# Supplementary material for: Detection of Left Atrial Enlargement Using a Convolutional Neural Network-Enabled Electrocardiogram
Source: Front Cardiovasc Med. 2020 Dec 17;7:609976. doi: 10.3389/fcvm.2020.609976 (PMC7773668; doi:10.3389/fcvm.2020.609976)
Supplement: Supplementary file 1 [file Data_Sheet_1.ZIP]

Archive with 288 entries (287 files):
- hyp/
- hyp/1802010042_7992_00000001.XML
- hyp/1802010053_8054_0000000V.XML
- hyp/1802010071_8040_0000000H.XML
- hyp/1802010095_8080_0000001K.XML
- hyp/1802010121_8106_0000002A.XML
- hyp/1802010173_8163_0000000U.XML
- hyp/1802010203_8206_00000022.XML
- hyp/1802010270_8318_00000022.XML
- hyp/1802010395_9349_0000000W.XML
- hyp/1802010460_9558_0000002Y.XML
- hyp/1802010476_9905_00000001.XML
- hyp/1802010508_9894_0000001C.XML
- hyp/1802010520_9925_00000016.XML
- hyp/1802010572_10125_0000000S.XML
- hyp/1802010675_10481_00000021.XML
- hyp/1802010676_10484_00000025.XML
- hyp/1802012319_10093_0000000K.XML
- hyp/1802012323_9961_00000018.XML
- hyp/1802012350_10002_0000000J.XML
- hyp/1802012360_10016_0000001X.XML
- hyp/1802012417_10146_00000008.XML
- hyp/1802012419_10142_00000004.XML
- hyp/1802012444_10179_00000002.XML
- hyp/1802012609_10504_0000000W.XML
- hyp/1802014013_8738_0000001Y.XML
- hyp/1802014042_8823_0000001Q.XML
- hyp/1802014182_9048_0000000G.XML
- hyp/1802014245_9279_0000000G.XML
- hyp/1802014308_9458_0000000Y.XML
- hyp/1802014379_9634_0000002F.XML
- hyp/1802014400_9672_0000000G.XML
- hyp/1802014417_9713_0000003K.XML
- hyp/1802014438_9760_00000000.XML
- hyp/1802014592_10845_0000000F.XML
- hyp/1802014612_12257_0000003Q.XML
- hyp/1802014644_5583_00000003.XML
- hyp/1802014652_5605_0000000P.XML
- hyp/1802014714_5850_00000003.XML
- hyp/1802016003_8833_00000004.XML
- hyp/1802016013_8767_00000007.XML
- hyp/1802016014_8772_0000000K.XML
- hyp/1802016017_8768_0000000B.XML
- hyp/1802016031_8780_00000003.XML
- hyp/1802016047_8843_0000000P.XML
- hyp/1802016288_9670_00000007.XML
- hyp/1802016382_10575_0000000U.XML
- hyp/1802016431_10748_00000008.XML
- hyp/1802016494_12837_0000000P.XML
- hyp/1802016510_5596_0000000G.XML
- hyp/1802016520_5622_00000016.XML
- hyp/1802016545_5763_00000025.XML
- hyp/1802017032_4822_0000001Q.XML
- hyp/1802017034_4827_0000001V.XML
- hyp/1802017038_4835_00000023.XML
- hyp/1802017049_4841_00000001.XML
- hyp/1802017052_4854_0000000E.XML
- hyp/1802017097_4926_0000001T.XML
- hyp/1802017103_4873_00000004.XML
- hyp/1802017137_5054_0000002K.XML
- hyp/1802017143_5040_00000026.XML
- hyp/1802017149_4966_00000004.XML
- hyp/1802017210_5057_0000002N.XML
- hyp/1802017250_5135_0000000U.XML
- hyp/1802017251_5112_00000007.XML
- hyp/1802017288_5159_0000001I.XML
- hyp/1802017289_5155_0000001E.XML
- hyp/1802017331_5218_0000000R.XML
- hyp/1802017378_5252_0000001M.XML
- hyp/1802017414_5305_0000000Z.XML
- hyp/1802017419_5306_00000010.XML
- hyp/1802017443_5336_0000001U.XML
- hyp/1802017452_5348_00000004.XML
- hyp/1802017469_5385_00000015.XML
- hyp/1802017519_5432_0000002P.XML
- hyp/1802017542_5469_0000000E.XML
- hyp/1802017587_5515_00000007.XML
- hyp/1802017595_5523_0000000H.XML
- hyp/1802017596_5530_0000000M.XML
- hyp/1802017602_5539_0000000W.XML
- hyp/1802017644_5797_00000033.XML
- hyp/1802017666_5839_00000049.XML
- hyp/1802018055_11193_00000032.XML
- hyp/1802018069_11206_0000003F.XML
- hyp/1802018159_11278_00000013.XML
- hyp/1802018195_11475_0000002O.XML
- hyp/1802018198_11477_0000002Q.XML
- hyp/1802018278_11698_0000004E.XML
- hyp/1802018291_11578_00000012.XML
- hyp/1802018391_11683_0000003Z.XML
- hyp/1802018445_11743_0000001L.XML
- hyp/1802018509_11877_0000001C.XML
- hyp/1802018579_11939_00000033.XML
- hyp/1802018630_12015_00000019.XML
- hyp/1802018690_12576_0000000J.XML
- hyp/1802018694_12688_0000001E.XML
- hyp/1802018740_5886_0000000E.XML
- hyp/1802019005_12120_0000003R.XML
- hyp/1802019128_12205_00000027.XML
- hyp/1802019151_12219_0000002M.XML
- hyp/1802019186_12273_0000000G.XML
- hyp/1802019199_12287_0000000V.XML
- hyp/1802019223_12307_0000001E.XML
- hyp/1802019250_12349_0000000E.XML
- hyp/1802019253_12348_0000000D.XML
- hyp/1802019262_12363_0000000T.XML
- hyp/1802019299_12395_0000001O.XML
- hyp/1802019350_12458_0000000V.XML
- hyp/1802019386_12489_0000001A.XML
- hyp/1802019402_12508_00000003.XML
- hyp/1802019405_12513_0000000F.XML
- hyp/1802019411_12531_00000017.XML
- hyp/1802019436_12544_00000022.XML
- hyp/1802019442_12557_0000002F.XML
- hyp/1802019472_12594_0000000A.XML
- hyp/1802019474_12597_0000000H.XML
- hyp/1802019489_12613_0000000C.XML
- hyp/1802019493_12617_0000000N.XML
- hyp/1802019526_12678_00000012.XML
- hyp/1802019579_12707_00000005.XML
- hyp/1802019606_12752_0000001A.XML
- hyp/1802019717_5561_0000000Z.XML
- hyp/1802030006_28_0000000S.XML
- hyp/1802030009_38_00000012.XML
- hyp/1802030099_99_0000002R.XML
- hyp/1802030107_101_0000002T.XML
- hyp/1802030108_111_00000033.XML
- hyp/1802030130_118_0000003A.XML
- hyp/1802030142_157_0000004D.XML
- hyp/1802030213_183_0000000H.XML
- hyp/1802030333_1787_0000000A.XML
- hyp/1802031029_422_0000001Q.XML
- hyp/1802031052_438_0000001Z.XML
- hyp/1802031127_513_0000000H.XML
- hyp/1802031152_532_00000010.XML
- hyp/1802031171_558_0000001T.XML
- hyp/1802031304_686_00000008.XML
- hyp/1802031586_1002_0000000X.XML
- hyp/1802031595_1015_0000001A.XML
- hyp/1802031630_1045_00000000.XML
- hyp/1802031644_1066_0000000M.XML
- hyp/1802031646_1057_0000000D.XML
- hyp/1802031665_1074_00000024.XML
- hyp/1802031724_1144_00000004.XML
- hyp/1802031788_1202_0000001Q.XML
- hyp/1802031822_1244_00000006.XML
- hyp/1802031871_1289_00000002.XML
- hyp/1802031998_1428_0000000S.XML
- hyp/1802032053_1460_0000001T.XML
- hyp/1802032063_1485_0000002I.XML
- hyp/1802032079_1504_0000000F.XML
- hyp/1802032087_1516_0000000R.XML
- hyp/1802032121_1544_0000000M.XML
- hyp/1802032231_1816_0000000J.XML
- hyp/1802032240_1825_0000000S.XML
- hyp/1802032254_1838_00000016.XML
- hyp/1802032278_1864_0000000X.XML
- hyp/1802032370_1951_00000003.XML
- hyp/1802032381_1971_0000001V.XML
- hyp/1802032444_2027_0000000V.XML
- hyp/1802032510_2097_00000020.XML
- hyp/1802032515_2106_0000000E.XML
- hyp/1802032537_2127_00000012.XML
- hyp/1802032679_2267_0000001V.XML
- hyp/1802032694_2282_0000000M.XML
- hyp/1802032771_2363_0000000V.XML
- hyp/1802032828_2429_0000000Y.XML
- hyp/1802032851_2462_0000000X.XML
- hyp/1802032949_2533_0000000L.XML
- hyp/1802032951_2543_0000000W.XML
- hyp/1802032982_2569_0000001L.XML
- hyp/1802033132_2739_0000000M.XML
- hyp/1802033146_2779_00000019.XML
- hyp/1802033199_2826_00000020.XML
- hyp/1802033239_2848_0000000C.XML
- hyp/1802033301_2919_00000010.XML
- hyp/1802033336_2954_0000000B.XML
- hyp/1802033345_2965_0000000O.XML
- hyp/1802033419_3039_0000000L.XML
- hyp/1802033511_3141_0000001N.XML
- hyp/1802033637_3257_00000002.XML
- hyp/1802033655_3272_0000000H.XML
- hyp/1802033668_3290_00000010.XML
- hyp/1802033674_3300_00000019.XML
- hyp/1802033738_3377_00000026.XML
- hyp/1802033784_3670_00000004.XML
- hyp/1802033819_3706_00000014.XML
- hyp/1802033838_3721_0000001J.XML
- hyp/1802033854_3742_00000023.XML
- hyp/1802033872_3755_0000002G.XML
- hyp/1802033893_3738_00000000.XML
- hyp/1802034020_4773_0000000D.XML
- hyp/1802034088_7839_00000006.XML
- hyp/1802035030_3406_0000002J.XML
- hyp/1802035034_3421_0000000E.XML
- hyp/1802035125_3528_0000003E.XML
- hyp/1802035126_3531_0000003H.XML
- hyp/1802035171_3554_00000044.XML
- hyp/1802035260_3800_00000006.XML
- hyp/1802035264_3797_00000003.XML
- hyp/1802035281_3829_00000011.XML
- hyp/1802035304_3864_0000002Y.XML
- hyp/1802035347_3894_0000002F.XML
- hyp/1802035407_3957_0000001U.XML
- hyp/1802035451_3999_0000002R.XML
- hyp/1802035465_4017_0000003B.XML
- hyp/1802035495_4044_0000000P.XML
- hyp/1802035636_4186_0000000C.XML
- hyp/1802035670_4193_0000000J.XML
- hyp/1802035744_4297_0000003G.XML
- hyp/1802035762_4308_0000003R.XML
- hyp/1802035778_4339_0000000H.XML
- hyp/1802035827_4375_0000001H.XML
- hyp/1802035847_4401_00000009.XML
- hyp/1802035851_4419_0000000U.XML
- hyp/1802035891_4457_0000002Z.XML
- hyp/1802035931_4529_00000036.XML
- hyp/1802035932_4517_0000001T.XML
- hyp/1802035958_4492_00000011.XML
- hyp/1802035969_4475_0000000G.XML
- hyp/1802035998_4568_00000029.XML
- hyp/1802036023_4609_0000000P.XML
- hyp/1802036035_4599_0000000F.XML
- hyp/1802036114_7629_00000020.XML
- hyp/1802036139_7659_00000007.XML
- hyp/1802036141_7676_00000026.XML
- hyp/1802036209_7757_00000011.XML
- hyp/1802036228_7764_0000001B.XML
- hyp/1802036293_7832_0000002V.XML
- hyp/1802036330_7937_00000031.XML
- hyp/1802036369_7917_0000002E.XML
- hyp/1802037001_5910_00000004.XML
- hyp/1802037004_5927_00000012.XML
- hyp/1802037029_5958_0000001G.XML
- hyp/1802037065_5979_0000000F.XML
- hyp/1802037124_6027_0000001O.XML
- hyp/1802037141_6052_0000000J.XML
- hyp/1802037211_6082_0000000K.XML
- hyp/1802037213_6073_0000000B.XML
- hyp/1802037242_6145_0000002B.XML
- hyp/1802037256_6166_0000002W.XML
- hyp/1802037257_6174_00000034.XML
- hyp/1802037297_6226_0000000B.XML
- hyp/1802037300_6240_0000000P.XML
- hyp/1802037321_6255_00000014.XML
- hyp/1802037324_6249_0000000Y.XML
- hyp/1802037338_6271_0000001K.XML
- hyp/1802037371_6313_0000002R.XML
- hyp/1802037382_6339_0000003H.XML
- hyp/1802037499_6432_0000000A.XML
- hyp/1802037622_6469_0000001B.XML
- hyp/1802037623_6470_0000001C.XML
- hyp/1802037627_6473_0000001F.XML
- hyp/1802037666_6512_0000002J.XML
- hyp/1802037756_6576_0000001C.XML
- hyp/1802037782_6683_00000022.XML
- hyp/1802037806_6706_0000002Q.XML
- hyp/1802037870_6731_0000001X.XML
- hyp/1802037881_6727_0000001T.XML
- hyp/1802037887_6752_0000003F.XML
- hyp/1802037909_6865_00000022.XML
- hyp/1802037990_6851_0000001O.XML
- hyp/1802037994_6844_0000001H.XML
- hyp/1802037996_6847_0000001K.XML
- hyp/1802038009_6869_00000026.XML
- hyp/1802038017_6868_00000025.XML
- hyp/1802038104_6957_00000019.XML
- hyp/1802038131_6984_00000020.XML
- hyp/1802038507_7074_00000032.XML
- hyp/1802038518_7059_0000002L.XML
- hyp/1802038583_7005_0000000I.XML
- hyp/1802038632_6989_00000000.XML
- hyp/1802038661_7156_0000000Z.XML
- hyp/1802038686_7183_0000001M.XML
- hyp/1802038688_7184_0000001N.XML
- hyp/1802038690_7194_0000001X.XML
- hyp/1802038724_7219_0000000E.XML
- hyp/1802038746_7237_0000000W.XML
- hyp/1802038749_7238_0000000X.XML
- hyp/1802038769_7258_0000000A.XML
- hyp/1802038827_7318_00000038.XML
- hyp/1802038847_7346_0000000I.XML
- hyp/1802038860_7358_0000000U.XML
- hyp/1802038881_7331_00000003.XML
- hyp/1802038894_7373_00000019.XML
- hyp/1802038930_7426_0000002U.XML
- hyp/1802038961_7466_0000003T.XML
- hyp/1802039029_7537_0000001R.XML
