# Supplementary material for: Detection of Left Atrial Enlargement Using a Convolutional Neural Network-Enabled Electrocardiogram
Source: Front Cardiovasc Med. 2020 Dec 17;7:609976. doi: 10.3389/fcvm.2020.609976 (PMC7773668; doi:10.3389/fcvm.2020.609976)
Supplement: Supplementary file 1 [file Data_Sheet_1.ZIP › hyp/1802010042_7992_00000001.XML]

<?xml version="1.0" encoding="Windows-1252"?>
<!DOCTYPE RestingECG SYSTEM "restecg.dtd">
<RestingECG>
   <PatientDemographics>
      <PatientID>1802010042</PatientID>
      <PatientAge>65</PatientAge>
      <AgeUnits>Years</AgeUnits>
      <Gender>Male</Gender>
      <PatientLastName>wubaoxian</PatientLastName>
   </PatientDemographics>
   <TestDemographics>
      <DataType>Resting</DataType>
      <Site>1</Site>
      <AcquisitionDevice>MAC55</AcquisitionDevice>
      <Status>Unconfirmed</Status>
      <Priority>Normal</Priority>
      <AcquisitionTime>08:33:38</AcquisitionTime>
      <AcquisitionDate>07-06-2015</AcquisitionDate>
      <CartNumber>1</CartNumber>
      <AcquisitionSoftwareVersion>009C</AcquisitionSoftwareVersion>
      <XMLSourceVersion>MAC5000 v1.0</XMLSourceVersion>
   </TestDemographics>
   <RestingECGMeasurements>
      <VentricularRate>59</VentricularRate>
      <AtrialRate>59</AtrialRate>
      <PRInterval>170</PRInterval>
      <QRSDuration>88</QRSDuration>
      <QTInterval>422</QTInterval>
      <QTCorrected>417</QTCorrected>
      <PAxis>75</PAxis>
      <RAxis>50</RAxis>
      <TAxis>56</TAxis>
      <QRSCount>9</QRSCount>
      <QOnset>227</QOnset>
      <QOffset>271</QOffset>
      <POnset>142</POnset>
      <POffset>196</POffset>
      <TOffset>438</TOffset>
      <ECGSampleBase>500</ECGSampleBase>
      <ECGSampleExponent>0</ECGSampleExponent>
   </RestingECGMeasurements>
   <Diagnosis>
      <Modality>Resting</Modality>
         <StatementCount>2</StatementCount>
         <LabelText>12SL ��ϳ���</LabelText>
      <DiagnosisStatement>
         <StmtFlag>ENDSLINE</StmtFlag>
         <StmtText>����Ķ�����</StmtText>
      </DiagnosisStatement>
      <DiagnosisStatement>
         <StmtFlag>ENDSLINE</StmtFlag>
         <StmtText>�ٽ� ECG</StmtText>
      </DiagnosisStatement>
   </Diagnosis>
   <Waveform>
      <WaveformType>Rhythm</WaveformType>
      <WaveformStartTime>0</WaveformStartTime>
      <NumberofLeads>8</NumberofLeads>
      <SampleType>CONTINUOUS_SAMPLES</SampleType>
      <SampleBase>500</SampleBase>
      <SampleExponent>0</SampleExponent>
      <HighPassFilter>16</HighPassFilter>
      <LowPassFilter>150</LowPassFilter>
      <ACFilter>NONE</ACFilter>
      <LeadData>
         <LeadByteCountTotal>10000</LeadByteCountTotal>
         <LeadTimeOffset>0</LeadTimeOffset>
         <LeadSampleCountTotal>5000</LeadSampleCountTotal>
         <LeadAmplitudeUnitsPerBit>4.88</LeadAmplitudeUnitsPerBit>
         <LeadAmplitudeUnits>��V</LeadAmplitudeUnits>
         <LeadHighLimit>2147483647</LeadHighLimit>
         <LeadLowLimit>268435456</LeadLowLimit>
         <LeadID>I</LeadID>
         <LeadOffsetFirstSample>0</LeadOffsetFirstSample>
         <FirstSampleBaseline>0</FirstSampleBaseline>
         <LeadSampleSize>2</LeadSampleSize>
         <LeadOff>FALSE</LeadOff>
         <BaselineSway>FALSE</BaselineSway>
         <ExcessiveACNoise>FALSE</ExcessiveACNoise>
         <MuscleNoise>FALSE</MuscleNoise>
         <LeadDataCRC32>176829849</LeadDataCRC32>
         <WaveFormData>
6v/q/+r/6v/v//L/9f/4//n/+v/7//z/+v/6//r/+v/6//r/+v/6//r/+v/6//r/+P/4
//j/+P/6//r/+v/6//j/+P/4//j/+v/6//r/+v/6//r/+v/6//r/+v/6//r/+P/4//j/
+P/5//r/+//8//r/+v/6//r/+f/4//f/9v/3//j/+f/6//r/+v/6//r//P/8//z//P/8
//z//P/8//7//v/+//7//v/+//7//v8AAAAAAAAAAAEAAgADAAQABgAGAAYABgAEAAQA
BAAEAAcACAAJAAoADAAMAAwADAANAA4ADwAQABEAEgATABQAFwAYABkAGgAYABgAGAAY
ABgAGAAYABgAGQAaABsAHAAYABYAFAASABMAFAAVABYAEwASABEAEAANAAwACwAKAAkA
CAAHAAYABQAEAAMAAgAAAAAAAAAAAAAAAAAAAAAA/v/8//r/+P/2//b/9v/2//f/+P/5
//r/+f/4//f/9v/2//b/9v/2//b/9v/2//b/9P/0//T/9P/1//b/9//4//j/+P/4//j/
+P/4//j/+P/4//j/+P/4//b/9v/2//b/9//4//n/+v/5//j/9//2//j/+P/4//j/9f/0
//P/8v/1//b/9//4//j/+P/4//j/9//2//X/9P/2//j/+v/8//7//v/+//7//v/+//7/
/v/8//z//P/8//z//P/8//z//P/8//z//P/7//r/+f/4//r/+v/6//r/+v/6//r/+v/8
//z//P/8//v/+v/5//j/+P/4//j/+P/4//j/+P/4//j/+P/4//j/+v/6//r/+v/4//j/
+P/4//n/+v/7//z/+f/4//f/9v/4//j/+P/4//b/9v/2//b/+P/4//j/+P/2//b/9v/2
//b/9v/2//b/+P/4//j/+P/6//r/+v/6//j/+P/4//j/9v/2//b/9v/3//j/+f/6//j/
+P/4//j/+P/4//j/+P/6//r/+v/6//j/+P/4//j/9//2//X/9P/3//j/+f/6//j/9//3
//f/9//2//T/8//2//f/9//4//r/+v/6//r/+//7//v/+//5//v/+//8//3/AQACAAQA
AgABAP///v////////8AAAIAAgAEAAQABgADAAAA///+//v/+f/4//r/+v/6//n/+//7
//n/+//7//r/+P/3//j/9//2//b/+f/5//f/9v/1//X/9f/0//X/9f/1//T/9P/0//X/
9//2//X/9P/y//L/8//z//L/9f/1//P/8v/w//P/9//+/wUADgAbAC0AOgBEAFEAYABm
AGgAYwBQADsALgAbAAIA8f/r/+j/5v/k/+n/6f/o/+3/7v/w//n//f/7//X/9f/3//X/
8v/0//b/+P/3//f/9f/2//j//P/7//r/+v/6//j/9//5//b/9f/3//j/+v/7//j/9//2
//X/9v/2//b/9//1//X/9f/1//f/+P/4//f/9v/2//b/9v/4//n/+v/6//r/+P/4//j/
+f/5//n/+v/6//r/+v/6//z//P/+///////+//7////+//7//v/+//3//P/7//r/+//8
//7///8AAAAA/////wQABAAEAAUABgAHAAkACwALAAoACgALAA8AEAARABEAEQASABEA
EAAQABAAFQAYABoAGgAZABkAGAAYABgAGAAWABYAFgAWABcAFwAVABQAFAATABMAEwAR
ABEAEAAPABEAEQASABEADQALAAoABwAGAAUABQAFAAIAAgABAP///v/8//n/+P/5//r/
+//9//v/+f/2//T/9f/2//b/9v/2//b/9//3//P/8//0//T/9P/0//T/9P/2//f/9//2
//X/9v/6//j/9v/1//X/9f/1//X/9f/1//T/9P/0//T/9v/1//X/9//5//n/+f/5//r/
+f/5//n/+P/4//n/+f/3//f/9f/1//f/+P/3//j/+f/5//r/+v/3//f/+P/4//f/9//5
//n/+v/4//j/+P/3//j/+P/2//T/9P/1//b/9v/2//b/9v/1//X/9v/3//X/9v/2//X/
9v/3//j/+v/4//n/+f/5//b/9v/2//b/9P/0//T/9v/2//b/9f/1//T/9P/z//P/8f/x
//H/8v/0//L/8v/z//X/9f/1//b/9v/0//T/9f/z//P/8v/y//P/9P/1//f/9//5//n/
+P/3//b/9f/z//T/9P/0//X/9v/2//b/9v/1//T/8//y//X/9f/z//L/8v/0//b/8//y
//T/9P/0//T/9v/2//b/9v/4//j/+P/4//f/9v/1//T/9v/2//b/9v/2//b/9v/2//b/
9v/2//b/9f/0//P/8v/z//T/9f/1//X/9f/2//b/9//3//j/+f/5//r/+v/6//f/9v/0
//P/8//z//P/9f/3//j/+P/7//z//v8AAAEA///+//7//f///wAAAAAAAAAAAAADAAEA
/f/9//z/+f/4//j/+f/6//j/9//3//f/8//1//b/9v/3//f/9v/1//b/9v/3//f/8//y
//L/8//2//b/9//3//X/9P/z//L/8v/z//P/8//z//L/8v/z//n/8v/t//H/9f/4//z/
+//3//j///8KABsAKwA6AEgAWQBkAGwAbABjAFIAPwAwAB8ACAD3/+//6P/k/+T/6f/t
/+r/5//q//T//f/7//f/+f/5//n/+//6//j/+P/6//n/+f/3//f/+P/7//n/+P/4//j/
9v/1//f/9P/z//f/+P/6//v/+P/3//b/9f/1//T/8//z//T/9f/2//f/+f/6//r/+f/4
//j/+P/4//j/+f/6//r/+P/2//b/9v/4//n/+v/8//7//v/+//7//f/8//3//f/8//r/
+f/5//z//P/8//z//P/8//z//P///wAAAgADAAMAAgAAAP//AwAEAAUABwAHAAcACAAJ
AAsACgAKAAsADwAQABEAEQAQABIAEgASABAAEAAVABgAFgAWABUAFQAYABgAGAAYABoA
GgAaABoAGwAbABkAGAAYABcAFwAXABcAFwAWABUAEgARABEADwAMAAsACwAJAAcABQAE
AAMABAAEAAMAAQD///7//P/8//3//P/7//v/+f/5//j/+P/4//j/9//2//b/9v/3//f/
9f/1//b/9v/2//b/9v/2//T/9f/1//T/9f/2//r/+P/1//X/9v/3//n/+f/5//n/9v/2
//b/9v/2//X/9f/3//n/+f/5//n/+v/5//n/+f/4//j/+f/5//n/+f/3//f/+f/6//n/
+v/5//n/+v/6//j/9//3//b/+P/5//z//f/6//j/+P/4//n/+v/6//j/+P/4//n/+v/5
//j/9//2//b/9f/1//X/9//4//j/9//5//n/+f/6//j/+f/5//n/9v/2//b/9v/0//T/
9P/2//f/+P/4//n/+P/4//f/9//3//f/9//4//j/9v/2//f/9//3//f/+P/5//j/+f/7
//n/9//0//L/8//0//X/9//2//f/9v/0//X/9v/3//f/9v/2//b/9//3//b/9f/0//T/
9P/0//T/9//5//n/+v/2//j/8v/x//b/+P/4//j/+P/2//b/9v/2//j/+P/4//j/+P/4
//j/+P/1//T/8//y//X/9v/3//j/9v/2//b/9v/2//b/9v/2//b/9v/2//b/+P/4//j/
+P/2//b/9v/2//j/9//3//f/+P/4//f/9//2//f/9//4//j/+P/4//j/9f/1//X/9f/2
//n/+v/8//z//////wAAAQABAAAAAAD///////8AAAIAAgAEAAQACQAHAAUABQADAP//
/P/6//r/+v/6//n/+//7//n/+//6//r/+f/5//b/9f/0//T/9//3//X/9P/1//f/+f/6
//n/+f/5//j/9f/0//T/9f/1//X/9f/0//T/9f/1//T/+//3//X/9v/2//f/+f/6/wMA
EgAlADcASABaAGkAcAByAHIAYwBOAD0AKgARAPj/6//r/+7/6v/o/+3/7f/u//X/+v/6
//n/+//7//3/AQD9//X/9P/4//z//f/9//7//f/6//r//P/5//j/+P/4//b/9//7//r/
+//6//r/+//7//r/+f/4//f/+f/4//f/9//6//v//P/9//7//v/9//v/+P/4//j/+P/6
//v//P/8//7//P/8//z/+//7//v//P/6//r/+v/6//j/+P/6//v//P/8//3////+//7/
/v/+/wEAAgADAAQAAwACAAIAAQAEAAQAAwADAAYABgAGAAcACQALAA4AEQAQAA4ADQAN
AA8AEAARABEAEgAUABQAFAASABIAFwAaABgAGAAXABcAGwAcAB0AHgAdABwAGwAaABsA
GwAZABgAGgAZABkAGQAXABcAFgAVABYAFQAVABMADgANAA0ACwAHAAUABAADAAQABAAD
AAEA///+//z//P/6//j/9v/1//b/9//3//j/9v/2//X/9P/y//L/8//z//P/8//0//T/
9f/2//f/+P/2//f/9//2//L/8v/1//L/7//v//D/8f/0//X/9v/3//b/9v/2//b/9P/z
//P/9f/3//f/9//3//T/8//z//P/9P/0//X/9f/3//f/9f/1//n/+v/5//r/+f/3//b/
9P/0//X/9//4//b/9f/2//X/9v/0//T/9P/1//b/9v/0//T/9P/1//b/9P/0//T/9P/1
//X/9v/3//T/9P/z//H/8v/z//T/9v/2//f/9//3//T/9P/0//T/8v/y//L/9P/0//T/
8//z//L/8v/x//H/8//z//P/9P/2//T/9P/1//X/9f/1//b/9P/y//L/8//1//f/+P/6
//f/9v/1//X/9//5//n/+P/1//T/8//x//H/8v/z//X/9P/0//T/9P/2//b/9v/2//f/
9//1//T/9v/2//T/9//4//b/9v/2//b/9f/0//P/8v/1//b/9//4//j/+P/4//j/9f/0
//P/8v/0//T/9P/0//L/8v/y//L/8//0//X/9v/4//j/9//3//b/9v/1//P/9f/2//f/
9//2//b/9v/2//j/9//3//f/9//3//n/+f/4//j/+//7//7///////7//P/9//3//f/+
//7//v8AAP7/AQD///3/AQACAAEAAQD+//7//v/+//v/+//7//n//f/+//7//f/9//z/
+//6//v//f/+//3/+v/6//v//P/6//n/9//1//b/9//4//r/+//7//v/+//6//r/+//7
//j/8//1//n/+v/4//f/+f/+/wMACAATACUANAA+AE0AXABmAG4AbQBaAEEAMgAlABAA
+f/r/+j/6P/o/+n/7//0//X/+P/4//X/9//9//3/+f/7//3/+v/6//z/+v/5//n/9//4
//r//v/9//r/+v/6//j/+v/9//v/+//+//7///////3//f/9//3//f/8//v/+//5//n/
+f/5//3//v/+//3/+v/6//r/+v/8//3//v/+//7//P/8//z/////////AAD+//7//v/+
//7//v8AAAEA///+//7///8AAAAAAAAAAAMABAAFAAYAAwACAAIAAQAGAAYABQAFAAgA
CAAIAAkADAANAA8AEQARABAAEAARABUAFgAXABcAFwAYABcAFgAUABQAGQAcABwAHAAb
ABsAHgAeAB4AHgAgACAAIAAgACAAHwAcABoAGgAZABkAGQAaABsAGwAbABwAGwAbABkA
GAAXABcAFQAQAA0ACwAJAAgACAAHAAUABQAEAAIAAgAEAAQABAAFAAMAAwACAAIAAAAA
AP///v/8//z//f/9//7///8BAAIAAAAAAAAAAAAAAAEAAQAAAPz//P////z/+f/5//r/
+//9//3//f/9//3//v///wAAAAD/////AQADAAMAAwADAAEA///+//3///8AAAIAAwAD
AAMAAQABAAQABAACAAIAAQD///7//P/+////AQACAP////8BAAEAAgAAAAAAAAABAAIA
AgAAAAIAAgADAAQAAgACAAIAAgABAAEAAgADAAEAAgACAAEA/v/9//z//P/8//3//f/9
//7//v/+//7//P/8//z//v/8//z/+//7//7//v/9//3/+//7//v//P/+//z//P/9//7/
//8AAAIA/v/6//j/9//4//n/+f/6//r/+v/6//v/+v/7//r/+P/5//r/+//7//j/+P/4
//n//P/8//z//P/+//7//v/+///////9//z//v/+/wAA///6//j/+P/4//j/+v/6//r/
+v/4//j/+P/4//r/+v/6//r//P/8//z//P/8//z//P/8//7//v/+//7//v/+//7//v/9
//z/+//6//r/+v/6//r/+P/4//j/+P/6//r/+v/6//v/+//7//z/+v/5//n/+v/5//n/
+v/6//z//P/8//v/+//7//v/+///////AAAAAAAA////////AQACAAQABwAGAAUABQAE
AAMABAADAAUABAADAAQABAABAP///v/+//z//P/7//v//f/7//3//v8AAP/////+//z/
+v/5//n/+f/3//b/9v/6//z//f////z/+//5//f/+P/4//n/+f/7//v/+v/6//P/9//4
//X/9//7//z/+v/3//f//v8JABQAHQArAD4AUABfAGwAbgBsAGcAXgBHADQAJQAKAPP/
7f/q/+T/5v/t/+//8P/1//j/9v/3//v///////v//f/9//7/AgACAP//+//4//P/9v/4
//z/+//5//j/9//0//b/+f/3//f/+P/4//n/+f/6//v//P/9//v/+v/5//n/9//3//f/
9//7//z//P/7//r/+v/6//r/+P/5//r/+v/4//b/9v/2//n/+f/5//r/+P/4//j/+P/7
//z///8BAAAA/v/9//3//v/+//7//v8AAAAAAAAAAAIAAgADAAMABAAEAAMAAwAFAAQA
AwADAAYABwAJAAsACwAKAAoACwANAA4ADwAPABMAFgAXABgAEwASABYAGAAaABoAGQAZ
ABgAGAAYABgAGgAaABoAGgAbABsAGQAYABcAFQAUABMAFgAXABcAFwATABEAEAANAAgA
BwAHAAUABwAHAAgACQAEAAIA///7//3//v/+/wAA/v/8//r/+f/5//n/+P/4//r/+v/5
//j/+v/6//v/+//4//f/9//2//b/9v/2//b/+P/5//n/+P/2//b/+f/2//f/9//4//n/
+f/5//n/+f/4//j/+P/4//j/9//3//n/+//7//v/+//4//f/9//3//j/+P/5//n/+P/3
//T/8//3//j/9//4//v/+//8//z/+f/5//r/+v/3//f/+f/5//n/+P/5//r/+P/4//f/
9P/2//b/9//4//n/+v/7//z/+f/3//b/9f/1//b/9v/1//f/9//3//j/+f/7//z//f/6
//r/+v/6//b/9v/2//j/+f/6//r/+//5//j/9v/1//b/9//4//r/+P/2//b/9//3//f/
9//4//r/+v/8/////v/9//v/+v/4//j/+P/5//v//f/9//z//v/+//7//f/7//r/+f/5
//r/+v/6//r//P/8//z//P/7//v/+f/4//b/9v/8/wEA/v/8//r/+P/2//j/+v/8//7/
/P/8//z//P/6//r/+v/6//v//P/9//7//f/8//v/+v/6//r/+v/6//r/+v/6//r//P/8
//z//P/+//7//v/+//3//P/7//r//P/8//v/+//7//z//P/7//v//P/9//3//v/+//7/
/v/8//v/+//7//r/+f/6//n/+//8/wAAAQACAAMAAwACAAMABQAGAAcABgAEAAIAAgAF
AAkACAAHAAYABAAAAP3//P/8//z//P/7//v/+//5//v//P/8//v/+f/4//f/9v/4//n/
+f/3//T/9P/1//b/+P/5//n/+f/5//n/+f/6//j/9//2//X/9v/2//f/9//0//X/8//1
//j/+v/5//n//v8LABgAJwA5AEgAVgBjAHAAdgByAGMATgA7AC4AHQAGAPH/6//q/+j/
7P/t/+//8P/v//D/9v/3//f/+f/9//v/+//7//r/9v/0//b/9//5//n/+f/6//3/+//5
//j/9//0//X/+f/4//n/+v/6//v/+//9//3//f/9//v/+v/5//n/+P/3//b/9f/3//j/
+P/3//j/+P/4//j/+P/5//r/+v/8//r/+v/6//n/+f/5//r//P/8//z//P/+//7/AAAB
AAEAAAAAAAEAAAAAAAAAAAD+//7//v/+//7//v//////BAAEAAMAAwAIAAgACAAJAAkA
CQAKAAsACwAKAAoACwANAA4ADwAPABMAFgAXABgAFAAUABkAHAAZABgAFgAVABYAFgAW
ABYAFwAYABkAGgAbABsAGQAYABYAFQAVABUAFgAXABcAFwATABEAEAANAAwACwALAAkA
CQAHAAYABQACAAIAAQD//////v/8//z//f/8//v/+//9//3//P/8//v/+v/4//b/9//4
//r/+//3//f/+P/4//b/9v/2//b/+P/5//n/+P/0//T/9//0//H/8f/y//P/+P/5//r/
+//3//b/9f/0//f/9//4//v/+//7//v/+//4//f/9//3//n/+v/8//3//P/7//j/9//3
//b/8//y//b/9//5//r/9//3//j/+P/4//n//P/9//v/+P/3//b/+v/8//3//P/6//r/
+//8//z//P/8//z/9//1//T/8//0//b/9//3//X/9f/1//b/9v/3//f/9//4//j/+P/4
//b/9v/2//j/+v/6//n/+f/6//r/+f/5//n/+f/5//r/+v/4//j/+f/3//f/9//4//j/
9v/2//f/9f/1//T/9P/0//T/9P/1//f/+f/5//j/+f/6//v/+//5//j/9//3//r/+v/6
//r//P/8//z//P/7//v/+f/4//r/9v/2//f/9v/4//j/+P/4//j/+P/4//j/9//2//X/
9P/1//b/9//4//j/+P/4//j/+P/4//j/+P/5//r/+//8//n/+P/3//b/+P/4//j/+P/3
//b/9f/0//X/9f/2//f/9v/2//X/9f/3//n/+v/8//r/+v/6//r/+f/5//n/+f/7//3/
/f/+//3////+//7/AAABAAEAAgADAAMAAwAEAAIAAgAEAAQABwAFAAMAAwAEAAEA///+
//z//P/8//v//f/9//v//f/7//r/+P/3//j/+f/6//z//f/9//v/+v/4//n/+v/6//v/
+//7//r/9//2//b/9//5//n/+f/4//b/9//3//b/9//7/////v/8//n/9f/4/wMADgAb
ACcANABCAFMAYABmAGgAZwBYAEEANgApABAA+f/z//L/8P/q/+f/6f/s//H/8v/0//n/
+//5//n/+//7//v/+v/+//7/AAD//////f/9//7/AQD///7//v/+//z/+f/7//j/9//5
//r//P/9///////////////+//3//f/7//v/+//7//v//P/8//v/+//8//3//v8AAAEA
AgACAAAA/v/+//7//v/9//z//P/+//7//v/+//7//v8AAAEAAwACAAIAAwAEAAQABAAE
AAMAAgABAAAAAAAAAAEAAQAEAAQAAwADAAgACAAIAAkACgALAA0ADwANAAwADAANAA8A
EAARABEAEAASABIAEgARABIAGAAcABwAHAAbABsAGgAaABoAGgAcABwAHAAcAB0AHQAb
ABoAGgAZABkAGQAbABsAGgAZABYAFQAVABMADgANAA0ACwAHAAUABAADAAUABgAGAAUA
AwACAAAAAAD///7//f/9//v/+//6//r//P/8//v/+v/4//j/+f/5//n/+f/6//r/+v/6
//r/+v/4//n/+f/4//T/9P/3//T/9P/1//f/+f/7//v/+//7//v//P/9//7//P/5//f/
9//6//v//P/9//v/+f/4//f/+//8//7////9//3/+//7//r/+v/4//j/+v/7//3//v/9
//3//v/+//z/+//8//v//P/6//r/+v/5//r/+v/4//v//P/+/wAA/f/8//v/+v/4//f/
9//3//j/+v/7//v/+v/5//j/+P/6//v/+//7//j/+P/4//j/+P/4//j/+v/4//j/9//3
//r/+v/5//n/+f/5//n/+v/4//b/9v/3//j/+f/6//z/+//4//f/9//3//f/9v/2//b/
9v/2//f/+P/7//z//P/7//r/+f/3//b/9v/2//f/+P/4//j/+P/6//r/+v/6//3//f/7
//r/+P/2//b/9//4//j/+P/4//j/9v/2//b/9v/2//b/9v/2//T/9P/0//T/9v/4//r/
/P/6//r/+v/6//f/9v/1//T/9f/2//f/+P/4//j/+P/4//j/+P/4//j/+v/6//r/+v/5
//j/9//2//b/9v/1//X/8//0//T/8//0//b/+P/5//j/+P/4//j/9v/1//X/9f/1//X/
9//3//j/+P/7//v//f///wAAAAAAAAEAAQABAAAAAAAAAAIABQAJAAgABwAEAAIA/v/7
//r/+v/6//r/+f/5//n/9//7//z//P/7//n/+P/3//b/9v/3//f/9f/0//T/9f/2//f/
+f/6//v/+v/5//j/+P/2//X/9P/z//P/9P/2//f/+P/1//H/8//4//r/9f/x//j/AwAK
ABcAKQA6AFAAXwBkAGoAcABxAGQASwA2ACMADAD1/+3/6v/k/+b/6//v//L/9f/4//j/
+f/9///////7//n/+f/4//j//v/8//v/+//5//f/+P/7//n/+f/6//v/+v/4//v/+f/5
//j/+P/5//n/+v/7//z//f/8//r/+P/3//n/+f/5//n//P/+///////8//z//P/8//z/
/f/+//7//P/6//r/+v/6//n/+P/4//j/+P/4//j/+v/6//z//f/7//r/+v/7//7//v/+
//7//P/8//z//P/9//7/AAABAAMAAgAAAP//AAAAAAAAAQAEAAUABwAJAAkACAAIAAkA
CwAMAA0ADQAOABAAEAAQABAAEAAVABgAFgAWABUAFQAUABQAFAAUABQAFAAUABQAFgAX
ABYAFgAUABMAEwATABMAEwASABEAEAAPAA8ADQALAAsADAALAAcABQAEAAMAAQAAAP7/
+//8//z/+//8//r/+P/2//X/9//3//b/9v/4//j/9//2//T/9P/1//X/8//z//T/9P/2
//b/9v/2//j/+f/5//j/9P/0//f/9P/z//P/9P/1//b/9f/0//P/8P/w//D/8P/x//H/
8v/1//n/+f/5//n/9v/1//X/9f/2//b/9//3//f/9//1//X/9P/0//L/8v/0//X/9//4
//b/9f/1//T/8//z//X/9f/0//L/8v/y//X/9v/2//T/9P/0//X/9v/0//T/9P/0//T/
8//z//P/9f/2//b/9f/1//X/9f/2//X/9f/0//P/8P/w//D/8P/w//D/8P/y//L/8v/x
//H/9P/0//P/8//1//X/9f/2//T/8v/y//P/8f/x//H/8v/y//D/8P/x//P/8//y//L/
9P/0//T/9f/z//P/8f/u/+7/7v/u/+3/7//w//H/8//y//L/8v/y//T/9P/0//T/8//z
//H/8P/w/+7/8P/z//L/8//0//X/9v/1//T/8//y//L/8v/y//L/8P/w//D/8P/x//L/
8//0//L/8v/y//L/8v/y//L/8v/y//L/8v/y//P/9P/1//b/9f/0//P/8v/w//D/8P/w
//D/8P/w//D/8v/y//L/8v/w/+//7//v//H/8v/y//P/8v/z//P/9P/0//T/9P/0//X/
9f/1//X/9//5//n/+v/5//v/+v/6//r/+f/3//b/+v/7//z//v8AAAAAAgACAAQAAQD+
//3/+//3//T/8v/z//T/9f/1//P/8//x//P/9f/2//b/9//0//P/8v/y//L/8f/u/+z/
7f/v//H/8v/x//H/8f/w//H/8P/w//H/8f/x//H/8P/y//P/8//y//H/8//1//T/8v/x
//f/BAANABIAHwAzAEYAUABdAGQAagBqAF0ASgA3ACQACQDw/+H/4f/k/+b/5v/p/+v/
7P/t//L/9v/3//f/9//3//f/9//3//T/9v/6//n/9//2//P/8f/y//X/8//z//T/9f/0
//L/9f/z//P/9P/0//X/9f/2//f/+P/5//j/9v/0//P/9P/1//b/9//5//r/+v/5//X/
9P/z//L/9P/1//b/9v/4//b/9v/2//n/+f/5//r/+P/4//j/+P/3//b/9//3//j/+P/5
//v//v/+//7//v/8//z//P/8//r/+v/7//v///8AAAAAAQACAAAA/v/9/wEAAwAGAAkA
CwAKAAoACwALAAwADQANAA0ADgANAAwADQAOABQAGAAXABYAFAATABUAFgAXABgAGAAY
ABgAGAAWABUAEgAQABIAEQARABEADwAPAA4ADQAOAA0ADQALAAoACQAJAAcAAwABAAAA
///+//7//f/7//3//P/6//r/9//2//X/9f/1//X/9P/0//b/9v/1//T/8v/y//P/8//x
//H/8v/y//T/9P/0//T/9v/3//f/9v/x//D/8v/u//D/8f/z//X/9f/1//X/9f/0//T/
9P/0//b/9f/1//f/+P/3//b/9f/2//X/9f/1//T/9P/1//X/9//3//X/9f/2//b/9P/0
//L/8f/x//D/8P/x//P/9P/1//X/9//3//T/8v/y//L/8//0//T/8v/x//D/8P/w//L/
8v/y//L/8v/x//H/8f/x//L/8v/x/+//7//v//D/7v/v/+//7//v//D/8f/y/+7/7v/u
//D/7v/u/+3/7f/x//L/8v/z//D/7//u/+7/7//u/+//8f/u/+3/7P/s/+//7v/v//H/
8//z//L/8v/x//D/7//v/+7/7//u/+z/7f/u/+//7//u/+7/7v/v//L/8v/y//L/8P/w
//D/8P/w/+//7P/q/+z/7P/s/+3/8v/y//L/8v/y//L/8v/y//L/7//u/+3/7P/t/+7/
7//w/+7/7v/u/+7/7v/u/+7/7v/w//D/8P/w//D/8P/w//D/7//u/+3/7P/u/+7/7v/u
//D/8P/w//D/8P/w//D/8P/w//D/8P/w/+7/7P/q/+j/6//u//H/9P/0//T/9P/0//L/
8v/y//L/8v/y//L/8v/0//b/+P/6//j/9v/0//L/9P/2//j/+v/6//r/+v/6//j/+P/4
//j/9v/2//b/9v/y//D/7v/s/+7/8P/y//T/8//y//H/8P/y//L/8v/y/+7/7P/q/+j/
6v/s/w==
         </WaveFormData>
      </LeadData>
      <LeadData>
         <LeadByteCountTotal>10000</LeadByteCountTotal>
         <LeadTimeOffset>0</LeadTimeOffset>
         <LeadSampleCountTotal>5000</LeadSampleCountTotal>
         <LeadAmplitudeUnitsPerBit>4.88</LeadAmplitudeUnitsPerBit>
         <LeadAmplitudeUnits>��V</LeadAmplitudeUnits>
         <LeadHighLimit>2147483647</LeadHighLimit>
         <LeadLowLimit>268435456</LeadLowLimit>
         <LeadID>II</LeadID>
         <LeadOffsetFirstSample>0</LeadOffsetFirstSample>
         <FirstSampleBaseline>0</FirstSampleBaseline>
         <LeadSampleSize>2</LeadSampleSize>
         <LeadOff>FALSE</LeadOff>
         <BaselineSway>FALSE</BaselineSway>
         <ExcessiveACNoise>FALSE</ExcessiveACNoise>
         <MuscleNoise>FALSE</MuscleNoise>
         <LeadDataCRC32>3783722441</LeadDataCRC32>
         <WaveFormData>
6P/o/+j/6P/p/+r/6//s/+3/7v/v//D/7v/u/+7/7v/s/+z/7P/s/+z/7P/s/+z/7v/u
/+7/7v/w//D/8P/w//L/8v/y//L/8P/w//D/8P/y//L/8v/y//P/9P/1//b/9f/0//P/
8v/1//b/9//4//j/+P/4//j/+P/4//j/+P/5//r/+//8//z//P/8//z//v/+//7//v//
/wAAAQACAAAAAAAAAAAAAwAEAAUABgAGAAYABgAGAAcACAAJAAoADAAMAAwADAAPABAA
EQASABMAFAAVABYAGQAaABsAHAAdAB4AHwAgACIAJAAmACgAKQAqACsALAAuAC4ALgAu
AC8AMAAxADIAMgAyADIAMgAwADAAMAAwAC8ALgAtACwAKwAqACkAKAAmACQAIgAgAB0A
HAAbABoAGAAWABQAEgARABAADwAOAAsACgAJAAgABgAGAAYABgAFAAQAAwACAAAAAAAA
AAAAAAAAAAAAAAAAAAAAAAAAAAIAAgACAAIAAQAAAP///v///wAAAQACAAIAAgACAAIA
AAAAAAAAAAACAAIAAgACAAIAAgACAAIAAgACAAIAAgACAAIAAgACAAIAAgACAAIAAAAA
AAAAAAABAAIAAwAEAAMAAgABAAAAAAAAAAAAAAABAAIAAwAEAAIAAgACAAIAAgACAAIA
AgAAAAAAAAAAAAIAAgACAAIAAgACAAIAAgAAAAAAAAAAAAAAAAAAAAAAAgACAAIAAgAC
AAIAAgACAAAAAAAAAAAA/f/8//v/+v/8//z//P/8//7//v/+//7//v/+//7//v/8//z/
/P/8//z//P/8//z//v/+//7//v/+//7//v/+//7//v/+//7//v/+//7//v/8//z//P/8
//r/+v/6//r/+//8//3//v/8//z//P/8//7//v/+//7//v/+//7//v/8//z//P/8//7/
/v/+//7//v/+//7//v/+//7//v/+//7//v/+//7//P/8//z//P/8//z//P/8//z//f/9
//3//P/8//v/+//8//7/AQABAAQABwAJAAoACQAJAAoACgANAA8AFAAXABsAGwAdAB8A
HwAfAB4AHgAhACMAJQAmACYAJgAmACQAHwAcABoAFwAVABAADgANAAgABwAHAAUAAQAB
AP///v/+///////9//z//P/8//z//f/9//v/+v/4//j/+v/6//r/+v/4//j/+v/6//n/
+f/4//f/9v/0//T/9v/2//X/9v/0//H/7//t//D/8v/2//3/CQAdADIAQwBWAHYAmgCr
AJsAeQBfAE8ARQAsABQACgADAP7/+f/3//X/8v/s/+j/6f/v//j/+P/0//T/9//3//L/
7f/v//D/8P/w//D/8P/x//H/8v/y//T/9P/0//T/9P/0//P/8//y//P/8//z//T/9P/0
//T/9v/3//f/+P/3//b/9v/1//f/+P/4//j/+P/4//n/+f/5//n/+v/7//n/+f/6//r/
+//7//v/+//9//3//f/+//7//v///////////wEAAQADAAUABgAGAAUABAACAAEAAgAE
AAUABwAJAAoACgAMABAAEQARABEAEQAUABYAFwAXABYAGAAYABoAGwAgACEAIAAgACQA
JAAkACUAJgAqACsAKwArACwALgAuAC4ALgAuADAAMAAwADAAMAAwAC8AMQAvAC4ALgAv
ACwAKwApACsAKQAnACUAIgAgAB8AHQAdABsAGgAYABcAFQATABIAEAAOAAsACgALAAoA
CgAJAAUAAwACAAAAAAABAAIAAwADAAMAAwADAP/////+//7//f/9//7//v/8//3//f/9
/wAAAAAAAAAA/v/+/////////wEAAgACAAEAAQACAAIAAgADAAUABgAFAAYABQADAAQA
BAAFAAYABgAGAAcABwAFAAQABAAEAAQABQAFAAUABAAEAAUABgAGAAYABgAFAAMAAwAE
AAQABgAGAAYABQADAAQABAABAAMAAwADAAMABAAEAAQABQADAAEAAAAAAAAAAAACAAIA
AwACAAEAAQABAAAA///+/wAAAAAAAAAAAAD+//7///8AAAAA///9/////////wAA/v/+
//3//P/+//////////7///8AAAEAAQAAAP7//f/9//z//P/9///////+//z/+//7//7/
///+//7//f/8//3//v///wAA//////7//P/8//z//P/8//7//v/9//3////9//z//P/8
//z//P/8//z//P/8//z//P/8//z//P/8//z//P/8//z//P/8//z//P/8//z//P/8//r/
+v/6//r/+P/4//j/+P/6//r/+v/7//v/+//8//z//f/9//7/AAADAAMABAAHAAgACAAI
AAcACgAKAAwADQATABUAFwAXABsAHQAdAB0AHAAcAB0AHwAhACIAJAAkACEAHgAaABYA
FgATABEADAAMAAsACAAHAAUAAwD/////+//6//r/+//9//v/+v/6//r/+v/5//n/9//2
//b/9v/4//j/+P/4//T/9P/0//T/9f/1//X/9f/1//T/9P/2//b/8//y//L/8//v/+//
9v/6//r//f8JAB0AMgBHAFwAegCeALEAmwBzAFcARwA1ABgAAgD+//f/6v/l/+n/6//m
/+D/3v/j/+3/9v/0//L/8P/t/+3/7v/t/+n/6v/s/+z/7P/s/+v/6//s/+z/7P/s/+z/
7P/u/+7/7f/t/+z/7f/t/+3/7v/u/+7/7v/s/+3/7f/u/+//8P/y//P/8f/y//L/8v/z
//T/9v/3//X/9f/2//f/9v/1//X/9P/2//f/+P/5//v/+//7//z/+v/6//v/+//7//v/
/f/9//3///8AAAAAAgACAAEAAQADAAQABAAFAAUABgAGAAgADAANAA0ADQALAA4AEAAR
ABQAFAAXABgAGAAZAB4AHwAeAB4AIgAiACIAIwAkACgAKgArACwALgAuAC4ALgAuAC4A
MAAwADAAMAAwADAALwAvAC0ALAAsADAALgAuAC0ALAApACYAIwAgAB4AHQAbABkAFwAW
ABQAEwARAA8ADgAQAA4ACwAKAAgABgAFAAMAAwADAAQABAABAAEAAQABAAEAAQABAAEA
AQABAAAAAAD/////AAAAAAAAAQABAAEAAgACAAIAAgAAAAAAAQABAAMABQAGAAYABAAD
AAMAAgADAAMABAAEAAQABgAGAAUABAAEAAUABgAEAAQABQAFAAMAAgACAAIABAAFAAUA
BQACAAIAAwAEAAQABAAEAAMAAwADAAQABAAEAAQABAADAAUABgAGAAMAAwADAAMAAwAC
AAIAAgADAAEA///+//7//v/+/wAAAAABAAAA/////wAAAAAAAAAAAAAAAAAAAAAAAP7/
/v///wAAAAD///3/////////AAAAAAAA///+//z//f/9//3//P/9//7//////wAAAAAB
AAAA/v/9//3//v///////v/7//v//v//////AAAAAAAA/v/+//7//v/+///////+//z/
/P/8//z//f/+//7////9/////P/8/wIAAAAAAAAAAAD+//7//v/+/wAAAAAAAAAAAAAA
AAAAAAD+//7//v/+//7//v/+//7//P/8//z//P/+//7//v/+//z//P/8//z//f/+////
AAD///7//f/8//7/////////AAAAAP////8AAAIABQAFAAYACQALAAwACwALAAwADAAO
AA8AEwAVABcAFwAZABsAGQAZABgAGAAZABsAHQAeACIAIgAiACAAGwAYABYAEwARAAwA
CgAJAAYABQAFAAMAAAABAAAAAAD9//3//P/5//r/+v/6//r/+//7//n/+P/4//j/+v/6
//j/+P/2//b/9v/2//X/9f/2//f/+P/4//f/+P/3//X//P/6//f/8//z//z/AgACAAcA
GwAzAEQAVQByAJgAsgCpAIcAZwBVAEcALQAQAAIA/P/1//D/7//t/+v/5v/m/+7/9//5
//r/+P/2//b/9//1//D/6//t//D/8P/w//D/8P/x//H/8v/y//L/8v/y//L/8//0//T/
9f/0//X/9f/1//T/9P/0//T/9P/1//X/9v/4//j/+f/5//f/+P/4//j/9v/2//f/9//5
//n/+v/7//v/+//8//z//f/9//3//f/9//3//f/+//7//v///////////wEAAQABAAMA
BAAEAAYABgAFAAUABQAGAAYABwAJAAoACgAMAA4ADwAPAA8ADwASABQAFQAYABgAGwAc
ABsAGwAfAB8AIgAiACYAJgAmACcAKAAsACwAKwAqACoALgAuAC4ALgAsAC4ALgAuAC4A
LgAuAC0ALQArACoAKgAsACoAKgApACsAKQAnACUAIgAgAB8AHQAZABcAFgAUABEADwAN
AAwADAAKAAcABgAHAAYABgAFAAQAAwADAAIA///////////////////////////+//7/
/f/9//7//v8AAAEAAQABAAAAAAAAAAAA/v/+///////9////AAAAAP////8AAAAA////
/wAAAAD+/wAAAAD///z//P/9//7/AAAAAAEAAQD///7//v/+/wAAAQABAAEA/v/+////
AAACAAIAAgABAP////8AAAAAAAAAAAAA/////wAAAAD9//3//f/9//3//P/8//z//f//
//3//P/8//r/+v/8//z//f/8//v/+//6//r/+v/6//z//P/8//z//v/8//z//f/8//z/
+//5//r/+f/4//j/+f/6//r/+v/6//v/+//7//v/+//7//v//P/8//v/+//7//r/+v/7
//n/+f/4//b/9v/3//v//f/7//z//P/8//r/+v/6//r/+P/5//n/+P/4//j/+P/4//n/
+v/6//v/+//5//r//v/8//v/+v/5//j/9v/2//b/9v/3//j/+f/6//r/+v/6//r/+v/6
//r/+v/4//j/+P/4//j/+P/4//j/+v/6//r/+v/6//r/+//7//r/+v/5//f/+f/6//z/
///+//7/AAABAAQABQAFAAYACAAKAAsADwARABMAEwAVABgAGQAaABoAGAAZABsAHQAc
AB4AHgAeABwAGQAWABQAFAATAA8ADgANAAoACQAJAAYAAQAAAP3//v/+///////7//r/
+v/6//r/+f/5//f/9//4//n//P/7//r/+f/2//j/+P/4//f/9f/1//X/9f/0//T/9v/2
//P/8v/y//P/8f/t//D/9v/4//n/AwAVACwAPwBQAGYAigCpAKMAgwBhAE0AQQAyABgA
BgD///r/9//1//P/8v/s/+j/6//v//L/9v/4//j/8//x//D/7f/t/+z/7P/s/+z/7P/t
/+3/7v/u/+z/7P/s/+z/7v/u/+3/7f/v//H/8v/z//L/8v/y//L/8P/x//H/8v/y//L/
8//z//P/9P/0//T/8v/y//P/8//1//X/9v/3//f/9//4//j/+//7//v/+//9//3//f/+
//7//v///////f/9///////9////AAAAAAQABAADAAMAAwAEAAQABQAHAAgACAAKAAoA
CwALAAsADQAQABIAEwASABIAFQAWABgAGQAeAB8AIAAgACQAJAAkACUAJgAqACkAKQAp
ACoALgAuAC4ALgAuADAAMAAwADAAMAAwAC8AMAAvAC8AMAAwAC4ALgAtAC0AKwApACcA
JgAkACMAIQAfAB0AHAAaABsAGQAXABYAFAASAA8ADgAOAA4ADwAPAA0ACwAKAAgACQAJ
AAkACQAIAAcABgAFAAUABQAEAAQAAwADAAQABAAEAAUABQAFAAQABAAEAAQABAAEAAUA
BQADAAUABgAGAAUABQAGAAYABgAHAAkACgAIAAoACgAJAAgACAAJAAoACgAKAAsACwAH
AAYABgAGAAgACQAJAAkABwAGAAYABgAHAAgACQAJAAcABwAIAAgABgAGAAYABQADAAQA
BAABAAIAAwAEAAUABAAEAAQABQAHAAUABAAEAAIAAgAEAAQAAwACAAEAAQACAAIAAgAC
AAIAAgACAAIAAgAAAAAAAQABAAAA/v/7/////////wAAAgACAAEAAAD+////////////
//////////8AAAAAAQABAAAAAAABAAEAAQAAAP7//f/9/wAAAQD//wAAAAAAAPz//P/8
//z//v///////v/+//7//v/+//7//v/9//3//f////7/AAAAAP///v/9//z//P/8//z/
/P/8//z//P/8//7//v/+//7//v/+//7//v/+//7//v/+//z//P/8//z//P/8//z//P/8
//z//P/8//7//v/+//7//f/8//v/+v/8//z//P/8//3//f/9//7/AAD/////AAAAAAMA
AwAEAAUABwAIAAkACwAMAAwADgANABEAEwAVABQAFQAWABUAFgAWABcAGQAZABsAHAAe
ACAAIAAeABsAFgAUABEADwAIAAYABQACAAMAAwABAP3/+//5//j/+P/7//v/+f/4//j/
+P/4//f/9//1//T/9P/y//T/9P/0//X/9P/1//b/9P/z//P/8//1//X/9P/0//D/9P/1
//T/9P/z/+//8f/4//j/+v8BABMAKQA6AEkAYACEAKYArQCRAG0AVwBJADMAFAD+//j/
7//o/+f/6//r/+T/4P/k/+v/7//w//L/9P/0/+//7f/s/+v/6//u/+z/7P/s/+z/7//v
//D/8P/v/+7/7f/s/+3/7v/u/+//7//v/+7/7f/v//D/8f/y//D/8f/x//L/8P/w//H/
8f/z//T/9P/0//T/9P/1//X/8//z//T/9f/3//f/+P/4//v/+//7//v//P/7//r/+v/7
//z//v////3//f////////8BAAIAAgAEAAQAAwADAAUABgAGAAcABwAIAAgACgAKAAsA
CwALAAwAEAATABUAFQAUABYAFgAYABkAHgAfACEAIgAnACgAJwAnACcAKgArACsAKwAs
AC4ALgAuAC4ALgAwADAAMAAwADAAMAAvAC4AKwApACgAKwAqACsAKwAtACsAKQAnACEA
HgAcABkAGAAXABcAFgAUABEADgAMAA4ADAAJAAgABwAGAAYABQACAAEAAQAAAP//////
////AAABAAIAAwAAAP///f/8//3//f/+//7//v/////////+//7//v/+//7//v//////
/f///wAAAAABAAEAAgACAAAA//////7///8CAAMAAwABAAAAAAAAAAEAAgAEAAUAAwAC
AAIAAgAAAAEAAQABAAIAAgADAAQABAAEAAQAAwAAAP/////+////AAABAAEAAQACAAIA
/////////////wIAAgACAAMAAgD///3//P/+//7/AAAAAP///v/9//3//v/+//7//v/+
//7//v/+//7//P/8//3//v/+//3/+//7//v/+//8//7//v/9//z//P/9//3//f/7//v/
+//7//7/AAABAAMAAQAAAAAAAQD//////v/8//v/+//+////AQACAAIAAgD+//7//v/+
//7///////7//P/8//z//P/+//7//f/9//3//f8CAAYAAgD///7//f/8//3//v///wAA
/v/+//7//v/8//z//P/8//z//P/8//z//v/+//7//v/+//7//v/+//7//v/+//7//P/8
//z//P/+//7//v/+//z//P/8//z//P/8//3//f///wAAAAD//wEAAgAEAAcABQAGAAkA
CwAMAA0ADQAOAA4AEAARABUAFwAZABkAGwAcABsAGgAYABgAGQAbAB0AHgAgACAAIAAg
AB0AGgAYABQAEQALAAgACQAGAAUABQAFAAEAAQD///z//P/9//3/+//6//r/+v/6//n/
+f/3//b/9v/2//j/+P/4//j/9v/3//j/+f/5//j/9//2//X/9v/2//j/+P/3//b/9P/z
//P/9f/6//z//P8FABUAKQBAAFUAbgCSAK4AqQCFAGEATwBDAC0AFAAIAAAA9//y/+//
8f/t/+T/4v/o/+3/7//y//T/9P/y//H/7//w/+//7f/q/+z/7P/s/+z/6//r/+z/7P/s
/+z/7P/s/+7/7v/t/+3/7v/v/+//7//u/+7/7v/u//D/8f/x//L/8v/y//P/8//x//L/
8v/y//T/9P/1//X/8//z//T/9f/2//f/+f/6//n/+f/5//n//f/9//3//v/8//z//f/9
//3//f////////8BAAIAAgACAAIAAQABAAEAAgACAAMABgAIAAkADAAQABEAEQARAA4A
EAARABEAEgASABUAFgAWABcAHAAdAB8AIAAlACYAJgAnACgALAArACsAKwAsACwALAAs
ACwALAAuAC4ALgAsACwALAArAC0AKwAqACoALAAqACoAKQAnACUAIwAhAB4AHAAbABkA
GQAXABYAFAAVABMAEQAQAA4ADAAJAAgABwAGAAYABQAEAAMAAwACAP//////////AQAB
AAEAAQD//////v/+//3//f/+//7//v////////8CAAIAAgACAP///v/+//3//v8BAAMA
BAABAAEAAgACAAEAAQACAAIABAAGAAYABQADAAIAAgACAAQABAAFAAUAAwACAAIAAgAA
AAEAAQABAAAAAAABAAIAAgACAAIAAQAAAAEAAwAEAAMAAgABAP//AQACAAIA////////
//////7//v/+/////f/7//r/+v/7//z///8AAP3//P/7//v//P/8//z//P/+//7//v/+
//7//P/8//3//P/8//v/+f/5//n/+f/6//v//P/8//z//P/9//3//f/5//n/+f/5//n/
+v/6//v/+f/4//j/+f/5//n/+P/2//f/9//6//v/+//8//z//P/4//j/+P/4//v//f/+
//7/+//6//n/+P/6//r/+f/5//n/+f/4//r//P/7//r/+f/4//r/+v/6//r/+v/6//r/
+v/4//j/+P/4//n/+v/7//z//P/8//z//P/8//z//P/8//r/+v/6//r/+v/6//r/+v/4
//j/+P/4//n/+//8//3/+//6//j/9//6//z//////wAAAwAFAAYACQAJAAoACgAKAAsA
DwARABMAEwAVABcAGQAZABgAGAAXABkAGwAcACAAIAAgAB4AGQAWABQAEQARAAwACgAJ
AAQAAwADAAEA/f/9//v/+v/4//n/+f/3//j/+P/4//j/9//3//X/9P/y//L/9P/0//T/
9P/y//L/9P/0//P/8//z//P/8//y//L/9P/0//P/7P/y//X/8//t/+r/7v/0//n/AwAX
ACoAPQBSAGwAkACrAKUAgwBhAE8ARQAuABIABAD9//b/8//x/+//7v/q/+b/5//t//T/
9v/y//L/7//t/+z/6//r/+z/7P/s/+z/7P/t/+3/7v/u/+7/7v/u/+7/7f/s/+r/6f/r
/+3/7v/v//D/8P/w//D/8P/x//H/8v/y//L/8//z//H/8v/y//L/9P/0//X/9f/1//X/
9v/3//f/9//4//j/9//3//f/9//6//v//P/+//z//P/9//3//f/9//////8AAAMABQAG
AAYABgAFAAUAAwAEAAQABQAJAAoACgAMAAwADQANAA0ADQAQABIAEwAUABQAFwAYABgA
GQAeAB8AHgAeACIAIgAkACUAJgAqACwALQAuADAAMAAwADAAMAAwADIAMgAyADAAMAAw
AC8ALwAtACwALAAvAC4ALwAvAC4AKwAoACUAJAAiACEAHwAbABkAGAAWABYAFQAUABQA
FgAUABEAEAAOAAwACwAJAAoACQAJAAgABwAHAAcABwAFAAUABQAFAAUABQAEAAQAAQAB
AAIAAgAEAAUABQAFAAQABAAEAAQAAAAAAAEAAQADAAUABgAGAAcABwAIAAgABgAFAAUA
BAAEAAYABgAFAAYABgAHAAgACAAIAAkACQAIAAgACQAKAAkACQAIAAcACQAKAAwADgAN
AAwACwAJAAUABQAGAAYABgAGAAYABQADAAQABAABAAQABQAGAAcABgAGAAYABwAGAAMA
AQAAAAEAAgAFAAYAAwACAAEAAQAEAAQABAAEAAIAAgACAAIABAACAAIAAwAEAAQAAwAB
AAMAAwADAAQABAAEAAMAAgAEAAUABQAFAAUABQAFAAUABgAGAAUABQADAAIAAgADAAUA
BQAEAAIAAwADAAYABwAHAAgACAAIAAYABgAGAAYABAAFAAUABAAEAAQABAAEAAYABgAF
AAUAAwAFAAYABgAEAAIAAgACAAIABAAEAAQABAACAAIAAgACAAAAAAAAAAAAAQACAAMA
BAAFAAYABwAIAAUABAADAAIABAAEAAQABAACAAIAAgACAAUABgAHAAgABgAGAAYABgAG
AAYABgAGAAQABAAFAAUABwAIAAgABwAFAAYACAALAAwADgASABUAFAAVABUAFgAUABYA
FwAbAB0AHwAfACEAJQAlACUAJAAiACMAJQAnACgAKgAqACoAKQAnACUAJAAfAB0AGAAW
ABcAFAATABMAEQANAA0ACwAMAAwADQANAAkACAAIAAgABgAFAAUAAwAAAAAAAAACAAUA
BgAHAAYABAAEAAQAAwAFAAUABQAFAAIAAgAEAAQACQACAAIAAQABAAEAAgAIAAwAEQAZ
ACkAQABVAG4AigCoAL0AswCRAHEAXQBLADAAFgAKAAUA/P/3//n//f/+//z/+P/7/wEA
BgAIAAgABgAFAAEAAgABAP//AAAAAAAAAAAAAAEAAQACAAIAAgACAAIAAgACAAIAAQAB
AAAAAQABAAEABAAEAAQABAAEAAUABQAGAAQABAAFAAUABwAIAAgACAAIAAgACQAJAAsA
CwAMAA0ADQANAA4ADgAPAA8ADwAPABEAEQARABIAFAAUABUAFQATABMAFQAVABcAGQAa
ABoAGgAaABkAGQAbABwAHAAdAB0AHgAeACAAJAAlACUAJQAlACgAKgArACoAKgAtAC4A
LgAvADQANQA4ADgAPAA8ADwAPQA+AEIAQQBBAEEAQgBCAEIAQgBCAEQARgBGAEYARABE
AEQAQwBEAEMAQwBEAEUAQgBBAD8APwA9ADsAOQA4ADYANQAzADMAMQAwAC4AKgAnACQA
IgAjACIAIAAgAB4AHAAbABkAGgAZABkAGAAZABkAGQAZABgAFwAWABUAFAAVABUAFgAV
ABUAFgAWABgAGQAZABkAGAAYABgAGAAWABYAFwAXABUAFwAYABgAGQAZABoAGgAZABkA
GgAaABoAHAAcABsAGAAYABkAGgAaABoAGwAbABoAGgAbABwAGgAbABsAGwAaABoAGwAc
ABsAGgAZABcAFwAZABwAHgAbABoAGQAXABkAGgAaABcAGAAZABoAGwAbABoAGQAZABkA
FwAWABYAGAAYABoAGgAbABoAGQAZABgAGAAYABgAGAAYABgAGAAYABYAFgAXABgAGAAX
ABUAFwAXABcAGAAZABoAGgAaABgAGQAZABkAFwAXABcAFwAYABgAFwAXABkAGAAYABkA
GwAbABoAGAAVABUAGAAZABgAGAAXABYAFQAWABcAGAAYABkAGQAYABoAGgAaABoAGAAY
ABcAFwAZABUAFgAaABoAGgAaABoAGgAaABoAGgAaABgAGAAYABgAGAAYABgAGAAYABgA
GAAYABgAGAAYABgAGAAYABgAGAAaABoAGgAaABwAHAAcABwAGgAaABoAGgAaABoAGgAa
ABwAHAAcABwAGgAaABoAGgAYABkAGQAZABsAHAAcAB0AHAAeACEAIQAkACcAKQAqACsA
KwAsACwALAAtADEAMwA1ADUANwA5ADgANwA1ADQAOAA7AD4AQABCAEIAQgBAAD0AOgA4
ADUAMgAsACkAJwAmACUAJQAjACEAIQAfAB4AHgAfAB8AHQAcABwAHAAcABsAGwAZABgA
GgAaABwAHAAaABoAGAAYABgAGAAXABcAGQAZABkAGAAaABwAHAAbABoAGgAXABMAFQAa
ACAAJgAvADsATQBiAHkAlAC2AMwAwwChAIUAdQBpAFEANgAoAB4AEwASABcAGQATAAwA
CgAQABcAGQAaABoAGgAaABkAFwAUABEAEwAUABQAFAAUABQAFQAVABYAFgAUABQAFAAU
ABQAFAATABMAFgAXABcAFwAZABoAGwAcABoAGQAXABYAGQAaABwAHQAfACAAIAAgACAA
IAAhACEAHwAfACAAIQAjACMAJAAkACMAIwAjACMAJwAnACcAKAAqACoAKwArACkAKQAr
ACsAKwAtAC4ALgAyADIAMQAxAC8AMAAwADEANAA2ADcAOgA8AD0APQA9AD0AQABCAEMA
RABEAEcASABKAEsAUABRAFEAUABTAFIAVABVAFYAWgBbAFsAWwBcAFwAXABcAFwAXgBg
AGAAYABeAF4AXgBdAGAAXwBfAGAAXwBcAFsAWQBbAFkAVwBVAFQAUgBRAE8ASwBJAEgA
RgBFAEMAQQBAAEIAQAA9ADwAOwA6ADoAOQA2ADUANQA0ADMAMwAzADMAMwAzADMAMwAy
ADMAMwA0ADUANQA2ADYANgA3ADcANwA2ADYANgA2ADYANgA3ADcANwA5ADoAOgA3ADcA
OAA4ADgAOQA7ADwAOwA8ADsAOQA5ADoAPAA+ADwAPAA9AD0APQA8ADwAPAA8AD0APQA9
ADwAPAA9AD4APgA+AD4APQA9AD0APgA+ADwAPAA8ADsAOwA8ADwAOQA5ADkAOQA5ADsA
PAA9AD8APwA9ADwAPAA6ADoAPAA8AD0APAA7ADsAPgA+AD4APgA8ADwAPAA8ADwAOgA6
ADsAOgA6ADkANwA8AD0APgBAAD4APgA9ADwAPAA9AD0APQA7ADsAOwA7AD0APgA+AD8A
QQBAAEAAQQBBAEEAQAA+AD0APQBAAEEAQQBCAEIAQgBAAEAAQABAAEEAQwBEAEQAQgBC
AEIAQgBCAEIAQQBBAEEAQQBCAEIARgBGAEYARgBGAEgASABIAEgARQBEAEMAQgBFAEYA
RwBIAEYARgBGAEYARgBGAEYARgBIAEgASABIAEgASABIAEgASgBKAEoASgBIAEgASABI
AEkASgBLAEwASgBKAEoASgBMAEwATABMAEsASgBJAEgATABQAFQAWABZAFoAWwBcAF0A
XgBfAGAAYQBiAGMAZABmAGgAagBsAGwAbABsAGwAbgBwAHIAdAByAHIAcgByAG8AbABp
AGYAZQBkAGMAYgBfAFwAWQBWAFQAVABUAFQAVABUAFQAVABWAFYAVgBWAFMAUgBRAFAA
UwBUAA==
         </WaveFormData>
      </LeadData>
      <LeadData>
         <LeadByteCountTotal>10000</LeadByteCountTotal>
         <LeadTimeOffset>0</LeadTimeOffset>
         <LeadSampleCountTotal>5000</LeadSampleCountTotal>
         <LeadAmplitudeUnitsPerBit>4.88</LeadAmplitudeUnitsPerBit>
         <LeadAmplitudeUnits>��V</LeadAmplitudeUnits>
         <LeadHighLimit>2147483647</LeadHighLimit>
         <LeadLowLimit>268435456</LeadLowLimit>
         <LeadID>V1</LeadID>
         <LeadOffsetFirstSample>0</LeadOffsetFirstSample>
         <FirstSampleBaseline>0</FirstSampleBaseline>
         <LeadSampleSize>2</LeadSampleSize>
         <LeadOff>FALSE</LeadOff>
         <BaselineSway>FALSE</BaselineSway>
         <ExcessiveACNoise>FALSE</ExcessiveACNoise>
         <MuscleNoise>FALSE</MuscleNoise>
         <LeadDataCRC32>1001524047</LeadDataCRC32>
         <WaveFormData>
kP+Q/5D/kP+k/7b/yP/a/+T/7P/0//z/AQAEAAcACgANAA4ADwAQABIAEgASABIAEgAS
ABIAEgAUABQAFAAUABQAFAAUABQAFAAUABQAFAAUABQAFAAUABQAFAAUABQAFAAUABQA
FAAUABQAFAAUABQAFAAUABQAFgAWABYAFgAWABYAFgAWABYAFgAWABYAFAAUABQAFAAW
ABYAFgAWABQAFAAUABQAFQAWABcAGAAYABgAGAAYABgAGAAYABgAGAAYABgAGAAaABoA
GgAaABoAGgAaABoAGgAaABoAGgAaABoAGgAaABgAGAAYABgAFgAWABYAFgAWABYAFgAW
ABQAFAAUABQAEgASABIAEgASABIAEgASABAAEAAQABAADgAOAA4ADgAOAA4ADgAOAAwA
DAAMAAwACgAKAAoACgAIAAgACAAIAAYABgAGAAYABgAGAAYABgAEAAQABAAEAAIAAgAC
AAIAAgACAAIAAgACAAIAAgACAAQABAAEAAQAAgACAAIAAgACAAIAAgACAAIAAgACAAIA
AgACAAIAAgACAAIAAgACAAAAAAAAAAAA/v/+//7//v8AAAAAAAAAAP7//v/+//7//v/+
//7//v/+//7//v/+//7//v/+//7//v/+//7//v/8//z//P/8//z//P/8//z//P/8//z/
/P/8//z//P/8//z//P/8//z//P/8//z//P/8//z//P/8//r/+v/6//r/+v/6//r/+v/6
//r/+v/6//r/+v/6//r/+v/6//r/+v/4//j/+P/4//j/+P/4//j/+P/4//j/+P/4//j/
+P/4//b/9v/2//b/9v/2//b/9v/2//b/9v/2//b/9v/2//b/9v/2//b/9v/0//T/9P/0
//T/9P/0//T/9P/0//T/9P/0//T/9P/0//T/9P/0//T/9P/0//T/9P/z//L/8f/w//L/
8v/y//L/8v/y//L/8v/y//L/8v/y//L/8v/y//L/8v/y//L/8v/w//D/8P/w/+//7//v
//D/8P/w//D/8f/y//L/8//z//X/9//4//r/+//8//3//f/8//z/+v/3//X/8v/x/+//
7v/u/+7/7v/u/+7/7P/s/+r/6f/n/+f/5f/l/+b/5//r/+z/7f/u/+z/7P/s/+v/6f/p
/+n/6f/r/+v/7P/s/+7/7v/v/+//7f/t/+3/7f/t/+3/7v/u/+7/7v/u/+7/7v/u/+7/
7//v/+//7//v/+//7//v//D/8v/0//f/AAAHAAkAEAAYACUANABGAE4AUABIADQAFwAC
APf/8f/j/8j/qf+a/43/dP9Z/1P/XP9k/3D/gv+V/6r/vP/L/9r/5P/q/+//8v/2//r/
/P/8//7///8BAAEAAgAAAAAAAAAAAAEAAQABAAEAAQABAAEAAQABAAIAAgACAAQABAAE
AAMAAQABAAEAAgACAAIAAgACAAIAAgACAAIAAgACAAIAAgAEAAQABQAFAAUABQAFAAUA
BQAFAAUABQADAAMAAwADAAQABAAEAAQABAAEAAQABAAGAAgACAAIAAgACAAIAAgACgAK
AAoACgAIAAkACQAKAAoACgALAAsACwALAAwADAAKAAoACwALAAoACgAKAAoACgAKAAoA
CgAIAAcABwAIAAYABQAFAAUABQAFAAUABQADAAIAAgADAAMAAgACAAAAAAAAAP/////+
//7//v/+//7//v/+//z/+//7//v/+v/4//j/+P/4//r/+P/4//j/+P/2//b/9f/3//f/
9//2//X/9P/0//X/9f/1//X/9f/1//X/9f/0//T/9P/1//X/9v/1//X/9v/0//T/8//z
//b/9v/2//b/9P/0//P/8//z//T/9P/0//T/9P/0//T/9P/0//T/8//x//H/8P/w//D/
8P/x//H/8f/x//H/8f/x//D/8P/w//H/8f/w//D/8P/w//D/7//v/+//7//v/+//7//v
//D/8P/w//D/7//v//H/8v/y//D/7//v/+//8f/x//H/8f/x//H/8f/x//H/8P/v/+//
8P/w//D/8P/x//H/8f/v//H/8v/z//P/8P/w//D/8P/w//D/8P/w//D/8P/x//H/8f/x
//H/8f/y//L/8v/y//T/8//y//L/8P/w//H/8v/y//D/8P/w//H/8//z//H/7//v//D/
8P/x//H/8f/x//H/8v/y//L/8P/x//H/7v/v//D/8v/z//L/8v/x//H/8f/z//T/9P/y
//D/8P/w//D/8v/y//L/8v/y//L/8v/y//L/8v/y//L/8v/y//L/8v/y//L/8v/y//L/
8v/y//L/8v/y//L/8v/0//T/8//z//H/8v/y//L/9P/1//b/9v/3//f/+f/7//z//v//
/wAAAQABAAIAAgACAP//+//4//X/8//y//L/9P/0//T/9P/y//L/8v/x/+3/7f/r/+v/
7v/v//H/8v/1//b/9v/2//T/8//z//P/8//z//P/8//0//T/9P/0//X/9f/1//X/9//3
//f/9//4//j/+P/4//b/9v/2//b/+P/5//n/+f/3//f/9//3//n/+v/8//7/AQAIAA0A
FQAeACoAOwBMAFoAYgBkAFYAPgAlABIAAwD1/93/vP+d/4r/ef9i/1X/Wf9k/3D/gv+S
/6f/vP/Q/9//7P/0//r/+//+/wIABAAGAAgACgALAA0ADQAOAA4ADgAOAA4ADwAPAA8A
DwARABEAEQARAA8AEAAQABAAEgASABIAEQARABEAEQASABIAEgASABIAEgASABIAEgAU
ABQAFAAUABIAEgATABMAEwATABMAEwATABMAEwATABMAEwATABMAFgAWABYAFgAWABYA
FgAWABYAGAAYABgAGAAYABgAGAAWABYAFgAWABgAGQAZABoAGgAaABsAGwAbABsAHAAc
ABwAHAAdAB0AHAAcABwAHAAcABwAHAAcABoAGQAZABoAHAAbABsAGwAaABkAGAAXABUA
FAAUABUAFQAUABQAEgAUABQAEwATABAAEAAQABAAEAAQABAADgAPAA8ADwAOAA4ADgAO
AA4ADAAKAAoACgAMAAoACgAJAAcABwAHAAYABwAGAAYABwAFAAUABQAFAAUABQAFAAQA
BAAEAAUABQAEAAMAAwAEAAQABAADAAMABAAEAAQABAAEAAQAAwADAAUABgAGAAYABAAE
AAQABAAGAAYABgAFAAUABQAEAAQABAAEAAUABQADAAMAAwADAAMAAgACAAIAAwADAAIA
AgACAAIAAgABAAMAAwADAAMAAgABAAAAAAACAAIAAgABAP3///8AAAAAAAD///////8B
AAEAAQABAP/////////////+//3//f8AAAAAAAAAAP////////3///8AAAEAAQD+//7/
/v/+//7//v/+//7//v/+//////8BAAEAAQABAP7//v/+//7/AAD///7//v/+//7///8A
AAAA/v/+//7//f///////f/9//3//v/+/////////////f/+//7//v/+///////8//z/
/P/9//3//v/+//3//f/9//3//v/8//7//v/+//7//v/8//z//P/8//z//P/8//z//P/8
//z//P/+//7//v/+//7//v/+//7//v/+//7//v/8//z//P/8//7//v/+//7//v/+//7/
/v/8//z//P/8//3//f/9//7//v/+//7///8AAAAAAQABAAMABQAGAAgACwAMAA0ADQAN
AAwACQAFAAMAAAD///3/+v/6//r/+v/6//r/+P/4//r/+f/3//f/8//z//T/9f/3//j/
+f/6//z//P/8//v/+//7//v/+//7//v//P/8//z//P/9//3//f/9//3//f/9//3//v/+
//z//P/8//z//v/+//7///////////////3//f/9//7/AgAGAAsAEAAXACEALAA6AEkA
WABmAGoAYgBOADgAJQAUAAUA8f/R/7L/m/+I/3H/Xv9b/2P/bP96/4z/ov+5/87/3v/r
//T/+v/+/wEABAAIAAwADAAOAA4AEAARABAAEAASABIAEgASABMAEwATABMAEQARABEA
EQATABQAFAAUABQAFAAUABMAFQAVABUAFgAUABQAFAAUABQAFAAUABQAFAAUABQAFAAU
ABQAFQAVABUAFQAVABUAFQAVABUAFQAVABUAFQAVABYAFgAWABYAFgAWABYAFgAYABoA
GgAaABgAGAAYABgAFgAWABYAFgAYABkAGQAaABgAGAAZABkAGQAZABoAGgAcABwAHQAd
ABwAHAAcABwAGgAaABoAGgAaABkAGQAaABgAFwAXABcAFgAVABQAEwATABIAEgATABMA
EgASABAAEAAQAA8ADwAMAAwADAAMAAwADAAMAAoACwALAAsACgAIAAgACAAIAAgABgAG
AAYABgAEAAQAAwADAAMAAwACAAEAAAAAAAEA//////////8BAAEAAQAAAP7//v//////
/P/7//v//P/+//7//f/9/wAAAAAAAAAAAAAAAP/////9//7//v/+//7//v/+//7//P/8
//z/+//9//3//P/8//r/+v/7//v/+//7//v/+//5//j/+P/4//n/+f/4//j/+P/4//j/
9//3//f/9//3//f/9//3//j/9v/2//b/9f/z//X/9v/2//T/8//z//P/9f/1//X/9f/z
//P/8//z//X/9P/z//P/9P/0//T/9P/0//P/8v/v//H/8v/z//P/8v/y//L/8v/w//D/
8P/w//D/8P/x//H/8f/x//H/8f/w//D/8P/w//H/8f/x//L/8P/w//H/8v/w/+7/7v/u
/+3/7//v/+3/7//v//D/8P/v/+//7//v/+3/7v/u/+7/7v/v/+//7P/s/+z/7f/t/+z/
7P/r/+v/7f/t/+z/7v/s/+z/7P/s/+z/7v/u/+7/7v/t/+z/6//q/+r/6v/q/+r/7P/s
/+z/7P/q/+r/6v/q/+r/6v/q/+r/6v/q/+r/6v/q/+n/6f/p/+z/7P/s/+z/7f/u/+7/
7//t/+//8f/y//L/8//0//X/9//4//j/9v/z/+//7P/r/+n/6P/o/+j/5v/m/+b/5P/m
/+b/5f/j/+H/3//f/+D/4f/j/+T/5f/n/+j/6f/q/+f/5//n/+f/5//n/+f/6P/o/+j/
6P/p/+n/6f/p/+n/6//r/+v/7P/q/+r/6v/q/+r/6v/q/+r/6//r/+v/6//r/+v/6//r
/+z/7P/u//H/9v/7/wEACAASAB0ALgBAAEoATABGADIAFQAAAPP/7f/j/8z/q/+W/4v/
dv9b/0//VP9e/2r/eP+J/5z/sP/D/9L/4P/o/+v/7P/u//L/9P/2//j/+f/7//v//P/8
//z//P/8//3//f/9//3//f/9//3//f/9//7//v/+//7//v/+//3/+//7//v//P/+//7/
/v/+//7//v/+//7//v/+//7//v/+//7/////////////////////////////////////
/wAAAAAAAAAAAgACAAIAAgAAAAIAAgACAAIAAgACAAIABAAEAAQABAAEAAUABQAGAAgA
CAAJAAkACQAJAAoACgAIAAgACQAJAAgACAAIAAgACAAIAAgACAAIAAcABwAIAAYABQAF
AAUABgAFAAQAAwABAAAAAAABAAEAAAAAAP7/AAAAAP/////+//7//v/+//z//P/8//r/
+//7//v/+v/8//z//P/8//z/+v/6//r//P/6//r/+f/3//f/9//2//X/9P/0//X/9//3
//f/9//3//f/9//2//T/9P/1//X/9P/z//P/9P/2//b/9f/1//j/+P/4//j/+P/4//f/
9//1//b/9v/2//T/9P/0//T/9P/0//T/8//1//X/9P/0//T/9P/1//X/8//z//P/8//z
//L/8v/y//H/8f/w//D/8f/y//P/8//z//P/8//z//H/8f/x//L/8v/y//L/8f/v//H/
8v/y//L/8f/x//H/8//z//P/8//x//H/8f/x//P/8v/x//H/9P/0//T/9P/1//X/9f/z
//P/9P/1//X/9P/0//T/9P/0//T/9P/0//T/9P/1//X/8//z//P/8//z//T/9f/2//T/
8//y//L/8//0//b/+P/4//b/9v/2//b/9//2//P/8//z//T/9P/1//X/9f/1//P/9P/0
//T/9P/1//X/8v/y//L/8//z//T/9P/z//P/9f/z//T/9v/4//b/9v/2//b/9v/2//b/
9v/2//b/9v/2//b/9v/2//b/9P/0//T/9P/2//b/9v/2//T/9P/0//T/9P/0//T/9P/2
//b/9v/2//b/9v/2//b/9v/2//b/9v/2//b/9v/1//X/9f/2//b/+P/4//n/+v/6//v/
+//9////AAACAAMABAAFAAUABgAGAAQAAQD9//j/9//1//T/9v/2//b/9v/2//T/9P/0
//X/8//z//H/7//w//H/8//y//P/9P/0//b/9v/1//X/9f/1//X/9f/3//j/+P/4//j/
+f/5//n/+f/5//n/+f/5//r/+v/6//j/+P/4//j/+v/6//v/+//7//v/+//7//v/+//+
/wAAAAADAAgADwAZACIALgA9AFAAYABoAGQAVAA8ACcAFAAFAPP/1/+2/53/iv9z/17/
Vf9b/2b/dP+G/5j/rf/C/9L/4f/u//b/+v/9/wAAAgAGAAgACAAKAA0ADwAPABAAEAAQ
ABAAEAAPAA8ADwAPABEAEQARABEAEQASABIAEgASABIAEgARABEAEQARABIAEgASABIA
EgASABIAEgASABQAFAAUABQAFAAUABUAFQAVABUAFQAVABUAFQAVABUAEwATABMAEwAU
ABQAFAAUABQAFAAUABQAFgAYABgAGAAYABgAGAAYABgAGAAYABgAGAAZABkAGgAaABoA
GwAbAB0AHQAeAB4AHAAcAB0AHQAcABwAHAAcAB4AHgAeAB4AHAAbABsAHAAaABkAGQAZ
ABoAGQAYABcAFwAWABYAFwAXABYAFgAUABQAFAATABMAFAAUABQAFAAUABQAFAASABEA
EQARABAADgAOAA4ADgAOAAwADAAMAAwACgAKAAkACQAJAAkACAAHAAYABgAHAAcABwAH
AAcABwAHAAcABgAGAAYABwAHAAYABQAFAAYABgAGAAUABQAIAAgACAAIAAYABgAFAAUA
BwAIAAgACAAIAAgACAAIAAYABgAGAAUABgAHAAcACAAEAAQABQAFAAUABQAFAAUABwAG
AAYABgAHAAcABgAGAAQABAAEAAMABQAFAAUABQADAAMAAwAEAAYABgAGAAUAAwAFAAYA
BgAEAAMAAwADAAMAAwADAAMAAwADAAMAAwAEAAQABAAFAAQABAAEAAQABQAFAAUAAwAD
AAQABQAFAAQABAAEAAQAAgACAAIAAgACAAIAAwADAAMAAwADAAMABAAEAAQABAAEAAMA
AgACAAQABAAFAAYABgAEAAQABAADAAUABQADAAEAAQACAAIAAwADAAMAAwADAAQABAAE
AAIAAwADAAAAAgACAAMAAwACAAIAAQABAAMAAwACAAIAAgACAAIAAgACAAIAAgACAAIA
AgACAAIAAgACAAIAAgACAAAAAAAAAAAAAgACAAIAAgACAAIAAgACAAIAAgACAAIAAAAA
AAAAAAACAAIAAgACAAAAAAAAAAAAAgABAAEAAQACAAIAAgACAAMABAAEAAUABQAHAAkA
CgAOAA8AEAARABEAEgASABAACwAHAAQAAwD///7//v/+/wAAAAAAAP7//v/+//3/+//7
//n/+f/6//v//f/+////AAAAAAAAAAD//////////wEAAQABAAIAAgACAAIAAwABAAEA
AQABAAMAAwADAAQAAgACAAIAAgAEAAQABAAEAAMAAwADAAMABQAFAAUABQAIAAoADAAR
ABgAHQAlAC4AOgBLAFoAZgBuAGoAWAA+ACkAGgALAPf/2f+4/5//kP97/2b/X/9n/3L/
gv+S/6L/uf/Q/+D/7f/4/wAABAAFAAoADAAOABAAEgASABQAFQAUABQAFgAWABYAFgAX
ABcAFwAXABkAGQAZABkAGQAaABoAGgAYABgAGAAXABcAFwAXABgAGgAaABoAGgAaABoA
GgAaABoAGgAaABoAGAAYABkAGQAZABkAGQAZABkAGQAZABkAGQAZABkAGQAaABoAGgAa
ABgAGAAYABgAGAAaABoAGgAaABoAGgAaABoAGgAaABoAGgAbABsAHAAaABoAGwAbABsA
GwAcABwAHgAeAB8AHwAcABwAHAAcABwAHAAcABwAGgAZABkAGgAaABkAGQAZABgAFwAW
ABUAFwAWABYAFwAVABQAFAASABIAEgARABEADgAOAA4ADgAOAA4ADgAMAAkACQAJAAgA
CgAKAAoACgAKAAgACAAIAAgABgAGAAUABQAFAAUABAADAAIAAgADAAEAAQABAAEAAQAB
AAEAAAD+//7///////////8AAAIAAAAAAP////8CAAIAAgACAAAAAAD///////8AAAAA
AAD+//7//v/+//z//P/8//v//P/9//3//v/8//z//f/9//z/+//6//n/+//6//r/+v/9
//3//P/8//r/+v/6//n/+f/5//n/+f/3//f/9//4//r/+v/6//n/9f/3//j/+P/2//X/
9f/1//X/9f/1//X/9//3//f/9//5//j/9//3//b/9v/2//b/9f/1//X/8//1//b/9//3
//b/9v/2//b/9v/2//b/9v/0//T/9f/1//P/8//z//P/9P/0//T/9P/y//H/8P/w//H/
8v/0//b/9P/y//L/8v/z//X/9f/z//H/8f/y//L/8f/x//H/8f/x//L/8v/y//D/8f/x
/+7/8P/w//H/8f/w//D/7//v//H/8f/w//L/8v/w//D/8P/w//D/8P/w//D/8P/w//D/
8P/w//D/8P/w/+//7v/t/+z/7v/u/+7/7v/u/+7/7v/u/+7/7v/u/+7/7P/s/+z/7P/s
/+z/7P/s/+3/7f/t/+7/7v/u/+7/7//u/+7/7//v//H/8//0//b/9//4//n/+f/6//r/
+P/1//H/7v/t/+v/6P/o/+j/6P/q/+r/6P/o/+j/5//l/+X/4//j/+T/5f/n/+j/6f/q
/+r/6v/q/+n/6f/p/+n/6f/p/+n/6v/q/+r/6v/r/+v/6//r/+v/6//r/+v/7P/s/+z/
7P/s/+z/7v/u/+7/7//t/+3/7f/t/+3/7f/t/+7/7P/w//X//P///wMACgAWACMAMABC
AE4AUgBMADoAHwAKAPv/8//l/87/q/+W/4n/dP9X/03/Vv9g/2z/fv+R/6L/tv/J/9j/
4v/o/+3/7v/y//b/+P/4//z///8BAAEAAgACAAIAAgACAAEAAQABAAEAAwADAAMAAwAD
AAQABAAEAAIAAgACAAEAAgADAAQABgAEAAQABAAEAAIAAgACAAIABAAEAAQABAAEAAQA
BQAFAAUABQAFAAUABQAFAAUABQAFAAUABQAFAAYABgAGAAYABgAGAAYABgAGAAgACAAI
AAoACgAKAAoACgAKAAoACgAKAAsACwAMAAoACgALAAsACwALAAwADAAOAA4ADwAPAA4A
DgAOAA4ADAAMAAwADAAMAAsACwAMAAwACwALAAsADAALAAoACQAJAAgACAAJAAkACAAI
AAYABgAGAAUABQAEAAQABAAEAAIAAgACAAAAAAABAAIAAgAAAAAAAAAAAAIAAAAAAAAA
AAD+//7//f/9//3//f/8//3//P/8//3/+//7//v/+//7//v/+//6//r/+v/7//v/+v/5
//n/+v/7//z//P/9//z//P/8//z//P/8//v/+//7//z//P/8//z//P/8//z//P/8//z/
+//5//n/+P/4//f/+P/6//v/+v/5//j/9//3//b/9v/2//f/9//2//b/+P/4//j/9//3
//f/9//3//X/9f/1//b/+P/4//j/9//1//f/+P/4//j/9//3//f/+f/5//n/+f/5//n/
+f/5//n/+P/3//f/+P/4//j/+P/3//f/9//1//X/9v/3//f/9v/2//b/9v/4//j/+P/4
//j/+P/5//n/+P/3//b/9f/2//b/9v/2//j/9//2//b/9v/2//f/+P/2//T/9P/0//X/
9//3//X/9f/1//b/9v/3//f/9//3//f/+P/4//j/+P/5//n/9v/2//b/9//3//b/9v/1
//X/9f/3//b/9v/2//T/9P/0//T/9v/2//b/9v/2//b/9v/2//T/9P/0//T/9v/2//b/
9v/2//b/9v/2//b/9v/2//b/+P/4//j/+P/3//b/9f/0//b/9v/2//b/9v/2//b/9v/2
//b/9v/2//T/8//z//P/9v/2//b/9v/1//b/9v/3//j/+//+/wAAAQABAAEAAQACAAQA
BQAEAP//+//4//f/9f/0//T/9P/0//T/9P/y//D/8P/v/+3/7f/r/+v/7P/v//H/8v/z
//L/8v/y//L/8//z//P/8//z//P/8//0//L/8v/y//P/8//z//P/8//z//P/8//0//b/
9v/2//b/9v/2//b/9v/1//X/9f/1//X/9f/1//X/+P/4//r///8EAAkADwAaACYAMwBC
AFAAWgBeAFYAQgArABgACQD5/+H/wv+j/5D/ff9k/1P/U/9c/2b/dv+K/53/sv/E/9X/
5P/s//L/9//6//z/AAACAAIABAAFAAcABwAIAAoACgAKAAoACQAJAAkACQAJAAkACQAJ
AAkACgAKAAoACgAKAAoACQAJAAkACQAKAAoACgAKAAoACgAKAAoACgAIAAgACAAIAAoA
CgALAAsACwALAAsACwALAAsACwALAA0ADQANAA0ADgAOAA4ADgAMAAwADAAMAAwADgAO
AA4ADgAOAA4ADgAOAA4ADgAOAA4ADwAPABAAEgASABMAEwATABMAFAAUABIAEgATABMA
FAAUABQAFAAUABQAFAAUABIAEQARABIAEgARABEAEQAQAA8ADgANAA4ADgAPABEAEAAO
AA0ACgAMAAwACwALAAoACgAKAAoACAAIAAgABgAHAAcABwAGAAYABgAGAAYABQACAAEA
AAACAAAAAAD///////////7//f/8//z//f/9//3//f/9//v/+//7//r/+v/6//v/+//6
//n/+f/6//r/+v/5//n/+v/6//r/+v/8//z/+//7//v//P/8//z//P/8//z//P/8//z/
/P/7//v/+//6//r/+v/6//v/+//5//n/+f/5//v/+v/6//r/+f/5//j/+P/4//j/+P/3
//f/9//3//f/+f/5//n/+v/4//j/+P/3//P/9f/2//b/9v/1//X/9f/1//X/9f/1//X/
9f/1//X/9f/0//P/8//0//T/9P/0//X/9f/1//P/9f/2//f/9//0//T/9P/0//T/9P/0
//T/9P/0//X/9f/1//X/9f/1//T/9P/0//T/9P/z//L/8v/y//L/8//0//T/8v/y//L/
9f/3//f/9f/z//P/9P/0//P/8//z//P/8//0//T/9P/0//X/9f/y//L/8v/z//P/9P/0
//P/8//1//P/8v/0//b/9f/0//P/8v/y//L/8v/y//L/8v/y//L/8v/y//L/8v/y//L/
8v/y//L/8v/y//L/9P/0//T/9P/y//L/8v/y//L/8v/y//L/8v/y//L/8v/y//L/8v/y
//L/8v/y//L/8P/w//D/8P/x//H/8f/y//L/8v/y//P/9v/2//f/9//3//n/+v/8////
AAABAAEAAQAAAP3/+f/1//L/8f/v/+7/7v/u/+7/8P/w/+7/7v/t/+v/6P/n/+f/5//o
/+n/6//s/+3/7v/u/+7/7v/t/+3/7f/t/+3/6//r/+z/7P/s/+z/7f/t/+//7//v/+//
7f/t/+7/7v/u/+7/7v/u/+7/7v/u/+//7//v/+//7//v/+//7//w//L/9v/7/wAABQAP
ABoAKAA3AEgAUgBYAFAAPAAkAA8AAADx/93/v/+i/4//gv9n/1D/S/9R/1r/av98/4z/
o/+6/8r/1f/g/+j/7P/v//L/9v/2//j/+P/6//3//////wAAAAAAAAAAAAD/////////
/////////////f/+//7//v/+//7//v/9//3//f/9//7/AAAAAAAAAAD+//7//v/+/wAA
AAAAAAAAAAAAAAEAAQD///////////////////////////////8AAAAAAAAAAP7//v/+
//7//P/+//7//v/+//7//v/+//7//v/+//7/AAABAAEAAgACAAIAAwADAAEAAQACAAIA
AgACAAMAAwACAAIAAgACAAIAAgACAAIA/v/9//3//v/+//3//f/9//z/+//6//n/+f/4
//j/+f/5//j/+P/2//b/9v/1//X/8v/y//L/8v/y//L/8v/w/+//7//v/+7/7v/u/+7/
7v/s/+r/6v/q/+r/6P/o/+f/5//n/+f/5v/l/+T/5P/l/+X/5f/l/+X/5f/l/+X/5P/k
/+T/5f/l/+T/4//j/+T/4v/i/+H/4f/i/+L/4v/i/+L/4v/h/+H/4f/i/+L/4v/h/+D/
3//e/97/3v/e/93/3f/d/9z/3P/a/9r/2//b/9v/2//b/9v/2//a/9r/2v/b/9v/2v/a
/9z/3P/c/9v/2f/Z/9n/2f/Z/9n/2f/a/9n/2P/X/9X/1f/X/9j/2P/Y/9f/1//X/9f/
1//X/9f/1//X/9f/1//X/9b/1f/V/9T/1P/U/9T/1//X/9f/1f/T/9T/1f/V/9T/1P/U
/9T/1P/U/9T/1P/S/9L/0//T/9P/0//T/9P/0v/S/9L/0v/S/9H/0P/Q/9D/0P/R/9L/
0P/O/87/zv/N/8//z//N/83/zf/O/87/zf/N/83/zf/N/87/zv/O/8z/zf/N/8r/zP/M
/83/zf/M/8z/y//L/8v/y//M/8z/zP/K/8r/yv/K/8r/yv/K/8r/yP/I/8j/yP/K/8r/
yv/K/8r/yv/K/8r/yP/I/8j/yP/G/8b/xv/G/8b/xv/G/8b/yP/I/8j/yP/G/8b/xv/G
/8j/yP/I/8j/xv/G/8b/xv/G/8b/xv/G/8b/xv/G/8b/yf/K/8v/zP/N/87/z//Q/9H/
0v/T/9T/0v/Q/87/zP/K/8j/xv/E/8T/xP/E/8T/w//C/8H/wP+//77/vf+8/77/vv++
/77/wf/C/8P/xP/C/8L/wv/C/8L/wv/C/8L/xP/E/8T/xP/E/8T/xP/E/8T/xP/E/8T/
xf/G/w==
         </WaveFormData>
      </LeadData>
      <LeadData>
         <LeadByteCountTotal>10000</LeadByteCountTotal>
         <LeadTimeOffset>0</LeadTimeOffset>
         <LeadSampleCountTotal>5000</LeadSampleCountTotal>
         <LeadAmplitudeUnitsPerBit>4.88</LeadAmplitudeUnitsPerBit>
         <LeadAmplitudeUnits>��V</LeadAmplitudeUnits>
         <LeadHighLimit>2147483647</LeadHighLimit>
         <LeadLowLimit>268435456</LeadLowLimit>
         <LeadID>V2</LeadID>
         <LeadOffsetFirstSample>0</LeadOffsetFirstSample>
         <FirstSampleBaseline>0</FirstSampleBaseline>
         <LeadSampleSize>2</LeadSampleSize>
         <LeadOff>FALSE</LeadOff>
         <BaselineSway>FALSE</BaselineSway>
         <ExcessiveACNoise>FALSE</ExcessiveACNoise>
         <MuscleNoise>FALSE</MuscleNoise>
         <LeadDataCRC32>2841850101</LeadDataCRC32>
         <WaveFormData>
Uv9S/1L/Uv9v/4z/qf/G/9P/4P/t//r//v8CAAYACgAOABAAEgAUABUAFgAXABgAGgAa
ABoAGgAcABwAHAAcABwAHAAcABwAGgAaABoAGgAcABwAHAAcAB4AHgAeAB4AHwAgACEA
IgAkACQAJAAkACcAKAApACoAKwAsAC0ALgAxADIAMwA0ADYANgA2ADYAOQA6ADsAPAA/
AEAAQQBCAEUARgBHAEgASwBOAFEAVABYAFoAXABeAGIAZABmAGgAbABuAHAAcgB2AHoA
fgCCAIYAiACKAIwAjwCSAJUAmACcAJ4AoACiAKUApgCnAKgAqACoAKgAqACmAKYApgCm
AKMAogChAKAAnACaAJgAlgCSAJAAjgCMAIcAggB9AHgAcgBuAGoAZgBfAFoAVQBQAEkA
RAA/ADoANAAwACwAKAAjACAAHQAaABUAEgAPAAwACwAKAAkACAAHAAYABQAEAAEAAAD/
//7//v/+//7//v/+//7//v/+//7//v/+//7/AAAAAAAAAAD+//7//v/+//7//v/+//7/
AAAAAAAAAAD+//7//v/+//7//v/+//7//P/8//z//P/8//z//P/8//r/+v/6//r/+P/4
//j/+P/2//b/9v/2//T/9P/0//T/8v/y//L/8v/w//D/8P/w/+7/7v/u/+7/7P/s/+z/
7P/q/+r/6v/q/+r/6v/q/+r/6P/o/+j/6P/m/+b/5v/m/+T/5P/k/+T/5P/k/+T/5P/j
/+L/4f/g/+L/4v/i/+L/4f/g/9//3v/e/97/3v/e/97/3v/e/97/3P/c/9z/3P/a/9r/
2v/a/9j/2P/Y/9j/2v/a/9r/2v/Y/9j/2P/Y/9j/2P/Y/9j/1v/W/9b/1v/W/9b/1v/W
/9T/1P/U/9T/1P/U/9T/1P/S/9L/0v/S/9T/1P/U/9T/1P/U/9T/1P/T/9L/0f/Q/9L/
0v/S/9L/0P/Q/9D/0P/Q/9D/0P/Q/9D/0P/Q/9D/0P/Q/9D/0P/O/87/zv/O/8v/y//L
/8z/zP/M/8z/zP/P/8//z//Q/9L/0//U/9T/0v/U/9T/1f/V/9X/1f/U/9P/0f/R/9H/
0f/R/9H/0f/S/9L/0v/S/9H/zv/N/8r/yf/J/8n/zP/O/87/zv/O/8v/yf/H/8f/xv/F
/8X/xv/E/8T/xP/E/8b/xv/G/8f/xf/E/8T/xP/G/8b/xv/G/8b/xv/F/8X/xP/E/8T/
xP/F/8X/xP/E/8T/xf/F/8f/yv/P/9T/4f/v//j/BwAeAEAAbQCjAM4A3wDaAL0AgQA/
ABsABQDZ/6D/bf9A/xP/6v7O/tD+4f73/hH/Lf9J/2j/g/+b/7L/wP/H/8z/0P/U/9n/
2v/b/93/3//h/+L/4//i/+T/5P/k/+T/5f/l/+X/5v/m/+b/5v/l/+T/4//i/+T/5P/k
/+T/5P/k/+X/5f/k/+T/5v/m/+b/5v/o/+j/6P/p/+n/6v/r/+z/7v/v/+//8P/y//P/
8v/z//X/9v/1//b/+P/6//r/+//8//3/AQACAAQABgALAA0AEAARABEAFQAXABkAGwAd
AB8AIQAjACcAKgAsAC4AMgA1ADgAPAA/AEMARgBJAEwATgBRAFQAVwBaAF0AXwBhAGMA
ZABnAGcAZwBoAGYAZwBnAGcAaQBnAGYAZABgAF8AXQBcAFwAWQBXAFMAUABNAEgARAA+
ADgANAAvACwAJwAiAB0AFgASAA0ACAADAP7/+//3//L/7v/r/+f/4//g/97/2//Y/9b/
1f/T/9P/0f/P/8//zv/O/87/zv/K/8r/yf/I/8r/y//L/8v/y//K/8r/yv/I/8n/yf/J
/8r/y//L/8z/zP/M/8z/zP/M/83/zf/N/8//z//P/87/zv/O/87/zv/O/87/zv/O/8z/
zP/M/83/z//P/8//zf/L/8z/zP/M/8z/yv/K/8r/zP/L/8v/yv/K/8r/yf/I/8j/x//H
/8f/x//G/8X/xP/E/8T/xP/D/8T/xP/E/8T/xP/E/8P/w//D/8L/wv/B/8D/wP/B/8H/
wf/B/7//v/++/77/v/+//8H/wP/A/8D/wP/A/8D/wP/A/8D/wP/A/7//v/+//7//v/+/
/7//v//A/8D/wf/B/8L/wv/C/8D/wf/A/7//vv/A/8D/wP/A/8L/wv/C/8D/vv++/7//
v//B/8H/wf/A/8D/wP/A/8D/wP/A/8D/wP/C/8H/wf/B/8H/wf/B/8L/wv/C/8T/xP/C
/8L/wv/C/8L/xP/E/8T/xP/E/8T/xP/E/8b/xv/G/8b/xP/E/8T/xP/G/8b/xv/G/8b/
xv/G/8b/xv/G/8b/xv/I/8j/x//H/8X/xv/G/8b/x//I/8r/y//L/8z/zv/P/9D/0P/Q
/9L/0v/T/9P/0//V/9T/0//R/9H/0f/R/9H/0//T/9T/1P/S/9L/0v/Q/9D/zv/N/83/
z//S/9L/0v/U/9T/0//R/8//z//O/83/y//M/8z/zP/N/87/z//Q/87/z//P/87/z//Q
/9H/0v/Q/9D/0P/Q/8//z//Q/9D/0v/S/9P/0//S/9L/0v/T/9P/0//W/9n/4P/t//v/
CAAdADgAYACRAMUA7gD5AOYAvQB/AEUAJQANAN3/pP9v/0D/D//e/sj+0v7r/gv/Lf9J
/2f/iP+l/7v/zv/Y/+H/5P/o/+r/7//w//P/9//5//v//P/9//7/AAAAAAAAAAABAAEA
AQAEAAQABAAEAAIAAgACAAIABAAEAAQABAAGAAYABwAHAAYABgAIAAgACgAKAAwADAAQ
ABEAEQASABEAEgAUABUAFQAWABgAGQAaABsAHQAeACEAIgAkACYAKgArACwALQAvADAA
MgA0ADcAOQA8AD0APwBDAEUARwBJAEsATQBPAFMAVwBaAFwAYgBmAGkAbABuAHEAdQB4
AH0AgACCAIUAigCNAJAAkwCVAJcAmQCaAJsAmwCbAJwAngCfAJ8AnwCdAJsAmgCYAJYA
lQCTAJIAkACNAIsAhwCEAIEAfAB4AHQAbgBqAGUAYABbAFYAUQBKAEYAQQA8ADkANAAx
AC0AJwAiAB4AGQAXABQAEgAPAAoACAAHAAUABQADAAEAAQD+//7//v/+//z//P/7//r/
/P/9//3//f/9//z//P/8//z//f/9//3//v//////AAAAAAAAAAAAAAAAAQABAAEAAQAB
AAEAAAACAAIAAgACAAIAAgACAAIABgAIAAoADQAPABEAEwATABMAFAAUABQAEgAQABAA
EAAQAA8ADwAOAA4ADgANAAwADAALAAsACwALAAoACQAIAAgACAAIAAcABgAGAAYABgAG
AAYABQAFAAUABAAEAAMAAgACAAMAAwADAAMAAQABAAAAAAABAAEAAQAAAAAAAAAAAAAA
AAAAAP7//v/+//7//f/9//3//f/9//3//f/9//z//P/9//3//P/8//z/+v/8//z//P/8
//z//P/8//z//P/8//z/+v/4//j/+f/5//n/+f/5//j/+P/4//j/+P/4//j/+P/4//j/
9//3//f/9//3//f/+P/2//j/+P/4//j/9v/2//b/9v/2//b/9v/2//T/9P/0//T/9P/0
//T/9P/2//b/9v/2//b/9v/2//b/+P/4//j/+P/4//j/+P/4//j/+P/4//j/9v/2//b/
9v/0//T/9P/0//X/9f/1//b/9v/2//b/9v/5//n/+f/6//z//f/+//7//v8AAAAAAQD/
///////+//3/+//7//v/+//7//v/+//6//r/+v/6//z/+v/6//j/9//3//f/+v/4//j/
+P/4//f/9f/z//P/9P/z//P/9P/y//L/8v/y//T/9P/0//X/8//y//L/8v/y//L/8v/y
//D/8P/v/+//8v/y//L/8v/z//P/8v/y//D/8f/x//P/9v/7/wQAEQAfADAARwBqAJoA
0wAHASABGQH2AMMAgwBXAD0AEQDT/5r/af84/wX/4P7e/vT+Ef8v/1H/cf+P/67/yf/d
/+r/8v/3//z//v8CAAUACAALAA0ADgAPAA8ADwASABQAFAAUABIAEwATABMAFAAUABQA
FAAUABQAFAAUABYAFgAWABYAFgAWABcAFwAWABYAGAAYABoAGgAcABwAHgAfAB8AIAAh
ACIAJAAlACUAJgAoACkAKgArAC0ALgAvADAAMgA0ADQANQA2ADcAOQA6ADwAPgBBAEMA
RgBHAEcASwBNAE8AUQBTAFUAVwBbAF8AYgBkAGgAbABvAHIAdAB3AHsAfgCDAIYAiACL
AIwAjwCSAJUAlQCXAJkAmgCZAJkAmQCaAJgAmQCZAJkAmQCXAJYAlACQAI8AjQCMAIoA
hwCFAIEAfAB5AHQAcABqAGQAYABbAFYAUQBMAEcAQAA8ADcAMgArACYAIwAfABoAFgAT
AA8ACQAGAAQAAQAAAP7//f/7//n/9//1//X/8v/y//L/8v/x//L/8v/y//H/8f/w/+//
7f/s/+z/7P/u/+//7//v//D/8f/x//L/8P/w//D/8P/u/+//7//v/+//7//v/+7/7P/s
/+z/7P/s/+z/7P/s/+v/6v/p/+n/6f/p/+n/5//l/+b/5v/m/+T/4v/i/+L/4v/h/+H/
4P/g/+D/3//e/97/3f/d/93/2//a/9n/2P/Y/9j/2P/X/9T/1P/U/9T/1v/W/9X/1f/T
/9L/0v/R/9D/0P/R/9H/0f/R/8//z//M/8z/zf/N/83/zP/M/8z/zP/M/8z/zP/M/8z/
zP/M/8v/y//L/8v/yf/J/8n/yf/I/8j/yf/J/8r/yv/K/8j/yP/I/8j/yP/H/8b/xf/E
/8b/xv/G/8T/xP/E/8X/xf/F/8X/xf/E/8T/xP/E/8T/xP/E/8T/xP/E/8P/w//D/8H/
wf/B/8L/wv/C/8L/xP/C/8D/wP/A/8D/wv/C/8L/wv/A/8D/wP/A/8D/wP/A/8D/wP/A
/8D/wP++/77/vv++/8D/wP/A/8D/wP/A/8D/wP++/73/vf+9/8D/wP/A/8D/wP/B/8H/
wf/A/8L/w//E/8L/wv/E/8T/x//H/8f/x//I/8f/xf/F/8P/w//D/8P/xf/G/8b/xv/E
/8T/wv/C/77/vf+9/73/wv/C/8L/wv/F/8X/xP/D/8H/wP+//7//vv++/77/vv++/77/
vv++/73/vf+8/7z/vf++/7//wP++/77/vv+9/73/vv++/77/vv+//7//vv/A/8D/wf/B
/8H/wv/D/8r/1f/h/+z/+/8QAC4AWQCPALwA1QDSAL0AiwBJAB0ACQDl/67/d/9I/x3/
8P7Q/sz+2f7t/gf/I/89/1j/d/+T/6r/vP/H/8z/zv/Q/9P/1v/Z/9v/3f/f/+D/4f/i
/+T/5P/k/+T/5f/l/+X/5v/m/+b/5v/m/+b/5v/m/+T/5P/k/+T/5P/k/+X/5f/m/+b/
6P/o/+r/6v/s/+z/7P/t/+3/7v/v//D/8v/z//P/9P/2//f/9v/3//n/+v/7//z//v8A
AAIAAwAEAAUABwAIAAoADAAPABEAFAAVABcAGwAdAB8AIwAlACcAKQArAC8AMgA0ADgA
PAA/AEIARgBJAE0AUABTAFYAWABbAGAAYwBmAGkAawBtAG8AcABzAHMAcwB0AHQAdQB1
AHUAdQBzAHIAcABuAG0AawBqAGgAZQBjAF8AXgBbAFYAUgBQAEoARgBBADoANQAwACsA
JgAiAB0AGAAUABAADgALAAgABAABAP3/9//0//L/7//s/+r/6f/n/+X/4//h/+H/4v/i
/+L/4v/g/+D/3//e/97/3//f/9//3//e/97/3v/g/+H/4f/h/+L/4//j/+T/5P/k/+T/
5P/k/+X/5f/l/+X/5f/l/+T/5v/m/+b/5v/m/+b/5v/m/+T/5P/k/+X/5f/l/+X/4//h
/+L/4v/i/+T/4v/i/+L/5P/j/+P/4v/i/+L/4f/g/+D/3//f/9//3//e/93/3P/a/9r/
2v/Z/9r/2v/a/9r/2v/a/9n/2f/Z/9j/2P/X/9b/1v/X/9f/2f/Z/9f/1//Y/9j/2f/Z
/9f/1v/W/9b/1v/W/9b/1v/W/9b/1v/W/9X/1f/V/9X/1f/V/9X/1f/U/9T/1f/V/9L/
0v/S/9D/0//U/9X/1v/Y/9j/2P/Y/9b/1v/W/9T/1P/U/9X/1f/V/9X/1f/U/9T/1P/U
/9T/1v/W/9b/1v/W/9X/1f/V/9P/0//T/9T/1v/U/9T/1v/Y/9b/1v/W/9b/1v/W/9b/
1v/W/9b/1v/W/9b/1v/W/9b/1v/W/9b/1v/W/9b/1v/W/9b/1v/W/9b/1v/W/9b/1v/W
/9b/1v/W/9j/2P/Y/9j/1v/W/9b/1v/W/9b/1v/V/9f/1//Y/9j/2v/a/9r/2//Z/9n/
2v/c/9//4P/g/+D/4v/i/+P/4//h/+H/4P/f/93/3f/d/93/3//f/9//4P/g/+D/4P/g
/+D/4P/e/93/2//b/97/3v/c/9z/3P/b/9v/2f/Z/9j/1//X/9j/2P/a/9r/2v/a/9r/
2v/b/9v/2v/a/9r/2v/a/9r/2v/a/9r/2f/Z/9r/2v/a/9r/2//b/9r/2v/a/9v/3f/f
/+D/4//q//X/AwASACUAQgBuAKUA3QAAAQMB6gC/AH8ARwAtAA0A1/+g/2//PP8J/9r+
yP7W/vP+Ff81/1H/cf+Q/6v/w//U/97/5f/o/+r/7v/x//T/9f/5//3///8AAAEAAgAE
AAQABAAEAAUABQAFAAgACAAIAAgACAAIAAgACAAIAAgACAAIAAgACAAJAAkACgAKAAwA
DAAOAA4AEAAQABQAFQAVABYAGQAaABwAHQAeACAAIwAlACcAKQAsAC4AMQAyADQANgA6
ADsAPAA9AEAAQgBFAEgASwBNAFAAUQBVAFkAWwBdAGAAYwBmAGkAbwBzAHYAeAB6AH4A
gQCEAIoAjQCRAJQAlwCaAJwAnwCiAKUAqACrAK0ArwCxALIAswCzALMAtAC0ALUAtQC1
ALUAswCyALAAsACvAK0ArACoAKUAowCfAJwAmQCUAJAAjgCIAIQAfwB6AHUAcABrAGIA
XgBZAFQATQBIAEUAQQA8ADgANQAxACsAKAAmACMAIgAgAB8AHQAbABkAFwAXABQAFAAU
ABQAFAAUABMAEgASABMAEwATABMAEgASABIAEgATABMAEwAWABcAFwAYABoAHAAeACAA
HQAdABwAGwAZABkAGQAYABYAFgAWABYAFgAWABYAFgAUABQAFAAVABMAEwATABEAFQAY
ABoAHAAeABwAHAAcABoAGQAZABgAGgAaABkAGAAXABUAFAATABQAFAAUABQAFAAUABQA
EwAQABAAEAAQAA4ADgANAA0ADwAOAA4ADQAOAA4ADwAPAA4ADQAKAAkACgAKAAsACwAL
AAoACgAKAAoACgAKAAoACAAIAAgACAAJAAkACQAJAAkACQAJAAkACgAKAAsACwAKAAoA
CgAIAAoACgAKAAoACgAKAAoACgAIAAgACAAGAAYABgAHAAcABwAHAAcABgAIAAgACAAI
AAYABgAGAAYABgAFAAUABQAFAAUABQAGAAYABAAGAAYABgAGAAYABgAGAAQABAAEAAQA
BAAEAAQABAAEAAQABAAEAAIAAgACAAIAAwAEAAUABgAEAAQABAAEAAIAAgACAAIAAAAA
AAAAAAAAAAAAAAAAAP7//v/+//7//v/9//3//f/+//7//v/+/wAAAQABAAEAAAACAAMA
BAAGAAYACAAIAAkACQAJAAkABgAFAAMAAwADAAMAAwADAAUABgAGAAYABAAEAAIAAgAA
AP///////wIAAgACAAIAAAD///3/+//9//z/+//7//r/+v/6//r/+v/6//r/+v/7//v/
+v/6//z//P/8//z/+v/6//r/+f/5//r/+v/6//r/+//7//r/+v/6//v/+////wAABQAO
ABsAJwA2AE0AbACcANMABwEmASUBBgHTAJEAZQBLAB8A4/+q/3f/SP8V/+7+6P78/hn/
O/9Z/3P/k/+0/8//4f/w//z/AQAEAAgADAANABAAEwAVABgAGQAZABkAGgAcABwAHAAc
AB0AHQAdAB4AHgAeAB4AHgAeAB4AHgAcABwAHAAcABwAHAAdAB0AIAAgACIAIgAiACIA
JAAkACQAJQAlACYAJQAmACgAKQArACwALgAvAC4ALwAxADIAMQAyADQANgA4ADkAOgA7
AD0APgBAAEIARQBHAEoASwBLAE8AUQBTAFcAWQBbAF0AXwBjAGYAaABqAG4AcQB0AHYA
eQB9AIAAhQCIAIoAjQCOAJEAlACXAJcAmQCbAJwAnQCdAJ0AngCeAJ8AnwCfAJ4AmwCZ
AJYAlQCVAJQAlACRAI0AigCFAIAAfQB4AHQAcABqAGYAYQBcAFcAUgBNAEQAQAA7ADYA
MQAsACkAJQAiAB4AGwAXABEADgAMAAkABgAEAAMAAQD///3/+//7//r/+v/6//r/+P/4
//f/9v/0//X/9f/1//f/9v/2//b/9v/3//f/9//4//n/+f/6//n/+P/3//b/9v/3//f/
9//3//f/9//2//X/9P/z//L/9P/0//T/9P/z//L/8f/x/+//7//v/+3/7//w//D/8P/w
/+7/7v/u/+z/6//r/+r/6P/o/+f/5v/k/+P/4//j/+X/5P/j/+L/4v/i/+L/4f/e/97/
3v/e/9z/3P/b/9v/3f/c/9z/2//c/9z/3f/d/9v/2//Z/9n/1v/W/9f/1//V/9T/1P/U
/9T/1P/U/9T/0v/S/9L/0v/R/9H/0f/R/8//z//P/8//zv/O/8//z//O/87/zv/M/9D/
0P/Q/9D/zv/O/87/zv/O/87/zv/M/8r/yv/L/8v/y//L/8v/yv/K/8r/yv/K/8r/yv/K
/8r/yv/J/8n/yf/H/8f/x//I/8r/yv/I/8j/yv/I/8j/yP/I/8b/xv/G/8b/xv/G/8b/
xv/G/8b/xv/G/8T/xP/E/8T/xv/G/8b/xv/E/8T/xP/E/8b/xv/G/8b/xf/E/8P/wv/C
/8L/wv/C/8P/w//D/8T/wv/C/8L/wv/D/8P/w//E/8T/xf/G/8b/yP/K/8r/y//L/8v/
y//K/8f/xf/F/8X/xf/F/8X/xf/G/8b/xv/G/8j/xv/G/8T/wf/B/8H/xP/G/8b/xv/G
/8X/w//B/8H/wP+//7//wP/A/8D/wP/A/8D/wP/A/8H/wf/A/8D/wP/A/8D/wP/A/8L/
wv/B/8H/wv/C/8L/wv/D/8P/wv/C/8L/w//D/8X/wv/H/87/2f/j/+7//f8WADYAXwCV
AMYA3wDeAMUAkQBPACEACwDl/7D/e/9K/x3/8P7O/sb+1f7v/gv/Kf9D/2D/ff+Z/7L/
wP/J/87/0P/U/9n/2v/d/+H/5f/n/+j/6f/q/+z/7P/s/+z/7f/t/+3/7v/u/+7/7v/u
/+7/7v/u/+z/7P/s/+z/7f/u//D/8f/w//D/8v/y//L/8v/0//T/9v/3//f/+P/5//r/
/P/9//3//v8AAAEAAAABAAMABAAHAAgACgAMAA4ADwAQABEAEwAUABYAGAAbAB0AIAAh
ACMAJwApACsALwAxADMANQA5AD0AQABCAEQASABLAE4AUgBVAFkAXABhAGQAZgBpAGwA
bwByAHUAdwB5AHsAfAB/AH8AfwCAAIAAgQCBAIEAgwCBAIAAfgB8AHsAeQB4AHYAcwBx
AG0AbABpAGQAYABeAFgAVABPAEoARQBAADsANgAyAC0AKAAjAB4AGwAXABQAEAANAAkA
BQACAAAA/f/6//j/9//1//P/8f/v/+//7v/u/+7/7v/s/+z/6//q/+r/6//r/+v/6//q
/+r/6v/s/+3/7f/t/+7/7//v//D/7v/u/+7/7v/w//H/8f/x//H/8f/x//D/8f/y//P/
9P/0//T/9P/0//b/9v/2//f/9//3//f/9f/1//b/9v/2//b/9P/0//T/9v/1//X/9P/y
//L/8f/w//L/8f/x//H/8//y//H/8P/u/+7/7v/t/+7/7v/u/+7/7v/u/+3/7f/v/+7/
7v/t/+z/7P/t/+3/7f/t/+v/6//q/+r/6//r/+n/6P/o/+j/6P/o/+j/6P/q/+r/6v/q
/+n/6f/p/+n/5//n/+f/5//o/+j/6f/p/+j/6P/o/+b/6v/q/+r/6v/p/+j/5//m/+j/
6P/o/+b/5v/m/+f/5//p/+n/6f/o/+j/6P/o/+j/6P/o/+j/6P/o/+f/5//n/+f/5//n
/+j/6P/o/+r/6P/o/+b/5v/m/+b/6P/o/+j/6P/o/+j/6P/o/+j/6P/o/+j/6P/o/+j/
6P/q/+r/6v/q/+r/6v/q/+r/6v/q/+r/6v/o/+j/6P/o/+r/6v/q/+r/6v/q/+r/6v/q
/+r/6v/q/+r/6f/p/+n/6v/q/+r/6v/o/+n/6f/p/+z/7v/v//D/8P/w//L/8v/1//X/
9f/1//L/8f/v/+//7//v/+//7//x//L/8v/y//D/8P/u/+7/7P/r/+v/6//w//D/8P/w
/+7/7f/r/+n/6f/o/+f/5//o/+j/6P/o/+j/6P/o/+j/6f/p/+j/6P/o/+j/6P/o/+r/
6v/q/+n/5//o/+j/6P/o/+n/6f/o/+j/6P/p/+n/6//q/+3/9P///wsAGgArAEQAaACX
AM0A/gATAQgB5QCtAG8ASQAvAP//xP+P/17/L//6/tj+2P7x/hH/M/9T/3H/jv+r/8X/
2v/m/+3/9P/4//r//f8AAAEAAwAHAAkACgALAA4AEAAQABAAEAARABEAEQAQABAAEAAQ
ABIAEgASABIAEAAQABAAEAASABIAEwATABIAEgAUABQAFgAWABgAGAAYABkAGQAaABsA
HAAeAB8AHwAgACIAIwAkACUAJwAoACkAKgAsAC4AMAAxADIAMwA1ADYAOAA6AD0APwBC
AEMARQBJAEsATQBPAFEAUwBVAFkAXQBgAGIAZgBqAG0AcAB0AHcAewB+AIEAhACGAIkA
jACPAJIAlQCZAJsAnQCeAJ0AnQCdAJ4AngCfAJ8AnwCfAJ0AnACaAJkAmQCYAJgAlACR
AI8AiwCIAIUAgAB8AHoAdABwAGsAZABfAFoAVQBOAEoARQBAADsANgAzAC8AKAAkACEA
HQAZABYAFAARAAwACgAJAAcABQADAAEAAQD+//7//v/+//z//P/7//r//P/9//3//f/7
//r/+v/6//z//f/9//3//P/9//3//v/+//7//v/+//7/////////AQABAAEAAAAAAAAA
AAAAAP7//v/+//7//v/+//7////9//3//f/7//v//P/8//z/+v/4//j/+P/4//f/9//2
//b/9v/1//T/9v/1//X/9f/z//L/8f/w//D/8P/w/+//8P/w//D/8P/u/+7/7f/t/+//
7v/u/+3/6v/q/+v/6//r/+v/6f/p/+r/6v/r/+v/6//q/+r/6v/q/+r/6v/q/+v/7P/t
/+7/7f/t/+3/7f/t/+3/7f/t/+z/7P/t/+3/7P/s/+z/6v/s/+z/7P/s/+z/7P/s/+z/
7v/u/+7/7P/s/+z/7f/t/+v/6//r/+r/7P/s/+z/7P/s/+z/7P/s/+z/6//r/+v/6//r
/+v/7P/s/+z/7P/s/+7/7f/s/+v/6v/q/+r/6v/q/+r/6v/q/+r/6v/q/+r/6v/q/+r/
6v/q/+r/6v/q/+r/6v/q/+r/6v/o/+j/6P/o/+j/6P/o/+j/6v/q/+r/6v/q/+r/6v/q
/+r/6v/q/+r/6P/o/+j/6P/n/+f/5//o/+j/6P/o/+j/6//r/+v/7P/u/+//8P/w//D/
8v/y//P/8f/x//H/8P/v/+3/7f/t/+3/7f/t/+3/8P/w//D/8P/v/+z/6//o/+n/6f/p
/+z/7P/s/+z/7P/r/+n/5//n/+b/5f/l/+b/5P/k/+T/5P/m/+b/5v/n/+f/5v/m/+b/
5P/k/+T/5P/k/+T/4//j/+T/5P/k/+T/5f/l/+T/5P/m/+f/5//p/+z/8f/8/wcAEwAk
AD0AYACOAMcA+QASAQsB7gC3AHcATQAzAAcAzf+U/2X/Nv8F/97+2v7u/gn/J/9H/2P/
g/+i/7v/zf/c/+b/7f/w//T/+P/5//r//f///wEAAwAEAAUACAAKAAoACgAKAAsACwAL
AAsACgAJAAgACAAIAAgACAAKAAoACgAKAAgACAAJAAkADAAMAA4ADgAMAAwADgAOABIA
EwATABQAFQAWABgAGQAXABgAGgAbABoAGwAdAB4AIQAiACQAJgAoACkAKgArACsALAAu
ADAAMwA1ADgAOQA7AD8AQQBDAEUARwBJAEsATwBTAFYAWABcAGAAYwBmAGgAawBvAHIA
dQB4AHoAfQCAAIMAhgCJAIkAiwCNAI4AjwCPAI8AkACQAJEAkQCRAI8AjQCMAIoAiACH
AIUAhACEAIEAfwB7AHYAcwBuAGoAZgBgAFwAVwBSAE0ASABDADwAOAAzAC4AKQAkACEA
HQAYABQAEQANAAsACAAGAAMAAAD+//3/+//5//f/9f/1//T/9P/0//T/8v/y//H/8P/w
//H/8f/x//H/8P/w//D/8P/x//H/8f/y//P/8//0//T/9P/0//T/9P/1//X/9f/z//P/
8//y//L/8v/y//L/8v/y//L/8v/y//L/8v/z//H/8f/x/+//7f/u/+7/7v/u/+z/7P/s
/+7/7f/t/+z/7P/s/+v/6v/q/+n/6f/p/+f/5v/l/+T/5P/k/+T/4//i/+L/4v/i/+L/
4v/h/+H/4//i/+L/4f/e/97/3//f/9//3//d/93/3v/e/9//3//f/97/3v/e/9z/3P/c
/9z/3P/c/9z/3P/b/9v/2//b/9v/2//b/9v/2P/Y/9n/2f/a/9r/2v/Y/9j/2P/Y/9j/
2P/Y/9j/2P/a/9r/2v/Y/9j/2P/Z/9n/2f/Z/9n/2P/Y/9j/2P/Y/9b/1v/W/9b/1v/V
/9X/1f/X/9f/1//Y/9b/1v/Y/9j/2P/W/9b/1v/W/9b/1v/W/9b/1v/W/9b/1v/Y/9j/
2P/Y/9b/1v/W/9b/2P/Y/9j/2P/W/9b/1v/W/9b/1v/W/9b/2P/Y/9j/2P/Y/9j/2P/Y
/9j/2P/Y/9j/2P/Y/9j/2P/Y/9j/2P/Y/9j/2P/Y/9j/2//c/93/3v/f/+D/4f/i/+P/
5P/l/+b/5f/k/+P/4v/g/+D/4P/g/+H/4v/j/+T/4v/i/+L/4v/g/+D/4P/g/+D/4P/g
/+D/4P/g/+D/4P/e/97/3v/e/9z/3P/c/9z/3v/e/97/3v/g/+D/4P/g/+D/4P/g/+D/
4f/i/w==
         </WaveFormData>
      </LeadData>
      <LeadData>
         <LeadByteCountTotal>10000</LeadByteCountTotal>
         <LeadTimeOffset>0</LeadTimeOffset>
         <LeadSampleCountTotal>5000</LeadSampleCountTotal>
         <LeadAmplitudeUnitsPerBit>4.88</LeadAmplitudeUnitsPerBit>
         <LeadAmplitudeUnits>��V</LeadAmplitudeUnits>
         <LeadHighLimit>2147483647</LeadHighLimit>
         <LeadLowLimit>268435456</LeadLowLimit>
         <LeadID>V3</LeadID>
         <LeadOffsetFirstSample>0</LeadOffsetFirstSample>
         <FirstSampleBaseline>0</FirstSampleBaseline>
         <LeadSampleSize>2</LeadSampleSize>
         <LeadOff>FALSE</LeadOff>
         <BaselineSway>FALSE</BaselineSway>
         <ExcessiveACNoise>FALSE</ExcessiveACNoise>
         <MuscleNoise>FALSE</MuscleNoise>
         <LeadDataCRC32>2905997241</LeadDataCRC32>
         <WaveFormData>
bP9s/2z/bP9+/5D/ov+0/7z/xP/M/9T/1v/Y/9r/3P/e/+D/4v/k/+X/5v/n/+j/6v/q
/+r/6v/s/+z/7P/s/+7/7v/u/+7/7v/u/+7/7v/w//D/8P/w//H/8v/z//T/9P/0//T/
9P/1//b/9//4//r/+v/6//r//f/+////AAABAAIAAwAEAAUABgAHAAgACQAKAAsADAAO
ABAAEgAUABUAFgAXABgAGwAeACEAJAAnACgAKQAqAC0AMAAzADYAOgA8AD4AQABFAEgA
SwBOAFEAVABXAFoAXwBiAGUAaABsAHAAdAB4AHwAfgCAAIIAhQCGAIcAiACJAIoAiwCM
AIwAjACMAIwAiQCIAIcAhgCEAIIAgAB+AHoAdgByAG4AagBmAGIAXgBXAFIATQBIAEEA
PAA3ADIALAAoACQAIAAaABYAEgAOAAkABgADAAAA///+//3//P/5//j/9//2//X/9P/z
//L/8P/w//D/8P/u/+7/7v/u//D/8P/w//D/8P/w//D/8P/w//D/8P/w//D/8P/w//D/
8P/w//D/8P/y//L/8v/y//L/8v/y//L/8P/w//D/8P/w//D/8P/w//D/8P/w//D/7v/u
/+7/7v/u/+7/7v/u/+z/7P/s/+z/7P/s/+z/7P/q/+r/6v/q/+j/6P/o/+j/5v/m/+b/
5v/m/+b/5v/m/+T/5P/k/+T/4v/i/+L/4v/g/+D/4P/g/97/3v/e/97/3v/e/97/3v/c
/9z/3P/c/97/3v/e/97/3P/c/9z/3P/a/9r/2v/a/9z/3P/c/9z/2v/a/9r/2v/a/9r/
2v/a/9j/2P/Y/9j/2P/Y/9j/2P/Y/9j/2P/Y/9j/2P/Y/9j/2P/Y/9j/2P/Y/9j/2P/Y
/9b/1v/W/9b/1v/W/9b/1v/W/9b/1v/W/9b/1v/W/9b/1v/W/9b/1v/V/9T/0//S/9T/
1P/U/9T/1P/U/9T/1P/U/9T/1P/U/9T/1P/U/9T/1P/U/9T/1P/S/9L/0v/S/9H/0f/R
/9H/0v/T/9P/0//T/9T/1f/V/9n/2v/a/9r/2f/a/9v/2//Z/9n/2v/a/9z/3P/c/93/
3f/d/93/3v/g/+D/4P/g/97/3f/d/9v/2f/Z/9r/3P/e/93/3f/c/9r/2P/U/9P/0P/Q
/9D/z//P/8//0P/Q/9D/0P/Q/9D/0P/Q/9D/z//P/8//z//P/9H/0f/Q/9D/zv/P/8//
z//P/8//z//P/8//z//Q/9D/0//U/9T/2f/g/+b/8v8IACsAWwCfAOgAKAFhAZcBugG9
AbsBrQF9AS4BwwA6AK3/PP8I/xP/Lf87/0r/Xf9t/3//kv+j/7L/vf/A/8T/xv/J/8v/
zf/P/9H/0//V/9b/1//X/9f/1v/V/9f/1//Z/9n/2f/a/9r/2//Z/9n/2f/Z/9v/3P/c
/93/3f/e/97/4P/g/+D/4f/h/+D/4P/h/+H/4//k/+X/5v/o/+j/6f/r/+r/6v/r/+v/
7f/u/+//8P/v//H/8v/z//X/9v/4//n/+v/8//7///8BAAYACQAMAAwADgAQABIAFAAW
ABgAGwAeACEAJAAnACkALQAwADMANwA6AD0AQQBEAEgASwBQAFMAVgBbAF4AZQBnAGoA
bgBxAHMAdQB3AHcAeQB6AHsAfAB9AH4AfQB8AHsAeQB3AHgAdgB0AHIAbwBtAGkAZQBf
AFsAVgBTAE0ASABDAD0ANQAvACsAJgAhABoAFgASAAsABgACAP7/+f/2//L/7//t/+r/
6f/n/+X/4//h/+D/3//e/93/3f/a/9r/2f/Y/9n/2f/a/9r/2f/Z/9n/2f/X/9f/1//X
/9r/2v/b/9v/2v/a/9v/2//b/9v/3P/c/97/3v/e/97/3v/e/9//3//d/97/3v/e/9//
3//f/+D/4P/f/9//3//f/9//3//f/9//3//g/+D/3f/d/9z/2//b/9v/2//a/9n/2f/Z
/9n/2v/Z/9n/2P/W/9b/1v/V/9T/0//T/9T/1P/T/9P/0//R/9H/0P/P/9D/0P/Q/9H/
0f/P/8//z//P/8//z//P/8//z//O/87/zv/O/87/zf/N/83/zf/N/83/zf/N/83/zf/M
/8z/zP/M/8z/zP/M/87/zv/N/83/zP/M/8z/y//L/8v/y//M/8z/zP/M/8r/yv/K/8v/
y//L/8v/y//L/8v/y//L/8v/y//L/8v/y//M/8z/zP/M/8z/zP/M/8z/zP/M/8z/y//M
/8r/yv/K/8r/yv/K/8r/yv/K/8r/yv/K/8z/zP/M/8z/yv/K/8r/yv/M/8z/zP/M/8z/
zP/M/8z/zP/M/8z/zP/O/87/zf/N/8z/y//L/8v/zP/N/87/0P/R/9H/0//U/9T/1P/V
/9b/1//X/9f/1//a/9r/2v/a/9j/2f/Z/9n/2//c/97/3v/e/97/3v/d/9z/2f/W/9X/
2P/a/9r/2f/b/9r/2f/Y/9P/0//Q/9D/0P/P/8//z//Q/9D/0P/Q/9D/0P/Q/9D/0v/R
/9H/0f/R/9H/0f/R/9D/0P/Q/9H/0f/R/9H/0f/R/9H/0f/R/9L/0v/V/9T/1v/b/+D/
6P/4/xIANwBpAK0A9gA0AWkBnQG+AcUBxQGxAXkBKAG7ADQAp/80/wL/Ef8v/0X/XP9t
/3v/kf+k/7X/wP/H/8z/zv/Q/9H/0//V/9f/2//b/93/3v/f/+D/4f/h/+H/4f/h/+P/
4//l/+b/5v/n/+X/5f/l/+X/5//o/+j/6f/n/+j/6P/q/+z/7P/t/+3/7P/s/+3/7f/x
//L/8//0//T/9P/1//f/9v/2//f/9//5//r/+//8////AQACAAMABQAGAAgACQAKAAwA
DgAPABAAFAAWABgAGgAcAB4AIAAiACQAJgApACwALwAyADUANwA7AD4AQQBFAEgASwBP
AFQAWABbAGAAYwBmAGsAbgBzAHUAeAB8AH0AfwCBAIMAhwCJAIoAiwCLAIsAiwCJAIcA
hwCGAIUAhACCAIAAfgB9AHsAdwBzAG0AaQBkAGEAWwBWAFEASwBFAD8AOwA2ADMALAAo
ACQAHQAYABQAEAANAAoABgADAP///P/7//n/+f/3//X/9P/x//D/7//v/+7/7v/t/+z/
7f/t/+7/7v/t/+3/7f/t/+3/7f/t/+3/7P/s/+3/7f/s/+z/7f/t/+//7//w//D/7v/u
/+7/7v/w//D/8f/x//H/8v/y//L/8f/x//H/8v/y//H/8f/x//H/8f/x//H/7f/t/+7/
7v/t/+3/7P/r/+3/7f/t/+z/6f/p/+n/6f/q/+n/6f/o/+j/6P/o/+f/5v/l/+X/5v/m
/+X/5f/l/+X/5f/k/+P/4v/i/+L/4//l/+P/4//j/+H/4f/h/+H/4f/h/+D/4P/g/+D/
4P/f/9//3//f/9//3//f/9//3//h/+D/4P/g/+D/4P/g/+D/4P/g/9//3//e/97/3v/d
/9//3//f/+D/4P/g/+D/3v/c/9z/3f/d/9//3//f/9//3//f/9//3//f/9//3//f/97/
3v/e/97/3v/e/97/3v/e/97/3v/f/+D/3v/e/97/3v/e/97/3v/e/9z/3P/c/9z/3v/e
/97/3v/g/+D/4P/g/97/3v/e/97/3v/e/97/3v/e/97/3v/e/+D/4P/g/+D/3v/e/97/
3v/c/9z/3P/c/93/3f/d/93/3v/f/9//3//f/+D/4f/h/+P/5P/k/+T/5f/m/+f/5//n
/+f/6P/o/+j/6P/o/+n/6f/p/+n/6v/q/+r/6v/q/+v/6//s/+v/5//n/+j/6v/o/+f/
5//m/+f/5v/j/+P/4P/g/+D/3//f/9//4P/g/+D/4P/g/+D/4P/g/+D/3//f/9//3//f
/9//3//e/97/3v/f/9//3//h/+H/4f/h/9//3//g/+D/4f/i/+T/5//w//z/EAAyAF8A
nQDnACwBYgGZAckB2gHbAc0BnwFRAe4AcQDi/2P/GP8U/zH/R/9b/27/gf+T/6n/uv/H
/9D/1f/W/9j/2v/d/9//4f/j/+X/5f/n/+j/6f/q/+v/6//r/+v/6//t/+3/7f/u/+7/
7//v/+//7//v/+//8P/w//H/8f/y//L/9P/0//T/9f/1//b/9v/3//f/+f/6//v//P/8
//z//f///wAAAAABAAEAAwAEAAUABgAHAAkACgALAA0ADgAQABEAEAASABQAFQAYABwA
HgAgACAAIgAkACYAKAAqACwALwAyADUAOAA7AD0AQQBEAEcASwBOAFEAVQBYAFwAXwBk
AGcAagBvAHIAdQB3AHoAfgB/AIEAgwCFAIUAhwCIAIkAiQCJAIkAhwCHAIcAhgCFAIQA
ggCAAH4AewB5AHUAcQBrAGcAYgBfAFkAVABPAEkARQA/ADsANgAvACgAJAAgABkAFAAQ
AAwABwAEAAAA/f/9//r/+f/3//X/8//x//D/7//u/+3/7f/u/+7/7f/s/+n/6f/q/+r/
6f/p/+n/6f/r/+v/6//r/+z/7P/t/+3/6v/q/+v/6//r/+v/7P/s/+r/6v/q/+r/6v/q
/+v/6//r/+z/7P/s/+n/6f/p/+r/6v/p/+n/6f/n/+f/5//n/+P/4//k/+T/5f/l/+T/
4//j/+P/4//i/+H/4f/h/+H/4P/f/9//3v/c/9z/3P/b/9r/2f/Z/9r/3P/b/9v/2//Z
/9n/2P/X/9b/1v/W/9f/1//V/9X/1f/T/9P/0//T/9P/0//S/9L/1P/U/9T/0//V/9X/
1f/V/9P/0//T/9P/0//S/9L/0v/S/9L/0v/S/9T/1P/T/9P/0//S/9H/z//P/8//z//Q
/9D/0P/Q/87/0P/Q/9H/0f/R/9H/0f/R/9H/0f/R/9H/z//P/8//z//O/87/zv/O/87/
zv/O/87/zv/O/9D/0f/Q/87/zv/O/87/zv/O/87/zv/M/8z/zP/M/8z/zP/M/8z/zv/O
/87/zv/M/8z/zP/M/8z/zP/M/8z/zv/O/87/zv/M/8v/y//L/83/zv/P/8//zf/N/87/
z//P/9H/0v/S/9D/0f/S/9P/1f/V/9X/1v/W/9b/1v/W/9f/1//X/9f/2P/a/9r/2v/a
/9r/2f/Z/9X/0//T/9T/2P/Y/9f/1//Y/9f/1v/T/9H/zv/O/87/zf/N/83/zv/O/87/
zv/O/8z/zP/M/8z/zf/N/83/zf/N/83/zf/M/8r/yv/L/8v/y//L/8v/y//N/83/zf/O
/87/zf/O/9D/1f/a/+L/7P8AAB8ATQCJANIAFAFNAYEBrAG3AbkBswGNAUYB4wBkANH/
VP8O/w3/I/81/0b/V/9n/3f/iv+f/67/u//E/8j/yP/J/8v/y//N/9H/0//V/9b/1//Y
/9n/2f/Z/9n/2f/b/9v/2//c/9z/3f/d/93/3f/d/9//4P/g/+H/4P/g/9//4P/i/+L/
4//j/+T/5P/l/+X/5//o/+n/6v/s/+z/7f/v/+7/7v/v/+//7//w//H/8v/1//f/+P/5
//v//P/+////AgAEAAYABwAGAAoADAAOABAAEgAUABYAGQAcAB8AIwAlACcAKQArAC8A
MwA2ADkAPQBAAEMARwBIAEwATwBUAFkAXABhAGQAaQBrAG4AcgB1AHcAeQB7AHsAfQB+
AH8AgQCBAIEAfwB/AH8AfgB9AHoAeAB2AHQAcQBvAGsAZwBkAGEAXQBbAFQATgBIAEEA
PQA3ADMALgAqACQAIQAeABcAEgAOAAoABwAEAAAA/f/5//b/9f/z//H/7//t/+z/6//q
/+n/6f/o/+j/5//m/+X/5f/m/+b/5f/l/+X/5f/l/+X/5f/l/+j/6P/p/+n/6v/q/+v/
6//p/+n/6v/q/+r/6v/q/+r/7P/s/+3/7f/r/+z/7P/s/+3/7f/t/+7/7v/t/+3/7f/t
/+3/7f/t/+v/6//s/+z/7f/t/+z/6//r/+v/6//q/+n/6f/p/+n/5v/l/+X/5P/k/+T/
5P/j/+L/4f/h/+L/4v/h/+H/4f/h/+H/4P/f/97/3v/e/9//4f/f/9//3//f/9//3//f
/9//3//e/97/3v/e/97/3f/d/93/3f/d/9v/2//b/9v/3f/c/9z/3P/c/9z/3P/c/9v/
2v/Y/9f/2//c/93/3f/d/93/3f/e/9z/3P/c/9r/2v/a/9v/2//b/9v/2//b/9v/2//b
/9v/2//b/9v/2//a/9r/2v/a/9r/2v/a/9r/3P/a/9r/3f/e/9z/3P/c/9z/3P/c/9z/
3P/c/9z/3P/c/9z/3P/c/9z/3P/c/9z/3P/e/97/3v/e/9z/3P/c/9z/3P/c/9z/3P/e
/97/3v/e/97/3v/e/97/3v/e/97/3v/c/9z/3P/b/93/3f/d/97/4f/h/+H/4f/g/+H/
4f/j/+b/5v/m/+f/6P/p/+n/6f/p/+r/6v/q/+r/6v/r/+v/6//r/+z/7v/u/+7/7v/u
/+7/7//u/+3/6//s/+7/7v/r/+v/6v/p/+r/5//n/+T/5P/k/+P/4//j/+T/5P/k/+T/
5P/k/+T/5P/k/+P/4//j/+P/4//j/+P/4v/i/+L/4//j/+P/4//l/+X/5f/l/+X/5v/m
/+f/5v/o/+v/8P/8/wwAKABPAIcAzwAWAVABhQG5AdYB2wHZAb0BfQEoAbkALgCh/zj/
Ev8n/0X/Xf9y/4H/kf+l/7j/xf/S/9n/3v/g/+D/4f/j/+X/5//r/+3/7//w//H/8v/z
//P/8//z//P/9f/1//X/9v/2//f/9//3//f/9//3//j/+P/5//n/+v/6//z//P/8//3/
/f8AAAAAAQABAAMABAAFAAYABgAGAAcACQAKAAoACwALAA0ADgAPABAAEQATABQAFQAX
ABgAGgAbABwAHgAgACEAIgAmACgAKgAsAC4AMAAyADQANgA4ADsAPgBBAEQARwBJAE0A
UABTAFkAXABfAGMAZABoAGsAcABxAHQAeQB8AIMAhQCIAIwAjQCPAJEAkwCTAJUAlgCX
AJkAmQCZAJcAlwCXAJYAlQCSAJAAjgCMAIsAiQCFAIEAfwB7AHYAcwBtAGgAYwBdAFUA
TwBLAEYAQQA6ADYAMgAuACoAJwAkAB0AGgAWABMAEQAOAA0ACwAJAAcABQAEAAUABAAD
AAMAAgACAAEAAAD/////AAAAAP////////////////////8AAAAAAQABAP7//v//////
AQABAAIAAgACAAIAAgACAAIAAgADAAMAAwAEAAQABAABAAEAAQACAAQAAwADAAMAAwAD
AAMAAwABAAEAAgACAAEAAQAAAP//AQABAAEAAAD+//3//P/7//v/+//8//z//P/8//z/
+//4//f/9//4//j/9//3//f/9//3//b/9f/2//b/9v/3//X/8//z//P/9f/1//X/9f/1
//X/9P/0//T/9P/0//P/8f/x//H/8f/z//P/8//z//P/8v/y//L/9P/0//T/9P/0//T/
8//z//T/9P/0//P/8//z//P/9P/0//T/9P/y//L/8v/z//P/8//z//P/8//z//P/8//z
//P/8//z//P/8v/y//L/8v/y//L/8v/y//T/8v/y//P/9P/y//L/8v/y//L/8v/y//L/
8v/y//L/8v/y//L/8v/y//D/8P/w//D/8v/y//L/8v/y//L/8v/y//T/9P/0//T/8//y
//H/8P/w//D/8P/w/+//7v/t/+z/7P/r/+v/6//r/+z/7f/t/+3/7f/u/+//7//x//L/
8v/y//P/9P/1//X/9f/1//b/9P/0//T/9P/1//X/9f/1//b/+P/4//j/+P/4//f/9//3
//X/9f/2//b/9v/1//X/9P/z//L/7//v/+z/7P/s/+v/6//r/+z/6v/q/+r/6v/q/+r/
6v/q/+v/6//r/+v/6f/p/+n/6P/q/+r/6//r/+v/6//r/+v/6//r/+v/7P/u/+3/7v/w
//P/+v8EABoAOABjAJ8A6QAuAWoBoQHPAeIB4wHbAa8BYwEAAYUA9v91/yb/Gv83/0//
Y/92/4P/k/+r/77/yf/U/93/3v/g/+L/4//l/+f/6f/p/+n/6//s/+3/8P/x//H/8f/x
//H/8//z//P/9P/0//X/9f/1//X/9f/z//T/9P/1//X/9v/2//j/+f/6//z//f/8//z/
/f/9//3//v///wAAAAAAAAEAAwAGAAYABwAHAAcACAAJAAoACwANAA4ADwARABIAFAAV
ABgAGgAcAB0AHAAgACIAJAAmACgAKgAsADAAMgA0ADcAOgA9AEAAQwBDAEcASgBNAE8A
UgBVAFkAXQBiAGYAbABtAHAAdQB4AH0AfwCCAIYAhwCJAIsAjQCPAJEAkgCTAJEAkQCR
AI8AkQCRAJAAjwCNAIoAhwCEAIEAfwB7AHcAcwBvAGoAZwBfAFoAVQBPAEcAQQA9ADgA
NQAuACoAJgAjAB4AGgAWABAADAAHAAMAAQD+//3/+//5//f/9f/0//P/8v/x//H/8P/w
/+//7v/t/+3/7v/u/+//7//v/+//7f/t/+3/7f/u/+7/7//v/+z/7P/t/+3/7//v//D/
8P/u/+7/7v/u/+z/7P/t/+3/7v/w//H/8v/w/+//7v/u/+7/7f/t/+3/7f/t/+3/7f/t
/+3/7v/u/+v/6//q/+n/5//n/+f/5v/l/+X/5f/l/+b/5f/l/+T/4v/i/+L/4f/g/9//
3//g/97/3f/d/93/3//f/97/3f/e/97/3v/f/9//3f/d/93/2//b/9v/2//b/9v/2v/a
/9r/2v/a/9n/2f/Z/9n/2f/Z/9n/2f/Z/9f/1v/W/9b/1v/W/9b/1v/U/9T/0//T/9X/
1v/X/9f/1f/V/9X/1v/W/9b/1v/U/9L/0v/T/9P/0//T/9P/0//T/9P/0//T/9H/0f/R
/9H/0v/S/9L/0v/S/9L/0v/S/9L/0v/S/9H/1P/S/9L/0v/S/9D/0P/Q/9D/0v/S/9L/
0v/Q/9D/0P/Q/87/zv/O/87/0P/Q/9D/0P/Q/9D/0P/Q/9D/0P/Q/9D/zv/O/87/zv/O
/87/zv/O/8//z//P/8//zv/P/8//z//N/87/z//P/9H/0v/S/9L/1f/W/9f/1//X/9f/
2P/Y/9b/1v/W/9f/1//X/9f/2P/a/9r/2v/a/9v/2//c/9v/2P/X/9f/2P/a/9n/2f/Y
/9X/1P/R/9H/0P/Q/9D/z//N/83/zv/O/87/zv/O/87/zv/O/87/zf/N/83/zf/N/8//
z//O/87/zv/P/8//z//P/8//z//P/8//z//Q/9D/z//S/9T/1//a/+D/7P8EACMATwCL
ANQAGAFPAYUBrgG5AbkBrQGFAT4B3wBgANH/VP8O/wf/I/83/0r/Xf9t/33/kP+l/7T/
vf/E/8j/yP/J/83/z//P/9X/1//Z/9r/2//a/9v/2//b/93/3f/f/9//3//g/+D/4f/h
/+H/4f/h/9//4P/g/+H/4//k/+T/5v/m/+b/5//n/+j/6P/p/+n/6f/q/+v/7P/u/+7/
7//x//L/8v/z//P/9f/2//f/+P/5//v//P/9////AAACAAMABAAGAAgACQAKAA4AEAAS
ABQAFgAYABoAHAAeACAAIwAmACkALAAvAC8AMwA2ADkAPwBCAEUASQBOAFIAVQBaAFsA
XgBjAGYAaQBrAG4AcgB1AHcAeQB7AH0AfwCAAIEAgwCDAIMAgQCBAIEAgAB/AH4AfAB6
AHgAdQBzAG8AawBnAGMAXgBbAFUAUABLAEUAQAA7ADgANAAtACYAIgAeABkAFAAQAAwA
CQAGAAIA///7//j/9//1//P/8f/v/+7/7f/s/+v/6//q/+r/6f/o/+f/5//o/+j/5f/l
/+X/5f/n/+f/5//n/+j/6P/p/+n/6P/o/+n/6f/r/+v/7P/s/+z/7P/s/+z/7v/u/+//
7//t/+7/7v/u/+//7//v//D/7v/t/+3/7f/t/+3/7f/t/+3/7f/u/+7/7f/t/+z/6//r
/+v/6//q/+n/6f/p/+n/6v/p/+n/6P/m/+b/5v/l/+T/4//j/+T/5v/l/+X/5f/j/+P/
4v/h/+L/4v/i/+P/4//h/+H/4f/f/9//3//f/9//3//e/97/3P/c/9z/2//c/93/3v/f
/9//3//f/9//3v/c/9v/2v/c/9z/3P/c/9z/3P/b/9v/3P/c/9z/2//b/9v/2//c/9z/
3P/c/9r/2v/a/9v/2//d/93/3f/d/93/3f/d/93/3f/d/93/3f/c/9z/3P/c/9z/3P/c
/9z/3P/c/97/3//e/93/3P/b/9r/3P/c/9z/3P/e/97/3v/e/9z/3P/c/9z/3P/c/9z/
3P/c/9z/3P/c/9z/3P/c/9z/3v/e/97/3v/c/9z/3P/c/97/3v/e/97/3P/c/9z/3P/e
/97/3v/e/9z/2//b/9v/2//c/93/3f/b/9v/3P/d/97/4f/j/+T/4v/j/+T/5f/n/+f/
5//o/+j/6P/o/+j/6f/p/+n/6f/q/+z/7P/s/+z/7P/r/+v/6f/n/+f/6P/s/+z/6//r
/+n/5//l/+H/4//g/+D/4P/f/9//3//g/97/3v/e/97/4P/g/+D/4P/f/9//3//f/+H/
4f/h/+D/3v/e/9//3//f/9//3//f/+H/4f/h/+L/5P/j/+L/5P/l/+r/8v8AABgAOQBp
AKcA8AAyAWkBoQHKAdcB1wHJAZUBRgHhAGIA1f9Y/xT/Ff81/03/ZP95/4f/l/+s/73/
yv/T/9r/3P/e/9//4f/j/+X/5f/n/+n/6v/r/+7/7//v/+//8f/x//P/8//x//L/8v/z
//X/9f/1//X/8//0//T/9f/1//b/9v/4//j/+P/5//n/+v/6//v/+//7//z//f/+/wAA
AAABAAMABgAGAAcABwAJAAoACwAMAA0ADwAQABEAEwAUABYAFwAWABgAGgAbABwAIAAi
ACQAJgAoACoALAAuADAAMgA1ADgAOwA+AEEARQBJAEwATwBTAFYAWQBdAF4AYgBlAGoA
bQBwAHUAeAB9AH8AggCGAIcAiQCLAI0AjwCRAJIAkwCTAJMAkwCRAJMAkwCSAJEAjgCM
AIoAiACHAIUAgQB9AHsAdwByAG8AaQBkAF8AWQBTAE0ASQBEAEAAOgA3ADQALQAoACQA
IAAbABgAFAARAA8ADAALAAkABwAFAAMAAgABAAAA//////7//v/9//z/+//7//z//P/7
//v/+//7//v/+//7//v/+v/6//v/+//8//z//f/9//3//f/+//7//v/+//7//v/+//7/
//////3//v/+//7//f/9//3//v/+//3//f/9//3//f/9//3/+//7//z//P/7//v/+v/5
//n/+f/5//j/+P/5//r/+//4//f/9//2//b/9v/2//X/9v/1//X/9v/0//P/8//z//P/
8//y//H/8P/w//D/8f/x/+//7//v/+//7//v/+//7//v/+7/7v/u/+7/7v/t/+//7//v
/+//7//v/+//7//v/+7/7v/u/+7/7v/u/+7/7P/s/+v/6//s/+z/7P/r/+v/6//r/+z/
7v/u/+7/7P/s/+z/7f/t/+3/7f/t/+3/7f/t/+3/7f/t/+3/7f/t/+z/7P/s/+z/7P/s
/+z/7P/s/+z/7P/t/+7/7P/s/+z/7P/s/+z/7P/s/+z/7P/s/+z/7P/s/+z/7P/q/+r/
6v/q/+z/7P/s/+z/7P/s/+z/7P/q/+r/6v/q/+z/7P/s/+z/7P/s/+z/7P/s/+z/7P/s
/+z/7P/s/+z/6v/q/+r/6v/r/+v/6//r/+z/7f/t/+3/7f/u/+//7//x//L/8v/y//P/
9P/1//X/8//z//T/9P/2//b/9v/3//f/9//3//j/+v/6//r/+v/4//f/9//1//X/9f/2
//j/9v/1//X/9P/1//T/8f/x/+z/7P/s/+v/6f/p/+r/6v/q/+r/6v/q/+z/7P/s/+v/
6f/p/+n/6f/p/+n/6P/o/+r/6//r/+v/6f/p/+n/6f/r/+v/7P/s/+v/7v/y//X//P8K
ACAAQABtAKsA9QA6AXABpwHVAeQB4wHXAakBXQH4AHsA7v9v/yb/Iv89/1P/Z/96/4n/
m/+x/8L/y//W/9//4v/i/+b/5//p/+n/6//t/+//8f/y//P/9P/1//X/9f/3//f/+f/5
//f/+P/4//n/9//3//f/9//5//r/+v/7//v//P/8//7//v/+///////+//7//////wMA
BAAFAAYABgAGAAcACQAIAAgACQAJAAsADAANAA4AEQATABQAFQAXABgAGgAbABoAHAAe
AB8AIAAkACYAKAAoACoALAAuADIANAA2ADkAPgBBAEQARwBJAE0AUABTAFUAWABbAF8A
YgBmAGkAbgBzAHYAewB+AIEAgwCGAIoAiQCLAI0AjwCRAJMAlACVAJMAkwCTAJEAkQCR
AJAAjwCQAI4AjACKAIUAgwB/AHsAdQBxAGwAaQBjAF4AWQBTAE8ASQBFAEAAOwA0ADAA
LAAlACAAHAAYABMAEAAMAAkACQAGAAUAAwD///3/+//6//n/+P/3//f/9v/2//X/9P/z
//P/9P/0//P/8//z//P/8//z//P/8//2//b/9//3//b/9v/3//f/9//3//j/+P/2//b/
9v/2//b/9v/3//f/9f/2//b/9v/3//f/9//4//r/+f/5//n/+P/3//b/9f/z//P/9P/0
//X/9f/0//P/8f/x//H/8P/v/+//7//v/+7/7f/t/+z/7P/s/+z/6//s/+v/6//s/+z/
6//r/+v/6f/p/+j/5//m/+b/5v/n/+n/5//n/+f/5//n/+f/5//n/+f/5v/m/+T/5P/k
/+P/4//j/+P/4//j/+P/4//j/+P/4v/i/+L/4v/i/+L/4v/i/+L/4f/h/+D/4P/g/9//
4f/h/+H/4v/i/+L/4v/g/+D/4P/h/+H/4f/h/+H/4f/f/9//3//f/9//3//f/9//3v/e
/97/3v/g/+D/4P/g/97/3v/g/9//4P/g/+D/4P/g/97/3v/e/97/3v/e/97/3v/g/+D/
4P/g/+D/4P/g/+D/4P/g/+D/4P/e/97/3v/e/97/3v/e/97/4P/g/+D/4P/e/97/3v/e
/+D/4P/g/+D/4P/g/+D/4P/e/97/3v/e/97/3v/e/97/4f/i/+P/5P/l/+b/5//o/+r/
6v/q/+r/6v/q/+r/6v/q/+r/6v/q/+3/7v/v//D/7v/u/+7/7v/u/+7/7v/u/+7/7v/u
/+7/7f/s/+v/6v/p/+j/5//m/+X/5P/j/+L/5P/k/+T/5P/m/+b/5v/m/+T/5P/k/+T/
5//o/w==
         </WaveFormData>
      </LeadData>
      <LeadData>
         <LeadByteCountTotal>10000</LeadByteCountTotal>
         <LeadTimeOffset>0</LeadTimeOffset>
         <LeadSampleCountTotal>5000</LeadSampleCountTotal>
         <LeadAmplitudeUnitsPerBit>4.88</LeadAmplitudeUnitsPerBit>
         <LeadAmplitudeUnits>��V</LeadAmplitudeUnits>
         <LeadHighLimit>2147483647</LeadHighLimit>
         <LeadLowLimit>268435456</LeadLowLimit>
         <LeadID>V4</LeadID>
         <LeadOffsetFirstSample>0</LeadOffsetFirstSample>
         <FirstSampleBaseline>0</FirstSampleBaseline>
         <LeadSampleSize>2</LeadSampleSize>
         <LeadOff>FALSE</LeadOff>
         <BaselineSway>FALSE</BaselineSway>
         <ExcessiveACNoise>FALSE</ExcessiveACNoise>
         <MuscleNoise>FALSE</MuscleNoise>
         <LeadDataCRC32>2839735438</LeadDataCRC32>
         <WaveFormData>
lv+W/5b/lv+h/6z/t//C/8j/zv/U/9r/3f/e/9//4P/j/+T/5f/m/+f/6P/p/+r/6v/q
/+r/6v/r/+z/7f/u//D/8P/w//D/8P/w//D/8P/y//L/8v/y//T/9P/0//T/9v/2//b/
9v/4//j/+P/4//r/+v/6//r/+//8//3//v8AAAAAAAAAAAEAAgADAAQABgAGAAYABgAJ
AAoACwAMAA0ADgAPABAAEgAUABYAGAAbABwAHQAeACAAIgAkACYAKAAqACwALgAxADQA
NwA6AD0AQABDAEYASQBMAE8AUgBXAFoAXQBgAGMAZgBpAGwAbwBwAHEAcgB1AHYAdwB4
AHgAeAB4AHgAdgB2AHYAdgB1AHQAcwByAG8AbABpAGYAYQBeAFsAWABSAE4ASgBGAEAA
PAA4ADQAMAAsACgAJAAgABwAGAAUABAADgAMAAoABwAGAAUABAADAAIAAQAAAP3//P/7
//r/+P/4//j/+P/2//b/9v/2//j/+P/4//j/+P/4//j/+P/2//b/9v/2//b/9v/2//b/
9v/2//b/9v/4//j/+P/4//j/+P/4//j/9v/2//b/9v/4//j/+P/4//b/9v/2//b/+P/4
//j/+P/4//j/+P/4//b/9v/2//b/9v/2//b/9v/0//T/9P/0//T/9P/0//T/9P/0//T/
9P/y//L/8v/y//D/8P/w//D/7v/u/+7/7v/u/+7/7v/u/+3/7P/r/+r/6v/q/+r/6v/o
/+j/6P/o/+n/6v/r/+z/6//q/+n/6P/m/+b/5v/m/+j/6P/o/+j/6P/o/+j/6P/m/+b/
5v/m/+X/5P/j/+L/5P/k/+T/5P/k/+T/5P/k/+T/5P/k/+T/5P/k/+T/5P/k/+T/5P/k
/+L/4v/i/+L/4P/g/+D/4P/i/+L/4v/i/+L/4v/i/+L/4v/i/+L/4v/h/+D/3//e/+D/
4P/g/+D/3v/e/97/3v/g/+D/4P/g/+D/4P/g/+D/4P/g/+D/4P/e/97/3v/e/9z/2//b
/9z/3P/d/93/3f/g/+H/4v/i/+P/4//l/+X/4//k/+T/5f/j/+P/5f/l/+f/5//n/+n/
6//r/+z/7P/s/+3/7v/u/+z/7P/s/+r/5v/m/+f/5//p/+f/5//m/+L/4P/f/97/2v/Z
/9n/2P/a/9j/2v/a/9r/2v/a/9r/2v/Z/9n/2P/W/9f/1//W/9j/2P/Y/9j/1v/W/9b/
1//X/9b/1v/W/9b/1//X/9f/2v/X/9X/1v/Y/9f/3f/x/xIAQQCIANwAMQGIAegBMQJW
Al4CSgIRArABKAF7ANz/cv9I/1D/Y/9u/3b/f/+G/5L/n/+s/7f/v//A/8T/xf/G/8f/
yP/J/8z/zv/P/8//0P/Q/9D/z//O/87/0P/Q/9D/0f/T/9P/0//T/9P/0//T/9X/1v/W
/9b/1f/X/9j/2f/Z/9r/2v/b/9n/2f/Z/9n/3P/d/93/3v/e/9//4P/g/+D/4f/h/+H/
5f/l/+b/5//m/+f/6P/p/+r/6//s/+7/7//v//D/8v/1//j/+v/7//z//v///wAAAwAF
AAYACAALAA0ADwASABYAGAAaAB0AIwAlACcAKgAsAC8AMgA1ADsAPgBBAEUASQBMAE8A
UgBXAFkAWwBeAF4AXwBiAGIAZQBmAGcAZwBnAGcAZwBmAGYAZQBkAGEAYABfAFwAWQBU
AFEATQBJAEQAQAA8ADYAMAArACYAIgAeABkAFgASAAwABwADAAAA/P/4//b/8//w/+//
7f/p/+X/5P/j/+L/4f/g/9//3//e/93/3P/b/93/3f/d/9z/2v/a/9r/2v/Y/9j/2P/Y
/9r/2v/b/9v/2//b/9v/2v/c/93/3v/e/97/3v/e/97/4P/g/+D/4f/h/+H/4f/h/+H/
4f/i/+L/5P/k/+T/5P/k/+X/5f/l/+T/5P/k/+T/4f/h/+H/4f/j/+P/4//i/9//3//f
/9//3//d/93/3P/c/93/3f/d/93/3P/c/93/3f/d/9z/2//Z/9n/2f/Y/9n/2f/a/9r/
2v/a/9n/2f/Z/9j/2P/Y/9j/2P/Y/9j/2P/X/9f/1//X/9f/1//X/9X/1f/V/9X/1//W
/9b/1v/W/9f/1//X/9f/1v/W/9b/1P/U/9T/1P/W/9b/1v/W/9b/1v/W/9X/1f/V/9X/
1f/U/9T/1P/T/9X/1v/W/9X/1f/V/9X/1P/W/9f/1//X/9X/1f/V/9X/1f/X/9f/1//W
/9b/1v/W/9b/1P/U/9T/1P/W/9b/1v/W/9b/1v/W/9b/1P/U/9T/1P/V/9b/1//Y/9b/
1v/W/9b/1v/W/9b/1v/W/9b/1v/V/9X/1v/W/9f/2f/Z/9r/2//c/9z/3f/d/9//3//f
/+D/4v/j/+P/4//l/+X/5f/l/+P/5f/l/+X/6P/o/+r/6//s/+z/7P/s/+v/6P/l/+T/
5//n/+f/5f/n/+b/5P/i/9//3v/c/9v/2//a/9r/2P/c/9z/3P/c/9r/2v/a/9n/2v/a
/9v/3f/b/9r/2v/a/9r/2v/a/9r/2v/b/9v/2v/a/9r/2v/b/93/3f/e/9v/2f/Y/9j/
2//n//3/HgBPAJQA5gA5AZAB7AE1AlYCXAJAAv0BmAEOAWsA1P9w/0j/UP9n/3b/hP+N
/5T/ov+x/7z/w//J/8z/zv/P/9D/0f/S/9X/2P/a/9v/2//c/9v/3P/c/9z/3P/e/97/
3v/h/+P/4//j/+H/4f/h/+H/4f/i/+L/4v/j/+X/5v/n/+f/6P/o/+n/6f/p/+n/6f/s
/+3/7f/u/+3/7f/t/+z/7v/v/+//7//x//H/8v/z//b/9//4//n/+v/7//z//v//////
AAACAAEABAAGAAcACgAMAA0ADgAPABEAEgAUABkAGwAdACAAJAAmACgAKwAtAC8AMQA0
ADgAOwA+AEEARwBKAE0AUQBVAFgAWwBeAF8AYQBjAGYAaQBrAG8AcABwAHAAcABvAG8A
bwBvAG4AcABvAG4AawBoAGcAZABhAF4AWwBXAFMAUABMAEgAQgA+ADkANAAwACwAJwAk
ACAAGgAVABEADgALAAgABwAFAAAA///9//n/+f/4//f/9v/z//L/8f/x//D/7//u/+3/
7//v/+//7v/s/+z/7P/s/+z/7P/s/+z/7P/s/+3/7f/r/+v/6//q/+z/7f/u/+7/7P/s
/+z/7P/u/+7/7v/v//H/8f/x//H/7//v//D/8P/y//L/8v/y//D/8f/x//H/8P/w//D/
8P/v/+//7//v//H/8f/x//D/7f/t/+3/7f/v/+3/7f/s/+z/7f/t/+3/6//q/+r/6//r
/+v/6v/p/+n/6f/p/+j/5f/l/+b/5v/o/+j/5//n/+f/5v/m/+b/5v/m/+b/5v/m/+X/
5f/l/+P/4//j/+P/5f/l/+X/5f/n/+b/5v/m/+T/5f/l/+X/5f/k/+T/5P/k/+T/5P/k
/+b/5v/m/+b/5v/m/+b/5f/j/+P/4//j/+T/5P/k/+P/4//k/+T/4//l/+X/5f/k/+L/
4//j/+P/4//j/+P/4//j/+P/4//j/+T/5P/k/+T/5P/i/+L/4v/i/+L/4v/i/+L/4v/i
/+L/4v/k/+T/5P/k/+L/4v/i/+L/5P/k/+T/5P/i/+L/4v/i/+T/5P/k/+T/5P/k/+T/
5P/i/+L/4v/i/+T/4//j/+T/5P/l/+X/5f/m/+f/6P/o/+n/6f/r/+v/7f/u/+7/7//t
/+3/7//v//H/8f/x//P/8f/x//L/8v/y//P/9P/0//X/9v/3//b/8v/y//P/8//x/+//
7//u/+7/7P/r/+r/6P/n/+f/5v/m/+T/5v/m/+b/5v/m/+b/6P/n/+f/5v/k/+X/5f/k
/+T/5P/k/+T/5P/k/+T/5f/l/+T/5P/k/+L/4//j/+P/5P/j/+H/3v/g/+v//f8ZAEIA
fwDOACABcQHMASACUQJcAkgCDAKxATYBngAHAJb/Wv9U/2j/ef+E/5D/mf+k/7T/v//I
/8//0//W/9b/1//a/9v/3P/d/+D/4P/h/+H/4v/j/+T/5P/k/+T/5v/m/+b/5//p/+n/
6f/p/+n/6f/p/+n/6v/q/+r/6f/r/+z/7f/r/+z/7P/t/+//7//v/+//8P/x//H/8v/y
//P/9P/0//b/9//3//f/+f/5//r/+//8//3//v///wAAAQACAAQABQAFAAYACAAJAAwA
DgAPABAAEgATABQAFQAXABgAGgAdAB8AIQAkACgAKgAsAC8AMwA1ADcAOgBAAEMARgBJ
AE0AUABTAFcAWQBcAF8AYgBlAGcAaQBsAGwAbQBwAHAAcgByAHIAcQBxAHEAcQBwAHAA
bwBuAGsAaABnAGQAYQBgAF0AWQBVAFIATgBKAEQAQAA7ADYAMgAsACcAJAAgAB4AGQAV
ABIADAAIAAYAAwACAAEA///7//v/+v/5//j/9f/0//P/8//0//P/8v/x//D/7//u/+z/
7v/u/+7/7v/u/+7/7v/u//D/8P/x//H/7//v/+//7v/u/+//8P/w/+7/7v/u/+7/7P/s
/+z/7f/v/+//7//v/+3/7f/u/+7/7v/u/+7/7v/u/+//7//v/+3/7P/r/+r/6//r/+v/
6//r/+v/6//q/+n/6f/p/+n/6f/n/+f/5v/l/+X/5P/j/+P/4v/i/+P/5f/l/+T/4//h
/+H/4f/g/93/3f/e/97/4P/g/9//3//d/9z/3P/c/9z/3P/c/9z/3v/d/93/3f/d/93/
3f/d/9v/2//b/9v/2//a/9r/2v/a/9v/2//b/9v/2v/a/9r/2P/Y/9j/2P/Y/9j/2P/Y
/9j/2P/Y/9f/1//X/9f/1//a/9r/2v/Z/9n/2v/a/9n/1//X/9f/1v/W/9f/1//X/9X/
1f/V/9X/1//X/9f/2f/W/9T/1P/U/9T/1v/W/9b/1v/U/9T/1P/U/9T/1P/U/9T/1v/W
/9b/1v/U/9T/1P/U/9T/1P/U/9T/1v/W/9b/1v/V/9T/0v/R/9T/1P/V/9X/1f/W/9f/
2P/W/9f/1//Z/9f/1//Y/9j/2//b/9v/3f/f/9//3//f/9//3//f/+D/4P/i/+P/5P/i
/+L/4v/i/97/3P/c/93/3//f/93/3f/f/97/3f/d/9v/2P/W/9X/0v/S/9D/0v/U/9T/
1P/U/9L/0v/R/9H/0v/S/9P/0//Q/9D/0P/Q/9D/0P/Q/9D/z//P/87/zv/P/9D/0v/T
/9P/0v/R/8//zv/O/8//1f/l/wQALwBuAL4AEwFoAcIBFQJIAlwCVAInAtABVAGtAAIA
hP9I/0b/Wf9m/27/ef+A/4j/l/+k/6//uf/A/8L/wf/C/8H/wv/F/8j/yv/L/8v/zP/N
/87/zv/O/9D/0v/S/9L/0f/T/9P/0//T/9P/0//T/9X/1v/W/9b/1v/X/9f/1//Z/9r/
2v/b/9v/2//b/9v/3P/d/93/3v/g/+H/4v/i/+L/4//j/+P/4//j/+T/5f/n/+n/6//t
/+7/7//w//L/8//z//T/9v/3//r//P/9//7/AAABAAIABwAJAAoADAAPABEAEwAWABoA
HAAeACEAJQAnACkALAAuADEANAA3AD0AQABDAEcASwBOAFEAVABZAFsAXQBgAGIAYwBm
AGYAaABoAGgAZwBnAGcAZwBmAGYAZQBkAGEAYABfAFwAWQBYAFUAUQBNAEgARABAADoA
NgAxACwAKAAmACEAHgAaABYAEQANAAoABgACAAAA/f/4//f/9f/x/+3/7P/r/+r/6//q
/+n/6f/o/+f/5v/l/+X/5f/l/+T/5P/k/+T/5P/k/+T/5P/k/+b/5v/n/+f/5//n/+f/
5v/m/+f/6P/o/+b/5v/m/+b/5//o/+n/6//p/+n/6f/p/+v/6//s/+z/7P/s/+z/7P/q
/+v/6//r/+z/7P/s/+z/7f/t/+3/7f/r/+v/6//q/+n/6f/p/+n/5//l/+X/5P/k/+X/
5f/l/+X/5P/k/+X/5f/l/+T/4//h/+H/4f/g/9//3//g/+D/4v/i/+H/4f/j/+L/4v/i
/+D/4P/g/+D/4P/f/9//3//f/9//3//f/9//3//f/9//3f/c/9z/3P/e/9//3//f/97/
3P/b/9r/2//c/93/3v/e/97/3v/e/97/3v/e/93/3f/d/93/3f/c/9z/3P/b/9v/3P/c
/9v/3f/d/93/3P/a/9v/2//b/9v/2//b/9v/3f/b/93/3//e/97/3v/e/97/3P/c/9z/
3P/e/97/3v/e/9z/3P/c/9z/3v/e/97/3v/e/97/3v/e/9z/3P/c/9z/3v/e/97/3v/e
/97/3v/e/97/3v/e/97/3v/e/97/3v/c/9z/3P/c/93/3f/e/97/3//f/9//4P/f/+D/
4P/h/+P/5f/l/+X/6P/o/+n/6f/n/+n/6f/p/+n/6f/r/+v/6//s/+z/7v/v//D/8P/w
//H/8v/x//D/7v/v/+//7//r/+v/6v/o/+j/5//m/+T/4//j/+L/4v/g/+L/4v/i/+L/
4v/i/+L/4//j/+L/4v/h/+H/4P/g/+D/4P/g/+D/4v/i/+P/4//i/+L/4v/i/+P/5f/j
/+L/3//b/9r/3P/j/+//BQAqAGEArAD8AEsBpAH+AT8CWgJaAjQC6QF+AfAATQDA/2r/
TP9Y/2//gP+O/5X/nP+q/7f/wP/J/8//0v/U/9P/1P/V/9b/1//a/97/3//f/+D/3//g
/+D/4P/i/+T/5P/k/+P/5f/l/+X/5f/l/+X/5f/n/+j/6P/o/+f/6f/q/+v/6f/q/+r/
6//t/+3/7f/t/+7/7//v//D/8P/x//L/8v/0//X/9f/1//f/9//4//n/+P/5//r/+//8
//3//v8AAAMAAwAEAAYABwAKAAwADQAOABAAEQASABMAFQAWABgAGwAdAB8AIgAkACYA
KAArADEAMwA1ADgAOgA9AEAAQwBHAEoATQBRAFUAWABbAF4AYQBjAGUAaABoAGkAbABs
AHAAcABwAG8AbwBvAG8AbgBuAG0AbABpAGgAZwBkAGEAYABdAFkAVQBSAE4ASgBEAEAA
OwA2ADIALgApACYAIgAeABkAFQASAA4ACgAIAAUABAADAAEA/f/7//r/+f/4//f/9v/1
//X/9v/1//T/8//z//P/8//y//L/8v/y//L/8P/w//D/8P/y//L/8//z//H/8f/x//D/
8v/z//T/9P/0//T/9P/0//L/8v/y//P/9f/1//X/9f/z//P/9P/0//T/9P/0//T/9v/3
//f/9//2//b/9v/2//X/9f/1//X/9//3//f/9v/0//P/8v/x//L/8f/y//L/8v/z//P/
8//v/+7/7v/v/+//7//u/+3/7//v/+//7v/t/+3/7v/u/+z/7P/r/+v/7f/s/+z/7P/s
/+z/7P/s/+z/6//r/+v/6f/p/+n/6f/r/+v/6//r/+v/6v/q/+r/6v/r/+v/6//r/+r/
6v/q/+z/7P/s/+z/6v/q/+r/6v/s/+z/7P/r/+v/6//r/+v/7P/s/+z/6//r/+z/7P/r
/+v/6//r/+r/6v/r/+v/6//p/+n/6f/p/+v/6//r/+3/7P/s/+z/7P/s/+z/7P/s/+z/
6v/q/+r/6v/q/+r/6v/q/+j/6P/o/+j/6f/q/+v/7P/q/+r/6v/q/+r/6v/q/+r/6v/q
/+r/6v/s/+z/7P/s/+r/6v/q/+r/7P/s/+v/6//s/+z/7f/t/+v/7P/t/+7/7v/v/+//
8f/z//P/9P/0//P/8//z//X/9f/1//X/9f/3//f/9//4//j/+v/7//z//P/8//z//P/6
//j/+P/5//n/+f/3//f/9v/0//L/8f/w/+7/7f/t/+z/7P/q/+z/7P/s/+z/7P/s/+z/
6//r/+r/6v/r/+v/6v/q/+r/6v/q/+r/6v/q/+v/6//q/+r/6v/q/+v/6//t/+z/6f/n
/+T/5v/v////GQBCAH0AygAcAXEBzAEeAlMCZAJUAh4CxQFOAbQAGQCk/2T/Wv9s/3//
jP+W/5v/pP+2/8P/yv/R/9f/2P/a/9v/3P/d/97/3//g/+T/5f/l/+b/5//o/+j/6P/o
/+r/6v/q/+v/7f/t/+3/7f/t/+3/7f/r/+z/7P/s/+3/7//w//H/8//0//T/9f/0//P/
8v/x//L/8//z//T/8v/z//T/9P/4//n/+f/5//n/+f/6//v//P/9//7///8CAAMABAAG
AAUABQAGAAgACQAMAA4ADwAQABIAEwAUABkAGwAcAB4AIQAjACUAKAArACwALQAvADMA
NQA3ADoAPwBDAEcASwBOAFAAUgBVAFsAXgBhAGQAZQBnAGkAbABwAHEAdAB0AHQAdAB0
AHMAdQB1AHUAdABzAHEAbwBrAGoAaQBmAGMAYABdAFkAVQBQAEwASABCAD4AOQA0ADAA
LAAnACQAIAAeABkAFQASAAwACAAGAAMAAAD///3/+f/3//b/9f/0//P/8v/x//H/7v/t
/+z/6//r/+v/6//q/+z/7P/s/+z/6v/q/+r/6v/q/+r/6//r/+v/6//r/+r/6v/r/+z/
7P/q/+r/6v/q/+r/6v/q/+v/7f/t/+3/7f/r/+v/7P/s/+r/6v/q/+r/7P/t/+3/7f/u
/+7/7v/u/+z/6//q/+n/6f/p/+n/6P/n/+f/5//n/+n/5//n/+b/5P/l/+X/5f/j/+L/
4v/j/+H/4f/g/9//4f/h/+H/4P/h/+H/4v/i/+D/4P/f/9//3f/c/9z/3P/c/9z/3P/c
/9z/2//b/9v/3f/d/93/3f/b/9v/2//b/9n/2P/Y/9j/2v/b/9v/2//Z/9j/2P/Y/9r/
2v/a/9r/2P/Y/9j/2P/Y/9j/2P/X/9X/1f/V/9X/1v/W/9b/1f/X/9j/2P/X/9f/1//X
/9b/1P/V/9X/1f/V/9X/1f/V/9f/1f/V/9X/1v/U/9T/1P/U/9T/1P/U/9T/1P/U/9T/
1P/U/9T/1P/U/9L/0v/S/9L/0v/S/9L/0v/S/9L/0v/S/9T/1P/U/9T/0v/S/9L/0v/Q
/9D/0P/Q/9L/0f/R/9L/0P/R/9H/0f/Q/9H/0v/S/9X/1f/X/9f/1//Y/9j/2f/Z/9n/
2//b/9v/2//b/93/3f/d/97/3v/e/9//4P/g/+H/4v/j/+L/3v/e/9//3//h/9//3//e
/9z/2v/Z/9j/1v/V/9X/1P/S/9D/0v/S/9L/0v/S/9L/0v/R/9H/0P/Q/9H/0f/Q/9L/
0v/S/9L/0v/S/9L/0//R/9D/0P/Q/9L/0//T/9P/0v/R/9P/0v/O/8//1//r/wgAMQBu
AMAAFQFqAcQBFQJGAlYCSgIXAsIBRgGjAPz/gv9G/0L/V/9o/3T/f/+I/5D/nf+q/7X/
vf/C/8T/w//E/8f/xv/H/8r/zv/P/8//0P/R/9L/0v/S/9L/1P/U/9T/1f/X/9f/1//Z
/9n/2f/Z/9f/2P/Y/9j/2//d/97/3//d/97/3v/f/9//3//f/9//4P/h/+H/4v/k/+X/
5v/m/+b/5//n/+f/6f/p/+r/6//s/+3/7v/v//D/8f/y//T/9f/1//b/+P/7//7/AAAB
AAIABAAFAAYACQALAAwADgARABMAFQAYABoAHAAeACEAJQAnACkALAAyADUAOAA7AD8A
QgBFAEkATQBQAFMAVgBZAFsAXQBgAGIAYwBmAGYAagBqAGoAaQBpAGkAaQBoAGgAZwBm
AGMAYgBhAF4AWwBYAFUAUQBNAEgARABAADoANwAzAC8ALAAmACEAHgAaABgAEwAPAAwA
CgAGAAQAAQD8//v/+f/1//P/8v/x//D/7//u/+3/7f/q/+n/6P/n/+f/5//n/+b/5v/m
/+b/5v/o/+j/6P/o/+j/6P/p/+n/5//n/+f/5v/n/+n/6//s/+r/6v/q/+r/6//s/+3/
7//t/+3/7f/t/+//7//w//D/7v/u/+7/7v/u/+//7//v//D/8P/w//D/7//v/+//7//t
/+3/7f/s/+3/7f/t/+3/7f/r/+v/6v/o/+n/6f/p/+n/6P/o/+n/6f/p/+j/5//p/+n/
6f/o/+f/5//o/+j/5v/m/+X/5f/l/+T/5P/k/+T/5P/k/+T/5P/j/+P/4//l/+X/5f/l
/+P/4//j/+P/4f/g/+D/4P/i/+P/4//j/+P/4v/i/+L/4v/i/+L/4v/g/+D/4P/g/+L/
4v/i/+H/4f/h/+H/4f/k/+T/5P/j/+H/4v/i/+H/4//j/+P/4v/g/+H/4f/h/+H/4f/h
/+H/4//l/+X/5f/k/+P/4v/h/+D/4f/i/+P/5P/k/+T/5P/k/+L/4v/i/+L/5P/k/+T/
5P/k/+T/5P/k/+T/5P/k/+T/5P/k/+T/5P/i/+L/4v/i/+T/5P/k/+T/5P/k/+T/5P/k
/+T/5P/k/+L/4v/h/+H/5P/k/+X/5f/k/+T/5P/k/+X/5//o/+v/6//r/+z/7P/t/+3/
7f/v/+//7//v/+//8f/x//H/8v/w//L/8//0//T/9P/0//T/8v/w//D/8f/y//P/8v/z
//D/7v/s/+v/6v/o/+f/5//m/+b/5P/m/+b/5v/m/+b/5v/m/+X/5f/k/+T/5f/l/+b/
5v/m/+b/5P/k/+T/5P/l/+X/5P/k/+T/5P/l/+X/6f/m/+X/4//i/+D/4//t/wEAHABH
AIgA2AArAX4B2gErAlYCXgJGAgkCqgEsAY8A+P+M/1T/VP9r/3z/iv+V/5z/pv+z/77/
yf/P/9T/1v/Z/9j/2//c/9v/3P/e/9//3//g/+P/5P/k/+T/5P/m/+b/5v/n/+n/6f/p
/+v/6//r/+v/6f/q/+r/6v/u//P/9//7//v//P/8//3//f/9//3//f/+//////8AAAAA
AQACAAIAAgADAAMAAwAHAAcACAAJAAoACwAMAA0ADgAPABAAEgARABEAEgAUABUAGAAa
ABsAHAAeAB8AIAAjACUAJgAoAC0ALwAxADQAOwA+AEEARQBHAEkASwBOAFEAUwBVAFcA
WwBeAGEAZQBpAGwAbwByAHMAdQB3AHoAfAB9AIAAgACCAIIAggCBAIMAgwCDAIIAgQB/
AH0AeQB5AHkAdwB1AHQAcQBtAGkAZABgAFwAVgBUAE8ASgBGAEQAPwA8ADgAMgAtACkA
JgAiAB4AHAAZABgAFwAVABEADwAOAA0ADAALAAoACQAJAAgABwAGAAUAAwADAAMAAgAC
AAIAAgACAAIAAgACAAIAAgACAAMAAwADAAMAAwACAAAAAQACAAIABAAEAAQABAAEAAQA
BAAFAAMAAwADAAMABQAFAAYABgAEAAQABAAEAAQABQAFAAUABAAEAAQABAADAAMAAwAD
AAEAAQABAAAAAgADAAQABQADAAEAAQAAAAAAAQABAAEA///+//7//////////v/9//v/
+//7//r/+f/5//r/+v/6//r/+f/5//v/+v/6//r/+P/4//j/+P/6//n/+f/5//n/+f/5
//n/+f/5//n/+f/7//r/+v/6//j/+f/5//n/9//2//b/9v/4//j/+P/4//j/+P/4//j/
+v/6//r/+f/5//n/+f/5//r/+v/6//n/+f/6//r/+f/5//n/+f/4//j/+f/5//n/+f/5
//n/+f/7//n/+f/5//r/+P/4//j/+P/6//r/+v/6//j/+P/4//j/+v/6//r/+v/4//j/
+P/4//j/+P/4//j/+P/4//j/+P/2//b/9v/2//j/+P/4//j/+P/4//j/+P/4//j/+P/4
//j/+P/4//j/+P/4//j/+P/2//X/9f/2//j/+f/5//n/+v/7//z//P/9//3/////////
AAAAAAEA/////wEAAQADAAMAAwAFAAUABQAGAAYACAAJAAoACgAIAAgACAAGAAQABAAF
AAUABQADAAMAAgACAAAA///+//r/+f/5//j/+P/2//j/+P/4//j/+P/4//r/+f/5//j/
9v/3//f/9v/2//b/9v/2//T/9P/0//X/9f/0//T/9P/2//f/9//3//b/9f/z//D/9P/9
/w8AKwBWAJMA4gA2AYkB5AE2AmcCcgJeAiQCyQFMAbAAGQCm/2z/aP96/4n/mP+i/6f/
sv/C/83/1P/d/+P/5P/k/+X/6P/n/+r/6//s/+z/7f/t/+7/7//w//D/8P/y//T/9P/0
//P/9f/1//X/8//z//P/8//1//b/9v/2//f/+f/6//v/+//8//z//f/7//v/+//7//7/
/////wAAAAABAAIAAgACAAMAAwADAAUABQAGAAcACgALAAwADQAOAA8AEAASABEAEQAS
ABQAFQAYABoAGwAeACAAIQAiACMAJQAmACgALQAvADEANAA4ADoAPAA/AEEAQwBFAEgA
TgBRAFQAVwBbAF4AYQBlAGkAbABvAHIAcwB1AHcAegB+AH8AggCCAIMAggCBAH8AfwB/
AH8AfgCAAH8AfgB7AHoAeQB2AHMAbgBrAGcAYwBgAFwAWABSAE4ASQBEAEAAPAA3ADQA
MAAqACUAIQAeABoAFgAUABEADwAPAA4ACwAJAAgABwAGAAMAAgABAAEAAAD///7//f/9
//3//f/8//z//P/8//z/+v/6//r/+v/7//z//v////////////7//v///wAAAAD+//7/
/v/+/wAAAAAAAAEA//////////8BAAEAAgACAAIAAgACAAIAAAABAAEAAQAAAAAAAAAA
AAEAAQABAAEAAQABAAEAAAD9//3//f/9//3/+//7//r/+v/7//v/+//7//r/+v/7//v/
+//6//n/+f/5//n/+P/3//f/+P/4//b/9v/1//X/9//2//b/9v/2//b/9v/2//T/8//z
//P/9f/1//X/9f/z//P/8//z//X/9P/0//T/8v/z//P/8//z//L/8v/y//L/8v/y//L/
8v/y//L/8v/0//T/9P/z//P/8//z//P/9P/0//T/8//x//L/8v/x//H/8f/x//D/8P/x
//H/8f/x//H/8f/x//H/8f/z//P/8v/y//L/8v/y//L/8v/y//L/8v/y//L/8v/0//T/
9P/0//L/8v/y//L/8v/y//L/8v/y//L/8v/y//L/8v/y//L/9P/0//T/9P/0//T/9P/0
//b/9v/2//b/9P/0//T/9P/0//T/9P/0//T/9P/0//T/9//4//n/+v/8//z//P/8//3/
/v///wAAAAAAAAAAAAACAAIAAgACAAMABAAFAAYABgAGAAYABgAIAAgACAAIAAYABgAG
AAYABAAEAAQABAABAAAA///+//3//P/7//r/+v/6//r/+v/8//z//P/8//z//P/8//z/
/f/+/w==
         </WaveFormData>
      </LeadData>
      <LeadData>
         <LeadByteCountTotal>10000</LeadByteCountTotal>
         <LeadTimeOffset>0</LeadTimeOffset>
         <LeadSampleCountTotal>5000</LeadSampleCountTotal>
         <LeadAmplitudeUnitsPerBit>4.88</LeadAmplitudeUnitsPerBit>
         <LeadAmplitudeUnits>��V</LeadAmplitudeUnits>
         <LeadHighLimit>2147483647</LeadHighLimit>
         <LeadLowLimit>268435456</LeadLowLimit>
         <LeadID>V5</LeadID>
         <LeadOffsetFirstSample>0</LeadOffsetFirstSample>
         <FirstSampleBaseline>0</FirstSampleBaseline>
         <LeadSampleSize>2</LeadSampleSize>
         <LeadOff>FALSE</LeadOff>
         <BaselineSway>FALSE</BaselineSway>
         <ExcessiveACNoise>FALSE</ExcessiveACNoise>
         <MuscleNoise>FALSE</MuscleNoise>
         <LeadDataCRC32>3031685901</LeadDataCRC32>
         <WaveFormData>
xv/G/8b/xv/N/9L/1//c/+D/4v/k/+b/6P/o/+j/6P/o/+j/6P/o/+n/6v/r/+z/7P/s
/+z/7P/u/+7/7v/u//D/8P/w//D/8P/w//D/8P/w//D/8P/w//L/8v/y//L/8v/y//L/
8v/y//L/8v/y//T/9P/0//T/9v/2//b/9v/4//j/+P/4//r/+v/6//r/+v/6//r/+v/7
//z//f/+/wAAAAAAAAAAAgAEAAYACAAKAAoACgAKAAsADAANAA4ADwAQABEAEgAWABgA
GgAcAB4AIAAiACQAJgAoACoALAAvADIANQA4ADwAPgBAAEIARQBGAEcASABLAEwATQBO
AFAAUABQAFAAUgBSAFIAUgBUAFQAVABUAFIAUABOAEwASABGAEQAQgA/ADwAOQA2ADEA
LgArACgAIwAgAB0AGgAXABQAEQAOAAwACgAIAAYAAwACAAEAAAD+//7//v/+//3//P/7
//r/+P/4//j/+P/4//j/+P/4//j/+P/4//j/+P/4//j/+P/4//j/+P/4//j/+P/4//j/
+P/4//j/+P/2//b/9v/2//j/+P/4//j/+P/4//j/+P/6//r/+v/6//j/+P/4//j/+v/6
//r/+v/6//r/+v/6//j/+P/4//j/+P/4//j/+P/6//r/+v/6//j/+P/4//j/+P/4//j/
+P/2//b/9v/2//b/9v/2//b/9v/2//b/9v/0//T/9P/0//L/8v/y//L/8v/y//L/8v/w
//D/8P/w//H/8v/z//T/8v/y//L/8v/w//D/8P/w//D/8P/w//D/7v/u/+7/7v/u/+7/
7v/u/+z/7P/s/+z/7v/u/+7/7v/s/+z/7P/s/+r/6v/q/+r/7P/s/+z/7P/u/+7/7v/u
/+3/7P/r/+r/6v/q/+r/6v/s/+z/7P/s/+z/7P/s/+z/7P/s/+z/7P/q/+r/6v/q/+r/
6v/q/+r/6P/o/+j/6P/p/+r/6//s/+z/7P/s/+z/7P/s/+z/7P/q/+r/6v/q/+r/6v/q
/+r/6v/q/+n/6f/s/+z/7f/t//H/8f/y//P/8f/x//H/8f/v/+//8P/y//L/8v/0//X/
+P/4//j/+P/3//n/+v/6//v/+//7//r/+P/2//X/9f/2//X/9v/0//D/7//v/+7/6v/o
/+f/5//p/+n/6f/p/+b/5v/m/+b/5v/l/+X/5f/l/+X/5f/l/+X/5f/k/+T/4v/i/+P/
4//l/+X/5P/k/+T/5f/l/+X/5v/j/+D/3f/b/9n/2v/k//n/GwBNAIUAwQAEAUkBhAGk
AaoBmAFsAS8B2gB4AB0A3/+3/6j/rf+y/7T/uv+8/7//wv/M/9L/1f/W/9j/1//Z/9n/
2f/Z/9z/3f/c/9v/2v/Z/9n/2v/a/9r/2//c/9z/3f/d/93/3f/d/93/3f/d/93/3f/e
/97/3//f/+D/4P/g/+H/4f/h/9//3//f/9//4f/h/+H/4v/k/+T/5f/l/+P/5P/k/+T/
5P/l/+b/5v/l/+X/5P/k/+f/6P/p/+r/6//s/+3/7//x//L/9P/1//P/9P/0//T/9//4
//n/+v/7//z//v///wIABQAGAAgACgANAA8AEQASABUAFwAZABkAHAAeACEAJQAoACoA
LAAvADEAMwA1ADcAOQA6ADsAPgA/AEAAQAA+AEAAQABAAEIAQgBCAEEAQQBBAEAAPQA7
ADgANgA0ADAALgArACgAIwAfABwAGQAVABMADwANAAYAAwAAAP3/+v/3//X/8//y//D/
7//t/+v/6f/o/+j/5//m/+b/5v/l/+T/5P/j/+P/4//j/+P/4f/h/+L/4v/g/+D/4P/g
/+D/4P/h/+H/4f/h/+H/4f/h/+P/4//j/+P/5P/k/+T/5P/k/+T/5f/m/+b/5v/l/+f/
6P/o/+n/6f/p/+n/6f/p/+n/6f/p/+n/6f/p/+n/6f/p/+n/6P/q/+v/6//p/+f/5//o
/+j/5v/m/+b/5v/n/+f/5//n/+f/5v/m/+b/5f/l/+b/5v/j/+P/4v/i/+T/5P/i/+T/
5P/k/+P/4v/g/+H/4f/h/+H/4f/h/+H/4f/h/+H/4f/h/+H/4f/g/+D/4P/g/+D/4v/h
/+H/4v/g/+D/4P/g/+H/4f/h/+H/4P/g/9//3f/f/9//3//f/+D/4P/g/9//3P/c/93/
3f/d/93/3f/d/9//3//f/9//3f/e/97/3P/d/97/3//h/9//3//f/9//3//f/+H/3//e
/97/3v/e/97/3v/e/97/3v/e/97/3v/e/+D/4P/g/+D/3v/e/97/3v/g/+D/4P/g/97/
3v/e/97/3v/e/97/3v/e/97/3v/e/97/3v/g/+D/4f/h/+L/4v/h/+H/4//j/+T/5f/l
/+X/5//n/+f/5//o/+r/6v/q/+7/7//w//D/8v/y//P/9f/2//b/9//3//T/8v/w/+7/
7v/v/+//7f/v/+z/6v/p/+f/5v/k/+L/3//f/9//3//g/+H/4f/i/+D/4P/g/9//4f/h
/+H/4f/f/9//3//f/+D/4P/g/+D/4f/h/+H/4f/e/97/3v/f/9//3//e/93/2v/X/9P/
0f/W/+T/+f8bAEsAgwC/AAABRQF+AaABogGMAWQBJQHQAG4AFwDZ/7H/pP+p/7L/tv+4
/7z/wf/I/8z/0P/T/9b/1v/V/9X/1f/V/9X/2P/a/9r/2v/a/9n/2f/a/9r/2v/b/9z/
3P/f/9//3//f/93/3f/d/93/3f/d/97/3v/f/9//4P/g/+D/4f/h/+H/3//f/9//3//h
/+H/4f/i/+D/4P/h/+H/4f/i/+L/4v/i/+P/5P/k/+X/5//o/+r/6//s/+3/7v/s/+z/
7P/t/+//8P/y//P/9f/2//b/9v/3//j/+f/6//v//P/+////AgAFAAYACAAIAAsADQAP
ABIAFQAXABkAGwAeACAAIwApACwALgAwADIAMwA0ADUAOAA7AD0APwBAAEEAQgBCAEIA
RABEAEQARABEAEQAQwBDAEMAQgA/AD0AOgA4ADYANAAyAC8ALAAnACMAIAAdABsAGQAV
ABMADgALAAgABQAEAAEA///9//r/+P/3//X/9f/z//L/8v/x//D/8P/w/+3/7P/s/+v/
7f/t/+3/7f/r/+v/7P/s/+z/7P/s/+z/6v/q/+v/6//r/+v/6//r/+r/7f/u/+//7f/u
/+7/7v/u/+7/7v/v//D/8P/w/+//7//w//D/8f/x//H/8f/x/+//7//v/+//7//v/+//
7//v/+//7//u//D/8f/x/+//7f/t/+7/7v/w//D/8P/w/+//7//v/+//7//u/+7/7v/v
/+//8P/w/+//7//u/+7/7v/u/+z/7v/w//D/7//u/+z/7f/t/+3/7//v/+//7//v/+//
7//v/+3/7f/t/+z/7v/u/+7/7v/w/+//7//w//D/8P/w//D/7//v/+//7//v//D/8P/v
//H/8f/x//H/8P/w//D/7//u/+7/7//v//H/8f/x//H/7//v/+//7//x//L/8v/w//D/
8P/w//H/8f/x//H/8f/x//H/8f/v//D/8P/w//D/8P/u/+7/7v/u/+7/7v/u/+7/7v/u
/+7/7v/w//D/8P/w//D/8P/w//D/8P/w//D/8P/w//D/8P/w//L/8v/y//L/8P/w//D/
8P/u/+7/7v/u//D/8P/w//D/8v/y//H/8f/0//T/9f/1//X/9f/2//f/+f/5//n/+f/5
//n/+v/8//7//v8AAAEAAAAAAAAAAAABAAMABAAEAAcABwAHAAYAAwACAAIAAwABAP//
///8//z/+//7//r/+P/2//X/9f/3//f/9//3//b/9v/2//b/9v/1//X/9f/1//X/9f/1
//P/8//y//L/8v/y//P/8//1//X/9P/0//P/8//y//H/8P/v/+r/5f/l/+n/8P8AAB0A
SQB/ALkA9QA6AX0BqAGyAaQBgAFIAf0AngBEAAEA0/+7/7r/wf/G/8r/zv/Q/9n/3v/i
/+b/5//o/+j/5//p/+v/6//r/+z/7P/s/+z/7P/t/+3/7v/u/+z/7f/u/+7/7f/t/+3/
7f/u/+//8P/x//H/8f/y//L/8f/x//L/8v/y//P/8//z//P/8//z//P/9f/1//X/9v/0
//T/9f/1//f/+P/4//j/+P/5//r/+v/4//n/+f/6//v//P/9//7/AAAAAAAAAQADAAQA
BgAHAAcACAAIAAgACwAMAA0ADgAPABAAEgATABQAFwAYABoAGgAdAB8AIQAkACcAKQAr
AC8AMgA0ADcAOgA8AD0APgBDAEUARwBJAEkASwBMAE0AUABRAFIAUgBSAFQAVABUAFIA
UgBSAFEAUQBRAFAATQBLAEgARgBEAEEAQAA+ADwANwAzADAALQAnACUAIQAfABwAGQAW
ABMAEAANAAsACQAKAAgABwAFAAEA///+//7//f/8//z//P/9//z//P/7//v/+//7//v/
+f/5//r/+v/6//r/+v/6//r/+v/7//v/+f/5//n/+f/5//v/+//7//v//P/8//z/+v/6
//r/+//8//z//P/7//n/+v/6//v//f/9//3//f/9//3//f/9//v/+//7//v/+//7//v/
+v/6//v/+//5//v/+//8//z/+//6//n/+P/1//X/9f/1//f/9v/2//b/9//3//j/+P/2
//X/8//y//L/8v/w//L/8//0//T/9P/z//P/8v/x//H/8f/x//H/8//z//P/8//x//H/
8f/w//L/8v/y//L/8v/x//H/8v/w//D/8P/w/+//7//v/+//7f/u/+7/7f/r/+v/6//r
/+7/7v/u/+3/7P/s/+3/7f/v/+//7//v/+3/7f/t/+3/7f/u/+7/7P/s/+z/7P/t/+3/
7f/t/+3/7f/t/+3/7f/s/+r/6v/q/+r/6v/q/+r/6v/q/+r/6v/q/+r/6v/q/+r/6v/q
/+r/6v/o/+j/6P/o/+n/6v/r/+z/6v/q/+r/6v/o/+j/6P/o/+j/6v/q/+n/6//s/+z/
7f/t/+//7//w/+//7//v/+//8f/x//H/8v/2//b/9v/4//f/+P/4//j/9v/3//n/+v/4
//n/+f/5//r/+f/4//j/+f/5//f/9//3//b/9v/3//X/8v/v/+3/7f/t/+3/7f/t/+z/
7P/s/+z/7P/r/+v/7f/t/+3/7f/s/+v/6v/o/+r/6v/q/+v/6f/p/+n/6P/q/+r/6//r
/+v/6v/n/+b/4//f/9v/3P/k//f/FQBBAHcAsQDyADMBcgGeAbABpAGAAUcB+gCcADsA
8//H/7L/r/+0/7j/vv/C/8P/yP/Q/9b/2f/e/97/3f/b/9v/2//b/97/4P/g/+D/4P/f
/9//4P/g/+L/4//k/+T/5f/l/+X/5f/j/+P/4//j/+P/4//k/+T/4//j/+T/5P/l/+f/
6P/p/+n/6f/p/+n/6f/p/+n/6v/o/+j/6f/p/+n/6v/q/+r/6v/r/+z/7P/u/+//7//w
//H/8v/z//T/9P/0//T/9f/1//b/+P/5//v//P/8//z///8AAAEAAgADAAQABgAHAAgA
CwAMAA4AEAATABUAFwAWABkAGwAdAB8AIgAkACcAKwAuADAAMgA3ADkAOwA9AD8AQQBC
AEMARABFAEYARgBEAEYARgBGAEYARgBGAEUARQBFAEQAQQBDAEAAPgA8ADYANAAxAC4A
KwAnACQAIQAdABsAFwAVABIADwAMAAkABgADAAEA///8//r/+f/3//P/8f/w//D/7//u
/+7/7v/t/+z/7P/r/+v/6//r/+v/6//r/+z/7P/q/+r/6v/q/+z/7P/t/+3/7f/t/+3/
7f/p/+v/6//r/+v/7P/s/+z/7v/u/+7/7//u/+7/7v/t/+//8P/w//H/7//v/+//7//x
//H/8f/x//H/8f/x//H/8//z//P/8v/y//P/8//x/+//7//w//D/7v/u/+7/7v/r/+v/
6//r/+v/6v/q/+r/6f/p/+r/6v/p/+n/6P/o/+j/6P/m/+j/6v/q/+n/6P/o/+n/6f/p
/+n/6f/p/+n/5//n/+f/5//n/+f/5//m/+b/5v/m/+b/5v/l/+X/5v/m/+b/5v/m/+T/
4//i/+H/4v/k/+X/5f/n/+f/5//n/+b/5v/m/+X/5P/k/+X/5f/l/+X/5f/l/+P/4//j
/+P/4//k/+T/4v/i/+L/4v/j/+H/4f/h/+H/4//j/+P/5f/m/+T/5P/k/+T/5P/k/+T/
5P/k/+T/5P/k/+L/4v/i/+L/4v/i/+L/4v/k/+T/5P/k/+L/4v/i/+L/5P/k/+T/5P/k
/+T/5P/k/+T/5P/k/+T/5P/k/+T/5P/i/+L/4v/i/+T/5P/k/+b/5v/l/+X/5v/m/+f/
5//p/+n/6v/r/+v/6//r/+v/6//p/+r/7P/s/+z/7v/v//D/8v/y//L/8//1//b/9v/3
//n/+f/4//f/9v/2//f/9//z//P/8P/u/+3/7f/s/+r/6v/p/+n/6f/n/+f/5//m/+j/
6P/o/+j/5f/l/+X/5f/l/+X/5f/l/+X/5P/k/+T/5P/l/+X/5f/l/+T/5P/k/+X/5f/l
/+T/4f/c/9f/1f/X/9z/6P///ykAXQCTAM0AEAFTAYgBpAGiAYYBWAEXAb4AXAANANf/
sf+m/6//uP++/8D/wv/H/87/0v/Y/9v/3P/c/9n/2f/Z/9n/2//a/97/3v/e/97/3//f
/+D/4P/g/+H/4v/i/+P/4//j/+P/4f/h/+H/4f/h/+H/4v/i/+P/4//k/+T/5P/l/+X/
5f/l/+X/5f/l/+X/5f/l/+b/6P/o/+n/6f/p/+r/6v/q/+r/6//s/+z/7P/t/+3/7v/v
//D/8f/y//L/8v/y//P/9f/2//j/+f/5//r/+v/6//3//v///wAAAQACAAQABQAEAAcA
CAAKAAwADwARABMAFgAZABsAHQAfACIAJAAnACsALgAwADIANQA3ADkAOwA9AD8AQABB
AEQARQBGAEYARgBIAEgASABGAEYARgBFAEcARwBGAEMARQBCAEAAPgA6ADgANQAyAC8A
KwAoACUAIQAfABsAGQAWABMAEAANAAoABwAFAAMAAgAAAP///f/7//n/+P/4//n/+P/4
//j/9//2//b/9f/1//X/9f/1//X/9f/2//b/9f/0//P/8v/0//T/9f/1//P/8//z//P/
8f/z//P/8//z//T/9P/0//T/9P/0//X/9v/2//b/9f/1//b/9v/3//f/9//3//f/9//3
//f/9//5//n/+f/5//n/+f/5//j/+P/5//n/9//1//X/9v/2//j/+P/4//j/+f/5//n/
+f/3//b/9v/2//X/9f/2//b/9//3//b/9v/2//b/9P/2//T/9P/z//L/9P/1//X/9f/1
//X/9f/1//X/9f/1//X/8//z//P/8v/0//T/9P/0//T/8//z//T/9P/0//T/9P/z//P/
8//z//X/9v/2//X/9f/1//X/9f/2//b/9v/1//T/9P/1//X/9f/1//X/9f/1//X/9f/1
//X/9v/2//T/9P/0//T/9f/z//P/8//z//f/9f/1//f/9v/2//b/9v/2//b/9v/2//b/
9v/2//b/9v/2//b/9v/2//T/9P/0//T/9v/2//b/9v/0//T/9P/0//b/9v/2//b/9v/2
//b/9v/4//j/+P/4//f/9v/1//T/9P/0//T/9P/2//j/+P/3//f/+P/4//n/+f/7//v/
/P/9//3//f/9//v/+//7//z//v/+//7/AAABAAIAAgACAAIAAwAFAAYACAAJAAkACQAI
AAcABgAGAAcABwAFAAUAAAD+//3//f/8//r/+P/3//f/9//3//f/9//2//b/9v/2//b/
9f/1//f/9//3//f/9f/1//X/9P/2//b/9v/3//f/9//3//b/9v/2//f/9//3//b/8//w
/+v/6f/r//D/AAAbAEUAewC1APUAOgF7AagBtgGqAYYBUAEHAaoATgAJANn/vf+8/8P/
yv/O/87/0P/Z/+D/4v/m/+v/7v/s/+3/6//r/+v/6//s/+z/7P/s/+z/7//v//D/8P/w
//H/8v/y//P/8//z//P/8//z//P/8//z//P/9P/0//P/8//0//T/9P/1//X/9f/1//X/
9f/1//P/8//z//T/9P/0//X/9f/3//j/+P/4//j/+f/6//r/+v/7//v//P/7//z//f/+
/wAAAAAAAAEAAQACAAQABQAFAAYABgAGAAkACgALAAwADQAOABAAEQAQABMAFAAWABgA
GwAdAB8AIQAlACgAKwAsAC4ALwAxADUAOAA6ADwAPgA/AEAAQQBEAEcASQBLAEwATQBO
AE4ATgBQAFAAUABQAFAAUABPAE8ATwBOAEsASQBGAEQAQgA+ADwAOQA2ADEALQAqACcA
IwAhAB0AGwAXABUAEwARAA0ACQAGAAMAAgAAAP///f/9//v/+v/6//n/+P/4//j/9//2
//b/9f/z//P/8//z//P/8//0//T/9P/0//T/9P/0//T/9f/1//X/9f/1//X/9f/3//f/
9//2//b/9f/0//T/9P/0//X/9//4//n/+f/4//j/9//3//X/9f/1//X/9v/3//j/+f/5
//n/+f/5//j/9//2//T/9v/3//f/9f/1//X/9v/2//b/9v/2//b/9f/1//X/9f/0//L/
8f/w//H/8f/y//L/8f/x//D/8P/y//L/8P/y//D/8P/v/+7/7v/v/+//7//t/+3/7f/t
/+3/7f/t/+3/7//v/+//7v/u/+7/7v/u/+z/6//r/+z/7P/s/+z/7P/r/+v/6//r/+3/
7v/u/+3/7f/t/+3/7f/u/+7/7v/t/+v/6v/q/+n/6f/p/+n/6f/q/+v/7P/t/+v/7P/s
/+r/6v/q/+r/6//p/+n/6f/p/+3/6//r/+v/7P/r/+r/6f/o/+j/6P/o/+j/6v/q/+r/
6v/o/+j/6P/o/+j/6P/o/+j/6P/o/+j/6P/o/+j/6P/o/+r/6v/q/+r/6f/o/+f/5v/m
/+b/5v/m/+j/6P/o/+j/6f/o/+b/5f/m/+b/5//n/+n/6f/q/+v/7f/t/+3/7f/t/+3/
7v/w/+7/7v/w//H/8v/y//L/8v/x//P/9P/0//b/9//4//j/9f/0//T/9f/3//X/9f/y
/+7/7f/t/+z/6v/o/+f/5//n/+f/5//n/+T/5P/k/+T/5P/j/+P/4//j/+P/4//j/+X/
5f/k/+T/5P/k/+X/5f/l/+X/5P/k/+T/5f/l/+X/4v/h/+L/3f/X/9P/1v/i//X/EQA9
AHEArQDsAC8BbAGYAagBnAF2AT0B8ACSADEA6/+9/6b/p/+u/7T/vP/A/8H/xv/O/9T/
1//Y/9j/1//X/9n/1//X/9r/3P/c/9z/3P/d/93/3v/e/97/3//g/+D/4f/h/+H/4f/h
/+H/4f/h/+H/4f/i/+L/5f/l/+b/5v/m/+f/5//n/+X/5f/l/+X/5f/l/+X/5v/o/+j/
6f/p/+n/6v/q/+r/6v/r/+z/7P/s/+3/7f/u/+3/7v/v//D/8v/y//L/8//1//b/+P/5
//n/+v/6//r//f/+////AAABAAIABAAFAAYACQAKAAwADAAPABEAEwAWABkAGwAdAB8A
IgAkACcAKQAsAC4AMAAzADUANwA5ADsAPQA+AD8AQgBDAEQARABEAEYARgBGAEYARgBG
AEUARQBFAEQAQQBBAD4APAA6ADYANAAxAC4AKwAnACQAIQAdABsAFwAVABAADQAKAAcA
BAABAP///f/6//j/9//1//X/8//y//L/7//u/+7/7v/r/+r/6v/p/+n/6f/p/+n/5//n
/+j/6P/q/+r/6v/q/+j/6P/p/+n/6f/p/+n/6f/p/+v/6//r/+n/6v/q/+r/7P/s/+z/
7f/s/+z/7P/r/+z/7v/v//H/7//v/+//7//x//H/8f/x/+//7//v/+//7//v/+//7v/u
/+//7//t/+3/7f/u/+7/7v/u/+7/7v/t/+3/7f/t/+3/7P/s/+z/7f/t/+7/7v/t/+3/
7P/s/+z/7P/q/+z/7P/s/+v/6v/q/+v/6//r/+n/6f/p/+n/6f/p/+n/6f/q/+v/7P/s
/+z/7P/s/+z/6f/n/+b/5v/n/+j/6f/q/+n/6f/p/+n/6//s/+z/6//p/+n/6f/p/+r/
6v/q/+n/6P/o/+n/6f/r/+v/6//r/+n/6f/p/+n/6f/q/+r/6P/o/+j/6P/p/+f/5//n
/+f/6//r/+v/7f/s/+v/6v/p/+j/6f/q/+v/7P/s/+z/7P/s/+r/6v/q/+r/6v/q/+r/
6v/q/+r/6v/q/+r/6v/q/+r/7P/s/+z/7P/q/+r/6v/q/+z/7P/s/+z/6v/q/+r/6v/q
/+r/6v/q/+r/6v/q/+r/6v/s/+z/6//p/+r/6v/r/+3/7//v//D/7//v/+//7//x//H/
8f/y//L/8v/y//T/9//4//j/+P/4//n/+//8//z//f/9//3//P/7//r/+v/9//3/+//7
//b/9P/z//P/8v/w/+7/7f/t/+3/7f/t/+3/7P/s/+z/7P/s/+v/6//r/+v/6//r/+3/
7f/t/+z/7P/s/+z/7f/t/+3/7f/s/+z/7P/t/+3/7//s/+v/6v/j/9//3//i/+z///8d
AEsAgQC7APoAPwF+AaQBqgGYAXIBNwHqAIoAMwDx/8P/rv+z/7r/wv/I/8j/y//Q/9b/
3P/h/+L/4v/j/+P/4//j/+P/5P/k/+T/5P/k/+f/5//o/+j/6P/p/+r/6v/r/+v/6//r
/+3/7f/t/+3/7f/t/+7/7v/t/+3/7v/u/+7/7//v/+//7//v/+//7//v/+//7//w//H/
8v/0//X/8//0//T/9P/2//f/+P/4//b/9//3//j/+//8//3//v/8//z//P/9////AAAC
AAMABQAGAAYABgAHAAgACQAKAA0ADgAQABEAEgAVABYAGAAYABsAHQAfAB4AIQAjACUA
KQAsAC4AMQA1ADgAOgA8AD0APwBBAEMARwBJAEoASwBKAEsATABMAE0AUABRAFIAUABQ
AFAATwBPAE8ATgBLAE0ASgBIAEYAQgBAAD0AOgA5ADUAMgAvAC0AKwAnACUAIAAdABoA
FwASAA8ADQALAAoACAAHAAUABQADAAIAAgABAAAAAAAAAP///v/+//3//f/9//3//f/7
//v//P/8//z//P/8//z//P/8//3//f/9//3//f/9//v//f/9//3///8AAAAAAAD+//7/
/v///wAAAAAAAP////8AAAAAAQD//////////wEAAQABAAEA//////////8BAAEAAQAA
AAAAAQABAP//AAABAAMABAADAAIAAQAAAAEAAQABAAEAAQAAAAAAAAD/////AAAAAP//
///+//7//v/+//z//v/+//7//f/8//z//f/9//3//f/9//3//f/9//3//f/9//3//f/9
//z//v/+//7//v/+//3//f/+//7//v/+//7/+//7//v/+//9//7//v/9//v/+//7//v/
/v/+//7//f/+//7//////////////////f/9//3//f/9//7//v/8//z//P/8//3/////
/////////////f///wAA///+//3//P/+//7//v/+//7//v/+//7//v/+//7//v/+//7/
/v/+//7//v/+//7//P/8//z//P/8//z//P/8//z//P/8//z//v/+//7//v/+//7//v/+
//7//v/+//7//v/+//7//v/8//z//P/8/wAAAAD/////AAAAAAEAAQABAAEAAgADAAMA
AwADAAMAAwADAAQABgAIAAgACgALAAoACgAKAAoACwANAA4ADgANAA0ADQAMAA0ADAAM
AA0ADQALAAsACAAGAAUABQAEAAIAAAD//////f/9//3//f/+//7//v/+/wAA////////
/f/9//3//f///////v/+//7//v///////f/9//z//P/8//3//f/9//z/+//2//P/8f/1
/wAAEAArAFkAjwDHAAUBSgGLAbYBwAGuAYgBUAEFAagATAAJANv/xf/E/8v/0v/W/9j/
2v/h/+j/6v/w//P/8v/y//X/9f/1//P/8//y//b/9v/2//b/+f/5//r/+v/4//n/+v/6
//v/+//7//v/+//7//v/+//7//v//P/8//3//f/+//7//v/////////9//3//f/9////
/////wAAAAAAAAEAAQABAAIAAgACAAIAAwAEAAQABgAHAAcACAAJAAoACwAMAAsACgAJ
AAkACwAMAA4ADwAPABAAEAAQABMAFAAVABYAGQAaABwAHQAeACEAIgAkACQAJwApACsA
LgAxADMANQA3ADoAPAA/AEMARgBIAEoASwBNAE8AUQBTAFUAVgBXAFYAVwBYAFgAWABa
AFoAWgBcAFwAXABbAFsAWwBaAFcAVQBSAFAATgBMAEoARwBEAD8AOwA4ADUAMwAxAC0A
KwAlACEAHQAZABgAFQATABEAEAAOAA0ACwAHAAUABAAEAAUABAAEAAQAAwACAAIAAQAB
AAEAAQABAP////8AAAAA/v/+//7//v///wAAAgADAAMAAwADAAMAAwAFAAUABQAEAAQA
AwACAAIAAgACAAMABAAEAAQAAwAFAAYABgAHAAcABwAHAAcABgAFAAQAAwAFAAUABQAF
AAcABwAHAAYABAAFAAUAAwADAAMABAAEAAIAAgACAAIAAwADAAMAAwADAAIAAgACAAEA
AQACAAIAAQABAAAAAAAAAAAA/v8AAAAAAAD///7//v////////////////////3//f/9
//3//f/9//3//P/8//z//P/8//7//f/9//7//P/8//z//P/9//3//f/9//v//P/8//v/
+//7//v/+//8//z//P/7//z//P/9//3//f/9//3//f/7//v/+//7//3//v/+//z/+v/6
//r/+//9//3//f/9//v/+//7//v//P/8//z//P/8//7//v/+//7//P/8//z//P/+//7/
/v/+//z//P/8//z//P/8//z//P/8//z//P/8//z//P/8//z//v/+//7//v/+//7//v/+
//7//v/+//7//v/+//7//v/+//7//v/+//7//v/+//7///8AAAEAAgAEAAQABAAEAAYA
BgAGAAYACAAIAAgACAAJAAoACwAMAA4ADgAOAA4ADgAOAA4ADgAQABAAEAAQAA4ADgAO
AA4ADQAMAAsACgAHAAYABQAEAAIAAgACAAIAAgACAAIAAgACAAIAAgACAAAAAAAAAAAA
AwAEAA==
         </WaveFormData>
      </LeadData>
      <LeadData>
         <LeadByteCountTotal>10000</LeadByteCountTotal>
         <LeadTimeOffset>0</LeadTimeOffset>
         <LeadSampleCountTotal>5000</LeadSampleCountTotal>
         <LeadAmplitudeUnitsPerBit>4.88</LeadAmplitudeUnitsPerBit>
         <LeadAmplitudeUnits>��V</LeadAmplitudeUnits>
         <LeadHighLimit>2147483647</LeadHighLimit>
         <LeadLowLimit>268435456</LeadLowLimit>
         <LeadID>V6</LeadID>
         <LeadOffsetFirstSample>0</LeadOffsetFirstSample>
         <FirstSampleBaseline>0</FirstSampleBaseline>
         <LeadSampleSize>2</LeadSampleSize>
         <LeadOff>FALSE</LeadOff>
         <BaselineSway>FALSE</BaselineSway>
         <ExcessiveACNoise>FALSE</ExcessiveACNoise>
         <MuscleNoise>FALSE</MuscleNoise>
         <LeadDataCRC32>2722183195</LeadDataCRC32>
         <WaveFormData>
5P/k/+T/5P/o/+r/7P/u/+7/7v/u/+7/8P/w//D/8P/y//L/8v/y//D/8P/w//D/8P/w
//D/8P/y//L/8v/y//T/9P/0//T/8v/y//L/8v/0//T/9P/0//T/9P/0//T/9P/0//T/
9P/1//b/9//4//b/9v/2//b/+P/4//j/+P/4//j/+P/4//r/+v/6//r/+P/4//j/+P/5
//r/+//8//z//P/8//z//f/+////AAAAAAAAAAAAAAIABAAGAAgACAAIAAgACAALAAwA
DQAOABEAEgATABQAFwAYABkAGgAdAB4AHwAgACMAJAAlACYAKQAqACsALAAtAC4ALwAw
ADAAMAAwADAAMgAyADIAMgA0ADQANAA0ADMAMgAxADAALwAuAC0ALAApACYAIwAgABwA
GgAYABYAFAASABAADgAKAAgABgAEAAIAAAD+//z/+v/6//r/+v/4//j/+P/4//b/9v/2
//b/9P/0//T/9P/z//L/8f/w//H/8v/z//T/9v/2//b/9v/2//b/9v/2//T/9P/0//T/
9P/0//T/9P/0//T/9P/0//b/9v/2//b/9P/0//T/9P/1//b/9//4//j/+P/4//j/+P/4
//j/+P/2//b/9v/2//b/9v/2//b/9v/2//b/9v/2//b/9v/2//T/9P/0//T/9v/2//b/
9v/0//T/9P/0//T/9P/0//T/9P/0//T/9P/0//T/9P/0//L/8v/y//L/8v/y//L/8v/v
/+7/7f/s/+7/8P/y//T/8v/y//L/8v/w//D/8P/w//D/8P/w//D/8P/w//D/8P/u/+7/
7v/u/+z/7P/s/+z/7v/u/+7/7v/u/+7/7v/u/+7/7v/u/+7/7v/u/+7/7v/u/+7/7v/u
/+z/7P/s/+z/7v/u/+7/7v/u/+7/7v/u/+z/7P/s/+z/7f/u/+//8P/v/+7/7f/s/+r/
6v/q/+r/6v/q/+r/6v/r/+z/7f/u/+z/7P/s/+z/7P/s/+z/7P/s/+z/7P/s/+3/7f/t
/+3/6//r/+v/7P/s/+3/7f/t//H/8v/y//L/8v/x//D/7//v/+//8P/x//P/9P/2//f/
9v/1//T/8//0//f/+f/7//3//f/+//7//P/6//n/+P/6//f/9v/0//D/7//v/+//7f/t
/+r/6f/p/+j/6P/o/+f/5//n/+f/5//m/+b/5v/n/+f/5//n/+f/5//n/+f/5//n/+f/
5//n/+f/5//m/+j/6P/o/+j/6f/m/+L/4f/e/9z/3P/g/+n//v8bADkAWQB/AKwA1gDu
AOsA2gDBAKAAfABMAB4A+//j/9f/1P/U/9L/0v/S/9H/0v/Y/93/3v/e/97/4P/e/9//
3//d/9//3//f/9//3//f/97/3v/e/9z/3P/c/93/3//f/9//3//g/+D/3//f/+H/4f/i
/+L/4P/g/+H/4f/f/9//4P/g/+D/4P/f/9//4v/i/+L/4//m/+b/5v/m/+b/5v/n/+f/
5f/l/+X/5f/k/+T/5P/l/+f/6f/p/+n/6v/r/+z/7v/u//D/8f/x//D/8P/w/+//8P/w
//D/8f/x//P/9P/1//X/9//5//r/+//8//3//v8CAAMABQAHAAcACAAIAAoADQAQABIA
FAAVABYAFwAZABgAGgAcAB4AIAAhACEAIQAfACAAIAAhACMAIwAjACIAIgAiACEAIQAe
AB0AGgAYABkAFwAVABMADwANAAoABwAEAAIAAAD+//v/+P/3//X/8//x//D/7v/v/+3/
7P/q/+f/5//l/+X/5//n/+b/5v/k/+T/4//i/+L/4//j/+L/4f/h/+L/4v/i/+L/4P/g
/+H/4v/j/+P/5f/l/+X/4//j/+P/5P/k/+T/5P/k/+T/5v/m/+X/5f/k/+T/5f/l/+T/
5//o/+r/6f/o/+f/5v/o/+j/6P/o/+n/6v/s/+3/6//r/+r/6v/o/+n/6f/p/+n/6f/p
/+n/5//n/+f/5f/n/+f/6P/o/+f/5//n/+f/5v/m/+b/5v/k/+T/5P/k/+X/5f/l/+X/
5//n/+f/5//l/+b/5v/m/+b/5v/m/+X/5f/l/+X/5f/l/+X/5f/l/+X/5f/l/+X/5//n
/+f/5//k/+T/5P/k/+b/5v/l/+X/5v/m/+b/5v/m/+b/5v/m/+X/5f/l/+T/4v/i/+L/
4v/k/+T/5P/k/+b/5//n/+f/5//n/+f/5v/o/+j/6f/p/+X/5//n/+f/5P/k/+b/5v/m
/+b/5v/m/+b/5v/m/+b/5v/o/+j/6P/o/+b/5v/m/+b/6P/o/+j/6P/o/+j/6P/o/+j/
6P/o/+j/6v/q/+r/6v/q/+r/6f/p/+j/5//m/+X/6P/q/+v/7f/t/+3/7//w//D/8P/x
//H/8f/x//H/8f/w//H/8//0//j/+f/5//n/+//7//v//f/+//////////3//P/6//j/
+f/6//v/+f/4//b/9P/z//L/8f/u/+3/6//r/+z/7P/s/+z/7f/t/+v/6//r/+r/6//s
/+z/7f/r/+v/6//r/+v/6//r/+v/7f/t/+3/7f/r/+r/6v/q/+r/6v/r/+r/6P/l/+L/
4v/m/+z/9/8KACUAQwBlAIkAtgDeAPQA8QDeAMUApgB8AFAAJAADAOn/2//a/9z/3P/a
/9j/2//g/+T/5//o/+j/6P/o/+j/6f/p/+n/6f/n/+f/5//n/+j/6P/p/+r/6v/q/+r/
6//s/+3/7v/v/+//7v/s/+v/7f/t/+7/7v/u/+7/7//v/+3/7f/u/+7/7v/u/+3/7f/v
//D/8f/z//P/8v/x//D/8v/y//P/8//z//P/8//z//b/9v/2//f/9//5//n/+f/3//f/
9//4//r//P/9//3//f/+///////+//7//v///wEAAwAEAAUABQAHAAkACgALAAwADQAO
ABAAEQATABUAFgAYABkAHAAeACAAIQAiACMAJAAlACcAKgAsAC4AMAAwADEAMQAxADEA
MgAyADMAMQAxADEAMAAwADAALwAvAC4ALQAqACgAJwAlACMAIQAgAB8AHQAbABgAFgAU
ABIADwAMAAsACQAJAAcABgAEAAIA///9//r/+//7//n/+f/5//n/+P/4//b/9v/1//T/
9v/3//f/9v/1//X/9v/2//j/+P/2//b/9f/2//f/9//3//f/9//1//f/9//4//j/+P/4
//j/+P/4//j/9//3//j/+P/5//n/9//5//n/+v/6//r/+v/6//z//P/8//z/+v/6//v/
+//5//n/+P/4//n/+//8//3//P/7//r/+f/7//v/+//5//n/+f/6//r/+//7//v/+//4
//j/+P/4//b/9v/2//b/9f/1//X/9f/3//f/9//3//X/9v/2//b/9//4//n/+f/5//n/
+f/5//j/9//2//X/9//3//f/9//3//f/9//3//b/9v/2//b/9v/2//X/9f/2//b/9v/2
//b/9v/2//b/9//3//f/9v/4//j/+P/4//j/+P/4//j/9v/3//f/9//5//n/+f/4//b/
9v/3//f/9//5//n/+f/2//j/9v/2//j/+P/4//j/+P/4//j/+P/4//j/+P/4//j/9v/2
//b/9v/3//j/+f/6//j/+P/4//j/+P/4//j/+P/2//b/9v/2//j/+P/4//j/+P/4//j/
+P/4//j/+P/4//n/+f/5//n/9//3//f/+P/6//v/+//7//v//P/8//z//f/9//3//f/9
//3//v///wEAAgAEAAUABQAFAAUABQADAAUABgAHAAkACQAKAAoACQAIAAgACAAGAAMA
AgAAAAAA/////////f/9//r/+f/5//j/+P/4//n/+f/5//n/+f/4//j/+P/3//f/9//3
//X/9f/1//X/9f/1//X/9f/1//X/9f/0//b/9v/2//b/9f/0//L/7f/s/+7/8P/6/wkA
IgA/AF0AfwCrANYA+AD8AO0A1AC5AJYAagA8ABgA+//p/+P/5P/k/+T/4v/i/+X/6v/u
/+//8P/y//D/8P/w/+//7//v/+//7//v/+//7//w//D/8f/y//L/8v/y//P/8//z//P/
8//0//T/8//z//P/8//0//T/9v/2//f/9//1//X/9v/2//b/9v/1//X/+P/4//j/+f/5
//j/9//2//b/9v/3//f/9//3//f/9//4//j/+P/5//n/+//7//v//f/9//3//v/+/wAA
AQABAAEAAgADAAMAAwACAAEAAQABAAMABAAFAAYACQAMAA4ADQAOAA8AEAASABMAFQAX
ABoAHAAdACAAIAAiACMAJAAlACYAJwApACgAKgAsAC4ALgAvAC8ALwAvADAAMAAxADEA
MQAxADAAMAAwAC8ALwAuAC0AKgAoACkAJwAlACMAHwAdABoAFwAWABQAEgAQAA0ACgAJ
AAcAAwABAAAA/v////3//P/6//n/+f/3//f/9f/1//T/9P/1//b/9v/2//b/9//3//b/
8//z//T/9P/0//T/8v/y//H/8v/z//P/9f/1//X/8//1//X/9v/2//b/9v/2//b/9P/0
//P/8//0//T/9f/1//H/8//z//T/9v/2//b/9v/0//T/9P/0//L/8v/z//P/8//z//L/
8v/y//P/8//z//X/9f/1//X/8//z//P/8f/v/+//8P/w/+//7//v/+//8P/w//D/8P/u
/+7/7v/u/+//7//v/+//7//v/+//7//t/+7/7v/u/+7/7v/u/+3/7f/t/+3/7f/t/+3/
7f/t/+3/7f/t/+3/7//v/+//7//s/+z/7P/s/+7/7v/t/+3/7P/s/+z/7P/r/+r/6f/o
/+v/6//r/+r/6v/q/+r/6v/s/+z/7P/s/+z/7f/t/+3/7f/t/+3/7P/q/+r/6//r/+n/
6//r/+v/6v/o/+j/6v/q/+j/6P/o/+j/6P/o/+j/6P/q/+r/6v/q/+r/6v/q/+r/6v/q
/+r/6v/q/+r/6v/q/+r/6v/q/+r/6v/q/+r/6v/o/+f/5//n/+n/6f/p/+n/7P/s/+3/
7f/r/+3/7v/u/+z/7f/t/+3/7f/t/+3/7v/x//P/9P/2//f/9//3//f/9//3//n/+v/5
//n/+f/6//r/+f/4//j/9v/2//P/8v/y//D/7//v//H/7//v/+z/6//r/+r/6v/o/+n/
6f/p/+n/6f/o/+j/6v/p/+n/6f/n/+f/5//n/+f/5//n/+f/5//n/+f/5//o/+j/6P/o
/+T/5f/k/+T/4//e/9z/3v/g/+n/+v8RAC8AUQB1AJwAxgDoAPEA4gDHAKgAhgBcACwA
BwDv/9//2P/W/9b/2P/W/9P/1v/c/9//4P/k/+T/4v/e/93/2//b/93/3v/f/+D/4f/i
/+L/4//k/+T/5P/k/+X/5f/l/+X/5f/k/+T/4//j/+P/4//k/+T/4v/i/+P/4//k/+X/
5//o/+b/5v/l/+X/5v/m/+b/5//o/+j/6P/o/+r/6v/r/+v/6//r/+v/6//s/+z/7P/t
/+3/7//v/+//7//v/+//8P/v//D/8P/v//H/8v/z//P/9f/2//f/+f/5//v//P/9//v/
/f///wAAAQACAAMABAAGAAcACQALAAwADgAPABIAFAAWABcAGAAaABwAHgAhACEAIgAj
ACQAJAAlACUAJQAjACQAJAAlACcAJwAnACYAKAAoACcAJwAoACcAJAAiAB8AHQAbABkA
FgAVABMAEQAOAAwACgAIAAcABAADAAEA/f/7//r/+P/1//P/8v/w/+//7//t/+3/7f/t
/+z/7P/u/+7/7f/s/+7/7//v/+7/6//r/+z/7P/s/+z/6v/q/+v/7P/t/+3/7f/t/+3/
6//r/+v/7P/s/+7/7v/u/+7/7v/u/+3/7f/w//D/8f/x/+3/7//v//D/8P/w//D/8P/y
//L/8v/y//T/9P/1//X/9//3//b/9v/0//X/9f/1//X/9f/1//X/8//z//P/8f/x//H/
8v/y//P/8//z//P/8v/y//L/8v/x//D/7//u/+3/7f/t/+3/7f/t/+3/7f/u//D/8f/y
//L/8v/y//H/8f/x//H/8f/x//H/8f/x//H/8f/x//H/7//v/+//7//w//D/8P/w/+//
7v/s/+v/7//w//H/8v/y//L/8v/y//H/8f/x//D/8v/y//L/8v/y//L/8v/y//D/8f/x
//H/8//z//P/8v/w//D/8f/x/+//8f/x//H/8P/w//L/9P/0//L/8v/y//L/9P/0//T/
9P/y//L/8v/y//T/9P/0//T/8v/y//L/8v/z//T/9f/2//b/9v/2//b/9P/0//T/9P/2
//b/9v/2//T/9P/0//T/9P/0//T/9P/2//b/9v/1//f/9//3//f/9//3//j/+P/5//n/
+f/7//z//P/8//3//f/9//3//f/9//7///8BAAIABAAFAAUABQAFAAUABQAFAAYABwAH
AAgACgALAAsACgAKAAoACgAFAAQAAgAAAP3//f/9//v//f/6//n/+f/4//j/+P/5//v/
+//7//v/+P/4//j/9//3//f/9//3//n/+f/5//n/+f/5//n/+f/5//n/+P/4//j/+P/4
//n/9v/0/+//7v/u//D/9P8BABgANwBVAHUAmwDGAO4AAAH3AOAAxQCoAIAAUgAoAAsA
8//n/+j/6v/s/+j/6P/p/+z/7v/x//L/9P/y//L/8P/x//H/8f/z//P/8//z//P/9P/0
//X/9v/2//b/9v/3//X/9f/1//X/9v/2//X/9f/3//f/+P/4//b/9v/3//f/+f/5//r/
+v/4//j/9//3//r/+v/6//v//P/8//z//P/8//z//f/9//3//f/9//3//P/8//z//f/7
//3//f/9/////////wAAAgAEAAUABQADAAQABQAFAAYABgAGAAcACQALAAwADQALAA0A
DwAQABMAFAAVABYAFgAXABkAGwAaABwAHQAgACQAJgAnACgAKQAqACsALQAuADAAMgA0
ADYANwA3ADcANwA4ADgAOQA3ADcANwA2ADgAOAA3ADcANgA1ADIAMAAxAC8ALQArACYA
JQAjACEAHAAaABgAFgAVABIAEQAPAAsACQAIAAYABgAFAAUABAADAAMAAQABAAEAAQAA
AAAAAgACAAEAAAD+///////+//3//f/+//7//v/+//z//P///wAAAQABAP7//f/8//n/
+//7//z//P/9//7///8AAP7//v/9//3//v/+///////9//////8AAAAAAAAAAAAAAAAA
AAAAAAAAAAAAAQABAP/////+//7/AAABAAEAAQAAAP///v/9/wAAAQACAAEAAQABAAIA
AgD///////////z//P/8//z//f/+////AAABAAEAAQABAAAA///+//3//f/+//7//v/+
//7//v/9//3//f/9//3//f/9//3//f/9//3//f/9//3//f/9//3//P/8//z//P/8//z/
+//7//z//P/8//z//v/+//7//v/////////+//7//v/+//7//v/+//7//v/+////////
//3//f/9//z//P/8//3//f/7//3//f/9//7//v/+/wAA/v/+//7//v/+//7//v/+//7/
/P/8//z//P/8//z//P/8//r/+v/6//r/+v/6//r/+v/7//z//f/+//7//v/+//7//P/8
//z//P/+//7//v/+//z//P/8//z//v/9//3//f/9//3//f/9//z//P/9//3///8BAAIA
AgAAAAEAAQABAAMAAwADAAQABAAFAAUABgAJAAkACQAJAAsACwANAA4AEQARABEAEgAR
AA8ADQAMAAwADAAJAAgACAAGAAUABQAFAAMAAwAAAP/////+//7//P/9//3//f/7//v/
+v/6//z/+//7//v/+f/5//n/+f/7//v/+//7//v/+//7//v//P/8//z//P/8//n/+P/0
/+//8P/w//L/+P8JACIAPQBfAIUArwDYAPgAAAHvANYAuwCYAG4AQgAeAAMA7f/n/+b/
6P/o/+T/4v/p/+z/7v/x//T/9P/y//L/8v/x//H/8//z//H/8f/x//H/8v/y//P/9P/0
//T/9P/1//f/9//3//f/9v/2//X/9f/z//P/9P/0//T/9P/1//X/9//3//j/+P/4//j/
9//3//b/9v/2//f/9v/2//b/9v/4//j/+f/5//n/+f/5//n/+P/4//j/+f/6//3//v//
//3//f/9//7//v8AAAEAAQABAAIAAwADAAQABAAEAAUAAwAFAAYABwAHAAkACwAMAA0A
DgAPABAAEgATABUAFwAXABgAGAAaAB4AIAAhACIAIQAiACMAJQAoACoALAAuAC4ALwAv
AC8AMQAyADIAMwAxADEAMQAwAC4ALgAtAC0AKgApACYAJAAlACMAIQAfABkAFwAUABEA
DwAOAA0ADAAMAAoACgAJAAUAAwACAAAA/f/7//r/+P/3//f/9f/1//X/9f/0//T/9P/0
//P/8v/w//H/8f/w/+3/7f/u/+7/7v/u/+z/7P/u//D/8v/z//P/8//z//H/8f/x//L/
8v/y//L/8v/y//D/8P/v/+//8//0//b/9//y//P/8v/y//L/8v/y//L/9P/0//T/9P/0
//T/9f/1//P/8//y//L/8v/z//P/8//y//H/8P/v//D/8f/y//H/8f/x//L/8v/w/+//
7v/t/+7/7v/u/+7/7v/u/+7/7v/t/+3/7f/t/+3/7f/t/+3/7f/u/+7/7v/u/+7/7v/t
/+3/7f/t/+3/7f/t/+3/7f/r/+v/6//r/+v/6//r/+v/6v/q/+r/6v/q/+r/6f/p/+v/
7P/t/+7/7P/s/+z/7P/t/+3/7f/s/+r/6v/q/+r/6P/o/+j/6P/q/+v/6//r/+v/6//r
/+r/6v/q/+v/6//n/+n/6f/p/+j/6P/o/+j/6v/q/+r/6v/q/+r/6v/q/+r/6v/q/+r/
6v/q/+r/6v/q/+r/6v/q/+r/6v/q/+r/6v/o/+j/6P/o/+j/6P/o/+j/6P/o/+j/6P/o
/+j/6P/o/+n/6f/p/+n/5//n/+f/6P/n/+f/5v/l/+f/6P/o/+j/7P/t/+7/7//t/+3/
7v/v//D/8P/x//H/8v/z//T/9f/z//X/9v/3//n/+f/6//r/+f/4//j/+P/6//f/9v/0
//L/8f/x//H/7f/t/+r/6f/o/+b/5f/k/+f/5//n/+f/6f/o/+j/6P/n/+f/5//n/+n/
6f/p/+n/6f/p/+n/6f/n/+f/5//m/+b/5v/m/+b/4//k/+T/4f/e/9r/3v/k/+v/+P8R
AC8ATwB1AJ4AxgDoAPEA4ADHAKoAigBcACwABwDp/9n/1P/U/9b/2P/Y/9f/2v/e/+H/
4v/i/+L/4v/g/+H/4f/f/+H/4f/h/+H/4f/g/+D/4f/i/+P/5P/l/+f/5//n/+f/5//m
/+b/5f/l/+f/5//o/+j/6v/q/+v/6//p/+n/6v/q/+j/6P/n/+f/6P/o/+j/6f/s/+z/
7P/s/+z/7P/t/+3/7f/t/+3/7f/w//D/8P/x//H/8//z//P/8//z//P/9P/y//T/9f/1
//f/+P/5//n/+v/6//r/+//7//3//v//////AQADAAQAAwAEAAUABgAKAAsADQAPABIA
FAAVABgAGAAaABsAHAAdAB4AHwAhACIAJAAmACgAKgArACsAKwAqACoAKQApACsAKwAr
ACoAKwAsACwALQAsACsAKAAmACQAIQAeABsAGQAZABgAFwAUABIAEAAOAAsACAAHAAUA
AQD///7//P/7//n/+P/2//f/9//1//X/8//z//L/8v/w//D/7//u//D/8f/x//D/7f/t
/+7/7v/w//D/7v/u/+3/7v/v/+//8f/x//H/7//x//H/8v/y//L/8v/y//L/8v/y//H/
8f/y//L/8//z//L/9f/2//j/9//2//X/9P/2//b/9v/2//T/9P/1//X/9f/1//T/9P/2
//f/9//3//f/9//3//f/9//3//f/9f/z//P/9P/0//X/9f/1//X/9f/2//f/+P/4//j/
+P/4//X/9f/1//X/9f/1//X/9f/z//T/9P/0//L/8v/y//H/8v/z//T/9f/3//f/9//3
//f/9//3//f/9v/1//T/8//z//T/9f/2//T/9P/z//P/9v/2//b/9v/0//T/9P/0//X/
9f/1//T/9P/0//T/9P/y//L/8v/y//L/8//z//P/9P/1//b/9v/2//b/9//3//X/9//3
//f/+P/4//r/+v/4//f/9v/1//T/9f/2//f/+P/4//j/+P/4//j/+P/4//j/9//2//X/
9P/1//b/9//4//j/+P/4//j/+v/6//r/+v/5//j/9//2//f/+P/5//r/+P/4//j/+P/4
//j/+P/4//j/9//3//f/+f/5//n/+f/4//j/+f/5//v//f/+//7//f/9//z/+//8//3/
/v8AAAEAAwAEAAYABwAHAAcABwAHAAcACQAKAAsACwALAAwADAALAAoACgAMAAwACQAI
AAUAAgAAAP/////9//3/+v/7//v/+v/6//r/+//7//v/+//7//r/+v/4//f/9//3//j/
+f/6//v/+f/5//n/+f/5//n/+f/5//j/+P/4//j//P/5//j/9v/z//D/8P/y//b///8Q
ACkARQBjAIkAtADeAPwA/QDsANMAtgCSAGYAPAAXAPn/5//k/+b/6P/o/+j/6f/q/+7/
8f/y//T/9P/0//L/8//z//H/8f/x//H/8f/x//L/8v/z//T/9P/0//T/9f/1//X/9f/1
//b/9v/1//X/8//z//T/9P/2//b/9//3//X/9f/2//b/9//4//j/+f/4//j/+P/5//z/
/P/8//z/+v/6//v/+//9//3//f/9//7//v/+//////8BAAEAAQD///////8AAAAAAgAD
AAMABQAGAAcABwAIAAgACAAJAAcACQAKAAsADQAPABEAEgAVABYAFwAYABkAGQAaABsA
HAAeAB8AIgAmACgAKQAqACsALAAtAC8ALwAwADEAMgA0ADUANQA1ADgAOgA7AD0APAA7
ADoAOAA4ADgANwA3ADgANwA0ADIALwAtACsAKQAnACcAJgAlACIAIAAeABwAFwAUABMA
EQARAA8ADgAMAAsACQAIAAYAAwADAAEAAQADAAMAAgACAAIAAgABAAAA/v///////v/9
//3//v/+/wAAAAD+//7//f/+//////8BAAEAAQD//wEAAQACAAIAAgACAAIAAgACAAIA
AQABAAAAAAABAAEA//8BAAEAAgACAAIAAgACAAIAAgACAAIAAgACAAMAAwADAAMAAgAC
AAIAAwADAAMABAAFAAYABwAFAAUABQADAAEAAQACAAIAAwADAAMAAwAEAAQABAAEAAMA
AgABAAAAAQABAAEAAQABAAEAAQABAAEAAgACAAIAAgACAAIAAQABAAEAAQABAAEAAQAB
AAEAAQABAAEAAQABAAEAAQABAAIAAgACAAIAAAAAAP////8AAAAAAAAAAAIAAgACAAIA
AwADAAMAAgAAAAAAAAAAAAIAAgACAAIAAgADAAMAAwABAAEAAQAAAAAAAAABAAEAAAAD
AAQABQAEAAIAAgACAAIAAAAAAAAAAAACAAIAAgACAAIAAgACAAIAAgACAAIAAgACAAIA
AgACAAIAAgACAAIABAAEAAQABAACAAIAAgACAAAAAAAAAAAAAAAAAAAAAAACAAIAAgAC
AAQABAAEAAQAAwACAAEAAAABAAEAAQABAAIAAwAEAAYABAAFAAUABQAFAAYABgAGAAkA
CQAJAAkABwAHAAgACQANAA4AEAARABAADwAOAA0ADQAPABAAEQARABEAEgASABMAEgAS
ABIAEAANAAwACgAKAAkACQAJAAUABQACAAEAAQAAAAAAAAADAAMAAwADAAMAAgACAAIA
//////////8BAAEAAQABAP///////////f/9//3//P/+//7//v/+/////v/6//X/9P/0
//r/AgARACoARwBnAIsAuQDmAAQBBgHzANgAuQCYAHAARAAgAAMA8f/r/+r/7P/s/+z/
7P/x//T/9P/3//j/+P/2//b/9v/3//f/9f/1//f/9//3//f/9v/2//f/+P/2//b/9v/3
//n/+f/5//n/+P/4//f/9//4//n/+//8//r/+v/7//v//f/9//7//v/8//z/+//7//z/
/P/8//3//v/+//7//v/+//7/////////////////AQACAAMABQACAAMAAgABAP//////
/wAAAQAEAAYABwAHAAgACQAJAAoACgAKAAsACwANAA4ADwAPABEAEwAUABUAFgAXABgA
GgAbAB0AHwAgACIAIwAmACYAKAApACoAKwAsAC0ALwAyADQANgA4ADgAOQA5ADkANwA4
ADgAOQA5ADkAOQA4ADgAOAA3ADcANAAzADAALgAvAC0AKwApACYAJQAjACEAHAAaABgA
FgARAA4ADQALAAoACQAJAAgACQAHAAYABAACAAEA/v/9///////+//7//v/+//3//P/8
//3//f/8//v/+//8//z//P/8//r/+v/9//7///////3//f/9//v//////wAAAAD+//7/
/v/+//z//P/7//v//v/+/////////wEAAQACAAIAAgACAAIAAQAAAP///v8AAAAAAQAB
AP/////+//7/AAABAAEAAQADAAMAAwADAAEAAQABAP///////wAAAAD9//3//f/9//7/
/v/+//7/AAAAAAAAAAD9//3//f/9//v/+//7//v//f/+//7//v/+//7//v/9//v/+//7
//v/+//7//v/+//7//v/+//7//v/+//7//v/+v/6//r/+v/6//r/+f/5//j/+P/4//j/
+v/6//r/+v/7//v/+//6//z//P/8//z//P/8//z//P/6//v/+//7//v/+//7//r/+P/4
//n/+f/5//v/+//7//r/+v/8//z/+v/8//z//P/8//z//P/8//z//P/8//z//P/8//z/
/P/8//z//P/8//z//P/8//z//P/+//7//v/+//z//P/8//z//v/+//7//v/8//z//P/8
//7//v/+//7//v/+//7//v/8//z//P/8//7//v/+//7//v/+//7//v///wAAAQACAAMA
BAAFAAYACAAIAAgACAAJAAoACwAMAA4ADgAOAA4ADgAOAA4ADgAPABAAEQASABEAEAAP
AA4ADQAMAAsACgAIAAYABAACAAEAAAD///7/AAAAAAAAAAD+//7//v/+/wAAAAAAAAAA
AQACAA==
         </WaveFormData>
      </LeadData>
   </Waveform>
</RestingECG>
