# Supplementary material for: Detection of Left Atrial Enlargement Using a Convolutional Neural Network-Enabled Electrocardiogram
Source: Front Cardiovasc Med. 2020 Dec 17;7:609976. doi: 10.3389/fcvm.2020.609976 (PMC7773668; doi:10.3389/fcvm.2020.609976)
Supplement: Supplementary file 1 [file Data_Sheet_1.ZIP › hyp/1802010053_8054_0000000V.XML]

<?xml version="1.0" encoding="Windows-1252"?>
<!DOCTYPE RestingECG SYSTEM "restecg.dtd">
<RestingECG>
   <PatientDemographics>
      <PatientID>1802010053</PatientID>
      <PatientAge>75</PatientAge>
      <AgeUnits>Years</AgeUnits>
      <Gender>Female</Gender>
      <PatientLastName>liqiu</PatientLastName>
   </PatientDemographics>
   <TestDemographics>
      <DataType>Resting</DataType>
      <Site>1</Site>
      <AcquisitionDevice>MAC55</AcquisitionDevice>
      <Status>Unconfirmed</Status>
      <Priority>Normal</Priority>
      <AcquisitionTime>09:47:34</AcquisitionTime>
      <AcquisitionDate>07-07-2015</AcquisitionDate>
      <CartNumber>1</CartNumber>
      <AcquisitionSoftwareVersion>009C</AcquisitionSoftwareVersion>
      <XMLSourceVersion>MAC5000 v1.0</XMLSourceVersion>
   </TestDemographics>
   <RestingECGMeasurements>
      <VentricularRate>75</VentricularRate>
      <AtrialRate>75</AtrialRate>
      <PRInterval>138</PRInterval>
      <QRSDuration>98</QRSDuration>
      <QTInterval>428</QTInterval>
      <QTCorrected>477</QTCorrected>
      <PAxis>59</PAxis>
      <RAxis>8</RAxis>
      <TAxis>42</TAxis>
      <QRSCount>13</QRSCount>
      <QOnset>226</QOnset>
      <QOffset>275</QOffset>
      <POnset>157</POnset>
      <POffset>212</POffset>
      <TOffset>440</TOffset>
      <ECGSampleBase>500</ECGSampleBase>
      <ECGSampleExponent>0</ECGSampleExponent>
   </RestingECGMeasurements>
   <Diagnosis>
      <Modality>Resting</Modality>
         <StatementCount>3</StatementCount>
         <LabelText>12SL Õï¶Ï³ÂÊö</LabelText>
      <DiagnosisStatement>
         <StmtFlag>ENDSLINE</StmtFlag>
         <StmtText>ñ¼ÐÔÐÄÂÉ</StmtText>
      </DiagnosisStatement>
      <DiagnosisStatement>
         <StmtFlag>ENDSLINE</StmtFlag>
         <StmtText>µçÑ¹·ûºÏ×óÐÄÊÒÖÐ¶È·Ê´óµÄ±ê×¼£¬²»³ýÍâÊÇÕý³£±äÒì</StmtText>
      </DiagnosisStatement>
      <DiagnosisStatement>
         <StmtFlag>ENDSLINE</StmtFlag>
         <StmtText>ÁÙ½ç ECG</StmtText>
      </DiagnosisStatement>
   </Diagnosis>
   <Waveform>
      <WaveformType>Rhythm</WaveformType>
      <WaveformStartTime>0</WaveformStartTime>
      <NumberofLeads>8</NumberofLeads>
      <SampleType>CONTINUOUS_SAMPLES</SampleType>
      <SampleBase>500</SampleBase>
      <SampleExponent>0</SampleExponent>
      <HighPassFilter>16</HighPassFilter>
      <LowPassFilter>150</LowPassFilter>
      <ACFilter>NONE</ACFilter>
      <LeadData>
         <LeadByteCountTotal>10000</LeadByteCountTotal>
         <LeadTimeOffset>0</LeadTimeOffset>
         <LeadSampleCountTotal>5000</LeadSampleCountTotal>
         <LeadAmplitudeUnitsPerBit>4.88</LeadAmplitudeUnitsPerBit>
         <LeadAmplitudeUnits>¦ÌV</LeadAmplitudeUnits>
         <LeadHighLimit>2147483647</LeadHighLimit>
         <LeadLowLimit>268435456</LeadLowLimit>
         <LeadID>I</LeadID>
         <LeadOffsetFirstSample>0</LeadOffsetFirstSample>
         <FirstSampleBaseline>0</FirstSampleBaseline>
         <LeadSampleSize>2</LeadSampleSize>
         <LeadOff>FALSE</LeadOff>
         <BaselineSway>FALSE</BaselineSway>
         <ExcessiveACNoise>FALSE</ExcessiveACNoise>
         <MuscleNoise>FALSE</MuscleNoise>
         <LeadDataCRC32>733984724</LeadDataCRC32>
         <WaveFormData>
AgACAAIAAgAAAAAAAAAAAP7//v/+//7/+//6//n/+P/7//z//f/+/wAAAAAAAAAA/v/+
//7//v/9//3/AAD9//7//v/+//7//P/8//3//f////3//f/9//z//P/9//7//P/7//v/
+//9//3//f/9//3//f/9//3/+//5//f/9f/8////BQAJAAcABgAGAAkACQAJAAsACgAL
AA4AEQATABYAFgAWABcAGAAYABYAFQAUABIADQALAAgABQAEAAIABAADAAMAAwAFAAQA
BAAEAAEAAAD9//z////////////+/wMAAwAGAAIA+P/3//b/8P/0/wAAAwAJABkAMQBL
AGMAfgCaALMAwgDLAM4AzADAAKYAggBdAEgAQwBBADgAKQAcABcAEQAJAAIA/v/5//r/
//8BAP7//v////z/+f/5//v/+//7//v/+//8//z////////////8//z//P/8//z//f/9
//3/////////AAAAAP7//v/+//z//P/8//z//f/9//3//v/+//7//v/+//3//P/7//j/
+//8//3/AAAAAP////8AAAIAAgACAAEAAQABAAEAAgACAP///v/9/wAAAAD+/wEAAQAB
AAEAAAABAAIABQAHAAYABgAGAAkACAAHAAUAAgAEAAoADwARABEAEgAUABUAFAAWABcA
FwAUABMAFAAUABgAGQAZABkAGQAZABkAGgAeAB4AHgAeAB8AHgAcABoAGgAbAB8AIAAc
ABoAGgAcABoAGAAYABgAFwAWABQAFAAUABMAEgASABQAEgARAA8ADgAOAA4ADQANAA0A
CwAJAAkACQAJAAkABwAHAAcABgAFAAUAAwADAAQABAAFAAcABgAGAAYABAAEAAQABAAE
AAEAAQABAAQAAgACAAIAAgAAAAAAAAAAAAIA//////7//v///wAAAAAAAAAA/v/+////
AQABAP///v/9//z//P/8//n/+P/3//n/+//9/wEABAAEAAYABAACAAIAAgADAAQAAwAE
AAUABQAEAAMAAgABAAAAAAAAAP///P/7//v//v/9//z////+//7//f/9//3//v/+//z/
/v/+////AAAAAP7/AAACAAAAAAD+//7//v/+//v/+f/4//r/+//8//7/AAD8//r/+P/3
//n/+//7//3/+v/6//n/+f/7//z//P/9//3//f/9//3//f/9//3//f////////////3/
AAABAAUABQAFAAQABAAHAAgACQAMAAwADAAOABAAEQASABIAEgATABQAFAASABMAEAAM
AAUAAQD///3//f/6//r/+f/5//v/+//6//r/+P/4//j/9v/0//X/9f/1//3/9v/r/+//
9P/0//D/7//u/+r/6v/0/wEADwAlAD8AVQBvAJAAsAC9AMQAzwDSAMAAqgCOAGoASwBA
AEEAOwAmABUADgAJAAEA/f/6//j/8//u//H/8f/s/+7/9f/w/+n/6//x//H/7f/r/+v/
7P/s/+//7//v/+//8P/w//D/8P/u/+//7//v/+3/7f/t/+7/8P/u/+7/7v/t/+z/6//q
/+z/7f/u//D/8P/w//D/8P/w//D/8P/u//D/8P/w//L/8P/v/+//8P/u/+7/7v/t/+//
7//v//D/8f/v/+//7//u/+7/7P/v//L/8//0//T/8//y//P/8//1//b/9//7//v/+//6
//j/+P/8/////////wAAAgADAAIABAAFAAUABgAHAAoADAAMAA0ADQANAA0ADQANAA4A
DwAOAA0ADAAPABAAEAAQABEAEQAUABQAEgAQABAAEgAQAA4ADgAOAA8ADgAMAAwADAAL
AAoACgAIAAYABQADAAQABAAEAAMAAwADAAEA//8AAAEAAgADAAEAAQABAAAA/f/9//v/
+//9//7/AAADAAEA/v/7//b/+v/8//7/AAD7//v/+//+//z//P/8//z/+v/6//r/+v/4
//X/9f/0//X/9//5//r/+P/4//b/9v/3//n/+f/3//f/9//3//j/+//5//n/+f/3//f/
9//5//j/+P/6//j/+//8//3////9//v/+//7//r/+v/6//r//P/8//3//v/+//z//P/9
//z/+f/2//f/+v/6//n/+f/7//z//P/6//r/+v/7//z/+v/4//r//P/4//n//P/4//b/
9v/2//b/+P/3//f/+v/3//b/9v/2//b/9v/2//f/+f/5//f/9//5//r/+v/7//z//P/7
//v/+//7//v/+//5//n/+f/5//f/9//3//f/9f/4//n//f8CAAMAAwAEAAgACgAMABAA
DQAMAA0ADgANAA4ADgAOAA8AEAAQAA4ADQAKAAYA///9//v/+f/5//X/9P/y//H/9P/1
//X/9v/4//j/+P/2//T/9f/1//X/9//4//f/7//q/+j/6P/p/+r/7v/0/wIAGQAvAEUA
YQB9AJUAsgDMANkA3ADVAMYAsACSAG4AVgBPAE4AQQAtABoAFQAQAAEA+//1/+7/8P/x
/+z/6//x//D/7v/t/+r/5//r/+//8f/x/+//7//w//D/8P/v/+7/7f/v//D/8f/y/+//
7//u/+3/7f/t/+3/7v/w/+7/7v/u//D/8P/w//D/7f/t/+3/7v/t/+z/6//q/+z/7P/s
/+r/7P/s/+z/7v/s/+v/6//s/+7/7v/u/+3/6//r/+v/7P/x/+//7//v//D/8P/u//H/
8//z//P/8v/0//T/9v/3//r/+v/6//3//P/9//3//P/6//7/AQABAAMABAAGAAcACgAM
AA0ADQALAAsADQAOAA4ADwAPAA8ADwAPAA8AEAATABQAFQAWABYAFgAVABQAEQARABQA
FAATABIAEwAWABQAEgASABIAEAAOAAsACgAMAAsACgAKAAwACgAJAAcACAAIAAgABwAF
AAUAAwABAP///////////////////v/+/////v////3//P/8//3//P/8//z/+v/6//r/
+v/6//j/+f/6//7//f/8//v/+v/6//r/+v/6//n/9f/0//L/8//1//f/+P/6//r/+P/4
//b/9//2//P/9P/1//b/+P/7//n/+f/5//f/9//3//n/+v/6//z/+v/8//z//P/9//z/
+f/4//f/+f/6//v//P/9//z//P/8//z/+v/6//v/+f/3//X/9//2//b/9f/1//L/8v/x
/+7/7f/s/+z/7P/r/+j/6f/q/+r/6f/m/+j/6P/m/+j/7P/r/+r/6f/o/+b/5f/l/+j/
5//m/+b/5v/m/+b/5v/n/+n/6f/n/+f/5f/k/+L/4f/l/+b/5v/n/+j/6f/q/+v/6f/p
/+n/6f/o/+f/5v/l/+j/7P/u//P/9P/z//H/8P/2//j/+v/+//7//v8AAAIAAQACAAIA
AgABAAIAAgAAAP///P/4//H/7//t/+v/6//q/+r/6f/p/+v/6//q/+r/6P/o/+j/5v/o
/+n/6f/p/+v/6P/j/+X/5P/c/9z/3f/c/+D/6P/u//3/EQArAEkAawCLAKQAvADPANIA
zQDIALgAmgB2AFgARwA+ADkAKwAYAAcA/v/7//n/7//s/+r/6f/o/+f/5//o/+T/4//i
/+H/4//p/+3/5f/k/+X/5//o/+f/5//n/+f/6P/o/+j/6P/m/+f/5//n/+r/6//s/+7/
7f/q/+n/6P/o/+j/6P/o/+f/5//n/+j/5v/m/+b/5v/o/+j/6P/m/+j/6P/o/+r/6f/n
/+b/5v/m/+b/5v/l/+b/5//o/+r/7f/r/+v/6//s/+z/6v/t/+3/7f/t/+z/7v/u//D/
8f/w//D/8P/z//X/9//4//j/9f/4//r/+f/8//7/AQADAAMABAAEAAMABQAFAAcACAAI
AAkACQAJAAsACwALAAwADAAMAAwADAAMAAwACwAKAAoACwAPABAADgAMAAwADgAMAAoA
CgAKAAcABgAEAAQABgAFAAQABAACAAAA///9//3//v///////v/9//r/9//3//f/9//3
//n/+f/5//j/+f/5//f/9//3//b/9v/3//b/9v/2//T/8v/y//L/8v/v/+//7//y//L/
8v/y//L/8v/y//L/8v/v/+v/6v/o/+z/7//y//T/8P/u/+r/6P/s/+//8P/v//H/8f/x
//L/8//x//H/8f/x//H/8f/z//L/8v/0//L/8P/w//D/8f/x/+//7//v//D/8P/w//D/
8f/w//D/8P/w/+7/7v/v//L/8f/w//P/8f/w/+7/7f/t/+7/7v/s//f/AAAKABQAIQAq
ADcARABEAEMAQABCAD4AOgA+AEUAPAA7ADoAOQA4ADQAMQAvADAALwAuAC4ALgAtACwA
KwArACoAKQAmACUAJQAmACYAJwAkACIAHwAdAB8AIQAjACUAJwAnACcAJwAkACMAIgAh
AB8AIgAjACcAJgAlACMAIgAoACoALAAwADIAMgA0ADYANQA0ADIAMAAvADAAMAAuAC4A
LAApACMAHwAdABsAGwAcABwAGwAbABkAGQAYABgAGAAYABgAFgAVABUAFAATABEAFAAZ
ABUADgAMAAoACwAQABIAEgAYACMAMQBFAF8AcwCLAKoAxgDXAOAA5QDmANwAxgCmAIAA
YQBYAFcATwA8ACsAIAAhACUAHwAUABAAGQAYAA8ACwAQAA4ACQAMAA8ADQAPABEADQAM
AA0ADwAQAA8ADwAPAA8ADAAMAAwADAAOAA8ADwAPABEAEQARABIAEAAOAA4ADgAOAA4A
DgAOAA0ADQANAA4ADgAOAA4ADgAOAA4ADgAMAAwADAAMAA4ADgANAA0ADgAOAA4ADgAN
AAwACwAKAAoADgANAA4ADwAOAA4ADAAPAA8ADwAPAA4ADwAQABMAFQAVABQAEwAVABYA
FwAXABYAFgAaAB0AHQAbABwAHgAfAB8AIAAgAB8AHwAfACEAIgAiACMAIwAjACEAIQAh
ACIAJQAmACcAKAAqACoAKQAoACkAKQAsACwAKQAmACUAJgAmACQAJAAkACMAIgAgACAA
IAAfAB4AHgAfAB4AHgAdABoAGgAaABkAGAAXABQAEQAUABUAFgAXABMAEQAPAAwADQAP
AA8AEQAOAAwACwALAAwADAAMAAoACwAMAA0ADgALAAsACwAOAAsACgAJAAgACAAIAAgA
CAAJAAcACAAIAAcABwAHAAYABwAIAAcACAAHAAkACQAHAAkACQAJAAoADAAJAAgABwAH
AAcABwAJAAwADAAOAAwACQAIAAcABwAKAAkACgALAAsACgAJAAgABwAGAAYABgAGAAQA
BAAFAAgABwAGAAkABwAGAAQAAwAEAAYABwAGAAMAAgACAAIABAACAAQABgAGAAUAAgAE
AAIAAAACAAAAAAAAAAAAAgABAAEABAADAAIAAgACAAEAAAD/////AQABAP/////9//7/
/v///wIAAgABAAEAAQABAAEAAQAAAP///v/9//////////////8CAAMABwAIAAcABQAE
AAgACgAMABAADgAOABAAEgATABQAFAAUABMAFAAUABIAEQAOAAoAAwABAP///f/9//z/
/P/7//v//P/9//3//v/7//r/+f/2//b/9//3//f/+//2//X/+f/2/+7/7P/t/+z/8P/4
//7/BQATAC0ARQBdAHkAmACuALsAxADHAMIAtACeAIAAXABFAD4APQAxABwABwACAAEA
/f/1//L/9P/x/+7/7//z//T/8v/v/+7/7f/v/+//8f/x/+//7//w//D/8f/x//H/8f/u
/+7/7v/u/+7/7//v/+//7f/t/+3/7v/u/+z/7P/s/+z/7P/s/+z/7f/t/+3/7v/s/+z/
7P/s/+7/7v/u/+z/6//q/+n/6v/o/+f/5//o/+v/7P/t/+3/7f/t/+3/7v/x/+//7//v
/+7/7v/s/+//7//v/+//7v/v//D/8//1//b/9v/2//n/+P/5//n/+P/0//j/+//7//r/
+v/7//v//f8AAAIAAwABAAEAAwAEAAcACQAKAAsADQANAA0ADgAOAA4ADgAOAA4ADgAN
AAwADQANABAAEAAMAAoACgAMAA4ADAAMAAwADQAMAAoACgAIAAcABgAGAAYABAADAAEA
/f/8//v/+f/7//3//f/9//v/+//7//v/+P/3//b/9P/1//f/9//5//n/+P/4//n/+P/4
//j/9v/0//T/9P/0//L/8//0//j/9//2//X/9P/y//L/8v/y//P/8f/y//L/8v/z//T/
9P/x//D/7f/s/+7/8f/y//H/8f/x//H/8v/3//X/9f/1//b/9//4//v/+f/4//n/9v/2
//b/9v/3//n/9//3//f/+v/6//r/+v/7//r/+v/6//v/+P/3//f/+P/3//b/+f/4//j/
9//3//b/9v/1//L/9P/0//X/9v/0//L/9P/2//b/9f/y//T/9v/4//b/8//z//P/8//y
//P/9P/z//L/8f/w//H/8f/y//b/8//y//L/8v/0//T/9P/1//T/8//w/+//7//w//D/
8f/z//T/9P/1//P/8//z//P/8f/x//H/8f/y//P/9P/1//X/+P/5//3///////7//v8B
AAIAAwAGAAQABAAGAAgACAAIAAcABgALAA4AEAAQAA0ACAACAPn/8//x/+//7//x//L/
8v/z//D/7//t/+z/7v/u/+7/7P/q/+v/6//r/+//7v/r/+v/6P/k/+T/4//i/+j/7v/4
/wkAHwA1AFEAcQCLAKIAvADRANQAywC+AKoAjgBsAFIARwBCADcAIwAOAAUABAD9//P/
7//u/+z/6f/m/+P/4f/k/+r/5//i/+P/5f/n/+n/5f/l/+X/5v/m/+f/5//n/+f/5P/k
/+T/5P/m/+f/5//n/+X/5f/l/+b/5//m/+f/6P/o/+j/6P/o/+f/5//n/+j/5//m/+X/
5P/m/+b/5v/k/+T/5P/k/+b/4//h/+D/4P/i/+T/5v/n/+n/6f/p/+r/6//p/+n/6f/s
/+z/6v/t/+3/7f/t/+z/7P/s/+7/7//u/+7/7v/x//T/9f/1//T/8P/0//f/9//5//r/
/P/9//7/AAABAAEAAQABAAMABAAGAAcABwAHAAcABwAHAAgACgAKAAoACgAMAAwACwAK
AAcABwAKAAoACgAIAAgACgAMAAoACgAKAAcABgAEAAQAAgABAAAAAAAAAP7//f/7//z/
/P/8//v/+//7//n/9//1//X/9f/1//f/9//3//b/9f/1//P/8//z//L/8v/z//T/9P/0
//L/8P/w//D/8P/t/+3/7f/w/+7/7v/u/+7/7//w//H/8v/y/+//7//u/+7/7//w//D/
8P/w/+7/7v/x//P/8//x/+//7//v//D/9f/z//P/8//y//H/8P/x//P/9P/3//b/9P/0
//T/9f/1//P/8//z//T/9P/0//T/8//y//L/8v/0//L/8v/z//L/7//s/+3/8f/y//L/
8//z//T/9P/y//L/8v/z//T/8//w//H/8v/y//H/7v/w//L/9P/y/+//7//z//D/8P/w
//D/8P/y//H/8f/0//H/8P/w//D/8v/y//L/8//y//H/7v/t/+//8P/w//H/8P/w/+//
7//t/+3/7f/t/+7/7//w//H/8f/x//H/8f/z//b/9//7///////+//7//v/+//7/AAAD
AAQABwAKAAkACgAKAAoACwAMAAwACgAHAAQAAAD5//b/9f/0//X/8//y//D/7//x//H/
8P/w/+//7v/t/+r/7f/v//D/8f/v/+z/7//z//D/6v/o/+P/3P/a/+j/+P///xEALwBF
AFsAgQCkALwAyQDUANkA1gDIAK4AjABoAFMATgBFADcALAAXAAYAAQD///X/7v/o/+f/
6P/r/+v/7v/y/+//5v/p//H/7f/p/+3/6//r/+z/7P/q/+n/6P/n/+b/5v/m/+b/5//p
/+r/6//r/+v/6//s/+z/6v/q/+r/6P/o/+j/6P/n/+f/5//o/+r/6v/q/+r/6v/q/+r/
6P/o/+j/6P/q/+j/5//n/+j/6f/q/+v/6//t/+3/7f/u//D/7f/s/+v/7P/s/+r/7f/x
//H/8f/w//L/8v/0//X/9f/0//P/9f/0//X/9f/0//b//P8BAAMAAgACAAMAAwAGAAgA
CQAJAAoACwAOABAAEQARABAADwAPAA8ADwAQABQAFAAUABQAEwASABAADgAQABEAFQAW
ABQAEgASABQAEgAQABAAEAAPAA4ADAAMAAwACwAKAAoACwAKAAoACQAGAAYABgAFAAMA
AwABAP///f/9//3//f/////////+///////9//3//P/6//n/+f/8//z//P/6//r/+v/6
//r/9//3//f/+v/4//j/+P/4//f/9v/1//T/9//1//b/9v/2//f/+P/4//j/+P/2//b/
9P/1//T/8f/1//f/+f/8//3/+f/3//X/+P/5//r//f/9//z//f/6//r/+v/6//v/+//5
//n/+f/8//z//P/8//3//P/8//z/+//4//f/9//4//f/9v/5//r/+v/5//n/9//4//j/
9v/4//j/+f/6//f/9P/1//b/9//3//X/+P/4//j/+P/0//L/8v/y//L/9f/1//b/+v/3
//b/9v/2//b/9v/2//f/9//3//X/9f/z//T/9P/1//j/+P/3//f/9//3//f/9//3//f/
9//3//X/9f/1//X/9//6//v//////////v/+/wEAAgADAAYACAAIAAoADAAPABAAEAAQ
AA8AEAAQAA4ADwAMAAgAAQD7//n/9//3//X/9P/y//H/8//1//b/+P/4//j/+P/2//b/
9//3//f/9//0//P/8//w//D/8P/r/+b/6P/s//b/CwAhADMARwBjAIcAqAC8AMkA1ADd
ANYAxACuAIwAZABNAEYARwA/ACwAGQAQAAsABQD///z/+P/1//T/8f/v//L/9P/1//b/
9f/z//X/9//1//P/8//0//T/8v/x//D/7//x//L/8//0//T/9f/1//X/9P/z//L/8v/z
//L/8//0//L/8v/y//L/8f/x//H/8v/1//b/9//4//f/9v/1//L/8P/w//D/8v/z//P/
9P/2//b/9v/2//X/+P/5//r//P/8//n/+P/3//r/+v/4//v/+v/5//j/9v/5//r//f//
/////v/9////AwAFAAYABgAEAAgACwALAAkACgAMAA0ADgAQABEAEQAPAA8AEQASABcA
GQAaABsAGQAZABkAGgAcABwAHAAcAB4AHgAdABwAGwAbAB4AHgAdABwAHQAgAB8AHAAb
ABoAGQAYABYAFgAWABUAFAAUABYAFAATABEAEgASABIAEQAPAA8ADQALAAsACwALAAsA
CQAJAAkACAAJAAkABwAHAAcABgAGAAcACgAKAAoACAAGAAYABgAGAAMAAwADAAYABAAE
AAQABAAFAAYABwAIAAgABQAFAAQABgAHAAgACAAIAAgABgAGAAQABQAEAAEABQAHAAkA
DAANAAsACwALAAsACwALAA0ADAAMAA4ADAAKAAoACgALAAsACQAJAAkADQAOAA8AEAAP
AA4ADgAOABAADgAOAA8AEQAPAA0ADwAOAA4ADQANAA0ADgAOAAwACgAKAAsADAAMAAoA
DAAOAAgACwAOABAACgAMAAwADAAMAAoACQAJAAwACAAGAAUABAAGAAgACgANAAoACQAG
AAUABgAIAAkACwAMAAwACwALAAgABwAGAAUACAAJAAoACwALAAsACwALAAoADAAMAA8A
EwATABIAEgASABIAEgAUABYAFgAYABoAHQAeAB4AHgAdAB4AHgAcAB0AHAAaABUADwAN
AAsACwAIAAgABwAHAAcABwAGAAYACAAIAAgABgAIAAkACQAJAAUABgAHAAkADAAIAAAA
+//+/wAABAAQABUAGwAvAEUAVwBtAIoApAC1AMYA0QDUAM4AwgCqAIoAawBYAE8ASwA+
ACkAGgAbABsAFQAOAAwACwAIAAMAAQAEAAgABQD+//v/9//x//H/9f/x//H/8v/y//L/
8f/w/+//7v/u/+7/7v/s/+3/7f/t/+//7//v//D/8v/w//D/8P/u/+7/7v/u/+//7//v
//D/8v/y//L/8v/w//D/8P/u/+z/7P/s/+7/7v/t/+3/7v/u/+7/7v/t/+7/7//w//L/
8//v/+3/6//t/+7/7f/x//L/8f/w/+7/7P/s/+7/7//x//L/8//3//f/9//2//T/8v/2
//n/+f/3//j/+v/7//3/AAACAAMAAgABAAIAAgAGAAcABwAHAAcABwAHAAgACQAIAAcA
BgAIAAgABwAGAAYABwALAAwACAAGAAYACAAKAAgACAAIAAYABAABAAAAAgABAAAAAAAC
AAAA///9//n/+P/3//X/+P/5//j/9//3//f/9//3//b/9f/0//L/7//v/+3/7f/u/+7/
7//x//L/8v/y//D/8f/y//P/9P/w/+//7v/w//D/8P/w//D/7//u/+3/7P/t/+v/7P/s
/+r/6//s/+z/7//w/+//8P/x//P/8//x/+//7//v//D/8//x//H/8f/w/+//7v/v//L/
8v/0//L/8P/w//D/8f/y//H/8v/z//T/9P/0//T/8f/w//D/8P/y//D/8P/x//P/8f/v
//H/8P/w/+//7//v//D/8P/u/+7/7v/v//D/8v/w//L/9P/w/+//7P/u/+z/7v/s/+n/
8f/u//D/8P/w//D/7v/t/+3/8P/v/+7/7v/u/+3/7P/r/+v/7P/t/+z/7f/t/+7/7v/v
//D/8P/v/+//8f/x//H/8f/v/+//7//v/+//7//v/+//8f/0//X/+f/7//v/+v/6//7/
AAACAAYABQAEAAUABgAHAAgACAAIAAsADAAMAAoABwAEAAAA+f/z//H/7//v//H/8v/y
//P/8f/x//D/8P/w//D/8P/u/+z/7f/t/+3/7//w/+3/6f/k/+L/6P/p/+L/5P/0/wAA
CQAdADcASwBjAIMAoAC4AMkA0ADNAMQAtgCaAHYAWABNAEgAPQAtABwADQAIAAMA+//z
/+7/7v/v/+7/6//r/+7/7v/p/+j/6//p/+f/7f/t/+r/6f/p/+j/6//r/+v/6//r/+z/
7f/u/+3/7f/s/+v/6//r/+v/7P/s/+r/6v/q/+z/7P/s/+z/6f/p/+n/6v/o/+j/6P/o
/+n/6v/r/+r/6f/o/+f/6P/q/+n/6f/q/+r/6v/q/+n/6P/n/+b/5v/p/+f/5//n/+r/
6v/o/+v/7v/v//D/8P/u/+z/7P/r/+7/8P/y//f/9//3//b/9P/0//j/+//7//r/+v/7
//v//v8AAAEAAQD/////AQACAAYABwAHAAcABwAHAAcACAAJAAgABwAGAAkACgAKAAoA
CQAJAAwADAAKAAgACAAKAAoACAAIAAgABwAGAAQABAAEAAMAAgACAAAA/v/9//v//P/8
//z/+//5//n/9//1//P/8//z//P/9f/1//X/9P/x//H/7//v/+3/7P/s/+3/8f/y//P/
8v/x//D/7//u/+v/6//r/+7/7//w//H/8v/x//D/7//u/+7/6//r/+r/6v/r/+z/7P/u
/+7/7P/s/+3/7//v/+3/7P/r/+r/6v/w/+//8P/x//D/7//u/+//8f/y//X/9P/x//D/
7//v//D/7//w//H/8v/y//L/8v/x//D/8P/w//L/8P/w//H/8f/v/+3/7//u/+7/7f/t
/+//8P/w/+7/7f/s/+z/7P/u/+z/7v/w/+7/7f/q/+z/7v/w/+7/6//x/+//7f/q/+r/
7f/u/+//8P/u/+3/7f/w/+3/7P/s/+z/7v/u/+7/7//t/+3/6//r/+3/7v/u/+//8P/w
/+//7//v/+//7//v/+//7//v/+//7//v/+//7//v//L/8//3//r/+//7//z//f/8//v/
/P///wAAAwAGAAcACAAIAAgACQAKAAoACAAFAAIA/v/3//L/7//s/+v/7P/s/+v/6//r
/+v/6v/q/+z/7P/s/+r/6f/p/+j/5//j/+D/3f/j/+T/4v/g/93/3P/i/+r/9P8FAB0A
NwBPAGsAiQCkALwAywDSANMAyACyAJIAbgBSAEcAQgA3ACcAEgADAPz/+f/1/+//7P/q
/+n/5v/d/9//4v/c/9n/3v/l/+X/4f/h/93/3f/d/97/3v/i/+P/5P/l/+T/5P/k/+T/
4v/j/+P/4//l/+X/5f/m/+T/4v/i/+L/4v/i/+L/4v/f/9//3//g/+L/4v/i/+L/5P/k
/+T/4v/f/97/3f/e/+H/4f/i/+T/4v/i/+L/4f/f/9//3//g/+T/4//k/+X/4//i/9//
4f/l/+X/5f/k/+T/5P/m/+f/5//m/+X/5//q/+v/6//q/+r/7v/x//H/8v/0//f/+f/5
//r/+v/5//r/+//+/wAAAAABAAEAAQABAAEAAQACAAYABgAGAAYABwAGAAQAAgADAAMA
BgAGAAQAAgACAAQABAACAAIAAgABAAAA/v/+/wAA///+//7//P/6//n/9//4//j/+P/3
//X/9f/z//H/7//v/+//7//x//H/8f/w/+//7//t/+3/7f/s/+z/7f/s/+z/7P/q/+z/
7P/s/+z/5//n/+f/6v/q/+r/6v/q/+v/7P/t/+7/8P/t/+3/7P/q/+v/7P/s/+z/7P/q
/+r/7f/v/+//7f/u/+//8P/y//L/7//u/+3/7//v/+//8f/y//L/9P/y//D/8P/w//H/
8f/v/+//7//y//L/8v/y/+7/7P/r/+r/7f/s/+3/7//x/+//7f/v//D/8P/v/+//7//w
//D/7v/t/+z/7P/s/+//7v/x//T/8f/v/+v/7P/t//D/7//t//H/7f/q/+z/7P/s/+z/
7v/t/+3/8P/r/+r/6v/q/+v/7P/t/+//7v/t/+r/6f/q/+z/7f/v/+7/7v/t/+3/6//r
/+v/6//q/+n/6P/n/+n/6//t/+//7//y//P/9//5//n/+P/4//j/+P/4//r//f/+/wEA
BAAEAAQAAwACAAYACAAJAAgABwAEAAAA+f/y/+//7P/r/+v/7P/s/+3/6v/p/+f/5v/m
/+b/5v/k/+f/6f/q/+v/6//q/+v/6//q/+T/4P/f/97/3v/g/+j/8f/9/xEAMQBLAGEA
ggCgALEAugDFAMoAwACsAJAAbABJADgANQA1ACQADQAAAP3/9f/t/+z/7P/n/+T/4f/f
/9z/3v/j/+j/5f/d/9//5f/n/+P/4f/g/97/4v/j/+T/5f/j/+L/4f/g/+H/4//k/+X/
3//h/w==
         </WaveFormData>
      </LeadData>
      <LeadData>
         <LeadByteCountTotal>10000</LeadByteCountTotal>
         <LeadTimeOffset>0</LeadTimeOffset>
         <LeadSampleCountTotal>5000</LeadSampleCountTotal>
         <LeadAmplitudeUnitsPerBit>4.88</LeadAmplitudeUnitsPerBit>
         <LeadAmplitudeUnits>¦ÌV</LeadAmplitudeUnits>
         <LeadHighLimit>2147483647</LeadHighLimit>
         <LeadLowLimit>268435456</LeadLowLimit>
         <LeadID>II</LeadID>
         <LeadOffsetFirstSample>0</LeadOffsetFirstSample>
         <FirstSampleBaseline>0</FirstSampleBaseline>
         <LeadSampleSize>2</LeadSampleSize>
         <LeadOff>FALSE</LeadOff>
         <BaselineSway>FALSE</BaselineSway>
         <ExcessiveACNoise>FALSE</ExcessiveACNoise>
         <MuscleNoise>FALSE</MuscleNoise>
         <LeadDataCRC32>2313856691</LeadDataCRC32>
         <WaveFormData>
+P/4//j/+P/2//b/9v/2//X/9P/z//L/8f/w/+//7v/w//D/8P/w//H/8v/z//T/8v/y
//L/8v/w//L/9P/y/+//7//w//D/7v/u/+//8P/y/+//7v/u/+3/7f/v//H/9P/z//P/
8//0//X/9v/2//n//P///wEA/v/9//3/+/8AAAYACQAPAA8ADQANAA4ADgANAA0ADAAP
ABAAEgATABQAEAAPAA4ACwAIAAcABgAFAAQAAQAAAPz/+f/3//X/8//y//L/8f/y//D/
8P/w/+7/7P/n/+f/6P/p/+r/6//r/+7/8//5//f/9P/9/wUABgAQACAAKQAzAEYAXwB4
AI0AoACrAKwApwCeAI0AawBAACUAGAASAAIA5//S/9T/5P/v/+//6f/j/9//3f/h/+j/
8v/3//j/+v/5//T/8P/y//P/8f/z//L/8f/w//D/8//z//P/8//z//P/8//z//H/8f/y
//L/8//z//P/8//1//P/9f/1//T/8f/z//L/8//z//P/9P/y//L/8v/z//H/8f/w//D/
8P/x//P/9v/2//X/9P/0//X/9//3//f/9f/0//T/9f/z//P/8//z//X/9f/0//T/9P/2
//b/9v/3//j/+f/7//3//P/6//n/+P/3//X/9P/2//z///8BAAMAAwAFAAcABQAGAAgA
CAAHAAcABwAHAAgACQAJAAkACgALAAsADAAOAA8AEQASABAAEAAPAA4ADQAPABAAEAAP
AAwACwALAA0ADQANAAwACgAKAAoACAAIAAgACAAGAAgACAAHAAUAAwADAAMAAwABAAAA
///9//r/+v/6//v/+//6//n/+f/5//n/9//3//j/9//3//f/9f/2//b/9v/z//P/9P/0
//P/8//z//j/9v/1//X/9P/y//P/9P/0//T/9//z//P/9f/2//j/+P/1//X/+P/4//n/
+f/5//r/+f/4//j/+P/6//X/9P/1//j/+v/8//7//P/+///////+//7//f/9//7///8A
AAEAAAD///////8BAP///v/+//z//P/7//v//f/8//z//v/8//v/+v/6//r/+v/6//r/
/P/8//v/+//8//z/+//7//v/+v/6//r/+v/6//f/9P/1//b/9v/3//n//P/4//b/9P/z
//b/+P/3//j/9f/1//T/9f/4//3//v8AAAEAAgADAAQABAAFAAYABwAHAAgACQALAAsA
DAAQABEAFQAVABMAEwAWABcAFwAYABYAFgAWABcAGQAYABQAEwAUABMAEAAPAA4ADAAK
AAYAAwD///z/+v/7//n/+P/4//n/+P/2//b/9f/0//P/7//v/+//7//v//f/8f/m/+v/
9//9/wAABwARABgAHAAmADMARwBiAHkAjACdAKoArQCoAJ0AkABxAEMAIgARAAAA6P/Q
/8X/yP/Q/97/5f/l/+H/3//f/+X/5//o/+7/8f/w//b/+f/0/+7/7P/v/+//7f/t/+3/
7f/u//H/8f/x//H/8f/x//H/8f/v/+//8P/w//H/8f/x//H/7//t/+//7//v/+3/8P/w
//L/8//0//b/9v/2//b/9//1//X/9P/0//X/9f/2//j/+P/3//b/9v/2//f/9v/1//f/
9v/2//f/9//3//f/9//4//f/9f/0//f/+v/7//z/+//6//n/+f/8//z/+//7//3//f/8
//z//v8CAAMAAwADAAMABQAHAAYABgAHAAYABwAJAAsADQAOAA8ADwAPAA8ADwAOAA4A
DgANAA0ADAAPABAAEAAQAA8AEQASABIAEAAOAA4ADwAPAA8ADwAOAA4ADgAOAAwADAAM
AAwACgAIAAgABwAFAAUABQAFAAUAAwACAAEA///9//7///8BAP///v/9//3//v/9//r/
+f/8//v/+//7//j/+P/3//b/+P/5//v//P/4//f/9v/6//r/+f/5//j/+P/5//r/+v/3
//n/9P/z//T/9v/5//r/9//3//r/+v/7//v/+//8//7//v///wAAAQD9//3////+//7/
/v/+//z//v//////AAACAAMABQADAAMAAwADAAEAAQACAAMABAADAAMABAAEAAQAAwAD
AAEAAAAAAAIAAgABAAAAAAABAAIAAwAEAAIAAgABAAEAAgACAAEAAQABAP//AQD+//7/
/v/+//7//v/8//7/AAD+//3//f/+//7//v/+/////v/+//v/+v/7//3//v8BAAUACQAJ
AAoACQAKAAsADAAMAA0ADgAPAA0ADgAPABEAEAAQABMAEwAaABsAGgAbAB4AHwAfACAA
HgAcABoAGQAZABgAFAATABIAEQAOAA0ADgAMAAoABgAGAAMAAQAAAP7/+//5//j/+f/4
//b/9v/5//r/+//5//r/+f/4//f/+f/5//z//f///wUADgAZACUAKgAwAEAAWQBrAHgA
kQCiAKEAngChAJgAhwBmADcAFwAGAPX/3v/I/8D/wf/O/97/5v/l/9//2//b/9//6f/x
//L/9P/5//r/9v/x/+7/7P/u//H/9f/1//P/8//z//T/8//z//P/8//0//X/9v/3//b/
9f/1//T/9f/1//X/9f/3//X/9//3//n/9//6//r/9//3//f/+P/3//b/9f/1//f/9//2
//b/9v/3//n//P/8//v/+v/6//v//f/9//3/+//6//r/+//7//v/+//7///////+//7/
/v8AAAAAAAAAAAAAAAABAAQABAADAAMABQAFAAQABAACAAYABwAHAAcABwAJAAsADQAO
ABAAEAAOAA8AEAARABAAEQARABEAEwATABIAEgAWABcAGQAaABkAGAAWABQAEQATABQA
FAAWABQAFAAVABMAEwATABIADwAOAA0ACgAMAAwADAAKAAoACgAJAAcABgAHAAgACQAI
AAYABAABAAAAAAAAAAEA///+//3//f///////f/9//3/+//6//n/+//8//z//P/6//n/
+f/4//j/+f/6/wAA/P/7//v/+v/6//v//P/8//v//f/4//f/+P/6//3//v/7//v//v/+
//v/+//7//z//v/+////AAADAP////8BAAAAAAAAAAAA/v8AAAEAAQACAAIAAQABAP//
////////AAABAAMABQAFAAMAAgACAAIAAgABAAEA///+//7/AAAAAP///v/+////AAAB
AAIAAQAAAP7//f/+//7//f/9//v/+//7//v////+//7//v/8//z//P/8//r/+P/6//z/
/P/7//v//P/6//r/+v/7//7//v/7//r/+f/5//j/+f/8/wEAAgAEAAYACAAKAAwACwAL
AAsACwAKAAoACgALAA0ADgASABMAFAATABAADwASABUAFwAaABgAGAAYABkAFwAWABIA
EQAPAA0ACQAHAAgABgAEAAAA///9//z//P/5//f/9v/2//X/9P/y//L/8v/y//L/7//z
//P/8//z//X/8//y//P/9//9/wQADQAZACQAKgAwAEEAUwBkAHsAlgChAJoAlwCYAIsA
cABLACcAEAABAO7/1P++/7f/vv/O/9j/2//d/9v/2f/f/+f/6f/s//L/9f/0//L/7//s
/+j/6P/v//H/6//t/+3/7f/u//H/8f/x//H/8f/x//H/8f/v/+//8P/w//L/8//0//X/
8//x//P/8//z//H/9P/0//H/8f/x//L/8v/y//L/8//1//X/9P/0//P/8//0//b/9P/z
//L/8v/x//P/8//z//X/9P/0//X/9f/1//X/9f/3//f/9v/2//T/9v/2//b/9v/2//b/
9//4//j/9//3//z//f/9//7/+//+//7//f8AAAEABAAHAAQABAAFAAQABQAHAAkACwAK
AAsACwALAAwADQANAA4ADwAPABAAEAAOAA4ADQAMAAwADwARABIAEQAOAA0ADQALAAsA
CwAKAAYABgAGAAQABgAGAAYABAAGAAYABQADAAMAAwADAAMAAgAAAP7/+//6//r/+v/7
//v/+v/5//n/+f/5//f/9//3//X/9P/z//X/9v/2//b/8//z//T/9P/x//H/8f/2//T/
8//z//L/8//1//f/+P/1//f/8v/x//P/9v/6//z/+P/1//X/8v/0//f/+v/+//z//P/9
//7/AwD/////AQAAAAAAAAAAAP7/AAABAAEAAgACAAEAAQD///////////////8AAAEA
AQD///7//v/+//7//f/9//7//v///wIAAQD///3//P/6//r/+v/6//z//P/7//v//v/+
//3//f/7//v/+//7//v/+v/+/wIA/P/8//z//P/8//n/9v/3//j/+f/5//r//P/7//r/
+f/5//r/+v/3//b/9//5//r//f/7//3/+//6//7/AgAGAAoACgALAAwADQALAAwADQAP
AA8AEAAUABUAGAAXABQAEwAWABkAGwAeAB4AHgAeAB8AHQAcABgAFwAWABUAEgARABAA
DgAMAAgABgADAAEAAAAAAP////8AAP3//P/6//r/+v/6//r/9//4//f/9v/1//X/+f/6
//f/9//9/wIADwAbACIAKAAwAD0AUQBmAH0AkAClALAAsQCwAKsAmgB/AFkANgAjABgA
CADu/93/2P/e/+j/6f/r//H/6//h/+f/9f/4//b/+f/+//7/+//+//r/9P/3//v/9//5
//n/+f/6//n/+f/5//n/+f/5//n/+f/7//v//P/8///////////////9///////9//v/
/v/+//z/+//6//r//P/8//z//f/9//3//P/8//n/+f/6//z//v/9//z//P/7//3//f/9
//v/+v/6//v//v///wAAAQAAAP///f/8//7/AAAAAAAAAAAAAAAAAQAGAAYABQAFAAgA
CQAJAAoACgAOAA8ADwANAA0ADwARAA8AEAASABIAFAAVABYAFwAWABcAFwAXABYAFQAT
ABIAFgAZAB0AIAAgACAAHwAeAB0AHwAgACAAHQAaABkAGQAbABsAGwAaABgAGAAYABYA
FgAWABYAFAAVABYAFgAVABIAEQAQAA8ADwAOAA0ACwAJAAoACwANAAsACAAFAAMABgAH
AAYABwAGAAMAAQD//wEAAgACAAIAAgADAAUABgAFAAUABQAKAAcABQAEAAIAAAABAAIA
AgADAAcABAAFAAMABAAGAAYABQAFAAgACAAHAAcABwAIAAoACgALAAwADwALAAsADQAN
AAwACwAKAAwADgAPAA8ADQAMAAoACQAMAA0ADgAPAA4ADQANAA0ADQALAAoACgAKAAoA
CQAJAAoACgALAA4ACwAJAAcABgAIAAgACAAIAAcABgAEAAMABQAGAAYABwAHAAcABwAH
AAUABAAGAAUABAADAAIAAwACAAUACAAEAAMAAwAEAAMAAgABAAEAAwAEAAIAAgACAAMA
AwAFAAcACwALAAwADwAQABEAEgAPAA8ADwAPABEAEgATABUAFQAWABoAGwAcABsAGAAX
ABsAHQAeACAAHgAeAB4AHwAfAB4AGgAZABYAFQASABEADgAMAAoABgAGAAMAAQAAAP3/
+//6//r/+//6//j/+P/3//b/9f/x//P/8//z//P/9//1//L/9//7//v/AAAHABEAHAAo
ADIAOwBPAGgAfwCUAKkAsgCtAKYAmwCGAGEAOQAiABMAAgDs/9b/y//Q/9b/2v/b/93/
3//X/9f/4f/l/+j/7P/v//L/9v/z/+7/7P/s/+n/6//r/+v/6//r/+z/7f/t/+3/7f/t
/+3/7f/t/+3/7f/u/+7/7//v/+//7//v/+3/7//v/+3/6//u/+7/7//v/+//8P/u/+7/
7v/v/+//7//u/+7/6//r/+z/7v/t/+v/6f/o/+z/7//w//H/8P/u/+3/7f/v/+//7//v
/+7/7f/r/+r/7P/u/+7/7v/v//D/8f/z//b/9v/1//X/9//3//b/9v/1//j/+P/3//X/
9f/3//n/+v/8////AAD9//3//f/9/wEAAwAEAAUABgAHAAcACAAJAAkACgAKAAgACAAH
AAYABQAHAAgACAAGAAQABAAFAAYABwAIAAgACAAIAAgABgAFAAQAAwAAAAAAAAD///3/
+f/5//n/+f/6//r/+v/5//b/9v/2//f/9P/y//D/7//y//P/8v/z//P/8f/w/+//7//w
//D/8P/t/+3/7v/u/+z/7f/u//T/8P/v/+//7v/w//H/8v/y//D/8//v/+//8f/y//T/
9P/w/+//8f/w//D/8f/y//T/9P/0//X/9v/5//X/9f/3//r/+v/6//r/9//4//j/9//3
//j/+P/5//f/9//3//f/9//3//j/+f/7//n/+P/4//b/9v/1//X/9//2//b/+P/2//X/
9P/0//L/8v/y//L/8v/y//H/8f/y//L/8f/x//H/8f/x//H/8v/y//P/9P/y//H/8P/v
//H/8v/v/+7/7f/s/+//7v/x//T/8P/v/+//8P/y//L/8v/z//L/8v/v/+7/7v/v/+//
8f/1//n/+f/6//v//P/9//7//P/9//7///8BAAIAAwAFAAUABgAKAAsADQANAAsACwAO
AA8ADwAQAA8ADgANAA0ACwAKAAYABQAGAAcABgAHAAUAAgD///r/9v/z//H/8P/y//H/
8f/y/+7/7P/p/+j/6P/o/+j/5f/n/+f/5//n/+v/6//q/+//8//7/wIABwARABoAJAAw
AEMAWQBqAH8AlACXAJQAlQCSAIUAZAA1ABEAAADv/9r/wv+0/7X/wP/O/9b/2f/V/8//
z//Z/9//4f/k/+L/4//o/+r/5f/k/+T/5P/j/+f/5//l/+X/5f/m/+n/6f/p/+n/6P/n
/+b/5f/m/+f/6f/q/+r/6f/o/+f/6P/n/+r/6//r/+n/7P/s/+v/6//r/+z/7P/s/+z/
7f/t/+3/7P/s/+v/6//s/+7/7f/r/+n/6P/t//H/8//1//X/9P/0//X/8//z//P/8//3
//f/9v/2//b/+P/4//j/9v/2//b/9//4//j/9//3//r/+//7//z/+//+//7//f/9//3/
//8BAAEAAgAEAAQAAgADAAQABQAIAAkACQAJAAsACwAKAAoACgALAA0ADgAMAAwACwAK
AAcACQAKAAoACgAIAAgACQAJAAkACQAIAAYABgAGAAQABAAEAAQAAgAAAAAA///9//3/
/f/9//3//f/8//v/+f/2//b/9v/3//j/+P/4//n/+v/5//b/9f/1//P/8v/x//L/9P/1
//b/9P/z//P/8v/t/+3/7f/y//L/8f/x//D/8v/z//T/9P/2//n/9f/1//P/9P/2//b/
9f/1//j/+P/5//n/+f/6//j/+P/5//r//f/5//n/+//7//r/+f/4//n//P/+/////v/+
//3//f/9//3//f/9//3//f/+/////f/7//r/+v/8//z/+//7//j/9v/1//b/+f/5//n/
+v/6//r/+v/6//r/+v/5//n/+f/4//b/9f/3//f/9//3//n/+P/4//j/9f/5//j/+P/4
//j/+P/6//j/+v/8//r/+f/5//r/+v/6//r/+//7//r/9v/0//X/9//4//v//P////7/
/v8BAAIAAwAEAAQABQAGAAcABwAIAAkACwANAA4AEgATABcAFwAVABUAEwATABIAEgAV
ABYAFwAZABcAFgASABEAEAAPAAwACwAIAAYABAAAAP///f/8//z/+f/3//b/9v/1//T/
8v/y//H/8P/v/+v/7//x//P/9f/z//H/9P/5//v//f8EAAsADQAUACQAMgA7AE8AagB5
AIYAnQCoAKEAlgCNAIAAYwA5ABgAAwDw/9z/yP+5/7j/yv/a/9v/2//b/9f/1f/d/+H/
6P/w//P/9v/8//n/7v/w//b/8f/v//X/9P/z//L/8v/y//H/8P/v/+//7//v/+//8f/x
//L/8v/1//X/9f/1//X/8//1//X/8//x//T/9P/0//X/9v/4//j/+P/4//n/+//7//r/
+v/3//f/+P/6//r/+f/4//j/+//9//3//f/+//7///8BAAAA///+//3//f/9//z//P//
/wIAAwAEAAQABAAEAAUABQAEAAIAAQAFAAUABAAEAAcADAAOAA8ADQANAA8AEQAPABAA
EgASABIAEwAUABUAFAAVABUAFQAXABcAFgAWABkAGwAeACAAHgAcABkAFgAUABcAGQAa
ABgAFgAWABcAFQAVABUAFAAUABQAFAASABQAFAAUABIAFAAUABMAEQANAA0ADQANAA0A
DAALAAkABAAEAAQABQAHAAYABQAFAAUABQADAAMAAwABAAAA//8BAAIAAgACAP////8A
AAAA/f/9//3/AgACAAEAAQAAAP////////7///8DAAAAAQABAAIABAAEAAEAAQAEAAQA
AgABAAAAAAACAAQABwAKAAoABQAEAAUACAAIAAgACAAIAAoACwALAAwADAALAAsACwAL
AAsACwAJAAkACgALAAsACQAIAAgABgAGAAUABQAHAAYABgAIAAgABwAGAAYABQAEAAMA
AgACAAIAAQABAAEAAAD+//3//v///wAAAQABAAIAAAD+//z//P/8//z//f/8////AgD+
//3//f/+//z//P/8//3/AAAAAP3//P/+//////8BAAMABwAHAAgACAAIAAgACAAKAAsA
DAANAAsADAANAA8ADwAQABQAFQAXABcAFQAVABYAFwAXABgAFgAWABYAFwAZABgAFAAT
ABEADwALAAkACQAIAAcABAACAP///f/8//j/9f/z//L/8//0//T/9v/0//T/9P/x//P/
8//z//P/8//x//L/8//1////BgAHAA0AGAAeACgAOwBRAGAAbwCGAJ0ApgCfAJYAkQCE
AGUAPwAkABMAAgDw/9j/yf/M/9j/4P/l/+X/4f/d/9//4//n/+z/8P/x//T/9v/z//L/
8v/u/+//8//x/+//7//v//D/8P/v/+7/7f/v/+//7//v//D/8f/z//T/9P/z//L/8f/x
/+//8f/x//H/7//y//L/7//v/+//8P/z//T/9f/3//b/9f/z//L/7//v//D/8v/z//P/
8//0//P/9f/1//X/9//2//b/9//1//X/9f/1//X/9f/0//T/9P/2//b/9v/4//j/+P/5
//n/+P/2//X/+f/7//z//v/8/wAAAQABAAEAAQADAAUABQAGAAgACAAGAAcACAAJAA0A
DwAQABEADwAPAA4ADgAOAA8AEQASABIAEgARABAADwARABIAEgATABIAEwAVABQAEwAS
ABAAEAAQABAADgAOAA4ADgAMAAwADAALAAkACQAJAAkACQAHAAYABQADAAIAAgACAAMA
AQAAAP////8DAAMAAQABAAEA///+//3//v8AAAEAAgD/////AAAAAPz/+//6//7//P/7
//v/+v/9////AQACAAEAAwD+//3///8AAAIAAgD/////AgACAAAA///+//7/AAACAAUA
CAAJAAUABQAHAAgACAAIAAgABgAIAAkACQAGAAYABQAFAAQAAwACAAEABAAFAAcACQAH
AAUABAAEAAIAAgABAAEAAgACAAMABgAGAAUABAAEAAIAAgACAAIAAgACAAEAAQAAAAAA
//////n//f8DAAMA/v///wAAAQACAAAA/v8AAAIA/v/7//n/+P/6//z//v8BAP///v/6
//j/+f/7//z///8BAAUABQAGAAQABAAEAAQABwAJAAsADQALAAwADQAPAA8AEAAUABUA
GwAbABkAGQAZABkAGAAYABoAGgAaABsAHQAcABgAFwAWABUAEgARABAADgAMAAgABgAD
AAEAAAD///3//P/8//r/+P/1//T/9v/2//b/8//z//P/8//z//H/8//y//X/+//9//z/
//8HABQAIAAsADMAPwBWAG0AggCZAK4AtQCuAKkApACPAGcAPgAlABoAFAACAOX/1P/W
/97/4//n/+v/5//f/93/5f/q/+z/7//2//z/+//2//T/8v/t/+//9f/0//P/8v/y//H/
8f/x//H/8f/x//H/8f/v/+//8P/w//P/8//z//P/9f/z//X/9f/1//P/9v/2//P/8//z
//T/9f/2//f/+f/4//f/9f/0//H/8f/y//T/9P/z//L/8v/x//P/8//z//T/9P/1//f/
9v/1//T/8//1//X/9P/0//T/9v/2//b/9f/0//P/8//5//r/+v/7//z/+//5//j/9v/6
//v/+//5//n/+//9//7/AAADAAQAAgADAAQABQAGAAcABwAHAAkACQAIAAgACQAJAAoA
CgAKAAoACQAIAAYACQALAAwACgAIAAgACQALAAsACwAKAAYABgAGAAQABgAGAAYABAAE
AAQAAwABAP3//f/9//3//v/+//7//f/7//z//f////7//P/6//n/+v/5//b/9f/1//P/
8v/x//L/9P/1//b/9v/3//n/+v/2//X/9P/4//j/9//3//b/9f/1//X/9P/2//n/9f/1
//X/9v/4//j/+P/5//3//v/9//3//f/+//z//P/9//7/AQD9//3///////7//f/8////
AgAEAAUAAwACAAAA//8AAAEAAgADAAMAAwAEAAUABAABAP///v///wAAAAABAP///v/+
/wAAAgABAAAAAAAAAAAAAAAAAAAAAAD/////AgACAAEAAQD//////////////v/+//7/
BQACAAAAAAAAAAAAAAD+/wAAAgACAAEAAQACAAEAAAD/////AgACAP///v///wEAAgAF
AAcACwALAAwADQAOAA8AEAAQABEAEgATABEAEgATABUAFgAYAB0AHwAhACEAHwAfACMA
JQAmACgAJQAkACMAIwAlACQAIAAfAB4AHQAaABkAGgAYABYAEgAPAAsACAAGAAgABwAH
AAgABgAEAAEAAAACAAIAAgD/////////////AwAFAAIA//8BAAsAGAAjACcALgA+AEwA
WwBvAIQAlQCoALcAugC3ALQAqQCOAGUAPQAiAA8AAADu/9r/0f/W/+j/8v/1//X/8f/t
/+//+f///wAABAAHAAoACgAHAAQAAgAAAAEABwAHAAYABQAEAAQABQAFAAUABQAIAAkA
CgALAAoACQAJAAgACQAJAAkACQAJAAcACQAJAAsACQAMAAwADQANAA0ADgANAAwACwAL
AA0ADQAMAAwACQAJAAoADAAOAA0ADAAMAA0ADwAPAA8ADAAKAAkACQALAAsACwALAA0A
DQAMAAwADwASABMAFAASABAADgANABMAFAAUABUAFQAVABQAFAAUABgAGQAZABgAFwAY
ABkAGwAcAB4AHgAcAB0AHgAfACIAIwAjACMAIwAjACIAIgAjACMAJAAkACYAJgAlACQA
IQAjACQAJAAkACIAIgAjACMAIwAjACIAIgAiACIAIAAgACAAIAAeABwAHAAbABkAGQAZ
ABkAGQAZABgAFwAVABIAEgASABMAEwASABEAEQARABEADwAPAA0ACwAKAAkADAAOAA8A
EAAOAA0ADQAMAAsACwALABAADwAPABAAEAAPAA8ADwAOAAwADwALAAsADQAOABAAEAAR
ABEAFAAUABMAEwATABQAEwASABIAEgAYABUAFgAZABkAGAAXABYAGAAaABsAGwAYABgA
FwAXABgAGQAaABsAGwAbABwAHQAbABkAGAAYABkAGgAaABsAGQAYABgAGgAYABcAFgAW
ABYAFgAWABYAFAAUABMAEwAVABYAFgAXABcAFwAXABcAFwAWABYAFgAZABcAFQARABAA
EwAUABUAFgAWABQAFgAYABYAFQAVABYAGAAYABgAGQAZABgAFAASABMAFQAWABkAHQAh
ACEAIgAiACIAIgAiACQAJQAmACcAJQAmACcAKQArACwAMAAxADcANwA1ADUAMwAzADIA
MgAzADQANQA3ADUANAAwAC8ALgAtACoAKQAqACgAJgAiAB4AGwAZABgAGQAXABYAFgAV
ABQAEgASABMAFAAVABMAEgARABAADwALAAkACgAPABkAJQAqAC8ANwBAAEgAVABpAH0A
jgChALQAvQC4ALMAsACnAJIAZwA9ACIAEwACAO7/2P/V/+D/8P/4//v//f/7//v/AQAH
AAkACgAMAA0AEAAMAAkACgAQABIADwAPAA0ACwALAAsADAAPABEAEwAVABQAEwASABEA
EQARABIAEgAVABUAFQAVABMAEQATABMAEwARABQAFAATABMAEwAUABYAFgAWABcAGQAZ
ABgAGAAUABMAEwAUABgAGQAaABwAHAAdABwAGwAbABoAGgAbAB4AHwAgACEAIQAfABwA
GgAbAB4AHwAgACAAIAAgACEAIQAgAB4AHQAhACEAIAAgAB4AIgAjACMAJgAnACoALQAs
ACwALQAsAC4ALwAwADEAMAAxADEAMQAvAC8ALgAuADIAMwA1ADYANAA0ADMAMgAxADMA
NAA0ADIAMAAwADEAMQAxADEAMAAwADAAMAAuAC4ALgAuACwALAAsACsAKQApACkAKQAp
ACcAJgAlACMAHgAeAB4AHwAgACAAIAAhACEAIQAfAB8AHwAdABwAGwAbABwAHAAcAB0A
HQAeAB4AGQAZABkAHgAdAB0AHgAeACAAIQAiACIAIgAlACEAIQAfACAAIgAiACEAIQAk
ACQAJAAlACYAKAAoACgAKQAqACsAJwAnACkAKgAqACoAKgAqACwALQAtACoAKgApACkA
KwArACsAKwApACkAKgArACkAJwAmACYAKAAoACcAJwAoACgAKQAsACwAKwAqACoAKgAq
ACoAKgAnACYAJAAjACgAKgArAC0AKgApACgAJwApACoALAAuACsAKwAoACgAKAAoACgA
KQAoACsALgArACkAKAAoACoAKgAqACsAKgAqACcAJgAnACkAKgAtAC8AMwAzADQANAA0
ADQANAAyADMANAA1ADcAOgA9AEEAQQBCAEYARwBNAE0ASwBLAEkASQBIAEgASgBMAE4A
UQBQAE4ASQBHAEcARwBFAEUAQgBAAD4AOgA4ADUAMwAyADMAMQAwADAALAAqACcAJgAo
ACgAKAAlACoAKwAsAC0ALQArACwALwAxADMAOAA/AEcATgBWAGAAawB5AIwApQC6AMsA
3ADfANYA0QDMALkAlQBwAFcASgA8ACQACwACAAYAEAAbAB8AHQAXABcAGwAhACYAKAAp
ACwAMAAxADAALgAoACcAKwAvACwAKwAqACoALgAvADAAMQAwAC8ALgAtAC8ALwAwADAA
LwAvAA==
         </WaveFormData>
      </LeadData>
      <LeadData>
         <LeadByteCountTotal>10000</LeadByteCountTotal>
         <LeadTimeOffset>0</LeadTimeOffset>
         <LeadSampleCountTotal>5000</LeadSampleCountTotal>
         <LeadAmplitudeUnitsPerBit>4.88</LeadAmplitudeUnitsPerBit>
         <LeadAmplitudeUnits>¦ÌV</LeadAmplitudeUnits>
         <LeadHighLimit>2147483647</LeadHighLimit>
         <LeadLowLimit>268435456</LeadLowLimit>
         <LeadID>V1</LeadID>
         <LeadOffsetFirstSample>0</LeadOffsetFirstSample>
         <FirstSampleBaseline>0</FirstSampleBaseline>
         <LeadSampleSize>2</LeadSampleSize>
         <LeadOff>FALSE</LeadOff>
         <BaselineSway>FALSE</BaselineSway>
         <ExcessiveACNoise>FALSE</ExcessiveACNoise>
         <MuscleNoise>FALSE</MuscleNoise>
         <LeadDataCRC32>1332897811</LeadDataCRC32>
         <WaveFormData>
CgAKAAoACgAMAAwADAAMAAoACgAKAAoACgAKAAoACgAKAAoACgAKAAoACgAKAAoACgAK
AAoACgALAAsADAAMAAwADAANAA0ADAALAAoACQALAAsACwALAAsACwAMAAwADgAPABEA
EQARABMAFQAXABgAGAAYABkAGAAYABYAEgAOAAsACgAIAAUAAwACAAEAAAD+//v/+f/2
//b/9//5//z//P/8//z/+//6//v/+v/9//7/AgAEAAUABQAFAAYABgAGAAkACQAJAAkA
CQAJAAgABwAGAAYACAAIAAgACQAKAAwADAAMAA4AEwAaACMAKwAvADEALgAoACIAJgAu
ACgAGAAJAP7/7//p/+//8//k/8z/uf+q/5r/if94/3L/e/+H/47/lP+h/7f/yP/J/87/
2v/l/+3/9P/2//r/AAADAAIAAwAKAAwADgAQABIAEgASABIAEgARABIAEgATABUAFgAW
ABYAFAATABMAEwAVABQAFAAVABcAFwAXABYAFgAWABcAFwAVABUAFQAVABUAFQAWABYA
FwAXABcAFwAXABYAFgAWABQAFAAUABQAFQAWABcAGAAVABUAFQATABMAEwATABMAEgAS
ABEAEQARABEAEQAQAA4ADgAOAA4ACwAJAAcABAAFAAUABQAEAAQAAgACAAIAAAAAAP3/
+//5//f/9v/1//P/8//y//D/8f/w//D/7v/q/+n/6f/o/+n/6f/p/+j/5//n/+f/5//l
/+X/5//o/+n/6f/p/+n/5//o/+n/6//s/+3/7//v//L/8//z//P/8//0//X/9v/0//b/
9v/2//f/+f/6//v/+//8//z//P/8//z//P/8////AAAAAAAAAgACAAIAAwABAAEAAQAC
AAQABAAEAAYABAAEAAQABAACAAIAAgACAAMABAAFAAYACQAJAAoACgAJAAcABgAFAAYA
BwAHAAcABQAEAAMAAgACAAEAAAD//wEAAgACAAQABAAEAAMAAQABAAIAAgADAAEAAQAB
AAEA/v/+/////////wAAAAABAAEAAgABAAAAAQABAAAAAAAAAAAAAQABAAEAAQABAAEA
AwADAAIAAgABAAEAAAAAAAMAAgACAAIAAgACAAEA///+//7/AAACAAQABwAGAAUABAAD
AAUABQAFAAUABAADAAIAAgADAAYACAALAAkACQALAA0ADwAQABAAEAATABQAFAASAA4A
CQAFAAMA///7//j/9v/3//b/9P/x/+3/7P/s/+3/8P/y//P/9P/y//L/8v/0//b/9//4
//z//P/9//3//f/8//z//P//////////////AAABAAIAAwAEAAQABAAEAAcABAACAAIA
BgAMABMAGAAfACcAKwArACYAIgAkACoAKAAYAAQA+f/u/+n/6f/j/83/sv+a/43/gv9w
/2X/ZP9o/3H/f/+K/5r/sf+//8T/x//S/9z/4f/n/+7/9P/2//r//f8CAAcACAAHAAgA
CQAKAAwADAAMAAwACwAMAAwADQAPABAAEAAQAA8ADwAQABEADwAOAA4ADwAPAA8ADwAO
AA8AEAASABMAEQARABEAEQARABEAEgASABMAEwATABMAEQAQABAAEAAQABAAEAAQAA4A
DgAOAA4ADgAPABAADwANAA0ADQANAA4ADgANAA0ADQANAA0ADAAKAAoACgAKAAoACQAI
AAYABwAHAAcABgADAAAA///+//7//v/7//n/+//5//j/9//3//f/9v/0//H/8P/w/+7/
6v/p/+n/6P/p/+n/6f/o/+X/5f/l/+X/5f/l/+f/6P/p/+n/6f/p/+f/6P/p/+v/7P/t
/+//7//y//P/8//z//P/9P/1//b/+P/6//r/+v/4//n/+f/5//n/+v/6//r//P/8//z/
/P/7//z//P/8//z//P/8//3//v///wAAAgABAAAA//8AAAAAAAAAAAAAAAAAAAAAAAAC
AAIAAgACAAMAAwAEAAQABAADAAMAAwAEAAUABQAFAAQABAAEAAQABgAFAAQAAwADAAQA
BAAGAAUABAACAP//AAACAAMABQAEAAMAAgABAAAAAAABAAEAAgACAAEAAQAAAAIAAgAC
AAMAAwACAAIAAgACAAMAAwABAAEAAQABAAEAAQAAAAAAAAABAAEAAgADAAEAAwACAAIA
AgACAAIABAADAAMABAACAAIAAgADAAEAAQABAAEAAgADAAQABQAFAAUABQAGAAgACgAL
AA0ACwALAA0ADwARABIAEgASABEAEgASABAACwAFAAAA/f/7//n/+P/4//f/9v/0//H/
7//u/+7/7//x//L/8v/y//T/9P/0//b/9v/3//j//P/+/////////////v/9////AAAB
AAIAAwADAAMAAwADAAQABAAEAAQABQAGAAYACAAKABAAFwAeACcALQApACkAKAAqADAA
MAAeAAgA/P/x/+j/5f/Z/8H/o/+M/3r/Z/9a/1b/V/9a/2r/ff+N/6L/sv+5/73/yP/V
/97/4v/p//P/9v/2//j//v8FAAYABwAIAAkACgALAAwADAAMAAwADAANAA4ADgAPAA8A
EAAQABAADwAPABAAEQATABIAEgATABEAEQARABAAEgASABMAEwATABMAEwATABEAEQAS
ABIAEwATABMAEwATABIAEgASABAAEAAQABAAEgASABIAEgAPAA8ADwANAA0ADQANAA0A
DgAOAA0ADQALAAsACwAKAAoACgAKAAoACAAHAAYABAADAAMAAwACAAEA/v/9//z//v/+
//v/+f/5//f/9v/1//T/8//x/+7/7v/u/+//7v/s/+v/6//q/+f/5//n/+b/5v/n/+j/
6f/l/+X/5//o/+v/6//r/+v/6f/q/+v/7f/u/+//8f/x//L/8//z//P/8//0//X/9v/2
//j/+P/4//j/+f/5//n/+f/6//r/+v/6//r/+v/6//3//v/+//7//P/8//z//f/9//3/
/f/+//7//v/+/wAAAAAAAAAAAAACAAIAAgACAAAAAAAAAAAAAQABAAIAAgAEAAMAAwAD
AAQABQAFAAUABAAEAAQABAAGAAUABAADAAMABAAEAAYABAAEAAMAAQABAAIAAgADAAMA
AwADAAMAAgACAAMAAwACAAIAAQABAAAAAgACAAIA//////7//v8BAAIABAAFAAYABwAI
AAkACQAJAAgACAAJAAkACAAIAAcABwAHAAcACgAKAAgABgAHAAgACQAKAAoACQAJAAoA
CAAIAAgACQAJAAkACQAJAAkACQAJAAkACAAHAAYABgAHAAoADAAPABAAEQAUABcAFwAY
ABgAGAAbABwAHAAaABUADwAKAAcAAgD///3//P/9//z/+v/3//X/9P/0//X/+f/6//r/
+v/4//j/+P/6//r/+//8/wAAAgADAAMAAwAEAAQABAAHAAUABQAFAAUACAAJAAoACwAK
AAoACgAKAAsADAAKAAoADgAUAB8AJgArADEAMQAtACoAKgAuADIALAAaAAgA+//y/+//
6//d/8P/pv+S/3//bv9i/13/YP9q/3n/if+Y/6z/vf/H/8z/1f/e/+T/6//z//j//P/+
/wAAAwAKAA8ADgAPABAAEQASABAAEAAQABAAEwAUABQAFQAVABYAFgAWABcAFwAYABkA
FwAWABYAFwAZABkAGQAYABgAGAAZABkAFwAXABcAFwAZABkAGgAaABcAFwAXABcAFwAW
ABYAFgAYABgAGAAYABgAGAAYABgAFgAVABQAEQAUABUAFgAXABcAFgAUABMAEQARABEA
EAARABIAEwAUABIAEQAQAA4ACwALAAsACgALAAgABwAGAAUABAAAAP3////9//z/+//5
//n/+P/2//X/9P/0//L/8v/x//H/8P/t/+3/7f/s/+3/7f/t/+3/6//r/+3/7v/v/+//
7//v/+//8P/x//P/8v/z//X/9f/4//n/+f/5//v//P/9//7//v8AAAAAAAD+////////
/wEAAgACAAIABAAEAAQABAAEAAQAAwACAAIAAgACAAMABAAFAAYACAAIAAgACAAKAAgA
CAAIAAgACAAIAAgACAAIAAgACAAIAAkACQAKAAoACgAJAAkACQAMAA0ADQANAAoACgAK
AAoACAAHAAYABQAGAAgACQAMAAwADAALAAkACwAMAAwADQAKAAkACAAHAAgACAAJAAkA
CgAKAAkACQAIAAoACgAKAAkACQAIAAgACAAIAAkACQALAAsACwALAAcABQACAAAA+f/1
//D/7P/t/+3/7f/t//L/8v/y/+//8v/z//T/9f/2//X/8//y//L/9P/0//T/9f/3//f/
9//3//n/+f/5//n/+//7//v//P/7//z//P/9//////8BAAMABAAEAAMAAgAGAAgACQAI
AAUAAQD+//3/+f/1//L/8P/y//L/8f/v/+z/6v/p/+n/6f/q/+r/6v/s/+z/7P/u/+7/
7//w//T/9v/3//f/9//5//r/+/////3//f/9//3//f/9//3//f/+//7//v/+/wEAAAD+
//z/BAAKAA0AEgAdACUAJwAlACQAIAAeACIAIAAUAAQA9//q/+P/5f/n/9v/xP+s/5v/
jv98/2//av9q/2//ef+E/5T/p/+7/8T/yf/Q/9j/4f/n/+z/8v/2//r//f8EAAcABgAF
AAYABwAIAAoACgAKAAoADAAOAA8AEQAQABAADwAOAA8ADwAQABEAEQAQABAAEQARABEA
EQAQABAAEAARABEAEwATABMAEwARABEAEgASABEAEQARABEAEgASABMAFAATABIAEQAQ
ABAAEAAQABAAEAARABIAEQAPAA8ADwAPABIAEgARABEADwAPAA8ADgAKAAoACgAKAAoA
CQAIAAYABQAFAAUABAAFAAIAAQAAAP///v/6//f/+f/3//b/9f/z//P/8v/w/+//7v/u
/+z/6v/p/+n/6P/o/+n/6v/q/+n/6f/p/+n/5f/l/+f/6P/p/+n/6f/p/+n/6v/r/+3/
7v/v//H/8f/w//H/8f/x//L/9P/2//j/+v/8//z//P/+//////////7//v/9//z//P/8
//z//P///wAAAAAAAAAAAAAAAAEAAgADAAQABgAEAAQABAAGAAQABAAEAAQABgAGAAYA
BgAGAAYABgAGAAcABwAIAAgABgAFAAUABQAGAAcABwAHAAYABgAGAAYABAADAAIAAQAD
AAQABAAGAAQABAADAAEAAQACAAIAAwABAAEAAQABAAIAAgADAAMAAgACAAEAAQABAAIA
AQAAAAAAAQABAAIAAgACAAMAAwAFAAUABQAFAAUABQAEAAQABAAFAAUABgAFAAUABQAF
AAQABAACAAQABAAEAAQABAADAAMABAAEAAQABAAFAAMAAwADAAMABgAHAAgACQAGAAUA
BAAEAAYACAAJAAsACQAJAAsADQAPABAAEAAQABIAFAAVABQADgAJAAUAAwAAAP3/+//6
//r/+v/5//f/8//y//L/8//z//T/9P/0//b/9v/2//j/+P/5//r//v/+/////////wEA
AgADAAcABQAFAAUABQAHAAcABwAHAAgACAAIAAgACQAKAAoACgAMAA4AFQAcACMALQAx
ACsAJgAmACoALgAmABYABAD1/+r/5//r/+f/2f/A/6j/l/+I/3j/bf9s/27/ef+F/5D/
ov+3/8H/xv/N/9b/4P/n/+3/9P/6//7/AgAHAAoACwAMAAsADAANAA4ADgAOAA4ADgAR
ABIAEgATABEAEgASABIAFQAVABYAFwAWABQAEwATABMAEwATABIAFQAWABgAGQAXABcA
FwAXABUAFQAWABYAEwATABMAEwAVABQAFAAUABUAFgAXABgAFgAWABYAFgAXABcAFwAV
ABMAEwATABMAFAAUABMAEwASABMAFAAUABEAEAAPAA4ADgANAAwACgAJAAkACQAIAAcA
BAADAAIAAgACAP///f/7//n/+P/3//n/+f/4//b/8//y//L/8P/w/+//7//u/+v/6//r
/+r/6//r/+v/6//p/+n/6//s/+3/7f/t/+3/7f/u/+//8f/y//P/9f/1//b/9//3//f/
+f/6//v//P/6//z//P/8//z//f/9//3///8AAAAAAAACAAIAAgACAAIAAgABAAAAAgAC
AAIAAwADAAMAAwAEAAYABgAGAAgABwAGAAUABAAEAAQABAAEAAUABgAHAAgABwAHAAgA
CAAGAAUABQAFAAYABwAHAAcACAAIAAgACAAIAAcABgAFAAUABgAGAAgACAAIAAcABQAE
AAQAAwADAAUABQAFAAUABAAEAAUABQAGAAYABQAFAAYACAAIAAgABwAHAAYABgAGAAYA
BwAHAAcABwAHAAcABwAHAAYABgAHAAcABgAGAAcABwAHAAcACgAKAAoABwAHAAgACAAH
AAkACgAJAAgABwAGAAgABwAHAAgABgAGAAYABwAJAAkACQAJAAkACQAJAAkACwALAAsA
DAAMAA4ADwARABAADwAQABEAFAAWABcAGAAXABgAGAAWAA8ACQAEAAEA///9//z//P/7
//r/+P/1//T/9P/1//f/9v/2//X/9P/1//b/9//6//r/+//8/wAAAgADAAMAAwAGAAYA
BgAJAAgABwAGAAUABQAFAAUABQAHAAgACQAKAAsACgAKAAwAEAAWAB0AIgArADEAMQAv
AC4AMAA2ADIAIgAOAAAA9f/u/+n/2//D/6f/jv9+/23/YP9e/13/Xv9u/4P/kf+g/7L/
uf+7/8b/1f/e/+j/7//1//j//P8CAAYACQAKAA8AEAAOAA4ADgAOABAAEAAQABAADwAQ
ABAAEQATABQAFAAUABMAEwAUABUAFwAWABYAFwAXABcAFwAWABQAFAAVABUAEwATABMA
EwARABEAEgASABMAEwATABMAEwASABIAEgATABQAFQAWABUAFAATABIAEQARABEADwAR
ABEAEQARABAAEAAPAA8ADwAPAA8ADgAMAAwADAAMAAwACwAKAAgABwAHAAcABgADAAAA
///+//7//v/7//n/+f/3//b/9f/2//f/9//2//P/8v/y//D/7v/t/+3/7P/t/+3/7f/s
/+n/6f/p/+n/5//n/+n/6v/t/+3/7f/t/+3/7v/v//H/8P/x//P/8//0//X/9f/1//X/
9v/3//j/+P/6//r/+v/4//n/+f/5//z//v///wAA/v/+//7//v///wAAAAAAAAAAAAAA
AAEA////////AAD+//7//v8AAAEAAgADAAQABAAEAAQABAAEAAQABAAEAAUABQAGAAYA
BAADAAMAAwAFAAcACAAJAAYABgAGAAYABgAFAAQAAwABAAIAAgAEAAYABgAFAAMAAwAE
AAQABQADAAMAAwADAAQABAAFAAUAAgACAAEAAQACAAQABAAEAAMAAwACAAIABAAEAAUA
BQAFAAUABQAFAAMAAwACAAIAAwADAAIAAgAFAAUABQAFAAYABgAGAAMAAQACAAAAAQAC
AAMABAAGAAUABQAGAAQABAAEAAUAAwADAAMAAwADAAMAAwADAAMAAwADAAQABgAIAAkA
CwANAA0ADwARABIAEgARABAAEwAUABQAEgAOAAkABQADAAIA///9//z/+v/4//X/8f/x
//D/8P/x//P/9P/0//T/8v/y//L/9P/0//X/9v/6//3///8AAAEAAAAAAAAAAwADAAMA
AwADAAEAAQABAAEAAgACAAIAAgAFAAgACAAGAAoADAARABgAHQAlAC0ALwAoACYAKgAs
ACoAHAAKAPn/6v/h/9//2f/D/6T/iP91/2j/XP9X/1T/Wv9n/3f/hP+Y/63/t/+6/8P/
1P/g/+P/6f/w//D/8P/2//3//v8BAAYABwAIAAkACgAIAAgACAAIAAkACgAKAAsACwAM
AAwADAALAAsADAANAA4ADgAPABEADwAPAA8ADgAOAA4ADwAPABEAEQARABEAEQARABIA
EgAOAA0ADAALAAwADAANAA4AEAAQABAAEAAOAA4ADgAOAA8ADwAPAA0ADQANAA0ADQAO
AA4ADQANAAsACwALAAoABgAGAAYABgAGAAUABAACAAMAAwADAAIAAwAAAP///v/+//7/
+//5//f/9f/0//P/8//z//L/8P/v/+7/7v/s/+z/6//r/+r/5//n/+f/5v/n/+f/5//n
/+X/5f/n/+j/5//n/+f/5//l/+b/5//p/+z/7f/v/+//8P/x//H/8f/x//L/8//0//b/
+P/4//j/9//3//b/9f/5//r/+v/6//z//P/8//z/+//8//z//P/+//7//v////3//f/9
//7/AAAAAAAAAgACAAIAAgACAAAAAAAAAAAAAAAAAAAAAAABAAEAAgACAAIAAQABAAEA
AQABAAAA/////wAAAQACAAQAAwACAAEA//8AAAAAAgACAAIAAQD//wEAAgACAAMABQAF
AAUABQACAAIAAwADAAIAAgABAAEAAgAEAAQABAADAAMAAgACAAAAAAABAAEA////////
//8CAAMAAwAEAAEAAQAAAAAAAQABAAEAAQAEAAQABgAGAAUABAADAAIAAwADAAQABgAG
AAYABgAHAAUABQAFAAUABQAFAAUABQAFAAUABQAGAAQABgAHAAkACgALAA4AEQARABIA
EgASABMAFAAUABIADQAHAAIA//////3//P/8//n/+P/2//P/8f/w//D/8f/0//b/9//4
//f/9v/1//b/+P/5//r//v/+/////////wAAAAAAAAMABAAFAAYABwAHAAcABwAHAAYA
BgAGAAYABwAKAAwADAAMABAAFQAaACEAKwAxADMALgAoACgALAAsACAADgD9//D/6//r
/+f/1/++/6b/lf+E/3T/af9o/2z/df+B/4z/nP+3/8f/yP/N/9j/4v/n/+3/9P/6/wAA
BAAFAAgACwAOAA0ADgAPABAAEAAQABAAEAARABIAEgATABUAFgAWABYAFgAVABUAFQAX
ABYAFgAXABkAGQAZABgAFgAWABcAFwAVABUAFQAVABcAFwAYABgAGQAZABkAGQAXABYA
FgAWABcAGAAZABoAGAAYABgAGAAVABUAFQATABMAEwATABMAFAAUABMAEwARABEAEQAQ
ABAAEAAQABAAEAAPAA4ADAAJAAkACQAIAAcABAADAAIAAAAAAP3/+//9//v/+v/5//v/
+//6//j/9f/0//T/8v/y//H/8f/w/+3/7f/t/+z/6//r/+v/6//r/+v/7f/u/+3/7f/t
/+3/7//w//H/8//y//P/9f/1//j/+f/5//n/+//8//3//v/8//7//v/+//7/////////
AwAEAAQABAAGAAYABgAGAAUABgAGAAYABgAGAAYABwAJAAkACQAKAAkACAAHAAgACAAI
AAgACAAKAAoACgAKAAoACgAKAAoACwALAAwADAAMAAsACwALAAkACQAIAAcABwAIAAkA
CgAKAAkACAAHAAkACgAKAAwACgAKAAkABwAFAAYABgAHAAcABwAHAAcABwAIAAoACwAK
AAoACQAJAAkACgAJAAgACQAJAAgACAAIAAgACQAJAAcABwAHAAcACAAJAAkACgAKAAsA
CwAMAAcACQALAAcABgAIAAoADAAOAAwACwALAAwACgAKAAoACwALAAsACwALAAkACQAJ
AAkACwALAAsADAAKAAwADQAPAA0ADQAPABEAFAAWABcAGAAXABgAGAAWABUAEQAOAA0A
DAAJAAcABgAEAAIA///7//f/9v/2//f/+f/6//r/+v/8//z//P/+//7///8AAAQABAAF
AAUABQAGAAYABgAJAAgABwAGAAUACAAJAAoACwALAAoACQAIAAkADAAKAAgACgAOABEA
GAAhACcALQAvACoAJgAkACgALAAmABYABQD6/+3/6f/t/+n/2v/C/63/ov+U/3//cv9y
/3f/f/+K/5T/o/+3/8b/zf/Q/9j/4f/p//D/9P/6/wIABQAIAA0AEAARABIAEwAUABQA
FAAUABQAEwAUABQAFQAXABgAGAAYABkAGQAaABsAHQAcABwAHQAbABsAGwAaABkAGAAY
ABcAGgAbABwAHQAdAB0AHgAeABsAGwAbABsAHQAcABwAHAAbABoAGQAYABgAGAAYABgA
GQAZABkAFwAXABcAFwAXABYAFgAVABUAEgARABAADgAQABIAFAAWABUAEwARAA4ADQAN
AA0ADAAKAAYABAACAAMABAACAAEAAQD///7//f/9//3//P/6//f/9v/2//T/8v/x//H/
8P/v/+//7//u/+v/6//r/+v/6f/p/+v/7P/t/+3/7f/t/+r/6v/q/+v/8P/z//f/+f/5
//n/+P/3//X/9v/3//j/+//+////AAAAAAEAAQABAAEAAgACAAIAAgACAAIAAgADAAQA
BAAEAAYABgAGAAcABwAHAAcACAAGAAYABgAIAAYABgAGAAYACAAIAAgACAAIAAgACAAI
AAcABwAIAAgACQAJAAoACwAJAAkACAAHAAYABgAGAAYABgAFAAQAAwABAAIAAgAEAAYA
BgAFAAMAAwAEAAQABQAFAAUABQAFAAQABAAFAAUAAgACAAEAAQACAAQABAAEAAUABQAE
AAQAAgACAAMAAwAEAAUABgAHAAkACQAIAAgABQAFAAQABAAHAAcABwAHAAYABgAGAAMA
CQAKAAcABgAFAAQABgAFAAUABgAGAAYABgAHAAUABQAFAAUABwAHAAcABwAFAAUABQAG
AAYACAAJAAsADQANAA8AEQATABQAFAAUABQAFAATABAADAAHAAMAAQAAAP3/+//6//v/
+v/4//X/8v/w/+//7//z//T/9P/0//L/8v/y//T/9v/3//j//P/+/////////wAAAAAA
AAMAAQABAAEAAQABAAEAAQABAAIAAgACAAIAAQACAAgACAAGAAoAFwAeACMAKwAvAC0A
KgAqAC4AMAAkABAAAAD1/+r/5f/f/8//tf+W/4L/df9o/17/V/9Y/2L/c/+B/5L/pv+1
/7v/wv/L/9T/3P/j/+v/8P/2//j//P8BAAIABQAGAAUABgAHAAgACgAKAAoACgALAAwA
DAANAAsADAAMAAwADwAPABAAEQAPAA4ADgAPABEAEQARABAAEAAQABEAEQAPAA8ADwAP
ABEAEQASABIADwAPAA8ADwARABAAEAAQAA4ADgAOAA4ADAAMAAwADAAMAA0ADgANAA0A
DQANAA0ADAAMAAsACwAJAAkACQAIAAgACAAIAAgABgAFAAQAAgADAAMAAwACAP///P/7
//r/+v/6//f/9f/3//X/9P/z//P/8//y//D/7//u/+7/7P/o/+f/5//m/+f/5//n/+b/
4//j/+P/4//h/+H/4//k/+f/5//n/+f/5//o/+n/6//q/+v/7f/t/+z/7f/t/+3/7f/u
/+//8P/y//T/9P/0//T/9f/1//X/9f/2//b/9v/2//b/9v/2//X/9v/2//b/9//4//n/
+//6//n/+P/4//j/+P/4//r//f/+////AAD+//7//v/+//z//P/8//z//f/9//7//v//
////AAABAP/////+//3//P/8//z//P/+//3//P/7//v//P/8//7/AAAAAP///f/7//z/
/P/9//3//f/9//3/+v/6//v/+//9//7//v//////AAD///7///////7//v/8//z//f/9
//3//f/9//3/+//7//r/+v/7//v/+v/6//v/+//7//v//P/8//z/+f/7//r/+v/7//j/
+f/6//v//P/6//n/+f/6//z//P/8//3/+//7//v/+//7//v/+//7//v/+//7//z//v8A
AAEAAwADAAMABQAHAAkACgAKAAoACQAKAAoACAAEAP//+//5//j/9f/z//L/7v/s/+n/
5f/l/+T/5P/l/+f/6P/o/+j/6f/q/+v/7v/s/+3/7v/y//L/8//z//P/9P/0//T/9//3
//f/9//3//n/+f/5//n/+P/4//j/+P/1//j//P/8//7/CAARABIAFwAdAB0AHwAiACAA
JAAkABgABADy/+H/2P/X/9H/wf+l/4b/bv9h/1L/Sv9L/0z/Vv9n/3f/iv+e/63/sf+2
/8H/yv/W/93/4f/m/+r/7P/w//f//P/7//z/+//8//3//v/+//7//v/+/wEAAgACAAMA
AQACAAIAAgADAAMABAAFAAMAAgACAAMABQAFAAUABAACAAIAAwADAAMAAwADAAMABQAF
AAYABgADAAMAAwADAAMAAgACAAIAAAAAAAAAAAD+//7//v/+//7///8AAP//////////
//////7//P/7//v/+//7//r/9v/2//b/9v/4//f/9v/0//P/8//z//L/8f/u/+3/7P/q
/+r/5//l/+f/5f/k/+P/4//j/+L/4P/d/9z/3P/a/9r/2f/Z/9j/1//X/9f/1v/V/9X/
1f/V/9H/0f/T/9T/0//T/9P/0//U/9b/2P/b/9r/2//d/93/4P/h/+H/4f/h/+L/4//k
/+L/5P/k/+T/5P/l/+X/5f/l/+b/5v/m/+j/6P/o/+j/6//s/+z/7P/q/+r/6v/r/+v/
6//r/+z/6v/q/+r/7P/u/+7/7v/u/+z/7P/s/+z/7f/u/+//8P/v/+//8P/w//D/7//v
/+//8P/x//H/8f/u/+7/7v/u/+7/7f/s/+v/7P/u/+//8v/y//L/8f/v/+3/7v/u/+//
7//v/+//7//s/+z/7f/t/+7/7v/t/+3/7v/w//D/8P/t/+3/7P/s/+7/7v/v/+//8f/x
//H/8f/u/+3/6//q/+v/7f/u//D/8f/x//H/8f/w//D/8P/t/+3/7v/u/+7/7v/u/+7/
7v/t/+3/7v/s/+z/7P/t/+//7//v/+//7f/t/+3/7f/r/+v/6//s/+7/8P/x//P/8f/x
//P/9f/3//j/+P/4//r//P/9//z/+v/1//H/7//u/+v/6f/o/+T/4v/f/9v/2//a/9r/
2//a/9r/2f/Y/9n/2v/b/97/3P/d/97/4v/k/+X/5f/l/+b/5v/m/+n/6f/p/+n/6f/r
/+v/6//r/+z/7P/s/+z/7f/u/+7/7v/w//L/9//8/wMACQAPABMAEgAMAAgADAAQAAgA
+P/n/9b/y//L/8v/w/+0/5z/hf90/2L/Uf9I/0z/Vf9d/2r/dv+J/5//rP+v/7T/vP/D
/8v/1P/a/9z/4P/j/+j/6//u/+7/7v/u/+7/7//w//H/8v/x//L/8v/z//P/9P/0//T/
9//1/w==
         </WaveFormData>
      </LeadData>
      <LeadData>
         <LeadByteCountTotal>10000</LeadByteCountTotal>
         <LeadTimeOffset>0</LeadTimeOffset>
         <LeadSampleCountTotal>5000</LeadSampleCountTotal>
         <LeadAmplitudeUnitsPerBit>4.88</LeadAmplitudeUnitsPerBit>
         <LeadAmplitudeUnits>¦ÌV</LeadAmplitudeUnits>
         <LeadHighLimit>2147483647</LeadHighLimit>
         <LeadLowLimit>268435456</LeadLowLimit>
         <LeadID>V2</LeadID>
         <LeadOffsetFirstSample>0</LeadOffsetFirstSample>
         <FirstSampleBaseline>0</FirstSampleBaseline>
         <LeadSampleSize>2</LeadSampleSize>
         <LeadOff>FALSE</LeadOff>
         <BaselineSway>FALSE</BaselineSway>
         <ExcessiveACNoise>FALSE</ExcessiveACNoise>
         <MuscleNoise>FALSE</MuscleNoise>
         <LeadDataCRC32>1252032415</LeadDataCRC32>
         <WaveFormData>
BAAEAAQABAACAAIAAgACAAAAAAAAAAAA/v/+//7//v8AAAAAAAAAAAAAAAAAAAAA/v/+
//7//v8AAAAAAAD///////8AAAAA/v/+//7//v/+//3//f/9//3//f/+//////8AAAAA
AQABAAEAAgACAAIABAAEAAQAAwADAAMAAQABAP//AAAAAPv/+v/4//r/+P/4//j/9v/0
//T/9f/3//z//P/8//z/+v/8//z//P/9//3//v/+//r/+f/5//n/+f/5//v/+//9//3/
/f/9//z/+//6//n/+//8//z//P/8//z//v8AAP//AAALABYAHgAuAEIATQBZAG0AkgC2
AMcAygDHALwArQChAJAAbgA3AOj/kP8//xf/I/86/0T/Sv9d/3L/ff+I/6D/tf+7/8L/
zf/W/9r/4P/k/+X/6v/v//T/9//6//r/+v/6//v//v/////////+//////////////8A
AAEAAQABAAEAAQAAAAAAAQABAAMAAwAEAAQABAAEAAQABQAFAAUABQAFAAQABAAFAAYA
CAAIAAgACQAKAAoACgALAAwADQAOAA4ADgAOAA8AEQAQABAAEQARABAAEQASABIAFAAV
ABcAFwAXABkAGgAbABwAHQAeAB8AHgAfAB4AHgAfACEAJAAnACYAJgAmACgAKQApACkA
KAAmACcAJwAnACkAJwAmACUAIwAiACEAIAAeAB0AHAAbABsAGgAZABgAFQAUABMAEwAT
ABIAEAAQAA8ADgANAAwADQAMAAoACAAGAAYABQADAAQAAwACAP/////9//z/+//6//n/
+P/3//b/9v/2//X/9f/1//T/9P/y//L/8v/y//T/8//z//P/8f/x//H/8f/z//P/8//0
//T/9P/0//T/9f/1//X/9f/1//b/9v/3//X/9v/2//b/9//5//v//P/8//v/+v/7//v/
+//7//z//P/7//r/+v/4//j/+f/5//r/+//8//3/+//7//z//P/6//n/+f/6//r/+f/5
//n/+f/5//j/+P/5//n/+f/5//n/+f/5//f/9//3//f/9//3//b/9v/2//b/9v/1//X/
9//2//b/9f/1//T/9P/1//X/9P/0//T/9P/0//L/8v/y//L/8v/z//T/9v/1//T/8//y
//P/9P/0//X/9P/z//L/8v/1//X/9v/2//f/9//3//j/+P/4//r/+v/4//n/+f/5//n/
+P/1//X/8v/v/+7/7P/u/+7/7v/u/+z/6v/q/+v/7f/w//D/8P/y//L/9P/0//T/8//z
//T/8v/w/+//7//v/+//7//x//P/8//z//P/8f/x//H/8f/x//H/8v/y//b/8v/w//L/
9P/3//7/BwASACIANABEAFMAaQCLAKwAwADBAMIAwwDCAMEArwCGAEwAAwCo/1D/G/8Z
/yv/MP84/1L/a/92/4P/lv+o/63/sf+8/8v/0P/Q/9b/3v/h/+T/6f/s/+//8P/y//L/
8v/z//T/9f/1//X/9v/3//f/9//3//f/+P/5//n/+f/5//n/+v/6//v/+//5//n/+v/6
//z//P/8//3//f/9//3//f/+//7///8AAAAAAAAAAAEAAgACAAIAAwACAAMABAAEAAYA
BgAHAAkACgAKAAsACwAMAA0ADgAOABAAEQATABMAEwAVABYAFwAYABkAGgAbAB0AHwAf
ACAAIgAjACUAJwAmACYAJgAoACcAJwAnACYAJwApACoAKwArACkAKAAnACUAJAAjACIA
HgAdABwAGwAbABoAGQAYABcAFgAVABUAEQAQAA4ADgAPAA4ADQAMAAsACgAIAAYABgAG
AAUAAwACAAEAAAD9//v/+f/4//f/9v/1//T/8//y//L/8v/x/+//7//u/+7/7v/u/+7/
7v/u/+3/7f/t/+3/7f/t/+3/7//v/+//8P/u/+7/7v/u/+//7//v/+//7//w//D/8f/x
//L/8v/y//L/8//0//T/9f/1//X/9//3//f/9//4//n/+f/5//r/+v/6//v/+//5//n/
+f/5//v/+//8//z//P/7//v//P/8//v/+//7//n/+f/4//j/+f/5//n/+f/5//n/+f/3
//f/9//3//f/9//2//b/9v/2//b/9f/1//X/9P/0//P/9f/0//T/9f/1//X/8//y//L/
8v/y//L/8v/y//L/8v/x//H/8f/y//L/8v/y//L/8v/y//H/8f/x//H/8f/y//P/8//0
//T/9f/1//X/9v/4//j/+v/6//j/+f/5//n/9f/0//H/8f/y/+//7v/s//D/8P/w//D/
7P/q/+r/6//v//L/8v/y//L/8v/0//T/9P/z//P/9P/z//D/7v/t/+3/7f/t/+//8f/x
//H/8f/z//P/8//z//H/8f/y//L/9P/w//D/8v/0//v/BgATACYAOgBKAFwAeQCfAMEA
2ADcANcA1ADPAMQApwBzAC4A3P+B/y7//P7//hP/G/8m/0j/YP9t/3z/j/+a/6D/q/+9
/8r/zf/Q/9b/3P/e/+P/6P/r/+z/7//w//L/8v/y//P/9P/1//X/9f/2//f/9//3//f/
9//4//n/+f/5//n/+f/8//z//f/9//v/+//8//z//P/8//z//f/9//3//f/9//7//v//
/wAAAgACAAIAAwAEAAQABAAFAAYABwAIAAgACAAIAAkACwAKAAoACwALAA4ADwAQABAA
EgATABUAFQAVABcAGAAZABwAHQAeAB8AIQAjACMAJAAkACUAJwApACoAKgAqACwALQAt
AC0ALAAqACsAKwArACkAJwAmACUAJQAkACMAIgAgAB8AHgAdABkAGAAXABYAFwAWABUA
FQARABAADgAOAA0ADAALAAoACQAIAAYABAACAAIAAQD///7//f/8//n/+f/3//b/9f/2
//X/9P/z//D/8P/w/+//7//v/+7/7v/u/+7/7v/u/+7/7f/t/+3/7f/t/+3/7f/t/+3/
7f/u/+7/7v/u/+7/7//v/+//7//v//D/8P/x//H/8v/y//L/9P/1//b/9v/1//X/9f/3
//f/9//3//j/+f/5//n/+v/8//z//f/9//3//f/9//3/+//7//z//P/+//3//f/+//z/
+//7//v//f/9//z//P/7//v/+//7//n/+f/5//f/+f/5//n/+f/5//j/+P/4//n/+v/6
//v/+//6//r/+f/7//r/+v/7//v/+f/5//n/+//5//n/+v/6//r/+v/6//j/+P/4//j/
9//3//f/+P/4//j/+P/4//j/+P/3//f/9//3//f/+P/7//v//P/8//3//f/9//7//P/8
//7//v/+//////////3//P/5//n/+P/1//T/8v/2//b/9v/2//T/8v/y//P/9f/4//j/
+P/2//b/+P/4//j/9//3//j/+P/2//X/9f/1//X/9f/3//f/9//3//f/9//3//f/9//5
//n/+v/6//r/+v/6//j/+v///wgAEwAiADgATABaAG0AjQC1ANQA4ADhANwA0QDKALkA
jQBOAAYAr/9U/xD/+/4N/x3/IP82/1T/Zf9y/4f/nP+q/6//uf/I/9H/1v/a/97/4v/n
/+z/8f/2//f/9v/6//r/+v/7//z//f/9//3//v//////////////AAABAAMAAwADAAMA
BAAEAAUABQADAAMABAAEAAYABgAGAAcABwAHAAcABwAIAAgACQAKAAoACgAKAAsACgAK
AAoACwAMAA0ADgAOAA8AEAASABUAFAAUABUAFQAYABkAGgAaABoAGwAdAB0AHwAhACIA
IwAkACUAJgAnACkAKwArACwALAAtAC8AMQAyADIAMgA0ADMAMwAzADIAMAAxADEAMQAx
AC8ALgAtAC0ALAArACoAKAAnACYAJQAhACAAHwAeAB0AHAAbABsAGQAYABYAFgAVABQA
EwASABEAEAAOAAwADAAMAAsACQAIAAcABgADAAMAAQAAAP//AAD///7//f/6//r/+v/5
//n/+f/4//j/+P/4//j/+P/4//f/9//3//f/9//3//f/9//3//f/+P/4//j/+P/4//n/
+f/5//n/+//8//z//f/7//z//P/8//7///8AAAAA////////AQADAAMAAwAEAAMAAwAD
AAQABgAGAAcABwAFAAUABQAFAAUABQAGAAYACAAHAAcACAAHAAUABAADAAUABQAEAAQA
AwADAAMAAwADAAMAAwABAAEAAQABAAEAAQAAAAAAAAAAAAAA//////v/+P/2//P/7//q
/+b/4//l/+P/4//j/+P/4//l/+X/5P/m/+b/5v/m/+T/5P/k/+T/5P/l/+b/6P/o/+j/
6P/o/+r/6v/p/+n/6v/r/+z/7v/s/+v/6//q/+7/7//w//L/8P/w//L/8v/y//P/8//z
//P/8v/v/+//7P/p/+j/5v/p/+r/6//s/+r/6P/o/+n/6f/s/+z/7P/s/+z/7v/u/+7/
7f/t/+7/8P/u/+3/7f/v/+//7//x//H/8f/x//H/8f/x//H/8f/x//H/8v/y//L/8v/y
//L/8v/1//z/BwAUACIANABEAE8AZQCDAKgAwADHAMYAuQCoAJ0AjQBqADYA7f+W/0D/
C/8N/yn/Nv86/0b/Xf9u/33/jv+m/7P/uf/A/8n/0P/W/9r/3P/h/+b/6f/w//P/9P/0
//T/9P/1//b/9//3//f/+P/5//n/+f/5//n/+v/7//3//f/9//3//v/+////////////
AAAAAP7//v/+////AAABAAIAAwAEAAQABQAGAAQABAAEAAUACAAIAAgACQAIAAkACgAK
AAoACgALAA0ADgAOAA8ADwAQABEAEgASABQAFQAXABcAFQAXABgAGQAaABsAHAAdAB8A
IQAhACIAIAAhACMAJQAmACYAJgAoACcAJwAnACYAJAAlACUAJQAnACUAJAAjACEAIAAf
AB4AHgAdABwAGwAbABoAGQAYABcAFgAVABUAEwASABAAEAARABAADwAOAA0ADAAKAAgA
CgAKAAkABwAGAAUABAABAAEA///+//3//v/9//z/+//6//r/+v/5//f/9//2//b/9v/2
//b/9v/2//X/9f/1//X/9f/1//X/9f/1//X/9v/2//b/9v/2//f/9//3//f/9//4//j/
+f/5//r/+v/6//r/+//8//z/+//7//v//f/9//3//f/+/////////wAAAAAAAAEAAQAA
AP///v/9//////8AAAAA/v/9//3//v/+//3//f/9///////+//7/+//7//v/+//9//3/
/f/7//v/+//7//v/+//6//r/+v/8//z/+//7//v/+v/6//n/+//6//r/+//7//n/+f/5
//n/+f/4//j/+P/4//j/+P/4//j/+P/3//f/9//4//b/9v/2//b/9v/2//X/9f/1//X/
9f/2//f/9//4//j/+//7//v//P/7//r/+//6//z//f/9//3/+//6//f/9//0//H/8P/u
//H/8v/z//T/8P/u/+7/7//z//b/9v/2//b/9v/4//j/9v/1//X/9v/4//b/9f/1//f/
9//3//n/9//3//f/9//3//f/9//3//f/9//4//j/+v/6//j/+P/6//3/BgAPABoALABC
AE4AWwBzAJMAsgC8ALkAvAC7ALwAtwCjAHwARgD5/5z/TP8p/zH/P/9C/0r/YP9x/3z/
i/+i/7D/tf+5/8T/z//U/9j/4P/k/+f/7P/v//L/9f/2//j/+P/4//n/+v/7//v/+//8
//3//f/9//3//f/+///////////////+//7///////////8AAAAAAgACAAIAAwADAAMA
AwADAAQABAAFAAYABgAGAAYABwAGAAYABgAHAAoACwAMAAwADAAMAA0ADwAQABAAEQAR
ABAAEQASABIAFAAVABcAFwAZABsAHAAdABwAHQAeAB8AHwAhACEAIgAiACMAJQAnACgA
KAAoACoAKwArACsAKgAoACkAKQApACoAKQApACkAJwAmACUAJAAiACEAIAAfAB0AHAAb
ABoAGQAYABcAFwAVABQAEgASABMAEgARABAAEQAQAA4ADAAKAAoACQAHAAYABQAEAAEA
AQD///7//f/+//3//P/7//r/+v/6//n/9f/1//T/9P/2//b/9v/2//T/8//z//P/8//z
//P/8//z//P/8//0//T/9P/0//T/9f/1//X/9f/3//j/+P/5//f/+P/4//j/+P/5//r/
+v/5//n/+f/7//3//f/9//7/////////AAAAAAAAAQABAAEAAQABAAEA/////wAAAAAA
AP////8AAAAA//////////////7//v////////////////////3//f/9//3//f/9//z/
/P/8//z//P/7//v/+//6//r/+f/5//j/+P/5//n/9//3//f/+f/5//n/+f/5//n/+f/3
//f/+P/2//b/9v/2//j/+P/4//j/9//3//f/+P/4//j/+P/4//j/+P/3//f/9//3//f/
+P/5//n/+v/6//v/+//7//z//P/8//7//v/+//////////v/+v/3//f/+P/1//T/8v/y
//L/8v/y//D/7v/u/+//8f/0//T/9P/1//b/+f/6//n/9//2//b/9P/y//H/8f/y//P/
9P/3//X/9f/1//X/9f/1//X/9f/1//X/9v/2//j/+P/4//j/+v8DAAwAFQAmADwAUABg
AHkAnwDBANQA1gDXANIAywDIAK8AfQA8AOz/kf88/wr/Cf8b/yP/Lv9M/2T/c/+C/5X/
oP+m/7H/v//K/8//0v/a/+D/5P/p/+z/7//y//X/9v/2//b/9v/3//j/+f/5//n/+P/5
//n/+f/7//v//P/9//3//f/9//3/AAAAAAEAAQD/////AAAAAAAAAAAAAAEAAQABAAEA
AQACAAIAAwAEAAQABAAEAAUABAAEAAQABQAIAAkACgAKAAoACgALAA0ADgAOAA8ADwAS
ABMAFAAUABQAFQAXABcAFwAZABoAGwAeAB8AIAAhACMAJQAlACYAJgAnACkAKwAsACwA
LAAuAC0ALQAtACwALAAtAC0ALQAtACsAKgApACcAJgAlACQAIgAhACAAHwAdABwAGwAa
ABsAGgAZABkAFQAUABIAEgARABAADwAOAA0ADAAKAAgABgAGAAUAAwACAAEAAAD9//3/
+//6//n/+v/5//j/9//0//T/9P/z//P/8//y//L/8v/y//L/8v/w/+//7//v//H/8f/x
//H/8f/x//H/8v/w//D/8P/w//P/8//z//P/8//0//T/9f/3//j/+P/4//b/9//4//j/
+f/5//n/+//7//v/+//8//3//f/9//7//v/+//////////////////////8AAAAAAAD/
////AAD+//3//f/9//3//f/8//z/+//7//v/+//7//v/+//5//n/+f/5//n/+f/4//j/
+P/4//j/9//3//n/+P/4//f/9//2//b/9//3//X/9f/1//X/9f/1//X/8//1//T/9P/0
//T/9P/0//T/9P/0//P/8//z//T/9P/0//T/9P/0//T/8//z//P/8//z//T/9f/1//b/
9v/3//f/9//4//j/+P/6//r/+v/7//v/+//7//r/9//3//T/8f/w/+7/7v/u/+7/7v/u
/+z/7P/t/+//8v/y//L/8v/y//T/9P/y//H/8f/y//T/8v/x//H/7//v/+//8f/x//H/
8f/x//H/8f/x//H/8f/x//L/8v/y//D/8P/y//L/9f/8/wcAEAAgADoAUABdAHkAoQDG
ANYA3QDcANMAygC/AKEAagAoANX/dP8g//H+9/4L/xL/IP8+/1f/Zv91/4j/mP+f/6n/
uP/H/8r/0P/Y/9j/2//i/+n/6v/t//D/8P/w//D/8f/w//H/8f/x//L/8//z//P/8//z
//T/9f/3//f/9//3//j/+P/5//n/+f/5//r/+v/6//r/+v/7//v/+//7//v//P/8//3/
/v/+//7//v///wIAAgACAAMAAgADAAQABAAGAAYABwAJAAoACgALAAsADAANAA4ADgAQ
ABEAEwATABUAFwAYABkAGAAZABoAGwAdAB8AHwAgACIAIwAlACcAKAAoACgAKgArACsA
KwAqACoAKwArACsAKwApACgAJwAlACQAIwAiACAAHwAeAB0AGQAYABcAFgAVABQAEwAT
ABMAEgAQABAADQAMAAsACgAJAAgABgAEAAQABAADAAEAAAD///7/+//7//n/+P/3//b/
9f/0//P/8P/w//D/7//v/+//7v/u/+7/7v/u/+7/7P/r/+v/6//t/+3/7f/t/+v/6//r
/+z/7v/u/+7/7v/v/+//7//v/+//8P/w//H/8f/y//L/8v/y//P/9P/0//f/9//3//n/
9//3//f/+P/6//v//P/+//z//P/9//3//f/9//3//f//////AAAAAP7//f/9//7//v/9
//3//f/9//3//P/8//v/+//7//v/+//7//v/+f/5//n/+f/5//n/+P/4//j/+P/4//f/
9//3//b/9v/1//X/9P/0//X/9//1//X/9f/3//f/9//2//T/9P/0//T/9P/0//T/9P/1
//X/9f/2//T/9P/0//T/9P/0//P/8//1//X/9f/2//f/9//4//j/+f/5//n/+v/6//r/
/P/8//7//////////P/6//b/9f/2//P/8v/w//L/8v/y//L/7v/s/+z/7f/w//T/9f/2
//T/9P/2//b/9v/1//X/9v/2//T/8//z//P/8//z//X/9//3//f/9//3//f/9//3//f/
9//4//j/+P/4//j/+P/2//v/BgANABoALABCAFAAYQB7AKEAygDmAO0A6ADRALgApQCH
AFYAFADB/2b/FP/t/vn+Ff8m/yz/Qv9d/2z/ef+S/6r/sf+3/8T/z//U/9r/3P/g/+f/
7v/z//j/+//6//r/+v/6//v//v/////////+/////////wEAAQACAAMAAQABAAEAAQAC
AAIAAwADAAUABQAGAAYABAAEAAQABQAHAAcABwAHAAYABgAHAAgACAAIAAgACQAMAAwA
DAANAA4ADwAQABAAEAAQABEAEwAUABQAFQAVABYAFwAYABgAGAAZABsAGwAdAB8AIAAh
ACAAIQAiACMAJwApACkAKgAoACkAKwAtAC4ALgAuADAALwAvAC8ALgAuAC8ALwAvADEA
LwAuAC0AKwAqACkAKAAoACcAJgAlACEAIAAfAB4AHQAcABsAGwAbABoAGAAYABUAFAAT
ABIAEwASABAADgAOAA4ADQALAAoACQAIAAUABwAFAAQAAwAAAP///v/9//z//P/8//v/
+//7//r/+v/4//j/+P/4//j/9//3//f/+f/5//n/+f/3//f/9//4//j/+P/4//j/+f/5
//n/+f/7//z//P/9//3//v/+//7//v///wAAAAABAAEAAQADAAEAAQABAAIABQAFAAUA
BgAEAAQABQAFAAUABQAFAAUABQAFAAYABgAGAAUABQAGAAUAAwACAAEAAgADAAMABAAD
AAMAAwADAAEAAQABAP//AQABAAEAAQABAAAAAAAAAP7//v/9//3////+//7//f////7/
/v////n//f////3/+v/7//z//f/+//7//v/+//7/+//7//v//P/8//z//P/8//z//P/7
//v//f/9//3//v/9//3//v/+//3//f/9//7/AAAAAAIAAgAAAAEAAQABAAAAAAD+////
/v/7//r/+P/4//j/+P/4//b/9P/0//X/9//6//r/+v/8//z//v/+//z/+//7//z//P/6
//n/+f/5//n/+f/7//v/+//7//v//f/9//3//f/7//v//P/8//r//P/8//z//P/9/wAA
BwASAB4AMABCAEsAVwBxAJIAtADFAMYAwQC0AKcAnQCKAGQAKwDe/4b/N/8V/yH/Ov9C
/0b/V/9u/3v/iP+g/7X/u//A/8n/0v/Y/9z/4P/j/+r/7//0//n//v/+//7//v///wAA
AQABAAEAAgADAAMAAwADAAMABAAFAAUABQAFAAUABgAGAAcABwAHAAcACAAIAAYABgAG
AAcACQAJAAkACQAKAAoACwAMAAoACgAKAAsADgAOAA4ADwAOAA8AEAAQABAAEAARABMA
EgASABMAEwAWABcAGAAYABgAGQAbABsAGwAdAB4AHwAiACMAJAAlACUAJwAnACgAKAAp
ACsALQAtACwAKwAsAC8ALwAvAC4ALgAvAC8ALwAxAC8ALgAtACsAKgApACgAJgAlACQA
IwAjACIAIQAgAB8AHgAdAB0AGQAYABYAFgAXABYAFQAUABMAEgAQAA4AEAAQAA8ADQAK
AAkACAAFAAUAAwACAAEAAgABAAAA///8//z//P/7//n/+f/4//j/+P/4//j/+P/2//X/
9f/1//f/9//3//f/+f/5//n/+v/4//j/+P/4//n/+f/5//n/+f/6//r/+//7//z//P/8
//z//f/+//7/////////AQD///////8AAAEAAQABAAIAAgACAAMAAwACAAEAAAD//wAA
AQADAAQAAgABAAEAAgAEAAMAAwADAAEAAQAAAAAA/f/9//3//f/////////9//3//f/9
//3//f/8//z//P/+//7//f/9//3//P/8//v/+//6//r/+//7//n/+f/5//n/+f/5//n/
+//6//j/+P/4//j/+P/4//j/+P/3//f/9//4//j/+P/4//j/+P/4//f/9//3//f/9//4
//n/+f/6//r//f/9//3//v/+//7/AAAAAP7/////////+//6//f/9//4//X/9P/y//T/
9P/0//T/8P/u/+7/7//z//b/9v/2//T/9P/2//b/9v/1//X/9v/0//L/8f/x//P/8//z
//X/9f/1//X/9f/1//X/9f/1//f/9//4//j/+P/4//T/8v/0//3/CAARAB4AMgBGAFYA
aQCJAK0AxgDQAM8A0ADLAMYAuwCVAF4AFgC9/2L/Hv8L/xv/Jf8o/z7/Xv9t/3j/jf+e
/6b/r/+5/8b/z//S/9j/3v/k/+f/6v/v//T/9//2//b/9v/2//f/+P/5//n/+f/8//3/
/f/9//v/+//8//3//f/9//3//f/+//7///////////8AAAAAAAAAAAAAAQABAAEAAQAB
AAIAAgADAAQABAAEAAQABQAGAAYABgAHAAoACwAMAAwACwAKAAoACwAOAA4ADwAPABAA
EQASABIAFgAXABkAGQAXABkAGgAbAB0AHwAhACMAJAAlACQAJAAmACcAKQArACoAKgAq
ACwALQAtAC0ALAAsAC0ALQAtAC8ALQAsACsAJwAmACUAJAAiACEAIAAfAB8AHgAdABwA
GQAYABcAFwAVABQAEgASABEAEAAPAA4ADQAMAAoACAAIAAgABwAFAAQAAwACAP///f/7
//r/+f/6//n/+P/3//T/9P/0//P/8//z//L/8v/w//D/8P/w//D/7//v/+//8f/x//H/
8f/v/+//7//w//L/8v/y//L/8//z//P/8//z//T/9P/1//P/9P/0//T/9v/3//j/+P/7
//v/+//9//v/+//7//z/+//7//v//P/+//7/////////////////AQABAAIAAgAAAP//
//8AAAAA//////////////7//v/9//3//f/9//v/+//7//n/+//7//v/+//5//j/+P/4
//j/+P/3//f/9//2//b/9f/3//b/9v/3//f/9f/1//X/9f/1//X/9f/1//X/8//z//L/
9P/0//T/9P/y//L/8v/y//H/8f/x//L/8v/y//L/8v/y//L/8f/x//P/8//z//T/9f/1
//b/9v/1//X/9f/2//j/+P/6//r/+P/5//n/+f/5//j/9f/1//T/8f/w/+7/7v/u/+7/
7v/u/+z/7P/t/+3/8P/w//D/8v/y//T/9P/y//H/8f/y//D/7v/t/+3/7//v/+//8f/x
//H/8f/x//P/8//z//P/8v/x//H/8P/w//D/8P/w//T/+/8EAA8AHgAyAEYAWABxAJUA
uwDUANoA2wDUAMsAwgCtAH0APADs/43/NP/6/u/+A/8N/xb/MP9Q/2H/cP+F/5b/oP+n
/7P/wP/H/87/0v/W/9z/4f/m/+v/7P/t/+7/7v/u/+7/7//y//P/8//z//T/9f/1//X/
9f/1//b/9//3//f/9//3//b/9v/3//f/+f/5//r/+v/6//r/+v/7//v/+//7//v//P/8
//3//v/+//7//v///wAAAAAAAAEAAgADAAQABAACAAIAAwAFAAgACAAJAAkACgALAAwA
DAAOAA8AEQARABEAEwAUABUAFgAXABgAGQAbAB0AHQAeAB4AHwAhACMAJAAkACQAJgAn
ACcAJwAmACYAJwAnACcAJwAlACQAIwAhACAAHwAeABwAGwAaABkAFwAWABUAFAARABAA
DwAPAA8ADgAMAAwACQAIAAcABgAFAAQAAgAAAAAAAAD///3//P/7//r/9//3//X/9P/z
//D/7//u/+3/6v/q/+r/6f/o/+n/6f/q/+j/6P/o/+j/6P/n/+f/5//n/+f/5//n/+f/
5//n/+j/6P/o/+j/6P/q/+v/7P/t/+3/7v/u/+//8f/y//L/8v/w//H/8v/y//P/8//z
//X/9//3//f/+P/3//f/9//4//r/+v/7//v/+f/5//n/+f/7//v//P/8//r/+f/5//r/
+v/5//n/+f/3//f/9v/2//X/9f/1//X/9f/1//X/8//1//X/9f/1//X/9P/0//T/9v/2
//X/9f/0//L/8f/v//D/8P/x//P/8//x//H/8f/x//H/8f/x//H/8f/w/+7/7v/u/+7/
8P/w//D/8P/v/+//7//w//D/8P/w//D/7v/u/+3/7f/t/+3/7f/u//H/8f/y//L/8f/x
//H/8v/w//D/8v/y//P/9f/2//f/9//2//P/8//y/+//7v/s/+z/7P/s/+z/7P/q/+r/
6//s/+7/7f/s/+z/7P/u/+7/8P/v/+//8P/w/+7/7f/t/+3/7f/t/+//7//v/+//7//t
/+3/7f/t/+7/7//x//L/8v/w//D/8P/w//H/+P///wwAGAAqAD4ATQBdAHsApgDMANsA
3ADRALgAowCPAGoAMgDr/5b/Pv/7/un+//4Y/x7/Kv9B/1j/Zf92/5L/pf+p/7L/v//G
/8z/0v/Y/9v/3v/j/+j/6//u/+7/7v/u/+//8v/z//P/8//0//X/9f/1//X/9f/2//f/
+f/3/w==
         </WaveFormData>
      </LeadData>
      <LeadData>
         <LeadByteCountTotal>10000</LeadByteCountTotal>
         <LeadTimeOffset>0</LeadTimeOffset>
         <LeadSampleCountTotal>5000</LeadSampleCountTotal>
         <LeadAmplitudeUnitsPerBit>4.88</LeadAmplitudeUnitsPerBit>
         <LeadAmplitudeUnits>¦ÌV</LeadAmplitudeUnits>
         <LeadHighLimit>2147483647</LeadHighLimit>
         <LeadLowLimit>268435456</LeadLowLimit>
         <LeadID>V3</LeadID>
         <LeadOffsetFirstSample>0</LeadOffsetFirstSample>
         <FirstSampleBaseline>0</FirstSampleBaseline>
         <LeadSampleSize>2</LeadSampleSize>
         <LeadOff>FALSE</LeadOff>
         <BaselineSway>FALSE</BaselineSway>
         <ExcessiveACNoise>FALSE</ExcessiveACNoise>
         <MuscleNoise>FALSE</MuscleNoise>
         <LeadDataCRC32>417957091</LeadDataCRC32>
         <WaveFormData>
CgAKAAoACgAIAAgACAAIAAcABgAFAAQAAgACAAIAAgAEAAQABAAEAAIAAgACAAIAAAAA
AAAAAAAAAAAAAAD///////8AAAAA//////////////7//v/+//7//v///wAAAQACAAIA
AwAEAAUABQAFAAYABwAHAAgABgAHAAcABwAJAAgACAAIAAcABAAEAAQAAwADAAIAAAAA
AAAAAQADAAUABQAEAAQAAgACAAMAAwAEAAQABAACAP///v/+//7//P/8//z//P/9//3/
/P/8//v/+//6//r/+//7//v/+//7//3//f8BAAEAAQAKABYAIwA5AFgAcwCPALoA9AAv
AVMBagFvAWABTAE3AQ4BxwBeANn/R//G/ob+j/6y/sX+2v78/hz/L/89/1D/af+B/5r/
r/+9/8j/0f/X/9r/4v/n/+3/8f/1//b/9v/4//n//f/+////AAD//wAAAAAAAAAAAQAB
AAMAAwADAAMAAwADAAQABAAFAAUABQAFAAYABgAGAAYACAAIAAgACAAIAAgACQAKAAsA
CwALAAsADQANAA0ADgAPABAAEgATABMAEwAUABQAFQAXABgAGQAZABoAGwAcAB0AHwAg
ACEAIQAjACQAJAAmACkAKwAsAC0ALwAuAC0ALQAwADIANAA2ADcAOAA4ADgAOgA6ADoA
OwA7ADkAOQA5ADkAOAA3ADcANgA1ADMAMgAzADAALgAtACoAKgApACcAJgAlACQAIwAf
AB0AHQAcABsAGgAZABkAFwAWABUAFAATABIAEQAPAA4ADQAMAAoACAAFAAMAAwACAAEA
/v/+//z/+//6//r/+f/4//j/9//1//X/9f/z//T/9f/2//f/9f/1//T/9P/0//T/9P/0
//T/9P/0//X/9//3//f/9//2//b/9//3//f/+P/6//r/+v/6//z//f/9//z//f/9//3/
/////////v//////AAD+//////8BAAMAAwAEAAQAAgACAAMAAwADAAMAAwADAAIAAgAC
AAIAAAACAAIAAAACAAIAAgAAAAAAAAD+//7//v/+//3//f/9//z//P/8//r/+v/6//n/
+f/6//j/+f/5//n/+P/3//n/+P/4//j/+P/4//f/9v/1//T/9P/1//b/+P/2//X/9f/1
//f/9//2//b/9P/0//T/9f/4//n/+v/6//n/+v/7//v/+//8//3//f/+//7/////////
///+//7//P/7//j/+P/6//v/+//6//j/9v/2//f/9//5//n/+P/4//j/+P/5//n/+P/4
//j/9v/z//L/8v/y//L/8v/y//T/8//z//L/8P/x//H/8P/w//H/8f/x//P/8f/v/+//
8f/3//3/BgASACkARQBkAIUArwDoACABQwFXAWQBZQFeAVIBKQHcAG0A7P9d/9X+gv5+
/p3+rv7D/ur+Dv8i/zH/Rf9e/3X/h/+c/63/uf/A/8v/0//U/9r/3//j/+f/6f/q/+r/
7P/t/+//8P/x//L/8//0//T/9P/0//X/9f/3//f/9//3//f/9//4//j/+f/3//f/9//4
//j/+P/4//r//P/8//z//P/8//3//v///////////wEA/////wAAAQACAAQABQAFAAUA
BgAGAAcACQAKAAsACwAMAA0ADgAPABMAFAAVABUAFwAYABgAGgAZABsAHAAdACIAIgAi
ACMAJwAoACkAKgArACwALAAsACwALAAsAC0ALwAtAC0ALQAtACwAKwArACoAKQAnACYA
IwAgAB4AHQAeAB4AHQAbABoAGQAYABcAFQATABMAEgARABAADwAPAA0ADAALAAoACQAI
AAcABQACAAEAAAD+//7/+//5//n/+P/3//T/9P/y//H/8P/w/+//7v/u/+3/6//r/+v/
6f/r/+v/6//r/+n/6f/o/+j/6v/q/+r/6v/q/+r/6v/r/+v/6//r/+v/7P/s/+3/7f/s
/+z/7f/s/+7/7v/w//H/8P/w//L/8//z//X/9f/1//b/9//3//j/+P/5//n/+//5//n/
+v/6//r/+v/7//v//f/9//3//f/8//z//P/8//r//P/8//r//P/8//z/+v/6//r/+P/4
//b/9v/1//X/9//2//b/9v/2//b/9v/1//T/9P/x//H/8//z//L/8f/x//H/8//y//D/
8P/w//D/8P/w//D/8P/t/+3/7f/u//D/7//v/+//7//v/+7/7v/u/+7/7v/v//L/8//0
//T/8//0//X/9f/3//j/+f/5//r/+v/7//v/+v/5//f/9v/4//f/9P/0//b/9//3//b/
8v/w//D/8f/z//X/9f/0//T/9P/0//X/9f/0//T/9P/w/+3/7P/s/+z/7P/s/+z/7P/r
/+v/6v/s/+3/7f/s/+z/7f/t/+3/7f/t/+3/7f/x//f/AQAQACgARwBlAIgAuwDzACoB
UAFlAW0BaAFbAUABCgGvADYAr/8m/6v+Zf5o/oj+m/62/uH+Bv8a/y7/Qf9X/27/hf+b
/6z/tf+9/8j/zf/R/9b/3P/f/+H/5f/n/+j/6P/q/+v/6//s/+3/7v/x//L/8v/y//L/
8//z//X/8//z//P/8//1//b/9v/3//f/9//3//j/+P/4//j/+v/4//j/+P/4//j/+f/6
//v/+//7//v//f/9//3//v///wAAAgADAAMAAwAEAAQABQAFAAYABwAHAAkACwANAA8A
EQASABMAEwATABQAFAAWABkAGwAcAB0AIAAgACAAIQAjACQAJQAmACcAKAAoACgAKgAq
ACoAKwApACcAJwAnACUAJAAjACMAIgAhAB8AHgAfABwAGgAZABgAGAAXABUAFAATABIA
EQAPAA0ADQAMAAsACgAJAAkABwAGAAUABAADAAIAAQD///7//f/8//r/+P/1//P/8//0
//P/8P/w/+7/7f/s/+z/6//q/+r/6f/r/+v/6//p/+f/5//n/+f/6f/p/+j/6P/o/+j/
6P/o/+j/6P/o/+n/6f/p/+n/6f/q/+r/6//r/+n/6v/s/+z/7P/s/+7/7//w//D/8v/z
//P/9f/1//X/9v/3//f/+P/6//v/+//9//v/+//8//z//P/8//3//f////////////z/
/P/8//z//P/+//7//P/8//z//P/6//r/+v/4//j/+P/4//f/9//3//b/9v/2//j/+P/4
//f/+P/4//X/9f/3//f/9v/1//X/9f/1//X/9//1//X/9v/0//T/9P/0//T/9P/0//T/
8//z//P/9P/0//P/8//z//P/8//y//L/8v/y//L/8//2//f/+P/4//n/+v/7//v/+//8
//3//f/8//z//f/9//3//f/8//z//P/7//j/+P/6//v/+//6//j/9v/2//f/+f/7//v/
+v/4//j/+P/5//n/+P/4//j/9v/z//L/8v/y//L/8v/y//L/8f/x//D/8v/z//P/8v/y
//P/8//z//P/8//z//P/8//5/wMADgAgAD0AXQB8AKEA1QAOAUIBXwFtAW4BXwFKASYB
2wBwAPP/bP/r/of+aP6A/pv+rP7P/vr+Fv8q/z3/U/9s/4P/l/+o/7f/wf/K/8//1f/a
/+D/5f/p/+3/7f/w//D/8v/z//P/9P/1//b/9//4//j/+P/4//n/+f/7//3//f/9//3/
/f/+//7///////////8AAAAAAAAAAAIAAgACAAIAAgAEAAUABgAHAAcABwAHAAkABwAH
AAgACQAKAAwADQANAA8AEAAQABEAEwAUABUAFQAWABcAGAAZABkAGgAbABsAHwAgACAA
IgAjACUAJgAnACoAKgAqACsALQAuAC8AMAAzADQANAA0ADQANAA0ADUANQAzADMAMwAx
ADAALwAvAC4ALQArACoAKwAoACYAJQAiACIAIQAfAB4AHQAcABsAGwAZABkAGAAXABYA
FQAVABMAEgARABAADwAOAA0ACwAKAAkACAAGAAYAAwABAAEAAAD///z//P/6//n/+P/4
//f/9v/2//X/9//3//f/9f/z//P/8//z//X/9f/0//T/9P/0//T/9P/0//T/9P/1//X/
9f/1//X/9v/2//f/9//3//j/+v/6//z//P/+///////+//////8BAAMAAwADAAQABQAF
AAYACAAJAAkACwALAAsADAAMAAoACgALAAsADQANAA0ADQAKAAoACgAKAAgACgAKAAgA
CAAIAAgABgAGAAYABAAEAAQABAADAAMAAwACAAIAAgACAAIAAgABAPz/+v/1//P/7v/r
/+f/4//j/+P/4//j/+P/4//l/+X/5P/m/+b/5v/m/+T/5P/k/+T/5f/l/+X/5v/o/+f/
5//n/+n/6f/o/+j/6f/q/+v/7f/t/+3/7f/s/+7/8P/y//P/8f/y//P/8//0//T/9f/1
//f/9//2//b/9P/z//D/8P/x//P/9P/0//L/8P/w//H/8f/z//P/8v/0//T/9P/1//X/
9P/0//T/9P/x//D/8P/y//L/8v/y//D/7//v/+7/8P/x//H/8P/w//H/8f/x/+3/7//v
//H/8f/z//v/BgAUACcARQBiAH8ApQDcABQBQwFfAWgBWwFGATQBEQHMAGkA6v9d/9X+
gv58/p3+tv7H/uL+BP8e/zH/Q/9a/3X/i/+g/6//u//G/8v/0f/Y/97/4f/n/+3/7//w
//D/8v/z//X/9v/3//j/9//4//j/+P/6//v/+//9//////////////8AAAAAAQABAAEA
AQACAAIAAgACAAQABgAGAAYABgAGAAcACAAJAAcABwAHAAkACwALAAwADQAMAA4ADwAP
AA8AEAAQABEAFQAWABcAFwAWABcAGAAZAB0AHgAfAB8AIQAiACIAJAAjACUAJgAnACsA
LAAtAC8AMQAyADMANAA1ADYANgA2ADgAOAA4ADkAOQA3ADcANwA3ADYANQA1ADIAMQAv
AC4ALwAsACoAKQAqACoAKQAnACYAJQAkACMAHwAdAB0AHAAbABoAGQAZABcAFgAVABQA
EwASABEADwAOAA0ADAAKAAgABQADAAMABAADAAAAAAD+//3//P/8//n/+P/4//f/+f/5
//n/9//1//X/9f/1//X/9f/0//T/9v/2//b/9v/4//j/+P/5//f/9//3//f/+P/4//n/
+f/7//z//v/+//z//P/+/////v/+/wAAAQD//wEAAQABAAIAAwADAAQABAAFAAUABwAF
AAUABgAGAAYABgAHAAcABQAFAAUABQAGAAYABgAGAAQABgAGAAQAAgACAAIAAAACAAIA
AAAAAAAAAAD////////+//7//v/+//7//v/9//7//v/7//v//f/9//z/+//5//n/+f/5
//n/+f/6//j/+P/4//j/+P/4//j/+P/3//f/9//4//b/9f/1//X/9//3//b/9v/0//T/
9P/1//b/9//4//j/+//8//3//f/7//z//f/9//7//v////////////7//v/8//v/+P/4
//n/+//8//z/+P/2//b/9//5//v/+//6//z//P/8//3/+//6//r/+v/4//X/9P/0//b/
9v/2//b/9v/1//X/9P/0//X/9f/0//L/8//z//P/9f/1//X/9f/3//v/AwAOABwANQBV
AHAAjwC9APYAKAFDAVMBXAFbAVQBRAEVAcYAWQDW/0X/x/6M/pb+sf7A/tf++P4W/yj/
Of9N/2b/ff+R/6L/sf+7/8T/z//V/9r/4P/l/+f/6//t/+7/7v/w//H/8f/y//P/9P/1
//b/9v/2//j/+f/5//v/+//7//v/+//7//z//P/9//3//f/9//7//v/+//7/AAAAAAAA
AAAAAAAAAQACAAMAAwADAAMABQAFAAUABgAHAAgACgALAAsACwAMAAwADQARABIAEwAT
ABIAEwAUABUAFwAYABkAGQAdAB4AHgAgAB8AIQAiACMAJgAmACYAJwApACoAKwAsACsA
LAAsACwAMAAwADAAMQAvAC0ALQAtAC4ALgAuAC8ALgAtACsAKgApACYAJAAjACAAIAAf
AB0AHgAdABwAGwAZABcAFwAWABUAFAATABMAEQAQAA8ADgAPAA4ADQALAAgABwAGAAQA
BAABAP/////+//3/+v/6//r/+f/4//j/9v/0//P/8f/z//P/8//x//H/8f/x//H/7//v
/+7/7v/w//D/8P/w//D/8P/w//H/8f/x//H/8f/w//D/8f/x//H/8v/0//T/9P/0//b/
9//3//b/9//3//n/+//7//v//v//////AAAAAAEAAQADAAEAAQACAAIAAgACAAMAAwAD
AAMAAwADAAIAAgACAAIAAAACAAIAAAAAAAAAAAD+/wAAAAD+//7//v/+//3//f/7//r/
+v/6//r/+v/6//n/+P/4//X/9f/3//f/9v/1//X/9f/1//X/9//3//f/9//1//T/9P/0
//T/9P/0//T/9P/0//T/9P/0//T/8//z//P/9P/0//P/8//z//P/8//y//L/8v/y//L/
8//2//f/+P/4//f/+P/5//n/+//8//3//f/8//z//f/9//3//f/8//z//P/7//j/+P/4
//n/+f/4//b/9P/0//X/9//5//n/+P/6//r/+v/7//r/+P/3//b/9P/x//D/8P/y//L/
8v/y//D/7//v/+7/7v/v/+//7v/w//H/8f/x//H/8f/x//H/9f///wcAEgAmAEcAZwCK
ALcA8QAoAU4BYQFtAWoBXwFKARwBwwBMAMn/Pv+//nP+cv6Q/qX+vv7n/gz/Iv80/0X/
Xf90/4n/m/+s/7f/wf/K/9H/1//c/+D/5f/n/+n/6//s/+z/7v/v//H/8v/z//T/8//0
//T/9P/2//f/9//5//n/+f/5//n/+f/6//r/+//7//v/+//8//z//P/8//7//v/+//7/
/v/+////AAABAAEAAQABAAMAAQABAAIAAwAGAAgACQAJAAkACgAKAAsACwAMAA0ADQAQ
ABEAEgATABUAFgAXABcAGQAaABoAHAAdAB8AIAAhACQAJAAkACUAJwAoACkAKgArACwA
LAAsACwALAAsAC0ALQArACsAKwArACoAKQApACYAJQAjACIAIwAgAB4AHQAcABwAGwAZ
ABoAGQAYABcAEwARABEAEAARABAADwAPAAsACgAJAAgABwAGAAUAAwACAAEAAAD+/wAA
/f/7//v/+P/3//T/9P/y//H/8P/w//H/8P/w/+//7//v/+//7f/t/+3/7f/t/+3/7f/s
/+z/7P/s/+z/7P/q/+r/6v/r/+3/7f/t/+3/7v/u/+//7//v//D/8v/y//L/8v/0//X/
9P/0//b/9//5//v/+//7//z//f/9//7//v//////AQD/////AAAAAAIAAgADAAMAAQAB
AAEAAQAAAAAAAAAAAP7/AAAAAP7//v/+//7//P/+//7//P/8//r/+v/5//n/+f/4//j/
+P/4//j/+P/3//b/9v/z//P/8//z//L/8f/z//P/8//z//H/8f/x//H/8f/y//L/8v/y
//L/8v/y//L/8v/y//H/8f/x//L/8v/x//H/8f/x//H/8P/w//L/8v/y//P/8v/z//T/
9P/1//b/9//3//n/+v/7//v/+v/6//v/+//7//v/+v/6//z/+//4//j/9v/3//f/9v/2
//T/9P/1//f/+f/5//j/9v/2//b/9//1//T/9P/0//P/8f/x//L/8P/w//D/8P/w/+//
7//u/+z/7f/t/+z/7v/v/+//7//v/+3/7f/v//H/8//5/wIADgAjAEUAaACJALkA9gAq
AU0BZQFwAWcBUgE4AQEBogArAKb/Hf+l/mT+aP6H/pz+t/7g/gT/Gv8r/z//WP9v/4P/
mv+r/7P/vv/J/83/0P/Y/9//4f/j/+f/6P/o/+r/6//s/+z/7P/s/+//8P/w//D/8P/x
//H/8//z//P/8//z//X/9v/2//f/9f/1//X/9v/4//j/+P/6//r/+v/6//r/+v/7//z/
/f/9//3//f////////8AAAEAAgAEAAUABQAHAAgACAAJAAkACgALAAsADAANAA4ADwAR
ABIAEwATABUAFgAWABgAFwAZABoAGwAeAB4AHgAfACMAJAAlACYAJwAoACgAKAAqACoA
KgArACsAKQApACkAJwAmACUAJQAiACEAHwAeAB8AHAAaABkAFgAWABUAEwAUABMAEgAR
AA8ADQANAAwACwAKAAkACQAHAAYABQAEAAUABAADAAEAAgABAAAA/v/8//n/9//3//b/
9f/y//L/8v/x//D/8P/v/+7/7v/t/+3/7f/t/+v/6f/p/+n/6f/r/+v/6v/q/+j/6P/o
/+j/6v/q/+r/6//r/+v/6//r/+z/7P/t/+3/7//w//L/8v/y//L/9P/1//b/9v/4//n/
+f/7//v/+//9////AAACAAAAAQABAAMAAwADAAQABAAEAAQABQAFAAMAAwADAAMABAAE
AAQABAACAAQABAACAAAAAAAAAP7/AAAAAP7//v/+//7//f/9//3//P/8//z/+v/6//r/
+f/6//r/9//3//f/9//2//X/9//3//f/9//5//n/9//2//T/9P/0//T/9P/0//T/9P/1
//X/9f/2//T/8//z//P/9f/1//T/9P/2//b/9v/3//j/+f/6//r/+//8//3//f/9//7/
/////wIAAgADAAMAAQABAAAAAAAAAP///P/8//z//f/9//z/+v/4//j/+f/9///////+
//z//P/8//3//f/8//z//P/8//n/+P/4//b/9v/2//b/9//3//j/+P/4//n/+f/4//b/
9//3//f/+f/3//X/9//3//v/BQAOABwANQBTAHAAkQC/APgANAFfAXsBgAFrAUoBLAH1
AJwAJwCk/xv/o/5s/nb+lf6w/sn+6v4O/yT/M/9L/2T/ff+T/6j/t//D/8r/0f/X/97/
5P/r/+//8//z//T/9P/2//f/+f/6//v//P/9//7//v/+//7//////wEAAQABAAEAAQAB
AAIAAgADAAMAAwADAAQABAAEAAQABgAIAAgACAAIAAgACQAKAAsACQAJAAkACwANAA0A
DgAPABAAEgATABMAFQAWABYAFwAXABgAGQAZABoAGwAcAB0AHQAeAB8AHwAjACQAJAAm
ACcAKQAqACsAMAAwADAAMQAxADIAMwA0ADUANgA2ADYAOAA4ADgAOQA3ADUANQA1ADcA
NgA1ADUANAAzADEAMAAxAC4ALAArACgAKAAnACUAJAAjACIAIQAhAB8AHwAeABsAGgAZ
ABkAFwAWABUAFAAVABQAEwARABAADwAOAAwADAAJAAcABwAEAAMAAAAAAAAA///+//7/
/f/8//z/+//5//n/+f/3//n/+f/5//n/+f/5//j/+P/2//b/9v/2//b/9v/2//f/9f/1
//X/9f/3//j/+v/7//v//P/+//7//v/+/wAAAQACAAIABAAFAAMABQAFAAUABwAJAAoA
DAAMAA0ADQAPAA0ADQAOAA4ADgAOAA8ADwANAA0ADQANAAoACgAKAAoACQAMAA0ADAAM
AAwADAAKAAgACAAGAAYABgAGAAUABQAFAAQABAAEAAIAAgACAAEAAQACAAAAAQABAAEA
AAD///3///8BAAEA/v8AAAAAAAAAAAAAAAAAAAAA/f/9//3//v/+//3//f/9//3//f/8
//z//v/+//7////+////AAAAAP//AAABAAEAAgAEAAYABwAGAAYABwAHAAkACQAIAAgA
CgAJAAYABgAEAAUABQAEAAQAAgACAAMAAwAFAAUABAAGAAYABgAHAAUABAAEAAQABAAB
AAAAAAD+//7//v/+//7//f/9//z//P/9//3//P/8//3//f/9//v//f/9//3//f///wEA
CAASACMAPQBaAHMAkQDAAPoAMQFVAWgBaQFcAUgBMwEIAbkAUADL/zv/vv6E/pH+sv7F
/tj++P4a/y//Pf9S/2v/g/+a/63/u//G/8//1f/c/+L/6f/v//X/+f/6//r//P/9////
AAABAAIAAwAEAAQABAAEAAUABQAHAAkACQAJAAkACQAKAAoACwAJAAkACQAKAAgACAAI
AAoADAAMAAwADAAMAA0ADgAPAA8ADwAPABEAEQARABIAEwASABQAFQAVABUAFgAWABcA
GQAaABsAGwAeAB8AIAAhACEAIgAjACMAJQAmACYAKAArAC0ALgAvADIAMgAyADMAMwA0
ADUANgA3ADgAOAA4ADwAPAA8AD0APQA7ADsAOwA9ADwAOwA7ADgANwA1ADQAMQAuACwA
KwAsACwAKwApACgAJwAmACUAIwAhACEAIAAfAB4AHQAdABkAGAAXABYAFwAWABUAEwAS
ABEAEAAOAAwACQAHAAcACAAHAAQABAACAAEAAAAAAP3//P/8//v/+//7//v/+f/3//f/
9//3//f/9//2//b/+P/4//j/+P/2//b/9v/3//n/+f/5//n/+v/6//v/+//5//r//P/8
//z//P/+////AAAAAAIAAwABAAMAAwADAAQABQAFAAYABgAHAAcACQAHAAcACAAIAAoA
CgALAAsACQAJAAkACQAJAAoACwAMAAgACgAKAAgABgAGAAYABAAGAAYABAAEAAQABAAD
AAMAAwACAAIAAgAAAAAAAAD//wAAAAD9//3///////7//f/9//3//f/9//v/+//7//v/
/f/8//r/+v/6//r/+v/6//r/+v/5//n/+f/6//r/+f/5//n/+//7//r/+v/6//r/+v/7
//z//f/+//7///8AAAEAAQADAAQABQAFAAUABAAEAAMAAwADAAIAAgAAAP///P/8//7/
//////7/+v/4//j/+f/7//3//f/8//z//P/8//3//f/8//z//P/6//f/9v/2//b/9v/2
//b/9v/1//X/9P/0//X/9f/0//T/9f/1//X/9//1//P/8//1//v/BwASACIAOwBdAHwA
pQDXABIBQAFZAWkBbgFnAVYBOAH1AI4AEQCE//n+kf5y/or+of6y/tX+AP8Y/yz/P/9T
/2z/hf+Z/6r/t//B/8r/0//Z/97/4v/n/+v/7f/v//D/8P/y//P/8//0//X/9v/5//r/
+v/6//j/+f/5//v/+//7//v/+//9//7//v///////////wAAAAAAAAAAAgACAAIAAgAC
AAQABQAGAAcABQAFAAUABwAHAAcACAAJAAoADAANAA0ACwAMAAwADQARABIAEwATABQA
FQAWABcAGQAaABsAGwAbABwAHAAeACEAIwAkACUAKAAoACgAKQArACwALQAuAC0ALgAu
AC4AMAAwADAAMQAxAC8ALwAvADEAMAAvAC8ALAArACkAKAAnACQAIgAhACAAIAAfAB0A
HAAbABoAGQAZABcAFwAWABMAEgARABEAEQAQAA8ADgANAAwACwAJAAYABQAEAAIAAAD9
//v/+//8//v/+P/4//b/9f/0//T/8//y//L/8f/x//H/8f/v/+//7//v/+//8f/x//D/
8P/u/+7/7v/u//D/8P/w//H/8f/x//H/8f/y//L/8//z//H/8v/0//T/9v/2//j/+f/6
//r//P/9//3/////////AAABAAEAAgACAAMAAwAFAAUABQAGAAYACAAIAAkACQAHAAcA
BwAHAAYABgAGAAYABAAGAAYABAACAAIAAgAAAAIAAgAAAAAAAAAAAP/////9//z//P/8
//r/+v/6//n/+v/6//f/9//5//n/+P/3//f/9//3//f/9//3//f/9//3//T/9P/0//T/
9P/0//T/9P/0//T/9P/0//P/8//z//T/9v/1//X/9f/z//P/8v/y//T/9P/0//X/+P/5
//r/+v/6//r/+v/5//v//P/9//3//v/+/////////////v/+//7//f/6//r/+P/5//n/
+P/4//b/9v/3//f/+f/5//j/+P/4//j/+f/5//j/+P/4//b/8//y//L/8v/y//L/8v/y
//H/8f/w//L/8//z//L/8P/x//H/8f/v//H/8f/x//X//f8FABAAIgA/AF8AgACrAOUA
HgFKAWMBbwFsAVsBQgEYAccAVgDR/0j/yf5z/mT+gP6X/qz+1f7+/hj/Kv9B/1f/cP+F
/5f/pv+1/7//xv/P/9X/2v/g/+f/6f/p/+n/6v/q/+z/7f/x//L/8//0//P/9P/0//T/
9v/3//f/+f/5//n/+f/5//f/+P/4//n/+//7//v//P/6//r/+v/8//7//v/+//7//v//
/wAAAQD///////8BAAMAAwAEAAUABAAGAAcABwAHAAgACAAJAAsADAANAA0ADgAPABAA
EQATABQAFQAVABcAGAAYABoAGQAbABwAHQAgACAAIAAhACMAJAAlACYAKQAqACoAKgAq
ACoAKgArACsAKQApACkAKQAoACcAJwAkACMAIQAgAB8AHAAaABkAGAAYABcAFQAWABUA
FAATABMAEQARABAADwAOAA0ADQALAAoACQAIAAcABgAFAAMAAgABAAAA/v8AAP3/+//7
//r/+f/2//b/8v/x//D/8P/x//D/8P/v/+//7//v/+3/6//r/+v/6//r/+v/6v/q/+z/
7P/s/+z/7P/s/+z/7f/v/+//7//v//L/8v/z//P/8//0//b/9v/4//j/+v/7//r/+v/8
//3///8BAAEAAQACAAMAAwAEAAYABwAHAAkABwAHAAgACAAIAAgACQAJAAcABwAHAAcA
BgAGAAYABgACAAQABAACAAIAAgACAAAAAAAAAP7//v8AAAAA/////////v/+//7//v/+
//7//f/6//r/9//3//r/+//7//v/+f/5//n/+f/5//n/+f/5//n/+v/6//j/+P/4//j/
+v/6//r/+v/3//f/9//4//j/9//3//f/9//3//b/9v/4//j/+P/5//r/+//8//z/+//8
//3//f/7//z//f/9////AAACAAMAAwADAAIAAgAEAAMAAAAAAP/////+//z/+//6//v/
/f/+/////v/8//z//P/8//3////+//7//v/8//n/+P/4//j/+P/4//j/+P/3//f/9v/2
//f/9//2//j/+f/5//n/+f/5//n/+f/7//v/AQAKABYAJwBBAGAAfQCfANAADgFHAWkB
egF1AVgBPAEbAdgAdQD6/3P/7/6O/m7+hf6k/rn+1P74/hj/K/87/1b/b/+H/5z/r/+9
/8b/0f/X/9z/4P/l/+v/7//x//T/9P/2//f/+f/6//v//P/9//7//v/+/wAAAQABAAMA
AwADAA==
         </WaveFormData>
      </LeadData>
      <LeadData>
         <LeadByteCountTotal>10000</LeadByteCountTotal>
         <LeadTimeOffset>0</LeadTimeOffset>
         <LeadSampleCountTotal>5000</LeadSampleCountTotal>
         <LeadAmplitudeUnitsPerBit>4.88</LeadAmplitudeUnitsPerBit>
         <LeadAmplitudeUnits>¦ÌV</LeadAmplitudeUnits>
         <LeadHighLimit>2147483647</LeadHighLimit>
         <LeadLowLimit>268435456</LeadLowLimit>
         <LeadID>V4</LeadID>
         <LeadOffsetFirstSample>0</LeadOffsetFirstSample>
         <FirstSampleBaseline>0</FirstSampleBaseline>
         <LeadSampleSize>2</LeadSampleSize>
         <LeadOff>FALSE</LeadOff>
         <BaselineSway>FALSE</BaselineSway>
         <ExcessiveACNoise>FALSE</ExcessiveACNoise>
         <MuscleNoise>FALSE</MuscleNoise>
         <LeadDataCRC32>1366639737</LeadDataCRC32>
         <WaveFormData>
DgAOAA4ADgANAAwACwAKAAgACAAIAAgABgAGAAYABgAGAAYABgAGAAgACAAIAAgABwAG
AAUABAADAAMAAwACAAIAAwADAAMAAQABAAEAAQABAAEAAAAAAP///////wEABAAFAAYA
BwAHAAcABwAIAAkACwALAAsACgAJAAgACQAMAAwADQANAA8ADQANAA0ADgAOAA4ADQAM
AAwADAAOABAAEAAQABAADwAMAA0ADAALAAwADAAKAAYABQAEAAQAAwACAAEAAQABAAEA
/////////v/8//v//P/8//z//P/8//z/AAACAAEAAAAJABEAHAAyAFkAggCvAO8AOgGM
AdQBEAIyAjECHQL/AckBaQHjAEIAk/8A/8D+x/7a/uj+Av8d/zf/Rf9O/1r/bv+D/5z/
sP++/8n/0P/U/9j/3f/g/+L/5//r/+v/6//s/+7/8f/y//L/8//0//T/9P/1//P/8//z
//T/9v/2//b/9//1//X/9f/1//f/9//4//j/+P/4//j/+f/5//n/+v/6//j/+f/5//n/
+//7//v//f/9//z//P/8//3//f/+//7//v///wAAAAABAAEAAQABAAAAAAACAAMABgAG
AAYABgAJAAoACgALAAsADQANAA4ADAANAA4ADgASABMAFAAWABYAFgAXABgAGQAbAB0A
HgAdAB0AHgAgACAAIAAgACAAIAAgACAAHwAdAB0AHQAcABwAHQAdABwAHAAcABwAHAAb
ABkAGAAYABcAFwAWABQAFAAUABIAEgASABIAEgAQAA8ADwANAA0ACwAHAAYABAABAAEA
AAD+//3//P/6//n/+f/5//j/9//2//b/9f/0//X/9f/z//P/8v/x//D/7//v/+3/7f/s
/+7/7v/u/+7/7v/u/+7/7v/s/+z/7f/t/+3/7v/u/+7/7f/v/+//8f/w//D/7//v/+7/
7//w//D/8f/y//L/8//x//H/8f/x//L/8//1//n/9//3//f/+P/4//f/9//2//j/+f/5
//j/+f/5//n/+f/6//r/+f/4//j/+P/4//j/+P/4//j/9//3//X/9f/2//b/9v/2//T/
9v/2//X/9f/1//X/9P/z//P/8v/y//L/8v/y//D/7//v/+//7//w//L/8//y//H/8P/v
//D/8f/y//L/8f/x//D/7//z//T/9f/2//f/9//3//f/9v/3//n/+f/5//n/+f/5//n/
+v/6//v/+//7//n/+f/7//z//P/8//n/+P/4//j/+v/6//r/+v/6//r/+P/6//z/+v/6
//n/9v/0//P/8v/y//H/8P/v/+//7//v/+3/7f/u/+7/7f/r/+z/7P/s/+7/7P/q/+r/
7v/v//T/+/8HABwAPABlAJIAzQAXAWYBrAHmAQ4CGAILAu8BuwFXAcsANQCW/wH/sv6w
/sX+0v7q/gr/J/83/0P/UP9i/3j/if+a/6z/tv+9/8T/zP/O/9H/1P/W/9n/2//b/9v/
3P/e/+H/4v/i/+P/5P/k/+T/5f/j/+P/4//k/+T/5P/k/+X/5f/l/+X/5f/j/+P/5P/k
/+b/5v/m/+f/5//n/+j/6P/o/+n/6f/p/+n/6f/p/+v/6//q/+r/6v/p/+n/6v/q/+z/
7f/u/+7/7//v/+//7//w//D/8v/z//T/9P/0//T/9f/2//b/9//3//n/+f/6//r/+//8
//z//v///wAAAgAEAAQABQAGAAQABQAGAAYACAAJAAsADgAOAA4ADgAOAAwADAAMAAsA
CQAJAAkACAAKAAsACwAKAAoACgAKAAoACQAHAAYABgAGAAcABwAGAAQABAACAAIAAgAC
AAIAAAD9//3/+//7//r/9//3//b/8//z//L/8P/x//D/7v/t/+3/7f/s/+v/6P/o/+f/
5v/m/+f/5v/n/+X/5f/l/+X/5//l/+X/5P/k/+T/5P/k/+L/4v/i/+L/4v/i/+P/4//h
/+L/4v/i/+H/4//j/+X/5f/m/+b/5//m/+f/6P/o/+n/6v/q/+v/7P/t/+7/7//t/+3/
7v/x//H/8f/x//L/9P/z//P/8v/y//P/8//y//P/8//z//P/8//0//T/9P/y//L/8v/y
//L/8v/y//H/8f/v/+//8P/y//L/8v/w/+7/7v/t/+3/7//v/+7/7f/v/+//7//u/+z/
7P/s/+z/7P/r/+v/6//q/+r/6//r/+v/6//r/+v/6//r/+v/6v/s/+3/7f/t/+//8P/x
//L/8//z//P/8//0//X/9//3//f/9//3//f/9//4//j/+f/7//v/+f/5//v//P/8//z/
+v/4//f/9v/6//r/+v/6//j/+P/2//j/+v/4//j/9//0//L/8f/w/+7/7f/s/+v/7f/t
/+3/6//t/+7/7v/t/+v/7P/s/+z/7v/s/+z/8P/y//f//v8NACMAQgBoAJcA0gAXAV0B
ogHYAfIB8AHYAbEBbQH/AHUA6/9j/+z+r/6y/sT+0/7s/hD/LP8//0v/V/9m/3z/kP+j
/7L/uv/C/8v/zv/Q/9T/1//c/97/3//h/+H/4f/i/+T/4//k/+T/5f/o/+j/6P/p/+n/
6f/p/+r/6P/o/+j/6f/p/+n/6f/p/+n/6f/q/+r/6v/q/+r/6//r/+v/7P/s/+r/6//r
/+v/7f/t/+3/7//v/+7/7v/u/+//7//w//D/8P/x//L/8v/x//H/8f/x//T/9P/2//f/
+P/4//j/+P/5//r/+v/7//v//f/9//7/AAABAAIAAgACAAMABAAGAAQABAAFAAYABwAJ
AAsADAALAAsADAAOAAwADAAMAAwACgAKAAoACQAJAAkACQAIAAgACQAJAAgACAAIAAgA
CAAJAAcABgAGAAYABwAHAAYABAAEAAIAAgACAAIAAgAAAP/////9//3//P/5//n/+P/3
//f/9v/0//X/9P/y//H/8f/x//D/7//u/+7/7f/s/+3/7f/r/+v/6//r/+v/6//r/+n/
6f/o/+j/6P/o/+j/6P/o/+j/6P/m/+b/5//n/+f/6P/o/+j/6f/r/+v/7f/r/+z/7P/t
/+7/7//w//D/8//0//T/9f/2//f/+P/5//n/+f/6//3/+//7//v//P/9//3//v/+//z/
/f/9//z//f/9//3//f/+//7//f/8//r/+v/6//r/+v/6//r/+f/7//n/+f/6//v//P/9
//z//P/8//v/+//9//3//P/7//v/+//7//v/+//7//v/+v/6//r/+v/6//r/+f/5//n/
+v/6//v/+//7//v/+//7//v/+//7//r/+v/7//v/+//9//7///8AAAIAAwAEAAUABQAF
AAYABQAFAAUABQAFAAcACAAIAAkACQAJAAcABwAJAAoACgAKAAcABgAGAAYACAAIAAgA
CAAGAAYABAAGAAYABAAEAAMAAgAAAP///v/+//3//P/7//v/+//7//n/+f/6//r/+f/5
//r/+v/6//r/+v/6//r//v8BAAoAFQAlAEAAZACNALwA+wBBAYgBxgHuAfYB4gHBAY8B
NQG7ADMAr/8w/9f+vv7K/tn+6v4K/yz/Q/9R/13/bP+C/5j/p/+2/8L/zP/T/9j/3P/e
/+H/5v/q/+v/6//t/+3/7v/w//H/8v/y//P/9P/0//T/9f/z//P/8//0//b/9v/2//f/
9f/1//X/9f/3//f/+P/4//j/+P/4//n/+f/5//r/+v/6//v/+//7//v/+//7//3//f/8
//z//P/9//3//v/+/wAAAQACAAIAAwADAAMAAwAEAAQABgAHAAgACAAIAAgACQAKAAoA
CwANAA8ADwAQAA4ADwAQABAAEgATABQAFgAYABgAGQAaABoAGwAcABwAGwAbABwAHgAc
ABwAHAAcAB4AHgAeAB0AHQAdAB0AHAAaABsAGwAaABoAGgAaABoAGwAZABgAGAAWABcA
FwAWABgAGAAWABYAFgAWABYAFAATABMAEQARABAADQANAAwACwALAAoACAAHAAYABAAD
AAEAAQAAAP//AAAAAP///v/9//3/+//7//n/+f/5//n/+f/3//f/9v/2//b/9v/2//b/
9v/2//b/+P/4//n/+f/5//r/+v/6//v//f/9/////v/+//3//f8AAAEAAgACAAQABgAH
AAkACgALAAwADQALAAsADAAPAA8ADwAPABAAEgARABEAEAAOAA8ADwAOAA4ADwAQABEA
EAAQAA8ADgAOAA4ADgAOAAwADAAMAAsACwAJAAkACgAKAAoACgAIAAQAAgD///3/+f/1
//D/6//r/+v/6//r/+v/6//v/+7/7v/u/+7/7v/u/+z/6//r/+v/6//s/+7/7//v/+//
7//v/+//7//v/+7/7//x//L/8//y//L/8v/y//T/9f/2//f/9v/3//n/+f/5//n/+f/5
//z//v///wEA//////3//f/+/wAAAQACAAEAAAAAAAAAAAAAAAAAAAACAAIAAAACAAIA
AAAAAP///v/8//v/+v/8//v/+v/5//j/9//2//P/9f/2//b/9f/z//T/9P/0//L/9P/0
//T/9v/5//7/BQATACYARgBvAJoA0wAXAWQBsgHyARwCIAIPAvcBxwFxAfUAXQC0/xn/
wv68/tP+4v70/g7/J/89/03/Vv9k/3z/lf+m/7T/wP/J/9D/0v/Y/9v/3v/i/+f/5//p
/+n/6v/s/+//8P/w//H/8f/w/+//7//x//H/8f/y//T/9P/0//X/9f/1//X/9f/3//f/
+P/4//b/9v/2//f/+f/5//r/+v/6//v/+//7//v/+//7//3//f/8//z//P/9//3//v/+
//z//f/+//7/AgADAAQABQAFAAQABQAFAAgACAAIAAgACQAKAAoACwAJAAsACwAMAA0A
DwARABIAEgATABQAFgAXABgAGgAcABwAHQAeAB4AHQAdAB4AIAAiACIAIgAiACAAIAAg
AB8AHgAfACAAIAAgACEAIQAgAB4AHgAeAB4AHQAbABoAGgAaABsAGwAaABoAGgAYABgA
GAAYABgAFgATABMAEQARAA4ACwALAAoABwAHAAYABAAFAAQAAgABAAAA///9//v//P/8
//v/+v/5//n/9//3//f/9//3//f/9//1//X/9P/2//b/9v/2//T/9P/0//T/8v/y//P/
8//z//T/9P/0//P/9f/1//f/9//4//j/+f/4//n/+v/6//v//P/8//3//v///wAAAQAA
AP////8BAAMAAwADAAQAAgABAAEAAAABAAMABAAEAAUABQAFAAUAAgACAAEAAAAAAAAA
AAAAAAAAAAAAAP//AQD/////AAAAAAAAAAD+//z//P/7//v/+//7//r/+f/5//n/+f/5
//n/+f/6//j/+P/4//j/+P/3//f/9//0//T/9f/1//X/9f/1//X/9f/1//X/9P/y//P/
8//z//X/9v/3//j/+//7//v/+//6//v//f/9//3//f/9//3///8AAAAAAQD//////f/9
//7/AAABAAIA///+//7//v8CAAIAAgACAAIAAgAAAAIAAgAAAAAA///8//r/+f/4//j/
9//2//X/9f/1//X/8//x//L/8v/x//H/8v/y//L/9P/0//T/9P/2//f//P8FABMALgBS
AHsAqgDpADMBgAHGAfwBHAIeAg0C7wGxAUcBuwAhAHz/7/64/sT+1f7i/vr+Fv8t/z3/
Sf9U/2j/fv+T/6T/sv+6/8P/zP/Q/9T/1//c/9z/3//h/+H/4f/i/+T/5f/m/+b/5//o
/+j/6P/p/+n/6f/p/+r/6v/q/+r/6//p/+n/6f/p/+n/6f/q/+r/6v/q/+r/6//r/+v/
7P/s/+z/7f/t/+3/7f/t/+3/7//t/+z/7P/s/+7/7//x//L/8P/x//L/8v/1//X/9f/1
//T/9P/2//f/+P/4//j/+P/7//z//P/9//v//f/9//7/AAABAAIAAgACAAMABAAGAAYA
BgAHAAgACQALAA0ADgAOAA0ADQAOAA8AEAARABIAEgASABIAEQAPAA8ADwAOAA4ADwAP
AA4ADAAMAAwADAANAAsACgAKAAoACwALAAoADAAMAAoACgAIAAgACAAGAAUABQADAAMA
AAD9//3//P/7//v/+v/4//n/+P/2//X/9P/z//H/7//v//D/8P/w/+//7//t/+3/6//r
/+v/6//r/+n/6f/o/+j/6P/o/+j/6P/o/+j/6P/o/+j/6f/p/+n/6v/q/+r/6f/r/+v/
7f/s/+z/6//r/+z/7f/u/+7/8f/y//L/8//y//P/9P/1//f/9//4//v/+f/5//n/+v/6
//n/+f/4//r/+//7//r/+//7//v/+//8//z/+//6//r/+v/6//r/+v/6//r/+f/5//f/
9//4//b/9v/2//T/9v/2//X/9f/1//X/9P/z//P/8//z//P/8//z//P/8v/y//L/8v/w
//D/8v/w//D/8P/w//L/8f/x//H/8P/w//H/8f/z//P/8//z//H/8f/x//D/8P/x//H/
8f/z//T/9f/2//X/9f/1//X/+P/5//v/+//7//v/+//7//v//P/8//3//f/9//v/+//9
//7//v/+//v/+v/6//r//P/8//z//P/+//7//P/+//z/+v/6//n/9P/y//H/8P/x//H/
8f/x/+//7//v/+3/7f/u/+7/7f/t/+7/7v/u/+7/7v/u//D/9P/5/wAACQAdAEAAZgCT
AMwAEQFbAZ4B2AH6AfoB5AHFAYkBIQGVAAUAef/6/rf+tv7I/tf+8P4U/y7/Qf9N/1f/
aP9+/5D/of+u/7r/wv/J/9D/0v/U/9n/3P/e/+H/4f/h/+H/4v/k/+f/6P/o/+n/6f/o
/+f/5//p/+n/6f/q/+r/6v/q/+v/7f/t/+3/7f/r/+v/7P/s/+z/7P/s/+3/7f/t/+7/
7v/u/+//7//v/+3/7f/t/+//7f/s/+z/7P/u/+//8f/y//L/8//0//T/9f/1//X/9f/2
//b/+P/5//r/+v/6//r/+f/6//r/+//7//3//f/+/wAAAQACAAIAAgADAAQABgAGAAYA
BwAIAAgACQAKAAoACwALAAwADgAOAA4ADgAOAA4ADgAOAA0ACwALAAsACgAIAAkACQAI
AAgACAAIAAgACQAHAAYABgAGAAcABwAGAAYABgAEAAQABAAEAAQAAgADAAMAAQABAAAA
/f/9//z/+f/5//j/9v/1//T/8v/x//P/8//y//H/7v/u/+3/7P/t/+3/6//r/+v/6//r
/+v/6f/n/+f/5v/m/+b/5v/m/+b/5v/m/+b/5v/m/+f/5//p/+r/6v/q/+r/6//q/+v/
7f/u/+7/7//w//H/8v/y//P/9P/0//X/9v/3//j/+f/3//f/+P/7//v/+//7//z//v/9
//3//P/6//v/+//6//v/+//7//v/+v/6//n/+P/4//j/+P/4//b/9v/2//X/9//1//X/
9v/2//b/9v/0//T/9P/z//P/8//z//L/8f/z//P/8//z//H/8f/x//D/8P/y//D/8P/w
//D/8P/y//H/8f/x//D/8P/x//H/8f/x//H/8f/x//H/8f/w//D/8f/x//H/8//0//X/
9v/3//f/9//3//j/+f/7//v/+//7//v/+//9//7//v/////////9//3/+//8//z//P/9
//z//P/8//7//v/+//7//P/8//r//P/6//j/+P/3//X/9P/0//T/8v/x//D/7//v/+//
7//t/+3/7v/u/+3/7//w//D/8P/u/+7/7v/w//L/8//4/wEACwAgAEIAaQCSAM0AEwFY
AZYBzAHoAd4BvwGXAVMB5wBhAN3/Wv/r/rT+tv7H/tb+8v4U/y//P/9L/1j/aP9+/5H/
pP+y/7r/w//M/9D/zv/V/9r/3P/d/+H/4f/h/+L/5P/j/+T/5P/l/+b/5v/m/+f/5//n
/+f/6P/q/+r/6v/r/+v/6//r/+v/6f/p/+r/6v/s/+z/7P/t/+v/6//s/+z/7v/v/+//
7//v/+//7//x//H/8P/w//D/8//z//T/9P/0//X/9v/2//X/9f/1//X/9v/2//j/+f/6
//r/+v/6//v//P/8//3/+//9//3//v/+////AAAAAAIAAwAEAAYABgAGAAcACAAIAAkA
CgAKAAsACwAMAA4ADgAOAA4ADgAMAAwADAALAAsACwALAAoACQAJAAgABgAIAAgACAAI
AAkABwAGAAYABgAHAAcABgAEAAQAAgACAAQABAAEAAIAAwADAAEAAQAAAP3//f/8//v/
+//6//j/9//2//T/8//z//P/8v/x//L/8v/x//D/7f/t/+v/6//r/+v/6//r/+v/6f/p
/+j/6P/o/+j/6P/q/+r/6v/q/+j/6P/p/+n/6//s/+z/7P/t/+//7//x//P/9P/0//X/
9P/1//b/9v/6//z//f///////////////////wAAAwADAAMAAwAEAAQAAwADAAIABAAF
AAUABAADAAMAAwADAAAAAAD///7/AAAAAAAAAAAAAAAAAAD//////f/9//7//v/+//7/
/P/8//z/+//7//v/+//6//n/+//7//v/+//7//v/+//6//j/+P/4//j/+v/5//n/+f/6
//r/+//7//n/+f/5//n/+//7//v/+v/6//v/+//7//3//v///wAAAQABAAEAAQAAAAEA
AwADAAUABQAFAAUABQAGAAYABwAHAAcABQAFAAcACAAIAAgABQAEAAQABAAHAAgACQAK
AAgACAAGAAgACAAGAAYABQAEAAIAAQAAAP7//f/8//v//f/9//3/+//9//7//v/9//v/
/P/8//z//P/8//z//P/8/wEACAAPAB0ANABWAHsAqADhACcBcAG0AewBBgL6AdsBtwFz
AQkBhQD7/2z/9f7C/sb+1/7o/gL/IP85/0n/Vf9i/3b/jP+f/7L/wv/K/9P/2P/c/+D/
5f/o/+z/7f/t/+//7//w//L/8//0//T/9f/2//b/9v/3//X/9f/1//b/+P/4//j/+f/5
//n/+f/5//n/+f/6//r/+P/4//j/+f/7//v//P/8//r/+//7//v//f/9//3///8BAAAA
AAAAAAMAAwAEAAQABAAFAAYABgAHAAcABwAHAAYABgAIAAkACAAIAAgACAALAAwADAAN
AA0ADwAPABAAEgATABQAFAAVABUAFQAWABgAGAAZABoAGgAbABwAHAAbABsAHAAeACAA
IAAgACAAHgAeAB4AHQAdAB0AHQAcABoAGwAbABoAGAAYABgAGAAYABcAFwAYABYAFwAX
ABYAFgAWABQAFAAWABYAFgAUABMAEwARABEADgALAAsACgAHAAcABgAEAAQABAADAAMA
AQABAAAA///8//z/+//6//v/+//5//n/+f/5//n/+f/3//X/9f/0//T/9P/0//T/9P/0
//T/9P/2//b/9//3//n/+v/6//r/+f/7//v//f/9//7//v///wAAAQACAAIABAAGAAcA
CQAIAAkACgALAAsACwAMAA8ADQANAA0ADgAOAA0ADQAMAAwADQANAAwADAANAA4ADwAO
AA4ADQAMAAsACgAJAAgACgAKAAoACQALAAkACQAKAAkACAAHAAQABQAGAAYABwAFAAUA
BAADAAEAAwAFAAMAAgADAAQABQAGAAQAAwADAAMAAAAAAAEAAQABAAEAAQABAAEAAQAB
AAAAAgADAAMAAwADAAQABQAGAAUABQAFAAUABwAJAAwADQAMAAsACgAJAA0ADgAOAA8A
EQARAA8ADwANAA4ADgAOAA8ADgAOAA4ADgAOAA4ADgAQABAADgAQAA4ADAAMAAsACAAG
AAUABAACAAEAAAD///////////3//f/+//7//f/9//7//v/+//z//P/+//7//v///wAA
AQALABwAOABbAIQAswDzAEABjgHYARICMAItAhkC/wHFAWEB1wA6AIv/+v6+/sn+3v7q
/gD/G/81/0f/UP9a/27/hf+c/67/uv/F/87/1P/Y/93/4v/m/+n/7//v/+//8P/y//P/
9P/0//X/+P/4//j/+f/3//f/9//4//r/+v/6//v/+//7//v/+//5//n/+v/6//j/+P/4
//n/+//7//z//P/8//3//f/9//v/+//7//3//f/8//z//P/9//3//v/+//z//f/+//7/
AQABAAEAAQACAAIABAAFAAQABAAEAAQABQAGAAYABwAJAAsACwAMAA4ADwAQABAAEQAR
ABEAEgAQABAAEQASABMAFQAXABgAGQAZABoAHAAcABwAHAAcABoAGgAaABkAFwAXABcA
FgAWABcAFwAWABYAFgAWABYAFQATABIAEgASABMAEwASABAAEAAOAA4AEAAQABAADgAP
AA8ADQANAAoABwAHAAYABQAFAAQAAgABAAAA/v/9//v/+//6//n/+P/4//f/9v/z//P/
8f/x//H/8f/x//H/8//x//H/8P/u/+7/7v/u//D/8P/w//D/7v/u/+//7//v//D/8P/w
/+//8f/x//P/8f/y//L/8//0//X/9v/2//f/+P/4//n/+P/5//r/+//5//n/+v/9////
/////wAAAAD//////v///wEAAgACAAEAAQABAAEA/v/+//3//P/+//7//v/+//z//P/8
//v//f/7//v//P/8//z//P/6//r/+v/5//n/+//7//r/+f/3//f/9//3//f/9//3//b/
+P/2//b/9v/2//b/9v/1//X/9f/0//T/9f/1//P/8//z//P/9f/1//X/9P/0//X/9f/1
//X/9v/3//j/+//7//v/+//6//v//f/9//3//f/9//3///8AAAAAAQABAAEA////////
AAAAAAAA/f/8//z//P8AAAAAAAAAAP7//v/8//7//v/8//z/+//4//b/9f/0//T/8//y
//H/7//v/+//7f/v//D/8P/v/+//8P/w//D/8v/y//D/7v/w//f//v8JABcAMgBWAIEA
tgDzAD0BhAHEAfIBBAL6AeEBtQFjAeUAUwC//zD/y/6w/sL+z/7g/gD/Iv81/0P/T/9c
/3L/iP+b/6j/tP++/8f/zv/Q/9L/1//a/97/4f/h/+H/4f/i/+T/5f/m/+b/5//o/+j/
6P/p/+n/6f/p/+r/6v/q/+r/6//p/+n/6f/p/+v/6//s/+z/7P/s/+z/7f/r/+v/7P/s
/+7/7//v/+//7f/t/+3/7//x//D/8P/w//P/8//0//T/8//z//P/8v/1//X/9f/1//T/
9P/2//f/+v/6//r/+v/5//r/+v/7//z///8AAAIAAAABAAIAAgAEAAUABgAIAAYABgAH
AAgACgALAAwADAALAAsADAAOABAAEAAQABAADgAOAA4ADQALAAsACwAKAAoACwALAAoA
CgAKAAoACgALAAkACAAIAAYABwAHAAYACAAIAAYABgAGAAYABgAEAAMAAwABAAEAAAD9
//3//P/7//v/+v/4//f/9v/0//P/8//z//L/8f/w//D/7//u/+3/7f/r/+v/7f/t/+3/
7f/r/+n/6f/o/+j/6P/o/+j/6P/o/+j/6P/o/+j/6f/p/+n/6v/q/+r/6//t/+3/7//x
//L/8v/z//L/8//0//T/9f/2//b/9//4//n/+v/7//v/+//8////////////AAAAAP//
///+/wAAAQABAAAA///////////+//7//f/8//z//P/8//z/+v/6//r/+f/5//f/9//4
//j/+P/4//b/9v/2//X/9f/3//f/9v/1//X/9f/1//X/9f/1//X/9P/2//T/9P/y//L/
9P/0//T/9P/0//P/8//z//L/8v/z//P/8//z//P/8//x//H/8f/w//L/8//z//P/9f/2
//f/+P/5//n/+f/5//r/+//9//3//f/9//3//f///wAAAAABAAMAAwABAAEA//8AAAAA
AAABAAAAAAAAAAAAAAAAAAAAAAAAAP7/AAD+//z//P/7//r/+P/3//b/9v/1//T/8//z
//P/8//x//P/9P/0//P/8//0//T/9P/w//L/8v/y//b//f8GAA8AHwA8AGAAiQC+AP8A
RQGIAcIB5AHmAc4BqQFzARUBkwAHAIP/DP/B/rT+xP7T/uj+Cv8q/z//Tf9Z/2j/fv+S
/6H/sP+6/8T/yf/O/9T/2P/d/+D/4P/j/+P/4//j/+T/5v/n/+j/6P/p/+r/6v/q/+v/
6//r/+v/7P/s/+z/7P/t/+3/7f/t/+3/7f/t/+7/7v/u/+7/7v/v/+//7//w//D/7v/v
/+//7//v/+//7//x//P/8v/y//L/8f/x//L/8v/y//P/9P/0//f/9//3//f/9v/2//j/
+f/6//r/+v/6//v//P/8//3/+//9//3//v/+////AAAAAAAAAQACAAQABgAGAAcACAAI
AAkACgAKAAkACQAKAAwADAAMAAwADAAKAAoACgAJAAUABQAFAAQABAAFAAUABAAEAAQA
BAAEAAUAAwACAAIAAgADAAMAAgACAAIAAAAAAAIAAgACAAAA//////3//f/+//v/+//6
//n/+f/4//b/9f/0//L/8f/x//H/8P/v/+7/7v/t/+z/7f/t/+v/6//p/+n/6f/p/+n/
5//n/+b/5v/m/+b/5v/o/+j/6P/o/+j/6P/p/+n/6v/s/+3/7v/t/+//7//x//H/8v/y
//P/9v/3//j/+P/5//r/+v/7//z//f/+/////////wAAAwABAAEAAQACAAIAAQABAAAA
AAABAAEAAAD///////////7//v/9//z//P/8//z//P/8//z//P/7//v/+f/5//r//P/8
//z/+v/4//j/9//3//n/+f/4//f/9//3//f/9//3//f/9//2//j/+P/2//b/9v/2//b/
+P/3//f/9//0//T/9f/1//X/9f/1//X/9f/1//X/9P/0//X/9f/1//f/+P/5//r/+f/5
//n/+f/4//n/+//7//z//f/+////AQACAAIAAwAFAAUAAwADAAEAAgACAAIAAgACAAMA
BAAFAAQAAwACAAIAAgAAAAIAAgAAAAAA///+//z/+//6//r/+f/4//f/9//3//f/9f/z
//T/9P/z//X/9v/2//b/9v/2//b/+P/4//n//v8FAA8AHgA4AFsAhgC1APMAPAGEAcQB
8gH+AekBywGhAVEB2QBTAMT/N//W/rz+x/7W/uj+Av8f/zf/Rf9Q/2D/dv+L/57/sP+8
/8X/zv/U/9b/1//a/9z/4f/j/+P/4//k/+b/6P/q/+v/7f/u/+7/7v/v/+//7//v//D/
8v/w/w==
         </WaveFormData>
      </LeadData>
      <LeadData>
         <LeadByteCountTotal>10000</LeadByteCountTotal>
         <LeadTimeOffset>0</LeadTimeOffset>
         <LeadSampleCountTotal>5000</LeadSampleCountTotal>
         <LeadAmplitudeUnitsPerBit>4.88</LeadAmplitudeUnitsPerBit>
         <LeadAmplitudeUnits>¦ÌV</LeadAmplitudeUnits>
         <LeadHighLimit>2147483647</LeadHighLimit>
         <LeadLowLimit>268435456</LeadLowLimit>
         <LeadID>V5</LeadID>
         <LeadOffsetFirstSample>0</LeadOffsetFirstSample>
         <FirstSampleBaseline>0</FirstSampleBaseline>
         <LeadSampleSize>2</LeadSampleSize>
         <LeadOff>FALSE</LeadOff>
         <BaselineSway>FALSE</BaselineSway>
         <ExcessiveACNoise>FALSE</ExcessiveACNoise>
         <MuscleNoise>FALSE</MuscleNoise>
         <LeadDataCRC32>923081088</LeadDataCRC32>
         <WaveFormData>
BAAEAAQABAACAAIAAgACAAIAAgACAAIAAAAAAAAAAAACAAIAAgACAAIAAgACAAIAAAAA
AAAA////////AAAAAP////8AAAAAAAD///7//v/9//3//P/8//3//f/9//3/AQADAAMA
AwAEAAQABAAEAAQABgAGAAYABQAFAAUABQAGAAcACAAJAAsACQAJAAoADAAMAAwACwAL
AAsACwANAA4AEAARABIAEAAPAA8ADwAPAA4ADQAKAAUABAAEAAIAAQABAAAA///+//7/
/f/9//z/+v/5//n/+//7//v/+//6//r//P8AAP3/+v/+/wMACgAcAEAAbgClAO8ASwGu
AQ4CZgKkAq4CjgJUAv8BhgH8AHUA6/98/1D/Tv9R/1X/Y/9y/33/g/+F/4n/kf+e/7D/
wf/M/9P/2f/d/9//4P/i/+T/5v/o/+n/6f/q/+v/7v/u/+7/7v/s/+3/7f/t/+v/6//r
/+v/7P/s/+z/7P/u/+7/7v/u/+//7//v/+7/8P/w//D/8P/w//D/8P/w//D/8P/w//D/
8P/w//D/8P/w//D/8P/w//D/8P/w//D/8v/y//L/8v/x//H/8f/x/+//8P/w//D/8v/z
//P/8//1//X/9f/2//b/9v/3//n/+P/3//b/9v/4//n/+//9//7//////wAAAgAEAAQA
BAAGAAYABwAJAAoACwALAAsADQANAA0ADQAOAA4ADgAOABAAEQARABEAEQARABMAFAAU
ABMAEgASABEAEgATABMAEwATABMAEQATABMAEwASABEAEAAPAA4ACwAIAAgACAAHAAUA
AgAAAP///f/8//v/+//6//n/+P/4//j/+P/3//j/+P/3//f/9v/1//T/9P/y//H/8P/w
//H/8f/v//H/7//v/+3/7f/w//D/7//v/+3/7f/t/+3/7f/t//D/8P/v/+7/7v/v//D/
8f/x//H/8f/x//H/8//z//L/8v/x//T/9v/4//n/+f/6//v/+//6//r/+//9//v/+v/6
//v//f/9//3//f/+//7///////3//f/9//3//v/+//7////9//z//P/8//r/+v/6//n/
+v/6//r/+//7//v/+//7//v/+v/6//r/+v/6//f/9//3//j/+f/5//r//P/7//r/+P/2
//f/+f/6//r/+f/5//j/9//5//v//f/9//3//v/+//7//v/+/wAAAAD+//7///8AAAEA
AgADAAQABQAFAAMAAwAEAAYABgAGAAUABQAFAAUABwAHAAgACAAIAAgABwAHAAkABwAG
AAUAAAD9//z//P/6//n/+f/4//n/+P/4//f/9f/1//T/9P/z//P/8//z//X/9P/w//L/
9P/1//b/+v8DABQAMABaAIwAzQAhAXkB0gEmAmgCfAJqAjoC7AF3AewAbADv/33/RP9A
/0T/Sf9X/2f/dv9//4P/h/+R/5//rP+4/8P/yv/P/9f/2//b/9z/3P/e/+D/4v/h/+H/
4v/j/+b/5v/m/+b/5v/n/+f/5//n/+f/5//n/+j/6P/o/+j/5v/m/+b/5v/l/+X/5f/k
/+b/5v/m/+b/6P/o/+j/6P/o/+j/6P/o/+j/6P/o/+j/5v/m/+b/5v/o/+j/6P/o/+j/
6P/o/+j/6f/p/+n/6f/r/+z/7P/s/+z/7f/t/+3/7f/t/+3/7v/u/+7/7//x//P/8//z
//T/9//3//j/+f/4//n/+f/6//z//v/+//7/AgACAAMABQAGAAcABwAHAAcABwAHAAcA
BgAGAAYABgAIAAkACQAJAAkACQALAAwACgAJAAgACAAJAAoACwALAAsACwALAAkACQAJ
AAkACAAHAAYABQAEAAMAAAAAAAAA/v/9//v/+v/7//n/+P/3//f/9v/1//T/9P/0//T/
8//0//T/8//z//D/7//u/+7/8P/v/+7/7v/t/+3/6//t/+v/6//p/+n/6v/q/+n/6f/n
/+f/5//n/+f/5//q/+r/6P/o/+n/6//q/+v/6//r/+3/7f/t/+//8P/w//H/8f/x//L/
8//z//P/9P/1//X/9f/2//j/+//5//j/+P/5//f/9//3//f/+P/4//n/+f/5//n/+f/5
//b/9v/2//f/9//2//b/9v/4//j/+P/3//f/9v/1//X/9f/1//X/9f/1//X/9f/0//T/
9P/0//T/8//z//P/9P/y//H/8f/y//L/8v/x//D/8P/x//H/8P/y//P/8//z//P/9f/3
//f/9//4//j/+P/6//r//P/8//r/+v/7//z/+//8//3//v8BAAEA/////wAAAgACAAIA
//////////8BAAEAAgACAAAAAAD/////AQD///7//f/6//f/9v/2//L/8f/x//D/8f/w
//D/7//x//H/8P/w/+//7//v/+//7//u/+7/8P/w//P/+P8EABcAMgBYAIoAygATAWUB
uQEAAi4CNgIcAuYBlAEeAZkAIgC4/13/Mf8u/zL/Ov9L/2H/cf98/4H/g/+N/5v/qf+2
/8L/yf/O/9P/1f/V/9f/2v/a/9z/3v/g/9//3//g/+H/4v/i/+L/4v/i/+P/4//j/+P/
4//j/+P/4v/i/+L/4v/j/+T/5f/m/+X/5f/l/+T/5P/k/+T/5P/k/+T/5P/k/+T/5P/k
/+T/5P/k/+T/5P/k/+T/5P/k/+T/5P/k/+T/5P/k/+T/5P/j/+P/4//j/+X/5v/m/+b/
5v/n/+f/5//l/+X/5f/m/+j/6P/p/+v/6//r/+v/7P/t/+3/7v/v//D/8f/x//L/9P/2
//b/9v/2//b/9//5//j/+f/5//n/+f/5//n/+f/8//z//P/8//z//f/9//3//f/9////
AAAAAP///v/+//3//v///////////////f/9//3//f/8//3//P/7//r/+f/2//b/9v/2
//X/8//y//H/7//u/+3/7//u/+3/7P/s/+z/7P/r/+r/6v/p/+n/6P/n/+b/5v/m/+X/
5P/k/+P/4//h/+P/5f/l/+P/4//i/+L/4f/h/+H/4f/h/+H/4f/h/+T/5P/k/+T/5f/n
/+j/6f/p/+n/6f/p/+n/6//u/+7/7//v/+//8P/x//H/8f/y//P/8//0//T/9f/3//X/
9P/0//X/9//3//f/9//3//b/9v/1//X/9f/1//X/9P/0//T/9f/1//T/9P/0//b/9v/2
//X/9//2//X/9f/3//f/9//3//b/9f/0//P/9f/1//T/9P/2//b/9v/2//P/8//z//T/
9P/z//P/9P/0//T/8//y//T/9f/1//T/8v/z//P/8//1//f/+f/5//n/+v/6//r/+v/6
//z//P/6//r/+//8//3//v///wAAAQABAP////8CAAQABAAEAAEAAQABAAEAAwADAAQA
BAACAAIAAQABAAEA///+//3//P/5//j/+P/2//X/9f/0//P/8v/y//H/8f/x//D/8P/x
//H/8f/x//P/9P/y//L/9P/3//r/AgARACgASgB0AKoA7wA/AZEB4gEiAjgCKAL8AbYB
UAHPAFQA6P+H/0P/Mv80/zj/Q/9X/2v/eP9//4P/i/+Z/6n/tP++/8n/zv/V/9f/2f/b
/9z/3v/i/+T/4v/j/+P/5P/l/+T/5P/k/+T/5v/n/+f/5//n/+f/5//n/+j/6P/o/+j/
6P/o/+j/6P/n/+f/5//m/+j/6P/o/+j/6P/o/+j/6P/q/+r/6v/q/+r/6v/q/+r/6P/o
/+j/6P/o/+j/6P/o/+r/6v/q/+r/6//r/+v/6//r/+z/7P/s/+7/7//v/+//7//v/+//
8P/w//D/8f/z//H/8f/x//L/9f/1//b/9//6//v/+//8//z//v/+//7//v/+////AQAA
AAEAAQABAAIAAwAEAAUABgAGAAYABgAGAAcABwAHAAUABQAHAAgACgAJAAgACAAHAAgA
CQAJAAkACQAJAAcABwAHAAcABgAHAAYABQAEAAMAAAAAAAAAAAD///3//P/7//n/+P/3
//X/9P/z//L/9P/0//T/8//w//D/7//v/+7/7f/s/+z/7P/r/+r/6v/r/+v/6f/r/+v/
6//p/+n/7P/s/+v/6//r/+v/6//r/+v/6//u/+7/7P/s/+3/7//w//H/8f/x//X/9f/1
//f/+v/6//v/+//7//z//f/9////AAABAAEAAgACAAMABQAEAAIAAQABAAEAAQABAAEA
AQAAAAAA//8BAAEAAQABAP7//v/+///////+//7//v8AAAAAAAD///z/+P/0//H/7f/p
/+X/4f/h/+H/4f/h/+H/4//k/+T/5P/k/+T/5P/k/+P/4//j/+T/5v/l/+X/5v/m/+b/
5f/k/+X/5//o/+j/6f/r/+z/7f/q/+v/7P/r/+7/8P/x//L/8P/w//L/8v/w//D/8f/y
//X/9v/3//j/+f/5//f/9//5//z//f/+//3//f/9//3//f/9//7//v8AAAAA/////wEA
///+//3/+v/3//b/9v/1//X/9v/2//T/8v/x/+//8f/x//D/8P/x//H/8f/x/+3/7v/u
/+7/8P/x//L/+P8BABIALgBYAIoAzQAfAX0B3gE6An4CkgJ+Ak4CAgKTAQoBhAD9/4X/
SP9C/0j/S/9R/13/av95/4H/g/+J/5n/qP+2/8H/yP/R/9X/1f/Z/9z/3P/g/+T/4v/j
/+P/5P/l/+b/5v/m/+b/5P/l/+X/5f/n/+f/5//n/+r/6v/q/+r/6v/q/+r/6v/t/+3/
7f/s/+z/7P/s/+z/7v/u/+7/7v/u/+7/7v/u/+z/7P/s/+z/7P/s/+z/7P/q/+r/6v/q
/+z/7P/s/+z/7//v/+//7//t/+7/7v/u//D/8f/x//H/8f/x//H/8v/w//D/8f/z//T/
9f/2//j/+f/5//r/+//8//3//f/+//7/AAAAAAAAAgACAAMABQAIAAkACQAJAAsACwAL
AAsADgAOAA4ADgAQABEAEQARABEAEQATABQAEgARABAAEAARABIAEwATABUAFQAVABMA
EwATABMAEgATABIAEQAQAA4ACgAJAAgACAAHAAUABAAFAAMAAgABAP///v/9//z/+v/6
//r/+f/4//j/9//3//b/9f/0//T/9P/z//L/8v/z//P/8f/z//H/8f/v/+//8P/w/+//
7//v/+//7//v/+//7//y//L/8v/y//P/9f/0//X/9f/1//n/+f/5//v//P/8//3//f/7
//z//f/9//7/AAACAAMAAAAAAAEAAwAFAAQABAAFAAcABwAHAAcABQAEAAQAAwADAAMA
AwADAAQABAAEAAUAAwACAAIAAgACAAIAAgABAAEAAAD/////////////////////////
///////+//z//P/8//z/+//7//v//P/8//v/+//8//r/+v/5//j/+v/7//v/+v/4//n/
+f/5//v//f////////8AAAAAAAAAAAAAAgACAAIAAgADAAQAAwAEAAUABgAHAAcABQAF
AAcACgALAAwACQAJAAkACQALAAsADAAMAAwADAALAAsACwAJAAgABwAEAAEAAAAAAAAA
//////7//f/8//z/+//7//v/+v/6//n/+f/5//n/+f/6//r/+v/6//n//P8AAAsAIABE
AHAApgDvAEUBowH+AVICiAKQAnICOALeAWEB2gBaANn/cf9M/07/Uv9X/2P/b/98/4P/
hf+J/5X/pf+y/77/yf/Q/9f/3//h/+H/5P/k/+b/5v/o/+f/5//o/+n/6v/q/+r/6v/q
/+v/6//r/+v/6//r/+v/7P/s/+z/7P/s/+z/7P/s/+3/7f/t/+z/7P/s/+z/7P/s/+z/
7P/s/+7/7v/u/+7/7P/s/+z/7P/s/+z/7P/s/+7/7v/u/+7/8P/w//D/8P/v/+//7//v
/+3/7v/u/+7/8P/x//H/8f/x//H/8f/y//L/8v/z//X/9f/1//X/9v/3//f/+P/5//r/
+//7//z//v8AAAAAAAAAAAAAAQADAAYABwAHAAcACQAJAAkACQAKAAoACgAKAAoACwAL
AAsACQAJAAsADAAMAAsACgAKAAsADAANAA0ADQANAA0ACwALAAsACwAKAAkACAAHAAYA
BwAEAAQABAACAAEA///+/////f/8//v/+f/4//f/9v/2//b/9v/1//L/8v/x//H/8P/v
/+7/7v/u/+3/7P/s/+3/7f/r/+3/6//r/+n/6f/q/+r/6f/p/+v/6//r/+v/6f/p/+z/
7P/r/+r/6v/r/+z/7f/t/+3/8f/x//H/8//0//T/9f/1//b/+P/6//v/+f/6//v/+//6
//r/+//9//3//P/8//3//f/9//3//f////7//v/9//3//f/9//3//P/8//z//f/7//r/
+v/6//r/+v/6//n/+//6//n/+f/5//n/+f/5//f/9//3//f/9//3//b/9v/2//b/9v/1
//X/9v/2//b/9v/2//X/9f/1//b/9v/1//X/9v/2//b/9f/0//T/9f/1//T/9P/1//X/
9f/3//n/+//7//n/+v/6//r//P/8//7//v/8//z//f/+////AAABAAIAAwADAAEAAQAE
AAYABgAGAAMAAwADAAMABQAFAAYABgAGAAYABQAFAAMAAQAAAP///P/5//j/+P/4//f/
9//2//X/9P/0//P/8//z//L/8v/z//P/8//z//P/9P/0//T/9P/3//z/AgATADAAWACI
AMQAEQFlAbcBBAI8AkgCMgICArYBQgG7AEAA1P9x/z//Ov9A/0T/Vf9p/3n/gv+H/4n/
k/+f/63/uv/E/8v/0P/X/9v/2//d/+D/4P/i/+T/5P/j/+P/5P/l/+b/5v/m/+b/5P/l
/+X/5f/n/+f/5//n/+j/6P/o/+j/6v/q/+r/6v/p/+n/6f/o/+j/6P/o/+j/6P/o/+j/
6P/o/+j/6P/o/+j/6P/o/+j/5v/m/+b/5v/o/+j/6P/o/+j/6P/o/+j/5//n/+f/5//p
/+r/6v/q/+r/6//r/+v/6//r/+v/7P/q/+r/6//t/+//7//v//D/7//v//D/8f/y//P/
8//0//b/+P/4//j/+v/6//v//f/+////////////////////AAAAAAAAAAAAAAEAAQAB
AAEAAQADAAQABAADAAIAAgADAAQABQAFAAUABQAFAAMAAwADAAMAAgABAAAA///+////
/P/8//z//P/7//n/+P/1//P/8v/x//L/8v/y//L/8P/w//D/7//u/+7/7f/t/+z/6//q
/+r/6v/p/+j/6P/n/+f/5f/n/+f/5//l/+X/5v/m/+X/5f/n/+f/5//n/+X/5f/o/+j/
6P/o/+n/6//s/+3/7f/t/+//7//v//H/8v/y//P/8//z//T/9f/1//f/+P/5//n/+P/4
//n/+//5//j/+P/5//n/+f/5//n/+f/4//j/9//3//f/9//3//T/9P/0//X/9//2//b/
9v/2//b/9v/1//X/9P/z//P/8//z//P/8//z//P/8//z//P/8//y//L/8v/y//L/8v/y
//L/8v/x//H/8f/y//L/8f/x//L/8v/y//H/8P/w//H/8f/w//D/8f/x//H/8f/z//X/
9f/3//j/+P/4//j/+P/6//r/+P/4//n/+v/7//z//f/+///////9//3//v8AAAAAAAAB
AAEAAQABAAEAAQACAAIAAgACAAEAAQD///3//P/7//r/9//2//b/9P/z//P/8v/v/+7/
7v/t/+3/7f/s/+z/7//v/+//7//v/+z/7P/u//D/8f/y//j///8QAC4AVgCCAMMADwFd
AagB8AEgAiICAALKAXgBBQGEABIArf9X/zD/Lv8y/zf/S/9h/3D/ef99/4P/i/+Z/6b/
tP/B/8b/zf/V/9P/0f/W/9z/2v/c/97/3//f/+D/4f/g/+D/4P/g/97/3//f/9//4f/h
/+H/4f/i/+L/4v/i/+L/4v/i/+L/4f/h/+H/4P/i/+L/4v/i/+L/4v/i/+L/5P/k/+T/
5P/i/+L/4v/i/+L/4v/i/+L/5P/k/+T/5P/k/+T/5P/k/+X/5f/l/+X/4//k/+T/5P/m
/+f/5//n/+f/5//n/+j/5v/m/+f/6f/p/+n/6f/q/+v/6//s/+3/7v/v/+//8P/y//T/
9P/0//T/9P/1//f/9v/3//f/9//3//f/9//3//r/+v/6//r/+P/5//n/+f/5//n/+//8
//7//f/8//z/+//8//3//f/9//3//f/7//3//f/9//z//f/8//v/+v/5//b/9v/2//b/
9f/z//L/8f/v/+7/7f/t/+z/6//q/+r/6v/q/+n/5v/m/+X/5f/m/+X/5P/k/+L/4f/g
/+D/3//f/93/3//h/+H/3//f/+D/4P/f/9//4f/h/+H/4f/f/9//4v/i/+T/5P/l/+f/
6P/p/+n/6f/s/+3/7v/x//D/8P/x//H/8f/y//P/8//z//T/9f/1//L/8v/z//X/9//2
//b/9//1//X/9f/1//X/9P/0//P/8//z//P/8//y//L/8v/z//P/8v/y//L/8v/y//L/
8f/x//D/7//v/+//7//v/+//7//v/+//7//v/+//7v/u/+z/7P/s/+z/7f/t/+3/7v/u
/+3/7f/u//D/8P/v/+7/7v/v/+//7v/u/+//7//v/+//8f/z//P/9f/2//b/9v/0//T/
9v/2//j/+P/5//r/+f/6//v//P///////f/9//7/AAAAAAAA/f/9//3//f8BAAEAAgAC
AAIAAgABAAEAAwABAAAA///6//f/9v/2//T/8//z//L/8v/y//P/8//1//X/9P/0//T/
8//y//H/8//y//L/8v/w//H/9v/8/wcAHAA6AGIAlADXACcBewHQAR4CTgJOAioC8AGa
ASMBogAsALv/Yf88/zr/PP9H/1f/Zf90/3v/ff+D/4//nf+s/7z/x//O/9P/1//Z/9v/
3v/i/+T/5P/k/+X/5f/m/+f/6P/o/+j/6P/o/+n/6f/p/+n/6f/p/+n/6v/q/+r/6v/q
/+r/6v/q/+v/6//r/+r/6P/o/+j/6P/p/+r/6//s/+r/6v/q/+r/6v/q/+r/6v/s/+z/
7P/s/+7/7v/u/+7/8P/w//D/8P/v/+//7//v/+3/7v/u/+7/7v/v/+//7//v/+//7//w
//L/8v/z//X/9//3//f/+P/3//f/+P/5//r/+//7//z//P/+//7//v8CAAIAAwAFAAgA
CQAJAAkABwAHAAcABwAKAAoACgAKAAwADQANAA0ACwALAA0ADgAQAA8ADgAOAA4ADgAO
AA0ADgAPABAADwAQABEAEgASABEAEAAPAA4ACwAIAAgACAAHAAUAAgAAAAEA///+//3/
+//6//n/+P/2//b/9v/1//X/9v/2//f/9P/z//L/8v/y//H/8P/w/+//7//t/+//7f/t
/+v/6//t/+7/7v/v//H/8f/x//H/8f/x//T/9P/0//T/9f/3//j/+f/5//n//f/9//3/
///+//7//////wEAAgADAAMABQAGAAcABwAEAAQABQAHAAUABAAEAAUABgAHAAgACQAJ
AAgACAAHAAYABQAEAAMAAgACAAIAAwADAAIAAgACAAAAAAAAAP//AAAAAAAAAQD/////
//////v//f////3//P/9//7///8AAP3//f/9//7//P/7//v//P/+//7//f/8//z//f/9
//z//P/9//3//f/7//3/////////AAAAAAAAAgACAAQABAAEAAQABQAGAAkACgALAAwA
DQANAAsACwAKAAwADAAMAAwADQAOAA8ADwAPABAAEAASABIAEQARABEADwAOAA0ACAAF
AAQABAACAAEAAQAAAP///v/+//3//f/9//z//P/9//3//f/9//v//P/8//r/+v/7//j/
+P/9/woAIABCAG4ApwDzAE8BsAESAmoCogKqAowCUgL5AXwB8gBrAOP/ev9S/1D/Vf9b
/2P/bv97/4X/hf+J/5P/ov+0/8H/yP/R/9n/3f/f/+L/5P/o/+r/7v/t/+3/7v/v//D/
8P/w//D/8v/z//P/8//z//P/8//z//T/9P/0//T/9P/0//T/9P/z//P/8//y//D/8P/w
//D/8f/y//P/9P/0//T/9P/0//L/8v/y//L/8v/y//L/8v/y//L/8v/y//L/8v/y//L/
8//z//P/8//z//T/9P/0//T/9f/1//X/9f/1//X/9v/4//j/+f/7//v/+//7//z//P/7
//v/+//8//3//f/+/wIABAAEAAQABgAGAAcACQAKAAsACwALAAsACwALAAsACgAKAAoA
CgAMAA0ADQANAA0ADQAPABAAEAAPAA4ADgAPABAAEQARAA8ADwAPAA0ADwAPAA8ADgAN
AAwACwAKAAcABAAEAAQABAADAAEAAAABAP///v/9//3//P/7//r/+f/4//f/9f/y//L/
8f/x//D/7//u/+7/8P/v/+7/7v/r/+v/6f/r/+v/6//p/+n/6v/q/+n/6f/p/+n/6f/p
/+n/6f/s/+z/7P/s/+3/7//u/+//7//v//H/8f/x//P/9P/0//X/9f/1//b/9//3//n/
+v/7//v/+v/6//v//f////7//v////3//f/9//3/+//6//r/+f/7//v/+//7//r/+v/6
//v/+//6//r/+v/6//r/+v/5//n/+P/3//f/+P/5//r/+//8//3//v/////////+//7/
AgAAAP7//v/+//7/////////AAD+//3//f/+//z//P/7//r//P/9//3//P/6//v/+//7
//3///8BAAEAAQACAAIAAgACAAIABAAEAAIAAgADAAQABwAIAAkACgALAAsACQAJAAoA
DAAMAAwACQAJAAkACQALAAsADAAMAAoACgAJAAkACwAJAAgABwACAP///v/+//z/+//7
//r/+f/4//j/9//3//f/9v/2//f/9//3//f/9//2//T/9P/0//f//P8CAA8AJABKAHYA
rgD1AEcBmwHuATQCVgJSAi4C7gGKAQcBhAAMAJ3/T/88/0L/Rv9P/2P/df+A/4f/i/+P
/5v/q/+4/8L/zf/S/9n/3//f/9//4P/i/+T/5v/o/+f/5//o/+n/6v/q/+r/6v/s/+3/
7f/t/+3/7f/t/+3/7P/s/+z/7P/q/+r/6v/q/+v/6//r/+r/7P/s/+z/7P/s/+z/7P/s
/+z/7P/s/+z/7P/s/+z/7P/s/+z/7P/s/+z/7P/s/+z/6v/q/+r/6v/r/+v/6//r/+v/
7P/s/+z/7v/v/+//7//t/+3/7f/u//D/8P/x//P/8f/x//H/8v/z//P/9P/1//b/9//3
//j/+P/6//r/+v/8//z//f///wAAAQABAAEAAwADAAMAAwACAAIAAgACAAIAAwADAAMA
AwADAAUABgAGAAUABAAEAAMABAAFAAUABQAFAAUAAwAEAAUABgAGAAMAAgABAAAAAQD+
//7//v/8//v/+f/4//n/9//2//X/9f/0//P/8v/w//D/8P/v/+7/7v/t/+3/7v/t/+z/
7P/q/+n/6P/o/+f/5//l/+f/5//n/+X/5f/m/+b/5f/l/+X/5f/l/+X/5//n/+r/6v/q
/+r/6//t/+z/7f/t/+3/7//v/+//8f/y//L/8//z//X/9v/3//f/9//4//n/+f/4//j/
+f/7//v/+v/6//v/+//7//v/+//7//r/+v/5//n/+f/5//n/+P/4//j/+f/3//b/9v/2
//T/9P/0//P/8//y//H/8f/z//P/8//z//H/8f/x//H/8f/x//D/8P/y//D/8P/v//D/
8P/w//D/8P/v/+//7//w//D/7//v//D/8P/w/+//7v/u/+//7//u//D/8f/x//H/8f/z
//X/9f/z//T/9P/0//b/9v/4//j/9v/2//f/+P/7//z//f/+///////9//3//P/+//7/
/v////////////////8AAAAAAAAAAP/////9//v/+v/5//b/8//y//L/8v/x//H/8P/v
/+7/7v/t/+//7//u/+7/7v/t/+z/6//r/+z/7P/s/+7/8//4//7/CwAkAEYAdACuAPUA
QQGRAdwBFAIkAg4C3gGYATABrQA0AMr/bf83/yz/Lv80/0H/V/9r/3b/ff+D/4v/mf+l
/7D/uv/D/8r/zf/R/9P/1f/Y/9z/3P/c/97/3f/d/97/3//i/+L/4v/i/+D/4f/h/+H/
4f/h/+H/4f/i/+L/4v/i/+L/4v/i/+L/4//j/+P/4v/i/+L/4v/i/+L/4v/i/+L/4v/i
/+L/4v/g/+D/4P/g/+L/4v/i/+L/4P/g/+D/4P/g/+D/4P/g/+P/4//j/+P/4f/i/+L/
4v/i/+P/4//j/+P/4//j/+T/5P/k/+X/5//l/+X/5f/m/+f/5//o/+n/6v/r/+v/7P/s
/+7/7v/u//D/8P/x//P/9P/1//X/9f/z//P/8//z//L/8v/y//L/8v/z//P/8//z//P/
9f/2//b/9f/0//T/9f/2//f/9//3//f/9//1//f/9//3//b/9f/0//P/8v/z//D/8P/w
//D/7//t/+z/6//p/+j/5//n/+b/5f/k/+L/4v/i/+H/4P/g/9//3//g/9//3v/e/97/
3f/c/9z/2//b/9n/2//d/93/2//b/9z/3P/b/9v/3f/d/93/3f/f/9//4v/i/+L/4v/j
/+X/5v/n/+f/5//n/+f/5//p/+n/6P/o/+f/5//o/+n/6f/p/+r/6//r/+j/6P/p/+v/
6f/o/+j/6f/n/+f/5//n/+f/5v/m/+X/5f/l/+X/5f/m/+b/5v/n/+X/5P/k/+T/5P/k
/+T/4//h/+D/3//f/+D/4f/i/+P/4v/h/+D/3//f/9//3v/e/+D/4P/g/+D/4P/g/+D/
4f/h/+H/4v/g/9//3//g/+D/4P/f/97/3v/f/9//3v/e/9//3//f/+H/4//l/+X/5P/k
/+P/4v/i/+L/5P/k/+b/5v/n/+j/6f/q/+v/7P/v/+//7f/t/+3/7v/t/+z/7v/v//D/
8f/x//H/8v/y//D/8P/v/+//8f/v/+7/7f/q/+f/5v/m/+b/5f/l/+T/4f/g/+D/3//d
/93/3P/c/9//3//f/9//4f/g/+D/4v/i/+H/4v/m/+3/+P8OADIAYACXAN8ANQGMAeAB
JgJGAjQCCALIAWcB5gBmAPH/hf88/yj/Kv8r/zX/Q/9S/2H/af9t/3P/gf+Q/57/q/+0
/7v/w//H/8f/yP/I/8j/yv/O/87/zf/N/83/z//Q/9H/0v/S/9P/0//T/9P/0//T/9P/
1v/U/w==
         </WaveFormData>
      </LeadData>
      <LeadData>
         <LeadByteCountTotal>10000</LeadByteCountTotal>
         <LeadTimeOffset>0</LeadTimeOffset>
         <LeadSampleCountTotal>5000</LeadSampleCountTotal>
         <LeadAmplitudeUnitsPerBit>4.88</LeadAmplitudeUnitsPerBit>
         <LeadAmplitudeUnits>¦ÌV</LeadAmplitudeUnits>
         <LeadHighLimit>2147483647</LeadHighLimit>
         <LeadLowLimit>268435456</LeadLowLimit>
         <LeadID>V6</LeadID>
         <LeadOffsetFirstSample>0</LeadOffsetFirstSample>
         <FirstSampleBaseline>0</FirstSampleBaseline>
         <LeadSampleSize>2</LeadSampleSize>
         <LeadOff>FALSE</LeadOff>
         <BaselineSway>FALSE</BaselineSway>
         <ExcessiveACNoise>FALSE</ExcessiveACNoise>
         <MuscleNoise>FALSE</MuscleNoise>
         <LeadDataCRC32>1946674730</LeadDataCRC32>
         <WaveFormData>
BAAEAAQABAACAAIAAgACAAAAAAAAAAAAAAAAAAAAAAACAAIAAgACAAIAAgACAAIAAQAA
AP///v8AAAAAAAD//////////wAA/v/9//3//v/+//3//f/9//3//f/9//7/AAACAAMA
BgAFAAQAAwACAAQABQAFAAYABAAEAAQABgAHAAgACQALAA0ADQANAA0ADQAOAA4ADgAQ
ABAAEgATABQAFQAWABcAFgAVABMAEQAUABMAEQAPAAwACgAHAAUABQAEAAMAAgD/////
//////3/+//7//v//f/+//7//v////////8AAAAA/P/8/wEAAAAFABoANgBZAIkAxQD/
ADwBfQGwAckBxwGyAYoBTQEEAb8AeABAACUAEwAFAP7/+f/0/+//5//f/9f/0v/R/9r/
4f/n/+v/8P/x//H/8f/x//D/8f/z//X/9f/1//b/9v/2//f/9//1//X/9f/1//P/8//z
//P/9P/0//T/9P/2//b/9f/1//b/9v/1//X/9//3//f/9//3//f/9//3//X/9f/1//T/
9f/1//b/9v/2//b/9v/2//b/9v/2//b/9f/1//X/9v/2//X/9f/1//P/9P/0//T/9P/0
//b/9v/4//n/+//8//z//P/7//v/+f/6//r/+v/8//3/AAACAAMABAAFAAYACAAJAAoA
CwAMAAwADgAOABAAEAASABQAFAAUABQAFgAUABQAFQAWABgAGQAZABgAGgAaABwAHQAd
ABsAGwAbABsAGwAbABsAGwAaABgAGAAYABgAFwAVABQAFAASABEADgAMAAwADAAJAAgA
CAAHAAMAAgACAAIAAQAAAP/////+//7//P/7//v//P/8//3//P/7//r/+f/5//j/+P/4
//f/9//4//j/9v/2//b/9v/3//f/9//3//f/9//3//j/9v/2//b/9//1//b/9v/4//j/
9//3//j/+P/4//n/+f/3//n/+f/5//r//P///wAA/v/+//7//v/+//7//v////3//v/+
//7/AAAAAAAAAAACAAIAAgAAAP7//v///////v/+//7//v/8//z/+//7//z//P/6//j/
+f/6//v//P/8//z//P/7//n/+v/4//j/+P/4//b/9v/2//b/9v/3//j/+f/4//j/9//3
//r/+v/5//n/9//3//f/9//4//n/+v/6//z//P/8//z//P/8//3//f/8//z//P/8//7/
//8AAAEAAwADAAMAAwADAAUABgAGAAYABgAGAAgACQAJAAkACQAJAAkACQAIAAkACQAH
AAQA///9//z/+v/3//f/9v/1//b/9f/1//X/8//z//H/8f/x//H/8v/y//T/8f/t/+//
8v/y//L/8v/3//7/CwAiAEIAbQChANkADwFKAX8BnAGfAY8BbAEwAecApABjACYAAgDz
/+n/4//g/9//3v/Z/9P/zf/N/87/z//U/9n/3f/f/+T/5//l/+P/4//k/+X/5f/l/+X/
5f/m/+b/5v/n/+f/5//n/+f/5//n/+f/5//n/+b/5v/m/+b/6P/o/+f/5//n/+b/5P/j
/+X/5f/l/+X/5f/l/+X/5f/n/+f/5//m/+f/5//o/+j/5//m/+X/5P/k/+T/5P/k/+P/
4//j/+T/5v/l/+X/5f/l/+b/5v/m/+b/5v/o/+j/5//n/+j/6P/n/+j/6P/p/+v/7P/s
/+z/7//v//H/8v/z//T/9f/2//f/9//3//f/+v/6//z//P/9//7/AQAEAAIAAgACAAQA
AgACAAMABAAGAAcABwAGAAgACAAKAAsACQAHAAcABwAHAAcABwAHAAcABgAEAAQABAAE
AAMAAQAAAAAA/v/9//z/+v/6//r/9//2//b/9f/1//T/9P/0//H/8P/v/+//8P/w/+7/
7f/u/+7/7f/t/+v/6//r/+v/6v/q/+v/7P/p/+n/6v/q/+r/6v/q/+r/5//n/+f/5//l
/+X/5f/m/+j/6P/o/+n/5//o/+j/6v/q/+n/6f/q/+r/6v/r/+v/6//t/+3/7f/r/+z/
7v/u/+7/7v/u/+7/7//w//H/8//x//L/8v/y//L/8v/y//L/8v/y//L/8P/y//L/8//z
//L/8v/y//L/8P/w/+//7//y//L/8P/u/+7/7v/u/+7/7v/u/+7/7f/v/+7/7v/u/+7/
7v/u/+7/7v/u/+7/7v/t/+3/7f/t/+z/7P/r/+v/7v/u/+3/7f/t/+3/7f/t//D/8f/y
//L/8v/y//L/8v/y//L/8//z//T/9P/0//T/9P/1//b/9//7//v/+//7//v//f/+//7/
/P/8//z//v////////////3//f/9//z/+//7//n/9v/1//P/8v/w/+3/7f/s/+v/7P/r
/+v/6//t/+3/6//r/+n/6f/q/+r/6v/p/+n/6//q/+r/7v/0//3/CgAfAEAAagCZAMkA
AQE1AV4BcwF0AV0BNwH6ALAAbwA0AP//4P/S/8n/xf/J/87/z//M/8f/wf+//8P/yP/P
/9b/1//Z/93/3v/d/93/3f/d/+D/4f/h/+H/4f/h/+L/4v/i/+P/4//j/+P/4//j/+P/
4//j/+P/4v/i/+L/4v/k/+T/4//j/+T/5P/j/+P/4f/h/+H/4f/h/+H/4f/h/+H/4f/h
/+D/4f/h/+L/4v/g/+D/4P/g/+D/4P/g/+D/3//f/9//4P/e/93/3f/d/9//4P/g/+D/
4P/g/+L/4v/h/+H/4v/i/+P/5P/k/+X/5f/m/+b/5v/n/+f/6f/q/+v/7P/t/+7/8P/x
//L/8//0//T/9v/2//b/9v/4//r/+v/6//r//P/+//7///8AAP7///////7//v/+/wAA
AQABAP///////////////////f/8//r/+v/8//z/+//5//j/+P/2//X/9P/y//L/8v/x
//D/8P/v/+3/7P/s/+z/6//q/+n/6f/s/+z/6v/p/+j/6P/n/+f/5//n/+f/5//l/+T/
5P/k/+P/4//k/+T/5P/k/+T/5P/j/+P/4//j/+H/4f/h/+L/5P/k/+T/5f/j/+T/5P/m
/+j/5//n/+j/6P/o/+n/6f/r/+3/7f/t/+v/7P/u/+7/7v/u/+7/7v/w//D/8P/x/+//
8P/w//D/8P/w//D/8P/y//L/8v/w//D/8P/x//H/7v/u/+7/7v/w//D/7//v//L/8v/w
/+7/7//w//H/8v/0//T/9P/z//P/8v/y//L/9P/y//L/8v/y//L/8v/y//D/8P/w//D/
7//v/+//7//w//D/7//v//L/8v/x//H/7//v/+//7//y//P/9P/0//j/+P/4//j/+P/4
//n/+f/4//j/+P/4//r/+//8//3///////////8BAAMABAAEAAIAAgACAAQABQAFAAUA
BQAFAAUABQAEAAEAAQD///z/+//5//j/9v/1//X/9P/z//L/8f/x//H/8//z//H/8f/x
//H/8v/y//L/8f/x//H/8v/y//T/+P///woAHQA4AFoAhwC5AO8AJwFaAXkBgAFzAVUB
HgHWAJEAVAAbAPL/4P/V/83/zf/Q/9P/0v/R/8v/yf/L/9D/1f/Y/93/4f/l/+b/5f/l
/+f/5//o/+n/6f/n/+f/5//o/+j/6P/p/+n/6//r/+v/6//r/+v/6//r/+z/7P/s/+z/
7P/s/+v/6//s/+z/6//r/+v/6//r/+v/6//r/+v/6//r/+v/6//q/+n/6f/q/+r/6P/o
/+j/6P/q/+r/6v/q/+n/6f/p/+r/6v/p/+n/6f/p/+r/6v/q/+z/7P/u/+7/7f/t/+7/
7v/v//D/8P/x//H/8v/y//L/8//z//X/9v/5//r/+//8//z//f/+////AAAAAAIAAgAA
AAAAAgAEAAUABgAHAAoADAAMAA0ADgAMAA0ADQAMAAwADAAOAA8ADwANAA0ADQANAA0A
DQANAAsACgAIAAgACAAIAAcABQAGAAYABAADAAIAAAAAAAAA///+//7//f/7//r/+v/6
//f/9v/1//X/+P/4//b/9f/2//b/9f/1//P/8//z//P/8//y//L/8v/v/+//8P/w//L/
8v/y//L/8f/x//H/8f/v/+//7//w//L/8v/y//P/8v/y//H/8v/z//P/9P/2//j/+P/5
//n/+f/7//v/+//7//z//v/+//7//v/+//7/AAAAAAAAAQD//wAAAAAAAAAAAAAAAAAA
AAAAAAAA/v/+//7///////7//v/+//7/AAAAAP/////+//7//P/6//b/9P/y//D/7P/o
/+T/3//h/+D/4P/g/+T/4v/k/+T/5P/m/+b/5v/m/+T/5P/k/+T/4f/h/+H/4f/j/+T/
5P/l/+f/6P/o/+n/6v/r/+z/7f/r/+v/6//q/+3/7v/v//D/8P/w//H/8f/y//L/8v/y
//T/9f/2//f/+f/5//n/+f/6//3///8AAAAAAAAAAAIAAQABAAEAAQADAAMAAwACAAEA
AQD///z/+//5//j/9v/3//f/9v/1//P/8f/w/+//8f/x/+//7//x//H/8v/y/+7/7//v
/+//8P/w//L/9v/5/wAADwAmAEYAcQCnAN8AGQFaAZEBsAGzAaUBhgFOAQUBwAB5ADoA
FgAFAPn/7f/m/93/2P/Z/9n/z//J/87/1f/a/9v/3//j/+b/5//p/+n/5//o/+3/6//p
/+n/6f/q/+r/6v/r/+v/6//r/+v/6//t/+3/7f/t/+7/7v/u/+7/7v/u/+3/7f/w//D/
7//v/+//7//v/+//7//v/+//7//x//H/8f/w/+//7//w//D/7v/u/+7/7v/w//D/8P/w
/+3/7f/t/+7/7//v//D/8f/v//D/8P/w//D/8P/y//L/8f/x//L/8v/y//L/8f/x//T/
9v/3//j/+//7//3//v/9//7///8AAAAAAQACAAMABgAGAAgACAAJAAoADQAQAA4ADgAO
ABAAEQASABQAFgAWABcAFwAWABgAGAAaABsAGQAXABcAFwAXABcAFwAXABkAGAAWABYA
FgAWABUAEwASABIAEAAPAA0ACgAJAAgABwAGAAYABQAEAAQABQAGAAQAAgAAAP///v/+
//z/+//7//z//P/9//3//f/9//3/+//6//r/+v/3//f/+P/4//b/9v/2//b/9//3//f/
9//5//n/+f/6//j/+P/4//n/9//4//j/+v/8//v/+//8//7//v////////8BAAEAAQD/
/wAAAgACAAIAAgACAAIABAAEAAQABQAFAAYABgAGAAgACAAIAAgABgAGAAYABAAEAAQA
BQAFAAQABAAEAAQAAgACAAEAAQADAAQAAwACAAIAAgACAAIAAgACAAIAAQABAAAAAAAA
AAAAAgAAAP7//v/+//7//v/+//7//v/9//3//f/9//z//P/7//v//v/+//3//f/7//v/
+//7//z//f/+//7/AAAAAAAAAAD+//7//////wIAAgACAAIABgAHAAgACQAKAAkACAAH
AAgACwANAA4ADAAMAAwADgAPAA8ADwAPABEAEQARABAADQANAAsACAAHAAUABAACAP//
///+//3//P/7//v/+//7//v/+f/5//n/+f/6//r/+v/5//n/+f/4//j/+P/6////CAAb
ADYAVgCFAL0A9wAxAW4BnQG0Aa8BlQFqASoB4wCiAF8AKAAOAAEA9f/x/+z/5f/i/9//
1//P/83/0v/X/9z/4f/j/+n/7v/v/+3/7f/t/+z/6//t/+3/7f/t/+7/7P/s/+3/7f/t
/+3/7f/t/+//7//v/+//7v/u/+7/7v/u/+7/7f/t/+7/7v/t/+3/7f/t/+3/7f/t/+3/
7f/t/+3/7f/t/+z/6//r/+z/7P/s/+z/7P/s/+7/7v/u/+7/7f/t/+3/7v/u/+3/7f/t
/+v/7P/s/+z/7P/s/+7/7v/v/+//8P/w//H/8v/y//P/8//0//T/9P/z//P/9f/2//f/
+P/5//r//P/9//7////+//7/AAAAAAEAAgAFAAgACAAIAAgACgAKAAoACwAMAAwADQAN
AAwADAAMAA4ADwANAAsACwALAA0ADQANAA0ADQAMAAoACgAKAAoACQAHAAYABgAEAAMA
AgAAAAAAAAD///7//v/9//v/+v/6//r/9//2//X/9f/2//b/9P/z//L/8v/x//H/8f/x
//H/8f/x//D/8P/w/+3/7f/u/+7/7v/u/+7/7v/t/+3/7f/t/+3/7f/t/+7/7P/s/+z/
7f/r/+z/7P/u//D/7//v//D/8v/y//P/8//z//X/9f/1//f/+P/6//r/+P/4//j/+P/6
//r/+v/7//v//P/8//z//P/8//z//P/8//z//P/6//r/+v/7//v/+v/6//r/+v/6//r/
+f/5//j/+P/2//T/9v/2//b/9v/4//j/+P/3//f/9v/2//b/9v/2//b/9v/1//X/9v/2
//b/9v/2//b/9v/2//b/9v/2//b/9f/1//X/9f/2//b/9f/1//b/9v/1//X/9f/1//X/
9f/4//n/+v/6//r/+v/6//r/+v/6//v/+//8//z//P/8//7///8AAAEAAwADAAMAAwAD
AAUABgAGAAYABgAGAAgABwAHAAcABwAJAAkACQAIAAUABQADAAAA/f/7//r/+P/5//n/
+P/3//T/8//z//P/8//z//H/8f/x//H/8v/y//L/8f/x//P/9P/2//b/+P8BABAAJwBE
AGwAnwDRAAUBPQFqAYEBggFxAU0BFAHKAIcATAATAPL/5P/b/9X/2f/a/9v/2P/R/8v/
y//N/9D/1f/a/9//4f/j/+b/5//l/+f/5f/m/+n/6f/n/+f/5//o/+j/6P/p/+n/5//n
/+f/5//p/+n/6f/p/+j/6P/o/+j/6f/q/+r/6//q/+r/6f/p/+n/6f/p/+n/5//n/+f/
5//p/+n/6f/o/+X/5f/m/+b/5P/k/+T/5P/m/+b/5v/m/+X/5f/l/+b/5v/l/+X/5f/l
/+b/5v/m/+b/5v/o/+j/5//n/+j/6P/n/+j/6P/p/+v/7P/s/+z/7f/t/+//8P/x//L/
8//0//T/9f/2//f/+P/4//r/+v/8//z//v8AAAAAAAAAAAIAAgACAAMABAAEAAUABQAE
AAIAAgAEAAUABQADAAMAAwADAAMAAwADAAUABAACAAIAAgACAAEA///+//7//P/7//z/
+v/6//r/9//2//b/9f/z//L/8v/y//L/8v/y//P/8v/y//D/7//u/+7/7f/t/+3/7f/t
/+3/6//q/+r/6v/n/+f/6P/o/+r/6v/q/+r/6f/p/+n/6f/p/+n/6f/q/+r/6v/q/+v/
6f/q/+r/7P/u/+3/7f/u/+7/7v/v/+//7//x//H/8f/v//D/8v/y//T/9P/0//T/9P/0
//T/9f/z//T/9P/0//T/9P/0//T/9P/0//T/8v/y//L/8//z//L/8v/y//L/8v/y//H/
8f/0//T/8v/w//L/8v/y//L/8P/w//D/7//v/+7/7v/u/+7/7v/u/+7/7f/v//D/7v/u
/+7/7v/w//D/8P/w/+//7//v/+//8P/w/+//7//w//D/7//v/+//7//v/+//7v/v//D/
8P/0//T/9P/0//T/9P/1//X/9v/2//b/9v/4//n/+v/7//3//f/9//3/+//9//7//v8A
AAAAAAACAAEAAQABAAEAAQABAAEAAAD//////f/6//n/9//2//T/8f/x//D/7//u/+3/
7f/t/+3/7f/r/+v/6//r/+z/7P/s/+v/6//t/+7/7v/s//D/8//6/wsAJABAAGkAnQDL
AP0ANAFdAW4BZwFRASoB6gCjAGYALQD4/9z/0f/F/8P/yP/N/8z/yf/F/8H/wf/C/8f/
zv/V/9f/2//g/9//3f/f/+H/4P/f/+H/4f/h/+H/4v/g/+D/4f/h/+H/4f/h/+H/4f/h
/+H/4f/i/+L/4v/i/+L/4v/h/+H/4v/i/+H/4f/h/+H/4f/h/+H/4f/h/+H/4f/h/+H/
4P/h/+H/4v/i/+L/4v/i/+L/4v/i/+L/4v/h/+H/4f/i/+L/4f/h/+H/3//g/+D/4P/i
/+L/5P/k/+P/4//k/+T/5P/k/+P/4//j/+T/5P/k/+b/5//q/+z/7f/u/+//8P/w//H/
8v/z//L/8v/0//T/9v/2//j/+v/4//j/+P/6//z//P/9//7//P/9//3//P/+//7/AAAB
AAEA/////////f/9//3//f/9//z/+v/6//z//P/7//n/+v/6//j/9//2//T/9P/0//H/
8P/w/+//7f/s/+z/7P/t/+z/6//r/+z/7P/q/+n/6P/o/+f/5//n/+f/5//n/+f/5v/m
/+b/4//j/+T/5P/k/+T/5P/k/+P/4//j/+P/5f/l/+X/5v/k/+T/5P/l/+f/6P/o/+r/
6P/n/+f/6P/p/+r/7P/t/+v/7f/t/+3/7f/u//D/8P/y//L/8v/y//D/8P/w//H/8//0
//T/9P/2//b/9v/2//X/9P/z//D/8P/w//H/8f/w//D/8P/w//D/8P/v/+//8P/w/+7/
7P/u/+7/7v/u/+7/7v/u/+3/7//u/+7/7v/w//D/8P/w/+7/7v/u/+7/8P/w//D/8P/t
/+3/7f/t/+7/7v/t/+3/7v/u/+3/7f/v/+//7//v//L/8//0//T/9v/2//b/9v/2//b/
9//3//j/+P/4//j/+P/5//r/+/////////////3///8AAAAAAAAAAAAAAgADAAMAAwAD
AAMAAwADAAIAAgADAAIAAAD7//n/+P/2//P/8//y//H/8f/x//L/8//z//P/8f/x//H/
8f/y//L/8P/x//H/8f/w//D/8v/0//n/BAAVAC4ATgB5AK0A4QAZAVQBgQGSAYsBcwFK
AQ4BxwCEAEMADgD2/+f/2//b/9r/2f/W/9P/y//H/8f/yP/P/9b/3f/h/+X/5v/n/+f/
6f/p/+r/6//p/+n/6f/p/+r/6v/q/+v/6//r/+v/6//r/+n/6f/p/+n/6P/o/+j/6P/p
/+r/6v/r/+r/6v/p/+n/6f/p/+n/6f/q/+v/7P/t/+z/6//q/+j/6f/p/+r/6v/s/+z/
7P/s/+z/7P/s/+z/7P/t/+7/8P/u/+3/7f/t/+v/7P/s/+z/7P/s/+7/7v/t/+3/7v/u
/+//8P/w//H/8v/0//X/9v/1//X/9//4//f/+P/5//r//v///wAAAQACAAIABAAEAAcA
CAALAA4ACwAKAAkACgALAAwADgAQABAAEQARABAADgAOABAAEQARAA8ADwAPAA0ADQAN
AA0ADwAOAAwADAANAA4ADgANAAwADAAKAAkABgAEAAQABAABAAAAAAD///3//P/8//z/
+//6//n/+f/5//j/9f/z//P/9P/0//X/9f/1//X/9f/x//D/8P/w/+//7//w//D/8v/y
//L/8v/z//P/8//z//P/8//z//T/9P/0//T/9f/1//b/9v/4//b/9f/1//b/+f/6//z/
/f/8//3//P/7//3//v8AAAAAAQACAAMABAACAAIAAgADAAIAAgABAAAAAgACAAIAAgAE
AAQABAACAAAAAAABAAEAAAAAAAAAAAAAAAAA//////7//v/8//r/+//8//3//v/+//7/
/v/9//n/+v/8//r/+v/7//z//f/+//7//v/+//7//P/7//r/+f/7//z//P/9//z//P/7
//v//f/9//3//f/8//3//v/+//7//v/+//7///8AAAIAAwACAAIAAgACAAYABwAIAAkA
DQANAA0ADQALAA0ADgAOABAAEAAQABIAEQARABEAEQATABMAEwASABMAEwARAA4ACwAJ
AAgABgAEAAMAAQD///7//f/9//3//f/9//v/+//7//v//P/8//z//f/9//v//P/8//j/
9v/3//7/CQAcADYAWQCLAMMA/QA+AX0BrgHDAcEBrAGEAUMB+gC3AHAAOgAfAA0AAQD6
//P/6v/n/+P/2//R/87/0//a/9//4//p/+7/7//v//H/8f/y//P/9f/z//P/8//0//T/
9P/1//X/9//3//f/9//3//f/9//3//j/+P/4//j/+v/6//n/+f/5//j/9v/1//X/9f/1
//X/9//3//f/9//3//f/9//2//X/9f/2//b/9P/0//T/9P/0//T/9P/0//P/8//z//T/
9P/z//P/8//z//T/9P/0//b/9v/4//j/9f/1//b/9v/5//r/+v/7//n/+v/6//r/+//7
//3//v/9//7///8AAAQABQAGAAcACAAIAAoACgAMAAwADgAQAA4ADgAOABAADgAOAA8A
EAASABMAEwASABQAFAAWABcAFQATABMAEwAVABUAFQAVABMAEgAQABAAEAAQAA8ADQAM
AAwACgAJAAgABgAGAAYABQAEAAQAAwABAAAAAAAAAP///v/9//3//P/8//r/+f/4//j/
9//3//X/9f/1//X/9P/0//X/9v/z//P/9P/0//L/8v/y//L/8f/x//H/8f/x//H/8f/y
//L/8v/y//P/8//0//T/9v/2//X/9f/2//b/9v/3//f/9//5//n/+f/3//j/+v/6//z/
/P/8//z//P/8//z//f/9//7//v/+//z//P/8//z/+v/6//r/+P/5//r//P/9//r/+v/6
//r/+v/6//n/+f/6//r/+P/2//j/+P/4//j/+P/4//j/9//3//b/9v/2//b/9v/2//b/
+f/4//f/9v/1//T/9P/0//T/9P/z//P/8//z//T/9P/z//P/9P/0//P/8//z//P/8//z
//T/9f/2//b/+P/4//j/+P/4//j/+f/5//j/+P/4//j/+v/7//z//f///////////wEA
AwAEAAQAAwACAAEAAgAFAAUABQAFAAMAAwADAAIAAQABAP///P/5//f/9v/0//P/8//y
//H/8P/v/+//7//v/+//7f/t/+3/7f/u/+7/8P/v/+3/6//s/+z/8P/0//n/AgAXADQA
VgCFALcA6wAjAVgBewGIAX8BYwE0Ae4ApwBoACkA/P/q/9//1//T/9b/1//U/8//y//F
/8f/zP/R/9L/1//b/9//4v/j/+H/4f/h/+T/5//l/+P/4//j/+T/5P/k/+X/5f/n/+f/
5//n/+X/5f/l/+X/5v/m/+b/5v/m/+b/5f/l/+b/5v/l/+X/5f/l/+X/5f/j/+P/4//j
/+X/5f/l/+T/4//j/+T/5P/k/+T/5P/k/+T/5P/k/+T/4f/h/+H/4v/k/+P/4//j/+H/
4v/i/+L/5P/k/+b/5v/j/+P/5P/k/+f/6P/o/+n/5//o/+j/6P/r/+v/7f/u/+3/7v/v
//D/8v/z//T/9f/2//b/+P/4//r/+v/8//7//v/+//7/AAD+//7///8AAAAAAQABAAAA
AAAAAAIAAwADAAEAAQABAAEAAQABAAEAAQAAAP7//v8AAAAA///9//z//P/6//n/9v/0
//T/9P/1//T/9P/z//H/8P/w//D/7//u/+3/7f/s/+z/6v/p/+r/6v/p/+n/6f/p/+n/
6f/n/+b/5v/m/+X/5f/m/+b/5v/m/+b/5v/l/+X/5f/l/+P/4//j/+T/5v/m/+b/5//n
/+j/6P/q/+r/6f/p/+r/6v/q/+v/6//r/+3/7f/t/+3/7v/w//D/8v/y//L/8v/y//L/
8v/z//P/9P/0//T/8v/y//L/8v/y//L/8v/w//D/8P/x//H/8P/w//D/8P/w//D/7//v
/+7/7v/s/+r/7P/s/+z/7P/u/+7/7v/t/+3/7P/s/+z/7P/s/+z/7P/t/+v/7P/q/+r/
6v/q/+r/6v/q/+r/6v/q/+n/6f/p/+n/6v/q/+n/6f/q/+r/6f/p/+v/6//r/+v/7P/t
/+7/7v/u/+7/7v/u//D/8P/x//H/8v/y//L/8v/0//X/9v/3//n/+f/5//n/9//5//r/
+v/8//z//P/+//3//f/9//3//f/9//3//P/7//v/+f/2//P/8f/w/+7/7f/t/+z/6//q
/+n/6f/p/+n/6f/n/+f/5//n/+j/6P/m/+f/5//n/+j/7P/u//D/9/8CABcANABaAIcA
uQDpAB8BTAFlAWgBVwE3AQIBuABzADYA///e/9D/xf+//8H/xv/H/8b/xf/B/7//wf/G
/8n/zP/R/9X/1//Y/9n/2f/b/93/3P/d/93/2//b/9v/3P/e/97/3//f/9//3//f/9//
3//f/9//3//e/97/3v/e/97/3v/d/93/3v/e/93/3f/d/93/3f/d/93/3f/d/93/3f/d
/93/3P/Z/9n/2v/a/9z/3P/c/9z/2//a/9n/2P/Z/9n/2f/a/9z/2//b/9v/2v/a/9n/
2P/a/9r/3P/c/9v/2//c/9z/3P/c/9v/2//d/97/3v/e/93/3f/f/+D/4f/i/+P/5P/m
/+f/6P/p/+r/6v/s/+z/7v/u//D/8v/w//D/8P/y//D/8P/x//L/8v/z//P/8v/0//T/
9v/3//f/9f/1//X/9f/1//X/9f/1//T/8v/y//L/8v/x/+//7v/u/+z/6//s/+r/6v/q
/+n/6P/o/+f/5f/k/+T/5P/j/+L/4f/h/+D/4P/e/93/3v/e/93/3f/d/93/3f/d/93/
3P/c/9z/2f/Z/9r/2v/c/9z/3P/c/9v/2//b/9v/3f/d/93/3v/e/97/3v/f/93/3v/e
/+D/4f/h/+L/5P/i/+L/4//j/+X/5//n/+f/5f/m/+j/6P/q/+r/6v/q/+j/6P/o/+n/
5//o/+j/6P/m/+b/5v/m/+b/5v/m/+T/5f/m/+j/6f/o/+j/6P/o/+j/6P/n/+f/6v/q
/+j/5v/k/+T/5P/k/+b/5v/m/+X/5f/k/+T/5P/k/+T/5P/k/+P/4//k/+T/5P/k/+T/
5v/m/+b/5v/j/+P/4//j/+T/5P/j/+P/5P/k/+P/4//j/+P/4//j/+T/5f/m/+b/5v/m
/+b/5v/m/+b/5//n/+r/6v/q/+r/7P/t/+7/7//z//P/8//z//L/8//z//L/9f/2//f/
+v/6//n/+P/3//f/9//3//b/9//3//X/8v/v/+3/7P/q/+n/6f/o/+f/5P/j/+P/4//j
/+P/4f/h/+P/4//k/+T/5P/h/+P/5f/k/+T/5P/k/+f/7P/3/wwAKABLAH0AswDpACIB
WQF8AYEBdQFcASoB5QCgAGEAJAD6/+X/1//N/8j/xf/E/8P/v/+7/7f/uP+9/8L/x//L
/8//1P/X/9f/1f/V/9b/1//Z/9f/1//X/9j/2P/Y/9n/2f/Z/9n/2f/Z/9v/2//b/9v/
3v/c/w==
         </WaveFormData>
      </LeadData>
   </Waveform>
</RestingECG>
