# Supplementary material for: Detection of Left Atrial Enlargement Using a Convolutional Neural Network-Enabled Electrocardiogram
Source: Front Cardiovasc Med. 2020 Dec 17;7:609976. doi: 10.3389/fcvm.2020.609976 (PMC7773668; doi:10.3389/fcvm.2020.609976)
Supplement: Supplementary file 1 [file Data_Sheet_1.ZIP › hyp/1802010071_8040_0000000H.XML]

<?xml version="1.0" encoding="Windows-1252"?>
<!DOCTYPE RestingECG SYSTEM "restecg.dtd">
<RestingECG>
   <PatientDemographics>
      <PatientID>1802010071</PatientID>
      <PatientAge>78</PatientAge>
      <AgeUnits>Years</AgeUnits>
      <Gender>Female</Gender>
      <PatientLastName>lipeiqing</PatientLastName>
   </PatientDemographics>
   <TestDemographics>
      <DataType>Resting</DataType>
      <Site>1</Site>
      <AcquisitionDevice>MAC55</AcquisitionDevice>
      <Status>Unconfirmed</Status>
      <Priority>Normal</Priority>
      <AcquisitionTime>09:07:05</AcquisitionTime>
      <AcquisitionDate>07-07-2015</AcquisitionDate>
      <CartNumber>1</CartNumber>
      <AcquisitionSoftwareVersion>009C</AcquisitionSoftwareVersion>
      <XMLSourceVersion>MAC5000 v1.0</XMLSourceVersion>
   </TestDemographics>
   <RestingECGMeasurements>
      <VentricularRate>78</VentricularRate>
      <AtrialRate>78</AtrialRate>
      <PRInterval>166</PRInterval>
      <QRSDuration>94</QRSDuration>
      <QTInterval>378</QTInterval>
      <QTCorrected>430</QTCorrected>
      <PAxis>40</PAxis>
      <RAxis>-35</RAxis>
      <TAxis>61</TAxis>
      <QRSCount>13</QRSCount>
      <QOnset>229</QOnset>
      <QOffset>276</QOffset>
      <POnset>146</POnset>
      <POffset>198</POffset>
      <TOffset>418</TOffset>
      <ECGSampleBase>500</ECGSampleBase>
      <ECGSampleExponent>0</ECGSampleExponent>
   </RestingECGMeasurements>
   <Diagnosis>
      <Modality>Resting</Modality>
         <StatementCount>4</StatementCount>
         <LabelText>12SL ��ϳ���</LabelText>
      <DiagnosisStatement>
         <StmtFlag>ENDSLINE</StmtFlag>
         <StmtText>�������</StmtText>
      </DiagnosisStatement>
      <DiagnosisStatement>
         <StmtFlag>ENDSLINE</StmtFlag>
         <StmtText>������ƫ</StmtText>
      </DiagnosisStatement>
      <DiagnosisStatement>
         <StmtFlag>ENDSLINE</StmtFlag>
         <StmtText>�������� ST ���쳣</StmtText>
      </DiagnosisStatement>
      <DiagnosisStatement>
         <StmtFlag>ENDSLINE</StmtFlag>
         <StmtText>�쳣 ECG</StmtText>
      </DiagnosisStatement>
   </Diagnosis>
   <Waveform>
      <WaveformType>Rhythm</WaveformType>
      <WaveformStartTime>0</WaveformStartTime>
      <NumberofLeads>8</NumberofLeads>
      <SampleType>CONTINUOUS_SAMPLES</SampleType>
      <SampleBase>500</SampleBase>
      <SampleExponent>0</SampleExponent>
      <HighPassFilter>16</HighPassFilter>
      <LowPassFilter>150</LowPassFilter>
      <ACFilter>NONE</ACFilter>
      <LeadData>
         <LeadByteCountTotal>10000</LeadByteCountTotal>
         <LeadTimeOffset>0</LeadTimeOffset>
         <LeadSampleCountTotal>5000</LeadSampleCountTotal>
         <LeadAmplitudeUnitsPerBit>4.88</LeadAmplitudeUnitsPerBit>
         <LeadAmplitudeUnits>��V</LeadAmplitudeUnits>
         <LeadHighLimit>2147483647</LeadHighLimit>
         <LeadLowLimit>268435456</LeadLowLimit>
         <LeadID>I</LeadID>
         <LeadOffsetFirstSample>0</LeadOffsetFirstSample>
         <FirstSampleBaseline>0</FirstSampleBaseline>
         <LeadSampleSize>2</LeadSampleSize>
         <LeadOff>FALSE</LeadOff>
         <BaselineSway>FALSE</BaselineSway>
         <ExcessiveACNoise>FALSE</ExcessiveACNoise>
         <MuscleNoise>FALSE</MuscleNoise>
         <LeadDataCRC32>1280509974</LeadDataCRC32>
         <WaveFormData>
+P/4//j/+P/4//j/9//3//n/+f/5//n/+f/5//n/+f/3//f/9f/1//b/8//x//L/9P/1
//f/+/8GABcAKwA/AFgAcQCDAJQAnwCfAJYAhABtAF4ATQA+ADUAMQAqACUAJAAjACQA
IgAdABkAFAAQAAsABQAEAAMA///5//n/+//4//b/9P/0//X/9v/3//j/+v/5//j/+P/2
//b/9v/2//b/9//3//f/9//3//f/9//3//f/9//3//X/9v/2//b/9//3//b/9v/2//b/
9v/2//n/+f/4//j/+f/5//n/+f/4//j/+v/4//b/9v/2//f/9//3//f/9//5//n/+f/5
//f/9//3//n/+//5//n/+v/4//j/+f/5//r/+//8//7//v////////8AAAAAAAAAAP//
//8AAAAA//8AAAAAAAACAAMAAwADAAMABAAEAAQABAAFAAUABQAFAAUABgAGAAYABgAF
AAUABgAGAAUABQAGAAUABQAFAAQAAwACAP///f/+//7//f/8//3///8AAP7//f/8//v/
+//7//v/+//9//3//P/8//z//P/9//3//f/8//z//P/+//7//f/9//3//P/8//z/+//7
//v/+//6//r/+v/7//3//f/9//3/+v/6//r/+v/8//z//P/8//v/+v/5//j/+f/5//n/
+f/5//n/+f/6//j/+f/5//n/+v/6//r/+v/8//z//P/9//z//P/8//z//P/8//3//f/9
//3//f/9//3//f/9//3/+//7//v/+//9//3//f/9//3//f/+//7//v/8//z//f/7//v/
+//7//3//f/9//3/+//9/wMABgADAAAA/f/6//3//v8AAAEAAAD///7//f/9//3//f/9
/////////wEAAQAAAAAAAAD+//3//f/8//z//P/9//3/AAABAAIAAgADAAMAAwAFAAYA
BQAEAAEAAgACAAIAAgACAAMABAAEAAYABgAGAAYABAACAAAA/v/8//z/+//6//j/+P/4
//j/+v/6//r/+v/6//r/+v/6//r/+v/6//r/+f/5//n/+f/5//n/+f/5//f/9//3//f/
+f/3//b/9//1//D/8P/x//X/AQASACMANwBPAGYAewCRAKAApQChAJIAegBlAFgASwBC
ADkAMQAsACsALAApACQAIAAbABcAFgAUAA0ABwAEAP//+//7//v/+f/2//T/9v/4//j/
+P/4//j/+P/3//b/9v/0//T/9P/0//b/9//3//f/9//3//f/9//1//X/9f/1//X/9v/2
//b/+f/5//j/+P/4//j/+P/4//f/9//2//b/9//3//f/9//2//b/+P/2//T/9P/0//X/
9f/1//X/9f/2//f/+P/5//n/+f/5//v/+f/3//f/+P/4//j/+f/5//v/+//7//z/+v/7
//v/+//6//r/+v/6//3//f/+//7/AQACAAIAAgAAAAEAAQABAAMABAAEAAQAAgADAAMA
AwADAAMABAAEAAYABgAFAAUABQAEAAIAAQAAAP///////wAAAQACAAEAAAAAAP///f/8
//3///8AAP3//f/9//3////////////9//3//P/8//7//v/////////+//7//v/8//z/
+//7//v/+v/6//r/+//7//v/+//6//r/+v/7//v/+//7//v//P/8//z//P/7//r/+f/4
//j/+P/4//j/+f/5//n/+f/7//v/+//8//r/+//7//v/+v/6//r/+v/6//r/+v/7//z/
/P/8//z//P/8//3//f/7//v/+//7//3//f/9//3//f/9//3//f////////////////8A
AAAAAAD+//7///////////////7//f/8//v//f/7//7//v/+//7//v8AAAAAAQABAP//
///////////////////9//3//f///////v/+//7//v/9//3//P/+//7//////wAAAQAC
AAIAAQABAAEAAwAGAAcACAAHAAUABAADAAIABAAFAAYABgAEAAQABAAEAAQAAgAAAP7/
/P/8//v/+v/6//r/+v/6//r/+v/6//r/+v/6//r/+v/7//z//f/+//z/+//6//n/+f/5
//n/+f/7//v/+//7//v/9//2//P/7//w//L/8f/3/wUAEgAhADUATwBmAH0AkQCiAKsA
qQCaAH4AZQBWAEkAPgA3ADEALAAnACIAIwAkACQAHQAVABIAEAANAAUAAgABAP//+//5
//n/+v/6//r/+P/2//b/9v/2//j/9//2//b/9v/2//b/9v/4//n/+f/5//b/9f/0//P/
8v/z//T/9f/z//T/9P/0//f/9//2//b/9v/2//b/9v/1//X/9P/0//X/9f/1//X/9P/0
//b/9P/2//b/9v/3//f/9//3//f/9//3//f/9//3//f/9//5//r/+f/6//z/+v/4//f/
9f/3//f/9//4//j/+f/5//n/+v/6//r/+v/9//3//v/+////AAAAAAAAAAABAAEAAQAB
AAIAAgACAAAAAQABAAEAAwADAAQABAACAAIAAQABAAAAAAD/////AAD////////9//3/
/f/7//7/AAABAAEA/v/9//3//P/9//3//f/9//v/+//7//v//f/9//z//P/7//r/+v/5
//v/+v/6//r/+v/6//n/+f/5//j/+P/4//n/+f/5//n/+P/4//j/+f/5//n/+f/5//j/
+P/4//j/+P/4//j/+P/6//r/+v/6//f/9//3//f/+f/5//n/+v/6//v/+//7//j/+P/4
//j/+P/4//j/+f/8//z//P/8//v/+v/6//n/+f/5//n/+f/7//v/+//7//n/+f/5//n/
+//7//v/+//7//v//P/8//7//P/8//3///8BAP7//f/8//v/+v/4//j/+f/5//f/9//3
//f/+f/5//n/+f/4//f/9v/3//j/+P/5//r/+//7//z//P/6//r/+//7//r/+//8//z/
/f/9//3///8CAAMABAADAAEAAAD///7//v///wAAAAACAAIAAgACAAIAAAD+//z/+//6
//j/9v/2//b/9v/2//j/+P/4//j/+P/4//j/+P/2//b/9v/2//P/8//z//P/9P/1//b/
9//1//X/9f/1//X/8//0//P/8//w//D/8f/z//P/+v8JAB8ANQBKAGMAeQCKAJkAnwCW
AIgAdQBgAE0AQAA3AC8AKAAlACQAJQAgABwAGwAXABAADAALAAUAAgABAP//+//3//X/
9v/2//b/9v/2//b/9v/2//b/9f/0//T/9P/0//T/9P/0//X/9f/1//X/9f/1//X/8//z
//P/8//z//T/9P/0//X/9f/0//T/9v/2//b/9v/1//X/9P/0//f/9//3//f/9P/0//b/
9P/2//b/9v/3//X/9f/1//X/9f/1//X/9f/1//X/9f/3//f/9f/1//b/9v/2//f/9//5
//n/+f/6//j/+f/5//n/+//8//3//v//////AAAAAAAAAAD///7//P/9//3//f///wAA
AAAAAAIAAwADAAMAAQABAAIAAgAEAAQAAwADAAIAAgABAAEAAgABAAEAAQD////////9
//3//v/+//3/+//7//z//P/7//v/+//7//v/+//7//v/+f/5//j/+P/4//j/+f/5//r/
+v/7//z//P/8//v/+//5//j/+P/4//n/+f/5//n/+P/4//j/+f/5//n/+f/5//r/+v/6
//r/+P/4//j/+P/4//j/+P/4//X/9f/1//X/9v/3//j/+v/6//v/+//7//j/+P/4//j/
+f/6//v//f/9//z/+//6//j/+P/5//n/+//7//v/+//7//v/+//7//v/+//7//v//f/9
//3//f/9//3//v/+//7//P/8//3/+//7//v///8AAP///v/9//z/+//6//r/+f/7//v/
+//7//v/+//7//v//P/9//7/AQABAAAAAAAAAP///f/8//r/+v/6//v/+//8//3//v/+
/////////wEABQAFAAUAAwAAAAAAAAAAAAAAAQACAAIAAAAAAAAAAAD///7//f/8//r/
+v/5//j/+P/4//j/+P/2//b/9v/2//f/+P/5//r/+f/4//f/9v/4//n/+v/7//r/+f/4
//f/9f/1//X/9f/1//X/9v/3//P/8P/s/+3/8f/5/wIADwAjADsAUgBnAHsAjACdAKUA
mgCEAHMAYgBPAEIAOwA1ACwAKwAsACcAJAAkAB8AGQAUABAACwALAAgABQD9//f/9//5
//j/9v/0//j/9v/2//b/9v/4//f/9v/2//b/9v/2//b/9P/1//X/9f/1//X/9f/1//T/
9f/2//f/9P/0//P/8v/0//X/9f/2//b/9v/2//b/9v/1//P/8v/0//X/9v/3//T/9P/2
//T/9P/0//T/9f/1//X/9f/1//P/8//z//P/9f/1//X/9//5//f/9//4//j/+P/5//n/
9//3//f/+P/4//n/+f/5//z//P/8//z//f/9//7//v/8//z/+//6//3///8AAAEAAAAA
AP///v8AAAEAAQABAP////8AAAAAAgACAAEAAQACAAIAAQABAAIAAQABAAEA////////
/f/7//z//P/7//v/+//8//z//f/9//3//f/7//v/+//7//v/+//6//r/+P/4//n/+f/6
//r/+//8//z//P/7//v/+//6//r/+v/5//n/+f/5//r/+v/6//v/+v/5//j/9//2//b/
9v/2//j/+P/4//j/+v/6//r/+v/5//n/+f/5//n/+f/5//r/+v/7//v/+//4//j/+P/4
//r/+v/6//v/+v/6//r/+v/6//r/+//7//n/+f/5//n/+//7//v/+//9//3//f/9//v/
+//7//v/+//7//z//P/9//z//f////7//f/8//v//f/8//r/+v/6//r/+v/6//v/+//7
//v/+//7//v/+//7//v//f/9//3////9//z//P/8//z/+//7//r//P/8//3//f/8//3/
/v/+/////////wEAAwADAAMAAQACAAIAAgACAAIAAwAEAAQAAwACAAEAAAAAAP7//P/6
//r/+v/5//j/+v/6//r/+v/4//j/+P/4//j/+P/4//j/9v/2//b/9v/1//X/9f/1//f/
9//3//f/+f/5//n/+f/1//f/+P/1/+//7v/u/+//8f/9/w4AHwA1AEsAZAB7AI8AngCl
AKEAkgB+AGkAVgBJAEAAOQAxACwAKwAoACcAIgAaABUAEwAUABIACwAHAAIA/f/7//v/
9//x//D/9P/0//L/8//0//X/9v/1//P/8f/w//H/8v/z//T/8v/z//P/8//1//X/9f/1
//H/8f/x//H/8//0//T/9P/1//X/9P/0//L/8v/y//L/8f/x//D/8P/z//P/8//z//D/
8P/y//D/8P/w//D/8f/z//P/8//z//P/8//z//P/8//z//P/9f/1//P/8//0//T/9P/1
//X/8//z//P/9P/2//f/9//3//b/9v/2//b/+f/5//r/+v/5//r/+v/6//z//f/9//3/
/f/+//7//v/8//3//f/9//////8AAAAA///+//z/+//+//7//f/9//z/+//7//v/+//7
//v/+f/7//z//P/7//f/9//4//j/+f/5//n/+f/5//n/+f/5//v/+//6//r/9//2//b/
9f/3//b/9v/2//j/+P/3//f/9f/0//T/9P/z//P/8//z//X/9v/3//n/9//3//f/9//0
//T/9P/0//T/9P/0//T/9P/0//T/9P/z//P/8//z//T/9f/2//j/+v/7//v/+//5//j/
9//2//b/9v/2//f/+P/4//j/+P/5//r//P/9//z/+//6//n/+//7//v/+//5//n/+f/5
//n/+f/5//n/+//7//z//P/6//j/+P/5//n/+f/5//n/+f/5//j/+P/4//j/+P/6//r/
+//7//v/+//7//v/+//7//v/+//5//n/+f/7//v/+v/6//r/+v/5//n/+P/4//j/+f/5
//r/+//8//z//f/9//3////////////9//3//v///wAA/////////v8AAAAAAAAAAPz/
+v/4//b/9v/2//X/9P/2//b/9v/2//b/9v/2//b/9P/0//T/9P/0//T/9P/0//T/9f/2
//f/9f/1//X/9f/1//X/9f/1//X/8//y//H/7f/s/+z/8f/3/wEADgAfADMASwBiAHcA
jwCiAKUAmQCIAHQAXwBOAEEANAAtACkAJgAlACIAGwAaABoAFwANAAoACgAJAAEA/v/9
//n/9f/1//P/9P/2//T/9P/0//T/9P/0//T/8//y//L/8v/y//L/8v/y//P/8//z//H/
8f/x//H/8P/x//L/8//x//L/8v/y//P/8//y//L/8v/y//L/8v/z//P/8v/y//P/8//z
//P/9P/0//b/9P/y//L/8v/z//P/8//z//P/8//z//P/8//z//P/8//1//P/8f/x//L/
8//0//b/9//3//f/9//4//j/+f/5//n/+v/6//r/+v/7//v//P/8//v//P/8//z//v//
/////////wAAAAAAAAAAAQABAAEA/////wAAAAAAAAAA//////7//v/9//3//f/9//7/
///////////9//v//P/8//v/+f/5//r/+v/7//v/+//7//n/+f/5//n/+//7//r/+v/6
//r/+//7//v/+v/6//r/+v/6//n/+f/4//b/9f/0//f/9//3//f/9v/2//b/9//3//f/
9//3//T/9P/0//T/9v/2//b/9v/4//j/+P/4//X/9f/1//X/9//3//f/+P/4//n/+f/5
//r/+v/6//r//P/8//z//f/8//z//P/8//r/+v/7//v/+f/5//n/+f/6//v//P/9//z/
+//6//n/+//7//v/+//9//3//v/+//v/+P/3//f/+v/7//z//f/7//j/+f/6//v//P/5
//j/+P/3//j/+f/6//v/+//7//v/+//5//n/+f/7//v/+v/6//r//f/9//7//v/7//r/
+v/5//r/+//8//z//v///wAAAwADAAMAAwABAAIAAgACAAIAAAABAAIAAgAAAAAAAAAA
AP7//P/6//j/+f/6//r/+v/6//r/+v/6//r/+v/6//r/+f/4//f/9v/4//j/+P/4//X/
9f/1//X/9//3//f/9//3//f/9//3//n/9f/2//X/8//y//D/8f/3////DgAfADMARwBc
AHEAhwCYAJ8AnQCQAHoAZwBYAEcAPAA1AC8AKgApACYAJQAiABwAFwAVABIACgAFAAUA
BgABAPv/+//7//n/+v/4//T/9P/1//b/9//4//b/9f/0//T/9P/0//T/9P/0//X/9f/1
//b/9//4//n/9v/1//T/8//z//T/9P/0//f/9//2//b/9P/0//T/9P/2//f/9//4//f/
9//3//f/9P/0//b/9P/2//b/9v/3//n/+f/5//n/9v/1//T/8//0//X/9v/5//v/+f/5
//r/+P/4//n/+f/5//n/+f/6//z//f/9//3//f/8//v/+v/9//3//v/+////AAAAAAAA
/v////////8BAAIAAgACAAIAAwADAAMAAQABAAIAAgAAAAAA/////wEAAgACAAMABAAD
AAMAAwACAAEAAAD9////AAAAAP///f/9//7//v/9//3//f/9//v/+//7//v//f/9//z/
/P/8//z//f/9//z/+v/5//j/+//8//z//f/7//r/+v/6//n/+f/5//n/+v/6//r/+//7
//v/+//7//r/+v/6//r/+v/6//r/+v/8//z//P/8//n/+f/5//n/+P/3//b/9v/3//n/
+v/7//z//P/8//z/+v/6//r/+//6//r/+v/6//v//P/+/////v/9//z/+//7//v/+//7
//z//f/+/////v/9//z/+//7//v//P/8//7//P/8//3//f/9//3//f/7//n/+//+//7/
/v/+//7//P/8//3//f/9//3//f/9//v/+//7//v//f/9//3///////7//v/+//7//f/9
//z//P/8//3//f8AAAEAAgACAAEAAQABAAMABQAFAAUAAwAEAAQABAAEAAIAAwAEAAQA
BgAGAAYABgADAAAA/f/6//z//P/7//r/+v/6//r/+v/6//r/+v/6//r/+v/6//r/+v/6
//r/+v/7//v/+//7//n/+f/5//n/+f/5//n/+f/7//f/9v/3//P/8P/w//H/9/8DABAA
IwA3AE8AZgB7AJEAogCnAKMAkgB8AGcAWgBLAD4AOQA3ADQALwAqACkAKAAkAB8AFwAS
AAwACQAJAAgAAQD9//v/+//7//r/+P/4//r/+P/4//j/+P/2//X/9P/0//b/9v/2//b/
9v/3//f/9//3//f/9//3//f/9//3//f/9f/2//b/9v/1//X/9P/0//b/9v/2//b/+f/5
//j/+P/4//f/9v/1//T/9P/2//T/9v/2//b/9//3//f/9//3//f/9//3//f/9f/1//X/
9//3//X/9f/2//f/+P/6//v/+f/5//n/+v/6//v/+//7//z//P/8//z//f/9//7//v8B
AAIAAgACAAEAAQAAAP////8AAAAAAAACAAMAAwADAAMAAwAEAAQABgAGAAUABQAGAAYA
BQAFAAMAAQAAAP//AQABAAEA/////wAAAAD///////8AAAAA/f/9//3//f//////////
//3//f/8//z/+v/6//v/+//9//z//P/8//z//P/7//v//P/8//3//v/+//3//P/7//r/
+v/6//v/+f/5//n/+f/4//j/+P/4//r/+v/6//r/+P/4//j/+P/3//f/9//3//n/+f/5
//r/+P/5//n/+f/4//j/+P/4//r/+v/6//v//P/8//z//P/8//z//f/9////////////
/v/9//z/+//7//v/+//7//3//f/9//3//////wAAAAD///z/+//7//3//f/9//3//f/9
//3//f///////v8AAAAAAAAAAP7//v///////v/9//z/+//9//3//f/9//3//f/9////
AQAAAAAAAAD+//3//f/8//z//P/9//3//v///wAAAAABAAEAAQADAAUABQAFAAMABAAE
AAQABAACAAMABAAEAAQABAAEAAQAAgAAAP7//P/9//7//v/+//3//P/7//r/+v/6//r/
+v/4//j/+P/4//r/+v/6//r/+//7//v/+//5//n/+f/5//v/+//7//v/+//3//b/8//x
//D/7v/x//f/AwAOABsAMwBNAGQAewCTAKQApwClAJgAgABrAFwASwA+ADcAMwAuACsA
KgArACgAIgAdABcAEAAMAAkABQACAP//+//3//X/9f/2//r/+v/4//j/+P/4//j/9//1
//P/8v/z//T/9f/2//j/+f/5//n/9//3//f/9//z//P/8//z//T/9v/3//j/+P/3//X/
9P/2//b/9v/2//f/9//2//b/9//3//f/9//1//T/9f/y//P/9P/1//f/9f/1//X/9f/1
//X/9f/1//f/9//3//n/+f/3//f/+P/2//b/9//3//f/9//3//j/+v/7//v/+//6//r/
+v/6//3//f/+//7//f/+//7//v8AAAEAAQABAAEAAgACAAIAAAABAAEAAQADAAMABAAE
AAQABAADAAMABAAEAAMAAwAAAP////////////////3//f/+//7//f/8//3///8AAP3/
/f/9//3//P/7//r/+f/5//n/+P/4//n/+v/8//3/+//6//r/+v/6//r/+f/5//n/+P/4
//j/+//7//v/+//5//j/9//3//n/+f/5//n/9v/2//b/9v/2//b/9v/2//j/+P/4//j/
9//3//f/9//3//f/9//4//j/+f/5//n/+P/4//j/+P/4//j/+P/5//r/+v/6//r/+v/6
//v/+//9//3//f/9//v/+//7//v//f/9//3//f/7//v/+//7//v/+//8//z//P/6//r/
+//5//n/+f/5//v/+//7//v///////z//P/8//z//P/8//z//f/9//v/+//7//v//f/9
//3//f/9//3//f////3//P/8//z//P/7//v/+v/6//r/+//7//3///8BAAIAAQABAAEA
AwADAAMAAwABAAAAAAAAAAAAAAABAAIAAgAEAAQABAAEAAEA/v/7//j/+f/6//r/+v/4
//j/+P/4//j/+P/4//j/+v/6//r/+v/4//j/+P/4//j/+f/6//v/+P/3//b/9f/3//f/
9//3//X/9//2//P/8f/u/+z/8f/3//3/BgAVACkAPwBYAGsAfwCSAJ0AnwCaAIoAcwBe
AEsAOgAxAC8AKAAjACIAIQAcAB4AIQAZAA4ACgAJAAUAAgABAP3/+f/3//n/9v/0//j/
/P/5//j/9//2//b/9f/0//T/9v/2//b/9v/2//f/9//3//X/9f/1//X/9f/1//X/9f/1
//b/9v/2//f/9//2//b/9P/0//T/9P/3//f/9v/2//X/9f/1//X/9f/2//n/+P/3//b/
9f/1//f/9//3//f/9//3//f/9//3//f/9//5//n/9//3//j/+P/4//n/+f/3//f/9//4
//j/+f/5//n/+v/6//r/+v/7//v//P/8////AAAAAAAAAAABAAEAAQADAAQABAAEAAIA
AwADAAMAAQABAAIAAgAEAAQAAwADAAIAAgABAAEAAAD///////8BAAEAAQD//wEAAgAC
AAEA/////wAAAAD+//3//P/7//z//f/+/////v/9//v/+v/8//z//f/9//v/+v/6//r/
+v/6//n/+f/5//j/+P/4//n/+f/5//n/+P/4//j/+f/5//n/+f/5//b/9v/2//b/9//4
//n/+v/6//r/+v/6//f/9//3//f/9//3//f/+P/6//v/+//7//n/+P/3//b/+P/4//j/
+f/6//r/+v/6//r/+v/7//v/+//7//v/+//5//n/+f/5//v/+//7//v/+//7//v/+//9
//3//v/+//3/+v/5//n/+v/7//z//f/5//v//f/8//r/+v/6//r//P/8//3//f/7//v/
+//7//v/+//7//v//f/9//3////8//r/+f/4//n/+f/6//r/+v/6//v/+//+////AAAA
AP///////wEABQAFAAUAAwAAAAAAAAAAAAAAAQACAAIAAgACAAIAAgAAAP7//P/6//r/
+v/5//j/+v/6//r/+v/6//r/+v/6//j/+P/4//j/+v/6//r/+v/5//n/+f/5//n/+f/5
//n/+f/5//n/+f/7//3/+v/z//H/8P/w//P/+f8DABAAGwAvAEsAYgB1AIkAmgChAJsA
igB4AGcAWABLAEQAOwAvACoAKwAoACcAJgAkAB8AHQAYABAACwAJAAgAAwD///n/+f/5
//j/+P/6//r/+P/4//j/+P/4//f/9v/2//j/+P/4//j/+P/5//n/+f/3//f/9//3//f/
9//3//f/9//4//j/+P/4//f/9f/0//X/9v/3//j/+//7//r/+v/6//n/+P/3//b/9v/4
//b/+P/4//j/+f/3//f/9//3//X/9f/1//X/9v/3//j/+//7//n/+f/6//j/+P/5//n/
+f/5//n/+v/6//v/+//7//7//v/+//7//f/9//7//v///wAAAAAAAAIAAwADAAMAAQAC
AAIAAgAEAAUABQAFAAMAAwAEAAQABAAEAAMAAwACAAIAAQABAAEAAQACAAMAAwADAAMA
AQD//wAAAAD///3//f/+//7////////////9//3//f/9//3//f/8//z//v/+////////
//7//v/+/wAAAAD//////v/8//v/+v/9//3//f/9//r/+v/6//v//f/9//3//f/8//z/
/P/8//7//v/+//7//P/8//z//P/5//n/+f/5//v/+//7//z/+v/7//v/+//7//z//f/+
//z//P/8//3//v/+//7//v/8//z//f/9////////////AAABAAIAAwACAAEAAAD/////
////////AQABAAIAAgAAAP7//v////3//f/9//3//////////////////f/+/wAAAAAA
AAAAAAAAAAEAAQAAAP///v/9//7///8AAAEAAQABAAEAAwABAAAAAAAAAAAA//////7/
AAAAAAEAAQACAAMABAAEAAMAAwADAAUACQAJAAkABwAEAAQABAAEAAYABwAIAAgABgAG
AAYABgAFAAQAAwACAAAAAAD///7//P/8//z//P/8//z//P/8//7//v/+//7/AAAAAAAA
AAD9//3//f/9//3//f/9//3/+//7//v/+///////+v/5//n/9v/0//P/9//9/woAGwAt
AEEAWgBzAIUAmACpAK0ApACUAH0AagBbAEwAPwA5ADgAMQAsAC0AMAAsACkAJQAeABgA
EwAPAAoAAQD//wEAAQABAPz/+v/+/wAA///+//3//P/+//3//P/8//r/+v/6//r//P/9
//3//f/7//v/+//7//v/+//7//v/+//8//z//P/9//3//P/8//r/+v/6//r/+//7//r/
+v/7//v/+//7//z//P/+//z//P/8//z//f/7//v/+//7//z//f/+/////f/9//3/////
//3//f/+/wAAAAABAAEA////////AAAAAAEAAQABAAIAAgACAAIAAQABAAIAAgAFAAYA
BgAGAAYABwAHAAcACQAKAAoACgAIAAkACQAJAAsACwAMAAwACwAKAAgABwAJAAoACgAL
AAkABwAGAAUABwAHAAcABQAHAAgACAAHAAcABwAIAAgABQAFAAUABQAGAAcACAAJAAcA
BQACAAAAAQACAAQABQAHAAYABgAGAAQABAADAAMAAwACAAIAAgAFAAUABQAFAAQABAAE
AAUABAADAAIAAQACAAIAAgACAAAAAAAAAAAAAQACAAMABAADAAMAAwADAAEAAQABAAIA
AgADAAMAAwACAAIAAgACAAQABAAEAAUABAAEAAQABAAEAAQABQAFAAcABwAHAAcABQAF
AAUABQAFAAUABQAFAAUABQAFAAUAAwADAAQABAAFAAQABQAHAAcABwAHAAcACQAJAAkA
CQAHAAcABwAHAAUABQAFAAUABQAGAAYABgAHAAcABwAIAAgACAAHAAYABgAGAAYABgAH
AAgACQAKAAcABgAGAAYABgAHAAcACAAMAAwADAAMAAoACQAIAAcACgALAA0ADgASABAA
EAASAA==
         </WaveFormData>
      </LeadData>
      <LeadData>
         <LeadByteCountTotal>10000</LeadByteCountTotal>
         <LeadTimeOffset>0</LeadTimeOffset>
         <LeadSampleCountTotal>5000</LeadSampleCountTotal>
         <LeadAmplitudeUnitsPerBit>4.88</LeadAmplitudeUnitsPerBit>
         <LeadAmplitudeUnits>��V</LeadAmplitudeUnits>
         <LeadHighLimit>2147483647</LeadHighLimit>
         <LeadLowLimit>268435456</LeadLowLimit>
         <LeadID>II</LeadID>
         <LeadOffsetFirstSample>0</LeadOffsetFirstSample>
         <FirstSampleBaseline>0</FirstSampleBaseline>
         <LeadSampleSize>2</LeadSampleSize>
         <LeadOff>FALSE</LeadOff>
         <BaselineSway>FALSE</BaselineSway>
         <ExcessiveACNoise>FALSE</ExcessiveACNoise>
         <MuscleNoise>FALSE</MuscleNoise>
         <LeadDataCRC32>3857628603</LeadDataCRC32>
         <WaveFormData>
5//n/+f/6P/o/+f/5//o/+r/6v/q/+r/6f/p/+n/6P/m/+f/6P/o/+n/6f/s//L//f8K
ABIAFQAbACQAKwA0AEAASgBSAFQASgAzABAA7//b/8v/sv+W/4H/c/9k/17/Yf9m/2z/
dv+D/43/nP+o/7D/uv/E/8r/zf/N/9H/1//X/9j/2P/Y/93/4P/h/+P/4//k/+T/5P/j
/+P/4//k/+b/5//n/+f/6P/o/+j/6P/q/+r/6P/o/+j/5//n/+b/5v/m/+b/5v/o/+j/
6P/o/+f/5//n/+j/6P/n/+b/5v/m/+b/5v/m/+X/5f/l/+X/5v/o/+j/6P/q/+r/6v/q
/+r/6//q/+n/7P/s/+3/7v/t/+7/8P/w//P/9f/4//z/+//7//v//v/9//7//v////7/
////////AgACAAMABAADAAMAAgACAAIAAgACAAIAAgABAAEAAAD///7//v/9//7/+//7
//n/9f/1//X/9P/z//L/8f/x//D/8P/w/+3/6//r/+r/6f/q/+r/6v/q/+j/5v/l/+P/
4//j/+P/4//l/+P/4f/h/+L/4//j/+P/4v/i/+L/4v/i/+L/4v/i/+L/4f/h/+H/3//f
/9//3//h/+H/4P/g/97/3//h/+H/4v/i/+H/4f/h/+L/4v/i/+H/4f/i/+L/5P/i/+T/
5f/j/+P/4//j/+T/5P/k/+b/5v/m/+f/6P/o/+j/6P/o/+r/6//r/+v/6v/p/+j/5//n
/+f/5//m/+j/6P/p/+n/5//n/+f/5//p/+n/6f/p/+j/6P/n/+f/5//l/+X/5v/m/+b/
5v/m/+j/6P/m/+j/5//n/+3/7v/p/+b/4//g/+L/5f/o/+r/6P/o/+j/6P/o/+r/6//r
/+3/7//w//H/8f/x//H/8P/w//D/8f/x/+//7//w//D/8P/x//H/8f/x/+//7f/t/+v/
6f/n/+f/6f/o/+f/5v/m/+T/4v/i/+T/4//j/+T/4v/j/+P/4v/h/+L/4f/g/9//3//e
/97/3//f/+D/4P/g/9//3//f/93/3v/e/93/3f/e/97/3v/e/97/3f/d/93/3P/c/93/
3v/c/9//6f/s/+z/9/8AAAYADwAbAB4AJQAwADgAQABIAEgAMgARAPD/1//F/7H/mP+E
/2//W/9U/1j/Xf9i/2r/dP99/4v/nv+q/7D/uP/C/8L/w//J/8//z//P/87/0P/W/9j/
2v/a/9v/2f/a/9r/2v/b/9v/2//c/9z/3f/d/93/4P/g/+D/4P/e/97/3P/c/9v/2//c
/9z/3f/e/9//4P/g/+D/4P/g/+D/3//e/97/3//f/9//4P/i/+L/4v/i/+H/4f/h/+H/
4f/i/+H/4P/h/+L/4//k/+X/5//n/+f/5v/m/+f/6P/p/+r/7P/s/+3/7//y//b/9f/1
//X/+P/3//j/+P/5//z//f/9//3//v/+////AAABAAEAAAAAAAIAAgACAAIAAQD///7/
/P/9//z//P/7//z/+f/5//f/9P/z//L/8P/t/+z/6//r/+z/7P/s/+n/5//n/+b/5f/k
/+T/5P/k/+X/5P/k/+P/4//j/+P/4//h/9//3f/d/9//4f/i/+P/4v/i/+L/4v/f/97/
3f/c/9z/2//b/9v/3f/d/93/3f/f/9//3v/e/9z/3f/f/9//4P/g/9//3//f/+D/4P/g
/+D/3//f/97/4P/e/+D/4f/j/+P/4//j/+L/4v/i/+T/4v/i/+P/5P/k/+T/5P/k/+T/
5f/l/+X/5f/l/+X/5f/l/+X/5f/k/+X/5v/o/+n/5//n/+f/5//n/+f/5//n/+r/6v/p
/+n/6f/n/+f/6P/q/+r/6v/q/+n/6P/l/+b/5//n/+r/6v/q/+r/6v/o/+n/6v/q/+r/
6v/q/+r/7P/u/+//7//t/+//8P/x/+//7//v/+7/8P/w//H/8f/z//P/9P/0//b/9//3
//f/9f/z//H/8f/z//H/7//v/+7/7P/q/+j/6P/m/+T/5P/m/+X/5f/m/+b/5//n/+b/
5P/m/+b/5v/n/+f/5v/m/+b/5//p/+r/6P/n/+f/5//p/+r/6v/p/+f/6P/o/+j/6P/o
/+f/5//p/+j/6P/p/+z/6v/t//H/9v/+/wkAEAAWACEAJwAoAC8AOgBCAEoAUgBSAEQA
JwAIAOn/0//B/6z/lv+D/3X/av9m/2f/bP92/4T/jf+X/6T/sv+6/8D/yv/U/9f/2f/d
/9//4//k/+L/5P/k/+b/5v/n/+n/6v/q/+r/6//r/+v/7P/u/+//7//v/+7/7v/u/+7/
7v/u/+z/7P/s/+v/6//q/+z/7P/s/+z/7//w//H/8v/y//H/8P/w/+7/7f/s/+z/7f/u
/+//8P/v/+//7//v//L/9P/0//T/8v/y//L/8v/z//X/9f/1//j/+P/5//r/+f/6//z/
/P/+////AQAEAAMAAwADAAYABwAIAAgACQAMAA0ADQANAA4ADgAPABAAEwATABIAEgAQ
ABAAEAAQAA4ADQANAAwADQAMAAwACwAMAAkACQAHAAMAAwADAAIA///+//3//f/6//r/
+v/3//r/+//7//v/9//2//X/9P/0//T/9f/1//X/9f/1//X/9f/z//H/8f/v/+//7v/t
/+7/8P/y//T/8//y//H/8P/u/+3/7f/t/+//7//v/+//7//v/+7/7v/u/+//8f/x//L/
8v/x//H/7//w//D/8P/z//P/9P/0//L/8P/y//P/8f/x//H/8f/0//T/9P/2//P/8v/y
//L/9P/0//T/9P/0//X/9f/1//X/9f/1//X/8//z//P/8v/0//T/9f/1//X/9f/1//X/
9//3//f/9//2//b/9f/1//X/8//z//T/8v/0//T/9P/0//T/9P/0//X/9v/2//X/9P/z
//L/9v/4//n/+f/4//n/+f/5//r/+//8//z//f/+/wAAAQABAAEAAgACAAAAAQABAAEA
AwABAP////////3/+//7//n/+P/3//b/9P/y//D/8P/w/+//7//w//L/8//z//L/8P/y
//L/8v/v/+//7v/u/+7/7//x//L/8P/v/+//7//t/+7/7v/t/+3/7v/u/+7/8P/w/+//
7//v/+7/7v/v//L/8v/z//X/+v/+/wcAEgAaABsAHQAkAC8AOABAAEoAVgBeAFgAQwAk
AAMA7f/b/8j/rv+Z/4f/dv9u/23/cP90/37/i/+X/6L/rv+4/8D/yv/U/9f/2f/d/9//
3//i/+b/6v/q/+z/7P/t/+//8P/w//D/8//z//P/9P/z//P/8v/x//L/8v/y//L/8P/w
/+7/7v/x//H/8v/y//T/9P/0//T/9v/2//b/9v/2//X/9P/0//b/9f/0//T/9P/0//T/
9P/3//f/9//3//b/+P/4//j/9v/2//b/9v/3//n/+f/5//z//P/9//7///8AAAIAAgAC
AAMABQAIAAcABwAHAAoADgAQABEAEwAUABUAFQAVABQAFAAVABYAFgAVABMAEgASABIA
EgASABQAEwATABIAEwASABIAEQAQAA0ADQALAAkACQAJAAgABwAGAAUABQACAAIAAgD/
///////+//3//P/8//z//P/7//r/+v/5//v/+//7//v/+f/3//X/9f/4//n/+f/5//j/
+P/4//j/+P/4//j/+P/3//X/9P/z//X/9f/1//X/8v/x/+//7v/v//H/9P/1//X/9v/2
//f/9//4//j/+P/3//f/+P/4//j/9v/4//n/+//7//v/+//8//z//P/+//z//P/9//7/
AAAAAAAAAAD//////v/9/////////////////////v/8//z//f/9//3//f/9//3//v//
/wAAAQAAAAAA/////wEA/////wAAAAD+/wAABAACAAEAAAD///7//P/9//7//v/+//7/
/v/+/wAAAgADAAMABgAJAAsADQAPAA8ADwAOAAwACgAJAAcABwAHAAgACAAJAAsADAAN
AA0ACwAJAAkACQAHAAUABQADAAIAAQAAAAAA/v/8//z/+v/5//n/+v/8//3//f/8//r/
/P/8//z//f/9//z//P/6//n/+f/4//n/+f/6//v/+v/6//n/9//6//z//f/+//z//P/7
//v/+f/4//j/+f/4//r///8BAAIACAAPABgAIgAtADUAOAA/AEoAUgBYAF4AZgBmAFMA
LAAJAPP/3//G/7D/nf+J/3r/dv95/3z/gv+O/5f/n/+s/7r/xP/O/9z/5P/j/+X/6//t
/+3/7P/u//L/9v/4//j/+f/7//z//P/8//3//f/9//7//P/9//3//f/+//7//v/+/wAA
AAD+//7//f/9//7//v8AAAAAAAAAAAIAAgACAAIAAgABAAAAAAABAAEAAQACAAEAAAD/
//7/AQABAAEAAQACAAQABAAEAAQABAAEAAQAAwAFAAUABQAIAAgACQAKAAkACgAMAAwA
DAANAA8AEgAVABUAFQAYABsAHAAcAB0AHAAdAB0AHQAdABwAHAAcACAAIQAhACIAIAAg
ACAAIAAiACEAIQAgAB0AHAAcABsAHAAZABkAFwAVABUAFQAUABEAEAAPAA8ADAAMAAwA
CQALAAsACgAJAAgACAAIAAgACQAIAAgABwAFAAUABQAFAAcABQADAAMAAwADAAIAAQAB
AAIAAwAEAAIAAgACAAIABAADAAMAAwAFAAUABQAFAAMAAwACAAIAAQABAAIAAQAAAAAA
/////wEAAgACAAIABQAFAAYABgAGAAQABgAHAAkACQAJAAkACAAIAAgACgAGAAYABwAI
AAgACAAIAAgACAAJAAkACQALAAsACwALAAkACQAJAAgACgAKAAsACwANAA0ADQANAA0A
DQANAA0ADAAMAAsACwAOAA0ADgAQAA0ADAALAAoADAAMAAoACgAKAAoACAAJAAoACgAL
AAwADQAOAA4AEAARABEAEwAVABYAFwAVABUAFQAUABYAFgAXABcAFwAXABgAGAAYABkA
GQAZABcAFQATABMAFQATABEAEQATABIAEQAQAA4ADAAKAAoACQAHAAYABgAIAAkACQAI
AAYACAAIAAgACQAJAAgACAAHAAcACAAIAAYABQAFAAUABQAGAAYABQADAAQABAAEAAUA
BgAGAAcABwAGAAYABwAEAAgADQAPABIAGAAhACYALAA1AEEASABPAFYAXgBoAHAAbgBY
ADkAHAAHAPf/3//E/7D/n/+P/4T/gv+F/4r/kP+a/6X/s//E/9D/1v/g/+z/8P/z//f/
9//z//P/+v/8//z///8CAAMABQAFAAYABgAGAAcABwAHAAgABgAHAAcABwAJAAoACwAM
AAoACgAIAAgACwALAAwADAAOAA4ADgAOAA0ADAALAAoACQAJAAkACgAKAAkACAAIAAgA
CAAIAAgACwALAAsACwAKAAwADAAMAA4ADgAOAA4ADQAPAA8ADwASABIAEwAUABUAFgAY
ABgAGAAZABsAHgAfAB8AHwAiACMAJAAkACUAJgAnACcAJwAmACYAJwAoACsAKwAqACoA
KAAoACgAKAAoACcAJwAmACcAJgAmACUAIwAfAB4AGwAbABsAGwAaABcAFgAVABUAFAAU
ABQAEQATABMAEgARAA4ADgAOAA4ADQAMAAwACwANAA0ADQANAA0ACwAJAAkACgALAAsA
CwAJAAgABwAGAAgACAAIAAgACgAJAAkACQAHAAcABwAHAAkACQAIAAgACAAJAAsACwAI
AAgABwAHAAkACgAKAAoACQAJAAoACgAKAAgACgALAAsACwALAAsADQAOAA8AEgAPAA4A
DgAOAA0ADAALAAoADAANAA0ADQAPABEAEwAVABMAEQAPAAwADAAMAA0ADQAOAA8AEAAR
AA8ADwAPAA8AEAAQAA8ADwAPAA0ADQAOAA4ADgAOAA4AEAAMAAwADgAOAA4ADgAMAA0A
DgAOABAAEAAQABAAEwAWABgAGQAXABcAFgAVABcAFwAXABYAFgAWABcAFwAVABUAFgAW
ABcAGQAaABsAHQAbABkAGQAYABUAEgARABMAEgARABAADQAKAAcABgAIAAcABwAIAAoA
CwALAAoACQAKAAkACAAJAAkACAAIAAcABwAIAAgABgAFAAUABQAFAAYABgAFAAcACAAI
AAgACAAIAAcABwAFAAQABAAFAAYACAALAA0AEAAWACEAKgAyADkAQQBIAE8AWABeAGYA
cAByAFwANwAWAP3/6//d/8b/qv+Z/43/hv+C/4P/hP+M/5z/qf+z/8D/zv/a/+L/6v/u
/+//8//1//X/9f/6//r//P///wIAAwAFAAQABAADAAIAAQABAAEAAgACAAMAAwADAAQA
BAAEAAQABgAGAAQABAADAAMABAAEAAQABAAEAAQAAwACAAEAAAADAAMAAwAEAAYABQAE
AAQAAwACAAEAAAABAAEAAQABAAQABgAGAAYABgAGAAYABgAFAAcABwAHAAgACAAJAAoA
DQAOABAAEAASABMAFQAYABgAFwAWABgAGwAcABwAHQAeAB8AHwAfAB4AHgAfACAAIQAh
ACAAIAAgACAAIAAgACAAHwAfAB4AHQAcABwAGwAaABcAFwAVABIAEQAQAA4ADAAMAAwA
DQAOAA4ADgALAAoACQAHAAUAAwACAAEAAAAAAAAAAQABAP//////////AQD///3//f/+
//////////7//v/+//7//P/8//z//P/+//3//f/9//3//f/9//3/+//7//r/+v/8//3/
//////3//P/6//n/+v/8//3//v//////AAAAAP7//P/+////AQABAAEAAQABAAAA//8A
AAAAAAABAAIAAgACAAIAAgACAAMAAwADAAEAAQABAAEA/////////v///wAAAgADAAEA
AQABAAEAAwADAAMAAwAEAAQAAwADAAEA/////wAAAgACAAIAAgACAPz//f/+////AAD/
///////+////AAABAAIAAgAEAAUABQADAAUABgAHAAcABwAHAAYABwAIAAoACwAKAAkA
CQAIAAoACwALAAsADQALAAkACQAJAAcABQAFAAMAAgABAAAA/v/8//r/+v/5//f/9v/2
//b/9//3//b/9//6//v//P/7//v/+v/6//n/+f/6//r/+f/3//b/9f/3//j/+P/3//b/
9v/1//T/9P/0//P/8//0//T/9f/3//j/+P/7////BAAMABMAGgAiACsAMQA4AEEATABS
AFoAZgBmAFYANwAWAPv/6f/V/7j/oP+N/3v/cP9y/3f/ev+C/4z/l/+l/7T/uv/A/87/
2v/e/9//4//p/+v/6//s/+7/7v/y//T/9P/1//P/9P/0//T/8//z//P/9P/2//f/9//3
//r/+v/6//r/+P/4//b/9v/2//X/9f/0//X/9v/3//j/9//2//X/9P/2//f/+P/6//j/
9//2//b/+P/4//j/+P/5//n/+f/5//r//P/8//z/+//6//n/+P/6//3//v////7//v//
/wAAAwAEAAYABgAGAAcACQAMAA0ADQANABAADwAQABAAEQAUABUAFQAVABYAFgAXABgA
FwAXABYAFgAYABgAGAAYABYAFQAVABQAEwASABIAEQAOAAsACwAJAAkACQAJAAgABwAG
AAUABQADAAIAAQD9///////+//3/+v/6//r/+v/3//b/9v/1//X/9f/1//X/9v/1//T/
9f/2//f/9//3//X/9P/z//L/8//0//X/9v/0//P/8//z//H/8f/x//H/8v/z//P/9P/y
//P/9f/1//L/8v/x//H/8//0//T/9P/1//X/9v/2//T/8v/0//X/9P/z//L/8f/1//b/
9//6//r/+v/7//z/+v/6//r/+v/4//n/+f/5//v/+//7//v/+f/5//n/+P/4//j/+f/5
//v/+//7//v/+f/5//n/+f/6//r/+f/5//n/9//3//j/+v/6//r/+v/4//j/+P/6//z/
/P/8//z/+f/5//n/+P/6//r/+v/6//r//P/9//3//f///wAAAQABAAEAAQAAAP7//v//
////AQABAAIAAgACAAMAAwADAAMAAQD//////f/7//n/+f/7//r/+f/4//T/8v/w//D/
8f/x//L/9P/y//P/8//y//L/9P/0//T/8//z//L/8v/x//H/8v/y//L/8f/x//H/8f/y
//L/8f/v//D/8P/w//D/8P/v/+//8f/w//D/8f/y//D/9f/5//7/BgAPABgAHAAlAC0A
MgA7AEQASgBUAF4AXABGACcACADv/9v/xf+s/5T/f/9z/27/bv9x/3T/fP+I/5X/n/+s
/7b/vP/M/9b/2v/b/9//4//l/+X/5v/m/+j/6v/s/+z/7f/t/+7/7v/u/+//7//v//D/
8v/z//P/8//0//T/9P/0//T/9P/y//L/8f/x//L/8v/y//L/8v/y//D/8P/w//D/8v/z
//T/9v/1//P/8f/w/+7/7v/u/+7/8f/x//H/8f/z//b/9//4//j/+P/4//j/+P/5//j/
9//4//j/+f/6//z//v8BAAIAAQABAAIABAAHAAcABwAKAAsADAAMAA0ADAANAA0ADQAP
ABAAEgAUABQAEwARABAAEAAQABAAEAASABEAEQAQAA8ADgAOAA0ACgAHAAcABQAEAAUA
BgAGAAAA/v/8//v//P/8//z/+f/5//n/+P/3//j/+P/4//j/9f/0//T/8//1//X/9f/1
//P/8f/v/+//7v/v/+//7//w//D/8P/w//L/8v/y//L/9P/z//P/8//y//H/8P/v/+3/
7f/s/+z/7P/t/+//7//u/+7/7f/t/+3/7v/u/+7/7f/t/+7/7v/w/+7/8P/x//P/8//z
//P/8//y//H/8v/w//D/8f/y//P/9P/1//b/9P/1//X/9f/1//X/9f/1//b/9//4//j/
9f/0//T/8//z//P/8//z//P/8//z//P/9v/2//X/9f/z//H/8f/y//L/8v/y//L/9P/0
//L/9P/1//f/9v/2//b/9v/2//T/9f/2//b/9v/2//b/9v/4//r/+//7//n/+//8//3/
/v///wAAAAD///7//v/9//3//f/+//7//v////////////3/+//7//v/+f/3//f/9//2
//X/9P/0//L/8P/w/+//7f/s/+z/7v/v/+//7v/v//L/8//0//D/7//t/+z/7f/t/+7/
7v/t/+v/6v/p/+v/7P/s/+v/7P/u/+//8P/v/+7/7P/r/+z/7P/t/+//8P/u//H/9f/6
/wAABwAQABgAIQAnAC4ANwBAAEgAUABcAFwARgAnAAoA8f/d/8n/sP+Y/4P/df9s/2j/
bf90/3z/hv+R/5n/pv+y/7z/wv/M/9T/1f/X/9n/2//f/+T/6P/o/+j/6v/q/+v/6f/q
/+r/6v/t/+3/7f/u//D/8f/x//H/8f/w/+//7v/u/+7/7P/s/+7/7//x//L/8f/w/+//
7v/u/+7/7v/u//D/8f/y//T/8v/x//D/8P/v/+7/7f/s/+//8f/z//X/9f/2//X/9P/0
//T/9P/0//f/+f/5//n/+v/6//v//P/7//z//v/+//z//f///wIABAAFAAYACgAJAAoA
CgALAA4ADwAPAA8ADgAOAA8AEAARABEAEAAQABIAEgASABIAEgARABEAEAAPAA4ADgAN
AA4ACwALAAkABwAHAAcABgACAAAA/v/9//7//v/+//v/+//7//r/+f/6//r/+v/6//j/
9v/1//P/8f/x//H/8f/z//H/7//v//D/8f/x//H/8P/w//D/8P/y//L/8v/y//D/7//v
/+//7//v/+//7//v/+//7v/u/+7/7//x//H/8P/w/+//7//x//L/8v/y//H/8f/y//L/
8v/w//L/8//0//X/9v/3//b/9v/2//j/9P/0//X/9v/2//b/9v/2//b/9//3//f/+f/5
//n/+f/5//n/+f/4//j/+P/5//n/+//7//v/+//5//n/+f/5//j/+P/3//f/9//1//X/
9v/1//T/8//y//P/9P/z//b/+f/5//b/+P/4//j/+P/4//n/+v/6//j/+P/4//j/+//+
/wAAAQD//wEAAgADAAIAAQAAAP7///8AAAIAAwADAAMABAAEAAYABwAHAAcABQADAAEA
AQD///3/+//7//v/+v/5//j/9v/0//L/8v/0//P/8//0//L/8//z//L/9f/4//n/+v/2
//X/8//y//H/8f/y//L/9P/z//P/8//z//T/9P/z//X/9v/2//b/9f/0//L/8f/y//L/
8//1//T/9P/1//n//v8EAAsAFAAeACcALQAwADcAQgBKAFAAWgBkAFwAQQAgAAUA7//d
/8b/qP+V/4f/ev9y/3P/dv96/4r/mf+h/6r/tP++/8j/1P/c/93/3//j/+n/6f/q/+7/
8P/x//L/8f/x//P/9P/0//T/9//3//f/+P/4//n/+f/5//n/+P/3//b/9//4//f/+P/7
//v//P/8//r/+v/6//r/+f/4//f/9v/5//n/+f/6//z/+//6//r/+v/6//r/+v/5//n/
+f/5//r//P/8//z//f/+////AAD+/////v/9/wAAAgAFAAgABgAGAAcABgAGAAcACQAM
AA0ADQANABAADwAQABAAEQAVABcAGAAZABoAGgAbABwAGwAbABoAGgAbABwAHQAeABsA
GQAYABYAFQAUABQAEwAUABEAEQAPAA8ADwAPAA4ACQAIAAcABwAEAAQABAABAAIAAwAD
AAMAAAAAAAAAAAD///7//v/9//7///8AAAEA///9//v/+//8//3//f/9//r/+v/6//r/
+P/4//j/+P/5//n/+v/7//v/+//7//v/+//7//r/+v/6//v//f/9//z//P/7//v//P/+
////AAABAAEAAgACAAEA/v//////AQABAAEAAQACAAIAAgAEAAAAAAABAAIABAAEAAQA
BAAGAAcABwAHAAcABwAHAAcABwAHAAcABgAGAAYABwAHAAUABQAFAAUABQAFAAUABQAG
AAYABQAFAAMAAQABAAIAAwAEAAUABgAGAAYACAAGAAYABgAGAAYABgAHAAgACAAGAAYA
BgAGAAgACgALAAsACwANAA4ADwANAA0ADQAMAA4ADgAPAA8ADwAPABAAEAAQABEAEQAR
ABEADwANAA0ADwANAAsACwAKAAgABgAEAAIAAAD+//7/AAD/////AAAAAAEAAQAAAAAA
AgACAAIAAQABAAAAAAD/////AAAAAAAA//////////8AAAAA/////wAAAAAAAAAAAAD/
////AQAAAAAAAQAAAAYABQAFAAwAFgAdACYALgA3AD0APABHAFYAYABmAHAAcABeADsA
FgD9/+//2f/A/6z/l/+D/3r/ev99/4D/iv+Y/6X/tf/C/8b/zv/a/+L/5v/n/+v/8//1
/+//8v/6//r/+//8//v/+//9//7//v/+/////////wAAAgADAAMAAwACAAIAAgACAAIA
AgAAAAAAAwADAAQABAACAAIAAgACAAQABAAEAAQABQAFAAUABgAEAAMAAgACAAQABAAE
AAQABwAHAAcABwAFAAYABQAEAAQABAAEAAQABwAJAAkACQAKAAoACwAMAAsADAAOAA4A
EAARABMAFgAXABcAFwAaABsAHAAcAB0AHAAdAB0AHQAeAB4AHwAgACMAIwAiACIAIAAg
ACAAIAAiACEAIQAgAB0AHAAcABsAHAAZABkAFwATABMAEwASABEAEAAPAA8AEAAQABAA
DQAMAAsACQAHAAgACAAIAAgABwAGAAYABQADAAMAAwADAAMAAQD/////AgADAAMAAwAC
AAIAAgACAAIAAgACAAIAAAD///////8BAAEAAQABAAEAAQAAAAAAAAABAAMAAwACAAIA
AQABAAMABAAEAAQABAADAAMAAgACAAAAAgADAAUABQAFAAUABAAEAAQABgAHAAgACgAM
AAsACgAJAAgACAAJAAkACQAHAAcABwAHAAkACQAJAAgACgAKAAsACwAKAAkACAAHAAcA
BwAHAAcACgAKAAkACQAJAAcABwAIAAcABgAFAAQABQAGAAUACAAHAAcABQAIAAgACAAI
AAgABgAHAAgACAAGAAYABgAGAAoADAANAA0ADwARABIAEwAVABUAFQAUABQAFAAVABUA
EwATABQAFAAUABUAFQAVABMAEQAPAA8ADwANAAsACwALAAoACQAIAAcABgAFAAYABAAD
AAMABAAGAAcABwAGAAQABgAGAAYAAwADAAIAAgABAAEAAgACAAQAAwADAAMABQAGAAYA
BQADAAQABAAEAAQABAADAAMAAgAAAP////8EAAYABwAJAA4AFAAZACIAKgAzADkAPgBF
AE4AWgBkAGwAcgBsAFMAMgAVAP//5//O/7b/n/+P/4L/ev97/4L/iP+S/5//q/+4/8L/
yP/S/97/4v/l/+v/8//3//X/9P/4//z//P/+//7///8BAAIAAgACAAMAAwADAAQABAAF
AAUABQAGAAYABgAGAAYABgAEAAQABQAFAAYABgAGAAYABgAGAAQABAAEAAQABQAFAAUA
BgAGAAUABAAEAAUABgAHAAgABwAHAAcABwAHAAgABwAGAAkACgALAAwADAANAAwACwAM
AAwADQAOABAAEgAVABYAFQAVABYAGAAZABkAGQAcAB4AIAAhACMAIgAjACMAIwAmACYA
JwAoACkAKQAoACgAKAAoACgAKAAoACcAJwAmACUAJAAkACMAIAAdAB0AGwAcAB0AHgAe
ABgAFgAUABMAFAAUABQAEQATABMAEgARABIAEgASABIADwAOAA4ADQAPAA8ADwAPAA4A
CwAIAAcACgALAAsACwAKAAoACgAKAAkACAAHAAYACAAHAAcABwAJAAkACQAJAAsACwAK
AAoACAAJAAsACwAKAAoACQAJAAcACAAIAAgACgALAA0ADgAPAA4AEQATABAADwAOAA0A
DgAOAA4AEAAMAAwADQAOABEAEgATABQAEwATABIAEQARABEAEQARABEAEQARABAAEgAS
ABMAEwATABMAEwATABEAEQARABEAEgASABEAEQASABEAEgAUABIAEgASABIAFAAUABIA
FAAVABUAFQAVABQAEgAQAA8ADwAPABAAEQARABEAEgASABIAEgASABMAFgAWABYAGAAZ
ABoAGwAcABsAGgAZABkAHAAcABwAHAAeACAAIQAiAB4AHgAdAB0AHQAdAB8AIAAhAB4A
GgAcAA==
         </WaveFormData>
      </LeadData>
      <LeadData>
         <LeadByteCountTotal>10000</LeadByteCountTotal>
         <LeadTimeOffset>0</LeadTimeOffset>
         <LeadSampleCountTotal>5000</LeadSampleCountTotal>
         <LeadAmplitudeUnitsPerBit>4.88</LeadAmplitudeUnitsPerBit>
         <LeadAmplitudeUnits>��V</LeadAmplitudeUnits>
         <LeadHighLimit>2147483647</LeadHighLimit>
         <LeadLowLimit>268435456</LeadLowLimit>
         <LeadID>V1</LeadID>
         <LeadOffsetFirstSample>0</LeadOffsetFirstSample>
         <FirstSampleBaseline>0</FirstSampleBaseline>
         <LeadSampleSize>2</LeadSampleSize>
         <LeadOff>FALSE</LeadOff>
         <BaselineSway>FALSE</BaselineSway>
         <ExcessiveACNoise>FALSE</ExcessiveACNoise>
         <MuscleNoise>FALSE</MuscleNoise>
         <LeadDataCRC32>1391311424</LeadDataCRC32>
         <WaveFormData>
BAAEAAUABQAFAAUABgAGAAYABgAGAAYABgAGAAYABgAGAAYABwAJAAoADQARABYAHwAr
ADQAPQBPAGUAbABYAEIANwAmAAwA8P/L/6D/ef9i/1H/QP8y/yj/KP80/0f/Yv97/43/
n/+w/73/xv/P/9r/5f/s//P/+P/8////AwADAAMABAADAAYABgAFAAUABgAGAAYABgAF
AAUABQAFAAcACAAIAAgACQAJAAoACgAKAAoACwALAAkACQAKAAoACwALAAsACwALAAwA
DAAMAA4ADwAPAA8AEAAQABAAEQARABEAEgASABIAEwAUABQAFAAVABYAFgAXABcAFwAZ
ABoAGwAcAB0AHgAeAB4AIAAgACAAIAAiACIAIwAkACUAJwAnACgAKQApACkAKQApACoA
KgAqACoAKgApACkAJwAnACYAJgAmACQAIwAiACEAIgAhACAAHwAeAB0AHQAcABsAGQAY
ABcAFwAXABYAFQAWABUAFAATABIAEgARABEADgAOAA4ADQANAA0ADQANAAwADAAMAAwA
DQANAA0ADQANAA0ADQAMAAwADAAMAAwADAAMAAwADAAMAAwADQANAA0ADQANAA0ADQAN
AA4ADgAOAA4ADwAPABEAEQARABEADwAPAA8ADwAPABAAEAAQAA8ADwAPAA8AEQARABEA
EQARABEAEQARABEAEQARABEAEAAQABAAEAAQABAAEAAQABAAEAAPAA8ADwAPAA8ADwAP
AA8ADgAOAA4ADgAOAA4ADgAOAA0ADQALAAsACwALAA0ADQANAA0ADgAOAA4ADgAMAAwA
DAAMAA4ADQANAA0ADAAMAA8AEAAPAA4ADQAMAA4ADQANAA0ADAAMAAwADAANAA4AEAAQ
ABMAFAAVABYAFgAWABYAFgAWABYAFwAXABUAFQAUABEADQAKAAkABwADAAIAAQABAAMA
BAAFAAUAAgABAAEAAQABAAEAAQABAAAA////////AgADAAQABAADAAYABgAGAAYABgAG
AAYABgAGAAUABQAIAAgACAAIAAkACQAJAAkACgAKAAoACgAKAAoACgAKAAoACgAKAAoA
DQALAA4AEwAXABwAJwAzADwATQBnAHMAZABKADoAKwAWAPj/0P+j/3j/Wf9I/zn/Jv8a
/xb/Iv84/1H/av+D/5f/p/+2/8P/zv/X/+L/6f/w//X/+v8AAAEABQAFAAUABAAHAAgA
CAAHAAcACAAIAAgACAAHAAcABwAHAAkACgAKAAoACwALAAwADAAMAAwADQANAA0ADQAO
AA4ADwAPAA8ADwAPABAAEAAQABAAEQARABEAEgASABIAEwATABMAFAAUABQAFQAWABYA
FgAXABgAGAAbABsAGwAdABwAHQAeAB8AIgAiACIAJAAmACYAJgAoACgAKQAqACsAKwAr
ACwALQAtAC0ALQAtAC4ALgAuAC4ALgAtAC0AKwArACoAKgAqACgAJwAmACUAJgAlACQA
IwAgAB8AHwAeAB0AGwAaABkAGQAZABgAFwAUABMAEgARABIAEgARABEADgAOAA4ADQAP
AA8ADwAPAA4ADgAOAA4ADQANAA0ADQANAA0ADQAMAAwADAAMAAwADAAMAAwADAAMAAwA
DQANAAsACwALAAsADQANAA4ADgAOAA4ADwAPABEAEQARABEADwAPAA8ADwAPABAAEAAQ
AA8ADwAPAA8AEQARABEAEQARABEAEQARABEAEQARABEAEgASABIAEgAQABAAEAAQABIA
EgARABEADwAPAA8ADwAPAA8ADgAOABAAEAAQABAADgAOAA0ADQANAA0ADQANAA0ADQAN
AA0ADgAOAA4ADgAOAA4ADgAOAAwACwALAAsACgAKAAwADAAMAAwADAAMAAsACwALAAwA
DAAMAAwADQAOABAAEAARABIAEwAUABQAFAAUABQAFgAWABcAFwAVABUAFAARAA0ACgAJ
AAcAAwACAAEAAQABAAIAAwADAAAA///////////////////+//3//f/9//7///8AAAAA
AQAEAAQABAAEAAQABAAEAAQABAADAAMABAAEAAQABAAFAAUABQAFAAQABAAEAAQABQAG
AAcACAAIAAgACAAIAAkACQAKAA0AEQAYACMALwA2AEUAXQBvAGYATgA6ACsAFgD6/9r/
sf+G/2P/Sv87/yr/Hv8W/yD/MP9J/2T/e/+P/6P/sv+//8r/1f/e/+X/7P/z//b/+v/9
////AQADAAIAAwAEAAQAAwADAAYABgAGAAYABQAFAAUABQAHAAgACAAIAAkACQAKAAoA
CAAIAAkACQAJAAkACgAKAA0ADQANAA0ADQAOAA4ADgAMAA0ADQANAA4ADgAOAA8ADwAP
ABAAEAASABMAFAAUABIAEwAUABQAFwAXABcAGQAYABkAGgAbAB4AHgAeACAAIAAgACAA
IgAgACEAIgAjACUAJQAmACcAJwAnACcAJwAqACoAKgAqACgAJwAnACUAJQAkACQAJAAk
ACMAIgAhACAAHwAeAB0AHAAbABsAGgAZABcAFgAVABUAFQAUABMAEgARABAADwAOAA4A
DQANAA4ADgAOAA0ACwALAAsACwAKAAoACgAKAAcABwAHAAcACQAJAAkACAAIAAgACAAI
AAgACAAIAAgACAAIAAkACQALAAsACwALAAsACwAMAAwACgAKAAsACwANAA0ADQANAAsA
CwALAAsADQAOAA4ADgANAA0ADQANAA0ADQANAA0ADQANAA0ADQAPAA8ADwAPAAwADAAM
AAwADgAOAA4ADgAOAA4ADQANAA0ADQANAA0ACwALAAoACgAMAAwADAAMAAwADAALAAsA
CQAJAAkACQAJAAkACQAJAAYABgAGAAYABgAGAAgACAAIAAgACAAIAAcABwAHAAgACAAI
AAgABwAIAAoACgAJAAoACwAMAA4ADgAOAA4AEAAQABEAEQARABEAEAANAAsACAAHAAUA
///+//3//f/7//z//f/9//z/+//7//v/+//7//v/+//6//n/+f/5//r/+//8//z//f8A
AAAAAAAAAAAAAAAAAAAAAAD/////AgACAAIAAgADAAMAAwADAAIAAgACAAIAAgACAAIA
AgACAAIAAgACAAMABQAIAAkADQAQABcAIwAuADMAPwBZAGgAXABIADkAKgAWAPz/2/+y
/4n/av9X/0j/OP8s/yj/Lv89/1b/b/+D/5X/pP+z/77/yf/S/9v/4v/p//D/9P/5//n/
+//9//7//f8AAAAA/////wAAAAAAAAAAAQABAAEAAQD//wAAAAAAAAMAAwAEAAQAAgAC
AAMAAwADAAMABAAEAAcABwAHAAcABwAIAAgACAAGAAcABwAHAAgACAAIAAkACQAJAAoA
CgAKAAsADAAMAAwADQAOAA4ADwAPAA8AEQAQABEAEgATABQAFAAUABYAGAAYABgAGgAa
ABsAHAAdAB0AHQAeAB8AHQAdAB0AHQAgACAAIAAgACAAHwAfAB0AGwAaABoAGgAaABkA
GAAXABgAFwAWABUAFAATABMAEgATABEAEAAPAA0ADQAMAAsACgAJAAgABwAIAAgABwAH
AAYABgAGAAUABQAFAAUABQAEAAQABAAEAAMAAwADAAMAAQABAAEAAAACAAIAAgACAAIA
AgACAAIAAgACAAMAAwADAAMAAwADAAMAAwAEAAQABAAEAAUABQAFAAUABQAFAAUABQAF
AAUAAwAEAAQABAAFAAUABQAFAAcABwAHAAcABwAHAAcABwAFAAUABQAFAAYABgAGAAYA
BgAGAAYABgAEAAQAAwADAAMAAwADAAMAAwADAAIAAgACAAIAAgACAAIAAgABAAEAAQAB
AAEAAQADAAMAAwADAAIAAgACAAIAAAAAAAAAAgACAAIAAgACAAIAAAD///////8CAAIA
AgACAAEAAgAEAAQABQAGAAcACAAKAAoACgAKAAgACAAJAAkACwALAAoABwADAAAA///9
//n/+P/3//f/9//4//n/+f/2//X/9f/1//X/9f/1//X/9P/z//P/8//0//X/9v/2//f/
+v/6//r//P/8//z//P/8//z/+//7//z//P/8//z//f/9//3//f/+//7//v/+//7//v/+
//7//v/+//7//v//////AgAFAAcADAATAB0AKgA1AEUAWwBmAFQAPAAvAB4ACADq/8P/
lv9t/1L/Qf8w/yD/FP8W/yD/M/9O/2f/ff+R/6L/r/+6/8P/zP/V/97/5//q/+7/8//3
//f/+f/6//n/+v/6//n/+f/8//z//P/8//v/+//7//v/+//8//z//P/9//3//v/+//7/
/v///////f/9//7//v8BAAEAAQABAAEAAgACAAIAAAABAAEAAQAEAAQABAAFAAUABQAG
AAYABgAHAAgACAAIAAkACgAKAAkACQAJAAsADgAPABAAEQASABIAEgAUABYAFgAWABgA
GAAZABoAGwAbABsAHAAdAB0AHQAdAB0AHgAeAB4AHgAeAB0AHQAbAB0AHAAcABwAGgAZ
ABgAFwAWABUAFAATABIAEQARABAADwANAAwACwAJAAkACAAHAAYABQAEAAMAAgACAAEA
AQD+//7//v/9/////////////P/8//z//P/7//v/+//7//v/+//7//r//P/8//z//P/8
//z//P/8//r/+v/7//v//f/9//3//f/7//v//P/8//r/+v/7//v/+//7//v/+//7//v/
+//7//3//v/+//7///////////////////////3//f/9//3////////////+//7//v/+
//7//v/+//7//v/+//3//f/9//3//f/9//3//f/8//z//P/8//z//P/8//z/+//7//v/
+//7//v/+//7//v/+//8//z//P/8//r/+v/6//r/+v/6//j/+P/4//j/+v/5//n/+f/6
//r/+v/6//v//P/+//7///8AAAEAAgAAAAAAAAAAAAIAAgADAAMAAwADAAIA///7//j/
9//1/+//7v/t/+3/7//w//H/8f/w/+//7//v/+3/7f/t/+3/7v/t/+3/7f/s/+3/7v/u
/+//8v/y//L/9P/0//T/9P/0//T/8//z//T/9P/0//T/9f/1//X/9f/2//b/9v/2//j/
+P/4//j/+P/4//j/+P/5//n//P///wMACgAVACEAKgA3AFEAYQBYAEAAMAAfAAgA7P/G
/5n/bv9N/zj/J/8Y/wr/Bv8Q/yL/O/9Y/2//g/+V/6T/r/+6/8X/zv/X/+D/5f/q/+7/
8f/z//P/8//y//X/9v/2//X/9f/2//b/9v/2//n/+f/5//n/+f/6//r/+v/5//n/+v/6
//z//P/9//3//f/9//7//v//////////////AAAAAAAAAAABAAEAAQAEAAQABAAFAAMA
AwAEAAQABgAHAAgACAAIAAkACgAKAAsACwALAA0ADgAPABAAEQASABIAEgAUABYAFgAW
ABgAGAAZABoAGwAdAB0AHgAfAB8AHwAfAB8AHgAeAB4AHgAeAB0AHQAbAB0AHAAcABwA
HAAbABoAGQAYABcAFgAVABQAEwATABIADwANAAwACwANAA0ADAALAAwACwAKAAkABgAG
AAUABQAEAAQABAADAAEAAQABAAEAAgACAAIAAgD//////////wEAAQABAAAAAAAAAAAA
AAACAAIAAgACAAAAAAABAAEAAQABAAEAAQABAAEAAgACAAQABAAFAAUAAwADAAMAAwAF
AAUABQAFAAMABAAEAAQABwAHAAcABwAFAAUABQAFAAUABQAFAAUABwAHAAcABwAGAAYA
BgAGAAQABAAEAAQABAAEAAMAAwAFAAUABQAFAAUABQAEAAQABAAEAAQABAAEAAQAAwAD
AAMAAwADAAMAAwADAAMAAwACAAIAAgACAAIAAgACAAIAAgABAAIAAAAAAAAAAAABAAEA
AgADAAQABAAEAAQAAwAEAAYABgAHAAgACQAKAAoACgAKAAoADAAMAA0ADQANAA0ADAAJ
AAMAAAD///3/+f/4//f/9//3//j/+f/5//j/9//3//f/9//3//f/9//2//X/9f/1//b/
9//4//j/+f/8//z//P/+//7//v/+//7//v/9//3//v/+//7//v////////////7//v/+
//7/AAAAAAAAAAACAAIAAgACAAEAAwAGAAkADQAUAB8AKQAyAD0AUwBjAFwASAA4ACkA
FgAAAOL/uf+Q/23/Vv9H/zr/Lv8o/yz/Ov9P/2j/ff+P/53/rP+5/8T/z//Y/+H/5v/t
//T/9v/5//3//f/9//z//f/+//7//f/9/wAAAAAAAAAAAQABAAEAAQADAAQABAAEAAMA
AwAEAAQABAAEAAUABQAFAAUABgAGAAkACQAJAAkABwAIAAgACAAIAAkACQAJAAgACAAI
AAkACgALAA0ADgANAA0ADQAMAA4ADwAQABAADwAPAA8AEQASABMAFAAVABQAFAAUABYA
GgAaABoAHAAcAB0AHgAfAB8AHwAgACEAHwAfAB8AHwAiACIAIgAiACAAHwAfAB0AHwAe
AB4AHgAcABsAGgAZABoAGQAYABcAFgAVABUAFAATABEAEAAPAA8ADwAOAA0ADQANAA0A
DQAMAAwACwALAAoACgAKAAkABwAHAAcABwAGAAYABgAGAAcABwAHAAcABQAFAAUABAAG
AAYABgAGAAgACAAIAAgABgAGAAcABwAHAAcABwAHAAkACQAKAAoACAAIAAkACQAJAAkA
CQAJAAsACwALAAsACwAMAAwADAALAAsACwALAAsACwALAAsACwALAAsACwALAAsACwAL
AAwADAAMAAwACgAKAAoACgAKAAoACQAJAAkACQAJAAkACQAJAAgACAAKAAoACgAKAAgA
CAAHAAcACQAJAAkACQAHAAcABwAHAAYABgAGAAYACAAIAAgACAAIAAYACAAIAAgACAAG
AAUABQAFAAYABgAGAAYACAAKAA0ADgANAA4ADwAQABAAEAAQABAAEgASABMAEwARABEA
EAANAAkABgAFAAMAAQAAAP/////9//7//////wAA/////////f/9//3//f/+//3//f/9
//z//f/+//7/AAAEAAUABgAEAAQABAAEAAQABAADAAMABAAEAAQABAAHAAcABwAHAAYA
BgAGAAYABgAGAAYABgAGAAYABgAGAAcACQAKAA8AEwAaACMALQA2AEMAWwBrAGIATAA8
AC8AGgAAAOD/uf+Q/3H/XP9L/zz/MP8q/y7/Pv9V/27/hf+X/6X/tP/B/8z/0//c/+X/
7v/1//j/+v///wEAAQABAAAAAQAEAAQAAwADAAQABAAEAAQABQAFAAUABQAFAAYABgAG
AAcABwAIAAgACAAIAAkACQAJAAkACgAKAAsACwALAAsACwAMAAwADAAOAA8ADwAPABAA
EAAQABEAEQARABIAEgAQABEAEgASABIAEwAUABQAFQAVABUAFwAYABkAGgAbAB4AHgAe
ACAAIQAgAB8AIAAiACMAJAAlACUAJQAmACcAJwAnACcAJwAoACgAKAAoACgAJwAnACUA
IwAiACIAIgAiACEAIAAfACAAHwAeAB0AHAAbABsAGgAZABcAFgAVABUAFQAUABMAEgAR
ABAADwAOAA4ADQANAAwADAAMAAsACwALAAsACwAKAAoACgAKAAkACQAJAAkACQAJAAkA
CAAIAAgACAAIAAYABgAGAAYACAAIAAkACQAJAAkACQAJAAkACQAKAAoACgAKAAsACwAJ
AAkACQAJAAsACwALAAsACwAMAAwADAANAA0ADQANAAsACwALAAsACwALAAsACwALAAsA
CwALAAoACgAKAAoACgAKAAoACgAKAAoACQAJAAkACQAJAAkABwAHAAYABgAIAAgACAAI
AAgACAAHAAcABwAHAAcABwAHAAcABwAHAAYABgAGAAYABgAGAAYABgAGAAUABQAGAAYA
BgAGAAYABAADAAMAAwAGAAYABgAGAAUABgAIAAgACwAMAA0ADgAOAA4ADgAOAA4ADgAP
AA8ADwAPAA4ACwAHAAQAAwABAP3//P/7//v/+//8//3//f/8//v/+//7//v/+//7//v/
+P/3//f/9//4//n/+v/6//v//v/+//7/AAAAAAAAAAAAAAAA/////wAAAAAAAAAA////
//////8CAAIAAgACAAIAAgACAAIAAgACAAIAAgADAAMABgAJAA0AFgAhACsANgBHAF8A
aQBaAEQAMgAjAAwA7v/G/5f/bv9R/zz/L/8g/xL/Ev8g/zb/Tf9o/3//k/+l/7L/u//G
/8//2P/h/+r/7//y//b/+f/9//3////+////AAAAAP/////+//7//v/+/wEAAQABAAEA
AQACAAIAAgADAAMABAAEAAIAAgADAAMABQAFAAYABgAFAAUABQAFAAcACAAIAAgACAAJ
AAkACQAIAAgACAAJAAsACwAMAAwADgAPABAAEAAQABEAEgASABEAEQARABMAFAAVABYA
FwAYABgAGAAaAB4AHgAeACAAIAAhACIAIwAlACUAJgAnACUAJQAlACUAJAAkACQAJAAm
ACUAJQAjACMAIgAiACIAIgAhACAAHwAeAB0AHAAbABgAFwAXABYAFQATABIAEQARABEA
EAAPAAwACwAKAAkACgAKAAkACQAGAAYABgAFAAUABQAFAAUABAAEAAQABAADAAMAAwAD
AAMAAwADAAIAAgACAAIAAgACAAIAAgACAAIAAgADAAMAAwADAAMAAwAFAAUABgAGAAQA
BAAFAAUABQAFAAUABQAHAAcABwAHAAcACAAIAAgABwAHAAcABwAJAAkACQAJAAkACQAJ
AAkABwAHAAcABwAIAAgACAAIAAgACAAIAAgABgAGAAUABQAHAAcABwAHAAUABQAEAAQA
BAAEAAQABAAEAAQAAwADAAUABQAFAAUAAwADAAMAAwACAAIAAgACAAIAAgACAAIAAgAB
AAEAAQAEAAQAAgACAAIAAgACAAIAAQABAAEAAgACAAIAAgADAAQABgAGAAcACAAJAAoA
CgAKAAoACgAKAAoACwALAAsACwAKAAcAAwAAAP///f/5//j/9//3//f/+P/5//n/+P/3
//f/9//1//X/9f/1//b/9f/1//X/9v/3//j/+P/7//7//v/+//z//P/8//z//P/8//v/
+//8//z//P/8//v/+//7//v//P/8//z//P/+//7//v/+/wAAAAAAAAAA//8BAAIABQAJ
ABIAHQAnADAAPQBVAGcAXgBGADIAJQAQAPb/0v+l/3z/W/9E/zH/Iv8U/xD/GP8q/0H/
XP9z/4f/mf+o/7X/wP/J/9T/3f/k/+v/8P/0//f/+f/5//v//P/9//z//P/7//v//P/8
//z//P////////////3//v/+//7/AQABAAIAAgACAAIAAwADAAMAAwAEAAQAAwADAAMA
AwADAAQABAAEAAYABwAHAAcACAAIAAgACQAHAAcACAAIAAoACwAMAAwADAANAA4ADgAP
AA8ADwARABAAEQASABMAFgAWABYAGAAaABoAGgAcABwAHQAeAB8AHwAfACAAIQAhACEA
IQAhACIAIgAiACIAIgAhACEAHwAfAB4AHgAeABwAGwAaABkAGgAZABgAFwAWABUAFQAU
ABMAEQAQAA8ADQANAAwACwAMAAsACgAJAAYABgAFAAUABAAEAAQAAwADAAMAAwADAAIA
AgACAAIAAQABAAEAAQABAAEAAQAAAAIAAgACAAIAAAAAAAAAAAAAAAAAAQABAAEAAQAB
AAEAAwADAAQABAACAAIAAwADAAUABQAFAAUAAwADAAMAAwADAAQABAAEAAUABQAFAAUA
BwAHAAcABwAFAAUABQAFAAcABwAHAAcABgAGAAYABgAGAAYABgAGAAQABAADAAMABQAF
AAUABQAFAAUABAAEAAIAAgACAAIAAgACAAEAAQADAAMAAwADAAMAAwADAAMAAgACAAIA
AgAAAAAAAAAAAAAA////////AgACAAIAAAAAAAAAAAACAAEAAQABAAIAAgACAAIAAQAC
AAQABAAFAAYABwAIAAgACAAIAAgACAAIAAkACQAJAAkACAAFAAEA/v/9//v/+f/4//f/
9//1//b/9//3//b/9f/1//X/9f/1//X/9f/0//P/8//z//T/9f/2//b/+f/8//z//P/6
//r/+v/6//r/+v/5//n//P/8//z//P/7//v/+//7//7//v/+//7//P/8//z//P/+//7/
/v/+//////8CAAUABwAKABMAHwAoADMARQBbAGAATgA6AC0AHAAGAOz/yf+g/33/Yv9R
/0D/Mv8q/yj/MP9B/1r/cf+F/5f/pv+x/7z/xf/O/9f/4P/n/+z/8P/z//X/9//3//j/
+//6//r/+f/5//r/+v/6//r/+//7//v/+//7//z//P/8//3//f/+//7//v/+////////
////AAAAAAEAAQABAAEA//8AAAAAAAACAAMAAwADAAMAAgABAAEAAwADAAQABAACAAMA
BAAEAAYABwAIAAgABwAHAAcACQAKAAsADAANAA4ADgAOABAAEgASABIAFAAUABUAFgAX
ABcAFwAYABkAFwAXABcAFwAYABgAGAAYABoAGQAZABcAFwAWABYAFgAWABUAFAATABIA
EQAQAA8ADgANAA0ADAANAAsACgAJAAcABwAGAAUABAADAAIAAQACAAIAAQABAAIAAgAC
AAEAAQABAAEAAQD+//7//v/+/////////////////////v/+//7//v/+//7//v/+//7/
/v/+//////////////////////8AAAAAAAAAAAEAAQABAAEAAQABAAEAAQABAAEAAQAC
AAIAAgADAAMAAwADAAEAAQABAAEAAwADAAMAAwABAAEAAQABAAAAAAAAAAAAAAAAAAAA
AAAAAAAA//////////////////////7//v/+//7//v/+/wAAAAD/////////////////
//////////7//v/+//7/AAAAAAAAAAD+//3////+//7//v/+//7//v/9//3//f/+//7/
/v/+/wEAAgAEAAQAAwAEAAUABgAGAAYABgAGAAgACAAJAAkABwAHAAYAAwD///z/+//5
//X/9P/z//P/9f/2//f/9//2//X/9f/1//P/8//z//P/8v/x//H/8f/0//X/9v/2//X/
+P/4//j/+P/4//j/+P/4//j/9//3//j/+P/4//j/+f/5//n/+f/6//r/+v/6//z//P/8
//z/+v/6//r/+v/9////AAABAAcADgAXACMALAA9AFUAYQBWAEIAMgAfAAoA8P/M/6H/
eP9X/0b/Of8q/x7/Gv8i/zD/Sf9m/3v/jf+d/6r/t//C/8n/0v/b/+L/5//s/+7/8f/1
//X/9f/2//n/+P/4//f/9//4//j/+P/4//v/+//7//v/+f/6//r/+v/7//v//P/8//z/
/P/9//3//f/9//7//v/9//3//f/9////AAAAAAAAAgADAAMAAwACAAIAAgADAAMAAwAE
AAQABgAHAAgACAAIAAkACgAKAAkACQAJAAsADAANAA4ADwASABIAEgAUABQAFAAUABYA
FgAXABgAGQAbABsAHAAdAB8AHwAfAB8AHwAeAB0AHAAcABsAGwAZABsAGgAaABoAGAAX
ABYAFQAWABUAFAATABIAEQARABAADQALAAoACQAHAAcABgAFAAYABQAEAAMABAAEAAMA
AwACAAIAAgABAP///////////v/+//7//v/9//3//f/9//////////7//P/8//z//P/8
//z//P/8//7//v///////f/9//3//f/9//3//v/+//7//v//////////////////////
////////AAAAAAAAAQABAAEAAQD//////////wEAAQABAAEAAQABAAEAAQAAAAAAAAAA
AAAAAAAAAAAAAAAAAP/////////////////////+//7//v/+//7//v/+//7//f/9//3/
/f/9//3////////////8//z//P/8//z//P/8//z//P/7//v/+//+//z/+//8//z//P/8
//z//P/7//v/+//6//r/+v/6//3//v8AAAAAAQACAAMABAAEAAQABAAEAAQABAAFAAUA
BQAFAAQAAQD9//r/+f/3//P/8v/x//H/8f/y//P/8//y//H/8f/x//H/8f/x//H/8P/v
/+//7//w//H/8v/y//X/+P/4//j/+P/4//j/+P/2//b/9f/1//b/9v/2//b/9//3//f/
9//2//b/9v/2//j/+P/4//j/+P/4//j/+P/7//3//P/9/wEABgANABkAJAAvAEUAXQBg
AEoANAAlABAA9v/Y/63/gP9Z/0D/L/8e/w7/BP8I/xb/K/9I/2H/ef+N/57/q/+2/7//
yP/T/9z/4f/k/+r/7//x//H/8//4//f/9v/2//X/9f/0//T/9P/0//f/9//3//f/9//4
//j/+P/5//n/+v/6//j/+P/5//n/+//7//z//P/9//3//f/9//3//v/+//7//v//////
//8AAAAAAAABAAEAAQACAAIABAAFAAYABgAEAAUABgAGAAcABwAHAAkADAANAA4ADwAO
AA4ADgAQABQAFAAUABYAFgAXABgAGQAbABsAHAAdABsAGwAbABsAHAAcABwAHAAeAB0A
HQAbABsAGgAaABoAGAAXABYAFQAUABMAEgARABAADwAPAA4ACwAJAAgABwAHAAcABgAF
AAIAAQAAAP//AAAAAP/////+//7//v/9//v/+//7//v/+P/4//j/+P/5//n/+f/5//j/
9//2//T/9P/0//T/9P/2//b/9v/2//T/9P/1//X/9//3//f/9//3//f/+P/4//j/+P/5
//n/9//3//f/9//5//n/+f/5//n/+v/6//r/+f/5//n/+f/5//n/+f/5//v/+//7//v/
+f/5//n/+f/6//r/+v/6//r/+v/6//r/+P/4//f/9//3//f/9//3//f/9//2//b/9v/2
//b/9v/2//b/9f/1//X/9f/1//X/8//z//P/8//z//T/9f/2//T/9P/0//T/9P/z//P/
8//0//T/8//z//H/8f/x//H/8P/w//D/8P/v//D/8P/w//L/8//z//P/9P/0//X/9v/4
//j/+P/4//r/+P/4//b/9f/2//b/+P/6//r/+f/3//T/8//y//D/7v/s/+r/6P/m/+f/
5//o/w==
         </WaveFormData>
      </LeadData>
      <LeadData>
         <LeadByteCountTotal>10000</LeadByteCountTotal>
         <LeadTimeOffset>0</LeadTimeOffset>
         <LeadSampleCountTotal>5000</LeadSampleCountTotal>
         <LeadAmplitudeUnitsPerBit>4.88</LeadAmplitudeUnitsPerBit>
         <LeadAmplitudeUnits>��V</LeadAmplitudeUnits>
         <LeadHighLimit>2147483647</LeadHighLimit>
         <LeadLowLimit>268435456</LeadLowLimit>
         <LeadID>V2</LeadID>
         <LeadOffsetFirstSample>0</LeadOffsetFirstSample>
         <FirstSampleBaseline>0</FirstSampleBaseline>
         <LeadSampleSize>2</LeadSampleSize>
         <LeadOff>FALSE</LeadOff>
         <BaselineSway>FALSE</BaselineSway>
         <ExcessiveACNoise>FALSE</ExcessiveACNoise>
         <MuscleNoise>FALSE</MuscleNoise>
         <LeadDataCRC32>2788793905</LeadDataCRC32>
         <WaveFormData>
AAAAAAAAAAADAAMAAgACAAIAAgADAAQAAgABAAEAAQABAAEAAQABAAMAAwADAAcAEQAj
ADoAWwCVAN4AEAElAT0BXQFtAWsBTwEOAakAMgDA/2j/IP/m/tL+2/7o/gT/Kf9J/2b/
gf+V/6b/sf+7/8f/0//d/+X/6v/u//H/9v/3//j/+v/6//n/+f/5//n/+f/5//r/+v/6
//v/+//7//r/+v/7//v//P/8//z//P/7//v/+//8//z//f/9//3//f/+//7//v//////
//8AAAIAAgADAAQABQAFAAUABQADAAQABgAGAAQABgAGAAcACgALAAwADAAMAA0ADwAQ
ABEAEwAVABYAGQAZABoAGwAbAB0AHwAgACEAIgAkACYAKQAqACsALAAuAC8ALwAvADAA
MAAwADEAMgAyADIAMgAwAC8ALwAvAC8ALQAtACwAKwAqACkAKAAnACUAJAAjACMAIQAe
AB0AHAAbABoAGQAWABQAEwATABAADgANAA0ACgAKAAkABwAGAAUABQAEAAEAAQABAAEA
/////wAAAAACAAIAAQABAAIAAgACAAEAAQACAAMAAwADAAMAAwADAAIAAQABAAEAAAAA
AAAA/////////////wAAAAAAAAAA/v/9//3//f/9//z//P/8//r/+v/6//r//P/8//z/
/P/8//3//f/9//v//P/9//3//f/9//7//v/8//3//f/+/wAAAAABAAEAAQACAAIAAgAD
AAMAAwADAAMAAwADAAMAAwADAAMAAwADAAMAAwADAAMAAwADAAIAAgACAAIAAQABAAEA
AQABAAEAAQABAAEAAQADAAMABAABAAAA///+/wAAAAAAAAAAAAAAAAAAAAAAAAEAAgAC
AAMABAAFAAUABwAHAAcACAAIAAcABwAHAAcABwAHAAUAAgABAAAA//8AAP////8AAAIA
AgACAAEAAAD+//7//v/8//v/+v/6//z/+//6//r/+v/6//r/+P/6//z//P/8//z//P/8
//z//P/8//v/+//8//z//P/8//z//P/9//3//v/+//7//v/9//7//v/9//3//f/9//3/
///9//3//////wMAEQApAEYAdwC/AAABHAExAVMBbQF1AWcBMwHYAGEA5v+C/zL/7P7C
/sL+0/7s/hD/Nf9V/3L/h/+X/6j/tf+//8v/1//f/+X/6P/u//P/9v/3//b/+v/8//v/
+//7//v/+//7//z//P/8//3//f/9//7//v//////AAAAAAAAAAADAAMAAwAEAAQABQAF
AAUABQAGAAYABgAHAAcABwAIAAgACAAJAAoACQAJAAkACQAJAAoADAAMAAwADgAOAA8A
EAARABIAEgASABMAFQAWABcAGQAbABwAHwAfACAAIQAjACUAJwAoACkAKgAsAC4ALwAw
ADEAMgA0ADUANQA1ADgAOAA4ADkAOAA4ADgAOAA2ADUANQA1ADUAMwAzADIALwAuAC0A
LAArACkAKAAnACcAJQAiACEAHwAdABsAGQAWABQAEwATABAADgANAA0ACgAKAAkABwAI
AAcABwAGAAUABQAFAAUAAwADAAQABAAEAAQAAwADAAQABAAEAAMAAQACAAMAAwADAAMA
AwADAAIAAQABAAEAAAAAAAAA//////////////7//v/+//7//P/7//v/+//7//r/+v/6
//j/+P/4//j/+P/4//j/+P/4//n/+f/5//f/+P/5//n/+f/5//r/+v/8//3//f/+//z/
/P/9//3//f/+//7//v///////////wEAAQABAAEA////////////////////////////
//7/AAAAAAAA//////////////3//f/9//3//f/9//z//P/8//z//P/+//7//v/+//7/
/v/+//7//v///wAAAAABAAIAAwADAAEAAQABAAIABAADAAMAAwADAAMAAwABAAAA///+
//3//P/7//v//P/+//7//v/9//r/+P/4//j/+P/3//b/9v/0//P/8v/y//T/9P/0//L/
9P/2//b/9v/2//b/9v/2//b/9v/1//X/9v/2//b/9v/2//b/9//3//b/9v/2//b/9//4
//j/9//3//f/9//3//f/9f/1//P/9f/7/wkAHwA8AGkAsQD0ABgBKwFHAWMBawFbAS0B
1gBjAOT/eP8o/97+sv6y/r/+1v76/h//P/9e/3n/i/+a/6X/s/+//8n/0f/Z/97/5P/l
/+j/7f/u/+7/7v/v/+//7//v//H/8f/y//L/8v/z//P/8//0//T/9f/1//b/9v/2//b/
9//3//f/+P/4//n/+f/5//n/+v/6//r/+//7//v//P/8//z//f/+//////////////8A
AAIAAgACAAQABAAFAAYABwAIAAgACgALAA0ADgANAA8AEQASABUAFQAWABcAFwAZABsA
HAAdAB4AIAAiACUAJgAnACgAKAApACkAKQArACwALQAvAC4ALgAuAC4ALAArACsAKwAr
ACkAKQAoACcAJgAlACQAJQAjACIAIQAfAB0AGgAZABYAFQAUABMAEAAOAA0ADQAKAAgA
BwAHAAYABgAFAAMABAADAAMAAgABAAEAAQABAP3//f/+//7//v/+//3//f/8//z//P/7
//v//P/9//3//f/9//3//f/8//v/+//7//r/+v/6//n/+f/5//n/+f/4//j/+P/4//j/
9//3//f/+f/4//j/+P/4//j/+P/4//j/+P/4//j/+P/5//n/+f/5//r/+//7//v/+//8
//z//P/9//3//v8AAAAAAQABAP//AAAAAAAAAQABAAEAAQADAAMAAwADAAMAAwADAAMA
AQABAAEAAQABAAEAAQAAAP7//v/+//3/+//7//z//f/+////AAACAAIAAgACAAAAAAAA
AAAAAgADAAQABAADAAQABQAFAAUABQAFAAYACAAHAAcABwAHAAcABwAFAAQAAwACAAEA
/v/9//3//v8AAAAAAAD///7//P/8//z//v/9//z//P/8//v/+v/6//r/+v/6//j/+v/8
//z//P/6//r/+v/6//z//P/7//v//P/8//z//P/+//7///////7//v/+//7//f/+//7/
/f/9//3//f/9//3///////////8DAAkAFwAuAEcAdQC8AP4AGwExAVEBawFvAV8BLgHX
AGQA6v+I/zr/9v7U/tn+4v72/hn/Pf9Y/3H/if+c/6n/tf/B/83/1//f/+b/7P/v//D/
9f/4//j/+v/7//v/+//7//3//f/+//7//v////////8AAAAAAQABAAIAAgACAAIAAwAD
AAMABAACAAMAAwADAAUABgAGAAYABwAHAAcACAAGAAYABwAIAAkACQAJAAkACQAKAAwA
DAAMAA4ADgAPAA4ADwAQABAAEQATABYAGAAXABkAGwAcAB0AHQAeAB8AIQAjACUAJgAn
ACgAKgAsAC0ALgAvADAAMgAzADMAMwA2ADYANgA3ADYANgA2ADYANAAzADMAMwAzADEA
MQAwADEAMAAvAC4ALQArACoAKQArACkAJgAlACIAIQAgAB8AHAAaABkAGQAYABYAFQAV
ABIAEgARAA8ADgANAA0ADAALAAsACwALAAkACQAKAAoACgAKAAkACQAIAAgACAAHAAcA
CAAJAAkACQAJAAkACQAIAAcABwAHAAgACAAIAAcABwAHAAcABwAGAAYABgAGAAQAAwAD
AAMAAwACAAIAAgACAAIAAgACAAIAAgACAAIAAgADAAMAAwABAAIAAwADAAUABQAGAAYA
BgAHAAcACAAGAAYABwAHAAcACAAIAAgABwAHAAcABwAJAAkACQAJAAcABwAHAAcABwAH
AAcABwAHAAcABwAGAAYABgAGAAUABQAFAAUABwAIAAcABgAFAAQAAgACAAIAAgAEAAQA
BAAEAAIAAwAEAAQABQAGAAcABwAHAAcABwAIAAYABQAFAAUABQAFAAUAAwACAAEAAAD/
//7//f/9//7/AAAAAAAA///8//r/+v/6//r/+f/4//j/9v/1//T/9P/0//T/9P/y//L/
9P/0//T/9P/0//T/9P/y//L/8f/x//T/9P/0//T/8//y//L/8f/y//L/8v/y//L/8v/x
/+//7//v/+//7//t/+//7//v/+//8f/3/wUAIABBAHMAugD0AAsBIQFFAV0BYQFNARIB
swA8AMT/ZP8Y/9b+tv67/sr+5P4J/y3/Sv9l/3v/jP+Z/6P/rf+5/8X/zf/S/9b/2//e
/+H/5P/k/+T/5f/l/+X/5f/n/+f/6P/o/+j/6f/p/+n/6v/q/+v/6//s/+z/7P/s/+3/
7f/t/+7/7P/t/+3/7f/v//D/8P/w/+//7//v//D/7v/u/+//8P/z//P/8//z//X/9v/4
//j/9v/4//j/+f/6//v//P/8//z//f///wAAAQADAAUABgAJAAkACgALAA0ADwARABIA
EQASABQAFgAXABgAGQAaAB4AHwAfAB8AIAAgACAAIQAgACAAIAAgAB8AHwAgACEAHwAd
AB0AHAAdABwAGwAaABkAFwAWABUAEwARAA4ADQAMAAsACgAJAAQAAgABAAEAAAD+//3/
/f/6//r/+f/3//b/9f/1//T/8//z//P/8//x//H/8v/y//L/8v/x//H/8v/y//L/8f/x
//L/8//z//P/8//z//P/8v/x//H/8f/y//L/8v/x//H/8f/x//H/7v/u/+7/7v/u/+3/
7f/t/+//7v/u/+7/7v/u/+7/7v/s/+z/7P/s/+z/7f/t/+3/7f/u/+//7//v/+//8P/w
//L/8//z//T/9P/0//X/9f/1//b/9v/2//n/+f/5//n/+f/5//n/+f/5//n/+f/5//f/
9//3//f/9//3//f/9v/4//j/+P/3//f/9//3//f/9//4//b/9v/2//b/9P/0//T/9P/2
//b/9v/2//b/9//4//j/+f/6//v/+//5//n/+f/6//z/+//7//v/+//7//v/+f/2//X/
9P/z//L/8f/x//L/9P/0//T/8//y//D/8P/w/+7/7f/s/+z/7v/t/+z/7P/s/+z/7P/q
/+z/7v/u/+7/7v/u/+7/7v/s/+z/6//r/+z/7P/s/+z/7P/s/+3/7f/s/+z/7P/s/+3/
7v/u/+3/7f/t/+3/7f/t/+3/7f/t/+3/8f///xcAMgBfAKcA7AAOASMBQQFfAWcBWwEp
AdAAWQDc/3L/IP/U/qj+qP63/tD+8v4Z/zn/Vv9t/4H/jv+d/6n/tf/B/8v/z//U/9r/
3f/g/+P/5P/k/+b/5//n/+f/5//n/+f/6P/o/+j/6f/p/+n/6v/q/+v/6//s/+z/7P/s
/+//7//v//D/8P/x//H/8f/x//L/8v/y//P/8//z//T/9P/0//X/9v/3//f/9//3//n/
+v/8//z/+v/8//z//f8AAAEAAgACAAAAAQADAAQABwAJAAsADAAPAA8AEAARABMAFQAX
ABgAGQAaABwAHgAfACAAIQAiACQAJQAlACUAJgAmACYAJwAoACgAKAAoACgAJwAnACcA
JwAlACUAJAAjACIAIQAgAB8AHQAcABsAGQAXABQAEwASABEAEAAPAA4ADAALAAsACAAG
AAUABQAEAAQAAwABAP7//f/9//z//f/9//3//f/7//v//P/8//z//P/7//v/+v/6//r/
+f/5//r/+//7//n/+f/5//n/+P/3//f/9//2//b/9v/1//X/9f/1//X/9P/0//T/9P/0
//P/8//z//P/8v/y//L/8//0//X/9v/2//b/9v/2//j/+f/5//n/+f/6//v/+//7//v/
/P/8//z//f/9//7//v/+//////8BAAIAAgACAAMAAwADAAMAAwADAAMAAwABAAEAAQAB
AAEAAQABAAEAAQABAAEAAAAAAAAAAAD/////////////AQABAAAA/v/+//7//v8AAAAA
AAAAAAAAAAAAAAAAAAABAAIAAgADAAQABQAFAAMAAwADAAQABgAFAAUABQAFAAUABQAD
AAIAAQAAAP///v/9//3//v/+//7//v/9//7//P/8//z/+v/5//j/+P/6//n/+P/4//j/
+P/4//b/+P/6//r/+v/8//z//P/8//r/+v/5//n/+v/6//r/+v/6//r/+//7//z//P/8
//z/+//8//z/+//9//3//f/9//v/+//7//3/AQAHABUAKQBEAHEAtwD4ABwBLwFPAWkB
bQFhATUB3gBrAPD/iP84//T+0P7Q/tn+7P4O/zH/Tf9o/4H/k/+i/6//u//H/9H/2f/h
/+j/7P/v//L/9f/2//j/+P/5//n/+f/5//n/+f/6//r//P/9//3//f/+//7///////7/
/v/+//7/AQABAAEAAgAAAAEAAQABAAMABAAEAAQABQAFAAUABgAGAAYABwAIAAkACQAJ
AAkACwAMAA4ADgAMAA4ADgAPABAAEQASABIAEgATABUAFgAXABkAGwAcAB0AHQAeAB8A
IQAjACUAJgApACoALAAuAC0ALgAvADAAMgAzADMAMwA0ADQANAA1ADYANgA2ADYANAAz
ADMAMwAzADEAMQAwAC8ALgAtACwALQArACoAKQArACkAJgAlACQAIwAiACEAIAAeAB0A
HQAcABoAGQAZABYAFgAVABMAEgARABEAEAARABEAEQARAA8ADwAQABAADgAOAA0ADQAO
AA4ADgANAA8AEAARABEADwAPAA8ADwAOAA0ADQANAA4ADgAOAA0ADQANAA0ADQAKAAoA
CgAKAAkACQAKAAsADQAMAAwADAAOAA4ADgAOAA4ADgAOAA4ADgAPAA8ADwARABIAEwAT
ABMAEwAUABQAFAAVABUAFgAWABYAFwAXABUAFgAWABYAFwAXABcAFwAXABcAFwAXABUA
FQAVABUAFQAVABUAFQATABMAEwASABQAFAAUABMAEwATABMAEwARABIAEgASABIAEgAR
ABAADwAOAA4ADgAOAA4ADgAPABAAEAARABIAEwATABMAEwATABQAFAATABMAEwARABEA
EQAPAA4ADQAMAAsACAAHAAcACAAKAAoACgAJAAoACAAIAAgABgAFAAQABAAEAAMAAgAC
AAAAAAAAAP7/AgAEAAQABAAEAAQABAAEAAMAAgAAAP//AAAAAAAAAAACAAIAAwADAAAA
AAAAAAAA//8AAAAA////////////////////////AQAFABMAKQBEAG8AswD2ABgBKQFH
AWUBbQFjATsB7gCBAAgAoP9O/wj/3v7a/uP+9v4Y/zn/V/9w/4X/l/+o/7P/u//H/9P/
2//j/+j/6v/v//L/8//0//T/9P/3//f/9//3//f/9//4//j/+P/5//n/+f/6//r/+//7
//z//P/8//z/+//7//v//P/6//v/+//7//3//v/+//7//f/9//3//v8AAAAAAQACAAEA
AQABAAEAAwAEAAYABgAEAAYABgAHAAYABwAIAAgACAAJAAsADAANAA8AEQASABUAFQAW
ABcAFwAZABsAHAAbABwAHgAgACEAIgAjACQAJAAlACUAJQAoACgAKAApACoAKgAqACoA
KAAnACcAJwAlACMAIwAiACMAIgAhACAAHwAdABwAGwAbABkAFgAVABQAEwASABEADgAM
AAsACwAKAAgABwAHAAYABgAFAAMAAAD//////v/9//3//f/9//v/+//8//z//P/8//v/
+//8//z//P/7//n/+v/7//v/+//7//v/+//6//n/+f/5//r/+v/6//n/+f/5//n/+f/2
//b/9v/2//b/9f/1//X/9f/0//T/9P/0//T/9P/0//T/9P/0//T/9P/1//X/9f/1//b/
9//3//X/9f/2//b/9v/3//f/+P/4//j/+f/5//n/+v/6//r/+f/5//n/+f/7//v/+//7
//v/+//7//v/+f/5//n/+f/7//v/+//6//r/+v/6//n/+f/5//n/+f/5//f/9//4//j/
+P/4//j/9v/2//b/9v/4//j/+P/4//b/9//4//j/+//8//3//f/9//3//f/+//7//f/9
//3//f/9//3/+//6//n/+P/3//b/9f/1//b/+P/4//j/9//4//b/9v/2//b/9f/0//T/
9P/z//L/8v/w//D/8P/u//L/9P/0//T/9P/0//T/9P/0//T/8//z//T/9P/0//T/9P/0
//X/9f/2//b/9v/2//X/9v/2//X/8//z//P/8//1//P/9f/z//X/+f8HAB8APgBxALkA
9gASASkBSwFlAW8BXwEtAdIAXQDi/3z/MP/o/r7+wP7T/uz+Dv8x/1H/av+B/5P/nv+r
/7X/v//L/9P/2f/e/+L/5f/q/+3/7v/u//D/7//v/+//7//v/+//8P/w//D/8f/x//H/
9P/0//X/9f/2//b/9v/2//X/9f/1//b/9v/3//f/9//3//j/+P/4//n/+f/5//r/+v/6
//v//P/7//v/+//7//3//v8AAAAAAAACAAIAAwAEAAUABgAGAAQABQAHAAgACQALAA0A
DgAPAA8AEAARABUAFwAZABoAGwAcAB4AIAAfACAAIQAiACQAJQAlACUAJgAmACYAJwAo
ACgAKAAoACQAIwAjACMAIwAhACEAIAAfAB4AHQAcABsAGQAYABcAFQATABAADwAMAAsA
CgAJAAYABAADAAMAAAD+//3//f/6//r/+f/3//j/9//3//b/8//z//P/8//z//P/9P/0
//T/9P/z//P/8v/y//L/8f/x//L/8//z//H/8f/x//H/8P/v/+//7//w//D/8P/v/+3/
7f/t/+3/6v/q/+r/6v/q/+n/6f/p/+v/6v/q/+r/6P/o/+j/6P/o/+j/6P/o/+j/6f/p
/+n/5//o/+n/6f/r/+v/7P/s/+7/7//v//D/7v/u/+//7//v//D/8P/w//P/8//z//P/
8f/x//H/8f/z//P/8//z//P/8//z//P/8//z//P/8v/y//L/8v/x//P/8//z//P/8//z
//P/8//1//X/8v/y//L/8v/y//D/8P/w//D/8P/w//D/8P/y//P/9P/0//X/9v/3//f/
9//3//f/+P/2//X/9f/1//f/9//3//X/9P/z//L/8f/w/+//7//w//L/8v/y//H/7v/s
/+z/7P/s/+v/6v/q/+r/6f/o/+j/6v/q/+r/6P/q/+z/7P/s/+z/7P/s/+z/6v/q/+n/
6f/q/+r/6v/q/+r/6v/r/+v/7P/s/+z/7P/r/+z/7P/r/+3/7f/t/+3/6f/p/+n/6f/r
/+///f8TADAAWwCfAOQACAEZATkBWQFjAVcBKwHWAGUA6P98/yj/3v6s/qj+uf7O/vD+
Ff81/1L/af97/4z/mf+l/7H/vf/H/83/1P/Y/9n/3v/h/+T/5P/m/+X/5f/l/+X/5f/l
/+b/5v/o/+n/6f/p/+r/6v/r/+v/7P/s/+z/7P/v/+//7//w/+7/7//v/+//7//w//D/
8P/x//H/8f/y//L/8v/z//T/9f/1//X/9f/3//j/+v/6//r//P/8//3//v///wAAAAAA
AAEAAwAEAAUABwAJAAoADQANAA4ADwAPABEAEwAUABcAGAAaABwAHQAeAB8AIAAgACEA
IQAhACIAIgAiACMAJAAkACQAJAAkACMAIwAjACEAHwAfAB4AHwAeAB0AHAAbABkAGAAX
ABcAFQASABEAEAAPAA4ADQAKAAgABwAHAAQAAgABAAEA/v/+//3/+//8//v/+//6//n/
+f/5//n/9//3//j/+P/4//j/9//3//j/+P/4//f/9v/2//b/9f/z//P/8//z//T/8//z
//P/8v/y//L/8f/x//H/8f/x//D/8P/w//D/7v/t/+3/7f/v/+7/7v/u//D/8P/w//D/
8P/w//D/8P/w//H/8f/x//P/9P/1//X/9f/1//b/9v/2//f/9//4//j/+P/5//n/+//8
//z//P/9//3//f/9//v/+//7//v/+//7//v/+//7//v/+//7//v/+//7//r//P/8//z/
+//7//v/+//7//n/+f/5//n/+f/7//z/+v/6//r/+v/6//r/+v/6//r/+v/6//r//P/9
//7//v/9//7//////////////wAAAAD////////////////9//7//f/8//v/+P/3//f/
+P/6//r/+v/5//r/+P/4//j/9v/1//T/9P/2//X/9P/0//L/8v/y//D/9P/2//b/9v/2
//b/9v/2//b/9v/1//X/+P/4//j/+P/2//b/9//3//j/+P/4//j/9//4//j/9//5//n/
+f/5//n/+f/5//n/+f/7/wUAFwAwAFEAiQDQAAIBGwEzAVMBZwFnAVEBFAG1AEAAzP9y
/yb/6v7W/t3+6P4A/yX/Q/9e/3n/j/+e/6v/tf+//8v/1f/d/+T/5v/r//D/8//0//b/
+P/5//n/+f/5//n/+f/6//r//P/9//3//f/+//7//////wAAAAAAAAAAAQABAAEAAgAC
AAMAAwADAAMABAAEAAQABQAFAAUABgAGAAYABwAIAAcABwAHAAcACQAKAAwADAAKAAwA
DAANAA4ADwAQABAAEgATABUAFgAVABcAGQAaAB0AHQAeAB8AHwAhACMAJAAlACYAKAAq
ACsALAAtAC4ALgAvAC8ALwAyADIAMgAzADQANAA0ADQANAAzADMAMwAzADEAMQAwAC0A
LAArACoAKwApACgAJwApACcAJAAjACIAIQAgAB8AHgAcABsAGwAaABgAFwAXABYAFgAV
ABMAFAATABMAEgAPAA8ADwAPAA0ADQAOAA4ADgAOAA0ADQAOAA4ADgANAAsADAANAA0A
DQANAA0ADQAOAA0ADQANAAwADAAMAAsACwALAAsACwAMAAwADAAMAAoACQAJAAkACQAI
AAgACAAIAAgACAAIAAgACAAIAAgACAAJAAkACQAJAAoACwALAAkACQAKAAoACgALAAsA
DAAMAAwADQANAA0ADgAOAA4ADwAPAA8ADwAPAA8ADwAPAA8ADwAPAA8ADwAPAA8ADwAP
AA8ADwAOAA4ADgAOAA0ADQANAA0ADQANAA0ADQAMAA4ADgAOAA4ADAAMAAwADAAMAAwA
DAAMAA4ADwAQABAADwAQABEAEQARABEAEQASABIAEQARABEAEQARABEADwAOAA0ADAAL
AAoACQAJAAoADgAOAA4ADQAMAAoACgAKAAgABwAGAAYABgAFAAQABAAGAAYABgAEAAYA
CAAIAAgABgAGAAYABgAGAAYABQAFAAgACAAIAAgABgAGAAcABwAIAAgACAAIAAcACAAI
AAcABQAFAAUABQAJAAsACQAHAAkADwAbADEATAB9AMMA/gAcATMBVQFtAXUBbQFDAfIA
hQAMAKb/Wv8W/+r+5v7z/gb/Jv9L/2n/gP+X/6n/tv/B/8v/1f/h/+n/7//y//T/9//8
////AAAAAAQAAwADAAMAAwABAAEAAgACAAIAAwADAAMABAAEAAUABQAEAAQABAAEAAUA
BQAFAAYABAAFAAUABQADAAQABAAEAAcABwAHAAgABgAGAAcACAAJAAkACQAJAAcACAAK
AAoACgAMAAwADQAOAA8AEAAQAA4ADwARABIAEwAVABcAGAAbABsAHAAdAB0AHwAhACIA
IQAiACQAJgAlACYAJwAoACwALQAtAC0ALgAuAC4ALwAvAC4ALQAsACoAKQApACkAKQAn
ACcAJgAlACQAIwAiACEAHwAeAB0AGwAZABYAFQAUABMAEgARABAADgANAA0ACgAIAAcA
BwAEAAQAAwABAAAA//////7/+//7//v/+//5//n/+v/6//z//P/7//v/+v/6//r/+f/5
//r/+//7//v/+//7//v/+v/5//n/+f/4//j/+P/3//f/9//3//f/9v/2//b/9v/0//P/
8//z//P/8v/y//L/8v/y//L/8v/y//L/8v/y//L/8//z//P/8//0//X/9f/1//X/9v/2
//j/+f/5//r/+v/6//v/+//7//z//P/8//3//f/9//3//f/9//3//f/9//3//f/9//3/
/f/9//3//////////v/8//z//P/7//v/+//7//v/+//7//v/+//9//3/+//8//z//P/8
//z//P/8//z//P/6//r/+v/6//z//f/+//7///8AAAEAAQABAAEAAQACAAIAAQABAAEA
AQABAAEA//8AAP///v/9//z/+//7//z//v/+//7//f/8//r/+v/6//r/+f/4//j/9v/1
//T/9P/2//b/9v/0//b/+P/4//j/+v/6//r/+v/4//j/9//3//j/+P/4//j/+P/4//n/
+f/4//j/+P/4//n/+v/6//n/+f/5//n/+f/7//v/+f/3//n/+/8BABEAKgBLAIUA0gAE
ARkBMwFXAW0BbwFZARwBuQBCAMr/bP8c/9j+uv7D/tb+8v4X/zn/WP9z/4n/lv+j/6//
u//H/9H/2f/c/+L/6f/s/+3/8P/y//L/8f/x//H/8f/x//H/8v/y//T/9f/1//X/9P/0
//X/9f/2//b/9v/2//f/9//3//j/9v/3//f/9//5//r/+v/6//n/+f/5//r/+v/6//v/
/P/9//3//f/9//3//v8AAAAA/v8AAAAAAQACAAMABAAEAAYABwAJAAoACwANAA8AEAAP
AA8AEAARABMAFQAXABgAFwAYABoAHAAdAB4AHwAgACIAIwAjACMAIgAiACIAIwAkACQA
JAAkACIAIQAhACEAIQAfAB8AHgAdABwAGwAaABkAFwAWABUAEwARAA4ADQAOAA0ADAAL
AAYABAADAAMAAgAAAP/////8//z/+//5//j/9//3//b/8//z//P/8//z//P/9P/0//P/
8v/w/+//8P/w//D/7//v//D/8f/x/+//7//v/+//7v/t/+3/7f/s/+z/7P/r/+v/6//r
/+v/6f/o/+f/5v/m/+X/5f/l/+X/5P/k/+T/5P/k/+T/5P/k/+T/5P/k/+T/5f/l/+X/
5f/m/+f/5//n/+f/6P/o/+r/6//r/+z/6v/q/+v/6//r/+z/7P/s/+v/6//r/+v/6//r
/+v/6//r/+v/6//r/+n/6f/p/+n/6f/p/+n/6P/q/+r/6v/p/+n/6f/p/+n/5//n/+f/
5//n/+f/5//n/+T/5P/k/+T/5P/k/+X/5f/l/+X/5f/l/+X/5f/l/+X/5v/m/+b/5v/p
/+n/6f/p/+v/6f/p/+j/6v/p/+j/6P/p/+n/6P/o/+b/5v/m/+b/5f/j/+H/4P/j/+T/
5v/k/w==
         </WaveFormData>
      </LeadData>
      <LeadData>
         <LeadByteCountTotal>10000</LeadByteCountTotal>
         <LeadTimeOffset>0</LeadTimeOffset>
         <LeadSampleCountTotal>5000</LeadSampleCountTotal>
         <LeadAmplitudeUnitsPerBit>4.88</LeadAmplitudeUnitsPerBit>
         <LeadAmplitudeUnits>��V</LeadAmplitudeUnits>
         <LeadHighLimit>2147483647</LeadHighLimit>
         <LeadLowLimit>268435456</LeadLowLimit>
         <LeadID>V3</LeadID>
         <LeadOffsetFirstSample>0</LeadOffsetFirstSample>
         <FirstSampleBaseline>0</FirstSampleBaseline>
         <LeadSampleSize>2</LeadSampleSize>
         <LeadOff>FALSE</LeadOff>
         <BaselineSway>FALSE</BaselineSway>
         <ExcessiveACNoise>FALSE</ExcessiveACNoise>
         <MuscleNoise>FALSE</MuscleNoise>
         <LeadDataCRC32>3573479001</LeadDataCRC32>
         <WaveFormData>
/P/8//z//P/8//z//P/8//7//v/+//7//P/8//z//P/8//z//P/8//z//P/+/wcAEgAm
AEAAZwChAOwALgFhAZgB1AEDAhkC/wGqASsBoAAbAKD/LP/P/q/+s/68/tP++P4Z/zf/
Vf9v/4L/kv+i/7H/vv/K/9X/3P/h/+T/6v/t/+3/8P/w//P/8//z//T/9P/0//X/9v/2
//b/9v/3//j/+P/5//n/+v/6//r/+v/6//r/+//7//v//P/8//z//P/8//3//f/9//3/
/f/+//////8AAAAAAgACAAIAAgADAAMAAwAEAAQABAAFAAUABgAHAAcACAAKAAoACwAL
AAsADAANAA4ADwAQABAAEQAQABIAEgATABYAFwAXABgAGgAaABsAHAAfACEAIQAiACEA
IgAjACQAJgAmACcAJwAnACcAJgAmACYAJgAmACUAIgAiACIAIQAgACAAHwAfACEAHwAe
AB0AGgAZABgAFwAYABUAFQAUABMAEgARABEADgANAAwACwAKAAkACQAIAAcABwAGAAYA
BAAEAAQABAAFAAUABQAEAAQABAAEAAQABQAEAAQABAAEAAIAAgABAAIAAgACAAIAAAAA
AAAAAAAAAAAA/v/9////////////+//7//v/+//5//n/+f/6//j/9//3//f/+f/5//r/
+v/5//n/+f/6//r/+//7//z//f/9//7////9//3//v/+//////8AAAAAAAACAAIAAgAE
AAQABQAFAAUABQAFAAUABQAFAAUABQADAAMABAAEAAYABgAGAAUABQAFAAUABQAEAAQA
BAAEAAUABQAEAAQABAAEAAYABgAFAAQAAwACAAIAAgACAAIABAAEAAQABAAFAAcABwAH
AAgACAAIAAoACgAKAAoACgAMAAwADQANAAwADAAMAAwACQAJAAcABwAIAAYABgAHAAgA
CgAIAAcABAAEAAQAAwAAAP3//f/9/////f/8//z//////////f/9////////////////
//7//v/+//7//v8AAAAAAAAAAAAAAAAAAAAAAAAAAAAAAAAAAAAAAAAAAAAAAAAAAAAA
AgAAAP7/AgAEAAsAGAAyAFIAhQDNABIBSAF9AboB8AEVAhECzwFYAc8ASADL/1j/8P6z
/qv+s/7G/un+Dv8t/0n/Y/95/4z/nv+s/7n/xv/S/9n/3v/j/+j/7P/v/+//8v/0//X/
9f/1//b/9v/2//f/+P/4//j/+P/5//r/+v/7//v//P/8//z//P/6//r/+//7//3//v/+
//7//v/+//////////////8AAP////8AAAAAAgACAAIAAgABAAEAAQACAAIAAgADAAMA
BgAHAAcACAAKAAoACwALAA0ADgAPABAADwAQABAAEQAUABYAFgAXABgAGQAZABoAHAAc
AB0AHgAfACEAIQAiACMAJAAlACYAKAAoACkAKQAnACcAJgAmACgAKAAoACcAJAAkACQA
IwAiACIAIQAhACEAHwAeAB0AGgAZABgAFwAWABMAEwASABEAEAAPAA8ADAALAAoACQAI
AAcABwAGAAcABwAGAAYABAAEAAQABAAFAAUABQAEAAYABgAGAAYABQAEAAQABAAEAAIA
AgABAAAAAAAAAAAA/v/+//7//v/+//7//P/7//v/+//7//v/+f/5//n/+f/5//n/+f/6
//j/9//3//f/9//3//j/+P/5//n/+f/6//r/+//7//z//f/9//7/////////AAAAAAEA
AQACAAIAAgAEAAQABAAEAAQABQAFAAUABQAFAAUABQAFAAUABQAFAAUABgAGAAYABgAG
AAUABQAFAAUABQAGAAYABgAGAAUABQAEAAQABAAEAAQABAAEAAQABAAGAAYABgAGAAYA
BgAGAAYABQAHAAcABwAIAAgACAAKAAoACgAKAAoACgAKAAsACwAKAAoACgAKAAkACQAH
AAcACAAGAAYABwAGAAgABgAFAAIAAgACAAEAAgD////////9//v/+v/6//3//f/9//v/
/f/////////////////+//z//P/8//z//v/+//7//v/8//z//P/8//z//P/8//z//f/+
////AAD+//7//v/+//7//v/8//z/AAAHABYAMABQAH8AwwAKAUIBcwGsAeIBBwIDAscB
VgHPAEYAyf9Y/+z+rf6l/qv+uv7d/gD/H/8//13/c/+G/5b/pv+1/8L/zv/X/97/4//m
/+r/7//x//L/8v/z//P/8//0//T/9P/1//b/9v/2//b/9//4//j/+f/5//r/+v/6//r/
+v/6//v/+//7//z//P/8//z//P/9//3/////////AAABAAEAAgACAAIAAgACAAIAAQAB
AAEAAgACAAIAAwADAAYABwAHAAgACAAIAAkACQALAAwADQAOABEAEgASABMAEgAUABQA
FQAUABUAFQAWABkAGgAcAB4AHQAfAB8AIAAjACQAJQAmACYAJgAnACcAJwAnACYAJgAk
ACQAJAAjACIAIgAiACEAIgAiACEAIQAfAB0AHAAbABgAFwAWABUAFgATABMAEgAPAA4A
DQANAA4ADQAMAAsACgAJAAkACAAHAAcABgAGAAUABAADAAIAAwADAAMAAgACAAIAAgAC
AAEAAAAAAAAAAAD+//7//f/8//z//P/8//r/+v/6//r/+P/4//b/9f/3//f/9//3//f/
9//3//f/9//3//f/+P/4//f/9//3//n/+f/6//r//f/9//3//v/+//////8AAP////8A
AAEAAQABAAIAAgAFAAUABgAGAAQABgAGAAYABgAGAAcABwAHAAcABwAHAAkACQAJAAkA
CAAHAAcABgAGAAYABgAFAAMAAwADAAMAAAAAAAIABAAEAAQABAAGAAYABgAGAAYABgAG
AAYABwAJAAkACQAIAAgACAAKAAoACgAKAAoADAAMAA0ADQAMAAwADAAMAAsACwAJAAkA
BgAEAAQABQAGAAgABgAFAAQABAAEAAMAAgD///////////3//P/8//3//f/9//v///8B
AAEAAQAAAP///v/8//7//v/+//7//v/+//7//v/+//7//v/+//7//v/+//7/AAAAAAAA
AAD+//7//v/+//7/AAAAAAAAAgAFAAwAHgA4AFcAhwDQABgBTwGCAcAB9wEZAhUC1AFh
AdwAUQDQ/1r/7/63/rX+uv7J/ur+D/8r/0f/Y/94/4r/nP+r/7j/xv/R/9j/3//k/+j/
6//t//D/8P/z//P/8//0//T/9P/1//b/+P/4//j/+f/4//j/+f/5//r/+v/6//r/+v/6
//v/+//7//z//P/8//z//P/9//3//f/9//3//v/9//3//v/+//7//v/+//7/////////
AAACAAIAAwADAAQABQAFAAYABgAGAAcABwAJAAoACwAMAAsADAAMAA0AEAASABIAEwAU
ABUAFQAWABYAFgAXABgAGQAbABsAHAAfACAAIQAiACIAIgAjACMAIQAhACAAIAAgACAA
IAAfACAAIAAgAB8AHgAeAB0AHQAdABsAGgAZABYAFQAUABMAEgAPAA8ADgAPAA4ADQAN
AAoACQAIAAcABgAFAAUABAAFAAUABAAEAAIAAgACAAIA/////////v/+//7//v/+////
/v/+//7//v/8//z/+//6//r/+v/6//r/+v/6//r/+v/6//j/9//3//f/9//3//X/9f/1
//X/8//z//P/9P/0//P/8//z//P/8//0//T/9f/1//X/9v/0//X/9f/2//f/9//4//n/
+//7//z//P/7//v//P/8//z//v/+//7//v/+////////////////////////////////
/wAAAAD+//7//v/9/////////////v/8//z//v8AAP7//v/+//7//P/8//z//P/+//7/
/v/+//3/////////AgACAAIABAAEAAQABAAEAAIAAgADAAMAAgACAAIAAgABAAEA////
/wAA/v/+/////v8AAP7//f/8//z//P/7//r/9//3//f/9//1//T/9P/1//X/9f/z//P/
9f/1//X/9//3//f/9v/2//b/9v/2//b/9v/2//b/9P/0//T/9P/2//b/9v/2//T/9P/0
//T/9v/2//b/9v/0//T/9P/0//b/+f8AABAALABRAIkA0AAUAUcBfgG8AfMBEwIFAroB
PwG2AC0AsP88/9f+pf6j/qz+wf7m/gn/J/9D/13/cv+E/5L/of+w/8D/y//O/9P/2v/e
/+H/5f/o/+j/6f/p/+n/6v/q/+r/6//s/+z/7P/s/+3/7P/s/+3/7f/u/+7/7v/u//D/
8P/x//H/7//w//D/8P/y//L/8//z//H/8f/x//L/8f/x//L/8v/z//T/9f/2//f/9//3
//j/+P/4//n/+f/4//n/+f/6//j/+P/5//n//f/+////AAABAAIAAgADAAQABgAGAAcA
CAAJAAkACgAMAAwADQAOAA8AEQARABIAEwAUABUAFgAUABQAFQAVABYAFwAXABgAFgAW
ABYAFQAWABYAFgAVABQAFAATABMAEQAPAA4ADQAMAAsACgAJAAgABQAFAAQAAwACAAEA
AQD+//3//P/7//z/+//7//r/9//3//b/9v/2//b/9v/2//X/9f/1//T/9P/0//T/9P/1
//T/9P/0//T/8v/y//H/8P/w//D/8P/u/+7/7v/u/+z/7P/q/+n/6f/p/+n/6f/n/+f/
5//n/+f/5//n/+j/6v/p/+n/6f/n/+f/6P/o/+f/5//n/+j/6v/r/+v/7P/r/+v/7P/t
/+//7//w//D/8f/x//L/8v/w//L/8v/y//L/8v/z//P/8//z//P/8//1//X/9f/1//P/
8//0//T/9P/0//T/8//1//X/9f/1//T/9P/0//T/8//0//L/8v/y//L/8v/y//L/8v/y
//L/8v/y//P/9f/1//X/9v/2//b/+P/4//j/+P/4//j/+P/5//n/+P/4//j/+P/3//f/
9f/1//T/8v/y//P/9P/2//T/8//y//L/8v/x//D/7f/t/+3/7//t/+z/7P/r/+v/6//p
/+v/7f/t/+3/7f/t/+3/7P/s/+z/7P/s/+z/7P/s/+z/7P/s/+z/7P/s/+z/7P/s/+7/
7v/u/+7/7P/s/+z/7P/s/+z/7P/u//D/9/8EAB4APABrALEA+AAwAWMBnAHSAfUB8wGx
AT4BtwA0ALn/SP/e/p/+l/6f/q7+z/7y/hP/L/9L/2H/dP+G/5b/o/+y/8D/xf/M/9P/
2P/a/93/3//e/+D/4//j/+P/5P/i/+L/4//k/+b/5v/m/+f/6P/o/+n/6f/o/+j/6P/o
/+r/6v/r/+v/7f/u/+7/7v/s/+z/7f/t/+3/7f/t/+7/7f/t/+7/7v/w//D/8P/w//H/
8f/x//L/9P/0//X/9f/2//f/9//4//j/+P/5//n/+//8//3//v///wAAAAABAAIABAAE
AAUABgAHAAcACAAKAAoACwAMAA0ADwAPABAAEQASABMAFAAUABQAFQAVABUAFQAUABQA
FAAUABQAEwAUABQAFAATABIAEgARABEAEAANAAsACQAIAAcABgAFAAYAAwADAAIA///+
//3//f/+//3//P/7//r/+f/5//j/9//3//b/9v/0//T/9P/0//P/8//z//L/8v/y//L/
8v/z//L/8v/y//L/8P/w/+//7f/s/+v/6v/o/+j/6P/o/+r/6v/o/+f/5//n/+f/5//l
/+X/5f/l/+X/5f/l/+b/5v/l/+X/5f/n/+f/6P/o/+v/6//r/+z/7v/v/+//8P/v/+//
8P/x//H/8f/y//L/8//z//T/9P/0//b/9v/2//b/9v/3//f/9//3//f/9//3//f/9//3
//f/9//4//j/9v/2//b/9f/1//X/9f/1//b/9v/2//b/9//3//j/9v/2//b/9v/2//b/
9v/2//j/+P/4//j/9//5//n/+f/6//r/+v/8//r/+v/6//r//P/8//3//f/+//7//v/+
//v/+//5//n/+v/4//j/+f/4//r/+P/3//b/9v/2//X/9v/z//P/8//z//H/8P/w//H/
8f/x/+//8//1//X/9f/z//P/8//y//L/8v/y//L/8v/y//L/8v/0//T/9P/0//L/8v/y
//L/9P/0//T/9P/0//T/9P/0//L/8v/0//b//P8DABIAKgBKAHsAwQAGAT4BcQGsAeIB
AwIBAsMBVAHPAEYAx/9S/+r+r/6n/q3+uv7b/v7+G/85/1X/af98/47/nv+t/7r/xP/N
/9b/2//e/+T/5f/n/+j/6v/r/+v/6//s/+z/7P/t/+7/8P/w//D/8f/y//L/8//z//L/
8v/y//L/9P/0//X/9f/1//b/9v/2//b/9v/3//f/9//3//f/+P/5//n/+v/6//r/+v/6
//r//P/9//7/AAD+//7//////wAAAQABAAIAAgACAAMAAwAFAAYABwAIAAcACAAIAAkA
DAAOAA4ADwAQABEAEQASABQAFAAVABYAFQAXABcAGAAbABwAHQAeAB4AHgAfAB8AHQAd
ABwAHAAcABwAHAAbABoAGgAaABkAGAAYABcAFwAZABcAFgAVABQAEwASABEAEgAPAA8A
DgANAAwACwALAAoACQAIAAcABAADAAMAAgADAAMAAgACAAIAAgACAAIAAQABAAEAAAD+
//7//v/+/////v/+//7//v/8//z/+//6//r/+v/6//r/+v/6//r/+P/4//b/9f/z//P/
8//z//L/8//0//X/9f/1//X/9v/4//f/9//3//f/9//4//j/+//7//v//P/+//////8A
AAEAAQACAAMAAwADAAQABAAFAAUABgAGAAQABgAGAAYABgAGAAcABwAHAAcABwAHAAUA
BQAFAAUABwAHAAgACAAIAAgACAAHAAcABwAHAAcACAAIAAgACAAHAAYABgAGAAYABgAE
AAQABAAEAAYABgAGAAYABwAJAAkACQAKAAoACgAMAAwADAAMAAwADAAMAA0ADQAKAAoA
CgAKAAkACQAHAAcACAAGAAYABwAGAAgABgAFAAYABgAGAAUABAABAAEAAQABAP///v/+
//////////3/AQADAAMAAwADAAMAAwACAAEAAAD///7//v/+//7//v8AAAAAAAAAAAAA
AAAAAAAAAAAAAAAAAAD+//7//v/+//7//v/+//7/AgAJABYAMABQAH8AxwAQAUgBewG2
AfIBGwIhAvMBjAEJAXoA9f98/wr/w/63/r3+yv7p/g7/K/9F/1//df+K/5r/qP+3/8T/
0P/Z/97/4//o/+z/7//v/+7/8v/z//P/8//0//T/9P/1//b/9v/2//b/9//4//j/+f/5
//z//P/8//z/+v/6//v/+//5//r/+v/6//z//P/9//3//f/9//3//v//////AAAAAAAA
AAAAAAAAAQABAAEAAgACAAIAAwADAAQABQAFAAYABAAEAAUABQAHAAgACQAKAA0ADgAO
AA8ADgAQABAAEQASABMAEwAUABYAFgAXABgAFwAZABkAGgAdAB4AHwAgACAAIAAhACEA
HwAfAB4AHgAgACAAIAAfAB4AHgAeAB0AHAAcABsAGwAZABcAFgAVABYAFQAUABMAEgAP
AA8ADgANAAwACwALAAoACQAIAAcABgAFAAUABAADAAMAAgACAAIAAgACAAIAAQABAAEA
AAAAAAAAAAAAAP3//P/8//z//v/8//z/+//6//r/+v/6//j/+P/4//j/+P/4//b/9f/1
//X/9f/1//P/8//z//P/8f/x//H/8v/y//H/8f/x//H/8f/y//L/8//z//P/9P/0//X/
9f/2//X/9f/2//f/+f/5//r/+v/7//v//P/8//z//v/+//7//P/8//3//f//////////
/wEAAQABAAEA/////wAAAAAAAAAAAAD//////////////v/+//7//v////3//P/+/wAA
AAAAAAAA///+//3//P/9//7///8AAP//AQABAAEAAgACAAIABAAEAAQABAAEAAQABAAF
AAUABAAEAAQABAADAAMAAQABAAAA/v/+////AAACAAAA///+//7//v/9//z/+f/5//n/
+//5//j/+P/3//f/9//1//f/+f/5//n/+f/5//n/+P/4//j/+P/4//j/+P/4//j/+P/4
//j/+P/4//j/+P/4//j/+P/4//j/+P/4//j/+P/4//b/9v/4//r/AQAOACgASgCBAMcA
DAFCAXkBuAHwARUCEQLPAVoB0QBIAMv/WP/s/q/+qf6z/sb+5/4K/yf/Rf9f/3X/hP+U
/6L/sf++/8r/0f/Y/93/4v/m/+n/6//s/+z/7f/t/+3/7v/s/+z/7f/u//D/8P/w//H/
8v/y//P/8//0//T/9P/0//T/9P/1//X/9f/2//b/9v/2//b/9//3//f/9//3//j/+f/5
//r/+v/6//r/+v/6//v/+//7//z//P/8//3//f/+//////8AAAAAAAABAAEAAwAEAAUA
BgAFAAYABgAHAAoADAAMAA0ADgAPAA8AEAASABIAEwAUABUAFwAXABgAGQAaABsAHAAe
AB4AHwAfAB8AHwAeAB4AHAAcABwAGwAcABwAHAAbABgAGAAXABcAGQAXABYAFQASABEA
EAAPAA4ACwALAAoACQAIAAcABwAEAAMAAgABAAIAAQABAAAA//////7//v/+//7//v/+
//3//f/9//z//P/8//z//P/7//r/+v/6//j/9v/2//X/9v/2//b/9v/0//T/9P/0//T/
9P/y//H/7//v/+//7//v/+//7//v/+//7//v//D/7v/t/+3/7f/v/+//8P/w/+//7//v
//D/8P/x//H/8v/z//P/9P/1//f/9//4//j/9//3//j/+P/4//r/+v/6//z//P/9//3/
+//7//v/+//9//3//f/9//3//f/+//7//v/+//7//f/7//v/+//7//z//P/8//z/+//7
//r/+v/8//z/+v/6//r/+v/6//r/+v/6//r/+P/4//j/+P/7//3//f/9//7//v/+/wAA
AAAAAAAAAAD+//7//////wAAAAAAAAAA/f/9//v/+//8//r/+v/7//z//v/8//v/+P/4
//j/9//2//P/8//z//X/8//y//L/8//z//P/8f/1//f/9//3//X/9f/1//T/8v/y//L/
8v/y//L/8v/y//L/8v/y//L/9P/0//T/9P/0//T/9P/0//b/9v/2//b/9P/0//T/9P/4
////DgAmAEQAcQC1APwANAFlAZ4B2AH/Af8BxwFaAdUATgDP/17/8v6t/p/+p/62/tX+
+v4X/zX/Uf9n/3r/jP+a/6n/uP/E/83/1P/b/97/4v/l/+f/6P/q/+n/6f/p/+r/6v/q
/+v/7P/u/+7/7v/v//D/8P/x//H/8v/y//L/8v/y//L/8//z//X/9v/2//b/9v/2//f/
9//1//X/9f/2//f/9//4//j/+P/4//j/+P/5//n/+f/6//z//P/9//3//v//////AAAA
AAAAAQABAAMABAAFAAYABwAIAAgACQAIAAoACgALAA4ADwAPABAAEgASABMAFAAVABcA
FwAYABcAGAAZABoAGgAaABsAGwAdAB0AHAAcABoAGgAaABkAGAAYABgAFwAYABgAFwAX
ABcAFQAUABMAEAAPAA4ADQAOAAsACwAKAAcABgAFAAUABAADAAIAAQACAAEAAQAAAAEA
AQAAAAAA///+//3//P/7//v/+//6//r/+v/6//r/+f/4//j/+P/4//b/9v/1//L/8v/y
//L/8P/w//D/8P/w//D/7v/t/+3/7f/t/+3/6f/p/+n/6f/r/+v/6//s/+3/7f/u/+//
7//v//D/8P/v/+//7//w//H/8//0//b/9//3//j/+f/3//f/+P/4//v/+//8//z//P/+
//7//v/+//7///////3//f/9//3/+//7//v/+//9//3//v/+//7//v/+//3//f/9//3/
/f/8//z//P/8//v/+//6//r//P/8//7//f/8//v/+v/6//r/+v/6//z//P/8//z/+//9
//3//f/+//7//v8AAAAAAAAAAAAAAAAAAAEAAQAAAAAAAAAAAP/////9//3//v/8//z/
/f/8//7//P/7//r/+v/6//n/+P/1//X/9f/3//X/9P/0//P/8//z//H/9f/3//f/9//1
//X/9f/0//T/9P/0//T/9v/2//b/9v/0//T/9P/0//b/9v/2//b/9v/2//b/9v/2//b/
9v/2//b/9P/0//T/9v/7/wQAGgA2AFsAlQDgACABVQGOAcoB/QEXAgMCtAE9AbQAKwCs
/zb/0/6x/rH+uP7N/vD+D/8r/0n/Y/94/4j/lv+l/7T/wv/L/9D/1f/c/+D/4//l/+b/
6v/r/+v/6//s/+z/7P/t/+7/7v/u/+7/7//w//D/8f/x//D/8P/w//D/8P/w//H/8f/x
//L/8v/y//L/8v/z//P/8//z//P/9P/1//X/9v/2//T/9P/0//T/9//3//f/+P/4//j/
+f/5//j/+f/5//r//P/8//3//f/9//7///8AAAEAAgACAAMABAAGAAYABwAGAAcABwAI
AAoACgALAAwADQAPAA8AEAAPABAAEQASABQAFAAVABUAFQAVABQAFAAUABQAFAATABIA
EgASABEAEgASABEAEQARAA8ADgANAAwACwAKAAkACgAHAAcABgAFAAQAAwADAAIAAQAA
AP//AAD//////v/7//v/+v/6//r/+v/6//r/+f/5//n/+P/6//r/+v/6//n/+P/4//j/
+v/4//j/9//0//T/9P/0//T/9P/0//T/9P/0//L/8f/x//H/8f/x/+//7//v/+//7f/t
/+3/7v/u/+3/7f/t/+3/7f/u/+7/7//v/+//8P/w//H/8f/y//H/8f/y//P/9f/1//b/
9v/3//f/+P/4//j/+v/6//r/+v/6//v/+//7//v/+//7//n/+f/5//n/+f/5//r/+v/6
//r/+v/5//n/+f/5//n/+v/6//r/+v/5//n/+P/4//j/+P/4//j/+P/4//j/+P/4//j/
+P/4//n/+//7//v//v/+//7/AAD+//7//v/+//7//v///////v/+//7//v/7//v/+f/5
//j/9v/2//f/+f/8//v/+//4//j/+P/3//T/8f/x//H/8//x//D/8P/z//P/8//x//H/
8//z//P/8f/x//H/8P/y//L/8v/y//L/8v/y//L/8v/y//L/8v/y//L/8v/y//L/8v/y
//L/8v/y//L/8v/0//T/8v/y//T/+/8KACIAQgB1AL0AAgE6AXUBsgHsARUCHQLtAYQB
/QBwAOv/cv8A/7n+rf6z/sL+4f4G/yX/P/9Z/2//gP+Q/57/q/+6/8b/zf/S/9X/2v/c
/+H/4//m/+j/5//n/+f/6P/o/+j/6f/q/+z/7P/s/+3/7P/s/+3/7f/u/+7/7v/u/+7/
7v/v/+//7//w//D/8P/w//D/8f/x//P/8//z//T/8//z//T/9P/0//T/9P/0//X/9f/1
//b/9v/2//f/9//4//n/+f/6//r/+v/7//v/+//8//3//v///wAAAAABAAIABAAEAAUA
BgAHAAcACAAIAAgACQAKAA0ADwAPABAAEQASABMAFAASABIAEwATABUAFQAUABQAEgAS
ABIAEQASABIAEgARABAAEAAPAA8ADwANAAwACwAKAAkACAAHAAYAAwADAAIAAwACAAEA
AQAAAP///v/9//z/+//7//r/9//3//b/9v/2//b/9v/2//X/9f/1//T/9P/0//T/9P/z
//L/8v/y//T/8v/y//H/7v/u/+7/7v/u/+7/7v/u/+z/7P/q/+n/6f/p/+n/6f/n/+f/
5//n/+f/5//n/+j/6P/n/+f/5//n/+f/6P/o/+n/6f/p/+r/6P/p/+n/6v/r/+v/7P/t
/+3/7f/u/+7/7//v//D/8P/w//L/8v/y//T/9P/1//X/9f/1//X/9f/1//X/9f/1//X/
9f/2//b/+P/4//j/9//1//X/9f/1//b/9v/2//b/9f/1//T/9P/0//T/9P/0//T/9P/0
//T/9P/0//T/9P/y//L/8v/y//X/9//3//f/+P/4//j/+v/6//r/+v/6//j/+P/5//n/
+P/4//j/+P/5//n/9//3//b/9P/0//X/9v/4//b/9f/0//T/9P/z//L/7//v/+//7f/r
/+r/6v/t/+3/7f/r/+3/7//v/+//7//v/+//7v/u/+7/7v/u/+z/7P/s/+z/7P/s/+z/
7P/q/+r/6v/q/+z/7P/s/+z/7P/s/+z/7P/u/+7/7v/s/+z/8f/6/woAJgBJAIMAzgAM
AT8BeAG2AekBBQL1AaQBJwGgAB0Aov8u/8v+n/6f/qj+vf7i/gP/I/8//1n/bP98/4z/
m/+q/7j/wf/G/83/0v/W/9n/3f/g/+D/4f/h/+H/4v/i/+L/4//k/+T/5P/k/+X/5P/k
/+X/5f/o/+j/6P/o/+b/5v/n/+f/5//o/+j/6P/o/+j/6f/p/+n/6f/p/+r/6//r/+z/
7P/s/+z/7P/s/+3/7f/t/+7/8P/w//H/8f/w//H/8f/y//T/9P/1//X/9f/2//f/+P/3
//j/+P/5//r//P/8//3//P/9//3//v8AAAAAAQACAAMABQAFAAYABQAGAAcACAAKAAoA
CwALAAsACwAKAAoADAAMAAwACwAIAAgACAAHAAYABgAFAAUABQADAAIAAQACAAEAAAD/
//z/+f/5//j/+f/4//f/9//2//X/9P/z//L/8f/x//D/7//v/+7/7v/s/+z/7P/s/+n/
6f/p/+j/6P/o/+j/6P/p/+j/6P/o/+j/5v/m/+X/4v/i/+L/4v/g/+D/4P/g/+D/4P/e
/93/2//b/9v/2//b/9v/2//b/9n/2f/Z/9r/3P/b/9v/2//b/9v/3P/c/93/3f/d/97/
3v/f/9//4P/h/+H/4v/j/+X/5f/m/+b/5//n/+j/6P/o/+r/6v/q/+r/6v/r/+v/6//r
/+v/6//r/+v/6//r/+v/6//s/+z/6//q/+n/5//o/+n/6v/r/+r/6v/q/+r/6f/p/+j/
6P/o/+j/6P/o/+j/5//n/+f/5//m/+X/5P/m/+f/5//n/+f/6P/o/+j/6P/o/+j/6f/r
/+z/7P/s/+v/6//r/+v/7P/r/+r/6v/s/+z/7P/s/+z/6v/q/+v/6f/n/+f/5v/n/+r/
6v/o/w==
         </WaveFormData>
      </LeadData>
      <LeadData>
         <LeadByteCountTotal>10000</LeadByteCountTotal>
         <LeadTimeOffset>0</LeadTimeOffset>
         <LeadSampleCountTotal>5000</LeadSampleCountTotal>
         <LeadAmplitudeUnitsPerBit>4.88</LeadAmplitudeUnitsPerBit>
         <LeadAmplitudeUnits>��V</LeadAmplitudeUnits>
         <LeadHighLimit>2147483647</LeadHighLimit>
         <LeadLowLimit>268435456</LeadLowLimit>
         <LeadID>V4</LeadID>
         <LeadOffsetFirstSample>0</LeadOffsetFirstSample>
         <FirstSampleBaseline>0</FirstSampleBaseline>
         <LeadSampleSize>2</LeadSampleSize>
         <LeadOff>FALSE</LeadOff>
         <BaselineSway>FALSE</BaselineSway>
         <ExcessiveACNoise>FALSE</ExcessiveACNoise>
         <MuscleNoise>FALSE</MuscleNoise>
         <LeadDataCRC32>1276817935</LeadDataCRC32>
         <WaveFormData>
BAAEAAQABAAGAAYABgAGAAYABgAGAAYABgAHAAcABwAFAAUABQAFAAUABgAKABQAHgAv
AEgAZwCUAMoAAgE7AXgBswHkAfcB1QFxAe8AdgAPALT/Y/8m/w3/B/8F/w7/JP87/1D/
Zv9+/47/nf+s/7r/yP/U/97/4v/o/+3/8f/z//X/9v/3//r/+//8//3//f/9//3//v/+
/////////wAAAAAAAAEAAgACAAIAAQADAAMABAAEAAQABAAEAAQAAwADAAMAAwADAAMA
AwAEAAYABwAHAAcACQAJAAoACwAJAAkACQAJAAoACgAKAAsACwAMAAwADAAMAA0ADQAN
AA8AEAAQABAAEQARABIAEgASABMAEwATABUAFgAXABcAGgAbABwAHQAgACEAIgAjACMA
JAAlACUAKAApACkAKQApACkAKQApACkAKQApACkAJwAnACcAJgAmACUAJAAjACQAJAAi
ACEAIAAfAB4AHQAcABsAGgAZABgAFwAWABUAFAATABMAEgARABEAEQARAA0ADAAMAAwA
DAAMAAwACwANAAwADAAMAA0ADQANAA0ACwALAAsACwALAAoACQAIAAgABwAHAAcABgAG
AAYABgAHAAcABQAFAAUABQAFAAQAAwADAAMABAAEAAQABAAEAAMAAwADAAMAAwAEAAQA
BQAHAAcACAAKAAgACAAIAAgABgAHAAgACQAJAAkACgAKAAoACwALAAsADQAOAA4ADwAP
AA8AEAAQABAAEAAQABAAEAAQABAAEAAQABAAEAAQAA8ADwAPAA8AEQARABEAEQAPAA4A
DgAOABEAEQAQABAAEAASABQAFAARABAADwAOABAAEAAQABAAEAAQABEAEQASABMAEwAT
ABQAFAAWABYAFgAWABYAFgAUABQAFAAUABQAFAAVABUAFQAVABUAFQAUABQAFAAUABQA
FAAUABIAEQARABEAEQAPAAwADAAMAAwACwALAAsACwALAAsACwALAA0ADQANAAsACgAK
AAkACwALAAsACwALAAsACgAKAAoACgAKAAoACgAKAAoACgAMAAwADAANAAsACwALAAsA
DQALAAsADgASABoAKAA9AFoAgQC0AOYAHgFXAYwBvwHiAdcBiQENAY8AJgDP/4D/P/8a
/w3/Cf8P/yL/OP9N/2T/dv+I/5z/rf+6/8b/0v/e/+T/6v/u//P/9//3//n//P/9/wAA
AQACAAMAAwADAAMABAACAAMAAwADAAYABgAGAAcABgAGAAYABQAFAAUABgAGAAQABAAE
AAQABQAFAAUABQAFAAUABQAGAAYABwAHAAcABQAFAAYABwAFAAUABQAFAAgACAAIAAkA
CQAKAAoACgAKAAsACwALAA0ADgAOAA4ADwAPABAAEAASABMAEwATABMAFAAVABUAGAAZ
ABoAGwAcAB0AHgAfACEAIgAjACMAJgAnACcAJwAlACUAJQAlACUAJQAlACUAJQAlACUA
JAAkACMAIgAhACAAIAAeAB0AGgAZABgAFwAWABUAFAATABIAEQAQAA8ADAALAAsACgAL
AAsACwALAAsACgAKAAoACgAKAAoACQAJAAgACAAIAAkACQAJAAkABQAFAAUABQAFAAQA
AwACAAIAAQABAAEAAAAAAAAAAAABAAEA//////////////7/+//7//v//P/8//z//P/8
//v/+//7//v/+//8//z//f//////AAACAAAAAAAAAAAAAAABAAIAAwADAAMABAAEAAQA
BQAFAAUABQAGAAYABwAHAAcACAAIAAgACAAIAAgABgAGAAYABgAGAAYABgAGAAcABwAH
AAcABwAHAAcABwAHAAYABgAGAAUABQAEAAQABgAEAAQABAAEAAQABAAGAAYABgAGAAQA
BAAFAAUABgAHAAcABwAIAAgACgAKAAoACgAKAAoACgAKAAoACgAKAAoACwALAAkACQAJ
AAkACAAIAAgACAAGAAYABgAEAAMAAwADAAMAAQD+//7//v/+//3//f/9////////////
/f////////////7//v/9//v/+//7//v//f/9//z//P/8//z//P/8//r/+v/6//r//P/8
//z//f/7//v/+//7//3/+//7//z/AAAKABgALQBKAG8AoADSAAoBQQF2AacBxgG9AXUB
/QCDABgAvf9y/y//Bv/7/vX++f4K/yL/Nf9M/2T/dv+G/5f/pv+0/8D/yv/S/9r/3v/j
/+f/6//r/+z/7f/s/+3/7v/v//H/8f/x//L/8v/z//P/8//y//L/8v/z//T/9P/0//P/
8//z//T/9P/0//T/9P/0//X/9f/1//X/9f/1//X/9v/2//f/9//3//f/9//4//n/+f/5
//n/+f/4//j/+P/5//v//P/8//z//P/9//3//f/9//7//v/+/wEAAQACAAIAAwADAAIA
AQADAAQABQAFAAgACQAKAAsADAANAA4ADwARABIAEwATABQAFQAVABUAFQAVABUAFQAV
ABUAFQAVABMAEwATABIAFAATABIAEQAQABAADgANAAoACQAIAAcABgAFAAQAAwAAAP//
/v/9//3//f/+//7//f/9//3//f/7//r/+v/6//j/+P/4//f/9//2//b/9v/1//X/9f/1
//P/8//z//P/9f/0//P/8v/w/+//7//v/+7/7v/u/+7/7f/t/+v/6//r/+v/6//q/+v/
6//r/+z/7v/u/+7/7v/t/+3/7f/t/+3/7v/u/+//7//v//D/8v/0//T/9P/0//L/8//0
//X/9f/1//b/9v/4//n/+f/5//n/+v/6//v/+f/5//r/+v/6//r/+v/6//v//P/9//7/
/f/8//v/+v/5//n/+f/5//f/9//3//f/9f/0//b/+P/4//j/+P/6//r/+v/6//z//P/9
//3//v/////////+//7/AAAAAAAAAAAAAAAAAAAAAAAAAAAAAAAAAQABAAEAAQABAAEA
AAAAAAAAAAAAAAAAAAD+///////////////8//z//P/6//n/+f/5//v/+//7//v/+//9
//3//f/8//r/+f/3//n/+f/5//n/+//7//r/+v/6//r/+v/6//r/+v/6//r//P/8//z/
/f/7//v/+//7//v//f/9//7/AAAGAA4AHwA2AFMAeACsAOQAHQFYAZcBzgHvAeUBlwEb
AZwALQDO/3v/NP8L/wP///4C/xb/Lf8+/1L/av98/4v/nP+s/7r/yP/S/9j/3v/j/+X/
6f/r/+7/7//w//H/8v/z//P/8//z//T/9v/3//f/9//4//j/+P/5//j/+P/4//f/9//3
//j/+P/4//j/+P/4//v/+//7//v/+//7//v//P/8//3//f/9//3//f/+////////////
//8AAAAAAAABAP//AAAAAAAAAgADAAMAAwADAAQABAAEAAMAAwAEAAQACAAJAAkACQAJ
AAoACwALAAwADQAOAA8AEAARABIAEwAVABYAFwAXABYAFwAXABcAFwAXABcAFwAXABcA
FwAXABcAFwAXABYAFgAVABQAEwASABIAEAAPAA4ADQAMAAsACAAHAAYABQAGAAUABAAD
AAIAAQABAAAA///////////9//z//P/8//z//P/8//v/+f/4//j/+P/3//f/9//3//f/
9//3//f/9f/0//P/8v/0//P/8//z//L/8v/y//L/8f/x/+//7//v/+//7//u/+3/7f/t
/+7/7v/u/+7/7v/v/+//7//v/+3/7v/u/+//7//v//D/8v/w//D/8P/w//L/8//0//X/
9f/1//b/9v/2//f/9//3//f/+P/4//n/+f/5//r/+v/6//r/+v/6//r/+v/6//r/+v/6
//r/+v/5//n/+f/5//n/+f/5//n/+f/4//j/+v/6//r/+v/6//r/+P/4//j/+P/4//j/
+f/5//r/+//7//v//P/8//7//v/+//7//v/+//7//v/+//7//P/8//3//f/9//3//f/9
//z//P/8//z//P/8//z/+v/5//n/+f/5//n/9v/2//b/9P/z//P/8//z//P/8//z//H/
8//z//P/9f/0//T/8//x//H/8f/x//P/8//y//L/8P/w//D/8P/y//L/8v/y//D/8P/w
//H/8f/x//H/8f/v//H/8f/0//b/+v8CABMAKgBLAHIApgDaABMBTgGJAbwB2wHFAWsB
6wBuAAUArv9f/xz//f7z/vH+9v4O/yP/OP9M/2L/dP+F/5L/oP+u/77/xv/M/9L/1//b
/9//4f/k/+X/5P/l/+b/5//p/+n/6f/q/+r/6//r/+v/7P/s/+z/7f/u/+7/7v/t/+//
7//w//D/7v/u/+7/7v/x//H/8f/x/+//7//v//D/7v/v/+//7//w//H/8//1//X/9f/1
//X/9v/2//b/9//3//j/+P/4//b/9//3//f/+//8//z//P/9//3//v/+/wAAAQABAAEA
AwAEAAUABQAIAAkACgALAAwADQAOAA8AEQASABMAEwAUABUAFQAVABcAFwAXABcAGQAZ
ABkAGQAXABcAFwAWABYAFQAUABMAFAAUABIAEQAOAA0ADAALAAoACQAIAAcABgAFAAQA
AwACAAEAAQAAAP///////////f/8//z//P/6//r/+v/5//v/+v/6//r/+f/5//n/+f/5
//n/+f/5//n/+P/3//b/9v/1//X/9f/2//b/9v/2//X/9f/z//P/8//z//P/8v/v/+//
7//w//D/8P/w//D/8//z//P/8//x//L/8v/z//H/8f/y//T/9P/0//T/9P/2//f/+P/5
//n/+f/6//r/+v/7//v/+//7//z//P/9//3//f/+//7/AAAAAAAAAAAAAAAAAAAAAAAA
AAAAAAAA/////////////////////////v/+//7///8AAP7//v/+//7//v/+//7//v/+
//7//////wAAAQABAAEAAgACAAQABAACAAIAAgACAAIAAgACAAIABAAEAAUABQADAAMA
AwADAAIAAgACAAIABAAEAAQAAgABAAEAAQABAAEA/v/+//7//P/7//v/+//7//v/+//7
//v//f/9//3////+//7//f/9//3//f/9//v/+//6//r//P/8//z//P/8//z//P/8//7/
/v/+/////f/9//3//f/9//3///8AAAYADAAaADEATABvAJ4A0gAGATsBcAGhAcABtQFr
AfMAeQAWAMH/eP83/xD/Af/9/gH/FP8q/z//VP9o/3r/jP+d/6r/tv/E/9L/2P/e/+T/
6f/r/+//8f/y//P/9P/1//b/9//3//f/9//4//j/+f/5//n/+v/6//r/+//6//r/+v/5
//v/+//8//z//P/8//z//P/9//3//f/9//3//f/9//7//v//////////////AAABAAEA
AQABAAEAAgACAAIAAwADAAQABAAEAAIAAwADAAMABwAIAAgACAALAAsADAAMAA4ADwAP
AA8AEQASABMAEwAUABUAFgAXABgAGQAaABsAGwAcAB0AHQAeAB8AHwAfACEAIQAhACEA
IQAhACEAIQAfAB8AHwAeAB4AHQAcABsAGAAYABYAFQAWABUAFAATABAADwAOAA0ADAAL
AAoACQAKAAkACQAIAAUABQAFAAUAAwACAAIAAgAAAAAAAAD//////v/+//7//f/9//3/
/f/7//v/+//7//v/+v/5//j/9v/1//X/9f/0//T/9P/0//P/8//x//H/8//z//P/8v/x
//H/8f/y//D/8P/w//D/8f/x//H/8f/z//T/9P/1//f/9//4//r/+v/6//r/+v/4//n/
+v/7//v/+//8//z/+v/7//v/+//9//7//v////////8AAAAA/v/+//7//v/+//7//v/+
//z//P/8//z//f/9//3//f/8//v/+v/5//v/+v/6//r//f/9//z/+v/6//r/+v/6//r/
+v/6//r/+v/7//v/+v/7//v/+//+//7/AAAAAP7//v/+//7/AAAAAAAAAAAAAAAAAQAB
AAEAAQABAAEA/v/+//7//v/+//7//v/8//3//f/9//3/+//4//j/+P/4//f/9//3//f/
9//3//f/+f/7//v/+//5//j/+P/3//f/9//3//f/+f/5//j/+P/4//j/+P/4//j/+P/4
//j/9v/2//b/9//5//n/+f/5//X/9//5//z/AgAMABoAMQBOAHUApADaABABSwGEAbUB
2AHPAYMBCQGLACAAw/90/zH/CP/9/vn++/4O/yL/N/9M/2L/dP+G/5X/pP+y/77/yP/Q
/9j/3P/h/+X/5//p/+j/5//m/+f/6P/p/+n/6f/p/+r/6v/r/+v/6//s/+z/7P/t/+z/
7P/s/+v/7f/t/+7/7v/s/+z/7P/s/+//7//v/+//8f/x//H/8v/w//H/8f/x//H/8f/y
//P/9f/1//X/9f/0//T/9P/1//X/9v/2//b/9P/1//X/9f/5//r/+v/6//n/+f/6//r/
/v////////8BAAIAAwADAAQABQAGAAcABgAHAAgACQANAA4ADwAPAA4ADwAPAA8ADwAP
AA8ADwAPAA8ADwAPAA8ADwAPAA4ADAALAAoACQAKAAoACAAHAAYABQAEAAMABAADAAIA
AQAAAP///v/9//z/+//7//r/+f/5//n/+f/5//j/+P/4//j/+P/4//f/9f/0//T/9P/x
//H/8f/x//H/8f/x//H/8f/w/+//7v/s/+v/6//r/+z/7P/s/+z/6//r/+n/6f/p/+n/
6f/o/+n/6f/p/+r/6//s/+3/7v/t/+3/7f/t/+3/7v/u/+//7//v//D/8v/z//T/9f/2
//T/9f/2//f/9//3//j/+P/4//n/+f/5//n/+v/6//v/+//7//z//P/8//z//P/8//r/
+v/6//r//P/8//z//P/7//v/+//7//v/+//7//v/+//6//r/+v/7//r//P/8//z//P/6
//r/+v/6//r/+v/7//v//P/9//3//f/+//7/AAAAAAAAAAAAAAAAAgACAAIAAgABAAAA
AAD/////////////AAAAAAAAAAAAAAAAAAD+//3//f/9//3/+//4//j/+P/4//f/9//3
//f/9//3//f/+f/7//v/+//7//r/+v/5//f/9//3//f/9f/1//T/9P/2//b/9v/2//T/
9P/0//T/9v/2//b/9//1//X/9f/1//X/9f/1//b//P8EABIAJwBEAGsAngDWABABSQGI
AcMB7AHvAbMBPwG7AEYA4/+K/zv/DP/9/vn++/4O/yT/N/9K/2D/dP+G/5X/oP+u/7z/
yP/Q/9b/3P/h/+P/5f/n/+b/5//q/+v/7P/t/+3/7f/t/+7/7v/v/+//7//y//L/8v/z
//T/9P/0//P/8//z//T/9P/0//T/9P/0//f/9//3//f/9f/1//X/9v/2//f/9//3//n/
+f/6//v/+f/5//n/+f/8//z//P/9//v//P/8//z//P/9//3//f///wAAAAAAAAMAAwAE
AAQABgAHAAcABwAJAAoACwALAA4ADwAQABEAEAARABIAEwAVABYAFwAXABgAGQAZABkA
GQAZABkAGQAbABsAGwAbABkAGQAZABgAGAAXABYAFQAUABQAEgARABIAEQAQAA8ADgAN
AAwACwAKAAkACAAHAAYABQAFAAQAAQABAAEAAQABAAAAAAAAAAAAAAAAAP/////+//7/
/v/9//3//f/9//v/+//7//v/+//6//n/+P/4//f/9//3//b/9v/2//b/9f/1//P/8//z
//P/8//y//P/8//z//T/8v/y//L/8v/z//P/8//z//P/9P/0//X/9f/1//b/+P/4//j/
+P/4//j/+f/6//v/+//7//z//P/8//3//f/9//3//v/+/////f/9//7//v8AAAAAAAAA
AAIAAgACAAIAAgACAAIAAgADAAMAAwADAAEAAQABAAEAAwACAAIAAgABAAEAAAAAAAAA
AAAAAAAA/v/+//7//v///wAAAgADAAIAAwADAAMABAAEAAYABgAIAAgACAAIAAgACAAI
AAgACAAIAAkACQAHAAcABwAHAAYABgAGAAYABgAGAAYABAAFAAUABQAFAAMAAAAAAAAA
AAD/////////////////////AQABAAEAAQAAAAAA//8BAAEAAQABAAEAAQAAAAAAAAAA
AAAAAAACAAIAAgACAAAAAAAAAAEAAQABAAEAAQABAAEAAQAEAAgAEAAeADMAUgB5AKoA
4AAWAVEBjAG/AeAB0wGFAQsBjQAiAMv/fv87/xT/Cf8H/wv/Hv8y/0f/Xv9y/4T/lP+j
/7D/vv/M/9b/3v/i/+j/7f/x//P/9f/4//f/+P/5//r/+//7//v/+//8//z//f/9//3/
/v/+//7///8AAAAAAAD///////8AAAAAAAAAAAAAAAD//////////wEAAQABAAIAAgAD
AAMAAwADAAMABAAFAAUABQAFAAUABgAGAAYABwAJAAoACgAKAAgACQAJAAkACwAMAAwA
DAAPAA8AEAAQABIAEwATABMAFQAWABcAFwAYABkAGgAbABwAHQAeAB8AIQAiACMAIwAl
ACcAKAApACcAJwAnACcAJwAnACcAJwAnACcAJwAmACYAJQAkACMAIgAiACAAHwAeAB0A
HAAbABoAGQAYABcAFgAVABQAEwASABEAEQAQAA0ADQANAA0ACwAKAAoACgAKAAoACgAJ
AAsACgAKAAoACQAJAAkACQAHAAcABwAHAAUABAADAAIABAADAAMAAwACAAIAAgACAAEA
AQD//////////////v/9//3//f/+//7//v/+//7//f/9//3//f///wAAAAABAP////8A
AAIAAgACAAIAAgACAAMABAAFAAcABwAIAAgACAAJAAkACQAHAAgACAAJAAkACQAKAAoA
CgAKAAoACgAMAAwADAAMAAwADAAMAAwACwALAAsACwALAAsACwALAAsACgAKAAoACwAL
AAoACgAMAAoACgAKAAoACgAKAAgACAAIAAgABgAGAAcABwAKAAsACwALAAwADAAOAA4A
DgAOAA4ADgAOAA4ADgAOAA4ADgAPAA8ADwAPAA8ADwAQABAAEAAQABAAEAAQAA4ACwAL
AAsACwALAAgACAAIAAYABQAFAAUABwAHAAcABwAHAAkACQAJAAcABgAGAAUABQAFAAUA
BQADAAMAAgACAAQABAAEAAQABgAGAAYABgAGAAYABgAHAAcABwAHAAcABQAFAAUABgAM
ABYAJAA5AFQAdwCmANoADgFBAXgBrQHQAcsBhQEPAZUAKgDT/4j/Rf8Y/wn/A/8F/xb/
LP9B/1b/bP9+/4z/nf+s/7r/yv/W/97/5v/q/+v/7//z//X/9v/3//b/9//4//n/+f/5
//n/+v/6//v/+//7//z//P/8//3//v/+//7//f/9//3//v/+/wAAAAAAAAAA////////
//////////8AAAAAAQABAAEAAQABAAIAAwADAAMAAwADAAQABAAEAAUABwAIAAgACAAI
AAkACQAJAAkACgAKAAoADQANAA4ADgAOAA8ADwAPABEAEgATABMAFAAVABYAFwAYABkA
GgAbABsAHAAdAB0AHgAfAB8AHwAhACEAIQAhACAAHwAeAB0AHQAdAB0AHAAeAB0AHAAb
ABoAGgAYABcAFgAVABQAEwAQAA8ADgANAAwACwAKAAkACAAHAAcABgAFAAUABQAFAAQA
BAAFAAYABQAEAAMAAQABAAAAAAAAAP//////////+//7//v/+//7//r/+f/4//j/9//3
//f/9v/2//b/9v/z//P/8f/x//H/8f/x//D/7f/t/+3/7v/w//D/8P/w//P/8//z//P/
8//0//T/9f/z//P/9P/2//j/+P/4//j/+P/5//r/+//5//n/+v/6//z//f/9//3///8A
AAAAAQD/////AAAAAP7//v/+//7//P/8//z//P/+//7//v/+////////////////////
///9//z//P/8//v/+//6//r//P/+/wAA///+//3//P/8//z//P/8//7//v///////v//
//////8AAAAAAgACAAQABAAEAAQAAgACAAIAAgACAAIAAwADAAMAAwADAAMAAgACAAIA
AgACAAIAAgAAAP///////////f/6//r/+v/6//n/+f/5//n/+f/5//n/+f/7//v/+//7
//r/+v/5//n/+f/5//n/+//7//r/+v/4//j/+P/4//r/+v/6//r//P/8//z//f/9//3/
/f/9//3/+//7//z//v8EABAAIwA+AF8AigC+APYAMQFwAasB4AH5AdsBfQH/AIQAGQC8
/2f/JP8J/wH//f4G/xz/L/9E/1z/cP+E/5P/oP+u/7z/yP/Q/9b/3v/j/+n/6//r/+z/
7//w//H/8v/z//P/8//z//T/9v/3//f/9//4//j/+P/5//n/+P/3//X/9f/1//b/9v/4
//j/+P/4//n/+f/5//n/+f/5//n/+v/6//v/+//7//v/+//8//3//f/9//3//f/+//7/
/v//////AAAAAAAAAgADAAMAAwADAAQABAAEAAUABQAGAAYABgAHAAcABwAJAAoACwAL
AAwADQAOAA8AEgATABQAFQAVABYAFwAXABoAGwAbABsAHQAdAB0AHQAbABsAGwAbABkA
GQAZABgAGQAZABkAGQAWABYAFAATABQAEwASABEAEAAPAA4ADQAMAAsACgAJAAoACQAJ
AAgACQAJAAkACQAFAAQABAAEAAQABAAEAAMAAQAAAAAAAAD///////////3//f/9//3/
/f/8//v/+v/4//f/9//3//b/9v/2//b/9//3//X/9f/z//P/8//y//H/8f/x//L/8v/y
//L/8v/x//H/8f/x//H/8v/y//P/8//z//T/9v/2//b/9v/2//T/9f/2//f/9//3//j/
+P/6//v/+//7//v//P/8//3/+//7//z//P/8//z//P/8//z//P/8//z//P/8//z//P/7
//v/+//7//n/+f/5//n/+//6//r/+v/5//n/+v/4//j/+P/4//j/9v/2//b/9v/2//b/
9//3//r/+//7//v/+v/6//z//P/6//r/+v/6//r/+v/6//r/+v/6//v/+//5//n/+f/5
//j/+P/4//j/+v/6//r/+P/1//X/9f/1//H/7v/u/+7/7v/t/+3/7f/v/+//7//v/+3/
7//v/+//7f/s/+z/6//r/+v/6//r/+v/6//q/+r/7P/s/+z/7P/s/+z/7P/s/+r/6v/q
/+v/6//r/+v/6//t/+3/6//s//L/+v8GAB0AOgBhAJQAzAAIAUcBhgG9AegB6QGrATUB
swA+ANn/gP8z/wT/9f7v/vP+BP8c/zH/RP9a/2z/fP+N/5j/pv+0/77/xv/K/87/0f/V
/9f/2f/c/93/3v/f/+D/4f/f/9//3//g/+L/4//j/+P/4v/i/+L/4//k/+T/5P/j/+P/
4//k/+T/5P/k/+T/5P/j/+P/4//j/+T/5f/m/+j/6P/p/+n/6f/n/+f/6P/p/+n/6f/p
/+n/7P/s/+z/7f/r/+z/7P/s/+z/7f/t/+3/7//w//D/8P/z//P/9P/0//T/9f/1//X/
9//4//n/+f/6//v//P/9/wAAAQACAAMAAwAEAAUABQAEAAUABQAFAAcABwAHAAcABQAF
AAUABQAHAAcABwAGAAYABQAEAAMAAAAAAP7//f/+//3//P/7//r/+f/4//f/9v/1//T/
8//y//H/8f/w/+//7//v/+//7f/s/+z/7P/q/+r/6v/p/+v/6v/q/+r/6f/p/+n/6f/n
/+f/5//n/+n/6P/n/+b/5f/j/+L/4f/i/+L/4v/i/9//3//d/93/3//f/9//3v/d/93/
3f/e/97/3v/e/97/3f/d/93/3f/d/97/3v/f/9//3//g/+L/4v/i/+L/4v/i/+P/5P/l
/+X/5f/m/+b/5v/n/+f/5//n/+j/6P/p/+v/6//s/+z/7P/s/+z/7P/s/+z/7P/s/+z/
7P/s/+z/7P/t/+7/7//t/+3/7f/t/+//7v/u/+7/7//v/+7/7v/u/+7/7P/s/+7/7v/u
/+7/7P/s/+z/7P/q/+r/6//r/+7/7//v/+//8P/w//L/8v/y//L/8v/y//L/8v/y//L/
8v/y//P/8//z//P/8//z//L/8v/y//L/8v/y//L/8P/v/+//7//v/+//7P/s/+z/6v/p
/+n/6f/p/+n/6f/p/+v/7f/t/+3/7f/s/+z/6//p/+n/6f/p/+n/6f/o/+j/6v/q/+r/
6v/o/+j/6P/o/+r/6v/q/+v/6f/p/+n/6f/r/+v/6f/q/+7/9P/+/w0AJABDAG4AoADS
AAkBQgF5AaoBvwGlAUkBywBWAPP/oP9V/xj/+f7v/u3+9v4M/yH/Nv9M/2D/cP+B/47/
nP+q/7j/wP/G/8z/0//V/9f/3f/g/+H/4P/h/+L/4//j/+P/4//k/+b/5//n/+f/5v/m
/+b/5//o/+j/6P/n/+f/5//o/+j/6P/o/+j/6P/r/+v/6//r/+n/6f/p/+r/6v/r/+v/
6//t/+3/7v/v/+//7//v/+//8P/w//D/8f/x//L/8v/y//L/8//z//P/8//0//T/9P/1
//X/9v/2//r/+//7//v/+//8//3//f/+////AAABAAAAAQACAAMAAwAEAAUABQAIAAkA
CQAJAAcABwAHAAcACQAJAAkACQAJAAkACQAIAAgABwAGAAUABAAEAAIAAQACAAEAAAD/
//z/+//6//n/+v/5//j/9//2//X/9f/0//H/8f/x//H/8f/w//D/8P/w//D/8P/v/+3/
7P/s/+z/6//r/+v/6//r/+v/6//r/+n/6P/n/+b/5v/l/+X/5f/k/+T/5P/k/+X/5f/j
/+P/4f/h/+H/4P/f/9//3//g/+D/4P/g/+D/4f/h/+H/4f/h/+L/4v/j/+X/5f/m/+j/
5//m/+X/5P/m/+f/6P/p/+v/6//s/+z/7P/t/+3/7f/t/+7/7v/v/+//7//w//D/7v/u
/+7/7v/u/+7/7v/u/+7/7v/u/+7/6//r/+v/6//t/+3/7f/t/+//7v/u/+7/7f/t/+z/
7P/q/+r/6v/q/+n/6f/p/+n/5//o/+j/6P/m/+b/5v/n/+f/6f/p/+n/6f/p/+r/6v/s
/+z/7f/t/+z/7P/t/+3/7f/t/+z/7P/t/+3/7f/s/+7/7v/u/+7/7f/s/+v/6//u/+3/
7f/r/w==
         </WaveFormData>
      </LeadData>
      <LeadData>
         <LeadByteCountTotal>10000</LeadByteCountTotal>
         <LeadTimeOffset>0</LeadTimeOffset>
         <LeadSampleCountTotal>5000</LeadSampleCountTotal>
         <LeadAmplitudeUnitsPerBit>4.88</LeadAmplitudeUnitsPerBit>
         <LeadAmplitudeUnits>��V</LeadAmplitudeUnits>
         <LeadHighLimit>2147483647</LeadHighLimit>
         <LeadLowLimit>268435456</LeadLowLimit>
         <LeadID>V5</LeadID>
         <LeadOffsetFirstSample>0</LeadOffsetFirstSample>
         <FirstSampleBaseline>0</FirstSampleBaseline>
         <LeadSampleSize>2</LeadSampleSize>
         <LeadOff>FALSE</LeadOff>
         <BaselineSway>FALSE</BaselineSway>
         <ExcessiveACNoise>FALSE</ExcessiveACNoise>
         <MuscleNoise>FALSE</MuscleNoise>
         <LeadDataCRC32>3147402181</LeadDataCRC32>
         <WaveFormData>
//////////8AAP7//v/+//7//v////////8AAAAA///9//3//f/7////AAACAAkADwAZ
ACoAQQBdAIMArwDcAA0BOwFkAXwBcQE5AeQAiwBBAAQAzv+j/4b/dv9t/23/df9//4j/
lP+j/63/tf+//8r/1P/c/+P/5f/o/+z/7v/v//H/8f/x//X/9v/2//b/9v/3//f/9//1
//b/9v/2//j/+f/5//n/+//8//z/+//7//v/+//6//j/+f/5//n/+v/6//r/+v/8//z/
/P/8//3//f/9//7//P/8//z//P/8//z//P/9//3//f/9//3//v/+//7//v8AAAEAAQAC
AAAAAgADAAMABAAGAAcACAAJAAkACAAIAAkACgALAAwACwAMAA0ADgASABMAFAAVABYA
GAAZABkAGQAbABwAHAAcABwAHAAdAB0AHgAeAB4AHQAdAB0AGwAaABkAGAAXABgAGAAX
ABcAFgAUABMAEgARABAADwAOAA0ADQAMAAwACgAIAAcABQAGAAUABQAFAAIAAQABAAEA
AQAAAAAAAAABAAEAAQABAAEAAQABAAEAAQABAAEAAgACAAIAAgAAAAEAAQABAAEA////
/////v////7//v/+/wAAAAAAAAAA/v/+//7//v/9//z/+//6//n/+f/5//n/+f/6//v/
/P/8//7//v////3//f/9//7//P/+//7//v/+//7///8AAAAAAAABAAEAAwADAAMAAwAD
AAQABAAEAAQABAAEAAQABAAEAAQABAACAAIAAgABAAMAAwACAAIAAQABAAIAAgABAAEA
AQACAAIAAgABAAEAAQADAAUABgADAAIAAQAAAAAAAAAAAAAA//////////8BAAIAAgAC
AAIAAwAEAAQABAAEAAUABQADAAMAAwADAAMAAwADAAMABgAGAAYABgAGAAYABgAGAAgA
CAAGAAYAAwADAAMAAwABAAAA///+//7//v/+//7/AAAAAAAA/////wEAAQAAAAAAAAD/
//7//v/+//7//v/+//7////////////+//z//v/+//7//v////////8AAAAA////////
///9//3/AAACAAcAEQAfADIATwBxAJcAwQDwAB0BRQFkAWgBQQH1AJwASwAPANr/rP+N
/3j/av9p/2//ef+D/47/mv+l/7H/vf/F/87/2P/g/+P/5//q/+7/7v/x//H/8//1//f/
+P/4//j/+P/5//n/+f/7//z//P/8//r/+//7//v/+//8//z/+//9//3//f/8//7/////
/////v/+//7//v/8//z//P/8/////////wAA/v/+//7//v/8//z//P/9//3//f/9//3/
/v/+//7//v/+//////8AAAIABAAFAAUAAwAEAAQABAAGAAcABwAIAAkACgALAAwADQAO
AA8AEAASABMAFAAVABgAGgAbABsAGwAdAB4AHgAcABwAHAAdAB0AHgAeAB4AHwAfAB8A
HQAcABsAGgAZABgAGAAXABcAFAASABEAEAANAAwACwAKAAsACwAKAAoABwAGAAYABQAG
AAUABQAFAAQAAwADAAMABQAEAAQABAABAAEAAQABAAMAAwADAAMAAQABAAEAAgAAAAAA
AAD+//3//f/9//3/+//7//v/+v/7//r/+v/6//r/+v/6//r/+P/4//j/+P/4//j/+P/4
//n/+f/5//n/+P/4//j/+P/4//r/+v/7//v/+//7//z//P/+//7//v/+//7///8AAAAA
AAABAAEA/////////////wAAAAAAAAIAAgACAAIAAAAAAAAAAAAAAAAAAAD//wEAAQAA
AAAAAQABAAIAAgABAAEAAQACAAIAAgABAAEA/////wAAAAAAAAAAAAACAAIAAgACAAEA
AQABAAEAAwAEAAQABAAEAAUABgAGAAYABgAHAAcABwAHAAcABwAFAAUABQAFAAYABgAG
AAYABgAGAAYABgAGAAYABAAEAAMAAwADAAMAAQAAAP///v/8//z//P/8//7//v/+//3/
/f///////v/+//7//f/8//r/+v/6//r//P/8//3//f/7//v/+v/4//j/+P/4//j/+//7
//v//P/8//v/+//7//v/+f/3//j/+v8BAAsAGQAuAEkAawCPALsA6AAVAT0BXAFgATkB
7wCYAEcABwDS/6T/g/9w/2L/Xf9l/23/d/+E/5T/nf+n/7P/v//I/9D/2v/f/+X/6P/q
/+r/7f/v/+//7//x//L/8v/y//L/8//z//P/9f/2//b/9v/2//f/9//3//n/+v/6//n/
+f/5//n/+P/4//n/+f/5//n/+P/3//b/9v/2//b/9v/5//n/+f/6//r/+v/6//r/+P/4
//j/+f/7//v/+//7//r/+v/6//r//P/9//3//v/8//7//////wAAAgADAAQABAAFAAUA
BgAFAAYABwAIAAsADAANAA4AEgATABQAFQAWABgAGQAZABkAGwAcABwAHgAeAB4AHwAf
ACAAIAAgAB0AHQAdABsAGAAVABIADwAOAA4ADQANAA4ADAALAAoACwAKAAkACAAHAAcA
BgAGAAUABAAEAAMAAgABAAEAAQACAAEAAQABAAAA/v/9//z//f/9//3//f//////////
//v/+//7//z//P/8//z/+v/3//f/9//3//X/9f/1//T/9v/2//f/+P/4//j/+P/4//j/
+P/4//j/+v/6//r/+v/5//n/+f/5//n/+v/7//z//v8AAAAAAQADAAMAAwAEAAMABAAD
AAIAAwAEAAYACAAIAAgACQAJAAgABwAGAAUAAwAEAAQABAAGAAYABgAGAAgACAAIAAgA
BgAGAAYABQAHAAcABgAGAAUABQAGAAYAAwADAAYACAAIAAgACAAKAAoACgAKAAoACQAI
AAcAAgAAAP3/+v/+/wMACAAMAAwADAANAA0ACwALAAsACwAJAAkACQAJAAYABAACAAAA
///+//3//P/8//z/+v/6//f/9//3//f/9//2//X/9P/y//L/8v/y//P/9P/1//X/9//5
//n/+P/3//b/9P/y//P/9P/1//b/+P/4//n/+f/3//f/9v/0//b/9v/2//b/9//3//f/
+P/3//X/9P/z/+//7//v/+7/8P/z//n/AwASACcAQQBlAI8AvgDvAB8BTAFsAXEBSQH6
AKEATwAOANb/pf+C/3D/Zf9f/2X/cf96/4T/kf+b/6f/s/+8/8b/0P/X/93/4P/i/+L/
4//n/+n/6//t/+7/7v/u/+z/7f/t/+3/7f/u/+7/7v/u/+//7//v/+//8P/w/+//7//v
/+//7v/u/+//7//v//L/8v/y//L/9f/2//f/+P/5//n/+f/6//j/+P/4//j/+v/6//r/
+//9//3//f/9//7//v/+//7/AAABAAEAAgAAAAIAAwADAAMABAAEAAQABAAFAAUABgAH
AAgACQAKAA0ADgAPABAAEwAVABcAGQAaABwAHQAdAB0AHwAgACAAIAAgACAAIQAhACIA
IgAiACQAJQAmACUAJQAlACUAJQAiACIAIQAhACIAIAAfAB4AHQAcABsAGgAYABcAFQAU
ABMAEgASABEADQALAAoACQAGAAUABQAFAAUABAAEAAQAAwADAAMAAwADAAMAAwADAAQA
BQAGAAgABgAGAAYABAABAAEAAQABAAMAAwADAAIAAgACAAMABAAEAAQABAAEAAIAAgAC
AAIAAgACAAIAAgADAAMAAwADAAQABAAEAAQAAgAEAAQABQADAAMAAwAEAAYACAAIAAgA
CAAIAAkACgAIAAgACQAJAAkACQAJAAkACQAKAAoACgAIAAgACAAIAAgACAAIAAgACAAI
AAgABwAFAAUABAAEAAMAAwAEAAQAAwADAAMABgAKAAkACAAHAAYABgAGAAYABgAHAAcA
BwAHAAcACAAIAAgACAAJAAoACgAKAAoACwALAAkACQAJAAkABgAFAAQAAwAEAAQABAAE
AAYABgAGAAYABAAEAAIAAgAAAP///v/9//v/+v/5//j/9v/2//b/9v/3//j/+f/5//j/
+f/4//b/9v/2//X/9P/y//L/8v/y//L/8v/z//P/8f/x//D/7v/w//D/8P/w/+//7//v
//D/8v/x//H/8f/x//P/8//0//b/+f/9/wcAGAAvAEsAawCTAMAA7wAdAUYBZAFhATEB
4ACHADsA/v/I/53/gP9s/1//Xf9l/2//eP+E/5H/nf+n/7H/uv/E/9D/1//Z/9z/4P/k
/+X/6f/r/+3/7v/u/+3/7P/s/+3/7f/t/+3/7v/u/+7/7v/v/+//7//v//D/8P/v/+//
7//v/+7/7P/t/+3/7f/w//D/8P/w/+7/7v/u/+7/7f/t/+3/7v/v//D/8f/y//L/8v/y
//P/8f/x//H/8f/0//T/9P/0//L/8//z//T/9P/2//f/9//3//j/+P/4//r/+//7//z/
/f/+////AAABAAIAAwAEAAYABwAIAAkACgAMAA0ADQANAA8AEAAQABIAEgASABMAEwAU
ABQAFAATABMAEwARABIAEQAQAA8ADgAOAA0ADQAKAAgABwAGAAUABAADAAIAAQABAAAA
AAD9//z//P/7//z/+//7//v/+P/3//f/9//1//T/9P/0//X/9f/1//X/9f/1//X/9f/1
//X/9f/2//b/9v/2//T/8f/x//H/8f/x//H/8f/w//H/8P/w//D/8P/w//D/8P/v/+7/
7f/s/+r/6v/q/+r/7f/t/+3/7f/r/+r/6f/o/+f/6P/n/+f/5f/l/+X/5v/k/+b/5v/m
/+b/5v/n/+j/6P/o/+n/6f/p/+n/6f/p/+n/6v/q/+r/6v/q/+r/6v/q/+r/6v/q/+r/
6v/q/+n/6f/p/+j/6P/p/+n/6v/q/+f/5//n/+j/6P/o/+b/5v/m/+b/6P/o/+j/6P/p
/+n/6f/p/+f/6P/o/+j/6P/p/+r/6v/q/+r/6//r/+v/6//r/+v/6//r/+v/6//q/+r/
6v/q/+r/6v/q/+r/7P/s/+r/6v/p/+n/6f/p/+f/5v/l/+T/5v/m/+b/5v/l/+T/4//h
/+H/4//j/+L/4v/i/+H/4P/i/+L/4v/i/+L/4v/j/+P/4//j/+L/4P/g/+D/4P/g/+H/
4f/h/+L/4v/h/+H/4f/h/9//4f/i/+b/6f/z/wEAFAAvAE8AdQCdAMgA8wAbATgBPAEV
AcsAdgApAO3/uv+M/2n/VP9I/0X/S/9X/2H/bP92/4H/jf+Z/6P/rP+2/8D/xf/H/8z/
0P/S/9P/0//V/9f/2f/a/9r/2v/Y/9n/2f/Z/9v/3P/c/9z/3P/d/93/3f/b/9z/3P/b
/9z/3f/e/97/4P/h/+H/4f/g/+D/4P/g/97/3v/e/97/3f/d/93/3v/e/97/3v/e/+D/
4P/g/+H/3//f/9//3//g/+D/4P/g/97/3//f/+D/4v/k/+X/5f/n/+j/6P/o/+j/6f/p
/+r/6//s/+3/7v/v//D/8f/y//L/8//0//X/9v/4//n/+f/5//v//P/8//z//P/8//3/
/f/+//7//v/9//3//f/7//z/+//6//n//f8AAAIABQAHAAYABgAGAAUABAADAAIA////
//7//v////7//v/9//r/+f/5//n/+v/5//n/+f/5//j/+P/4//n/+f/5//n/9//3//f/
9//3//f/9//4//f/9v/1//L/7//v/+//7//v/+//7//u/+7/7v/v//D/8P/w//D/8P/u
/+7/7v/u/+7/7v/u/+7/7//v/+//7//w//D/8P/w//L/9P/0//X/9f/1//X/9v/0//b/
9v/2//b/9v/3//j/+P/4//n/+f/5//n/+f/5//n/+v/6//r/+v/6//r/+v/4//j/+P/4
//r/+v/6//n//P/9//3//v/9//3//v/+//3//f/9//7//P/8//z/+v/6//r/+v/8//z/
/P/8//3//f/9//3//f/+//7//v8AAAEAAgACAAQABAAFAAUABAADAAIAAQACAAMABAAF
AAYABgAGAAYABgAGAAYABgAGAAYABAAEAAMAAwADAAMAAwACAAEAAAD+//7//v/+//7/
/v/+//3///8BAAEAAAD+//7//f/8//7//v/+//7//P/8//3//f/7//v/+v/4//f/9v/1
//T/8//z//P/9P/2//X/9f/1//H/8f/x//T/+P/9/wcAFQAoAEMAZQCLALcA5gATATsB
XAFiATsB7QCSAEEAAQDM/6D/ff9q/1z/Wf9f/2n/cf98/4z/l/+h/6v/tf++/8j/zv/T
/9n/3v/i/+b/6f/r/+v/7f/s/+z/6//q/+f/5//m/+X/5//o/+j/6P/o/+n/6f/p/+v/
7P/s/+v/7f/t/+3/7P/s/+3/7f/t/+7/7v/u/+7/7//w//H/8v/x//H/8f/y//L/8v/y
//L/8//0//X/9//1//X/9f/1//b/9v/2//b/9v/3//f/+P/5//z//v////z//P/7//r/
/v//////AAADAAQABQAGAAcACAAJAAoACgALAAwADQAOABAAEQARABEAEwAUABQAFAAU
ABQAFQAVABYAFgAWABcAFwAXABUAFAATABIAEQAOAA4ADQANAAoACAAHAAYABgAGAAYA
BgAFAAUABAAEAAMAAgACAAEAAAD////////+//3//f/9//v/+v/6//r/9//3//f/9//5
//n/+f/5//r/+//8//7///8AAAEAAAABAAEAAQABAAIAAwAEAAQAAwACAAIAAgD+//z/
+v/4//n/+v/7//z//v/+//7//v/+//3//P/7//j/+P/4//j/+v/8//z//f8AAAEAAgAE
AAQABgAGAAYABAAEAAUABgAGAAYABwAHAAUABQAFAAUABQAGAAYABgAFAAQAAwACAAIA
AgACAAIAAgACAAIAAQABAAEAAAAAAAMAAwAEAAQAAwADAAMABAAEAAQABAAEAAQABAAG
AAYABgAGAAUABQAFAAUABwAIAAgACAAIAAkACgAKAAoACgALAAsADQANAA0ADQAMAAsA
CgAJAAoACgAKAAoACgAKAAoACgAKAAoACAAIAAcABwAHAAcABwAGAAUABAACAAIAAgAC
AAAAAAAAAP//AQADAAMAAgACAAIAAQAAAAAAAAAAAAAAAAAAAAEAAQABAAEAAAD+/wAA
AAAAAAAAAQABAAEAAgACAAEAAQABAAEAAQD//wAABgALABMAIQA2AFEAdQCbAMkA9gAn
AVUBeAGGAWkBIQHIAHMALwD0/8D/m/+G/3j/c/93/3//h/+Q/5z/qf+z/73/x//Q/9r/
5P/p/+v/7v/w//L/9f/1//X/9//5//r/+v/6//j/+f/5//n/9//4//j/+P/2//f/9//3
//f/+P/4//f/+f/5//n/+P/4//n/+f/5//r/+v/6//r/+v/6//r/+v/9//3//f/+//z/
/P/8//z//P/8//z//f///////////wIAAgACAAIABAAFAAUABgAFAAYABgAFAAcACAAI
AAgACAAJAAkACgALAAwADQAOAA8AEAARABIAEgATABQAFQAWABgAGQAZABkAGwAcABwA
HAAcABwAHQAfACAAIAAgACEAIQAhAB8AHgAdABwAGwAZABgAFgAVABYAFAATABIAEQAQ
AA8ADgALAAsACgAKAAcABgAGAAUABAADAAMAAwAEAAMAAwADAAMAAgACAAIAAwADAAMA
AwABAAEAAQABAP///////wAA/v/+//7//P/5//n/+f/5//n/+f/5//j/+P/4//n/+v/4
//j/+P/4//r/+v/6//r/+f/4//f/9v/3//f/9//3//j/+P/4//j/+P/6//r/+//5//n/
+f/6//j/+v/6//r//P/8//3//v/+//7//////wEAAQABAAEA//8AAAAAAAAAAAAAAAAA
AAIAAgACAAIAAAAAAAAA//8AAAEAAQACAAEAAQACAAIAAwADAAMABAACAAAA//8CAAAA
AAAAAAAAAAAAAAAAAAADAAMAAwADAAEAAgACAAIABAAFAAYABgAGAAYABwAHAAcABwAH
AAcABwAHAAcABwAIAAgACAAIAAgACAAIAAgABgAGAAQABAAFAAUABQAFAAMAAgABAAAA
AAAAAAAAAAAAAAAAAAD///3///////7//v/+//3//P/8//z//P/8//z//P/9//3//f/9
//z/+v/8//z//P/8//3//f/9//7//v/9//3//f/9//3//f/+/wAABQAPAB0AMgBNAG0A
kwDBAPIAHQFHAWYBagFBAfMAnABNABEA3P+u/4v/ev9u/2v/cf95/4P/jP+a/6f/r/+5
/8H/zP/W/97/4//l/+j/7P/u//H/8//1//X/9f/2//b/9v/2//f/9//3//f/+P/4//j/
+P/5//n/+f/5//r/+v/5//f/9//3//b/9v/3//f/9//4//j/+P/4//r/+v/6//r/+//7
//v//P/6//r/+v/6//z//P/8//3//f/9//3//f/8//z//P/8//z//f/9//7//P/+////
/////wAAAAAAAAIAAwADAAQABwAIAAkACgALAAwADQAOABAAEQASABMAFAAWABcAFwAZ
ABsAHAAcABoAGgAaABsAGwAcABwAHAAbABsAGwAZABoAGQAYABcAFgAWABUAFQASABAA
DwAOAA0ADAALAAoACQAJAAgACAAHAAYABgAFAAQAAwADAAMAAgABAAEAAQABAAAAAAAA
AP/////////////////////9//3//f/+//z//P/8//r/+f/5//n/+f/5//n/+f/4//f/
9v/2//b/9P/0//T/9P/0//T/9P/0//b/9v/2//b/9f/1//X/9f/1//b/9//4//j/+v/6
//v/+//7//v//P/6//z//P/8//z//P/9//7//v/+///////9//3//f/9//3//v/+//7/
/f/8//v/+v/8//z//P/8//7//v/+//3//f/9//z//P/9//3//v/+/////////wAA/v/+
//3//f///////v8AAAAAAAAAAAAAAAAAAAAA//////////8BAAIAAgACAAIAAwAEAAQA
BAAEAAUABQADAAMAAwADAAMAAwADAAMABAAEAAQABAAGAAYABgAGAAgACAAGAAYAAwAD
AAMAAwABAAAA///+//7//v/+//7//v/+//7//f/9///////+//7//v/9//z//v/+//7/
/v8AAAAAAQABAAEAAQAAAP7/AAAAAAAAAAD///////8AAAIAAQABAAEA//////3//v8C
AAkAEQAhADQATQBvAJMAvQDqABUBPwFgAWYBQwH5AKQAVQAVAOD/sv+P/3j/av9l/2v/
df+B/4z/lv+h/6v/t//B/8z/1v/e/+X/6//u//D/8v/1//f/+f/5//n/+v/6//r/+//9
//7///8AAAIAAwAEAAQABQAFAAUABQAGAAYABQADAAMAAwACAAEAAQAAAP/////+//3/
/P/+//7//v/+/////////wAAAAAAAAAAAAACAAIAAgADAAMAAwADAAMABgAGAAYABgAE
AAUABQAGAAYACAAJAAkACwAMAAwADAAMAA0ADQAOABIAFAAWABgAGgAcAB4AIAAkACUA
JgAnACoALAAtAC0AKwAtAC4ALgAuAC4ALgAvACwALAArACoAIwAfABsAFQASAA8ADAAJ
AAoACgAJAAkACwAKAAoACgAKAAoACgAKAAgABwAFAAQAAQAAAAAA///+//3//f/9//3/
/f/+/////v/8//v/+v/5//n/+f/5//n/+f/5//n/9v/1//T/9P/y//L/8v/w//H/8f/x
//H/8f/x//H/8P/x//D/8P/w//D/8P/w//D/7f/s/+v/6v/r/+z/7f/u//D/8f/y//P/
9P/0//T/9P/z//T/8//z//X/9f/1//b/+P/6//r/+v/4//j/+f/6//z//P/9//3//f/9
//3//f///wAAAAAAAP7//v/+//7//v/+//7//v/+//7//v/9///////+//7//////wAA
AAD9//3//f/+//z//P/7//v//f///wAA///+//3//P/6//r/+v/6//3//f/9//3///8A
AAAAAAAAAAEAAgACAAAAAAABAAEAAQABAAEAAQABAAEAAQABAAQABAAEAAQAAgACAAIA
AgACAAIAAAAAAP///////////f/8//v/+v/6//r/+v/6//j/+P/4//f/+f/7//v/+v/4
//j/9//2//b/9v/2//b/+P/4//n/+f/4//f/9f/y//P/9P/1//b/9//3//f/+P/2//X/
9f/1//X/9f/z//T/9v/5////CwAeADUAVQB3AKMA1gAHATcBYAF6AXMBOwHmAI0APwAA
AMj/mf98/2z/Yf9h/2f/cf98/4r/l/+h/6v/s/+8/8j/0v/X/9v/3v/g/+L/5f/l/+X/
6f/r/+z/7P/s/+r/6//r/+v/7f/u/+7/7v/w//H/8f/x//D/8P/v/+3/7//v/+//7v/w
//H/8f/x//H/8P/v/+7/7v/u/+7/7v/x//H/8f/y//D/8P/w//D/7v/u/+7/7//v/+//
7//v/+7/7v/u/+7/7v/v/+//8P/y//T/9f/1//P/9P/0//T/9v/3//f/+P/5//r/+//8
//v//P/9//7/AgADAAQABQAFAAYABgAFAAcACQAKAAoACgAKAAoACwALAAwADAAMAA0A
DQANAAsACwALAAsACwAKAAoACQAJAAgABgAFAAQAAwACAAEAAAD//////v/+//v/+v/6
//n/+v/5//n/+f/2//X/9f/1//X/9P/0//T/8//z//P/8//z//P/8//z/+//7//v//D/
8v/y//L/8P/t/+3/7f/t/+//7//v/+7/7//u/+7/7v/u/+7/7v/u/+z/7P/s/+z/7P/s
/+z/7P/v/+//7//v//D/8P/w//D/7v/w//D/8f/z//P/8//0//T/9v/2//b/9v/2//f/
+P/4//j/+f/5//f/9//3//f/9//4//j/+P/6//r/+v/6//z//P/8//z//P/8//z/+//7
//v/+v/6//n/+f/6//r/+//7//v//P/6//r/+f/6//j/+P/4//j/+P/4//j/+P/7//v/
+//7//3//v/+//7//v///wAAAAD+//7///////////////////////////8AAAAAAAAA
AAAAAAAAAAAAAgACAAAAAAD9//3//f/9//v/+v/5//j/+v/6//r/+v/8//z//P/7//n/
+//7//r/+P/4//f/9v/2//b/9v/2//b/9v/3//f/+f/5//j/9v/4//j/+P/4//j/9//2
//b/9v/1//X/9f/5//n/9//2//r///8HABMAKABDAGcAjQC7APAAHwFJAWwBegFbARUB
vABpACUA6v+4/5X/gP9y/2v/cf97/4P/jP+Y/6P/r/+5/7//yP/S/9z/4f/h/+L/5v/o
/+v/7f/t/+//8f/y//L/8v/y//P/8//z//H/8v/y//L/9P/1//X/9f/1//b/9v/1//X/
9f/1//T/9v/3//f/9//2//b/9v/2//j/+P/4//j/9//3//f/+P/4//j/+P/4//j/+P/4
//n/+f/5//n/+f/6//r/+v/6//j/+f/5//r/+v/8//3//f///wAAAAAAAAIAAwADAAQA
AwAEAAUABgAHAAgACQAKAA4ADwAQABEAEAASABMAEwARABMAFAAUABYAFgAWABcAFQAW
ABYAFgAWABcAGAAXABYAFQAUABMAEAAQAA8ADwAOAAwACwAKAAsACgAJAAgABwAHAAYA
BgADAAIAAgABAAIAAQABAAEA/v/9//3//f/9//z//P/8//3//f/9//3/+//7//v/+//5
//n/+f/6//r/+v/6//j/9//3//f/9//3//f/9//2//P/8v/y//L/9P/0//T/9P/0//T/
9P/0//b/9v/2//b/9f/1//X/9f/0//T/9P/0//T/9v/2//f/9//3//f/+P/4//r/+v/6
//r/+v/7//z//P/8//3//f/9//3//f/9//3//v/+//7/AAAAAAAAAAAAAAAAAAAAAP7/
/v/+//3//v//////AAD/////AAAAAP3//f/9//7/AAAAAP////8BAAEAAQAAAAAAAAAA
AAAA/v/+//7//v/9//3//f/9//7/AAABAAIAAgADAAQABAAEAAQABQAFAAMAAwADAAMA
AQABAAEAAQAEAAQABAAEAAYABgAGAAYACAAIAAYABgADAAMAAwADAAEAAAD///7//P/8
//z//P/+//7//v/9//3///////7/AAAAAP///v/8//z//P/8//z//P/9//3//f/9//z/
+v/4//j/+P/4//n/+f/5//r//P/7//v/+//7//n/+f/4//z/AQAHAA0AHgA3AFUAdwCf
AMoA9wAjAUYBYAFZAScB2ACDADsAAADM/6H/hP90/2n/af9x/3v/hP+Q/5v/p/+x/7v/
wv/M/9b/3f/h/+T/6P/q/+v/7//x//P/8//0//T/9P/2//f/9//3//f/+P/4//j/+P/5
//n/+f/3//j/+P/3//n/+f/5//j/+P/5//n/+f/6//r/+v/6//r/+v/6//r/+//7//v/
/P/8//z//P/8//r/+v/6//v/+//7//v/+//+//7//v/+//z//f/9//7//v8AAAEAAQAB
AAIAAgACAAQABQAFAAYABwAIAAkACgALAAwADQAOAA4ADwAQABEAEAASABMAEwAVABcA
GAAYABcAFgAVABUAFgAYABkAGgAXABcAFwAVABUAFQAVABUAFAAUABMAEwASABAADwAO
AAsACgAJAAgACQAJAAgACAAHAAYABgAFAAQAAwADAAMABAADAAMAAwABAAAAAAAAAP7/
/f/8//v//f/9//3//f/8//3//v8AAP3//P/7//j/+f/5//n/+f/3//f/9//2//f/9v/2
//b/9P/0//T/9P/0//T/9P/0//b/9v/2//b/9//3//f/9//2//b/9v/2//j/+v/6//v/
+//7//v//P/8//7//v/+//7//v///wAAAAAAAAEAAQABAAEAAQABAAMABAAEAAQABAAE
AAQABAACAAIAAgACAAIAAgACAAEA//////7//v8BAAEAAgACAAMAAwADAAQAAgACAAEA
AQABAAEAAQACAAAA///+//7/AAAAAAAAAQD///////////////8AAAAAAAAAAAAAAAAC
AAMABAAEAAUABAAEAAQABAAEAAQABQAFAAUABQAFAAUABQAFAAUABwAGAAYABAAHAAgA
CQAGAA==
         </WaveFormData>
      </LeadData>
      <LeadData>
         <LeadByteCountTotal>10000</LeadByteCountTotal>
         <LeadTimeOffset>0</LeadTimeOffset>
         <LeadSampleCountTotal>5000</LeadSampleCountTotal>
         <LeadAmplitudeUnitsPerBit>4.88</LeadAmplitudeUnitsPerBit>
         <LeadAmplitudeUnits>��V</LeadAmplitudeUnits>
         <LeadHighLimit>2147483647</LeadHighLimit>
         <LeadLowLimit>268435456</LeadLowLimit>
         <LeadID>V6</LeadID>
         <LeadOffsetFirstSample>0</LeadOffsetFirstSample>
         <FirstSampleBaseline>0</FirstSampleBaseline>
         <LeadSampleSize>2</LeadSampleSize>
         <LeadOff>FALSE</LeadOff>
         <BaselineSway>FALSE</BaselineSway>
         <ExcessiveACNoise>FALSE</ExcessiveACNoise>
         <MuscleNoise>FALSE</MuscleNoise>
         <LeadDataCRC32>2419619663</LeadDataCRC32>
         <WaveFormData>
v/+//7//vv/A/7//v/++/7//v//A/8D/wP/A/8H/wf+//7//vv++/8D/wP/E/8j/y//Q
/9r/5//4/w4AKABFAGIAgACaAK0ArwCWAGgANwAPAO3/zf+v/5n/if9//3v/ff+A/4T/
iv+Q/5b/mf+f/6f/q/+x/7b/uP+4/7v/vv+8/73/vv+//8H/wv/C/8P/w//D/8T/xP/E
/8T/xf/F/8f/yP/I/8f/yf/K/8v/zP/M/8z/zP/M/87/zv/O/9D/0//T/9P/0v/R/9L/
1P/W/9j/2P/Y/9j/2v/a/9r/2f/a/9v/2//b/93/3v/f/9//4v/k/+X/5f/m/+j/6v/t
/+7/8P/x//L/9P/y//L/8//1//X/9v/2//j/+v/7//z//f/9//7/AAADAAQABQAGAAgA
CQAKAAsACwAMAA0ADQAPAA8ADwAQABIAEgASABEADwAPAA0ADQALAAoACQAIAAkACAAG
AAYABwAGAAYABAAFAAMAAwABAP/////+//3/+v/5//n/+f/5//j/+P/4//T/9P/0//P/
8//z//P/8//z//P/8v/y//T/9P/0//T/9P/1//b/9//5//j/+P/4//j/+P/4//j/+P/4
//j/+P/4//j/+P/4//n/+v/7//r/+v/7//v/+//5//n/+v/6//n/+v/6//n/+//7//v/
+//9//7//v/+//7//v///////v///wAAAAACAAIAAgACAAIAAwAEAAUAAwADAAMABAAG
AAYABwAIAAgABwAHAAcACgAKAAoACgAIAAoACgAJAAkACgAJAAkACgAMAA0ADgAOAA8A
DwAPABEAEQAQABAAGAAaABsAHAAaABoAGgAaABwAHAAcAB0AHwAfAB8AHwAhACMAIwAl
ACcAJwAoACgAKgAqACoAKgAqACoAKwArAC0ALQAtAC0AMAAwADAAMAAxADMANAA1ADQA
NAA0ADMANAA0ADQANAAyADAALwAuADAAMAAwADAAMgAyADIAMQAxADEAMQAxADAAMAAw
ADAALwAvADAAMAAwADEAMQAxAC8ALgAuAC0ALgAuAC4ALwAwADAAMAAwAC8ALwAvAC8A
MAAuAC4AMAAyADQAOQBAAEwAXQBuAIQAoAC9ANoA9AAKARMBAwHeAKwAfQBZADsAHwAJ
APX/5//h/+H/4f/k/+r/8P/0//z/AwAJAA8AFQAZABoAGgAcAB8AIAAgACEAJAAlACUA
JgAmACcAJQAlACYAJgAmACYAJwAnACUAJgAmACUAJgAmACYAJgAoACgAKAAoACgAKAAo
ACoAKAAnACYAJAAkACQAJQAmACQAJAAkACQAJAAkACQAIwAjACMAIgAhACEAIgAjACMA
IwAkACQAIwAkACQAJAAlACYAKAApACoAKgAoACgAKQAtAC0ALgAuAC0ALgAuAC4AMQAx
ADIANAA1ADYANwA4ADoAOwA8AD0APQA+AD8APwA/AD8APwBAAEAAQABAAD8APwA/AD0A
PQA7ADoAOQA4ADgAOAA3ADgANQA0ADQAMgAxAC8ALwAtAC8ALwAuAC0AKgApACkAKQAp
ACgAKAAoACgAKAAoACcAKQApACkAKQApACkAKAAoACgAKAAoACgAJwAnACcAJwApACgA
KAAoACQAJAAkACQAIgAiACIAIgAiACIAIgAiACQAJAAkACIAIAAhACEAIQAhACEAIgAi
ACAAIgAjACMAIQAhACEAIQAhACIAIgAiACIAIgAjACMAJAAlACYAJgAmACYAJgAmACcA
JwAnACcAJwAnACcAKAAmACYAJwAoACgAJwAnACcAJgAmACYAJgAkACYAJgAlACYAJgAk
ACMAJQAmACYAJgAmACcAJwAnACcAJwAmACYAJgAmACYAJgAmACYAJgAnACgAKQArACkA
KQApACkAKwAtAC0ALwAvAC8AMAAwADIAMgAyADIAMgAyADMAMwAzADMAMwAzADQANAA0
ADQAMgAzADMAMwA2ADYANgA1ADIAMgAyADIAMgAwAC8ALgAsACwALAAsAC0ALgAvAC8A
LQAtAC0ALQAqACoAKgAqACcAJwAoACgAKgArACsAKwApACgAKAAnACcAJgAlACUAKAAo
ACgAKAAoACcAJgAlACYAJAAiACIAJAAoAC0ANgBCAFMAZgB6AJYAtQDOAOgA/gAHAfcA
0gCiAHMASwAtAA8A9f/h/9P/zf/N/8//1P/a/+L/5v/q//H/9//9/wMACQAOAA4AEAAR
ABIAFAAVABQAFQAVABYAFgAXABUAFQAWABYAGAAYABkAGQAZABoAGgAZABgAGAAYABgA
GAAYABgAGAAWABYAFgAYABgAFwAWABQADwAOAA4ADgAOAA4ADgAOAA4ADgAOAA0ADQAN
AAwACwANAA4ADwAPAA4ADgANAAsADAAMAAwADQAMAA4ADwAQABMAEgATABUAFgAVABUA
FAAVABYAFgAWABgAGQAbAB4AHwAgACEAIgAiACMAJAAlACMAJAAlACUAIwAjACMAJAAm
ACYAJgAlACMAIwAhACEAIwAiACEAIAAfAB4AHAAcABoAGAAXABQAFQATABMAEQAPAA8A
DgANAA4ADQANAA0ACQAIAAgACAAHAAgACQAJAAYABQAEAAMABQAFAAQABAACAAIAAgAC
AP/////////////+//7//v/+//7//v/+//z//P/8//z//P/8//z//P/7//r/+f/2//f/
+f/6//v/+//7//z//P/5//r/+v/5//v/+//7//v/+//8//z//P/+//7///////3//f/9
//z//v/+//7//v////////////3//f/9//7//P/8//3//v8AAP///////wAAAAAAAAAA
/f/+//3/+//7//z/+//7//n/+v/6//r/9v/3//j/+f/6//v//P/8//z//P/9//v/+//7
//v/+v/7//r/+//9//3//v/+//7//v/+//7//P/8//3//f/9//3//f/9//7//v/+//7/
/P/9//3//f8AAAAAAAD///z//P/8//z//P/6//n/+P/2//b/9v/2//j/+P/4//f/+f/5
//n/+f/3//b/9f/0//H/8f/y//L/9P/1//X/9f/1//T/9P/z//H/8P/v/+//8P/w//D/
8P/u/+3/7P/r/+r/6v/q/+r/6v/s/+//9P/8/wcAFAAmAEAAXwB+AJ4AugDRANcAxgCg
AG8APwAZAPn/2//D/7H/o/+b/5v/nP+e/6L/qv+w/7X/vf/B/8f/zf/Q/9L/0v/T/9L/
0v/V/9j/2f/Z/9r/2v/b/9v/2//c/9z/2v/a/9v/2//b/9z/3P/b/9v/3P/d/97/3P/c
/9z/3P/c/9z/3P/e/9//3//f/97/3P/c/93/3v/e/97/3v/e/97/3v/e/93/3v/f/9//
3//f/+D/4f/h/9//4P/g/9//3//g/+H/4//j/+T/5P/k/+b/5P/k/+X/5//n/+j/6P/p
/+r/6v/q/+z/7f/v//L/8//0//X/9v/2//f/+P/5//n/+v/7//v/+//7//v//P/8//z/
/P/7//3//f/7//v/+//6//n/+P/3//b/9P/0//X/9P/0//L/8f/v/+//7f/r/+v/6v/p
/+r/6f/p/+n/5//m/+b/5v/k/+T/5P/j/+X/5f/l/+X/5f/l/+T/5P/i/+L/4v/i/+L/
4//k/+X/5f/k/+T/5P/k/+T/5P/k/+L/4v/i/+L/5P/k/+T/5P/m/+b/5v/k/+T/5f/l
/+X/5f/l/+b/5v/k/+b/5//n/+f/5//n/+f/5//o/+j/6P/q/+r/6//r/+z/7f/u/+7/
8P/w//D/8P/t/+3/7f/t/+3/7f/t/+7/8P/w//H/8v/y//H/8f/x//L/8v/y//L/9P/2
//b/9f/1//b/9f/1//P/9P/0//T/9P/z//P/9//4//b/9v/2//b/9v/2//b/9//3//f/
9//3//f/+f/5//v/+f/5//r/+v/8//z//P/8//z//P/9//3//f/9//3//f///wAAAQAC
AAUABwAIAAkACgAKAAoACQAIAAgACAAIAAgABgAFAAQABAAEAAQABAAEAAQABAADAAMA
AwADAAMABAAEAAQABAADAAMABAAEAAQABQAFAAUABQAEAAQAAwAFAAQAAwADAAQABAAE
AAQABQAFAAUABQAGAAYABgAIAAoADAAPABYAIAAvAEAAUABqAIcApgDCAN4A8wD5AOQA
ugCJAF8AOwAdAAEA6//Z/8v/xf/H/8r/zv/S/9j/4P/n/+n/7//1//3/AgACAAIAAwAG
AAgACwAMAA8AEAAQAA8ADwAPAA8AEAAQABAAEAARABEADwAQABAADwAQABAAEAAQABAA
EAAQABAADgAOAA4AEAARABEAEQAQAA4ADgAPABAADwAOAA0ADAANAA4ADwAPABEAEQAQ
AA8ADgAOAA4ADQALAAwADAALAAoACgAKAAsADAAOAA8AEAASABAAEAARABEAEQASABIA
EwAUABQAFAAVABUAFgAYABkAGgAbABwAHAAdAB4AHwAhACIAIwAjACUAJQAlACYAJgAm
ACYAJQAlACUAIwAjACEAIAAfAB4AHgAeAB0AHgAbABoAGgAYABkAFwAXABUAEwATABIA
EQASABEAEQARABEAEAAQABAADAAMAAwACwAJAAkACQAJAAsACwAKAAoACgAKAAoACgAL
AAsACwALAA0ADAAMAAwACAAIAAgACAAGAAYABgAGAAYABgAGAAYACAAIAAgABgAEAAUA
BQAFAAMAAwAEAAQABAAGAAcABwAGAAUABAADAAMABAAEAAQABgAGAAcABwAGAAcACAAI
AAgACAAIAAgACQAJAAkACQAJAAkACQAKAAoACgALAAwACgAJAAkACQAKAAoACgAKAAgA
CgAKAAkABgAGAAQAAwAFAAYABgAGAAYABwAHAAcABwAIAAcABgAFAAQABgAGAAYABwAH
AAcABwAHAAUABwAHAAkABwAHAAgACAAKAAoACgAKAAoACgALAAsACQAJAAkACQAKAAoA
CgAKAAwADQANAA0ADgAOAA4ADQAMAAwADAAMAAwACgAJAAgACgAKAAoACgAKAAoACgAJ
AAkACQAJAAkACAAIAAgACAAGAAcACQAKAAgACQAJAAkACQAIAAgABwAJAAgABwAHAAoA
CgAKAAoACwALAAsACwAMAAwADAAOABAAFAAZACAALAA7AEwAYgB8AJcAsgDMAOIA6wDb
ALYAiABbADcAGQD7/+P/z//B/73/vf+//8T/yP/M/9L/2v/j/+n/7f/1//3//v/+/wIA
BQAEAAYABwAGAAcACQAKAAoACwAJAAkACgAKAAoACgALAAsADQAOAA4ADQAMAAwADAAM
AA4ADgAOAA4ADgAOAA4AEAAPAA8ADwAOAA4ADgAPABAADwAOAA0ADAAOAA4ADgANAA8A
DwAOAA0ADQAOAA8ADwAPABAAEAAPAAwADAAMAA0ADgAQABEAEgAUABIAEgATABUAFQAW
ABYAFwAYABgAGAAbABsAHAAeAB4AHgAeAB4AIAAhACIAIwAhACIAIwAjACMAIwAjACQA
JAAkACQAIwAjACMAIQAhACAAHgAcABoAFwAWABQAFAARABAAEAAOAA8ADQANAAsACgAJ
AAcABQAEAAMAAwADAP///v/+//7//v/+//7//f/7//v/+//7//v/+//6//r/+P/4//j/
+P/3//f/9//3//b/9P/z//L/7v/u/+7/7v/u/+7/7v/u/+7/7v/u/+7/7v/u/+7/7P/q
/+v/6//r/+n/6f/q/+r/6P/q/+v/6//r/+v/6//r/+3/7v/u/+7/7f/s/+z/6//q/+v/
7P/s/+7/7v/u/+7/7f/t/+3/7f/t/+3/7f/u/+z/7P/t/+7/7v/t/+3/7f/q/+j/5v/k
/+L/5P/k/+P/4//k/+P/4//j/+T/5P/k/+T/5f/l/+X/5f/l/+T/4v/i/+L/4v/j/+T/
5f/n/+f/5//n/+f/5f/n/+f/6f/p/+n/6v/q/+r/6v/q/+r/6v/q/+v/6//r/+v/6//r
/+r/6v/q/+r/7P/t/+3/7f/u/+7/7v/t/+r/6v/q/+r/7P/q/+n/6P/m/+b/5v/m/+T/
5P/k/+P/5f/l/+X/5f/i/+L/4v/i/+H/4f/i/+L/4P/h/+H/4f/j/+L/4v/h/+P/4v/h
/+H/4v/i/+L/4v/l/+X/5f/l/+L/4v/i/+b/6P/s//H/+P8EABUAKgBAAFwAewCYALIA
ygDTAMUAnABsAD0AFwD5/93/w/+x/6P/nf+b/5//oP+m/67/tP+4/73/w//J/8//0f/W
/9r/3v/f/+L/5P/l/+b/5f/l/+b/5v/n/+f/5//o/+j/6P/o/+n/6f/p/+r/6v/p/+r/
6v/q/+r/6v/q/+r/6v/q/+r/6v/s/+v/6//r/+r/6f/q/+z/7v/s/+z/7P/s/+z/7P/s
/+v/7P/t/+3/7f/t/+7/7//v/+7/7v/t/+v/7P/s/+z/7f/w//L/8//0//H/7v/t/+3/
8P/x//P/9P/3//j/+P/4//n/+f/6//z/+//8//3//v///wEAAwAFAAMABAAFAAUABQAF
AAUABgAEAAQABAADAAUABQADAAMAAQAAAP///v/+//7//f/+//v/+v/6//j/9//1//X/
8//1//X/9P/z//L/8f/x//H/7//u/+7/7v/s/+z/7P/r/+v/6//r/+v/6//r/+r/6v/q
/+r/6v/q/+n/6f/p/+n/6f/o/+j/6P/k/+T/5P/k/+b/5v/m/+b/6P/o/+j/6P/n/+b/
5f/i/+T/5f/l/+X/5//n/+j/6P/m/+j/6f/p/+n/6f/p/+n/6f/q/+r/6v/r/+z/7v/v
/+//7//v/+7/7v/u/+7/7v/u/+//8P/x//H/8f/x//L/8P/w//H/8v/y//H/8f/x//D/
8P/w//D/7v/w//D/7//w//D/7v/t/+//8P/w//D/8P/x//H/8f/x//D/8P/w//D/8P/u
/+7/7v/v/+//7//v/+//7//x//H/8//x//H/8v/y//T/9P/0//T/9P/0//X/9f/z//P/
8//z//T/9P/0//T/9v/3//f/9//2//b/9v/1//b/9v/2//b/9v/0//P/8v/y//L/8v/y
//D/8P/w/+//8f/x//H/8f/u/+7/7v/u/+3/7f/u/+7/7P/t/+3/7f/v/+7/7v/t/+//
7v/t/+3/8P/w//D/8P/x//H/8f/x//D/8P/w//D/8v/2//v/AgAOAB8ANABMAGgAhQCi
AL4A2ADlAN0AugCKAFsANQATAPP/2//H/7n/sf+x/7H/sv+2/7z/wv/I/8//0//X/9//
5f/m/+j/6v/r/+z/7P/t/+z/7//v//D/8P/x//H/8f/y//L/8v/y//P/8//z//T/9P/z
//P/9P/1//b/9v/2//b/9v/2//b/9v/4//f/9//3//b/9v/2//f/+P/4//j/+P/4//j/
+P/4//f/9//3//b/9f/2//j/+v/7//n/+v/6//n/+v/6//r/+//6//z//f/+/wAA/v/+
/////////wAAAAABAAIAAgACAAUABQAGAAgACQAKAAsADAAMAA0ADgAPAA8AEAARABEA
EwATABMAFAAUABQAFAATABUAFQATABMAEQAQAA8ADgANAAwACgAKAAsACgAKAAgACQAH
AAcABQAFAAUABAADAAAA////////+//6//r/+v/6//r/+v/5//v/+//7//v//f/9//z/
/P/8//z//P/8//v/+//7//v/+//6//r/+v/6//r/+v/6//r/+v/6//r//P/8//z//P/8
//z//P/6//v//f/+/////f/9//7//v/+/wAAAQABAAEAAQABAAEAAQACAAIAAgAEAAQA
BQAFAAQABQAGAAYACAAIAAgACAAJAAkACQAJAAsACwALAAwACgAKAAsADAAKAAkACQAJ
AAwADAAMAAwACgAMAAwACwALAAwACwALAAkACgAKAAoACgALAAsACwALAAkACAAIAAoA
CgAKAAoACAAIAAgACQALAAsACwALAAkACwALAA0ADQANAA4ADgAOAA4ADgAOAA4ADgAP
AA8ADwAPAA8ADwAQABAAEAAQABIAEwATABMAEgASABIAEQASABIAEgASABIAEAAPAA4A
DgAOAA4ADgAMAAwADAALAAsACwALAAsACgAKAAoACgAFAAUABgAGAAQABQAFAAUABwAG
AAYABQAHAAYABQAFAAQABAAEAAQABQAFAAUABQAEAAIABAAEAAYACgAPABgAJAA1AEgA
XgB8AJ0AvADWAOwA9QDlAL4AjgBhAD0AIQAFAOv/2f/N/8n/x//J/8z/0P/W/97/4v/n
/+3/8//5////AAAAAAIABwAIAAoADQAOAA0ADQAOAA4ADwAOAA0ADQAMAA4ADgAPAA8A
DQAOAA4ADQANAA4ADwAQAA4ADgAOAA4ADAAMAAwADgAOAA0ADAAKAAkACgAMAA4ADgAO
AA4ADgAMAAwADAALAAwADQANAA0ADQAOAA8ADwANAA4ADgANAA0ADgAPABEAEQASABIA
EgAUABIAEgATABUAFQAWABYAGQAaABoAGgAdAB0AHgAgAB8AIAAhACIAIwAlACcAKQAr
ACwALQAtACsAKwArACwALAAsACwAKwAtAC0AKwArACsAKgApACgAKQAoACYAJgAlACQA
JAAiAB8AHQAdABsAHAAdAB0AHQAcABsAGwAbABkAGAAYABgAFgAWABYAFQAXABcAFwAX
ABcAFwAWABYAFgAWABYAFgAVABUAFQAVABQAEgARABAADwAQABEAEgASABIAEgASABAA
EAAQABAAEAAQABAADgAQABEAEQARABEAEQASABIAEQASABIAEQARABEAEQARABEAEgAS
ABIAFAAUABUAFQAUABUAFgAWABYAFgAWABYAFgAXABgAGQAYABcAFgAWABgAGAAZABoA
GgAZABkAGQAaABoAGgAaABwAHgAeAB0AHgAeABwAGwAdAB4AHgAeAB4AHwAfAB8AHwAf
AB4AHgAgACAAIAAgACAAIAAgACIAIgAiACMAIQAhACEAIQAhACMAIwAlACUAJQAmACYA
JgAmACYAJgAkACQAJQAlACUAJQAlACUAKAAoACgAKAAoACkAKQApACoAKgAqACkAKAAo
ACgAKAAmACQAIwAiACIAIgAiACIAIgAiACIAIQAhACEAIQAhAB4AHgAeAB4AGQAZABoA
GgAaABsAGwAbAB0AHAAcABsAGwAaABkAGQAYABgAGAAYABsAGwAbABsAFgAWABYAFgAY
ABwAIwAsADgARwBaAG4AiACjALwA2ADuAPkA6QDGAJoAbQBFACcACQDx/93/zf/H/8f/
yf/O/9L/1v/a/+D/5//r//P/+f///wIABgAIAAkACgAOAA8AEAARABIAEgARABEAEAAP
AA8ADgAQABAAEQARAA8AEAAQAA8ADwAQABEAEgASABIAEgASABIAEgASABQAEwATABMA
EgASABIAEwAUABQAFAAUABQAFAAUABQAEwAUABUAFQAVABMAFAAVABUAFwAYABgAFwAW
ABYAFgAXABYAGAAZABoAHAAaABoAGwAcABsAGwAaAB0AHgAeAB4AHwAfACAAIgAiACIA
IgAiACAAIQAiACMAIQAiACMAIwAjACMAIwAkACMAIgAhAB8AHwAfAB0AHQAdABwAGwAa
ABgAFgATABIADwAOAA4ADAANAAsACwAJAAcABwAGAAUAAgABAAEAAQD///7//v/+//7/
/v/+//3//P/7//r/+f/3//f/9v/2//b/9v/2//b/8v/x//D/7//x//D/8P/w//D/8P/w
//D/7v/u/+7/7v/s/+z/7P/s/+7/7v/u/+z/6//r/+r/6f/p/+n/6v/q/+v/7v/w//H/
7//v/+//7//t/+7/7v/u/+7/7v/v/+//8P/x//L/8v/z//L/8f/w//H/8f/x//H/8//z
//P/9P/y//L/8//0//L/8f/x//H/8v/y//L/8v/w//L/8v/x//D/8P/u/+3/7//w//D/
8P/v/+//7v/t/+v/6//q/+r/7P/s/+z/6//q/+n/6P/n/+b/5f/l/+b/5//o/+n/5//p
/+n/6//q/+n/6f/o/+j/6P/o/+j/6P/o/+n/6f/p/+n/6f/p/+r/6v/q/+r/6v/r/+v/
6//q/+r/6v/p/+j/6P/o/+j/5v/k/+P/4v/i/+L/4v/i/+L/4v/i/+H/4//j/+P/4//g
/+D/4P/g/93/3f/e/97/4P/h/+H/4f/g/97/3f/b/97/3v/e/9//3v/e/97/3v/d/93/
3f/d/9z/3P/c/9z/3P/e/+X/7P/2/wUAFgAqAEQAZQCEAKAAvADRANMAuACMAFsAMQAN
AO3/z/+1/6X/mf+V/5X/mP+c/6T/rP+w/7X/uf+//8X/zf/Q/9D/0P/T/9T/1P/T/9T/
1//Z/9r/2v/b/9n/2f/a/9r/3P/c/93/3f/f/+D/4P/f/97/3v/e/97/3v/e/97/3v/e
/97/3v/g/+D/3//e/9z/2v/a/9v/3P/e/97/3v/e/9z/3P/c/9v/3f/d/9z/2//b/9z/
3f/d/9v/3P/c/9v/2v/a/9r/2//e/+D/4f/i/+D/3v/e/9//4//j/+T/5P/j/+T/5P/k
/+X/5f/m/+j/6f/q/+v/7P/q/+v/7P/t/+//8P/x//H/8f/x//H/8v/y//L/8v/x/+//
7//t/+3/7//u/+3/7P/r/+r/6P/o/+f/5v/m/+T/4f/f/9//3f/d/93/3P/b/9r/2f/Z
/9n/2f/Y/9j/2P/U/9T/1P/T/9P/0//T/9P/0//T/9L/0v/S/9L/0v/S/8//z//P/8//
0f/Q/9D/0P/M/8z/zP/M/87/zv/O/87/0P/Q/9D/0P/O/87/zv/M/8z/zf/N/83/z//P
/9D/0P/R/9T/1v/X/9f/1//X/9f/1f/W/9b/1v/X/9j/2v/b/9z/3f/e/97/3v/e/97/
3v/d/93/3f/d/93/3f/d/97/3v/e/9//4P/e/93/3f/d/97/3v/e/97/3v/g/+D/3//e
/97/3P/b/9v/3P/c/9z/3P/d/93/3f/b/9v/2v/a/9r/2v/a/9r/2P/Y/9j/2f/Z/9n/
2f/Z/9n/2//b/93/3//f/+D/4P/e/97/3v/e/97/3v/f/9//3//f/9//3//g/+D/4P/g
/+D/4f/h/+H/5P/k/+T/4//g/+D/4P/g/+D/3v/d/9z/3v/e/97/3v/e/97/3v/d/93/
3f/d/93/3P/c/9z/3P/b/9v/3P/c/9z/3f/d/93/3f/c/9z/2//d/9z/2//b/9z/3P/c
/9z/2//b/9v/2//e/+D/3v/e/+D/4v/l/+z/+P8JABwANABSAHMAkACqAMIAzQDFAKQA
dABFAB8A///j/8n/tf+n/6H/n/+h/6T/qP+u/7T/uv/B/8X/yf/R/9n/2v/a/9j/2//c
/97/3//g/+P/5P/k/+P/4//l/+X/5v/m/+j/6P/p/+n/6f/q/+r/6f/q/+r/6v/q/+j/
6P/o/+j/6P/o/+j/6v/p/+n/6f/o/+f/6P/q/+z/7P/s/+z/7P/s/+z/7P/r/+v/6//q
/+n/6f/q/+v/6//r/+z/7P/r/+z/7P/s/+3/7P/u/+//8P/y//D/8P/x//X/9f/2//b/
9//4//j/+P/5//n/+v/8//3//v///wAAAgADAAQABQADAAQABQAFAAcABwAHAAgABgAG
AAYABQAHAAcABQAFAAUABAADAAIA///+//z//P/7//r/+v/4//n/9//3//X/9f/1//T/
8//w/+//7//v/+//7v/u/+7/6v/q/+r/6f/p/+n/6f/p/+v/6//q/+r/6P/o/+j/6P/n
/+f/5//n/+f/5v/m/+b/5v/m/+b/5v/k/+T/5P/k/+L/4v/i/+L/5P/k/+T/4v/i/+P/
4//j/+P/4//k/+T/5P/m/+f/5//l/+X/5f/l/+f/6P/o/+j/6v/q/+v/6//q/+v/7P/s
/+7/7v/u/+7/7v/v//D/8f/z//P/8//0//T/9P/1//b/+P/3//f/9//2//b/9v/2//T/
9v/2//X/9//4//f/9//3//j/+P/4//b/9//3//f/+f/5//j/+P/8//7//f/+//z//P/8
//z//P/8//z//f/9//3//f/9////AQABAAMAAwADAAQABAAEAAQABAAEAAQABAAFAAUA
AwADAAMAAwAEAAQABAAEAAQABQAFAAUABgAGAAYABQAEAAQABAAEAAQAAgABAAAA/v/+
//7//v8AAAAAAAD//wEAAQABAAEAAAAAAAAAAAD9//3//v/+//z//f/9//3//f/8//z/
+//5//j/9//3//r/+v/6//r/+//7//v/+//8//r/+v/6//z/AAADAAYAEAAdADAARgBc
AHcAkgCuAMQA1wDbAMQAnABtAEMAIQABAOf/0f+//7X/sf+x/7T/uP++/8T/yP/P/9P/
1//d/+X/6P/o/+z/8f/w//D/8//2//X/9f/2//b/9//5//n/+v/6//j/+P/5//n/+f/6
//r/+f/4//j/+P/4//j/+P/4//j/+P/4//j/+v/7//v/+//6//j/+P/5//r/+v/6//r/
+v/6//r/+v/5//n/+f/4//f/9//4//n/+f/5//r/+v/5//r/+v/6//v/+v/8//3//v/+
//z//P/9//////8AAAAAAQACAAIAAgAFAAUABgAIAAkACgALAAwADAANAA4ADwARABIA
EwATABEAEQARABIAFAAUABQAEwATABMAEQARABMAEgARABAADQAMAAoACgAJAAgACAAG
AAUAAwADAAEA//////7//f/+//3//f/9//v/+v/6//r/+v/6//r/+f/5//n/+f/5//j/
9//1//T/9v/2//b/9v/4//n/+v/7//n/+P/4//j/9P/0//T/9P/0//T/9P/0//b/9v/2
//b/9P/0//T/8v/y//P/8//z//T/9f/3//j/9//4//j/9//2//X/9P/z//T/9v/3//j/
+P/4//n/+f/4//n/+v/6//z//P/8//z/+//7//v/+//7//v/+//8//z//P/9//7//v/9
//3//f/9//z/+//6//r//P/8//v/+P/4//b/9f/2//j/+f/6//z//f/9//3/+//7//r/
+v/6//r/+f/5//n/+f/5//n/+P/5//n/+f/5//n/+f/5//n/+v/5//j/+v/6//r/+v/9
//3//v/+//3//f/9//3//v/+///////+//7//v/+//7/////////AAAAAAAA//8AAAAA
AAD9/w==
         </WaveFormData>
      </LeadData>
   </Waveform>
</RestingECG>
