# Supplementary material for: Detection of Left Atrial Enlargement Using a Convolutional Neural Network-Enabled Electrocardiogram
Source: Front Cardiovasc Med. 2020 Dec 17;7:609976. doi: 10.3389/fcvm.2020.609976 (PMC7773668; doi:10.3389/fcvm.2020.609976)
Supplement: Supplementary file 1 [file Data_Sheet_1.ZIP › hyp/1802010095_8080_0000001K.XML]

<?xml version="1.0" encoding="Windows-1252"?>
<!DOCTYPE RestingECG SYSTEM "restecg.dtd">
<RestingECG>
   <PatientDemographics>
      <PatientID>1802010095</PatientID>
      <PatientAge>76</PatientAge>
      <AgeUnits>Years</AgeUnits>
      <Gender>Male</Gender>
      <PatientLastName>guxueji</PatientLastName>
   </PatientDemographics>
   <TestDemographics>
      <DataType>Resting</DataType>
      <Site>1</Site>
      <AcquisitionDevice>MAC55</AcquisitionDevice>
      <Status>Unconfirmed</Status>
      <Priority>Normal</Priority>
      <AcquisitionTime>08:54:47</AcquisitionTime>
      <AcquisitionDate>07-08-2015</AcquisitionDate>
      <CartNumber>1</CartNumber>
      <AcquisitionSoftwareVersion>009C</AcquisitionSoftwareVersion>
      <XMLSourceVersion>MAC5000 v1.0</XMLSourceVersion>
   </TestDemographics>
   <RestingECGMeasurements>
      <VentricularRate>71</VentricularRate>
      <AtrialRate>71</AtrialRate>
      <PRInterval>216</PRInterval>
      <QRSDuration>88</QRSDuration>
      <QTInterval>406</QTInterval>
      <QTCorrected>441</QTCorrected>
      <PAxis>56</PAxis>
      <RAxis>32</RAxis>
      <TAxis>97</TAxis>
      <QRSCount>11</QRSCount>
      <QOnset>222</QOnset>
      <QOffset>266</QOffset>
      <POnset>114</POnset>
      <POffset>170</POffset>
      <TOffset>425</TOffset>
      <ECGSampleBase>500</ECGSampleBase>
      <ECGSampleExponent>0</ECGSampleExponent>
   </RestingECGMeasurements>
   <Diagnosis>
      <Modality>Resting</Modality>
         <StatementCount>8</StatementCount>
         <LabelText>12SL Õï¶Ï³ÂÊö</LabelText>
      <DiagnosisStatement>
         <StmtText>ñ¼ÐÔÐÄÂÉ</StmtText>
      </DiagnosisStatement>
      <DiagnosisStatement>
         <StmtFlag>ENDSLINE</StmtFlag>
         <StmtText>°éÒ»¶È·¿ÊÒ´«µ¼×èÖÍ</StmtText>
      </DiagnosisStatement>
      <DiagnosisStatement>
         <StmtText>¿ÉÄÜ</StmtText>
      </DiagnosisStatement>
      <DiagnosisStatement>
         <StmtFlag>ENDSLINE</StmtFlag>
         <StmtText>×óÐÄ·¿À©´ó</StmtText>
      </DiagnosisStatement>
      <DiagnosisStatement>
         <StmtText>¿ÉÄÜ</StmtText>
      </DiagnosisStatement>
      <DiagnosisStatement>
         <StmtText>Ç°¼ä¸ôÐÄ¼¡¹£ËÀ</StmtText>
      </DiagnosisStatement>
      <DiagnosisStatement>
         <StmtFlag>ENDSLINE</StmtFlag>
         <StmtText>£¬ÄêÁä²»È·¶¨</StmtText>
      </DiagnosisStatement>
      <DiagnosisStatement>
         <StmtFlag>ENDSLINE</StmtFlag>
         <StmtText>Òì³£ ECG</StmtText>
      </DiagnosisStatement>
   </Diagnosis>
   <Waveform>
      <WaveformType>Rhythm</WaveformType>
      <WaveformStartTime>0</WaveformStartTime>
      <NumberofLeads>8</NumberofLeads>
      <SampleType>CONTINUOUS_SAMPLES</SampleType>
      <SampleBase>500</SampleBase>
      <SampleExponent>0</SampleExponent>
      <HighPassFilter>16</HighPassFilter>
      <LowPassFilter>150</LowPassFilter>
      <ACFilter>NONE</ACFilter>
      <LeadData>
         <LeadByteCountTotal>10000</LeadByteCountTotal>
         <LeadTimeOffset>0</LeadTimeOffset>
         <LeadSampleCountTotal>5000</LeadSampleCountTotal>
         <LeadAmplitudeUnitsPerBit>4.88</LeadAmplitudeUnitsPerBit>
         <LeadAmplitudeUnits>¦ÌV</LeadAmplitudeUnits>
         <LeadHighLimit>2147483647</LeadHighLimit>
         <LeadLowLimit>268435456</LeadLowLimit>
         <LeadID>I</LeadID>
         <LeadOffsetFirstSample>0</LeadOffsetFirstSample>
         <FirstSampleBaseline>0</FirstSampleBaseline>
         <LeadSampleSize>2</LeadSampleSize>
         <LeadOff>FALSE</LeadOff>
         <BaselineSway>FALSE</BaselineSway>
         <ExcessiveACNoise>FALSE</ExcessiveACNoise>
         <MuscleNoise>FALSE</MuscleNoise>
         <LeadDataCRC32>67246665</LeadDataCRC32>
         <WaveFormData>
7v/u/+7/7v/s/+z/7P/s/+z/7P/s/+z/7P/s/+z/7P/s/+z/7P/s/+z/7P/s/+z/6v/q
/+r/6v/q/+r/6v/q/+z/7P/s/+z/6v/q/+r/6v/o/+j/6P/o/+r/6v/q/+r/6//s/+3/
7v/w//D/8P/w//H/8v/z//T/9f/2//f/+P/6//r/+v/6//r/+v/6//r/+v/6//r/+v/6
//r/+v/6//r/+v/6//r/+v/6//r/+v/4//j/+P/4//r/+v/6//r/+v/6//r/+v/4//j/
+P/4//r/+v/6//r/+P/4//j/+P/6//r/+v/6//j/+P/4//j/9v/2//b/9v/2//b/9v/2
//j/+P/4//j/9v/2//b/9v/2//b/9v/2//b/9v/2//b/9P/0//T/9P/2//b/9v/2//b/
9v/2//b/9P/0//T/9P/1//b/9//4//b/9v/2//b/+P/4//j/+P/4//j/+P/4//b/9v/2
//b/+P/4//j/+P/2//b/9v/2//j/+P/4//j/+P/4//j/+P/4//j/+P/4//r/+v/6//r/
+P/4//j/+P/6//r/+v/6//z//P/8//z//f/+////AAACAAIAAgACAAAAAAAAAAAAAgAE
AAYACQAHAAkACQAJAAsADAAMAAwADAAMAAoACgAJAAgABQADAAIA/v/7//n/+P/4//j/
+P/4//n/+f/4//j/+P/4//j/+P/4//j/+P/4//j/9//3//f/9v/2//b/+f/5//n/+f/3
//f/9//3//f/9//3//f/9//3//b/9v/3//f/9//3//f/9//3//f/9//3//f/9//3//f/
9//4//r/+v/6//r/9v/4//z//P/4//P/9v/4//T/8P/w//P/+P8FABQAJwA+AFQAZwB/
AJcAqwC0ALAAqACdAIYAYAAxAAkA+f/5//n/9v/w/+7/7f/t/+3/7//w//D/8P/x//L/
8v/x//P/8//z//P/8f/x//L/8v/y//L/8v/y//L/8v/y//L/8v/y//L/8v/y//L/8v/y
//L/8//z//P/8f/v/+//8P/w//H/8f/x//H/8f/x//H/8//y//L/8f/v/+//7//v/+//
7//v/+//7//v/+7/7v/w//D/8P/w//D/8P/u/+7/7f/t/+3/7f/t/+3/7f/t/+3/7f/t
/+z/7P/s/+z/7P/t/+3/7f/t/+v/6//r/+v/6f/p/+j/6P/q/+r/6v/q/+r/6v/q/+n/
6f/p/+n/6f/q/+r/6//r/+n/6//r/+v/7P/t/+3/7v/v//D/8P/y//P/8//z//X/+f/5
//r/+//7//v//P/8//r/+v/6//v/+//6//r/+v/6//r/+v/6//j/+f/5//n/+v/6//r/
+v/6//r/+v/6//j/+P/4//j/+v/6//r/+v/6//n/+f/6//r/+v/6//j/+P/4//j/+f/5
//n/+f/5//b/9v/2//b/+f/5//j/+P/4//j/9//3//f/9//1//f/9//3//b/9v/2//b/
9v/2//b/9v/2//b/9v/2//b/9f/1//X/9v/2//T/8//z//T/9v/2//b/9v/0//T/9P/0
//T/9P/0//T/9v/3//f/9//2//b/9v/2//j/9//3//j/9v/2//X/9f/4//j/+P/4//b/
9v/2//b/9v/2//b/9v/4//j/+P/5//f/9//3//f/9//3//f/9//3//n/+f/5//n/+f/6
//r//P/8//z//v8AAAAAAAABAAEAAgACAAIAAQACAAQABAAEAAQABwAHAAkACQALAA0A
DgAOAAwADAAMAAoACAAHAAYAAwABAAAA/P/5//f/9v/2//b/9v/2//f/9//4//j/+P/4
//j/+P/4//j/9//2//X/8//1//X/9P/0//T/9f/1//X/9f/1//X/9f/3//f/9//3//X/
9f/1//T/9P/1//X/9f/1//X/9f/1//f/9//3//f/9f/1//X/9f/0//T/9P/0//b/+v/6
//j/+P/2//P/8v/w/+7/7v/u//H/+v8FABIAJwBAAFYAaQCDAJsAqQCsAKwApACVAHgA
TgAdAP3/9//5//P/8P/w/+7/7f/t/+v/6//s/+7/7v/v//D/8P/v/+//7//v/+//8f/x
//L/8v/y//L/8v/y//L/8v/y//L/8v/y//L/8v/w//D/8P/w//D/8f/x//H/8f/v/+//
8P/w//H/8f/x//H/8f/x//H/8f/w//D/7//x//H/8f/x//H/8f/x//H/7//v/+7/7v/u
/+7/7v/u//D/8P/u/+7/7//v/+//7//t/+3/7f/t/+3/7f/t/+z/7v/u/+7/7v/t/+3/
7f/t/+v/6//r/+v/6//r/+r/6v/s/+z/7P/s/+r/6v/q/+n/6//r/+v/6//s/+z/7f/t
/+n/6//r/+v/7P/t/+3/7v/v//D/8P/y//P/8//z//X/9//3//j/+f/7//v//P/8//r/
+v/6//v/+//6//r/+v/8//z//P/8//z//f/9//3/+v/6//r/+v/8//z//P/8//z//P/8
//z//P/8//z//P/6//n/+f/6//z//P/8//r/+v/6//r/+//7//v/+//7//r/+v/6//r/
+//7//r/+v/4//j/9//3//n/+f/3//n/9//3//b/9v/2//b/9v/2//b/9v/2//b/9v/2
//b/9f/1//X/9v/2//b/9f/1//b/9//4//n/+v/4//j/+P/4//j/+P/4//j/+P/5//n/
+f/6//r/+v/6//j/9//3//j/+v/6//n/+f/4//j/+P/4//r/+v/6//r/+P/4//j/+P/4
//j/+P/5//v/+//7//v/+f/5//n/+f/7//3//f/9//3//f/+//7//v/+//7/AAD+//7/
AgAEAAIAAgACAAIABQAFAAcABwAJAAsADAAMAAoACgAKAAgACgAJAAgABQAFAAQAAAD9
//n/+P/4//j/+P/4//n/+f/4//j/+P/4//b/9v/2//b/9v/2//b/9f/3//f/9v/2//b/
9//3//f/9//3//f/9//5//n/+f/5//n/+f/5//j/9v/3//f/9//3//f/9//3//f/9//3
//f/+f/5//n/+f/4//j/+P/4//r//P/6//b/9v/6//v/+P/0//T/9v/0//P/+P8DABQA
JQA6AEwAXwB1AI0AlwCaAJYAjAB/AGYAPgAVAPv/9f/7//X/8P/w//L/7//v/+//8f/w
//D/8P/x//T/9P/1//P/8//z//P/8//z//T/9P/0//T/9P/0//b/9v/2//b/9P/0//T/
9P/0//T/9P/0//T/9f/1//X/9f/z//P/9P/0//X/9f/1//P/8//z//P/9f/0//T/8//1
//X/9f/1//P/8//z//P/8//z//L/8v/y//L/8v/y//D/8P/u/+7/8P/x//L/8//y//H/
8P/v//H/8f/x//D/8P/w//D/8P/v/+//7//v/+//7//v/+//7//v/+7/7v/u/+7/7v/u
/+z/7P/s/+v/7f/t/+3/7f/u/+7/7//v/+3/7//v/+//8P/x//H/8v/x//L/8v/0//f/
9//3//n/+//7//z//f/9//3//v/+//7//v/+/////f/8//z//P/9//7///8AAP7/////
/////v/+//7//v/+//7//v/+//7//v/+//7//v/+//7//v/+//3//f/+//7//v/+//z/
/P/8//z//f/9//3//f/9//z//P/8//z/+//7//r/+v/6//r/+f/5//n/+f/3//n/+f/5
//j/+P/6//r/+v/6//j/+P/4//j/+P/4//j/9//5//n/+v/6//r/+f/5//r/+v/6//r/
+v/4//j/+P/4//r/+v/6//r/+v/7//v/+//6//r/+v/6//r/+f/5//r//P/8//v/+//8
//z//P/8//r/+v/6//r/+v/6//r/+v/8//z//P/9//3//f/9//3/+//7//v/+//7//3/
/f/9//3//f/+//7/AAAAAAAAAgAEAAQABAAFAAUABAAGAAYABgAGAAkACQALAAsACQAL
AAwADAAOAA4ADgAMAA4ADQAMAAkACQAIAAQAAQD+//z/+//6//j/+P/5//n/+v/6//r/
+v/4//j/+P/4//j/+P/4//f/+f/5//j/+P/3//f/9v/1//f/9//3//f/9f/1//X/9f/1
//X/9f/0//b/9//3//f/9f/1//X/9f/1//X/9f/1//X/9f/1//X/+P/4//j/+P/6//j/
9v/4//j/9v/z//L/9P/y/+7/7v/x//b//f8KAB0AMABGAFsAcwCJAJ8AqgCsAKYAnQCI
AGoAQQATAP3/+//5//L/8P/w/+//7f/r/+v/7P/s/+7/7//0//b/8f/x//H/8f/x//H/
8f/y//L/8v/y//L/8v/x//D/7//u//D/8P/w//D/8P/w//D/8P/y//P/8//z//H/7//v
//D/8P/x//H/8f/x//H/8f/x//H/8P/w/+//7//v/+//7//x//H/8f/x//H/8f/w//D/
7v/u/+7/7v/w//D/7v/u/+3/7f/t/+3/7f/t/+3/7f/t/+3/7f/s/+z/7P/s/+z/6//r
/+v/6//r/+v/6//r/+v/6//q/+r/6v/q/+r/6v/o/+j/6P/n/+n/6f/p/+n/6v/q/+v/
6//p/+v/6//r/+z/7f/t/+7/7//w//D/8v/1//X/9f/3//f/9//4//n/+f/5//r/+v/8
//z//P/9//v/+v/6//r//P/8//z//P/8//3//f/9//r/+v/6//r/+v/6//r/+v/6//r/
+v/6//r/+v/6//r//P/7//v//P/6//r/+v/4//r/+v/6//v/+f/5//n/+f/4//j/+P/4
//n/+f/4//j/+P/4//f/9//3//f/9f/3//f/9//2//b/9v/2//b/9v/2//b/9v/2//b/
9v/2//X/9f/1//b/9v/2//X/9f/2//T/9P/0//T/9v/2//b/9v/0//T/9P/0//T/9f/1
//X/9v/2//b/9v/2//X/9f/2//b/9v/1//X/+P/4//j/+P/4//j/+P/4//j/+P/4//j/
+P/4//j/+f/5//n/+f/5//f/9//3//f/+f/7//v/+//5//n/+v/6//7//v/+/wAAAAAA
AAAAAQADAAIAAAAAAAIAAgACAAIABAAFAAgACQAJAAsADAAMAAwADAAMAAoADAALAAoA
BwADAAIA/v/7//n/+P/4//j/9v/2//f/9//2//b/9v/2//j/+P/4//j/+P/4//j/9//3
//f/9v/2//T/9f/1//X/9f/1//X/9f/1//X/9f/1//f/9//3//b/9v/3//f/9//1//X/
9f/1//f/9//3//f/9//3//f/9//4//j/+P/4//j/9v/4//j/9v/2//X/9P/0//L/8P/w
//P/9v///w4AJQA+AFQAaQCBAJsArQC2ALgAsgChAIgAYgAvAAcA9//3//f/8P/u//D/
8f/t/+3/7f/u/+7/7P/t//L/8v/x//H/8f/x//H/7//v//D/8P/y//L/8v/y//L/8v/y
//L/8v/y//L/8v/y//L/8v/y//D/8f/x//H/8//x//H/8v/w//H/8f/x//P/8//z//P/
8//y//L/8f/v/+//7//v//D/8f/y//P/8P/v/+3/7P/v//D/8f/y//D/8P/u/+7/7//v
/+//7//t/+3/7f/t/+//7//v/+7/7P/s/+z/7P/t/+3/7f/t/+3/7f/t/+3/7f/t/+z/
7P/s/+z/7P/s/+z/7P/s/+v/6f/p/+n/6f/q/+r/6//r/+r/7f/u/+//7//v/+7/7v/x
//L/8v/0//X/9f/1//f/+f/5//r/+//9//3//v/+//z//P/8//3//v/+////AAD///7/
/f/8//7//////////v/+//7//v/8//z//P/8//7//v/+//7//v/+//7//v/8//v/+//8
//7//v/+//z//P/8//z//f////////////3//P/7//r/+f/5//j/+P/5//r/+v/7//v/
+//5//v/+//7//r/+v/6//r/+v/6//j/+P/4//j/+P/4//j/9//5//n/+v/6//r/+f/5
//r/+v/6//r/+v/6//r/+v/6//r/+v/6//r/+v/7//v/+//6//r/+v/6//z/+//7//z/
/P/8//v/+//6//r/+v/6//z//P/8//z//P/8//z//P/8//z//P/9//v/+//7//v//f/9
//3//f/7//3//f/9//////8AAAAAAgACAAIABAAEAAQABAAFAAEABgAGAAYABgAGAAgA
CQAMAA0ACwANAA4ADgAOAA4ADgAMAAwACwAKAAcABQAEAAAA/f/9//z//P/8//z//P/9
//3/+v/6//r/+v/8//z//P/8//z//P/8//v/+//7//r/+v/6//v/+//7//v/+//7//v/
+//7//v/+//7//v/+//6//z//f/9//3//f/9//3//f/7//v/+//7//3//f/9//3//P/8
//z//P/+//z//P8AAP7//P/7//j/9v/y//T/+P/9/wQADwAgADUASgBcAHEAiQCXAJsA
nACYAIoAcQBQACoACQD5//n/9//1//T/9P/0//P/7//v//H/9P/0//T/8//2//j/+f/4
//f/9v/1//f/9//4//j/9v/2//b/9v/4//j/+P/4//r/+v/6//r/+f/4//f/9v/2//f/
9//3//n/9//3//j/9v/3//f/9//3//f/9//3//f/9v/2//X/9f/1//X/9f/1//X/9f/1
//X/9f/0//T/9v/2//b/9v/0//T/8v/y//P/8//z//P/8//z//P/8//z//P/8//y//T/
9P/0//T/9f/1//X/9f/0//P/8v/x//H/8f/w//D/8P/w//D/8P/y//L/8v/x/+//7//v
/+//8P/w//H/8f/x//P/8//z//L/8//z//T/9f/2//b/+P/5//n/+f/7//v/+//8//3/
/////wAAAAAAAAAAAAABAAEAAAAAAAAA/v/+//7//v/+//////////7//v/+//7//v/+
//7//v/+//7//v/+//z//P/8//z//v/9//3//v/8//z//P/6//r/+v/6//v/+//7//v/
+//8//z//P/8//3//f/8//z//P/8//v/+//7//v/+f/7//v/+//6//r//P/8//z//P/6
//r/+v/6//z//P/8//v/+//7//z//P/8//v/+//8//z//P/8//z//P/8//z//P/8//z/
/P/8//r/+//7//v//v/+//7//v/+//3//f/+//z//P/7//v//v/+//7//v/+//7//v/+
//7//v/+//7//v/+//7///////////////////////////8BAAEAAQADAAMABAAEAAQA
BAAEAAYABgAGAAYACAAIAAgACAALAAsADQANAA8AEQASABIAEAAQABAADgAPAA8ADwAN
AAsACgAGAAMA///+//7//v/+//7///////7//v/+//7//v/+//7//v/+//7//v/9//z/
+//5//j/+v/7//v/+//7//v/+//7//v/+//7//v/+//7//v/+v/6//v/+//7//v/+//7
//v/+f/5//n/+f/7//v/+//7//z//P/8//z/+v/8//z/+v/6//r/+f/4//j/+P/2//T/
9f/8/wkAGgAtAEIAWABrAIEAmQCpAKgApgCgAI8AcABIAB8AAQD7//v/9//y//D/8P/v
//H/8f/v/+7/8P/y//X/9v/0//P/8//z//P/8//z//P/9P/0//b/9v/2//b/9v/2//b/
9v/0//T/9P/0//T/9P/0//T/9P/1//X/9f/1//P/8//0//T/9f/1//X/8//z//P/8//1
//T/9P/z//P/8//z//P/8//z//P/8//x//H/8P/w//L/8v/y//L/8v/y//D/8P/x//H/
8f/x//H/8f/x//H/7//v/+//7v/w//D/8P/w/+//7//v/+//7f/t/+3/7f/v/+//7v/u
/+7/7v/u/+7/7P/s/+z/6//t/+3/7f/t/+7/7v/v/+//7f/v/+//7//u/+//7//w//P/
9P/0//b/9//3//f/+f/7//v//P/9//3//f/+//7//v/+//7///////7//v/+//7//v/+
//7//P/9//3//f/+//7//v/+//7//v/+//7//v/+//7//v/+//7//v/+//7//f/9//7/
/v/+//7//P/8//z//P/9//v/+//7//v/+v/6//r/+v/7//v/+v/6//z//P/7//v/+f/5
//f/+f/5//n/+P/4//j/+P/4//j/+P/4//j/+P/4//j/+P/3//f/9//4//j/+P/3//f/
+P/4//j/+P/4//j/+P/4//j/+P/4//j/+P/4//n/+f/5//r/+v/6//r/+P/3//f/+P/6
//r/+f/5//r/+v/6//r/+P/4//j/+P/5//r/+//8//r/+v/6//v/+//7//v/+//9//3/
/f/9//3/////////AAABAAMABAAFAAQAAwAEAAYAAgACAAcACAAIAAgACAAIAAoACwAO
AA8ADwARABIAEgAQABAAEAAOAA4ADQAMAAkABwAGAAIA///7//r/+v/6//z//P/9//3/
/P/8//z//P/6//r/+v/6//z//P/8//v/+//7//r/+v/4//n/+f/5//n/+f/5//n/+//7
//v/+//7//v/+//6//j/+f/5//n/+//7//v/+//5//n/+f/5//v/+//7//v//P/8//z/
/P/+//z/+v/8//z/+P/5//j/+P/2//L/8v/1//z/CQAYAC8ASABgAHUAjQCnALcAugC4
ALAAnQB8AFAAIwAHAP/////5//b/8v/w/+//8f/1//P/8P/y//T/9f/2//b/9f/1//X/
9f/1//P/8//0//T/9P/0//T/9P/2//b/9v/2//b/9v/2//b/9v/2//b/9v/2//f/9//3
//f/9f/1//b/9P/1//X/9f/1//X/9f/1//X/9P/0//P/8//z//P/8//1//X/9f/1//P/
8//y//L/8v/y//L/8v/y//L/8P/w//H/8f/x//H/8//z//P/8//y//H/8P/u//D/8P/w
//D/7//v/+//7//v/+//7//v/+//7//u/+7/7v/u/+7/7v/u/+7/7v/t/+//7//v/+//
7v/u/+//7//v//H/8f/x//L/8//z//T/9f/2//b/+P/5//n/+f/7//3//f/+////////
/wAAAAD+//7//v///wEAAAAAAAAAAAAAAAAAAAD//////v/9//7//v/+//7//v/+//7/
/v8AAAAAAAAAAP///v/9//z//v/9//3//v/+//7//v/8//z//P/8//3////////////8
//z//P/8//v/+//6//r//P/8//v/+//5//n/9//5//v/+//6//r/+P/4//j/+P/4//j/
+P/4//r/+v/6//n/9//3//j/+P/6//n/+f/6//r/+v/6//r/+P/4//j/+P/6//r/+v/6
//j/+f/5//n//P/8//z//P/6//n/+f/6//r/+v/5//n//P/8//z//P/8//z//P/8//r/
+v/6//r//P/8//z//f/7//v/+//7//v/+//7//v/+//9//3//f/9//3//v/+/wAAAAAA
AAIABAAEAAQABQAFAAQABAAEAAUABgAHAAgACQAJAAsACwALAA0ADgAOABAAEAAQAA4A
CwAJAAcAAwABAAAA/P/5//j/+P/5//r/+v/6//v/+//6//r/+v/6//r/+v/6//r/+v/6
//r/+f/5//n/+P/4//j/+f/5//n/+f/5//n/+f/5//n/+f/5//f/9//3//b/9//5//r/
+//5//n/+f/5//n/+f/5//n/+f/5//n/+f/4//j/+P/4//r//v/8//j/+v/6//f/9P/0
//b/9v/y//X/AAALABgALQBEAFoAbQCHAJ0ApwCoAKQAlgCDAGQAOgAPAP3/+//5//X/
8v/w//D/7//x//H/8f/w//D/8P/z//T/9P/1//P/8//z//P/9f/1//b/9v/2//b/9v/2
//T/9P/0//T/9P/0//T/9P/2//b/9v/2//T/9f/1//X/9f/z//P/9P/2//f/9//3//X/
9f/1//X/9f/0//T/8//1//X/9f/1//P/8//z//P/9f/1//T/9P/0//T/9P/0//T/9P/y
//L/8f/x//H/8f/z//P/8//z//P/8//z//L/8v/y//L/8v/x//H/8f/x/+//7//v/+//
7//v/+7/7v/w//D/8P/w/+7/7v/u/+3/7f/t/+3/7f/u/+7/7//v/+3/7//v/+//8v/z
//P/9P/z//T/9P/2//f/9//3//n/+f/5//r/+//8//3///8AAP7//v/+///////+//7/
/v/+//7//v/+//7//////////v/+//7//v/+//7//v/+//z//P/8//z//v/+//7//v/+
//3//f/+//7//v/+//z//P/8//z//f/9//3//f/9//z//P/8//z//f/9//z//P/6//r/
+f/5//r/+//6//3//f/9//z//P/6//r/+v/6//z//P/8//z/+v/6//r/+f/5//n/+v/6
//r/+f/5//r//P/8//z//P/8//z//P/8//r/+v/6//r//P/9//3//f/9//z/+//6//z/
+//7//z//v/+//3//f/8//z//P/8//z//P/8//z//P/8//z//P/8//z//P/9//3//f/9
//3//f/9//3//f///wEAAQABAAEAAQACAAIABAAEAAQABgAGAAQABAAEAAYABgAGAAYA
CAAJAAwADQALAA0ADgAOABAAEAAQAA4ADgANAAwACQAJAAgABAABAP///v/+//7//v/+
///////8//z//P/8//7//v/+//7//v/+//7//f/9//3//P/8//z//f/9//3/////////
///+//3//P/7//3//f/9//z//v/////////9//3//f/9//3//f/9//3//f/9//3//f8A
AAAAAAAAAPz//v8AAAAA/v/8//3/+v/4//j/+v/4//v/BgARAB4AMQBIAFwAcQCJAJsA
oQCkAKIAlgCFAGQAOgAVAAMA///9//v/+P/2//b/9f/1//X/9f/2//j/+P/5//j/+P/3
//n/+f/5//n/9//3//j/+P/6//r/+v/6//r/+v/6//r/+v/6//r/+v/6//r/+v/6//r/
+//7//v/+f/3//f/+P/6//v/+//7//n/+f/5//n/+//6//r/+f/5//n/+f/5//n/+f/5
//n/+f/5//j/+P/6//r/+v/6//j/+P/2//b/+f/5//n/+f/3//f/9//3//f/9//3//b/
9v/2//b/9v/1//X/9f/1//X/9f/1//X/9f/1//T/9P/0//T/9P/0//b/9v/2//X/9f/1
//X/9f/2//b/9//3//P/9f/1//X/+P/5//n/+v/7//z//P/+/////////wEAAwADAAQA
BQAFAAUABgAGAAYABgAGAAcABwAGAAYABgAGAAYABgAGAAYABwAHAAcACAAIAAgACAAI
AAgACAAIAAYABgAGAAYABgAGAAYABgAGAAUABQAGAAYABgAGAAQABQAGAAcACQAIAAcA
BgAFAAQABAAEAAQABwAHAAYABgAGAAYABQAFAAUABQADAAUABQAFAAQABAAEAAQABAAE
AAYABgAGAAYABAAEAAQAAwAFAAUABgAGAAYABQAFAAYACAAIAAgACAAHAAYABQAEAAQA
BAAEAAQABQAHAAgACQAIAAgACAAIAAgABwAHAAgACAAIAAcABwAIAAgACAAIAAgACAAI
AAgACgAKAAoACgAIAAgACAAJAAcABwAHAAcABwAHAAcABwAJAAsACwALAAkACQAKAAoA
DgAOAA4AEAASABIAEgATABEAEgAQABIAEgASABIAFAAVABgAGQAZABsAHAAcABwAHAAc
ABoAGgAZABgAFQAVABQAEAANAAkACAAIAAgABgAGAAcABwAIAAgACAAIAAgACAAIAAgA
CAAIAAgABwAHAAcABgAGAAYABwAHAAcABQAFAAUABQAFAAUABQAFAAcABwAHAAYABgAH
AAcABwAHAAcABwAHAAcABwAHAAcABwAHAAcABwAGAAYABgAGAAoACgAIAAgABgAEAAUA
BgAEAAAA/v8AAAEABgARABwALQBEAFwAcQCHAKMAtwDCAMIAwAC3AKAAegBLACMACwAJ
AAkABAAAAP7////9//v//f8AAP7//v/9/wAAAAABAP///////////////wAAAAAAAAAA
AAAAAAAAAAAAAAAAAgACAAIAAgACAAIAAgACAAIAAwADAAMAAwABAAEAAgACAAMAAwAD
AAMAAwADAAMAAQAAAAAA//8BAAEAAQABAAEAAQABAAEAAQABAAAAAAAAAAAAAAAAAAAA
AAD+//7///////////////////////////////7//v/+//7//v/9//3//f/9//v/+//7
//v//f/9//z//P/8//z//P/8//z//P/8//v//f/9//3//f/8//z//f/9//3/////////
AAABAAEAAgABAAIAAgAEAAcABwAHAAkACwALAAwADQALAAsADAAMAA4ADgAOAA8ADwAO
AA4ADgAOAA4ADgAOAA4ADwAPAA8ADAAMAAwADAAOAA4ADgAOAA4ADgAOAA4AEAAQABAA
EAAOAA0ADQAOABAAEAAQAA4ADAAMAAwADQAPAA8ADwAPAA4ADgAOAA4ADQANAAwADAAO
AA4ADQANAA0ADQALAA0ADQANAAwADAAKAAoACgAKAAoACgAKAAoADAAMAAwACwAJAAkA
CgAKAAoACQAJAAoACgAKAAoACgAKAAoACgAKAAoACgAKAAoADAANAA0ADQAMAAwADAAM
AAwACwALAAwADAAMAAsACwAMAAwADAAMAAwADAAMAAwADgAOAA4ADgAMAAwADAANAA8A
DwAPAA8ADwAPAA8ADwAPABEAEQARABEAEQASABIAFgAWABYAGAAWABYAFgAXABcAGAAY
ABgAGwAbABsAHAAeAB8AHwAhACIAIwAkACUAIwAjACIAIAAeAB0AHAAaABYAFQASABEA
DwAOAA0ADAANAA4ADwAQAA8ADwAQABAAEAAQAA8ADgAPABAADgAOAA4ADgAOAA4ADgAO
AA4ADgAOAA4ADgAOAA4ADgAOAA4ADgAOAA4ADgAOAA4ADgAOAA4ADgAQABAAEAAQAA4A
DgAOAA4ADgAOAA4ADgAQABAAEAAQABAAEAAQABAADgAOAA4ADgALAAoACQAIAA4AFAAa
ACAANgBKAF4AcgCGAJoArgDCAL0AuACzAK4AiwBqAEkAKAAhABoAEwAMAAkACAAHAAYA
CAAIAA==
         </WaveFormData>
      </LeadData>
      <LeadData>
         <LeadByteCountTotal>10000</LeadByteCountTotal>
         <LeadTimeOffset>0</LeadTimeOffset>
         <LeadSampleCountTotal>5000</LeadSampleCountTotal>
         <LeadAmplitudeUnitsPerBit>4.88</LeadAmplitudeUnitsPerBit>
         <LeadAmplitudeUnits>¦ÌV</LeadAmplitudeUnits>
         <LeadHighLimit>2147483647</LeadHighLimit>
         <LeadLowLimit>268435456</LeadLowLimit>
         <LeadID>II</LeadID>
         <LeadOffsetFirstSample>0</LeadOffsetFirstSample>
         <FirstSampleBaseline>0</FirstSampleBaseline>
         <LeadSampleSize>2</LeadSampleSize>
         <LeadOff>FALSE</LeadOff>
         <BaselineSway>FALSE</BaselineSway>
         <ExcessiveACNoise>FALSE</ExcessiveACNoise>
         <MuscleNoise>FALSE</MuscleNoise>
         <LeadDataCRC32>186229253</LeadDataCRC32>
         <WaveFormData>
/v/+//7//v8AAAAAAAAAAAEAAgADAAQABwAIAAkACgANAA4ADwAQABIAFAAWABgAGQAa
ABsAHAAgACIAJAAmACkAKgArACwALwAwADEAMgA0ADQANAA0ADYANgA2ADYANAA0ADQA
NAAzADIAMQAwAC4ALAAqACgAJgAkACIAIAAdABoAFwAUABAADgAMAAoACQAIAAcABgAD
AAIAAQAAAP///v/9//z//v/+//7//v/9//z/+//6//j/+P/4//j/+v/6//r/+v/5//j/
9//2//j/+P/4//j/+P/4//j/+P/6//r/+v/6//j/+P/4//j/+v/6//r/+v/6//r/+v/6
//z//P/8//z/+v/6//r/+v/6//r/+v/6//r/+v/6//r//P/8//z//P/8//z//P/8//r/
+v/6//r/+P/4//j/+P/6//r/+v/6//r/+v/6//r/+v/6//r/+v/6//r/+v/6//j/+P/4
//j/+v/6//r/+v/5//j/9//2//f/+P/5//r/+v/6//r/+v/6//r/+v/6//r/+v/6//r/
+P/4//j/+P/7//z//f/+/wEAAgADAAQABQAGAAcACAAKAAoACgAKAAoACgAKAAoADAAM
AAwADQANAA0ACwAKAAgACQAJAAkACwAJAAUAAgAAAP//+//3//b/9v/1//X/8v/w/+//
7v/u/+7/7//w/+v/6v/q/+r/6v/q/+r/6P/o/+j/6P/o/+j/5v/m/+f/5//m/+b/5//p
/+n/6f/p/+n/6f/p/+r/6v/q/+r/6//p/+n/6P/o/+r/6//r/+v/6f/p/+n/6v/o/+n/
6f/o/+r/6v/q/+r/5v/s/+z/6f/q/+r/5f/j/+L/3v/e/+P/7f/7/wgAGgAyAEEASgBX
AGwAgQCMAIEAbQBhAFsATQA6ACkAIgAbABAACAD+//X/7//t//H/9v/4//X/8P/z//P/
7f/q/+r/6v/n/+f/6P/o/+f/5//n/+j/6P/o/+j/6P/o/+f/5//o/+j/6P/o/+j/6P/o
/+r/6v/r/+v/5//n/+r/6v/q/+r/6v/q/+z/7P/s/+3/7v/u/+7/7v/u//D/8P/w//H/
8f/x//H/8f/z//T/9P/0//T/9f/1//b/9//3//n/+v/6//r//P/+//7//v8AAAAAAQAC
AAMABgAHAAkACgAMAA0AEAARABAAEAARABQAFQAYABsAHAAdAB8AIAAjACYAKAAoACoA
KAAqACwALQAwADIANAA0ADIAMgA0ADQAMgAyADEAMAAvAC8ALgAsACwAKgAmACQAIgAf
AB0AGgAXABQAEQAPAAwACQAIAAYAAwACAAIA///8//v/+f/3//f/9//2//b/9//0//T/
9f/z//P/8//y//D/8P/v/+//8v/y//L/8v/w/+7/7v/v//D/8f/x//L/8P/w//H/8f/w
//H/8f/x//D/8P/w//H/8//z//P/8//y//L/8v/x//H/8f/x//P/8f/v//H/8f/y//L/
8f/x//L/8v/y//L/8//1//P/8//z//L/8v/z//P/8//0//T/9P/x//H/8f/y//L/8v/y
//L/8v/x//D/8v/0//H/8f/x//H/8f/x/+7/7v/u/+//7//s/+z/7//v/+//7//v/+//
7//v/+//7//u/+//8P/v/+7/7f/t/+v/6//r/+z/6//t/+7/7v/u//H/8v/y//T/9f/2
//b/+//7//v//v/8//z/AAABAAAAAAAAAAAABAAEAAMAAgABAAAAAwADAAMAAQD+//7/
/////wEAAQD///v/9v/1//X/8v/x/+7/7v/t/+3/6//q/+r/6v/p/+j/6P/o/+X/5P/k
/+T/5P/k/+T/4v/k/+T/5P/m/+b/5P/k/+X/5f/k/+T/4//j/+P/4//j/+P/4//j/+b/
5v/m/+b/5v/l/+T/4v/k/+T/5f/l/+f/5//n/+f/5v/m/+f/5//k/+T/5P/k/+L/5v/o
/+j/5f/i/+T/5f/d/9j/2v/e/+H/6f/z/wQAHAA0AEUAUABfAHYAiQCKAHkAZQBfAFkA
RwAyACcAIgAbAAwABgD+//X/8//z//P/8P/y//H/7v/r/+n/5f/k/+b/5v/j/+P/5P/k
/+P/4//l/+b/5v/m/+P/4v/h/9//4f/i/+L/4v/i/+L/4v/i/+b/5v/n/+f/4//j/+b/
5v/l/+T/4//i/+P/5P/l/+f/5v/m/+b/5v/o/+r/6v/q/+v/6//r/+v/6//t/+7/7v/u
/+7/7//v//D/8f/x//P/9P/0//T/9v/2//b/9v/4//z//f/+////AAABAAMABAAEAAUA
CAAJAAsADAAOABIAEQAUABcAGAAbAB0AHgAhACIAJAAkACYAJgAoACoAKwArACwALQAs
AC4ALgAwADAALAAsACsAKgArACsAKgAoACgAJgAiACAAHQAZABYAEgATABAADQALAAoA
BwAGAAQA///+//7/+//6//n/9//1//f/9//2//b/9f/y//L/8//x//H/8f/w//L/8v/x
//H/8P/w//D/8P/w/+7/7v/v//H/8f/w//D/7v/u/+//7//w//H/8f/x/+7/7v/u/+//
7f/t/+3/7f/x//L/8//z//H/8f/x//P/8//x//P/8//0//T/8//z//T/9P/0//T/8v/z
//D/7//w//D/8f/z//P/8//0//T/9P/x//H/8f/y//L/8v/y//H/8v/y//L/9P/2//P/
8//z//P/8//z//D/8P/w//H/8//w//D/8//x//H/8f/x//H/8f/x//H/8v/w//D/8P/w
//D/8P/x//H/8f/x//L/8//1//b/9v/6//3//v/+//z//f/+//7/AQABAAEABAAAAAIA
CgAOAAwACgAIAAYACQAJAAkABwAGAAYABwAHAAUABQADAP///v/9//3/+v/3//T/9P/z
//L/7//t/+z/7f/t/+3/7v/u/+v/6v/q/+r/6v/q/+r/5v/o/+j/6P/q/+r/6P/o/+n/
6f/o/+j/5//n/+f/5//q/+v/7P/t/+7/7v/u/+7/7v/t/+z/6v/s/+z/7f/t/+z/6//q
/+n/6//s/+7/7//s/+z/7P/s/+7/7P/s/+7/7f/s/+r/5//j/+L/5P/m/+n/8f///w4A
KABEAFkAZABzAIgAmwCmAJcAewBvAGkAVQA+AC0AJgAhABQABAD+//3/+//3//f/+v/4
//X/9v/1//H/6//q/+z/7P/p/+n/6v/q/+n/6f/r/+z/7P/s/+r/6v/q/+n/6P/o/+f/
5v/n/+j/6f/q/+z/7P/t/+3/6f/p/+z/7P/u/+7/7v/u/+7/7v/u/+//8P/w//D/8P/w
//L/8v/y//H/8f/x//H/8f/z//T/9P/2//b/9//3//b/9//3//n//P/8//z//v////7/
/f/+/wEAAwAFAAcABwAHAAgACAAKAAsADgAPABEAEgAUABgAGQAcAB8AIAAfACEAIgAl
ACYAKAAoACoALAAuADAAMQAwADIANAA0ADIAMgA0ADQANAA0ADMAMgAvAC8ALgAsACoA
KAAkACIAIgAfAB0AGgAXABQAEQAPAA4ACwAKAAgAAwACAAIA/////////v/9//v/+//6
//r/9//0//T/9f/2//f/+P/4//b/9v/1//X/9P/0//T/9P/2//T/9P/1//f/9//2//b/
9f/0//T/8//2//f/9//3//T/9P/0//X/9f/1//X/9f/0//T/9P/z//T/9f/2//n/9//1
//f/9//4//j/9//3//b/9v/2//b/9f/3//X/9f/2//b/9//5//n/+f/6//r/+v/3//f/
9//2//b/9v/2//X/9v/2//b/9P/2//P/8//0//X/9v/3//T/9P/0//X/9f/y//L/9f/z
//P/8//z//H/8f/x//H/8v/w//D/8P/y//L/8v/z//P/8//z//T/8v/z//P/8v/2//n/
+v/6//r/+//8//z//f/9//3/AAAAAAAABAAFAAQABgAGAAYABgAGAAUABQAFAAMABAAE
AAUABQADAAMAAQD9//v/+//8//r/9//0//T/8//y/+//7f/s/+7/7f/s/+z/7P/p/+j/
6P/m/+b/5v/m/+b/6P/o/+j/6v/q/+j/6P/o/+f/5f/k/+X/5f/l/+X/4//j/+P/4//m
/+b/5v/m/+n/6f/p/+j/5v/m/+f/5//n/+f/5//n/+b/5v/n/+f/5//o/+n/6v/o/+b/
6v/q/+f/5v/k/+P/3//c/9r/2v/f/+n/8f/6/wwAJAA3AEgAVQBmAHkAhACBAHMAYQBX
AFMAQgArACIAIQASAAIA+v/3//P/7//t/+z/8P/x/+7/7f/x/+//5v/m/+b/4//j/+b/
5v/l/+X/4//k/+T/5P/i/+L/4v/h/+P/5P/k/+T/5P/k/+T/5P/o/+j/6f/p/+X/5f/o
/+j/6v/q/+r/6v/q/+r/6v/r/+z/7P/s/+z/6v/s/+z/7P/v/+//7//v/+//8f/y//L/
8P/w//H/8f/y//P/8//1//b/9v/2//j/+v/6//r//P/8//3//v///wIAAwAFAAYABgAH
AAoACwAMAAwADQAQABMAFgAZABoAGwAdAB4AIQAiACQAJAAmACQAJgAoACkALQAwADMA
NAAzADIAMwAyADAAMAAvAC4ALwAvAC4ALAAsACoAJgAkACAAHQAbABgAFQASAA8ADQAL
AAkACQAIAAQAAgABAP3//P/7//n/9//5//n/+P/4//X/8v/y//P/8f/x//H/8P/y//L/
8f/x//D/8P/w//D/8P/u/+7/7//v/+//7v/u//D/8P/x//H/8f/x//D/7//t/+7/7//x
//H/8f/x//H/8v/y//L/8f/v/+//7//x//P/8f/z//P/8v/y//H/8f/w//D/8P/w//P/
9f/z//P/8f/w//D/8f/z//P/9P/0//b/8//z//P/8v/y//L/8v/y//L/8f/w//L/9P/x
//H/8f/x//H/8f/u/+7/7v/v/+//7P/s/+//8f/x//H/8f/v/+//7//v//D/7v/u/+7/
7v/u/+7/7//t/+3/7f/u/+3/7//w//D/8v/1//b/9v/2//f/+P/4//v/+//7//7//v/+
/wIAAwAAAAQABgAEAAQABAAEAAQABAADAAIA/////wAAAgADAAEAAQD///v/+v/5//n/
9v/z//D/8P/v/+3/6//q/+r/6v/p/+j/6P/o/+X/5P/k/+b/5v/m/+b/5P/m/+b/5v/m
/+b/5P/k/+X/5f/k/+T/5f/l/+X/5f/n/+f/5//n/+b/5v/m/+b/5//n/+f/5v/k/+T/
5f/l/+b/5//o/+n/6P/o/+n/6f/m/+b/5v/m/+z/6P/o/+j/6f/q/+j/5//j/+D/4P/e
/9//5//x/wAAFgAwAEEASABTAGYAeQB+AHUAawBhAFcASQA4ACsAIgAbABAABgD+//n/
9//v/+3/8P/2//P/7P/t//H/7//s/+r/6v/n/+f/6P/o/+f/5//n/+j/6P/o/+j/6P/o
/+f/5f/m/+b/5v/o/+j/6P/o/+j/6P/p/+n/6f/p/+z/7P/q/+r/6v/q/+r/6v/q/+v/
7v/u/+7/7v/u//D/8P/w//H/8f/x//H/7//x//L/8v/z//T/9v/3//f/9//2//f/+P/4
//j/+v/+//7//v8AAAIAAwAEAAUABAAFAAcACAAKAAsADgAPABEAEgAUABgAGQAcAB8A
IAAhACMAJAAnACYAKAAoACoAKQAqACsAKwAuADAAMgAyADMANAA3ADgANAA0ADMAMgAx
ADEAMAAuACwAKgAmACQAIgAfAB0AGgAZABYAEwARAA0ACQAHAAQAAgACAAMAAQD+//3/
+//5//v/+//6//r/+//4//j/+f/4//f/9v/0//T/9P/z//P/9v/2//b/9v/1//L/8f/x
//L/8//z//T/9P/0//X/9f/2//f/9//3//L/8v/y//P/8//z//P/8//2//b/9v/1//X/
9f/1//f/9//1//f/9//4//j/9//3//f/9v/1//T/9f/3//X/9f/3//b/9v/3//f/9//4
//j/+P/1//X/9f/0//T/9P/0//P/9P/0//T/9v/4//X/9f/1//X/9f/1//T/9P/0//X/
9f/y//L/9f/1//X/9f/1//X/9f/1//X/8v/w//D/8P/y//L/8v/z//X/9f/1//b/9v/3
//f/9v/6//3//v/+//3//f/9//z/AAABAAIABgAEAAQACAAJAAwACgAIAAgACAAIAAoA
CwAMAAsACgAKAAsACwAKAAkABgABAAAA//////z/9//0//T/8//z//H/8P/w//P/8//z
//T/8f/t/+v/6v/q/+r/6v/q/+r/7P/s/+z/7v/u/+z/7P/s/+v/6f/o/+v/6//r/+v/
7f/t/+3/7f/r/+r/6f/o/+z/7f/u/+7/7f/s/+z/6//r/+v/6//r/+3/7v/w//H/7f/s
/+v/6v/u//T/8P/s/+3/7P/k/9//3f/c/97/5v/x//v/BwAiAEAAVABhAHIAhwCeAKkA
ngCFAHkAbQBdAEkAOgAtACYAGwAQAAQA/v8BAP//9//3//7//P/z//D/8f/v/+3/7P/s
/+z/6f/p/+r/6v/p/+n/5v/m/+X/5P/n/+j/6f/p/+n/6v/q/+r/6f/o/+f/5v/q/+r/
6//r/+n/6f/s/+z/6v/q/+r/6v/t/+7/7//x//H/8P/v/+7/7v/w//D/8P/v/+//7//v
//H/8//0//T/9v/2//f/9//2//f/9//5//z//P/8//7////+//3//v8CAAMABAAFAAgA
CQALAAwADgAPABIAEwASABIAEwAWABcAGgAdAB4AHQAfACAAIwAlACgAKQAsACsALAAt
AC0ALgAwADIAMgA0ADQANgA2ADQANAAzADIAMQAxADAALgArACgAIwAgACAAHQAbABgA
GQAWABMAEQAOAAsACgAIAAUABAAEAAEAAAD///3/+//7//v/+v/6//n/9v/2//f/9//3
//f/9v/2//b/9f/1//b/9v/2//b/9//2//f/+f/4//f/9f/0//P/8v/y//H/9P/1//X/
9f/z//T/9f/3//f/9//3//f/+P/4//j/9//3//f/9//5//n/9//5//n/+P/4//f/9//6
//r/+v/6//v//f/7//v/+f/4//j/+f/7//v//P/8//z/+f/5//n/+P/4//j/+P/3//j/
+P/4//r//P/5//n/+//7//v/+//5//j/9//3//n/9v/2//n/9//3//f/9//3//f/9//3
//j/9v/2//b/9v/2//b/9//3//f/9//4//v//f/+//7//v8BAAIAAgAEAAUABgAGAAcA
BwAHAAoABgAKAA4ADAAMAAwADAAPAA8ADwANAAwADAANAA0ACwALAAkABQAEAAMAAwAA
AP///P/8//v/+f/3//b/9v/2//X/9P/0//T/8f/w//D/7v/u/+7/7v/s/+7/7v/u/+z/
7P/q/+r/7P/t/+3/7v/t/+3/7f/t/+v/6//r/+v/7v/u/+7/7v/v/+//7//u//D/8P/x
//H/7//v/+//7//w//D/8f/x//D/8P/w//D/8v/w//L/9P/x/+7/7v/t/+f/5v/m/+b/
6f/z//3/EAAmADwAUwBgAG0AhACVAJIAgQB1AGsAYQBPADgAKwAoAB8AEAAIAP7/+f/5
//n/+f/6//j/9f/2//n/9//x/+7/7v/u/+v/6//u/+7/7f/t/+3/7v/u/+7/7v/u/+7/
7f/r/+z/7P/s/+7/7v/u/+7/7//u/+7/7f/t/+3/8P/w//D/8P/w//D/7v/u/+7/7//y
//L/8v/y//L/9P/0//T/9//3//f/9//1//f/+P/4//b/9v/3//f/+v/7//v//f/8//z/
/P/+/wIAAgACAAQABAAFAAYABwAGAAcACQAKAA0ADwATABUAFgAWABcAGgAbAB4AIQAi
ACMAJQAmACkAKgAsACwALgAsAC4AMAAxADQANgA4ADgAOAA4ADoAOgA4ADgANwA2ADUA
NQA0ADIALgAsACgAJgAkACEAHwAcABsAGAAVABMAEAANAAwACgAHAAYABgADAAIAAQD/
//3///////7//v/9//r/+v/7//v/+//7//r/+v/6//n/+f/6//r/+v/6//z/+v/6//v/
+//7//r/+v/4//j/+f/5//n/+f/4//f/9v/2//b/9//5//n/+f/5//r/+v/6//n/9//3
//f/+f/7//n/+//7//r/+v/5//n/+v/6//r/+v/5//v/+f/5//n/+P/4//n/+//7//z/
/P/+//v/+//7//r/+v/6//r/+//8//z//P/6//z/+f/5//v/+//7//v/+f/4//f/9//5
//b/9v/5//f/9//3//f/9f/1//X/9f/2//T/9P/0//T/9P/0//X/9//3//f/+P/5//v/
/P/8//7/AQACAAIAAgADAAQABAAGAAUABAAGAAoACAAKAA0AEAAPAA4ADQAMAAsACwAL
AAkACgAKAAsACwALAAsACQAFAAAA//////z/+//4//j/9//1//P/8v/y//L/8f/w//D/
8v/v/+7/7v/s/+z/7P/s/+r/7P/s/+z/7P/s/+r/6v/t/+3/7P/s/+v/6//r/+v/7f/t
/+3/7f/u/+7/7v/u/+3/7f/t/+z/7v/u/+//7//t/+3/7f/t//D/8P/x//H/8P/w//D/
8P/y//L/8P/w//P/8P/s/+n/5//q/+b/4v/r//f///8OACgAPgBLAFgAZQB4AIcAigB7
AGkAXwBZAEsAOAAtACgAHQAUAAwA/v/3//f/9//5//r/+P/1//b/9//z/+//8P/y//L/
7//v/+7/7v/t/+3/7f/u/+7/7v/w//D/8P/v/+3/7v/u/+7/7v/u/+7/7v/x//L/9P/1
//L/8f/z//L/8v/y//L/8v/y//L/8v/z//T/9P/0//T/9P/2//b/9v/3//f/9//3//f/
+f/6//r//P/8//3//f/+//////8BAAIAAgACAAQACAAIAAgACgALAAsACwALAA4ADwAR
ABIAEgATABYAFwAaABoAGwAeAB8AIgAlACYAJwApACoALQAuADAAMAAyADQANgA4ADkA
OAA6ADwAPAA8ADwAPgA+AD4APgA9ADwAOgA5ADcANAAyADAALAAqACgAJQAjACAAHQAa
ABcAFQAUABEAEAAOAAkACAAIAAUABAADAAEA///+//3/+//6//r/+P/5//v/+//7//v/
+v/8//z/+//7//n/+P/3//b/9//2//f/+f/5//n/+P/4//b/9v/3//f/+//9//7////7
//r/+f/5//v/+//7//v/+v/6//r/+f/5//n/+f/7//v/+f/7//v//P/8//v/+//8//z/
/P/8//3////9//3//f/8//z//f/9//3//v/+//7/+//7//v/+v/6//r/+v/7//z//P/8
//7/AAD9//3/+//7//v/+//6//r/+v/7//n/9v/2//n//P/9//7////+//3//P/7//j/
9v/2//b/+P/4//j/+f/5//n/+f/6//n/+//8//z/AAADAAQABAAEAAUABgAGAAgABwAG
AAgACAAIAAwADQAOAA4AEgAQAA4ADgAOAA4ADwAPAA8ADQAMAAwADQANAA0ADQALAAcA
AgABAAEA/v/6//b/9f/z//T/8//z//T/9v/1//T/9P/0//H/8P/w//D/8P/w//D/7v/w
//D/8P/w//D/7v/u//H/8f/w//D/7//v/+//7//v/+//7//v//L/8v/y//L/8//z//P/
8v/w//D/8f/x//P/8//z//P/8v/y//P/8//w//D/8P/w//T/9v/2//T/8f/y//L/7f/p
/+r/6v/q//H/+/8FABoANABKAFkAagB/AJQAowCcAIkAfQB3AGcAVQBCADcALgAlABgA
DAAGAAUAAQD//////P/6//3//v/5//X/8//y//L/8v/v/+//8v/y//H/8f/x//L/8v/y
//D/8P/w/+//7//w//D/8P/w//D/8P/w//L/8v/z//P/8f/x//T/9P/0//T/9P/0//X/
9v/3//n/+f/4//f/9v/0//b/9v/2//n/+f/5//n/+//9//7//v/+//7//////wAAAQAB
AAMAAwACAAEAAgAFAAYABwAKAAoACwAMAA0ADgAPABEAEgAUABUAGAAZABoAGgAbAB4A
HwAiACUAJgAnACkAKgAtAC4AMAAwADIAMgA0ADYANwA4ADoAPAA8ADoAOgA8ADwAOAA4
ADcANgA2ADcANwA2ADQAMgAuACwAKgAnACUAIgAjACAAHQAbABcAEwARAA4ADAAMAA0A
CwAIAAcABQADAAMAAwACAAIAAwAAAAAAAQABAAEAAQAAAAAAAAD//////v/+//7//v//
//7///8BAAAA///9//z//f/+/wAAAQAAAAEAAQABAAAAAAAAAAEAAQABAAEAAQABAAAA
///9//3//f/9////AAD//wIAAwACAAIAAQABAAQABAAEAAQAAwAFAAMAAwADAAIAAgAD
AAMAAwAEAAQABgADAAMAAwACAAIAAgACAAEAAgACAAIABAAGAAMAAwABAAEAAQABAAEA
AgADAAUABQACAAIABQAFAAUABQAFAAMAAwADAAMABAACAAIAAgAEAAQABAAFAAMAAwAD
AAQABQAHAAgACAAIAAsADAAMAAwADQAOAA4AEwATABMAFgAWABgAGAAYABgAGAAYABgA
GQAZABkAFwAWABYAFwAXABkAGQAXABMAEgARABEADgAJAAYABgAFAAUAAwACAAIAAgAB
AAAAAAAAAP3//P/8//r/+v/6//r/+P/6//r/+v/6//r/+P/4//n/+f/4//j/+//7//v/
+//5//n/+f/5//z//P/8//z/+//7//v/+v/8//z//f/9//3//f/9//3//v/+///////+
//7//v/+//b//P8CAAAA+//6//r/9f/x//L/9P/0//3/CwAVACYAQABYAGUAcgCHAKAA
qwCoAJUAgQB3AGsAWQBEADsANgArACAAFgAQAAsACQAJAAsACgAIAAcACAAFAP//+//+
//7//v/7//v/+v/6//n/+f/6//z//f/+//z//P/8//v/+//8//z//P/8//z//P/8/wAA
AAABAAEA/////wIAAgAAAAAAAAAAAAAAAAAAAAEABAAEAAQABAAEAAYABgAGAAcABwAH
AAcABwAJAAoACgAKAAoACwALAAwADQANAA8AEAAQABAAEgAWABYAFgAYABgAGQAaABsA
HgAfACEAIgAiACMAJgAnACkAKgAsADAALwAyADUANgA1ADcAOAA7AD4AQABAAEIAQgBE
AEYARwBIAEoATABMAEoASgBMAEwATABMAEsASgBHAEcARgBEAEQAQgA+ADwAOgA3ADUA
MgAvACwAKQAnACYAIwAiACAAHwAeAB4AGwAaABkAFwAVABMAEwASABIAEgAQABEAEwAT
ABMAEwASABAAEAAPAA8AEAAQABAAEAAQAA4ADgAPABEAEQAQABAADgAOAA8ADwAOAA8A
DwAPAA8AEAARABMAEQARABEAEQASABIAEgARABEAEQARABMAEwARABMAEwAWABYAFQAV
ABYAFgAWABYAFQAXABUAFQAXABYAFgAXABUAFQAWABYAFwAVABYAFwAUABQAFAAUABMA
FAAUABQAFwAaABgAGQAXABcAFwAXABQAFAAUABUAFgAUABUAGQAXABcAFwAXABcAFwAX
ABcAFgAUABQAFAAWABYAFgAXABcAFwAXABgAGAAZABkAGAAcAB8AIAAgACIAIwAkACQA
JwAnACcAKgAmACYAKgArACoALAAuAC4ALgAuAC4ALQAtAC0AKwArACwALgAvAC8ALwAt
ACkAJgAlACUAIgAhAB4AHgAdABsAGQAYABgAGAAXABYAFgAWABMAEgASABQAFAAUABQA
EgAUABQAFAASABIAEAAQAA8ADwAOAA4AEgATABQAFQATABMAEwATABUAFgAXABgAGAAX
ABYAFAAWABYAFwAXABUAFQAVABUAFgAWABcAFwAYABgAGAAYABgAGgAaABoAFwAUABYA
GQATAAwADAAOABEAGwAlACwAPgBaAG0AeACDAJYArQC2AK8AnQCRAIsAfwBuAF0AVABP
AEYAOgAwACcAIwAhACMAIgAkACcAJAAhACEAHQAYABoAGgAXABcAGQAaABoAGwAaABoA
GQAYABkAGgAbABsAGQAaABoAGgAcABwAHAAcABwAHAAdAB0AHQAdACAAIAAgACAAIAAg
ACIAIgAiACMAIwAiACEAIAAhACQAJQAmACUAJQAlACUAJQAnACgAKAAqACoAKwArACwA
LQAtAC8AMgAyADIANAA0ADQANAA2ADgAOQA6ADsAPQA/AEIARABEAEUASABJAEwATABN
AFAAUQBUAFcAWABXAFkAWgBdAF4AYABgAGIAYwBmAGkAawBqAGwAbgBuAHAAcAByAHIA
cABwAG8AbgBrAGsAagBoAGgAZgBiAGAAXABZAFcAVABTAFAATQBLAEgARQBEAEIAQQBA
AEAAPQA8ADsAOQA3ADUANQA0ADQANQAyADIAMwA1ADUANQA0ADQANAAzADMAMgAyADIA
MgAwAC4ALgAvADAAMQAxADIAMAAwADEAMQA0ADUANQA1ADQANAA0ADUANQA1ADUANQA0
ADQANAAzADUANQA1ADcAOQA3ADkAOQA6ADoAOQA5ADgAOAA4ADgAOQA7ADkAOQA7ADoA
OgA7ADkAOQA6ADoAOwA5ADoAOwA6ADoAOgA6ADsAPAA8ADwAOgA8ADkAOQA6ADsAPAA9
ADoAOgA6ADsAPQA6ADoAPQA7ADsAOwA7ADsAOwA7ADsAOwA6ADsAPAA6ADoAOgA7AD0A
PQA9AD4APQA/AEAAQABCAEUARgBGAEYARwBIAEgATQBNAE0AUABOAE4AUgBTAFQAVABU
AFQAVABUAFQAVABUAFMAUwBTAFQAUgBSAFMAVQBSAFEATwBMAEoASABHAEEAQABAAD4A
QABBAEEAQQA/AD0APAA7ADwAPQA9AD0AOwA8ADwAOwA5AD4APAA8ADwAPAA+AD4APgA+
ADwAPAA8ADwAPgA+AD4APgBAAEAAQABAAD4APgA+AD4AQABAAEAAQABCAEIAQgBCAEQA
RABEAEQAQgBCAEIAQgBEAEQARABEAEQARABEAEQAQgBCAEIAQgA/AD4APQA8AEUATABT
AFoAawB8AI0AngCuALwAygDYANAAygDEAL4AsACkAJgAjACBAHgAbwBmAGAAXABYAFQA
VABUAA==
         </WaveFormData>
      </LeadData>
      <LeadData>
         <LeadByteCountTotal>10000</LeadByteCountTotal>
         <LeadTimeOffset>0</LeadTimeOffset>
         <LeadSampleCountTotal>5000</LeadSampleCountTotal>
         <LeadAmplitudeUnitsPerBit>4.88</LeadAmplitudeUnitsPerBit>
         <LeadAmplitudeUnits>¦ÌV</LeadAmplitudeUnits>
         <LeadHighLimit>2147483647</LeadHighLimit>
         <LeadLowLimit>268435456</LeadLowLimit>
         <LeadID>V1</LeadID>
         <LeadOffsetFirstSample>0</LeadOffsetFirstSample>
         <FirstSampleBaseline>0</FirstSampleBaseline>
         <LeadSampleSize>2</LeadSampleSize>
         <LeadOff>FALSE</LeadOff>
         <BaselineSway>FALSE</BaselineSway>
         <ExcessiveACNoise>FALSE</ExcessiveACNoise>
         <MuscleNoise>FALSE</MuscleNoise>
         <LeadDataCRC32>670354704</LeadDataCRC32>
         <WaveFormData>
FAAUABQAFAAUABQAFAAUABQAFAAUABQAFgAWABYAFgAWABYAFgAWABQAFAAUABQAFgAW
ABYAFgAVABQAEwASABIAEgASABIAEAAQABAAEAAOAA4ADgAOAA0ADAALAAoACQAIAAcA
BgADAAIAAQAAAP///v/9//z/+v/6//r/+v/6//r/+v/6//j/+P/4//j/+P/4//j/+P/4
//j/+P/4//j/+P/4//j/+P/4//j/+P/6//r/+v/6//z//P/8//z//P/8//z//P/6//r/
+v/6//r/+v/6//r//P/8//z//P/8//z//P/8//7//v/+//7//P/8//z//P/+//7//v/+
//7//v/+//7//v/+//7//v/8//z//P/8//7//v/+//7//v/+//7//v/8//z//P/8//7/
/v/+//7//P/8//z//P/8//z//P/8//z//P/8//z//P/8//z//P/8//z//P/8//r/+v/6
//r/+v/6//r/+v/8//z//P/8//z//P/8//z/+v/6//r/+v/6//r/+v/6//r/+v/6//r/
/P/8//z//P/8//z//P/8//7//v/+//7//P/8//z//P/7//r/+f/4//T/8v/w/+7/7P/q
/+j/5P/j/+P/5P/k/+T/5f/l/+X/5//o/+r/6//w//D/8v/0//T/9v/3//j/+//8//3/
/v/8//v/+//6//r/+//7//v//f/9//3//f///////////////////wAAAgACAAIAAgAC
AAIAAgACAAAAAAAAAAAAAgADAAMAAwABAAEAAQABAAEAAQABAAEAAQABAAEAAQADAAMA
AwADAAMAAwADAAMAAwACAAYABAAAAP3/+P/y/+n/4f/a/9P/wf+j/4X/Zv9J/zj/Kv8Q
//f+7v7w/v7+Cv8Y/zD/T/9x/4//pP+s/7f/xP/Q/9v/5P/s//L/8v/1//z/AgAEAAYA
CgAMAAwADQAOAA8AEQASABIAEgAQABEAEQARABMAEwATABMAFAAUABQAFAATABMAEwAT
ABMAEwASABIAEgASABIAEgATABMAEwATABMAEgASABIAFAAUABQAFAASABIAEwATABUA
FQAVABYAFAAUABQAFAAUABQAFQAVABUAFAAUABUAFQAVABYAFgAWABYAFgAWABgAGAAY
ABkAFwAXABcAFwAZABoAGgAZABkAGQAZABkAGQAZABgAGAAYABgAGAAXABcAFwAWABYA
FAAUABQAEgAUABMAEgARABAADwAOAAwACwALAAoACQAIAAcABAAEAAMAAgABAAAA/v/+
//7//f/8//z/+//7//v/+//7//v/+//7//v//P/6//n/+f/6//z//P/9//3//f/8//z/
/P/8//3//f/+//z//P/7//v///////7//v/+//7//v/+//3//v/+//7///////////8B
AAEAAQABAP///v/+//7/AAABAAEAAQABAAEAAQABAAEAAQABAAEAAQABAAAAAAAAAAAA
AQACAAIAAQABAAEAAwADAAMAAwABAAEAAQD///////////////////////8BAAEAAQAB
AP//AAAAAP///////////v8AAAAAAAAAAAEAAQABAAEA/////////f///////v/9////
AAAAAAAA/v///////v8AAAAAAAAAAAAAAAAAAAEA/////////f////////8AAAAAAAAA
AP//AQABAAEAAQAAAP///P/6//v/+f/3//b/8v/u/+z/7P/s/+z/6f/n/+b/5v/o/+j/
6f/p/+n/6//s/+7/8f/0//T/9v/4//r//P/9//z//f/+////AAAAAP/////+//7/////
/wEAAQABAAEAAQADAAMAAwABAAEAAQABAAIAAgACAAIAAgACAAIAAgACAAIAAgACAAIA
AgADAAMAAwADAAMAAwAFAAUABQAFAAMAAwADAAMAAwADAAMAAwAFAAUABQAFAAUACQAG
AAQABgAEAP3/+P/y/+v/5f/e/9P/wf+j/4X/aP9L/zj/KP8S//n+7P7w/gT/Ev8g/zj/
V/95/5f/pv+u/7n/xv/U/9//6P/u//D/9P/5//7/AgAEAAoADAAMAAwADQAOAA8ADwAQ
ABAAEAAQABEAEQARABIAEwAUABUAFQAUABMAEgATABMAEwATABMAEwASABIAFAAUABQA
FAAVABUAFQAVABMAEgASABIAFAAUABQAFAAUABQAFQAVABMAEwATABQAFAAUABQAFAAW
ABYAFwAXABcAFgAWABcAFwAXABgAGAAYABgAGAAYABgAGAAYABkAGQAZABkAGQAZABoA
GgAZABkAGQAZABkAGQAZABgAGAAYABgAGAAXABUAFQAUABQAFAAUABQAEgAUABMAEgAR
ABAADwAOAAwACwALAAoACQAGAAUAAgACAAMAAgABAAAA/v/+//7//f/8//z/+//7//n/
+f/5//n/+f/5//n/+v/8//v/+//8//r/+v/7//v/+//6//r/+v/8//3//f/+//7//v/9
//3//f/9//z//P/6//r/+v/6//3//v/+//7//f/9//3//f///////////wEAAAAAAAAA
/v////////////////////////////////////7//v/+//7///8AAAAA////////////
//////8BAAEAAQD///3//f/9//3//f/9//3//f/9//3//f/9//3//v/+//3//f/9//3/
/P/8//z//P/8//3//f/9//3//f/9//3/+//9//3//P/7//3//v/+//7//P/9//3//P/8
//z//P/8//7//v/+/////f/9//3/+//9//3//f/+//z//P/8//v/+//7//v/+//6//X/
8P/w/+//7v/t/+z/6f/n/+b/5v/m/+b/5//n/+f/6f/q/+z/7f/w//D/8v/2//j/+v/7
//v/+//7//v//P/8//v/+//6//r/+//7//v/+//7//v//f///////////////////wAA
AAAAAAAAAAAAAAAAAAAAAAAAAAAAAAAAAAABAAEAAQABAAEAAQD//////////wEAAQAB
AAEAAQABAAEAAQABAAEAAQABAAEAAwACAAAAAgACAP3/9v/w/+v/5f/e/9P/vf+f/4H/
Zv9L/zj/Kv8U///+9P74/gb/GP8m/zz/Wf97/5n/qP+y/7v/xP/Q/9v/5P/q/+7/8v/1
//z//v8CAAYACgAKAAoACwAMAA0ADQAOAA4ADgAOAA8ADwAPABEAEQARABEAEAAQABAA
EAARABEAEQARABEAEQAQABAAEgASABIAEgARABEAEQARABMAEgASABIAEgASABIAEgAU
ABQAFQAVABMAEwATABQAEgASABIAEgASABIAEwATABUAFAAUABUAFQAVABYAFgAWABYA
FgAWABQAFAAUABUAFQAVABUAFQAVABYAFgAVABUAFQAVABUAFQAVABQAFAAWABYAFgAV
ABMAEwASABIAEgASABIAEAAQAA8ADgANAA4ADQAMAAoACwALAAoACQAGAAUAAgACAAEA
AAD///7//P/8//z/+//8//z/+//7//n/+f/5//n/+f/5//n/+v/6//n/+f/6//r/+v/7
//v/+f/4//j/+P/6//v/+//8//z//P/7//v//f/9//z//P/+//7//v/+//7//v/9//z/
/f/9//3//f///////////////v/+//7//v////////////////////3//f/9//3/////
//7//v/+//7///8AAAAA///////////////////////////9////////////////////
///9//3//f/9//3//v/+//3//f/9//3//P/8//z//P/8//3//f/9//3//////////f/9
//3//P/7//v//P/8//z//P/9//3//P/+//7//v/+//z//P/8//3//f/9//3/+//9//3/
/f/+//7//v/+//3//f/9//3//f/9//3/+//6//j/9P/x//D/7//u/+n/5//m/+b/5v/m
/+f/5//l/+f/6P/q/+3/8P/w//L/8v/0//b/9//4//n/+v/7//7//v/9//3//v/+////
///9//3//f/9////AQABAAEAAQABAAEAAQACAAIAAgACAAQABAAEAAQAAgACAAIAAgAC
AAIAAwADAAEAAQABAAEAAwADAAMAAwADAAMAAwADAAMAAwADAAMAAwADAAMAAwAFAAUA
BAAEAAYABgABAPr/9P/t/+X/4P/Z/83/tf+V/3b/Wf9C/zT/IP8H//L+7v78/gj/FP8m
/0P/Y/+D/57/qv+z/8L/zv/X/+D/6P/u//T/9//8/wAAAgAEAAoAEAAPAA8ADwAPABEA
EgASABIAFAAVABUAFQAUABMAEgARABIAEgASABIAEwATABMAEwATABMAEgASABQAFAAU
ABQAFQAVABUAFQAVABQAFAAUABQAFAAUABQAFAAUABUAFQAVABUAFQAWABYAFgAWABYA
FAAUABUAFQAXABYAFgAXABcAFwAYABgAFgAWABYAFgAWABYAFgAXABkAGQAZABkAGQAa
ABoAGQAZABkAGQAZABcAFwAWABYAGAAYABgAFwAXABcAFgAWABYAFgAWABQAEgARABAA
DwAQAA8ADgAMAAsACwAKAAkACAAHAAQABAABAAAA///+//7//v/+//3/+v/6//n/+f/5
//n/+f/5//n/+f/5//r/+v/5//n/+v/6//r/+//7//v/+v/6//r/+v/7//v//P/8//z/
+//7//3//f/8//z//v/+//7//v///wAAAAAAAP////////////////////8BAAAAAAAA
AP7//////////////////////////////wEAAQAAAAAAAAAAAAEAAgACAAEAAQABAP//
////////AQABAAEA//8BAAEAAQABAP///////////////////////wAAAAD/////////
//7//v/+//7//v////////////////////3//f/9//z/+//7//z//P/8//z//f/9//z/
/v/+//7//v/+//7//v////3//f/9//v//f/9//3//v/+//7//v/9//3//f/9//3//v/9
//r/+P/8//f/8P/u/+v/6v/p/+j/5P/j/+P/5P/k/+T/5f/l/+X/5//o/+r/6//u/+7/
8P/0//b/+P/5//r/+//8//3//v/+//3//f/8//z//f/9//3//f/9//3//f////////8B
AAEAAQABAAAAAAAAAAAAAAAAAAAAAAAAAAAAAAAAAAIAAgADAAMAAQABAAEAAQABAAEA
AQABAAMAAwADAAMAAQABAAEAAQADAAMAAwADAAEAAQACAAIAAgAAAP3/+P/w/+v/4//e
/9f/w/+l/4f/av9L/zj/Kv8S//n+6v7s/vr+CP8S/yr/S/9t/43/oP+o/7H/wP/O/9v/
4v/q//D/9P/3//z/AAACAAYADAAMAAoACwAMAA0ADQAOAA4ADgAOAA8ADwAPABEAEQAR
ABEAEgASABIAEgARABEAEQARABEAEQAQABAAEgASABIAEgATABMAEwATABMAEgASABIA
EAAQABAAEAAQABAAEQARABEAEQARABIAEgASABIAEgATABQAFgAXABYAFAATABMAEwAT
ABQAFAAUABQAFAAUABYAFgAWABcAFQAVABUAFQAVABYAFgAVABcAFwAXABcAFQAVABQA
FAAUABQAFAATABUAFQAUABQAFAAUABQAEgASABEAEAAPABAADwAOAAwACQAJAAgABwAG
AAUAAgACAAEAAAD///7/+v/6//r/+f/6//r/+f/5//n/+f/5//n/+f/5//n/+v/4//f/
9//4//j/+P/5//n/+f/4//j/+P/6//v/+//8//r/+v/5//n/+//7//r/+v/8//z//P/8
//v//P/8//z/+//7//v/+/////////////3//P/8//z//P/9//3//f/9//3//f/9//3/
/f/9//3///////7//v/+//7///8AAAAA/////////f/9//3//f/9//3//f/7//3//f/9
//3////////////+//3//P/7//v//P/8//v/+//7//v/+v/6//r/+v/6//v/+//7//v/
+//7//v/+f/7//v/+v/5//n/+v/6//r/+v/7//v/+v/6//r/+v/6//j/+P/4//n/+//7
//v/+f/7//v/+//8//z//P/8//v/+//7//v/+//6//n/9v/0/+z/7v/t/+z/6//q/+f/
5f/k/+T/4//i/+L/4f/j/+X/5v/o/+v/7v/u//D/8v/0//b/9//2//f/+P/5//z//P/7
//v/+v/6//v/+//5//n/+f/5//n/+//7//v//f/9//3//f/8//z//P/8//z//P/8//z/
/P/8//z//P/+//7///////7//f/8//v//f/9//3//f/9//3//f/9//3//f/9//3//f/9
//3//f/9//v//P8AAAAA/P/1/+7/6P/h/9v/1v/H/6v/jf9t/1D/Pf8u/xz/Av/v/uz+
/P4O/xj/Jv9E/2n/if+d/6b/sP+9/8r/0v/Z/+D/5v/o/+7/8//4//z//v8CAAYABAAE
AAUABgAHAAcACAAIAAgACQALAAwADQALAAsACwALAA4ADgAOAA4ADQANAA0ADQANAA0A
DAAMAAwADAAMAAwADQANAA0ADQALAAoACgAKAAwADAAMAAwACgAKAAsACwALAAsACwAM
AA4ADgAOAA4ADgAOAA8ADwANAAwADAANAA0ADQAOAA4AEAAQABAAEAAQABAAEAARAA8A
DwAPAA8ADwAQABAADwARABEAEQARABEAEQAQABAAEAAQABAADwANAA0ADAAMAAwADAAM
AAoADAALAAoACQAGAAUABAACAAEAAQAAAP//AAD///z//P/7//r/+f/4//b/9v/2//X/
9v/2//X/9f/z//P/8//z//X/9f/1//b/9v/1//X/9v/2//b/9//3//n/+P/4//j/9v/3
//f/+P/6//r/+f/5//n/+f/4//j/+v/6//r/+v/7//z//P/8//v/+//7//v//f/9//3/
/f/9//z//P/8//z//f/9//3//f/9//3//f/9//3//f/9//3//f/8//z//P/8//3//v/8
//v/+//7//3//f/9//3//f/9//3/+//9//3//f/9//3//f/9//3//f/9//3//f/9//7/
/v/9//3//f/9//z//v/+//7//v////////////////////3///////7//f/9//7//v/+
//7///////7/AAAAAAAAAAAAAAAAAAABAP////////3/AQABAAEAAgAAAAAAAAD/////
/////////v/5//T/8//y//H/8P/t/+v/6v/q/+r/6v/r/+v/6f/r/+z/7v/v//L/8v/0
//T/9v/4//n//P/9//7///8CAAIAAQABAP7//v////////////////8BAAMAAwADAAEA
AQABAAEAAgACAAIAAgACAAIAAgACAAIAAgACAAIAAgACAAMAAwABAAEAAQABAAMAAwAD
AAMAAwADAAMAAwAFAAUABQAFAAUABQAFAAUAAwAFAAQABAAEAAIA/f/4//L/6//j/9r/
zf+5/53/f/9g/0X/NP8i/wz/9/7u/vb+CP8U/yD/OP9b/3//m/+m/67/u//I/9T/3f/m
/+z/8P/0//n//P8AAAQACAAMAAwADAANAA4ADwAPABAAEAAQABAAEQARABEAEQARABEA
EQASABIAEgASABMAEwATABMAEwATABIAEgASABIAEgASABUAFQAVABUAEwASABIAEgAS
ABIAEgASABIAEgATABMAEwATABMAFAAUABQAFAAUABQAFAAVABUAFQAUABQAFQAVABUA
FgAWABYAFgAWABYAFgAWABYAFwAXABcAFwAXABcAGAAYABcAFQAVABUAFQAVABUAFAAU
ABYAFgAWABUAFQAVABQAFAAUABQAFAASABAADwAOAA0ADAALAAoACAAHAAcABgAFAAQA
AwAAAAAA///+//3//P/6//r/+v/5//j/+P/3//f/9//3//f/9//3//f/9//4//j/9//3
//j/+P/4//n/+f/7//r/+v/6//r/+//7//z/+v/6//n/+f/7//v/+v/6//r/+v/6//r/
+//8//z//P/7//v/+//7//3//f/9//3//f/8//z//P/8//3//f/9//3//f/9//3//f/9
//3//f/9//3//P/8//z//P/9//7//v/9//3//f/7//v/+//7//v/+//7//n/+//7//v/
+//5//n/+f/5//v/+//7//v/+v/6//n/9//5//n/+f/4//r/+v/6//r/+v/5//j/9//5
//n/+f/3//n/+f/4//f/9//4//j/+P/2//f/9//2//j/+P/4//j/9v/2//b/9//3//f/
9//1//f/9//3//j/+P/4//j/9//1//X/9f/1//T/8f/q/+j/5v/l/+T/4//i/97/3f/d
/97/3v/e/9//3//f/+H/4v/k/+X/6P/o/+r/7v/w//L/8//0//X/9v/3//j/+P/3//f/
9v/2//f/9//1//X/9f/1//X/9//3//f/+f/5//n/+f/4//j/+P/4//r/+v/6//r/+P/4
//j/+P/4//j/+f/5//n/+f/5//n/+f/5//n/+f/5//n/+f/5//n/+f/5//n/+f/5//n/
+f/7//f/+P/6//j/9v/z/+7/5v/f/9n/0v/F/6//k/9z/1L/N/8q/xj//v7p/uD+5v72
/gL/FP8u/0//c/+P/57/pP+v/77/yv/T/9r/4P/m/+r/7f/y//b/+P/+/wIAAAAAAAEA
AgADAAUABgAGAAYABAAFAAUABQAFAAUABQAFAAgACAAIAAgABwAHAAcABwAHAAcABgAG
AAYABgAGAAYABwAHAAcABwAJAAgACAAIAAYABgAGAAYACAAIAAkACQAHAAcABwAIAAgA
CAAIAAgACwAMAA4ADwAPAA4ADgAPAA0ADQAOAA4AEAAQABAAEAAOAA4ADgAPAA8ADwAP
AA8ADwAQABAADwAPAA8ADwAPAA8ADwAOAA4AEAAQABAADwANAA0ADAAMAA4ADgAOAAwA
CgAJAAgABwAIAAcABgAEAAMAAwACAAEAAAD///z//P/7//r/+f/4//b/9v/2//X/9P/0
//P/8//z//P/8//z//P/8//z//T/9P/z//P/9P/y//L/8//z//X/9P/0//T/9P/1//X/
9v/2//b/9f/1//f/9//2//b/9v/2//b/9v/5//r/+v/6//n/+f/5//n/+f/5//n/+f/3
//b/9v/2//j/+f/5//n/+f/5//n/+f/3//f/9//3//j/+f/5//r/+P/4//n/+v/4//f/
9//3//n/+f/5//n/+f/5//n/9//3//f/9//3//n/+f/5//n/+f/5//n/+f/3//j/+P/3
//f/9//3//b/+P/4//j/+P/3//f/9//3//f/9//3//X/+f/5//j/9//1//b/9v/2//T/
9f/1//T/9v/2//b/9v/6//z//v8BAAUABwAJAAkACwALAAsADAAKAAoACgAJAAsACwAL
AAsADAALAAgABgACAP3//P/8//v/+v/5//j/9P/z//P/9P/0//T/9f/1//f/+f/6//z/
/f8AAAAAAgAGAAgACgALAAwADQAOAA8ADwAOAAwACwAKAAoACwALAAsACwALAAsACwAN
AA0ADQAPAA8ADwAPABAAEAAQABAADgAOAA4ADgAOAA4ADgAOAA4ADgAPAA8ADwAPAA8A
DwAPAA8ADwAPABEAEQARABEADwAPAA8ADwAPAA8ADwAPABMAEwAQAA4AEAAMAAUAAgD8
//f/8f/o/9v/xf+n/4n/bP9T/0T/Mv8Y/wH//P4I/xr/Iv8u/0z/b/+P/6n/uP/A/83/
2v/k/+v/9P/8//7/AgAHAAgACgAQABYAGAAaABgAGQAaABsAGwAcABwAHAAcAB0AHQAd
AB0AHQAdAB0AHgAeAB4AHgAfAB8AHwAfAB0AHQAcABwAHAAcABwAHAAdAB0AHQAdAB0A
HAAcABwAHAAcABwAHAAeAB4AHwAfAB0AHQAdAB4AHgAeAB4AHgAeAB4AHwAfAB0AHAAc
AB0AHgAfACEAIgAgACAAIAAgACAAIAAgACEAIQAhACEAIQAfACAAIAAfAB8AHwAfAB8A
HwAfAB4AHgAgACAAIAAfAB0AHQAcABwAHAAcABwAGgAYABcAFgAVABYAFQAUABIAEwAT
ABIAEQAQAA8ADAAMAAsACgAJAAgABgAGAAYABQAEAAQAAwADAAEAAQABAAEAAwADAAMA
BAAEAAMAAwAEAAIAAgADAAMAAwACAAIAAgACAAMAAwAEAAQABAADAAMAAwADAAIAAgAE
AAQABAAEAAUABgAGAAYAAwADAAMAAwAHAAcABwAHAAcABgAGAAYABAAFAAUABQAFAAUA
BQAFAAcABwAHAAcABQAFAAQABAAEAAQABQAGAAYABQAFAAUABQAFAAUABQAFAAUABQAD
AAMAAwADAAMAAwADAAMAAwADAAMAAwADAAMABAAEAAMAAwADAAMAAgACAAIAAgACAAEA
AQABAAEAAwADAAMAAQABAAEAAAD/////AAAAAAAAAAABAAEAAAAAAAAAAAAAAAAAAAAA
AAEAAQABAAEA//8BAAEAAQACAAIAAgACAAEA//////////8AAPv/9v/0//H/8P/v/+7/
6v/p/+n/6v/q/+r/6//r/+n/6//s/+7/7//y//L/9P/4//r//P/9//z//f/+////AAAA
AP/////8//z//f/9//7///8AAAEAAAABAAAA//8BAAEAAQABAAIAAgACAAIAAgACAAIA
AgAEAAQABAAEAAIAAgADAAMAAwADAAMAAwADAAMAAwADAAMAAwADAAMAAwADAAMAAwAF
AAUABQAFAAMAAwACAAQABgACAPv/9v/u/+f/4f/a/8v/tf+X/3n/Wv9D/zT/JP8M//f+
8P78/hD/Gv8q/0T/Zf+J/6H/rP+0/8H/zv/Y/+H/6P/u//D/9v/7//7/AgAGAAoADAAM
AAwADQAOAA8ADwAQABAAEAAQABEAEQARABEAEQARABEAEgASABIAEgATABMAEwATABMA
EwASABIAEgASABIAEgATABMAEwATABMAEgASABIAEgASABIAEgASABIAEwATABMAEwAT
ABQAEgASABIAEgAUABQAFQAVABMAEgASABMAEwATABQAFAASABIAEgASABQAFAAUABUA
FQAVABUAFQAVABYAFgAVABUAFQAVABUAFQAVABQAFAASABIAEgARABMAEwASABIAEAAQ
ABAADgAQAA8ADgANAAoACQAIAAYABQAFAAQAAwACAAEA/v/+//3//P/7//r/+P/4//j/
9//4//j/9//3//X/9f/1//X/9//3//f/+P/2//X/9f/2//b/9v/3//f/9//2//b/9v/2
//f/9//4//r/+v/5//n/+v/5//f/9v/4//j/+P/4//n/+v/6//r/+//7//v/+//7//v/
+//7//v/+v/6//r/+v/7//v/+//7//v/+//7//v/+//7//v/+//7//r/+v/6//r/+//8
//z/+//7//v/+//7//v/+//9//3//f/7//v/+//7//v/+//7//v/+//7//v/+//7//n/
+v/6//n/+f/5//n/+P/6//r/+v/6//n/+f/5//n/+f/5//n/9//5//n/+P/3//X/9v/2
//b/+P/5//n/+P/4//j/+P/4//b/9v/2//f/9//3//f/9f/3//f/9//4//j/+P/4//f/
9//3//f/9//4//f/9P/y//T/8f/s/+n/6P/n/+b/4f/f/97/3v/e/97/3//f/+H/4//k
/+b/5f/o/+j/6v/s/+7/8P/x//L/8//0//X/+P/4//f/9//0//T/9f/1//X/9f/1//X/
9//5//n/+f/3//f/9//3//n/+v/7//z/+//6//n/+P/4//j/+P/4//j/+P/5//n/+f/5
//n/+f/5//n/+f/5//n/+f/5//n/+//7//v/+//5//n/+f/5//v/+f/4//j/+v/6//f/
8v/q/+X/2//U/83/v/+l/4X/aP9L/zT/Jv8Q//P+5P7i/u7+/v4K/xr/Of9b/3v/lv+g
/6n/tv/G/8//1v/e/+b/6P/r//D/9P/2//z/AAAAAAAAAQACAAMAAwAEAAQABAAGAAcA
BwAHAAUABQAFAAUABgAGAAYABgAHAAcABwAHAAcABwAGAAYABgAGAAYABgAHAAcABwAH
AAcABgAGAAYABgAGAAYABgAGAAYABwAHAAUABQAFAAYACAAIAAgACAAIAAgACQAJAAkA
CAAIAAkABwAHAAgACAAIAAgACAAIAAoACgAKAAsACQAJAAkACQAJAAoACgAJAAkACQAJ
AAkACQAJAAgACAAIAAgACAAHAAcABwAGAAYABgAGAAYABAAGAAUABAADAAIAAQAAAP7/
/f/9//z/+//4//f/9P/0//P/8v/x//D/7v/u/+7/7f/s/+z/6//r/+n/6f/p/+n/6//r
/+v/7P/r/+n/6P/o/+j/6P/p/+n/6//q/+r/6v/o/+n/6f/q/+r/6v/p/+n/6//r/+r/
6v/s/+z/7P/s/+v/7P/s/+z/6//r/+v/6//r/+v/6//r/+3/7P/s/+z/7P/t/+3/7f/t
/+3/7f/t/+3/7f/t/+3/7f/t/+z/7P/q/+r/6//s/+z/6//r/+v/7f/t/+3/7f/t/+3/
7f/r/+v/6//r/+v/6//r/+v/6//r/+v/6//r/+n/6v/q/+n/6f/p/+n/6P/o/+j/6P/o
/+n/6f/p/+n/6//r/+v/6f/p/+n/6P/n/+X/5v/m/+b/5v/n/+f/5v/m/+b/5v/m/+j/
6P/o/+n/6P/n/+b/4//n/+f/5//o/+j/6P/o/+f/5f/l/+X/5f/m/+X/4v/g/97/2//Y
/9b/0v/Q/8//zP/M/8z/zP/M/87/zv/Q/9D/0P/R/9L/0//T/9b/2P/Y/9z/3f/g/+H/
4f/i/+L/4v/i/+L/4v/i/+L/4v/i/+P/4//j/+P/4//j/+L/4v/i/+L/4v/k/+T/5P/k
/+b/5v/m/+b/5v/m/+b/5v/m/+b/5v/m/+b/5v/m/+b/5v/m/+b/5v/m/+b/5v/m/+T/
5P/k/+T/5P/k/+T/5P/m/+b/5v/m/+b/5v/m/+b/4//i/+H/4P/X/9D/yf/C/7D/oP+Q
/4D/Zv9M/zL/GP8F//T+4/7S/t7+6v72/gL/Hf84/1P/bv98/4r/mP+m/7D/uP/A/8j/
zf/Q/w==
         </WaveFormData>
      </LeadData>
      <LeadData>
         <LeadByteCountTotal>10000</LeadByteCountTotal>
         <LeadTimeOffset>0</LeadTimeOffset>
         <LeadSampleCountTotal>5000</LeadSampleCountTotal>
         <LeadAmplitudeUnitsPerBit>4.88</LeadAmplitudeUnitsPerBit>
         <LeadAmplitudeUnits>¦ÌV</LeadAmplitudeUnits>
         <LeadHighLimit>2147483647</LeadHighLimit>
         <LeadLowLimit>268435456</LeadLowLimit>
         <LeadID>V2</LeadID>
         <LeadOffsetFirstSample>0</LeadOffsetFirstSample>
         <FirstSampleBaseline>0</FirstSampleBaseline>
         <LeadSampleSize>2</LeadSampleSize>
         <LeadOff>FALSE</LeadOff>
         <BaselineSway>FALSE</BaselineSway>
         <ExcessiveACNoise>FALSE</ExcessiveACNoise>
         <MuscleNoise>FALSE</MuscleNoise>
         <LeadDataCRC32>3988150017</LeadDataCRC32>
         <WaveFormData>
HgAeAB4AHgAgACAAIAAgACAAIAAgACAAIAAgACAAIAAgACAAIAAgACAAIAAgACAAIgAi
ACIAIgAhACAAHwAeAB4AHgAeAB4AHQAcABsAGgAYABgAGAAYABUAFAATABIAEQAQAA8A
DgALAAoACQAIAAcABgAFAAQAAgACAAIAAgABAAAA///+//z//P/8//z//P/8//z//P/8
//z//P/8//z//P/8//z//P/8//z//P/+//7//v/+/wAAAAAAAAAAAAAAAAAAAAAAAAAA
AAAAAAAAAAAAAAAAAAAAAAAAAAAAAAAAAAAAAAIAAgACAAIAAAAAAAAAAAAAAAAAAAAA
AAAAAAAAAAAA/v/+//7//v/+//7//v/+//z//P/8//z//P/8//z//P/8//z//P/8//z/
/P/8//z/+v/6//r/+v/6//r/+v/6//z//P/8//z//P/8//z//P/6//r/+v/6//r/+v/6
//r/+v/6//r/+v/6//r/+v/6//r/+v/6//r/+v/6//r/+v/8//z//P/8//z//P/8//z/
/P/8//z//P/+//7//v/+/wAAAAAAAAAAAQACAAMABAAGAAYABgAGAAQAAgAAAP7//f/8
//v/+f/5//n/+v/6//f/9v/1//X/9f/2//b/+P/6//v//P/8//r/+v/6//j/+v/6//v/
+//8//z/+v/6//j/+P/4//j/+v/6//r/+v/6//v/+//7//v/+//8//z//P/8//3//f/9
//3//f/9//3//f/9//3////////////9//3//v/+//7//v/+//7//v/+//7//v/+//7/
/v//////AAAAAAAAAAAAAAIAAQD8//H/6f/h/9X/y//C/7f/mP9o/zv/H/8T/xP/Ef8M
/w7/Gv8s/0j/Zf91/3n/bP9V/0n/Vf9o/3z/k/+o/7b/wf/O/9X/2v/g/+r/8P/0//z/
AgAFAAUABgAJAAkADAANAA8AEAARABIAEgASABMAEwATABQAFQAVABUAFgAWABYAFwAX
ABUAFQAVABYAGAAXABcAGAAZABkAGQAZABkAGQAZABkAGwAcABwAHAAaABsAGwAbABsA
GwAcABwAHAAcABwAHAAfAB8AIAAgAB4AHgAeAB4AIQAhACIAIgAiACIAIgAiACIAIwAk
ACQAJAAkACQAJQAlACUAJQAlACcAJwAoACgAJwAnACcAJwApACkAKQApACYAJgAmACYA
JQAlACQAIwAkACMAIgAhACAAHwAcABsAGwAaABgAFwAWABQAEgASAA8ADgANAAwACwAK
AAkACQAGAAQABAACAAEAAAAAAAAA/v/+//z//P/9//3//f/9//7//v/9//3//f/9//3/
/v/+//7/AAAAAAAA/////wAAAQABAAEAAQADAAMAAwADAAIAAgACAAIAAgABAAEAAQAC
AAIAAgACAAIAAgACAAIABAAEAAQABAAEAAQAAwADAAEAAQABAAEAAQABAAAAAAD/////
/////////v/+//7/AAAAAAAAAAD+//7//v/+//3//f/9//3//////////v/8//3//f/9
//3//f/9//3//f/9//3//f///////////////////////f/9//3//f//////////////
/////////v/+//7//f////////////3//v/+//z//v////////////////8CAAIAAgAC
AAMABQAGAAcABwAIAAgABwAHAAcABQAEAAQAAgAAAP7//v/+//7//f/9//3//v/8//v/
+v/5//n/+f/6//r//P/8//3//v/8//z//P/8//z//P/8//3//f/+//7//P/8//z//P/8
//z//P/8//z//P/8//3//f/7//v/+//8//7//v/+/////f/9//3//f////////////3/
/f/9//3/////////AAD+//7//v/+/wAAAAAAAAAA/v/+//7//v//////AAAAAAIABAAC
AAAAAQD8//H/5//d/9X/y//G/7f/mP9o/zv/If8X/xf/E/8Q/xL/Gv8w/1D/a/91/3X/
Yv9N/0v/Wf9s/4D/l/+s/7r/xf/Q/9f/3v/k/+z/8v/4/wAABgAHAAcACAALAAsADAAN
AA8AEAARABIAEgASABUAFQAVABYAFQAVABUAFgAWABYAFwAXABcAFwAXABgAGAAXABcA
GAAbABsAGwAbABsAGwAbABsAGQAaABoAGgAaABsAGwAbABsAGwAcABwAHAAcABwAHAAd
AB0AHgAeAB4AHgAeAB4AHwAfACAAIAAgACAAIAAgAB4AHwAgACAAIAAgACAAIQAhACEA
IQAhACMAIwAkACQAIQAhACEAIQAhACEAIQAhACAAIAAgACAAHwAfAB4AHQAcABsAGgAZ
ABgAFwAUABMAEQAQAA4ADQAMAAoACAAIAAkACAAHAAYABwAGAAUABQAEAAIAAgAAAP3/
/P/8//z//P/8//r/+v/7//v/+//7//7//v/9//3/+//7//v//P/+//7/AAAAAAAA////
/wAA/////////////////////wIAAgACAAIAAAD///////8CAAIAAgACAAIAAgACAAIA
AgACAAIAAgAAAAAA/////wEAAQABAAEA//////7//v/9//3//f/9/////v/+//7//v/+
//7//v/+//7//v/+//v/+//7//v//f/9//3//P/8//3//f/9//3//f/9//3//f/9//3/
/f/9//3//f/9//v/+//7//v//f/9//3//f/7//v/+//7//3//f/9//3//P/8//z/+//9
//3//f/9//3//v/+//z//v////////////////8CAAAAAAAAAAEAAwAEAAUABQAFAAAA
/P/8//z//P/8//z/+v/5//j/+P/6//n/+P/3//f/9//4//j/+P/4//n/+v/7//z//f/+
//r/+v/6//v/+//8//z/+v/4//j/+P/4//r/+v/6//r/+v/6//v/+//7//v/+//8//z/
/P/8//3//f/9//3//f/9//3//f/9//3//f/9//3//f/9//3//v/8//z//P/8//7//v/+
//7//P/8//z//P//////AAAAAAAAAgAAAP7//f/8//P/5//f/9f/zf/G/7f/lv9q/0H/
K/8h/yH/If8e/yL/KP82/1D/af91/3P/Yv9T/1P/Yf92/4r/nf+u/7r/xf/O/9X/3P/i
/+r/8P/2//7/BAAFAAUABgAJAAkACAAJAAsADAANAA4ADgAOAA8ADwAPABAAEQARABEA
EgASABIAEwATABMAEwATABQAFAATABMAFAATABMAEwATABUAFQAVABUAFQAWABYAFgAW
ABcAFwAXABUAFQAWABYAGAAYABgAGAAXABcAGAAYABgAGAAYABgAGQAZABoAGgAcABwA
HAAcABoAGwAcABwAHAAcABwAHQAdAB0AHQAdAB0AHQAeAB4AHQAdAB0AHQAdAB0AHQAd
ABoAGgAaABoAGQAZABgAFwAWABUAFAATABIAEQAOAA0ADwAOAAwACwAIAAYABAAEAAUA
BAADAAIAAQAAAP////8AAP7//v/8//v/+v/6//r/+v/6//j/+P/5//n/+f/5//r/+v/5
//n/+f/5//n/+v/6//r//P/8//z/+//7//z//f/9//3//f///////////wAAAAAAAAAA
AAD///////8AAAAAAAAAAAAAAAAAAAAAAAAAAAAAAAAAAAAA//////3//f/9//3/////
//7//v/9//3//f/9//3//P/8//z//P/8//z//P/8//z//P/8//v/+//7//v/+//7//v/
+v/6//v/+//7//v/+//7//v/+//7//v/+//5//n/+f/5//v/+//7//v/+//7//v/+//7
//v/+//7//v/+//7//v//P/8//z/+//7//v/+//7//v//P/8//r//P/9//3//f/9//3/
/f8AAAAAAAAAAAEAAQACAAMAAwAEAAQAAwADAAQA/v/8//z//P/8//r/+f/4//j/+v/5
//j/9//1//X/9v/2//j/+P/5//r/+v/6//r/+v/4//j/+P/5//n/+v/6//j/+v/6//r/
+v/4//j/+P/4//r/+v/7//v/+//7//v//P/8//z//P/9//3//f/9//3//f/9//3//f/9
//3//f/9//3//f/9//7//v/+//7//v/+//7//v/+//7//v/+//7//////wAAAAACAAAA
AAAAAAEA/v/3/+3/4//Z/83/yP+//6r/gv9R/y3/G/8X/xn/FP8S/xb/Jv9A/13/cf97
/3T/X/9N/1H/Yv92/4v/oP+w/73/yP/T/9r/3v/m/+7/9P/4/wAABwAFAAYACQAJAAoA
CwANAA4AEQASABIAEgARABEAEQASABMAEwATABQAFAAUABUAFQAVABUAFQAWABgAFwAX
ABgAFwAXABcAFwAZABkAGQAZABkAGgAaABoAGgAbABsAGwAbABsAHAAcABwAHAAcABwA
HQAdAB4AHgAeAB4AHgAeACEAIQAiACIAIgAiACIAIgAgACEAIgAiACQAJAAkACUAJQAl
ACUAJQAlACUAJgAmACUAJQAlACUAJQAlACUAJQAkACQAJAAkACUAJQAkACMAIgAhACAA
HwAeAB0AGgAZABkAGAAWABUAFAASABAAEAANAAwACwAKAAkACAAHAAcABgAEAAQAAgAB
AAAAAAAAAP7//v/8//z//f/9//3//f/+//7//f/9//3//f/9//7//P/8//7//v8AAP//
//8AAAEAAQABAAEAAwADAAMAAwAEAAQABAAEAAQAAwADAAMAAgACAAIAAgACAAIAAgAC
AAIAAgACAAIAAgACAAEAAQABAAEAAQABAAEAAQAAAAAA//////////////7//v/+//z/
/P/8//z//v/+//7//v/9//3//f/9//3//f/9//z//P/9//3//f/9//3//f/9//3//f/9
//3//f/9//3//f///////////////////////f/9//3//f/9//3//f/9//7//v/+//3/
/f/9//3//f/9//7//v/8//z//f/9//3/////////AgACAAIAAgADAAUABgAHAAcACAAI
AAcABwAKAAcAAQD+//z//P/8//z/+//7//v//P/8//v/+v/5//f/9//4//j/+P/4//n/
+v/8//z//P/8//r/+v/6//v/+//8//z/+v/6//r/+v/6//j/+P/4//j/+v/6//v/+//7
//v/+//8//z//P/8//3//f/9//3//f/9//3//f/9//3//f/9//3//f/9//3//v/+//7/
/v/+//7//v/+//7//v/+//7//v//////AAAAAP7/AAAAAAAA///8//P/6f/f/9X/y//E
/7n/mv9o/zf/G/8L/wv/C/8G/wj/Ev8m/0T/Yf9v/3H/Zv9N/0P/Uf9k/3j/j/+k/7T/
wf/O/9X/3P/k/+r/8P/2//z/BAAHAAUABgAJAAkADAANAA8AEAARABIAEgASABUAFQAV
ABYAFwAXABcAGAAWABYAFwAXABcAFwAXABgAGgAZABkAGgAbABsAGwAbAB0AHQAdAB0A
HAAcABsAGgAcAB0AHQAdAB0AHQAeAB4AHgAeAB4AHgAfAB8AIAAgACAAIAAgACAAIwAj
ACQAJAAiACIAIgAiACIAIwAkACQAJAAkACQAJQAnACcAJwAnACUAJQAmACYAJQAlACUA
JQAnACcAJwAnACYAJgAmACYAJQAlACQAIwAkACMAIgAhACAAHwAcABsAGQAYABYAFQAU
ABIAEAAQAA8ADgANAAwACQAIAAcABwAIAAYABgAEAAMAAgACAAIAAAAAAP7//v/9//3/
/f/9/wAAAAD//////f/9//3//v/+//7/AAAAAAAA/////wAAAQABAAEAAQABAAEAAQAB
AAIAAgACAAIAAgABAAEAAQAEAAQABAAEAAIAAgACAAIAAgACAAIAAgACAAIAAQABAAEA
AQABAAEAAQABAAAAAAD//////////////v/+//7//P/8//z//P/+//7//v/+//3//f/9
//3//v///wAAAAD+///////////////////////////////9//3//f/9////////////
////////////////////////////////AAAAAAAA////////////////AAAAAP7/AgAD
AAMAAwABAAEAAQAEAAQABAAEAAUABQAGAAcABwAJAAgABgAFAP7/AAD+//7//v/+//v/
+//7//z/+v/5//j/9//5//n/+v/6//z//P/9//7//v/+//7//v/6//r/+v/7//3//v/+
//z//P/8//z//P/8//z//P/8//z//P/9//3//f/9//3//v/8//z//P/9////////////
//////////8BAAEAAQABAAAA///+//7/AAAAAAAAAAAAAAAAAAAAAAAAAAAAAAAAAQAB
AAIAAgACAAAAAgAEAAEA+v/x/+n/3//T/8v/xP+v/4T/WP83/yX/If8l/x//Hv8g/yr/
RP9g/2//cf9p/1j/Uf9d/2//hP+Y/6v/uP/C/8v/1P/b/+L/6v/y//b//P8EAAYABwAH
AAgACwALAAwADQAPABAAEQASABIAEgATABMAEwAUABUAFQAVABYAFAAUABUAFQAVABUA
FQAWABYAFQAVABYAFwAXABcAFwAXABcAFwAXABcAGAAYABgAGAAZABkAGQAZABkAGgAa
ABoAGgAaABoAGwAbABwAHAAaABoAGgAaABsAGwAcABwAHAAcABwAHAAcAB0AHgAeAB4A
HgAeAB8AHwAfAB8AHwAdAB0AHgAeAB0AHQAdAB0AHQAdAB0AHQAaABoAGgAaABkAGQAY
ABcAFgAVABQAEwASABEADgANAA0ADAAKAAkACgAIAAYABgAFAAQAAwACAAMAAgABAAEA
AAD+//7//P/9//z//P/8//z//P/6//r/+//7//v/+//8//z/+//7//3//f/9//7//v/+
/wAAAAAAAP////8AAP//////////AQABAAEAAQAAAAAAAAAAAAIAAQABAAEAAgACAAIA
AgACAAIAAgACAAQABAAEAAQAAgACAAEAAQABAAEAAQABAAEAAQAAAAAAAQABAAEAAQD/
//7//v/+//7//v/+//7//v/+//7//v/9//3//f/9//3//f/9//z//P/9//3//f/9//3/
/f/9//3//f/9//3//f/9//3//f///////////////////////f/9//3//f//////////
//7//v/+//3//////////////wAAAAD+/wAAAQABAAEAAQABAAEABAAEAAQABAAFAAcA
CAAJAAkACQAEAAAA/v/+//7//v/7//v/+//8//7//f/8//v/+f/5//r/+v/8//z//f/+
//z//P/8//z//P/8//z//f/9//7//v/8//z//P/8//z//P/8//z//P/+//7///////3/
/f/9//7//P/8//z//f/9//3//f/9/////////////f/9//3//f/9//3//f/+//7//v/+
//7//v/+//7//v8AAAAAAAAAAAEAAQACAAIAAAAAAAIAAAD///r/8f/p/9//1f/N/8b/
s/+S/2T/Pf8n/x//If8d/xz/Hv8o/0D/XP9z/33/e/9o/1X/U/9h/3T/iP+d/67/vP/H
/9D/1//e/+b/7v/0//r/AAAGAAkABwAIAAsACwAMAA0ADwAQABEAEgASABIAEQARABEA
EgATABMAEwAUABYAFgAXABcAFwAXABcAGAAYABcAFwAYABkAGQAZABkAFwAXABcAFwAX
ABgAGAAYABoAGwAbABsAGwAbABwAHAAcABwAHAAcAB0AHQAeAB4AHgAeAB4AHgAfAB8A
IAAgACAAIAAgACAAIAAhACIAIgAiACIAIgAjACMAIwAjACMAIwAjACQAJAAjACMAIwAj
ACMAIwAjACMAIgAiACIAIgAhACEAIAAfACAAHwAeAB0AGgAZABYAFQAVABQAEgARABAA
DgAMAAwACwAKAAkACAAHAAYABQAFAAQAAgACAAAA///+//7//v/+//7//P/8//3//f/9
//3//P/8//v/+//9//3//f/+//7//v8AAAAA/v/9//3//v///////////wEAAQABAAEA
AgACAAIAAgACAAEAAQABAAIAAgACAAIAAgACAAIAAgAAAAAAAAAAAAAAAAD/////////
/////////////v/+//3//f/9//3//f/8//z//P/8//z//P/8//z//P/8//z/+//7//v/
+//7//v/+//6//r/+//7//v/+//7//v/+//7//v/+//7//v/+//7//v/+//7//v/+//7
//v/+//7//v/+//7//v//f/9//3//f/8//z//P/7//v/+//7//v/+//8//z/+v/8//3/
/f/9//3//f/9/wAAAgACAAIAAwADAAQABQAFAAcABgAAAPv//P/6//r/+v/6//n/+f/5
//r/+v/5//j/9//1//X/9v/2//j/+P/5//r/+v/6//r/+v/2//b/9v/3//n/+v/6//j/
9v/2//b/9v/2//b/9v/2//b/9v/3//f/+f/5//n/+v/4//j/+P/5//n/+f/5//n/+f/5
//n/+f/5//n/+f/5//n/+f/5//r/+v/6//r/+v/8//z//P/8//r/+v/6//r/+//7//z/
/P/8//z//P/+//v/9v/t/+P/2f/N/8X/vv+r/4b/VP8r/xH/C/8N/wn/Bv8K/xj/MP9Q
/2n/df9x/17/R/9H/1f/av9+/5P/qP+4/8H/zP/T/9r/4P/o/+7/9P/8/wQAAwADAAQA
BwAHAAgACQALAAwACwAMAAwADAAPAA8ADwAQABEAEQARABIAEgASABMAEwATABMAEwAU
ABQAEwATABQAFQAVABUAFQAVABUAFQAVABUAFgAWABYAFgAXABcAFwAXABcAGAAYABgA
GAAYABgAGQAZABoAGgAaABoAGgAaABsAGwAcABwAHgAeAB4AHgAcAB0AHgAeACAAIAAg
ACEAIQAhACEAIQAhACEAIgAiACEAIQAhACEAIwAjACMAIwAiACIAIgAiACEAIQAgAB8A
HgAdABwAGwAaABkAFgAVABUAFAASABEAEAAOAAwADAALAAoACQAIAAUABAADAAMAAAD+
//7//P/7//r/+v/6//r/+v/4//j/+f/5//n/+f/4//j/9//3//n/+f/5//r/+v/6//z/
/P/8//v/+//8//3//f/9//3/+//7//v/+//+//7//v/+/wAA/////////v/+//7//v/+
//7//v/+//7//v/+//7//v/+//3//f/7//v/+//7//3//f/8//z/+//7//v/+//5//j/
+P/4//j/+P/4//j/+v/6//r/+v/5//n/+f/5//n/+f/5//j/+P/5//n/+f/3//f/9//3
//n/+f/5//n/+//7//v/+//5//n/+f/5//v/+//7//v/+f/5//n/+f/5//n/+f/5//r/
+v/6//n/+//7//v/+//5//r/+v/4//z//f/9//3//f/9//3/AAD+//7//v///wEAAgAD
AAMABAAEAAMAAwAAAP3/+//8//r/+v/6//r/9//3//f/+P/4//f/9v/1//X/9f/2//b/
+P/4//n/+v/6//r/+v/6//r/+v/6//v/+f/6//r/+P/4//j/+P/4//j/+P/4//j/+P/4
//n/+f/5//n/+f/6//r/+v/6//v/+//7//v/+//7//v/+//7//n/+f/5//n/+//7//v/
/P/8//z//P/8//z//P/8//z//P/8//z//P/9//3//v/+/wAAAAD8//z//f/2/+v/4f/Z
/8//yf/A/63/iP9a/zP/H/8Z/xn/Ff8S/xb/Hv84/1b/Zf9r/2n/WP9J/1H/Y/94/4z/
n/+u/7j/xf/Q/9f/3P/k/+j/7v/2/wAABAAFAAMABAAHAAcACAAJAAsADAANAA4ADgAO
AA8ADwAPABAAEQARABEAEgASABIAEwATABMAEwATABQAFAATABMAFAAVABUAFQAVABMA
EwATABMAFQAWABYAFgAWABcAFwAXABcAFwAYABgAGAAYABgAGAAZABkAGgAaABgAGAAY
ABgAGQAZABoAGgAcABwAHAAcABwAHQAeAB4AHAAcABwAHQAdAB0AHQAdABsAGwAcABwA
GwAbABsAGwAbABsAGwAbABgAGAAYABgAFwAXABYAFQAUABMAEgARABIAEQAOAA0ADQAM
AAoACQAIAAYABAAEAAMAAgABAAAAAQAAAP/////+//z//P/6//n/+P/4//j/+v/6//j/
+P/5//n/+f/5//r/+v/5//n/+f/5//n/+v/6//r//P/8//z/+//7//z//f/9//3//f/9
//3//f/9//7//v/+//7//P/7//v/+//+//7//v/+//7//v/+//7//v/+//7//v/8//z/
+//7//3//f/9//3/+//7//r/+v/7//v/+//7//v/+v/6//r/+v/6//r/+v/6//r/+v/6
//n/+f/5//n/+f/5//n/+P/4//n/+f/5//f/9//3//f/+f/5//n/+f/3//f/9//3//f/
9//3//f/+f/5//n/+f/3//f/9//3//n/+f/5//n/+P/4//j/9//5//n/+f/5//n/+v/6
//j/+P/5//n/+f/5//n/+f/8//7//v/+//////8AAAEAAQABAP7/+v/4//b/9v/2//b/
8//z//P/9P/0//P/8v/x//H/8f/y//L/9P/0//X/9v/4//j/+P/4//T/9P/0//X/9//4
//j/9v/0//T/9P/0//b/9v/2//b/9P/0//X/9f/1//X/9f/2//b/9v/2//f/9//3//f/
9//3//f/9//3//f/9//3//f/+f/5//n/+v/4//j/+P/4//j/+P/4//j/+P/4//j/+P/5
//n/+v/6//r/+P/4//r/+f/y/+f/3//V/8v/w/+6/6X/gv9U/zH/H/8Z/xv/Gf8Y/xz/
Jv8+/1z/bf91/2//Wv9L/0//Yf92/4r/nf+s/7j/w//M/9H/2P/i/+j/7P/0//r//v/9
////AAADAAMABAAFAAcACAAJAAoACgAKAAsACwALAAwADQANAA0ADgAOAA4ADwAPAA8A
DwAPABAADgANAA0ADgAPAA8ADwAPAA8ADwAPAA8ADwAQABAAEAAQABEAEQARABMAEwAU
ABQAEgASABIAEgATABMAFAAUABQAFAAUABQAFQAVABYAFgAWABYAFgAWABYAFwAYABgA
GAAYABgAGQAXABcAFwAXABcAFwAYABgAFwAXABcAFwAVABUAFQAVABQAFAAUABQAEQAR
ABAADwAQAA8ADgANAAoACQAGAAUABQAEAAIAAQAAAP7//P/8//3//P/7//r/+f/4//f/
9//2//T/9P/y//H/8P/w//D/8v/y//D/8P/v/+//7//v//D/8P/v/+//8f/x//H/8v/w
//D/8v/y//L/8f/x//L/8//z//P/8//1//X/9f/1//T/9P/0//T/9v/1//X/9f/2//b/
9v/2//b/9v/2//b/9P/0//T/9P/0//T/8//z//P/8//z//P/8//z//L/8v/x//H/8f/x
//H/8P/w//D/8P/w//D/8P/w//D/8P/w/+//7//v/+//7//v/+//7v/u/+//7//v/+//
7//v/+//7f/t/+3/7f/v/+//7//v/+//7//v/+//7//v/+//7//v/+//7//v/+//7//v
/+//8P/w//D/7//v/+//7//v/+3/7v/u/+z/7v/v/+//7//v/+//7//y//L/8v/y//P/
9f/2//f/9//4//j/9//3//r/9//y//D/8P/w//D/7v/t/+z/7P/u/+3/7P/r/+v/6//s
/+z/8v/0//f/+v/6//r/+v/6//j/+P/4//n/+//8//z/+v/6//r/+v/6//j/+P/4//j/
+v/6//v/+//7//v/+//8//7//v/+/////v/9//z/+//9//3//f/9//3//f/9//3//f/9
//3//v/+//7//v/+//7//v/+//7//v/+//7//v//////AAAAAAAA/v/+//7////8//X/
6//h/9f/zf/E/7v/pP94/0f/Jf8R/w//Ef8K/wr/Ev8i/z7/X/9z/3f/cP9Z/0f/Tf9g
/3T/if+g/7D/u//I/9P/2P/e/+b/7P/w//j/AAADAAMABAAHAAcABgAHAAkACgAMAA4A
DwAQAA8ADwAPABAAEQARABEAEgASABIAEwATABMAEwATABQAFAATABMAFAAVABUAFQAV
ABcAFwAXABcAFwAYABgAGAAWABcAFwAXABcAFwAYABgAGgAaABoAGgAbABsAHAAcABwA
HAAcABwAGwAbABwAHAAcABwAHAAcAB4AHwAgACAAHgAeAB4AHwAfAB8AHwAfACEAIQAi
ACIAIQAhACEAIQAjACMAIwAjACIAIgAiACIAHwAfAB4AHQAeAB0AHAAbABoAGQAWABUA
FQAUABIAEQAOAAwACgAKAAkACAAHAAYABQAEAAMAAwAAAP7//v/8//v/+v/6//r/+v/6
//j/+P/3//f/9//3//j/+P/3//f/9//3//f/+P/2//b/+P/4//j/9//3//j/+//7//v/
+//7//v/+//7//r/+v/6//r/+v/5//n/+f/6//r/+v/6//r/+v/6//r/+v/6//r/+v/6
//r/+f/5//f/9//3//f/9f/1//T/9P/z//P/8//z//X/9P/0//T/9P/0//T/9P/y//L/
8v/y//P/8//z//P/8//z//P/8v/w//H/8f/x//H/8f/x//H/8//z//P/8//y//H/8P/v
//H/8f/x//H/8f/x//H/8f/v/+//7//v//H/8f/x//H/8P/w//D/7//v/+//7//v//H/
8v/y//D/8P/x//H/8f/x//H/8f/0//T/9P/0//X/9f/2//f/9//6//r/+f/5//b/8//x
//D/7v/t/+z/7P/s/+z/7P/r/+3/7P/s/+z/6//r/+v/6v/r/+v/6v/p/+r/6v/r/+z/
6//r/+r/6v/q/+r/6v/q/+j/5//n/+f/6f/q/+r/6v/o/+j/6P/o/+j/6P/q/+r/6v/q
/+r/6v/q/+r/6v/q/+r/6v/q/+r/6v/q/+r/6v/q/+r/6v/q/+r/6v/q/+r/6v/q/+r/
6v/q/+r/6v/q/+r/6v/s/+z/7P/s/+r/6v/q/+r/5f/i/9//3P/S/8j/vv+0/5r/gP9m
/0z/Nv8i/w7/+v7//gL/Bf8I/xv/Lv9B/1T/Tv9I/0L/PP9O/17/bv9+/43/mv+n/7T/
u//A/w==
         </WaveFormData>
      </LeadData>
      <LeadData>
         <LeadByteCountTotal>10000</LeadByteCountTotal>
         <LeadTimeOffset>0</LeadTimeOffset>
         <LeadSampleCountTotal>5000</LeadSampleCountTotal>
         <LeadAmplitudeUnitsPerBit>4.88</LeadAmplitudeUnitsPerBit>
         <LeadAmplitudeUnits>¦ÌV</LeadAmplitudeUnits>
         <LeadHighLimit>2147483647</LeadHighLimit>
         <LeadLowLimit>268435456</LeadLowLimit>
         <LeadID>V3</LeadID>
         <LeadOffsetFirstSample>0</LeadOffsetFirstSample>
         <FirstSampleBaseline>0</FirstSampleBaseline>
         <LeadSampleSize>2</LeadSampleSize>
         <LeadOff>FALSE</LeadOff>
         <BaselineSway>FALSE</BaselineSway>
         <ExcessiveACNoise>FALSE</ExcessiveACNoise>
         <MuscleNoise>FALSE</MuscleNoise>
         <LeadDataCRC32>1057455453</LeadDataCRC32>
         <WaveFormData>
IgAiACIAIgAiACIAIgAiACIAIgAiACIAIgAiACIAIgAiACIAIgAiACIAIgAiACIAIgAi
ACIAIgAiACIAIgAiACIAIgAiACIAIAAgACAAIAAgACAAIAAgAB4AHgAeAB4AHAAcABwA
HAAYABYAFAASAA4ADAAKAAgABQAEAAMAAgD///7//f/8//n/+P/3//b/9f/0//P/8v/y
//L/8v/y//D/8P/w//D/8P/w//D/8P/w//D/8P/w//L/8v/y//L/8v/y//L/8v/0//T/
9P/0//T/9P/0//T/9P/0//T/9P/0//T/9P/0//T/9P/0//T/8v/y//L/8v/y//L/8v/y
//D/8P/w//D/7v/u/+7/7v/u/+7/7v/u/+7/7v/u/+7/7v/u/+7/7v/u/+7/7v/u/+7/
7v/u/+7/7v/u/+7/7v/u/+7/7v/u/+7/7v/u/+7/7v/u/+7/7v/w//D/8P/w/+7/7v/u
/+7/7v/u/+7/7v/w//D/8P/w//D/8P/w//D/7v/u/+7/7v/u/+7/7v/u//D/8P/w//D/
8P/w//D/8P/x//L/8//0//X/9v/3//j/+f/6//v//P/+//7//v/+//3//P/7//r/+P/4
//j/9//2//X/9f/0//T/8//w//D/7v/v/+//7//x//L/8v/y/+//7//v/+3/7//v/+//
7//u/+7/7P/r/+r/6v/q/+r/6P/o/+j/6f/p/+n/6f/p/+n/6v/q/+v/6//r/+v/6//r
/+v/6//r/+v/7P/s/+z/7v/u/+7/7v/s/+z/7f/t/+3/7f/t/+3/7f/t/+3/7f/v/+//
7//w/+7/7v/v/+//8P/w//L/8v/r/+P/3f/W/87/yv/J/8b/tv+Z/37/e/+D/47/lv+g
/8D/6P8IAB8AMQAuAAoAwP9o/zP/Nf9N/2X/ev+M/5r/pv+x/7n/vf/E/83/0v/X/9//
5f/o/+j/6f/q/+v/7P/u/+//8P/x//H/8f/y//X/9f/1//b/9v/3//f/+P/4//j/+P/4
//j/+P/5//n/+f/4//j/+f/7//v//P/8//z//P/8//z//v/+///////9//3//f/9////
/////wAA/v/+//7//v8AAAEAAQABAAEAAQACAAIAAwADAAMABAAEAAQABAAEAAUABgAG
AAYABgAGAAgACAAIAAgACAAIAAkACQAKAAoACgAKAAoACgANAA0ADQANAA0ADgAPAA8A
DwAPAA8ADwAPAA8ADwAOAAwACwALAAsACgAKAAkACQAHAAYABgAGAAYABQAFAAUAAgAB
AAAA///8//v/+f/3//T/8v/y//H/7//t/+v/6f/q/+r/6v/q/+j/5//n/+b/5P/k/+T/
4//j/+P/5P/k/+T/5P/l/+X/4//k/+T/5P/l/+X/5P/k/+T/5P/k/+T/4v/i/+L/4v/k
/+T/5P/k/+L/4f/h/+H/4f/h/+H/4P/i/+L/4v/h/9//3//f/9//3v/e/93/3P/c/9z/
3P/c/9v/2//b/9v/2//b/9v/2//X/9n/2f/Z/9n/2f/Y/9j/2//b/9r/2v/Z/9n/2f/Z
/9n/2f/Z/9n/2f/Z/9n/2v/Y/9j/2P/Y/9r/2v/a/9r/2f/Z/9j/1v/Y/9j/2f/Z/9n/
2f/Y/9j/2f/Z/9j/2P/a/9r/2v/a/9j/2P/Y/9j/2P/Y/9j/2f/a/9v/3P/d/93/3f/e
/9//4P/h/+L/4//k/+T/5P/k/+T/4//h/+L/4f/g/97/3v/e/97/2//b/9v/3P/a/9j/
1//U/9L/0v/T/9P/0//T/9T/1P/S/9H/0f/R/8//z//P/8//z//Q/9D/zv/P/87/zv/O
/87/zv/O/87/z//P/8//z//P/8//0P/Q/9H/0f/R/9H/z//P/8//z//R/9H/0v/S/9D/
0P/Q/9D/0P/Q/9D/0f/R/9H/0f/R/9H/0f/R/9H/0f/R/9H/0f/S/9L/0v/T/9P/1v/U
/9L/0v/N/8P/u/+2/7D/rv+v/6j/mP97/2b/Y/9v/3j/fv+Q/7L/1v/2/w8AHQAUAOj/
lP88/xf/H/85/0//Zv96/4b/kP+b/6P/qf+y/7n/vv/D/83/0//S/9T/1f/W/9f/2P/a
/9v/3P/f/9//3//g/+P/4//j/+T/5P/l/+X/5v/m/+b/5v/m/+T/5P/l/+X/5//m/+b/
5//p/+n/6v/q/+r/6v/q/+r/6v/q/+v/6//r/+v/6//r/+v/6//r/+z/6v/q/+r/6v/s
/+3/7f/t/+3/7f/u/+7/7f/t/+3/7v/w//D/8P/w/+//8P/w//D/8P/w//L/8v/w//D/
8P/w//H/8f/y//L/8v/y//L/8v/x//H/8f/x//H/8v/z//P/8//z//P/8//x//H/8f/w
//D/7//v/+//7P/s/+v/6//p/+j/6P/o/+r/6f/p/+n/6f/p/+n/6f/o/+f/5f/j/+D/
3v/e/93/3v/d/9z/2//c/9z/3P/c/9z/2//b/9r/2v/a/9r/2f/Z/9n/2v/a/9r/2v/b
/9v/2f/a/9r/2v/Z/9n/2P/Y/9r/2v/a/9r/2P/Y/9j/2P/Z/9r/2//c/9r/2f/Z/9n/
2f/Z/9n/2P/b/9z/3f/d/9//3//f/9//3f/c/9r/2P/W/9b/1v/W/9f/1//X/9f/1//X
/9f/1//X/9n/2f/Z/9n/2f/Y/9j/2f/Z/9j/2P/b/9v/2//b/9v/2//b/9v/2//b/9v/
3P/c/9z/3P/c/9z/3P/c/9z/3P/d/93/3P/a/9r/2//b/9z/3f/d/97/3//f/97/3v/e
/97/3v/e/+D/4P/g/+D/4P/g/+D/4f/i/+P/5P/l/+X/5f/m/+f/6P/p/+r/6//q/+b/
4v/k/+T/5P/k/+T/4f/h/+H/4v/k/+L/4f/e/97/3v/f/9//3f/d/97/3v/f/9//4P/h
/93/3f/d/93/3f/e/97/3P/b/9r/2v/a/9r/2v/a/9r/2//b/9v/2//b/9v/3P/c/9v/
2//b/9v/3f/d/93/3f/b/9v/3P/c/97/3v/e/97/3v/e/97/3//d/93/3f/d/93/3f/d
/93/3f/d/93/3f/g/+D/4P/h/+n/8P/w/+7/7v/r/+P/2//U/9D/zv/N/8b/sv+X/4T/
g/+L/5b/nv+w/9D/8P8GABkAJQAcAPL/qv9g/z//R/9h/3f/iv+a/6b/sP+7/8H/x//O
/9X/2v/h/+n/7//w//D/8f/y//P/8v/0//X/9v/5//n/+f/6//v/+//7//z/+v/7//v/
/P/8//z//P/8//z//P/9//3////+//7/////////AAAAAAAAAAAAAAAA/v/+//////8B
AAEAAQABAAEAAQABAAIAAgACAAIAAgACAAMAAwADAAMAAwAEAAQAAwADAAMABAAGAAYA
BgAGAAcACAAIAAgACAAIAAoACgAKAAoACgAKAAkACQAKAAoACgAKAAoACgALAAsACwAL
AAkACgALAAsACQAJAAkACQAJAAkACQAIAAgABwAHAAcABgAGAAUABQADAAIAAgACAAQA
AwADAAMABAADAAIAAQACAAEA///9//z/+v/6//n/+P/3//b/9f/2//b/9v/2//T/8//z
//L/8v/y//L/8f/x//H/8v/y//L/8v/z//P/8//0//T/9P/1//X/9P/0//T/9P/0//T/
9P/0//T/9P/0//T/9P/0//b/9f/1//X/9f/1//X/9P/y//L/8v/x/+//7//v/+//8P/w
/+//7v/u/+7/7v/u/+3/7f/t/+3/7f/t/+3/7f/r/+3/7f/t/+3/7f/s/+z/7f/t/+z/
7P/r/+v/6//r/+3/7f/t/+3/7f/t/+3/7v/s/+z/7P/s/+7/7v/u/+7/7v/v/+//7v/u
/+7/7//v/+//7//u/+7/8f/x//D/8P/y//L/8v/y//L/8v/y//L/8v/y//L/8//0//X/
9v/3//f/9//4//n/+v/7//z//f8BAAIAAwAEAAMAAAD+//7//v/+//v/+//7//z//f/8
//z/+v/4//j/+f/5//f/9//4//j/+v/5//n/+f/3//f/9//3//f/+P/4//b/9v/2//f/
+P/5//r/+//8////AQADAAUABQAFAAYABgAHAAcABwAHAAkACQAJAAkACwALAAwADAAM
AAwADAAMAAoACgAKAAsACwALAAsACwALAAsACwALAA0ADQANAA0ADAAMAAwADQAPABAA
DgAOAA4ACwAFAPv/9v/w/+z/6//q/+D/x/+s/5//of+s/7b/vv/U//r/HgA7AE8AVABC
AAgAsP9p/1X/af+B/5j/rP+8/8b/0f/Z/+H/5v/t//b/+////wkADgAMAA0ADgAPABAA
EgATABQAFQAVABUAFgAWABUAFAAUABQAFQAVABYAFAAUABQAFAAWABYAFwAXABcAFgAW
ABcAFwAXABgAGAAYABgAGAAYABgAGAAZABkAGQAZABkAGQAZABkAGQAaABgAGAAYABgA
GAAZABkAGQAZABkAGgAaABsAGwAbABwAHAAcABwAHAAbABwAHAAcAB4AHgAgACAAIAAg
ACAAIAAjACMAJAAkACQAJAAkACQAJQAlACUAJQAlACYAJwAnACkAKQApACkAKQApACkA
KAAoACcAJwAnACYAJgAlACUAJQAkACQAJAAkACMAIwAjACIAIQAgAB8AHgAdABsAGQAW
ABQAFAATABAADwAOAA0ADAAMAAwADAAKAAkACQAIAAgACAAIAAcABwAHAAgACAAIAAgA
CQAJAAkACgAKAAoACwALAAoACgAMAAwADAAMAAwADAAMAAwADAAMAAwADAAMAAsACwAL
AAsACwALAAoACgAKAAoACQAJAAkACQAJAAgACAAHAAYACAAIAAgACAAHAAcABwAHAAUA
BQAFAAUABQAHAAcABwAHAAcABgAGAAcABwAGAAYABwAHAAcABwAHAAcABwAHAAkACQAJ
AAoACgAKAAoACgAMAAwADAAMAAwADQANAAwACgAKAAsACwAMAA0ADQAOAA8ADwAOAA4A
DgAOAA4ADgAQABAAEAAQABAAEAAQABEAEgATABQAFQAVABUAFgAXABgAGQAaABsAHQAe
AB8AIAAjAB8AHAAaABgAGAAYABgAFwAXABcAGAAaABgAFwAUABIAEgATABMAEwATABQA
FAAUABMAEwATABIAEwAUABUAFgAYABkAGAAZABgAGAAYABgAGAAYABgAGwAbABsAGwAd
AB0AHgAeAB8AHwAfAB8AHwAfAB8AHwAfAB8AIAAgACIAIgAiACIAJAAkACQAJQAlACUA
JQAlACUAJQAlACUAJQAlACUAJQAoACgAKAApACcAKAAqACgAJgAjABsAEwAMAAgABgAH
AAQA9P/T/7j/s/+5/8b/zv/a//r/IgBGAGMAdQBwAEgA/v+g/2v/cf+L/6H/uP/O/9z/
6P/x//n/AQAIAA8AFgAbACMAKQAsACwALQAuAC8AMgA0ADUANgA3ADcANwA4ADsAOwA7
ADwAPgA/AD8AQAA+AD4APgA+AD4APgA/AD8APAA6ADkAOQA3ADcAOAA4ADgAOAA4ADgA
NgA2ADcANwA3ADcANwA3ADcANwA3ADgAOAA4ADgAOAA6ADsAOwA7ADsAOwA8ADwAPwA/
AD8AQAA+AD4APgA+AEEAQgBCAEIAQgBCAEQARABGAEYARgBGAEcARwBIAEgASABIAEgA
SABLAEsASwBLAEkASgBLAEsATQBNAE0ATQBPAE8ATwBOAEwASwBLAEsATABMAEsASwBJ
AEgASABIAEoASQBJAEkARgBFAEQAQwBCAEEAPwA9ADwAOgA6ADkANgA1ADQAMwAwADAA
MAAwADIAMQAxADAAMAAwADAALwAxADEAMgAyADAAMAAxADEAMQAyADIAMgA1ADUANAA0
ADQANAA0ADQANAA0ADQANAA2ADYANgA2ADQAMwAzADMANQA1ADUANAA0ADQANAAzADUA
NQA1ADUAMgAyADEAMAAwADAAMAAwADEAMQAxADEALwAvAC8ALwAvADEAMQAxADEAMQAw
ADAAMQAxADAAMAAxADEAMQAxAC8ALwAvAC8ALwAvAC8AMAAuAC4ALgAuAC4ALgAuAC4A
LQAtACwAKgApACgAKAAnACYAJQAjACIAIgAhAB8AHgAdABwAGwAaABgAGAAYABgAFgAW
ABYAFwAXABcAFwAXABUAFQAWABcAFgAXABgAGQAYABgAGAAYAA0AEAAOAA4ADgAOAAwA
CwAKAAoACAAGAAUAAgAAAAAAAQABAP////8AAAAA/v/9//3//f/5//n/+f/5//v//P/8
//r/9//2//b/9v/2//b/9v/2//X/9f/1//X/8//z//T/9P/z//P/8//z//X/9f/1//X/
8//z//T/9P/0//T/9P/0//P/8v/x//H/8f/x//H/8f/x//H/8f/x//P/8//z//P/8v/y
//L/8//z//D/8v/0//D/5//h/9v/1P/O/87/zf/C/6j/j/+E/4f/k/+g/6r/wv/g//z/
EgAjACMABgDK/3j/RP8//1P/a/+B/5T/oP+q/7L/u//B/8f/0P/X/97/4//p/+3/7P/s
/+3/7v/v//D/8v/z//T/9f/1//X/9v/3//f/9//4//j/+f/5//r/+f/4//f/9v/0//T/
9f/1//P/8v/y//P/8//z//T/9P/y//L/8v/y//L/8v/z//P/8//z//P/8//z//P/8//0
//T/9P/0//T/9P/1//X/9f/1//X/9v/2//X/9f/1//b/+P/4//j/+P/5//r/+v/6//j/
+P/6//r//P/8//z//P/7//v//P/8//z//P/8//z/+//7//v/+//5//r/+//7//n/+f/5
//n/+f/5//n/+P/2//X/9f/1//T/9P/z//P/8//y//L/8v/0//P/8//z//L/8f/w/+//
8P/v/+3/6//s/+r/6v/p/+r/6f/o/+f/5v/m/+b/5v/m/+X/5f/k/+b/5v/m/+X/5f/l
/+b/5v/m/+b/5//n/+X/5v/m/+b/6f/p/+j/6P/o/+j/6P/o/+r/6v/q/+r/6v/q/+r/
6v/q/+n/6f/p/+n/6f/p/+j/6P/o/+j/5//n/+f/5//n/+j/6P/n/+b/5v/m/+b/5v/j
/+P/4//j/+P/4//j/+P/4//l/+X/5f/l/+X/5P/k/+P/4//i/+L/4//j/+P/4//l/+X/
5f/l/+P/4//j/+T/5v/m/+b/5v/m/+b/5v/m/+b/5//n/+b/5v/m/+f/5//p/+n/6P/o
/+n/6f/o/+j/6P/o/+j/6P/q/+r/6v/q/+z/7P/s/+3/7v/v//D/8f/z//P/9P/1//b/
9//4//n/+P/0//D/8v/y//L/8v/x//H/8f/y//D/7v/t/+r/6v/q/+v/6//r/+v/7P/s
/+z/6//r/+v/6f/p/+n/6f/r/+z/7P/q/+n/6P/o/+j/6P/o/+j/6P/p/+n/6f/p/+n/
6f/q/+r/6//r/+v/6//t/+3/7f/t/+v/6//s/+z/7P/s/+z/7P/s/+z/7P/t/+3/7f/t
/+3/7f/t/+3/7f/v/+//7//v//D/8P/w//H/7//y//T/8P/u/+v/4f/Z/9T/0P/O/83/
xP+y/5f/hP+D/4//mv+g/7T/2P/4/xYALQA3ACoA/P+s/17/Pf9H/1//df+K/5r/pv+w
/7v/w//J/87/1f/c/+P/6f/v//D/7v/v//D/8f/y//T/9f/2//n/+f/5//r/+//7//v/
/P/8//3//f/+//7//v/+//7/AAAAAAEAAQABAAAAAAABAAMAAwAEAAQAAgACAAIAAgAC
AAIAAwADAAUABQAFAAUABQAFAAUABgAGAAYABgAGAAYABwAHAAcABwAHAAgACAAJAAkA
CQAKAAoACgAKAAoACwAMAAwADAAMAAwADgAOAA4ADgAOAA4ADwAPABAAEAAQABAAEAAQ
ABEAEQARABEADwAQABEAEQARABEAEQARABEAEQARABAAEAAPAA8ADwAMAAwACwALAAsA
CgAKAAoACgAJAAkACQAIAAcABgAFAAQAAwABAP///v/8//z/+//6//n/+P/3//b/9v/2
//b/9v/1//X/9P/2//b/9v/1//X/9f/2//b/9v/2//f/9//1//b/9v/2//f/9//2//b/
+P/4//j/+P/2//b/9v/2//b/9v/2//b/9v/1//X/9f/1//X/9f/0//T/9P/0//P/8//z
//P/8//y//L/8f/w//D/8P/w//D/7//v/+//7//v/+//7//v/+3/7//v/+//7//v/+7/
7v/t/+3/7P/s/+//7//v/+//7//v/+//7//x//H/8f/y//L/8v/y//L/8v/y//L/8v/y
//P/8//y//L/8v/z//P/9f/1//T/9P/1//X/9P/0//b/9v/2//b/9P/0//T/9P/1//b/
9//5//r/+//8//3//////wAAAQACAAMABAAFAAYABAAAAP7//v/+//7//v/+//v/+//7
//z//P/6//n/9v/2//b/9//3//f/9//4//j/+P/3//f/9//1//X/9f/1//X/9v/2//T/
8//y//L/8v/y//L/8v/y//X/9f/1//X/9f/1//b/9v/1//X/9f/1//f/9//3//f/9f/1
//b/9v/2//b/9v/2//j/+P/4//n/+f/5//n/+f/5//n/+f/5//n/+f/5//n/+v/6//r/
+//7//r//P/8//j/8//r/+P/3v/a/9j/1//O/7r/nf+I/4f/kf+e/6T/tv/c/wIAIgA9
AEsAPAAIALD/XP87/0v/Y/95/47/ov+u/7j/wf/L/9H/2P/f/+T/6f/z//n/+P/4//n/
+v/7//z//v///wAA////////AAD///////8AAAAAAQABAAIAAgACAAIAAgACAAIAAwAD
AAMAAgACAAMAAwADAAQABAAGAAYABgAGAAYABgAHAAcABwAHAAcABwAHAAcABwAIAAgA
CAAIAAgACAAJAAkACQAHAAcACAAIAAsACwALAAwADAAMAAwADAAPABAAEAAQABAAEAAS
ABIAEgASABIAEgATABMAFAAUABQAFAAUABQAFQAVABUAFQAXABgAGQAZABkAGQAZABkA
GQAZABkAGAAWABUAFQAVABQAFAATABMAEwASABIAEgASABEAEQARABAADwAOAA0ACgAJ
AAcABQACAAAAAAD///z/+//6//n/+v/6//r/+v/4//f/9//2//b/9v/2//X/9f/1//b/
9v/2//b/9//3//X/9v/2//b/9f/1//T/9P/2//b/9v/2//b/9v/2//b/9P/0//T/9P/0
//P/8//z//P/8//z//L/8P/w//D/7//t/+3/7f/t/+3/7v/u/+7/7P/s/+z/7P/p/+n/
6f/p/+n/6f/p/+n/6f/r/+v/6//p/+n/6P/o/+v/6//q/+r/6v/p/+j/5//l/+X/5f/l
/+X/5f/l/+b/6P/o/+j/6P/m/+b/5v/m/+b/5//n/+b/5P/k/+X/5f/l/+X/5P/k/+X/
5f/k/+T/5v/m/+b/5v/k/+T/5P/k/+b/5v/m/+f/6P/p/+r/6//p/+n/6v/r/+7/7//w
//H/9P/0//T/9P/v/+3/7P/s/+z/7P/s/+z/6f/p/+n/6v/q/+j/5//k/+b/5v/n/+f/
5//n/+j/6P/m/+X/5f/l/+P/4//j/+P/4//k/+T/4v/h/+D/4P/g/+D/4P/g/+D/4f/h
/+H/4f/h/+H/4v/i/+X/5f/l/+X/5f/l/+X/5f/l/+X/5v/m/+T/5P/k/+T/5v/m/+b/
5//n/+f/5//n/+f/5//n/+f/5//n/+f/5//o/+j/6P/p/+v/7P/o/+b/5v/h/9X/zf/K
/8T/xP/D/7r/pP+J/3r/e/+H/5T/mv+s/87/7v8IAB0AIQAMANz/iv9E/y//Qf9b/3H/
hv+U/57/qv+1/7v/wf/I/83/0v/b/+X/6f/q/+r/6//s/+3/7P/u/+//8P/x//H/8f/y
//X/9f/1//b/9v/3//f/+P/6//r/+v/6//r/+v/7//v/+//6//r/+//7//v//P/8//r/
+v/6//r//P/8//3//f/9//3//f/9//3//f/9//7//v/+//7//v/+//////////3//f/+
//7/////////AAAAAAAAAAAAAAEAAgACAAIAAgACAAQABAAEAAQABAAEAAMAAwAEAAQA
BAAEAAQABAAFAAUABQAFAAMABAAFAAUAAwADAAMAAwABAAEAAQAAAAAA/////////v/+
//3//f/9//z//P/8//z/+//7//v//P/7//r/+f/6//n/9//1//T/8v/y//H/8v/x//D/
7//w//D/8P/w//D/7//v/+7/8P/w//D/7//v/+//8P/w//D/8P/x//H/8f/y//L/8v/z
//P/8v/y//T/9P/0//T/8v/y//L/8v/y//L/8v/y//L/8f/x//H/8//z//P/8v/w//D/
8P/v//H/8f/x//H/7v/u/+3/7P/s/+z/7P/s/+3/7f/t/+3/7f/t/+3/7f/r/+3/7f/t
/+v/6//q/+r/6//r/+r/6v/t/+3/7f/t/+3/7f/t/+3/7f/t/+3/7v/u/+7/7v/u/+7/
7v/u/+7/7v/v/+//7v/u/+7/7//v/+//7//u/+7/7//v/+7/7v/w//D/8P/w//L/8v/y
//L/8v/y//L/8//0//X/9v/3//n/+f/6//v//P/9//7////+//z/+P/4//b/9v/2//b/
9f/1//X/9v/2//T/8//w//D/8P/x//H/8f/x//L/8v/0//P/8//z/+//7//v/+//8f/y
//L/8P/t/+z/7P/s/+7/7v/u/+7/7f/t/+3/7f/t/+3/7v/u/+//7//v/+//7//v/+//
7//v/+//8P/w/+7/7v/u/+7/8P/w//D/8f/v/+//7//v/+//7//v/+//7//v/+//7//w
//D/8P/x//H/8P/w//L/8P/p/9//2f/S/87/zP/J/8D/qv+R/4L/g/+P/5r/pP+8/97/
/P8WACsALwAcAOb/lP9O/z3/Tf9n/33/kP+e/6r/tP+7/8H/yf/Q/9f/3P/j/+v/7f/s
/+3/7//x//P/8v/0//X/9v/3//f/9//4//v/+//7//z//P/9//3//v/+//7//v/+//7/
/v/////////+//7/////////AAAAAAAAAAAAAAAAAAAAAAEAAQABAAEAAQABAAEAAQAB
AAIAAgACAAIAAgAEAAUABQAFAAMAAwAEAAQABwAHAAcACAAGAAYABgAGAAUABgAGAAYA
BgAGAAgACAAIAAgACAAIAAkACQAKAAoACgAKAAoACgAJAAkACQAJAAkACgALAAsACwAL
AAsACwALAAsACwAKAAgABwAHAAcABgAGAAUABQAFAAQABAAEAAQAAwADAAMABAADAAIA
AQAAAP///f/7//r/+P/4//f/+P/3//b/9f/y//L/8v/y//T/8//z//L/8v/y//L/8f/x
//H/8v/y//T/9P/1//X/8//0//T/9P/1//X/9P/0//T/9P/0//T/9v/2//b/9v/0//T/
9P/0//T/8//z//P/8//z//P/8v/y//L/8v/x//H/8f/x//H/8v/y//H/8P/u/+7/7v/u
/+3/7f/t/+3/7f/t/+3/7f/t/+//7//v/+3/7f/s/+z/7//v/+7/7v/v/+//7//v/+//
7//v/+//7//v/+//8P/u/+7/7v/u//D/8P/w//D/7v/v/+//7v/w//D/8f/x/+//7//u
/+7/8f/x//D/8P/w//D/8P/w//D/8P/w//D/8P/w//D/8f/y//P/9P/1//X/9f/2//f/
+P/5//r/+//+//7//v/+/////f/4//b/9v/2//b/9f/1//X/9v/4//b/9f/y//H/8P/w
/+//7//v//D/8P/w/+//7//v/+3/7f/t/+3/7f/u/+7/7P/r/+r/6v/q/+r/6v/q/+r/
6//r/+v/6//r/+v/7P/s/+//7//v/+//7v/t/+z/6//r/+v/7P/s/+z/7P/s/+z/7P/s
/+z/7f/t/+3/7f/t/+3/7f/t/+3/7//v/+//7//u/+7/7v/v/+//8P/u/+7/7P/r/+X/
2//U/87/zP/J/8j/vP+h/4b/e/9//4r/lP+a/7T/3P8AAB8ANwA6AB4A4P+G/z//M/9J
/1//dv+M/5z/pP+v/7n/v//G/83/1P/Z/9//5//q/+j/6f/q/+v/7P/u/+//8P/z//P/
8//0//P/8//z//T/9v/3//f/+P/4//j/+P/4//j/+P/5//n/+f/4//j/+f/5//n/+v/6
//r/+v/6//r/+v/6//v/+//7//v/+//7//v/+//7//z//v/+//7//v/+////////////
//8AAAAAAQABAAEAAgACAAIAAgACAAUABgAGAAYABAAEAAYABgAGAAYABgAGAAkACQAK
AAoADAAMAAwADAANAA0ADQANAA8AEAARABEADwAPAA8ADwAPAA8ADwAOAA4ADQANAA0A
DgAOAA0ADQALAAoACgAKAAoACQAJAAkACAAHAAYABQACAAEA///9//z/+v/6//n/+P/3
//b/9f/y//L/8v/y//L/8f/x//D/8P/w//D/7//v/+//8P/w//D/8P/x//H/8f/y//L/
8v/z//P/8v/y//L/8v/y//L/8v/y//L/8v/y//L/8v/y//L/8f/x//H/8f/x//H/8P/w
//D/8P/v/+3/7f/t/+3/7P/s/+v/6v/q/+r/6v/q/+n/6f/p/+n/6//r/+v/6//n/+n/
6f/p/+n/6f/o/+j/6f/p/+j/6P/p/+n/6f/p/+n/6f/p/+n/6f/p/+n/6v/o/+j/6P/o
/+j/6P/o/+j/6v/r/+v/6v/q/+r/6//r/+v/6//q/+r/6//r/+r/6v/o/+j/6P/o/+r/
6v/q/+r/6P/o/+j/6f/s/+3/7v/v//H/8f/y//P/8v/z//T/9f/4//j/+P/4//X/8//w
//D/7//v/+7/7v/u/+7/7P/s/+3/7P/s/+v/6v/p/+j/5v/m/+f/5//n/+f/5//n/+f/
5f/l/+X/5f/n/+f/5f/l/+L/4v/i/+P/4//j/+T/5P/k/+L/4v/i/+L/4v/k/+T/5P/k
/+T/5P/k/+T/5P/k/+T/5P/k/+T/5P/k/+L/4v/i/+L/4v/i/+L/4v/i/+L/4v/i/+L/
4v/i/+L/5P/k/+T/5P/k/+T/5P/k/+T/5P/k/+T/3//c/9n/1v/Q/8r/xP++/7D/pP+Y
/4z/iv+I/4b/hP+d/7T/y//i/+7/+P8CAAwA1/+k/3H/Pv9L/1j/Zf9y/4D/jP+Y/6T/
q/+w/w==
         </WaveFormData>
      </LeadData>
      <LeadData>
         <LeadByteCountTotal>10000</LeadByteCountTotal>
         <LeadTimeOffset>0</LeadTimeOffset>
         <LeadSampleCountTotal>5000</LeadSampleCountTotal>
         <LeadAmplitudeUnitsPerBit>4.88</LeadAmplitudeUnitsPerBit>
         <LeadAmplitudeUnits>¦ÌV</LeadAmplitudeUnits>
         <LeadHighLimit>2147483647</LeadHighLimit>
         <LeadLowLimit>268435456</LeadLowLimit>
         <LeadID>V4</LeadID>
         <LeadOffsetFirstSample>0</LeadOffsetFirstSample>
         <FirstSampleBaseline>0</FirstSampleBaseline>
         <LeadSampleSize>2</LeadSampleSize>
         <LeadOff>FALSE</LeadOff>
         <BaselineSway>FALSE</BaselineSway>
         <ExcessiveACNoise>FALSE</ExcessiveACNoise>
         <MuscleNoise>FALSE</MuscleNoise>
         <LeadDataCRC32>2891943521</LeadDataCRC32>
         <WaveFormData>
8P/w//D/8P/w//D/8P/w//L/8v/y//L/8v/y//L/8v/0//T/9P/0//b/9v/2//b/+P/4
//j/+P/2//b/9v/2//b/9v/2//b/+P/4//j/+P/4//j/+P/4//j/+P/4//j/+P/4//j/
+P/6//r/+v/6//v//P/9//7///8AAAEAAgAAAAAAAAAAAP7//v/+//7//P/8//z//P/8
//z//P/8//z//P/8//z/+v/6//r/+v/6//r/+v/6//r/+v/6//r/+v/6//r/+v/6//r/
+v/6//r/+v/6//r/+v/6//r/+v/4//j/+P/4//j/+P/4//j/9v/2//b/9v/2//b/9v/2
//T/9P/0//T/8v/y//L/8v/y//L/8v/y//D/8P/w//D/8P/w//D/8P/w//D/8P/w//D/
8P/w//D/8P/w//D/8P/w//D/8P/w//D/8P/w//D/8P/w//D/8P/w//D/8P/w//D/8P/w
//D/8P/w//D/8P/y//L/8v/y//L/8v/y//L/8v/y//L/8v/y//L/8v/y//L/8v/y//L/
8P/w//D/8P/x//L/8//0//X/9v/3//j/+v/6//r/+v/7//z//f/+//z//P/8//z//P/8
//z//P/6//r/+v/6//j/9//0//T/8v/x//H/8f/z//L/8v/x//D/8P/w/+7/7//v/+//
7//t/+3/7P/r/+r/6v/p/+n/6//r/+v/6//r/+v/6//r/+v/7P/s/+z/7P/s/+z/7f/r
/+v/6//r/+v/6//r/+v/7f/t/+3/7f/t/+3/7v/u/+7/7v/u/+7/7v/t/+3/7f/w//D/
8P/x/+//7//w//D/7v/w//H/8f/q/+L/3v/d/9v/3f/m//H/+P/+/w0ALgBSAHEAjQC3
APoANAFJATwBHAHqAJUAFwCS/0v/T/9p/3n/iv+Y/6H/qv+y/7j/u//B/8n/zv/T/9n/
3v/f/9//3//g/+H/4v/i/+T/5P/k/+X/5f/l/+f/6P/o/+n/6P/o/+j/6P/m/+b/5v/m
/+b/5v/m/+b/5v/m/+b/5v/m/+b/5v/n/+f/5v/m/+f/5//n/+f/5//n/+f/5//n/+b/
5v/m/+f/5//n/+b/5v/p/+n/6f/q/+r/6v/q/+r/6//r/+v/6//t/+7/7v/u/+7/7//v
/+//8f/y//L/8//z//P/9P/0//f/9//4//j/+P/5//n/+f/6//v/+//7//3//v/+////
AQABAAIAAgACAAMAAwADAAMAAwADAAMABAAEAAUABQAGAAYABgAIAAcACAAJAAoACgAK
AAsACwAJAAcABwAGAAQAAQABAAAA/v/9//z/+//7//r/+v/6//r/+v/6//n/9//3//b/
9f/3//f/9//3//f/9//3//j/+P/4//j/+P/4//j/+P/4//j/+P/4//j/+v/5//n/+f/3
//f/9//3//f/9v/2//b/+P/4//f/9//3//b/9v/0//T/9P/0//T/9P/0//L/8v/y//H/
8f/x//H/8P/w//H/8//z//P/8//w//D/8P/w//L/8v/y//H/8//z//T/9f/z//P/8//z
//P/8//z//P/9P/0//T/9P/0//T/9f/1//f/9//3//b/9P/1//X/9f/2//b/9v/2//b/
9v/2//b/9v/2//b/9v/4//j/+f/5//n/+f/5//n/9//3//f/+P/6//v/+//8//3//f/9
/////v///wAAAQADAAQAAwAEAAUABgAGAAcABgAEAAQABAAEAAQAAgACAAIAAgACAAAA
///8//z//P/7//v/+//7//r/+v/5//j/+P/4//b/9f/1//X/9f/1//X/9P/z//L/8v/x
//H/8f/x//H/8f/x//H/8f/v/+//8P/w//D/8P/w//D/8f/x//H/8f/z//P/8//z//P/
8//z//P/8//z//P/9P/0//T/9P/0//T/9P/z//P/8//0//T/9P/1//X/9f/2//j/+v/4
//X/9f/w/+j/4v/h/+H/5f/u//n/AgAIABsAPgBiAIEAnwDTABYBSAFXAUgBJAHqAI0A
BQCA/0n/Wf9x/4H/kv+i/6v/sv+6/77/xf/L/8//1P/Z/+H/5v/l/+f/5//o/+n/6P/o
/+r/6v/q/+v/6//r/+v/7P/s/+3/7v/u/+7/7v/s/+z/7P/s/+7/7v/u/+7/7P/s/+z/
7P/u/+7/7v/v/+3/7P/s/+3/6//r/+v/6//r/+v/6//r/+z/7P/s/+3/7//v/+7/7v/v
/+//7//w//D/8P/w//D/7//v/+//7//v//D/8P/w/+7/7//v/+//7//w//D/8f/z//P/
9P/0//P/8//0//T/9P/1//X/9f/0//X/9f/1//X/9v/2//f/9//3//j/+P/4//n/+f/5
//n/+f/5//n/+P/4//n/+f/6//r/+v/8////AAABAAIAAwAEAAYABwAJAAcABwAGAAYA
AwADAAIAAgABAAAA//8BAAAAAAAAAAAAAAAAAP////////7//f////////////3//f/9
//7/AAAAAAAAAAD+//7//v/+/wAAAAAAAAAAAAD///////////////////3//P/8//z/
/P/8//v/+//5//j/+P/2//b/9v/2//b/9v/2//T/9P/0//P/8//z//P/8v/y//P/8//z
//P/8//y//L/8v/y//D/8P/w/+//8f/x//L/8//z//P/8//z//P/8//z//P/9P/0//T/
9P/0//T/9f/1//P/8//z//L/9P/1//X/9f/0//T/9P/0//b/9v/2//b/9v/2//b/9v/2
//b/9//3//f/9//3//f/9//3//f/+P/6//v/+//8//3//f/9////AAABAAIAAwAEAAIA
/v8AAAIAAgACAAIAAgACAAIAAgACAAAA///8//z//P/7//v//f/9//z//P/9//z//P/8
//n/9//2//X/9//3//f/9v/z//L/8v/x//H/8f/x//H/8//z//P/8//x//H/8v/y//L/
8v/y//L/8//z//P/8//z//P/8//z//P/8//z//P/8//z//P/9P/y//L/8v/y//T/9P/z
//P/8//0//T/9P/1//X/9f/2//b/+P/2//P/8f/u/+j/4v/f/9//5f/s//X//P8GABsA
QgBmAIUApwDfACgBXAFlAUwBJAHoAIcA/f+A/0//W/9x/4P/kv+e/6f/rv+2/7z/v//H
/83/0P/V/93/5P/j/+P/4//k/+X/5v/m/+j/6P/m/+f/5//n/+n/6v/q/+v/6v/q/+r/
6v/q/+r/6v/q/+z/7P/s/+z/7P/s/+z/7P/q/+r/6v/r/+v/6v/q/+v/6f/p/+n/6f/r
/+v/6//r/+r/6v/q/+v/6//r/+r/6v/p/+n/6f/q/+r/6v/q/+r/6f/p/+n/6f/p/+r/
6v/q/+r/6//r/+v/6//s/+z/7f/t/+3/7v/u/+3/7f/u/+7/7v/v/+//7//w//H/8f/x
/+//8P/w//H/8f/x//L/8v/w//H/8f/x//H/8f/x//H/8v/y//P/8//y//L/8v/0//f/
+P/5//r//P/8//3//f////3//f/8//z/+f/5//j/+v/5//j/9//3//b/9v/2//b/9v/2
//X/9f/1//T/8//z//P/8//z//P/8//z//T/9P/0//T/9P/0//T/9P/0//T/9P/0//T/
9P/z//P/8//z//P/8//z//P/8v/y//L/8v/y//H/8f/z//L/8v/w/+7/7v/u/+7/8P/w
/+7/7v/u/+3/7f/t/+3/7P/s/+3/7f/t/+3/7f/s/+z/7P/s/+7/7v/u/+3/7f/t/+7/
7//t/+3/7f/t/+//7//v/+//7v/u/+7/7v/u/+7/7//v/+//7//v/+7/7v/v/+//7//u
/+7/7v/u//D/8P/w//D/8P/w//D/8P/w//D/8f/x//H/8f/x//H/8f/x//H/8v/y//P/
8//0//f/9//3//n/+P/5//r/+//+//7//P/8//7//P/8//z//P/8//r/+v/6//r/+//6
//r/+P/2//b/9f/1//P/8//y//L/8//y//L/8v/u/+3/7f/t/+//7//v/+7/7f/s/+z/
6//p/+n/6f/p/+v/6//r/+v/6//r/+z/7P/q/+r/6v/q/+v/6//r/+v/7f/t/+3/7f/r
/+v/6//r/+v/6//r/+z/7P/s/+z/7P/s/+z/6//r/+v/7P/s/+z/7f/t/+3/7v/w//D/
7v/v/+3/6v/k/9z/2f/X/9n/4P/r//T/+v8DABwAQgBjAIEAowDcAB4BSwFWAUABDgHH
AF0A0v9n/0//Zf95/4r/mv+j/6z/tP+8/8H/xf/L/9L/1//b/+L/5//n/+f/6P/p/+j/
6P/q/+r/6//t/+7/7//t/+7/7v/v//L/8v/y//L/8v/y//L/8v/0//T/9P/0//T/9P/0
//T/9P/0//T/9f/3//b/9v/3//f/9//3//f/9//3//f/9//2//b/9v/3//f/9//2//b/
9//3//f/+P/4//j/+P/4//n/+f/5//n/+f/6//r/+v/4//n/+f/5//v//P/8//3/////
/wAAAAABAAEAAgACAAAAAQABAAEAAgADAAMAAwAFAAYABgAHAAcABwAIAAgACAAJAAkA
CQALAAsACwALAAwADAANAA0ADAAMAAwADgAPABAAEQASABIAEgATABMAEQAPAA8ADgAO
AAsACwAKAAgABwAGAAUABwAGAAYABgAEAAQABAADAAEAAQAAAP//AQABAAEAAQD/////
//8AAAAAAAAAAAAAAgACAAIAAgACAAIAAgACAAIAAQABAAEAAQABAAEAAQABAAAAAAAA
AAAAAAD////////+//7//P/8//z//P/8//r/+v/4//j/+v/5//n/+f/5//j/+P/5//f/
9//3//f/9v/2//b/9v/4//j/+P/3//f/9//4//n/9//3//f/9//3//f/9//3//r/+v/6
//r/+P/4//n/+f/5//n/+f/4//j/+f/5//n/+P/4//j/+P/6//r/+v/6//r/+v/6//r/
+v/6//v/+//5//n/+f/5//n/+f/5//r//P/9//3//v////////8BAAIAAwAEAAUACAAI
AAYABgAKAAgABQAEAAQABAAEAAQAAgACAAIAAgAEAAIAAQD+//z//P/7//v/+//7//r/
+v/5//j/+P/4//b/9f/1//X/9f/1//X/9P/z//L/8v/x/+//7//v/+//8f/x//H/8f/x
//H/8v/y//L/8v/y//L/8//z//P/8//z//P/8//z//P/8//z//P/9f/1//X/9v/0//T/
9P/0//b/9v/1//X/9f/2//b/9v/3//f/9//4//j/+P/6//n/9//y/+z/5v/j/+P/5//w
//v/AgAEABEAMABWAHMAjwC5APoAMgFLAUIBJAHuAJkAGwCQ/0n/Vf9v/33/kP+g/6v/
tP+8/8L/x//N/9P/1v/b/+P/6v/p/+n/6f/q/+v/7P/s/+7/7v/u/+//7//v//H/8v/y
//P/9P/0//T/9P/0//T/9P/0//T/9P/0//T/9v/2//b/9v/2//b/9v/3//n/+P/4//n/
+P/3//b/9f/3//f/9//3//j/+P/4//n/9//3//b/9v/3//f/9//4//j/+P/4//j/+//7
//v/+//5//r/+v/6//r/+//7//v/+//8//z//f//////AAAAAP////8AAAAAAgADAAMA
AwAEAAUABQAFAAcACAAIAAkACQAJAAoACgAKAAsACwALAAsACwALAAsACgAKAAsACwAM
AAwADAAOAA8AEAARABIAEAAQABEAEQARAA8ADwAOAA4ACwALAAoACAAHAAYABQADAAIA
AgACAAIAAgACAAEAAQABAAAA/////////////////////wAA/v/+//7//v/+//7//v/+
//7//v/+//7//v/9//3//f////////////3//P/8//z//P/8//v/+//9//z//P/6//r/
+v/6//r/+v/6//j/+P/4//f/9//3//f/9v/2//f/9//3//f/9//2//b/9v/2//b/9v/2
//X/9v/3//n/+//5//n/+f/5//n/+f/5//n/+v/6//r/+v/6//r/+//7//3//f/9//z/
/P/9//3//f/8//z//P/8//z//P/8//z//v/+//7//v/8//z//f/9//v/+//7//v//P/9
//7/AAAAAAEAAQACAAMAAwADAAUABgAHAAgACQAKAAoACAAIAAQACgAIAAgACAAIAAgA
CAAIAAgACAAGAAUAAgACAAIAAQABAAMAAwACAAIA///+//7//v/6//n/+f/5//v/+//7
//r/9//2//b/9f/3//f/9//3//f/9//3//f/9f/1//b/9v/2//b/9v/2//f/9//3//f/
9//3//f/9//5//n/+f/5//j/9//2//b/+P/4//j/+P/2//b/9f/1//f/+P/4//j/+f/5
//n/+v/8//j/+v/7//X/8P/q/+b/5f/n/+3/+v8DAAoAGAA3AF4AhAClAM8AEwFSAXAB
ZwFEARABwABFALX/YP9X/23/f/+R/6L/qP+t/7b/vP/A/8f/zf/V/9r/3//l/+j/5f/l
/+X/5v/n/+r/6v/s/+z/7P/t/+3/7f/t/+7/7v/v//D/8P/w//D/7v/u/+7/7v/u/+7/
7v/u/+7/7v/u/+7/7v/u/+7/7//v/+7/7v/v/+//7//v/+//7//v/+//7//u/+7/7v/v
//H/8f/w//D/7//v/+//8P/w//D/8P/w/+//7//v/+//8f/y//L/8v/w//H/8f/x//P/
9P/0//X/9f/1//b/9v/3//f/+P/4//b/9//3//f/+P/5//n/+f/3//j/+P/5//f/9//4
//j/+P/5//n/+f/4//f/9v/1//b/9v/3//f/+P/4//j/+v/8//7/AAACAAIAAgADAAMA
BQADAAMAAgADAAEAAgACAAQAAwACAAEAAwACAAIAAgAAAAAAAAD//wEAAQAAAP//////
//////////////8AAP7//v/+//7//v/+//7//v/+//7//v/+//7//f/9//3//f/9//3/
/f/9//z//P/8//7//v/9//3/+//6//r/+P/6//r/+v/6//r/+v/4//j/+v/5//n/+f/4
//b/9f/1//X/9f/1//X/9v/2//b/9v/2//b/9v/1//X/9f/2//f/9//3//f/9//5//n/
+f/5//j/+P/4//j/+P/4//n/+f/5//n/+f/4//j/+f/5//n/+v/6//r/+v/6//r/+v/6
//r/+v/6//r/+v/6//v/+//7//v/+//7//3//f/9//7/AAABAAEAAgADAAMAAwAFAAYA
BwAIAAkACgAIAAYABgAGAAYABgAGAAYABgAGAAgABgAFAAIAAgACAAEAAQABAAEAAAAA
AP///v/+//7//P/7//v/+//7//v/+//6//f/9v/2//X/9//3//f/9//3//f/9//3//X/
9f/2//b/9v/2//b/9v/3//f/9//3//f/9//3//f/9//3//f/9//1//X/9f/2//b/9v/2
//b/9v/2//X/9f/3//j/+P/4//n/+f/5//r/+P/6//r/+f/3//L/7P/m/+X/5//r//L/
+/8CAAwAIwBGAGwAhwCnAN8AJAFSAVkBRAEeAeAAfwD5/4L/V/9l/3v/i/+c/6b/r/+2
/77/xP/H/83/1f/a/+H/5//q/+v/6f/p/+r/6//s/+z/7v/u//D/8f/x//H/7//w//D/
8f/y//L/8v/y//L/8v/y//L/8v/y//L/8v/y//L/8v/y//L/8v/y//P/8//y//L/8//z
//P/8//z//P/8//z//P/8P/w//D/8f/x//H/8P/w//H/8f/x//L/8v/y//L/8v/1//X/
9f/1//P/9P/0//T/9P/1//X/9f/1//b/9v/3//f/9//4//j/9//3//j/+P/4//n/+f/5
//r/+//7//v/+//8//z//f//////AAAAAAAAAQABAAEAAwADAAMAAwAEAAQABQAFAAgA
CAAIAAoACQAKAAsADAAMAAwADQANAA0ACwALAAoACAAFAAUABAAEAAMAAgABAAEAAAAA
AAAA/v/+//7//f///////v/9//3//f/9//3/+//7//v//P/+//7//v/+//7//v/+//7/
/v/+//7//v/+//3//f/9//3//f/9//3//f/8//z//P/8//z/+//7//v/+v/6//j/+P/4
//j/+P/4//j/9v/2//b/9f/1//X/8//y//L/8//x//H/8f/x//L/8v/y//L/8v/y//L/
8f/x//H/8v/z//P/8//z//P/8//z//P/8//0//T/9P/0//T/9P/1//X/9f/1//X/9P/0
//X/9f/1//b/9v/2//b/9v/2//b/9v/2//b/9v/2//b/9v/3//f/9f/1//X/9f/3//f/
9//4//z//f/9//7/////////AQACAAMABAAFAAgABgAEAAIABAACAAIAAgACAAQABAAE
AAQABAACAAEA/v/8//z/+//7//v/+//6//r/+f/4//j/+P/2//X/9f/1//f/9//3//b/
8//y//L/8f/x//H/8f/x//P/8//z//P/8//z//T/9P/0//T/9P/0//P/8//z//P/9f/1
//X/9f/z//P/8//z//P/8//z//T/9v/2//b/9v/2//b/9f/1//X/9v/2//b/9//3//f/
+P/4//b/+P/5//X/8P/q/+b/4//j/+n/8v/7/wAACAAdAEAAYgB/AJ0A0QASAUABTQE8
ARgB2gB1AO3/dP9N/2H/d/+F/5b/pv+t/7L/vP/C/8f/zf/T/9j/3f/l/+r/5//n/+f/
6P/p/+r/6v/s/+z/7P/t/+3/7f/t/+7/7v/v//D/8P/w//D/8v/y//L/8v/w//D/8P/w
//D/8P/w//D/8P/w//D/8f/x//D/8P/x//H/8f/x//H/8f/x//H/8f/w//D/8P/x//P/
8//y//L/8//z//P/9P/y//L/8v/y//P/8//z//P/9f/2//b/9v/4//n/+f/5//n/+v/6
//v/+//7//z//P//////AAAAAAAAAQABAAEAAgADAAMAAwAFAAYABgAHAAkACQAKAAoA
CgALAAsACwANAA0ADQANAA4ADgAPAA8ADgAOAA4AEAARABIAEwAUABIAEgATABMAEQAP
AA8ADgAMAAkACQAIAAYABQAEAAMAAwACAAIAAgAAAAAAAAD//wEAAQAAAP//////////
//////////8AAAAAAAAAAAAA/v/+//7//v8AAAAAAAAAAAAA/////////f/9//3//f/9
//z//P/8//7//v/9//3//f/8//z/+v/6//r/+v/6//z//P/6//r/+v/5//n/+f/3//b/
9v/3//X/9f/1//X/9v/2//b/9v/2//b/9v/1//f/9//4//n/9//3//f/9//3//f/9//3
//j/+P/4//j/+v/6//v/+//7//v/+//6//r/+//7//v/+v/6//r/+v/6//r/+v/6//r/
+v/6//r//P/8//3//f/7//v/+//7//3//f/9//7//v//////AAABAAEAAQADAAYABwAI
AAkACgAKAAgACAAIAAYABwAIAAgACAAIAAgABwAGAAUABAAEAAIAAQD+////AAAAAAEA
//////7//v////7//v/+//z/+//7//v/+f/5//n/+P/5//j/+P/3//f/9//3//f/9//3
//f/9//3//f/+P/4//j/+P/4//j/9//3//f/9//3//f/9//3//f/9//3//f/9//3//f/
+P/4//j/+P/4//r/+v/5//n/+f/6//r/+v/7//v/+//8//7/AAD8//n/+f/0/+r/5v/l
/+f/7f/2////BgASACsAUgB4AJcAuwD1ADgBYAFjAUgBGgHWAG0A3/9w/1X/af9//4//
nv+m/6v/tv/A/8T/yf/P/9P/1v/f/+f/6v/r/+n/6f/q/+v/7P/s/+7/7v/u/+//7//v
//H/8v/y//P/9P/0//T/9P/0//T/9P/0//T/9P/0//T/8v/y//L/8v/0//T/9P/1//T/
8v/x//H/8//z//P/8//z//P/8//z//L/8v/y//P/8//z//L/8v/z//P/8//0//L/8v/y
//L/9f/1//X/9f/z//T/9P/0//T/9f/1//X/8//0//T/9f/1//X/9v/2//X/9f/2//b/
9P/1//X/9f/2//f/9//3//b/9v/1//X/9f/1//b/9v/0//X/9f/1//X/9f/1//X/+P/4
//n/+f/6//r/+v/8//3//v///wAAAAAAAAEAAQADAAEAAQAAAAIA//////7/AAD///7/
/f/9//z//P/8//7//v/+//3/+//7//r/+f/7//v/+//7//v/+//7//z//P/8//z//P/8
//z//P/8//z//P/8//z/+v/5//n/+f/7//v/+//7//v/+v/6//r/+v/6//n/+f/5//j/
+P/2//j/+P/4//j/9v/2//T/9P/2//X/9f/1//X/9P/0//X/9f/1//X/9f/0//T/9P/0
//T/9P/0//P/8//z//T/9f/1//X/9f/1//X/9f/1//X/9v/2//b/9v/2//b/9//3//f/
9//3//b/+P/5//n/+f/4//j/+P/4//j/+P/4//j/+P/4//j/+P/4//j/+f/5//n/+f/5
//n/+//7//v//P/8//3//f/+/wEAAQABAAMAAgADAAQABQAIAAQAAgACAAIAAgACAAIA
AgACAAIAAgACAAAA///8//z//P/7//v//f/9//z//P/7//r/+v/6//b/9f/1//X/9//3
//f/9v/z//L/8v/x//P/8//z//P/8//z//P/8//z//P/9P/0//T/9P/0//T/9f/1//X/
9f/1//X/9f/1//X/9f/1//X/9//3//f/+P/3//b/9f/0//b/9v/1//X/9f/2//b/9v/3
//f/9//4//r/+P/4//n/9f/w/+j/5P/h/+X/6//y//v/BAAOACcATAByAI8AtQD1ADgB
XgFdAUIBEgHMAGEA0/9s/1P/af99/4//nv+o/6//tv+8/8D/xf/N/9H/1v/d/+X/5v/l
/+f/5//o/+n/6P/o/+r/6v/q/+v/6//r/+3/7v/u/+//8P/w//D/8P/w//D/8P/w//D/
8P/w//D/7v/u/+7/7v/u/+7/7v/v/+//7v/u/+//7//v/+//7//v/+//7//v//D/8P/w
//H/8f/x//D/8P/x//H/8f/y//D/8P/w//D/8f/x//H/8f/v//D/8P/w//D/8f/x//H/
8f/y//L/8//z//P/9P/0//X/9f/2//b/9v/3//f/9//2//f/9//3//f/+P/4//n/+f/5
//r/+v/6//v/+//7//v/+//7//v//P/8//3//f/+//7//v8AAAEAAgADAAQABgAGAAcA
BwAHAAUABQAEAAQAAQABAAAAAAD///7//f/9//z//P/8//z//P/8//v/+//7//r/+f/5
//n/+f/5//n/+f/5//r/+v/6//r/+v/6//r/+v/6//r/+v/6//r//P/7//v/+//5//n/
+f/5//n/+P/4//j/+P/4//f/9//3//b/9v/0//T/9P/0//T/9P/0//L/8v/y//H/8f/x
//P/8v/y//P/8f/x//H/8f/y//L/8v/y//D/8P/w/+//8f/x//L/8//x//H/8f/x//H/
8f/x//H/8v/y//L/8v/y//L/8//z//X/9f/1//T/8v/z//P/8//0//T/9P/0//T/9P/0
//T/9P/0//T/9P/0//T/9f/1//P/8//z//P/8//z//P/9P/2//f/9//4//n/+f/5//v/
/P/9//7///8BAAIAAQACAAQAAgAAAAAAAAAAAAAA/v/+//7//v8AAP7//f/6//r/+v/5
//n/+f/5//j/+P/3//b/9v/2//T/8//z//P/9f/1//X/9P/z//L/8v/x/+//7//v/+//
8f/x//H/8f/x//H/8v/y//L/8v/y//L/8v/x//D/7//x//H/8f/x//P/8//z//P/8f/x
//H/8v/y//L/8v/y//T/9P/z//P/8f/y//L/8v/x//H/8f/y//T/9P/0//P/8f/u/+j/
4v/f/93/3//m//H/+v/+/wkAIgBIAGkAgwCnAOIAIgFDAUIBLAEAAbMARQC6/1n/S/9l
/3f/iP+a/6P/qP+y/7r/v//D/8n/0P/T/9v/4v/j/+H/4f/i/+P/5P/k/+b/5v/o/+n/
6f/p/+f/6P/o/+n/7P/s/+z/7P/s/+z/7P/s/+z/7P/s/+z/7P/s/+z/7P/u/+7/7v/v
/+3/7P/s/+3/7//v/+//7//t/+3/7f/t/+z/7P/s/+3/7//v/+7/7v/v/+//7//w//D/
8P/w//D/7//v/+//7//x//L/8v/y//T/9f/1//X/8//0//T/9f/3//f/+P/4//n/+f/6
//r//P/9//3//f/+/////////wEAAgACAAMAAwADAAQABAAGAAcABwAHAAcABwAHAAcA
CgAKAAsACwAKAAoACgAMAA0ADgAPABAADgAOAA8ADwAPAA0ADQAMAAoABwAHAAYABAAD
AAIAAQD///7//v/+//z//P/8//v/+//7//r/+f/5//n/+f/5//f/9//3//j/+v/6//r/
+v/6//r/+v/6//j/+P/4//j/+P/3//f/9//3//f/9//3//f/9v/2//b/9v/2//X/9f/3
//b/9v/0//L/8v/y//L/8v/y//D/8P/y//H/8f/x//H/8P/w//H/8f/x//H/8f/w//D/
8P/w//D/8P/w/+//7//v//D/8f/v/+//7//v/+//7//v/+//8P/w//D/8P/u/+7/7//v
/+//7//v/+7/7v/v/+//7//u/+7/7v/u//D/8P/w//D/8P/w//D/8P/w//D/8f/x/+//
7//v/+//7//v/+//8P/y//P/8//0//f/9//3//n/+P/5//r/+//9//7//f/+//z//P/7
//v/+v/6//n/+f/7//v/+f/4//f/9//2//X/9P/z//L/8P/u/+7/7v/t/+z/7P/t/+7/
6//q/+r/6v/s/+z/6v/p/+f/5v/m/+f/5//n/+f/5v/n/+b/5v/m/+b/5v/m/+b/5v/m
/+j/6P/o/+j/6P/o/+j/6P/o/+j/6P/o/+j/6P/o/+j/6P/o/+j/6P/o/+j/6P/o/+b/
5v/m/+b/6P/o/+j/6P/q/+r/6v/q/+r/6v/q/+r/5f/i/9//3P/c/9z/3P/c/+f/8P/5
/wIAHgA6AFYAcgCdAMgA8wAeAQYB7gDWAL4AZwAQALn/Yv9t/3b/f/+I/5H/mv+j/6z/
sv+2/w==
         </WaveFormData>
      </LeadData>
      <LeadData>
         <LeadByteCountTotal>10000</LeadByteCountTotal>
         <LeadTimeOffset>0</LeadTimeOffset>
         <LeadSampleCountTotal>5000</LeadSampleCountTotal>
         <LeadAmplitudeUnitsPerBit>4.88</LeadAmplitudeUnitsPerBit>
         <LeadAmplitudeUnits>¦ÌV</LeadAmplitudeUnits>
         <LeadHighLimit>2147483647</LeadHighLimit>
         <LeadLowLimit>268435456</LeadLowLimit>
         <LeadID>V5</LeadID>
         <LeadOffsetFirstSample>0</LeadOffsetFirstSample>
         <FirstSampleBaseline>0</FirstSampleBaseline>
         <LeadSampleSize>2</LeadSampleSize>
         <LeadOff>FALSE</LeadOff>
         <BaselineSway>FALSE</BaselineSway>
         <ExcessiveACNoise>FALSE</ExcessiveACNoise>
         <MuscleNoise>FALSE</MuscleNoise>
         <LeadDataCRC32>72522540</LeadDataCRC32>
         <WaveFormData>
3v/e/97/3v/g/+D/4P/g/+D/4P/g/+D/4v/i/+L/4v/i/+L/4v/i/+T/5P/k/+T/5P/k
/+T/5P/m/+b/5v/m/+b/5v/m/+b/5v/m/+b/5v/o/+j/6P/o/+j/6P/o/+j/6v/q/+r/
6v/s/+z/7P/s/+3/7v/v//D/8v/y//L/8v/0//T/9P/0//b/9v/2//b/9P/0//T/9P/0
//T/9P/0//T/9P/0//T/9P/0//T/9P/y//L/8v/y//L/8v/y//L/8v/y//L/8v/y//L/
8v/y//D/8P/w//D/7v/u/+7/7v/u/+7/7v/u/+7/7v/u/+7/7P/s/+z/7P/s/+z/7P/s
/+z/7P/s/+z/6v/q/+r/6v/q/+r/6v/q/+r/6v/q/+r/6P/o/+j/6P/q/+r/6v/q/+r/
6v/q/+r/6P/o/+j/6P/o/+j/6P/o/+r/6v/q/+r/6v/q/+r/6v/q/+r/6v/q/+r/6v/q
/+r/6v/q/+r/6v/q/+r/6v/q/+z/7P/s/+z/7P/s/+z/7P/s/+z/7P/s/+z/7P/s/+z/
7P/s/+z/7P/t/+7/7//w//L/8v/y//L/8v/y//L/8v/1//b/9//4//b/9v/2//b/+P/4
//j/+P/2//b/9v/2//b/9v/2//X/8v/y//L/8v/y//D/8P/v/+3/7f/s/+r/6v/q/+r/
6v/q/+r/6P/n/+T/4//j/+L/4v/j/+P/4//j/+P/4//j/+P/4//j/+P/5f/l/+X/5f/j
/+T/5P/k/+b/5v/m/+b/5v/m/+b/5v/k/+T/5P/k/+b/5v/m/+b/5v/m/+b/5v/q/+7/
8//3//n/+v/8//3///8AAAIAAAD5//X/9f/y//L/9v/+/wsAHgA0AFAAeQCkAMgA6wAh
AV0BgwGAAVwBIwHhAJQANADZ/6n/rP+4/7r/v//C/8X/yP/P/9H/0v/W/9z/3v/i/+T/
6P/q/+r/6v/q/+r/6v/r/+v/6//r/+z/7f/t/+3/7f/t/+3/7v/u/+7/7v/u/+7/7v/u
/+7/7v/v/+//7P/s/+z/7f/t/+3/7f/t/+3/7v/u/+7/7v/u/+7/7f/t/+3/7f/t/+//
7//v/+//7f/s/+z/7v/w/+//7//w//D/8P/v/+//8v/y//L/8v/y//L/8//0//L/8v/z
//P/8//0//X/9v/2//b/9v/4//r/+v/6//r/+//7//v/+//8//z//f/9//v//P/8//3/
/f/9//7//v8AAAEAAQABAAAAAAAAAAAAAgAEAAQABAAEAAUABgAHAAgACQAJAAoACwAL
AAwADQANAAwADAALAAsACgAKAAoACAAIAAgACAAIAAYABgAGAAcABwAHAAYABAAEAAMA
AwAFAAUABQAFAAMAAwADAAQAAgABAAEAAQADAAMAAwADAAIAAgACAAIAAgACAAEAAQAC
AAIAAgACAAIAAQABAAIAAAAAAP////8CAAIAAAD////////////////+//7//f/9//3/
/f/8//3//f/9//7//f/9//z//P/6//r/+//7//n/+f/5//n/+//8//z//P/8//z//P/7
//3//f/9//3//v/+//////////////////3//f/9//3//f/9//3//f/7//v/+//6//z/
/P/8//z//P/8//z//f///////v/+//7//v///////v/+//////8AAAEAAAABAAMAAwAE
AAUABAAFAAUABgAJAAkACQAKAAoACgAKAAoACwAKAAoACgAKAAoACAAIAAgACAAKAAgA
CAAIAAUABAAEAAQAAgACAAAAAAD///3//f/8//z/+v/6//r//P/8//z/+v/5//j/9//3
//j/+P/5//n/9//3//f/9//3//f/9//3//n/+f/5//n/+f/5//r/+v/7//z//f/+//z/
/P/8//z//P/8//z//P/8//z//P/8//z//P/8//z/+v/6//r/+//7//z//P/9////AQAA
AP7//P/5//P/7f/s/+z/8P/6/wkAHgA0AFIAfwCsANAA9wAzAW8BjQGEAVoBHQHZAIYA
IADF/6P/rP+2/7r/v//C/8X/yP/N/9H/1P/Y/9z/3v/i/+j/6v/q/+r/6v/q/+r/6P/p
/+n/6f/p/+r/6//r/+v/6//r/+v/7P/s/+z/7P/s/+z/7P/s/+z/7P/t/+3/7P/s/+z/
7f/t/+3/7f/t/+v/7P/s/+z/7P/s/+z/6//r/+v/6//r/+v/6//r/+v/6f/o/+j/6v/q
/+n/6f/q/+j/6P/n/+f/6v/q/+r/6v/q/+r/6//s/+v/6v/q/+n/6f/q/+v/7P/q/+r/
6v/s/+z/7P/s/+z/7f/t/+3/7f/u/+7/7//v/+//8P/w//H/8//z//T/9P/0//X/9f/1
//X/9P/z//L/8v/0//T/9P/0//X/9v/3//n/+//8//7/AQABAAIAAwADAAIAAgABAAMA
AgACAAIAAAAAAAAAAAAAAP7//v/+//////////7//v/+//3//f/9//3//f/9//v/+//7
//z//P/7//v/+//7//v/+//7//r/+v/6//r/+P/4//f/9//4//j/+P/4//j/9//3//j/
+P/4//f/9//2//b/9P/z//X/9f/1//X/9P/y//H/7//u/+3/7P/q/+n/6f/p/+r/6f/p
/+j/6P/q/+r/6//r/+n/6f/p/+n/6f/q/+r/6v/q/+r/6v/p/+n/6f/p/+n/6v/q/+v/
6//r/+v/6//r/+n/6f/p/+n/6//r/+v/6//p/+n/6f/o/+r/6v/q/+r/6v/q/+r/6//r
/+v/6v/q/+z/7P/t/+3/7v/u/+//7//x//P/8//1//X/9f/2//f/+v/7//v//P////3/
+//8//7//v/+//7/AAAAAAAAAAAAAP7//v/+//3//P/8//z/+v/6//j/+P/4//f/+P/4
//b/9P/0//T/9v/2//b/9P/x//D/7//v//D/8P/x//H/7//v/+//7//x//H/8f/x//H/
8f/x//H/8f/x//L/8v/y//L/8v/y//L/8v/y//L/9P/0//T/9P/y//L/8v/y//L/8v/y
//L/8v/y//L/8//z//T/9P/1//X/9//2//L/8v/x/+3/5//k/+T/6v/y/wEAFgAwAFIA
gQCsANIA/wA/AYUBqwGiAXQBMwHnAIoAGAC7/5v/pP+u/7D/tf+4/7v/vv/D/8f/yv/O
/9D/1P/Y/97/4v/i/+D/4P/g/+D/4P/h/+H/4f/h/+L/4//j/+X/5f/l/+X/5P/k/+T/
5P/k/+T/5P/k/+b/5v/n/+f/5P/k/+T/5f/l/+X/5f/l/+X/5v/m/+b/5v/m/+b/5f/n
/+f/5//n/+X/5f/l/+X/5f/k/+T/5v/m/+X/5f/m/+b/5v/l/+X/6P/o/+j/6P/o/+j/
6f/q/+r/6v/r/+v/7f/u/+//8P/w//D/8P/y//L/8v/y//L/8//z//P/8//0//T/9f/1
//P/9P/0//X/9f/1//b/9v/0//X/9f/1//b/9v/2//b/+P/6//r/+v/4//n/+v/7//7/
/////wAAAQABAAIAAwAFAAQABAADAAUABAAEAAQAAgACAAIAAgAEAAIAAgACAAMAAwAD
AAIAAgACAAEAAQABAAEAAQABAP///////wAAAgABAAEAAQABAAEAAQABAAIAAgACAAIA
AAAAAP////8AAAAAAAAAAAAA/////wAAAAAAAP////8AAAAA/v/9//v/+//7//v//f/8
//z/+//7//v/+//6//n/+f/5//r/+//7//r/+v/6//r/+//7//v/+//7//v/+//8//z/
/P/6//r/+v/5//r/+//8//3//P/8//3//f/9//3//f/9//3//f/9//3//f/9//3//f/9
//3//f/8//7//v/+//7//v/+//7//////////v/+//7//v///////v/+/////////wEA
AQADAAMAAwAEAAUABgAHAAcACAALAAsACwAMAAoACAAKAAoACgAKAAoACgAKAAoACwAK
AAsADAALAAoACgAKAAgACAAGAAYABwAFAAUABAACAAAAAAAAAP7//v/+//z//P/8//z/
/f/7//r/+v/5//n/+f/5//n/+f/5//n/+f/5//n/+f/5//v/+//8//z//P/8//z//P/8
//z//P/8//r/+v/6//r/+v/6//r/+v/6//r/+v/6//r/+v/6//v/+//8//z//f/9//v/
+v/8//z/9//z/+//7P/q/+7/9P///xAAJAA8AGEAjgC2ANcABQFDAXMBhgFwAT0B/QC2
AF4A+/+z/6T/sP+4/7v/wP/B/8T/yf/P/9L/1P/Y/9z/4P/k/+j/7P/q/+r/6v/q/+j/
6f/p/+n/6//s/+3/7f/r/+v/6//r/+z/7P/s/+z/7P/s/+z/7P/u/+7/7//v/+7/7v/u
/+//7f/t/+3/7f/t/+7/7v/u/+7/7v/u/+3/7//v/+//7//t/+3/7f/t/+3/7P/s/+7/
7v/t/+3/7v/u/+7/7f/t/+7/7v/u/+7/7v/u/+//8P/w//D/8f/x//P/9P/1//b/9v/2
//b/+P/4//j/+P/4//v/+//7//v/+v/6//v/+//9//7//v////////8AAAAAAAABAAEA
AQACAAIAAgACAAQABgAGAAYABgAHAAgACQAIAAkACQAKAAsACwAMAA0ADQAMAAwACwAL
AAoACgAKAAgACAAIAAgABwAEAAMAAgACAAEAAAD+//7//v/9//3//f/9//3//f/9//3/
/f/+//7//f/9//3//f/9//3//f/+//7//v/+//7//v/9//3//P/8//z//P/+//3//f/+
//z//P/7//v//P/8//r/+f/5//n/+f/5//v/+v/6//n/+f/5//n/+P/5//n/+f/6//r/
+f/3//b/9v/2//f/9//5//n/+f/5//n/+v/6//r/+//8//3//f///////////wAAAAAB
AAEAAQABAAEAAQABAAEAAQABAAEAAQABAAEA/////////v/+//7//v/+//7//v/+////
//////7//v8AAAAAAQABAP7//v//////AQADAAMABQAFAAUABgAHAAgACQAJAAoADQAN
AA0ADgAQABAADAAMAAwADAAMAAwADgAOAA4ADgAOAAwADAAMAAsACgAKAAoACAAIAAYA
BgAFAAMAAwACAAIAAAAAAAAA/v/+//7//P/4//b/9P/z//H/8P/w/+//7//v/+//7//v
/+//7//v/+//7//v/+//7//v//D/8P/w//D/8P/w//D/8P/w//D/8P/w//D/8P/w//D/
8P/w//L/8v/y//L/8P/w//D/8f/z//T/9P/1//H/8f/0//T/8P/t/+n/5//k/+T/6P/y
////EAAiADwAZQCQALQA2QANAUUBaQFqAUgBDwHPAIQAKADJ/5v/ov+u/7D/tf+6/7v/
wP/F/8n/zv/S/9T/2P/c/+D/5P/k/+L/4v/i/+L/5P/l/+X/5f/j/+T/5f/l/+f/5//n
/+f/6P/o/+j/6P/o/+j/6P/o/+b/5v/n/+f/5//o/+n/6//p/+n/6f/p/+n/6v/q/+r/
6P/o/+j/5//n/+f/5//n/+n/6f/p/+n/6f/o/+j/6v/r/+v/7P/u/+z/7P/r/+v/7v/u
/+7/7v/s/+z/7f/u//D/8P/x//H/7//w//H/8v/z//T/9f/4//r/+v/6//r//f/9//3/
/f/+//7//////wEAAgACAAMAAwADAAQABAAEAAUABQAFAAYABgAGAAYABAAGAAYABgAG
AAcACAAJAAoACwALAAwADQANAA4ADwAPAA4ADgANAA0ADAAMAAwADAAMAAwADAAKAAgA
CAAIAAcABwAHAAYACAAIAAcABwAHAAcABwAHAAUABQAFAAYACAAHAAcABwAHAAcABwAH
AAYABgAGAAYABgAGAAUABQAGAAYABgAGAAUAAwACAAIAAAAAAP////8CAAIAAAD/////
///////////+//7//f/9//3//f/8//3//f/9//7//f/9//z//P/6//r/+//7//n/+f/5
//n/+f/6//r/+v/6//r/+v/5//n/+f/5//n/+v/6//v/+//9//3//f/9//3//f/9//3/
/f/9//3//f/9//3//f/8//z//P/8//z//v/+//7//////////v/+//z//P/9//3//f/+
/wAAAQABAAMAAwAFAAUABQAGAAcABgAHAAcACAAJAAkACQAKAAQACAAKAAoACgAKAAoA
CgAKAAoACgAIAAgACAAHAAYABgAGAAYABgAEAAQAAAD9//z/+v/2//T/9P/0//L/8v/y
//D/8f/w/+//7//w//D/8f/x//H/8f/x//H/7//v/+//7//v/+//7//v/+//7//w//D/
8v/y//L/8v/w//D/8P/w//D/8P/w//D/8v/y//L/8v/w//D/8P/w//D/8P/w//H/8f/y
//L/8//1//H/8v/y/+7/6f/n/+P/4P/i/+r/+P8LACAAQABqAJkAxgDwACcBawGfAa0B
kAFUAQsBtQBOAOD/of+d/6r/rv+y/7f/uP+7/77/w//F/8j/zP/S/9b/2v/e/+D/3v/c
/9z/3P/c/97/3//f/9//3//g/+H/4f/h/+H/4f/h/+L/4v/i/+L/4v/i/+L/4v/g/+D/
4f/h/+D/4P/g/+H/4f/h/+H/4f/h/+L/4v/i/+D/4P/g/9//4f/h/+H/4f/h/+H/4f/h
/+H/4P/g/+L/4P/f/9//4P/g/+D/3//f/+D/4P/g/+D/4v/i/+P/5P/i/+L/4//j/+P/
5P/l/+b/5P/k/+T/5v/m/+b/5v/m/+f/5//n/+f/5v/m/+f/5//n/+j/6P/p/+f/5//o
/+j/6v/r/+v/6//q/+r/6v/q/+z/7v/u/+7/8P/x//L/8//1//f/+P/6//3//f/+////
AQAAAAAA//////7//v/+//7//v/+//7//v/8//z//P/9//3//f/8//z//P/7//v/+//7
//v/+//7//v/+//8//v/+f/4//f/9//3//f/9//2//b/9v/2//b/9v/1//X/9P/0//T/
9P/2//X/9f/2//b/9v/1//X/9P/0//L/8f/z//P/8//z//X/9P/0//P/8//z//P/8v/v
/+//7//w//H/8f/w//D/8P/w//H/8f/x//H/8f/x/+//8P/w//D/8f/y//P/8//z//P/
8//z//L/8v/z//P/8//z//P/8//x//H/8f/x/+//7//v/+//7//v/+//7v/u/+7/7v/u
//D/8P/w//H/8f/x//D/8P/w//D/8f/x//L/8v/z//P/8//1//X/9//3//f/+P/5//z/
/f/9//7//f/7//j/+f/6//v//P/8//z//P/8//7//P/8//z/+f/4//j/+P/6//r/+P/4
//X/8//z//L/8P/u/+7/7v/w//D/8P/u/+3/7P/r/+v/6v/q/+v/6//r/+v/6//r/+n/
6f/p/+n/6v/r/+z/7f/t/+3/7v/u/+7/7v/u/+7/7v/u/+7/7v/u/+7/7v/u/+7/7v/u
/+7/7v/u/+7/7v/u/+7/7v/v/+//8P/w//H/7//x//D/8P/u/+v/5//j/+L/5P/q//L/
//8UAC4ATgB7AKYAygDzADEBbQGHAXwBUAERAcsAdAAOALv/n/+m/67/sv+1/7j/u//A
/8H/xf/K/87/0v/W/9r/3v/g/+D/4P/g/+D/4P/g/+H/4f/h/+P/5P/l/+X/4//j/+P/
4//k/+T/5P/k/+T/5P/k/+T/5P/k/+X/5f/k/+T/5P/l/+X/5f/l/+X/5f/m/+b/5v/k
/+T/5P/j/+X/5f/l/+X/4//j/+P/4//l/+T/5P/m/+b/5f/l/+b/5P/k/+P/4//k/+T/
5P/k/+T/5P/l/+b/5v/m/+f/5//n/+j/6f/q/+j/6P/o/+r/6v/q/+r/6v/r/+v/6//r
/+z/7P/t/+3/7f/u/+7/7//v/+//8P/w//D/8f/x//H/8P/w//D/8P/w//L/8v/y//T/
9f/2//f/+P/5//n/+v/7//v//P/9//r/+P/3//X/9f/0//T/9P/y//L/8v/y//T/8v/y
//L/8v/x//D/7v/v//D/8P/x//H/8f/x//H/7//v/+//8P/w/+//7//v/+//7//v/+//
8P/w//D/8P/w//D/7//v//D/8P/w//D/8P/v/+//8P/u/+7/7f/t/+7/7v/s/+v/6//r
/+v/6//r/+r/6v/p/+v/6//r/+r/6f/p/+n/6v/p/+n/6P/o/+j/6P/p/+n/5//n/+f/
5//n/+j/6P/o/+r/6v/q/+n/6f/p/+n/6f/q/+r/6//r/+v/6//r/+v/6//r/+v/6//r
/+v/6//r/+3/7f/t/+z/7v/u/+7/7v/u/+7/7v/v/+//7//u/+7/7P/s/+3/7f/u/+7/
7//v/+//8f/x//P/9f/1//b/9//4//n/+f/6//v/+f/5//r/+v/6//r/+v/6//r/+v/6
//r//P/6//r/+v/3//b/9v/2//T/9P/y//L/8//x//H/8P/u/+z/7P/s/+z/7P/s/+r/
6f/o/+f/5//o/+j/6f/p/+n/6f/p/+n/6f/p/+n/6f/p/+n/6f/p/+f/5//o/+j/6v/q
/+r/6v/q/+r/6v/q/+r/6v/q/+r/7P/s/+z/7P/q/+r/6v/q/+r/6v/q/+v/6f/q/+r/
6//t/+v/7P/s/+j/5f/h/9//3P/c/+T/7v/7/w4AJABEAG0AmAC6AOEAGwFRAWcBWgEw
AfUAsQBeAPz/rf+T/6D/qP+q/6//tP+3/7r/v//D/8b/yv/O/9D/1P/a/97/3P/c/9z/
3P/c/9z/3f/d/93/2//c/93/3f/d/93/3f/d/+D/4P/g/+D/4P/g/+D/4P/e/97/3//f
/97/3v/e/9//3//f/9//3//f/+D/4P/g/+D/4P/g/9//4f/h/+H/4f/f/9//3//f/9//
3v/e/+D/4P/f/9//4P/g/+D/3//f/+D/4P/g/+D/4v/i/+P/5P/k/+T/5f/l/+X/5v/n
/+j/5v/m/+b/6P/q/+r/6v/q/+v/6//r/+v/7v/u/+//7//v//D/8P/x//P/8//0//T/
8v/z//P/8//0//T/9P/0//T/9v/2//b/9P/1//b/9//4//n/+f/6//v/+//8//3/+//6
//r/+f/5//j/+P/4//b/9v/2//b/9v/0//T/9P/1//X/9f/0//T/9P/z//P/8f/x//H/
8f/z//P/8//0//T/8//z//P/8//z//P/8//y//L/8v/y//L/8v/x//H/7v/u/+7/7v/u
/+3/7f/u/+7/7v/t/+3/7v/u/+z/6//r/+v/6//r/+3/7P/s/+v/6//r/+v/6v/n/+f/
5//o/+n/6f/o/+j/6v/q/+v/6//r/+v/6//r/+3/7v/u/+7/7P/s/+z/6//r/+v/6//r
/+z/7P/t/+3/6//r/+v/6//r/+v/6//r/+3/7f/t/+3/7f/t/+3/7P/s/+z/7P/s/+r/
6v/q/+v/7f/t/+z/7P/q/+r/6//r/+z/7P/t/+3/7f/v/+//8f/x//H/8v/z//T/9f/1
//b/9//3//f/+P/2//b/9v/4//r/+v/6//r/+P/4//j/+P/4//b/9v/2//X/9P/0//T/
8v/y//D/8P/x/+//7//u/+7/7P/s/+z/6v/q/+r/6P/p/+j/5//n/+b/5v/n/+f/5//n
/+f/5//n/+f/5//n/+f/5//n/+f/5//n/+j/6P/q/+r/6v/q/+j/6P/o/+j/5v/m/+b/
5v/o/+j/6P/o/+j/6P/o/+j/6P/o/+j/6f/p/+r/6v/r/+3/7f/q/+j/6P/j/9v/2f/a
/9z/4P/q//n/EgAsAFAAgQCsANQAAQFDAX0BkQF+AUoBBQG7AGIA9v+n/5f/ov+o/6r/
r/+y/7H/uP+9/8H/xP/I/8r/zP/U/9j/2v/a/9j/2P/Y/9j/2v/b/9v/2//b/9z/3f/d
/9v/2//b/9v/3P/c/9z/3P/e/97/3v/e/9z/3P/d/93/3P/c/9z/3f/f/9//3//f/9//
4P/g/+D/4P/g/+D/3//f/9//3//f/+P/5f/n/+n/6v/q/+v/7v/u/+3/7f/u/+7/7v/t
/+3/8P/w//D/8P/w//D/8f/y//D/8P/x//H/7//w//H/8v/y//L/8v/0//T/9P/0//T/
8//z//P/8//2//b/9//3//X/9v/2//f/9//3//j/+P/2//f/9//3//r/+v/6//r//P/+
//7//v/+////AAABAAIAAwADAAQABwAHAAgACQALAAoACgAJAAsACgAKAAoACgAKAAoA
CgAMAAoACgAKAAsACwALAAoACgAKAAkACQAHAAcABwAHAAcABwAHAAgACAAHAAcABwAH
AAcABwAHAAYABgAGAAYABAAEAAMAAwADAAQABQAGAAYABQAFAAYABAAEAAMAAwAEAAQA
AgABAAMAAwADAAMAAwACAAIAAQABAAEAAQAAAP///////wAAAQABAAAAAAAAAAAAAQAB
AP//////////AQACAAIAAgAAAAAAAAD//wEAAQABAAEAAAAAAAEAAQABAAEAAQABAAEA
AQABAAEAAQABAAEAAQADAAMAAwACAAIAAgACAAIAAgACAAIAAwADAAMAAgACAAIAAgAD
AAMAAgACAAMAAwAFAAcABwAJAAkACQAKAAsACgALAAsADAANAA0ACwAKAAwADAAMAAwA
DgAOAA4ADgAOAAwADAAMAAsACgAKAAoACgAKAAgACAAHAAUABQAEAAIAAAAAAAAAAgAC
AAIAAAD9//z/+//7//z//P/9//3//f/9//3//f/9//3//f/9//3//f/9//3//f/9//7/
/v/8//z//P/8//z//P/8//z//v/+//7//v/8//z//P/8//z//P/8//z//P/8//z//f/9
//7//v///wEA/f/+//7//P/3//P/7//u//L/+P8CABEAKABCAGYAkwC8AOIAEwFVAY8B
owGOAVoBFQHJAGoAAAC3/6n/tv+8/77/wf/E/8f/zP/N/8//1P/Y/9z/4P/k/+j/6v/o
/+r/6v/q/+r/6P/p/+n/6f/p/+r/6//r/+v/6//r/+v/7P/s/+z/7P/s/+z/7P/s/+z/
7P/t/+3/6v/q/+r/6//r/+v/6//r/+v/7P/s/+z/7P/s/+z/6//r/+v/6//r/+v/6//r
/+v/6//q/+r/7P/s/+v/6//s/+z/7P/r/+v/7P/s/+z/7P/s/+z/7f/u/+7/7v/v/+//
7//w//H/8v/w//D/8P/y//L/8v/y//L/8//z//P/8//2//b/9//3//f/+P/4//n/+f/5
//r/+v/6//v/+//7//z//P/8//z//v8AAAAAAAAAAAEAAgADAAQABQAFAAYACQAJAAoA
CwALAAoACgAJAAkACAAIAAgABwAIAAkACgAKAAgACAAIAAkACQAJAAgACAAIAAcABwAH
AAcABwAHAAcABwAHAAgACAAHAAcABwAHAAcABwAHAAYABgAGAAYABgAGAAUABQAEAAQA
BAAEAAQAAwADAAQABAAEAAMAAwACAAIAAAD////////////////+//7//f/7//v/+//6
//v/+//7//z/+//7//r/+v/6//r/+//7//v/+//7//v/+//8//z//P/8//z//P/7//v/
+//7//v/+v/6//v/+//7//v/+//7//3//f/9//3/+//7//v/+//5//n/+f/4//j/+P/4
//j/+v/6//r/+//7//v/+v/6//r/+v/7//v/+v/6//v/+//7//3//f////////8AAAEA
BAAFAAUABgAJAAkACQAKAAoACAAIAAoACgAKAAoACgAKAAoACgAMAAoACgAKAAkACAAI
AAgABgAGAAQABAAFAAMAAwACAAAA/v/+//7/+//6//n/9v/1//T/8//z//H/8P/w/+//
8f/x//H/8f/x//H/8f/x//H/8f/x//H/7//v//D/8P/w//D/8P/w//D/8P/w//D/8v/y
//L/8v/y//L/8v/y//T/9P/0//T/9P/0//T/9f/1//b/9v/3//f/9//2//b/9P/x/+3/
6f/m/+b/6P/u//v/DgAgADoAXwCMALIA1QABAT8BbQF2AV4BKwHtAKIASgDp/6v/ov+y
/7j/vf/C/8f/yP/N/9P/1v/a/97/4v/m/+r/7v/w/+7/7v/u/+7/7v/v/+//7//x//L/
8//z//H/8f/x//H/9P/0//T/9P/0//T/9P/0//b/9v/3//f/9v/2//b/9//5//n/+f/5
//f/+P/4//j/+v/6//r/+f/5//n/+f/5//n/+f/5//n/+f/4//j/+v/6//n/+f/6//z/
/P/7//v/+v/6//r/+v/4//j/+f/6//z//P/9//3//P/8//z//P/8//z//P/+//z/+v/4
//b/9f/1//X/9f/2//b/9//3//n/+v/6//v/+f/5//r/+v/6//v/+//7//z//P/8//z/
/P/+//7//v/8//3//v////7//////wAAAQABAAIAAwADAAIAAgABAAEAAAAAAAAA/v/+
//7//v/+//z//P/8//z/+//6//j/+P/4//f/9//1//X/9f/1//X/9f/1//b/9v/1//X/
9f/1//X/9f/1//T/9P/0//T/9v/2//X/9f/1//b/9//4//j/9//3//j/+P/4//f/9//4
//j/9v/1//X/9f/1//X/9f/0//T/8//z//P/8//y//P/8//z//T/8//z//L/8v/y//L/
8//z//P/8//z//P/8f/y//L/8v/w//D/8P/v/+//7//v/+//8P/w//H/8f/v/+//7//v
/+//7//v/+//8f/x//H/8f/v/+//7//u/+7/7v/u/+7/8P/w//D/8f/x//H/8P/w//D/
8P/x//H/8P/w//H/8f/z//X/9f/3//f/9//4//n/+v/7//v//P////////8AAAAAAAAA
AAAAAQABAAAAAAAAAAAA/////wEAAQD///7//f/8//v/+P/3//f/9//1//T/8//z//P/
8f/x/+//7//v/+//8P/w/+3/7P/s/+3/7//t/+3/7f/r/+z/7P/s/+z/7P/u/+7/7v/u
/+7/7v/u/+7/7P/s/+z/7P/u/+7/7v/u/+7/7v/u/+7/8P/w//D/8P/w//D/8P/w/+7/
7v/u/+7/8P/w//D/8P/y//L/8v/y//L/8v/y//L/7v/s/+r/6P/p/+r/6//s//3/DgAf
ADAAVgB6AJ4AwgDoAA4BNAFaATABCAHgALgAdwA2APX/tP+1/7b/t/+4/73/wP/D/8b/
yf/M/w==
         </WaveFormData>
      </LeadData>
      <LeadData>
         <LeadByteCountTotal>10000</LeadByteCountTotal>
         <LeadTimeOffset>0</LeadTimeOffset>
         <LeadSampleCountTotal>5000</LeadSampleCountTotal>
         <LeadAmplitudeUnitsPerBit>4.88</LeadAmplitudeUnitsPerBit>
         <LeadAmplitudeUnits>¦ÌV</LeadAmplitudeUnits>
         <LeadHighLimit>2147483647</LeadHighLimit>
         <LeadLowLimit>268435456</LeadLowLimit>
         <LeadID>V6</LeadID>
         <LeadOffsetFirstSample>0</LeadOffsetFirstSample>
         <FirstSampleBaseline>0</FirstSampleBaseline>
         <LeadSampleSize>2</LeadSampleSize>
         <LeadOff>FALSE</LeadOff>
         <BaselineSway>FALSE</BaselineSway>
         <ExcessiveACNoise>FALSE</ExcessiveACNoise>
         <MuscleNoise>FALSE</MuscleNoise>
         <LeadDataCRC32>3017148816</LeadDataCRC32>
         <WaveFormData>
5v/m/+b/5v/m/+b/5v/m/+b/5v/m/+b/6P/o/+j/6P/o/+j/6P/o/+r/6v/q/+r/6//s
/+3/7v/u/+7/7v/u/+//8P/x//L/9P/0//T/9P/1//b/9//4//r/+v/6//r/+//8//3/
/v8AAAAAAAAAAAIAAgACAAIAAgACAAIAAgACAAIAAgACAAAAAAAAAAAA///+//3//P/6
//r/+v/6//j/+P/4//j/9v/2//b/9v/2//b/9v/2//b/9v/2//b/9v/2//b/9v/0//T/
9P/0//L/8v/y//L/8P/w//D/8P/w//D/8P/w//L/8v/y//L/8P/w//D/8P/w//D/8P/w
//D/8P/w//D/7v/u/+7/7v/u/+7/7v/u/+7/7v/u/+7/7P/s/+z/7P/u/+7/7v/u/+7/
7v/u/+7/7v/u/+7/7v/u/+7/7v/u/+7/7v/u/+7/7v/u/+7/7v/u/+7/7v/u/+7/7v/u
/+7/7v/u/+7/7v/u/+7/7v/u//D/8P/w//D/7v/u/+7/7v/u/+7/7v/u/+7/7v/u/+7/
8P/w//D/8P/y//L/8v/y//T/9P/0//T/9v/2//b/9v/4//j/+P/4//r/+v/6//r//P/8
//z//P/8//z//f/9//3//f/8//z//P/8//r/+v/7//r/+f/4//T/9P/y//D/8P/w//D/
8f/x//D/7v/u/+z/7P/r/+v/6//r/+v/6//t/+3/7P/s/+z/7P/s/+z/7P/s/+z/7P/q
/+v/6//r/+3/7f/t/+3/7f/t/+3/7f/t/+3/7f/t/+3/7f/t/+3/7f/t/+3/7f/t/+3/
7f/t/+7/7v/v/+//7//w//P/8P/q/+j/5//n/+X/5//r//b/CAAcADYAWgCBAKMAwwDs
ABwBQAFNAT8BIAH2AMUAgwA8AAsA/f/7//T/6P/f/9v/2//b/9v/2v/a/9//4P/g/+H/
4v/i/+L/4f/h/+D/4f/h/+H/4f/h/+L/4v/i/+T/5P/k/+T/4v/i/+P/4//j/+P/4//j
/+L/4v/i/+L/4v/i/+L/4//j/+P/5P/k/+T/4v/i/+L/5P/l/+X/5f/j/+L/4v/i/+T/
5P/k/+T/4//j/+L/4v/i/+P/4//k/+b/5f/l/+b/5v/m/+b/5v/m/+f/5//n/+j/6P/o
/+j/6P/o/+r/6v/s/+z/7f/u/+//8P/w//D/8f/x//H/8v/0//T/9P/2//X/9f/2//f/
9//3//j/+f/7//3//f/9//////8AAAEAAQACAAMABAAEAAQABAAFAAgACAAIAAkABwAH
AAcABwAHAAUABQAEAAUABAADAAMAAAD///7//f////7//f/9//z//P/8//v/+//7//n/
+f/4//j/+f/5//n/+f/4//j/9v/2//b/9v/4//f/9//4//b/9v/1//X/9f/1//T/9P/0
//T/9P/0//T/9P/0//T/9P/0//T/8//1//X/9f/1//X/9f/1//X/8//z//P/8f/z//P/
8//z//P/8//z//P/8//z//P/8//w/+//7v/t/+//7//v/+//8f/x//H/8f/x//H/8f/x
//P/8//z//P/9f/1//X/9v/0//T/9P/0//b/9v/1//X/9f/0//P/8v/w//D/8P/w//L/
8v/y//L/8v/y//L/8//0//X/9v/3//f/9v/2//b/9f/1//X/9f/0//X/9v/3//n/+f/6
//v/+f/7//v/+//8//z//P/8//3//f/9//////8AAAIAAgACAAIAAgACAAIAAwADAAMA
AwACAAAAAAAAAP7//P/7//r/+f/6//j/+P/2//T/8v/y//L/8//z//L/8P/w//D/8P/v
//H/8f/x//H/7//v/+//7v/u/+7/7v/u//D/8P/w//D/8P/w//H/8f/x//H/8f/x/+//
7//v/+//7//v/+//7//v/+//7//v/+//7//v/+//7f/t/+3/7f/v//D/8P/x//P/9f/0
//H/8v/w/+r/5f/l/+X/6f/v//z/EAAkAEAAZACNAK8AzwD+AC4BUAFXAUUBIgH2AL8A
dwAuAAcA///7//D/5v/f/9//3f/b/9v/3P/c/9//4P/k/+X/5v/m/+T/4//j/+L/4f/h
/+H/4f/h/+L/4v/i/+T/5P/k/+T/5P/k/+X/5f/j/+P/4//j/+L/4v/i/+L/5P/k/+T/
5f/l/+X/5v/m/+T/4v/i/+L/4v/j/+P/4//j/+L/4v/i/+L/4v/i/+L/4f/h/+D/4P/g
/+H/4f/i/+L/4f/h/+L/5P/k/+T/5P/k/+X/5f/l/+T/5P/k/+T/5f/m/+n/6v/p/+j/
6P/o/+n/6v/q/+r/6//r/+v/7P/u/+7/7v/w/+//7//w//H/9f/1//b/9//5//v/+//7
//r/+f/5//n//f/+////AAACAAIAAgADAAYABgAGAAcABQAFAAUABQAHAAUABQAEAAMA
AgABAAEAAAD///7//f/9//z/+//7//r/+v/6//n/9//3//X/9f/0//T/9f/1//P/8//y
//L/9P/0//T/9P/0//P/8//0//T/9P/z//P/8f/x//D/8P/y//L/8v/y//T/9P/0//T/
8v/y//L/8f/x//H/8f/x//P/8//z//P/8f/x//H/7//v/+//7//v/+//7//v/+//8f/x
//H/8f/x//H/8f/x//H/8f/x//H/8f/x//H/8f/x//H/8f/x//P/8//z//P/8//z//P/
9P/0//T/9P/0//T/9P/z//P/9P/0//T/9P/0//T/9P/0//b/9v/2//b/9v/2//b/9//3
//f/9//3//n/+P/4//j/+f/5//n/+f/6//v//P/9//3//f/+//////8BAAEAAQACAAIA
AAAAAAIAAgACAAIAAwAEAAUABwAHAAcABwAGAAYABgAGAAQAAgABAAAA//////7////+
//r/+P/4//j/+f/5//j/9v/2//b/9v/1//X/9f/1//X/9f/1//X/9P/0//T/9P/0//T/
9P/0//T/9P/0//X/9f/1//X/9f/1//X/9f/1//X/9f/1//X/9f/1//X/9f/1//f/9//3
//f/9f/1//X/9f/1//b/9v/3//n/+f/4//X/9P/0//L/7//t/+3/8f/3/wAAEgAoAEQA
bACRALUA2wAOAUQBZgFtAVcBMgEGAc0AfwAyAAcAAQD9//L/5v/f/93/3f/b/9v/3P/e
/9//4P/g/+P/5v/m/+T/4//j/+L/4f/h/+H/4f/j/+T/5P/k/+b/5v/m/+b/5f/k/+T/
4//j/+P/4//j/+L/4v/i/+L/4v/i/+L/4//h/+H/4v/i/+T/4v/i/+L/4v/j/+P/4//l
/+T/5P/k/+T/5P/k/+T/5f/l/+T/5P/i/+P/4//k/+T/4//j/+T/4v/i/+L/4v/i/+P/
4//j/+b/5v/m/+b/6P/o/+r/6v/o/+j/6f/q/+v/7P/s/+z/7f/t/+3/7v/w//D/8P/y
//H/8f/y//P/8//z//T/9f/3//n/+f/5//v/+//8//3//f/+////AAAAAAAAAAABAAQA
BAAEAAUABQAFAAUABQAHAAUABQAEAAEAAAD//////v/9//z/+//7//r/+f/5//r/+v/6
//n/+f/5//f/9//2//b/9//3//f/9//2//b/9v/2//b/9v/2//X/9f/2//T/9P/z//P/
8//z//L/8v/0//T/9P/0//T/9P/0//T/8v/y//L/8f/x//H/8f/x/+//7//v/+//8f/x
//H/7//x//H/8f/x//H/8f/x//H/7//v/+//7//x//H/8f/x//H/8f/x//H/8f/x//H/
8f/v/+//7//v//H/8f/x//H/8f/x//H/8v/w//D/8P/w//D/8P/v/+//8P/w//D/8P/y
//L/8v/y//L/8v/y//L/8P/w//D/8f/x//H/8f/x//P/8v/y//L/8f/x//H/8f/y//P/
9P/1//f/9//4//n/9//5//n/+f/8//z//P/8//3//P/+//7//v/+//7//v/+////AQAB
AAEAAAACAAIAAgAAAAAA///+//3//P/6//r/+P/0//L/8v/y//P/8//y//D/8P/w//D/
7//t/+3/7f/t/+//7//v/+7/7v/u/+7/7v/u/+7/7v/u/+7/7v/v/+//7//v/+//7//x
//H/8f/x/+//7//v/+//7//v/+//7//v/+//7//v/+//7//v/+//7//w//D/8f/x//H/
8P/x//L/8P/s/+n/6f/n/+n/7f/0/wIAFgAuAE4AdQCXALcA3gAOATYBTwFPATQBDAHh
AKUAXgAfAAMAAQD8//D/5//h/9//3//d/9z/3v/f/+L/5P/j/+b/6P/m/+X/5f/k/+P/
4//j/+P/5f/m/+b/5v/k/+T/5P/k/+T/5P/l/+X/5f/l/+X/5f/k/+T/5P/k/+T/5P/k
/+X/5f/l/+b/5v/o/+b/5v/m/+T/5f/l/+X/5//m/+b/5v/m/+b/5v/m/+f/5//m/+b/
5v/n/+f/6P/o/+f/5//o/+j/6P/o/+j/6P/p/+n/6f/q/+r/6v/q/+r/6v/s/+z/7v/u
/+//8P/x//L/8v/y//P/8//z//T/9P/0//T/9v/3//f/+P/5//v/+//8//3/+//9//3/
/f//////AAABAAMABAAFAAYACAAIAAgACQAKAAoACgALAAkACQAJAAkACwAJAAkACAAH
AAYABQAFAAQAAwACAAEAAQAAAP/////+//7//v/9///////9//3//P/8//3//f/7//v/
+v/6//r/+v/6//r//P/7//v//P/8//z/+//7//n/+f/4//j/+v/6//r/+v/6//r/+v/6
//r/+v/6//n/9//3//f/9//3//f/9//3//f/9//3//X/9//3//f/9//3//f/9//3//X/
9f/1//X/9//3//f/9//3//f/9//3//X/9f/1//X/9f/1//X/9f/3//f/9//3//f/9//3
//j/9v/2//b/9v/4//j/9//3//j/+P/4//j/+P/4//j/+P/4//j/+P/4//b/9v/2//f/
9//3//f/9//5//j/+P/4//f/9//3//f/+v/7//z//f/7//v//P/9//3/////////AgAC
AAIAAgAFAAMAAwAEAAQABAAEAAQABgAGAAYABwAJAAkACQAIAAYABgAGAAQABAADAAIA
AQD+//z//P/6//r/+P/4//j/+f/5//j/9v/2//b/9v/1//X/9f/1//X/9f/1//X/9P/0
//T/9P/0//b/9v/2//b/9P/0//X/9f/1//X/9f/1//X/9f/1//X/9f/1//X/9f/1//X/
9f/1//X/9f/1//X/9f/1//X/9f/1//b/9v/3//f/9//4//f/9P/y//L/7//t/+3/7//1
/wAAEAAiADoAXgCHAKcAxwDwAB4BQAFNAUEBIAH2AMcAhwA+AA8AAwABAPj/7P/n/+X/
5f/l/+X/5v/o/+n/6v/s/+3/8P/u/+z/6//r/+r/6//r/+v/6//r/+z/7P/s/+z/7P/s
/+z/7P/s/+3/7f/t/+3/7f/t/+z/7P/s/+z/7v/u/+7/7//v/+//8P/w//H/8P/x//L/
8f/x//D/7//v/+7/7v/u//D/8P/w//D/7//v/+7/7v/w//H/8f/y//D/7//v//D/8v/y
//L/8v/0//X/9f/1//b/9v/2//b/9P/0//b/9v/4//j/+f/6//v//P/8//z/////////
AAACAAIAAgAEAAcABwAIAAkACQAJAAoACwALAA0ADQANAA0ADQAOAA8ADwAQABEAEgAT
ABQAFQAXABYAFgAWABcAFwAXABcAFwAXABUAFQAUABMAEgARABEAEAAPAA4ADQANAAwA
CwALAAoACgAKAAkACQAJAAcABwAEAAQABQAFAAcABwAGAAYACAAIAAgACAAGAAUABQAG
AAYABgAFAAUABQAFAAQABAAGAAYABgAGAAUABAADAAIAAgACAAIAAQACAAMABAAFAAUA
BQAFAAUABQAFAAUAAwABAAEAAQABAAIAAwAEAAUAAwADAAMAAwADAAMAAwADAAEAAQAB
AAEAAwADAAMAAwAFAAUABQAFAAMAAwADAAMAAwADAAMABAAGAAYABgAGAAYABgAFAAUA
BgAGAAYABgAEAAQABAAEAAYABgAGAAYABwAIAAkACwAKAAkACAAHAAUABAAEAAQABgAH
AAgACQAIAAkACgALAA0ADQAOAA8ADQAPAA8ADwAQABAAEAAQAA8AFAAUABQAFAAUABYA
FgAWABcAFQAVABUAFAAWABYAFgAUABYAFQAUABMAEgAQABAADgAKAAgACAAIAAcABwAG
AAQABAAEAAQAAwADAAMAAwADAAEAAQABAAAAAAAAAAAAAAAAAAAAAAAAAAIAAgADAAMA
AwADAAMAAwADAAMAAwADAAEAAQABAAEAAwADAAMAAwACAAEAAAD//wEAAQABAAEAAwAE
AAQABQAFAAMAAgAFAAIAAAD+//n/9//5////CQAYACwARgBoAJIAuwDhAA0BQgFuAYQB
fwFfATIB/gC5AGcAKgAVABEACQD8//T/7//t/+v/7f/t//D/8v/z//b/+P/5//j/9v/z
/+//7P/o/+b/5f/k/+P/4//k/+T/5P/i/+L/4v/i/+L/4v/j/+P/4f/h/+H/4f/i/+L/
4v/i/+L/4v/i/+P/4f/h/+L/4v/i/+D/4P/g/+D/4f/h/+H/4f/g/+D/4P/g/+D/4P/g
/+P/4//i/+L/4P/h/+H/4v/i/+H/4f/i/+L/4v/i/+L/4v/j/+P/4//k/+T/5P/k/+T/
5P/m/+b/5v/m/+f/6P/n/+j/6P/o/+v/6//r/+z/7v/u/+7/8P/v/+//8P/x//H/8f/y
//P/8//1//X/9f/3//f/+P/5//v//P/9//7//v/+//7///8CAAIAAgADAAUABQAFAAUA
BQADAAMAAgD///7//f/9//7//f/8//v/+//6//n/+f/2//b/9v/1//f/9//1//X/9P/0
//X/9f/1//X/9P/0//P/8v/x//D/8v/x//H/8v/y//L/8f/x//P/8//y//L/8v/y//L/
8v/w//D/8P/w//D/8P/w/+//7//v/+//7//v/+//7//v/+//7//v/+3/7//v/+//7//u
/+3/7P/r/+z/7f/u/+//7//v/+//7//v/+//7//v/+3/7f/t/+3/7//v/+//7//v/+//
7//v/+//7//v//D/8P/w//D/8P/w//D/7//v//D/8P/w//D/8P/w//D/8P/u/+7/7v/u
//D/8P/w//H/8f/x//H/8f/x//D/8P/w//P/8//z//P/8v/z//T/9f/1//X/9v/3//f/
+f/5//n/+v/4//j/+f/6//v//P/+//7//v////////////7//v/+//7//P/9//3//f/9
//v/+P/3//T/8v/w//D/8P/v/+//7v/s/+z/7P/s/+v/6//r/+v/6//r/+v/6//q/+r/
6v/q/+r/7P/s/+z/7P/s/+z/7f/t/+v/6//r/+v/6//r/+v/6//p/+n/6f/p/+v/6//r
/+v/6//r/+v/6//r/+v/6//r/+v/7P/s/+3/6//t/+z/6//q/+r/5v/l/+P/5f/n/+v/
9v8KACIAPgBkAI0ArQDNAP4ALgFMAVMBPwEaAe4AtQBvACoABQD7//n/7v/k/93/3f/b
/9n/2f/a/9r/3f/e/+D/3//i/+L/4P/f/9//3v/f/9//3//f/9//4P/g/+D/4P/g/+D/
4P/e/97/3//f/9//3//f/9//4P/g/+D/4P/g/+D/4P/h/+H/4f/i/+L/4v/g/+D/4P/e
/9//3//f/+H/4P/g/+D/4P/g/+D/4P/f/9//3v/e/+D/4f/h/+L/4v/h/+H/4v/i/+L/
4v/i/+L/4//j/+P/5P/k/+T/5P/k/+T/5v/m/+b/5v/n/+j/6f/q/+r/6v/t/+3/7f/u
/+7/7v/u//D/7//v//D/8f/1//X/9v/3//f/+f/5//n/+f/5//r/+//7//z//f/+/wAA
AAAAAAEAAgACAAIAAwADAAMAAwADAAUAAwADAAIA///+//3//f/8//v/+v/5//n/+P/3
//f/9v/2//b/9f/3//f/9f/1//T/9P/1//X/9f/1//T/9P/0//T/9P/0//L/8f/x//L/
8v/y//H/8f/x//H/8P/w//L/8v/y//L/8v/y//L/8v/y//L/8v/x//H/8f/x//H/8f/x
//H/8f/x//H/8f/v//H/8f/x//H/7//v/+//7//v/+//7//v/+//7//v/+//7//v/+//
7//v/+//7//v/+//7//v/+//7//v/+//7//x//H/8f/y//L/8v/y//L/8P/w/+//7//w
//D/8P/w//D/8P/w//D/8v/y//L/8v/w//D/8P/x//H/8f/x//H/8f/w//D/8P/z//P/
8//z//T/9f/2//f/+f/5//r/+//5//v/+//7//7//P/8//z//v/+//7//v/+/wAAAAAA
AAEAAQABAAEAAAD+//7//v/8//z/+//6//n/+P/2//b/9P/0//L/8v/y//P/8//y//D/
7v/u/+7/7f/t/+3/7f/t/+//7//v/+7/7v/u/+7/7v/u/+7/7v/u/+z/7P/t/+3/7//v
/+//7//v/+//7//v/+//7//v/+//7//v/+//7//v/+//7//v/+//7//v/+//7//w//D/
8f/x/+//8P/v/+z/6v/q/+n/6f/n/+v/8//+/w4AJABAAGYAiwCrAMsA+gAmAUABRQEx
AQ4B5ACtAGkAKAAHAAEA/f/y/+b/4f/f/93/3f/d/+D/4P/h/+T/5P/n/+j/6P/m/+X/
5f/k/+X/5f/l/+X/4//k/+T/5P/i/+L/4v/i/+T/5P/l/+X/5f/l/+X/5f/k/+T/5P/k
/+T/5P/k/+X/5f/l/+b/5v/o/+b/5v/m/+b/5//n/+f/5//m/+b/5v/m/+b/5v/m/+f/
5//m/+b/5v/n/+f/6P/m/+X/5f/m/+j/6P/o/+j/6P/p/+n/6f/q/+r/6v/q/+r/6v/s
/+z/7P/s/+3/7v/x//L/8v/y//H/8f/x//L/9v/2//b/+P/5//n/+v/7//v/+//8//3/
/f////////8AAAEAAwAFAAQABAAEAAQAAwACAAEAAQACAAIAAgADAAEAAQABAAEA///9
//3//P/9//z/+//7//r/+f/4//f/9f/0//P/8//y//L/8v/x//H/8f/v/+//8P/w//H/
8f/x//H/8P/w//D/8P/w//D/7v/t/+3/7v/w//D/7//v//H/8f/w//D/7//u/+3/7P/s
/+z/7P/s/+7/7v/u/+3/7f/t/+3/7f/t/+3/7f/t/+3/7f/t/+v/6//r/+v/6//q/+n/
6P/n/+X/5f/l/+X/5f/l/+X/5f/n/+f/5//n/+f/5//n/+f/6f/p/+n/6f/n/+f/5//n
/+X/5f/l/+b/5v/m/+b/5v/n/+j/6P/p/+r/6v/q/+r/6P/o/+j/6P/o/+j/6P/o/+j/
6P/o/+n/6//r/+v/6//q/+j/5//m/+n/6f/p/+n/6v/r/+z/7f/t/+3/7v/v//H/8//z
//P/9P/0//T/9P/z//P/8//0//X/9v/3//j/+P/4//j/+f/3//f/9//2//b/9v/2//T/
9P/z//L/8f/w/+7/7v/s/+z/6v/q/+r/6//r/+r/6P/q/+r/6v/p/+f/5//n/+f/6f/p
/+n/6P/n/+b/5f/k/+b/5v/m/+b/6P/o/+n/6f/p/+n/6f/p/+n/6f/p/+n/6P/n/+b/
5f/m/+f/6P/p/+n/6f/p/+n/6//r/+v/6//p/+r/6v/r/+3/7f/q/+f/6v/m/+D/3//f
/93/4f/p//b/DAAmAEQAbgCXALkA3wASAUIBYAFhAUcBHAHuALEAYwAeAP//+f/z/+j/
4P/Z/9X/2f/Z/9n/2v/c/9n/2v/e/+H/4P/g/+D/3//f/97/3f/d/93/3f/d/97/3v/e
/9z/3P/c/9z/3P/c/93/3f/d/93/3f/d/97/3v/e/97/3v/e/97/3//f/9//4P/g/+D/
3v/e/97/3v/f/9//3//f/97/3v/e/97/3v/e/97/3f/d/9z/3P/c/93/3f/e/97/3f/d
/97/4P/g/+D/4P/g/+H/4f/h/+T/5P/k/+T/4v/i/+T/5P/k/+T/5f/m/+f/6P/o/+j/
6f/p/+n/6v/u/+7/7v/w//D/7//v/+//7//v//D/8f/y//X/9v/3//n/+f/6//v///8A
AAEAAgAEAAQABAAFAAQABAAEAAUABQAFAAUABQAHAAUABQAEAAUABAADAAMAAgABAAAA
//8AAAAAAAABAAAAAAAAAP///f/9//v/+//6//r/+//7//v/+//6//r/+v/6//r/+v/8
//v/+//8//r/+v/5//n/9//3//b/9v/3//j/+f/6//j/+P/4//j/9v/2//b/9f/1//X/
9f/1//b/9//4//n/9//3//f/9f/1//X/9f/1//X/9f/1//X/9//3//f/9//3//f/9//3
//X/9f/1//X/9//3//f/9//1//X/9f/1//X/9f/1//X/9f/1//X/9v/0//T/9P/0//T/
9P/z//P/9P/0//T/9P/0//T/9P/0//T/9P/0//T/8v/y//L/8//x//H/8f/x//P/8v/y
//L/8//z//P/8//0//X/9v/3//f/9//4//n/9//5//n/+f/6//r/+v/6//z//P/8//z/
/f/+////AQD////////+//z//P/8//r//P/7//r/+f/2//T/9P/y//D/7v/u/+7/8f/x
//D/7v/s/+z/7P/r/+3/7f/t/+3/6//r/+v/6v/q/+r/6v/q/+r/6v/q/+r/6v/q/+v/
6//p/+n/6f/p/+v/6//r/+v/7f/t/+3/7f/s/+v/6v/p/+n/6f/p/+n/6f/p/+n/6f/r
/+z/7P/t/+3/6//q/+v/6v/m/+L/4f/f/+H/5f/r//j/DAAmAEYAbgCTALUA3wAQAUAB
WAFXAT0BFAHoAKkAWwAaAP3/+//1/+j/3v/X/9f/1//V/9X/1v/Y/9n/2v/c/9//3v/c
/97/3f/d/9z/2//b/9v/2//b/9z/3P/c/9z/3P/c/9z/3P/c/93/3f/d/93/3f/d/9r/
2v/a/9r/2v/a/9r/2//b/9v/3P/c/97/3P/c/9z/2v/b/9v/2//b/9r/2v/a/9r/2v/a
/9r/2//b/9r/2v/c/93/3f/e/9z/2//b/9z/3v/e/97/3v/d/93/3P/b/97/3v/e/97/
3v/e/+D/4P/g/+D/4f/i/+P/5P/k/+T/5f/l/+X/5v/m/+b/5v/o/+v/6//s/+3/7f/t
/+7/7//v//H/8f/x//H/8f/y//P/8//0//X/9v/2//b/9v/3//r/+v/6//v//f/9//3/
/f/7//n/+f/4//f/9v/1//X/9v/1//T/8//z//L/8f/x//D/8P/w/+//7//v/+3/7f/q
/+r/6//r/+3/7f/s/+z/7P/s/+z/7P/s/+v/6//s/+r/6v/p/+n/6//r/+r/6v/q/+r/
6v/q/+r/6v/q/+r/6P/o/+j/5//n/+f/5//n/+f/5//n/+f/5//n/+f/5f/l/+X/5f/l
/+X/5f/l/+X/5f/l/+X/5f/n/+f/5//n/+f/5//n/+f/5//n/+f/5//l/+X/5f/l/+X/
5f/l/+X/5f/l/+X/5v/k/+T/5P/k/+b/5v/l/+X/5v/m/+b/5v/m/+b/5v/m/+b/5v/m
/+b/6P/o/+j/6f/o/+f/5v/l/+f/5v/m/+b/5f/l/+X/5f/m/+f/6P/p/+n/6f/q/+v/
7f/v/+//7//w//D/8P/w//H/8f/w//L/8v/y//L/9P/0//T/9f/z//P/8//y//T/9P/0
//L/8v/x//D/7//u/+z/7P/q/+j/5v/m/+b/5f/l/+T/4v/i/+L/4v/h/+H/4f/h/+H/
4//j/+P/4v/i/+L/4v/i/+L/4v/i/+L/4P/g/+H/4f/h/+H/4f/h/+H/4f/h/+H/4f/h
/+H/4f/h/+H/4f/h/+P/4//j/+P/4f/h/+H/4f/f/+D/4P/h/+P/4//i/+H/4P/g/97/
2//b/9n/2//f/+b/9P8IACAAQgBnAIsAqQDOAPwAJgE5ATcBHAH0AMMAiQBEAAkA8//x
/+j/3P/V/9H/y//L/8v/zv/O/8//0P/S/9P/1v/W/9T/0//T/9L/0//T/9P/0//T/9T/
1P/U/9L/0v/S/9L/1P/U/9X/1f/V/9X/1f/V/9T/1P/U/9T/0v/S/9L/0//T/9P/1P/U
/9T/0v/S/9L/1P/V/9X/1f/V/9T/1P/U/9T/1P/U/9T/1//X/9b/1v/U/9X/1f/W/9b/
1f/V/9b/1v/W/9b/1v/W/9f/1//X/9j/2P/Y/9j/2P/Y/9r/2v/a/9r/2//c/93/3v/e
/97/3//f/9//4P/i/+L/4v/k/+f/5//o/+n/6f/p/+r/6//r/+3/7f/t/+3/7f/u/+//
8f/y//P/9P/0//T/9P/1//b/9v/2//f/9//3//f/9//3//X/9f/0//P/8v/x//H/7v/t
/+z/6//r/+r/6f/p/+b/5v/m/+X/5//n/+X/5f/i/+L/4//j/+P/4//i/+L/4v/i/+L/
4v/k/+P/4//k/+T/5P/j/+P/4//j/+L/4v/i/+L/4v/i/+L/4v/i/+L/4v/i/+L/4f/h
/+H/4f/h/9//3//f/9//3//f/9//3f/d/93/3f/d/93/3f/d/93/3//f/9//3//d/93/
3f/d/9v/2//b/9v/2//b/9v/2//d/93/3f/d/93/3f/d/93/3f/d/93/3v/c/9z/3P/c
/9z/3P/b/9v/3P/c/9z/3P/c/9z/3P/c/9z/3P/c/9z/3v/e/97/3//d/93/3f/d/93/
3P/c/9z/2//b/9v/2//e/9//4P/h/+H/4f/i/+P/4//l/+X/5f/m/+b/5v/m/+f/5//n
/+n/5//n/+j/6P/o/+n/6f/p/+v/6//r/+r/6v/q/+j/6P/k/+P/4//g/97/3P/c/9z/
2f/Y/9f/1//Y/9n/2f/a/9f/1//X/9f/1//X/9b/1f/U/9T/1P/U/9T/1P/U/9T/1P/U
/9T/1P/U/9T/0v/S/9L/0v/U/9T/1P/U/9T/1P/U/9T/1P/U/9T/1P/S/9L/0v/S/9L/
0v/S/9L/1P/U/9T/1P/U/9T/1P/U/9L/0v/S/9L/z//O/83/zP/O/87/zv/O/97/7P/6
/wgAKQBKAGsAjACwANIA9AAWAQAB7ADYAMQAkQBeACsA+P/t/+L/1//M/8j/xP/A/7z/
vv++/w==
         </WaveFormData>
      </LeadData>
   </Waveform>
</RestingECG>
