# Supplementary material for: Detection of Left Atrial Enlargement Using a Convolutional Neural Network-Enabled Electrocardiogram
Source: Front Cardiovasc Med. 2020 Dec 17;7:609976. doi: 10.3389/fcvm.2020.609976 (PMC7773668; doi:10.3389/fcvm.2020.609976)
Supplement: Supplementary file 1 [file Data_Sheet_1.ZIP › hyp/1802010121_8106_0000002A.XML]

<?xml version="1.0" encoding="Windows-1252"?>
<!DOCTYPE RestingECG SYSTEM "restecg.dtd">
<RestingECG>
   <PatientDemographics>
      <PatientID>1802010121</PatientID>
      <PatientAge>65</PatientAge>
      <AgeUnits>Years</AgeUnits>
      <Gender>Female</Gender>
      <PatientLastName>lijingxian</PatientLastName>
   </PatientDemographics>
   <TestDemographics>
      <DataType>Resting</DataType>
      <Site>1</Site>
      <AcquisitionDevice>MAC55</AcquisitionDevice>
      <Status>Unconfirmed</Status>
      <Priority>Normal</Priority>
      <AcquisitionTime>10:18:37</AcquisitionTime>
      <AcquisitionDate>07-08-2015</AcquisitionDate>
      <CartNumber>1</CartNumber>
      <AcquisitionSoftwareVersion>009C</AcquisitionSoftwareVersion>
      <XMLSourceVersion>MAC5000 v1.0</XMLSourceVersion>
   </TestDemographics>
   <RestingECGMeasurements>
      <VentricularRate>59</VentricularRate>
      <AtrialRate>59</AtrialRate>
      <PRInterval>142</PRInterval>
      <QRSDuration>90</QRSDuration>
      <QTInterval>424</QTInterval>
      <QTCorrected>419</QTCorrected>
      <PAxis>26</PAxis>
      <RAxis>-35</RAxis>
      <TAxis>13</TAxis>
      <QRSCount>10</QRSCount>
      <QOnset>214</QOnset>
      <QOffset>259</QOffset>
      <POnset>143</POnset>
      <POffset>195</POffset>
      <TOffset>426</TOffset>
      <ECGSampleBase>500</ECGSampleBase>
      <ECGSampleExponent>0</ECGSampleExponent>
   </RestingECGMeasurements>
   <Diagnosis>
      <Modality>Resting</Modality>
         <StatementCount>4</StatementCount>
         <LabelText>12SL ��ϳ���</LabelText>
      <DiagnosisStatement>
         <StmtFlag>ENDSLINE</StmtFlag>
         <StmtText>����Ķ�����</StmtText>
      </DiagnosisStatement>
      <DiagnosisStatement>
         <StmtFlag>ENDSLINE</StmtFlag>
         <StmtText>������ƫ</StmtText>
      </DiagnosisStatement>
      <DiagnosisStatement>
         <StmtFlag>ENDSLINE</StmtFlag>
         <StmtText>�������� T ���쳣</StmtText>
      </DiagnosisStatement>
      <DiagnosisStatement>
         <StmtFlag>ENDSLINE</StmtFlag>
         <StmtText>�쳣 ECG</StmtText>
      </DiagnosisStatement>
   </Diagnosis>
   <Waveform>
      <WaveformType>Rhythm</WaveformType>
      <WaveformStartTime>0</WaveformStartTime>
      <NumberofLeads>8</NumberofLeads>
      <SampleType>CONTINUOUS_SAMPLES</SampleType>
      <SampleBase>500</SampleBase>
      <SampleExponent>0</SampleExponent>
      <HighPassFilter>16</HighPassFilter>
      <LowPassFilter>150</LowPassFilter>
      <ACFilter>NONE</ACFilter>
      <LeadData>
         <LeadByteCountTotal>10000</LeadByteCountTotal>
         <LeadTimeOffset>0</LeadTimeOffset>
         <LeadSampleCountTotal>5000</LeadSampleCountTotal>
         <LeadAmplitudeUnitsPerBit>4.88</LeadAmplitudeUnitsPerBit>
         <LeadAmplitudeUnits>��V</LeadAmplitudeUnits>
         <LeadHighLimit>2147483647</LeadHighLimit>
         <LeadLowLimit>268435456</LeadLowLimit>
         <LeadID>I</LeadID>
         <LeadOffsetFirstSample>0</LeadOffsetFirstSample>
         <FirstSampleBaseline>0</FirstSampleBaseline>
         <LeadSampleSize>2</LeadSampleSize>
         <LeadOff>FALSE</LeadOff>
         <BaselineSway>FALSE</BaselineSway>
         <ExcessiveACNoise>FALSE</ExcessiveACNoise>
         <MuscleNoise>FALSE</MuscleNoise>
         <LeadDataCRC32>1247476979</LeadDataCRC32>
         <WaveFormData>
DwAPAA8ADwAPAA8ADwAOAA8ADwAPAA8ADQANAA0ADAAKAAoACgAKAAoACgALAAsADQAK
AAYAAAD7//r//P8BAA0AIwA9AFUAdACZALMAyADYANYAvwCZAHMAUQA1ACEACwD0/+n/
5f/i/97/3v/g/+X/6//0////BgADAAIABwAKAAgACAAKAA4ACwAHAAgACQAKAAoACgAK
AAkACQAJAAoACgAKAAoACgALAAwACwALAAsADAAOAA4ADgAOAAwADAAKAAwACgAKAAoA
CgALAAwADwASABEAEAAPAA4ADgAPAA8AEAAQAA4ADgAPABIAEgASABQAFAAUABQAFAAS
ABMAEwATABQAFQAWABcAFQAVABgAGAAXABYAFQAUABYAFgAWABcAGQAaABoAGgAaABoA
GgAaABkAGQAZABkAGQAaAB0AHgAbABoAGgAZABsAGwAbABsAHQAeAB8AIQAfAB8AHwAf
AB8AHwAfAB4AGgAaABoAGgAZABkAGQAZABkAFwAXABcAGQAYABgAGAAaABoAGQAYABoA
GgAaABoAGAAXABUAFQAVABUAFQAVABQAFAASABEAEwATABIAEgAUABQAEwASABQAFAAU
ABQAEgAPAA4ADgAOAA4ADgANAAsACwALAAwADwAQABAAEQASABMAEwATABEAEAAPAA4A
DQAOAA8AEQAQAA8ADgANABAAEAASABAADQAMAAwADQAQAA8AEAASABAADwAOAA0ACQAL
AAsACwAMAA8AEAAQAA4AEAAQAA8ADAAOAA8AEQARABEAEQAQAA4ADAAMAAwADAAMAAwA
DAAMAAwADAAMAAwACgAKAAoACwALAAwADQAOAA4ADQANAAsACgAIAAcABwAHAAgACgAK
AAsADQAQAA4ADgAOAA4ADAANAA0ADAAKAAsACwAJAAsACwAMAAwADAAMAAwADQANAAwA
DAALAA0ADQANAA0ADAALAAoACQAHAAcABwAFAAgACQAKAAsADAAMAAoACgAMAA0ADQAN
AAsACwALAAsACQAJAAkACwALAAoACgALAAkACAAIAAgACgAJAAkACgAKAAoACwALAAoA
CgAKAAkACgAJAAgABwAGAAcACAAJAAoACAAIAAgACAAGAAYABgAGAAkACgALAAwACgAK
AAoACgAKAAoACgAKAAoACgAKAAoACgAKAAoACgAIAAgACAAIAAkACgALAAwACgAKAAoA
CgAKAAoACgAKAAwADAAMAAwADgAOAA8ADwAOAA0ADQANABAAEQASABMAFgAXABcAFQAV
ABUAFgAWABoAHgAeAB8AIgAjACMAIwAkACQAJAAkACQAIQAhACIAIgAiACIAIwAhAB8A
HQAZABgAGAAXABUAFQAVABMAEwASABEAEAANAA8ADwAOAA0ADAALAAoACQAMAA0ADQAO
AA4ADgAOAA4ADAANAA0ADQAOAAoABAD///r/+P/9/wcAGQAvAEkAaACLAKkAwADOAM4A
uwCfAH8AWQA1ACEAEQD0/9v/2f/a/9r/3P/e/93/5f/y//v/AgAHAAgACQAKAAoACgAK
AAYAAwABAAQABwAKAAwADQAOAA4ADwANAA4ADgAOAAsACgAKAAoADQANAA0ADgAPABAA
EQASABIAEgAQABIAEAAQABAAEAAOAA4AEAASABAAEAAQABAAEAARABEAEgASABAAEAAR
ABUAFgAXABoAGQAYABcAFgAWABcAFwAXABYAFQAUABMAEwATABYAFgAXABgAGQAaABsA
HAAdAB8AHgAeAB0AHAAcABwAHAAcAB8AHwAfAB8AHgAeACAAIAAeAB4AHwAfAB0AHQAd
AB0AHgAeAB4AHwAfAB8AHwAfACAAIQAiACIAHgAeAB4AHgAfAB8AHwAfAB8AHQAdAB0A
HAAaABkAGAAbABwAHAAcABoAGgAaABoAGgAZABcAFwAZABkAGQAZABcAFgATABEAEwAT
ABIAEgAVABYAFgAWABYAFgAWABYAEwARABEAEgAUABQAFAATAA8ADwAPABAAEQAQAA4A
DQAQABEAEQARABEAEgATABQAEAAQABAAEQAPAA8ADwAPABAAEAASABAAEQAQABAAEQAQ
AA0ADAAMABAAEQASABMAEAARABAADwANAA8ADwAOAA8AEgATABMADwAQABAAEQATABMA
EwASABQAEgASABIAEQAQAA8ADgAOAA4ADgAOAA4ADAAMAAwADgANAA0ADQAOAA4ADQAN
AA4ADgANAA0ADwAPABAAEgARABEAEgAUABEAEAAPAA4ADAANAA0ADAANAA8AEAAPAA4A
DQANAAwADgAOAA4ADwAQABAAEQARAA8ADwAPAA8ADQANAA0ADQAPAA8ADwANAA0ADQAN
AA0AEAAQAA4ADgANAA0ADAALAAkACQAJAAkACgALAAwADwAPAA4ADgAPAA4ADAALAAoA
CwALAAwADgAMAAwADQANAAwAEAAQAA0ADAAKAAoACgAKAAsADAANAA4ADAAMAAwADAAK
AAoACgAKAAoACgAKAAoACwAMAA0ADgANAAwACwAKAAwADAAMAAwADAAMAAwADAAMAAwA
DAAMAAwADAAMAAwADAAMAAwADAALAAoACQAIAAsACwALAAsADgAPAA8ADwARABEAFAAV
ABMAEQATABMAFAAUABYAGgAcAB0AHgAfAB0AHQAeAB4AHwAgACEAHwAcABwAGwAaABwA
HQAdABsAGQAVABQAFAASAA8ADAALAAsACwALAAsADAALAAwADQAKAAkACQAJAAkACQAJ
AAkACAAIAAgACAAGAAYABgAHAAcABQACAP7/+v/1//L/9P/9/wsAHQA3AFUAdACTAK8A
xADMAMQAqQCHAGcASQAtABkAAQDq/9//3//e/97/3v/a/93/6f/0//v//P/9/wAABQAI
AAQABgAIAAYAAwAFAAUABQAFAAQABQAGAAYABwAJAAoACgAKAAYABgAHAAgABwAHAAcA
CAAIAAgACAAIAAoACgAIAAoACAAIAAgACAAIAAgACgAMAAoACgAKAAoADAANAA0ADgAO
AAwADAANAA0ADAALAAwADgAOAA4ADgARABMAFAAVABQAEwASABEADwAPABIAEgAUABQA
FAAUABQAFAAUABUAFQAWABYAFgAUABQAFAAUABcAFwAXABcAFgAWABgAGAAYABgAGQAZ
ABsAGwAbABsAGwAaABkAGQAZABkAGQAZABcAFwAXABYAFQAWABcAGAAbABsAGwAbABkA
FwAXABcAFwAWABYAFgAUABQAEwASABIAEgASABIAFAATABEAEQASABMAFAAVABUAFAAR
AA8ADQANAAwADAAPABAAEAAQAA0ADAALAAoADAALAAwADgAMAAwADAALAAcABwAHAAgA
CwAMAAwADQAMAA0ADQANAAwADAAMAAwACAAIAAgACQAKAAsADAANAA0ADAANAAoABwAG
AAYABwAKAAkACgAMAAwACwAKAAkACQALAAsACwAKAAsACgAIAAkADAANAA0ACAAKAAsA
DQALAAsACwAKAAoACAAIAAgACAAIAAgACAAIAAgACAAIAAoACAAIAAgACgAJAAkACQAI
AAgABwAHAAoACgAJAAkACQAJAAoADAAKAAkACQAKAAoACgAKAAoACgALAAsACgAIAAkA
CQAHAAkACQAKAAoACAAIAAgACQALAAoACgAJAAkACQAJAAkABwAHAAcABwAJAAkACQAH
AAkACQAJAAkACAAIAAYABgAFAAUABAADAAYABwAIAAkACwALAAsADQAJAAgACAAJAAcA
BgAGAAYABAADAAMABAAHAAgACgALAAwACgAIAAkACgAIAAgACAAIAAcABgAFAAQABAAE
AAQABAAEAAQABAAEAAUABgAHAAgABgAGAAYABgAEAAQABAAEAAUABgAHAAgABgAGAAYA
BgAGAAYABgAGAAYABgAGAAYABAAEAAQABAAFAAYABwAIAAoACgAKAAsACgAJAAgACAAJ
AAkACQAJAAcACgALAAsABwAJAAkACgALAA4AEwAUABUAFgAXABcAGQAcAB4AIAAeABwA
FwAVABcAGAAZABoAGQAZABcAFQAPAA4ADgANAAsACQAJAAcABQAFAAUABQAEAAUABgAG
AAMAAwADAAMAAQABAAEAAAADAAQABQAGAAQABAAFAAUABQAGAAAA+v/z/+7/7v/v//X/
BQAdADUAUgBzAJEArgDAAMYAuQCfAH8AWwA1AB0ADQD0/9n/0f/Q/87/0P/U/9P/2f/m
/+//9v/9/wAA/f/+/wIAAAD+/wAAAwABAAAAAQACAAIABAAEAAMAAwABAAIAAgACAP7/
/v///wAAAwADAAMABAACAAIAAgACAAQABAACAAQABgAGAAYABgAEAAQABgAIAAcABgAF
AAQABAAFAAUABgAIAAYABgAHAAoACgAKAAwADAAMAAwADAAKAAsACwALAAkACQAJAAkA
CwALAA4ADgAQABAAEAAQAA4ADgAOAA8ADwAQABAAEAAQABAAEAAQABEAEQARABEAEAAQ
ABIAEgASABIAEwATABMAEwATABMAFAAUABQAFQAVABUAFQAVABUAFQAVABQAEgASABIA
EgATABMAEwATABMAEQARABEAEQAQABAAEAAPAA4ADAAKAA0ADgAPABAADQALAAgABwAI
AAkACgALAAwADAAKAAkACwALAAoACgAJAAgABgAEAAcACAAJAAoACQAHAAcACAAFAAQA
AwABAAEAAQABAAIABwAIAAgACQAJAAkACAAHAAYABgAGAAYABAAEAAQABQAFAAUABQAF
AAQABAAGAAQAAwACAAIAAwADAAEAAQACAAYABwAIAAkABgAHAAYABQADAAUABQAEAAAA
AgACAAEAAAACAAMABQAGAAcACAAIAAYABAAEAAQABgAGAAYABgAGAAYABgAGAAcABAAD
AAIABQAFAAYABwAHAAYABAADAAQABAADAAMAAwADAAQABgAGAAUABQAGAAQABAAEAAQA
BAAFAAUABAAEAAUABQADAAMAAwAEAAQABgAGAAYABwAFAAQABAADAAEAAQABAAEAAgAD
AAQABQADAAMAAwABAAEAAQABAAEABAAEAAIAAgAEAAUABQAFAAQAAwACAAEAAQABAAEA
AwADAAIAAgADAAMAAgACAAIAAgABAAEAAgADAAQABgAHAAQABgAIAAMAAgACAAIAAgAC
AAQABAAEAAQABAAEAAQABAADAAIAAQAAAAEAAgADAAQAAgACAAIAAgACAAIAAgACAAAA
AAAAAAAAAQACAAMABAADAAIAAQAAAAIAAgACAAIAAgACAAMAAwAFAAUABgAHAAUABQAF
AAUABwAHAAYAAwAIAAkACwAMAAwAEAAQABEAEgATABMAEwAUABQAFAAUABQAEQARABIA
FAAUABQAFQAUABEADgAJAAoACgAJAAcABwAHAAUABQAFAAUABQADAAMAAwACAAEAAAD/
//7//f///////v/+//7//v/+//7/AAABAAEAAQD4//j/+P/v/+r/6v/x/wEAFwAvAEcA
ZgCHAKEAsgC+ALQAlwB3AFcANwAfAA8A9//e/9X/1f/U/9b/2P/U/9X/4//u//P/+P/7
//r/9//4//j/9P/2//7////9//7///8AAAAAAAAAAP/////9//7//v/+//z//P/9//7/
/f/9//3//v///wAAAQACAAAAAAD+/wAA/v/+//7//v/9//7/AQAEAAIAAgACAAIAAgAD
AAMABAAEAAIAAgADAAIAAgACAAQAAgACAAIAAgADAAUABgAHAAcABwAHAAcABgAFAAcA
BgAIAAgACAAIAAgACAAIAAkACwAMAAwADAAKAAoACgAKAAsACwALAAsADAAMAA4ADgAO
AA4ADwAPAA0ADQANAA0ADAAMAAwADQAPAA8ADwAPABEAEQARABAADgAOAA4ADgAOAA0A
DAALAA0ACwALAAsADQAMAAwADAAOAA4ADQAMAAsACgAJAAgACAAHAAUABQAFAAUABQAF
AAYABgAEAAMABQAFAAQABAAEAAQAAwACAAQABAAEAAQAAgD///7//v///wAAAQABAP//
/////wAAAAAAAP///////////v/9////AAABAAIAAAAAAAAAAQABAAEAAQABAAIAAgAE
AAIA///+//7///8AAP//AAACAAAA///+//3//P///wAAAQD//wEAAQAAAP7/AAAAAP//
/P/+////AQADAAMAAwACAAIAAAAAAAAAAAAAAAAAAAAAAAAAAAAAAAQAAgACAAIAAAD/
//////8AAAAA/////wIAAgABAAEA/////wAAAgD+//3//f/+////AAABAAIAAgADAAMA
AgACAAMAAwABAAMAAwAEAAQAAwACAAEAAQAAAP7//f/7//7///8AAAEAAQABAAEAAQAB
AAEAAQD//wEAAQABAAEAAAAAAP7//v8AAAEAAQABAAIAAwAEAAUAAgABAAAAAQABAAAA
AAABAAEAAAAAAAAAAAD/////AAD+//7///////7//v/+//3//v///wAAAQACAAAAAAAA
AAAAAgACAAIAAgD///7//f/8////AAABAAIABAAEAAQABAACAAIAAgACAAIAAgACAAIA
AQAAAP///v8AAAAAAAAAAP7//v/+//7///8AAAEAAgAAAAAAAAAAAAEAAgADAAQAAgAD
AAMAAwADAAQABQAFAAMAAwADAAYACAAJAAgACwAJAAoACgAMABAAEAARABIAFQAVABUA
FgAUABQAFAAUABEAEQASABIAEAAQABEAEQAQAA8ADAAMAAwACwAJAAcABwAFAAUABQAE
AAMAAAD//wEAAAD//////f/9//3//f////7//v/+//z//P/8//z/+///////+P/0//T/
7//m/+T/7/8BABMAKQBDAGAAgwCjALgAxgDCAK8AjwBtAEcAJQARAP//5v/X/9n/2P/W
/9T/0v/T/9v/5v/x//j/+//6//v//P/+//7//P/4//v/+//6//v//P/8//z//P/7//v/
/f/+//7//v/9//7/AAACAAEAAQABAAIAAQAAAP///v/+//7//P/+/wAAAAAAAAAA/P/8
//7/AAAAAAAAAAAAAAMABQAGAAgABgAEAAQABQAIAAgACAAKAAkACAAHAAYABgAHAAcA
BwAIAAkACgALAAkACQAMAAwACgAKAAoACgAIAAgACAAJAAoADAANAA4ADAAMAAwADAAN
AA0ADQANAA4ADgAQABAADwAOAA4ADQAQABEAEgATABIAEgASABMAFQAVABUAFQASABEA
EAAOAA0ADgAPABAADwAPAA8ADwAPAA0ADQANAA8ADgAOAA4ADgAOAA0ADAAKAAoACgAK
AAoACQAHAAcACQAJAAkACQAKAAoACAAHAAcABwAGAAYACgAKAAkACAAGAAYABgAGAAMA
AQABAAIAAgACAAIAAQABAAEAAQACAAQABAADAAMABAAFAAUABQAEAAQABAAEAAIAAgAC
AAMAAwADAAMAAwAEAAQABgAEAAUABAAEAAUAAgD///7//v8CAAMABAAFAAEAAwADAAMA
AwAFAAUABAACAAQABAADAAIABAAFAAcABgAFAAQAAgAEAAIAAgACAAAAAAAAAAAAAQAC
AAMABAAGAAQABAAEAAMAAQAAAP//AQACAAIAAwACAAIAAQABAP////8AAAIAAAD/////
AAACAAIAAgACAAAAAQABAAAAAgADAAMAAQABAAEAAgACAAQABAAEAAUABwAGAAYABQAE
AAMAAgABAAEAAQABAAEAAAD///7/+////////////wEAAgABAAIAAQABAAAA//8BAAEA
AQABAAEAAQABAAMA///+//7///8CAAIAAwAEAAMAAQAAAAAAAAAAAAEAAQD+//r//P//
/wYABAAEAAQABAACAAIAAgACAAAAAAAAAAAAAAAAAAAAAAAAAAAAAAAAAP7//v/+//7/
/v/+//7//v8AAAAAAAAAAAAAAAAAAAAAAAAAAAAAAAACAAIAAwADAAIAAQABAAEAAwAD
AAMAAwAIAAkACQAHAAkACQAKAAoADAAQABAAEQAQABEAEQARABIAEgASABIAEAANAA0A
DgAQABAAEAARABEADwANAAkACgAKAAkABwADAAMAAQABAAMAAwADAAEA//////7//f//
//////////3/+//4//b/+P/4//j/+P/5//v//P/9//j/9P/u/+n/5P/o//H///8TACsA
RQBgAH0AlwCsALgArgCRAHEAUwAzABMAAwDz/9j/zf/R/8z/yv/M/8z/0f/Z/+T/7//y
//P/9P/z//T/9v/0//L/9P/5//3//P/7//r/+P/6//r/+f/5//r//P/9//7/+f/4//j/
+P/7//v/+//8//r/+v/6//r/+v/6//j/+v/7//z//f/+//z//P/+/wAA///+//3//P/6
//v/+//8//7//v8AAAMAAwACAAEAAgACAAIAAgACAAEAAQAAAP///f/9//3//f//////
AgACAAQABgAIAAoACAAIAAgACQAHAAgACAAIAAgACAAIAAgACQAJAAkACQAKAAoADAAM
AA4ADgAPAA8ADgANAAwACwAOAA4ADgAPABEAEQARABEADgANAAwACgAIAAgACAAIAAoA
CwAMAA0ADwANAA0ADQALAAoACgAKAAgACAAHAAYABgAGAAYABgAGAAUAAwADAAMAAwAD
AAMABgAGAAQAAwACAAEA///+/wIAAgABAAAA///+//3//P/+//3//v8AAAAAAAAAAP//
/f/9//3//v/+//7//f/9//7//////////v/+//7//v/8//z//P/9//v/+//7//v//P/8
//7//P/8//z//f////3/+//7//z/+//7//v/+//7//3//f/9//3///////7//v8AAAAA
///7//z//P/9//3//f/9//z//P/6//r/+v/7//z//f/+//7//v/+//7//v/8//z//P/+
//3//f/9//3//P/6//n/+//8//z//f/7//v//P/+//z/+//7//z//v/+//7//v/9//3/
/P/6//v//f/+//3//////wAAAAD9//z/+//7//z//P/9//3//f/9//3//f//////////
//7//f/8//n//f/9//3//f/+//7//P/8//z//f/9//3//P/7//r/+f/8//3//v8BAP3/
/P/8//3////+//7//v8AAP////8AAP7//P/7//n//P/8//r//f/+//z//P/8//z//f/+
////AAAAAAAAAAAAAP///v/9//z//v/+//7//v/8//z//P/8//z//P/8//z/+v/6//r/
+v/8//z//f/9//7///8BAAMAAwADAAMAAwAGAAcABwAFAAYABQAFAAQACAAMAAwADQAN
AA0ADAALAAwADAAMAAwADgALAAsADAAOAA4ADgAPAA0ACwAJAAUABgAGAAUAAwAAAP//
/P/7//v/+//7//n/+f/5//j/9//6//v//P/9//z/+//5//j/+P/4//j/+P/6//v/+//7
//T/8v/u/+n/4v/k/+3//f8TACkAQQBgAH8AmQCuALoAsACTAHEAUQA1AB8ACwDx/9r/
0//R/9D/0v/Q/8r/z//Z/+T/7f/0//X/9v/3//b/9v/4//b/+P/7//n/+P/5//r/+v/6
//r/+f/5//j/+P/3//b/9//4//r//P/7//v/+//8//z//P/8//z/+v/6//j/+v/8//z/
/P/8//r/+v/8//7/AAAAAAAAAAD+//////8AAAAA/v/+/////v/+//7/AAACAAIAAgAC
AAAAAQABAAEAAQABAAEAAQADAAMABgAGAAQABAAEAAQAAgACAAIAAwAEAAYABwAIAAgA
CAAIAAgACQAJAAkACQAGAAYACAAIAAYABgAHAAcACgALAAwADQALAAoACQAJAAwADQAO
AA8ADgANAAwACgAIAAgACAAIAAoACwAMAA0ADAAJAAgABwAFAAQABAAEAAcACAAIAAgA
BgAGAAYABgAEAAMAAQABAP//////////AQACAAEAAQADAAMAAgACAAEAAAD+//z//P/8
//z//P/+//3//v8AAP///v/9//v//P/9//7/AAAAAP7/+//5//n/+f/4//f/+P/6//z/
/v/8//z//P/9//3//f/9//3//f/8//3/+v/7//z//v8BAP///f/9//7////////////8
//3//P/7//n/+//7//r/+f/8//3//f/4//r/+//9//7///8AAAAA/v/8//z//P/+//7/
/v/+//3//P/7//r//f/8//3//v/+//3//f/9//3//P/6//n//f/+//7////9//3//v8A
APz/+//7//z//f/+////AAD//////v/8//z//f/9//v/+v/5//n/+P/5//r/+//9////
/v/+//3//f/9//3//f/8//v/+v/5//r/+//8//v//f/9//3//f/+//7//P/8//z//f/9
//3/+//7//v/+//6//n/+P/5//r/+v/7//3//f/8//z//P/+//3//f/+//3//P/8//v/
+v/6//j/9//6//r/+v/6//r//P/8//z//P/+//7//v/+/wAAAAAAAAAA///+//3//P/8
//3//f/9//3//v//////AQABAAEABAADAAMAAQADAAEAAgACAAQACgAKAAsADAAPAA8A
DwAQABAAEAAQABAADQANAA4ADgANAAwADAALAAoACQAGAAYACAAHAAUAAwACAP///v/9
//3//f/7//v/+f/4//f/9//6//v//P/9//r/+P/3//b/+P/4//j/+P/z//P/9//4//b/
7v/n/+L/4v/p//v/EQApAEUAaACFAJ8AtgDAALYAmwB7AFcANQAdAA0A9//i/9v/2f/Q
/9D/0v/S/9X/4f/q/+3/7v/v/+z/7//2//j/9v/2//b/9//5//n/+f/5//j/9v/2//X/
9f/2//j/+f/6//b/9v/3//j/+//7//v//P/8//z//P/8//r/+v/4//r/+v/6//r/+v/2
//b/+P/6//3//v///wAA/v//////AAD+//z//P/9////AAABAAQAAwACAAEAAAACAAMA
AwADAAMAAwADAAMAAwADAAYABgAEAAQABAAEAAYABgAGAAcABQAGAAYABgAHAAgACQAK
AAkACQAJAAkACgAKAAwADAAKAAoACwALAAoACQAIAAcACQAKAAsADQAMAAsACgAJAAoA
CwAMAAwACgAKAAoACgALAAsACwALAAsACQAJAAkACwAKAAoACgAJAAgABgAEAAIAAgAC
AAIAAwADAAIAAwABAAEAAQABAAIAAgAAAP//AQABAAAAAAAAAAAA///+/wAAAAAAAAAA
/v/7//r/+v/7//z//f/9//v/+//7//z//P/8//v/+//9////AAABAP///v/9//z/+v/6
//r/+//9//3//f/9//7//v8AAP7//P/6//n/+f/7//n/+f/6//n/+f/5//n/+f/7//v/
+//7//3//f/8//r//P/8//v/+v/8//3////+//3//P/6//z/+v/6//r/+P/4//j/+P/4
//j/+P/4//r/+P/4//j/9v/1//X/9f/3//j/+P/5//z//P/7//v/+//7//z//v/5//f/
9v/2//f/+P/5//r/+v/7//v/+v/4//n/+f/3//f/9//4//j/+v/6//r/+//7//r/+v/5
//j/9//2//X/+P/5//r/+//5//n/+f/3//n/+f/5//n/+v/6//j/+P/2//f/9//3//j/
+f/6//v/+//7//v//f/5//j/+P/5//f/9v/2//b/9P/z//P/9P/1//b/+P/5//j/+v/8
//n/+P/2//b/9v/2//j/+P/4//j/+P/4//j/+P/4//j/+P/4//b/9v/2//b/9//4//n/
+v/6//r/+v/6//3//f/9//3/+//7//r/+f/7//v//v///wIAAQAEAAUABQAEAAUACAAH
AAcABwAHAAgACQALAAwACwAKAAkABQADAAQABAAEAAcACQAKAAkABgABAP///v/9//v/
+f/5//n/+f/5//n/+//5//n/+f/2//X/9f/1//T/8//y//H/8f/y//P/9P/0//T/9P/1
//X/9f/0//D/6v/h/9r/2v/f/+f/+/8XADMAVAB3AI8AogCyAKwAlQB3AFkAOQAbAAkA
9f/a/8n/yf/G/8T/xP/G/8n/0//e/+P/6v/t/+7/8//0//L/8P/y//L/7f/p/+3/7//x
//L/8P/w/+//7//w//L/8//0//L/8v/z//T/9//3//f/+P/3//b/9f/0//b/9v/0//b/
9v/2//b/9v/0//T/9v/4//r/+v/6//r/+P/5//n/+v/4//b/9v/3//b/9v/2//j/9v/2
//b/9v/4//v//f////7//f/8//v//f/9/wAAAAD+//7//v/+/wAAAAAAAAEA//8AAAAA
AAACAAIAAgACAAMAAwADAAMA///+/////v8BAAIABAAFAAMAAwADAAMABAAEAAQABQAE
AAMAAgABAAIAAwAEAAQABAAEAAQABAADAAMAAwADAAEA////////AQAAAAAAAAAAAAAA
///+//7//v/+//7//v/9//v/+//5//n/+f/5//r/+v/4//f/9//3//b/9v/6//r/+f/4
//r/+v/6//r/+P/1//T/9P/0//T/9P/z//P/8//z//T/9v/2//X/9f/2//f/9//3//P/
8v/x//D/8P/w//D/8f/y//P/9P/1//T/9P/2//T/8f/w//D/8f/y//H/8v/0//f/9//3
//f/9P/1//T/8//1//f/9//2//b/+P/4//f/8//0//T/9f/0//P/8v/w//H/8P/x//L/
9P/0//T/9P/y//L/8v/y//b/9P/0//T/9P/z//P/8//0//T/8//z//L/8v/x//H/8f/x
//L/9P/y//H/8f/y//H/8P/v/+7/8P/z//X/9v/2//f/9//1//P/8//0//T/8//y//H/
8f/x//D/8P/v//D/8f/y//P/8f/x//H/8f/y//P/9P/z//P/8//z//P/8v/y//D/8P/y
//P/8//z//P/8//z//P/8f/x//H/8//x//D/8P/x/+//7v/u/+7/7//v//D/8v/0//T/
9f/1//L/8P/y/+//7v/v//D/8f/y//D/8P/w//D/8f/y//P/9P/0//T/9P/0//T/9P/0
//T/9v/2//b/9v/4//j/+P/4//n/+v/7//z///8CAAUACAAGAAQAAgAAAAEAAgADAAQA
BAAEAA==
         </WaveFormData>
      </LeadData>
      <LeadData>
         <LeadByteCountTotal>10000</LeadByteCountTotal>
         <LeadTimeOffset>0</LeadTimeOffset>
         <LeadSampleCountTotal>5000</LeadSampleCountTotal>
         <LeadAmplitudeUnitsPerBit>4.88</LeadAmplitudeUnitsPerBit>
         <LeadAmplitudeUnits>��V</LeadAmplitudeUnits>
         <LeadHighLimit>2147483647</LeadHighLimit>
         <LeadLowLimit>268435456</LeadLowLimit>
         <LeadID>II</LeadID>
         <LeadOffsetFirstSample>0</LeadOffsetFirstSample>
         <FirstSampleBaseline>0</FirstSampleBaseline>
         <LeadSampleSize>2</LeadSampleSize>
         <LeadOff>FALSE</LeadOff>
         <BaselineSway>FALSE</BaselineSway>
         <ExcessiveACNoise>FALSE</ExcessiveACNoise>
         <MuscleNoise>FALSE</MuscleNoise>
         <LeadDataCRC32>2057351837</LeadDataCRC32>
         <WaveFormData>
DQANAA0ADAAKAAoACgAKAAoACgAKAAoACAAIAAgACQAKAAoACgAKAAoACgAKAAoACgAM
AA4ADwARAA4ACgAHAAkADAARABgAJAAwADIAKgAmACoAJgAUAAUA+f/p/9X/y//O/9b/
2//d/+D/4P/g/+T/6f/y//z/BAAGAAYABAAEAAQABAAEAAMABQAFAAUABQAGAAYABgAH
AAcACAAIAAgACAAIAAgACAAIAAgACwALAAsACwALAAsACgAKAAkACQAJAAkACQAJAAoA
CgAMAAwADAAMAAoACgALAAsACwALAAwADAAOAA4ADgANAA0ADgAOAA8ADwAPAA8ADwAP
AA8AEAAQAA4ADgAOAA4ADgAOABAAEAAQABAAEAAQABAAEAAQABAAEgAUABQAFAASABMA
FAAUABIAEgASABMAFQAVABYAFgAYABgAGAAYABgAGQAZABoAGgAaABoAGwAaABoAGgAZ
ABsAGQAYABgAGAAYABkAGQAZABkAGQAaABgAGAAWABYAGAAYABgAGAAZABgAFwAXABcA
FwAXABcAFwAXABYAFQAVABUAFQAVABUAFQAWABYAFAATABMAEwAUABQAEwATABMAEwAT
ABIAEgARABEAEQARABEAEQAQAA0ADQAOAA8AEQARABAAEAAQABAADwAPAA8ADwAPAA8A
EAAQABAAEAAQABAADwAPAA8ADwAQABAAEAAPAA0ADAAMAA0ADgAQABEAEQARABEADwAQ
ABAADwARABIAEgARABEAEgASABIAEQARABIAEgAQABAAEQARABAAEAAPAA8AEAAQABAA
EQARABIAEgASABIAEgASABIAEAAOAA4ADgARABEAEQARABAADwAOAA0ADQANAA0ADQAN
AA0ADQAMAA4ADwAPAA4ADQANAA0ADQAMAAwADAANAA0ADQANAAwADgAOAA4ADAAKAAsA
DAANAA0ADAAMAAwADAAKAAoACwANAAwADAAMAA0ADQANAAwACgALAAsACgAKAAoACgAK
AAoACgAKAAsACwALAAsACwALAAwADAALAAsACgAKAAoACAAIAAgABwAJAAsACwALAAkA
DAAKAAkACgAIAAgACAAIAAoACgAKAAoADAAMAAwADAALAAoACQAIAAoACgAKAAoADAAM
AAwADAAKAAoACgAKAAoACgAKAAoACAAIAAgACAAIAAgACAAIAAgACAAIAAgACgAKAAoA
CgAMAAwADAAMAAwADAAMAAwADAANAA0ADQANAA0ADgAPAA8AEAATABUAFwAYABkAGQAZ
ABkAGgAaABoAGgAaABwAHgAgACIAIwAgAB8AHgAcABkAFgAUABMAFQAWABcAFQASABAA
DwAOAA4ADgANAA0ADwAQABAADwAPAA8ADgAMAAoACgAKAAoADAAMAAwADAAMAAwADQAO
AA4ADgAOAA4ADQAMAAsACgAKAA4AEwARABAADgALAAsADAAPABQAHAAqADIALgAoACoA
KgAcAAsA///x/93/zf/K/9T/3//l/+j/5v/m/+b/6f/w//r/BAAKAAwACgAIAAgACAAI
AAkACQAJAAkACQAKAAoACgALAAsADAAMAAwADAAMAAwADAAMAAwADQANAA0ADQAPAA8A
DgAOAA8ADwAPAA8ADwAPABAAEAAOAA4ADgAOAA4ADgAPAA8ADwAPABAAEAAQABAAEAAP
AA8AEAAQABEAEQARABEAEQARABEAEgASABQAFAAUABQAEgASABQAFAAUABQAFAAUABQA
FAAUABQAFgAYABgAGAAWABcAGAAYABgAGAAYABkAGQAZABoAGgAaABoAGgAaABgAGQAZ
ABoAHAAcABwAHQAbABwAHQAdAB8AHQAcABwAGgAaABsAGwAbABsAGwAcABwAHAAaABoA
GAAYABgAGAAXABYAFQAVABcAFwAXABcAFQAVABQAEwAUABUAFgAXABUAFQAWABYAFAAT
ABMAEwATABQAFAAVABUAFQAVABQAFAATABMAEwATABMAEwASAA8ADwAQABEAEQARABAA
EAASABIAEQARABEAEQARABEAEAAQABAAEAAQABAADwAPABEAEQASABIAEQARABAAEAAR
ABEAEQASABMAEwATABMAEQASABIAEQARABIAEgARABMAFAAUABQAEwATABQAFAAUABQA
FQAVABQAFAATABMAFQAUABMAEwATABQAFAAUABQAFAAUABQAFAASABIAEgATABMAEwAT
ABMAEwATABMAEQARABEAEQATABMAEwASABAAEQARABAADQANAA0ADQAQABAAEAARABEA
EQARABAAEAAQABAADgAOAA8AEAARABEAEAAQABAAEgAQABAAEQAPAA4ADgAOAA8ADwAP
AA4ADgAPAA8ADgAQABAAEAAQAA4ADgAOAA8ADwAPAA8ADwAPABAAEAAPAA8ADgAOAA4A
DgAOAA4ADQANAA8ADwAPAA8AEAAOAA8ADgAOAA4ADgAOABAAEAAQABAADgAOAA4ADgAO
AA4ADgAOAA4ADgAOAA4ADgAOAA4ADgAOAA4ADgAOAA4ADgAOAA4ADgAOAA4ADgAOAA4A
DgAOAA4ADgAOAA4AEAAQABAAEAAOAA4ADgAPAA0ADQALAAsADAANAA8AEAAVABcAFwAY
ABsAGwAbABsAGgAaABoAGgAcAB4AHwAgAB8AHwAeAB0AGgAYABYAFAAVABUAFgAWABQA
EQAPAA4ADAAMAAwADAALAAsACwAMAAwACwALAAsACgAIAAgACAAKAAoACgAKAAgACAAI
AAgACQAKAAoACgAKAAoACgAKAAwACgAKAA4AEQAPAAoACAAHAAkADgARABgAJgAyADAA
KAAmACoAJAASAAMA9//j/9H/y//Q/9j/3f/f/+L/4P/e/+D/6f/2/wAABAAIAAYABAAE
AAQABgAGAAUABQAFAAUABQAGAAYACAAJAAkACgAIAAgACAAIAAoACgAKAAoACgAJAAgA
BwAHAAcABgAGAAkACQAJAAkACQAJAAoACgAIAAgACAAIAAoACgALAAsACwALAAwADAAK
AAoACgAJAAkACgAKAAsACwALAAsACwAMAA0ADwAQAA8ADgANAAwACgAKAAwADAAOAA4A
DgAOAA4ADgAOAA4ADgAQABAAEAASABMAFAAUABQAFAAUABUAEwATABQAFAAWABYAFgAW
ABgAGQAZABoAGAAYABgAGQAZABoAGwAbABsAGQAYABgAGAAYABkAGQAZABkAGQAaABoA
GgAYABgAFgAWABYAFgAWABYAFgAXABUAFQAVABUAFQAVABQAEwATABMAEwATABMAEwAU
ABQAFAATABMAEwASABIAEQARAA8ADwAPAA4AEAAPAA8ADwANAA0ADQAMAAsACwAMAA0A
DQANAAwADAAMAAwACwALAA0ADQANAA0ADgAOAA4ADgAMAAwACwALAAsACwAMAAwADwAP
AA4ADgANAA0ADQAOAA4ADQAMAAsADQAOAA4ADQANAA4ADgANAA8AEAAQABAADQANAA4A
DgAOAA4ADwAPABAAEAAPAA8ADwAOAA0ADQAPABAAEAAQABAAEAAQABAADgAMAAwADAAN
AA0ADQANAA8ADwAPAA8ADgANAAwACwANAA0ADQAMAA4ADwAPAA4ADQANAA0ADQANAAwA
CwALAAsACwALAAoACgAKAAoACAAJAAsADQAPAA8ADgAOAA4ADAAKAAoACwALAAoACgAK
AAsACwALAAoACAAJAAkACAAKAAoACgAKAAoACgAKAAsACQAJAAkACQAJAAoACgAJAAsA
CgAKAAoACAAIAAgABwAJAAsACwALAAkACAAIAAsADAAKAAoACgAKAAoACgAKAAoACAAI
AAgACAAIAAgACAAIAAkACgALAAwACwAKAAkACAAIAAgACAAIAAgACAAIAAgABgAGAAYA
BgAIAAgACAAIAAgACAAIAAgACAAIAAgACAAKAAoACgAKAAkACAAIAAcACAAHAAgACgAK
AAsACwANAA8ADwAQABEAEQARABEAEgAVABYAFwAYABkAGQAZABkAGwAaABkAGAAUABIA
EAAPAA0ADgAOAA4ADQALAAoACgAIAAgACAAHAAcABwAIAAgABwAHAAcABgAEAAQABAAE
AAQABAAEAAQABAAEAAQABQAGAAYABgAGAAYABgAGAAYACgAMAAwADQANAAwACAADAAEA
BAAJAA4AFAAgACwALAAiACIAJgAcAAsA/f/x/93/y//E/8r/1//f/+D/3P/c/9z/3//o
//L/+v/+/wIAAgAAAAAAAAACAAMAAwADAAMAAwAEAAQAAgADAAMABAAEAAQABAAEAAIA
AgACAAIABAAFAAYABwAHAAcABgAGAAUABQAFAAUABwAHAAgACAAGAAYABgAGAAgACAAJ
AAkABwAHAAgACAAHAAYABQADAAYACAAJAAsACQAJAAkACQAJAAkACgAKAAoACgAKAAoA
CAAIAAoACgAKAAoACgAKAAsADAANAA4ADQAOAA0ADAANAA8AEQASABAAEAAQABEADwAP
ABAAEAARABIAEwAUABMAEwASABIAEgASABIAEwAUABYAGAAZABgAFQATABIAFAAUABUA
FQAVABUAFQAWABQAFAASABIAFAAUABQAFAATABIAEQARABEAEQARABEAEQARABAADwAP
AA8ADwAPAA0ADQAOAA4ADQALAAoACQAJAAoACgALAAsACwALAAoADAALAAsACwAJAAkA
CQAIAAgACQALAA0ACwALAAoACgAJAAgABgAFAAcABwAHAAcABgAGAAYABgAIAAgABwAH
AAUABQAGAAYACQAJAAgACAAHAAcABwAIAAcABwAHAAcABwAIAAgABwAHAAgACAAHAAcA
CAAIAAgACQAJAAoACgAIAAgACQAJAAoACgAJAAkACQAIAAcABwAJAAoACgAKAAgACAAI
AAgACQAIAAkACgAKAAkACAAHAAUABQAFAAUABQAFAAUABQAFAAUABQAEAAQABQAFAAQA
BQAFAAUABQAEAAQABAAFAAUABQAFAAQABAAEAAQAAgAAAAEAAgADAAEAAAAAAAAAAQAA
AAEAAwAFAAQABAAEAAMAAwADAAIAAgADAAMAAgACAAIAAgACAAAAAAAAAAEAAQABAAEA
AQADAAQABAADAAEAAAAAAAAAAAAAAAAA/////wEAAQABAAEAAgACAAEAAgAAAAAAAAAA
AAAAAAAAAAAAAAAAAAAAAAACAAIAAgACAAAAAAAAAAAAAAAAAAAAAAD+//7//v/+/wAA
AAAAAAAAAAAAAAAAAAD+//7//v/+//7//v/+//7//v//////////////AAABAAEAAgAF
AAcACQAKAAsACwAJAAkACgAKAAwADAAMAA4ADwAQABEAEQAOAA0ADAAKAAYABAADAAMA
BgAGAAYAAwABAAAAAAAAAAIAAgABAAEAAQACAAIAAQD//////v/8//7//v/+//7//P/8
//z//P/8//z//f/+//7//v/+//7/AAAAAAAAAAACAAIAAwABAP7//P/7//v//v8FAAoA
GAAmACgAHgAeACIAGAAEAPf/6//X/8f/w//G/8z/0f/T/9T/1P/Y/9r/3//o//L/+P/4
//r/+P/4//b/+P/4//n/9//3//n/+f/6//r/+P/5//n/+v/8//z//P/8//r/+v/6//r/
/f/9//3//f/9//3//P/8//3//f/9//3/+//7//z//P/+//7//v/+//z//P/9//3/////
/wAAAAAAAAAAAAD/////AAAAAAEA////////////////AAAAAAAAAAAAAAAAAAAAAAIA
AgAAAAAAAAAAAAIAAgACAAIAAgAEAAQABAAGAAcACAAIAAYABgAGAAcABwAHAAgACAAK
AAoACgAKAAgACQAJAAoADAAMAAwADQANAA4ADwAPAA0ACwAKAAoADAAMAA0ADQANAA0A
DQAOAA4ADgAMAAwADAAMAAwADAALAAoACQAJAAgABwAGAAUABwAHAAYABQAHAAcABwAH
AAUABQAGAAYABgAFAAUABQAGAAYABQAFAAUABQAFAAQAAgABAAEAAQABAAEAAQAAAP//
//8AAAEAAQABAAAAAAAAAAAA////////////////AAAAAAAAAAAAAAAA//////////8A
AAAAAQABAAAAAAABAAEAAQACAAEAAQABAAEAAQACAAIAAQABAAIAAgABAAMABAAEAAQA
AwADAAQABAACAAIAAwADAAYABgAFAAUABQAEAAMAAwADAAQABAAEAAQABAAEAAQABAAC
AAIAAgABAAEAAQABAAMAAwADAAMAAQABAAEAAQABAAEAAQAAAAAAAQABAAAAAQABAAEA
AQAAAAAAAAABAAEAAQABAAAAAAAAAAAA/v/+////AAABAAEAAAAAAAAAAAD+//7///8B
AAAAAAAAAAMAAwADAAIAAAABAAEAAAAAAAAAAAAAAAAAAAAAAAEAAgADAAQABQAEAAQA
AwABAAEAAAAAAAAAAgACAAIAAQABAAMAAwADAAMAAgACAAEAAgAEAAQABAAEAAIAAgAC
AAIAAAAAAAAAAAACAAIAAgACAAIAAgACAAIABAAEAAQABAACAAIAAgACAAIAAgACAAIA
AgACAAIAAgACAAIAAgACAAIAAgACAAIAAgACAAIAAgAAAAAAAAAAAAIAAgACAAIAAwAD
AAMAAQABAAIAAwAFAAYACQALAAsADgAPAA8ADwARABIAEgASABAAEAASABMAFAAVABUA
FAATABIAEAAOAA4ADQANAA4ADQAMAAgABQACAAIAAgACAAQAAwADAAMAAgACAAEAAQAD
AAIAAAAAAAAAAAAAAAAA/v/+//7//v8AAAEAAgACAAIAAgACAAIAAAAAAAAAAAACAAcA
BwAGAAAA//8BAAQACwASABoAJAAqACYAIAAgABwADAD9//H/3//J/73/wv/K/8//0f/U
/9T/1v/a/9//6P/y//r//v8AAAAA/v/8//r/+v/7//3////9//3//v/+//7//////wAA
/v/+//7//v/+//7//v/+////////////AQABAAAAAAABAAEAAQABAAEAAQACAAIAAgAC
AAIAAgACAAIAAwADAAMAAwAEAAQABAAEAAQAAwADAAQABAAFAAcABwAHAAcABQAFAAYA
BgAEAAQABAAEAAYABgAIAAgACAAIAAgACAAGAAYABgAGAAYACAAIAAgACgALAAwADAAM
AAwADAANAA0ADQAOAA4ADAAMAAwADAAMAA0ADQAOAA4ADgAOAA8AEQASABMAEwATABEA
EAAQAA4ADgAPAA8AEQARABEAEgASABIAEAAQABAAEAAQABAADwAOAA0ADQANAA0ADQAN
AAsACwAKAAkACQAJAAkACQALAAsADAAMAAwACwALAAsACAAIAAcABwAHAAcABwAGAAYA
BQAFAAUABgAHAAgACAAHAAcACAAJAAgABwAFAAQABAAEAAMAAwAFAAUABQAFAAYABgAG
AAYABAAEAAMAAwAFAAUABgAGAAUABQAEAAQAAQABAAEAAgAEAAUABgAHAAcACAAIAAcA
BwAIAAgABwAHAAgACAAIAAcABwAIAAgABgAGAAcABwAGAAYABQAFAAcABgAFAAUABwAI
AAgACAAGAAYABgAGAAgABgAGAAYABwAHAAcABwAHAAcABwAHAAcABwAHAAcABwAHAAcA
BgAEAAUABQAEAAUABQAFAAUABgAGAAYABwAHAAcABwAGAAYABgAGAAQABAAFAAYABwAH
AAYABgAGAAQAAgACAAMAAwACAAIAAgAFAAUABQAEAAIAAwADAAIAAgACAAIAAgACAAIA
AgADAAMAAwADAAMAAQACAAIAAQADAAIAAgACAAIAAgACAAEA//8BAAEAAQABAAAAAAAB
AAAAAgACAAIAAgAAAAAAAAAAAAAAAAAAAAAAAAAAAAAAAAACAAIAAgACAAAAAAAAAAAA
AAAAAAAAAAD+//7//v/+/wAAAAAAAAAAAgACAAIAAgACAAMAAwADAP////8AAAEAAQAC
AAUABwAJAAoACwALAAsACwAMAAwADAAMAAwADgAPABAAEQARABAADwAOAAwACgAIAAcA
BwAIAAgACAAFAAEAAAAAAAAAAgACAAEAAQABAAIAAgABAAEAAQAAAP7/AAAAAAAAAAAC
AAIAAgACAAAAAAABAAIAAAAAAAAAAAAAAAAAAAAAAAQABgAHAAcABAAAAP3//f8AAAUA
DAAYACIAJgAiACIAJgAcAAoA/f/x/9v/xf+7/8D/zP/X/9v/2v/a/9r/2v/f/+r/8v/4
//r/+v/6//z//v/8//7//f/9//3//f/9//7//v/8//3//f/+//7//v/+//7//v/+//7/
/v/////////////////+//7/AQABAAEAAQABAAEAAgACAAIAAgACAAIAAAAAAAEAAQAD
AAMABAAEAAQABAAEAAMAAwAEAAQABQADAAMAAwADAAMAAwAEAAQABAAEAAQABAAEAAQA
BgAGAAYABgAGAAYABgAGAAYABgAGAAgACAAIAAgACQAKAAoACgAKAAoACwANAA0ADgAO
AAwADAAMAAwADgAPAA8AEAAQABAAEAARABEAEgATABMAFQATABIAEgAQABAAEQARABEA
EQARABIAEAAQAA4ADgAOAA4ADgAOAA4ADgAOAA8ADwAPAA8ADwAOAA0ACwAJAAsACwAL
AAsACwALAAwADAAKAAkACQAJAAYABgAFAAUABgAHAAgACAAGAAUABQAFAAUABQAFAAQA
AwADAAQABQAHAAcABgAGAAYABgAFAAUAAwADAAMAAwAGAAYABgAGAAYABgAFAAUABQAF
AAYABgAFAAUABAAEAAUABQAFAAYABQAFAAUABQAHAAgACAAHAAcACAAIAAcABQAGAAYA
BgAHAAcACAAIAAgACAAJAAkACgAKAAkACQAHAAYABQAFAAcACAAIAAgABgAGAAYABgAH
AAYABwAIAAcABwAHAAcACAAJAAoACwAJAAkACQAJAAcABwAHAAYABAAFAAUABAADAAMA
AwADAAYABgAGAAcABwAHAAcABgAGAAYABgAEAAYABwAIAAkABwAGAAYABgAIAAYABgAH
AAkACAAIAAgACAAHAAYABAAEAAUABQAEAAYABgAGAAYABgAGAAYABwAGAAUABAADAAUA
BgAGAAUAAwACAAIAAgACAAIAAgABAAEAAwADAAMAAwACAAIAAQACAAQABAAEAAQABAAE
AAQABAACAAIAAgACAAAAAAAAAAAAAAAAAAAAAAABAAIAAwAEAAQABAAEAAQABAAEAAQA
BAAGAAcABwAHAAMAAwAEAAUACQAKAA0ADwAOAA4ADgANAAsACwAMAAwADAAMAAwADgAN
AA4ADwAPABAADwAOAAwADAAKAAkACQAMAAwADAAJAAcABgAGAAYABgAGAAUABQAFAAYA
BgAFAAMAAwACAAAAAAAAAAAAAAACAAIAAgACAAIAAgADAAQAAgACAAIAAgAEAAQABAAE
AAQACAALAAsABgACAP//AQAGAAkAEgAgACwALAAkACIAKAAeAAgA+f/t/9f/xf+//8b/
0v/b/93/2v/W/9j/3P/h/+r/9v/+/wAAAAD+//r//P8AAAAAAQABAAEA/////wAAAAD+
//////8AAAAAAAAAAAAAAgACAAIAAgADAAMAAwADAAMAAwACAAIAAwADAAMAAwAFAAUA
BgAGAAQABAAEAAQAAgACAAMAAwAFAAUABgAGAAYABgAGAAUABQAGAAYABwAHAAcABwAH
AAcABwAIAAgABgAGAAYABgAIAAgACgAKAAwADAAMAAwACgAKAAoACgAKAAwADAAMAA4A
DwAQABAADgAOAA4ADwARABEAEgASABQAFAAUABQAEgATABMAFAASABIAEgATABMAFAAV
ABUAFwAVABQAFAAUABQAFQAVABUAFQAVABYAFAAUABIAEgASABIAEgASABEAEAAPAA8A
EQARABEAEQARABEAEAAPAA0ADQANAA0ADQANAA4ADgAOAA0ADQANAAwADAALAAsADQAN
AA0ADAAKAAkACQAJAAkACQAJAAgABwAHAAgACQAHAAcABgAGAAgACAAHAAcABwAHAAcA
BwAIAAgACAAIAAgACAAHAAcABwAHAAgACAAKAAsACwAMAAoACQAIAAgACQAJAAkACQAJ
AAoACgAJAAsADAAMAAsACwAMAAwADAANAA0ADgAOAA0ADAAMAAsADgAOAA0ADQAPAA4A
DQANAAsADAAMAAwADgAOAA4ADgAOAAwADAAMAA0ADQANAA0ACwALAAsACwALAAsACwAL
AAsACwALAAoADAANAA0ADAAJAAkACQAJAAgACAAIAAkACQAJAAkACAAJAAoACwAKAAoA
CwAMAA0ADAAKAAkACAAKAAgACAAJAAcABgAGAAYABwAHAAcABgAIAAkACQAIAAkACgAL
AAwACgAKAAoACwAJAAkACQAJAAkACgAKAAkACwAKAAoACgAKAAoACgAJAAkACwALAAsA
CwAIAAgABwAIAAoACgAKAAoACgAKAAoACgALAAwADQAOAA0ADAALAAoACAAIAAgACAAJ
AAkACQAHAAkACgALAA0AEAATABUAFQAUABUAFQAVABQAFAATABIAEgASABQAFQAYABkA
GQAYABkAGAAWABQAFAATABMAFAASABIADwANAAwADAAMAAwADAALAAsACwAKAAoACQAJ
AAsACgAIAAgACAAIAAgACAAIAAgACAAIAAgACQAKAAoACgAKAAoACgAMAAwADAAMABAA
EwARAAwACAAJAAkADgAVAB4AKAAyADQALAAqADAAJAAMAP3/8f/d/8v/yf/Q/9b/2f/b
/97/4P/i/+b/7f/2//7/BAAGAAQAAgACAAQABgAGAAUABQAHAAcABwAIAAgACAAJAAkA
CgAIAAgACAAIAAoACgAKAAoACQAJAAkACQAJAAkACAAIAAkACQAJAAkACQAJAAoACgAK
AAoACgAKAAwADAANAA0ADQANAA4ADgAOAA4ADgANAA8AEAAQABEADwAPAA8ADwAPAA8A
EAAQABAAEAAQABAAEgASABQAFAAUABQAFAAUABUAFgAXABgAFgAYABgAGAAYABkAGgAa
ABoAGgAaABsAGwAbABwAHAAeAB4AHgAeABwAHQAdAB4AHgAeAB4AHwAdAB4AHwAfACEA
HwAeAB4AHgAeAB8AHwAeAB0AHAAcAB0AHgAdAB4AHgAeAB4AHgAdABwAGwAbABsAGwAb
ABsAGwAbABoAGQAbABsAGwAbABsAGwAcABwAGgAZABkAGQAaABoAGQAZABkAGQAZABgA
GAAXABcAFwAVABUAFQAUABMAEwAUABUAFQAVABQAFAAUABQAEwATABMAEwATABMAFAAU
ABQAFAAWABYAFQAVABUAFQAWABYAFQAVABQAFAATABMAEwAUABYAFwAYABkAGQAaABoA
GQAXABgAGAAXABcAGAAYABgAGQAZABoAGgAaABoAGwAbABoAGgAZABkAGwAaABkAGQAZ
ABoAGgAaABgAGAAYABgAGgAYABgAGAAZABkAGQAZABkAGQAZABkAFwAXABcAFwAXABcA
FwAWABgAGQAZABgAFwAXABcAFwAWABYAFgAXABUAFQAVABQAFQAWABcAFgAUABUAFgAX
ABgAGAAZABoAGAAWABYAFwAXABYAFgAWABcAFwAXABYAFgAXABcAFgAYABgAGAAYABgA
GAAYABkAFwAXABcAFwAXABgAGAAXABkAGAAYABgAFwAWABUAEwAVABcAFwAXABkAGAAY
ABUAFgAYABgAGAAYABgAGAAYABgAFgAWABYAFgAWABYAFgAWABgAGAAYABgAFgAWABYA
FgAWABYAFgAXABkAGQAXABcAGAAZABsAHAAdAB8AHwAgAB8AHwAfAB8AIAAgACAAIAAg
ACIAIwAkACYAJwAnACcAJAAiACAAHgAbABsAHAAcAB0AGwAaABoAGgAaABoAGgAYABcA
FgAWABgAFwAXABcAFwAWABcAGAAWABYAFgAWABgAGAAYABgAFwAYABgAGAAYABgAGAAY
ABYAFgAYABoAHQAdABoAFgATABMAGAAfACYALgA8AEIAPAA6AD4AOgAqAB0AEQD//+f/
1//W/97/6//z//D/7P/s//D/8//6/wYAEAAYABoAGAAYABYAFAAUABUAFQAVABcAFwAY
ABgAGAAZABkAGgAYABgAGAAYABoAGgAaABoAGwAbABsAGwAZABkAGAAYABsAGwAbABsA
GwAbABwAHAAaABoAGgAaABwAHAAdAB0AHQAdAB4AHgAeAB4AHgAdAB0AHgAeAB8AHwAf
AB8AHwAeAB0AHQAcAB0AHgAfACAAIgAiACQAJAAjACIAIQAgAB4AHgAeAB4AIQAkACUA
JgAlACUAJQAkACYAJgAmACcAJwAnACgAKAAoACgAKAAoACoAKwArACwAKwAqACkAKQAr
ACwALQAtAC4ALQAtAC4ALQAsACwAKwAtAC0ALQAuAC4ALgAsACwALAAsACwALAArACoA
KQApACsAKwArACsAKQApACgAJwApACkAKQApACgAJwAnACYAKAAnACcAJwAkACQAIwAj
ACQAJQAmACYAJAAjACMAIwAlACUAJQAkACMAIwAkACUAIwAjACIAIgAiACIAIQAhACMA
IwAjACMAIwAiACEAIAAgACAAHwAfACAAIQAjACQAJQAlACQAJAAjACMAIwAkACUAJQAl
ACUAJQAmACYAJQAlACYAJgAlACcAKAAoACgAJwAnACgAKAAmACYAJwAnACgAKAAnACcA
KQAoACcAJwAnACgAKAAoACgAKAAoACgAKgAoACgAKAArACsAKwArACgAJwAmACUAJwAn
ACcAJwAnACcAJwAmACYAJwAnACYAJwAnACcAJwAoACgAKAApACcAJwAnACYAKAAoACgA
JgAmACcAKAApACkAKAAoACgAKAAmACYAJwApACgAKAAoACkAKQApACgAKAApACkAKAAo
ACgAKAAoACgAKAAoACkAJwAnACcAJwApACoAKgApACkAKAAoACgAKAAoACgAJwAnACkA
KQApAC0ALAAoACcAKAAoACgAKAAoACgAKAAoACgAKgAqACoAKgAqACoAKgAqACsALAAt
AC4AMAAyADQANgA4ADgAOAA4ADsAPAA9AD4APgA+AD4APgA7ADoAOQA4ADUANAAzADIA
MQAwAA==
         </WaveFormData>
      </LeadData>
      <LeadData>
         <LeadByteCountTotal>10000</LeadByteCountTotal>
         <LeadTimeOffset>0</LeadTimeOffset>
         <LeadSampleCountTotal>5000</LeadSampleCountTotal>
         <LeadAmplitudeUnitsPerBit>4.88</LeadAmplitudeUnitsPerBit>
         <LeadAmplitudeUnits>��V</LeadAmplitudeUnits>
         <LeadHighLimit>2147483647</LeadHighLimit>
         <LeadLowLimit>268435456</LeadLowLimit>
         <LeadID>V1</LeadID>
         <LeadOffsetFirstSample>0</LeadOffsetFirstSample>
         <FirstSampleBaseline>0</FirstSampleBaseline>
         <LeadSampleSize>2</LeadSampleSize>
         <LeadOff>FALSE</LeadOff>
         <BaselineSway>FALSE</BaselineSway>
         <ExcessiveACNoise>FALSE</ExcessiveACNoise>
         <MuscleNoise>FALSE</MuscleNoise>
         <LeadDataCRC32>418328873</LeadDataCRC32>
         <WaveFormData>
BwAHAAcABwAHAAcABwAHAAgACAAIAAgACgAKAAoACwALAAsACwALAAkACQAJAAoADAAO
AA8AFgAfACkAMQA1ADIAKwAqACwAJwAbABUADgD9/+T/zv++/7z/xP/I/8H/tv+e/3f/
Xf9Y/1r/YP9v/4H/mf+z/8n/3//z////BgAKAAsACwALAAsADwAQABEAEQARABEAEwAT
ABQAFAAVABUAFQAWABcAFwAXABcAFgAWABYAFgAYABgAGQAZABkAGwAbABsAGgAaABoA
GwAbABsAGwAbABkAGAAYABgAGQAZABgAGAAYABgAGQAZABkAGQAYABgAGAAYABgAGAAa
ABoAGgAaABkAGQAaABoAGgAaABoAGgAaABoAGgAaABsAHQAbABsAGQAZABkAGgAcABsA
GwAcABwAHAAcAB0AHQAdAB0AHQAdAB0AHQAdAB8AHwAfAB8AHQAdAB0AHQAcABwAHQAe
ABwAHQAeAB4AHgAeAB4AHQAfAB8AHQAdABsAGwAbABsAGwAaABoAGgAZABkAGQAYABgA
FwAVABQAFQAWABcAFgAUABQAEwATABMAEwATABIAEgARABEAEQAOAA4ADQANAAwADAAM
AAwADgAOAA0ADQANAA0ADQAMAA4ADgAOAA4ADQAMAAsACgAKAAoACgAKAAoACwAMAA0A
CwAMAAwADAAMAAwADQANAA8ADwAPAA8ADwAQABEAEQAPABAAEAAPABEAEQARABIAEwAU
ABQAEwAQABAAEAAQABEAEQARABEAEQARABEAEQARABEAEAAQABMAFAAUABQAFAAUABQA
FAASABEAEAAQABIAEgASABMAEwASABIAEgASABIAEgASABIAEgATABMAEwATABIAEgAQ
AA8ADgAOABAAEAAQABAAEAAQABAAEAAQABAAEAAQAA8ADwAOAA4ADQANAA0ADgAOAA4A
DwAPAA8ADwAPAA8ADwAOAA4ADgAOAA4ADQANAAwADAANAA0ADwAPAA8ADwANAA0ADQAN
AAwADAAMAAwADgAOAA4ADgALAAsACwALAA0ADQAOAA8ADQANAA0ADQAOAA0ADAAMAAwA
DAAOAA0ADAAOAA4ADgAOAAwADAAMAAwADAAMAAwADAAMAAwADAAMAAwADAAMAAwADAAM
AAwADAAMAAwADAAMAAwADAAMAAwADAAMAAwADAAMAAwADAAMAAwADAAMAAwADAAMAAwA
DAAMAAwADAAMAA4ADgAOAA4ADgAOAA4ADwARABEAEQARAA8AEAASABMAFAAUABYAFwAY
ABkAGgAaABUAEwARAA8ADQALAAYABQADAAMABAAEAAQABgAHAAcABwAFAAUABQAFAAUA
BQAFAAYABgAGAAkACAAIAAkACQALAAsACwALAAsACwALAAwADgAOAA4ADgAMAAwADQAN
AAsACwALAAsADQANAA4AEAAQABEAGAAfACkAMQA1ADQALwAsACoAJwAdABMADgADAPD/
3v/M/8L/xv/Q/9H/zv/I/6v/gf9s/2j/Zv9x/4H/kf+n/8H/2f/t//v/BgAMAA8ADwAR
ABMAFQAUABMAEwATABMAFQAVABYAFgAXABcAFwAYABsAGwAbABsAGgAaABoAGgAYABgA
GQAZABcAGQAZABkAGgAaABoAGwAbABsAGwAbABsAGgAaABoAHQAdABwAHAAcABwAHQAd
ABsAGwAaABoAHAAcABwAHAAcABwAHAAcAB0AHQAeAB4AHAAcABwAHAAcABwAHAAcAB0A
HwAdAB0AHQAdAB0AHgAgAB8AHwAgAB4AHgAeAB8AHwAfAB8AHwAhACEAIQAhACMAIwAj
ACMAIQAhACEAIQAhACAAIAAgAB4AHwAgACAAIAAgACAAHwAfAB8AHQAdAB0AHQAdAB0A
HQAcABwAHAAZABkAGQAYABoAGQAXABYAFgAWABYAFAASABIAEQARABAAEQASABIAEgAR
ABEAEQAPAA4ADAALAAoACgAKAAoADAAMAAsACwALAAsACwAKAAoACgAKAAoACgAKAAoA
CgAKAAoACgAKAAkACQAJAAkACQAKAAoACgAMAAwADQANAAsACwALAAsACwAMAA0ADQAP
ABAAEAAPAA4ADQAMAAwADQAOAA4ADQAOAA4ADgAOAA0ADQANAA0ADwAPAA8ADwANAA0A
DAAMAA0ADgAOAA4AEAAQABAAEAAQAA8ADgAOAA4ADgAOAA8ADwAOAA4ADgAOAA4ADgAO
AAwADAANAA0ACwALAAoACgAKAAkACAAIAAkACgALAAwACgAKAAoACgAIAAgACAAIAAgA
CQAJAAoACQAJAAkACgAJAAgACAAHAAcABwAHAAcABwAGAAYABgAIAAgABwAHAAYABgAH
AAcABQAFAAUABQAHAAcABwAHAAYABgAGAAYABAAEAAQABAAFAAUABQAFAAUABQAGAAcA
BQAFAAUABQAGAAUABAAEAAQABAAEAAUABgAGAAYABgAGAAQABAAEAAQABAAEAAQABAAG
AAYABgAGAAQABAAEAAQAAgACAAIAAgAEAAQABAAEAAQABAAEAAQABAAEAAQABAAEAAQA
BAAEAAQABAAEAAQABAAEAAQABAAEAAQABAAEAAIAAwADAAMAAwADAAMABAAIAAkACgAK
AA4ADwAPAA8ADwAOAAsACQAHAAUAAwABAPr/+f/5//n/+v/6//r//P/////////9//3/
/f/9//3/+//7//z//P/+/wEAAgACAAMAAwADAAMAAQABAAEAAQADAAQABAAEAAQABAAE
AAQABQAFAAUABQAFAAUABQAFAAgACgAMAA0AFAAfACcALwAvACoAJwAmACYAIQAXABEA
CAD1/97/yv+8/7r/wv/C/7v/rv+S/2v/Vf9Q/1L/XP9t/4H/mf+z/8v/4f/x////BAAG
AAcABwAHAAkACwAMAA0ADQANAA0ADwAPABAAEAARABEAEQASABMAEwATABMAFAAUABQA
FAAUABQAFQAVABUAFwAXABcAFgAWABYAFwAVABUAFQAVABcAFgAWABYAFwAXABYAFgAW
ABYAFwAXABkAGQAYABgAGAAYABgAGAAWABYAFgAWABcAFwAYABgAGAAYABgAGAAYABgA
GAAYABkAGwAZABkAGQAZABkAGgAcABsAGwAcABwAHAAcAB0AHQAdAB0AHQAdAB0AHQAd
AB0AHQAdAB0AHwAfAB8AHwAfAB4AHgAeABwAHQAeAB4AHgAeAB4AHQAdAB0AGwAbAB0A
HQAdAB0AGwAaABoAGgAZABkAGQAYABoAGQAXABYAFgAWABYAFAASABIAEQARABEAEQAR
ABAAEAAPAA8ADwAMAAwACwALAAsADAANAA4ADQAMAAoACQALAAsACwAKAAwADAAMAAwA
CgAKAAoACgAKAAoACgAKAAsACwALAAsACwAMAAwADAAKAAoACwALAAsACwALAAsACwAM
AA0ADQANAA4ADgANAA8ADwAPABAADwAQABAADwAQABAAEAAQAA8ADwAPAA8AEQARABEA
EQARABEAEAAQAA8AEAAQABAAEAAQABAAEAASABEAEAAQABAAEAAQABEAEQAQABAAEAAO
AA4ADgAOAA4ADgAPAA8ADQANAAwADAAOAA0ADAAMAAwADAAMAAwADAAMAAwADAAMAAwA
DAAMAA0ADQAMAAwACwALAAsADAALAAoACgAJAAkACQAJAAkACgAKAAsADAAKAAoACQAJ
AAoACgALAAsACQAJAAkACQALAAsACwALAAoACgAKAAoACgAKAAoACgAJAAkACQAJAAsA
CwAMAA0ACwALAAsACwAKAAkACAAIAAgACAAKAAkABgAIAAgACAAIAAoACgAKAAoADAAM
AAwADAAKAAoACgAKAAgACAAIAAgACgAKAAoACgAMAAwADAAMAAoACgAKAAoACgAKAAoA
CgAMAAwADAAMAAwADAAMAAwADAAMAAwADAAKAAoACgAKAAoACgAKAAoACwALAAsACwAL
AAsADAAOABEAEgASABQAFwAXABcAFwAWABMAEQAPAA8ADQALAAYAAwABAP///v8AAAAA
AgADAAMAAwABAAEAAQABAAEAAQABAAIAAgACAAUABgAGAAcABwAHAAcABwAFAAUABQAF
AAgACAAIAAgACgAKAAoACwAJAAkACQAJAAkACQAJAAoACgAMAA0AEgAbACUALwAzADYA
MQAsACwAKQAfABUAEAAFAPL/3P/M/8D/wP/K/83/xv++/6X/ff9k/2D/YP9n/3X/h/+d
/7f/zf/j//X/AgAIAAsACwALAA0ADQAQAA8ADwAPAA8AEQARABIAEgAVABUAFQAWABkA
GQAZABkAGQAYABcAFgAYABgAGQAZABcAGQAZABkAGAAYABgAGQAbABsAGwAbABkAGAAY
ABgAGwAbABoAGgAYABgAGQAZABkAGQAYABgAGAAYABgAGAAaABoAGgAaABkAGQAaABoA
HAAcABwAHAAaABoAGgAaAB0AHwAdAB0AHQAdAB0AHgAeAB0AHQAeAB4AHgAeAB8AHwAf
AB8AHwAfAB8AHwAfACEAIQAhACEAIQAhACEAIQAfAB4AHgAeAB4AHwAgACAAIAAgACAA
HwAdAB0AGwAbAB0AHQAdAB0AGwAaABoAGgAaABsAHAAcABsAGQAWABQAFgAWABYAFAAU
ABQAEwATABEAEQARABAAEAAPAA8ADwAOAA4ADQANAAsACgAJAAgACgAKAAkACQALAAsA
CwAKAAkACAAHAAYABgAGAAYABgAHAAgACQAKAAcABwAHAAcACQAKAAoACgAIAAgACQAJ
AAkACQAJAAkACQAKAAsACwALAAwADAALAAkACQAJAAoACQAKAAoACQAJAAoACwAMAAsA
CwALAAsACwALAAsACwALAAsACgAKAAsADAAMAAwADAAMAAwADAAKAAkACAAIAAoACgAK
AAsACgAIAAcABgAIAAgACAAIAAgACAAJAAkABwAHAAYABgAGAAUABAAEAAYABgAGAAYA
BAAEAAQABAAEAAQABAAEAAMAAwACAAIAAQABAAEAAgACAAIAAwADAAMAAwADAAMAAQAA
AAAAAAAAAAAA/////wAAAAABAAEA/////////////////////wAAAAAAAAAAAAAAAAAA
AAD///////////////8AAAEAAQABAAEAAQAAAP///v/+//7//P/+////AAAAAAAAAAAA
AAAAAAAAAAAA/v/+//7//v8AAAAAAAAAAP7//v/+//7//v/+//7//v/+//7//v/+//7/
/v/+//7//P/8//z//P/9//7///8AAP7//v/+//7//v/+//7////+//3//P/7//z//v8B
AAMABgAGAAgACQAJAAkACQAIAAUAAwABAP///f/7//b/9f/z//P/9P/0//b/+P/5//n/
+P/1//T/8//1//X/9f/1//b/9v/2//n/+v/6//v/+//7//v/+//7//v/+//7//z//v/+
//7//v/+//7///////3//f/9//3//f/9//7/AAACAAUADAAXACEAJwApACYAIQAiACQA
GwARAAkAAADr/9b/xP+2/7b/vv+8/7H/qP+O/2f/Uf9M/07/WP9n/33/k/+t/8f/2//r
//f/AAACAAMABQAFAAUABwAIAAkACQAJAAkACwALAAwADAANAA0ADQAOAA0ADQANAA0A
EAAQABAAEAAQABAAEQARAA8AEQARABEAEgASABIAEwATABMAEwATABUAFAAUABQAFAAT
ABEAEAASABIAEwATABMAEwASABIAFAAUABQAFAAUABQAFAAUABUAFQAWABYAFAAUABQA
FAAUABQAFAAUABUAFwAVABUAFQAVABUAFgAYABcAFwAYABoAGgAaABsAGQAZABkAGQAZ
ABkAGQAZABsAGwAbABsAGwAbABsAGwAbABoAGgAaABgAGQAaABoAGgAaABoAGQAbABsA
GQAZABcAFwAXABcAFQAUABQAFAATABMAEwASABMAEwASABIAEAAQABAADgAOAA4ADQAN
AA0ADQANAAwACwAJAAgABwAIAAgABwAHAAYABgAGAAYABgAGAAUABQAFAAUABQAEAAQA
BAAEAAQABAAEAAQABAAGAAYABgAGAAUABQAFAAUABQAGAAYABgAGAAYABwAHAAcABwAH
AAcABwAIAAkACQAJAAoACgAJAAsACwALAAwACwAMAAwACwAMAAwADAAMAA0ADQANAA0A
DQANAA0ADQANAA0ADAAMAAsADAAMAAwADAAMAAwADAAOAA0ADAAMAAoACgAKAAsADQAM
AAwADAAKAAoACgAKAAoACgALAAsACwALAAoACgAKAAkACAAIAAgACAAIAAgABgAGAAYA
BgAGAAYABgAGAAcABwAGAAYABQAFAAUABgAEAAQABQAFAAMAAwADAAMABQAEAAQABAAC
AAIAAQABAAAAAAABAAEAAwADAAMAAwABAAEAAQABAAAAAAAAAAAAAAAAAAAAAAABAAEA
AQABAAEAAQACAAMAAQABAAEAAQABAAEAAQACAAIAAgACAAMAAgACAAIAAgACAAQABAAE
AAQAAgACAAIAAgADAAQABQAGAAQABAAEAAQAAgACAAIAAgAEAAQABAAEAAIAAgACAAIA
BAAEAAQABAAEAAQABAAEAAYABgAGAAYABAAEAAQABAAEAAQABAAEAAIAAgACAAIAAgAC
AAMAAwADAAMAAwADAAcACgAMAA4ADAAOAA8ADwANAA0ADAAJAAkABwAFAAMAAwD+//3/
/f/7//z//P/8//7////////////////////9//3//f/+//z//P///wAAAgADAAMAAwAD
AAMAAwADAAMAAwAEAAQABgAGAAYABgAGAAcABwAHAAUABQAFAAUACQAIAAoADAAPABQA
GwAnADEAMwAuACkAJgAoACMAGwATAAwA+//k/87/vv+4/8D/xv+//7L/mv91/1v/Uv9U
/17/bf9//5f/r//H/93/7//7/wQACAAJAAkACwANAA0ADgAPAA8ADwAPABEAEQASABIA
EwATABMAFAATABMAEwATABYAFgAWABYAFgAWABcAFwAVABcAFwAXABgAGAAYABkAFwAX
ABcAFwAZABgAGAAYABcAFwAWABYAGAAYABkAGQAZABkAGAAYABgAGAAYABgAGAAYABgA
GAAYABcAFwAWABYAFgAWABYAFwAYABkAGgAZABsAGQAZABkAGQAZABoAGgAZABkAGgAa
ABoAGgAbABkAGQAZABkAGgAbABwAHQAeAB0AHAAbABsAGwAbABsAGQAYABgAGAAaABsA
HAAcABoAGgAaABkAGQAZABcAFwAXABcAFwAXABcAFgAWABYAFQAVABUAFAAUABMAEQAQ
ABAAEAAQAA4ADgAOAA0ADQANAA0ADQAMAAoACQAJAAkACAAIAAcABwAGAAYABgAGAAgA
CAAHAAcABgAFAAQAAgAEAAQABAAEAAQABAAEAAQABAAEAAQABAADAAMAAwADAAEAAgAC
AAIABAAEAAUABQAFAAUABQAFAAUABgAHAAcABwAIAAgABwAGAAUABAAEAAcACAAIAAcA
CAAIAAgACAALAAsACwALAAkACQAJAAkACQAJAAgACAAJAAoACgAKAAwADAAMAAwACgAJ
AAgACAAGAAYABgAHAAkACAAIAAgABgAGAAYABgAEAAQABQAFAAUABQAEAAQABgAFAAQA
BAACAAIAAgACAAIAAgACAAIAAAAAAAAAAAABAAEAAAAAAP///////wAA///+//7//f/9
//3//f/9/////v/+//7//v/+//3//f/8//z//f/9//v/+//7//v//f/9//3//f/6//r/
+v/6//r/+v/6//r/+//7//v/+//5//n/+v/7//v/+//7//v/+v/5//j/+P/8//7//P/7
//r/+P/4//j/+P/6//r/+v/6//r/+v/6//r/+P/4//j/+P/6//r/+v/6//r/+v/6//r/
+v/6//r/+v/6//r/+v/6//j/+P/4//j/+P/4//j/+P/2//b/9v/3//n/+f/5//n/+f/6
//z//f/+//7/AAABAAEAAQABAAAA/f/7//n/9//1//P/7v/t/+3/7f/u/+7/7v/w//H/
8f/v/+3/7f/t/+//7//v/+//7v/u/+7/8f/y//L/8//z//P/8//z//P/8//z//P/9P/0
//T/9P/0//b/9v/3//f/9//3//f/9//1//X/9v/4//z///8GAA8AGQAfACEAHgAXABgA
GAARAAcAAQD4/+f/0v/A/7L/rv+2/7z/tf+u/5r/c/9X/07/Tv9U/2H/c/+N/6X/u//P
/+P/7//2//j/+f/7//v//f/9//z//v///wAAAQADAAMABAAEAAMAAwADAAQABQAFAAUA
BQAGAAYABgAGAAgACAAJAAkACAAJAAgABwAGAAYABgAHAAkACQAJAAkACQAIAAgACAAJ
AAkACAAIAAgACAAJAAkACQAJAAgACAAKAAoACgAKAAoACgAKAAoACwALAAwADAAKAAoA
CgAKAAoACgAKAAoACwANAAsACwANAA0ADQAOAA4ADQANAA4ADgAOAA4ADwAPAA8ADwAP
AA8ADwAPAA8AEQARABEAEQAPAA8ADwAPAA0ADAAMAAwADgAPABAAEAAOAA4ADgANAA0A
DQALAAsACwALAAsACwALAAoACgAKAAkACQAJAAgACAAHAAUABAAGAAYABgAEAAIAAgAB
AAEA/////////v8AAP////////z//P/7//v//P/8//z//P/6//r/+f/5//v/+//7//r/
+v/6//r/+v/6//r/+v/6//j/+P/4//j/+f/5//n/+f/5//r/+v/6//z//P/9//3/+//7
//v/+//7//z//f/9//3//v/+//3/////////AAD//wAAAAD///7//v/+//7/////////
//8BAAEAAQABAAEAAQAAAAAA//8AAAAAAAAAAAAAAAAAAAIAAQAAAAAAAAAAAAAAAQD/
//7//v/+/wAAAAAAAAAA/v/+///////9//3//P/8//7//f/8//z//v/+//7//v/+//7/
/v/+//3//P/7//r/+//7//r/+v/7//v/+//8//r/+v/7//v/+//7//v/+//5//j/+P/4
//r/+v/5//n/+v/6//v/+//5//n/+f/5//n/+f/5//n/+v/6//r/+v/4//j/+P/4//n/
+f/5//n/+f/5//r/+//5//n/+f/5//n/+f/5//r/+v/6//r/+f/6//j/+P/4//j/9v/2
//b/9v/4//j/+P/4//r/+v/6//r/+P/4//j/+P/4//j/+P/4//j/+P/4//j/+v/6//r/
+v/6//r/+v/7//n/+f/5//n/+f/6//z//f/+//7/AAABAP7//f/8//r/9v/z//D/7f/s
/+v/5//n/+n/6//u//D/8P/y//P/8//x/+//7//v/+//7//v/+//8P/w//D/8//2//b/
9//3//f/9//3//f/9//3//f/+P/2//b/9v/2//b/9v/3//f/9//3//f/9//3//f/+P/6
//z/AQAGABEAHQAlACUAIAAdAB4AIAAXAAsABQD6/+f/0P++/7L/sv+4/7j/rf+i/4j/
Yf9L/0j/TP9U/2f/e/+R/6n/wf/V/+f/8//6//z/+//7//v//f/9//7/AQABAAEAAQAD
AAMABAAEAAcABwAHAAgACAAHAAYABQAGAAYABgAGAAYABgAHAAcACQALAAsACwAIAAgA
CAAJAAkACQAJAAkACQAIAAgACAAJAAkACAAIAAgACAAJAAkACQAJAAgACAAIAAgACAAI
AAoACgAKAAoACwALAAwADAAKAAoACgAKAAoACgAKAAoADQAPAA0ADQANAA0ADQAOAA4A
DQANAA4ADgAOAA4ADwAPAA8ADwAPABEAEQARABEAEgARABAADwARABEAEQARAA8ADgAO
AA4AEAARABIAEgAQABAAEAAPAA0ADQALAAsADQANAA0ADQANAAwADAAMAAkACQAJAAgA
CgAJAAcABgAGAAYABgAEAAQABAADAAMA/////////v/+//3//f/9//7//v/9//3//P/8
//z//P/6//r/+f/5//v/+//7//r/+v/6//r/+v/8//z//P/8//z//P/8//z/+//7//v/
+//9//7//v/+//7//v//////AQABAAEAAQD//wAAAQABAAEAAgACAAEAAwADAAMABAAD
AAQABAADAAQABAAEAAQAAwADAAMAAwAFAAUABQAFAAMAAwACAAIAAwAEAAQABAACAAIA
AgACAAQAAwACAAIAAgACAAIAAwADAAIAAgACAAQABAAEAAQAAgACAAMAAwADAAMAAgAC
AAIAAQAAAAAAAAAAAAAAAAAAAAAAAAAAAAAAAAAAAAAAAQABAAAAAAD///////8AAP7/
/v////////////////8BAAAAAAAAAAAAAAD//////v/+//////////////////3//f/9
//3//v/+//7//v8AAAAAAAAAAP3//f/9//3//f/9//7////9//3//f/9//3//f/9//7/
AAAAAAAA///+/wAAAAAAAAAA/v/+//7//v/+//7//v/+//7//v/+//7/AAAAAAAAAAAC
AAIAAwADAAMAAwADAAMAAwAEAAQABAAEAAYABwAHAAYABQADAP//+//5//f/9f/0//D/
8P/x//P/9P/0//T/9v/3//f/9//3//f/9//3//f/9//3//j/9v/2//n/+v/8//3//f/9
//3//f/9//3//////wAAAAD///7//f/8//z//f/9//3///////////8BAAAAAgACAAUA
DgAZACMAKwArACgAIwAmACYAHQAVAA0AAADr/9T/wP+y/7T/vP+6/63/nP98/1f/R/9I
/07/WP9p/3//mf+z/8v/4f/x//3/AgACAAEAAwAFAAcABwAGAAgACQAKAAsACwALAAwA
DAANAA0ADQAOAA8ADwAPAA8AEAAQABAAEAAQABAAEQARABEAEwATABMAEgASABIAEwAT
ABMAEwATABMAEgASABIAEwATABIAEgASABIAEwATABEAEQAQABAAEgASABIAEgASABIA
EgASABMAEwAUABQAFAAUABQAFAAUABQAFAAUABQAFQASABEAEwATABMAFAAUABMAEwAU
ABIAEgASABMAFQAVABUAFQAVABUAFQAVABcAFwAXABcAFwAXABcAFwAWABYAFwAYABYA
FwAYABgAFgAWABYAFQAVABUAEwATABMAEwATABMAEwASABIAEgATABMAEwASABIAEQAP
AA4ADAAMAAwACgAMAAwACwALAAkACQAJAAgACAAHAAcABwAGAAYABQAFAAIAAgACAAIA
BAAEAAMAAwADAAMAAwACAAQABAAEAAQAAgACAAIAAgACAAIAAgACAAMAAwADAAMAAwAE
AAQABAACAAIAAwADAAMAAwADAAMABQAGAAcABwAHAAgACAAHAAcABwAHAAgABwAIAAgA
BwAIAAgACAAIAAkACQAJAAkABwAHAAcABwAJAAkACAAIAAcACAAIAAgACAAIAAgACAAK
AAkACAAIAAgACAAIAAkACQAIAAgACAAGAAYABgAGAAYABgAHAAcABQAFAAQABAAGAAUA
BAAEAAQABAAEAAQABAAEAAQABAACAAIAAgACAAMAAwACAAIAAQABAAEAAgAAAAAAAQAB
AAEAAQABAAEAAQAAAAAAAAAAAAAA//////7//v////////////////////////////7/
/v/+//7//v/+//7//v/9//3//f/9//3//f/+///////////////8//v/+v/6//z//P/8
//3//v/8//z//P/8//z//P/8//z//v/+//7//v/8//z//P/8//r/+v/6//r/+v/6//r/
+v/8//z//P/8//z//f/9//3//f/9//3//v/+////AAAAAAEAAQAAAP///v/8//j/9f/x
/+//7f/r/+j/6f/r/+3/7v/u/+7/8P/y//P/9P/z//L/8f/w/+//8f/x//L/8v/y//X/
9v/2//f/9//3//f/9v/1//T/8//1//b/9v/2//b/9v/2//b/9//3//f/9//3//f/9//3
//r/+v/6//v/AAANABkAIQAjACIAHQAaABgAEwAHAAEA/P/t/9j/yP+4/7D/tP+8/7n/
tP+o/4f/Yf9S/1L/Vv9f/2//gf+Z/7P/x//b/+n/8P/0//f/+f/5//n/+//+//7//f/8
//v//////wAAAAABAAEAAQACAAEAAQABAAEAAAAAAAAAAAACAAIAAwADAAIAAwACAAEA
AAAAAAAAAQADAAMAAwADAAEAAAAAAAAAAQABAAAAAAAAAAAAAQABAAMAAwACAAIABAAE
AAQABAADAAIAAQAAAP////8AAAAAAAAAAAAAAAACAAIAAgACAAMABQADAAMABQAFAAUA
BgAEAAMAAwAEAAQABAAEAAUABwAHAAcABwAHAAcABwAHAAgABwAGAAUABQAFAAUABQAF
AAQABAAEAAIAAwAEAAQAAgACAAIAAQABAAEA/////////////////f/8//z//P/9//3/
/f/8//z/+//5//j/9v/2//b/9P/2//b/9f/1//H/8f/x//D/8P/v/+//7//u/+7/7f/t
/+r/6v/q/+r/7P/s/+v/6//p/+n/6f/o/+j/6P/o/+j/6P/o/+j/6P/m/+b/5v/m/+f/
5//n/+f/6f/q/+r/6v/o/+j/6f/p/+f/5//n/+f/5//o/+n/6f/n/+j/6P/n/+n/6f/p
/+r/6f/q/+r/6f/o/+j/6P/o/+n/6f/p/+n/6f/p/+n/6f/r/+v/6v/q/+r/6v/p/+j/
6v/q/+r/6v/q/+n/6P/o/+j/6P/o/+n/6P/m/+X/5P/m/+b/5v/m/+T/5P/l/+X/5f/l
/+T/5P/m/+X/5P/k/+T/5P/k/+T/4//i/+H/4P/g/+D/4P/g/+H/4f/g/+D/4f/h/+H/
4v/h/+D/4P/f/9//3//f/9//4f/g/+D/4P/e/97/3f/d/97/3v/f/9//3//f/9//3//f
/9//3//f/97/3v/e/97/3v/e/97/3v/d/93/3f/d/9//3//g/+H/4P/f/97/3f/c/9v/
2v/a/97/3v/c/93/3v/c/9z/3P/c/97/3v/e/97/3P/c/9z/3P/c/9z/3P/c/93/3v/f
/+D/4v/k/+b/6P/o/+j/6P/o/+X/5P/j/+L/4P/e/9z/2v/X/9b/1f/U/9T/1P/U/9T/
0v/S/w==
         </WaveFormData>
      </LeadData>
      <LeadData>
         <LeadByteCountTotal>10000</LeadByteCountTotal>
         <LeadTimeOffset>0</LeadTimeOffset>
         <LeadSampleCountTotal>5000</LeadSampleCountTotal>
         <LeadAmplitudeUnitsPerBit>4.88</LeadAmplitudeUnitsPerBit>
         <LeadAmplitudeUnits>��V</LeadAmplitudeUnits>
         <LeadHighLimit>2147483647</LeadHighLimit>
         <LeadLowLimit>268435456</LeadLowLimit>
         <LeadID>V2</LeadID>
         <LeadOffsetFirstSample>0</LeadOffsetFirstSample>
         <FirstSampleBaseline>0</FirstSampleBaseline>
         <LeadSampleSize>2</LeadSampleSize>
         <LeadOff>FALSE</LeadOff>
         <BaselineSway>FALSE</BaselineSway>
         <ExcessiveACNoise>FALSE</ExcessiveACNoise>
         <MuscleNoise>FALSE</MuscleNoise>
         <LeadDataCRC32>986312755</LeadDataCRC32>
         <WaveFormData>
AAD9//z/+//6//r/+v/6//n/+f/5//n/+f/5//n/+f/8//z//P/8//r/+v/7//v//f/9
//3/AQAFAAsAFAAhADMASgBvAJ0AvADLANAAwgCUAD8A0f9d///+uP6H/nP+cP5u/nf+
jP6m/sD+3/78/iH/Uf98/53/u//U/+j/9P/6//3//v8AAAIABAAFAAcACQAKAAsADgAP
ABAAEQASABMAFAAVABQAFQAVABUAFQAVABYAFgAWABcAGAAYABsAHAAdAB0AHQAdAB0A
HwAfACAAIAAgACEAIQAhACIAIQAhACMAIwAjACUAJQAlACYAJgAmACYAJgAnACgAKAAq
ACwALAAuAC4ALgAwADEAMgAyADMANAA3ADgAOAA5ADkAOgA7ADsAPAA9AD4APwBAAEAA
QQBCAEEAQwBEAEUARgBHAEgASQBKAEsATABNAE4ATgBOAE8ATQBPAE8ATwBNAE0ATQBN
AE0ATQBNAE0ATABLAEoASABGAEYARQBEAEEAQAA/AD0APQA8ADkAOAA1ADMAMQAwAC8A
LQArACgAKAAmACMAIgAfAB0AGgAWABcAFQAUABMAEwARAA8ADQALAAkACAAGAAYABQAE
AAMAAwADAAEAAAABAAEAAAD////////+//7//v/+//7//v/8//3//f/9////////////
//8AAAAAAAADAAMAAwAFAAUABQAGAAYACAAJAAkACQAHAAkACgAKAAwADQANAA0ADQAO
AA4ADgAOAA4ADgAPABAAEAAQABAAEQARABEAEQAPAA8ADwAQABAADwAPABAAEAAQAA8A
DwANAA0ADAAMAAwADAAMAAwACwALAAsACwALAAoACgAKAAsACwAMAAwACwALAAsACgAI
AAgABgAGAAYABQAFAAUABQAFAAQABAAGAAUABQAFAAMAAgACAAIAAQABAAEAAQABAAAA
AAAAAAAAAAAAAP////8AAAAA///////////+//z//P/8//z//v/+//7//v/9//3//f/9
//3//f/9//3//////////v/+//7//v/+/////////////f/8//v/+//9//3//f/9//v/
/f/9//3//P/+//7//v/+//z//P/8//z//P/8//z//P/8//z//P/8//z//P/8//z//P/8
//z//P/6//r/+v/6//z//P/8//z/+v/6//r/+v/6//r/+v/6//z//P/8//z//P/8//z/
/P/8//z//P/8//z//P/8//z/+v/6//r/+v/7//3//v////7/AAAAAAIAAwAEAAUABgAI
AAgACAAJAAkACQAJAAkACwAKAAkACQAHAAYABgAGAAUABQAGAAYABgAGAAYABAACAAAA
AAD//////f/9//7//f/+//7//v/8//z//P/8//r/+v/6//v//f/9//3//f/7//v/+//8
//z//P/8//z//P/9//3//f/9//3///8FAA0AEgAdAC0AQgBdAIUArADDAMoAygCsAGUA
//+N/yf/2P6f/n3+eP56/n/+jP6e/rL+z/7u/g//Nf9i/4v/q//I/97/8P/6//3//v8A
AAQABgAJAAkACwAMAA0ADAANAA4ADwAQABEAEgATABQAFQAVABUAFQAVABYAFgAUABUA
FgAWABkAGgAbABsAHQAdAB0AHwAfACAAIAAgACEAIQAhACIAIwAjACUAJQAlACcAJwAn
ACgAKAAoACgAKgArACwALAAqACwALAAuADAAMAAyADMANAA0ADUANgA1ADYANgA3ADkA
OgA7ADsAPgA/AEAAQQBCAEIAQwBEAEQARQBFAEUASABJAEoASwBOAE8AUABRAFIAUgBS
AFMAUQBTAFMAUwBTAFMAUwBTAFMAUwBTAFMAUgBRAFAATgBMAEwASwBKAEcARgBFAEMA
QgBCAEAAQAA9ADsAOQA4ADUAMwAxAC4ALAAqACcAJgAkACMAIQAeAB4AGwAZABcAFQAT
ABEADwALAAkACAAGAAQAAwACAAEAAwADAAEAAAD//////v/9///////+//7//v/+//7/
/v/8//3//f/9//3//f/9//3//f/+//7//v////////8BAAMAAwAEAAQABAAFAAUABQAH
AAkACgAKAAgACQAJAAkADQAOAA4ADgAOAA4ADgAPAA4ADgAOAA4ADwAPAA8ADwAPAA8A
DwAQAA4ADQANAA4AEAAQAA8ADwAPAA8ADgAOAA4ADgAOAA4ADQANAA0ADQALAAoACgAK
AAkACQAKAAoACQAJAAkACAAIAAgABgAGAAgABwAHAAcABwAHAAYABgAEAAMAAwADAAMA
AgACAAIAAQABAAEAAQABAAAAAAAAAAAAAAAAAP////8AAAAA///9//3//f/8//7//v/+
//7//v/+//7//v/9//3//f/9//3//f/9//3//f/9//3//P/8//z//P/8//3//f/9//3/
/f/8//v/+//7//v/+//7//v/+f/5//3//v/8//z//P/8//r/+v/6//r/+v/6//r/+v/6
//r/+v/6//r/+v/6//r/+P/4//j/+P/6//r/+v/6//j/+P/4//j/+v/6//r/+v/6//r/
+v/6//r/+v/6//r/+P/4//j/+P/6//r/+v/6//r/+v/6//v/+f/5//r//P/8//7///8A
AAMABAAEAAQABAAFAAUABQAFAAUABQAEAAMAAwADAAIAAAAAAP////8CAAIAAgACAAIA
AAD+//z/+v/5//n/9//5//r/+//8//z//P/5//j/9//2//b/9v/2//f/9//3//f/9//3
//f/9f/2//b/9v/2//b/9v/3//n/+//7//v//f8DAAkAEgAfADEATgB3AJ8AvADLAMwA
tgCCACkAt/9D/+v+qv5//m/+bv5u/nn+kP6m/sD+3/4A/yn/V/+A/6H/u//U/+b/8P/0
//f/+v/6//7/AgADAAUABwAIAAkACgALAAwADQAMAA0ADgAPAA4ADwAPAA8AEAARABMA
FAASABMAFAAUABcAGAAZABkAGQAZABkAGwAbABwAHAAcAB0AHQAdAB4AHwAfACEAIQAh
ACMAIwAjACYAJgAmACYAJgAnACgAKAAmACgAKAAqACwALAAuAC8AMAAwADEAMgAxADIA
MgAzADcAOAA5ADkAPAA9AD4APwBAAEAAQQBCAEEAQwBEAEUARgBHAEgASQBIAEkASgBL
AEwATABMAE0ATwBRAFEAUQBPAE8ATwBPAE8ATwBPAE8ATgBNAEwASgBGAEYARQBEAEUA
RABDAEEAPwA+ADsAOgA3ADUAMwAyADAALwAuACwAKgAoACUAJAAhAB8AHAAYABgAFQAT
ABEAEAAPAA4ADQAJAAcABgAEAAYABQAEAAMAAwADAAEAAAD9//3//P/7//3//f/8//z/
+v/6//r/+v/6//v/+//7//v/+//7//v//f/+//7//v/9//3//f///wEAAQACAAIABAAF
AAUABQADAAUABgAGAAYABwAHAAcACQAKAAoACgAMAAwADAANAAwADAAMAAwADwAPAA8A
DwAPAA8ADwAQAA4ADQANAA4AEAAQAA8ADwAPAA8ADgAOAAwADAAMAAwACwALAAsACwAJ
AAgACAAIAAcABwAIAAgABwAHAAcABgAGAAYABAAEAAQAAwADAAMAAwADAAIAAgAEAAMA
AwADAAMAAgACAAIAAQABAAEAAQD///7//v/+//7//v/+//3//f/+//7//f/7//v/+//6
//v//P/9//7//v/+//7//v/9//3//f/9//3//f/9//3/+//7//v/+v/8//z//P/8//v/
+//7//v//f/8//v/+//7//v/+//7//n/+f/5//v/+P/6//r/+v/6//z//P/8//z/+v/6
//r/+v/8//z//P/8//v/+v/5//j/+v/6//r/+v/6//r/+v/6//r/+v/6//r/+P/4//j/
+P/6//r/+v/6//j/+P/4//j/+v/6//r/+v/6//r/+v/6//j/+P/4//j/+P/4//n/+f/5
//r//P/8//7///8AAAEAAgACAAIAAgADAAMAAwADAAQABQAFAAUAAwADAAIAAgACAAEA
AQACAAAAAAAAAAAAAAD+//z//P/7//v/+f/5//r/+//8//z//P/5//j/9//0//T/9P/0
//b/9//4//n/9//3//f/9//2//b/9v/2//b/9v/3//f/9//3//f/+/8BAAUACgAVACUA
OABRAHkAogC7AMYAyAC0AHUAFQCj/zn/5P6l/n3+cv5y/nP+gP6U/qr+w/7k/gH/Kf9W
/3//n/+8/9T/5v/w//X/9v/6//z/AAADAAMABQAGAAcACAAJAAoACwAMAA0ADgAPABAA
EQARABEAEQARABIAEgASABMAFAAUABcAGAAZABkAFwAXABcAGQAXABgAGAAYABsAGwAb
ABwAHwAfACEAIQAfACEAIQAhACIAIgAiACIAIgAjACQAJAAlACgAKQAsACoAKgAsAC0A
LgAuAC8AMAAxADIAMgAzADUANgA3ADcAOgA7ADwAPQA8ADwAPQA+AD8AQQBCAEMARABF
AEYARwBIAEkASgBLAE4ATgBOAE8ATwBRAFEAUQBPAE8ATwBPAE8ATwBPAE8AUABPAE4A
TABKAEoASQBIAEcARgBFAEMAPwA+ADsAOgA7ADkANwA2ADEALwAtACoAKgAoACUAJAAi
ACEAHwAcABoAFwAVABMADwANAAsACQAJAAcABgAEAAIAAQAAAP////////3//P/9//3/
/P/7//n/+f/4//j/9v/2//b/9v/0//X/9f/1//P/8//z//P/9f/2//b/9v/5//n/+f/7
//v/+//8//z//P/9//3//f///wEAAgACAAIAAwADAAMAAwAEAAQABAAGAAYABgAHAAgA
CAAIAAgACQAJAAkACQAHAAcABwAIAAgABwAHAAgACAAIAAcABwAJAAkACAAIAAYABgAG
AAYABQAFAAUABQAEAAQABQAGAAMAAwAEAAQAAwADAAMAAgACAAIAAAAAAAIAAQABAAEA
//////7//v/+//3//f/9//3//P/8//z/+f/5//n/+f/7//r/+v/6//r/+v/6//n/9//4
//j/9//5//n/+f/4//j/+P/4//j/+P/4//j/+P/3//f/9//3//f/9//3//f/9//3//f/
9v/2//b/9v/2//X/9f/1//X/9//2//X/9f/1//X/9f/1//f/9f/1//X/9v/2//b/9v/2
//b/9v/2//b/9P/0//T/9P/y//L/8v/y//L/8v/y//L/8//0//X/9v/2//b/9v/2//T/
9P/0//T/9P/0//T/9P/2//b/9v/2//T/9P/0//T/8v/y//L/8v/y//P/8//z//b/+P/4
//r/+//8//3//v/9//z/+//7//3//f/9//3////+//3//f/7//r/+v/6//r/+//9//7/
/P/8//z/+v/4//b/9v/1//P/8f/x//L/8//0//T/9P/x//D/7//u/+7/7v/u/+//8f/x
//H/8f/x//H/8f/y//L/8v/y//L/8P/x//H/8f/x//P/9f/9/wUADgAfADMATABzAJ0A
ugDHAMoAtAB4AB8Arf87/+X+qP59/mv+aP5q/nX+jv6m/sD+3/4A/yf/U/98/53/t//O
/+D/7P/y//X/+P/6//r//P//////AQACAAMABAAFAAYABwAIAAkACgALAAwADQANAA0A
DwAPABAAEAAOAA8AEAAQABEAEgATABMAEQARABEAEwAVABYAFgAWABgAGQAaABwAGwAb
AB0AHQAbAB0AHQAdACAAIAAgACAAIgAjACQAJAAiACQAJAAmACYAJgAoACkAKgAqACsA
LAAvADAAMAAxADMANAA1ADUANAA1ADYANwA6ADoAOwA8AD8AQQBCAEMARABFAEYARwBI
AEkASgBLAEwATABMAE0ATQBPAE8ATwBPAE8ATwBPAE0ATQBNAE0ATABLAEoASABIAEgA
RwBGAEMAQgBBAD8APQA8ADkAOAA3ADUAMwAyADEALwAtACoAJgAkACEAIAAcABsAGQAW
ABYAEwARAA8ADQALAAkABwAHAAUABAACAAAA///+//3///////3//P/5//n/+P/3//f/
9//2//b/9v/2//b/9v/2//f/9//3//n/+f/5//n/+f/6//r/+v/7//v/+//9//3//f/+
//7/AAABAAEAAQABAAMABAAEAAYABwAHAAcACAAIAAcABgAIAAgACAAJAAoACgAKAAoA
CwALAAsACwALAAsACwAMAAwACwALAAwADAAMAAsACwANAA0ADAAMAAoACgAKAAoACwAL
AAsACwAJAAgACAAIAAUABQAGAAYABwAHAAcABgAGAAYABAAEAAQAAwADAAMAAQABAAAA
AAAAAP////////3//P/8//z//f/9//3//f8AAAAAAQACAAEAAAD///3//f/+//7//f/7
//v/+//6//r/+v/6//r/+v/6//r/+v/7//v/+//7//r/+f/4//f/9//3//f/9v/3//j/
+f/6//v/+//7//v/+//6//n/+f/5//n/+f/5//n/+//7//v//P/6//r/+v/6//j/+P/4
//j/9v/2//b/9v/3//j/+f/6//j/+P/4//j/9v/2//b/9v/2//b/9v/2//b/9v/2//b/
+P/4//j/+P/4//j/+P/4//j/+P/4//j/9v/2//b/9v/2//b/9v/2//b/9v/2//b/9v/2
//b/9v/3//f/9//4//z//P/+/////v///wAAAAACAAIAAwADAAMAAwADAAMABAADAAMA
AwAAAAAAAAD/////AAAAAAAAAgACAAAA/v/7//r/+P/3//f/9//4//n/+P/4//j/9f/0
//P/8v/y//L/8v/z//P/9f/1//X/9f/z//P/9P/0//T/9P/0//T/9//3//f/9//5//n/
/f8FAA4AHQAtAEQAaQCVALYAwwDKAMAAlgBFANf/X//9/rb+hf5t/mb+Zv5v/oT+nP62
/tX+9P4b/0n/dP+V/7H/yv/c/+j/8P/z//b/+P/6//7/AQABAAMABAAFAAYABwAIAAkA
CgALAAwADQAOAA8ADwAPAA8ADwAQABAAEgATABQAFAATABQAFQAVABUAFQAVABcAGQAa
ABoAGgAbABsAGwAcABsAGwAdAB0AHQAfAB8AHwAgACAAIAAgACQAJQAmACYAJgAoACgA
KgAoACgAKgArACwALAAtAC4ALwAwADAAMQAzADQANQA1ADYANwA4ADkAOAA4ADkAOgA9
AD8AQABBAEIAQwBEAEUARgBHAEgASQBIAEgASABJAEsATQBNAE0ATQBNAE0ATQBNAE0A
TQBNAEwASwBKAEgARgBGAEUARABDAEIAQQA/AD0APAA5ADgANwA1ADMAMgAvAC0AKwAo
ACQAIgAfAB4AHgAdABsAGAAWABMAEQAPAA0ACwAJAAcABQADAAIAAAAAAP///v/9////
///9//z/+f/5//j/9//3//f/9v/2//b/9v/2//b/9v/3//f/9//3//f/9//3//X/9v/2
//b/+f/5//n/+//5//n/+v/6//z//f/9//3///8BAAIAAgAAAAEAAQABAAEAAgACAAIA
AwAEAAUABwAGAAYABgAGAAcABwAHAAcACQAJAAkACgAKAAkACQAKAAwADAALAAsACgAJ
AAcABgAIAAgACAAIAAcABwAHAAcABQAEAAQABAABAAEAAgACAAEAAQABAAAAAAAAAP7/
/v/+//3//f/9///////+//7//P/7//v/+//7//r/+v/6//n/+f/5//n/+f/4//j/+P/4
//j/+P/3//f/+P/4//f/+P/5//r/+v/4//j/+P/4//b/9v/2//b/9//3//f/9//1//X/
9f/1//P/8//z//L/8//0//X/9v/2//X/9P/z//X/9P/z//P/8//z//P/8//1//X/9f/z
//L/8v/y//L/8v/y//L/8v/y//L/8v/y//L/8v/y//L/8v/y//L/8v/y//L/8v/y//L/
8v/y//L/8v/w//D/8P/w//L/8v/y//L/8P/w//D/8P/w//D/8P/w//L/8//z//P/9P/2
//b/+P/4//j/+P/4//r/+v/6//v//P/9//7///////7//f/9//v/+v/6//r/+//7//z/
/P/6//r/+v/4//b/9P/0//P/8//x//H/8v/x//L/8v/y//H/8P/v/+7/7v/u/+7/7//v
/+//7//v/+//7//v//D/8P/w//D/8P/w//H/8f/x//H/8f/1//v/AQAMABsALQBGAGsA
lwC0AMMAyAC2AH4AJQC1/0X/7f6u/oP+c/5u/m7+d/6M/qD+uv7Z/vj+Hf9J/3T/lf+x
/8r/3v/q/+7/7//y//b/+v/6//n//P///wEAAwAEAAUABgAHAAYABwAIAAkADAANAA0A
DQANAA0ADgAOAA4ADwAQABAADwAQABEAEQATABMAEwAVABMAFAAUABQAFQAVABUAFgAZ
ABkAGwAbABkAGwAbABsAHAAcABwAHAAeAB8AIAAgACIAJAAkACYAJgAmACgAKQAoACgA
KQAqACkAKgAqACsALwAwADEAMQAyADMANAA1ADgAOAA5ADoAOwA9AD4APwBAAEEAQgBD
AEMAQwBDAEMARQBGAEcASQBLAE0ATQBNAEsASwBLAEsASwBLAEsASwBMAEsASgBIAEQA
RABDAEIAQQBAAD8APQA9ADwAOQA4ADUAMwAxADAAKwApACcAJAAkACIAHwAeABsAGQAW
ABIAEAANAAsACQAJAAcABQADAAEA///+//z//v/9//z/+//5//n/9//2//X/9f/0//P/
8//z//L/8v/y//L/8v/y//D/8f/x//H/8f/x//H/8f/z//T/9P/0//X/9f/1//f/9//3
//j/+P/6//v/+//7//n/+//8//z//v////////8BAAIAAgACAAIAAgACAAMAAgACAAIA
AgAGAAcACAAJAAcABwAHAAgACAAHAAcACAAGAAYABQAFAAUABQAEAAQABgAGAAYABgAD
AAMAAwADAAMAAgACAAIA/////wAAAAD////////+//7//v/8//z//v/9//3//f/9//3/
/P/8//v/+f/4//f/+f/4//j/+P/5//n/+f/5//f/9v/2//b/9v/2//b/9f/1//b/9v/1
//f/9//3//b/9P/0//T/9P/0//T/9P/0//P/8//z//P/9f/1//X/9f/z//P/8//y//P/
9P/1//b/9f/1//X/9f/1//T/8//z//X/9f/1//X/8//z//P/8//0//T/9P/0//T/8//y
//H/8P/y//L/8v/y//T/9P/0//T/8v/y//L/8v/y//L/8v/y//L/8v/y//L/8v/y//L/
8v/y//L/8v/y//L/8//z//P/8v/0//T/9v/5//r/+//8//7//v/+/////P/7//r/+f/3
//b/9f/1//b/9v/3//j/9//3//j/+P/2//b/9v/0//L/8P/w/+//8f/v/+//8P/x//L/
8v/y/+//7v/t/+z/7v/u/+7/7//t/+3/7f/t/+//7//v//D/7v/u/+7/7v/u/+//7//v
/+//8f/z//n/AQAMABsALQBIAHEAnQC2AMMAxgCwAHYAGwCp/zn/5f6m/nv+a/5o/mj+
df6M/qL+vv7d/v7+Jf9T/3r/mf+z/8r/3P/o/+z/7//w//L/9P/2//v/+//9//7///8A
AAEAAgADAAYABwAIAAkACAAJAAkACQAJAAkACgAKAAwADQAOAA4ADQAOAA8ADwAPAA8A
DwARABEAEgASABIAEwATABMAFAAVABUAFwAXABcAGQAZABkAGAAYABgAGAAcAB0AHgAe
ACAAIgAiACQAJAAkACYAJwAmACYAJwAoACcAKAAoACkALQAuAC8ALwAuAC8AMAAxADQA
NAA1ADYANwA5ADoAOwA8AD0APgA/AEIAQwBEAEUARABEAEQARQBHAEkASQBJAEkASQBJ
AEkARwBHAEcARwBIAEcARgBEAEIAQgBBAEAAQQBAAD8APQA5ADgANQA0ADEALwAtACwA
KQAnACUAIgAgAB4AGwAaABgAFwAVABIAEAANAAsACQAHAAUAAwABAP///f/8//r//P/7
//r/+f/3//f/9f/0//P/8//y//H/8f/x//D/8P/w//D/8P/w//D/8f/x//H/7//v/+//
7//x//L/8v/y//H/8f/x//P/9f/1//b/9v/2//f/9//3//f/+f/6//r//P/9//3//f8B
AAIAAgACAAIAAgACAAMAAgACAAIAAgAFAAUABQAFAAMAAwADAAQABgAFAAUABgAFAAQA
AgABAAMAAwACAAIAAgACAAIAAgD///////////7//v///wAA/f/9//7//v/9//3//f/8
//z//P/6//r/+v/5//n/+f/5//n/+P/4//r/+f/5//n/+f/4//j/+P/1//X/9f/1//X/
9P/0//T/9P/0//T/8//1//b/9v/1//P/8//z//L/8v/y//L/8v/y//L/8v/y//H/8f/x
//H/8//z//P/8//1//X/9f/0//L/8v/y//L/8//z//P/8//x//D/7//v/+//7//v/+//
8f/z//H/8f/w//L/8v/y//L/8P/w//D/8P/u/+7/7v/u/+7/7v/u/+7/7//w//H/8v/0
//T/9P/0//P/8//z//T/9v/2//j/+f/6//v//P/8//7//v///////v/9//z/+//5//f/
9v/1//b/9v/2//X/9f/2//b/9v/3//j/9//2//L/8v/x//H/7f/t/+7/7//y//L/8v/v
//D/7//u/+7/7v/u/+//7//u/+3/7P/r/+3/7f/u/+7/7v/u/+7/7v/x//H/8f/v//H/
9f/5////DAAdAC8ASgB3AKEAugDHAMgAsAB2ABkAo/8x/9v+nP5z/mX+YP5g/m/+iP6i
/r7+3f7+/if/V/98/53/uf/Q/+L/7P/w//H/8v/2//r//P/7////AQACAAMABAAFAAYA
BwAGAAcACAAJAAoACwALAAsACwALAAwADAAMAA0ADgAOAA8AEAARABEAEwATABMAFQAX
ABgAGAAYABgAFwAWABYAFwAXABkAGQAZABsAGwAbABwAHAAcABwAIAAhACIAIgAiACQA
JAAmACYAJgAoACkAKAAoACkAKgAtAC4ALgAvAC8AMAAxADEAMgAzADQANQA0ADQANQA2
ADkAOwA8AD0APgA/AEAAQQBCAEMARABFAEgASABIAEkASQBLAEsASwBLAEsASwBLAEsA
SwBLAEsATABLAEoASABGAEYARQBEAEEAQAA/AD0AOwA6ADcANgA1ADMAMQAwAC0AKwAp
ACYAIgAgAB0AHAAYABcAFQASABAADQALAAkACQAHAAUAAwABAP///v/8//z/+//6//n/
+f/5//f/9v/1//X/9P/z//P/8//y//L/9P/0//T/9P/y//P/8//z//X/9f/1//X/9f/2
//b/9v/3//f/9//5//f/9//4//j/+v/7//v/+//9////AAAAAP7///////////8AAAAA
AAABAAIAAwAFAAQABAAEAAQAAwADAAMAAwAEAAUABgAIAAYABQAFAAYABgAGAAUABQAF
AAUABAAEAAQABAAEAAQAAwADAAMAAwABAAAAAAAAAP////8AAAAA/f/9//3//P/+//7/
/P/8//z/+//7//v/+f/5//j/+P/6//n/+f/5//n/+P/4//j/9//3//f/9//3//b/9v/2
//j/+P/4//f/9f/2//b/9f/1//X/9f/0//L/8v/y//L/8v/y//L/8v/z//P/8//z//H/
8f/x//H/8f/x//H/8P/w//D/8P/w//P/8//z//P/9f/0//P/8//z//P/8//z//P/8//x
//H/8P/w//D/8P/w//D/8P/w//D/8P/w//D/8P/w//D/8P/w//L/8v/y//L/8P/w//D/
8P/w//D/8P/w//D/8P/w//H/8//z//T/9v/0//b/9//4//v//P/8//z//P/9//3//f/8
//v/+v/4//f/9//3//b/9v/2//X/9f/4//j/+P/4//j/9v/0//L/8P/v/+//7f/t/+7/
7//w//L/8v/v/+7/6//q/+r/6v/q/+v/6//r/+3/7f/t/+3/6//s/+z/7P/s/+z/7P/t
/+//7//v/+//8f/5/wEACAATACUAOABZAIEApAC5AMIAvgCWAEcA3f9t/wv/wv6L/nH+
bP5q/m3+fP6S/qr+x/7o/gn/M/9e/4X/o/+8/9L/4P/o/+v/7v/w//L/9P/3//n/+//8
//3//v///wAAAQACAAMABAAFAAQABQAFAAUABwAHAAgACAAIAAkACgAKAAkACgALAAsA
CwALAAsADQAPABAAEAAQAA8ADwAPABAAEQARABMAEwATABUAFQAVABgAGAAYABgAGgAb
ABwAHAAaABwAHAAeABwAHAAeAB8AIgAiACMAJAAnACgAKAApACkAKgArACsALAAtAC4A
LwAyADIAMwA0ADMANQA2ADcAOQA7AD0APwA+AD8AQABBAEIAQgBCAEMAQwBFAEUARQBH
AEcARwBHAEcARwBHAEcARABDAEIAQAA+AD4APQA8AD0APAA7ADkAOQA4ADUANAAxAC8A
LQAsACkAJwAlACIAHgAcABkAGAAWABUAEwAQAA4ACwAJAAcABQADAAEA///9//v/+v/4
//b/9f/0//P/8//z//H/8P/v/+//7v/t/+//7//u/+7/7P/s/+z/7P/s/+3/7f/t/+//
7//v/+//8f/y//L/8v/x//H/8f/z//P/8//0//T/9P/1//X/9f/1//f/+P/4//r/+//7
//v//f/+//7//v/8//z//P/9//7//v/+//7/AQABAAEAAQABAAEAAQACAAIAAQABAAIA
AAAAAP////8BAAEAAAAAAP7//v/+//7//f/9//3//f/7//r/+v/6//v/+//8//z/+f/5
//n/+P/4//j/9v/2//j/9//3//f/9f/1//T/9P/y//H/8f/x//L/8v/z//T/8//z//P/
8//x//D/8P/w//D/8P/w/+//7//w//D/7//v/+//7//u/+7/7v/u/+7/7v/u/+7/7v/v
/+//7//v/+3/7f/t/+3/7f/t/+3/7P/s/+z/7P/s/+3/7f/t/+3/7f/s/+v/6//r/+v/
6//r/+3/7f/r/+3/7P/s/+z/7P/s/+z/7P/s/+z/6v/q/+r/6v/q/+r/6v/q/+3/7v/v
//D/8f/y//P/9P/2//b/9v/2//j/+P/4//j/9v/2//b/9v/0//T/9P/0//b/9v/2//b/
9f/0/w==
         </WaveFormData>
      </LeadData>
      <LeadData>
         <LeadByteCountTotal>10000</LeadByteCountTotal>
         <LeadTimeOffset>0</LeadTimeOffset>
         <LeadSampleCountTotal>5000</LeadSampleCountTotal>
         <LeadAmplitudeUnitsPerBit>4.88</LeadAmplitudeUnitsPerBit>
         <LeadAmplitudeUnits>��V</LeadAmplitudeUnits>
         <LeadHighLimit>2147483647</LeadHighLimit>
         <LeadLowLimit>268435456</LeadLowLimit>
         <LeadID>V3</LeadID>
         <LeadOffsetFirstSample>0</LeadOffsetFirstSample>
         <FirstSampleBaseline>0</FirstSampleBaseline>
         <LeadSampleSize>2</LeadSampleSize>
         <LeadOff>FALSE</LeadOff>
         <BaselineSway>FALSE</BaselineSway>
         <ExcessiveACNoise>FALSE</ExcessiveACNoise>
         <MuscleNoise>FALSE</MuscleNoise>
         <LeadDataCRC32>3160976600</LeadDataCRC32>
         <WaveFormData>
EQAPAA4ADQAMAAwADAAMAAwADAAMAAwADQANAA0ADQAPAA8ADwAPAA8ADwAPAA8AEAAQ
ABMAFgAZABgAGQAnADsAVQB6AKUAzADsAAEBBwH1AMMAaQD3/4v/M//s/sP+t/69/s3+
5/7//hX/Kf89/1X/eP+d/7z/1P/q//r/BAAIAAkACgALAA4AEAASABQAFQAWABYAGAAZ
ABkAGgAcAB0AHgAfAB0AHwAfAB4AHgAgACAAIQAiACIAIQAhACMAIwAlACUAJQAlACYA
JwAoACgAKAAoACkAKQApACoAKwArACsALAAsAC4ALgAuAC4ALgAuAC4ALgAwADEAMQAx
ADEAMQAzADIAMgA0ADUANQA2ADYANgA3ADkAOgA8AD0APQA8ADsAOgA8ADwAPQA+AD8A
QABBAEIAQgBDAEQARABEAEQARABFAEUARQBGAEUARQBFAEUAQwBDAEMAQgBAAEAAPgA9
AD8APgA9ADwAOgA5ADgANQA1ADMAMgAwACwALAArACkAKQAoACUAJAAkACEAIQAgACAA
HwAeABwAGwAZABoAGwAaABoAGgAZABkAGgAbABsAGwAaABoAGgAZABgAGAAZABkAGAAY
ABgAGgAZABkAFwAWABYAFgAXABkAGAAYABcAFQAVABUAFQAWABYAFwAYABgAGAAYABgA
GAAZABkAGQAcABwAHQAdAB0AHQAdAB4AHwAhACIAIwAhACEAIAAfAB0AHQAeAB4AHwAe
AB0AHQAZABcAFQATABMAEgARABAADwAPAA8ADwANAA0ADQANABAAEAAQABAAEAAQABAA
DwAPAA8ADgAOABAADwAPAA8ADwAPAA8ADwANAA0ADQANAAoACgAKAAkABwAHAAYABgAE
AAMAAwACAAIAAgACAAIAAwADAAMAAwAFAAQABAAEAAIAAQABAAEAAQABAAAAAAACAAEA
AQABAAEAAgACAAIAAgACAAIAAgACAAEAAAAAAP7//v/+//7//v///wAAAQAAAP///v/9
////////////AQABAAEAAQABAAEAAAAAAP7//v/+//7//P/8//z/+//8//3//v////3/
/f///////v8AAAAAAAAAAP///v/9//z//P/8//z//P/8//z//P/8//v/+v/5//j/+v/6
//r/+v/6//r/+v/6//r/+v/6//r/+P/4//j/+P/6//r/+v/6//r/+v/6//r/+v/6//r/
+v/6//r/+v/6//r/+v/6//r/+v/6//r/+v/7//z//v////7//v//////AgADAAQABQAG
AAYABgAGAAgACAAIAAsACQAIAAgACAAKAAgACAAHAAUABQAFAAUABgAGAAYABAABAP//
/v/9//r/+P/4//r/+f/3//X/8//x//D/7//u/+7/7v/u/+7/7v/u/+7/7//t/+3/7f/t
/+3/7f/t/+3/7//v/+//8P/w//H/9v/5//r/+f8DABMAKwBKAHMAmgC8ANkA6QDlAMEA
cwAFAJP/Nf/m/q/+mf6Z/qf+v/7V/uf++/4R/yX/QP9l/4j/pv+8/9D/4P/m/+n/7P/v
//D/8v/0//T/9f/2//b/+P/5//n/+v/8//3//v//////AQABAAAAAgAEAAQABQAFAAQA
AgABAAMAAwAFAAUABwAHAAgACQAKAAoACgAKAAsACwALAAwACwALAAsADAAOABAAEAAQ
ABAAEAAQABAAEAASABMAEwATABMAEwAVABgAGAAaABsAGwAcABwAHAAaABsAGwAcAB4A
HwAfAB8AIgAkACQAJQAlACUAJQAlACQAJAAlACYAKgAqACoAKgArACsAKwAsACsAKwAr
ACsAKwArACsAKgAqACoAKAAnACUAJAAjACIAJAAjACIAHwAdABsAGgAYABQAFAATABEA
EQAQAA0ADAAKAAcABwAGAAQAAwACAAAAAAD9//3//f/8//z//P/7//z//P/8//v//f/8
//z//P/5//j/+P/5//f/9v/2//b/+P/3//f/9f/0//T/9P/1//X/9P/0//P/9f/1//X/
9f/0//T/9f/2//b/9v/2//b/9v/3//f/9//4//j/+f/5//v/+//7//z//f///wAAAQAC
AAMAAwADAAEAAQACAAIABgAGAAYABwAHAAcABwAHAAYABgAGAAYACAAJAAoACwAJAAkA
CQAJAAgACAAIAAgACgAKAAoACQAJAAkACAAIAAgABwAHAAcABwAHAAcABwAFAAUABQAF
AAQABAAEAAMAAwADAAIAAgAAAP/////+/wAAAAAAAAAA///////////9//z//P/8//7/
/f/9//3/+//7//r/+v/6//n/+f/5//n/+v/6//r/+v/6//r/+v/6//n/+P/4//r/+v/6
//r/9//3//f/9//5//n/+f/5//v/+//7//v/+f/5//n/+f/5//n/+P/4//r/+v/6//r/
+P/4//j/9//3//f/9//3//f/9//3//n/+P/4//j/+P/4//b/9v/2//b/9v/2//b/9v/4
//j/+P/4//b/9v/2//b/9v/2//b/9v/2//b/9v/2//b/9v/2//b/+P/4//j/+P/2//b/
9v/2//b/9v/2//b/9v/2//b/9v/4//j/+P/4//b/9v/2//b/9//3//f/+P/6//v//P/9
/wAAAQACAAIAAgACAAIAAgAEAAcABwAGAAYABgAGAAQAAgABAAEAAQADAAMABAAEAAIA
AAD9//v/+v/5//j/9v/4//r/+//7//v/+//5//j/9v/0//P/8v/0//T/9P/0//T/9f/1
//X/9f/1//X/9f/1//X/9f/1//f/+P/4//v//v////7/AwARACcARQBuAJcAvgDgAPUA
+QDjAKkAQwDJ/1//C//G/qH+m/6h/rX+z/7j/vf+D/8n/0H/Zv+L/6j/vP/S/+L/6v/s
/+3/8P/x//b/+P/6//z//f/+//7//v//////AAAAAAEAAgADAAMABQAFAAQABgAIAAgA
CQAIAAgABwAHAAgACQAMAA0ACwALAAwADQAOAA4ADgAOABEAEQARABIAEwATABMAFAAU
ABYAFgAWABoAGgAaABoAGAAaABsAGwAZABkAGQAbABwAHAAeAB8AIQAiACIAIgAgACEA
IQAiACQAJQAlACUAKAAqACoAKwAtAC0ALQAtACwALAAtAC4AMAAwADAAMAAvAC8ALwAw
AC8ALwAvAC8ALwAvAC8ALgAuAC4ALAArACsAKgApACgAJgAlACQAIQAfAB0AHAAaABoA
GgAZABcAEwASAA8ADgAOAAsACwAKAAoACQAIAAYABQADAAQABQACAAIAAgABAAIAAgAC
AAEAAwACAAIAAgD///7//v///wEAAAAAAAAAAAD//////f/8//z//P/9//3//P/8//v/
+f/5//n/+f/6//r/+//8//z//P/8//z//v/////////+//7//////wEAAQABAAIAAwAF
AAYABwAGAAcABwAHAAkACQAKAAoACgAKAAoACwANAA0ADQANAAwADAAMAAwADwAPAA8A
DwAPAA8ADwAPABAAEAAQABAAEAAQABAADwAPAA8ADgAOAA4ADQANAA0ADQANAA0ADQAL
AAsACwALAAoACgAKAAkACQAJAAgACAAIAAcABwAGAAYABgAGAAYABQAFAAUABQAFAAQA
BAAEAAQAAwADAAMAAwADAAIAAgAAAP//////////AAAAAAAAAgACAAIAAgAAAP///v/+
/wAAAAAAAAAAAQABAAEAAQD//////////////////////f/9//3//f///////v/+//7/
/v/+//7//v/+//7//f/9//3//f/9//v/+//9//3//P/8//z//P/8//7//v/+//7//v/+
//7//v/+//7//v/+//3//P/7//r/+//8//3//v/+//7//v/+//3//P/7//r/+v/6//r/
+v/8//z//P/8//z//P/8//z//P/8//z//P/6//r/+v/6//r/+v/6//r/+v/6//r/+//7
//v//P/+////AAABAAIAAwAEAAQABAAEAAQABAAEAAgACQAJAAoACAAIAAYABgAFAAUA
BQAFAAMABAAEAAQAAwABAAAAAAD9//z/+v/6//z//f/9//3//f/7//r/+f/4//j/+P/4
//r/+v/6//r/+f/5//n/+f/3//f/9//3//n/+f/5//n/+P/6//v/AAADAAQAAwAJABkA
LwBMAHMAngDCAN8A9wD3AN0AmwAzALv/Vf8E/8H+of6b/qX+u/7V/un+/f4T/yf/Qv9l
/4r/qP/A/9T/5v/u//H/9P/1//b/+P/8//7///8AAAAAAgADAAMABAAEAAUABgAHAAkA
CwALAAoACAAKAAoACwAMAAwACwALAA0ADQAPAA8ADQANAA4ADwAOAA4ADgAOAA8ADwAP
ABAAEwATABMAFAAWABgAGAAYABkAGAAXABYAFgAYABkAGQAaABsAHAAfACAAIAAiACMA
IwAkACQAJAAkACUAJQAmACgAKQApACkAKgAsACwALQAtAC0ALQAtAC4ALgAvADAAMgAy
ADIAMgAzADMAMwA0ADUANQA1ADUAMwAzADMAMgAwADAALgAtAC8ALgAtACwALAArACoA
JwAnACUAJAAiAB4AHgAdABsAGQAYABUAFAAWABMAEwASABEADwANAAoACgAHAAcABwAG
AAYABgAFAAYABgAGAAUAAwACAAIAAgADAAIAAgADAAIAAAD///7/AAD//////f/+//7/
/v////3//P/8//v/+f/5//n/+f/6//r/+//8//v/+v/5//j/+v/7//v/+//+//7/////
/////////wAAAQADAAQABQAEAAUABQAFAAUABQAGAAYACAAIAAgACQALAAsACwALAAwA
DAAMAAwADwAPAA8ADwANAA0ADQANAA4ADgAOAA4ADAAMAAwACwALAAsACgAKAAwACwAL
AAsACQAJAAkACQAJAAkACQAJAAgACAAIAAcABwAHAAYABgAIAAcABwAGAAYABgAGAAYA
AwADAAMAAwADAAIAAgACAAIAAQABAAEA//////7//v8AAP//////////AAAAAAAA/v/+
//7//v8AAP///v/+//7//v/+//7//f/9//3//f/9//3//f/9//3//f/9//3//f/9//3/
/f/7//v/+v/6//z//P/8//z//P/8//z/+//5//n/+f/5//n/+f/5//n/+v/4//j/+P/4
//j/+P/4//j/+P/4//j/+P/4//j/+P/4//j/+P/4//j/+v/6//r/+v/6//r/+v/6//r/
+v/6//r/+P/4//j/+P/5//r/+//8//r/+v/6//r/+P/4//j/+P/4//j/+f/5//v//P/+
////AAABAAIAAwACAAIAAgACAAQABAAEAAcABwAGAAYABgAGAAQABAADAAMAAwADAAMA
AgACAAIAAAD9//v/+v/5//j/9v/2//j/+f/5//n/+f/5//j/9//2//b/9v/2//b/+P/4
//j/+f/3//f/9//3//f/9//3//f/9//3//f/+P/4//v//P///wAABQAVAC0ASQByAJ8A
yADqAAEBAQHpAKsAQQDD/1v/Bf/A/pv+k/6b/q/+y/7j/vf+Df8l/0H/ZP+J/6b/vv/S
/+L/7P/y//P/9v/3//b/+P/6//r/+//8//z/AAABAAEAAgACAAMABAAFAAUABwAHAAYA
CAAKAAoACwAMAAwACwALAAsACwANAA0ACwALAAwADQAQABAAEAAQABEAEQARABIAEQAR
ABEAEgAUABYAFgAWABgAGAAYABgAFgAYABkAGQAZABkAGQAbABwAHAAeAB8AHwAgACAA
IAAiACMAIwAkACQAJQAlACUAJAAmACYAJwAoACkAKgArACwALAAtAC4AMAAwADAAMAAx
ADEAMQAyADMAMwAzADMAMwAzADMAMgAyADIAMAAvAC8ALgAtACwAKgApACgAJQAlACMA
IgAgABwAHAAbABkAGQAYABUAFAAUABEAEQAQABAADwAOAAwACgAHAAcABwAGAAYABgAF
AAYABgAGAAUAAwACAAIAAgADAAIAAgADAAEAAAAAAAAAAgABAAEA///+//7//v//////
/v/+//3//f/9//3//f/8//z//f/+//7//v/+//7//v/////////+//7//////wAAAQAC
AAQAAwAFAAYABwAGAAcABwAHAAkACQAKAAoADAAMAAwADQAPAA8ADwAPABIAEgASABIA
EwATABMAEwARABEAEQARABIAEgASABIAEAAQABAADwARABEAEAAQABAADwAPAA8AEQAR
ABEAEQANAA0ADQANAAwADAAMAAsACwALAAoACgAMAAsACwAKAAoACgAKAAoABwAHAAcA
BwAHAAYABgAGAAgABwAHAAcABwAHAAYABgAIAAcABwAHAAYABgAFAAQAAgACAAIAAgAC
AAEAAAAAAAAAAAAAAAAAAQABAAEAAQD/////////////////////////////////////
/v/+//7//v/+//7/AAAAAAAA////////////////AQABAAEAAAAAAAAAAAAAAAAAAAAA
AAAA/v/+//7//v///wAAAQACAAEAAAD///7//v/+//7//v8AAAAAAAAAAAAAAAAAAAAA
AAAAAAAAAAAAAAAAAAAAAAAAAAAAAAAAAAAAAAAAAAAAAAAAAAAAAP7//v/+//7//v/+
//7//v/+/////////wIABAAFAAYABQAGAAcACAAKAAoACgAKAAoACgANAA0ADgAOAA4A
DgAKAAoACQAJAAkACQAJAAoADAAMAAoABwAEAAIAAAD+//z//P/+/////////////f/8
//v/+v/6//j/+P/4//j/+v/6//v/+//7//v/+//7//v/+//7//v/+//7//z//v///wIA
AwAEAAcAEwAlAD8AZACRALgA2gD1AP8A8QDBAGcA7f99/yX/2v6p/pn+nf6t/sf+3/73
/gv/I/89/2D/g/+i/7z/zv/e/+r/8P/z//T/9//4//r//P/+////AAAAAAIAAwADAAQA
BgAHAAgACQAHAAkACQAIAAgACgAKAAsADgAOAA0ADQAPAA8AEQARAA8ADwAQABEAEgAS
ABIAEgAVABUAFQAWABYAFQAUABQAFAAWABYAFgAYABgAGAAYABgAGgAbABsAHQAdAB0A
HwAeAB4AIAAhAB8AIAAgACAAIgAjACMAJAAmACcAJwAnACgAKgAqACsAKwArACsAKwAs
ACwALQAuAC4ALgAuAC4AMAAxADIANAA0ADMAMgAxADEAMQAxADAAMAAwAC4ALQAvAC4A
LQAsACoAKQAoACUAIwAhACAAHgAcABwAGwAZABcAFgATABIAEgAPAA8ADgAOAA0ADAAK
AAgABQAFAAUABAAEAAQAAwAEAAQABAADAAEAAAAAAAAA///+//7///////7//v/+//7/
/f/9//v/+v/6//r/+//5//j/+P/3//n/+f/5//n/+v/6//v//P/7//r/+f/4//j/+f/5
//n/+v/6//v/+//9//3//f/+//3///8AAAEAAgADAAMAAwABAAEAAgACAAQABAAEAAUA
BwAHAAcABwAKAAoACgAKAAkACQAJAAkACwALAAsACwAMAAwADAAMAAwADAAMAAsACQAJ
AAgACAAIAAcABwAHAAkACQAJAAkABwAHAAcABwAEAAQABAADAAUABQAEAAQABAADAAMA
AgAAAAAAAAAAAAAAAQACAAMAAgAAAP///v8AAP////////3//f/8//z/+v/5//n/+f/7
//z//P/8//r/+v/6//r/+//7//v//P/6//r/+v/6//f/9//3//f/+f/5//n/+f/3//f/
9//3//f/9//3//f/+f/5//j/+P/2//b/9v/2//j/+P/4//f/9f/1//X/9f/5//n/+f/3
//j/9v/2//b/9v/2//b/9v/2//b/9v/2//b/9v/2//b/9v/2//b/9v/2//b/9v/2//b/
9v/2//b/9v/0//T/9P/0//b/9v/2//b/9v/2//b/9v/0//T/9P/0//T/9P/1//X/8//0
//b/9//3//f/9//3//r/+v/6//r/+//8//3/AQADAAIAAgACAAAA/v/+//3/////////
///+//7//v/8//n/9//2//X/9v/0//T/9v/1//X/9f/1//P/8v/x//D/8P/w//D/8P/w
//D/8P/x//P/8//z//P/8//z//P/8//1//X/9f/2//b/+f/8//3//P///w8AIwBBAGgA
lwC+AOIA+wABAekArQBFAMn/X/8J/8b+nf6R/pn+rf7H/t3+8/4L/x//Of9e/4P/oP+4
/87/4P/q/+7/8f/y//X/+P/4//b/+v/7//z//P/+//////8AAAIAAwAEAAUABQAHAAcA
BgAGAAgACAAJAAwADAALAAsACQAJAAsACwALAAsADAANAAwADAAMAAwACwALAAsADAAO
AA8AEAASABAAEgASABIAEgASABIAEgAUABYAFwAXABkAGQAZABsAHAAcAB4AHwAdAB4A
HgAeAB4AHwAfACAAIgAjACMAIwAkACYAJgAnACkAKQApACkAKgAqACsALAAuAC4ALgAu
AC0ALQAtAC4AMQAxADEAMQAxADEAMQAwADAAMAAuAC0ALwAuAC0ALAAsACsAKgAnACMA
IQAgAB4AHAAcABsAGQAZABgAFQAUABIADwAPAA4ADAALAAoACAAIAAUABQAFAAIAAgAC
AAEA/v/+//7//f////7//v/+//v/+v/6//v//f/8//z//P/6//n/+f/3//b/9v/2//f/
9//2//b/9f/z//P/8//z//L/8v/z//T/8v/y//L/8v/0//X/9f/1//j/+P/5//n/+f/5
//n/+v/7//3//v///wAAAQABAAEAAwADAAQABAAGAAYABgAHAAcABwAHAAcACAAIAAgA
CAALAAsACwALAAsACwALAAsADAAMAAwADAAMAAwADAALAAkACQAIAAgACgAJAAkACQAH
AAcABwAHAAcABwAHAAcABAAEAAQAAwAFAAUABAAEAAQAAwADAAIAAgACAAIAAgADAAMA
AwADAAIAAAD///7//v/9//3//f///////v/+/wAA/////////f/+//7//v/8//z//P/8
//7//f/8//z//P/8//z//P/7//v/+//7//v/+//7//v/+//7//v/+//5//n/+f/5//v/
+//6//r/+v/6//r/+v/6//r/+v/5//v/+//7//v/+f/7//v/+f/6//r/+v/6//r/+f/4
//f/9v/2//b/9v/2//j/+P/4//j/+P/4//j/+P/4//j/+P/4//b/9v/2//b/+P/4//j/
+P/4//j/+P/4//j/+P/5//n/+f/6//z//f8AAAEAAgADAAQABAAEAAQAAQAAAP//AQD/
//7//v/+/////v///////f/9//3//f/+//7//v/8//v/+f/4//f/9v/0//T/9v/3//f/
9//3//X/9P/z//L/9P/0//T/9P/y//L/8v/z//P/8//z//P/8//z//P/8//z//P/8//0
//b/+f/8//v//P8BAA8AJwBHAHIAnQDGAOgA/wADAesArQBBAMH/Wf8F/7z+l/6R/pf+
q/7H/t/+9f4L/yP/Qf9k/4f/pP+8/9D/4P/o/+z/7f/u//H/8v/0//b/+P/5//r/+v/8
//3//f/+/wIAAwAEAAUAAwAFAAUABAAEAAYABgAHAAgACAAHAAcACQAJAAsACwAJAAkA
CgALAA4ADgAOAA4ADQANAA0ADgAPAA8ADwAQABAAEgASABIAEgASABIAEgASABQAFQAV
ABcAFwAXABkAGgAaABwAHQAbABwAHAAcABwAHQAdAB4AIAAhACEAIQAiACQAJAAlACcA
JwAnACcAKAAoACkAKgAqACoAKgAqAC0ALQAtAC4ALQAtAC0ALQAvAC8ALwAuACwALAAq
ACkAKwAqACkAKAAoACcAJgAjACEAHwAeABwAHAAcABsAGQAXABYAEwASABAADQANAAwA
CgAJAAgABgAGAAMAAwADAAIAAgACAAEA/v/+//7//f/9//z//P/8//v/+v/6//v/+//6
//r/+v/4//f/9//1//b/9v/2//f/9v/0//P/8f/z//P/8//z//L/8v/z//T/8v/y//L/
8v/0//X/9f/1//T/9P/1//X/9//3//f/+P/3//n/+v/7//7//////////////wAAAAAE
AAQABAAFAAcABwAHAAcABgAGAAYABgAJAAkACQAJAAcABwAHAAcACgAKAAoACgAIAAgA
CAAHAAcABwAGAAYABgAFAAUABQADAAMAAwADAAIAAwAEAAUAAwACAAEA//8BAAEAAAAA
AAAA//////7//P/8//z//P/9//3//f/9//3//P/8//z//P/7//v/+//7//v/+v/6//z/
+//7//v/+//8//z//P/+//7//v/+//z/+//6//r/+v/6//r/+v/5//n/+f/5//n/+f/5
//n/+f/5//n/+f/5//n/+f/5//n/+f/4//j/+P/4//j/+P/2//b/9v/1//f/9//3//f/
9//5//n/9//2//j/+P/4//j/9v/2//b/9v/0//T/9P/0//T/9P/0//T/9v/2//b/9v/4
//j/+P/4//j/+f/5//n/+v/8//3//v///wAAAQACAAIAAgACAAIAAQAAAAIAAQD+//7/
/v/+//3//v/+/////f/9//3//v///wAA///9//v/+v/5//j/9P/0//b/9//5//n/+f/3
//b/9f/0//T/9P/0//T/9P/y//L/8//z//P/8//z//P/9f/1//X/9f/3//X/9v/2//f/
/P/9//r/AQAVACsASQB0AJ8AyADsAAEBAQHpAKsAOwC7/1X/A/++/p3+lf6b/rH+zf7n
/vv+E/8p/0X/bP+P/6r/wv/W/+b/7v/w//H/8v/1//j/+P/4//z//f/+//7/AAABAAEA
AgAEAAUABgAHAAUABwAHAAYABgAIAAgACQAKAAoACQAJAAsACwANAA0ADQANAA4ADwAQ
ABAAEAAQAA8ADwAPABAAEwATABMAFAAUABYAFgAWABYAFgAWABYAGAAaABsAGwAbABsA
GwAdAB4AHgAgACEAIQAiACIAIgAkACUAJQAmACcAJwAmACUAJgAoACgAKQAnACcAJwAn
ACoAKgArACwALgAuAC4ALgAvAC8ALwAwADEAMQAxADEAMQAxADEAMAAwADAALgAtAC0A
LAArACoAKgApACgAJQAjACEAIAAeABwAHAAbABkAFwAWABMAEgAUABEAEQAQAA4ADQAM
AAoACAAFAAUABQAEAAQABAADAAIAAgACAAEAAQAAAAAAAAD///7//v///////v/+//7/
AAD//////f/6//r/+v/7//v/+v/6//n/+f/5//n/+f/4//j/+f/6//r/+v/6//r/+v/7
//v/+//8//z//f/9//v/+//7//z///8BAAIAAwAEAAUABQAFAAUABQAGAAYABwAGAAUA
BQAHAAcABwAHAAgACAAIAAgABwAHAAcABwAJAAkACQAJAAoACgAKAAoACAAIAAgABwAH
AAcABgAGAAYABQAFAAUABQAFAAUABQAFAAUABQAFAAQABAAEAAMAAQABAAAAAAACAAEA
AQAAAP7//v/+//7//f/9//3//f/9//z//P/8//z/+//7//v/+//7//r/+v/6//n/+f/5
//n/+v/6//r/+P/4//j/+P/6//n/+P/4//j/+P/4//j/9//3//f/9//3//f/9//3//X/
9f/1//X/9f/1//X/9f/1//X/9P/0//T/9P/0//T/9v/2//b/9f/1//X/9f/1//H/8//x
//H/8v/y//L/8v/y//D/8P/w//D/8v/y//L/8v/y//L/8v/y//L/8v/y//L/8P/w//D/
8P/w//D/8P/w//L/8v/y//L/8//z//P/9P/2//f/+P/5//r/+//8//z//P/8//z//P/7
//3//P/6//z//P/8//r/+v/5//n/+f/7//v//P/8//z/+v/3//X/9P/z//L/8P/w//L/
8//z//P/8//x//D/7f/s/+z/7P/u/+7/7v/u/+7/7//v/+//7f/t/+3/7f/v/+//7//v
//H/8P/w//H/9P/5//r/+f8FABkAMwBWAIEAqgDSAPMAAwH5AMsAcQD1/4H/Jf/U/p/+
jf6L/pn+tf7L/t/+9/4P/yf/Rv9r/5D/qv/A/9T/3v/k/+n/6v/r/+7/7v/y//L/8//0
//T/+P/5//n/+v/8//3//v////3///////7//v8AAAAAAQAEAAQAAwADAAEAAQADAAMA
BQAFAAYABwAIAAgACAAIAAkACQAJAAoACwALAAsADAAMAA4ADgAOABIAEgASABIAEgAU
ABUAFQATABMAEwAVABUAFAAVABUAFwAYABgAGAAZABsAHAAeAB4AHwAfAB8AHgAgACAA
IQAjACMAIwAjACYAJgAnACgAKgAqACoAKgArACsAKwAsAC0ALQAtAC0ALQAtAC0ALAAs
ACwAKgApACkAKAAnACYAJAAjACIAHwAfAB0AHAAaABoAGgAZABcAFQAUABEAEAAOAAsA
CwAKAAgABwAGAAQAAgD////////8//z//P/7//r/+v/6//n/+f/4//j/+P/3//b/9v/3
//X/9P/0//T/9P/z//P/8f/w//D/8P/x/+//7v/u/+3/7f/t/+3/7f/u/+7/7//w/+7/
7v/u/+7/8P/x//H/8f/w//D/8f/x//H/8f/x//L/8//1//b/9//3//f/9v/1//f/9//4
//j//P/8//z//f/7//v/+//7//7//v/+//7/AQABAAEAAQADAAMAAwADAAIAAgACAAIA
AAAAAAAA/////////v/+//7//f/9//3//f/9//3//f/7//v/+//7//z//P/8//v/+//7
//r/+v/6//n/+f/4//j/+P/4//j/9f/1//X/9f/1//T/9P/0//b/9f/1//X/9//3//b/
9v/0//P/8//z//P/9P/0//T/9P/0//T/9P/0//P/8v/y//L/8v/y//L/8f/x//H/8f/z
//P/8//z//H/8f/x//H/8f/x//H/8f/x//H/8P/w//L/8v/y//L/8P/w//D/7//v/+//
7//v/+//7//t/+//7v/u/+7/7v/u//D/8P/w//D/7v/u/+7/7v/u/+7/7v/u/+//8P/x
//L/9P/2//j/+v/8//z//P/8//7//v/+//7//v/+//7//v/8//z//P/8//z//P/8//z/
+//6/w==
         </WaveFormData>
      </LeadData>
      <LeadData>
         <LeadByteCountTotal>10000</LeadByteCountTotal>
         <LeadTimeOffset>0</LeadTimeOffset>
         <LeadSampleCountTotal>5000</LeadSampleCountTotal>
         <LeadAmplitudeUnitsPerBit>4.88</LeadAmplitudeUnitsPerBit>
         <LeadAmplitudeUnits>��V</LeadAmplitudeUnits>
         <LeadHighLimit>2147483647</LeadHighLimit>
         <LeadLowLimit>268435456</LeadLowLimit>
         <LeadID>V4</LeadID>
         <LeadOffsetFirstSample>0</LeadOffsetFirstSample>
         <FirstSampleBaseline>0</FirstSampleBaseline>
         <LeadSampleSize>2</LeadSampleSize>
         <LeadOff>FALSE</LeadOff>
         <BaselineSway>FALSE</BaselineSway>
         <ExcessiveACNoise>FALSE</ExcessiveACNoise>
         <MuscleNoise>FALSE</MuscleNoise>
         <LeadDataCRC32>2726484019</LeadDataCRC32>
         <WaveFormData>
CgAIAAcABgAFAAUABQAFAAMAAwADAAMAAwAFAAUABQAFAAUABQAFAAYABgAGAAYABgAH
AAoADAAMAAgABgAPACAANwBUAHkAnwDBANoA4gDeAMoAlwBEAOv/m/9T/yX/Ff8X/yn/
Qf9W/2T/bv91/4D/lv+x/8X/1//n//L/+f/7//z//f/9//7/AAACAAEAAgACAAQABAAE
AAQABgAGAAgACAAJAAkACQAJAAkACgAKAAoACgAKAAsACwALAAwADQANAA0ADQANAA4A
DgAPAA8ADwAPABAAEgAQABAAEQARABEAEgASABIAEgATABQAFAAUABQAFAAVABUAFQAW
ABYAFgAXABcAFwAXABgAGQAZABkAGQAbABsAGwAdAB4AHgAdAB0AHAAcABwAHAAcABwA
HAAcAB4AHgAeAB8AHwAfAB8AHwAfAB8AHwAfAB4AHgAeABwAGQAZABkAGQAWABUAFAAT
ABIAEgARABAAEAAPAA4ADAAKAAoACQAIAAcABgAFAAIAAgABAAAA/v/9//3//f/9//z/
/P/8//z//v/+//7////9//////8AAAIAAwAEAAYABwAIAAoACgAKAAoACgALAAsACgAJ
AAgACgAKAAoACgALAAsACwALAAsACwALAAsACAAIAAgABgAIAAgACAAIAAgACAAJAAoA
CQAKAAoACgAMAAwADAAOABAADwAPAA8ADwARABEAEgARABEAEQAQABAAEQARABEAEwAV
ABUAFQATABQAFAAUABQAEwATABQAEgATABMAEwATABMAEwATABMAEwATABMAEwATABMA
EwARABAAEAAQABEAEQARABEAEQARABEAEQARABEAEQARABIAEgASABIAEQARABAADwAO
AA0ADAAKAAoACgAKAAoADAAMAAwADAAOAA4ADgANAAsACwAKAAoACgAKAAoACgAKAAkA
CQAJAAcACAAIAAgACgAKAAoACgAJAAkACQAJAAcABgAGAAYACAAIAAgACAAGAAYABgAG
AAYABgAGAAYACAAJAAkACQAIAAgACAAHAAcACAAIAAgABQAEAAQABAAHAAcABwAHAAUA
BQAHAAcACAAIAAgACAAIAAYABgAGAAYACAAIAAgACAAGAAYABgAGAAQABAAEAAQABgAG
AAYABgAEAAQABAAEAAQABAAEAAQABAAEAAQABAAEAAQABAAEAAQABAAEAAQABgAGAAYA
BgAEAAQABAAEAAQABAAEAAQABAAEAAUABQAHAAgACAAIAAYACAAJAAoADQAOAA8AEAAQ
ABAAEQARAA8ADwAQABEAEgASABIAEgAUABQAFAASAA8ADwAPAA8ADwAPAA8ADgANAAsA
CgAKAAkACAAIAAgABwAHAAgACAAIAAcABgAFAAMAAwADAAMABQAFAAUABQAFAAUABQAF
AAMAAwADAAIABAAEAAQABAAFAAYACgAMAAgABAAHABYAKwBGAGkAjQCzANIA4gDoAN4A
twBsAA8Auf9t/zH/Ef8L/xn/M/9K/1b/Yv9t/3T/gv+Z/7P/yf/Z/+j/8//5//r/+//9
/wAAAgACAAEAAgACAAQAAgACAAIABAACAAQABAAFAAcABwAHAAcACAAIAAgACAAIAAkA
CQAJAAgACQAJAAkACwALAAwADAANAA0ADQANAA4AEAAOAA4ADwAPAA8AEAAQABAAEAAR
ABIAEgASABIAEgATABMAEwAUABQAFAAVABUAFQAVABYAFwAXABcAFwAVABUAFQAXABgA
GAAXABcAGgAaABoAGgAcABwAHAAcABoAGgAaABsAHQAdAB0AHQAdAB0AHQAdABwAHAAc
ABoAGQAZABkAGQAWABUAFAATABAAEAAPAA4ADgANAAwACgAIAAgABwAGAAUABAADAAAA
AgABAAAA/v/7//v/+//7//j/+P/4//j/+v/6//r/+//5//v/+//8/////////wAAAQAC
AAQABAACAAIAAgADAAQABAAEAAQABAAEAAQABAAFAAUABQAFAAUABQAFAAUABgAGAAYA
BAAEAAQABAAEAAUABAAEAAQAAwAEAAQABAAGAAYABgAIAAgABwAHAAcABwAJAAkACgAK
AAsADAAMAAoACwALAAsACwANAA0ADQANAA4ADgAOAA4ADQANAA4ADgAPAA8ADwAPAA8A
DwAPAA8ADwAPAA8ADwAPAA8ADwAPAA4ADgAOAA0ADQANAA0ADQANAA0ADQALAAsACwAL
AAwADAAMAAwACwALAAoACQAJAAkACQAIAAoACgAKAAoACAAIAAgACAAGAAYABgAFAAcA
BwAGAAYABgAGAAYABgAEAAMAAwADAAMABAAEAAQABAAEAAQABAADAAMAAwADAAUABAAE
AAQAAgACAAIAAgAEAAQABAAEAAQABAAEAAQAAgADAAMAAwACAAIAAgABAAMABAAEAAQA
AwACAAIAAgADAAMAAwADAAMAAwABAAMABAAEAAQABAAEAAIAAgACAAIAAgACAAIAAgAC
AAIAAgACAAIAAgACAAIAAAAAAAAAAAACAAIAAgACAAIAAgACAAIAAgACAAIAAgACAAIA
AgACAAIAAgACAAIAAgACAAIAAgACAAIAAgACAAEAAQABAAIAAgACAAIABAAFAAYABwAI
AAkACgAKAAoADQANAA0ADQAMAA0ADgAOABAAEAAQABAADwAMAAoACQALAAsACwALAAsA
CgAHAAUABAAEAAMAAgAEAAQABQAFAAYABgAEAAMAAAD///////////////////////8B
AAEA//////////8BAAAAAAAAAAIAAgADAAYABgAEAP7/AAALAB4ANwBYAH0ApwDNAOYA
6gDoANAAkwA2ANn/h/9B/xn/C/8P/yP/O/9M/1j/ZP9v/3z/kv+v/8P/0//h/+7/8f/x
//L/8//1//j/+v/8//v//P/8//7/AAAAAAAAAgABAAIAAQABAAEAAQABAAEABAAEAAQA
BAAEAAUABQAFAAYABwAHAAcABwAHAAgACAAJAAkACQAJAAoADAAKAAoACwALAAsADAAO
AA4ADgAPABAAEAAQABAADgAPAA8ADwAOAA4ADgAPABEAEQARABIAEwATABMAEwATABMA
EwAVABYAFgAVABUAFgAWABYAFgAaABoAGgAaABgAGAAYABkAGQAZABkAGQAZABkAGQAZ
ABgAGAAYABYAFQAVABUAFQASABEAEAAPAA4ADgANAAwACgAJAAgABgACAAIAAQAAAAEA
AAD///z//P/7//r/+P/3//f/9//3//j/+P/4//j/+P/4//j/+f/3//n/+f/6//3//f/9
//7/AQACAAQABAACAAIAAgADAAYABgAGAAYABAAEAAQABAAFAAUABQAFAAUABQAFAAUA
AgACAAIAAAAEAAQABAAEAAMAAgACAAIAAwAEAAQABAACAAIAAgAEAAYABQAFAAUABwAJ
AAkACgAKAAsADAAMAAwADQANAA0ACwANAA0ADQANAA4ADgAOAAwACwALAAwADgAPAA8A
DwANAA0ADQANAA8ADwAPAA8ADwAPAA8ADwAPAA4ADgAOAA0ADQANAA0ADQANAA0ADQAN
AA0ADQANAAwADAAMAAwACQAJAAgABwAJAAkACQAIAAgACAAIAAgACAAIAAgACAAIAAgA
CAAHAAcABwAGAAYABgAGAAYABgAEAAMAAwADAAUABgAGAAYABgAGAAYABgAFAAUABQAF
AAUABAAEAAQABAAEAAQABAAEAAQABAAEAAQABAAEAAQAAgADAAMAAwAEAAQABAADAAEA
AgACAAIAAgACAAMABAADAAMAAwADAAMAAQADAAMAAgACAAIAAgACAAQABAAEAAQAAgAC
AAIAAgACAAIAAgACAAIAAgACAAIAAgACAAIAAgACAAIAAgACAAAAAAAAAAAAAAAAAAAA
AAACAAIAAgACAAIAAgACAAIAAgACAAIAAgACAAIAAgACAAAAAAAAAAEAAQABAAIAAgAC
AAIABAAFAAYABwAIAAkACgAKAAoACwALAAsACwAMAA8AEAAQABAADgAOAA4ADgAOAA0A
DQANAAsACwALAAsACgAHAAUABAAGAAUABAAEAAQABQAFAAYABgAEAAMAAgD/////////
//////////////8BAAEAAQD///////////7//v/+//7//v///wIABgAIAAQA/v8BAA4A
IQA8AF8AgQCnAMwA4gDoAOIAxQCEACcAzf97/zf/Ef8F/w3/Jf8+/07/Wv9l/27/ev+P
/6v/wf/R/+L/7f/x//L/8//1//b/9v/4//v//P/8//7//v/+//7/AAD+/wAAAAABAAMA
AwADAAMAAgACAAIAAgAEAAUABQAFAAYABwAHAAcABwAHAAgACAAHAAcABwAHAAoADAAK
AAoACwALAAsADAAMAAwADAANAAwADAAMAAwADAANAA0ADQAQABAAEAARABEAEQARABIA
EwATABMAEwARABEAEQATABYAFgAVABUAFgAWABYAFgAWABYAFgAWABYAFgAWABcAGQAZ
ABkAGQAZABkAGQAZABgAGAAYABYAFQAVABUAFQASABEAEAAPAA4ADgANAAwADAALAAoA
CAAGAAYABQAEAAEAAAD///z//P/7//r/+P/5//n/+f/5//b/9v/2//b/9v/2//b/9//1
//f/9//4//v/+//7//z/+//8//7//v///wAAAQADAAEAAAD///7/AAAAAAAAAAAAAAEA
AgADAAEAAQABAAEAAAAAAAAA/v8AAAAAAAAAAP3//P/8//z//f/+//7//v8AAAAAAAAC
AAIAAQABAAEAAwAFAAUABgAEAAUABgAGAAQABQAFAAUABQAHAAcABwAHAAgACAAIAAoA
CQAJAAoADAANAA0ADQAMAAsACgAJAAkACQAJAAkACQAJAAkACQAJAAgACAAIAAcABwAH
AAcABQAFAAUABQAHAAcABwAHAAYABgAGAAYABQAFAAQAAwAFAAUABQAEAAIAAgACAAIA
AgACAAIAAgACAAIAAgABAAEAAQAAAAAA/v/+//7//v8AAP///////wEAAgACAAIAAAAA
AAAAAAD//////////wEAAAAAAAAA/v/+//7//v/+//7//v/+/wAAAAAAAAAA/v//////
///+//7//v/9//3//v/+//7//f/8//z//P/9//3//f/9//v/+//7//3//v/8//z//P/8
//z//P/8//z/+v/6//r/+v/6//r/+v/6//r/+v/6//r//P/8//z//P/8//z//P/8//r/
+v/6//r/+P/4//j/+P/5//r/+//8//r/+v/6//r/+P/4//n/+f/5//r/+v/6//r//P/9
//7/AQACAAMABAACAAIAAwADAAMAAwAEAAUACAAIAAgACAAGAAYABgAEAAQABQAGAAcA
BQAFAAUABAD///3//P/8//n/+P/4//j/+//7//z//P/6//n/+P/3//f/9//3//f/+f/5
//n/+f/5//n/+f/5//n/+f/5//j/9v/2//b/9v/5//z//P/8//j/+v8HABoAMwBWAH0A
qQDRAOoA8ADqANIAjQAsAM//ff81/wv//f4D/xn/Mf9E/07/Wv9l/3T/iv+l/7v/zf/Z
/+T/6//v//D/8//z//T/9P/0//P/9P/0//b/9v/2//b/+P/4//r/+v/7//3//f/9//3/
/v/+//7//v/+//////////7/////////AQABAAIAAgADAAMAAwADAAQABgAEAAQABQAF
AAUABgAGAAYABgAHAAgACAAIAAgACgALAAsACwALAAoACQAJAAsACwALAAwADQANAA0A
DQANAA0ADQAPABAAEAAPAA8AEAAQABAAEAASABIAEgASABQAFAAUABUAFQAVABUAFQAT
ABMAEwATABMAFAAVABQAEQARABEAEQAQAA8ADgANAAoACgAJAAgACAAHAAYABAACAAIA
AQAAAP///v/9//r/+v/5//j/9v/1//X/9f/1//b/9v/2//b/9P/0//T/9f/1//f/9//4
//n/+f/5//r/+f/6//z//P/+//7//v///wAAAAAAAAAAAgACAAIAAgABAAEAAQABAAEA
AQABAAEAAAAAAAAA/v/+//7//v/+//7//v///wAAAQACAAIAAgAAAAAAAAACAAIAAQAB
AAEAAwAFAAUABgAEAAUABgAGAAgACQAJAAkABwAJAAkACQALAAwADAAMAAwACwALAAwA
DAANAA0ADQANAA0ADQANAAsACwALAAsADQANAA0ADQAPAA4ADgAOAAsACwALAAsADQAN
AA0ADQALAAsACwALAAoACgAKAAoACgALAAsACwALAAsACwAKAAoACgAKAAoACAAIAAgA
CAAIAAgACAAHAAcABwAGAAYABgAGAAYABgAHAAcACAAJAAgACAAHAAYABgAGAAYABgAF
AAUABQAFAAUABAAEAAQABgAGAAYABgAEAAQABAAEAAIAAgACAAIABAAFAAUABQAEAAQA
BAADAAUABgAGAAYABwAGAAYABgAFAAUABQAFAAUABwAJAAcABgAEAAQABAAEAAQABAAE
AAQABAAEAAQABAAFAAYABwAIAAcABgAFAAQAAgACAAIAAgAEAAQABAAEAAYABgAGAAYA
BgAGAAYABgAGAAYABgAGAAYABgAGAAYABAAEAAQABAAGAAYABgAGAAUABAADAAIAAgAD
AAMAAwAGAAYABgAGAAgACQAKAAsADAANAA4ADgAMAA0ADQANAA0ADgAPABAAEQASABMA
FAASABIAEAAPAA0ADQANAA0ADwAPAA4ACwAHAAYABgAFAAQABAAEAAUABQAGAAYABAAD
AAIAAQABAAEAAQABAAEAAwADAAMABQADAAMAAwADAAMAAwACAAIABAACAAIAAwAIAAoA
CAAEAAQACwAaADMAUgB1AJ0AwwDgAOwA7ADaAKcATgDx/53/U/8f/wn/Cf8b/zH/Rv9W
/2D/a/94/47/p/+9/83/3f/o//H/8//0//X/9//4//r//P/9//7//v8AAAAAAAAAAAIA
AgAEAAQABQADAAMAAwADAAIAAgACAAIABAAFAAUABQAIAAkACQAJAAcABwAIAAgACQAJ
AAkACQAMAA4ADAAMAAsACwALAAwADAAMAAwADQAMAAwADAAMAA4ADwAPAA8AEAAQABAA
EQARABEAEQASABEAEQARABEAEwATABMAFQAYABgAFwAXABYAFgAWABYAFgAWABYAFgAY
ABgAGAAZABcAFwAXABcAGQAZABkAGQAYABgAGAAWABUAFQAVABUAEgARABAADwAQABAA
DwAOAAwACwAKAAgABgAGAAUABAADAAIAAQD+//z/+//6//j/+f/5//n/+f/2//b/9v/2
//T/9P/0//X/9f/3//f/+P/7//v/+//8//3//v8AAAAAAAAAAAAAAQACAAIAAgACAAIA
AgACAAIAAQABAAEAAQABAAEAAQABAAIAAgACAAAAAgACAAIAAgABAAAAAAAAAAAAAAD/
//7/AAAAAAAAAgAEAAMAAwADAAEAAwADAAQABgAHAAgACAAHAAcABgAFAAcACQAJAAkA
CQAKAAoACgAKAAkACQAKAAoACwALAAsACQAJAAkACQALAAsACwALAAsACwALAAsACQAI
AAgACAAJAAkACQAJAAkACQAJAAkACQAJAAkACQAGAAYABgAGAAcABwAGAAUABQAFAAUA
BAACAAIAAgACAAQABAAEAAQAAgACAAIAAQADAAMAAgACAAAAAAAAAAAA/v/9//3//f//
/wAAAAAAAP7//v/+//7//v///wAAAQABAAAAAAAAAP///v/9//z//v/+//7//v/+//7/
/v/+//z//f/9//3//f/+///////+//7//f/8//z//P/9//7//v/9//z/+//9///////9
//z//P/8//z//P/6//r/+v/6//z//P/8//z//P/8//z//P/8//z//P/8//z//P/8//z/
/P/8//z//P/6//r/+v/6//r/+v/6//r/+v/6//r/+v/4//j/+f/5//v//P/8//z/+v/8
//3//v///wAAAQACAAIAAgADAAMABQAFAAYABwAKAAoACgAKAAgACAAIAAYABQAFAAUA
BQAFAAUABQAEAP///f/8//z/+//6//r/+v/7//v//P/8//r/+f/4//f/9//3//f/9//5
//n/+f/5//v/+//7//v/+f/5//n/+P/6//r/+v/6//v//v8AAPz/+P/4/wMAFgAxAFIA
ewCnAM8A7AD0APAA1gCVADQA1f+F/z3/D//9/gH/F/8v/0T/Uv9c/2X/cP+I/6H/t//J
/9n/5P/r/+//8P/x//P/9v/2//T/9//4//j/+v/6//r/+v/8//r//P/8//3/////////
//8AAAAAAAAAAAAAAQABAAEAAAABAAEAAQABAAEAAgACAAMAAwADAAMAAgAEAAIAAgAE
AAUABgAIAAYABgAGAAcABgAGAAYABgAIAAkACQAJAAwADAAMAA0ADQANAA0ADgANAA0A
DQANAAsACwALAA0AEAAQAA8ADwASABIAEgASABQAFAAUABQAFAAUABQAFQATABMAEwAT
ABEAEQARABEAEQASABMAEgARABEAEQARABAADwAOAA0ADgAOAA0ADAAKAAkACAAGAAIA
AgABAAAA/f/8//v/+P/5//n/+f/4//X/9f/1//X/8v/y//L/8v/0//T/9P/1//X/9//3
//j/9//3//f/+P/5//r//P/8//r/+v/6//v//v/+//7//v/+//7//v/+//3//f/9//3/
+//7//v/+//6//r/+v/4//r/+v/6//r/+f/4//j/+P/5//r/+v/6//z//P/8//7//P/7
//v/+//7//3//f/+//7///8AAAAAAAABAAEAAQADAAUABQAFAAMABAAEAAQABgAFAAUA
BgAGAAcABwAHAAcABwAHAAcABwAHAAcABwAHAAcABwAHAAUABAAEAAQABQAFAAUABQAF
AAUABQAFAAUABQAFAAUAAgACAAIAAgABAAEAAAD///////////7/AAAAAAAAAAACAAIA
AgACAAEAAAD///3//f/9//z//P/+//7//v/+/wAA/////////f/+//7//v/8//z//P/8
//3//f/9//3/+//6//r/+v/8//z//P/8//z//P/8//z//v/+//7//v/9//3//P/7//z/
/P/8//v//f/+//7//v/7//r/+v/6//v/+//7//v/+//7//v/+//8//r/+v/6//r/+P/4
//j/+P/6//r/+v/6//z//P/8//z/+//6//n/+P/4//j/+P/4//j/+P/4//j/+P/4//j/
+P/4//j/+f/5//n/+v/6//r/+v/8//3//v8BAAIAAwAEAAQABAAFAAUABAADAAMAAwAC
AAIAAgACAAQABAAEAAIAAQABAAEAAQABAAEAAQAAAP///f/8//z/+//6//r/+v/7//v/
/P/8//j/9//2//X/9//3//f/9//1//X/9f/1//f/9//3//f/9//3//f/9v/4//j/+P/4
//v//v/+//r/9v/2/wMAGAAzAFgAfwCpANEA6gDyAO4A1ACRAC4A0f99/zP/Cf/7/gH/
E/8t/0L/Tv9a/2f/dP+K/6X/uf/J/9f/4v/p/+v/7P/t/+3/7v/u//D/8f/y//L/9P/0
//T/9P/2//j/+v/6//v/+f/5//n/+f/8//z//P/8//z//f/9//3//v/////////9//3/
/v/+/wEAAQABAAEAAgAEAAIAAgADAAMAAwAEAAIAAgACAAMABAAEAAQABAAEAAUABQAF
AAYABgAGAAcACQAJAAkACgAJAAkACQAJAAkACQAJAAsADAAMAAsACwAMAAwADAAMAA4A
DgAOAA4ADgAOAA4ADwAPAA8ADwAPABEAEQARABEADgAOAA4ADAANAA0ADQANAAoACQAI
AAcABgAGAAUABAADAAMAAwACAP///v/8//r/+//6//n/9v/4//f/9v/0//H/8f/x//H/
8P/w//D/8P/w//D/8P/x//H/8//z//T/8//z//P/9P/1//b/+P/4//r/+v/6//v//P/8
//z//P/6//r/+v/6//n/+f/5//n/9//3//f/9//4//j/+P/2//j/+P/4//j/9//2//b/
9v/3//j/+P/4//b/9v/2//j/+v/5//n/+f/3//n/+f/6//r/+//8//z//P/9//3//f//
/wEAAQABAAEAAgACAAIAAgABAAEAAgACAAMAAwADAAEAAQABAAEAAwADAAMAAwABAAEA
AQABAAEAAAAAAAAA/////////////////////wEAAQABAAEA/v/+//7//v///////v/9
//3//f/9//z/+v/6//r/+v/6//r/+v/6//r/+v/6//n/+//7//r/+v/6//r/+v/6//r/
+f/5//n/+f/6//r/+v/6//r/+v/6//f/9//3//f/+f/4//j/+P/4//j/+P/4//j/+P/4
//j/+P/4//j/+P/4//n/+f/5//j/+P/4//f/9//4//j/+P/1//T/9P/0//f/9//3//f/
+f/5//n/9//2//j/+P/4//j/9v/2//b/9v/2//b/9v/2//b/9v/2//b/9v/2//b/9v/4
//n/+f/5//r/+v/6//r//P/9//7///8AAAEAAgACAAIAAwADAAMAAgACAAIAAgACAAIA
AgACAAIAAgAAAP////////////8AAAEAAQD///3//P/8//v/+P/4//j/+f/7//z//P/6
//n/+P/3//f/9//3//f/9//1//X/9f/3//f/9//3//f/+f/5//j/+P/4//b/9v/3//r/
/P/6//T/+P8HABoAMwBYAH8AqQDRAOYA7ADmAMwAhQAkAMn/d/8z/wv/Af8H/xn/M/9G
/1T/Xv9n/3b/jv+p/7//z//f/+r/7//v/+7/7//x//T/9v/0//f/+P/4//r//P/8//z/
/v/8//7//v///wEAAQABAAEAAAAAAAAAAAACAAMAAwADAAQABQAFAAUABQAFAAYABgAH
AAcABwAHAAYACAAGAAYABwAHAAcACAAKAAoACgALAAwADAAMAAwADAANAA0ADQAOAA4A
DgAPABEAEQARABIAEQARABEAEQASABMAFAAXABcAFgAUABMAFgAWABYAFgAWABYAFgAW
ABgAGAAYABkAGQAZABkAGQAZABkAGQAZABoAGgAaABgAGQAZABkAGQAYABcAFgAVABIA
EgARABAAEAAPAA4ADAAIAAgABwAGAAUABAADAAAAAgABAAAA/v////////////z//P/8
//z/+v/6//r/+//9//////8AAAMAAwADAAQAAwAEAAYABgAGAAYABgAHAAgACAAIAAgA
CAAIAAgACAAHAAcABwAHAAkACQAJAAkACAAIAAgABgAGAAYABgAGAAcABgAGAAYABQAG
AAYABgAGAAYABgAIAAYABQAFAAUABgAJAAoADAAMAA0ADgAOAAwADQANAA0ACwANAA0A
DQALAAwADAAMAA0ADQAOABAADgAPAA8ADwANAA0ADQANAA8ADwAPAA8ADwAPAA8ADwAN
AAwADAAMAAsACwALAAsADQANAA0ADQALAAsACwALAAwADAAMAAwACQAJAAgABwAJAAkA
CQAIAAgACAAIAAgABgAGAAYABgAGAAYABgAFAAcABwAGAAYABgAGAAYABgAEAAMAAwAD
AAUABgAGAAYABQAEAAMAAgACAAMABAAFAAMAAgACAAIAAgACAAIAAgACAAIAAgACAAAA
AAAAAAAAAAABAAEAAQAAAAAAAAD/////AAAAAAAAAAAAAAEAAgABAAEAAQABAP//////
//3//v/+//7//v/+//7//v/+//7//v/+//7//v/+//7//v/+//7//v/+//7//P/8//z/
/P/8//z//P/8//3//f/9//7//v/+//7/AAABAAIAAwAEAAUABgAGAAYABwAHAAcABwAG
AAcACAAIAAoACgAKAAoACgAIAAcABwAHAAcABwAHAAcABgADAAEAAAAAAP///v/+//7/
//////7//v/8//v/+v/5//n/+f/5//n/+f/5//v/+//9//3/+//7//v/+//9//z//P/8
//r/+v/7//z//v8AAPz/+P///xAAKwBKAG8AlwDDAOgA/AAAAfIAvQBkAAEAqf9X/xv/
//75/gn/I/86/0T/Uv9f/2r/ev+X/7P/xf/V/+L/6//t/+7/7//v//D/9P/0//X/9v/2
//j/+P/4//j/+v/6//z//P/9/////////////v/+//7//v/+//////////7/////////
AQABAAIAAgADAAMAAwADAAQABgAEAAQABQAFAAUABgAGAAYABgAHAAYABgAGAAYABwAJ
AAoACwAKAAoACgALAAsACwALAAwADQANAA0ADQANAA0ADQAPABAAEAAPAA8AEgASABIA
EgASABIAEgASABIAEgASABMAFQAVABUAFQATABMAEwATABQAFAAUABIAEQARABEAEQAQ
AA8ADgANAAwADAALAAoABgAFAAQAAgAAAAAA///+//3//P/7//j/+P/3//b/9P/z//P/
8//z//L/8v/y//L/8P/w//D/8f/x//P/8//0//X/9f/1//b/9//4//r/+v/6//r/+v/7
//r/+v/6//r/+v/6//r/+v/5//n/+f/5//n/+f/5//n/+v/6//r/+P/4//j/+P/4//n/
+P/4//j/9//4//j/+P/6//r/+v/8//z/+//7//v/+//9//3//v/8//3//v/+//7/////
////AQADAAMAAwABAAIAAgACAAIAAQABAAIABAAFAAUABQAHAAcABwAHAAUABQAFAAUA
AwADAAMAAwADAAIAAgACAAMAAwADAAMAAQABAAEAAQABAAEAAQABAAIAAgACAAIAAQAB
AAAA///////////+//7//v/+//7//P/8//z//P/6//r/+v/5//v/+//6//r//P/8//z/
/P/6//n/+f/5//f/+P/4//j/+P/4//j/+P/3//f/9//3//n/+P/4//j/+P/4//j/+P/4
//j/+P/4//j/+P/4//j/9v/3//f/9//4//j/+P/3//n/+v/6//r/+f/4//j/+P/3//f/
9//3//f/9//1//f/+P/2//b/9v/2//j/+P/4//j/9v/2//b/9v/2//b/9v/2//f/+P/5
//r//f/+////AAABAAIAAwAEAAYABgAGAAYABgAGAAYABgAEAAQABAAEAAQABAAEAAQA
AwACAA==
         </WaveFormData>
      </LeadData>
      <LeadData>
         <LeadByteCountTotal>10000</LeadByteCountTotal>
         <LeadTimeOffset>0</LeadTimeOffset>
         <LeadSampleCountTotal>5000</LeadSampleCountTotal>
         <LeadAmplitudeUnitsPerBit>4.88</LeadAmplitudeUnitsPerBit>
         <LeadAmplitudeUnits>��V</LeadAmplitudeUnits>
         <LeadHighLimit>2147483647</LeadHighLimit>
         <LeadLowLimit>268435456</LeadLowLimit>
         <LeadID>V5</LeadID>
         <LeadOffsetFirstSample>0</LeadOffsetFirstSample>
         <FirstSampleBaseline>0</FirstSampleBaseline>
         <LeadSampleSize>2</LeadSampleSize>
         <LeadOff>FALSE</LeadOff>
         <BaselineSway>FALSE</BaselineSway>
         <ExcessiveACNoise>FALSE</ExcessiveACNoise>
         <MuscleNoise>FALSE</MuscleNoise>
         <LeadDataCRC32>503483649</LeadDataCRC32>
         <WaveFormData>
CwAKAAkACAAHAAcABwAHAAcABwAHAAgACAAIAAgACAAKAAoACgAKAAoACgAKAAgACAAH
AAoACgAGAAAA/f8DABMAJgBBAGMAiACsAMgA1gDaANgAvgCGAEUAAwDF/5f/e/9y/3r/
jv+f/6f/qf+r/7D/vv/Q/9//6f/y//r//f/+/wAAAAAAAAEAAgAEAAIAAwAEAAQABAAE
AAQABQAGAAYABgAHAAcABwAHAAcABwAHAAgACAAGAAcABwAHAAgACQAJAAkACQAJAAkA
CQAKAAoACgAKAAsACwALAAsADgAOAA4ADgAQABAAEAARAA8ADwAPAA8ADgAOAA8ADwAP
AA8ADwAQABAAEQARABIAFAAUABMAEwAVABUAFQAWABgAGAAXABcAFQAVABUAFQAXABcA
FwAXABcAGAAYABgAFwAXABcAFwAXABcAFwAXABkAGAAXABYAFAAWABQAEgATABIAEgAS
AA8ADwAPAA4ADQAMAAoACQAJAAcABwAIAAYABgAEAAMAAwADAAMAAQD//////////wEA
AQAAAP//AAABAAMABgAEAAMAAwAFAAgACAAKAAsACgALAAwADAAMAAwADAANAAsADAAM
AA0ADwAPAA8ADwAPAA8ADwAPABEAEQAQABAADwAOAA0ACwANAA4ADgAOABAADwAPAA8A
DwAPAA8ADwAOAA4ADgAOAA8AEAARABIAEAARABEAEgARABEAEAAPABEAEQARABEAEwAT
ABQAFAASABIAEgASABIAEgASABIAEwATABMAEwARABEAEQARABAAEQARABEAEQARABAA
EAASABAAEAARAA8ADwAPAA8ADgAOAA4ADgAQABAAEAAQABIAEgASABEADwAPAA8ADgAN
AAwACwAJAAsACwALAAwADAAMAAwADAANAA0ADAALAAsACwALAAoACgAKAAoACgAKAAoA
CQAJAAkACQAJAAkACAAJAAkACQALAAoACgAKAAgACAAIAAgACQAJAAkACQAGAAYABwAH
AAcABwAIAAgACAAIAAgABwAJAAkACQAHAAcACAAIAAcABgAGAAYABgAGAAcABwAIAAQA
BAAGAAcABgAIAAgACAAIAAcABgAFAAQABgAGAAYABgAGAAYABgAGAAQABAAEAAQABAAE
AAQABAAEAAQABAAEAAQABAAEAAQABAAEAAQABAAEAAQABAAEAAYABgAGAAYABAAEAAQA
BAAEAAQABAAEAAIAAgACAAIAAgACAAMAAwAFAAYABgAGAAQABQAGAAcACgALAAwADAAM
AA0ADQANAAsACwAMAA4ADwAPAA8AEAASABIAEgARAA4ADQANAA0ADQAOAA4ADAAJAAgA
CAAHAAYABQAFAAUABAADAAIAAQABAAEAAQABAAEAAQABAAEAAQABAAIAAgAAAAAAAAAA
AAAAAAAAAAAAAgACAAAAAAABAAIAAgAAAPr/9f/1/wEAFgAxAE0AcgCYALoAzADYAN4A
zgCgAF0AGQDX/53/df9g/2b/eP+L/5f/m/+d/57/qP+2/8n/1//i/+r/8f/0//b/+P/4
//n/+v/8//n/+f/5//j/+P/4//j/+f/6//r/+v/7//v/+//7//v//f/9//7//v/8//3/
/f/9//3//f/8//v//f/9//3//f/+//7//v/+////////////AAAAAAAAAAAAAAAAAAAB
AAEAAQABAAEABAAEAAUABQAFAAUABQAGAAgACQAJAAoACAAIAAcABwAHAAcABwAIAAgA
CAAHAAcACQAJAAkACQAJAAkACQAJAAgACAAHAAYACAAJAAoACwALAAsACwALAA0ADAAL
AAoACAAKAAgABgAFAAQABAAEAAEAAQABAAAA///+//z/+//7//n/+f/6//j/+P/2//X/
9//3//f/9f/z//P/8//z//H/8f/w/+//8f/x//L/9P/0//P/8//1//j/+P/6//v//P/9
//7//v/8//z//P/9//3//v/+/////////////////////////wEAAQAAAAAA/v/+//7/
/f///wAAAAAAAAIAAQABAAEA//////////8AAAAAAAAAAAAAAAAAAAAAAgADAAMABAAE
AAUABQAFAAQAAwACAAEAAgADAAUABgAGAAYABgAGAAQABAAEAAQABQAFAAUABQAFAAUA
BQAFAAQABQAFAAUABwAHAAYABgAGAAQABAAFAAUABQAFAAUABAAEAAQABAAEAAQABAAE
AAQABAAEAAMAAwADAAMAAgACAAIAAgABAAMAAwADAAQABAAEAAQABAAEAAMAAQD//wAA
AQACAAIAAgACAAIAAgAAAAAA/////wEAAQABAAEAAAABAAEAAQABAAAAAAAAAAIAAgAC
AAIAAQABAAEAAQACAAIAAwADAAMAAwAEAAQAAwACAAEA//8BAAEAAQD//wEAAgACAAEA
AAAAAAAAAAAAAAEAAQACAAIAAAAAAAMABAACAAIAAgACAAIAAgACAAIAAAAAAAAAAAAC
AAIAAgACAAIAAgACAAIAAAAAAAAAAAACAAIAAgACAAIAAgACAAIABAAEAAQABAACAAIA
AgACAAAAAAAAAAAAAAAAAAAAAAABAAIAAwAEAAQAAwACAAIAAgACAAIAAwAEAAUABgAH
AAoACgAKAAsACwALAAsACwAKAAwADQANAA4AEAARABIAEQAPAA0ACwALAAsACwAMAAwA
CgAHAAYABgAFAAQAAwAEAAUABgAHAAUABQAEAAMAAAD///////8BAAEAAQABAAAAAAAA
AAAAAAAAAAAAAAAAAAAAAAAAAAAAAAABAAQABAD+//b/9f/9/w0AJABBAGEAjAC0AM4A
2gDiAN4AvAB8ADkA9f+5/43/cf9q/3T/iP+V/5v/n/+j/6r/uP/M/9n/4//s//L/9f/2
//b/9v/4//n/+v/6//r/+//8//z/+v/6//r/+//6//r/+v/7//3//f/9//3//f/9//7/
/v8AAAEAAQABAAIAAwADAAMAAwADAAMAAwAEAAQABAAEAAUABQAFAAUABgAGAAYABgAI
AAgACAAJAAkACQAJAAkACAAIAAkACQAHAAcABwAIAAoACwALAAwADgAOAA0ADQANAA0A
DQAOAA4ADgANAA0ADQANAA0ADQAPAA8ADwAPAA0ADgAOAA4AEQARABEAEQAPAA8ADwAP
AA8ADgANAAwADAAOAAwACgAJAAgACAAIAAcABwAHAAYABQAEAAIAAQD///3//f/+//7/
/v/8//v/+f/5//n/9//3//f/9//3//n/+f/4//f/9//3//j/+v/6//n/+f/7//z//P/+
////AgADAAQABAACAAIAAgADAAUABgAGAAcABwAHAAcABwAHAAcABwAHAAcABwAGAAYA
BAAEAAQAAwAFAAYABgAGAAQAAwADAAMABQAFAAUABQAEAAQABAAEAAUABgAHAAgACAAJ
AAkACgAIAAkACQAJAAkACQAJAAkACQAJAAoACgAKAAoACgAKAAgACAAIAAgACwALAAsA
CwALAAsACwALAAoACwALAAsACwALAAoACgAKAAgACAAJAAkACQAJAAkACgAKAAoACgAI
AAgACAAIAAgACAAIAAcABwAHAAcABgAGAAYABgAFAAUABQAFAAYABgAGAAYABgAHAAcA
BgAFAAUABQAFAAQABAAEAAQABAACAAIAAQABAAMAAwADAAMABAAFAAUABQADAAIAAgAC
AAIAAgACAAIAAwADAAMAAwAAAAAAAQABAAMAAwAEAAQABAAEAAQAAwADAAMAAwABAAEA
AgACAAEAAgACAAIAAgAAAAEAAQACAAAAAAAAAAMAAAD+//7//v/+////AAABAAIAAgAC
AAIAAgACAAIAAgACAAAAAAAAAAAAAAAAAAAAAAAAAAAAAAAAAP7//v/+//7/AAAAAAAA
AAAAAAAAAAAAAP7//v/+//7/AAAAAAAAAAAAAAAAAAAAAP///v/9//3//f/9//7//v/+
//7///8AAP//AAABAAIABAAEAAUABQAFAAUABQAGAAkACwAMAA0ADAAMAAwADAALAAoA
CQAJAAgABwAHAAYABgADAAIAAgABAAAA/////wEAAQABAAEAAQAAAP///v/8//v/+v/5
//v/+//7//z//v/+//7//v/9//z/+//6//j/+P/4//b/+P/5//r//v/8//b/7//v//n/
DAAjAEEAYgCIAKwAxADQANgA0ACqAGsAKQDl/6f/e/9i/1z/bP+B/4//k/+X/5r/oP+w
/8H/z//a/+T/6//s/+z/7v/w//H/8P/w//D/8f/y//L/8v/y//L/8//0//T/9P/1//f/
9//3//f/9f/1//b/9v/2//f/9//3//j/+f/5//n/+f/5//n/+f/6//r/+v/6//v/+//7
//v//P/8//z//P/8//z//P/9//3//f/9//3//P/8//3//f////////8AAP7//////wAA
AAAAAP////////////8AAAIAAgABAAEAAQABAAEAAQABAAEAAQABAAMABAAEAAQAAwAD
AAMAAwABAAEAAQABAAMAAgABAAAAAgAEAAIAAAD9//z//P/8//v/+//7//r/+f/4//b/
9f/1//P/8//0//L/8v/w/+//7f/t/+3/6//r/+v/6//r/+v/6//q/+n/6f/p/+r/7P/s
/+v/6//t//D/8P/y//P/8//z//P/8v/0//T/9P/1//T/9P/z//P/9f/1//X/9f/3//f/
9//3//X/9f/0//T/9P/0//T/8//z//T/9P/0//P/8f/w/+//8f/x//H/8f/0//T/9P/0
//T/9P/0//T/8v/z//P/9P/0//X/9f/1//X/9f/1//X/9f/1//b/9v/2//b/9v/2//b/
9v/2//b/9//3//f/9//3//f/9//3//f/9//2//X/9f/1//T/9P/2//T/9P/1//P/8//z
//P/8v/y//L/8v/y//L/8v/y//L/8v/y//H/8//z//P/8v/y//L/8v/x//H/8f/x//L/
8P/w//D/8P/x//H/8P/v/+//7//v/+7/7v/u/+7/7v/w//D/7//v//H/8f/x//H/8f/x
//D/7//v/+7/7v/u/+7/7v/u/+7/7//v/+//7//u/+7/7//v//H/8f/y//L/8P/w//D/
7//v/+//7//t/+//8P/w/+//8P/w//D/8P/u/+//7//w//D/7v/u/+//8P/u/+7/7v/u
//D/8P/w//D/7v/u/+7/7v/w//D/8P/w/+7/7v/u/+7/8P/w//D/8P/w//D/8P/w/+7/
7v/u/+7/7v/u/+7/7v/v//D/8f/y//H/8P/v/+7/7P/s/+3/7f/t/+7/7v/u//D/8f/y
//P/9P/1//b/9v/0//X/9f/1//f/9//4//r/+//7//v//P/8//z//P/7//r/+f/5//n/
+f/6//r/+P/1//T/9P/z//D/7//v/+//8f/x//H/8f/u/+3/7P/r/+v/6//r/+v/7f/t
/+7/7v/u/+7/7v/u/+7/7v/u/+7/7P/s/+r/6v/t/+7/7P/o/+T/4//r//3/FAAzAFUA
gACoAMIA0ADWANIArABsACkA5f+n/3n/Xf9W/2L/dv+D/4f/i/+R/5j/pv+4/8f/0f/a
/+D/4//m/+j/6v/o/+f/6P/o/+b/5//o/+j/6P/o/+j/6f/s/+z/7P/t/+3/7f/t/+3/
7f/t/+7/7v/s/+3/7f/t/+7/7//v/+//7//v/+//7//y//L/8v/y//P/8//z//P/9P/0
//T/9P/0//T/9P/1//f/9//3//f/+P/4//n/+f/4//f/9v/2//j/+f/5//r/+v/6//n/
+f/7//v/+//8//7//v/9//3/+//7//v/+//9//3//f/9////AAAAAAAA////////////
/////////wAAAAAAAAAA/v8AAP7//P/9//z//P/8//n/+f/5//j/9f/0//L/8f/w/+//
8P/y//D/8P/u/+3/7f/t/+3/6//t/+3/7f/t/+//7//u/+3/6//r/+z/7v/s/+v/6//t
//D/8P/y//P/8v/z//T/9P/2//b/9v/3//f/+P/4//n/+//7//v/+//7//v/+//7//v/
+//6//r/+P/4//j/9//5//r/+v/6//r/+f/5//n/+//7//v/+//8//z//P/8//z//P/8
//z//P/9//3//v/8//3//f/9//7///8AAAEA/////wAAAAAAAAAAAAAAAAAAAAAAAAAA
AwADAAMAAwABAAEAAQABAAAAAQABAAEAAwADAAIAAgAEAAIAAgADAAMAAwADAAMABAAE
AAQABAACAAIAAgACAAIAAgACAAEAAwADAAMAAgAEAAQABAADAAMAAwADAAQAAwACAAEA
AAABAAEAAAD//wEAAQABAAAAAgACAAIAAgAEAAQAAwADAAMAAwADAAMAAgADAAMAAwAD
AAIAAgACAAIAAgACAAIAAwADAAMAAwACAAIAAwADAAIAAQABAAAAAgACAAIAAQADAAMA
AwABAAMABAAEAAMABAAEAAQABAACAAMAAwAEAAQABgAGAAUABAACAAIAAgACAAQABAAE
AAQABAAEAAQABAAGAAYABgAGAAQABAAEAAQAAwACAAEAAAACAAIAAgACAAIAAgACAAIA
AwAEAAUABgAEAAQABAAEAAQABAAEAAQABAAEAAQABAAEAAQABAAEAAMAAgABAAAAAgAD
AAMAAwAEAAQABAAEAAUABgAHAAgABwAIAAgACAAJAAkACQAJAAkACgAMAA0ADwAPABAA
EAAQABAADwAOAA0ADQANAA0AEAAQAA4ACwAJAAgABgAEAAUABQAFAAUAAwADAAMAAgAB
AAAA////////////////AQACAAIAAgAAAAAAAAAAAAAAAAAAAAAAAgAAAP7/AQACAAIA
/v/4//f//f8JAB4AOwBbAIIAqADGANYA4ADgAMQAjABHAAUAxf+T/3P/Zv9s/37/jf+V
/5n/nf+m/7L/xP/T/93/5P/q/+//8v/y//L/9P/1//b/+P/2//f/+P/4//j/+P/4//n/
/P/8//z//f/7//v/+//7//n/+f/6//r//P/9//3//f/+////////////////////AAAA
AAAAAAABAAEAAQABAAAAAAAAAAAAAAAAAAAAAQADAAMAAwADAAIAAgADAAMABQAFAAUA
BgAEAAUABQAGAAQABAADAAMABQAFAAUABgAIAAgABwAHAAcABwAHAAcABwAHAAcABwAH
AAgACAAIAAkACQAJAAkACQAJAAkACQAJAAgABwAGAAYACAAGAAQABQAEAAQABAADAAMA
AwACAP///v/8//v/+//5//n/+v/6//r/+P/3//b/9f/0//H/8//z//P/8//z//P/8v/x
/+//7//w//L/9P/z//P/9f/0//T/9v/3//r/+//8//z/+v/6//r/+//9//7//v////3/
/f/9//3//f/9//3//f///////v/+//7//v/+//3///8AAAAAAAD+//3//f/9//v/+//7
//v//v/+//7//v/+//7//v/+//7//////wAAAgADAAMAAwACAAEAAAD///////8AAAAA
AgACAAIAAgACAAIAAgACAAMAAwADAAMAAwADAAMAAwAEAAUABQAFAAUABQAEAAQABAAC
AAIAAwADAAMAAwADAAIAAgACAAIAAgACAAIAAgAAAAAAAAD//wEAAQABAAAAAAAAAAAA
//////////8AAAAAAAAAAAAA//////7//f/////////+//7//v/+//7//P/8//v/+//7
//v/+//7//z//f/9//3//v/+////AAD+//7//v/+//z/+//6//n/+f/6//z//f/7//v/
/P/8//z//P/8//v//f/9//3/+//8//z/+//5//n/+v/7//z/+v/7//v//P/+//7//v/9
//z//P/8//z//P/8//z//P/8//z//P/8//z//P/8//z//P/8//z//P/8//z//P/8//z/
/P/8//z//P/6//r/+v/6//r/+v/6//r/+v/6//r/+v/4//j/+f/5//v//P/8//z/+v/7
//z//f/+////AAAAAAIAAwADAAMABQAFAAYACAALAAsACwAMAAsACgAJAAcACAAHAAcA
BwAHAAgACAAGAAEAAAAAAP//AAD////////9//3//f/9//z/+//6//n/+//7//v/+//7
//v//P/8//z//P/8//z//P/8//z//P/+//7//P/8//3//v/8//b/8P/t//f/CQAgAD8A
YwCOALgA1gDkAOoA5ADAAIIAPQD5/7v/i/9t/2D/bv+C/4//lf+b/53/pP+y/8T/0f/b
/+T/7P/v//L/8v/0//b/9//2//T/9v/3//j/+P/6//r/+v/7//r/+v/6//v//f/9//3/
/f/9//3//v/+//7//////////v////////8BAAEAAQABAAAAAAAAAAAA//////////8C
AAIAAgACAAIAAgACAAMAAQABAAEAAQAEAAQABQAFAAcABwAHAAgABgAHAAcACAAGAAYA
BQAFAAUABQAFAAYACAAIAAcABwAJAAkACQAJAAsACwALAAsACwAMAAwADAALAAsACwAL
AAsACwALAAsACwAKAAkACAAIAAoACAAGAAcABgAGAAYABwAHAAcABgAFAAQAAgABAP3/
+//7//z/+v/6//j/9//5//n/+f/3//X/9f/1//X/9f/1//T/8//1//X/9v/4//j/9//3
//n/+P/4//r/+//+////AAAAAP7//v/+////AQACAAIAAwADAAMAAwADAAEAAQABAAEA
AQABAAAAAAAAAAAAAAD/////AAAAAAAA/v/9//3//f/+////AAABAAIAAgACAAIAAAAA
AAAAAAAAAAEAAQACAAIAAwADAAMABQAFAAUABQAFAAUABgAGAAQABAAEAAQABgAGAAYA
BgAHAAcABwAHAAcABwAHAAcABwAHAAYABQAFAAUABAAEAAQAAgACAAMABQAFAAUABQAE
AAQABAAEAAQABAAEAAQAAgACAAIAAQABAAEAAQAAAAIAAgACAAEAAQABAAEAAgACAAIA
AgACAAEAAQAAAP///////////v8AAAAAAAAAAAAAAAD/////AQABAAEAAQAAAAEAAQAB
AAEAAAAAAAAA/v/+//7//v////////////7//v//////AQABAAIAAgABAAAA///9////
//////3///8AAAAA///+//7//v/+//7//////wAAAAAAAAIAAQAAAP7//v/+//7//P/8
//z//P/+//7//v/+/wAAAAAAAAAA/v/+//7//v/8//z//P/8//z//P/8//z//P/8//z/
/P/8//z//f/9//v//P/8//z//v///wAAAQAEAAUABgAGAAYABwAHAAcABQAFAAYACAAH
AAcABwAIAAoACgAKAAkACAAHAAcABwAHAAgACAAGAAMAAgACAAEAAAD/////////////
/////wAA///+//3//f/9//3//f/7//v//P/8//7//v/+//7//v/+//7//v/+//7//P/8
//3/AAD+//b/8v/x//v/DQAkAEMAZwCQALgA1ADiAOoA5AC+AH4AOwD3/7f/if9t/2T/
cP+E/5H/l/+b/6H/qv+4/8b/0//d/+b/7P/v//L/8v/y//L/8//y//T/9v/3//j/+P/4
//j/+P/5//r/+v/6//v/+//7//v/+//7//v//P/8//z//f/9//3//P/9//3//f/9//3/
/f/9/wAAAAAAAAAAAQABAAEAAQACAAIAAgACAAAAAAAAAAEAAQABAAEAAQACAAIAAwAD
AAMAAwADAAQABgAHAAcACAAGAAYABQAFAAUABQAFAAYACAAIAAcABwAFAAUABQAFAAUA
BQAFAAUABwAIAAgACAAHAAcABwAHAAkACQAJAAkABwAGAAUABAAGAAgABgAEAAMAAgAC
AAIAAwADAAMAAgD///7//P/7//n/9//3//j/+v/6//j/9//1//X/9f/z//P/8//z//P/
8//z//L/8f/x//H/8v/0//T/8//z//X/9P/0//b/9//4//n/+v/6//z//P/8//3//f/+
//7////9//3//f/9//3//f/9//3/+//7//r/+v/8//z//P/7//3//v/+//7//P/7//v/
+//7//v/+//7//r/+v/6//r/+P/4//j/+P/2//f/9//4//n/+//8//3//f/9//3//f//
////AAAAAAAAAAAAAAAAAAAAAAAAAAACAAMABAAFAAMAAwADAAMABgAHAAcABwAFAAUA
BAAEAAYABAAEAAUAAwADAAMAAwACAAIAAgACAAQABAAEAAQAAgACAAIAAQADAAMAAwAC
AAIAAgACAAEA////////AAACAAIAAgACAAEAAQAAAP///////////v8AAAAAAAAAAAAA
AAD///////////////8AAAEAAQABAP///v/+//7//v/+//7//v/9//3//f/9//7//v//
/////f/9//7//v8AAAAAAAD///////////3//f/+//7//f/8//z//P/8//7//////wAA
AAAAAP7//f/+//7//v/+//7//v/+//7//v/8//z//P/8//z//P/8//z//v/+//7//v8A
AAEAAQABAAAAAAAAAAAAAQACAAMABAAHAAgACAAIAAkACQAJAAkABwAIAAoACwAJAAkA
CgAKAAoACgAJAAgABwAHAAcABwAJAAoACQAHAAQABAADAAIA//////////8BAAEAAQAA
AP///v/9//3////////////+//7//f/8//7//v/+//7//v/+//7//v8AAP7//P/9//7/
/v/6//T/8////xEAKABHAGsAkgC6ANIA3ADmAN4AtAB0ADEA8f+z/4n/cf9o/3T/iP+V
/5v/of+j/6z/vP/O/9v/5f/w//b/+f/2//j/+P/6//v//P/6//z//f/+//7/AAAAAAAA
AQACAAIAAgADAAUABQAFAAUAAwADAAQABAAGAAcABwAHAAgACQAJAAkACwALAAsACwAM
AAwADAAMAAwACwAKAAkADAAMAAwADAAOAA4ADgAPAA8ADwAPAA8AEAAQABEAEQATABMA
EwAUABIAEwATABQAFAAUABMAEwAVABUAFQAWABYAFgAVABUAFwAXABcAFwAXABcAFwAX
ABUAFgAWABYAFwAXABcAFwAZABkAGQAZABsAGgAZABgAGgAcABoAGAAZABgAGAAYABUA
FQAVABQAEwASABAADwAOAA0ADgAQAA4ADgAMAAsACQAJAAkABwAJAAkACQAJAAcABwAG
AAUABwAHAAgACgAKAAkACQALAAwADAAOAA8ADgAPABAAEAAQABAAEAARABEAEgASABMA
FQAVABUAFQATABMAEwATABUAFQAUABQAEgASABIAEQARABIAEgASABQAEwATABMAEQAR
ABEAEQASABIAEgASABAAEAAQABAAEQATABQAFgAUABUAFQAVABUAFQAVABUAEwATABQA
FAASABIAEgASABQAFAAUABQAEwATABMAEwATABMAEwATABYAFwAXABcAFgAVABMAEgAU
ABIAEgATABEAEQARABEAEQASABMAFAASABIAEgASABIAEgASABEADwAPAA8ADgAPABAA
EQARAA8ADwAPABAADgAOAA4ADgARABEAEAAPAA8ADwAPAA4ADgAOAA4ADgAMAAwACwAL
AA0ADQANAA0ADQANAAwACwANAAwADAAMAAwADAAMAAwACwALAAsACwAMAAwADQANAAwA
CwALAAoACgAKAAoACQAHAAcABwAFAAkACgAKAAkACwAMAA0ADgANAA0ADAAMAAoACgAG
AAcABgAGAAYABgAGAAYABgAGAAYABwAIAAkACgAIAAgACAAIAAgACAAIAAgABgAGAAYA
BgAEAAQABAAEAAcABwAHAAgABgAGAAYABwAKAAsADAANAAwADAAMAA0ADQANAA0ADQAO
ABAAEQARABEAEgASABIAEgARABAADwAPAA8ADwAQABAADgALAAoACAAHAAYABQAHAAcA
BwAHAAYABQADAAEA/v/9//3//f///////////wAAAAAAAAAA/v/+//7//v/+//7//v/+
//7//P/9//7//v/8//T/7//z/wEAGAA1AFUAfACqANAA6AD0APQA3ACkAGEAGQDT/5n/
c/9c/2D/dP+H/43/k/+X/5z/qP+6/83/2f/g/+j/6//q/+7/7v/u/+//8v/0//L/8//0
//T/9P/0//T/9f/2//b/9v/3//n/+f/5//n/+P/3//f/9v/2//f/9//3//b/9//3//f/
+f/5//n/+f/6//r/+v/6//n/+f/5//n//P/8//z//P/6//r/+v/7//v/+//7//v//v/+
///////9//3//f/+//3//f/8//z//P/8//v/+//8//3//v8AAAEAAAD+//3/////////
////////////////AAAAAAAA/////////////////////////v/9//z//P/+//z/+v/7
//r/+v/6//f/9//3//b/9f/0//L/8f/x/+//7//w/+7/7v/s/+v/6//r/+v/6f/n/+f/
5//n/+f/5//m/+X/4//j/+T/5v/n/+f/6P/r/+r/6v/s/+3/7P/t/+7/7v/w//D/8P/x
/+//8P/w//H/8P/v/+7/7f/v/+//7//v/+//7//u/+7/7v/u/+7/7f/t/+7/7v/u/+7/
7f/t/+3/7//v/+//7//w//D/8P/w/+7/7v/u/+7/7v/v/+//8P/w//H/8f/x//P/8//z
//P/8//z//T/9P/z//L/8f/w//L/8v/y//L/9f/1//X/9f/3//f/9//3//X/9f/0//P/
8//z//L/8v/z//L/8//1//X/9f/1//X/8v/y//L/8v/y//L/8v/y//T/9P/0//P/8//z
//P/8v/y//L/8v/x//P/8//z//T/8//y//H/8P/v/+//7v/t/+7/7//w//D/8v/y//L/
8v/w//D/7//v/+3/7f/t/+3/8P/x//H/8f/v/+7/7v/u/+7/7v/u/+7/7//v/+//7//u
/+7/7//v/+//7//w//D/7v/u/+7/7f/v/+//7//t/+//8P/w/+//8P/w//D/8P/v/+//
7v/u/+7/7v/u/+3/7v/u/+7/7v/u//D/8P/w//D/8P/w//D/8P/u/+7/7v/u/+//8P/x
//L/9f/2//f/+P/5//r/+//8//7//v/+//7/AAAAAAAAAAD+//7//v/+/wAAAAAAAAAA
/f/8/w==
         </WaveFormData>
      </LeadData>
      <LeadData>
         <LeadByteCountTotal>10000</LeadByteCountTotal>
         <LeadTimeOffset>0</LeadTimeOffset>
         <LeadSampleCountTotal>5000</LeadSampleCountTotal>
         <LeadAmplitudeUnitsPerBit>4.88</LeadAmplitudeUnitsPerBit>
         <LeadAmplitudeUnits>��V</LeadAmplitudeUnits>
         <LeadHighLimit>2147483647</LeadHighLimit>
         <LeadLowLimit>268435456</LeadLowLimit>
         <LeadID>V6</LeadID>
         <LeadOffsetFirstSample>0</LeadOffsetFirstSample>
         <FirstSampleBaseline>0</FirstSampleBaseline>
         <LeadSampleSize>2</LeadSampleSize>
         <LeadOff>FALSE</LeadOff>
         <BaselineSway>FALSE</BaselineSway>
         <ExcessiveACNoise>FALSE</ExcessiveACNoise>
         <MuscleNoise>FALSE</MuscleNoise>
         <LeadDataCRC32>1779486272</LeadDataCRC32>
         <WaveFormData>
DQANAAwADAALAAsACwALAAkACQAKAAoADAAMAAwACwANAA0ADQANAA0ADQAMAAwACgAK
AAoACwAGAP7/+//9/wcAFgAnAD4AWABzAIcAkgCdAKYAowCMAG0ATAApAAgA7v/e/+D/
7P/2//j/8//w/+7/8//7/wEABgAIAAkABwAIAAgACAAHAAcABwAIAAgACAAJAAkACQAJ
AAkACQAJAAkACQAJAAcABwAHAAcABwAHAAcABwAJAAkACAAIAAgACQAJAAoACgAKAAsA
CwALAAsACwALAAsACwALAAsADgAOAA8ADwARABAADwAPAA4ADgAPAA8ADQAOAA8AEAAO
AA4ADgAPABAAEAAQABEAEgATABQAFQAVABUAFQAWABYAFgAWABcAFwAWABUAFAAVABYA
FwAYABkAGQAaABoAGAAYABgAGAAYABgAFwAXABgAGAAZABkAFwAWABYAFgAWABYAFwAX
ABYAFgAWABYAGAAYABYAFQAWABUAFQAVABMAEgASABEAEQASABIAEgAQAA8ADgAOAA8A
EAAQABEAEwATABQAFAATABMAEwASABMAFAAVABYAFAAVABYAFgAUABQAFAAUABYAFgAX
ABcAFwAXABgAGAAXABcAFwAXABcAFwAXABYAFQAVABQAEgAUABQAFAAUABUAFgAWABcA
FwAXABYAFQAVABYAFgAWABcAFwAWABUAFwAYABgAGAAWABUAFAATABQAFQAVABUAFwAX
ABcAFgATABMAEwATABQAFAATABMAFQAVABYAFgAVABQAEwASABIAEwATABMAEwATABMA
EgARABEAEQARABAAEAARABEAEAAQABAAEAASABIAEwATABUAFAATABMAFAAUABMAEwAR
ABAADwAOAA8ADwAQABEADwAPABAAEAARABAADwAPABEAEQARABEAEAAQABAAEAAQABAA
EAAQABAAEAARABEAEQARABIAEgATABMAEwATABEAEAAQABAAEAAPAA8AEAAOAA4ADgAO
ABAAEAAQABAAEgASABIAEgAQABAAEAAPAA8AEAAQABAADgAOAA0ADAAMAA0ADgAOAA4A
DgAOAA4AEAAQABAAEAAQAA4ADgAOAA4AEAAQABAAEAAQABAAEAAQAA4ADgAOAA4ADgAO
AA4ADgAOAA4ADgAOAA4ADgAOAA4ADgAOAA4ADgAOAA4ADgAOABAAEAAQABAADgAOAA4A
DgAMAAwADAAMAA4ADgAOAA4ADgAOAA4ADgAPAA8AEAAQAA8ADgAOAA0ADwAQABEAEQAU
ABUAFgAYABcAFgAXABcAGAAYABgAGQAZABkAGQAZABYAFgAWABYAFgAXABcAFQAVABUA
EwATABIAEQARABEADgAMAAsACQAKAAoACwALAAsACwALAAsACQAKAAoACgAKAAoACQAJ
AAkACQAJAAkACwAKAAoACgAIAAoACQAGAP7/+f/5////DAAdADAASgBlAH0AjgCdAKoA
qwCaAH0AXAA3ABIA8P/a/9T/4P/s//D/7f/o/+b/5//t//X/+v/+////AQACAAIAAgAF
AAUABQAGAAMAAgACAAEA//////////8BAAEAAQABAAEAAQABAAEAAQABAAEAAQABAAEA
AAAAAP7//////wAA/v/+//////8BAAEAAQABAAMAAwADAAMABAAEAAUABQAFAAQAAwAD
AAQABAAFAAUAAwAEAAUABgAGAAYABgAHAAgACAAIAAkACQAJAAkACQAJAAkACQAKAAoA
CgAKAAsADAAMAAwADAAKAAoACgAKAAcABwAIAAgACQAKAAsADAAMAAwACwALAAoACgAL
AAsACQAIAAgACAAGAAYABwAHAAYABgAGAAYABgAGAAQAAwAEAAMAAwADAAIAAgADAAMA
AQACAAIAAgACAAEAAAAAAAAAAAD//////////wAAAAD////////+/wAAAAAAAAAAAAAB
AAIAAgAAAAAAAAAAAAAAAAABAAEA/////wAAAAABAAEAAQABAAMAAwADAAIAAAABAAEA
AAAAAAAAAAAAAAIAAgABAAEAAAABAAEAAQD//wAAAAAAAAEAAQAAAP//AQACAAIAAgAD
AAMAAwADAAEAAQAAAP//AAABAAIAAgABAAEAAQABAAAAAAD/////AQABAAIAAgAAAAAA
AAAAAAAAAQABAAEAAQABAAEAAAABAAEAAQABAAIAAgADAAMAAgACAAIAAgAAAAAAAQAB
AAMAAgABAAEAAAAAAP/////+//7//v/+//////8AAAEA/////wAAAAD///7//f/9//3/
/f/9//3//v/+//7//v/8//z//P/8//z//P/9//3//f/9//7//v/9//3//f/9/////v/+
//7//P/7//v//P/+//7//v/+//7//v/+//7//f/8//v/+v/8//z//P/7//v//P/8//z/
/P/8//v/+v/8//3//v/+//z/+v/6//z//v/+//7//v/+//z//P/8//z/+v/6//r/+v/8
//z//P/8//z//P/8//z/+v/6//r/+v/8//z//P/8//z//P/8//z//P/8//z//P/6//r/
+v/6//r/+v/6//r/+v/6//r/+v/8//z//P/8//z//P/9//3//P/8//z//P/9//3///8A
AAMAAwADAAMAAQACAAIAAgAEAAUABgAGAAgACQAJAAkABwAHAAQABAAEAAQABAAFAAUA
AwABAAEA//////7//f/////////+//7//f/9//z/+v/5//n/+f/5//n/+f/6//r/+v/6
//r/+f/5//n/+f/5//n/+f/4//r/+v/8//z/+//2/+7/6//v//n/CAAZAC4ATABrAH8A
iACXAKIAmQB+AF0APAAZAPj/3v/Q/9b/4v/m/+b/4f/e/97/5f/t//P/9v/4//n/9//2
//b/9v/1//f/9//4//j/+P/5//n/9//3//f/9//1//X/9f/1//X/9f/1//X/9//3//f/
9//5//n/+P/4//b/9//3//j/+P/4//n/+f/5//n/+f/5//v/+//7//v/+v/6//v/+//8
//z//P/9/wAAAAABAAEAAAAAAAAAAAD///7//f/9/wAAAAAAAAEAAwADAAMAAwADAAMA
AwAEAAQABAAEAAUABgAGAAYABgAGAAYABgAGAAUABQAGAAYACAAIAAgACAAGAAYABQAF
AAQABAAFAAUABQAEAAQABAACAAIAAwADAAIAAgACAAIABAAEAAIAAQAAAP///////wAA
AAABAAEA//8AAAAAAAAAAP///v/+/wAAAAD//////////wAAAAD////////+/wAAAAAA
AAAAAgADAAQABAADAAIAAQAAAAEAAgAEAAUAAwADAAQABAADAAMAAwADAAUABQAFAAQA
AgADAAMAAgAEAAQABAAEAAIAAgABAAEAAgADAAMAAwABAAIAAgACAAMAAwACAAEAAwAE
AAQABAADAAMAAwADAAIAAwADAAMAAwADAAMAAgADAAMAAwADAAMAAgAAAP//AQABAAIA
AgACAAIAAgACAAIAAwADAAMAAwADAAMAAgABAAEAAQABAAIAAgADAAMABAAEAAQABAAC
AAIAAwADAAMAAgABAAEAAgACAAEAAQAAAAAAAAAAAAIAAQABAAEAAwADAAQABAADAAIA
AQABAAEAAQABAAEAAAAAAAAAAAD+//7//v/+/wAAAAABAAEAAwADAAQABAABAAEAAQAB
AAIAAgADAAQABAADAAMABAACAAIAAgACAAIAAgACAAIABAAEAAQABAAEAAQABAADAAEA
AgACAAIABAAEAAMAAgAAAAEAAgACAAQAAgAEAAQAAgAAAAAAAAAAAAEAAgADAAQABAAE
AAQABAAEAAQABAAEAAIAAgACAAIAAgACAAIAAgACAAIAAgACAAIAAgACAAIAAgACAAIA
AgACAAIAAgACAAIAAgACAAIAAgACAAIAAgACAAIAAgACAAIAAgACAAIABAAFAAUABgAG
AAYABgAHAAUABwAIAAkACQAJAAkACQAKAAoACgAMAA4AEAARABIAEQARABEAEQARAA4A
DgAOAAwADAANAA0ADQALAAsACQAJAAgABwAHAAcABwAGAAYABQAFAAQABAACAAEAAAD/
/wAAAQADAAQAAgACAAIAAQD///////////3//f/8//z//P/8//7////+//j/7//v//X/
AAAPACIAOABTAG0AgACLAJoAoQCWAHsAXAA7ABYA9v/a/87/2P/k/+j/5//i/97/3f/l
/+3/8v/0//f/+f/4//j/+v/7//n/+f/6//j/+P/5//n/+f/5//n/+f/5//n/+f/5//n/
+f/5//n/+f/5//n/+f/5//n/+P/4//r/+//7//z/+v/6//v/+//7//v/+//7//v/+//7
//v//P/8//3//f////7//f/9//7//v///////v/+//7//v8AAAAAAAABAAAAAAAAAAEA
AQABAAEAAQADAAMAAwAEAAYABgAGAAcABgAGAAYABgAEAAQABAAEAAUABQAGAAYABAAE
AAQABAAEAAQAAwADAAQABAAFAAUABwAGAAYABgACAAIAAwADAAQABAAEAAQAAgACAAAA
//8AAP////////7//v///////v/+//3//P/7//v/+//8//z//P/7//v/+//7//z//P/7
//v/+//6//z//P/8//z//P/9//7//v/+//7//v/+//3//P/8//v//f/9//7//v/9//3/
/f/9//v/+//7//r/+v/7//v/+v/8//z//P/8//r/+v/5//n/+P/5//n/+f/7//z//P/8
//n/+f/4//f/9//4//j/+P/5//n/+f/5//n/+f/4//f/9//3//f/9v/3//f/9//3//b/
9v/1//X/9//3//j/+P/2//b/9v/2//b/9//3//f/9//3//f/9v/1//X/9f/1//T/9P/1
//X/9P/0//T/9P/0//T/9f/1//X/9P/z//P/9P/0//P/8//0//T/9P/0//L/8f/x//H/
8f/x//L/8v/x//D/7//v/+//7//v/+//8P/w//D/8P/y//L/8v/y//D/8P/x//H/7//v
//D/8P/v/+//7//v/+//7v/u/+7/8P/v/+//8P/w//D/8P/w//L/8v/y//L/8f/w/+//
7v/u/+7/7v/t/+3/7v/u/+7/8P/w/+//7v/s/+3/7v/u/+7/7P/s/+z/7v/s/+z/7P/s
/+7/7v/u/+7/7P/s/+z/7P/u/+7/7v/u/+z/7P/s/+z/7P/s/+z/7P/u/+7/7v/u/+z/
7P/s/+z/7P/s/+z/7P/u/+7/7v/u/+3/7P/r/+r/6v/q/+r/6v/p/+n/6v/q/+z/7P/t
/+3/7//w//H/8f/x//H/8f/y//L/8v/0//X/9v/2//b/9//3//f/9//3//b/9v/2//b/
9P/1//X/8//x//H/7//v/+7/7f/t/+3/7f/s/+z/6//r/+r/6v/p/+n/6f/p/+n/6//s
/+z/7P/s/+z/6//r/+v/6//r/+v/6v/o/+f/5v/q/+r/6f/k/97/2//f/+v/+P8LACQA
QgBdAHMAfgCLAJQAiQBuAE8AMAALAOr/zv/C/8b/0v/Y/9b/0f/Q/9D/1f/d/+P/5P/m
/+X/5//o/+r/6v/r/+n/5//o/+b/5v/n/+f/5//n/+f/5//p/+n/6f/p/+n/6f/p/+n/
6f/p/+n/6f/p/+n/6P/o/+r/6//r/+z/6v/q/+v/6//t/+3/7f/t/+//7//v/+//7v/u
/+//7//v/+7/7f/t/+//8P/y//P/8//0//X/9v/1//T/8//z//b/9v/2//f/+f/5//n/
+f/5//n/+f/6//z//P/8//3//P/8//z//P/8//z//P/8//z//f///wAA/v/+//7//v8A
AAAA/////wIAAgADAAMAAwACAAIAAgAAAAAAAQABAAAAAAAAAAAA/v/+//z/+//7//v/
/P/9//z//P/9//3/+//8//z//P/7//v/+//8//3//v/+/////v/9//3//P/9//3//f/8
//7//v/+//7//P/9//7//v/+//7//v/+/wAAAAABAAEAAwADAAQABAADAAMAAwADAAMA
AwADAAIAAAABAAEAAAACAAIAAgACAAQABAADAAMABgAHAAcABwAFAAYABgAGAAcABwAG
AAUABQAGAAYABgAHAAcABwAHAAgACQAJAAkACQAJAAkACAAJAAkACQAJAAoACgAJAAkA
CQAJAAoACgAKAAoACgAKAAoACwALAAsADQANAA0ADAAMAA0ADgAPAA4ADgAPAA8ADwAQ
ABEAEgAQABAAEQARABMAEgARABEAFAAUABMAEwAUABQAFAAUABYAFQAVABUAEwATABQA
FAAVABQAEwATABMAEwATABMAFAAUABQAFAAVABYAFwAYABYAFgAXABcAFwAXABgAGAAX
ABcAFwAXABcAFgAWABYAFgAVABUAFgAWABYAFgAWABQAFAAUABQAFgAWABYAFgAWABYA
FgAVABcAGAAYABgAGAAYABcAFgAWABcAGAAYABgAGgAaABoAGAAWABYAFgAWABYAFgAW
ABYAFgAWABYAFgAXABgAGQAaABgAGAAYABgAFwAWABUAFAAWABYAFgAWABYAFgAWABYA
FwAYABkAGgAYABgAGAAYABYAFgAWABYAGAAYABgAGAAYABgAGAAYABcAFgAVABQAFgAW
ABYAFwAXABgAGAAYABoAGwAbAB0AHAAdAB0AHQAdAB0AHgAeAB4AIAAhACIAJAAkACUA
JQAjACMAIwAgACIAIgAiACIAIwAjACEAHwAdABsAGwAaABkAGQAZABkAGgAaABkAGQAW
ABYAFQAVABUAFQAVABUAFgAWABYAFgAUABMAEwATABUAFQAVABUAGAAWABQAFAAWABMA
DgAIAAcACQAPAB4ALwBGAGAAfQCTAKAAqwC2ALEAmgB7AFoAOQAYAPz/6v/q//L//P/+
//n/9v/2//v/AQAHAAoADAALAAsADAAMAAwADQAPAA8ADgAOAA4ADwAPAA0ADQANAA0A
DQANAA0ADQANAA0ADQANAA0ADQANAA0ADQANAAwADAAMAA0ADQAOAA4ADgAPAA8ADwAP
AA8ADwANAA0ADQANAAwADAANAA0ADwAOAA0ADQAQABAAEQARAA8AEAARABIAEAAQABAA
EQAQABAAEAARABEAEQARABEAEwATABMAFAAUABQAFAAVABYAFgAWABYAFgAWABYAFgAT
ABMAFAAUABQAFAAUABQAFgAWABUAFQAUABQAFQAVABcAFgAWABYAEgASABMAEwAUABQA
FAAUABQAFAASABEAEAAPAA8ADwAPABAAEgATABEAEAAOAAwACwALAAsADAAOAA4ADQAN
AAsACwAMAAwACwALAAsACgAKAAoACgAKAAwADQAOAA4ADAAMAAwADAAOAA4ADwAPAA0A
DQAOAA4ADQANAA0ADQANAA0ADQAMAAwADQANAAwADgAOAA4ADgAMAAwACwALAAsACwAK
AAkACwAMAAwADAALAAsACgAJAAkACgAKAAoACgALAAwADQALAAsACgAJAAkACQAJAAgA
CAAJAAoACwAKAAoACQAJAAcABwAIAAgABgAGAAYABgAIAAkACQAJAAcABwAHAAYABwAH
AAcABwAGAAYABwAHAAYABgAGAAYABAAEAAUABQAFAAQAAwADAAYABgAFAAUABQAEAAMA
AgAEAAMAAwADAAMAAwAEAAQAAwACAAEAAQADAAMAAwADAAMAAgABAAAAAAAAAAAAAAD+
//7///////////8AAAAAAQABAAEAAQABAAAAAAAAAAAA/////wAAAAAAAAAAAAD+//7/
/v/+//7//v/+//7//v/+//7//f/7//z//P/8//7//v/9//z//P/9//7//v/+/wAAAAD+
//z//P/8//z//P/6//r/+v/6//r/+v/6//r/+v/6//r/+v/8//z//P/8//r/+v/6//r/
+v/6//r/+v/4//j/+P/4//j/+P/4//j/+P/4//j/+P/2//b/9v/2//n/+f/6//r/+P/4
//n/+f/5//r/+//7//3//f/9//7/AAAAAAIAAwAEAAQABAAFAAMAAwADAAMAAgACAAIA
AgAAAAEAAQD///3//f/7//v/+v/5//n/+f/5//j/+P/3//f/9v/2//X/9f/1//X/9f/1
//b/9v/2//b/9v/1//X/9f/1//X/9f/1//T/9P/0//T/9P/x/+r/5P/h/+X/7/8AABUA
LABKAGkAfwCKAJcAoACXAH4AXwA+AB0A+v/a/8r/zP/Y/97/3v/Z/9b/1v/b/+P/5//q
/+7/7//v//D/8P/w//H/8//x/+7/8P/w//H/8f/x//H/8f/x//H/8f/x//H/8f/x//H/
8f/x//H/8f/x//H/8f/w//D/8P/x//H/8v/y//L/8//z//P/8//z//P/8f/x//H/8f/0
//T/9f/1//X/9P/z//P/9P/0//X/9f/1//b/9//4//j/+P/4//n/+v/6//r/+//7//v/
+//7//v/+//7//z//P/8//z//f/+//7//v/+//7//v/+//7//f/9//7//v/+//7//v/+
//7//v/9//3//v/+//////////7//v/+//z//P/9//3//v/+//7//v/+//7//P/7//r/
+f/5//n/+P/4//n/+f/5//r/+v/6//b/9f/0//T/9v/2//X/9f/1//X/9v/2//f/9//3
//b/9v/2//b/9v/2//f/+P/4//j/+P/4//j/+P/4//n/+f/5//n/+v/6//n/+f/5//n/
+f/5//n/+P/4//n/+f/4//j/+P/4//j/+P/4//f/9//4//n/+f/5//n/+v/6//r/9//3
//b/9f/3//j/+P/4//f/9//3//f/+P/5//n/+f/5//n/+f/4//f/9//3//f/+P/4//f/
9//3//f/+P/4//j/+P/4//j/+P/5//n/+f/5//n/+f/4//f/9//3//f/+P/4//n/+f/4
//j/+P/4//j/+P/5//n/9//2//X/9f/4//j/9//3//j/+P/4//j/+P/3//f/9//3//f/
+P/4//f/9v/1//X/9f/1//X/9f/2//b/9v/2//b/9v/2//b/9v/2//f/9//3//f/+P/4
//f/9//3//f/9//2//b/9v/2//X/9f/2//b/9v/2//b/+P/4//j/+P/2//b/9v/2//b/
9v/2//X/9f/2//b/9v/0//T/8//y//T/9f/2//b/9v/4//j/+P/4//b/9v/2//b/9P/0
//T/9P/2//b/9v/2//j/+P/4//j/9//2//X/9P/0//T/9P/0//b/9v/2//b/9P/0//T/
9P/0//T/9P/0//P/8//0//T/9v/2//f/9//5//r/+//7//v/+//7//z/+v/6//z//f/8
//z//P/9/////////////P/8//z//P/8//3//f/7//n/+f/3//f/9v/1//X/9f/1//T/
9P/z//P/8v/y//H/8v/z//T/9f/0//T/8//y//T/9P/z//P/8f/x//H/8f/x//D/8P/w
//D/8v/v/+j/4v/h/+f/8f8AABMAKgBIAGUAeQCGAJUAnACRAHYAVwA2ABEA8P/W/8j/
zP/Y/9z/3P/Z/9b/2P/d/+H/5//q/+r/6//r/+z/7P/s/+v/6f/p/+z/7P/s/+3/7f/t
/+3/7f/t/+//7//v/+//7f/t/+3/7f/r/+v/6//r/+3/7f/s/+z/7P/t/+3/7v/s/+z/
7f/t/+//7//v/+//7//v/+//7//u/+7/7//v//H/8P/v/+//8P/w//H/8f/v//D/8f/y
//L/8v/y//P/9v/2//b/9//2//X/9P/z//X/9f/1//b/9v/2//b/9//3//b/9f/0//b/
9v/2//b/9//3//j/+P/2//b/9v/2//j/+P/3//f/9v/2//f/9//3//b/9v/2//T/9P/1
//X/9v/2//b/9v/2//b/9P/z//L/8f/x//H/8f/y//T/9f/0//T/8//y//D/7//u/+7/
7v/u/+3/7f/v/+//8P/w//H/8f/x//D/7v/u/+7/7v/w//H/8v/y//L/8v/y//L/8v/y
//P/8//x//H/8v/y//H/8f/x//H/7//v/+//7v/w//H/8f/w//L/8v/y//L/8P/w/+//
7//w//H/8f/x//D/8P/v/+7/7//v/+7/7f/r/+z/7P/s/+z/7f/u/+//7v/v/+//7//v
/+//7//u/+//7//v/+//7v/u/+3/7f/t/+3/7v/u/+7/7v/u/+7/7v/v/+//7//v/+//
7//u/+//7//v/+//7v/u/+//7//u/+7/7v/u//D/8P/x//H/7//u/+3/7f/w//D/7//v
/+7/7v/u/+7/7P/r/+v/6//s/+3/7//w/+//7v/t/+3/7f/t/+3/7f/u/+7/7v/u/+7/
7v/u/+7/7v/u/+//7//v/+//8P/w/+3/7f/t/+3/7//u/+7/7v/u/+3/7f/u/+z/7P/s
/+z/7v/u/+7/7v/v//D/8f/y//D/8P/w/+//7f/u/+7/7v/s/+z/6//q/+v/7f/v//D/
8P/y//D/7v/u//D/8P/w//D/8P/w//D/8P/w//D/8P/w//D/8P/w//D/8v/y//L/8v/0
//T/9P/1//P/9P/0//T/9P/1//X/9//6//v/+//7//3//f/+//7//P/+////AAD+//7/
//////////////z//P/8//z//P8AAAEAAAD//////f/9//z/+f/5//n/+f/6//r/+f/5
//j/+P/3//f/9//3//f/9//2//b/9v/2//j/9//3//f/+f/5//n/+f/6//r/+P/4//j/
9//y/+z/6//x//v/CgAdADYAVABzAIkAlACjAKwAnwCCAGUARgAjAAQA7P/g/+T/7v/2
//b/8//w//D/+f8BAAUACgAMAA8ADQAKAAoADAANAA0ADQAMAA4ADgAPAA8ADwAPAA8A
DwAQABEAEgATABUAFQAVABUAFQAVABUAFQAWABcAFwAYABgAGQAZABoAGwAcAB4AHwAg
ACEAIgAjACMAIwAjACMAJAAkACUAJQAmACYAJgAnACgAKAApACkAKQAqACsALAAuAC4A
LgAvADAAMAAwADEAMQAxADEAMQAyADMANAA2ADQANAA0ADUAOAA4ADgAOAA6ADoAOgA6
ADkAOQA6ADoAPAA8ADwAPAA+AD4APQA9AD4APgA/AD8AQQBAAEAAQABAAEAAQQBBAEEA
QAA/AD4AQABAAD4APQA8ADsAOwA7ADoAOgA7ADsAOQA6ADoAOgA5ADkAOQA6ADoAOgA5
ADkAOQA5ADoAOgA7ADsAOwA6ADoAOgA6ADoAPAA9AD4APgA+AD4APgA+AD4APgA/AD8A
PwA/AEAAQAA/AD8APwA/AD8APwA/AD4APAA9AD0APAA8ADwAPAA8AD0APgA+AD8APwA/
AD4APQA7ADwAPAA8ADkAOQA4ADcAOAA6ADsAPAA9AD0APQA9ADwAPQA9AD0AOgA5ADgA
NgA3ADcANwA3ADgAOAA3ADcANQA1ADYANgA0ADQANAA0ADYANwA3ADcANQA1ADUANAAz
ADMAMwAzADQANAA1ADUANAA0ADQANAAyADIAMwAzADUANAAzADMAMwAyADAALwAyADIA
MgAyADAALwAvAC8ALwAvADAAMAAxADAALwAvAC8ALwAvAC8ALgAuAC4ALgAsACwALAAs
ACwALAAtAC0AKwArACwALAArACsAKwArACsAKgAqACoALAArACsALAAqACoAKgAqACgA
KAAoACgAKAAoACgAKAAnACYAJQAjACQAJgAnACgAKQAqACoAKgAnACcAJwAmACQAJAAi
ACQAJAAkACQAJAAkACQAJAAkACQAJgAmACYAJgAlACQAIwAiACIAIgAiACIAIgAiACIA
IgAhACAAHwAeACAAIAAhACEAIgAiACIAIgAhACEAIwAkACUAJQAlACUAIwAkACQAJAAo
ACkAKgAqACgAKQApACkAKQApACYAJgAmACYAJgAnACUAIwAhACEAHwAfAB4AHQAfAB8A
HwAeABwAGwAbABoAFwAVABQAEwAUABUAFgAYABgAGAAYABgAFwAXABcAFwAXABcAFwAW
ABQAEgAUABQAEQAOAAgAAQADAAsAGgArAD4AWgB7AJcApgC1AMAAvwCsAIsAagBFAB4A
/P/k/+D/7P/2//j/9f/y//D/8//7/wEABAAEAAUABQAEAAYABgAFAAUABQAGAAYABgAH
AAcABgAFAAQAAwABAAEAAQABAAEAAQABAAEA/////////////////v/+//z//f/9//7/
/P/8//3//f////////////3//f/9//3//v/+//////////7//f/9//7//v//////AQAC
AAMABAADAAIAAQABAAIAAgACAAMAAgABAAAA//8CAAMABAAGAAYABgAGAAcABgAGAAYA
BgAGAAYABgAGAAUABQAGAAYACAAIAAgACAAGAAYABQAFAAYABgAHAAcABwAGAAYABgAG
AAYABwAHAAUABAADAAIAAAD+//r/9//4//f/9//3//T/9P/1//X/8//0//T/9P/y//H/
8P/w//D/8P/v/+//7f/t/+7/7v/x//H/8f/w//L/8v/y//L/8f/x//H/8P/y//L/8v/y
//D/8P/x//H/7//v//D/8P/x//H/8f/x//H/8f/x//D/7v/v/+//7v/u/+7/7v/u//D/
8P/v/+//7v/v/+//7//t/+7/7v/u/+3/7f/s/+v/7f/u/+7/7v/v/+//7//v/+7/7//v
/+//7f/t/+3/7P/r/+v/6//r/+z/7P/r/+v/7f/t/+7/7v/v//D/8f/y//H/8f/w/+//
7f/t/+3/7P/s/+3/7v/v//D/8P/x//H/7v/u/+7/7v/u/+7/7//v//D/8P/w//H/8P/w
/+//7//w//D/8P/w//L/8f/x//H/8P/v/+//7v/v/+7/7f/t/+7/7//w//H/8v/y//L/
8v/w//D/8P/w//D/8P/x//H/8f/x//L/8v/x//H/8f/x//P/8v/y//L/9P/z//P/9P/0
//T/9P/0//T/9P/0//T/9P/0//T/9P/0//T/9P/z//X/9v/2//b/9v/2//X/9P/0//X/
9v/2//b/9v/0//b/9v/2//b/9v/2//j/+P/4//j/9v/2//b/9v/2//b/9v/2//j/+P/4
//j/+//8//3//v///wAAAQACAAQABAAEAAQABgAGAAYABgAGAAYABgAGAAgACAAIAAgA
BwAGAA==
         </WaveFormData>
      </LeadData>
   </Waveform>
</RestingECG>
