# Supplementary material for: Detection of Left Atrial Enlargement Using a Convolutional Neural Network-Enabled Electrocardiogram
Source: Front Cardiovasc Med. 2020 Dec 17;7:609976. doi: 10.3389/fcvm.2020.609976 (PMC7773668; doi:10.3389/fcvm.2020.609976)
Supplement: Supplementary file 1 [file Data_Sheet_1.ZIP › hyp/1802010173_8163_0000000U.XML]

<?xml version="1.0" encoding="Windows-1252"?>
<!DOCTYPE RestingECG SYSTEM "restecg.dtd">
<RestingECG>
   <PatientDemographics>
      <PatientID>1802010173</PatientID>
      <PatientAge>71</PatientAge>
      <AgeUnits>Years</AgeUnits>
      <Gender>Male</Gender>
      <PatientLastName>gongdajin</PatientLastName>
   </PatientDemographics>
   <TestDemographics>
      <DataType>Resting</DataType>
      <Site>1</Site>
      <AcquisitionDevice>MAC55</AcquisitionDevice>
      <Status>Unconfirmed</Status>
      <Priority>Normal</Priority>
      <AcquisitionTime>09:57:48</AcquisitionTime>
      <AcquisitionDate>07-10-2015</AcquisitionDate>
      <CartNumber>1</CartNumber>
      <AcquisitionSoftwareVersion>009C</AcquisitionSoftwareVersion>
      <XMLSourceVersion>MAC5000 v1.0</XMLSourceVersion>
   </TestDemographics>
   <RestingECGMeasurements>
      <VentricularRate>84</VentricularRate>
      <AtrialRate>84</AtrialRate>
      <PRInterval>200</PRInterval>
      <QRSDuration>108</QRSDuration>
      <QTInterval>386</QTInterval>
      <QTCorrected>456</QTCorrected>
      <PAxis>31</PAxis>
      <RAxis>15</RAxis>
      <TAxis>1</TAxis>
      <QRSCount>13</QRSCount>
      <QOnset>209</QOnset>
      <QOffset>263</QOffset>
      <POnset>109</POnset>
      <POffset>166</POffset>
      <TOffset>402</TOffset>
      <ECGSampleBase>500</ECGSampleBase>
      <ECGSampleExponent>0</ECGSampleExponent>
   </RestingECGMeasurements>
   <Diagnosis>
      <Modality>Resting</Modality>
         <StatementCount>2</StatementCount>
         <LabelText>12SL ��ϳ���</LabelText>
      <DiagnosisStatement>
         <StmtFlag>ENDSLINE</StmtFlag>
         <StmtText>�������</StmtText>
      </DiagnosisStatement>
      <DiagnosisStatement>
         <StmtFlag>ENDSLINE</StmtFlag>
         <StmtText>���� ECG</StmtText>
      </DiagnosisStatement>
   </Diagnosis>
   <Waveform>
      <WaveformType>Rhythm</WaveformType>
      <WaveformStartTime>0</WaveformStartTime>
      <NumberofLeads>8</NumberofLeads>
      <SampleType>CONTINUOUS_SAMPLES</SampleType>
      <SampleBase>500</SampleBase>
      <SampleExponent>0</SampleExponent>
      <HighPassFilter>16</HighPassFilter>
      <LowPassFilter>150</LowPassFilter>
      <ACFilter>NONE</ACFilter>
      <LeadData>
         <LeadByteCountTotal>10000</LeadByteCountTotal>
         <LeadTimeOffset>0</LeadTimeOffset>
         <LeadSampleCountTotal>5000</LeadSampleCountTotal>
         <LeadAmplitudeUnitsPerBit>4.88</LeadAmplitudeUnitsPerBit>
         <LeadAmplitudeUnits>��V</LeadAmplitudeUnits>
         <LeadHighLimit>2147483647</LeadHighLimit>
         <LeadLowLimit>268435456</LeadLowLimit>
         <LeadID>I</LeadID>
         <LeadOffsetFirstSample>0</LeadOffsetFirstSample>
         <FirstSampleBaseline>0</FirstSampleBaseline>
         <LeadSampleSize>2</LeadSampleSize>
         <LeadOff>FALSE</LeadOff>
         <BaselineSway>FALSE</BaselineSway>
         <ExcessiveACNoise>FALSE</ExcessiveACNoise>
         <MuscleNoise>FALSE</MuscleNoise>
         <LeadDataCRC32>1684653909</LeadDataCRC32>
         <WaveFormData>
8v/y//L/8v/y//L/8v/y//z/BgAQABoANQBOAGcAgACaALIAygDiANIAwgCyAKIAeQBQ
ACcA/v/z/+j/3f/S/9X/2P/b/97/4//m/+n/7P/t/+7/7//w//H/8v/z//T/8v/y//L/
8v/0//T/9P/0//T/9P/0//T/9P/0//T/9P/0//T/9P/0//T/9P/0//T/9P/0//T/9P/2
//b/9v/2//b/9v/2//b/+P/4//j/+P/2//b/9v/2//b/9v/2//b/+P/4//j/+P/5//r/
+//8//r/+v/6//r/+//8//3//v/+//7//v/+/wAAAAAAAAAAAgACAAIAAgAEAAQABAAE
AAUABgAHAAgACAAIAAgACAAJAAoACwAMAA0ADgAPABAAEgASABIAEgATABQAFQAWABQA
FAAUABQAFAAUABQAFAASABIAEgASAA8ADgANAAwACwAKAAkACAAHAAYABQAEAAMAAgAB
AAAA/v/+//7//v/8//z//P/8//z//P/8//z//P/8//z//P/8//z//P/8//r/+v/6//r/
/P/8//z//P/8//z//P/8//r/+v/6//r/+v/6//r/+v/6//r/+v/6//r/+v/6//r/+v/6
//r/+v/6//r/+v/6//r/+v/6//r/+v/6//r/+v/8//z//P/8//z//P/8//z//v/+//7/
/v///wAAAQACAAAAAAAAAAAAAgACAAIAAgADAAQABQAGAAcACAAKAAsADAAMAAwADQAO
AA0ACgAIAAoACgAIAAgACAAIAAgABgAFAAQAAgABAPz/+//5//f/9//3//f/9v/2//b/
9v/2//f/9//2//X/9f/1//X/9P/y//L/8f/x//H/8f/v//H/8f/v/+//8P/w/+//7//v
/+//7//u/+7/7//w//D/8P/u/+7/7v/t//X/8//v//L/8v/u/+7/8v/z//7/CgAZACsA
QgBfAHkAlwCyAM0A5QDuAOMAxwCiAG0AMwAIAPb/5f/U/87/z//T/9X/1//b/+H/4v/m
/+f/5f/o/+7/7v/s//D/8v/u//D/8P/w//D/8f/x/+3/7//v/+//7//y//L/8v/y//L/
8//z//L/8P/x//H/8f/z//P/9P/0//T/9P/0//T/9P/0//T/9P/y//L/8//z//P/8v/y
//P/8//z//T/9P/2//b/9v/2//X/9f/1//b/9v/3//f/+P/4//n/+f/6//z//P/8////
/v/9//z//P/9//7/AAADAAIAAwADAAMAAQACAAMAAwAFAAUABwAHAAUABgAGAAYACQAK
AAsACwANAA0ADgAOAA4ADgAOABAAEQASABMAFAASABIAEgASABAAEAAQABAADwAOAA0A
DAAJAAcABwAHAAYABAADAAIA///+//7//P/+//////////7//P/7//r/+v/6//r/+f/4
//j/+P/4//b/9v/2//b/9//3//b/9v/2//b/9v/2//j/+P/4//j/+P/3//f/9//3//j/
+P/4//f/9v/1//P/9P/1//T/9//1//b/9v/2//b/9v/2//b/9v/1//X/9f/2//b/9v/2
//j/+P/3//f/+P/4//j/+P/6//z/+v/6//z//P/8//z//v//////AAD+//7//v////3/
AAAAAAEAAAABAAIAAwAEAAYABwAHAAgABgAHAAkACQAHAAYABgAGAAIAAgACAAIAAgAA
AP///v/6//n/9v/1//X/8//z//P/9f/0//T/9P/z//L/8P/v/+//7//w//H/7//u/+7/
7v/t/+3/7f/t/+v/7f/t/+v/6f/q/+r/6f/q/+v/7P/t/+r/6v/r/+z/7P/s/+z/7P/u
/+3/7f/v/+3/7P/s/+r/6P/s//P//P8CAA0AHwA0AE0AaQCFAKAAvQDRANoA1QC/AJwA
bwA1AAQA8v/p/9T/yP/L/83/0f/X/9n/2f/c/+D/4//n/+j/6P/o/+j/6v/u//D/7v/u
/+z/7P/t/+3/7f/r/+v/6//r/+7/7v/u/+7/7P/t/+3/7P/u/+//7//v/+//7//w//D/
8P/w//D/8P/y//L/8v/y//D/8P/x//H/8f/w//D/8f/z//P/9P/0//T/9P/0//T/8//z
//P/9P/0//X/9f/2//j/+f/5//r/+P/4//j/+//7//v/+//8//7//v///wEAAgADAAMA
AwADAAQABQAFAAUABQAHAAcABwAIAAgACAAJAAoACwALAA0ADQAOAA4ADgAOAA4AEAAQ
ABAAEAAQABAAEAAQABAADgAOAA4ADgANAAwACwAKAAcABQAFAAUABAACAAEAAAD///7/
/v/8//3//f/8//v/+f/4//j/+P/6//r/+v/5//b/9v/2//b/9v/2//b/9v/1//X/9P/0
//b/9v/2//b/+P/4//j/+P/2//X/9f/1//P/9P/0//T/9v/2//b/9f/3//f/9f/3//f/
+P/4//j/9v/2//b/9v/4//f/9//3//b/9v/2//b/+P/4//f/9//4//j/+P/4//j/+v/4
//j/+v/6//r/+v/4//n/+f/6//r/+v/6//v//f/8//z//f/8//z//v/+//z//v///wAA
AQACAAMAAwACAAIABAAFAAcABwAFAAQABAAEAAAAAAAAAAAAAgAAAP///v/6//n/9v/1
//T/8//0//X/8//y//L/8v/w//D/7//v/+7/7f/t/+3/7//u/+7/7v/r/+v/6//r/+v/
7f/t/+v/6//s/+z/6//r/+v/6//r/+r/6v/r/+z/6v/q/+r/6v/q/+n/6//v/+3/7P/s
/+z/7v/y//X//v8EAA0AHwA2AFEAawCFAJ4AswDHANIAyQCzAJQAawA1AAoA9v/n/9T/
yv/N/9H/1f/Z/9v/2//e/+T/5f/l/+b/6v/s/+z/7v/w//D/7v/w//D/7v/t/+//7//v
/+//7//v/+7/7v/u/+7/7v/v/+//7v/w//H/8f/x/+//7//w//D/8v/y//L/8v/w//D/
8P/w//H/8v/0//X/9f/0//T/9f/z//P/9P/0//T/9P/0//T/9f/1//X/9v/2//f/9//4
//r/+//7//z/+v/6//r//f/9//3//f/+//7//v///wEAAAABAAEAAQADAAQABQAFAAUA
BQAHAAcABwAIAAgACAAIAAgACAAHAAgACQALAAwADAAMAAwADgAOAA4ADgAOAAwADAAM
AAwACgAKAAoACgAHAAYABQAEAAUAAwADAAMAAgAAAP///v/9//z//P/6//n/+f/4//f/
9//2//b/9v/2//b/9v/1//T/9P/0//T/9P/0//T/9P/1//X/9P/0//b/9v/2//b/9P/0
//T/9P/0//P/8//z//P/9P/0//T/8v/y//L/8f/z//P/8f/z//P/9P/0//T/8v/y//L/
8v/0//P/8//z//L/8v/y//L/9P/0//P/8//z//L/8f/w//H/9P/z//T/9P/0//T/9P/0
//X/9f/2//b/9v/2//f/9//2//b/9//4//j/+v/6//r/+//7//v//f///wAAAAAAAAAA
AAABAAEAAAAAAAAAAQADAAMAAQAAAAAAAAD+//7//v/+//7//P/7//r/+v/5//b/9f/z
//H/8f/x/+//7v/u/+7/8P/w/+//7//s/+v/6//r/+3/7P/s/+z/6f/p/+n/6f/n/+n/
6f/n/+X/5v/m/+X/5//n/+f/5//m/+b/5//o/+r/6v/q/+r/6v/n/+n/6//p/+j/6v/q
/+j/7P/z//j/AAAPACMAOABPAGsAiQCiALkA0wDkANsAvQCYAG0ANwAMAPz/7f/Y/87/
z//T/9n/2//Z/93/4v/i/+H/5f/o/+j/6P/o/+j/6P/q/+r/6v/q/+j/5f/n/+3/6//r
/+v/6//q/+r/6v/q/+j/6f/p/+j/6v/r/+v/6//p/+n/6v/q/+r/6v/q/+r/6v/q/+r/
6v/q/+r/6//r/+v/6v/q/+v/7P/t/+//8P/v/+7/7f/s/+3/7f/t/+7/8P/x//H/8v/y
//P/8//0//L/8v/y//X/9//3//f/+P/2//b/9//5//r/+//7//v//f/+///////9//3/
////////AAAAAAAAAQACAAMAAwADAAMABAAEAAYABgAGAAgACAAIAAgACAAGAAYABgAG
AAYABgAGAAYABQAEAAMAAgABAP///////wAA/v/9//z/+f/4//j/9v/1//X/9P/z//P/
8v/y//L/8v/y//L/8f/w//D/8P/w//L/8v/y//L/8f/x//D/8P/u/+7/7v/u//D/8P/w
//D/8P/v/+//7//t/+7/7v/u//D/8P/w/+//7//v/+3/7//v//D/8P/w//D/8P/w//D/
7v/t/+3/7f/u/+7/7v/u/+z/7P/r/+v/7P/s/+z/7P/t//D/7//w/+//7v/t/+z/7v/v
/+//8P/u/+7/7v/v//H/8P/w//H/8f/w//H/8P/y//P/8//z//P/9f/1//X/9P/1//X/
9f/4//j/+//8//3//v/9//3//P/8//7///8BAAEA///+//7//v/8//z//P/8//z/+v/5
//j/9v/1//L/8f/t/+v/6//r/+3/7P/s/+z/6v/q/+n/6f/q/+n/6f/p/+n/6P/o/+j/
5f/l/+X/5f/k/+f/6P/n/+b/5v/l/+P/4//j/+P/4//i/+L/4//k/+b/5v/m/+b/6v/l
/+X/5f/n/+b/5v/m/+T/6P/x//b//P8LAB8ANgBPAGsAiQCmAL8A0wDkAOEAxQCgAHEA
OQAMAPj/6//W/8r/zf/R/9X/2f/X/9f/2v/g/+X/4//i/+T/6P/q/+j/6P/o/+j/6v/o
/+j/5//n/+f/5f/l/+X/5f/o/+j/6P/o/+j/6f/p/+j/6P/p/+n/6f/n/+f/6P/o/+j/
6P/o/+j/6v/q/+r/6v/q/+r/6//r/+n/6P/o/+n/6v/r/+3/7v/t/+z/6//q/+z/7f/u
//D/7v/v/+//8P/u/+//7//w//L/8v/y//X/8//z//P/9P/2//b/9//5//j/+f/5//n/
+f/6//v/+//7//v//f/9//3//v/+//7//f/+//////8BAAEAAgACAAQABAAEAAYABgAG
AAYABgAEAAQABAAEAAMABAAFAAYABAACAAAA/v/+//3//v////3/+v/4//b/9v/2//f/
9v/z//P/8v/x//H/8P/w//D/8v/y//L/8f/w//D/8P/w/+7/7v/u/+7/8f/x//D/8P/u
/+7/7v/u//D/8P/w//D/7v/t/+3/7f/v//D/8P/w/+7/7v/u/+3/7f/t/+v/7f/t/+7/
7v/u/+7/7v/u/+7/7v/t/+3/7f/u/+7/7v/u//D/8P/v/+//7v/u/+7/7v/u//D/7v/u
//D/8P/w//D/7//v/+7/7v/w//D/8P/x//H/8P/w//H/8P/w//L/8v/0//X/9f/1//X/
9//3//f/9v/3//f/9//6//r/+v/7//r/+P/6//7///8AAAEAAgADAAMAAgACAAIAAwAF
AAUAAwACAAIAAgD+//7//v/+/wAA/v/9//z/+v/5//b/9f/x/+//7//v//D/8P/x//L/
8P/w/+//7//u/+3/7f/t/+3/7P/s/+z/6//r/+v/6//r/+3/7f/r/+n/6v/q/+n/6//r
/+v/6//o/+j/6f/q/+z/7P/s/+z/6v/r/+v/7f/t/+7/7P/q/+z/8v/5/wQAEAAhADkA
UABpAIkApwDAANsA7QDqANMArwCAAE0AGwD8/+7/3f/Q/8z/0//d/9//3f/f/+P/5P/q
/+3/6//o/+z/8v/w/+z/7v/y//T/9P/w//D/8//x//H/7//v/+//7//x//L/8//0//L/
8//z//L/8v/z//P/8//x//H/8v/y//T/9P/0//T/9P/0//T/9P/y//L/8//z//X/9P/0
//X/8//z//T/9P/2//b/9v/2//f/9//3//j/+P/5//n/+v/6//v/+//8//z//P/8////
AQABAAEAAgACAAIAAwAFAAQABQAFAAUABwAIAAkACQAHAAcACQAJAAsADAAMAAwADwAQ
ABEAEQAPAA8AEAAQABQAFAAUABYAFgAWABYAFgAWABYAFgAWABQAFAAUABQAEwASABEA
EAAPAA0ADQANAAwACgAJAAgABQAEAAQAAgADAAMAAgABAP///v/+//7/AAAAAAAA//8A
AAAAAAAAAP7//v/+//7///////7//v/8//z//P/8//z//P/8//z//P/7//v/+//7//z/
/P/8//z//P/8//v/+f/5//f/+f/5//r/+v/6//z//P/8//z//P/7//v/+//6//r/+v/6
//r/+v/5//n//P/8//z//P/7//z/+f/4//b/9v/2//b/9//5//r//P/7//r/+f/5//v/
+v/6//v/+v/6//z//P/+////////////AQABAAEAAgADAAMAAwAEAAQABgAIAAgACAAI
AAgACwALAAoACgAIAAkACwALAAsACgAKAAoABgAGAAYABgAGAAQAAwACAAAA///8//v/
9//1//X/9f/2//b/9//4//b/9v/1//X/8v/x//H/8f/z//L/8v/y//H/8f/x//H/7//x
//H/7//v//D/8P/v/+//7//v/+//8P/w//H/8v/y//L/8v/y//D/8f/t//H/9f/w/+7/
8P/u//L/+/8CAAwAHQAxAEoAZQCDAJ8AugDTAOsA9ADlAMMAmABjACkABAD0/+X/0v/M
/9H/1//b/9//3//h/+b/6v/n/+X/6P/w//L/8P/w//L/8v/0//L/7v/w//P/8f/x//H/
8f/x//H/8v/y//L/8v/y//P/8//y//L/8//z//P/8//z//T/9P/0//T/9P/0//T/9P/0
//T/8v/y//P/8//z//L/8v/z//P/8//0//T/9v/2//b/9v/1//X/9f/2//j/+f/5//r/
+P/5//n/+v/8//z//P///////////wAAAAAAAAEAAwAEAAUABQAFAAMABAAFAAUABwAH
AAkACQALAAwADAAMAAsADAANAA0ADwAPABAAEAAUABQAFAAWABQAFAAUABQAFgAWABYA
FgASABIAEgASABEAEAAPAA4ADQALAAsACwAIAAYABQAEAAUABAAEAAIA//////7//f//
//7//v/+/wAAAAAAAP///v/+//7//v/8//z//P/8//3//f/8//z//v/+//7//v/8//z/
/P/8//7//f/9//3/+//8//z//P/8//z//P/7//v/+//5//v/+//8//z//P/8//z//P/8
//z/+//7//v//P/8//z//P/8//z/+//7//r/+v/6//r//P/+//z//P/8//z//P/8//v/
+//6//r/+v/6//r/+//7//r/+v/7//z//P/+//7/AAABAAEAAQD//wEAAQABAAAAAQAB
AAEACAACAAAAAwAGAAkADAALAAsACgAKAAgACQALAAsACQAIAAgACAAGAAYABgAGAAYA
BAADAAIAAAD///z/+//7//n/+f/5//f/9v/2//b/9v/2//X/9f/1//X/9v/3//b/9P/z
//L/8v/z//T/9f/x//P/8//x//H/8v/y//H/8f/x//H/8f/x//L/9P/2//T/9P/0//T/
8v/1//f/8//z//T/9P/0//T/+P///wgAFAAlADkAVABxAIsApwDAANkA7wD0AN8AtwCI
AFUAHwAAAPT/5f/W/9L/1//b/+H/4//h/+H/6P/u/+//7//y//b/9v/4//b/9v/4//j/
+P/2//j/+f/3//P/9f/1//X/9f/2//b/9v/2//j/+f/5//j/9v/3//f/9//5//n/+v/6
//j/+P/4//j/+P/4//j/+P/4//j/+f/5//v/+v/6//v/+f/5//r/+v/8//z//P/8//v/
+//7//z//v//////AAD+//////8AAAIAAgACAAUAAwADAAMABAAGAAYABwAJAAgACQAJ
AAkACQAKAAsACwALAAsADQANAA0ADgAOAA4AEQASABMAEwATABMAFAAUABYAFgAWABgA
FgAWABYAFgAWABYAFgAWABQAFAAUABQAEwASABEAEAANAAsACwALAAoACAAHAAYAAwAC
AAIAAAABAAEAAAD//////v/+//7//P/8//z/+//8//z//P/8//r/+v/6//r/+//7//r/
+v/6//r/+v/6//r/+v/6//r/+P/3//f/9//5//r/+v/6//r/+v/6//n/+f/5//f/+f/7
//z//P/8//r/+v/6//r/+v/5//n/+f/8//z//P/8//r/+v/5//n//P/8//z//P/6//z/
+v/6//z//P/8//z//P/9//3//v/+//7//v///////v/+////AQACAAUABgAFAAUABAAD
AAUABwAHAAYABwAIAAkACgANAA0ADAAMAAwADQAPAA8ADwAOAA4ADgAMAAwADAAMAAwA
CgAJAAgABgAFAAIAAQABAP////////3//P/8//z//v/+//3//f/8//v/+//7//v/+v/6
//r/+f/5//n/+f/3//n/+f/3//f/+P/4//f/9//3//f/9//2//b/9//4//b/9v/2//b/
9v/3//f/9f/1//b/9v/4//T/8P/1/wIADAATACMAOABPAGkAhQCgALcAzQDeAOEAzwCy
AIkAVQAiAAQA9f/g/9L/0f/X/93/3//h/+f/6P/k/+f/6//u//L/9P/0//L/8v/0//b/
9P/2//b/9f/1//f/9//3//f/9//2//b/9v/2//b/9//3//b/9v/3//f/9//3//f/+P/4
//j/+P/4//j/+P/4//j/+P/6//r/+//7//n/+P/4//n/+f/5//r/+v/6//r/+v/6//v/
+//7//z//v//////AAD+//////8AAAIAAgACAAUABQAFAAUABgAGAAYABwAJAAgACQAJ
AAkACwAMAA0ADQAPAA8AEQARAA8AEAAQABAADwAQABEAEQARABEAEgASABQAFAAUABYA
FAAUABQAFAAUABQAFAAUABQAFAAUABQAEwASABEAEAAPAA0ADQANAAoACAAHAAYABgAG
AAcABgAFAAUABAADAAEAAAAAAAAAAgACAAIAAQACAAIAAgACAAAAAAAAAAAAAQABAAAA
AAAAAAAAAAAAAAIAAgACAAIAAgABAAEAAQABAAIAAgACAAAAAAAAAP//AQABAP//AQAD
AAQABAAEAAIAAgACAAIAAgABAAEAAQACAAIAAgACAAIAAgABAAEAAAAAAAAAAAAAAAIA
AAAAAAAAAAAAAAAA/v//////AAACAAIAAgADAAMAAgACAAMAAgACAAQABAACAAMAAwAD
AAUABwAHAAcADAAMAAwADAAMAAwADwAPAA4ADgAQABEAEwATAA8ADgAOAA4ADgAOAA4A
DgAOAAwACwAKAAgABwAEAAMAAwABAAEAAQAAAP7//f/8//z//P/7//v/+v/5//n/+f/7
//r/+v/6//f/9//3//f/9//5//n/9//3//j/+P/3//f/9//3//f/9P/0//X/9v/2//b/
9v/2//j/9//3//n/+f/2//b/+P/4//j/+/8EAAwAFQAnADwAVQBvAIsApgC/ANUA6gDr
ANUAtgCNAFcAKAASAAEA6v/c/9n/2//j/+f/5f/j/+j/8P/x/+//8P/y//T/+P/4//b/
9v/4//b/8v/y//f/9//3//b/9f/0//P/9v/2//b/9v/0//X/9f/0//X/9//4//n/9//3
//j/+P/4//j/+P/4//j/+P/4//j/+P/4//n/+f/5//j/+P/5//n/+f/6//r//P/8//z/
/P/8//v/+v/6//z//f/9//7//v//////AAAAAAAAAAADAAEAAQABAAIABAAEAAUABwAG
AAcABwAHAAkACgALAAsACQAJAAsACwALAAwADAAMAA8AEAARABEAEAAPAA8ADgASABIA
EgAUABIAEgASABIAFAAUABQAFAAQABAAEAAQABAAEAAQABAADQALAAsACwAIAAYABQAE
AAQABAAFAAQAAQABAAAA//////7//v/+/wAAAAAAAP///P/8//z//P/+//7//v/+//3/
/f/8//z/+v/6//r/+v/7//z//f/+//z/+//7//v/+//8//z//P/8//z//P/7//v/+//5
//v/+//8//z//P/6//r/+v/6//r/+f/5//n//P/8//z//P/7//r/+P/3//r/+v/6//r/
+v/8//r/+v/6//r/+v/6//r/+//7//z//P/8//z//f////7//v///wAAAAACAAIAAgAD
AAMAAwABAAMAAwADAAAABQAJAAgACgAKAAoACgALAAsACgAKAAoACwANAA0ACQAIAAgA
CAAHAAgACQAKAAgABgAFAAQAAgABAP7//f/9//v/+//7//n/+P/4//j/+v/6//n/+f/2
//X/9f/1//f/9v/2//b/8//z//P/8//x//P/8//x//P/9P/0//P/8f/x//H/8f/w//D/
8f/y//D/8P/w//D/8P/v//H/7//x//L/9P/y//D/8v/3/wAADAAZAC0ARABdAHsAmwC2
AM8A4QDsAOMAywCkAHEAOwAUAAIA8f/e/9T/1f/b/+P/5f/l/+f/6v/q/+n/6//s/+z/
8P/w//D/8v/0//L/8v/w//D/8//z//H/8f/x//H/8f/w//D/8P/w//D/8f/x//D/8P/x
//H/8f/v/+//8P/w//D/8P/w//D/8P/w//D/8P/w//D/8f/x//P/8v/y//P/8f/x//L/
8v/0//T/9P/0//X/9f/1//b/9f/1//T/9P/1//f/+P/6//j/+P/4//v//f/9//3//v/8
//z//f///wAAAQABAAEAAQACAAMAAwADAAMABQAFAAUABgAGAAYABwAIAAkACQAHAAcA
CAAIAAgACAAIAAoACwAMAA0ADgAOAA4ADgAOAAwADAAMAAwACwAKAAkACAAJAAcABwAH
AAYABAADAAIAAQAAAAAA/v/7//v/+v/5//r/+v/7//z/+v/6//r/+f/6//r/+v/6//j/
+P/4//j/9//3//b/9v/5//r/+//8//v/+v/5//j/+v/5//n/+f/5//r/+v/6//r/+v/6
//n/+f/5//f/+f/3//j/+P/4//r/+v/6//r//P/7//v/+//6//r/+v/6//j/+P/3//f/
+v/6//r/+v/6//z/+v/6//z//P/8//z/+v/7//v//P/+//7//v////3//P/8//3//P/8
//7//v/8//3//f/9////AQABAAAAAgACAAIAAgAEAAUABQAGAAYABwAJAAkABQAEAAQA
BAAEAAQABAAEAAIAAAD///7//v/9//r/+f/2//P/8v/x//P/8v/y//L/8P/w/+//7//w
/+//7//v/+3/7P/s/+z/6//r/+v/6//r/+3/7f/r/+v/7P/s/+v/6//r/+v/6//q/+r/
6//s/+z/7P/s/+z/7P/p/+v/6//p/+r/7P/s/+z/8v/7/wAADAAdADMATgBpAIcAoQC2
ANEA6QDuANMAsQCIAFEAHQAAAPL/3f/Q/87/z//V/93/3//f/+H/5P/k/+X/5f/o/+r/
7v/w/+7/7v/y//L/8P/w/+7/6f/r/+//7//v/+//7//v/+7/7f/s/+//8f/y//L/8v/z
//P/8//y//H/8f/w//L/8v/y//L/9P/0//T/9P/y//L/8//z//X/9P/0//X/8//z//T/
9P/2//b/9v/2//f/9//3//j/9v/3//f/+P/4//n/+f/6//z//P/8/////f/9//3//v/+
//7///8BAAQABQAFAAUABQAGAAcABwAHAAcACQAJAAsADAAMAAwACwAMAA0ADQAPAA8A
EAAQABIAEgASABQAFAAUABQAFAAUABQAFAAUABQAFAAUABQAEQAQAA8ADgAPAA0ADQAN
AAoACAAHAAYABwAGAAYABAAFAAUABAADAAMAAgACAAIAAgACAAIAAQAAAAAAAAAAAAAA
AAAAAAAA//////7//v/+//7//v/+/wAAAAAAAAAAAAD//////////wAAAAAAAP7//v/+
//3///////3//////wAAAAAAAP7//v/+//7/AAD////////+//7//v/+/wAAAAD/////
AAAAAAAAAAAAAAIAAAAAAAIAAgACAAIAAAABAAEAAgAEAAQABAAFAAUABAAEAAUABgAG
AAgACAAIAAkACQAJAAkACwALAAwADgAOAA4ADgARABEAEAAQAA4ADwARABEAEAAQABEA
EgAOAA4ADgAOAA4ADAALAAoACAAHAAQAAwAAAP3//P/7//z//P/9//7//v/+//3//f/8
//v/+//7//v/+v/6//r/9//3//f/9//3//n/+f/3//X/9v/2//X/8//z//P/8//0//T/
9f/2//T/9P/0//T/9v/z//H/8//1//T/8v/2//r/+v///wQADgAdADMASABhAH0AnQC6
ANEA6QD4AO8A1QCyAH8AQQAWAAAA8f/g/9b/1//f/+P/5f/n/+v/7v/y//H/9f/2//b/
9v/4//z/+v/2//b/+P/6//r/+f/5//f/+f/5//n/+f/4//j/+P/4//r/+//7//r/+v/7
//v/+//7//v//P/8//z//P/8//z//P/8//z//P/+//7//////////v/+/////f/9//7/
/v/+//7//v/+/wEAAQABAAIAAgADAAMABAAEAAUABQAGAAQABAAEAAcACQAJAAkACgAI
AAgACQALAA0ADwAQABEADwAQABEAEQARABEAEwATABMAFAAUABQAFQAWABcAFwAZABkA
GgAaABoAGgAaABwAHgAeAB4AHgAcABwAHAAcABwAHAAcABwAGwAaABkAGAAXABUAFQAV
ABQAEgARABAADwAOAA4ADAALAAsACgAJAAcABgAGAAYACAAIAAgABwAGAAYABgAGAAYA
BgAGAAYABwAHAAYABgAIAAgACAAIAAYABgAGAAYACAAHAAcABwAGAAYABQAEAAUABgAH
AAcABwAHAAUABwAFAAYABgAGAAQABAAEAAQABQAFAAYABwAIAAgACAAIAAYABgAFAAUA
BgAGAAYABgAGAAgABgAGAAgACAAIAAgACAAJAAkACgAMAAwADAANAA8ADgAOAA8ADgAO
ABAAEAAOAA8ADwAPABEAEwATABMAFgAXABcAFwAaABoAGgAbABsAGgAZABgAGgAaABoA
GgAYABcAFQAUABIAEQAQABAADgAMAAsACgAJAAcABwAHAAkACAAFAAQAAgACAAIAAQAD
AAMAAgAAAP////8AAAIAAAAAAAAAAAD9/wAABAADAAIAAQAAAP7//v/+//7/AAAAAAAA
AAD+/w==
         </WaveFormData>
      </LeadData>
      <LeadData>
         <LeadByteCountTotal>10000</LeadByteCountTotal>
         <LeadTimeOffset>0</LeadTimeOffset>
         <LeadSampleCountTotal>5000</LeadSampleCountTotal>
         <LeadAmplitudeUnitsPerBit>4.88</LeadAmplitudeUnitsPerBit>
         <LeadAmplitudeUnits>��V</LeadAmplitudeUnits>
         <LeadHighLimit>2147483647</LeadHighLimit>
         <LeadLowLimit>268435456</LeadLowLimit>
         <LeadID>II</LeadID>
         <LeadOffsetFirstSample>0</LeadOffsetFirstSample>
         <FirstSampleBaseline>0</FirstSampleBaseline>
         <LeadSampleSize>2</LeadSampleSize>
         <LeadOff>FALSE</LeadOff>
         <BaselineSway>FALSE</BaselineSway>
         <ExcessiveACNoise>FALSE</ExcessiveACNoise>
         <MuscleNoise>FALSE</MuscleNoise>
         <LeadDataCRC32>927287999</LeadDataCRC32>
         <WaveFormData>
7v/u/+7/7v/v//D/8f/y//n//v8DAAgAFgAiAC4AOgBKAFoAagB6AHwAfAB8AHwAYgBK
ADIAGgATAAwABQD+//7//v/+//7//v/+//7//v/+//7//v/+//z//P/8//z/+//6//n/
+P/6//r/+v/6//r/+v/6//r/+f/4//f/9v/2//b/9v/2//j/+P/4//j/9v/2//b/9v/2
//b/9v/2//j/+P/4//j/9v/2//b/9v/0//T/9P/0//T/9P/0//T/9v/2//b/9v/2//b/
9v/2//T/9P/0//T/9f/2//f/+P/4//j/+P/4//j/+P/4//j/+P/4//j/+P/4//j/+P/4
//r/+v/6//r//P/8//z//P/+//7//v/+//7//v/+//7/AAAAAAAAAAACAAQABgAIAAYA
BgAGAAYACAAIAAgACAAKAAoACgAKAAoACgAKAAoACgAKAAoACgAJAAgABwAGAAQABAAE
AAQABAAEAAQABAAEAAQABAAEAAQABAAEAAQAAgACAAIAAgAEAAQABAAEAAQABAAEAAQA
BAAEAAQABAAGAAYABgAGAAYABgAGAAYABAAEAAQABAAGAAYABgAGAAQABAAEAAQABgAG
AAYABgAEAAQABAAEAAQABAAEAAQABgAGAAYABgAIAAgACAAIAAkACgALAAwADQAOAA8A
EAASABIAEgASAA8ADgANAAwADAAMAAwADAAOAA4ADgAOABAAEAAPAA8ADQAMAA0ADgAO
AA0ADAALAAkACQAJAAoADAAMAAsACgAIAAYABAACAP7//P/8//v//f/9//3//P/7//v/
+//7//v/+//7//r/+v/6//r/+v/5//j/9v/1//j/+P/4//f/9//3//f/9//3//f/9v/2
//T/9P/0//P/8//0//T/9P/1//X/9f/z//n/9v/x/+7/7f/n/+v/7v/v//P/+/8EAAoA
EwAgADMASABdAGsAeACFAJYAnACBAFoAOwAmABUACQAEAAEA+f/1//j/+v/5//n/+f/3
//T/7v/u//P/8//0//T/9v/0//P/8f/v/+//7//u/+z/7f/u/+7/7//v/+//7v/u/+7/
7v/u/+7/7P/s/+z/7P/s/+z/7P/s/+r/6v/q/+r/6v/q/+r/6v/p/+n/6v/q/+r/6v/q
/+r/6v/q/+r/6v/s/+z/7P/s/+z/7P/s/+z/6v/r/+v/6//p/+n/6v/q/+v/7P/t/+//
7v/t/+z/6//u/+//8P/y//H/8P/v/+7/7P/t/+3/7v/u/+7/7//v/+//7//w//D/8v/y
//T/9P/0//T/9P/2//f/9//3//j/+f/5//n/+v/8//z//v////////8AAAEAAQAAAAAA
AAD9//3//v/+//7//f/9////+//7//v/+//8//3//v////7//f/7//r//P/8//r/+f/5
//n/+f/5//n/+P/4//n/+f/5//r/+//7//v/+v/6//r/+v/6//r//P/8//v/+//6//v/
+//6//r/+v/6//r//P/9//3//v////7//f/7//v/+//7//v//P/8//3//f/7//v/+//7
//v/+//8//z//////wAAAQADAAQABQAGAAkACgAKAAkACAAIAAgACgAKAAoACQAJAAcA
CAAKAAwADAAMAAwADAAMAAsACwAIAAYABQAEAAQAAwAEAAUABAAFAAMABAAGAAYABwAG
AAQAAgD+//z/+v/4//j/9//3//f/+f/4//f/9//1//X/9f/1//X/9P/0//T/9P/0//T/
9P/1//X/9v/2//T/8//z//P/8f/x//H/8f/x//L/8//0//L/8f/x//L/8v/y//P/8//1
//f/9//2//H/7P/p/+n/6f/u//X/+f/9/wQACgATAB4AMQBKAGEAdQCAAI0ApACsAJMA
aABJADIAIQAZABIACQABAPv//v8AAP3/+//7//v/+v/4//b/9//3//b/+P/6//r/+f/5
//n/9//3//b/9v/2//b/9f/1//f/9//2//b/9f/0//P/8v/z//T/9f/2//b/9v/2//b/
9P/0//T/9P/1//b/9//4//X/9f/2//b/9v/2//b/9v/2//b/9v/2//T/9P/0//T/9v/2
//b/9v/2//f/9//3//X/9f/2//b/9v/2//b/9//3//f/9//3//n/+f/5//r/+v/6//r/
+v/6//v/+//8//7//v///////f/9//7//v/+//7/AAAAAAIAAgACAAQABQAFAAUABgAH
AAcABwAIAAoACgAMAA0ACwALAAwADQANAAwADAAMAA0ADQAOAA4ADAALAAsADQALAAsA
CwALAAcABwAHAAcABwAHAAYABgAKAAoACAAHAAcABwAHAAcABwAGAAYABwAHAAcACAAJ
AAkACQAIAAgACAAIAAgACAAGAAYABQAFAAgACQAJAAgACAAIAAgACAAJAAkACAAIAAgA
CAAIAAcACQAJAAkACQAGAAYABwAHAAcABwAHAAcABwAHAAgACAAKAAkACQAJAAoACgAK
AAoADAAOAA8ADwAQABAAEAASABUAFgAWABcAFQAWABgAGAAVABUAFgAVABMAEgATABQA
FQAWABUAFQASABAAEgASABMAEwAVABUAEwATABIAEgATABIAEwASABAADgALAAgABQAC
AAQAAwADAAMAAQAAAP///////////////////v/+//7/AAAAAAAAAAD9//3//v/+/wAA
///////////////////+//7//v/+//7//f/9//7//P/8//3//f////3//f/8//v/+P/z
//H/9f/6////BQAJAA4AFAAhADIARwBcAHMAgQCMAJ0AsAC0AJsAcgBPADgAJQAXABAA
CwADAP//AgAGAAMAAQABAAMAAAD8//z//f///wIAAgAEAAQAAwADAAMA///9//z//v/+
//7//f/9//3//f/8//z/+v/6//r/+v/7//z//f/+//3//P/7//r/+v/6//r/+v/6//r/
+v/6//r/+//9//7//P/8//z//P/6//r/+v/6//z//P/8//z//P/8//z//P/6//v/+//7
//3//f/+//7//P/8//z//f/9//3//f/9/////////wAA/v/+//7//v/+//////8AAAAA
AAABAAEA/////wAAAAD+//7/AAAAAAEAAgADAAYABwAHAAcACAAHAAcABwAIAAgACAAK
AAsACQAJAAoACwAJAAgACAAIAAkACQAKAAoACgAJAAkACwAHAAcABwAHAAUABQAFAAUA
BQAFAAQABAAGAAYABAADAAEAAQABAAEAAwACAAIAAwAFAAUABgAHAAYABQADAAIAAgAC
AAIAAgAEAAQAAwADAAIAAwADAAIAAgACAAIAAgAFAAUABAAEAAQABAAEAAMABQAFAAUA
BQAEAAQABQAFAAMAAwADAAMAAwADAAQABAADAAEAAAD//wIAAgACAAIAAwAEAAQAAwAF
AAYABwAKAAsADAAMAA0ACwAMAA4ADgAOAA8AEQARAA4ADQAMAAsADwASABIAEQAQAA8A
DgALAAsACAAGAAYABgAHAAcABwAHAAUABQAFAAYACAAIAAkACAAGAAQABAACAAAA/v/8
//v/+//7//n/+P/3//f/+f/5//n/+f/3//b/9v/2//j/+P/4//j/9//3//j/+P/2//X/
9f/1//X/9f/1//X/9P/0//T/9P/0//P/8//0//X/9v/4//n/9//1//P/8v/x/+7/6//r
/+3/8P/1//n///8IABIAHQAoAD0AVgBpAHMAgACVAKYApACFAFoAOwAkABEAAwD+//v/
9//3//r//P/5//n//f/7//j/9v/2//f/+f/6//z//P/8//n/+f/5//f/9f/0//j/+P/4
//f/9//1//X/9P/0//T/9P/0//T/9P/0//T/9P/0//T/9P/0//T/9P/0//T/9P/0//T/
9P/1//X/9v/2//T/9P/0//T/9v/2//b/9v/1//T/8//y//T/9P/0//T/9v/3//f/9//1
//X/9v/2//T/9P/0//X/9//3//f/9//3//f/9//4//r/+v/6//r/+v/7//v//P/6//r/
+//7//3//f/+//7//P/8//7//v/+//7//v8AAAEAAQABAAIAAwADAAMABAACAAIABAAF
AAcABwAIAAkABwAGAAYABgAHAAcACAAIAAgABwAHAAkABgAFAAQAAwABAAEAAQABAAMA
AwACAAIAAgACAAAA//8BAAEAAQABAAEAAAAAAAEA/////wAAAQD//////v/+////AAAB
AAIAAgACAAEAAQAAAAEAAQAAAAIAAgACAAIAAwADAAIAAgACAAIAAgABAAMAAwADAAMA
AAAAAAEAAQABAAEAAQABAP////8AAAAAAAD///////8BAAIAAwAEAAIAAgABAP//AAAA
AAAAAgADAAQABAAFAAcACAAKAAoACAAJAAsACwANAA0ADQANAA0ADAAMAA0ACwAKAAoA
DAAOAA4AEAAQABAAEAANAA0ACgAIAAgACAAJAAkACQAJAAcABwAHAAgACgAKAAkACAAG
AAQAAgAAAP7//P/8//v/+//7//v/+v/5//n/+f/5//n/+f/3//b/9v/2//j/+P/4//j/
9//3//j/+P/4//f/9//3//f/9//3//f/9v/2//b/9v/2//X/9f/2//j/+P/5//n/+f/1
//X/9P/z/+7/6//p/+v/8P/3//v///8IABAAGQAmADkATgBjAHEAeACHAJwAoACDAFoA
OQAmABMABQD+//v/+//7//z//v/7//f/9//7//z/+P/2//f/+f/6//z//P/6//n/+f/5
//n/+f/4//j/9v/2//X/9f/2//f/9//4//b/9v/2//b/+P/4//j/+P/2//b/9v/2//T/
9P/0//T/9v/2//b/9v/1//X/9v/2//T/9P/0//T/9f/2//f/+P/3//b/9f/0//b/9v/2
//b/9v/3//f/9//1//X/9v/2//b/9v/2//f/+f/5//n/+f/5//n/+f/6//r/+v/6//r/
+P/5//n/+v/6//r/+//7//v/+//8//z//P/8//7//v/+//7//v8AAP///////wAAAwAD
AAMABAACAAIABAAFAAUABQAGAAcABQAEAAQABAAFAAUABgAGAAIAAQABAAMAAwADAAMA
AwABAAEAAQABAAEAAQAAAAAAAgACAAAA//8BAAEAAQABAAEAAAAAAAEAAQABAAIAAwAC
AAEA///+//7//v/+//7/AAAAAP////8AAAEAAQAAAAAAAAAAAAAA//////7//v8AAAAA
AAD//////////////P/8//3//f////////////////8AAAAAAAD///////8AAAAAAAAA
AAAAAAD///3//P/8//z//v/9//7//v//////AAACAAIABAAFAAcABwAJAAkACQAJAAoA
CgALAA0ACwAKAAoADAAMAAwACgAKAA0ADAAMAA4ADgAOAA4ADgALAAsACAAGAAgACAAJ
AAkABwAHAAUABQAFAAYACAAIAAcABgAEAAIAAAD+//z/+v/6//n/+f/5//v/+v/5//n/
9//3//f/9//5//j/+P/4//b/9v/2//b/9//3//j/+P/4//f/9//3//f/9//3//f/9v/2
//b/9v/2//X/9f/2//b/9v/3//f/9f/1//X/8v/v/+z/6f/r/+//9P/5/wEACQAOABYA
IwAwAEUAXABrAHcAhACXAKAAjgBnAEYALwAWAAUAAQAAAPn/9//9//7//P/7//3//f/9
//z/+v/2//n//f/+//r/+P/6//v/+//5//n/+//6//j/9v/2//X/9f/3//f/9v/2//T/
9P/0//T/9v/2//b/9v/2//b/9v/2//b/9v/2//b/9v/2//b/9v/z//P/9P/0//T/9P/0
//T/9P/0//T/9P/0//T/9P/0//b/9v/2//b/9P/1//X/9f/3//f/+P/4//j/+P/4//n/
+f/5//n/+f/5//n/+f/6//j/+P/4//j/+v/7//v//P/6//r/+//7//v/+//8//z//P/8
//7//v/+//7//v8AAAEAAQABAAIABQAFAAUABgAEAAQABgAHAAUABQAGAAcABwAGAAYA
BgADAAMABAAEAAMAAwAEAAcAAwADAAMAAwABAAEAAQABAAEAAQAAAAAAAAAAAP7//f8A
AAEAAgADAAIAAAD//////////wAAAQD//////v/+/wAAAAAAAAAAAAAAAP/////+////
///+//7//v/+//7///////7//v/+//7//v/9/wAAAQACAAMAAQAAAAAA//8BAAEAAQAB
AAEAAQACAAIAAgABAAEAAQAAAAAAAAAAAP//AAAAAP////8AAAEABAAEAAQAAwADAAUA
BgAIAAgACAAJAAsACwALAAsACwALAA0ADAAMAA0ADAAKAAkACgAKAAoADAAMAAoACgAK
AAoABwAHAAQAAgAEAAQABQAFAAUABQADAAMAAwAEAAYABgADAAIAAAD+//7//P/6//j/
9v/1//X/9f/2//b/9v/3//X/9f/1//X/9f/0//T/9P/2//b/9v/2//X/9f/2//b/9v/1
//X/9f/z//P/8//z//T/9P/0//T/9P/z//P/9P/0//T/9f/1//H/8f/v//D/7//m/+X/
5//r//D/9//5////BgAOABcAKAA7AFAAYwBxAHoAiwCeAJYAdQBQADUAHgANAAUAAgD9
//n/+f/8//z/+//7///////4//D/9P/9/////P/8//z/+v/7//n/9//3//f/9v/2//b/
9v/1//X/9f/1//T/9P/0//T/9P/0//T/9P/0//T/9P/0//T/9P/2//b/9v/2//b/9v/2
//b/9P/z//P/8v/0//T/9P/0//T/9P/0//T/9P/0//T/9P/y//L/8v/y//T/9f/1//X/
9f/1//b/9v/0//T/9P/1//X/9f/1//X/9//3//f/+P/4//j/+P/4//j/+f/5//r/+v/6
//v/+//7//v//P/8//z//P/+//7/AAAAAAAAAgABAAEAAQACAAMAAwADAAQABQAGAAkA
CwAKAAkACQAJAAkACAAIAAgACQAJAAoACgAIAAcABwAJAAcABwAHAAcAAwADAAMAAwAF
AAUABAAEAAYABgAEAAMABQAFAAUABQADAAIAAgADAAMAAwAEAAUABQAFAAQABAACAAIA
AgACAAQABAADAAMABAAFAAUABAAGAAYABgAGAAUABQAEAAQACAAIAAgABwAFAAUABQAF
AAQABAAFAAUABQAFAAUABQADAAMABAAEAAQAAwADAAMABAAEAAQABAAFAAYABgAFAAIA
AgACAAQAAwAEAAQABQAGAAgACwAMAAwADQAPAA8AEQARABEAEQARABAAEAARAA8ADgAO
ABAAFgASABAAEQASABMAFAASABEADQAKAAwADAANAA0ADwAPAA0ADQALAAwADgAOAAsA
CgAIAAYABgAEAAIAAAAAAP///////////v/9//3/+//7//v/+//+//7///8AAP7//v/+
//7/+//7//z//P/8//v/+//7//n/+f/5//n/+v/6//r/+v/6//n/+f/6//r/+v/7//v/
9//5//f/9P/x/+7/7f/t//H/9v/7/wEABwAOABgAJQA2AEcAXABtAHcAhgCfAKwAnAB1
AFQAOwAmABkAFwASAAkAAwADAAgACAABAP//AQABAPz/+v/8/wEAAwAGAAQAAgACAAEA
///////////+//z/+v/6//n/+f/6//v/+//8//7//v/+//7//f/8//v/+v/8//z//P/8
//r/+v/6//r/+P/4//j/+P/5//n/+v/6//z//P/8//z/+v/6//r/+v/6//r/+v/6//j/
+P/4//j/+P/5//n/+f/5//n/+v/6//z//P/8//3//f/9//3//f/9//3//f/+//3//P/7
//r/+v/7//v//P/8//z//f/9//v/+//8//z//P/8//7//v/+//7//v8AAAMAAwADAAQA
BwAHAAcACAAIAAgACgALAAkACQAKAAsADAAMAA0ADgALAAsADAAMAAwACwALAA0ACgAJ
AAgABwAHAAcABwAHAAUABQAEAAQABAAEAAIAAQACAAMABAAFAAUABAAEAAUAAwADAAQA
BQAHAAcABgAGAAQABAAEAAQABAAEAAMAAwAGAAcABwAGAAYABgAGAAYABwAHAAYABgAH
AAYABQADAAQABQAGAAcABAAEAAUABQADAAMAAwADAAEAAQACAAIABAADAAMAAwAEAAQA
BAAEAAUABgAGAAUABgAGAAYACAAJAAoACgALAAsADAAOAA4AEAARABMAEwASABEAEAAP
AA8AEAASABIAFAAUABQAFAATABMAEAAOAAwADAANAA0ADQANAAsACwANAA4AEAAQAA8A
DgAMAAoACAAGAAQAAgAEAAMAAwADAAIAAAD+//3//f/9//3//f////7//v/+//z//P/8
//z/+//7//z//P/8//v/+//7//v/+//7//v/+//8//3//v/+//3//f/+//z//P/9//3/
//////3/+P/3//T/8f/x//H/8v/3/wEABQAKABAAGQAkADMASgBhAHUAgACPAKYAtgCp
AIQAXwBIADMAIwAcABcADQAFAAgADAAJAAkACQADAAIAAgD+////AQACAAIAAAACAAMA
AQABAAEAAQACAAIAAAAAAP///////////v/+//z//P/8//z/+v/6//r/+v/6//r/+v/6
//z//P/8//z//P/8//z//P/9//3//v/+//z//P/8//z/+v/6//r/+v/8//z//P/8//r/
+v/6//r/+//9//7////9//3//v/+//7//v/+//////////////////////8AAP7//v/+
//7/AAABAAEAAgACAAIAAwADAAEAAQACAAIAAgACAAQABAAGAAYABgAIAAkACQAJAAoA
CQAJAAkACgAKAAoADAANAA8ADwAQABEAEQAQABAAEAAPAA8AEAAQAAwACwALAA0ADQAN
AA0ADQAJAAkACQAJAAcABwAGAAYACgAKAAgABwAHAAcABwAHAAcABgAGAAcACQAJAAoA
CwAJAAkACAAIAAgACAAIAAgACAAIAAcABwAIAAkACQAIAAgACAAIAAgABwAHAAYABgAJ
AAoACwALAAkACQAJAAkACgAKAAsACwAJAAkACQAJAAkACQAKAAoACgAJAAkACQAKAAoA
CgAKAAkACgAKAAkACgAKAAoADAAOABAAEQATABMAFAAWABYAFgAXABkAGQAXABcAFwAX
ABUAFAAUABUAGQAaABgAGAAYABgAFwAXABQAEgASABIAEwATABEAEQAPAA8ADQAOABAA
EAAQABAADwAOAAwACgAIAAYABgAFAAUABQADAAIAAQABAP/////////////+//7//v8A
AAAAAAAAAP////8AAAAA/v/9//3//f/9//3//f/9//7//v/+//7//P/7//v//P/8//z/
/f/9/////f/9//7/+f/0//H/8//z//b/+/8BAAUADAAUAB0AKgA7AFAAZQB1AIAAjwCi
AK4AnQByAE0AOAApABUACgAHAAEA//8CAAQAAQD//wMABQACAP7//P/9////AAACAAAA
AAABAP//+//7//3//v/8//z//P/7//v/+//7//r/+v/5//j/9//2//f/+P/5//r/+P/4
//j/+P/6//r/+v/6//r/+v/6//r/+f/5//r/+v/6//r/+v/6//r/+v/6//r/+v/6//r/
+v/4//j/+P/4//j/+f/5//n/+//7//z//P/6//r/+v/7//v/+//7//v//f/9//3//v/+
//7//v/+//7//////wAAAAAAAAEAAQABAAEAAgACAAQABAAGAAYABQAEAAMABAAHAAcA
BwAIAAkACQAJAAoACgAKAAwADQALAAsADAANAA8ADgAOAA4ADQANAA4ADgAMAAsACwAN
AAsACwALAAsACwALAAsACwALAAsACgAKAAwADAAKAAkABwAHAAcABwAJAAgACAAJAAcA
BwAIAAkACAAHAAUABAAHAAgACQAKAAoACgAJAAkACAAJAAkACAAIAAgACAAIAAkACQAI
AAgACAAIAAgABwAJAAkACQAJAAgACAAJAAkACQAJAAkACQAHAAcACAAIAAoACQAJAAkA
CAAIAAgACAAHAAgACAAHAAcACAAJAAwADwAQABAAEQARABIAFAAUABQAFQAXABcAGQAZ
ABkAGQAYABYAFQAVABEAFAAYABoAGAAYABgAGAAVABUAEgAQABIAEgATABMAEgARAA4A
DQAOABAAEwAUABMAEgAQAA4ACgAIAAYABAAGAAUABQAFAAMAAgABAAEAAwADAAMAAwAB
AAAAAAAAAAIAAgACAAIA/////wAAAAAAAP///////////////////v/+//7//v/+//3/
/f/+/wAAAAABAAEA///9//3//P/5//j/9f/1//f//P///wMACwAUABoAIwAyAEcAXgBz
AH8AiACXAKgAqACJAGAAQwAuABsADQAKAAcAAwADAAYACAAJAAcACQAJAAQAAgACAAEA
AwAEAAIABgAIAAUAAwABAAEABQAEAAIAAgACAAEAAQABAAEAAAAAAAAAAAAAAAAAAgAC
AAIAAgAAAAAAAAAAAAAAAAAAAAAAAAAAAAAAAAD9//3//v/+/wAAAAAAAAAA/v/+//7/
/v8AAAAAAAAAAAAAAAAAAAAA//////7//f8AAAEAAwAEAAIAAgACAAMAAwADAAMAAwAD
AAMAAwAEAAYABgAGAAYABAAFAAUABgAGAAYABwAHAAcABwAIAAgACAAIAAoACgAKAAoA
CgAMAA0ADQANAA4AEQARABEAEgASABIAFAAVABMAEwAUABUAFQAUABQAFAAVABUAFgAW
ABIAEQARABMAEwATABMAEwAPAA8ADwAPABEAEQAQABAAEAAQAA4ADQAOAA8AEAARAA8A
DgAOAA8ADQANAA4ADwARABEAEAAQABAAEAAQABAAEgASABEAEQASABMAEwASABIAEgAS
ABIAEwATABIAEgASABIAEgARABEAEQARABEAEQASABQAFQAUABMAEgARABEAEQASABIA
EwATABQAFQAWABYAFgAWABcAGAAYABcAFwAYABkAHAAfACAAIAAhAB8AIAAiACIAIQAh
ACIAIQAgAB8AHgAdAB8AIgAkACIAIAAgACAAIAAhACEAHgAcABwAHAAdAB0AGwAbABkA
GQAbABwAHgAeABsAGgAYABYAFgAUABIAEAAPAA0ADAALAA0ADAALAAsACwALAAsACwAL
AAoACgAKAAoACgAKAAoABwAHAAgACAAKAAkACQAJAAkACQAJAAkACAAIAAgACAAKAAkA
CQAKAAgACAAJAAkACQAJAAkACAADAP7//f///wEACAANABEAFwAeACgAMwBEAFkAbAB5
AIUAmACrALYApgCBAF4ARQAyACEAGQAWABMADwAPABQAFgATABMAEwATAA4ACgAKAA8A
EQASABAAEAASABMAEQARAA0ACwAOAA4AEAAQAA8ADwAOAA0ACwAKAAsADAANAA4ADgAO
AA4ADgAMAAwADAAMAAwADAAMAAwADgAOAA4ADgALAAsADAAMAA0ADgAPABAADgAOAA4A
DgAOAA4ADgAOABAAEAAQABAADgAPAA8ADwAPAA8AEAAQABAAEAAQABEAEQARABEAEQAR
ABEAEQASABMAFAAVABYAFgAXABcAGAAYABgAGQAZABcAFwAYABgAGAAYABoAGgAcABwA
HAAeAB8AHwAfACAAIQAhACEAIgAiACIAJAAlACcAJwAoACkAJwAmACYAJgAlACUAJgAm
ACYAJQAlACcAIwAjACMAIwAiACMAJAAlACMAIwAiACIAJAAkACIAIQAjACMAIwAjACUA
JAAkACUAIwAjACQAJQAlACUAJAAkACQAJAAkACQAJgAmACUAJQAkACUAJQAkACQAJAAk
ACQAJwAnACYAJgAoACgAKAAnACkAKQApACkAKgAqACsAKwApACkAKQApACsAKwAsACwA
LAArACsAKwAsACwALAAsAC8AMAAwAC8AMAAwADAAMgA1ADYANgA3ADcAOAA6ADoAOAA5
ADsAOwA5ADkAOQA5ADkAOgA6ADwAPAA8ADwAPAA7ADsAOAA2ADQANAA1ADUANgA3ADYA
NwA3ADgAOgA6ADcANgA0ADIAMgAwAC4ALAArACkAKAAnACgAKAAoACkAKQApACkAKQAp
ACgAKAAoACYAJgAmACYAJwAnACgAKAAoACcAJwAnACcAJwAnACcAJgAmACYAJgAoACcA
JwAoACYAJgAnACcAKQAnACMAJAAjAB4AGwAdACMAJgAnACsAMQA6AEIASwBYAGkAfgCT
AJ8AqgC9ANAA1gC7AJQAcwBeAEsAPQA6ADcAMQAxADYAOAA3ADUANQA1ADQAMAAwAC8A
LwAyADYANAAuAC0ALwAtAC0ALwAuAC4ALgAuAC0ALQArACsAKgAqACsALAAtAC4ALgAu
AC4ALgAuAC4ALgAuADAAMAAwADAAMAAwADAAMAAxADEAMgAyADIAMgAyADIAMgAyADIA
MgAyADIAMgAyADQANAA0ADQANgA3ADcANwA3ADcAOAA4ADYANgA2ADcAOQA5ADkAOQA4
ADcANgA2ADkAOgA7ADwAOgA7ADsAPAA8ADwAPQA9AD0APQA+AD4AQABAAEIAQgBCAEIA
QgBEAEUARQBFAEYASABJAEoATABMAEwATgBPAE8ATwBQAFEAUQBQAFAAUABPAE8AUABQ
AE8ATwBQAFMAUQBRAFEAUQBRAFEAUQBRAFEAUQBQAFAAUgBSAFAATwBRAFEAUQBRAFEA
UABQAFEAUQBRAFIAUwBVAFUAVABUAFIAUgBSAFIAUwBUAFQAVQBVAFUAVABSAFMAVABV
AFYAWQBZAFgAWABYAFgAWABXAFcAVwBXAFcAWABYAFkAWQBZAFkAWQBZAFsAWwBcAFwA
XgBdAF0AXQBcAFwAXABcAF0AXgBeAF0AYABiAGQAaABpAGoAagBrAGsAbABuAG4AbABt
AG8AbwBtAG0AbQBtAG8AbgBuAG8AcQBwAHAAcgBxAHAAbQBsAG0AbABsAGsAbABsAG0A
bQBuAG0AbQBtAGsAawBrAGsAaQBoAGcAZQBlAGUAZABiAGIAYgBiAGIAZABjAGEAXwBi
AGQAZQBmAGYAZQBlAGUAZABjAGIAYQBiAGUAZgBkAGQAZABkAGQAZABkAGQAYgBiAGIA
YgBkAA==
         </WaveFormData>
      </LeadData>
      <LeadData>
         <LeadByteCountTotal>10000</LeadByteCountTotal>
         <LeadTimeOffset>0</LeadTimeOffset>
         <LeadSampleCountTotal>5000</LeadSampleCountTotal>
         <LeadAmplitudeUnitsPerBit>4.88</LeadAmplitudeUnitsPerBit>
         <LeadAmplitudeUnits>��V</LeadAmplitudeUnits>
         <LeadHighLimit>2147483647</LeadHighLimit>
         <LeadLowLimit>268435456</LeadLowLimit>
         <LeadID>V1</LeadID>
         <LeadOffsetFirstSample>0</LeadOffsetFirstSample>
         <FirstSampleBaseline>0</FirstSampleBaseline>
         <LeadSampleSize>2</LeadSampleSize>
         <LeadOff>FALSE</LeadOff>
         <BaselineSway>FALSE</BaselineSway>
         <ExcessiveACNoise>FALSE</ExcessiveACNoise>
         <MuscleNoise>FALSE</MuscleNoise>
         <LeadDataCRC32>1405593746</LeadDataCRC32>
         <WaveFormData>
DgAOAA4ADgARABIAEwAUABcAGAAZABoAEgAKAAIA+v/Z/7j/l/92/2b/WP9K/zz/RP9M
/1T/XP9m/27/dv9+/4n/lP+f/6r/tf++/8f/0P/b/+T/7f/2//v/AAAFAAoACwAMAA0A
DgAQABAAEAAQABEAEgATABQAEgASABIAEgAUABQAFAAUABYAFgAWABYAGAAYABgAGAAY
ABgAGAAYABoAGgAaABoAGgAaABoAGgAaABoAGgAaABoAGgAaABoAHAAcABwAHAAeAB4A
HgAeABwAHAAcABwAHgAeAB4AHgAgACAAIAAgACAAIAAgACAAIgAiACIAIgAgACAAIAAg
ACAAIAAgACAAHgAeAB4AHgAeAB4AHgAeABwAHAAcABwAGwAaABkAGAAXABYAFQAUABMA
EgARABAADgAOAA4ADgANAAwACwAKAAgACAAIAAgABgAGAAYABgAIAAgACAAIAAgACAAI
AAgABgAGAAYABgAGAAYABgAGAAYABgAGAAYACAAIAAgACAAGAAYABgAGAAgACAAIAAgA
CAAIAAgACAAIAAgACAAIAAgACAAIAAgACAAIAAgACAAIAAgACAAIAAgACAAIAAgABgAG
AAYABgAGAAYABgAGAAgACAAIAAgACAAIAAgACAAKAAoACgAKAAwADAAMAAwADAAMAAwA
DAAOAA4ADgAOABEAEgATABQAFgAWABYAFgATABAADQAKAAYABAD///v/9//3//b/9f/1
//X/9v/4//j/+f/7//v/+//9//3//f/+//7//v/+//3//f/+//7//P/8//z//P/+////
//8AAAIAAgADAAMABgAGAAYABgAHAAcABwAIAAcABwAHAAcABwAHAAcABwAJAAkACQAJ
AAkACQAJAAkABwAHAAcABwAHAAYABgAGAAkACQALAAwADgAQABMAFgAVABYAFwAZABsA
GwASAAAA4//D/53/d/9Y/0H/Nv8//1D/Xv9k/2b/av92/4H/iv+P/5b/o/+w/7j/w//N
/9X/3//r//H/+P///wUACwAOAA8AEAAQABEAEgATABIAEgASABMAEwAWABYAFwAXABkA
GQAaABoAGAAYABkAGQAXABcAFwAXABkAGQAaABoAGgAaABoAGwAbABsAGwAbABsAGwAc
ABwAHAAcABwAHQAdAB0AHQAdAB0AHQAeAB4AHgAeAB4AHgAgACAAIQAhAB8AHwAfACAA
HgAeAB4AHwAhACEAIQAhACIAIgAiACIAJAAkACQAJAAiACIAIgAhAB8AHwAfAB8AHgAd
ABwAHAAbABoAGgAZABgAFwAWABUAEgARABAADwAOAA0ADAALAAwACwALAAoACwAKAAoA
CQAIAAgABwAHAAcABwAHAAcABwAHAAcABwAJAAkACQAJAAkACQAJAAkACwALAAsACwAJ
AAkACQAJAAkACQAJAAkACQAJAAkACQAJAAkACQAJAAoACgAKAAoACgAKAAoACgAKAAoA
CgAKAAgACAAIAAgACgAKAAoACgAKAAoACgAKAAgACAAIAAgACAAIAAgACAAKAAoACgAK
AAoACgAKAAkACwALAAsACwALAAsACwAMAA4ADgAOAA8ADwAPABAAEQATABMAFAAUABQA
EwATABEAEAANAAoABwAEAAEA///9//3/+v/5//n/+f/4//r/+v/7//3//f/9////////
//7//v8AAAAA//////7//v/+//7//v/+//7//////wAAAAAAAAEAAQACAAIAAAAAAAEA
AQADAAQABQAFAAUABQAFAAUAAwADAAMAAwAFAAUABQAFAAUABQAFAAUABQAFAAUABAAC
AAQABQAHAAcACAAKAAoADQAQABEAEgAVABUAFwAXABAAAgDp/8n/pf9//17/R/84/z3/
Tv9Y/17/Yv9o/3L/e/+G/4//kv+b/6j/sv+7/8X/zf/X/+H/6f/w//f//f8BAAQABwAI
AAgABwAIAAsACgAKAAoACwALAA4ADgAPAA8ADwAPABAAEAAOAA4ADwAPAA8ADwAPAA8A
EQARABIAEgAQABAAEAARABEAEQARABEAEQARABIAEgASABIAEgATABMAEwATABMAEwAT
ABQAFAAUABQAFAAUABQAFAAVABUAFQAVABUAFgAWABYAFgAXABcAFwAXABcAGAAYABgA
GAAYABgAGAAYABYAFgAWABUAFwAXABcAFwAWABUAFAAUABMAEgASABEAEAAPAA4ADQAK
AAkACAAHAAYABQAEAAMABAADAAMAAgADAAIAAgABAAAAAAD//////f/9//3//f/9//3/
/f/9///////////////////////9//3//f/9////////////////////////////////
/////////////v/+//7//v8AAAAAAAAAAAAAAAAAAAAAAAAAAAAAAAD+//7//v/+//7/
/v/+//7//v/+//7//v/+//7//v/+//7//v/+//7/AAAAAAAA/////////////wEAAQAB
AAIAAgACAAIAAwABAAEAAgADAAMAAwAEAAQABgAHAAcABwAHAAgACAAIAAUAAgD+//z/
+v/4//T/8f/u/+3/7P/r/+v/6//s/+7/7v/v//H/8f/x//P/9f/1//T/9P/0//T/8//z
//T/9P/0//T/9P/0//T/9f/z//T/9P/0//X/9f/2//b/9v/2//f/9//3//j/+f/5//n/
+f/5//n/+f/5//n/+f/5//n/+f/5//n/+f/5//n/+f/5//n/+P/6//r/+f/5//3//v/+
/wAAAwAGAAcACAAJAAkADQANAAoA+v/d/73/l/9v/07/Nf8m/y//QP9K/07/UP9U/17/
a/94/3//hv+R/5z/pv+x/7v/w//N/9f/3//k/+v/8f/1//j/+//8//7////+////AAAC
AAIAAwADAAIAAgADAAMAAwADAAQABAAEAAQABQAFAAUABQAFAAUABwAHAAgACAAGAAYA
BgAHAAcABwAHAAcACQAJAAoACgAIAAgACAAJAAkACQAJAAkACwALAAwADAAKAAoACgAK
AAoACgALAAsACwALAAsADAAMAAwADAANAA0ADQANAA0ADgAOAA4ADgAOAA4ADgAOAA4A
DgAOAA0ADQANAA0ADQAMAAsACgAKAAkACAAIAAcABgAFAAQAAwACAAEAAAD///7//f/8
//v/+v/5//n/+P/3//b/9v/1//b/9v/1//X/8//z//P/8//1//X/9f/1//P/8//z//P/
8//z//P/8//z//P/8//z//P/8//z//P/8//z//P/8//z//P/8//z//P/8//z//P/9P/0
//T/9P/0//T/9P/0//T/9P/0//T/9v/2//b/9v/2//b/9v/2//T/9P/0//T/8v/y//L/
8v/0//T/9P/0//L/8v/y//L/9P/0//T/8//z//P/8//z//X/9f/1//b/9v/2//b/9//5
//n/+v/7//n/+f/6//r/+v/7//v/+//9//7//v/+/wEAAQABAAEAAQD///z/+P/2//T/
8v/u/+v/6P/n/+T/4//j/+P/5P/m/+b/5//p/+n/6f/r/+v/6//q/+r/6v/q/+n/6f/q
/+r/6v/q/+r/6v/q/+v/6//s/+z/7P/t/+3/7v/u/+7/7v/v/+//7//w//H/8f/x//H/
8f/x//H/8f/x//H/7//v/+//7//v/+//7//v//H/8f/x//D/8P/w//H/8f/z//b/9v/4
//3//v///wIABQAJAA0ACQD+/+j/yf+j/3n/Uf8s/w//Av8J/xr/Jv8s/yj/LP8+/1H/
Xv9l/27/ff+M/5j/o/+t/7f/w//N/9X/3v/l/+n/7//0//X/9v/2//f/9v/3//r/+v/6
//v/+//8//z//f/9//3//f/+//7/AAAAAAEAAQD///////////////8AAAAAAgACAAIA
AwABAAEAAQABAAEAAQACAAIAAgACAAIAAwADAAMAAwADAAUABQAGAAYABgAGAAYABgAG
AAYABwAHAAcABwAHAAgACgAKAAoACwALAAsACwALAAwADAAMAAwADAAMAAwADAAKAAoA
CgAJAAsACwALAAsADAALAAoACgALAAoACgAJAAgABwAGAAUABAADAAIAAQAAAP///v/9
//7//f/9//z/+f/4//j/9//4//j/9//3//f/9//3//f/9//3//f/9//1//X/9f/1//f/
9//3//f/9f/1//X/9f/3//f/9//3//f/9//3//f/9//3//f/9//3//f/9//3//j/+P/4
//j/+v/6//r/+v/4//j/+P/4//r/+v/6//r/+v/6//r/+v/6//r/+v/6//z//P/8//z/
+v/6//r/+v/6//r/+v/6//r/+v/6//n/+f/5//n/+f/5//n/+f/6//r/+v/6//v/+f/5
//r/+//5//n/+v/6//z//f/9//3///8AAAAAAAD//////////wIAAwACAAMAAgADAAMA
AgACAAAA/P/6//j/9v/w/+3/6v/p/+r/6f/p/+n/6v/s/+z/7f/v/+//7//x//H/8f/w
//D/8P/w/+//7//u/+7/7v/u/+7/7v/u/+//8f/y//L/8v/x//H/8v/y//T/9P/1//X/
8//0//X/9f/1//X/9f/1//P/8//z//P/8//z//P/8//1//X/9f/1//X/9f/1//T/9v/2
//f/+f/5//r//P/+/wMACAAJAAwAEQATABUAFwAOAPr/2/+1/43/Y/9A/yP/FP8Z/y7/
PP9A/zz/Ov9K/13/bP91/37/jf+a/6T/r/+7/8f/0//d/+X/7P/z//f//f8AAAEABgAG
AAcACAAHAAgACgAKAAsACwAMAAwADQANAAsACwAMAAwADAAMAA0ADQANAA0ADQANAA0A
DQAOAA4AEAAQABAAEQATABMAEwATABUAFQAWABYAGAAYABgAGQAbABsAGwAbABsAGwAc
ABwAHAAcABwAHAAeAB4AHwAfAB8AHwAfACAAIAAgACAAIQAhACEAIQAhACQAJAAkACQA
IgAiACIAIgAkACQAJAAjACUAJQAlACUAJAAjACIAIgAjACIAIgAhAB8AHQAbABkAGgAZ
ABgAFwAUABMAEgARABAADwAPAA4ADQAMAAwACwAKAAoACQAJAAkACQAJAAkABwAHAAcA
BwAHAAcABwAHAAcABwAHAAcABwAHAAcABwAHAAcABwAHAAkACQAJAAkACQAJAAkACQAJ
AAkACQAJAAoACgAKAAoACgAKAAoACgAKAAoACgAKAAoACgAKAAoADAAMAAwADAAMAAwA
DAAMAAwADAAMAAwADAAMAAwADAAOAA4ADgAOAA4ADgAOAA0ACwALAAsACwALAAsACwAM
AAoACgAKAAsACwALAAwADQANAA0ADgAOAAwADQANAA0ADwAQABAAEAATABMAEwATABUA
FQATABMAFAAVABUAFAATABMAFgAZABsAGQAVABIADgAMAAoACAAEAAEA/v/9//z/+//7
//v//P/+//7///8BAAEAAQADAAMAAwACAAIAAgACAAEAAQAEAAQABAAEAAQABAAEAAUA
BQAGAAYABgAJAAkACgAKAAgACAAJAAkACwAMAA0ADQALAAsACwALAAsACwALAAsADQAN
AA0ADQANAA0ADQANAA0ADQANAAwADAAOAA8ADwARABIAFgAYABsAGgAbACAAIwAlACUA
HwAQAPb/1f+t/4X/Yf9E/y//MP9D/1T/XP9Y/1b/Yv9y/3//hv+N/5r/qf+0/8D/yf/T
/93/6f/x//n/AAAHAAsADwASABUAFAAUABcAFgAXABgAGgAaABsAGwAaABoAGwAbABsA
GwAcABwAHAAcAB0AHQAdAB0AHQAdAB0AHQAeAB4AHgAeAB4AHwAfAB8AHwAfACEAIQAi
ACIAIgAiACIAIwAhACEAIQAhACMAIwAkACQAJAAkACQAJAAkACQAJQAlACMAIwAjACQA
JgAmACYAJwAnACcAJwAnACgAKAAoACgAKAAoACgAKAAoACgAKAAnACcAJwAnACcAJgAl
ACQAJAAjACIAIgAhACAAHwAeAB0AHAAbABoAGQAWABUAFAATABQAEwATABIAEQAQABAA
DwAOAA4ADQANAA0ADQANAA0ADQANAA0ADQALAAsACwALAA0ADQANAA0ACwALAAsACwAN
AA0ADQANAA0ADQANAA0ADQANAA0ADQANAA0ADQANAA4ADgAOAA4ADAAMAAwADAAOAA4A
DgAOAA4ADgAOAA4ADgAOAA4ADgAOAA4ADgAOABAAEAAQABAADgAOAA4ADgAOAA4ADgAO
AA4ADgAOAA0ADQANAA0ADQANAA0ADQAOAA4ADgAOAA8ADQANAA4ADwAPAA8AEAAQABIA
EwATABMAEwAUABQAFAAXABcAFwAXABkAGQAXABcAGAAZABkAGAAcABsAGQAUABIAEAAO
AAwABgADAAAA//8AAP///////wAAAgACAAMABQAFAAUABwAHAAcABgAGAAYABgAFAAUA
BAAEAAQABAAGAAYABgAHAAcACAAIAAgABwAHAAgACAAKAAoACwALAAkACgALAAsADQAN
AA0ADQANAA0ADQANAA0ADQANAA0ADQANAA0ADQANAA0ADQAMAAwADAANAA8AEwASABIA
FAAXABoAGwAcAB0AIQAjACEAFgAAAOH/v/+X/3H/VP89/zT/P/9U/17/YP9c/2L/cv9/
/4j/j/+W/6X/sv+8/8f/0f/Z/+H/6//3//7/AwAJAA0AEAATABQAFAAXABYAFwAYABgA
GAAZABkAGgAaABsAGwAbABsAHAAcABwAHAAdAB0AGwAbABsAGwAbABsAHAAcAB4AHgAe
AB8AHQAdAB0AHQAfAB8AIAAgAB4AHgAeAB8AHwAfAB8AHwAfAB8AIAAgACAAIAAgACAA
IAAgACEAIQAjACMAIwAkACIAIgAiACMAIwAjACMAIwAkACQAJAAkACQAJAAkACQAJAAk
ACQAIwAjACMAIwAjACIAIQAgACAAHwAeAB4AHQAcABsAGgAZABgAFwAWABUAFQAVABUA
FQAUABMAEwASAA8ADgAOAA0ADgAOAA0ADQANAA0ADQANAA0ADQANAA0ADQANAA0ADQAN
AA0ADQANAA0ADQANAA0ADwAPAA8ADwAPAA8ADwAPAA0ADQANAA0ADgAPABAAEQARABAA
DwAOAA4ADgAOAA4AEAAQABAAEAAQABAAEAAQABIAEgASABIAEgASABIAEgASABIAEgAS
ABQAFAAUABQAFAAUABQAFAASABIAEgARABEAEQARABEAEQARABEAEgASABIAEgATABMA
EwAUABUAFQAVABYAFgAUABUAFQAVABYAGAAZABoAGwAbABsAGwAcAB0AHAAdABwAHQAd
ABwAIAAdABgAFgAUABIAEAAMAAkABgAFAAIAAQABAAEABAAGAAYABwAJAAkACQALAAsA
CwAKAAoACgAKAAkACQAKAAoACgAKAAoACgAKAAsACwAMAAwADAANAA0ADgAOAA4ADgAP
AA8ADQAOAA8ADwAPAA8ADwAPABEAEQARABEADwAPAA8ADwAPAA8ADwAPABEAEQARABAA
EAASABEAEwAVABgAGAAcAB0AHgAfACAAIQAhACMAIQAUAP7/4f+9/5P/cf9a/0f/QP9R
/2L/aP9q/3D/ev+C/4v/kv+X/6D/r/+6/8L/zf/V/93/5//x//n/AAAHAA0AEQAUABUA
FgAWABkAGgAZABgAGAAYABkAGQAaABoAGwAbABsAGwAcABwAHAAcAB0AHQAdAB0AHQAd
ABsAGwAcABwAHAAcABwAHQAbABsAGwAbABsAGwAcABwAGgAaABoAGwAdAB0AHQAdABsA
GwAcABwAHgAeAB4AHgAcABwAHQAdABsAGwAbABwAHAAcABwAHQAdAB0AHQAdABwAHAAc
ABwAHAAcABwAHAAcABwAHAAbAB0AHQAdAB0AGgAZABgAGAAVABQAFAATABIAEQAQAA8A
DgANAAwACwAMAAsACgAJAAgABwAHAAYABQAEAAQAAwACAAIAAQABAAEAAQABAAEAAQAB
AAEAAQADAAMAAwADAAMAAwADAAMAAwADAAMAAwABAAEAAQABAAEAAQABAAEAAQABAAEA
AQABAAEAAQABAAQABAAEAAQAAgACAAIAAgACAAIAAgACAAIAAgACAAIABAAEAAQABAAC
AAIAAgACAAAAAAAAAAAAAgACAAIAAgACAAIAAgACAAAAAAAAAP/////////////9//3/
/f/+/wAAAAAAAAEAAwADAAQABQAFAAUABgAGAAQABQAFAAUABQAGAAYABgAJAAkACQAJ
AAsACQAJAAgABAACAAAA/v/4//X/8v/x//D/7//v/+//7//w/+//7//x//H/8f/z//T/
9f/1//b/9P/0//P/8//0//T/9P/0//T/9P/0//X/9//4//j/+P/4//f/9//2//b/9v/3
//f/+f/6//v/+//5//n/+f/5//f/9//3//f/9//3//f/9//3//f/9//3//f/9//3//b/
+P/4//f/9//5//z//P/+////AgADAAYABwAHAAkACwAKAP7/5//L/6f/ff9a/0H/Lv8r
/zr/Rv9O/1L/VP9c/2f/cP95/4D/if+U/57/p/+x/7n/xf/P/9f/3v/l/+3/8f/2//n/
+v/6//v//P/9//z//P/8//3//f/+//7///////////8AAAAAAAAAAAEAAQADAAMAAwAD
AAMAAwAEAAQABAAEAAQABQADAAMAAwADAAMAAwAEAAQABAAEAAQABQADAAMAAwADAAMA
AwAEAAQABAAEAAQABAAEAAQABQAFAAUABQAFAAYABgAGAAYABwAHAAcABwAHAAgACAAI
AAgACAAIAAgACAAGAAYABgAFAAUABQAFAAUABgAFAAQABAADAAIAAgABAAIAAQAAAP//
/P/7//r/+f/4//f/9v/1//T/8//z//L/7//u/+7/7f/u/+7/7f/t/+v/6//r/+v/7f/t
/+3/7f/r/+v/6//r/+v/6//r/+v/6//r/+v/6//t/+3/7f/t/+v/6//r/+v/6//r/+v/
6//r/+v/6//r/+z/7P/s/+z/7P/s/+z/7P/s/+z/7P/s/+z/7P/s/+z/7P/s/+z/7P/u
/+7/7v/u/+z/7P/s/+z/7P/s/+z/7P/s/+z/7P/s/+z/7P/s/+v/7f/t/+3/7f/t/+3/
7f/u/+7/7v/u/+//7f/t/+7/7//x//H/8v/y//T/9f/1//X/9f/2//b/9v/5//n/+f/5
//v/+//5//n//P/4//X/8v/v/+z/6P/l/+L/4f/e/93/3f/d/+D/4v/i/+P/5f/l/+X/
5//p/+n/6P/o/+b/5v/l/+X/5v/m/+b/5v/m/+b/5v/n/+n/6v/q/+r/6//r/+z/7P/s
/+z/7f/t/+v/7P/t/+3/7f/t/+3/7f/v/+//7//v/+3/7f/t/+3/7//v/+//7//v/+//
7//u//D/8P/v//H/8f/0//b/+P/5//z///8AAAMABQAJAAsABgD2/9v/uf+V/23/SP8p
/xL/Ef8i/zD/Ov86/zr/Qv9T/2L/a/9w/3v/iv+W/6H/q/+1/7//yf/T/9z/4//p/+//
9P/3//j/+P/5//z//f/8//z//P/9//3//v/+////////////AAAAAAAAAAABAAEAAwAD
AAMAAwADAAMABAAEAAQABAAEAAUABQAFAAUABQAFAAUABgAGAAYABgAGAAcABwAHAAcA
BwAHAAcACAAIAAgACAAIAAgACAAIAAkACQALAAsACwAMAAwADAAMAA0ADQANAA0ADQAO
AA4ADgAOAA4ADgAOAA4ADgAOAA4ADQALAAsACwALAAwACwAKAAoACQAIAAgABwAIAAcA
BgAFAAQAAwACAAEA/v/9//z/+//6//n/+f/4//f/9v/2//X/9P/0//P/8//z//P/8//z
//X/9f/1//X/8//z//P/8//x//H/8f/x//H/8f/x//H/8f/x//H/8f/x//H/8f/x//H/
8f/x//H/8f/x//H/8f/0//T/9P/0//L/8v/y//L/9P/0//T/9P/y//L/8v/y//L/8v/y
//L/9P/0//T/9P/0//T/9P/0//T/9P/0//T/9P/0//T/9P/0//T/9P/z//P/8//z//P/
8//z//P/9P/0//T/9P/1//X/9f/2//f/+f/5//r/+v/6//v/+//7//v//P/8//z//f/9
//3//f8AAAEAAAABAAIAAwD///z/+P/2//T/8v/s/+n/5v/l/+T/4//j/+P/5P/m/+b/
5//r/+v/6//t/+v/6//q/+r/6v/q/+n/6f/s/+z/7P/s/+z/7P/s/+3/7f/u/+7/7v/t
/+3/7v/u/+//8P/y//P/8f/y//P/8//z//P/8//z//P/8//z//P/8//z//P/8//z//P/
8//z//P/8//z//L/8v/0//P/8//3//j/+v/6////AgADAAQABwAJAA0ACwD+/+j/x/+h
/3n/Uf8w/xP/Bv8R/yT/MP8y/zD/NP9G/1f/Yv9p/3L/f/+O/5r/pf+v/7n/xf/P/9f/
3v/l/+n/8f/0//X/9v/2//f/+P/5//r/+v/6//v/+//8//z//f/9//3//f/+//7//P/8
//3//f/9//3//f/9//3//f/+//7/AAAAAAAAAQABAAEAAQABAAEAAQACAAIAAgACAAIA
AwADAAMAAwADAAMAAwAEAAQAAgACAAIAAgAEAAQABQAFAAUABQAFAAYACAAIAAgACQAJ
AAkACQAJAAgACAAIAAgACAAIAAgACAAKAAoACgAJAAkACQAJAAkACAAHAAYABgAFAAQA
BAADAAIAAQAAAP///v/9//z/+//6//n/+P/3//T/8//z//L/7//u/+7/7f/u/+7/7f/t
/+v/6//r/+v/6//r/+v/6//p/+n/6f/p/+n/6f/p/+n/6f/p/+n/6f/r/+v/6//r/+n/
6f/p/+n/6f/p/+n/6f/r/+v/6//r/+r/6v/q/+r/6v/q/+r/6v/q/+r/6v/q/+r/6v/q
/+r/6v/q/+r/6v/s/+z/7P/s/+r/6v/q/+r/6v/q/+r/6v/o/+j/6P/o/+j/6P/o/+f/
6f/p/+n/6f/r/+v/6//s/+r/6v/q/+v/7f/t/+7/7//x//H/8v/y//L/8//z//P/9f/2
//b/9v/5//n/+f/5//n/+f/3//D/7P/q/+j/5v/h/9//3f/d/9z/2//b/9v/3P/e/97/
3//h/+H/4f/j/+P/4//i/+L/4v/i/+H/4f/i/+L/4v/i/+L/4v/i/+P/4//k/+T/5P/n
/+f/6P/o/+b/5v/n/+f/5//o/+n/6f/p/+n/6f/p/+n/6f/p/+n/6f/p/+n/6f/p/+n/
6f/p/+f/5//n/+b/6P/o/+n/6//t/+7/8P/y//X/9v/3//r/+//9/wEA/f/s/9L/sf+J
/2H/P/8g/wv/CP8Z/yr/NP80/zL/PP9K/1n/Yv9n/3L/g/+O/5j/of+r/7X/wf/J/9P/
2v/h/+X/6f/s/+3/7v/u/+3/8P/x//L/8v/y//P/8//y//L/8//z//X/9f/2//b/9P/0
//X/9f/3//f/9//3//f/9//4//j/+P/4//j/+f/5//n/+f/5//n/+f/6//r/+v/6//r/
+//7//v/+//7//v/+//8//z//P/8//z//P/8//z//f/9//v/+//7//z//v/+//7////9
//3//f/9//7//v/+//7//v/+//7//v/+//7//v/9//v/+//7//v//P/7//r/+v/5//j/
+P/3//T/8//y//H/8P/v/+7/7f/s/+v/6v/p/+j/5//n/+b/5f/k/+T/4//g/+D/3//f
/9//3//f/9//3//f/9//3//f/9//3//f/9//3//f/9//3//f/9//3//f/9//3//f/9//
3//f/9//3f/d/93/3f/f/9//3//f/+D/4P/g/+D/4P/g/+D/4P/e/97/3v/e/97/3v/e
/97/3v/e/97/3v/e/97/3v/e/9z/3P/c/9z/3v/e/97/3v/c/9z/3P/c/9z/3P/c/9v/
2//b/9v/2//d/93/3f/e/9z/3P/c/93/3f/d/97/3//h/+H/4v/i/+D/4f/h/+H/4//k
/+T/5P/n/+f/5//n/+X/5f/l/+T/4f/e/9v/2P/U/9H/zv/N/8r/yf/J/8n/yv/M/8z/
zf/P/8//z//R/9H/0f/Q/9D/0P/Q/8//z//Q/9D/0P/Q/9D/0P/Q/9H/0f/S/9L/0v/T
/9P/1P/U/9L/0v/T/9P/0//U/9X/1f/V/9X/1f/V/9X/1f/V/9X/1f/V/9X/1f/T/9P/
0//T/9X/1f/V/9T/1P/U/9X/1f/X/9j/2P/c/9//4v/h/+L/5f/n/+v/6f/i/9D/sf+P
/2f/P/8e/wX/9v77/hD/Hv8i/yD/JP8w/z//SP9P/1j/Zf9y/3z/hf+P/5n/o/+v/7f/
vP/D/8v/z//S/9P/1P/W/9X/1v/Z/9j/2P/Y/9n/2f/a/9r/2//b/9v/2//c/9z/3P/c
/93/3f/b/9v/2//b/93/3f/e/97/3v/e/97/3//d/93/3f/d/93/3f/e/97/3v/e/97/
3//f/9//3//f/97/3f/d/9z/3P/c/9z/3P/c/9z/3f/d/93/3f/d/97/4P/g/+D/4f/f
/9//3//f/+L/4v/i/+L/4P/g/+D/4P/g/+D/4P/f/9//3//f/9//3v/d/9z/3P/Z/9j/
2P/X/9b/1f/U/9P/0v/R/9D/z//O/83/zP/L/8j/x//H/8b/xf/E/8T/w//C/8L/wf/B
/8H/wf/B/8H/v/+//7//v/+//7//v/+//7//v/+//7//v/+//7//v/+//7//v/+//7//
v/+//7//vf+9/73/vf+9/73/vf+9/7z/vP+8/7z/vP+8/7z/vP+8/7z/vP+8/7z/vP+8
/7z/vP+8/7z/vP+6/7r/uv+6/7r/uv+6/7r/uv+6/7r/uv+6/7r/uv+6/7j/uP+4/7f/
uf+5/7n/uf+3/7f/t/+4/7j/uP+4/7n/uf+5/7r/u/+7/7v/vP+8/7z/vf+9/73/vf++
/77/vv/B/8H/wf/B/8H/wf+//7//uP+1/7H/rP+o/6X/pf+l/6P/o/+h/6D/of+i/6P/
pP+l/6b/p/+q/6j/qP+o/6j/pv+l/6T/o/+l/6X/pf+l/6X/pf+l/6X/pv+m/6b/p/+l
/6X/pf+l/6f/qP+o/6j/pv+m/6f/p/+n/6f/qP+m/6b/pv+m/6b/pv+m/6b/pv+m/6b/
pv+m/w==
         </WaveFormData>
      </LeadData>
      <LeadData>
         <LeadByteCountTotal>10000</LeadByteCountTotal>
         <LeadTimeOffset>0</LeadTimeOffset>
         <LeadSampleCountTotal>5000</LeadSampleCountTotal>
         <LeadAmplitudeUnitsPerBit>4.88</LeadAmplitudeUnitsPerBit>
         <LeadAmplitudeUnits>��V</LeadAmplitudeUnits>
         <LeadHighLimit>2147483647</LeadHighLimit>
         <LeadLowLimit>268435456</LeadLowLimit>
         <LeadID>V2</LeadID>
         <LeadOffsetFirstSample>0</LeadOffsetFirstSample>
         <FirstSampleBaseline>0</FirstSampleBaseline>
         <LeadSampleSize>2</LeadSampleSize>
         <LeadOff>FALSE</LeadOff>
         <BaselineSway>FALSE</BaselineSway>
         <ExcessiveACNoise>FALSE</ExcessiveACNoise>
         <MuscleNoise>FALSE</MuscleNoise>
         <LeadDataCRC32>590745186</LeadDataCRC32>
         <WaveFormData>
6v/q/+r/6v/0//z/BAAMACcAQABZAHIAjACkALwA1ACuAIgAYgA8APP/qv9h/xj/3P6g
/mT+KP5C/lr+cv6K/qz+zv7w/hL/Lv9K/2b/gv+V/6b/t//I/9T/3v/o//L/9v/4//r/
/P/+/wAAAgAEAAcACAAJAAoACwAMAA0ADgAPABAAEQASABMAFAAVABYAFwAYABkAGgAb
ABwAHQAeAB8AIAAhACIAJQAmACcAKAAqACoAKgAqAC0ALgAvADAAMwA0ADUANgA5ADoA
OwA8AD4AQABCAEQASABKAEwATgBQAFIAVABWAFoAXABeAGAAYgBkAGYAaABrAGwAbQBu
AHAAcABwAHAAcABwAHAAcAByAHIAcgByAHAAcABwAHAAbQBsAGsAagBmAGQAYgBgAF0A
WgBXAFQATwBMAEkARgBCAD4AOgA2ADIALgAqACYAIQAeABsAGAAUABIAEAAOAAsACgAJ
AAgABQAEAAMAAgABAAAA///+//7//v/+//7//v/+//7//v/+//7//v/+//7//v/+//7/
/v/+//7//v8AAAAAAAAAAP7//v/+//7//v/+//7//v/+//7//v/+//7//v/+//7//P/8
//z//P/8//z//P/8//z//P/8//z//P/8//z//P/+//7//v/+/wAAAAAAAAAAAAAAAAAA
AAABAAIAAwAEAAUABgAHAAgACQAKAAsADAALAAoACQAIAAYABgADAAAA+//4//X/9P/0
//T/8//z//P/8//z//P/9f/2//b/9v/2//T/9P/z/+7/7P/s/+v/6//r/+v/6//p/+n/
6v/q/+r/6v/r/+v/7f/t/+3/7f/r/+v/6//r/+v/6//r/+v/6//q/+r/6v/q/+r/6v/p
/+v/6//r/+v/6f/p/+n/6f/r/+v/6//s/+//8f/w//T/9//5/wQAEwAmADkAUABzAJ0A
yADmAOgA0gCwAH0ARAARAMj/cP8r/+H+f/41/if+O/5Z/nz+nv66/tj+/v4f/z7/XP97
/5T/qP+7/8r/1//l//D/+/8BAAUABwAJAAsADQAPAA8AEQATABMAFgAYABkAGgAbABwA
HQAeAB8AHgAfACAAIAAhACIAIwAkACUAJgAnACgAKQAqACsALAAvADAAMQAzADIAMwA0
ADUANgA3ADgAOQA8AD0APgBAAEIAQgBBAEEARgBIAEkASwBNAE8AUQBTAFQAVQBXAFkA
WwBdAF8AYQBlAGcAaQBrAGsAbQBvAG8AcQByAHMAdABzAHQAdAB0AHQAdQB1AHQAdABz
AHIAcQBxAHAAbwBuAG4AbQBqAGcAZABiAF8AWwBWAFMAUABMAEkARQBBAD0AOgA2ADIA
LgAqACYAJAAfAB8AHAAZABYAEQAQAA4ADAAMAAoACgAJAAoACAAIAAcABgAGAAUABQAD
AAMAAwADAAQABAAEAAUABAAEAAMAAwADAAMAAwADAAYABgAGAAYABAAEAAQABQAFAAUA
BQAGAAQABAAEAAQABgAFAAUABQADAAMAAwADAAMAAwACAAIAAAABAAEAAAAAAAAAAAD/
/wEAAAAAAP//AAABAAEAAgACAAIAAgABAAIAAwAEAAUABwAHAAcACAAKAAsACwALAAwA
DAAJAAsADAAJAAgABwAGAAUAAgD///z/+f/4//j/+P/2//X/9P/z//X/9f/3//j/+P/4
//b/9P/0//P/8P/u/+z/6//r/+v/7f/t/+v/6//r/+r/6f/o/+n/6f/p/+n/6f/p/+n/
6f/r/+v/6//r/+n/6f/p/+j/5v/m/+b/5v/o/+f/5//n/+f/5//n/+f/5//n/+f/5//n
/+j/6f/p/+z/7v/x//X//v8LAB4AMQBGAGMAiwC4ANYA3gDOAK4AgQBKABcA1v+E/0P/
//6f/kf+K/47/ln+ev6a/rb+0v70/hf/Mv9S/2//iP+a/6v/uv/J/9f/5P/t//P/9//5
//v//f/9/wEABQAGAAcABgAIAAkACwANAA8ADgAPABAAEQAQABEAEgASABMAFAAVABYA
FwAYABkAGgAbABwAHQAeAB8AIAAhACMAIgAjACQAJQAmACcAKAApACoAKwAsAC4ALwAw
ADAAMQA1ADgAOgA9AD0APwBBAEMAQwBFAEgASwBNAE8AUQBTAFUAVwBZAFsAXQBfAGEA
YQBjAGQAZQBmAGUAZgBmAGYAZgBnAGcAZgBkAGMAYgBhAGEAYABfAF4AXABbAFgAVQBS
AFAATQBJAEYAQwBAADwAOQA1ADEALQAqACYAIgAeABwAGAAWABEADwAMAAkABgADAAIA
AAD+//7//P/8//v/+v/4//j/9//0//T/8//z//H/8f/x//H/8v/y//L/8//y//L/8f/x
//H/8f/x//H/8v/y//L/8v/y//L/8v/z//P/8//z//T/8v/y//L/8v/y//H/8f/x//H/
8f/x//H/8f/x//D/8P/w//H/8f/w//D/8P/w/+//7//u/+7/7f/v/+//7v/u//D/8P/w
/+//8f/x//H/8f/x//H/8f/y//L/8//z//P/9P/0//X/9f/2//j/+P/4//f/9v/1//T/
8//y/+//7P/p/+b/4//i/+L/4v/f/9//3//f/9//3//h/+L/4v/i/+D/3v/e/93/2v/Y
/9r/2f/Z/9n/1//X/9X/1f/W/9b/1v/W/9X/1f/V/9X/1f/V/9X/1f/V/9X/1f/V/9X/
1f/V/9T/1P/U/9T/1P/U/9P/0//T/9P/0//T/9P/0f/R/9H/0f/T/9T/0//V/9r/3v/f
/+H/6v/5/w4AIwA4AFUAfQCmAMQAyAC0AJYAZwAwAP3/uP9m/yn/6f6J/jP+F/4l/kP+
ZP6I/qb+wP7k/gf/JP9C/13/dP+I/5n/qP+1/8P/0P/X/9//4//l/+n/6//t/+3/8f/x
//P/8//2//b/9//4//n/+v/7//z//f8AAAEAAgACAAEAAgADAAQABQAGAAcACAAJAAoA
CwAMAA0ADgAPABEAEgATABQAFQAWABcAGAAZABoAGwAcAB4AIwAkACQAJQAmACgAKQAr
AC8AMQAzADUANwA5ADwAPwBBAEMARQBHAEkASwBNAE8AUQBTAFUAVQBXAFgAWQBaAFsA
XABcAFwAXABdAF0AXABaAFkAWABXAFcAVgBVAFQAUABPAEwASQBGAEQAQQA9ADgANQAy
AC4AKwAnACMAHwAaABYAEgAOAAwACAAGAAEA///8//n/9v/1//T/8v/w/+7/7P/s/+v/
6v/o/+j/5//m/+b/5f/l/+X/5f/l/+X/5P/k/+T/5f/m/+b/5f/l/+X/5f/l/+X/5v/m
/+b/5v/m/+b/5v/n/+f/5//n/+j/6P/o/+j/6P/q/+n/6f/p/+n/6f/p/+n/6f/p/+j/
6P/o/+n/6f/o/+j/6P/o/+f/6f/o/+j/5//n/+f/5v/m/+j/6P/o/+f/5//n/+f/5//r
/+v/6//s/+z/7f/t/+3/7P/s/+3/7f/w//L/8v/y//P/9P/0//T/9v/2//T/8v/y//L/
8v/t/+r/5//k/+P/4v/i/+L/4f/h/+H/4f/h/+H/4//k/+T/5P/i/+D/4P/f/9z/2v/a
/9n/2f/Z/9v/2//Z/9n/2P/Y/9j/2P/Z/9n/2f/Z/9n/2f/Z/9n/2//b/9v/2//Z/9n/
2f/Y/9r/2v/a/9r/2v/Z/9n/2f/Z/9n/2f/Z/9n/2f/Z/9n/2//c/93/3//k/+j/6f/t
//r/CwAiADkAUABzAJ0AwADSANIAvgCcAG0APgALALz/Zv8h/9f+df4l/gn+H/5F/m7+
kv6y/tL+9v4Z/zj/Vv9v/4T/lv+n/7T/w//T/9z/5f/t//H/8//1//X/9//5//3///8B
AAEABAAEAAUABgAHAAgACQAKAAsADAANAA4ADgAPABAAEQASABEAEgATABQAFwAYABkA
GgAdAB4AHwAhACAAIQAiACMAJAAlACYAJwAqACsALAAuADMANAA0ADUAOAA6ADsAPQBB
AEMARQBHAEkASwBOAFEAUwBVAFcAWQBdAF8AYQBjAGUAZwBpAGkAbQBuAG8AcABvAHAA
cABwAHIAcwBzAHIAcgBxAHAAbwBtAGwAawBqAGYAZQBiAF8AWgBYAFUAUQBKAEcARABA
AD0AOQA1ADEALAAoACQAIAAaABYAFAAPAA0ACgAHAAQAAQAAAP7//P/6//j/+P/3//b/
9P/0//P/8v/y//H/8f/x//H/8f/x//D/8P/w//H/8v/y//H/8f/x//H/8f/x//L/8v/y
//L/8v/y//L/8//x//H/8f/y//T/9P/0//T/9P/z//P/8//1//X/9f/1//X/9f/0//T/
8v/z//P/8v/0//T/9P/z//P/8v/y//H/8f/x//D/8P/w//D/8P/v/+//7//v/+//7//v
/+//8P/w//H/8f/x//L/8v/z//P/9P/2//b/9v/3//j/+P/4//f/+P/5//z/+//8//z/
/P////7//P/8//z//P/4//T/8P/s/+v/6v/q/+r/6f/p/+n/6f/p/+n/6//s/+z/7P/q
/+j/6P/n/+T/4v/i/+H/4f/h/+H/4f/f/9//4P/g/+D/4P/f/9//3//f/+H/4f/h/+H/
4f/h/+H/4f/h/+H/4f/g/+D/4P/g/+D/4P/f/9//3//f/9//3//f/+H/4f/h/+H/4f/g
/+H/5f/m/+r/7f/x//r/CQAgADUATgBzAJ0AxADcAOIAzACqAH0ASAAXAND/dv8t/+n+
i/41/hH+Hf5B/mj+jv6u/tD+9P4V/zT/Uv9t/4T/lv+n/7b/x//T/+D/5//t//H/9f/3
//n/+f/7//////8BAAEABAAGAAcACAAJAAoACwAMAA0ADgAPABAAEAATABQAFQAWABcA
GAAZABoAGwAcAB0AHgAfACAAIQAjACQAJQAmACcAKAApACoAKwAsAC0ALgAwADUANgA2
ADcAOAA6ADsAPQBBAEMARQBHAEkASwBOAFEAUwBVAFcAWQBdAF8AYQBjAGUAZwBpAGkA
awBsAG0AbgBxAHIAcgByAHIAcwBzAHIAdABzAHIAcQBxAHAAbwBuAGsAaQBlAGEAXgBc
AFkAVQBQAE0ASgBGAEEAPQA5ADUAMAAsACgAJAAgABwAGgAVABEADgALAAgABQAEAAIA
AAD+//z//P/7//r/+P/4//f/9v/2//X/9f/1//X/9f/1//T/9P/0//X/9P/0//P/8//1
//X/9f/1//b/9v/2//b/9v/2//b/9//1//X/9f/2//b/9v/2//b/+P/3//f/9//3//f/
9//3//f/9//2//b/9v/3//f/9v/2//b/9v/1//f/9v/2//X/9f/1//T/9P/0//T/9P/z
//P/8//z//P/9P/z//L/8v/w//H/8f/x//D/8P/x//H/8v/0//T/9P/1//b/9v/2//X/
9v/3//r/+f/6//r/+v/7//z/+//8/wIAAAD///7//v/+//7//v/6//b/8v/u/+3/7P/s
/+z/6//r/+v/6//r/+v/7f/u/+7/7v/s/+r/6v/p/+b/5P/k/+P/4//j/+P/4//h/+H/
4v/i/+L/4v/l/+X/5f/l/+P/4//j/+P/4//j/+P/4//j/+P/4//i/+L/4v/i/+L/4v/h
/+H/4f/h/+H/4f/h/+H/4f/h/+H/4//k/+X/5//q/+z/7f/1/wQAFwAsAEUAZACNALsA
3ADmANoAvgCOAFUAJADj/4j/Ov/3/p/+Rf4Z/h/+P/5l/oj+qP7I/ur+Dv8t/0z/aP9/
/5T/pv+z/8L/0//f/+j/7//1//n/+f/7//3///8BAAMAAwAFAAUACAAKAAsADAANAA4A
DwAQABEAEAARABIAEgATABQAFQAWABcAGAAZABoAGwAcAB0AHgAfACAAIQAjACQAJQAm
ACcAKAApACoAKwAsAC0ALgAwADMANAA0ADUANgA4ADkAOwA/AEEAQwBFAEcASQBMAE8A
TwBRAFMAVQBXAFkAWwBdAF8AYQBjAGMAZQBmAGcAaABpAGoAagBqAGwAbQBtAGwAbgBt
AGwAawBpAGgAZwBmAGQAYwBgAF0AWgBYAFUAUQBMAEkARgBCAD0AOQA1ADEALgAqACYA
IgAeABoAGAATABEADgALAAgABQAEAAIAAAD+//z//P/7//z/+v/6//n/+P/4//f/9//3
//f/9//3//b/9v/2//f/+P/4//f/9//3//f/9//3//j/+P/4//j/9v/2//b/9//3//f/
9//4//j/+P/4//j/+v/5//n/+f/3//f/9//3//n/+f/4//j/9v/3//f/9v/4//j/+P/3
//f/9v/2//X/9f/1//T/9P/0//T/9P/z//P/8//z//P/8//z//P/9P/y//P/8//z//T/
9P/1//X/9v/4//j/+P/7//z//P/8//v//P/9/wAAAQACAAIAAgAFAAQAAwACAAIAAgAC
AAIA/v/6//b/8v/x//D/8P/w/+//7//v/+//8f/x//P/9P/y//L/8P/u//D/7//s/+r/
6P/n/+f/5//n/+f/5f/l/+b/5v/m/+b/5//n/+f/5//p/+n/6f/p/+f/5//n/+f/5//n
/+f/5v/m/+b/5v/m/+b/5f/l/+X/5f/l/+X/5f/n/+f/5//n/+f/6P/p/+v/8P/y//H/
9/8CABMAKAA/AFgAfQCrANYA7ADoANAAqABxADwABQC2/17/F//H/mn+K/4f/jf+Xf6A
/qD+vv7e/gT/I/9C/2L/ff+S/6L/s//G/9X/4f/s//X/+//9////AQAFAAUABwAJAAsA
DQANABAAEAARABIAEwAUABUAFgAXABgAGQAaABoAGQAaABsAHAAfACAAIQAiACUAJgAn
ACgAJwAoACkAKwAuAC8AMAAxADIAMwA0ADUANgA3ADgAOgA9AD4APgA/AEIARABFAEcA
SQBLAE0ATwBRAFMAVgBZAFkAWwBdAF8AYwBlAGcAaQBrAG0AbwBvAHEAcgBzAHQAcwB0
AHQAdAB2AHcAdwB2AHYAdQB0AHMAcwByAHEAcABuAG0AagBnAGIAYABdAFkAVQBTAFEA
TgBJAEUAQQA9ADgANAAwACwAKAAkACIAHQAbABgAFQASAA8ADgAMAAoACAAGAAYABQAE
AAIAAgABAAIAAgABAAEAAQABAAEAAQAAAAAAAAABAAAAAAD/////AQABAAEAAQACAAIA
AgACAAIAAgACAAMAAwADAAMABAACAAIAAgACAAIAAQABAAEAAwADAAMAAwADAAMAAgAC
AAIAAwADAAIAAgACAAIAAQABAAAAAAD////////+//7//v/+//7//f/9//3//f/9//3/
/f/9//7//v////////8AAAAAAQABAAAAAgACAAIABQAGAAYABgAFAAYABwAKAAoACgAJ
AAgADQAKAAgACAAIAAgACAADAAAA/f/6//X/9P/0//T/9f/1//X/9f/3//f/+f/6//r/
+v/4//b/9P/z//D/7v/w/+//7//v/+//7//t/+3/7P/s/+z/7P/t/+3/7f/t/+v/6//r
/+v/6//r/+v/6//t/+3/7f/s/+z/7P/s/+z/7P/r/+v/6//r/+v/6//r/+v/6//r/+v/
6//s/+//7//y//T/9//9/woAGwAuAEMAXgCDALEA2gDsAOAAxgCeAGUAMAD5/6T/Uv8N
/7X+V/4p/jH+Tf5t/o7+qP7E/ub+Cv8p/0j/Zv9//5b/qP+3/8b/1f/h/+r/8//5//v/
/f///wMABQAFAAcABwAJAAkADAAMAA0ADgAPABAAEQASABMAEgATABQAFAAVABYAFwAY
ABkAGgAbABwAHQAeAB8AIAAhACIAIwAlACUAJQAlACUAKAApACoAKwAsAC0ALgAwADMA
NAA0ADUAOAA6ADsAPQA9AD8AQQBDAEMARQBIAEsATQBPAFEAUwBVAFcAWQBbAFwAXQBe
AF0AYQBiAGMAZABjAGQAZABkAGYAZwBnAGYAZgBlAGQAYwBhAGAAXwBeAFwAWwBYAFUA
UABOAEsARwBDAEEAPwA8ADcAMwAvACsAKAAkACAAHAAaABYAFAAPAA0ACgAHAAQA///+
//z/+v/6//j/+P/3//b/9P/0//P/8v/y//H/8f/v/+//7//v//D/8P/w//H/8P/w/+//
7//v/+//7//v//D/8P/w//D/8P/w//D/8f/v/+//7//w//D/8P/w//D/8v/x//H/8f/v
/+//7//v/+//7//u/+7/8P/x//H/8P/w//D/8P/v/+//7v/u/+3/7f/t/+z/7P/q/+r/
6v/p/+v/6//r/+v/7//v/+//8P/u/+//7//v/+7/7v/v/+//8v/0//T/9P/z//T/9P/0
//b/9v/2//b/9f/0//P/8v/w/+7/7P/q/+X/5P/k/+T/4//j/+P/4//i/+H/4v/i/+P/
5P/j/+L/4P/f/9z/2v/a/9n/2f/Z/9f/1//V/9X/2P/Y/9j/2P/X/9f/1//X/9f/1//X
/9f/1//X/9f/1//X/9f/1//W/9T/1P/U/9T/1P/T/9P/0//T/9P/0//T/9P/0//T/9P/
0//S/9P/1f/Y/9r/3f/f/+b/8f8CABcALABDAGcAlAC8AM4AxACsAIUATgAZAOD/kP9H
/wf/sf5R/h/+If47/lz+fP6a/rT+1P73/hb/Mv9N/2j/fv+P/57/r/+9/8j/0f/Z/+H/
4//j/+f/6f/p/+v/7f/v/+//8v/y//P/9P/1//b/9//4//n/+v/7//z//P/9//7///8A
AP//AAABAAIAAQACAAMABAAFAAYABwAJAAgACQAKAAsADAANAA4ADwAQABEAEgAUABcA
GAAYABkAHAAeAB8AIQAjACUAJwApACsALQAwADMAMwA1ADcAOQA7AD0APwBBAEEAQwBF
AEUASQBKAEsATABNAE4ATgBOAEwATQBNAEwATgBNAEwASwBKAEgARgBEAEQAQwBAAD0A
OgA4ADUAMQAsACkAJgAiAB8AGwAXABMADgAKAAYAAgAAAPz/+v/1//H/7v/r/+j/5//m
/+T/4v/g/97/3v/d/9r/2P/Y/9f/2P/Y/9f/1//V/9X/1f/V/9T/1P/U/9X/1P/U/9P/
0//V/9X/1f/V/9T/1P/U/9T/1v/W/9b/1//X/9f/1//Y/9b/1v/W/9b/2P/X/9f/1//Z
/9n/2f/Z/9f/1//W/9b/1v/X/9f/1v/W/9b/1v/V/9X/1P/U/9P/0//T/9L/0v/S/9L/
0v/R/9H/0f/R/9H/0f/R/9H/0v/U/9X/1f/V/9b/1v/X/9f/1v/Y/9j/2P/b/9z/3P/c
/9z/3P/c/97/4P/g/9//3v/d/9z/2f/W/9P/0P/N/8z/zP/M/8v/y//L/8v/y//L/83/
zv/O/87/zP/K/8z/y//I/8b/xv/F/8X/xf/F/8X/w//D/8L/wv/C/8L/xf/F/8X/xf/H
/8f/x//H/8X/xf/F/8X/x//H/8f/xv/I/8j/yP/I/8j/x//H/8f/x//H/8f/x//H/8f/
x//H/8f/xv/J/8v/zv/Q/9P/1//e/+3/AAAXAC4ASQBxAJ4AvgDIALwAoAB3AEQAEwDU
/3z/Lf/r/pP+Of4L/gv+Kf5O/nL+lP6y/tL+9/4W/zT/Uf9q/37/j/+e/63/vf/K/9P/
3f/j/+X/5f/p/+v/7f/v/+//8f/x//T/9v/3//j/+f/6//v//P/9/wAAAQACAAIAAwAE
AAUABgAHAAgACQAKAAsADAANAA4ADwAQABEAEwAUABUAFgAXABgAGQAaABsAHAAdAB4A
IAAlACYAJgAnACoALAAtAC8AMQAzADUANwA5ADsAPgBBAEUARwBJAEsATwBRAFMAVQBX
AFkAWwBbAF0AXgBfAGAAYwBkAGQAZABkAGUAZQBkAGYAZQBkAGMAYgBgAF4AXABcAFsA
WABVAFAATgBLAEcAQAA9ADoANgAzAC8AKwAnACQAIAAcABgAEgAOAAwABwAFAAIA///8
//n/+P/2//T/8P/u/+7/7f/q/+j/6P/n/+j/6P/n/+f/5f/l/+X/5f/k/+T/5P/l/+T/
5P/j/+P/4f/h/+H/4f/k/+T/5P/k/+T/5P/k/+X/5f/l/+X/5v/k/+T/5P/k/+b/5f/l
/+X/5f/l/+X/5f/l/+X/5P/k/+T/5f/l/+T/5P/k/+T/4//l/+T/5P/j/+P/4//i/+L/
4v/i/+L/4f/h/+H/4f/h/+H/4f/h/+L/4v/j/+P/4//k/+T/5f/l/+T/5v/m/+b/6f/q
/+r/6v/r/+z/7f/w/+7/8P/x/+7/7f/s/+v/6v/l/+L/3//c/9v/2v/a/9r/1//X/9f/
1//Z/9n/2//c/9z/3P/a/9j/2P/X/9T/0v/S/9H/0f/R/9H/0f/P/8//0v/S/9L/0v/R
/9H/0f/R/9P/0//T/9P/0//T/9P/0//R/9H/0f/Q/9L/0v/S/9L/0v/R/9H/0f/P/8//
z//P/8//z//P/8//z//S/9P/0//W/9r/3f/h/+z//f8SACcAQgBnAJEAtgDMAMgAsgCQ
AF8ALAD3/6z/Uv8L/8P+Y/4X/gH+F/47/mD+hP6k/sb+6v4L/yr/Sv9j/3j/iv+b/6r/
uf/H/9L/2//h/+X/5//p/+v/7f/v/+//8//1//X/+P/4//n/+v/7//z//f/+////AAAB
AAIAAgADAAQABQAGAAcACAAJAAoACwAMAA0ADgAPABAAEQATABQAFQAWABcAGgAbABwA
HQAeAB8AIAAiACUAJgAmACcAKAAqACsALQAwADMANgA5ADsAPQBAAEMARQBHAEkASwBN
AE8AUQBTAFcAWQBbAFsAXQBeAF8AYABhAGIAYgBiAGIAYwBjAGIAYgBhAGAAXwBdAFwA
WwBaAFgAVwBUAFEATQBKAEYAQQA8ADkANgAyAC0AKQAlACEAGgAWABIADgAKAAYABAD/
//3/+v/3//T/8f/w/+7/7P/q/+j/6P/n/+b/5P/k/+P/4v/i/+H/4f/h/+H/4f/h/97/
3v/e/9//3v/e/93/3f/f/9//3//f/+D/4P/g/+D/3v/e/97/3//f/9//3//g/+D/4P/g
/+D/4P/f/9//3//h/+H/4f/h/+H/4f/g/+D/4P/h/+H/4P/g/+D/4P/f/9//3v/e/93/
3f/d/9z/3P/e/97/3v/d/93/3f/d/93/4f/h/+H/4v/i/+P/4//j/+T/5P/l/+X/6P/q
/+r/6v/t/+7/7v/u/+7/7v/u/+r/6P/o/+j/6P/l/+L/3//c/9n/2P/Y/9j/1//X/9f/
1//Z/9n/2//c/9r/2v/Y/9b/1v/V/9L/0P/Q/8//z//P/8//z//N/83/zP/M/8z/zP/N
/83/zf/N/83/zf/N/83/zf/N/83/zf/N/83/zf/M/8z/zP/M/8z/zP/L/8v/y//L/8v/
y//L/8n/yf/J/8n/y//M/83/z//S/9T/1//f/+z///8UACsASABvAJ0AwADMAMAApAB4
AEEAEADT/3z/KP/l/o/+M/4B/gP+H/5D/mj+iv6o/sz+8P4P/zD/Tv9l/3j/iv+b/6r/
uf/F/87/1//d/+H/4f/j/+P/5f/p/+v/6//t/+3/8P/u/+//8P/x//T/9f/2//f/+P/5
//r/+v/5//r/+//8////AAABAAIAAwAEAAUABgAFAAYABwAJAAoACwAMAA0ADgAPABAA
EQAUABUAFgAYABkAGgAaABsAHgAgACEAIwAnACkAKwAtAC0ALwAyADUANwA5ADsAPQA/
AEEAQwBFAEcASQBLAEsATQBOAE8AUABPAFAAUABQAFAAUQBRAFAAUABPAE4ATQBNAEwA
SwBKAEcARQBBAD0AOAA2ADMALwAqACcAJAAgAB0AGQAVABEACgAGAAIA/v/6//b/9P/v
/+3/6v/n/+T/4f/g/97/3P/a/9j/2P/X/9b/1P/U/9P/0v/S/9H/0f/P/8//z//P/87/
zv/O/8//zv/O/83/zf/P/8//z//P/9D/0P/Q/9D/0P/Q/9D/0f/P/8//z//Q/87/zv/O
/87/0P/P/8//z//P/8//z//P/8//z//O/87/zv/P/8//zv/O/87/zv/N/83/zP/M/8v/
y//L/8r/yv/K/8r/yv/J/8n/yf/J/8n/y//L/8v/zP/M/83/zf/N/87/zv/P/8//0v/U
/9T/1P/V/9b/1v/W/9b/1v/W/9b/1P/U/9T/1P/P/8z/yf/G/8H/wP/A/8D/v/+//7//
v/+//7//wf/C/8L/wv/A/77/vv+9/7r/uP+4/7f/t/+3/7f/t/+1/7X/tP+0/7T/tP+1
/7X/tf+1/7X/tf+1/7X/tf+1/7X/tf+1/7X/tf+0/7b/tv+2/7b/tP+z/7P/s/+z/7P/
s/+z/7P/s/+z/7P/tf+2/7f/u/+8/77/wf/F/9D/4f/0/wsAIgBDAHEAngC6ALwAqACG
AFMAGgDn/6D/Rv/7/rP+Vf4H/u39/f0f/kT+Zv6E/qj+zP7t/gz/LP9J/2D/cv+D/5T/
o/+x/77/xf/J/8//0f/T/9X/1//Z/9v/3f/f/9//4v/k/+X/5v/n/+j/6f/q/+v/7P/t
/+7/7v/t/+7/7//w//P/9P/1//b/9//4//n/+v/7//z//f///wAAAQACAAMABAAFAAYA
BwAKAAsADAAOABEAEgASABMAFAAWABcAGQAbAB0AHwAhACMAJQAoACsALQAvADEAMwA1
ADcAOQA7AD8AQQBDAEMAQwBEAEUARgBHAEgASABIAEgASQBJAEgASABHAEYARQBFAEQA
QwBCAD4APQA6ADcANAAyAC8AKwAmACMAIAAcABcAEwAPAAsABgACAP7/+v/2//L/8P/r
/+n/5v/j/+D/3f/c/9r/2P/U/9L/0v/R/9D/zv/O/83/zP/M/8v/y//L/8v/y//L/8j/
yP/I/8n/yP/I/8f/x//J/8n/yf/J/8j/yP/I/8j/yP/I/8j/yf/J/8n/yf/K/8r/yv/K
/8r/yP/H/8f/x//J/8n/yf/J/8f/x//G/8b/xv/H/8f/xv/G/8b/xv/F/8X/xP/E/8P/
w//D/8L/wv/C/8L/wv/B/8H/wf/B/8H/xf/F/8X/xv/E/8X/xf/F/8j/yP/J/8n/yv/M
/8z/zP/N/87/zv/O/87/zv/O/9D/zf/M/8r/yP/E/8L/vv+8/7n/uP+2/7T/s/+z/7P/
s/+0/7X/tv+3/7f/tv+1/7X/sf+w/67/rP+r/6v/qv+q/6r/qf+o/6j/pv+l/6X/pf+l
/6X/pf+m/6j/qP+o/6f/qf+s/7D/tf+4/7n/uP+4/7j/uP+4/7j/uP+4/7j/uP+4/7j/
uP+4/w==
         </WaveFormData>
      </LeadData>
      <LeadData>
         <LeadByteCountTotal>10000</LeadByteCountTotal>
         <LeadTimeOffset>0</LeadTimeOffset>
         <LeadSampleCountTotal>5000</LeadSampleCountTotal>
         <LeadAmplitudeUnitsPerBit>4.88</LeadAmplitudeUnitsPerBit>
         <LeadAmplitudeUnits>��V</LeadAmplitudeUnits>
         <LeadHighLimit>2147483647</LeadHighLimit>
         <LeadLowLimit>268435456</LeadLowLimit>
         <LeadID>V3</LeadID>
         <LeadOffsetFirstSample>0</LeadOffsetFirstSample>
         <FirstSampleBaseline>0</FirstSampleBaseline>
         <LeadSampleSize>2</LeadSampleSize>
         <LeadOff>FALSE</LeadOff>
         <BaselineSway>FALSE</BaselineSway>
         <ExcessiveACNoise>FALSE</ExcessiveACNoise>
         <MuscleNoise>FALSE</MuscleNoise>
         <LeadDataCRC32>2021243109</LeadDataCRC32>
         <WaveFormData>
2v/a/9r/2v/i/+r/8v/6/xcAMgBNAGgAjQCyANcA/ADyAOoA4gDaAJAASAAAALj/YP8K
/7T+Xv5w/oL+lP6m/sP+4P79/hr/Mv9K/2L/ev+L/5r/qf+4/8P/zP/V/97/4v/k/+b/
6P/q/+z/7v/w//H/8v/z//T/9v/2//b/9v/3//j/+f/6//z//P/8//z//f/+////AAAC
AAIAAgACAAMABAAFAAYACQAKAAsADAAOAA4ADgAOAA8AEAARABIAEwAUABUAFgAbAB4A
IQAkACcAKgAtADAAMgA0ADYAOAA7ADwAPQA+AEAAQgBEAEYARwBIAEkASgBLAEwATQBO
AE4ATgBOAE4ATgBOAE4ATgBOAE4ATgBOAEwATABMAEwASwBKAEkASABFAEQAQwBCAD8A
PgA9ADwAOAA2ADQAMgAvACwAKQAmACEAHgAbABgAFAASABAADgANAAwACwAKAAgABgAE
AAIAAQAAAP///v/9//z/+//6//r/+v/6//r/+v/6//r/+v/4//j/+P/4//j/+P/4//j/
+P/4//j/+P/6//r/+v/6//r/+v/6//r/+v/6//r/+v/6//r/+v/6//r/+v/6//r/+v/6
//r/+v/6//r/+v/6//j/+P/4//j/+P/4//j/+P/5//r/+//8//7//v/+//7//v/+//7/
/v///wAAAQACAAQABAAEAAQABgAGAAYABgAGAAYABgAGAAYABgAFAAAA/f/5//j/9P/2
//b/9f/0//L/8v/y//L/9P/1//X/9f/z//H/8P/u/+r/6P/m/+b/5f/l/+b/5v/k/+T/
5P/k/+T/5P/k/+T/5f/m/+f/6P/m/+b/5v/m/+b/5v/m/+b/4//j/+P/4//l/+X/5P/k
/+T/5P/k/+T/4v/i/+P/4//i/+L/4v/j/+b/5v/m/+b/5v/p//L/BAAYACwARwBtAJsA
ywD4ABQBHgEeAQoB7ADNAI8ALwDS/2P/2v5w/lD+X/58/pr+tf7N/uf+Cf8o/0H/W/90
/4n/mv+r/7r/yv/Y/+H/6v/x//T/8//1//f/+f/7//v//v///wAAAQAAAAIABAAFAAYA
BwAHAAgACwALAAsACwAMAA4ADgAOABAAEAARABMAEwATABUAFgAXABcAGAAaABgAGAAb
ABwAHQAeAB8AIAAjACMAJAAlACUAJgAnACgAKgAsAC0ALgAyADQANQA2ADcAOQA6ADsA
PQA+AD8AQwBFAEUARgBHAEoASwBMAE0ATQBNAE0ATQBOAE4ATgBOAEwATABMAEwATABL
AEoASgBKAEoASQBIAEkASABFAEQAQgBAAD4APAA5ADYAMwAwADAALgArACcAJgAjACAA
HQAaABYAEwARAA4ACwAJAAgABQADAAEA//8AAP//AAAAAP/////+//3//f/9//z//P/8
//z/+//7//z//P/9//3//f/8//z//P/9//3//f/9//3//f/9//3/////////////////
/////wAAAAAAAAAAAgACAAMAAwADAAMABAAEAAIAAgACAAEA//////////8BAAEAAQAB
AAAAAAAAAAAAAgACAAIAAQADAAMAAwADAAUABQAGAAYABwAIAAoACwALAAwADAANAA0A
DQAMAA4ADgAMAAwADAAMAA0ACAAGAAMAAQD+//7//v/9//z//P/8//z//P/+////////
//3/+//6//j/9v/0//L/8v/x//H/8v/y//D/8P/u/+7/7v/u/+7/7v/u/+7/8P/w//D/
8P/w//D/8P/w//D/8P/v/+//7f/t/+3/7f/u/+7/7v/u/+7/7v/u/+7/7//v/+7/7v/u
/+3/8P/w//D/7v/w//P/+v8KAB4ANABPAHEAnwDRAAIBJAE0ATYBKgEQAfEAuwBnAAoA
of8U/5T+XP5l/oL+nv67/tX+7/4N/yz/Rf9f/3r/j/+g/6//vv/M/9r/5//w//X/+P/7
//3//////wMABQAEAAUABgAHAAoADAAOAA8ADgAPAA8AEAATABMAEwATABQAFgAWABYA
GgAaABsAHQAbABsAHQAeACEAIQAiACQAIgAiACUAJgAnACgAKQAqAC0ALQAuAC8ALwAw
ADEAMgA2ADgAOQA6ADoAPAA9AD4AQwBFAEYARwBLAEwATQBRAFEAUQBSAFMAVgBXAFgA
WQBbAFsAWwBbAFwAXABcAFwAXABcAFwAXABaAFkAWABYAFYAVgBVAFQAUwBSAE8ATgBM
AEoASABGAEMAQAA9ADoAOgA4ADUAMQAuACsAKAAlACIAHgAbABkAFgATABEAEAAPAA0A
CwAJAAcABQAFAAQAAwADAAIAAQD//////v/+/wAAAAD//////v/+//////////7//v/+
//3//f/9//3///////////8BAAEAAQABAAEAAQABAAEAAgACAAIAAgACAAIAAwADAAMA
AwAEAAQABAAEAAQAAwADAAMAAwADAAMAAwADAAMAAgACAAIAAgACAAIAAgABAAMAAwAD
AAMABQAFAAYABgAGAAYABwAHAAcACAAIAAkACwALAAwADgAMAAwADAAOAA4ADgAMAAwA
DAAMAAkABAACAP//AQD+//7//v/7//r/+v/6//r/+v/8//3///////3/+//6//j/9v/0
//L/8v/x//H/8v/y//D/8P/u/+7/7v/u//D/8P/w//D/8P/w//D/8P/w//D/8P/w//D/
8P/v/+//7f/t/+3/7f/s/+z/7P/s/+7/7v/u/+7/7f/t/+z/7P/u/+//7v/w//L/9P/y
//X//v8QACYAQABbAH0ArQDfABABMAFAAUQBOAEcAf0AxwBtABIAp/8U/5D+WP5f/nr+
nP67/tX+8/4T/zD/Sf9j/3z/kf+i/7P/wv/Q/97/6f/y//n//v///wEABQAFAAcACQAM
AA0ADgAPAA4AEAASABMAFAAVABUAFgAYABkAGgAbABwAHgAeAB4AIAAgACEAIwAhACEA
IwAkACcAJwAoACoAKgAqAC0ALgAtAC4ALwAwADIAMwA1ADcAOQA6ADsAPAA+AEAAQQBC
AEYASABJAEoATwBRAFIAUwBVAFYAVwBbAF8AXwBgAGEAYgBjAGQAZQBpAGkAaQBpAGoA
agBqAGoAagBqAGoAagBoAGcAZgBmAGUAZABiAGAAXwBeAFsAWgBWAFQAUgBQAE0ASgBH
AEQAQgBAAD0AOQA2ADMAMAAtACoAJgAjACEAHgAbABkAGAAVABMAEQAPAA0ACwALAAoA
BwAHAAYABQAFAAUABAAEAAQABAADAAMAAgACAAMAAwAFAAQABAAEAAMAAwADAAMABQAF
AAUABQADAAMAAwADAAUABQAFAAUABgAGAAYABgAGAAYABwAHAAUABQAGAAYABgAGAAYA
BQAHAAcABwAHAAcABwAHAAcACAAIAAgACAAGAAYABgAFAAcABwAHAAcABQAFAAYABgAI
AAgACQAJAAkACgAKAAsACQAJAAoADAAOAA4ADgAQABAAEAAQABEAEwATABIAEAAQABAA
EAAPAAoACAAFAAUAAgACAAIAAQAAAAAAAAD+//7/AAABAAMAAwABAP///P/6//j/9v/2
//b/9f/1//T/9P/y//L/8P/w//D/8P/y//L/8v/y//L/8v/y//L/8P/w//D/8P/w//D/
7//v/+//7//v/+//7v/u/+7/7v/u/+7/7v/u/+//7//u/+7/8P/v//D/8v/y//T/9P/3
/wIAFgAsAEYAZQCPAL8A6wAUATQBSAFKAT4BKgEPAc8AawACAI3//P6A/lD+Xf6A/qL+
wf7f/v3+Hf86/1P/bf+E/5X/pv+1/8L/0P/e/+n/8P/3//z//f//////AwADAAUACAAJ
AAoACwAKAAwADgAPABAAEQARABIAEwATABMAEwAUABYAFgAWABgAGAAZABsAGwAbAB0A
HgAfAB8AIAAiACQAJAAnACgAJwAoACkAKgAtAC0ALgAvADEAMgAzADQAOAA6ADsAPAA+
AEAAQQBCAEUARwBIAEkATQBOAE8AUwBVAFUAVgBXAFoAWwBcAF0AYQBhAGEAYQBgAGAA
YABgAGAAYABgAGAAYABfAF4AXgBdAFwAWgBYAFUAVABRAFAATgBMAEoASABFAEIAPwA8
ADgANgAzAC8ALAApACYAIwAgABwAGQAXABQAEQAPAA4ACwAJAAcABQADAAEAAQAAAAEA
AQAAAP///f/9//z//P/8//z/+//7//z//P/9//3//f/8//z//P/7//v/+//7//3//f/9
//3//f/9//3//f/7//v/+//7//7//v/+//7//P/8//3//f/9//3//v/+//7//v/+//3/
/f/9//3//f/9//3//f/9//z//P/8//z//P/8//z/+//7//v/+//7//n/+f/6//r/+P/4
//n/+f/5//r/+v/7//3//f/+/wAAAAAAAAAAAgACAAIAAgADAAMAAwADAAMABQAFAAUA
BQAKAAgACAAIAAgACAAFAAAA/v/7//v/+P/4//j/+f/4//j/+P/4//j/+v/7//n/+f/3
//X/9P/y//D/7v/u/+7/7f/t/+z/7P/q/+r/7P/s/+z/7P/s/+z/7P/s/+r/6v/q/+r/
6v/q/+r/6v/q/+r/6f/p/+n/6f/p/+n/6P/o/+j/6P/q/+r/6v/q/+v/6//q/+r/6v/r
/+z/7P/s/+z/7v/v//b/BgAcADYAUwB7AKsA2QAEASQBNgE8AS4BFgH9AMUAZQD+/5H/
Cv+S/lj+W/56/pz+vf7Z/vf+F/8y/0v/Zf9+/5H/ov+v/77/zP/a/+X/7v/z//T/+f/7
//v//f///wEABAAFAAYABwAGAAgACgALAAkACQAIAAgABgAFAAQAAwACAAQABAAEAAQA
BAAFAAcABQAFAAcACAAJAAkACgAMAAoACgANAA4ADQAOAA8AEAARABEAEgATABMAFAAV
ABYAFgAYABkAGgAcAB4AHwAgACMAJQAmACcAKwAsAC0AMQAzADMANAA1ADgAOQA6ADsA
PQA9AD0APQBAAEAAQABAAD4APgA+AD4APgA9ADwAPAA8ADwAOwA6ADcANgAzADIAMAAu
ACwAKgApACYAIwAgAB4AHAAZABUAEgAPAAwACQAIAAQAAQD///r/9//1//T/8//x/+//
7f/r/+n/6f/o/+f/5//m/+X/5f/l/+T/5P/k/+T/4//j/+T/5P/l/+X/4//i/+L/4v/j
/+P/4//j/+P/4//j/+P/5f/l/+X/5f/l/+X/5f/l/+T/5P/k/+T/5v/m/+f/5//n/+f/
6P/o/+r/6v/q/+n/5//n/+f/5//n/+f/5//n/+j/6P/o/+j/5v/m/+b/5f/n/+f/5//n
/+X/5f/m/+b/5P/k/+X/5f/j/+T/5P/l/+P/4//k/+b/5v/m/+b/6P/q/+r/6v/r/+3/
7f/t/+3/7//v/+//7//v//D/8f/w//T/8//1//T/9P/0//T/9P/y/+z/6f/l/+f/5P/k
/+T/4//i/+L/4v/i/+L/5P/l/+X/5f/j/+H/3v/c/9r/2P/Y/9j/1//X/9j/2P/W/9b/
1v/W/9b/1v/Y/9j/2P/Y/9b/1v/W/9b/1v/W/9b/1v/Y/9j/1//X/9X/1f/V/9X/1v/W
/9b/1v/W/9b/1v/W/9X/1f/U/9T/1v/X/9j/2P/W/9b/2P/d/+z/AAAYADIAVQCBALEA
3wACARgBIAEUAfoA3gCvAFUA7/+I/wv/jv5M/kj+Y/6E/qD+vf7Z/vf+F/8w/0n/Y/92
/4f/lv+l/7L/wv/O/9X/2v/f/+L/4//l/+f/6f/r/+3/7v/v//D/8f/y//T/9v/3//b/
9//3//j/+f/5//n/+f/8//7//v/+/wAAAAABAAMAAQABAAMABAAHAAcACAAKAAoACgAN
AA4ADwAQABEAEgARABEAEgATABUAFgAXABgAGgAcAB0AHgAiACQAJQAmACcAKQAqACsA
LQAuAC8AMwA1ADUANgA3ADgAOQA6ADsAPwA/AD8APwBAAEAAQABAAEAAQABAAEAAPgA9
ADwAPAA8ADwAOwA6ADkAOAA1ADQANAAyADAALgArACgAJQAiACIAIAAdABkAGAAVABIA
DwAMAAgABQADAAIA///9//z/+f/3//X/8//x/+//7//u/+//7//u/+3/7f/t/+z/7P/s
/+z/6//r/+z/7P/t/+3/7f/s/+z/7P/t/+3/7f/t/+3/7f/t/+3/7f/t/+3/7f/t/+3/
7f/t/+7/7v/u/+7/8P/w//H/8f/v/+//8P/w//L/8v/y//H/7//v/+//7//v/+//7//v
/+7/7v/u/+7/7v/u/+7/7f/t/+3/7f/t/+3/7f/u/+7/7P/s/+3/7f/t/+7/7v/v/+//
7//w//L/8v/y//L/9P/0//T/9P/1//b/9//4//n/+//7//v/+//+//7//v/+//7//v/+
//7//P/2//P/7//x/+7/7v/u/+3/7P/s/+z/7v/u//D/8f/x//H/7//t/+z/6v/o/+b/
5P/k/+P/4//k/+T/4v/i/+L/4v/i/+L/4v/i/+L/4v/i/+L/4v/i/+D/4P/g/+D/4v/i
/+H/4f/h/+H/4f/h/+D/4P/g/+D/4P/g/+D/4P/j/+P/4v/i/+L/4f/i/+T/5v/k/+L/
5f/y/wQAGgAyAE8AeQCpANkAAgEcASQBIAEIAe4AyQCBAB0Auv9H/8T+av5Q/mP+hP6k
/r3+1/71/hX/MP9L/2X/fP+L/5r/qf+6/8r/1v/f/+b/6//w//H/8//z//X/9//5//r/
+//8//3//v8AAAIAAwACAAMAAwAEAAcABwAHAAcABQAGAAUABAAEAAQABQAHAAcABwAJ
AAoACQAJAAoADAAMAAwADwAQAA8AEAARABIAFQAVABYAFwAZABoAGwAcABwAHgAfACAA
IgAkACUAJgApACsALAAtAC0ALgAvADMANQA1ADYANwA4ADkAOgA7AD0APQA9AD0APgA+
AD4APgA+AD4APgA+AD4APQA8ADwAOgA6ADkAOAA3ADYAMwAyADAALgAsACoAKwAoACUA
IgAgAB4AGwAXABQAEQAOAAsACgAGAAMAAQD+//v/+f/4//f/9f/z//H/8f/v/+//7v/t
/+3/7P/r/+v/6//q/+r/6P/o/+f/5//o/+j/6f/p/+n/6P/o/+j/6//r/+v/6//p/+n/
6f/p/+n/6f/p/+n/6//r/+v/6//s/+z/7P/s/+r/6v/r/+v/6//r/+z/7P/s/+z/7P/r
/+v/6//r/+v/6//r/+v/6//q/+r/6v/q/+r/6v/q/+n/6f/p/+n/6f/n/+f/6P/o/+j/
6P/p/+n/6f/q/+r/6//r/+v/7P/u/+z/7P/s/+7/7//w//H/8//1//X/9f/1//X/9f/1
//X/+P/4//b/+P/4//j/+P/1//D/7v/r/+n/5v/m/+b/5//m/+b/5v/o/+j/6v/r/+v/
6//p/+f/5P/i/+D/3v/e/97/3f/d/97/3v/c/9z/3P/c/9z/3P/c/9z/3P/c/9r/2v/a
/9r/3P/c/9z/3P/c/9z/2//b/9v/2//b/9v/2v/a/9r/2v/a/9r/2v/a/9v/2//a/9r/
2v/d/9z/3P/c/9z/3P/h/+7/AgAWAC4ASwB1AKcA2QAAARQBHAEUAfoA3AC1AGUAAQCc
/x3/mP5S/lD+af6G/qD+t/7R/vH+Ef8q/0P/Xf90/4X/lv+j/7L/wP/O/9f/3v/l/+b/
6f/r/+3/7//v/+//8v/z//T/9f/0//b/+P/5//r/+//7//z///////////8AAAIAAgAC
AAQABAAFAAcABwAHAAkACgALAAsADAAOAAwADAAPABAAEQASABMAFAAXABcAGAAZABsA
HAAdAB4AIAAiACMAJAAkACYAJwAoACsALQAuAC8AMQAyADMANwA5ADkAOgA7ADwAPQA+
AD8AQQBBAEEAQQBCAEIAQgBCAEQARABEAEQAQgBBAEAAQAA+AD4APQA8AD0APAA5ADgA
NgA0ADIAMAAxAC4AKwAoACQAIgAfABsAGgAXABQAEQAPAAwACgAJAAYAAwABAAAA/f/7
//n/9//2//X/9v/2//P/8//y//H/8f/x//D/8P/u/+7/7f/t/+7/7v/v/+//8f/w//D/
8P/v/+//7//v//D/8f/y//P/9f/1//X/9f/3//f/9//3//b/9v/2//b/9v/2//f/9//3
//f/+P/4//j/+P/4//f/+f/5//n/+f/5//n/+f/5//b/9v/2//b/+P/4//j/9//1//X/
9f/1//X/9f/2//b/+P/4//n/+f/5//r/+v/7//v/+//8//7//v/+//7/AAAAAAAAAAAB
AAMAAwADAAQAAgACAAIAAgACAP7//f/7//n/9v/2//b/9f/0//T/9P/y//L/9P/1//f/
9//1//P/8v/w/+7/7P/q/+r/6f/p/+j/6P/m/+b/6P/o/+j/6P/o/+j/6P/o/+j/6P/o
/+j/6P/o/+j/6P/o/+j/5//n/+f/5//n/+f/5v/m/+b/5v/m/+b/5v/m/+f/5//m/+b/
5v/n/+j/6P/o/+r/6v/r//D//P8QACYAPwBdAIcAuQDqABQBKgE0ATABFgH5AM8AgwAo
AMf/RP+2/mb+W/5y/pL+r/7H/uH+//4e/zf/T/9o/3//lP+j/7L/wP/Q/9v/4v/r//L/
9f/1//f/+f/7//v//v///wAAAQACAAQABgAHAAgACQAJAAoADQANAA0ADQAOABAAEAAQ
ABIAEgATABUAFQAVABcAGAAZABkAGgAcABwAHAAfACAAIQAiACMAJAAlACUAJgAnACkA
KgArACwALgAwADEAMgA0ADYANwA4ADsAPQA+AD8AQQBCAEMARwBJAEkASgBLAE4ATwBQ
AFEAUwBTAFMAUwBWAFYAVgBWAFQAVABUAFQAVABTAFIAUgBRAFAATgBMAEsASgBHAEYA
RABCAEAAPgA9ADoANwA0ADAALgArACcAJgAjACAAHQAaABYAEwARAA4ACwAJAAgABwAF
AAMAAQD///3//f/8//n/+f/4//f/9//3//b/9v/0//T/8//z//T/9P/1//X/8//y//L/
8v/z//P/8//z//P/8//z//P/9f/1//X/9f/1//X/9f/1//b/9v/2//b/9P/0//X/9f/3
//f/+P/4//j/+P/4//f/9//3//f/9//3//f/9//3//b/9v/2//b/9P/0//T/8//1//X/
9f/1//P/8//0//T/9P/0//X/9f/1//b/9v/3//n/+f/6//z/+v/6//r//P/+//7//v//
////////////AwACAAAAAAAAAAAA/f/4//b/8//z//D/8P/w/+//7v/u/+7/8P/w//L/
8//z//P/8f/v/+7/7P/q/+j/5v/m/+X/5f/k/+T/4v/i/+L/4v/i/+L/5P/k/+T/5P/k
/+T/5P/k/+L/4v/i/+L/4v/i/+H/4f/h/+H/4f/h/+D/4P/g/+D/4P/g/+D/4P/f/9//
3v/e/+L/4f/i/+T/5P/k/+T/5f/s//r/EAAoAEEAYwCRAMUA9AAaAS4BOAE0AR4BBQHZ
AIEAGgCz/y7/pP5W/kv+ZP6G/qX+w/7f/v3+Gv81/0//av9//5D/n/+s/7z/zP/X/+D/
6f/s/+//7//x//X/9//3//j/+f/6//v//P/+/wAAAQACAAMAAwAEAAcABwAHAAcACAAK
AAoACgAMAAwADQAPAA8ADwARABIAEwATABQAFgAWABYAGQAaABkAGgAbABwAHwAfACAA
IQAjACQAJQAmACgAKgArACwALgAwADEAMgA1ADcAOAA5ADsAPAA9AEEAQQBBAEIAQwBG
AEcASABJAEsASwBLAEsATABMAEwATABMAEwATABMAEwASwBKAEoASQBIAEYARABDAEIA
PwA+ADoAOAA2ADQAMQAuACsAKAAmACQAIQAdABoAFwAUABEAEAAMAAkABwACAP///f/8
//v/+f/3//X/8f/v/+//7v/r/+v/6v/p/+v/6//q/+r/6P/o/+f/5//o/+j/6f/p/+n/
6P/o/+j/6P/n/+b/5f/n/+f/5//n/+f/5//n/+f/6f/p/+n/6f/q/+r/6v/q/+r/6v/r
/+v/6//r/+z/7P/s/+z/7P/r/+v/6//r/+v/7f/t/+3/7f/q/+r/6v/q/+r/6v/q/+n/
6f/p/+n/6f/p/+n/6v/q/+j/6P/p/+n/6//s/+z/7f/t/+3/7v/w//D/8P/w//L/9P/0
//T/9f/1//X/9f/1//X/9//3//b/9v/2//b/9v/z/+7/7P/p/+n/5v/m/+b/5f/k/+T/
5P/m/+b/6P/p/+f/5//l/+P/4v/g/97/3P/c/9z/2//b/9z/3P/a/9r/2v/a/9r/2v/Y
/9j/2P/Y/9r/2v/a/9r/2v/a/9r/2v/Y/9j/1//X/9n/2f/Z/9n/2P/Y/9j/2P/Y/9j/
2P/Y/9n/2f/Y/9j/2P/Z/9r/2v/c/9r/2v/d/+j//P8SACoARwBzAKEAzwD8ABgBKAEq
ARgBAgHlAKMAPwDY/2X/2P5m/j7+Tf5s/o7+rf7J/uf+B/8k/z3/V/9u/3//jv+f/67/
vP/K/9P/3P/j/+b/5//n/+n/6//t/+//8v/z//T/9f/0//b/+P/5//r/+//7//z/////
//////8AAAIAAgACAAYABgAHAAkACQAJAAsADAALAAsADAAOAA4ADgARABIAFQAWABcA
GAAZABkAGgAbAB0AHgAfACAAIAAiACMAJAAnACoALAAuADEAMwA0ADUANwA4ADkAPQBB
AEEAQgBDAEYARwBIAEkASwBLAEsASwBOAE4ATgBOAEwATABMAEwATABLAEoASgBJAEgA
RgBEAEEAQAA9ADwAOAA2ADQAMgAxAC4AKwAoACUAIgAeABkAFgATABAADQAMAAgABQAD
AAAA/f/7//r/9//1//P/8f/v/+3/7f/s/+v/6//q/+n/6f/p/+j/6P/o/+j/5//n/+b/
5v/n/+f/5f/k/+T/5P/l/+X/5f/l/+f/5//n/+f/5//n/+f/5//l/+X/5f/l/+b/5v/m
/+b/5v/m/+f/5//n/+f/6P/o/+j/6P/o/+f/6f/p/+n/6f/p/+n/6f/p/+j/6P/o/+j/
6P/o/+j/5//p/+n/6f/p/+n/6f/q/+r/7P/s/+3/7f/v//D/8P/x/+//7//w//L/9P/0
//T/9v/2//b/9v/3//f/+f/5//b/9v/2//b/9v/1//D/7v/r/+v/6P/o/+j/5//m/+b/
5v/o/+j/6v/r/+n/6f/n/+X/5P/i/+D/3v/e/97/3f/d/9z/3P/a/9r/2v/a/9r/2v/a
/9r/2v/a/9r/2v/a/9r/2P/Y/9j/2P/Y/9j/1//X/9f/1//X/9f/1P/U/9T/1P/W/9b/
1v/W/9X/1f/U/9T/1P/V/9b/2P/W/9b/2P/f/+z/AAAWADAAUQB9AK8A3QACARYBHgEW
Af4A5AC7AGUA/f+W/xX/kv5I/j7+Vf52/pb+s/7N/u/+Df8o/0H/W/9w/4P/kP+f/67/
vv/I/9H/2v/f/+D/4f/h/+P/5f/n/+f/6v/r/+z/7f/t/+7/7//v//D/8f/x//L/8f/x
//H/8f/w//L/8v/y//L/8v/z//X/9f/1//f/+P/3//f/+P/6//j/+P/7//z//f/+////
AAABAAEAAgADAAMABAAFAAYACAAKAAsADAAOABAAEQASABMAFQAWABcAGwAcAB0AIQAj
ACMAJAAlACgAKQAqACsAKwArACsAKwAqACoAKgAqACoAKgAqACoAKgApACgAKAAnACYA
JAAiAB8AHgAbABoAFgAUABIAEAARAA4ACwAIAAQAAgD///v/+P/1//L/7//s/+j/5f/j
/+D/3f/b/9r/2f/X/9X/0//T/9H/0f/Q/83/zf/M/8v/y//L/8r/yv/K/8r/yf/J/8j/
yP/J/8n/yf/I/8j/yP/J/8n/yf/J/8n/yf/J/8n/y//L/8v/y//L/8v/y//L/8r/yv/K
/8r/zP/M/83/zf/L/8v/zP/M/8r/yv/K/8n/y//L/8v/y//L/8v/y//L/8r/yv/K/8r/
yP/I/8j/x//H/8f/x//H/8n/yf/K/8r/yv/K/8v/y//L/8z/zP/N/83/zf/O/9D/0v/S
/9L/1P/U/9T/1P/V/9X/0//V/9b/1P/U/9T/1P/T/87/zP/J/8f/xP/E/8T/w//C/8L/
wv/C/8L/xP/F/8X/xf/D/8H/wP++/7z/uv+4/7j/t/+3/7j/uP+2/7b/tv+2/7b/tv+2
/7b/tv+2/7b/tv+2/7b/tv+2/7b/tv+0/7T/s/+z/7P/s/+z/7P/tP+0/7T/tP+y/7L/
sv+y/7P/s/+y/7L/tP+z/7L/tP+0/7T/sv+3/8D/0P/k//z/FQA9AGsAmwDIAOYA9AD2
AOQAyACrAHEADwCq/z3/uP5I/hz+Jf5C/mL+f/6Z/rn+2f72/g3/Kf9A/1X/Zv91/4T/
kv+g/6v/sv+3/7r/vf+9/7//w//D/8X/xv/H/8j/yf/K/8z/zv/P/9D/0f/R/9L/0//T
/9P/0//S/9T/1P/U/9b/1v/X/9n/2f/Z/9v/3P/d/93/3v/g/+D/4P/j/+T/4//k/+X/
5v/p/+n/6v/r/+v/7P/t/+7/8P/y//P/9P/2//j/+f/6//v//f/+////AwAEAAUACQAL
AAsADAANABAAEQASABMAEwATABMAEwAWABYAFgAWABQAFAAUABQAFAATABIAEgAQABAA
DwAOAAsACgAHAAYABAACAAAA/v/9//r/9//0//L/8P/t/+n/5v/j/+D/3f/a/9b/0//R
/9D/zf/L/8r/x//F/8P/wf+//73/vf+8/7n/uf+4/7f/t/+3/7b/tv+2/7b/tf+1/7T/
tP+1/7X/tf+0/7T/tP+1/7X/tf+1/7X/tf+1/7X/tf+1/7X/tf+1/7X/tf+1/7b/tv+2
/7b/tP+0/7X/tf+1/7X/tv+2/7T/tP+0/7P/tf+1/7X/tf+z/7P/s/+z/7L/sv+y/7L/
tP+0/7T/s/+x/7H/sf+x/7H/sf+y/7L/tP+0/7X/tf+1/7b/tv+3/7f/t/+4/7r/uv+6
/7r/vP+6/7r/uv+7/73/vf+9/73/u/+7/7v/u/+4/7b/tP+w/6z/q/+p/6j/p/+n/6X/
pP+l/6b/qP+r/6n/qf+n/6f/pv+k/6L/n/+d/5v/mv+Z/5v/m/+Z/5j/l/+X/5f/l/+X
/5b/lv+W/5j/l/+X/5f/lf+V/5X/lP+U/5X/lP+U/5T/lP+U/5L/kv+S/5L/kv+S/5L/
kv+S/w==
         </WaveFormData>
      </LeadData>
      <LeadData>
         <LeadByteCountTotal>10000</LeadByteCountTotal>
         <LeadTimeOffset>0</LeadTimeOffset>
         <LeadSampleCountTotal>5000</LeadSampleCountTotal>
         <LeadAmplitudeUnitsPerBit>4.88</LeadAmplitudeUnitsPerBit>
         <LeadAmplitudeUnits>��V</LeadAmplitudeUnits>
         <LeadHighLimit>2147483647</LeadHighLimit>
         <LeadLowLimit>268435456</LeadLowLimit>
         <LeadID>V4</LeadID>
         <LeadOffsetFirstSample>0</LeadOffsetFirstSample>
         <FirstSampleBaseline>0</FirstSampleBaseline>
         <LeadSampleSize>2</LeadSampleSize>
         <LeadOff>FALSE</LeadOff>
         <BaselineSway>FALSE</BaselineSway>
         <ExcessiveACNoise>FALSE</ExcessiveACNoise>
         <MuscleNoise>FALSE</MuscleNoise>
         <LeadDataCRC32>392292236</LeadDataCRC32>
         <WaveFormData>
5v/m/+b/5v/r//D/9f/6/xIAKAA+AFQAegCeAMIA5gDzAP4ACQEUAdoAogBqADIA4f+S
/0P/9P77/gD/Bf8K/x//Mv9F/1j/av96/4r/mv+m/7L/vv/K/9H/2P/f/+b/6f/q/+v/
7P/t/+7/7//w//H/8v/z//T/9P/0//T/9P/2//b/9v/2//j/+P/4//j/+f/6//v//P/+
//7//v/+////AAABAAIABAAEAAQABAAGAAYABgAGAAgACAAIAAgACQAKAAsADAAOAA4A
DgAOABAAEAAQABAAEQASABMAFAAVABYAFwAYABkAGgAbABwAHAAcABwAHAAeAB4AHgAe
AB4AHgAeAB4AHgAeAB4AHgAeAB4AHgAeAB4AHgAeAB4AHgAeAB4AHgAeAB4AHgAeAB4A
HgAeAB4AHAAcABwAHAAZABgAFwAWABUAFAATABIADwAOAA0ADAALAAoACQAIAAcABgAF
AAQAAgACAAIAAgABAAAA///+//7//v/+//7//v/+//7//v/+//7//v/+//z//P/8//z/
/P/8//z//P/8//z//P/8//z//P/8//z//P/8//z//P/8//z//P/8//z//P/8//z/+v/6
//r/+v/6//r/+v/6//r/+v/6//r/+P/4//j/+P/6//r/+v/6//z//P/8//z//v/+//7/
/v///wAAAQACAAQABAAEAAQABAAEAAQABAAGAAYABgAGAAYABgAEAAEA/v/8//r/+v/4
//j/+P/3//b/9v/2//b/9v/3//f/9v/2//P/8//x/+3/6//r/+n/6P/o/+n/6f/n/+f/
5//n/+n/6f/p/+n/6f/p/+n/6f/p/+j/6P/o/+j/6P/o/+j/5//n/+f/5//o/+j/6P/o
/+j/6P/o/+j/5v/m/+f/5//n/+f/5//n/+j/6f/m/+P/4f/j/+v/+f8JABoAMgBTAHcA
oADJAO4ADgEjASkBJQEaAfcApgBDANP/Wf8C/+L+4v7y/gL/Df8X/y7/Rf9Z/2r/ff+P
/53/qv+2/8H/zf/Y/+L/6P/u/+7/7//x//H/8v/z//P/9f/2//f/+P/5//r/+//7//z/
/f/9//3/AAAAAAEAAQABAAIAAwADAAUABQAGAAcABQAHAAgACAAIAAkACQAJAAkACgAM
AAwADQANAA8ADwAQABAAEAASABMAFAAUABQAFAAVABUAFgAZABkAGgAbABkAGgAcABwA
HQAeAB4AHwAhACEAIwAkACMAIwAkACQAJAAkACUAJQAlACUAJQAlACUAJQAlACQAJAAk
ACMAIwAjACMAIwAjACUAJQAlACUAJAAkACQAJAAiACEAIQAhACEAIAAfAB8AHQAcABsA
GQAYABgAFwAUABYAEwARAA8ADQALAAkACAAJAAkACQAJAAcABwAGAAYACAAHAAYABQAD
AAMAAwADAAUABQAEAAMABQAFAAUABQADAAMAAwADAAMAAwADAAQABAADAAMABAAEAAMA
AwAFAAMAAgABAAEAAwADAAMAAwADAAMAAwAEAAIAAgACAAIAAQAAAP3//P/+//7//v/+
/wAAAAAAAP////////////8BAAEAAQADAAUABQAFAAUABwAHAAcABwAHAAcABwAIAAgA
BgAGAAYACAAIAAgACAAIAAcABQADAAIA/v/+//7//v/8//v/+v/6//r/+v/8//3//f/8
//r/9//5//f/9f/z//H/7//u/+7/7//v/+3/7f/t/+3/7f/t/+3/7f/t/+3/7f/t/+3/
7P/u/+7/7v/u/+z/7P/r/+v/6f/p/+j/6P/q/+r/6v/q/+r/6v/q/+r/7f/t/+3/7f/r
/+n/7P/r/+j/5f/j/+X/6//3/wkAHAAyAFMAewCmANMAAgEmAUEBTwFPAUwBLwHmAH8A
CQCF/xT/4P7e/ur++P4D/w//JP87/1H/ZP93/4n/mf+m/7D/vf/J/9T/3v/m/+r/7P/v
//H/7//w//P/9f/z//T/9f/2//n/+v/7//v//P/9//3//f/+//7/////////AAABAAEA
AwADAAQABQADAAUABgAGAAgACQAJAAkABwAIAAoACgANAA0ADwAPABAAEAAQABIAEwAU
ABQAFAAWABcAFwAYABcAFwAYABkAGwAcAB4AHgAfACAAIAAhACMAIwAlACYAJQAlACYA
JgAmACYAJwAnACcAJwAnACcAJwAnACcAJgAkACQAIwAjACMAIwAjACMAJQAlACUAJQAi
ACIAIgAiACAAHwAfAB8AHwAeAB0AHQAbABoAGQAXABQAFAATABAAEAANAAsACQAJAAcA
BQAEAAQAAwACAAEAAQABAAAAAAAAAP///v/9//3//f/9//3//f/9//z/+//7//v/+//7
//v/+//7//v/+//7//v//P/8//v/+//8//z/+//7//3//f/8//v/+//7//v/+//7//3/
/f/9//7//P/8//z//P/8//z/+v/6//r/+v/6//r/+v/6//r/+f/5//n/+f/5//v/+//7
//3//////////////////////wEAAQABAAIAAgACAAIABAACAAIAAwADAAQABAAEAAQA
BAAEAAAA/f/6//j/+P/4//j/+P/4//f/9v/2//T/9P/2//f/+P/4//f/9f/z//H/7//t
/+//7f/s/+z/6//r/+n/6f/n/+f/5//n/+f/5//n/+f/5//n/+f/5v/m/+b/5v/m/+b/
5v/l/+X/5f/l/+T/5P/k/+T/5P/k/+T/5P/k/+T/5f/l/+X/5f/l/+X/5P/j/+L/4f/d
/9//5//1/wkAIAA4AFsAhQC0AOcAFAE8AVsBbQFtAWgBRwH2AIsADwB//wb/0P7K/tb+
5v71/gf/HP83/0v/XP9v/4P/k/+e/6r/t//D/87/2P/g/+b/6P/p/+v/7f/s/+v/7f/v
//D/8f/y//P/9P/1//X/9v/3//f/9//6//r/+//7//v//P/9//3//////wAAAQD//wEA
AgACAAQABQAFAAUABQAGAAgACAAHAAcACQAJAAwADAAMAA4ADwAQABAAEAASABMAEwAU
ABcAFwAYABkAGQAaABwAHAAdAB4AHgAfACEAIQAjACQAJQAlACYAJgAoACgAKQApACkA
KQApACkAKQApACkAKAAmACYAJQAlACUAJQAlACUAIwAjACMAIwAgACAAIAAgAB4AHQAd
AB0AGwAaABkAGQAXABYAFQATABAAEAAPAAwADAAJAAcABQAHAAUAAwACAAIAAQAAAP//
/f/9//z//P/8//v/+v/5//n/+f/5//n/+f/5//j/9//5//n/+f/5//n/+f/5//n/+f/5
//n/+v/6//n/+f/6//r/+f/5//v/+//6//n/+f/5//n/+f/5//n/+f/5//r/+P/4//j/
+P/5//r/+f/6//r/+v/6//r//P/8//z/+//5//n/+f/5//n/+f/5//v/+//7//v/+//9
//3//f/9//7///8AAAIAAAAAAAAAAgAEAAQABQAFAAQABAAFAAUABwAJAAYABgAGAAYA
BgAEAAEA/v/8//z//P/8//z/+v/5//j/+P/4//j/+v/7//3//P/6//f/9f/z//H/7//v
/+3/7P/s/+3/7f/r/+v/6//r/+v/6//r/+v/6//r/+v/6//r/+r/6v/q/+r/6v/q/+r/
6f/p/+n/6f/o/+j/6P/o/+j/6P/o/+j/6P/o/+n/6f/p/+n/6//r/+z/6//o/+X/4//l
/+///f8RACYAQABnAJMAugDnABQBOgFVAV0BXwFcATcB3ABpAO3/Z/8A/9L+0v7i/vT+
Bf8Z/zL/Sf9b/27/g/+R/53/qv+2/7//zf/Y/+D/5v/s/+7/7//x//H/8v/1//f/9//4
//n/+v/5//r/+//7//z//f/9//3//v/+/////////wAAAQABAAMAAwAEAAUABQAHAAgA
CAAKAAsACwALAA0ADgAQABAADwAPABEAEQASABIAEgAUABUAFgAWABYAGAAZABkAGgAd
AB0AHgAfACEAIgAkACQAIwAkACQAJQAnACcAKQAqACsAKwAsACwALAAsAC0ALQAtAC0A
LQAtAC0ALQAtACwALgAuAC0ALQArACsAKwArACkAKQApACkAJgAmACYAJgAkACMAIwAj
ACMAIgAhACEAHQAcABsAGQAWABYAFQASABQAEQAPAA0ADQALAAkACAAGAAUABAADAAMA
AwACAAIAAgABAAAA/////////////wEAAQAAAP//AQABAAEAAQD//////////wEAAQAB
AAIAAgABAAEAAgAAAP////8BAAMAAgABAAEAAQABAAEAAQABAAEAAQACAAIAAgACAAIA
AgACAAAAAAAAAAAAAAAAAAAAAAAAAP////////////////////8BAAAA///+//3//f/9
//3//f/9//3//f/+////AAABAAQABAAEAAUABQAGAAYABwAHAAcABwAHAAcABwAHAAcA
BwALAAwADAAMAAwADAAIAAUAAgAAAAAAAAAAAAAAAAD///7//v/+//7/AAABAAMAAgAA
AP3//f/7//n/9//3//X/9P/0//P/8//x//H/8//z//P/8//x//H/8f/x//H/8f/x//D/
8P/w//D/8P/w//D/7//v/+//7//u/+7/7v/u/+7/7v/u/+7/7v/u/+//7//v/+//7//v
//D/7//u/+v/6f/n/+//+/8PACIAOgBfAIUAqgDVAP4AIAE7AUMBQQE8AR8B0ABlAPP/
ef8Y/+b+3v7s/v7+D/8h/zj/T/9h/3L/hf+X/6P/rv+6/8X/0f/c/+T/6v/u//D/8f/z
//X/9P/1//n/+f/6//v//P/7//z//f/9//7/////////AgACAAMAAwABAAIAAwADAAUA
BQAGAAcABwAJAAoACgAMAA0ADQANAA0ADgAQABAADwAPABEAEQASABIAEgAUABUAFgAW
ABYAGAAZABkAGgAbABsAHAAdAB8AIAAiACIAIwAkACQAJQAlACUAJwAoACkAKQAqACoA
LAAsAC0ALQAtAC0ALQAtAC0ALQAtACwALAAsACsAKwArACsAKwArACoAKQAoACcAKAAo
ACgAKAAmACUAJQAlACMAIgAhACEAHwAeAB0AGwAaABoAGQAWABQAEQAPAA0ADwANAAsA
CgAIAAcABgAFAAUABQAEAAQABAADAAIAAQABAAEAAQABAAMAAwACAAEAAQABAAEAAQAB
AAEAAQABAAEAAQABAAIAAgABAAEAAgACAAEAAQADAAMAAgABAAEAAwADAAMAAwADAAMA
AwAEAAQABAAEAAQAAgACAAAAAAACAAIAAgACAAIAAgACAAEA//////////////////8B
AP/////////////////////9//3//f/+//7//v/+/wAAAgACAAMAAwAEAAQABQAFAAUA
BQAFAAUABwAHAAcABwAIAAgABwAHAAsADAAMAAwADAAMAAwADAAJAAUAAQD+//7//v/+
//7//P/7//r/+v/8//z//v///////v/8//n/+f/3//X/8//1//P/8v/y//H/8f/v/+//
7//v/+//7//x//H/8f/x/+//7//v/+7/7v/u/+7/7v/u/+7/7f/t/+//7//u/+7/7v/u
/+7/7v/u/+7/7v/u/+3/7f/t/+3/7f/t/+z/6//o/+X/5f/p//X/BQAXAC4ATgBxAJcA
wADpAAwBKAExAS8BKwESAc8AbgABAIv/I//u/uD+7P7+/gz/G/8v/0b/Wf9r/37/j/+d
/6n/tP++/8f/1f/g/+T/6P/s//D/7//x//H/8v/z//P/8//0//X/9v/3//j/+f/5//j/
+f/5//n/+v/6//v/+//7//z//f/9//////8AAAEA//8BAAIAAgAEAAUABQAFAAUABgAI
AAgACQAJAAsACwAKAAoACgAMAAsADAAMAAwADAANAA0ADgARABEAEgATABEAEgAUABQA
FQAWABYAFwAXABcAGQAaABsAGwAcABwAHAAcAB0AHQAdAB0AHQAdAB0AHQAdABwAHAAc
ABsAGwAZABkAGQAZABkAGQAZABkAGAAYABgAGAAYABcAFwAXABUAFAATABMAEQAQAA8A
DQAMAAwACwAIAAoABwAFAAMAAwABAP///v/+//3//P/7//v/+//6//r//P/7//r/+f/5
//n/+f/5//v/+//6//n/+f/5//n/+f/5//n/+f/5//v/+//7//z/+v/5//n/+v/6//n/
+f/7//v/+v/5//n/+//7//v/+//5//n/+f/6//r/+v/6//r/+v/6//j/+P/4//j/+P/4
//b/9v/2//X/9f/1//X/9f/z//P/8//1//P/8//z//P/8//z//P/8//z//P/8//0//b/
9v/2//j/+P/4//n/+f/6//r/+//7//z//f/+//////////////8BAAIAAgACAAIAAgAC
AAIA/v/7//j/9v/2//b/9v/2//b/9f/0//T/9P/0//b/9//3//b/9P/x//H/7//t/+v/
6//p/+j/6P/p/+n/5//n/+f/5//n/+f/5//n/+f/5//n/+f/5//m/+b/5v/m/+b/5v/m
/+X/5f/l/+X/5P/k/+b/5v/m/+b/5P/k/+T/5P/n/+f/5//n/+X/5f/k/+X/5v/h/93/
3//p//n/CwAeADYAVwB/AKYAzwD0ABABIQEhARsBEAHhAIgAIQCx/0H/9v7c/uD+8v4C
/w//H/82/0v/X/9w/4P/kf+d/6T/sv/B/83/1v/c/+L/5v/o/+n/6f/r/+z/7f/v/+//
8P/x//L/8f/y//P/8//0//X/9f/1//b/9v/3//f/9//4//n/+f/7//v//P/9////AQAC
AAIAAgADAAMAAwADAAQABgAGAAUABQAHAAcACgAKAAoADAALAAwADAAMAA4ADwAPABAA
EQARABIAEwATABQAFgAWABcAGAAYABkAGQAZABsAHAAdAB0AHgAeABwAHAAdAB0AHwAf
AB8AHwAfAB8AHwAeAB4AHgAdAB0AGwAbABsAGwAbABsAGwAbABwAHAAcABwAHAAbABsA
GwAXABYAFQAVABMAEgARAA8ADgAOAA0ACgAMAAkABwAFAAcABQADAAIAAgABAAAA////
/////v/+//7//f/8//v/+//7//v/+//7//v/+v/5//v/+//7//v//f/9//3//f/9//3/
/f/+//3/+//6//r//P/7//v//f/9//z/+//7//n/+f/5//n/+//7//v//P/6//r/+v/6
//z//P/6//r/+v/6//r/+v/6//r/+v/5//f/9//3//f/9//3//f/+f/3//f/9//3//f/
9//3//f/9//3//f/+P/6//r/+v/8//z//P/9//3/AAAAAAEAAQADAAMAAwADAAEAAQAB
AAEABQAEAAIABAAEAAQABAACAP///P/6//j/+P/4//j/+P/3//b/9v/4//j/+v/7//n/
+P/2//P/8f/v/+3/6//t/+v/6v/q/+v/6//p/+n/6f/p/+n/6f/p/+n/6f/p/+n/6f/p
/+j/6P/o/+j/6P/o/+j/5//n/+f/5//m/+b/5v/m/+b/5v/o/+j/6P/o/+f/5//n/+f/
5//n/+b/5f/i/9//3//j/+3//f8NACIAPABfAIcAsgDbAPwAGAEpASkBJQEUAdkAegAP
AJf/Jf/o/t7+6P76/gL/C/8d/zj/Tf9d/3D/g/+R/53/qv+0/8H/zf/U/9r/4P/m/+b/
5//p/+v/7P/t/+3/7f/u/+//8P/v//D/8f/x//L/8//z//P/9v/2//f/9//3//j/+f/5
//n/+f/6//v/+//9//7//v/+//////////3//v8AAAAAAQABAAMAAwAEAAQABAAGAAcA
CAAIAAgACgALAAsADAALAAsADAANAA0ADgAQABAAEQASABIAEwATABMAFQAWABUAFQAW
ABYAFgAWABcAFwAZABkAGQAZABkAGQAZABgAGAAYABcAFwAVABUAFQAVABcAFwAXABcA
FgAWABYAFgAWABUAFQAVABMAEgARABEADwAOAA0ACwAIAAgABwAEAAYAAwABAP/////9
//v/+v/8//v/+v/5//f/9//2//b/9v/1//T/8//z//P/8//z//X/9f/0//P/8//z//P/
8//z//P/8//z//P/8//z//T/9P/z//P/9P/y//H/8f/z//P/8v/x//H/8//z//P/8//x
//H/8f/y//L/8v/y//L/8v/y//D/8P/w//D/8P/w/+7/7v/u/+3/7//v/+//7//u/+3/
7P/t/+3/7f/t/+3/7//v/+//7//x//H/8f/y//L/8v/y//T/9v/2//f/9//3//b/9v/1
//f/+f/5//r/+v/6//r/+v/5//f/9f/0//H/8P/v/+7/7v/t/+z/7P/q/+r/7P/t/+7/
7v/t/+v/6//p/+f/5f/l/+P/4v/i/+H/4f/f/9//4f/h/+H/4f/g/9//3v/d/9//3//f
/97/3v/e/97/3v/e/97/3f/d/93/3f/c/9z/3P/c/9z/3P/c/9z/3P/c/9v/2//b/9v/
2//b/9z/2//a/9n/1f/T/9f/4//z/wYAHAA3AF8AiAC1AOIACgEtAUEBQwFAAS8B+ACX
ACkAqf8q/+L+0P7a/ur+9f79/hD/Kf8//1D/Yf9z/4P/kv+e/6n/tf/C/8z/0P/Y/97/
3//d/9//4P/h/+H/4//k/+X/5v/n/+j/6f/p/+r/6//r/+v/7v/u/+//7//t/+7/7//v
//H/8f/y//P/8//1//b/9v/2//f/9//3//f/+P/6//r/+f/5//v/+//8//z//P/+////
AAAAAAAAAgADAAMABAAFAAUABgAHAAcACAAKAAoACwAMAAwADQANAA0ADwAQABEAEQAS
ABIAEgASABMAEwATABMAEwATABMAEwATABIAEAAQAA8ADwAPAA8ADwAPAA0ADQANAA0A
DAAMAAwADAAMAAsACwALAAkACAAHAAcAAwACAAEA///+//7//f/6//r/9//1//P/9f/z
//H/8P/w/+//7v/t/+v/6//q/+r/6v/p/+j/5//n/+f/5//n/+f/5//m/+X/5f/l/+X/
5f/l/+X/5f/l/+X/5f/l/+b/5v/l/+X/5v/m/+X/5f/n/+n/6P/n/+f/5//n/+f/5//n
/+f/5//o/+j/6P/o/+j/6P/o/+b/5v/m/+b/5v/m/+T/5P/k/+P/4//j/+P/4//j/+P/
4//l/+P/4//j/+P/5f/l/+X/5f/n/+f/5//o/+j/6P/o/+r/7P/s/+3/7f/s/+z/7f/t
/+3/7f/t/+3/8//y//D/8P/w//D/7v/r/+j/5v/k/+T/5P/k/+T/4//i/+L/4v/i/+T/
5f/n/+b/5P/h/+H/3//d/9v/2//Z/9j/2P/Z/9n/1//X/9X/1f/V/9X/1//X/9f/1//Z
/9n/2f/Y/9b/1v/W/9b/2P/Y/9f/1//X/9f/1v/W/9b/1v/W/9b/1v/W/9b/1v/V/9X/
1f/V/9f/1//Y/9f/1v/T/9H/0f/V/+H/8/8IAB4APQBlAJIAvQDsABIBMwFFAUkBSAE1
AfQAiwAVAJP/Gv/W/sT+zP7e/u/+//4U/yv/Q/9U/2f/ef+H/5L/nv+r/7f/xP/O/9T/
2v/e/9//3//f/+L/4//l/+X/5v/n/+j/6f/q/+v/6//s/+3/7f/t//D/8P/x//H/7//w
//H/8f/z//P/9P/1//P/9f/2//b/+P/5//n/+f/7//z//v/+//3//f//////AAAAAAAA
AgADAAQABAAEAAYABwAHAAgACwALAAwADQANAA4AEAAQABMAFAAUABUAFQAVABcAGAAb
ABsAHAAcABwAHAAdAB0AHQAdAB0AHQAdAB0AHQAcABwAHAAbABsAGQAZABkAGQAZABkA
GQAZABYAFgAWABYAFAATABMAEwARABAADwAPAA8ADgANAAsACAAIAAcABAAEAAEA///9
/////f/7//r/+v/5//j/9//1//X/9P/0//T/8//y//H/7//v/+//7//x//H/8P/v/+//
7//v/+//7//v/+//7//v/+//7//w//D/7//v//D/8P/v/+//8f/x//D/7//v/+//7//v
/+//7//v/+//8P/y//L/8v/y//L/8v/w//D/8P/w//D/8P/w//D/8P/v/+//7//v/+//
7//v/+//8f/v/+//7//v/+3/7f/t/+3/7v/v//D/8v/0//T/9P/2//b/9v/3//f/+P/4
//n/+f/5//n/+f/5//n/+//9//z/+v/6//r/+v/6//f/9P/y//D/8P/w//D/7v/t/+z/
7P/t/+7/8f/z//P/8v/w/+3/6//p/+f/5f/n/+X/5P/k/+X/5f/j/+P/5f/l/+X/5f/k
/+P/4v/h/+P/4//j/+L/4v/i/+L/4v/i/+L/4f/h/+H/4f/g/+D/4P/g/+D/4P/g/+D/
4P/g/+H/4f/h/+H/4f/h/+L/3//e/9v/2f/b/+P/8/8FABgAMgBXAIEAqADVAAABIgE7
AUEBPwE6AREBuABJANP/U//0/s7+zv7c/u7+Af8V/yr/Qf9V/2b/ef+J/5X/oP+s/7n/
xf/Q/9j/3v/k/+b/5f/l/+f/6v/r/+3/7f/u/+//8P/v//D/8f/x//T/9f/1//X/9v/2
//f/9//3//j/+f/5//v/+//8//3//f///wAAAAAAAAEAAQABAAMABAAGAAYABwAHAAkA
CQAIAAgACAAKAAsADAAMAAwADgAPAA8AEAATABMAFAAVABcAGAAaABoAGwAcABwAHQAd
AB0AHwAgACEAIQAiACIAIgAiACMAIwAjACMAIwAjACMAIwAjACIAIgAiACEAIQAfAB8A
HwAfAB0AHQAdAB0AGgAaABoAGgAaABkAGQAZABUAFAATABMAEQAQAA8ADQAKAAoACQAG
AAgABQADAAEAAQD///3//P/8//v/+v/5//n/+f/4//j/+P/3//b/9f/3//f/9//3//X/
9f/0//P/9f/1//X/9f/1//X/9f/1//X/9f/1//b/9v/1//X/9v/2//X/9f/3//f/9v/1
//X/9f/1//X/9f/1//X/9f/2//b/9v/2//b/9v/2//T/9P/0//T/9P/0//T/9P/0//P/
8//z//P/8//z//P/8//1//P/8//z//P/9P/1//b/9//5//n/+f/6//z//P/8//7//v/+
//////8AAAAAAQABAAEAAwAFAAIAAgACAAIAAgAAAP3/+v/4//b/9v/2//b/9v/1//T/
9P/1//b/+f/7//n/+P/2//P/8//x/+//7f/t/+v/6v/q/+v/6//p/+n/5//n/+f/5//n
/+f/5//n/+f/5//n/+b/6P/o/+j/6P/m/+b/5f/l/+X/5f/k/+T/5P/k/+T/5P/k/+T/
5P/k/+P/4//j/+P/4//j/+T/4f/e/9v/2//f/+v/+/8LACIAQABlAI0AtgDhAAQBIAEv
AS8BLQEcAd0AegALAJH/H//i/tL+3P7s/vr+C/8d/zb/Tf9d/27/gf+R/53/pv+y/7//
y//U/9r/4P/k/+b/5//n/+X/5v/p/+n/6//s/+3/7v/t/+7/7//v//D/8f/x//H/8v/y
//P/8//z//T/9f/1//f/9//4//n/9//5//r/+v/6//v/+//7//3//v8AAAAA/////wEA
AQACAAIAAgAEAAMABAAEAAQACAAJAAkACgALAAsADAANAAsADAAOAA4AEQASABIAEwAT
ABMAFQAWABcAFwAYABgAGAAYABkAGQAXABcAFwAXABcAFwAXABYAFgAWABUAFQATABMA
EwATABEAEQARABEAEAAQABAAEAAOAA0ADQANAAsACgAJAAkABQAEAAMAAQAAAAAA///8
//7/+//5//f/9//1//P/8v/0//P/8v/x/+//7//u/+7/7v/t/+z/6//r/+v/6//r/+v/
6//q/+n/6f/p/+n/6f/p/+n/6f/p/+n/6f/p/+r/6v/p/+n/6v/o/+f/5//p/+n/6P/n
/+f/5//n/+f/5//n/+f/5//o/+b/5v/m/+b/5v/m/+T/5P/m/+b/5v/m/+T/5P/k/+P/
4//j/+P/4//h/+H/4f/j/+P/4//j/+P/5f/l/+X/5f/n/+f/5//o/+j/6P/o/+r/6v/q
/+v/6//s/+z/7f/t/+v/6//t/+7/7P/s/+z/7P/s/+n/5v/k/+D/4P/g/+D/4P/f/97/
3v/e/97/4P/h/+P/4v/g/93/3f/b/9n/1//V/9P/0v/S/9P/0//R/9H/z//P/8//z//P
/8//z//P/8//z//P/87/zv/O/87/zv/O/87/zf/N/83/zf/M/8z/zP/M/8z/zP/M/8z/
zP/M/8v/y//L/8v/zf/L/8r/yf/I/8X/w//D/8v/2f/p//r/EgAxAFkAgACpANAA8AAH
AQ0BCQEEAeMAlAArALv/Q//o/r7+vv7M/tz+6f75/hD/J/87/0r/Xf9v/33/iP+S/5//
qf+2/77/xP/G/8j/yf/L/8v/zv/P/8//0f/S/9P/1P/T/9T/1f/V/9b/1//X/9f/2P/Y
/9n/2f/X/9j/2f/Z/9v/2//c/93/3f/f/+D/4P/g/+H/4f/h/+H/4v/k/+T/4//j/+X/
5f/m/+b/5v/o/+n/6v/q/+r/6v/r/+v/7P/t/+3/7v/v/+//8P/y//L/8//0//T/9f/1
//X/9//4//v/+//8//z/+v/6//v/+//7//v/+//7//v/+//7//r/+v/6//n/+f/3//f/
9//3//X/9f/1//X/9P/0//T/9P/y//H/8f/x//H/8P/v/+//6//q/+n/5//m/+b/5f/i
/+T/4f/f/93/3f/b/9n/2P/Y/9f/1v/V/9X/1f/U/9T/1P/T/9L/0f/R/9H/0f/R/8//
z//O/83/z//P/8//z//P/8//z//P/8//z//P/9D/0P/P/8//0P/O/83/zf/P/9H/0P/P
/8//zf/N/83/zf/P/8//z//Q/87/zv/O/87/zv/O/8z/zP/M/8z/zP/M/8r/yv/K/8n/
y//L/8v/y//J/8n/yf/L/8n/yf/J/8n/yv/L/8z/zf/N/83/zf/O/87/zv/O/9D/0P/Q
/9H/0f/Q/9D/0f/R/9P/0//T/9P/0f/R/9H/0f/O/8z/yf/H/8b/xv/F/8T/xP/C/8D/
wP/A/8L/xP/G/8T/w//C/8L/wP++/7z/uv+3/7f/t/+3/7f/tf+z/7L/s/+z/7P/s/+z
/7L/sv+y/7T/s/+z/7P/sf+w/7D/sP+y/7L/sv+w/7D/sP+w/7D/sP+w/7D/rv+u/67/
rv+u/w==
         </WaveFormData>
      </LeadData>
      <LeadData>
         <LeadByteCountTotal>10000</LeadByteCountTotal>
         <LeadTimeOffset>0</LeadTimeOffset>
         <LeadSampleCountTotal>5000</LeadSampleCountTotal>
         <LeadAmplitudeUnitsPerBit>4.88</LeadAmplitudeUnitsPerBit>
         <LeadAmplitudeUnits>��V</LeadAmplitudeUnits>
         <LeadHighLimit>2147483647</LeadHighLimit>
         <LeadLowLimit>268435456</LeadLowLimit>
         <LeadID>V5</LeadID>
         <LeadOffsetFirstSample>0</LeadOffsetFirstSample>
         <FirstSampleBaseline>0</FirstSampleBaseline>
         <LeadSampleSize>2</LeadSampleSize>
         <LeadOff>FALSE</LeadOff>
         <BaselineSway>FALSE</BaselineSway>
         <ExcessiveACNoise>FALSE</ExcessiveACNoise>
         <MuscleNoise>FALSE</MuscleNoise>
         <LeadDataCRC32>941026962</LeadDataCRC32>
         <WaveFormData>
6P/o/+j/6P/t//D/8//2/wgAGgAsAD4AXwCAAKEAwgDbAPIACQEgAfYAzgCmAH4ANwDy
/63/aP9n/2b/Zf9k/3H/fP+H/5L/nf+m/6//uP/A/8j/0P/Y/93/4v/n/+z/7v/u/+7/
7v/w//D/8P/w//L/8v/y//L/8v/y//L/8v/0//T/9P/0//b/9v/2//b/+P/4//j/+P/6
//r/+v/6//r/+v/6//r//P/8//z//P/8//z//P/8//7//v/+//7//v/+//7//v/+//7/
/v/+/wAAAAAAAAAAAgACAAIAAgAEAAQABAAEAAYABgAGAAYABgAGAAYABgAIAAgACAAI
AAgACAAIAAgACAAIAAgACAAIAAgACAAIAAgACAAIAAgACQAKAAsADAAOAA4ADgAOABAA
EAAQABAAEgASABIAEgAQABAAEAAQAA4ADgAOAA4ADQAMAAsACgAJAAgABwAGAAQABAAE
AAQAAgACAAIAAgAAAAAAAAAAAP7//v/+//7/AAAAAAAAAAAAAAAAAAAAAAAAAAAAAAAA
AAAAAAAAAAAAAAAAAAAAAAAAAAAAAAAAAAAAAAAAAAACAAIAAgACAAIAAgACAAIAAgAC
AAIAAgAAAAAAAAAAAAAAAAAAAAAAAgACAAIAAgACAAIAAgACAAQABAAEAAQABgAGAAYA
BgAHAAgACQAKAAwADAAMAAwACgAKAAoACgALAAwADQAOAA4ADgAMAAsACAAHAAYABgAE
AAQABAACAAMAAwAEAAQAAgAEAAQABAAEAAIAAgD///v/+f/5//j/9//3//f/9v/1//X/
9f/0//T/9P/0//T/9v/2//b/9v/2//X/9f/1//f/9//3//f/9f/1//T/9P/0//P/8//z
//P/8//z//P/8//y//L/8//z//P/8//z//T/8//u/+r/6P/o/+3/+P8GABQAJgBAAGAA
fwCkAMwA8gASASgBNAE8ASsB7wCTACUAvP93/2H/XP9g/2X/aP9r/3r/i/+V/53/p/+1
/7z/xP/M/9T/3P/j/+v/8P/y//H/8f/z//X/9P/2//T/9P/1//X/9//3//f/+P/4//n/
+f/5//n/+//7//z//P/7//v/+//7//3//f/9//7//v////////8AAAAAAAAAAAAAAAAA
AAEAAQACAAIAAgACAAIAAgADAAMAAwADAAQABQAFAAUABQAGAAYABgAHAAcABwAHAAgA
BwAHAAcACAAIAAkACQAJAAkACQAKAAoACgAKAAoACgAMAAwADAAMAAoACgALAAsADAAM
AAwADAAOAA4ADgAOAA8AEAAQABAAEgATABMAFQATABMAEwATABMAEwAUABQAFQAUABQA
EwARABEAEQAPAA4ADQANAAwACwAKAAkACAAJAAgACAAIAAYABQAFAAUABQAFAAMAAwAE
AAQAAwADAAMAAwADAAMAAwADAAMAAgAEAAQABAAEAAMAAwADAAMAAwADAAMAAwADAAMA
AwADAAQABAADAAMABAAEAAQABQADAAMAAwAEAAMAAwADAAIAAQABAAEAAQADAAMAAwAC
AAIAAgACAAIABAAFAAUABQAFAAYABwAIAAgACAAJAAkACgALAA0ADgANAA0ADgAOAAwA
CwALAA0ADgAOAA4ADgAOAA4ADQAKAAkACAAIAAgACAAIAAYABQAFAAYABgAGAAgABgAG
AAQAAgACAP///f/7//v/+v/5//n/+//6//n/+f/3//b/9v/2//T/9P/0//T/9v/2//b/
9f/3//f/9//3//b/9f/0//P/9P/0//T/8//z//P/8//z//P/8//z//L/8v/z//P/8//x
//H/8v/x/+7/6v/o/+j/6//2/wQAFAAoAEIAZACJALAA3AAIATABTgFiAW4BZQEtAckA
VQDg/4X/X/9a/1r/W/9c/2H/bv99/4n/k/+f/6n/tP+8/8T/zP/U/93/5f/s/+7/7//x
//H/8f/w//L/9P/z//P/8v/z//X/9f/2//b/9//3//f/9//5//n/+v/6//n/+f/5//n/
+//7//v//P/8//3//f/9//7//v/+//7//v/+//7//////wAAAAAAAAIAAgACAAMAAwAD
AAMABAAFAAUABQAFAAQABAAEAAUABQAFAAUABgAJAAkACQAKAAgACQAJAAkACwALAAwA
DAAMAAwADAAMAAwADAAMAAwADAAMAA0ADQAMAAwADAAMAA4ADgAOAA4AEQASABIAEgAS
ABMAEwAVABMAEwATABMAEwATABQAFAAVABQAFAATABEAEQARAA8ADgANAA0ADAALAAoA
CQAIAAcABgAGAAYABgAFAAUABQAFAAUAAwADAAIAAgABAAEAAQABAAEAAQABAAEAAQAA
AP7//v/+//7/AQABAAEAAQABAAEAAQABAAMAAwADAAMAAgACAAEAAQACAAIAAgADAAEA
AQABAAIAAwADAAMAAgADAAMAAwADAAMAAwADAAIAAgACAAIAAgACAAMAAwADAAIAAgAC
AAIAAwAEAAYABwAHAAcACAAIAAsACwAMAAwACgALAAsADQAMAAsACwAKAA0ADgAOAA4A
DgAOAAwACwAIAAcABgAGAAYABgAIAAYABQAFAAUABAADAAQABgAGAAQAAgAAAP3/+//5
//v/+v/5//n/+f/4//f/9//1//T/9P/0//b/9v/2//b/9P/0//T/8//z//P/8//z//P/
8//z//P/9P/0//T/8//x//H/8f/x//H/8f/x//D/8P/x//H/8f/x//H/8P/v/+7/7P/m
/+b/6//4/wgAGgAuAEoAcACXAMQA9AAiAU4BbAGAAY4BgwFDAdsAXwDe/33/V/9O/07/
T/9U/1v/av97/4f/kf+d/6f/sP+4/8D/yv/S/93/4//o/+z/7//v//H/8f/w//D/8v/y
//P/8//1//X/9f/2//b/9//3//f/9//5//n/+v/6//n/+f/5//n/+f/5//n/+v/6//v/
+//7//z//P/8//z//P/8//z//f/9//7//v/+//7//v/+////AQABAAEAAgADAAMAAwAD
AAQABAAEAAUABQAFAAUABgAHAAcABwAIAAgACQAJAAkACQAJAAoACgAKAAoACgAKAAwA
DAAMAAwADAAMAA0ADQAMAAwADAAMAAwADAAMAAwACwAMAAwADAAOAA8ADwARABEAEQAR
ABEADwAPABAAEAAPAA4ADgANAAsACwALAAkACgAJAAkACAAJAAgABwAGAAUABAAEAAQA
AgABAAEAAQABAAEA/////wAAAAD//////f/9//3//f/////////+//7//v/+//7//f/9
//3//f/9//3//f/9//3//f/9//3//v/+//3//f/+//7//v////3//f/9//7/////////
/v////////////////////7/AAAAAAAAAAD+/////////wAAAAAAAAAAAAAAAAEAAQAB
AAEAAgACAAUABQAGAAYABAAFAAUABwAJAAkACgAKAAoACQAJAAgACgAMAAwACgAKAAoA
CgAKAAkABgAFAAQABAAEAAQAAgAAAP////8AAAAAAAACAAQABAACAAAA/v/7//n/9//3
//b/9f/1//f/9v/1//X/9f/0//T/9P/y//L/8v/y//T/9P/0//P/8//z//P/8//x//H/
8f/x//D/8P/w/+//7//v/+//7//v/+//7//u//D/8f/x//H/8f/x//L/8f/u/+r/6P/o
/+//+v8IABgALgBMAG4AkQC6AOYAFAE2AU4BYAFuAV0BGwGxADsAyv95/1n/UP9Q/1f/
Xv9p/3j/h/+R/5v/p/+x/7j/wP/G/8z/1v/f/+X/6P/s/+3/7f/v/+//8P/w//L/8v/z
//P/9f/z//P/9P/0//P/8//z//P/9f/1//b/9v/1//X/9f/1//X/9f/1//b/+P/5//n/
+f/6//r/+v/6//r/+v/6//v/+//8//z//P/+//7//v///////////wAAAQABAAEAAQAC
AAIAAgADAAMAAwADAAQABQAFAAUABgAGAAcABwAHAAcABwAIAAgACAAIAAgACAAIAAgA
CAAIAAgACAAJAAkACgAKAAoACgAIAAgACAAIAAkACgAKAAoACAAJAAkACwALAAsACwAL
AAsACwAMAAwACwAKAAoACQAHAAcABwAFAAYABQAFAAQAAQAAAP///v/9//z//P/8//z/
+//7//v/+//7//n/+f/6//r/+f/5//n/+f/5//n/+f/5//n/+P/4//j/+P/4//v/+//7
//v/+f/5//n/+f/5//n/+f/5//r/+v/5//n/+P/4//j/+f/5//n/+f/6//v/+//7//r/
+f/5//n/+f/5//n/+f/4//j/+P/4//j/+P/5//n/+f/4//j/+P/4//b/9v/3//f/9//3
//j/+P/5//n/+v/6//z//f/9/////////wAAAAABAAEAAgACAAIAAgACAAMAAwADAAMA
AwAGAAYABgAGAAYABgAEAAMAAAD//wAAAAAAAAAAAAD+//3//f/8//z//P/+//7//v/8
//r//P/5//f/9f/z//L/8f/x//H/8P/v/+//8f/w//D/8P/u/+7/7v/u/+7/7v/u/+3/
7//v/+//7//t/+3/7f/t/+z/7P/s/+v/6//r/+v/6//r/+v/6//q/+z/7f/t/+3/7f/t
/+7/7f/q/+b/4v/i/+X/8P/+/wwAIAA8AFwAewCgAMoA8gAUASoBOAFCATkBAwGjADUA
zP9//1v/UP9Q/1X/XP9n/3T/g/+N/5f/o/+t/7T/uv/C/8r/0v/b/+P/5v/o/+v/6//r
/+v/6v/q/+z/7P/t/+3/7//v/+//8P/w//H/8f/x//H/8f/x//L/8v/x//H/8f/x//P/
8//z//T/9P/1//X/9f/2//b/9v/2//b/9v/2//f/9//4//j/+P/4//j/+P/5//n/+f/5
//r/+f/5//n/+f/8//z//P/9//3//f/9//7/////////AAAAAAEAAQABAAMAAwAEAAQA
AgACAAIAAgAEAAQABAAEAAQABAAFAAUABAAEAAQABAAEAAQABAAEAAMABAAEAAQABgAH
AAcACQAJAAkACQAJAAkACQAKAAoABwAGAAYABQAHAAcABwAFAAIAAQABAAAAAQAAAP//
/v/9//z//P/8//z/+//7//v/+f/5//f/9//4//j/9//3//n/+f/5//n/+f/5//n/+P/2
//b/9v/2//f/9//3//f/9//3//f/9//3//f/9//3//j/+P/3//f/+P/4//j/+f/5//n/
+f/6//v/+//7//r/+//7//v/+//7//v/+//6//r/+v/6//r/+P/5//n/+f/6//r/+v/6
//j/+P/5//n/+f/5//r/+v/5//n/+v/6//j/+f/5//v/+//7//z//P/9//3//v/+/wAA
AAAAAAEAAwADAAMAAwAEAAQABAACAAUABQAHAAgACAAIAAgACAAFAAMA///9//7//v/+
//7//P/6//n/+f/8//z//P/+//7//v/8//r/+P/1//P/8f/z//L/8f/x//H/8P/v/+//
7//u/+7/7v/u/+7/7v/u/+7/7v/u/+3/7f/t/+3/7f/t/+3/7f/t/+7/7v/u/+3/7f/t
/+3/7f/r/+v/6//q/+r/6//r/+v/6//r/+r/5//i/97/3v/g/+n/9v8EABgAMABKAGgA
iwC0ANwAAAEWASQBLgEqAf8AqwBDANn/hv9d/1H/Uv9W/1v/Yv9v/4D/i/+V/6H/qf+x
/7j/wP/G/87/2P/f/+P/5P/o/+n/6f/p/+n/6v/q/+z/6v/r/+v/7f/t/+3/7v/u/+//
7//v/+//7//v//D/8P/v/+//7//v//H/8f/x//L/8P/x//H/8f/y//L/8v/y//T/9P/0
//X/8//0//T/9P/2//b/9v/3//f/9//3//j/+f/5//n/+f/6//r/+v/7//v/+//7//z/
+//7//v//P/8//3//f/9//3//f/+//7//v/+//7//v/+//7//v/+//7//v///////v/+
//7//v8AAAAAAAAAAAEAAgACAAIAAgADAAMABQAHAAcABwAHAAUABQAGAAYABQAEAAQA
AwADAAMAAwABAAIAAQABAAAA///+//3//P/7//r/+v/6//r/+f/5//n/+f/5//f/9//4
//j/9//3//f/9//3//f/9//3//f/9v/4//j/+P/4//n/+f/5//n/+f/5//n/+f/5//n/
+f/5//j/+P/3//f/+P/4//j/+f/3//f/9//4//n/+f/5//j/9//3//f/9//5//n/+f/4
//j/+P/4//j/9v/3//f/9//2//b/9v/2//b/9v/3//f/9f/1//b/9v/3//f/+P/4//j/
+f/5//v//f/9//7//v//////AAAAAAAAAAAAAAEAAQABAAEAAQACAAQABAAEAAYABgAG
AAYABAADAAAA///+//7//v/+/wAA/v/9//3//v/+//7/AAAAAAAA/v/8//z/+f/3//X/
8//y//H/8f/z//L/8f/x//H/8P/w//D/8P/w//D/8P/w//D/8P/v/+3/7f/t/+3/7//v
/+//7//u/+7/7v/t/+//7//v/+//7f/t/+3/7P/s/+3/7f/t/+3/7f/s/+v/6v/m/+L/
4v/p//b/BAAUACgARABiAIMApgDOAPIADAEcASYBLAETAc8AbQADAKT/bf9X/1T/Wv9f
/2T/bf98/4n/k/+d/6n/tf+6/77/xv/S/9z/4f/l/+j/6v/r/+3/7f/t/+7/7v/w/+7/
7//v//H/7//v//D/8P/x//H/8f/x//P/8//0//T/9f/1//X/9f/1//X/9f/2//j/+f/5
//n/+P/4//j/+P/6//r/+v/7//n/+v/6//r//P/8//z//f/9//3//f/+////////////
AAAAAAAAAQABAAEAAQACAAEAAQABAAIAAgADAAMAAwAFAAUABgAGAAQABAAEAAQABAAE
AAQABAACAAIAAwADAAQABAAEAAQABgAGAAYABgAFAAYABgAGAAYABwAHAAkACgALAAwA
DQALAAsADAAMAAsACgAKAAkACQAJAAkABwAGAAUABQAEAAMAAgABAAAAAQAAAAAAAAAA
AP/////////////9//3//v/+//3//f/7//v/+//7//3//f/9//z//v/+//7//v/9//3/
/f/9//3//f/9//3//f/9//3//f/+//7//f/9//z//P/8//3//f/9//3//v/+//3//P/6
//r/+//8//3//f/9//3//P/8//z//P/8//z//f/9//3//P/8//z//P/8//z//f/9//v/
+//8//z//f/9//7//v8AAAEAAQADAAMAAwAEAAQABQAFAAYABgAGAAYABgAHAAUABQAF
AAUACgAIAAgACgAKAAoACgAIAAcABAADAAQABAAEAAQAAgAAAP////8CAAIAAgAEAAQA
BAACAAAAAAD9//v/+f/5//j/9//3//f/9v/1//X/9f/0//T/9P/2//b/9v/2//T/9P/0
//P/8f/x//H/8f/z//P/8//z//L/8v/y//H/8//z//P/8//z//P/8//y//L/8//z//P/
8//z//L/7//s/+j/5v/o//H//v8MABwAMgBOAG4AkQC4AN4AAgEeAS4BOgE+ARkBxwBf
AO//kv9n/13/Xv9k/2P/ZP9v/4D/i/+V/5//q/+1/7z/xP/M/9T/3P/j/+f/6v/s/+//
7//v/+//8P/w//D/8P/x//H/8//x//H/8v/y//P/8//z//P/9f/1//b/9v/1//X/9f/1
//X/9f/1//b/+P/5//n/+f/6//r/+v/6//j/+P/4//n/+f/6//r/+v/6//r/+v/7//v/
+//7//z////////////+//7//v///////////wAAAQABAAEAAgAAAAEAAQABAAEAAQAC
AAIAAgACAAIAAgACAAIAAgACAAIAAgADAAMABAAEAAQABAAEAAQABAAEAAUABgAGAAYA
CAAJAAkACwALAAsACwALAAsACwAMAAwACQAIAAgABwAHAAcABwAFAAYABQAFAAQAAwAC
AAEAAAD///7//v/+//7//f/9//3///////3//f/8//z/+//7//n/+f/5//n/+f/5//n/
+P/4//j/+P/4//n/+f/5//n/+f/5//n/+f/3//f/9//3//r/+v/5//n/+v/6//r/+//5
//n/+f/6//v/+//7//r/+f/5//n/+f/7//v/+//6//r/+v/6//r/+v/7//v/+//4//j/
+P/4//r/+v/7//v/+//7//z//P//////AAAAAP7//////wEAAwADAAQABAAEAAMAAwAC
AAQABAAEAAYABgAGAAYABgAFAAUAAwADAAEAAAD///7/AAD+//3//f/8//z//P/+/wAA
AAD+//z//P/5//f/9f/1//T/8//z//H/8P/v/+//8f/w//D/8P/u/+7/7v/u/+z/7P/s
/+v/7f/t/+3/7f/t/+3/7f/t/+z/7P/s/+v/6//r/+v/6//r/+v/6//q/+r/6//r/+v/
6//r/+r/6f/o/+T/4P/g/+H/6P/4/woAGgAwAFAAcwCaAMQA8gAaATwBUAFeAWEBOwHp
AHkAAgCb/2X/WP9W/1n/WP9Z/2T/df+B/43/l/+h/6r/tP+6/8L/zP/X/93/4P/k/+n/
6f/n/+n/6v/q/+r/7P/t/+3/7//v/+//8P/w/+//7//v/+//8f/x//L/8v/z//P/8//z
//P/8//z//T/9P/1//X/9f/2//b/9v/2//T/9P/0//X/9f/2//b/9v/2//b/9v/3//f/
9//3//j/+f/5//n/+f/6//r/+v/7//3//f/9//7//f/9//3//v8AAAEAAQABAP////8A
AAAAAAAAAAAAAAAAAAAAAAAAAAAAAAABAAEAAAAAAAAAAAAAAAAAAAAAAAEAAgACAAIA
AgADAAMABQAFAAUABQAFAAUABQAGAAYABQAEAAQAAwABAAEAAQD///7//f/9//z//f/8
//v/+v/5//j/+P/4//b/9f/1//X/9f/1//P/8//0//T/8//z//P/8//z//P/8//z//P/
8v/y//L/8v/y//H/8f/x//H/8f/x//H/8f/x//H/8f/x//T/9P/z//P/8v/y//L/8//z
//P/8//0//P/8//z//L/8//z//P/8//1//X/9f/0//T/9P/0//T/8v/z//P/8//y//L/
8v/y//L/8v/z//P/9f/1//b/9v/3//f/+P/4//j/+f/5//v//f/9//7//v//////AAAA
AP///v/9//3/AQACAAAAAAAAAAAAAAD///z/+//6//r/+v/6//r/+P/3//f/+P/4//j/
+v/8//z/+v/4//j/9f/z//H/7//u/+3/7f/t/+z/6//r/+v/6v/q/+r/7P/s/+z/7P/q
/+r/6v/p/+n/6f/p/+n/6f/p/+n/6f/q/+r/6v/p/+n/6f/p/+n/6f/p/+n/6P/o/+n/
6f/p/+n/6f/o/+n/5v/i/+D/3v/h/+r/+P8GABoANABUAHcAngDKAPYAHgE8AU4BXgFf
ATMB2wBpAPL/j/9d/07/Sv9N/1T/W/9o/3n/hf+P/5n/pf+s/7T/vP/E/8z/1f/d/+L/
5v/n/+f/5//p/+r/7P/s/+r/6//r/+3/7f/t/+7/7v/v/+//7//v/+//7//w//D/8f/x
//H/8f/z//P/8//0//L/8//z//P/9P/0//T/9P/2//b/9v/3//X/9v/2//b/+P/4//j/
+f/3//f/9//4//n/+f/5//n/+v/6//r/+//9//3//f/+/////////wAAAAABAAEAAQAD
AAMABAAEAAQABAAEAAQABAAEAAQABAAEAAQABQAFAAQABAAEAAQAAgACAAIAAgAFAAYA
BgAGAAQABQAFAAcABwAHAAcABwAHAAcACAAIAAkACAAIAAcABgAFAAQAAQACAAEAAQAA
AP///v/9//z//f/8//z//P/6//n/+f/5//n/+f/3//f/9v/2//X/9f/3//f/9//3//f/
9//3//b/9v/2//b/9v/3//f/9//3//f/9//3//f/9//3//f/9//2//b/9f/1//b/9v/2
//f/9//3//f/+P/5//n/+f/4//f/9//3//f/+f/5//n/+P/4//j/+P/4//b/9//3//f/
+P/4//j/+P/4//j/+f/5//j/9//3//b/+f/5//r/+v/8//3//f////3//f/+//7/AQAB
AAIAAgABAAAA/////wEAAQADAAQABAAEAAQABAACAAEA/v/9//r/+v/6//r/+v/4//f/
9//6//r/+v/8//r/+v/4//b/9v/z//H/7//v/+7/7f/t/+3/7P/r/+v/7f/s/+z/7P/q
/+r/6v/q/+z/7P/s/+v/6//r/+v/6//r/+v/6//r/+j/6P/o/+f/5//n/+f/5//n/+f/
5//m/+b/5//n/+f/5//n/+j/5//k/97/3P/c/+P/7v/8/woAIAA+AF4AgQCqANQA/gAg
ATQBRAFOAT0B+wCVACMAtv9t/0//SP9K/0//WP9j/3D/f/+J/5P/nf+p/67/tP+8/8b/
zv/V/9v/4P/k/+P/4//l/+X/5v/m/+b/5v/n/+f/6f/p/+n/6v/q/+v/6//r/+v/6//r
/+z/7P/r/+v/6//r/+3/7f/t/+7/7v/v/+//7//u/+7/7v/u//D/8P/w//H/8f/y//L/
8v/w//D/8P/x//P/8//z//T/8//z//P/8//2//b/9v/3//f/9//3//j/+f/5//n/+v/6
//v/+//7//v/+//8//z//P/8//z//P/8//z//P/8//r/+v/7//v//P/8//z//P/6//r/
+v/6//v//P/8//z//P/9//3///////////////3//f/+//7//f/8//z/+//7//v/+//5
//j/9//3//b/9f/0//P/8v/x//D/8P/w//D/7//v/+//7//v/+3/7f/u/+7/7f/t/+3/
7f/t/+3/7f/t/+3/7P/u/+7/7v/u/+7/7f/s/+v/6//r/+v/6//r/+v/6//r/+z/7P/r
/+v/6v/q/+r/6//r/+v/6//s/+v/6//r/+r/6//r/+v/6//r/+v/6//q/+r/6v/q/+r/
6v/r/+v/6//q/+r/6v/q/+r/6v/r/+v/7P/t/+//8P/x//H/8v/y//L/8//z//X/9f/1
//b/9v/1//X/9v/2//j/+v/8//r/+v/6//r/+v/4//f/9P/z//L/8v/y//L/8v/w/+//
7//y//L/8v/0//L/8v/w/+7/7v/r/+n/5//n/+b/5f/l/+X/5P/j/+P/4//i/+L/4v/i
/+L/4v/i/+D/4P/g/9//4f/h/+H/4f/f/9//3//f/97/3v/e/93/2//b/9v/2//d/93/
3f/c/9z/3f/d/93/2//b/9r/1//U/9D/0P/U/93/6P/2/wYAHgA8AFwAgwCqANAA9gAO
AR4BLgEuAQkBtQBLANv/fv9N/0H/QP9C/0n/UP9b/2z/ef+B/43/l/+h/6b/rP+0/77/
xv/N/9H/1v/Y/9n/2f/X/9X/1v/Y/9j/2v/b/9v/3f/b/9v/3P/c/93/3f/d/93/3f/d
/97/3v/d/93/3f/d/9//3//f/+D/4P/h/+H/4f/g/+D/4P/g/+L/4v/i/+P/4//k/+T/
5P/k/+T/5P/l/+P/4//j/+T/5f/l/+X/5f/o/+j/6P/p/+n/6f/p/+r/6//r/+v/7P/q
/+v/6//r/+3/7f/u/+7/7P/s/+z/7P/q/+r/6v/q/+r/6v/r/+v/6v/q/+r/6v/q/+r/
6v/q/+n/6v/q/+r/6P/p/+n/6//t/+3/7f/t/+3/7f/u/+7/7f/s/+z/6//p/+n/6f/n
/+b/5f/l/+T/5f/k/+P/4v/h/+D/4P/g/+D/3//f/9//3//f/93/3f/e/97/3f/d/93/
3f/d/93/3f/d/93/3P/c/9z/3P/c/9v/2//b/9v/2//b/9v/2//b/9v/2//b/9z/3P/b
/9v/3P/c/9z/3f/b/9v/2//c/9v/2//b/9r/2//b/9v/2//b/9v/2//a/9r/2v/a/9r/
2P/Z/9n/2f/a/9r/2v/a/9r/2v/b/9v/2//b/9z/3P/f/9//4P/g/97/3//f/+H/4//j
/+T/5P/k/+P/4//i/+L/4v/k/+b/5v/m/+b/5v/k/+P/4P/f/97/3v/e/97/3v/c/9v/
2//c/9z/3P/e/97/3v/c/9r/2v/X/9X/0//T/9L/0f/R/9P/0v/R/9H/0P/O/83/zP/O
/87/zv/O/8z/zP/M/8v/zf/N/83/zf/L/8v/y//L/8r/yv/K/8n/yf/J/8n/yf/L/8v/
y//K/8r/y//L/8v/y//L/8j/x//E/8D/vP++/8P/zv/c/+r//P8WADQAVQB6AKIAxgDo
APwACgEUAQcBzQBvAAMAmv9R/zP/Lv8w/zX/Ov9B/1D/Yf9p/3P/ff+H/5D/lv+c/6b/
rv+1/73/wP/A/8P/xf/D/8P/xP/G/8T/xv/H/8f/yf/J/8n/yv/K/8v/y//L/8v/yf/J
/8r/yv/J/8n/yf/J/8v/y//L/8z/zP/N/83/zf/M/8z/zP/M/87/zv/O/8//zf/O/87/
zv/Q/9D/0P/R/9H/0f/R/9L/0f/R/9H/0f/S/9L/0v/T/9H/0f/R/9L/0//T/9P/1P/U
/9X/1f/V/9f/1//Y/9j/2P/Y/9j/2P/Y/9j/2P/Y/9b/1v/X/9f/1v/W/9b/1v/W/9b/
1v/W/9X/1v/W/9b/1v/X/9f/2f/Z/9n/2f/Z/9n/2f/a/9r/2f/Y/9j/1//X/9f/1//V
/9T/0//T/9L/0f/Q/8//zv/P/87/zv/O/87/zf/N/83/y//L/8n/yf/K/8r/yf/J/8f/
x//H/8f/yf/J/8n/yP/I/8j/yP/I/8f/x//H/8f/x//H/8f/x//F/8X/xf/F/8j/yP/H
/8f/xv/G/8b/x//H/8f/x//I/8j/x//G/8T/xf/F/8X/xf/F/8X/xf/E/8T/xP/E/8T/
xP/F/8X/xf/C/8L/wv/C/8L/wv/D/8P/xf/F/8b/xv/H/8f/yP/I/8j/yf/J/8v/y//L
/8z/zP/M/8v/y//K/8v/zP/N/8//zf/N/83/zf/M/8r/yP/E/8X/w//D/8P/wv/B/8D/
wP/A/8H/wv/E/8L/wf/B/8D/vf+8/7r/uf+4/7f/t/+2/7P/s/+y/7L/sP+w/7H/sf+x
/7H/sf+y/7L/sP+w/7H/sP+w/6//r/+v/6//sP+u/67/rv+u/6z/rP+s/6z/rP+s/6z/
rP+s/w==
         </WaveFormData>
      </LeadData>
      <LeadData>
         <LeadByteCountTotal>10000</LeadByteCountTotal>
         <LeadTimeOffset>0</LeadTimeOffset>
         <LeadSampleCountTotal>5000</LeadSampleCountTotal>
         <LeadAmplitudeUnitsPerBit>4.88</LeadAmplitudeUnitsPerBit>
         <LeadAmplitudeUnits>��V</LeadAmplitudeUnits>
         <LeadHighLimit>2147483647</LeadHighLimit>
         <LeadLowLimit>268435456</LeadLowLimit>
         <LeadID>V6</LeadID>
         <LeadOffsetFirstSample>0</LeadOffsetFirstSample>
         <FirstSampleBaseline>0</FirstSampleBaseline>
         <LeadSampleSize>2</LeadSampleSize>
         <LeadOff>FALSE</LeadOff>
         <BaselineSway>FALSE</BaselineSway>
         <ExcessiveACNoise>FALSE</ExcessiveACNoise>
         <MuscleNoise>FALSE</MuscleNoise>
         <LeadDataCRC32>120683048</LeadDataCRC32>
         <WaveFormData>
/P/8//z//P///wAAAQACAA8AGgAlADAASABgAHgAkACpAMAA1wDuANoAyAC2AKQAcwBE
ABUA5v/f/9r/1f/Q/9X/2P/b/97/4f/k/+f/6v/v//L/9f/4//z//v8AAAIAAgACAAIA
AgACAAIAAgACAAQABAAEAAQAAgACAAIAAgAEAAQABAAEAAQABAAEAAQABAAEAAQABAAE
AAQABAAEAAYABgAGAAYABgAGAAYABgAGAAYABgAGAAYABgAGAAYABgAGAAYABgAGAAYA
BgAGAAYABgAGAAYACAAIAAgACAAGAAYABgAGAAgACAAIAAgACAAIAAgACAAKAAoACgAK
AAoACgAKAAoACgAKAAoACgAMAAwADAAMAA4ADgAOAA4AEAAQABAAEAARABIAEwAUABYA
FgAWABYAFwAYABkAGgAaABoAGgAaABgAGAAYABgAFgAWABYAFgAWABYAFgAWABQAFAAU
ABQAEgASABIAEgAQABAAEAAQABAAEAAQABAAEAAQABAAEAAQABAAEAAQABAAEAAQABAA
DgAOAA4ADgAOAA4ADgAOABAAEAAQABAADgAOAA4ADgAQABAAEAAQABAAEAAQABAAEAAQ
ABAAEAAOAA4ADgAOAA4ADgAOAA4ADgAOAA4ADgAPABAAEQASABIAEgASABIAEgASABIA
EgATABQAFQAWABYAFgAWABYAFgAWABYAFgAXABgAGQAaABoAGgAaABgAFQAUABMAEwAT
ABQAFAASABMAEgASABMAEwATABMAEwASABAAEQAQAAwACgAKAAkACAAIAAgABwAGAAYA
BgAGAAQABAAEAAQABQAFAAUABQAFAAQABAAEAAYABgAGAAYABAADAAMAAwACAAIAAgAC
AAQABAAEAAQAAwADAAMAAwADAAMAAwADAAQAAgD+//r/9v/2//n/AAAIABIAHgAwAEUA
WgB0AJMAtADPAOcA+gALAQ8B9AC4AGsAIwD3/+X/2//W/9T/0P/P/9X/3P/c/9//4//o
/+v/7f/x//b/+f/9/wEAAwAFAAMAAwAFAAUAAwADAAQAAgADAAMAAwADAAMAAwADAAMA
AwADAAMABgAGAAUABQAFAAUABQAFAAUABQAFAAYABgAGAAYABgAGAAYABgAHAAcABwAH
AAcABwAHAAcABwAFAAUABQAFAAUABgAGAAYACAAIAAgACAAHAAcACAAIAAgACAAIAAgA
BgAGAAUABQAIAAgACAAJAAcABwAIAAgACgAKAAoACgAKAAoACgAKAAkACAAIAAgACwAL
AAwADQAPAA8ADwAQABEAEgATABQAFwAXABgAGQAXABcAGQAaABgAGAAYABkAGgAaABkA
GAAWABYAFgAVABcAFwAVABQAFAAUABMAEwAQABAAEAAQAA4ADQANAA0ADwAPAA4ADgAN
AA0ADQANAA0ADQANAAwADAAMAAwADAAMAAwADAAMAAoACgAKAAoADAAMAAwACwALAAsA
CwALAAkACQAJAAkACgAKAAoACgAKAAoACgAKAAsACwALAAsACQAJAAkACQAKAAoACgAK
AAoACgAKAAoADAAMAAwADAAOAA4ADgAOAA4ADgAOAA8AEQARABMAEwARABEAEgASABAA
DgAOAA8AEAASABIAEgASABMAEgASABIAEQARABEAEgANAAgABAAAAP3//f/+//3/+//7
//n/9v/2//T/8v/w//D/7//u/+7/7v/t/+z/7P/r/+r/6f/o/+j/6P/n/+f/6f/p/+n/
6P/q/+r/6v/q/+j/6P/o/+f/5//n/+b/5v/k/+T/5P/k/+T/5P/j/+P/4//j/+P/4//h
/+H/4v/i/97/2v/Y/9j/2//g/+r/8v/+/xAAJQA8AFoAewCgAL8A2wD0AAkBDwH6ALwA
awAdAOP/x/+//7T/rv+q/6n/rf+y/7T/t/+7/8D/w//F/8f/zP/R/9X/2f/d/9//3//h
/+H/3//f/9//3v/d/93/3P/b/9z/3f/e/9//4f/h/+H/4f/h/+D/3v/d/93/3f/d/93/
3//f/9//4P/e/97/3v/e/+D/4P/g/+H/4f/h/+H/4f/h/+H/4f/h/+P/4//j/+P/4f/i
/+L/4v/i/+L/4v/i/+H/4f/i/+L/4v/i/+L/4v/j/+T/5P/l/+T/5P/k/+X/5f/l/+b/
5v/m/+b/5v/m/+b/5v/m/+b/5//m/+b/5v/n/+f/6P/p/+n/6f/p/+r/7f/u/+//8P/x
//H/8v/z//P/8//1//b/9P/0//T/9f/2//b/9f/0//b/9v/2//X/8//z//H/8P/u/+7/
7f/t/+r/6v/q/+r/6v/p/+n/6f/p/+n/6P/o/+f/5//n/+f/5f/l/+X/5P/k/+T/5P/k
/+L/4v/i/+L/5P/k/+T/5P/m/+b/5v/l/+X/5f/l/+X/5f/l/+X/5f/k/+T/5P/k/+T/
5P/k/+T/4//j/+P/4//l/+X/5f/l/+T/5P/k/+T/5P/k/+T/5P/k/+T/5P/k/+T/5P/k
/+T/5v/m/+b/5//n/+f/6f/p/+n/6f/q/+r/6v/q/+r/6//p/+r/6v/r/+v/7P/u/+7/
7v/u/+z/6v/p/+j/6f/p/+n/6v/o/+b/5f/k/+T/5f/n/+f/6f/p/+f/5P/i/+D/3v/c
/97/3f/c/9z/3P/b/9r/2v/Y/9j/2P/Y/9j/2P/X/9f/1//X/9f/1v/U/9T/1P/U/9b/
1v/W/9X/1f/V/9T/1P/U/9T/1P/U/9T/1P/T/9P/0//T/9P/0//T/9P/0v/O/87/yv/G
/8b/y//S/9z/5v/y/wQAGwA0AFQAdwCeAMEA3wD2AAkBEQH2ALYAYwARANP/uf+r/57/
mv+W/5f/nf+i/6T/p/+t/7L/tf+1/7n/vv/D/8n/zf/P/8//0f/R/9H/0f/P/9H/0v/S
/9P/0//T/9P/0//T/9P/0//T/9P/0//U/9T/0//T/9P/0//T/9P/0//T/9P/1P/U/9T/
1P/U/9T/1P/U/9X/0//T/9P/0//T/9P/0//T/9P/0//T/9P/1f/W/9b/1v/W/9b/1v/W
/9X/1f/W/9b/2P/Y/9j/2P/Y/9j/1//X/9r/2v/a/9v/2f/Z/9r/2v/a/9r/2v/a/9z/
3P/c/9z/3f/c/9z/3P/d/93/3v/f/9//3//f/+D/4f/i/+P/5P/l/+X/5v/n/+f/5//p
/+r/6P/o/+j/6f/q/+r/6f/o/+j/6P/o/+f/5//n/+X/5P/k/+T/4//j/+D/4P/g/+D/
4P/f/9//3//f/9//3v/e/93/3f/d/93/3f/d/93/3P/c/9z/3P/c/9z/3P/c/9z/2v/a
/9r/2v/a/9r/2v/Z/9v/2//b/9v/2f/Z/9n/2f/a/9r/2v/a/9r/2v/a/9r/2f/Z/9n/
2f/Z/9n/2f/Z/9r/2v/a/9r/2v/a/9r/2v/Y/9j/2P/Y/9r/2v/a/9r/2v/a/9r/2//Z
/9n/2//b/93/3f/e/97/3v/e/97/3//i/+T/5f/n/+7/8//4//3/AQADAAQABAAEAAQA
BAAEAAIAAQAAAP///////wAAAAD+//3//P/6//v//f/9///////9//r/+P/2//T/8v/y
//H/8P/w//D/7//u/+7/7v/u/+7/7v/s/+z/6//r/+v/6//r/+r/6v/q/+r/6v/q/+r/
6v/p/+f/5//m/+b/5v/m/+b/5v/o/+j/5//n/+f/5//n/+f/6f/p/+j/5v/i/97/3P/c
/9//5v/u//j/BgAaAC8ARABiAIMAqADHANsA8AAFAQkB7ACqAFsAEwDf/8f/uf+y/67/
sP+x/7f/vv/A/8P/x//K/8v/z//R/9T/2f/f/+H/4f/j/+P/4//j/+P/4//j/+T/5P/l
/+X/5f/j/+P/4//j/+P/4//j/+P/5P/k/+P/4//j/+P/4//j/+P/4//j/+T/4v/i/+L/
4v/k/+T/5P/l/+X/5f/l/+X/5f/l/+X/5f/l/+X/5f/l/+P/5P/k/+T/5v/m/+b/5v/l
/+X/5v/m/+j/6P/o/+j/5v/m/+X/5f/o/+j/6P/p/+f/5//o/+j/6v/q/+r/6v/q/+r/
6v/q/+v/6v/q/+r/6//r/+z/7f/r/+v/6//s/+3/7v/v//D/8f/x//L/8//x//H/8//0
//T/9P/0//X/9P/0//P/8v/y//L/8v/x//H/8f/v/+7/7P/s/+v/6//q/+r/6v/q/+r/
6f/p/+n/5//n/+b/5v/n/+f/5//n/+f/5//n/+b/5v/m/+b/5v/m/+b/5v/m/+b/5v/m
/+b/5v/m/+b/5f/l/+X/5f/l/+X/5f/l/+X/5P/k/+T/5P/m/+b/5v/m/+X/5f/l/+X/
4//j/+P/4//k/+T/5P/k/+T/5P/k/+T/4v/i/+L/4v/k/+T/5P/k/+P/4v/h/+H/3//f
/+H/4f/h/+H/4v/i/+P/5P/l/+f/5f/m/+b/5//n/+f/5//n/+X/5f/m/+b/6P/n/+f/
6P/q/+r/7P/s/+z/7P/q/+j/5//m/+f/5//n/+j/6P/m/+X/5P/k/+X/5//n/+f/5//l
/+L/4v/g/97/3P/c/9v/2v/a/9j/1//W/9b/2P/Y/9j/2P/W/9b/1f/V/9X/1f/V/9T/
1P/U/9T/1P/U/9T/1P/T/9P/0//S/9L/0v/S/9L/0v/Q/9D/z//P/9H/0f/R/9H/0f/P
/9D/0P/M/8r/xv/G/8f/zv/W/+D/7P/+/xEAJgBAAF8AgACfALUAxgDXAN8AygCQAEUA
/f/L/7P/pf+c/5r/nP+f/6X/qv+q/63/sf+2/7n/uf+9/8D/xf/J/8v/zf/N/83/zf/N
/83/0//f/+j/5v/n/+f/5//q/+v/7P/t/+7/7//w//H/8//0//T/9f/3//f/9//3//n/
+f/5//r/+v/6//r/+v/7//z//f//////////////AQABAAEAAQABAAEAAQABAAMABAAE
AAQABAAEAAQABAAFAAUABgAGAAgACAAIAAgACAAIAAcABwAIAAgACAAJAAkACQAKAAoA
CgAKAAoACgAMAAwADAAMAA0ADAAMAAwACwALAAwADQANAA0ADQAOAA0ADgAPABAAEwAT
ABQAFQAVABUAFwAYABgAGAAYABkAGAAYABcAFgAYABgAGAAXABcAFwAVABQAFAAUABMA
EwAQABAAEAAQABAADwAPAA8ADwAPAA4ADgANAA0ADQANAA0ADQANAAwADAAMAAwADAAM
AAwADAAMAAwADAAMAAwADAAMAAwACwALAAsACwALAAkACQAJAAkACgAKAAoACgAKAAoA
CgAKAAsACwALAAsACwALAAsACwAKAAoACgAKAAoACgAKAAoACgAKAAoACgAKAAoACgAK
AAgACAAIAAkABwAHAAkACQAJAAkACgAKAAgACAAIAAkACQAKAAoACwALAAsACwALAA0A
DQAOAA4AEAAPAA8AEAAQABAADwAPABEAEQASABQAFAAUABQAFAASABAADwAOABAAEQAS
ABQAFAASABEAEAAQABEAEwATABUAFQATABAAEAAOAAwACgAKAAkACAAIAAoACQAIAAgA
BgAGAAYABgAIAAgABwAHAAUABQAFAAQABgAGAAYABgAGAAYABgAFAAUABQAEAAQABAAE
AAQABAACAAIAAQABAAEAAQABAAEAAQABAAAA/P/4//b/9P/2//v/AgAMABgAKAA6AE0A
ZgCCAKEAwgDZAO0A/gAHAfkAyACAADcAAQDl/9f/0//Q/87/zv/V/9v/3v/g/+X/6f/q
/+3/7//x//b/+////wEAAQADAAMAAwADAAMAAwADAAQAAgADAAMAAwADAAMAAwADAAMA
AwADAAMABAAEAAMAAwADAAMAAwADAAMAAwADAAQABAAEAAQABAACAAIAAgADAAUABQAF
AAUABQAFAAUABQAFAAUABQAFAAUABgAGAAYABgAGAAYABgAHAAcACAAIAAgACAAIAAgA
CgAKAAkACQAKAAoACgALAAsACwAMAAwADAAMAAwADAAKAAoACgAKAAoACgALAAwACwAL
AAwADQANAA0ADQAOAA8AEAARABIAEwATABQAFQAXABcAGQAaABgAGAAYABkAGgAaABkA
GAAYABgAGAAXABcAFwAVABQAFAAUABMAEwASABIAEgASABIAEQARABEAEQARABAAEAAR
ABEAEQARAA8ADwAPAA4AEAAQABAAEAAQABAAEAAQABIAEgASABIAEgASABIAEQARABEA
EQARABEAEQARABEAEAAQABAAEAAQABAAEAAQABEAEQARABEAEQARABEAEQASABIAEgAS
ABAAEAAQABAAEAAQABAAEAAQABAAEAAQABAAEAAQABEADwAPABEAEQARABEAEgASABIA
EgASABMAEwAUABQAFQAVABUAFQAVABcAFwAYABgAGAAXABcAGAAYABgAGwAcABwAHAAc
ABwAHAAaABkAGAAXABcAFwAYABgAFgAVABQAFgAXABkAGQAXABcAFQASABIAEAAOAAwA
DAALAAoACgAMAAsACgAKAAoACgAKAAoACgAKAAkACQAJAAkACQAIAAgACAAIAAgACgAK
AAoACQAJAAkACAAIAAgACAAIAAgACAAIAAcABwAJAAkACQAJAAcABwAGAAYABAD+//z/
/P///wgAEgAaACgAOABNAGIAfgCbALoA0wDnAPoABwEFAeIAogBXABcA8//h/9n/1v/U
/9T/1//d/+L/5P/n/+3/8P/x//H/9f/8/wEAAwAHAAcABwAJAAkACQAJAAkACQAIAAYA
BwAHAAcABwAHAAcABwAJAAkACQAJAAoACgAJAAkACQAJAAkACQAJAAkACQAKAAoACgAK
AAoACAAIAAgACQAJAAkACQAJAAsACwALAAsACwALAAsACwAJAAoACgAKAAwADAAMAAwA
CwALAAwADAAMAAwADAAMAAwADAALAAsADAAMAAwADQANAA0ADgAOAA4ADgAOAA4ADgAO
AA4ADgANAAwADAAMAA0ADQAOAA8ADwAPAA8AEAARABIAEwAUABUAFQAWABcAFwAXABkA
GgAaABoAGgAbABwAHAAbABoAGgAaABoAGQAZABkAFwAWABYAFgAVABUAFAAUABQAFAAU
ABMAEwATABMAEwASABIAEwATABMAEwARABEAEQAQABIAEgASABIAEgASABIAEgASABIA
EgASABAAEAAQAA8ADwAPAA8ADwAPAA8ADwAPABAAEAAQABAAEAAQABAAEAARABEAEQAR
ABEAEQARABEAEgASABIAEgAQABAAEAAQABAAEAAQABAAEAAQABAAEAASABIAEgATABEA
EQATABMAEQARABIAEgAUABQAFAAVABUAFgAWABcAGQAZABkAGQAXABcAGAAYABYAFQAV
ABYAHAAaABgAGQAaABsAHAAeABwAGwAaABkAGQAZABoAGAAWABUAFAAWABcAGQAZABkA
GQAXABQAEgAQAA4ADAAOAA0ADAAMAAwACwAKAAoACgAKAAoACgAKAAoACQAJAAcABwAH
AAYACAAIAAgACAAIAAgACAAHAAcABwAGAAYABgAGAAYABgAGAAYABQAFAAUABQAFAAUA
BQAFAAQAAgAAAPz/+v/8/wEACAAQABoAKAA8AFEAaACEAKMAwgDbAPEABAEVAQkB2gCS
AEUABwDp/+H/2f/W/9L/zv/R/9n/3P/e/+H/5f/o/+v/7f/x//b/+f/9////AQABAAMA
AQABAAEAAQADAAIAAAABAAEAAQD//////////wEAAQABAAEAAgACAAEAAQABAAEAAQAB
AAEAAQABAAIABAAEAAQABAAEAAQABAAFAAMAAwADAAMAAwADAAMAAwABAAEAAQABAAEA
AgACAAIAAwAEAAUABgAGAAUABQAEAAIAAgACAAIABAAEAAMAAwACAAIAAgADAAMAAwAE
AAQABAAEAAQABAAEAAQABAAEAAQABAAFAAYABwAHAAgACQAJAAkACQAKAAkACgALAAwA
DQANAA4ADwAPAA8AEQASABAAEAAQABEAEAAQAA8ADgAOAA4ADgANAA0ADQALAAoACQAI
AAYABQAGAAYABgAGAAYABQAFAAUAAwADAAIAAgABAAEAAQABAAEAAQABAAAAAAAAAAAA
AAD+//7//v/+//7//v/+//7//v/+//7//f/7//v/+//7//3//f/9//3//P/8//z//P/6
//r/+v/6//n/+f/5//n/+f/5//n/+f/4//j/+P/4//b/9v/2//b/9v/2//b/9v/0//T/
9P/0//b/9v/2//f/9//3//n/+f/5//n/+v/6//n/+P/3//f/9//4//j/+f/4//f/9v/1
//X/9f/0//T/8v/y//L/8v/z//L/8v/y//H/8f/x//L/8v/w/+//7v/s/+3/7//v//H/
8f/v/+z/6v/o/+b/5P/k/+P/4v/i/+D/3//e/97/3v/e/97/3v/e/97/3f/d/93/3f/d
/9z/3P/c/9z/3P/c/9z/3P/b/9v/2//a/9r/2P/Y/9j/2P/Y/9j/1//X/9f/1//X/9f/
1//X/9j/1v/U/9D/zP/M/83/0P/a/+b/8P/+/xEAKABCAGEAhACnAMUA3ADxAAEB+ADK
AH8ALQDr/8f/t/+u/6j/ov+d/6P/rP+s/6//s/+2/7n/vf+9/8D/xf/L/8//z//T/9X/
1f/T/9X/1f/V/9T/0v/T/9P/0//V/9X/1f/V/9X/1f/V/9X/1v/W/9X/1f/X/9f/1//X
/9X/1f/V/9b/2P/Y/9j/2P/Y/9j/2P/Z/9f/1//X/9f/1//X/9f/1//X/9f/1//X/9f/
2P/Y/9j/2P/Y/9j/2P/X/9f/2P/Y/9r/2v/a/9r/2v/a/9n/2f/a/9r/2v/b/9n/2f/a
/9r/2v/a/9r/2v/c/9z/3P/c/93/3P/c/9z/3f/d/97/3//f/9//3//g/9//4P/h/+L/
4f/h/+L/4//l/+X/5//o/+j/6P/o/+n/6P/o/+f/5v/k/+T/5P/j/+P/4//h/+D/4v/i
/+H/4f/g/+D/4P/g/+D/3//f/9//3f/d/9z/3P/d/93/3f/d/93/3f/d/9z/3P/c/9z/
3P/c/9z/3P/c/9z/3P/c/9z/3P/c/9z/2//b/9v/2//b/93/3f/d/93/3P/c/9z/3P/e
/97/3v/e/9//3//f/9//3//f/9//3//g/+D/4P/g/+D/4P/g/+D/4P/g/+D/4P/i/+L/
4v/i/+T/5P/k/+X/5f/l/+f/5//q/+v/7f/u//D/8P/w//H/8//0//T/9f/1//X/9f/1
//P/8//0//T/+P/4//r/+v/6//r/+v/4//f/9v/1//X/9f/2//j/9v/1//T/9P/1//f/
9//5//n/9//0//T/8v/w/+7/7v/t/+z/7P/s/+v/6v/q/+z/7P/s/+z/7v/u/+3/7f/v
/+//7//u/+z/7P/s/+z/7v/u/+7/7f/v/+//7v/u/+7/7v/u/+7/7v/u/+3/7f/v/+//
7//v/+//7//u/+7/6v/m/+T/4v/j/+j/8v/6/wYAGAAtAEIAXgB9AKAAwQDbAPIABwET
AQgB1gCLADsA/f/b/8v/wv+8/7r/u//B/8j/yv/N/9H/1v/V/9f/2f/c/+P/5//r/+3/
7//v/+//7//v//H/8f/w/+7/7//v/+//8f/x//H/8f/x//H/8f/x//L/8v/x//H/8f/x
//H/8f/x//H/8f/y//L/8v/y//L/8v/y//L/8//z//P/8//z//P/8//z//P/9f/1//X/
9f/z//T/9P/0//b/9v/2//b/9f/1//b/9v/4//j/+P/4//j/+P/3//f/+v/6//r/+//7
//v//P/8//z//P/8//z//v/+//7//v/9//z//P/8//3//f/+/////f/9//3//v///wAA
AQACAAMAAwAEAAUAAwADAAUABgAIAAgACAAJAAgACAAHAAYABgAGAAYABQAFAAUAAwAC
AAQABAADAAMAAAAAAAAAAAAAAP/////////////+//7//f/9//3//f/9//3//f/8//z/
/P/8//z//P/8//z//P/8//z//P/8//z//P/8//v/+//7//v/+//7//v/+//7//r/+v/6
//r/+v/6//r/+v/7//v/+//7//v/+//7//v/+v/6//r/+v/6//r/+v/6//r/+v/6//r/
/P/8//z//P/6//r/+v/7//n/+f/7//v//f/9//7//v8AAAAAAAABAAEAAgACAAMABQAF
AAUABQAEAAMAAwACAAIABQAFAAYABgAGAAYABgAGAAQAAwACAAEAAQABAAIAAgAAAP//
/v8AAAEAAwADAAEAAQD///z//P/6//j/9v/4//f/9v/2//b/9f/0//T/9P/0//T/9P/y
//L/8f/x//P/8//z//L/8v/y//L/8v/y//L/8v/x//H/8f/w//D/7v/u/+7/7v/w//D/
7//v/+//7//v/+//7//v/+7/7P/q/+b/5P/k/+f/7v/2//7/DAAgADMATABoAIcAqgDH
AN8A8gADAQcB6gCoAFsAEwDj/83/w/+8/7r/uv+9/8P/yP/K/83/0f/U/9X/1//Z/97/
4//n/+n/6//t/+3/6//r/+v/7f/t/+z/7P/t/+3/7f/t/+3/7f/t/+3/7f/t/+3/7v/u
/+3/7f/t/+3/7f/t/+3/7f/t/+7/7v/u/+7/7v/u/+7/7v/v/+//7//v/+//7//v/+//
7//v/+//7//v/+//8P/w//D/7v/u/+7/7v/v/+//8P/w//D/8P/w//D/8v/y//H/8f/y
//L/8v/z//H/8f/y//L/8v/y//L/8v/y//L/8v/y//P/8v/y//L/8//z//T/9f/1//X/
9f/2//f/+P/5//r/+f/5//r/+//9//3///8AAP7//v/+/////v/+//3//P/+//7//v/9
//3//f/7//r/+v/6//n/+f/2//b/9v/2//b/9f/1//X/9f/1//T/9P/1//X/9f/1//P/
8//z//L/8v/y//L/8v/y//L/8v/y//L/8v/y//L/8v/y//L/8f/v/+//7//v/+//7//v
/+//7v/u/+7/7v/u/+7/7v/u/+//7//v/+//7//v/+//7//u/+7/7v/u/+z/7P/s/+z/
7P/s/+z/7P/s/+z/7P/s/+z/7P/s/+3/7//v//H/8f/x//H/8v/y//L/8v/y//P/9f/2
//b/9//4//f/9v/1//X/9//4//j/+P/4//j/+P/6//j/9//2//X/9f/1//b/9v/0//P/
8v/0//X/9//3//X/9f/z//D/8v/w/+7/7P/q/+n/6P/o/+j/5//m/+b/6P/o/+j/6P/o
/+j/5//n/+f/5//n/+b/5P/k/+T/5P/k/+T/5P/j/+P/4//i/+L/4v/i/+L/4v/i/+L/
4f/h/+H/4f/h/+H/4f/f/+D/3v/a/9b/1v/Y/93/5P/s//j/CAAaAC8ASABkAIUApgC9
ANEA5ADxAOkAugByACUA5//H/7n/sf+u/67/rP+x/7n/vP++/8H/x//K/8n/yf/N/9T/
2f/b/93/3//h/+H/4f/f/93/3//f/97/3v/f/9//3//f/9//3//f/+H/4f/h/+H/4v/i
/+H/4f/h/+H/4f/h/+H/4f/h/+L/4v/i/+L/4v/i/+L/4v/j/+P/4//j/+P/4//j/+P/
4//j/+P/4//j/+H/4v/i/+L/4v/i/+L/4v/j/+P/5P/k/+L/4v/i/+L/4//k/+T/5f/m
/+b/5v/n/+X/5f/m/+b/5P/k/+T/5P/k/+T/5P/k/+X/5P/k/+T/5f/l/+b/5//l/+X/
5f/m/+f/6P/p/+r/6f/p/+r/6//t/+3/7//w//D/8P/w//H/8P/w/+//7v/u/+7/7v/t
/+3/7f/r/+r/6v/q/+n/6f/o/+j/6P/o/+j/5//n/+f/5//n/+b/5v/l/+X/5f/l/+P/
4//j/+L/5P/k/+T/5P/k/+T/5P/k/+T/5P/k/+T/5P/k/+T/4//j/+P/4//j/+P/4//j
/+P/4v/i/+L/4v/i/+L/4v/i/+H/4f/h/+H/4f/h/+H/4f/i/+L/4v/i/+D/4P/g/+D/
4P/g/+D/4P/g/+D/4P/g/+D/4P/g/+H/4//j/+X/5f/j/+P/5P/k/+T/5P/k/+X/5f/m
/+b/5//n/+f/5//n/+X/5//o/+r/6v/q/+r/6v/q/+j/5//m/+X/5f/l/+b/5v/k/+P/
4v/i/+P/5f/l/+X/5f/j/+D/4P/e/9z/2v/a/9n/2P/Y/9r/2f/Y/9j/1v/W/9b/1v/W
/9b/1f/V/9X/1f/V/9T/1P/U/9T/1P/S/9L/0v/R/9P/0//S/9L/0v/S/9L/0v/S/9L/
0f/R/9H/0f/R/9H/0f/R/9D/zv/M/8j/xP/G/8v/zv/W/97/6v/8/w8AJgBAAF8AfgCb
ALMAxADVAN0AxACIAD0A9f/D/6//pf+g/57/nP+d/6P/qv+s/63/sf+2/7n/uf+9/8D/
xf/J/8//z//N/83/zf/N/83/zf/N/87/zP/N/83/zf/N/83/zf/N/8//z//P/8//zv/O
/83/zf/N/83/zf/N/83/zf/N/87/zv/O/87/zv/O/87/zv/P/83/zf/N/83/zf/N/83/
zf/N/83/zf/N/83/zv/O/87/zv/O/87/zv/N/83/zv/O/87/zv/O/87/0P/Q/8//z//Q
/9D/0P/R/9H/0f/S/9L/0v/S/9L/0v/Q/9D/0P/Q/9D/0P/R/9L/0f/R/9L/0//T/9P/
0//U/9X/1v/X/9j/1//X/9j/2f/Z/9n/2//c/9z/3P/c/93/3P/c/9v/2v/a/9r/2v/Z
/9n/2f/X/9b/1v/W/9X/1f/U/9T/1P/U/9L/0f/R/9H/0f/R/9D/0P/P/8//z//P/8//
z//P/87/zv/O/87/zv/O/87/zv/O/87/zv/O/87/zv/O/87/zf/L/8v/y//L/83/zf/N
/83/zP/M/8z/zP/O/87/zv/O/83/zf/N/83/y//L/8v/y//M/8z/zP/M/8r/yv/K/8r/
zP/M/8z/zP/K/8r/yv/K/8r/yv/K/8v/zf/N/8//z//N/83/zv/O/9D/0P/Q/9H/0f/S
/9L/0//S/9H/0P/P/9D/0f/T/9T/1P/T/9P/1P/T/9L/0P/P/83/zf/O/87/zv/M/8v/
y//N/83/zf/N/83/zP/L/8r/yf/H/8X/w//C/8L/wf/A/73/vf+8/7z/vP+7/7v/u/+6
/7r/uv+7/7v/uv+6/7r/uv+6/7r/uf+5/7n/uv+4/7j/uP+4/7j/uP+4/7j/tv+2/7b/
tv+2/w==
         </WaveFormData>
      </LeadData>
   </Waveform>
</RestingECG>
