# Supplementary material for: Detection of Left Atrial Enlargement Using a Convolutional Neural Network-Enabled Electrocardiogram
Source: Front Cardiovasc Med. 2020 Dec 17;7:609976. doi: 10.3389/fcvm.2020.609976 (PMC7773668; doi:10.3389/fcvm.2020.609976)
Supplement: Supplementary file 1 [file Data_Sheet_1.ZIP › hyp/1802010203_8206_00000022.XML]

<?xml version="1.0" encoding="Windows-1252"?>
<!DOCTYPE RestingECG SYSTEM "restecg.dtd">
<RestingECG>
   <PatientDemographics>
      <PatientID>1802010203</PatientID>
      <PatientAge>74</PatientAge>
      <AgeUnits>Years</AgeUnits>
      <Gender>Female</Gender>
      <PatientLastName>chenlinai</PatientLastName>
   </PatientDemographics>
   <TestDemographics>
      <DataType>Resting</DataType>
      <Site>1</Site>
      <AcquisitionDevice>MAC55</AcquisitionDevice>
      <Status>Unconfirmed</Status>
      <Priority>Normal</Priority>
      <AcquisitionTime>10:20:24</AcquisitionTime>
      <AcquisitionDate>07-11-2015</AcquisitionDate>
      <CartNumber>1</CartNumber>
      <AcquisitionSoftwareVersion>009C</AcquisitionSoftwareVersion>
      <XMLSourceVersion>MAC5000 v1.0</XMLSourceVersion>
   </TestDemographics>
   <RestingECGMeasurements>
      <VentricularRate>45</VentricularRate>
      <AtrialRate>45</AtrialRate>
      <PRInterval>146</PRInterval>
      <QRSDuration>84</QRSDuration>
      <QTInterval>514</QTInterval>
      <QTCorrected>444</QTCorrected>
      <PAxis>64</PAxis>
      <RAxis>62</RAxis>
      <TAxis>61</TAxis>
      <QRSCount>8</QRSCount>
      <QOnset>226</QOnset>
      <QOffset>268</QOffset>
      <POnset>153</POnset>
      <POffset>210</POffset>
      <TOffset>483</TOffset>
      <ECGSampleBase>500</ECGSampleBase>
      <ECGSampleExponent>0</ECGSampleExponent>
   </RestingECGMeasurements>
   <Diagnosis>
      <Modality>Resting</Modality>
         <StatementCount>2</StatementCount>
         <LabelText>12SL ��ϳ���</LabelText>
      <DiagnosisStatement>
         <StmtFlag>ENDSLINE</StmtFlag>
         <StmtText>����������Ķ�����</StmtText>
      </DiagnosisStatement>
      <DiagnosisStatement>
         <StmtFlag>ENDSLINE</StmtFlag>
         <StmtText>�쳣 ECG</StmtText>
      </DiagnosisStatement>
   </Diagnosis>
   <Waveform>
      <WaveformType>Rhythm</WaveformType>
      <WaveformStartTime>0</WaveformStartTime>
      <NumberofLeads>8</NumberofLeads>
      <SampleType>CONTINUOUS_SAMPLES</SampleType>
      <SampleBase>500</SampleBase>
      <SampleExponent>0</SampleExponent>
      <HighPassFilter>16</HighPassFilter>
      <LowPassFilter>150</LowPassFilter>
      <ACFilter>NONE</ACFilter>
      <LeadData>
         <LeadByteCountTotal>10000</LeadByteCountTotal>
         <LeadTimeOffset>0</LeadTimeOffset>
         <LeadSampleCountTotal>5000</LeadSampleCountTotal>
         <LeadAmplitudeUnitsPerBit>4.88</LeadAmplitudeUnitsPerBit>
         <LeadAmplitudeUnits>��V</LeadAmplitudeUnits>
         <LeadHighLimit>2147483647</LeadHighLimit>
         <LeadLowLimit>268435456</LeadLowLimit>
         <LeadID>I</LeadID>
         <LeadOffsetFirstSample>0</LeadOffsetFirstSample>
         <FirstSampleBaseline>0</FirstSampleBaseline>
         <LeadSampleSize>2</LeadSampleSize>
         <LeadOff>FALSE</LeadOff>
         <BaselineSway>FALSE</BaselineSway>
         <ExcessiveACNoise>FALSE</ExcessiveACNoise>
         <MuscleNoise>FALSE</MuscleNoise>
         <LeadDataCRC32>3150941502</LeadDataCRC32>
         <WaveFormData>
+P/4//j/+P/4//j/+P/4//r/+v/6//r/+v/6//r/+v/4//j/+P/4//b/9v/2//b/+P/4
//j/+P/4//j/+P/4//j/+P/4//j/+P/4//j/+P/4//j/+P/4//j/+P/4//j/+P/4//j/
+P/4//j/+P/4//r/+v/6//r/+v/6//r/+v/4//j/+P/4//r/+v/6//r/+v/6//r/+v/6
//r/+v/6//r/+v/6//r//P/8//z//P/8//z//P/8//r/+v/6//r//P/8//z//P/8//z/
/P/8//z//P/8//z/+//6//n/+P/6//r/+v/6//z//P/8//z/+v/6//r/+v/6//r/+v/6
//r/+v/6//r/+v/6//r/+v/8//z//P/8//z//P/8//z//P/8//z//P/8//z//P/8//7/
/v/+//7//v/9//3//f/+//7//v/+//7//v/9//3//v/+//7//v/+//7//v///wEAAgAC
AAEA//8AAAAAAAAAAAAAAAAAAAAAAAAAAAEAAQADAAMAAwAFAAUABQAFAAUABgAGAAYA
BgAGAAYABwAIAAkACgALAAwADgAMAAsACAAHAAQAAgACAAEAAAD///z//P/9//3//v/+
//7////9//z/+//7//3//f/9//7//v/+//3//P/8//v//f///wQACwARABUAFQAYACEA
LAA5AEkAWgBuAH8AigCGAG8ATgAvABUAAQD0/+7/7f/t/+//8f/y//X/+v/8//3//f/9
//3//f////3/AAAAAAAA/v/+//7//v///////////wAAAAAAAAIAAgACAAEAAQACAAIA
AgACAAIAAgACAAQABAAEAAQABAAFAAUABQAEAAQABAAEAAQABAAEAAQABQAFAAUABQAF
AAMAAwADAAQABQAHAAgABgAHAAcABgAGAAcACAAJAAoACgAJAAkACAAJAAoACgAKAAoA
CwALAAwADAAMAAsACQAJAAoACwAMAAwADAANAAsACwAKAAoACQAJAAkACQALAAsACwAL
AAsACwALAAwADAAMAAwADAAKAAoACgAKAAwADAANAA0ADwAPAA8ADwAQABAAEQARABQA
FQAXABcAFwAYABgAGQAbABwAHAAdABwAHAAcAB0AHwAgACEAIgAjACQAJgAnACYAJgAm
ACYAJAAlACUAJgAmACcAJwAnACcAJwAnACgAKAAoACgAKAAqACkAKAAnACUAJQAlACUA
IQAgAB8AHgAeABwAGgAaABYAFgAVABIAEQAQAA8ADwANAAwACwAKAAkACQAIAAgABwAH
AAcABQAFAAUABQAFAAQABAAEAAMAAwADAAMAAwADAAIAAgACAAAA////////AQABAAEA
AQABAP//AQABAAEAAQABAAEAAQAAAAAAAAABAAEAAQABAAMAAwADAAMAAgACAAIAAgAC
AAIAAwADAAUABQAFAAUAAwADAAMAAwAFAAUABQAFAAQABAAFAAUAAwADAAIAAgACAAMA
AwACAAQABAAEAAMAAwADAAQABAACAAEAAQABAAQABAAEAAQABAAEAAMAAwADAAMAAwAD
AAMAAwADAAMAAwADAAIAAgAAAAAAAAABAAMAAwACAAIAAAAAAAAAAAAAAAAAAQABAAAA
AAAAAP7/AAD+////AAAAAAAAAAAAAP7//v/+//7//v/+//7//v/+//7//v/+//z//P/8
//z//v/+//7//v/+//7//v/+//7//v/+//7//P/8//z//P/8//z//P/8//z//P/8//z/
/P/8//z//P/6//r/+v/6//z//P/8//z/+v/6//r/+v/6//r/+v/6//r/+v/6//r/+v/6
//r/+v/4//j/+P/4//j/+P/4//j/+P/4//j/+P/4//j/+P/4//j/+P/4//j/+P/4//j/
+P/4//j/+P/4//j/+P/4//j/9v/2//b/9v/4//j/+P/4//b/9v/2//b/9v/2//b/9v/2
//b/9v/2//T/9P/0//T/9P/0//T/9P/0//T/9P/0//T/9P/0//T/9P/0//T/9P/y//L/
8v/y//T/9P/0//T/8v/y//L/8v/y//L/8v/y//L/8v/y//L/8v/y//L/8v/w//D/8P/w
/+7/7v/u/+7/7P/s/+z/7P/s/+z/7P/s/+7/7v/u/+7/7v/u/+7/7v/u/+7/7v/u/+z/
6//r/+v/6v/q/+r/6v/s/+z/6//r/+z/7P/s/+z/7P/s/+z/7f/t/+7/7v/t/+v/7P/s
/+z/7P/s/+z/7P/q/+r/6v/r/+3/7//v/+//8f/x//H/8f/v//D/8P/w//D/8P/w//H/
8P/x//L/8//2//j/9v/1//P/8f/t/+r/6v/p/+j/5//k/+T/5f/l/+T/5P/k/+X/5f/k
/+P/4//l/+X/5f/m/+b/5v/l/+T/5P/j/+P/5//s//H/9//7//3/AAAFABAAHQArADwA
TgBhAG4AbgBfAEQAJQAHAO//4P/Y/9P/1f/X/9n/2P/Z/9z/4P/j/+X/5f/l/+X/4//j
/+L/4v/l/+T/5f/m/+b/5//n/+f/5f/m/+b/5v/m/+b/5v/l/+f/6P/o/+j/6P/o/+j/
6P/o/+j/6P/o/+b/5//n/+f/5v/m/+b/5v/o/+j/6P/o/+n/6f/p/+n/6f/n/+f/5//n
/+f/6P/o/+j/6f/p/+j/6P/p/+r/6//q/+r/6f/p/+r/6//s/+z/7P/s/+3/7f/s/+z/
7P/r/+3/7f/u/+//7//u/+3/7f/v/+//7v/u/+3/7f/t/+3/7//v/+//7//x//H/8f/y
//D/8P/w//D/7v/u/+7/7v/w//D/8f/x//H/8f/x//H/8P/w//H/8f/y//P/9f/1//P/
9P/0//X/9f/2//b/9//6//r/+v/7//n/+v/7//z/+v/6//v/+//+//7//v/+//z//f/9
//7//v////////////////8AAAAAAAAAAAAAAAD///7//f/7//v/+//7//n/+P/3//b/
9P/y//D/8P/u/+7/7f/q/+n/6P/n/+f/5f/k/+P/4v/h/+H/4P/g/9//3//f/93/3f/d
/93/3f/e/97/3v/d/93/3f/d/93/3f/c/9z/3P/c/9v/2//b/9v/2//b/9v/2//Z/9v/
2//Z/9n/2f/Z/9v/2v/a/9r/2f/Z/9n/2f/Z/9n/2f/Z/9j/2P/Y/9j/2P/Y/9n/2f/b
/9v/2//b/9v/2//b/9v/2//b/9v/2//c/9z/3f/d/93/3f/c/9z/2v/b/9v/2v/a/9r/
2v/Z/9v/2//c/9z/3P/b/9v/2//b/9r/2f/Y/9r/2v/Z/9n/2f/Z/9n/2f/X/9f/1//X
/9n/2f/Y/9j/2P/Y/9j/2f/X/9f/1v/W/9j/2P/Y/9j/1v/W/9f/1//Y/9j/2P/W/9b/
1v/X/9b/1v/W/9b/1v/W/9b/1v/W/9b/1v/W/9b/1v/W/9b/1v/W/9b/1v/W/9b/1v/W
/9b/2P/Y/9j/2P/Y/9j/2P/Y/9j/2P/Y/9j/2v/a/9r/2v/a/9r/2v/a/9r/2v/a/9r/
2v/a/9r/2v/a/9r/2v/a/9z/3P/c/9z/2v/a/9r/2v/c/9z/3P/c/97/3v/e/97/3v/e
/97/3v/e/97/3v/e/9//4P/h/+L/4v/i/+L/4v/k/+T/5P/k/+L/4v/i/+L/5P/k/+T/
5P/k/+T/5P/k/+b/5v/m/+b/5P/k/+T/5P/m/+b/5v/m/+b/5v/m/+b/6P/o/+j/6P/o
/+j/6P/o/+j/6P/o/+j/6P/o/+j/6P/q/+r/6v/q/+z/7P/s/+z/6//q/+n/6P/p/+r/
6//s/+z/7P/s/+z/7P/s/+z/7P/u/+7/7v/u//D/8P/w//D/7v/u/+7/7v/u/+7/7v/u
//D/8P/w//D/8v/y//L/8v/y//L/8f/x//H/8v/y//L/9P/0//T/8//z//T/9P/0//b/
9v/2//b/9//3//j/+P/3//f/+P/4//j/+P/4//j/+v/6//r/+v/9//3/////////////
/////f/9//7//v8AAAAAAAAAAAEAAgADAAQABwAIAAoACAAHAAYABQACAAIAAAD///7/
/f/8//z//f/9//z//P/8//3//f/8//v//f/9//3//f8AAAAAAAD//wAAAAD///3///8E
AAsADwATABkAGgAdACIALQA5AEgAVgBlAHQAfAB3AGIARQApAA8AAAD2/+//7f/v//H/
8v/1//r//v///wEAAQADAAUABwAFAAYACAAIAAYABgAGAAYABwAHAAcABwAIAAgACAAK
AAoACgAJAAkACgAKAAoADAAMAAwADAANAA4ADwAQAA8ADwAOAA0ADgAOAA4ADgAOAA4A
DgAOAA0ADQANAA0ADwANAA0ADQALAAsADAAMAA4ADwAPAA4ADgAPABAAEQASABIAEQAR
ABAAEQASABIAEgASABMAEwAWABYAFgAVABUAFQAWABcAGAAYABgAGQAZABkAGAAYABkA
GQAZABkAGQAZABkAGQAZABkAGQAaABgAGAAYABgAGgAaABoAGgAaABoAGwAbABsAGwAb
ABsAHAAcAB0AHQAeAB8AIQAhACEAIgAiACMAIQAiACIAIwAkACQAJAAlACUAJgAnACgA
KAAoACkAKQAsACwALAAsACoAKwArACwALAAtAC0ALQAvAC8ALwAwAC4ALgAuAC4ALgAt
ACwAKwArACsAKwArACkAKAAnACYAJAAiACAAIAAgACAAHwAcABkAGAAXABcAFwAWABUA
FAAVABUAFAAUABEAEQARAA8ADwAPAA8ADwAMAAwADAALAAsACwALAAsADQAMAAwADAAO
AA0ADQANAAwACwAKAAkACwAJAAsACwAJAAkACQAJAAsACgAKAAoACQAJAAkACQALAAsA
CwALAAwADAAMAAwACgAKAAsACwALAAsACwALAA0ADQANAA0ACwALAAsACwAOAA4ADwAP
AA0ADQAMAAwADgAPAA8ADgAMAAwADAALAAsACwAMAAwADgANAA0ADQAMAAwADAAMAAwA
DAALAAsACwALAAsACwANAA0ADQANAA0ADQAMAAwADAAMAAwADQANAA0ADAAMAAwADAAM
AAwADAAMAA0ADQAKAAoACgAIAAoADAALAAwADAAMAAwADAAMAAwADAAMAAwADAAMAAwA
CgAKAAoACgAMAAwADAAMAAoACgAKAAoADAAMAAwADAAKAAoACgAKAAwADAAMAAwACgAK
AAoACgAKAAoACgAKAAoACgAKAAoACgAKAAoACgAKAAoACgAKAAoACgAKAAoACgAKAAoA
CgAMAAwADAAMAAoACgAKAAoACgAKAAoACgAIAAgACAAIAAgACAAIAAgACAAIAAgACAAG
AAYABgAGAAgACAAIAAgACAAIAAgACAAIAAgACAAIAAkACgALAAwADAAMAAwADAAMAAwA
DAAMAAoACgAKAAoADAAMAAwADAAMAAwADAAMAAoACgAKAAoADAAMAAwADAALAAoACQAI
AAoACgAKAAoACAAIAAgACAAKAAoACgAKAAoACgAKAAoACgAKAAoACgAIAAgACAAIAAgA
CAAIAAgACAAIAAgACAAIAAgACAAIAAoACgAKAAoACAAIAAgACAAIAAgACAAIAAgACAAI
AAgACAAIAAgACAAIAAgACAAIAAYABgAGAAYABwAIAAkACgAKAAoACgAKAAoACgAKAAoA
CgAKAAoACgAMAAwACwALAAkACgAKAAoACAAIAAgABwAIAAoACwAMAAwADAAMAAwACwAL
AAwADAAKAAkACQAIAAkACgALAAwADgAOAA4ADgANAA0ADwAPAA8ADwAPAA8ADwAPABAA
EAAPAA4ADQAMAA8AEAARABIAEwAUABYAFAATABIAEQAOAAwACgAJAAgABwAGAAYABwAH
AAYABgAGAAcABwAGAAUAAwADAAMAAwAGAAYABgAFAAQABAABAAEABQAIAA8AEwAZAB0A
HgAhACYAMQA/AEwAWgBrAHoAhgCFAHIAVQA3AB0ACAD4//H/8f/z//X/+P/7//z/AAAD
AAMAAQABAAMAAwADAAIABAAGAAQABAAEAAQABQAFAAUAAwAEAAQABAAGAAYABgAFAAUA
BgAGAAYACAAIAAgACAAGAAYABgAGAAgACQAJAAkACAAIAAgACAAIAAgACAAIAAkACQAJ
AAkACQAHAAcABwAHAAcACAAIAAgACQAJAAgACAAJAAoACwAMAAwACwALAAwADQAOAA4A
EAAQABEAEQAQABAAEAAPAA8ADwAQABEAEAAQABAAEQARABEAEAAQABEAEQARABEADwAP
AA8ADwANAA0ADQAOABAAEAAQABAADwAOAA0ADAAOAA4ADwAPABEAEQARABEAEgASABMA
EwAUABUAFwAXABUAFgAWABcAGQAaABoAGwAcABwAHAAdAB0AHgAfACAAIgAiACMAIwAk
ACQAJAAkACQAJQAlACYAJQAlACQAIwAkACUAJgAoACgAKAAoACgAKAAnACYAJQAnACcA
JwAnACUAJAAjACIAIAAeABwAHAAaABoAGQAWABUAFAATABMAEQAQAA8ADgANAA0ADAAM
AAsACwALAAkACQAJAAkACQAIAAgACAAHAAUABQAFAAUABQAEAAQABAAEAAMAAwADAAMA
AwADAAMAAwABAAMAAwADAAMAAwADAAEAAAAAAAAAAwADAAMAAwABAAEAAQABAAIAAgAC
AAIABAAEAAUABQAFAAUABQAFAAMAAwADAAMABQAFAAUABQAEAAQABQAFAAUABQAEAAQA
BgAHAAcABgAIAAgACAAHAAUABQAGAAYABgAFAAUABQAGAAYABgAGAAYABgAFAAUABwAH
AAcABwAHAAcABwAHAAUABQAEAAQABgAGAAYABwAFAAUABAAEAAQABAAEAAQABAAEAAUA
BQAEAAQABAACAAIAAAADAAQABAAEAAQABAACAAIAAgACAAIAAgACAAIAAgACAAIAAgAC
AAIAAgACAAIAAgACAAIAAgACAAIAAgACAAIAAgACAAAAAAAAAAAAAQACAAMABAACAAIA
AgACAAQABAAEAAQABAAEAAQABAACAAIAAgACAAIAAgACAAIAAgACAAIAAgACAAIAAgAC
AAQABAAEAAQAAgACAAIAAgACAAIAAgACAAIAAgACAAIAAgACAAIAAgAEAAQABAAEAAMA
AgABAAAAAQACAAMABAACAAIAAgACAAIAAgACAAIAAgACAAIAAgACAAIAAgACAAAAAAAA
AAAAAQACAAMABAADAAIAAQAAAAIAAgACAAIAAAAAAAAAAAACAAIAAgACAAAAAAAAAAAA
AAAAAAAAAAAAAAAAAAAAAAAAAAAAAAAAAAAAAAAAAAAAAAAAAAAAAAAAAAAAAAAAAAAA
AAAAAAD+//7//v/+/wAAAAAAAAAAAAAAAAAAAAACAAIAAgACAAAAAAAAAAAAAAAAAAAA
AAACAAIAAgACAAAAAAAAAAAAAAAAAAAAAAABAAIAAwAEAAIAAgACAAIAAgACAAIAAgAC
AAEAAQABAAQABAAEAAQABAAEAAMAAwACAAIAAgACAAQABAAEAAUABQAGAAYABQACAAIA
AQAAAAMABAAFAAYABgAGAAYABwAFAAcABwAHAAkACQAJAAkABwAIAAgACAAKAAoACgAL
AAwADQAOAA8AEAASABAADwANAAsABwAEAAQAAwACAAEAAAAAAAEAAQAAAAAAAAABAAMA
AgABAAEA////////AAAAAAAA///+/wAAAQADAAMABgANABUAGQAbAB4AJwAyAD8ATwBg
AG4AgQCMAIYAbQBOADEAFwADAPb/8P/v//P/9//5//r//f8AAAAAAQADAAMAAwABAAEA
AwAEAAQABAACAAIAAgACAAMAAwADAAMABAAEAAQABAAEAAQAAwADAAQABAAEAAIAAgAC
AAIAAgACAAIAAgAEAAUABQAFAAIAAgACAAIAAAAAAAAAAAABAAEAAQABAAEA////////
/////wAAAAAAAAEAAQAAAAAAAQACAAMABAAEAAMAAwAEAAUABgAGAAYABgAHAAcACAAI
AAgABwAHAAcACAAJAAkACAAHAAcABwAHAAYABgAHAAcABwAHAAUABQAFAAUABQAFAAUA
BgAEAAQABAAEAAUABgAHAAgABgAGAAcABwAHAAcABwAHAAYABgAHAAcABgAHAAkACQAJ
AAoACgALAAsADAAMAA0AEAAQABAAEQAPABAAEQASABIAEgATABMAFAAUABQAFAAUABUA
FQAWABYAFwAXABcAFQAVABUAFgAUABQAFAAUABQAEwASABEAEQARABEAEQAPAA4ADQAM
AAgABgAEAAQAAgACAAEA/v/9//z/+//7//n/+P/3//b/8//z//L/8v/x//H/8f/v/+3/
7f/t/+3/7v/u/+7/7f/r/+v/6//r/+n/6P/o/+j/6v/p/+n/6f/p/+n/6f/p/+v/6f/r
/+v/6f/p/+n/6f/p/+j/6P/o/+n/6f/p/+n/5//n/+f/5//q/+r/6v/q/+r/6v/r/+v/
6f/p/+n/6f/p/+n/6f/p/+v/6//r/+v/6v/q/+v/6//r/+v/6v/q/+j/6f/p/+j/6v/q
/+r/6f/p/+n/6v/q/+r/6f/p/+n/6P/o/+j/6P/o/+j/5//n/+f/5//n/+f/5//n/+f/
5//n/+f/5v/m/+b/5v/m/+f/5//n/+b/5v/m/+b/5v/m/+b/5v/n/+f/5v/m/+b/5P/k
/+b/5f/m/+T/5P/k/+T/5P/k/+T/5P/k/+T/5P/k/+b/5v/m/+b/5v/m/+b/5v/k/+T/
5P/k/+b/5v/m/+b/5f/k/+P/4v/i/+L/4v/i/+L/4v/i/+L/4v/i/+L/4v/g/+D/4P/g
/97/3v/e/97/3v/e/97/3v/e/97/3v/e/9z/3P/c/9z/3P/c/9z/3P/c/9z/3P/c/97/
3v/e/97/3v/e/97/3v/b/9r/2f/Y/9n/2v/b/9z/3P/c/9z/3P/c/9z/3P/c/9z/3P/c
/9z/2v/a/9r/2v/c/9z/3P/c/9z/3P/c/9z/3P/c/9z/3P/c/9z/3P/c/97/3v/e/97/
3v/e/97/3v/e/97/3v/e/97/3v/e/97/3v/e/97/3v/e/97/3v/e/9z/3P/c/9z/3P/c
/9z/3P/c/9z/3P/c/9z/3P/c/9z/2v/a/9r/2v/c/9z/3P/c/9v/2v/Z/9j/2//c/93/
3v/c/9z/3P/c/9z/3P/c/9z/3v/e/97/3v/c/9z/3P/c/9r/2v/a/9r/2//b/9v/3P/a
/9r/2v/a/9r/2f/Z/9r/2f/Y/9f/1v/Y/9j/2f/Z/9r/2v/Z/9n/2P/Y/9j/2P/Y/9j/
2P/Y/9j/2P/Z/9n/2//b/9v/2//b/9v/2//b/9z/3P/c/9z/2v/a/9v/3P/d/97/3//g
/+T/4v/h/+D/4f/e/9z/2v/Y/9b/1P/S/9T/1f/V/9T/0v/S/9P/0//U/9P/0//T/9P/
0//U/9T/1P/R/9D/0v/T/9P/0//Y/93/4//n/+v/7P/t//D/+f8FABIAIgAxAEAATABL
AD4AIwAFAOv/1P/G/7//vf+9/8H/wv/D/8T/yP/L/83/z//P/9H/z//P/9D/0v/U/9L/
0v/S/9L/0//T/9P/1f/W/9b/1v/U/9T/1P/T/9H/0v/S/9L/0//U/9X/1v/U/9T/1P/U
/9b/1//X/9f/1f/U/9P/0v/S/9L/0v/S/9P/0//T/9P/0//R/9H/0f/R/9H/0v/S/9H/
0f/Q/87/zv/P/9D/0f/U/9T/0//T/9P/0//T/9L/0v/S/9P/0//U/9T/1P/T/9X/1f/W
/9f/1v/W/9b/1//X/9f/1v/W/9j/2f/a/9v/2f/Z/9n/2f/b/9v/2//c/97/3v/e/97/
3v/e/97/3v/e/97/3//f/+H/4f/h/+H/5P/k/+X/5f/m/+f/6f/p/+n/6v/q/+v/7f/u
/+7/7//w//D/8P/x//H/8v/z//T/9P/0//X/9f/2//b/9v/2//j/+f/5//r//P/9//3/
/f/7//v/+//8//z//P/8//z//v/9//z/+//7//v/+//7//n/+P/3//b/9v/0//L/8v/y
//L/8f/u/+v/6v/p/+n/6f/o/+f/5v/l/+X/5P/k/+P/4//j/+H/4//j/+P/4//i/+L/
4v/h/+P/4//j/+P/4f/g/+D/4P/i/+H/4f/h/+H/4f/h/+H/4f/f/+H/4f/h/+H/4f/h
/+P/4v/i/+L/4//j/+P/4//j/+P/4//j/+T/5P/k/+T/5v/m/+f/5//n/+f/5//n/+n/
6f/p/+n/6f/p/+n/6f/o/+j/6f/p/+v/6//q/+r/6v/r/+v/6v/q/+r/6v/p/+v/6//s
/+z/7P/r/+v/6//u/+7/7v/u/+7/7v/t/+3/7//v/+//7//t/+3/7f/t/+//7//u/+7/
7//w//H/8//x//H/8P/w//L/8v/y//L/8v/y//P/8//y//L/8v/w//L/8v/1//b/9P/0
//T/9P/0//T/9P/0//b/9v/2//b/9v/2//b/9v/2//b/9v/2//j/+P/4//j/+v/6//r/
+v/4//j/+P/4//b/9v/2//b/9//4//n/+v/6//r/+v/6//r/+v/6//r/+P/4//j/+P/7
//z//f/+//z//P/8//z//f/+////AAD+//7//v/+//z//P/8//z//v/+//7//v8AAAAA
AAAAAAAAAAAAAAAAAAAAAAAAAAD+//7//v/+////AAABAAIAAgACAAIAAgACAAIAAgAC
AAIAAgACAAIAAgACAAIAAgACAAIAAgACAAQABAAEAAQABAAEAAQABAAEAAQABAAEAAQA
BAAEAAQABAAEAAQABAAGAAYABgAGAAQABAAEAAQABgAGAAYABgAIAAgACAAIAAYABgAG
AAYABgAGAAYABgAGAAYABgAGAAgACAAIAAgACAAIAAgACAAKAAoACQAJAAcACAAIAAgA
CgAKAAoACQALAAwADAAMAAwADAAMAAwADwAPABAAEAAPAA8AEAAQABAAEAAQABAAEgAS
ABIAEgARABEAEwATABEAEQARABEAEwATABQAFAAUABQAFAAUABcAGAAZABoAGQAaABwA
GgAZABgAFwAUABQAEgARABAADwAOAA4ADwARABAAEAAQABEAEQAQAA8ADwAPAA8ADwAQ
ABAAEAAPABAADgANAA8AEQAUABkAHwAlACUAJgArADQAPwBJAFYAZgBzAIAAhgB9AGYA
SwAvABkACAAAAPv/+f/7//3/AAADAAYACgALAAsADwARABEAEQARABIAEgARAA4ADQAM
AA4ADwAPAA8AEQASABIAEgAUABQAFAATABMAFAAUABQAFAAUABQAFAAUABQAFAAUABQA
FQAVABUAFAAUABQAFAAUABQAFAAUABUAFQAVABUAFwAVABUAFQAUABMAEwASABIAEwAT
ABIAEgATABQAFQAWABYAFQAVABYAFwAYABgAFwAWABYAFQAYABgAGAAXABkAGQAaABsA
GgAaABoAGwAbABsAGgAaABkAGQAZABkAGwAbABsAGwAZABkAGQAaABoAGgAaABoAHAAc
ABwAHAAcABwAHQAdABsAGwAbABsAHAAcAB0AHQAcAB0AHwAfAB8AIAAgACEAIQAiACIA
IwAiACIAIgAjACMAJAAlACYAJQAkACQAIwAmACYAJgAmACgAKQApACoAKgArACsAKwAp
ACkAKQAqACsALAAtAC4ALQArACkAJwAnACcAJwAnACUAJAAjACIAIgAgAB4AHgAaABoA
GQAWABcAFgAVABUAEwASABEAEAAPAA8ADgAOAA0ADQANAAsACwALAAsACwAIAAgACAAH
AAcABwAHAAcABwAGAAYABgAGAAUABQAFAAcABwAHAAcABgADAAQAAwADAAMAAwADAAUA
BAAEAAQAAwADAAMAAwAFAAUABQAFAAQABAAEAAQABgAGAAcABwAHAAcABwAHAAcABwAH
AAcABwAHAAcABwAIAAgACQAJAAcABwAGAAYACAAJAAkACAAHAAYABQADAAUABQAGAAYA
BAADAAMAAwAEAAQABAAEAAQABAADAAMAAwADAAMAAwABAAEAAQABAAEAAQAAAAAAAAAA
AAAAAQABAAEAAAAAAAAAAAAAAAAAAAAAAAEAAQD+//7//v/8//7/AAABAAAA/v/+//7/
/v/8//z//P/8//7//v/+//7//v/+//7//v8AAAAAAAAAAP7//v/+//7//v/+//7//v/+
//7//v/+/wAAAAAAAAAA/v/+//7//v/+//7//v/+/wAAAAAAAAAAAAAAAAAAAAACAAIA
AgACAAEAAAD///7//v/+//7//v8AAAAAAAAAAAAAAAAAAAAAAAAAAAAAAAD+//7//v/+
//7//v/+//7//v/+//7//v/9//z/+//6//z//P/8//z//P/8//z//P/6//r/+v/6//r/
+v/6//r//P/8//z//P/6//r/+v/6//r/+v/6//r/+v/6//r/+v/6//r/+v/6//r/+v/6
//r/+//8//3//v/8//r/+P/2//j/+P/4//j/+v/6//r/+v/6//r/+v/6//j/+P/4//j/
+v/6//r/+v/6//r/+v/6//j/+P/4//j/+P/4//j/+P/4//j/+P/4//j/+P/4//j/+v/6
//r/+v/6//r/+v/6//j/+P/4//j/+v/6//r/+v/5//j/9//2//j/+P/4//f/9f/1//b/
9v/4//j/+P/4//f/9//4//j/9v/2//b/9v/0//X/9f/2//b/9f/1//b/9v/2//b/9v/0
//T/9P/0//b/9//3//n/+f/5//n/+f/5//n/+f/6//j/+P/4//j/+P/5//r/+//+////
AAACAAAA///+//3/+v/4//b/9f/y//H/8P/w//H/8f/w//D/7v/v/+//7v/u/+//8P/x
/+//8P/w//D/8f/w/+7/7f/v//P/9v/7//3///8BAAQACwAUAB8AKwA6AEoAWwBuAHYA
bQBUADUAGQADAPD/4v/b/9v/3f/h/+b/5//o/+r/7f/v/+3/7f/t/+v/6//u//D/8P/u
/+7/7v/u/+//7//v/+7/7v/t/+z/7v/u/+7/7f/t/+7/7v/u//D/8P/w//D/8P/w//D/
8P/y//P/8//z//D/8P/w//D/8v/y//L/8v/w/+//7v/t/+//7f/t/+3/7f/t/+7/7v/w
//H/8f/w//L/8//0//X/8//y//D/7//x//P/9f/2//b/9v/3//f/+P/4//j/9//5//n/
+P/5/w==
         </WaveFormData>
      </LeadData>
      <LeadData>
         <LeadByteCountTotal>10000</LeadByteCountTotal>
         <LeadTimeOffset>0</LeadTimeOffset>
         <LeadSampleCountTotal>5000</LeadSampleCountTotal>
         <LeadAmplitudeUnitsPerBit>4.88</LeadAmplitudeUnitsPerBit>
         <LeadAmplitudeUnits>��V</LeadAmplitudeUnits>
         <LeadHighLimit>2147483647</LeadHighLimit>
         <LeadLowLimit>268435456</LeadLowLimit>
         <LeadID>II</LeadID>
         <LeadOffsetFirstSample>0</LeadOffsetFirstSample>
         <FirstSampleBaseline>0</FirstSampleBaseline>
         <LeadSampleSize>2</LeadSampleSize>
         <LeadOff>FALSE</LeadOff>
         <BaselineSway>FALSE</BaselineSway>
         <ExcessiveACNoise>FALSE</ExcessiveACNoise>
         <MuscleNoise>FALSE</MuscleNoise>
         <LeadDataCRC32>3738268476</LeadDataCRC32>
         <WaveFormData>
7v/u/+7/7v/u/+7/7v/u/+7/7v/u/+7/8P/w//D/8P/u/+7/7v/u/+7/7v/u/+7/8P/w
//D/8P/w//D/8P/w/+7/7v/u/+7/8P/w//D/8P/u/+7/7v/u//D/8P/w//D/8P/w//D/
8P/y//L/8v/y//D/8P/w//D/8v/y//L/8v/w//D/8P/w//D/8P/w//D/8v/y//L/8v/w
//D/8P/w//D/8P/w//D/8v/y//L/8v/y//L/8v/y//L/8v/y//L/8v/y//L/8v/y//L/
8v/y//L/8v/y//L/8P/w//D/8P/y//L/8v/y//T/9P/0//T/8v/y//L/8v/y//L/8v/y
//T/9P/0//T/9P/0//T/9P/0//T/9P/0//T/9P/0//T/9P/0//T/9P/0//T/9P/0//T/
9P/0//T/9v/1//X/9P/2//f/+P/4//T/9P/1//X/9//3//f/9v/2//f/+f/7//3//f/9
////AAABAAEAAgAAAP/////9//3//P/8/wAAAgAFAAgACgAJAAoACwAMAA4ADgALAAgA
BwAGAAUABAAEAAMAAAACAAAAAAAAAAAAAQAAAP3/+//3//b/9v/1//L/8v/x//H/8f/y
//P/9P/y//L/8v/y//P/8//z//P/8//y//L/8f/w/+7/6v/k/+P/5f/q//L//f8PAB8A
MQBGAGIAfwCcALIAxgDXANsAygCxAJcAbwBNAD8ANAAfAA4ACAAAAPj/9f/4//3/AgAE
AAIAAQACAAAA/v///////f/8//z/+v/6//r/+v/6//r/+v/7//3//P/8//z//P/8//z/
/P/+///////+//7//v/+//7////////////9//3//f/9//7//v/+//3//f/9//3//P/8
//z//f/+/wAAAAAAAAAAAAAAAAEAAQACAAIAAgAEAAYABgAHAAcABQAGAAcABwAHAAgA
CAAIAAgACAAIAAgACQAJAAoACgAKAAoACgAKAAkACQAJAAkACQAJAAoACgAKAAoACgAK
AAoACwAMAAwADAANAA4ADgAOAA4ADgAOAA4ADwARABIAFAAWABYAFgAXABgAGQAaABsA
HQAdAB0AHwAgACEAIwAmACcAKQArACsAKwAsAC0ALwAwADEAMgA0ADYANwA5ADcAOAA4
ADkAOQA7ADwAPAA8AD0APQA9AD8APwBAAEAAPwA/AD8APgA/AD8APgA9ADwAOwA5ADcA
NgA2ADMAMQAvAC0AKwAnACQAIQAgAB4AHAAaABkAFgAVABIAEQAPAA4ADAALAAkACQAI
AAcABgAEAAQABAADAAIAAQAAAAAAAAAAAP///v/+//7//f/9//v/+//6//r/+//7//v/
/P/8//z//P/8//z//P/8//z//P/6//z//P///////v/+/////////////f/9//7//v/+
/////////wIAAgABAAEAAAD///7//f8AAAAAAAAAAAAAAQABAAEA///+//7//v8AAP//
///+//7///////7//v/+//7//v/8//z//P/8//7//v/+//7//v/+//7//f/8//z//f/9
//3//f/9//v/+f/5//n/+v/6//r/+v/6//r/+f/5//r/+v/5//n/+f/5//n/+f/5//f/
9//2//b/9v/2//b/9v/4//j/+P/4//b/9v/2//b/9P/0//T/9P/2//b/9v/2//T/9P/0
//T/9v/2//b/9v/0//T/9P/0//T/9P/0//T/8v/y//L/8v/0//T/9P/0//T/9P/0//T/
8//y//H/8P/w//D/8P/w//H/8v/z//T/9P/0//T/9P/y//L/8v/y//D/8P/w//D/8P/w
//D/8P/w//D/8P/w//D/8P/w//D/7v/u/+7/7v/u/+7/7v/u/+7/7v/u/+7/8P/w//D/
8P/w//D/8P/w/+7/7v/u/+7/7P/s/+z/7P/t/+7/7//w/+7/7v/u/+7/7v/u/+7/7v/u
/+7/7v/u/+z/7P/s/+z/7P/s/+z/7P/u/+7/7v/u/+7/7v/u/+7/7f/s/+v/6v/q/+r/
6v/q/+z/7P/s/+z/7P/s/+z/7P/q/+r/6v/q/+r/6v/q/+r/6v/q/+r/6v/o/+j/6P/o
/+b/5v/m/+b/5v/m/+b/5v/k/+T/5P/k/+b/5v/m/+b/5P/k/+T/5P/k/+T/5P/k/+T/
4//j/+L/4P/h/+L/4v/i/+L/4//j/+P/4//j/+L/4P/h/+P/5f/p/+n/6f/r/+7/7//v
//D/8P/v/+//7f/q/+j/5//q/+j/6//u//D/8//0//X/9v/6//r/9//0//P/8v/x//D/
7//t/+n/6v/o/+j/6P/o/+f/5v/j/+H/4P/g/+H/4f/c/9z/2//b/9j/2P/Y/9j/2P/Y
/9j/2P/Z/9n/2f/Z/9n/2P/Y/9f/2P/W/9L/zv/J/8v/0P/Y/+P/8/8FABUAKgBEAGEA
fgCWAKoAuwDFALwAowCLAGsARQAvACYAFQAEAPz/9P/q/+P/4P/f/+L/5v/m/+X/5P/g
/97/3//g/9//3//g/+D/4P/g/+D/3v/e/97/3//f/97/3v/e/97/3v/e/97/4P/h/+H/
4P/g/+D/4P/g/+H/4f/h/+H/4P/f/97/3f/g/+D/4P/f/+H/4f/h/+D/4P/g/+H/4v/i
/+L/4v/i/+L/4v/j/+P/5P/k/+T/5v/k/+T/5f/l/+X/5v/n/+f/5//o/+j/6P/o/+j/
6P/o/+n/6f/q/+r/7P/s/+z/7P/t/+3/7f/t/+v/6//s/+z/7v/u/+7/7v/u/+//8P/w
/+7/7//w//D/8P/w//D/8P/y//P/9f/2//b/+P/4//j/9//4//n/+v/7//3//f/9////
AAABAAMAAgADAAUABwAJAAkACgALAAwADAAMAAwACgAMAA0ADwARABIAEgATABIAEwAT
ABIAFAAVABUAFQAVABUAFgAWABcAFwAXABYAFwAXABYAFQAVABUAFAATAA4ADgALAAkA
CQAHAAUAAQACAP///v/8//b/9P/z//D/7f/q/+n/5//o/+b/5f/j/+P/4v/h/+D/3P/c
/9z/2//c/9v/2v/a/9z/3P/b/9r/2f/Y/9b/1f/V/9X/1P/U/9X/1f/V/9b/1v/W/9b/
1v/W/9b/1v/W/9b/1P/W/9b/1f/V/9T/1P/T/9P/0//T/9X/1f/W/9b/1v/X/9f/1//Y
/9j/1//X/9n/2f/Z/9n/2P/Y/9j/2P/Y/9n/2f/Z/9v/2v/a/9r/2P/X/9f/1v/W/9f/
1//W/9T/1P/U/9T/1v/W/9b/1v/U/9T/1P/U/9T/1P/U/9P/0v/S/9P/0//R/9H/0f/P
/9H/0f/R/9L/0v/S/9L/0v/Q/8//z//Q/9D/z//P/8//z//P/8//z//P/8//zv/O/87/
zv/Q/9D/0P/Q/9D/0P/O/87/zv/O/87/zv/O/87/0P/Q/9D/0P/Q/9D/0P/Q/9D/0P/Q
/9D/zv/O/87/zv/Q/9D/0P/Q/9D/0P/Q/9D/0v/S/9L/0v/S/9L/0v/S/9L/0v/S/9L/
0v/S/9L/0v/S/9L/0v/S/9T/1P/U/9T/0v/S/9L/0v/T/9T/1f/W/9j/2P/Y/9j/2P/Y
/9j/2P/X/9b/1f/U/9X/1v/X/9j/2v/a/9r/2v/c/9z/3P/c/9z/3P/c/9z/3P/c/9z/
3P/e/97/3v/e/97/3v/e/97/3P/c/9z/3P/e/97/3v/e/+D/4P/g/+D/3v/e/97/3v/g
/+D/4P/g/+L/4v/i/+L/4v/i/+L/4v/k/+T/5P/k/+b/5v/m/+b/4//i/+H/4P/h/+L/
4//k/+b/5v/m/+b/5v/m/+b/5v/m/+b/5v/m/+f/6P/p/+r/5//m/+X/5P/l/+b/5//o
/+r/6v/q/+r/6v/q/+r/6v/s/+z/6//r/+z/7P/t/+7/7v/s/+z/7f/v/+//7//v/+7/
7v/v//H/8//1//X/9f/3//j/+f/5//r/+v/5//n/+P/3//f/+P/8//z///8CAAIAAwAE
AAUABgAIAAgABQADAAMAAwADAAIAAgABAP7/AAAAAAAAAAACAAEAAAD9//v/+f/4//j/
+f/2//b/9f/1//T/9P/0//L/8v/y//L/8v/z//P/8//0//X/9f/2//P/9P/y/+7/6v/p
/+f/6P/u//n/BwAXACkAPgBWAHMAkgCwAMgA2wDvAPIA3wDFAKkAgwBhAFIARQAwACAA
FgAOAAMA/v///wQACAAIAAkACAAIAAgABwAHAAUABAAEAAQABAAEAAQABAAEAAQABQAF
AAQABAAEAAQABAAEAAQABgAHAAcABgAIAAgACAAIAAcABwAHAAcABwAHAAcABwAIAAgA
CAAHAAcABwAHAAYABgAGAAcACAAIAAgACAAIAAoACgALAAsACgAKAAoADAANAA4AEAAR
ABAAEAAQAA8AEQASABIAEgAUABQAFAAUABcAFwAYABgAGAAYABgAGAAZABkAGQAZABsA
GwAcABwAGgAaABoAGgAcAB0AHgAeAB4AHwAgACAAIAAgACAAIAAgACEAIwAkACQAJgAm
ACYAJQAmACcAKAArAC0ALQAtAC8AMAAxADMAMgAzADUANwA5ADkAOgA7ADsAPAA9AD4A
PAA+AD8AQQBCAEQARQBHAEkASwBMAEwATQBNAEwASwBNAE0ATgBOAE0ATQBNAEwATQBN
AEwASwBLAEsASgBJAEYARgBDAEEAPwA9ADsANwA2ADMAMgAwACwAKgApACYAIwAgAB8A
HQAcABoAGQAXABUAFAATABIAEAAQABAADwAOAA0ADAAMAAwADAALAAoADAAMAAsACwAL
AAsACgAKAAkACQAJAAoACAAIAAgACAAIAAgACAAIAAgABgAIAAgABwAHAAYABgAJAAkA
CQAJAAkACQAKAAoACgALAAsACwAKAAoACQAJAAsACwALAAsACgAKAAoACgAMAA0ADQAN
AA0ADAAMAAwADAALAAsACgAKAAsACwAKAAgACAAIAAgACgAKAAoACgAMAAwADAAMAAoA
CgAKAAkACAAIAAkACQAJAAkACQAHAAcABwAHAAgACAAIAAgACAAKAAkACQAKAAgABwAH
AAcABwAHAAcABwAHAAcABgAGAAYACAAIAAgABgAGAAYABgAIAAgACAAIAAYABgAGAAYA
BgAGAAYABgAGAAYABgAGAAYABgAGAAYABgAGAAYABgAEAAQABAAEAAUABgAHAAgABgAG
AAYABgAGAAYABgAGAAYABgAGAAYABgAGAAYABgAEAAQABAAEAAYABgAGAAYABAAEAAQA
BAAGAAYABgAGAAQABAAEAAQABAAEAAQABAAEAAQABAAEAAQABAAEAAQABAAEAAQABAAC
AAIAAgACAAQABAAEAAQABAAEAAQABAACAAIAAgACAAMABAAFAAYABgAGAAYABgAGAAYA
BgAGAAYABgAGAAYABgAGAAYABgAGAAYABgAGAAQABAAEAAQABgAGAAYABgAEAAQABAAE
AAYABgAGAAYABAAEAAQABAAGAAYABgAGAAQABAAEAAQABAAEAAQABAAEAAQABAAEAAQA
BAAEAAQABAAEAAQABAAEAAQABAAEAAQABAAEAAQAAgACAAIAAgACAAIAAgACAAIAAgAC
AAIABAAEAAQABAAGAAYABgAGAAUABAADAAIABAAEAAQABAAEAAQABAAEAAQABAAEAAQA
BgAGAAYABgAGAAYABQAFAAQABAAFAAYABAACAAIAAwAFAAUABQAFAAYABgAHAAkACgAL
AAoACQAJAAoACwALAA4ADgANAA0ADQALAAoACgAMAAwADwASABQAFQAWABcAGAAaABoA
FwASABEAEAAPABAAEAAPAAwADAAMAAwADAAOAA0ADAAJAAcABQAEAAQAAwAAAAAA////
//7//v/+//7//v/+//7//f/9//z/+//9//3//P/8//v/+v/4//j/9P/v/+//8P/2//3/
CwAdAC0APABSAG0AigCmAL4A0wDnAO4A3QDBAKUAfwBZAEYAOwAoABgAEAAKAAMAAAAD
AAgACgAKAAcABgAGAAYABQAFAAMAAgACAAIAAgACAAIAAAAAAAAAAQADAAIAAgACAAIA
AgACAAIAAgADAAMAAgACAAIAAgACAAMAAwADAAMAAwADAAMAAwAEAAQABAADAAUABQAF
AAQABAAEAAUABgAGAAYABgAGAAYABgAHAAcACAAIAAgACgAKAAoACwALAAsADAANAA0A
DwAQABAAEAAQABAAEAAQABEAEQASABIAEAAQABAAEAATABMAEwATABMAEwAUABQAEgAS
ABIAEgASABMAFAAUABQAFQAWABYAFAAUABQAFAAUABUAFwAYABoAHAAcABwAGwAcAB0A
HgAhACMAIwAjACMAJAAlACcAKgArAC0ALwAtAC0ALgAvADMANAA1ADYAOAA6ADsAPQA9
AD4APgA/AD0APwBAAEAAQgBDAEMAQwBDAEMARABEAEcARwBHAEYARQBFAEQAQwBDAEMA
QgBBAD4APgA7ADkAOQA3ADUAMQAwAC0ALAAqACYAJAAjACAAHwAcABsAGQAWABQAEwAR
AA8ADgANAAwADAAMAAwACwAKAAkACAAIAAYABgAFAAQABAAEAAMAAwADAAMAAgACAP//
/////wAAAAAAAAAAAAAAAAAAAAAAAP7//P/+//7/AQABAAAAAAABAAEAAQABAAEAAQAC
AAIAAgADAAMAAwAEAAQAAwADAAEAAQABAAEAAgACAAIAAgACAAMAAwADAAMAAgACAAIA
BAADAAMAAgACAAMAAwACAAIAAgACAAIAAgACAAIAAgACAAIAAgACAAQABAAEAAMAAgAC
AAMAAwADAAMAAwABAP///////wAAAAAAAAAAAAAAAP////8AAAAA////////////////
/////////v/+//7//P/8//7//P/8//z//P/8//z//P/8//z//P/8//z//P/8//z//P/8
//z//P/8//z//P/8//z//P/8//z//P/8//z//P/8//v/+v/5//j/+f/6//v//P/8//z/
/P/8//r/+v/6//r//P/8//z//P/6//r/+v/6//r/+v/6//r/+v/6//r/+v/6//r/+v/6
//z//P/8//z/+v/6//r/+v/6//r/+v/6//r/+v/6//r/+v/6//r/+v/8//z//P/8//v/
+v/5//j/+f/6//v//P/6//r/+v/6//r/+v/6//r/+P/4//j/+P/6//r/+v/6//j/+P/4
//j/+f/6//v//P/7//r/+f/4//j/+P/4//j/+P/4//j/+P/6//r/+v/6//r/+v/6//r/
+P/4//j/+P/4//j/+P/4//j/+P/4//j/+P/4//j/+P/4//j/+P/4//j/+P/4//j/+P/4
//j/+P/2//b/9v/2//b/9v/2//b/+P/4//j/+P/6//r/+v/6//j/+P/4//j/+v/6//r/
+v/6//r/+v/6//j/+P/4//j/+P/4//j/+P/5//r/+//8//r/+v/6//r/+v/6//r/+v/6
//n/+f/4//r/+//8//z/+v/6//v/+//9//3//f/8//z//f///wEAAwADAAMABQAFAAUA
BAAEAAUABQAGAAUAAQAAAAAABAAEAAcACgAMAAsADAANAA4ADgAOAAsACAAIAAgACAAI
AAcABQABAAIAAwAEAAUABgADAAIA///9//v/+v/6//n/9P/0//P/8//0//T/9P/0//T/
9P/0//T/8//z//P/8//1//T/9P/z//T/8P/s/+b/4//l/+7/+v8HABUAJwA3AEwAagCJ
AKQAugDOAN0A3QDKALUAlwBtAEsAPQAsABkADAAGAAAA+v/7//7/BQAKAAgABgADAAIA
AgAEAAMAAQD///7//v/8//z//P/8//z//P/8//3//f/8//z//P/8//z//P/8//z//f/9
//z//P/8//z//P/9//3//f/9//v/+//7//v//P/8//z/+//5//n/+f/4//j/+P/5//r/
+v/6//r/+v/4//j/+f/5//r/+v/6//z//v/+//////8BAAIAAwADAAEAAgACAAIABAAE
AAQABAAHAAcACAAIAAgACAAIAAgABwAHAAcABwAHAAcACAAIAAcABgAFAAQABgAHAAgA
CAAIAAkACgAKAAoACgAKAAoACAAJAAsADAAMAA4ADgAOAA8AEAARABIAEQATABMAEwAT
ABQAFQAXABgAGQAbAB0AHgAfACEAIwAkACQAJAAkACYAKAApACsAKQAqACoAKwApACsA
LAAsADAAMQAxADEALwAvADAAMAAvAC8ALwAuAC0ALQAsACsAKQApACgAJwAmACYAIwAh
AB0AGwAZABUAEgAPAA4ADAAIAAYABQACAP3/+v/5//f/9P/y//H/7//w//D/8P/w/+3/
7P/r/+n/6v/p/+j/6P/n/+b/5P/i/+P/5P/k/+X/5f/l/+T/5P/h/+H/4f/i/+L/4v/i
/+L/5P/k/+T/5P/k/+L/5P/k/+X/5f/k/+T/5P/j/+L/4f/i/+P/5f/m/+b/5//n/+f/
5//m/+T/4//j/+P/4//j/+T/5P/k/+T/4v/j/+P/4//k/+T/5f/m/+T/4//j/+L/4P/h
/+H/4P/g/+D/4P/g/+D/4P/g/+D/4v/i/+L/4v/h/+D/3//d/9z/3P/d/93/3//f/9//
3f/d/93/3f/e/9z/3P/c/9z/3P/b/9v/3P/e/93/3f/d/9//3//f/9//3v/d/9v/2v/a
/9r/3P/a/9r/2v/a/9r/2v/a/9r/2v/c/9z/3P/c/97/3v/e/97/3P/c/9z/3P/a/9r/
2v/a/9r/2v/a/9r/2v/a/9r/2v/c/9z/3P/c/9z/3P/c/9z/2f/Y/9f/1v/U/9T/1P/U
/9L/0v/S/9L/1P/U/9T/1P/W/9b/1v/W/9T/1P/U/9T/0//S/9H/0P/Q/9D/0P/Q/9L/
0v/S/9L/0v/S/9L/0v/R/9D/z//O/9H/0v/T/9T/0v/S/9L/0v/Q/9D/0P/Q/87/zv/O
/87/0P/Q/9D/0P/S/9L/0v/S/9D/0P/Q/9D/0P/Q/9D/0P/S/9L/0v/S/9L/0v/S/9L/
0v/S/9L/0v/S/9L/0v/S/9L/0v/S/9L/1P/U/9T/1P/S/9L/0v/S/9L/0v/S/9L/0v/S
/9L/0v/S/9L/0v/S/9T/1P/U/9T/0//S/9H/0P/Q/9D/0P/Q/87/zv/O/87/z//Q/9H/
0v/S/9L/0v/S/9L/0v/S/9L/1P/U/9T/1P/T/9L/0f/Q/9D/0P/Q/9D/0f/R/9D/0P/P
/9D/0P/O/87/z//P/8//zv/N/8v/yv/N/8//0f/T/9P/0//V/9b/1//X/9j/2P/X/9f/
1f/T/9L/0v/W/9b/1//a/9z/3f/e/9//4P/i/+X/4//h/+H/3//d/9v/2v/b/9j/2v/a
/9z/3P/c/9v/2P/V/9P/0f/P/87/zP/I/8r/yf/J/8j/x//G/8X/xP/G/8b/xv/H/8f/
x//H/8f/xv/E/8X/xP/G/8T/wP+7/7n/uv++/8X/0f/f//H/AgAYADcAVgB0AIwAoQC1
AMAAtwCfAIcAZQA7ACYAHQAIAPT/6v/g/9X/zP/J/8z/0P/U/9P/1P/U/9T/0f/P/83/
zP/M/8z/zP/M/8z/zf/O/8//0f/O/8z/y//K/8r/yv/K/8r/y//N/87/zv/N/8z/y//K
/8v/y//L/8v/y//L/8v/y//K/8r/yv/J/8n/yf/J/8j/yf/K/8z/zv/M/8z/zP/M/8v/
yv/K/8n/zP/M/8z/zv/M/8z/zf/N/83/zv/P/8//z//Q/9D/0P/U/9T/1P/U/9X/1f/W
/9b/1P/U/9T/1P/X/9f/1//X/9j/2f/b/9z/3P/c/9z/3P/e/9//4P/g/+L/4//k/+T/
5v/m/+b/5v/o/+n/6//s/+r/7P/s/+z/7f/u/+//8P/y//X/9v/3//v//P/9////AAAB
AAMABQAFAAUABgAHAAoADAAOABAAEAASABMAFQATABQAFAAVABUAFwAYABgAGwAdAB4A
HwAdAB0AHgAeACEAIQAhACAAIQAhACAAHwAfAB8AHgAdABwAHAAZABcAFAARAA4ACQAK
AAcABgAEAAAA/v/9//r/9//0//P/8f/w/+7/7f/r/+v/6v/p/+j/6P/o/+j/5//m/+X/
5P/k/+T/5P/j/+L/4P/g/9//3//i/+P/4//k/+H/4f/h/+L/4v/i/+L/4v/g/+D/4P/g
/+P/4v/l/+b/5//n/+b/5v/l/+X/5f/l/+f/5//o/+j/6v/r/+v/6//q/+r/6f/p/+v/
6//r/+v/7P/s/+z/7P/u/+//7//v//H/8P/w//D/7v/t/+3/7P/q/+v/6//q/+v/7P/t
/+7/7v/u/+7/7v/w//D/8P/w//D/8P/w/+//8P/w//H/8f/x//H/8f/v/+//7//v//D/
8v/y//L/8v/y//H/8f/y//T/8//z//P/8//z//P/8//z//P/8v/y//b/9v/2//b/9P/0
//T/9P/0//T/9P/0//b/9v/2//b/+P/4//j/+P/2//b/9v/2//b/9v/2//b/+P/4//j/
+P/4//j/+P/4//b/9v/2//b/9//4//n/+v/6//r/+v/6//r/+v/6//r/+v/6//r/+v/8
//z//P/8//3//v///wAAAAAAAAAAAAD///7//f/8//z//P/8//z//v/+//7//v8AAAAA
AAAAAAAAAAAAAAAAAAAAAAAAAAAAAAAAAAAAAAIAAgACAAIAAAAAAAAAAAACAAIAAgAC
AAIAAgACAAIAAgACAAIAAgAEAAQABAAEAAQABAAEAAQABAAEAAQABAAEAAQABAAEAAIA
AgACAAIABAAEAAQABAAEAAQABAAEAAIAAgACAAIABQAGAAcACAAIAAgACAAIAAgACAAI
AAgABgAGAAYABgAGAAYABgAGAAgACAAIAAgACgAKAAoACgAMAAwACwALAAoACgALAAwA
DgAMAAwADQANAA0ADQANAAwADAANAA8AEQATABMAEwAWABgAGgAbABwAHAAbABsAGQAX
ABYAFgAYABgAGwAeACEAIwAlACcAKAAqACoAJwAiACEAIAAfACAAIAAfABwAHgAeAB4A
HgAcABsAGgAXABcAFQAUABQAFQASABIAEQAPAA4ADgAOAA4ADgAOAA4ADAANAA0ADQAP
AA8ADgAOAA0ADAAKAAgABAD/////AAAGABEAHQAvAEUAWgBwAI8AsADKAOAA9QAHAQYB
7wDVALkAjwBvAGIAUwBAADIAKgAeABUAEgATABgAIAAgAB0AHgAgACAAGwAaABcAFQAU
ABQAFAAUABQAFgAWABYAFwAZABgAGAAYABgAGAAYABgAGAAZABkAGAAYABgAGAAYABkA
GQAZABkAGQAZABkAGQAaABoAGgAZABsAGwAbABoAGgAaABsAHAAbABoAGQAYABgAGAAZ
ABkAGgAaABoAHAAcABwAHQAdAB8AIAAhACEAIAAgAB8AHgAiACIAIgAiACMAIwAkACQA
JAAkACQAJAAlACUAJQAlACUAJQAmACYAKAAoACgAKAAoACkAKgAqACgAKQAqACoALAAs
ACwALAAsAC0ALwAwAC4AMAAwADAAMQAyADMANAAzADUANQA1ADkAOgA7AD0APgA/AEEA
QwBBAEEAQgBDAEMARABFAEYARABGAEcASQBKAEwATQBPAE0ATwBQAFAAVABVAFUAVQBX
AFcAWABYAFkAWQBZAFgAVgBVAFMAUQBRAFEAUABPAE4ATgBLAEkARwBFAEMAPwA8ADkA
OAA2ADMAMgAyADAALAAoACYAIwAkACIAIQAfAB8AHgAdABwAGgAaABoAGQAWABUAFAAU
ABQAFAATABIAFAAUABMAEwARABEAEAAQABEAEQARABIAEgASABIAEgASABIAEgASABIA
EAASABIAEQARABAAEAATABMAEwATABMAEwAUABQAEgATABMAEwAWABYAFQAVABUAFQAV
ABUAFgAWABYAFgAWABcAFwAXABUAFAAUABQAFgAVABUAFAASABMAEwASABIAEgASABIA
EgASABIAEgASABIAEgASABAAEAAQAA8AEAAQABEAEQAPAA8ADwANAA0ADQANAA4ADgAO
AA4ADgAQAA8ADwAQAA8ADQAMAAsADQANAA0ADQALAAsACgAKAAoADAAMAAwADAAMAAwA
DAAKAAoACgAKAAoACgAKAAoADAAMAAwADAAOAA4ADgAOAAwADAAMAAwADAAMAAwADAAM
AAwADAAMAAwADAAMAAwACgAKAAoACgAMAAwADAAMAAwADAAMAAwADgAOAA4ADgAOAA4A
DgAOAAwADAAMAAwADAAMAAwADAAOAA4ADgAOAA4ADgAOAA4ADgAOAA4ADgAMAAwADAAM
AAwADAAMAAwADgAOAA4ADgALAAoACQAIAAkACgALAAwACgAKAAoACgAKAAoACgAKAAoA
CgAKAAoADAAMAAwADAAKAAoACgAKAAoACgAKAAoACgAKAAoACgAKAAoACgAKAAwADAAM
AAwADgAOAA4ADgANAAwACwAKAAoACgAKAAoADAAMAAwADAAMAAwADAAMAAoACgAKAAoA
DAAMAAwADAAOAA4ADgAOAAwADAAMAAwADAAMAAwADAAKAAoACgAKAAwADAAMAAwADAAM
AAwADAAMAAwADAAMAAwADAAMAAwADAAMAAwADAAKAAoACgAKAAwADAAMAAsACQAIAAgA
CQALAAwACwAMAAsACwALAAsADQAMAAwADQANAA8AEQARAA8AEQASABMAFQAWABYAFQAV
ABMAEQAQABAAFAAUABcAGAAaABsAHAAdAB4AIAAgAB8AHAAbABoAFwAWABYAFQAUABYA
FgAWABYAFgAVABQAEQAPAA0ADAAKAAkABgAGAAcABwAGAAYABAAEAAQABAAGAAYABwAH
AAcABwAHAAYABgAFAAQABAAAAP7/+//5//j//P8DABEAJQA3AEgAYAB7AJoAtgDKAN0A
7QDuANsAxQCnAH0AWwBMADsAKAAeABYADgAJAAwADwAUABgAFgATABAAEAAQAA8AEQAP
AA4ADgAMAAwADAAMAAwADAAMAA0ADQAMAAwADAAMAAwADAAMAAoACwALAAoADAAMAAwA
DAAOAA8AEAARAA8ADwAPAA8AEAAQABAADwANAA0ADQAMAA4ADgAPABAAEAAQABAAEAAQ
ABAAEQARABQAFAAUABYAFAAUABUAFQAWABgAGgAbABkAGgAaABoAHAAcABwAHAAfAB8A
HgAeAA==
         </WaveFormData>
      </LeadData>
      <LeadData>
         <LeadByteCountTotal>10000</LeadByteCountTotal>
         <LeadTimeOffset>0</LeadTimeOffset>
         <LeadSampleCountTotal>5000</LeadSampleCountTotal>
         <LeadAmplitudeUnitsPerBit>4.88</LeadAmplitudeUnitsPerBit>
         <LeadAmplitudeUnits>��V</LeadAmplitudeUnits>
         <LeadHighLimit>2147483647</LeadHighLimit>
         <LeadLowLimit>268435456</LeadLowLimit>
         <LeadID>V1</LeadID>
         <LeadOffsetFirstSample>0</LeadOffsetFirstSample>
         <FirstSampleBaseline>0</FirstSampleBaseline>
         <LeadSampleSize>2</LeadSampleSize>
         <LeadOff>FALSE</LeadOff>
         <BaselineSway>FALSE</BaselineSway>
         <ExcessiveACNoise>FALSE</ExcessiveACNoise>
         <MuscleNoise>FALSE</MuscleNoise>
         <LeadDataCRC32>993331954</LeadDataCRC32>
         <WaveFormData>
1v/W/9b/1v/Y/9j/2P/Y/9j/2P/Y/9j/2P/Y/9j/2P/Y/9j/2P/Y/9b/1v/W/9b/2P/Y
/9j/2P/Y/9j/2P/Y/9j/2P/Y/9j/2P/Y/9j/2P/a/9r/2v/a/9z/3P/c/9z/3P/c/9z/
3P/e/97/3v/e/+D/4P/g/+D/4v/i/+L/4v/i/+L/4v/i/+T/5P/k/+T/5f/m/+f/6P/q
/+r/6v/q/+z/7P/s/+z/7v/u/+7/7v/w//D/8P/w//L/8v/y//L/9P/0//T/9P/2//b/
9v/2//j/+P/4//j/+P/4//j/+P/6//r/+v/6//z//P/8//z//P/8//z//P/+//7//v/+
//7//v/+//7//v/+//7//v/+//7//v/+//7//v/+//7//v/+//7//v/+//7//v/+//7/
/v/+//7//v/+//7//v/8//z//P/8//3//f/9//3/+//7//v/+//8//3//f/9//3//v8A
AAEAAQABAAEAAQABAAEAAQD//wAA///+//3/+//6//n/+P/1//X/9P/0//T/8//y//H/
8f/x//D/7//s/+v/6v/q/+n/5//n/+n/6v/t/+//8f/w//H/8f/x//D/8P/w//D/8P/x
//H/8f/v/+//7//v/+3/7f/t/+3/7f/t/+3/7f/v//H/8//3//j/+f/9/wEABgAKAAwA
EAAaACIAIwAjABIA9v/i/+T/7f/y//D/5v/X/8X/sf+n/6b/qP+q/6//t/++/8n/0//a
/93/3v/f/+D/4v/k/+L/5P/l/+X/5f/l/+X/5f/j/+P/5P/k/+T/5P/k/+T/5P/l/+X/
5f/k/+T/5f/l/+X/5f/l/+b/5v/m/+b/5v/l/+X/5f/l/+X/5f/m/+b/5v/n/+f/5//n
/+f/5//n/+f/5//o/+j/5v/m/+b/5v/o/+j/6P/o/+j/6P/p/+n/6//r/+v/6//q/+r/
6//r/+3/7f/t/+3/6//r/+v/6//r/+v/6//r/+v/6//r/+v/6//r/+v/6v/q/+r/6P/o
/+j/6P/o/+f/5//n/+f/5v/m/+b/5v/m/+b/5v/m/+X/5P/k/+X/5f/m/+b/5v/m/+T/
5P/k/+T/5P/k/+P/4//h/+H/4P/f/9//3//f/9//3v/e/93/3f/b/9v/2//b/9v/2//b
/9r/2v/Z/9n/2f/Z/9j/2P/Y/9j/2P/Y/9j/2v/b/9v/3P/b/9v/2//c/97/3v/e/9//
3//g/+D/4f/h/+L/4v/i/+L/4v/i/+L/5P/k/+P/4//j/+P/4v/h/+P/4//j/+P/4//i
/+L/4v/i/+L/4v/i/+H/4f/h/+H/4f/h/+H/4v/h/+L/4v/i/+D/4P/g/+D/4P/g/9//
3v/g/+D/4P/h/+H/4f/h/+H/4f/h/+H/4v/j/+P/4//i/+L/4v/i/+L/4v/i/+L/4v/i
/+L/4v/i/+L/4v/i/+L/4f/h/+H/4v/k/+P/4//j/+P/4//j/+P/5P/k/+T/5P/k/+T/
5P/k/+b/5v/k/+b/5v/m/+b/5v/m/+b/5v/m/+j/5//n/+f/5//n/+f/5//p/+n/6f/p
/+n/6f/p/+n/6//r/+v/6//r/+v/6//r/+v/6//q/+r/7P/s/+z/7P/s/+z/7P/s/+z/
7P/s/+z/7v/u/+7/7v/s/+z/7P/s/+7/7v/u/+7/8P/w//D/8P/w//D/8P/w//L/8v/y
//L/9P/0//T/9P/2//b/9v/2//b/9v/2//b/9v/2//b/9v/4//j/+P/4//j/+P/4//j/
+v/6//r/+v/8//z//P/8//z//P/8//z//P/8//z//P/+//7//v/+/wAAAAAAAAAAAAAA
AAAAAAAAAAAAAAAAAAAAAAAAAAAAAAAAAAAAAAAAAAAAAAAAAAAAAAAAAAAAAAAAAAAA
AAAAAAAAAAAAAAAAAAAAAAAAAAAAAAAAAAAAAAAAAAAAAP7//v/+//7//v/+//7//v/+
//7//v/+//7//v/+//7//v/+//7//v/+//7//v/+//z//P/8//z//v/+//7//v/+//7/
/v/+//z//P/8//z//P/8//z//P/8//z//P/8//z//P/8//z//P/8//z//P/8//z//P/8
//z//P/8//z//P/8//z//P/8//z//P/8//z//P/8//z//v/+//7//v/+//7//v/+//7/
/v/+//7//P/8//z//P/9//3//f/9////////////AAABAAEAAQD//wAAAgADAAMAAwAD
AAMABQAFAAUAAwACAAEAAAD//////v/9//z/+f/5//j/+P/6//n/+P/3//X/9f/0//P/
9P/z//L/8v/v/+3/7f/v//D/8//1//f/+P/5//n/+f/4//j/+P/4//j/+f/5//n/+f/5
//n/+f/5//n/+f/5//f/9//3//f/+f/7//3/AQAEAAUABwANABIAFgAYABoAIgAqAC8A
LwAoABIA+P/w//f/AgACAPz/7//f/8//v/+2/7b/uP+//8X/zP/V/9//6P/v//L/8//y
//T/9v/2//j/+f/5//n/+f/5//n/+f/5//r/+v/6//r/+v/6//r/+//7//v//P/8//3/
/f/9//3//f/+//7//v/+//7/AQABAAEAAQADAAMABAAEAAQABQAFAAUABQAFAAUABQAF
AAUABgAGAAYABgAGAAYACAAIAAgACAAIAAgACQAJAAsACwALAAsADAAMAA0ADQAPAA8A
DwAPABEAEQARABEADwAPAA8ADwARABEAEQARABEAEQARABAAEgASABAAEAASABIAEgAR
ABEAEQARABAAEAAQABAAEAAQABAAEAAPABAAEAARABEAEAAQABAAEAAQABAAEAAQAA4A
DgANAA0ADQANAAwACwALAAsACwALAAoACgAJAAkABQAFAAUABQAFAAUABQAEAAQAAwAD
AAMAAwACAAIAAgAAAAAAAAAAAAAAAQABAAIAAQABAAEAAgAAAAAAAAABAAMABAAEAAUA
BAAEAAMAAgACAAIAAgACAAQABAADAAMABQAFAAQAAwABAAEAAQABAAMAAgACAAIAAAAA
AAAAAAD//////////////////wAAAQACAAIAAgACAAIAAgACAAIAAgABAAAAAAAAAAAA
AQABAAEAAQABAAEAAQABAAIAAwADAAMAAgACAAIAAgACAAIAAgACAAIAAgACAAIAAgAE
AAQABAAEAAUABQAFAAYABAADAAMAAwAFAAUABQAFAAYABgAGAAYABgAGAAYABgAGAAYA
BAAGAAYABgAGAAYABgAGAAYABgAGAAUABQAFAAUABQAFAAUABQAFAAUABQAFAAUABQAF
AAUABQAFAAUABwAHAAcABwAHAAcABgAGAAgACAAIAAgABgAGAAYABgAGAAYABgAGAAYA
CAAGAAYABAAEAAQABAAGAAYABgAGAAQABAAEAAQABAAEAAQABAAEAAQABAAEAAQABAAE
AAQABAAEAAQABAAEAAQABAAEAAQABAAEAAQABAAEAAQABAAEAAQABAAEAAQABAAEAAQA
BAAEAAQABAAEAAQABAAEAAIAAgACAAIAAgACAAIAAgACAAIAAgACAAIAAgACAAIABAAE
AAQABAAEAAQABAAEAAQABAAEAAQABAAEAAQABAAEAAQABAAEAAIAAgACAAIAAgACAAIA
AgACAAIAAgACAAQABAAEAAQAAgACAAIAAgACAAIAAgACAAQABAAEAAQAAgACAAIAAgAE
AAQABAAEAAQABAAEAAQABAAEAAQABAAEAAQABAAEAAQABAAEAAQABAAEAAQABAAEAAQA
BAAEAAQABAAEAAQABAAEAAQABAAEAAQABAAEAAQABAAEAAQABAAEAAQABAAGAAYABgAG
AAQABAAEAAQABgAGAAYABgAGAAYABgAGAAYABgAGAAYABgAHAAcABwAHAAcABwAHAAcA
CAAJAAkACQAJAAoADAAPAA8ADwAPAA8ADwAPAA8ADQAMAAsACgAJAAkACAAHAAYABQAF
AAQABAAEAAMAAgABAAEAAQAAAAEAAAD///7//P/7//n/+f/9//7/AQADAAUABgAHAAcA
BwAGAAYABgAGAAYABwAHAAUABQAFAAUABwAHAAcABwAFAAUABQAFAAcACQAJAAsADwAS
ABMAFQAZAB4AJAAmACoALgA2AD0APwA8ACgADAD6//n/AgAGAAIA/f/x/+P/0f/I/8j/
yv/P/9n/4P/l/+//+P8BAAQABwAIAAgACgAMAA4ADwAPAA8ADwAPAA8ADwAPABAAEAAQ
ABAAEAAQABIAEwATABMAFAAUABUAFQAVABUAFQAWABYAFgAWABYAFQAVABUAFQAXABcA
GAAYABgAGQAZABkAGQAZABkAGQAXABcAGAAYABgAGAAYABgAGgAaABoAGgAaABoAGwAb
ABkAGQAZABkAGgAaABsAGwAZABkAGQAZABkAGQAZABkAGQAZABkAGQAZABkAGQAZABkA
GQAZABgAFgAWABQAFAAWABYAFgAVABMAEwATABIAEgASABIAEgAQABAAEAAPAA4ADgAP
AA8ADAAMAAwADAAMAAwADAAMAAwADAALAAsADQANAAwACwAJAAkACQAJAAgACAAHAAcA
BQAFAAUABQAFAAUABQAEAAQAAwADAAMAAwACAAIAAgACAAIAAgACAAIAAwADAAQABQAF
AAUABgAIAAgACAAJAAcACAAIAAkACQAKAAoACgAKAAoACgAKAAoACgAJAAkACwALAAoA
CQALAAsACwALAAkACAAIAAgACAAIAAgACAAHAAcABwAHAAcABwAHAAgACAAIAAcABgAE
AAQABAAEAAQABAADAAIABAAEAAQABQADAAMAAwADAAMAAwADAAQAAwADAAMAAgAEAAQA
BAAEAAQABAAEAAQABAAEAAQABAAEAAQABAAEAAMAAwADAAQABAADAAMAAwADAAMAAwAD
AAQABAAEAAQABAAEAAQABAAEAAQAAgAEAAQABAAEAAQABAAEAAQABAAEAAMAAwADAAMA
AwADAAMAAwADAAMAAwAFAAUABQAFAAMAAwADAAMAAwADAAMAAwADAAMAAgACAAIAAgAC
AAIAAgACAAIAAgACAAIAAgACAAIAAgACAAIAAgACAAIAAgACAAIAAgACAAIAAgACAAIA
AgACAAIAAgACAAIAAgACAAIAAgACAAIAAgACAAIAAgAEAAQABAAEAAQABAAEAAQABAAE
AAQABAAEAAQABAAEAAQABAAEAAQABAAEAAQABAAEAAQABAAEAAQABAAEAAQABAAEAAQA
BAAEAAQABAAEAAQABAAEAAQAAgACAAIAAgACAAIAAgACAAIAAgACAAIAAgACAAIAAgAC
AAIAAgACAAAAAAAAAAAAAAAAAAAAAAD+//7//v/+/wAAAAAAAAAAAAAAAAAAAAD+//7/
/v/+//7//v/+//7//v/+//7//v/+//7//v/+//7//v/+//7//P/8//z//P/8//z//P/8
//r/+v/6//r/+P/4//j/+P/6//r/+v/6//j/+P/4//j/+P/4//j/+P/2//b/9v/2//T/
9P/0//T/9P/0//T/9P/y//L/8v/y//L/8v/y//L/8v/y//L/8v/w//D/8P/w//D/8P/w
//D/7v/u/+7/7v/s/+z/7P/s/+z/7P/s/+z/7P/s/+z/7P/s/+z/7P/s/+z/7P/s/+z/
6v/q/+r/6v/q/+r/6v/q/+r/6v/q/+r/6v/r/+v/6//r/+v/6//r/+v/7P/t/+3/7f/t
/+7/8P/x//H/8f/x//P/8//z//P/8//y//H/8P/v/+//7v/t/+z/6//r/+r/6//s/+z/
7P/p/+n/6f/o/+n/6P/n/+b/6P/n/+X/5f/n/+j/6//t//H/8v/z//P/9f/0//T/9P/0
//T/9f/1//f/9//3//f/9//3//f/9//5//n/+f/5//v/+//9/wEAAwAGAAkADQARABYA
GgAeACAAKAAwADcAOwA2ACQACAD2//X//P8AAP7/9//r/93/y//C/8L/xP/J/9H/2v/h
/+3/9v/9/wIABQAGAAYACAAKAAwADQANAA8ADwAPAA8ADQANAA4ADgAQABAAEAAQABAA
EQARABEAEgASABMAEwATABMAEwAUABQAFAAUABQAFQAVABUAFQAVABUAFgAWABYAFwAX
ABcAFQAVABUAFQAVABUAFgAWABYAFgAWABYAFAAUABQAFAAUABQAFQAVABUAFQAVABUA
FAAUABUAFQAVABUAFQAVABUAFQAVABUAEwATABMAEwATABMAEwATABEAEQARABAAEAAQ
AA4ADgAMAAwADAALAAsACwALAAoACAAIAAgACAAGAAYABgAFAAQABAAFAAUABAAEAAQA
BAAEAAQABAAEAAQABAADAAMAAwADAAIAAQABAAEAAQABAAAAAAD//////f/9//3//f/7
//v/+//6//r/+f/5//n/+f/4//j/+P/6//r/+v/6//n/+f/4//j/+f/5//n/+v/6//r/
+v/7//v//P/8//3/+//8//z//P/8//z//P/8//z//P/7//v/+//7//r/+f/5//n/+f/5
//n/+P/4//j/9v/2//b/9v/1//X/9f/1//P/8//z//T/8//0//T/9P/z//L/8f/w//L/
8v/x//D/7v/u/+7/7//v/+//7//v/+//7//v//D/7//v/+//7v/u/+7/7v/u/+z/7P/s
/+z/7P/s/+z/7P/q/+r/6v/q/+n/6f/p/+r/6v/p/+n/6f/n/+f/5//n/+b/5v/m/+b/
5v/m/+b/5v/k/+T/4v/k/+T/5P/k/+T/4v/i/+L/4v/i/+H/4f/h/+H/4f/h/+H/3//f
/9//3//f/9//3//f/9//3//f/9//3f/d/93/3f/d/93/3P/c/9z/3P/c/9z/3P/c/9z/
3P/a/9r/2v/a/9r/2v/a/9r/2v/a/9r/2v/a/9r/2v/a/9r/2v/a/9r/3P/c/9z/3P/c
/9z/3P/c/9r/2v/a/9r/3P/c/9z/3P/c/9z/3P/c/9z/3P/c/9z/3P/c/9z/3P/c/9z/
3P/c/9z/3P/c/9z/2v/a/9r/2v/a/9r/2v/a/9r/2v/a/9r/2v/a/9r/2v/Y/9j/2P/Y
/9r/2v/a/9r/2P/Y/9j/2P/Y/9j/2P/Y/9j/2P/Y/9j/2P/Y/9j/2P/Y/9j/2P/Y/9b/
1v/W/9b/1v/W/9b/1v/W/9b/1v/W/9b/1v/W/9b/1v/W/9b/1v/U/9T/1P/U/9L/0v/S
/9L/1P/U/9T/1P/S/9L/0v/S/9L/0v/S/9L/0P/Q/9D/0P/Q/9D/0P/Q/9D/0P/Q/9D/
0P/Q/9D/0P/O/87/zv/O/87/zv/O/87/zv/O/87/zv/M/8z/zP/M/8z/zP/M/8z/zP/M
/8z/zP/M/8z/zP/M/8r/yv/K/8r/yv/K/8r/yv/K/8r/yv/K/8r/yv/K/8r/yv/K/8r/
yv/K/8r/yv/K/8r/yv/K/8r/yv/K/8r/yv/K/8r/yv/K/8r/yv/K/8r/yv/K/8r/yv/K
/8r/yv/K/8z/zP/M/8z/y//L/8v/y//L/8v/y//L/8z/zf/N/83/zf/O/9D/0f/R/9H/
0f/R/9H/0f/R/8//zv/N/8z/y//L/8r/yf/I/8f/x//G/8b/xv/F/8T/w//D/8P/wv/B
/77/vf+8/7z/vf+7/7v/vf+//8P/xv/J/8n/yf/I/8f/yP/I/8j/yP/I/8n/yf/J/8n/
yf/J/8n/yf/J/8n/yf/L/8v/y//L/8//0//X/9n/2v/d/+H/5//u//D/9P/8/wYADAAP
AAcA8P/U/8j/zP/V/9b/0P/G/7n/p/+X/4//kv+W/5r/o/+t/7j/w//N/9L/1f/Y/9n/
2v/c/97/4P/i/+P/4//j/+P/4//j/+P/4//k/+T/5v/m/+b/5v/o/+n/6f/p/+r/6v/r
/+v/6//r/+v/7P/s/+z/7P/s/+3/7f/t/+3/7f/t/+7/7v/w//H/8f/x//H/8f/x//H/
8f/x//L/8v/0//T/9P/0//T/9P/0//T/9P/0//X/9f/3//f/9//3//j/+P/5//n/+//7
//v/+//5//n/+f/5//n/+f/5//n/+//7//v/+//7//v/+//6//r/+v/4//j/9v/2//b/
9f/3//f/9//2//j/+P/4//j/+P/4//j/9//2//b/9//3//T/9P/0//T/9P/0//T/9P/1
//b/9v/3//f/9//2//X/9f/1//X/9f/0//T/8//z//P/8//z//P/8f/x//H/8P/y//H/
8f/x//H/8P/w//D/8v/y//L/8v/y//P/8//0//f/9//3//j/9v/2//b/9//3//j/+P/5
//n/+v/6//r/+v/6//r/+v/8//z/+//7//3//f/8//v/+//7//v/+//7//r/+v/6//r/
+v/6//r/+//7//v/+//7//v/+//8//z//P/7//r//P/8//z//P/+//7//f/8//z//P/8
//3//f/9//3//f/7//v/+//8//3//f/9//z//v/+//7//v/+//7//v/+//7//v/+//7/
/P/8//z//P/9//3//f/+//7//f/9//3//f/9//3//f/9//z/+//6//z//P/8//z//P/8
//r//P/8//z//P/8//z//P/8//z//v/9//3//f/9//3//f/9//3//f/9//3/////////
///9//3//f/9//3//f/9//3///////7//v/+//7//v/+//7//v/+//7//v/+//7//v/+
//7//v8AAP7//v/+//7//P/8//z//P/+//7//v/+//z//P/8//z//v/+//7//v/+//7/
/v/+//7//v/+//7//P/8//z//P/6//r/+v/6//z//P/8//z//v/+//7//v/8//z//P/8
//r/+v/6//r/+v/6//r/+v/6//r/+v/6//z//P/8//z//P/8//z//P/8//z//P/8//z/
/P/8//z//P/8//z//P/6//r/+v/6//z//P/8//z//P/8//z//P/8//z//P/8//7//v/+
//7//v/+//7//v/+//7//v/+/wAAAAAAAAAAAAAAAAAAAAAAAAAAAAAAAAIAAgACAAIA
AgACAAIAAgAEAAQABAAEAAQABAAEAAQABgAGAAYABgAIAAgACAAIAAYABgAGAAYABgAG
AAYABgAIAAgACAAIAAgACAAIAAgACgAKAAoACgAKAAoACgAKAAwADAAMAAwADgAOAA4A
DgAOAA4ADgAOAA4ADgAOAA4AEAAQABAAEAAQABAAEAAQABAAEAAQABAAEgASABIAEgAS
ABIAEgATABMAEwATABMAEwATABMAFAAXABcAFwAXABgAGgAbABsAHQAdAB0AHQAdAB0A
GwAaABkAGAAXABcAGAAXABYAFQAVABQAFAAUABMAEgARABEAEgASABIAEgARABAAEAAP
AAwACwAMAAwAEAATABYAGAAbABsAGwAaABoAGgAaABoAHQAdAB0AHQAbABsAGwAbAB0A
HQAdAB0AHQAdABsAHQAhACUAJwAqAC0ALwAxADgAPABAAEAAQgBKAFUAWwBYAEwANAAc
ABEAGgAiACIAHQAVAAUA9f/o/+T/5v/p/+//+P///wUAEAAZAB4AIQAiACIAJgAoACoA
KwArACsAKwArACsAKwArACwALAAuAC4ALgAuAC4ALwAvAC8AMgAyADMAMwAzADMAMwA0
ADQANAA0ADQANQA1ADUANQA1ADUANgA2ADgAOQA5ADkAOQA5ADkAOQA5ADkAOgA6ADoA
OgA6ADoAOgA6ADoAOgA8ADwAPQA9ADsAOwA7ADsAPgA+AD8APwA/AD8APwA/AD8APwA/
AD8AQQBBAEEAQQBDAEMAQwBDAEEAQQBBAEAAQgBCAEAAQABCAEIAQgBBAEEAQQBBAEAA
QgBCAEIAQgBCAEIAQgBBAEIAQgBDAEMAQgBCAEIAQgBCAEIAQgBCAEQARABDAEMAQwBD
AEIAQQBDAEMAQwBDAEAAQAA/AD8APwA/AD8APwBBAEEAQQBAAD4APQA9AD0APgA+AD8A
QAA+AD4APgA+AD4APwA/AEAAQwBDAEMARABEAEQARABFAEUARgBGAEcARwBIAEgASABK
AEoASgBKAEoASgBJAEkASwBLAEoASQBLAEsASwBLAEsASgBKAEoASgBKAEoASgBJAEkA
SQBJAEsASwBLAEwASwBMAEwATABKAEoASgBKAEwATABLAEoASgBKAEoASwBLAEsASwBL
AEsASwBLAEwASwBLAEsASgBMAEwATABMAEwATABMAEwASgBKAEoASgBKAEoASgBKAEkA
SQBJAEoASgBJAEkASQBJAEkASQBJAEoASgBKAEoASgBKAEoASgBKAEoASABKAEoASgBK
AEoASgBKAEoASgBKAEkASQBJAEkASQBJAEkASQBJAEkASQBHAEcARwBHAEcARwBHAEcA
RwBHAEcARwBJAEkASABIAEgASABIAEgASABIAEgASABGAEYARgBGAEYARgBGAEQARgBG
AEYARgBEAEQARABEAEQARABEAEQAQgBCAEIAQgBEAEQARABEAEIAQgBCAEIAQgBCAEIA
QgBCAEIAQgBCAEIAQgBCAEIAQgBCAEIAQgBAAEAAQABAAD4APgA+AD4APgA+AD4APgA+
AD4APgA+ADwAPAA8ADwAPAA8ADwAPAA6ADoAOgA6ADgAOAA4ADgAOAA4ADgAOAA4ADgA
OAA4ADYANgA2ADYANgA2ADYANgA0ADQANAA0ADQANAA0ADQAMgAyADIAMgAyADIAMgAy
ADAAMAAwADAAMAAwADAAMAAuAC4ALgAuAC4ALgAuAC4ALgAuAC4ALgAsACwALAAsACoA
KgAqACoAKgAqACoAKgAoACgAKAAoACgAKAAoACgAJgAmACYAJgAmACYAJgAmACQAJAAk
ACQAJAAkACQAJAAiACIAIgAiACAAIAAgACAAIAAgACAAIAAgACAAIAAgACAAIAAgACAA
HgAfAB8AHwAfAB8AHwAfAB0AHgAfAB8AHQAdAB4AIAAhACEAIQAhACMAIwAjACMAIwAi
ACEAIAAfAB8AHgAdABkAFwAWABQAFAAUABMAEgATABMAEwASABEAEAAPAA4ADQALAAgA
BwAJAAoADQAPABMAFAAVABUAEwASABIAEgAQABAAEQARABMAEwATABMAEQARABEAEQAR
ABEAEQARABEAEwAVABcAGwAeAB8AHwAhACgALgAwADQAOgBCAEkASQBAACgADAD8//3/
BAAEAAAA9//r/93/0f/I/8r/zv/T/9v/4P/p//P//v8FAAgACQAKAAwADgAMAA4ADwAP
ABEAEQARABEADwAPABAAEAAOAA4ADgAOAA4ADwAPAA8ADgAOAA8ADwAPAA8ADwAQABAA
EAAQABAAEQARABEAEQARABEAEgASABAAEQARABEAEQARABEAEQAPAA8AEAAQABAAEAAQ
ABAADgAOAA4ADgAOAA4ADwAPAA8ADwAPAA8ADgAOAA8ADwAPAA8ADwAPAA8ADwAPAA8A
DwAPAA8ADwANAA0ADQANAA0ADQANAAwADAAMAAoACgAIAAgACAAHAAkACQAJAAgABgAG
AAYABgAGAAYABgAFAAQABAAFAAUAAgACAAIAAgACAAIAAgACAAIAAgABAAEAAQABAAAA
//////////////7//v/9//3/+//7//v/+//7//v/+//6//r/+f/5//n/+f/4//j/+P/4
//j/+P/4//r/+//7//z//f/9//3//v/+//7//v///wEAAgACAAMAAwAEAAQABAAEAAQA
BAAEAAUABgAGAAcACQAJAAgABwAHAAcABwAHAAkACAAIAAgACAAIAAgACAAHAAcABwAH
AAcABwAHAAgABwAIAAgACAAKAAoACgAKAAgACAAHAAYACAAIAAgACQAJAAkACQAJAAkA
CQAJAAoADQANAA0ADAAMAAwADAAMAAwADAAMAAwADAAMAAwADAAMAAwADAAMAA0ADQAN
AA4ADAALAAsACwALAAsACwALAAoACgAKAAoADAAMAAwADAAKAAoACAAKAAgACAAIAAgA
CAAIAAgACAAKAAkACQAJAAcABwAHAAcABwAHAAcABwAFAAUABQAFAAUABQAFAAUABQAF
AAUABQAFAAUABAAEAAQABAAEAAQABAAEAAQABAACAAIAAgACAAIAAgACAAIAAAAAAAAA
AAAAAAAAAAAAAAAAAAAAAAAAAAAAAAAAAAACAAIAAgACAAAAAAAAAAAAAAAAAAAAAAAA
AAAAAAAAAAIAAgACAAIAAgACAAIAAgACAAIAAgACAAIAAgACAAIAAgACAAIAAgAEAAQA
BAAEAAIAAgACAAIAAgACAAIAAgAEAAQABAAEAAQABAAEAAQABAAEAAQABAAEAAQABAAE
AAYABgAGAAYABgAGAAYABgAGAAYABgAGAAYABgAGAAYABgAGAAYABgAGAAYABgAGAAYA
BgAGAAYABgAGAAYABgAGAAYABgAGAAgACAAIAAgACAAIAAgACAAIAAgACAAIAAgACAAI
AAgACAAIAAgACAAGAAYABgAGAAYABgAGAAYABgAGAAYABgAIAAgACAAIAAgACAAIAAgA
CAAIAAgACAAIAAgACAAIAAYABgAGAAYABgAGAAYABgAGAAYABgAGAAQABAAEAAQABgAG
AAYABgAGAAYABgAGAAYABgAGAAYABAAEAAQABAAEAAQABAAEAAIAAgACAAIABAAEAAQA
BAACAAIAAwADAAMAAwADAAMAAwADAAQABQADAAMAAwAEAAYABwAHAAcACQAJAAkACQAJ
AAcABgAFAAIAAQABAAAA///+//3//f/8//z//P/7//r/+f/5//n/+P/3//b/9f/y//L/
8f/v/+//8f/y//X/9//5//r/+//7//v/+v/6//r/+v/6//v/+f/5//n/+f/7//v/+//7
//n/+f/5//n/+f/5//v//f///wMACAAJAAkACwASABYAHAAgACgAMgA5ADkAMAAYAPz/
7v/v//b/+P/0/+n/3f/L/7v/tP+2/7r/v//J/9D/2f/l/+7/8//0//X/+P/6//z//P/+
///////9//3//f/9//3//f/+//7//v/+//7//v/+//////////7//v//////////////
AAAAAAAAAAAAAAEAAQABAAEAAQABAAIAAgAAAAEAAQABAAEAAQABAAEAAQABAAIAAgAC
AAIAAgACAAIAAgACAAIAAAAAAAEAAQADAAMAAwADAAQABAAFAAUAAwADAAMAAwAFAAUA
BQADAA==
         </WaveFormData>
      </LeadData>
      <LeadData>
         <LeadByteCountTotal>10000</LeadByteCountTotal>
         <LeadTimeOffset>0</LeadTimeOffset>
         <LeadSampleCountTotal>5000</LeadSampleCountTotal>
         <LeadAmplitudeUnitsPerBit>4.88</LeadAmplitudeUnitsPerBit>
         <LeadAmplitudeUnits>��V</LeadAmplitudeUnits>
         <LeadHighLimit>2147483647</LeadHighLimit>
         <LeadLowLimit>268435456</LeadLowLimit>
         <LeadID>V2</LeadID>
         <LeadOffsetFirstSample>0</LeadOffsetFirstSample>
         <FirstSampleBaseline>0</FirstSampleBaseline>
         <LeadSampleSize>2</LeadSampleSize>
         <LeadOff>FALSE</LeadOff>
         <BaselineSway>FALSE</BaselineSway>
         <ExcessiveACNoise>FALSE</ExcessiveACNoise>
         <MuscleNoise>FALSE</MuscleNoise>
         <LeadDataCRC32>311622170</LeadDataCRC32>
         <WaveFormData>
/P/8//z//P/8//z//P/8//r/+v/6//r/+v/6//r/+v/6//r/+v/6//j/+P/4//j/+v/6
//r/+v/4//j/+P/4//j/+P/4//j/+P/4//j/+P/4//j/+P/4//j/+P/4//j/+P/4//j/
+P/4//j/+P/4//b/9v/2//b/9v/2//b/9v/2//b/9v/2//b/9v/2//b/9v/2//b/9v/2
//b/9v/2//b/9v/2//b/9v/2//b/9v/2//b/9v/2//b/9v/2//b/9v/2//b/9v/2//b/
9v/2//b/9v/2//b/9v/2//b/9v/2//b/9v/2//b/9v/2//b/9P/0//T/9P/0//T/9P/0
//T/9P/0//T/9P/0//T/9P/y//L/8v/y//L/8v/y//L/8v/y//L/8v/y//L/8v/y//L/
8v/y//L/8v/y//L/8v/x//H/8f/x//H/8P/w//H/8f/x//H/8f/w//H/8v/y//L/8//0
//T/9P/1//X/9f/1//T/9P/0//T/8//z//P/8//y//L/8v/w//D/7//u/+z/6//o/+b/
5v/o/+j/6P/l/+X/5//n/+j/5//n/+f/5v/m/+f/5//l/+X/4//i/+L/4v/h/+D/4v/i
/+P/4//j/+L/4v/i/+H/4v/i/+L/5P/k/+T/5P/o/+z/9f8AAA8AHQAwAEQAVQBkAHgA
nADPAP0AIQEuAR4B8gC6AHkANADx/6j/Yv8r/wz/A/8R/yf/QP9a/3X/kv+r/7//0f/e
/+T/5f/m/+j/6//v/+//8P/x//H/7//w//D/8v/y//L/8//z//T/9P/0//T/9P/0//X/
9v/0//T/9P/1//P/9P/0//T/9P/1//X/9f/1//X/9v/2//T/9P/1//X/9f/1//X/9v/2
//b/9v/2//b/9v/2//f/9f/1//X/9f/2//b/9v/3//f/+P/5//n/+P/4//n/+f/5//r/
+v/7//v//P/8//z/+//7//z//P/8//3//f/+//7//v8AAAAA/v////////8AAAAAAQAB
AAEAAwADAAQABAAEAAQABAAEAAQABQAFAAcABwAIAAgACAAIAAgACAAKAAoACgALAAwA
DAANAA4ADwAPAA8AEAAPAA8AEAAQAA8AEAAQABEAEQASABIAEgARABEAEQARAA8ADwAQ
ABAADgAOAA4ADgAOAA4ADgAOAA4ADgAOAA4ADgAPAA8AEAAOAA8ADwAOAA0ADQAMAAsA
CgAJAAYABQABAP///f/7//j/9f/y//D/6//p/+b/5f/i/9//3f/c/9j/1//V/9P/0v/S
/9H/0P/P/87/zv/N/8z/zP/M/8z/zP/M/8z/y//N/83/zf/N/83/zf/O/87/zv/P/8//
z//P/9D/0P/R/9H/0f/R/9H/0P/Q/9H/0f/T/9P/0//U/9L/0v/S/9L/0//T/9P/0//T
/9T/1P/U/9T/1P/U/9T/0f/R/9H/0f/R/9H/0f/R/9H/0P/Q/9D/0P/P/8//z//P/8//
z//O/87/zf/N/83/zP/M/8z/zP/K/8r/yv/J/8v/y//L/8r/yP/I/8j/yP/H/8f/x//H
/8f/xv/G/8b/xv/G/8b/xf/D/8P/w//D/8P/w//D/8L/wv/C/8L/wv/C/8L/wv/C/8L/
wv/B/8H/w//D/8P/wP/A/8D/wP/A/8D/wP/A/8D/wP/A/8D/wP/A/8D/wP/A/77/vv++
/77/vv++/77/vv++/77/vv++/77/vv++/77/vv++/77/vv++/77/vv++/77/vv++/77/
vv++/77/vv+8/7z/vP+8/7z/vP+8/7z/vv++/77/vv+8/7z/vP+8/77/vv++/77/vP+8
/7z/vP+8/7z/vP+8/7z/vP+8/7z/vP+8/7z/vP+8/7z/vP+8/7z/vP+8/7z/uv+6/7r/
uv+8/7z/vP+8/7r/uv+6/7r/vP+8/7z/vP+6/7r/uv+6/7r/uv+6/7r/uv+6/7r/uv+6
/7r/uv+6/7r/uv+6/7r/uv+6/7r/uv+6/7r/uv+6/7r/uv+6/7r/uv+6/7r/uv+6/7r/
uv+6/7r/uv+6/7r/uv+6/7r/uv+6/7r/uv+6/7r/uv+6/7r/uv+6/7r/uv+6/7r/uv+6
/7z/vP+8/7z/vP+8/7z/vP+6/7r/uv+6/7z/vP+8/7z/vP+8/7z/vP+8/7z/vP+8/7z/
vP+8/7z/vf+9/73/vf+9/7z/vP+9/73/vf+9/73/vv+//8D/wP/A/8H/wv/C/8L/w//D
/8P/w//C/8L/wv/C/8H/wf/B/8P/wv/C/8L/wP/A/7//vv++/73/uv+4/7j/uv+6/7r/
uf+5/7v/u/+6/7n/uf+5/7j/uP+5/7n/uf+5/7f/tv+2/7b/tf+0/7T/tP+1/7X/t/+2
/7b/tv+3/7j/uP+4/7j/uP+4/7j/uv/A/8f/0v/f/+3//v8SACUAMgBCAF4AiQC7AOMA
/gD+ANwApgBnACQA5f+g/1j/Hf/2/uf+6/79/hD/Jv9D/2D/ef+P/6P/sP+8/7//wP/A
/8P/xf/J/8r/y//L/8n/yv/K/8z/zv/O/8//z//O/87/zv/O/9D/0P/R/9L/1P/U/9T/
1f/U/9T/0//S/9T/1f/V/9X/1f/V/9b/1v/Y/9j/2f/Z/9n/2f/Z/9r/2v/a/9r/2v/c
/9z/3P/d/93/3f/d/93/3v/e/97/3//h/+L/4//j/+L/4v/j/+P/4//k/+T/5f/n/+j/
6P/o/+f/5//o/+j/6v/r/+v/7P/s/+z/7v/u//D/8f/x//H/8v/y//P/8//1//f/9//4
//j/+P/4//j/+v/6//v/+//9//3//v/+/wAAAAAAAAAAAgACAAIAAwAEAAQABQAGAAUA
BQAFAAYACQAJAAoACgALAAwADAANAA0ADgAOAA4ADwAPAA8ADwARABEAEgASABAAEAAQ
ABAAEAAQABAAEAASABIAEgASABIAEwATABQAFAAVABUAFAARABEAEAAPAA4ADQAKAAkA
BwAFAAMAAQD+//v/+P/2//X/8//w/+//7P/p/+f/5v/k/+P/4f/f/97/3v/d/9z/2//a
/9r/2f/a/9r/2v/a/9r/2v/a/9n/2//b/9v/2//d/93/3v/e/9z/3f/d/93/3//g/+D/
4f/h/+H/4f/h/+T/5P/l/+X/5f/l/+X/5v/m/+b/5v/m/+f/5//n/+f/5//o/+j/6P/o
/+j/6P/o/+n/6f/p/+n/6f/p/+n/6f/p/+j/6P/o/+r/6f/p/+n/6f/p/+n/6P/q/+n/
6f/p/+j/6P/o/+j/6P/o/+j/5//p/+n/6f/o/+j/6P/o/+j/6f/p/+n/6f/p/+j/6P/o
/+j/6P/o/+f/5//n/+f/5//p/+n/6f/o/+r/6v/q/+r/6v/q/+r/6v/q/+r/6f/p/+v/
6//p/+r/6v/q/+r/6v/q/+r/6v/q/+z/7P/s/+z/7P/s/+z/7P/s/+z/7P/s/+7/7v/u
/+7/7P/s/+z/7P/u/+7/7v/u/+7/7v/u/+7/8P/w//D/8P/w//D/8P/w//L/8v/y//L/
9P/0//T/9P/0//T/9P/0//T/9P/0//T/9P/0//T/9P/0//T/9P/0//b/9v/2//b/+P/4
//j/+P/4//j/+P/4//r/+v/6//r/+v/6//r/+v/8//z//P/8//z//P/8//z//v/+//7/
/v/+//7//v/+/wAAAAAAAAAAAAAAAAAAAAAAAAAAAAAAAAIAAgACAAIAAgACAAIAAgAC
AAIAAgACAAQABAAEAAQABAAEAAQABAAGAAYABgAGAAYABgAGAAYABgAGAAYABgAIAAgA
CAAIAAYABgAGAAYACAAIAAgACAAIAAgACAAIAAoACgAKAAoACgAKAAoACgAKAAoACgAK
AAoACgAKAAoACgAKAAoACgAKAAoACgAKAAoACwALAAsACwALAAoACgANAA0ADQANAA0A
DgAPABAADgAOAA8AEAASABIAEwATABMAEwASABIAEgASABEAEQAPAA8ADgAOABAADgAO
AA0ADAAMAAsACAAGAAYACAAIAAoACQAJAAsACwAKAAkACQAJAAoACgALAAsACwALAAkA
CAAIAAgABwAGAAYABgAHAAcABwAGAAYABgAHAAgACAAIAAgACAAIAAoADAAOABMAHAAp
ADcARgBYAGsAeACGAJgAuQDnAA0BKAEwARgB5gCrAGoAKwDw/67/ef9U/z//Of9F/1r/
cP+J/6j/w//Z/+v/+v8GABEAFAAUABUAGQAbABwAHQAdAB0AHgAeACAAIAAgACEAIQAi
ACIAIgAiACIAIgAjACQAJAAkACQAJQAlACYAJgAmACYAJwAnACcAJwAnACgAKAAoACgA
KQApACkAKQApACoAKgAqACoAKgAqACoAKgArACsAKwArACsALAAsACwALQAtAC4ALwAv
AC4ALgAvAC8ALwAwADAAMQAxADIAMgAyADMAMwA0ADQANgA3ADcAOAA2ADYAOAA4ADoA
OwA7ADsAPAA8AD0APQA7AD0APQA+AEAAQABAAEAAQgBCAEMAQwBDAEMARABEAEQARABE
AEQARgBGAEYARwBIAEgASQBKAEsASwBLAEwATQBNAE4ATgBNAE4ATgBPAE8AUABQAFAA
UQBRAFEAUQBRAFEAUgBSAFIAUgBSAFIAUgBSAFIAUgBUAFQAVABUAFQAVQBVAFYAVgBX
AFcAVgBVAFUAVABTAFAATwBMAEsASwBJAEcARQBEAEEAPgA8ADcANQAyADEALgArACkA
KAAmACUAIwAhACAAIAAfAB4AHQAcABwAGwAaABoAGgAaABoAGgAaABkAGQAZABkAGQAZ
ABkAGgAaABoAGwAbABsAGwAcABwAHQAdAB0AHQAdAB4AHgAfAB8AHwAfAB8AIAAgACAA
IAAgAB8AHwAfAB8AIQAiACIAIgAiACIAIgAiACEAIQAhACEAHwAfAB8AHwAhACAAIAAg
AB4AHQAdAB0AHQAdAB0AHAAaABkAGQAZABoAGgAaABoAGgAaABoAGQAZABkAGQAYABYA
FgAWABYAFQAVABUAFQAVABQAFAAUABYAFgAWABUAEwATABMAEwATABMAEwASABIAEgAS
ABIAEgASABIAEgASABIAEQARABEAEQARABAAEgASABIAEgAQABAAEAAQABAAEAAQABAA
EAAQABAAEAAQABAAEAAQAA4ADgAOAA4ADgAOAA4ADgAQABAAEAAQABAAEAAQABAADgAO
AA4ADgAOAA4ADgAOAA4ADgAOAA4ADgAOAA4ADgAOAA4ADgAOAA4ADgAOAA4ADgAOAA4A
DgAOAA4ADgAOAAwADAAMAAwADAAMAAwADAAMAAwADAAMAAwADAAMAAwADAAMAAwADAAK
AAoACgAKAAoACgAKAAoACgAKAAoACgAKAAoACgAKAAoACgAKAAoACgAKAAoACgAKAAoA
CgAKAAgACAAIAAgACAAIAAgACAAIAAgACAAIAAgACAAIAAgABgAGAAYABgAGAAYABgAG
AAYABgAGAAYABAAEAAQABAAEAAQABAAEAAIAAgACAAIAAgACAAIAAgAAAAAAAAAAAAAA
AAAAAAAAAAAAAAAAAAD+//7//v/+//z//P/8//z//P/8//z//P/6//r/+v/6//r/+v/6
//r/+P/4//j/+P/4//j/+P/4//b/9v/2//b/9v/2//b/9v/2//b/9v/2//T/9P/0//T/
8v/y//L/8v/y//L/8v/y//D/8f/x//H/7//v/+7/7v/v/+//7//v/+3/7v/v//D/7v/u
/+//8P/w//D/8f/x//H/8f/w//D/7v/u/+3/7f/r/+v/6v/q/+r/6P/o/+f/5v/m/+X/
4v/e/97/4P/g/97/3f/d/9//3//e/93/3f/d/97/3v/f/93/3f/d/9v/2P/Y/9j/1//W
/9b/1v/X/9X/1f/U/9T/0v/T/9T/1P/U/9T/1P/U/9T/1v/Y/93/5v/x////DgAgADMA
RABQAGQAhwC3AOMAAgEMAfYAyACTAFIADwDO/4r/S/8c///+9/4B/xr/Mv9N/2r/h/+f
/7P/wv/O/9X/2P/a/9v/3//h/+L/4//j/+P/5P/k/+b/5v/m/+f/5//o/+j/6P/o/+j/
6P/p/+r/6v/q/+r/6//p/+r/6v/q/+r/6//r/+v/6//r/+z/7P/s/+z/7f/t/+//7//v
//D/8P/w//D/8P/w//D/8P/x//H/8f/x//H/9P/0//T/9f/1//b/9//3//b/9v/3//f/
+f/6//r/+//5//r/+v/6//v/+//8//z//P/9//3//v8AAAAAAgACAAIAAwADAAMABAAE
AAUABQADAAUABQAGAAgACAAIAAgACAAIAAkACQALAAsADAAMAA4ADgAOAA4AEAAQABAA
EQASABIAEwAUABcAFwAXABgAGQAZABoAGgAbABwAHAAdAB0AHgAeAB4AIQAhACEAIQAf
AB8AIAAgACAAIAAgACAAIAAgACAAIAAgACAAIAAgACAAIQAhACIAIgAjACMAIgAjACMA
IgAhACAAHwAcABsAGQAXABUAEwAQAA0ACgAIAAUAAwAAAP///P/5//f/9v/0//P/8f/v
/+z/7P/r/+r/6f/o/+j/5//m/+b/5v/m/+T/5P/k/+P/5f/l/+X/5f/j/+P/5P/k/+b/
5//n/+f/5f/m/+b/5//n/+f/5//n/+j/6P/p/+n/6f/p/+n/6v/q/+r/6v/q/+v/6//r
/+v/6f/q/+r/6v/o/+j/6P/o/+f/5//n/+f/5//n/+f/5//n/+b/5v/m/+b/5f/l/+X/
4//j/+P/4v/i/+H/4f/h/+D/4P/g/+D/4P/g/+D/3//d/93/3f/c/9z/3P/c/9z/2//b
/9v/2//Z/9j/2P/Y/9b/1v/W/9X/1f/V/9X/1f/V/9X/1f/U/9L/0v/S/9L/0v/S/9L/
0v/Q/9D/z//P/8//z//P/9D/zv/O/87/zv/O/87/zv/O/8z/zP/M/8z/zP/M/8z/zP/M
/8z/zP/M/8z/zP/M/8z/zP/M/8z/zP/M/8z/zP/M/8r/yv/K/8r/yv/K/8r/yv/K/8r/
yv/K/8r/yv/K/8r/yP/I/8j/yP/I/8j/yP/I/8j/yP/I/8j/xv/G/8b/xv/G/8b/xv/G
/8b/xv/G/8b/xv/G/8b/xv/G/8b/xv/G/8T/xP/E/8T/xv/G/8b/xv/G/8b/xv/G/8T/
xP/E/8T/xv/G/8b/xv/G/8b/xv/G/8b/xv/G/8b/xv/G/8b/xv/G/8b/xv/G/8T/xP/E
/8T/xv/G/8b/xv/G/8b/xv/G/8b/xv/G/8b/xv/G/8b/xv/G/8b/xv/G/8j/yP/I/8j/
yP/I/8j/yP/I/8j/yP/I/8j/yP/I/8j/yP/I/8j/yP/I/8j/yP/I/8j/yP/I/8j/yP/I
/8j/yP/K/8r/yv/K/8r/yv/K/8r/yv/K/8r/yv/K/8r/yv/K/8r/yv/K/8r/yv/K/8r/
yv/M/8z/zP/M/8z/zP/M/8z/zP/M/8z/zP/M/8z/zP/M/8z/zP/M/8z/zP/M/8z/zP/M
/8z/zP/M/83/zf/N/83/zf/M/8z/zf/N/83/zf/N/87/z//Q/9D/0P/R/9L/0v/Q/9H/
0f/R/9P/0v/S/9L/0P/P/8//z//P/87/zv/O/87/zv/N/8z/zP/L/8j/xv/G/8j/yP/I
/8f/x//J/8n/yv/J/8n/yf/I/8j/yf/J/8n/yf/H/8b/xv/G/8X/xP/E/8T/xf/F/8X/
xP/E/8T/xf/G/8b/xv/G/8b/xv/G/8z/0P/Z/+b/8/8DABYALAA9AEwAZACOAMEA7QAH
AQgB7ADAAIoARwACAL3/dv8y/wX/7v7r/vn+E/8u/0r/Z/+E/5v/rf+//8j/zP/P/9D/
0v/X/9f/1//Y/9n/2f/Z/9r/2v/c/9z/3P/d/93/3v/e/97/3v/g/+D/4f/i/+L/4v/i
/+P/4//k/+T/5P/k/+X/5f/l/+P/4//k/+T/5P/k/+X/5f/p/+n/6f/q/+j/6P/o/+j/
6v/q/+r/6//t/+3/7f/t/+7/7v/u/+//7//w//H/8f/y//L/8//z//X/9v/2//f/9//4
//j/+P/5//n/+v/6//r/+//7//z//P/8//7//v8AAAEAAQABAAAAAAABAAEAAQADAAMA
BAAGAAYABgAGAAoACgALAAsADQANAA4ADgAQABAAEAAQABAAEAAQABEAFAAUABUAFgAX
ABcAFwAYABsAGwAcABwAHQAeAB4AHwAfACAAIAAgACEAIQAhACEAIQAhACIAIgAiACIA
IgAiACIAIgAiACIAJAAkACQAJAAkACUAJQAmACYAJwAnACYAJQAlACQAIwAgAB8AHAAb
ABcAFQATABEADgALAAgABgADAAEA/v/9//r/9//1//T/8v/x/+//7f/q/+r/6f/o/+n/
6P/o/+f/5v/m/+b/5v/k/+T/5P/j/+X/5f/l/+X/5//n/+j/6P/o/+n/6f/p/+n/6v/q
/+v/6//r/+v/6//q/+r/6//r/+3/7f/t/+7/7v/u/+7/7v/x//H/8f/x//H/8v/y//L/
8P/w//D/8P/v/+//7//v/+//7//v/+//7//u/+7/7v/u/+3/7f/t/+3/7f/t/+z/7P/r
/+v/6//q/+r/6v/q/+j/6P/o/+f/5//n/+f/5v/m/+b/5v/m/+X/5f/l/+X/5f/k/+T/
5P/k/+T/5P/j/+P/4//j/+P/4//j/+P/4v/i/+L/4v/i/+L/4v/i/+L/4v/i/+H/4f/h
/+H/4f/i/+L/4v/i/+L/4P/g/+D/4P/g/+D/4P/g/+D/4P/g/+D/4v/i/+L/4v/i/+L/
4v/i/+L/4v/i/+L/4P/g/+D/4P/g/+D/4P/g/+D/4P/g/+D/4v/i/+L/4v/i/+L/4v/i
/+D/4P/g/+D/4P/g/+D/4P/g/+D/4P/g/+D/4P/g/+D/4P/g/+D/4P/i/+L/4v/i/+L/
4v/i/+L/5P/k/+T/5P/j/+L/4f/g/+L/4v/i/+L/5P/k/+T/5P/k/+T/5P/k/+T/5P/k
/+T/5P/k/+T/5P/k/+T/5P/k/+b/5v/m/+b/5v/m/+b/5v/m/+b/5v/m/+j/6P/o/+j/
5v/m/+b/5v/o/+j/6P/o/+r/6v/q/+r/6v/q/+r/6v/q/+r/6v/q/+j/6P/o/+j/6P/o
/+j/6P/q/+r/6v/q/+z/7P/s/+z/6v/q/+r/6v/q/+r/6v/q/+r/6v/q/+r/6//s/+3/
7v/s/+z/7P/s/+7/7v/u/+7/7P/s/+z/7P/s/+z/7P/s/+z/7P/s/+z/7v/u/+7/7//t
/+3/7f/t/+z/7P/t/+3/7f/t/+3/7v/v//D/8P/w//P/9P/0//T/8//z//P/8//y//L/
8v/y/+//7//v/+//8P/w//D/7v/u/+3/7P/s/+3/6v/o/+j/6v/q/+r/6f/n/+n/6f/o
/+f/5//n/+j/6v/r/+v/6//r/+n/6P/o/+j/5//m/+b/5v/n/+f/5//m/+b/5v/n/+j/
6P/o/+j/6P/m/+b/6P/s//H/+P8FABMAIgAyAEUAVABgAGwAhwCxAN8AAgEUAQoB4gCr
AGoAKwDw/7D/c/9G/yn/Hf8j/zb/TP9h/3r/l/+v/8P/1P/g/+v/8P/w//H/9//7//z/
/f/9//v//P/8//7/AAAAAAEAAQACAAIAAgACAAIAAgADAAQABgAGAAYABwAFAAYABgAG
AAgACQAJAAkABwAHAAgACAAIAAgACQAJAAsACwALAAwADAAMAAwADAAMAAwADAANAA8A
DwAPAA8ADgAOAA4ADwARABIAEwATABIAEgATABMAEwAUABQAFQAXABgAGAAYABcAFwAY
ABgAGgAbABsAHAAcABwAHgAeAB4AHwAfAB8AIgAiACMAIwAjACUAJQAmACgAKAAoACgA
KgAqACsAKwArACsALAAsAC4ALgAuAC4AMgAyADIAMwA0ADQANQA2ADkAOQA5ADoAOQA5
ADoAOgA9AD4APgA/AD0APgA+AD4AQQBBAEEAQQBBAEEAQgBCAEIAQgBCAEIAQgBCAEIA
QgBCAEIAQgBCAEIAQwBDAEQARABFAEUARABDAEMAQgBBAEIAQQA+AD0AOwA5ADcANQAy
AC8ALAAqACcAJQAiACEAHgAbABkAGAAWABUAEwARAA4ADgANAAwACwAKAAoACQAIAAgA
CAAIAAgACAAIAAcABwAHAAcABwAHAAcACAAIAAgACQAJAAkACQAKAAoACwALAAsACwAL
AAoACgALAAsADQANAA0ADgAOAA4ADgAOAA8ADwAPAA8ADwAQABAAEAAQABAAEAAQAA8A
DwAPAA8ADwAPAA8ADwAPAA4ADgAOAA4ADQANAA0ADQANAA0ADAAKAAkACQAJAAoACgAK
AAoACgAKAAoACQALAAsACwAKAAoACgAKAAoACQAJAAkACQAJAAgACAAIAAgACAAIAAcA
CQAJAAkACQAJAAkACQAIAAgACAAIAAgACAAIAAgACAAIAAgABwAHAAkACQAJAAgACgAK
AAoACgAKAAoACgAKAAoACgAKAAoACgAKAAoACgAKAAoACgAKAAwADAAMAAwADAAMAAwA
DAAMAAwADAAMAAwADAAMAAwADAAMAAwADAAMAAwADAAMAA4ADgAOAA4ADgAOAA4ADgAQ
ABAAEAAQAA4ADgAOAA4AEAAQABAAEAAQABAAEAAQAA4ADgAOAA4AEAAQABAAEAAQABAA
EAAQABIAEgASABIAEAAQABAAEAAQABAAEAAQABIAEgASABIAEgASABIAEgASABIAEgAS
ABIAEgASABIAEgASABIAEgASABIAEgASABAAEAAQABAAEgASABIAEgASABIAEgASABIA
EgASABIAEgASABIAEgASABIAEgASABIAEgASABIAEgASABIAEgASABIAEgASABAAEAAQ
ABAAEAAQABAAEAAQABAAEAAQABAAEAAQABAAEAAQABAAEAAQABAAEAAQAA4ADwAPAA8A
DwAPAA4ADgAPAA8ADwAPAA0ADgAPABAAEgASABMAFAASABIAEwATABUAFQAUABQAFAAU
ABMAEwATABMAEgASABEADgANAAsADAAMAAsACAAGAAYACAAIAAgABwAHAAkACQAIAAcA
BwAHAAgACAAJAAkACQAJAAcABgAGAAYABQAEAAQABAAFAAUABQAEAAQABAAFAAYABgAG
AAYABgAGAAYACAAMABEAGgAnADcARABYAGsAeACEAJoAvwDtABUBKgEmAQgB1gCbAFgA
FwDY/5j/Zf9E/zH/L/89/1T/bP+J/6b/wf/V/+f/9v8CAAkADAAMAA8AEQATABQAFQAV
ABUAFgAWABgAGgAaABsAGwAcABwAHAAcABwAHAAdAB4AHgAeAB4AHwAfACAAIAAgACAA
IQAhACEAIQAhACIAIgAiACIAIwAjACMAIwAjACQAJAAkACQAJAAmACYAJgAnACcAJwAn
ACcAKgAqACoAKwApACoAKwArACwALAAtAC0ALQAuAC4ALwAvADAAMAAwADEAMQAyADIA
MgAzADMANAA2ADYAOAA4ADgAOQA5ADkAPAA8AD0APQA7AD0APQA+AEAAQABAAEAAQgBC
AEMAQwBFAEUARgBGAEgASABIAEgASgBKAEoASwBMAEwATQBOAE8ATwBPAFAAUwBTAFQA
VABTAFQAVABVAFcAWABYAFgAVwBXAFcAVwBXAFcAWABYAFgAWABYAFgAWABYAFgAWABa
AFoAWgBaAFwAXQBdAF4AXABdAF0AXABdAF0AXABbAFoAWQBWAFUAUwBRAE8ATQBKAEcA
RABCAEEAPwA8ADsANgAzADEAMAAuAC0AKwApACgAKAAnACYAJQAkACQAIwAiACIAIgAi
ACIAIgAiACEAIQAhACEAIQAjACMAJAAkACIAIwAjACMAIwAkACQAJQAnACcAJwAnACgA
KAApACkAKQApACkAKgAqACoAKgAqACsAKwArACsAKwAsACwALAAsACwALAAsAC0ALQAt
AC0AKwArACsAKwAtACwALAAsACwAKwArACsAKwArACsAKgAqACkAKQApACgAKAAoACgA
JgAmACYAJQAnACcAJwAmACYAJgAmACYAJQAlACUAJQAlACQAJAAkACYAJgAmACUAJQAl
ACUAJQAlACUAJQAkACQAJAAkACQAJAAkACQAJAAkACQAIwAjACUAJQAjACQAJAAkACQA
JAAkACQAJAAkACQAJAAkACQAJAAkACQAJAAkACQAJAAkACQAJAAkACQAJAAkACQAJAAk
ACQAJAAkACQAJAAkACQAJAAkACQAJAAkACQAJAAkACQAJAAkACQAJAAkACQAJAAkACQA
JAAkACQAJAAkACQAJAAkACQAJAAmACYAJgAmACQAJAAkACQAJAAkACQAJAAkACQAJAAk
ACQAJAAkACQAJAAkACQAJAAiACIAIgAiACQAJAAkACQAJAAkACQAJAAkACQAJAAkACIA
IgAiACIAJAAkACQAJAAkACQAJAAkACQAJAAkACQAJAAkACQAJAAkACQAJAAkACQAJAAk
ACQAJAAkACQAJAAkACQAJAAkACQAJAAkACQAJAAkACQAJAAkACQAJAAkACYAJgAmACYA
JAAkACQAJAAkACQAJAAkACQAJAAkACQAJAAkACQAJAAkACQAJAAkACQAJAAkACQAJgAm
ACYAJgAmACYAJgAmACQAJAAkACQAJgAmACYAJgAkACQAJAAkACQAJAAkACQAJAAkACUA
JQAlACUAJQAkACQAJQAlACUAJQAlACYAJwAoACgAKAApACwALAAsAC0ALQAtAC0ALAAs
ACwALAArACsAKwArACoAKgAqACgAKAApACgAKAAnACQAIgAiACQAJAAkACMAIwAnACcA
JgAlACUAJQAmACYAJwAnACcAJwAlACQAJAAkACUAJAAkACQAIwAjACMAIgAjACQAJgAo
ACgAKAAoACgAKAAoACwALgAzADwASQBXAGYAegCNAJ4ArgDIAPMAIwFNAWgBaAFKAR4B
5QCiAF8AHADW/5n/cP9Z/1X/Y/9+/5j/tf/U/+//BwAZACoANAA3ADgAPAA9AEEARQBG
AEcARwBHAEgASABKAEoASgBLAEsATgBOAE4ATgBOAE4ATwBQAFAAUABQAFEAUQBSAFIA
UgBUAFUAVQBVAFcAVwBYAFgAWABYAFkAWQBZAFkAWQBaAFwAXABcAFwAXgBeAF4AXwBh
AGEAYQBhAGQAZABkAGUAYwBkAGUAZQBoAGgAaQBpAGkAagBqAGsAbQBuAG4AbgBvAG8A
cABwAA==
         </WaveFormData>
      </LeadData>
      <LeadData>
         <LeadByteCountTotal>10000</LeadByteCountTotal>
         <LeadTimeOffset>0</LeadTimeOffset>
         <LeadSampleCountTotal>5000</LeadSampleCountTotal>
         <LeadAmplitudeUnitsPerBit>4.88</LeadAmplitudeUnitsPerBit>
         <LeadAmplitudeUnits>��V</LeadAmplitudeUnits>
         <LeadHighLimit>2147483647</LeadHighLimit>
         <LeadLowLimit>268435456</LeadLowLimit>
         <LeadID>V3</LeadID>
         <LeadOffsetFirstSample>0</LeadOffsetFirstSample>
         <FirstSampleBaseline>0</FirstSampleBaseline>
         <LeadSampleSize>2</LeadSampleSize>
         <LeadOff>FALSE</LeadOff>
         <BaselineSway>FALSE</BaselineSway>
         <ExcessiveACNoise>FALSE</ExcessiveACNoise>
         <MuscleNoise>FALSE</MuscleNoise>
         <LeadDataCRC32>3279090518</LeadDataCRC32>
         <WaveFormData>
yP/I/8j/yP/K/8r/yv/K/8r/yv/K/8r/zP/M/8z/zP/M/8z/zP/M/8z/zP/M/8z/zv/O
/87/zv/O/87/zv/O/9D/0P/Q/9D/0P/Q/9D/0P/S/9L/0v/S/9T/1P/U/9T/1P/U/9T/
1P/W/9b/1v/W/9b/1v/W/9b/2P/Y/9j/2P/a/9r/2v/a/9r/2v/a/9r/3P/c/9z/3P/c
/9z/3P/c/97/3v/e/97/4P/g/+D/4P/e/97/3v/e/+D/4P/g/+D/3v/e/97/3v/e/97/
3v/e/97/3v/e/97/3P/c/9z/3P/c/9z/3P/c/9z/3P/c/9z/3P/c/9z/3P/c/9z/3P/c
/9r/2v/a/9r/2v/a/9r/2v/a/9r/2v/a/9r/2v/a/9r/2v/a/9r/2v/a/9r/2v/a/9j/
2P/Y/9j/2P/Y/9j/2P/Y/9j/2P/Y/9r/2v/a/9r/2P/Z/9n/2f/a/9r/2//b/9z/3P/e
/9//3//f/9//4P/g/+D/3//f/93/3f/e/97/4P/g/+H/4f/h/+H/4P/g/93/3P/Z/9f/
2f/a/9r/2f/Z/9n/2f/a/9r/2v/a/9r/3P/c/9z/3P/a/9r/2P/Y/9j/1//X/9f/2f/Z
/9n/2f/Z/9n/2f/Z/9v/3P/c/9z/3P/c/9z/3P/g/+P/5//x//z/DAAjADsAUQBmAIEA
rQDjABoBTAFuAXUBYAE7AQEBtgBjAAMAof9W/yr/HP8i/zb/S/9f/3f/k/+s/8P/1v/i
/+n/7f/u//D/8v/1//X/9//4//j/+v/6//r/+//6//r/+//8//7//v/+//7//////wAA
AAADAAMABAAEAAQABQAFAAUACAAIAAgACQALAAsACwAKAAwADAAMAA0ADwAPABAAEQAR
ABEAEQARABIAEwAUABcAFwAXABcAFwAaABsAHAAcAB4AHgAfAB8AHwAfACIAJAAlACYA
JwAnACcAJwAoACoAKgAqACoAKwAuAC4ALgAwADEAMgAyADIANAA0ADQANQA4ADgAOgA7
ADwAPAA9AD4AQQBCAEIAQgBCAEMARABEAEcASABJAEoATABMAE4ATwBRAFIAUwBUAFcA
WABZAFoAWwBcAF0AXgBhAGIAYgBiAGQAZQBlAGUAaQBqAGoAagBsAG0AbQBtAG0AbQBt
AG0AbwBuAG4AbgBuAG4AbgBuAG4AbwBvAG8AbwBvAG8AcAByAHMAcwBzAHMAcgByAHEA
cABtAGwAagBqAGYAZQBhAF4AWwBYAFUAVABQAE0ASgBHAEQAQQA/AD4AOwA5ADgANgAz
ADIAMAAvAC4ALQAsACsAKgApACkAKQApACkAKQApACkAKAAoACgAKAAoACgAKgArACsA
KwApACoAKgAqACoAKgAqACoAKgArACsALAAsACwALAAsACwALAAsACwALAAsACwALAAs
ACwALAAsACwALAArACsAKQApACgAKAAoACcAJwAmACYAJgAmACYAJQAlACQAJAAkACMA
IwAhACEAIAAgACAAHgAeAB0AHQAdAB0AHQAdABwAHAAcABwAGQAZABgAGAAYABcAFwAW
ABYAFgAVABUAFQAVABUAFQAUABMAEwATABMAEwASABIAEgASABIAEgASABEAEQARABEA
EAAQABAAEAAQAA4ADgAOAA4ADgAOAA4ADgAOAA4ADgAOAA4ADgAOAA4ADgAOAAwADAAM
AAwADgAOAA4ADgAOAA4ADgAOAA4ADgAOAA4ADgAOAA4ADgAQABAAEAAQABAAEAAQABAA
EAAQABAAEAAQABAAEAAQABAAEAAQABAAEAAQABAAEAASABIAEgASABQAFAAUABQAFAAU
ABQAFAAUABQAFAAUABQAFAAUABQAFAAUABQAFAAUABQAFAAUABYAFgAWABYAFgAWABYA
FgAYABgAGAAYABgAGAAYABgAGAAYABgAGAAYABgAGAAYABoAGgAaABoAGgAaABoAGgAa
ABoAGgAaABwAHAAcABwAHAAcABwAHAAcABwAHAAcABwAHAAcABwAHgAeAB4AHgAeAB4A
HgAeAB4AHgAeAB4AHgAeAB4AHgAcABwAHAAcAB4AHgAeAB4AHAAcABwAHAAaABoAGgAa
ABoAGgAaABoAGAAYABgAGAAWABYAFgAWABQAFAAUABQAFAAUABQAFAASABIAEgASABAA
EAAQABAADgAOAA4ADgAOAA4ADgAOAAwADQANAA0ADgAOAA8ADwAOAA4AEAARABAADwAO
AA4ADgAOAA0ADQALAAsADAAMAAwADAANAA0ADAALAAkACAAHAAYAAwABAP//AAAAAP//
////////AAD+//7//v/+//7//v/+//7//f/8//n/+P/4//f/9//3//X/9f/1//X/9//3
//f/9//3//j/+P/4//b/9v/2//b/+v/9/wEABwASACAANQBNAGMAdgCNALEA4wAaAU4B
egGNAYIBXwEtAegAlwA/AN//iv9U/zz/Ov9I/1n/bf+F/53/tv/P/+L/8v/9/wEAAgAC
AAQABwAJAAsADAAMAAoACgAKAAsADgAOAA8AEAAQABAAEAAQABEAEQASABIAEwATABQA
FAASABMAEwATABQAFAAUABUAFwAXABcAFgAYABgAGAAZABkAGQAaABsAGwAbABsAGwAd
AB0AHQAfAB8AHwAfAB8AIgAjACQAJAAkACQAJQAlACUAJQAoACoAKQAqACsAKwArACsA
LAAuACwALAAsAC0ALgAuAC4AMAAvADAAMAAwADIAMgAyADMANAA0ADYANwA2ADYANwA4
ADkAOgA6ADoAOgA7ADwAPAA7ADwAPQA+AD4APgBAAEEAQQBCAEMARABDAEQARQBGAEYA
RgBGAEYARwBIAEgASABKAEsASwBLAEsATABMAEwASwBLAEoASQBLAEsASwBLAEsASgBK
AEoASABIAEgASABIAEkASQBJAEcARwBHAEgARgBHAEcARwBDAEIAQgBBAD4AOwA6ADgA
NAAwAC8AKwAoACUAIgAfABwAGAAVABIADwAMAAkABwACAP///f/8//r/9//2//T/8f/w
/+//7v/t/+z/6//r/+n/6f/p/+n/6//r/+r/6v/q/+r/6v/q/+n/6f/o/+f/5//o/+j/
6P/m/+b/5v/m/+b/5//n/+j/5v/m/+b/5v/k/+T/5P/k/+T/5P/k/+T/4v/i/+L/4v/g
/+D/3//f/93/3f/c/9z/2v/Z/9n/2P/Y/9j/2P/Y/9f/1//W/9b/1P/T/9P/0f/P/87/
zv/O/8z/zP/L/8v/x//H/8f/x//E/8T/xP/E/8P/w//C/8L/wP+//7//vv+8/7z/u/+7
/7n/uf+5/7n/uP+3/7f/t/+1/7X/tP+0/7T/tP+0/7T/sv+x/7H/sf+v/67/rv+u/67/
rv+u/6z/qv+q/6r/qv+o/6j/qP+o/6j/qP+o/6j/pv+m/6b/pv+k/6T/pP+k/6T/pP+k
/6T/ov+i/6L/ov+i/6L/ov+i/6D/oP+g/6D/oP+g/6D/oP+e/57/nv+e/5z/nP+c/5z/
nv+e/57/nv+c/5z/nP+c/5r/mv+a/5r/mv+a/5r/mv+Y/5j/mP+Y/5j/mP+Y/5j/mP+Y
/5j/mP+Y/5j/mP+Y/5b/lv+W/5b/lv+W/5b/lv+W/5b/lv+W/5T/lP+U/5T/lP+U/5T/
lP+U/5T/lP+U/5T/lP+U/5T/kv+S/5L/kv+S/5L/kv+S/5L/kv+S/5L/kv+S/5L/kv+S
/5L/kv+S/5D/kP+Q/5D/kv+S/5L/kv+Q/5D/kP+Q/5L/kv+S/5L/kP+Q/5D/kP+S/5L/
kv+S/5L/kv+S/5L/kv+S/5L/kv+S/5L/kv+S/5T/lP+U/5T/kv+S/5L/kv+S/5L/kv+S
/5T/lP+U/5T/lP+U/5T/lP+U/5T/lP+U/5T/lP+U/5T/lv+W/5b/lv+W/5b/l/+X/5n/
mv+a/5v/m/+c/5z/nv+f/5//n/+f/6D/oP+g/5//of+f/5//oP+g/6D/oP+h/6H/of+h
/6D/oP+f/57/m/+b/5v/nP+c/53/nf+d/53/nv+e/57/nv+e/57/nv+e/57/nv+e/5z/
nP+a/5n/mf+Z/5n/mf+Z/5v/m/+b/5v/m/+b/5z/nP+c/5z/nP+c/6D/oP+h/6X/rf+4
/8T/1//t/wMAFgApAEUAbQCiANQA/gAZARQB9QDFAIYAPQDt/5f/RP8I/+T+2P7g/vP+
Cf8f/zv/Vv9t/4L/lP+j/63/sP+w/7L/tf+3/7n/uv+6/7r/uv+6/7v/vv++/7//wP/A
/8D/wP/A/8H/wf/C/8L/xf/F/8b/xv/I/8n/yf/J/8r/yv/K/8v/zf/N/83/zP/O/87/
zv/P/9H/0f/S/9P/0//T/9P/0//V/9X/1f/X/9f/1//X/9f/2v/b/9z/3P/e/97/3//f
/9//3//i/+T/5f/m/+f/5//l/+X/5v/o/+r/6v/q/+v/7P/s/+z/7v/x//L/8v/y//T/
9P/0//X/9v/2//j/+f/6//r/+//8//3//v/+//7/AgADAAQABAAFAAYABwAIAAYABgAI
AAkACwAMAA0ADgANAA4ADwAQABEAEgATABQAFQAWABYAFgAYABkAGQAZABsAHAAcABwA
HAAdAB0AHQAfAB8AHwAfAB0AHAAcABwAHgAeAB4AHgAeAB8AHwAfAB8AHwAfACAAHgAf
AB8AHwAdABwAHAAbABoAFwAWABQAEgAOAA0ACQAGAAMAAAD9//r/9v/z//D/7f/q/+f/
5f/i/9//3f/c/9r/1//W/9T/0//S/9H/0P/P/87/zf/N/83/zf/N/83/zf/N/8z/zP/K
/8r/yv/K/8r/y//L/8v/zf/O/87/zv/O/87/zv/O/9D/0f/R/9L/0P/Q/9D/0P/S/9L/
0v/S/9L/0v/S/9L/1P/U/9T/1P/U/9T/0//T/9X/1f/U/9T/1P/T/9P/0v/S/9L/0v/S
/9H/0f/Q/9D/0v/R/9H/z//R/9D/0P/Q/87/zv/N/83/zf/N/83/zf/M/8z/zP/M/8v/
y//K/8r/zP/L/8v/yv/K/8r/yf/J/8n/yf/J/8n/yv/J/8n/yf/H/8f/xv/G/8j/yP/I
/8j/yP/H/8f/x//J/8j/yP/I/8j/yP/I/8j/yP/I/8j/yP/I/8j/yP/I/8j/yP/I/8j/
yP/I/8j/yP/I/8j/yP/I/8r/yv/K/8r/yv/K/8r/yv/K/8r/yv/K/8r/yv/K/8r/zP/M
/8z/zP/M/8z/zP/M/87/zv/O/87/zv/O/87/zv/Q/9D/0P/Q/9D/0P/Q/9D/0P/Q/9D/
0P/S/9L/0v/S/9L/0v/S/9L/1P/U/9T/1P/U/9T/1P/U/9T/1P/U/9T/1v/W/9b/1v/W
/9b/1v/W/9b/1v/W/9b/2P/Y/9j/2P/Y/9j/2P/Y/9r/2v/a/9r/2v/a/9r/2v/c/9z/
3P/c/9z/3P/c/9z/3P/c/9z/3P/e/97/3v/e/+D/4P/g/+D/4P/g/+D/4P/g/+D/4P/g
/+L/4v/i/+L/4v/i/+L/4v/k/+T/5P/k/+T/5P/k/+T/5v/m/+b/5v/m/+b/5v/m/+b/
5v/m/+b/6P/o/+j/6P/o/+j/6P/o/+j/6P/o/+j/6P/o/+j/6P/q/+r/6v/q/+r/6v/q
/+r/7P/s/+z/7P/s/+z/7P/s/+z/7P/s/+z/7v/u/+7/7v/w//D/8P/w//D/8P/w//D/
8P/w//D/8P/y//L/8v/y//T/9P/0//T/8v/y//L/8v/0//T/9f/1//X/9v/2//f/9//4
//j/+v/7//v/+//7//7//v/+//3////9//3//v/+//7//v////////////7/AAD///7/
+//5//n/+v/6//f/9//3//f/+v/6//r/+v/6//r/+v/6//r/+v/6//j/+P/2//X/9f/1
//X/9f/1//X/9f/1//X/9f/1//b/9v/4//j/+P/4//j/+P/5//3/AwAMABoAKQA/AFUA
agB9AJsAxQD6ADABXgF7AXwBZQFBAQYBuwBpAA8AtP9o/zz/LP8w/0X/Xf9z/4//qv/D
/9r/7v/7/wMABgAGAAgACwALAA0ADgAOABAAEAAQABEAEAAQABEAEgASABIAEgASABMA
EwAUABQAFQAVABYAFgAWABcAFwAXABgAGAAYABkAGQAZABkAGAAaABoAGgAbABsAGwAc
AB0AHQAdAB0AHQAdAB0AHQAfACEAIQAhACEAIAAhACIAIgAjACQAJgAnACUAJQAoACoA
KQAqACsAKwArACsALAAuAC4ALgAuAC8AMAAwADAAMgAxADIAMgAyADQANAA0ADUANgA2
ADgAOQA4ADgAOQA6ADsAPAA8ADwAPAA9AD4APgA/AEAAQQBCAEIAQgBEAEUARwBIAEkA
SgBLAEwATQBOAE8AUABRAFIAUwBUAFQAVABWAFcAVwBXAFsAXABcAFwAXABdAF0AXQBd
AF0AXQBdAF8AXgBeAF4AXgBeAF4AXgBeAF8AXwBfAF8AXwBfAGAAYABhAGEAYQBhAGAA
YABfAGAAXQBcAFoAWABUAFMATwBOAEsASABFAEIAPgA7ADgANQAyAC8ALQAsACkAJwAm
ACIAHwAeABwAHQAcABsAGgAZABgAFwAXABUAFQAVABUAFQAVABQAFAAUABQAFAAUABYA
FwAXABcAFwAYABgAGAAYABgAGAAYABoAGwAbABwAHAAcABwAHAAcABwAHAAcAB4AHgAe
AB4AHgAeAB4AHgAeAB4AHQAdAB8AHwAeAB4AIAAfAB8AHgAeAB4AHgAeAB0AHQAcABwA
HAAbABsAGQAaABoAGwAcABoAGgAZABkAGQAZABkAGQAYABgAGAAYABcAFwAWABYAGAAX
ABcAFgAWABYAFQAVABUAFQAVABUAFAATABMAEwAVABUAFAAUABQAFAAUABQAFAATABMA
EwAVABQAFAAUABIAEgASABIAEgASABIAEgASABIAEgASABIAEgASABIAEgASABIAEgAS
ABIAEgASABIAEgASABIAEgASABIAEgASABIAEgASABIAEgASABIAEgASABIAEgASABIA
EgASABIAEgASABIAEgASABIAEgASABIAEgASABIAEgASABIAEgASABIAEgASABIAEgAS
ABIAEgASABIAEgASABIAEgAQABAAEAAQABAAEAAQABAADgAOAA4ADgAOAA4ADgAOAA4A
DgAOAA4ADAAMAAwADAAMAAwADAAMAAwADAAMAAwACgAKAAoACgAKAAoACgAKAAkACAAH
AAYABgAGAAYABgAEAAQABAAEAAQABAAEAAQAAgACAAIAAgAAAAAAAAAAAAAAAAAAAAAA
AAAAAAAAAAD+//7//v/+//7//v/+//7//P/8//z//P/6//r/+v/6//r/+v/6//r/+v/6
//r/+v/4//j/+P/4//j/+P/4//j/+P/4//j/+P/4//j/+P/4//b/9v/2//b/9v/2//b/
9v/2//b/9v/2//b/9v/2//b/9v/2//b/9v/2//b/9v/2//j/+P/4//j/+P/4//j/+P/4
//j/+P/4//j/+P/4//j/+v/6//r/+v/6//v/+//7//z//P/9//3/AAAAAAIAAwABAAEA
AQACAAIAAgABAAEAAQABAAIAAgACAAIAAwADAAMAAwACAAIAAQAAAP3/+//7//z//P/7
//v/+//7//z//v/+//7//v/+//7//v/+//z//P/6//r/+P/3//f/9//5//n/+f/5//n/
+f/5//n/+f/6//r/+v/6//r/+v/6//7/AQAHABEAHgAuAEUAXQBzAIgAqQDZABEBRgFy
AYwBiQFwAUkBDQG+AGcABwCn/2L/Pv8y/zz/Uv9p/4H/nf+5/9D/5f/2/wAABQAHAAgA
DAAOAA8ADwARABIAEgASABIAEgATABIAEgATABQAFAAUABQAFAAVABUAFgAWABcAFwAY
ABgAGAAZABkAGQAaABoAGgAbABkAGQAZABgAGAAYABgAGQAbABsAHAAdABsAGwAbABsA
GwAbABsAHQAfAB8AHwAfAB4AHwAgACAAIAAgACEAIQAhACEAJAAmACUAJgAnACcAJQAl
ACYAKAAoACgAKAApACgAKAAoACoAKQAqACoAKgAuAC4ALgAvAC8ALgAvAC8ALgAuAC8A
MAAxADIAMgAyADQANQA2ADYANwA4ADkAOgA4ADgAOgA7ADkAOgA7ADwAPQA+AD8AQABB
AEIAQwBEAEMARABEAEQARgBHAEcARwBJAEoASgBKAEoASwBLAEsASwBLAEsASwBLAEoA
SgBKAEgASABIAEgASABJAEkASQBJAEkASQBKAEoASwBLAEsARwBGAEYARQBCAD8APgA8
ADgANAAzAC8AKgAnACQAIQAeABoAFwAUAA8ADAAJAAcAAgD///3//P/6//f/9v/0//X/
9P/z//L/7//u/+3/7f/t/+3/7f/t/+3/7f/s/+z/7v/u/+7/7v/u/+//7//v/+//8P/w
//D/7v/u/+7/7v/s/+3/7f/u/+7/7v/u/+7/7v/u/+7/7v/u/+7/7v/u/+7/7v/u/+7/
7P/s/+v/6//p/+n/6P/o/+j/5//n/+b/5v/m/+b/5v/j/+P/4v/i/+L/4f/h/9//4f/g
/+D/4P/e/97/3f/d/9v/2//b/9v/2v/a/9r/2v/Z/9n/2P/Y/9b/1f/V/9T/1v/W/9X/
1f/X/9f/1//X/9j/1//X/9f/1//X/9b/1v/W/9b/1v/W/9b/1f/V/9X/1f/U/9T/1P/W
/9b/1v/U/9L/0v/S/9L/0v/S/9L/0v/S/9L/0v/S/9L/0v/S/9L/0v/S/9L/0v/S/9L/
0v/S/9L/0v/S/9L/0P/Q/9D/0P/Q/9D/0P/Q/9D/0P/Q/9D/0v/S/9L/0v/S/9L/0v/S
/9H/0P/P/87/zv/O/87/zv/O/87/zv/O/9D/0P/Q/9D/0P/Q/9D/0P/Q/9D/0P/Q/9D/
0P/Q/9D/0P/Q/9D/0P/O/87/zv/O/9D/0P/Q/9D/0P/Q/9D/0P/Q/9D/0P/Q/9L/0v/S
/9L/0P/Q/9D/0P/Q/9D/0P/Q/9D/0P/Q/9D/0v/S/9L/0v/S/9L/0v/S/9L/0v/S/9L/
0v/S/9L/0v/S/9L/0v/S/9L/0v/S/9L/1P/U/9T/1P/U/9T/1P/U/9L/0v/S/9L/0v/S
/9L/0v/S/9L/0v/S/9L/0v/S/9L/0v/S/9L/0v/S/9L/0v/S/9L/0v/S/9L/1P/U/9T/
1P/S/9L/0v/S/9T/1P/U/9T/1P/U/9T/1P/S/9L/0v/S/9L/0v/S/9L/0v/S/9L/0v/S
/9L/0v/S/9L/0v/S/9L/0f/R/9H/0v/U/9X/1f/W/9b/2P/Z/9n/1//X/9j/2P/W/9X/
1f/T/9P/1P/U/9T/1P/V/9X/1f/T/9L/0v/R/9L/z//N/83/zv/O/83/zf/L/8v/zP/M
/8r/yv/K/8r/zP/M/8z/zP/O/8z/zP/K/8f/x//H/8f/x//H/8f/x//H/8f/x//H/8j/
yP/I/8j/yP/G/8b/yP/L/8//1f/e/+r/+f8NACMAOgBJAF8AgQCyAOwAGgE7AUYBMQEH
Ac4AhwA7AOf/kP9I/xr/Bv8G/xf/K/8//1X/bv+H/5z/sP+//8n/zv/Q/9L/1//X/9n/
2v/a/9j/2P/Y/9n/3P/c/93/3v/e/97/3v/e/93/3f/e/97/4f/h/+L/4v/i/+P/4//j
/+T/5P/k/+X/5P/j/+L/4P/h/+L/4//l/+X/5f/m/+f/5f/l/+X/5f/l/+X/5f/n/+f/
5//n/+f/5//n/+f/5v/n/+j/6v/r/+3/7//0//j/+v/8//7///8AAAEAAwAGAAgACAAI
AAkACwAMAA0AEAARABIAEgASABYAFgAWABcAGgAaABwAHQAgACAAIQAiACMAJAAkACQA
KAApACoAKgArACwALQAuADAAMAAyADMANQA2ADcAOAA5ADoAOwA8AD8AQABBAEIARQBG
AEYARgBKAEsASwBLAEsATABMAEwATQBPAFAAUQBTAFMAUwBTAFUAVABUAFQAVgBWAFYA
VgBWAFcAVwBXAFcAVwBXAFgAWgBbAFsAWwBZAFgAWABXAFgAVQBUAFIAUABMAEsARwBE
AEEAPgA7ADgANAAxAC4ALQAqACcAJQAiAB8AHQAcABoAFwAWABQAEQAQAA8ADgAPAA4A
DQANAA0ADQANAA0ACwALAAoACgAMAAwADAAMAAoACwALAAsADQAOAA4ADgAQABAAEAAQ
ABAAEQARABIAEgASABIAEgASABIAEgASABIAEgASABIAEgASABIAEgAUABQAEwATABUA
FQAUABQAEgARABEAEAAQABAAEAAQAA8ADwAOAA4AEAAPAA8ADQALAAoACgAKAAoACgAJ
AAkACQAJAAkACQAGAAYABgAGAAcABwAGAAYABgAFAAUABAAEAAQAAwADAAEAAQABAAEA
AgABAAEAAQABAAEAAAAAAP7//v/+//7//v/9//3//f/9//z//P/8//z//P/8//r//P/8
//z//P/6//r/+v/6//j/+P/4//j/9v/2//b/9v/4//j/+P/4//b/9v/2//b/9v/2//b/
9v/2//b/9v/2//T/9P/0//T/9P/0//T/9P/0//T/9P/0//L/8v/y//L/9P/0//T/9P/0
//T/9P/0//T/9P/0//T/9P/0//T/9P/y//L/8v/y//L/8v/y//L/8v/y//L/8v/y//L/
8v/y//L/8v/y//L/8v/y//L/8v/y//L/8v/y//L/8v/y//L/8v/y//L/8v/w//D/8P/w
//D/8P/w//D/8P/w//D/8P/w//D/8P/w/+7/7v/u/+7/8P/w//D/8P/w//D/8P/w//D/
8P/w//D/7v/u/+7/7v/u/+7/7v/u//D/8P/w//D/7v/u/+7/7v/u/+7/7v/u/+7/7v/u
/+7/7v/u/+7/7v/w//D/8P/w/+7/7v/u/+7/7v/u/+7/7v/u/+7/7v/u/+7/7v/u/+7/
7v/u/+7/7v/w//D/8f/x/+//8P/w//H/8f/y//L/9P/1//X/9f/1//b/9v/2//X/9f/z
//P/9P/0//T/9P/1//P/8//z//L/8v/x//D/7f/t/+3/7v/u/+3/7f/t/+3/7P/s/+z/
7P/s/+z/7P/s/+z/7P/s/+r/6v/o/+f/5//n/+f/5//n/+f/5//n/+f/5//n/+j/6P/o
/+j/6P/o/+j/6v/t//H/9/8EABIAIwA5AFEAZgB5AJcAxQD6ACwBUAFjAVgBNQEFAcIA
cwAfAMf/eP8+/yD/Fv8i/zf/T/9n/4H/nv+3/8z/3v/r//H/9P/0//b/9//3//n/+v/6
//v//P/9////AAAAAAEAAgACAAIAAgACAAMAAwAEAAQAAwADAAQABAAEAAUABQAFAAYA
BgAGAAcABwAHAAcABgAIAAgACAAJAAkACQAKAAsACwALAAsACwALAAsACwANAA0ADQAN
AA0ADgAPABAAEAAQABAAEQARABEAEQAUABYAFQAWABcAFwAXABcAGAAaABgAGAAYABkA
GgAaABoAHAAdAB4AHgAeACAAIAAgACEAIgAiACQAJQAkACQAJQAmACcAKAAoACgAKgAr
ACwALAArACwALQAuADAAMAAyADMAMwA0ADUANgA3ADgAOQA6ADsAPAA9AD4APQA+AD4A
PgBAAEEAQQBBAEUARgBGAEYARABFAEUARQBHAEcARwBHAEcARgBGAEYARgBGAEYARgBG
AEcARwBHAEkASQBJAEoASABJAEkASQBJAEgASABHAEYAQwBCAEAAPgA6ADkANQAyAC8A
LAApACgAJAAhAB4AGwAYABUAEwAOAAsACQAIAAgABQAEAAIAAQAAAP///v/9//z/+//7
//v/+//7//v/+//7//r/+v/6//r/+v/6//r/+//7//v//f/+//7//v/+//7//v/+//7/
/////wAAAgACAAIAAgACAAIAAgACAAIAAgACAAIAAgACAAIAAgACAAIAAQABAAMAAwAC
AAIAAgABAAEAAAAAAAAAAAAAAP/////+//7/AAD//////f/9//z//P/8//z//P/7//v/
+f/5//n/+f/4//j/+P/4//f/9//2//b/9v/1//X/9P/0//T/8//z//P/8//z//P/8v/x
//H/8f/x//H/8P/w//D/8P/w//D/8P/v/+//7//v/+7/7v/u/+7/7v/u/+7/7P/s/+z/
7P/s/+z/7P/s/+z/7P/s/+z/6v/q/+r/6v/s/+z/7P/s/+r/6v/q/+r/6v/q/+r/6v/q
/+r/6v/q/+r/6v/q/+r/6P/o/+j/6P/o/+j/6P/o/+j/6P/o/+j/6v/q/+r/6v/q/+r/
6v/q/+n/6P/n/+b/6P/o/+j/6P/o/+j/6P/o/+j/6P/o/+j/6P/o/+j/6P/o/+j/6P/o
/+b/5v/m/+b/5v/m/+b/5v/m/+b/5v/m/+b/5v/m/+b/6P/o/+j/6P/m/+b/5v/m/+b/
5v/m/+b/6P/o/+j/6P/o/+j/6P/o/+j/6P/o/+j/6P/o/+j/6P/o/+j/6P/o/+r/6v/q
/+r/6v/q/+r/6v/q/+r/6v/q/+r/6v/q/+r/6v/q/+r/6v/q/+r/6v/q/+z/7P/s/+z/
7P/s/+z/7P/s/+z/7P/s/+z/7P/s/+z/7P/s/+z/7P/s/+z/7P/s/+z/7P/s/+z/7v/u
/+7/7v/u/+7/7v/u/+7/7v/u/+7/7v/u/+7/7v/u/+7/7v/u/+7/7v/u/+7/7v/u/+7/
7v/u/+7/7v/u/+7/7v/u/+//7//v//D/8P/v/+//8P/w//T/9f/1//X/9f/2//b/9v/1
//X/8//z//L/8v/y//L/8//z//P/8//y//L/8f/w/+3/6//r/+z/7P/r/+v/6//r/+z/
7P/s/+z/7P/s/+z/6v/q/+r/6v/o/+j/5v/l/+X/5f/l/+X/4//j/+P/4//l/+X/5f/m
/+T/5P/k/+T/5v/m/+b/5//r//H/+v8IABcALQBFAFoAcQCRAMEA+gAuAVgBbwFoAU0B
IwHiAJUAPwDh/4T/QP8e/xL/Hv81/0v/Y/9//5z/tf/K/9r/4//n/+r/7P/u/+//8f/z
//T/9P/y//L/8v/z//L/8v/z//T/9P/0//T/9P/z//P/9P/0//X/9f/2//b/9P/1//X/
9f/2//b/9v/3//f/9//3//b/+P/4//j/+f/3//f/+P/5//f/9//3//f/9//3//f/+f/7
//v/+//7//r/+//8//z/+v/6//v/+//7//v//v8AAP//AAABAAEA/////wAAAgACAAIA
AgADAA==
         </WaveFormData>
      </LeadData>
      <LeadData>
         <LeadByteCountTotal>10000</LeadByteCountTotal>
         <LeadTimeOffset>0</LeadTimeOffset>
         <LeadSampleCountTotal>5000</LeadSampleCountTotal>
         <LeadAmplitudeUnitsPerBit>4.88</LeadAmplitudeUnitsPerBit>
         <LeadAmplitudeUnits>��V</LeadAmplitudeUnits>
         <LeadHighLimit>2147483647</LeadHighLimit>
         <LeadLowLimit>268435456</LeadLowLimit>
         <LeadID>V4</LeadID>
         <LeadOffsetFirstSample>0</LeadOffsetFirstSample>
         <FirstSampleBaseline>0</FirstSampleBaseline>
         <LeadSampleSize>2</LeadSampleSize>
         <LeadOff>FALSE</LeadOff>
         <BaselineSway>FALSE</BaselineSway>
         <ExcessiveACNoise>FALSE</ExcessiveACNoise>
         <MuscleNoise>FALSE</MuscleNoise>
         <LeadDataCRC32>1281460307</LeadDataCRC32>
         <WaveFormData>
6P/o/+j/6P/o/+j/6P/o/+r/6v/q/+r/6v/q/+r/6v/p/+j/5//m/+j/6P/o/+j/6P/o
/+j/6P/o/+j/6P/o/+j/6P/o/+j/6P/o/+j/6P/o/+j/6P/o/+j/6P/o/+j/6P/o/+j/
6P/o/+j/6P/o/+r/6v/q/+r/6P/o/+j/6P/o/+j/6P/o/+j/6P/o/+j/6P/o/+j/6P/o
/+j/6P/o/+j/6P/o/+j/6P/o/+j/6P/o/+j/6P/o/+j/6P/o/+j/6P/o/+j/6P/o/+j/
6P/o/+j/6P/o/+j/5v/m/+b/5v/o/+j/6P/o/+j/6P/o/+j/6P/o/+j/6P/o/+j/6P/o
/+j/6P/o/+j/6P/o/+j/6P/o/+j/6P/o/+j/6P/o/+j/6P/o/+j/6P/o/+j/6P/o/+j/
6P/o/+j/6P/o/+j/6P/o/+j/6P/o/+j/6P/o/+j/6P/o/+j/6f/q/+r/6v/q/+z/7P/t
/+7/8P/w//D/8P/u/+7/7v/u/+z/7P/t/+3/7//w//H/8v/y//L/8v/y//D/7//t/+r/
6v/r/+v/6f/p/+n/6f/q/+r/6v/q/+r/6f/p/+n/6P/n/+b/5f/k/+P/4v/h/+H/4f/h
/+H/4f/h/+H/4f/h/+H/4v/j/+P/4f/h/+H/4f/h/+H/4P/i/+b/8v8FABsAMQBOAHQA
oQDaABcBVwGLAbABwQG/AZkBRAHeAHEABACx/4v/ff97/4H/iv+R/5z/qv+7/83/2//m
/+r/6//s/+3/7P/t/+7/7v/v/+//7//v/+//7//v/+//8P/w//D/8P/x//H/8//z//P/
9P/0//T/9P/0//P/8//z//T/9P/0//T/9f/2//b/9v/2//b/9v/3//f/9//5//f/9//3
//f/9//3//j/+P/5//n/+f/6//v/+//7//v//P/9//3//f/+//7//////wAAAAABAAEA
AQACAAIAAgADAAQABAAEAAQABAAEAAYABgAHAAcABwAJAAkACQAKAAoACwAMAAwADQAN
AA4AEAAQABAAEgATABMAEwATABQAFAAVABYAFwAYABgAGwAcAB0AHgAfACAAIQAiACMA
JAAlACYAKAApACoAKwAqACwALQAuAC8AMAAxADIAMwA0ADUANgA5ADkAOQA6ADgAOQA5
ADkAOgA7ADsAOwA5ADkAOQA5ADsAOwA7ADsAOgA7ADsAPAA+AD0APQA8ADkAOQA5ADgA
NgA0ADQAMQAwAC4AKwAoACUAIgAfABwAGwAYABQAEgAPAAwACQAGAAUAAgABAP3//v/8
//v/+f/5//j/9//2//P/8v/y//L/8f/x//H/8f/z//L/8v/y//L/8v/y//L/8v/y//L/
8v/0//X/9f/1//T/9P/0//X/9f/1//b/9v/2//f/+P/4//j/+P/5//n/+f/5//r/+v/6
//r/+//7//v/+//7//v/+f/5//n/+f/5//n/+f/5//n/+f/5//n/+f/3//f/9//4//j/
+P/3//f/9//1//X/9f/1//X/9f/z//L/8v/y//T/9P/z//L/8v/y//L/8v/y//H/8P/w
//D/8P/w//D/8v/y//H/8f/v/+//7v/u/+7/7v/u/+7/7v/u/+7/7v/t/+3/7f/t/+3/
7f/r/+v/7P/s/+z/7P/q/+r/6v/q/+r/6v/q/+r/7P/s/+z/7P/q/+r/6v/q/+r/6v/q
/+r/6v/q/+r/6v/s/+z/7P/s/+r/6v/q/+r/6v/q/+r/6v/q/+r/6v/q/+j/6P/o/+j/
6v/q/+r/6v/q/+r/6v/q/+j/6P/o/+j/6P/o/+j/6P/o/+j/6P/o/+r/6v/q/+r/6v/q
/+r/6v/o/+j/6P/o/+j/6P/o/+j/6P/o/+j/6P/o/+j/6P/o/+j/6P/o/+j/6P/o/+j/
6P/m/+b/5v/m/+j/6P/o/+j/5v/m/+b/5v/m/+b/5v/m/+b/5v/m/+b/5v/m/+b/5v/m
/+b/5v/m/+b/5v/m/+b/5v/m/+b/5v/o/+j/6P/o/+b/5v/m/+b/5v/m/+b/5v/m/+b/
5v/m/+T/5P/k/+T/5P/k/+T/5P/k/+T/5P/k/+T/5P/k/+T/5P/k/+T/5P/k/+T/5P/k
/+b/5v/m/+b/5P/k/+T/5P/i/+L/4v/i/+L/4v/i/+L/5P/k/+T/5P/k/+T/5P/k/+L/
4v/i/+L/4v/i/+L/4v/i/+L/4v/i/+T/5P/k/+X/5v/m/+b/5v/m/+b/5//o/+j/6P/o
/+j/5v/m/+b/5v/m/+b/5//n/+f/6P/p/+r/6v/q/+r/6v/q/+n/5//k/+L/4//j/+H/
4//j/+P/5P/i/+L/4v/i/+H/4f/h/+D/3//e/93/3P/d/9z/2//b/9n/2f/Z/9n/2//b
/9v/2//b/9z/3f/d/9v/2//b/9v/2//b/9z/2v/e/+j/+f8NACUAPgBgAIsAwAD9ADsB
dwGmAb0BwQGnAWQBAAGVACYAxf+R/33/d/95/4L/if+S/5z/q/+9/83/2P/g/+P/4v/j
/+L/4//m/+b/5//n/+f/5//n/+f/5//n/+j/6P/o/+j/6f/p/+n/6f/p/+r/6v/q/+r/
6v/p/+n/6f/q/+r/6v/q/+v/7v/u/+7/7v/u/+7/7//v/+3/7//t/+3/7//v/+//7//u
/+7/7//v/+//8P/x//H/8//z//T/9f/z//P/9P/0//X/9f/2//b/9//3//f/+P/6//r/
+//8//r/+v/6//r/+v/8//z//f//////AQABAAEAAgACAAMABAAEAAUABQAGAAgACAAI
AAoACwALAAsACwAMAAwADQAOAA8AEAAQABEAEgATABQAFQAWABcAGAAZABoAGwAcABwA
HQAeAB8AIAAiACMAJAAnACgAKQAqACkAKgArACwALQAtAC0ALgAwADEAMQAxADAAMQAx
ADEAMwAzADMAMwAzADMAMwAzADQANQA1ADYANAAzADMAMgAxADEAMQAwAC4ALAAsACkA
JgAkACEAHgAdABoAFwAUAA8ADAAIAAYAAwAAAP3/+v/5//b/9f/x//D/7v/t/+v/5//m
/+X/5P/j/+L/4v/i/+P/4//j/+P/5f/k/+T/5P/m/+b/5v/m/+T/5P/k/+T/4v/j/+P/
4//m/+b/5v/n/+n/6f/q/+r/6P/p/+r/6v/q/+r/6//r/+v/6//s/+z/7P/s/+3/7f/t
/+3/7f/t/+v/6//r/+v/6//r/+v/6//r/+v/6//r/+3/6//r/+v/6v/q/+r/6f/p/+n/
5//n/+f/5//n/+f/5f/k/+T/5P/k/+T/4//i/+T/5P/k/+T/5P/j/+L/4v/g/+D/4P/g
/+D/4P/f/9//3//f/97/3v/g/+D/4P/g/+D/4P/g/+D/3//f/9//3//f/9//3f/d/97/
3v/e/97/3P/c/9z/3P/a/9r/2v/a/9z/3P/c/9z/3P/c/9z/3P/c/9z/3P/c/9r/2v/a
/9r/2v/a/9r/2v/c/9z/3P/c/9z/3P/c/9z/3P/c/9z/3P/c/9z/3P/c/9z/3P/c/9z/
3v/e/97/3v/c/9z/3P/c/9z/3P/c/9z/3v/e/97/3v/c/9z/3P/c/9z/3P/c/9z/3v/e
/97/3v/e/97/3v/e/97/3v/e/97/3v/e/97/3v/g/+D/4P/g/97/3v/e/97/4P/g/+D/
4P/g/+D/4P/g/+D/4P/g/+D/4P/g/+D/4P/g/+D/4P/g/+D/4P/g/+D/4P/g/+D/4P/g
/+D/4P/g/+D/4P/g/+D/4v/i/+L/4v/i/+L/4v/i/+L/4v/i/+L/4v/i/+L/4v/i/+L/
4v/i/+L/4v/i/+L/4v/i/+L/4v/i/+L/4v/i/+T/5P/k/+T/4v/i/+L/4v/i/+L/4v/i
/+T/5P/k/+T/5P/k/+T/5P/k/+T/5P/k/+T/5P/k/+T/5P/k/+T/5P/m/+b/5v/m/+f/
6P/o/+j/6P/q/+r/6//s/+z/7P/s/+7/7v/u/+7/7v/s/+z/7f/t/+3/7v/v//D/8P/w
//D/7v/u/+3/6//q/+r/6//r/+v/6//r/+v/7P/s/+z/7P/u/+3/7f/t/+z/6//q/+n/
5v/l/+T/4//j/+P/4//j/+P/4//j/+P/4//j/+T/5f/n/+f/5//n/+f/5//l/+b/5v/o
//L///8TACkAQgBgAIcAuADzADMBcQGmAckB1wHPAaIBTAHjAHQABQCx/4f/d/93/4D/
if+U/6D/r/+//9H/4P/q//H/8v/z//T/9//2//b/9//3//f/9//3//f/+P/5//v//P/6
//r/+//7//v/+//7//z//v/+//7//v////////8AAP7//v/+////AAAAAAAAAAACAAIA
AwADAAMABQADAAMAAwADAAMAAwAEAAQABQAFAAUABgAHAAcABwAHAAgACQAJAAkACgAK
AAsACwAMAAwADQANAA0ADgAOAA4ADwAQABAAEAAQABAAEgAUABQAFQAVABUAFwAXABkA
GgAaABsAGgAaABsAGwAcAB4AHgAeACAAIQAhACEAIwAkACQAJQAmACcAKAAoACkAKgAr
ACwALQAuAC8AMAAxADIAMwA0ADYANwA4ADkAOgA8AD0APgA/AEAAQQBCAEMARABFAEYA
RwBHAEcASABKAEsASwBLAEoASwBLAEsATQBNAE0ATQBNAE0ATQBNAEwATQBNAE4ATgBN
AE0ATABLAEsASwBKAEgARgBGAEMAQgBAAD0AOgA3ADQAMQAuACkAJgAiACAAHQAaABcA
FAATABAADwALAAgABgAFAAMAAQAAAP///v/9//z//P/8//v/+//7//v/+f/4//j/+P/4
//j/+P/4//j/+P/4//j/+v/7//v/+//8//z//P/9//3//f/+//7//v///wAAAAD+//7/
/////wEAAQACAAIAAgACAAMAAwADAAMAAwADAAMAAwADAAMAAwADAAMAAwADAAMAAwAD
AAMAAQABAAEAAgACAAIAAQABAAEA///////////////////+//7//v/+//7//f/8//z/
/P/8//z//P/7//r/+v/6//r/+v/6//r/+v/5//n/+f/5//j/+P/2//b/9v/2//j/+P/4
//j/9//3//f/9//3//f/9f/1//b/9v/0//b/9v/2//b/9v/2//b/9v/2//b/9v/2//b/
9v/2//b/9v/0//T/9P/0//T/9P/0//T/9P/0//T/9P/0//T/9P/0//L/8v/y//L/9P/0
//T/9P/0//T/9P/0//T/9P/0//T/9P/0//T/9P/0//T/9P/0//T/9P/0//T/9P/0//T/
9P/0//T/9P/0//T/9P/0//T/9P/0//T/9P/0//T/9P/0//T/9P/0//T/8v/y//L/8v/y
//L/8v/y//L/8v/y//L/9P/0//T/9P/y//L/8v/y//T/9P/0//T/9P/0//T/9P/0//T/
9P/0//T/9P/0//T/8v/y//L/8v/0//T/9P/0//T/9P/0//T/9P/0//T/9P/0//T/9P/0
//T/9P/0//T/8v/y//L/8v/y//L/8v/y//L/8v/y//L/9P/0//T/9P/y//L/8v/y//L/
8v/y//L/8v/y//L/8v/y//L/8v/y//L/8v/y//L/8v/y//L/8v/y//L/8v/y//L/8v/y
//L/8v/y//L/8v/y//L/8v/y//L/8v/y//L/8v/y//L/8v/y//L/8v/y//L/8v/y//L/
8v/y//L/8v/y//L/8v/y//L/8v/y//L/8v/y//L/8v/y//L/8v/y//P/9P/0//T/8v/0
//T/9f/2//b/9v/2//j/+P/4//j/+P/2//b/9//3//f/+P/5//j/+P/4//j/+v/6//n/
9//0//T/9f/1//P/8//z//P/9P/0//T/9P/0//P/8//z//L/8f/w/+//7v/t/+z/6//p
/+n/6f/p/+n/6f/p/+n/6//r/+z/7f/t/+3/7f/t/+3/6//r/+r/6v/s//L//f8PACUA
PABYAH0ArgDnACcBZQGeAcMB1wHVAbIBZAH9AI4AGwC7/4v/e/93/4D/i/+W/6D/r//B
/9P/5P/u//H/9P/z//T/9f/2//b/9//3//f/9//3//f/+f/5//r/+v/6//r/+//7//v/
+//7//z//P/8//z//P/7//v/+//8//z//P/8//3//v/+//7//v/+//7/////////AQD/
//////////////8AAAAAAQABAAEAAgADAAMABQAFAAYABwAHAAcACAAIAAkACQAKAAoA
CwALAAsADAAKAAoACwAMAA4ADgAOAA4ADgAQABAAEQARABEAEwATABMAFAAUABUAFAAU
ABUAFQAWABgAGAAYABoAGwAbABsAGwAcABwAHQAeAB8AIAAgACEAIgAjACQAJQAmACcA
KAApACoAKwAsAC4ALwAwADEAMgA0ADUANgA3ADgAOQA6ADsAPAA9AD4APwA/AD8AQABC
AEMAQwBDAEQARQBFAEUARQBFAEUARQBFAEUARQBFAEQARQBFAEYASABHAEcARgBHAEcA
RwBGAEYARABEAEEAPgA8ADkANgA1ADIALwAsACkAJgAiACAAHQAaABcAFAARAA4ADQAJ
AAgABgAFAAMAAQAAAP///v/9//z//P/8//n/+f/5//n/+f/4//j/+P/2//b/9v/2//j/
+P/4//j/+P/5//n/+f/4//j/+P/5//v/+//8//z/+v/7//z//P/8//z//f/9//3//f/+
//7//v/+////////////////////////////AQABAAEAAQD//////////wEA////////
/v/+//7//f///////f/9//3//f/9//3//f/8//z//P/8//z/+//6//r/+v/6//r/+v/5
//j/+P/4//j/+P/4//b/9v/1//X/9//3//b/9v/2//b/9v/2//T/9P/0//T/8//z//P/
8//z//P/8f/x//L/8v/y//L/8v/y//L/8v/y//L/8v/y//L/8v/y//L/8v/y//L/8v/y
//L/8v/y//L/8v/y//L/8v/y//L/8v/y//L/8v/y//D/8P/w//D/8v/y//L/8v/w//D/
8P/w//D/8P/w//D/8P/w//D/8P/w//D/8P/w//D/8P/w//D/8P/w//D/8P/w//D/8P/w
//D/8P/w//D/8P/w//D/8P/w//D/8P/w//D/8P/w//D/8P/w//D/8P/w//D/8P/w//D/
8P/w//D/8P/w//D/8P/w//D/8P/w//D/8P/w//D/8P/w//D/8P/w//D/8P/w/+7/7v/u
/+7/8P/w//D/8P/u/+7/7v/u/+7/7v/u/+7/7v/u/+7/7v/u/+7/7v/u/+7/7v/u/+7/
7v/u/+7/7v/u/+7/7v/u/+7/7v/u/+7/7v/u/+7/7v/s/+z/7P/s/+7/7v/u/+7/7v/u
/+7/7v/u/+7/7v/u/+7/7v/u/+7/7v/u/+7/7v/u/+7/7v/u/+z/7P/s/+z/7v/u/+7/
7v/u/+7/7v/u/+7/7v/u/+7/7P/s/+z/7P/u/+7/7v/u/+7/7v/u/+7/7v/u/+7/7v/s
/+z/7P/s/+7/7v/u/+7/7P/s/+z/7P/u/+7/7v/v//D/8P/w//D/8v/y//P/9P/y//L/
8v/y//L/8v/y//L/8P/w//H/8f/x//L/8//0//T/9P/0//T/9P/z//H/7v/u/+//7//t
/+3/7f/t/+7/7v/u/+7/7v/r/+v/6//q/+n/6P/n/+b/5f/k/+P/4//j/+P/4//j/+X/
5f/l/+X/4//k/+X/5f/l/+X/5f/l/+X/5f/i/+T/6v/2/wsAIQA5AFYAfgCzAOwAKwFr
AZ0BwAHPAckBmwFCAdoAawD6/6f/hf95/3f/gf+M/5X/oP+w/8P/1f/h/+j/7P/t/+7/
7//w/+//8P/w//H/8f/x//H/8f/x//H/8f/y//L/8v/y//P/8//z//P/8//0//T/9P/0
//T/9f/1//X/9v/2//b/9v/3//b/9v/2//b/9v/2//f/9//3//n/9//3//f/9//3//f/
+v/6//v/+//7//z//f/9//v/+//8//3//f/9//7//v//////AAAAAAEAAQABAAIAAgAC
AAMABAAEAAQABAAEAAQABgAGAAcABwAHAAkACQAJAAoACgALAAoACgALAAsACgAMAAwA
DAAOAA8ADwAPABMAFAAUABUAFgAXABgAGAAZABoAGwAcABsAHAAdAB4AHwAgACEAIgAk
ACUAJgAnACgAKgArACwALQAuAC8AMAAxADIAMwA0ADUANQA1ADYAOAA5ADkAOQA4ADkA
OQA5ADkAOQA5ADkAOwA7ADsAOwA8AD0APQA+AD4APQA9ADwAOwA7ADsAOgA2ADQANAAx
AC4ALAApACYAIQAeABsAGAAXABQAEAAOAAkABgADAAAA/f/6//n/9f/0//L/8f/v/+//
7v/t/+z/6//q/+r/6v/n/+f/5//n/+f/5v/m/+b/5v/m/+b/5v/o/+j/6P/o/+j/6f/p
/+n/6P/o/+j/6f/p/+n/6v/q/+r/6//s/+z/7P/s/+3/7f/t/+3/7v/u/+7/7v/v/+//
7f/t/+3/7f/t/+3/7f/t/+3/7f/t/+3/7f/t/+3/7f/t/+v/6//r/+z/7P/s/+v/7f/t
/+v/6//p/+n/6f/p/+n/6P/o/+j/6P/o/+f/5v/m/+b/5v/m/+b/5f/k/+T/5P/k/+T/
5P/k/+T/4//j/+X/5f/k/+T/4v/i/+L/4v/i/+L/4v/i/+P/4//j/+P/4//j/+H/4f/i
/+L/4v/g/+D/4P/g/+D/4P/g/+D/4P/g/+D/4P/g/97/3v/e/97/3v/e/97/3v/g/+D/
4P/g/97/3v/e/97/3P/c/9z/3P/c/9z/3P/c/97/3v/e/97/3v/e/97/3v/e/97/3v/e
/9z/3P/c/9z/3P/c/9z/3P/a/9r/2v/a/9r/2v/a/9r/3P/c/9z/3P/a/9r/2v/a/9z/
3P/c/9z/2v/a/9r/2v/Y/9j/2P/Y/9r/2v/a/9r/2v/a/9r/2v/a/9r/2v/a/9z/3P/c
/9z/2//a/9n/2P/a/9r/2v/a/9r/2v/a/9r/2v/a/9r/2v/c/9z/3P/c/9r/2v/a/9r/
2v/a/9r/2v/a/9r/2v/a/9r/2v/a/9r/2v/a/9r/2v/c/9z/3P/c/9v/2v/Z/9j/2P/Y
/9j/2P/Y/9j/2P/Y/9j/2P/Y/9j/2P/Y/9j/2P/Y/9j/2P/Y/9j/2P/Y/9j/2v/a/9r/
2v/a/9r/2v/a/9j/2P/Y/9j/2P/Y/9j/2P/Y/9j/2P/Y/9j/2P/Y/9j/2P/Y/9j/2P/Y
/9j/2P/Y/9j/2P/Y/9j/2P/Y/9n/2v/a/9r/2v/c/97/3//g/+D/3v/e/97/3v/c/9z/
3P/a/9j/2f/Z/9n/3P/d/97/3v/e/97/3v/e/93/2//Y/9j/2//b/9n/2f/Z/9n/2v/a
/9f/1v/V/9P/1v/X/9f/1//Y/9f/1v/V/9L/0f/R/9H/0f/R/9H/0f/R/9H/0f/R/9D/
0f/R/9H/0f/P/8//0f/T/9T/0v/U/9r/5//3/wsAIgA8AF8AjADFAAMBQwF8AacBvQG/
AaQBXAH5AIoAGwC7/4H/af9l/2r/df9+/4b/kf+f/7H/wP/O/9f/2P/X/9j/3f/e/97/
3//f/93/3f/d/93/3//f/+D/4P/g/+D/4f/h/+H/4f/h/+L/5P/k/+T/5P/l/+X/5f/m
/+b/5v/m/+f/5v/m/+b/5v/o/+j/6f/p/+n/6//p/+n/6f/p/+n/6f/q/+r/6//r/+n/
6v/r/+v/6f/p/+r/6//t/+3/7v/u/+//7//w//D/8f/x//H/8v/y//L/8//0//T/9P/0
//T/9v/4//j/+f/5//n/+//7//n/+v/6//v//f/+/wAAAQACAAQABAAEAAYABwAHAAcA
CQAKAAoACwAOAA8AEAAQABEAEgATABQAFwAYABkAGgAbABwAHQAeACIAIwAkACUAJgAo
ACkAKgAtAC4ALwAwAC8AMAAxADIANAA1ADYAOAA4ADkAOQA5ADoAOwA7ADsAPAA9AD4A
PwA9AD0APQA9ADwAPQA9AD4AQAA/AD8APgA7ADsAOwA6ADkAOAA5ADcANAAyAC8ALAAo
ACQAIAAcABkAFgASABAADQAKAAcABAABAP7//f/5//b/9P/z//H/7f/s/+v/6v/p/+j/
6P/o/+n/6f/p/+n/6f/o/+j/6P/m/+b/5v/m/+b/5v/m/+b/6P/p/+n/6f/s/+z/7P/t
/+v/6//s/+z/7v/v//D/8P/y//L/8//z//P/8//0//T/9P/0//X/9f/3//f/9//3//f/
9//3//f/9f/1//X/9f/1//X/9f/1//X/8//z//P/9v/2//b/9f/z//P/8f/x//P/8//z
//P/8//y//L/8v/y//L/8f/w//D/8P/w//D/8v/x//D/8P/u/+7/7v/u/+7/7v/t/+3/
7f/t/+z/7P/u/+7/7v/u/+7/7v/u/+7/7f/t/+3/7f/t/+3/6//r/+z/7P/s/+z/7P/s
/+z/7P/s/+z/7P/s/+z/7P/s/+z/7P/s/+z/7P/u/+7/7v/u/+z/7P/s/+z/7P/s/+z/
7P/s/+z/7P/s/+z/7P/s/+z/7v/u/+7/7v/u/+7/7v/u/+z/7P/s/+z/7v/u/+7/7v/u
/+7/7v/u/+7/7v/u/+7/8P/w//D/8P/u/+7/7v/u/+7/7v/u/+7/7v/u/+7/7v/u/+7/
7v/u//D/8P/w//D/8P/w//D/8P/u/+7/7v/u//D/8P/w//D/8P/w//D/8P/y//L/8v/y
//D/8P/w//D/8P/w//D/8P/u/+7/7v/u//D/8P/w//D/8v/y//L/8v/y//L/8v/y//L/
8v/y//L/8v/y//L/8v/y//L/8v/y//L/8v/y//L/8v/y//L/8v/y//L/8v/y//L/8v/y
//L/8v/y//L/8v/y//L/8v/y//L/8v/y//L/8v/y//L/8v/0//T/9P/0//L/8v/y//L/
9P/0//T/9P/2//b/9v/2//X/9v/2//b/+P/6//r/+//6//r/+v/6//z//P/8//z/+v/4
//j/+f/5//n/+v/7//z//P/8//z//P/8//v/+f/4//j/+f/5//f/9//3//f/9v/2//b/
9v/4//f/9//3//b/9f/0//P/8v/x//D/7//v/+//7//v/+//7//v/+//8f/x//L/8//x
//H/8f/x//H/8f/x//D/8P/0//z/CwAfADcAUABuAJkAzgAJAUkBhQG4AdcB4wHZAaQB
SgHZAGYA9/+p/4P/d/93/4L/j/+a/6b/t//J/9v/6v/0//n/+v/7//z/+//8//z//f/9
/////////////////wAAAAAAAAAAAQABAAMAAwADAAQABAAEAAQABAADAAMAAwAEAAQA
BAAEAAUABgAGAAYABgAGAAYABwAHAAUABwAFAAUABwAHAAcABwAIAAgACQAJAAkACgAL
AAsACwALAAwADQANAA0ADgAOAA8ADwAQABAADwAPAA8AEAAQABAAEQASABIAEgASABIA
FAAWABYAFwAXABcAGQAZABkAGgAaABsAHAAcAB0AHQAeACAAIAAgACIAIwAjACMAJQAm
ACYAJwAmACcAKAAoACsALAAtAC4ALwAwADEAMgAzADQANQA2ADgAOQA6ADsAPAA+AD8A
QAA/AEAAQQBCAEUARgBHAEgARwBHAEcASABIAEkASQBJAEwATQBNAE0ASwBLAEsASwBL
AEsASwBLAE4ATwBPAFAATgBNAE0ATABLAEsASwBKAEgARgBGAEMAQgBAAD0AOgA3ADQA
MQAuAC0AKgAmACQAHwAcABkAFgATABAADwALAAoACAAHAAUAAwACAAEAAAD///7//v/+
//v/+//7//v/+//6//r/+v/8//z//P/8//z//P/8//z//P/9//3//f/8//z//P/9//3/
/f/+//7//v///wAAAAAAAAAAAQABAAMAAwAEAAQAAgACAAMAAwADAAMAAwADAAUABQAF
AAUAAwADAAMAAwADAAMAAwADAAMAAQABAAEAAgACAAIAAQABAAEA////////////////
/f/8//z//P/8//z/+//6//z//P/8//z/+v/5//j/+P/4//j/+P/4//j/+P/3//f/+f/5
//j/+P/2//b/9v/2//b/9v/2//b/9f/1//X/9f/3//f/9f/1//b/9v/2//b/9P/0//T/
9P/0//T/9P/0//T/9P/0//T/9P/0//T/9P/0//T/9P/0//L/8v/y//L/8v/y//L/8v/0
//T/9P/0//T/9P/0//T/9P/0//T/9P/0//T/9P/0//T/9P/0//T/9P/0//T/9P/2//b/
9v/2//T/9P/0//T/9P/0//T/9P/0//T/9P/0//T/9P/0//T/9P/0//T/9P/0//T/9P/0
//T/9P/0//T/9P/0//T/9P/y//L/8v/y//T/9P/0//T/9P/0//T/9P/y//L/8v/y//L/
8v/y//L/8v/y//L/8v/y//L/8v/y//L/8v/y//L/8v/y//L/8v/0//T/9P/0//T/9P/0
//T/9P/0//T/9P/y//L/8v/y//L/8v/y//L/8v/y//L/8v/y//L/8v/y//L/8v/y//L/
8v/y//L/8v/y//L/8v/y//T/9P/0//T/9P/0//T/9P/y//L/8v/y//T/9P/0//T/9P/0
//T/9P/0//T/9P/0//T/9P/0//T/9P/0//T/9P/y//L/8v/y//L/8v/y//L/9P/0//T/
9P/0//T/9P/0//T/9P/0//T/8v/z//T/9P/0//T/9v/2//n/+v/6//r/+v/6//r/+v/4
//j/9v/2//f/9//3//j/+f/6//r/+v/6//r/+v/5//f/9P/0//X/9f/z//P/8//z//T/
9P/0//T/9P/z//P/8//y//H/8P/v/+7/7f/s/+v/6//r/+v/6//r/+v/6//r/+v/6//s
/+3/7f/t/+3/7f/t/+3/7f/s/+z/7v/0////EQAnAEAAYACJAL4A+QA3AXUBqgHJAdcB
0QGiAUoB3QBsAPv/q/+H/3v/ef+E/4//mP+m/7f/yf/b/+r/8P/z//T/9f/2//f/+P/4
//n/+f/5//n/+f/5//n/+f/6//r/+v/6//v/+//7//v/+//8//z//P/8//z//f/9//3/
/v/+//7//v///wAAAAAAAAAAAAAAAAEAAQD//wEA/////wEAAQABAAEAAgACAAMAAwAD
AAQABQAFAAUABQAGAAcABwAHAAgACAAJAAkACgAKAAsACwALAAwADAAMAA0ADgAOAA4A
DgAOAA==
         </WaveFormData>
      </LeadData>
      <LeadData>
         <LeadByteCountTotal>10000</LeadByteCountTotal>
         <LeadTimeOffset>0</LeadTimeOffset>
         <LeadSampleCountTotal>5000</LeadSampleCountTotal>
         <LeadAmplitudeUnitsPerBit>4.88</LeadAmplitudeUnitsPerBit>
         <LeadAmplitudeUnits>��V</LeadAmplitudeUnits>
         <LeadHighLimit>2147483647</LeadHighLimit>
         <LeadLowLimit>268435456</LeadLowLimit>
         <LeadID>V5</LeadID>
         <LeadOffsetFirstSample>0</LeadOffsetFirstSample>
         <FirstSampleBaseline>0</FirstSampleBaseline>
         <LeadSampleSize>2</LeadSampleSize>
         <LeadOff>FALSE</LeadOff>
         <BaselineSway>FALSE</BaselineSway>
         <ExcessiveACNoise>FALSE</ExcessiveACNoise>
         <MuscleNoise>FALSE</MuscleNoise>
         <LeadDataCRC32>2996226850</LeadDataCRC32>
         <WaveFormData>
6P/o/+j/6P/o/+j/6P/o/+j/6P/o/+j/6P/o/+j/6P/o/+j/6P/o/+b/5v/m/+b/6P/o
/+j/6P/o/+j/6P/o/+j/6P/o/+j/6P/o/+j/6P/o/+j/6P/o/+j/6P/o/+j/6P/o/+j/
6P/o/+j/6P/o/+j/6P/o/+j/6P/o/+j/6P/o/+j/6P/o/+j/6P/o/+j/6P/o/+j/6P/o
/+j/6P/o/+j/6P/o/+j/6P/o/+j/6P/o/+j/6P/o/+j/6P/o/+j/6P/o/+j/6P/o/+j/
6P/o/+j/6P/o/+j/6P/o/+j/6P/o/+j/6P/o/+r/6v/q/+r/6v/q/+r/6v/o/+j/6P/o
/+j/6P/o/+j/6P/o/+j/6P/o/+j/6P/o/+r/6v/q/+r/6v/q/+r/6v/o/+j/6P/o/+r/
6v/q/+r/6v/q/+r/6v/q/+n/6f/q/+r/6v/p/+n/6f/p/+n/6v/r/+v/6//r/+z/7P/u
/+7/7v/u/+7/7//v/+//7//v/+3/7f/t/+3/8P/x//H/8//0//T/8//z//H/8f/v/+3/
7f/u/+7/7v/t/+3/7//v/+//7//v/+//7//u/+7/7f/q/+n/6P/n/+b/5f/k/+P/4//j
/+P/4//j/+P/4//k/+T/5P/l/+X/5f/l/+X/5f/l/+L/3//d/9//5//1/wUAGgA2AFwA
jgDFAAUBSQGGAbYB1wHeAb4BbAEBAZAAKADd/73/s/+u/67/tP+3/7j/v//L/9n/5P/q
/+3/7P/u/+//7//v//D/8P/w//D/8P/w//D/8P/v/+//7//v/+//8P/w//D/8P/w//D/
8v/y//L/8v/y//L/8v/z//P/9f/1//X/9f/1//X/9f/1//b/9v/2//f/9//3//f/9//3
//f/9//3//j/+P/4//j/+P/5//n/+f/5//n/+v/6//r/+//9//3//f/9//7//v/+//7/
//8AAAAAAAAAAAAAAQABAAIAAgACAAIAAgADAAMABQAGAAYABgAHAAcACAAIAAgACQAJ
AAsADAAMAAwADQANAA8ADwAPABAAEQASABMAEwAUABQAFwAYABkAGgAcAB0AHgAfACEA
IgAkACUAJgApACkAKgAsAC4ALwAwADAAMQAzADQANQA2ADgAOQA6ADwAPQA+AD8AQABB
AEEAQgBCAEIAQgBDAEMARABEAEUARgBGAEYARgBGAEYARwBHAEYARQBEAEMAQgBCAEEA
PgA8ADoAOAA1ADIALwAsACkAJgAiAB8AHAAYABQAEgAPAAwACQAGAAUAAwABAP/////9
//v/+f/6//j/+P/3//T/8//z//P/9P/z//P/9P/0//P/8v/x//H/8f/y//L/8v/y//L/
8v/y//L/8v/y//P/8//z//T/9P/0//T/9f/1//b/9v/2//b/9//3//f/9//4//j/+P/4
//n/+f/5//n/+v/6//r/+P/4//j/+P/6//r/+f/5//n/+f/6//r/+P/4//j/+P/4//j/
+P/4//n/+f/5//j/+P/4//j/+P/1//X/9f/1//X/9P/0//T/9P/0//P/8//z//P/8//y
//T/8//z//P/8//z//L/8v/y//L/8v/y//L/8v/y//L/8v/y//L/8v/y//L/8v/y//D/
7//v/+7/8P/w//D/7v/u/+7/7v/u/+7/7v/u/+7/7v/u/+7/7v/u/+7/7v/u/+z/7P/s
/+z/7v/u/+7/7v/u/+7/7v/u//D/8P/w//D/7v/u/+7/7v/u/+7/7v/u/+7/7v/u/+7/
7v/u/+7/7v/u/+7/7v/u/+z/7P/s/+z/7P/s/+z/7P/s/+z/7P/s/+7/7v/u/+7/7v/u
/+7/7v/s/+z/7P/s/+7/7v/u/+7/7P/s/+z/7P/s/+z/7P/s/+z/7P/s/+z/7P/s/+z/
7P/s/+z/7P/s/+z/7P/s/+z/7P/s/+z/7P/q/+r/6v/q/+r/6v/q/+r/6v/q/+r/6v/s
/+z/7P/s/+z/7P/s/+z/7P/s/+z/7P/s/+z/7P/s/+z/7P/s/+z/7P/s/+z/7P/s/+z/
7P/s/+r/6v/q/+r/6v/q/+r/6v/q/+r/6v/q/+r/6v/q/+r/6P/o/+j/6P/o/+j/6P/o
/+r/6v/q/+r/6v/q/+r/6v/o/+j/6P/o/+j/6P/o/+j/6v/q/+r/6v/q/+r/6v/q/+j/
6P/o/+j/6P/n/+f/6P/o/+j/5//n/+n/6f/p/+r/6//r/+v/6//q/+r/7P/s/+r/6v/q
/+v/6//r/+v/6//r/+v/6//r/+z/7f/t/+//8P/w/+//7//v/+//7f/r/+n/6v/q/+r/
6//r/+3/7f/t/+3/7f/t/+v/6v/q/+n/5v/l/+T/4//i/+H/4P/f/9//3//f/9//4f/h
/+H/4v/g/+D/4f/h/+H/4f/h/+H/3//e/93/2f/Z/+H/7f/9/xIAKgBMAHoAsQDvADMB
dAGqAdEB5AHUAZABJwG4AEoA8f/B/7H/qv+o/6z/r/+y/7n/wf/N/9r/4v/n/+b/5v/n
/+f/5//o/+j/6P/o/+j/6P/o/+j/5//n/+f/5//n/+j/6P/o/+r/6v/q/+z/7P/s/+z/
7P/s/+z/7f/t/+v/6//r/+v/7f/t/+3/7f/u/+7/7v/v/+3/7f/t/+3/7f/t/+3/7f/u
/+7/7v/u//D/8f/x//H/8f/x//L/8v/y//P/9f/1//P/8//0//T/9v/2//f/+P/4//j/
+P/4//f/9//4//j/+P/4//j/+f/7//3//v/+//7//////wAA/v/+//////8DAAQABAAE
AAUABQAHAAcABwAIAAkACgALAAsADAAMAA0ADgAPABAAEgATABQAFQAXABgAGgAbABoA
HQAdAB4AIAAiACMAJAAnACkALAAuAC0ALgAwADEAMAAyADMANAA1ADYANwA3ADgAOAA4
ADgAOwA7ADwAPAA9AD4APgA+AD4APgA+AD8APQA8ADsAOgA3ADYANgA1ADIAMAAuACwA
JwAkACEAHgAdABoAFgATAA4ACgAGAAQAAQD+//v/+P/1//P/8f/v/+//7f/r/+n/6P/m
/+b/5f/k/+P/4//j/+T/4//j/+T/5v/l/+T/4//l/+X/5v/m/+T/5P/k/+T/4v/i/+L/
4v/j/+P/4//k/+b/5v/m/+f/5//o/+j/6P/m/+f/5//n/+n/6v/q/+r/6v/r/+v/6//p
/+r/6v/q/+j/6P/o/+j/6P/o/+f/5//n/+f/6P/o/+r/6v/q/+r/6v/q/+r/6v/p/+n/
6f/o/+b/5v/m/+b/4//j/+P/4//l/+T/5P/k/+b/5v/l/+X/4//j/+P/4v/g/9//3//f
/9//3//e/97/4P/g/+D/4P/g/+D/4P/g/+L/4v/i/+L/4P/g/+D/4P/g/9//3//e/+D/
3v/g/+D/3v/e/97/3v/c/9z/3P/c/9z/3P/c/9z/3v/e/97/3v/c/9z/3P/c/9z/3P/c
/9z/3P/c/9z/3P/e/97/3v/e/97/3v/e/97/3v/e/97/3v/e/97/3v/e/97/3v/e/97/
3v/e/97/3v/e/97/3v/e/97/3v/e/97/3P/c/9z/3P/c/9z/3P/c/9z/3P/c/9z/3P/c
/9z/3P/c/9z/3P/c/97/3v/e/97/3v/e/97/3v/g/+D/4P/g/97/3v/e/97/3v/e/97/
3v/g/+D/4P/g/+D/4P/g/+D/3v/e/97/3v/g/+D/4P/g/+D/4P/g/+D/4P/g/+D/4P/g
/+D/4P/g/+D/4P/g/+D/4v/i/+L/4v/i/+L/4v/i/+L/4v/i/+L/4P/g/+D/4P/i/+L/
4v/i/+L/4v/i/+L/5P/k/+T/5P/i/+L/4v/i/+T/5P/k/+T/4v/i/+L/4v/i/+L/4v/i
/+T/5P/k/+T/5P/k/+T/5P/k/+T/5P/k/+T/5P/j/+P/5v/m/+b/5f/l/+X/5f/l/+b/
5//n/+f/5//o/+j/6v/q/+r/6v/q/+3/7f/t/+3/7f/r/+v/6//r/+z/7f/t/+3/7v/u
/+3/7f/t/+3/6//r/+v/7P/s/+7/7f/t/+//7//v/+//7//x/+//7v/u/+v/6v/p/+j/
5//m/+X/5P/j/+P/4//j/+P/4//j/+P/5P/k/+T/5f/l/+X/5f/l/+f/5f/i/+H/3//f
/+P/7////xAAJABCAGwAoQDdAB8BYgGiAdMB8AH2AdABewEKAZIAJQDZ/7X/qv+m/6j/
rf+y/7n/wf/N/9j/5P/r/+7/8P/v/+//8f/w//D/8P/w//D/8P/w//D/8f/x//H/8f/x
//L/8v/y//L/8v/y//T/9P/0//T/9P/2//b/9//3//X/9f/1//X/9//3//f/9//4//j/
+P/5//n/+f/5//n/+f/5//n/+f/6//r/+v/6//z//f/9//3//f/9//7//v/8//3/////
//////8AAAAAAgACAAMABAAEAAQABAAEAAMAAwAEAAQABgAGAAYABwAJAAsADAAMAAwA
DQANAA4ADgAOAA8ADwARABIAEgASABMAEwAVABUAFwAYABkAGgAbABsAHAAcAB0AHgAf
ACAAIgAjACQAJQAnACgAKgArACwALwAvADAAMgA0ADUANgA4ADkAOwA8AD0APgBAAEEA
QgBEAEUARgBJAEoASwBLAEoASgBKAEoATABNAE8AUABPAFAAUABQAFAAUABQAFEAUQBQ
AE8ATgBLAEoASgBJAEYARABCAEAAPwA8ADkANgAzADAALAApACQAIAAcABoAFwAUABEA
DgANAAsACQAHAAMAAQD///3/+v/4//j/9//2//X/9f/1//b/9f/1//b/9P/z//L/8f/x
//H/8v/y//L/8v/y//L/8v/y//L/8v/z//P/8//0//b/9v/2//f/9f/2//b/9v/2//f/
9//3//f/+P/4//j/+v/7//v/+//7//z//P/8//r/+v/6//r//P/8//v/+//7//v//P/8
//z//P/8//z/+v/6//r/+v/5//n/+f/4//r/+v/6//r/+f/5//n/+f/5//j/+P/4//j/
+P/3//f/9//3//f/9v/2//X/9f/1//f/9//2//b/9P/0//T/9P/y//L/8v/y//L/8v/y
//L/9P/0//T/9P/0//P/8//y//L/8P/w//L/8v/y//L/8v/y//L/8v/y//L/8v/y//L/
8v/y//L/8v/w//D/8P/w//D/8P/w//D/8P/w//D/8P/w//D/8P/w//D/8P/w//D/8P/w
//D/8P/w//D/8P/w//D/8P/w//D/8P/w//D/8P/w//D/8P/w//D/8P/w//D/8P/w//D/
8P/y//L/8v/y//D/8P/w//D/8P/w//D/8P/w//D/8P/w//D/8P/w//D/7v/u/+7/7v/u
/+7/7v/u/+7/7v/u/+7/8P/w//D/8P/u/+7/7v/u//D/8P/w//D/8P/w//D/8P/y//L/
8v/y//D/8P/w//D/8P/w//D/8P/w//D/8P/w//D/8P/w//D/8P/w//D/8P/w//D/8P/w
//L/8v/y//L/8P/w//D/8P/w//D/8P/w//D/8P/w//D/8P/w//D/8P/w//D/8P/w//D/
8P/w//D/8P/w//D/8P/w//D/8P/w//D/8P/w//D/8P/w//D/8P/w//D/8P/w//D/8P/w
//D/8P/w//D/8P/w//D/8P/w//D/8P/w//D/8P/w//D/8P/w//D/8P/w//D/8P/w//D/
8P/w//D/8P/y//L/8v/y//D/8P/v/+//8P/w//D/7//v/+//7//v//L/8//z//P/8f/y
//L/9P/0//T/9P/0//f/9//3//f/9//1//X/9f/1//b/9//3//f/+P/4//f/+f/5//n/
9//1//X/9v/2//T/8//z//X/9f/1//X/9f/3//X/9P/0//P/8v/x//D/7f/s/+v/6v/r
/+v/6//r/+v/6//r/+v/7P/s/+z/7f/r/+v/6//r/+v/6//q/+f/4//j/+X/7//7/wwA
IgA8AGIAlQDPABEBVAGUAckB6gH2AdwBjwEiAbAAPwDn/7v/sP+q/6z/s/+4/73/xf/P
/9z/6P/v//D/8v/x//H/8//0//T/9P/0//L/8v/y//L/8//z//P/8//z//T/9P/0//T/
9P/0//b/9v/2//b/9v/2//b/9//3//X/9f/1//X/9//3//f/9//4//j/+P/5//n/+f/5
//n/+f/5//n/+f/6//r/+v/6//r/+//7//v//f/9//7//v/8//3//////wEAAQACAAIA
AgACAAMABAAEAAQABAAEAAUABQAGAAYABgAGAAYABwAFAAcACAAIAAgACQAJAAoACgAK
AAsACwANAA4ADgAOAA8ADwARABEAEQASABMAFAAXABcAGAAYABcAGAAZABoAHgAfACAA
IQAjACQAJgAnACYAKQApACoALAAuAC8AMAA0ADUANwA4ADkAOgA8AD0APgBAAEEAQgBB
AEIAQwBDAEYARgBGAEYARwBHAEgASABJAEoASgBKAEoASgBKAEsASwBKAEkASABJAEgA
SABHAEYARABCAEAAPQA6ADcANAAzADAALAApACQAIAAcABoAGQAWABMAEAANAAsACQAH
AAUAAwABAP///v/8//z/+//6//n/+f/5//b/9f/1//b/9v/1//T/8//x//H/8v/y//T/
9P/0//T/9P/0//T/9P/z//P/8//0//T/9P/0//X/9//4//j/+P/4//n/+f/5//f/+P/4
//j/+v/7//v/+//5//r/+v/6//r/+v/6//r//P/8//v/+//7//v//P/8//z//P/8//z/
+v/6//r/+v/7//v/+//6//r/+v/6//r/+f/5//n/+f/5//j/+P/4//j/+P/3//f/9//3
//f/9v/2//X/9f/1//X/9f/0//T/9P/0//T/9P/0//T/9P/0//T/9P/0//T/9P/0//T/
9P/0//P/8//y//L/8v/y//L/8v/y//L/8v/y//L/8v/y//L/8v/y//L/8v/y//L/8v/y
//L/8v/y//L/8v/y//L/8v/y//L/8v/y//L/8v/y//D/8P/w//D/8v/y//L/8v/y//L/
8v/y//L/8v/y//L/8v/y//L/8v/y//L/8v/y//L/8v/y//L/8v/y//L/8v/y//L/8v/y
//L/8v/y//L/8v/y//L/8v/y//L/8v/y//D/8P/w//D/8P/w//D/8P/w//D/8P/w//D/
8P/w//D/8v/y//L/8v/w//D/8P/w//D/8P/w//D/8v/y//L/8v/y//L/8v/y//D/8P/w
//D/8v/y//L/8v/w//D/8P/w//D/8P/w//D/8P/w//D/8P/w//D/8P/w//L/8v/y//L/
8v/y//L/8v/w//D/8P/w//D/8P/w//D/8P/w//D/8P/w//D/8P/w//D/8P/w//D/8v/y
//L/8v/y//L/8v/y//D/8P/w//D/8v/y//L/8v/y//L/8v/y//D/8P/w//D/8P/w//D/
8P/y//L/8v/y//L/8v/y//L/8P/w//D/8P/y//L/8v/y//L/8v/y//L/8v/y//L/8v/y
//L/8v/y//L/8f/x//L/8P/w/+//7//x//H/8f/y//P/8//z//P/9v/2//j/+P/2//b/
9v/3//X/9f/1//X/9f/1//X/9f/2//f/9//5//r/+v/5//n/+f/5//f/9f/1//b/9v/2
//P/8//1//X/9f/1//X/9f/1//T/9P/z//D/7//u/+3/7P/r/+r/6f/r/+v/6//r/+v/
6//r/+z/7P/s/+3/7f/r/+v/6//r/+n/6P/l/+P/5f/v//3/DwAmAEIAbACeANkAHQFh
AZwBygHnAe4BxgFuAQEBkgAmAN3/v/+1/7D/tP+6/7v/wP/L/9f/4//s//D/8f/y//L/
8//z//H/8v/y//L/8v/y//L/8v/y//P/8//z//P/8//0//T/9P/0//T/9P/2//b/9v/2
//b/9v/2//f/9//3//f/9//3//f/9//3//f/9v/2//b/9//3//f/9//3//f/9//3//f/
+P/4//j/+P/6//v/+//7//v/+//8//z/+v/7//3//f/9//3//v/+/wAAAAABAAIAAgAC
AAIAAgABAAEAAgACAAIAAgACAAMAAwAFAAYABgAIAAkACQAKAAkACAAIAAcACAAIAAcA
BgAJAAkACwALAA4AEAASABQAFQAVABYAFgAXABgAGQAaABsAGwAbABsAHQAeACAAIQAk
ACcAJwAoACoALAAtAC4AMAAxADMANAA1ADYAOAA5ADgAOgA7ADwAPwBAAEEAQQBAAEAA
QABAAEEAQQBCAEIARQBGAEYARgBGAEYARgBHAEcARgBFAEQAQwBCAEIAQQA8ADoAOAA2
ADIALgAqACYAIwAgABwAGQAYABQAEAAOAAsACAAFAAIA/f/7//n/9//1//P/8f/v/+//
7v/v/+//7P/r/+v/6//q/+n/6f/q/+j/5//m/+X/5f/l/+b/5v/o/+j/6P/o/+j/6P/o
/+j/6f/p/+n/6v/o/+j/6P/p/+n/6v/q/+r/6v/r/+v/6//r/+z/7P/s/+z/7f/t/+3/
7f/u/+7/7v/s/+z/7P/s/+z/7P/r/+v/6//r/+z/7P/q/+r/6v/q/+z/7P/s/+z/6//r
/+v/6v/q/+r/6v/q/+n/6f/p/+n/6f/o/+j/6P/o/+j/5//n/+f/5//n/+b/5v/l/+X/
5f/l/+X/5P/k/+b/5v/m/+b/5P/k/+T/5P/k/+T/5P/k/+T/5P/k/+T/5v/l/+X/5P/k
/+T/5P/k/+L/4v/i/+L/4v/i/+L/4v/i/+L/4v/i/+D/4P/g/+D/4P/g/+D/4P/h/+L/
4//k/+L/4v/i/+L/4v/i/+L/4v/h/+D/3//e/+D/4P/g/+D/4v/i/+L/4v/i/+L/4v/i
/+D/4P/g/+D/3v/e/97/3v/e/97/3v/e/97/3v/e/97/3v/e/97/3v/e/97/3v/e/97/
3v/e/97/4P/g/+D/4P/d/9z/2//a/9z/3P/c/9z/3v/e/97/3v/g/+D/4P/g/97/3v/e
/97/3P/c/9z/3P/e/97/3v/e/9z/3P/c/9z/3P/c/9z/3P/e/97/3v/e/97/3v/e/97/
3P/c/9z/3P/c/9z/3P/c/97/3v/e/97/3v/e/97/3v/g/+D/4P/g/9//3v/d/9z/3P/c
/9z/3P/c/9z/3P/c/9z/3P/c/9z/3v/e/97/3v/c/9z/3P/c/97/3v/e/97/4P/g/+D/
4P/g/+D/4P/g/97/3v/e/97/3P/c/9z/3P/c/9z/3P/c/9z/3P/c/9z/3v/e/97/3v/d
/93/3v/e/9z/2//b/9v/2//b/9z/3f/f/9//3//g/+D/4v/i/+L/4P/g/+H/4f/h/+H/
4f/f/93/3f/d/97/3//f/+H/4v/k/+P/4//j/+P/4f/f/9//4P/g/+D/3//e/9//3v/d
/9v/2//b/9n/2//c/9z/3P/d/9z/2//a/9n/2P/X/9f/1//X/9f/1//V/9X/1v/W/9b/
1//X/9f/1f/V/9X/1//W/9f/0//T/9f/3f/p//j/CgAmAEoAeQCzAPUAOAF6AbMB2gHs
AdgBkwEqAbQAQQDl/7H/oP+c/5z/o/+k/6f/q/+1/8L/zP/X/9z/3P/b/9v/3f/e/97/
3v/e/9z/3P/c/9z/3//f/9//3//f/+D/4P/g/97/3v/e/+D/4v/i/+L/4v/k/+T/5f/l
/+X/5f/l/+X/5P/j/+L/4f/k/+T/5P/l/+f/5//n/+f/5f/l/+X/5f/k/+T/5P/k/+b/
5//n/+f/5v/l/+X/5P/m/+f/6f/p/+n/6f/q/+r/6v/q/+v/7P/s/+z/7P/s/+//7//w
//D/8v/y//L/8//x//P/9P/0//T/9f/1//b/+P/4//n/+f/9//7//v/+//3//f//////
AQACAAMABAAFAAUABgAGAAcACAAJAAoADgAPABAAEQATABQAFgAXABoAHQAdAB4AIAAi
ACMAJAAmACcAKQAqACsALAAuAC8AMQA0ADYAOAA3ADgAOQA5ADwAPAA8ADwAPwA/AEAA
QABBAEIAQgBCAEAAQABAAEEAQgBCAEIAQgBAAD4APQA7ADkAOAA3ADYAMwAwAC0AKgAm
ACIAHQAZABQAEAAMAAoABwAEAAEA/v/7//n/9//1//H/7//t/+v/6v/o/+j/5//l/+P/
4v/h/+H/4f/i/+T/5P/j/+L/4f/f/9//4P/g/+D/4P/g/+D/4v/i/+L/4v/l/+X/5f/m
/+T/5P/k/+X/5f/m/+b/5v/o/+n/6f/p/+n/6v/q/+r/6P/p/+n/6f/q/+z/7f/u/+7/
7v/u/+7/7v/u/+3/7f/r/+v/7P/s/+z/7P/s/+z/7v/u/+7/7v/t/+3/7f/s/+z/7P/s
/+z/6//r/+v/6//r/+r/6v/q/+r/6v/p/+n/6f/p/+n/6P/q/+n/6f/p/+n/6f/o/+j/
5v/m/+b/5v/o/+j/6P/o/+j/6P/o/+j/5v/m/+b/5v/m/+X/5f/k/+b/5v/m/+b/5v/m
/+b/5v/o/+j/6P/o/+b/5v/m/+b/5P/k/+T/5P/m/+b/5v/m/+b/5v/m/+b/5v/m/+b/
5v/m/+b/5v/m/+b/5v/m/+b/5v/m/+b/5v/m/+b/5v/m/+T/5P/k/+T/5v/m/+b/5v/o
/+j/6P/o/+j/6P/o/+j/6P/o/+j/6P/o/+j/6P/o/+j/6P/o/+j/6P/o/+j/6P/o/+j/
6P/o/+j/6P/o/+j/6P/o/+j/6P/m/+b/5v/m/+j/6P/o/+j/6v/q/+r/6v/q/+r/6v/q
/+r/6v/q/+r/6P/o/+j/6P/m/+b/5v/m/+j/6P/o/+j/6v/q/+r/6v/q/+r/6v/q/+r/
6v/q/+r/6v/q/+r/6v/q/+r/6v/q/+r/6v/q/+r/6v/q/+r/6v/q/+r/6v/q/+j/6P/o
/+j/6v/q/+r/6v/s/+z/7P/s/+r/6v/q/+r/6v/q/+r/6v/s/+z/7P/s/+r/6v/p/+n/
7P/s/+z/6//t/+3/7f/t/+z/7f/t/+3/7//w//D/8v/y//L/8v/y//P/8//z//P/8//x
//H/8f/v//D/8f/x//P/9P/0//P/9f/1//X/8//x//H/8v/y//L/8f/x//P/8//z//P/
8//z//H/8P/w//H/8P/v/+7/6//q/+n/6P/n/+f/5//n/+f/5//n/+f/6P/o/+j/6f/r
/+v/6//r/+v/6f/o/+f/4//j/+f/8f8BABQALABKAHYAqwDpACsBbgGsAdsB9gH4AcoB
bQH4AIIAFwDP/7H/qP+m/6j/r/+y/7n/xf/R/97/6P/v//L/8v/x//H/8f/w//D/8P/w
//L/8v/y//L/8f/x//H/8f/z//T/9P/0//T/9P/0//b/9v/2//b/9v/2//b/9//3//f/
9//3//f/9//3//f/9//6//r/+v/7//n/+f/5//n/+f/5//n/+f/6//r/+v/6//r/+//7
//v/+//7//z//P/6//v//f/9//3//f/+//7//v/+////AAAAAAAAAAAAAAMAAwAEAAQA
BAAEAAQABQAFAAcACAAIAAgACQAJAAoACgAKAAsACwANAA4ADgAOAA8ADwARABEAEQAS
ABMAFAAVABUAFgAWABkAGgAbABwAHgAfACAAIQAjACQAJgAnACYAKQApACoALgAwADEA
MgAyADMANQA2ADkAOgA8AD0APAA+AD8AQAA/AEAAQQBBAEQARABEAEQARQBFAEYARgBF
AEYARgBGAEgASABIAEkASQBIAEcARgBFAEQARABDAD4APAA6ADgANwA0ADEALgArACgA
JAAhAB4AGgAWABQADwAMAAkABgADAAEA///9//v/+f/3//X/9P/y//L/8f/w/+//7//v
/+z/6//r/+z/7v/t/+z/6//r/+v/7P/s/+z/7P/s/+z/7P/s/+z/7P/t/+3/7f/u/+7/
7v/u/+//7//w//D/8P/w//H/8f/x//H/8v/y//L/8v/z//P/8//z//T/9P/0//T/9P/0
//T/8v/y//H/8f/z//P/9P/0//L/8v/y//L/8v/y//L/8v/x//H/8f/w//D/8P/w//D/
7//v/+//7//v/+7/7v/u/+7/7v/t/+3/6//r/+v/6v/q/+n/6f/p/+v/6//q/+r/6v/q
/+r/6v/q/+r/6v/q/+j/6P/o/+j/6P/o/+j/6P/o/+f/5//m/+j/6P/o/+j/5v/m/+b/
5v/m/+b/5v/m/+b/5v/m/+b/5v/m/+b/5v/m/+b/5v/m/+b/5v/m/+b/5v/m/+b/5v/m
/+b/5v/m/+b/5v/m/+b/5v/m/+b/5v/k/+T/5P/k/+b/5v/m/+b/5P/k/+T/5P/m/+b/
5v/m/+T/5P/k/+T/5P/k/+T/5P/m/+b/5v/m/+T/5P/k/+T/5P/k/+T/5P/k/+T/5P/k
/+T/5P/k/+T/5P/k/+T/5P/i/+L/4v/i/+L/4v/i/+L/5P/k/+T/5P/k/+T/5P/k/+L/
4v/i/+L/4v/i/+L/4v/i/+L/4v/i/+L/4v/i/+L/4v/i/+L/4v/i/+L/4v/i/+L/4v/i
/+L/4v/i/+L/4v/g/+D/4P/g/+D/4P/g/+D/4v/i/+L/4v/i/+L/4v/i/+D/4P/g/+D/
4P/g/+D/4P/g/+D/4P/g/+D/4P/g/+D/4P/g/+D/4P/g/+D/4P/g/+D/4P/g/+D/4P/g
/+D/4P/g/+D/4P/g/+D/4P/g/+D/4P/g/+D/4P/e/97/3v/e/97/3v/e/97/3v/e/97/
3f/d/97/3v/e/9//3//f/9//3//g/+H/4f/f/9//4P/g/+L/4v/i/+L/5P/l/+X/5f/j
/+P/4f/h/+H/4f/i/+P/4f/j/+T/5P/l/+X/5f/l/+P/4f/h/+L/4v/i/+H/4f/j/+P/
4//j/+P/4//h/+D/4P/f/97/3f/a/9n/2P/X/9b/1f/V/9X/1f/V/9X/1f/X/9j/2P/Y
/9f/1//X/9f/1//X/9X/1P/T/8//z//R/9n/5//6/xAALgBYAI0AxwAJAUwBiAG3AdIB
1gGwAVkB6AB2AAsAwf+j/5r/lv+Y/5//ov+p/7X/wf/O/9b/2f/a/9r/2//d/93/3v/e
/97/3v/c/9z/3P/c/9v/2//b/9v/3f/e/97/3v/e/97/3v/g/+D/4P/g/+D/3v/e/9//
3//h/+H/4f/h/+H/4f/h/+H/4v/i/+L/4//h/+H/4f/h/+H/4f/h/+H/4v/i/+L/4v/k
/+X/5f/l/+X/5f/m/+b/5P/l/+f/5//n/+f/6P/o/+j/6P/p/+r/6v/q/+r/6v/t/+3/
7v/s/w==
         </WaveFormData>
      </LeadData>
      <LeadData>
         <LeadByteCountTotal>10000</LeadByteCountTotal>
         <LeadTimeOffset>0</LeadTimeOffset>
         <LeadSampleCountTotal>5000</LeadSampleCountTotal>
         <LeadAmplitudeUnitsPerBit>4.88</LeadAmplitudeUnitsPerBit>
         <LeadAmplitudeUnits>��V</LeadAmplitudeUnits>
         <LeadHighLimit>2147483647</LeadHighLimit>
         <LeadLowLimit>268435456</LeadLowLimit>
         <LeadID>V6</LeadID>
         <LeadOffsetFirstSample>0</LeadOffsetFirstSample>
         <FirstSampleBaseline>0</FirstSampleBaseline>
         <LeadSampleSize>2</LeadSampleSize>
         <LeadOff>FALSE</LeadOff>
         <BaselineSway>FALSE</BaselineSway>
         <ExcessiveACNoise>FALSE</ExcessiveACNoise>
         <MuscleNoise>FALSE</MuscleNoise>
         <LeadDataCRC32>1070166118</LeadDataCRC32>
         <WaveFormData>
9P/0//T/9P/0//T/9P/0//T/9P/0//T/9P/0//T/9P/0//T/9P/0//T/9P/0//T/9P/0
//T/9P/0//T/9P/0//T/9P/0//T/9P/0//T/9P/0//T/9P/0//T/9P/0//T/9P/0//T/
9P/0//T/9P/0//T/9P/0//T/9P/0//T/9P/0//T/9P/0//T/9P/0//T/9P/0//T/9P/0
//T/9P/0//T/9P/0//T/9P/0//T/9P/0//T/9P/0//T/9P/0//T/9P/0//T/9P/0//T/
9P/0//T/9P/0//T/9P/0//T/9P/0//T/9P/0//T/9P/0//T/9P/0//T/9P/0//T/9P/0
//T/9P/0//T/9P/0//T/9P/0//T/9P/0//T/9P/0//T/9P/0//T/9P/2//b/9v/2//T/
9P/0//T/9P/0//T/9P/2//b/9v/2//X/9f/1//X/8//z//P/8//2//b/9v/2//f/9//4
//j/+P/5//n/+f/5//n/+f/5//j/+P/4//j/+v/6//v//f/+//////////3//f/7//v/
/P/8//v/+//7//z//P/+/////////////v/9//z/+//4//f/9//2//X/9P/y//L/8v/y
//L/8v/y//L/8v/y//L/8v/y//L/8v/y//L/8v/w/+7/6v/o/+f/6f/v//r/BgAXADIA
UwB6AKcA2QALATUBUwFkAVcBKQHpAKUAYwA1AB4AEAAFAP3/+f/0//D/7v/w//X/+P/6
//v/+//7//v/+v/6//r/+f/5//n/+f/5//j/+P/4//j/+P/4//j/+P/4//j/+P/4//j/
+P/4//n/+f/5//n/+v/6//r/+//7//v/+//5//n/+f/5//r/+v/6//r//P/8//3//f/8
//z//P/8//z//f/9//3//f/9//3//f/9//3//f/9//7//v/+//7//v//////AAAAAAEA
AQACAAIAAgACAAMAAwADAAMAAwADAAQABAAGAAQABAAEAAUABQAGAAYABgAIAAgACAAJ
AAkACgAKAAwADAAMAA0ADQAMAAwADgAQABEAEQARABEAEwAUABUAFgAWABcAGQAaABsA
HAAdAB4AIAAhACMAJAAlACYAKAAqACsALgAuAC8AMAAzADMANAA2ADcAOAA5ADoAOwA8
AD0APgA+AD4APwA/AEAAQgBDAEMAQwBDAEMAQwBDAEQARABEAEIAQgBBAD4APAA7ADoA
OAA2ADIAMQAuACsAKAAmACMAHwAcABoAFwAUABEADwAMAAsACQAGAAYABAADAAEAAAD+
//7/+//8//z/+//6//j/9//3//f/9//2//b/9v/4//f/9//3//f/9//3//b/9v/2//b/
9v/2//b/9v/2//b/9v/2//b/9v/2//f/9//5//n/+v/6//j/+P/4//n/+f/5//n/+f/5
//r/+v/6//r/+v/7//v/+//7//v/+f/5//r/+v/6//r/+v/6//r/+v/6//r/+v/7//v/
+//7//v/+//6//r/+P/4//j/+P/4//f/9//3//n/+f/5//n/+P/4//j/+P/4//j/+P/4
//j/9//3//f/9//3//f/9//2//b/9v/2//b/9v/2//f/9f/1//X/9f/1//X/9f/1//X/
9f/0//T/9v/0//T/9P/y//L/8v/y//L/8v/y//L/8v/y//L/8v/y//L/8v/y//D/8P/w
//D/8v/y//L/8v/y//L/8v/y//T/9P/0//T/8v/y//L/8v/w//D/8P/w//D/8P/w//D/
8P/w//D/8P/w//D/8P/w/+7/7v/u/+7/7P/s/+z/7P/t/+7/7//w//D/8P/w//D/8P/w
//D/8P/u/+7/7v/u/+7/7v/u/+7/7v/u/+7/7v/u/+7/7v/u/+7/7v/u/+7/7P/s/+z/
7P/u/+7/7v/u/+7/7v/u/+7/7v/u/+7/7v/s/+z/7P/s/+z/7P/s/+z/7P/s/+z/7P/s
/+z/7P/s/+r/6v/q/+r/6v/q/+r/6v/q/+r/6v/q/+z/7P/s/+z/6v/q/+r/6v/q/+r/
6v/q/+j/6P/o/+j/6P/o/+j/6P/o/+j/6P/o/+j/6P/o/+j/6P/o/+j/6P/o/+j/6P/o
/+j/6P/o/+j/6P/o/+j/6P/n/+b/5f/k/+T/5P/k/+T/5f/m/+f/6P/m/+b/5v/m/+T/
5P/k/+T/5P/k/+T/5P/j/+P/4//j/+X/5f/l/+X/5P/k/+T/5P/l/+X/5v/m/+T/5f/l
/+X/5f/l/+X/5f/m/+b/5v/m/+b/5v/n/+n/6P/p/+n/6f/p/+n/5//n/+b/5v/l/+X/
5v/o/+n/7P/r/+v/6//r/+r/6f/o/+f/4//h/+D/3v/f/97/3P/c/9z/3P/c/9z/3P/c
/9z/3P/c/9z/3P/c/9z/3P/c/9z/2v/Y/9b/0v/R/9P/2f/g/+z/+/8SADMAWACFALcA
6QAZAT0BUgFRAS0B7wCpAGUALwAQAAIA9f/p/+H/3v/Y/9T/1v/b/+D/5P/l/+P/4//j
/+L/4P/g/9//3//f/9//3//e/97/4P/g/+D/4P/e/97/3v/e/97/3v/e/97/3v/f/9//
3//f/+D/4P/g/93/3f/d/93/3v/f/+D/4f/i/+L/4v/i/+H/4P/g/9//3v/e/97/3v/e
/9//3//f/9//3//f/9//4f/h/+H/4f/k/+T/5P/k/+L/4//j/+T/5v/n/+f/6P/m/+b/
5v/n/+f/5//n/+f/5f/m/+b/6P/q/+r/6v/r/+v/7P/s/+z/6v/q/+r/6//t/+7/7v/w
//L/8v/z//P/8v/y//T/9v/3//f/9//3//f/+P/5//r//P/9////AAABAAIAAwAEAAQA
BQAHAAgABwAIAAoADAAPABIAEgATABIAFQAVABYAGAAZABoAGwAcAB0AHgAfACIAIgAi
ACMAJQAmACgAKQApACkAKQApACkAKQAqACoAKAAmACYAJQAjACAAHgAcABoAGAAUABMA
DgALAAgABgAFAAEA/v/8//f/9P/x/+//7P/r/+n/5v/m/+T/4//h/+D/3v/e/9v/2P/Y
/9f/1v/W/9X/1f/V/9f/1v/W/9b/2P/X/9f/1//Z/9n/2f/Y/9b/1v/W/9b/1v/W/9b/
1v/W/9b/1v/W/9b/1v/X/9f/1//X/9j/2P/W/9b/1v/X/9n/2f/Z/9n/2f/a/9r/2v/Y
/9j/2f/Z/9f/1//X/9X/1f/W/9b/1v/W/9b/1v/W/9j/2P/Y/9j/2f/Z/9n/2f/Z/9n/
2P/Y/9b/1v/W/9b/1v/V/9X/1f/V/9X/1f/V/9b/1v/W/9b/1P/U/9T/1P/U/9P/0//T
/9H/0f/R/9H/0v/S/9L/0v/S/9L/0v/T/9X/1f/V/9X/1f/V/9X/1f/V/9X/1P/U/9b/
1P/S/9L/1P/U/9T/1P/U/9T/1P/U/9L/0v/S/9L/0v/S/9L/0v/S/9L/0v/S/9L/0v/S
/9L/0v/S/9L/0v/U/9T/1P/U/9T/1P/U/9T/1P/U/9T/1P/U/9T/1P/U/9T/1P/U/9T/
1P/U/9T/1P/U/9T/1P/U/9T/1P/U/9T/1P/U/9T/1P/U/9T/1P/U/9T/1P/U/9T/1v/W
/9b/1v/W/9b/1v/W/9b/1v/W/9b/1v/W/9b/1v/Y/9j/2P/Y/9j/2P/Y/9j/2P/Y/9j/
2P/a/9r/2v/a/9r/2v/a/9r/2v/a/9r/2v/a/9r/2v/a/9r/2v/a/9r/2v/a/9r/2v/a
/9r/2v/a/9z/3P/c/9z/3P/c/9z/3P/c/9z/3P/c/9z/3P/c/9z/3P/c/9z/3P/e/97/
3v/e/97/3v/e/97/4P/g/+D/4P/e/97/3v/e/+D/4P/g/+D/4P/g/+D/4P/e/97/3v/e
/+D/4P/g/+D/4P/g/+D/4P/i/+L/4v/i/+D/4P/g/+D/4v/j/+P/4//l/+X/5f/l/+X/
5v/m/+b/5P/l/+X/5v/m/+b/5//n/+n/6f/p/+n/6//q/+r/6v/q/+r/6v/r/+3/7v/v
/+//7f/t/+3/6//t/+7/7v/t/+//7//w//D/8v/z//P/8//1//T/8//y/+//7P/r/+v/
6P/n/+b/5P/k/+T/5P/k/+b/5v/m/+b/6P/o/+j/6P/o/+j/6P/o/+j/5v/k/+L/3v/d
/93/4//q//T///8UADEAVgB/AK8A4wAXAUEBYgFvAV8BLQHpAJ8AWwAqABIABQD7//H/
7P/q/+b/5v/n/+z/8P/z//P/8//x//L/8v/y//H/8f/x/+//7//u/+7/8P/w//D/8P/w
//D/8P/w//L/8v/y//L/8v/z//P/8//z//T/9P/0//H/8f/x//H/8v/z//T/9f/2//b/
9v/2//b/9v/3//f/9v/2//b/9v/0//X/9f/1//f/9//3//f/9f/1//X/9f/4//j/+P/4
//j/+f/5//r/+v/7//v//P/8//z//P/9//3//f/9//3//f/+//7/AAACAAIAAgADAAUA
BgAGAAYABAAEAAQABQAFAAYABgAIAAgACAAJAAkADAAMAA4AEAARABEAEQARABEAEgAT
ABQAFgAXABkAGgAbABwAHQAeAB4AHwAhACIAJQAmACgAKgApACwALAAtAC4AMQAxADIA
NgA3ADgAOQA6ADsAPAA9AD4APgA+AD8AQQBCAEQARQBFAEUARQBFAEcARwBIAEgARgBE
AEQAQwBAAD4APQA8ADoAOAA0ADMAMAAtACoAKAAlACEAHgAcABcAFAARAA8ADgANAAsA
CAAIAAYABQADAAAA/v/+//v/+P/4//f/9v/2//X/9f/1//f/9v/2//b/9v/1//X/9f/1
//X/9f/0//L/8v/y//L/8v/y//L/8v/0//T/9P/0//X/9v/4//n/+f/5//r/+v/4//j/
+P/5//n/+f/5//n/+//8//z//P/6//r/+//7//v/+//7//n/+//8//z//P/8//z//P/8
//z//P/8//z/+//7//v/+//7//v/+v/6//z//P/8//z//P/7//v/+//7//v/+//7//r/
+v/6//r/+v/6//r/+v/6//n/+f/5//n/+f/5//n/9v/2//b/9v/2//b/9v/3//f/9//3
//f/9//3//f/9//3//f/9v/2//b/9v/2//b/9v/2//b/9v/2//b/9v/2//j/+P/4//j/
+P/4//j/+P/2//b/9v/2//b/9v/2//b/9v/2//b/9v/2//b/9v/2//b/9v/2//b/9v/2
//b/9v/4//j/+P/4//j/+P/4//j/+P/4//j/+P/2//b/9v/2//j/+P/4//j/+P/4//j/
+P/6//r/+v/6//j/+P/4//j/+P/4//j/+P/4//j/+P/4//j/+P/4//j/+P/4//j/+P/4
//j/+P/4//j/+P/4//j/+P/4//j/+P/4//j/+P/4//r/+v/6//r/+P/4//j/+P/4//j/
+P/4//j/+P/4//j/+P/4//j/+P/6//r/+v/6//r/+v/6//r/+v/6//r/+v/6//r/+v/6
//r/+v/6//r/+v/6//r/+v/6//r/+v/6//r/+v/6//r/+v/6//r/+v/6//r/+v/6//r/
+v/6//r/+v/6//r/+v/6//r/+v/6//r/+v/6//r/+v/6//r/+v/6//r/+v/6//r/+v/6
//r/+v/6//r/+v/4//j/+P/4//j/+P/4//j/+P/4//j/+P/6//r/+v/6//j/+P/4//j/
+P/4//j/+P/4//j/+P/4//r/+v/6//r/+P/5//n/+f/5//n/+f/5//n/+v/6//r/+v/7
//v//P/8//z//f/9///////////////+//7//v/8//z//P/9////AAABAAEAAwADAAMA
AQD//wAAAAD//wEAAQACAAIAAgADAAMAAwADAAIAAQAAAP///P/7//v/+v/5//j/9v/2
//b/9v/2//b/9v/2//b/9v/2//b/9v/2//b/9v/2//b/9v/0//D/7v/p/+n/7f/0//z/
BwAaADUAVgB9AKsA3wARAT8BYAFxAWkBPwH9ALUAcQA6AB4AEQAHAP3/+v/2//L/8P/z
//b/+v/9//3//f/9//z//P/8//v/+//7//v/+//6//r/+v/6//r/+v/6//r/+v/6//r/
+v/6//r/+v/7//v/+//5//r/+v/6//v/+//7//v/+//7//v/+//6//r/+v/6//r/+v/7
//v/+v/6//r/+v/6//v/+//7//3//f/9//3//f/9//3//f/+//7//v/+//7//////wAA
AAABAAEAAgACAAIAAgADAAMAAwADAAMAAwAEAAQABgAGAAYABgAHAAUABgAGAAYABgAG
AAYABwAJAAoACgAMAAwADAANAA0ADgAOABAAEgATABMAEwATABMAFAAVABYAFgAXABkA
GgAbABwAHQAeACIAIwAlACYAJwAoACoALAArAC4ALgAvADIANQA1ADYANgA3ADgAOQA8
AD0APgA/AEAAQABAAEEAQQBCAEQARQBFAEUARQBFAEcARwBIAEgASABGAEYARQBEAEIA
QQBAAD4APAA4ADcANgAzADAALgArACcAJAAiAB0AGgAXABUAEgARAA8ADAAMAAoACQAH
AAYABAAEAAEAAAAAAP///v/+//3//f/9//v/+v/6//r/+v/5//n/+f/3//f/9//2//j/
+P/4//j/9v/2//b/9v/2//b/9v/2//b/9v/3//f/+f/5//r/+v/4//j/+P/5//n/+f/5
//n/+f/6//r/+v/6//r/+//7//v/+//7//n/+//8//z//P/8//z//P/8//z//P/8//z/
+//7//v/+//9//3//P/8//z//P/8//z//P/7//v/+//7//v/+//7//r/+v/6//r/+v/6
//r/+v/6//n/+f/5//n/+f/5//n/+v/6//r/+v/4//j/+P/5//n/+f/5//n/+f/5//n/
+f/5//n/+P/4//j/9v/2//j/9v/2//b/9v/2//b/9v/2//b/9v/2//b/9v/2//b/9v/2
//b/9v/2//b/9v/2//b/9v/2//b/9v/2//b/9v/2//j/+P/4//j/9v/2//b/9v/2//b/
9v/2//j/+P/4//j/9v/2//b/9v/4//j/+P/4//b/9v/2//b/9v/2//b/9v/2//b/9v/2
//j/+P/4//j/9v/2//b/9v/2//b/9v/2//b/9v/2//b/9v/2//b/9v/2//b/9v/2//b/
9v/2//b/+P/4//j/+P/2//b/9v/2//b/9v/2//b/+P/4//j/+P/2//b/9v/2//b/9v/2
//b/9v/2//b/9v/2//b/9v/2//b/9v/2//b/9v/2//b/9v/2//b/9v/2//b/9v/2//b/
9v/2//b/9v/2//b/9v/2//b/9v/2//b/9v/2//b/9v/2//b/9v/2//b/9v/2//b/9P/0
//T/9P/2//b/9v/2//T/9P/0//T/9P/0//T/9P/2//b/9v/2//b/9v/2//b/9v/2//b/
9v/2//b/9v/2//b/9v/2//b/9v/2//b/9v/2//b/9v/2//b/9v/2//b/+P/4//j/+P/2
//b/9v/2//b/9v/2//b/9f/1//X/9f/3//f/9//3//j/+P/4//j/+f/5//r/+v/6//v/
+//7//v/+//7//v/+v/6//r/+v/8//z//f////7///////////////3//f/+//7//f/9
//3//v/+/wAAAQABAAEAAQAAAP///v/9//r/+f/5//j/9//2//T/9P/0//T/9P/0//b/
9v/2//b/9v/2//b/9v/2//b/9v/2//T/8v/u/+j/6f/t//X/AAAMAB8APABdAIQAtQDp
ABkBQQFfAWwBWwErAekAowBjADUAIAASAAcA///7//b/9P/0//j/+/8AAAAA/f/9//3/
/f/8//z//P/7//v/+//7//v/+v/6//r/+v/6//r/+v/6//r/+v/6//r/+v/6//r/+//7
//v/+//8//z//P/7//v/+//7//v/+//7//v/+v/6//r/+v/6//r/+//7//r/+v/6//r/
+v/7//v/+//9//3//f/9//v/+//7//v//P/8//z//P/8//3//f/+/wAAAQABAAIAAgAC
AAIAAwADAAMAAwADAAIAAgABAAIABAAEAAQABQAHAAgACAAIAAYABgAGAAcABAAEAAMA
BAAGAAYABwAHAAsADAAPABIAEQARABEAEQARABIAEwAUABMAEwAUABQAFwAYABkAGgAe
AB8AIQAiACUAJgAoACoAKQAsACwALQAuADEAMQAyADYANwA4ADkAOAA5ADoAOwA8ADwA
PAA9ADsAPAA+AD8AQQBBAEEAQQBDAEMARABEAEQAQgBCAEEAPgA8ADsAOgA2ADQAMAAv
ACsAJwAjACAAHQAZABYAFAATABAADQALAAgABwAFAAIA/v/8//v/+f/4//b/9v/z//P/
9P/0//T/9P/z//P/8//x//D/8P/w/+7/7f/t/+3/7f/t/+3/7P/u/+7/7v/u/+7/7v/u
/+7/7v/u/+7/7v/s/+z/7f/t/+3/7f/u/+7/7v/u/+7/7//v/+//7//v/+//8P/w//D/
8P/w//H/8f/x//H/8f/v/+3/7v/u/+7/7v/u/+7/7v/s/+z/7P/s/+//7//v/+//8f/x
//D/8P/w//D/8P/w/+7/7f/t/+3/6//r/+v/6//q/+r/6v/q/+z/7P/s/+z/7P/r/+v/
6//p/+n/6f/p/+r/6v/q/+r/6v/q/+r/6//p/+n/6f/p/+v/6//r/+v/6//r/+r/6v/q
/+z/6v/q/+j/6P/o/+j/6P/o/+j/6P/o/+j/6P/o/+b/5v/m/+b/6P/o/+j/6P/q/+r/
6v/q/+r/6v/q/+r/6P/o/+j/6P/n/+b/5f/k/+X/5v/n/+j/6f/q/+v/7P/s/+z/7P/s
/+r/6v/q/+r/6P/o/+j/6P/o/+j/6P/o/+j/6P/o/+j/6v/q/+r/6v/q/+r/6v/q/+r/
6v/q/+r/6P/o/+j/6P/n/+b/5f/k/+b/5v/m/+b/6P/o/+j/6P/q/+r/6v/q/+j/6P/o
/+j/6P/o/+j/6P/o/+j/6P/o/+j/6P/o/+j/6P/o/+j/6P/o/+j/6P/o/+j/6P/o/+j/
5v/m/+b/5v/o/+j/6P/o/+j/6P/o/+j/6v/q/+r/6v/s/+z/7P/s/+v/6v/p/+j/5v/m
/+b/5v/m/+b/5v/m/+b/5v/m/+b/6P/o/+j/6P/m/+b/5v/m/+j/6P/o/+j/6v/q/+r/
6v/o/+j/6P/o/+j/6P/o/+j/6P/o/+j/6P/m/+b/5v/m/+T/5P/k/+T/5v/m/+b/5v/o
/+j/6P/p/+j/5//m/+X/5//n/+f/6P/m/+b/5v/n/+n/6v/q/+r/6f/p/+n/6f/r/+v/
6//q/+n/6P/n/+b/5v/n/+n/6v/t/+3/7f/t/+3/6//r/+z/7P/r/+v/6//p/+j/6f/p
/+v/6//r/+r/6v/q/+r/6P/n/+f/5v/l/+b/5P/k/+T/5v/m/+b/5v/k/+T/5P/k/+P/
4v/h/+D/4v/i/+L/4v/i/+D/3P/Z/9v/3//i/+r/8/8CABsAPABjAJMAxwD7ACkBUAFn
AWMBPQH9ALMAawAyABAAAQD3/+//6v/m/97/3P/b/97/4v/p/+n/6f/n/+j/6P/o/+f/
5//n/+X/5f/k/+T/5P/k/+T/5P/m/+b/5v/m/+T/5P/k/+T/5v/n/+f/5//p/+r/6v/q
/+n/6f/p/+n/5//n/+f/5//o/+j/6P/o/+r/6v/r/+v/6v/q/+r/6v/p/+n/6P/n/+n/
6f/p/+n/5//n/+f/5//q/+r/6v/q/+r/6//r/+z/6v/r/+v/7P/s/+z/7P/t/+3/7f/t
/+3/7v/w//H/9P/0//T/9P/1//X/9v/2//b/9v/2//b/9//4//r/+//+//z//P/9//3/
/v/+/wAAAgABAAEAAQABAAMABAAFAAYACAAJAAsADAANAA4ADwAQABQAFQAXABgAGwAc
AB4AIAAfACIAIgAjACQAJwAnACgAKwAtAC8AMQAyADMANAA1ADYANgA2ADcAOQA6ADwA
PQA9AD0APQA9AD0APQA+AD4AQAA+AD4APQA7ADgANgA0ADMAMgAvAC8ALAApACYAJAAf
ABsAGAAWABMAEAANAAsABgAFAAMAAAD+//z/+//5//j/9v/2//P/8v/y//H/8P/v/+3/
7P/r/+v/6v/q/+r/7P/r/+v/6//p/+n/6f/o/+r/6v/q/+r/7P/s/+z/7P/s/+z/7P/s
/+r/6v/r/+v/6//r/+z/7P/t/+7/7//x//D/7//u/+3/7f/u/+7/7v/v//D/8v/z//P/
8//z//H/8f/y//L/8v/w//D/8P/w//D/8P/w//D/8f/x//H/8f/x//H/8P/w//L/8v/y
//L/8v/x//H/8f/v/+//7//v//D/8P/w//D/8P/w//D/8P/w/+//7//v/+//7//v/+//
7v/u/+7/7v/v//D/8f/z//H/8f/x//H/7//v/+//7//t/+3/7P/s/+7/7v/s/+7/8P/w
//D/8P/w//D/8P/w//D/8P/w//D/7v/u/+7/7v/w//D/8P/w//D/8P/w//D/8P/w//D/
8P/u/+7/7v/u/+7/7v/u/+7/8P/w//D/8P/u/+7/7v/u/+7/7v/u/+7/8P/w//D/8P/w
//D/8P/w/+7/7v/u/+7/7//w//H/8v/w//D/8P/w//D/8P/w//D/8P/w//D/8P/w//D/
8P/w//D/8P/w//D/8v/y//L/8v/x//D/7//u/+//8P/x//L/8v/y//L/8v/y//L/8v/y
//L/8v/y//L/8P/w//D/8P/w//D/8P/w//D/8P/w//D/8v/y//L/8v/y//L/8v/y//L/
8v/y//L/8v/y//L/8v/y//L/8v/y//L/8v/y//L/8v/y//L/8v/w//D/8P/w//L/8v/y
//L/8v/y//L/8v/0//T/9P/0//L/8v/y//L/8P/w//D/8P/y//L/8v/y//L/8v/y//L/
8v/z//P/8//1//X/9f/1//X/9v/2//b/9v/3//f/+P/4//j/+f/5//n/+f/5//n/+f/4
//j/+P/2//b/9v/3//n/+v/7//v//f/9//3/+//7//z//P/7//3//f/+//7//v//////
//////7//f/8//v/+P/3//f/9v/1//T/8v/w//D/8P/w//D/8P/w//D/8v/y//L/8v/0
//T/9P/0//T/8v/w/+7/6P/n/+n/7f/y//z/CwAgAD8AYgCLALsA7QAhAUsBZgFxAV0B
KQHhAJkAVwAsABYACQD///f/9P/w/+z/7v/x//T/+P/7//v/+f/3//j/+P/2//X/9f/1
//f/9//2//b/9P/0//T/9P/2//b/9v/2//b/9v/2//b/9v/3//f/9//1//b/9v/2//f/
9//3//f/9//3//f/9//4//j/+P/4//j/+P/5//n/+P/4//j/+P/4//n/+f/5//f/9//3
//f/+f/5//n/+f/6//r/+v/6//r/+//7//z/+v/7//v//P/8//z//P/9//3//f/9//3/
//8AAAAAAgAAAAAAAAABAAEAAgACAAIAAgACAAIAAwADAAQABAAGAAYABgAHAAcACAAI
AAoADAALAAsACwALAA8AEAARABIAEgATABUAFgAVABYAFwAYABoAGwAdAB4AIQAiACQA
JgAlACgAKAApACoALQAtAC4AMAAxADIAMwAyADMANAA1ADcAOAA5ADsAOQA6ADwAPQA9
AD0APQA9AD8APwBAAEAAQAA+AD4APQA8ADoAOQA4ADUAMgAtACsAKgAnACQAIgAfABsA
GAAWABUAEgAPAA0ACAAHAAUAAgAAAP7//f/7//r/+P/4//X/9P/0//P/8v/w/+//7//v
/+//7v/u/+7/7v/t/+3/7f/t/+3/7f/s/+z/7P/s/+z/7P/s/+z/7P/s/+z/7P/s/+z/
7P/t/+3/7f/t/+7/7v/u/+7/7v/v/+//7//v/+//7//w//D/8P/w//D/8f/x//H/8f/x
/+//7f/u/+7/7v/w//D/8P/w//D/8P/w//D/8f/x//H/8f/x//H/8P/w//D/8P/w//D/
8P/v/+//7//v/+//7//v/+7/7v/u/+7/7P/s/+z/7P/s/+v/6//r/+3/7f/t/+3/7P/s
/+z/7P/q/+r/6v/r/+v/6//r/+v/6//r/+v/6//r/+v/6v/q/+z/7P/q/+r/6v/q/+r/
6v/q/+r/6v/q/+j/6P/o/+j/6v/q/+r/6v/q/+r/6v/q/+r/6v/q/+r/6v/q/+r/6v/q
/+r/6v/q/+j/6P/o/+j/6P/o/+j/6P/q/+r/6v/q/+r/6v/q/+r/6v/q/+r/6v/o/+j/
6P/o/+j/6P/o/+j/6P/o/+j/6P/q/+r/6v/q/+r/6v/q/+r/6v/q/+r/6v/o/+j/6P/o
/+j/6P/o/+j/6P/o/+j/6P/m/+b/5v/m/+j/6P/o/+j/6P/o/+j/6P/m/+b/5v/m/+b/
5v/m/+b/6P/o/+j/6P/m/+b/5v/m/+b/5v/m/+b/5v/m/+b/5v/m/+b/5v/m/+b/5v/m
/+b/6P/o/+j/6P/m/+b/5v/m/+b/5v/m/+b/5v/m/+b/5v/m/+b/5v/m/+b/5v/m/+b/
5v/m/+b/5v/m/+b/5v/m/+b/5v/m/+b/5v/m/+b/5v/k/+T/5P/k/+T/5P/k/+T/5v/m
/+b/5v/k/+T/5P/k/+T/5P/k/+T/5P/k/+T/5P/k/+T/5P/k/+L/4v/i/+L/5P/k/+T/
5P/k/+T/5f/l/+P/4//j/+P/4//j/+T/5P/k/+T/5f/l/+b/5v/m/+f/5//n/+f/5//l
/+X/5P/k/+b/5v/m/+b/5//p/+r/6//r/+v/6//r/+f/5//o/+j/5//n/+f/6P/o/+r/
6//r/+v/6//q/+n/6P/n/+T/4//j/+L/4f/g/9z/3P/c/9z/3P/c/9z/3P/c/9z/3P/c
/9z/3P/c/9z/3v/e/9z/2v/W/9L/0f/R/9P/2v/i/+//BAAhAEQAawCZAM0A/QAlAUIB
TQE9AQsByQCDAEMAFgAAAPP/5//h/9z/2P/W/9j/2//e/+L/4f/h/+H/4f/g/+D/4P/f
/9//3//f/9//3v/e/97/3v/e/97/3v/e/97/3v/e/97/3v/e/97/3//f/9//3f/e/97/
3v/f/9//3//f/9//3//f/9//4P/g/+D/4P/e/97/3//f/97/3v/e/97/3v/f/9//3//f
/9//3//f/+H/4f/h/+H/4P/g/+D/4P/i/+P/4//k/+L/4//j/+T/5P/k/+T/5f/n/+f/
5//l/w==
         </WaveFormData>
      </LeadData>
   </Waveform>
</RestingECG>
