# Supplementary material for: Detection of Left Atrial Enlargement Using a Convolutional Neural Network-Enabled Electrocardiogram
Source: Front Cardiovasc Med. 2020 Dec 17;7:609976. doi: 10.3389/fcvm.2020.609976 (PMC7773668; doi:10.3389/fcvm.2020.609976)
Supplement: Supplementary file 1 [file Data_Sheet_1.ZIP › hyp/1802010270_8318_00000022.XML]

<?xml version="1.0" encoding="Windows-1252"?>
<!DOCTYPE RestingECG SYSTEM "restecg.dtd">
<RestingECG>
   <PatientDemographics>
      <PatientID>1802010270</PatientID>
      <PatientAge>77</PatientAge>
      <AgeUnits>Years</AgeUnits>
      <Gender>Female</Gender>
      <PatientLastName>zhangyinv</PatientLastName>
   </PatientDemographics>
   <TestDemographics>
      <DataType>Resting</DataType>
      <Site>1</Site>
      <AcquisitionDevice>MAC55</AcquisitionDevice>
      <Status>Unconfirmed</Status>
      <Priority>Normal</Priority>
      <AcquisitionTime>09:10:43</AcquisitionTime>
      <AcquisitionDate>07-15-2015</AcquisitionDate>
      <CartNumber>1</CartNumber>
      <AcquisitionSoftwareVersion>009C</AcquisitionSoftwareVersion>
      <XMLSourceVersion>MAC5000 v1.0</XMLSourceVersion>
   </TestDemographics>
   <RestingECGMeasurements>
      <VentricularRate>73</VentricularRate>
      <AtrialRate>73</AtrialRate>
      <PRInterval>182</PRInterval>
      <QRSDuration>74</QRSDuration>
      <QTInterval>396</QTInterval>
      <QTCorrected>436</QTCorrected>
      <PAxis>46</PAxis>
      <RAxis>-14</RAxis>
      <TAxis>41</TAxis>
      <QRSCount>12</QRSCount>
      <QOnset>227</QOnset>
      <QOffset>264</QOffset>
      <POnset>136</POnset>
      <POffset>188</POffset>
      <TOffset>425</TOffset>
      <ECGSampleBase>500</ECGSampleBase>
      <ECGSampleExponent>0</ECGSampleExponent>
   </RestingECGMeasurements>
   <Diagnosis>
      <Modality>Resting</Modality>
         <StatementCount>2</StatementCount>
         <LabelText>12SL ��ϳ���</LabelText>
      <DiagnosisStatement>
         <StmtFlag>ENDSLINE</StmtFlag>
         <StmtText>�������</StmtText>
      </DiagnosisStatement>
      <DiagnosisStatement>
         <StmtFlag>ENDSLINE</StmtFlag>
         <StmtText>���� ECG</StmtText>
      </DiagnosisStatement>
   </Diagnosis>
   <Waveform>
      <WaveformType>Rhythm</WaveformType>
      <WaveformStartTime>0</WaveformStartTime>
      <NumberofLeads>8</NumberofLeads>
      <SampleType>CONTINUOUS_SAMPLES</SampleType>
      <SampleBase>500</SampleBase>
      <SampleExponent>0</SampleExponent>
      <HighPassFilter>16</HighPassFilter>
      <LowPassFilter>150</LowPassFilter>
      <ACFilter>NONE</ACFilter>
      <LeadData>
         <LeadByteCountTotal>10000</LeadByteCountTotal>
         <LeadTimeOffset>0</LeadTimeOffset>
         <LeadSampleCountTotal>5000</LeadSampleCountTotal>
         <LeadAmplitudeUnitsPerBit>4.88</LeadAmplitudeUnitsPerBit>
         <LeadAmplitudeUnits>��V</LeadAmplitudeUnits>
         <LeadHighLimit>2147483647</LeadHighLimit>
         <LeadLowLimit>268435456</LeadLowLimit>
         <LeadID>I</LeadID>
         <LeadOffsetFirstSample>0</LeadOffsetFirstSample>
         <FirstSampleBaseline>0</FirstSampleBaseline>
         <LeadSampleSize>2</LeadSampleSize>
         <LeadOff>FALSE</LeadOff>
         <BaselineSway>FALSE</BaselineSway>
         <ExcessiveACNoise>FALSE</ExcessiveACNoise>
         <MuscleNoise>FALSE</MuscleNoise>
         <LeadDataCRC32>4057810988</LeadDataCRC32>
         <WaveFormData>
+P/4//j/+P/4//j/+P/4//r/+v/6//r/+P/4//j/+P/6//r/+v/6//n/+P/3//b/9//4
//n/+v/6//r/+v/6//z//P/8//z/+//6//n/+P/4//j/+P/4//b/9v/2//b/+P/4//j/
+P/6//r/+v/6//r/+v/6//r/+v/6//r/+v/8//z//P/9//v/+v/3//X/+P/8//3//v/9
//z//f/6//z//v/+//7///8BAAQABAADAAIAAAD///////////3//f///////f/9//7/
AAAAAAAAAAD+//7//v/4//f/9//4//f/9v/2//X/9f/0//P/8f/w/+//7v/v/+//8P/x
//P/8//z//L/8v/y//L/8v/0//X/9f/z//L/8f/w/+//8f/y//L/8v/1//P/+f/4/+//
5//l/+f/6f/x//j/AAARAB4AKgA8AE8AYgB1AIYAiQCDAHwAaABJADQALAAiAA4AAQAD
AAoADgALAAUAAgAAAP3///8AAP3/+v/5//j/+f/4//j/+P/1//T/8v/x//P/8//z//P/
8f/w//D/8P/z//X/9v/5//n/+f/5//n/9v/3//b/9P/1//b/9//4//n/+f/5//n/9//2
//X/9v/2//X/9f/1//f/+P/5//r/+//7//v/+f/2//b/9f/1//b/9//5//r//P/7//v/
/P/9//3///////v/+v/5//j/+P/4//r//P//////AAABAAEAAQABAAQAAgABAAAAAAAE
AAUABwALAAsACgAKAAsACwAMAA0ADgATABQAFQAXABUAFQAYABgAGAAaABoAGgAYABgA
FwAXABgAGQAaABsAFwAUABIADgALAAsACgAHAAgABwAFAAQABAAEAAQAAwAFAAQAAwAD
AP///f/7//r/+v/7//z//f/7//r/+v/6//v/+//6//r/+v/6//r/+v/4//j/+P/4//v/
+//8//3/+//7//v/+//7//v/+//7//3/+//7//v/+v/6//r/+f/4//j/+f/4//j/+f/5
//r/+P/4//j/+P/2//f/9//5//b/9v/2//b/+P/5//n/+f/3//f/9//4//n/+//8//3/
/P/6//n/+f/5//j/+P/4//n/+v/7//3//P/7//r/+P/6//r/+v/6//r/+f/5//r/+v/6
//r/+//7//v/+//6//v/+//6//r/+v/8//7/+//6//r/+//7//v/+//9//3/+//7//v/
+//3//f/9//3//j/+P/5//r/+v/6//z//P/6//v/+P/6//r/+v/6//z//P/8//z//f//
/wEAAgD9//v/+v/8////AAABAAIAAgD+//z//P/9//7/AAADAAYABgAFAAQAAQD///7/
/f/7//n/+f/7/wAAAQAEAAgABwAEAAEA/v/+//7//v/4//r/+//7//v/9//2//b/9f/y
//H/8P/w//L/9P/2//f/9P/z//T/8//z//L/8v/y//P/9P/1//f/9//1//X/9f/z//P/
8//0//L/8v/z//P/9f/0//P/8//v/+3/8f/3/wAACgAZACgAOgBSAGUAcACBAI4AjQCB
AHIAYABFACoAGgAOAAIA8//t//b/AAD///3/AAD+//n/+f/8//j/9v/2//b/9f/0//T/
9P/2//b/9f/1//j/+f/6//v/+f/4//j/+P/3//f/9v/3//j/+f/6//v/+f/7//v/+v/3
//b/9f/0//b/9//4//n/+v/6//r//P/8//v/+//7//v/+v/5//j/+//7//v/+f/7//z/
/P/9//v/+//8//z//v/9//3//v/+//3//v/9//7//v/+//7///8AAAMABgADAAEAAAD/
/wEAAQABAAQABgAHAAgACgALAAsADAAPAA8ADgAOAA8AEwAUABUAFgAWABYAFgAXABcA
FwAaABoAGwAeAB8AIAAdABwAGgAZABsAGwAbABsAGAAWABUAEgARABEAEAANAAwACQAF
AAIAAgACAAIAAQABAAAA//////7//f/8//z//P/9//7////9//z//P/8//v/+//6//r/
+v/6//r/+v/6//r/+v/6//z/+//7//v/+//7//v/+//6//n/+P/3//j/9//4//n/+v/6
//r/+f/5//r//P/8//v/+//6//r/+P/4//j/+P/5//v//P////v/+v/5//j/+P/5//n/
+f/6//v//P/+//z//f/9//3/+//6//r/+//8//z//f/+//z//P/8//3//f/9//3//P/7
//r/+f/4//n/+f/6//z//P/8//z//f/7//v/+//6//n/+f/4//j/+v/8//7/+//6//r/
+//7//r/+f/6//n//P/9//7////8//v/+v/5//v/+v/6//r/+P/2//j/+f/6//v//P/7
//r/+f/4//v//f///wAA/f/7//r//P/9//7///8AAAIAAAAAAAIAAAAAAAEAAwAIAAgA
BwAGAAMAAQAAAP/////9//3///8BAP////8AAAIAAgACAAIAAgACAAIA/P/6//n/9//1
//T/9P/1//X/9v/1//T/9P/y//L/8v/x//P/8//1//X/9f/0//T/9P/y//L/8v/z//P/
8f/x//H/8v/z//T/9v/0//T/9f/1//X/7v/p/+v/7f/t/+//9/8AAAwAFwAkADYATABh
AHQAgwCMAIsAgQBuAFgAQQAyACYAFgAIAAEAAwAIAAYAAQD///7//P///////P/5//b/
9f/0//T/9P/1//b/9P/0//P/8//3//f/9//3//n/+P/4//j/+P/5//n/+//2//X/9P/z
//P/9f/1//T/9v/2//b/9v/3//f/9//3//j/+P/4//r/+v/5//n/+f/4//j/+P/4//v/
+//7//n/+f/6//r/+//6//n/+f/4//j/9//3//j/+v/7//7////9//z/+//6//j/+P/6
//z//////wAAAQD///////8CAAMAAwADAAQABwAHAAgACwALAAoACgALAA4AEAASABQA
FAAUABQAFQAVABUAGAAYABcAGAAXABYAGAAYABcAFwAVABUAFQAVABQAEgARAA4ADwAP
AA4ACwALAAkABgAEAAIAAgACAAEAAwACAAEAAQD///3/+//6//n/+f/5//n/9//2//b/
9v/4//n/+f/6//z//P/8//z/+//6//n/+P/6//n/+f/5//n/+f/5//n/+f/5//n/+f/5
//f/9//3//b/9v/2//X/8//0//b/9v/3//f/9v/2//b/9v/2//b/9v/3//f/+f/4//j/
+P/4//r/+//7//v/+f/5//n/+v/6//v/+//7//r/+P/3//f/+f/4//j/+P/5//r/+//9
//3//f/9//z/+//6//n/+P/6//n/+f/6//r/+v/6//v/+f/5//n/+P/6//v/+//8//r/
+v/6//X/9f/2//j/+f/5//n/+//7//r/+f/4//f/9v/3//j/+f/5//j/+P/4//r/+P/6
//j/+P/4//j/9v/2//b/9v/4//v//v8AAP3/+//6//z//v/+//7//v8AAP7//v8AAAAA
AAABAAMABQAEAAIAAAD/////AAABAAEA/////wEA///9//3//v/9//z/+//6//v//v8B
AP7//P/7//n/9//0//T/9f/1//b/9f/0//T/8f/w/+//7f/u/+//8v/z//P/8v/y//L/
8v/y//L/8//x/+//7//v//H/8f/x//L/8P/w//H/8f/x//D/8//v/+n/6//t/+//8v/8
/wkAGAAqADwATwBiAHMAggCJAIcAfABqAFMAPgAuACQAFgAJAAUACAAOAA0AAQD6/wAA
///7//r/9v/0//T/9P/2//b/9//4//b/9v/1//X/9v/1//T/8//z//L/8v/y//T/9f/1
//f/9f/1//X/9f/3//n/+f/4//f/9v/1//T/9//3//f/9//0//T/9P/2//j/9//3//f/
+P/4//j/+P/4//f/9v/z//b/+P/5//v/+f/5//r/+v/6//n/+f/6//v/+//9//3/+//6
//n/+P/6//r//P/+//7//f/9//3/////////AgADAAMAAwAEAAMAAwAEAAcACgAKAAsA
DQAOAA4ADgAOABIAEgASABMAEwATABYAFgAXABoAGwAcABoAGgAZABkAGQAZABkAGQAY
ABYAFQASABEAEQAQAA0ADQALAAgABgAEAAQABAADAAEAAAD//////v/9//z//P/8//3/
/v////3//P/8//z//P/7//n/+P/6//r/+v/6//j/+P/4//j/+//7//z//f/8//v/+v/5
//n/+f/5//n/+f/3//f/9//3//b/9f/z//b/+P/7//z/+f/5//j/+P/6//r/+v/6//n/
+f/4//n/+P/4//j/+P/2//f/9//3//n/+f/5//r//P/9//3//f/6//j/9//3//n/+P/4
//j/+v/6//r/+//7//v/+//6//z//P/8//z/+v/5//n/+v/6//r/+v/7//3//f/9//z/
+//7//r/+v/4//r//P/5//r/+v/7//v/+//7//3//f/7//v/+//7//n/+f/5//n/9//0
//b//P/+//7//v/+//z//P/8//z//P/9//7//v/8//v/+//+//7//v/+//7/AAD+//7/
AAACAAIAAwAFAAYABgAFAAQAAAD///////8BAP////8BAAEA/////wAAAgACAAIAAgAA
AAAAAAD6//j/9//1//P/9f/2//j/+f/4//f/9v/2//T/9P/0//P/8//z//X/9f/1//T/
9P/0//b/9v/2//f/9//1//X/9f/1//X/9f/2//b/9v/3//f/8//w/+//7f/r/+n/6//v
//b/AgAPABwALABAAFUAaAB7AI4AlwCNAH4AbgBZADwAJAAWAA4ABQD7//j//P/9//v/
/v/8//v//f8AAPz/+v/6//r/+P/2//X/9P/2//b/9f/1//f/9//3//f/9f/0//T/9P/1
//f/+P/7//j/9//2//X/9v/5//r/+v/5//j/9//2//n/+f/5//n/+P/4//j/+v/4//f/
9//3//b/9v/2//b/+P/5//r/+f/5//r/+v/7//v/+//8//z/+//5//j/+P/8//3/AAAB
AP7//v/+//7/AAAAAAIABAACAAEAAQABAAMAAwADAAYABgAFAAQABAAHAAcACAALAAwA
DAANAA8AEQASABMAFAAWABYAFgAXABcAFwAaABoAGAAaABoAGgAbABwAHAAdABsAGwAb
ABsAGgAYABcAFAASABEADwALAA0ACwAIAAYABAAEAAQAAwAFAAQAAwADAAEA///9//z/
+//7//v/+//9//z//P/8//v/+//6//r/+P/4//j/+P/5//r/+//8//r/+f/5//n/+f/5
//n/+f/3//f/9//3//n/9//3//f/+P/4//j/9//3//j/+v/6//n/+f/4//j/+v/6//r/
+v/4//n/+f/7//j/+P/4//j/+f/7//z//f/8//v/+v/6//j/+f/5//n//P/8//3////9
//z//P/8//r/+v/6//v/+//7//v/+v/6//r/+v/6//r/+f/5//r/+v/6//r/+//7//v/
+//6//f/9//2//b/+P/6//z/+f/3//b/9v/1//f/9//5//n/+f/5//n/+f/5//v//f//
//z/+v/5//j/9v/2//j/+P/6//r/+v/6//r/+v/6//r/+v/6//j/+f/6//r/+v/5//n/
/P/7//r/+f/4//v/+v/7//7/AAAAAAEAAwAGAAYABQAEAAIAAQABAAEA///7//n/+f/7
//v//f8AAAAAAAAAAAAA/P/8//z/9v/1//X/9P/z//P/9P/2//f/9P/z//L/8v/y//L/
8v/x//H/8f/z//P/9f/0//T/9P/y//L/8v/z//P/8f/x//H/7//v/+//8P/x//L/9P/1
//P/8P/x/+//6//n/+X/6f/2/wYAEQAgADYATABbAGoAeQCEAIsAhwB2AF4ARwA0ACgA
HgAQAAUABQAIAAYA/f/7//r/+P/9/////P/4//b/9v/2//P/8v/y//L/8//0//T/9f/1
//P/8f/v//L/8v/z//T/9P/1//X/9//3//f/9//3//T/9f/0//L/9P/2//j/+v/6//n/
+P/3//j/+P/4//r/+f/3//b/9f/0//T/9P/0//b/9//4//f/9//4//j/+f/7//v//P/8
//n/9//2//b/9//3//n/+f/6//z//v8AAP3//P/9//7//v/9//3//f////////8CAAMA
AwADAAQABQAFAAYACQAKAAoACwANAA8AEAARABIAEgASABIAEwATABMAFgAWABgAGgAa
ABoAGQAYABYAFQAXABcAFwAXABQAEgARAA4ADgAPAA8ADQALAAkABgAEAAAAAAAAAP//
AQAAAP////8AAP///v/+//v/+//7//v/+//6//r/+v/9//3//P/8//7//v/+//7/+//6
//n/+P/4//f/9//3//f/9//3//f/+f/5//n/+f/3//X/9f/1//f/+P/5//n/+P/4//n/
+P/5//n/+P/4//b/9v/2//b/+P/5//n/+//4//j/+P/4//j/+f/5//n/+//7//v//P/7
//v/+v/5//v/+v/6//v//f/8//z//P/7//r/+f/5//v/+//7//r/+v/6//r/+v/6//n/
+f/6//r/+v/6//v/+v/5//j/9v/2//f/9//4//j/+v/8//n/+P/4//n/+f/7//v//f/9
//r/+f/4//f/+P/5//r/+//9//r/9P/2//j/+v/6//r/+v/8//z//P/8//z//f/+//7/
+v/5//n//P/9//7///8AAAAA/v/+/wAA/v/+////AQACAAIAAQAAAP////8AAAEA///9
//3///8BAP////8AAAAAAAAAAAAA/v/+//7/+P/3//f/9v/1//L/8v/z//P/8//z//P/
9P/0//T/9P/z//H/8f/z//P/8f/w//D/8P/y//L/8v/z//P/8f/x//H/8f/x//H/8v/0
//T/9f/1//H/7v/v/+3/6//n/+v/8/8CABAAGQAkADgATABdAHAAgQCKAIkAewBoAFQA
QQAwACQAGAAQAAkAAwAEAAgABQABAAAA/v/7/////P/4//b/9v/2//X/9P/0//T/9P/0
//P/8//2//f/+P/5//f/9v/2//b/9f/1//T/9f/z//P/8//z//b/+f/6//r/+f/4//f/
9v/3//f/9//3//b/9v/2//j/9v/1//X/9f/5//r/+//8//z/+//6//f/9f/2//b/9//4
//n/+//8//r/+f/5//r/+f/5//v/+//8//z//P/8//z//P/+/wAAAAD/////////////
//8CAAMAAwADAAQAAwADAAQABwALAAwADgARABIAEgASABIAFgAWABYAFwAVABUAGAAY
ABgAGgAaABoAHAAcABsAGwAYABcAFgAVABMAEgASABAAEQARABAADQALAAkABgAEAAAA
AAAAAP//AQAAAP/////+//3//P/8//z//f/+/////f/8//z//P/8//v/+f/4//r/+v/6
//r/+v/6//r/+v/4//f/9//3//j/+f/6//v/+f/5//n/+f/7//n/+f/5//j/+P/4//f/
9//4//r/+v/5//n/+P/4//f/9v/1//T/9v/3//f/+f/2//b/9v/2//b/9//3//f/+f/5
//n/+v/4//n/+f/5//r/+v/7//3//P/6//n/+P/4//j/+P/5//v/+//7//r/+v/6//r/
+v/4//f/9//4//n/+v/7//3//P/7//r/+P/5//n/+P/4//b/+P/6//f/+P/4//n/+f/5
//n/+//7//v/+//7//v/9//3//f/9//9//7/+//6//n/+P/7//z//f/+//v/+//7//r/
+v/5//n//P/+//7//v/+/////P/7//z//v/+////AQAEAAQAAwACAAEAAQACAAMAAgD/
//7////9//v/+//8////AAABAAIAAgACAAIA/P/6//n/9//1//b/9v/3//f/9P/z//L/
8v/w//D/8P/v//L/8//2//f/9f/0//T/9P/y//L/8v/z//P/8f/x//H/8//z//P/9P/0
//T/9f/1//H/8v/x/+//7f/v/+v/6//2/wQAEQAiADYASABbAHIAgwCKAJEAiwB8AGoA
UQAwABgAEAAIAPX/6//y//j/9//9//7/+v/5//n/9v/3//b/9//4//X/9P/0//T/9P/0
//P/8//2//f/+P/5//b/9P/z//L/9f/3//j/+//5//n/+f/5//b/9//2//T/9f/2//f/
+P/3//f/9//3//b/9v/2//j/+v/5//n/+f/4//j/+P/4//v/+//7//n/+P/4//f/9//4
//n/+//8//z/+//7//z/+//7//3//f/6//r/+v/6//z//P/+/wAAAgABAAEAAQADAAMA
AwAGAAQAAwACAAIABAAFAAcACwAMAAwADQAPABEAEgATABQAFgAWABYAFwAXABcAGgAa
ABgAGgAaABoAHAAcABsAGwAbABsAGwAbABcAFAASAA4ADQANAAwACQAJAAcABAACAAEA
AgADAAMAAQAAAP/////+//3//P/8//v/+//7//v/+f/4//j/+P/5//n/+P/4//j/+P/4
//j/+v/6//r/+v/6//n/+f/5//f/9//3//f/9//3//f/9//5//f/9//3//b/9v/2//X/
9//4//r/+v/5//n/+P/4//j/+P/4//j/9v/3//f/+f/4//j/+P/4//j/+f/5//n/+//7
//v//P/7//v/+v/5//n/+P/4//n/+//6//r/+v/6//r/+v/7//v/+//7//r/+P/4//j/
+P/5//n/+v/8//r/+v/6//v/+f/5//n/+P/5//n/+P/4//b/+P/6//f/+P/4//n/+f/5
//n/+//7//n/+f/5//n/+f/5//n/+f/5//j/+P/4//j/9v/3//j/+f/6//j/+P/4//j/
9v/3//j/+P/4//f/9//6//j/+P/4//j//P/6//r//P/8//z//f///wQABAADAAIAAAD/
//////8BAP////8BAP///f/9//7//v/+//7//v/+//7//v/4//X/9f/0//P/9P/0//X/
9f/y//H/8P/w//L/8v/y//H/8f/x//P/8//z//L/8v/y//L/8v/y//P/8//x//H/8f/v
/+//7//w//D/8P/x//H/8f/w/+//6//r/+v/6f/t//r/CAAVACYAOABKAFkAbAB7AIYA
iQCBAHIAYABFAC4AJAAcAAwA/f/9/wQABAD//wEAAAD4//P/9//+//z/+v/6//r/+P/2
//X/9P/y//L/8f/x//X/9f/1//X/9f/0//T/9P/0//X/9f/3//P/8//z//P/9f/3//f/
9v/1//T/8//y//T/9f/2//f/+P/4//j/+v/5//f/9v/1//b/9v/2//b/9//3//f/9f/1
//b/9v/3//r/+//9//7//f/7//r/+v/5//n/+//7//3//v///wAA/f/8//3//v8AAP//
//////7//f/8//7/////////AAACAAMABQAJAAkACAAIAAkACwAMAA0ADgASABIAEgAT
ABUAFQAYABgAGgAcABwAHAAaABoAGQAZABgAFwAWABUAEwASABIAEAAPAA8ADgALAAoA
BwADAAAAAQACAAMAAwABAAAA//////7//f/8//z/+//7//v/+//7//r/+v/6//z//f/9
//7//P/8//z//P/8//z//P/8//r/+f/5//n/+v/7//z//f/6//n/+P/3//r/+f/6//v/
+v/6//r/+f/5//r//P/8//v/+//6//r/+v/6//r/+v/6//v/+//9//v//P/9//7//P/9
//3//f/8//v/+v/6//z//f/9//3//v/+////AQAAAP7//f/8//3//v///wEAAQABAAEA
AAD+//7//v/+//z/+//7//z//v/+//7////+//3//P/6//z//f/9//7//P/+/wAA/f/8
//z//f/9//v/+//9//3////////////8//v/+v/5//v/+v/6//r/+v/6//z//P/+//7/
/P/8//z//P/9//7///8AAP////////7//f/9//7/AgAAAAAAAAAAAAIAAAAAAAIAAAAA
AAEAAwAIAAgABwAGAAYABQAFAAUABQADAAMABQADAAEAAQACAAIAAgACAAIAAAAAAAAA
+v/6//v/+//7//r/+v/7//v/+P/3//b/9v/2//b/9v/1//X/9f/3//f/9//2//b/9v/2
//b/9v/3//X/8//z//P/9f/1//X/9v/2//b/9//3//X/9P/z//H/7f/r/+v/7//6/wgA
EwAiADYARgBZAGwAfQCIAJEAiQB0AGAASwA6ACwAIAAUAAkABQAKABIADwADAAAAAgAD
AAEA/v/6//j/+P/4//n/+P/4//j/+P/4//f/9//3//f/9//3//n/+P/4//j/+P/5//n/
+//3//f/9//3//f/+f/5//j/+f/6//v//P/8//v/+v/5//n/+v/7//7//P/7//v/+//8
//z//P/8//v/+//7//n/+v/8//3////9//3//v/+//z/+//7//z//f/9///////+//7/
/v/+////AAADAAYABAADAAMAAwABAAEAAQAEAAUABQAFAAYABwAHAAgACwAOAA4ADwAR
ABMAFAAVABYAFgAWABYAFwAXABcAGgAaABoAHAAcABwAHgAeAB0AHQAbABsAGwAbABYA
FAATABAAEgATABMAEQAQAA0ACQAGAAYABgAGAAUABwAGAAUABQAEAAMAAgACAAAA///+
//3//v/+////AAABAAEAAAAAAP///v/9//z//f/+////AAD///3//P/7//3//f/9//3/
/f/9//3//f/9//v/+//7//z//P/8//v//f/+/wAAAAD+//3/+//6//z//P/8//z//P/9
//3////8//z//P/8//z//f/9//3/+//7//v//P/+/////////////v/+/////v/8//v/
+v/7//z//f////7//f/8//r//P/+/wAAAgD///3//P/8//3//v///wEA/////////v/7
//v/+v/6//v//v8BAP///P/8//3//f/7//v//f/9//3//f/9//3//P/9//7///////7/
+v/8//z//P/8//z//v/+//7//v8BAAMABQAGAAMAAQAAAAIAAAAAAAAAAAADAAIAAwAG
AAQABAAFAAcACQAIAAYABAAEAAMAAwADAAQAAwAEAAcABQADAAMABAAEAAQABAAEAAIA
AgACAPz/+f/5//j/9//3//j/+v/7//r/+f/4//j/9v/2//b/9f/1//X/9//3//n/+P/4
//j/+P/4//j/+f/3//X/9f/1//f/9//3//j/9f/0//T/8//1//b/8//z/+3/6f/p//P/
AAAOABkAKAA+AFYAbwB8AIcAmACZAIkAfABqAE0ALgAeABgADAD///v/AAAEAP////8E
AAYAAQD7//T/9f/2//n//P/9//z//P/8//v/+v/4//f/+f/5//n/+f/6//r/+//8//v/
+//6//v/+f/5//n/+f/7//3//f/8//7//v/+//7//f/9//3//f/8//z//P/+//7//f/9
//3//P/8//z//P/+////AAD///7//v/9//3//////wAAAAAAAP////8AAAMAAwAFAAUA
BgAGAAYABgAFAAQABQAGAAYABQAFAAUABwAHAAcACgALAAsACwAMAA8ADwAQABMAEgAS
ABMAFQAaABwAHgAgACAAHgAcABsAHAAdACEAIgAhACIAIQAgACAAIAAfAB8AHwAfAB8A
HwAdABwAHAAaABYAFQATAA8AEAAPAA0ADAALAAwADQANAAsACAAFAAMAAgABAAAAAAAA
AAEAAgADAAUABAAEAAQABAADAAEAAAAAAAAAAAAAAAAAAAAAAAAAAAD/////////////
/////wAAAQACAAMA///7//n/9//5//r/+//7//7/AAADAAQAAwADAAIAAgABAAAA///+
//7//////wEA/v/+//7//v///wEAAgADAAIAAQAAAAAAAQADAAQABQACAAAA/////wAA
AAABAAIAAgACAAIAAwADAAMAAwACAAAAAAAAAAAAAAD/////AAABAAIAAwAFAAMAAwAD
AAIAAQABAAAAAAAAAAIABAABAAAAAAABAAEAAwADAAUABQAEAAMAAgABAP//////////
/f/8//7/AQACAAMABAACAAIAAgACAAMABQAHAAgABgAFAAUACAAHAAYABQAEAAYABAAE
AAYACAAIAAkACwAMAAwACwAKAAYABQAFAAUABgAFAAYACQAJAAcABwAIAAgACAAIAAgA
BwAIAAkABAABAAEAAAD///z//P/9//3//f/9//3//v/+//7//v/9//v/+//9//3/+//6
//r/+v/6//r/+v/7//v/+f/5//n/+//7//v//P/+//7///////3//P/5//X/7//t//P/
9f/6/woAGQAqADoATABdAG4AgQCUAJsAlQCGAHYAYwBKADQAJgAYAAkAAQD+/wIABwAJ
AAgABgAFAAsADAAIAAQAAgAAAP3//P/8//z//f/+//7//////////////wEAAAAAAAAA
/v//////AQABAAEAAQABAAEAAwADAAIAAgACAAIAAgACAAEAAAD///7//v/+/wAAAQAB
AAIAAwAEAAQABAAEAAUABQAFAAMABAAGAAcACQAIAAcABwAGAAgABwAHAAgACQAJAAsA
CwAKAAoACgAKAAgACAAKAAwADAALAAsACwANAA0ADQAQABMAEwATABQAFQAVABYAGQAa
ABoAGwAdAB8AIAAhACIAIgAiACIAIwAlACUAKAAoACcAKAAnACYAKQAqACoAKwApACkA
KQApACcAJgAmACQAIAAfAB0AGQAaABkAFwAWABIAEgASABEADwAOAA0ADQANAA0ADQAO
AAwACwAKAAkACwAKAAoACgALAAsACgAKAAkACAAHAAYABwAIAAkACgAIAAcABwAHAAUA
BQAFAAUABwAHAAcABwAJAAcABwAHAAoACgAKAAkABwAIAAoACgAJAAkACAAIAAoACgAK
AAoACgALAAsADQAMAAwADAAMAAoACwALAAsACwALAAsADAAKAAsACwALAA0ADAAMAA0A
DQAMAAwADAAMAAwADAANAA0ADQANAAwADwAQABEAEgAPAA0ADAAMAAsACgAJAAkADAAN
AA4ADgANAA0ADAAMAA4AEAASAA8ADQAMAAwACwAKAAkACgAJAAwADQAOAA8ADAALAAoA
CQAHAA==
         </WaveFormData>
      </LeadData>
      <LeadData>
         <LeadByteCountTotal>10000</LeadByteCountTotal>
         <LeadTimeOffset>0</LeadTimeOffset>
         <LeadSampleCountTotal>5000</LeadSampleCountTotal>
         <LeadAmplitudeUnitsPerBit>4.88</LeadAmplitudeUnitsPerBit>
         <LeadAmplitudeUnits>��V</LeadAmplitudeUnits>
         <LeadHighLimit>2147483647</LeadHighLimit>
         <LeadLowLimit>268435456</LeadLowLimit>
         <LeadID>II</LeadID>
         <LeadOffsetFirstSample>0</LeadOffsetFirstSample>
         <FirstSampleBaseline>0</FirstSampleBaseline>
         <LeadSampleSize>2</LeadSampleSize>
         <LeadOff>FALSE</LeadOff>
         <BaselineSway>FALSE</BaselineSway>
         <ExcessiveACNoise>FALSE</ExcessiveACNoise>
         <MuscleNoise>FALSE</MuscleNoise>
         <LeadDataCRC32>2244217687</LeadDataCRC32>
         <WaveFormData>
BgAGAAYABgAFAAQAAwACAAMABAAFAAYACAAIAAgACAAGAAYABgAGAAUABAADAAIAAwAE
AAUABgAGAAYABgAGAAgACAAIAAgABwAGAAUABAAEAAQABAAEAAIAAgACAAIAAgACAAIA
AgADAAQABQAGAAYABgAGAAYABwAIAAoACwALAAsADAAOAA8ADgANAAwADwAQABQAFQAT
ABUAEwAQABIAEgASABEAEAARABEAEAAPAA8ADgAKAAsACQAHAAYABAAFAAYABgADAAIA
AgAEAAYABAACAAIABAAAAP7/AAACAAIAAgABAAEAAQAAAP7//P/6//n/+v/8//r/+v/6
//7//v/+//3/+//7//v/+v/7//3//v/+//z/+//6//n/+f/7//v/+v/6//r/AAAFAAIA
AgAIABAAGQAdABYAEgAVABUAFwAnAD4AUQBgAGgAXwBQAD8ALAATAPb/2P+//6n/oP+t
/8P/1//q//b//P/9//z///////z/+v/8//3//v/+////AQD///7//P/7//z//f/9//3/
/P/7//r/+f/8//3///8BAAMAAwADAAEA//8AAAEAAQACAAEAAAD+////AAABAAEAAQAB
AAIAAwADAAIAAgADAAUABwAFAAMABQAGAAYABgAEAAQABQAFAAMAAwADAAQABQAGAAcA
CAAMAA0ADQANAAoACQAIAAgACQAKAAwADAANAA8AEAATABEAEwATABUAFAAUABUAGAAc
ABwAHgAgACAAIQAjACYAKAAoACoALQAuAC8AMAAyADEAMAAxADAAMAAxADEAMQAxADEA
LgAtAC4ALgAvACwALAApACcAJgAkACQAIQAgAB4AGwAZABcAFgAXABgAFwAYABkAGQAZ
ABQAEgAQAA4AEAAQABAAEQANAAwADAAMABEAEQAQAA8ACwANAA0ADQAIAAgACQAJAA0A
DwARABIADwAOAA4ADQANAAsACwAMAA4ADgAOAA4ADAANAA0ACwAKAAoACwAKAAwADAAL
AAoACwAMAA0ADgAOAA4ADQAOAAwADAAMAAsADAAPABAAEAAOAA4ADwAPABIAEgASABIA
EQAQAA8AEAASABEAEQAQABIAEwATABMAEwAUABQAFAAVABQAFAAUABQAFAAUABQAEgAS
ABIAEgAQABEAEQAQAA8AEAAQABEAEQASABQAFAASABIAEAAQABMAFAAYABUAEwATABIA
EQATABUAEgAUABUAFQAUABQAEQAQABEAEgAUABoAFAAUABQAFAAUABcAFwAXABcAGgAe
ACIAJAAiACAAHgAcACEAIwAlACkAJAAgAB8AHgAfAB8AIAAjACQAJAAjACMAIQAcABoA
FwATABAADgANABQAGAAbAB4AGwAcABsAGAAYABgAGgAWABQAFgAWABYAEwARABAADwAQ
AA4ADQAMAA4AEgAUABQAEwASABMAEgAPAA0ADAALAA8AEAASABUAFAASABAADwANAA0A
DQAPABAAEAARABIAEgAXABoAHgAkACoALQAtACgAKAArAC0ANQBDAFQAYwBsAGwAYwBI
AC8AIAAZABAA+v/d/8v/wP+5/8n/7f8GABIAFgAZABQADwANAA4ADAAOAA8ADwAOAA4A
DwASABIAEQARABIAEwATABMAEQARABEAEQARABEAEgATABQAFQAWABUAFQAWABcAFwAX
ABUAEwAQABEAEgATABMAFAAVABcAGQAXABYAFgAXABYAFwAUABEAEwAWABgAGgAaABoA
GwAbABoAGQAYABgAGQAaABsAHAAdAB0AHAAbAB0AHQAdAB4AIQAiACQAJAAjACMAIgAj
ACMAJQAlACcAKwAsAC4AMgA0ADQANgA4ADkAOQA6ADwAPAA8AD4AQQA/AD8APwBAAEAA
QABCAEIARQBHAEgASQBHAEUAQAA9AD8APgA+ADoAOAA1ADMAMgAyADIALwAuACsAJwAk
ACEAIQAhACEAHwAfAB8AHgAdABoAGgAaABoAGgAaABoAGwAYABYAFQAUABYAFQATABEA
EQATABMAEwASABIAEwATABMAEwATABIAEAAQABEAEQAPAA0ADQAOABAAEAAQABAAEgAT
ABMAEQAPABAAEgASABIAEgARABAAEAAQABAAEAARABIAEgAUABIAEgASABEADwARABEA
EAARABIAFAAVABQAFAAUABQAEwASABEAEgAUABMAEwASABAAEQARABEAEQASABIAEgAQ
AA4ADQAMAA0ADgAPABAADgAOAA4ADgAOAA8ADwAOAAoACgAJAAkACwAMAA4ADgAMAAwA
CgAKAAgACAALAAcABwAJAAoACwAKAAsABwAIAAkACQAIAAgABAACAAQABwAIAAkACgAL
AAsACwALAA8AEgAVABYAEwASABEAEAAUABUAFgAZABcAFAAUABQAEwARABAAEQAQABAA
DwAPABAADAALAAkABQAEAAQABQAGAAYABQAEAAYACAAIAAYABAAEAAYAAgD+/wAAAAAA
AAAA/////////f/6//j/9v/4//r/+v/4//j/+P/6//r//P/7//v/+//6//j/9//3//f/
9v/1//X/9v/3//j/+//5//j/+P/4//j/9f/6/wQACgAOABMAEQAQABAAEwARABcALwBG
AFcAYABeAE8AOgAlABAAAQDs/87/sf+n/6j/rf+//9f/6P/u/+7/8//2//X/8f/u/+z/
7v/v//D/8P/x//P/8v/y//H/8f/w//H/8f/x//L/8//0//X/8//z//T/9f/0//P/8v/v
/+//8P/x//H/8//z//P/8v/y//L/8v/x//P/8//0//X/8//y//L/8//0//X/8v/v//L/
9P/1//b/9P/0//X/9f/0//P/8v/y//T/9P/0//T/9v/3//f/9//3//f/9//4//j/+P/5
//j/+//9//7/AQD//wEAAQADAAYABgAHAAoACgAKAAwADgAPAA8AEAASABMAFAAXABsA
GQAZABkAGgAaABoAHAAcABsAGwAaABkAGQAZABYAFQAVABQAFAAQAA8ADQAMAAwACgAK
AAcABgAGAAMAAQD///v/+//7//n/9//3//b/9f/0//T/9P/0//H/8P/v/+//6//q/+r/
6v/u/+//7//v/+7/8f/y//P/7//u/+7/7f/r/+v/6//q/+j/6P/p/+n/6v/p/+r/7P/s
/+z/7P/s/+v/6//q/+f/5f/m/+j/6P/q/+r/6f/o/+n/6v/r/+z/6//s/+z/7v/s/+z/
7P/r/+v/7f/t/+z/7P/s/+3/7f/u/+7/7v/u/+3/7P/r/+z/7P/r/+v/6v/r/+3/7v/v
/+//8P/w//D/7f/s/+z/7P/s/+z/7P/s/+z/7P/s/+z/6v/r/+v/6v/r/+z/7P/t/+r/
6v/r/+r/7P/s/+r/6v/p/+r/7v/r/+v/6//q/+n/5//p/+b/6P/r/+v/6v/q/+j/5v/q
/+r/6v/q/+r/6//r/+v/6//v//L/9f/2//T/9P/0//T/+f/5//n/+//4//T/8//y//P/
8//0//f/9f/0//L/8f/x/+7/7v/t/+n/6P/o/+n/6v/q/+n/6P/n/+j/5//k/+T/5v/q
/+j/4//k/+P/4v/i/+H/4f/h/+L/4P/f/97/3f/e/93/2v/c/9z/3v/e/9z/2//b/9v/
3f/c/9z/3f/b/9r/2f/Z/9n/2f/Z/9v/2v/Y/9f/1v/a/93/4P/g/+T/6v/z//f/9P/w
/+3/6//z/wEAFgArADoAQAA/ADIAGwACAPH/3P++/5//jf+E/4n/lf+p/8D/yv/M/9H/
2P/X/9X/0v/Q/9L/0//W/9b/1//Z/9j/2P/X/9f/1//X/9b/1f/V/9X/1f/V/9X/1f/W
/9f/1//X/9f/1f/W/9j/2v/b/9z/2//a/9j/2v/a/9r/2f/X/9f/2P/Z/9v/2v/a/9v/
2//d/9v/2f/Y/9j/1//W/9n/2v/c/93/2//b/9v/3P/e/97/3v/e/9//3//e/93/2//b
/9v/3P/f/+D/4v/i/+L/4//j/+X/5f/n/+f/6f/s/+z/7f/w//D/8P/y//T/9v/3//n/
/P/7//r/+//9//7///8AAAIAAgACAAQABAAFAAcACAAJAAoACQAFAAMABQAEAAQAAAAA
AP3/+//6//j/+P/1//T/8v/v/+3/6//p/+n/6f/n/+f/5//m/+X/5P/k/+T/5P/h/+D/
3//f/+D/4P/h/+L/4f/f/9z/2f/Z/9v/2//b/9v/3P/e/9//3//f/9//3v/d/9z/3P/b
/93/2//b/9z/3P/c/9z/3P/a/9v/2//Z/9z/3v/h/+L/4P/e/9v/2P/Z/9r/2//c/9z/
3P/b/9z/3f/e/9//3//e/9//3v/c/9z/3P/d/93/4P/g/+D/4P/g/+D/4P/i/+H/3//e
/9z/3f/f/+D/4f/g/+D/3//e/97/3v/f/+D/3v/e/97/3v/e/97/3v/e/9//4f/i/+L/
4P/g/9//3//e/97/3//e/9//4P/f/+D/4f/i/+b/4//g/9//3f/b/9z/3//d/+D/3//b
/9z/4P/h/+L/4//k/+X/5f/l/+X/6P/q/+z/7P/q/+r/6v/q/+r/6f/o/+n/6f/o/+r/
7P/s/+v/6//t/+7/7v/t/+3/7v/q/+n/5//l/+T/5P/l/+T/5P/j/+L/4v/k/+T/4v/i
/+L/5P/g/93/3v/d/9z/3f/d/97/3//g/97/3f/c/9z/3v/e/9z/3P/c/97/3v/g/9//
3//f/9//3v/e/9//3f/c/9v/2//d/93/3f/f/97/3P/b/9r/4P/j/+b/7P/w//T/9//3
//T/9P/3//n/+/8DABQAJwA4AEQAPQAkAAsA+v/r/+T/2v+//6P/lv+N/43/of++/9j/
4P/f/97/4f/j/+L/4P/i/+P/4f/g/+D/4f/g/+D/3//f/+L/4//j/+P/4v/h/+D/3//h
/+P/5v/p/+j/5//m/+P/5v/o/+r/6//q/+n/6P/m/+j/6P/o/+f/5//n/+j/6f/n/+b/
5v/n/+n/6//p/+f/6P/q/+v/7P/s/+z/7f/t/+3/7f/t/+7/7v/u/+7/7v/x//P/9P/1
//X/9f/1//b/+f/6//z//P/6//v/+//9////AQABAAMABAAEAAUACAAIAAgACgAMABAA
EQATABYAFgAWABgAGwAdAB0AHQAeABwAHAAeAB4AHgAfAB8AHwAhACEAHgAdAB0AHAAc
ABgAGAAVABMAEgAPAA4ACgAIAAcABQAEAAMAAgADAAQAAwABAAEAAAD///v/+v/5//j/
+P/4//j/+f/4//j/+f/6//n/9//0//H/8f/z//P/8//z//T/9v/3//X/9f/1//T/9P/0
//X/9f/1//P/8//0//T/9P/0//T/9v/3//f/9f/1//b/+P/4//j/+P/3//b/9//4//n/
+v/6//r/+f/6//b/9v/2//X/+P/7//z//P/7//r/+v/5//r/+v/6//r/+//8//3/AAD+
//3//f/8//r/+//7//v/+//8//z//P/7//r/+v/6//r/+v/6//r/+v/6//r/+v/8//3/
/f/8//j/+P/3//f/9//4//r/+v/5//j/9f/0//X/9v/6//f/9v/3//f/9//6//3/+//+
//z/+//5//j/+P/4//r//P/+//z/+v/6//r/+v/+////AAABAAAAAgAEAAQABAAEAAQA
BAAGAAUABAAFAAQAAgADAAQABgAFAAUABwAIAAgABwAHAAQAAAD///3/+P/2//X/9f/4
//r/+//8//z//v/+//z/+P/4//r/9v/0//b/9v/2//b/9f/1//X/9v/0//P/8v/x//L/
8f/u/+7/7v/w//D/8v/x//H/8f/x//D/8P/x//P/8v/x//H/8P/v/+7/7//x//D/8P/w
/+7/7//4//7/AAACAAUABQAGAAYABwAJABEAIwA4AEkAUgBUAE8AQAAlABAAAQDu/9D/
tf+j/6D/pf+z/8f/2v/m/+j/5//u//P/7//s/+r/7P/t/+//7v/u/+//8P/w/+//7//u
/+3/6//p/+3/7//x//P/8v/x//H/8f/z//P/8//x//D/8P/w/+//8v/z//T/9P/y//L/
8v/x//P/8//0//X/9P/y//H/8f/x//P/8f/v//L/9P/1//b/9P/0//X/9f/3//f/9//4
//f/9v/1//T/9v/3//f/9//6//v//P/+//7//v////7//v//////AQD//wEAAQADAAUA
BgAIAAwADQAMAA0ADgARABMAFgAaABoAGgAcAB8AHgAdABwAHAAcABwAHgAeAB8AIQAi
ACMAIwAjACAAHwAfAB4AHgAaABgAFQATABIAFAAUABEAEAAMAAkABwAFAAEAAQABAP//
AQABAAAA///+//7//v/+//v/+v/5//n/+f/4//j/+P/7//v/+v/5//j/+//8//3/+f/4
//j/9//5//n/+f/4//b/9v/3//f/9//1//X/9v/0//T/9P/0//X/9//4//f/9f/2//j/
+P/4//j/9//2//j/+P/4//j/+f/6//r//P/6//r/+v/5//n/+//7//r/+v/6//v/+//6
//r/+v/6//z//P/8//7/AAD//////v/9//3//P/7//3//v/+//7//f/8//z//P/+//7/
/v/+//z//P/8//z/+v/7//v/+v/5//r/+v/7//n/+v/8//z//P/8//r/+v/9//7/AgD/
//z/+//5//f/+f/7//j/+v////v/9v/2//j/+v/6//r/+v/9////AQADAAIABAAGAAYA
BAAEAAQABAAIAAkACgANAAkABgAGAAYACAAHAAcACQAJAAgABgAFAAQAAAD///3/+//6
//r/+//+//7//f/8//7/AAAAAP7/+v/6//z/+P/2//j/+P/4//j/9//3//f/+P/2//X/
9P/0//b/9v/0//L/8v/0//T/8v/x//H/8f/0//T/9f/3//b/9P/y//H/7//v/+//8f/0
//T/9f/2//b/9//8/wIABAAIAAsAEQASABAACwALABkALQBCAFMAXABYAE0AOgAlABAA
+f/c/77/rf+l/6b/rf+7/9X/6P/u/+7/7f/w//H/7//w/+7/8P/x//H/8P/w//H/8v/y
//H/8f/0//X/9f/1//P/8//z//P/8f/x//L/8//x//H/8f/v//L/9P/2//f/+P/3//b/
9P/2//b/9v/1//T/8//z//P/9f/0//T/9f/4//v/+v/5//f/+P/4//j/+P/4//n/+f/7
//v/+//8//v/+v/5//j/+v/7//v/+//9//3//f/+////AAACAAIAAAABAAEAAwADAAUA
BQAHAAgACAAJAAwADgAOABAAEgAVABcAGgAeABwAHAAeACEAIQAhACEAIgAiACIAJAAk
ACQAJQAlACUAJwAnACQAIwAiACAAHwAaABkAFwAWABYAGAAYABUAFAASAA8ADQALAAkA
CQAJAAcABwAHAAYABQACAAIAAgACAAIAAgACAAMAAAD+//3//P8BAAEAAAD///3/////
/////v/+///////+//3//P/6//3//v8AAAEAAAD9//z//P/9//7///8AAP7///////3/
+//8//7//v///wAAAAAAAP7//P/6//j/+v/8//3/AAAAAAAAAAD/////AQABAAAAAgAC
AAMAAwACAAIAAgACAAIAAgACAAQAAwABAAAA/v8AAAEAAQABAAIABAAFAAYABQAEAAQA
BAACAAIAAgACAAQABAAEAAQABAAFAAUABAACAAIAAQABAAEAAgAEAAQABAAEAAIAAgAD
AAQACAAFAAUABQAEAAMAAwAFAAIABAAJAAoABwAGAAUABAAHAAkACwANAAwADgAQABAA
EgASABIAEgAVABUAFQAXABMAEAAQABAAEAAPAA8AEQASABIAEQARABEADgAOAA0ACgAI
AAcABwAGAAYABQAEAAUACAAJAAgACAAIAAoABgAEAAYABgAGAAYABQAFAAUAAwAAAP7/
/P/+/wAAAAD+/wEAAgAFAAYABQADAAIAAQAAAP7//f/9////AAABAAMAAQABAAEAAwAD
AAIAAgACAP7/AQAGAAwAEgAUABcAFwAWABYAGQAdACMAKQA6AFUAZABkAF0ARgArABoA
DQAEAPj/3//F/7T/q/+1/83/7P8EAAYAAQAAAP///f////7/AQADAAEAAAAAAAEABAAE
AAMAAwAFAAcACAAJAAYABQAEAAMABgAHAAkACwALAAsACwAJAAYABgAGAAUACAAJAAoA
CgAKAAoACgAJAAsACwAMAA0ADwAOAA4ADwAQABEADgALAAwADgAPABAADQAMAAwACwAO
AA8AEAASABIAEgASABIAEgATABMAEwARABEAEQASABUAFgAYABgAGQAbABwAHwAdAB8A
HwAhACAAIAAhACQAJgAmACgAKgAsAC0ALwAyADMANAA3ADsAOwA7ADsAPAA6ADoAPAA8
ADwAPQA9AD0APwA/ADwAOwA7ADoAOgA2ADIALwAtACwAKgAqACcAJgAmACMAIQAfAB8A
HwAfAB0AGwAbABoAGQAWABYAFgAWABUAFAATABMAEQAQABAAEAARABEAEAAPAA0ADwAP
AA8ADQAOABAAEQAPAA8ADwAOAA4ADgAPAA8ADwANAA0ADgAOAA4ADgAOAAwADQANAAsA
DQAOABAAEAAOAA4ADQAMAA8AEAARABIAEgASABEAEgAQABAAEAAPAA0ADwAPAA4AEQAS
ABQAFQAVABQAEwASABIAEgASABQAEgARABEAEAAQABEAEQARABEAEgASABIADwAOAA4A
DgAQABAAEAAQABIAEgASABIAEQARABAADgAOAA4ADQANAAsADAAOAA4AEAAQAA4ADgAM
AAwADwALAAwADQANAA0ACwANAAoADAALAAsACgAKAAwADAAOAA4ADgAOAA8ADwAPAA8A
EAASABQAFAAWABYAFgAWABcAFwAXABkAGQAWABYAFgAUABMAEwAVABgAGAAXABcAFAAQ
AA8ADQANAAwADAANAA0ADAAKAAgACAAKAAoACAAGAAYACAAEAAAAAgACAAIABAADAAMA
AwAAAP7//f/8//7/AAAAAP7//P/8//7//v/+//3//f/9//3//P/8//3////+//3//f/7
//v/+//9//3//P/8//z//P///wIABgAMABIAEwAPABAAEgATABUAHwAvAEIAVQBiAGQA
WQBEADEAIAALAPD/1P+9/63/pv+r/73/0//o//T/9v/x/+7/9f/9//v/+P/5//n/9//2
//b/9//3//b/9P/z//X/9//4//n/9//3//f/9//3//f/+P/5//n/+f/5//f/9//4//n/
+f/4//f/9v/0//X/9v/3//f/+f/5//r/+//5//j/+P/5//n/+//5//f/9//4//j/+P/2
//b/9//3//r/+//8//7//f/8//v/+v/+/////////////////wAA//8AAAIAAgACAAMA
AwAFAAUABwAHAAkACAAIAAkADAAQABAAEgAUABUAFQAWABgAGgAaABwAHwAfAB8AHwAg
ACAAIAAiACIAIgAjACMAIwAjACMAIAAfACEAIAAgABwAGAAVABMAEgAUABQAEQAQAAwA
CQAHAAUABQAFAAUAAwABAAEAAAD///7//v/+//7/+//6//n/+f/5//j/+P/4//z//f/9
//3/+v/7//r/+f/2//b/9//3//X/9f/1//T/9v/2//f/9//2//P/8v/y//P/9P/1//b/
9v/3//f/9f/1//b/+P/4//j/+P/3//b/9v/2//b/9v/1//b/9v/4//f/+P/5//n/+f/7
//v/+v/3//b/9v/1//j/+P/4//j/+v/6//r//P/6//n/+f/4//r/+//7//v/+//8//z/
/P/7//r/+v/6//j/+P/4//j/+v/6//r/+v/4//n/+f/4//f/+P/4//n/9//4//r/+v/4
//j/9v/2//b/9v/5//X/9v/3//f/9//1//f/9P/2//f/9//2//b/9P/0//b/+P/4//r/
+P/4//j/+P/8//3//v////7/AAACAAIABAAEAAQABAAFAAUABQAHAAUAAgACAAIAAAD/
////AQAEAAQAAwADAAQAAAD///3/+//6//r/+//8//z/+//6//j/+v/6//j/9v/2//j/
9P/0//b/9v/2//b/9f/1//X/8//w/+7/7P/u//D/8P/u/+7/7v/w//D/8v/x//H/8f/x
//D/8P/x//H/8P/v/+//7f/t/+3/7//v/+7/7v/u//L/8//4//z//v8EAAkACQAMAAwA
BQAHABMAIQAyAEkAVABWAFEAQAAlABAAAQDo/8j/q/+b/5r/of+v/8f/3P/m/+b/6f/w
//H/7//u/+z/7v/v/+3/7P/s/+3/7v/u/+3/7f/u/+//7//v//D/8f/y//P/8v/x//H/
8f/v/+//7//t/+//8P/x//H/9f/1//X/9P/y//L/8v/x//P/8//0//X/8//y//L/8//1
//f/9f/z//P/9P/0//T/9P/0//X/9f/z//P/8//0//b/9v/2//b/+P/5//n/+f/4//f/
9v/2//r//P///wAAAAABAAEAAwACAAMAAgADAAQABAAFAAgADAAMAA4AEAASABMAFQAY
ABYAFgAYABsAGwAbABsAHAAcABwAHgAeACAAIQAhACEAJAAlACMAIwAiACAAHwAaABYA
EwARABAAEQASABAAEAANAAkABgADAAMAAwADAAEAAQABAAAA///+//7//v/+//v/+v/5
//n/+v/6//v//P/+//3/+//5//X/9//3//f/9v/2//f/9//1//X/9f/0//X/9v/4//n/
9//1//X/9v/4//j/+P/4//f/9//2//P/9P/2//n/+v/4//j/9//2//b/9v/2//b/9//4
//j/+v/4//j/+P/3//f/+f/5//j/9v/2//f/9//6//r/+v/6//r/+v/6//z/+//5//j/
9v/3//n/+v/7//j/+P/3//b/+P/4//n/+v/5//j/9//2//j/+P/4//j/+v/7//v/+v/2
//b/9f/1//f/+P/6//r/+P/4//b/9v/1//T/9v/x//P/9f/2//f/9//5//b/+P/7//n/
8v/0//X/9v/3//j/+//7//v/+////wIABQAGAAUABAADAAIABQAFAAUABwAGAAQABQAG
AAQAAwADAAUABQAEAAIAAQACAP7//f/7//n/+P/4//n//P/8//v/+v/4//r/+v/4//T/
9P/2//L/8P/y//L/8v/z//P/9P/1//L/8P/v/+7/7P/u/+7/7P/s/+z/7v/u/+//7//w
//H/7//u/+7/7//v/+7/7f/t/+7/7//w//P/8f/u/+z/6v/w//X/9v/6/wAAAgAFAAkA
DAAMAAkACQARACUAPABHAEwATgBBACYAEwAGAPf/5P/M/7H/of+c/5v/p//D/9z/5v/q
/+//8v/x/+n/6//q/+3/7//w//D/8f/z//L/8v/x//H/8P/x//H/8f/y//P/9P/1//T/
8//z//P/8//z//P/8f/z//T/9f/1//X/9f/1//T/9f/2//f/9//1//X/9v/3//f/9v/2
//f/+f/7//n/9//1//b/9v/2//j/+P/5//n/9//3//f/+P/5//r/+//8/wAAAQABAAEA
AQABAAEAAgACAAIAAwACAAQABQAFAAcABwAJAAkACwAMAAwADQAQABAAEAASABQAGAAZ
ABsAHgAhACIAJQApACYAJQAkACQAJgAmACgAKAAmACcAJwAnACgAJwAjACEAJAAkACUA
IgAgAB0AGwAaABcAFgASABAADwANAAwACwAMAA0ADgANAAoACQAHAAUAAgACAAIAAgAC
AAIAAgADAAEAAAAAAAAAAgABAP///f/+/wEAAgADAP7//v//////AQABAAEAAAD///7/
/v/9/wAA//8AAAIA///+//3//P/+///////9/wEABAAIAAoACgAKAAkACAAHAAYABQAE
AAUABgAGAAgABAAEAAQAAwAFAAcABwAGAAQABAAFAAUABwAIAAkACgAJAAgABwAIAAoA
CQAJAAgACgALAAsACwAKAAoACQAIAAcABgAGAAYABAAEAAQABAAFAAYABwAIAAgACQAJ
AAgABgAGAAUABQAFAAYACAAIAAYABgAEAAQABQAGAAoABwAHAAcABgAFAAMABQACAAQA
AwD//wQABgAIAAoADAANAA0ADQANABAAEgAUABQAEgASABIAEgATABMAEwAVABQAEgAT
ABQAFAATABMAFQAUABQAEwATABAADAALAAkACgAKAAsADQANAAwACgAIAAoADAAMAAoA
CgAKAAwACAAFAAYABQAEAAIAAQABAAEAAgACAAMABAACAAQABAACAAAAAAACAAIAAgAB
AAEAAQABAAAAAAABAAEAAAD/////AQABAAEAAwADAAIAAgACAAAAAwAEAAQACAAMABUA
GQAYABoAGQAbAB8AJwA0AEcAWgBmAGMATAAvABwAEQAMAAIA5//F/7T/sf+v/7v/3P/4
//z/+f/+/wMABQABAP7///////3//P/8//3/AAAAAP////8AAAEAAQABAAMAAwADAAMA
AQABAAIAAwAFAAUABQADAAMABAAFAAUABQAFAAUABAADAAIAAQD//wEAAQACAAMABAAE
AAUABwAHAAkABwAFAAcACAAIAAgACAAIAAkACQAHAAcABwAIAAgACAAIAAgADAANAA0A
DQALAAsACwAMAAsADAAOAA4AEAARABEAEwAVABcAFwAZABgAGAAZABwAIAAgACIAJAAk
ACUAJwAqACwALAAuADEAMQAxADEAMgA0ADQANgA2ADMAMwAyADEANAA1ADMAMwAxADAA
MAAsACwAKwArACwAKgAoACMAIAAhAB8AHgAdABoAGQAYABUAFQAVABQAEwAUABQAFAAU
ABEAEAAPAA8ADwAOAA4ADgAPAA8ADgANAAkACwALAAsACwAMAA4ADwAOAA0ADAAKAAoA
CgALAAsADQALAAsADAAMAAwADAAMAA0ADwAQAA8ADgAOAA8ADgAMAAwACwAKAAsADAAN
AA4ADwAQABAAEgASABIAEgARAA8AEQARABAAEgASABMAEwATABIAEQAQABIAEgASABQA
FAATABMAEgASABMAEwATABIAEgARABAAEQASABQAFgAUABQAFAAUABEAEAAPAA4AEQAT
ABQAFAASABIAEQARABEAEgAUABQAFAAUABIAEgAQABAAEwAPABAAEQARABEAEQATABAA
EgAPAA==
         </WaveFormData>
      </LeadData>
      <LeadData>
         <LeadByteCountTotal>10000</LeadByteCountTotal>
         <LeadTimeOffset>0</LeadTimeOffset>
         <LeadSampleCountTotal>5000</LeadSampleCountTotal>
         <LeadAmplitudeUnitsPerBit>4.88</LeadAmplitudeUnitsPerBit>
         <LeadAmplitudeUnits>��V</LeadAmplitudeUnits>
         <LeadHighLimit>2147483647</LeadHighLimit>
         <LeadLowLimit>268435456</LeadLowLimit>
         <LeadID>V1</LeadID>
         <LeadOffsetFirstSample>0</LeadOffsetFirstSample>
         <FirstSampleBaseline>0</FirstSampleBaseline>
         <LeadSampleSize>2</LeadSampleSize>
         <LeadOff>FALSE</LeadOff>
         <BaselineSway>FALSE</BaselineSway>
         <ExcessiveACNoise>FALSE</ExcessiveACNoise>
         <MuscleNoise>FALSE</MuscleNoise>
         <LeadDataCRC32>3705742754</LeadDataCRC32>
         <WaveFormData>
+P/4//j/+P/6//r/+v/6//j/+P/4//j/+v/6//r/+v/6//r/+v/6//n/+P/3//b/+P/4
//j/+P/6//r/+v/6//r/+v/6//r/+v/6//r/+v/4//j/+P/4//b/9v/2//b/9v/2//b/
9v/3//j/+f/6//j/+P/4//j/+v/6//r/+//7//v//f/+///////+//3/AAABAAYACAAG
AAYABQADAAAA/P/4//f/9//1//P/8//w//D/7//v/+//7v/t/+3/7//x//H/8f/u/+7/
7v/u//D/8P/w//D/8P/w//H/8v/0//T/8//z//f/9//3//f/9f/0//T/8//z//P/8//z
//X/9f/1//X/8//z//P/9P/1//b/9//4//X/9v/1//P/8//0//T/9P/w//L/+P/6//r/
+P/5////BwANABAAFwAkADEAMQAeAAYA/P/1/+P/0P/H/8D/u/++/7L/l/+K/4n/gv98
/33/jP+o/8D/0v/e/+f/7//x/+//7//w//L/9P/0//T/9P/1//T/8//y//P/9P/2//f/
9v/1//X/9P/1//b/9//5//n/+f/5//n/+P/4//f/9v/2//f/+f/7//v/+f/5//r/+f/5
//n/+f/2//b/9f/0//b/+P/6//z/+v/6//v/+//7//v//f/+//7//f/9//3/AQABAAEA
AAAAAAEAAgACAAEAAQACAAIAAgAEAAQABAACAAQABAACAAUABgAIAAwACgAJAAkACgAM
AA8AEQASAA8ADwAOAA4ADgAMAAwADgAMAAsACwALAAsACQAJAAcABgAGAAYABgAGAAUA
AgABAAAAAAAAAAAA/f/9//3//P/6//v/+//7//r/+v/6//n/+P/4//f/9f/4//r/+//7
//n/+P/4//n/+f/4//j/+P/2//b/9v/2//b/9v/2//b/9v/2//b/9v/3//f/9//3//j/
+f/6//v/+f/5//n/+f/4//n/+P/2//f/9//4//n/+P/4//j/+P/3//b/9f/0//X/9v/3
//j/+f/5//r/+v/3//f/+P/4//j/+P/2//b/9P/0//T/9f/1//T/9P/0//T/9f/2//j/
9v/1//T/9P/0//P/8f/w//H/8//0//X/9P/y//H/7//x//L/8v/y//D/8P/w//D/7v/t
/+3/7f/u/+//7//w/+//7//v/+//8P/x//L/8//x//H/8f/x//H/8f/x//H/8P/v/+7/
7f/r/+z/7P/r/+7/8P/y//P/8P/v/+7/7v/q/+//9v/2//b/9v/2//T/9f/1//X/+f/6
//z//f/8//v//P/7/wAAAgADAAQAAgD///v/9v/0//P/8f/v/+//7//u/+7/6v/p/+j/
5v/n/+f/5//p/+z/7f/t/+7/6//q/+n/6P/q/+r/7P/s/+7/8P/x//L/7v/t/+7/7f/r
/+v/6v/q/+3/7//x//P/8f/x//H/8f/w/+//7v/t/+//8P/w//D/8f/y//H/9P/x/+//
7v/u/+z/7P/s/+z/7P/y//b/9v/7/wEABQAHAAoAEQAeACcAJQAOAPD/4v/f/9n/0v/L
/8D/wf/I/8b/tf+o/6P/nP+M/4H/jv+o/77/0v/e/+f/6//r/+3/7f/u//D/7v/u/+7/
7v/u/+7/7v/u//H/8v/0//X/9P/z//P/8v/x//D/7//v//H/8f/x//H/8//0//T/9P/x
//H/8v/z//P/8f/x//L/9f/1//X/9f/1//b/9v/2//X/9P/z//L/9P/0//X/9f/1//X/
9//4//j/9//3//f/+f/5//n/+P/2//f/+P/4//v/+//8//z//v8AAAAAAAD9//7//f/6
//7//v///wIAAgABAAEAAgAAAAEAAQAAAAIAAwADAAQAAwAAAP//AAD+//3//f/9//7/
/f/+//3//f/+////AAD///3/+f/3//f/+P/5//r/9//3//f/9v/4//n/+f/5//r/+v/6
//n/9//4//j/9//5//r/+v/5//r/+v/7//3//f/8//z//P/8//z//P/8//r/+v/6//r/
+v/6//r/+v/7//v/+//7//z//f/+/////f/9//3//f/7//3//f/8//3//f/+/////v/+
//7//v/+//7//v/+//7//v/+//7/+//7//z//P/8//3///8AAP3//P/5//j/+P/4//j/
+f/6//r/+//8//3//f/9//7//P/7//r/+v/9//3//P/8//r/+//7//v/+//6//r/+f/5
//r/+v/6//r/+v/6//r//P/7//v/+//9//3//P/8//z/+//6//n/+//7//v/+//7//v/
+//7//v/+//7//v//f/9//3//f/7//z//P/7//n/+v/7//v/+f/7//z//v/+//7//v/+
/////////wMABAAGAAcABQAFAAcABwALAAwADAAMAA0ACwAIAAQA/v/9//v/+f/1//X/
9P/0//T/9f/2//b/9P/z//L/8//1//X/9P/0//X/9v/3//j/+P/4//r/+v/6//r/+f/4
//f/9//5//n/+f/5//j/+P/7//v/+//7//v/+//7//v/+//7//v/+//7//z//P/8//r/
+v/4//r//P/7//v//P/8//z//P/8//r/+P/8/wAAAwAHABEAFwAaACcANgA/ADEAFAD+
//j/8f/d/9L/x/++/8H/xv+0/53/mP+Z/5D/hv+H/5z/uv/O/97/7P/z//f/+f/5//n/
+v/8//v/+v/5//j//f/+////AAD9//z//P/7//z//f///wAAAgACAAIAAwACAAEAAAD/
////AAAAAAAAAQABAAIAAwABAP////8AAAEAAQABAAEAAwAEAAQABAAEAAQABAAEAAQA
BAAFAAUABQAFAAcACAAGAAUABQAFAAcABwAHAAYACAAJAAoACgANAA0ADgAOAA0ADgAN
AAwADgAQABAADgAQABAAEQAUABUAFQAWABgAFgAXABcAFgAUABUAFQAWABYAFAAUABYA
FAATABMAEwATABEAEQAPAA4ADgAOAA4AEAAPAAwACwAIAAgACAAIAAkACQAJAAgABgAH
AAcABwAEAAQABAADAAYACAAJAAkACAAIAAcABQAFAAQABAAFAAcABgAGAAYABQAEAAMA
AgADAAQABQAGAAYABgAGAAYABwAHAAcABwAHAAcABwAHAAcABwAHAAcABwAJAAkACAAK
AAkACQAJAAkACAAHAAYACAAIAAgACAAGAAYABgAGAAYABwAJAAoABwAHAAgACAAKAAoA
CAAIAAcABgAFAAUABwAGAAYABgAHAAcABwAIAAcABQADAAIABQAFAAQABAAGAAcABwAH
AAcABgAGAAUAAwAEAAQABAADAAIAAQAAAAMAAwAEAAUAAwADAAIAAgAFAAUABQAFAAUA
BQAFAAUAAwADAAMAAwAFAAUABQAFAAMAAwADAAMAAQACAAIAAQADAAQABQAFAAEAAQAC
AAIAAgACAAIABAAFAAUABQAJAAoADAANAA8ADwARABEAFAAUABMAEgATABEADgAKAAcA
BwAGAAUAAAD///3//P/7//v/+//6//r/+//8/////f/9//z//P/7//r/+f/4//v//P//
/wAAAQACAAIAAgABAAEAAwADAAMAAwACAAIAAQABAAEAAQADAAMAAwADAAMAAwADAAMA
BQAGAAYABgAEAAQAAgAEAAYABQAFAAYABQAEAAMAAgAAAAQACAAKAAkADQATABcAHgAh
ACwAPQBDADQAGAAKAAcA9//m/9n/zP/F/87/yv+x/57/nf+a/5D/i/+U/67/xv/c/+7/
+f/7//3/+//7//z//v8BAAIAAwAEAAQABAAEAAQABAAEAAUABQADAAMABAAEAAQABAAE
AAUABQAFAAUABQAGAAgACQAKAAcABwAIAAkACwAJAAkACgAJAAkACQAJAAsADAAMAAwA
DAAMAAwADAALAAoACgAJAAsACwANAA4AEAAPAA8ADwARABEAEQAQABAAEQASABIAEQAR
ABIAEgAUABYAFgAWABYAGAAYABYAGgAaABsAHgAeAB0AHQAeABwAHQAdABwAHgAfAB8A
IAAgAB4AHgAgABwAGwAbABsAHQAbABsAGQAaABoAGgAaABkAFwATABEAEgASABIAEgAP
AA8ADwAOAA4ADwAPAA8AEAAQABAADwANAA4ADgANAAsADAAMAAsADQAMAAwADQALAAoA
CgAKAAwADAAMAAwACgAKAAoACgAMAAwADAAMAAwACwAKAAkACwALAAsACwALAAsACwAL
AA0ADwAPAA4ADAALAAsACwAKAAoACgAKAAwADAAMAAwADQAOAA8AEAANAA0ADgAOAAsA
CwAMAAwADAAMAAoACgAMAAwADAANAAsACgAKAAoACwALAAsADAAMAAsACgAKAAsACwAK
AAoACAAJAAkACQALAAoACgAJAAkACgAKAAoACgAKAAoACgAIAAcABwAHAAcABwAGAAYA
CQAJAAkACQAIAAcABgAFAAcABwAHAAcABwAHAAcABwAHAAcABwAHAAcACAAIAAcABwAG
AAcACAAIAAgACAAIAAgACQAJAAkACwAMAA4ADwARABEAEwATABUAFgAWABYAFwAVABIA
DgAJAAcABAABAAAAAQABAAIAAAD///7//P/+////AAADAAIAAQD///7//v/+//7//v/+
//7/AAAAAP//AAAAAAAAAAABAAQABQAHAAcABgAGAAYABQAEAAMAAwADAAMAAwADAAMA
AwADAAMABAAEAAQABAAEAAIABAACAAEAAQACAAMABAAFAAYACAAGAAYABgALAA8AEQAV
ABoAHwAoADMAOwAwABYA/v/5//f/7P/h/9j/zf/Q/9r/0/+6/6//sP+o/5f/kv+k/8L/
2v/q//P/+//9//v/+//8//7//P/8//z//P8AAAAAAAAAAAEAAgAEAAUAAgABAAEAAAAB
AAIAAwAFAAUABQAFAAUAAwAEAAQABAAFAAUABgAHAAUAAwADAAQABQAFAAUABQADAAQA
BAAEAAQABAAEAAQABgAGAAcABwAFAAUABwAIAAYABQAFAAUABwAHAAcABgAGAAcACAAI
AAkACQAKAAoACgAMAAwADAAKAAwADAAKAAwADAANABAADgANAA0ADgAQABEAEQAQAA4A
DwAPABAADgAMAAwADgANAA0ADgAPAA0ACwALAAkACAAIAAgACAAKAAkABgAFAAQABAAE
AAQABQAFAAUABAACAAMAAwADAAIAAgACAAEAAwAEAAQAAwAFAAYABgAFAAUABAAEAAUA
AwACAAIAAgAEAAQABAAEAAQABAAEAAQAAgACAAIAAgAEAAUABgAHAAUABQAFAAUABQAF
AAUABQADAAUABQAEAAQAAwADAAMABgAGAAYABgAIAAgACAAIAAcABgAFAAQABQAFAAYA
BgADAAMABAAEAAYABgAEAAQABgAGAAYABwAFAAQABAAEAAIAAQAAAAAAAwADAAMABAAD
AAMAAgACAAAAAQABAAEAAQAAAAAA//8BAAIAAgACAAAAAAAAAAAAAgABAAEAAQABAAEA
AAAAAP//////////AQABAAEAAQD+//3//P/7//z//f/+//////////////8CAAQABQAF
AAIAAgACAAEAAQABAAEAAgACAAIABAAEAAQABAAEAAUABQAFAAUABgAIAAkACQAJAAsA
CwANAA4ADgAOABAADwANAAoABQADAAAA/f/9//3//P/8//3//f/9//z/+P/3//b/9//5
//n/+P/4//b/9v/2//b/9//4//v//P/7//z//P/8//3//f///////f/9//z//P/9//3/
/f/9//3//f/9//3//f/9//3//f/9//7//v/+//7//v/8//7//v/9//3//v/+//7//v/+
//7/AAAAAAIABwALAA8AFwAcACUAMgA9ADkAIgAGAPz/8//j/9j/0f/I/8X/yP+6/6P/
mv+d/5j/jP+J/5r/tv/M/9z/6P/z//v//f/7//v//P/+//z//P/8//z//v/+//7//v/8
//z//f/9/wAAAQADAAQAAwACAAEAAQABAAEAAQABAP//AAAAAAAAAAABAAMABQADAAEA
AQACAAMAAwADAAMAAQACAAIAAgACAAIAAgACAAQABAAFAAUABQAFAAcACAAKAAkACQAJ
AAkACQAJAAgACAAJAAoACgANAA0ADgAOAAwADgAOAA4ADgAQABAADgASABIAEwAWABQA
EwATABQAEgATABMAEgAUABUAFQAWABgAFgAWABgAFAATABMAEwASAA8ADgALAA0ADgAP
ABAADwANAAkABwAIAAgACAAIAAcABwAHAAYACAAJAAkACQAGAAYABgAFAAUABgAGAAUA
AwAEAAQAAwADAAIAAgADAAUABAAEAAQAAwACAAEAAAACAAIAAgACAAQABAAEAAQABAAD
AAIAAQABAAEAAQABAAEAAQABAAEAAgAFAAYABgAEAAMAAwADAAIAAgACAAIAAwAEAAUA
BgAEAAQABAAEAAMAAwAEAAQAAwADAAQABAAEAAQAAgACAAQABAAEAAUABQAEAAQABAAB
AAEAAQACAAIAAQAAAAAAAQABAAAAAAD+/////////wIAAgADAAMAAgACAAEAAAAAAAAA
AAAAAAAA//////////////7//v8BAAEAAQABAP///////////f/9//3//f/+////AAAB
AP////////////8AAAAA//8DAAAA/f/9//7/AAAAAAAAAAACAAMAAwADAAUABgAIAAkA
CQAJAAsACwARABIAEgASAA4ACwAHAAIA/v/9//v/+f/5//n/+P/4//f/9//3//b/8//z
//P/9f/3//f/9v/2//b/9v/2//b/+P/4//r/+v/5//r/+v/6//n/+f/7//v/+//7//r/
+v/9//3//f/9//v/+//7//v/+v/5//j/9//4//r/+//8//z//P/6//z/+v/5//n/+v/7
//z//f/+//r/+P/6/wAABQAJAA0AFQAeACcANAA7ADEAFgACAPr/6//Z/9D/x//C/8f/
wP+m/5P/lP+V/4j/fv+H/6L/vv/U/+T/7v/z//X/9f/1//X/9v/4//r/+v/6//r//P/8
//z//P/8//z//f/9//3//f/+//7//f/8//v/+//7//v/+//7//z//v///wAA/////wAA
AQABAP////8AAAEAAQABAAEAAAAAAP///v///wAAAQACAAQABAAFAAUAAwADAAUABgAG
AAUABQAFAAUABQAFAAQABgAHAAgACAAJAAkACgAKAAoADAAMAAwADAAOAA4ADAAMAAwA
DQAQABMAEwAUABYAFQAVABQAEgAUABUAFQAWABQAEgASABQAEgARABEAEQARAA8ADwAN
AAoACgAKAAoADAALAAgABwAGAAYABgAGAAcABwAHAAYABAAFAAUABQACAAIAAgABAAMA
BAAEAAMAAQACAAIAAQADAAIAAgADAAMAAgACAAIAAQAAAP///v8AAAAAAAAAAAAAAAAA
AAAAAQABAAEAAQAAAP///v/9////////////AAADAAQABAACAAEAAQABAAQABAAEAAQA
BAAEAAQABAADAAIAAQAAAAEAAQACAAIA/////wAAAAABAAIAAQACAAAAAAAAAAEAAwAC
AAIAAgD///////8AAAAA///+//7/AQABAAAAAAD+/////////////v/+//3///8AAAAA
AAD///7//f/8//7//f/9//3///////7//v/9//3//f/9//v/+//7//v/+//7//v/+//8
//3//v////3//f/9//3/+//8//z/+/////7//v/+//7//v8AAAEAAQABAAEAAgAEAAUA
BQAFAAcABwALAAwADAAMAAkABwAEAAAA/f/9//z/+//3//f/9v/2//f/9//3//b/8//z
//P/9f/1//X/9P/0//T/9P/0//T/9v/2//j/+P/3//j/+P/4//f/9//5//n/9//3//b/
9v/3//f/9//3//r/+//8//3//P/7//r/+f/5//r/+v/6//j/+P/2//j/+P/3//f/+P/4
//j/+P/4//r//P/+//7/AwAJAA0ADwASABUAHAArAC8AIAAGAPT/7//l/9r/1//W/9H/
0P/Q/8H/sP+r/6j/nv+T/5D/pv/A/9D/4P/r//H/8//1//X/9v/4//j/+P/4//j/+P/4
//j/+P/6//r/+//7//r/+f/5//j/+v/6//r/+//9//3//f/9//v//P/8//z/+//7//z/
/f/9//v/+//8//v/+//7//v/+//8//z//P/+//7//v/+//z//P/9//3/+//7//3//v8A
AP///////wEAAQABAAAAAAABAAIAAgACAAEAAQAAAAIABAAEAAQABAAGAAYABAAGAAYA
BwAKAAgABwAHAAgABgAHAAcABgAGAAcABwAIAAoACAAIAAoABwAFAAQAAwAFAAMAAwAB
AAAAAAAAAAAAAAD///z/+//7//z//f/+//v/+//7//r//P/9//3//f/9//7/////////
AAAAAP////8AAAAA///+//z/+//7//z//P/9//7//v/+//7//v/8//z//P/8//3//v//
/wAAAQABAAEAAQD//////////wEAAQABAAEA//8BAAEAAAACAAEAAQABAAIAAgACAAIA
AAAAAAAAAAD+//7//v/+//////8AAAAA/////wAAAAD+//7//P/8//z//P/8//3////+
//7//v/9//3//f/+/wAA///+//7//v/9//v/+v/6//v/+//7//3//P/8//v/+v/6//n/
+P/7//z//f/+//z/+//7//v/+//7//r/+v/5//n/+f/5//v/+//7//v//f/9//3//f/7
//v/+//7//3//f/9//3/+//8//z/+//5//r/+//7//v//P/8//z//P/8//7/////////
AAAAAAEAAQADAAMABQAFAAsADAAMAAwACgAHAAMA/v/7//v/+v/5//n/+f/4//j/9//3
//f/9v/1//X/9f/3//X/9f/0//T/8v/y//L/8v/0//T/9v/2//X/9v/2//b/9//3//n/
+f/5//n/+P/4//n/+f/5//n/+f/5//n/+f/5//n/+f/5//n/+v/6//r/+P/4//b/+P/5
//n/+v/8//r/+v/6//r//v/6//r//v8DAAcACwARABgAIQAuADkANQAcAAIA9v/v/9//
1P/N/8T/wf/C/7T/nf+a/5v/kP+E/4P/lP+y/87/3v/o/+//9f/5//f/9//4//r//P/8
//z//P/8//z//P/8//z//P/9//3//f/9//7//v/8//z//P/9//////////////8AAAAA
AAD9//3//v///////f/9//7/AQABAAEAAQD//wAAAAAAAAEAAgADAAQABAAEAAUABQAD
AAMABQAGAAYABQAFAAUACQAJAAkACAAIAAkACgAKAAkACQAKAAoADAAOAA4ADgAMAA4A
DgAMAA8AEAASABYAFQATABIAEgAUABUAFQAUABYAFwAXABgAFQASABEAEgARABEAEgAT
ABMAEQARAA8ADAAMAAwADAAMAAsACAAHAAcACAAJAAoACAAHAAYABAAGAAcABwAHAAYA
BgAGAAUABQAGAAYABQADAAQABAADAAUABAAEAAUABQAEAAQABAAEAAQABAAEAAYABgAG
AAYABQAEAAMAAgADAAMAAwADAAMAAwADAAMABQAFAAUABQAEAAUABAACAAQAAwADAAMA
BAAEAAQABAAEAAQABAAEAAYABgAGAAYAAwADAAQABAADAAMABAAEAAQABAACAAIABAAE
AAQABQAEAAIAAQAAAAEAAQABAAIAAgABAAAAAAD//////v/+/wAAAQABAAEAAQAAAAAA
/////wAAAAAAAP7//v/+//7//////wAAAQD//////v/+////////////AQABAAEAAQD/
//////////7//f/8//v//P/9//7//////wAAAAD/////AAABAAEAAAD///7//v/+//7/
//8AAAEAAgACAAMAAwADAAMABAAGAAcACQAJAAsACwARABIAEgASABMAEQAOAAoABQAD
AAAA/f/7//v/+v/6//v/+//7//r/9//3//f/+f/5//n/+P/4//j/+P/4//j/9v/2//j/
+P/8//7///8AAP3//f///////f/9//z//P/9//3//f/9//3//f/9//3/////////////
/wAAAAAAAP7//v/8//7//v/9//3//v8AAAAAAAAAAP7//v/+/wIABwALABEAFQAcACUA
MAA7ADkAIgAIAPz/9f/n/9z/0//G/8X/yv+6/5//lP+X/5b/iP+D/5j/tv/O/+D/7P/1
//n/+//7//v//P/+//z//P/8//z//v/+//7//v8AAAAAAQABAAEAAQACAAIAAgACAAIA
AwABAAEAAQABAAEAAgACAAIAAgADAAUABwAFAAMAAwAEAAUABQAFAAUABQAGAAYABgAG
AAYABgAGAAgACAAJAAkABwAHAAkACgAKAAkACQAJAAsACwALAAoACgALAAwADAAPAA8A
EAAQABAAEgASABIAEwAWABcAFgAVABQAFAAWABYAFQAVABYAGAAZABkAGAAaABsAGwAc
ABwAGgAaABwAGQAXABYAFQATABEAEQAPAA8AEAARABIAFAATABAADwAOAA4ADgAOAAoA
CQAIAAYABwAJAAoACwAKAAoACgAJAAkACgAKAAkACAAIAAcABQAGAAYABwAJAAcABgAG
AAYACAAIAAgACAAGAAYABgAGAAQABAAEAAQABwAHAAcABwAFAAUABQAFAAUABQAFAAUA
BgAJAAoACgAIAAcABwAHAAgACAAIAAgACAAIAAgACAAIAAgACAAIAAcABwAIAAgACQAJ
AAoACgAIAAgABgAGAAgACAAIAAkABwAGAAYABgAGAAcACAAKAAgABwAGAAYABQAFAAQA
BAAEAAUABQAFAAMAAgACAAEAAgAEAAUABgAIAAgACAAIAAcABQAEAAMABQAFAAQABAAD
AAMAAwADAAMAAwADAAMABQAFAAUABQAFAAUABQAFAAMAAwADAAMABQAGAAYABQADAAQA
AwAIAAYABgAGAAYABgAHAAcABwAKAAwADwARAA8ADwARABEAEwAUABQAFAAUABMAEQAO
AAcABQACAP///f/9//z//P/9//3//f/8//z//f/+/wEAAAD///3//P/+//7//v/+//z/
/P/+//7///8AAAAAAAD/////AQABAAEAAQAAAAAAAwADAAMAAwABAAEAAQABAAIAAwAE
AAUABAAEAAMAAgAEAAQAAgAEAAIAAQABAAIAAgACAAIAAgAGAAgACAAKAA0ADwATABsA
IAAnADQAPwA7ACIABgD6//f/7//m/9//1P/P/9T/zP+x/6D/o/+i/5T/if+Y/7b/zv/g
//D/9//5//3//f/9//7/AAACAAIAAgACAAQABAAEAAQAAgACAAMAAwAFAAUABgAGAAQA
BAAEAAUABQAFAAUABQAHAAgACAAIAAUABQAGAAcABwAFAAUABgAJAAkACQAJAAcACAAI
AAgABgAGAAYABgAHAAgACgALAAkACQALAAwACwAJAAgABwAKAAsADAAMAA4ADwAQABAA
EQARABIAEgARABIAEQAQABIAFAAUABIAEQAQABAAEgAVABUAFgAYABgAGQAZABgAFwAX
ABYAFgAUABIAEgAUABQAEwATABMAFAATABQAEwASABIAEgASABAADwAMAAsACgAKAAoA
CgAKAAsADAAMAAsACwAKAAkACAAIAAgABwAJAAoACgAJAAkACgAKAAkABwAGAAYABwAH
AAYABgAGAAYABgAGAAYABgAGAAYABgAIAAgACAAIAAkACQAJAAkACQAJAAkACQAJAAkA
CQAJAAgACQAIAAYABgAFAAUABQAEAAQABAAEAAUABgAHAAgACgAKAAoACgAIAAcABwAG
AAUABQAGAAYABgAGAAQABAAFAAYABwAJAAgABgAFAAQAAQABAAEAAgACAAEAAAAAAAIA
AwADAAQABAAFAAUABQADAAIAAgABAAMABAAEAAQAAgACAAIAAgAEAAMAAwADAAMAAwAC
AAIAAwADAAMAAwADAAMAAwADAAMAAwADAAMAAwADAAMAAwADAAMAAwADAAUABgAGAAUA
AwAAAAIAAwAEAAUABgAEAAUABQAFAAgACgANAA8ADQANAA8ADwASABIAEQAQABEAEQAQ
AA4ACgAJAAcABQACAAEA///+//3//f/9//z//f/9//3////9//3//P/8//7//v/+//7/
/P/8//7//v8BAAIAAgACAP////8BAAEAAwADAAIAAgAFAAUABQAFAAMAAwADAAMAAwAD
AAMAAwABAAIAAgACAAIAAgAAAAIABAADAAMABAAEAAQABAAEAAIABAAGAAQACQANABMA
GQAgACMALAA7AEMAPAAgAAQA9//1/+z/4//a/9H/0P/W/8//uv+t/67/qv+Z/5L/pP/C
/9b/4v/x//v///8BAAEAAgAEAAQABAAEAAQABAAEAAQABAAFAAYACAAJAAcABwAIAAgA
CAAIAAgACQAHAAcABwAHAAkACgAKAAoACQAJAAoACwAKAAcABgAGAAkACQAJAAkACQAK
AAoACgAKAAoACgAKAAsADAAOAA8ADwAPABEAEgAQAA8ADwAPAA8ADwAPAA4AEAARABIA
EgATABMAFAAUABIAFAAUABQAFAAWABYAFAAYABgAGQAcABsAGQAYABgAGQAbABwAHAAa
ABsAGwAcABoAGAAYABoAGgAZABkAGQAbABkAGQAXABUAFAATABIAEwATABEAEQAQABAA
EAAQABEAEQARABAADgAPAA8ADwAPABAAEQARAA8AEAAQAA8AEQASABIAEQARABAAEAAR
ABEAEAAQABAAEAAQABAAEAAQABAAEAAQABAAEAAQABAAEQARABEAEQATABMAEwATABMA
EwATABMAEgATABIAEAASABEAEQARABQAFAAUABQAFAAUABQAFAASABIAEgASABMAEwAU
ABQAEwATABQAFAASABIAEAAQABAAEAAQABEAEQAQABAAEAAPAA8ADwAQABIAEQAQABAA
EAAPAA0ADAAPABEAEgATABAADgANAAsADAAOAA8AEAAQABAAEAAQAA0ACwAKAAkADAAN
AA0ADgAPAA8ADwAPABEAEQARABEADwAPAA8ADwAPAA8ADwAPAA8ADwAPAA8ADQAOAA4A
DQANAA==
         </WaveFormData>
      </LeadData>
      <LeadData>
         <LeadByteCountTotal>10000</LeadByteCountTotal>
         <LeadTimeOffset>0</LeadTimeOffset>
         <LeadSampleCountTotal>5000</LeadSampleCountTotal>
         <LeadAmplitudeUnitsPerBit>4.88</LeadAmplitudeUnitsPerBit>
         <LeadAmplitudeUnits>��V</LeadAmplitudeUnits>
         <LeadHighLimit>2147483647</LeadHighLimit>
         <LeadLowLimit>268435456</LeadLowLimit>
         <LeadID>V2</LeadID>
         <LeadOffsetFirstSample>0</LeadOffsetFirstSample>
         <FirstSampleBaseline>0</FirstSampleBaseline>
         <LeadSampleSize>2</LeadSampleSize>
         <LeadOff>FALSE</LeadOff>
         <BaselineSway>FALSE</BaselineSway>
         <ExcessiveACNoise>FALSE</ExcessiveACNoise>
         <MuscleNoise>FALSE</MuscleNoise>
         <LeadDataCRC32>3487568053</LeadDataCRC32>
         <WaveFormData>
tv+2/7b/tv+2/7b/tv+2/7j/uP+4/7j/t/+2/7X/tP+0/7T/tP+0/7L/sv+y/7L/sv+y
/7L/sv+v/67/rf+s/67/rv+u/67/r/+w/7H/sv+w/7D/sP+w/67/rv+u/67/rP+s/6z/
rP+q/6r/qv+q/6r/qv+q/6r/rP+s/6z/rf+u/67/r/+w/67/rf+t/63/r/+y/7T/t/+4
/7j/uP+4/7j/t/+y/7D/rv+s/6z/rP+r/6v/qv+n/6X/pf+k/6P/o/+j/6P/of+f/5//
n/+f/5//n/+f/5//n/+f/57/nf+b/5v/mv+a/5z/m/+Z/5j/mv+a/5r/mv+a/5v/m/+b
/5n/mf+X/5f/mf+Z/5j/mP+Y/5r/mv+a/5f/l/+X/5f/lv+W/5b/lv+S/5L/kv+S/43/
if+L/5L/of+3/9n/BgA5AGYAhgCSAJwAtQDOAM4AuQCQAFcAFwDS/4X/RP8a//X+0/7H
/tf++P4k/1L/cP+A/4v/k/+R/4//jf+M/4z/jv+P/5D/kv+S/5L/kv+S/5P/k/+V/5b/
lP+U/5X/lf+V/5T/lf+U/5b/lv+X/5f/lv+X/5b/lf+V/5X/lv+W/5j/mP+Z/5n/mf+a
/5v/m/+Z/5r/mv+a/5r/mv+b/5v/nP+d/53/nf+f/5//of+h/6H/ov+j/6T/p/+o/6n/
qf+q/6r/qv+q/6v/rP+t/67/sf+z/7b/tv+2/7f/uP+7/73/vv/A/8L/x//L/87/0//T
/9X/2f/c/93/3//i/+X/6P/r/+7/8f/z//T/9f/3//j/+f/6//r/+//8//7///8AAAAA
/f/8//z/+//6//X/9P/y/+//7v/s/+r/5//k/+L/3//e/9z/2v/Y/9f/1v/V/9X/1P/S
/9H/z//Q/9D/0P/R/9L/0//S/9L/0f/S/9L/1P/U/9P/1v/X/9j/2P/Z/9n/2f/Z/9v/
2v/Z/9n/2f/a/93/4P/h/+D/3//d/+D/3//e/97/4P/i/+P/5f/p/+r/6//u//H/8v/0
//f//P///wAAAwAGAAkADQAQABAAEgAUABcAHAAeACAAIgAlACkALQAxADcAOwA/AEMA
RgBJAEwATgBQAFMAVgBZAFkAWgBbAF0AXwBhAGMAZQBlAGUAZQBmAGgAaQBqAGwAbgBt
AG0AbQBvAG8AbwBuAHAAcgBzAHQAdgB3AHkAewB7AHsAewB6AHsAfQCAAIMAgQCCAIIA
gQB+AH0AewB7AH0AfwCBAIIAgQB+AHwAewB6AHwAfgCAAIAAgACAAH0AfQB9AHwAfQB+
AH4AfQB8AHsAewB8AH0AfwCAAIAAfgB+AH4AfQB2AHQAdAByAHIAcgBwAG8AbABnAGYA
ZQBhAF8AXgBdAF8AXQBdAF0AXABbAFoAWQBZAFkAWQBZAFgAVwBXAFcAVABUAFQAUwBP
AE4ATgBOAFAAUABQAFEATgBNAEwASwBLAEsASwBLAEkASABHAEgASABIAEcARwBEAEMA
QwBCAEIAQgBCAEIAQgBCAD8APwBBAEoAWwBxAJEAugDpABIBMAE8AUIBVQFmAWABRwEc
AeEAnwBWAAcA0P+2/53/ff9v/3//pP/S//j/FAAoADMAOQA5ADsAOQA4ADgAOQA5ADkA
OgA+AEAAQgBEAEgASQBMAE4AUABSAFUAVwBZAFoAXQBeAGAAYABhAGEAYwBlAGUAZQBk
AGMAYwBiAGUAZgBoAGkAaQBqAGsAawBtAG4AbgBuAG4AbgBvAG8AbwBvAG4AbQBtAG0A
bwBvAHEAcgBzAHQAdwB4AHkAeQB6AHoAegB6AHsAfAB9AH4AgQCDAIYAhgCHAIcAhwCJ
AIsAjACOAJAAkwCXAJoAnwCfAKEApQCoAKkAqwCuALEAsQCzALUAtwC3ALgAuQC7ALsA
uwC7ALoAuAC4ALkAuQC3ALYAsgCwAK0AqwCpAKMAngCaAJUAkgCOAIoAhQCAAH8AewB5
AHYAcQBuAGwAagBkAGMAYQBeAF4AWwBbAFoAVwBXAFcAVwBTAFIAUABQAE4AUABQAE8A
UQBRAFEAUABPAE8ATwBPAFAATgBMAEsASgBKAEwATgBPAE4ATQBLAEwASwBKAEoASABI
AEcARwBHAEYARQBGAEgARgBFAEUARwBHAEUARQBDAEMARABEAEAAQABAAEEAQABAAEAA
QABBAEEAQQBBAEAAPwA+AD0AOwA7ADsAOgA6ADsAPAA9ADoAOgA6ADsAOgA5ADgANwA4
ADcANgA2ADkAOQA5ADoANwA1ADQAMwAxADEAMQAwADAAMAAvAC4AMAAvAC8ALwAvAC8A
LwAuACwAKwArACsAKQAqACoAKQAmACUAIwAjACIAIwAkACQAJgAkACQAJgAmACYAJgAk
ACUAJgAmACkAKgAqACkAJwAnACgAKgArAC0ALgAuAC0ALAArACkAIgAgACAAHgAcABwA
GgAZABkAFQAVABUAFAATABMAEwATABEAEQARABEAEQARABEAEQARABEAEQAOAA0ADQAN
AAwADAAMAAsACQAIAAgACAAGAAYABgAHAAUABQAFAAUAAgABAAAA//8BAAIAAwAGAAQA
BAADAAMAAwADAAQABAACAAIAAgACAP7/+P/1//f/+/8EABUAMQBXAIYAtwDgAPYA/gAO
AS0BPAE0ARUB4gCjAF8AEgDJ/5b/dv9X/z3/Pf9T/3j/pP/I/97/7P/1//n/+f/5//f/
9v/2//f/9//3//j/+P/4//j/+P/3//f/+f/6//j/+P/5//n/+v/6//z//P/8//z//f/9
//z//f/8//v/+f/5//r/+v/4//j/+f/5//f/+P/5//n/9//4//j/+P/6//r/+//7//z/
/f/9//3//f/9/////////wAAAQACAAUABgAHAAcABwAIAAkACgALAAwADQAOAA8AEQAU
ABQAFgAXABgAGwAdAB4AIAAiACIAJQAnACsAKwAtADEANAA5ADsAPgBBAEUARwBJAEsA
TwBQAFEAUwBSAFMAVABUAFMAUgBSAFEAUABQAE0ATABIAEUAQgA7ADgANAAvACwAKQAm
ACIAHgAaABUAEgAOAAsACAAGAAQA/v/9//v/+P/4//f/+f/6//n/+f/5//n/9f/0//L/
8v/w//L/8v/x//P/8//z//L/8f/x//H/8f/y//D/7v/t/+z/7P/u//D/8P/w//D/7//y
//H/8P/w//L/8v/x//H/8P/w//D/8v/w/+7/7f/t/+//7//t/+3/6//r/+z/7P/q/+r/
6v/r/+r/6v/q/+r/6//r/+v/6//p/+n/6f/p/+z/7f/u/+7/7f/t/+3/7f/s/+z/7P/t
/+r/6f/o/+f/5//n/+f/6P/q/+n/6P/o/+j/5//n/+f/5//n/+f/5v/m/+b/5f/k/+X/
5f/m/+f/5f/l/+X/5P/j/+P/5P/l/+P/5P/k/+P/4v/h/9//3//g/+H/4v/i/+L/4P/g
/+L/4v/i/+L/4P/h/+L/4v/k/+b/5//n/+f/5//o/+r/7f/v//D/8P/u/+7/7v/t/+r/
6P/o/+b/5v/m/+T/4//h/93/3f/d/9v/2f/Y/9f/2f/X/9f/1//Z/9n/2f/Z/9f/1//X
/9f/1v/V/9X/1f/V/9b/1//X/9X/1P/U/9T/1P/U/9T/1f/V/9X/1f/V/9P/0//T/9P/
0v/S/9L/1P/W/9b/1f/V/9X/1f/W/9b/1f/U/9P/0v/U/9T/0f/N/8v/0v/b/+v/CwA2
AGcAmAC+ANAA1ADpAAYBEAEBAeAAqQBpACYA2/+U/2j/Q/8h/xH/Gf80/1r/iP+o/77/
zf/T/9X/1f/T/9L/0v/V/9X/1f/W/9j/2P/Y/9j/2f/Z/9v/3P/a/9r/2//b/9r/2v/c
/9z/3f/e/+D/4f/j/+X/5f/l/+P/4//k/+T/5P/k/+X/5f/l/+b/5//n/+f/6P/o/+j/
5v/m/+f/5//o/+n/6f/p/+v/6//t/+3/7v/w//L/9P/z//T/9f/1//X/9v/3//j/+v/8
//7/AAABAAMABgAGAAgACQAKAA0AEQASABQAFgAWABkAGwAfACMAJQApACwAMQAzADYA
OQA5ADsAPQA/AEEAQgBDAEUARABFAEYARgBIAEgASQBJAEYARgBDAEIAQwBBAD8AOQA2
ADIALQAqACQAIAAbABYAFAARABAADgAJAAYABAACAPz/+//5//b/9v/z//P/8v/w/+//
7v/t/+3/7v/u//D/7//w/+//7f/t/+3/7f/s/+3/7f/t/+3/7//u/+3/7f/r/+z/7//y
//H/8P/v/+3/7f/r/+n/6P/q/+r/6f/p/+z/7P/s/+7/7//u/+7/7//v/+//7f/t/+//
7//w//D/7v/u/+7/7//w//D/8P/w/+3/7f/t/+3/7v/v//D/8f/z//P/8//y//P/9f/3
//n/9v/2//b/9//3//f/9//3//j/9//2//b/+P/3//b/9v/4//f/9//3//n/+f/5//j/
+v/6//n/+P/5//n/+v/7//v/+//7//r/+//7//z//f/9//7//v/9///////+////AAD/
/wAAAgAAAAAAAAAAAAEAAwAFAAYACQAKAAoACQAJAAkACgAMAA8AEQASABIAEAAQABAA
DwAKAAgACAAGAAkACgAJAAkABgABAAAA///+//3//f/9//3/+//7//v/+//7//v/+//7
//v/+//7//r/+f/5//n/+v/6//r/+f/1//T/9P/0//T/9P/0//X/9f/1//X/9f/0//X/
9v/3//X/9P/z//T/9//4//j/+f/5//n/+v/6//j/+P/4//j/9v/0//P/8//1//z/BwAX
ADEAWACFALQA2gD0APwABQEcASgBGwH6AMcAhwBGAPf/rP9+/2X/R/8t/yn/QP9w/6L/
xv/c/+3/9//7//n/9//2//b/+f/5//n/+v/9//7///8AAAMAAwAFAAYABAAEAAUABQAI
AAgACgAKAAsADAAOAA8ADQAPAA8ADwARABEAEgASABQAFAAVABUAFQAWABcAFwAXABgA
GAAYABgAGAAZABkAGwAdAB4AHwAdAB0AHwAfAB8AIAAhACIAIQAiACMAIwAmACgAKgAs
AC0ALgAvADAAMAAxADMAMgA2ADcAOAA7AEAAQgBFAEgASABLAE0AUQBRAFMAVwBaAFsA
XQBgAGMAZwBpAGsAbQBvAHAAcQBzAHIAcwB0AHQAdAB0AHUAdQB0AHQAcQBwAG4AawBo
AGEAXgBaAFUAUgBOAEoARQBAAD4AOwA6ADgANQAyADAALgAsACsAKQAmACQAIQAhACAA
HgAdABwAGwAaABoAGQAaABkAGgAZABcAFQAVABUAFAAUABUAFgAXABgAFgAUABMAFQAW
ABkAHAAaABgAFgATABUAEwARABAAEgASABEAEQASABIAEgAUABIAEAAPAA8AEQARAA8A
DwANAA0ADgAOAA4ADgAOAA8AEAAQABAAEAAPAA8ADwAPAA0ADQANAA0ADgAPABAAEAAP
AA8ADwAPAAwADAAMAA0ACwALAAsACwAKAAkACAAIAAgABwAGAAYACAAHAAcABwAFAAUA
BQAEAAQABAADAAIABAADAAMAAwABAAEAAQAAAPz/+//7//v//f/+//7//f/8//v/+f/5
//r/+//8//z//P/6//n/+f/6//r/+f/4//f/9v/4//n/+v/6//v//P/8//v/+//7//z/
/v///wEAAgACAAIAAgACAAEA/P/6//r/+P/1//T/8f/v/+7/6//s/+3/7P/r/+v/6//t
/+v/6//r/+n/6f/p/+n/6f/p/+n/6f/o/+f/5//n/+b/5v/m/+X/4//i/+L/4v/k/+T/
5P/l/+T/4//i/+H/3//f/9//3//c/9z/3P/e/9//4P/g/+H/3//f/+D/4P/i/+L/4v/i
/+D/3P/X/9n/3f/k/+3/AwApAFoAiwC2ANQA3gDoAAMBGAEWAQEB2ACdAFsAEgDF/4r/
Zv9D/yP/Gf8p/0z/fP+k/77/zv/Z/9//3//f/93/3P/c/93/3f/d/97/3f/c/9v/2v/b
/9v/3f/e/+D/4P/h/+H/4f/g/+H/4P/f/97/3v/d/93/3//f/9//4f/h/+L/4v/g/+D/
4f/h/+H/4v/j/+P/4f/i/+L/4v/k/+T/5f/l/+T/5f/l/+X/4//j/+X/5f/l/+b/5//o
/+n/6v/r/+v/6//s/+3/7v/v//D/8f/y//T/9//7//z//P/9//7/AQADAAQABgAIAAgA
CwANABEAFQAXABsAHgAfACEAJAAnACkAKwAtAC8AMAAwADAAMQAyADMANAA0ADQANAA1
ADUANAA0ADEAMAAtACsAKQAjACAAHAAXABQADwAMAAgABAAAAPv/+P/0//H/7v/s/+r/
5v/l/+P/4P/g/93/3f/c/9n/2f/Z/9n/2f/Y/9b/1v/V/9b/1f/T/9T/1f/W/9b/1v/X
/9j/2f/a/9j/1v/V/9P/1P/X/9r/2//a/9n/1//Z/9f/1f/U/9b/1v/V/9X/1f/U/9P/
1P/W/9T/0//T/9P/0//R/9H/0//T/9T/1P/U/9T/1P/V/9X/1P/T/9L/0f/R/9H/0f/R
/9H/0f/R/9L/0//U/9T/1f/V/9X/1f/S/9L/0v/T/9H/0f/R/9H/0f/R/9H/0v/S/9H/
0P/Q/9L/0f/R/9H/z//P/8//zv/Q/9D/z//O/9D/z//P/8//zf/N/83/zP/N/83/zv/P
/87/zv/N/8v/y//L/8r/y//M/8v/yv/M/8z/yv/K/8r/yv/N/8//0f/S/9P/1P/U/9P/
0//T/9T/1v/X/9n/2v/a/9z/3P/c/9v/1P/S/9L/0P/Q/9D/zv/N/8n/xf/F/8X/xv/F
/8X/xf/F/8P/w//D/8P/w//D/8P/xf/F/8X/xf/C/8H/wf/B/8L/wv/C/8H/v/++/77/
vv/A/8D/wP/B/8H/wf/B/8H/v/+//7//v//A/8D/wP/C/8D/wP+//7//vf+9/77/vv/A
/8D/wP/A/7z/uP+1/7f/uf/C/9H/7/8bAE4AfQCkALgAvADQAO0A9gDoAMcAlABVABUA
yv9//07/MP8R//v+/f4V/z7/bv+U/6r/tv+7/73/u/+9/7v/uv+6/77/v//A/8L/wP/A
/8D/wP+//7//wf/C/8L/wv/D/8P/wv/C/8T/xP/E/8T/xf/F/8X/x//H/8f/x//H/8j/
yP/G/8b/x//H/8n/yv/L/8v/y//M/8z/zP/N/87/0P/R/9H/0f/Q/8//0P/R/9T/1f/V
/9b/1//Y/9n/2v/b/9v/3f/e/9//4P/f/+D/4f/i/+T/5//r/+z/8P/x//L/9f/5//r/
/P/+/wAAAwAFAAkADQAPABMAFgAbAB0AIAAjACMAJQAnACkAKwAsAC0ALwAwADEAMgAy
ADQANAA1ADUANAA0ADEAMAAtACsAKQAjAB4AGgAVABIADgAKAAUAAAD9//n/9//0//L/
8P/v/+7/6P/n/+X/4v/h/9//4P/g/9//3//f/9//2//a/9j/2P/c/+D/4v/j/+H/4f/h
/+D/4f/h/+H/4f/j/+L/4f/h/+D/4P/i/+T/4//i/+H/3//f/93/2//a/93/3v/e/9//
4P/g/+D/4v/i/+D/3//f/+D/4f/g/+H/4v/j/+X/5v/m/+b/5v/n/+b/5v/m/+b/5//n
/+f/5//p/+n/6f/p/+v/6//r/+r/7f/v//H/8//y//L/8v/z//H/8f/x//H/8f/x//H/
8v/z//P/8//0//f/9//4//n/+f/5//n/+P/6//r/+f/4//n/+f/6//v//P/9//7//v/+
////AQADAAEAAgACAAEAAQABAAAAAQAGAAQABAAEAAQABAAFAAcACQAKAA0ADgAOAA0A
DwAPABAAEgATABUAFgAWABgAGAAYABcAEAAOAA4ADAAMAAwACgAJAAkABQAFAAUABAAD
AAMAAwADAAEAAQABAP//////////AQABAAEAAQD+//3//f/9//z//P/8//v/+v/6//v/
/P/8//z//P/9////////////+//7//v/+//7//z//f8AAP///v/8//v/+f/5//r/+v/8
//z//P/8//z//P/3//X/+f8EAA0AHQA9AGYAlQDCAOgA+AD8AAkBIAEkAQ0B6gC1AHUA
LADZ/5j/ev9l/0f/Nf87/1j/hv+y/8z/4P/x//n/+//7//n/+P/4//v/+//7//z//P/8
//z//P/9//3///8AAP7//v//////AAAAAAIAAgABAAAAAAD//wAAAwAEAAUABgAHAAkA
CgAIAAgACQAJAAkACgALAAsACwAMAAwADAAMAAwADQANABAAEQARABEADwAPABEAEQAT
ABQAFQAWABcAGAAZABkAGwAcAB0AHgAfACAAIQAiACMAJQAoACgALAAtAC4AMQAzADQA
NgA4ADoAPQA/AEMARQBHAEsATgBRAFMAVgBZAFsAXQBfAGEAYQBiAGMAZQBkAGUAZgBm
AGQAZABlAGUAZABkAGEAYABfAF0AWwBVAFAATABHAEQAQgBAAD0AOgA1ADEALwAsACcA
JAAiACAAHAAbABkAFgAUABEAEQAQAA8ADwAPAA8ADQAMAAoACgAKAAwADAALAAsACwAL
AAoACQAJAAkACQAGAAQAAgABAAIABAAIAAwADAAMAAwACwAJAAcABQAEAAYABgAFAAUA
BgAGAAYACAAIAAYABQAFAAUABQADAAMAAwADAAQABAACAAIAAgADAAQABAAEAAQAAwAD
AAMAAwADAAMAAwADAAMAAwADAAIAAQABAAEAAQAAAAAAAAABAAEAAQABAAEAAAD///7/
/v/+//3//P/8//r/+f/5//n/+//7//v/+v/6//r/+f/4//b/9f/1//X/9f/1//X/9P/z
//P/9P/1//X/9v/2//X/8v/x/+//7//x//P/9f/2//b/8v/y//L/8v/y//T/9f/2//b/
9f/2//b/9f/3//f/+P/6//v//f/+//7//P/8//z/+//0//L/8v/w//L/8v/w/+//7f/p
/+n/6f/o/+f/5//n/+f/5f/l/+X/5//n/+f/5//l/+X/5f/l/+T/4//j/+P/5P/k/+T/
4//h/+D/4P/g/97/3v/e/9//3f/d/93/3f/Z/9n/2f/Z/9r/2v/a/9z/2v/a/9n/2f/Z
/9n/2v/a/9r/2v/a/9r/2v/U/9H/0f/V/9z/6f8BACcAVACFALAAzADYAOAA/QASARAB
9wDKAI0ASwACALP/fP9c/zn/Gf8R/yX/Rv90/57/uv/G/83/0//V/9X/0//S/9L/0//T
/9P/1P/U/9T/1P/U/9P/0//V/9b/1P/U/9X/1f/V/9T/1f/U/9L/0v/T/9P/1f/X/9f/
1//W/9X/1f/U/9T/1P/V/9X/1//Y/9n/2f/Z/9r/2v/a/9j/2P/Z/9n/2P/Z/9n/2f/Z
/9n/2//b/9v/3P/d/97/3v/e/97/3f/h/+L/4//k/+P/5P/l/+b/6f/r/+7/7v/u/+//
8P/z//n/+v/8//7/AgAFAAcACwAMAA0AEAASABUAFwAaAB0AHwAhACMAJQAlACYAJwAp
ACgAKQAqACoAKQAoACgAJwAnACgAJgAmACMAIQAfABkAFAAQAAsACAAGAAQAAQD+//r/
9f/y/+7/6v/m/+P/4P/c/9v/2f/W/9X/0//U/9T/0f/R/9H/0f/R/9D/zv/O/87/0P/Q
/8//z//P/8//zv/L/8v/y//L/8v/yv/J/8n/yf/K/83/0P/R/9D/z//N/87/zf/M/8z/
zP/M/8v/y//M/8z/zP/O/8z/yv/J/8n/yf/J/8f/x//H/8f/yP/I/8j/yP/I/8n/yP/I
/8j/yP/H/8f/x//H/8n/yf/J/8n/yf/J/8n/yP/G/8X/xP/D/8T/xv/I/8v/y//L/8v/
y//K/8n/yP/I/8j/x//G/8b/xv/F/8X/xf/H/8f/x//G/8b/xv/F/8T/xP/D/8P/w//D
/8P/w//C/8H/wf/C/8P/wv/C/8H/v//A/7//vf+9/7z/vf++/77/wP++/73/vf++/77/
vv++/77/vv/A/8H/wv/C/8P/xP/E/8P/xP/F/8f/yv/J/8v/zP/M/8z/zP/M/8v/yP/G
/8b/xP/E/8T/wv/B/73/uf+5/7n/tv+1/7X/tf+2/7X/tv+3/7X/tf+1/7X/tf+1/7X/
tf+1/7X/tv+3/7T/tP+0/7P/sf+w/7D/sP+u/67/rv+v/7D/sf+y/7P/r/+v/6//r/+u
/67/rv+w/7D/sP+v/6//r/+v/7D/sP+w/7D/sP+w/7D/rv+p/6X/qf+w/73/0//3/yYA
VwCCAKAAqgC0AM0A4ADeAMcAnABhACUA3v+P/1D/KP8H/+v+4/7x/hb/Qv9s/4j/mv+l
/63/r/+x/6//rv+u/63/rf+t/67/rv+u/67/rv+t/63/r/+w/67/rv+v/6//rv+u/7D/
sP+u/67/r/+v/6//sf+x/7H/sf+x/7L/sv+w/7D/sf+x/7P/tP+1/7X/s/+0/7T/tP+0
/7T/tf+1/7b/t/+3/7f/t/+3/7n/uf+4/7j/uP+4/7r/vP++/7//wf/C/8P/xP/F/8b/
x//I/8f/yf/M/8z/0P/R/9L/1f/Y/9j/2f/a/97/4f/j/+f/5//p/+3/8P/z//X/+P/7
//v//f///wEAAQACAAMABQAHAAkACwAMAAwADAANAA0ACgAKAAcABgADAAEA///5//b/
8v/t/+r/5f/i/97/2v/U/8//zP/I/8P/wP++/7z/uv+5/7f/tP+y/6//r/+u/6v/q/+r
/6v/qf+o/6b/pv+k/6b/pv+l/6b/p/+o/6j/qf+p/6n/qf+o/6b/pP+j/6P/pP+n/6r/
qP+m/6T/of+k/6P/ov+i/6L/ov+h/6H/oP+g/6D/ov+i/6D/n/+f/6H/of+f/5//n/+f
/6D/oP+c/5z/nP+d/57/nv+e/57/nv+f/6D/of+h/6H/of+h/5//n/+f/57/n/+f/5//
n/+g/6D/oP+h/6D/n/+e/53/nv+d/5z/nP+f/5//n/+g/6D/n/+f/5//n/+f/5//nv+e
/57/nf+c/53/nf+e/5//nf+d/53/nP+Z/5n/mv+b/5v/nP+c/5v/nf+d/5z/nf+c/5v/
mv+c/57/nv+e/57/nv+f/6D/oP+j/6T/pP+j/6H/of+i/6T/p/+p/6r/qv+r/6z/rf+t
/6b/pP+k/6L/ov+i/6D/n/+d/5n/mf+Z/5n/mf+a/5v/m/+Z/5n/mf+b/5v/m/+b/53/
nf+d/53/nf+d/57/n/+f/6D/of+h/5//nv+e/57/nP+c/5z/nf+f/5//n/+f/57/n/+g
/6H/nf+c/5v/nP+d/57/nv+f/6H/of+i/6L/of+g/5//nv+e/5z/l/+X/5v/pP+1/83/
8f8eAE0AdACSAKIAqgC9AMwAwgClAHQANwD1/6z/Xf8k/wL/6f7R/sn+3f4I/zr/Yv9+
/5T/n/+l/6v/rP+r/6v/rP+t/63/rf+u/7H/sv+z/7T/uP+7/8D/xP/G/8b/x//H/8v/
zP/P/9D/0f/S/9T/1f/X/9n/2f/Z/9v/2//c/9z/3v/e/9//3//h/+T/5//p/+f/6P/o
/+j/5v/m/+f/5//p/+v/7P/t/+v/6//t/+3/7//w//H/8v/z//T/9f/1//X/9v/3//j/
+v/8//7/AAABAAMABgAGAAoACwAMAA8AEwAUABYAGAAaAB0AHwAjACcAKQAtADAANQA3
ADoAPQA/AEEAQwBFAEoATgBSAFcAWgBdAGAAYgBjAGQAZgBnAGcAaABmAGYAaQBpAGkA
ZQBkAGIAXwBeAF4AXABZAFYAVABRAFAATgBNAEwATABMAE0ATwBQAFAAUgBRAFMAVABY
AFsAXgBhAGQAZgBnAGoAbwB0AHcAeQB8AH8AggCEAIcAiQCLAI0AkACQAJAAkQCUAJYA
mgCeAJ0AnACbAJkAmwCbAJsAnACfAKAAoAChAKAAoACgAKIApACiAKEAoQChAKEAnwCf
AKEAoQCiAKIAoACgAKAAoQCjAKQApQCmAKMAowCjAKMAowCjAKMAowClAKcAqQCqAKsA
qwCrAKsAqgCqAKoAqwCrAKsAqwCrAKoAqQCoAKgAqACnAKYApgClAKMAogChAKEAoQCh
AKAAngCeAJ0AnACcAJsAmwCbAJgAlwCWAJQAkgCRAJEAkQCRAJIAkgCRAJAAjwCNAI0A
jACJAIgAiACIAIgAiACGAIcAiACIAIcAiACIAIcAhQCFAIYAiACIAIkAiQCIAIkAigCL
AIsAhQCCAIEAfgB9AHwAeQB3AHMAbwBvAG8AbQBrAGoAaQBoAGUAZABjAGEAYQBhAGEA
YQBhAGEAYQBeAF0AXQBdAFsAWgBZAFcAVQBUAFQAVABUAFQAVABVAFIAUQBQAE8ATQBN
AE0ATQBLAEoASQBKAEgASABHAEcARQBFAEYARgBGAEYARgBGAEAAPgA5ADcAOQBCAEsA
XQB3AJoAxwD4AB4BNgE8AUUBXAFsAV8BQgERAdEAjgBBAPj/xP+l/4f/b/9p/3z/pv/W
//r/EAAfACkAKwAsACsAKwAsAC8ALwAvADAAMgAyADIAMgAyADEAMgAyADIAMgAzADMA
NAA0ADYANgA1ADQANAAzADEAMwAzADMANAA1ADcAOAA3ADYANgA1ADUANgA3ADcANQA2
ADYANgA0ADQANQA1ADQANQA1ADUANgA3ADoAOwA6ADoAOgA6ADkAOgA7ADsAPwBAAEEA
QgBDAEQARQBGAEYARwBJAEgATABNAE4AUQBVAFYAWABaAFsAXQBeAGEAZABnAGwAcAB0
AHcAewB/AIEAgwCFAIcAiwCMAI0AjwCOAI8AkACQAJIAkgCTAJMAkACQAI0AjACLAIkA
hwCBAH8AfAB4AHYAcgBuAGkAZABhAF0AWwBYAFIATgBLAEgARABDAEEAPgA6ADcANwA2
ADUANQA1ADUAMwAyADAAMAAvADAALwAtACsAKwArACoAKQApACkAKQAqACgAJgAlACMA
JAAnACoAKgAoACYAIwAkACMAIgAiACIAIgAhACEAIAAgACAAIgAgAB4AHQAdABsAGwAZ
ABkAHAAdAB8AIAAeAB4AHgAfAB8AHgAdABwAGwAbABsAGwAaABkAGAAXABcAFwAXABYA
FQAVABUAFQASABIAEgATABEADwANAAsACwALAAsADAAPAA8ADwAQAA0ACwAKAAkACwAL
AAsACgAIAAgABwAGAAYABQAFAAUABQAFAAUABAACAAEAAQABAP//AAAAAP////////7/
///8/w==
         </WaveFormData>
      </LeadData>
      <LeadData>
         <LeadByteCountTotal>10000</LeadByteCountTotal>
         <LeadTimeOffset>0</LeadTimeOffset>
         <LeadSampleCountTotal>5000</LeadSampleCountTotal>
         <LeadAmplitudeUnitsPerBit>4.88</LeadAmplitudeUnitsPerBit>
         <LeadAmplitudeUnits>��V</LeadAmplitudeUnits>
         <LeadHighLimit>2147483647</LeadHighLimit>
         <LeadLowLimit>268435456</LeadLowLimit>
         <LeadID>V3</LeadID>
         <LeadOffsetFirstSample>0</LeadOffsetFirstSample>
         <FirstSampleBaseline>0</FirstSampleBaseline>
         <LeadSampleSize>2</LeadSampleSize>
         <LeadOff>FALSE</LeadOff>
         <BaselineSway>FALSE</BaselineSway>
         <ExcessiveACNoise>FALSE</ExcessiveACNoise>
         <MuscleNoise>FALSE</MuscleNoise>
         <LeadDataCRC32>3492807198</LeadDataCRC32>
         <WaveFormData>
5v/m/+b/5v/m/+b/5v/m/+j/6P/o/+j/5v/m/+b/5v/k/+T/5P/k/+T/5P/k/+T/5P/k
/+T/5P/i/+L/4v/i/+L/4v/i/+L/4//k/+X/5v/k/+T/5P/k/+L/4v/i/+L/4v/i/+L/
4v/i/+L/4v/i/+D/4P/g/+D/4f/i/+T/5f/n/+j/6f/p/+n/6f/o/+f/6P/r/+3/8P/x
//H/8f/y//L/8P/u/+z/6v/p/+n/6f/r/+r/5//j/+D/4P/f/9//4f/h/+H/3//d/93/
3f/d/93/3f/d/93/3f/d/93/3P/c/9z/3P/b/9v/2//Z/9j/2P/Z/9n/2P/a/9r/2v/a
/9j/2P/Y/9j/2P/Y/9j/2P/Y/9j/2f/Z/9f/1//X/9b/2P/Y/9n/2f/V/9T/1f/V/9D/
zP/P/9n/6P///x8ASgB7AKwA2gAEATABYgGLAZEBdgFAAfgAqwBaAAQAu/+G/1v/Nv8k
/yv/RP9v/5r/t//F/9D/1v/W/9X/1P/S/9H/0//T/9P/0//T/9T/1P/U/9T/1P/V/9X/
1f/W/9b/1v/W/9b/1v/X/9n/2f/Z/9r/2f/Z/9n/2f/Z/9n/2//b/9v/2//c/9z/3P/c
/97/3v/e/97/3v/e/+D/4f/h/+L/4f/i/+L/4v/k/+T/5f/l/+X/5//o/+n/6v/r/+z/
7f/u/+7/7//v/+//8P/w//L/9v/3//r/+v/5//v//P///wEAAwAFAAcACwAOABMAFwAY
ABkAHAAfACMAJgApAC0ALwAwADMAOAA5ADwAPgBAAEAAQQBCAEIARABFAEUARQBFAEMA
QABAAD8APAA6ADUAMAAtACgAJAAgABwAFwAUABIADgAKAAgAAgD///3/+v/5//j/9v/0
//D/7v/s/+z/7P/r/+v/6//q/+j/5//n/+b/5v/o/+j/6//r/+r/6v/o/+j/5//m/+j/
6P/o/+f/5//n/+f/5//l/+X/5f/l/+f/5v/m/+b/5v/m/+T/5P/j/+P/4//k/+T/4//i
/+L/4//k/+X/5f/k/+T/5P/k/+T/4//j/+P/4f/i/+L/4v/j/+P/5P/k/+b/5v/n/+f/
5v/m/+X/5f/n/+j/6P/o/+b/5v/m/+X/5//n/+n/6f/n/+f/5f/l/+f/6P/o/+n/6P/o
/+j/6P/m/+b/5v/m/+X/5f/l/+X/5//n/+f/5//k/+T/5P/k/+X/5v/n/+j/5v/n/+f/
5v/k/+L/4f/f/+D/4v/k/+b/5P/j/+P/5P/i/+T/5v/o/+j/6P/o/+j/5//o/+j/6//r
/+z/7f/r/+v/6//t/+//8v/0//X/8//0//T/8v/y//D/7v/t/+//7//v/+7/6v/l/+P/
4v/f/9//3//f/+L/4f/i/+P/4v/h/+D/3//h/+H/4f/h/+P/4v/i/+L/4f/f/97/3f/d
/9z/3P/d/9//3v/e/97/3P/c/9z/3P/e/97/3v/e/97/3v/e/97/3//f/9//3//d/9z/
3P/c/9//3//f/97/3//f/97/3P/h/+//AAAXADsAZgCTAMIA8gAaAUIBbAGDAXsBWAEe
AdQAiQA2AOL/p/+C/2H/Ov8m/y//VP9//6T/vf/P/9r/3v/e/93/3P/a/9n/2v/b/9z/
3f/f/+D/4P/g/+D/4P/h/+H/4//k/+T/5P/i/+L/4v/j/+P/4//j/+T/4//j/+P/4//h
/+H/4//j/+T/5f/n/+j/5v/m/+j/6P/o/+j/6P/o/+r/6//r/+z/7P/s/+v/6v/q/+r/
6//r/+3/7//w//H/8v/z//T/9f/2//b/9//3//n/+v/6//z/AAABAAQABAADAAUABgAJ
AAsADQAPABEAFgAYABwAHwAiACMAJgApAC0AMAAzADcAOQA6AD0AQgBCAEQARQBGAEYA
RwBIAEgASABJAEkASQBJAEcARABEAEMAQAA+ADkANAAxACwAKAAkACAAGwAYABUAEgAP
AA4ADAAJAAcABAD///7//P/6//r/+P/2//b/9v/1//X/9f/0//L/8f/x/+7/7v/w//D/
8f/x//D/8P/w//D/7//u//D/8P/w/+//7f/t/+3/7f/u/+//8P/x//H/8P/w//D/8P/w
/+7/7v/u/+3/7P/s/+3/7f/t/+7/7//w//H/8f/w//D/8P/w//D/7//v/+//7//w//D/
8P/x//H/8v/y//L/8v/z//P/8v/y//H/8f/x//L/8v/y//L/8v/y//H/7//v//H/8f/z
//P/8f/x//T/9P/z//P/8P/w//D/8P/w//D/8P/w/+//7//v/+//7//v/+//7//u/+7/
7v/u/+z/7P/s/+z/7P/t/+3/7P/q/+r/6//r/+z/7P/s/+z/7P/r/+z/7f/u/+//8P/v
/+//8f/y//X/9f/2//f/9f/1//X/9//6//z//f/9//v//P/8//r/9//0//H/7//v/+//
7//u/+z/6f/p/+r/6//r/+v/6//p/+f/5//n/+n/6f/p/+n/6f/p/+n/6f/p/+j/6P/o
/+b/5f/l/+X/4//i/+L/4//j/+L/4v/i/+T/5P/k/+T/4//i/+H/4P/h/+L/4//k/+P/
4//j/+P/5f/k/+T/5P/l/+X/5f/k/+H/3f/c/97/4//t//7/GQBBAHAAoQDSAAABKgFY
AYgBoQGVAWwBKgHcAIkAMgDk/63/gv9d/0D/Nv9D/2j/lf+2/8v/1//g/+D/4P/g/+D/
3//f/9//3//f/9//4f/i/+L/4v/i/+L/4//j/+H/4v/i/+L/5P/k/+T/5f/l/+X/5f/m
/+X/5f/l/+X/5//n/+n/6f/p/+n/6v/q/+j/6P/q/+r/6v/q/+r/6v/s/+3/7f/u/+//
8P/w//D/8v/y//P/8//x//P/9P/1//j/+f/6//v//P/8//3//f///wAAAAACAAIAAwAG
AAYACQALAAwADwARABMAFQAXABgAGgAeACEAJAAlACgAKwAvADIANQA5ADwAPgBCAEgA
RwBKAEwATgBQAFEAUgBSAFAAUQBRAFEAUwBRAE4ATgBMAEgARQA/ADwAOQA0ADAALAAo
ACMAIAAaABYAEgAQAA4ACwAJAAYAAQAAAP7//P/9//z/+//8//z/+//7//v/+P/2//X/
9f/0//T/9v/2//X/9f/0//T/9v/2//X/9P/0//T/9P/z//H/8f/x//H/8v/z//T/9f/3
//b/9v/2//b/9v/0//T/8//z//P/9P/0//P/8v/y//H/8v/z//P/8v/y//L/8v/y//H/
8f/x//H/8v/y//L/8f/x//L/8v/y//L/8//z//X/9v/2//f/9f/2//b/9v/4//j/+P/3
//T/8//0//P/9f/1//P/8//0//T/8//z//T/9P/0//T/9P/0//T/9P/z//P/8//z//H/
8f/x//H/8P/w//D/8P/v//D/8f/y//L/8//z//L/8f/w//D/7//w//D/8P/w//D/7//w
//L/8v/y//L/8//z//X/9v/3//f/+P/5//n/+f/5//v//v8AAAEAAQD//wAAAAD+//7/
/P/6//n/9//3//f/9v/1//H/8P/w/+7/7f/s/+v/7f/r/+v/6//t/+3/7f/t/+3/7f/t
/+3/6//q/+r/6v/s/+v/6//r/+n/6P/o/+n/6f/o/+j/6P/q/+r/6v/q/+j/6P/o/+j/
6P/o/+j/6P/p/+n/6f/p/+v/6v/q/+r/6f/p/+n/6P/p/+f/5v/i/+H/6f/0/wcAJQBO
AH0ArgDgAAoBNAFkAZEBoQGQAWQBHgHRAIAAKADb/6T/e/9U/z7/Pf9Q/3X/ov/B/9P/
4P/m/+j/5v/m/+X/5f/n/+f/5//n/+f/6P/o/+j/6P/o/+n/6f/n/+j/6P/o/+b/5v/m
/+f/6P/p/+r/7P/v/+//7//v/+3/7f/v/+//7//v//D/8P/w//D/8v/y//L/8v/y//L/
8v/z//P/9P/z//T/9P/0//X/9v/4//n/+f/7//z//f/8//3//v///wAAAAABAAEABQAG
AAYACAAIAAkADAAMAA8AEQASABUAFwAZABsAHQAfACAAIwAlACoAKwAuADEANwA6AD0A
QQBDAEQARwBMAEsATgBQAFIAUgBTAFQAVABVAFcAWABZAFkAVwBUAFQAVQBSAFAASwBG
AEMAPgA6ADQAMAArACgAJQAiAB8AHgAYABUAEwAQAAsACgAIAAYABgAEAAIAAgABAP//
/v/9/////v/+/////P/8//7//v/+//3/+//6//z//P/7//r/+//8//3//f/7//v/+//7
//v/+//7//v/+f/4//j/+P/4//j/9v/2//j/+f/6//z//P/7//r/+v/6//r/+v/5//j/
+P/4//j/+P/3//f/9//1//b/9v/2//X/9f/2//b/+P/4//n/+f/6//r/+f/5//r//P/9
//7//P/8//z/+//7//v//f/9//3//f/7//v//P/8//v/+//6//r/+v/6//r/+v/6//r/
+f/5//n/+f/5//n/+f/5//b/9v/2//b/9f/2//f/+P/2//f/9//2//j/+P/5//n/+P/4
//r/+v/4//j/+P/4//v/+//9//7/AQABAAIAAwADAAMAAwAFAAQABgAHAAcABwAIAAgA
BgACAAAA/v/9/wAAAQACAAIA/f/5//j/+P/3//f/9//3//X/8//z//P/9f/1//X/9f/1
//X/9f/1//P/8v/y//L/8v/x//H/8f/t/+z/7P/t/+3/7P/s/+z/7v/u/+7/7v/u/+7/
7v/u/+7/7v/u/+7/8f/x//H/8f/x//D/8P/w/+//7//v/+7/7f/r/+r/7P/v//X/AgAT
AC0AVACDALIA4AAQATYBXAGDAZUBggFSAQ4BxQB2ACAA1f+g/33/WP86/y//QP9v/6D/
wf/T/+L/7P/u/+3/7P/q/+n/6f/p/+n/6f/r/+z/7P/s/+7/7v/v/+//7f/u/+7/7v/w
//D/8P/x//P/8//z//T/8v/x//D/7//x//H/8//z//P/8//0//T/9P/0//b/9v/2//b/
9v/2//T/9f/1//b/+f/6//r/+v/6//r/+//7//r/+//7//v/+v/7//z//f8AAAAAAQAB
AAUABgAGAAgACQAJAAsACgANAA8AEAATABYAGQAcAB8AIQAiACUAJwAqACsALgAxADMA
NgA5AD0AQQBCAEUASgBJAEwATgBQAFAAUQBSAFIAVABVAFUAVQBVAFMAUABQAE8ATABK
AEUAPgA7ADYAMgAuACoAJQAiAB8AHAAZABgAFgATABEADgALAAoACAAGAAQAAgAAAAAA
///9//z/+//8//r/+f/5//b/9v/4//j/9//3//b/9v/2//b/9f/0//b/9v/2//X/9//3
//f/9//1//X/9f/1//X/9P/0//T/9v/2//T/9P/1//X/9f/2//T/8//y//L/8f/y//P/
8//y//L/8v/y//T/8//z//P/9f/2//b/9v/3//f/+P/4//f/9v/2//X/9//4//j/+f/3
//j/+P/4//b/9v/2//X/9f/1//f/9//3//f/9f/1//T/9P/z//P/9P/0//T/9P/y//L/
8v/y//H/8f/x//H/8//z//P/8//w//D/8P/w/+z/7P/s/+z/7v/v/+//7v/w//D/8f/x
/+7/7v/u/+7/8P/v/+//8P/w//D/7v/u/+7/7v/x//H/8//0//P/8//0//X/9//3//f/
+f/6//z//f/9//3//v/+//z/+v/4//b/9f/0//P/8v/w/+7/6//r/+z/6//r/+v/6//t
/+v/6//r/+n/6f/p/+n/6//r/+v/6//p/+j/6P/o/+j/5//n/+f/4//i/+L/4//l/+T/
5P/k/+T/5P/k/+T/5P/k/+T/5P/j/+L/4f/g/+L/4//k/+X/5f/k/+T/5P/n/+f/5//m
/+P/4f/e/97/4//r//b/DwAzAGIAkQDCAPIAHgFIAXoBmwGdAX4BRgH8AK0AVgAAAL3/
kP9p/0T/Mv85/1r/h/+u/8X/0//e/+T/5P/i/+L/4f/h/+H/4f/h/+H/4P/g/9//3v/g
/+D/4f/h/+P/5P/k/+T/5P/k/+T/5f/j/+P/4//k/+X/5f/l/+X/5//n/+n/6f/n/+f/
6P/o/+j/6P/q/+r/6v/q/+r/6v/s/+3/7f/u/+3/7v/u/+7/7v/u/+//7//v//H/8v/z
//T/9f/2//f/+P/4//n/+f/7//z//P/+/wIAAwAGAAYABQAHAAgACwANAA8AEQATABYA
GAAcAB8AIgAjACYAKQAtADAAMwA3ADkAOgA9AEIAQQBEAEYASABIAEkASgBKAEwATQBN
AE0ATwBNAEoASgBJAEYARAA/ADoANwAyAC4ALAAoACMAIAAbABYAEQAOAAoABwAFAAIA
AQAAAP7//P/6//j/9v/2//T/8//z//P/8v/w/+//7//s/+z/7v/u//H/8f/w//D/8v/y
//H/8P/y//L/8v/x/+//7//v/+//7//v/+//7//v/+7/7v/u/+7/7v/s/+z/6//r/+v/
7P/u/+3/7P/s/+z/7P/s/+v/6v/q/+r/6v/s/+v/6//r/+v/7P/s/+z/6f/p/+r/6v/q
/+r/6//r/+3/7v/u/+//7//w//D/8P/v/+7/7f/r/+v/6//t/+3/7//v/+3/7f/s/+z/
6//r/+z/7P/s/+z/7P/s/+z/7P/r/+v/6//r/+v/6//r/+v/6v/q/+r/6v/q/+r/6v/q
/+j/6f/p/+j/6v/q/+v/6//q/+r/6P/o/+j/6P/o/+j/6P/s/+3/8P/y//H/8f/y//P/
8//z//P/9f/2//j/+f/5//v//P/8//r/9v/0//L/8f/v/+//7//u/+v/5//m/+b/5f/l
/+X/5f/l/+P/4//j/+P/4//j/+P/4//j/+P/4//h/+D/4P/g/+D/3//f/9//3//e/97/
3//f/97/3v/e/97/3v/e/97/3v/e/97/3v/e/97/3v/e/93/3f/d/93/3f/c/9z/3P/f
/9//3//e/93/2f/W/9j/2//l//j/FQA/AG4AnQDMAPYAIAFQAX4BkwGFAVgBFAHKAH0A
JgDS/5f/cP9N/zL/Lv8//2T/k/+2/8n/1f/c/9z/2v/a/9r/2f/Z/9r/2//c/93/2//c
/9z/3P/c/9z/3f/d/93/3v/e/97/3v/e/97/3//h/+H/4f/i/+H/4f/h/+H/4//j/+X/
5f/j/+P/5P/k/+T/5P/m/+b/5P/k/+T/5P/l/+f/6P/q/+n/6v/q/+r/7P/s/+3/7f/v
//H/8v/z//L/8//0//X/9P/0//X/9f/3//j/+P/6//7///8CAAIABQAHAAgACwANAA8A
EQATABYAGAAcAB8AIAAhACQAJwAtADAAMwA3ADkAOgA9AEIAQgBEAEUARgBIAEkASgBK
AEwATQBNAE0ATQBLAEgASABHAEQAQgA9ADYAMwAuACoAJAAgABsAGAAWABIADgAMAAkA
BwAGAAQAAAD+//v/+P/4//b/9P/0//T/8//z//P/8P/u/+3/7f/v//D/8//0//T/8//x
//D/8P/w/+//7v/w//D/8P/v/+3/7f/t/+3/7//v/+//7//t/+z/7P/s/+z/7P/q/+r/
6//r/+v/7P/q/+n/6P/o/+n/6v/r/+v/7P/s/+z/7P/s/+v/6//r/+v/7P/s/+z/6f/p
/+r/6v/q/+r/6//r/+z/7P/r/+v/7P/u/+//8P/w//D/8P/v/+7/7f/u/+3/7//v/+3/
7f/u/+7/7f/t/+3/7v/v//D/7//u/+3/7P/r/+v/6//r/+v/6//r/+v/7P/s/+z/7P/s
/+z/7P/s/+r/6//r/+r/6v/q/+v/6//s/+r/6v/q/+r/6v/s/+3/8P/y//P/8//0//X/
9f/1//X/9//4//r/+//7//v//P/8//r/9v/0//L/8f/x//H/8f/w/+//6//q/+r/6f/p
/+n/6f/p/+f/5//n/+f/5//n/+f/5f/l/+X/5f/k/+L/4f/g/+H/4f/i/+P/4//i/+L/
4//j/+L/4v/i/+T/5P/k/+T/4v/i/+L/4v/i/+L/4v/i/+P/4//j/+P/4f/g/+D/4P/j
/+P/4//i/+X/4//g/97/4f/t//r/DQAvAFgAhwC2AOYAEAE0AV4BgQGFAWgBNAHwAKUA
UgD6/7X/jv9t/0j/Lv8v/0j/df+i/7v/y//a/+D/4P/g/+D/3//f/93/3f/d/93/3//g
/+D/4P/g/+D/4f/h/+H/4v/i/+L/4v/i/+L/4//h/+H/4f/i/+X/5f/l/+X/5//n/+n/
6f/n/+f/6P/o/+j/6P/q/+r/6P/o/+j/6P/o/+n/6f/q/+v/7P/s/+z/6v/q/+v/6//t
/+//8P/x//D/8f/y//P/9P/0//X/9f/3//j/+P/6//z//f8AAAAAAQADAAQABwAJAAsA
DQAPABAAEgAWABkAHgAfACIAJQApACwALwAzADUANgA5AD4APgBAAEEAQgBEAEUARgBG
AEYARwBHAEcASQBHAEQARABBAD4APAA3ADAALQAoACQAIgAgAB0AHAAYABQAEAAOAAgA
BQADAAAA/f/8//r/+P/2//T/8v/y//L/8f/x//H/8P/u/+3/7f/s/+z/7v/u/+7/7f/r
/+r/7P/s/+v/6v/o/+j/6P/n/+j/6f/q/+v/7P/t/+7/7//u/+z/6//q/+z/7P/q/+r/
6//r/+v/7P/q/+n/6P/o/+n/6v/r/+v/6v/q/+r/6v/q/+n/6f/p/+v/7P/s/+z/6//r
/+z/7P/s/+z/7f/t/+7/7v/t/+3/7f/u/+7/7v/u/+7/7v/t/+3/7f/v/+//7f/t/+v/
6//q/+r/6f/p/+r/6v/q/+r/6v/q/+r/6v/p/+n/6f/p/+f/5//n/+f/5v/m/+b/5v/k
/+T/5P/k/+b/5//n/+b/5P/k/+X/5f/l/+b/5//o/+j/5v/m/+b/5v/m/+n/6f/r/+z/
6//r/+z/7f/t/+3/7f/v//L/9P/1//X/9f/2//b/9P/y//D/7v/t/+3/7f/t/+z/5//j
/+L/4v/j/+P/4//j/+P/4f/h/+H/4//j/+P/4//h/+H/4f/h/+H/4P/g/+D/4v/h/+H/
4f/d/9z/3P/d/93/3P/c/9z/3P/c/9z/3P/c/9z/3P/c/9z/3P/c/9z/2//b/9v/2//d
/9z/3P/c/93/3f/d/9z/3f/Z/9T/1v/b/+X/9P8LADEAYACPAMAA8AAaAUYBdgGXAZUB
cgE2AewAnQBGAPD/r/+G/1//Ov8s/zf/Vv+D/6z/w//P/9b/2v/c/9z/3P/b/9v/2f/Z
/9n/2f/b/9z/3P/c/9z/3P/d/93/2//c/9z/3P/c/9z/3P/d/93/3f/d/97/4f/h/+H/
4f/f/9//4f/h/+H/4f/i/+L/5P/k/+b/5v/m/+b/5v/m/+j/6f/p/+r/6f/q/+r/6v/s
/+z/7f/t/+3/7//w//H/8P/x//L/8//0//T/9f/1//X/9v/2//j//P/9/wAAAAD//wEA
AgAFAAoADQAQABMAFAAWABoAHQAeAB8AIgAlACkALAAvADMANwA4ADsAQABAAEIAQwBE
AEQARQBGAEYARgBHAEcARwBLAEkARgBGAEUAQgBAADsANAAxACwAKAAnACQAIAAeABgA
FAAQAA4ACAAFAAMAAAD7//r/+P/2//X/9P/z//T/8v/x//H/8f/w/+7/7f/t/+z/7P/u
/+7/7f/t/+z/7P/s/+z/6//q/+z/7P/s/+v/6f/p/+n/6f/q/+v/7P/t/+3/7P/s/+z/
6v/q/+j/6P/r/+v/6//s/+r/6f/o/+j/5//o/+n/6f/o/+j/6P/o/+j/5//n/+f/6f/q
/+r/6v/p/+n/6v/q/+r/6v/r/+v/6v/q/+n/6f/n/+j/6P/o/+n/6v/r/+v/6//r/+3/
7f/t/+3/6//r/+r/6v/p/+n/6v/q/+r/6v/q/+r/6v/q/+n/6f/p/+n/6f/p/+n/6f/o
/+j/6P/o/+b/5v/m/+b/5v/n/+f/5v/k/+T/5f/l/+T/5P/k/+T/5v/l/+X/5v/m/+j/
5v/m/+b/5v/p/+n/6//s/+3/7f/u/+//8f/x//H/8//0//b/9//3//X/9v/2//T/9P/y
//D/7//v/+//7//u/+n/5f/k/+T/4f/h/+H/4f/i/+H/4v/j/+H/4f/h/+H/4f/h/+H/
4f/j/+L/4v/i/+D/3//f/9//3f/c/9z/3f/b/9r/2v/a/9v/3P/d/97/3P/c/9z/3P/c
/9z/3P/c/93/3f/d/93/3f/c/9z/3P/d/93/3f/c/93/2f/Y/9T/1//f/+7/BwApAFgA
hwC2AOQADgE4AWYBhwGHAWoBMgHqAJ8ATAD0/63/fP9X/zj/KP8t/0z/ef+g/7v/yf/U
/9r/3P/c/9z/2//b/9v/2//b/9v/2f/a/9r/2v/a/9r/2//b/9v/3P/c/9z/3P/c/9z/
3f/d/93/3f/e/9//3//f/9//4f/h/+P/4//i/+H/4f/g/+L/4v/k/+T/5P/k/+T/5P/m
/+f/5//o/+f/6P/o/+j/6P/o/+n/6f/n/+n/6v/r/+3/7//x//P/9v/2//f/9//3//j/
+P/6//z//f8AAAAAAwAFAAYACQAKAAsADAANABIAFAAYABsAHAAdACAAIwAnACoALQAx
ADMANAA3ADwAOwA+AEAAQgBEAEUARgBGAEcASQBKAEsASwBJAEYARgBFAEIAQAA7ADYA
MwAuACoAKAAkAB8AHAAWABIADgAMAAYAAwABAP7/+//6//j/9v/2//T/8v/y//D/7//v
/+//7v/s/+v/6//q/+r/7P/s/+v/6//q/+r/7P/s/+v/6v/q/+r/6v/p/+n/6f/p/+n/
5//n/+f/5//p/+j/6P/o/+j/6P/m/+b/5//n/+f/6P/o/+f/5v/m/+X/5v/n/+f/5v/m
/+b/5v/k/+P/4//j/+T/5v/n/+j/6f/p/+r/6v/o/+j/6f/p/+j/6P/n/+f/6f/q/+r/
6v/q/+r/6v/p/+f/5//p/+n/5//n/+X/5f/n/+j/6P/p/+j/6P/o/+j/6P/o/+j/6P/n
/+f/5//n/+f/5//n/+f/5v/m/+b/5v/i/+L/4v/i/+T/5f/l/+T/5v/m/+f/5//m/+b/
5P/m/+j/6P/o/+j/5//n/+n/6v/t/+3/7v/v/+3/7f/t/+//8P/y//P/8//1//b/9v/0
//L/8P/u/+3/7f/t/+3/7P/n/+P/4v/i/+P/4//j/+P/4f/f/9//3//f/9//3//f/9//
3//f/9//3//e/97/3v/g/9//3//f/9v/2v/a/9v/2//a/9r/2v/a/9r/2v/a/9v/3P/d
/97/2//a/9n/2P/a/9v/3P/d/93/3P/c/9z/2//b/9v/2v/Z/9f/1v/W/9v/5f/2/w8A
MQBeAI0AtgDiABABOAFcAXEBZQE6AfoAsgBlABIAxP+H/2D/P/8k/xT/H/9G/3f/nP+z
/8X/zv/U/9j/2v/a/9n/2f/Y/9f/1v/V/9f/2P/Y/9j/2f/a/9z/3f/c/9z/2//a/9z/
3P/c/93/3f/d/93/3v/d/93/3f/d/9//3//h/+H/3//f/+D/4P/h/+L/5f/m/+T/5P/k
/+T/4v/j/+P/5P/n/+j/6P/o/+b/5v/n/+f/5//p/+r/6//s/+3/7v/v//D/8P/x//H/
9f/2//b/+P/4//n//P/8////AQACAAUABwAJAAsADQAOABAAFAAXABoAGwAeACEAJwAq
AC0AMQAxADIANQA6ADsAPgBAAEIARABFAEYARgBEAEUARQBFAEcARQBCAEIAQQA+ADwA
NwA0ADEALAAoACIAHgAZABYAEgAOAAoACAAEAAEA///8//v/+v/4//b/8v/w/+7/7v/w
/+//7//v/+7/7P/r/+v/6v/q/+z/7P/r/+v/6v/q/+r/6v/p/+j/6v/q/+r/6f/p/+n/
6f/p/+f/5//n/+f/5f/k/+T/5P/l/+b/5f/m/+X/5f/l/+b/5//n/+f/6P/o/+j/6P/n
/+j/6P/o/+j/6v/p/+n/6f/r/+z/7P/s/+r/6f/p/+j/6P/o/+n/6f/s/+z/6//r/+v/
7P/s/+z/7P/s/+z/6//p/+n/6//r/+v/6//p/+n/6P/o/+f/5//m/+b/5v/m/+b/5v/m
/+b/5f/l/+X/5f/l/+X/5f/l/+T/5P/k/+T/4v/i/+L/4v/k/+X/5f/k/+T/5P/l/+X/
4v/g/+D/4f/i/+P/5P/l/+X/5//o/+f/5//o/+n/6f/p/+n/6//q/+z/7f/t/+//8v/0
//T/8f/u/+v/6f/p/+n/6f/o/+X/4f/g/+D/3f/d/93/3f/d/9v/2//b/9v/2//b/9v/
2//b/9v/2//b/9r/2v/a/9j/1//X/9f/1//W/9b/1//X/9b/1v/W/9b/1v/W/9b/1v/W
/9b/1v/U/9T/1P/U/9X/1f/V/9X/1f/U/9T/1P/V/9X/1f/U/9H/0f/O/8z/z//X/+T/
9/8TADYAYwCUAMQA8AAWAT4BZwF7AWwBQAH+ALUAaAASAMX/kP9n/0T/Jv8Z/yb/T/9+
/5//s//C/8r/zv/O/87/zf/N/8//z//P/8//z//Q/9D/0P/O/87/z//P/8//0P/Q/9D/
0v/S/9L/0//R/9H/0f/S/9P/0//T/9P/1P/V/9j/2f/Y/9f/1//W/9b/1v/Y/9j/1v/W
/9b/1v/W/9f/1//Y/9n/2v/a/9r/2//c/97/3//e/9//3//f/97/3//g/+H/4//k/+b/
5//n/+j/6P/q/+r/6//u/+7/8f/z//T/9//5//v//f//////AAADAAUACQALAA8AEwAX
ABoAHQAhACMAJAAnACwAKwAuADAAMgAwADEAMgAyADQANQA1ADUANQAzADAAMAAvACwA
KgAlACMAIQAdABoAFAAQAAsACAAGAAIA/v/8//b/8//x/+7/6//q/+j/5v/k/+L/4P/g
/9//3f/c/9v/2//a/9r/2//Y/9j/2v/a/9r/2f/X/9b/1v/W/9X/1P/W/9b/1v/V/9X/
1f/V/9X/0//T/9P/0//U/9T/1f/W/9b/1v/U/9T/0//T/9P/1P/U/9P/0v/S/9L/0v/S
/9H/0//U/9X/1v/W/9X/1f/V/9X/1v/W/9b/1f/V/9b/1v/U/9T/1f/V/9b/1v/V/9X/
0//U/9T/1P/U/9T/1P/T/9D/z//Q/8//0P/R/9D/0f/U/9T/0//T/9H/0P/P/87/z//Q
/9H/0v/P/8//z//P/83/zf/N/83/zv/O/87/zv/M/8z/zP/M/8r/y//L/8r/yv/K/8v/
y//I/w==
         </WaveFormData>
      </LeadData>
      <LeadData>
         <LeadByteCountTotal>10000</LeadByteCountTotal>
         <LeadTimeOffset>0</LeadTimeOffset>
         <LeadSampleCountTotal>5000</LeadSampleCountTotal>
         <LeadAmplitudeUnitsPerBit>4.88</LeadAmplitudeUnitsPerBit>
         <LeadAmplitudeUnits>��V</LeadAmplitudeUnits>
         <LeadHighLimit>2147483647</LeadHighLimit>
         <LeadLowLimit>268435456</LeadLowLimit>
         <LeadID>V4</LeadID>
         <LeadOffsetFirstSample>0</LeadOffsetFirstSample>
         <FirstSampleBaseline>0</FirstSampleBaseline>
         <LeadSampleSize>2</LeadSampleSize>
         <LeadOff>FALSE</LeadOff>
         <BaselineSway>FALSE</BaselineSway>
         <ExcessiveACNoise>FALSE</ExcessiveACNoise>
         <MuscleNoise>FALSE</MuscleNoise>
         <LeadDataCRC32>752340182</LeadDataCRC32>
         <WaveFormData>
7v/u/+7/7v/u/+7/7v/u//D/8P/w//D/7v/u/+7/7v/u/+7/7v/u/+7/7v/u/+7/7P/s
/+z/7P/q/+r/6v/q/+z/7P/s/+z/7v/u/+7/7v/s/+z/7P/s/+z/7P/s/+z/6v/q/+r/
6v/s/+z/7P/s/+r/6v/q/+r/7P/s/+3/7v/w//H/8f/y//P/8//z//P/9f/3//j/+v/7
//v//P/8//v/+//3//b/9P/z//P/9P/0//L/7//s/+v/6//q/+n/6//s/+z/6//o/+j/
6P/o/+j/5//n/+j/6v/q/+r/6v/n/+f/5f/l/+f/5//l/+T/5P/k/+T/5P/m/+b/5v/m
/+T/5P/k/+T/4v/i/+L/4v/k/+T/5f/l/+P/4//j/+P/4v/i/+P/4//h/9//4f/h/9//
3f/i/+3//v8TACsATQB0AJsAxgD6ADIBZwGNAZABZwEhAcwAdgAlANr/pP99/2H/S/9F
/0z/Y/+I/63/wf/P/9j/3f/b/9n/2f/Y/9j/2//b/9v/3P/c/9z/3P/c/9z/3P/d/97/
3P/c/9z/3P/f/9//4P/g/+D/4P/g/+H/4P/h/+D/3v/g/+H/4f/h/+L/4v/i/+L/4//l
/+X/5f/l/+X/5v/m/+j/6v/o/+j/5//n/+j/6P/o/+n/6f/p/+n/6v/s/+z/7f/u/+//
7//x//H/8v/0//P/8//0//X/9P/1//b/9v/3//f/9//4//v//P/9/wAABQAIAAsADgAQ
ABIAFAAYABsAHAAgACMAJQAnACkAKwAvADAAMgA0ADIANAA1ADUANwA4ADgAOAA4ADgA
NgA1ADIAMAAuACsAKgAmACEAHgAZABcAFQASAA8ACwAIAAUAAgAAAP3/+//7//n/+P/1
//P/8v/x//D/8v/x/+//7v/s/+v/6v/p/+v/6//r/+r/6//s/+3/7v/r/+v/6v/q/+r/
6v/q/+n/6f/p/+n/6f/n/+f/5//n/+j/6P/o/+j/5v/m/+T/5P/l/+X/5v/m/+b/5v/m
/+b/5v/m/+f/5//l/+X/5f/l/+T/5P/j/+P/4//k/+X/5f/n/+f/5//n/+j/6v/r/+z/
6f/p/+j/5//p/+n/6f/p/+f/6P/o/+j/6f/p/+r/6//r/+r/6v/q/+z/7P/s/+z/6//q
/+n/6P/q/+r/6v/q/+j/6P/o/+j/6f/p/+r/6v/m/+b/5v/m/+j/5//n/+j/6P/o/+f/
5//l/+T/4f/g/+P/5v/o/+r/5//m/+X/5//j/+T/5v/o/+j/6P/o/+f/6P/q/+v/7f/u
/+//7//v/+//7//x//P/9v/4//n/+P/4//f/9//1//T/9P/z//X/9v/2//T/8P/s/+r/
6f/o/+f/5//o/+n/6f/p/+r/6P/o/+j/5//n/+j/6P/o/+r/6v/p/+n/5f/l/+X/5f/j
/+L/4v/i/+T/5P/k/+T/5P/k/+T/5P/k/+T/5P/k/+T/5P/k/+T/5//n/+f/5//l/+X/
5P/k/+X/5f/l/+X/5//n/+n/6f/y/wMAFgAnAEUAZwCOALkA6gAaAU4BfQGPAXoBQwH3
AKAATgADAMr/ov+F/23/Vf9F/1D/cf+Y/7P/yf/X/+D/4//j/+L/4f/f/97/4P/h/+L/
5P/k/+T/5P/k/+b/5v/n/+j/6P/o/+j/6P/p/+n/6v/q/+j/6P/o/+n/6//t/+3/7P/r
/+v/6v/p/+v/7P/t/+7/7f/v/+//7//v/+//8P/w//D/8v/w//D/7//v//D/8P/y//P/
8//z//H/8v/0//T/9//4//n/+f/3//f/+P/6//3//f/+////AgADAAQABAAGAAcACAAK
AAwADAAMAA4AEwAWABkAHAAeACAAIgAmACkAKgAuADEAMwA1ADcAOQA7ADwAPgBAAD4A
QABBAEEAQwBEAEQARABCAEIAQAA/ADwAOgA4ADUAMQAsACYAIgAdABsAGQAWABMADwAM
AAkABgAEAAEA///9//v/+v/3//f/9v/1//T/9P/z//H/8P/v/+//7//v/+3/7f/t/+z/
7P/s/+z/7P/r/+v/6v/q/+z/7P/s/+v/6f/p/+n/6f/r/+v/6//r/+z/7P/s/+z/6v/q
/+j/6P/r/+v/7P/s/+3/7v/v//D/8P/w//H/8f/z//P/8//z//T/9P/z//P/8f/y//P/
8//1//X/9f/1//X/9v/2//b/9v/3//f/9//3//f/9//3//X/9v/2//b/9v/1//X/9f/3
//b/9v/2//j/+P/4//j/9//2//X/9P/z//L/8f/w//L/8v/y//L/8//z//T/9P/0//T/
9P/0//L/8f/x//L/9P/0//P/8//y//L/8P/w//H/8v/y//L/8P/u//D/8f/y//P/9P/z
//T/9v/3//f/+P/5//n/+f/5//n/+//+/wAAAQABAAEAAAD+//3/9//2//b/9f/3//j/
+P/2//X/8v/x//H/8P/v/+//8P/w/+//7v/u/+7/7v/u/+3/7f/u/+7/7v/u/+7/7f/t
/+3/7f/t/+3/6f/o/+j/6P/o/+j/6P/o/+r/6v/q/+r/6P/o/+j/6P/o/+j/6P/o/+v/
6//r/+v/6//r/+r/6v/r/+v/6//r/+n/5//n/+v/8v///xAAKQBHAG0AlgDBAPAAKAFg
AY8BoQGMAVEB/QCmAFAAAQDE/57/gf9p/1n/U/9g/4H/qP/D/9P/3//m/+X/5f/l/+X/
5P/k/+X/5f/l/+b/6P/o/+j/6P/o/+j/6f/q/+r/6v/q/+r/6//r/+z/7P/s/+z/7P/t
/+v/7f/t/+z/7v/v/+//7//w//D/8P/w/+//8f/x//H/8f/x//L/8v/0//b/9P/0//f/
9//4//j/+P/5//n/+f/5//r//P/8//3//v///////////wAAAgADAAMABAAFAAYABwAI
AAgACgALAAwADgARABIAEwAWABcAGAAZABoAGwAcAB0AIAAjACQAKAArAC8AMQAzADUA
NwA4ADoAPAA8AD4APwA/AD0APgA+AD4AQABAAD4APQA7ADgANQAxADAALAAnACQAHwAd
ABsAGAAVABEADgALAAoACAAFAAMA///9//z/+f/6//r/+v/6//z/+//5//j/9f/1//X/
9f/1//X/9f/0//T/9P/0//T/8//z//L/8v/y//L/8v/x//D/7//u/+3/7//v/+//7//v
//D/8f/y//D/8P/u/+7/7//v//D/8P/u/+7/7v/u/+7/7v/v/+//7//v/+//7//u/+7/
7f/t/+//8P/x//H/7//v/+//7//v//D/8P/w//L/8//z//P/9P/1//b/9//4//r/+//8
//r/+f/5//n/9//2//b/9v/1//T/8//y//T/9P/0//T/9v/2//b/9v/4//j/+P/4//f/
9//4//j/9v/2//b/9v/4//f/9//4//j/+P/3//f/9v/2//T/9P/3//j/+P/4//b/9v/4
//b/9v/2//b/9v/2//f/9//3//j/+f/5//n/+f/5//v//P/+///////+//7//f/9//r/
+v/7//v/+v/6//n/9v/1//L/8f/x/+7/7f/t/+7/7v/t/+z/7P/s/+z/7P/r/+v/7P/s
/+z/7P/s/+v/6//r/+v/6//r/+f/5v/m/+b/5v/m/+b/5v/o/+j/6P/o/+b/5v/m/+b/
6P/o/+j/6P/n/+f/5//n/+n/6f/o/+j/5//n/+f/5//n/+f/5//l/+j/7//+/xEAKQBH
AGwAlQDAAPIAJgFdAYcBlAF5AT8B7ACSAD0A7v+0/43/cf9b/0//Uv9h/4L/qf/D/9H/
3v/j/+P/4//j/+L/4v/h/+H/4f/i/+L/4v/i/+L/4v/i/+P/5P/k/+T/5P/k/+P/4//k
/+T/5v/m/+b/5//p/+v/6//q/+j/6f/p/+n/7P/s/+z/7P/t/+//7//v/+//7//w//D/
7v/w/+7/7v/x//H/8v/y//X/9//4//n/+f/6//z//P/9//7///////////8AAAIAAwAD
AAQABQAIAAkACgAKAA4ADwAQABIAEwAUABUAGAAYABoAHAAeACIAJAAmACoALQAuADIA
NQA3ADkAOwA9AD8AQABCAEQARABGAEcARwBJAEoASgBKAEoASgBIAEcASABGAEQAQQBA
ADwANwA0ADAALQAqACYAJAAhAB8AHQAaABgAFQATAA8ADQAMAAkACwAKAAkACAAHAAUA
AgAAAAAAAQACAAMAAwADAAMAAgAAAAAAAAAAAP/////+//7///8AAAEAAQAAAP///v/9
/////////////P/8//z//P/6//r/+P/4//r/+//9//7//v/+//7//v/8//z//f/9//3/
/f/9//3//v/+//3//f/7//z//f/9//v/+//7//v//f/+//7//v8AAAEAAQABAAMAAwAD
AAMAAgACAAEAAAD///3//P/7//n/+P/4//j/+P/4//j/+P/2//b/9v/2//b/9v/2//b/
9f/0//P/8v/z//P/9P/0//D/8P/w//D/8f/x//L/9P/y//L/8f/x//T/9P/y//L/8f/y
//T/9P/y//L/8v/y//X/9v/4//n/+f/6//v/+//7//v/+//9//z//v//////AgACAAEA
AQD8//r/+f/3//r//P/9//z/+//4//f/9//4//f/9//4//X/8//x//D/7v/u/+7/7f/v
//D/8P/w/+7/7v/t/+3/7f/t/+3/7f/q/+j/5//m/+b/5v/m/+b/6P/o/+j/6P/o/+j/
6P/o/+r/6v/q/+r/6//r/+v/6//p/+n/6P/o/+n/6f/p/+n/6//t/+3/8f/2//3/CgAd
ADUAUwB4AKEAzgD+ADABXQGFAZABcQEvAdwAiAA3APD/vv+b/4H/af9V/07/X/+I/7P/
y//Z/+T/7f/v/+7/7f/r/+r/6f/p/+n/6v/r/+z/7f/u//D/8P/x//L/8P/w//D/8P/z
//P/9P/0//T/9P/0//X/8v/z//L/8P/x//P/9P/1//T/9P/0//T/9//5//n/+f/3//f/
+P/4//j/+v/4//j/+//7//z//P/6//v/+//7//v//P/+//7//f/+//////8BAAEAAgAE
AAUABQAGAAcACAAJAAoACgAMAA0ADgAQABUAFgAXABoAHAAeACAAIgAkACYAKAAsAC0A
LgAyADUAOAA7AD4AQQBBAEIARABGAEYASABJAEkASQBKAEoASgBKAEoASABHAEQAQgBA
AD0AOgA2ADEALgApACcAJQAiACEAHQAaABcAFAASAA8ADQANAAsACgAHAAUABAADAAIA
AAD///3//P/9//3//f/9//v/+//7//r/+v/6//r/+v/5//n/+P/4//j/+P/4//f/+f/5
//n/+f/3//f/9//3//j/+P/4//j/+P/4//b/9v/3//f/+P/4//b/9v/2//b/+P/4//n/
+f/5//n/+f/5//r/+v/5//n/+//8//3//f/7//v/+//7//v//P/8//z//P/9//3//f/9
//3//f/9//3//v/+//7//P/7//v/+//7//r/+v/6//r/+v/6//r/+v/6//r/+v/6//r/
+v/6//j/+P/4//j/9//3//j/+P/2//b/9v/2//T/8//z//T/9v/2//X/9f/4//j/9v/2
//b/9v/1//T/8v/y//L/9f/z//T/9P/0//T/9P/1//b/+P/5//f/+P/5//n/+//7//v/
/f/+/wAAAQABAAIAAgABAAEA/f/8//z/+//5//r/+v/4//b/9P/0//X/8v/x//H/8v/0
//P/8v/y//L/8v/y//H/8f/y//L/8v/w//D/7//v/+//7//v/+//6//q/+r/6v/s/+z/
7P/s/+z/7P/s/+z/6v/q/+r/6v/q/+r/6v/q/+3/7f/t/+3/6//r/+r/6v/t/+3/7f/t
/+v/6f/r/+3/8v/7/woAHwA9AGEAiACxAOIAFgFOAYMBnwGYAWsBHwHKAHQAHwDa/6r/
if9v/1v/Uf9a/3X/nP+7/83/2f/i/+X/5//n/+f/5v/m/+X/5f/l/+b/5P/k/+T/5P/k
/+T/5f/m/+j/6P/o/+j/6f/p/+r/6v/q/+r/6v/r/+n/6//r/+r/6//t/+7/7//u/+7/
7v/u/+3/7//v/+//7f/t/+7/7v/w//L/8P/w//P/8//0//T/8v/z//P/8//1//b/+P/4
//f/+P/5//n/+f/5//r//P/9//3//v///wIAAwAEAAQABgAHAAgACgALAAwADQAQABIA
FAAWABgAHAAeACAAJAAlACYAKgAtADEAMwA1ADcANwA4ADoAPAA8AD4APwA/AEEAQgBC
AEIAQgBCAEAAPwA+ADwAOgA3ADYAMgAtACoAJwAlACMAIAAcABcAEwAPAAwACgAHAAUA
BQADAAIA///9//z/+//6//r/+f/3//b/9f/1//X/9f/z//P/8//y//T/9P/0//T/8//z
//L/8v/0//T/9P/z//H/8f/x//H/8//z//P/8//w//D/8P/w//L/8v/w//D/7//v//D/
8P/w//D/8P/w/+7/7v/v/+//7//v/+//7//y//L/8f/x/+//8P/x//H/8f/x//H/8f/x
//L/8v/y//T/9f/1//X/9f/1//X/9f/0//T/8//y//P/8//0//X/9f/0//T/9P/y//L/
8v/y//L/8v/y//L/8v/y//L/8v/y//L/8v/y//H/8f/y//L/8v/y//L/8v/w/+//7//w
//D/8P/v/+//8P/w/+7/7v/x//D/7v/w//D/8P/w//D/8P/z//T/9v/3//n/+v/7//v/
+f/5//n/+//8//7//////wAAAAD//////f/8//z/+//6//r/+f/2//P/8P/v/+//7v/t
/+3/7v/u/+3/7P/s/+z/7P/s/+v/6//s/+z/7P/q/+r/6f/p/+n/6f/p/+n/5f/k/+T/
5P/m/+b/5v/m/+b/5v/m/+b/5v/m/+b/5v/m/+b/5v/m/+X/5f/l/+X/5f/l/+T/5P/n
/+f/5//n/+X/4//l/+f/7P/5/wwAJQBDAGcAjAC1AOYAGgFSAYEBjwF4AT0B6wCWAEQA
9f+2/4z/b/9b/0//Tf9c/33/pP/B/8//2f/g/+H/3//f/9//3v/e/+H/4f/h/+L/4v/i
/+L/4v/g/+D/4f/i/+T/5P/k/+T/4//j/+T/5P/m/+b/5v/n/+f/6f/p/+j/6P/p/+n/
6f/q/+r/6v/q/+n/6//r/+v/6f/p/+r/6v/r/+7/7f/u/+//7//w//D/7v/v/+//7//w
//L/9f/2//b/9v/2//X/9f/1//b/+P/3//f/+P/5//z//f/+//7/AAABAAIABAAFAAYA
BwAKAA4AEAASABQAFgAYABoAHgAjACQAKAArAC0ALwAxADMAMwA0ADYAOAA6ADwAPQA9
ADsAPAA8ADwAPgA+ADwAOwA4ADYANAAxAC4AKgAlACIAHQAbABkAFgATAA8ADAAJAAcA
BgAEAAMA///9//z/+f/7//r/+f/4//j/9//1//T/8v/x//D/7//y//P/9P/0//L/8v/y
//L/8f/x//D/8P/y//L/8v/x/+//7//v/+//7//v/+//7//u/+7/7v/u/+7/7v/s/+z/
7f/t/+7/7v/s/+z/7P/s/+z/7P/t/+3/7f/t/+3/7f/u/+7/7f/t/+3/7v/v/+//7f/t
/+3/7f/v//D/8P/w//D/8f/x//H/8//z//P/8//z//T/9P/0//L/8f/x//H/8f/w//D/
8P/y//L/8v/y//T/9P/0//T/8f/w/+//7v/w//D/8P/w/+//7//w//D/8P/w//D/8P/y
//H/8f/y//D/8P/v/+//8P/w/+7/7v/v//D/7v/u/+7/7v/x//L/9P/1//f/+P/5//n/
9//3//f/+f/8//7//////////v/8//v/+P/4//n/+f/5//r/+v/4//X/8v/x//H/8P/v
/+//8P/u/+3/7P/s/+z/7P/s/+v/6//s/+z/7P/r/+r/6P/n/+b/5//o/+n/6P/o/+n/
6v/o/+j/6P/o/+j/6P/o/+j/6P/o/+j/6P/o/+j/6P/o/+n/6f/p/+n/5//n/+b/5v/o
/+n/6v/r/+n/6//r/+n/7P/5/woAHwA5AF0AggCrANoACgE8AWsBiwGIAVsBEQG+AGoA
GwDW/6z/kf93/13/T/9Q/2f/kP+1/8f/0//e/+P/4//l/+X/5P/k/+P/4//j/+T/5v/m
/+b/5v/k/+T/5f/m/+b/5v/m/+b/6f/p/+r/6v/q/+r/6v/r/+n/6//r/+r/7P/t/+3/
7f/s/+z/7P/s/+3/7//v/+//7f/t/+7/7v/w//L/8P/w//H/8f/y//L/8P/x//H/8f/x
//L/9P/0//X/9v/3//f/9//3//j/+v/7//v//P/9//7///8AAAAAAgADAAQABgAJAAoA
CwAOABAAEgAUABYAGgAcAB4AIgAlACYAKgAtAC8AMQAzADUANwA4ADoAPAA6ADwAPQA9
AD8AQABAAEAAPgA+ADwAOwA6ADgANgAzAC4AKgAlACIAIAAfAB4AHAAZABUAEgAPAAwA
CgAHAAUAAQD///7/+//7//r/+f/4//j/9//1//T/8//z//P/8//x//H/8f/w/+7/7v/u
/+7/7f/t/+z/7P/q/+r/6v/p/+r/6//s/+3/7//v/+//7//s/+z/7P/s/+7/7v/s/+z/
7f/t/+7/7v/s/+z/7P/s/+7/7v/v/+//7//v/+//7//w//D/7//v/+//8P/x//H/8f/x
//H/8f/x//L/8v/y//L/8//z//P/8//z//P/8//z//T/9P/0//T/8//z//P/8f/w//D/
8P/w//D/8P/w//D/8P/w//D/8P/w//D/8P/u/+7/7v/u/+v/6//s/+z/7P/s/+z/7P/s
/+v/6//s/+7/7v/t/+3/7P/s/+r/6v/t/+7/7v/u/+7/7P/u/+7/7v/u/+//8P/y//P/
8f/y//P/8//z//P/8//1//b/+P/5//n/+v/6//n/+f/3//b/9v/1//P/9P/0//L/7//s
/+v/6//s/+v/6//s/+r/6f/o/+j/6v/q/+r/6f/p/+r/6v/q/+r/6v/p/+n/5//n/+f/
5//l/+T/5P/k/+L/4v/i/+L/4v/i/+L/4v/g/+D/4P/g/+H/4v/j/+T/4//j/+P/4//j
/+P/4v/i/+H/4f/h/+H/4//h/9//4f/q//X/BAAZADcAWwCAAKsA3gASAUoBfQGZAYwB
WwEPAbgAYAANAMj/nP9//2X/T/9J/1L/b/+W/7n/y//T/9j/3f/h/9//3//e/97/3f/d
/93/3v/g/+D/4P/g/+D/4P/h/+L/4P/g/+D/4P/h/+H/4v/i/+T/5P/k/+X/5f/n/+f/
5v/k/+X/5f/l/+j/6P/o/+j/6f/r/+v/6//r/+v/7P/s/+7/8P/u/+7/7f/t/+7/7v/u
/+//7//v/+//8P/y//L/8f/y//P/8//1//X/9v/4//f/9//4//n//P/9//7//v/+////
AAACAAcACAAJAAwADgAQABIAFAAWABgAGgAeACEAIgAmACkAKwAtAC8AMQAzADQANgA4
ADgAOgA7ADsAOQA6ADoAOgA8ADwAOgA5ADoAOAA2ADMALgAqACUAIgAhAB8AHQAaABcA
EwAQAA0ACAAGAAMAAQABAP///v/7//v/+v/5//j/9v/1//P/8v/z//P/8//z//P/8//z
//L/8v/y//L/8v/v/+//7v/u/+7/7v/u/+3/7f/t/+3/7f/v/+//7//v/+7/7v/u/+7/
7v/u/+z/7P/t/+3/7v/u/+7/7v/u/+7/7P/s/+3/7f/t/+3/7f/t/+7/7v/t/+3/7f/u
/+//7//v/+//7//v/+//8P/w//D/8P/x//H/8f/v/+//7//v//H/8v/y//L/8v/x//H/
8f/x//D/8P/w//D/8P/w//D/8P/w//D/8P/w//D/8P/w//D/8P/w//D/7//v//D/8P/u
/+7/7v/u/+z/6//r/+z/7P/s/+v/6//u/+7/7P/s/+v/7P/s/+z/7P/s/+z/7//t//D/
7v/u/+7/7v/t/+7/8P/x//P/9P/1//X/9//3//f/+f/6//z//f/9//z//P/7//v/+f/4
//j/9//1//b/9v/0//P/8P/v/+//7P/r/+v/7P/u/+3/7P/s/+r/6v/q/+n/5//o/+j/
6P/p/+r/6v/r/+n/6f/p/+n/5f/k/+T/5P/k/+T/5P/k/+b/5v/m/+b/5P/k/+T/5P/k
/+T/5P/k/+X/5f/l/+X/5//n/+b/5v/l/+X/5f/l/+X/4//j/+P/6P/z/wQAGQAzAFUA
egCjANAAAgE4AWsBiQGCAVcBDwG6AGgAFwDO/5r/ef9h/0//R/9M/2f/jv+x/8X/0//c
/+H/3//h/+H/4P/g/+H/4f/h/+L/4P/g/+D/4P/g/+D/4f/i/+L/4v/i/+L/5f/l/+b/
5v/k/+T/5P/l/+X/5//n/+b/6P/p/+n/6f/p/+j/5//m/+n/6//r/+v/6//r/+z/7P/s
/+7/7P/s/+//7//w//D/8P/x//H/8f/v//D/8v/y//P/9P/1//X/9//3//j/+v/7//v/
/P/9//7///8AAAAAAgADAAQABgAIAAgACAAKAA4AEAASABQAFgAYABoAHgAhACIAJgAp
ACkAKwAtAC8AMwA0ADYAOAA4ADoAOwA7AD0APgA+AD4APgA+ADwAOwA6ADgANgAzADIA
LgApACYAIwAhAB8AHAAXABMAEAANAAoACAAFAAMAAQD///7/+//7//r/+f/4//b/9f/z
//L/8//z//P/8//x//H/8f/w//L/8v/y//L/8f/x//D/8P/w//D/8P/v//H/8f/x//H/
7//v/+//7//w//D/8P/w/+7/7v/s/+z/7f/t/+7/7v/u/+7/7v/u/+7/7v/v/+//7//v
/+//7//v/+7/7P/r/+z/7v/w//H/8f/x//H/8f/v//D/8P/w//L/8//z//P/8f/x//H/
8f/x//L/8v/y//L/8f/x//H/8f/w//D/8P/y//L/8v/y//D/8P/w//D/8v/y//L/8v/y
//L/8v/y/+//7//w//D/8P/w//D/8P/u/+3/7f/u/+7/7v/t/+3/8P/w/+7/7v/v//D/
7v/u//D/8P/w//D/8f/y//T/9f/3//j/+f/5//f/9//3//n/+P/6//v/+//+//7//f/9
//v/+v/6//n/9//4//j/9v/x/+7/7f/t/+7/7f/t/+7/7P/r/+r/6v/s/+z/7P/r/+n/
6v/q/+r/6v/q/+n/6f/p/+n/6f/p/+X/5P/k/+T/5v/m/+b/5v/k/+T/5P/k/+X/5v/n
/+j/5//m/+X/5P/n/+f/5//n/+n/6f/o/+j/6P/n/+b/5f/l/+X/5f/p//L//f8OACMA
PQBhAIQApwDUAAYBNgFdAW0BVgEbAc8AgAAyAOn/sP+I/2n/Vf9H/z3/Rv9p/5L/rf/B
/9H/2P/d/+H/4//j/+L/4v/i/+H/4P/g/+L/4v/i/+L/5P/k/+X/5v/k/+T/5P/k/+X/
5f/m/+b/5v/m/+b/5//m/+f/5v/k/+f/6f/q/+v/7P/s/+z/7P/t/+//7//v/+7/7f/t
/+z/7P/u/+z/7P/v/+//8P/w/+7/7//v/+//8f/y//T/9P/z//T/9f/1//X/9f/2//j/
+//7//z//f/8//3//v/+/wIAAwAEAAYACQAKAAsADgAQABIAFAAWABgAGgAcACAAJQAm
ACoALQAtAC8AMQAzADUANgA4ADoAPAA+AD8APwA9AD4APgA+AEAAQAA+AD0APAA6ADgA
NQA0ADAAKwAoACQAIQAeABoAFwATABAADQAKAAgABQADAAMAAQAAAP3/+//6//n/+P/6
//n/9//2//X/9f/1//X/9f/1//X/9P/y//L/8v/y//P/8//y//L/8v/y//L/8f/x//H/
8f/x/+//7//v/+//7P/s/+z/7P/t/+7/7f/u/+//7//w//D/8P/w//D/8P/w//D/8f/x
//P/8//z//P/9P/0//P/8//1//b/9//3//X/9f/1//X/9f/2//b/9v/0//X/9f/1//X/
9f/1//X/9f/2//b/9v/2//X/9f/1//X/9P/0//T/9P/0//T/9P/y//L/8v/y//L/8v/y
//L/8v/y//L/8v/x//H/8v/y//D/8P/w//D/7v/t/+3/7v/w//D/7//v//D/8P/u/+7/
7//s/+z/7f/u/+//8P/x//L/9P/1//P/9P/1//X/9//3//f/+f/4//r/+//7//3//v/+
////+f/4//j/9//1//b/9v/0//P/8P/v/+//7P/r/+v/7P/s/+v/6v/q/+r/6v/q/+n/
6f/q/+r/6v/q/+r/6f/p/+X/5f/l/+X/5P/k/+X/5v/k/+T/5P/k/+T/5P/k/+T/5P/k
/+T/5P/i/+L/4v/i/+P/4//j/+P/5f/l/+T/5P/l/+X/5f/l/+H/4f/f/9//5P/t//z/
DwAlAEMAZgCNALgA6AAYAUsBdQGCAWcBKwHWAIQANQDq/7b/k/91/1//S/9C/03/dP+d
/7f/xf/S/9n/2//b/9v/2v/a/9v/2//b/9z/3v/e/97/3v/c/9z/3f/e/97/3v/e/97/
3//f/+D/4P/g/+D/4P/h/+H/4//j/+L/5P/l/+X/5f/k/+T/5P/k/+X/5//n/+f/5//n
/+j/6P/o/+r/6P/o/+n/6f/q/+r/7P/t/+3/7f/r/+z/7v/u/+3/7v/v/+//8f/x//L/
9P/z//P/9P/1//b/9//4//j//P/9//7/AAADAAQABQAIAAkACgALAAwADwASABUAGgAd
AB4AIgAlACUAJwApACsALQAuADAAMgAyADQANQA1ADUANgA2ADYANgA2ADQAMwAyADAA
LgArACkAJgAiACAAGwAZABcAFAATAA8ADAAJAAQAAgD///3/+//5//j/9f/1//T/8//y
//L/8f/v/+7/7//v/+//7//u/+3/7P/q/+j/6P/o/+j/6f/p/+j/6P/o/+j/6P/n/+f/
5//n/+f/5//n/+f/5//o/+j/6P/o/+j/6P/m/+b/5//n/+j/6P/m/+b/5v/m/+j/6P/p
/+n/6//r/+v/6//s/+z/6//r/+n/6v/r/+v/6//r/+v/6//r/+z/7P/s/+z/7f/t/+3/
7f/t/+3/7f/r/+z/7P/s/+v/6f/o/+f/6P/o/+n/6v/s/+z/7P/s/+n/6P/n/+b/5//o
/+n/6v/q/+r/6v/q/+j/5//n/+b/5v/m/+b/5v/m/+X/5f/m/+b/5v/l/+X/6P/o/+b/
5v/j/w==
         </WaveFormData>
      </LeadData>
      <LeadData>
         <LeadByteCountTotal>10000</LeadByteCountTotal>
         <LeadTimeOffset>0</LeadTimeOffset>
         <LeadSampleCountTotal>5000</LeadSampleCountTotal>
         <LeadAmplitudeUnitsPerBit>4.88</LeadAmplitudeUnitsPerBit>
         <LeadAmplitudeUnits>��V</LeadAmplitudeUnits>
         <LeadHighLimit>2147483647</LeadHighLimit>
         <LeadLowLimit>268435456</LeadLowLimit>
         <LeadID>V5</LeadID>
         <LeadOffsetFirstSample>0</LeadOffsetFirstSample>
         <FirstSampleBaseline>0</FirstSampleBaseline>
         <LeadSampleSize>2</LeadSampleSize>
         <LeadOff>FALSE</LeadOff>
         <BaselineSway>FALSE</BaselineSway>
         <ExcessiveACNoise>FALSE</ExcessiveACNoise>
         <MuscleNoise>FALSE</MuscleNoise>
         <LeadDataCRC32>3051435546</LeadDataCRC32>
         <WaveFormData>
8v/y//L/8v/0//T/9P/0//T/9P/0//T/8v/y//L/8v/y//L/8v/y//L/8v/y//L/8P/w
//D/8P/w//D/8P/w//L/8v/y//L/8v/y//L/8v/y//L/8v/y//D/8P/w//D/8P/w//D/
8P/w//D/8P/w//D/8P/w//D/8P/w//H/8f/0//T/9v/2//b/9v/1//P/9f/2//j/+P/5
//r/+v/5//v/+//5//n/9f/3//f/+P/6//n/9//0//T/8v/x//H/8v/y//L/8f/w//D/
8P/w/+7/7//v/+//8f/v/+7/7v/t/+3/7P/r/+3/6//r/+r/6P/o/+j/6P/p/+n/6v/r
/+n/6f/p/+n/5//n/+j/6P/q/+r/6v/q/+j/6P/o/+j/5//n/+j/6P/n/+f/5//n/+f/
5f/q//P/AQASACMAOwBVAG8AjwC6AOYAEAErAS0BCwHQAIMANwD3/8f/qP+S/4D/c/9y
/3z/j/+r/8X/0//a/+H/5P/k/+L/4P/g/+D/4P/h/+H/4v/k/+T/5P/k/+X/5f/l/+b/
5P/k/+T/5P/m/+b/5//n/+b/5v/m/+b/5v/m/+b/5//n/+f/5//o/+b/5v/m/+b/5//o
/+r/7P/r/+r/6P/n/+r/6//r/+v/6f/q/+r/6v/s/+z/7P/t/+//8P/x//H/7//v/+//
7//u/+//8f/y//T/9P/0//X/9P/1//X/9v/1//b/9//4//r//P/9//7/AwADAAUABwAL
AAwADgARABQAFAAVABcAGQAZABsAHwAhACMAJAAmACYAJwAoACgAKQArACwALgAtACsA
KQAoACQAIwAiACAAHgAbABgAFQARAA4ADAAKAAYAAwADAAAA///9//v/+f/5//f/9//2
//P/8v/w/+//7//u/+3/7f/t/+v/6//r/+v/6v/q/+r/6//r/+z/7f/q/+r/6v/q/+r/
6v/o/+j/6P/o/+j/6P/m/+f/5//m/+b/5v/m/+b/5v/m/+b/5v/m/+f/5//o/+j/6P/o
/+j/6v/q/+r/6v/q/+n/6P/n/+X/5f/l/+X/5v/n/+f/5//o/+j/6f/p/+v/6//s/+3/
6//r/+v/6//r/+v/6//r/+r/6f/n/+b/5//o/+r/6//q/+r/6v/p/+v/7P/s/+z/7P/r
/+v/6//p/+n/6P/o/+j/6f/p/+j/6v/r/+3/7//t/+v/6f/n/+n/6f/p/+n/6//r/+v/
6v/m/+T/4f/f/+T/6P/r/+7/6//q/+n/6P/m/+j/6v/r/+z/7f/u/+z/6//r/+r/7v/u
/+//8P/u/+3/7f/u//L/8v/z//T/9P/z//P/8//z//P/8f/z//X/9v/2//X/8P/s/+v/
6P/p/+n/6v/q/+v/6//r/+z/6//q/+n/6f/r/+v/6//p/+j/6P/p/+n/5v/l/+X/4//j
/+L/4v/i/+T/5P/k/+P/4//j/+P/4//k/+X/5v/n/+f/5v/l/+T/5v/m/+b/5v/j/+L/
4P/f/+L/4v/h/+H/5//p/+v/6//w////DQAaAC8ASQBjAIEApwDUAP4AIgEvARsB6QCg
AE8ACQDV/7P/nv+Q/4L/c/9s/3r/l/+x/8P/0f/a/9//4v/i/+D/3P/a/9j/3P/f/+H/
5P/k/+T/5P/k/+X/5f/l/+b/5v/m/+b/5v/m/+b/5//n/+b/5v/m/+b/6P/o/+j/6f/m
/+X/5P/k/+b/6P/q/+z/6v/q/+v/7P/q/+r/6f/p/+r/6//r/+v/6f/q/+r/6v/s/+z/
7P/t/+v/7P/t/+3/7v/v//D/8f/w//H/8//0//f/+P/5//v/+v/7//v//P/9//7///8A
AAAAAgADAAQACQAJAAsADQAPABAAEgAVABsAHAAeACEAIwAjACUAKQApACsALAAuAC4A
LwAwADAALgAvAC8AMAAwAC8ALgAuACwAKwAqACgAIgAfABwAGQAXABQAEgAQAA4ACwAL
AAgAAwABAP///f/7//n/+f/4//f/9v/0//P/8//y//H/8f/z//H/8f/x//H/8P/w//D/
7v/t/+3/7f/u/+7/7v/u/+z/7P/q/+r/7P/s/+z/7P/s/+3/7f/s/+7/7v/u/+7/7v/u
/+7/7v/s/+3/7f/u//D/8P/w//D/8v/y//L/8v/z//P/8//z//H/8f/x//H/8P/x//H/
8f/x//L/9P/1//X/9f/2//f/9f/1//X/9f/1//X/9f/1//X/9f/0//T/9P/0//X/9f/0
//T/9P/z//X/9v/2//b/9P/z//P/8//z//P/8v/y//L/8//z//L/9P/z//P/8//z//P/
8//z//H/8f/x//H/8f/x//H/8P/w//D/7//v/+//8P/w//D/8P/u//D/8v/y//L/8v/x
//H/8v/y//X/9v/4//r/+P/3//f/+P/8//z//f/+//z/+//7//v/9//3//X/9//3//j/
+P/3//f/9P/0//L/8f/x//L/8v/y//H/8P/w//D/8P/w//H/8//z//P/8f/w//D/8f/x
//D/7//v/+3/6//q/+r/6v/q/+r/6v/p/+r/6//s/+3/6//r/+v/6//s/+z/7P/s/+r/
6v/q/+r/7P/s/+v/6//s/+z/6//r/+v/6f/r/+//9v///w0AHAAzAE0AaQCJAK8A3AAI
ASoBNwElAfMAqgBdABUA3f+5/6T/lP+G/3//fv+M/6f/w//V/9//5v/r/+r/6P/o/+b/
5v/m/+b/5//n/+j/6f/q/+v/7P/r/+v/6//s/+z/7P/s/+z/7v/u/+//7//u/+7/7v/u
/+7/7v/u/+//7//v/+//8P/w//D/8P/w//D/8P/x//L/8v/y//H/8f/0//X/9f/1//X/
9v/2//b/9v/2//b/9//3//j/+f/5//v/+//7//v/+v/7//3//v/+//7//v///wAAAQAB
AAIAAwAEAAUABgAIAAoACwAMAA8ADwARABMAFQAWABgAGwAfACAAIgAlACkAKQArAC8A
LwAxADIANAA0ADUANgA2ADYANwA3ADgAOAA3ADYANgAyADEAMAAuACwAKQAmACMAHwAc
ABoAGAAUABEAEQAOAA0ACwAJAAcAAwABAAEAAAAAAAAA/////////v/9//3/+//5//n/
+f/7//r/+v/6//r/+f/5//n/+P/4//j/+P/2//b/9P/0//T/9P/0//T/9v/3//f/9v/3
//j/+f/6//j/+P/4//j/9v/3//f/+P/4//j/+P/4//r/+v/6//r/+f/5//n/+f/5//n/
+f/5//r/+//7//v//P/8//3//f/7//v//P/9//////////////////////8BAAEAAAAA
AP7//v///////v/+//7//f/9//7//v/+//7//f/9//3//f/9//z//P/8//3//f/8//z/
+//7//v/+//7//v/+//7//v/+//7//v/+//7//r/+v/6//n/+f/7//z//P/8//z/+v/6
//z//P/8//z//f/9//7//v8AAAAAAQACAAQAAwADAAQABgAGAAcACAAGAAUABQAFAAUA
BQADAAUAAwAEAAQAAwABAP7//v/8//v/+//8//z//P/7//r/+v/6//r/+v/7//v/+//7
//n/+P/4//n/+f/6//n/+f/3//f/9v/2//b/9P/0//T/8//0//X/9v/3//X/9f/1//X/
9v/2//b/9v/2//b/9v/2//j/+P/3//f/9v/2//X/9f/3//X/9//3//j///8LABgAKwBB
AFsAdwCVAL4A6gAUATEBOQEjAfAApwBZABUA3/+8/6j/mP+L/4b/iv+Z/7X/z//f/+j/
7//y//T/8v/w//D/8P/y//P/8//0//L/8v/y//L/8//z//P/9P/0//T/9P/0//T/9P/1
//X/9v/2//b/9v/4//j/+P/5//n/+f/5//r/+v/6//r/+v/4//j/+f/6//z//P/7//v/
+v/7//v/+//5//r/+v/6//v//P/9//////8AAAEAAQABAAEAAQABAAAAAQADAAQABgAG
AAYABwAKAAsACwAMAAsADAANAA4ADgAQABEAEgAUABMAFAAVABkAGgAcAB8AJAAmACkA
LQAvAC8AMQA1ADQANQA1ADYANgA3ADgAOAA6ADsAOwA8ADoAOQA4ADgANwA3ADcANgAy
AC8ALAApACUAIgAgAB4AGwAZABoAGAAVABMAEQAPAAsACQAJAAgACAAIAAcABwAGAAQA
AgABAAMAAQABAAEAAwACAAIAAgABAP///v/9//r/+v/6//r//P/+//7/AAD+//7//v/+
//z//f/9//z//P/8//z//P/5//j/9//2//f/+f/6//z//v/+//7//v/+//7//v/+//7/
/f/8//v/+//7//v/+//8//3//f/9//r/+v/7//v//f/9//7//////////////wEAAQAB
AAEA//////7//v8AAAAAAQABAAAAAAAAAP//AQACAAIAAgACAAEAAQABAAEAAQAAAAAA
//////7//P/9//3//v////3//f/9//3//f/9//3//f/////////+//7//v/9//3////+
/wAAAAD+//7//v/+/wEAAQACAAIAAgACAAMABAAFAAUABgAIAAgACAAJAAoADAALAAsA
CwAGAAUAAgADAAUACAAKAAsABgACAAEA/v//////AAAAAAAA///+//7/AAAAAAAAAQAB
AAEAAQD///z//P/9//3//P/7//v/+f/4//b/9f/0//b/9v/2//X/9f/1//X/9f/2//f/
+P/5//j/+P/4//j/+P/4//j/+P/4//j/9//3//b/9v/1//X/9f/3//v//f8CAAkAEwAg
AC8ARwBhAH0AnQDEAO4AFgExATkBHQHiAJMARwADANP/tv+m/5j/i/9+/37/kf+z/9H/
4f/m/+3/9P/2//P/8P/v/+7/7v/v/+//8P/y//T/9v/4//j/9//2//b/9v/2//b/9v/2
//b/9//3//r/+v/6//r/+f/4//f/9//4//n/+v/8//r/+v/6//r/+v/6//v//P/6//r/
+f/5//z//f/9//3//v8AAAEAAgABAAAA//////3//v//////AQABAAEAAQACAAMABQAG
AAQABAAEAAUABgAHAAcACAALAAwADQAOABIAFAAVABYAFwAXABkAGwAbABwAHgAhACUA
JgAoACsALgAvADIANwA1ADcAOAA6ADwAPQA+AD4APgA/AD8AQAA+AD0APAA8ADoAOQA4
ADYAMAAtACoAJwAjACAAHgAcABoAFwAXABQAEwARAA8ADQALAAkACQAIAAcABgAEAAMA
AQAAAP////////3//f/9//3//P/8//z/+//5//j/9//4//j/+P/4//j/+P/2//b/+P/4
//j/+P/3//f/9v/0//b/9v/2//b/9v/2//b/9v/4//n/+f/6//j/+P/4//j/+P/4//j/
+P/5//n/+f/5//r/+//8//3//P/9//3//f/8//z//f/9//3//f/+////////////////
///////////////+//7//P/8//3//f/+//7//v/9//v//P/8//z//v/9//3//f/7//v/
+v/6//j/+f/5//j/+v/5//n/+f/3//f/9//3//X/9f/1//X/9//3//f/9v/4//j/9//3
//f/+P/4//j/9v/2//b/9v/4//j/+P/4//j/+P/5//n/+v/6//r/+v/7//z//v/9//3/
/v8AAAAAAQACAAQAAwADAAMA//////3////+//7//f/7//z/+v/7//r/9//3//j/+P/6
//n/+P/4//j/+P/4//n/+f/5//n/9//0//T/9f/1//T/8//z//H/8f/w//D/8P/w//D/
8P/v/+//7//v/+//7//v/+//7//u/+7/7v/u//D/8P/w//D/8P/w/+//7//y//L/8f/x
/+//7f/v//H/9v///wkAGgAvAEkAYwB/AKcA0gD+ACQBOQExAQsBygB9ADMA9f/J/67/
mv+M/4H/fv+I/6H/vf/R/93/5P/p/+z/7P/s/+r/6v/q/+r/6//r/+z/6v/q/+r/6v/r
/+v/6//s/+7/7v/u/+7/7v/u/+//7//u/+7/7v/u/+7/7v/u/+//8f/x//H/8v/w//D/
8P/w//D/8P/x//L/8v/y//H/8f/y//P/8//z//P/9P/0//T/9P/0//T/9f/1//b/9//3
//f/9//3//f/+P/5//v//P/8//z//P/9/wAAAQABAAIAAwAEAAUABgAGAAgACQAKAA0A
DQAPABEAFQAWABgAGwAdAB4AIAAjACUAJQAnACsAKQArACwALgAuAC8AMAAwADIAMwAz
ADQANgA1ADQANAAwAC8ALgAsACoAJwAkACEAIQAeABwAGgAVABEAEAAMAAkABwAFAAMA
AwABAAEAAAD9//z/+v/5//n/+P/3//f/9//1//X/9f/1//T/9P/0//b/9f/1//X/9P/0
//T/9P/0//T/8v/y//L/8v/y//L/8v/z//P/8v/w//D/8P/w//L/8v/y//L/8P/x//H/
8v/y//L/8v/y//L/8v/y//L/8//z//P/8//z//P/8//z//T/9f/1//X/8v/y//P/8//z
//P/9P/1//f/9//3//f/+f/5//n/+f/4//f/9f/0//X/9v/4//n/+P/4//j/9//1//b/
9v/2//b/9f/1//X/9f/1//T/9P/0//X/9f/0//b/9f/1//X/9f/1//X/9f/1//X/9f/1
//P/8//z//L/9P/0//P/8//1//T/8v/y//T/9P/0//T/9P/2//f/+f/6//r/+v/7//z/
/P/7//v//P/+//7///8AAAAA/////////f/9//v//f/8//z/+//5//n/9v/2//T/8//z
//T/9P/0//P/8v/y//L/8v/y//P/8//z//P/8f/u/+7/7//v/+7/7f/t/+v/6//q/+r/
6v/s/+z/7P/r/+v/6//r/+v/6f/p/+n/6f/q/+r/6v/q/+r/6v/q/+r/6v/q/+n/6f/s
/+z/6//r/+v/6f/r/+//9P/9/w0AHgA1AE0AZQCBAKkA1AAAASABKQEVAeUAngBTAA8A
1/+z/5z/jP+A/3n/fP+K/6X/wf/T/93/5P/n/+j/5v/k/+L/4v/i/+P/5f/m/+j/6P/o
/+j/6P/n/+f/5//o/+j/6P/o/+j/6P/o/+n/6f/q/+r/6v/q/+z/7P/s/+3/6//r/+v/
7P/s/+z/7P/s/+r/6v/r/+z/7v/u/+3/7f/u/+//7//v/+3/7v/u/+7/8P/w//D/8f/z
//T/9f/1//P/8//z//P/8//z//T/9P/0//T/9P/1//f/+f/6//z/+//8//3//v8AAAIA
AwAEAAcABwAJAAsADQAOABAAEwAZABoAHAAfACAAHwAgACMAJAAnACkALAAsAC0ALgAu
ACwALQAtAC4AMAAvAC4ALgAsACsAKgAoACIAHwAcABkAFQASABAADgAKAAcABwAEAAIA
AQAAAP//+//5//n/+P/5//j/9v/1//f/9v/1//X/8//x//H/8f/z//L/8v/y//H/7//u
/+3/7f/u/+//8P/y//L/8P/w/+//7v/t/+z/7P/t/+3/7P/q/+r/6v/q/+v/7P/t/+7/
7P/t/+3/7v/s/+z/7P/s/+z/7P/s/+z/7f/t/+3/7f/r/+v/6//r/+z/7f/t/+3/7v/u
/+//7//t/+3/7v/v//D/8f/y//P/9f/1//X/9f/z//P/8v/y//L/8v/z//P/8v/y//L/
8f/x//L/8v/y//T/8//z//P/8P/v/+3/7P/u/+//7//u//D/7//v/+//7//v/+//7//w
//H/8v/z//H/8f/x//D/7v/u/+3/7f/t/+7/7v/u/+7/7v/x//H/8v/y//b/9v/3//j/
+P/3//f/+P/6//r/+//8//v/+f/4//f/9v/3//b/+f/3//j/+P/3//f/9P/0//L/8f/x
//L/8v/y//H/8P/w//D/8P/w//H/7//v/+//7f/p/+j/6P/n/+n/6f/q/+n/6v/q/+v/
7P/r/+r/6f/n/+n/6f/p/+n/6f/p/+n/6f/o/+j/6P/o/+j/6P/o/+j/6P/o/+f/5//q
/+r/6f/p/+3/7f/t/+v/7P/3/wcAGAAtAEcAYQB9AKEAygDyABgBMQEpAf8AvABvACMA
4/+3/6D/lv+I/3n/cv96/4//r//L/9f/3P/j/+T/5P/m/+T/5P/k/+T/5f/l/+b/5v/m
/+b/5v/l/+X/5f/m/+T/5P/k/+T/5//o/+r/6//q/+r/6v/q/+r/6v/q/+v/6//r/+v/
7P/s/+z/7P/s/+r/6v/r/+z/7P/s/+v/6//s/+3/7f/t/+3/7v/u/+7/7v/u/+7/7//x
//L/8//z//X/9f/1//X/9f/1//b/9v/2//b/9v/3//r/+//7//z//f/+////AAACAAQA
BQAGAAkACQALAA0AEAASABUAGQAbABwAHgAhACMAIwAlACkAJwApACoALAAuAC8AMAAw
AC4ALwAvADAAMAAvAC4ALgAqACkAKAAmACAAHQAaABcAFwAWABYAFgARAA0ADAAIAAUA
AwABAP//+//5//n/+P/3//b/9P/z//H/8P/v/+//7//t/+3/7f/t/+z/7P/s/+7/7f/t
/+3/6v/q/+r/6v/p/+j/5f/k/+f/6P/p/+r/6v/r/+v/6v/q/+r/6v/q/+z/7P/s/+z/
7P/t/+3/7v/s/+z/7P/s/+7/7v/u/+7/7//v/+//7//v/+//7//v//D/8f/x//H/8P/w
//H/8f/x//H/8v/z//P/8//z//P/8//z//P/8//1//X/9P/0//L/8v/z//P/8P/w//D/
7//v//D/8P/w//D/7//v/+//8f/x//D/8P/u/+//7//u/+7/7f/t/+3/7f/t/+3/7f/t
/+3/7f/t/+3/7f/t/+z/7P/s/+v/6//t/+7/7v/u/+7/7v/u/+7/7v/u//H/8f/y//L/
8v/y//P/9P/0//P/8//0//b/9v/3//j/+P/3//f/9//3//f/9f/3//X/9v/2//X/8//w
//D/7v/v/+//8P/w//D/7//u/+7/8P/w//D/8f/v/+//7//t/+7/7v/v/+//7v/t/+3/
6//p/+j/6P/o/+j/6P/o/+f/5//n/+f/5//l/+X/5f/l/+j/6P/o/+j/5v/m/+b/5v/o
/+j/5//n/+j/6P/n/+f/6f/n/+f/6f/u//f/BQAUACkAQwBdAHkAoQDMAPoAHgExAScB
/wC6AG0AJQDn/7v/ov+S/4b/d/90/4L/m/+5/8//2//e/+H/5P/m/+b/5P/k/+T/5P/l
/+X/5v/m/+b/5v/m/+f/5//n/+j/5v/m/+b/5v/m/+b/5//n/+r/6v/q/+r/6v/q/+r/
6//p/+n/6f/q/+r/6v/q/+r/6//s/+7/8P/u/+7/7f/t/+7/7//v/+//7//w//D/8P/w
//D/8P/x//H/8v/z//P/8f/x//H/8f/y//P/9f/2//b/9v/2//f/+v/7//v//P/7//z/
/f/+/wEABAAGAAgACwALAA0ADwAPABAAEgAVABkAGgAcAB8AIQAhACMAJwAnACkAKgAs
ACwALQAuAC4ALAAtAC0ALgAwAC8ALgAuACwAKwAqACgAJAAhAB4AGwAbABgAFgAUABAA
DQANAAoABQADAAEA///9//v/+//6//v/+v/4//f/9//2//X/9f/1//P/8//z//P/8v/y
//L/8v/x//H/8f/u/+7/7v/u//D/8P/u/+7/7v/u/+7/7v/u/+//7//u/+7/7v/u/+7/
7v/u/+7/7v/u/+//7//w/+7/7v/u/+7/8P/w//D/8P/v/+//7//v/+//7//v/+//8P/x
//H/8f/w//D/8f/x//H/8f/y//P/8//z//P/8//x//H/8f/x//L/8//z//T/9P/0//X/
9f/0//T/9P/z//P/9P/0//T/9P/z//P/8//z//P/8v/y//L/8//z//L/9P/z//P/8//x
//H/8f/x/+//7//v/+//8f/x//H/8P/w//D/7//v/+//8P/w//D/8P/w//D/8P/w//D/
8P/w//D/8P/z//P/9P/0//b/9v/3//j/+v/5//n/+v/6//r/+//8//z/+//7//v/+f/5
//f/+f/5//r/+v/5//f/9P/0//L/7//v//D/8P/x//H/8f/y//L/8v/y//P/8v/x//D/
7f/u/+7/7//v/+7/7f/t/+v/6f/o/+j/6P/o/+j/6P/n/+j/6f/q/+v/6f/p/+n/6f/o
/+j/6P/o/+j/6P/o/+j/6f/q/+r/6//q/+r/6f/p/+n/6f/n/+v/8P/3/wUAFAApAEEA
WQBzAJcAwgDuABQBKQEhAf8AwgBzACsA7/+//6D/jP9+/3f/dP98/5P/sf/H/9P/2v/j
/+b/5v/o/+b/5v/m/+T/5f/l/+b/5P/k/+T/5P/n/+f/5//o/+j/6P/o/+j/6v/q/+v/
6//q/+r/6v/q/+r/6v/q/+v/7f/t/+3/7v/t/+z/6//q/+z/7P/t/+7/7v/u/+3/7f/s
/+3/7f/t/+//8P/w//D/8P/w//D/8f/v//D/8f/x//P/8//z//P/9P/1//f/+P/4//j/
+P/5//r/+//7//z///8AAAEAAgADAAQABAAEAAcABwAJAAsADQAOABAAEwAVABYAGAAb
AB0AHQAfACMAJQAnACgAKgAoACkAKgAqACsALQAuADAAMAAvAC4ALgAsACsAKgAoACYA
IwAgAB0AGwAYABYAFAAOAAsACwAIAAUAAwABAP///f/7//v/+v/5//j/9v/1//X/9P/z
//P/8//x//H/8f/x//D/8P/w//D/7//v/+//7v/u/+7/7v/u/+7/7P/s/+3/7v/v//D/
7v/v/+//7v/u/+7/7v/u/+z/7P/s/+z/7P/t/+3/7v/u/+7/7v/u/+7/7v/u/+7/7//v
/+//7//u/+3/7P/r/+3/7//w//H/8v/y//P/8//x//H/8v/z//P/8//z//P/8f/x//H/
8f/z//P/8v/y//L/8v/z//P/8P/w//D/7//x//L/8v/y//L/8f/x//H/8f/x//D/8P/y
//P/8//y//D/7//v/+//7//v/+//7//t/+3/7f/t/+3/7f/t/+z/7v/u/+3/7f/t/+7/
7v/u//D/8P/w//D/8//z//T/9P/4//j/+f/6//n/9//2//b/9//2//b/9v/4//f/9//3
//f/9//1//f/9f/2//b/9f/z//D/8P/u/+//7//w//D/7v/t/+z/7P/s/+z/7P/t/+v/
6//r/+n/6P/o/+n/6f/p/+n/6v/p/+j/5v/l/+T/5v/m/+b/5f/k/+P/4v/h/+P/5f/n
/+n/5//m/+X/5P/m/+b/5v/m/+j/6P/n/+f/5v/m/+X/5f/l/+P/5f/p//D/+/8JABwA
MQBJAF8AdwCZAMQA7AAMARcBAwHPAIgAPwD9/8X/of+M/3z/cP9p/2b/cP+L/6v/vf/L
/9b/3f/i/+T/5P/i/+L/4v/h/+H/4P/g/+D/4P/g/+D/4//j/+P/5P/i/+L/4v/i/+T/
5P/l/+X/5v/m/+b/5v/l/+T/4//j/+b/5//o/+r/6v/q/+r/6v/q/+r/6//s/+v/6v/o
/+f/5v/n/+f/5//o/+r/6//s/+z/7P/s/+3/7f/u/+//7//v/+//7//v//D/8f/z//T/
9P/0//T/9f/0//X/9f/2//n/+v/7//z//v8AAAEAAgAGAAcACgANAA0ADgAQABMAFwAY
ABoAHQAeAB0AHgAhACMAJQAmACgAKQArAC0ALgAsAC0ALQAuACwAKwAqACoAKQApACkA
KAAkACEAHgAbABYAEgAPAAwACgAHAAcABAABAP///f/7//n/9//3//b/9P/y/+//7f/u
/+7/7v/v//H/7//v/+//7v/s/+v/6v/q/+n/6f/p/+j/6P/o/+j/6v/q/+j/6P/m/+b/
5v/m/+T/5f/l/+T/5P/k/+T/5P/l/+b/5//o/+b/5//n/+j/6v/q/+r/6v/q/+r/6v/q
/+v/6//r/+v/7f/t/+3/7f/s/+3/7f/t/+z/7P/t/+3/7f/t/+7/7//v/+//7//v/+//
7//v/+//8f/x//D/8P/u/+7/7//v/+7/7v/u/+3/6//s/+z/7P/q/+n/6f/p/+v/6//q
/+r/7P/t/+3/7P/q/+n/6f/p/+f/5//n/+f/5//n/+f/5//p/+n/6f/o/+r/6v/p/+n/
5//m/+b/6P/o/+j/6P/n/+f/6P/o/+r/6v/r/+z/7v/t/+3/7v/u/+7/7//w//P/8//0
//X/8f/x/+//8f/v//D/8P/v/+3/6v/q/+j/5//n/+j/6P/m/+X/5P/k/+T/5P/k/+X/
5//n/+f/5f/i/+L/4//j/+D/3//f/93/3v/e/9//4P/g/+D/4P/f/93/3f/d/93/3f/d
/93/3f/c/9z/3P/c/9z/3P/c/9z/3P/c/9v/2//e/97/3f/d/9v/2f/Z/9v/4P/n//P/
AgAVACkAQQBdAHsAogDMAPQAEwEbAQUBzACBADcA9f/B/6L/kP+A/3H/aP9k/3H/kf+v
/7//yP/P/9T/1P/V/9T/1f/W/9T/1f/V/9b/2P/Y/9j/2P/X/9f/1//Y/9j/2P/Y/9j/
2v/a/9v/2//a/9r/2v/a/9z/3P/c/93/3f/d/93/3v/c/9z/3P/c/9z/3P/d/97/3v/e
/93/3f/c/93/3f/d/97/4P/h/+L/5P/k/+T/5f/k/+T/5P/j/+P/4//j/+P/5P/l/+f/
6P/o/+j/6P/p/+r/6//r/+z/7f/u/+//8P/y//T/9f/2//f/9//5//v//v8AAAMABwAL
AAwADgARABEAEQATABcAFwAZABoAHAAaABsAHAAcAB4AHwAfACAAIAAfAB4AHgAaABkA
GAAWABMAEQAPAA0ACQAGAAQAAgD+//v/+//4//P/8f/v/+3/6//p/+n/6P/n/+b/5P/j
/+P/4v/h/+H/4f/f/9//3//d/9z/3P/c/9z/2//b/9v/3P/c/9z/3P/a/9r/2P/Y/9j/
2P/Y/9j/2P/Z/9n/2P/Y/9j/2P/Y/9r/2v/a/9r/2P/Z/9n/2v/Y/9j/2P/Y/9n/2v/b
/9z/3f/d/93/3f/d/93/3f/d/9z/3f/d/93/3v/e/9//3//d/93/3v/f/9//3//f/9//
3f/d/93/3f/f/9//3v/e/9v/2v/a/9n/2f/a/9v/2//d/97/3v/e/93/2//a/9n/2//b
/9r/2v/Y/9n/2f/Y/9j/1//X/9f/2f/Z/9n/2f/X/9f/1//X/9f/1//X/9b/2P/Y/9f/
1//T/w==
         </WaveFormData>
      </LeadData>
      <LeadData>
         <LeadByteCountTotal>10000</LeadByteCountTotal>
         <LeadTimeOffset>0</LeadTimeOffset>
         <LeadSampleCountTotal>5000</LeadSampleCountTotal>
         <LeadAmplitudeUnitsPerBit>4.88</LeadAmplitudeUnitsPerBit>
         <LeadAmplitudeUnits>��V</LeadAmplitudeUnits>
         <LeadHighLimit>2147483647</LeadHighLimit>
         <LeadLowLimit>268435456</LeadLowLimit>
         <LeadID>V6</LeadID>
         <LeadOffsetFirstSample>0</LeadOffsetFirstSample>
         <FirstSampleBaseline>0</FirstSampleBaseline>
         <LeadSampleSize>2</LeadSampleSize>
         <LeadOff>FALSE</LeadOff>
         <BaselineSway>FALSE</BaselineSway>
         <ExcessiveACNoise>FALSE</ExcessiveACNoise>
         <MuscleNoise>FALSE</MuscleNoise>
         <LeadDataCRC32>911863749</LeadDataCRC32>
         <WaveFormData>
+v/6//r/+v/8//z//P/8//z//P/8//z//P/8//z//P/6//r/+v/6//r/+v/6//r/+v/6
//r/+v/4//j/+P/4//n/+v/7//z//P/8//z//P/8//z//P/8//r/+v/6//r/+v/6//r/
+v/6//r/+v/6//r/+v/6//r/+v/6//r/+//9//7///////3//v/+//7//v///wAAAAAA
AAEAAQABAAMAAgACAAEAAQACAAIAAwADAAMAAQAAAP///f/8//z///8AAAAA///9//3/
/f/9//v/+//7//v//f/6//r/+v/4//j/+P/4//n/9//3//b/9P/0//T/9P/2//b/9f/1
//X/9f/1//X/8//0//T/9P/2//b/9v/1//X/9f/1//X/8//0//T/8//z//X/9v/4//b/
9//4/wAACAAPABMAGQAiACwAOgBQAGgAgQCQAJIAgwBmAD4AFADz/97/0v/D/7r/tP+2
/77/zf/e/+r/7//x//T/9v/2//P/8//x//H/8P/w//D/8P/x//L/8v/x//P/8//z//T/
9P/0//T/9P/0//T/9P/0//T/9P/0//T/9v/2//b/9v/0//X/9f/1//P/9P/0//T/9v/2
//b/9v/2//X/9f/2//b/9//3//f/9f/2//b/9f/1//b/9v/2//f/+P/6//v/+//7//r/
+f/5//n/+v/8//z//P/8//z/+//7//z//f/+//7//v8AAAEAAgADAAQABQAGAAcACgAO
AA4ADwASABEAEgAUABYAFQAWABcAGQAaABoAGwAcAB8AIAAhACEAIgAjACQAJgAlACQA
IQAgAB8AHgAdABoAFwAVABEAEAAQABAADQAMAAwACgAHAAYAAQD///7/+//9//z//P/9
//r/+f/5//j/9f/1//X/9f/3//X/9f/0//T/9P/0//T/9f/2//b/9//1//X/9f/1//T/
8//x//D/7//w//P/9P/x//H/8f/x//P/8//z//P/8v/y//L/8v/x//D/7//u//D/8f/x
//L/8//z//P/8//z//P/9P/1//P/8P/u/+z/7//x//L/8//x//L/8v/y//L/8f/x//H/
9P/0//T/9P/z//L/8f/x/+//7v/u/+//8f/x//H/8P/x//L/8v/z//H/8v/y//L/8f/x
//L/8v/x//H/8f/x/+//7//v/+7/8P/y//T/9f/y//H/8f/w/+//7//w//D/8v/y//H/
8f/t/+v/6f/n/+n/6//t//D/8v/w//D/8P/u/+//8P/y//L/8v/y/+//7//u/+7/8P/x
//L/9P/z//L/8f/x//X/9v/3//n/+P/3//b/9P/0//P/8//0//X/9//4//n/8//w/+3/
6f/q/+z/7//y//T/8//z//P/8v/x//D/7//v/+//7//s/+7/7v/u/+7/7f/s/+r/5//n
/+b/5v/m/+j/6P/o/+j/5f/l/+X/5f/o/+n/6v/s/+v/6v/p/+j/6P/n/+f/5//l/+X/
5f/m/+b/5f/l/+X/7v/w//D/7//w//b//v8BAAsAFQAeACYANgBOAGgAfQCGAIIAaQBA
ABIA8P/Z/87/xv+5/7D/qP+k/7D/x//U/9z/4f/j/+T/5v/o/+b/5f/i/+H/4//k/+X/
5v/p/+r/6v/p/+n/6f/p/+r/6v/q/+r/6v/o/+j/6P/o/+b/5v/m/+b/6P/o/+j/6P/n
/+f/5v/l/+j/6v/r/+z/6v/q/+r/6v/q/+n/6f/q/+r/6//r/+v/6f/q/+r/6f/r/+z/
7P/s/+r/6v/r/+v/7v/v/+//7//v/+//8P/y//P/9P/1//b/9f/1//b/9//4//j/+P/6
//r/+v/6//r//P/+/wAABAAGAAYABwAKAAsADAAOABAAEQASABMAFQAYABgAGQAaABkA
GgAbABsAGQAZABkAGgAaABoAGAAYABkAGAAXABQAEQAPAAsACgAIAAgABQAEAAIAAAD9
//z/+v/5//n/9//0//L/8f/x//L/8f/x//D/7f/t/+3/7f/v/+3/7f/s/+7/7v/u/+7/
7v/u/+3/7f/s/+v/6v/p/+n/6f/o/+j/5v/m/+j/6P/p/+n/6f/p/+n/6f/p/+n/6v/q
/+r/6v/q/+r/6v/q/+3/7f/s/+z/7f/t/+3/7f/v/+//8P/x//D/7v/t/+z/7P/t/+3/
7f/v//D/8P/w//L/8f/x//H/8P/w//D/8P/w//D/8P/x//H/8P/w//H/7//v/+//7v/u
/+7/7f/t/+//8P/w//D/7//v//D/8P/v/+//7//v/+3/7f/t/+z/7v/u/+7/7f/t/+3/
7v/u/+3/7f/u/+7/7v/u/+3/7f/t/+3/7f/t/+3/7f/t/+7/7v/s/+z/7v/u/+7/7v/u
/+//7//w//L/8//0//b/9f/0//P/8//2//b/9v/3//X/9f/1//T/9P/z//P/9P/0//X/
9f/1//X/9P/z//H/8P/w//H/8v/w/+//7//v//H/8f/x//H/8f/x//H/7v/w//D/8P/w
/+7/7v/t/+v/6//q/+r/6v/q/+r/6v/q/+v/6//r/+v/6//r/+v/7P/s/+z/7P/s/+z/
6//r/+v/6//r/+v/7P/s/+v/6//r/+z/7P/u//P/9v/6/wIABwANABcAIgAsAEAAWgBy
AIUAjgCGAG8ARgAeAPr/4f/U/8r/v/+2/7T/tP++/8//4P/o/+v/7f/w//D/7v/t/+3/
6//r/+z/7P/s/+z/7f/u/+7/7f/v/+//7//w//D/8P/w//D/8P/w//D/8P/w//D/8P/w
//D/8P/w//D/8P/x//H/8f/x//L/8v/y//L/8v/y//L/9P/z//P/9P/0//X/9f/1//f/
+P/4//f/9//4//j/+P/2//b/9//3//r/+//7//v/+//7//z//v/8//z//P/8//3//f/+
////AAAAAAAAAgADAAQABQAGAAcACAAJAAwADgAOAA8AEgAVABYAGAAaABsAHAAdAB8A
IgAiACMAJAAlACYAJwAnACcAJwAnACgAKAAoACYAJgAkACIAIAAcAB0AGwAXABYAFAAU
ABEAEAAOAAwACQAIAAgABwAHAAUABAACAAEAAQACAAEAAQAAAP3//f/9//3//f/7//v/
+v/8//z//P/8//z//P/7//v/+//7//v/+//5//n/+P/4//b/9v/4//j/+P/5//r/+//7
//v/+//7//r/+v/6//r/+v/6//r/+v/9//3//P/8//v/+//7//v/+//7//z//f////7/
/v/+//z//f/9//3//f/+//7//v8AAP///////wAAAAAAAAAAAAAAAAAAAQABAAAAAAAB
AP////////7/AAAAAP/////9//7//v/+//////8AAAAA///////////////////+//7/
/v/+//3//f/9//7//v/9//3//v/+//7//v/9//3//f/9//3//f/9//3//f/+//7//P/8
//z//P/8//z//v//////AAABAAEAAQACAAQABAAEAAUABgAGAAYABwAFAAUABQAEAAUA
BQAGAAgABgAHAAcABwAFAAQAAwABAAAAAAABAAIAAgABAAEAAQD//////////wEAAQAB
AP7//v/+//7//v/+//7//f/7//v/+v/6//r/+v/6//r/+v/7//v/+//7//n/+f/5//r/
/P/8//z//P/8//v/+//7//v/+//7//z/+v/5//n/+f/6//r//P/9//7/AgAIAA8AFwAf
ACgAMgA+AFIAagCBAJIAlgCNAHYAUAAmAAUA7P/c/9P/yv/A/77/wv/N/+D/7v/1//f/
/P/8//z/+//7//n/+f/6//r/+v/6//v//P/8//v/+//7//v//P/8//z//P/8//z//P/8
//z//P/8//z//P/+//7//v/+//7///////////8AAAAAAAD+//7//v/+//////8AAAIA
AAABAAEAAQAAAAAA///9//7/AAABAAIABAAEAAUABQAEAAUABQAFAAMAAwAEAAYABgAG
AAYABgAIAAkACwANAA0ADAALAAwADwAQABEAEgASABIAEgAUABYAFgAXABoAHgAgACMA
JgAlACYAJwApACgAKAApACoAKwAsAC0ALQAtAC0ALQAuAC4ALgAsACwALAAsACwAKgAn
ACUAIQAgAB4AHgAbABoAGgAYABUAFAASABEAEQAPAAwACgAJAAkACQAJAAoACgAHAAcA
BwAHAAkABwAHAAYABgAGAAYABgADAAIAAAD//wEAAQABAAEAAwAFAAYACAAFAAQABQAE
AAMAAwADAAMAAAD///7//f/+//7//v/+/wAAAAAAAAAAAwADAAIAAgADAAMAAwADAAIA
AQABAAEAAwACAAIAAgACAAMAAwADAAEAAgACAAIAAgABAAEAAQACAAIAAgACAAMABAAF
AAcABAACAAEAAQACAAMABAAEAAUABgAGAAcABQAGAAYABgAFAAUABgAGAAQAAwACAAEA
AQABAAEAAAABAAIAAwADAAEAAQACAAIA/////wAAAAABAAIAAgADAAEAAQABAAEAAQAB
AAEAAgACAAIAAgACAAQABQAFAAYABwAHAAcACAAIAAgACAAJAAwADAAMAA0ADAALAAoA
CAAHAAUABAAEAAcACQAKAAsACAAGAAQAAQABAAIABAAGAAQAAwADAAMABQAFAAUABQAF
AAUABQACAAEAAAD///7/AQACAAIAAQD+//z/+//6//z//P/8//z/+f/5//n/+f/7//v/
+//8//7//v/+//7//P/7//v/+//7//v/+//8//z/+//7//v//P/8//7/AQAGAAwAEAAT
ABcAHwAqADQAQABUAGoAgQCSAJgAjQBwAEQAHAD7/+b/3P/T/8r/wv+6/7j/xf/a/+z/
9f/3//z/AAAAAPz/+//4//f/9//2//X/9P/5//z//v////7//f/8//z//P/8//z//P/8
//z//P/8//7//v/+//7//P/8//z//P/6//v/+//7//z//v///wAA///+//3//P/8//v/
+//8//3///8AAAEAAQACAAIAAQABAAIAAgACAAEAAAAAAP//AAABAAEAAQACAAMABQAI
AAYABgAGAAYABwAHAAgACQAMAAwADAAOAA8AEAARABIAEgASABIAFAAWABYAFwAaABsA
HAAeACAAIgAkACYAKQAoACgAKQAqACsALAAtAC0ALwAvAC8AMAAwADAALgAuACsAKgAp
ACYAJAAhABwAGgAYABgAFQAUABQAEgAPAA4ADgANAA0ACwAKAAgABwAHAAQAAwADAAIA
//////////////3//f/8//z//P/8//z/+v/6//n/+f/5//n/+f/5//v/+//6//r/+v/6
//z//P/5//n/+f/5//n/+f/5//n/+v/6//r/+v/6//r/+v/6//n/+f/4//j/+f/5//n/
+f/7//v//P/9/////v/+//7//v/////////9//7//v/+//7//f/9//3/AAAAAAAAAAAA
AAAAAAABAP///v/+/////f/9//3//P/+//7//f/9//v//P/8//z//f/9//7//v/9//3/
/f/9//v/+//7//r//P/8//z/+//6//n/+f/4//f/9//4//j/+v/6//n/+f/7//v/+//7
//n/+f/5//r/+v/4//j/+P/4//r/+v/6//r/+v/8//3//f/+//3//f/9//7//v/+//7/
//8AAAAAAAABAAMAAwADAAIAAQD///7//v/+//////////7//v/+//3/+v/6//v//P/+
//3//f/9//3//f/9//3//f/9//3/+v/4//j/+P/4//j/+P/3//X/9f/0//T/9P/0//T/
9P/0//X/9f/1//X/8//z//P/9P/y//L/8v/y//T/8//z//P/8//z//P/9P/2//X/9f/1
//T/9P/2//n//P8AAAYACwARABkAJAAuAEAAWAByAIUAkgCQAH8AXgA0ABAA8f/g/9T/
x/++/7r/uP/A/8//4P/q/+3/7//0//b/9v/1//X/8//z//L/8v/y//L/8f/y//L/8f/z
//P/8//0//T/9P/0//T/9P/0//T/9P/0//T/9P/0//T/9P/0//T/9P/1//X/9f/1//b/
9v/2//b/9v/2//b/9v/1//X/9v/2//f/9//3//f/+P/4//f/9//4//j/+P/4//j/+f/5
//r/+//7//v/+//7//z//v/+//7//v/+//////8AAAEAAgACAAIABAAFAAYABwAIAAkA
CgALAA4ADgAOAA8AEgAVABYAGAAaABsAHAAdAB8AIAAgACEAIgAhACIAIwAjACUAJQAl
ACYAJgAmACQAJAAjACIAIQAeAB0AGwAXABYAFgAWABMAEgAOAAwACQAIAAYABQAFAAMA
BAACAAEAAQAAAP/////+//3//f/9//3/+//5//n/+P/6//r/+v/6//r/+v/5//n/+f/5
//n/+f/5//n/+P/4//b/9v/4//j/+f/5//n/+f/3//f/9//3//j/+P/4//j/+P/4//j/
+P/5//n/+P/4//n/+f/5//n/+f/5//r/+//7//r/+v/6//r/+//7//v/+f/6//r/+v/6
//n/+f/5//z//P/8//z//v/+//7////+//z/+//7//z//f/+//7//v/+//3//f/7//z/
/P/8//v/+//8//z/+f/5//n/+f/7//v/+//6//r/+v/6//n/+f/5//r/+v/5//n/+v/6
//r/+v/5//n/+//7//v/+//9//v/+f/6//r/+v/6//r/+v/8//3//f/+/////////wAA
/v/+//7///8AAAAAAAABAAMAAwADAAIAAgABAAEAAgAAAAEAAQABAP///v/9//v/+v/6
//v//P/8//v/+//7//v/+//7//v/+//7//v/+P/4//j/+P/4//b/9v/1//P/9f/0//T/
9P/0//T/9P/0//H/8f/x//H/8f/x//H/8v/0//T/9P/0//T/8//z//P/8f/x//H/8v/y
//H/8f/x//D/8P/y//f/+v8CAAoAEQAXAB8AJgAuAEIAWgByAIMAigCEAGsARgAeAP7/
5f/W/8r/wf+6/7b/uP/C/9P/5P/u//P/8//0//b/9P/y//H/7v/t/+//8P/x//L/8//0
//T/8//z//P/8//0//T/9P/0//T/8//y//H/8P/y//L/8v/y//P/9P/1//b/9f/1//T/
8//1//b/9v/2//T/9P/0//T/9v/1//X/9v/4//n/+f/5//b/9v/1//P/9P/2//f/+P/4
//j/+f/5//j/+f/5//n/9//3//j/+v/8//z//P/8//3//f/+////AAAAAAAAAgABAAIA
AwAEAAcACAAJAAwADAAMAA0AEAATABQAFgAYABcAGAAZABsAHgAeAB8AIAAfACAAIQAh
ACEAIQAhACIAJAAkACIAIgAhACAAHwAcABoAFwASABAAEAAQAA0ADAAIAAYAAwACAAMA
AwAEAAMAAAD+//3//f/7//n/+P/2//j/+f/6//v/+//5//n/+P/2//b/9v/2//T/9P/z
//P/9P/1//b/9//3//f/9v/2//P/8v/z//L/8f/x//H/8f/z//P/8//z//b/9v/2//b/
9v/2//b/9v/0//P/8f/w//P/8//z//P/8f/x//L/8//1//T/9P/0//T/9f/1//X/9P/0
//P/8v/1//X/9v/3//j/+P/4//j/+P/4//j/+f/4//b/9f/1//b/9//4//j/9v/2//X/
9f/z//T/9P/0//T/9f/3//j/9v/1//T/8//1//X/9f/0//T/9P/0//P/8f/x//L/8v/y
//P/9f/2//T/9P/z//P/8//z//P/8//z//L/9P/0//T/9P/0//X/9f/2//X/9f/1//b/
+f/6//v//f8AAAAAAAABAP3/+//5//b/+f/5//r//P/6//n/9//1//X/9v/3//f/+P/4
//n/+v/5//f/9v/1//X/9f/1//X/9f/1//X/8v/v/+7/7f/s/+3/7v/u/+3/7//u/+7/
7v/s/+z/7P/s/+z/7f/u/+//7f/t/+3/7v/w//D/8P/w/+//7f/s/+v/7f/t/+3/7v/s
/+v/6//r//D/8v/2//f/+v/+/wIABwANABUAIAAsADwAUABmAH0AigCIAHUAUgAoAAIA
5f/Q/8r/w/+8/7T/sP+0/8H/1P/k/+n/6//w//D/7v/v/+//7f/t/+3/7P/r/+r/7P/u
/+//7//t/+3/7f/u/+3/7P/r/+r/6//s/+3/7v/u/+7/7v/u/+z/7P/s/+z/7v/v/+//
7//v//D/8P/w/+7/7v/u/+7/7v/t/+3/7v/w//H/8f/x//H/8v/y//H/8f/y//L/8v/y
//L/8//z//T/9f/1//X/9f/1//b/+P/2//b/9v/2//n/+f/6//v//v/+//7/AAAAAAAA
AAAAAAMABAAFAAgADAAMAA0AEAAPABAAEgAUABUAFgAXABkAGgAaABsAHAAfACAAIQAh
AB8AHwAfACAAIAAgAB4AHgAbABoAGQAWABUAEwAPAA4ADgAOAAsACgAIAAYAAwACAP7/
/f/9//v/+v/4//f/9//4//f/9//2//P/8//z//P/8f/v/+//7v/u/+7/7v/u//D/8P/v
/+//7f/t/+3/7f/r/+v/6v/q/+v/7P/v//D/7f/t/+3/7f/t/+3/7f/t/+7/7v/u/+7/
7v/u/+7/7v/v/+//7v/u/+//7//v/+//8f/x//L/8//z//L/8v/y//L/8//z//P/8f/y
//L/8v/0//P/8//z//L/8v/y//L/8v/y//L/8//1//T/9P/1//P/8//z//L/8v/y//H/
8f/x//L/8v/y//H/8f/y//L/8f/x//H/8f/x//H/8f/w//D/8P/w/+//7//v//D/8P/v
/+//8P/w//D/8P/v/+//8f/x//H/8f/x//H/8f/y//L/8P/y//L/8v/y//T/9f/1//b/
9f/1//X/9v/2//b/9v/3//j/+P/4//n/9//3//f/9v/4//f/9//4//j/+f/5//n/9//2
//X/8//0//T/9f/2//T/8//z//P/9f/1//X/9f/1//X/9f/y//L/8v/y//L/9P/0//P/
8f/x//D/8P/w/+//7v/t/+z/7f/t/+3/7f/t/+3/7f/u/+7/7v/u/+7/7v/t/+3/7f/v
/+//7//w//D/7//v/+//8P/w//D/8f/2//r/AgAHAA0AFwAgACoAPABUAGwAgQCMAIoA
dwBWACwACADr/9b/zP/D/7r/sv+y/7z/y//e/+r/7f/t/+z/8P/w/+//7//t/+3/7v/u
/+7/7v/v//D/8P/v//H/8f/x//L/8P/w//D/8P/w//D/8P/w//D/8P/w//D/8v/y//L/
8v/w//H/8f/x//H/8v/y//L/9P/0//T/9P/0//P/8//0//b/9//3//f/9f/2//b/9f/1
//b/9v/2//j/+P/5//n/+f/5//j/9//5//n/+v/8//r/+v/6//r//f/9//7////+//7/
/v8AAAIABAAGAAgACQAKAAsADgAOAA4ADwASABMAFAAWABgAFwAYABkAGwAeAB4AHwAg
AB8AIAAhACEAIQAhACEAIgAkACQAIgAiACEAIAAfABwAGwAZABUAFAAUABQAEQAQAA4A
DAAJAAgABAADAAMAAQACAAAA//////7//f/9//z/+//7//v/+//7//n/+f/4//j/+P/4
//j/+P/4//f/9//1//X/9f/1//X/9f/0//T/9P/0//b/9v/1//X/9f/1//X/9f/1//X/
9P/0//T/9P/2//b/9v/2//f/9//2//b/9f/1//X/9f/3//f/+P/5//f/9v/2//b/+P/5
//n/+f/3//j/+P/4//j/9//3//f/+P/4//j/+P/4//j/+P/5//n/+P/4//n/+f/5//n/
+P/6//r/+f/5//f/+P/4//j/+f/5//r/+v/3//f/9//3//n/+f/5//j/+v/6//r/+f/3
//f/+P/4//X/9f/2//b/+P/4//f/9//3//f/9//3//f/9//3//j/+P/2//b/9v/2//j/
+P/4//j/+P/6//v/+//8//3//f/9//7//v/+//7///8AAAAAAAABAAEAAQABAAAA/v/9
//3//v8AAAEAAQABAP///v/9//v/+P/4//n/+v/6//n/+f/5//n/+f/5//n/9//3//f/
9P/1//b/9//4//b/9v/1//P/8//y//L/8v/y//L/8v/y//P/8//z//P/8f/x//H/8v/y
//L/8v/y//L/8f/x//H/8//z//P/9P/y//H/8f/x//L/8v/0//X/+P/+/wQACwARABkA
IgAqADoAUgBqAH8AjACKAHsAXAAyAAwA7//Y/8j/vf+2/7T/tP+4/8n/3P/o/+v/7f/w
//T/8v/z//P/8f/x//L/8v/y//L/8f/y//L/8f/x//H/8f/y//L/8v/y//L/9P/0//T/
9P/y//L/8v/y//L/8v/y//L/9P/1//X/9f/0//T/8//y//P/9P/1//b/9P/z//P/9P/0
//X/9f/1//X/9v/2//X/9f/2//b/9v/2//b/9//3//j/+f/5//n/+//7//z//v/+//7/
/v/+//////8AAAEAAgACAAIABAADAAQABQAGAAcACAAJAAwADgAOAA8AEgATABQAFgAY
ABcAGAAZABsAHAAcAB0AHgAfACAAIQAhACMAIwAjACQAJAAkACIAIgAhACAAHwAcAB0A
GwAXABYAFgAWABMAEgAOAAwACQAIAAYABQAFAAMAAgAAAP/////+//3//f/8//n/+f/5
//n/+//5//n/+P/4//j/+P/4//j/+P/3//f/9//3//f/9//3//f/9v/2//b/9v/4//j/
9//3//f/9//3//f/9//3//b/9v/2//b/9P/0//T/9P/3//f/9v/2//f/9//3//f/9//3
//j/+f/3//b/9v/2//f/+f/6//v/+//8//z//P/6//n/+f/5//r/+v/6//r/+v/6//r/
+//9//z//P/9//v/+//7//r/+P/4//f/9//5//r/+v/6//v/+//8//z/+f/5//n/+f/5
//n/+f/4//b/9v/2//X/9v/3//n/+v/3//f/+P/4//b/9v/1//X/9//3//f/9//5//n/
+f/4//b/9v/2//b/+f/7//z//v////////8AAP///v/9//3//P/8//z//f/////////+
//7//f/9//7//v////////////7//f/7//r/+v/7//z/+//5//j/9//3//f/9//3//f/
9//3//T/9P/0//T/9P/2//b/9f/z//H/8P/w//D/8P/w//D/8P/t/+3/7f/t/+//8f/z
//b/8//y//H/8P/y//H/8f/x//H/8f/x//L/8f/v/+7/7f/u//D/8v/3//z/AAAGAA8A
GQAhACYALAA4AFAAaAB7AIYAgABnAEAAGADy/9f/yP++/7X/rv+q/6j/sP/D/9b/3v/j
/+n/7P/u//D/8P/x//D/8f/v/+7/7f/s/+//8P/w/+//7//v/+//8P/u/+7/7v/u/+z/
7P/s/+z/7//w//H/8v/x//D/7//u/+//8f/y//P/8f/y//L/8v/0//T/9P/0//L/8f/x
//L/8f/x//D/7//y//T/9f/1//P/9P/0//T/9P/0//X/9f/0//X/9f/1//b/9//5//z/
+//6//n/+P/7//v//P/9//7//v/+/wAA//8AAAEAAgAEAAYACAAMAAwADAANABAAEQAS
ABQAFgAWABYAFgAXABkAGgAcAB4AIQAiACMAIwAhACEAIQAiACAAIAAeAB4AHgAeAB4A
HAAbABkAFQAUABEAEAAMAAoACAAGAAMAAgAAAP/////9//z/+v/5//n/9//1//T/8v/0
//X/9v/3//n/9//3//b/8//y//H/8P/w//D/7//v/+//7//v/+//7//v/+7/7v/s/+z/
7v/u/+v/6//r/+v/6//r/+v/6//u/+7/7v/u/+7/7v/u/+7/8f/x//D/8P/v/+//7//v
/+//7//w//H/8f/w//D/8P/y//P/8//z//H/8v/y//L/8v/x//H/8f/0//T/9P/0//L/
8v/y//P/8//y//L/8//z//P/8//y//L/8v/x//H/7//w//D/8P/t/+3/7v/u/+//7//v
/+//8f/x//H/8P/w//D/8P/v/+7/7f/t/+z/7f/t/+7/7v/u/+7/7f/t/+3/7f/t/+3/
7f/r/+r/7P/s/+z/7P/s/+3/7f/u//H/8f/x//L/8v/y//L/8//y//L/8v/z//X/9f/1
//T/8v/x//H/8v/0//X/9f/1//P/8v/x/+//7v/u/+//8P/u/+3/7f/t/+3/7f/t/+3/
7f/t/+3/6v/q/+r/6v/q/+j/6P/n/+X/5v/m/+f/6P/o/+j/6P/o/+X/5f/l/+X/5f/l
/+X/5v/k/+T/5P/k/+T/4//j/+P/5f/l/+X/5v/m/+X/5f/l/+L/5P/k/+X/6v/u//T/
+/8DAAkAEAAaACYAOgBQAGcAegCAAHcAXAAyAAoA6//U/8r/wf+0/6z/pv+k/63/wv/U
/93/3//g/+L/4v/j/+P/4f/h/+L/4v/i/+L/4//k/+T/4//h/+H/4f/i/+T/5P/k/+T/
5P/k/+T/5P/k/+T/5P/k/+b/5v/m/+b/5v/n/+f/5//m/+b/5f/k/+b/5v/m/+b/6P/n
/+f/6P/m/+f/5//n/+f/6P/o/+f/6f/q/+r/6v/o/+j/6f/p/+r/6//r/+v/7f/t/+7/
8P/u/+7/7v/u/+//7//w//H/8v/y//L/9P/1//b/9//4//f/+P/5//z/AAAAAAEABAAH
AAgACgAMAAsADAANAA8AEAAQABEAEgATABQAFQAVABUAFQAVABYAFgAWABQAFAARABAA
DwAMAA4ADQAKAAoABwAGAAIAAAAAAP7/+//6//f/9f/0//H/8v/w/+//7//u/+3/7f/s
/+v/6//r/+v/7f/r/+v/6v/o/+j/6P/o/+b/5v/l/+X/5f/l/+X/5f/l/+X/5P/k/+L/
4v/k/+T/4//j/+P/4//j/+P/4//j/+T/5P/k/+T/5P/k/+T/5P/l/+X/5P/k/+f/5//n
/+f/5//n/+j/6f/p/+j/6P/o/+j/6f/p/+n/5//o/+j/6P/o/+f/5//n/+r/6v/q/+r/
6P/o/+j/6f/p/+j/6P/p/+j/5//m/+T/5f/m/+b/5//n/+j/6P/o/+b/5f/l/+T/5f/l
/+X/5f/l/+X/5f/k/+L/4v/i/+H/4//j/+T/5P/h/+H/4v/i/+T/5P/j/+P/4//j/+P/
4//f/w==
         </WaveFormData>
      </LeadData>
   </Waveform>
</RestingECG>
