# Supplementary material for: Detection of Left Atrial Enlargement Using a Convolutional Neural Network-Enabled Electrocardiogram
Source: Front Cardiovasc Med. 2020 Dec 17;7:609976. doi: 10.3389/fcvm.2020.609976 (PMC7773668; doi:10.3389/fcvm.2020.609976)
Supplement: Supplementary file 1 [file Data_Sheet_1.ZIP › hyp/1802010395_9349_0000000W.XML]

<?xml version="1.0" encoding="Windows-1252"?>
<!DOCTYPE RestingECG SYSTEM "restecg.dtd">
<RestingECG>
   <PatientDemographics>
      <PatientID>1802010395</PatientID>
      <PatientAge>83</PatientAge>
      <AgeUnits>Years</AgeUnits>
      <Gender>Male</Gender>
      <PatientLastName>chenjianzhong</PatientLastName>
   </PatientDemographics>
   <TestDemographics>
      <DataType>Resting</DataType>
      <Site>1</Site>
      <AcquisitionDevice>MAC55</AcquisitionDevice>
      <Status>Unconfirmed</Status>
      <Priority>Normal</Priority>
      <Location>2</Location>
      <AcquisitionTime>15:21:12</AcquisitionTime>
      <AcquisitionDate>08-07-2015</AcquisitionDate>
      <CartNumber>1</CartNumber>
      <AcquisitionSoftwareVersion>010B</AcquisitionSoftwareVersion>
      <XMLSourceVersion>MAC5000 v1.0</XMLSourceVersion>
   </TestDemographics>
   <RestingECGMeasurements>
      <VentricularRate>69</VentricularRate>
      <AtrialRate>69</AtrialRate>
      <PRInterval>264</PRInterval>
      <QRSDuration>108</QRSDuration>
      <QTInterval>400</QTInterval>
      <QTCorrected>428</QTCorrected>
      <PAxis>3</PAxis>
      <RAxis>108</RAxis>
      <TAxis>38</TAxis>
      <QRSCount>11</QRSCount>
      <QOnset>219</QOnset>
      <QOffset>273</QOffset>
      <POnset>87</POnset>
      <POffset>143</POffset>
      <TOffset>419</TOffset>
      <ECGSampleBase>500</ECGSampleBase>
      <ECGSampleExponent>0</ECGSampleExponent>
   </RestingECGMeasurements>
   <Diagnosis>
      <Modality>Resting</Modality>
         <StatementCount>5</StatementCount>
         <LabelText>12SL ��ϳ���</LabelText>
      <DiagnosisStatement>
         <StmtText>�������</StmtText>
      </DiagnosisStatement>
      <DiagnosisStatement>
         <StmtText>��������ɲ���</StmtText>
      </DiagnosisStatement>
      <DiagnosisStatement>
         <StmtFlag>ENDSLINE</StmtFlag>
         <StmtText>��һ�ȷ��Ҵ�������</StmtText>
      </DiagnosisStatement>
      <DiagnosisStatement>
         <StmtFlag>ENDSLINE</StmtFlag>
         <StmtText>������ƫ</StmtText>
      </DiagnosisStatement>
      <DiagnosisStatement>
         <StmtFlag>ENDSLINE</StmtFlag>
         <StmtText>�ٽ� ECG</StmtText>
      </DiagnosisStatement>
   </Diagnosis>
   <Waveform>
      <WaveformType>Rhythm</WaveformType>
      <WaveformStartTime>0</WaveformStartTime>
      <NumberofLeads>8</NumberofLeads>
      <SampleType>CONTINUOUS_SAMPLES</SampleType>
      <SampleBase>500</SampleBase>
      <SampleExponent>0</SampleExponent>
      <HighPassFilter>16</HighPassFilter>
      <LowPassFilter>150</LowPassFilter>
      <ACFilter>NONE</ACFilter>
      <LeadData>
         <LeadByteCountTotal>10000</LeadByteCountTotal>
         <LeadTimeOffset>0</LeadTimeOffset>
         <LeadSampleCountTotal>5000</LeadSampleCountTotal>
         <LeadAmplitudeUnitsPerBit>4.88</LeadAmplitudeUnitsPerBit>
         <LeadAmplitudeUnits>��V</LeadAmplitudeUnits>
         <LeadHighLimit>2147483647</LeadHighLimit>
         <LeadLowLimit>268435456</LeadLowLimit>
         <LeadID>I</LeadID>
         <LeadOffsetFirstSample>0</LeadOffsetFirstSample>
         <FirstSampleBaseline>0</FirstSampleBaseline>
         <LeadSampleSize>2</LeadSampleSize>
         <LeadOff>FALSE</LeadOff>
         <BaselineSway>FALSE</BaselineSway>
         <ExcessiveACNoise>FALSE</ExcessiveACNoise>
         <MuscleNoise>FALSE</MuscleNoise>
         <LeadDataCRC32>999084362</LeadDataCRC32>
         <WaveFormData>
AgACAAIAAgACAAIAAgACAAIAAgACAAIAAAAAAAAAAAAAAAAAAAAAAP7//v/+//7//v/+
//7//v/8//z//P/8//7//v/+//7//v/+//7//v/+//7//v/+//7//v/+//7//v/+//7/
/v/8//z//P/8//z//P/8//z//v/+//7//v/+//7//v/+//7//v/+//7//v/+//7//v/8
//z//P/8//z//P/8//z//v/+//7//v/+//7//v/+//3//P/7//r/+v/6//r/+v/6//r/
+v/6//z//P/8//z/+v/6//r/+v/6//r/+v/6//z//P/8//z/+v/6//r/+v/6//r/+v/6
//r/+v/6//r//P/8//z//P/6//r/+v/6//z//P/8//z/+v/6//r/+v/8//z//P/8//r/
+v/6//r/+v/6//r/+v/6//r/+v/6//r/+v/6//r/+v/6//r/+v/8//z//P/8//z//P/8
//z//P/8//z//P/8//z//P/8//z//P/8//z//v/+//7//v8BAAIAAwAEAAYABgAGAAYA
BwAIAAkACgAIAAgACAAIAAcABgAFAAQABAAEAAQABAADAAIAAQAAAP7//v/+//7//P/6
//j/9v/2//b/9v/2//b/9v/1//T/9v/2//b/9v/1//P/8v/w//D/7//v//D/7v/u/+//
7//v/+//7//v//H/8f/x//H/8f/x//L/8v/0//X/9f/0//T/9f/1//X/9f/2//b/9f/z
//P/9P/0//X/9f/2//f/9//3//j/+P/6//r/+v/6//n/+f/5//n/9//4//n/+f/4//j/
+f/5//n/+v/6//r/+v/6//r/+v/8//3//f///wAAAAABAAUACgATABcAFgATABEACwAH
AAIA+P/y//D/6f/f/9f/z//B/7n/r/+i/5z/o/+o/6z/rv+w/6r/qP+t/7H/uv/I/9P/
4P/s//D/7P/w//n/+f/3//n//P/8//z//v///////v////////8BAAEAAAAAAAAAAAAA
AAAAAAAAAAAAAQABAAEAAgACAAIAAgACAAMAAwABAAEAAQACAAQABAAEAAQABgAGAAcA
CAAGAAYABwAHAAQABAAFAAUABwAHAAcABwAJAAkACwALAAoACgALAAsACwAKAAsACgAN
AA4ADwAQABMAFAAVABYAFwAYABoAGwAcAB0AHQAeAB0AHwAgACMAIwAjACUAJwAqACoA
KgArAC4ALwAvAC8ALwAvAC8ALgAwADAAMAAvADAAMAAuAC0AKwAqACoAJwAnACcAJgAm
ACMAIwAiAB8AGwAaABkAFwAWABYAFAASAA4ADAAMAAsADQALAAoACQAHAAcABwAHAAYA
BAAEAAQAAAAAAP////8AAAAAAAAAAP3//f/9//z/+//7//v/+//9//z//P/9//v/+//7
//v/+//6//r/+v/6//v/+//7//v/+//7//v/+//7//v/+//7//z//P/8//v/+//7//v/
/P/9////AQABAAEAAQACAAEAAQAAAAAAAAABAAIAAgACAAIABAAEAAUABgAGAAcABgAG
AAgACAAGAAYABgAFAAMABAAFAAUABQAFAAUABgAFAAUABAAEAAMAAwADAAUAAwADAAIA
AAACAAQABAAEAAIAAwADAAMAAgABAAAA/////wAAAAACAAEAAQD///7///////3//f8A
AAEAAAD//////v8AAAIA////////////////AQADAAMAAwABAAEA//////////8BAAEA
AQABAAMABQAHAAkACgALAAwADQAQABEAEwAVABMAEwATABMAFAAUABQAFAAUABUAFQAV
ABIAEgASABEADgAOAA4ADgAIAAQAAgAAAAAAAAAAAP7//v/+//7/+//6//n/+P/4//j/
9//2//T/9P/0//T/9P/z//P/8v/y//H/8f/y//L/8v/z//P/8//z//P/8//z//P/8//z
//X/9f/2//b/9P/1//X/9P/0//X/9f/1//X/9v/2//X/9f/1//b/9v/3//f/+P/5//n/
+f/6//r/+P/4//j/+P/5//n/+f/5//v//P/9//3//P/8//3//f///wAAAAAAAP7//v/+
//7/AAD///////8CAAYACQAPABYAGwAXABIADwALAAUA///4//L/8P/o/9//2f/N/8P/
t/+p/6H/pv+w/6//sP+y/7D/qv+q/7L/u//F/87/2v/n//L/9P/0//r//P/9////AQAB
AAIAAAD+//7///8BAAIAAQABAAEAAwADAAIAAgACAAAAAAAAAAAAAgACAAMAAwADAAQA
BAAEAAQABAAFAAUABwAHAAcACAAGAAYABgAGAAgACAAJAAoACQAIAAgABwAIAAgACQAJ
AAsACwALAAsACwALAA0ADQAOAA4ADwAPABIAEgAUABQAFQAWABcAGAAXABgAGQAaAB0A
HgAgACEAIwAlACYAKAAnACkAKgAtAC8ALwAxADMANAA0ADQANQA4ADkAOQA5ADcANwA3
ADYAOAA4ADgANwA0ADQAMgAxADEAMAAwAC0ALAArACkAKAAlACUAJAAhAB0AHAAbABkA
FgAWABQAEgAQAA4ADgANAA0ACwAKAAkABwAHAAcABwAGAAQABAAEAAIAAgABAAEA/v/+
//7//v/9//3//f/8//3//f/9//3/+//6//r/+//7//v/+//7//v/+v/6//r/+P/5//n/
+f/7//v/+//7//v/+//7//v/+f/6//r/+v/7//v/+//7//3//f/+////////////AAD/
/////v/+/wAAAQACAAIAAAAAAAIAAgACAAIAAQABAAIAAgAEAAQAAgACAAIAAQABAAIA
AwADAAEAAQABAAIAAAABAAEAAgABAAEAAQADAAYABwAHAAYACQAMAA0ADgAQABEAEQAR
ABIAEwAUABUAFQAUABIAEgAUABUAFAAUABUAFQATABMAFQAVABMAEQANAAoACgAKAAcA
BQADAAEAAQD///////////z//P/8//z//P/6//j/9//2//T/9P/0//P/9f/0//T/8//x
//L/8v/y//P/8//z//P/8//z//P/8//1//X/9f/1//b/9v/2//f/9//2//b/9//1//X/
9f/2//b/9f/1//X/+P/4//f/9//4//n/+f/5//r/+v/6//r/+v/6//v/+//5//n/+f/6
//v/+//6//r/+//7//v//P/+//7//v/+//7//v/+/////f/7/wAABAADAAUACgARABcA
GAAZABUADwAJAAYAAgD8//D/6//j/9f/y//B/7f/p/+a/5b/mf+a/5r/oP+i/57/nP+j
/6n/rv+6/8v/2v/k/+7/8v/0//f/+//9//3//P/8//7//v/9////AAABAAEAAQADAAEA
AAAAAAAAAgACAAIAAgACAAIAAwADAAEAAgACAAIAAgACAAMAAwADAAMAAwAEAAQABAAE
AAQABAAEAAUABgAGAAYABwAHAAcACAAKAAsADAALAAoACQAJAAkACwALAA4ADgAPAA8A
DgAOABAAEAARABIAEwAUABUAFgAXABgAGQAaABwAHQAfACEAIgAkACMAJQAmACkAKwAr
AC0ALwAwADAAMAAxADIAMwAzADMANQA1ADUANAAyADIAMgAxADAAMAAuAC0AKwAqACoA
JwAmACUAIwAiACEAIQAgAB0AGQAYABcAFQAUABQAEgAQAA4ADAAMAAsACQAHAAYABQAD
AAMAAwADAAIAAAAAAAAA/v/+//3//f/8//z//P/8//v/+//7//r/+//7//v/+//5//j/
+P/5//n/+f/5//n/+//6//r/+v/5//n/+P/3//n/+f/5//n/+f/5//n/+f/5//r/+v/6
//3//f/9//3//P/7//v/+//9//3//f/+///////+//7/AAABAAIAAgABAAAAAQAAAAIA
AgABAAEAAAAAAAIAAgACAAIAAgABAP//AAABAAEAAQABAAEAAgACAAMAAwAEAAYABwAI
AAsADgAPAA8ADgAOABAAEAAQABIAEwATABMAEgARABAADwAQABAADwAQABEAEQAPAA4A
CwALAAkACQAGAAUAAgD//////P/8//z//f/7//v/+f/4//b/9v/2//b/9f/0//T/9P/y
//L/8v/x/+//7v/u/+3/7//w//D/8P/x//H/8f/x//H/8f/x//H/8f/x//H/8f/y//L/
8v/z//H/8P/w//H/8f/x//H/8v/y//H/8f/x//L/8v/x//H/8v/z//P/8//y//L/8v/y
//T/9P/1//X/9f/1//X/9v/1//X/9P/0//f/9//3//j/9v/2//b/9v/2//b/9v/3//f/
9//4//r//f///wQADQARABAADQALAAkAAQD4//D/7P/o/+H/1//N/8P/uf+t/53/jv+K
/4//kv+S/5b/mv+W/5T/mf+d/6L/rv+//87/2v/k/+j/6v/t//H/8f/x//T/9v/0//T/
9f/1//j/9//3//f/+f/5//j/+P/4//j/+P/4//j/+P/4//n/+f/5//r/+v/6//r/+v/7
//v/+//7//v//P/6//r/+v/6//z//P/9//7//v/+///////8//z//f/9////////////
AQABAAMAAwAEAAQABQAFAAQABAAGAAYABwAIAAkACgALAAwADQAOAA0ADgAQABEAEQAT
ABQAFgAZABsAHAAfACEAIQAjACUAJgAmACYAJwAnACcAJgAlACYAJwAoACgAJgAmACYA
JQAmACYAJAAjACEAIAAgAB0AHgAdABsAGgAXABcAFgATABEAEAAPAA0ACgAKAAgABgAE
AAIAAgABAAEA///+//3/+//7//v/+//4//b/9v/2//b/9v/1//X/9v/2//b/9v/z//P/
8//y//H/8f/x//H/8f/w//D/8f/x//H/8f/x/+//7v/u/+7/7v/v/+//7//v/+//7//v
//H/8f/x//H/8f/y//L/8v/z//P/8//z//X/9f/2//f/9f/1//X/9v/3//f/9v/2//b/
9//4//j/+P/4//r/+v/6//r/+f/5//j/+P/6//r/+v/6//r/+f/5//r/+//7//7///8A
AAIABAAFAAUABgAJAAkACQALAAwADQANAAwACwAMAAsACgAKAAsACwALAAkACQAJAAkA
BgAEAAEAAAD+//3/+v/4//f/9//1//X/9//3//X/8//1//D/7v/u/+7/7v/u/+v/6v/q
/+r/6v/q/+r/6f/r/+r/6v/p/+v/7P/s/+z/6//r/+v/6//r/+v/6//r/+v/6//r/+v/
6v/q/+r/6//t/+z/7P/t/+//7//v//D/7v/t/+3/7f/u/+7/7f/t/+7/7//v/+//8P/w
//D/8P/u/+7/7//v/+//7//v//D/8//z//L/8v/z//P/8//0//L/8v/y//L/8v/y//L/
8//1//X/+P/6//3/AwAKAA0ADQAMAAcAAQD7//P/7P/o/+L/3P/T/8n/wf+3/6v/n/+V
/5b/nv+h/6D/ov+g/5z/nv+k/6v/sf+8/8z/2f/i/+j/6v/q/+7/8//1//P/8//0//T/
9P/4//n/+f/6//r/+f/4//n/+f/4//j/+P/6//r/+v/6//j/+P/5//n/+f/6//r/+v/6
//r/+//7//3//f/9//7//P/8//z//P/+//7///8AAP7//v///////v/+//////8CAAMA
BAAFAAMAAwAFAAUACAAIAAkACQAKAAoADAAMAA0ADgAPABAAEQASABMAFAAVABYAGAAZ
ABkAGwAcAB4AIAAjACUAKQAnACcAKQArACwALAAsAC0AMAAxADEAMQAvAC8ALwAuAC4A
LgAuAC0ALAAsACoAKQApACgAKAAlACMAIQAeABwAGQAZABgAFQATABIAEQAPAAwADAAK
AAgACAAGAAYABQAFAAMAAgABAP///////////v/8//z//P/6//r/+f/5//j/+P/4//j/
9//3//f/9v/1//X/9f/1//X/9P/0//X/9f/1//X/9f/z//L/8v/y//T/9f/1//X/9f/1
//X/9f/3//f/9//3//n/+v/6//r/+f/5//n/+f/7//v//P/9//v/+//7//z//f/9//z/
/P/8//3//v/+/wAAAAACAAIABAAEAAMAAwAAAAAAAgACAAUABgAHAAcACQAKAAsACwAO
AA8AEAASABIAEwATABQAEwATABMAFQAWABcAFwAWABMAFAATABIAEAARABEAEQAMAAkA
BgADAAAA/v/7//r/+v/7//r/+v/7//v/+f/5//X/8v/w//D/8P/w//H/8P/w//D/8P/w
//D/7//x//D/8P/v/+3/7v/u/+7/7//v/+//7//x//H/8f/x/+//7//v/+//8P/w//D/
8f/x//D/8P/x//H/8f/x//L/8v/x//H/8f/0//T/8//z//L/8//z//P/9P/0//T/9P/0
//T/9f/1//X/9f/1//b/+f/5//j/+P/5//n/+f/6//r/+v/6//r/+v/6//r/+//9////
/v8AAAcACwAQABEADwAKAAUAAQD///f/7v/o/+T/3P/T/8f/u/+x/6X/m/+f/6j/rP+p
/6r/qv+m/6j/rP+y/7v/xf/U/+T/6//w//T/+P/2//b/+//9//v//f8AAAAA/P/8//3/
///+//3//f/9///////+//7//v/+//7//v/+/wAAAAABAAEAAQACAAIAAgACAAIAAwAD
AAMAAwADAAQABgAGAAYABgAGAAYABwAIAAYABgAHAAcABgAGAAcABwALAAsACwALAA0A
DQAPAA8ADgAOAA8ADwAQABAAEgASABQAFgAYABoAGwAcAB0AHgAfACAAIgAjACcAKQAq
ACwALQAvADAAMwAzADMANQA3ADgAOAA4ADkAOgA7ADsAOwA7ADsAOwA6ADgAOAA4ADcA
NAA0ADIAMQAtACwALAApACgAJwAlACQAHwAfAB4AGwAXABYAFQATABIAEgAQAA4ADgAM
AAwACwAJAAcABgAFAAUABQAFAAUAAgAAAAAAAAD+//7//f/9//7//v/+//7//f/9//3/
/P/7//v/+//7//v/+v/6//v/+//7//v/+//7//r/+v/6//r/+//7//v/+//7//v/+//9
//3//f/9////AAAAAAAA//////////8BAAEAAgADAAMAAwADAAQAAwADAAIAAgACAAMA
BAAEAAQABAAGAAYABgAGAAUABQAGAAYACAAIAAYABgAGAAUABgAIAAoACwAMAA0ADgAQ
ABIAEwATABQAFwAXABcAGQAYABkAGQAYABgAGgAaABoAGAAZABkAGQAYABcAFgAVABAA
DgALAAoABgAFAAIAAAABAAEA/////wEA///9//3//P/7//r/+f/4//f/9v/2//b/9f/0
//P/8f/x//D/8P/v//H/8v/y//L/8f/x//H/8f/z//P/8//z//P/8//z//P/9P/0//T/
9f/1//T/9P/1//P/8//z//T/9P/z//P/8//0//T/8//z//T/9f/1//X/9v/2//b/9v/0
//T/9f/1//f/9//3//j/9//3//b/9v/5//n/+f/6//r/+v/6//r/+v/6//r/+//5//v/
/v8AAAEABwAOABUAFQAQAAsAAwD///3/+P/w/+z/5v/b/9H/xf+5/6//of+T/5D/lP+X
/5j/nP+e/5r/mv+g/6P/qf+2/8j/1f/g/+j/7v/w//T/9//3//X/9//4//j/+P/6//n/
+//8//v/+//7//3//f/8//z//P/8//z//P/8//z//P/9//3//f/+//7//v/+//7/////
//3//f/9//7/AAAAAAAAAAAAAAAAAQACAAAAAAABAAEAAgACAAMAAwADAAMAAwADAAUA
BQAHAAcABgAGAAcABwAKAAoADAAMAA0ADgAPABAADwAQABEAEgAVABYAGAAZABsAHQAe
ACAAIQAjACQAJwAnACcAKQArACwALAAsAC0ALgAvAC8ALwAvAC8ALwAuACwALAAsACsA
KgAqACgAJwAjACIAIgAfAB4AHQAbABoAFwAXABYAEwARABAADwANAAoACgAIAAYABgAE
AAQAAwADAAEAAAD///3//f/9//3//P/6//r/+v/6//r/+f/5//j/+P/4//j/9f/1//X/
9P/1//X/9f/1//P/8v/y//P/8//z//P/8//1//T/9P/0//L/8//z//P/8//z//P/8//z
//P/8//z//X/9v/2//b/9f/1//X/9f/3//f/+P/5//n/+f/5//r/+//7//r/+v/4//n/
+v/6//r/+v/8//z/+v/6//n/+f/6//r//P/8//z//P/8//v/+//8//3//f/7//v/+//8
//r/+//7//z/////////AQAEAAUABQAEAAUACAAJAAoACgALAAsACwALAAsACwALAAoA
CgAJAAoACwALAAkACAAHAAcABQAFAAQAAwAAAP3/+v/2//X/9P/0//X/9v/3//X/8f/x
//D/8P/w//D/8P/t/+z/7P/s/+z/7P/s/+v/6//q/+r/6f/p/+r/6v/q/+n/6f/p/+n/
6v/r/+z/7f/t/+3/7f/t/+7/7v/u/+//7//u/+7/7//t/+3/7f/u/+7/7f/t/+3/7v/u
/+3/7f/u/+//7//v//D/8P/w//D/8P/w//H/8f/x//H/8f/y//P/8//y//L/8//z//P/
9P/0//T/9P/0//T/9P/0//X/9f/1//j/+v/9////BAALABEAEgALAAUAAQD7//L/7v/o
/+D/2f/R/8X/uf+v/6H/kf+K/4z/jf+M/5L/mP+U/5L/lP+X/53/qP+4/8X/1P/g/+j/
7P/u//H/8f/x//X/9P/0//T/9P/z//P/+P/5//n/+f/7//v/+v/6//r/+v/6//r/+v/4
//j/+f/5//n/+v/6//r//P/8//3//f/7//v/+//8//7//v/+//7//P/8//3//v/+//7/
//////7//v//////AwADAAMAAwADAAMABQAFAAQABAAFAAUABgAGAAgACAALAAwADQAO
AA0ADgAPABAAEQASABQAFQAVABcAGAAaABsAHQAeACEAIQAhACMAJQAmACYAJgAnACgA
KQApACkAKQApACkAKAAoACgAKAAnACQAJAAiACEAIQAgACAAHQAaABkAFwAWABMAEwAS
AA8ADwAOAA0ACwAKAAoACAAGAAQAAgACAAEA///9//z/+//5//n/+f/5//r/+P/4//j/
9v/2//X/9f/0//T/9P/0//P/8//z//L/7//v/+//7//x//D/8P/x/+//7//v/+//7//u
/+7/7v/w//H/8f/x/+//7//v/+//8f/x//H/8f/x//L/8v/y//H/8f/x//H/8f/x//L/
8//1//X/9f/2//f/9//2//b/9v/3//j/+P/2//b/+P/4//r/+v/5//n/9v/2//j/+P/4
//j/+P/3//X/9v/3//f/9//3//f/+P/4//n/+f/6//3//f/9////AgADAAMAAgAEAAYA
BgAGAAgACQAJAAkACQAJAAkACQAIAAgABwAIAAkACQAHAAYABwAHAAUABQACAAEA/v/7
//f/9P/0//T/8//z//P/8//x/+//7//v/+//8P/t/+z/6//q/+n/6P/o/+j/6P/o/+j/
5//p/+j/6P/n/+f/6P/o/+j/6f/p/+n/6f/p/+n/6f/p/+v/6//r/+v/7P/s/+z/7f/s
/+r/6f/p/+r/6//s/+7/7v/t/+3/7f/u/+7/7f/t/+7/7//v/+//8P/w//D/8P/w//D/
8f/x/+//7//v//D/8f/x//D/8P/z//P/8//0//L/8v/y//L/9P/0//T/9f/z//f/+v/6
////AwAKAA8AEQAOAAcAAQD9//f/7v/m/+L/3v/V/83/xf+5/63/n/+V/5L/mv+f/6D/
ov+i/57/mv+g/6f/r/+4/8b/1f/g/+j/6P/q/+7/7f/t/+//8f/y//D/8v/0//P/8//y
//X/9f/1//f/9//2//b/9v/2//b/9v/2//j/+P/5//n/9//4//j/+P/2//b/9//3//n/
+f/5//r/+v/6//r/+v/8//z//f/+/wAAAAABAAEA///+//7//f8BAAEAAQABAAMAAwAF
AAUABAAEAAUABQAIAAgACgAKAAsADAANAA4ADwAQABEAEgATABQAFgAXABsAHQAeACAA
IQAjACQAJwAnACcAKQArACoAKgAqACsALAAtAC0ALQAuAC8AMAAwAC4ALgAuAC0ALAAs
ACoAKQAnACYAJgAjACAAHwAdABwAFwAXABYAEwATABIAEQAPAAwADAAKAAgABgAEAAQA
AwADAAEAAAD//////////////v/8//z//P/6//r/+f/5//j/+P/4//j/9//3//f/9v/1
//X/9f/1//f/9v/2//f/9v/1//T/8//1//T/9P/0//T/9f/1//X/9//3//f/9//5//n/
+f/5//n/+v/6//r/+//7//v/+//5//n/+v/7//3//f/9//7//f/9//z//P/+////AAAA
AAAAAAACAAIAAgACAAEAAQD///7////+/wAAAAAAAP//AQACAAMAAwADAAMAAwAEAAcA
CQAKAAwADQANAA0ADwAOAA8ADwAOABAAEgASABIAFAAVABUAFQAVABUAFQAVABUAFAAS
ABIADwANAAkABgADAAEA/f/7//z//f/8//v/+f/2//b/9v/1//P/9f/1//T/8//y//H/
8P/v/+7/7v/u/+7/7v/u/+3/6//q/+r/6f/q/+z/7f/u/+3/7f/t/+3/7v/v//D/8f/v
/+//7//v//D/8P/w//H/8//y//L/8//y//H/8P/w//D/7//v/+//8f/y//L/8//y//P/
8//z//T/9P/0//T/9P/0//X/9f/1//X/9f/2//n/+f/4//j/9//3//f/+P/6//r/+v/6
//r/+v/6//v/+f///wQABgANABMAEgANAAsABgABAPv/9f/v/+z/6P/e/9T/yf+//7P/
p/+b/5v/pf+o/6b/p/+m/6L/pP+s/7D/tv/D/9P/3P/m/+//8P/y//b/+P/8//3//f/7
//n/+v/8//r//P/7//v//v/9//3//f///////v/+//7/AAAAAAAAAAAAAAAAAQABAP//
AAAAAAAAAAAAAAEAAQABAAEAAQACAAQABAAEAAQAAgACAAMABAAGAAYABwAHAAYABgAH
AAcACQAJAAkACQALAAsADQANAA4ADgAPAA8AEAAQABIAEgAVABYAFwAYABkAGgAbABwA
HQAeACAAIQAlACcAKAAqACkAKwAsAC8ALQAtAC8AMQA0ADQANAA1ADYANwA3ADcANQA1
ADUANAAzADIAMQAvAC4ALgAsACsAKAAmACUAIQAgAB8AHQAcABsAGwAaABcAFQAUABMA
EQARABIAEQAQABAADgAOAA0ADQALAAoACQAJAAkACQAJAAYABAAEAAQAAwAEAAQABQAC
AAIAAgACAAEAAQABAAAAAQABAAEAAQD///7//v/////////////////+//7//v8AAAEA
AQABAP//////////AQABAAEAAQADAAQABAAEAAUABQAFAAUABQAFAAYABwAFAAUABQAG
AAcABwAGAAYABgAHAAgACAAIAAgACgAKAAoACgAJAAkACAAIAAoACgAIAAgACAAHAAkA
CgALAAsACQAJAAkACgAJAAkACAAIAAgABwAGAAcABgAHAAcABgAEAAYABgAGAAQABQAF
AAUABwAHAAcABwAFAAQAAgACAAIAAwACAAIAAgADAAIAAwAFAAUAAwABAAEAAAACAAQA
AwADAAMAAwADAAEAAQABAAMAAwABAAEAAwADAAMAAwAFAAUABQAFAAMAAwADAAMAAwAD
AAMAAwABAAEAAgADAAMAAwADAAMAAgACAAIAAgACAAMAAwADAAIAAgACAAEAAgACAAIA
AgAEAAIAAAACAAIAAgACAAIAAgACAAIAAgACAAIAAgACAAIAAgACAAAAAAAAAAAAAAAA
AAAAAAACAAIAAgACAAIAAgACAAIAAQAAAP///v8AAAAAAAAAAAIAAgACAAIAAgACAAIA
AgAAAAAAAAAAAAAAAAAAAAAAAAAAAAAAAAACAAIAAgACAAAAAAAAAAAAAAAAAAAAAAD+
//7//v/+////AAABAAIABAAEAAQABAAGAAYABgAGAAgACAAIAAgABwAGAAUABAACAAAA
/v/8//z//P/8//z/+v/6//r/+v/5//j/9//2//j/9//2//b/9//4//n/+v/5//n/+P/4
//X/9f/2//b/9v/3//f/9//3//f/9//3//f/9//3//f/+f/6//r/+v/7//v/+v/6//v/
+//7//v//P/8//v/+//5//r/+v/5//v//P/9//3//f/+//7//v/+//7//v//////////
////AAABAAEAAAAAAAEAAQABAAIAAgACAAIAAgACAAIAAgADAAMABQAGAAgACQANABIA
GwAfAB4AHQAbABUAEQAMAAQAAgD+//f/7f/h/9X/y//D/7f/qP+i/6f/qv+q/6z/sP+q
/6j/rf+z/7b/xP/V/+T/7P/0//j/+v///wEAAQABAAIABAAEAAQAAwADAAIABQAFAAUA
BwAHAAYABgAGAAYABgAGAAYABAAEAAUABQAFAAYABgAGAAYABgAHAAcABwAHAAcACAAH
AAYABQAEAAYABgAHAAgACgAKAAsACwAJAAgACAAHAAcABwAHAAcACQAJAAsACwAMAAwA
DQANAAwADAAOAA4ADwAQABEAEgATABQAFQAWABcAGAAaABsAGwAdAB4AIAAfACEAIgAl
ACUAJQAnACkALAAsACwALQAuAC8ALwAvAC8ALwAvAC4AMAAwADAALwAwADAALgAtAC0A
LAAsACkAKAAnACUAJAAjACMAIgAfABsAGgAZABcAGAAYABYAFAASABAAEAAPAA8ADQAM
AAsACQAJAAkACQAIAAYABgAGAAIAAgABAAEAAAAAAAAAAAD9//3//f/8//v/+//7//v/
/f/8//z//f/7//v/+//7//3//P/8//z/+v/7//v/+//7//v/+//7//v/+//7//v/+//8
//z//P/9//3//f/9//3//f/+/////f/9//3//v///////v/+//z//f/+//7//v/+/wAA
AAD+//7//f/9//7//v8AAAAAAAAAAAAA///9//7///////3//f/9//7//P/9//3//v/9
//3//f/////////+//z/+v/8//z//P/8//3//f/9//v/+//7//v/+v/6//n/+v/9//3/
+//4/w==
         </WaveFormData>
      </LeadData>
      <LeadData>
         <LeadByteCountTotal>10000</LeadByteCountTotal>
         <LeadTimeOffset>0</LeadTimeOffset>
         <LeadSampleCountTotal>5000</LeadSampleCountTotal>
         <LeadAmplitudeUnitsPerBit>4.88</LeadAmplitudeUnitsPerBit>
         <LeadAmplitudeUnits>��V</LeadAmplitudeUnits>
         <LeadHighLimit>2147483647</LeadHighLimit>
         <LeadLowLimit>268435456</LeadLowLimit>
         <LeadID>II</LeadID>
         <LeadOffsetFirstSample>0</LeadOffsetFirstSample>
         <FirstSampleBaseline>0</FirstSampleBaseline>
         <LeadSampleSize>2</LeadSampleSize>
         <LeadOff>FALSE</LeadOff>
         <BaselineSway>FALSE</BaselineSway>
         <ExcessiveACNoise>FALSE</ExcessiveACNoise>
         <MuscleNoise>FALSE</MuscleNoise>
         <LeadDataCRC32>1096584812</LeadDataCRC32>
         <WaveFormData>
9v/2//b/9v/2//b/9v/2//b/9v/2//b/9P/0//T/9P/2//b/9v/2//T/9P/0//T/9v/2
//b/9v/0//T/9P/0//b/9v/2//b/9P/0//T/9P/0//T/9P/0//T/9P/0//T/9P/0//T/
9P/0//T/9P/0//T/9P/0//T/9P/0//T/9P/y//L/8v/y//L/8v/y//L/9P/0//T/9P/y
//L/8v/y//T/9P/0//T/9P/0//T/9P/0//T/9P/0//L/8v/y//L/8v/y//L/8v/y//L/
8v/y//T/9P/0//T/8v/y//L/8v/y//L/8v/y//T/9P/0//T/8v/y//L/8v/y//L/8v/y
//L/8v/y//L/8v/y//L/8v/y//L/8v/y//L/8v/y//L/8v/y//L/8v/0//T/9P/0//L/
8v/y//L/8v/y//L/8v/0//T/9P/0//L/8v/y//L/8v/y//L/8v/y//L/8v/y//L/8v/y
//L/8v/y//L/8v/y//L/8v/y//L/8v/y//L/8v/y//L/8v/0//T/9P/0//X/9v/3//j/
+v/6//r/+v/8//z//P/8//z//P/8//z///8AAAEAAgACAAIAAgACAAEAAAD///7//P/8
//z//P/6//r/+v/6//f/9v/0//P/8f/x//H/8f/w//D/8P/w/+//7//v/+//7//v/+//
7//v/+7/7v/u/+7/7f/t/+3/7f/t/+7/7v/t/+3/7f/t/+3/7v/u/+7/7P/s/+z/7P/u
/+7/7v/u/+z/7P/s/+z/7//v/+//7v/u/+7/7v/u/+7/7v/u/+7/7v/u//D/8P/u/+7/
7v/u/+7/7v/u/+7/7v/u/+7/7v/w//H/7//t/+z/6f/p/+n/5f/j/+P/5P/o/+3/9f8A
AAwAFwAmADgARwBRAFwAaQB1AHsAhACNAJMAkACAAGoAVABAAC4AHgAUAA0ACwAEAPv/
9P/x//H/8v/0//j/9//y//D/9P/0//L/8v/0//T/8//1//T/9P/1//P/8//z//P/8//z
//P/8//1//X/9f/1//X/9f/1//b/9f/1//b/9v/2//b/9v/3//f/9v/2//f/+v/6//r/
+v/6//r/+//7//r/+v/8//3//f/+//7//v//////AAAAAP//AAAAAAAAAAABAAIAAwAE
AAYABgAHAAgACQALAAwADQAPABEAEgARABMAFAAXABoAGwAeAB8AHwAhACIAIgAnACcA
JwAoACkAKQAqACoAKwAsAC0ALQAtAC0AKwArACsAKgApACgAJQAkACMAIQAfABwAGwAZ
ABkAGAAWABQAEAAOAAwACwAJAAcABgAFAAIA/////////v/9//z//P/4//f/9//2//b/
9f/1//X/9f/1//X/9P/0//T/9P/0//L/8v/y//L/8v/y//L/8v/x//H/8f/x//H/8f/x
//H/8P/w//D/8P/y//L/8v/y//L/8v/x//H/8f/x//H/8f/z//P/8//0//T/9P/0//T/
9P/1//X/9f/1//X/9f/1//X/9f/1//X/9//3//f/9//3//f/9//3//f/9//3//f/9f/1
//X/9f/3//f/9//3//f/9//3//f/9f/1//X/9f/1//X/9f/1//X/9f/1//X/9f/2//b/
9v/0//X/9f/1//P/8//z//T/9P/0//T/9P/0//T/9f/2//X/9P/z//H/8f/x//L/8//0
//P/8//y//H/8P/x//L/8v/y//L/8v/y//L/8//0//T/9P/y//L/8v/y//L/8v/0//T/
9P/0//T/9P/0//T/9f/1//X/9f/1//T/9P/0//b/9v/2//f/+f/5//n/+f/7//v/+//7
//z//P/8//z//f/+////AAAAAP7//P/6//r/+v/6//n/+P/3//b/9f/0//P/8v/w//D/
7//v/+//7//v/+//8P/w//D/8P/v/+//7//v/+//7//v/+//7//u/+7/7v/u/+3/7f/t
/+3/7f/u/+7/7f/t/+3/7f/t/+7/7v/u//D/8P/w//D/7v/u/+7/7v/u/+7/7v/u/+//
7//v/+7/7v/u/+7/7v/w//D/8P/w//D/8P/y//L/8P/w//D/8P/y//L/8v/y//D/8P/w
//D/8P/v/+3/7f/s/+v/5//l/+X/5f/n/+z/8v/7/wUAEAAaACcANgBEAE0AWQBkAG0A
cwB7AIIAhwCDAG4AWABGADQAIgAYABIADAAHAAEA+v/1//L/9f/1//b/+P/2//X/9v/2
//b/9v/y//T/9v/4//f/9f/0//T/9f/3//f/9//3//f/9//3//f/9//3//f/9//3//f/
9//4//n/+f/6//r/+v/6//r/+//7//r/+v/7//z//P/8//z/+v/6//v/+//8//z//v//
//3//v/+//7//////wAAAAABAAIAAgACAAQABQAGAAcACAAKAAoACwAOAA8AEQASABEA
EwAVABYAFwAZABoAHQAcAB0AIAAhACMAJQAmACYAKQApACkAKgAtAC0ALgAuACwALAAs
ACsAKwArACkAKQAnACYAJQAkACEAIAAfAB0AHQAaABkAFwATABIAEAAOAAwACgAIAAcA
BQADAAIAAQAAAP3//f/9//z/+//6//r/+P/3//f/9v/2//X/9f/1//X/9f/1//T/8v/y
//L/8v/y//L/8v/y//L/8v/y//L/8f/x//H/8f/x//H/8f/x//L/8v/y//L/8v/y//L/
8v/0//T/8//z//P/8//z//P/8//z//P/9P/0//T/9P/0//T/9f/1//X/9f/1//X/9f/1
//X/9f/1//X/9f/1//X/9f/1//X/9f/1//X/9f/1//f/9//3//f/9//3//f/9//3//f/
9//3//X/9f/1//X/9f/1//X/9f/1//X/9f/1//X/9v/2//b/9v/3//f/9//3//f/9//4
//j/+P/4//j/+P/4//n/+v/8//z//P/7//3//f/+////AAD//////v/+//7/AAACAP//
/v/9//z/+f/4//j/+P/0//T/9P/0//T/9P/y//H/8P/v//H/8f/w//D/8P/w/+//7//t
/+3/7f/t/+//7//v/+7/7v/u/+7/7f/t/+3/7f/t/+7/7v/t/+3/7f/t/+3/7v/s/+z/
7P/s/+z/7P/s/+z/7v/u/+7/7v/u/+7/7//v/+//7v/u/+7/7v/u/+7/7v/u/+7/7v/u
//D/8P/w//D/7v/u/+7/7v/w//D/8P/w//L/8v/y//H/7f/r/+7/7//r/+f/5f/j/+H/
4v/o/+//9/8AAA4AGwAoADIAQQBRAFoAZQBxAHsAgACJAI8AjAB+AGoAVABAACwAHgAW
ABMAEQAMAAMA/P/3//X/9v/4//b/9//2//T/8v/y//T/8v/y//T/9f/1//T/9P/1//P/
8//z//P/9f/1//X/9f/1//X/9f/1//X/9f/1//b/9f/1//b/9v/2//b/9v/3//f/9v/2
//f/+P/4//j/+P/4//j/+f/5//n/+v/9/////P/8//v/+v/9//3//v/+/wEAAgACAAIA
AgADAAQABQAGAAgACAAJAAoACwANAA4ADwARABMAFAAVABcAGAAbABwAHQAgACEAIgAl
ACcAKAArACsAKwAsAC8ALwAwADAAMgAyADIAMQAvAC8ALQAtAC0ALAArACoAJwAmACUA
IwAfABwAGwAZABcAFgAUABIADgAMAAoACQAHAAUABAADAAIA/////////P/7//r/+v/4
//f/9//2//b/9f/1//X/8//z//P/8v/0//T/9P/0//T/9P/0//T/9P/0//T/9P/z//P/
8//z//P/8//z//P/9P/0//T/9P/y//L/8v/y//L/8v/x//H/8//z//P/8//z//P/8//0
//T/9P/0//T/9P/1//X/9f/1//X/9f/1//X/9f/1//X/9f/1//X/9f/z//P/8//z//X/
9f/1//X/9f/1//X/9f/1//X/9f/1//P/8//z//P/9f/1//X/9f/1//X/9f/1//X/9f/1
//X/9//4//j/+P/3//f/9v/1//f/9//3//j//P/8//z//P/8//z//f/+/wAAAAAAAP//
/////wAAAQACAAEAAQAAAP7//P/8//z//P/4//b/9v/0//L/8v/y//L/8f/x//H/8f/x
//H/8P/w/+7/7v/t/+3/7f/t/+3/7f/v/+//7//u/+7/7v/u/+3/7f/t/+3/7f/u/+7/
7f/t/+v/6//r/+z/7P/s/+z/7P/s/+z/7P/s/+7/7v/u/+7/7P/s/+3/7f/v/+7/7v/u
/+7/7v/u/+7/7v/u/+7/7v/u/+7/7v/u/+7/7v/u/+7/7v/u/+7/7v/u/+7/7v/t/+3/
6//s/+v/6f/n/+X/4//h/+L/5P/t//f/AAAKABUAJAA4AEkAVQBgAG0AdwB9AIQAiwCP
AI4AgABqAFIAPgAqABwAEgAPAA8ACgABAPr/9f/z//T/9v/0//P/9P/y//T/9P/y//L/
9P/0//X/8//y//L/8//z//P/8//z//P/8//z//P/8//z//P/8//z//P/8//0//X/9f/2
//b/9v/2//b/9//3//b/9v/3//r/+v/6//r/+v/6//v/+//4//j/+v/7//v//P/8//z/
/////wAAAAABAAIAAgACAAQABQAGAAcACAAKAAoACwAOAA8AEQASABIAEwAUABQAFwAZ
ABoAHQAgACEAJAAlACUAJwAoACgALQAtAC0ALgAvAC8AMAAwADIAMgAyADEALwAvAC0A
LQAsACwALAAsACcAJgAlACMAIQAeAB0AGwAYABYAEwAQABAADgAMAAsACQAHAAYABQAC
AP////////7//f/8//z/+P/3//f/9v/0//P/8//z//P/8//z//L/8v/y//L/8v/y//L/
8v/y//L/8v/y//L/8//z//P/8//1//X/9f/1//X/9P/z//L/9P/0//T/9P/0//T/8//z
//X/9f/1//X/8//z//P/9P/0//T/9P/0//T/9f/1//X/9f/1//X/9f/z//P/8//z//X/
9f/1//X/9f/1//X/9f/z//P/8//z//X/9f/1//X/9f/1//X/9f/1//X/9f/1//X/9f/1
//X/9//3//f/9//3//f/9//3//n/+v/6//r//P/9//3//f/9//3//f/+/wIAAgACAAIA
AAAAAAEAAgAAAAAAAAD///7//f/9//3/+//5//j/9v/2//L/8v/y//L/8v/y//H/8f/x
//H/8f/x//D/8P/w//D/7//v/+//7//v/+//7f/t/+3/7P/u/+7/7v/t/+3/7f/t/+3/
7P/s/+v/6//t/+3/7f/u/+7/7v/u/+7/7v/u/+7/7v/w//D/8P/w/+7/7v/v/+//8f/w
//D/8P/w//D/8P/w/+7/7v/u/+7/8P/w//D/8P/y//L/8v/y//D/8P/w//D/8P/w//D/
7//v/+v/7P/r/+f/5f/l/+P/4//o//D/+f8DAAwAGgArADoARgBTAF0AaABxAHkAgQCK
AI8AjQB8AGYAUAA6ACgAHAAWABAACQAFAAIA9//y//P/9//0//T/9v/3//T/9P/0//L/
8v/0//T/9P/3//X/9P/0//X/9f/1//X/9f/3//f/9//3//f/9//3//f/9//3//f/+P/3
//f/+P/4//r/+v/6//v/+f/4//j/+f/8//z//P/8//z//P/9//3//P/8//7//////wAA
AAAAAAEAAQACAAIAAwAEAAQABAAGAAcACAAJAAoADAAMAA0ADgAPABEAEgATABUAFwAY
ABcAGQAaAB0AIAAhACQAJQAnACkAKgAqACsAKwArACwALQAtAC4ALgAsACwALAArACsA
KwApACkAJQAkACMAIgAhACAAHwAdABkAFgAVABMAEwASABAADgAMAAoACAAHAAUAAwAC
AAEAAAD9//3//f/8//v/+v/6//j/9//3//b/9v/1//X/9f/1//X/9f/0//T/9P/0//T/
9v/2//b/9v/2//b/9v/2//X/9f/1//X/8//z//P/8//0//T/9P/0//T/9P/0//T/9v/2
//X/9f/1//X/9f/1//X/9f/1//b/9v/2//b/9v/2//f/9//3//f/9//3//f/9//3//f/
9//5//n/+f/5//f/9//3//f/+f/5//n/+f/3//f/9//3//f/9//3//f/+f/5//n/+f/5
//n/+f/5//v/+//7//v/+//7//v/+//9//7//v/+//z//f/9//3/////////AAAAAAAA
AAAAAP///v/+//7/+//6//n/9//2//X/9f/1//L/8v/y//L/8v/y//H/8f/x//H/8f/x
//D/8P/y//L/8f/x/+//7//v/+//7//v/+//7v/w//D/8P/v/+3/7f/t/+3/8P/w/+//
7//v/+//7//w//D/8P/w//D/7v/u/+7/7v/w//D/8P/w//D/8P/x//H/8f/w//D/8P/w
//D/8P/w//D/8P/w//D/8P/w//D/8P/y//L/8v/y//D/8P/w//D/8P/w//D/7//v/+3/
6v/p/+n/4//f/+X/6//w//j/BQARABoAJgAzAEIATgBXAF0AZgBvAHcAfQCCAH8AbwBY
AEQANgAoABwAFAAOAAoAAwD///r/9f/0//n/+f/2//T/+P/3//T/9P/4//j/9v/2//b/
9v/1//f/9v/2//f/9//3//f/9//3//f/9//3//n/+f/5//n/+f/5//n/+v/5//n/+v/6
//r/+v/6//v//f/8//z//f/8//z//P/8//z//P/9//3//P/8//7//////wAAAAAAAAEA
AQACAAIAAwAEAAQABAAGAAcACAAJAAwADgAOAA8ADwAPABAAEAARABMAFQAWABkAGwAc
AB8AHgAfACIAIwAhACMAJAAkACcAJwAnACgAJwAnACgAKAAoACgAKAAnACcAJwAlACUA
IQAgAB8AHgAZABgAFwAVABQAEgASABEADQAMAAoACAAGAAQAAgABAAEA///+//3//v/7
//v/+//6//n/+P/4//f/9//4//j/+P/3//f/9//1//X/9f/0//T/9P/0//T/9P/0//T/
9P/0//T/9P/0//P/8//z//P/8//z//P/8//0//T/9P/0//T/9P/0//T/9P/0//P/8//1
//X/9f/1//f/9//3//j/9v/2//b/9v/2//f/9//3//X/9f/1//X/9//3//f/9//3//f/
9//3//f/9//3//f/9//3//f/9//3//f/9//3//f/9//3//f/9//3//f/9//3//f/9//3
//f/9//3//f/+f/5//n/+f/5//r/+v/6//z//f/9//3/////////AAAAAAAAAAAAAAAA
AAABAAIAAAAAAAAA///+//3//f/9//r/9//1//j/9v/1//T/8//y//P/8//z//P/8f/x
//D/8P/y//L/8f/x/+//7//v/+//7f/t/+3/7P/u/+7/7v/t/+3/7f/t/+3/7v/u/+3/
7f/t/+3/7f/u/+7/7v/u/+7/7v/u/+7/7v/u/+7/7v/u/+7/7v/v/+//7//u/+7/7v/u
/+7/7v/u//D/8P/w//D/8P/w//D/8P/y//L/8v/y//D/8P/w//D/8P/w//D/7//t/+3/
7v/r/+f/5//l/+f/5//q/+7/8////wwAGAAlADQAQgBPAFsAZgBvAHcAfwCIAI0AiQB8
AGYAUgBAAC4AIAAYABYAEQALAAQA/f/2//X/9//4//j/+P/3//T/9v/2//T/9P/2//T/
9v/3//X/9P/0//X/9f/1//X/9f/3//f/9//3//f/9//3//f/9//3//f/+P/3//f/+P/4
//j/+P/4//n/+//6//r/+//6//r/+v/6//r/+v/7//v/+v/6//z//f/9//7//v/+////
//8AAAAAAQACAAIAAgAGAAcACAAJAAoADAAMAA0ADAANAA8AEAATABUAFwAYABcAGQAa
AB0AHgAfACIAIwAlACcAKAAoACsAKwArACwAKwArACwALAAsACwALAArACsAKwApACkA
JwAmACUAJAAhACAAHwAdABkAFgAVABMAEQAQAA4ADAAKAAgABgAFAAMAAQAAAP//AAD9
//3//f/6//n/+P/4//f/9//4//j/9//1//T/8//1//X/9f/0//T/9P/0//T/9P/0//T/
9P/y//L/8v/y//P/8//z//P/8//z//P/8//0//T/9P/0//L/8v/y//L/9P/0//P/8//1
//X/9f/1//X/9f/1//b/9P/0//T/9P/2//f/9//3//X/9f/1//X/9f/1//X/9f/z//P/
8//z//X/9f/1//X/8//z//P/8//1//X/9f/1//X/9f/1//X/9f/1//X/9f/z//P/8//z
//X/9f/1//X/9f/1//X/9f/1//b/9v/2//j/+f/5//n/9//3//f/+P/6//r/+v/6//z/
/P/9//7//v/+//7//f/9//3//v///wEAAQACAAIA/v/8//z//P/4//j/+P/4//X/8v/y
//L/8P/w//D/8P/v/+//7//v//H/8f/w//D/7v/u/+3/7f/v/+//7//v/+3/7f/t/+z/
7v/u/+7/7f/t/+3/7f/t/+z/7P/r/+v/6//r/+v/7P/u/+7/7v/u/+7/7v/u/+7/7v/u
/+7/7v/s/+z/7f/t/+//7v/u/+7/7v/u/+7/7v/u/+7/7v/u//D/8P/w//D/8P/w//D/
8P/w//D/8P/w//D/8P/w/+//7f/r/+z/6//p/+f/4//f/+P/6P/q/+///f8GABAAHwAy
AEAATQBZAGYAcQB5AIEAhgCPAJEAhgBwAFwARgAyACAAFAAQABEADwAEAPv/+P/1//X/
+P/2//b/9f/0//T/9v/0//L/8v/y//L/9//1//T/9P/1//X/9f/1//X/9f/1//X/9f/1
//X/9f/1//X/9f/1//b/9//3//j/+P/4//j/+P/5//n/+P/4//n/+v/6//r/+v/6//r/
+//7//r/+v/8//3///8AAAAAAAD/////AAAAAAEAAgACAAIABAAFAAYABwAKAAwADAAN
AAwADQAPABAAEwAVABcAGAAZABsAHAAfACAAIQAkACUAJgApACsALAAtAC0ALQAuAC8A
LwAwADAALgAuAC4ALQAvAC8ALQAtACkAKAAnACYAIwAiACEAHwAdABoAGQAXABMAEgAQ
AA4ADAAKAAgABwAFAAMAAgABAAAA/f/9//3//P/7//r/+v/4//f/9//2//b/9f/1//X/
9f/1//X/9P/y//L/8v/y//T/9P/0//T/8v/y//L/8v/z//P/8//z//P/8//z//P/9P/0
//T/9P/y//L/8v/y//T/9P/z//P/9f/1//X/9f/z//P/8//0//L/8v/y//L/8v/z//P/
8//z//P/8//z//P/8//z//P/9f/1//X/9f/z//P/8//z//P/8//z//P/8//z//P/8//x
//H/8f/x//P/8//z//P/8//z//P/8//z//P/8//z//P/8//z//P/9f/2//b/9v/0//X/
9f/1//f/9//3//j/+P/4//j/+P/6//r/+//8//7//v/+//3//f/9//7/////////AAAA
AP7//P/8//z/+v/6//r/+v/2//T/8//y//L/8v/x//D/7//u/+3/7f/t/+3/7//v/+7/
7v/w//D/7//v/+3/7f/t/+3/7f/t/+3/7P/s/+z/7P/r/+v/6//r/+v/7v/u/+3/7f/r
/+v/6//s/+z/7P/s/+z/7P/s/+z/7P/s/+z/7P/s/+z/7P/t/+3/7//u/+7/7v/u/+7/
7v/u/+z/7P/s/+z/8P/w//D/8P/w//D/8P/w//D/8P/w//D/8v/y//L/8f/p/+3/7v/r
/+n/5//l/+H/4//m/+z/8////wwAGAAjADIAQgBPAFkAZABxAHcAfQCEAIsAiQB8AGgA
UAA8ACoAHAASABAACwADAPz/+f/2//P/9f/2//b/9P/z//T/9P/y//D/9P/2//T/9P/z
//X/9P/0//X/9f/1//X/9f/3//f/9//3//X/9f/1//X/9f/1//X/9v/3//f/+P/4//b/
9v/2//f/+f/4//j/+f/8//z//P/8//r/+v/7//v/+v/6//z//f///wAAAAAAAP////8A
AAAAAQACAAIAAgAEAAUABgAHAAgACgAKAAsADAANAA8AEAARABMAFQAWABcAGQAaAB0A
HgAfACIAIwAjACUAJgAmACcAJwAnACgAKQApACoAKgAqACoAKgApACcAJwAlACUAIwAi
ACEAIAAfAB4AHQAbABcAFAATABEADwAOAAwACgAKAAgABgAFAAEA///+//3//f/7//z/
/f/6//n/+P/4//j/9//3//b/9v/1//X/9f/z//P/8//y//T/9P/0//T/8v/y//L/8v/0
//T/9P/0//P/8//z//P/8//z//P/8//0//T/9P/0//T/9P/0//T/9v/2//X/9f/z//P/
8//z//P/8//z//T/9P/0//T/9P/0//X/9f/1//X/9f/1//X/9f/1//X/9f/3//f/9//3
//X/9f/1//X/9f/1//X/9f/1//X/9f/1//X/9f/1//X/9f/1//X/9f/1//X/9f/1//X/
9f/1//X/9f/1//X/9f/1//b/9v/2//b/9//3//f/+f/5//n/+v/8//z//P/8//7//v//
/wAAAAAAAAAA///8//v/+//7//z/+//7//r/9//0//P/8v/0//L/9P/0//T/8//y//H/
8P/v/+//7//v//H/8f/w//D/7v/u/+3/7f/v/+//7//v/+3/7f/t/+z/7v/u/+7/7f/t
/+3/7f/t//D/8P/v/+//7//v/+//8P/u/+7/7v/u/+7/7v/u/+7/8P/w//D/8P/w//D/
8f/x//H/8P/w//D/8f/y//P/9P/z//L/8f/w//L/8v/y//L/8v/y//L/8v/y//L/8v/y
//L/8v/y//H/7f/t/+7/6//n/+f/5//p/+//+v8CAAsAFQAiADIAPwBKAFQAXwBlAGwA
dQB9AIMAgABzAF0ASAA4ACoAIgAaABAACgAGAAMA+//0//X/+P/5//f/+P/4//j/9//2
//b/+P/4//b/9v/2//T/9f/2//b/9//5//f/9//3//f/+f/5//n/+f/5//n/+f/5//n/
+f/5//r/+f/5//r/+v/6//r/+v/7//3//P/8//3//f/8//v/+v/8//z//f/9//z//P/+
//////8AAAAAAAABAAEAAgACAAUABgAGAAYACAAJAAoACwAMAA4ADgAPAA4ADwARABIA
EwAVABcAGAAZABsAHAAfAB4AHwAiACMAIwAlACYAJgAnACcAJwAoACcAJwAoACgAJgAm
ACYAJQAjACMAIQAhAB8AHgAdABwAFwAWABUAEwARAA4ADQALAAoACgAJAAgABgAEAAIA
AQABAP///v/9//z/+f/5//n/+P/3//b/9v/1//X/9v/2//T/8//z//P/9f/1//X/9P/y
//L/8v/y//L/8v/y//L/9P/0//T/9P/z//P/8//z//P/8//z//P/9P/0//T/9P/0//T/
9P/0//T/9P/z//P/9f/1//X/9f/z//P/8//0//b/9v/2//b/9v/3//f/9//1//X/9f/1
//f/9//3//f/9//3//f/9//3//f/9//3//f/9//3//f/9//3//f/9//1//X/9f/1//X/
9f/1//X/9f/1//X/9f/1//X/9f/1//P/8//z//P/8//0//T/9P/y//P/8//z//P/8//z
//T/9P/0//T/9P/y//L/8//0//L/8v/y//H/8v/x//H/8f/x//H/8v/y//H/8P/x//L/
8v/y//L/8v/x//D/8P/w//L/8v/w//D/8v/y//L/8v/y//L/8v/y//L/8v/y//L/8f/x
//H/8f/x//D/8P/w//L/8v/y//P/8f/x//H/8f/x//H/8f/x//D/8P/w//D/8P/w//D/
8P/y//D/7v/v//D/8f/y//L/8v/y//L/8P/w//D/8P/y//L/8v/y//D/8P/w//D/8P/w
//D/8P/w//D/8P/w//L/8v/y//L/8f/w/+//7v/w//D/8P/w//L/8v/y//L/8P/w//D/
8P/w//D/8P/w//D/8P/w//D/8P/w//D/8P/y//L/8v/y//D/8P/w//D/8P/w//D/8P/w
//D/8P/w//L/8v/y//L/9P/0//T/9P/1//b/9//4//r/+v/6//r//P/8//z//P/+//7/
/v/+//z//P/8//z//P/8//z//P/6//r/+v/6//j/9//3//f/9v/1//T/8v/x//D/7//t
/+3/7f/t/+3/7//v/+//7//u/+7/7v/u/+3/7f/t/+3/7f/u/+7/7f/r/+v/6//r/+r/
6v/q/+r/6v/q/+r/6v/q/+r/6v/q/+r/6v/q/+v/7f/t/+z/7P/s/+z/7P/s/+z/7P/s
/+z/6v/s/+z/7P/s/+z/7P/s/+7/7v/u/+7/7v/u/+7/7v/t/+v/6//q/+n/5//n/+X/
4f/f/+D/4v/p//P//v8IABMAIgAyAD8ASwBUAGEAawB3AIIAiQCNAIwAgABsAFYAQgAw
ACAAFgARAA8ACgABAPr/9f/x//L/9P/0//P/8v/y//L/8P/u//D/8v/w//H/8f/w//D/
8f/x//H/8f/x//H/8f/x//H/8f/x//H/8f/x//H/8f/y//P/8//0//T/9P/0//T/9f/z
//L/8v/z//b/9v/2//b/9//4//r/+//5//j/+f/5//f/+P/4//j/+//7//z//P/9//7/
/v/+//7///8AAAEAAgAEAAQABQAIAAkACwAMAAsADQAPABAAEQATABQAFwAYABkAHAAd
AB0AHwAgACAAJQAlACUAJgApACkAKgAqACoAKgAqACkAKQApACcAJwAmACYAJgAmACUA
JAAjACEAHwAcABsAGQAXABYAFAASAA4ADAAKAAkABwAFAAQAAwACAP////////z/+//6
//r/+P/3//f/9v/0//P/8//z//H/8f/x//D/8P/w//D/8P/w//D/8P/w//D/8P/w//D/
7//v/+//7//v/+//7//v//D/8P/w//D/8P/w//D/8P/u/+7/7f/t/+//7//v/+//7//v
/+//8P/y//L/8v/y//D/8f/x//H/7//v/+//7//x//H/8f/x//H/8f/x//H/8f/x//H/
8f/x//H/8f/x//P/8//z//P/8//z//P/8//x//H/8f/x//H/8f/x//H/7//v/+//7//x
//H/8f/x/+//8P/w//D/7v/v/+//7//v/+//7//w//H/8P/v/+7/7P/s/+3/7v/w//D/
7v/t/w==
         </WaveFormData>
      </LeadData>
      <LeadData>
         <LeadByteCountTotal>10000</LeadByteCountTotal>
         <LeadTimeOffset>0</LeadTimeOffset>
         <LeadSampleCountTotal>5000</LeadSampleCountTotal>
         <LeadAmplitudeUnitsPerBit>4.88</LeadAmplitudeUnitsPerBit>
         <LeadAmplitudeUnits>��V</LeadAmplitudeUnits>
         <LeadHighLimit>2147483647</LeadHighLimit>
         <LeadLowLimit>268435456</LeadLowLimit>
         <LeadID>V1</LeadID>
         <LeadOffsetFirstSample>0</LeadOffsetFirstSample>
         <FirstSampleBaseline>0</FirstSampleBaseline>
         <LeadSampleSize>2</LeadSampleSize>
         <LeadOff>FALSE</LeadOff>
         <BaselineSway>FALSE</BaselineSway>
         <ExcessiveACNoise>FALSE</ExcessiveACNoise>
         <MuscleNoise>FALSE</MuscleNoise>
         <LeadDataCRC32>2558746928</LeadDataCRC32>
         <WaveFormData>
+v/6//r/+v/6//r/+v/6//r/+v/6//r/+v/6//r/+v/6//r/+v/6//z//P/8//z//P/8
//z//P/8//z//P/8//z//P/8//z//P/8//z//P/+//7//v/+//7//v/+//7//v/+//7/
/v8AAAAAAAAAAP7//v/+//7//v/+//7//v8AAAAAAAAAAAAAAAAAAAAAAAAAAAAAAAAA
AAAAAAAAAAIAAgACAAIAAAAAAAAAAAACAAIAAgACAAIAAgACAAIABAAEAAQABAAEAAQA
BAAEAAIAAgACAAIABAAEAAQABAAEAAQABAAEAAQABAAEAAQABAAEAAQABAAEAAQABAAE
AAQABAAEAAQABgAGAAYABgAGAAYABgAGAAQABAAEAAQABgAGAAYABgAGAAYABgAGAAgA
CAAIAAgACAAIAAgACAAIAAgACAAIAAgACAAIAAgACAAIAAgACAAGAAYABgAGAAYABgAG
AAYACAAIAAgACAAIAAgACAAIAAgACAAIAAgACAAIAAgACAAIAAgACAAIAAgACAAIAAgA
CQAKAAsADAAKAAoACgAKAAgABgAEAAIA///+//3//P/6//r/+v/6//v//P/9//7/AAAA
AAAAAAACAAIAAgACAAQABAAEAAUAAwADAAQABAAEAAQABAAFAAUABgAGAAYABwAHAAcA
CAAIAAkACQAKAAoACgAKAAoACgALAAsACwALAAsACwALAAsACwALAAsADQANAA4ADgAO
AA4ADgAOAAsACwAMAAwADAAMAAwADAAOAA4ADgAPAA4ADgAOAA4AEAAQABAAEAAQABEA
EQARABEAEQARABIAEgASABIAEgASABMAFQAWABcAGQAaABwAHgAfAB8AIAAiAB8AGQAS
AAsAAAD5//H/7v/v/+z/5f/c/9L/yP/B/7j/sv+4/8X/0f/X/+H/6P/q/+n/4v/c/9//
5//t//L/+P/8/wAAAwAHAAgACQALAAwADQANAA4AEQATABMAFAAUABQAFAATABMAEwAU
ABQAFAAUABQAFAAUABQAFAAUABQAFAAUABQAFAAWABYAFgAWABcAFwAWABYAFAAUABQA
FAASABIAEgASABEAEgATABQAEgASABAADwARABEAEQARABIAEgAQAA8AEQARABEADwAN
AAwACwALAAoACQAJAAgABwAGAAUABAAEAAMAAgABAAEA///+//3/+//5//j/9//2//X/
9P/z//P/8//y//H/8f/x//H/8f/w//D/8f/x//D/8P/x//H/8v/y//L/8v/z//T/9f/2
//n/+v/8//z//v///wAAAQABAAIABAAEAAUABgAGAAcACAAJAAoACgALAAsACwAMAA4A
DgAPAA8ADwAPAA8AEAAQABAAEAAQABIAEgASABIAEgASABIAEgASABIAEgASABEAEQAS
ABIAEQARABEAEQARABEAEQARABEAEQARABEADwAPAA8ADwARABEAEQARABEAEQARABEA
EQARABEAEQARABEAEQARABEAEQARABEADwAPAA8ADwAPAA8ADwAQAA4ADgAOAA4ADgAO
AA4ADgAQAA8ADwAPAA8ADwAPABAAEAAQABAAEAAQABAAEAAQABAAEAAQABAAEgASABIA
EQARABEAEAAQABIAEgARABEAEgARABEAEQATABMAEwATABUAFQAUABMAEwATABQAFAAT
ABIAEgARABEAEQARABIAFAAUABUAFwAWABUAFAATABMAEwAUABQAEgATABMAEwATABQA
FAAUABIAEwATABMAFQAWABYAFgAZABkAGQAZABgAFwAWABUAEwASABAADwAMAAsACgAJ
AAgABwAGAAQABQAFAAQAAwAHAAkACgAKAAoACgAKAA0ADgAPABAAEgASABIAEgASABIA
EgATABMAEwAUABQAEgASABIAEwAVABYAFgAWABUAFQAVABYAGAAZABkAGgAaABoAGgAa
ABoAGwAbABsAGQAZABkAGQAbABsAGwAbABsAGwAcABwAGgAaABoAGgAbABsAHAAcABoA
GgAaABoAHAAcABwAHQAeAB4AHgAeABwAHAAcABwAHAAdAB0AHQAdAB0AHQAeAB4AHgAe
AB4AHgAfACEAIgAjACUAJgAoACoAKwApACoAJgAfABkAEgALAAIA+//5//r/9//w/+f/
3P/S/8r/xf/G/87/2v/l/+v/7//x//L/8v/t/+r/7v/1//v//f8AAAYACAAMAA0ADwAQ
ABEAEQASABMAFQAUABUAFQAVABYAFgAWABYAFQAVABUAFgAWABYAFgAWABYAFgAWABYA
FgAWABYAFgAWABYAFgAWABYAFgAVABUAFAAUABQAFAAUABQAEgASABIAEgAQABAAEAAQ
ABAAEAAOAA0ADQANAA0ADQAMAAwACgAJAAcABwAHAAUABwAGAAUABQAEAAMAAwACAP//
/v/9//z/+v/5//j/9//1//P/8v/x//H/7//u/+3/6v/p/+j/5//p/+n/6P/n/+X/5f/l
/+X/4v/i/+P/4//m/+b/5//n/+f/6P/p/+r/6//s/+3/7v/x//L/9P/0//b/9//4//n/
+f/6//z//P/9//7//v///wIAAwAEAAQABQAFAAUABgAGAAYABwAHAAcABwAHAAgABgAG
AAYABgAIAAgACAAIAAgACAAIAAgACAAIAAgACAAJAAkACgAKAAkACQAJAAkACQAJAAkA
CQAJAAkACQAJAAkACQAJAAkABwAHAAcABwAHAAcABwAHAAkACQAJAAkACQAJAAkACQAH
AAcABwAHAAcABwAHAAcABwAHAAcACAAGAAYABgAGAAYABgAGAAYABgAFAAUABQAFAAUA
BQAGAAQABAAEAAQABAAEAAQABAAEAAQABAAEAAYABgAGAAUABQAFAAQABAAFAAYABgAH
AAoACQAJAAkACAAHAAYABQACAAEA///9//v/+f/4//b/9P/0//X/9f/5//n/+f/6//r/
+v/7//3///////////8DAAIAAgACAAIAAgACAAMAAwADAAQABAAEAAQAAgADAAMABAAE
AAQABQAFAAUABgAGAAcABwAIAAgACAAKAAoACgALAAsACwALAAsACwALAAsACwALAAsA
CwALAAoACgAKAAoACgAKAAkACQAKAAoACgAKAAgACAAIAAgACAAJAAoACgAKAAoACgAK
AAoACgAKAAsACwALAAsACwANAA4ADgAOAA4ADgAOAA8ADwAOABEAEwAUABQAFAAXABcA
FgAYABUADwAIAAEA+v/z/+n/5v/n/+b/3f/W/87/xP+9/7b/sP+0/7//y//R/9n/3v/e
/9n/zv/O/9f/3//l/+z/8v/0//j/+//7//z//f/9//7///8BAAIAAwADAAMABAAEAAQA
BAADAAMAAwAEAAQABAAEAAQABAAEAAIAAgACAAIABAAEAAQABAAEAAQABAAEAAUABQAE
AAQABAAEAAQABAAEAAQABAAEAAQABAAEAAQAAwACAP///f////////////7//v/8//v/
+//7//v/+f/5//j/9//3//b/9f/1//T/8//y//H/8P/u/+3/7P/r/+n/5//m/+X/5f/j
/+L/4f/e/93/3P/b/9v/2//a/9n/2f/Z/9n/2f/W/9b/1//X/9r/2v/b/9v/2//c/93/
3v/f/+D/4f/i/+X/5v/o/+j/6P/p/+r/6//t/+7/8P/w//H/8v/y//P/9P/1//b/9v/3
//f/9//4//j/+P/5//n/+f/5//n/+v/6//r/+v/6//r/+v/6//r/+v/6//r/+v/6//r/
+v/6//n/+f/6//r/+f/5//n/+f/5//n/+f/5//n/+f/5//n/+f/5//n/+f/5//n/+f/5
//n/+f/5//n/+f/5//n/+f/5//n/+f/5//n/+f/5//n/+f/5//n/+f/5//n/+f/6//j/
+P/4//j/+P/4//j/+P/6//n/+f/5//n/+f/5//r/+P/4//j/+P/4//j/+P/4//j/+P/4
//j/+v/6//r/+f/6//v/+//8//7//v/9//3/+v/3//X/8//y//H/8P/v/+3/6//o/+X/
5v/n/+n/6v/s/+z/7f/t/+//7//v//D/8v/0//X/9//2//b/9v/2//b/9v/3//f/9//2
//b/9v/2//b/9//3//j/+P/4//n/+f/7//z//P/9//v//P/8//z//v/+//7/////////
//////////////////////////8AAAAAAAAAAAAAAAD/////AAAAAAAAAAAAAAAAAAAA
AP7///8AAAAAAAAAAAAAAAACAAIAAgADAAMAAwADAAMAAwAEAAQABAACAAIAAgADAAUA
BgAHAAsADAAMAA4AEQARABAAEAANAAkAAgD5//D/5//h/9z/3f/c/9X/zP/E/7r/s/+s
/6b/qv+1/8H/yf/R/9j/1v/P/8T/xv/P/9f/3//m/+r/7P/w//X/9f/0//X/9//4//n/
+//8//3/+//7//z//P/8//z/+//7//3//v/+//7//P/8//z//P/8//z//P/8//z//P/8
//z//v/+//7//v/9//3//P/8//7//v/+//7//v/+//7//v/8//z//P/8//z//P/6//n/
+f/5//n/+f/4//j/9v/1//X/9f/1//P/8//y//H/8f/w/+//7//u/+3/7P/r/+r/6P/n
/+b/5f/l/+P/4v/h/9//3f/c/9v/2v/Z/9j/1//X/9f/1v/V/9f/1//X/9f/1v/W/9f/
1//Y/9j/2f/Z/9n/2v/b/9z/3//g/+H/4v/j/+T/5v/m/+j/6f/q/+v/7f/u//D/8P/z
//T/9P/1//b/9//4//j/+f/5//n/+v/8//z//f/9//v/+//7//z//P/8//z//P/8//z/
/P/8//7//v/+//7//v/+//7//v/9//3//v/+////////////////////////////////
///////////////////////9//3//f/9////////////AQABAAEAAQABAAEAAQABAAEA
AQABAAEAAQABAAEAAgAAAAAAAAAAAAAAAAAAAAAAAgABAAEAAQABAAEAAQACAAAAAAAA
AAAAAgACAAIAAgADAAQABQAGAAYABgAGAAUAAwABAP7//P/7//r/+P/3//T/8f/v/+3/
7v/v//D/8f/y//P/8//z//b/9//5//r/+//8//7///8BAAEAAAAAAAAAAAAAAAAAAQAB
AAEAAgACAAIAAgAEAAUABQAGAAYABgAHAAcABwAIAAgACQAJAAoACgAKAAwADAAMAA0A
DQANAA0ADQANAA0ADQANAA0ADQANAA0ADgAOAA4ADgAOAA4ADQANAA4ADgAOAA4ADgAO
AA4ADgAOAA8AEAAQABIAEgASABIAEgASABIAEwATABMAEwATABMAFAAUABQAFAAUABQA
FQAXABoAGwAdAB4AIAAgACEAIQAgAB4AGQATAAoAAwD8//P/7f/w/+//6P/h/9r/0v/I
/7//vP/C/9D/2//h/+f/6//u/+z/5f/g/+T/7f/1//n//P8AAAQACAAJAAsADAANAA0A
DgAPABEAEgATABMAEwAUABQAFgAWABUAFQAVABYAFgAWABYAFgAWABYAFgAWABYAFgAW
ABYAFgAWABgAGAAYABgAGQAZABgAGAAYABgAGAAYABgAGAAYABgAFgAWABYAFgAWABYA
FAATABUAFQAVABUAFAAUABIAEQARABEAEQAPABEAEAAPAA8ADAALAAsACgAJAAgABwAG
AAQAAwACAAEA///9//z/+//9//v/+v/5//j/9//2//X/9f/1//T/8//z//P/8//z//L/
8v/z//P/9P/0//X/9f/5//r/+//8//3//v///wAAAQACAAQABAAIAAkACgALAAsADAAO
AA4ADwAQABAAEQAQABEAEgASABMAEwATABQAFAAUABUAFQAVABUAFQAWABYAFgAWABYA
FgAWABYAFgAWABYAFgAWABYAFgAWABYAFQAVABYAFgAVABUAFQAVABUAFQAVABUAFQAV
ABUAFQAXABcAFwAXABUAFQAVABUAFQAVABUAFQATABMAEwATABUAFQAVABUAFQAVABUA
FQATABMAEwATABUAFQAVABYAFAAUABQAFAASABIAEgASABQAEwATABMAFQAVABUAFgAY
ABgAGAAYABgAGAAYABgAFAASABAADgANAAwACwAJAAgABwAFAAQABAAEAAMAAwAEAAMA
AwADAAUABwAJAAsADgAPAA8ADwAQABEAEwAUABIAFAASABIAEgASABIAEwATABMAFAAU
ABQAFAAUABUAFQAWABgAGAAZABkAGQAaABoAGwAZABoAGgAaABoAGgAaABsAGwAbABsA
GwAbABsAGwAbABsAGwAbABsAHAAcABwAHAAcABwAGwAbABwAHAAcABwAGgAaABoAGgAb
AB0AHwAgAB4AHgAeAB4AHgAeAB4AHwAfAB8AHwAfAB8AIAAgACAAIAAgACAAIQAlACgA
JwAnACgAKgAqACsAKwAmACAAGwAVAA4ABQD+//3////8//X/7P/j/9z/1P/M/8v/0v/e
/+b/7f/z//X/9f/y/+z/6f/w//j/+//9/wMABgAIAAwADgAPAA0AEAATABMAEgATABMA
FAAVABUAFQAWABYAFgAWABUAFQATABQAFAAUABYAFgAWABYAFAAUABQAFAAWABYAFgAW
ABQAFAAUABQAFQAVABQAFAASABIAEgASABAAEAAQABAADgAOAA4ADgAQABAADgANAAsA
CwALAAsACgAKAAgABwAJAAkACQAHAAUABAADAAMAAgABAAEAAAD9//z/+//6//j/9//2
//X/8//x//D/7//x/+//7v/t/+z/6//q/+n/6f/p/+j/5//n/+f/5//n/+j/6P/p/+n/
6v/q/+v/6//t/+7/7//w//H/8v/z//T/9f/2//j/+P/6//v//P/9//3//v8AAAAAAQAC
AAIAAwACAAMABAAEAAcABwAHAAgACAAIAAkACQAHAAcABwAIAAgACAAIAAgACAAIAAgA
CAAIAAgACAAIAAgACAAIAAgABwAHAAgACAAHAAcABwAHAAkACQAJAAkABwAHAAcABwAH
AAcABwAHAAcABwAHAAcABwAHAAcABwAHAAcABwAHAAcABwAHAAcABQAFAAUABQAFAAUA
BQAFAAMAAwADAAQABAAEAAQABAAEAAQABAAEAAQAAwADAAMAAwADAAMABAACAAIAAgAC
AAMABAAFAAYACAAIAAgACAAHAAYABQADAAAA///9//z/+//6//j/9//2//P/8f/v//L/
8//0//X/9//3//b/9f/4//n/+//8//7//v////3/AAD+//7//v/+//7/////////AAAA
AAAAAAAAAAEAAQACAAIAAgADAAMAAwAEAAQABQAFAAYABgAGAAQABAAEAAUABQAFAAUA
BQAFAAUABQAFAAUABQAFAAUABgAGAAYABgAGAAYABQAFAAYABgAGAAYABgAGAAYABgAE
AAUABgAGAAYABgAGAAYABgAGAAYABwAHAAcABwAHAAkACgAKAAoACgAKAAoACwALAA4A
EQARABAAEgAUABUAFQASABAACwAFAP7/9//w/+n/5//q/+f/4P/X/87/xP++/7n/sv+2
/8D/zf/T/9n/3f/c/9L/y//O/9b/3//l/+3/8v/0//j/+v/7//v//v/9////AAADAAMA
BAADAAMAAwAEAAQABAAEAAMAAwADAAQABAAEAAQABAAEAAQABAAEAAQABAAEAAQABAAE
AAQABAAEAAQABQAFAAQABAAGAAYABgAGAAQABAAEAAQAAgACAAIAAgACAAIAAAD///3/
/f/9//3//P/8//r/+f/5//n/+f/3//n/+P/3//f/9P/z//P/8v/x//D/7//u/+v/6f/n
/+X/4//h/+D/3//d/9v/2v/Z/9j/1//W/9X/1f/V/9T/0//T/9P/0//T/9L/0v/T/9P/
1v/W/9f/1//X/9j/2f/a/9v/3P/d/97/3//g/+L/4v/k/+X/5v/n/+f/6P/q/+r/7f/u
/+7/7//u/+//8P/w//H/8f/x//L/8P/w//H/8f/z//P/8//0//L/8v/y//L/8v/y//L/
8v/y//L/8v/y//L/8v/y//L/8f/x//L/8v/x//H/8f/x//H/8f/x//H/8f/x//H/8f/x
//H/8f/x//P/8//z//P/8//z//P/8//x//H/8f/x//P/8//z//P/8//z//P/8//x//H/
8f/x//H/8f/x//L/8v/y//L/8v/y//L/8v/y//T/8//z//P/8//z//P/9P/y//L/8v/y
//D/8P/w//D/8v/y//L/8v/y//L/8v/x//L/8//z//T/9v/2//X/9f/z//H/8P/v/+7/
7f/s/+v/6f/n/+T/4f/f/9//4P/g/+H/4v/k/+X/5//n/+f/6P/p/+r/7P/v/+//7//v
/+7/7v/u/+7/7v/u/+//7//v//L/8v/y//L/8P/x//H/8v/0//T/9f/1//X/9v/2//f/
9//4//j/+P/4//j/+P/5//n/+f/5//n/+f/5//n/+f/7//v/+//7//r/+v/6//r/+v/6
//n/+f/6//r/+v/6//r/+v/6//r/+v/7//z//P/8//z//P/8//z//P/8//3//f/9//3/
/f/9//7//v/+//7//v/+//////8CAAMABQAGAAYABgAJAAsACgAIAAUA///2/+//5v/f
/9n/2v/Z/9T/y//C/7j/sv+t/6j/pP+s/7n/wf/J/9H/1P/M/8H/wP/I/8//1//h/+b/
6P/s//D/8//z//T/8//1//T/9f/3//j/+//5//n/+v/6//r/+v/5//n/+//8//z//P/6
//r/+v/6//z//P/8//z//P/8//z//P/8//z//P/8///////+//7//v/+//7//v/+//7/
/v/+//7//v/+//7//v/+//z/+//7//v/+//7//r/+v/4//f/9//3//f/9f/1//T/8//z
//T/8//z//L/8f/w/+//7v/s/+v/6v/p/+n/5//m/+X/5f/j/+L/4f/g/9//3v/d/9//
3//e/93/2//b/9v/2//c/9z/3f/d/97/3v/f/9//4//k/+X/5v/n/+j/6f/q/+v/7P/u
/+7/8P/x//L/8//z//T/9v/2//n/+v/6//v/+v/7//z//P/9//3//f/+//7//v//////
////////AAAAAAAAAAAAAAAAAAAAAAAAAAAAAAAAAAAAAAAAAAAAAAEAAQACAAIAAQAB
AAEAAQABAAEAAQABAAEAAQABAAEAAQABAAEAAQD//////////wEAAQABAAEAAQABAAEA
AQABAAEAAQABAAEAAQABAAEAAQABAAEAAQABAAEAAQACAAIAAgACAAIAAgACAAIAAgAC
AAEAAQABAAEAAQABAAIAAgACAAIAAgACAAIAAgACAAIAAgACAAIAAgACAAIAAQACAAMA
AwAEAAUABgAGAAcABgADAAEA///+//3//P/7//j/9//1//P/8v/x//H/8P/x//L/9P/1
//n/+f/5//r/+//8//7/AQABAAEAAQABAAEAAgACAAIAAgACAAIAAwADAAMABAAEAAQA
BAAGAAcABwAIAAYABgAHAAcABwAIAAgACQALAAwADAAMAAwADAAMAA0ADwAPAA8ADwAP
AA8ADwAPAA8ADwAPAA8ADgAOAA4ADgAQABAADwAPABAAEAAQABAAEAAQABAAEAAOAA8A
EAAQABIAEgASABIAEgASABIAEwATABMAEwATABMAFAAUABQAFAAUABQAFQAXABgAGQAb
AB4AHgAeAB8AHwAeABwAFwATAAwAAwD4//H/7//w//H/7P/j/9z/1P/M/8H/vv/C/8z/
1//f/+X/6//u/+7/5//g/+T/6//x//X/+v/+/wIABgAHAAcACAAJAAsADgANAA8AEAAR
ABEAEQASABIAFAAUABMAEwATABQAFAAUABIAEgASABIAFAAUABQAFAAUABQAFAAUABQA
FAAUABQAFQAVABQAFAAUABQAFAAUABIAEgASABIAEAAQABAAEAASABIAEAAPAA0ADQAN
AA0ADAAMAAoACQALAAsACwAJAAkACAAHAAcABgAFAAUABAADAAIAAQAAAPz/+//6//n/
+f/3//b/9f/1//P/8v/x//L/8f/w/+//7//v/+7/7f/t/+3/7f/t/+z/7P/t/+3/7v/u
/+//7//v//D/8f/y//T/9v/4//r/+//8//7//v/+////AAABAAMABAAGAAYABwAIAAgA
CQAKAAsADAAMAAsACwALAAwADgAOAA8ADwAPAA8ADwAQABAAEAAQABAAEAAQABAAEAAQ
ABAAEAAQAA4ADgAOAA4ADwAPABAAEAAPAA8ADwAPAA0ADQANAA0ADwAPAA8ADwARABEA
EQARABEAEQARABEAEQARABEAEQAPAA8ADwAPAA0ADQANAA0ADwAPAA8ADwAPAA8ADwAP
AA0ADQANAA4ADgAOAA4ADgAQABAAEAAQABIAEQARABEADwAPAA8AEAAQABAAEAAQABAA
EAAQABAAEQASABMAFAAVABYAFwAXABYAFQATABIADwAOAAwACwAKAAcABQADAAIAAQAA
AP//AgADAAMAAwAEAAUABwAIAAsADAAOAA8AEQARABEAEgASABAAEQATABQAEgASABIA
EgASABMAEwATABQAFAAUABQAFgAXABcAGAAYABgAGQAZABkAGgAaABsAGwAcABwAHAAa
ABoAGgAbABsAGwAbABsAGwAbABsAGwAbABsAGwAbABwAHAAcABwAHgAeAB0AHQAcABwA
HAAcABwAHAAcABwAHgAfACAAIAAeAB4AHgAeAB4AHgAeAB8AHQAdAB0AHQAfACAAIAAg
ACIAIgAiACMAJQAmACcAKQAqACwALAArACkAJAAeABkADwAGAP///v////3/9v/v/+j/
3//Y/9D/zP/T/9z/5P/q//H/9f/3//f/8v/s/+//9v/6////AwAHAAoADAAOABAADwAN
ABAAEwATABQAFwAXABgAGQAZABkAGgAaABoAGgAZABkAFwAYABgAGAAWABYAFgAWABgA
GAAYABgAGAAYABgAGAAYABgAGAAYABcAFwAWABYAFAAUABQAFAAUABQAFAAUABIAEgAS
ABIAEgASABAADwANAA0ADQANAAwADAAKAAkACQAJAAkABwAHAAYABQAFAAQAAwADAAIA
///+//3//P/6//n/+P/3//f/9f/0//P/8f/v/+7/7f/u/+3/7P/r/+v/6//q/+n/6//r
/+v/6//q/+r/6//r/+7/7v/v/+//7//w//H/8v/0//b/+P/6//n/+v/8//z//P/9//7/
/////wAAAgACAAEAAgACAAMAAgADAAQABAAFAAUABQAGAAQABAAFAAUABQAFAAUABgAG
AAYABgAGAAYABgAGAAYABgAGAAYABgAEAAQABAAEAAMAAwAEAAQAAwADAAMAAwADAAMA
AwADAAMAAwADAAMAAwADAAMAAwADAAMAAwADAAMAAwADAAMAAQABAAEAAQD/////////
/wEAAQABAAEAAQABAAEAAQD///////8AAAAAAAAAAAAA/v/+//7//v/+//3//f/9////
/////wAAAAAAAAAAAAAAAAAAAAAAAAAAAAAAAAAAAAAAAAAA/////////v/+//7//v/9
//3//v/9//3//f/9//3//f/9///////+//3//f/9//7//v/8//z//f/9//3//f/9//7/
/P/8//3////+//3//P/7//v/+//8//z/+v/7//v/+//5//r/+v/6//r/+//7//v/+f/6
//r/+v/5//n/+f/5//n/+f/5//n/+v/6//n/+f/5//n/+f/5//v/+//7//r/+//7//r/
+f/7//v//P/6//r/+v/6//r/+v/6//r/+v/6//r/+v/6//r/+v/6//r/+v/6//r/+v/6
//r/+v/6//r/+v/6//r/+v/6//r/+v/6//r/+v/4//j/+P/4//j/+P/4//j/+P/4//j/
+P/4//j/+P/4//j/+P/4//j/9v/2//b/9v/2//b/9v/2//b/9v/2//b/+P/4//j/+P/4
//j/+P/4//b/9v/2//b/+P/4//j/+P/6//r/+v/6//r/+v/6//r/+v/6//r/+v/5//j/
9//2//T/8v/w/+7/7P/s/+z/7P/u/+7/7v/u/+7/7v/v/+//8f/y//L/8v/0//T/9f/1
//T/9P/0//X/9f/1//b/9v/1//X/9v/2//b/9v/2//b/+f/5//n/+f/5//n/+f/5//n/
+f/5//n/+f/6//r/+v/6//r/+v/5//n/+v/6//r/+v/6//r/+v/6//r/+//8//r/+v/6
//r/+v/6//r/+v/9//3//f/9//3//f/+//7//v/+//7//v///wEAAgADAAUACAAIAAoA
CwANAA4ADgALAAcAAAD3//D/6f/h/97/3f/a/9P/yv/A/7b/r/+o/6L/pv+z/7//xf/N
/9L/1P/P/8b/xP/N/9X/3f/k/+r/7v/w//P/9f/0//f/+f/6//v/+//8/////////wAA
AAAAAAAA////////AAAAAAAAAAAAAAAAAAAAAAAAAAAAAAAAAAAAAAAAAgACAAIAAgAD
AAMAAgACAAIAAgACAAIAAgACAAIAAgAAAAAAAAAAAAAAAAD+//3/+//7//v/+//8//z/
+v/5//f/9//3//X/9f/0//P/8//0//P/8//y/+//7v/t/+z/7P/r/+r/6f/n/+X/5P/j
/+P/4f/g/9//3v/d/9z/2//b/9v/2v/Z/9f/1//X/9f/1v/W/9f/1//W/9b/1//X/9f/
2P/Z/9r/2//c/93/3v/d/97/4P/g/+L/4//k/+X/5f/m/+j/6P/p/+r/6v/r/+z/7f/u
/+7/7//v/+//8P/w//D/8f/x//H/8f/x//L/9P/0//T/9P/0//T/9P/0//b/9v/2//b/
9v/2//b/9v/1//X/9v/2//X/9f/1//X/9f/1//X/9f/z//P/8//z//X/9f/1//X/9f/1
//X/9f/1//X/9f/1//X/9f/1//X/9f/1//X/9f/3//f/9//3//f/9//3//f/9//3//f/
+P/4//j/+P/4//j/+P/4//j/+v/5//n/+f/3//f/9//4//r/+v/6//r/+v/6//r/+v/8
//z//P/8//z//P/8//v//f/9//z//P/+//7//f/9/wAA////////AQABAAEAAQADAAMA
AgADAA==
         </WaveFormData>
      </LeadData>
      <LeadData>
         <LeadByteCountTotal>10000</LeadByteCountTotal>
         <LeadTimeOffset>0</LeadTimeOffset>
         <LeadSampleCountTotal>5000</LeadSampleCountTotal>
         <LeadAmplitudeUnitsPerBit>4.88</LeadAmplitudeUnitsPerBit>
         <LeadAmplitudeUnits>��V</LeadAmplitudeUnits>
         <LeadHighLimit>2147483647</LeadHighLimit>
         <LeadLowLimit>268435456</LeadLowLimit>
         <LeadID>V2</LeadID>
         <LeadOffsetFirstSample>0</LeadOffsetFirstSample>
         <FirstSampleBaseline>0</FirstSampleBaseline>
         <LeadSampleSize>2</LeadSampleSize>
         <LeadOff>FALSE</LeadOff>
         <BaselineSway>FALSE</BaselineSway>
         <ExcessiveACNoise>FALSE</ExcessiveACNoise>
         <MuscleNoise>FALSE</MuscleNoise>
         <LeadDataCRC32>3020870447</LeadDataCRC32>
         <WaveFormData>
AAAAAAAAAAAAAAAAAAAAAAAAAAAAAAAA/v/+//7//v/+//7//v/+//z//P/8//z//P/8
//z//P/8//z//P/8//z//P/8//z/+v/6//r/+v/6//r/+v/6//r/+v/6//r/+P/4//j/
+P/4//j/+P/4//j/+P/4//j/+P/4//j/+P/4//j/+P/4//j/+P/4//j/+P/4//j/+P/2
//b/9v/2//j/+P/4//j/9v/2//b/9v/2//b/9v/2//j/+P/4//j/9v/2//b/9v/4//j/
+P/4//b/9v/2//b/9v/2//b/9v/2//b/9v/2//b/9v/2//b/9v/2//b/9v/2//b/9v/2
//b/9v/2//b/9v/2//b/9v/2//b/9v/2//b/9v/2//b/9v/2//b/9v/2//b/9v/2//b/
9v/2//b/9v/2//b/9v/2//b/9v/2//b/9v/2//b/9v/2//b/9v/2//b/9v/2//T/9P/0
//T/9v/2//b/9v/2//b/9v/2//b/9v/2//b/9v/2//b/9v/3//j/+f/6//z//P/8//z/
//8AAAEAAgACAAIAAgACAAEAAAD///7//P/8//z//P/6//r/+v/6//f/9v/1//T/8//y
//H/8P/w//D/8P/w//D/8P/w/+//7v/t/+3/7P/q/+r/6v/q/+r/6v/r/+v/6//r/+v/
7P/s/+z/7P/s/+7/7v/u/+7/7f/u/+7/7f/t/+3/7f/u/+7/7v/u/+7/8P/w//D/8P/w
//D/8f/x//H/8f/x//L/8v/z//P/8//z//P/8//0//L/8v/y//H/8//0//X/9f/0//T/
9f/1//X/9v/2//b/9v/2//b/9v/3//n/+f/8//3//v///wIAAgABAAIABwALAA0ACwAI
AAQAAwAGABMALABEAEgAPAAqABYABwD2/9j/tv+b/4P/a/9Y/0v/Rf9D/0n/Wf9w/4r/
oP+z/7//yf/R/9z/4//l/+n/6v/t/+//8//2//n//P/8//3//v////////8AAAEAAgAC
AAMABAAEAAQABQAFAAYABgAGAAYABgAGAAYABgAGAAcABwAIAAgACAAJAAkACQAKAAoA
CgAJAAoACwAMAA4ADgAOAA4ADgAPAA8ADwARABEAEgATABIAEgATABQAFwAYABkAGgAb
ABwAHAAdAB4AHwAgACEAIAAhACIAIwAkACUAJgAnACkAKQAqACoALAAsACwALAAsACwA
LAAsAC0ALAAsACsAKgApACgAJgAnACUAJQAjACIAIQAgAB0AGwAbABkAFgAUABIAEQAQ
AA8ADwAOAAsACQAIAAcABgAFAAMAAQABAP///v/9//z/+//7//r/+f/5//j/9//2//b/
9v/2//b/9f/1//X/9f/0//T/9P/z//X/9v/2//b/9P/0//X/9f/1//b/9v/2//b/9v/2
//f/9//3//f/9//3//j/+P/5//n/+f/5//r/+P/4//n/+f/5//n/+f/5//n/+f/6//r/
+//7//z//f/7//r/+v/6//v/+//7//v//f/9//3//P/8//z//P/8//r/+v/6//r/+v/6
//r/+f/7//v/+//7//v/+//7//v/+v/6//r/+//7//r/+v/6//j/+P/4//j/+f/5//n/
+f/5//n/+P/4//j/+P/4//j/+P/4//f/9//3//b/9v/2//b/9f/1//X/9f/1//b/9//1
//X/9f/1//b/9P/0//T/9P/0//X/9f/1//T/9P/0//X/9f/z//P/9P/0//T/9P/2//b/
9v/2//b/9//3//f/+v/6//r/+f/5//n/+v/6//r/+v/6//v/+f/5//n/+f/4//f/9v/1
//T/8//y//H/7//v/+//7//v/+3/7P/s/+z/7P/s/+z/7P/s/+z/6v/q/+r/6v/o/+j/
6P/n/+n/6f/q/+r/6P/o/+j/6P/o/+j/6f/p/+v/6//r/+z/7P/s/+z/7P/u/+7/7v/u
/+3/7v/u/+3/7f/t/+3/7v/w//D/8P/w//D/8P/w//D/7v/u/+//7//x//H/8f/y//D/
8f/x//H/8//z//P/9P/0//T/9P/z//P/9P/1//X/9P/0//X/9f/1//b/9v/2//b/9v/2
//b/9//3//f/+v/9//7//f/+/wAAAQAGAAkACwALAAcACAAKAA8AIgA7AEoASAA8ACoA
GgASAAEA5P/I/7L/mf+D/3H/Zv9f/1//af97/5H/pv+2/8T/y//T/9v/4//o/+v/6//t
//D/8//1//f/+P/7//z//P/9//7/////////AAABAAIAAgADAAQABAAEAAUABQAGAAYA
BgAGAAYABgAGAAYABgAHAAcACAAIAAgACQAJAAkACgAKAAoACwAMAA0ADgAOAA4ADgAO
ABAAEQARABEAEQARABIAEwAUABQAFQAWABcAGAAZABoAGwAcABwAHQAgACEAIgAjACQA
JQAmACcAKAApACoAKwArACsALAAsAC4ALgAuAC4ALgAuAC4ALgAtACwALAArACgAJwAm
ACQAJQAjACMAIQAeAB0AHAAZABcAFwAVABIAEgAQAA8ADgALAAsACgAHAAcABgAFAAQA
AwABAP////////7//f/8//n/+f/4//f/9//2//X/9P/0//T/9P/0//P/8//z//P/8v/y
//L/8f/x//L/8v/y//L/8v/z//P/8//0//T/9P/2//b/9v/3//f/9//3//f/9//4//j/
+f/5//n/+f/6//r/+v/7//v/+//7//v/+//7//v//P/8//v/+//8//3//f/8//z//P/9
//3//f/9//3//f/9//z//v/+//7//v/8//z//P/8//z//P/8//v/+//7//v/+//7//v/
+//7//r/+v/6//v/+//6//r/+v/6//r/+v/6//v/+//7//v//f/9//z//P/9//7///8A
AAIAAgABAAEAAQAAAAAAAAABAP///v/9//v/+f/4//f/9f/1//X/9f/1//T/9f/2//X/
9P/0//P/9f/0//T/9P/1//T/8v/y//L/8v/w/+//7//v/+7/7v/u/+7/8P/w//D/8P/x
//H/8f/x//H/8v/y//L/9P/0//T/9P/0//T/9f/2//b/9f/1//X/8//0//T/9P/0//T/
9P/0//b/9v/2//b/9f/1//X/9f/1//b/9v/3//f/9//3//f/9//4//j/+P/6//n/+f/6
//v/+//6//r/+f/5//n/+v/6//r/+v/6//r/+v/7//3//f/8////AAABAAAAAgADAAQA
BQAJAA0ADQAKAAgACwAOABkAMgBOAFQARgA2ACQAFwAIAOr/xv+n/4v/c/9i/1X/S/9L
/1f/a/+C/5z/sP/B/83/1//f/+j/7f/v/+//8P/x//X/+f/6//3//v8AAAEAAgADAAMA
AwAEAAUABgAGAAcACAAIAAgACQAJAAoACgAKAAoACgAKAAoACgAKAAsACwAMAAwADAAN
AA0ADwAQABAAEAAPABAAEQASABQAFAAUABQAFAAVABUAFQAVABUAFgAXABoAGgAbABwA
HQAeAB8AIAAjACQAJAAlACYAJwAoACkALAAtAC4ALwAuAC8AMAAxADMAMwA0ADQANgA2
ADYANgA0ADQANAA0ADMAMgAyADEAMAAvAC4ALAApACcAJwAlACQAIwAiAB8AHQAdABsA
GAAYABYAFQAUABEAEQAQAA0ACwAKAAkACAAHAAUAAwADAAMAAgABAAAA/f/9//z/+//7
//r/+f/4//j/+P/4//j/9//3//f/9//2//b/9v/1//X/9v/2//b/9P/0//X/9f/1//b/
9v/2//b/9v/2//f/+f/5//n/+f/3//j/+P/5//v/+//7//z//P/8//3//f/9//3//f/9
//3//f/+//7//f/9//7///////7//v/+/////////////////////v/+//7//v/+//7/
/v/+//7//v/+//7//f////////////3//f/9//3//P/8//z//f/9//z//P/8//z//P/8
//z///////////8BAAEAAAAAAAEAAgADAAQAAgACAAEAAQD///7//v/+//r/9//1//P/
9P/z//P/8//z//P/8//z//D/7v/u/+7/8P/w//H/7//u/+7/7v/u/+7/7P/r/+v/6//s
/+z/7P/s/+z/7P/s/+z/7f/t/+3/7f/t/+7/7v/u//D/8P/w//D/8P/w//H/8v/y//H/
8f/x//H/8v/y//L/8v/y//L/8v/y//L/8v/y//P/8//z//P/8//0//T/9f/z//P/8//z
//P/9P/0//T/9v/1//X/9v/3//f/9v/2//f/9//3//j/+P/4//j/+P/4//j/+f/7//v/
/P///wAA///+/wIAAwACAAUACQALAAsACAAEAAMABgATACwASgBUAEgANAAgABEA/v/e
/7j/k/93/1//Tv8//zf/Nf8//1f/cv+M/6T/t//J/9X/3//o/+//7//x//T/9//5//v/
AAADAAQABgAHAAgACQAJAAkACgALAAwADAANAA4ADgAOAA8ADwAQABAAEAAQABIAEgAS
ABIAEgATABMAFAAUABQAFQAVABcAGAAYABgAFwAYABkAGgAaABoAGgAaABwAHQAdAB0A
HwAfACAAIQAkACQAJQAmACcAKAApACoAKwAsACwALQAwADEAMgAzADIAMwA0ADUAOAA5
ADoAOwA7ADsAPAA8ADwAPAA8ADwAPgA+AD4APgA7ADoAOgA5ADgANwA2ADQAMwAxADEA
LwAuAC0ALAApACcAJwAlACIAIgAgAB8AHgAbABsAGgAXABcAFgAVABQAEwARAA8ADwAN
AAwACwAKAAkACQAIAAcABwAGAAUABAAEAAQABAAEAAEAAQABAAEAAAAAAAAA/////wAA
AAAAAAAAAAABAAEA//8AAAAAAAACAAIAAgADAAEAAQABAAEAAwAEAAQABQAFAAUABQAG
AAQABAAFAAUABQAFAAUABQAFAAUABgAGAAUABQAGAAcACQAIAAgACAAJAAkACQAJAAkA
CQAJAAgACAAIAAgACAAGAAYABgAGAAYABgAGAAUAAwADAAMAAwADAAMAAwADAAQABAAE
AAUABQAEAAQABAAFAAYABwAIAAsACwALAAsACgAJAAcABgAFAAQAAwACAAAA/v/7//n/
+//6//r/+v/5//f/9v/1//b/9f/1//X/9f/1//X/9f/2//T/9P/y//L/8v/y//L/8f/x
//H/8v/y//L/8v/y//L/8v/y//P/8//z//P/8//0//T/9P/0//T/9P/0//T/9P/1//b/
9v/1//X/9f/1//b/9v/2//b/9v/2//b/9v/2//b/9v/3//f/9//3//X/9v/2//f/+f/5
//n/+f/5//r/+v/6//z/+//7//z/+//7//r/+v/9//3//f/+//z//P/8//z//P/8//3/
/////wIAAwACAAMABAAGAAcACgANABEAEQALAAgACgANABYALwBMAFYATgA8ACwAHgAP
APL/zv+w/5X/e/9n/1j/T/9P/1X/Z/99/5b/rP+8/8f/0f/b/+P/6v/t/+3/7f/w//P/
9//5//z//f8AAAAAAQACAAMAAwADAAQABQAGAAYABwAIAAYABgAHAAcABgAGAAYABgAI
AAgACAAIAAgACQAJAAoACAAIAAkACQAJAAoACgAKAAsADAANAA4ADgAOAA4ADgAQABEA
EQARABMAEwAUABUAFAAUABUAFgAXABgAGQAaABsAHAAcAB0AHgAfACAAIQAgACEAIgAj
ACQAJQAmACcAJwAnACgAKAAoACgAKAAoACgAKAAoACgAJQAkACQAIwAiACEAIAAeAB0A
GwAbABkAGAAXABYAEwARABEADwAMAA4ADAALAAoABwAHAAYAAwADAAIAAQAAAAEA///9
//3//f/8//v/+v/7//v/+v/5//n/+P/3//b/9P/0//T/9P/1//X/9f/1//T/9P/0//P/
8//0//T/9P/0//T/9f/1//X/9v/2//b/9v/2//b/9//5//n/+f/5//f/+P/4//n/9//3
//f/+P/4//j/+f/5//n/+f/5//n/+f/5//r/+v/5//n/+v/7//3//P/8//z//f/9//3/
/f/9//3//f/8//z//P/8//z/+v/6//r/+v/6//r/+v/5//v/+//7//v/+//7//v/+//7
//z//f///////v/+//7//f/8//v/+v/5//n/+f/5//b/9f/z//L/8P/w//D/8P/w//D/
7//v/+3/7P/s/+z/7P/r/+v/6//r/+v/7P/t/+v/7P/q/+r/6v/q/+j/5//n/+f/6v/q
/+r/6v/o/+j/6P/o/+v/6//r/+v/7f/u/+7/7v/s/+z/7P/s/+z/7P/t/+7/7v/t/+3/
7f/t/+7/7v/u/+z/7P/s/+z/7v/u/+7/7v/v/+//7//v/+3/7v/u/+//7//v/+//7//v
//D/8P/w//L/8f/x//L/8f/x//D/8P/x//H/8f/y//L/8v/y//L/8v/y//P/9f/3//j/
9//4//n/+v/6//3/BAAHAAUAAQADAAYACAAXADIASQBMAD4ALgAeABYACgDt/87/tP+a
/4H/c/9p/2L/Yf9r/33/kf+n/7j/xP/K/9P/2//f/+X/5v/n/+f/6f/u//H/8//z//b/
+f/4//j/+f/6//v/+//7//z//f/8//z//f/+//7//v//////AAAAAAAAAAAAAAAAAAAA
AAAAAQABAAIAAgACAAMAAwAFAAYABgAGAAUABgAHAAgACgAKAAoACgAMAA0ADQANAA8A
DwAQABEAEgASABMAFAAVABYAFwAYABkAGgAaABsAHAAdAB4AHwAgACEAIgAjACQAJQAm
ACcAJQAlACYAJgAmACYAJgAmACQAJAAkACQAIwAiACIAIQAgAB8AHgAcABkAFwAXABUA
FAATABIADwAPAA8ADQAKAAoACAAHAAYABQAFAAQAAQABAAAA///+/////f/7//v//f/8
//v/+v/5//n/+P/3//n/+P/3//b/9v/2//b/9v/1//X/9f/1//b/9v/2//X/9f/2//b/
9v/4//j/+f/5//n/+v/6//r/+v/6//r/+//9//3//f/9//3//v/+/////f/9//3//v/+
//7/////////////////AQABAAIAAgABAAEAAgADAAMAAgACAAIAAwADAAMAAwADAAMA
AwACAAIAAgACAAIAAgACAAIAAgAAAAAAAAD///////////////////////8AAAAAAAAB
AAIAAgADAAQABgAGAAYABgAFAAUABQAFAAQAAwABAAAA///+//3//P/7//r/+P/3//n/
+P/4//j/9//1//T/8//1//X/9v/3//f/9//3//X/9v/1//T/8//y//T/8//z//P/8v/y
//L/8v/0//T/9P/0//X/9f/1//X/9f/2//b/9v/2//b/9v/2//b/9v/3//j/+P/3//f/
9//3//j/+P/4//j/+P/4//j/+P/4//j/+P/5//n/+f/5//n/+v/6//v/+//7//v/+//7
//z//P/8//7//f/9//7///////7//v////////8AAAAAAAAAAAAAAAAAAAEAAwADAAQA
BwAGAAMABgAIAAcACAANABEAEQANAA4AEAAVACQAQQBcAGAAUgA+AC4AJAATAPb/0v+y
/5X/ff9r/17/Vf9V/2H/d/+R/6j/uv/K/9f/4f/p/+//8v/z//P/9f/4//v///8BAAIA
BQAGAAYABwAIAAkACQAJAAoACwAMAAwADQAOAA4ADgAPAA8AEAAQABAAEAAQABAAEAAQ
ABIAEwATABQAEgASABMAEwAVABYAFgAWABUAFgAXABgAGgAaABoAGgAcAB0AHQAdAB8A
HwAgACEAIgAiACMAJAAlACYAJwAoACsALAAsAC0ALgAvADAAMQAyADMANAA1ADYANwA4
ADkAOQA5ADoAOgA6ADoAOgA6ADgAOAA4ADgANQA0ADQAMwAwAC8ALgAsACsAKQApACcA
JgAlACQAIQAhACEAHwAcABoAGAAXABYAFQAVABQAEQARABAADwAOAA0ACwAJAAkACQAI
AAcABgAFAAUABAADAAMAAgABAAAAAAAAAAAAAAD//////////wAAAAAAAP///f/+//7/
/v8AAAAAAQABAP//AAAAAAAAAgACAAIAAwADAAMAAwADAAMABAAEAAUABQAFAAUABgAG
AAYABwAHAAcABwAHAAcABwAHAAgACAAHAAcACAAJAAkACAAIAAgACQAJAAkACQAHAAcA
BwAGAAgACAAIAAgACAAIAAgACAAIAAgACAAHAAcABwAHAAcABQAFAAUABQAEAAQABAAF
AAMAAgACAAIABAAEAAQABAAFAAUABQAFAAYABwAHAAgACgAKAAoACgAKAAoACQAJAAkA
CAAIAAgABAABAP///f/8//v/+//7//3//f/9//3/+v/4//j/+P/6//r/+//7//n/+P/4
//j/9v/2//b/9v/2//X/9f/1//T/9P/0//T/9v/2//b/9v/3//f/9//3//f/+P/4//j/
+P/4//j/+P/4//j/+f/6//r/+f/5//n/+f/6//r/+v/6//r/+v/6//r/+v/6//r/+//7
//v/+//7//z//P/9//3//f/9//3//f/+//7//v/+//3//f/+///////+//7/////////
AAAAAAAAAAAAAAAAAAABAAMAAwAEAAUABgAHAAYABgAHAAoADwARABMADwAMAAwADQAW
ACsASgBeAFgARgAyACAAEwD6/9T/rv+N/3P/Xf9O/0P/Pf9D/1f/b/+M/6T/uP/J/9f/
3//n/+z/8f/x//P/9v/5//v//f8AAAMABAAEAAUABgAHAAkACQAKAAsADAAMAA0ADgAO
AA4ADwAPABAAEAAQABAAEAAQABAAEAAQABEAEQASABIAEgATABMAEwAUABQAFAAVABYA
FwAYABoAGgAaABoAHAAdAB0AHQAfAB8AIAAhACIAIgAjACQAJQAmACcAKAApACoAKgAr
ACwALQAuAC8AMgAzADQANQA0ADUANgA3ADkAOQA6ADoAOgA6ADoAOgA5ADgANwA2ADUA
NAA0ADMAMgAxADAALgAtACsAKwApACgAJwAmACMAIQAhAB8AHAAcABoAGQAYABcAFwAW
ABMAEQAQAA8ADgANAAsACQAJAAkACAAHAAYABQAFAAQAAwADAAIAAQAAAAAAAAAAAAAA
///////////8//z//P/7//3//v/+//7//v/+///////9//7//v/+/wAAAAAAAAEAAQAB
AAEAAQABAAIAAgADAAMAAwADAAQABAAEAAUABQADAAMAAwADAAMAAwAEAAQAAwADAAQA
BQAHAAYABgAGAAUABQAFAAUABQAFAAUABAAEAAQABAAEAAQABAAEAAQABAAEAAQAAwAB
AAEAAQABAAEAAQABAAEAAAAAAAAAAQD///7//v/+/wAAAAAAAAAAAQABAAEAAQADAAMA
AgACAAMABAAFAAYABAAEAAMAAwADAAIAAgACAAAA/f/7//n/+P/3//f/9//3//f/9//3
//b/9P/0//T/9P/0//X/9f/z//L/8v/y//H/8P/w//D/8P/w/+7/7f/t/+3/8P/w//D/
8P/y//L/8v/y//H/8f/x//H/8f/y//L/8v/0//T/9P/0//L/8v/z//T/9P/z//P/8//z
//T/9P/0//T/9P/0//T/9P/0//T/9P/1//X/9f/1//X/9v/2//f/9//3//f/9//1//b/
9v/2//j/9//3//j/+f/5//j/+P/5//n/+f/6//r/+v/6//r/+v/6//v//f////7///8A
AAEAAgACAAMABAAJAA0ADQAJAAgACAAHABAAKQBIAFQATgA+AC4AIAATAPj/1v+4/53/
gf9t/17/U/9R/1f/Z/97/5T/qv+6/8X/zf/X/+H/5v/p/+v/7f/u//H/9f/3//r/+//+
//7///8AAAEAAQABAAIAAwACAAIAAwAEAAIAAgADAAMABgAGAAYABgAGAAYABgAGAAYA
BwAHAAgACAAIAAkACQAJAAoACgAKAAkACgALAAwADAAMAAwADAAQABEAEQARABEAEQAS
ABMAFAAUABUAFgAVABYAFwAYABkAGgAaABsAHAAdAB4AHwAgACEAIgAjACIAIwAkACUA
JQAlACYAJgAmACYAJgAmACQAJAAkACQAIQAgACAAHwAeAB0AHAAaABkAFwAXABUAFAAT
ABIADwAPAA8ADQAKAAoACAAHAAYABQAFAAQAAQABAAAA///+//3/+//5//n/+//6//n/
+P/3//f/9v/1//f/9v/1//T/8v/y//L/8v/z//P/8//z//L/8v/y//H/8f/y//L/8v/y
//L/8//z//P/9P/0//T/9P/0//T/9f/3//f/9//3//f/+P/4//n/9//3//f/+P/2//b/
9//3//n/+f/5//n/+f/5//r/+v/5//n/+v/7//v/+v/6//r/+//7//v/+//7//v/+//6
//j/+P/4//j/+v/6//r/+v/6//r/+v/5//n/+f/5//n/9//3//f/9//4//j/+P/5//n/
+P/4//j/+v/6//r/+v/9//3//f/9//v/+//6//r/+P/4//j/+P/3//b/9P/z//H/8P/w
//D/8f/v/+7/7f/s/+v/6//r/+3/7f/t/+3/7v/s/+z/7P/s/+r/6f/r/+r/6P/o/+j/
6P/q/+n/6f/p/+r/6v/q/+r/7P/s/+z/7P/t/+3/7f/t/+v/7P/s/+z/7v/u/+7/7v/s
/+z/7f/u//D/7//v/+//7f/u/+7/7v/u/+7/7v/u//D/8P/w//D/8f/x//H/8f/x//L/
8v/z//H/8f/x//H/8//0//T/9P/y//H/8f/y//P/8//y//L/8//z//P/9P/0//T/9P/0
//T/9P/1//f/+f/6//v//P/7//7/AAADAAgACQAFAAUABQAIABQALwBKAE8ARAA2ACYA
HAASAPr/2/++/6T/jP93/23/Zf9k/2v/e/+P/6X/tf/C/8r/0v/b/+P/5//p/+r/6f/r
/+//8v/1//f/9//6//v//P/8//3//v////3//f/+////AAAAAAEAAgAAAAAAAQABAAIA
AgACAAIAAgACAAIAAgACAAMAAwAEAAYABgAHAAcABQAGAAYABgAHAAgACQAKAAwADAAM
AAwADgAPAA8ADwARABEAEgATABQAFAAVABYAFQAWABcAGAAbABwAHAAdAB4AHwAgACEA
IgAjACQAJQAkACUAJgAnACkAKQAqACoAKAAoACgAKAAmACYAJgAmACMAIgAiACEAHgAd
ABwAGgAZABcAFwAVABQAEwASAA8ADwAPAA0ACgAMAAoACQAIAAUABQAEAAEAAQAAAP//
/v/9//v/+f/5//f/9v/1//T/9f/1//T/8//1//T/8//y//L/8v/y//L/8//z//P/8//y
//L/8v/x//P/9P/0//T/9v/2//f/9//1//b/9v/2//j/+P/4//n/+f/5//n/+f/5//r/
+v/7//v/+//7//z//P/8//3//f/9//3//f/9//3//f/+//7//f/9//7////9//z//P/8
//3//f/9//3//f/9//3//P/8//z//P/8//z//P/8//z//P/8//z/+//7//v/+//7//v/
+//7//v/+P/4//j/+f/5//j/+P/4//j/+P/4//j/+f/5//n/+f/5//n/+P/4//b/9v/2
//b/+P/4//f/9//3//b/9v/2//b/9f/1//X/9v/1//X/9f/3//f/9//3//j/9v/2//b/
9v/2//f/9//3//b/9v/2//f/9//1//X/9v/2//b/9v/2//b/9v/2//b/9//3//f/9v/2
//b/9f/1//X/9v/2//j/+P/4//n/9//3//f/9//3//f/9//3//f/9//3//f/9//3//f/
9//3//f/+P/4//j/+P/4//j/+P/4//j/9v/2//b/9v/2//b/9v/2//b/9v/2//b/9v/2
//b/9v/2//b/9v/2//b/9v/2//b/9v/2//b/9v/2//b/9v/2//j/+P/4//j/9v/2//b/
9v/2//b/9v/2//j/+P/4//j/9v/2//b/9v/4//j/+P/4//j/+P/4//j/+P/4//j/+P/2
//b/9v/2//j/+P/4//j/+f/6//v//P///wAAAQACAAQABAAEAAQABQAGAAcACAAGAAYA
BgAGAAMAAAD9//r/9//2//X/9P/z//L/8f/w//D/8P/v/+//7//w//D/8P/u/+7/7v/u
/+z/7f/t/+3/7f/t/+7/7v/u/+7/7v/u/+z/7P/s/+3/7v/u/+3/7f/v/+//8P/w//D/
8P/w//D/8P/w//D/8P/w//H/8f/x//H/8f/y//L/8//z//P/8//z//P/9P/0//T/9P/z
//P/9P/1//X/9P/0//X/9f/1//b/9v/2//b/9v/2//b/9//5//n/+v/7//z//f/+//z/
//8AAAMABwALAAsACAAEAAcADAAbADIARABEADgAJgAWAAkA+P/a/7j/nf+D/23/XP9R
/0n/R/9R/2f/gP+W/6r/u//J/9P/2//k/+f/6f/r/+z/7//x//X/9v/5//z//P/9//7/
////////AAABAAIAAgADAAQABAAEAAUABQAGAAYABgAGAAgACAAIAAgACAAJAAkACgAI
AAgACQAJAAkACgAKAAoACwAMAA0ADgAOAA4ADgAOABAAEQARABEAEwATABQAFQAWABYA
FwAYABkAGgAbABwAHQAeAB4AHwAgACEAIgAjACQAJQAmACcAKAApACoAKwAtAC0ALgAu
ADAAMAAwADAALgAuAC4ALgAtACwALAArACwAKwAqACgAJwAlACUAIwAgAB8AHgAbABsA
GwAZABYAFgAUABMAEgAPAA8ADgALAAkACAAHAAYAAwABAP////////7//f/8//v/+//6
//n/+f/4//f/9v/0//T/9P/0//P/8//z//P/8v/y//L/8f/x//L/8v/y//D/8P/x//H/
8f/y//L/8v/y//L/8v/z//P/8//z//P/8//0//T/9f/z//P/8//0//b/9v/3//f/9//3
//f/9//5//n/+v/6//n/+f/6//v/+//6//r/+v/5//n/+f/5//v/+//7//r/+v/6//r/
+v/6//r/+v/6//z//P/8//v/+//7//v/+//6//n/+P/3//j/+P/4//n/+f/4//j/+P/4
//j/+P/4//j/9//2//X/9f/1//T/9P/2//b/9v/2//b/9v/1//X/9f/0//T/9P/1//X/
9P/z/w==
         </WaveFormData>
      </LeadData>
      <LeadData>
         <LeadByteCountTotal>10000</LeadByteCountTotal>
         <LeadTimeOffset>0</LeadTimeOffset>
         <LeadSampleCountTotal>5000</LeadSampleCountTotal>
         <LeadAmplitudeUnitsPerBit>4.88</LeadAmplitudeUnitsPerBit>
         <LeadAmplitudeUnits>��V</LeadAmplitudeUnits>
         <LeadHighLimit>2147483647</LeadHighLimit>
         <LeadLowLimit>268435456</LeadLowLimit>
         <LeadID>V3</LeadID>
         <LeadOffsetFirstSample>0</LeadOffsetFirstSample>
         <FirstSampleBaseline>0</FirstSampleBaseline>
         <LeadSampleSize>2</LeadSampleSize>
         <LeadOff>FALSE</LeadOff>
         <BaselineSway>FALSE</BaselineSway>
         <ExcessiveACNoise>FALSE</ExcessiveACNoise>
         <MuscleNoise>FALSE</MuscleNoise>
         <LeadDataCRC32>993133346</LeadDataCRC32>
         <WaveFormData>
CgAKAAoACgAKAAoACgAKAAoACgAKAAoACAAIAAgACAAGAAYABgAGAAYABgAGAAYABAAE
AAQABAAEAAQABAAEAAIAAgACAAIAAgACAAIAAgAAAAAAAAAAAAAAAAAAAAAAAAAAAAAA
AAACAAIAAgACAAAAAAAAAAAAAAAAAAAAAAAAAAAAAAAAAAAAAAAAAAAAAAAAAAAAAAAA
AAAAAAAAAAAAAAAAAAAAAAAAAAAAAAD+//7//v/+/wAAAAAAAAAAAAAAAAAAAAAAAAAA
AAAAAAAAAAAAAAAAAAAAAAAAAAAAAAAAAAAAAAAAAAAAAAAAAAAAAAAAAAAAAAAAAAAA
AAAAAAAAAAAAAAAAAAAAAAAAAAAAAAAAAP7//v/+//7//v/+//7//v8AAAAAAAAAAAAA
AAAAAAAA/v/+//7//v/+//7//v/+//7//v/+//7//v/+//7//v/+//7//v/+//z//P/8
//z//v/+//7//v/+//7//v/+//z//P/8//z//v/+//7//v///wAAAQACAAMABAAFAAYA
CQAKAAsADAAMAAwADAAMAAoACgAKAAoACgAKAAoACgAJAAgABwAGAAQAAgAAAP7/+//6
//n/+P/4//j/+P/4//j/+P/3//f/9f/0//P/8v/w//D/8f/x/+//7//v//D/8P/w//D/
8P/w//D/8P/w//L/8v/y//L/8v/y//P/8//y//L/8v/z//P/8//0//T/9P/0//T/9P/2
//b/9v/2//b/9v/2//b/9v/2//X/9f/1//b/9v/2//b/9v/2//b/9v/4//j/+P/5//n/
+v/7//n/+f/5//n/+f/6//r/+v/7//3/+//9//7//v///wEAAQAAAAEABQALAA8AEgAV
ABcAGwAlADgAVABsAHQAbgBeAFEATwBGACUA/v/Z/6f/ef9Z/0H/Mf8v/zv/T/9p/4T/
n/+x/77/yP/T/9z/4f/o/+v/7f/x//X/+f/7//7/AQABAAEAAgAEAAUABQAGAAYABwAI
AAkACQALAAwADAAMAAsACwALAAwADQANAA0ADgAOAA8ADwAQABAAEAARABEAEQATABMA
FAASABIAEwAUABUAFgAXABgAGAAZABoAGgAaABwAHQAeAB8AIAAhACIAIwAlACYAJwAn
ACgAKQArACwALAAuAC8AMQAzADMANgA2ADkAOQA8AD8AQABBAEMAQwBEAEQARQBFAEYA
RgBGAEgARgBGAEUARABEAEMAQgBAAD8APAA6ADoAOAA3ADUAMwAxAC4AKwAqACgAJQAi
ACIAIAAeABwAGgAYABYAFAASABEADwANAAwACwALAAoABwAGAAYABQACAAEAAAAAAAEA
AAD///7//v/+//3/+//7//z//P/7//v/+//7//r/+P/4//n/+f/3//f/9//4//r/+v/6
//r/+v/6//v/+//8//z//v/+//z//f/9//3//f/+//7//v///////////wEAAgACAAMA
BAAEAAQABAADAAMAAwAEAAQABAAEAAQABgAGAAYABgADAAMABAAEAAIAAgACAAIAAwAD
AAMAAwABAAEAAQABAAIAAgACAAIAAAD/////AAAAAAAA/v/+//z//P/8//z//f/9//3/
/f/9//3//f/9//v/+//7//v/+//7//n/+P/5//n/+f/4//n/+P/4//j/+v/4//j/+P/4
//b/9v/2//b/9v/2//b/9P/0//T/9P/0//T/9P/0//T/9P/0//T/9f/1//X/9f/3//b/
9v/2//f/9//3//f/+f/5//n/+f/7//v/+//7//v/+//7//v//P/8//z//P/7//r/+f/4
//b/9v/2//X/9P/0//T/9P/x/+7/7P/u/+7/7v/u/+7/7v/u/+7/7P/s/+z/7P/r/+r/
6P/n/+j/6P/o/+j/5v/m/+f/5//n/+f/5//o/+j/6P/o/+j/6v/q/+r/6v/q/+r/6v/q
/+j/6P/p/+n/6P/o/+j/6f/r/+v/7P/s/+z/7P/s/+z/6v/q/+r/6v/s/+z/7P/s/+z/
7P/r/+v/6//s/+z/7P/s/+z/7P/s/+z/7v/u/+7/7f/t/+7/7//v/+//7//v/+//8P/w
//D/7//v/+//8f/y//D/8f/x//H/8v/3//3/AQAFAAoAEQAZACUAOwBcAHAAcgBoAFoA
VABXAEcAIgD7/87/mf9t/0//Of8v/zX/Rf9Z/3P/i/+g/6//uf/C/8z/1f/a/93/4P/l
/+f/6//t/+//8f/0//X/9//3//j/+v/5//n/+v/6//v//P/9//3//f/+//7//v//////
//8AAAEAAQABAAIAAAABAAEAAgAEAAQABQAFAAMABQAFAAYACAAIAAkACgALAAwADQAO
AA4ADwAQABAAEAASABMAFAATABQAFQAWABcAGQAaABsAHwAgACEAIwAmACYAKAApACsA
LQAtADAAMgA1ADUAOAA5ADoAOwA9AD8AQABAAEEAQQBCAEIAQgBCAEAAQAA/ADwAPAA7
ADoAOAA3ADQAMgAwAC4ALQArACkAJwAkACEAHgAcABkAFgAUABIAEAAOAAwACgAIAAYA
BAADAAEA///8//v/+//6//f/9v/2//X/9P/z//L/8v/z//L/8f/w//D/8P/v/+3/7f/u
/+7/7f/t/+3/7f/s/+z/7P/t/+3/7f/t/+3/7v/u/+7/7v/u/+7/7v/v/+//8P/w//L/
8v/y//P/8//z//P/9P/0//T/9f/1//X/9f/3//j/+P/5//r/+v/6//r/+//7//v//P/8
//z//P/8//z//P/8//z//f/9//7//v/8//z//P/8//3//f/9//3/+//7//v/+//6//r/
+v/6//r/+f/5//r/+v/6//j/+P/2//b/9v/2//f/9//3//f/+f/5//n/+f/7//v/+//7
//z//f/8//z//P/9//7//v////7//v/+//3/+v/5//j/9v/0//T/9P/0//T/9P/0//L/
8P/u/+z/6//s/+3/7v/u/+z/6v/q/+r/6v/n/+f/5v/m/+b/5v/m/+b/5f/l/+X/5f/l
/+b/5v/m/+j/6P/o/+j/6P/o/+j/6P/o/+j/6P/o/+n/6f/o/+j/6P/p/+n/6f/o/+j/
6P/o/+r/6v/q/+r/6P/o/+j/6P/o/+j/6v/q/+n/6f/p/+r/6v/q/+r/6v/s/+z/7P/u
/+7/7v/t/+3/7P/t/+3/7f/t/+3/7f/u/+7/7v/v/+//7f/t//D/8P/v/+3/7//w/+//
8f/1//3/AAABAAcADwAbACoASABkAHAAaABYAE8ATQBCACMA+v/L/5X/af9J/y//G/8b
/y3/Rf9f/3z/k/+n/7j/xP/N/9T/2//e/+H/4//l/+n/7f/t//D/8//z//P/9P/2//f/
9//4//j/+f/6//v/+//7//z//P/8//3//f/9//7/AQABAAEAAgAAAAEAAQACAAIAAgAD
AAMAAwAFAAUABgAGAAYABwAIAAkACgALAAwADAANAA4ADgAOABAAEQASABMAFAAVABYA
FwAZABoAGwAdAB4AHwAhACQAJAAmACcAKQArACsALgAwADMAMwA2ADcAOAA5ADsAOwA8
ADwAPQA9AD4APgA+AD4APAA8ADsAPAA8ADsAOgA2ADUAMgAwADAALgAtACsAJwAlACIA
HwAeABwAGQAWABQAEgAQAA4ACgAIAAYABAAEAAMAAQD///3/+//6//j/9f/0//T/8//y
//H/8P/w/+//7v/t/+z/7P/s/+v/6f/p/+r/6v/p/+n/6f/p/+j/6P/o/+n/6f/p/+n/
6f/q/+r/6v/q/+r/6v/q/+v/6//q/+r/7P/s/+z/7f/t/+3/7f/u/+7/7v/v/+//7//v
/+//8P/w//H/8v/y//L/8v/x//H/8f/y//L/8v/y//L/8v/y//L/8v/x//H/8v/y//L/
8v/y//L/8f/x//H/8f/x//H/8f/x/+7/7v/u/+7/7v/t/+3/7v/u/+7/7P/s/+7/7v/u
/+7/8f/x//H/8f/z//P/8//z//X/9f/1//X/9//3//X/9P/z//P/8//y//D/7v/t/+z/
7P/q/+r/6v/o/+b/5v/m/+X/5P/j/+L/5P/i/+L/4v/g/97/3v/e/97/3f/d/9z/3P/a
/9r/2v/a/9n/2f/Z/9n/2//c/9z/3P/c/9z/3P/c/9z/3P/c/9z/3v/e/97/3v/f/9//
3v/e/97/3//f/9//3v/e/97/3v/g/+D/4P/g/+D/4P/g/+D/4P/g/+L/4v/h/+H/4f/i
/+L/4v/i/+L/4v/i/+L/5P/k/+T/4//j/+T/5f/l/+X/5f/l/+X/5v/m/+b/5//n/+f/
6f/q/+r/6f/p/+v/7P/r/+3/8f/3//7//f///wUADwAgAD4AWgBmAF4ATgA/ADcAKgAL
AOD/r/95/0//Nf8b/wf/B/8X/y//T/9s/4f/nf+w/77/x//Q/9f/2v/d/9//4//l/+n/
6//u//H/8//z//T/9v/3//f/+P/4//v//P/9//3///8AAAAAAAADAAMAAwAEAAUABQAF
AAYACAAJAAkACgAKAAoACwALAA0ADwAPABAAEAAQABEAEgATABQAFQAWABYAFwAYABgA
GgAcAB0AHgAfACAAIQAiACUAJwAoACkAKwAsAC0ALwA0ADQANgA3ADkAOwA7AD4AQABD
AEMARgBHAEgASQBLAE0ATgBOAE8AUQBSAFIAUgBSAFAAUABPAE4ATgBNAEwATABLAEgA
RgBEAEIAQQA/AD0AOwA4ADUANAAyAC8ALAAqACgAJgAkACQAIgAgAB4AHgAdABsAGQAY
ABcAFwAWABMAEgASABEAEAAPAA4ADgANAAwACwAKAAoACgAJAAcABwAIAAgABwAHAAcA
BwAGAAgACAAJAAkACQAJAAkACgAKAAoACgAKAAoACgALAAsACgAKAAwADAAOAA8ADwAP
AA8AEAAQABAAEQARABEAEQAPABAAEAARABIAEgASABIAEwATABMAFAAUABQAFAAUABQA
FAAUABQAEwATABQAFAASABIAEgASABEAEQARABEAEQARABEAEQASABIAEgASABIAEQAR
ABIAEwAUABMAFAAWABYAFgAWABkAGQAZABkAFwAXABcAFwAVABUAFQAVABQAEwAQAA4A
CwALAAsACgAHAAYABgAGAAYABAAEAAQABAACAAIAAgAEAAIAAAD+//7//v/+//3//f/8
//z//P/8//z//P/9//3//f/9//3//v/+//7//v/+//7//v8AAAAAAAAAAP7//v/+//7/
AQABAAAAAAAAAAEAAQABAAAAAAAAAAAAAAAAAAAAAAACAAIAAgACAAAAAAACAAIAAwAD
AAMABAAEAAQABAAEAAQABAAEAAYABAAEAAMAAwAGAAcABwAHAAcABwAHAAgABgAGAAcA
BwAJAAsACgAKAAkACwALAAwADwAVABsAHQAeACEAKQAzAEMAXgB+AIwAhAB0AGYAZwBf
AD4AEwDk/6//f/9f/0X/Nf83/0X/W/91/5H/qv+9/8v/1v/g/+n/8P/z//b/9//7////
AwAHAAkACgALAA0ADQAOABAAEwATABQAFAATABQAFQAVABcAGAAYABgAFwAXABcAGAAZ
ABkAGQAaABoAGwAbABwAHAAcAB0AHQAbAB0AHQAeACAAIAAhACIAIQAiACMAJAAkACUA
JgAmACYAKAApACoAKwAsAC0ALgAxADMANAA1ADcAOAA5ADsAPAA8AD4APwBBAEMAQwBG
AEgASwBLAE4ATQBOAE8AUQBTAFQAVABVAFQAVABTAFIAUgBQAFAATwBMAEwASwBKAEYA
RQBCAEAAPgA8ADsAOQA3ADUAMgAvAC4ALAApACYAJgAkACIAIAAeABwAGgAYABYAFQAT
ABEAEAAPAA8ADgANAAwADAALAAgABwAGAAYABwAGAAUABAAEAAQAAwABAAMABAAEAAMA
AQABAAEAAAACAAIAAwADAAMAAwADAAQABAAEAAQABAAEAAQABQAFAAQABAAGAAYABgAH
AAcABwAHAAgACAAIAAcABwAHAAcABwAIAAgACQAKAAoACgAKAA0ADQANAA4ADAAMAAwA
DAAOAA4ADgAOAAsACwAMAAwACgAKAAoACgAJAAkACQAJAAkACQAJAAkACgAKAAoACgAL
AAsADAAOAA4ADgAMAAwACwAKAAkACAAJAAkACQAJAAcABQADAAEA///////////9//3/
+//6//f/9//3//b/9v/2//f/+P/2//T/9P/0//T/8v/w//D/8P/w/+//7//u/+7/8P/w
//D/8P/v/+//7//v//H/8v/y//L/8v/y//L/8v/x//D/7//u//D/8P/w//D/8f/x//D/
8P/w//H/8f/x//D/8P/w//D/8v/y//L/8v/0//T/9P/0//L/8v/0//T/8//z//P/9P/0
//T/9P/0//T/9P/0//b/9P/0//P/8//0//X/9f/1//X/9f/1//b/9v/2//f/9//5//n/
9v/2//f/9//3//r/AwAJAAsADwAWAB8AJwA7AF0AegCAAHQAZgBiAGYAWwA1AAoA2/+k
/3f/Wf9D/zf/Pf9N/2P/e/+V/6n/uv/F/83/1v/c/+H/5v/n/+r/7f/x//P/9f/3//n/
/P/7//3//f/+/wAA/////wAAAAABAAIAAwADAAMABAAEAAQAAwADAAMABAAFAAUABQAG
AAYABwAHAAgACAAIAAkACQAJAAsACwAMAAwADAANAA4ADwAQABEAEgAUABUAFgAWABYA
GAAZABoAGwAcAB0AHgAfACEAIgAjACcAKAApACsALgAuADAAMQAzADUANQA4ADoAPQA9
AEAAQABAAEAAQQBDAEQARABFAEMARABEAEQAQgBAAEAAPwA9ADwAOgA4ADYANQAyADAA
LAAqACkAJwAjACEAHgAbABoAGAAVABIAEgAQAA4ADAAKAAgABgAEAAQAAwABAP///v/9
//3//P/7//r/+v/5//j/9//2//b/9//2//X/9P/2//b/9f/z//P/9P/0//P/8//z//P/
8v/0//T/9f/1//X/9f/1//b/+P/4//j/+P/4//j/+f/5//r/+v/8//z/+v/7//v/+//7
//z//P/8//////////////8AAAAAAQAAAAAAAAAAAAEAAQABAAIAAgACAAIAAgACAAIA
AgACAAEAAQACAAIAAAAAAAAAAAD//////////////////////v/+//7//v8AAP////8A
AAIAAgAAAAAAAgACAAIAAgABAAEAAQABAAEAAQABAAEAAAD///7//f/8//v/+P/2//f/
9//3//b/8//y//L/8v/0//L/8v/y//L/8v/w//D/7v/s/+z/7P/s/+n/6f/o/+j/6P/o
/+j/6P/p/+n/6f/p/+n/6v/q/+r/6v/q/+r/6v/q/+r/6v/q/+z/7P/s/+z/6//r/+r/
6v/q/+v/6//r/+z/7P/s/+z/7P/s/+z/7P/s/+z/7P/s/+7/7v/w//D/7f/t/+3/7v/u
/+7/7v/u/+7/7v/u//D/8v/y//H/8f/w//H/8f/x//H/8f/x//L/8v/y//P/8//z//P/
9P/0//P/8//z//L/8//5////AwAGAA0AFwAjADcAVgByAHwAdABmAF4AXQBRADAABQDW
/53/cf9T/zX/I/8l/zf/Uf9r/4f/nv+x/8H/zP/U/9v/4P/j/+T/5//p/+3/8f/z//X/
+P/5//n/+f/6//z//f/9//7//v///wAAAQABAAMABAAEAAQABQAFAAUABgAFAAUABQAG
AAgACQAJAAoACgAKAAsACwALAA0ADQAOAA4ADgAPABAAEQASABMAFAAWABcAGAAYABgA
GgAbABwAHQAeAB8AIAAjACUAJgAnACkAKgArAC0AMAAwADIAMwA1ADcANwA6ADoAPQA9
AEAAQQBCAEMARQBFAEYARgBHAEUARgBGAEYARgBEAEQAQwBAAEAAPwA+ADoAOQA2ADQA
MgAwAC8ALQArACkAJgAjACAAHgAbABgAGAAWABQAEgAQAA4ADAAKAAgABwAFAAMAAgAB
AAEAAAD///7//v/9//z/+//6//r/+f/4//f/9v/2//b/9f/z//X/9v/2//X/9f/1//X/
9P/2//b/9//3//X/9f/1//b/9v/2//b/9v/4//j/+f/5//j/+P/6//r/+v/7//v/+//7
//z//P/8/////////////f/+//7////+//7//v/+/////////wAAAgACAAIAAgAAAAAA
AAAAAAEAAQACAAIAAQAAAP///v///////////////////////P/8//z//P/6//n/+f/6
//r/+v/4//j/+f/6//v//P/7//v/+//7//7///8AAAEAAQABAAEAAQADAAMAAQAAAAAA
AQACAAIAAAD+//3//P/6//j/+P/4//j/9v/2//b/8//y//H/8P/w//D/8P/w//D/7v/u
/+7/7P/s/+z/7P/p/+n/6P/o/+r/6v/q/+r/6//r/+v/6//p/+r/6v/q/+r/6v/q/+r/
7P/s/+z/7P/u/+7/7v/u/+//7//u/+7/7P/t/+3/7f/u/+7/7v/u/+7/7v/u/+7/7v/u
/+7/7v/u/+7/8P/w/+//7//v//D/8P/w//D/8P/y//L/8v/0//T/9P/z//P/9P/1//X/
9f/1//X/9f/2//T/9P/1//X/9f/1//b/9v/3//f/9f/2//n//f8DAAcACgALABEAGQAp
AEIAYgB0AHIAZABWAE0ARQAuAAUA1v+h/2//Tf8x/xn/Ef8d/zX/Uf9v/4r/of+3/8b/
0P/Z/97/4//m/+n/6//v//H/9f/3//j/+//7//v//P/+//////8AAAAAAwAEAAUABQAF
AAYABgAGAAkACQAJAAoACQAJAAkACgAKAAsACwAMAA4ADgAPAA8ADwARABEAEgASABIA
EwAUABMAFAAVABYAGAAZABoAGgAaABwAHQAeAB8AIAAhACIAIwAlACYAJwApACoAKwAt
ADAAMAAyADMANwA5ADkAPAA8AD8APwBCAEMARABFAEcARwBIAEgASQBHAEgASABIAEgA
RgBGAEUAQgBCAEEAQAA+AD0AOgA4ADgANgA1ADMAMQAvACwAKQAoACYAIwAgAB4AHAAa
ABgAFgAUABIAEAAOAA0ACwAJAAoACQAJAAgABQAEAAQAAwACAAEAAAAAAP///v/9//z/
/v/+//3/+//5//r/+v/5//v/+//7//r//P/8//3//f/5//n/+f/6//z//P/8//z//P/8
//3//f/8//z//v/+//7///////////8AAAAAAAABAAEAAQABAAEAAgACAAMAAgACAAIA
AgADAAMAAwAEAAQABAAEAAQABAAEAAQABAADAAMABAAEAAQABAAEAAQAAQABAAEAAQAB
AAEAAQABAAAAAAAAAAAAAAD/////AAD+//7//P/8//3//v///wAAAQABAAEAAQADAAMA
AwADAAQABQAGAAcABQAFAAMAAgACAAMABAAEAAEAAAAAAAAA///8//v/+v/6//j/+P/4
//f/9v/1//T/9v/2//b/9v/y//L/8v/y//D/7v/s/+z/7P/s/+v/6//q/+r/7P/s/+z/
7P/v/+//7//v/+3/7v/u/+7/7v/u/+7/7v/w//D/8P/w/+7/7v/u/+7/8f/x//D/8P/u
/+//7//v//D/8P/w//D/8P/w//D/8P/w//D/8P/w//L/8v/0//T/8//z//P/9P/y//L/
8v/y//L/8v/y//T/9P/0//P/8//y//P/8//z//X/9f/1//b/9v/2//f/9//5//f/+P/4
//n/+f/3//b/+f8BAAcACQAMABEAFwAfAC0ATABsAHwAeABqAFwAWwBVADgADwDi/6//
e/9X/z//K/8p/zf/S/9l/3//mP+r/7v/xv/Q/9v/4P/j/+j/6f/r/+//8//1//X/+P/7
//3//f/+/wAAAQABAAIAAgADAAQABQAFAAUABgAGAAYABwAHAAcACAAJAAkACQAKAAoA
CwALAAwADAAMAA0ADQANAA8ADwAQABAAEAARABIAEwAUABUAFgAWABcAGAAYABgAGgAb
ABwAHQAeAB8AIAAhACMAJAAlACcAKAApACsALgAuADAAMQAzADUANQA4ADgAOwA7AD4A
PwBAAEEAQwBBAEIAQgBDAEMARABEAEQAQgBAAEAAPwA8ADwAOwA6ADYANQAyADAALgAs
ACsAKQAnACUAIgAfAB4AHAAZABYAFgAUABIAEAAOAAwACgAIAAYABQADAAEAAgABAAEA
AAD9//z//P/7//z/+//6//r/+f/4//f/9v/4//j/9//1//P/9P/0//P/9f/1//X/9P/0
//T/9f/1//X/9f/1//b/9v/2//b/9v/4//j/+f/5//j/+P/6//r/+v/7//v/+//7//z/
/P/8//3//f/9//3//f/+//7///8AAAAAAAAAAAEAAQABAAIAAgACAAIAAgACAAIAAgAC
AP////8AAAAAAAAAAAAAAAD///////////3//f/9//3//P/8//z//P/+//3//f/+//7/
/v/8//z//v/+//7//v8BAAEAAQABAAEAAQABAAEA///////////9//3/+//6//n/+f/5
//j/9//2//b/9v/1//L/8f/w//L/8P/w//D/8P/w//D/8P/u/+z/7P/s/+r/6P/o/+j/
6P/p/+n/6P/o/+j/6P/o/+j/6//r/+v/6//r/+z/7P/s/+r/6v/q/+r/6v/q/+r/6v/q
/+r/6v/q/+3/7f/s/+z/7P/t/+3/7f/s/+z/7P/s/+7/7v/u/+7/7v/u/+7/7v/s/+z/
7v/u/+3/7f/t/+7/8P/w//D/8P/u/+7/7v/w//D/8P/v/+//8P/x//H/8f/x//H/8f/y
//L/8v/z//P/9f/z//L/8v/z//P/9f/6/wEABQAJAA8AFgAfADMAUwBxAHwAdABqAGIA
YgBcAD8AFQDm/7H/fv9d/0X/Nf83/0X/Wf9z/4v/of+x/77/x//R/9j/3P/f/+T/5f/m
/+v/7//x//P/9f/3//j/+f/7//v//P/+//3//f/+//7///8AAAEAAQABAAIAAgACAAEA
AQABAAIAAwADAAMABAAGAAcABwAIAAgACAAJAAkABwAJAAkACgAMAAwADQAOAA0ADgAP
ABAAEQATABUAFgAWABgAGQAaABsAHAAdAB4AIQAjACQAJQAnACgAKQArAC4ALgAwADEA
MwA1ADUAOAA6AD0APQBAAEEAQgBDAEUARABEAEMAQwBBAEIAQgBCAEAAPgA+AD0AOwA6
ADgANgA0ADMAMAAuACoAKAAnACUAIQAfABwAGQAaABgAFQASABAADgAMAAoACgAIAAYA
BAACAAEA///9//r/+f/5//j/9//2//b/9f/0//P/8v/y//H/8P/v/+7/8P/w/+//7f/v
//D/8P/v/+//7//v/+7/8P/w//H/8f/x//H/8f/y//T/9P/0//T/9P/0//X/9f/2//b/
+P/4//b/9//3//f/9//4//j/+P/5//n/+f/5//n/+v/6//v//P/8//z//P/7//v/+//8
//z//P/8//z//P/8//z//P/5//n/+v/6//r/+v/6//r/+f/5//n/+f/3//f/9//3//b/
9v/2//b/9v/1//X/9v/0//T/8v/y//L/8v/y//L/8//z//P/8//x//H/8f/x/+//7//v
/+//8f/x/+//7v/v/+//7//u/+//7v/u/+7/7v/s/+z/7P/u/+z/7P/s/+z/7P/s/+z/
7P/s/+z/7P/s/+z/7P/s/+z/7P/s/+z/6//r/+v/6//r/+r/6v/q/+v/6//r/+v/6f/p
/+n/6f/p/+n/6f/p/+v/6//r/+v/6v/q/+r/6v/q/+r/6v/q/+r/6v/q/+n/6v/q/+r/
6v/p/+r/6P/q/+r/6v/q/+r/6v/q/+r/6P/o/+j/6P/o/+j/6P/o/+j/6P/o/+j/6P/o
/+j/6P/o/+j/6P/o/+j/6P/o/+j/6P/o/+j/6P/o/+j/6P/o/+j/6P/o/+j/6P/o/+j/
6P/o/+j/6P/o/+j/6P/o/+j/6P/o/+j/6P/o/+j/6P/o/+j/6P/o/+j/6P/o/+j/6P/m
/+b/5v/m/+j/6P/o/+j/6//s/+3/7v/v//D/8f/y//P/9P/1//b/+P/4//j/+P/2//b/
9v/2//L/8P/u/+z/6f/o/+f/5v/j/+L/4f/g/+D/3//f/97/4P/g/+D/4P/e/9//3//f
/97/3f/d/9z/3P/c/9z/3P/c/9z/3P/c/9z/3P/c/9z/3v/f/9//3v/e/97/3//f/93/
3v/e/97/4P/g/+D/4P/g/+D/4P/g/+D/4P/g/+L/4v/h/+H/4f/i/+L/4v/i/+T/5P/k
/+T/5P/k/+T/4//j/+T/5f/l/+f/5//n/+f/5v/m/+b/5//n/+f/5//o/+r/6//p/+f/
6P/p/+n/7//1//r//f8BAAkAFQAqAEQAWABeAFgATABFAEMAOAAXAPT/zf+Z/2v/T/8z
/x//H/8v/0X/X/96/5H/o/+y/77/x//O/9P/1v/Z/9v/3f/j/+X/5//q/+v/7//v//D/
8v/x//H/8v/y//P/9P/1//X/9f/2//b/9v/5//n/+f/6//v/+//7//z//P/9//3//v/8
//z//f/9//3//////wAAAgACAAMABAADAAQABQAGAAYABwAIAAgACAAKAAsADAANAA4A
DwAQABEAEwAUABUAFwAYABkAGwAcABwAHgAfACEAIwAjACYAKAArACsALgAtAC4ALwAx
ADMANAA0ADUANQA2ADYANgA2ADQANAAzADIAMgAxADAAMAAvACwAKgAqACgAJwAlACMA
IQAeABsAGgAYABUAEgASABAADgAMAAgABgAEAAIAAgABAP///f/6//n/+f/4//X/9P/0
//P/8v/x//D/8P/v/+7/7f/s/+z/7P/r/+n/5//o/+j/5//n/+f/5//m/+b/5v/n/+f/
5//n/+f/6P/o/+j/6P/o/+r/6v/r/+v/6v/q/+z/7P/q/+v/6//r/+v/7P/s/+z/7//v
/+//7//x//L/8v/z//L/8v/y//L/8//z//P/9P/y//L/8v/y//T/9P/0//T/8//z//T/
9P/0//T/9P/0//P/8//z//P/8//z//P/8//w//D/8P/w//D/7//v//D/8P/w/+7/7v/u
/+7/7v/u/+7/7f/s/+v/6f/p/+n/6f/r/+v/6//r/+v/6//p/+j/6f/p/+n/6P/p/+j/
6v/o/w==
         </WaveFormData>
      </LeadData>
      <LeadData>
         <LeadByteCountTotal>10000</LeadByteCountTotal>
         <LeadTimeOffset>0</LeadTimeOffset>
         <LeadSampleCountTotal>5000</LeadSampleCountTotal>
         <LeadAmplitudeUnitsPerBit>4.88</LeadAmplitudeUnitsPerBit>
         <LeadAmplitudeUnits>��V</LeadAmplitudeUnits>
         <LeadHighLimit>2147483647</LeadHighLimit>
         <LeadLowLimit>268435456</LeadLowLimit>
         <LeadID>V4</LeadID>
         <LeadOffsetFirstSample>0</LeadOffsetFirstSample>
         <FirstSampleBaseline>0</FirstSampleBaseline>
         <LeadSampleSize>2</LeadSampleSize>
         <LeadOff>FALSE</LeadOff>
         <BaselineSway>FALSE</BaselineSway>
         <ExcessiveACNoise>FALSE</ExcessiveACNoise>
         <MuscleNoise>FALSE</MuscleNoise>
         <LeadDataCRC32>2920434520</LeadDataCRC32>
         <WaveFormData>
7v/u/+7/7v/s/+z/7P/s/+z/7P/s/+z/7P/s/+z/7P/s/+z/7P/s/+r/6v/q/+r/6P/o
/+j/6P/o/+j/6P/o/+j/6P/o/+j/5v/m/+b/5v/m/+b/5v/m/+T/5P/k/+T/5v/m/+b/
5v/m/+b/5v/m/+T/5P/k/+T/5P/k/+T/5P/k/+T/5P/k/+T/5P/k/+T/5P/k/+T/5P/k
/+T/5P/k/+T/5P/k/+T/4v/i/+L/4v/i/+L/4v/i/+T/5P/k/+T/5P/k/+T/5P/i/+L/
4v/i/+L/4v/i/+L/4v/i/+L/4v/k/+T/5P/k/+L/4v/i/+L/4v/i/+L/4v/i/+L/4v/i
/+L/4v/i/+L/4v/i/+L/4v/i/+L/4v/i/+D/4P/g/+D/4v/i/+L/4v/i/+L/4v/i/+L/
4v/i/+L/4v/i/+L/4v/k/+T/5P/k/+L/4v/i/+L/4v/i/+L/4v/k/+T/5P/k/+L/4v/i
/+L/5P/k/+T/5P/k/+T/5P/k/+T/5P/k/+T/5v/m/+b/5v/n/+j/6f/q/+v/7P/t/+7/
8f/y//P/9P/y//L/8v/y//L/8v/y//L/8P/w//D/8P/w//D/8P/w/+3/7P/r/+r/6P/m
/+T/4v/k/+T/5P/k/+T/5P/j/+P/4P/g/+D/4P/e/97/3v/e/97/3v/e/9//3//e/97/
3//f/9//3//f/+H/4f/h/+H/4f/h/+L/4v/i/+L/4v/i/+L/4//j/+L/5P/k/+X/5f/l
/+X/5v/m/+P/4//k/+T/5v/m/+b/5v/m/+f/5//n/+f/5//n/+f/6P/o/+j/6P/q/+v/
6//r/+v/6//r/+v/6f/q/+r/6//t/+3/7P/r/+v/7f/t/+//8f/y//X/+v8CAAsAFQAd
ACYAMwBBAFcAbwB9AIAAegBrAF8AWABQAD0AJQAEANP/pf+C/2T/S/9H/1H/Xv91/47/
pf+1/8H/yP/P/9b/2//f/+L/5f/p/+z/7f/v//H/8//0//X/9f/3//f/+P/4//r/+v/7
//z//f/+//7///////////8AAAAAAQABAAIAAgAFAAUABQAGAAYABwAIAAgACAAKAAoA
CgAMAA0ADgAOAA8AEAAQABEAEAARABIAEwAUABQAFQAWABcAGAAZABoAGwAdAB4AIAAg
ACMAIwAkACQAJgAoACoALAAuADAANAA1ADYAOAA6AD4AQABCAEMARgBIAEoASwBNAE4A
TgBPAFEAUQBRAFEAUQBQAFAATQBPAE0ATABKAEkASABHAEUARQBCAEAAPgA8ADgANQAy
ADEALgArACgAJwAlACQAIgAfAB0AGwAZABgAFgAVABIAEQAPAA4ADAAKAAgABwAGAAYA
BQAEAAQAAAAAAP////8AAP///v/+//7//v/+//7//P/7//v/+//5//n/+f/5//n/+f/5
//n/+//7//v/+//7//v//P/8//z//P/8//z//P/8//z//P/+//7/////////AAACAAIA
AgACAAMAAwACAAIAAwADAAUABQAGAAYACAAJAAkACAAGAAYABwAHAAcABwAHAAYABgAG
AAYABgAGAAYABgAGAAYABgAGAAYABgAGAAYABgAEAAQAAwADAAIAAgACAAMAAwAEAAQA
AwADAAMAAwADAAIAAgACAAIAAgABAAAAAAAAAAAA/////wEAAAD///7////////////+
//3//f/8//z//f/9//3//v/9//z/+//7//z//f/+//7//f/9//3//f/9//3//f//////
AAAAAAEAAQABAAEAAgADAAQABQAFAAQABAAEAAYABgAGAAYACAAIAAkACQAHAAcABwAG
AAQABAAEAAQAAgADAAMAAwD///v/+v/6//r/+v/6//j/+P/4//j/9v/2//b/9v/z//L/
8P/v//D/8P/w//D/7v/u/+7/7v/u/+7/7v/v/+//7v/u/+//8f/x//H/8f/v/+//7//v
/+3/7f/u/+7/8P/w//D/8P/w//H/8f/w//D/8P/x//H/7//v//D/8P/v/+//8P/w//D/
8P/w//D/8P/x//H/8f/x//H/8f/x//D/8P/w//D/8P/x//H/8f/x//H/8f/x//H/8v/y
//P/9f/z//L/8f/x/+//7//v//H/9P/5/wIADAAXACUANQBGAFkAcwCNAJ0AowCaAI4A
iwCNAIQAcABRAB0A3P+n/3v/WP9I/0v/V/9r/4L/l/+o/7f/wf/H/9D/1f/Y/9v/3f/g
/+X/5//o/+v/7f/v//H/8P/x//H/8//1//b/9v/4//b/9//4//n/+v/6//v/+//7//v/
/P/8//3//f/+//7/////////AAAAAAEAAgACAAIABAAEAAQABgAHAAgACAAJAAoACgAL
AAoACwAMAA0ADgAOAA8AEAARABIAEwAUABUAFwAYABoAHAAfAB8AIAAkACYAKAAqACwA
LgAwADQANgA4ADsAPgBAAEIARABFAEgASgBMAE0ATwBQAFAAUQBTAFMAUwBTAFMAUgBS
AE8ATQBLAEoASABGAEQAQgA/ADsAOAA2ADQAMAAsACkAJgAjACAAHQAaABUAEwASABAA
CwAJAAcABQAEAAIAAQD+//v/+f/4//b/9v/0//P/8v/y//H/8P/w//D/8P/v/+//7v/t
/+z/7P/s/+z/7P/s/+r/6f/p/+n/6f/p/+n/6f/r/+v/6//r/+v/6//r/+v/6//r/+z/
7P/s/+z/7P/s/+7/7v/u/+7/7v/u/+//7//v//D/8v/y//L/8v/z//P/9P/0//X/9f/3
//f/+P/4//j/+f/5//j/+v/6//v/+//7//v/+//6//r/+v/6//r/+P/4//j/+P/2//b/
9v/2//b/9v/2//b/9v/2//X/9f/0//T/9P/1//X/9v/2//X/9v/3//j/+f/6//r/+v/6
//v/+//7//z//v/+//3//f/+//7//v/+//v/+//7//v/+v/5//n/+P/3//f/9v/1//P/
8f/v/+3/7f/u/+//8P/u/+7/7P/s/+z/7P/q/+n/5//m/+b/5v/m/+b/5P/k/+T/5P/m
/+f/5//m/+b/5//n/+f/5//n/+f/5//p/+n/6f/p/+j/6P/o/+j/6P/o/+j/6f/r/+r/
6v/q/+n/6f/p/+n/6v/q/+n/6f/q/+r/6v/q/+r/6v/q/+v/6//r/+v/6//r/+v/7P/s
/+z/7P/s/+3/7f/t/+3/7f/t/+3/7f/u/+7/7//v/+//7v/t/+//7//v/+3/7f/w//P/
9v/+/wcADwAZACQAMwBFAFsAcQCFAIgAggB1AGkAYgBWAEMAKwACAMn/m/94/1T/N/81
/0P/Vv9v/4r/nf+x/8H/yv/R/9j/3f/h/+L/5f/n/+r/7f/t/+//8f/y//P/8//1//X/
9v/2//j/9v/3//j/+f/8//z//f/9//3//f/+//7//////wAAAAABAAEAAQACAAAAAQAC
AAIAAgAEAAQABAAGAAcACAAIAAkACgAKAAsACgALAAwADQAQABAAEQASABMAFAAVABYA
FwAZABoAHAAcAB8AHwAgACAAIgAkACYAKgAsAC4AMgAyADQANwA6ADwAPgBAAEEARABG
AEgASQBLAEwATABNAE8ATwBPAE8ATwBOAE4ASwBNAEsASgBIAEYARABCAD8APwA8ADoA
OAA0ADAALQAqACcAJAAhAB4AGwAZABgAFgARAA8ADQALAAgABgAFAAIAAQD///7//P/8
//r/+f/4//j/9//2//b/9P/0//P/8//y//H/8P/w/+7/7v/u/+7/7v/t/+3/7f/t/+3/
7f/t/+3/7f/t/+3/7f/t/+3/7f/t/+3/7v/u/+7/7v/u/+7/7v/u/+7/7v/u/+7/7//v
/+3/7v/w//D/8P/w//H/8f/w//D/8f/x//P/8//0//T/9P/1//X/9P/0//T/9f/1//X/
9f/1//T/9P/0//T/9P/y//L/8v/y//L/8v/y//L/8P/w//D/8P/y//L/8f/x//L/8v/y
//P/9f/2//b/9f/3//f/9//3//j/+P/4//j/+v/5//j/+P/6//r/+f/5//j/9v/0//L/
8f/x//H/8f/u/+3/7f/s/+n/6f/o/+f/6v/p/+j/5//m/+T/5P/k/+T/4v/h/9//3v/c
/9z/3P/c/9z/3P/c/9z/3v/f/9//3v/e/9//3//f/9//3//f/9//3//f/9//3//g/+D/
4P/g/97/3v/e/9//3//e/97/3v/f/9//3//f/+D/4P/f/9//4P/g/+D/4P/g/+D/4P/h
/+H/4f/h/+H/4f/h/+L/4v/i/+L/4v/j/+P/4//j/+P/4//j/+P/5P/k/+X/5f/l/+b/
5f/l/+X/5f/l/+f/6v/t//D/9v///wcADQAWACMAMwBHAFsAawBsAGIAUQA/ADIAIgAN
APP/zv+f/3f/XP8+/yP/H/8t/0D/W/90/4v/of+z/77/xf/M/9H/0//U/9n/3f/e/9//
4f/l/+f/6P/p/+n/6//r/+z/7P/u/+z/7f/u/+//8P/w//H/8f/z//P/9P/0//X/9f/2
//b/9f/1//X/9v/2//f/+P/4//j/+v/6//r//P/9//7//v/9//7//v///wAAAQACAAMA
BgAGAAcACAAJAAoACwAMAAsADQAOABAAEgAVABUAFgAYABoAHAAeAB4AIAAiACYAKAAq
AC0AMAAwADIANAA1ADgAOgA8AD0APgBAAEEAQwBDAEMAQwBDAEUARABEAEEAQQA/AD4A
PAA8ADoAOAA1ADUAMgAwAC4AKgAmACMAIAAfABwAGQAWABQAEwATABIADQALAAkABwAG
AAQAAwAAAAEA///+//z/+v/4//f/9v/2//X/9P/0//L/8v/x//H/8P/v/+7/7v/u/+7/
7v/u//D/7//v/+//7//v/+//7//v/+//7//v/+3/7f/t/+3/7f/t/+7/7v/w//D/8P/w
//D/8P/w//D/7v/u/+//7//v//D/8v/y//L/8v/z//P/9P/0//X/9f/1//X/9v/2//T/
9f/1//T/9f/2//j/+f/3//f/9//2//b/9v/2//b/9v/2//b/9v/2//b/9v/2//j/+P/4
//j/+f/6//r/+//+//7//v///wEAAgACAAEAAQABAAEAAQACAAIAAgACAAEA///9//z/
+v/6//n/+f/4//b/9P/y//H/8f/x//H/8P/v/+//7v/v/+//7v/s/+z/7P/s/+v/6//q
/+r/6v/q/+r/6v/q/+r/6v/q/+r/6//r/+r/7P/t/+3/7f/t/+3/7f/t/+3/7f/t/+3/
7v/u/+7/7v/w//D/8P/x/+//7v/u/+7/7//v/+//7//w//D/7//v//L/8v/y//L/8v/y
//L/8//1//X/9f/1//X/9f/2//b/9P/0//T/9f/3//f/9//3//f/9//3//j/+P/5//n/
+f/4//n/+f/5//n/+//9//7/BQAOABYAHwApADMAQgBTAGcAewCPAJMAjAB+AG8AbQBo
AFQAOQATANr/pf9//2D/SP9H/1P/Zf98/5f/rP+//8v/0//c/+P/6P/r/+3/7v/x//X/
9v/5//n/+////wAAAQABAAMABQAGAAYACAAIAAkACgALAAoACgALAAsACwALAAwADAAN
AA0ADgAOABEAEQARABIAEAARABIAEgASABQAFAAUABYAFwAYABgAGwAcABwAHQAcAB0A
HgAfACIAIgAjACQAIwAkACUAJgApACsALAAuADIANQA1ADYAOAA6ADwAPgBAAEIARABI
AEoATABPAFIAVABWAFgAWQBeAGAAYgBjAGEAYgBiAGMAZQBlAGUAZQBjAGIAYgBfAF0A
WwBaAFgAVgBUAFIATwBLAEgARgBEAEAAPAA5ADYANQAyAC8ALAApACcAJgAkAB8AHQAb
ABkAGAAWABUAEgATABEAEAAOAA4ADAALAAoACAAHAAYABgAEAAQAAwADAAIAAQAAAAAA
AAAAAAAAAAACAAEAAQABAP/////////////////////9//3//f/9//3//f/+//7/AAAA
AAAAAAAAAAAAAAAAAAAAAAABAAEAAAAAAAEAAAACAAIAAwADAAYABgAHAAcABQAFAAYA
BgAIAAkACQAIAAcABgAGAAUAAwADAAMAAgAEAAQABAAEAAIAAgACAAIABQAGAAcACAAJ
AAoACwAMAAwADAALAAsACgAKAAoACwALAAwADAALAAgABwAGAAUABAAEAAQABAACAAEA
AAAAAP3//P/6//n/+//6//n/+P/3//f/9//3//T/9P/y//L/8v/y//D/7//t/+z/7v/u
/+7/7v/u/+7/7v/u//D/8f/x//D/8P/x//H/8f/v/+//7//v/+//7//v/+//8P/w//D/
8P/y//L/8v/z//H/8P/w//D/8f/x//H/8f/y//L/8f/x//L/8v/y//L/9P/0//T/9f/z
//P/8//z//P/8//0//T/9P/0//T/9f/1//X/9f/1//X/9f/1//b/9P/1//X/9f/0//P/
8f/x//H/8f/z//r/BQAOABgAJQA3AEcAWgBzAI8ApQCtAKUAmgCWAJkAlQCAAGAAKwDn
/67/g/9d/0r/TP9Z/23/hf+c/6//vP/H/8//1//c/9//4v/l/+f/6v/t/+//8P/z//X/
9f/1//b/9//3//n/+f/6//r//P/6//v//P/9//7//v///////////wAAAAABAAEAAgAC
AAEAAQABAAIABAAFAAYABgAGAAgACAAIAAoACwAMAAwADwAQABAAEQASABMAFAAVABQA
FAAVABYAGQAaABsAHAAfACEAIgAkACYAKQApACoALgAwADIANAA4ADoAPABAAEAAQgBF
AEgASgBMAE4ATwBSAFQAVgBXAFcAWABYAFkAVwBXAFcAVwBVAFQAVABRAFAATQBLAEgA
RABCAEAAPQA6ADYAMwAwAC0AKAAkACAAHQAaABcAFAATABEAEAAOAAsACQAHAAUAAgAA
AP///P/9//v/+v/4//j/9v/1//T/9P/z//L/8v/y//L/8f/x//D/7//u/+7/7v/u/+7/
7v/u/+3/7f/t/+//7//v/+//7//v/+//7//v/+//7//v/+//7//w//D/8P/w//D/8P/w
//D/8P/w//D/8P/x//H/8f/y//T/9P/0//T/9f/1//b/9v/3//f/9//3//j/+P/2//f/
9//2//j/+P/5//n/+f/5//n/+P/2//b/9v/2//b/9v/2//b/9v/2//b/9v/4//j/+P/4
//r/+v/5//n/+v/6//r/+//7//z//P/7//v/+//7//v/+v/6//r/+v/5//f/9f/0//T/
9P/z//P/8v/w/+7/7P/t/+3/7f/t/+z/6//r/+r/6P/m/+b/5v/m/+X/5f/k/+T/4v/i
/+L/4v/i/+L/4v/i/+T/5f/l/+T/4v/j/+P/4//j/+P/4//j/+X/5f/l/+X/5P/k/+T/
5P/k/+T/5P/l/+X/5P/k/+T/5f/l/+X/5f/m/+b/5f/l/+b/5v/m/+b/5v/m/+b/5//l
/+X/5f/l/+f/5//o/+j/6P/o/+j/6f/n/+f/5//n/+n/6f/p/+r/6P/p/+n/6f/o/+n/
6f/p/+f/6f/r/+z/8f/4/wIACwAVACEAMgBFAF0AdQCHAIsAhgB4AGsAZQBaAEYAKwAB
AMb/l/91/07/Mv8z/0H/Vf9w/4n/nP+v/73/x//O/9P/2P/b/93/3v/j/+X/5v/p/+v/
6//t/+7/7//v//H/8f/y//L/9P/0//X/9v/3//j/+P/5//n/+//7//z//P/9//3//v/+
/////////wAA/v///wAAAAACAAQABAAEAAQABQAGAAYACQAKAAoACwAMAA0ADgAPABAA
EAARABIAEwAUABUAFgAZABsAHAAeAB4AIQAhACIAJAAmACgAKgAuADAAMgA2ADYAOAA7
AD4AQABCAEQARQBIAEoATABNAE8AUABQAFEATwBPAE8ATwBPAE4ATgBLAEkARwBGAEQA
QgBAAD4AOwA5ADYANAAyAC4AKgAnACQAIwAgAB0AGgAXABUAFAASAA0ACwAJAAcACAAG
AAUAAgABAP///v/8//z/+v/5//j/+P/3//b/9v/2//b/9f/1//b/9f/0//T/8v/y//L/
8v/y//H/8f/x//H/8f/x//H/8f/x//H/8f/z//P/8//z//H/8f/y//L/8v/y//L/8v/y
//L/8v/y//L/8v/z//P/8f/y//T/9P/0//T/9f/1//b/9v/3//f/9//3//j/+P/4//n/
+f/4//j/+P/5//n/+f/5//n/+P/4//j/+P/4//j/+P/4//j/9v/2//b/9v/2//b/9v/2
//T/9P/z//P/9v/2//b/9//3//j/+P/3//j/+f/6//v//P/8//z//P/+//3//P/8//3/
/v/+/////v/8//r/+P/3//f/9//3//b/9f/1//T/8v/x/+//7f/t/+3/7f/t/+7/7P/s
/+r/6P/o/+j/6P/l/+X/5P/k/+T/5P/k/+T/5v/m/+b/5v/k/+X/5f/k/+b/5//n/+f/
5//n/+f/5//n/+f/5//n/+b/5v/m/+b/6P/o/+j/6f/p/+j/6P/o/+f/5//n/+f/6P/o
/+f/5//o/+j/6P/o/+j/6P/o/+n/6//r/+v/6//p/+n/6v/q/+r/6v/q/+v/6//r/+v/
6//r/+v/6//s/+z/7f/t/+3/7v/t/+3/7f/t/+3/7//y//f//v8GAA0AEwAbACYANQBH
AF0AcwB7AHQAZgBTAEUAOgAoAA8A7//A/5H/cf9U/zT/J/8v/0H/Wv91/47/of+1/8P/
zP/T/9j/2//d/+D/4//n/+j/6f/r/+//8f/w//H/8f/z//P/9P/0//b/+P/5//r/+//8
//z//f/9//////8AAAAAAQABAAIAAgABAAEAAQACAAIAAwAEAAQABAAGAAYABgAIAAkA
CgAKAAsADAAMAA0ADgAPABAAEQASABIAEwAUABcAGAAZABoAGwAdAB4AIAAiACUAJQAm
ACgAKgAsAC4AMAAyADQAOAA4ADoAPQBAAEIARABGAEcASABKAEwATQBPAFAAUABRAFEA
UQBRAFEAUQBQAFAATQBPAE0ATABKAEgARgBEAEEAPwA8ADoAOAA2ADIALwAsACsAKAAl
ACIAHwAdABwAGgAXABUAEwARABAADgANAAoACwAJAAgABgAGAAQAAwACAAAA///+//7/
/P/8//v/+//6//n/+P/4//r/+v/6//r/+v/5//n/+f/3//f/9//3//f/9//3//f/9//3
//f/9//3//f/+P/4//r/+v/6//r/+P/4//j/+P/4//j/+f/5//f/+P/6//r/+v/6//v/
+//8//z//f/9//3//f/+//7//v///////v8AAAAAAQABAAEAAQABAAAA/v/+//7//v/8
//z//P/8//7//v/+//7//v/+//7//v/+//7//f/9/wAAAAAAAAEAAQACAAIAAQACAAMA
BAAFAAgACAAIAAgACAAHAAYABgAHAAgACAAJAAcABgAFAAQAAQABAAEAAQAAAP/////+
//v/+//6//n/+f/5//n/+f/2//b/9v/2//T/9P/y//L/8v/y//H/8f/w//D/8v/y//L/
8v/0//T/9P/0//P/8//y//D/8v/z//P/8//1//X/9f/1//X/9f/1//X/9v/2//b/9v/0
//T/9P/1//f/9v/2//b/+f/5//n/+f/4//j/9//3//r/+v/6//r/+v/6//r/+//6//n/
+P/3//n/+f/6//r/+v/6//r/+//7//v/+//7//v/+//7//z//v/////////+//v/+//9
//3//f/9//7/BQAOABYAHwApADUARABTAGcAfwCTAJsAlgCKAH0AeQB0AGQASwAlAO7/
t/+P/27/Uv9N/1n/a/+A/5f/rP+//83/1//g/+f/7P/t//H/8v/z//f/+v/7//3/////
/wIAAwADAAUABgAIAAkADAAKAAsADAANAA0ADAAMAAsADAANAA8AEAARABEAEgASABMA
EwATABQAFAAVABYAFgAUABYAFgAWABgAGQAaABoAHQAeAB4AHwAgACEAIgAjACQAJAAl
ACYAKQAqACsALAArAC0ALgAwADIANQA1ADYAOAA6ADwAPgBAAEIARABIAEoATABPAFIA
VABWAFgAWQBcAF4AYABhAGEAYgBiAGMAYQBhAGEAYQBfAF4AXgBbAFsAWQBYAFYAVABS
AFAATQBKAEYAQwBAAD4AOgA3ADQAMQAuACsAKAAlACMAIgAgAB0AGwAZABcAGAAWABUA
EgAPAA0ADAAKAAwACgAJAAgABgAFAAQABAAEAAQAAwADAAIAAQAAAAAAAAAAAAAAAAD+
//3//f/9//3//f/9//3//f/9//3//f/9//3//f/9//3//f/+//7//v/+//7//v/8//z/
/P/8//7//v////////8AAAIAAgACAAIAAwADAAYABgAHAAcABQAFAAYABgAGAAcABwAG
AAUABAAEAAMABAAFAAYABgAGAAYABgAGAAQABAAEAAQAAgACAAIAAgAEAAQABAAEAAYA
BgAFAAUABgAGAAYABwAJAAoACgAJAAkACQAJAAkACAAIAAgACAAIAAcABgAGAAQABAAD
AAMAAwACAAEAAAD8//v/+v/5//r/+f/5//j/9//3//b/9f/2//P/9v/z//L/8f/w/+//
7v/v/+//7v/u/+7/7v/u/+7/8P/w//D/8P/w//H/8f/w/+7/7//v/+//7//v/+//7//v
/+//7//v//D/8P/w//D/8v/y//L/8//y//D/7//u//H/8f/x//H/8P/w/+//7//w//D/
8P/w//D/8P/w//H/8//z//P/8//y//H/8f/w//D/8P/w//H/8//z//P/8//x//H/8f/y
//L/8//z//P/9P/z//H/8f/v//H/9//+/wcAEgAeAC0APwBRAGoAhwCfAKcAowCbAJIA
lACRAIEAZAA2APX/t/+K/2P/Sf9I/1T/Zf99/5X/pv+1/8D/yf/R/9n/3P/f/+L/4//j
/+j/6//t/+z/7f/v//H/8//0//X/9f/3//f/+P/4//r/+v/7//z//f/8//z//f/9//3/
/f/+//7//////wAAAAADAAMAAwAEAAQABQAGAAYABAAGAAYABgAIAAkACgAKAAsADAAM
AA0AEAARABIAEwAUABQAFQAWABkAGgAbABwAGwAdAB4AIAAkACcAJwAoACsALgAxADQA
NgA4ADoAPgBAAEIARQBIAEwATgBQAFEAUwBUAFUAVQBVAFYAVgBXAFYAVQBUAFMAUQBQ
AFAATQBMAEkARwBEAEAAPgA8ADkANgAyAC8ALAAqACYAIwAgAB0AGgAXABQAEQAPAA4A
DAALAAkABwAFAAIAAAD///z//f/7//r/+P/6//j/9//2//b/9f/0//T/9P/0//P/8//y
//H/8P/w//D/8P/w//D/8v/x//H/8f/x//H/8f/x//H/8f/x//H/8//z//P/8//z//P/
9P/0//T/9P/0//T/9P/0//T/9P/0//T/9f/1//f/+P/6//r/+v/6//v/+//8//z//f/9
//3//f/+//7//v///////v/8//z//f/9//3//f/9//z//P/8//z//P/6//r/+v/6//r/
+v/6//r/+f/4//f/9v/2//b/9f/1//T/9P/0//X/9f/2//b/9f/z//P/8//z//L/8v/y
//L/9P/z//L/8v/y//L/8f/x//P/8v/x//D/8f/x//H/8f/y//H/8f/w//H/8f/w/+//
8P/v/+7/7f/u/+7/7v/u//D/7//v/+//7//v/+//7//t/+3/7v/u/+//7//v/+//7//v
/+//7//t/+z/7P/s/+7/7v/u/+7/7v/u/+//7//v/+//7//u/+7/7v/u/+7/8P/x//H/
8f/x//H/8P/w//D/8P/w//D/8P/w//D/8P/w//D/8P/w//D/8P/w//D/8P/w//D/8P/w
//D/8P/w//D/8P/w//L/8v/y//L/8v/y//L/8v/w//D/8P/w//D/8P/w//D/8P/w//D/
8P/w//D/8P/w//D/8P/w//D/8P/w//D/8P/w//D/8P/w//L/8v/y//L/8v/y//L/8v/w
//D/8P/w//L/8v/y//L/8//0//X/9v/5//r/+//8//7//v/+//7///8AAAEAAgABAAAA
///+//z/+v/4//b/9f/0//P/8v/v/+7/7f/s/+z/6//r/+r/7P/s/+z/7P/s/+z/7P/s
/+v/6v/q/+n/6P/o/+n/6f/p/+n/6f/p/+n/6f/p/+n/6//s/+z/7P/t/+7/7//w//H/
8f/w//D/8v/z//P/8//z//T/9P/z//P/9P/0//T/9P/0//T/9P/1//X/9f/1//f/9//3
//j/9v/2//b/9v/3//f/9//3//n/+f/5//n/+v/6//v/+//7//z/+//7//v/+//5//n/
/P///wIACgATABsAJQAwAD8AUQBnAH8AjwCSAIoAfwB1AG4AZABRAD0AGgDl/7f/lP9w
/1P/T/9b/27/hf+e/7H/wf/P/9j/3//k/+n/7f/u/+//8//4//n/+//7//3//v//////
AQADAAQABAAGAAYABwAIAAkACgAKAAsACwANAA0ADgAOAA8ADwAQABAAEQARABEAEgAQ
ABEAEgASABIAFAAUABQAFgAXABgAGAAXABgAGAAZABwAHQAeAB8AIAAgACEAIgAjACQA
JQAmACUAJwAoACoAKgAtAC0ALgAwADIANAA2ADYAOAA6AD4APgBAAEMARgBIAEoATABN
AFAAUgBUAFUAVwBYAFgAWQBbAFsAWwBbAF0AXABcAFkAWwBZAFgAVgBVAFQAUwBRAFAA
TgBNAEwATABIAEUAQgBBAD4AOwA4ADUAMwAyADAALwAtACsAKQAmACQAIwAgAB8AHQAc
ABoAGgAYABcAFgAUABMAEgASABAAEAAPAA8AEAAPAA4ADgAMAAwADAAMAAwACwALAAsA
CwALAAsACwALAAsACwALAAsACwALAAsACwALAAwADAAMAAwADAAMAA4ADgAOAA4ADgAO
AA8ADwARABIAFAAUABIAEgATABMAFAAUABUAFQAXABcAGAAYABgAGQAZABgAGgAaABsA
GwAbABsAGwAaABoAGgAaABoAGgAaABoAGgAaABoAGgAaABoAGgAaABoAGgAaABkAGQAa
ABoAGgAbABkAGgAaABkAGQAZABkAGQAYABgAGAAYABoAGQAYABgAGAAYABcAFwAZABgA
GQAYAA==
         </WaveFormData>
      </LeadData>
      <LeadData>
         <LeadByteCountTotal>10000</LeadByteCountTotal>
         <LeadTimeOffset>0</LeadTimeOffset>
         <LeadSampleCountTotal>5000</LeadSampleCountTotal>
         <LeadAmplitudeUnitsPerBit>4.88</LeadAmplitudeUnitsPerBit>
         <LeadAmplitudeUnits>��V</LeadAmplitudeUnits>
         <LeadHighLimit>2147483647</LeadHighLimit>
         <LeadLowLimit>268435456</LeadLowLimit>
         <LeadID>V5</LeadID>
         <LeadOffsetFirstSample>0</LeadOffsetFirstSample>
         <FirstSampleBaseline>0</FirstSampleBaseline>
         <LeadSampleSize>2</LeadSampleSize>
         <LeadOff>FALSE</LeadOff>
         <BaselineSway>FALSE</BaselineSway>
         <ExcessiveACNoise>FALSE</ExcessiveACNoise>
         <MuscleNoise>FALSE</MuscleNoise>
         <LeadDataCRC32>3911380057</LeadDataCRC32>
         <WaveFormData>
6v/q/+r/6v/s/+z/7P/s/+z/7P/s/+z/6v/q/+r/6v/q/+r/6v/q/+j/6P/o/+j/6P/o
/+j/6P/o/+j/6P/o/+j/6P/o/+j/6P/o/+j/6P/m/+b/5v/m/+T/5P/k/+T/5v/m/+b/
5v/m/+b/5v/m/+T/5P/k/+T/5P/k/+T/5P/k/+T/5P/k/+T/5P/k/+T/5P/k/+T/5P/i
/+L/4v/i/+T/5P/k/+T/4v/i/+L/4v/i/+L/4v/i/+T/5P/k/+T/5P/k/+T/5P/i/+L/
4v/i/+L/4v/i/+L/4v/i/+L/4v/i/+L/4v/i/+D/4P/g/+D/4P/g/+D/4P/i/+L/4v/i
/+L/4v/i/+L/4P/g/+D/4P/g/+D/4P/g/+D/4P/g/+D/4v/i/+L/4v/g/+D/4P/g/+L/
4v/i/+L/4P/g/+D/4P/i/+L/4v/i/+D/4P/g/+D/4P/g/+D/4P/i/+L/4v/i/+L/4v/i
/+L/4v/i/+L/4v/i/+L/4v/i/+L/4v/i/+L/4v/i/+L/4v/j/+T/5f/m/+j/6P/o/+j/
6f/q/+v/7P/u/+7/7v/u/+z/7P/s/+z/7P/s/+z/7P/u/+7/7v/u/+3/7P/r/+r/6P/m
/+T/4v/i/+L/4v/i/+L/4v/i/+H/3v/e/97/3v/c/9z/3P/c/9v/2//c/9z/3P/c/9z/
3P/d/9z/3P/d/9v/2//b/9v/3f/d/93/3f/d/93/3v/e/97/3v/e/97/3v/e/97/3v/d
/93/3f/d/93/3f/d/97/3v/e/97/3v/g/+D/4P/g/97/3v/e/97/4P/h/+H/4f/h/+H/
4f/h/+H/4v/i/+L/4//j/+P/4//l/+X/4v/i/9//3//c/97/3v/e/+D/6P/0/wAAEAAk
ADkATgBqAIkAoACrAKkAoQCTAH0AZQBUAEcAOQAeAPr/1f+2/5f/hf9//4L/i/+a/6r/
t//C/8n/zv/S/9f/2f/c/93/3//g/+H/4//j/+T/5v/o/+j/6P/p/+r/6//r/+v/7f/u
/+//7//t/+7/7v/u/+//7//w//D/8P/w//H/8f/x//H/8v/y//D/8P/x//H/8//0//b/
9//2//j/+P/4//j/+v/7//v//P/9//3//f/9//7///8AAAEAAgAEAAYABwAKAAsADQAO
AA8AEQATABMAFQAYABsAHQAgACQAJwApACsALgAwADUANwA6AD0AQABDAEUARwBJAEoA
SwBNAFAAUABRAFEAUwBTAFEAUQBPAFAATgBOAE0ASwBKAEcARQBDAEAAPQA5ADUAMgAu
ACsAJwAkACAAHwAbABkAFgARAA4ADAAJAAcABQADAAIAAAD+//v/+f/3//X/8//y//H/
8P/w/+//7P/r/+v/6v/q/+n/6P/o/+b/5v/m/+b/5f/l/+X/5f/l/+X/5f/m/+b/5f/l
/+X/5P/k/+X/5f/l/+X/5v/m/+b/5v/m/+f/5//o/+j/6P/q/+r/6//r/+v/7P/t/+3/
7v/u/+//8P/w//D/8f/x//H/8v/y//L/9f/2//b/9f/z//T/9P/0//T/9P/0//T/9P/0
//T/9P/0//T/9P/0//T/9P/0//T/8v/y//L/8v/y//L/8v/y//D/8P/x//H/8P/x//H/
8P/w//H/8f/w//D/8P/w//D/7//v/+//7//t/+v/7f/t/+z/6//r/+r/6v/r/+z/7f/r
/+r/6P/n/+j/6P/p/+n/6f/q/+r/6f/p/+r/6v/r/+n/6f/o/+j/6f/o/+j/6P/o/+n/
6v/s/+z/7P/s/+z/7v/u/+7/7v/v/+//7//v/+//7//v/+//8f/y//P/9P/0//T/9P/z
//P/8//z//P/8f/x//H/8f/v/+3/7P/s/+z/7P/s/+z/7P/s/+z/6//q/+n/6P/l/+T/
4//h/+L/4v/i/+L/4v/i/+L/4v/f/9//4P/g/+D/4P/g/+D/4f/g/+D/4f/h/+H/4f/h
/9//3//f/9//3//f/+D/4P/i/+L/4v/i/+D/4P/g/+D/3//f/9//3//f/9//3//g/+D/
4P/g/+D/4P/g/+D/4P/i/+L/4v/i/+L/4//j/+P/4f/h/+H/4f/h/+L/4v/i/+P/4//j
/+P/5f/h/+D/3v/d/9n/1v/W/9T/2P/i/+z//v8SACwASABlAIYApgC/AMwAzwDJALsA
qwChAJcAjAB1AE0AHADu/8X/ov+T/5H/l/+g/6v/tv++/8X/zP/R/9T/2P/b/9v/3P/d
/9//4P/h/+P/5f/m/+j/6P/o/+j/6f/q/+v/6//r/+v/7P/t/+3/6//s/+z/7P/t/+3/
7v/u//D/8P/x//H/8f/x//L/8v/y//L/8//z//T/9P/1//X/9v/4//j/+P/4//r/+//7
//z//f/9//3///8AAAEAAgADAAQABgAIAAkADAANAA8AEgATABUAFwAbAB0AIAAjACUA
KAAsAC8AMgA1ADkAPABBAEMARgBJAE4AUQBTAFUAWQBaAFsAXQBeAF4AXwBfAF8AXwBd
AF0AXABcAFkAWABUAFEATwBLAEcARQBCAD8AOQA1ADIALgApACUAIgAeABkAFQATABAA
DQAKAAgABQABAP///f/8//j/9v/z//H/8f/v/+3/7P/t/+z/7P/r/+r/6f/p/+j/6P/n
/+b/5v/k/+T/5P/k/+P/4//j/+P/4f/h/+H/4v/k/+P/4//j/+T/5P/l/+X/4//j/+T/
5P/m/+b/5v/n/+f/6P/o/+j/6P/o/+n/6f/r/+z/7f/t/+7/7v/v//D/8P/w//H/8f/x
//L/8v/y//P/9P/0//P/8//0//T/9P/0//T/9P/0//T/9P/0//T/9P/0//T/9P/y//L/
8v/y//L/8v/y//L/8v/y//L/8v/x//D/8P/v//D/8f/x//D/8f/z//T/9P/0//T/9P/0
//X/9f/1//X/9v/1//j/+f/6//n/+f/4//n/+f/5//n/+f/4//b/9f/3//b/9v/1//L/
8v/x/+//7v/u/+3/7f/t/+z/6v/q/+r/6v/p/+f/5f/k/+T/5P/k/+T/5P/k/+P/4//i
/+L/4v/i/+L/4v/h/+D/4v/j/+P/4//j/+P/4//j/+P/4//j/+P/4v/i/+L/4v/i/+L/
4v/i/+L/4v/h/+H/4//j/+P/4//h/+L/4v/i/+L/4v/i/+L/4v/i/+L/4v/k/+T/5P/l
/+P/4//j/+P/5f/l/+X/5v/k/+T/5f/l/+X/5f/l/+X/5P/i/+H/4f/e/9z/3P/e/+D/
5v/y//7/DAAgADkAVABuAIkAogCvALEApwCZAIMAbQBWAEcAOQAcAPT/0f+y/5P/e/93
/4D/i/+a/6j/tf/A/8n/0P/U/9n/3f/e/9//3//i/+P/5f/n/+j/6v/q/+r/6v/r/+r/
6//r/+v/7f/u/+//7//v//D/8P/w/+//7//w//D/8v/y//P/8//z//P/9P/0//T/9P/1
//X/9v/2//f/9//4//r/+v/6//r//P/9//3//P/9//3//f///wAAAQACAAMABAAGAAgA
CQAMAA0ADwAQABEAEwAVABcAGQAcAB8AHwAiACYAKQAsAC8AMwA2ADkAOwA+AEEARgBJ
AEsATQBPAFAAUQBTAFUAVgBYAFkAWQBZAFcAVwBWAFYAUwBSAFIATwBNAEkARQBDAEAA
PQA5ADUAMgAuACkAJQAiAB4AGwAXABUAEgANAAoACAAFAAEA///9//z/+P/2//P/8f/x
/+//7f/s/+v/6v/q/+n/6v/p/+n/6P/o/+f/5v/m/+T/5P/k/+T/4//j/+P/4//j/+P/
4//k/+T/4//j/+P/4v/i/+P/4//h/+H/4v/i/+L/4v/i/+P/4//k/+T/5P/m/+b/5//n
/+X/5v/n/+f/5v/m/+f/6P/o/+j/6f/p/+n/6v/q/+r/6//s/+z/6//r/+z/7P/s/+z/
7P/s/+z/7P/s/+z/7P/s/+z/7P/s/+z/7P/s/+z/7P/s/+z/7P/s/+z/7P/s/+7/7v/v
/+//8v/z//P/8v/y//P/8//y//T/9P/0//T/9f/1//X/9f/3//X/9//3//b/9f/1//T/
9f/1//X/9f/z//L/8P/v/+//7v/u/+3/7//u/+z/6//q/+j/6P/o/+j/5v/l/+T/5P/i
/+L/4v/i/+L/4v/h/+H/4v/i/+L/4v/i/+L/4f/g/+D/4f/h/+H/4f/h/+H/4f/j/+P/
4//j/+L/4v/i/+L/4v/i/+L/4v/i/+L/4f/h/+P/4//j/+P/4//k/+T/5P/i/+L/4v/i
/+L/4v/i/+L/5P/k/+T/5f/l/+X/5f/l/+f/5//n/+j/5v/m/+f/5//n/+f/5//n/+b/
5v/l/+P/4v/i/+T/5v/q//D/+v8GABQAJgA5AE4AaACFAJoAowCdAJEAfQBjAEUALAAZ
AAsA8P/O/7H/nP+B/2v/Z/9y/4H/kP+g/6//vv/L/9L/1v/b/9//4P/h/+P/5P/l/+f/
6f/q/+z/7v/u/+7/7//u/+//7//v//H/8v/z//P/8//0//T/9P/z//P/9P/0//b/9v/3
//f/9//3//j/+P/2//b/9//3//j/+P/5//n/+v/8//z//P/8//7//////wAAAQABAAEA
AwAEAAUABgAFAAYACAAKAAkADAANAA8AEgATABUAFwAZABsAHgAhACIAJAAnACkALAAv
ADMANgA5ADsAPgBBAEIARQBHAEkATABOAFAAUwBWAFYAVwBXAFcAVwBVAFUAVABUAFEA
UABQAE0ASwBHAEMAQQA+ADsANwAzADAALAApACUAIgAeAB0AGQAXABQADwAMAAoABwAD
AAEA///+//z/+v/3//X/9f/z//H/8P/x//D/8P/v/+z/6//r/+r/7P/r/+r/6v/q/+r/
6v/q/+n/6f/p/+n/5//n/+f/6P/q/+n/6f/p/+j/6P/p/+n/6f/p/+r/6v/q/+r/6v/r
/+v/7P/s/+z/6v/q/+v/6//r/+z/7f/t/+7/7v/v//D/8P/w//H/8f/z//T/9P/0//n/
/P/+////AQACAAIAAgAAAAAAAAAAAAAAAAAAAAAAAgACAAIAAgACAAIAAgACAAIAAgAC
AAIABAAEAAQABAAGAAYABwAHAAgACQAJAAgACAAJAAkACAAKAAoACgAKAAoACQAIAAcA
BQADAAUABQACAAEAAQAAAP//////////AQAAAP7//f/9//z/+v/6//r/+v/6//j/9//2
//b/9v/2//b/9v/2//b/9f/1//b/9v/2//b/9v/2//X/9P/0//X/9f/1//X/9f/1//X/
9//3//f/9//2//b/9v/2//b/9v/2//b/9v/2//X/9f/1//X/9f/1//X/9v/2//b/9v/2
//b/9v/2//b/9v/2//j/+P/4//n/+f/5//n/+f/5//n/+f/6//r/+v/7//v/+//7//v/
+//6//j/9f/z//L/8v/y//b//v8KABgAKAA+AFYAcQCQAK4AxQDOAM0AwwCvAJcAgQBx
AGQAVQA3ABAA6P/H/6j/lf+T/5f/ov+v/77/zP/X/97/4//q/+7/8f/z//T/9f/3//j/
9//5//n//P/+/wAAAAAAAAEAAgADAAMAAwADAAQABQAFAAUABgAGAAYABQAFAAYABgAG
AAYABwAHAAkACQAKAAoACgAKAAsACwAMAAwADQANAA4AEAAQABAAEAASABMAEwAUABUA
FQAVABcAGAAZABoAGwAcAB4AIAAjACYAJwApACwALQAvADEAMwA1ADgAOwA9AEAARABH
AEwATwBTAFYAWQBbAF4AYQBmAGkAawBtAG8AcABxAHMAdAB0AHUAdQBzAHMAcQBxAGwA
bABpAGgAZABhAF8AWwBVAFMAUABNAEcAQwBAADwANwAzADAALAApACUAIwAgAB0AGgAY
ABUAEgAPAAwACgAKAAgABQADAAUAAwABAAAA/f/8//z/+//8//v/+//6//j/9//2//b/
+P/4//j/+P/3//f/9//3//f/9//3//j/9v/1//X/9f/0//T/9f/1//f/9//4//j/+v/6
//r/+//6//r/+f/4//j/+P/5//n/+f/6//v/+//8//z//f/+/wAAAAABAAEA//8AAAAA
AAABAAIAAgABAP//AAAAAAAA/v/+//7//v8AAAAAAAAAAAAAAAAAAAAAAgACAAIAAgAE
AAQABAAEAAIAAgACAAIAAgACAAMAAwAEAAUABQAEAAMAAwACAAAAAAAAAAAAAAABAAEA
AQABAP7/+//8//v/+P/3//f/9v/0//P/8v/x//H/8v/w//D/8P/w/+//7f/r/+r/7P/s
/+z/7P/s/+z/6//r/+z/7P/s/+z/7P/s/+v/6v/o/+n/6f/p/+n/6f/p/+n/6f/p/+n/
6f/q/+r/6v/q/+r/6v/q/+r/6v/q/+n/6f/p/+n/6f/p/+f/6P/o/+j/6v/q/+r/6v/s
/+z/7P/s/+z/7P/s/+3/6//r/+v/6//r/+v/6//s/+z/7P/t/+3/6//r/+v/6//m/+b/
4//h/+D/3v/g/+j/9P8EABgAMABMAGgAiQCsAMgA2QDeANkAzQC/ALMAqQCdAIgAYQAx
AAQA2P+1/6L/n/+l/63/tv/B/8r/0P/X/9z/4f/i/+T/5//n/+j/6f/r/+z/7f/v/+//
8P/w//D/8P/w//H/8v/z//P/8//z//T/9f/1//X/9v/2//b/9f/1//b/9v/2//b/9//3
//f/9//4//j/+v/6//v/+//8//z//f/9//z//v/+//7/AAACAAMAAwAEAAUABQAFAAcA
CAAJAAoADQAOABAAEgATABYAFwAZAB4AHwAhACMAJgApAC0AMQA1ADgAPAA/AEQARwBL
AE4ATwBRAFQAVwBcAF8AYQBjAGMAZABlAGcAZgBmAGcAZwBmAGUAYgBhAFwAXABZAFgA
VQBRAE4ASQBEAEEAPQA5ADMALwAsACgAJQAhAB4AGgAXABMAEQAOAAsACAAGAAMAAQD/
//3//P/6//j/9f/z//T/8//y//L/8f/w//D/7//u/+3/7f/s/+7/7f/s/+z/7P/s/+z/
7P/r/+v/6//r/+v/6//r/+z/7P/r/+v/6//q/+r/6//r/+3/7f/u/+7/7v/u/+7/7//v
//D/8P/w//D/8P/x//H/8f/y//P/8//y//L/8//0//T/9P/1//X/9f/2//b/9v/3//j/
+P/3//f/+P/4//j/+P/4//j/+P/2//b/9v/2//b/9v/2//b/9v/2//b/9v/4//j/+P/4
//r/+v/6//r/+v/6//v/+//6//v/+//6//z//f/9//z//P/8//z//P/7//v/+//7//v/
+f/7//v/9//1//T/8v/z//P/8//z//H/8P/u/+3/7P/q/+r/6v/q/+j/5//m/+b/5v/m
/+b/5v/k/+T/4//j/+T/5P/k/+T/5P/k/+P/4v/k/+X/5f/l/+P/4//j/+P/4//j/+P/
4//i/+L/4v/i/+T/5P/k/+T/5P/k/+P/4//j/+P/4//j/+P/5P/k/+T/5P/k/+T/5P/m
/+b/5v/m/+b/5v/m/+f/5f/l/+X/5f/l/+X/5f/m/+b/5v/n/+f/5//n/+f/5//k/+T/
4//h/+D/4P/g/+T/6v/y/wAADgAiADoAVQBwAI4ApQC0ALMAqwCdAIkAcQBbAE4APwAf
APj/2P+5/5b/gf9//4n/lP+j/7D/vP/H/9D/1//c/97/3//h/+L/5f/l/+b/6f/r/+v/
7P/u/+7/7v/u/+//8P/x//H/8f/x//L/8//z//P/9P/0//T/8//z//T/9P/0//T/9f/1
//f/9//4//j/+P/4//n/+f/6//r/+//7//z//v/+//7//v8AAAEAAQACAAMAAwADAAUA
BgAHAAgACQAKAAwADgAPABIAEwAVABgAGQAbAB0AHwAhACQAJwAnACoALgAxADQANwA7
AD4AQwBFAEgASwBOAFEAUwBVAFUAVgBXAFkAWABYAFkAWQBZAFkAVwBXAFIAUgBPAE4A
TABJAEcAQwA/AD0AOgA3ADEALQAqACYAIwAfABwAGAAVABEADwAMAAkABgAEAAEA///9
//v/+v/2//T/8f/v//D/7//u/+7/7f/s/+z/6//s/+v/6//q/+r/6f/o/+j/5v/m/+b/
5v/l/+X/5f/l/+X/5f/l/+b/5v/l/+X/5f/m/+b/5//n/+X/5f/m/+b/5v/m/+b/5//l
/+b/5v/m/+b/5v/n/+f/5//o/+n/6f/q/+r/6//s/+z/7P/t/+3/6//s/+z/7P/r/+z/
7P/r/+3/7v/u/+7/7v/u/+7/7v/u/+7/7v/u/+7/7v/u/+7/7v/u/+7/7v/s/+z/7P/s
/+7/7v/u/+7/7v/u/+//7//w//H/8f/w//L/8//z//L/9P/0//T/9P/1//X/9f/1//f/
9f/3//f/9v/1//X/9P/1//X/9f/1//X/9P/y//H/7//u/+7/7f/r/+z/7P/r/+z/6v/p
/+j/5v/m/+b/5v/k/+P/4v/i/+L/4v/i/+L/4v/i/+H/4f/i/+L/4v/i/+L/4v/h/+D/
4P/h/+H/4f/h/+H/4f/h/+H/4f/h/+H/4v/i/+L/4v/i/+L/4v/i/+L/4v/h/+H/4f/h
/+H/4f/h/+L/4v/i/+L/4v/i/+L/4v/i/+L/4v/i/+L/4v/j/+X/5f/l/+X/5f/l/+X/
5v/m/+b/5//n/+X/5f/l/+X/5P/k/+P/4f/g/+D/4v/k/+r/9P/+/wwAGgAuAEMAWgB2
AJEAoAChAJcAhwBxAFMANwAkABUA///c/77/pf+K/3H/Z/9r/3r/if+a/6r/t//E/83/
1P/Y/9v/3f/g/9//4f/k/+P/5f/n/+j/6v/q/+r/6v/r/+z/7f/t/+3/7f/u/+//7//v
//D/8P/w//P/8//0//T/9P/0//X/9f/z//P/9P/0//b/9v/3//f/+P/4//n/+f/4//r/
+v/6//r//P/9//3//v////////8BAAIAAwAEAAUABgAIAAoACQAMAA0ADwASABMAFQAX
ABsAHQAgACMAIwAmACoALQAuADEANQA4AD0APwBCAEUARgBJAEsATQBPAFAAUQBTAFQA
VABVAFUAUwBTAFEAUQBPAFAATgBOAEwASQBHAEMAPwA9ADoANwAzAC8ALAAoACUAIQAe
ABoAFwATABEADgALAAgABgADAAMAAQD///7//P/6//f/9f/1//P/8f/w//H/8P/w/+//
7v/t/+3/7P/q/+n/6P/o/+r/6v/q/+r/6f/p/+n/6f/p/+n/6f/q/+r/6f/p/+n/6P/o
/+n/6f/p/+n/6v/q/+r/6v/q/+v/6//s/+z/7P/q/+r/6//r/+3/7v/v/+//7v/u/+//
8P/w//D/8f/x/+//8P/w//D/8f/y//L/8f/z//T/9P/0//T/9P/0//T/9P/0//T/9P/y
//L/8v/y//T/9P/0//T/9P/0//T/9P/0//T/9P/0//b/9v/3//f/+P/5//n/+P/6//v/
+//6//r/+v/6//r/+//7//v/+//8//v//v////7//f/9//z/+//7//v/+//7//r/+P/3
//f/9v/2//X/9f/2//b/9f/y//L/8f/x/+//7v/s/+z/7P/s/+r/6f/o/+j/6f/q/+v/
7P/s/+z/6//r/+r/6v/q/+r/6v/q/+n/6P/q/+v/6//r/+v/6//r/+v/6//r/+v/6//q
/+r/6v/q/+r/6v/q/+r/7P/s/+v/6//r/+v/6//r/+v/7P/s/+z/7v/u/+7/7v/s/+z/
7P/s/+z/7P/s/+3/7//v/+//7//v/+//7//w/+7/7v/v/+//8f/x//H/8f/w/+z/6f/p
/+j/5v/m/+b/7P/6/wgAGgAwAEoAYwCAAKAAuQDGAMcAvwCvAJkAgwBxAGYAWQA9ABYA
7P/J/6r/k/+N/5P/nP+p/7b/wv/N/9b/2//g/+b/6f/p/+z/7f/t/+7/8f/z//P/9P/2
//j/+P/4//n//P/9//3//f/7//z//f/9//z//P/7//r//P/9////AAACAAIAAwADAAEA
AQACAAIABAAEAAUABQAGAAYABwAHAAcACAAHAAYABwAKAAwADQAOAA8ADwAPABEAEgAT
ABQAFwAYABoAHAAdACAAIQAjACYAJwApACsALQAvADIANQA5ADwAQABDAEgASwBPAFIA
UwBVAFgAWwBeAGEAYwBlAGcAaABpAGsAagBqAGsAawBpAGkAZwBnAGQAZABhAGAAXABZ
AFcAUwBPAE0ASgBHAEIAPQA5ADQAMQAtACoAJgAiAB0AGgAWABUAEgAQAA0ADAALAAoA
CgAGAAQAAQD//////f/7//r/+f/4//j/9//2//X/9f/0//L/8f/w//D/8P/w//D/8P/x
//H/8f/x//H/8f/x//L/8v/x//H/8f/y//L/8//z//H/8f/y//L/8v/y//L/8//1//b/
9v/2//b/9v/3//f/9//4//n/+f/8//z//f/+//7//v////////8AAAAAAAABAAIAAgAB
AAAAAAD///7/AAAAAAAAAAD+//7//v/+//7//v/+//7//P/8//z//P/8//z//P/8//7/
/v/+//7//v/+//////8CAAMAAwACAAAAAQABAAAAAgACAAIAAgABAAEAAQABAAMAAQAD
AAMAAgABAAEAAAD8//v/+v/5//v/+v/4//f/9//2//b/9f/3//b/9v/z/+7/7P/s/+z/
7P/u/+3/7P/s/+z/7P/s/+z/7f/u/+7/7//u/+7/7v/u/+7/7v/t/+z/6v/r/+v/6//r
/+v/6//r/+3/7f/t/+3/7v/u/+7/7v/t/+z/6//q/+z/7P/r/+v/6//r/+v/6//t/+7/
7v/u/+z/7P/s/+z/7f/u/+//8P/v/+7/7f/t/+3/7f/t/+3/7f/t/+3/7v/s/+z/7f/t
/+3/7f/t/+3/6v/o/+f/5f/i/+T/6v/0/wIAFAAsAEYAYgCAAKUAwgDUANsA2ADPAMEA
sQCnAJ0AiwBoADsADQDk/77/pf+g/6X/rf+3/8L/yf/Q/9j/3f/i/+X/6P/o/+v/6//q
/+3/7//y//H/8f/z//L/9P/2//b/9v/3//b/9//3//f/9//4//n/+f/5//r/+v/6//n/
+f/6//r/+v/6//v/+//9//3//v/+/wAAAAABAAEAAgACAAMAAwAEAAYABgAGAAQABgAH
AAcACgALAAsACwAPABAAEQASABUAFgAYABoAGwAeAB8AIQAmACcAKQArAC4AMQA1ADkA
OwA+AEIARQBKAE0AUQBUAFcAWQBcAF8AYABjAGUAZwBnAGgAaQBrAGkAaABoAGcAZQBl
AGMAYwBfAF4AWgBYAFUAUQBOAEkARABBAD0AOQA1ADEALgAqACUAIQAeABoAFwATABEA
DgALAAgABgADAAEA///9//z/+v/4//X/8//0//P/8v/y//H/8P/w/+//8P/v/+//7v/s
/+v/6v/q/+z/7P/s/+z/7f/t/+3/7f/r/+v/6//s/+z/6//r/+v/7P/s/+3/7f/t/+3/
7v/u/+7/7v/u/+//7//w//D/8P/y//L/8//z//P/9P/1//X/9v/2//f/+P/4//j/+f/5
//f/+P/4//j/+f/6//r/+f/3//j/+P/4//j/+P/4//j/+P/4//j/+P/2//b/9v/2//b/
9v/2//b/9v/2//b/9v/2//b/9v/2//T/9P/1//X/9P/1//X/9P/y//P/8//y//L/8v/y
//L/8f/x//H/8f/x/+//8f/x//L/8f/x//D/7//v/+//7//x//D/7v/t/+7/7v/v/+//
7//w//D/7//t/+7/7v/v/+//7//u/+7/7//u/+7/7v/t/+3/7f/u/+7/7v/u/+7/7v/u
/+7/7v/t/+3/7f/t/+//7//v/+//7v/u/+7/7v/u/+7/7v/t/+3/7f/t/+3/7f/t/+3/
7f/t/+3/7v/u/+7/7v/u/+7/7v/u/+7/7v/u/+7/7v/s/+z/7P/s/+z/7P/s/+z/7P/s
/+z/7P/u/+7/7v/u/+7/7v/u/+7/7v/u/+7/7v/u/+7/7v/u/+7/7v/u/+7/7P/s/+z/
7P/u/+7/7v/u/+7/7v/u/+7/7v/u/+7/7v/u/+7/7v/u/+7/7v/u/+7/7v/u/+7/7v/u
/+7/7v/u/+7/7v/u/+7/7//w//H/8v/z//T/9f/2//j/+P/4//j/+v/6//r/+v/5//j/
9//2//X/9P/z//L/8v/y//L/8v/v/+7/7f/s/+z/7P/r/+r/7P/s/+z/7P/q/+r/6v/p
/+f/6P/o/+j/6P/o/+j/5//o/+j/6f/p/+f/5//n/+f/6f/p/+n/6f/p/+r/6v/q/+r/
6v/q/+r/7P/s/+z/6//r/+v/6//r/+v/6//s/+z/7P/s/+z/7P/s/+z/7P/s/+z/7P/s
/+z/7//v/+//7//v/+//7//v//D/8P/w//H/7//v/+//7//v/+7/7P/t/+v/6v/o/+b/
6P/s//L//P8IABYAKgA/AFgAdACPAKgAtQC3ALEAowCRAH0AaABbAE0ANAAOAOv/zv+t
/5H/jf+U/5//rv+6/8X/zv/X/97/4v/l/+f/6P/p/+n/7P/v//H/8f/y//T/9P/0//T/
9f/2//f/9//3//f/+P/5//n/+f/6//r/+v/7//v//P/8//z//P/9//3//////wAAAAD+
//7//////wAAAAABAAEAAgAEAAQABAACAAQABQAFAAYABwAHAAcACwAMAA0ADgAPABAA
EgAUABQAFgAWABcAGAAZABsAHQAdAB8AIgAlACUAKAAsAC8AMAAzADcAOgA7AD0AQABD
AEYASQBLAE0AUQBSAFMAVQBYAFgAWQBZAFsAWwBZAFkAVwBYAFYAVgBWAFMAUQBNAEoA
SQBHAEUAQgA/AD0AOgA2ADMAMQAuACsAJwAlACIAHwAcABoAFwATABEADwAOAAwACgAH
AAUABQADAAEAAAD9//z//P/7//r/+f/5//j/+P/3//b/9v/2//b/9v/2//f/9//3//f/
9f/1//X/9v/2//X/9f/1//T/9P/1//X/9f/1//b/9v/2//b/9v/3//f/+P/4//j/+v/6
//v/+//7//z//f/9//z//P/9//7//v/+//////8BAAIAAgACAAMABAAEAAMAAwAEAAQA
BAAEAAQABAAEAAQABAAEAAQABAAEAAQABAAEAAQABAAEAAQABAAEAAQABAAEAAQABAAE
AAQABQAFAAUABQAEAAIAAgADAAMAAgAEAAQABAAEAAMAAwADAAMAAwABAAMAAwACAAMA
AwACAA==
         </WaveFormData>
      </LeadData>
      <LeadData>
         <LeadByteCountTotal>10000</LeadByteCountTotal>
         <LeadTimeOffset>0</LeadTimeOffset>
         <LeadSampleCountTotal>5000</LeadSampleCountTotal>
         <LeadAmplitudeUnitsPerBit>4.88</LeadAmplitudeUnitsPerBit>
         <LeadAmplitudeUnits>��V</LeadAmplitudeUnits>
         <LeadHighLimit>2147483647</LeadHighLimit>
         <LeadLowLimit>268435456</LeadLowLimit>
         <LeadID>V6</LeadID>
         <LeadOffsetFirstSample>0</LeadOffsetFirstSample>
         <FirstSampleBaseline>0</FirstSampleBaseline>
         <LeadSampleSize>2</LeadSampleSize>
         <LeadOff>FALSE</LeadOff>
         <BaselineSway>FALSE</BaselineSway>
         <ExcessiveACNoise>FALSE</ExcessiveACNoise>
         <MuscleNoise>FALSE</MuscleNoise>
         <LeadDataCRC32>845480114</LeadDataCRC32>
         <WaveFormData>
vP+8/7z/vP+8/7z/vP+8/7z/vP+8/7z/uv+6/7r/uv+6/7r/uv+6/7j/uP+4/7j/uP+4
/7j/uP+4/7j/uP+4/7j/uP+4/7j/uP+4/7j/uP+2/7b/tv+2/7b/tv+2/7b/tv+2/7b/
tv+2/7b/tv+2/7T/tP+0/7T/sv+y/7L/sv+0/7T/tP+0/7T/tP+0/7T/tv+2/7b/tv+0
/7T/tP+0/7b/tv+2/7b/tP+0/7T/tP+0/7T/tP+0/7T/tP+0/7T/tP+0/7T/tP+0/7T/
tP+0/7T/tP+0/7T/tP+0/7T/tP+0/7T/tP+0/7T/tP+0/7T/tP+0/7T/tP+0/7T/tP+0
/7T/tP+0/7T/sv+y/7L/sv+y/7L/sv+y/7L/sv+y/7L/sv+y/7L/sv+0/7T/tP+0/7T/
tP+0/7T/tP+0/7T/tP+0/7T/tP+0/7L/sv+y/7L/sv+y/7L/sv+0/7T/tP+0/7T/tP+0
/7T/tP+0/7T/tP+0/7T/tP+0/7T/tP+0/7T/tP+0/7T/tP+2/7b/tv+2/7f/uP+5/7r/
u/+8/73/vv++/77/vv++/77/vv++/77/vv++/77/vv++/77/vv++/7z/vP+8/7z/uf+4
/7f/tv+2/7b/tv+2/7b/tv+1/7T/sf+x/7H/sf+x/7H/sP+w/7D/sP+w/7H/sf+x/7H/
sf+v/6//r/+v/7H/sf+x/7H/sf+y/7L/sv+x/7H/sf+x/7P/s/+z/7T/tP+0/7T/tP+y
/7L/sv+y/7L/sv+y/7L/tP+0/7T/tP+0/7T/tP+0/7P/s/+z/7P/tf+1/7X/tf+1/7X/
tf+1/7f/t/+3/7f/tv+2/7b/tv+2/7b/tf+2/7P/sv+0/7X/tv+4/7n/v//H/8z/1v/j
/+//+f8FABUAIAAgABwAGAANAP7/7f/e/9f/1P/I/7n/qf+Y/4n/fv96/33/gP+I/5L/
m/+h/6j/rP+t/6//sf+z/7X/tf+2/7f/uP+3/7n/u/+6/7r/uv+8/77/vv++/7//v/+/
/7//v/+//7//v//A/8D/wP/A/8H/w//D/8T/xP/D/8P/w//E/8L/wv/C/8T/xv/H/8j/
yf/J/8j/yP/I/8r/yv/K/8z/zf/N/83/zf/L/8z/zv/P/8//0P/R/9L/1f/W/9j/2f/Y
/9r/3P/d/97/4P/h/+T/5v/o/+n/6//t//D/8//1//f/+v/8/////v8AAAEAAwAHAAcA
CQAKAAsACwALAAwADQAOAA4ADwAQAA8ADgANAA0ADQAKAAgABwAFAAIA///+//z/+P/2
//P/8v/x/+//6//p/+f/5P/h/9//3f/b/9j/2P/W/9b/1v/U/9L/0P/O/83/zP/L/8n/
yP/H/8f/yP/H/8b/xf/E/8P/wv/C/8L/w//D/8P/wP/A/8D/v//A/8D/wP/A/77/vv++
/77/wP/A/7//v/+//8D/wP/A/8D/wP/B/8H/wf/B/8H/wf/D/8L/wv/C/8L/w//D/8P/
xf/G/8b/xv/G/8b/x//H/8f/yf/J/8r/yv/J/8n/yf/J/8n/yf/K/8r/yv/K/8r/yv/K
/8r/yv/M/8z/zP/M/83/zf/N/83/y//L/8v/y//N/87/zv/N/8v/zP/M/83/zf/N/83/
zf/K/8r/y//M/8z/zP/M/8z/zf/N/8z/zP/L/8r/yv/K/8z/zP/M/8v/zf/N/8v/yv/L
/8z/y//L/8v/yv/K/8r/zP/M/8z/zP/L/8v/yv/K/8z/y//L/8v/y//L/8v/y//M/83/
zv/P/8//z//P/8//0f/R/9H/0f/T/9P/0//T/9P/0//T/9T/1f/W/9f/2P/a/9r/2v/a
/9r/2v/a/9r/2v/a/9r/2v/Y/9b/1v/V/9T/0//S/9T/1P/U/9T/0//S/9H/0P/P/87/
zP/K/8v/y//L/8v/y//L/8r/yv/M/8z/zP/N/8v/y//L/8v/y//L/8v/y//N/83/zf/N
/8v/zP/M/8z/zf/N/83/zf/O/8//0P/S/9D/0P/Q/9D/zv/O/87/zv/Q/9D/0P/Q/9L/
0v/S/9L/0P/Q/9D/0P/P/8//z//P/9H/0f/R/9H/0f/R/9H/0f/R/9H/0f/R/9L/0v/S
/9L/1P/S/8//zv/N/8z/yv/L/8z/0P/V/9v/5f/y/wIAEwAhADMARQBPAFIAVABSAEoA
PQAuACcAJAAbAAgA8v/b/8f/tP+p/6b/pv+r/7L/tv+6/7//w//G/8j/yf/L/8v/zf/P
/9H/0P/R/9D/0f/R/9P/0v/S/9L/1P/U/9T/1P/V/9X/1f/V/9X/1f/V/9X/1v/W/9b/
1v/X/9f/1//Y/9j/2f/Z/9n/2v/Y/9j/2P/a/9n/2f/Z/9n/2v/a/9v/3P/c/9z/3P/e
/9//3//f/9//3f/e/+D/4f/h/+L/4//k/+X/5v/o/+n/7P/u//D/8f/w//L/8//2//j/
+v/7//3/AQAEAAcACQALAA4AEAATABYAGAAZABsAHQAdAB8AIAAhACEAIQAiACQAJAAj
ACMAIAAfAB4AHQAcABsAFwAUABMAEQAOAAsACAAGAAIAAAD6//j/9v/z/+//7f/r/+j/
5//l/+P/4f/f/97/2//a/9j/1v/U/9L/0P/P/87/zf/N/8z/y//L/8z/y//K/8n/yv/J
/8j/yP/H/8f/xv/F/8T/xP/E/8P/wv/C/8L/wv/E/8T/xP/E/8T/xP/D/8P/w//E/8T/
xP/E/8T/xf/F/8f/x//H/8f/x//G/8b/xv/I/8n/yf/J/8v/zP/M/8z/zP/M/83/zf/L
/83/zf/O/9D/z//P/8//0f/R/9H/0v/Q/9D/0P/Q/9L/0v/S/9L/0P/Q/9D/0P/R/9H/
0f/R/9H/0f/R/9H/z//Q/9D/z//P/9D/0P/R/8//z//P/8//z//Q/9L/1P/U/9T/1P/U
/9X/1f/U/9T/1P/U/9X/1v/Y/9j/2P/X/9n/2f/X/9b/2P/Y/9b/1f/X/9b/1v/W/9P/
0v/R/9D/z//P/87/zv/O/8z/yv/K/8r/yv/J/8j/x//H/8X/xf/F/8X/xP/E/8T/xP/E
/8X/xf/F/8X/xf/F/8X/xf/F/8X/xf/F/8X/xf/G/8T/xP/D/8P/xf/F/8X/xf/F/8b/
xv/G/8b/xv/G/8b/xv/G/8b/xv/G/8b/xv/G/8b/xv/G/8b/xv/G/8f/x//H/8f/x//H
/8f/x//H/8f/x//H/8f/x//H/8f/yP/I/8j/yP/I/8j/x//G/8X/xP/E/8X/xv/K/8v/
0f/X/9z/5P/x////CwAZACMALAAwACwAKAAfABIA///u/+P/3v/Q/7//s/+m/5P/iP+E
/4n/kv+a/6L/q/+x/7j/vP/B/8P/xf/F/8f/x//I/8n/zP/N/83/z//O/87/zv/Q/9D/
0P/Q/9H/0//T/9P/0//R/9H/0f/S/9L/0v/S/9P/0//T/9T/1P/V/9X/1f/W/9T/1P/U
/9b/1//X/9f/1//Y/9j/2f/a/9z/3P/c/97/3f/d/93/3f/f/+D/4v/j/+P/5P/l/+b/
5//o/+r/6//q/+z/7v/v//D/8v/z//b/+v/8//3///8BAAQABwAJAAkADAAOABEAFAAW
ABcAGQAdAB0AHwAgACEAIQAhACIAIwAkACQAJQAkACMAIgAhAB8AHwAcABoAGQAXABQA
EQAQAA4ACgAIAAQAAgAAAP3/+//5//f/9P/x/+//7f/r/+n/6P/l/+T/5P/i/+D/3v/c
/9v/2v/Z/9n/2P/X/9f/1v/V/9T/0//U/9P/0v/S/9L/0//T/9P/0v/S/9L/0f/S/9L/
0v/S/9L/0v/S/9L/0P/Q/8//z//P/9D/0P/Q/9D/0P/R/9H/0f/R/9H/0f/T/9L/0v/S
/9L/0//T/9P/0//U/9T/1P/U/9T/1f/V/9X/1//X/9j/2P/X/9f/1//X/9f/1//Y/9j/
2P/Y/9j/2P/Y/9j/2P/Y/9j/2P/Y/9f/1//X/9f/1//X/9f/1//Z/9r/2v/Z/9v/3P/c
/93/3f/d/93/3f/e/97/3//g/+D/4P/g/+D/4f/h/+D/4P/g/+D/4f/i/+L/4v/i/+H/
4//j/+H/4P/g/+D/3v/d/9v/2v/a/9r/2v/a/9j/2P/Y/9f/1v/V/9T/0f/Q/8//z//P
/8//z//P/87/zv/O/87/zv/P/8//z//P/8//z//P/8//z//P/8//z//P/8//0P/Q/9D/
z//P/83/zf/N/83/z//Q/9D/0P/Q/9D/0P/Q/9D/0P/Q/9D/0P/Q/9D/0P/S/9L/0v/S
/9L/0v/T/9P/0//T/9P/0//T/9P/0//T/9X/1f/V/9X/1f/V/9b/1v/U/9T/1P/U/9X/
1P/T/9T/1P/V/9j/2v/f/+H/5f/u//b///8JABMAHwArADIAMgAsACQAGQAIAPH/3v/T
/9D/xv+1/6n/oP+R/4b/hP+J/5L/nP+o/7H/u//C/8j/y//N/9H/0f/T/9X/1P/V/9b/
1//Z/9v/2v/a/9r/3P/c/9z/3P/d/93/3f/d/93/3f/d/93/3v/e/97/3v/f/93/3f/e
/97/3//f/9//4P/g/+D/4P/i/+P/4//j/+P/4v/i/+P/5P/k/+T/5P/m/+f/5//n/+f/
5//o/+r/6//p/+r/6//s/+//8P/y//P/8v/0//b/9//4//r/+//+/wAAAgADAAUABwAK
AA0ADwAPABIAFAAXABgAGgAbAB0AIQAhACMAJAAnACcAJwAoACoAKgApACkAKAAnACYA
JQAjACMAIAAeAB0AGwAYABUAEgAQAAwACgAIAAYABAABAAEA///9//r/9f/z//H/7//s
/+z/6v/q/+r/6P/m/+T/4v/h/+D/3//f/97/3f/d/97/3f/c/9v/3P/b/9r/2v/Y/9n/
2f/Z/9j/2P/Y/9f/2P/Y/9j/2P/Y/9j/2P/Y/9b/1v/V/9X/1f/W/9b/1v/W/9b/1//X
/9f/1//X/9f/1//W/9b/1v/W/9f/1//X/9f/2P/Y/9j/2v/a/9v/2//b/93/3f/e/9z/
2//b/9v/2//b/9v/3P/c/9z/3P/c/9r/2v/a/9r/3P/c/9z/3P/d/93/3f/d/9//3//f
/9//4f/i/+L/4f/h/+L/4v/j/+P/4//j/+P/5P/k/+X/5v/m/+b/5v/m/+f/5//m/+b/
5f/k/+T/5P/i/+L/4v/h/9//3//d/9z/3v/e/9z/2//Z/9j/2P/Y/9j/2P/Y/9X/1P/T
/9P/0//T/9P/0//T/9T/1f/W/9X/1f/U/9P/0//T/9P/0//T/9P/0//T/9P/0//T/9T/
1P/U/9P/0//T/9P/0//T/9P/1P/U/9T/0v/S/9L/0v/U/9T/1P/U/9T/1P/U/9T/1v/W
/9b/1v/W/9b/1//X/9X/1f/V/9X/1//X/9f/1//X/9f/1//X/9f/1//Y/9j/2P/Y/9j/
2P/X/9T/0//U/9L/1f/W/9r/3//n/+//+v8GABUAIQAxAEEASQBKAEYAPgAyACEADgAB
AP7/+f/u/97/zf+9/6z/of+e/6D/o/+s/7b/vP/D/8n/zP/O/9P/1f/X/9n/2//b/9z/
2//c/93/3f/f/+D/4P/g/+L/4v/i/+L/4//j/+P/4//j/+T/5f/m/+j/5v/m/+b/5//n
/+f/6P/o/+n/6f/p/+r/6v/q/+r/7P/t/+3/7f/t//D/8P/x//L/8v/y//L/9P/1//X/
9f/1//X/9v/4//n/+//8//3//v///wAAAgADAAQABgAIAAkADAAOAA8AEgAUABYAFwAZ
AB0AIAAjACUAJwAqACwALwAyADQANQA3ADkAOQA7ADwAPQA9AD0APgA+AD4APQA9ADsA
OQA3ADUAMgAxAC0AKgApACcAJAAhACAAHgAaABgAFAASABAADQAJAAcABQACAAEA///9
//v/+f/4//X/9P/y//D/7v/s/+z/6//q/+n/6f/o/+f/5//m/+X/5P/j/+P/4//j/+T/
4v/j/+P/4//k/+T/5P/j/+L/4v/i/+L/4P/g/+D/4P/g/+D/3//f/+H/4v/i/+L/4v/i
/+P/4//j/+P/4//j/+P/4v/i/+L/4v/j/+P/4//j/+T/5P/k/+X/5v/o/+n/6f/r/+v/
7P/s/+v/6//r/+n/6f/p/+r/7P/s/+z/7P/s/+z/7P/s/+3/7v/v//D/8f/x//H/8f/x
//H/8f/x//P/9P/0//P/8//0//T/9f/3//f/9//3//X/9P/0//T/9P/0//T/9P/1//X/
9P/0//P/8v/y//L/8f/w/+//7f/r/+v/6f/o/+j/6P/o/+j/6P/o/+f/5v/l/+X/5//n
/+f/5//m/+b/5v/m/+j/6f/p/+n/5//n/+f/5//n/+f/5//n/+f/5//n/+j/6f/q/+r/
6//r/+v/6//r/+v/7P/s/+z/7P/s/+z/7P/u/+7/7v/u/+7/7v/u/+7/8P/w//D/8P/w
//D/8f/x/+//7//v/+//8f/x//H/8f/x//H/8f/x/+//7//w//D/8P/w//D/8P/v/+7/
6//s/+z/7f/w//T/+/8DAA0AHgAwAEEAUwBlAHEAdwB6AHYAcABmAFkAUABNAEQAMwAe
AAYA8f/f/9L/zf/O/9D/0//Y/9z/4P/l/+v/7P/u/+//7//v/+//7//x//L/8f/y//P/
8//z//L/8v/y//T/9P/0//T/9f/3//f/9//3//f/9//3//j/9v/2//b/9//3//f/+P/4
//f/9//3//j/+v/6//r//P/8//v/+v/5//r/+v/7//z//v/+//7/AAD/////////////
AAACAAMABQAGAAcACAAHAAgACgALAAwADgAQABEAFAAWABcAGgAcAB4AHwAhACMAJgAp
ACsAKwAuADAAMwA2ADgAOQA7ADsAOwA9AD4APQA9AD0APgA9ADwAOgA5ADYANQA0ADMA
MAAvACsAKAAjACEAHgAbABgAFgASABAADgAMAAoABwAEAAEA/v/6//n/9//1//P/8P/w
/+7/7v/s/+r/6P/m/+b/5f/k/+P/4//i/+H/4f/i/+H/4P/f/+D/3//e/97/3f/d/9z/
2//c/9z/3P/b/9z/3P/c/9z/2v/a/9r/2v/a/9r/2f/Z/9n/2v/a/9r/2v/a/9v/2//b
/9v/2//b/93/3P/c/9z/3P/d/93/3f/d/97/3v/e/+D/4P/h/+H/3//h/+H/4v/i/+H/
4f/h/+P/4//j/+T/4v/i/+L/4v/i/+L/4v/i/+L/4v/i/+L/4//j/+P/4//l/+X/5f/l
/+X/5v/m/+X/5f/m/+b/5//n/+f/5//n/+j/6P/p/+r/6v/q/+r/6v/p/+n/6P/o/+j/
6P/p/+r/5//m/+X/4//j/+P/4f/g/+D/3v/e/93/3P/a/9r/2v/a/9n/2P/X/9f/1f/V
/9X/1f/U/9T/1P/U/9T/1f/V/9X/1f/V/9X/1f/V/9X/1f/V/9P/0//T/9T/1P/U/9P/
0//V/9X/1f/V/9X/1v/W/9b/1v/W/9b/1v/U/9T/1P/U/9b/1v/W/9b/1v/W/9b/1v/U
/9T/1f/V/9X/1f/V/9X/1//X/9f/1//X/9f/1//X/9f/1//Y/9j/2P/Y/9j/2P/X/9b/
1f/W/9b/1//a/97/4f/l/+v/9P8AAA0AGQAnADMAPQA+ADwANgAuACEADgD9//b/8f/i
/9D/w/+1/6T/mf+Y/5z/o/+s/7b/vP/D/8n/zP/Q/9P/0//V/9X/1//X/9j/2//c/93/
2//d/9z/3P/c/97/3v/e/97/3//f/9//3//f/9//3//f/+D/4P/g/+D/4f/h/+H/4v/i
/+H/4f/h/+L/4v/i/+L/5P/l/+X/5f/l/+b/5v/n/+j/6P/o/+j/6v/r/+v/6//r/+v/
7P/u/+//7//w//H/8v/z//T/9v/3//j/+v/8//3/AAACAAMABgAIAAoACwANAA8AEgAV
ABcAGQAcAB4AIQAkACYAJwApACkAKQArACwALQAtAC0ALgAuAC4ALQAtACoAKQAoACcA
JwAnACQAIgAdABsAGAAVABIAEAAMAAoACAAGAAQAAQD///3/+//4//f/9f/z//H/7v/u
/+z/7P/q/+j/5v/k/+b/5f/k/+P/4//i/+H/4f/i/+H/4P/f/+D/3//e/97/3P/d/93/
3f/c/9z/3P/b/9z/3P/c/9z/3P/c/9z/3P/c/9z/2//b/9v/3P/c/9z/2v/a/9v/2//d
/93/3f/d/93/3P/c/9z/3P/d/93/3f/d/97/3v/e/+D/4P/h/+H/3//h/+H/4v/g/9//
3//f/+H/4f/h/+L/4v/i/+L/4v/i/+L/4v/i/+L/4v/i/+L/4//j/+P/4//h/+H/4f/h
/+H/4v/i/+H/4f/i/+L/4//l/+X/5f/l/+b/5v/n/+j/6P/o/+j/6P/p/+n/6P/o/+r/
6v/r/+z/6v/q/+r/6f/r/+v/6f/o/+r/6v/o/+f/5f/k/+T/5P/i/+L/4v/i/+D/3//d
/9z/3P/c/9z/3P/b/9r/2f/Z/9n/2f/Z/9n/2P/Y/9j/2P/Y/9n/2f/Z/9f/1//X/9f/
1//X/9f/1//X/9f/1//Y/9j/2P/X/9f/1//X/9f/1//X/9j/2P/Y/9j/2P/Y/9j/2P/Y
/9j/2P/Y/9j/2P/Y/9j/2P/Y/9j/2P/Y/9n/2f/Z/9n/2f/Z/9n/2f/Z/9n/2f/Z/9n/
2f/Z/9n/2v/a/9r/2v/a/9r/2f/Y/9n/1v/W/9f/2v/e/+P/6f/v//T//P8HABEAHQAp
ADMANgAyACoAIgAVAAIA6//c/9f/zP++/7P/qf+c/43/iP+M/5P/nv+o/7D/uf/D/8r/
zv/R/9P/1f/V/9f/2f/a/9n/2v/b/93/3f/e/97/3v/g/+D/4P/g/+H/3//f/9//3//h
/+H/4f/i/+L/4v/i/+P/4//j/+T/5P/j/+P/4//k/+T/5P/k/+b/5//n/+f/5//o/+j/
6f/q/+r/6v/q/+z/7f/t/+3/7f/t/+7/8P/x//H/8v/z//T/9f/2//j/+f/6//z//v//
/wAAAgADAAYACAAKAAsADQAPABIAFQAXABsAHgAgACMAIgAkACUAJwApACkAKwAsAC0A
LQAtAC4ALgAuAC0ALQAuAC0ALAArACkAKQAmACQAIwAhAB4AGwAYABYAEgAQAA4ADAAK
AAcABAABAP7/+v/3//X/8//x//L/8v/w//D/7P/q/+j/5v/m/+X/5P/j/+H/4P/f/9//
3v/d/9z/2//a/9n/2P/Y/9r/2//b/9v/2v/a/9r/2f/Y/9j/2P/Y/9j/2P/Y/9j/1v/W
/9X/1f/X/9j/2P/Y/9j/2P/Z/9n/2f/Z/9n/2f/X/9b/1v/W/9j/2f/Z/9n/2f/a/9r/
2v/a/9r/2//b/9v/3f/d/97/3v/d/93/3f/d/93/3f/e/97/3v/e/97/3v/e/97/3v/e
/97/3v/e/93/3f/d/93/3//f/9//3//f/+D/4P/f/+H/4v/i/+P/4f/h/+H/4f/i/+L/
4//k/+T/5P/k/+T/5//n/+b/5v/m/+b/5//o/+j/6P/o/+f/5//n/+X/5P/k/+T/4v/h
/+P/4v/i/+L/4v/i/+L/4v/e/93/2//a/9r/2v/Z/9j/1//W/9X/1P/T/9P/1f/V/9X/
1f/W/9b/1v/W/9X/1f/U/9P/0//T/9P/0//V/9X/1f/V/9X/1f/V/9b/1v/W/9X/1f/V
/9X/1f/V/9X/1v/W/9b/1v/W/9b/1v/W/9b/1v/W/9j/2P/Y/9j/2P/Y/9j/2P/W/9b/
1//X/9f/1//X/9f/2f/Z/9n/2f/Z/9n/2f/Z/9n/2f/a/9r/2v/a/9r/2v/Z/9j/1f/W
/9b/1//W/9j/3f/l/+3/9v8GABUAIwAxAEEATQBOAEgARAA8AC0AGgALAAYAAwD4/+j/
1//H/7b/q/+m/6j/rf+0/7r/wP/F/8v/0P/U/9f/2f/Z/93/3//f/97/4f/g/+H/4//j
/+T/5P/k/+b/6P/o/+j/6f/n/+f/5//n/+X/5f/l/+b/5//o/+n/6//t/+3/7v/u/+v/
6//r/+z/7v/u/+7/8P/x//H/8f/x//L/8v/z//T/9v/2//b/+P/5//n/+f/5//n/+v/8
//3///8AAAEAAgADAAQABgAHAAoADAAOAA8AEAASABMAFgAYABoAGwAdACEAJAAnACkA
KwAuADAAMwA0ADYANwA5ADsAOwA9AD4APQA9AD0APgA+AD4APQA9ADoAOQA4ADcANQA1
ADIAMAAtACsAKAAlACAAHgAaABgAFAASABAADQAJAAcABQACAP///f/7//n/+f/6//n/
+v/2//T/8v/w//D/7//u/+3/6//q/+n/6f/q/+n/6P/n/+j/5//m/+b/5P/l/+X/5f/k
/+T/5P/j/+L/4v/i/+L/4v/i/+L/4v/k/+T/4//j/+P/5P/k/+T/5P/k/+X/5f/l/+X/
5f/l/+X/5P/k/+T/5v/n/+f/5//o/+r/6//s/+r/6v/r/+v/6f/r/+v/7P/t/+3/7v/v
/+7/7f/s/+z/7v/u/+7/7v/u/+7/7v/u/+7/7v/u/+7/7//v/+//7//v/+//7//v//H/
8v/y//H/8f/y//L/8//z//P/8//z//L/8v/z//T/9P/0//T/9P/1//X/9P/0//X/9v/4
//r/+f/4//f/9f/0//P/8P/u//D/8P/u/+3/7//u/+7/7v/w//D/7v/s/+j/5v/m/+b/
5v/n/+b/5f/l/+X/5f/l/+X/5//o/+n/6v/o/+n/6f/p/+f/5//n/+f/5f/l/+X/5f/n
/+f/5//o/+n/6v/q/+v/6//r/+v/6//p/+r/6v/q/+r/6v/q/+r/6P/o/+j/6P/p/+r/
6//s/+z/7P/s/+z/7P/s/+3/7f/s/+v/6v/p/+v/6//r/+v/6//r/+v/6//p/+n/6v/q
/+j/6P/o/+j/5//o/+n/6P/o/+n/7v/y//n/BQAVACQAMgBFAFcAZQBrAG0AbABmAFwA
TgBFAEAAOwAqABUA/v/q/9f/x//E/8P/xP/K/9H/1P/W/9z/3//h/+T/5P/l/+f/5//n
/+f/6f/q/+n/6v/r/+n/6//s/+z/7P/u/+z/7P/s/+3/7f/t/+3/7f/t/+3/7f/u/+7/
7v/u/+//7f/t/+7/7v/v/+//7//w//D/8P/w//L/8f/x//H/8f/y//L/8//0//L/8v/y
//T/9f/1//X/9f/1//b/+P/5//v//P/9//7///8AAAIAAwAEAAYACAAJAAoADAANABAA
EgAUABUAFwAZABwAHwAhACMAJgAoACsALAAuAC8AMQAyADEAMgAyADIAMQAwADAALgAu
AC0ALQArACkAJwAlACQAIwAfABwAFwAVABIADwAMAAoABgAEAAIAAAD+//v/9//1//P/
8P/t/+v/6f/n/+X/5P/h/+D/3v/c/9r/2P/Z/9n/2f/Z/9n/2P/X/9f/1v/V/9T/0//U
/9P/0v/S/9D/0f/R/9H/0v/S/9L/0f/Q/9D/0P/Q/87/zv/O/87/0P/Q/8//z//P/9D/
0P/Q/87/zv/P/8//0f/R/9H/0f/T/9L/0v/S/9L/0//T/9P/1f/W/9b/1v/U/9T/1f/V
/9P/1f/V/9b/2P/X/9f/1//V/9X/1f/W/9T/1P/U/9T/1v/W/9b/1v/U/9T/1P/U/9P/
0//T/9P/0//T/9P/0//R/9L/0v/R/9H/0v/S/9P/0f/R/9H/0f/Q/9D/0f/S/9H/0P/P
/87/z//P/87/zv/M/8z/zf/O/8z/zP/M/8v/zf/N/8v/yv/M/8z/yv/J/8v/yv/K/8r/
yv/K/8r/yv/J/8n/yP/I/8r/yf/J/8n/yf/J/8n/yf/J/8n/yf/J/8n/yf/J/8n/yf/J
/8n/yf/H/8f/x//H/8f/x//H/8j/yP/I/8j/yP/I/8j/yP/I/8b/xv/G/8b/xv/G/8b/
xv/G/8b/yP/G/8b/xv/G/8b/xv/G/8b/xv/G/8b/xv/G/8b/xv/G/8b/xv/G/8b/xP/E
/8T/xP/E/8T/xP/E/8T/xP/E/8T/xv/G/8b/xv/E/8T/xP/E/8T/xP/E/8T/xP/E/8T/
xP/C/8L/wv/C/8T/xP/E/8T/wv/C/8L/wv/C/8L/wv/C/8L/wv/C/8L/wv/C/8L/wv/A
/8D/wP/A/8L/wv/C/8L/xP/E/8T/xP/F/8b/x//I/8j/yP/I/8j/yv/K/8r/yv/J/8j/
x//G/8T/xP/E/8T/wv/C/8L/wv/A/8D/wP/A/8D/v/++/73/v/+//7//v/+9/7z/vP+8
/7r/uv+7/7v/uf+5/7n/uf+5/7n/uf+5/7n/uf+5/7n/uv+6/7r/uf+5/7n/uf+5/7v/
u/+8/7z/uv+6/7r/uv+6/7r/uv+6/7r/uv+6/7r/uv+6/7r/uv+6/7r/uv+7/7n/uf+5
/7n/uf+5/7n/uf+5/7n/uf+5/7v/u/+7/7z/uv+6/7r/uv+6/7v/uv+5/7b/tv+3/7j/
uv+//8P/x//M/9b/4f/t//n/BQATABwAHgAaABYADQACAPH/4P/X/9T/yP+3/6n/nP+L
/3z/ev9//4T/jv+W/5v/of+m/6z/r/+x/7H/s/+z/7P/tv+3/7j/uf+5/7n/uv+6/7r/
vP+6/7r/uv+7/7v/u/+7/7v/u/+7/7v/vP+8/7z/vP+9/73/vf++/77/vf+9/73/vv+8
/7z/vP++/7//v/+//7//wP/A/8H/wv/A/8D/wP/C/8H/wf/B/8H/w//E/8b/x//F/8b/
x//I/8f/yP/K/8v/zP/O/9D/0f/Q/9L/0//W/9b/2P/Z/9v/2//e/+H/4//j/+b/6P/r
/+z/7v/v//H/8//z//X/9v/5//n/+f/6//z//P/7//v//P/7//r/+f/5//n/9v/0//P/
8f/u/+v/6f/o/+X/5P/h/+D/3//d/9n/1//V/9L/z//N/8v/yf/G/8b/xP/E/8D/vv+8
/7r/uv+5/7j/t/+1/7T/s/+z/7L/sf+w/6//sP+v/67/rv+s/63/rf+t/6z/rP+s/6v/
qv+q/6r/qv+o/6j/qP+o/6r/qv+p/6n/p/+o/6j/qP+m/6b/p/+n/6f/p/+n/6f/qf+o
/6j/qP+o/6n/qf+p/6f/qP+o/6j/qv+q/6v/q/+p/6v/q/+s/6z/q/+r/6v/q/+r/6v/
rP+q/6r/qv+q/6r/qv+q/6r/qv+q/6r/qv+q/6n/qP+n/6n/qf+p/6n/p/+o/6j/p/+l
/6b/pv+n/6X/pf+l/6X/ov+i/6P/pP+k/6T/pP+k/6P/o/+i/6L/oP+g/6H/ov+i/6L/
ov+h/w==
         </WaveFormData>
      </LeadData>
   </Waveform>
</RestingECG>
