# Supplementary material for: Detection of Left Atrial Enlargement Using a Convolutional Neural Network-Enabled Electrocardiogram
Source: Front Cardiovasc Med. 2020 Dec 17;7:609976. doi: 10.3389/fcvm.2020.609976 (PMC7773668; doi:10.3389/fcvm.2020.609976)
Supplement: Supplementary file 1 [file Data_Sheet_1.ZIP › hyp/1802010460_9558_0000002Y.XML]

<?xml version="1.0" encoding="Windows-1252"?>
<!DOCTYPE RestingECG SYSTEM "restecg.dtd">
<RestingECG>
   <PatientDemographics>
      <PatientID>1802010460</PatientID>
      <PatientAge>66</PatientAge>
      <AgeUnits>Years</AgeUnits>
      <Gender>Male</Gender>
      <PatientLastName>linli</PatientLastName>
   </PatientDemographics>
   <TestDemographics>
      <DataType>Resting</DataType>
      <Site>1</Site>
      <AcquisitionDevice>MAC55</AcquisitionDevice>
      <Status>Unconfirmed</Status>
      <Priority>Normal</Priority>
      <Location>2</Location>
      <AcquisitionTime>16:11:05</AcquisitionTime>
      <AcquisitionDate>08-16-2015</AcquisitionDate>
      <CartNumber>1</CartNumber>
      <AcquisitionSoftwareVersion>010B</AcquisitionSoftwareVersion>
      <XMLSourceVersion>MAC5000 v1.0</XMLSourceVersion>
   </TestDemographics>
   <RestingECGMeasurements>
      <VentricularRate>77</VentricularRate>
      <AtrialRate>77</AtrialRate>
      <PRInterval>214</PRInterval>
      <QRSDuration>186</QRSDuration>
      <QTInterval>492</QTInterval>
      <QTCorrected>556</QTCorrected>
      <PAxis>44</PAxis>
      <TAxis>45</TAxis>
      <QRSCount>13</QRSCount>
      <QOnset>173</QOnset>
      <QOffset>266</QOffset>
      <POnset>66</POnset>
      <POffset>136</POffset>
      <TOffset>419</TOffset>
      <ECGSampleBase>500</ECGSampleBase>
      <ECGSampleExponent>0</ECGSampleExponent>
   </RestingECGMeasurements>
   <Diagnosis>
      <Modality>Resting</Modality>
         <StatementCount>11</StatementCount>
         <LabelText>12SL Õï¶Ï³ÂÊö</LabelText>
      <DiagnosisStatement>
         <StmtText>ñ¼ÐÔÐÄÂÉ</StmtText>
      </DiagnosisStatement>
      <DiagnosisStatement>
         <StmtText>°éÒ»¶È·¿ÊÒ´«µ¼×èÖÍ</StmtText>
      </DiagnosisStatement>
      <DiagnosisStatement>
         <StmtText>°éÅ¼·¢</StmtText>
      </DiagnosisStatement>
      <DiagnosisStatement>
         <StmtFlag>ENDSLINE</StmtFlag>
         <StmtText>ÊÒÐÔÔç²«</StmtText>
      </DiagnosisStatement>
      <DiagnosisStatement>
         <StmtText>¿ÉÄÜ</StmtText>
      </DiagnosisStatement>
      <DiagnosisStatement>
         <StmtFlag>ENDSLINE</StmtFlag>
         <StmtText>×óÐÄ·¿À©´ó</StmtText>
      </DiagnosisStatement>
      <DiagnosisStatement>
         <StmtText>ÓÒÊøÖ§´«µ¼×èÖÍ</StmtText>
      </DiagnosisStatement>
      <DiagnosisStatement>
         <StmtFlag>ENDSLINE</StmtFlag>
         <StmtText>,ÓÒÐÄÊÒÀ©´ó</StmtText>
      </DiagnosisStatement>
      <DiagnosisStatement>
         <StmtText>ÏÂ±ÚÐÄ¼¡¹£ËÀ</StmtText>
      </DiagnosisStatement>
      <DiagnosisStatement>
         <StmtFlag>ENDSLINE</StmtFlag>
         <StmtText>£¬·¢ÉúÊ±¼ä²»È·¶¨</StmtText>
      </DiagnosisStatement>
      <DiagnosisStatement>
         <StmtFlag>ENDSLINE</StmtFlag>
         <StmtText>Òì³£ ECG</StmtText>
      </DiagnosisStatement>
   </Diagnosis>
   <Waveform>
      <WaveformType>Rhythm</WaveformType>
      <WaveformStartTime>0</WaveformStartTime>
      <NumberofLeads>8</NumberofLeads>
      <SampleType>CONTINUOUS_SAMPLES</SampleType>
      <SampleBase>500</SampleBase>
      <SampleExponent>0</SampleExponent>
      <HighPassFilter>16</HighPassFilter>
      <LowPassFilter>150</LowPassFilter>
      <ACFilter>NONE</ACFilter>
      <LeadData>
         <LeadByteCountTotal>10000</LeadByteCountTotal>
         <LeadTimeOffset>0</LeadTimeOffset>
         <LeadSampleCountTotal>5000</LeadSampleCountTotal>
         <LeadAmplitudeUnitsPerBit>4.88</LeadAmplitudeUnitsPerBit>
         <LeadAmplitudeUnits>¦ÌV</LeadAmplitudeUnits>
         <LeadHighLimit>2147483647</LeadHighLimit>
         <LeadLowLimit>268435456</LeadLowLimit>
         <LeadID>I</LeadID>
         <LeadOffsetFirstSample>0</LeadOffsetFirstSample>
         <FirstSampleBaseline>0</FirstSampleBaseline>
         <LeadSampleSize>2</LeadSampleSize>
         <LeadOff>FALSE</LeadOff>
         <BaselineSway>FALSE</BaselineSway>
         <ExcessiveACNoise>FALSE</ExcessiveACNoise>
         <MuscleNoise>FALSE</MuscleNoise>
         <LeadDataCRC32>3717275451</LeadDataCRC32>
         <WaveFormData>
/v/+//7//v8AAAAAAAAAAAAAAAAAAAAA/v/+//7//v8AAAAAAAAAAAEAAgADAAQAAgAC
AAIAAgAAAAAAAAAAAP7//v/+//7///8AAAEAAgABAAAA///+/wIABAAGAAgACAAIAAgA
CAAMAA4AEAASABQAFAAUABQAFAAUABQAFAAVABYAFwAYABYAFgAWABYAFQAUABMAEgAR
ABAADwAOAA0ADAALAAoACAAIAAgACAAIAAgACAAIAAYABgAGAAYABgAGAAYABgAEAAQA
BAAEAAIAAgACAAIA///+//3//P/6//r/+v/6//r/+f/5//n//P/8//z//P/8//v/+//7
//v/+v/6//r/+P/4//j/+P/4//f/9//3//f/+P/4//f/+f/6//r/+v/8//z//f/+/wAA
AQACAAMAAgAOABwAGgAUABMAEAAOAAwABAD7//n/9//3//T/6f/e/97/2//b/9v/3v/k
/+v/8//4////AwADAP/////8//H/4//b/9H/xP+y/5//kv+J/3//e/+I/5z/n/+c/6D/
p/+r/6//s/+1/7j/uP+1/7H/rP+m/6n/uf+5/6z/qf+t/63/rf+w/7T/u//E/8v/0P/X
/9v/3//k/+b/5v/n/+n/7f/z//n/+v/s/+z/9v/1//X/9f/2//T/9P/0//T/9//4//j/
+f/4//j/+P/5//v/+//7//v//P/8//3//f/7//v/+//7//3//P/8//3///////7//v/+
//7//v/9/wAAAQACAAMAAQADAAUABQAGAAYABgAGAAgACAAJAAsACgAKAAsACwANAA4A
EAAQABAAEgAUABQAFwAYABkAGgAaABoAGwAdAB8AHwAgACEAIAAhACMAIwAmACYAJgAn
ACkAKgArACsALQAtACwALAAuAC4ALgAtACoAKgAqACkAKQApACkAJwAmACQAIwAjACQA
IgAhACAAHQAbABkAGQAaABgAFQAVABUAEgASABIAEAAPAA4ADAAOAA0ADAAMAAwACwAL
AAsACwAKAAoACAAJAAwADQANAAwACwAJAAgACAAIAAgACAAIAAcABwAHAAYABgAGAAcA
BwAHAAYABgAFAAkACgAIAAYACAAIAAgACgAJAAkACgAIAAgACAAIAAgACAAJAAkACgAK
AAsACwAMAA0ADgASABcAFwAYABsAGwAcAB4AHQAbABsAGwAbAB0AHwAgACMAIgAhACAA
HwAcABwAGgAZABYAFgAWABQAFAATABIAEQATABEAEQAQABIAEwATABQAEQAQAA0ADAAM
AAwADAAMAA0ADAAMAAwACgAHAAUABAAOABEABgAEAAgABwAGAAUABAAEAAMAAwADAAIA
AgACAAIAAgABAAEAAQADAAIAAgACAAIAAgACAAIAAgABAAEAAQD//wAAAAD//wAAAgAD
AAQABgACAAEABAAGAAkADAARABYAGgAeACAAJAAlACIAGAAOAA4ADQADAPn/+f8EAAMA
9P/w/+//6//r/+7/7v/z//3/AAADAAkADQAJAAUABAD///P/5//d/9D/vv+t/6L/lf+H
/3//hP+Q/5n/nv+e/6H/p/+r/6//sf+y/7T/sf+t/6j/qv+n/6f/q/+q/6f/p/+l/6X/
rP+0/7v/wv/L/9D/1f/d/+X/5v/i/+L/8f/5//P/9f/7//z//P/+/wAA////////AAD/
//7//f/8/wEAAgACAAMAAwACAAEAAQABAAEAAQABAAIAAgADAAMAAwADAAMAAwADAAIA
AgADAAUABQAEAAQABQAGAAcABwAHAAcABwAHAAcACQALAAsACgAKAAoACgAMAAwADQAP
AA4ADgAPAA8AEQASABQAFAAUABYAGAAYABkAGgAbABwAHgAeAB8AIQAhACEAIgAjACQA
JQAnACcAKgAqACoAKwArACwALQAtAC8ALwAuAC4AMAAwADAALwAsACwALAArACsAKwAr
ACkAKAAmACUAJQAiACAAHwAeAB8AHQAbABsAGAAWABMAEwAUABIAEwAUABIADwAMAAgA
DAANAA4AEAAOAA0ADQANAAsACgAKAAgABgAIAAgABwAHAAcABgAGAAYABgAGAAYACAAH
AAcABwAEAAQABAAFAAcABwAGAAYABAAHAAcABAAEAAYABgAGAAYABQAFAAYABgAGAAYA
BgAEAAQABQAFAAYABgAHAAcABwAHAAcACgAPAA8AEAATABQAFgAZABkAFgAVABQAEwAY
ABsAHQAhACEAIQAhACEAHwAeABsAGQAYABgAGAAWABYAFQAUABMAEQAPAA8ADgAPAA8A
DgAOAAwADAAKAAoADAAMAAwADAAJAAgACAAIAAkABwAGAAYABAADAAIAAgABAAAAAAD+
//7//v/+//7//f/9//3//v/+//7//v/+//3//f/9/////v/+//7//v/+//7//v/9//v/
+v/5//z//v///////v/+//3//P/8//z//f/+/wAAAwAGAAsAEgASABYAHgAiABsAFgAU
ABIADAAHAAUAAQD7//j/9f/w/+z/5f/j/+X/5v/o/+//9//6//3/AQADAAEA///+//f/
7f/h/9f/yv+6/6n/mP+J/33/ef+A/4r/kf+U/5b/k/+R/5//t/+z/6r/rv+v/6f/pP+k
/6X/qf+r/6D/l/+d/6P/of+k/6z/t/++/8X/zv/V/9f/3f/k/+T/5P/p/+v/7f/x//X/
9v/2//b/9v/3//f/9//4//j/+P/4//j/+v/6//n/+f/4//j/+P/5//r/+//8//3//P/8
//3//f///////////////v/+//////////7//v///wAAAQABAAEAAQABAAEA//8BAAMA
AwAEAAQABAAEAAYABgAHAAkACAAIAAkACQALAAwADgAOAAwADgAQABAAEQASABMAFAAW
ABYAFwAZABkAGQAaABsAHQAfACIAIwAkACQAJAAlACUAJgAnACcAKQApACgAKAAoACgA
KAAnACYAJgAmACUAGQAlADMAKgAoACYAJAAiACEAIAAfAB4AHQAcABsAGgAXABYAFQAU
ABMAEgARABAADgAOAA4ADgANAAwACwAKAAgACAAIAAgACAAIAAgACAAGAAYABgAGAAQA
BAAEAAQABAAEAAYACAAGAAQABAAEAAIAAAAAAP7//P/+//z//P8AAAQACAAQABgAHAAe
ACQAJgAgAB4AKgAwACYAIAAiABwAGgAcACQANABCAEIASABUAFgAVgBaAGIAaABsAHIA
eACAAJIAnACeAK4AwgDIAMwA0ADQANIA0ADGALgArgCqAKIAmgCYAJAAjACIAIYAgAB2
AGIATgA8ACgAFgAKAAQA/v/6//b/8v/u/+z/7P/r/+r/6f/o/+b/5v/m/+b/4//i/+H/
4P/e/97/3v/e/97/3v/e/97/3v/e/97/3v/c/9z/3P/c/9r/2v/a/9r/2v/a/9r/2v/Y
/9j/2P/Y/9f/1v/V/9T/0v/S/9L/0v/R/9D/z//O/8//0P/R/9L/0f/Q/8//zv/N/8z/
y//K/8j/yP/I/8j/xf/E/8P/wv/B/8D/v/++/7z/uv+4/7b/t/+4/7n/uv+4/7b/tP+y
/7D/sP+w/7D/r/+u/63/rP+q/6r/qv+q/6j/qP+o/6j/qP+o/6j/qP+p/6r/q/+s/6//
sP+x/7L/tf+2/7f/uP+7/7z/vf++/8L/xP/G/8j/yv/M/87/0P/T/9T/1f/W/9j/2v/c
/97/4f/k/+f/6v/t/+7/7//w/+//7v/t/+z/8P/y//T/9v/3//j/+f/6//r/+v/6//r/
/P/8//z//P/8//z//P/8//r/+v/6//r/+//8//3//v8AAAAAAAAAAAAAAAAAAAAA/v/+
//7//v8AAAAAAAAAAAEAAgADAAQABgAGAAYABgADAAIAAQAAAAIABAAGAAgACAAIAAgA
CAAHAAYABQAEAAgACgAMAA4ACwAKAAkACAAKAAoACgAKAAwADAAMAAwACgAKAAoACgAM
AAwADAAMAA4ADgAOAA4ADQAMAAsACgAKAAoACgAKAAsADAANAA4ADAAMAAwADAAKAAoA
CgAKAAoACgAKAAoADAAMAAwADAAMAAwADAAMAAoACgAKAAoADAAMAAwADAAKAAoACgAK
AAoACgAKAAoADAAMAAwADAAMAAwADAAMAA4ADgAOAA4ACwAKAAkACAALAAwADQAOAA0A
DAALAAoADAAMAAwADAANAA4ADwAQAA4ADAAKAAgACgAKAAoACgAIAAgACAAIAAsADAAN
AA4AEQAUABcAGgAaABoAGgAaABcAFgAVABQAFgAYABoAHAAcABwAHAAcABoAGgAaABoA
GAAWABQAEgATABQAFQAWABMAEgARABAADgAOAA4ADgAOAA4ADgAOAA0ADAALAAoACAAI
AAgACAAGAAYABgAGAAQABAAEAAQAAgACAAIAAQD+//3//f/8//3//v//////AQABAAEA
AAD+//7//v/+//7//v/+//3/+//7//v//P/9//3//v8AAAAAAAAAAAAA//8CAAYACwAO
ABEAFgAaABwAHgAcABcAFAAQAAwABgABAP//+//3//T/7//s/+b/4//l/+X/6P/s//f/
/f8CAAkADwALAAUAAwD6/+3/5f/f/8//vv+u/5//kv+L/4f/hf+O/5r/n/+i/6b/qf+x
/7f/u/+9/7z/sP+r/7n/uv+w/7X/uf+z/67/rf+p/6f/qf+u/7L/u//C/8f/zv/V/9v/
4f/m/+T/4v/p//H/8f/v//H/8v/0//b/9v/3//f/9//4//j/+P/4//j/+v/6//n/+f/6
//r/+v/7//v/+//7//v//P/8//3//f/9//3//f/9//v/+v/6//v//f/9//z//P///wAA
AQABAAEAAQABAAEA//8BAAMAAwAEAAQABAAEAAYABgAHAAkACAAIAAkACQAJAAoADAAM
AAwADgAQABAAEQASABMAFAAUABQAFQAXABcAFwAYABkAGgAbAB0AHQAeAB4AHgAfACAA
IgAkACUAJAAjACEAIAAkACYAKAApACYAJgAmACUAJQAlACUAIwAkACIAIQAhACAAHgAd
ABwAGwAZABcAFwAWABQAEQARABMAEAAQABAAEAAPAA4ADAAMAAsACgAKAAsACwAMAA0A
CgAIAAcABAACAAQABAADAAYABwAHAAgACAAIAAgACAAHAAUABAADAAYACAAKAA0ADAAL
AAkACAAGAAkACQAGAAYACAAIAAgABgAFAAUABgAIAAgACAAIAAYABgAHAAcABgAGAAcA
BwAHAAcABwAKAAsACQAIAAkACAAKAA0ADQAPABEAEwAVABcAGQAaAB0AHgAdABwAGwAc
ABwAGgAZABoAHAAeAB4AHQAbABkAFwAaABkAGgAaABgAFwAVABQAEwASAA8ADgAQABAA
EAAQAA8ADgAOAA4ADwANAAwADAALAAkABwAGAAUABAAEAAMABAAFAAYABgAGAAYABQAE
AAMAAgACAAEAAQABAAIAAgACAAIAAAD///////////7//v/+/wAAAAAAAAAAAAD/////
///9//7//v/9/wAAAgADAAQA/P/6/wMABAAAAP//AgALABYAGgAcAB4AIgAdABgAFAAS
AA4ABwADAAEA+//2//P/8v/u/+f/4f/j/+j/6v/t//X/+v/9/wEABwAFAAEAAAD7//H/
5f/b/9D/wP+t/57/kf+H/33/ev+A/4//nP+a/5//rf+v/6//s/+2/7j/tf+v/6z/rP+t
/63/r/+y/7H/p/+f/6f/rv+y/7n/xv/N/9D/0//b/+X/6P/o/+j/6//v//H/8//1//j/
+v/6//r/+//7//v//P/8//z//P/8//z//P/7//v//P/8//z//f///////////wAAAAAB
AAEAAwADAAMAAwACAAAA/////wIAAwADAAQAAwAEAAUABQAFAAUABQAFAAUABwAJAAkA
DAAMAAwADAAKAAoACwANAA4ADgAPAA8ADwAQABIAEgAUABYAGAAYABkAGgAbABwAHAAc
AB0AHwAjACMAJAAlACgAKQArACsALAAsACwALQArACwALQAtAC0ALQAsACwAMQAyADMA
MwAwADAAMAAvAC8ALwAvAC0ALAAqACkAKQAoACYAJQAkACMAIQAfAB8AIAAeABsAGwAY
ABQAEwASABAADwAOAAwADgANAAwADAAMAAsACwALAAkACAAIAAYABgAIAAgABwAHAAcA
BgAGAAYABgAGAAYAAwABAAAA//8BAAQABwALAAkACQAIAAgABAAHAAcABAAEAAYABgAG
AAQAAwADAAQABgAGAAYABgAGAAYABwAHAAgACAAJAAkABwAHAAcACgAMAAsACwANABAA
EgAVABUAGAAZABoAGwAbABsAGgAbAB0AHQAdAB0AHwAgAB8AHwAcABwAHAAaABwAGwAa
ABkAGAAVABQAEgARABEAEAAQABAAEAAOAA4ADgAOAA4ADgANAAwADAAMAAsACQAIAAgA
CgAJAAgACAAFAAQABAADAAMABQACAAIAAgACAAIAAAD///////8BAAIAAwAEAAIAAQAB
AAEA///+//7//v8BAAIAAwAEAAIA///9//v/+f/6//r/+f/7//7/AAACAAAAAAD//wIA
AgAFAAoAEQAUABgAGgAcAB4AGwAYABYAEgAMAAUAAQD///3/+P/z//L/7P/n/+f/5//o
/+r/8f/z//j/AwAJAAcAAwABAP7/9//r/9//1f/I/7j/pf+Y/43/g/99/4L/kP+X/5j/
nP+j/6n/rf+v/6//sv+0/6//qf+o/6j/p/+n/6P/mv+Z/6v/s/+r/6T/qv+5/8b/zf/Q
/9f/3//j/+b/6v/s/+v/7//x//P/9//4//j/+v/6//v/+//7//z//P/8//z//P/+//7/
/f/9//7//v/+//////////////8AAAAAAQABAAEAAQABAAEAAwACAAIAAwADAAMAAgAC
AAUABgAHAAcABAADAAIAAQAEAAcACgALAAwADAAMAAwADAAMAA0ADwAQABAAEQARABEA
EgAUABQAFAAWABgAGAAXABgAGQAaAB4AHgAfACEAIQAhACIAIwAmACcAKQApACoAKgAq
ACsAKQAqACsAKwAuAC8ALwAwADAAMAAwAC8AMAAwADAALwAuAC0ALAApACoAKAAnACcA
KAAmACUAJAAjACEAHwAfAB4AHAAZABkAGAAUABMAEgAUABMAEgAQABAADwAOAA4ADQAL
AAoACQAMAAwADQAMAAoADAAMAAsACwALAAoACgAKAAoACgAKAAoACQAJAAkACgAKAAoA
CwAIAAcABQAEAAQACQALAAoACAAKAAoACgAKAAkACQAKAAkACAAHAAYABwAIAAoACwAI
AAgACQAJAAoACwAMABAAEQARABIAFQAUABYAGQAZABsAGwAbABsAHAAdAB0AHwAjACMA
IwAjACIAIgAgAB8AHAAcABwAGgAaABkAGAAXABcAFQAVABQAEQARABAAEAAPAA4ACwAK
AA8AEgAVABgAEwAQAA4ADAAJAAcABgAGAAgABwAGAAYABQAEAAQABQACAAIAAgACAAIA
BAADAAMAAwADAAIAAQAAAAIAAQABAAEAAQAAAAAAAAD+//7//v/+/wAA////////AQAC
AAIAAQD+//7//f/8/wQADAADAAIACgANABAAFwAcAB4AHAAeACAAGwAWABYAEgAKAAcA
AwD9//n/+P/1/+7/5v/j/+X/5//o/+z/8/8BAAYABQAHAAcABQAHAAAA6//h/93/0f++
/67/m/+M/4P/ff9//4z/lv+X/5z/pP+p/6//s/+v/6//vv/I/7v/s/+0/7T/sf+x/6//
rv+v/63/rf+x/7j/wP/H/8z/0//a/9//4//n/+b/5v/m/+3/9f/3//X/+f/8//z/+v/6
//n/+f/5//r//P/8//z//P8AAAAA/////wAAAAAAAAEA//////////8BAAIABAAFAAQA
AwACAAEAAwACAAIAAwAEAAMAAQAAAAMABAAFAAUABQAFAAUABQAHAAkACwALAAoACgAK
AAoACgAKAAsADQAOAA4ADwAPAA8AEAASABIAFAAWABgAGAAZABoAGwAcABwAHAAdAB8A
IQAhACIAIwAiACMAJQAlACUAJAAjACMAJwAqAC0ALwAwAC8ALQAsAC4ALgAuAC0ALgAu
AC4ALQAtAC0ALQArACcAJAAiACEAIgAgAB8AHgAdABsAGQAZABgAFgATABMAFQASABIA
EgAUABMAEgAQAA4ADQAMAAwACgAJAAkACQAJAAgACAAGAAcACgALAAsACQAJAAgACAAG
AAYABgAGAAcABwAIAAkABwAGAAUABQAIAAkACQAKAAcACQAIAAQABAAGAAYABgAIAAcA
BwAIAAcABgAFAAQABwAIAAoACwAIAAYABQADAAUABQAFAAgADAANAA8AEwAUABYAGQAZ
ABgAFwAWABUAFgAXABcAGQAcAB0AHgAfABwAHAAaABkAGAAYABgAFgAWABUAFAATABMA
EQARABAADAALAAkACAAKAAwADAAOAAwADAAMAAwACwAKAAoACgAJAAcABgAGAAYABQAE
AAQAAwAEAAIA///8////AAABAAIAAAD///////8AAAAAAAAAAAAA///////////+//7/
/v/+//7//v/+/wAA//////////8AAAAA///+//7//f/8//7//v/9/wAAAgAFAAwAEwAW
ABoAHAAcABoAFQASAA4ABgD4//X/AwAFAPf/8P/x/+r/5P/j/+X/5f/q//D/9//7/wAA
CQANAAcAAwADAPr/6//h/9f/y/+8/6r/mf+M/4P/ff+B/4z/lv+b/5z/ov+r/6//s/+1
/7f/uv+6/7P/rf+w/7L/r/+v/63/qv+n/6f/pf+l/6z/sv/B/9D/0f/S/9v/4f/l/+b/
5v/o/+v/7//x//P/9f/2//j/9v/4//n/+f/5//r/+P/4//j/+P/6//r/+f/5//r/+v/6
//v/+//7//v/+//8//z//f/9//3//f/9//3//f/8//z//f/9//3//P/8////AAABAAEA
AQABAAEAAQD//wEAAwADAAQABAAEAAQAAgACAAMABQAJAAoADAANAA0ADgAQABAAEAAS
ABQAFAATABQAFQAWABgAGAAZABsAHQAdAB4AHwAgACEAIwAjACQAJAAkACUAJQAmACcA
JwAnACcAJgAmACgAKAAoACcAKAAoACgAJwAlACUAJQAjACQAIgAhACEAHgAcABsAGgAZ
ABcAFQAVABQAEgAPAA8ADwAMAAwADAAOAA0ADAAKAAsACwALAAwACQAHAAYABQAHAAYA
BgAEAAQABgAGAAUABQAFAAQABAAEAAQABAAEAAQAAwADAAMAAgACAAIAAwADAAMAAgAC
AAIABQAFAAIAAgAEAAQABAAEAAMAAwAEAAQABAAEAAQAAgACAAMAAwAEAAQABQAFAAQA
AwACAAQACwANABAAFQAUABYAGQAZABcAFwAXABcAFgAXABcAGQAbABsAGwAbABkAGAAV
ABMAEgASABIAEAAQAA8ADgANAA0ACwALAAoACwALAAoACgAKAAoACAAIAAYABgAGAAYA
BgAGAAcACAAFAAMAAgACAAIAAQAAAAAA///+//7//P/8//z//P/5//f/9v/1//r//P/+
/wAA///9//z/+//7//r/+v/6//r/+v/6//r//P/7//v/+//7//z//P/7//n/+v/6//r/
/v/8//v//P8AAAEABgANABIAFAAYABoAGgAVABQAFAAQAAYA//8BAP//+f/0//H/7v/m
/+P/5f/l/+L/5v/t//f//v///wEA///1//v/BAD3/+P/2//R/8L/sv+h/5L/hf95/3f/
gv+K/4//kv+Y/5//o/+n/6n/rf+w/7D/qf+l/6j/rv+r/5//m/+i/6P/n/+h/6P/qP+y
/7v/wv/H/9D/1//b/9//5P/m/+b/6f/p/+v/8//7//j/9P/4//j/9//3//f/+P/6//r/
+v/6//r/+v/5//n/+v/6//r/+//7//v/+//7//z//P/9//3////////////+//z/+//7
/wAAAQABAAIAAQACAAMAAwADAAMAAwADAAEAAwAFAAUABAAEAAQABAAFAAYACAALAAoA
CgALAAsADQAOABAAEAAQABIAFAAUABMAFAAVABYAGQAaABwAHwAgAB8AHwAfACIAIwAl
ACUAJgAmACYAJwAnACgAKQApACsAKwAqACoAKgAqACoAKQAqACoAKgApACcAJwAnACUA
JAAiACEAIQAfABwAGgAYABoAGQAYABkAFgAUABEAEQARAA4ADgAOAAwACwAKAAgACAAH
AAYABgAGAAUABQAFAAYABgAHAAYABAAGAAYABQAFAAUABAAEAAQABAAEAAQABAADAAMA
AwACAAIAAgADAAUABQAEAAQAAAADAAMAAAAAAAIAAgACAAIAAQABAAIAAgACAAIAAgAC
AAIAAwADAAIAAgADAAMABQAFAAUACAALAAsADAAPABAAEgAVABUAFQAVABUAFQAUABUA
FQAXABoAGwAcAB0AHAAcABoAGQAYABgAGAAWABQAEwASABEAEQAPAA8ADgANAA0ADAAM
AAoACgAIAAgACAAIAAgACAAHAAYABgAGAAMAAQAAAAAAAQABAAEAAgD///7/BAABAPz/
/v/+//7//v/+//3//f/9//z//P/8//z//v/9//3//f/9//z//P/8//z//P/8//z//P/7
//v/+//7//z//P/7//n/+v/6//r/+v/8//3/AAAAAAEABAAJABAAFAAWABgAGAAZABoA
GAASAA4ACQADAP/////+//P/4v/e/+3/7//l/+L/6P/t//P/+P/7////BQAFAP///v/7
/+//4f/X/87/vv+t/57/j/+B/3f/eP+E/4v/kP+U/5v/of+l/6f/qf+o/6r/r/+r/6L/
ov+l/6f/p/+k/6P/of+f/6H/pP+s/7X/vv/D/8j/0f/X/9v/4P/m/+b/5//p/+v/7//x
/+7/6v/4/wQAAgD///z/+v/4//j/+P/4//j/+P/3//f/+P/4//j/+f/7//v/+//7//z/
/P/9//3//f/9//3//f/9//z//P/9///////+//7//f/+//////8BAAEAAQABAAEAAwAF
AAUABgAGAAYABgAGAAYABwAJAAgACAAJAAkACwAMAA4ADgAMAA4AEAAQABMAFAAVABYA
GAAYABkAGwAdAB0AHgAfAB8AHwAgAB8AIgAiACIAIwAlACYAJwAnACcAJwAmACYAKgAq
ACoAKQAnACYAJQAjACEAIQAhAB8AIQAgACAAIQAfABwAGgAYABkAFwAVABUAEgAQAA0A
DQALAAgACAAIAAoACwAMAAwACwAJAAcABgAFAAMAAgABAAMAAgACAAAAAgAEAAQAAwAF
AAUABAAEAAMAAgABAAAAAAD///////8AAAAAAAABAAEAAQAAAAAAAAADAAMAAAD+/wAA
AAAAAAAA/////wAAAQACAAMABAACAAAA///9////AAACAAMAAwADAAMABgAHAAcACAAL
AAwADgARABEAEwATABMAEwAWABcAFwAZABsAGwAbABsAGAAYABYAFQAWABYAFgAUABIA
EQAQAA8ADwANAA0ADAALAAsACgAKAAoACgAIAAgACAAIAAgACAAFAAQABAAEAAYABQAF
AAYABQADAAEAAAD///7//v/9//3/9v/5//r/+//8//7//f/9//3//P/8//z//P/+//3/
/f/9//z/+v/5//j/+f/6//v//P/6//n/+f/5//n/+v/6//n/+//8//z//P8AAAAA///+
/wAAAwAGAAsAEgAWABoAGgAWABEADgAKAAQA/v/5//f/8//v/+z/6//m/+L/3//b/9v/
3v/q//n//f8AAAMA///7/wMA/f/s/+P/3f/R/8P/tP+k/5H/hv99/3X/ef+G/47/k/+Y
/57/pf+t/7H/s/+1/7r/uP+z/7H/sv+y/6//r/+r/6j/qf+p/6n/q/+y/7z/xf/G/8//
2v/f/9v/3f/o/+r/5v/p/+v/7f/v//H/8v/y//L/9P/z//P/8//0//P/8v/x//D/9v/4
//n/+//6//r/+v/7//n/+f/5//n/+v/6//v/+//7//v/+//7//v/+v/6//v///////7/
/v///wAAAQABAAEAAQABAAEA//8BAAMAAwACAAIAAgACAAMABAAGAAkADAAMAA0ADQAM
AAwADQAMAAsADAANAAwAEQAUABcAGgAZABgAGAAZABkAGQAaABsAHgAfACEAIQAgACAA
IAAhACMAJAAlACUAJQAlACQAJAAkACQAJAAjACIAIgAiACEAIQAhACEAHwAgAB4AHQAd
ABoAGAAXABYAFQATABEAEQAQAA4ACwALAA0ACgAKAAoACAAHAAYABAABAP///f/8/wEA
AwAGAAkABwAGAAYABAABAAIAAQD//wEAAQAAAAAAAAAAAAAAAAAAAP///////wAAAAAA
AAEAAwADAAIAAgD+/wEAAQD+//7/AAAAAAAAAAD/////AAD+//7//v/+/wEAAgAEAAUA
BAAEAAUABQACAAEAAAACAAcACQAMABEAEAASABUAFQAXABcAFwAXABYAFQATABMAFgAX
ABgAGQAYABgAFgAVABIAEgASABAADgANAAwACwAJAAcABwAGAAgACQAJAAoACgAKAAgA
CAAGAAYABgAGAAUABAAEAAQABQADAAIAAgACAAEAAAAAAP3//v/8//T/9v/4//r//P/8
//v/+//7//r/+v/6//r/+v/5//n/+f/7//r/+v/6//j/+P/4//j/+P/3//f/9//4//r/
+//7//n/+v/6//r//P/4//n//P/8////BAALAA4AFAAWABgAGgAXABAADgAMAAQA/f/7
//f/7f/o//H/9P/m/93/4f/h/+D/5v/v//P/9v/7/wEAAwD///3/+P/t/+H/3f/V/8b/
uP+n/5L/h/+B/3n/fv+M/5H/kv+Y/53/n/+l/6v/rf+0/7j/q/+f/6T/qP+j/6P/pf+i
/6H/of+f/6H/qP+u/7f/wP/H/8z/0//X/9f/1v/e/+z/6f/l/+n/6f/r//b/+P/y//T/
9f/1//X/9v/2//b/9v/2//j/+P/3//f/+P/4//j/+f/7//v/+//7//r/+v/7//v/+//7
//v/+//7//r/+v/7//3//f/8//z//f/+///////9//3//f/9//3///8BAAEAAgACAAIA
AgACAA==
         </WaveFormData>
      </LeadData>
      <LeadData>
         <LeadByteCountTotal>10000</LeadByteCountTotal>
         <LeadTimeOffset>0</LeadTimeOffset>
         <LeadSampleCountTotal>5000</LeadSampleCountTotal>
         <LeadAmplitudeUnitsPerBit>4.88</LeadAmplitudeUnitsPerBit>
         <LeadAmplitudeUnits>¦ÌV</LeadAmplitudeUnits>
         <LeadHighLimit>2147483647</LeadHighLimit>
         <LeadLowLimit>268435456</LeadLowLimit>
         <LeadID>II</LeadID>
         <LeadOffsetFirstSample>0</LeadOffsetFirstSample>
         <FirstSampleBaseline>0</FirstSampleBaseline>
         <LeadSampleSize>2</LeadSampleSize>
         <LeadOff>FALSE</LeadOff>
         <BaselineSway>FALSE</BaselineSway>
         <ExcessiveACNoise>FALSE</ExcessiveACNoise>
         <MuscleNoise>FALSE</MuscleNoise>
         <LeadDataCRC32>3243439217</LeadDataCRC32>
         <WaveFormData>
/v/+//7//v/+//7//v/+//z//P/8//z//P/8//z//P/6//r/+v/6//r/+v/6//r/+v/6
//r/+v/4//j/+P/4//r/+v/6//r/+P/4//j/+P/6//r/+v/6//z//v8AAAIAAgACAAIA
AgADAAQABQAGAAcACAAJAAoACwAMAA0ADgAQABAAEAAQABEAEgATABQAFgAWABYAFgAU
ABQAFAAUABIAEgASABIAEQAQAA8ADgAOAA4ADgAOAAwACgAIAAYABAAEAAQABAADAAIA
AQAAAP///v/9//z/+f/4//f/9v/2//b/9v/2//b/9v/2//b/9//3//b/9v/2//X/9P/z
//T/9P/0//T/8//z//P/8//z//P/8//z//H/8f/x//H/8//z//P/8//1//L/9P/z//P/
8P/n/+H/3f/o//r/9v/u//D/9f/3//z//f/9//3//P/9//3/9f/v//X/9v/1//r/AQAH
AAsAEAAUABcAFwAVABMAEgAQAAcA+f/w/+z/6P/m/+L/2//T/8r/wf++/7//t/+p/57/
lf+H/3z/cf9p/2T/Y/9e/1f/Tv9F/0j/V/9X/1D/U/9Z/1z/ZP9v/3j/hv+Y/6X/s//E
/8//1v/f/+T/6P/u//P/+f/+/wUABQD5//n/AQACAAIAAwADAAMAAwAEAAQABgAGAAUA
BQAGAAYABgAIAAgACAAIAAgACAAJAAsACwANAA0ADwANAAoACgALAAwACgAKAAoACwAK
AAoACgAKAA0ADgAQABEADwAQABAAEQARABEAEQARABEAEQARABMAFAAUABQAFAAUABQA
FgAWABcAFwAZABkAGgAbABsAGwAcABwAGgAaABwAHAAcAB0AHwAgACAAIQAjACQAJAAk
ACUAJQAkACMAIwAjACMAIwAjACMAIgAiACEAHwAeAB0AGwAbABsAGwAZABgAFwAWABQA
EgARAA8ADQALAAcABgAGAAQABQAEAAQAAAACAAIA///9//3//P/+//7//P/8//r/+v/6
//z//P/6//r/+v/9//7///8AAP3/+//6//n/+//7//v/+//7//n/+f/6//r/+f/4//j/
+f/4//j/+P/6//r/+v/6//z//P/8//z//P/7//v/+//5//n/+v/6//z//P/9//3//f/9
//7//v/+////AQAFAAcABwAHAAoADAANAA0ADwANABAAEAARABAAEQASABIAFgAXABgA
GAAZABkAGgAbABoAGQAaABkAFwAVABMAEAARABEAEQAQABMAEgATABQAEAAOAAoABwAG
AAYABAADAAIAAQAAAAAA/f/7//j/9v8CAAIA+f/5//r/+f/4//f/9v/0//T/9P/0//X/
9f/0//T/8//z//P/8//0//T/9P/0//X/9f/1//X/8//z//P/8//z//P/8//z//T/9f/2
//f/9//0//L/8//z//D/7//t/+3/7P/s/+7/8v/2//v/9//y//n///////j/9f8DAAUA
+//7//7/+//8/wUABwANABQAFgAXABkAGwAVABAADgAJAP//9v/s/+T/4P/g/+P/3f/O
/8P/vv+5/7P/rf+g/5H/h/+A/3P/af9k/1//XP9X/1T/Vf9Q/0n/Sf9O/0//U/9Y/1z/
Z/9y/4D/kv+h/63/vP/N/9b/3f/e/+T/9P////n//P8DAAUABQAFAAkACAAIAAkACQAJ
AAkACgAKAA0ADgAOAA8ADgAOAA4AEAAOAA4ADgAOAAwADQAPAA8AEQARABMAEQAQABAA
EQASABQAFAAUABUAFAAUABQAFAAUABQAFQAVABcAGAAYABkAFwAXABcAFwAZABkAGQAb
ABoAGgAaABoAHAAcAB4AHgAfAB8AIQAhACAAIQAhACEAJAAkACIAIgAmACYAJgAnACcA
KAAoACkAKQAqACoAKgArACsAKgApACkAKQApACkAKQApACgAKAAnACUAJAAjAB8AHwAf
AB8AGwAaABkAGAAWABQAEwARABIAEQAOAA4ACwAIAAgABgAHAAQABwAIAAUAAQD///z/
AAACAAIABAADAAIAAQACAAIAAAAAAAAA/v/+//7//v/+//3//f/9//3//f/9//3////9
//3//v/+//3//P/8//z//P/9//7//P/8//z//P/8//z//P/8//7//f/9//3//f/9//7/
/v/8//z//f/9//3//f/+//7//////wAAAwAHAAcABwAKAAoACwALAA0ACwAOAA4ADwAT
ABUAFwAYABkAGQAZABgAGwAbABwAHQAbABsAHQAdABoAGQAYABYAEwATABMAEgAUABIA
EgASABIAEgAQAA8AEAAQAA4ADQAKAAkACAAIAAkABwAEAAIAAQD+//z/+//8//7//v/9
//z/+//6//j/+P/4//j/+f/5//j/+P/4//f/9v/1//f/+P/5//r/9//3//f/9//1//X/
9f/1//b/9//4//n/9//3//f/9//3//j/+P/1//X/9P/x/+//7//u/+7/9P/2//L/9///
//7/AQAHAAkAAgD9//3//f/9//3/AAABAAQABwALABMAGAAYABsAGwAbABcAFAAQAAsA
AQD4/+7/6P/m/+b/4f/Z/87/xf/A/7n/sf+r/5z/h/93/3r/g/91/2D/Xf9e/1n/VP9R
/07/Uf9T/07/S/9V/1z/YP9p/3T/hP+W/6P/tf/E/83/1v/h/+j/7P/y//n//f8CAAUA
BwAHAAkACQAKAAoACwALAAsACwAMAAwADgAOAA0ADQAOAA4ADgAQABIAEgASABIAEAAR
ABMAEwARABEAEwARABMAFAAWABgAFwAWABUAFQAYABgAGAAYABgAGAAZABkAFwAYABgA
GQAbABsAGwAbABsAGwAbAB0AHgAeAB4AHgAcABwAHgAeAB8AHwAhACEAIgAjACMAIwAm
ACYAJAAkACQAJAAkACUAJwAoACgAKQArACwALAAsACsAKwAqACkAKwArACsAKwAtAC0A
LAAsACoAJwAlACMAFwAfAC0AJAAhACAAHwAeABsAGgAZABgAFwAWABUAFAAQAA4ADAAK
AAgACAAIAAgABwAGAAUABAACAAIAAgACAAIAAgACAAIAAgACAAIAAgACAAIAAgACAAIA
AgACAAIAAgACAAIABAACAPz/+v/+/wIA/v/8//z//P/8//b/7v/u//L/8v/u//D/8P/u
/+7/7v/o/+T/8P/2/+z/5v/q/+b/3P/O/8j/yP/G/8D/wv/G/8j/yv/O/9b/3v/i/+T/
5P/m/+b/3P/O/8z/0P/M/8j/yP/G/8b/xP/A/8D/zP/Y/9r/2v/e/97/3v/g/+j/7P/q
/+T/4v/i/+D/4v/m//D/+P8CAAoADgASABYAFgAUABIAEAAOAAwADAAMAAwADAAMAAwA
DAAMAAwADAAMAAoACgAKAAoADAAMAAwADAAMAAwADAAMAA4ADgAOAA4ADgAOAA4ADgAO
AA4ADgAOABAAEAAQABAAEgASABIAEgAQABAAEAAQABMAFAAVABYAGAAYABgAGAAaABoA
GgAaABoAGgAaABoAGwAcAB0AHgAgACAAIAAgAB4AHgAeAB4AIgAkACYAKAAmACYAJgAm
ACQAJAAkACQAIgAiACIAIgAgACAAIAAgAB0AHAAbABoAFwAWABUAFAATABIAEQAQAA8A
DgANAAwACwAKAAkACAAHAAYABQAEAAIAAgACAAIAAgACAAIAAgAAAAAAAAAAAAIAAgAC
AAIAAwAEAAUABgAFAAQAAwACAAEAAAD///7/AAACAAQABgAGAAYABgAGAAQABAAEAAQA
BAAEAAQABAAEAAQABAAEAAQABAAEAAQABAAEAAQABAACAAIAAgACAAQABAAEAAQABAAE
AAQABAAEAAQABAAEAAQABAAEAAQABAAEAAQABAADAAIAAQAAAAMABAAFAAYABAAEAAQA
BAADAAIAAQAAAAIABAAGAAgABQAEAAMAAgADAAQABQAGAAQABAAEAAQABAAEAAQABAAE
AAQABAAEAAQABAAEAAQABAAEAAQABAACAAIAAgACAAMABAAFAAYABgAGAAYABgAEAAQA
BAAEAAQABAAEAAQAAgACAAIAAgAEAAQABAAEAAQABAAEAAQABgAGAAYABgAEAAQABAAE
AAQABAAEAAQABAAEAAQABAAGAAYABgAGAAYABgAGAAYAAwACAAEAAAADAAQABQAGAAQA
BAAEAAQABAAEAAQABAAGAAYABgAGAAUABAADAAIABAAEAAQABAAEAAQABAAEAAcACAAJ
AAoACwAMAA0ADgAQABAAEAAQABIAEgASABIAEwAUABUAFgAWABYAFgAWABkAGgAbABwA
GwAaABkAGAAYABgAGAAYABcAFgAVABQAFAAUABQAFAARABAADwAOAA0ADAALAAoACQAI
AAcABgADAAIAAQAAAP7//v/+//7//v/+//z//P/7//r/+v/5//j/+P/5//n/+//7//r/
+v/6//r/+f/5//n/+f/5//n/+P/3//b/9f/4//n/+v/7//v/+//7//r/+P/3//f/+P/1
//H/8f/y//L/8v/0//b//f8BAAQABwAJAAcABgADAP3/+f///wMAAgADAAoADwATABkA
GgAcACEAIwAfAB0AGgASAAcAAQD+//b/8P/w//D/6//h/9b/zf/I/8P/vf+z/6j/n/+V
/4z/g/97/3T/Y/9c/2v/av9b/1z/Xf9X/1j/X/9j/2L/aP9z/37/jP+a/6f/tf/G/9X/
3v/j/+b/7P/2/wEAAwAGAAkABQAFAAsACwAMAAwADQANAA0ADQAOAA4AEAAQAA8ADwAQ
ABAAEAASABIAEgASABIAEAARABMAEwATABMAFQATABQAFAAVABYAFAAUABQAFQAWABYA
FgAWABgAGAAZABkAGwAcABwAHQAcABsAGgAZABsAGwAbAB0AHAAcABwAHAAcABwAHgAe
AB0AHQAfAB8AIAAhACEAIQAkACQAIgAiACQAJAAkACUAJQAmACYAJwAlACYAJgAmACcA
JwAmACUAJAAjACIAIQAjACUAJgAoACUAIwAiACEAHwAfAB8AHwAbABoAGQAYABgAFgAV
ABMAEgARAA4ADgANAAoACgAIAAgABAAGAAYABgAFAAYABgAGAAYABAAEAAYABgAGAAgA
BQACAAEAAAD+//7//v/+//////8AAAEAAwADAAMAAwAAAP3//P/8/wAAAQACAAQAAQAA
AAAAAAAAAAAAAAAAAP7//v/+//7//v/9//3//f/7//v//P/8//7//v///////f/9//7/
/v/9//3//v8BAAIAAQAAAAIAAgADAAMABQAGAAoACwANAA4ADwAQABAAEgATABQAFAAV
ABUAFgAXABcAFwAZABkAGQAZABkAGAAbAB0AHwAgAB4AHAAcABwAGwAaABcAFQAVABYA
FQAVABYAFQAUABQAEwARAA4ADAAMAAoACQAJAAcABAADAAIAAgACAAIAAAAAAAAA///+
//3//P/8//z//P/8//3//f/8//z/+//7//v/+//8//z//P/8//n/+f/5//n/+//7//v/
+//5//n/+f/5//v//f///wEA9f/0//7//f/1//D/7//x//f/9v/0//b/+P/2//f/+/8A
AAEABQAJAAgAAQD9//3//f///wIA///+/wkAEQATABgAGAAXABsAJQAlABwAFgATAAkA
/P/0/+z/6P/q/+f/3//W/83/wP+1/7X/uf+m/5n/l/+K/3f/cf9s/2f/YP9X/1b/Vf9S
/0//Uf9W/1v/Vf9U/2D/a/90/4L/lP+l/7P/wP/P/9z/4//o/+7/9P/5//3/AgAJAAsA
CQAJAAsADAAMAA0ADQAOAA8AEQASABMAEgAQAA8AEAAQABAAEgAUABQAFAAUABIAEwAV
ABUAFQAVABcAFQASABIAEwAUABcAGAAZABsAGgAaABoAGgAYABgAGQAZABsAHAAcAB0A
HQAdAB0AHQAbABsAGwAdAB4AHgAeAB4AHgAeACAAIAAhACEAIwAjACQAJQAlACUAJgAm
ACQAJAAoACgAKAApACkAKgAqACsALQAuAC4ALgAtAC0ALAArACoAKQAoACcAKwAtAC4A
MAAtACsAKgApACYAJQAkACMAIQAgAB8AHgAaABgAFwAVABQAEwAQABAAEQAOAA4ADAAL
AAYABwAGAAUAAwADAAIAAgACAAAAAAAAAAAAAAACAAAA/v/+//7/AAAAAAAAAAAAAP//
/////////////////v/7//r/+v/+////AAACAAEAAAAAAAAAAAAAAAAAAAD+//7//v/+
//7//f/9//3//////wAAAAD+//7//////wEAAQACAAIAAQABAAIABQAGAAUABAAGAAkA
CwAMAA8ADQAQABAAEQAQABEAEgASABYAFwAYABgAGQAZABoAGwAZABkAGwAbAB0AHQAd
ABwAGQAZABkAGAAWABQAFAAUABYAFgAUABMAFAAUABIAEQAOAA0ADAAMAAkABwAEAAIA
AwACAAIAAwABAP7//f/8//z//P/6//j/+P/4//j/9v/2//b/9v/4//n/+f/6//n/+f/5
//n/+P/4//j/+P/4//n/+v/7//j/9//2//X/9P/z//L/8f/z//X/9//5//n/+P/0//X/
8//w//P/8//v/+7/8P/y//T/9P/3//3/AAABAAMABQACAPv/+f/9///////8//3/AAAH
AA8AEwASABYAIQAhABsAGQAWABAACwABAPT/6v/m/+b/5P/h/9v/zv/D/7r/t/+x/6f/
nP+R/4f/ev9t/2X/ZP9f/1r/V/9U/0//TP9L/0n/RP9J/13/bP9m/2P/cP+C/5j/p/+1
/8T/1f/e/+P/6P/u//T/+f/9/wIABQAHAAcABwAJAAwADAANAA0ADQANAA4ADgASABIA
EQARABAAEAAQABIAEgASABIAEgASABMAFQAVABMAEwAVABMAEwAUABYAGAAWABYAFgAX
ABoAGgAaABoAFwAWABYAFQAYABoAGwAdAB0AHQAdAB0AHQAdAB0AHwAfAB4AHQAcAB4A
HgAgACAAHwAfACEAIQAiACMAIwAjACYAJgAkACQAKAAoACgAKQApACoAKgArACkAKgAq
ACoAKQApACgAJwAqACsALAAtACwAKwApACgAKQAnACYAJQAhACEAIQAhAB0AHAAbABoA
GAAWABUAEwAQAA8ADAAMAAwACgALAAoACQAEAAUABAAFAAMAAwACAAIAAgAAAAAA///+
//3//v////7///8AAP7//v/+//7/AAD//////////////////////f/9//7/////////
AAD8//r/+f/4//r//P/+/wAA/v/+//7//v/+//3//f/9//3//f/+//7//v/+///////9
//3//v/+//7///8BAAUACAAHAAYACAAKAAsACwANAA0AEAAQABEAEgATABQAFAAWABcA
GAAYABsAGwAcAB0AGwAbAB0AHQAcABsAGgAYABcAFwAXABYAFgAUABQAFAARABAADQAL
AA4AEAAQABEADQALAAkACAAHAAUAAgAAAAAA/v/9//3//P/+//7//P/6//r/+v/6//r/
+v/6//r/+v/6//n/9//2//f/9//3//f/+P/4//j/+P/3//f/9//3//b/9f/0//P/9P/1
//b/9//0//P/8v/x//n//v/2//X/9//y/+3/8f/z//T/8P/y//b/9v/5////AgADAAUA
AwD+//3//f/9///////8////BAAJAAsAEwAcACAAHwAfAB8AHQAeABYAAQD3//b/7P/m
/+j/5v/f/9f/yv/B/77/uf+x/6X/mv+N/4P/dv9j/1f/YP9p/2L/V/9U/1H/UP9N/03/
Uv9Z/1v/Xv9o/3H/gP+O/5z/rf+7/8r/1//e/+P/6P/u//b/AQD//wAABQAHAAcABwAJ
AAoACgALAAsADQANAA4ADgAOAA4ADQANAA4ADgAOABAAEAAQABAAEAARABMAFgAXABUA
EwATAA8ADwAQABIAFAASABIAEgATABYAFgAWABYAFgAWABcAFwAXABgAGAAZABkAGQAZ
ABkAFwAXABcAGQAaABoAGgAaABoAGgAcABwAHAAdACAAIQAhACEAIAAfACIAIgAgACAA
JAAkACQAJQAlACYAJgAnACYAJgAlACQAKAApACkAKQArACsAKwArACkAKQAoACgAJwAl
ACQAIwAjACMAIwAjABwAGgAYABYAFQAUABQAEwAQAA8ADAAMAA0ACgAKAAgACgAGAAgA
CAAGAAMAAgAAAAIAAgAAAAAAAAAAAAAAAgAAAP7//v/+/wAAAAAAAAAAAAD/////////
/////////wEA/////wAA/f/7//n/+P/6//z///8CAAAAAAAAAAAA/v/+//7//v8AAP//
//////3//f/+//7/AAAAAAEAAQD+//3//f/8//7///8BAAUABwAHAAcACgAKAAsACwAN
AA0AEAAQABEAEAARABIAEgASABMAFAAUABYAFwAZABsAGQAZABsAGwAcABsAGgAYABUA
FQAVABQAEQAOAA0ADAAPABIAEwAVABEAEAANAAsACAAHAAYABgAHAAUAAgAAAAAA/v/9
//3//P/8//r/9v/2//f/+P/5//r/+P/4//j/+P/3//f/9v/2//f/9//3//f/9v/2//b/
9v/3//f/9//3//X/9f/1//X/9v/3//j/+f/4//f/9v/1//X/9v/0//P/8f/w/+//6//r
/+7/8P/w//L/9P/3//v//P/1//f/BwAIAP3/+//9//3/+//8////BAAJAA8AFQAYABoA
HwAfABkAFQAWABIABwD9//T/7P/q/+r/5v/d/9P/zP/F/8D/u/+z/6f/mv+R/4X/ev9x
/2n/Zv9j/1z/Wf9W/1P/UP9P/1H/VP9V/1f/XP9g/2v/eP+O/6j/sf+5/8r/2f/i/+f/
6v/w//b/+////wAAAQAFAAcABwAJAAoACgALAAsACQAJAAoACgAMAAwACwALAAwADAAM
AA4ADgAOAA4ADgAOAA8AEQARABEAEQATABEAEAAQABEAEgASABIAEgATABYAFgAWABYA
FgAWABcAFwAXABgAGAAZABkAGQAZABkAFwAXABcAGQAbABwAHQAeABwAHAAeAB4AHwAf
ACEAIQAgACEAIQAhACQAJAAiACIAJgAmACYAJwAnACgAKAApACcAKAAoACgAKgArACsA
KwAqACkAKAAnACkAKQAoACgAJQAjACIAIQAhACEAIQAhABsAGgAZABgAFgAUABMAEQAQ
AA8ADAAMAAsACAAIAAYABAAAAAIAAgACAAEAAgACAAMABAADAAQAAgAAAP7//v8AAP7/
/v/+//7//v/+//7//v/9//3//f/9//3//f/9/////f/9//7//v/9//z//P/9//z//P/8
//z//P/8//z//P/8//z//P/8//v/+//7//3//f/+//7//P/8//3//f/9//3//v/+//v/
+//8////BgAHAAgADAAMAA0ADQAPAA0AEAAQABEAEgATABQAFAAWABcAGAAYABkAGQAa
ABsAGwAbAB0AHQAbABkAFwAUABUAFQAVABQAFAASABIAEgASABIAEAAPAAwADAAKAAkA
CgAJAAgACAAHAAUAAgAAAAAA/v/9//3//P/6//j/+P/4//j/+P/1//T/8//y//f/+f/6
//z//P/7//r/+f/4//j/+P/4//f/9//3//f/9//3//f/9//3//f/9//3//f/9//3//f/
9f/0//b/9f/z//L/8f/v/+//8P/y//T/9v/0//X//f8CAP////8FAAIA/f/7//v//f/9
//7/AQAEAAcACQAPABgAHAAbABkAFQALABAAGgANAPv/9P/s/+b/5v/k/9//1//M/8H/
vP+1/63/of+Y/5P/if96/2//af9k/1//Wv9X/1j/Wf9S/0X/R/9S/1X/Wf9e/2L/bf98
/4z/mv+p/7n/yv/T/9z/5f/s//D/+P/9//v/AAAJAAkABwAJAAsACgAKAAsACwANAA0A
DgAOAA4ADgANAA0ADgAOAA4AEAAOAA4ADgAOAA8AEQAUABUAEwATABUAEwARABAAEAAQ
ABQAFgAYABsAGwAaABkAGAAYABgAGQAZABcAGAAYABkAGQAZABkAGQAbABsAGwAdABwA
HAAcABwAHAAcAB4AHgAfAB8AIQAhACAAIQAhACEAJgAmACQAJAAmACYAJgAnACkAKgAq
ACsAKwAsACwALAArACsAKgApACsAKwArACsAKgApACcAJgAnACUAJAAjACEAIQAhACEA
HQAcABsAGgAVABIAEAANAA4ADwAOABAADQAKAAoACAAIAAQABgAGAAMAAQABAAAAAQAC
AAEAAgABAAAA//8AAAIAAAAAAAAAAAAAAAAAAAAAAP/////////////////////9//3/
/v/+//3//P/8//z//P/9//7//P/8//z//P/8//z//P/8//7//f/9//3//f/9//7//v8A
AAAAAQABAP////8AAAAAAQABAAIABQAIAAcABgAIAAoACwALAA0ADQAQABAAEQASABMA
FAAUABYAFwAYABgAGQAZABoAGwAbABsAHQAdABwAGwAaABgAFwAXABcAFgAWABQAFAAU
ABQAFAASABEAEAAQAA4ADQAKAAkACAAIAAUAAwAAAP7////+//7////6//j/AAD8//j/
+P/4//j/+P/4//j/+P/4//n/+f/4//j/9//3//f/9//4//j/+P/4//f/9//3//f/9//3
//f/9//5//n/+f/5//n/+f/5//n/9//4//j/9//1//T/8f/x//H/8P/w//D/7v/w//n/
///8////BwAJAAQAAwADAPv/7f/x/wQACQAAAAUADQARABYAGAAZABsAHwAfABoAFAAR
AAcA+P/w/+r/5v/m/+P/3f/S/8X/wP+5/7P/rf+k/5f/i/+C/3f/af9g/1//YP9b/1T/
Uf9O/03/S/9M/1H/Vf9Y/17/Zf9y/4D/kP+d/63/wP/P/9b/3f/o//D/8v/5//3/AAAD
AP//+/8LABsAGAAUABEADQAOAA8AEQASABIAEgARABEAEQAQAA8AEAARABIAEwAUABIA
EwAVABUAFQAVABcAFQAWABYAFwAYABYAFgAWABcAGgAaABoAGgAaABoAGwAbABkAGgAa
ABsAHQAdAB0AHQAdAB0AHQAfACAAIAAgACAAIAAgACIAIgAfAB8AIQAhACQAJQAlACUA
KAAoACYAJgAoACgAKAApACsALAAsAC0AKwAsACwALAAvAC8ALgAtAC0ALQAtAC0ALwAv
AC4ALgArACkAKAAnACMAIwAjACMAIAAgACAAIAAdABoAGAAVABcAFwAVABYAEgAOAA0A
CgAJAAQABQAEAAcABwAJAAoACAAIAAYABgAEAAQABAAGAAYABAAEAAQAAgACAAIAAgAE
AAMAAwADAAMAAwADAAMAAwABAAEAAgAEAAMAAgACAAMAAgACAAIAAgACAAIAAgACAAIA
AgACAAIAAQABAAEAAwADAAQABAADAAIAAgABAAMAAwAEAAQAAwADAAQABwALAAsACwAO
AA4ADwAPABEAEQAUABQAFQAWABcAGAAYABgAGQAaABoAGwAbABwAHQAfAB8AIQAhACAA
HwAeABwAGQAZABkAGAAYABYAFgAWABYAFgAUABMAEgASABAADwAMAAsACgAKAAsACQAG
AAQABAACAAEAAQACAAAAAAAAAPz/+P/5//r/+//8//z//P/8//z//f/9//z//P/+////
AAABAP7//P/6//j/+P/5//r/+//5//n/+f/5//n/+f/5//n/+//7//v/+//7//r/+v/3
//f/9P/v/+//9f/6//r/+P/4//r///8DAAYACwALAAcABAADAAMABQAFAAMAAgADAAgA
DQAVAB8AIAAeACEAGwAZACMAIgASAAcAAQD4//D/8P/w/+z/5f/b/9D/yf/E/7//t/+t
/6L/l/+L/4D/df9t/27/b/9o/2P/Yv9d/1j/V/9Z/2D/Y/9h/2b/cP99/47/nv+q/7v/
zf/a/9n/4P/v//b/9v/6////AwAGAAkACwALAAsACwAOAA4ADwAPAA4ADQANAAwAEQAS
ABIAEwATABIAEQASABQAFAAUABQAEgATABUAFQATABMAFQATABMAFAAWABgAGAAYABgA
GQAaABoAGgAaABoAGgAbABsAGwAcABwAHQAdAB0AHQAdAB0AHQAdAB8AHgAeAB4AHgAg
ACAAIgAiAB4AHQAeAB0AIwAnACoALQAsACoAJgAkACgAKAAoACkALQAuAC4ALwAtAC4A
LgAuAC0ALQAsACsALQAtAC0ALQAtAC0ALAAsACsAKQAoACcAJQAlACUAJQAhACAAHwAe
ABoAGAAXABUAFgAVABIAEgARAA4ADgAMAA4ACgAMAAwACgAHAAYABAABAAAA/f/8/wEA
BAAHAAwACgAIAAgACAAFAAQAAwACAAIAAQABAAEAAwADAAMAAwADAAEAAQACAAQAAwAC
AAIAAgACAAMABAACAAIAAgACAAIAAgACAAIAAgABAAEAAQD/////AAAAAAMABAAGAAcA
BgAFAAUABAABAAEAAgAFAAwADQAOABIAEQARABAAEQAUABgAGQAbABoAGQAYABYAGgAb
ABwAHAAfAB8AIAAhACEAIQAjACMAIAAfAB4AHAAZABkAGQAYABoAGAAYABgAGgAaABgA
FwAWABYAFAATABAADwAOAA4ADQALAAgABgAHAAYABgAHAP7/+v/+//r//P/+/wAAAgAA
AAAAAAAAAP/////+//7////////////+//7//v/+//3//f/9//3/+//7//v/+//+////
AAABAAAA///+//3/AQD8//z//f/5//j/9//3//n/+v/2//j//P/8//3/AQAEAAcADQAN
AAYA+//5/wcADQAFAAIABQAKAA8AFQAZABwAHgAhACMAJQAjAB4AGgAPAAUAAgD6//D/
8P/w/+f/3//Y/83/xv/B/7v/tf+q/53/kf+G/3v/df9y/2//Yv9Z/1z/W/9U/1P/Vf9a
/13/Xf9e/2b/cf+A/5D/nP+r/7v/zP/X/9z/3//u/wIAAAD9/wUABgAHABMAEwANAA8A
EgASABMAEwATABMAFAAUABYAFgAVABUAFgAWABYAGAAYABgAGAAYABgAGQAbABsAHQAd
AB8AHQAbABoAGgAaABwAHAAcAB0AHgAeAB4AHgAeAB4AHwAfAB0AHgAeAB8AIQAhACEA
IQAjAA==
         </WaveFormData>
      </LeadData>
      <LeadData>
         <LeadByteCountTotal>10000</LeadByteCountTotal>
         <LeadTimeOffset>0</LeadTimeOffset>
         <LeadSampleCountTotal>5000</LeadSampleCountTotal>
         <LeadAmplitudeUnitsPerBit>4.88</LeadAmplitudeUnitsPerBit>
         <LeadAmplitudeUnits>¦ÌV</LeadAmplitudeUnits>
         <LeadHighLimit>2147483647</LeadHighLimit>
         <LeadLowLimit>268435456</LeadLowLimit>
         <LeadID>V1</LeadID>
         <LeadOffsetFirstSample>0</LeadOffsetFirstSample>
         <FirstSampleBaseline>0</FirstSampleBaseline>
         <LeadSampleSize>2</LeadSampleSize>
         <LeadOff>FALSE</LeadOff>
         <BaselineSway>FALSE</BaselineSway>
         <ExcessiveACNoise>FALSE</ExcessiveACNoise>
         <MuscleNoise>FALSE</MuscleNoise>
         <LeadDataCRC32>3482196225</LeadDataCRC32>
         <WaveFormData>
/P/8//z//P/8//z//P/8//z//P/8//z//P/8//z//P/8//z//P/8//z//P/8//z//P/8
//z//P/8//z//P/8//z//P/8//z/+f/4//f/9v/0//T/9P/0//f/+P/5//r//P/8//z/
/P///wAAAQACAAQABAAEAAQABgAGAAYABgACAAAA/v/8//X/7v/n/+D/3v/c/9r/2P/Z
/9r/2//c/93/3v/f/+D/4f/i/+P/5P/m/+b/5v/m/+n/6v/r/+z/7f/u/+//8P/x//L/
8//0//b/9v/2//b/+P/4//j/+P/4//j/+P/4//j/+f/5//n/9//3//b/9v/2//b/9//3
//f/9v/2//f/9//3//f/9//1//X/9f/1//X/9f/1//X/9f/1//X/9f/3//b/+P/3//j/
+P/6//n/9v/5//j/9P/x//P/9P/z//X/9f/1//n//f///wIABAAEAAgACwALAAgABQAB
AP3//f/8//3/AAAHABMAIQAwAEcAZQCAAJQApgC3AM0A4gDyAP8ACwETARcBHgEoATwB
TgFcAW8BgAGRAZ0BqgG4AcwB4AHzAQ0CLgJDAksCVgJsAoMChQJuAlECLAL9Ab8BcgEm
AegAtgCLAGUAQQAlABQACgABAP3/+v/y/+//7v/q/+j/5f/i/+L/4f/f/9//3v/d/93/
3P/c/9v/2v/a/9n/2P/X/9f/2P/X/9f/1//V/9P/0//T/9T/1P/S/9L/0f/R/9D/z//P
/8//zv/N/8z/zP/L/8r/yf/I/8j/x//G/8b/xf/C/8L/wv/B/7//vv++/7z/u/+4/7f/
t/+1/7T/sf+x/7D/rf+t/6r/qf+n/6b/pP+i/6L/of+h/57/mv+a/5n/mP+X/5b/lf+V
/5X/lf+V/5b/mf+Z/5r/nf+f/6H/pP+m/6n/rP+v/7P/t/+8/8H/xf/J/83/0v/Y/9z/
4f/m/+v/7//z//f/+v///wEAAgAEAAQABQAGAAcABgAGAAYABgAIAAgABwAGAAYABgAF
AAUAAwACAAEAAAACAAIAAQABAP/////////////+//7//v8AAAAAAAAAAP7//v/+//7/
//////////////////////3//v/+//3//f/9//3//f/9//3//f/9//r/+v/6//r/+v/6
//r/+v/8//z//P/+/wEABAAEAAUABQAGAAcACAAHAAYABgAFAAQAAwABAP7/+P/x/+z/
5v/h/9z/2v/Y/9j/2f/b/93/3f/e/+H/4v/k/+T/5v/m/+b/6P/o/+j/6v/r/+v/7f/v
//H/8f/y//P/9P/0//X/9P/1//X/9v/4//j/9//3//j/+P/4//j/+P/4//n/+f/5//n/
+f/4//j/+P/4//n/+f/5//j/+P/5//n/+f/5//n/+f/5//n/+f/5//n/+f/5//n/+f/5
//n/+//6//r//f/+//7//v////7/+//6//j/9//3//r/9//1//n/+//5//n//f8EAAgA
BgAIAA0ADwAOAAsABwADAAEABAAFAAYACwAVACMAMgBFAF8AfACUAKYAtQDJAOAA8gAB
AREBHQEfASIBLAE8AU4BXAFtAX4BjQGbAagBtAHGAdgB7QEFAiICPQJPAlgCZAJ7AokC
gAJlAkQCGQLlAZ4BUgEMAdIAowB3AE8ANQAgABAABwABAPz/+P/1//L/8P/u/+v/6P/k
/+P/4f/h/+L/4f/h/+D/3v/d/9z/3P/d/9z/2//b/9r/2f/Z/9n/1//V/9X/1f/W/9b/
1P/U/9P/0//S/9H/0f/R/9D/z//O/87/zf/M/8n/yP/I/8f/yP/I/8f/xP/C/8L/wf+/
/77/vv+8/7v/uP+3/7f/tf+0/7H/sf+w/63/rf+q/6n/qf+o/6b/pP+g/5//n/+c/5r/
mv+Z/5j/l/+W/5X/lf+V/5X/lf+W/5f/l/+Y/5v/nf+f/6L/pP+n/6r/rf+x/7P/uP+9
/8H/xf/J/87/1P/Y/93/4v/n/+v/7//z//b/+//9//7/AAAEAAUABgAHAAYABgAGAAYA
CAAIAAcABgAGAAYABQAFAAUABAADAAIAAgACAAEAAQD//////////wEAAAAAAAAAAAAA
AAAAAAAAAAAAAAAAAAEAAQABAAEAAQABAAEAAQD//wAAAAD/////////////////////
///8//z//P/8//z//P/8//z/+v/6//r//P///wIAAgADAAUABgAHAAgABwAGAAYABQAH
AAcABgAEAAAA+//4//T/7P/m/+P/4P/g/9//3//f/+D/4P/i/+L/5P/k/+b/5v/m/+j/
6P/o/+j/6f/p/+v/7f/v/+//8P/x//L/8v/z//b/9//3//j/9v/2//f/9//5//f/+P/4
//j/+P/4//j/+f/5//n/+f/5//j/+P/4//j/+f/5//n/+P/4//n/+f/5//n/+f/3//f/
9//3//n/+f/5//n/+f/5//n/+f/5//r/+v/7//z//v/+//3//P/7//j/+P/3//X/9P/1
//X/9//3//n/+f/7//7/AAAEAAYABwAJAAgABwADAAEA//8CAAMAAgAJABMAIQAwAEMA
XwB6AJIApAC3AMsA4ADyAAEBEQEbAR8BIAEsAT4BTAFaAWsBggGRAZsBqAG2AcQB2AHv
AQsCKgJFAlMCWAJoAn8CiQJ8AmMCQAITAt0BlAFGAQABygCbAG8ASQApABYACgABAPv/
9v/0/+//7P/q/+j/5f/i/+D/3//d/93/2v/Z/9n/2P/Y/9f/1v/W/9f/1v/V/9X/0v/R
/9H/0f/R/8//z//P/87/zv/M/8z/y//L/8r/yf/J/8n/yP/H/8j/yP/H/8b/w//C/8L/
wf/A/8D/v/+8/7z/vP+7/7n/uP+4/7b/tf+y/7H/sf+v/67/q/+r/6r/p/+n/6T/o/+h
/6D/nv+c/5j/l/+X/5T/kv+S/5H/kP+P/47/jf+N/4//j/+P/5D/kf+R/5L/lf+X/5n/
nP+e/6P/pv+p/63/rf+0/7v/vv/A/8L/xP/G/8v/0P/V/9r/4P/k/+j/7P/w//L/9P/2
//j/+v/8//7/AAAAAAAAAAD+//7//v/+//7//v/+//7//P/8//z//P/6//r/+v/6//r/
+v/6//r/+v/6//r/+v/8//z//P/8//z//v8AAAIABAAEAAYACAAIAAgACgAMAAwACgAI
AAYABgAEAAQACgAQABQAHAAqADYAQABCAEAARABOAFIAVABYAF4AYgBmAGgAagBwAHoA
ggCMAJgApgC2AMgA1gDcAOYA8AD6AAYBEgESAQgB+ADiAMYAqACQAHgAWAAyAA4A8P/c
/9D/yP/E/8T/wv++/7z/vv++/8D/wv/G/8b/xv/H/8j/yf/K/8v/zP/N/87/zv/O/87/
zv/O/87/zv/O/87/zv/O/87/zv/O/87/zv/Q/9D/0P/Q/9D/0P/Q/9D/0P/Q/9D/0P/S
/9L/0v/S/9L/0v/S/9L/1P/U/9T/1P/U/9T/1P/U/9b/1v/W/9b/1v/W/9b/1v/Y/9j/
2P/Y/9r/2v/a/9r/2//c/93/3v/f/+D/4f/i/+X/5v/n/+j/6//u//H/9P/2//j/+v/8
/wEABAAHAAoADwASABUAGAAcACAAJAAoACsALgAxADQAOQA8AD8AQgBGAEgASgBMAEwA
TABMAEwASwBKAEkASABEAEIAQAA+ADoAOAA2ADQAMQAuACsAKAAjACAAHQAaABcAFAAR
AA4ACgAIAAYABAACAAAA/v/8//n/+P/3//b/9P/0//T/9P/0//T/9P/0//L/8v/y//L/
8v/y//L/8v/y//L/8v/y//L/8v/y//L/9P/0//T/9P/y//L/8v/y//L/8v/y//L/8v/y
//L/8v/0//T/9P/0//L/8v/y//L/8v/y//L/8v/y//L/8v/y//D/8P/w//D/7v/u/+7/
7v/t/+z/6//q/+v/7P/t/+7/7f/s/+v/6v/o/+j/6P/o/+b/5v/m/+b/5v/m/+b/5v/m
/+b/5v/m/+T/5P/k/+T/5P/k/+T/5P/i/+L/4v/i/+L/4v/i/+L/4v/i/+L/4v/i/+L/
4v/i/+L/4v/i/+L/4v/i/+L/4v/i/+L/4v/i/+L/4v/i/+L/4P/g/+D/4P/i/+L/4v/i
/+L/4v/i/+L/4P/g/+D/4P/g/+D/4P/g/+L/4v/i/+L/4v/i/+L/4v/g/+D/4P/g/+L/
4v/i/+L/4v/i/+L/4v/g/+D/4P/g/+H/4v/j/+T/4v/i/+L/4v/j/+T/5f/m/+f/6P/p
/+r/7P/u//D/8v/1//b/9//4//r/+v/6//r/+f/4//f/9v/x/+z/5//i/93/2v/X/9T/
1P/U/9T/1P/W/9b/1v/W/9f/2P/Z/9r/2P/Y/9j/2P/b/9z/3f/e/+D/4P/g/+D/4f/i
/+P/5P/m/+b/5v/m/+b/5v/m/+b/6P/o/+j/6f/o/+f/5v/l/+T/5P/k/+T/5f/l/+X/
5P/k/+X/5f/l/+X/5f/l/+X/4//j/+P/4//l/+X/5f/l/+X/5f/l/+b/6P/n/+j/6v/o
/+n/6P/n/+L/4P/f/9//4P/h/+P/5f/j/+X/5//r/+7/8P/y//T/9f/1//L/6//p/+f/
5//m/+f/6v/z/wMAEQAiADkAVwBwAIIAkAChALUAyADaAOkA9QD3APkAAAEOARwBLAE8
AUsBXAFrAXUBegGGAaABtAHHAeEB/AERAh8CKAI4AlMCXwJUAjsCHgLzAbkBcgEmAeIA
rACBAFkANQAXAAYA+v/t/+f/5P/g/9v/2P/U/9L/z//M/8z/y//J/8n/xv/F/8X/xP/C
/8H/wP/A/7//vv+9/73/vP+7/7v/u/+5/7f/t/+3/7j/uP+2/7b/s/+z/7L/sf+x/7H/
sP+v/67/rv+t/6z/rf+s/6z/q/+q/6r/qf+m/6b/pv+l/6P/ov+i/6D/n/+e/53/nf+b
/5r/l/+X/5b/lf+V/5L/kf+P/47/jP+K/4j/h/+H/4T/gv+C/4H/gP9//37/ff99/33/
ff99/37/ff99/37/gf+F/4f/iv+M/47/kP+S/5X/l/+c/6H/pf+n/6v/sP+2/7j/vf/C
/8f/y//P/9P/1v/b/93/3v/g/+T/5f/m/+f/6P/o/+j/6P/q/+r/6f/o/+r/6v/p/+n/
5//m/+X/5P/k/+T/4//j/+P/4//j/+P/4//i/+L/4v/i/+L/4v/i/+T/5P/k/+T/5f/l
/+X/5f/l/+X/5f/l/+X/5v/m/+X/5f/l/+X/5f/l/+X/5f/l/+T/5P/k/+T/4v/i/+L/
4v/g/+D/4P/i/+H/4v/g/9//4P/g/+D/4P/h/+L/5P/l/+j/6f/p/+j/6P/n/+j/6P/n
/+T/5P/k/9//3f/c/9v/1P/O/8r/xP/D/8L/w//C/8D/wv/C/8L/xP/F/8X/x//H/8n/
yf/K/8v/zP/M/83/0P/R/9H/0v/U/9T/1f/V/9b/1//Y/9n/2v/a/9r/2v/c/9z/3P/c
/9z/3P/c/93/3f/d/9v/2//a/9r/2v/a/9v/2//d/9z/3P/d/93/3f/d/93/2//b/9v/
2//b/9v/2//b/93/3f/d/93/2//a/97/3//e/97/3v/f/+D/3//c/9r/2f/X/9j/2f/Z
/9n/2f/b/93/3//i/+T/5v/o/+v/7f/s/+v/5//j/+H/4v/j/+T/5f/t////DgAfADkA
WABwAIQAlQCpAL4A0ADfAO8A+wD9AAIBDgEcAS4BQAFRAWABcQF/AYwBmgGqAb4B0wHt
AQwCKQI7AkYCTgJhAnMCagJPAjACBwLRAYwBPAH0AL4AjQBhADkAFwAAAPL/6f/h/9z/
2v/V/9L/0P/O/8v/yP/G/8X/w//D/8L/wf/B/8D/vv+9/7z/vP+9/7z/u/+7/7j/t/+3
/7f/uf+3/7f/t/+0/7T/sv+y/7L/s/+z/7P/sf+x/7D/r/+u/67/rf+s/6v/qv+q/6n/
qP+o/6f/pP+k/6T/o/+h/6D/oP+e/53/mv+Z/5n/l/+Y/5X/lf+U/4//j/+M/4v/if+I
/4b/hP+C/4H/gf9+/3z/fP97/3r/ef94/3f/d/93/3f/d/94/3n/ef96/33/f/+B/4T/
hv+J/4z/j/+T/5f/nP+h/6X/qf+t/7L/uP+6/7//xP/J/83/0f/V/9j/3f/f/+D/4v/k
/+X/5v/n/+j/6P/o/+j/6P/o/+f/5v/k/+T/4//j/+P/4v/h/+D/4P/g/9//3//f/9//
3//f/93/3P/c/9z/3P/c/9z/3P/e/97/3v/e/93/3f/d/93/2//b/9v/2//b/9z/3P/b
/9v/2//b/9v/2f/Z/9n/2f/Y/9j/2P/Y/9b/1v/W/9b/1f/U/9P/1P/T/9b/1v/X/9f/
2P/Z/9r/3f/e/+D/4f/h/+H/4P/e/9//3f/d/9z/1//S/9D/zv/I/8X/w//B/77/vv/A
/8D/wP/A/8L/wv/E/8b/xv/G/8b/x//H/8n/yv/L/8r/yv/N/87/zv/P/9D/0f/R/9L/
1P/U/9X/1f/V/9X/1f/V/9T/1P/W/9T/1P/U/9T/1P/V/9X/1f/V/9X/1P/U/9T/1P/V
/9X/1f/U/9T/1f/X/9f/1//X/9X/1f/V/9X/0//T/9P/0//V/9X/1f/V/9f/1v/W/9n/
2P/a/9r/2f/Y/9f/1v/S/9H/0f/S/9P/0//T/9P/1f/X/9v/3P/e/+D/5P/n/+f/5v/h
/93/2//b/97/4f/i/+f/9f8DABIAJwBFAGAAdgCIAJkArQDEANIA4wDxAPkA+wAAAQwB
HgEuAT4BTQFeAW0BeQGCAZABpAG6AdEB7QEMAiMCLwI2AkoCZQJpAlYCOwIaAvEBtwFq
ARwB2gCkAHUASwAjAAUA8v/o/9//1//U/9D/zf/K/8b/xP/B/77/vP+7/7n/uf+4/7f/
t/+2/7b/tf+0/7T/s/+y/7H/sf+w/6//r/+v/6//rf+t/63/rv+u/6z/rP+p/6n/qP+n
/6n/qf+o/6f/pP+k/6P/ov+j/6L/ov+h/57/nv+d/5r/mv+a/5n/l/+U/5T/kv+R/5D/
j/+P/43/iv+H/4f/hv+D/4P/gP9//33/fP96/3j/dv91/3X/cv9w/3D/b/9u/23/bP9r
/2v/a/9r/2v/bP9v/2//cP9z/3P/df94/3r/ff+A/4P/h/+L/5D/lf+Z/5v/n/+k/6r/
sP+1/7r/v//F/8n/zf/Q/9X/1//Y/9r/2v/b/9z/3f/e/97/3v/e/97/3v/d/9z/3P/c
/9v/2//d/9z/2//a/9r/2v/Z/9n/1//X/9f/1//X/9b/1v/W/9j/2P/Y/9j/1v/W/9b/
1v/X/9f/1//X/9n/2f/Z/9n/2f/a/9r/2f/Z/9n/2f/Z/9n/2f/Z/9n/2P/Y/9j/2P/U
/9T/1P/U/9b/1v/W/9j/2f/c/9z/3f/f/+D/4f/i/+L/4v/j/+P/5f/l/+T/4v/g/93/
3P/a/9P/zP/I/8T/wP+//7//v/++/77/wP/A/8H/wv/F/8b/xv/I/8j/yP/H/8f/xv/H
/8r/zf/O/9D/0f/S/9L/0//U/9X/1f/W/9j/2P/Z/9n/1//X/9f/2f/Y/9j/2P/Y/9j/
2P/Z/9n/2f/Z/9n/2P/Y/9r/2v/b/9v/2//a/9r/2//Z/9n/2f/Z/9n/2f/Z/9n/2//b
/9v/2//Z/9n/2f/Z/9v/3v/c/9v/3v/i/+L/3//c/9v/2v/W/9f/2f/Y/9f/1//Z/9n/
2f/d/9//4v/k/+b/6P/r/+v/5v/j/9//3f/h/+L/4f/m//P/AQARACIAOwBZAHIAiACa
AKsAvwDSAOIA8QD9AAEBAwEKARwBMAFAAVABYQFuAXsBiwGaAaQBtgHOAecBAwIeAi8C
OQJEAloCbwJrAlYCOwIWAuUBowFWAQ4B1ACkAHcATQApABEAAgD2/+v/5f/i/97/3f/a
/9j/1v/T/9D/zv/N/8v/y//K/8n/yf/I/8j/x//G/8b/xf/E/8P/w//E/8P/w//D/8L/
v/++/73/vv++/7z/vP+9/73/vP+7/7v/u/+6/7n/uP+4/7f/tv+1/7T/tP+z/7L/sv+x
/67/rP+s/6v/qf+q/6r/qP+n/6b/pf+l/6P/ov+f/5//nv+b/5v/mP+X/5X/lP+S/5D/
jv+N/43/iv+K/4r/if+I/4b/hP+C/4H/gv+D/4T/hv+F/4X/hv+J/43/j/+S/5T/lf+Y
/5v/n/+j/6j/rf+x/7P/t/+8/8L/xv/L/9D/1f/b/9//4//m/+v/7f/u//D/8v/z//T/
9f/0//T/9P/0//b/9v/1//T/9v/2//X/9f/z//L/8f/w//D/8P/v/+//8f/x//H/8f/x
//D/8P/w/+7/7v/u/+7/7v/u/+7/7v/x//H/8f/x//H/8f/x//H/7//w//D/7//v/+//
7//v/+3/7f/t/+3/7P/s/+z/7P/q/+r/6v/q/+r/6v/q/+z/6//u/+7/7//y//T/9v/4
//j/+P/5//n/+//7//r/+P/3//P/8f/u/+b/3v/Z/9T/0P/P/8//z//Q/9D/0v/S/9T/
1P/W/9b/1P/W/9b/1v/X/9n/2v/d/93/3//f/+D/4//k/+T/5f/m/+f/5//o/+j/6P/p
/+n/5//n/+f/5//o/+j/6P/o/+j/6P/p/+n/6f/p/+n/6P/o/+j/6P/p/+n/6f/o/+j/
6f/n/+f/5//n/+n/6f/p/+n/5//n/+f/5//n/+f/5//n/+f/6v/s/+v/7P/u/+z/6//q
/+f/5v/k/+P/4//k/+P/4//h/+P/6f/v/+//8P/0//b/+P/5//f/9P/x/+3/6//r/+r/
7f/w//v/CQAZACwARwBlAHoAjgCeAK8AwwDWAOYA8wD9AAEBAwEOASABMAFAAVABYQFy
AYEBiwGWAaYBugHQAekBBQIeAjECOwJEAlwCbwJpAlACMwISAuEBmwFMAQQByACWAG0A
RQAjAAkA+v/w/+n/4//g/9z/2f/W/9T/0v/P/8z/yv/J/8f/x//G/8X/xf/E/8L/wf/A
/8D/wf/A/7//v/++/73/vf+9/73/u/+7/7v/uv+6/7j/uP+1/7X/tP+z/7P/s/+y/7H/
sP+w/6//rv+t/6z/rP+r/6r/qv+p/6b/pf+k/6L/n/+g/6D/nv+d/5r/mf+Z/5f/lv+T
/5P/kv+N/43/iv+J/4n/iP+G/4T/gP9//3//fP96/3r/ef94/3n/eP93/3f/df91/3X/
dv95/3n/ev99/4H/g/+G/4j/i/+O/5H/lf+Z/57/o/+n/6v/r/+0/7r/vv/D/8j/zf/R
/9X/2f/c/+H/4//k/+b/6P/p/+r/6//q/+r/6v/q/+z/7P/r/+r/6f/o/+b/5f/l/+T/
4//i/+L/4v/h/+H/4f/h/+H/4f/h/+D/4P/g/+L/4v/i/+L/4P/g/+D/4P/h/+H/4f/h
/+H/4f/h/+H/4f/i/+L/4f/h/+H/4f/h/9//3//f/9//3v/e/97/3v/c/9z/3P/c/9z/
3P/c/97/4f/k/+T/5f/n/+j/6f/q/+j/6P/p/+n/5//n/+b/5P/f/9n/1f/Q/8j/wv+/
/7z/vP+7/7v/u/+7/7z/v//A/8L/wv/E/8T/xP/G/8b/xv/I/8n/yf/L/83/z//P/9D/
0f/S/9L/0//S/9P/0//U/9T/1P/V/9X/1//X/9b/1v/W/9b/1v/V/9X/1P/T/9b/1//X
/9j/2P/Y/9n/2f/X/9b/1v/X/9f/1//X/9f/2P/Z/9r/2//d/9//4f/j/+X/5f/l/+X/
5//o/+j/5//q/+z/7P/r/+r/6f/m/+T/4f/j/+T/4//l/+X/5//p/+v/6//u//L/8v/2
//n/+f/2//P/8f/v/+//8v/x//L/+f8FABUAKgA/AFkAdACKAJwArQDDANYA5gD3AAcB
DQEPARQBIgE0AUIBUgFjAXQBgwGRAZwBqgG+AdQB7QEJAiICNwJHAlACYgJ1AnUCYAJB
AhwC7QGrAV4BEgHUAKIAdQBNACkADwD+//T/7f/r/+b/4P/d/9r/2P/W/9P/0P/Q/8//
zf/N/8r/yf/J/8j/yP/H/8b/xv/F/8T/w//D/8L/wf/B/8H/wf+//7//v/+8/7z/uv+6
/7r/u/+7/7v/uf+5/7j/t/+2/7b/tf+0/7P/sv+y/7H/sP+w/6//rP+s/6z/q/+p/6b/
pv+k/6P/ov+h/6H/n/+e/5v/m/+a/5X/lf+S/5H/j/+O/4z/iv+I/4f/h/+E/4D/gP9/
/37/f/9+/33/ff97/3v/e/98/3//f/+A/4P/hf+H/4r/jP+R/5T/l/+b/53/ov+n/6v/
sf+1/7r/wP/C/8f/zP/R/9f/2//f/+L/5//p/+r/7P/s/+3/7v/v//D/8P/w//D/7v/u
/+3/7P/s/+z/6//r/+3/7P/r/+r/6P/o/+f/5//n/+f/5//n/+f/5v/m/+b/6P/o/+j/
6P/o/+j/6P/o/+n/6f/p/+n/5//n/+f/5//l/+b/5v/l/+f/5//n/+f/5f/l/+X/5f/k
/+T/5P/k/+D/4P/g/+D/4P/g/+D/4v/h/+T/5P/l/+n/6v/r/+z/7P/s/+3/7f/t/+3/
7P/q/+r/5//m/+T/3f/W/9L/zv/K/8n/yf/J/8j/yP/K/8r/y//M/8//0P/O/9D/0P/Q
/9D/0f/R/9P/1f/X/9f/2P/Z/9r/2v/b/9r/2//b/9z/3v/e/9//3//f/9//4f/h/+D/
4P/g/+D/4P/e/9//3//f/+H/4f/g/+D/4P/g/+H/4f/h/+D/4P/h/+H/4f/h/+H/4f/h
/+H/4f/f/9//3//f/9//3//f/9//4f/g/+L/4f/i/+L/5P/l/+T/4f/g/97/2f/Z/9z/
3f/b/93/3f/d/9//5f/o/+j/5v/o//H/9f/y/+//7f/p/+f/6v/r/+z/7//5/wcAFgAn
AEEAXgB4AI4AoQCzAMgA2gDpAPkABwELAQwBFAEkATYBRgFVAWYBdwGDAZABngGuAcIB
2QH1ARICLwJBAkoCVAJpAnkCdAJdAjwCFwLlAaABUAEGAcwAmwBtAEUAIQAKAPz/8f/p
/+L/3v/d/9z/2P/W/9P/0P/Q/8//zf/N/8r/yf/J/8j/yP/H/8b/xv/F/8T/w//D/8T/
w//D/8P/w//B/8H/wf++/77/vP+8/73/vf+8/7v/u/+7/7r/uf+4/7j/t/+2/7X/tP+0
/7P/sP+w/6//rP+u/67/rf+r/6j/qP+m/6X/pP+j/6P/of+g/53/nf+c/5n/mf+W/5X/
k/+S/5D/jv+M/4v/i/+I/4b/hv+F/4T/g/+C/4H/gf9//3//f/+A/4H/gf+C/4X/h/+J
/4z/jv+P/5L/lf+Z/5v/oP+l/6n/rf+x/7b/vP/A/8X/yv/P/9P/1//b/97/5P/n/+n/
7P/s/+3/7v/v//H/8v/z//T/9P/0//P/8v/y//L/8f/x//P/8v/x//D/7v/u/+3/7f/t
/+3/7f/t/+//7v/u/+7/7v/u/+7/7v/u/+7/7v/u/+3/7f/t/+3/7//v/+//7//t/+7/
7v/t/+3/7f/t/+3/7f/t/+3/7f/o/+j/6P/o/+b/5v/m/+b/6P/o/+j/6v/t//D/8P/x
//P/9P/1//b/+P/4//n/+f/5//n/+P/2//T/8f/w/+7/5f/e/9r/1v/T/9H/0P/P/8//
0P/T/9T/1v/W/9j/2P/Y/9r/2v/a/9r/2//b/93/3//h/+H/4v/j/+T/5P/l/+b/5//n
/+j/6v/q/+v/6//p/+n/6f/p/+r/6P/o/+j/6P/o/+r/6//r/+v/6//r/+r/6v/s/+z/
7f/t/+z/6v/p/+n/6f/p/+n/6f/p/+n/6f/p/+v/6//r/+v/6f/p/+n/6f/n/+r/7P/x
//L/8v/w//H/8P/p/+b/6P/n/+f/6P/r/+n/5//n/+n/7//x//L/9P/2//r//f/7//T/
8f/v/+//7f/s/+3/8v///xMAIwA2AFMAcQCEAJQApAC3AMsA3ADqAP0ABwEJAQsBFgEm
ATgBSAFYAWsBfAGJAZMBnAGsAcAB1gHvAQsCIgIxAjkCRgJiAnECZwJOAjECCALRAY0B
RAEAAcgAmgBxAEsAKwAVAAQA/P/1/+//7P/q/+X/4v/g/97/2//Y/9j/1//V/9X/1v/V
/9X/1P/S/9H/0P/Q/8//zv/N/83/zv/N/83/zf/N/8v/y//L/8r/yv/I/8j/xf/F/8T/
w//D/8P/wv/B/8D/wP+//77/u/+6/7r/uf+4/7j/t/+0/7T/tP+z/7H/rv+u/6z/q/+q
/6n/qf+n/6T/of+h/6D/nv+f/53/nf+a/5j/lf+S/5D/j/+P/4z/iv+K/4n/iP+H/4b/
hf+F/4X/hf+F/4b/h/+H/4j/i/+L/43/kP+S/5X/mP+b/5//of+m/6v/r/+z/7f/vP/C
/8b/y//Q/9X/1//b/9//4v/n/+n/6v/s/+7/7//w//H/8P/w//D/8P/u/+7/7f/s/+3/
7v/u/+//7f/s/+v/6v/q/+r/6f/p/+n/6f/p/+n/6f/o/+j/6P/o/+j/6P/o/+b/5v/m
/+b/5//n/+f/5//n/+f/5//n/+X/5v/m/+X/5//n/+f/5//m/+X/5P/j/+L/4v/i/+L/
4P/g/+D/4P/e/97/3v/g/+L/5v/n/+n/6//s/+3/7v/w//D/8f/x/+//7//u/+z/6f/l
/+P/4P/W/87/yf/E/8T/w//D/8P/xP/E/8b/xv/H/8j/y//M/8z/zv/O/87/zv/P/8//
0f/T/9X/1f/W/9f/2P/Y/9n/2v/b/9v/3P/c/9z/3f/d/93/3//f/9z/3P/c/9z/3P/c
/93/3f/d/9//3//e/97/3P/c/93/3f/d/9z/3P/d/93/3f/d/93/2//b/9v/2//d/93/
3f/d/9v/2//b/9v/3f/e/97/3//e/+D/4v/f/97/3f/c/9j/1f/X/9j/1//Z/9n/2f/Z
/9v/3f/c/+T/6v/o/+n/6//q/+X/4//f/9//3v/f/+L/5//1/wMAEgAnAEMAYAB2AIoA
mQCtAMIA0gDjAPEA/QD9AAABCgEcAS4BPgFNAWABcQF/AYoBlAGkAbwB1QHvAQwCJQIz
AjoCSgJhAmsCWgI9AhoC7wG1AWwBHAHYAKIAcwBLACkACQD2/+r/3//Z/9j/1P/P/8z/
yv/I/8X/wv/A/7//vf+9/7r/uf+5/7j/uP+3/7b/tv+1/7T/s/+z/7T/s/+z/7P/sf+v
/6//r/+w/7D/rv+u/63/rf+s/6v/qf+p/6j/p/+m/6b/pf+k/6P/ov+i/6H/oP+g/5//
nP+a/w==
         </WaveFormData>
      </LeadData>
      <LeadData>
         <LeadByteCountTotal>10000</LeadByteCountTotal>
         <LeadTimeOffset>0</LeadTimeOffset>
         <LeadSampleCountTotal>5000</LeadSampleCountTotal>
         <LeadAmplitudeUnitsPerBit>4.88</LeadAmplitudeUnitsPerBit>
         <LeadAmplitudeUnits>¦ÌV</LeadAmplitudeUnits>
         <LeadHighLimit>2147483647</LeadHighLimit>
         <LeadLowLimit>268435456</LeadLowLimit>
         <LeadID>V2</LeadID>
         <LeadOffsetFirstSample>0</LeadOffsetFirstSample>
         <FirstSampleBaseline>0</FirstSampleBaseline>
         <LeadSampleSize>2</LeadSampleSize>
         <LeadOff>FALSE</LeadOff>
         <BaselineSway>FALSE</BaselineSway>
         <ExcessiveACNoise>FALSE</ExcessiveACNoise>
         <MuscleNoise>FALSE</MuscleNoise>
         <LeadDataCRC32>3719956184</LeadDataCRC32>
         <WaveFormData>
AAAAAAAAAAD+//7//v/+//z//P/8//z/+v/6//r/+v/4//j/+P/4//j/+P/4//j/9v/2
//b/9v/0//T/9P/0//L/8v/y//L/8P/w//D/8P/u/+7/7v/u//H/8v/z//T/9P/0//T/
9P/2//j/+v/8////AAABAAIABQAGAAcACAAJAAoACwAMAAwADAAMAAwACwAKAAkACAAI
AAgACAAIAAgACAAIAAgABgAGAAYABgAEAAQABAAEAAYABgAGAAYABgAGAAYABgAIAAgA
CAAIAAcABgAFAAQAAwACAAEAAAD///7//f/8//7//v/9//z//P/8//3//f/6//r/+v/6
//r/+v/7//v/+f/5//r/+v/7//r/+v/6//r/+//7//v/+f/5//n/+f/5//n/+v/5//f/
9v/3//T/7v/u/+//7f/r/+3/8f/3//7/AwAFAAkABgACAAIAAwADAAcADQAWABwAIwAm
ACkAMgA8AEUATABUAGYAfQCVAK0AxwDWAOIA9AAJASYBNQEoARcBCgEAAeUAwACiAJEA
hwCAAHUAXQA+ABoA9f/M/6z/m/+O/4L/gP9+/37/gv+S/6r/vf/J/9H/2v/i/+T/5P/k
/+T/5P/k/+P/4f/i/+T/6f/r/+7/7//r/+v/7f/r/+v/6//s/+z/6//r/+v/7f/t/+z/
7P/u/+7/7v/u/+z/7P/s/+z/7P/s/+z/7P/q/+r/6v/q/+r/6//r/+z/6//r/+v/6//q
/+n/6f/p/+v/6//q/+r/6P/o/+j/6P/p/+n/6P/o/+f/5//m/+b/5f/k/+P/4//k/+P/
4//k/+L/4f/h/+H/4//j/+H/4f/h/+H/4f/i/+T/5P/l/+X/5v/n/+f/6f/q/+v/7v/w
//P/9f/3//n//v8BAAMABgAKAA0AEAATABcAGgAdAB8AIgAnACwALwAxADQANwA6ADwA
PQA/AEAAPwBAAEAAPwA+ADwAOwA6ADgANAAxADAALAAoACUAIgAgAB0AGwAZABcAFQAT
ABIADgANAAsACgALAAoACQAJAAYABQAFAAUABAAEAAQAAwADAAMAAgACAAIAAQAAAAAA
AgABAAEAAQD+//7//v/8//z//P/8//r//P/8//z/+//5//n/+f/5//f/9//3//f/+f/5
//n/+f/7//v/+//8////AQACAAQABQAGAAkACQALAAwADQAPABAAEAASABMAEwATABMA
EwASABEADwANAAsACgAKAAoACgAJAAkABwAJAAgABwAGAAYABgAFAAUABAAEAAQABAAE
AAQABAAEAAQABAAEAAQAAgACAAEAAQABAAEA/v////7//v/+//7//v/+//7//f/8//z/
/P/9//3//P/8//z//P/8//z//f/9//v/+//8//z//f/8//z//P/8//3//f/9//3//f/9
//3////9//z/+//7//j/9//2//T/8v/v/+3/7f/t//P/9f/6/wMABwAFAAIAAAACAAUA
AwAFAA0AFAAcACMAKAArADIAPgBLAFAAVABiAHUAjQCjAL0A0gDeAOoA+QASASsBLAEX
AQgB/ADlAMAAoACJAHcAagBhAE8AMAAQAO3/yP+k/43/fv90/3D/cv92/3r/hv+c/6//
v//J/9L/2P/c/97/4P/g/+D/4P/d/93/4v/k/+X/5//q/+3/7f/t/+//7//v/+//8P/v
/+3/7P/r/+z/7f/t/+7/7P/s/+z/7P/u/+7/7v/u/+7/7v/u/+7/7P/s/+z/7P/t/+3/
7P/s/+3/7f/t/+3/7P/r/+v/6//r/+v/6v/q/+j/6P/o/+j/5//n/+b/5v/l/+X/5P/k
/+P/4v/h/+H/4v/h/+H/4v/g/9//3//f/+H/4f/f/9//3f/d/93/3v/e/97/3//f/+D/
4f/h/+P/5v/n/+r/7P/t/+//8f/z//b/+f/7//7/AgAFAAgACwAPABIAFQAXABgAHQAi
ACUAJwAqAC0AMAA0ADUANwA4ADkAOgA6ADkAOAA2ADUANAAyAC4AKwAqACYAIgAfABwA
HAAZABcAFQATABEADwAOAAoACQAHAAYABQAEAAMAAwACAAEAAQABAAAAAAAAAP//AQAB
AAAAAAAAAP///v/+//7//f/9//3//P/8//z/+v/6//r/+v/4//j/+P/4//f/9//3//f/
9//z//P/8//z//P/8//z//P/8//z//P/9P/3//n/+v/8//3//v8BAAEAAQACAAMABQAH
AAgACwANAA0ADQANAA0ACwALAAoACQAHAAYABgAGAAYABQAFAAMAAwACAAEAAAD+//7/
/f/9//z//P/8//z//P/8//z//P/8//z//P/8//7//v/9//3/+//5//j/9//2//X/9P/y
//L/8v/y//L/8v/x//D/8P/w//H/8f/w//D/8P/w//D/8P/x//H/8f/x//L/8v/x//D/
8P/w//L/8//z//P/8//z//P/8//z//P/8v/x//H/7v/t/+z/6v/m/+P/5f/j/+H/4//r
//L/+f/7//3//P/4//T/9f/5//v/AQAKABIAGQAeACMAKAA0AD8ARgBOAFoAbwCDAJsA
twDMANgA5gD3ABABJwEkAREBAAH0ANsAtgCUAH0AaQBaAFMARwAmAAAA3f+4/5T/f/90
/2r/aP9s/3D/dP+C/5j/q/+5/8P/yv/Q/9T/2P/Y/9b/2P/Y/9f/1f/Y/9r/3f/f/+L/
4//j/+P/4//j/+P/4//k/+b/5f/l/+X/5f/l/+T/5P/i/+L/4v/i/+L/4v/i/+L/4v/i
/+L/4v/i/+L/4v/i/+H/4f/g/+D/4f/h/+H/4f/g/9//3//f/+H/4f/g/+D/4P/g/+D/
4P/d/93/3P/c/9v/2//a/9r/2//a/9n/2f/Y/9f/1//Y/9b/1f/V/9X/1f/V/9P/0//T
/9P/0//U/9T/1P/V/9X/2P/Z/9n/2//c/93/4P/i/+X/5//p/+v/7v/x//P/9v/4//v/
/v8BAAUACAALAA0ADgAVABwAHgAfACAAIQAiACQAJgAoACoALAAsACwALAApACgAJwAm
ACQAIgAgAB4AGwAYABUAEgAOAAwACgAIAAYABAACAAAA/f/8//v/+v/5//j/9//2//X/
9P/z//L/8v/y//L/9P/y//L/8v/0//b/+v/8//7//v/6//j/+P/4//j/+v/+/wAA+v/2
//L/8P/w//T//v8IABQALABMAGQAbgBuAG4AeACEAI4AlgCeAKIAoACaAJwAogCaAIIA
aABQADoAHgD8/97/uv+M/2j/UP8u/wj/5v7O/sL+xP7O/tj+4P7o/ur+6v7q/uj+5P7q
/vj+Dv8o/0j/Zv9+/5b/qv+6/8j/1P/e/+T/6v/r/+z/7f/u//D/8P/w//D/8v/y//L/
8v/0//T/9P/0//b/9v/2//b/+P/4//j/+P/5//r/+//8//3//v///wAAAgACAAIAAgAD
AAQABQAGAAgACAAIAAgACwAMAA0ADgAPABAAEQASABQAFgAYABoAHAAeACAAIgAmACgA
KgAsAC8AMgA1ADgAPQBAAEMARgBKAE4AUgBWAFwAYABkAGgAbgB0AHoAgACFAIoAjwCU
AJoAngCiAKYArACwALQAuAC8AL4AwADCAMYAyADKAMwAzADMAMwAzADKAMgAxgDEAMAA
vAC4ALQArQCoAKMAngCYAJIAjACGAH4AeAByAGwAZwBiAF0AWABSAE4ASgBGAEIAPgA6
ADYAMQAuACsAKAAmACQAIgAgAB4AHAAaABgAGAAYABgAGAAWABYAFgAWABYAFgAWABYA
GAAYABgAGAAaABoAGgAaABoAGgAaABoAHAAcABwAHAAcABwAHAAcAB4AHgAeAB4AHgAe
AB4AHgAeAB4AHgAeAB4AHgAeAB4AHgAeAB4AHgAcABwAHAAcABwAHAAcABwAGgAaABoA
GgAYABgAGAAYABoAGgAaABoAGAAYABgAGAAYABgAGAAYABYAFgAWABYAFgAWABYAFgAW
ABYAFgAWABQAFAAUABQAEgASABIAEgASABIAEgASABIAEgASABIAEAAQABAAEAASABIA
EgASABAAEAAQABAAEAAQABAAEAAOAA4ADgAOAA4ADgAOAA4ADgAOAA4ADgAOAA4ADgAO
AA4ADgAOAA4ADgAOAA4ADgAOAA4ADgAOAA4ADgAOAA4ADAAMAAwADAAMAAwADAAMAAwA
DAAMAAwADAAMAAwADAAMAAwADAAMAAwADAAMAAwADAAMAAwADAAOAA4ADgAOAA8AEAAR
ABIAEwAUABUAFgAZABoAGwAcAB0AHgAfACAAIQAiACMAJAAiACIAIgAiAB8AHgAdABwA
GgAYABYAFAAUABQAFAAUABEAEAAPAA4ADAAMAAwADAAKAAoACgAKAAoACgAKAAoACgAK
AAoACgAIAAgACAAIAAcABgAFAAQABAAEAAQABAABAAAAAAAAAAEAAQAAAAAAAAAAAAAA
AAABAAEAAQABAAIAAgABAAAA/v/+//7//////////////////////////v/9//3//P/7
//j/+P/0//H/8f/x//P/9//9/wQABwALAAsACAAEAAYABwAJAAsAEQAaACAAJQAqAC0A
NgBAAEcATABYAGoAgQCXAK8AxwDYAOoA+gATAS4BOQEuASEBFgEGAesAyACqAJUAiwCI
AH8AZwBIACYA+//S/7L/mf+K/4T/gv9+/4D/hv+S/6b/uf/F/83/1v/e/+D/3v/e/9z/
3P/c/9n/1//a/97/3//h/+L/5f/n/+X/5//l/+X/5f/m/+b/5f/l/+X/5//n/+b/5v/m
/+b/5v/m/+T/5P/k/+T/5P/k/+T/5P/j/+L/4f/g/9//3//e/97/3f/d/93/3f/e/93/
3f/d/9v/2//a/9r/2v/a/9r/2v/Z/9n/2P/Y/9f/1//W/9b/1//W/9X/1f/U/9P/0//U
/9T/0//T/9P/1f/V/9P/0//T/9P/0//U/9L/0v/T/9P/1P/V/9X/1//W/9f/2v/c/97/
3//g/+H/4//l/+b/6P/s/+//8v/1//f/+v/9////AAAFAAoADQANABAAEwAWABoAGwAd
AB4AIAAiACMAIwAjACIAIgAiACEAHgAcABwAGwAYABYAFAAUABEADwANAA0ACwAJAAgA
BAADAAEAAAD///7//f/9//7//f/9//3//P/8//z/+//5//n/+P/4//r/+f/4//j/+P/3
//f/9//4//j/+P/2//b/9v/2//T/9P/0//T/8//x//H/8f/x/+//7//v/+//7f/t/+3/
7f/r/+v/6//s/+r/6//r/+z/7P/s/+7/7f/v//D/8f/z//T/9P/2//f/+//7//v/+//8
//3//f/9//3//v8AAAIAAAD//////f/9//z/+//6//z//P/7//v/+P/4//j/+P/2//b/
9v/2//b/9v/2//b/9v/2//X/9f/2//X/9f/1//X/9f/2//f/9P/0//T/9P/0//L/8P/w
//D/8P/w//D/7//u/+z/7P/t/+3/7P/s/+z/7P/s/+z/7f/t/+3/7f/u/+7/7f/s/+z/
7P/q/+v/6//r/+3/7f/t/+3/6//r/+z/7f/p/+j/5f/k/+T/5P/h/9//3f/b/93/4//q
//H/9f/3//j/9P/w/+//8//1//n/AAAIAA8AFgAbACAALAA3AEAARABOAGEAeQCRAKsA
xgDUAOAA8QAIASEBKAEVAQQB+ADjAMIAoACDAHEAaABfAE0AMAAOAOv/xv+g/4f/eP9s
/2r/av9w/3T/fP+O/6X/s/+7/8T/zP/U/9T/1P/U/9T/1P/R/9H/0v/U/9f/2f/c/93/
3//f/9//3f/d/93/3v/e/93/3f/d/93/3f/c/9z/3v/e/97/3v/e/97/3v/e/9z/3P/c
/9z/3v/e/97/3v/b/9v/2v/a/93/3f/d/93/2v/Z/9n/2f/Z/9n/2P/Y/9j/2P/Y/9j/
1//X/9b/1v/V/9X/1P/U/9X/1P/T/9P/0v/R/9H/0v/S/9H/0f/R/9H/0f/P/8//zf/N
/83/zv/O/87/z//P/9D/0f/R/9P/1P/V/9j/2v/b/93/3//h/+T/5//p/+z/8v/1//j/
+////wIABQAHAAoADwAUABcAGwAeACEAJAAmACcAKQAqACsALAAsACsAKgAoACcAJgAk
ACAAHQAcABgAFAARAA4ADAAJAAcABQACAP///P/6//j/9//1//T/8//y//H/8f/u/+3/
7f/t/+z/7P/s/+v/6f/p/+j/6P/q/+n/6P/o/+b/5f/l/+X/5P/k/+T/4v/k/+T/5P/i
/+L/4v/i/+H/4f/h/+H/4f/f/9//3//f/9//3//f/9//3//f/9//4P/f/+H/4v/k/+X/
5v/p/+n/7P/u//D/8//0//T/9v/3//v/+//7//v//P/9//3//f/7//r/+v/6//j/9//3
//X/9f/0//P/8v/y//L/8f/x/+7/7v/u/+7/7P/s/+z/7P/q/+r/6v/q/+r/6v/p/+n/
6v/p/+n/6f/m/+X/5f/l/+T/4v/i/+L/4v/i/+L/4P/g/9//3v/g/+D/4f/h/+D/4P/g
/+D/4P/g/+H/4f/h/+H/4v/i/+H/4P/g/+D/3v/f/9//3//h/+H/4f/h/+H/4f/g/9//
3//e/93/2v/Y/9b/0//R/8//0f/T/9n/4v/n/+n/6f/m/+T/4v/j/+f/6f/v//r/AgAH
AAwAEQAYACYAMwA6AEAATgBjAHkAkwCtAMAAzADYAOsABgEZARIB+wDqAN4AwwCcAHwA
ZwBVAEoAQQApAAYA5P+//5j/ev9n/1z/WP9Y/1r/Xv9m/3j/kP+f/6f/r/+4/8L/xv/I
/8j/yP/G/8j/yf/H/8b/yv/N/9H/0v/T/9X/1f/V/9X/1f/V/9b/1P/T/9P/0//V/9X/
1P/U/9T/1P/U/9T/1P/U/9T/1P/S/9L/0v/S/9L/0v/S/9L/0//T/9L/0v/R/9H/0f/R
/9L/0f/R/9H/z//P/87/zv/Q/9D/0P/Q/83/zf/M/8z/y//L/8r/yv/L/8r/yf/J/8j/
x//H/8j/xv/F/8X/xf/F/8X/w//D/8X/xf/F/8b/xP/E/8X/xf/I/8n/yf/L/8r/y//O
/9D/0//V/9f/2f/e/+H/4//m/+j/6//u//H/9//6//3///8AAAUACgANAA0AEAATABYA
GgAbAB0AHgAfACAAIAAfACAAHgAdABwAGAAUABEAEAAQAAwACQAGAAQAAQD///3/+//5
//f/9v/0//P/8f/w/+//7v/t/+3/7P/r/+v/6//q/+r/6v/p/+n/6f/o/+j/6P/n/+b/
5v/o/+f/5//n/+j/6P/o/+b/5v/m/+b/5P/m/+b/5v/l/+X/5f/l/+X/5f/l/+X/5f/k
/+P/4v/h/+L/4//k/+b/5//p/+r/7P/v//D/8//z//f/+P/5//v/+v/6//z//f8BAAEA
AQABAAEAAQAAAP/////+//7//v/+//3//f/7//3//P/7//r/+P/4//f/9//0//T/9P/0
//f/+P/5//r/+P/4//j/+P/4//j/9//3//n/9//2//X/8v/z//X/9f/0//T/9P/0//T/
9P/0//P/8v/0//T/9f/1//T/9P/0//T/9P/0//X/9f/1//X/9v/2//X/9P/0//T/9v/3
//f/9//1//X/9f/1//n/+//2//P/9f/0//P/8P/w/+7/6//n/+n/7f/x//n/AAABAAMA
AwAAAPz//v8BAAEABQANABYAHAAhACYAKwA6AEYATQBUAGIAeACRAKcAvQDXAOwA/AAO
AScBQgFHATQBIwEYAQQB4wC8AKIAkQCFAH4AbwBTADIAFADv/8T/pP+V/47/iv+G/4b/
jP+U/6b/uv/J/9H/2//i/+j/6P/m/+b/5v/m/+b/4//h/+T/6P/r/+3/7v/v/+//7//v
/+3/7f/t/+7/7P/r/+v/6//t/+3/7P/s/+r/6v/q/+r/7P/s/+z/7P/u/+7/7v/u/+3/
7P/r/+r/6//r/+r/6v/p/+n/6f/p/+j/5//n/+f/5//n/+b/5v/k/+T/5P/k/+P/4//i
/+L/3//f/97/3v/f/97/3f/d/9z/2//b/9z/2v/Z/9n/2f/b/9v/2f/Z/9n/2f/Z/9r/
2v/a/9v/2//a/9v/2//d/97/3//i/+T/6P/r/+7/8f/0//f/+f/8/wAAAwAGAAkADQAQ
ABMAFQAaAB8AJAAnACkALAAvADIANgA3ADkAOgA9AD4APgA9AD4APAA7ADoAOAA0ADEA
MAAuACoAJwAkACIAHwAdABsAGwAZABcAFgASABEADwAOAA8ADgANAA0ADQANAA4ADwAO
AA4ADgANAA8ADwAOAA4ADAALAAoACgALAAsADAANAAoACgAKAAgACAAIAAgABgAGAAYA
BgAFAAMAAwADAAMAAwADAAMAAwABAAEAAQABAAMAAwADAAQAAwAFAAYACAANAA4AEQAR
ABEAEgATABUAGAAYABoAGwAdAB0AHQAdABsAGwAaABkAFwAWABYAFgAWABUAFQATABUA
FAATABIAEQAQAA4ADQANAA4ADwAQAA4ADgAOAA4ADAAMAAwADAAOAA4ADQANAA0ACwAK
AAkACAAHAAUABQAEAAQABAAEAAQABAAEAAMAAgACAAIAAwADAAIAAgACAAIAAgACAAMA
AwABAAEAAgACAAMAAgACAAIAAgADAAMAAwABAAEAAQABAAEAAQAAAP///f/8//v/+v/4
//T/8//x//H/8//3////BAAFAAcACwAKAAYABgAJAAsADwAXAB4AJAApACwAMQA8AEYA
TQBUAGIAdgCNAKcAwQDVAOQA9AAIAR8BOAE7ASgBGQEOAfwA2QC2AJ4AjQCFAH4AbQBR
AC4ACgDf/7b/mv+L/4L/fv98/37/gP+K/5r/sP+9/8f/0f/e/+b/5P/i/+T/5P/i/+L/
4f/f/+D/5P/n/+v/7P/r/+v/6//p/+v/6//r/+z/6v/p/+n/6f/p/+n/6P/o/+j/6P/o
/+j/6v/q/+r/6v/o/+j/6P/o/+j/6P/o/+j/5//n/+b/5v/l/+X/5f/l/+b/5f/l/+X/
4//j/+L/4v/i/+L/4v/i/9//3//e/97/2//b/9r/2v/a/9r/2v/b/9r/2f/Z/9r/2P/X
/9f/1//X/9f/1f/V/9X/1f/V/9b/1v/W/9f/1//a/9v/2//d/9z/3f/g/+L/4//l/+f/
6f/u//H/8//2//r//f8AAAMABwAKAA0ADwASABcAHAAfAB8AIgAlACgALAAtAC8AMAAx
ADIAMgAxADAALgAtACwAKgAmACMAIgAgABwAGQAWABYAEwARAA8ACwAJAAcABgAEAAMA
AQAAAAEAAAD//////P/7//v/+//8//z//P/7//v/+//6//r/+v/5//j/+P/4//f/9//3
//b/9v/2//T/9P/0//T/8v/y//L/8v/x//H/8f/x//H/7//v/+//7//v/+//7//v/+//
7//v//D/8v/1//f/+v/7//z/////////AAABAAMABAAEAAYABwAHAAcABwAHAAYABQAD
AAEA///+//7//v8AAP/////9//3//P/7//r/+P/4//f/9//3//j/+f/6//j/+P/4//j/
+v/6//r/+v/4//j/9//3//X/8//y//H/9P/z//L/8P/w//D/8P/u/+7/7f/s/+3/7v/w
//H/8P/w//D/8P/w//D/8f/x/+//7//w//D/7//u/+7/7v/u/+//7//v/+//7//v/+//
7//v/+7/6//r/+r/6f/o/+b/5P/h/93/3f/f/+P/6f/w//X/+f/5//b/8P/w//P/9f/3
////CgAQABUAGgAdACgANgA/AEQASgBaAHMAjQClAL0A0ADcAOoA/QAWASMBGAEFAfYA
6ADHAKIAhgBzAGEAWgBPADcAGAD2/9P/rP+O/33/dP9s/2T/aP9w/3j/iP+e/6//u//B
/8r/0v/U/9T/1P/U/9T/1P/T/9P/1P/U/9f/3f/g/9//3//f/+H/3//f/9//4P/g/9//
3//f/9//3//e/97/3v/e/97/3v/g/+D/4P/g/97/3v/e/97/3v/e/97/3v/b/9v/2v/a
/9z/3f/e/9//3v/d/93/3f/b/9v/2v/a/9r/2v/a/9r/2f/Z/9j/2P/X/9f/1v/W/9f/
1v/V/9X/1P/T/9P/1P/S/9H/0f/R/9H/0f/P/8//0f/R/9H/0v/S/9L/0//T/9T/1f/V
/9f/2P/Z/9z/3v/f/+H/4//l/+r/7f/v//L/9v/5//z///8BAAQABwAJAAwAEQAWABkA
HQAgACMAJgAmACcAKQAqAC0ALgAuAC0ALAAqACkAKAAmACIAHwAeABoAFgATABAADgAL
AAkABwAFAAMAAQAAAP7//f/7//r/+f/4//f/9//2//X/9f/1//T/9P/0//P/8//z//L/
8v/y//H/8P/w//D/7//v/+//7v/u/+7/7P/q/+r/6v/o/+r/6v/q/+n/6f/p/+n/6f/n
/+f/5//n/+f/5//n/+f/5//n/+f/6P/r/+3/7v/w//P/9P/3//f/+//8//3///8AAAAA
AgADAAcABwAHAAcABwAHAAYABQADAAIAAgACAAAA//////3//f/8//v/+v/4//j/9//3
//b/9v/2//b/9P/0//T/9P/0//T/9P/0//T/9P/z//P/9f/z//L/8f/w/+3/7//v/+7/
7P/s/+z/7P/s/+z/6//q/+r/6v/r/+v/6v/q/+r/6v/q/+r/6//r/+n/6f/q/+r/6//q
/+r/6v/o/+n/6f/p/+n/6f/p/+n/6f/p/+r/6f/n/+b/5//m/+L/4P/d/9v/2f/X/9v/
4f/m/+3/8f/z//T/8v/u/+v/6f/r//f/AAAGAA0AFAAZAB4AKgA3AEAARABOAGMAewCR
AKsAxADUAOAA8QAGAR8BJAETAf4A8gDdALoAlgB7AGkAXABTAEUAKAAEAOP/vv+Y/3//
cv9s/2j/av9u/3T/gP+S/6f/tf+//8b/zv/U/9b/1v/W/9j/2P/X/9f/1v/Y/9v/3f/g
/9//3//j/+X/4//j/+P/5P/k/+P/4//j/+X/5f/k/+T/5P/k/+T/5P/k/+T/5P/k/+T/
5P/k/+T/5P/k/+T/5P/j/+P/4v/i/+P/4//j/+P/4v/h/+H/4f/h/+H/4P/g/+D/4P/g
/+D/3f/d/9z/3P/d/93/3P/c/9v/2v/Z/9n/2P/X/9f/2P/Y/9f/1//X/9n/2f/X/9f/
1//X/9f/2P/Y/9j/2f/Z/9z/3f/d/9//3v/f/+L/5P/n/+n/6//t//D/8//1//j//v8B
AAQABwAJAAwADwARABQAGQAeACEAJQAoACsALgAwADEAMwA0ADYAOAA5ADkAOQA4ADgA
OAA0ADAALQAsACsAKAAmACQAIAAdABsAGQAXABUAEwASABAADwANAAwACwAKAAkACQAG
AAUABQAFAAQABAAEAAMAAwADAAIAAgACAAEAAAAAAAAA/////////v/+//7//P/8//z/
/P/6//z//P/8//v/+//7//v/+//3//f/9//3//n/+f/5//n/+f/5//n/+v/7//3//v8A
AAUABgAJAAkADQAOAA8AEQAQABAAEgATABcAFwAXABcAFwAXABYAFQARABAAEAAQABIA
EQARAA8AEQAQAA8ADgAMAAwACwALAAoACgAKAAoACgAKAAoACgAKAAoACgAKAAwADAAL
AAsACwAJAAgABwAEAAMAAwADAAIAAgACAAIAAgACAAIAAgABAAAAAgACAAMAAwAEAAQA
BAAEAAIAAgADAAMAAwADAAQABAADAAIAAgACAAQABQAFAAUAAwADAAMAAwADAAMAAgAD
AAMAAgABAAAA+v/4//n/9//1//n/AQAHAAwADwATABEADAAKAAwADwARABUAHQAkACgA
KwAyADkARABMAFMAXgBwAIgAnwC1ANEA5wD2AAYBGgE1AUoBRwE2ASkBHgEKAeUAxACw
AKUAoQCaAIsAbwBQACwABQDe/8L/r/+k/5r/lP+U/5b/oP+0/8r/1//f/+v/9P/4//b/
+P/2//L/8v/0//H/7//w//L/9//3//r/+//7//n/+f/5//n/+f/6//j/9//3//f/+P/5
//n/+v/4//j/+P/4//j/+P/4//j/+P/4//j/+P/4//j/+P/4//X/9f/0//T/8//z//P/
8//y//H/8f/x//H/8f/w//D/8P/w//D/8P/v/+//7v/u/+3/7f/s/+z/6//q/+n/6f/o
/+f/5//o/+f/5f/k/+P/5P/l/+T/5f/j/+P/4//k/+T/5P/l/+X/6P/p/+n/6//q/+v/
7v/w//P/9f/3//n//P///wEABAAIAAsADgARABUAGAAbAB0AIAAlACoALQAvADIANQA4
ADoAOwA9AD4APwBAAEAAPwA+ADwAOwA6ADgANAAxADAAMAAsACkAJgAiAB8AHQAbABsA
GQAXABYAFAATABEAEAANAAwACwALAAoACQAJAAkACAAIAAgABwAHAAcABgAGAAYABQAE
AAQABAADAAMAAwAAAAAAAAD+/wAAAAAAAP7//v/+//7//f/7//v/+//7//v/+//7//v/
+//7//v/+//7//v/+//8////AQACAAQABwAIAAsACwANAA4ADwARABAAEAASABMAFQAV
ABUAFQAVABUAFAATAA8ADgAOAA4AEAAPAA8ADQANAAwACwAKAAwADAALAAsACgAKAAoA
CgAKAAoACgAKAAoACgAKAAoACgAKAAkACQAHAAUABAADAAQABQADAAAAAAAAAAAAAAAC
AAIAAQAAAAAAAAABAAEAAAAAAAAAAAAAAAAAAQABAP////8AAAAA///+//7//v8AAAEA
AQABAP//////////AQABAAAA/f/7//z/+//4//T/8v/z//H/7//v//P/+f8AAAUABwAJ
AAgAAAD8/wUACQAHAAsAFgAeACMAKAArADIAQABLAFIAWABoAH0AkwCrAMUA3ADmAPQA
BQEeAS8BKgEXAQgB/gDlALwAnACHAHcAbgBlAFEAMgAQAOv/wv+c/4n/gP94/3T/dP94
/37/jv+k/7X/wf/J/9L/3P/g/+D/4P/g/97/3P/d/+H/4P/i/+f/5//q/+//7//r/+v/
7f/t/+3/7v/s/+v/6//r/+v/6//q/+r/6v/q/+r/6v/q/+r/6v/q/+r/6v/q/+r/6v/q
/+r/6v/p/+n/6P/o/+n/6f/p/+n/6P/n/+f/5//n/+f/5v/m/+T/5P/k/+T/5f/l/+T/
5P/h/w==
         </WaveFormData>
      </LeadData>
      <LeadData>
         <LeadByteCountTotal>10000</LeadByteCountTotal>
         <LeadTimeOffset>0</LeadTimeOffset>
         <LeadSampleCountTotal>5000</LeadSampleCountTotal>
         <LeadAmplitudeUnitsPerBit>4.88</LeadAmplitudeUnitsPerBit>
         <LeadAmplitudeUnits>¦ÌV</LeadAmplitudeUnits>
         <LeadHighLimit>2147483647</LeadHighLimit>
         <LeadLowLimit>268435456</LeadLowLimit>
         <LeadID>V3</LeadID>
         <LeadOffsetFirstSample>0</LeadOffsetFirstSample>
         <FirstSampleBaseline>0</FirstSampleBaseline>
         <LeadSampleSize>2</LeadSampleSize>
         <LeadOff>FALSE</LeadOff>
         <BaselineSway>FALSE</BaselineSway>
         <ExcessiveACNoise>FALSE</ExcessiveACNoise>
         <MuscleNoise>FALSE</MuscleNoise>
         <LeadDataCRC32>2307957214</LeadDataCRC32>
         <WaveFormData>
IgAiACIAIgAgACAAIAAgAB4AHgAeAB4AHQAcABsAGgAYABgAGAAYABgAGAAYABgAGAAY
ABgAGAAYABgAGAAYABgAGAAYABgAGAAYABgAGAAaABoAGgAaAB0AHgAfACAAIgAiACIA
IgAlACYAJwAoACoALAAuADAAMQAyADMANAA3ADgAOQA6ADwAPAA8ADwAPAA8ADwAPAA6
ADoAOgA6ADgAOAA4ADgANwA2ADUANAAyADIAMgAyADAAMAAwADAALgAuAC4ALgAuAC4A
LgAuACsAKgApACgAJwAmACUAJAAjACIAIQAgACAAIAAeAB4AHgAeAB4AHgAcABwAHAAc
ABwAHAAcABwAHAAcABwAHAAbABoAGQAYABcAFwAYABgAFQAVABUAFQAVABQAFAASAA4A
DQAOAAsABQADAAcABQABAAMACAAQABoAIgAlACcAHwAZABYAEQAMAAkACgAUABsAJAAx
ADwARwBWAGQAcAB+AI0AnwCwAL8A0wDxAAwBJwFEAWoBeQFkAT4BIwEOAecAngBXAC0A
FQACAPX/5P/S/8H/rP+R/3z/cP9m/1//XP9c/1v/YP9s/3r/i/+Y/6X/sv++/8b/0P/Z
/97/4v/i/97/3f/d/9//4f/l/+j/6P/k/+L/5f/j/+P/4//j/+D/4P/g/+D/4v/i/+L/
4v/i/+L/4v/i/+H/4f/g/+D/4P/g/+D/4P/g/+D/4P/h/+H/4f/h/+H/3//f/9//3//f
/+D/4P/f/+H/4f/h/+H/4f/h/+H/4f/k/+T/4//j/+X/5f/l/+X/5f/l/+X/5f/l/+X/
5v/o/+r/6v/q/+z/7P/t/+7/7v/w//L/8//0//P/9v/4//n//P/9////AAACAAQABQAH
AAoADQAQABIAFAAWABgAGQAbAB0AHwAfACEAIgAjACMAJAAlACYAJgAmACYAJgAmACQA
IwAjACIAIAAeABwAGwAbABkAFgAUABMAEAAPAA0ACQAGAAMAAgAAAP3/+//6//r/+f/3
//b/9v/2//X/8//z//P/8//y//D/7//v//D/7v/t/+3/7f/t/+3/7f/t/+z/7P/s/+v/
6//q/+j/6P/o/+n/6f/p/+f/5//n/+f/5//n/+f/5//l/+X/5v/n/+f/5//n/+f/6f/p
/+r/6//t/+3/7v/x//T/9f/2//j/+//8//3//v///wIAAwADAAYACAAIAAoACwAMAAsA
DAAMAAsACgAIAAUABAAEAAMAAgABAAEAAAABAAAA/v/8//v//P/8//z/+//6//n/+f/5
//j/+P/3//n/+f/5//n/+P/3//b/9f/0//T/8f/w//D/8P/w//D/8P/w//D/7v/u/+7/
7v/u/+7/7v/u/+7/7v/s/+z/7P/s/+7/7v/u/+7/7P/s/+z/7P/t/+3/7v/u/+3/7f/t
/+3/7//s/+z/7P/q/+f/5v/l/+P/4//l/+f/5//p/+z/8v/6/wQACwALAAMA/f/6//n/
9P/v//D/+P8BAAoAFQAgACsAOgBMAFgAYABtAH0AjgCdAK8AxwDkAP0AFgE4AVUBUgEw
AQ0B9gDZAJwAUwAdAPf/4P/T/8T/rv+d/4z/d/9e/07/Qv87/zj/Ov87/0D/Sv9Y/2f/
eP+H/5T/oP+q/7b/wf/I/87/0v/U/9f/3//j/+X/6f/u/+7/8P/w//H/8f/x//H/8f/w
//D/8P/w//T/9P/0//T/8v/y//L/8v/1//X/9P/0//T/9P/0//T/9P/0//T/9f/1//X/
9f/1//X/9f/1//X/9f/2//b/9f/3//f/9//3//X/9f/1//X/+P/4//f/9//5//n/+f/5
//n/+f/5//n/+f/5//r//P/8//z//P/+//7///8AAAAAAgAEAAUABgAFAAgACgALAAwA
DQAPABAAFAAWABcAGQAYABsAHgAgACIAJAAmACcAKQArAC0ALQAtAC4ALwAvAC4ALwAw
ADAAMAAwADAAMAAwAC8ALwAuAC4ALAAqACkAJwAlACIAIAAfABwAGwAZABUAEgAPAA4A
DwANAAwADAALAAkABgAEAAQABAADAAEA/////////v/+//3//f/+//7//f/9//3//f/9
//3//f/7//z//f/9//3//P/6//r/+P/5//n/+f/4//f/9v/1//X/9f/1//X/9f/1//b/
9//1//X/9f/1//X/9f/2//f/9//3//j/+//8//3//v8AAAIABAAGAAgACAAKAAoACQAO
ABAAEAASABQAFgAWABgAFwAXABcAFgATABIAEgARABAADwAPAA4ADwAOAAwACgAGAAYA
BQAEAAUABAADAAMAAwACAAIAAQABAAEAAQABAAEAAQABAAEA/v/8//n/+P/4//b/9v/0
//T/9P/0//T/9P/y//L/8v/y//L/8v/y//L/8v/y//D/8P/w//D/8P/w//D/8P/u/+7/
7v/u/+//7//w//D/7//v/+//7//v/+7/7v/s/+z/6f/o/+f/5f/j/+H/5f/l/+H/5P/q
//b//v8DAAUAAQD3//L/8f/u/+n/6v/y//n/AgANABoAJwA2AEYAUgBcAGcAdwCKAJcA
qQDDAOAA+QAUATgBUwFOAS4BCwH2ANUAmABPABcA7//U/8n/vv+q/5f/iP9x/1j/Rv8+
/zf/NP82/zn/Ov9G/1b/Zf90/4P/jv+a/6b/sv+7/8L/yP/O/9D/0//V/9n/3f/j/+b/
6P/o/+j/6f/p/+n/6f/p/+r/6v/q/+r/6v/q/+r/6v/q/+r/6v/q/+v/6//q/+r/6v/q
/+r/6v/s/+z/7P/t/+v/6//r/+v/6//r/+v/6//r/+z/7P/r/+v/6//r/+v/7f/t/+3/
7f/u/+7/7f/t/+3/7f/t/+3/7//v/+//7//t/+3/7v/w//D/8P/w//L/8P/x//L/8v/0
//b/9//4//f/+v/8//3/AAABAAMABAAGAAgACQALAAwADwASABQAFAAWABgAGQAdAB8A
IQAhACEAIgAjACMAIAAjACgAKAAnACYAJQAkACIAIgAiACIAIQAgAB8AHgAcABoAGAAW
ABQAEgAQAA4ACgAIAAYABAACAAAA/v/8//n/+P/3//b/9P/0//T/9P/y//L/8v/y//D/
8P/w//D/7v/u//D/8P/u/+z/7P/u//L/9P/2//j/9v/y//D/8v/2//r//v8GAAwACgAG
AAgACgAKABAAFgAWABYAIAAwADYANgAuACoAMAA8AEgAWABmAGwAcAB0AIQAnACgAI4A
fgB+AIIAegBiAEgAJAD6/9z/xP+a/17/Iv/8/ub+4v7s/vr+BP8O/xL/Fv8a/xz/GP8c
/yb/Mv9C/1j/cP+G/5r/qv+4/8b/0P/Y/+D/5v/o/+j/6P/o/+j/6P/o/+j/6v/q/+r/
6v/q/+r/6v/q/+r/6v/q/+r/7P/s/+z/7P/s/+z/7P/s/+7/7v/u/+7/7v/u/+7/7v/v
//D/8f/y//T/9P/0//T/9f/2//f/+P/5//r/+//8////AAABAAIABQAGAAcACAAKAAwA
DgAQABQAFgAYABoAHgAgACIAJAAnACoALQAwADUAOAA7AD4ARQBKAE8AVABYAFwAYABk
AGcAagBtAHAAcwB2AHkAfAB+AIAAggCEAIUAhgCHAIgAhgCGAIYAhgCEAIIAgAB+AHkA
dgBzAHAAagBmAGIAXgBYAFQAUABMAEgARABAADwAOAA0ADAALAAnACQAIQAeABoAGAAW
ABQAEAAOAAwACgAIAAYABAACAP///v/9//z//P/8//z//P/7//r/+f/4//b/9v/2//b/
+P/4//j/+P/6//r/+v/6//r/+v/6//r//P/8//z//P/8//z//P/8//z//P/8//z//P/8
//z//P/8//z//P/8//3//v///wAAAgAEAAYACAALAAwADQAOAA4ADgAOAA4ADwAQABEA
EgASABIAEgASABMAFAAVABYAFAAUABQAFAAUABQAFAAUABIAEgASABIAFAAUABQAFAAU
ABQAFAAUABIAEgASABIAEgASABIAEgASABIAEgASABIAEgASABIAEgASABIAEgASABIA
EgASABIAEgASABIAEgASABIAEgARABAADwAOABAAEAAQABAAEAAQABAAEAAQABAAEAAQ
ABAAEAAQABAADgAOAA4ADgAQABAAEAAQABAAEAAQABAADgAOAA4ADgAQABAAEAAQAA4A
DgAOAA4ADAAMAAwADAAMAAwADAAMAAwADAAMAAwADgAOAA4ADgAPABAAEQASABQAFAAU
ABQAFQAWABcAGAAbABwAHQAeAB8AIAAhACIAIwAkACUAJgAoACgAKAAoACYAJgAmACYA
JAAiACAAHgAeAB4AHgAeAB0AHAAbABoAGQAYABcAFgAUABQAFAAUABIAEgASABIAEgAS
ABIAEgASABIAEgASABAADgAMAAoADAAMAAwADAAIAAgACAAIAAgACAAIAAgACAAIAAgA
CAAIAAgACAAIAAgACAAIAAgABgAGAAUABQAIAAgABwAHAAkACQAJAAgABAAEAAQAAwAC
AP///f/9//v/+//7////BAAMABYAHAAhACEAGQAPAA4ADwAKAAMABgAOABcAIgAtADYA
QwBUAGIAbAB2AIcAmwCqALcAzwDvAAwBJwFIAWoBcQFaATgBHQEIAdkAkABNACMADQAC
APX/5v/U/8H/qv+P/37/bv9i/13/Wv9W/1X/Wv9i/3D/f/+M/5n/pv+y/7z/xP/L/9L/
1v/c/97/3f/h/+f/6f/r/+7/8v/y//L/9f/z//P/8//z//T/9P/0//T/9P/0//T/9P/0
//T/9P/0//X/9f/0//T/9P/0//T/9P/y//L/8v/z//H/8f/x//H/7//v/+//7//r/+j/
5P/f/93/2//Z/9f/1v/V/9T/0//S/9L/0f/R/9H/0f/R/9H/0f/R/9H/0f/R/9H/0v/U
/9L/0v/S/9T/1v/X/9j/2P/W/9j/2f/a/9r/3P/d/93/3v/f/+H/4v/k/+b/5//p/+r/
7f/w//L/8f/y//P/8//3//n/+//7//3//v///////v///wAAAAAAAAAAAAAAAAIAAQAB
AAAAAgAAAP7//f/8//v/+f/4//j/9v/2//X/9f/y/+//7v/u/+v/6f/o/+r/6f/n/+b/
5P/k/+P/4f/f/9//3//e/97/3f/d/97/3v/d/93/3f/b/9v/2//b/9v/3P/d/93/2//a
/9j/2P/Y/9n/2f/Z/9f/1//X/9f/1f/V/9X/1f/V/9X/1v/X/9X/1f/V/9X/0//T/9T/
1f/T/9P/1P/X/9f/1//X/9j/1//Y/9n/2v/d/+D/4f/h/+L/5P/k/+b/6P/q/+r/7P/t
/+3/7f/s/+3/7v/w//H/8v/x//H/8P/w//D/7//u/+3/7v/u/+7/7f/s/+v/6//p/+j/
6P/n/+f/5//n/+f/5f/l/+X/5f/l/+T/4v/i/+H/4v/j/+L/3//f/9//3f/d/9z/2//a
/9n/2P/Y/9j/1v/W/9b/1v/W/9b/1v/W/9b/1v/W/9b/1v/W/9b/1v/W/9b/1P/U/9T/
1P/T/9P/1P/U/9T/1f/W/9f/1f/S/9T/1P/Q/83/zP/N/83/y//J/8v/yf/H/8r/0P/a
/+L/6f/t/+v/4//c/9n/2P/T/9D/1P/d/+b/7//8/wkAFgAoADYAQABJAFkAbAB7AIsA
pQDCAN0A+AAYATkBPgEkAQEB6ADNAJgATwAPAOf/zv+//67/nP+L/3j/Y/9K/zb/LP8j
/x7/Hv8j/yj/LP84/0n/Wv9n/3L/gP+O/5j/of+q/67/tP+4/7v/vf/B/8f/yf/K/87/
zv/Q/8//0f/R/9H/0f/S/9L/0v/S/9L/0v/S/9L/1P/U/9T/1P/V/9X/1P/U/9T/1P/U
/9T/1v/W/9b/1//W/9X/1P/T/9T/1f/W/9f/1//Y/9j/1//X/9f/1//X/9f/1//X/9f/
2P/Y/9f/1//Z/9n/2f/Z/9n/2f/Z/9n/2f/Z/9r/3P/c/9z/3P/e/9z/3f/e/97/4P/i
/+P/5P/j/+b/6P/p/+r/6//t/+7/8v/0//X/9//4//v//v8AAAAAAgAEAAUACQALAA0A
DQAPABAAEQARABIAEwAUABQAFAAUABQAFAAUABMAEwASABIAEAAOAA0ACwAJAAYABAAB
AP7//f/7//n/9v/z//L/8P/t/+v/6v/o/+f/5f/k/+T/5P/j/+H/3//f/9//3v/e/93/
3f/e/9z/2//b/9v/2f/Z/9n/2f/Z/9r/2//b/9v/2v/Y/9j/1v/X/9f/1//V/9X/1f/V
/9P/0//T/9P/0//T/9T/1f/T/9P/0//T/9P/0//U/9X/1f/V/9b/2f/a/9v/3P/e/9//
4P/h/+L/5P/o/+r/6//s/+7/7v/w//L/9P/0//b/+f/5//n/+P/4//j/+f/5//j/9//3
//b/9f/0//L/8P/v//D/8P/w/+3/7P/r/+v/6//q/+r/6f/n/+f/5//n/+f/5//n/+f/
5//m/+T/5P/g/+D/4P/e/93/3f/c/9r/2v/a/9r/2v/a/9j/2P/a/9r/2v/a/9r/2v/a
/9r/2v/a/9r/2v/c/9z/3P/c/9v/2v/Z/9j/1//X/9j/2P/Y/9n/2v/b/9v/2v/Y/9b/
1v/V/9L/0f/P/8//zf/N/8v/y//Q/9r/4v/o/+3/7f/p/9//2v/Z/9j/0//U/97/5f/u
//n/BgARACQANABAAEgAVQBnAHYAhQCZALMA0ADpAAYBKgFBATQBEgHzANwAtwByACsA
9//V/8L/s/+i/4z/ff9o/1H/Ov8s/yb/H/8e/yD/If8o/zj/SP9T/17/a/94/4b/kv+c
/6X/rv+y/7b/uv+9/7//w//H/8n/zP/O/87/zv/P/8//z//P/8//zv/O/87/zv/Q/9D/
0P/Q/9D/0P/Q/9D/0f/R/9D/0P/Q/9D/0P/Q/9D/0P/Q/9H/0f/R/9H/0f/R/9H/0f/R
/9H/0v/S/9H/z//P/8//z//Q/9H/0v/T/9L/0v/R/9H/0f/R/9H/0f/T/9P/0//T/9H/
0f/S/9T/1P/U/9T/1v/W/9f/2P/Y/9j/2v/b/9z/2//e/+D/4f/i/+P/5f/m/+r/7P/t
/+//7v/x//T/9v/4//r//P/9////AQADAAMAAwAEAAUABQAGAAcACAAIAAgACAAIAAgA
CAAHAAcABgAGAAQAAgABAAEA///8//r/+P/0//L/7//v/+z/6f/o/+j/5f/j/+L/4P/f
/93/3P/c/9z/2//Z/9n/2f/Z/9j/2P/X/9f/2P/Y/9f/1//X/9n/2f/Z/9n/2f/a/9v/
2//Z/9j/1v/W/9j/2f/Z/9n/2f/Z/9n/2f/b/9v/2//b/9v/2//c/93/3v/f/+D/4f/h
/+H/4v/j/+T/5f/n/+v/7f/v//H/9P/4//r//P/+/wIABgAIAAkADAAOAA4AEAAUABYA
FgAYABkAGQAZABgAGQAYABgAFwAYABcAFwAWABcAFgAUABIAEgASABEAEAARABAADwAP
ABAAEAARABEADwAPAA8ADwARABEAEQARABIAEAANAAwACAAIAAgACAAIAAYABgAGAAYA
BgAGAAQABAAGAAYABgAGAAYABgAGAAYABgAGAAYABgAIAAgACAAIAAgACAAIAAgACQAJ
AAoACgAHAAcABwAHAAkADAAGAAQABAAFAAQAAwABAAEAAQD/////AwAIABIAHAAgACMA
IQAZABEADgAPAAoABQAMABYAGwAmADEAPgBNAF4AagB2AIQAlwCrALgAxQDfAAEBIAE5
AVwBfgGDAWYBRAEtARYB3wCUAFEAKQAPAP7/7//e/87/w/+u/4//ev9y/2z/Zf9g/2L/
Zf9q/3b/hP+T/6D/rf+6/8b/zv/W/93/5P/o/+7/8P/x//P/+f/9/wEAAgAEAAQABAAD
AAUABQAFAAUABAAEAAQABAAGAAYABgAGAAQABAAEAAQABQAFAAQABAAGAAYABgAGAAYA
BgAGAAcABwAHAAcABwAFAAUABQAFAAcACAAIAAcABwAHAAcABwAHAAcABwAHAAgACAAH
AAcABwAHAAcABwAHAAcABwAHAAcABwAIAAoACgAKAAoADAAMAA0ADgAOAA4AEAARABIA
FQAYABoAGwAaABsAHQAeAB4AIAAhACMAJQApAC0AMAAwADIANAA1ADcAOQA7ADsAOwA8
AD0APQBAAEEAQgBCAEIAQgBCAEIAQgBBAEEAQABBAEAAPwA/ADsAOQA2ADQANQAyADEA
LwAtACoAJwAmACQAIQAfAB4AHgAdABsAGgAaABoAGQAXABcAFwAXABYAFAATABMAFAAU
ABMAEwATABEAEQARABEAEAAQABAADwAQABAADwAQAA4ADwAPAA8ADQANAA0ADQANAA0A
DQANAAsACwAMAA0ADwAPAA8ADwANAA0ADgAPAA8ADwAQABMAFgAXABgAGgAcAB4AIAAi
ACEAJAAlACUAJgAoACgAKgAsAC4ALgAwAC8ALwAvAC4ALQAsACwAKwAsACsAKwAqACsA
KgAoACYAIgAiACEAIAAgACAAIAAhACEAIAAgAB8AHQAdAB0AHQAdAB0AHQAdABwAGgAX
ABYAFAAUABIAEgASABAAEAAQABAAEAAQAA4ADgAOAA4ADgAOAAwADAAMAAwADAAMAAwA
DAAMAAwADAAMAAwADAAMAAwACwALAAwADAALAAsACwALAAsACgAIAAYABAADAAIAAwAB
AP//AQABAP//AQAIABIAGgAcAB8AIQAbABEADgALAAYABQAMABYAHQAoADUAPgBLAFwA
aAB0AIAAkQClALQAxQDfAP0AHAE1AVgBdAFvAVABLgEZAQABwwB0ADsAGwAFAPj/6f/W
/8T/s/+a/3//bP9i/1z/Vf9S/1T/V/9c/2j/eP+F/5L/of+w/77/xv/O/9f/3P/e/+T/
5P/l/+v/7//x//X/9v/2//j/+P/3//n/+f/5//n/9v/2//b/9v/4//j/+P/4//b/9v/2
//b/+f/5//j/+P/2//b/9v/2//b/9v/2//f/9v/1//T/8//y//H/8P/v/+3/7v/u/+3/
7f/t/+3/7f/v/+//7//v/+//7v/s/+v/6v/p/+j/5//k/+P/4v/h/93/2//a/9r/2f/Y
/9f/2P/W/9f/2P/Y/9j/2v/b/9z/2//e/+D/4f/i/+P/5f/m/+j/6v/r/+3/7P/v//L/
9P/2//j/+v/7//v//f//////AQACAAMAAwACAAMABAAEAAQABAAEAAQABAADAAMAAgAA
AP7//P/7//n/9//0//L/8f/u/+3/6//p/+b/4//i/+H/3//e/97/3f/b/9j/1v/W/9b/
1f/T/9P/0//T/9L/0v/R/9H/0v/Q/8//z//P/8//z//P/8//zv/O/87/zf/P/87/zP/M
/8r/y//L/8v/yf/J/8n/yf/J/8n/yf/J/8f/x//I/8n/yf/J/8n/yf/J/8n/yv/L/83/
zf/O/9H/1f/X/9n/3P/f/+D/4f/i/+X/6P/p/+n/6v/s/+z/7v/w//L/8v/0//P/8//z
//L/8f/w//D/7//w/+//7//u/+3/7P/q/+j/6P/o/+f/5v/m/+b/5v/n/+f/5v/m/+X/
5//n/+f/5//n/+f/5//n/+T/4v/f/97/4P/e/97/3v/e/97/3v/c/9z/2v/a/93/3v/f
/+D/4P/g/+D/4P/g/+D/4P/g/+L/4v/i/+L/5P/k/+T/5P/j/+P/5P/k/+P/4//j/+P/
5f/m/+T/4v/g/9//3v/d/9v/2f/Z/9n/1//Z/+D/6P/y//r//f/9//f/7f/o/+f/5P/h
/+L/7P/1//z/CQAWACUANgBEAE4AWABjAHkAkACdAK8AzQDsAAUBIgFGAVUBQgEeAf8A
6gC7AHQAMwAFAOX/0v/H/7b/pP+V/4L/Z/9U/0j/Qv87/zT/Nv8//0T/UP9g/2//fv+L
/5j/pP+u/7r/w//I/87/0v/W/9n/2//d/+H/5//s/+r/6v/s/+3/7f/t/+3/7f/u/+7/
7v/u/+7/7v/u/+7/8P/w//D/8P/x//H/8P/w//D/8P/w//D/8P/w//D/8f/v/+//7//v
//D/8f/y//P/8f/y//L/8f/z//P/8//z//L/8f/w/+//7//u/+z/6//p/+n/6f/p/+n/
6f/p/+n/6f/p/+r/7P/s/+z/7P/u/+z/7f/u/+7/8P/y//P/9P/1//j/+v/7//z//f//
/wAAAgAEAAUABwAIAAsADgAQABIAFAAWABcAFwAZABsAGwAbABwAHQAdAB4AHwAgACAA
IAAgACAAIAAeAB0AHQAcABwAGgAYABcAFQATABAADgANAAoACQAHAAUAAgD///7//P/5
//f/9v/0//P/8f/w//D/8P/v/+3/7f/t/+3/7P/s/+v/6//s/+z/6//r/+v/6f/p/+n/
6f/p/+r/6//r/+v/6v/o/+j/6P/p/+n/6f/n/+f/5//n/+n/6f/p/+n/5//n/+j/6f/p
/+n/6f/p/+r/6//t/+//7//v//D/8//2//f/+P/6//z//v8AAAIABQAIAAkACQAKAAwA
DAAOABIAFAAUABYAGQAZABkAGAAXABYAFgAVABYAFQAVABQAFQAUABIAEAAOAA4ADQAM
AAsACgAJAAkACwAKAAoACQAHAAcABwAHAAcABwAHAAcACAAGAAMAAgAAAP7/AAD+//7/
/P/8//z//P/8//z/+v/6//r/+v/6//r/+P/4//j/+P/4//j/+P/4//j/+P/4//j/+P/4
//j/+P/3//f/+P/4//n/+f/5//n/+f/6//j/9v/0//P/9P/z//H/7//t/+v/6//r/+7/
9v/+/wYADQAPAA8ACQACAPv/9v/x//b//P8BAAgAFQAiAC0APABMAFwAZgBvAH8AkgCh
ALEAyQDoAAMBHAE+AV0BZAFKASUBDAHzAL4AcQAzAAkA7v/f/9D/vP+p/5r/h/9u/1r/
UP9L/0b/RP9J/0z/Vv9i/3H/gP+N/5j/pP+y/7z/xf/O/9T/2v/e/+H/5f/p/+v/7//0
//T/8v/2//n/9//3//f/9//4//j/+P/4//j/+P/4//j/+P/4//j/+P/5//n/+P/4//r/
+v/6//r/+P/4//j/+f/7//v/+//7//n/+f/5//n/+f/6//r/+f/7//v/+//7//v/+//7
//v/+v/6//n/+f/7//v/+//7//v/+//7//v/+//7//z//v/8//z//P/+/wAAAQACAAIA
AAACAAMABAADAAYACAAJAAoACwANAA4AEAASABMAFQAWABkAHAAeACAAIgAkACUAKQAr
AC0ALQAtAC4ALwAvADAAMQAyADIAMwA0ADUANgA1ADMAMgAwADEAMAAvAC8ALwAtACoA
KAAmACIAIAAdABwAGgAYABgAFgATABEAEAAOAA0ACwAKAAoACgAJAAcABQAFAAUABAAC
AAEAAQACAAIAAQABAAEAAQABAAEAAQAAAAAAAAD//////v/8//z/+v/7//v/+//5//n/
+f/5//n/+f/5//n/+//7//z//f/8//v/+v/5//v/+//8//3/+//7//z///8CAAMABAAG
AAgACgAMAA4ADwASABMAEwAVABYAFQAWABgAGgAaABwAHwAfAB8AHgAbABoAGgAZABoA
GQAZABgAGAAYABcAFgASABIAEQAQABEAEAAPAA8ADwAOAA4ADQANAA0ADQANAA0ADQAN
AA0ADAAKAAcABgAEAAQABAACAAEAAAAAAAAAAAAAAP7//v/8//z//v/+//7//v8AAAAA
AAAAAP7//v/+//7//v/+//7//v/8//z//P/8//3//f/+//7////////////9//z//P/6
//r/+f/6//n/8//z//X/8//v//X/AAAKABIAFgAZABUACwADAAIAAQD6//v/AgAIAA8A
GgAnADYAQwBSAF4AbAB8AJEAoQCuAMMA3wD9ABoBNwFaAXABZwFEASQBDwHwAK0AYgAx
ABcABwD4/+v/3P/M/7n/oP+H/3b/av9i/1v/WP9Y/1n/Xv9u/3z/if+W/6f/tP++/8j/
0v/Z/9r/3v/k/+b/5f/p/+3/8f/1//b/+P/4//j/+f/5//n/+f/5//j/+P/4//j//P/8
//z//P/8//z//P/8//z/+//5//j/+v/6//r/+v/6//r/+v/7//n/+f/5//n/+f/5//n/
+f/7//z//P/7//v/+//7//v//f/9//3//f/8//z/+//7//3//f/9//3//f/9//3//f/9
//3//v8AAP7//v/+/wAAAQADAAUABgAGAAgACQAKAAkADAAOAA8AEgATABUAFgAYABoA
GwAdAB4AIQAkACYAJgAoACoAKwAtAC8AMQAxADEAMgAzADMAMgAzADQANAA0ADQANAA0
ADQAMwAzADIAMAAuACwAKwArACkAJgAkACEAHgAdABsAGwAYABUAFAAQAA0ACwAKAAwA
CwAJAAgACAAIAAcABQADAAMAAwACAAIAAQABAAIAAQD///7//f/9//3//f/9//z//P/8
//v/+//6//j/+P/2//f/9//3//f/9//3//f/+f/5//n/+f/3//f/+P/5//n/+f/5//n/
+f/5//r/+//5//n/+v/9////AQADAAYACQAKAAsADAANABAAEQARABMAFAATABQAFgAY
ABgAGgAbABsAGwAaABkAGAAYABcAGAAXABcAFgAVABQAEgAQABAAEAAPAA4ADwAOAA0A
DQANAAwADAALAAkACQAJAAkACwALAAsACwAIAAYAAwACAAQABAACAPz//v/+//7//v/+
//7//P/8//7//v/+//7//P/8//z//P/8//z//P/8//z//P/8//z/+v/6//r/+v/7//v/
/P/8//v/+//7//v//f/6//r/+P/2//X/9P/z/+//7//x//H/7//v//T/+v8GAA4AEQAT
AA0AAwD6//3//v/1//T//v8HAA4AGwAoADMARABUAGAAaAB3AIkAmgCnALsA2QD2AA0B
KAFMAWEBVgEyARMB/gDbAJgATwAbAPv/5v/Z/8j/tv+n/5T/d/9e/1L/Sv9D/z7/Pv9B
/0j/VP9k/3H/gP+N/5z/qv+0/77/x//O/9T/1v/c/+H/5f/n/+v/7f/w//T/9v/y//P/
8//z//P/8//0//T/9P/0//X/9P/z//L/9P/0//T/9P/1//X/9P/0//T/9P/0//T/9P/0
//T/9f/1//X/9f/1//f/9//3//f/9f/2//b/9f/3//f/9//3//f/9//3//f/+P/4//f/
9//3/w==
         </WaveFormData>
      </LeadData>
      <LeadData>
         <LeadByteCountTotal>10000</LeadByteCountTotal>
         <LeadTimeOffset>0</LeadTimeOffset>
         <LeadSampleCountTotal>5000</LeadSampleCountTotal>
         <LeadAmplitudeUnitsPerBit>4.88</LeadAmplitudeUnitsPerBit>
         <LeadAmplitudeUnits>¦ÌV</LeadAmplitudeUnits>
         <LeadHighLimit>2147483647</LeadHighLimit>
         <LeadLowLimit>268435456</LeadLowLimit>
         <LeadID>V4</LeadID>
         <LeadOffsetFirstSample>0</LeadOffsetFirstSample>
         <FirstSampleBaseline>0</FirstSampleBaseline>
         <LeadSampleSize>2</LeadSampleSize>
         <LeadOff>FALSE</LeadOff>
         <BaselineSway>FALSE</BaselineSway>
         <ExcessiveACNoise>FALSE</ExcessiveACNoise>
         <MuscleNoise>FALSE</MuscleNoise>
         <LeadDataCRC32>2124696070</LeadDataCRC32>
         <WaveFormData>
GgAaABoAGgAYABgAGAAYABYAFgAWABYAEwASABEAEAAOAA4ADgAOAAwADAAMAAwADAAM
AAwADAAKAAoACgAKAAwADAAMAAwADAAMAAwADAAOAA4ADgAOAA8AEAARABIAFAAUABQA
FAAXABgAGQAaABsAHAAdAB4AHwAgACEAIgAjACQAJQAmACgAKAAoACgAJgAmACYAJgAk
ACQAJAAkACMAIgAhACAAHQAcABsAGgAZABgAFwAWABUAFAATABIAEQAQAA8ADgAMAAwA
DAAMAAkACAAHAAYAAwACAAEAAAD9//z/+//6//j/+P/3//f/9v/2//b/9v/0//P/8//z
//P/8//z//P/9f/0//T/9P/y//H/8f/x//H/8P/w//H/7//v/+//7v/u/+3/6//p/+X/
5P/m/+b/5P/o/+7/8P/v//H/+P8BAA0AFgAbAB0AGQATABAADQAHAAAA+//+/wQADwAf
ACsANwBEAFIAYABsAHIAdAB3AHsAhQCbALAAxADZAPIA/gD5AOAAzgDOALsAgwBFABIA
5P+5/5z/hv91/2v/YP9Q/0T/Q/89/zj/PP8+/zz/Q/9K/1L/X/9r/3j/hv+U/5//qP+0
/73/xf/L/87/0P/U/9r/2//e/+L/4//h/+H/4//k/+T/5f/l/+T/5P/k/+T/5//n/+b/
5v/m/+b/5//o/+f/5//n/+f/5f/l/+b/5v/o/+j/6f/p/+v/6//r/+v/6//r/+v/7f/t
/+3/7f/t/+//8P/w//H/8f/x//L/8v/z//P/8//z//b/8//0//X/9//4//n/+f/5//v/
/P/8//z//v/+//7/AAABAAIAAwAEAAUABgAIAAsADgAQABMAFAAVABcAGQAbAB0AHgAg
ACQAJgApACsALwAxADIAMwA1ADYANwA3ADkAOQA5ADcANgA1ADQAMgAwAC8ALQArACcA
JQAiACEAHQAbABcAFQASAA8ACwAJAAcAAwABAP///f/7//j/9//2//T/8v/y//H/8P/w
/+//7//u/+3/7P/u/+7/7v/t/+3/7P/s/+z/7f/t/+z/7P/r/+r/6v/q/+j/5//m/+b/
6P/o/+f/5//o/+j/5//n/+T/5P/l/+X/5f/l/+X/5f/l/+X/5v/n/+f/5//n/+j/6//r
/+z/7v/v//D/8v/1//f/+P/5//3//f///wEAAwAEAAUABQAGAAkACwAMAA8AEAAQABAA
EQAQABEAEQARAA8ADQANAA0ADgANAAwACwALAAoACQAHAAcABwAGAAQABAAEAAMAAgAB
AAEAAAAAAAEAAAAAAAAA/v/9//z/+//4//n/9v/1//T/8v/y//L/8v/y//L/8f/x//D/
8P/w//D/8P/v/+//7//v/+//7//v//H/8P/w//D/8P/v/+//7//x//D/8P/x//H/8f/x
//D/8v/x/+//7//t/+z/6v/s/+z/7P/u//L/8//3//r/AQALABgAIQAjAB0AFwAWABcA
EQAKAAcACAAMABUAJQA1AEEAUABeAGwAdgB+AIIAgwCFAI0AnwC4AM4A5QD+ABQBGwEM
AfQA6ADfALcAdwA8AAYA2f+4/57/h/97/3L/ZP9U/03/Sf9G/0T/SP9M/0//Vv9e/2f/
df+E/5D/nP+n/7T/wP/L/9P/2f/c/+D/6P/u/+//8v/2//X/9//3//n/+v/6//v/+//6
//r/+v/6//3//f/8//z//P/8//3//v/9//3//f/9//////8AAAAA/v/+//////8BAAEA
AQABAAEAAQABAAMAAwADAAMAAwADAAQABAAFAAMAAwAEAAQABQAFAAUABQAGAAMABAAF
AAcACAAJAAkABwAJAAoACgAKAAwADAAMAAwADQAOAA8AEAARABIAFAATABYAGAAbABwA
HQAfACEAJQAnACgAKgAqACwALwAxADMANQA2ADcAOQA6ADsAOwA7ADsAOwA5ADkAOQA5
ADgANgA1ADMAMQAvAC0AKgApACQAIwAgAB8AHAAZABUAEwASAA8ADgANAAsACQAGAAUA
BgAEAAIAAgABAAAAAAD//////v/9//z//P/8//z/+//7//r/+v/6//v/+//6//r/+//6
//r/+v/6//n/+P/4//j/+P/3//f/9v/2//X/9f/0//T/9f/1//P/8//z//P/8//z//T/
9f/z//P/8//0//X/9f/2//j/9//4//r//f/9//7///8DAAUABwAJAAsACwALAAoACgAM
AA8AEQAVABYAFgAWABcAGAAZABkAGQAXABUAFQAVABYAFQAUABMAEwASABEADwALAAsA
CgAIAAgACAAHAAYABwAHAAYABgADAAIAAgACAAMAAwADAAMAAQD9//n/9//4//f/9v/0
//T/9P/0//T/9P/z//P/8v/y//L/8v/y//H/8f/x/+//7//v/+//8f/w//D/8P/w/+//
7//v//H/8P/w//H/8f/x//H/8P/w//H/7//t/+v/6v/o/+r/6v/o/+z/8v/z//P/9v//
/wsAFAAdACEAHQAXABAADwAPAAgAAwAGAAoAEQAhADEAPQBKAFgAZgBwAHgAegB7AH0A
hQCXALAAxADbAPYACgEPAQIB7ADgANUAqwBpACwA+P/J/6z/mv+D/3X/bP9g/1D/R/9F
/0L/Qv9E/0T/Sf9S/1r/Zf9z/4D/iv+Y/6P/sP++/8f/zf/T/9j/2v/e/+L/5f/q/+7/
7//v//H/8f/y//L/8//z//T/9P/0//T/9//3//b/9v/2//b/9//4//n/+f/5//n/+f/5
//r/+v/8//z//f/9//3//f/9//3//f/9//3/////////////////AAAAAAEAAQABAAIA
AgABAAEAAQABAAIA//8AAAEAAwAEAAUABQADAAUABgAGAAYACAAIAAgACAAJAAoACwAO
AA8AEAASABEAFAAWABkAGgAbAB0AHwAhACMAJAAmACoALAAvADEAMQAzADQANQA3ADgA
OQA5ADkAOQA5ADcAMwA1ADkAOAA2ADQAMgAwAC4ALAAqACgAJAAiACAAHgAaABgAFgAU
ABIAEAAOAAwACgAIAAYABAABAAAA///+//z//P/8//z/+v/6//r/+v/4//j/+P/4//j/
+P/4//j/+P/4//j/+v/4//b/9v/2//r/+v/6//z/+v/4//j/+P/+/wQACgASABwAHgAg
ACQAKAAoACoAMAAsACIAIAAeABoAFAAOAA4AFAAgACoAPABQAF4AaAB0AI4AsADAAMAA
xgDaAPYACgEQARQBDgECAfgA7gDMAIoAPgAEANz/wv+8/7j/tv+2/7L/sP+y/67/pv+o
/6z/qv+m/6j/sP+8/8j/1v/i/+z/9P/6/wAAAgACAAIAAgACAAIAAgACAAIAAgACAAIA
AgAEAAQABAAEAAQABAAEAAQABQAGAAcACAAKAAoACgAKAAwADAAMAAwADAAMAAwADAAN
AA4ADwAQABIAEgASABIAEwAUABUAFgAYABgAGAAYABoAGgAaABoAGgAaABoAGgAbABwA
HQAeACAAIAAgACAAIQAiACMAJAAmACYAJgAmACQAJAAkACQAJwAoACkAKgAtAC4ALwAw
ADMANAA1ADYAOQA6ADsAPAA/AEAAQQBCAEQARABEAEQARgBGAEYARgBGAEYARgBGAEMA
QgBBAEAAPQA8ADsAOgA5ADgANwA2ADQAMgAwAC4ALQAsACsAKgApACgAJwAmACUAJAAj
ACIAIQAgAB8AHgAdABwAGwAaABkAGAAXABYAFgAWABYAFgAUABQAFAAUABMAEgARABAA
EgASABIAEgASABIAEgASABIAEgASABIAEAAQABAAEAAOAA4ADgAOAA4ADgAOAA4ADgAO
AA4ADgAQABAAEAAQABAAEAAQABAADgAOAA4ADgAOAA4ADgAOAAwADAAMAAwADAAMAAwA
DAAPABAAEQASABQAFgAYABoAGAAYABgAGAAYABgAGAAYABgAGAAYABgAGAAYABgAGAAY
ABgAGAAYABYAFgAWABYAFAAUABQAFAAUABQAFAAUABQAFAAUABQAFAAUABQAFAASABIA
EgASABIAEgASABIAEgASABIAEgAQABAAEAAQABAAEAAQABAAEAAQABAAEAAQABAAEAAQ
ABAAEAAQABAAEAAQABAAEAASABIAEgASABIAEgASABIAFAAUABQAFAAUABQAFAAUABIA
EgASABIAEgASABIAEgAQABAAEAAQABAAEAAQABAAEAAQABAAEAAQABAAEAAQABIAEgAS
ABIAEgASABIAEgAVABYAFwAYABoAGgAaABoAHAAeACAAIgAlACYAJwAoACgAKAAoACgA
JQAkACMAIgAkACQAJAAkACEAIAAfAB4AGwAaABkAGAAWABYAFgAWABUAFAATABIAFAAU
ABQAFAASABIAEgASABAADgAMAAoACAAIAAgACAAGAAUABQAEAAIAAgACAAEAAQABAAEA
AQABAAEAAQAAAAAAAAAAAP///f/9//3//P/+/////////////v/+//3/+f/3//X/9v/0
//T/9v/6//z//v8BAAMACAATAB8AJgAtAC8AJwAfABwAHwAZAA4ACwAQABQAIwAzAD0A
SQBaAGoAdgB8AIAAhACDAIcAlQCtAMAA1ADpAPoABAH9AOYA1ADQALkAgwBFABQA6v/H
/67/mv+L/3//cP9i/17/W/9T/1L/Uv9Q/1L/U/9Y/2D/af91/4L/jv+Y/6P/rv+4/8H/
yf/P/9L/0v/W/9z/3//g/+T/5//p/+n/6//q/+r/6//r/+v/6v/p/+j/6f/p/+j/6P/o
/+j/6f/q/+n/6f/p/+n/6f/p/+r/6v/q/+r/6//r/+v/6//r/+v/6f/p/+n/6//r/+v/
6//r/+v/7P/s/+3/6//r/+z/7P/t/+3/7f/t/+//6//r/+v/6//s/+3/7f/t/+//8P/w
//D/8v/y//L/9P/1//b/9//2//f/+P/6//r//P/9////AAABAAMABQAHAAkACgAMAAwA
DgARABMAFAAVABUAFQAZABoAGwAbABsAGwAbABkAFwAXABcAFgAWABUAEwARAA8ADQAK
AAkACAAHAAQAAwACAP//+//5//j/9f/0//P/8//x/+7/7f/u/+z/6v/q/+v/6v/q/+n/
5//m/+X/5P/i/+L/4v/h/+P/4v/i/+L/4//j/+L/4v/h/+D/4P/g/+H/4f/h/+L/4P/g
/9//3//c/9z/2//b/9r/2v/b/9v/2f/Z/9n/2f/Z/9n/2v/b/9v/2//b/9z/2//b/9z/
3v/e/97/3//h/+L/4v/i/+X/5v/n/+j/6f/s/+3/7f/u//H/8//0//f/+v/6//r/+//8
//3//f/9//////8BAAMAAwADAAMAAwAEAAQABAADAAIAAwADAAIAAAAAAP///v/7//v/
+v/6//n/+P/4//j/9f/1//X/9f/1//P/8f/x//L/8f/w/+//7f/t/+z/6//p/+j/5v/m
/+b/5v/m/+b/5f/l/+X/5P/j/+L/4v/h/+H/4f/h/+H/4f/h/+H/4P/g/+D/4P/f/9//
3//f/97/3v/f/+H/4f/h/+D/3v/d/9//3f/b/9j/2P/Y/9r/2v/c/+D/4//j/+b/7f/5
/wQACwARABEACwAEAAEAAQD8//P/9P/4////DQAdACsAOABIAFYAYABmAGwAbQBvAHMA
gwCaAK4AwwDaAO4A+QDwANgAygDDAKcAawAqAPb/y/+m/4z/d/9r/2D/VP9E/z3/Of82
/zL/NP82/zv/Pv9E/1H/X/9q/3j/hv+T/57/qv+z/7v/wf/G/8z/zv/S/9f/2v/c/9//
4f/h/+H/4v/i/+P/4//i/+L/4v/i/+P/4//i/+L/5P/k/+X/5v/n/+f/5//n/+f/5//o
/+j/6P/o/+n/6f/n/+f/5//n/+n/6f/p/+v/6//r/+v/6//r/+z/7P/t/+3/7f/u/+7/
7f/t/+3/7f/u/+v/7P/t/+3/7v/v/+//7f/v//D/8P/w//L/8v/y//T/9f/2//f/+P/5
//r//P/7//7/AAADAAQABQAHAAkADQAPABAAEgASABQAFwAZABsAHQAeAB8AIwAkACUA
JQAnACcAJwAlACUAJQAlACQAIgAhAB8AHQAbABkAFgAVABAADwAMAAsACgAHAAMAAQD/
//v/+f/3//X/8//w/+//8P/u/+z/7P/p/+j/6P/n/+f/5v/l/+T/4v/i/+L/4f/h/+D/
4P/g/9//3//e/97/2//a/9r/2v/b/9v/2//c/9z/3P/b/9v/2v/a/9n/2f/W/9b/1//X
/9X/1f/V/9X/1f/V/9b/1//X/9f/1//Y/9f/1//Y/9r/2f/a/9z/3//f/+D/4f/l/+T/
5f/m/+f/6f/r/+z/7v/v//H/8v/1//b/9v/2//f/+f/7//z//f////3//f/9//7//f/8
//v/+//6//n/9//3//f/9v/0//P/8v/w/+7/7//v/+7/7v/r/+r/6v/q/+n/6f/p/+n/
6v/n/+T/4//g/9//3v/d/93/3f/c/9r/2v/a/9r/2P/Y/9f/1//a/9r/2v/a/9r/2f/Z
/9n/2f/Z/9n/2f/b/9r/2v/a/9j/1//X/9f/1//W/9b/1//Y/9n/2v/a/9r/2f/X/9X/
0//S/9L/0v/Q/9L/1v/a/9v/3f/i/+v/9/8CAAcACwAFAP//+v/7//n/8P/t//L/9v//
/w8AHQAnADgASABUAFwAYgBkAGUAZwBxAIcAngCyAMkA4ADwAPMA4gDMAMIAtQCDAD8A
BADU/6//kv96/2f/Xf9S/0T/OP8z/y//LP8s/y7/Lv81/0L/Tv9T/1v/aP94/4b/k/+e
/6j/s/+5/7//xP/I/8r/0P/T/9j/2v/b/9v/3f/d/9z/3P/d/93/3v/e/97/3v/h/+H/
4P/g/+D/4P/h/+L/4//j/+P/4//j/+P/5P/k/+L/4v/j/+P/5f/l/+X/5f/l/+X/5f/n
/+f/5//n/+f/5f/m/+b/5//n/+f/6P/o/+f/5//n/+f/6P/l/+b/5//n/+j/6f/p/+f/
6f/q/+r/6P/q/+r/6v/q/+v/7P/t/+7/7//w//L/8//2//j/+//8//3///8BAAEAAwAE
AAYACAAKAA0ADwARABMAFAAVABUAFgAXABcAFwAXABcAFQATABMAEwASABAADwANAAsA
CwAJAAYABQAAAP///P/7//r/9//z//H/7f/p/+f/5f/l/+P/4P/f/+D/3v/c/9z/2f/Y
/9j/1//Z/9j/1//W/9b/1v/W/9X/1f/U/9T/1P/V/9X/1P/U/9X/1P/U/9T/1P/T/9L/
0v/Q/9D/z//P/8//0P/Q/9H/0v/S/9P/0//T/9P/0//T/9X/1f/W/9f/2P/Z/9r/3P/c
/9v/2//c/93/3v/g/+P/4//k/+X/6f/r/+3/7//x//T/9f/1//b/9f/3//j/+//+//7/
/v///wIAAwADAAMABQADAAMAAwAEAAMAAgABAAMAAgABAP///f/9//z/+v/4//j/9//2
//b/9//3//j/9f/0//T/9P/1//X/9f/1//b/8//w/+//7P/r/+z/6//s/+r/6v/q/+r/
6v/q/+n/6f/q/+r/6v/q/+v/6//s/+3/6//r/+v/6//t/+z/7P/s/+z/6//r/+v/7f/s
/+z/7f/r/+v/6//q/+7/7//r/+f/5//o/+r/6v/s/+7/8v/0//X/+f8AAAsAFwAcACEA
IQAbABMAEgATAA0ABgAFAAgADAAbACsANwBFAFYAZABwAHoAgACCAIMAgQCPAKUAuADI
AN0A7gD2AOsA1ADIAMYAqQBrAC0A/P/S/63/lv+E/3v/d/9q/1b/UP9P/0v/Sv9I/0j/
TP9R/1j/Yv9t/3n/hv+S/57/qf+0/77/x//P/9P/2P/a/97/5P/n/+j/7P/v/+//7//v
//D/8P/x//H/8P/w//D/8P/z//P/8v/y//D/8P/x//L/8//z//P/8//1//X/9v/2//b/
9v/3//f/+f/5//n/+f/3//f/9//5//v/+//7//v/+f/6//r/+//7//v//P/8//3//f/9
//3//f/5//n/+f/5//r/+//7//v//f/+//7/AAACAAIAAgACAAMABAAFAAgACQAKAAwA
DQAQABIAFQAWABcAGQAbABsAHQAeACAAIwAmACoALQAvADEAMgAzADMANAA1ADUANQA1
ADUAMwAzADMAMwAyADAALwAtACsAKQAnACQAIwAiACEAHgAdABoAFwATABEAEQANAAsA
CQAHAAUAAgABAAAA/v/8//z//f/8//z/+//5//j/9//2//j/+P/4//f/+P/4//n/+v/5
//n/+P/4//f/9v/2//b/+P/3//b/9v/2//b/9f/1//b/9v/1//X/9v/2//f/9//3//f/
9//3//f/9//4//n/+v/7//z//v/9//3//v8AAP//AAACAAUABQAGAAcACwANAA8AEQAT
ABQAFQAVABYAFQAXABgAGwAeAB4AHgAfACIAIwAjACMAIwAhACEAIQAiACEAIAAfAB8A
HgAdABsAFwAXABYAFAAVABYAFgAWABcAFwAWABYAEwASABIAEgARABEAEQARABAADQAK
AAkABgAHAAYABQAEAAIAAgACAAIAAAAAAP////8AAAAAAAAAAP7//f/9//3//f/9//3/
/f/9//z//P/8//7//f/9//3//f/8//z//f/7//v/+//6//r/+f/3//X/8//y//T/9v/2
//j//P/+////AQAIABUAHwAkACkALQAnAB8AHAAbABMADgARABQAGgArADkARQBTAGQA
cgB8AIIAhgCIAIkAjwChALcAzADgAPMABgEKAfsA4gDaANQArwBvADUABgDc/7n/oP+O
/4H/ef9q/1r/VP9R/03/TP9M/07/Uv9V/1z/ZP9v/33/iv+a/6j/r/+6/8b/zf/T/9n/
3P/e/+L/6P/r/+7/7v/v/+//8f/v//D/8P/x//H/8P/w//D/8P/x//H/8P/w/+7/7v/v
//D/8f/x//H/8f/v/+//8P/w//D/8P/x//H/8f/x//H/8f/x//H/8f/z//H/8f/x//H/
8f/y//L/8//x//H/8v/y//P/8//z//P/8//v/+//7//x//L/8//z//H/8//0//T/9P/2
//b/9v/2//f/+P/5//r/+//8//7/AQAEAAYACQAKAAsADQAPABEAEwAUABYAFgAYABsA
HQAfACEAIgAjACUAJgAnACcAJwAnACcAJQAjACMAIwAiAB4AHQAbABkAFQATABAADwAM
AAsACAAHAAQAAQD9//v/+//3//X/8//z//H/7v/t/+7/7P/q/+r/5//m/+b/5f/l/+T/
4//i/+T/5P/k/+P/4//i/+L/4v/h/+H/4P/g/+D/4P/h/+L/5P/j/+L/4v/k/+T/4//j
/+L/4v/h/+H/4P/g/+H/4f/h/+H/4f/h/+H/4f/i/+P/4//j/+P/5P/j/+P/5P/m/+X/
5v/o/+v/7//w//H/9f/1//f/+f/7//z//f/9//7///8BAAIABQAIAAgACAAJAAoACwAL
AAsACQAHAAcABwAIAAcABgAFAAMAAgABAP////////7//P/8//z/+//6//n/+f/4//j/
+f/4//j/+P/3//f/9//3//X/8f/t/+v/7P/r/+r/6v/q/+r/6v/n/+b/5P/j/+X/5v/n
/+j/6P/n/+f/5//n/+f/5//n/+X/5P/k/+T/5P/j/+P/4//j/+L/4v/j/+P/4//j/+L/
5P/l/+P/3//d/9z/3P/c/9z/3v/g/+T/5f/l/+z/9/8BAAoAEQATAA0ABQACAAEA/f/2
//X/+P/8/wcAFwAlADMARABSAFwAZABmAGwAcwB1AH0AlQCuAMIA2QDyAP4A/QDoANQA
zAC3AH8APwAIANb/r/+W/37/bf9j/1j/SP8+/zn/Of80/zD/Mv86/z//RP9O/1v/af90
/4L/jv+b/6b/sv+5/8H/x//M/87/0v/W/9n/3v/i/+H/4//j/+P/5P/k/+X/5f/m/+b/
5v/m/+f/5//m/+b/5v/m/+f/6P/p/+n/6f/p/+n/6f/q/+r/7P/s/+3/7f/r/+v/6//r
/+z/7f/u//H/7//v/+//7//v//D/8P/x//H/8f/y//L/8//z//P/8//0//H/8v/z//X/
9v/3//f/9f/3//j/+P/4//r/+v/6//z//f/+////AAABAAIABAADAAYACAALAAwADQAP
ABEAEwAVABYAGAAcAB4AIQAjACUAJwAoACkAKQAqACsAKwArACsAKwApACkAKQApACgA
JAAjACEAHwAbABkAFgAVABQAEwAQAA8ADAAJAAUAAwADAP///f/7//v/+f/2//X/9P/y
//D/8P/v/+7/7v/t/+3/7P/r/+r/6v/q/+r/6f/r/+r/6v/q/+n/6f/o/+j/6f/o/+j/
6P/o/+f/5v/m/+j/6P/n/+f/6P/o/+f/5//k/+T/5f/l/+b/5//o/+n/6v/r/+3/7//v
/+//7//w//P/8//0//b/9f/2//j/+//9//7///8DAAUABwAJAAsADAANAA0ADgAPABEA
EgAVABoAGgAaABsAHgAfAB8AHwAfAB0AHQAdABwAGwAaABkAGwAaABkAFwAVABUAFAAS
ABIAEgARABAADwAPAA4ADgAPAA4ADgAOAA0ADQANAA0ADgALAAgABwAGAAMABgAFAAIA
AgACAAIAAgACAAIAAQABAAAAAAAAAAAAAgABAAEAAQABAAEAAQABAAEAAAAAAAAAAAD/
//////////7//v////////////7//v////3/+//7//j/+P/6//r/+v/8//7//////wQA
DQAXACAAKQAtAC8AKwAkAB8AGwAWABUAFgAWABsAKwA7AEcAVgBmAHQAfgCEAIoAjQCN
AJMAoQC2AM4A4wD6AA4BGQEQAfoA6gDjAMMAhQBEABAA5f/E/6r/l/+J/4D/dv9m/13/
W/9a/1j/WP9a/1//Zv9u/3f/gf+O/5z/qP+1/8L/zv/X/+H/5//u//L/9v/6////AgAG
AAcACQANABEAEQAQABAADwAQABAAEAAQABMAEwASABIAFAAUABUAFgAVABUAFQAVABcA
FwAYABgAGAAYABkAGQAaABsAHAAdAB0AHQAdAB8AHwAfAB8AHwAfACAAIAAhACMAIwAk
ACQAIwAjACMAIwAkACEAIgAjACMAJAAlACUAJQAnACgAKAAmACgAKAAoACkAKwAtAC8A
LgAvADAAMgAzADYAOAA7AD4APwBBAEMARwBJAEoATABQAFIAVQBXAFkAWwBcAF0AXwBg
AGEAYQBhAGEAYQBfAGEAYQBhAGAAYABfAF0AWwBYAFUAUQBPAE4ATQBKAEkASABFAEEA
PwA7ADcANQAzADIAMQAvAC8ALgAsACoAKgAnACYAJgAlACUAJAAjACIAIAAgACAAHwAd
ABwAHAAcAB0AHQAcABwAGwAaABoAGgAcABsAGgAaABoAGgAZABkAGAAYABcAFwAWABYA
FwAXABcAFwAXABcAGQAZABoAGwAaABkAGAAYABcAFwAYABoAGgAaABsAHQAdAB4AHwAj
ACcAKQArAC0ALgAvAC8AMAAwADEAMQAzADQANAA0ADUANwA5ADoAOwA7ADkAOQA5ADgA
NwA2ADUANwA2ADUAMwAxADEAMAAuAC4ALgAtACwAKwArACoAKgApACgAKAAoACcAJwAn
ACcAKAAlACIAIQAeAB0AHAAbABkAFgAYABgAGAAYABYAFgAVABUAFgAWABYAFgAYABcA
FwAXABUAFQAVABUAFwAWABYAFgAWABUAFQAVABUAFAAUABUAFQAVABUAFAAUABMAEQAP
AA8AEgAUABQAEgAWABoAGgAZAB8AKgA1AD8ASABLAEcAPwA3ADgANwAvACgAKwAuADQA
RQBVAGMAcQB+AIwAmgCkAKgAqACpAK8AwwDZAOwAAAETASQBJgETAf4A9gDwAMcAhwBR
ACgA/v/b/8T/tP+r/6H/lP+G/4L/f/99/3r/ev98/37/g/+K/5T/n/+r/7r/xv/Q/9v/
6P/y//X/+/8DAAYABgAKAA4AEQAUABYAFwAZABkAGQAYABgAGQAZABgAGAAYABgAGwAb
ABoAGgAYABgAGQAaABkAGQAZABkAGQAZABoAGgAaABoAGwAbABoAGQAYABcAGQAZABkA
GwAbABsAGwAbABkAGgAaABsAGwAbABwAHAAbABsAGwAbABwAGQAaABsAGwAcAB0AHQAb
AB0AHgAeAB4AIAAgACAAIQAjACUAJwAoACkAKgAsAC0AMAAyADUAOAA5ADsAPQA/AEEA
QgBEAEYASABLAE0ATQBPAFAAUQBRAFIAUwBTAFEAUQBRAE8ATQBNAE0ATABKAEkARwBF
AEEAPwA8ADsANgA1ADIAMQAuACsAJwAlACUAIQAfAB0AHQAbABgAFwAUABIAEAAQABAA
EAARABEAEwASABEAEAAPAA4ADQALAAsACgAKAAoACwALAAoACgALAAoACgAKAAgABwAG
AAYABgAGAAUABQAEAAQAAwADAAQABAAFAAUABQAFAAUABQADAAMABAAFAAUABQAFAAYA
CQAJAAoADAAMAAwADQAPABMAFAAVABkAGQAbAB0AHwAiACMAIwAkACQAJQAlACcALAAs
ACwALQAuAC8ALwAvAC8ALQAtAC0ALgAtACwAKwArACoAKQAnACUAJQAkACIAIgAiACEA
IAAfAB8AHgAeAB0AHAAcABwAHQAdAB0AHQAaABcAFAATABQAFQASAA4AEAAQABAAEAAQ
ABAADwAPABAAEAAQABAAEAAPAA8ADwAPAA8ADwAPABEAEAAQABAADgANAA0ADQAOAA4A
DwARAA8ADwAPAA4AEgAPAA8ADQAJAAoACgAKAAgACgAQABIAEwAVABoAIwAvADoAPwBD
AD8ANQAuADMAMwAqACMAJgAsADMARQBVAGEAbgB+AIwAlgCcAKAAoQCjAKsAwwDaAO4A
BQEcASoBKwEcAQYB/gDzAMMAgQBGABgA7f/O/7b/pf+b/5D/fv9u/23/a/9m/2b/aP9q
/2//eP+C/4v/l/+k/7D/vv/L/9j/5P/t//H/9f/8/wQABgAKABEAEgAWABsAGwAZABsA
HAAcAB0AHQAeAB4AHgAeAB8AHwAeAB4AIAAgACEAIgAhACEAIQAhACEAIQAiACIAIgAi
ACMAIwAlACUAJQAlACUAJQAlACcAJwAnACcAJwAnACgAKAApACkAKQAqACoAKwArACsA
KwArAA==
         </WaveFormData>
      </LeadData>
      <LeadData>
         <LeadByteCountTotal>10000</LeadByteCountTotal>
         <LeadTimeOffset>0</LeadTimeOffset>
         <LeadSampleCountTotal>5000</LeadSampleCountTotal>
         <LeadAmplitudeUnitsPerBit>4.88</LeadAmplitudeUnitsPerBit>
         <LeadAmplitudeUnits>¦ÌV</LeadAmplitudeUnits>
         <LeadHighLimit>2147483647</LeadHighLimit>
         <LeadLowLimit>268435456</LeadLowLimit>
         <LeadID>V5</LeadID>
         <LeadOffsetFirstSample>0</LeadOffsetFirstSample>
         <FirstSampleBaseline>0</FirstSampleBaseline>
         <LeadSampleSize>2</LeadSampleSize>
         <LeadOff>FALSE</LeadOff>
         <BaselineSway>FALSE</BaselineSway>
         <ExcessiveACNoise>FALSE</ExcessiveACNoise>
         <MuscleNoise>FALSE</MuscleNoise>
         <LeadDataCRC32>1854969528</LeadDataCRC32>
         <WaveFormData>
7v/u/+7/7v/s/+z/7P/s/+z/7P/s/+z/6f/o/+f/5v/l/+T/4//i/+L/4v/i/+L/5P/k
/+T/5P/i/+L/4v/i/+L/4v/i/+L/4v/i/+L/4v/k/+T/5P/k/+b/6P/q/+z/7v/u/+7/
7v/x//L/8//0//b/9v/2//b/+f/6//v//P///wAAAQACAAQABAAEAAQABgAGAAYABgAG
AAYABgAGAAUABAADAAIAAQAAAP///v/8//z//P/8//n/+P/3//b/9P/0//T/9P/2//b/
9v/2//P/8v/x//D/7f/s/+v/6v/p/+j/5//m/+b/5v/m/+b/5v/l/+X/5f/j/+P/4//j
/+P/4//j/+P/5f/l/+X/5f/j/+P/5P/k/+L/4//j/+L/4v/i/+L/4v/h/+H/4P/e/93/
3P/c/9z/2//f/+j/7f/u//D/9/8DAAwAFgAdACAAHgAdAB0AHgAeABsAGAAYAB4ALAA9
AE4AXABpAHcAiwCZAJwAmgCbAJ0AmQCTAIUAcwBdAEUALAASAPL/1//U/9T/xP+r/5T/
gv9v/1z/Sf8+/zr/N/81/zX/Of83/zn/Pf9A/0P/S/9Q/1j/Yf9r/3f/hP+S/5v/pv+y
/7z/w//I/8z/z//S/9b/2f/c/+D/4v/e/97/4//j/+P/5P/k/+T/5P/k/+X/5f/n/+f/
5//l/+X/5f/l/+X/5v/m/+X/5f/m/+b/5v/p/+n/6v/q/+v/6//q/+r/6v/q/+r/7P/q
/+v/6//r/+3/7v/u/+7/7f/u/+7/7v/w//D/8P/w/+//8P/x//H/8//0//T/9f/1//X/
9v/3//b/9//3//j/+//8//z//P///wEAAgADAAYACAAJAAoADwAPABIAEgAUABUAGAAZ
ABgAGQAcAB4AHwAgACAAIQAhACIAIgAiACQAIwAiACIAIAAgAB8AHgAcABoAGQAXABYA
EwARAA8ADQALAAgABwAGAAMAAAD+//7//P/6//j/+P/2//T/9P/y//L/8v/x/+//7v/u
/+7/7//u/+7/7P/s/+z/7P/s/+z/6v/q/+r/6v/q/+r/6f/r/+v/6v/p/+j/6P/o/+j/
6P/o/+b/5v/m/+f/5//n/+f/5//m/+b/6P/o/+j/6P/p/+n/6f/q/+r/6//s/+z/7f/u
/+//8v/x//L/9P/1//j/+v/6//z///8AAAIAAwADAAQABQAFAAkACQAKAAsACwANAA4A
DgAOAA4ADwAQAA4ADQANAAwADAALAAsACwAJAAkACAAFAAcABwAIAAcABQAFAAUABQAF
AAUAAwACAAMAAwADAAIAAAD+//3//P/7//z/9//4//j/9v/2//b/9v/2//b/9v/2//b/
9f/1//X/9f/1//X/9f/1//X/9f/1//X/9f/1//X/8//z//T/9P/0//X/9f/0//b/9v/2
//b/9//3//b/9P/z//D/8P/y//P/8//4//3/AgAGAAsAEQAaACYALwAyAC4AKwAvADIA
MgAvAC4ALgAyADwATQBcAGoAeQCFAJMAowCqAKgApQCnAKcApwCjAJkAiwB9AGgAUgA2
ABMA/v/4/+z/1f+6/6T/j/+A/23/XP9U/1H/T/9N/03/T/9P/1P/Vv9Z/2H/Zv9s/3X/
f/+J/5T/oP+t/7j/xv/Q/9f/3P/g/+P/7P/y//P/9v/6//z//P/8/////////wAAAAAA
AAAAAAABAAEAAwADAAMAAwADAAMAAwADAAQABAADAAUABgAGAAYABQAFAAYABgAHAAcA
BgAGAAgACAAIAAoACgALAAsACwALAAwADAAMAAsADAAMAAwADgAOAA4ADgAPABAAEQAR
AA8AEAAQABEAEQARABIAEwAWABcAFwAYABkAGgAaABoAHQAfACAAIQAiACQAJQAmACkA
KQAsACwALgAvADIAMwAyADMANgA4ADkAOgA6ADsAPQA+AD4APgA+AD0APAA8ADoAOgA5
ADgANgA0ADMAMQAwAC0AKwApACcAJQAiACEAIgAfABwAGgAaABgAFgAUABIAEAAOAA4A
EAAQABAADwANAAwADAAMAAsACgAKAAgACAAIAAgACAAKAAgACAAIAAYABgAGAAUABwAH
AAYABQAGAAYABgAGAAQABAACAAIAAgADAAMAAwADAAMAAgACAAIAAgACAAIAAwADAAMA
BAACAAMABAAEAAQABAAEAAYABwAIAAoACwAMAA4ADgAQABMAFAAWABcAFQAWABcAFwAa
ABsAHQAfACEAIwAkACQAJAAkACUAJgAkACMAIwAiACQAIwAjACMAIQAhACAAHQAcABsA
GwAZABsAGwAbABsAGwAbABkAGAAXABcAFwAWABcAFgAWABYAFAASAA4ADAANAAsACgAI
AAgACAAIAAgACAAIAAgABgAFAAUABQAFAAUABQAFAAUABQAFAAUABQAFAAUABQADAAMA
BAAEAAYABwAHAAYABgAGAAYABgAFAAUABgAEAAEAAAD+/wAAAQABAAYADQAQABIAFQAf
ACoAMgA7AD4APAA5ADcAOgA+ADsAOAA4ADwARgBXAGYAdACDAI8AnQCrALIAsACtAK8A
rQCrAKcAmwCNAH0AZgBSADgAFwACAP7/8v/Z/7z/pP+R/4L/df9k/1z/W/9Z/1X/V/9Z
/1n/Xf9g/2H/Z/9u/3T/e/+H/5P/nv+o/7X/wv/O/9j/3//m/+r/7f/y//b/+f/8/wAA
AgACAAIAAwADAAMABAAEAAQABAAEAAUAAwAFAAUABQAFAAUABQAFAAcACAAIAAcABwAI
AAgACAAJAAkACgAKAAkACQAIAAgACgAKAAoADAAKAAsACwALAAsADAAMAAwADQAOAA4A
DgAQABAAEAAQAA8AEAARABEAEQASABIAEwARABEAEgATABQAFQAVABYAFwAYABgAGAAb
AB0AHgAfACAAIgAjACQAJwAnACoAKgAsAC0AMAAxADIAMwA2ADgANwA4ADgAOQA7ADwA
PAA8ADwAOwA6ADoANgA6AD0APAA6ADgANgA0ADIAMAAuACwAKgAoACYAJAAgAB4AHAAa
ABcAFgAVABQAEQAQAA8ADgANAAwACwAKAAgACAAIAAgACAAIAAgACAAGAAYABgAGAAYA
BgAGAAYABAAEAAQABAACAAAA/v/+//7//v/+//z/+v/4//T/9v/4//r//P8AAAgACgAO
ABIAFAASABAAFgASAAgAAgD8//T/7v/m/+T/6P/w//j/BgAUACAAKAA2AEwAaAB8AIQA
jACcAK4AugC+AMgA0gDUANQA2gDeANYAwgCyAKoArACwAKwApACiAJoAjAB8AGoAXABS
AEQALAAGANz/yP/M/9T/3P/m/+7/9P/4//z/AAD+//7//v/+//z//P/8//z//P/8//z/
/P/8//z//P/8//r/+v/6//r/+P/4//j/+P/6//r/+v/6//r/+v/6//r/+P/4//j/+P/6
//r/+v/6//j/+P/4//j/+v/6//r/+v/4//j/+P/4//r/+v/6//r/+v/6//r/+v/8//z/
/P/8//z//P/8//z//P/8//z//P/+//7//v/+//7//v/+//7///8AAAEAAgACAAIAAgAC
AAAAAAAAAAAAAAAAAAAAAAD///7//f/8//r/+v/6//r/+P/4//j/+P/4//j/+P/4//j/
+P/4//j/+f/6//v//P/9//7///8AAAIAAgACAAIABAAGAAgACgALAAwADQAOAA8AEAAR
ABIAFAAUABQAFAAUABQAFAAUABQAFAAUABQAFQAWABcAGAAWABYAFgAWABYAFgAWABYA
FgAWABYAFgAUABQAFAAUABQAFAAUABQAEwASABEAEAAOAA4ADgAOAA8AEAARABIAEgAS
ABIAEgAQABAAEAAQABAAEAAQABAAEAAQABAAEAAQABAAEAAQAA4ADgAOAA4AEAAQABAA
EAAOAA4ADgAOAA8AEAARABIAEQAQAA8ADgAOAA4ADgAOAA4ADgAOAA4AEAAQABAAEAAP
AA4ADQAMAA0ADgAPABAAEAAQABAAEAAQABAAEAAQABAAEAAQABAAEAAQABAAEAAQABAA
EAAQABAAEAAQABAADgAOAA4ADgAMAAwADAAMAA0ADgAPABAAEAAQABAAEAAQABAAEAAQ
AA4ADgAOAA4AEAAQABAAEAAQABAAEAAQAA4ADgAOAA4AEAAQABAAEAASABIAEgASABIA
EgASABIAEAAQABAAEAAOAA4ADgAOAA4ADgAOAA4AEAAQABAAEAASABIAEgASABIAEgAS
ABIAFAAUABQAFAAXABgAGQAaABwAHAAcABwAHQAeAB8AIAAiACIAIgAiACQAJAAkACQA
IgAiACIAIgAiACIAIgAiACEAIAAfAB4AHQAcABsAGgAZABgAFwAWABQAFAAUABQAEgAS
ABIAEgASABIAEgASAA8ADgANAAwACgAKAAoACgAJAAgABwAFAAcABwAHAAcABQAFAAUA
BQAFAAUABQAFAAcABwAFAAUABQAEAAMAAwAFAAQABAAEAAQABAADAAMAAAAAAP///v/8
//7///8DAAgADQASABQAGwAlADIAOgBBAEIAPgA7AD0AQgBCADsAOAA8AEIAUgBlAHIA
fgCPAJ8ArwC5ALwAuAC3ALUAswCtAJ0AiQBzAFkARAAyABQA+//y/+7/4P/H/7L/oP+R
/4D/bf9k/17/Vf9R/1v/Xf9Z/1v/X/9g/2P/Z/9u/3L/ef+D/43/mP+k/6//uv/G/87/
1//e/+D/4//o/+z/8f/y//T/+P/4//j/+f/3//f/+P/4//r/+v/6//v/+f/7//v/+//5
//n/+f/5//n/+v/6//n/+f/6//r/+v/7//v//P/8//3//f/8//z/+v/6//r//P/8//3/
/f/9//v//P/8//z//f/+//7//v/+//7//v/+//3//v////////8AAAAAAQABAAEAAgAD
AAIAAwADAAQABwAIAAgACAAHAAkACgALAA4AEAARABIAFwAXABoAGgAaABsAHgAfAB4A
HwAiACQAJAAkACMAIwAkACYAJwAoACgAJwAmACYAJQAkACIAIAAgAB4AHQAbABoAFwAV
ABMAEwARAA4ADQAMAAkABgAEAAYABAACAAAA/v/8//r/+v/6//r/+v/5//n/+P/4//j/
9//2//b/9P/y//L/8v/y//T/8v/y//L/8P/w//D/7//v/+//7v/t/+7/7v/u/+7/7P/s
/+r/6v/o/+n/6f/p/+f/5//m/+b/5v/m/+b/5v/p/+n/6f/q/+n/6f/p/+j/6P/o/+j/
6v/r/+z/7v/v/+//8P/v//D/7//w//L/8//0//b/+P/5//3//f/+////AwAFAAYABgAG
AAYABwAIAAsACwAMAAwADQANAA4ADwARABEAEAANAA0ADQAOAA0ACwALAAsACwAJAAkA
BwAGAAcABwAHAAYAAwACAAIAAgACAAIAAAAAAAAA//8AAAAA/v/8//v/+f/5//b/9P/0
//T/9P/y//L/8v/y//D/7//v/+//8f/x//H/8f/x//H/8f/x//H/8f/x//H/7//v//D/
8P/u/+//7//u//D/8P/w//D/7f/r/+z/7P/p/+b/5P/m/+n/6f/s//H/9v/2//v/BQAQ
ABgAIQAmACgAJQAjACIAJgAnACQAIAAkAC4APQBOAF4AawB5AIcAlQCgAKAAnQCfAJ0A
mwCTAIMAcwBfAEYAMAAYAPn/4v/c/9j/x/+q/5L/g/9y/13/TP9G/0P/Qf8//z//Qf9D
/0X/Rv9N/1P/Vv9a/2X/b/95/4b/kv+f/6r/tv/A/8n/zv/U/9n/3P/g/+X/6P/o/+r/
7P/s/+3/7f/t/+7/7v/u/+7/7v/v/+3/7//v/+//7//v/+//7//x//L/8v/x//H/8v/y
//L/8f/x//L/8v/x//H/8P/w//L/8v/y//T/8v/z//P/8//1//b/9v/2//f/+P/4//j/
+P/4//j/+P/5//r/+//7//n/+v/6//v/+//7//z//f/+//////8AAAEAAgACAAIAAQAD
AAQABQAGAAgACQAKAA0ADQAQABAAFAAVABgAGQAYABkAHAAeAB0AHgAeAB8AIAAiACMA
JAAiACEAIAAgACAAIAAfAB4AHgAcABsAGQAWABMAEQAPAAsACQAGAAUABgADAAAA/v/8
//r/+P/2//b/9P/y//L/8P/w//D/7//u/+z/6//q/+n/6P/o/+b/5v/m/+b/5v/m/+T/
5P/k/+T/5P/k/+P/4f/h/+D/3//f/+D/4f/i/+L/4v/g/+D/3v/f/9//3//h/+H/4P/g
/97/3v/e/97/3//f/9//4P/g/+H/4v/i/+T/5P/k/+b/5v/m/+f/5//o/+r/6v/s/+3/
7v/w//H/8//0//X/9f/1//X/9v/3//n/+//8//z//v/+////AAACAAEAAQAAAAIAAQAB
AAEAAQABAAAA/f/+//3//f/7//n/+f/5//n/+f/5//f/9v/1//X/9f/0//X/9P/0//T/
9f/0//H/8P/t/+v/6//q/+n/6P/o/+b/5v/m/+b/5P/k/+T/5P/m/+X/5f/l/+X/5f/l
/+X/5f/l/+X/5f/l/+X/5f/l/+P/4//k/+T/4v/j/+P/4v/j/+T/5f/m/+X/5f/i/+L/
4f/g/97/3v/f/+P/5v/r//D/8v/5/wMADgAWAB0AIAAeABsAGwAeACAAHQAaABoAIAAq
ADsASgBYAGcAdQCFAJEAlACSAI8AkQCPAIsAgwB1AGcAUwA8ACYADADr/9z/2v/M/7H/
lv+E/3X/ZP9R/0L/Pv87/zn/Of87/z3/Pf8//0D/Q/9J/1b/YP9j/2n/df+C/5D/nf+o
/7T/vP/D/8r/zv/T/9b/2v/d/+L/5P/m/+b/5v/n/+n/6f/q/+r/6v/q/+r/6//r/+3/
7f/t/+v/6//r/+v/6//s/+z/6//t/+7/7v/u/+//7//w//D/8f/x//D/8P/w//D/8P/y
//L/8//z//P/8f/y//L/8v/1//b/9v/2//b/9v/2//b/9//4//n/+f/5//r/+v/7//v/
+//8//3//P/9//3//v///wAAAAAAAAMABQAGAAcACAAKAAsADAAPAA8AEgASABQAFQAY
ABkAGAAZABwAHgAfACAAIAAhACEAIgAiACIAIgAhACAAIAAgACAAHwAeABoAGAAXABUA
FgATABEADwANAAsACAAHAAYAAwAAAP7//P/6//j/9v/2//T/8v/y//T/9P/0//P/8f/w
//D/8P/x//D/8P/u/+z/7P/s/+z/7v/s/+z/7P/s/+z/7P/r/+v/6//q/+n/6v/q/+r/
6v/o/+j/5v/m/+j/6f/p/+n/6f/p/+j/6P/q/+r/6v/q/+v/6//r/+z/7v/v//D/8P/u
/+7/7v/w//H/8v/0//X/9P/2//b/+P/5//r//P/9////AAABAAEAAgABAAEAAQAFAAcA
CAAIAAoACgALAAwADAALAAsACgAKAAkACQAJAAsACwAKAAcABgAFAAUAAwABAAEAAQAB
AAMAAwABAAAA/f/9//3//P/9//z//P/8//3//P/5//j/9f/z//X/9P/y//D/8P/w//D/
8P/w//D/8P/u/+3/7f/t/+3/7f/t/+3/7f/t/+3/7f/v/+//7//v/+3/7f/u/+7/7v/v
/+//7v/s/+z/7P/s/+//8f/q/+j/6f/o/+j/6v/r/+//9v/7//7/BAANAB0AKgAyADcA
OgA4ADcAOQA+AD4AOQA4ADwAQgBQAGEAcgCCAJEAnwCxAL0AvAC6ALcArQClAJkAgwBp
AFMAPQAqABQA+P/n/+j/5v/Q/7X/nv+M/3v/av9d/1j/Wv9X/1P/Vf9Z/1v/W/9d/2D/
Z/9r/3L/eP9//4n/lf+g/6z/t//C/87/1v/d/+T/5v/p/+7/9P/3//j/+v/8//7//v//
//////8AAAAAAAAAAAAAAQD//wEAAQABAP//////////AQACAAIAAQADAAQABAAEAAQA
AwADAAIAAwADAAIAAgACAAIAAgAEAAYABwAHAAcABQAGAAYABgAFAAYABgAGAAYABgAG
AAYABwAIAAkACQAJAAoACgALAAkACQAKAAsADgAPAA8AEAARABIAEgASABQAFwAZABsA
HgAgACEAIgAkACMAJQAkACgAKQAsAC0ALwAxADUAOAA3ADgAOAA5ADkAOgA6ADoAOgA5
ADgAOAA4ADgANwA2ADQAMgAxAC8ALgArACkAJwAlACMAIAAfAB4AGwAYABYAFAASABAA
DgAMAAoACAAIAAkACgALAAsACwAKAAoACgAIAAYABQACAAIAAgACAAIAAgAAAAAAAAAC
AAIAAgABAAEAAQAAAP//AAAAAAAAAAAAAAAA/v/+//7//////////f/9//z//P/8//z/
/P/8/////////wAAAAABAAIAAgAAAAAAAAACAAUABgAIAAkACAAKAAoADAANAA4AEAAR
ABMAFAAVABUAFQAVABYAFwAZABsAHAAcAB4AHgAfACAAIAAfAB8AHgAgAB8AHwAfAB0A
HQAcABkAGAAXABcAFQAWABcAGAAZABgAFwAUABIAEQARABEAEAAPAA4ADgAOAA0ADAAJ
AAgABwAHAAUABAAEAAIAAgACAAIAAgACAAIAAgACAAEAAQABAAEAAQABAAEA////////
//////////////3//f/+//7//v///////v/+//7//v/+//3//f/6//j/9//4//j/+v/5
//3/BAAJAAwAEAAZACUALAAyADcAPAA6ADUANwA6ADgANQA0ADgAQABSAGMAcgB+AIsA
nQCvALUAtACyALMAsQCrAJ8AjQB5AF8ARQAwABYA+P/n/+j/4P/M/7P/nv+M/3v/av9Z
/1L/Tv9L/0v/Tf9N/0//Uf9R/1b/W/9f/2b/av9z/3//i/+a/6j/sf+6/8b/zv/T/9j/
3P/f/+T/6P/r/+7/8P/w//D/8v/x//H/8f/y//L/8v/y//L/8//x//P/8//z//P/8//z
//P/8//0//T/8//z//T/9P/0//X/9f/2//b/9//3//b/9v/2//b/9v/4//b/9//3//f/
9//4//j/+P/5//r/+v/6//r/+v/6//r/+f/6//v/+//9//7//v////////8AAAEAAgAD
AAMABAAFAAYABgAGAAkACwAMAA0ADgAQABEAEgAVABUAGAAYABoAGwAeAB8AHwAfACEA
IgAlACYAJgAnACUAJgAmACYAJgAlACQAJAAkACQAIwAiAB4AHAAbABkAGAAVABMAEQAN
AAsACAAHAAYAAwAAAP7//P/6//j/9v/1//T/8//0//L/8v/y//H/7//u/+7/7v/v/+7/
7v/s/+z/7P/s/+z/7P/q/+r/6v/q/+r/6v/p/+n/6f/o/+f/5v/m/+b/5v/k/+T/4v/i
/+H/4f/g/9//3//f/97/3v/e/97/3v/e/9//3//f/+D/4P/h/+L/4v/i/+L/4v/k/+P/
5P/m/+f/6f/s/+3/8P/x//L/9P/1//X/9v/3//f/+//7//z//f///wEAAgACAAQABAAF
AAYABAADAAMAAgAEAAMAAwADAAEAAQAAAP3//v/9//3/+//7//v/+//7//n/+f/3//b/
9v/3//j/+P/3//b/9v/2//T/8v/u/+z/7f/r/+r/6v/q/+r/6v/p/+j/5//m/+n/6f/q
/+v/6f/p/+n/6f/p/+n/6f/p/+f/5//n/+f/5//n/+j/6P/m/+f/5//m/+b/5v/m/+b/
6f/p/+b/4v/h/+L/4v/i/+P/5f/q/+//8v/2//3/BwASABoAIQAkACIAHQAdACIAJAAf
ABwAHgAkADAAQQBQAGAAbwB7AIkAlQCWAJYAmQCZAJUAkwCJAH0AbwBZAEAAKgAMAO//
4v/c/8z/s/+Y/4L/c/9k/1H/RP9A/z3/O/87/z//Qf9B/z//RP9L/1H/Vv9c/2X/cf99
/4r/lv+h/67/uv/C/8f/zv/S/9f/2v/c/9//5P/o/+j/6P/q/+n/6//r/+z/7P/s/+z/
7P/t/+v/7f/t/+3/7f/t/+3/7f/v//D/8P/v/+3/7v/u/+7/8f/x//L/8v/x//H/8P/w
//H/8v/z//b/9v/3//f/9//1//b/9v/2//f/+P/4//j/+P/4//j/+P/5//r/+//7//3/
/v/+/////////wAAAQACAAMAAwAEAAUABgAGAAYACQALAAwADQAOABAAEQASABUAFQAY
ABgAGgAbAB4AHwAgACEAJAAmACUAJgAmACcAJwAoACgAKAAoACcAJgAmACYAJgAlACQA
JAAiACEAHwAdABkAFgATABMAEQAOAA0ADAAJAAYABAAEAAIAAAD+//7//P/6//r/+P/4
//j/9//1//T/9P/0//X/9P/0//L/8v/y//L/8v/y//D/8P/w//L/8v/y//H/7//v/+7/
7f/u/+7/7v/u/+7/7v/s/+z/7P/t/+3/7f/t/+3/7P/s/+7/7v/u/+7/7//v/+//8P/u
/+//8P/w//D/8P/w//L/8f/y//T/9f/4//r/+v/8//3//v8AAAEAAwAEAAUABQAHAAcA
CAAJAAsADQAOAA4AEgASABMAFAAUABMAEwASABIAEQARABEAEQARABAADQAMAAsACwAJ
AAkACQAJAAkACQAJAAcABgADAAMAAwACAAMAAgACAAIAAQAAAP3//P/5//f/+f/2//T/
9P/0//T/9P/0//T/9P/0//T/8//z//P/8//z//P/8//x//H/8f/x//H/8f/x//H/8f/x
//L/8v/w//H/8f/w//D/8P/w//D/8f/x//D/7v/t/+r/6v/q/+v/6//u//P/+P/6/wEA
CwAUABwAJQAqACwAKQAnACYAJgAlACoAKgAoADAAQQBQAF4AawB5AIcAlwCgAKIAnwCf
AJ0AmQCVAIkAeQBnAFAAOgAkAAUA7P/k/9z/x/+s/5T/g/92/2P/Uv9K/0f/R/9D/0X/
R/9H/0n/TP9P/1X/Xv9i/2f/cf99/4j/lP+h/6z/uv/C/8v/0v/a/9//4v/m/+n/7P/w
//D/7v/0//f/9f/1//b/9v/4//j/+P/5//f/+f/5//n/+f/5//n/+f/7//z//P/7//v/
/P/8//z//////wAAAAABAAEAAAAAAP7//v/+/wAAAAABAAEAAQADAAQABAAEAAMABAAE
AAQABgAGAAYABgAHAAgACQAJAAcACAAIAAkACQAJAAoACwAMAA0ADQAOAA8AEAAQABAA
EwAVABYAFwAYABoAGwAcACAAIQAlACYAJgAnACoAKwAuAC8AMgA0ADUANgA2ADcAOQA6
ADoAOgA6ADkAOAA4ADgAOAA3ADYANgA0ADMAMQAuACsAKQAnACcAJQAiACEAIgAfABwA
GgAYABYAFAASABEAEAAPABAADwAOAA0ACwANAAwADAAMAAsACgAKAAgABwAGAAUABAAG
AAQABAAEAAYABgAGAAUABQAFAAQAAwACAAIAAgACAAAAAAD+//7//f/9//z/+//8//3/
/f/+//7//v/+//7/AQABAAEAAgABAAEAAQAAAP7//v/+/wAA//8AAAIAAwAGAAgACAAK
AA0ADgAQABEAEwAUABUAFQAWABUAFQAVABcAGQAaABoAHgAeAB8AIAAgAB8AHwAeAB8A
HwAgACEAIQAhACAAHQAcABsAGwAZABcAFwAXABcAGQAZABcAFgAVABUAFQAUABMAEgAS
ABIAEwASAA8ADgALAAkACQAIAAUABAAEAAQABAAEAAIAAgACAAIAAwADAAQABQAFAAUA
BQAFAAMAAwADAAMAAQABAAEAAQABAAEAAgACAAQABQAFAAQABgAGAAYABgADAAMAAAAA
AP//AAACAAQAAwAHAA4AEQASABgAJQAxADoARABJAEYAQgBBAEUARgBCAD0APABAAEoA
XgBvAIAAjACbAKsAuwDFAMYAxADBAL0AtQClAJEAewBjAEsANAAaAP7/8//2/+7/2P/B
/7D/nv+L/3j/a/9k/17/Xf9d/2H/Zf9n/2n/a/9u/2//df98/4L/i/+X/6f/sv+8/8f/
1P/c/+D/5//w//T/9f/4//z///8CAAQABAAGAAYABwAJAAkACgAKAAgACAAIAAkACwAN
AA0ADQALAAsACwALAAkACgAKAAkACwAMAAwADAALAAsADAAMAAsACwAKAAoADAAMAAwA
DgAMAA0ADQANAA0ADgAOAA4ADwAQABAAEAAQABAAEAAQAA8AEAARABEADwAQABAAEQAR
ABEAEgATABQAFQAVABYAGQAaABoAGgAdAB8AIAAhACIAJAAlACYAKwArAC4ALgAuAC8A
MgAzADYANwA6ADwAOwA8ADwAPQA9AD4APgA+ADwAOwA6ADoAOAA4ADcANgA0ADIAMQAv
ACwAKQAnACUAIwAhAB4AHQAaABcAFAASABIAEAAOAAwADAAKAAgACAAGAAQAAgD//wAA
AAABAAIAAQAAAAAA/v/8//z//P/8//z/+v/6//r/+v/6//r/+f/3//f/9v/1//T/9P/0
//T/9P/0//L/8v/w//H/8f/x//P/8//y//L/8v/y//L/8v/y//H/8P/w//L/8//0//T/
8v/y//L/9P/z//T/9v/3//n//P/9/wAA//8AAAIAAwAFAAYABwAHAAYABQAFAAUACAAL
AA0ADgAQABAAEQASABAADwAPAA4ADgANAA0ADQANAA0ADAAJAAgABwAHAAUABQAFAAUA
BQADAAMAAQAAAP////////7////+//7//v/7//r/9//2//X/9f/z//D/8P/w//D/8P/w
//D/8P/w//D/7//v/+//7//v/+//7//t/+3/7f/t/+3/7f/t/+3/6//r/+z/7P/s/+3/
7f/s/+z/7P/s/+z/7f/r/+r/6P/l/+T/5P/k/+P/5//u//H/9P/2//3/BQASABoAIQAk
ACQAHwAdACQAKAAjAB4AHgAkAC4AQQBQAF4AbQB7AIsAmQCgAJwAmQCbAJkAlwCPAH0A
awBVADoAJAAMAOv/3P/a/87/tf+c/4j/d/9m/1P/Rv9A/z3/N/8z/zf/O/87/z3/QP9F
/0v/Uv9Y/1//af91/4D/jP+Z/6T/sP+6/7//xP/M/9P/1v/Y/93/3v/g/+b/5v/m/+X/
5f/l/+b/5v/m/+b/5v/n/+f/6f/p/+n/6f/p/+n/6f/p/+r/6v/p/+n/6v/q/+r/6f/p
/+r/6v/t/+3/7P/s/+z/7P/s/+7/7v/v/+//7//v//D/8P/w/+//8P/w//D/8v/y//L/
8v/x/w==
         </WaveFormData>
      </LeadData>
      <LeadData>
         <LeadByteCountTotal>10000</LeadByteCountTotal>
         <LeadTimeOffset>0</LeadTimeOffset>
         <LeadSampleCountTotal>5000</LeadSampleCountTotal>
         <LeadAmplitudeUnitsPerBit>4.88</LeadAmplitudeUnitsPerBit>
         <LeadAmplitudeUnits>¦ÌV</LeadAmplitudeUnits>
         <LeadHighLimit>2147483647</LeadHighLimit>
         <LeadLowLimit>268435456</LeadLowLimit>
         <LeadID>V6</LeadID>
         <LeadOffsetFirstSample>0</LeadOffsetFirstSample>
         <FirstSampleBaseline>0</FirstSampleBaseline>
         <LeadSampleSize>2</LeadSampleSize>
         <LeadOff>FALSE</LeadOff>
         <BaselineSway>FALSE</BaselineSway>
         <ExcessiveACNoise>FALSE</ExcessiveACNoise>
         <MuscleNoise>FALSE</MuscleNoise>
         <LeadDataCRC32>1137160105</LeadDataCRC32>
         <WaveFormData>
SABIAEgASABIAEgASABIAEYARgBGAEYARABCAEAAPgA9ADwAOwA6ADgAOAA4ADgAOAA4
ADgAOAA3ADYANQA0ADQANAA0ADQAMQAwAC8ALgAsACwALAAsAC0ALgAvADAAMAAwADAA
MAAuAC4ALgAuAC0ALAArACoALAAsACwALAAuAC4ALgAuACwALAAsACwAKgAqACoAKgAp
ACgAJwAmACQAIgAgAB4AGwAaABkAGAAXABYAFQAUABIAEAAOAAwACgAIAAYABAACAAIA
AgACAAAA/v/8//r/+P/2//T/8v/x//D/7//u/+7/7v/u/+3/7P/r/+r/6f/o/+f/5v/l
/+T/5P/k/+T/5P/k/+T/4//h/+H/4f/h/9//4P/g/+D/3v/e/93/3P/c/9z/3f/c/9r/
2//b/9r/2//g/+n/6//u//H/9P/7/wEAAwAGAAoACgAIAAgABwAHAAUAAwADAAkADwAb
ACcALwAyADkARQBLAEYAQQA/ADkAMAAlABcABwD5/+X/yf+t/4z/dP9u/3T/dv9z/27/
a/9n/17/Uv9M/0r/S/9P/1P/V/9X/1n/Xf9g/2P/Zv9r/2//df99/4f/kP+c/6P/rP+1
/73/w//H/8v/zv/R/9T/1v/a/93/3v/a/9r/3v/g/+D/4f/i/+L/4v/i/+P/5//n/+X/
5f/j/+P/4//l/+P/5P/k/+T/5P/k/+X/5f/k/+T/5f/l/+P/4v/i/+L/5P/k/+X/5v/k
/+T/5P/l/+f/5//n/+f/5//p/+n/6f/q/+z/6v/q/+v/7P/t/+//8P/w//D/8P/z//P/
9f/2//T/9v/2//b/9//5//r//f/+////AAABAAQABgAHAAkACgALAAwADQAPABEAEgAS
ABEAEwAUABQAFwAYABgAGAAaABoAGgAaABgAFwAXABYAGAAYABgAFQATABIAEQAPAA4A
CwALAAkACAAGAAIAAQAAAP///v/+/////f/8//v/+//6//n/+P/4//f/9//3//f/9v/2
//b/9v/2//X/9P/0//X/9f/1//T/9P/0//X/9f/1//X/9P/0//T/9P/1//X/9P/z//P/
9f/0//T/9P/y//P/8//x//L/8v/y//P/8//z//P/8//z//P/9P/0//T/9P/0//T/9v/2
//b/9//3//f/+P/5//v//f/+//7///8AAAEAAwADAAUABQAGAAgACQAJAAkACQAKAAsA
DAANAA0ADgAOAA0ADAALAAoACAAIAAgACAAIAAcABgAGAAcABwAHAAUAAwADAAMAAQAB
AAEA///+/wAAAAAAAAAA/f/8//r/+f/7//v/+P/3//j/9v/2//b/9v/2//b/9v/1//X/
9f/1//X/9f/1//X/9f/0//T/9P/0//T/9P/0//P/9f/1//X/9f/z//T/9P/0//b/9v/1
//T/+P/2//X/9P/0//P/8//0//X/+P/7/wEABAAJAA4AEQAVAB0AIAAgAB4AHAAgACMA
IQAhAB8AHQAhACkAMwA9AEUASgBPAFcAXwBeAFcAUwBPAEYAPwAzACcAHQAPAPf/3//E
/6T/kv+Q/5T/k/+O/4n/hf+A/3b/av9m/2f/a/9t/3H/cf9z/3X/ev97/4D/hf+H/4v/
k/+d/6b/rv+3/8D/y//T/9n/3//f/+L/6//w/+7/8P/1//b/9v/2//j/+P/4//n/+v/4
//j/+P/5//3//f/7//v/+//7//v//f/9//7//v/+//7//v///////v/+//////8BAAAA
AAAAAAAAAAABAAIAAgACAAIAAwAFAAUABQAFAAMABQAFAAUABgAIAAYABgAIAAgACAAJ
AAoACgAKAAoACwALAA0ADgAOABAAEAAQABIAEwATABUAFgAXABgAGQAYABoAGwAdAB4A
HwAgACEAIQAjACQAJAAlACcAKAAoACkAKgAqACoALAAsACwALAAsACsAKwAqACoAKgAq
ACcAJwAmACUAIwAiAB8AHwAdABsAGgAXABcAFwAVABMAEgATABEAEAAPAA8ADgANAAwA
DAALAAsACwANAAwADAAMAAoACgAJAAgACAAJAAkACQAIAAgACAAJAAcABwAHAAYABQAG
AAcACQAJAAgABwAHAAcABgAGAAYABgAHAAcABQAEAAQABAAFAAUABQAFAAUABQAFAAYA
BgAGAAYABgAGAAYABgAGAAcABwAHAAgACQALAA0ADgAOAA8AEAARABMAEgATABIAEgAT
ABUAFgAXABkAGgAbABwAHQAdAB4AHgAcABwAHAAcABwAHAAcABwAGgAZABgAGAAXABcA
FwAVABUAFQAVABMAEwATABEAEAAOAA4ADgAOAA4ADgANAA0ACwAJAAgABwAJAAcABgAE
AAQABAAEAAYABgAGAAUABQAFAAUABQAFAAUABQAFAAQABAAEAAQAAgACAAIAAQABAAEA
AQABAAEAAgACAAIABAAEAAMAAgACAAIAAwAAAAAA/////wAAAwAEAAkADwASABMAFgAd
ACMAJwAsAC4ALgAqACoAKwAtAC0AKQApACsAMwA9AEcATwBUAFcAXwBnAGYAXwBZAFcA
TgBDADkALQAjABMA+//h/8j/qv+Y/5j/nP+Z/5L/jf+J/4T/gP90/27/c/91/3X/d/97
/3v/f/+C/4P/hP+L/4//k/+b/6X/rP+0/7//yv/V/9v/4//n/+v/7v/x//T/9v/6//v/
/P/8//7//v8AAAAAAQACAAIAAgACAAMABQAFAAMAAwADAAMAAwAFAAUABgAGAAYABAAE
AAUABQAIAAgACQAJAAkACAAIAAgACAAIAAkACgAKAAoACgALAAsACwALAAsACwANAA0A
DQAMAA4ADAAMAA4ADgAOAA8AEAAQABAAEAARABEAEwAUABIAFAAUABQAFgAXABcAGQAa
ABsAHAAdABwAHgAfACEAIgAjACQAJQAnACkAKgAqACsALQAuAC4ALQAuAC4ALgAwADAA
MAAwADAALwAvAC4AKgAuADIAMAAtACwAKwAqACcAJgAlACQAIQAgAB8AHgAcABoAGAAW
ABUAFAATABIAEQAQAA8ADgAMAAwADAAMAAwADAAMAAwADAAMAAwADAAKAAoACgAKAAoA
CgAKAAoACgAKAAoACAAIAAYABgAEAAQABgAGAAQAAgAAAAAAAAAAAAAAAAAEAAoADAAO
ABAAEgAQAA4AEAAQAAgAAgD8//T/8P/s/+r/8P/0//r/AgAMABIAGAAgAC4AQABOAFgA
YABqAHYAfAB+AIYAkACWAJoAoACmAKoAqgCoAKoArgCwAKwAqACmAKIAlACIAIAAdgBo
AFQAPAAYAPD/2P/Y/+D/5v/s//L/9v/4//r//P/6//r/+v/6//j/+P/4//j/+P/4//j/
+P/4//j/+P/4//f/9v/1//T/9P/0//T/9P/2//b/9v/2//T/9P/0//T/8v/y//L/8v/0
//T/9P/0//L/8v/y//L/8v/y//L/8v/w//D/8P/w//H/8v/z//T/9P/0//T/9P/0//T/
9P/0//L/8v/y//L/8v/y//L/8v/w//D/8P/w/+7/7v/u/+7/7//w//H/8v/x//D/7//u
/+z/7P/s/+z/6//q/+n/6P/n/+b/5f/k/+L/4P/e/9z/3P/c/9z/3P/d/97/3//g/97/
3v/e/97/3//g/+H/4v/k/+T/5P/k/+X/5v/n/+j/6v/s/+7/8P/z//T/9f/2//j/+v/8
//7///8AAAEAAgAEAAQABAAEAAYABgAGAAYACQAKAAsADAAKAAoACgAKAAwADAAMAAwA
DgAOAA4ADgANAAwACwAKAAwADAAMAAwACwAKAAkACAAGAAYABgAGAAcACAAJAAoACgAK
AAoACgAKAAoACgAKAAgACAAIAAgACAAIAAgACAAKAAoACgAKAAoACgAKAAoADAAMAAwA
DAAMAAwADAAMAA0ADgAPABAADgAOAA4ADgAMAAwADAAMAAwADAAMAAwADQAOAA8AEAAP
AA4ADQAMAA4ADgAOAA4AEAAQABAAEAAOAA4ADgAOAAwADAAMAAwADQAOAA8AEAAQABAA
EAAQABIAEgASABIAEQAQAA8ADgANAAwACwAKAA0ADgAPABAAEAAQABAAEAAQABAAEAAQ
AA8ADgANAAwADgAOAA4ADgAQABAAEAAQAA8ADgANAAwADAAMAAwADAAMAAwADAAMAA4A
DgAOAA4ADAAMAAwADAALAAoACQAIAAgACAAIAAgACgAKAAoACgAMAAwADAAMAAwADAAM
AAwADAAMAAwADAAOAA4ADgAOABAAEAAQABAAEQASABMAFAAUABQAFAAUABYAFgAWABYA
FgAWABYAFgAUABQAFAAUABMAEgARABAADwAOAA0ADAAJAAgABwAGAAQABAAEAAQAAgAC
AAIAAgAAAAAAAAAAAP3//P/7//r/+P/4//j/+P/1//P/8v/x/+//7//v/+//7//v/+7/
7v/u/+7/7v/u/+z/6//r/+v/6f/p/+n/6v/s/+z/7P/s/+n/6P/o/+j/5f/k/+T/4//j
/+T/5//q/+3/8f/2//n//P8BAAcACwAQABAADgAMABAAEwARAA0ACwALABEAGwAlAC8A
NQA6AEEASwBNAEgAQwA/ADkALgAlABMAAwD1/9//x/+v/5T/fP9y/3j/ev91/3D/b/9t
/2L/WP9S/07/S/9N/1f/W/9b/1v/X/9i/2P/aP9p/2v/cf95/4H/iP+U/53/pv+v/7f/
vf/B/8X/yP/N/9L/1P/W/9n/2v/c/9r/3P/c/9z/3f/e/97/3v/e/9//4f/h/9//3//h
/+H/4f/j/+L/4v/h/+D/4v/i/+P/4//m/+b/5//n/+n/6P/o/+j/6P/o/+n/6v/q/+r/
6v/r/+3/7f/t/+3/7//x//H/8f/y//T/8v/y//T/9P/0//X/+P/4//j/+P/5//n/+//8
//z//v/+//7/AAABAAEAAwAEAAUABgAHAAoADAANAA8AEgATABQAFQATABUAFgAWABcA
GQAaABoAGgAaABkAGAAbABwAHQAeAB4AHQAdABwAHAAcABwAGQAZABgAFwAVABYAEwAT
ABEADwAOAAsACwAKAAkACAAIAAkABwAGAAUAAwACAAEAAAACAAEAAQABAAMAAgACAAIA
AAAAAP///v/+/////////wAAAAAAAAEA/////////v/8//z//P/9//7//v/+/////f/8
//z//P/6//v/+//5//r/+v/6//v/+f/5//n/+f/7//v//P/8//r/+v/6//r/+v/6//r/
+//7//v//P/9//v//f/+//7//v/+//7//////wEAAQACAAMABQAGAAcACQAKAAsADAAL
AAsADAAMAA0ADgAPABAAEgASABIAEgATABMAEwAUABEAEQARAA8ADQANAA0ACwANAA0A
CwAKAAoACgAKAAoACAAIAAcABwAHAAUABAADAAUAAwADAAMAAAD//////f/9//r/+v/6
//r/+v/6//r/+v/5//n/+f/5//n/+f/5//n/+f/6//r/+v/6//j/+P/4//f/9//3//f/
9//1//b/9v/2//j/+P/3//b/9v/2//f/+P/2//P/8//0//n/+v/7/wEABgAHAAoAEQAX
ABsAHgAkACQAJAAgACEAIwAlACEAHQAhACcAMQA7AEMATABPAFUAXQBeAFkAVQBRAEoA
PwAzACUAFwAHAPH/1/++/6L/jP+G/47/kf+K/4X/hf9+/3T/aP9k/2X/af9r/23/cf9x
/3P/dv95/37/gf+D/4n/kf+Z/6L/rP+3/8D/x//P/9f/2//f/+T/5//q/+7/8P/x//L/
9P/0//T/9v/2//f/+P/2//b/9v/3//n/+f/3//f/+f/5//n/+//7//z//P/8//z//P/9
//3//P/8//3//f/7//r/+v/6//z//P/9//7//P/8//z//f/9//3//f/9////AQABAAEA
AgAEAAIAAgACAAIAAgADAAQABAAEAAQABQAFAAcACAAIAAoACgAKAAgACQAJAAsADAAN
AA4ADwAQABIAEwAVABQAFQAWABcAGQAbABwAHAAdAB8AIAAgAB8AIAAgACAAIgAiACIA
IgAiACEAIQAgACAAIAAgAB0AHQAcABsAGQAYABUAFQATABEAEAANAA0ADQALAAkACAAH
AAUABAADAAMAAgABAAAA/v/9//3//f/9//z//P/8//z//P/7//r/+v/7//v/+//6//r/
+v/7//n/+f/5//j/+P/4//j/+f/7//r/+f/5//v/+v/6//r//P/9//3/+//8//z//P/9
//3//f/9//3/+//7//z//P/8//z//P/8//7//v/+/////////wAAAQABAAMABAAEAAUA
BgAHAAkACQALAAsADAAMAA0ADQANAA0ADgAPABAAEQARABIAEgATABQAFQAWABYAFgAW
ABYAFgAVABQAFAARABEAEQAPAA8ADwAPAA0ADwAPAA0ADAAKAAoACgAKAAgACAAHAAcA
CQAHAAYABQADAAEAAQABAAAAAQAAAP7//v/+//7//v/+//7//f//////////////////
/////v/+//7//v8AAAAAAAD///3//f/9//3/+//8//z//P/9//7//v/+/wAA/v/7//z/
/P/7//v//P/9/wAABQAJAAwADwAUABsAIQAlACgAKgAoACgAKAApACkAKQAlACcAKwAx
ADsAQwBLAFAAVwBfAGUAYgBbAFcAUQBIAD0AMQAlABkABwDt/9f/vP+g/5L/lv+a/5X/
kP+N/4v/hP96/3D/bP9v/3H/c/91/3f/ef97/3z/f/+E/43/k/+V/5n/of+s/7j/wf/K
/9X/3f/h/+f/6//u/+//9P/2//j/+//8//z//P/+//z//P/9//7//v/+//7///8BAAEA
/////wEAAQABAAMAAQACAAIAAgACAAIAAwADAAQABAAFAAUABwAGAAYABgAEAAQABQAG
AAYABgAGAAcABwAHAAcABwAJAAsACwALAAoADAAKAAoACgAKAAoACwAOAA4ADgAOAA0A
DQAPABAADgAQABAAEAASABMAEwAVABgAGQAaABsAGgAcAB0AHwAgACEAIgAjACMAJQAm
ACYAJQAnACgAKAApACoAKgAqACoAKgAqACoAKgApACkAKAAmACYAJgAjACEAIAAfAB0A
HgAbABsAGQAZABgAFQAVABUAEwARABAADQALAAoACQAJAAgABwAGAAgABwAHAAcABQAE
AAQABAAGAAYABQAEAAIAAwADAAMAAgACAAIAAwADAAMAAwACAAIAAgACAAMAAQAAAP//
///9//z//P/8////AQACAAEAAAAAAAAAAQABAAEAAQABAP////8AAAAAAgACAAIAAgAA
AAAAAAABAP////8AAAEAAQADAAQABAAHAAgACQALAA0ADwAPABAADgAPAA8ADwARABIA
EwAUABcAFwAYABgAGAAYABgAGAAWABYAFgAWABgAFwAWABYAEwATABMAEQARABEAEQAP
ABEAEQAPAA4ADgAOAA4ADgAOAA4ADQANAA0ACwAKAAkABQAFAAcABQAEAAIAAgACAAIA
AgACAAIAAQABAAEAAQABAAEAAQABAAEAAgACAAIAAgAEAAQABAADAAMAAwADAAMAAwAE
AAQABAACAAIAAQAAAAQABgABAP7/AAD//wEAAgAFAAgADQATABgAGQAcACUAKQAtAC4A
MAAwADAAMgA1ADUAMQAvAC8ANQA/AEsAVQBdAGIAaQBzAHUAbgBpAGMAVwBKAD0AKwAb
AAsA8//b/8P/qv+Y/5b/nv+g/5v/lP+R/43/hP94/3T/fP+B/3//gf+H/4n/if+L/47/
k/+Y/5v/nf+j/6v/s/+8/8L/y//W/+H/6f/t//P/9f/4//v/AAACAAQABwAIAAoACgAK
AAgACAAJAAoADAAMAAwADQANAA0ACwALAAsACwALAA0ADwAQABAAEAAQABAAEQARABEA
EAAQAA8ADwAOAA4ADgAOAA4ADwAQABEAEgATABUAEwATABMAEwATABUAFQAVABQAFgAU
ABQAFAAUABQAFQAWABYAFgAWABcAFwAZABoAHAAeAB4AHgAcAB0AHQAfACIAIwAkACUA
JgAoACkAKwArACsAKwArAC0ALwAwADAAMgA1ADcAOAA5ADoAOgA6ADgAOAA4ADgAOAA3
ADcANgA2ADYANgAzADMAMgAxAC8ALAApACkAJwAnACYAIwAjACEAHwAdABwAHQAbABoA
GQAYABYAFAASABMAEwAUABUAEwASABIAEgARABAADgAMAA4ADwAPAA8ADgAOAA4ADwAP
AA8ADwAOAA4ADgAOAA8ADwAOAA0ADQANAAwADAAMAAwADQANAAsACgAKAAoACwAJAAkA
CQAJAAsACwAMAAwACgAKAAoACgAIAAgACAAJAAsACwAMAA0ADQAPABAAEAAPABAAEQAT
ABIAEwASABIAFAAVABUAFQAVABYAFwAYABkAGQAaABoAGgAaABoAGgAYABgAGAAYABcA
FQATABIAEAAPAA4ACwAMAA0ADgANAA0ADQALAAoACQAIAAcABgACAAIAAQABAAAA/f/7
//n/9//3//f/9f/0//P/8v/x//D/8P/w//D/7//v/+//7//v/+3/7f/t/+3/7P/s/+z/
7P/q/+r/6v/p/+f/5//n/+f/5//o/+j/6P/o/+j/5//m/+j/5v/l/+T/5P/j/+X/5v/p
/+7/8//3//r//f8CAAkADQAPABIAGAAWABQAEgAVABMADwANABEAGQAjAC8ANwA9AEIA
SwBTAFEATABJAEcAPwAyACcAFwAJAPf/3f/F/6v/jv9+/4D/hv+E/3//fP95/3P/av9g
/1r/XP9f/2H/Zf9n/2f/af9r/27/cf92/3v/ff+D/4v/lf+k/7D/tf++/8n/z//T/9f/
2//c/+H/5P/m/+r/6//s/+r/7P/q/+r/6v/r/+z/7v/u/+7/7//v/+//7f/t/+//7//v
//H/8f/y//L/8v/w//D/8f/x//L/8v/z//P/8//y//L/8v/y//L/8//0//b/9v/2//f/
9//3//f/9//3//n/+f/5//r//P/6//r/+v/6//r/+//9//7///8AAP////8BAAIAAgAE
AAQABAAEAAUABQAHAAoACwAMAA0ADgAQABEAEwAWABcAGAAZABkAGwAcABwAGwAdAB4A
HgAfACAAIAAgACAAIAAgACAAIAAfAB8AHgAcABwAHAAZABkAGAAXABUAFAARABEADwAN
AAwACQAJAAcABQADAAIAAQD///7//f/+//7//v/+//7//f/9//3/+//6//r/+v/6//r/
+f/4//r/+//7//v/+P/4//j/+f/5//n/+f/4//j/+P/4//n/+f/4//f/9//3//b/9v/2
//T/9f/1//P/9P/0//T/9f/1//X/9f/1//P/8//0//T/9P/0//T/9P/2//b/9v/3//f/
9//4//n/+v/9////AAD//wAAAQADAAEAAwADAAQABAAFAAUABQAJAAoACwAMAAsACwAM
AAwADAAMAAwADAAKAAoACgAKAAkABwAFAAQABQAFAAUAAwADAAMAAwABAAEAAQD///7/
AAAAAAAAAAD8//z/+//7//n/9//2//X/9//1//T/9P/0//T/9P/z//L/8f/v//L/8//0
//X/8//z//P/8//0//T/9P/0//L/8v/y//H/8//z//P/8//x//L/8v/y//L/8v/x//D/
8v/0//H/7v/u/+//7//w//P/9v/7////AgAFAAoAEQAXABsAHgAgACAAHAAcAB8AHwAd
ABsAHQAhACcAMQA7AEUASgBPAFcAWQBSAE8AUQBJADwAMwApABsADwD7/+P/y/+u/5T/
iv+M/47/i/+G/3//ff92/2z/ZP9i/2X/Z/9p/23/cf9x/2//cP93/37/f/+B/4n/kf+b
/6b/sP+5/8L/zf/T/9n/3f/f/+L/5f/o/+r/7v/z//L/8v/y//L/8v/y//P/9P/0//T/
9P/1//X/9f/z//P/9f/1//X/9//3//j/+P/4//b/9v/3//f/+P/4//n/+f/3//b/9v/2
//f/+P/6//z//P/8//z//f/9//3//f/9//v//f/9//3//v8AAP7//v8AAAAAAAABAAIA
AgACAAIABQAFAAcACAAGAAgACAAIAAoACwALAA0ADgAPABAAEQASABQAFQAXABYAFwAY
ABkAGwAdAB4AHgAfACEAIgAiACMAJAAkACQAJAAkACQAJAAkACMAIwAiACAAIAAgAB0A
HQAcABsAGQAWABMAEwARABEAEAANAA0ADQALAAkACAAHAAUABAADAAMAAgABAAAAAAD/
///////9//z//P/8//3//v/+//7//v////////8AAAAAAAABAP////////7//v/+//7/
//////7//f/9//3//P/8//z//P/9//3/+//8//z//P/9//v/+//7//v/+//7//z//P/8
//z//P/8//z//P/8//3//f/9//7//////wEAAgACAAUABgAHAAkACQALAAsADAAKAAsA
CwALAA8AEAARABIAEQARABIAEgAUABQAFAAUABMAEgARABAAEAAPAA4ADgALAAsACwAJ
AAkACQAJAAcACQAJAAcABgAEAAQABAAEAAIAAgABAAEAAQD///7//f/9//v//f/7//r/
+v/6//r/+v/6//r/+v/5//v/+//7//v/+//7//v/+//6//r/+v/6//r/+v/6//n/+f/5
//n/+f/5//r/+v/6//r/+v/5//j/+P/4//n/9v/2//X/9f/2//f/+P/7////BAAHAAwA
EQAXAB0AIAAiACQAJAAiAB8AHQAfACUAJwAlACsANQA/AEcATgBTAFkAYQBkAF8AWQBV
AE4AQQA3ACkAHQARAPn/4f/I/6z/lv+Q/5T/lf+Q/4v/if+G/37/dP9s/2//df91/3f/
ef97/3v/fv9//4T/if+L/4//lf+d/6b/sP+5/8L/zf/V/93/5f/p/+z/7//0//b/+P/5
//j/+P/8/wAA///+//7//v/8//z//P/9///////9//3//f/9//3//////wAAAAAAAAAA
AAABAAEABAAEAAUABQAFAAQABAAEAAQABAAFAAYABgAGAAYABwAHAAcABwAHAAcACQAJ
AAkACAAKAAgACAAKAAoACgALAAwADAAMAAwADQANAA8AEAAOABAAEAAQABIAEwATABUA
FgAXABgAGQAcAB4AHwAhACIAIwAkACUAJQAnACgAKAArAC0ALgAuAC8AMAAwADAAMAAw
ADAAMAAwAC8ALwAuADAAMAAwAC0ALQAsACsAKQAmACMAIwAhACEAIAAdAB0AHQAbABkA
GAAVABMAEgARABIAEgASABIAEgARABEAEQATABIAEgASABIAEgARABAADwAPAA4ADQAO
AA4ADgAPABEAEQARABAAEAAQABAAEQARABAADwAPAA8ADgAOAA4ADQANAAwACQALAAwA
DQAPAA8ADwAPAA8AEQARABIAEgARABAADwAOAA4ADgAOAA8ADwAPABAAEQASABUAFwAY
ABsAHAAdAB8AHwAhACEAIgAhACEAIAAfACEAIgAjACQAJwAnACgAKAAoACgAKAAoACkA
KgArACwAKwApACcAJgAlACUAJQAjACMAIwAjACEAIgAjACIAIgAgACAAIAAgABwAHAAb
ABsAHQAbABoAGQAXABUAFQAVABQAEgASABIAEgASABAAEAAQAA8AEAARABIAEwAVABUA
FQAVABQAFAAUABQAEgASABIAEQARABEAEQARABEAEgASABIAFAAUABMAEgAQABAADwAQ
ABAAEQAVABYAFQAYAB0AIQAiACcAMAA3ADsAQQBEAEIAPgA8AD4AQQA/ADsAOwA/AEUA
UQBdAGcAawBwAHkAfwB/AH4AeQBxAGcAXABNADsAKwAZAP//5f/J/7D/ov+m/6z/qv+l
/6L/nf+V/4z/gv98/37/gf+F/4n/i/+P/5P/lf+U/5f/mv+f/6P/qf+z/73/yP/O/9f/
4P/p/+v/8//7//3//P///wAAAgAEAAUABgAGAAgACAAIAAgACQAKAAkACAAHAAcABwAH
AAUABQADAAMAAwAFAAMABAAEAAQAAgACAAMAAwAGAAYABwAHAAcABgAGAAYABgAGAAcA
CAAHAAYABQAFAAMAAwADAAMAAgADAAIAAQACAAQAAgACAAIAAgACAAMAAwACAAEAAAAB
AAEAAwAEAAIABAAEAAQABAAFAAUABwAGAAcACAAJAAgACgALAA0AEAARABIAEwARABMA
FAAUABUAFwAYABgAGQAaABoAGgAaABoAGgAaABgAFwAXABYAFAAUABQAEQAOAAwACgAH
AAQAAQABAP///f/8//n/+f/5//f/9f/0//H/7//u/+3/7//u/+3/7P/r/+n/6P/n/+j/
6P/p/+r/6v/q/+n/6P/m/+f/5//n/+b/5v/m/+f/5//n/+f/5v/k/+T/5P/l/+X/5P/j
/+P/5f/k/+T/5P/k/+X/5f/j/+T/5P/k/+X/4//j/+P/4//h/+H/4v/i/+T/5P/k/+T/
5P/k/+T/5f/n/+f/6P/p/+v/7f/u/+7/7//w//H/8//x//P/8//0//L/8//z//P/9v/4
//r//P//////AAAAAP7//v/+//7//v/+//7//v/+//3//P/8//v/+//7//n/+f/5//n/
9//3//f/9f/0//T/9P/0//T/8v/y//H/8f/v/+3/7P/r/+v/6//p/+b/6P/o/+j/6P/o
/+j/6P/n/+n/6f/p/+n/6f/p/+n/6f/o/+j/6P/o/+j/6P/o/+f/5//n/+f/5//p/+r/
6v/q/+r/6v/p/+j/6v/q/+f/5v/k/+X/5//m/+f/6v/v//P/+P/5//7/AwALAA8AEgAU
ABQAEAAOABUAGQATAA8ADwAVABsAJwAxADkAPgBDAE0AUwBSAEsARwBBADgAMQAlABUA
CQD1/9v/w/+q/5D/gv+C/4b/g/+A/3v/d/9y/2b/Xv9c/13/W/9d/2H/Zf9n/2f/aP9t
/3L/d/97/3//h/+P/5j/ov+r/7b/v//H/83/z//V/9z/3//g/+T/5P/n/+z/7P/o/+r/
6v/q/+v/7P/s/+z/7P/t/+//7//t/+3/7//v/+//8f/v//D/8P/w//D/8P/x//H/8v/y
//P/8//1//T/9P/0//T/9P/1//b/9v/2//b/9//3//f/9//3//f/+f/5//n/+P/6//j/
+P/6/w==
         </WaveFormData>
      </LeadData>
   </Waveform>
</RestingECG>
