# Supplementary material for: Detection of Left Atrial Enlargement Using a Convolutional Neural Network-Enabled Electrocardiogram
Source: Front Cardiovasc Med. 2020 Dec 17;7:609976. doi: 10.3389/fcvm.2020.609976 (PMC7773668; doi:10.3389/fcvm.2020.609976)
Supplement: Supplementary file 1 [file Data_Sheet_1.ZIP › hyp/1802010476_9905_00000001.XML]

<?xml version="1.0" encoding="Windows-1252"?>
<!DOCTYPE RestingECG SYSTEM "restecg.dtd">
<RestingECG>
   <PatientDemographics>
      <PatientID>1802010476</PatientID>
      <PatientAge>68</PatientAge>
      <AgeUnits>Years</AgeUnits>
      <Gender>Male</Gender>
      <PatientLastName>wenjiaqing</PatientLastName>
   </PatientDemographics>
   <TestDemographics>
      <DataType>Resting</DataType>
      <Site>1</Site>
      <AcquisitionDevice>MAC55</AcquisitionDevice>
      <Status>Unconfirmed</Status>
      <Priority>Normal</Priority>
      <AcquisitionTime>11:42:13</AcquisitionTime>
      <AcquisitionDate>09-06-2015</AcquisitionDate>
      <CartNumber>1</CartNumber>
      <AcquisitionSoftwareVersion>009C</AcquisitionSoftwareVersion>
      <XMLSourceVersion>MAC5000 v1.0</XMLSourceVersion>
   </TestDemographics>
   <RestingECGMeasurements>
      <VentricularRate>65</VentricularRate>
      <AtrialRate>65</AtrialRate>
      <PRInterval>178</PRInterval>
      <QRSDuration>114</QRSDuration>
      <QTInterval>450</QTInterval>
      <QTCorrected>468</QTCorrected>
      <PAxis>42</PAxis>
      <RAxis>96</RAxis>
      <TAxis>65</TAxis>
      <QRSCount>11</QRSCount>
      <QOnset>226</QOnset>
      <QOffset>283</QOffset>
      <POnset>137</POnset>
      <POffset>172</POffset>
      <TOffset>451</TOffset>
      <ECGSampleBase>500</ECGSampleBase>
      <ECGSampleExponent>0</ECGSampleExponent>
   </RestingECGMeasurements>
   <Diagnosis>
      <Modality>Resting</Modality>
         <StatementCount>4</StatementCount>
         <LabelText>12SL ��ϳ���</LabelText>
      <DiagnosisStatement>
         <StmtFlag>ENDSLINE</StmtFlag>
         <StmtText>�������</StmtText>
      </DiagnosisStatement>
      <DiagnosisStatement>
         <StmtFlag>ENDSLINE</StmtFlag>
         <StmtText>������ƫ</StmtText>
      </DiagnosisStatement>
      <DiagnosisStatement>
         <StmtFlag>ENDSLINE</StmtFlag>
         <StmtText>QT�����ӳ�</StmtText>
      </DiagnosisStatement>
      <DiagnosisStatement>
         <StmtFlag>ENDSLINE</StmtFlag>
         <StmtText>�쳣 ECG</StmtText>
      </DiagnosisStatement>
   </Diagnosis>
   <Waveform>
      <WaveformType>Rhythm</WaveformType>
      <WaveformStartTime>0</WaveformStartTime>
      <NumberofLeads>8</NumberofLeads>
      <SampleType>CONTINUOUS_SAMPLES</SampleType>
      <SampleBase>500</SampleBase>
      <SampleExponent>0</SampleExponent>
      <HighPassFilter>16</HighPassFilter>
      <LowPassFilter>150</LowPassFilter>
      <ACFilter>NONE</ACFilter>
      <LeadData>
         <LeadByteCountTotal>10000</LeadByteCountTotal>
         <LeadTimeOffset>0</LeadTimeOffset>
         <LeadSampleCountTotal>5000</LeadSampleCountTotal>
         <LeadAmplitudeUnitsPerBit>4.88</LeadAmplitudeUnitsPerBit>
         <LeadAmplitudeUnits>��V</LeadAmplitudeUnits>
         <LeadHighLimit>2147483647</LeadHighLimit>
         <LeadLowLimit>268435456</LeadLowLimit>
         <LeadID>I</LeadID>
         <LeadOffsetFirstSample>0</LeadOffsetFirstSample>
         <FirstSampleBaseline>0</FirstSampleBaseline>
         <LeadSampleSize>2</LeadSampleSize>
         <LeadOff>FALSE</LeadOff>
         <BaselineSway>FALSE</BaselineSway>
         <ExcessiveACNoise>FALSE</ExcessiveACNoise>
         <MuscleNoise>FALSE</MuscleNoise>
         <LeadDataCRC32>1765070896</LeadDataCRC32>
         <WaveFormData>
AwAEAAQAAgACAAMAAwAEAAYAAgACAAMAAwAEAAQABAADAAQAAwAAAAEAAgAEAAUABwAG
AAUABQABAAAAAAAAAAMAAgADAAQABAAEAAEA//8AAAQAAgABAP///v/+///////9//3/
/f///////P/8//3//f/7//v/+//8//3//f8CAAYABAAEAAEA+P/0//X/9//9/wEAAQAH
ABMAGwAjADMAPgBDAEIANwAiAAsA9v/i/8v/vP+2/7X/t/+0/67/q/+t/7P/vf/E/8X/
xP/F/9L/3P/Z/9P/2P/h/+b/7v/0//j/9P/y//X/9//5////AwABAPz/+//7//v/+/8A
AAEAAgADAAEA///9//r//P/9//3//v8AAAIAAgACAAIAAgAAAAAAAAABAAEA/////wAA
AQACAAMAAwADAAIAAQABAAAA//8DAAQAAwADAAAAAAABAAIAAQABAAEAAQABAAIABgAH
AAYABgAGAAYAAwABAAAA/v8BAAIAAwAFAAYABAAEAAYABwAHAAUAAwAFAAcACAAJAAcA
BwAHAAUAAwAFAAUABQAGAAcACQAKAAkACQAIAAgACAAKAAoACQAHAAcABwAHAAUABQAH
AAgACAAIAAcABgAHAAgACQALAAsACwALAAsACQAJAAkACQAIAAgACAAIAAoACgAKAAoA
CgAMAAkABwAJAAoACgAKAAgABgADAAEAAgAFAAYABwAJAAcABQAFAAMABQAGAAYABgAD
AAMABQAGAAUABAAKAAoABgAGAAcABwAGAAQAAAACAAYACAAKAAgADAAKAAgABwAHAAgA
CQANAAsACwALAAgACAAHAAUABAAEAAUABQAGAAoACwALAAkABgAEAAIABQAHAAoADwAN
AAsACQAFAAUABgAHAAcACQAHAAUACQAMAAcABwAIAAsACwAJAAgABQAFAAkACQAGAAUA
BQAEAAYABwAIAAkACQAIAAgABgAFAAcABwAHAAcABgAFAAUACAAJAAgABgAGAAYABgAJ
AAkACQAJAAwACgAIAAgACAAGAAUABQADAAUABAADAAIABQAFAAMAAwAEAAQABQAHAAgA
CAAHAAcABQAFAAQABAAGAAgACgAKAAgACQAHAAUABgAHAAgACAAFAAUABAADAAYABwAI
AAcACwAIAAoACAAIAAgACAAIAAgABgAGAAgACgANAA0ADgAOAA8AEQAOAAsACgAKAA8A
DwAOAA0ADAAJAAgACAAKAAoADAAPAAwADAALAAYABwAJAAoADAALAAoACQAKAAsACgAL
AAwADgAPABAAEAAMAAsACQAIAAsADAAMAAoABwAGAAcABgAEAAMABAAIAAcABQAEAAQA
BwAJAAkABwAFAAUABwAHAAEAAAACAAEAAQADAAUACAADAAUABgAIAAgACAAJAAwACgAD
APv///8JABEAFwAjACkAMwA/AEYASwBKADsAJgARAPz/4v/L/7z/uP+1/7X/tP+0/7f/
uf+//8H/xP/H/8j/0f/g/+L/3//n/+7/7//u//L/+P/6//z/+v/9/wUAAwD5//v/BQAK
AAgABwAGAAUACQAJAAkACQAHAAcABwAGAAYABwAHAAgACAAIAAYABAAGAAgACAAKAAoA
CwALAAkABgAGAAYABgAHAAcABwAGAAQABQAFAAUACAAIAAYABQADAAIAAgACAAcACQAL
AA0ACwAKAAwACwAJAAgABwAGAAYABwAJAAoACQAIAAcABwAKAAgACAAKAA4ADwAOAA0A
CwALAAoACQALAAsACwAJAAoADQAOAA8ADgANAA0ADAALAAsACgAKAAsADgAPAA8ADAAL
AAoACQALAAsADQAOAA8AEAAQABAADwAOAA0ADQAOAA8AEAARAA8ADQALAAkACgAKAAoA
CgAKAAoACgAKAAgACgAHAAUABwAKAAwADgALAAoACAAHAAUABwAHAAcACQAHAAUABQAF
AAcACAAIAAcAAwACAAMABAADAAIACAAFAAAA/////wQABgAHAAYABgAIAAgACAAHAAoA
BwAEAAEAAQACAAMABgAFAAYABwAFAAYABgAFAAIAAgADAAMAAgAEAAMAAQADAAIAAgAC
AAQAAwADAAUABQAFAAUAAwACAAIAAgABAAIAAQAAAAUACAADAAMABAACAAEA/v/8//3/
//8FAAcAAwADAAQABAADAAMAAwADAAMAAgACAAAA/v8BAAIAAwAAAP7//P/7////AQAB
AAAA/f/8//v//f/8//3//v8CAAEA/v/9//z//v/9//3/+//+//7//v/+/wEAAQD/////
AAAAAAEAAwABAAAA/v/9//v/+//6//r//f/+/////v/9/////v/9//f//v8AAAAAAAAA
AP///v/7//r//P/+/wEAAQABAAAAAAABAAIAAQACAAQABgAFAAMAAQADAAEAAQACAAAA
/v/+//////8AAAAA/P/6//v/+//8//3//v///wIABAACAAIAAgABAP///f/6//z//f/9
//7//f/+//7//P/+//7/AAAAAPv/9//1//b/9v/1//X/9v/1//f/9//1//b/9//6//v/
9v/2//n/+f/1//X/9f/2//n/9//2//r//P/8//n/9P/w//P/9f/3//3///8BAAcACwAV
ACEAJgAxAEAAOwAoABsAEAD4/9X/uv+0/7H/sf+w/7L/r/+x/7P/sf+s/7H/uv+//8T/
zv/T/9P/0v/P/9L/3v/o/+z/8P/u//H/8f/n/+P/6//x//T/8//z//P/8//2//f/+P/5
//j/9//2//T/8//z//L/8v/0//b/9v/2//f/+P/3//j/+f/5//j/9f/0//T/9P/0//j/
+f/6//r/9v/1//P/8f/z//T/8//z//X/9v/4//r/+v/5//j/9//2//b/+f/5//b/9v/2
//b/8//z//T/9P/3//j/+f/7//3/+v/5//r//P/9//z/+//6//v/+//7//3//f/9//v/
+//9//3//f//////AAAAAP/////+//7//P/+//7//f/6//n/+P/3//r/+//+/wAA///+
//z/+v/6//r/+v/7//3//f/9//3//v///wAAAQD+//7//v/+//v/+v/5//j/+v/8//n/
9//4//r/+//8//z//P/7//v/+P/5//j/9//5//f/9f/1//n//f8AAAIA///7//r/+//5
//X/8f/0//b/8v/y//P/+P/4//f/9P/1//j/+f/6//r//v/8//r/9v/1//X/9f/3//X/
9f/1//b/+P/5//n/+f/6//z//f/9/wAAAAD///3//P/8//z/+//5//j/+f/5//n/+f/3
//X/9v/3//f/+P/3//b/+//8//f/9//4//v/+//5//j/9//3//v/+//7//v//P/8//n/
+f/5//n/+//6//r/+P/1//f/9//3//n/+v/7//3//P/7//j/9P/2//b/9v/5//n/+f/5
//z/+//4//f/9v/4//f/9//1//b/9v/2//b/+v/7//r/+//6//j/9//3//r/+v/5//n/
9v/1//P/8v/1//b/9//2//T/9//3//f/+P/5//r/+v/0//b/+P/4//j/+P/4//j/9v/2
//b/+P/7//v/+//6//r/+//7//n/+f/6///////+//3//f/7//v//P/6//j/+P/5//r/
/P/9//r/+v/7//v//P/7//r/+f/6//z/+v/6//r/+//7//v/+v/5//n/+P/4//n/+v/6
//j/+P/4//r/+v/2//P/8v/0//T/8//z//T/9P/1//T/8f/x//H/8//z//L/8v/1//X/
9f/1//X/9v/3/+3/7v/0//T/8v/3//j/9v/5/wEA+//x/+//8f/7/w8AHQAhACoANQA+
ADkALAAbAAgA8P/X/8T/tP+t/6n/ov+i/6n/rf+t/63/sP+5/8D/w//G/87/1f/V/9D/
zf/Q/9j/3v/m/+r/7v/z//P/8f/t//P/9//y//L/8f/w/+//8//z//P/8//1//X/9f/0
//X/9//4//r/+//8//v/+v/2//T/8P/u//L/8//z//H/8v/y//L/8v/3//f/9//2//b/
9//3//f/+P/4//b/9f/0//T/9f/2//X/9f/1//X/9f/2//r/+//5//j/9//2//X/9f/2
//b/+P/4//j/+f/9//z//f8AAP7//f/6//f/+f/9/wAAAwABAP///f/5//f/+f/5//n/
/P/9////AAD//////v/+//7/AAAAAP///f/9//3//f//////AQACAAIAAgABAAAA///+
//3//f////////////////////////8AAAEAAgAAAP7//P/6//3/AAD+//3//f/+//7/
/v/+//7//f/9//3//////////f/7//n/+f/3//n/+v/6//3/+//8/////v/7//j//P/6
//b/9v/3//r/+v/5//b/9//6//v//P/8/wAA/v/8//3//f/+////AQD////////+//7/
/f/7//r/+v/7//v/+f/8//z/+//9//z//P/8//z/+//7//3//f/9//3/+//8//7/AAAB
AAMAAQD//wMAAwD9//z//P/9//3/+//6//n/+f/9//3//P/9////AAD9//3//f/9//3/
/P/8//r//P///wAAAQD///7//f/9///////9//r/+v/6//r//f/5//n/+f/8//z/+v/6
//r/+v/5//n/9//7//z//f/+//3//f/7//v//f/8//z//f/8//z/+//7//v/+//6//r/
/P/8//z/+v/6//3//f/9//z/+//6//j/+v/7//v/+//7//v/+//5//v/+v/6//z//v/+
//7//v8AAAAA/v/+//3//v8AAP///f/8//z//f//////AQAEAAQAAwABAP//AQD/////
AAACAAAAAAABAAMABAAEAAAA/v//////AAD9//z/+//8//7//P/8//z//v///wAAAAD/
/////v/+//3//v/+//z//f/+/wEAAgD9//v/+//+//v/+f/4//j/9//5//n/9//3//f/
+f/5//j/+P/7//v/9//3//f/+P/9/wEA/P/6//7/AAD9//z/+P/z//P/9//5//3/AwAF
AAsAFQApADgAPQA6ADcAKAATAAAA7P/T/8L/vP+z/6//sP+w/63/r/+x/63/tv/D/8b/
x//O/9D/0//X/9z/2//e/+b/7v/y//L/8v/v/+//8f/x//f//f/8//z/+//6//n/+//7
//v/+//9//3//f/8//v/+//6//r//v8AAAAAAAD///7/+//6//r/+//7//n/+v/8//7/
AAACAAEAAAD+//z//f/9//3//v/+//z/+//9//7/AAACAAAA///+//3//f/+/wIAAwAA
AAAAAAAAAAIAAwAFAAYABAACAAAA//8CAAAAAAACAAUABQADAAEA//8BAAIAAwAFAAUA
BQADAAEAAwADAAMABQAFAAYABgAIAAkACQAKAAcACAAHAAUAAwADAAMAAwAEAAUACAAK
AAcABgAEAAIAAwAEAAUABwAIAAkACgALAAkABwAFAAMAAgACAAIAAgADAAQABQAGAAYA
CAAFAAMABQAGAAYABgAIAAgABwAHAAQABQAEAAMAAQD///3//f/+/wEAAwAEAAQAAQAB
AAMABQAFAAUADAAJAAQAAwADAAQABAADAAAA/v8AAAAAAAAAAAQAAgAAAAEAAwAGAAkA
CQAFAAMAAQACAAQABQAFAAIAAgADAAMABQAIAAgABwAKAAoACwAMAAkABQACAAEABAAF
AAYABQAEAAQABAADAAYABQAEAAkACwAFAAQABAAFAAUAAwACAAEAAQAFAAUABAAFAAcA
CAAFAAUABQAFAAcABgAGAAQABAAHAAgACQAGAAQAAgABAAMAAwABAP7///8AAAEABQAD
AAMAAwAGAAUAAgABAAAA/v/9//3/+/8AAAIABAAGAAUABQADAAMAAwACAAIAAwAEAAQA
AwADAAIAAQD///7/AAAAAAAA/v8BAAUABgAHAAYABQAEAAIAAAABAAEAAQADAAMAAwAB
AAUAAgAIAAgA/v8AAAAAAAAAAAIABAAGAAYABQAEAAUABwAEAAMAAQAAAAIAAwACAAMA
BQAJAAoACgALAAsACQAJAAcABgADAAIABQAFAAYABgACAAIAAwADAAYABgAGAAYABgAG
AAQABAACAAMAAwADAAQAAwADAAIAAgADAAQABAACAAIAAgAEAAQAAQD/////AgD///3/
/P/6//v//f/9//3//f/9////AQD+//7/AQD+//v/+v/5//z//f/9//z//P8EAAIA+/8A
AAQA/f/5//n/+/8FABEAGQAhACUAKwA2AD8APAAvABoACQAAAOj/y/+8/7L/rf+v/7L/
sv+3/7v/t/+1/7z/wf/E/8n/0P/U/9X/1//c/+P/6P/q/+r/7v/y//j/+f/z//P/9//5
//f/9P/4//v//v8BAAEAAQABAAEA/////////v/8//v/+f/4//v//v///wAA/v/+//z/
/P///wEAAgABAP3//P/7//r/AAABAAIAAgAEAAUABQAFAAQABAACAAEAAAAAAAEAAgAD
AAMAAwADAAEAAAACAAEAAQACAAMABAAFAAUABgAGAAYABgAGAAcACAAGAAYACAAJAAkA
BwAFAAcACQAKAAsACgAJAAgABQAIAAsADAANAAsACwAMAAwACwALAAoACgAKAAwADAAL
AAkACQAJAAkACgALAA4AEAASABIAEQAQAA8ADgANAA0ADQANAA0ADQAPAA8ADwAPAA0A
DAALAAoADQAOAA8AEAAOABAADQALAAgACAAHAAYACAAIAAcABwAJAAsACwALAAwACwAK
AAsACAAJAAkACAAJAAcACAALAAsACQAHAAwADgAKAAoACwAMAAwACwAIAAYACAAIAAgA
CwAQAA8ADgAJAAcABgAFAAcABQAFAAUABwAKAAwADQAJAAgACAAHAAkADAAMAAsACQAI
AAgACAAIAAcABwAJAAsACwALAAkABgAGAAYABQAHAAUAAwAHAA0ACQAKAAwADQANAAsA
CgAJAAkADQANAAoACQAJAAgACQAJAAkACQAIAAYABQACAAUACQALAA0ACgAIAAYABQAI
AAkACAAGAAUABAADAAUABgAHAAgADAAJAAYABQAEAAUABQAGAAUABwAGAAUABAAFAAUA
AwADAAMAAgACAAMABAAEAAMAAwABAAEAAAAAAAAAAAAAAP7/AQAFAAYABwAGAAUABAAC
AAIAAwADAAMAAQABAAEA//8FAAoACgAGAAYABgAGAAYABgAFAAQAAwAAAAIAAgAEAAcA
CQAJAAgACAAIAAcABAADAAUACQAKAAoABwAHAAUABQAHAAgABwAIAAsACwAMAAwABgAE
AAMAAQADAAQABQAGAAoACgAIAAgACAAJAAkACQAIAAcABwAGAAUABQAFAAQAAAAAAAAA
AgAFAAMAAgADAAMA///8//r/+//9/wAAAQABAAEAAQADAAEA/v/+/wEA///9//3//f8A
AAEAAQAAAPb/AgAGAPn/9v/+/////f/9////BQAPABcAGwAnADUAPABBAEYAPwAkAAkA
8P/a/8f/vv+2/7H/rf+s/7D/tf+3/7v/w//G/7//wP/J/9b/2v/R/8//2v/n/+z/7P/y
//b/9P/4//v/9f/3/////f/3//z///////////8BAAEAAQABAAEAAQABAAAAAAABAAEA
AgABAAAA/f/6//7/AAAAAAIAAwADAAIA//8AAAAAAAAAAAMAAwADAAIABAAFAAUABQAF
AAQAAQD/////AAACAAQAAgABAAAA/////wAABAAFAAIAAgACAAIABAAFAAcACAAFAAQA
AwADAAQAAgACAAQABwAJAAkACQAJAAsADAANAAoACQAIAAUABgAJAAoACwALAAsADAAM
AAwACwAJAAgABgAIAAgABwAGAAcACAAJAAsACwANAA4ADAAMAAsACgAMAAwADAANAAwA
CwAKAAkACQAJAAkACQAJAAoACwAMAAsACgAJAAgACAAKAAcABQADAAQABAAEAAQABAAD
AAMABQAHAAcABwAIAAcABgAHAAcACQAKAAoACAAFAAUABwAHAAUAAwAIAAYAAgACAAMA
BwAIAAgABgAFAAYABQAEAAUACgAJAAgABQAFAAYABwAJAAcABwAHAAcACAAIAAcABgAG
AAcABwAHAAoACgAJAAsACgAKAAoACgAJAAkACwAIAAcABgADAAcACgANAA8ACwAHAAMA
BQAKAAUABQAGAAcABwAFAAQABAAFAAoACwAHAAcACAAIAAUABQAFAAUABwAGAAYABAAE
AAcACAAJAAsACgAJAAkACQAJAAcABAAEAAQABAAHAAMAAwADAAYABwAGAAcACAAFAAMA
AgD//wQABAAEAAQABQAFAAMAAwAFAAQABAAFAAcACAAIAAkABgAFAAMAAgAEAAQABAAC
AAIABQAFAAUABAADAAIAAAABAAMABAAFAAMAAwADAAEA//8AAP7//v8EAAYABgAGAAYA
BgAGAAYABgAHAAgABwAIAAUABgAIAAcACQAIAAgACQAKAAkACgAMAA0ACwAIAAUABQAD
AAMABAAHAAYABwAJAAkACgAKAAYABAAFAAUABgAFAAQAAwAEAAUABAAFAAYACQAJAAkA
CAAEAAMAAQAAAAEAAgACAAAAAgACAAQABAACAAEAAgAGAP//+//4//b/+////wEAAQAD
AAMABQAFAAAA/v////3/+v/5//j/+P///wMAAAD+//7/AAABAP7/+v/1//H/+f8FAAkA
DQAVACMAMQA/AEgASwBEADUAIAAJAPD/1v+//7T/rv+r/6f/qP+q/6//s/+3/73/wP+/
/8L/zf/U/9j/3f/Z/9r/4f/m/+j/7P/y//T/9P/3//n/+f/3//X/8//2//r/+//8//3/
/f/9//3//f/9//3//f/8//r/+f/3//b/+P/6//r/+v/8//z/+v/6//7///////3/+//6
//n/+P/8//3//v/+//v/+//6//n//P/8//r/+f/5//r//P/+//7//f/8//v/+v/6//3/
/f/+//7//v/+//v/+f/4//b/+f/6//v//f8BAAAAAQAEAAMAAwABAP///v////////8C
AAMABAADAAEAAwADAAMAAQD///7//P8AAAEAAQACAAIABAAEAAMAAwADAAMAAwABAAEA
AwAEAAUABgAGAAYABAAEAAQABQAHAAcABwAHAAUABQAFAAUABgAGAAYABgAFAAQAAwAC
AAAAAgD///3//v8AAAEAAgACAAIAAQABAAAAAQAAAP//AQD///3//f///wEAAgACAAIA
/////wEA///9//v/AAACAP7//v///////v/8//j/+//+////AAD//wIA///8//3///8C
AAUAAwD///3/+//+/wAAAQABAAAAAAABAAEA//8AAP7/+//+//7///8AAAIAAQABAAMA
AQABAAEA///9//7//////wEA///9/wEABgABAAEAAgACAAEA/v/8//z//f8CAAMA////
/wAAAAAAAAEAAgADAAEAAAAAAP7//P///wAAAQD+//z/+v/5//3//f/7//j//P/+/wAA
BQABAP///f/+//7//P/8//z//v/9//3/+//+//7//v/+//3//f/7//v//f/8//z//f/8
//z/+//7//z//f/9//7//P/8//z/+v/6//3//f/9//////////7//P/9//3//f///wsA
DgAIAAQAAAD8////AAD//wAA/v/+/////f////7//v///wIAAQACAAQABQAFAAQAAwAB
AP////8AAAIAAAAAAAEAAQACAAIA/v8AAAEAAQACAAQABAAEAAYAAwAAAP///v//////
///+/wAAAQABAAIAAQACAAIAAAADAAQABwAIAAIA/f/6//r/+v/5//n/+v/4//n/+P/1
//f/9//5//n/+f/6//7////+////AAACAPv/+//+/wAA/v/+/////v8AAAMA///3//X/
+f///wUACwARABkAJAAvAD4ASwBCACcAFAACAOn/1P/A/7X/tf+2/7L/s/+1/7H/s/++
/8H/wP+//8T/0v/d/9n/1P/V/9z/4P/o/+z/7P/s//H/9f/3//f/8//x//z/+//7//v/
+//8//v/+v/5//z//f/+//7//P/7//n/+P/7//7///8AAP7//v/8//z/AAABAAEA///8
//z//P/8//////////7//P/9//3//f///wAA//////3//P/8//z////////////9//z/
/v/9//3//v///wAA/////wAAAAACAAIAAgADAAUAAgABAAIAAwADAAEA//8BAAMABAAF
AAMAAwADAAEABAAHAAgACQAFAAMAAgAAAAMABQAGAAgABgAIAAgABwAHAAcABwAHAAYA
BQAGAAYACAAKAAsADAAJAAgABwAHAAYABQAEAAMABQAHAAkACwAHAAYABQAEAAUABgAH
AAgACgAMAAkABwAEAAQAAwACAAMABAAEAAUAAwAFAAUABQAFAAMAAQABAAEAAwAEAAQA
AgD/////AQADAAEA//8EAAQAAAAAAAEABgAIAAkACAAFAAQAAQD+////BAADAAIAAwAD
AAQABQAFAAMAAwADAAMABAAEAAMAAgACAAMAAwADAAYABgAFAAYABgAHAAgABgAFAAUA
BwAFAAUABQADAAQABgAIAAkABwAFAAMABwAKAAUABQAGAAYABQACAAAA/////wMAAwAC
AAMABQAGAAMAAwADAAMABQAEAAQAAgAEAAcACAAJAAcABgAFAAUABAADAAAA/P/9//7/
//8DAAMAAwADAAYACAAGAAYABgAEAAMAAwABAAIAAgACAAIAAwADAAEAAQD///7//v//
/wEAAgACAAMABQAFAAQABAAGAAYABgAEAAEAAwACAAEAAQABAAEAAAABAAMABAAFAP//
AQAFAAIAAgACAAIAAgAEAAQAAgACAAQABgAJAAkACAAGAAUABQADAAEAAQACAAkACwAM
AA0ADAAJAAgACAAGAAQABAAFAAQABAADAP7/AAABAAEAAgACAAIAAgAEAAYABAAEAAQA
AwADAAMAAgADAAMAAgACAAQABgAHAAYABQAEAAUABAD///3//f8AAP7//f/9//7//v//
//7/+//5//n/+//7//r//P8BAAMAAAD///7//v/9//3//P/6//z/AAABAP7/+P/5//v/
+////wUAEQAdACMAKQA3AEIAQwA+ADUAJAANAPb/3v/L/8L/vP+3/7f/sv+y/7v/wf/B
/8X/xv/H/8b/y//S/9j/2f/Z/9r/2//k/+7/8P/u//T/+v/7//3//f///////f/+//7/
/f/8//v///////////8BAAEAAQAAAP3//f/8//z/AAACAAIAAgAAAAAA/v/+/wAAAQAB
AP//AAAAAAAAAAAAAP///v/8////AQACAAMAAwACAP///f/9//7/AAACAAUABQAFAAUA
AwACAAQAAwACAAIAAgACAAIAAwAFAAYABQAEAAMAAwAGAAQABAAGAAcABwAFAAMABAAH
AAkACwALAAsACwAJAAYABwAGAAUABgAHAAkACgALAAsACgAKAAoADAAMAAsACwALAAsA
CwAJAAkACwAMAAkACAAGAAQABgAIAAoADQANAA0ADQANAAoACQAIAAcACAAIAAgACAAG
AAYABgAGAAgACgAHAAUABgAIAAkACgAJAAgABgAFAAgACwAMAA0ACgAHAAQAAwADAAUA
BgAGAAcABQAGAAkACAAFAAIABgAHAAQABQAHAAkACAAGAAIAAgAEAAQABAAEAAgABgAE
AAMAAwAEAAUACAAHAAgACQAIAAgABwAFAAUABgAIAAkABwAKAAoACQAIAAYABQAEAAUA
BQAGAAkACwALAAsACQAJAAoACwALAAkABwAFAAkACgAFAAUABgAHAAcABQAEAAMAAwAH
AAcABQAFAAYABgAGAAcACAAJAAgABgAFAAIABAAHAAgACQAHAAYABQAFAAcABwAFAAIA
AwAEAAUACQAHAAcABwAKAAkABgAFAAQABQAFAAYABQAHAAYABQAEAAUABQADAAMABAAE
AAUABwAHAAYABAADAAEAAQAAAAAAAwAEAAUABAACAAUABQAFAAUABQAFAAQABAAFAAUA
BQADAAMAAwABAAEACAAKAAgABgAFAAQAAwACAAQABAAEAAQABgAGAAQABAAGAAgACwAL
AA0ADAAMAA0ACwAJAAkACgAKAAkABwAFAAgABwAIAAoACAAGAAYABwAJAAoACgAGAAUA
BQAEAAQABgAIAAoADgAMAAgABgAEAAMAAwADAAIABAAFAAUABgAHAAgACAAGAAMAAgAD
AAIAAgABAAIABgADAAEAAAAAAAAAAQAAAP3//////wEAAQD8//z//////wAAAQACAAQA
AwADAAIABAACAAAABQAIAAQA+//1//X//f8DAAUACQAVACkAOQA8AD8ARABBAC4AEwD8
/+r/1f/C/7r/uf+5/7r/tP+3/7//vf+1/7j/v//I/9P/2v/c/9//2//a/+P/7v/u//D/
9v/4//b/8//1//v////7//v//v8AAAEAAgADAAIAAQAAAP///////////v/+//////8A
AAAAAgACAAIABAAEAAIAAgAEAAUABQADAAIAAgACAAIABAADAAIAAAACAAMAAwADAAUA
BgAFAAUAAQAAAAAAAAADAAMAAwADAAAAAAADAAMABQAGAAcACAAFAAUABgAGAAMAAgAB
AAEABwAGAAcACgAJAAkABwAFAAcACQAKAAsADQANAA0ACwAIAAkACAAHAAgACQALAAwA
CwALAAoACgAMAA4ADgANAAoACQAIAAcACQAJAAsADAALAAoACAAGAAcACAAJAAsACwAL
AAsACwAMAA0ADgAPAAsACgAJAAgACQAKAAsADAALAAwACAAFAAcACAAIAAgACgAKAAkA
CQALAA0ADQANAAwACQAGAAUABQAHAAgACAAIAAUABQAHAAkABwAFAAoACAAEAAQABQAI
AAgABwAEAAQABgAGAAYABgAKAAgABgAHAAcACAAJAAkABwAHAAcABwAIAAgABwAIAAgA
CQAJAAkADAAMAAsACQAIAAgACAAIAAcABwAJAAoACwAMAAsACgAKAAoACQALAAkABwAL
AA0ABwAGAAYACgALAAoACgAHAAcACwALAAcABwAIAAgABQAFAAUABQAGAAYABwAGAAQA
BwAKAA==
         </WaveFormData>
      </LeadData>
      <LeadData>
         <LeadByteCountTotal>10000</LeadByteCountTotal>
         <LeadTimeOffset>0</LeadTimeOffset>
         <LeadSampleCountTotal>5000</LeadSampleCountTotal>
         <LeadAmplitudeUnitsPerBit>4.88</LeadAmplitudeUnitsPerBit>
         <LeadAmplitudeUnits>��V</LeadAmplitudeUnits>
         <LeadHighLimit>2147483647</LeadHighLimit>
         <LeadLowLimit>268435456</LeadLowLimit>
         <LeadID>II</LeadID>
         <LeadOffsetFirstSample>0</LeadOffsetFirstSample>
         <FirstSampleBaseline>0</FirstSampleBaseline>
         <LeadSampleSize>2</LeadSampleSize>
         <LeadOff>FALSE</LeadOff>
         <BaselineSway>FALSE</BaselineSway>
         <ExcessiveACNoise>FALSE</ExcessiveACNoise>
         <MuscleNoise>FALSE</MuscleNoise>
         <LeadDataCRC32>4223916907</LeadDataCRC32>
         <WaveFormData>
8P/x//H/8P/v/+7/6f/o/+b/5f/l/+X/5//m/+X/5f/k/+T/5P/k/+P/4//k/+X/5v/m
/+j/6f/n/+j/6P/n/+n/6v/q/+r/6f/r/+v/6//u/+//7//v/+z/7P/s/+3/7//v/+3/
7f/u/+7/7v/u/+7/8P/w//D/8P/w//D/8P/w//D/7//v/+//6//s//T//f8IAA4AEQAb
AC4APABLAF4AaQBqAGYAXgBXAFcAWwBZAFIATgBFADgAMAAoACAAGgARAA4AEAAVABoA
GgAZABoAGgATAA8AEwARAAoABwALAAkAAQABAAQAAAD8//v/+P/5//v/+f/3//f/9//5
//n/+f/5//n/+f/3//f/9v/4//j/9//3//n/9v/1//X/9v/4//r/+f/5//n/9//3//j/
+v/6//r//P/8//r/+P/4//j/+P/4//n/+f/5//v//P/8//z/+v/4//j/+f/8//z//P/9
//3//f/9//3//f/8//z//f/+//3//P////7//v8BAAIABAAEAAIA//8CAAQABQAGAAcA
BwAJAAkABwAHAAcACAANAAsACwANAA0ADAALAAoADAANAA8AEAAOAA8ADwAPAA4ADgAR
ABEAEwASABEAEAANAA0ADQANAA8ADQAMAAoADAALAAsACwAKAAgABQADAAIAAQAAAAAA
AQAAAAEAAAD9//3//f/8//n/+P/2//j/+P/5//n/+P/6//j/9//3//b/9v/2//b/+P/4
//j/9//3//f/9f/1//f/9//3//n/+f/4//j/+P/2//f/9//2//b/9v/2//b/9//3//f/
9//1//X/9v/3//j/+P/2//X/9//4//j/+P/2//X/9P/z//D/8P/w//H/8v/y//P/9P/1
//b/+P/5//X/9f/1//X/9P/z//L/8v/0//T/8//z//D/7//s/+v/7P/u/+//8P/y//L/
8v/y//T/9P/0//T/8f/w/+//7//y//P/8//y//L/8v/y//L/8P/v/+7/7f/u/+7/7v/u
//D/7v/u/+7/7//v/+//8P/w//H/8f/w/+7/7v/u/+7/7v/u/+7/7v/t/+3/7v/u/+//
8P/x//H/7//r/+n/5//r/+z/7f/w/+v/6v/p/+j/6v/r/+z/7f/w//D/8P/u/+3/7f/s
/+v/6f/n/+z/6v/q/+r/6v/s/+z/6v/q/+n/6v/q/+v/7f/t/+//7//t/+v/6v/r/+z/
7f/t/+7/6f/o/+f/5//o/+j/6f/q/+j/6P/o/+f/5f/l/+X/5P/i/+H/3//e/+H/4v/i
/+P/5v/n/+j/6P/n/+f/5v/m/+f/5//o/+r/6f/o/+j/6f/r/+v/7P/t/+3/7f/q/+r/
7P/t/+//7//s/+v/6//q/+z/7P/s/+7/8P/w//D/8P/u/+7/8P/w/+3/6f/r//P/+v8C
AAcACgAQABUAHwAwAEAATwBeAGUAYABaAFQAUwBXAFkAWQBYAFAAQwA6ADQALAAoACQA
GQAUABgAGQAUABAADwAQABAAEwAbABsADwACAAUACQALAA0ACwAEAP7/+v/z//T/+f/5
//r/+f/6//v/9//1//P/8f/z//X/9f/3//b/+P/4//f/9//5//b/9f/0//T/9f/2//f/
9//3//X/9//4//r/+v/4//r/+v/4//f/9v/1//T/9//5//r/+//7//z//P/8//n/9v/1
//X/9//4//n/+//9//3//f/9//7//v///wEAAAD9//r/+//+//7/AQACAAQABAACAP//
AAACAAMABAAJAAkACwALAAoACQAIAAgADQALAAsADQAOAA4ADgAOABAAEQATABQAEgAT
ABMAEwARABAAEgARABIAEgASABIADwAPAA8ADwAPAA0ADAAKAAoACQAJAAkACQAIAAYA
BQAFAAUABQAGAAUAAgABAP7/AAABAAIAAgAAAP7/+//8//z//f/9//z//v/8//v/+//6
//r/+v/6//z//P/8//v/+f/5//f/9//4//n/+v/9//v/+P/2//T/9//5//r/+v/6//r/
+v/6//3//f/9//3/+//5//j/9//4//j/9v/1//j//P///wIA/v/9//z/+//8//z//P/9
//3//P/8//z/+P/2//X/8//0//f/+v/9//z/+//6//r/+f/4//b/9f/3//n/+f/7//v/
/P/8//z/+v/6//r/+v/6//r/+v/6//n/+P/3//f/+f/7//z//P/7//r/+f/4//f/9//3
//f/+P/4//j/+P/7//r/+//8//r/+f/4//j/9v/3//f/9v/3//j/+f/6//f/9v/1//T/
9v/3//n/+v/6//r/+v/5//n/9//3//f/+P/4//j/+v/2//b/9v/2//X//P/5//j/9//2
//X/9P/x//D/8//0//T/9f/0//P/9P/z//X/9f/2//n/9//3//b/9v/0//T/9P/1//X/
9P/0//T/8f/y//P/8//y//H/8P/u/+7/7//v//D/7f/s/+r/6f/q/+v/7P/s//D/8//1
//j/9v/1//X/9v/0//T/9f/3//X/9f/2//f/+P/5//f/+P/3//f/+P/3//X/9f/2//b/
9//4//n//P/5//j/9//2//z//P/8//j/9f/1//f/9//2//r/AQAOABwAJQAnACgAMABB
AFYAZQBwAHQAcABnAGcAbwBxAGgAYgBfAFgAUABOAEwARgBFAEIANgAvADIANgA1ADQA
MgApACEAIQAjACIAHwAdAB0AGQARABIAFAAQAA8ADgAJAAEAAwABAAEAAQABAAEAAQAB
AP/////9//3//v8AAAAA//8BAAMAAAD///7//v///wAAAQABAAEA///8//r/+f/2//f/
/P///wAA///+//3//P/+/////////wEAAgACAAIAAQD+//3//f8AAAAAAAABAAEAAQAB
AAEA///+//7///8CAAEAAAADAAIAAAABAAAAAgAEAAQAAwAGAAgACQAKAAwACwAMAAsA
DQANAA0ADgARAA8ADwARABAAEAAQABAAEQARABIAEgATABUAFgAXABQAFAAXABcAFwAW
ABUAFAARABEAEQARABMAEQAQAA4ADwAPABAAEQATABIAEAAPAAsACQAHAAYABgAEAAQA
AgABAAEAAQAAAP///v/8//7//P/9//3//P/+//z/+//7//z//P/8//z//v/+//7//f/7
//v/+f/5//f/9//3//n/+f/4//j/+P/5//v//P/8//v/+v/5//j/+//7//v/+//7//v/
/P/9//7//v/8//v/+//8//z//P/8//3//v////7//v/+/////v/8//v/+v/9//7/AAAB
AP7//f/8//v/+//7//v//P/8//z/+//7//z//f/8//3/+//6//j/9v/3//j/+f/6//r/
+v/6//r/+//6//n/+f/6//v/+//6//j/+P/4//j/+f/5//n/+f/3//b/9f/0//j/9v/2
//b/8//z//P/9P/1//f/+P/4//j/+P/4//j/9v/2//b/9v/1//X/9v/2//b/9v/2//X/
9f/z//P/8//0//T/9P/2//b/+P/6//z/+v/3//T/8f/w//D/8P/w//D/8P/y//L/8P/w
//L/9P/1//f/9f/z//P/8f/x//H/8v/1//X/9f/0//T/8v/y//L/8//x//D/8P/w/+//
8P/x//H/8P/v/+7/7P/r/+v/6v/q/+v/7P/s/+3/6//r/+v/6v/t/+//8P/y//H/7//u
/+7/7//w//L/9f/z//P/9P/1//b/9//1//b/9f/1//b/9f/1//X/9v/2//T/8v/w//D/
8v/0//b/+P/6//D/8P/0//P/7//v//P/9v/6/wEACgAOABMAHQAoADgASQBcAGUAaABq
AGoAYwBhAGMAZQBiAGAAWQBSAEgAPAA4ADgALwAgABYAGQAeACAAHwAgACQAIQAdABkA
FwAWABMAEQARAA0ACwAOAA4ACgADAAIAAQD//////f/9//3/AAABAAIAAwAAAP///P/7
//7/AAAAAP//AQADAAAA///7//r/+v/6//3//f/9//v/+//8//7//v/8//7//v/8//z/
/P/8//z//P/9//3//f/7//z//P/8//7//P/8//3/AAAAAAAAAQD//////////wAAAAAB
AAMAAwABAP//AQACAAIABQAGAAYABgAEAAEABgAIAAkACgALAAsADQANAA8ADwAPABAA
EwARABEAEwASABIAEgASABMAEwAUABQAFAAVABUAFQAWABYAGQAZABcAFgAVABQAEwAT
ABMAEwATABEAEAAOAAwACwALAAsADAAMAAsACwAIAAcABgAGAAQAAgACAAAAAAABAAIA
AgABAAAA/v8AAP7///////7//v/8//v/+//8//z//P/8//r/+v/6//n/+f/5//f/9//5
//n/+f/7//3//P/8//z/+//7//r/+P/4//j/+P/4//r/+//8//3//f/9//7////+//7/
/P/7//n/+v/6//r/+//7//v/+//6//r/+v/7//v/+v/6//r//P/8//3//f/7//v/+//7
//v/+//7//z//P/8//v/+//7//v/+f/5//n/+v/6//r//P/8//z//P/7//r/+f/4//f/
9v/1//X/9v/3//f/9v/4//j/+P/4//f/9//3//f/9v/2//b/9v/2//T/9P/0//X/9f/1
//b/9v/3//f/9v/2//b/9v/2//b/9v/2//b/9f/1//b/9v/0//T/9P/z//T/8//0//X/
9P/0//T/9v/2//b/9v/2//X/9f/1//X/9P/0//T/8v/0//X/9f/1//X/8f/x//T/8v/y
//L/8v/y//L/8P/w//H/8v/y//P/8//z//X/9f/2//X/9f/3//X/9f/0//T/8v/y//L/
8//z//L/8v/y/+7/7v/u/+3/7//v/+//7v/r/+v/6v/q/+r/6v/p/+n/6v/r/+z/7P/w
//H/8f/y//D/7//v//D/8P/w//H/8//z//P/9P/1//X/9f/y//L/8v/z//X/9f/1//X/
9v/2//T/9P/0//b/9P/0//T/9P/4//r/9v/2//f/9f/x//f//P/8////CAAOABUAIQAw
AEAATwBcAGkAcABqAGIAYQBjAGcAYwBYAFAASwBCADgAMgAuACoAIQAWABIAGwAgACAA
IQAgAB4AHQAdAB8AHQAWABMAEQANAAsACQAIAAYABAADAAIAAwABAAAA/f/8//v//P/9
//7//////////f/9//z//v/+//3//v8BAP/////8//z//f/+//////////3/+//8//7/
/v/+/wAAAAD+//7//v/+//7//v///////////wAAAAAAAAAA/v/+////AgACAAIAAwAB
AAEAAQABAAQABAAFAAcABAABAP7///8CAAIABQAGAAgACAAGAAMABgAIAAkACgALAAsA
DQANAA0ADQANAA4AEQAPAA8AEQASABIAEgASABQAFQAXABgAFwAXABYAFQAUABQAFwAX
ABUAFAATABIAEwATABMAEwATABEAEAAOAA4ADQANAA0ADQAMAAoACQAIAAcABgAGAAYA
BAAEAAIAAQABAAEAAAD///7//P/+/wAAAQABAAAA/v/8//v/+//9//7///8AAP///v/9
//v/+//7//n/+f/6//v//P////7//P/7//r/+v/7//v/+v/8//z//P/8//3//f/9//3/
+//7//z//f/+//7//P/7//v//P/8//z/+f/5//n/+f/6//r/+v/7//n/+P/4//j/+v/6
//v/+//4//f/9v/1//b/9//4//r/+P/4//f/9//5//n/9//3//f/+P/4//j/+P/4//j/
+P/4//j/+P/4//f/9v/1//X/9P/1//X/9P/0//T/9P/0//P/8//z//P/8//0//X/9v/3
//T/8//y//P/8//z//T/8//z//L/8P/y//T/9v/4//f/9v/1//T/8//z//T/9P/0//T/
9P/z//X/8//z//P/9P/0//T/9v/y//L/8v/y//X/9f/1//X/9v/2//b/9P/0//X/9f/1
//f/9//3//T/8P/w//D/8P/w//L/8v/y//D/7v/v//D/8P/z//P/8//1//X/9P/z//P/
9f/1//X/9P/2//T/9P/0//P/8//y//L/8v/u/+7/7v/r/+v/6//r/+z/6//r/+r/6v/q
/+r/6f/p/+r/6//s/+z/7v/v/+//8P/w/+//7//u/+7/7v/v//P/8//z//T/9P/z//L/
7v/w//D/8f/z//X/8//z//T/8v/y//L/8v/0//T/9P/0//T/9P/0//T/9P/1/+//7f/1
//j/+P///woAEAAXACEAMABCAFMAXABnAHAAbABkAF0AXQBjAF8AWABSAEkAQAA2ADAA
LgAqAB8AEgASABcAGgAWABcAGgAaABkAGQAXABUAEgANAAkABwAHAAcABgAEAP7//f/+
//v/+f/8//v//P/9//z/+//6//n/+//7//n/+f/4//r/+v/5//r//f/7//v/+v/6//v/
/P/9//3//f/7//r/+v/7//r/+f/8//3//P/8//z//P/8//z//f/9//3//f/+//7//v8A
AP7//v///////v/9//3///////////8CAAIAAwAFAAMAAQD//wEAAgACAAUABgAIAAgA
BgADAAYACAAJAAoADAALAAwACwAMAA0ADgAQABMAEQARABMAEgASABIAEgATABMAFAAU
ABQAFQAVABUAFAAUABcAFwAZABgAFwAWABUAFQAVABUAFQATABIAEAAQAA8ADwAPAA0A
DAAKAAkACAAHAAYABgAGAAQABAACAAEAAQABAAAAAAAAAP//AgABAAEAAAD+/wAA/v/9
//3//P/8//z//P/8//z//P/7//z//f/8//3//f/9//3////9//z//P/8//z//f/9//z/
/P/8//z//P/9//3//f/9//3//f/+///////+//v/+f/7//z//P/8//v/+//7//v//P/8
//z//f/7//r/+v/6//r/+v/7//v/+//7//v/+//5//n/+f/6//v//P/8//3//f/9//v/
+//7//z//P/8//v/+v/5//j/+v/6//r/+v/5//j/9//3//r/+//7//r/+P/4//j/+P/5
//n/+f/5//b/9v/2//b/+f/4//n/+v/4//f/9v/2//j/+f/5//j/+P/4//j/+P/2//b/
9v/2//f/9//4//j/+v/6//r/+f/3//X/9f/1//b/9v/2//j/9v/2//b/9v/1//X/9f/1
//f/+P/5//j/+P/5//n/+f/1//n/+//4//L/9P/0//T/9P/0//T/9P/y//D/8f/y//L/
9f/1//X/9//3//b/9f/1//f/9//3//b/9v/0//T/9P/3//f/9v/2//b/8v/y//L/7v/t
/+z/6//r/+v/7P/s/+r/6v/q/+n/6//s/+3/7v/u//D/8f/x//D/8P/v/+//8v/y//L/
8//1//X/9f/2//X/9f/1//L/9P/0//X/9//3//X/9f/2//b/9v/2//b/9v/2//b/9v/4
//j/+P/4//T/9f/1//X/9//4/wAACQAQABYAGwAnADoATABbAGoAcwByAGwAZgBhAGEA
YQBfAFoAVABHADgAMgAuACwAJgAbABYAGgAfAB4AHAAfACAAIAAdABsAGwAVABIAEQAR
AA0ACwALAAwACAAGAAUAAgABAAMAAwABAAEAAQD//////////wAAAQAAAAEAAQACAAEA
//8BAAMAAAD//wAAAAABAAIAAwADAAMAAQD//wAAAgACAAAAAgACAAAAAgACAAIAAgAC
AAMAAwADAAEAAgACAAIABAACAAIAAwACAAIAAgADAAUABQAFAAUABgAGAAcACQAHAAUA
AwAFAAYABgAJAAoADAAMAAoABwAMAA4ADwAQABEAEQATABMAEQARABEAEgAXABUAFQAX
ABgAGAAYABgAGQAZABoAGgAaABsAGwAbABoAGgAdAB0AGwAaABkAGAAZABkAGQAZABkA
FwAWABQAFAATABMAEwAVABQAEgARABAADwAOAA4ACwAIAAcABAAFAAUABQAEAAQABAAD
AAYABAAFAAUABAAFAAQABAAFAAMAAgABAAAAAgACAAIAAQABAAEA/////////////wEA
AgACAAMABAABAAEAAAD+////AAABAAIAAwADAAMAAwABAAEAAgADAAEAAAD9//v//P/+
////AAD9//3//f/9//7//v/+///////+//7//v8AAAAAAQABAP3//f/9//3//f/9//3/
/v/8//z/+//7//v/+//5//n/+//8//z//P/8//z//P/8//r/+v/6//r/+//6//n/+f/8
//3//f/8//z//P/8//z//f/9//3//f/6//r/+v/6//r/+P/4//j/+P/5//r//P/7//v/
+v/4//r/+v/6//r/+f/4//f/9v/1//X/9v/2//j/+v/8//3//P/5//j/9//4//j/+P/6
//f/9v/1//T/+P/5//r/+//8//z//P/6//n/+f/4//f/9//3//P/8v/0//f/+P/5//r/
+f/4//f/9v/0//T/8v/y//P/9P/0//X/8//z//X/9f/y//H/8f/z//T/9f/1//b/9f/2
//f/+f/4//b/9f/0/+7/7v/u/+3/7//v/+//7v/t/+3/7P/s/+v/6v/o/+f/6v/r/+z/
7P/u/+//7//w//D/7//v//D/7v/u/+//8f/0//X/9//5//X/8//u/+z/7//x//T/9f/z
//P/9P/0//L/8v/y//T/9v/2//b/9v/0//T/9P/0//X/8f/v//P/+P/8/wEACgASAB0A
KwA4AEgAWQBmAGkAaABoAGAAXQBhAGEAWQBSAE4ARwBCADwAMgAoACIAFwASABgAHQAa
ABgAHQAeABoAFQAVABUADQAGAAcABQADAAMABQAIAAgAAgD7//b/9//3//n/9//3//f/
+v/7//z//f/6//n/9v/1//X/9v/1//P/9f/3//T/8//y//L/8//0//b/9//4//f/9f/2
//j/+P/2//j/+P/2//T/9P/0//T/9P/1//X/9f/2//j/+f/6//n/9v/1//X/9f/0//P/
8//1//f/+f/7//r/+v/7//3/+//5//f/+f/7//z/AAACAAEAAAD9//n//P/+////AAAF
AAUABwAHAAUABQAFAAYACQAHAAcACQAKAAoACgAKAAsACwAMAAwADgAPAA8ADwAMAAwA
DwAPAA8ADgANAAwADgAPABAAEQAOAAkABQAAAAQABQAHAAkACQAIAAYABQAAAP3/+v/4
//v/+v/7//r/+f/5//n/+P/3//b/9P/2//b/9//3//b/9P/y//H/8f/z//T/9f/2//T/
9P/0//P/9f/1//P/8//x//H/8f/z//H/8P/w//D/8v/z//P/8v/w//D/8P/w//L/8//0
//X/9P/z//P/8//0//T/8v/x//T/9v/3//j/9P/z//L/8f/z//T/9f/3//b/9P/z//L/
8//0//b/9//z//P/8//z//H/8f/x//L/9P/0//P/8//z//P/8f/x//P/9P/0//T/8//y
//H/8P/u/+7/7v/u//D/8P/w//H/8P/v/+3/6v/r/+z/7f/u/+3/7f/t/+3/7f/u/+//
8P/y//D/8P/w//H/8f/x//L/7//v/+7/7P/s/+z/7P/s/+3/7v/v//D/8f/x//L/8v/x
//D/7//t/+v/6f/p/+n/7P/s/+z/7v/r/+r/6f/o/+3/7//x//P/8v/w/+7/6v/q/+3/
8P/t/+z/6//q/+r/6v/o/+j/5//o/+j/6f/r/+v/7f/t/+7/7f/t/+//7//v/+7/7v/q
/+j/5v/l/+j/6v/t//D/6f/o/+f/5f/n/+f/5//m/+X/5f/k/+T/4//i/+D/3//i/+X/
6P/q/+z/7f/t/+7/6//p/+j/6P/p/+r/7P/v/+7/7f/t/+3/7v/v/+3/7v/t/+3/7v/t
/+z/7f/v//D/7//u/+3/7v/w//L/9P/2//L/8v/2//L/7f/p/+n/7//2//j/9//+/wwA
FQAZAB4AKAA1AEgAWQBmAGoAaABpAGcAYQBdAF4AXgBbAFIAUABOAEYAQgA9ADIAKgAv
ADYAMgAnACIAKAAlABkAEwAZAB4AHQAdAB0AFwANAAYABgAEAP//AAAFAAcAAwD///3/
+//4//f/9v/1//b/9//2//f/+f/8//3//f/6//v/9//1//L/8v/z//T/9v/3//j/9//5
//r//P/8//n/+v/5//b/9//4//n/+v/6//v/+//7//v//P/8//z/+f/2//X/9f/4//r/
/P////7//f/8//v/+//6//r/+//8//v/+v/9/wAAAgAHAAoABgAEAAAA+//8//7///8A
AAYABwAKAAsACgAJAAgACAAMAAsADAAPAA4ADgAOAA4ADQANAA4ADgAQABMAFQAXABMA
EgAUABMAFgAWABYAFgATABEADwANABAADwAPAA4ADgANAA0ADQALAAoACAAHAAYABQAE
AAQABQAEAAUABAD///3/+//4//v//P/8/wAA//////7//P/6//j/9//3//n/+v/7//z/
/v/+//7//f/9//3/+//7//n/9//1//X/9//4//r//P/7//v/+v/4//r/+v/6//r/+//7
//v/+//6//n/+f/5//z//P/6//n/+f/6//r/+v/7//v/+//7//v//P/9///////+//7/
/v/9//z//P/7//n/+f/5//n/+v/7//z//v8AAAAA//////7//f/6//n/+f/6//r/+v/5
//j/9//2//n/+v/7//z/+f/4//f/9//6//v/+//6//j/+P/4//j/+P/5//r/+//8//z/
/P/8//z/+P/2//T/9v/3//j/+v/5//n/+P/2//j/+P/4//j/+v/6//r/+v/3//f/+P/4
//b/9v/2//X/9f/z//P/8//0//T/9P/2//X/9v/3//j/9//3//f/9//6//r/+v/4//b/
8f/v//L/8v/y//L/8v/w//D/7v/u//D/8v/z//X/9//3//n/+f/1//P/8v/z//X/9f/0
//T/8v/y//L/8//x//D/8P/w/+3/7v/v/+//7f/t/+3/7P/r/+v/6v/q/+r/6v/p/+n/
6v/r/+z/7P/w//H/8f/y//L/8f/x//L/8P/w//H/8//z//P/9P/1//X/9f/y//L/9P/1
//f/9//z//P/9P/0//b/9v/2//j/9v/2//b/9v/6//z/9v/u/+//8//5//n//P8AAAUA
CgASAB8ALwA+AEoAVQBiAGsAagBoAGQAYwBpAGkAYwBaAFIATwBKAEQAQgA6ADQAJQAc
ACIAKwAqACIAHQAeABwAGwAdAB0AFwAWABMAEQARABEAEQASAA4ABAD///7///8BAAAA
/f/8//v//f/9//3//f/9//3/+//7//7/AAAAAP///v////v/+f/6//r/+//8//v/+//7
//n/+v/8////AAD9//7//f/6//z//P/8//z//P/9//3//f/9//7//v/+//7//P/8//3/
+//6//n/+f/7//v/+//7//3//v8AAAMAAQD///3///8CAAIABQAGAAYABgAEAAEAAgAE
AAUABgAJAAkACwALAA0ADQANAA4ADwANAA0ADwASABIAEgASABEAEQASABIAEgATABMA
EwAUABQAFwAXABcAFgAVABQAEwATABMAEwARAA8ADgAMAAoACQAJAAkACwAKAAgABwAG
AAUABAAEAAQAAgACAAAAAAABAAIAAgD///z/+P/4//n/+//8//z/+v/4//f/9//4//j/
+P/4//r/+v/6//n/9//3//X/9f/1//X/9f/3//f/9v/2//b/9P/1//X/9P/1//b/9//4
//j/9//2//X/9f/1//b/9//4//j/9v/1//f/+P/4//j/9//3//f/9//0//T/9P/1//b/
9v/3//j/9v/2//f/9//1//X/9f/1//P/8//z//T/8v/y//H/8f/z//P/8f/x//P/9P/0
//T/9P/0//T/9P/y//L/8v/y//H/8P/v/+//8P/x//H/8P/w//D/8P/w//H/8f/x//H/
8P/w//D/8P/0//L/8v/y/+//7//v//D/7v/v/+//7v/u/+7/7v/u//D/8P/w//D/7//v
//D/8P/u/+7/7v/t/+//7f/t/+3/7P/s/+z/7v/u/+7/7v/u/+3/7f/t/+3/8P/w//D/
7v/u/+//7//v/+v/7f/v/+z/7P/s/+z/7P/s/+r/6v/q/+r/7P/s/+r/6v/q/+r/6f/p
/+r/6//u/+//7v/t/+3/7//s/+v/6f/o/+n/6v/r/+3/6//q/+r/6v/m/+b/5v/l/+P/
4//j/+L/4//j/+L/4v/k/+T/4//j/+L/4//k/+T/5v/n/+f/6P/q/+n/6f/q/+j/6P/p
/+v/6//r/+z/7f/v/+//7P/s/+r/6//t/+3/6//r/+z/7P/s/+z/7P/u/+7/7v/u/+7/
7v/u//D/8P/p/+X/6f/v//D/8v/5/wAABgANABcAJAA2AEsAVgBbAGIAZABeAFcAVQBX
AFMATABIAEUAPAA0AC4AJgAeABcADgAOABUAFgAUABcAHAAaABUAEwAPAA8ADgALAAcA
BwAFAAEA/v/8//7/+//2//X/+f/3//X/9f/1//X/9f/1//X/9f/1//P/8//0//b/9v/1
//P/9f/y//H/8v/y//P/9P/3//f/9//1//P/8v/y//D/7//y//P/8v/y//L/8v/y//L/
8//z//P/8//0//T/9P/2//T/9P/1//X/9P/z//P/9P/1//b/9//2//b/9//5//n/9//1
//f/9v/2//n/+v/8//z/+v/3//z//v///wAAAgABAAIAAQABAAEAAQACAAcABQAFAAcA
CAAIAAgACAAHAAcACAAIAAoACwALAAsACAAIAAsACwALAAoACQAIAAUABQAFAAUABwAF
AAQAAgAEAAMAAwADAAEAAAD+//3//P/7//r/+v/6//j/+P/2//X/9f/1//T/8//y//D/
8v/y//P/8//y//L/8P/v/+//8P/w//D/8P/u/+7/7v/t/+//7//t/+3/7f/t/+3/7//t
/+z/7P/s/+z/7f/t/+z/7v/u/+7/7v/t/+3/7f/t/+v/6//s/+3/7v/u/+z/6//t/+7/
7v/u/+3/7f/t/+3/7P/s/+z/7f/r/+r/6v/q/+r/6v/r/+v/6//r/+v/6//r/+v/6//s
/+z/7P/r/+v/6f/p/+f/5//n/+j/6P/o/+r/6v/q/+r/6P/o/+j/6P/p/+j/5//n/+b/
6f/p/w==
         </WaveFormData>
      </LeadData>
      <LeadData>
         <LeadByteCountTotal>10000</LeadByteCountTotal>
         <LeadTimeOffset>0</LeadTimeOffset>
         <LeadSampleCountTotal>5000</LeadSampleCountTotal>
         <LeadAmplitudeUnitsPerBit>4.88</LeadAmplitudeUnitsPerBit>
         <LeadAmplitudeUnits>��V</LeadAmplitudeUnits>
         <LeadHighLimit>2147483647</LeadHighLimit>
         <LeadLowLimit>268435456</LeadLowLimit>
         <LeadID>V1</LeadID>
         <LeadOffsetFirstSample>0</LeadOffsetFirstSample>
         <FirstSampleBaseline>0</FirstSampleBaseline>
         <LeadSampleSize>2</LeadSampleSize>
         <LeadOff>FALSE</LeadOff>
         <BaselineSway>FALSE</BaselineSway>
         <ExcessiveACNoise>FALSE</ExcessiveACNoise>
         <MuscleNoise>FALSE</MuscleNoise>
         <LeadDataCRC32>2206521225</LeadDataCRC32>
         <WaveFormData>
AwADAAQABAAEAAQABAADAAIAAQABAAEAAQABAAEAAAACAAIAAwADAAEAAgACAAIAAgAC
AAQABAAEAAQAAgABAP//AAAAAAAAAgADAAUABQACAAIABAAEAAQABAAEAAQABAAEAAQA
BAAGAAUABQAFAAUABQAFAAUABQAFAAUABQADAAUACAAMAAwADQAOABIAEwATABAACwAE
APr/8f/q/+T/4//l/+P/4f/k/+j/6v/0//3//v/4//L/8v/2/wMAFAAoADAAKAAZAAgA
+v/q/9//2v/P/8b/yv/R/9T/2f/j/+f/6//z//f/+f/7//3//v8CAAYABgAIAAkACQAH
AAcABwAHAAcACAAIAAgABgAHAAcABwAJAAkACQAIAAoACgAKAAoACAAIAAcABwAJAAkA
CgAKAAgACAAIAAgACQAJAAkACQAHAAcABwAHAAkACQAHAAcACAAIAAcABwAFAAUABAAE
AAYABgAGAAYABgAGAAUABQAFAAMAAwACAAEAAQABAAEAAQABAAIAAgD+//7//v/+////
/v/+//7//P/7//r/+v/5//n/+f/5//n/+P/4//j/+v/5//n/+f/6//r/+v/5//n/+v/7
//v/+//8//z//P/+////AAAAAAAAAQACAAIAAgACAAQABQAHAAcACAAIAAYABgAHAAcA
BQAFAAYABgAIAAgACAAJAAkACAAIAAkABwAHAAcABwAHAAcABwAHAAYABgAFAAQABQAH
AAgACQAIAAcABgAFAAMAAwADAAEAAgADAAUABgAEAAQAAwADAAMAAwADAAQABAACAAEA
AQACAAIAAQABAAMAAwADAAMAAwADAAMAAwABAAEAAAAAAAEAAQAAAAAAAAAAAP////8A
AAAAAAAAAP///////////f/+//7//f/7//v/+//7//r/+v/5//n//P/8//v/+//7//v/
+v/6//n/+f/6//r/+v/6//r/+v/6//r/+v/6//r/+//8//z/+P/4//n/+v/6//n/+f/6
//j/+P/4//j/+v/7//v/+//4//j/+f/5//f/9//3//f/+P/5//r/+f/5//v/+//4//n/
+//3//X/9//4//n/+f/3//f/+P/4//f/9v/2//f/+P/5//n/+f/5//n/+P/3//f/9//5
//n/+f/5//z//P/8//z//P/8//7///8AAAIAAgABAAEAAAAAAP///v/9//z//P/8//r/
+f/4//b/9v/1//X/9f/2//b/9v/2//j/9//2//X/8//z//P/8//z//L/8v/y//H/8f/x
//L/8v/y//L/8v/0//T/9P/0//T/8//z//T/8v/y//L/8//1//X/9P/0//b/9v/2//b/
9v/2//b/9v/2//b/9v/1//f/9//3//f/9v/1//T/8//3//X/8//z//b/+v/8//3/AAAC
AAUAAQD8//f/7v/k/93/1v/O/83/z//N/9H/2v/a/+D/8v/9//r/8v/y//L/8v/5/wgA
FgAaABgADwAAAPD/4v/V/8z/w/+6/7j/vf/A/8X/z//Z/9//4//j/+X/6//t//L/9P/y
//L/9P/1//X/9f/1//X/9f/3//j/+P/4//b/9//3//f/9//3//f/9v/0//T/9P/0//b/
9v/1//X/8//z//T/9P/0//T/9P/0//P/8//z//P/9f/1//X/9f/z//P/8f/x//D/8P/v
/+//7//v/+7/7v/u/+7/7v/u/+7/7v/t/+3/7f/r/+v/6v/p/+n/6f/p/+X/5f/m/+b/
5f/m/+f/6P/m/+T/4//i/+D/3//e/97/3//f/9//3//f/97/3v/e/9z/2//b/9v/3v/e
/97/3f/d/97/3//f/93/3v/e/97/4v/j/+T/5P/m/+f/6P/o/+r/6v/s/+3/6//r/+z/
7P/s/+z/7f/t/+3/7f/u/+7/7v/u/+7/7//v/+7/7v/v/+//7//v/+//7f/t/+3/7f/v
//D/8P/w/+//7//u/+3/7//v/+//7//w//H/8v/x/+7/7f/t/+z/7v/u/+3/7f/r/+v/
6//s/+z/6v/p/+n/7P/s/+v/6//t/+3/7f/t/+3/7f/t/+3/6//r/+r/6v/r/+v/6v/q
/+j/6P/n/+f/6v/q/+r/6v/p/+n/6f/p/+v/7P/s/+v/6v/p/+j/5//p/+r/6v/r/+r/
6v/p/+n/6//r/+r/6v/r/+v/7P/s/+z/7P/s/+z/7v/u/+7/7v/s/+3/7v/u/+n/6P/o
/+j/6//r/+z/7v/u/+7/7v/u/+z/7f/t/+3/7v/u/+//7//t/+3/7f/t/+7/7//w/+//
7v/v/+7/6v/u//H/7v/t/+//8P/x//H/7f/t/+7/7v/u/+7/7//x//L/9P/0//T/9P/0
//T/9v/3//j/+P/4//f/9//6//r/+f/4//b/9P/z//L/9f/1//X/9P/0//P/8//z//L/
8v/y//L/9P/z//L/8f/x//H/8f/x/+//7v/u/+7/8f/x//H/8v/0//T/9P/0//X/9P/z
//L/8f/x//L/9P/y//L/8v/z//b/9//3//j/+f/4//f/9v/2//b/9v/2//j/+P/4//f/
9f/1//X/9f/3//f/9//3//X/9//5//v//P/6//r//f/+/wAABQAHAAQA/f/0/+z/5f/c
/9b/z//J/8v/zf/S/9b/2P/e//H/AgAGAP7/9P/w/+v/7P/2/wYAEAATAA4AAgDy/+X/
2v/Z/9b/zP/F/8b/w//H/9H/1//d/+H/5//t//H/8P/y//b/9//6//z//f/8//v/+v/5
//v//P/8//z//P/9//3//f/9//3//f/8//3//v///wAA/f/8//r/+f/7//v//P/8//r/
+v/6//r//P/9//7////+//3//P/7//v/+//5//n//P/8//v/+//7//v/+v/6//r/+v/6
//r/+v/6//n/+f/5//f/9//2//X/9f/1//X/9f/1//b/9v/y//L/8v/y//H/8P/w//D/
8P/v/+7/7v/r/+v/6//r/+n/6P/o/+j/6v/p/+n/6f/s/+z/7P/r/+r/6v/q/+n/6//s
/+z/7P/w//H/8v/y//L/8//0//T/9v/2//j/+f/5//n/+v/6//v//P/+/////f/9//7/
/v/8//z//P/9/////v/+/////////////////////////wEAAgACAAIAAAABAAEAAQAB
AAEAAQABAAMAAwADAAEAAwADAAQABAADAAIAAAD//wEAAQABAAIAAAD+//3//f///wAA
AAABAAAA///+//3////////////9//3//P/8//3//f/8//z//v/+//3//f8AAAAAAAAA
AP3//f/9//3//f/+//7//f/9//3//f/9//7//v/9//3/AAAAAP///////////v/+//3/
/f/+//7///8AAAEAAgAAAAAAAAAAAAAAAQACAAIAAAAAAAEAAgAEAAMAAwAEAAIAAgAC
AAIAAgADAAMAAwACAAIAAwADAAIAAwAEAAUAAwADAAMAAQADAAUABQACAAMABQABAP//
AAACAAQABQABAAEAAgACAAIAAgADAAUABAAFAAUABQAKAAoACgAKAAoACgAKAAwADQAO
AA4ADgANAA0ADgAOAA0ADAANAAwADAAMAAwACwAKAAgACAAHAAcABwAIAAgACAAIAAoA
CQAIAAcABQAFAAUABQAHAAYABgAGAAcABwAHAAgACAAIAAgACAAIAAgACAAIAAgABwAH
AAgACgAKAAoACwALAAsACgAKAAwADAAMAAwADAAMAAwADAAMAAwADAALAAsACwALAAsA
DQANAA0ADQAPAA0ACwALAAwAEAASABMAFAASABMAFwAYABUAEgAIAPv/8P/q/+P/3//j
/+H/5P/s/+7/8v8DABIAEAAKAAYAAgADAAoAGAAoADAAMQAoABoACgD7//D/6f/i/9b/
0//Y/9v/3//l/+n/7//1//v//f8BAAQABgAKAAwADgAPAA8ADwAPAA8ADwAPABAAEAAQ
ABAAEQARABEADwAPAA8ADgAOAA4ADgAOAA8AEAAQABEADwAPABAAEAAOAA4ADgAOAA8A
DwAPAA8ADwAPAA8ADwAPAA8ADQANAA4ADgANAA0ADQANAAwADAAMAAwADAAMAAwADAAL
AAsACwAJAAkACAAJAAkACQAJAAcABwAIAAgABgAGAAYABgAHAAYABgAGAAcABwAHAAgA
BQAFAAUABQAHAAYABgAGAAYABQAFAAUABgAGAAYABQAHAAgACQAJAAcACAAIAAgADAAN
AA4ADgAOAA8AEAAQABAAEAASABMAFQAVABYAFgAWABYAFwAXABcAFwAYABgAGAAYABgA
GQAZABgAGAAZABkAGQAZABkAGwAbABsAGwAaABoAGQAYABgAGQAZABkAGQAZABkAGQAZ
ABkAGQAXABgAGQAbABwAGwAaABgAFwAXABcAFwAYABgAFgAVABUAFAAUABMAEwAVABUA
FQAVABUAFQAVABUAFQAVABQAFAATABMAEgASABIAEgARABEAEgASABIAEgAPAA8ADwAP
AA8AEAAQAA8AEQARABEAEQAQABAADwAPABIAEgARABEADwAPAA4ADgAPAA8AEAAQABAA
EAAQABAAEAAQABAAEAAQABEAEgASABAAEAARABIAEgARABEAEgAQABAAEAAQAA4ADwAP
AA8ADwAQABIAEwAPAA8ADwAPABEAEQARAA8ADwARABEADgAQABMAEAAPAA8AEAARABEA
DQANAA4ADgANAAwADAANAA4ADwAPAA8ADwAPAA4ADQAOAA8AEgATABEADwARABIAFAAU
ABQAFAASABQAFQAWABgAGAAXABcAGAAYABcAFgAVABQAFAAUABQAEwASABAADgANAA0A
DQAOAA4ADgAOAAwACwAKAAkACwALAAsACwAJAAgACAAIAAsACwALAAwACwAKAAkACAAM
AAwADAAMAAoACQAJAAoACgAKAAoACwANAA0ADAAMAAwADAAMAAwADgAOAA4ADgAOAA4A
DgANAA0ADQANAA0ACwALAAsACwALAA0ACwANABAAEgASABUAFgAYABsAGwAWABEADAAE
AP3/9P/o/+X/6f/n/+H/6v/y//L/+v8HAAgAAgD8//r//P8DABAAHgAsADAAJwAWAAYA
+P/t/+b/4f/W/9D/1f/c/93/4//p/+//9f/7//3/AQAFAAQABgAIAAgACgALAAsACwAL
AAsACwANAA4ADgAOAA4ADwAPAA8AEQARABEAEAAOAA4ADgAOABAAEAAPAA8ADQANAA4A
DgAMAAwADAAMAA0ADQANAA0ADQANAA0ADQANAA0ACwALAAwADAALAAsACwALAAoACgAK
AAoACgAKAAgACAAHAAcABwAFAAUABAAEAAUABgAHAAUABQAGAAYABAAEAAQABAADAAIA
AgACAAAA///+//7//f/9//3//f/7//r/+v/6//v/+//8//3//P/8//z/+//7//z//f/9
////AAAAAAAAAAABAAIAAgACAAMABAAEAAYABgAIAAkACQAJAAoACgAKAAoACwALAAsA
CwAMAAwACwAKAAkACQAJAAgACAAJAAsACwALAAsACwALAAsACwAOAA4ADQAMAAwADQAN
AA0ACgAJAAgABwAKAAsADAALAAkACQAKAAoACgAKAAkACQAHAAcABwAIAAoACAAHAAcA
CgAKAAkACQAJAAkACQAJAAcABwAHAAcABwAHAAYABgAFAAUABAAEAAUABgAGAAcABgAG
AAYABgAFAAUABQAFAAUABgAGAAUABQAFAAUABQAGAAYABQAFAAYABgAFAAUABQAFAAQA
BAAFAAUABgAGAAYABgAGAAYABgAGAAYABgAGAAcACAAIAAYABgAHAAgACAAHAAcACAAG
AAYABgAGAAgACQAJAAkABgAGAAcABwAGAAcACAAJAAcABwAHAAUABQAHAAcABAAIAAsA
CAAHAAcACAAJAAkABwAHAAgACAAHAAYABgAHAAYABwAHAAcABgAHAAcABwAHAAcACQAJ
AAkACwALAAgACAAKAAoACgAKAAoACgAMAA0AEAAQABAADwAQABIAEwATABAADwAOAA4A
DAAMAAsACgAIAAgABwAHAAcACAAIAAgACAAIAAcABgADAAMAAwADAAMAAwACAAIABAAF
AAUABQAGAAYABgAGAAQABgAGAAYABwAGAAYABwAGAAYABgAGAAcACQAJAAgABgAIAAgA
CAAJAAoACwAMAAoACgAKAAoABwAHAAcABwAJAAkACQAJAAkACQAJAAkADQAOAA4AEAAR
ABAAEgAXABkAFAAPAAYA/P/1/+7/6P/n/+n/5//l/+r/6v/o//L/AQAAAPr/9v/0//j/
AwAUACYALgAoABkACAD2/+j/4//g/9f/zP/O/9X/2P/d/+X/6//x//X/+f///wEAAwAG
AAoADAAKAAwADQANAAwACwAKAAkACQAKAAoACgAMAA0ADQANAAsACwALAAoADAAMAAwA
DAAKAAoACQAJAAsACwAMAAwADAAMAAwADAAJAAkACQAJAAsACwALAAsACwALAAkACQAK
AAoACQAJAAkACQAIAAgACAAIAAgACAAGAAYABQAFAAUAAwADAAIAAQABAAEAAQABAAEA
AgACAP7//v/+//7////+//7//v/+//3//P/8//v/+//7//v/+f/4//j/+P/4//f/9//3
//r/+v/6//n/9//4//n/+f/7//z//P/8//7///8AAAAAAgADAAQABAAEAAQABgAHAAUA
BQAGAAYABgAGAAcABwAHAAcACAAIAAgACAAIAAkACQAIAAgACQAHAAcABwAHAAcABwAH
AAcACAAIAAcABgAGAAcABwAHAAcABwAHAAcABwAHAAcABQAFAAUABgAGAAYABgAFAAUA
BQAFAAUABgAIAAYABQAFAAYABgAFAAUAAwADAAMAAwAFAAUABQAFAAUABQAEAAQABQAF
AAQABAAEAAQAAwADAAQABAAEAAQABQAFAAUABQADAAQABAADAAMAAwADAAMABAAEAAMA
AwACAAIAAQABAAEAAQAAAAAAAwADAAQABAAEAAQABAAEAAIAAgACAAIAAgADAAQABAAC
AAIAAwAEAAQAAwADAAQABgAGAAYABgAFAAUABAADAAQABAAFAAUABQAFAAUABQAFAAUA
BQADAAMABQAFAAIABAAHAAQAAwABAAIAAwADAAMAAwAEAAQAAwACAAIAAwACAAMAAwAD
AAIAAwADAAMAAwADAAUABQADAAMABQAEAAQABgAGAAYABgAHAAgACwANAAwADAAMAAsA
DQAOAA4ADQAKAAkACAAIAAgACAAHAAYABAAEAAMAAwADAAQABAAEAAQABAADAAIAAQAB
AAEAAQADAAMAAgACAAIAAwADAAMAAwACAAEAAAACAAQABAAEAAYABAADAAMABgAGAAYA
BgAGAAcABgAEAAYACAAIAAgACAAIAAgACAAGAAYABgAGAAcABwAHAAcABQAFAAUABQAH
AAcABwAHAAsACgAOABAAEQAQABIAFwATABAACwACAPr/8//q/+b/6f/p/+H/4f/o/+j/
7v/8/wMA/v/2//T/9v/8/wcAGAAqAC4AJAAVAAQA9P/o/+H/2v/R/8z/zv/R/9b/3//n
/+3/8f/1//n//f//////AgAGAAgABgAIAAkACQAJAAkACQAJAAkACgAKAAoACAAJAAkA
CQALAAsACwAKAAoACgAKAAoACgAKAAkACQAJAAkACgAKAAoACgAKAAoABwAHAAcABwAH
AAcABwAHAAcABwAFAAUACAAIAAcABwAHAAcABgAGAAYABgAGAAYABgAGAAUABQAFAAMA
AwACAAMAAwADAAMA/////wAAAAD+//7//v/+/////v/+//7//v/9//z//P/7//v/+//7
//v/+v/6//r/+v/5//n/+f/6//r/+v/5//n/+v/7//v/+f/6//r/+v/8//3//v/+/wAA
AQACAAIABAAEAAYABwAHAAcACAAIAAgACAAJAAkABwAHAAgACAAIAAgACAAJAAkACAAI
AAkABwAHAAcABwAJAAkACQAJAAgACAAHAAYACAAJAAkACQAHAAcABwAHAAkACQAJAAcA
BQAFAAYABgAGAAYABQAFAAcABwAHAAgACAAGAAUABQAEAAQAAwADAAMAAwADAAMAAwAD
AAMAAwAFAAUABAAEAAMAAwACAAIAAwAEAAQABQAEAAQABAAEAAIAAQAAAP//AAACAAMA
AwADAAMAAwADAAQABAADAAMABAAEAAMAAwADAAMAAgACAAUABQAGAAYABAAEAAQABAAC
AAIAAgACAAQABQAGAAYAAgACAAMABAAEAAMAAwAEAAQABAAEAAQABgAHAAcABwAGAAYA
BwAHAAMAAwADAAMAAwADAAMAAQD//wEAAQD+/wAAAwAAAP////8AAAEAAQABAAEAAgAC
AAEAAAAAAAEAAAABAAEAAQAAAAEAAQABAAEAAQADAAMABQADAAMABAACAAQABAAEAAQA
BgAGAAYABgAGAAgACQAKAAwADAALAAsACgAKAAkACAAHAAYABgAGAAYABQAEAAIAAgAB
AAEAAQAEAAQABAAEAAMAAQD///3//v///wAAAQD///7//v/+/////////wAAAAAAAAAA
AAACAAIAAgACAAAA/////wAA/v/+//7///8DAAMAAgACAAYABgAGAAYABQAEAAMAAgAA
AAAAAAD//wEAAQABAAEAAgADAAQABQD/////AQABAAIABAAKAA0AEAASABEACwAGAAEA
+v/y/+f/4P/Y/9f/2f/Z/9f/3v/k/+7//P8HAAYAAAD8//z//P8DABAAIAAmACYAGQAI
APj/6v/h/9j/z//I/8b/yf/O/9P/2//j/+f/7f/x//P/9f/3//r//v8CAAEAAgACAAEA
AwADAAMAAwACAAIAAQAAAAIAAwADAAMAAwADAAMAAgACAAIAAgACAAEAAAD+//3//f/9
//7//v8AAAAAAAAAAP3//f/9//3//f/9//3//f/9//3/+//7//z//P/7//v/+//7//r/
+v/6//r/+v/6//r/+v/5//n/+//5//n/+P/1//X/9f/1//P/8//0//T/8v/y//L/8v/w
/+7/7f/s/+7/7f/s/+z/7f/t/+3/7f/s/+r/6f/o/+j/5//n/+f/6P/o/+j/5//n/+j/
6f/p/+n/6v/q/+r/7P/t/+7/7v/u/+//8P/w//L/8v/0//X/8//z//T/9P/2//b/9//3
//f/9//4//j/9v/2//b/9//3//b/9v/3//n/+f/5//n/9//3//f/9//4//j/9//2//j/
+f/5//n/9//3//f/9//5//n/+f/3//X/9f/2//b/9v/2//X/9f/1//X/9f/2//T/8v/x
//H/9P/0//P/8//z//P/8//z//L/8f/w/+//8f/x//D/8P/x//H/8P/w//D/8P/v/+//
7v/u/+7/7v/v/+//7//v//H/8v/y//H/7//v/+//7//y//L/8f/x//H/8P/u/+3/7v/v
/+//8P/z//P/9P/0//H/8P/v/+7/8f/y//P/9P/y//P/9P/0//L/8v/z//T/8//x//D/
8P/y//L/8v/y//T/9f/1//X/8f/w//D/7//v//H/8//1//T/8//y/+//8P/z//T/8v/0
//f/9P/z//D/8P/w/+//8P/x//P/9P/x//D/8P/x//H/8f/w/+//8v/z//P/8//1//X/
8v/0//T/9P/0//b/+P/5//r/+v/6//n/+f/6//r/+f/4//X/9P/0//T/9P/z//L/8P/x
//H/8v/z//P/8v/x//D/8v/x//D/7//t/+3/7f/t/+v/6v/q/+r/7P/t/+7/8P/w//D/
8P/w//L/8v/y//L/8P/v/+//8P/v/+7/7f/t//D/8f/x//L/8v/y//L/8v/0//T/9P/0
//L/8v/y//H/8f/x//H/8f/x//H/8f/x/+//8f/v//H/8v/2//r//f/6//T/+f8DAAIA
9//y/+7/4//a/9T/zf/H/8X/wf/A/8z/1P/Y/+X/9v/6//T/8P/u/+n/6v/0//7/CAAL
AAQA+v/w/+P/1v/T/9D/xP+9/8D/wf/B/8X/y//T/9n/3//h/+X/7P/u/+r/7P/u/+//
7//y//P/9P/1//P/9P/0//T/9P/1//X/9f/0//P/8v/w//H/8v/z//T/8//y//D/7//w
//H/8//0//P/8v/x//D/8P/x//L/8//x//H/8f/x//H/8f/v/+//8v/y//H/8f/v/+//
7v/u/+z/7P/s/+z/7v/u/+3/7f/t/+v/6//q/+n/6f/p/+n/5f/l/+b/5v/m/+b/5v/m
/+X/5P/k/+T/4v/h/+D/4P/f/9//3//f/9//3v/e/97/3v/d/93/3f/c/9z/3P/b/93/
3v/f/9//3f/e/97/3v/e/9//4P/g/+T/5f/m/+b/5P/k/+b/5//o/+n/6//s/+z/7P/t
/+3/6//r/+z/7P/v//D/8f/z//L/8P/v/+//8f/x//H/8f/x//H/8f/x//L/8v/x//D/
8v/z//P/8//x//H/8f/x//L/8//0//P/8v/x//H/8P/y//L/8f/x//H/8f/x//L/8v/w
/+//7//y//L/8f/x//H/8f/x//H/7//v/+//7//t/+3/7P/s/+3/7f/s/+z/7v/u/+3/
7f/u/+7/7v/u/+//7//v/+//7//w//D/7//t/+3/7f/t/+//8P/w//H/8P/w/+//7//v
/+//7v/u/+//7//w//D/8P/w//D/8P/w//D/8P/w/+7/7//w//D/7//w//L/9P/0//P/
8//0//T/9P/0//T/8//z//L/8f/x//L/9P/1//P/8//z//P/8//z//P/8f/x//P/8//w
//L/9f/y//H/8//0//X/9f/z//P/9P/0//X/9P/0//X/9P/1//X/9f/0//X/9f/1//f/
9f/3//r/+v/6//r/+v/4//r/+//8//z//P/7//v/+v/6//n/+P/4//j/+f/6//f/9f/z
//D/8f/x//L/8//0//T/9P/0//T/8//y//H/8//z//P/8//z//L/8v/y//P/8//z//T/
9v/2//b/9v/2//b/9v/2//L/8f/x//L/9P/0//T/9f/3//f/9v/2//j/+P/4//j/+v/6
//r/+v/4//j/+P/3//X/9f/1//X/9v/3//j/+f/7//v/+//9//7//v/8////BAAGAAcA
AwD+//n/8P/m/93/1P/O/8//z//P/9P/2v/e/+j/9v////r/+P/y//D/9P/5/wIAEAAa
ABwAEwACAPT/5v/d/9j/0f/I/8b/yf/O/8//1f/f/+P/5//r/+v/7//z//T/9v/6//r/
/P/9//3//f/9//3//f/7//z//P/8//7//////////////////v/+//7//v/+//7//v/9
//3//////wAAAAD+//7//v/+//3//f/9//3//f/9//3//f/9//3/+//7//z//P/7//v/
/f/9//z//P/8//z//P/8//r/+v/5//n/+f/3//f/9v/3//f/9//3//P/8//0//T/8v/y
//L/8v/x//D/8P/w//L/8f/w//D/7f/t/+3/7f/v/+7/7v/u/+7/7f/t/+3/7v/u/+7/
7f/v//D/8f/x/+//8P/w//D/8v/z//T/9P/2//f/+P/4//r/+v/8//3//f/9//7//v/+
//7//////wEAAQACAAIAAAAAAAAAAQADAAIAAgADAAMAAwADAAMABQAFAAUABQAGAAYA
BQAEAAIAAwADAAMABAAFAAYABwAFAAUABQADAAUABQAGAAYABAAEAAMAAwAFAAUABQAG
AAYABAADAAMABAAEAAMAAwADAAMAAwADAAMAAwADAAMAAQABAAAAAAABAAEAAAAAAAIA
AgABAAEAAQAAAP///v//////////////AAAAAP////////////8AAAAA/////wIAAgAB
AAEAAQABAAAAAAAAAP/////+/wAAAAAAAAAAAAAAAAAAAAAAAAEAAgACAAIAAgADAAQA
AwABAAAAAAACAAIAAgACAAAAAQABAAEAAAAAAAEAAQABAAEAAQABAAEAAQABAP//AQAD
AAMAAAAAAAMAAAD//wEAAgADAAMA/////wAAAAABAAAAAAABAAEAAQAAAP//AAABAAEA
AQD/////AQABAP///////wAAAAABAAIAAwAEAAYABgAGAAYABgAIAAkACgAIAAgABwAH
AAgACAAHAAYABQAEAAQABAAEAAMAAgAAAP7//f/9//3/AAAAAAAAAAAAAP///v/9//3/
/f/9//3/+//6//r/+v/9//3//f/+//7//v/+//7//v/+//7//v/8//v/+//8//7//v/+
////AAD///3//P8AAAAAAAAAAAIAAgACAAIAAQAAAP///f/+////AAABAP//////////
////////AQACAAQABgAHAAgACgAPAA8ACAAFAP7/9v/t/+T/2v/X/93/3f/Z/97/5v/q
//L/AQAEAPz/8v/w//L/9f8AABAAIAAkABsACgD4/+j/3//a/9P/zP/G/8n/zv/T/9n/
4f/n/+3/7//z//n/+//6//z/AAD+/wAAAQABAAIAAwAEAAUAAwAEAAQABAAGAAcABwAH
AAUABQAFAAQABAAEAAQABAAGAAYABQAFAAMAAwAEAAQABgAGAAYABgADAAMAAwADAAMA
AwADAAMABQAFAAMAAwAEAAQAAwADAAEAAQAAAAAAAAAAAAAAAAACAAIAAQABAAMAAQAB
AAAA/v/9//z/+//7//v//P/8//r/+v/6//r/9//2//b/9v/2//X/9P/0//X/9f/1//X/
9f/0//T/9P/0//P/8//z//T/9P/0//P/8//0//X/9f/3//j/+P/4//n/+f/5//j/+v/7
//z//P/8//z//v///wEAAQACAAIAAAAAAAEAAQABAAEAAgACAAIAAgACAAMAAwACAAIA
AwABAAEAAQABAAMAAwADAAMABgAGAAUABAACAAMAAwADAAMAAwADAAMAAwADAAMAAQAB
AAEAAgACAAQABAADAAMAAQABAAEAAgACAAAA/////wAAAAD//////f/9//3//f/9//3/
/f/9///////+//7///////7//v/+//7//f/9//z//P/8//z//f/9//3//f/7//z//P/7
//3//f/9//3//P/8//v/+//8//z/+//7//3//f/8//z//f/9//7//v/+//7//v/+//7/
AAD+/w==
         </WaveFormData>
      </LeadData>
      <LeadData>
         <LeadByteCountTotal>10000</LeadByteCountTotal>
         <LeadTimeOffset>0</LeadTimeOffset>
         <LeadSampleCountTotal>5000</LeadSampleCountTotal>
         <LeadAmplitudeUnitsPerBit>4.88</LeadAmplitudeUnitsPerBit>
         <LeadAmplitudeUnits>��V</LeadAmplitudeUnits>
         <LeadHighLimit>2147483647</LeadHighLimit>
         <LeadLowLimit>268435456</LeadLowLimit>
         <LeadID>V2</LeadID>
         <LeadOffsetFirstSample>0</LeadOffsetFirstSample>
         <FirstSampleBaseline>0</FirstSampleBaseline>
         <LeadSampleSize>2</LeadSampleSize>
         <LeadOff>FALSE</LeadOff>
         <BaselineSway>FALSE</BaselineSway>
         <ExcessiveACNoise>FALSE</ExcessiveACNoise>
         <MuscleNoise>FALSE</MuscleNoise>
         <LeadDataCRC32>565600893</LeadDataCRC32>
         <WaveFormData>
DQANAA4ADgAMAAwACwAHAAUAAwACAAAA/P/8//z//P/9//7///8AAP7//v/+////////
//////8AAP///v/9//z/+v/5//j/+v/7//3//f/9//3//f/9//3//f/9//3//f/8//z/
/P/8//v/+//7//z//P/8//z//P/8//z//f/7////AwAJAAwADgASABkAHwAjACEAIQAj
ACUAJwAyAEMAXQB0AG4ARwAdAPf/1P/B/6//lf+B/3n/c/9s/3D/iP+b/5//mf+c/57/
n/+i/6T/pv+a/4//l/+q/7j/wv/R/9r/4f/n/+3/8P/z//X/9v/3//z//f//////AQAC
AAIAAgACAAQABQAFAAUABQAGAAYABgAEAAQABAAEAAUABgAGAAcABQAFAAUABQAFAAUA
BQAFAAUABQAFAAQABAAEAAQABAACAAIAAgACAAMABAAEAAUABAAEAAMAAwADAAMAAQAD
AAMAAwACAAIABQAFAAUABAAEAAQABAACAAAAAAABAAEAAQABAAEAAQAAAAAAAAAAAAEA
AQADAAMAAgAAAAAAAQD/////AAABAAMAAgACAAIAAgADAAQABQAEAAQABAAEAAUABgAH
AAgACgAMAA0ADgANAA8AEAASABQAFAAVABUAFwAXABcAFwAXABcAFwAXABUAFQAVABUA
EwATABMAEwAVABMAEwATABIAEQARABEAEQAQABAAEAAQABAAEAAQAA4ADgANAAwADAAM
AA0ADQAKAAoACgAKAAkACQAJAAkACgAKAAoACwALAAoACgAKAAwADAAMAAwACgAKAAoA
CgAKAAsACwALAAsACwAMAA0ADQAOAA4ADgANAAwACwAKAAoACgAKAAoACgAKAAkACQAK
AAkACQAJAAkACAAIAAgABgAHAAcABgAFAAUABQAFAAYABgAFAAUABwAHAAcABwAFAAUA
BQAFAAUABQAFAAUABAAEAAQAAwADAAQABAAEAAQABAAEAAQAAQABAAEAAgACAAIAAwAD
AAMAAgACAAIAAgADAAQABAAEAAQAAwACAAEAAQABAAEAAQABAAIAAgABAAEAAQABAAEA
AQABAAEAAQABAAEAAQD/////AAABAAEAAQAAAAAA/v/+//7//v/+//////////////8A
AAAA//8BAAQABAAEAAQABAAGAAcACAAJAAkACQAJAAkACQAJAAkABwAIAAgACQAKAAoA
CgAKAAoACgAKAAcABwAGAAYABgAGAAYAAwACAAEA/v/8//r/+v/6//r/+v/6//r/+v/6
//r/+v/7//v/+//5//n/+P/3//b/9f/1//T/9P/0//T/9f/1//X/9f/1//f/9//3//f/
9f/1//X/9P/2//b/9v/1//X/9f/2//b/9v/2//b/9v/2//f/9//5//3/AwAGAAgADgAZ
AB0AHQAbAB0AHQAfACUALAA9AFUAZABQACMA+//X/7r/r/+f/4X/c/9v/2f/XP9g/3b/
gf97/3n/gP+C/4f/jP+S/5b/kv+F/4n/mP+m/7T/xf/Q/9f/3f/h/+T/5//t//L/8//y
//X/9//3//n/+P/4//j/+P/6//v/+//7//v//P/8//z//P/8//z//P/7//r/+P/3//n/
+f/5//n/+f/5//n/+f/3//f/9//2//b/9v/2//b/9v/2//b/9v/4//j/9//3//b/9v/1
//X/9f/1//P/9f/z//P/8v/y//P/8//z//L/8v/y//L/8P/w//D/8f/x/+//7//v/+//
8P/w//D/8P/u/+3/7v/t/+7/7P/s/+3/7f/t/+7/7//v/+7/7v/u/+z/7f/u/+//8P/w
//D/8P/x//L/8//0//b/+P/5//r/+//9//7/AAACAAIAAwADAAUABQAFAAUABAADAAIA
AQABAAEAAQABAP/////////////9//3//f/+//3//f/9//v/+v/6//r/+P/4//j/+P/6
//r/+f/4//j/+P/5//n/9v/2//b/9v/5//n/+f/5//b/9v/2//f/9//2//b/9v/0//T/
9P/0//T/9P/0//T/8v/z//P/8//z//P/9P/1//P/9P/0//T/8v/y//L/8v/x//D/7//u
//D/8P/v/+//7//v//D/8f/v/+7/7v/u//D/8f/x//D/7f/t/+3/7f/u/+7/7f/t/+v/
6//r/+v/7P/t/+7/7//u/+3/7P/r/+z/7P/s/+v/7f/u/+7/7v/u/+7/7v/u/+z/6//q
/+r/6//s/+7/7//t/+z/7P/s/+v/6//r/+r/6//s/+z/7P/r/+v/6//r/+3/7f/u/+7/
6//r/+v/6//p/+n/6f/p/+r/6//s/+3/6f/p/+r/6//r/+v/6v/q/+r/6v/t/+7/7//w
//D/8f/y//P/9f/1//X/9f/1//X/9f/z//T/9P/1//b/9v/2//b/9v/2//b/8//z//b/
9v/2//b/9//z//H/7//w/+7/7P/s/+r/6v/q/+r/6P/o/+j/6P/q/+v/6//r/+n/6f/o
/+f/5//n/+j/6P/n/+b/5f/l/+j/6f/q/+v/6v/p/+j/5//p/+n/6f/o/+j/6P/o/+f/
5f/l/+b/5v/n/+j/6f/q/+j/6//r/+//7f/t//L/+v/+////BQALAAkABwAJAAcABwAM
ABMAGwAuAEQARQAnAAUA5P/L/8H/tf+f/4f/d/9s/1r/VP9l/3f/ef90/37/gf98/4D/
jP+W/5n/jf+E/47/nP+p/7b/w//L/9P/2P/d/+H/5P/p/+r/7f/v/+//8f/y//L/8v/y
//T/9f/1//X/9f/2//b/9v/2//b/9v/2//j/+P/3//f/9v/1//T/8//1//X/9f/1//P/
8//z//L/9f/2//f/+P/3//b/9f/0//L/8v/x//H/8//0//T/9f/z//P/8f/z//P/8//y
//L/8//z//P/8v/y//L/8v/w//D/8P/x//H/8f/x//H/8f/w//D/8P/w/+3/7f/v/+//
7v/s/+z/7f/t/+3/7v/v/+//7v/u/+7/8P/x//L/8//0//T/9P/0//X/9v/3//j/+P/6
//v//P///wEAAgAEAAYABgAHAAcACQAJAAkACQAJAAkACQAJAAsACwALAAsABwAHAAcA
BwAJAAcABwAHAAYABQAFAAUABwAGAAYABgAGAAYABgAGAAYABgAFAAQABgAGAAcABwAG
AAYABgAGAAcABwAHAAcABgAGAAYABwAHAAYABgAGAAgACAAIAAgABgAGAAYABgAGAAcA
BwAHAAYABQAFAAUAAwAEAAQABAACAAIAAgACAAIAAgACAAIABAAEAAMAAwAEAAMAAwAD
AAEAAAAAAAAAAgADAAMAAgADAAMAAwADAAQABAADAAMAAQABAAEAAQADAAMAAwADAAMA
AwADAAMABAAEAAQAAwABAAIAAgACAAQABAAEAAQAAwADAAMABAAGAAYABwAHAAYABAAD
AAIABAAFAAYABgAGAAYABQAEAAQABQAGAAcABQAFAAYABgAHAAcABwAHAAUABQAFAAUA
BwAHAAcABwAFAAUABgAHAAcABwAGAAYACAAIAAgACAAKAAgACgAKAAoACgAOAA8AEAAR
ABEAEQARABEAFQAVABUAEwASABIAEwAUABQAFAAUABQAFgAWABMAEwAUABQAFAAUABUA
EQAPAA0ADAAKAAgACAAIAAgACAAIAAgACAAIAAgACAAJAAkACQAJAAkACAAHAAYABQAF
AAQABgAGAAYABwAHAAcABwAHAAkACQAJAAkABwAHAAcABgAGAAYABgAFAAcABwAIAAgA
CAAIAAgACAAKAAcABwALAA0AEQAUABoAHAAdACMAKQArAC0ALQArACcAKgA1AEMAWgBy
AGcARQAhAPr/2//R/8P/p/+V/43/gv94/3r/i/+f/5//nv+k/6f/pv+s/7L/tv+z/6X/
pP+w/8D/y//Y/+P/6//z//r/+////wIABQAKAAsADQANAA8AEgASABIAEgAQABEAEQAR
ABEAEgASABIAEAAQABAAEAASABIAEQARABMAEwATABMAEQARABEAEQARABEAEQAQABAA
EAAQABAAEAAQABAAEAASABIAEQARABAAEAAPAA8ADwAPAA0ADwAPAA8ADgAOAA8ADwAP
AA4ADgAOAA4ADAAMAAwADQANAA0ADQANAA0ADAAMAAwADAALAAsADQANAA4ADAAMAA0A
CwALAAwADQAOAA4ADwAQAA4ADwAQABEAEgASABIAEgAVABYAFwAYABgAGgAbABwAHQAf
ACAAIgAiACIAIwAjACMAIwAjACMAIwAjACMAIwAjACMAIwAjAB8AHwAfAB8AHwAdAB0A
HQAcABsAGwAbAB0AHAAcABwAHAAcABwAHAAcABwAGwAaABoAGgAbABsAGgAaABoAGgAb
ABsAGwAbABwAHAAcAB0AHAAaABkAGAAWABYAFgAWABgAGAAYABgAFgAXABcAFwAYABcA
FwAXABUAFgAWABYAFgAWABYAFgAUABQAFAAUABYAFgAVABUAFgAVABUAFQAVABQAFAAU
ABIAEwATABIAEgATABQAFQAUABQAEwATABMAEwATABMAEwATABMAEwATABMAEwATABIA
EgASABEAEQASABIAEgASABIAEgASABEAEQARABIAEgASABMAEwARABAAEAAQABAAEQAS
ABIAFAAUABMAEgAPAA8ADwAPAA8ADwAQABAAEQARABEAEQAPAA8ADwAPABEAEQARABEA
DwAPABAAEQAPAA8ADgAOABAAEAAQABAADgAPAA8ADwARABEAEgASABEADwARABIAFAAU
ABQAFAAUABUAFgAXABkAGQAZABkAGwAbABsAGQAYABgAGQAaABwAHAAcABwAHAAcABkA
GQAaABoAGgAaABkAFQATABEAEAAOAAwADAAMAAwADAAMAA4ADgAOAA4ADQANAAwACwAN
AA0ADAALAAoACQAJAAgACAAIAAgACQALAAsACwALAAsACwALAAsACwALAAsACgAKAAoA
CgAJAAkACQAKAAoACAAIAAgACAAKAAsACQANABEAEwAYAB4AIgAlACsALQArACkAKwAt
AC8ANgA9AFMAcAB0AFcANQAVAPL/3f/N/7P/m/+P/4n/gv+A/47/o/+r/6v/sP+0/7P/
tP+6/7z/uP+p/6P/sv/C/8z/1//i/+n/7//1//r//f8BAAIAAwAIAAcACQAJAAsADQAO
AA8AEAAOAA8ADwAPAA0ADgAOAA4AEAAQABAAEAAOAA4ADQANAA4ADwAQABEAEAAPAA4A
DQANAA0ADQAMAA0ADgAPABAADgAOAA4ADgAOAA4ADQANAAwADAALAAsADQANAAsADQAN
AA0ADAAMAAsACwALAAoADAAMAAwACgAKAAoACwALAAsACwALAAsACgAKAAoACgALAAsA
DQANAAwACgAKAAsACQAJAAoACwALAAoACgAKAAwADQAOAA8ADgAOAA4ADgAPABAAEQAS
ABIAFAAVABYAFwAZABoAHAAcABwAHQAdAB0AHQAdAB0AHwAfAB8AHwAdAB0AHQAdAB0A
HQAdAB0AHAAZABgAFwAWABUAFQAVABcAFgAWABYAFAAUABQAFAAWABYAFQAUABIAEgAT
ABMAEAAQABAAEAASABMAFAAVABIAEgASABMAEwASABIAEgAUABQAFAAUABQAFAAUABQA
FAAVABUAFQAUABMAEwATABMAFAAUABQAFAAUABQAFAAUABQAFAAUABQAFAATABMAFAAT
ABMAEwARABAAEAAQABIAEwATABIADwAPAA8ADwASABIAEQARAA8ADwAPAA8ADwAPAA8A
DwAPAA8ADwAPAA4ADgAOAA0ACwAMAAwADAAMAAwADAAMAAsACwALAAwADAAMAA0ADQAL
AAoACgAKAAoACwAMAAwADAAMAAsACgALAAsACwALAAkACQAKAAoACQAJAAkACQAJAAkA
CQAJAAsACwALAAsACQAJAAoACwAKAAkABwAGAAgACAAIAAgACAAJAAkACQAHAAcACAAI
AAcACQALAAkACAAJAAoACwAMAAwADgAPABAAEwATABMAEwATABUAFQAVABUAFAAUABUA
FQAWABUAFAAWABYAFgATABMAFAAUABQAFAATAA8ADQAJAAgABgAEAAIAAgACAAIABAAE
AAQABAAEAAQABQAFAAUABQAFAAQAAwACAAEAAQAAAAAAAAAAAAEAAwADAAMAAQABAAEA
AQADAAMAAwADAAIAAgACAAIA////////AAACAAIAAgACAAIAAgADAAMABwALAA0AEAAU
ABgAHQAjACkAJwAnACcAJwAvADoASwBnAHwAcgBJAB8A9f/Q/7v/qf+R/3//ef9x/2z/
cv+K/53/nf+Z/5z/nv+f/6T/qv+s/6L/l/+d/7D/vP/G/9X/3v/l/+n/7f/0//f/+f/8
////AgABAAMAAwAFAAYABgAGAAYABgAHAAcABwAJAAoACgAKAAgACAAIAAgACgAKAAkA
CQAHAAcABwAHAAkACQAJAAkACQAJAAkACAAGAAYABgAGAAgACAAIAAgACAAIAAcABwAI
AAgABwAHAAcABwAFAAcABwAHAAYABgAFAAUABQAEAAYABgAGAAQABAAEAAUABQAFAAUA
BQAFAAQABAAEAAQAAQABAAMAAwAEAAIAAgADAAMAAwAEAAUAAwACAAIAAgACAAMABAAF
AAYABgAGAAYABQAGAAcACAAKAAwADQAOABEAEwAUABYAFgAWABcAFwAZABkAGQAZABkA
GQAZABkAFwAXABcAFwAXABcAFwAXABcAFQAVABUAFAATABMAEwARABAAEAAQABAAEAAQ
ABAAEAAQAA8ADgAMAAwADQANAA4ADgAOAA4ADQANAA0ADQAOAA4ADgAPAA8ADgAOAA4A
DgAOAA4ADgAQABAAEAAQABAAEQARABEADgANAA0ADQAPABAAEAAQABAAEAAQABAAEAAQ
ABAAEAAQABAADwAPAAwACwALAAsADQAMAAwADAAMAA0ADQAMAAsACwALAAsACgAKAAkA
CQAJAAkACQAJAAkACQAJAAkACQAJAAkACQAIAAgACAAHAAcACAAIAAgACAAIAAgACAAH
AAcABwAIAAgACAAJAAkACQAIAAgACAAGAAcACAAIAAYABgAFAAQABAAFAAYABwAFAAUA
BgAGAAcABwAHAAcABwAHAAcABwAFAAUABQAFAAUABQAGAAcABQAFAAQABAAEAAQABAAE
AAQABQAFAAUABQAFAAYABgAFAAUABQAHAAYACAAIAAgACAAJAAwADgAQAA8ADwAPAA8A
EQATABMAEwARABAAEAARABIAFAAUABQAFAAUABQAEQAPABAAEAAQABIAEQANAAsABwAG
AAQAAgACAAIAAgACAAIAAgACAAIAAgACAAMAAwADAAMAAwACAAEAAAD/////AAAAAAAA
AAABAAMAAwADAAMAAwADAAMAAQABAAEAAQAAAAAAAAAAAAEAAQABAAIAAgACAAIAAgAC
AAIAAwADAAkACwAPABQAGAAaACEAKQApACcAJwAnACsAMwA+AFEAbQB+AGgAPQAVAO//
0v/D/6//k/+B/33/ef92/37/lv+l/6H/of+k/6T/pf+q/67/rP+g/5v/pf+y/8D/zv/b
/+L/6//v//P/+P/7//v//v8BAAQABQAHAAcACQAIAAgACAAIAAoACwALAAsACQAKAAoA
CgAMAAwADAAMAAoACgAJAAkACwALAAsACwALAAsACwALAAsACwALAAoACAAIAAgACAAK
AAoACgAKAAoACgAJAAkADAAMAAsACwALAAsACQALAAsACwAKAAoACwALAAsACgAKAAoA
CgAIAAoACgALAAsACgAJAAgABwAGAAYABgAGAAcABwAJAAkABgAEAAQABQAFAAUABgAH
AAkACAAIAAgACAAJAAoACwAKAAoACgAKAAsADAANAA4ADAAOAA8AEAASABUAFwAaABwA
HAAdAB0AHQAdAB0AHQAdAB0AHQAdAB0AHQAdAB0AGwAbABsAGwAbABkAGQAZABgAFwAX
ABcAFQAUABQAFAAWABYAFgAWABQAFAATABIAEgASABMAEwAUABQAFAAUABMAEwATABMA
EgASABIAEwAVABQAFAAUABYAFgAWABYAFAAUABQAFAAUABUAFQAVABQAEwATABMAFQAW
ABYAFgAUABQAFAAUABQAFAAUABQAFAAUABMAEwASABEAEQARAA8ADgAOAA4AEQATABQA
FAASABEAEAAPABAAEAAPAA8ADwAPAA8ADwAPAA8ADwAPAA8ADwAPAA8ADAAMAAwACwAL
AAwADAAMAAwADAAMAAwADQANAA0ADgAMAAwADQANAA8ADgAOAA4ADgAPABAAEAAQABAA
DwAOAAsACwALAAsACwALAAwADAALAAsACwALAA0ADQANAA0ACwALAAsACwALAAsADAAN
AA0ADQAMAAwADAAMAAwADAAMAA0ADQANAAsACwAMAAwADwAPAA0ADQAMAAwADAAMAAwA
DQAOAA8AEAAQABEAEgATABUAFQAVABUAFwAXABcAFQAUABQAFQAWABYAFgAWABYAGAAY
ABUAFQAUABQAFAAUABMADwANAAsADAAKAAgACAAIAAgACAAIAAYABgAGAAYABwAJAAoA
CwAJAAkACAAHAAYABQAFAAQAAgACAAIAAwAHAAcABwAHAAUABQAFAAUABQAFAAUABAAC
AAIAAgABAAMAAwAEAAQABQAGAAcACAAEAAEAAwAHAA0AEQAYAB4AJgApACsAKwApACsA
LQAvADMAOgBNAGcAdgBeAC0AAQDf/8r/vf+p/5H/hf9//3f/av9u/4T/kf+L/43/lP+U
/5P/mP+k/6j/oP+V/5v/rP+6/8b/1f/g/+X/6//v//L/9f/7//7/AwAEAAMABQAFAAcA
CgAKAAoACgAJAAkACAAHAAkACgAKAAoACgAKAAoACgAIAAgABwAHAAcABwAHAAcABwAH
AAcABwAHAAcABwAGAAQABAAEAAQABAAEAAQABAAEAAQAAwADAAIAAgABAAEAAwADAAEA
AwABAAEAAAAAAAMAAwADAAIAAAAAAAAA/v/8//z//f/9//3//f/9//3/+v/6//r/+v/3
//f/+f/5//r/+P/4//n/+f/5//r/+//7//r/+v/6//r/+//8//3//v/+//7//v///wAA
AQACAAQABgAHAAgABwAJAAoADAAOAA4ADwAPAA8ADwAPAA8ADwAPAA8ADwAPAA8ADwAP
AA8ADwAPAA8ADgALAAoACQAIAAcABwAHAAkACAAIAAgACAAIAAgACAAGAAYABQAEAAQA
BAAFAAUAAgACAAIAAgAFAAUABQAFAAMAAgABAAEAAQAAAAAAAAD+//7//v/+//7//v/+
//7//P/9//3//f/8//v/+//7//n/+v/6//r/+v/6//r/+v/4//j/+P/4//b/9v/1//X/
9f/1//b/9//5//j/+P/4//b/9//3//b/9f/1//X/9f/0//T/8//z//P/8//z//P/9f/1
//X/9f/z//P/8//z//D/8P/w/+//8P/y//P/9P/y//L/8v/y//H/8f/x//L/8f/w//D/
7//v/+7/7v/u/+7/7//w//D/8P/w/+//7v/u/+//8P/x/+7/7f/t/+z/7f/t/+3/7f/t
/+3/7f/t/+z/6//q/+n/6P/p/+v/7f/t/+3/7P/s/+r/6v/q/+r/7P/t/+3/7f/t/+v/
6v/s/+z/7P/s/+7/7//w//H/8v/z//T/9f/1//X/9f/z//T/9P/1//b/9f/0//P/8v/1
//b/9P/1//P/8v/x//D/8f/t/+v/6f/q/+j/5v/m/+b/5v/m/+b/5P/k/+T/5P/m/+f/
5//n/+X/5f/k/+P/4v/h/+H/4P/e/97/3v/f/+P/4//j/+P/4f/h/+H/4f/j/+P/4//i
/+H/4P/f/93/3//f/+D/4P/e/97/3v/e/97/4f/h/+H/5//r/+z/7P/u/+//+f8DAAMA
///9//3/+/8AAAUADQAkADoANQAZAPv/3P+//7H/qf+T/3n/bf9k/1L/Sv9V/2f/a/9k
/2T/b/9y/3T/fv+M/4v/f/92/3z/jP+X/6L/rf+3/8P/yv/L/8//1v/X/9j/2v/d/97/
4f/i/+L/4v/i/+L/4//j/+P/4//k/+T/5P/i/+L/4v/i/+T/5P/j/+P/4//j/+P/4//h
/+H/4f/h/+H/4f/h/+D/4v/i/+L/4v/g/+D/4P/g/+D/4P/f/9//4v/i/+H/4f/g/9//
3P/d/93/3f/c/9z/3f/d/93/3P/e/97/3v/c/9v/2v/a/9n/2f/Z/9n/2f/a/9r/2v/a
/9f/1//Z/9n/2P/W/9b/1//V/9X/1v/X/9j/2P/Z/9r/2f/Z/9n/2f/a/9r/2v/a/93/
3v/f/+D/4P/i/+P/5P/l/+f/6P/q/+7/7v/v/+//7f/t/+3/7f/v/+//7//v//H/8f/x
//H/7v/t/+z/6//s/+v/7P/t/+r/6f/p/+n/6//q/+r/6v/q/+r/6v/q/+r/6v/p/+j/
6v/q/+v/6//o/+j/6P/o/+v/6//r/+v/6v/q/+r/6//r/+r/6v/q/+r/6v/q/+r/6v/q
/+r/6v/o/+n/6f/p/+j/5//n/+f/5//o/+j/6P/m/+b/5v/m/+b/5v/m/+b/5v/m/+X/
5f/m/+X/5f/l/+X/5P/k/+T/5v/n/+f/5v/l/+X/5f/l/+j/6P/n/+f/5//n/+f/5//l
/+X/5f/l/+f/5//n/+f/6P/o/+j/5//l/+b/5v/m/+j/6P/o/+j/6P/p/+r/7P/q/+r/
6//r/+v/6v/q/+r/6v/r/+z/7P/s/+z/6//q/+v/6//r/+v/6f/p/+r/6v/r/+v/6//r
/+v/6//r/+v/7f/t/+3/7f/t/+3/7v/v/+//7//u/+7/7v/u/+7/7v/w//H/8f/x//H/
7//u//L/9P/0//T/9P/2//f/+P/5//v/+//7//v//f/9//3/+//7//z//v8AAAAA/v/8
//r/+//8//r/+//8//z//P/8//v/9//1//P/8//y//H/8v/y//L/8v/y//D/8P/w//D/
8v/z//P/8//z//P/8v/x//D/7//v/+7/8P/w//D/8f/x//H/8f/x/+//7//v/+//8P/x
//L/8v/y//L/8v/x//H/8f/y//L/9P/0//T/9P/2//f/9//5//v///8CAAYADAATABcA
FQARABMAEwATABcAIAAxAEkAWABKACcABQDl/87/wf+r/5H/gf95/23/ZP9k/3T/hf+D
/4X/kP+U/5H/lv+g/6b/nv+R/5H/nv+u/7j/xf/S/9n/3f/h/+b/6f/t//D/8//4//n/
+//7//3//v/+//7//v/9//3//P/7//3//v/+//7//v/+//7//v/+//7//f/9//3//f/9
//3//f/9//3//f/9//3//f/8//z//P/8//z//P/8//z//P/8//z/+//7//z//P/7//v/
/f/9//v//f/9//3//P/8//3//f/9//z/+v/6//r/+P/6//r/+//7//n/+f/5//n/+P/4
//j/+P/5//n/+//7//z/+v/6//v/+//7//z//f////7//v/+//z//f/+////AgACAAIA
AgAFAAYABwAIAAgACgALAAwACwANAA4AEAASABIAEwATABMAEwATABMAEQARABEAEQAT
ABMAEwATABEAEQARABEAEQAPAA8ADwAOAA0ADQANAAsACgAKAAoADAAMAAwADAAMAAwA
CwAKAAgACAAJAAkACQAKAAsADAALAAsACwALAAwADAAMAA0ADAAKAAkACAAKAAoACgAK
AAoACgAKAAoACQAJAAgABwAHAAcACAAJAAcACAAIAAgABgAGAAYABgAGAAYABgAGAAgA
CAAHAAcABAADAAMAAwAFAAQABAAEAAQABQAFAAQABQAFAAUABQAEAAQAAwADAAQABQAG
AAcABQAFAAUABQAFAAUABQAFAAQABAAEAAMAAwAEAAQABAAEAAQABAAEAAUABQAFAAYA
BAAEAAUABQAHAAYABgAGAAUABQAFAAQABAAEAAMAAgACAAMABAAFAAUABQAGAAYABQAF
AAUABQAFAAUABQAFAAUABQAFAAUAAQABAAIAAwADAAMAAgACAAIAAgACAAIAAgADAAMA
AwADAAMABAAEAAMAAwADAAEAAgAEAAQABAAEAAYABgAGAAYACgALAAwADQANAA0ADQAN
AA8ADwAPAA0ADgAOAA8AEAAQABAAEAAQABAAEAANAA0ADAAMAAwADAANAAkABwAFAAQA
AgAAAAAA/v/+//7//v///wAAAQACAAAAAQABAAEAAQABAAAA///+//3//f/8//3//v//
/wEAAgABAAAA/////////////wEAAQABAAAA/v/+//7//f/9//3//v/+//7//v/+//7/
AAABAAEAAwAFAAcADAAQABIAFwAfACEAHwAfAB8AHwAjACgAMwBLAGYAagBLACUABwDo
/9X/xf+r/5X/i/+D/3z/eP+E/5f/n/+h/6j/qv+n/6j/sP+0/67/n/+Z/6b/tv/A/83/
2P/f/+X/6//u//P/9//4//v//v/9//////8BAAQABAAEAAQABAAFAAUABQAFAAYABgAG
AAQABAAEAAQABAAEAAMAAwAEAAUABgAHAAQAAwACAAEAAgADAAQABAAEAAQABAAEAAQA
BAAEAAQABAAEAAMAAwAGAAYABQAFAAUABQADAAUABQAFAAQABAADAAMAAwACAAMABAAF
AAQAAgACAAMAAwADAAMAAwADAAQABAAEAAQAAwADAAUABQAEAAIAAgADAAMAAwAEAAUA
BwAGAAYABgAEAAUABgAHAAoACgAKAAoACQAKAAsADAAOABAAEQASABIAEwATABQAFgAW
ABcAFwAYABkAGgAbABsAGwAbABsAGQAZABkAGQAZABkAGQAZABkAFwAXABcAFgAVABUA
FQATABIAEgASABQAFAAUABQAFAAUABMAEgASABIAEwATABIAEgASABIAEwATABMAEwAU
ABQAFAAVABcAFgAWABYAFgAWABYAFgAWABYAFgAWABgAGQAZABkAGgAZABkAGQAZABoA
GgAaABgAGAAYABgAGAAYABgAGAAaABoAGQAZABgAFwAXABcAGQAYABgAGAAWABcAFwAW
ABYAFwAYABkAGQAYABYAFQAXABcAFwAXABcAFwAXABcAFwAXABcAFwAWABYAFgAVABcA
FgAUAA==
         </WaveFormData>
      </LeadData>
      <LeadData>
         <LeadByteCountTotal>10000</LeadByteCountTotal>
         <LeadTimeOffset>0</LeadTimeOffset>
         <LeadSampleCountTotal>5000</LeadSampleCountTotal>
         <LeadAmplitudeUnitsPerBit>4.88</LeadAmplitudeUnitsPerBit>
         <LeadAmplitudeUnits>��V</LeadAmplitudeUnits>
         <LeadHighLimit>2147483647</LeadHighLimit>
         <LeadLowLimit>268435456</LeadLowLimit>
         <LeadID>V3</LeadID>
         <LeadOffsetFirstSample>0</LeadOffsetFirstSample>
         <FirstSampleBaseline>0</FirstSampleBaseline>
         <LeadSampleSize>2</LeadSampleSize>
         <LeadOff>FALSE</LeadOff>
         <BaselineSway>FALSE</BaselineSway>
         <ExcessiveACNoise>FALSE</ExcessiveACNoise>
         <MuscleNoise>FALSE</MuscleNoise>
         <LeadDataCRC32>3834226229</LeadDataCRC32>
         <WaveFormData>
8//y//H/8P/w/+//7v/r/+v/6P/n/+j/5v/m/+b/5v/m/+b/5v/m/+X/5f/l/+X/5f/l
/+b/5v/m/+b/5P/j/+H/4f/g/+D/4//n/+v/7v/t/+7/7v/u/+r/6f/o/+j/5v/m/+T/
5P/o/+n/6//s/+//8P/x//P/8P/v/+7/7v/o/+v/7v/1//r///8GAA8AGQAhACYALAA5
AE0AYgB5AJkAwQDeANMAkQA7APH/sP98/1H/Mf8g/xv/GP8U/xb/LP9H/1P/WP9g/2n/
c/96/4T/iv+J/4T/i/+a/6T/r/+8/8f/zf/U/9n/2//e/+T/6f/u//P/9P/3//n/+v/5
//j/9v/0//P/8v/w/+7/7f/s/+r/6f/p/+n/6f/o/+f/5//o/+z/7P/q/+f/5f/k/+T/
5P/k/+X/5P/k/+P/4f/k/+T/5P/j/+P/4v/h/+P/4f/h/+H/4//h/+H/4f/h/+D/4P/g
/+H/4f/h/+T/5f/l/+T/5P/l/+X/5P/j/+P/4v/i/+H/4v/j/+T/5f/k/+T/5f/m/+n/
6f/q/+z/7v/s/+z/7f/v/+//7//v/+z/6//o/+f/5v/n/+j/5//m/+X/5v/l/+j/7P/t
/+7/8f/0//b/9//2//X/9P/z//P/8//z//P/9f/1//X/9f/3//b//P///wAAAAAAAAAA
/f/5//b/9f/z//H/7//y//L/8v/y//L/9f/2//f/+P/3//f/9//3//L/8P/u/+3/7P/s
/+3/7f/t/+z/7P/s//D/8v/z//T/9//4//r//P/6//j/9v/z//H/8P/x/+7/7//w//H/
8//1//f/+P/5//n/+f/5//n/9//1//D/8f/w/+7/6//p/+n/6P/o/+j/5v/k/+P/4v/i
/+X/5//n/+P/4v/h/+H/3//k/+T/4v/h/+D/4P/f/93/3f/d/93/3v/e/97/3v/c/97/
3v/c/9z/3P/c/9v/3f/d/93/3P/a/9v/2//b/9z/3P/b/9r/2//d/97/3v/f/+D/4f/i
/+D/3//e/9z/3v/e/97/3v/e/97/3v/d/9v/3P/c/9v/3f/e/9//4P/i/+T/5v/o/+f/
5v/j/+L/4P/f/9//3v/c/9z/3f/d/+D/4v/l/+j/6v/r/+v/6//o/+j/6P/n/+T/4//j
/+P/4f/l/+j/6f/q/+v/7P/u//D/8P/x//D/7//r/+r/7P/s/+v/6//s/+z/7v/u//D/
8v/0//X/9f/1//b/9v/2//b/9//3//P/7//t/+j/5f/k/+P/4v/i/+L/4v/i/+X/5v/o
/+n/6v/r/+z/7f/s/+z/7P/s/+f/5f/k/+P/4P/g/+D/4f/g/+D/4f/i/+b/6P/p/+v/
6f/q/+r/6v/m/+T/4//h/+H/4P/f/97/3P/d/93/3f/d/97/3v/f/+L/6//y//f/AAAL
ABMAFwAgACgAMQA/AE4AYQB/AKMAtgCZAFMACQDH/5L/bP9H/yX/GP8X/xb/Cv8O/yD/
L/8v/zL/Pv9H/1P/Xv9m/27/cf9u/3P/hP+S/6P/uP/F/8f/yP/N/8//0P/W/9v/3v/b
/97/4f/j/+T/5P/k/+P/4v/j/+T/5P/k/+X/5v/m/+f/6//t/+//8P/t/+v/6v/s/+v/
6v/o/+f/6P/o/+j/6P/p/+j/6P/n/+n/7v/w//L/8v/z//P/8//y/+//7v/t/+z/6f/o
/+f/6f/o/+j/6P/r/+v/6//u//L/8//z//T/8P/v/+3/6//r/+r/6v/p/+f/5//n/+f/
6v/s/+//8v/y//H/8f/y//L/8P/w//H/8P/v/+7/7f/r/+v/6f/p/+v/7//z//X/9f/1
//f/9//0//b/9f/0//f/+v/8//3/AAABAAIAAwAFAAUABQAFAAcABwAHAAcAAgD8//3/
+//7//r/+f/4//b/8//x//H/8f/v/+3/8P/x//D/7//u/+z/7P/s/+z/6//r/+v/6//p
/+j/5//n/+n/6v/s/+3/7P/q/+n/6P/r/+z/7P/s/+r/6v/r/+z/7v/u/+7/7f/u//D/
9P/0//H/8P/v/+//7//v/+7/7f/u/+//8P/x//H/8f/u//H/8f/w/+7/7f/v/+7/7v/u
/+7/7P/r/+r/7P/x//X/9//0//L/8P/v/+7/9P/1//T/9P/0//X/9f/4//v//v8BAP//
/v/9//z//P/+//7//P/5//j/9//1//f/9//3//b/+f/9/wAAAwAFAAYABgAGAAUABQAE
AAIAAAAAAAAAAAD////////+//7//v/+//7/AwAGAAkACwAJAAoACgAJAAYABgAGAAYA
BQAEAAMAAgACAAIAAAAAAAMABQAIAAoADQAOABAAEQAPAA4ADgAOAAoACgAMAAwADAAM
AA4AEAAQABEAFAAXABcAGgAcABwAGwAbABwAHAAeAB4AGwAaABkAFwATABEAEAAOAA8A
DgAOAA0ADAAJAAgABAAEAAQABAAEAAIAAgACAAIAAAAAAAEAAQACAAMABAAFAAQABAAE
AAQABQAFAAYABwAFAAQAAwADAAUABgAIAAoACAAIAAcABwAIAAoACwAMAAgACAAJAAkA
CgAKAAoACgALAA0ADgAPAA0AEAAUABcAFAATABwAJwAsADEAOQBDAEgATABRAFcAYABz
AIkAnwC8ANsA3QCxAG8ALAD6/9X/sf+Q/3n/bP9i/1L/SP9X/2v/cP9w/33/h/+K/5b/
qv+9/8b/w//E/8z/2//m/+//+f8CAAkADwAUABYAFwAcAB8AIgAnACsALgAyADQANQA2
ADUANgA2ADYANQA0ADIAMQAxADEAMQAwADAALwAvADIANgA2ADUANQA4ADoAPAA+ADsA
OAA2ADMAMwA2ADYANgA1ADUANAAzADMAMQAxADEANAA1ADgAOwA7ADoAOgA6ADgANQAy
ADIAMgAxAC8ALgAtAC0ALAArAC0ALAAsACsALQAtAC0ALQAsACwALQAuAC4ALQAtAC4A
MAAuAC4ALwAvAC8ALwAvADEAMQAvAC8AMQAzADUANQA1ADUANwA3ADkAPAA8ADwAPgBA
AEEAQQBEAEUARgBHAEsASwBLAEsATABNAE4ATwBPAEwAUABRAFMAVABVAFYAVABRAE8A
TwBNAEsASQBMAEwASgBIAEYARgBGAEYARgBKAEsATABNAEwASgBIAEcARABEAEUARQBF
AEQARABEAEcASABIAEgASQBKAEwATgBLAEoASQBHAEQARABGAEQARABEAEQARQBIAEkA
SQBJAEoASwBMAE0ASgBJAEUARwBFAEQAQgBBAEEAQABAAEAAQgBCAEMARABGAEkASwBL
AEUAQgA/AD0AOwBAAEAAPgA+AD4APwA/AEIAQwBEAEUAQwBAAD0AOgA3ADgANwA0ADIA
MgAyADEAMQAxADEAMAAuAC8ALwAvAC4ALgAtACwAKgArACsAKgAsACwALAAsACsAKwAr
ACoAKgAqACoAKgAqACoAKgApACsALAAsACsAKAAoACgAKAAoACgAKAAoACgAKAAmACYA
JwAnACgAKAAmACYAJwAnACkAKAAoACgAJgAnACcAJwAnACYAKgAsAC4AMAAzADYANwA5
ADYANQAxADAAMgAyADEAMQA1ADYAOQA6ADwAPAA8ADsAOQA3ADYANAAzADIAMgAxAC4A
KwAqACYAJgAmACYAJgAoACoALAAuACoAKAAnACUAJQAlACUAJQAmACYAJgAmACYAJwAp
ACsAKAAoACgAKQAnACYAJgAmACQAJAAjACMAJQAmACYAJgAnACgAKgArACoAKgAqACoA
JgAlACMAIQAhAB4AHAAfACIAJQAqADEANgA5AEEASwBUAFoAXwBlAGwAewCTALEA2ADz
AOcAqwBfABoA4P+5/5P/cP9h/1z/VP9K/0z/W/9v/3T/ev+F/4v/kv+e/6r/sf+0/7H/
tP/A/8//2v/n//H/+P8BAAcACgAMAA8AEgAXABgAGwAdAB4AIgAkACUAJgAnACgAKAAo
ACUAJAAiACEAHwAfAB8AHgAdAB0AHgAiACcAKAAoACkAJQAkACMAIgAfAB4AHgAdAB0A
IAAgACAAIwAlACYAJwAmACMAIgAhACAAHQAcABsAGgAYABcAFgAZABkAGQAcAB4AHwAf
ACAAHgAdABsAGQAXABYAFgAVABMAEwATABMAFgAWABcAGAAbABsAHAAeACAAHgAeAB8A
GwAZABcAFQAVABUAEwATABMAFQAXABcAGgAbAB4AHwAcAB4AHQAcABwAHAAbABkAGQAZ
ABkAGQAbABsAGwAbABsAGwAbABsAHQAaAB4AHwAiACIAIgAiACIAHwAdAB0AHAAbABoA
HgAfAB4AHQAcABoAGgAaABoAGQAZABkAGQAXABYAFQAVABYAFgAXABcAFQAUABQAFAAW
ABYAFQAUABQAFAAVABYAGAAYABgAFwAYABgAGgAYABUAFAATABMAEwATABIAEQASABMA
FAAVABYAFwAVABkAFwAWABQAEwATABIAEgASABMAEgASABIAFQAZABwAHQAaABgAFgAV
ABAAFAATABAAEAAQABEAEQASABMAFAAVABgAGAAYABgAFgAWABQAEAAPAA4ADQALAAwA
DQAOAA4AEQATABQAFQAVABQAEgAQAA0ADQAMAAoADAAMAAwADAANAA8AEQASABAAEAAQ
ABAADQAMAAsACQAGAAYABQADAAAAAAAAAAAA/v/+//7//v/+//7//P/8//v/+//8//z/
+v/6//v/+//7//r/+v/6//r/+//7//v/+f/6//v/+//7//v//P/9//v/+f/6//z//v/+
//7//v8CAAQABAAFAAYABwAFAAYACQAKAAoACwALAAoACwAKAAsADAANAA0ADwAPABAA
EAAMAAoACQAHAAQAAQAAAPz/+v/6//r/+v/+/wAAAgAEAAMAAgACAAEA/v/9//z/+//8
//z//P/8//7///8BAAMABAAEAAQABQADAAIAAgACAAEAAAD+//3/+//8//z//P/+/wAA
AwAFAAYABgAGAAYAAwADAAIAAQD//wAAAAABAAQACwAWACEAKAAvADcAOQA6AD4ASQBV
AGQAdQCLALEA2gDjALUAbwAnAOb/sv+D/1f/PP81/zL/Lv8q/zb/S/9V/1r/Zv9v/3X/
fv+G/47/k/+Q/5H/nv+u/7f/wP/L/9X/3P/h/+X/6v/u/+//8v/1//T/9//5//r//f/+
//7//v/9//7//v/+//7//v/9//3//////////v//////AAAEAAQABAADAAMAAQAAAP//
/v/9//z//P/7//v//v/+//7//P/9//3//f/9//v/+//7//3/+//7//v///8AAAIABAAD
AAMAAwAGAAMAAQD+//z//f/9//z/+//9//7/AAABAAQABQAGAAcABAACAAEAAAD+//3/
/f/+//z/+v/6//v//v///wAAAQACAAMAAgADAAIAAwAEAAMAAgABAAIAAQAAAAIAAQAA
AAYACgANAA8AEQARABEAEQAQAA8ADgANAA0ADQANAA0ADwAOABQAFwAWABYAFgAWABIA
DwANAA0ACgAHAAQABgAGAAYABgAGAAcACAAJAAoACAAFAAIA///+//z/+v/5//b/9v/3
//f/9v/0//P/8v/1//b/9v/2//X/9P/0//T/9v/2//b/9f/2//b/+P/2//b/9v/2//f/
+v/7//v/+//5//n/+f/5//v/+//4//v/+v/6//n/+f/6//r/+//8//3//P/8//z/+v/9
///////9//z/+//7//v/AAAAAP7///8AAAIAAwAAAP///v/9//z/+v/4//b/9v/4//j/
9v/4//r//P/9//v/+//7//r/9//3//b/9f/0//T/8//y//b/+f/7//z//v/+//7//v/7
//n/9//0//T/9P/0//T/9P/0//T/8//3//r//P/9//v/+v/5//j/9f/0//P/8v/y//L/
8P/w//P/9f/4//r//P/8//3//f/7//j/9v/0//L/8//z//P/8f/y//P/8//2//f/+f/7
//3//f/8//X/9P/y//L/8v/y//H/8v/z//L/8//z//P/8P/x//T/9f/1//T/9f/1//f/
9//2//X/9P/z//L/8f/x//H/8f/x//L/8f/w/+3/7P/m/+T/5P/k/+L/4v/i/+L/4//k
/+X/5//p/+n/6f/p/+n/6v/q/+r/7f/s/+z/7f/r/+r/6v/q/+r/6v/p/+n/6P/o/+j/
5//n/+f/6P/o/+n/6P/p/+v/7P/u/+//8P/v/+7/7v/t/+3/7f/u/+7/9f/8/wEABgAP
ABYAGwAjACsALgA0AD0ASwBeAHkAlwC/ANwAzQCPAD8A9/+2/4b/Xf89/zD/Lf8q/yb/
KP86/0v/Uf9W/2D/Zf9r/3T/fv+I/4v/jP+Z/6j/tP/B/87/1f/X/9r/3//l/+j/6P/t
//D/8//2//n/+//8//7/AAABAAIABQAGAAYABgAFAAQAAgABAAAA///+//z//P/7//v/
/v8CAAIAAQABAAEAAgADAAQAAgAAAP///f/5//r/+P/2//X/9f/0//P/9f/z//P/8//z
//H/8f/x//H/8P/w//D/7//v/+//8v/x//H/8P/w/+//7//u/+3/7//u/+7/7f/v/+//
7//v/+//7v/u/+7/7P/r/+v/7P/u/+z/7P/t/+3/7f/t/+3/7//v/+3/7f/r/+3/7//v
//H/8//3//n/+//+//7//v8BAAQABgAHAAsACwALAAsADgAPABAAEQARABEAEQARABMA
EAAUABUAEwASABEAEAAPAA0ADAANAAwACwAKAA4ADwAOAA0ADAAKAAoACgAKAAkACQAJ
AAkACQAIAAcABwAGAAYABwAHAAcABgAGAAYACAAIAAcABgAGAAYABwAIAAgACAAIAAcA
CAAIAAoACAAJAAoACwANAAwADQANAA0ADAALAAoACQAMAA0ACwAPAA4ADgANAA0ADQAM
AAwADAAOAAwACwAKAAcACQAKAAkACQAIAAcABwADAAgACAAGAAQABAAFAAUAAwADAAMA
AwADAAIAAQAAAAAAAgACAAAAAAAAAAAA///////////+//7//////////v/+//3//P/8
//3//f/8//7//v/+//7//f/9//3//P/8//z//P/8//r/+v/6//n/+//8//z/+//8//z/
/P/8//z//P/8//z//P/8//r/+v/5//n/+v/6//r/+v/7//v/+f/4//j/+P/4//n/+f/5
//n/+v/7//v/+//7//z//f/7//v//P/9//r/+//8//3//v8AAAIABAAEAAcABwAHAAQA
BgAIAAgABwAFAAcACAALAAsACgAJAAgABwAGAAUABQAGAAUABAAEAAMAAgD///7/+v/4
//j/+P/2//b/9v/2//b/9v/2//f/9//3//f/9//3//j/+P/4//j/9v/1//X/9//2//b/
9v/3//j/+P/5//j/+P/4//f/9f/1//b/9v/2//T/9P/1//X/9v/2//b/9v/2//f/9//3
//f/+P/4//3//v8DAAwAEwAYACEALQAzADgAQgBLAFsAcACLAK0A0wDmAMUAfQArAOP/
qv9+/1X/N/8q/yn/Kv8m/yz/Qv9T/1f/Xv9o/2//d/9+/4j/jv+N/5D/m/+m/7L/wf/M
/9X/2//i/+f/6//s/+7/8f/0//f/9v/5//v//P/9//7//v/+/wEAAgACAAIAAAAAAP//
///9//3//f/8//j/9f/z//T/8//y//D/7//u/+7/7v/u/+//7v/u/+3/6f/s/+z/7P/w
//P/9f/3//b/8//y//H/8f/v/+//7//t/+z/7P/s/+7/7//w//T/9P/z//H/8P/v/+//
7v/t/+3/7P/s/+v/7v/v//D/8f/0//T/9f/2//P/8f/w//D/7//s/+v/6//p/+n/6f/p
/+v/7f/t/+//8P/z//b/9//1//P/8//x//D/8v/x//D/8v/0//X/9f/7//3///8BAAMA
AwADAAMAAgABAAAA//////z/AAABAAAAAAAAAAAAAgABAAEAAwADAAEA//8CAAAA/v/8
//r/+f/4//f/9v/4//n/+v/7//n/+P/3//f/8//y//L/8f/w/+7/7f/s/+7/7v/t/+z/
6v/q/+v/7P/s/+z/7P/r/+v/7P/v/+7/7v/u/+7/7//u/+//7//v/+7/7f/s/+v/7P/t
/+v/7//v/+7/7P/r/+z/7P/t/+7/8P/w//H/8v/v//H/8v/x/+z/6v/o/+f/6P/u/+//
7v/r/+r/6v/p/+f/5//n/+f/6f/o/+f/5v/p/+z/7f/s/+r/6v/q/+n/6P/n/+b/5P/l
/+f/6P/p/+z/7v/v//D/7//v/+7/7P/r/+r/6f/o/+f/5//n/+b/6f/q/+v/7P/v//D/
8f/x//D/8P/v/+3/6v/q/+r/6v/n/+b/5f/k/+f/6P/n/+j/7P/t/+//8P/u/+7/7//v
/+7/7P/r/+r/6f/p/+j/5//r/+7/8f/z//L/8f/x//H/7//r/+z/7f/s/+z/7P/s/+z/
7//w//H/8v/2//r//P////3//f/6//r/+v/6//n/+f/5//j/+f/4//r//P/+/////P/7
//v/+v/2//T/8//x/+7/6//q/+b/4v/i/+L/4v/i/+L/4v/i/+D/4P/h/+H/4v/j/+T/
5f/k/+T/5P/k/+L/4f/h/+H/4P/g/+D/4f/i/+L/4//k/+L/4v/h/+H/4//k/+T/5P/g
/+D/4f/h/+L/4v/i/+L/4//l/+b/5//p/+z/8P/1//j/+f8AAAsAFAAbAB8AIwAoADIA
PwBNAFoAbwCNALMAygCvAGUAEwDT/6L/eP9R/zX/Kv8n/yD/Fv8Y/y7/Pf9F/1D/XP9h
/2n/cv9+/4L/f/98/4X/lv+i/6//vv/F/8n/0P/Z/+H/5v/s/+//9P/1//T/9f/1//T/
9f/2//b/9v/2//b/9f/0//j//P///wMAAwADAAMAAgD9//v/+v/8//v/+v/4//f/+P/6
//z//v8AAAAAAQABAP3/AAAAAAAA/f/9//z/+//9//v/+//7//n/9//3//f/+//8//7/
AAD///////8CAP///f/6//j/9v/1//P/8f/v/+7/7v/t/+//7//v/+//7//u/+7/7v/s
/+v/6//s/+7/7P/s/+3/7//v/+//7//v/+//7f/t/+3/7//x//H/8//z//X/9f/z//b/
9v/2//v//v8AAAEAAwADAAMAAwAHAAcABwAHAAcABwAHAAcABwAEAAgACQAHAAYABQAE
AAYABQAFAAcABgAFAAQACAAGAAQAAgAAAAAAAAAAAAAAAQABAAEAAQABAAIAAwAFAAUA
BgAIAAkABgAEAAMAAgACAAIAAQAAAP///v/+//7/AgAEAAYABwAGAAYACAAGAAIAAgAC
AAMAAgABAP///f/7//v/+//7//7////9/wEABQAGAAYABwAFAAQABAAEAAEA/v/8//r/
+P/7//3//f/+/wAAAgAFAAMACAAIAAYAAwACAAIAAQAAAP///v/9//v/+v/5//j//P8A
AAIAAgAFAAYABwAHAAQAAwACAAAAAgADAAMAAwACAAIAAQAAAAMABQAGAAYABgAGAAYA
BgAHAAcABwAGAAMAAgABAAAA/f/8//v/+f/6//z//f/9//n/+P/3//b/+P/4//j/+P/6
//r/+P/4//j/9//3//b/9//4//r/+//5//j/+P/4//j/+f/5//n/+//8//3//f/9//3/
/v/+//7//v/+/wIABAAEAAUACQALAAoADAAMAAwACwALAAwADAAOAA4ADQAMAAsACQAK
AAsADQAOAA8ADgAOAA0AEAAPABAADgAJAAgABwAGAAYABgAGAAYACAAIAAkACQANAA8A
EQATABMAEgARABAACwAJAAgABwAEAAQABAAFAAkADAAQABQAFQAWABYAFwAVABYAFgAW
ABEAEAAQAA8AEgASABIAEgAVABcAGAAZABsAHAAgACEAIgAjACYAKwAuADEAPQBLAFAA
UABVAFkAZAB3AIsApQDMAO0A6wC9AH0APAACANX/sf+K/23/Zv9g/1L/SP9R/2P/bv9u
/3f/h/+U/57/rv+7/77/t/+0/7z/y//W/9//5f/w//3/BwAGAAgADwASAA8AEQAVABgA
GgAdAB4AHgAeAB4AHgAdABwAHQAeAB4AHwAdAB0AHQAcABsAGwAcACAAIAAgAB8AHwAg
ACAAIAAgAB8AHgAeAB0AHQAgACAAIAAiACMAIwAjACMAIQAhACEAIwAhACEAIQAhACAA
IAAgAB8AHwAfACIAIQAhACAAIAAjACUAJgAnACgAKAApACkAJwAnACcAJwAnACYAJgAm
ACUAIwAiACIAIwAiACMAJQAnACkAKwAtAC8ALwAtAC0AKwArACsAKQArACsALQAtADAA
NAA1ADYAOwA+AEAAQQBCAEEAQAA/AEEAQQBBAEEAQAA/AD4APQA/AD4ARABHAEoASgBK
AEoARgBBAD0AOwA6ADkAOAA8ADwAOgA4ADYAOAA6ADwAPgA/AD8APwA/AD8APgA9AD0A
OwA6ADoAOQA4ADYANQA0ADkAOgA6ADoAOwA8AD4AQAA9ADwAOwA5ADUANAA1ADIALQAs
ACsAKwAqACsAKwArACkAKQApACkAKQApACYAKQAoACgAJwAnACcAJgAmACYAJwAmACYA
JgAkACcAKQApACcAJgAlACUAJQAqACoAKAAnACYAJgAlACcAJwAnACcAKQAoACcAJgAo
ACoAKgAoACYAJgAmACUAJQAlACUAJAAjACMAIgAhACQAJAAjACIAJAAlACUAJAAkACQA
JAAkACQAJQAmACYAKAAqACwALgAsACoAKAAlACMAJAAkACMAIwAkACUAJgAqACwALgAw
AC0ALAApACgAKAAnACcAJgAlACQAJAAjACQAJAAlACYAKQArACwALQArACwALQAtACkA
JQAiACYAKAAoACgAKAAtADAAMQAzADYANwA1ADYANgA2ADUANQA1ADQANQA0ADAALgAs
ACkAKwAtADAAMgAzADIAMgAxAC8AKwApACQAIgAiACIAIgAkACQAJAAkACQAJAAlACUA
IgAhACAAHwAdABwAGwAaABcAFQAUABMAEgASABIAEwASABIAEwAUABIAEgARABEAEgAU
ABUAFgATABIAEgARABIAEgASABIAEgATABMAEwAVABYAGAAZABoAHwAmAC8ANgA/AEcA
SQBOAFgAZwBxAH4AlQC1ANkA7gDXAJcATwARAN7/sv+H/2X/XP9X/1D/RP9E/1b/a/9x
/3z/jP+V/5f/oP+q/7T/s/+w/7P/wv/Q/9n/5v/1/wEACAANABEAFgAYABcAGAAbABoA
HQAfACAAIQAiACIAIgAkACYAJwAoACYAJgAlACUAJQAlACUAJAAgAB8AHwAiACcAKAAo
ACkAKAAoACgAKAAkACIAIQAfABsAHgAeAB4AHgAfAB8AHwAjACMAJQAnACgAJwAoACkA
JgAkACMAIgAhACEAIQAkACUAJQAkACQAJgAnACcAJwAmACQAIwAhAB8AHQAbABkAFwAW
ABYAFgAVABMAEgASABQAEgASABMAEwATABMAEwAUABUAFAAVABMAFQAXABcAFwAXABkA
GQAbAB4AHgAeAB4AIAAhACEAIQAhACEAIQAkACUAJgAnACcAJwAnACcAJwAkACgAKQAo
ACgAKAAoACYAIwAhACEAIgAhACAAJAAoACgAKAAoACQAIgAgAB4AHgAdABwAGwAbABoA
GQAZABoAHAAfACEAHwAeAB4AHgAfAB4AHAAaABgAGAAZABoAHQAeAB8AHwAeAB4AIAAe
ABsAGgAZABkAFwAXABYAFQAWABcAGAAZABsAHQAcACEAIAAgAB8AHwAcABoAGQAYABoA
GAAXABYAFgAZABsAGwAbABwAHQAfABwAIAAfABwAGwAaABoAGQAXABcAFwAXABoAHAAe
ACAAHgAgACAAHgAbABoAGQAXABUAFQAVABQAFQAXABgAGQAYABgAFwAWABMAEwASABAA
DgAMAAoACAAFAAUABQAEAAIAAgACAAIAAgACAAIAAQABAAIAAgABAAIAAgACAAIAAAAA
AAAAAAAAAAAA/v/+/wEAAQACAAIAAQAAAAAA//8BAAAAAAAAAP7/////////AQAEAAcA
CQAIAAcABwAHAAMAAwACAAEAAgAEAAQABAAEAAYABgAGAAYACAAKAAoACwALAAsACAAI
AAsADAAMAA0AEgAUABgAGgAYABgAGAAXABUAEwASABAADQAMAAwACwALAAkACQAGAAcA
CAAJAAoACAAGAAQAAgACAAIAAwADAAUABQAFAAUACQAKAAsADAAJAAcABgAFAAIAAgAC
AAMABAAEAAUABgAIAAoACwANAAoACgAJAAgABQAEAAQAAwACAAIAAgACAAQABwAJAAsA
DwAQABAADwAOAA8AFgAdACIAKQAzADsAPgBEAE8AYQBwAIMAnQDDAOgA5wCvAF8AGQDc
/6b/ef9V/0D/O/86/zT/Lv86/0v/V/9g/2z/c/93/4D/jP+W/5n/lv+V/6D/sP+7/8j/
0//b/+L/5//t//L/9P/1//j//f/9////AAAAAAIABAAFAAYABwAIAAgACAAJAAoACgAL
AAkACQAJAAgACQAJAAoADgASABIAEQARAA4ADAAKAAgACQAIAAgABwADAAYABgAGAAYA
BwAHAAcACQAJAAsADQAMAAkACAAHAAcABgAGAAYACQAJAAkADAAOAA8ADwAQAA0ADQAM
AAsACgAIAAcABQAHAAcABwAHAAoADAAPABIADwANAAwADAALAAgABwAHAAcABwAHAAcA
CwANAA0ADwANAA8AEQARABAADwAQAA8ADgAQAA8ADgATABgAHAAfACAAHwAeAB0AHgAd
ABwAGwAdAB0AHQAdAB4AHAAhACMAIgAiACIAIgAgAB0AGwAbABYAEwAQABIAEQAQAA8A
DgALAAoACQAIAAkACQAJAAkABwAGAAUABQAEAAQABQAFAAUABAAEAAQABgAGAAUABAAE
AAQABQAGAAYABgAGAAUABgAGAAgABgAFAAYABwAJAAoACwALAAsACwALAAsACwAOAA8A
DQARABQAFgAXABkAFwAWABYAFgAVABIAEAAOAA0ADwAQAA8ADwAOAA0ADQAJAA4ADgAM
ABAAEgAVABcAFQAVABUAFQASABAADgAMAAwADgAOAAwADwAQABEAEQASABMAFAAUABAA
DQANAA==
         </WaveFormData>
      </LeadData>
      <LeadData>
         <LeadByteCountTotal>10000</LeadByteCountTotal>
         <LeadTimeOffset>0</LeadTimeOffset>
         <LeadSampleCountTotal>5000</LeadSampleCountTotal>
         <LeadAmplitudeUnitsPerBit>4.88</LeadAmplitudeUnitsPerBit>
         <LeadAmplitudeUnits>��V</LeadAmplitudeUnits>
         <LeadHighLimit>2147483647</LeadHighLimit>
         <LeadLowLimit>268435456</LeadLowLimit>
         <LeadID>V4</LeadID>
         <LeadOffsetFirstSample>0</LeadOffsetFirstSample>
         <FirstSampleBaseline>0</FirstSampleBaseline>
         <LeadSampleSize>2</LeadSampleSize>
         <LeadOff>FALSE</LeadOff>
         <BaselineSway>FALSE</BaselineSway>
         <ExcessiveACNoise>FALSE</ExcessiveACNoise>
         <MuscleNoise>FALSE</MuscleNoise>
         <LeadDataCRC32>2368820364</LeadDataCRC32>
         <WaveFormData>
CAAIAAgABwAFAAQABAADAAAA/v/8//z/+v/6//v/+//8//v//P////7//f/8//z//P/9
//3//P/+//7//P/8//r/+v/4//j/+P/7//z//P/8//z//P/7//r/+v/7//v//P/8//r/
+f/5//r/+v/7//7//v/+//7//v/+//7//v/9////AgAHABAAGQAhAC0APABMAFkAagCB
AKEAwQDmABcBQAFZAUwBBgGeADgA4P+P/0r/I/8Y/xv/Hf8c/yD/Mf9H/1P/XP9n/3L/
fP+G/43/l/+b/57/qf+5/8L/y//a/+L/5v/t//D/8//2//b/9//6////AgAEAAQABQAE
AAQABAAEAAUABwAIAAkACAAKAAoACQAHAAgACAAHAAgACQAKAAoACgAKAAoACgAIAAgA
CAAIAAoACgAKAAkACQAJAAkACQAGAAYABwAHAAkACQAJAAkACQAJAAkACQAHAAcABgAG
AAgACAAIAAgACwALAAsACwALAAwADAAMAAkACQAJAAgACAAIAAkACQAHAAcABwAHAAYA
BgAGAAYABAAEAAMAAwADAAMAAwADAAEAAwADAAIA/////wAAAQACAAIAAAAAAAAAAgAD
AAMAAgACAAQABQAGAAgACAAJAAsADAAMAAwADQANAA0ADgAOAA4ADgANAA8ADwAOAA4A
DQAMAAsACwAJAAkACQAHAAgABwAGAAYABAAEAAQAAwAFAAQABAAFAAUABAACAAIABAAF
AAUABQACAAIAAgADAAMAAwAEAAUABwAHAAcACAAHAAYABgAFAAUABwAHAAcABwAHAAcA
BwAHAAcACAAIAAoACgAKAAoACQAIAAcABwAFAAUABAAEAAYABgAGAAYABQAEAAEAAAAC
AAMAAwADAP///v/+//3/+//+///////8//r/+f/5//n/+P/3//b/9//3//f/9//1//X/
9f/1//X/8//z//L/8v/z//T/9P/2//X/8v/v//H/8v/y//P/8P/v/+3/7P/t/+7/8P/x
//D/7f/r/+r/7v/v/+//7f/v/+7/7v/u/+3/7P/r/+r/6//r/+v/6//p/+n/6f/p/+n/
6P/o/+f/5//n/+r/6v/o/+b/5f/l/+b/5f/m/+f/5v/m/+X/4//l/+b/5v/n/+b/5f/l
/+T/5v/o/+7/6//q/+n/6P/o/+r/7P/s/+v/6//r/+z/7f/t/+z/7P/t/+3/7P/s/+z/
6//r/+z/6v/q/+j/6P/o/+f/5//m/+j/5//k/+L/4P/g/+D/4P/h/+H/4f/f/93/3//f
/9//3f/e/97/3//d/9z/3P/c/9v/3P/d/97/3P/c/9z/3//f/97/3f/c/97/3f/c/9z/
2//b/9z/3P/c/9v/2//c/9z/3f/e/97/3P/c/9z/3P/e/97/3//f/+L/6//2////CQAX
ACIALgA/AFIAaQCHAKUAyADtABIBHwECAbIAUAD8/7D/bf80/xH/CP8P/xH/DP8O/x//
K/8v/zb/Qf9M/1r/Zv9v/3f/ff98/4P/kf+g/63/vP/E/8T/yf/Q/9P/1P/Y/93/4P/f
/+L/5P/k/+X/5P/k/+T/5P/k/+X/5f/l/+j/6v/q/+n/6f/q/+r/6f/o/+f/5v/k/+T/
5P/k/+T/5f/m/+f/6P/m/+b/5v/l/+X/5f/l/+X/5P/k/+X/5f/n/+f/5//n/+X/5f/l
/+X/5f/l/+T/5P/m/+b/5v/m/+f/5//n/+f/5v/m/+X/5P/k/+X/5v/m/+X/5P/k/+P/
5P/l/+b/5//k/+T/5P/k/+T/5P/j/+P/5P/l/+b/5//j/+X/5f/k/+X/5f/m/+f/5v/m
/+T/5P/m/+j/6f/p/+r/6v/s/+3/8P/y//L/8//1//b/9v/2//n/+f/5//r/+f/4//f/
9f/2//f/9//4//X/9P/z//P/8//z//P/8f/y//H/8P/w/+7/7v/u/+3/7//u/+7/7//t
/+z/6v/q/+v/7f/u/+//6//q/+n/6f/q/+v/7f/v/+3/7f/t/+7/7v/u/+//7//v//H/
8f/x//D/7//u/+3/7//v//D/8P/y//L/8v/y//T/9P/0//X/9P/z//H/8P/x//L/8//0
//H/8P/t/+z/7//x//L/8//w/+7/7f/r/+3/8P/x//H/7//s/+r/6f/r/+z/7f/u/+z/
6//q/+n/7P/t/+7/7//s/+n/6P/m/+j/6f/q/+r/6//r/+n/5//p/+r/6v/r/+n/6f/o
/+j/6P/o/+n/6f/r/+n/6P/o/+n/6f/o/+X/5v/m/+f/6P/m/+b/5v/m/+j/6f/q/+v/
6P/n/+b/5f/l/+T/5P/j/+T/5f/p/+r/6//q/+r/6//q/+f/5v/l/+f/6P/o/+j/6P/o
/+r/7P/u/+7/7//v/+//8P/x//H/8P/w//H/8f/w//D/8v/x//H/8v/w//D/7v/u//D/
7//v/+7/7P/r/+j/5v/l/+b/5//o/+f/5//n/+X/4//l/+X/5f/o/+r/6//t/+z/6v/p
/+j/6f/q/+v/7P/n/+b/5f/n/+r/7P/u//D/7v/t/+z/7P/t/+3/7v/u/+z/6//r/+z/
7P/t/+7/7v/v//D/8f/y/+z/7v/1//v/9P/x//z/CwAVAB0AKgA4AEEATABbAGsAhQCk
AMsA8gAPASoBJgHsAIoALADd/5j/W/80/yH/Hf8g/xr/Ef8d/zX/Pv9B/1L/Xv9g/2v/
ff+N/5r/m/+d/6b/sf+6/8b/0v/b/+L/6f/u/+z/7//0//X/9//6//v//f/8//z//P/8
//3///8AAAEAAAACAAIAAQABAAIAAgABAAEAAQABAAAA///+//3//P///wAAAQACAP//
/v/9//v//v///wAAAQAAAAAAAQABAP7//f/8//v//v///wAAAQABAAEAAAAAAP7//v/+
//7/AQABAAEAAQD//wAAAAAAAP////////7//v/+//////////////////7//v/+//7/
/v/+//3//f//////////////AQABAAAA/f/9//7///8BAAIAAQACAAAAAgADAAMABAAE
AAYABwAIAAoACgALAA0ADgAOAA4ADwAPAA8AEAAOAA4ADgANAA8ADwAOAA4ADAAKAAgA
BwAJAAkACQAHAAQAAwACAAIABAAEAAQAAwABAAAAAAABAAEAAAD+//7/AAABAAEAAQAA
AAAAAAABAP////8AAAEA////////AAD///7//v/9////AQABAAEAAwADAAMAAwADAAMA
BAAEAAIAAgACAAIAAAAAAAAAAQADAAMAAgACAAQABAAEAAQABAAEAAIAAgAEAAUABQAF
AAIAAAD///3//f8AAAEAAQACAAAA//////7//v/+//7//v/9//z/+//9//3//f/9//3/
+//7//r//P/9//7//v/+//3/+v/3//n/+v/6//v/+f/5//j/+P/5//r//P/9//v/+f/4
//j/+v/7//v/+f/7//r/+v/6//z//P/8//z/+f/5//n/+f/5//n/+f/5//n/+P/4//f/
+f/5//z//P/5//j/+P/5//r/+f/6//v/+f/6//r/+f/7//r//P/8//z//P8AAAIABAAE
AAEAAQABAAIABQAFAAQABAADAAMAAgACAAQAAwADAAQABgAGAAQABAAGAAUABQAEAAQA
AwAAAP7/+v/6//r/+v/8//3//v/9//3/////////AQACAAIAAwADAAIAAgACAP7//v/+
//7//f/+////AwACAAIAAgACAAMAAwADAAQAAwADAAQABAAEAAMAAwAEAAQABQAGAAYA
CAAIAAgACAAKAAYABQAJAAwADwAUAB8AJwAtADgARgBVAGQAdQCHAJ8AvADhAA4BOQFU
AUYB/ACaAD4A6/+k/2X/QP83/zn/Nv8w/zH/Qf9T/1z/Z/90/3z/hP+R/53/pf+s/6//
tf/A/83/1v/g/+j/7//2//v//P8AAAMABgAJAAwADgAOAA8AEgASABIAEgAQABEAEQAR
ABAAEgASABEADwAQABAADwARABEAEQAQABAAEAAQABAAEAAQABAAEAAOAA4ADgANAA0A
DQANAA0ADgAOAA8ADwANAA0ADQANAA0ADQANAA0ADQANAAwADAAKAAoACgAKAA0ADQAN
AA0ACwAMAAwADAAMAA0ADgAOABAAEAARABEAEwATABMAEwASABIAEgASABIAEgARABEA
EQARABEAEQAQABMAFAAUABEAEQASABMAFAAUABIAEgASABQAFQAVABQAFAAWABcAGAAa
ABoAGwAdAB4AHgAeAB0AHQAdAB4AHgAeAB4AHQAdAB0AHAAcABkAGAAXABcAGQAZABkA
FwAWABUAFAAUABIAEgASABEAEwASABIAEwARABAADgAOAA4ADwAPAA8ADgAOAA4ADwAP
AA8AEAARABEAEQARABIAEAAQABEAEQAPABEAEQARABIAEwAUABUAFQAVABYAFgAWABYA
FgAWABgAGAAYABkAGwAbABoAGgAYABgAGAAYABgAGAAWABYAGAAZABkAGQAXABYAFgAV
ABMAFgAXABcAFwAWABYAFwAWABYAFgAWABgAFwAWABUAFQAVABUAFQAXABUAFQAUABQA
FQAWABYAGAAXABQAEQATABQAFAAVABMAEwASABIAFAAUABUAFQAVABMAEgASABIAEwAT
ABEAEgASABMAFAASABIAEgASABMAEwATABMAEQARABEAEQATABIAEgARABEAEQAUABQA
EwASABIAEwATABEAEQARABMAFAAUABMAEwAUABQAFQATABMAFAAUABYAFAAVABYAFgAW
ABYAFgAWABgAGgAaABsAGwAbABwAHwAfAB4AHgAdAB0AHAAcAB4AHQAdAB4AHgAeABwA
HAAaABkAGQAYABgAFwAUABIAEgASABIAEgATABMAEwARABEAEwATABMAEgASABEAEQAT
ABIAEgASAA4ADgAOAA4ADAAMAAwADwAQABAAEAAQABAADwAOAA4ADQANAA4ADgAOAA0A
DQAOAAwADQAOAA4ADgAOAA4ADgAOABAADwAPABIAFQAeACkANQA9AEYAUgBdAGwAgQCf
AL0A3gAFATIBWQFaASgBygBmAAoAuf9w/zn/JP8n/y3/Lv8w/zn/S/9X/2L/c/9+/4b/
kP+Z/6P/rf+y/7P/v//M/9X/3v/o//D/9f/6//3/AgAEAAUACAALAAwADgAOAA8AEgAS
ABIAEgAQABEAEQARABQAFgAWABUAFwAYABgAFwAVABUAFQAUABUAFgAXABgAFwAWABUA
FAAUABQAFAATABUAFQAVABUAEgASABMAEwATABMAEwATABMAEwATABMAEwATABIAEgAS
ABIAEgASABMAEwATABMAEQASABIAEgASABMAFAAUABYAFgAXABcAFwAXABcAFwAYABgA
GAAYABgAGAAXABcAFwAXABcAFwATABUAFQAUABUAFQAWABcAGAAYABYAFgAUABYAFwAX
ABgAGAAaABsAHAAeAB4AHwAfACAAIAAgACEAIQAhACIAIwAkACUAJQAjACMAIgAiACMA
IgAhACEAHwAfAB8AHQAcABsAGgAaABoAGgAaABkAGQAYABgAGQAZABgAFgAWABYAFwAX
ABcAFAAUABQAFQAXABcAGAAZABkAGQAZABoAHAAcAB0AHQAdAB8AHwAfAB8AHwAfAB8A
IAAhACMAJAAkACQAJAAkACQAJAAkACUAJQAlACQAJAAkACQAJAAkACYAJgAkACQAJAAl
ACUAJQAhACAAIAAfAB0AIAAhACEAIAAeAB0AHQAeAB4AHgAeAB4AHQAcABsAGwAbABsA
GwAdABsAGwAaABgAGQAaABoAGgAZABYAEwAUABYAFwAZABkAGQAYABgAGAAYABkAGQAX
ABUAFAAUABYAFwAXABUAFwAWABYAFgAWABYAFgAWABMAEwATABMAEwATABMAEwAVABQA
FAATABMAEwAWABYAEwASABIAEwARAA8ADwAPAA8AEAAQAA8ADwAQABAAEQARABEAEgAS
ABIAEgARAA8AEAAQABAAEAAQABAAEgAUABYAGAAXABcAFwAYABkAGQAYABoAGwAbABoA
GAAYABcAFwAYABgAGAAWABYAFgAVABUAEgASABEADgAKAAgACAAIAAYABwAHAAcABgAH
AAoACwALAAsADAAMAAsACwAKAAoADAAKAAoACgAIAAYABgAGAAkACgAKAAoACAAIAAcA
BgAGAAcABwAIAAgABgAFAAUABAAEAAUABgAIAAgACAAIAAgACAAIAAkACwAOAA8AGAAj
ACsANQBCAFIAXwBwAIkApwDJAPIAHQFIAWMBUgEKAaAAPADi/5X/VP8t/yb/K/8r/yr/
LP89/1H/W/9m/3P/ev+E/47/mf+n/6v/rv+1/8P/zv/X/+L/6v/w//P/+P/9//7/AAAD
AAYACQAIAAoACgALAAoACgAKAAoACgALAAsACwAMAA4ADgANAA0ADgAOAA0ADQANAA0A
DAAKAAoACgAKAAoACgAKAAoACgAKAAoACQAHAAcABwAHAAgACAAJAAkACQAJAAkACQAH
AAcABwAHAAcABwAGAAYABgAGAAYABgAFAAUABQAFAAUABgAGAAYABQAFAAUABAAEAAQA
BQAFAAMAAwADAAMAAgACAAIAAgAAAAAA////////////////+//9//3//P/7//v//P/9
//z//P/6//r/+v/8//3//f/+//7/AAABAAIABAAEAAUABwAIAAgACAAJAAkACQAKAAwA
DAAMAAsACQAJAAgACAAJAAgABwAHAAcABwAHAAUABgAFAAQABAAEAAQABAADAAMAAgAC
AAMABQAEAAIAAgAAAAEAAQABAAEAAgADAAUAAwADAAQABQAFAAUABQAGAAYABgAHAAcA
BwAJAAkACQAKAAsADAANAA0ADQAOAA4ADQAMAAsACgALAAwADQAPAA0ADQAMAAwADgAO
AA4ADgAOAA4ADAAMAAoACwALAAsACwAKAAoACQAIAAoACgAJAAgABgAFAAUABgAGAAYA
BgAEAAMAAgABAAEAAQABAAEAAwABAAEAAAAAAAEAAgACAAQAAwAAAP3///8AAAAAAQAB
AAEAAAAAAAAAAAABAAEAAQD///7//v/+///////9/////v/+//7/AAAAAAAAAAD/////
////////////////AQAAAAAA///9//3/AAAAAP///v/+///////9//3//f///wAAAAD/
////AAAAAAEAAQABAAIAAgAAAP7/AQABAP7///8AAAEAAgAEAAYACAAKAAgABwAHAAcA
CgALAAsACgAKAAsACwAKAAwADAALAAsADgAOAA4ADAAMAAwACwALAAoACgAJAAYABAAC
AAIAAgACAAMAAwADAAEAAQADAAMAAwADAAQABAAFAAUABAAEAAIAAAAAAAAAAgAAAAAA
AAADAAQABAAEAAQABAADAAIAAAABAAEAAgAAAP7//f/9////AAACAAQAAgACAAIAAgAC
AAIAAgADAAkACgAPABoAIwApADcASABUAGEAdgCRALEA1QD+ACkBUgFfATwB5gB8ABoA
xv99/0D/I/8e/yP/J/8m/yz/P/9P/1n/ZP9x/3r/gv+K/5X/of+n/6z/t/+//8r/1//g
/+j/7v/z//b/+//8//7/AQAEAAcABgAIAAgACQAKAAoACgAKAAwADQANAA0ADQAOAA0A
CwAMAA4ADwAPAA0ADQANAAwADgAOAA4ADgAOAA4ADgAOAA4ADgAOAA0ACwALAAsACwAL
AAwADgAPAA4ADQAMAAsADAANAA4ADwANAA0ADAAMAA4ADgAOAA4ADQANAA0ADQANAA4A
DgAOAA0ADQANAAwACgAKAAsACwALAAsACwALAAwADAAMAAwACwAKAAgABwAJAAkACQAJ
AAcACQAJAAgABwAHAAgACQAIAAgABgAGAAYACAAJAAkACAAIAAoACwAOABAAEAARABMA
FAAUABQAFQAVABUAFgAWABYAFgAVABUAFQAUABQAEQAQAA8ADwARABEAEQAPAA4ADQAM
AAwADAAMAAwACwANAAwADAANAAwACgAHAAYACAAJAAkACQAKAAoACgALAAwADQAPABEA
EAAPAA4ADgAQABAAEQARABEAEwATABMAEwATABMAEwATABMAFAAUABMAEgARABAAEQAS
ABMAFQAUABMAEQAQABAAEAAQABAAEAAQAA4ADgAMAA0ADQANAAkACAAIAAcACAAMAA4A
DwALAAgABgAFAAYABgAGAAYABgAFAAQAAwADAAMAAwADAAQAAwAEAAQAAQABAAEAAAAA
AP///P/5//r//P/9//////////7//v/8//z//f/9/////f/8//z//P/9//3/+//9//z/
/P/8//v/+v/5//j/+v/7//z//f/6//n/+P/3//n/+P/4//f/9f/1//j/+P/5//j/+P/5
//n/9//3//f/9//4//j/9//3//j/+P/5//j/9//3//b/+P/2//f/+f/2//b/9v/2//b/
9v/2//b/9v/4//r//P/8//v/+//7//z//f/9//z//P/7//v/+v/6//z/+//7//z/+v/6
//j/+P/4//f/9//2//b/9f/y//D/7v/u/+7/7v/v/+//7//t/+v/7f/t/+3/7v/w//H/
8//x//D/8P/w/+z/7P/s/+z/6v/q/+r/7f/w//D/8P/w/+7/7f/s/+z/7f/t/+7/7v/q
/+n/6f/q/+z/7f/u/+7/7//w//H/8v/u/+z/7//z//b/+/8GABUAIQArADYARABRAGYA
gQCdALkA3AADASYBNwEWAbwAVAAEAMD/e/9C/yX/IP8j/yH/Gv8e/zH/P/9H/1D/W/9i
/2r/dv+F/43/jf+O/5n/qf+0/7//zv/U/9T/2f/e/+H/5v/o/+v/8P/x//L/9P/0//X/
9v/2//b/9v/1//X/9P/z//X/+P/5//n/9//4//j/9//1//X/9f/0//T/9P/0//T/9f/2
//f/+P/3//b/9f/z//H/8f/x//H/8v/y//P/8//1//X/9f/1//T/8//y//H/8//z//L/
8v/y//L/8v/y//X/9f/1//X/9f/2//b/9v/z//P/8//y//L/8v/z//P/8f/x//H/8f/w
//D/8P/w//L/8v/x//H/8f/x//H/8f/t/+//7//u/+//7//w//H/9P/0//L/8v/w//L/
8//z//T/9P/2//f/9v/4//j/+f/9//7//v/+/wEAAQABAAIAAQAAAP///f/9//3//P/8
//3//P/7//v/+f/5//n/9//0//P/8v/y//P/9P/1//X/8//y//L/8//z//L/8P/w//L/
8//z//P/8P/w//D/8f/z//P/9P/1//T/8//y//L/9P/0//X/9f/y//P/8v/x//L/8//0
//X/9f/1//b/9v/2//b/9v/2//b/9v/2//f/9//3//b/9v/2//b/9v/2//T/9P/y//L/
8v/z//P/8//0//T/9f/1//T/9v/2//X/8v/w/+//7//w//D/8P/w/+7/7f/s/+v/7P/t
/+7/7//v/+3/7f/s/+v/6//r/+r/7f/t/+v/6f/q/+z/7f/v/+7/7f/r/+r/6v/q/+v/
6//t/+v/6v/q/+z/7f/t/+v/6v/o/+f/5v/o/+r/7P/u/+r/6f/o/+f/6f/p/+n/6f/r
/+r/6v/p/+j/5//p/+j/6P/o/+n/6//p/+f/5//n/+n/6v/q/+n/6f/q/+r/6//t/+n/
6v/q/+r/6v/q/+r/7P/u/+7/8P/x//L/9P/0//P/8f/w//H/8f/w//D/7//t/+z/7P/v
//D/7//w/+3/6//q/+j/6//r/+n/6P/k/+T/5P/k/+X/5f/l/+P/4f/j/+P/4//l/+b/
5v/n/+f/5v/m/+b/4//i/+H/4P/c/9z/3P/f/+H/4v/j/+T/5P/j/+L/4v/l/+X/5v/m
/+P/4f/g/+D/4v/j/+T/5P/j/+L/4f/g/9z/3v/j/+f/6v/r//D/+f///wMAEgAmADEA
OABDAFMAbwCOAKsA0AD/ACABGgHiAIgAKADX/5b/V/8o/w//Ef8S/wj/A/8L/xv/KP8r
/zD/QP9O/13/bf95/37/gf+F/5L/of+s/7D/tv/B/9D/2f/Y/9j/3//k/+H/4//m/+f/
6f/r/+z/7f/u/+z/7f/t/+3/7v/w//D/7//t/+7/7v/t/+//7//v/+7/7v/u/+7/7v/u
/+7/7v/u/+z/7P/s/+v/7f/t/+3/7f/s/+z/7f/t/+3/7f/t/+3/7//v/+//7//v/+//
7v/u/+3/7P/r/+r/6//r/+v/6//u//D/8f/y/+7/7f/s/+r/7P/s/+3/7f/t/+3/7f/t
/+7/7v/u/+7/7P/s/+v/6//t/+3/7f/t/+z/7//w//D/7v/t/+3/7f/v//D/7//w//L/
9P/1//X/9P/0//b/9//4//r/+v/7//7/AAABAAIAAQD///3//P/8//z//P/7//7/////
/wAA/f/6//f/9f/2//f/+P/3//P/8f/v/+7/8f/y//P/8//x/+7/7P/r/+z/7P/r/+z/
7P/t/+3/7f/r/+r/6f/p/+r/6//t/+//7v/t/+z/7P/q/+r/6//r/+z/7//w//H/8P/v
/+7/7f/v/+//8P/w//D/8P/w//D/8P/w//D/8f/x//H/8P/w/+7/7v/u/+7/7//w/+//
8P/w//H/8f/x/+3/7P/s/+v/7P/w//L/8//x/+7/7P/r/+3/7v/v//D/7v/t/+z/6//r
/+v/6//r/+v/6f/p/+j/6v/r/+z/7P/q/+n/5v/j/+b/6P/p/+v/6f/p/+j/6P/o/+j/
6f/p/+n/5//m/+b/6v/r/+v/6f/n/+b/5v/m/+b/5v/m/+b/5f/l/+X/5f/n/+f/5//n
/+X/5P/k/+P/5f/l/+j/6P/l/+T/5P/l/+j/5//o/+n/6f/q/+r/6f/p/+r/6v/r/+3/
6f/o/+z/7v/u/+7/7v/w//L/9P/0//P/8//z//T/8//z//L/8v/2//f/9//4//b/8//x
//D/8f/y//H/8v/y//H/8f/w//D/7//s/+r/6P/o/+j/6P/p/+n/6f/n/+X/5//n/+f/
6f/q/+r/6//r/+r/6v/q/+b/5v/m/+b/5f/m/+f/6//q/+r/6v/q/+j/5//m/+b/6P/p
/+v/7P/o/+f/5//o/+j/6f/q/+r/7P/s/+z/7P/s//D/7//v//L/9/8CAAsAFQAjAC4A
OABDAFYAbQCJAKcAzAD5ACABMwEaAcwAaAAQAMb/f/88/xn/FP8b/xn/EP8Q/x//L/81
/0T/Vf9c/2T/cP+B/4v/j/+S/5v/pf+y/7v/xP/S/9j/2//e/+P/5P/m/+v/8P/z//L/
9P/0//X/9v/2//b/9v/0//X/9f/1//j/+v/6//n/+//8//z/+//6//n/+P/2//f/+P/5
//r/+v/6//r/+v/4//j/+P/3//f/9//3//f/+P/4//n/+f/5//n/+f/5//n/+f/5//n/
+f/5//j/+P/6//r/+v/6//v/+//7//v/+f/6//r/+v/7//v/+//6//r/+v/7//v/+//7
//v/+//6//r/+v/6//z//P/7//v/+//7//v/+//7//3//f/8//n/+f/6//v//v/+//z/
/P/+/wAAAQABAAIAAgAEAAUABQAGAAUABQAFAAYABgAGAAkACQAJAAoACAAIAAgABwAJ
AAkACAAIAAcABgAFAAUAAwADAAMAAQACAAEAAAAAAP///v/9//v//f/8//z//f/9//z/
+v/6//j/+f/5//n/+v/6//r/+//5//n/+v/7//v/+//7//z/+v/6//v/+//5//v/+//7
//3//f/9//3/+//7//z//P/9//7///8AAP7//v/+////AQABAAAAAAD+//7//v/+/wAA
AAD+//7//v/////////+//7///////7/AAAAAP//AAD+//3//f/+//7//v/+/wAA///+
//3////////////9//v/+//6//r/+//8//z//v/9//r/9//4//r/+//9///////+//7/
/P/8//3//f/+//3//f/+///////+//v//P/8//3//v8AAAAAAAAAAAEAAQABAAEA////
//////8BAAAAAAD//wEAAQAEAAQAAgAAAP////8AAP//AAABAP//AAAAAP//AAACAAMA
BQADAAMABAAEAAIAAgADAAEAAgAEAAQABAAEAAUABgAHAAgACAAKAAwADAALAAsACwAM
AA8ADwAOAA4ADQANAAwADAAOAA0ADQAOAAwADAAKAAoACgAJAAkACAAIAAcABAACAAAA
AAAAAAAAAQABAAEA//8BAAMAAwADAAMABAAEAAUABQAEAAQABAACAAIAAgACAAEAAgAD
AAcABwAGAAUABAAFAAUABQAGAAUABQAGAAYABAADAAMABAAGAAcACAAIAAYABgAGAAYA
CAAIAAkACwAKAA0AFgAhACcAMQA+AEwAWQBmAHsAmQC5ANwABQEyAVUBVAEYAbYAVAD8
/6v/ZP8z/yL/J/8v/y7/LP8z/0X/U/9i/3H/ev+A/4r/lf+h/6n/rv+v/7n/xv/R/9z/
5v/u//H/9v/7/wAAAAABAAQACQAIAAoACgALAA4ADgAOAA4ADgAPAA8ADwAQABIAEgAR
AA8AEAAQAA8AEQARABEAEAAQABAAEAAQAA4ADgAOAA4AEAAQABAADwANAA0ADQANAAoA
CgALAAsADQANAA0ADQANAA0ADQANAAsACwAKAAoADAAMAAwADAANAA0ADQANAA0ADgAO
AA4ACwALAAsACgAMAAwADQANAA0ADQANAA0ACgAKAAoACgAMAAwACwALAAsACwALAAsA
CQALAAsACgAHAAcACAAJAAwADAAKAAoACAAKAAsACwAOAA4AEAARABEAEgARABEAEwAU
ABQAFAAXABcAFwAYABkAGgAbABsAGQAZABgAGAAaABoAGgAbABkAGQAZABcAGAAXABYA
FgAVABQAEwARABIAEgATABUAFQAUABIAEgAQABEAEQARABIAEgASABMAEwATABQAFQAV
ABUAFQAWABgAGAAZABkAFwAZABkAGQAZABkAGQAZABsAGwAcABwAHAAcABwAHAAdAB4A
HwAhAB8AHwAeAB4AIAAgACAAIAAgACAAHgAeABwAHQAdAB0AHAAcAB0AHQAaABwAHAAb
ABwAGgAZABkAGAAYABgAGAAYABcAFgAVABcAFwAXABcAGQAXABcAFgAUABUAFgAWABQA
FQAUAA==
         </WaveFormData>
      </LeadData>
      <LeadData>
         <LeadByteCountTotal>10000</LeadByteCountTotal>
         <LeadTimeOffset>0</LeadTimeOffset>
         <LeadSampleCountTotal>5000</LeadSampleCountTotal>
         <LeadAmplitudeUnitsPerBit>4.88</LeadAmplitudeUnitsPerBit>
         <LeadAmplitudeUnits>��V</LeadAmplitudeUnits>
         <LeadHighLimit>2147483647</LeadHighLimit>
         <LeadLowLimit>268435456</LeadLowLimit>
         <LeadID>V5</LeadID>
         <LeadOffsetFirstSample>0</LeadOffsetFirstSample>
         <FirstSampleBaseline>0</FirstSampleBaseline>
         <LeadSampleSize>2</LeadSampleSize>
         <LeadOff>FALSE</LeadOff>
         <BaselineSway>FALSE</BaselineSway>
         <ExcessiveACNoise>FALSE</ExcessiveACNoise>
         <MuscleNoise>FALSE</MuscleNoise>
         <LeadDataCRC32>702714469</LeadDataCRC32>
         <WaveFormData>
/f/9//v/+//6//n/+P/1//T/8//y//L/8v/x//D/8P/x//H/8v/z//P/8v/x//L/9P/y
//L/8v/y//L/8v/w/+7/7v/t/+3/7v/u//H/8f/z//P/8//x//D/7//v/+//8P/w/+//
7//v/+//7//w//H/8f/x//H/7//v/+//7//v/+//8v/1//r///8EAAsAFAAiADUATABs
AJUAwADtACABRAFTAUYBFAG9AF4AAgCq/2D/Nf8q/y7/M/81/zv/R/9V/2H/af9z/33/
iP+P/5X/nv+k/6f/sf+7/8L/yP/R/9j/2f/g/+T/5f/m/+b/5//q/+7/8P/w//H/8v/z
//P/8v/w//H/8//0//X/9P/0//T/9P/z//T/9P/z//T/9f/2//f/9P/0//T/9f/1//X/
9f/1//X/9f/1//X/9P/0//T/9P/0//P/8v/w//H/8v/z//T/8//z//P/8//x//H/8f/x
//P/8v/y//L/9f/2//b/9v/2//b/9v/2//T/9P/0//L/9P/0//b/9v/0//T/8//z//X/
9f/1//X/8//y//L/8//x//H/8f/x//H/8f/w//D/8f/w//D/8f/w//D/7//u//D/8P/x
//H/8v/z//X/9v/1//X/9v/3//j/+P/3//f/+v/6//r/+//9//v/+//7//j/+P/4//j/
9v/1//X/9f/0//P/8v/y//L/8f/x//D/7f/s/+z/7P/v/+//7//u/+7/7f/t/+z/7P/t
/+7/7//u/+7/7f/s/+3/7v/u/+7/7//v//D/8v/w//D/8P/w//D/8f/z//P/8f/x//H/
8v/z//P/9f/1//X/9v/3//n/+P/4//j/+f/5//j/+P/4//n/+f/5//n/+P/3//b/9f/z
//P/9P/0//L/8v/x//H/8//z//T/9P/x//H/8f/x//D/7v/t/+z/7P/t/+7/7//t/+z/
6v/p/+r/6v/q/+r/6v/q/+r/6v/o/+j/6f/q/+j/6P/o/+n/5v/m/+X/5P/l/+P/5f/l
/+T/4v/h/+D/5P/k/+T/4//k/+T/5P/k/+P/4v/h/+D/4f/g/+D/4f/g/+D/3//e/+D/
4P/e/97/3f/d/9//3//f/97/3v/g/+H/4f/i/+P/4v/h/+D/3//d/93/3v/e/9//4P/i
/+P/5v/m/+r/6f/o/+f/5v/n/+j/5//m/+T/5P/k/+b/5v/m/+b/5f/l/+X/5f/l/+X/
5P/k/+X/5P/j/+L/4f/h/+H/4f/h/+H/3//c/9v/3P/c/93/3f/f/+D/4P/f/93/3f/e
/97/3v/g/+D/3v/c/9z/3P/c/93/3P/d/97/3f/d/97/3v/g/9//3v/d/9//3f/c/9v/
2//b/9z/3P/d/93/3f/d/9v/3P/d/93/3f/d/93/3f/f/9//3f/f/+L/5//u//H/+P8F
ABIAIgA3AFQAeAClANIAAQEsAUQBRQEmAd4AgwAqAND/ev8+/yP/Iv8s/y//Lf8z/z//
R/9L/1X/X/9p/3j/gf+F/4z/kv+V/5n/pf+w/7b/wf/G/8f/zP/Q/9H/1P/a/93/3P/a
/97/3v/f/+D/4P/h/+H/4P/i/+P/4//j/+X/5v/n/+j/5//o/+j/5//m/+X/5P/j/+L/
4v/i/+P/5v/n/+j/6f/l/+X/5f/l/+T/5P/k/+T/5f/l/+X/5P/m/+b/5v/m/+b/5f/k
/+P/4//j/+P/4//j/+L/4v/i/+X/5v/m/+b/5P/k/+T/5P/m/+b/5v/k/+T/5P/m/+b/
5//o/+j/6f/p/+n/6f/p/+n/6P/o/+n/6//r/+v/6//p/+n/6P/o/+n/6P/o/+n/5//o
/+j/6P/q/+r/6//r/+z/7f/v//D/8//z//T/9f/2//b/9f/1//f/+P/5//v/+P/1//T/
8//0//T/9P/0//D/7//v/+//8P/v/+7/7v/u/+3/7f/s/+r/6P/n/+b/6f/p/+n/6P/m
/+X/5f/k/+T/5f/m/+f/5P/k/+P/4v/k/+b/5//o/+f/5//o/+r/6P/o/+j/6P/o/+n/
6//r/+n/6f/p/+r/6//r/+3/7f/t/+7/7//x//L/8v/y//P/8v/w/+//7v/x//H/8f/x
//D/7//u/+3/7P/t/+//8P/v/+7/7P/r/+z/7f/v//D/7v/t/+z/6//r/+r/6v/q/+v/
6//r/+v/6//s/+z/7f/q/+j/5v/k/+X/5v/n/+j/5//o/+r/7P/q/+r/6v/r/+j/6P/n
/+b/5v/l/+j/6f/p/+j/6P/o/+j/6P/o/+f/6P/o/+j/6P/m/+b/5v/m/+f/6P/q/+3/
6//q/+j/5v/m/+b/5P/k/+b/5//q/+v/6v/o/+f/6P/o/+f/5//n/+n/6P/o/+j/6P/o
/+z/7v/u/+7/7v/u/+7/8P/w//D/8P/v/+//7//v/+//8f/w//D/8f/v/+//7//v/+//
7//v/+//7//t/+r/6f/q/+r/6//r/+r/6v/p/+f/5//n/+j/6P/p/+z/7f/s/+n/6P/n
/+b/6f/o/+n/6v/o/+f/5//m/+r/6//s/+3/7f/r/+r/6f/n/+f/6P/o/+X/5f/l/+X/
5//o/+n/6f/s/+3/7v/v/+n/6f/v//P/7v/p//D//f8EAAsAEgAeACsAOgBSAHMAmgDJ
APwAKgFFAVQBSAEPAbIAVAD+/6r/Yf86/zL/Nf85/zX/Mf89/1H/W/9f/2n/cv95/4X/
kv+e/6n/rf+t/7b/vv/D/8z/1//a/97/5f/m/+b/6//u//D/9P/0//X/9v/2//f/9//2
//f/+f/6//v/+v/6//r/+v/9//7//v/9////////////+//6//n/+f/6//v//P/9//r/
+f/4//f/+//8//3//v/+//3//P/6//j/+P/4//j/+v/7//z//f/7//v/+//7//v/+v/6
//r/+//8//z//P/6//r/+v/6//r/+v/6//j/+v/6//z//P/6//r/+f/5//v/+//7//v/
+//6//r/+//5//n/+f/5//v/+//6//r/+//6//r/+//7//z//P/8//z//P/9//3//P/9
////AAADAAMABAAFAAYABgAFAAUABgAGAAYABwAFAAMAAwADAAIAAgACAAIA/v/9//3/
/f/9//3//f/+//r/+f/5//j/+P/4//n/+v/6//n/+P/2//j/9//3//b/9//3//f/9//5
//r/+v/6//n/+v/6//r/+f/5//r//P/7//r/+f/4//n/+//+////AQABAAEAAgADAAMA
BQAFAAQABAAEAAUABgAGAAYABwAHAAYABgAGAAcABwAHAAcABwAHAAcABwAIAAkACwAM
AAsACgAIAAcACAAJAAsADAALAAsACwALAA0ADAAMAAwACwALAAsACwAMAAwACwALAAoA
CgAKAAoACwAMAA0ADgAMAAwADQAOAAsACgAJAAkABwAIAAgACAAJAAkADQAPAA4ADAAL
AAoADgAOAA4ADQAMAAwADAAMAA0ADgAPABAADwAOAA4ADwANAA4ADgAOAA4ADgAMAAwA
DwAPABEAEQAPAA4ADgAQABAADwAPAA8AEQARABEAEQARAA4AEAAQABAAEAATABYAFwAY
ABYAFgAWABgAGAAYABgAFwAXABcAFwAXABkAGAAYABkAGQAZABkAGQAZABkAGQAZABcA
FQASABEAEAAQABEAEQATABQAFAATABEAEQASABIAEgAUABQAEgAQABAAEAAQABAADgAO
AA4ADwAPABAAEAASABEAEAAPABAADwAPAA8ADgANAA0ADAALAAsACwALAA0ADgAPAA8A
DwAPAA8ADwARAA0ADQAPABIAEQAUABsAHgAjACoAOABLAGAAegCbAMAA6QAeAVIBdwGK
AXYBNwHcAHoAIADI/3//WP9U/1v/W/9X/1v/Z/91/33/h/+T/5j/n/+p/7T/vP/D/8f/
y//U/97/5f/q//H/9P/6////AAAAAAMABgAKAAoACgALAAwAEAARABEAEAAOAA8ADwAP
ABIAEgASABIAEQASABIAEQASABMAFAAVABQAFAAUABUAFQAVABUAFQATABMAEwATABQA
FAAUABQAFQAVABUAFAAUABQAFAAUABUAFQAVABUAEwATABMAEwATABIAEgASABMAFAAU
ABQAFAAUABQAFAAUABQAFAASABIAEgAUABQAEgASABEAEQARABEAEQARABMAEgASABMA
EQARABEAEQASABMAEwAUABEAEAAQABEADwAQABAAEAASABIAEwATABQAFQAXABgAFwAX
ABgAGQAcABwAGwAbABoAGgAaABsAGwAZABkAGQAYABgAGAAYABYAFQAVABUAFgAVABQA
FAAQAA8ADwAOAA8ADgAOAA4ADwAPAA8ADgAOAA0ADQAMAAsACwALAAsACgAKAAkACAAJ
AAoACgAKAAsACwAMAA4ADQAMAAsACgAKAAsADQANAA0ADQANAA4ADwAPABEAEQAQABAA
EAARABIAEgASABMAFAAUABUAFgAVABUAFQAVABcAFwAXABcAFwAXABgAGAAWABYAFQAV
ABMAEwAUABQAFAAVABYAFwAVABQAFAAUABUAFQAVABUAEgASABEAEQAQABAAEAAQABAA
EAAQABAADgAOAA8AEAAQABAAEAARABAAEAAPAA4ADwANAA8ADwANAAwADAAMAA4ADgAO
AA0ADgAOAA4ADgANAAwACwAKAAoACgALAA0ACwAMAAwADAAOAA4ADAAMAA0ADQAPAA8A
DQAMAAwADgAOAA0ADQANAA8ADwAPAA8ADQANAA4ADgAMAAwADQANAAwACgAMAAwADAAM
AAwADAAMAA4ADgAOABAAEAAQABIAEgASABIAEQARABEAEQARABMAEgASABMAEQARABEA
EQANAA0ADQANAAsACQAGAAUABgAGAAcABwAJAAoACgAJAAkACQAKAAoACQAKAAkABgAH
AAgACQAKAAoACAAIAAgABwAHAAgACAALAAsACwALAAsACQAIAAcABwAHAAgACAAHAAcA
BwAHAAcACAAJAAkABwAHAAcABwAJAAkACQAJAAoACwAQABkAIAAjACoANgBDAFgAdgCd
AMYA8wAgAUoBZwFmAUAB9wCcAD4A5v+S/1X/QP9E/03/T/9T/13/af9x/33/if+T/5z/
pf+r/7T/wP/D/8f/0f/c/+D/5f/s//H/9v/6//v//v8AAAEAAgAEAAYABgAHAAgADAAN
AA0ADAAMAA0ADQANAAwADAAMAAwADQAOAA4ADQANAA0ADQANAA0ADgAPABEAEAAPAA4A
DQANAA0ADQANAA4ADgAOAA4ADwAPAA8ADgAQABAAEAAQAA8ADwAPAA8ADwAPAA8ADwAR
ABAAEAAQAA8AEAAQABAAEAAQABAAEAASABIAEgAQABAAEAASABIAEgASABEAEQARABEA
EQARABEAEAAQABEADwAPAA8ADwAPAA8ADgAOABAAEAARABMAEQASABIAEgAQABAAEQAR
ABQAFQAXABgAGQAZABoAGwAaABoAGQAZABoAGgAaABsAHQAbABsAGwAYABgAGAAYABYA
FQAVABUAEgARABAAEAAMAAsACwAKAAoACgALAAwACwALAAsACgALAAsADAAMAAsACwAL
AAsACgAKAAkACAAKAAwADQAOAAsACwAMAA4AEAAQABAAEAAQABEAEwATABEAEQARABIA
FAAVABgAGQAYABgAGAAZABgAGAAYABkAGQAYABgAGAAXABcAFwAXABgAGQAaABsAGQAZ
ABoAGgAZABgAFgAVABUAFQAWABYAEwATABMAEwATABIAEgASABEAEQARABEADgAOAA0A
DQAMAAwADAAMAAoACgAKAAoABgAGAAcACAAGAAYABgAHAAUABgAGAAYABwAFAAcABwAG
AAQAAwACAAQABAAEAAMABAAEAAQABAAEAAQABAAEAAMAAgACAAMAAQACAAIAAgACAAIA
AAAAAAMAAwAFAAUAAwACAAIABAADAAEAAAD//////////////////wAAAAAAAAAAAQAB
AAAAAgAAAP//AAD+//7//v/+//7/AAACAAIABAAEAAQABAAGAAYABgAGAAcABwAHAAcA
BQAFAAQABAADAAMAAwADAAUAAwADAAMAAwADAAEA/v/7//r/+v/7//r/+f/5//j/+P/5
//r//P/8//z//v/+//z//P/8//z//P/8//r/+v/4//f/9//4//j/+//7//v/+//7//n/
+P/3//f/9//4//j/9//3//f/9//3//j/+f/6//v//P/9//v/+//7//v///8AAP//BAAL
AA4AFQAgADIARQBcAHoAoQDQAAEBMgFWAWkBXAEkAc8AbgAQALr/dP9J/0D/Rv9J/0n/
Tf9b/2n/cf97/4f/j/+W/53/qf+0/7z/v//F/83/1v/c/+P/6v/t//D/9P/5//r/+v/9
/wAAAAACAAIAAwAEAAUABQAEAAIAAgADAAMAAwAGAAYABgAGAAUABgAGAAUABQAFAAUA
BQACAAIAAgADAAMAAwADAAMAAwADAAMAAwADAAIAAQAAAAMAAwADAAIAAwAEAAUABgAF
AAUABQAFAAUABQAFAAUABQAEAAQABAAFAAYABgAGAAYABgAGAAYABgAGAAYABAAGAAYA
CAAIAAYABgAFAAUABQAFAAUABQAFAAQABAAFAAMAAwADAAMAAgABAP///v/9//z//P/9
//3//v/+//7//v/+//////8CAAMABQAGAAcABwAIAAkADAAMAAsACwAMAAwADAANAA8A
DQANAA0ADAAMAAwADAAMAAsACwALAAoACQAIAAgACAAHAAcABgAFAAQABAAEAAMAAwAD
AAIAAgABAAEAAAABAAEAAQABAAEAAgACAAIAAQACAAIAAgABAAEAAgAEAAYABgAGAAYA
BAAFAAcABwAIAAkACgAMAA0ADQAPAA8ADQAMAAsACwAOAA4ADgAPAA8ADgAOAA4ADwAP
AA8ADwANAA0ADQANAAsACwAMAAwADAAMAAsACwALAAsADAAMAAkACQAJAAkACQAIAAgA
CAAHAAcABwAHAAgACAAHAAcACAAIAAgACAAIAAgACAAIAAQABAAFAAYABgAGAAYABwAF
AAYABgAGAAcABQAHAAcABwAGAAYABgAGAAYABgAFAAQABAAEAAQABgAGAAYABgAFAAQA
BAAFAAUABgAGAAYACAAIAAYABgAGAAUABgAFAAUABAAEAAYABAADAAMAAwAFAAUABQAF
AAUABQAGAAYABgAGAAcABwAEAAQABgAHAAQABQAGAAcACAAIAAoADAAMAAwADAAMAAwA
DgAOAA4ADgAPAA8ADwAPAA8ADwAOAA4ADQANAA0ADQANAAsACwALAAsACwAJAAYAAwAC
AAIAAwADAAMABAAEAAMAAwADAAQABAAEAAYABgAFAAYABwAIAAYABgAEAAQABgAFAAUA
BgAGAAkACQAJAAcABwAFAAQAAwADAAMABAACAAEAAQABAAMAAwAEAAUAAwADAAMAAwAD
AAMAAwADAAkACAAJABIAFwAaACEALgA8AFEAagCMALUA5AAVAUIBYAFnAUwBCgGtAEwA
9v+k/2L/Qf8+/0b/S/9P/1P/Yf9t/3X/f/+J/5P/nP+j/6v/tP+8/8H/yf/P/9b/4P/n
/+z/8f/y//T/+f/6//r/+/8AAAIAAgACAAMABAAEAAUABQAEAAUABwAIAAkACQAIAAcA
BgAIAAoACwALAAkACQAJAAkACAAIAAgACQAHAAcABwAHAAcABwAHAAcABgAGAAYABgAJ
AAkACQAIAAgACAAIAAgACQAJAAkACQAHAAcABwAHAAgACAAJAAoACQAKAAoACgAKAAoA
CgAKAAwADAAMAAoACAAIAAoACgAIAAgABwAHAAgACQAKAAsACgAIAAcABwAHAAcABwAH
AAkACQAIAAgABwAGAAYABwAFAAYABgAGAAQABAAFAAUABgAHAAkACgANAA0ADgAPABIA
EgARABEAEgASABIAEwATABEAEQARABAAEAAQABAADAALAAsACwAMAAsACgAKAAgABwAH
AAYABwAGAAYABgAHAAcABwAGAAQAAwADAAIAAwADAAMAAwADAAQABAAEAAcACAAIAAgA
BwAHAAgACgAKAAoACgAKAAoACwANAA0ADQANAA0ADgANAA0ADwAPAAwADAAMAA0AEAAQ
ABAAEQAPAA4ADgAOAA8ADwAPAA8ADwAPAA8ADwALAAsADAAMAAoACgAJAAkACwALAAwA
DAAKAAkACAAHAAkACAAIAAgABwAHAAcABwAEAAQAAwADAAMABAAFAAYABQAEAAMAAgAA
AAAAAQACAAAAAAAAAAEAAQACAAIAAgABAP//AQABAAMAAgACAAIAAgACAAIAAQD+//7/
/v/+//3//P/7//r//f/+/wAAAwABAAAA/v/8//z//P/6//r/+//7//3//f////7//v8A
AP7//f/9//3/+//7//v/+//9//3//v/+//z//P/9//3//v/+//z//f/8//r/+v/6//r/
/P/8//z//P/+/wAAAAAAAP7//v/+/wAAAgACAAIAAQD//////////wEAAAAAAAEAAAD/
//7//f/8//3//v////3/+//4//f/9P/0//X/9f/3//j/+P/3//f/9//4//j/+v/8//z/
+v/5//j/9//2//j/9v/2//b/8//z//T/9P/5//n/+f/5//f/9f/0//P/8//z//T/9P/y
//H/8P/v//D/8v/0//X/9f/1//X/9f/v/+3/7//x//T/9//+/wkAEgAZACQANgBLAGgA
kgC7AOQAFQE+AVYBWQE2AeYAhwAwANr/hv9M/zf/OP8+/z//P/9F/1H/X/9l/2v/df97
/4T/jf+Z/6D/ov+n/7H/u//E/87/1f/Y/9n/3v/i/+P/5v/q/+3/7v/w//T/9P/1//b/
9v/3//f/9v/0//X/9f/1//f/+P/5//r/+v/6//n/9//1//X/9f/1//T/9P/0//X/9v/3
//j/+f/1//X/9f/1//T/9P/0//T/9//3//f/9v/0//T/9P/0//f/9//3//f/9f/1//X/
9f/1//T/9P/0//f/+P/4//j/+v/6//r/+v/5//j/9//0//X/9v/5//r/+P/4//f/9//1
//X/9f/1//f/9v/2//f/+f/5//n/+f/3//f/9v/2//b/9v/3//n/9//4//j/+P/4//j/
+f/5//r/+//9//7//f/9//7///8BAAIAAgADAAIAAgACAAMAAQD//////////wAAAQAC
AP7//f/9//3//P/7//r/+v/4//f/9//2//f/9v/2//b/9f/1//X/9P/y//H/8f/w//D/
8f/y//P/8f/y//L/8v/z//T/9P/0//H/8f/y//T/9v/2//b/9v/0//X/9//3//n/+f/5
//r/+f/5//v/+//8//z//P/9//3//P/7//v//f/8//z//P/9//3//f/9//v/+//7//v/
+//7//z//P/+//7//f/9//v/+//8//z/+f/5//n/+f/5//j/+P/4//b/9f/0//P/9v/4
//n/+//3//b/9f/0//P/8v/x//D/8P/y//X/+P/3//b/9f/1//P/9P/0//T/8//x//P/
8//1//T/9P/0//X/9P/z//H/7v/u/+7/7v/x//L/8//0//L/8P/v/+//7//w//D/8P/y
//L/8P/w/+7/7f/u/+3/7v/u/+//8v/w/+//7//v/+//7//v/+//7//v//D/8P/0//D/
8P/w//D/8P/w//H/8v/x//D/8//0//X/+P/2//b/9v/1//X/9f/1//X/9P/y//H/8f/0
//X/9v/3//P/8f/v/+3/8P/v/+3/7f/q/+r/6//r/+v/7P/s/+v/6f/p/+r/6v/r/+7/
7//u/+z/7P/s/+z/7v/s/+z/7P/q/+n/6f/o/+3/7f/t/+3/7f/r/+r/6f/q/+v/7f/u
/+z/6//q/+n/6//s/+3/7f/q/+n/6P/n/+X/5f/p/+//8v/x//T/9//6////CgAYACMA
MgBGAGcAkAC/AOwAGgFFAVgBRgETAcAAYAAGALL/Z/84/yr/Mf8z/y3/Lf81/0H/S/9R
/1f/Yv9v/3v/iP+S/5X/mf+d/6j/sv+3/7r/v//I/9L/2//a/9j/3f/i/+D/5P/k/+X/
5v/q/+v/6//q/+r/6//r/+v/6v/q/+r/6v/r/+z/7P/r/+v/6//r/+v/6v/q/+r/6//p
/+n/6f/p/+n/6f/p/+n/7P/s/+z/7P/r/+v/6//q/+j/6P/o/+j/6//r/+v/6//t/+3/
7f/t/+z/6v/p/+j/6f/q/+r/6v/r/+z/7f/u/+v/6v/p/+b/6P/o/+r/6v/q/+r/6f/p
/+n/6f/p/+n/5//m/+b/5//p/+n/6f/p/+r/6//r/+z/6v/o/+f/5//p/+r/6v/q/+v/
7P/u/+//7f/t/+7/7v/x//H/8v/z//b/9v/1//X/8//y//H/8f/z//H/8f/x//L/8v/y
//L/7v/r/+n/5//o/+n/6v/s/+f/5f/k/+L/5P/k/+X/5v/m/+X/5P/i/+T/4//j/+L/
4f/h/+H/4f/f/+D/4P/g/+H/4v/i/+L/4f/h/+L/5P/j/+L/4f/g/+L/4//l/+X/4//j
/+P/5P/l/+X/5//n/+j/6P/o/+n/6v/q/+r/6//t/+z/7P/s/+3/7f/t/+3/7//v/+//
7//t/+3/7v/u/+z/7P/r/+v/7P/t/+//8P/t/+3/7f/t//D/8P/x//L/8f/x//H/8f/u
/+7/7f/t/+z/7P/s/+z/7P/s/+z/7P/q/+r/6//s/+7/7v/u/+//7//w//D/8P/v/+3/
7//v/+3/7P/s/+z/8P/w//D/7//s/+z/7P/s/+7/7v/u/+7/6//q/+r/6//s/+7/7//w
/+//7v/r/+r/7f/t/+//7//t/+z/7P/u/+//7//w//H/8f/x//H/8f/x//H/8v/y//L/
7v/v//T/9P/0//T/9P/2//j/+P/4//j/+P/4//r/+v/6//r/+f/6//v//P/9//r/+P/3
//f/+P/5//r/+//5//n/+f/5//n/9//0//P/8//0//b/9//1//b/9v/1//P/8//0//T/
9v/4//j/9v/2//b/9v/2//b/9P/0//T/8//z//T/9P/3//f/9//3//X/8//y//H/9P/1
//f/+P/2//X/9P/z//P/9P/1//X/9f/1//X/9f/3//n/+//5//r//f8EAAsAEgAbACYA
NABHAGQAiACxAN4AEwFCAWIBawFOAQgBrQBUAPz/ov9Y/zn/Ov9C/0H/Qf9D/0v/V/9h
/23/e/+D/4j/k/+f/6j/rv+x/7f/wf/K/9D/1//g/+X/5v/q/+3/7v/u/+//9P/4//j/
+P/5//r//P/9//3//P/6//v/+//7//7//v/+//7/AQACAAIAAQAAAP///v/9//7//v/+
///////////////9//3//f/9//z//P/8//z//f/9//3//P/8//z//P/8//v/+//7//v/
/P/9//7///////7//v/+//3//v/+//7//P/8//z//P/9//7////+//z//P/+//7//P/8
//v/+//5//n/+f/5//r/+v/7//3//f/9//3//f///////v/+//v/+v/6//v/+//8//z/
/P/+//7///////7///8BAAIAAQABAAIAAwAEAAQAAwADAAQABAAEAAUAAwABAAEAAQAB
AAIAAwAEAAAA/////////P/7//r/+v/5//n/+v/6//j/9v/1//T/9f/1//X/9P/y//H/
8f/w/+3/7f/t/+3/7v/w//H/8v/y//L/8f/w//H/8f/y//T/8v/y//L/8v/y//P/9f/1
//f/9//3//j/9//3//n/+f/5//r/+//9//7//v/+////AQAAAAAAAAD/////////////
/////////////wAAAAAAAAAA//////////8AAAAAAQABAAEAAQABAAAAAAAAAAEAAQAB
AAEAAAAAAP/////+//7//v/+//7//v/+//7//P/8//3//v/8//z//P/9//3//v/+//7/
+//5//v/+//9//z//P/8//z//P/8//v//P/8//z//P/+//7//v/+/////v/+/////v/+
//3//P/+//7//P/8//////8BAAEAAAD+//3//v/+//3//f/9//3//f/9//3//////wAA
AAD+//7///////7//v/+//v//P/+//7//v/+/wAAAAAAAAAAAgAEAAQABAAEAAQABAAG
AAYABgAGAAUABwAHAAcABwAHAAYABgAHAAUABQAFAAUABQAFAAUABQAFAAMAAAD//wAA
AAABAAEA//8AAAAA//8AAAEAAwAEAAIABAAEAAIAAgACAAIAAgACAAAAAAAAAAAAAQAD
AAQABgAFAAQAAwAFAAMAAgABAAEAAQACAAIA//////////8BAAIAAwADAAEAAQABAAEA
BQAFAAUABQAEAAMACAAPABIAGQAkADAAPwBUAHIAmQDEAPMAIAFIAWUBYgEyAd8AhAAq
AND/fP9J/zr/QP9H/0n/Sf9P/1v/Zf9z/4H/if+O/5X/of+s/7L/t/+5/8H/yv/U/9v/
4v/n/+r/7v/x//b/9v/1//j//P/8//z//f/+/wAAAQABAAAAAgADAAMAAwAEAAQABAAE
AAQABAADAAEAAwADAAMAAwAEAAQABAAFAAQAAwACAAEAAgADAAQABQAEAAQABAAEAAMA
AwADAAIAAwAEAAUABgAHAAcABwAHAAYABQAEAAMABQAEAAQABAAHAAgACAAIAAgACAAI
AAgABgAGAAYABAAGAAYACAAIAAoACgAJAAkABwAHAAcABwAJAAgACAAJAAcABwAHAAcA
BwAHAAYABgAFAAQABAAFAAcACAAIAAgABgAGAAcABwAKAAsADQAOAA4ADQANAA0AEAAQ
AA8ADwAQABAAEAARABEADwAPAA8ADAAMAAwADAALAAsADAANAAoACQAIAAgABgAFAAUA
BAADAAIAAgACAAMAAwADAAIABAADAAMAAgABAAEAAQABAP//AAAAAAAAAQACAAIAAgAB
AAEAAgAEAAYABgAGAAYABgAHAAkACQAHAAcABwAIAAkACQALAAsACgAKAAoACwAMAAwA
DAANAA0ADAAMAAwADwAPAA8ADwANAA0ADQANAAkACQAKAAoACwAMAAwADQAMAAsACwAK
AAsACwALAAsACgAIAAcABgAHAAcABwAHAAgACAAHAAcACAAIAAgACAAGAAYABgAGAAYA
BgAFAA==
         </WaveFormData>
      </LeadData>
      <LeadData>
         <LeadByteCountTotal>10000</LeadByteCountTotal>
         <LeadTimeOffset>0</LeadTimeOffset>
         <LeadSampleCountTotal>5000</LeadSampleCountTotal>
         <LeadAmplitudeUnitsPerBit>4.88</LeadAmplitudeUnitsPerBit>
         <LeadAmplitudeUnits>��V</LeadAmplitudeUnits>
         <LeadHighLimit>2147483647</LeadHighLimit>
         <LeadLowLimit>268435456</LeadLowLimit>
         <LeadID>V6</LeadID>
         <LeadOffsetFirstSample>0</LeadOffsetFirstSample>
         <FirstSampleBaseline>0</FirstSampleBaseline>
         <LeadSampleSize>2</LeadSampleSize>
         <LeadOff>FALSE</LeadOff>
         <BaselineSway>FALSE</BaselineSway>
         <ExcessiveACNoise>FALSE</ExcessiveACNoise>
         <MuscleNoise>FALSE</MuscleNoise>
         <LeadDataCRC32>1565217761</LeadDataCRC32>
         <WaveFormData>
DQAMAAwACgAKAAoACQAJAAcABgAGAAYABgAFAAQABAAHAAUABgAIAAcABwAIAAgACQAI
AAcABwAHAAcABwAHAAYABgAFAAIABAAFAAcACAAGAAYABgAEAAMAAwADAAQABQAFAAQA
AQADAAMAAwAEAAQABAAEAAQABAADAAMAAwABAAEAAgAEAAQABgAHAAoADgAXACUAOQBQ
AHEAlAC7AOEA/QAIAQQB6QCzAHEAMADt/6//hv95/3f/dP92/33/hv+O/5b/nf+l/6//
uP+9/8L/yv/O/9L/2f/k/+j/6//y//b/9//7//3//P/8//v/+f/8/////v///wEAAQD+
//7//f/8////////////AAACAAMABAAGAAcABwAHAAgACAAJAAsACwALAAsACwAJAAkA
CgAMAAsADQANAA4ADAANAA0ADAAKAAoABwAHAAkACgAMAA8ADgANAA0ADAALAAsACgAK
AAwADAAMAAwADgAPAA8ADwANAA0ADQAOAA4ADgAOAA0ADwAQABEAEQARABAADwAPAA8A
EAASABMAFAAUABQAFAASABIAEgASABIAEgASABAAEgARABEAEgASABEADwAOAAwADQAO
AA4ADgAOAA8ADwAOAA0ACwAKAAcABgAFAAMAAQABAP////8BAAAA//////7//f/6//j/
+f/5//r/+v/8//z/+//4//f/9v/3//f/8//z//T/9v/2//X/9P/2//P/8f/w//D/7//x
//H/8v/w//D/8P/x//T/9f/1//X/9f/3//v//v/+//3//f/9//////8AAAAA/f/8//v/
+v/6//n/+f/4//n/+f/5//n/+P/3//b/9v/1//P/8v/y//D/8P/y//X/9P/x/+//7v/x
//H/8P/w/+//7//v//D/8v/0//T/8//z//P/8//z//H/8P/w//H/9P/1//X/9f/0//T/
8//v//P/9P/0//T/9v/3//j/9//4//r//P/+//3//f/8//z/+v/6//v//P////////8A
AAAAAAAAAAAAAgAEAAgACgAJAAkACQAJAAcABwAHAAcABwAIAAoACgAIAAgACwALAAwA
DAANAA0ACgAJAAkACAAFAAUABwAHAAkACAAIAAgABgAGAAQAAgACAAMAAwAEAAYABgAI
AAgACQAJAAoABwAGAAUABAACAAMABQAFAAIAAgACAAMABAAEAAMAAwADAAMABAAEAAMA
AQABAAIAAQABAAEAAAACAAAAAAAAAP7//f/6//j/9v/2//f/9//2//b/9f/x//D/8P/w
/+//7//u/+z/6v/p/+n/6f/p/+n/6f/p/+r/6v/o/+j/6f/r/+z/7P/s/+7/7P/p/+n/
6f/q/+v/6//r/+n/7P/t/+z/7P/r/+r/7P/s/+z/6//t/+3/6//r/+z/8P/y//D/8//6
/wQADwAjAD0AXgCDAKoA0wD1AAcBCAH2AMkAiQBHAAAAtf99/2T/Yf9l/2j/aP9v/3j/
fP9+/4f/kf+d/6z/s/+0/7j/vv/A/8X/zP/U/9v/4v/m/+n/6//r/+z/8P/z//X/9P/t
//D/8f/z//P/8//0//T/9P/1//X/9f/1//b/+P/5//r/+P/5//n/+f/4//b/9f/1//P/
8//z//P/9P/1//f/+v/2//f/9v/2//T/9f/1//T/8v/w/+v/6f/m/+L/3//d/9//3//g
/+D/5P/l/+X/5v/o/+j/6P/o/+r/7f/v//H/7//v/+//8P/w//D/8P/v/+//8P/x//H/
9P/0//T/9f/0//T/9f/1//T/9P/0//T/9v/2//b/9v/0//T/9P/y//X/9f/2//j/+P/3
//X/9P/1//f/+f/6//f/9v/2//X/9//3//b/9v/4//j/+P/3//n/+f/3//f/9P/y//D/
7//x//H/7//u/+r/6f/p/+j/6v/q/+n/5v/m/+T/5P/j/+D/3//f/+D/4f/h/+H/5P/j
/+H/4P/g/97/4f/i/+T/4f/g/9//3//j/+X/5v/n/+f/5//p/+r/7P/r/+v/6//r/+v/
7P/s/+r/6v/q/+r/7f/t/+7/7v/y//P/9P/1//b/9//4//r/+f/3//b/9v/0//T/9v/5
//f/8//w/+7/8v/z//P/9P/v/+3/6//q/+v/7v/v/+//7v/t/+z/6//r/+r/6v/r/+v/
6//q/+n/6//s/+z/6f/n/+b/5P/i/+P/4//j/+H/4f/i/+P/5P/l/+X/5P/k/+H/4P/g
/+D/4f/h/+H/4v/g/+D/4P/g/9//3v/f/97/3f/d/93/3f/b/9v/2//b/9z/3v/h/+L/
3f/c/97/3f/d/9z/3P/b/9v/3f/g/+L/3f/d/9//3//d/9z/3P/c/97/3P/c/9z/3P/c
/97/3//h/+H/3v/e/97/3//e/97/3f/d/93/3f/e/97/3//d/93/3v/d/93/3f/c/97/
3P/c/9z/2//b/9n/2P/Y/9j/2f/Z/9b/1v/V/9H/0//U/9X/1f/Y/9j/1//W/9L/0f/Q
/8//0v/T/9T/1v/T/9D/z//P/9P/1P/U/9T/0v/Q/83/zf/M/8z/zP/L/8z/yf/L/8v/
y//M/8z/zP/P/9D/0f/R/8v/yf/N/9P/zv/I/8r/0P/X/9j/2v/f/+f/9f8KACcATAB1
AKMAxwDeAOgA4QC9AH0AOADx/6n/av9J/z3/PP8+/zv/Ov9C/1D/W/9d/2X/bv9z/3r/
hP+O/5j/nf+c/6D/o/+o/7D/t/+5/7v/wP/C/8H/w//I/8f/yv/L/83/zf/M/8z/y//K
/83/zf/N/83/zP/M/8v/yv/L/83/zv/P/9H/0P/Q/9H/zv/N/8z/y//N/83/zv/Q/8r/
y//K/8r/zf/P/9D/0P/Q/9D/zf/N/83/zP/M/83/0P/R/9P/1P/S/9H/z//O/8//0P/R
/9L/0v/T/9P/0//R/9H/0f/S/9L/0v/S/9H/0//U/9X/1f/V/9T/0//T/9P/1P/W/9f/
1v/W/9b/1v/Y/9j/2P/Y/9n/2v/b/9r/3P/b/9v/3P/d/93/3P/c/97/3//g/+D/3//e
/97/3f/f/9//3v/e/97/3v/e/93/3//f/93/3f/b/9r/2f/Z/9n/2f/X/9b/1v/V/9X/
1P/W/9b/1f/S/9L/0P/Q/8//zv/P/9H/1P/V/9X/1f/Y/9b/1f/V/9b/1f/X/9f/2P/Z
/9r/2//d/93/3f/c/9v/2//b/93/3v/d/9v/2v/Z/9v/2//c/9z/3v/e/97/3v/g/+H/
4//k/+X/5f/l/+X/5v/n/+j/6v/q/+n/6f/q/+r/6v/s/+//8P/v/+//8P/1//X/9P/0
//L/8f/w//D/8//2//f/9//1//X/9f/1//b/9v/3//n/+f/5//j/9//5//r/+v/3//n/
+v/6//r/+v/7//z/+//4//j/+P/4//f/9f/y//D/8P/w//H/8v/1//X/9f/2//P/8v/x
//D/8v/y//T/9P/x//H/8f/x//H/8f/x//H/7//w//L/8v/u/+7/8f/x/+//7v/u/+3/
7v/v//H/8v/x//H/8//z//X/9P/0//T/9v/2//T/8v/4//T/9v/2//b/9v/5//v//v//
//7//v/+////AAAAAP/////+//3//f/8//7//f/+/wAA/////////v8BAAAAAQACAAAA
///8//r//P/8//3//f///wAAAAD9//v//P/9//3//v/+//3//P/9//3//f/9//3//f/9
//7/AAD+//7//////wAAAAAAAAEAAAD+/////P/8//z/+//8//n/+//7//7/AAABAAIA
AAAAAAAA//8BAP////8BAAIAAgAAAAIAAQD+/wIACwAZAC0ARABfAIAApQDRAPkAFgEk
ARsB8wC1AG4AJwDf/57/ef91/3b/cv9x/3b/fv+I/5H/mf+h/6j/rf+2/7z/wv/K/8//
1P/e/+X/6v/w//H/8f/1//r//P8BAAcADgAVABcAGQAcAB0AIAAiACMAJAAjACEAHwAd
ABwAHAAbABoAGAAXABUAEwAVABQAFAAVABUAFQAVABUAFgAXABkAHAAbAB8AIQAkACcA
KQAqACoAKgAqACcAJwAkACAAHQAbABoAGQAZABgAGgAbABsAHAAbABoAGQAYABcAFwAW
ABUAFAATABIAEgASABIAEgARAA8AEAARABEADwAOAA0ADQAOAA4ADwAPAAwADAAMAAwA
DAAMAAwADAAOAA4ADgAMAAoACQAJAAoACQAJAAgACAAGAAcACAAIAAYABgAHAAcACAAH
AAUABAAEAAQABAADAAIAAQD+//3//P/6//j/9//0//P/8P/u/+n/5//m/+T/4v/i/+H/
3v/d/9z/3f/d/9f/1f/U/9T/1f/V/9X/2P/b/93/4P/k/+r/8f/2//z///8CAAUACQAN
AA8AEAARAA8ADwARABIAEAANAAsACQAHAAcACAAIAAYABgAGAAYABwAHAAgACAAHAAcA
BwAHAAcABwAHAAgACAAHAAcACAAGAAYACAALAAkABwAGAAYACwALAAoACgAKAAkACAAI
AAYACAAIAAcACAAJAAoACwAMAAwADQAPABAAEQARABEAEwAUABQAEQATABQAFAAUABQA
FQAWABUAFQAWABcAGAAbABsAGgAaABgAGAAZABoAHAAbABoAGgAbABwAHQAeACAAIAAi
ACIAIgAjACQAJQAiACEAIAAfAB8AIAAiACIAHAAcAB8AHwAgACAAIQAhAB8AHwAgACAA
HQAdAB8AHwAfAB4AHgAeACAAIAAeABwAHAAdAB0AHgAeAB4AIAAgAB8AGwAcABwAGgAa
ABoAGgAZABkAGgAZABoAGgAaABsAGgAaABkAGQAYABcAFwAWABcAFQAVABYAFQAVABUA
FAAUABIAEgASAA8ADwANAAwADQAOABAAEQAUABYAFwAVABYAGAAaABsAGAAWABMAEAAN
AA0ADQANAA4ADwAQABIAEwASABMAFQAZABoAGgAaABwAGgAXABcAFwAYABkAGQAaABcA
GQAZABkAGgAaABoAGgAaABoAGQAbAB0AGwAdAB4AHAAeACQAJwAoACgAMQA7AEsAYgCD
AKgAzQDvAA0BJAEmAREB5QCnAGQAIQDd/6r/k/+R/5L/lP+Z/57/pP+q/7X/vf/F/8z/
0//Y/97/5v/s/+//9v/8/wEABAAIAAsADwARABIAFAAXABUAFgAZABoAGwAdAB0AHgAg
ACEAIgAhACEAIQAhACEAIgAiACIAIgAjACMAIwAhACAAIAAhACIAIwAkACUAIwAjACQA
JgAmACkAKgAsAC0ALwAwADAAMgAyAC8ALwAsACoAKQApACkAKQAqACoAKgApACcAJgAk
ACQAJAAkACMAIwAiACEAIAAfAB4AHgAfACAAIQAhACAAIAAgAB8AHwAeAB0AHQAZABgA
GAAXABQAFAAUABQAFAAUABQAFAASABIAEgAQABEAEQASABQAEwATABIAEgAQABEAEgAS
ABMAFAAWABcAGgAbABsAHAAaABoAGgAZABkAGQAXABcAGQAYABcAFwAYABkAGAAYABkA
GQAaABoAGAAYABcAFAASABAAEAAPAA0ADQAOABAADwANAAsADAANAA0ADgAQABQAGQAc
ACAAIAAgACAAIQAkACUAJQAlACAAHwAgACAAIgAhACEAIQAhACEAIgAiACIAIgAiACIA
JAAlACcAKAAnACcAJwAnACcAJwAnACgAJwAlACQAJAAjACIAIwAlACUAIwAiACIAIwAj
ACIAIgAiACEAIAAgACAAIgAiACEAHwAfAB8AHwAfAB4AHgAfAB0AHQAcABsAGwAcABwA
GQAZABoAGgAaABcAFwAXABUAFAAUABQAFAAVABUAFAAUABQAFAAVABYAFgAVABQAFAAT
ABIAEQAQABAAEAASABIAEQARABEAEQATABMAEwATABEAEgAUABQAEAAQABMAEwASABIA
EwATABIAEwAVABYAEwATABUAFQAUABIAEQAQABIAEgAQAA4ADgAPAA8AEAAQABAAEgAS
ABEAEQAQAA4ADgAOAA4ADgAOAA4ADgAPABEAEwASABIAEgAVABYAFgAVABUAFQAVABYA
FgAVABMAEwASABMAEwATABQAFAASABIAEgARABEADwAMAAwADAANAAwACwALAAoACgAL
AA0ADwAPABAAEAAPAA4ADQANAA0ADQANAA0ADQAMAAwACgAKAA0ADwAQABAAEgASABAA
DQAQABEAEwAVABYAFgAUABcAFQAVABYAFgAYABgAGAAYABQAEwASABEADwAMAAgABgAI
AAkACAAOABkAJwA5AFAAbwCWAL8A4wD9AA4BCgHrALMAcQAsAOn/q/+G/3v/e/94/3j/
ff+E/4z/kv+Z/6P/qf+u/7X/vv/I/87/0P/V/97/5P/p/+7/9P/3//v///8GAAoADwAR
ABIAEQASABMAFQAVABcAGAAYABgAFwAXABcAFwAWABYAFQAUABMAEwASABEADwAOAA4A
DwANAA0ADQANAA0ADQAOABAACwANAA0ADgANAA0ADAAKAAsADAAKAAsADQAMAAwADQAL
AAsADAAMAAwACwAJAAgACAAIAAgACAAKAAsACwALAA0ADQANAA4ADwAQABEAEQARABIA
EwATABIAEAAOAA0ACwAKAAoACQAIAAgACAAIAAgACAAIAAgACAAIAAgABgAGAAUABQAG
AAcABwAGAAYACAAJAAoACgAMAAwADQANAA0ADQAMAAwADgAOAA4ADQALAAsACQAJAAsA
CgAJAAkACQAJAAcABgAEAAMAAwACAAIAAgABAP7////+/////////wEABAAIAAsADQAP
ABQAFgAVABUAFgAUABcAGAAaABgAFgAUABMAEAAPAA0ACwAIAAcACAAIAAgABwAHAAcA
BgAFAAUABAAGAAYABgAGAAUABQAGAAYABQADAAEA//8BAAEAAQACAAIAAQABAAIAAgAC
AAQABwAFAAMAAgACAAMAAwACAAIAAwADAAMABAACAAQABAADAAMAAwADAAMAAwACAAIA
AwADAAMAAgABAAIABAAFAAMABgAIAAkACgALAAsACwAJAAkACgALAAwADQANAAwADAAK
AAoACwAMAA4ADQAMAAwADAAMAAwADAAKAAoADAAMAAsACwALAAsADQANAA0ADQAMAAwA
DQAMAAsADAAQABEAEgASABMAEwAPAA8AEAAQAA4ADwASABMAEgAQAA8ADgAQABAADgAM
AA4ADwAPABAADgAOABAAEAAPAA8AEAAOAAwADgAOAA4ADgAPABAAEgAVABQAEgARABAA
EwAUABQAEwATABMAEwAUABQAEwARABEAFAAVABUAFQAUABQAEgASABIAEQARAA8ADgAO
AA4ADwAPAA8AEAAQAA8ADwAQABEAEQASABIAEQASABEAEQARAA8ADwAPAA8AEgASABAA
EAAPABEAEgASABIAEgAQAA0ADQANAA4ADwANAAwACQALAA4ADwARABIAEAAQABAAEAAP
AA8ADwAPABMAEAAQABIAFAATABYAHAAnADUASwBmAIkAsADXAPkAEQEWAQgB4QClAGEA
IgDh/6n/iP+B/3//gv+G/4v/kP+W/5z/o/+r/7X/vP/D/8j/0P/Y/97/4f/i/+b/7f/w
//D/8f/x//H/8v/w/+//7//y//X/9f/1//b/9f/z//T/9P/0//f/+f/7//3//v8AAAEA
AgAGAAkACwANAA4ADgAPABEAEgATABQAFQAVABUAFgAYABcAGQAZABoAGQAZABgAFgAY
ABgAFQAVABMAEgASABMAEwATABQAFAAUABMAEQAQABEAEgATABQAEgATABMAEwATABMA
EwAUABQAFAAUABMAEQASABMAEwATABIAEQARABIAEgATABMADwAOAA0ADAAJAAgABwAG
AAYABgAGAAQAAgABAAEAAgAEAAUABQAGAAgACwAOABAAEgASABMAEwAXABcAFgAWABgA
GAAYABcAGAAZABgAGQAaABoAGgAbAB0AHQAbABoAGAAXABcAFgAUABQAEwAQAAgAAAD6
//P/9P/3//v/AAAGAAkADAASABIAEQARABIADwARABEAEgAPAAwACQAHAAgACQAJAAkA
BwAHAAkACgALAAsADAANAAsACwAMAAwACgAKAAoACgANAA0ADgAOAAwACwAKAAkACwAL
AAsADAANAA0ADgAQABIAFAAYAB0AHQAbABoAGgAbABsAGgAaABoAGQAYABgAGQAcAB0A
HQAaABkAGAAXABkAGAAYABkAFwAXABYAFQATABQAFAARABUAFgAWABYAEwATABMAEQAS
ABIAEgASABMAEwASABIAEgASABMAFAAUABMAEgASABIAEgASABIAFAAUABYAFgAUABMA
EgARAA8ADwAPAA8AEAASABUAFgAQAA4ADwANAAwACgAJAAcABwAHAAgACAAIAAkADAAN
AAsACgAKAAoADAAMAAoACAAKAA0ADwASABIAEgAUABQAFQAVABIAEgAQAA4ADgAOAA4A
DgAOAA4ADgAQABEAEwATABIAEgASABMAFAAUABMAEwARABEAEgASABMAEQARABIAEQAR
ABEAEAATABIAEwAUABIAEQAOAAwACgAKAAsACwALAAwADAAJAAcACAAJAAkADAAMAAsA
CgAGAAUABAADAAMAAwADAAQAAgAAAAAAAQAEAAYABwAIAAUAAgD+//3//P/8//z/+//4
//P/8//x//P/9v/4//r/+v/6//r/+f/x/+//7//z//T/9P/4//z/AQACAAgAFQAlAD8A
YACDAKgAzwDxAAMBBAHuALkAeQA7APT/q/93/2L/Yf9j/2T/Zv9r/3b/gP+E/4n/kf+X
/57/pf+s/7L/tv+6/8P/zP/U/9v/4P/i/+P/5f/n/+b/6P/t//H/9P/3//r/+//9//3/
+//8//z//P/8//v/+v/5//v//v8AAAIA//////7//f/7//r/+v/7//r/+f/4//f/+v/7
//3/AAD8//3//P/8//v/+//6//j/+f/6//j/+f/3//b/9v/3//f/9//4//j/+f/5//j/
+P/3//b/9f/0//f/+f/6//v//f/9//3//v/8//r/+P/1//j/+v/8//3//f/8//v/+//4
//j/+f/5//f/9v/1//T/8v/y//L/8v/w/+7/7P/o/+j/5//n/+j/6P/n/+X/5P/k/+X/
5v/m/+b/5v/n/+f/6f/p/+j/6P/q/+z/7v/v/+//7//t/+3/7f/s/+v/6//t/+3/6//q
/+r/6f/p/+j/6v/q/+n/5v/l/+T/5f/l/+T/5f/n/+r/6//r/+v/7v/r/+n/6P/o/+j/
6//s/+7/7P/s/+z/7f/s/+3/7f/t/+n/6f/r/+z/7v/t/+3/7f/v/+//8P/w//L/8v/y
//L/8//z//T/9P/1//X/9f/1//P/8//z//T/9v/1//X/9v/0//T/9v/5//j/9f/z//L/
8//z//L/8v/y//P/9P/2//X/9v/1//P/8//z//P/8//y//D/7//v/+7/7f/r/+n/7P/w
//P/8//z//L/8P/u/+z/6//q/+f/6f/s/+//8v/w/+//7f/s/+z/7P/t/+7/7f/r/+n/
6P/q/+r/6v/q/+n/6P/p/+j/5f/l/+X/5f/o/+n/6v/r/+f/5v/m/+T/4P/g/+P/4//k
/+T/5f/l/+L/4f/h/+D/4P/h/+T/5f/k/+L/4f/g/+H/4v/h/+D/4v/j/+P/5P/m/+T/
5P/i/+L/4v/i/+H/4f/i/+H/4v/k/+b/6f/o/+j/5//n/+b/5f/l/+T/4//h/+H/4v/m
/+f/6P/o/+T/4P/e/9z/3//h/+H/4v/h/+D/4P/f/9//4P/g/93/2//c/93/3f/g/+D/
3//e/9v/2//b/9v/3f/d/93/3v/b/9j/1//X/9r/3P/d/97/3f/a/9b/1f/Y/9r/3P/d
/9v/1//Y/9f/1//Y/9j/2P/W/9T/0v/P/9H/0//X/9v/3v/a/9r/2v/X/9b/3v/p//H/
+/8MACsAUAB7AKMAywDqAPQA6wDLAJMATgAHAMH/fv9T/0P/Rv9K/0f/SP9M/1T/Xf9j
/2f/cP95/4T/jv+W/5b/mf+g/6j/rf+w/7T/tf+5/8P/yP/I/8f/yf/M/8v/zv/P/9H/
0f/T/9T/1P/U/9P/0//T/9P/0v/S/9H/0P/S/9P/0//T/9P/0v/S/9P/0//T/9P/0//R
/9H/0v/U/8//0f/R/9L/1P/V/9X/1P/W/9b/0//T/9L/0P/P/8//0P/R/9P/1P/T/9P/
0v/S/8//zv/N/8z/yv/L/8v/y//M/83/zv/Q/83/zP/L/8n/yv/M/87/z//P/87/zf/N
/8z/zP/N/83/zP/M/8z/zP/O/87/zv/O/9H/0v/T/9L/0P/P/8//0P/P/8//zv/O/9H/
0//V/9b/1f/U/9T/0//T/9P/0v/S/9T/1P/U/9P/0v/R/87/zf/O/87/zv/P/8//z//N
/8z/x//F/8T/wv/G/8j/yf/I/8X/wv/B/7//vv+//8H/xP/C/8H/wP/C/8D/v/+//8D/
vv+//77/vv+8/7z/vP+9/77/v/+//7//u/+7/73/vv+8/7v/u/+7/7z/vf+//8D/vv++
/77/vv/B/8H/wv/C/8P/w//D/8P/xf/F/8X/xv/I/8f/x//I/8f/xv/H/8n/y//J/8j/
yP/J/8n/yP/I/8j/x//G/8b/x//K/8v/y//I/8f/xv/F/8f/yP/K/83/y//L/8r/yf/I
/8j/x//D/8X/xv/G/8b/yP/J/8r/yf/K/8r/yv/K/8v/y//K/8r/zP/M/83/zv/N/8v/
yf/I/8r/yv/K/8r/y//M/8//0P/O/83/zP/L/83/zf/N/83/y//M/87/zv/N/87/0v/T
/9H/0P/Q/8//0P/R/9P/1P/T/9P/1f/V/9f/2P/a/9z/2v/a/9j/1v/U/9X/1f/W/9b/
0v/U/9r/2P/Y/9j/2P/a/9v/3f/d/9r/2v/a/9v/2v/a/9n/2f/c/93/3//g/9z/2f/Y
/9j/2v/b/9z/3P/a/9j/2P/Y/9n/2f/X/9b/2P/Y/9n/2f/X/9j/2P/V/9P/1P/V/9X/
1//Y/9j/2P/V/9X/1f/V/9X/1f/V/9b/1v/U/9T/1f/X/9j/2P/Y/9b/1P/R/9H/0v/U
/9b/1//U/9H/0//T/9P/1P/U/9T/1v/W/9b/1f/Z/9v/3f/Z/9j/2P/a/9z/4f/m/+z/
9f8HACEAQgBlAI4AuwDfAPUA/ADuAL8AgwBDAAAAs/9v/1L/U/9T/1T/Vv9X/1z/Zv9u
/3n/hf+N/5L/mf+i/6r/rP+w/7P/vP/E/8f/yv/Q/9X/1f/Z/9z/3P/b/93/4P/j/+H/
4f/i/+H/3//g/+D/4P/e/93/3P/b/9v/3P/c/9z/3P/d/93/3f/b/9r/2v/b/9v/2//b
/9v/2f/Z/9r/3P/Z/9v/2//c/9z/3f/d/9z/3P/c/9n/2f/b/9r/2v/b/93/3f/e/97/
4f/j/+T/5v/o/+j/6P/o/+b/5//n/+f/6f/p/+n/6v/r/+z/7f/t/+v/7P/t/+3/7v/u
/+7/7//u/+7/7//v//D/8v/0//b/9v/2//b/9v/3//j/+f/4//f/9f/0//T/9//3//b/
9v/3//n/+//8//r/+v/7//v//P/7//n/+P/4//j/+P/3//X/9f/z//P/8P/u/+z/6//r
/+v/6f/o/+T/4//j/+L/4P/e/9v/1v/U/9L/0v/R/8z/y//L/8z/yv/J/8j/yv/K/8n/
yf/K/8z/z//Q/9L/1v/Y/9r/3f/g/+H/4f/h/+L/4//m/+j/6v/p/+n/6f/r/+v/7P/s
/+//8P/x//L/8//z//T/9P/2//f/+P/5//n/+f/5//r//P/7//v//P/6//r//P//////
/f/8//z///////7//v/9//3//f/+//7/AAAAAP//AAABAAIAAwAFAAQABAAFAAcABwAG
AAUABwAIAAgABQAHAAgACAAIAAgACQAKAAkACgAKAAoACgANAA0ADAAMAAwADAANAA4A
DgANAAwADAAPABIAFQAYABoAGgAcABwAGQAZABkAGQAbABsAGwAbABkAGgAcABwAGAAY
ABsAGwAZABgAGAAXABcAFwAYABgAEgARABIAEQARABAAEAAQAA4ADgAMAAoADAANAA0A
DgAMAAwADgAOAA0ADQAOAA4ADgAPABAAEQASABQAFAAUABQAFgAXABkAGQAYABgAGAAZ
ABwAHAAbABsAHQAdAB4AHgAdABsAGwAcABsAGwAbABoAGgAYABgAGAAZABkAFwAWABYA
FgAXABcAGQAaABoAFwAYABoAHAAdACAAIAAfAB4AHwAfAB8AHwAfAB8AHwAgACEAIAAh
ACMAJAAkACMAIgAiACAAHQAdABsAGgAZABcAFgATABUAFQAXABgAGAAYABYAFAASAA8A
EQARABMAEwAQABAAEgAUABUAGAAeACcAMQBDAFoAewCgAMUA6QAFARoBGgH/AM0AkQBM
AAcAxf+Y/4f/h/+I/4r/i/+Q/5b/oP+r/7X/u/++/8X/zP/U/9z/4P/h/+b/7v/z//j/
/P///wMABwAKAAoACwAJAAwAEQAQABEAEwATABQAFgAXABgAGQAZABkAGQAbABwAHAAc
ABoAGwAbABsAHQAcABwAHQAfAB8AHwAfAB0AHQAeACAAIAAjACQAJgAoACkAKQAoACgA
KAAlACUAJwAoACoALQAtAC0ALgAuAC4ALQArACoALAAsACwALAAvADEAMgAzADUANQA1
ADYANQA0ADMAMQAxADIAMwAzADUANAAzADMAMAAwADEAMQAwADAAMAAwADAAMAAwADAA
MAAwADAALgAsACsAKwAsAC8ALwAuAC4ALAAtAC4ALgAvADAAMgAzADMAMwAyADIAMwA0
ADUANQA4ADkAOAA5ADoAOgA6ADsAOQA5ADcANgA2ADUANQA0ADMAMgAwACwALAAqACoA
KQAmACUAJQAmACcAJwAnACoAKgApACkAKgApACsAKwAsACwALAAsAC0AMAAxADEAMQAt
AC0ALwAwADAALwAvAC8ALQAtAC4ALgAuAC4ALgAuAC8ALwAwADAALwAvAC8ALwAvAC8A
LwAwAC8ALQAsACwALAAsAC4AMQAvAC0ALAAsACwAKwApACgAKAApACoALAArACwAKwAp
ACkAKQApACkAKAAmACUAJQAjACMAIgAhACMAJAAkACEAIQAiACIAIgAhACEAIQAfACAA
IAAgAA==
         </WaveFormData>
      </LeadData>
   </Waveform>
</RestingECG>
