# Supplementary material for: Detection of Left Atrial Enlargement Using a Convolutional Neural Network-Enabled Electrocardiogram
Source: Front Cardiovasc Med. 2020 Dec 17;7:609976. doi: 10.3389/fcvm.2020.609976 (PMC7773668; doi:10.3389/fcvm.2020.609976)
Supplement: Supplementary file 1 [file Data_Sheet_1.ZIP › hyp/1802010508_9894_0000001C.XML]

<?xml version="1.0" encoding="Windows-1252"?>
<!DOCTYPE RestingECG SYSTEM "restecg.dtd">
<RestingECG>
   <PatientDemographics>
      <PatientID>1802010508</PatientID>
      <PatientAge>69</PatientAge>
      <AgeUnits>Years</AgeUnits>
      <Gender>Female</Gender>
      <PatientLastName>zhongzhangzhu</PatientLastName>
   </PatientDemographics>
   <TestDemographics>
      <DataType>Resting</DataType>
      <Site>1</Site>
      <AcquisitionDevice>MAC55</AcquisitionDevice>
      <Status>Unconfirmed</Status>
      <Priority>Normal</Priority>
      <AcquisitionTime>10:08:22</AcquisitionTime>
      <AcquisitionDate>09-06-2015</AcquisitionDate>
      <CartNumber>1</CartNumber>
      <AcquisitionSoftwareVersion>009C</AcquisitionSoftwareVersion>
      <XMLSourceVersion>MAC5000 v1.0</XMLSourceVersion>
   </TestDemographics>
   <RestingECGMeasurements>
      <VentricularRate>75</VentricularRate>
      <AtrialRate>75</AtrialRate>
      <PRInterval>142</PRInterval>
      <QRSDuration>88</QRSDuration>
      <QTInterval>390</QTInterval>
      <QTCorrected>435</QTCorrected>
      <PAxis>27</PAxis>
      <RAxis>32</RAxis>
      <TAxis>71</TAxis>
      <QRSCount>13</QRSCount>
      <QOnset>230</QOnset>
      <QOffset>274</QOffset>
      <POnset>159</POnset>
      <POffset>206</POffset>
      <TOffset>425</TOffset>
      <ECGSampleBase>500</ECGSampleBase>
      <ECGSampleExponent>0</ECGSampleExponent>
   </RestingECGMeasurements>
   <Diagnosis>
      <Modality>Resting</Modality>
         <StatementCount>3</StatementCount>
         <LabelText>12SL ��ϳ���</LabelText>
      <DiagnosisStatement>
         <StmtFlag>ENDSLINE</StmtFlag>
         <StmtText>�������</StmtText>
      </DiagnosisStatement>
      <DiagnosisStatement>
         <StmtFlag>ENDSLINE</StmtFlag>
         <StmtText>T ���쳣���ɿ���Ϊǰ���ļ�ȱѪ</StmtText>
      </DiagnosisStatement>
      <DiagnosisStatement>
         <StmtFlag>ENDSLINE</StmtFlag>
         <StmtText>�쳣 ECG</StmtText>
      </DiagnosisStatement>
   </Diagnosis>
   <Waveform>
      <WaveformType>Rhythm</WaveformType>
      <WaveformStartTime>0</WaveformStartTime>
      <NumberofLeads>8</NumberofLeads>
      <SampleType>CONTINUOUS_SAMPLES</SampleType>
      <SampleBase>500</SampleBase>
      <SampleExponent>0</SampleExponent>
      <HighPassFilter>16</HighPassFilter>
      <LowPassFilter>150</LowPassFilter>
      <ACFilter>NONE</ACFilter>
      <LeadData>
         <LeadByteCountTotal>10000</LeadByteCountTotal>
         <LeadTimeOffset>0</LeadTimeOffset>
         <LeadSampleCountTotal>5000</LeadSampleCountTotal>
         <LeadAmplitudeUnitsPerBit>4.88</LeadAmplitudeUnitsPerBit>
         <LeadAmplitudeUnits>��V</LeadAmplitudeUnits>
         <LeadHighLimit>2147483647</LeadHighLimit>
         <LeadLowLimit>268435456</LeadLowLimit>
         <LeadID>I</LeadID>
         <LeadOffsetFirstSample>0</LeadOffsetFirstSample>
         <FirstSampleBaseline>0</FirstSampleBaseline>
         <LeadSampleSize>2</LeadSampleSize>
         <LeadOff>FALSE</LeadOff>
         <BaselineSway>FALSE</BaselineSway>
         <ExcessiveACNoise>FALSE</ExcessiveACNoise>
         <MuscleNoise>FALSE</MuscleNoise>
         <LeadDataCRC32>195474181</LeadDataCRC32>
         <WaveFormData>
9v/2//b/9v/0//T/9P/0//T/9P/0//T/9v/2//b/9v/0//T/9P/0//T/9P/0//T/8v/y
//L/8v/z//T/9f/2//b/9v/2//b/9v/2//b/9v/2//b/9v/2//j/9//3//j/9v/1//X/
9f/0//T/9v/2//b/9v/2//b/9v/4//n/+f/5//n/+f/5//r//f8AAAIAAwACAAQAAwAF
AAcACAAIAAoACgAIAAgABgAGAAQABAAGAAcABwAFAAUABQAFAAQAAgACAAAA/v/9//r/
+P/3//P/8//z//P/8v/y//L/8//z//L/8v/y//T/9P/0//b/9v/z//P/9P/y//P/8//y
//b/8v/y//L/8v/v//H/8//6/wcAGwA1AE0AYgB6AI4AnQChAJcAfABPACQACwD///j/
8v/x//H/8f/r/+f/7f/w//L/9f/6//j/8//z//L/9P/3//T/7v/u//D/8P/x//P/8//z
//P/8v/x/+//7v/w//D/8P/w//H/8f/x//L/8v/x//H/8f/z//P/8//z//H/8f/y//L/
8v/0//T/9P/0//P/8//z//X/9f/1//P/8f/y//P/9f/1//X/9P/0//T/9f/1//X/9f/1
//f/9//1//X/9v/2//n/+f/4//f/9//5//n/+f/3//f/9//3//j/+f/6//v//f/9//7/
/v/8//z//P/8//z//P/8//v/+//8//z/+v/4//j/+P/4//n/+P/4//n/9v/2//b/9v/4
//j/9v/4//b/9//3//b/9v/1//X/9f/4//j/+P/4//b/+f/5//n/+//8//3//f/7//3/
/v/+//7///8AAAAAAAAAAAAAAAAAAP////8AAAAA////////AgACAAIAAQABAAEAAAAA
AAIAAgACAAEA/v/+/wAAAAD7//3//f/7//3//v/+//7///////////8BAAEAAAAAAAQA
BAAEAAMABAAEAAQABAACAAMAAgABAAMABAAFAAUABQAFAAUABQAHAAcABQAFAAcABwAH
AAUABQAHAAcABwAFAAQABAAFAAcABgAGAAcACQAIAAgACAAGAAYABgAGAAkACQAIAAgA
CgAKAAoACgAIAAgACAAIAAgABwAHAAgABgAGAAYABgAHAAcACAAKAAkACAAFAAQABgAI
AAwACQAIAAcABgAGAAYABgAGAAYABQAFAAYACAAHAAcABwAIAAgACgAKAAgACAAIAAgA
CAAKAAsACwALAAsACwALAAkACwANAA4AEAAQABMAEwATABUAFgAWABgAGAAWABYAGAAY
ABYAFgAWABcAFwAVABUAFQAVABQAFAAUABIAEAAPAAwACgAJAAUABQAFAAUABgAGAAYA
BwAHAAYABgAGAAQABAAEAAYACAAFAAUABgAGAAcABwAGAAgACAAIAAgAAgABAAEABQAM
AB0ALQA7AE8AZgB6AI4AnQCjAKEAjgBlADoAHwATAAwACAAFAAUACQAFAPv/+//+/wIA
BQAMAA4ACwAHAAYABAADAAIAAAAAAAIAAgABAAEAAQABAAEAAwADAAIAAgACAAIAAgAC
AAEAAQABAAIAAgABAAEAAQADAAMAAwADAAEAAQACAAIAAwAGAAcACAAHAAUABAADAAUA
BQAFAAMABQAGAAcACQAIAAcABQAEAAYABwAHAAcABQAFAAcABwAGAAcACQAKAAkACQAI
AAcABwAJAAkACQAJAAkACQAJAAcABwAHAAcACQAJAAoACgAIAAgACAAIAAgACAAIAAcA
CQAKAAoACAAKAAoACgAKAAgABgAFAAUABgAGAAYABgAEAAQAAgAEAAQABQAFAAQAAgAB
AAEAAQAEAAQABAAEAAQABwAHAAcABQAGAAcABwAHAAkACgAKAAoACwAMAAwADgAOAA4A
DgAOAA0ADQAOAAwACwALAAsADgAOAA4ADQALAAsACgAKAAwADAAMAAsACgAKAAwADAAJ
AAsACwAJAAkACgAKAAoACwALAAsACwALAAsACgAKAAwADAAMAAsACgAKAAoACgAMAA8A
EAARAA4ADgAOAA0ADQANAA0ADQAPAA8ADQANAA0ADQANAAsACwANAA0ADQAOAA4ADwAR
AA8ADgAOAA8ADgAMAAsACgAMAAwADAAMAA8ADwAOAA4ADgAOAA4ADgANAAwACwAKAAsA
CwAMAA4ADQAMAAsACgAKAAkACQAKAAwADAAKAAoACgAKAAoACgAKAAoACgAKAAgABwAH
AAgACgAJAAkACQAIAAgACgAKAAgACAAIAAgACAAKAAsACwALAAsACwALAAkACwANAA4A
EAAQABMAEwAVABcAGAAYABkAGAAVABQAFQAWABUAFgAVABUAFAARABMAEwATABIAEAAQ
AA4ADAALAAgABgAFAAEAAQABAAEA/v/+//7///////7//v/+//7//v/+/wAAAgD/////
AAD+///////+//z//v/+//7//P/7//v/+/8AAA0AIQA1AEsAZgB4AIoAnwClAJsAiABl
ADYAFQALAAYAAAD///3////9//f/9//6//z/+//+/wAA//////7//P/5//j/+P/2//T/
9v/7//j/9//2//X/9f/1//T/9P/2//b/9v/2//T/8//y//L/9P/z//P/8//z//P/8//z
//P/8//0//T/9P/2//b/9v/0//P/8//z//X/9f/1//P/8//0//X/9//1//X/9P/0//T/
9f/1//X/9P/z//T/8//z//P/9P/0//X/9f/0//P/8//1//X/9f/1//X/9f/1//P/8//z
//P/8//z//T/9P/0//T/9P/0//T/9P/0//P/8//0//T/8v/y//L/8v/y//L/8P/v/+//
7v/u/+7/7v/u/+7/7P/u/+3/7f/s/+r/6v/p/+n/6f/s/+z/7P/s/+r/7f/t/+3/7f/u
/+//7//v//H/8v/y//D/8f/y//L/9P/0//T/9P/2//X/9f/2//T/8//z//P/9P/0//T/
8//z//P/8v/y//L/8v/y//H/8P/w//L/8v/v//H/8f/v/+//8P/w//D/8f/x//H/8f/x
//H/8P/w//L/8v/y//H/8P/w//D/8P/z//X/9f/1//L/8v/y//H/8f/x//H/8f/y//P/
8v/z//P/8//z//H/7//x//H/8f/x//D/8P/x//P/8v/y//P/9f/0//T/9P/0//T/9P/0
//T/8//x//D/8v/y//L/8v/y//L/8v/y//D/7//v//D/8P/w//D/8P/y//H/8f/y//L/
8v/w//D/7v/u//D/8P/x//D/8P/w//D/8P/w//D/8P/w//D/7//v//D/8P/v/+//7//u
/+7/8P/w//D/8P/w//D/8P/y//P/8//z//P/8//z//X/9//5//r/+v/6//3//f/9////
AAAAAAAAAAD+//7/AAAAAP7//v8AAAEAAQD///3//f/9//z/+v/6//j/9v/1//L/8P/v
/+3/7f/t/+3/7P/s/+z/7f/t/+z/7P/s/+z/7P/s/+7/7v/r/+v/7P/u/+//7//u/+7/
7P/s/+r/6P/p/+v/9f8AAA8AHwA1AE8AZgB8AJIAnwCZAIcAaAA3ABQABQD9//T/8v/x
//P/8f/r/+f/7f/y//T/8//y//D/8f/x//D/7v/t/+z/6v/q/+r/6v/r/+n/6f/p/+n/
6f/p/+j/6P/q/+r/6v/q/+n/6f/p/+r/6v/p/+n/6f/p/+n/6f/p/+n/6f/q/+r/6v/s
/+z/7P/s/+v/6//r/+v/6//r/+n/6//s/+3/7//t/+3/7P/s/+z/7f/t/+3/7f/t/+//
7//t/+3/7v/u/+//7//u/+3/7f/v/+//7//v/+//7//v/+//7//v/+//7//v//D/8P/w
//D/8P/w/+7/7v/u/+3/7//w//D/7v/s/+z/7P/s/+7/7P/r/+v/7P/s/+z/7P/q/+r/
6P/q/+z/7f/t/+z/6v/p/+n/6f/q/+r/6v/q/+r/7f/t/+3/7f/u/+//7//v//H/8v/y
//P/9f/3//j/9//2//X/9P/2//X/9f/2//j/9//3//f/9v/2//b/9f/1//X/9P/0//b/
9v/2//X/9P/0//b/9v/z//X/9f/z//P/9P/0//T/9f/1//X/9f/z//P/8v/y//T/9P/0
//P/8v/y//L/8v/z//X/9f/1//T/9P/0//P/8f/x//H/8f/z//P/8f/x//H/8f/x/+//
8f/z//P/8//y//D/7//v//H/8P/w//H/8//y//L/8v/w//D/8P/w//H/8f/w//D/8P/w
//D/8P/w//D/8P/w//D/7//v//D/8P/w//D/8P/w/+//7//w//D/8P/u/+7/7P/s/+7/
7v/v/+//7//0//P/8v/x//D/7//u/+3/7P/u/+3/7f/u/+7/7f/t/+3/7v/u//D/8P/u
/+7/7v/u/+7/8P/x//H/8//z//P/8//z//X/9//4//z//P///////f///wAAAAAEAAQA
AgACAAAAAAD+//7//v///////f/////////+//z//P/6//j/9f/y//D/7//r/+v/6//r
/+z/7P/s/+3/6//q/+r/6v/q/+r/6v/s/+z/6f/p/+r/6P/p/+n/6P/q/+z/7P/m/+b/
5//l/+n/9P8DABUAKwBDAF4AdgCMAJsAoQCXAHoATQAkAA0A///2/+7/6//v//H/6//l
/+n/7P/w//X/9P/s/+v/7f/q/+r/6//o/+b/6P/o/+r/6//q/+n/6P/n/+f/5//m/+b/
6P/o/+j/6P/n/+f/5//o/+j/5//n/+f/6f/p/+n/6f/p/+n/6v/q/+r/7P/s/+z/6v/p
/+n/6f/r/+v/6//p/+n/6v/r/+3/7//v/+7/7v/u/+//7//v/+3/7f/v/+//7f/t/+7/
7v/t/+3/7P/r/+7/8f/y//P/8f/x//H/8f/x//H/8f/x//H/8f/y//L/9P/0//T/9P/z
//L/8f/v//H/8v/y//D/8P/w//D/8P/w/+7/7f/t/+7/7v/u/+7/7P/s/+r/7P/q/+v/
6//q/+3/7f/u/+//7//u/+3/7P/s/+//7//v//H/8v/z//P/8f/z//T/9P/2//f/+P/4
//j/+P/4//j/+v/5//n/+v/6//n/+f/5//r/+v/6//n/+//7//r/+v/6//r/+v/5//j/
+P/6//r/+P/7//z/+//6//r/+f/4//r/+//8//3//f/9//z//P/8//z//P/7//v//P/9
//7//P/9//z/+//8//z//P/7//z//f/+//////////3//f/////////9//3/////////
///+//7///8BAAAAAAABAAEAAAAAAAAAAgACAAIAAgACAAEA///+/wAAAAAAAAAAAAAA
AAAAAAACAAEAAQACAAAAAAAAAAAAAgABAAEAAgAEAAQAAgACAAAAAAACAAIA//8BAAMA
BQAEAAMAAgABAAAAAgACAAIAAgACAAEAAQACAAAA////////AAAAAAIAAgACAAIAAgAC
AAIABAAFAAUABwAHAAcABwAFAAcACQAKAAoACgANAA0ADQAPABAAEAAUABQAEgASABQA
FAASABIAEAARABEADwARABEAEQAQABAAEAAOAAwABwAEAAIAAQABAAEAAQABAP7//v/+
///////+//7//v///wAAAQAEAAIA/////wAA/v///////v/+/wAAAAAEAAYAAQD7//v/
BAATAB0ALQBHAGAAcgCGAJcAoQCdAJAAbwA+AB8AEwAMAAYAAQD9//3/AQD5//P/+v8C
AAEAAgAIAAcAAwACAAIA///8//z/AAAAAP7/+//9//3//f/9//3//f/8//z/AAAAAAAA
AAD9//3//f/+//7//f/9//3//f/9//3//f//////AAAAAP7/AAAAAAAAAAD/////////
///////9//3//v///wEAAQABAAAAAAD+/////////wAAAQAEAAUAAQABAAIAAgADAAMA
AgABAAEAAwADAAMAAwADAAMAAwADAAMAAwADAAMAAwAEAAQABAAEAAQABAAGAAYABgAF
AAMABAAEAAIAAgACAAIAAgAEAAIAAQABAAAAAAAAAAAA/v/+//z//v/+///////+/wAA
////////AAAAAAAAAAD+/wEAAQABAAEAAgADAAMAAQADAAQABAAEAAUABgAGAAgACAAI
AAgABgAFAAUABgAHAAcACAAJAAgACAAIAAcABwAHAAYABgAIAAgACAAHAAQABAAGAAYA
BQAHAAcABQAHAAgACAAIAAgABwAGAAUABwAHAAYABgAKAAoACgAJAAgACAAIAAgABwAJ
AAkACQAKAAoACgAJAAkACQAJAAkACwALAAkACQALAAsACwAJAAkACwALAAsACwAKAAoA
CwALAAoACgALAAkACAAIAAgACAAIAAgACAAHAAcABgAGAAYABgAGAAYABgAGAAYABgAG
AAUABQAGAAYABgAGAAYABAADAAMABAAGAAYABAAEAAQABAAGAAYABwAHAAYABQAEAAMA
AgAEAAQABAAEAAQAAwADAAQAAgABAAEAAQABAAIABQAGAAQABAAEAAQABAAGAAcABwAH
AAcABwAHAAUABwAJAAoADAAMAA8ADwAPABEAEgASABIAEgAQABAAEgASABAAEAASABMA
EwARAA8ADwAPAA4ADgAOAAwACgAJAAYABAADAAEAAQABAAEAAAAAAAAAAQD///7//v/+
//7//v/+/wAAAAD9//3//v/+///////+//7/AAD+//z//v8BAP///f8GABMAIwA1AEkA
XgByAIgAmQCfAJcAhgBjADQAGQAPAAgAAgD/////BQAFAPv/9//+/wAAAQAEAAQAAQD/
//7/AAD///z//v/+//z/+v/5//n/+f/5//n/+//7//r/+v/6//r/+v/6//n/+f/5//r/
/P/7//v/+//5//n/+f/5//v/+//8//z/+v/8//z//P/8//v/+//7//3//f/9//v/+//8
//3//////////v/+//z//f/9//3//f/9///////9//3//v/+///////+//3//f//////
/////////////////////////////wAAAAD+//7//v/+/wAAAAAAAP///f/+//7//P/8
//z//P/8//7//P/7//v/+P/4//j/+P/4//j/9v/4//j/+f/5//j/+P/3//f/9//4//j/
+P/4//b/+f/5//n/+//8//3//f/9////AAAAAP7///8AAAAAAAAAAAAAAAABAAEAAgAE
AAIAAQABAAEAAgACAAIAAQABAAEAAAAAAAIAAgACAAEAAgACAAQABAABAAMAAwABAAEA
AgACAAIAAQABAAEAAQADAAMAAgACAAIAAgACAAEAAgACAAIAAgABAAMAAwADAAIAAgAC
AAEABAAFAAYABwAFAAUAAwADAAUABQAFAAMAAwAFAAUABQAFAAQABAAFAAUABAAEAAUA
BQAEAAQABAAEAAQABAAEAAUABQAEAAQABAAEAAQABAAGAAYABgAGAAQAAwADAAQABAAE
AAQABAAGAAUABQAGAAQABAACAAIAAwAEAAcACAAGAAUABAADAAQABgAEAAQABAAEAAQA
BAAEAAQABAADAAMABAAGAAUABQAFAAIAAgAEAAQABAAEAAQABAAGAAgACQAJAAkACQAJ
AAkACQALAA0ADgAQABAAEwATABEAEwAUABQAGAAYABYAFgAUABQAEgASABMAFQAWABUA
EwATABMAEgAUABQAEgAQAA0ACgAIAAcABQAFAAUABQACAAIAAgADAAMAAgACAAIAAgAC
AAIABAAEAAEAAQACAAQABQAFAAQAAgACAAIABAAAAP//AwAFAA4AHwAvAEEAVwBsAIIA
mACnAKsAowCMAGEANAAbABMADgAIAAcACQAJAAEA+////wIABAAHAAYABAAFAAUAAgAC
AAEAAAAAAPz/+P/6//3/+//7//v/+//7//v/+v/6//r/+v/6//r/+f/5//n/+v/6//n/
+f/5//n/+f/5//n/+f/5//r/+v/4//r/+v/6//r/+f/5//n/+//7//v/+f/5//r/+//9
//v/+//6//r/+P/5//n/+f/7//v//f/9//n/+f/6//r/+//7//r/+f/5//v/+//7//3/
/f/9//3//P/7//r/+f/5//n/+v/6//z//P/8//z/+v/6//r/+f/3//j/+P/2//b/9v/2
//b/9//2//b/9//0//T/9P/0//T/9P/y//T/8v/z//P/8v/0//P/8//z//T/9P/0//T/
9P/3//f/9//3//j/+f/5//n/+//8//z/+f/5//n/+P/5//r/+//8//z/+//7//z//P/7
//v/+//6//r/+v/5//r/+//7//z//P/8//z/+//4//j/+v/6//n/+//7//n/+f/6//r/
+v/7//v/+//7//n/+f/4//j/+P/4//j/9//4//j/+P/4//f/+f/5//n/+v/6//r/+f/5
//n/+f/5//n/+f/3//f/9//3//f/9f/3//n/+f/5//f/9v/2//f/9//2//b/9//3//b/
9v/2//T/9P/0//T/9f/1//T/9P/0//T/9P/0//T/9P/0//T/9P/z//P/9P/y//L/8v/y
//D/7//v//D/8P/w/+7/7v/u/+7/8P/w/+n/5//v/+//6P/q/+r/6v/q/+j/6P/o/+j/
6v/p/+n/6v/q/+n/6f/p/+j/6P/q/+r/6f/o/+f/5v/n/+r/7P/t/+3/7f/t/+3/6//t
/+//8P/0//T/9//3//f/+f/6//r//P/8//r/+v/6//r/+P/4//r/+//7//n/9//3//f/
9v/2//b/9P/y/+//7P/q/+n/5f/l/+X/5f/m/+b/5v/n/+j/6P/p/+r/6P/o/+j/6v/q
/+f/5//o/+b/5//n/+b/6v/q/+j/5v/o/+f/5//v//7/EQAhADcAUwBqAIAAlACbAJMA
fwBaACcACAABAP3/9P/u/+//8//x/+f/5f/v//L/8v/x//D/8P/v/+//7P/q/+n/5v/k
/+L/5P/o/+f/5f/l/+X/5f/l/+X/5P/k/+b/5v/m/+b/5f/l/+X/5v/m/+X/5f/l/+X/
5f/l/+X/4//j/+T/5P/m/+j/6P/o/+j/5//n/+f/5//n/+f/5f/l/+b/5//p/+f/5//m
/+b/6P/p/+n/6f/n/+f/6f/p/+f/5//o/+j/6//r/+r/6f/p/+v/6//r/+n/6f/p/+n/
6f/p/+n/6f/p/+n/6v/q/+j/6P/o/+j/6v/q/+r/6f/p/+r/6v/o/+j/6P/o/+j/6P/m
/+X/5f/k/+T/5P/k/+b/5v/k/+b/5P/l/+X/5P/k/+P/4//j/+b/5v/m/+b/5P/n/+f/
5//o/+r/7P/t/+v/7f/u/+7/7v/v//D/8P/y//L/8v/y//L/8f/x//L/8v/x//H/8f/y
//L/8v/x//H/8f/w//D/8v/y//L/8f/y//L/9P/0/+//8f/x/+//8f/y//L/8v/x//H/
8f/x//P/8//y//L/8v/y//L/8f/y//L/8v/y//L/8//y//H/8v/y//L/8f/z//P/8//z
//X/9f/z//P/8//z//P/8f/z//X/9f/1//P/8v/y//P/9P/0//X/9//1//T/9P/0//X/
9v/3//j/+f/5//j/+P/4//j/+P/4//b/9v/2//b/+P/3//f/+P/4//j/+P/4//j/9//3
//j/9v/2//T/9P/8//b/9v/4//j/+P/4//j/+P/4//j/+v/5//n/+v/4//f/9//3//j/
+P/6//r/+f/4//f/9v/3//r//P/9//v/+//7//v/+//9////AAACAAIABQAFAAUABwAI
AAgADAAMAAoACgAKAAoACAAIAAgACQAJAAcABwAHAAcABgAGAAYABAACAP///P/6//n/
9f/1//X/9f/2//b/9v/3//f/9v/2//b/9v/2//b/+P/6//f/9//4//j/+f/5//j/9v/2
//j/+v/2//X/9//7/wAACwAZAC0ARQBcAHAAhgCZAKMAmwCGAGEANAAVAAUA+v/2//f/
9//1//H/7f/x//b/9v/5//z//P/7//v/+P/4//n/+P/2//T/8v/w//X/9//3//f/9//5
//n/+P/4//n/+P/3//b/9//3//f/+P/2//X/9f/1//f/9//3//f/9//3//j/+P/2//j/
+P/4//r/+f/5//n/+//7//v/+f/3//j/+f/7//v/+//6//r//P/9//3//f/7//v//f/9
//3//f/+//7//f/9//z/+//7//3//f/9//v/+//7//v//f/9//3//f/9//3//v/+//7/
/v/+//7//v/+//7//f/9//7//v/8//r/+v/6//r//P/6//n/+f/4//j/+P/4//j/+P/2
//j/9v/3//f/9v/4//f/9//3//j/+P/4//j/9v/5//n/+f/5//r/+//7//v//f/+//7/
/v///wAAAAAAAAAAAAAAAAEAAQACAAQAAgABAAEAAQACAAIAAgABAAEAAQAAAAAABAAE
AAQAAwAAAAAAAgACAP//AQABAP//AQACAAIAAgABAAEAAQABAAMAAwACAAIAAgACAAIA
AQADAAQABQAGAAYABwAGAAUABQAGAAcABwAJAAkACQAJAAkACQAHAAcACwALAAsACQAH
AAkACQAJAAkACAAIAAkACQAIAAgACQAJAAgACAAIAAoACgAKAAoACQAJAAgACAAGAAYA
BgAGAAgACAAIAAgACgAJAAkACgAIAAgACAAIAAoACQAJAAoACgAKAAgACAAIAAgACgAK
AAcABQAGAAcACAAJAAoACAAIAAgACAAIAAcABwAIAAgABwAHAAcABgAGAAgACAAGAAYA
BgAGAAgACgALAAsACQAJAAkACQALAA0ADwAQABAAEAATABMAEwAVABYAFgAaABoAGAAY
ABgAGAAWABYAFAAVABUAEwATABMAEwASABQAFAASABAADQAKAAgABwAFAAUABQAFAAQA
BAAEAAUAAwACAAIAAgAEAAQABAAGAAYAAwADAAQAAgADAAMAAgAEAAQABAAGAAYABQAD
AAcAEAAbACsAQQBbAHAAggCUAKMApQCVAHoAUQAqABMADQAKAAgABwAHAAUAAQD7//3/
BAAEAAUACAAKAAcABwAGAAQAAwACAAIAAgAAAP7/AQADAAMAAwADAAMAAwACAAIABAAE
AAQABAADAAMAAwAEAAYABQAFAAUABQAFAAUABQADAAMABAAEAAQABgAGAAYABAADAAMA
AwAFAAUABQADAAMABAAFAAcABQAFAAQABAAEAAUABQAFAAMAAwAFAAUABQAFAAYABgAH
AAcABgAFAAUABwAHAAcABwAHAAcABwAHAAcABwAHAAUABQAGAAYABgAGAAYABgAIAAgA
CAAHAAUABgAGAAQABAAEAAQABAAEAAIAAQABAAAAAAAAAAAA///+//v//P/+///////+
/wAA///////////+//3//P/8/////////wEAAgADAAMAAQADAAQABAACAAMABAAEAAQA
BAAEAAQABAADAAMABAAFAAUABgAHAAcABgAFAAMAAQABAAAAAAAEAAQABAADAAIAAgAE
AAQAAwAFAAUAAwABAAIAAgACAAEAAQABAAEAAQABAAAAAAACAAIAAgABAAEAAgADAAQA
BAAFAAQAAwAEAAQABAADAAMAAwADAAMABQAFAAMAAwADAAMAAwABAAEAAwADAAMABAAE
AAUABwAGAAQAAwADAAUABAAEAAQAAwACAAEAAAABAAEAAAAAAAIAAgACAAIAAAAAAAAA
AAD+//3//f/+//7//v/+//7/AAD/////AAACAAIAAAAAAAAA/v/+//7//v/+//7//v/+
//7//v/9//3//v/8//v/+//7//z//P/+//7//v/+//7//v/+/wAAAQABAAEAAQABAAEA
AQADAAUABgAGAAYACQAJAAsADQAOAA4ADgAOAAwADAAMAAwACgAKAAoACwALAAkACQAJ
AAkACAAKAAoACAAGAAMAAAD+//3/+//7//v/+//4//j/+P/5//n/+P/4//j/9v/2//b/
+P/6//f/9//4//j/+f/5//j/9P/2//r/+P/2//f/9//3/wAAEwAjADMASQBgAHYAjgCf
AKEAlwCCAFkALgAVAAkAAAD8//v//f////v/8f/x//j//P////7/+v/5//v/+v/6//n/
9v/2//j/8v/y//X/8//z//P/8//1//X/9P/0//X/9P/z//L/8//z//P/9P/0//P/8//z
//P/8//z//P/9f/1//b/9v/0//b/9v/2//X/8//y//H/8v/z//T/8//z//T/9f/3//X/
9f/0//T/9P/1//X/9f/z//P/9f/1//T/9f/3//j/9//3//b/9f/1//f/9//3//n/+f/5
//n/9//3//f/9//3//f/+P/4//j/+P/4//j/+P/4//j/9//1//b/9v/0//b/9v/2//b/
9P/y//H/8f/w//D/8P/w//H/8v/x//T/8//z//L/8P/y//H/8f/x//L/8v/y//L/8v/1
//X/9f/z//T/9f/1//X/9//4//j/9v/3//j/+P/4//j/+P/4//r/+f/5//r/+v/5//n/
+f/6//r/+v/5//n/+f/4//j/+v/6//r/+f/4//j/+v/6//f/+f/5//f/9f/2//b/9v/5
//n/+f/5//f/9//2//b/+v/6//r/+f/4//j/+P/4//f/+f/5//n/+v/6//r/+f/3//f/
9//3//n/+f/3//f/+f/5//n/9//3//n/+f/5//n/+P/4//n/9//2//b/9//5//j/+P/4
//j/+P/4//j/9//3//b/9v/4//j/+P/4//j/+P/4//j/+P/3//f/+P/2//b/9v/2//f/
9//4//r/+P/4//b/9v/0//T/9v/2//f/+f/5//j/9//2//X/9P/0//T/9P/0//b/9f/1
//b/9v/1//X/9f/y//L/9P/0//b/9v/2//b/9P/2//f/9//3//f/9//3//f/+f/7//z/
AAAAAAMAAwABAAMABAAEAAQABAACAAIABAAEAAIAAgAAAAEAAQD///3//f/9//z//v/+
//z/+v/1//L/8P/v/+3/7f/t/+3/7v/u/+7/7//v/+7/7v/u/+7/7v/u//D/7v/r/+v/
7P/s/+3/7f/s/+7/7P/q/+j/6P/p/+//+f8CAA8AJQA/AFUAbgCGAJoAoQCbAIUAXAAt
AA4AAwD7//b/8v/x//X/9f/r/+n/8//2//T/9f/y//D/8f/x/+7/7P/t/+z/6P/q/+z/
6v/p/w==
         </WaveFormData>
      </LeadData>
      <LeadData>
         <LeadByteCountTotal>10000</LeadByteCountTotal>
         <LeadTimeOffset>0</LeadTimeOffset>
         <LeadSampleCountTotal>5000</LeadSampleCountTotal>
         <LeadAmplitudeUnitsPerBit>4.88</LeadAmplitudeUnitsPerBit>
         <LeadAmplitudeUnits>��V</LeadAmplitudeUnits>
         <LeadHighLimit>2147483647</LeadHighLimit>
         <LeadLowLimit>268435456</LeadLowLimit>
         <LeadID>II</LeadID>
         <LeadOffsetFirstSample>0</LeadOffsetFirstSample>
         <FirstSampleBaseline>0</FirstSampleBaseline>
         <LeadSampleSize>2</LeadSampleSize>
         <LeadOff>FALSE</LeadOff>
         <BaselineSway>FALSE</BaselineSway>
         <ExcessiveACNoise>FALSE</ExcessiveACNoise>
         <MuscleNoise>FALSE</MuscleNoise>
         <LeadDataCRC32>2194675505</LeadDataCRC32>
         <WaveFormData>
8P/w//D/8P/y//L/8v/y//L/8v/y//L/8v/y//L/8v/y//L/8v/y//D/8P/w//D/8P/w
//D/8P/x//L/8//0//L/8v/y//L/8v/y//L/8v/0//T/9P/0//L/8v/y//L/8v/y//H/
8f/z//P/8//z//H/8f/x//H/8f/y//L/8v/y//L/9P/1//j/+f/6//z///8AAAEAAgAD
AAQABgAIAAgACAAGAAQAAwADAAMABAABAP//+//4//X/8//x//H/8//0//T/8//x/+//
7v/t/+7/7P/s/+z/7P/r/+v/6//p/+j/5//l/+j/6f/r/+z/6v/p/+n/6f/o/+f/5v/l
/+r/6v/q/+j/5f/h/+H/4v/o//L/+f8DABAAIwA4AFIAbwCBAIYAhgB9AGIAOwAcAP3/
3v/H/8H/xf/M/9f/5P/n/+n/7f/t/+3/7//s/+r/7P/t/+v/6f/p/+r/6v/r/+v/6//r
/+v/6f/p/+n/6v/s/+z/7P/s/+z/7P/s/+z/6//r/+v/6//r/+v/6//q/+z/7v/u/+7/
7P/s/+z/7P/q/+r/6v/q/+r/6v/q/+r/7P/s/+z/7P/q/+r/6f/p/+z/7P/s/+3/7f/s
/+z/7P/q/+r/6v/r/+z/7f/u/+//7//v//D/8P/t/+z/6//q/+7/7//w//H/8f/w/+//
7v/x//H/8f/x//H/8f/x//H/8f/y//T/9P/y//L/8v/z//X/9f/1//X/9//4//n/+v/4
//j/9//3//n/+f/5//n/9//3//b/9v/z//L/8P/u//D/8P/w//D/8v/x//D/8P/v/+//
7//v/+//7//v/+//7f/t/+3/7f/v/+//7//v/+//7//v/+//7v/t/+z/7P/u/+//7//v
/+3/7f/t/+3/7P/s/+z/7P/q/+r/6f/p/+r/6//s/+3/7P/r/+r/6f/r/+v/6//r/+7/
7v/u/+z/7v/u/+7/7v/s/+z/7P/s/+7/7v/v/+//8P/w//H/8f/x//H/8f/x//H/8f/y
//L/8P/x//H/8f/w//D/8P/w//D/8P/w//H/8f/x//H/8f/x//H/8P/w//D/8P/x//H/
7//v/+7/7v/w//L/8v/y//D/8P/v/+7/7//v//D/8f/w//D/8P/x/+//7v/u/+3/7v/w
/+7/7v/u/+7/7v/w//D/8P/w/+//7v/t/+z/7f/u/+7/7//x//H/8f/x//D/7//u/+3/
7f/u/+7/7v/y//L/9P/1//b/9//4//r/+//8//3//v/9//7/AAACAAMABAADAAIA/v/9
//z//P/8//v/+P/2//f/9f/z//P/8//0//T/8//z//H/8P/v/+7/7P/s/+z/7P/r/+v/
6//q/+r/6v/p/+n/6f/q/+r/7P/r/+v/6//t/+3/7f/t/+7/7P/q/+j/5//j/+H/3v/m
//T//f8DAA4AIQA2AEwAZwCDAI4AjgCHAHQATQAoAA0A7P/P/8H/w//I/8//2v/j/+f/
6//t/+v/6//o/+T/5P/l/+f/5//n/+j/6P/n/+f/5//n/+f/5//n/+f/6P/o/+j/6P/o
/+j/6P/o/+j/6f/p/+n/6f/r/+v/6//q/+r/7P/s/+z/7P/s/+z/7P/q/+r/6v/q/+z/
7P/s/+z/6v/q/+r/6v/q/+r/6f/p/+r/6v/q/+v/6//q/+r/6v/s/+z/7P/t/+v/6//r
/+v/6//r/+z/7P/s/+z/7P/s/+3/7f/t/+3/7v/u/+7/7v/x//H/8f/x//P/8//z//P/
8//0//b/9v/2//b/9v/3//b/9f/0//P/9v/2//b/9v/4//j/9//3//X/9f/1//X/9v/3
//f/+P/0//T/8//y//L/8v/y//L/9P/z//L/8v/z//P/8//z//P/8//z//P/8f/x//H/
8f/v/+//7//v/+3/7f/t/+3/7v/t/+z/7P/u/+//7//v/+//7//v/+//7P/s/+z/7P/u
/+7/7f/t/+//7//v/+//7f/t/+3/7f/t/+3/7f/t/+7/7v/u/+z/7v/u/+7/7v/v//D/
8f/y//D/8P/x//H/8P/w//H/8f/x//H/8f/x//P/8//0//T/9P/1//X/9f/2//b/9v/2
//b/9v/2//f/9f/1//X/9f/3//f/9v/2//j/+P/5//n/+f/5//j/+P/2//j/+P/4//n/
+v/6//r/+v/5//n/+f/5//r/+//9/////v/+//7//v/+//7//v////7//f/8//z//P/8
//z//v/+//3//f//////////////////////AQACAAIAAgAEAAQABgAHAAgACQAKAAwA
DAAMAAwADAAOABAAEwAWABYAFgAUABIAEAAPAA4ADgAOAA0ACgAIAAkABwAFAAUAAwAE
AAQAAwAFAAMAAgABAP///P/7//r/+//7//z//f/8//z//P/7//v/+//8//z//P/7//v/
+//7//v/+//7//z//P/6//r/+f/1//P/8v/4/wQADwAbACYAOQBMAGIAfwCZAKQAogCd
AIgAYQA6ABkA+P/d/8//zf/S/+H/7v/z//f//f/9//v/+//6//r/+P/5//n/+f/5//r/
+v/7//n/+f/5//n/9//3//f/+P/6//r/+v/6//j/+P/4//j/+f/5//n/+f/5//n/+f/4
//j/+v/6//r//P/8//z//P/6//r/+v/6//z//P/8//z/+v/6//r/+v/4//j/9//3//r/
+v/6//v/+f/4//j/+P/6//r/+v/7//n/+f/5//n/+//7//z//P/6//r/+v/6//3//f/9
//3//v/+//7//v///////////wEAAQABAAEA//8AAAIAAgAEAAQABAAFAAMAAwADAAMA
BAAEAAQABAAEAAQAAwADAAMAAwADAAMAAQABAAAAAAD+//7//f/8//z//P/8//z//v/9
//z//P/7//v/+//7//v/+//7//v/+//7//v/+//7//v/+//7//v/+//7//v/+v/5//j/
+P/2//f/9//3//f/9//3//f/9v/2//b/9v/0//T/8//z//X/9f/1//X/9f/1//X/9f/1
//X/9f/1//b/9v/2//T/+P/4//j/+P/4//j/+P/4//b/9v/3//f/+P/4//n/+f/5//n/
+f/5//v/+//8//z//P/9//3//f/8//z//P/8//7//v/+/////f/9//3//f/9//3//P/8
//7//v////////////7//v/8//7//v/+//7//v/9//z//v/9//3//f/9//7///8BAP//
/v/+//3//v/+//7//v/9//7//P/8//z//P/+//7//v/+//7//v/+//7//v/+//3//f/9
//3//f/9//3//f/9//3//f/+//7//v8AAAAAAgADAAIAAwAEAAYABwAIAAkACgANAA4A
EAASABAAEAAOAAwACgAJAAgACAAIAAcABAACAAEA///9//3//f/+//7//f/9//v/+v/5
//j/9v/2//b/9v/1//X/9f/2//b/9v/1//X/9f/2//b/9v/1//X/9f/3//f/9//3//b/
9v/4//b/8//x//P/+P8CAAwAEwAdAC4AQwBaAHYAkQCdAJwAlgCDAGAANwAWAPf/2v/J
/8P/yf/W/+X/7v/1//n/9//1//X/9f/y//L/9P/1//X/9f/1//T/9P/x//H/8f/x//H/
8//z//P/9P/0//T/9P/0//L/8v/y//L/8f/x//H/8f/z//P/8//y//L/9P/0//T/9P/0
//T/9P/0//T/9P/0//T/9P/0//T/9P/0//T/9P/2//b/9f/1//b/9v/2//f/+f/4//j/
+P/2//b/9v/3//X/9f/1//X/9//3//j/+P/4//j/+P/4//n/+f/5//n/+v/6//r/+v/7
//v/+//7//3//f/9//3//f/+/wAAAAAAAAAAAAABAAEAAQABAAEAAAAAAAAAAAAAAAAA
/////wEAAQABAAEAAAD///3//P/7//z//P/8//v/+v/5//j/+P/3//b/9v/2//f/+P/5
//n/+f/5//n/+f/5//n/+f/5//n/+f/5//n/+f/5//n/+v/5//j/+P/4//n/+f/5//f/
9//3//f/9P/0//T/9P/1//b/9v/3//X/9f/1//X/9f/1//X/9f/3//f/9//3//j/+P/4
//b/9v/2//b/9v/4//j/+P/4//b/9v/3//f/+v/6//v/+//7//v/+//7//v/+//8//z/
/P/9//3//f/8//z//P/8//7//v/+/////f/9//3//f/9//3//P/8//r/+v/7//v//f/9
//z//P/6//z//P/8//3//v/+//7//v/9//3//f/9//7///8BAP///v/+//3//v/+//7/
/v///////v8AAAAAAAAAAAAAAAD+//z/+v/7//z//f/+//7//v/9//3/+//7//v/+//9
//3//f/9//3//v/+//7//v/+/wAAAQADAAUABwAKAAsADAANAA4ADwAQABIAFAAUABQA
EgAQAA0ACwAJAAgACAAHAAQAAgACAAEAAAABAP7//v/9//v/+f/3//b/9f/1//T/9f/2
//b/9f/1//X/9v/2//b/9f/3//f/+P/4//j/9//3//f/9v/1//T/8//0//j/+P/2//P/
8f/x//L/+P8CAA0AEwAgADUASgBkAH8AlQCYAJQAiQBuAEkAJgAFAOb/0f/L/8v/0v/j
/+7/8//3//v/9//z//P/8P/u//D/8//z//P/9f/2//L/8f/z//P/8//z//X/9f/1//b/
9v/2//b/9v/2//b/9v/2//X/9f/1//X/9f/1//X/9P/0//b/9v/2//T/9P/0//T/9f/2
//f/+P/6//r/+v/6//f/9v/1//T/9v/2//X/9f/4//j/+P/5//n/+P/4//j/+P/4//j/
+f/3//f/9//3//j/+f/7//z//v/+//7//v/+//3//P/7//z//P/8//z//v///wAAAQAB
AAEAAQABAAEAAgAEAAQAAgACAAIAAwADAAMAAwADAAQABAAEAAQAAgACAAEAAQADAAMA
AwADAAEAAQAAAAAA//8AAAAAAAD9//z/+//6//z/+//6//r/+f/5//n/+f/5//n/+f/5
//n/+f/5//n/+f/5//n/+f/5//n/+f/5//j/9//2//b/9v/3//f/9//4//n/+v/7//r/
+v/6//r/+f/4//b/9f/1//X/9f/1//b/9//4//n/+P/3//b/9f/4//j/+P/2//j/+P/4
//j/9//2//X/9P/y//L/8//z//f/+P/6//v/+f/5//n/+f/3//f/+P/4//r/+//7//v/
+v/6//r/+v/6//r/+v/7//3//f/9//3//P/7//n/+P/4//j/+f/5//v/+//6//r//P/+
//7//v/8//z/+//6//j/9//3//f/+f/6//v//f/8//r/+f/3//j/+P/4//j/+f/5//j/
+f/6//n/+P/3//b/+f/6//v//P/7//r/+f/4//b/9v/1//X/9//3//f/9//3//f/9//3
//n/+v/6//r/+//6//v/+//+////AAACAAMABAAFAAYABQAGAAgACgALAAwACwAKAAcA
BQADAAIABQAFAAMAAgD+//v/+P/3//f/+P/4//f/+f/3//b/9f/y//D/8P/w//D/7//v
/+//8f/y//P/8//x//H/8v/y//D/7//v/+//8f/x//H/8f/0//T/9P/y/+//6f/l/+b/
7P/4/wEACQASACEANABMAGkAhQCUAJYAkwCEAGEAPAAfAAIA3//J/8P/yP/R/97/5//r
/+3/8f/v/+3/7P/u/+7/8f/v/+3/6//q/+r/6//t/+3/7f/t/+7/7//w//L/8f/w/+//
7v/u/+7/7v/u//D/8f/y//P/8P/v/+7/7P/u//D/8P/w//L/8v/y//L/8v/y//L/8v/y
//L/8v/y//L/8v/y//L/9P/0//P/8//y//L/8v/z//P/8v/y//L/8v/y//L/8//z//P/
8//z//P/8//0//T/9P/0//T/9P/3//f/9//3//b/9v/2//b/+f/5//n/+f/7//v/+//7
//v//P/+//7//P/8//z//f/9//3//f/9//7//v/+//7/AAAAAP////8BAAEAAQABAAEA
AQAAAAAA/v/+//3//P/8//z//P/8//z/+//6//r/+v/7//z//f/9//3//f/9//v/+//7
//v/+//7//v/+//7//v/+//7//v/+//7//z/+//7//r/+f/5//n/+f/5//r/+v/6//r/
/P/8//v/+//7//v/+//7//r/+f/4//f/+f/5//n/+f/6//r/+v/4//r/+v/6//r//P/8
//z//P/6//r/+//7//v/+v/6//n//P/9//7////9//3//v/+/wAAAQABAAEAAAAAAAAA
AAACAAIAAgADAAMAAwADAAMAAQABAAAAAAAAAAAAAQABAAEAAQAAAAAAAgAEAAQABAAE
AAQAAwACAAQAAwADAAMAAwAEAAUABwAFAAQABAADAAQABAAEAAQABQAFAAYABgAGAAYA
BgAGAAYABgAGAAgACAAIAAgACAAIAAcABwAHAAcABwAHAAcABwAHAAcABQAGAAYABgAI
AAgACgALAA4ADwAQABIAEQASABMAFAAVABYAGAAaABwAHAAaABgAFgAVABQAFAAUABMA
EAAOAAsACQAHAAcACQAKAAoACQAHAAUABAADAAIAAAAAAAAAAAD///////8AAAAAAAD/
//3//f/+//7/AAD///////8BAAEAAQABAAIAAAACAAAA/f/5//n/+v8AAAoAEwAdACoA
OwBOAGYAhwCjAKwArACnAJQAbQBGACkACADr/9v/1//a/+X/8P/3//v//f////3/+//6
//r//P/9//3//f////7//P/9//v/+//7//v//f/9//3//v/8//z//P/8//z//P/8//z/
///////////////////+//z//v/+//7//v/+//7//v/+//7//v/+//7//v/+//7//v/+
//7//v8AAAAA//////7//v/+///////+//7//v/+//7//v////3//f/9//3//f/9//7/
/v8AAAAAAAAAAP//////////AAAAAAAAAAADAAMAAwADAAMAAwADAAMABQAGAAgACAAK
AAoACgALAAoACQAIAAcACgAKAAoACgAKAAoACQAJAAcABwAHAAcABwAHAAYABgAGAAYA
BQAEAAYABgAGAAYABgAFAAQABAADAAMAAwADAAMAAwADAAMAAwADAAMAAwABAAEAAQAB
AAEAAQABAAEAAgABAAAAAAAAAAEAAQABAAEAAQABAAEAAAAAAAAAAAAAAAAA////////
/////////f/9//3//f/9//3//f/9//7//v/+//z//P/8//z//P/+//7//v/+//7//v//
/////v/+//////////////////////8AAAAAAAABAAEAAQAAAAAAAAAAAAAAAAAAAAEA
AQABAAEAAQD//////v/+/wAAAAABAAEAAQABAAAAAAAAAAIAAgACAAAAAAD///7/////
/wAAAQD//wAAAQADAAMAAgACAAEAAgACAAIAAgABAAEAAgADAAIABAADAAIAAQAAAAAA
AAAAAAAAAgACAAIAAgACAAIAAQABAP////////////////////8BAAIAAgACAAQABAAG
AAcABgAHAAgACgALAAwADQAOAA8AEAASABQAFAAUABIAEAAQAA8ADgAOAAwACwAIAAYA
BQADAAEAAQABAAIAAgABAAMAAQAAAP///P/6//r/+v/6//n/+f/5//z//P/8//v//f/9
//7//v/8//v/+//7//v/+//7//v//P/8//z//P/5//X/9//6/wIADAAVAB8ALgA/AFQA
bgCNAKMAqACkAJ0AggBXADAAEQDy/9n/zf/N/9j/5f/w//X/+//9//v/9//3//b/9v/2
//f/+f/7//n/+v/6//n/9//3//f/9//5//n/+f/6//j/+P/4//j/+P/4//j/+P/5//n/
+f/5//n/+f/5//j/+P/6//r/+v/6//r/+v/6//j/+P/4//j/+v/6//r/+v/6//r/+v/6
//r/+v/5//n/+v/6//r/+//7//r/+v/6//r/+v/6//v/+//7//v/+//5//n/+v/6//r/
+v/6//r/+f/5//n/+f/6//r/+v/6//v/+//7//v//f/9//3//f/9//7/AAAAAAAAAAAA
AAEAAQABAAEAAQACAAIAAgACAAIAAgABAAEAAwADAAMAAwABAAEAAAAAAAAAAAD///7/
/v/+//7//v/+//3//P/8//v/+//7//v/+f/5//n/+f/5//n/+f/5//n/+f/5//n/+f/5
//n/+f/4//f/9v/2//j/+f/5//n/+f/5//n/+f/4//j/+P/4//j/+P/3//f/9//3//f/
9//3//f/9//3//f/9//3//f/9v/2//b/9P/2//b/9v/2//b/9v/2//b/+P/4//n/+f/4
//j/+f/5//n/+f/5//n/9//3//j/+P/4//n/+f/5//r/+v/6//r/+v/6//r/+//9//3/
/f/9//3//f/8//z//P/8//3//f/9//3//P/8//v//P/7//r//P/8//v/+v/6//n/+f/5
//f/+P/5//v/+//6//r/+f/6//r/+v/6//n/+f/6//n/+v/6//r/+v/6//r/+v/6//r/
+P/4//j/+P/4//j/9//3//f/9//3//f/9//3//f/9//5//r/+v/6//z//P/+////AAAB
AAIABAAFAAYABwAIAAsADAAOABAADwAOAAsACAAGAAUABAAEAAQAAwAAAP7////9//v/
+//5//r/+v/5//v/+f/4//f/9v/0//T/9P/0//P/8//z//T/9P/0//P/8//z//T/9P/0
//P/8//z//X/9f/1//X/9v/0//L/8P/v//H/8//6/wYAEAAXACMANABHAFwAfACTAJkA
lgCSAHsAVAAtAA4A7//U/8P/wf/J/9j/5f/w//f/9//z//P/8//z//D/8P/w/+//7f/t
/+//8v/y//H/8f/x//H/8f/w/+//7v/u//D/8P/w//D/8P/w//D/8P/x//H/8f/x//H/
8f/x//D/8P/y//L/8v/w//D/8P/w//D/8P/w//D/8v/y//L/8v/y//L/8v/y//L/8v/x
//H/9P/0//T/9f/1//T/9P/0//L/8v/y//P/9f/1//X/9f/3//f/+P/4//j/+P/4//j/
+P/3//b/9f/3//j/+f/6//n/+f/5//n/+//7//v/+//8//7/AQACAAEAAAD/////AQAB
AAEAAQACAAIAAgACAAAAAAD//////////////////////v/+//z//P/7//r//P/8//z/
/P/8//v/+v/6//f/9//3//f/+P/5//r/+//7//v/+//7//n/+f/5//n/+//7//v/+//7
//v/+//8//r/+//7//v/+f/5//n/+f/6//r/+v/6//j/+P/3//f/9//3//f/9//5//n/
+f/5//j/9//2//X/9//4//n/+P/4//j/+P/4//b/9v/2//b/+P/4//n/+f/6//r/+//7
//r/+f/4//f/+P/5//v//P/8//3//f/9//v/+v/5//j/+v/6//r/+//8//3//v////3/
/f/8//z//P/8//3//f///wEAAgAEAAMABAADAAIAAAAAAP///v/+//3//f/9////AAAB
AAMAAwACAAIAAQAAAAAA/v8AAAAAAAAAAAIAAgACAAIAAgACAAIAAgABAAAA/v/9////
////////AQABAAEAAQABAAIAAgACAAQABAAGAAcACAAJAAoADAAPABAAEQASABEAEgAU
ABYAFgAWABQAEgATABMAEwAUABIAEQAOAAwACgAHAAQAAwADAAQABAADAAUAAwACAAEA
AAD+//7//v8AAP////////7//v/+//3/+//7//z//P//////AAABAP///////////P/+
//7//P/7//n/9//4//z/BgAPABcAIgAzAEQAXAB9AJcAogCiAJ0AjABnAEQAJwAIAOn/
2f/X/9r/4//y////BQAJAAkABQADAAAAAAAAAAMABwALAAkABgAGAAkACQAJAAkACQAI
AAcABgAGAAgACAAIAAgACAAIAAgACAAHAAcABwAHAAcABwAHAAYABgAIAAgACAAGAAYA
BgAGAAYABgAGAAYABAAEAAQABAAGAAYABgAGAAQABAADAAMABAAEAAQABQAHAAYABgAG
AAQABAAEAAUABQAFAAUABQAHAAcACAAIAAUABAADAAIABQAFAAUABQAIAAgACAAIAAcA
BwAHAAcACwALAAsACwAKAAoACwAKAAwADAAMAA0ACwALAAsACwAMAAwADAAMAA4ADgAN
AA0ADQANAA0ADQANAA0ADAAMAAgACAAHAAYABAAEAAQABAAGAAUABAAEAAEAAQABAAEA
///////////9//3//f/9//3//f/9//3//f/9//3//f/6//n/+P/4//f/9//2//X/9v/3
//j/+f/2//b/9v/2//T/9P/z//P/8//z//P/8//x//H/8f/x//H/8f/x//H/8P/w//D/
7v/z//T/9f/2//b/9v/2//b/9P/0//X/9f/2//b/9//3//f/9//3//f/+P/5//v//P/7
//v/+v/5//b/9v/2//b/+f/6//v//f/9//3//f/9//v/+//6//r/+P/4//n/+f/5//n/
+P/4//j/+v/6//r/+v/6//n/+P/6//n/+f/5//j/+P/4//n/9//2//b/9f/0//T/9P/0
//H/8//0//b/9v/2//b/9f/0//P/8v/y//L/8v/y//L/8v/x//H/8//z//P/8//w/+//
7v/t/+//8P/w//D/8v/y//T/9f/0//X/9v/4//f/+P/5//r//f/+/wAAAgACAAIAAAD+
//v/+f/3//b/9v/1//L/8P/v/+3/6//r/+v/7P/s/+v/7f/r/+r/6f/m/+T/5P/k/+L/
4f/h/+H/4v/i/+L/4f/j/+P/5P/k/+P/4f/g/9//4f/h/+H/4f/i/+L/4P/g/93/2f/X
/9r/4v/q//X///8OACUAPABWAHMAhwCKAIYAewBgADkAFgD7/9r/v/+1/7X/vv/N/9j/
3f/f/+H/4f/f/93/3P/c/+D/4f/f/+H/4//i/97/3//f/9//3//f/9//3//f/+D/4P/g
/+D/4P/g/+D/4P/g/9//3//f/9//4f/h/+H/4P/e/+D/4P/g/+L/4v/i/+L/5P/k/+T/
5P/k/+T/5P/k/+T/5P/k/+T/4v/i/+H/4f/k/+T/5P/l/+P/4v/i/+L/5P/k/+T/5f/l
/+X/5f/l/+X/5f/m/+b/5v/m/+b/5v/p/+n/6f/p/+j/6P/o/+j/6f/p/+n/6f/r/+v/
6//r/+v/7P/u/+7/7v/u/+7/7//v/+//7//v//D/8P/w//D/7v/u/+3/7f/v/+//7//v
/+//7//u/+7/7P/s/+v/6v/q/+r/6v/q/+r/6f/o/+j/5f/l/+X/5f/n/+f/5//n/+X/
5f/l/+X/5//n/+f/5//n/+f/5//n/+b/5f/k/+T/4//j/+L/4f/j/+P/4//j/+T/5P/k
/+T/5P/k/+P/4//j/+P/4//j/+H/4f/h/+H/4f/h/+H/4f/k/+T/5P/i/+L/4v/i/+L/
4v/i/+L/4v/k/+T/5f/l/+b/5v/n/+f/5f/l/+X/5f/l/+X/5v/m/+b/5//n/+f/5v/m
/+b/5v/o/+j/6P/p/+f/5//n/+f/6f/p/+j/6P/o/+j/6f/p/+n/6f/o/+j/6P/q/+r/
6v/q/+r/6f/o/+b/5f/l/+X/5//o/+n/6//r/+r/6v/p/+j/6P/o/+j/6P/o/+r/6v/q
/+r/6P/o/+j/6P/q/+r/6f/p/+n/6f/p/+n/5//n/+f/5//p/+r/6v/q/+z/7P/u/+//
8P/x//L/9P/1//b/9//4//n/+v/8//7//v/+//z/+v/4//f/9v/2//b/9f/y//D/7//t
/+v/6//t/+7/7v/t/+3/6//q/+n/6v/o/+j/6P/o/+f/5//n/+j/6P/o/+f/5f/l/+b/
5v/o/+f/5//n/+n/6f/p/+n/6v/q/+r/6P/n/+P/4f/i/+z/9v8BAAsAFgAnAD4AWAB1
AIsAkgCSAIkAbgBFAB4A///g/8f/u/+5/8D/z//a/+H/5f/p/+f/5f/j/+L/4v/i/+X/
5f/l/+f/5v/m/+X/5f/l/+X/5f/n/+f/5//o/+j/6P/o/+j/6P/o/+j/6P/p/+n/6f/p
/+v/6//r/+r/6P/q/+r/6v/q/+r/6v/q/+j/6P/o/+j/6P/o/+j/6P/q/+r/6v/q/+r/
6v/p/+n/6v/q/+r/6//p/+j/6P/o/+r/6v/q/+v/6//r/+v/6//r/+v/7P/s/+z/7P/s
/+z/7f/t/+3/7f/s/+z/7P/s/+//7//v/+//8f/x//H/8f/x//L/9P/0//T/9P/0//X/
9f/1//X/9f/4//j/+P/4//j/+P/3//f/9//3//f/9//3//f/9v/2//T/9P/z//L/8v/y
//L/8v/w/+//7v/u/+//7//v/+//7//v/+//7//v/+//7//v/+3/7f/t/+3/7//v/+//
7//w/+//7v/u/+7/7//v/+//7v/t/+z/6//s/+z/7P/s/+7/7v/t/+3/7f/t/+3/7f/t
/+3/7f/t/+//7//v/+//7v/u/+7/7P/u/+7/7v/u/+7/7v/u/+7/8P/w//H/8f/y//L/
8//z//P/8//z//P/9f/1//b/9v/1//X/9P/z//P/9P/1//b/9v/2//b/9//1//X/9f/1
//X/9f/0//T/9P/0//X/9f/1//X/9P/0//T/9v/2//b/9v/2//X/9P/1//X/9v/3//X/
9v/3//n/9//2//b/9f/2//b/9v/2//f/9//2//b/9v/2//b/9v/4//j/+P/4//j/+P/4
//j/+P/4//f/9//3//f/9//3//f/9//3//f/9//4//j/+P/6//r//P/9//7///8AAAIA
AwAEAAUABgAFAAYACAAKAAgACAAGAAQABAADAAIAAgAAAP///P/6//v/+f/3//f/9f/2
//b/9f/1//P/8v/x//H/8P/x//L/8f/v/+7/7f/w//D/8P/v//H/8f/y//L/8v/x//H/
8f/z//P/8//z//T/9P/w/+z/6//r/+3/9v8AAAYADQAbACwAQQBYAHYAjwCXAJQAjgB3
AFAAKwAMAO3/0P/B/7//x//W/+P/7P/v/+//8f/v/+//7f/s/+r/7P/r/+v/6//t//D/
8v/v/w==
         </WaveFormData>
      </LeadData>
      <LeadData>
         <LeadByteCountTotal>10000</LeadByteCountTotal>
         <LeadTimeOffset>0</LeadTimeOffset>
         <LeadSampleCountTotal>5000</LeadSampleCountTotal>
         <LeadAmplitudeUnitsPerBit>4.88</LeadAmplitudeUnitsPerBit>
         <LeadAmplitudeUnits>��V</LeadAmplitudeUnits>
         <LeadHighLimit>2147483647</LeadHighLimit>
         <LeadLowLimit>268435456</LeadLowLimit>
         <LeadID>V1</LeadID>
         <LeadOffsetFirstSample>0</LeadOffsetFirstSample>
         <FirstSampleBaseline>0</FirstSampleBaseline>
         <LeadSampleSize>2</LeadSampleSize>
         <LeadOff>FALSE</LeadOff>
         <BaselineSway>FALSE</BaselineSway>
         <ExcessiveACNoise>FALSE</ExcessiveACNoise>
         <MuscleNoise>FALSE</MuscleNoise>
         <LeadDataCRC32>3352819830</LeadDataCRC32>
         <WaveFormData>
EgASABIAEgAUABQAFAAUABQAFAAUABQAEgASABIAEgAQABAAEAAQABAAEAAQABAAEgAS
ABIAEgASABIAEgASABAAEAAQABAAEAAQABAAEAAQABAAEAAQAA8ADwAPAA8ADwAPAA8A
DwAPAA8ADwAPAA8ADwANAA0ADgAOAA4ADQANAAsADQAOAA4ADgAQABIAEwATABMAFAAV
ABUAFQAXABUAEwATABMAEQARABEAEQAPAA4ADAAKAAgABgAGAAUABQAGAAYABgAHAAcA
CAAKAA0ADQANAA0ACwALAAsACwALAAsACwALAAsACwALAAsACwALAAsACwANAA0ADQAN
AA0ADQANAA8AEgAWABwAHgAdAB0AHwAgACQAJQAlACQAGwAQAAcA9//o/9j/yv+3/6P/
jv9//3v/ff+I/5T/o/+w/7//zP/W/9//5//t//H/9f/6/wAABAAHAAoADQAOAAwADAAM
AA4AEQARABIAEgASABMAEwATABMAEwATABMAEgASABIAEgAUABQAFAAVABUAFgAWABUA
FQAVABUAFQAVABUAFQAVABMAEwATABMAFAAUABMAEwAVABUAFQAVABUAFQAVABYAFgAV
ABUAFQATABMAEwATABUAFQAVABUAEwATABMAEwAVABUAFQAVABQAFAATABMAEwATABMA
EgAQABEAEQAQABEAEQAQABAADwAPAA4ADgAOAAwACwALAAwADAALAAoACAAHAAcABgAF
AAQABAAEAAQAAwACAAIAAgACAAIAAgAEAAMAAgACAAQABAAEAAYABQAFAAYABwAFAAUA
BQAFAAYABgAGAAcACQAJAAkACQAJAAkACgAKAAgACAAIAAgACgAKAAoACgAKAAoACgAJ
AAkACgAKAAoACAAIAAgABwAIAAkACQAKAAsACwALAAwACgAKAAoACgAKAAsACwALAAoA
CgAKAAoACgAKAAoACgAMAA0ADQANAAwADAAMAAwACQAJAAoACgAKAAoACQAJAAoACgAL
AAsACgAKAAoACwALAAsACwALAA0ADQANAA0ACgAKAAoACwALAAsACgAKAAoACgAKAAoA
CgAJAAkACQALAAoACgAKAAkACQAJAAkABwAHAAYABgAHAAcABwAHAAcABwAHAAcACQAJ
AAYACAAIAAgACAAIAAgACAAIAAkACQAJAAkACAAHAAYABQAFAAUABQAFAAcABwAFAAUA
BAAEAAQAAwAFAAMABQAGAAYABgAIAAoACQAJAAkACgAJAAkACQALAAwACwAMAA0ACQAJ
AAkACQAJAAgABgAEAAAA/v/+//3/+//8//z//P/9//3//v8AAAMAAwADAAMAAwADAAMA
AwADAAMAAwADAAMAAwADAAMAAwADAAMAAwADAAMAAwADAAEAAQABAAEABgAKABAAFAAV
ABMAEwAWABwAHQAdABwAFQAOAAUA+//o/9b/yv+5/6X/kv+B/3f/df9+/47/nf+o/7X/
wP/K/9P/3f/j/+f/7f/y//j//P///wIAAwAEAAYABgAGAAgACQAJAAoACgAKAAsACwAL
AAsACwALAAsADAAMAAwADAAMAAwADAANAAsADAAMAAsACwALAAsACwANAA0ADQANAA0A
DQANAA0ADAAMAAsACwANAA0ADQANAAsACwALAAwADgANAA0ADQAMAAsACgAJAAsACwAL
AAsADQANAA0ADQALAAsACwALAAwADAALAAsACwALAAsACgAKAAsACwAKAAkACQAIAAgA
CQAJAAgACAAIAAYABQAFAAQABAADAAIAAgABAAEAAAD///7//v/+//7//f/8//z/+v/6
//r/+v/8//v/+v/6//r/+v/6//z/+//7//z//f/9//3//f/9//7//v/+////////////
////////AAAAAAAAAAAAAAAAAgACAAIAAgACAAIAAgABAP//AAAAAAAAAgACAAIAAQAB
AAEAAAAAAAEAAQABAAIAAAAAAAAAAAAAAAEAAQABAAAAAAAAAAAAAAAAAAAAAAAAAAEA
AQABAAIAAgACAAIAAQABAAIAAgACAAIAAQABAAIAAgADAAMAAgACAAIAAwABAAEAAQAB
AP////////////8AAAEAAwABAAEAAAAAAP7//v/+//7/AAD///////////7//v/+//3/
/f/9//3//f/9//z//P/9//3//f/9//3//f/9//7//P/8//z//P/8//z//P/8//v/+//7
//v/+//7//v/+//7//v/+//7//n/+f/3//f/+P/4//j/9//3//X/9//4//j/+P/6//z/
/f/9//3//v////////8BAAEA/////////f/9//3//f/9//z/+v/4//T/8v/y//H/8f/y
//L/8v/z//P/9P/2//f/9//3//f/9//3//f/9//3//f/9//3//X/9f/1//X/9f/1//X/
9f/1//X/9f/1//X/9//1//X/+P/+/wIABgAHAAcACQAMAA4ADwARABIACQD+//f/6f/S
/8D/rv+b/4X/cv9l/2H/Yf9q/3z/i/+Y/6f/tv/A/8f/z//V/9v/3//k/+r/7v/x//T/
9//4//r/+v/6//z//f/9//7//v/8//3//f/9////////////AAAAAAAAAAAAAAAAAAAB
AAEAAgACAAEAAQABAAEAAQABAAEAAQABAAMAAwADAAMAAgACAAEAAQADAAMAAwADAAMA
AwADAAQABAADAAMAAwADAAMAAwADAAMAAwADAAMAAwADAAMAAwADAAMAAwADAAQABAAD
AAMAAwADAAMAAgACAAMAAwACAAEAAQAAAAAAAQABAAAAAAAAAP7//f/9//7//v/9//z/
/P/7//v/+v/5//j/+P/4//j/9//2//b/9v/2//b/9v/4//f/9v/2//b/9v/2//j/9//3
//j/+f/5//n/+f/5//z//P/8//3//f/9//3//f/9//3//v/+//7//v/+//7//v/+//7/
/v/+//7//v/9//3//v/+//7//v/+//7//f///////v/+/////////wAAAAAAAAAAAAAA
AAEAAQABAAAAAAAAAAAAAgACAAIAAgACAAMAAwADAAQABAAEAAQAAwADAAQABAAEAAQA
AwADAAIAAgADAAMABAAEAAQABQADAAMAAwADAAMAAwADAAMAAgACAAIAAwADAAMAAgAC
AAQABAAEAAQAAgABAAEAAQADAAIAAgACAAEAAQABAAEAAwADAAIAAgADAAMAAwADAAIA
AQAAAP//AQABAAEAAQABAAAAAAAAAAAAAAAAAAAAAAAAAP//////////////////////
///////////////9//3//v/+//7//f/9//v//f/+/wAAAAACAAQABwAHAAcACAAHAAcA
BwAJAAkABwAHAAcABQAFAAUABQABAAAA/v/8//r/+P/4//f/+f/6//r/+v/9//3//v8A
AP//////////AQABAAEAAQABAAEAAQABAAEAAQABAAEA//////////8BAAEAAQABAP//
//8BAAUACAAOABIAEgARABUAGQAeACAAIwAlAB4ADwAEAPX/2//C/6z/lP9//2v/YP9d
/1//a/98/5L/o/+y/8H/zP/U/9v/3//j/+n/7f/0//r//v///wIABQAGAAYABgAGAAgA
CQAJAAoACgAKAAsACwALAAsACwALAAsADAAMAAwADAAMAAwADAANAA0ADgAOAA0ADwAP
AA8ADwAPAA8ADwAPAA8ADwAPAA8ADgAOAA0ADQAPAA8ADwAPAA0ADQANAA4ADgANAA0A
DQANAA0ADQANAA0ADQANAA0ADQANAA0ADQANAA0ADQANAA4ADgANAA0ADQANAA0ADAAO
AA8ADwAOAA0ADQAMAAwACwALAAoACgAMAAoACQAJAAYABgAFAAQABAADAAMAAgADAAIA
AgACAAAA///+//7/AAAAAAAAAAACAAEAAAAAAAAAAAAAAAIAAQABAAIAAwADAAMAAwAD
AAIAAgACAAMAAwADAAMAAwADAAMABAAEAAQABAAEAAQABAAEAAQABAAEAAQABAADAAMA
BAAEAAQABAAEAAQAAwADAAMAAgACAAMAAwADAAQABAAEAAQABAAEAAUABQAFAAYABgAG
AAYACAAIAAgACAAGAAcABwAHAAgACAAIAAgACQAJAAoACgAKAAoACQAJAAoACgALAAsA
CgAKAAoACwANAA0ADQANAAsACwALAAsACgAKAAoACwALAAsACgAKAAoACgAKAAoACgAJ
AAkACQALAAoACgAKAAkACQAJAAkABwAHAAYABgAHAAcABwAHAAcABwAHAAcABwAHAAcA
BwAHAAcABwAGAAYABgAGAAYABgAGAAYABgAHAAcABwAHAAUABQAFAAUABwAHAAcABwAH
AAcABQAFAAQABAAEAAMABQADAAUABgAGAAYACAAKAA0ADQANAA4ADQANAA0ADwAPAA0A
DQANAAsACwALAAsACQAIAAYABAACAAAAAAD//wEAAgACAAIAAwADAAQABgAHAAcABwAH
AAcABwAHAAcABwAHAAcABwAHAAcABwAHAAcABwAHAAcACQAJAAkACQAJAAkACQALAA4A
EgAYABwAGwAbAB0AJAAmACcAJwAkAB0AEgADAO//2P/G/7L/nf+H/3T/bf9r/2//gP+U
/6P/sP+//8r/1P/d/+X/6//x//f/+v/+/wIABQAIAAkADAAMAAwADAAOAA8ADwAQABAA
EAARABEAEQARABEAEQARABIAEgASABIAFAAUABQAFQAVABYAFgAVABQAEwASABEAEwAT
ABMAEwATABMAEwATABQAFAATABMAFQAVABUAFQATABMAEwAUABQAEwATABMAEwATABMA
EwATABMAEwATABMAEwATABMAEQARABEAEQASABIAEQARABEAEQARABAAEAARABEAEAAR
ABEAEAAQAA8ADwAOAA4ADgAMAAsACwAMAAwACwAKAAoACQAJAAgABwAGAAYABgAGAAUA
BAAEAAIAAgACAAIABAADAAIAAgACAAIAAgAEAAUABQAGAAcABwAHAAcABwAGAAYABgAH
AAcABwAHAAcACQAJAAoACgAIAAgACAAIAAgACAAIAAgACAAIAAgABwAHAAgACAAIAAgA
CAAIAAcACQAJAAgACAAJAAkACQAKAAgACAAIAAgABgAHAAcABwAHAAgACQAKAAgACAAI
AAgACAAJAAkACQAKAAoACgAKAAsACwAMAAwACgAKAAkACQAKAAoACwALAAwADAAMAA0A
DQANAA0ADQANAA0ADQANAAoACgAKAAsACwALAAoACgAKAAoACgAKAAwACwALAAsACwAK
AAoACgAJAAkACQAJAAcABwAGAAYABwAHAAcABwAHAAcABwAHAAkACQAJAAkACQAJAAcA
BwAGAAYABgAGAAYACAAIAAgACAAFAAUABQAFAAcABwAHAAcABwAHAAcABwAHAAcABQAF
AAQABAAEAAMABQADAAUABgAGAAYACAAKAAkACQAJAAoACwALAAsADQAPAA0ADQANAAsA
CwALAAsACwAKAAgABgAEAAIAAgABAP//AAAAAAAA/////wAAAgAFAAUABQAFAAcABwAH
AAcABQAFAAUABQAFAAUABQAFAAUABQAFAAUABQAFAAUABQAFAAUABQAFAAgADAASABYA
FwAVABcAGAAaAB0AIQAkAB0AEgAJAP//8P/g/87/u/+p/5j/if+B/3v/fv+K/53/qP+z
/8D/zP/V/9//5f/r/+//9P/6//7/AQACAAcACgAKAAoACgAMAA0ADQAOAA4ADgAPAA8A
DwAPAA8ADwAPAA4ADgAOAA4ADgAOAA4ADwARABIAEgARAA8ADwAPAA8ADwAPAA8ADwAP
AA8ADwAPABAAEAAPAA8ADwAPAA8ADwAPAA8ADwAQABAADwAPAA8AEQARABEAEQAPAA8A
DwAPAA8ADwAPAA8AEQARABEAEQASABIAEQARAA8ADwAPAA4ADgAPAA8ADgANAA0ADAAM
AA8ADwAOAA4ADgAMAAsACwAMAAwACwAKAAoACQAJAAgABQAEAAQABAACAAEAAAAAAAAA
AAAAAAAAAAD///7//v8AAAAAAAACAAMAAwAEAAUAAwADAAMAAwAEAAQABAAFAAUABQAF
AAUABwAHAAgACAAGAAYABgAGAAYABgAGAAYABgAGAAYABQAFAAYABgAGAAYABgAGAAUA
BQAFAAQABAAFAAUABQAGAAgACAAIAAgACAAJAAkACQAGAAYABgAGAAYABgAGAAYABgAH
AAcABwAGAAYABgAGAAcABwAIAAgACAAIAAcABwAHAAYABgAFAAYABgAGAAcABwAHAAcA
BwAHAAcABwAHAAYABgAGAAcABwAHAAYABgAGAAYABgAGAAYABQAFAAUABwAGAAYABgAF
AAUABQAFAAUABQAEAAQAAwADAAMAAwADAAMAAwADAAMAAwADAAMAAQABAAIAAgACAAIA
AgACAAIAAgACAAEAAQABAAEAAQABAAEAAQABAAEAAQABAAMAAwABAAEAAQAAAP///f//
//3///8AAP7//v8AAAIAAwADAAMABAAFAAUABQAHAAkABwAHAAcABQAFAAUABQAFAAQA
AgAAAPz/+v/6//n/+f/6//r/+v/7//v//P/+////////////////////////////////
////////////////////////////////////AQABAP//AAAEAAoADgAPAA8AEQAWABgA
GQAZABoAFQAMAAEA8//g/87/vP+p/5X/gP9x/2v/a/90/4T/lf+i/7H/vP/I/9H/2f/f
/+X/5//s//L/9v/3//r///8CAAIAAgACAAQABQAFAAYABgAEAAUABQAFAAcABwAHAAcA
CAAIAAgACAAIAAgACAAJAAkACgAKAAkACQAJAAkACQAHAAcABwAHAAkACQAJAAkACgAK
AAkACQAJAAkACQAJAAkACQAJAAoACgAJAAkACQAJAAkACQAJAAkACQAJAAkACQAJAAkA
CQAJAAkACQAJAAoACgAJAAkABwAHAAcABgAIAAkACQAIAAcABwAGAAYABwAHAAYABgAG
AAQAAwADAAIAAgABAAAAAAD//////v/9//z//P/8//r/+f/4//j/+v/6//r/+v/6//n/
+P/4//j/+P/4//r/+f/5//r/+//7//v/+//7//z//P/8//3//f/9//3//f/9//3//v/+
//7//v/+//7//v/+//7//v/+//7//v/9//3//v/+//7//P/8//z/+//9//3//P/8//3/
/f/9//7//v/+//7//v/+//////////7//v/+//7/AAAAAAAAAAAAAAEAAQABAAAAAAAA
AAAAAQABAAIAAgACAAIAAQABAAIAAgADAAMAAgACAAIAAwADAAMAAwADAAMAAwADAAMA
AgACAAIAAwAFAAUABAAEAAQABAAEAAQAAgABAAEAAQABAAAAAAAAAAEAAQABAAEAAQAB
AAAAAAD//////////////////////////////////////////wEAAAD+//7//v/+/wAA
AAAAAAAA/////////////////////wEAAQABAAEAAQABAP/////+//7//v/9/////f//
/wAA/v/+/wAAAgAFAAUABQAGAAcABwAHAAkACQAHAAcABwADAAMAAwADAAEAAAD+//z/
+v/4//j/9//3//j/+P/4//v/+//8//7//f/9//3//f/9//3//f/9//3//f/9//3/////
//////////////////3//f/9//3//f/9//////8EAAgADgAQAA8ADwARABYAHAAbAB0A
HgAVAAgA+//p/9L/vP+m/5H/ef9o/2H/X/9j/3L/hv+X/6b/tf/C/8z/0//Z/9//5f/p
/+7/9P/4//v//v8BAAIAAgACAAIABAAFAAUABgAGAAYABwAHAAcACQAJAAkACQAKAAoA
CgAKAAoACgAKAAsACwAMAAwACwANAA0ADQANAAsACwALAAsACwALAAsACwAMAAwACwAL
AAsACwALAAsACwALAAsADAAMAAsACwALAAsACwALAAsADQANAA0ADQANAA0ADQANAAsA
CwALAAsADAAMAAsACwANAA0ADQAMAAoACwALAAoACwALAAoACgAJAAkACAAIAAoACAAH
AAcABgAGAAUABAAEAAMAAwACAAEAAAAAAAAAAAD///7//v/8//z//P/8//7//f/8//z/
/P/8//z//v/9//3//v//////////////AgACAAIAAwACAAEAAAD//wEAAQACAAIAAgAC
AAIAAgAAAAAAAAAAAAIAAgACAAEA//8AAAAAAAACAAIAAgABAAMAAwACAAIAAwADAAMA
BAACAAIAAgACAAQABQAFAAUABAAEAAQABAAEAAQABAAEAAQABQAFAAUABAAEAAQABAAE
AAUABwAIAAgACAAHAAcACAAIAAkACQAGAAYABgAHAAkACQAJAAkACQAJAAkACQAIAAgA
CAAJAAkACQAIAAgACAAIAAgACAAIAAcABwAHAAcABgAGAAYABwAHAAcABwAHAAcABgAG
AAcABwAHAAcABwAHAAcABwAHAAcABwAHAAkACQAHAAcACgAIAAgACAAIAAgACAAIAAgA
BwAHAAcABwAJAAkACQAJAAcABwAHAAcACQAJAAcABwAGAAYABgAFAAUAAwAFAAYACAAI
AAoADAANAA0ADQAOAA8ADwAPABEADwANAA0ADQALAAsACwALAAgABgADAAAAAAD+//7/
/f///wAAAAAAAAEAAQACAAQABQAFAAUABQAFAAUABQAFAAUABQAFAAUABQAFAAUABQAD
AAMAAwADAAMAAwADAAMAAwAFAAUABwAMABIAFgAWABcAGwAdACAAJAApACcAHAAPAAIA
7f/R/7T/nP+G/2//X/9a/13/Yf9v/4j/nP+r/7z/x//Q/9b/3f/h/+f/7f/z//j//P8A
AAUABgAFAAYABgAGAAYACAAJAAkACgAKAAwADQANAA0ACwALAAsACwAOAA4ADgAOAA4A
DgAOAA8ADwAQABAADwAPAA8ADwAPAA8ADwAPAA8ADwAPAA8ADwAQABAADwAPABEAEQAR
ABEADwAPAA8AEAASABEAEQARABEAEQARABEADwAPAA8ADwAPAA8ADwAPABEAEQARABEA
EgASABEAEQARABEAEQAQABAAEQARABAADwAPAA4ADgAPAA8ADgAOAA4ADAALAAsADAAM
AAsACgAIAAcABwAGAAUABAAEAAQABAADAAIAAgACAAIAAgACAAQAAwACAAIABAAEAAQA
BgAEAAMAAwADAAUABQAFAAUABAAEAAQABQAFAAUABQAFAAUABQAGAAYABAAEAAQABAAC
AAIAAgACAAQABAAEAAMAAwAEAAQABAACAAIAAgABAAMAAwACAAIAAwADAAMABAAEAAQA
BAAEAAIAAwADAAMABAAEAAQABAAEAAQABAAEAAYABwAHAAcACAAIAAgACAAFAAUABgAG
AAYABgAFAAUABgAGAAcABwAGAAYABgAHAAcABwAHAAcABwAHAAcABwAEAAQABAAFAAUA
BQAEAAQABgAGAAYABgAFAAMAAgABAAMAAgACAAIAAQABAAEAAQABAAEAAAAAAP//////
///////////////9/wEAAgABAAAA///+//7//v/+//7//f/9//3//f////////////3/
/f/9//3//f/9//v/+//6//r/+v/5//n/9//5//r/+v/6//z//v8BAAEAAQACAAEAAQAB
AAMAAQD//////////////////////v/8//r/9//0//P/8f/x//L/8v/y//X/9f/2//j/
+f/5//n/+f/3//f/9//3//f/9//3//f/9//3//f/9//3//f/9//3//f/9//3//f/9//3
//f/9//6/wAABAAGAAcACQAJAAwADgAPABEAEgALAAAA9//t/9z/yv+6/6n/lf+C/3H/
Zf9l/27/fP+L/5j/pf+u/7j/xf/N/9H/1//d/+L/6P/s/+//8P/z//T/9P/0//T/9v/5
//n/+v/6//r/+//7//v//f/9//3//f/8//z//P/8//z//P/8//3//f/+//7//f/9//3/
/f/9//3//f/9//3//f/9//3//f/+//7//f/9//3//f/9//3/////////AAAAAP//////
////////////AQABAAEAAQD//////////wEAAQABAAEAAAAAAP////8BAAEAAQAAAP7/
//////7//f/9//z//P/7//v/+v/6//z/+v/5//n/+v/6//n/+P/2//X/9f/0//P/8v/y
//L/8v/x//D/8P/u/+7/7v/u/+//7//v//D/8P/w//D/8v/z//P/9P/1//X/9f/1//X/
9v/2//b/9//5//n/+f/5//f/9//4//j/+v/6//r/+v/6//r/+v/6//z//P/8//v/+f/6
//r/+v/6//r/+v/5//v/+//6//r/+//7//v//P/8//z//P/8//z//f/9//3//v/+//7/
/v/8//z//P/8//z//f/9//3//P/8//z//P/5//n/+v/6//v//P/8//3//f/8//z/+//8
//z//P/9//3//f/9//3/+//7//v/+//8//z//P/9//v/+//6//r//P/8//z//P/8//v/
+//7//v/+v/6//r/+//7//v/+//7//v/+v/6//n/+f/5//n/+f/5//n/+f/5//n/+f/5
//v/+//8//r/+v/6//r/+v/6//r/+v/5//n/+f/5//n/+f/5//n/+f/5//n/+f/5//n/
9//3//j/+P/4//f/9//1//f/+P/4//j/+v/8//3//f/9//7/////////AQABAP//////
//3//f/9//3//P/8//v/+v/2//T/9P/z//P/9P/0//T/9f/1//b/+P/5//n/+f/5//n/
+f/5//n/+//7//v/+//5//n/+f/5//v/+//7//v/+f/5//n/+f/7//v/+//7//7/BAAK
AAwACwALAA8AEgAQABEAEwAQAAcA/v/1/+f/1v/I/7j/o/+N/3r/bf9p/2//fP+K/5f/
pP+x/7z/xP/P/9f/2//h/+X/6v/u//L/9f/4//v//P/8//z//P/+//3//f/+//7//v//
//////8BAAEAAQABAAAAAAAAAAAAAgACAAIAAwABAAIAAgABAAEAAQABAAEAAQABAAEA
AQABAAEAAQABAAIAAgABAAEAAQABAAEAAQADAAMAAwAEAAIAAQABAAEAAQABAAEAAQAB
AAEAAQABAAEAAQABAAEAAQABAAEAAQAAAAAA/////wEAAQABAAAAAAABAAEAAAD/////
/v/+//3//f/8//z//v/8//v/+//6//r/+f/4//b/9f/1//T/9f/0//T/9P/0//P/8v/y
//D/8P/w//D/8v/x//D/8P/y//L/8v/0//P/8//0//X/9f/1//X/9f/2//b/9v/3//n/
+f/5//n/9//3//j/+P/4//j/+P/4//j/+P/4//j/+P/4//j/9//3//j/+P/4//j/+P/4
//f/9//3//b/9v/3//f/9//4//j/+P/4//j/+P/5//n/+f/4//j/+P/4//j/+P/4//j/
+P/5//n/+f/6//r/+v/6//v/+//8//z/+v/6//n/+f/6//r/+//7//z//P/8//3/+//7
//v/+//7//v/+//7//r/+v/6//v//f/9//z//P/6//r/+v/6//r/+f/5//n/+f/4//j/
+P/3//f/9//3//n/+f/4//j/+f/5//n/+f/3//f/9//3//n/+P/4//j/+P/4//j/+P/4
//j/9//3//f/9//3//f/9//3//f/9//3//f/9//3//X/9f/2//b/9v/1//X/8//1//b/
9v/2//j/+v/7//v/+//8//3//f/9///////9//3//f/7//v/+//7//n/+P/2//T/8v/w
//D/7//v//D/8P/w//H/8f/y//T/9f/1//X/9f/1//X/9f/1//X/9f/1//X/9f/1//X/
9f/1//X/9f/1//X/9f/1//X/9//1//X/8//4//z/AgAGAAcABwAJAA4AEgATABUAFAAL
AAAA9f/j/8z/tP+g/43/d/9i/1f/V/9Z/2j/fP+N/5r/qf+2/8D/yf/R/9X/2f/f/+T/
6v/s//H/9P/1//b/+P/4//j/+v/5//n/+v/6//r/+//7//v//f/9//3//f/8//z//P/8
//7//v/+/////f/+//7//f/9//3//f/9//////////////////////8AAAAA//////3/
/f/9//3/////////AAAAAP/////////////////////////////9//3//f/9//3//f/9
//3//v/+//3//f/9//3//f/8//z//f/9//z/+//7//r/+v/7//v/+v/6//r/+P/3//f/
9v/2//X/9P/0//P/8//y//H/8P/w//D/7v/t/+z/7P/s/+z/7P/s/+z/6//q/+r/7P/s
/+z/7v/v/+//8P/x//P/8//z//P/9P/0//T/9f/1//X/9f/1//X/9f/2//b/9v/2//b/
9v/0//T/9P/0//T/9P/0//P/8//0//T/9P/0//T/9P/z//X/9f/0//T/9f/1//X/9v/0
//T/9P/0//T/9f/1//X/9P/0//T/9P/1//b/9//4//f/9//2//X/+P/4//j/+P/3//f/
+P/4//j/+P/3//f/+P/4//n/+f/4//j/+P/5//n/+f/5//n/9//3//f/9//4//j/+P/5
//f/9//2//b/+P/4//j/+P/4//f/9//3//f/9v/2//b/9//3//f/9//3//f/9v/2//X/
9f/1//X/9f/1//X/9f/1//X/9f/1//X/8//z//T/9P/0//T/9P/0//T/9P/0//P/8//z
//P/8//z//P/8//z//P/8//z//P/8//x//H/8v/y//L/8f/x/+//8f/y//T/9P/2//j/
+f/5//n/+v/7//v/+//9//v/+f/5//n/9//3//f/9//0//L/7//s/+v/6v/r/+v/6//s
/+z/7P/v/+//8P/y//P/8//z//P/8f/x//H/8f/x//H/8f/x//P/8//z//P/8f/x//H/
8f/x//H/8f/x//H/8f/z//X//P8CAAQABAAHAAkADQAQABIAFQATAAwA/f/w/9v/vf+i
/4r/dP9f/0//SP9J/03/W/90/4j/l/+o/7P/vP/G/83/0f/V/9v/3//m/+r/7v/x//T/
9f/y/w==
         </WaveFormData>
      </LeadData>
      <LeadData>
         <LeadByteCountTotal>10000</LeadByteCountTotal>
         <LeadTimeOffset>0</LeadTimeOffset>
         <LeadSampleCountTotal>5000</LeadSampleCountTotal>
         <LeadAmplitudeUnitsPerBit>4.88</LeadAmplitudeUnitsPerBit>
         <LeadAmplitudeUnits>��V</LeadAmplitudeUnits>
         <LeadHighLimit>2147483647</LeadHighLimit>
         <LeadLowLimit>268435456</LeadLowLimit>
         <LeadID>V2</LeadID>
         <LeadOffsetFirstSample>0</LeadOffsetFirstSample>
         <FirstSampleBaseline>0</FirstSampleBaseline>
         <LeadSampleSize>2</LeadSampleSize>
         <LeadOff>FALSE</LeadOff>
         <BaselineSway>FALSE</BaselineSway>
         <ExcessiveACNoise>FALSE</ExcessiveACNoise>
         <MuscleNoise>FALSE</MuscleNoise>
         <LeadDataCRC32>2314994683</LeadDataCRC32>
         <WaveFormData>
BgAGAAYABgAIAAgACAAIAAYABgAGAAYABgAGAAYABgAEAAQABAAEAAQABAAEAAQAAgAC
AAIAAgACAAIAAgACAAAAAAAAAAAAAgACAAIAAgAAAAAAAAD+/wAAAAAAAAAA/v/+//7/
/v8AAAAA/////////////////////////////////////wAAAAADAAYACAAIAAgACAAI
AAgADAAPAA0ACgAJAAgABwAHAAYABQADAAIAAQAAAP7//P/6//r/+v/6//j/+P/3//f/
9//3//n/+v/6//r/+f/5//n/+f/5//n/+f/5//n/+f/6//r/+v/6//r/+v/6//r/+v/6
//r/+v/6//3///8GAA4AFwAmAD0AWAB6AJ4AvwDYAOkA4gDFAI0AOQDT/3b/Of8U//j+
6/7p/vH+Av8a/zf/U/9s/4L/l/+r/7r/wv/L/9H/2P/g/+j/7v/z//b/+//7//z//f/9
//7/AQACAAMAAwADAAQABQAFAAMABAAEAAQABwAHAAcABwAIAAgACAAJAAsACgAKAAoA
CgALAAsACwAKAAoACgAKAAoACwAMAAwACgALAAsACgAKAAsACwALAAkACQAJAAkACQAK
AAsACwAKAAoACwAMAA4ADgAPAA8ADQANAA0ADQAQABAAEAARAA8ADwAPAA8AEQARABEA
EAAOAA4ADQAMAA0ADQAMAAsACQAHAAUAAwABAAAA/f/7//z/+v/4//b/9f/z//H/7//r
/+n/5//l/+X/5P/i/+D/4P/f/97/3v/e/97/3v/e/+H/4f/j/+T/5f/m/+f/6f/q/+v/
7f/u/+//7//x//L/8//0//T/9f/0//T/9f/1//f/9v/2//b/9f/z//L/8f/t/+n/5f/h
/9//3v/e/97/3v/e/97/3v/f/9//3//f/9//3//f/9//4f/i/+L/4//j/+X/5f/l/+X/
5v/n/+f/6P/o/+j/6f/r/+z/7P/u/+3/7v/u/+7/7P/s/+z/7f/t/+//7//v/+//7//v
/+//7//w//D/7//v/+//8P/w/+//7//v/+//7//v/+//7//w/+7/7v/u/+//8P/w/+//
7//v/+//7//v/+3/7P/s/+//7//u/+7/7v/t/+v/6v/r/+v/7P/s/+v/6v/q/+r/6v/s
/+r/6v/q/+r/6v/q/+r/6v/o/+r/6v/q/+r/6v/q/+r/6v/q/+r/6f/p/+n/6f/p/+n/
6f/p/+n/6f/p/+n/6f/p/+j/6P/r/+7/8P/w//D/8P/w//D/9P/3//j/9v/2//b/8//z
//L/8f/z//L/8f/w/+z/6v/o/+j/5v/m/+T/5P/j/+P/4//j/+X/5v/m/+b/5f/l/+X/
5f/l/+X/5f/l/+X/5f/m/+b/5v/m/+b/5v/m/+b/5v/m/+b/5v/k/+f/6//y//z/BQAQ
AB8AOABaAH4AnQC4AMkAygC1AIkAQwDl/4L/O/8S//r+6/7n/un+9P4K/yX/P/9Y/3D/
g/+T/6L/rv+1/73/xP/M/9L/2v/f/+T/5//p/+z/7f/t/+7/7//w//H/8f/z//T/9f/1
//X/9v/2//b/9//3//f/9//2//b/9v/3//f/9v/2//b/9v/3//f/9//4//j/+P/4//b/
9//4//j/+P/5//n/+P/4//n/+f/5//v/+//7//v/+//8//3//f/6//r/+//8//7//v//
//////////////8AAAAAAAABAAEAAQABAAEAAQABAAEAAAAAAAAA///+//3//f/8//v/
+v/5//j/9//1//T/8f/v/+7/7P/q/+j/5//l/+P/4f/d/9v/2f/X/9f/1v/U/9L/0P/P
/87/zv/Q/9D/0P/Q/9H/0f/T/9T/1f/W/9f/2f/a/9v/3f/e/9//3//h/+L/5f/m/+b/
5//o/+j/6f/p/+n/6P/o/+j/6v/p/+n/6f/p/+n/6f/p/+f/5v/m/+b/5v/m/+b/5v/l
/+X/5f/l/+X/5f/l/+X/5f/m/+b/5//n/+n/6f/p/+v/7P/t/+3/7P/s/+z/7f/t/+7/
7v/w//H/8v/y//L/8v/y//L/8//x//P/8//z//X/9f/1//X/9f/2//b/9f/1//X/9v/2
//P/8//z//P/9f/1//X/9f/0//L/8v/y//H/8v/y//H/7//v/+//7//v/+3/7P/s/+3/
7f/s/+z/7f/t/+z/7P/r/+v/7P/s/+v/6v/q/+r/6P/o/+j/6P/q/+r/6v/o/+b/5v/m
/+b/5v/m/+b/5v/m/+b/5f/l/+X/5f/l/+X/4//j/+P/4//l/+X/5f/l/+b/5v/p/+z/
7v/u/+7/7v/u/+7/8v/1//f/9P/z//L/7f/t/+z/6//t/+z/6//q/+j/5v/k/+T/5v/m
/+T/5P/j/+P/4//j/+H/4v/i/+L/4//j/+P/4//j/+P/4//j/+P/4//k/+T/5P/k/+T/
5P/k/+T/5P/k/+T/5P/i/+P/5//u//j/AQAOACMAPABeAIIAoQC8ANEA0AC7AI0ARQDf
/3b/J//8/uL+0/7R/tn+6P4C/x//Of9S/2z/g/+R/5z/qv+z/7n/wP/I/87/1P/Z/97/
4f/j/+b/5//n/+j/5//o/+n/6f/p/+r/6//r/+v/7P/s/+z/7//v/+//7//w//D/8P/x
//H/8P/w//D/8P/x//H/8f/y//L/8v/y//L/8//0//T/9P/1//X/9P/0//X/9f/1//X/
9f/1//X/8//0//X/9f/2//b/9//4//f/9v/2//X/9v/3//j/+f/4//j/+P/5//v/+//7
//v/+//7//v/+v/6//r/+f/4//f/9//2//X/9P/z//L/8f/v/+7/6//p/+b/5P/i/+D/
3//d/9v/2f/X/9X/0//R/8//zv/M/8r/yv/J/8j/yP/I/8j/yP/I/8f/x//J/8r/y//M
/83/z//Q/9H/0//U/9X/1f/X/9j/2f/a/9r/2//c/9z/3f/d/93/3P/c/9z/3P/b/9v/
2//b/9v/2//b/93/3P/c/9z/2v/a/9r/2v/Z/9n/2f/Z/9n/2f/Z/9n/2//c/9z/3f/b
/93/3f/d/93/3v/f/9//4P/g/+D/4f/f/+D/4P/i/+P/5P/k/+T/5v/m/+b/5//l/+f/
5//n/+f/5//n/+f/5//o/+j/5//n/+f/6P/o/+f/5//n/+f/5f/l/+X/5f/m/+T/5P/k
/+T/5P/j/+H/4f/h/+H/4f/j/+H/4P/g/9//3//e/97/3//f/97/3v/d/93/3v/e/93/
3P/c/9z/2v/a/9n/2f/Z/9r/2P/Y/9j/2P/Y/9j/2P/W/9j/2P/Y/9j/1v/W/9b/1v/W
/9b/1f/V/9X/1f/V/9X/1f/V/9X/1f/V/9X/1f/V/9b/1v/Z/9z/3v/e/97/3v/e/97/
4v/l/+P/4P/f/97/2//b/9r/2f/Z/9j/1//W/9T/0v/Q/9D/0P/Q/87/zv/N/83/zf/N
/8v/zP/M/8z/y//L/8v/y//L/8v/y//L/8v/y//M/8z/yv/K/8r/yv/K/8r/yv/K/8r/
yv/M/83/0//a/+T/8f8GACEAQgBmAIoApwDAAMkAtgCHAD8A2f9l/wr/1/64/qb+of6n
/rn+1P72/hf/N/9Q/2b/d/+D/4z/lP+d/6X/rP+y/7r/vv/D/8j/y//L/8z/zf/N/87/
z//Q/9H/0f/T/9T/1f/V/9P/1P/U/9T/1f/V/9X/1f/W/9b/1v/X/9f/1v/W/9b/1v/X
/9f/1//Y/9j/2P/Y/9b/1//Y/9j/1v/X/9f/1v/Y/9n/2f/Z/9f/1//X/9f/1//Y/9n/
2f/W/9b/1//Y/9j/2P/Z/9n/2f/Z/9n/2f/a/9r/2v/b/9v/2//b/9v/2f/Z/9n/2P/Y
/9j/1//W/9X/1f/U/9P/0v/R/9D/z//N/8z/yf/H/8b/xP/C/8D/v/+9/7v/uf+3/7X/
s/+x/6//rv+s/6r/qv+p/6j/qP+q/6r/qv+q/63/rf+v/7D/s/+0/7X/t/+4/7n/u/+8
/73/vf+//8D/wf/C/8L/w//E/8T/xf/F/8X/xP/E/8T/xv/F/8X/xf/I/8n/yv/L/83/
zP/M/8z/zv/O/87/zv/N/83/zf/N/8//z//P/8//0f/S/9L/0//V/9f/1//X/93/4v/n
/+v/8P/0//j//f8AAAIAAwAGAAoADAANAA4AEAASABQAFwAZABsAGwAbABwAHQAeAB8A
IQAiACIAIQAiACMAJQAmACcAJwAnACcAJQAlACUAJQAlACQAJQAmACcAKAAoACcAJQAl
ACUAJQAnACUAJAAkACcAJwAmACYAJQAlACQAJAAjACMAJAAkACMAIgAiACIAIgAiACEA
IQAhACEAIQAgACAAIAAgACAAHgAeAB4AHAAdAB4AHwAgAB4AHgAeAB4AHgAeAB0AHQAd
AB0AHQAdABsAGwAbABsAGwAbABsAGwAcABwAHwAiACQAJAAkACQAJAAkACgAKwApACYA
JQAkACMAIwAiACEAIQAgAB8AHgAcABoAGAAYABYAFgAUABQAEwATABMAEwAVABYAFgAW
ABUAFQAVABUAEwATABMAEwAVABUAFgAWABQAFAAUABQAFAAUABQAFAAWABQAFAAXABkA
IAAqADcARgBbAHoAngDCAOMA/AAPAQwB7QCxAFkA6f+C/0H/GP/+/vP+9/4B/xT/NP9V
/3H/jP+k/7f/w//Q/9z/4//r//T/+P8AAAQACQAOAA8AEwAUABUAFQAWABcAGAAZABkA
GQAaABsAGwAZABoAGgAaAB0AHQAdAB0AHAAcABwAHQAfAB4AHgAeABwAHQAdAB0AHgAe
AB4AHgAcAB0AHgAeABwAHQAdABwAHgAfAB8AHwAfAB8AHwAfAB8AIAAhACEAIAAgACEA
IgAjACQAJgAnACkAKQApACkAKgAqACoAKwArACsAKwArAC0ALQAtACwALAAsACsAKgAp
ACkAKAAnACYAJQAkACMAIQAgAB0AGwAcABoAGAAWABUAEwARAA8ACwAJAAcABQAFAAQA
AgAAAAIAAQAAAAAA/v/+//7//v8BAAEAAwAEAAcACAAJAAsACgALAA0ADgAPAA8AEQAS
ABUAFgAWABcAFgAWABcAFwAXABYAFgAWABgAFwAXABcAFwAXABcAFwAXABYAFgAWABQA
FAAUABQAFAAVABYAFwAVABUAFQAVABUAFgAWABcAFwAZABkAGQAXABgAGQAZABwAHAAc
AB0AGwAcABwAHgAfACAAIAAgACAAIAAgACEAHwAhACEAIQAfAB8AHwAfACEAIgAiACEA
IQAhACIAIgAhACEAIQAhACEAIQAhACEAIAAeAB4AHgAdAB4AHgAdAB8AHwAfAB8AHwAd
ABwAHAAdAB0AHAAcABsAGwAaABoAGQAZABoAGgAbABoAGgAaABoAGgAZABkAGQAbABkA
GQAWABgAGAAYABgAGAAYABgAFgAWABYAFgAWABYAFgAWABYAGAAYABcAFwAXABcAFwAX
ABUAFQAVABUAFQAVABUAFQAUABQAFwAaABwAHAAcABwAHAAcACAAIwAlACIAIQAgAB8A
HwAeAB0AHQAcABsAGgAYABYAFAAUABQAFAASABIADwAPAA8ADwARABIAEgASABEAEQAR
ABEAEQARABEAEQARABEAEgASABQAFAAUABQAEgASABIAEgAUABIAEgARABMAGgAkAC8A
OABHAF4AfgCgAMEA3gD1APgA5wDBAIMAKwDG/3P/RP8o/xf/Ef8V/xz/LP9H/2X/fv+U
/6n/vf/K/9b/4f/n/+7/9v/+/wQACQAMABMAFwAYABkAGQAaABsAHAAdAB0AHwAgACEA
IQAhACIAIgAiACEAIQAhACEAIgAiACIAIwAlACQAJAAkACIAIwAjACMAJAAkACQAJAAi
ACMAJAAkACQAJQAlACQAJAAlACUAJQAnACcAJwAnACUAJgAnACcAJwAoACoALAArACoA
KgApACkAKQApACkALAAsACwALQAvAC8ALwAvADEAMQAxADAAMAAwAC8ALgAtAC0ALAAr
ACwAKwAqACkAJQAkACEAHwAgAB4AHAAaABcAFQATABEADwANAAsACQAHAAYABAACAAIA
AQAAAAAA/v/+//7//v/9//3///8AAAMABAAFAAcABgAHAAkACgALAAsADQAOAA8AEAAQ
ABEAEgASABMAEwATABIAEgASABAADwAPAA8ADwAPAA8ADwAPAA4ADgAOAA4ADgAOAA4A
CwALAAsACwALAAsACwALAA0ADgAOAA8ADQAPAA8ADwAPABAAEQARABIAEgASABMAEwAU
ABQAFgAWABYAFQAUABYAFgAWABcAFwAZABkAGQAZABkAGQAZABkAGgAaABkAFwAXABgA
GAAZABkAGQAZABkAGQAZABkAGAAWABYAFgAVABYAFgAVABMAEwATABMAFQATABIAEgAT
ABMAEgASABEAEQAQABAADwAPABAAEAAPAA4ADgAOAAwADAALAAsACwALAAoACgAKAAoA
CgAKAAoACgAIAAgACAAIAAgABgAGAAYABgAGAAYABQAFAAcABwAHAAcABQAFAAUABQAF
AAUABQAFAAQABAAHAAoACgAKAAoACgAKAAoADgARABMAEAAPAA4ACwALAAoACQAJAAgA
BwAGAAQAAgAAAAAA/v/+//z//P/7//v/+//7//v//P/8//z/+//7//v/+//7//v/+//7
//n/+f/6//r/+v/6//r/+v/8//z//P/8//r//P/8//v/+/8AAAoAFwAmADcATgBwAJYA
tQDOAOEA5ADRAKMAWwD7/5T/Rf8a/wL/8f7v/vX+AP8W/zX/Uf9o/4D/lf+n/7T/vv/F
/83/1v/c/+L/5v/p/+7/8//3//r/+//7//z//f/+///////9//7//////wEAAgACAAIA
AwADAAMAAwAEAAQABAAFAAUABAAEAAQABAAFAAUABQAGAAYABgAGAAQABQAGAAYABgAH
AAcABgAGAAcABwAHAAkACQAJAAkACQAKAAsACwAKAAoACwAMAAwADAANAA0ADQANAA0A
DQAQABAAEAARABEAEQARABEAEQARABEAEAASABIAEQAQAA0ADQAMAAsADAALAAoACQAF
AAQAAQD///7//P/6//j/+f/3//X/8//v/+3/6//p/+f/5v/k/+L/4v/h/+D/4P/g/+D/
4P/g/+H/4f/j/+T/4//k/+X/5//o/+n/6//s/+3/7f/v//D/7//w//D/8f/y//L/8//z
//X/9P/0//T/9P/z//P/8//z//P/8//z//H/8P/w//D/8P/w//D/8P/x//H/8f/x/+//
7//v/+//8f/y//L/8//x//P/8//z//P/9P/1//X/9v/2//b/9//3//j/+P/6//n/+v/6
//r//P/8//z//f/9////////////////////AQACAAIAAQABAAEAAgACAAEAAQABAAEA
//////////////7///8AAP//AAAAAP///f/9//3//f/9//v/+v/6//v/+//6//r/+//7
//r/+v/3//f/+P/4//n/+P/4//j/9v/2//X/9f/3//f/9//3//n/+P/2//b/9v/2//b/
9v/2//T/9v/2//b/9v/2//b/9v/2//b/9v/1//X/8//z//P/8//1//X/9f/1//X/9f/1
//X/9P/0//f/+v/6//r/+v/6//v//P8BAAUAAwAAAP///v/7//v/+v/5//n/+P/3//b/
9v/0//L/8v/w//D/7v/u/+v/6//r/+v/6//s/+z/7P/r/+v/6//r/+v/6//r/+v/7f/t
/+7/7v/u/+7/7v/u/+7/7v/u/+7/7v/u//D/7//z//r/BAAPABwAMQBOAHQAnAC7ANIA
5QDmAMkAjQA7AM3/Yv8b//T+2v7N/tH+2/7w/gz/Lf9J/2b/gP+V/6P/rv+4/8H/yf/Q
/9b/3v/k/+n/7v/x//P/9v/3//f/+P/3//j/+f/5//n/+v/7//v//f/+//7//v//////
/////wIAAgACAAMAAwACAAIAAgAEAAUABQAFAAYABgAGAAYABgAHAAgACAAIAAkACQAI
AAgACQAJAAkACwALAAsACwAJAAoACwALAAwADAANAA4ADgAOAA8ADwARABEAEQARABAA
EAAQABEAEwATABMAEwAVABUAFQAUABIAEgARABAAEQARABAADwAOAA0ADAALAAsACgAH
AAUAAgAAAP7//P/9//v/+f/3//X/8//x/+//7f/s/+r/6P/o/+f/5v/m/+T/5P/k/+T/
5f/l/+f/6P/r/+z/7f/v/+7/7//x//L/9f/1//f/+P/3//j/+P/5//z//P/9//3////+
//7//v/+//3//f/9//3//f/9//3//f/8//z//P/8//z//P/8//v/+//7//v//f/9//3/
/f/9//7//v////3/////////AQACAAMAAwAEAAQABAAFAAcACAAIAAoACQAKAAoACgAN
AA4ADwARAA8AEQARABEAEwATABMAEwATABQAFAATABUAFQAWABYAFQAVABUAFQAVABUA
FQAVABYAFAAUABQAEwAUABQAEwAVABUAFQAVABUAEwASABIAEwATABIAEgARABEAEAAQ
AA8ADwAQABAAEQAQABAAEAAQABAADwAPABMAEwARABEAEgASABIAEgASABIAEgASABAA
EAAQABAAEAAQABAAEAAQABIAEgARABEAEQARABEAEQARABEAEQARABMAEwATABMAFAAU
ABcAGgAcABwAHAAcABwAHAAgACMAIQAeAB0AHAAbABsAGgAZABcAFgAVABQAFAASABAA
EAAQABAADgAOAA0ADQANAA0ADwAQABAAEAARABEAEQARABEAEQARABEAEQARABIAEgAS
ABIAEgASABQAFAAUABQAFAAUABYAGQAfACYALgA3AEoAZQCIAKwAzADnAPoA/QDiAKcA
VQDj/2v/GP/t/tD+wv7F/tP+5/4E/yj/S/9r/4b/lv+h/6v/uP++/8X/zf/W/9z/4v/q
/+//8P/v//H/9P/1//X/9v/5//r/+//7//z//v8AAAEAAQACAAIAAgADAAMAAwADAAYA
BgAGAAcACQAIAAgACAAIAAkACQAJAAoACgAKAAoACgALAAwADAAMAA0ADQAMAA4ADwAP
AA8ADwAPAA8ADwAPABAAEQARABAAEAARABIAEgASABMAEwAVABUAFQAVABYAFgAWABcA
GQAZABkAGQAbABsAGwAaABgAGAAXABYAFgAXABcAFwAWABUAFAATABMAEgAPAA0ADAAK
AAgABgAFAAMAAQD//////f/7//n/9//2//T/8v/y//H/8P/w//L/8v/y//L/8//z//X/
9v/1//b/9//5//z//f///wAA/////wEAAgADAAQABAAFAAQABAAFAAUABQAEAAQABAAE
AAMAAwADAAMAAwADAAMAAwACAAIAAgACAAIAAgACAAEAAQABAAEAAwADAAMAAwADAAQA
BAAFAAMABQAFAAUABQAGAAcABwAIAAgACAAJAAkACgAKAAwADQAOAA4ADgAQABAAEAAR
AA8AEQARABEAEwATABMAEwATABQAFAATABUAFQAWABYAFQAVABUAFQATABMAEwATABQA
EgASABIAEwAUABQAEwASABEAEAAPABEADwAOAA4ADwAPAA4ADgAPAA8ADgAOAA0ADQAO
AA4ADQAMAAwADAAKAAwADAAKAAoACgAKAAwADAAMAAoACgAKAAoACgAKAAoACgAKAAoA
CgAJAAkACQAJAAkACQAJAAkACQAJAAkACQAJAAkACgAKAA0AEAASABIAEgASABAAEAAU
ABcAGQAWABUAFAARABEAEAAPAA8ADgANAAwACgAIAAYABgAGAAYABAAEAAMAAwADAAMA
AwAEAAQABAADAAMAAwADAAMAAwADAAMAAwADAAQABAAEAAQABAAEAAYABgAGAAYABgAG
AAQABQAJABIAGAAhADAAQQBcAHoAngC9ANoA7QDyAN0AsQBrAA0AqP9Z/yz/EP8D//v+
/f4K/yL/P/9b/3T/iv+d/6//vv/I/9H/2//k/+r/8v/4//3/AAADAAcACgALAAsADAAP
ABAAEQARABEAEgATABMAFAAWABcAGAAZABkAGQAZABoAGgAaABsAHQAcABwAHAAcAB0A
HQAdAB4AHgAeAB4AHgAfACAAIAAgACEAIQAgACAAIQAhACEAIgAjACQAJQAlACYAJwAn
ACYAJgAnACgAKgAqACsAKwApACkAKQApACgAJgAkACMAIQAfAB0AGwAZABkAGQAYABYA
FgAVABQAEwATABIAEQAPAA0ACwAJAAcABgADAAEAAAD+//z/+v/5//f/9f/z//H/7//t
/+v/6//q/+j/5v/k/+P/4v/i/+L/4v/i/+L/4//j/+X/5v/n/+j/6f/r/+z/7f/v//D/
8//z//X/9v/3//j/+P/5//j/+P/5//n/+v/6//v//P/+//3//f/9//3//f/9//3//f/8
//z//P/8//z//P/8//v/+//7//v/+//7//v/+//9//7//v//////AQABAAEAAQACAAMA
AwAEAAQABAAFAAUABgAGAAgACQAKAAoACgAKAAoACgALAAsADQANAA0ADQANAA0ADQAN
AA4ADgANAA0ADQAOAA4ADQANAA0ADQANAA0ADQANAAwACgAKAAoACwAMAAwACwALAAsA
CwALAAsACQAIAAgACQAJAAgACAAJAAkACAAIAAcABwAIAAgABwAGAAYABgAGAAYABQAF
AAcABwAIAAgACAAIAAgABgAGAAYABAAEAAQABAAEAAYABgAGAAYABgAGAAUABQADAAMA
AwADAAUABQAFAAUABQAFAAUABQAEAAQABwAKAAwADAAMAAwADgAOABIAFQAVABIAEQAQ
AA0ADQAMAAsACwAKAAkACAAGAAQAAgACAAIAAgAAAAAA/////////////wAAAAAAAP3/
/f/9//3//v///wAAAQD/////AAAAAAAAAAAAAAAAAAAAAAAAAAACAAAAAgADAAUADAAY
ACMAMABHAGQAhgCmAMMA2ADjANwAuwCFADUA0f90/zv/Gv8E//v++f4B/xL/LP9H/2H/
eP+Q/6H/r/++/8j/z//X/+D/5v/s//T/9//4//3/AQACAAMAAwAEAAMABAAFAAUABwAI
AAkACQAJAAoACgAKAAsACwALAAsADAAMAAwADQANAAwADAAMAAwADQANAA0ADAAMAAwA
DAAOAA8AEAAQAA4ADwAPAA4AEAARABEAEQATABMAEwATABEAEgATABMAEgASABMAFAAU
ABQAFQAVABUAFQAVABUAFgAWABYAFwAXABcAFwAXABcAFwAXABYAFgAWABUAFAATABMA
EgARABAADwAOAA0ACwAKAAcABQAGAAQAAgAAAP3/+//5//f/9f/z//H/7//t/+z/6v/o
/+b/5f/k/+T/5f/m/+f/6P/n/+f/6f/q/+v/7P/t/+//8P/x//P/9P/1//X/9//4//n/
+v/6//v//P/8//3//f/9//z//P/8//7//f/9//3/+//7//v/+//7//r/+v/6//r/+v/6
//r/+f/5//n/+f/5//n/+f/5//n/+v/6//v/+//9//3//f/9//7//////wAAAAAAAAEA
AQACAAIABAAFAAYABgAGAAYABgAGAAcABwAJAAkACQAJAAkACQAJAAsADAAMAAsACQAJ
AAoACgALAAsACwALAAkACQAJAAkACgAIAAgACAAHAAgACAAHAAcABwAHAAcABwAFAAQA
BAAFAAUABAAEAAUABQAEAAQAAwADAAQABAADAAIAAgACAAIAAgAAAAAAAAAAAAAAAAAA
AP7/AAAAAAAAAAD+//7//v/+//7//v/9//3//f/9//3//f/9//3//f/9////////////
/v/+/wEABAAGAAYABgAGAAYABgAKAA0ADQAKAAkACAAFAAUABAADAAMAAgABAAAA/v/8
//r/+v/6//r/+P/4//X/9f/1//X/9//4//j/+P/3//f/9//3//X/9f/1//X/9//3//j/
+P/2//b/9v/2//b/9v/2//b/+P/4//j/+f/7/wIADAAXACQAOQBWAHwAogDBANwA7QDs
ANEAnQBLAN3/cP8l//7+5P7X/tf+4/70/hD/Mf9R/2z/hP+Z/6n/tv/A/8f/z//W/9z/
5P/o/+3/8v/1//f/+v/7//v//P/9//7/////////AAABAAEAAQACAAIAAgADAAMAAwAD
AAQABAAEAAUABQAEAAQABAAEAAUABQAFAAYABgAGAAYABgAHAAgACAAIAAkACQAIAAgA
CQAJAAkACQAJAAkACQAJAAoACwALAAoACgALAAwACgAKAAsACwALAAsACwALAAoACgAK
AAsADQANAA0ADQANAA0ADQAMAA4ADgANAAwACwALAAoACQAIAAcABgAFAAMAAgD///3/
/P/6//j/9v/1//P/8f/v/+v/6f/n/+X/4//i/+D/3v/e/93/3P/c/97/3v/e/97/3f/d
/9//4P/h/+L/4//l/+b/5//p/+r/6//r/+3/7v/v//D/8P/x//L/8v/z//P/9f/0//T/
9P/y//H/8f/x//H/8f/x//H/8f/w//D/8P/w//D/8P/w/+//7//v/+//7//v/+//7//v
//D/8P/x//H/8//z//P/8f/y//P/8//2//b/9v/3//X/9v/2//j/+f/6//r/+v/8//z/
/P/9//v//f/9//3/+//7//v/+//5//r/+v/5//n/+f/6//r/+f/5//n/+f/3//f/9//3
//b/9P/0//T/8//0//T/8//z//P/8//z//P/8f/w//D/8f/x//D/8P/v/+//7v/u/+3/
7f/u/+7/7f/s/+z/7P/s/+z/6//r/+v/6f/p/+z/6v/q/+r/6v/q/+r/6v/o/+j/6P/o
/+j/6P/o/+j/6P/o/+j/5//n/+f/5//n/+f/5//n/+f/5//n/+f/5//n/+r/6v/t//D/
8P/w//D/8P/y//L/9v/5//f/9P/z//L/7//v/+7/7f/t/+z/6//q/+r/6P/m/+b/5v/m
/+T/5P/j/+P/4//j/+P/5P/k/+T/4//j/+P/4//l/+X/5f/l/+P/4//k/+T/5v/m/+b/
5v/m/+b/5v/m/+b/6P/q/+3/8//8/wYAFQAsAEkAbgCUALQAzwDkAOsA0ACZAEUA0/9d
/wr/3f7C/rb+uf7F/tf+9v4Y/zv/W/9y/4T/k/+f/6j/sP+3/7//xP/M/9L/2v/b/9z/
4f/h/w==
         </WaveFormData>
      </LeadData>
      <LeadData>
         <LeadByteCountTotal>10000</LeadByteCountTotal>
         <LeadTimeOffset>0</LeadTimeOffset>
         <LeadSampleCountTotal>5000</LeadSampleCountTotal>
         <LeadAmplitudeUnitsPerBit>4.88</LeadAmplitudeUnitsPerBit>
         <LeadAmplitudeUnits>��V</LeadAmplitudeUnits>
         <LeadHighLimit>2147483647</LeadHighLimit>
         <LeadLowLimit>268435456</LeadLowLimit>
         <LeadID>V3</LeadID>
         <LeadOffsetFirstSample>0</LeadOffsetFirstSample>
         <FirstSampleBaseline>0</FirstSampleBaseline>
         <LeadSampleSize>2</LeadSampleSize>
         <LeadOff>FALSE</LeadOff>
         <BaselineSway>FALSE</BaselineSway>
         <ExcessiveACNoise>FALSE</ExcessiveACNoise>
         <MuscleNoise>FALSE</MuscleNoise>
         <LeadDataCRC32>979446685</LeadDataCRC32>
         <WaveFormData>
DAAMAAwADAAOAA4ADgAOAAwADAAMAAwADgAOAA4ADgALAAoACQAIAAkACgALAAwACwAK
AAkACAAIAAgACAAIAAgACAAIAAgACAAIAAgACAAIAAgACAAIAAcABwAHAAcABwAHAAcA
BwAHAAcABwAGAAYABgAGAAYABgAGAAYABgAHAAcABwAHAAoACgAMAA4AEAAQABEAEgAS
ABMAFgAZABkAGAAWABUAEgARABAAEAAQAA4ADQAMAA0ADAALAAoABwAGAAYABQAEAAMA
AgACAAMABAAFAAYABQAFAAUABQADAAMAAwADAAYABgAGAAYABAAEAAQABQAGAAcACQAK
AAoACgAIAAgACgANABIAHgAzAFIAdwCkANYACwE6AWIBcgFdASEBvwBDAMr/dv8//xz/
C/8H/xL/I/87/1b/cf+L/53/rf+9/8n/0v/X/97/4v/p//L/+f/9/wAAAwAFAAgACgAK
AAoACgAMAAwADAAPAA8AEAAQAA8ADwAPAA8AEQARABEAEQASABIAEgASABAAEQARABEA
EwATABMAEwARABEAEQARABIAEgASABIAEAAQABAAEAAQABAAEAARABMAEwATABMAEQAR
ABEAEQATABMAFAAUABYAFwAXABcAFQAUABMAEgATABQAFQAWABYAFgAWABYAFgAWABYA
FAATABIAEgARABAAEAAQAA0ADAAKAAcABAAAAP7//P/6//r/+P/2//T/8v/v/+3/6//o
/+f/5f/j/+P/4f/f/93/2//a/9j/2P/Z/9v/3P/e/+H/4v/j/+X/6f/r/+3/8P/y//P/
9v/4//n/+//9//7///8BAAEAAgADAAQABAAFAAUABQAFAAUABAAEAAMAAwAEAAQAAwAD
AAUABQAFAAUABAAEAAQAAwAEAAQABAAEAAYABgAFAAUABgAHAAkACwAJAAkADAAMAA0A
DgAQABIAEAAQABIAEwAVABcAFwAXABkAGgAbABwAGwAaABoAGQAZABkAGQAZABoAHAAe
AB4AHgAeAB4AHgAcABwAHAAcAB0AHQAdABwAHAAcABwAHAAeAB0AHQAdAB0AHQAdABwA
HAAcABwAHAAaABkAGAAYABkAGgAbABwAGgAZABkAGQAYABgAGAAYABgAGAAYABcAFQAX
ABYAFAAUABQAFAAWABYAFgAWABcAFwAXABcAFwAXABcAFwAXABcAFwAWABYAFgAWABYA
FgAWABYAFgAZABkAGQAZABgAGAAaABwAHgAeAB8AIAAeAB8AIgAlACgAKAAnACcAJAAj
ACIAIgAkACIAIQAgAB0AHAAbABoAGQAYABgAFwAWABUAFAAUABYAFgAWABYAEwATABMA
EwATABMAEwATABQAFAAUABQAFgAWABYAFwAWABUAFQAUABYAFAASABQAGAAbACIALAA7
AFQAdQCkANoADQE8AWQBfgF5AUkB9wCFAAIAmv9d/zj/Jf8h/yb/Mf9H/2D/ef+R/6X/
tf/B/83/2P/h/+j/7v/1//z/AQAFAAoADQAPABIAFAAUABQAFAAWABYAFgAVABUAFgAW
ABkAGQAZABkAGQAZABkAGQAYABgAGAAYABYAFwAXABcAGQAZABkAGQAbABsAGwAbABsA
GgAZABgAGgAaABoAGgAYABgAGAAZABkAGQAZABkAGQAZABkAGQAZABkAGgAaABoAGwAb
ABsAGAAYABgAGAAaABoAGgAaABoAGgAaABoAGgAaABoAGAAZABgAGAAXABQAFAAUABEA
EQAQAA4ADAAKAAgABgAEAAAA/v/8//r/+v/3//X/8//w/+//7f/r/+n/5//l/+P/4f/g
/97/3v/g/+H/4f/i/+X/5v/n/+n/6f/r/+3/8P/y//P/9v/4//v//f///wAAAQADAAMA
BAAFAAYABgAHAAcABwAHAAcACAAIAAcABwAGAAYABQAFAAUABQAFAAUABAAEAAQAAwAC
AAIAAgACAAQABAADAAMAAwADAAQABQADAAMABgAGAAcACAAKAAwADAAMAA4ADwAOAA8A
DgANAA4AEAASABQAFAAUABUAFQATABMAEwATABQAFgAYABgAFgAWABYAFgAWABYAFgAW
ABUAFQAVABQAFgAWABYAFgAVABMAEgARABEAEQARABAAEAAQABAAEAAQAA8ADgAOAA4A
DgAOAA4ADgANAA0ADQAMAAwADAAMAAwADAAKAAoACAAIAAgACAAKAAoACgAKAAcABwAH
AAcABQAFAAUABQAFAAUABQAEAAQABAAEAAQABAAEAAQABAADAAMAAwADAAQABAAGAAgA
CgAKAAsADAAOAA8AEgAVABUAFAASABEADgANAAwADAAMAAoACQAIAAkACAAHAAYABQAE
AAQAAwAAAP///v/+//z//P/8//z//f/9//3//f/9//3//f/9//7//v/+//7//v/+//7/
////////AAAAAP7//v/+//7/AAADAAoAFAAnAEIAZwCWAMgA+wAqAVgBcgFtAUEB7QB1
AO7/gP89/xb/A////gT/Ff8t/0r/Zf97/5H/o/+v/7n/xP/P/9T/2P/f/+b/7f/x//T/
9//5//r//P/8//z//P/+//7//v//////AAAAAAEAAQABAAEAAwADAAMAAwACAAIAAgAC
AAQABQAFAAUABQAFAAUABQAFAAUABQAFAAYABgAGAAYABAAEAAQABAAEAAQABAAFAAUA
BQAFAAUABQAFAAUABQAHAAcACAAIAAYABwAHAAcACAAIAAgACAAIAAgACAAIAAgACAAI
AAgABgAGAAYABAAFAAQABAADAAIAAgACAP/////+//z/+v/4//b/9P/y//D/7v/s/+r/
6P/l/+P/4f/c/9v/2f/X/9X/0//R/8//0f/Q/87/zv/M/83/zf/O/9H/0v/T/9X/1//Z
/9v/3v/g/+H/5P/m/+f/6f/r/+z/7//x//H/8v/x//L/8v/z//X/9f/1//X/9v/2//X/
9f/0//T/8//z//X/9f/1//X/8//0//X/9f/y//L/8v/y//T/9P/z//P/9f/1//b/9//3
//f/+v/6//j/+P/5//r//P/8//7////9/////////wEAAgADAAQABAAEAAUABQAFAAUA
BQAFAAQABgAIAAgABgAGAAYABgAGAAYABgAGAAUABQAFAAQAAgACAAIAAgACAAEAAQAB
AAEAAQABAAAAAAAAAAAAAAACAAEAAAAAAP7//v/+//7//v/9//3//f/+//7//v/+//z/
/P/8//v/+//7//v/+v/8//z/+v/6//r/+v/6//r/+v/6//v/+//7//v/+f/5//n/+f/5
//n/+f/4//j/+P/4//j/+v/6//r/+v/5//n/+f/5//z//P/+/wAAAgACAAMABAAEAAUA
CAALAAoACAAFAAMAAgABAAAAAAAAAP7//f/8//v/+v/5//j/+f/4//j/9//0//P/8v/y
//L/8v/y//L/8//z//P/8//z//P/8//z//T/9P/0//T/8v/y//L/8//z//P/9P/0//T/
9P/2//j/+P/7/wQAFAAvAFQAgQCyAOYAGQFKAW4BdAFNAf0AiwABAIb/OP8L//L+6f7t
/vz+F/83/1b/c/+J/5v/p/+x/7n/wP/H/87/1P/b/+L/5//p/+z/7//v//D/8v/y//L/
9P/2//b/9v/1//X/9v/2//f/9//3//f/9//3//f/9//4//j/+P/4//j/+f/5//n/+f/5
//n/+f/5//n/+f/5//r/+v/6//r/+P/4//j/+P/6//r/+v/7//n/+f/5//n/+//7//v/
+//5//n/+v/6//r/+//7//v/+v/6//r/+v/6//r/+v/6//r/+v/6//r/+P/4//j/9v/3
//b/9v/1//L/8v/y/+//7f/s/+r/6P/o/+b/5P/i/97/3P/a/9j/1v/T/9H/z//M/8v/
yf/H/8X/w//B/7//wf/A/77/vv++/7//v//A/8P/xP/F/8f/y//N/8//0v/U/9X/2P/a
/9v/3f/f/+D/4//l/+X/5v/n/+j/6P/p/+n/6f/p/+n/6v/q/+n/6f/q/+r/6f/p/+n/
6f/p/+n/6f/q/+v/6//q/+r/6v/q/+r/6v/p/+n/6//r/+z/7f/r/+v/7v/u/+7/7v/v
//D/8P/w//L/8//z//X/9f/1//X/9v/3//j//P/8//3//f/7//v/+//7//7/AAACAAIA
AgACAAIAAgAEAAQABAAEAAUABQAFAAQAAgACAAIAAgAEAAMAAwADAAEAAQABAAAAAgAC
AAIAAgACAAEAAAAAAAAAAAAAAAAA/v/9//3//f/+//7//v/+//7//v/+//3//f/9//3/
/P/8//3/+//4//r/+v/6//r/+v/6//r/+v/8//3//v////3//f/9//3/+//7//v/+v/8
//z//P/8//r/+v/6//r//f/9//3//f/+//7/AAACAAQABAAFAAYABwAJAA0AEQAPAA4A
DAALAAwACwAKAAoADAAKAAkACAAHAAYABQAEAAMAAgACAAEAAAD///7//v/+//7//v/+
//3//f/9//3//f/9//3//f/+//7//v/+//7//v/+/////////wAAAAAAAAIAAgACAAIA
BQAKABgALwBOAHMApADYAAsBPAFqAYABawErAccASwDK/27/Nf8S/wH/Af8K/xv/Of9a
/3X/i/+f/63/t//D/8z/0f/Y/+D/5f/q/+//9f/4//n//f/+/wAAAAAAAAIABAAEAAQA
BwAHAAgACAAHAAcABwAHAAkACQAJAAkACAAIAAgACAAKAAsACwALAAsACwALAAsADQAN
AA0ADQANAAwACwAKAAoACgAKAAoACgAKAAoACwAJAAkACQAJAAsACwALAAsACQAJAAoA
CgAMAA0ADQANAAwADAAMAAwADAAMAAwADAAMAAwADAAMAAwADAAMAAoACQAIAAgABwAG
AAYABgADAAEAAAD+//z/+v/4//b/9P/y//D/7v/s/+z/6f/n/+X/4f/f/9z/2f/Y/9f/
1v/V/9f/1v/U/9T/1P/V/9X/1v/Z/9r/2//d/+H/4//l/+j/6P/p/+z/7v/x//P/9f/2
//n/+//7//z/+//8//z//f////////////7//v/9//3//v/+//3//f/9//3//f/9//z/
/P/8//v/+//8//3//v/+//7//f/9//v/+//8//3//////wIAAgAAAAAAAQACAAQABAAG
AAcABwAJAAkACQAKAAwADgAQABAAEAARABEAEQARABEAEQARABIAEwASABAAEAAQABAA
EAAQABAAEAARABEAEQAQABIAEgASABIAEAAPAA8ADwARABEAEQAQABAAEAAQABAAEgAR
ABAAEAAOAA4ADgAOAA4ADQANAA0ADgAOAA4ADgAOAA4ADgANAA0ADQANAAwADgAPAA0A
CwAKAAoACgAKAAoACwAMAA0ADgAMAAsACgAJAAsACwALAAsADQANAA0ADAAMAAwADAAM
AAwADAAMAAwADQANAA0ADQAOAA4AEAASABIAEgATABQAFAAVABgAGwAdABwAGgAZABgA
FwAWABYAFgAUABMAEgATABIAEQAQAA8ADgAOAA0ADAALAAoACgAIAAgACAAIAAkACQAJ
AAkABwAHAAcABwAKAAoACgAKAAoACgAKAAsADQANAA4ADgAQAA4ADAAMAA4AEQAYACAA
LQBEAGcAlADGAPkALAFYAXQBcwFRAQkBoQAeAKz/Y/86/yH/Gf8e/yf/N/9Q/2//h/+Z
/6n/uf/H/9L/3f/i/+b/7f/0//v///8EAAcACQAKAAwADAAMAAwADgAOAA4AEQARABIA
EgATABMAEwATABUAFQAVABUAFAAUABQAFAAUABUAFQAVABUAFQAVABUAFwAXABcAFwAX
ABYAFQAUABYAFgAWABYAFgAWABYAFwAZABkAGQAZABcAFwAXABcAGAAZABsAHAAbABsA
GgAZABoAGgAaABoAGwAcAB0AHgAcABwAHAAcAB0AHgAfAB4AHwAeAB4AHQAaABoAGgAX
ABkAGAAWABQAEAAOAAwACgAJAAgABwAGAAQAAQD///3/+v/5//f/9f/1//P/8f/v//H/
8P/u/+7/7P/t/+3/7v/x//L/8//1//f/+f/7//7//v///wIABAADAAUABwAIAAsADQAN
AA4AEQASABIAEwARABEAEQARABAAEAAPAA8AEAAQAA8ADwARABEAEQARABAAEAAQAA8A
DAAMAAwADAAMAAwACwALAA0ADQAOAA8ADwAPABIAEgAQABAAEQASABQAFAAWABcAFwAZ
ABkAGQAZABoAGwAcAB4AHgAfAB8AHwAfAB8AHwAgACIAJAAkACIAIgAiACIAIAAgACAA
IAAhACEAIQAgACAAIAAgACAAIAAfAB8AHwAdAB0AHQAcABwAHAAcABwAHgAdABwAHAAa
ABoAGgAaABgAFwAXABcAFgAWABYAFgAUABQAFAATABMAEwATABIAFAATABQAFAAUABQA
FAASABIAEgASAA8ADwAPAA8ADwAPAA8ADwANAA0ADQAMAA0ADgAPABAADgAOAA4ADgAP
AA8ADwAPABAAEAASABQAFAAUABUAFgAWABcAGgAdAB4AHgAdAB0AGwAZABcAFgAYABYA
FQAUABMAEgARABAADQAMAAwACwAKAAkACAAIAAgACAAIAAgABwAHAAcABwAJAAkACQAJ
AAgACAAIAAgACgAKAAoACwALAAsADAAMAAwADAAKAAoACAALABIAHgAzAE4AbwCeANQA
BQEyAWABfgF7AU0B+wCJAAIAkv9N/yj/E/8P/xT/If83/1T/b/+F/5n/q/+7/8X/zv/V
/9z/5P/r//D/9f/3//z/AQAFAAYACAAIAAgACAAKAAoACgAJAAkACgAKAA0ADQANAA0A
DQANAA0ADQAOAA4ADgAOAAwADQANAA0ADQANAA0ADQANAA0ADQANAA4ADgAOAA4ADgAO
AA4ADgAOAA4ADgAPAA8ADwAPAA8ADwAPAA8ADwANAA0ADgAOAA4ADwAPAA8AEAAQABAA
EAAQABAAEAAQABAAEAAQABAADgAOAA4ADAANAAwADAALAAgACAAIAAUABwAGAAQAAgAA
AP7//P/6//b/9P/y//D/8P/t/+v/6f/k/+P/4f/f/93/2//Z/9f/1//W/9T/1P/W/9f/
1//Y/9n/2v/b/93/3f/f/+H/5P/m/+f/6v/s/+v/7f/v//D/8//1//X/9v/3//j/+P/5
//n/+f/5//n/+v/6//n/+f/6//r/+f/5//f/9//3//f/9v/2//b/9f/2//b/9v/2//T/
9P/z//P/8//z//T/9f/1//X/+P/4//r/+v/7//z//P/8//7//////wEAAQABAAEAAgAD
AAQABgAGAAcABwAHAAcABwAHAAYACAAKAAoACgAKAAoACgAKAAoACgAKAAsACwALAAoA
CgAKAAoACgAKAAkACQAJAAkACQAJAAgACAAIAAgACAAIAAcABgAGAAYABgAGAAYABgAF
AAUABQACAAIAAgACAAQABAAEAAMAAQABAAEAAAAAAAEAAQABAAMAAgAAAAAAAAAAAAAA
AAAAAAAAAQABAAEAAQD///////////////////7//v/+//7//v/+//7//v/+//3//f/9
//3//v/+/wAAAgAEAAQABQAGAAgACQAMAA8ADQAMAAoACQAGAAUABAAEAAQAAgABAAAA
///+//3//P/5//j/+P/3//b/9f/0//T/8v/y//L/8v/z//P/8//z//P/8//z//P/9P/0
//T/9P/2//b/9v/3//X/9f/2//b/+P/4//j/+P/6//3/BAAQACUAQgBpAJwA0gAFATQB
YgF+AW8BMwHTAFUAzP9k/yn/BP/z/vP+/P4N/y3/TP9n/3//k/+j/6//uf/A/8f/0P/W
/9v/4P/n/+v/7v/x//P/9P/2//b/9v/2//j/+P/4//n/+f/6//r/+//7//v/+//9//3/
/f/9//z//P/8//z//P/9//3//f/9//3//f/9//3//f/9//3//v/+//7//v/+//7//v/+
//7//v/+//////////////////////////////8AAAAAAAABAAEAAQAAAAAAAAAAAAAA
AAAAAAAA/v/+//7//v8AAAAAAAD+//3//P/8//v/+v/6//r/9//3//b/9P/y//D/7v/s
/+r/6P/m/+T/4v/g/93/2//Z/9b/1f/T/9H/z//N/8v/yf/J/8j/xv/G/8b/x//H/8j/
yf/K/8v/zf/P/9H/0//W/9b/1//a/9z/3//h/+P/5P/l/+f/5//o/+v/7P/s/+3/7f/t
/+3/7f/s/+z/6//r/+z/7P/r/+v/6//r/+v/6//p/+r/6//r/+r/6v/q/+r/7P/s/+v/
6//p/+n/6v/r/+v/6//u/+7/7v/u/+//8P/u/+7/8P/x//P/9f/1//X/9f/2//f/+P/6
//r/+//7//v/+//7//v/+v/8//7//v/+//7//v/+//7//v/+//7//f/9//3//P/8//z/
/P/8//7//f/9//3//f/9//3//P/8//z//P/8//z/+//6//r/+v/6//r/+v/6//n/+f/5
//r/+v/6//r/+v/6//r/+f/5//n/+f/4//z/+//5//n/+v/4//j/+P/4//r/+v/6//r/
+f/5//n/+f/7//v/+//7//n/+f/5//j/+v/6//r/+v/4//j/+P/4//n/+f/5//n//P/8
//7/AAAAAAAAAQACAAQABQAIAAsACgAIAAUAAwACAAEAAAAAAAAA/v/9//z/+//6//n/
+P/5//j/+P/3//T/8//y//L/8v/y//L/8v/z//P/8//z//H/8f/x//H/9P/0//T/9P/0
//T/9P/1//X/9f/2//b/9v/2//T/9v/6////DAAgAD0AZACRAMYA+gAtAV4BfAF2AUMB
6QBrANv/av8o/wH/7P7r/vP+BP8h/0P/ZP+B/5X/of+n/7H/vf/E/8f/0P/Y/9//5v/t
//H/8v/x//H/8v/0//T/9P/1//j/+f/6//3//f/+//7//f/9//3//f/9//3//f/9/wAA
AAAAAAAAAAABAAEAAQABAAEAAQABAAMAAwADAAMAAgACAAIAAgACAAIAAgACAAQABAAE
AAUAAwADAAMAAwAFAAUABQAFAAUABQAGAAYABAAFAAUABQAGAAYABgAGAAQABAAEAAQA
BgAGAAYABgAGAAYABgAEAAMAAgACAAEAAgACAAIA///+//z/+f/2//b/9P/y//D/8P/u
/+z/6v/o/+X/4//h/97/3f/b/9n/2f/X/9X/0//V/9T/0v/S/9T/1f/V/9b/2P/a/9z/
3//g/+H/4v/k/+f/6f/t//D/7//x//P/9P/3//n/+f/6//3//v/+/////f/9//3//f/+
//7//f/9/wAAAAD//////f/9//3//f/7//z//f/9//z//P/8//z//v/+//3//f/9//3/
/v////3//f8AAAAAAAAAAAEAAgACAAIABAAFAAUABwAHAAcACAAKAAwADgANAAwADAAL
AAsACwALAAsADAAOABAAEAAQABAAEAAQABAAEAAQABAAEwATABMAEgARABAADwAOABAA
DwAPAA8AEQARABEAEAAOAA4ADgAOAA4ADQAMAAwADAAMAAwADAAOAA0ADQANAAwADAAM
AAwADAAMAAwACwANAA0ADAAMAAwADAAMAAwADAAMAAwACwALAAsACwALAAsACwALAAsA
CwALAAoACgAKAAoACgAKAAoACgAKAAkACQAJAAkADAAMAA4AEAAUABQAFQAWABQAFQAY
ABsAGwAaABgAFwAYABcAFgAWABQAEgARABAADwAOAA0ADAALAAoACgAJAAgABwAGAAYA
BgAGAAYABgAFAAUABQAFAAMAAwADAAMABgAGAAYABgAGAAYABgAHAAkACQAKAAoACgAI
AAYABgAKAA0AEAAaAC0ASABtAJgAygD7ACoBVgF0AXEBQwHzAIEAAACU/1H/Kv8V/wv/
Dv8b/zP/UP9t/4X/l/+l/7X/v//I/9H/2v/i/+n/7v/z//f/+v/9////AgAEAAQABAAG
AAgACAAIAAkACQAKAAoACwALAAsACwANAA0ADQANAAwADAAMAAwADgAPAA8ADwANAA0A
DQANAA0ADQANAA0AEAAQABAAEAAQABAAEAAQABAAEAAQABEAEwATABMAEwATABMAEwAT
ABMAEwAUABQAFgAXABcAFwAWABYAFgAWABgAGAAYABgAGAAYABgAGAAYABgAGAAWABcA
FgAWABUAFAAUABQAEQARABAADgAMAAoACAAGAAQAAgAAAP7//P/8//n/9//1//L/8f/v
/+3/6//p/+f/5f/l/+T/4v/i/+L/4//j/+T/5v/o/+r/7f/v//H/8//2//j/+f/8//7/
//8BAAMABAAJAAsACwAMAAsADAAMAA0ADwAPAA8ADwAOAA4ADQANABAAEAAPAA8ADQAN
AA0ADQAPABAAEQARAA8ADgANAAwADQAOAA4ADwAPAA8AEAARABEAEQAUABQAFgAWABcA
GAAaABoAHAAdABwAHQAcABsAHQAeAB8AIAAgACAAIQAhACMAIwAjACMAIwAkACUAJAAk
ACQAJAAkACQAJAAkACQAJQAlACUAJAAmACYAJgAmACQAIwAjACMAJQAlACUAJAAkACQA
JAAkACQAIwAiACIAIgAiACIAIgAiACEAIQAhACAAIAAgACAAIAAgACAAHwAfAB8AHwAe
AB4AHwAgACAAIAAgACAAHwAeAB0AHAAdAB0AHQAdAB0AHQAdAB0AHwAfAB8AHgAdABwA
GwAaABwAHAAcABwAGwAbABsAGwAcABwAHgAgACIAIgAjACQAJgAnACoALQAtACwAKgAp
ACYAJQAkACQAJAAiACEAIAAfAB4AHQAcABsAGgAaABkAGAAXABYAFgAWABYAFgAWABMA
EwATABMAFQAVABUAFQAWABYAFgAWABQAFAAUABUAEwATABQAFAAYABgAGAAWABYAGwAk
ADIARwBoAJEAwADyACMBTgFyAYABawErAcsATQDQ/3r/R/8o/x3/G/8i/zX/T/9q/4P/
mf+r/7n/w//T/9z/4f/o//L/9//+/wUABwAIAA0AEQAQABIAEgASABIAFAAUABQAEwAT
ABQAFAAVABUAFQAVABcAFwAXABcAFgAWABYAFgAWABcAFwAXABcAFwAXABcAFwAXABcA
FwAYABgAGAAYABYAFgAWABYAFgAWABYAFwAZABkAGQAZABcAFwAXABcAFwAXABgAGAAY
ABkAGQAZABoAGgAaABoAGgAaABoAGgAYABgAGAAYABgAGAAYABYAFgAWABcAFwAUABQA
FAARABEAEAAOAAwACgAIAAYABAACAAAA/v/8//r/9//1//P/8P/v/+3/6//p/+f/5f/j
/+H/4P/e/97/4P/h/+H/4v/j/+T/5f/n/+n/6//t//D/9P/1//j/+v/5//v//f/+/wEA
AwADAAQABwAIAAgACQAHAAcABwAHAAgACAAHAAcABgAGAAUABQAHAAcABwAHAAUABgAH
AAcABAAEAAQABAAEAAQAAwADAAUABQAGAAcABQAFAAgACAAKAAoACwAMAAwADAAOAA8A
DwARABEAEQATABQAFQAWABYAFgAXABcAFwAXABcAFwAXABgAGQAYABgAGAAYABgAGAAY
ABgAGAAZABkAGQAYABgAGAAYABgAGAAXABcAFwAXABcAFwAWABYAFgAWABYAFgAVABQA
FAAUABQAFAAUABQAEwATABMAEgASABIAEgAQABAAEAAPABEAEAAQABAAEAAQABAAEAAQ
ABAADwAPAA8ADwAPAA8ADwAPAA0ADQANAAwADAAMAAwADAAMAAwADAAMAA0ADQANAA0A
DgAOABAAEgAUABQAFQAWABQAFQAYABsAGwAaABgAFwAWABUAFAAUABYAFAATABIADwAO
AA0ADAAMAAwADQANAAsACQAHAAYABgAGAAYABgAFAAUABQAFAAUABQAFAAUABgAGAAYA
BgAGAAYABgAHAAcABwAIAAgACAAIAAgACAAKAA0AEgAeADMAUAB5AKoA3gARAUIBbgGI
AX0BRwHpAGkA3v92/zn/FP8B///+CP8Z/zf/Vv9z/4v/of+z/73/x//O/9f/3P/i/+n/
8P/z//n//v///wEAAgAEAAQABAAGAAgACAAIAAcABwAIAAgACQAJAAkACQAJAAkACQAJ
AAwADAAMAAwACgALAAsACwALAAsACwALAA0ADQANAA0ADgAOAA4ADgAOAA4ADgAOAA4A
DgAOAA8ADQANAA0ADQAPAA8ADwAPAA0ADQAOAA4ADgAPAA8ADwAOAA4ADgAOAA4ADgAO
AA4AEAAQABAAEAAQABAAEAAOAA0ADAAMAAsACgAKAAoABwAHAAYABAACAAAA/v/8//r/
9v/0//L/8P/s/+n/5//l/+L/4f/f/93/3f/b/9n/1//V/9T/0v/S/9T/1f/V/9b/1//Y
/9n/2//d/9//4f/k/+b/5//q/+z/7f/v//H/8v/1//f/9//4//n/+v/6//v//f/9//3/
/f/+//7//f/9//7//v/9//3//f/9//3//f/7//z//f/9//z//P/8//z//P/8//v/+//7
//v//P/9//v/+//+//7//v/+////AAACAAIABAAFAAUABwAHAAcABwAIAAkACgAMAAwA
DQANAA0ADQANAA0ADAAOABAAEAAOAA4ADgAOABAAEAAQABAADwAPAA8ADgAOAA4ADgAO
AA4ADQANAA0ADQANAA0ADAAMAAwADAAMAAwACwAKAAoACgAKAAoACgAKAAkACQAJAAoA
CgAKAAoACgAKAAoACQALAAsACwAKAAoACQAJAAoACgAKAAoACgAMAAwADAAMAAkACQAJ
AAkACwALAAsACwALAAsACwAKAAwADAAMAAwADAAMAAwADAANAA0ADQANAA8AEAATABYA
FgAWABcAGAAYABkAHAAfAB0AHAAaABkAGAAXABYAFgAXABYAFgAWABMAEgARABAAEQAQ
ABAADwAQAA8ADgAOAAwADAAMAAwACwALAAsACwANAA0ADQANAAwADAAMAAwADgAOAA4A
DwAPAA8AEAAQAA4ADgASABQAGAAdACYAOABXAHwAqwDiABYBRwF4AZoBlgFfAQUBiQD9
/4z/SP8h/wz/Cf8R/yL/Qf9j/4L/nf+x/8H/zf/X/93/5P/r//D/9v/9/wQACQALAA4A
EQATAA==
         </WaveFormData>
      </LeadData>
      <LeadData>
         <LeadByteCountTotal>10000</LeadByteCountTotal>
         <LeadTimeOffset>0</LeadTimeOffset>
         <LeadSampleCountTotal>5000</LeadSampleCountTotal>
         <LeadAmplitudeUnitsPerBit>4.88</LeadAmplitudeUnitsPerBit>
         <LeadAmplitudeUnits>��V</LeadAmplitudeUnits>
         <LeadHighLimit>2147483647</LeadHighLimit>
         <LeadLowLimit>268435456</LeadLowLimit>
         <LeadID>V4</LeadID>
         <LeadOffsetFirstSample>0</LeadOffsetFirstSample>
         <FirstSampleBaseline>0</FirstSampleBaseline>
         <LeadSampleSize>2</LeadSampleSize>
         <LeadOff>FALSE</LeadOff>
         <BaselineSway>FALSE</BaselineSway>
         <ExcessiveACNoise>FALSE</ExcessiveACNoise>
         <MuscleNoise>FALSE</MuscleNoise>
         <LeadDataCRC32>1533219526</LeadDataCRC32>
         <WaveFormData>
BgAGAAYABgAHAAgACQAKAAkACAAHAAYACAAIAAgACAAHAAYABQAEAAUABgAHAAgABwAG
AAUABAAGAAYABgAGAAQABAAEAAQABgAGAAYABgAGAAYABgAFAAUABQAFAAUABQAFAAUA
BQAFAAUABAAEAAQABAAEAAQABgAHAAcACAAIAAgACAAIAAgACgALAA0AEQARABEAEQAS
ABIAFQAXABkAGQAXABYAEwASABEAEQAPAA0ADQANAA4ADQALAAoACQAJAAkABwAEAAMA
AgACAAMABAAGAAcABgAGAAUABAAEAAQABAAEAAYABgAGAAYABAAEAAQABAAGAAcACAAK
AAoACgAJAAYABgAHAAcAEAAkAEIAYwCLALsA8AAjAVQBdAFuAUMB9gCUACwA2/+k/3v/
YP9U/1b/Zf94/4z/of+x/7v/x//Q/9r/4P/j/+X/6P/t//T/+v/8/wAABAADAAUABgAI
AAgABgAGAAYABwAJAAkACQAJAAcABwAHAAcABgAHAAcABwAIAAkACgAMAAwADAAMAAwA
DQANAA0ADQANAAwADAAOAA4ADgAOAA4ADAALAAsACwALAAsACwAMAA8ADwAPAA8ADAAM
AAwADAAOAA4ADgAOAA8AEAARABIAEAAOAAwACgAKAAsADAANAAwADAAMAAwADAALAAsA
CgAKAAkACAAHAAcABgAGAAUAAwABAP///f/7//n/9//1//T/8v/x//D/8f/v/+7/6//p
/+j/5f/l/+b/5v/l/+P/4f/g/+D/4f/h/+H/4f/j/+b/5//q/+3/7//x//L/8//3//r/
/P/+//////8BAAAAAQADAAQABQAHAAgACAAIAAkACQAJAAsACgAIAAcABwAJAAkACQAJ
AAkACQAIAAgACAAIAAgACQAHAAgACQAJAAoACgAKAAoADAAMAAwACgAKAA0ADQANAA8A
EAARABMAEQARABEAEgAUABQAFQAWABYAFgAXABkAFwAXABcAFwAXABgAGAAYABoAGwAc
ABwAGgAaABoAGgAYABgAGAAYABkAGQAZABkAGQAZABkAGQAaABoAGwAcABsAGgAZABgA
GAAYABgAFwAXABcAFwAXABkAGQAZABkAGQAZABgAGAAYABgAGAAYABYAFgAWABUAFAAW
ABYAFAAUABQAFAAUABQAFAATABMAEwATABMAFQAVABUAFQAVABUAFAAUABQAFAAUABQA
EgATABMAFAAWABYAFgAWABYAGAAZABsAHQAdAB0AHQAeAB4AIQAjACQAJQAkACQAIgAg
AB4AHQAfAB0AHQAdABoAGQAXABYAFQAVABUAEwASABEAEAAQABEAEAAQAA8ADgAOAA0A
DAAOAA4ADgAOAA4ADgAOAA4ADgAOAA4ADgAPAA8ADwAQABIAEgAPAA4AEAARABEAGAAm
AD4AXQCHAL0A8AAlAVgBggGOAW0BKgHQAGAA/f++/5P/eP9o/2T/af94/4r/n/+x/7//
x//Q/9b/3P/h/+f/7P/z//j/+v/+/wQABgAHAAcACAAKAAoACAAIAAgACQALAAsACwAL
AAsACwALAAsACgALAAsACwALAAsACwAMAAoACgAKAAoACwALAAsACwALAAoACgAMAAoA
CgAKAAoADAALAAsACwAJAAkACQAKAAkACQAJAAkACAAIAAgACAAGAAYABgAGAAgACAAI
AAgABgAGAAYABgAHAAcABwAHAAQABAAEAAQABgAFAAUABAAEAAMAAgABAP///v/+//3/
/P/7//r/+f/3//X/8//x/+//7P/q/+j/6f/n/+b/4//h/+D/3f/d/9z/3P/b/9n/1//W
/9b/1//X/9f/1//Z/9r/2//e/+H/4f/j/+T/5f/n/+r/7P/u//D/8f/0//T/9f/3//j/
+f/5//r/+v/6//v/+//7//3//f/8//z//f/9//3//f/9//v/+//6//r/+P/4//j/+f/5
//r/+//7//r/+v/6//r//P/8//z/+v/6//3//f/9//3//v///wEAAQABAAEAAgAAAAAA
AQACAAQABAAFAAcABQAFAAUABQAHAAgACAAIAAYABwAIAAgACAAIAAgACAAIAAgACAAI
AAcABwAHAAcACQAJAAkACQAHAAYABgAGAAQABAAEAAQABAAEAAQAAwADAAMAAwADAAMA
AwADAAMAAQABAAAAAAAAAAAAAAAAAAIAAgACAAAA/v/+//7//v8AAAAAAAD///3//f/9
//3/+//7//v/+//9//3//P/8//r/+v/6//r/+v/7//v//P/8//z//P/8//z//v///wEA
AwADAAMAAwAGAAYACQALAA0ADQALAAoABwAGAAUABQAHAAUABQAFAAQAAwABAAAAAQAB
AAEA///8//v/+v/6//f/9v/2//X/9//4//j/+P/4//j/+P/4//b/9v/2//b/9v/2//b/
9v/5//n/+f/6//r/+P/3//b/+P/3//n//v8QACwASwB1AKUA1gALAUABbAF6AV8BHAHA
AFAA6f+k/3f/Wv9I/0b/T/9g/3b/i/+b/6n/tf+8/8L/yv/P/9P/1v/b/+D/5v/q/+z/
7v/v/+//8P/y//L/8v/y//L/8//z//P/8//z//X/9f/1//X/9P/1//X/9f/1//X/9f/2
//j/+P/4//j/9//3//f/9//5//j/+P/6//r/+v/6//r/+P/3//f/9//5//n/+f/6//v/
+//7//v/+v/6//r/+v/6//r/+v/6//r/+v/6//r/+v/6//r/+v/5//n/+f/5//r/+v/6
//r/+f/3//b/9P/2//X/9P/z//H/8P/w/+//8P/v/+7/7f/r/+n/5//l/+T/4v/h/+D/
3f/b/9r/1//X/9b/0//T/9D/0P/P/83/z//O/87/z//N/83/zf/P/9D/0f/U/9f/2f/b
/9z/3f/f/+L/5P/m/+j/6f/s/+z/7//x//L/8//z//T/9P/0//f/9//3//n/9//2//b/
9//3//f/9//3//f/9//2//b/9v/2//b/9//1//b/9//3//b/9v/2//b/+P/4//j/9v/2
//n/+f/5//r/+v/6//v//f/9//3//v/8//z//f/+/wAAAAABAAMAAwADAAMAAwADAAQA
BAAEAAQABQAGAAYABAAEAAQABAAEAAQABAAEAAUABQAFAAUAAwADAAMAAwAAAAAAAQAC
AAIAAgACAAIAAgACAAIAAQABAAEAAQABAAEAAQABAAEAAQABAAAAAAAAAAAAAAAAAAAA
AAAAAP///v/+//7//v/+//7//P/8//z//P/+//7//v/9//3//f/9//3//f/9//3//f/9
//3//P/8//z//P/8//z//P/9//3//v/+//7//v/+//7/AAABAAMABwAHAAcABwAIAAgA
CwANAAsACwAJAAgABwAGAAUABQAHAAUABQAFAAQAAwABAAAAAQABAAEA///8//v/+v/6
//n/+P/4//f/+f/6//r/+v/4//j/+P/4//j/+P/4//j/+P/4//j/+P/5//n/+f/6//r/
+v/7//r/+P/5//3/CgAkAEQAaQCVAMcA/AAxAWIBeAFkASkB1ABmAPr/r/9+/13/SP8+
/0j/W/9y/4r/n/+t/7n/v//G/8z/0P/V/9n/3v/j/+j/6v/s//D/8v/x//H/8v/0//T/
9P/0//T/9f/1//X/9f/1//X/9f/1//X/9v/3//f/9//3//f/9//4//r/+v/6//r/+//7
//v/+//7//r/+v/8//r/+v/6//r/+v/5//n/+f/7//v/+//8//v/+//7//v//P/8//z/
/P/6//r/+v/6//r/+v/6//r/+v/6//r/+v/5//n/+f/5//r/+v/6//r/+P/3//f/9v/2
//X/9P/z/+//7v/u/+3/7P/r/+r/6f/p/+f/5f/j/+D/3v/d/9z/2//Z/9j/1f/T/9L/
z//P/9D/0P/P/83/zf/M/8z/zf/N/83/zf/P/9D/0f/U/9f/2f/b/9z/3f/f/+L/5P/m
/+j/6f/s/+z/7//x//L/8//z//T/9P/0//X/9f/1//f/9//2//b/9//3//f/9//3//f/
9//2//b/9v/2//b/9//1//b/9//3//b/9v/2//b/+P/4//j/9v/4//v/+//7//r/+v/6
//v//f/9//3//v/+//7///8AAP7//v///wEAAwADAAMAAwABAAIAAgACAAQABQAGAAYA
BAAEAAQABAAEAAQABAAEAAcABwAHAAcABgAFAAQAAwAEAAQABQAGAAQABAAEAAQABAAE
AAQAAwAFAAUABQAFAAUABQAFAAUAAwADAAIAAgAEAAQABAAEAAQABAAEAAMABAAEAAQA
BAAEAAQAAgACAAIAAgACAAIAAgACAAIAAQACAAMABAAFAAMAAwADAAMAAQABAAAAAAAB
AAIAAwAEAAMAAwACAAIABAAEAAQABAAEAAYABwAJAAsACwALAAsAEAAQABMAFQAUABMA
EAAOAA8ADgANAA0ADwANAA0ADQAMAAsACQAIAAUABQAFAAMABAADAAIAAgABAAAAAAD/
//3//v/+//7//v/+//7//v8AAAAAAAAAAAAAAAAAAAAAAQABAAEAAgAEAAQABQAEAAIA
//8BAAwAIAA6AFsAhQC1AOYAGwFQAXQBcAFFAfwAmgAyANv/ov97/2D/Uv9U/1//dP+O
/6H/sf+//8X/yv/S/9j/2//h/+b/6f/s//D/9P/4//j/+//7//z//v/+/wAAAAAAAAEA
AwADAAMAAwABAAEAAQABAAAAAQABAAEA////////AAABAAIAAwAEAAQAAwACAAEAAgAC
AAMABgAFAAQAAwACAAIAAQABAAEAAwADAAMABAAEAAMAAgABAAIAAgACAAIAAgACAAIA
AgAAAAAAAAAAAAAAAAAAAAAA///////////+//7//v/+//7//f/9//z//P/7//r/+f/3
//b/9v/1//b/9f/0//P/7//t/+v/6f/q/+j/5//m/+f/5f/k/+H/3P/a/9b/1f/V/9b/
1v/V/9f/1v/W/9f/1f/V/9X/1//W/9f/2v/d/+H/4//k/+X/5//q/+z/7v/w//H/9P/0
//f/+f/6//v/+//8//z//P/9//3//f////3//P/8//3////////////9//3//P/8//r/
+v/6//v//f/+///////+//7//v/+//7//v/+//z//P/////////7//r/+f/5//n/+f/5
//r/+v/6//v//P/+//7///8BAAEAAQABAAEAAwAEAAQABAADAAMAAwACAAQABAAEAAQA
AgACAAIAAgAFAAUABQAFAAUABQAFAAUAAgACAAMABAAEAAQABAAEAAIAAgACAAEAAwAD
AAMAAwABAAEAAQABAAEAAQAAAAAAAgACAAIAAgACAAIAAgABAAIAAgACAAIABAAEAAIA
///+/wAAAAAAAAAAAQACAAMAAwACAAEAAAD//wEAAQABAAEAAwADAAIAAgACAAIAAgAC
AAIAAwADAAQABgAGAAYABgAEAAYABwAJAAkACQAJAAkADgAOABEAEwAVABUAEwASABEA
EAAPAA8ADwANAA0ADQAMAAsACQAIAAkACQAJAAcACAAHAAYABgADAAIAAgABAAEAAgAC
AAIAAgACAAIAAgAEAAQABAAEAAYABgAGAAYABwAHAAcACAAKAAgABQAEAAIABQAHAAwA
GgAuAE0AeQCpANwAEQFEAXABggFvATgB5gB6AA8Axv+X/3b/Yv9c/2H/bP9+/5f/q/+1
/7//yv/S/9r/4f/l/+j/7f/0//j//P8AAAIAAwADAAQABgAGAAYABgAGAAcACQAJAAkA
CQALAAsACwALAAsACwAKAAkACQAJAAkACgAMAAwADAAMAA0ADQANAA0ADwAOAA4AEAAP
AA4ADQAMAA4ADQANAA0ADQANAA0ADgAQABEAEgATABAAEAAQABAAEQASABMAFAATABIA
EQAQAA4ADgAOAA4AEAARABIAEwAQABAAEAAQABIAEQARABAAEgARABAADwANAAwADAAL
AAoACQAIAAcAAwABAP///f/9//z//P/8//n/9//2//P/8f/w/+3/7f/s/+z/6//p/+v/
6v/q/+v/6f/p/+n/6//q/+v/7v/x//X/9//4//n/+//+/wAAAgABAAEAAwACAAYACQAL
AA0ADwAQABAAEAAPAA8ADwARAA8ADgAOAA8ADwAPAA8ADwAPAA8ADgAOAAwADAAMAA0A
DAAMAAwACwAMAAwADAAMAAwADAAMAAoADAAPAA8ADwAMAAwADAANAA8ADwAPABAAEgAS
ABMAFAATABIAEgATABMAEwATABMAFQAWABYAFgAWABcAGAAYABgAGAAYABgAFgAWABYA
FgAXABcAFwAXABcAFwAXABcAFAAUABUAFgAWABYAFgAWABQAFAAUABMAEwATABMAEwAT
ABMAEwATABEAEQAQABAADgAOAA4ADgAQABAAEAAPAA4ADgAOAA4ADAAMAAwADAAMAAwA
DAAMAAwADAALAAsACwALAAsACQAJAAkACQAHAAcABgAGAAcACAAJAAoABwAHAAYABgAI
AAgACAAIAAgACgALAA0ADwAPAA8ADwAQABAAEwAVABYAFwAWABYAFAASABAADwARAA8A
DwAPAA4ADQALAAoABwAHAAcABQAEAAMAAgACAAEAAAAAAP////8AAAAAAAD+//7//v/+
//7//v/+//7//v/+//7//v8BAAEAAQACAAAAAAD///7//P/5//3/BgAYADQAUwB7AK0A
4gAVAUoBeAGIAWsBKgHQAF4A9f+w/4X/aP9W/1L/V/9m/3z/kf+h/63/t//C/8j/zv/T
/9n/3v/h/+b/6v/q/+z/8P/1//P/9P/2//b/+P/4//j/+f/4//f/9v/1//f/9//3//f/
+P/5//n/+f/5//n/+f/6//r/+v/6//r/+//7//v/+//5//j/+P/6//r/+v/6//r/+v/5
//n/+f/5//n/+f/6//v/+//7//v/+v/6//r/+v/6//r/+v/6//r/+v/6//r/+P/4//j/
+P/5//n/+f/5//b/9v/2//b/9v/1//X/9P/0//P/8v/x//H/8P/w/+//7v/t/+z/6//p
/+f/5f/j/+D/3v/d/9z/3f/b/9r/1//T/9L/z//P/87/zv/N/8v/y//K/8r/y//L/8v/
y//N/87/z//S/9X/1v/X/9f/1//Z/9z/3v/g/+L/4//m/+b/5//p/+r/6//r/+z/7P/s
/+//7//v//H/8f/w//D/8f/x//H/8f/x/+//7//u/+7/7v/u/+7/7//t/+7/7//v/+7/
7v/u/+7/7P/s/+z/6v/s/+//7//v//D/8P/w//H/8f/x//H/8v/0//T/9f/2//T/9P/1
//f/9//3//f/9//5//r/+v/6//j/+f/6//r//P/8//z//P/8//z//P/8//v/+//7//v/
+f/5//n/+f/6//r/+//8//r/+v/6//r/+v/6//r/+f/3//f/9//3//n/+f/5//n/+f/5
//j/+P/2//b/9v/2//j/+P/4//f/9v/2//b/9v/4//j/+P/3//n/+P/2//b/9v/2//b/
9v/2//X/9//3//f/9//3//f/9//3//f/9//2//b/9v/2//b/9v/2//f/9//4//b/9v/2
//b/9v/4//n/+//9//3//f/9/wAAAAADAAUABQAFAAMAAgABAAAA/////////f/9//3/
+v/5//f/9v/1//X/9f/z//L/8f/w//D/7//u/+7/7f/t/+7/7v/u/+7/7v/u/+7/7v/u
/+7/7v/u/+7/7v/u/+//7//v//D/8P/w//H/7v/u/+//8f/4/wwAKABJAHUAqQDcAA8B
RgFwAXQBSwEEAaAALADL/47/Zf9K/zz/Ov9F/1z/dv+J/5n/p/+x/7j/vv/C/8f/zf/Q
/9P/2P/c/+D/4v/m/+n/5//o/+r/6v/q/+r/6v/r/+v/6//r/+v/6//r/+v/6//s/+3/
7f/t/+3/7f/t/+7/7v/u/+7/7v/v/+//7//v/+//7v/u//D/7v/u/+7/7v/u/+3/7f/t
/+//7//v//D/7//v/+//7//w//D/8P/w//D/8P/w//D/8P/w//D/8P/u/+7/7v/u/+3/
7f/t/+3/7P/s/+z/7P/s/+v/6//q/+j/5//m/+X/5P/k/+X/5f/i/+H/4P/f/9//3f/b
/9n/1v/U/9P/0v/R/8//zv/L/8v/yv/H/8f/xP/E/8P/wf/B/8D/wP/B/8H/wf/B/8P/
wv/D/8b/yf/L/83/zv/P/9H/1P/W/9j/2v/b/97/3v/f/+H/4v/j/+X/5v/m/+b/5//n
/+f/6f/n/+b/5v/n/+f/5//n/+f/5//n/+b/5v/m/+b/5v/n/+X/5v/n/+f/5v/m/+b/
5v/m/+b/5v/k/+b/6f/p/+n/6v/q/+r/6//r/+v/6//s/+7/7v/v//D/7v/u/+//8f/x
//H/8f/x//P/9P/0//T/9P/1//b/9v/0//T/9P/0//b/9v/2//b/9//3//f/9//3//f/
9//3//b/9v/3//j/+P/4//j/+P/4//j/+P/3//f/9//3//f/9//3//f/9//3//f/9v/2
//b/9v/2//b/9v/2//b/9f/2//b/9v/2//j/+P/2//X/+P/4//j/+P/4//j/+P/4//f/
+f/5//n/+f/5//n/+f/5//n/+f/4//j/+v/6//r/+v/4//n/+f/6//z//P/8//z//P/+
////AQADAAMAAwADAAYABgAJAAsACQAJAAcABgAFAAQAAwADAAMAAQABAAEAAAD///3/
/P/9//3//f/7//j/9//2//b/9f/0//T/8//1//b/9v/2//T/9P/0//T/9v/2//b/9v/2
//b/9v/2//f/9//3//j/+P/2//X/9P/0//f///8QACwATABzAKEA1QAKAUEBbAF4AVgB
FwG6AEgA4v+h/3T/V/9G/0L/Sv9h/3z/lv+p/7n/v//B/8b/zP/Q/9P/2f/g/+X/7P/y
//b/9v/0//P/8f/y//T/9P/1//b/9//5//v/+//7//v/+//7//v/+//7//v/+v/5//v/
+//7//z//v/+//7//v/9//3//f/9//3//P/8//7//v/+//7//v/+//3//f/9//3//f/9
//7////////////+//7//v/+//7//v/+//7//v/+//7//v/+//7//v/+//v/+//7//v/
+//8//3//v/+//3//f/8//n/9//1//P/9P/0//X/9f/z//H/7//t/+v/6f/n/+X/5v/k
/+P/4v/h/9//3v/b/9v/2v/X/9f/1v/W/9X/0//T/9L/0v/T/9P/0//T/9X/2P/Z/9z/
3//e/9//3//f/+L/5v/p/+z/7f/t/+//7v/x//P/9P/1//f/+P/4//j/9//3//f/+f/3
//b/9v/3//f/9//3//f/9f/1//T/9P/0//T/9P/1//P/9P/1//X/9P/0//T/9P/0//T/
9P/y//D/8//z//P/9P/0//T/9f/1//X/9f/2//T/9P/1//b/9//4//r//f/7//v/+//7
//n/+v/6//r/+v/7//z//P/+//7//v/+//7//v/+//7/AQABAAEAAQAAAP///v/9//7/
/v///wAAAQACAAMABAADAAIAAQD///////////////////////8BAAEAAAAAAAIAAgAC
AAIAAgACAAIAAQACAAIAAgAAAAAAAAAAAAIAAgACAAEAAQABAAEAAQABAAEAAQABAAMA
AwACAAIAAAAAAAAAAAAAAAEAAQACAAIAAgACAAIAAgAEAAUABwAKAAsADAANAA8ADgAQ
ABEAEwATABEAEAAQABAAEAARAA4ACwAKAAkACAAHAAUABAADAAMAAwABAAIAAQAAAAAA
///+//7//f/7//z//P/8//z//P/8//z//P/8//z//P/8//z//P/8/////////wAAAAD+
//3//P/8//3//f8EABQALgBPAHUApQDWAAcBOgFmAXQBVwEYAcAAVADv/6z/gf9k/07/
SP9R/2D/eP+P/5//q/+z/7z/wv/G/83/1f/c/+H/5v/q/+z/7v/w//H/8f/y//T/9P/1
//b/9//5//n/+f/5//n/+//7//v/+//6//v/+//7//v/+//7//z//v/+//7//v//////
//////7//P/7//z//v/+//7//v8AAP////////3//f/9//7/AQABAAEAAQACAAIAAgAC
AAEAAAD///7///8AAAEAAgAAAAAAAAAAAAEAAQABAAEAAgACAAIAAgAAAP/////+//7/
/f/8//v/+//6//r/+f/4//f/9v/1//X/8//x/+//7P/q/+n/6P/p/+f/5v/j/+P/4v/f
/9//3P/c/9v/2f/Z/9j/2P/Z/9n/2f/Z/9v/3P/d/+D/4//l/+f/6P/p/+v/7v/w//L/
8v/z//b/9v/7//3//v//////AAAAAAAAAwADAAMABQADAAIAAgADAAMAAwADAAMAAQAB
AAAAAAABAAIAAwAFAAIAAgACAAEAAgACAAIAAgACAAIAAgAAAAIABQAFAAUABQAGAAcA
CQAKAAsADAAOAA0ADAAMAAwADgAOAA8AEQARABEAEQARABMAFAAUABQAEwATABMAEgAS
ABIAEgASABIAEgASABIAFQAVABUAFQAVABUAFQAVABMAEgASABIAEgASABIAEgAUABQA
FAATABIAEQAQAA8AEAARABIAEwARABEAEAAQAA4ADgAOAA4AEAAQABAADwAQABAAEAAQ
ABAAEgASABAAEAAQABAADwAOAA0ACwALAAsACwALAA0ADQANAA0ADQANAAwADAALAAoA
CQAIAAkACwAMAA4ADAAMAAwADAAKAAwADQAPAA8ADwAPAA8AEwAUABgAGwAbABsAGQAY
ABUAFAATABMAFQATABMAEwASABEADwAOAAsACwALAAkACAAHAAYABgAFAAQABAADAAEA
AgACAAIABAAEAAQABAAEAAQABAAEAAQABAAEAAQAAwADAAMABAAGAAYABQAEAAIAAQAF
ABAAJABEAGsAlwDLAP4AMQFiAYQBfgFNAQABmgAsANX/nv95/2D/Uv9U/1//cv+I/5v/
qf+1/7v/wv/M/9L/1//b/+L/5//u//L/8v/0//b/+f/3//j/+v/6//r/+v/6//v/+//7
//v/+//7//v/+//7//z//f/9//3/+//7//v//P/8//z//P/8/////////////f/8//z/
/v8AAAAAAAAAAP7//f/9//3//f/9//3//v/9//3//f/9//z//P/8//z//P/8//z//P/8
//z//P/8//z//P/8//z/+//7//v/+//6//r/+v/6//r/+f/5//j/+P/3//b/9f/1//T/
9P/z//L/8f/w/+//6//p/+f/5f/k/+L/4f/g/+H/3//e/9v/2f/Y/9X/1f/S/9L/0f/P
/8//zv/O/8//0f/R/9H/0//T/9P/1f/X/9n/2//c/93/4f/k/+b/6P/o/+n/7P/s/+//
8f/y//P/9f/2//b/9v/2//X/9P/1//X/9P/0//X/8//z//P/8//1//X/9P/0//T/9P/0
//X/9P/0//T/8//y//L/8v/y//T/9P/0//L/8v/1//X/9f/2//b/9v/3//f/9//3//j/
+v/6//v//P/8//z//f////////////////8AAAAAAAD+////AAAAAAIAAgACAAIAAAAA
AAAAAAABAAEAAQABAAMAAwADAAMAAAAAAAEAAgAAAAAAAAAAAAAAAAAAAP//////////
/////////////wEAAQAAAAAAAAAAAAAAAAD+//7//v/9//7//v/+//7//v/+//7//v/+
//3/+//7//v/+//7//v/+//7//v/+//6//r//P/8//z//P/6//v/+//8//z//P/8//z/
/P/+////AQAFAAUABQAFAAYABgAJAAsACwALAAkACAAJAAgABwAHAAUAAwADAAMAAgAB
AP///v/////////9//r/+f/4//j/9//2//b/9f/1//b/9v/2//T/9P/0//T/9P/0//T/
9P/0//T/9P/0//X/9f/1//b/9v/4//X/9P/0//P/8//8/xAALABPAHkAqwDcABEBRgFy
AXoBVQEOAaoANgDT/5T/af9O/z7/Pv9H/1z/dv+N/53/qf+1/7z/wv/I/83/0f/S/9n/
3v/g/+T/6P/q/+n/6//s/+7/7v/u/+7/7v/v/+//7//v/+//7//v/+//7//u/+//7//v
/+//7//v//D/8P/w//D/8P/x//H/8f/x//P/8v/y//T/8v/y//L/8v/y//H/8f/x//H/
8f/x//L/8//z//P/8//y//L/8v/y//D/8P/w//D/8P/w//D/8P/w//D/8P/w/+//7//v
/+//8P/w//D/8P/w/+//7//u/+z/6//q/+n/6f/o/+j/5//k/+P/4v/h/9//3f/b/9n/
2P/W/9X/1P/R/8//zv/L/8v/yv/H/8f/xP/E/8P/wf/B/8D/wP/B/8H/wf/B/8P/w//D
/8X/x//L/83/zv/P/9H/1P/W/9j/2v/b/97/3v/f/+H/4v/j/+P/5P/k/+T/5//n/+f/
6f/p/+j/6P/p/+n/6f/p/+n/6//r/+r/6v/o/+j/6P/p/+f/6P/p/+n/6P/o/+j/6P/o
/+j/6P/m/+b/6f/p/+n/6P/o/+j/6f/r/+v/6//s/+z/7P/t/+7/7P/s/+3/7//x//H/
8f/x/+//8P/w//D/8P/x//L/8v/y//L/8v/y//T/9P/0//T/8//z//P/8//z//P/8//z
//D/8P/x//L/8P/w//D/8P/w//D/8P/v/+//7//v/+//7//v/+//7//v/+//7v/u/+7/
7v/u/+7/7v/u/+7/7f/u/+7/7v/u/+7/7P/s/+7/7v/u/+7/7v/u/+7/7v/t/+v/6//r
/+v/7f/t/+3/7f/t/+3/7P/s/+r/6v/q/+r/6v/r/+v/7P/s/+z/7P/s/+3/8P/y//X/
9f/1//X/9f/4//j/+//9//v/+//5//j/+f/4//f/9//5//f/9//3//T/8//x//D/7//v
/+//7f/u/+3/7P/s/+n/6P/o/+f/5//o/+j/6P/q/+r/6v/q/+j/6P/o/+j/6v/q/+r/
6v/r/+v/6//s/+j/6v/r/+z/7P/t//P/AgAeAD4AZQCVAMcA/AAxAV4BbAFKAQkBrgA+
ANr/l/9s/03/PP82/0D/Vf9w/4j/m/+n/6//t/++/8L/xv/J/83/0v/X/9z/4P/i/+T/
5v/n/w==
         </WaveFormData>
      </LeadData>
      <LeadData>
         <LeadByteCountTotal>10000</LeadByteCountTotal>
         <LeadTimeOffset>0</LeadTimeOffset>
         <LeadSampleCountTotal>5000</LeadSampleCountTotal>
         <LeadAmplitudeUnitsPerBit>4.88</LeadAmplitudeUnitsPerBit>
         <LeadAmplitudeUnits>��V</LeadAmplitudeUnits>
         <LeadHighLimit>2147483647</LeadHighLimit>
         <LeadLowLimit>268435456</LeadLowLimit>
         <LeadID>V5</LeadID>
         <LeadOffsetFirstSample>0</LeadOffsetFirstSample>
         <FirstSampleBaseline>0</FirstSampleBaseline>
         <LeadSampleSize>2</LeadSampleSize>
         <LeadOff>FALSE</LeadOff>
         <BaselineSway>FALSE</BaselineSway>
         <ExcessiveACNoise>FALSE</ExcessiveACNoise>
         <MuscleNoise>FALSE</MuscleNoise>
         <LeadDataCRC32>35292073</LeadDataCRC32>
         <WaveFormData>
8v/y//L/8v/0//T/9P/0//L/8v/y//L/8v/y//L/8v/w//D/8P/w//H/8v/z//T/8//y
//H/8P/w//D/8P/w/+7/7v/u/+7/8P/w//D/8P/w//D/8P/w/+//7//w//D/8P/w//D/
8P/w//H/8f/w//D/7//v//D/8P/x//H/8f/y//L/8f/x//H/8v/z//X/9v/3//j/+f/5
//r//f///////v/9//z/+//6//n/+f/5//n/+f/5//f/9v/1//T/9P/0//T/8//y/+//
7//u/+//7f/t/+z/7v/u/+7/7//t/+3/7f/t/+3/7f/t/+3/7v/u/+//7//x//H/8f/x
//H/8//y/+//7P/o/+X/6P/2/woAIAA7AFwAgQCoANIA9AABAfYA2gCtAHIAPwAWAPb/
2f/C/7r/vP/F/9D/2//h/+L/5P/m/+n/6f/p/+f/5f/l/+f/6//s/+3/7v/w//D/8P/w
//D/8v/y//L/8//z//H/8f/x//H/8v/y//L/9P/0//T/9P/0//T/9P/0//T/9P/0//T/
9P/0//P/8//0//T/9P/0//L/8v/y//P/8//z//P/8//y//L/8f/x//T/9f/1//b/9v/2
//b/9v/2//b/9v/2//j/+P/5//n/+P/3//X/9P/1//b/9//4//j/+f/5//n/9//3//f/
9//1//X/9f/1//X/9f/0//P/8f/x//H/8f/x/+//7v/u/+v/6v/q/+v/6//q/+n/6P/o
/+j/5//n/+f/5//m/+X/5P/k/+T/5P/m/+X/5f/l/+j/6v/t/+7/7v/v//D/8f/y//P/
9P/1//X/9f/1//f/9//4//j/+f/7//r/+f/5//r/+v/6//v/+//6//r/+//7//v/+v/5
//v/+//6//r/+f/3//n/+v/4//j/+P/4//j/+P/4//j/+v/7//v/+v/6//v/+//8//3/
/f/8//z//v/+//7//v/+//7//v/+/wEAAgACAAIAAQD///7//f/+////////////AAAB
AAMAAQAAAAAAAAAAAAEAAQABAAMABAAEAAQABAADAAIAAQADAAIAAgACAAIAAgACAAIA
AQACAAIAAgADAAIAAgACAAIAAwADAAMAAwACAAEAAQACAAMABAAEAAIAAQABAAEAAQAA
AAAAAAAAAAAAAAAAAAAAAAAAAAEAAQACAAIAAAAAAAAAAAAAAAEAAQAAAP7//f/9//7/
/v////////8CAAIAAQABAAEAAgADAAUABgAHAAgACQAJAAoADQAPABAAEAAQABAADQAM
AAsACwANAA0ADQANAAkACAAHAAYABAAEAAQAAwACAP/////+/////f/9//z//P/8//z/
/f/9//3//f/9//3//f/9//3//v/+///////9//3//f/9//3//f/8//3//P/6//X/9P/+
/xAAJgBBAGQAiwCwANgAAAEXARYBAAHZAJ4AZQA6ABgA+//k/9b/1P/Z/+D/6f/v//L/
8v/w//H/8f/x//H/8f/x//P/8//0//X/9v/4//r/+v/6//r/+P/4//j/+f/7//n/+f/5
//n/+v/6//r/+P/4//j/+P/4//j/+P/4//j/+P/4//j/+P/4//f/9//2//b/9v/2//b/
9v/2//f/9//3//f/9//2//b/9f/1//b/9//3//j/9v/2//b/9v/0//T/9P/0//b/9v/3
//f/9//3//b/9v/4//j/+P/4//b/9//3//f/9f/1//X/9f/z//P/8//z//P/8//y//H/
8f/x//H/8f/x/+//7v/u/+3/7P/s/+3/6//q/+n/6P/q/+r/6f/p/+f/5//m/+X/5P/k
/+T/5P/m/+X/5f/l/+X/5v/o/+j/7P/t/+7/7//u/+//8P/x//H/8f/x//P/8//0//T/
9f/3//b/9f/1//b/9v/2//f/9//2//b/9//1//X/9P/z//P/8//y//L/8//x//P/9P/y
//L/8v/y//T/9P/0//T/9P/1//X/9P/y//P/8//0//X/9f/0//T/9P/0//T/9P/0//T/
9P/0//X/9v/2//b/9v/1//X/9f/0//X/9f/1//b/9v/2//f/9//2//b/9v/2//f/9//3
//b/9v/1//T/9//3//f/9//1//T/9P/0//T/9P/0//T/9f/2//b/9v/z//L/8v/y//L/
8//z//P/8//y//H/8f/y//P/9P/0//T/8//x//L/8P/w//D/8P/y//L/8v/y//H/8f/y
//L/8P/w//D/8P/w//H/8f/w//D/7//v//D/8P/x//H/8f/w//D/7//v//H/8v/z//X/
9v/3//j/+f/5//r//f///////v/9//z/+//6//n/+f/5//n/+f/5//n/+P/3//b/9v/2
//b/9f/y/+//7//u/+3/6//r/+r/7P/s/+z/7f/r/+v/6//r/+v/6//r/+v/7P/s/+3/
7f/t/+3/7f/t/+3/6//q/+n/6P/m/+P/5P/u/wAAFAAvAFAAdQCaAMQA6gADAQQB7gDH
AI4AUwAkAAIA5f/M/77/vv/F/87/1//d/+D/4v/g/9//3//h/+H/3//f/9//4f/i/+H/
4v/i/+L/4v/i/+L/4v/i/+L/4//l/+P/4//j/+P/5P/k/+T/5P/k/+T/5P/i/+L/4v/i
/+L/4v/i/+L/4v/i/+H/4f/i/+L/4v/i/+L/4v/i/+P/4f/h/+H/4f/i/+L/4f/h/+L/
4//j/+T/4//i/+H/4P/g/+D/4P/g/+D/4P/h/+H/4//j/+L/4v/i/+L/4v/i/+D/4f/h
/+H/4f/h/+H/4f/f/9//3//f/9//3//e/93/2//b/9v/2//b/9n/2P/Y/9f/1v/W/9f/
1f/U/9P/0v/S/9L/0f/R/9H/0f/Q/8//0P/Q/9D/0P/Q/8//z//P/9D/0v/V/9b/1//X
/9f/1//Y/9n/2v/b/93/3f/d/9//4f/i/+L/4//j/+L/4f/h/+L/4v/i/+P/5f/k/+T/
5f/j/+P/4v/h/+P/4//i/+L/4//h/+P/5P/i/+L/4v/i/+D/4P/g/+D/4P/h/+H/4P/g
/+H/4f/i/+L/4f/f/97/3//g/+H/4v/g/+D/4P/g/9//4P/g/+D/4v/h/+H/4f/g/+H/
4f/h/+D/4P/g/+H/4f/g/+D/4P/e/9//3//f/9//4P/g/+D/3//f/9//3//f/97/3v/e
/97/3v/e/97/3f/e/97/3v/f/97/3v/e/9z/3f/d/93/3//e/93/3f/c/93/3v/e/93/
2//a/9n/2//a/9n/2f/c/9r/2P/Y/9j/2P/Y/9j/2P/Y/9f/1//Y/9j/2v/a/9r/2v/Y
/9n/2f/Y/9n/2f/a/9z/3P/d/93/3f/g/+D/3//f/+H/4v/j/+X/5//p/+v/7f/v//D/
8//1//f/9v/1//T/9f/0//P/8//1//X/9f/1//P/8v/x//D/8f/y//P/8//1//P/9P/0
//X/8//z//L/8//0//X/9//3//f/9//3//n/+f/5//n/+P/4//n/+f/7//v/+//7//v/
+//8//v/+P/0//X//P8OACQAPABZAHwAoQDKAPIADgETAQIB4ACrAG4APwAcAP7/4//Q
/87/1v/h/+z/8//3//r/+v/6//n/9//3//f/9//3//n/+f/6//v//P/6//r/+v/6//r/
/P/8//z//f/9//v/+//7//v//P/8//z//P/8//z//P/6//r/+v/6//r/+v/6//r//P/8
//v/+//8//z//P/8//r/+v/6//v/+//7//v/+//8//z/+//7//v/+//6//r/+v/6//r/
+v/4//j/+P/4//j/+P/5//n/+f/5//j/+P/4//j/+P/4//j/+f/5//n/+f/5//n/+f/8
//3//v///wIABQAHAAkACwALAAsACwANAAsACgAKAAkACAAIAAkABwAGAAUABAAEAAQA
AwADAAMAAwACAAEAAAAAAAAAAAAAAP///////wAAAgAFAAYABgAHAAgACQAKAAsADAAN
AA0ADQANAA8AEQASABIAEwATABIAEQARABIAEgASABMAFQAUABQAFQATABMAEgARABMA
EwASABIAEwARABMAFAASABIAEgASABIAEgASABIAFAAVABUAFAAUABUAFQAWABUAFQAU
ABQAFgAWABYAFgAWABYAFgAWABUAFgAWABYAGAAXABcAFwAWABcAFwAXABcAGAAZABsA
GwAaABoAGgAaABsAGwAbABsAHAAcABwAGwAbABsAGwAbABoAGgAaABwAHAAcABwAGwAc
ABwAHAAdABwAHAAcABwAHQAdAB0AHQAcABsAGwAcAB0AHgAeAB4AHQAdAB0AHgAeAB4A
HwAgAB8AHQAcAB4AHgAeAB4AHgAeAB4AHgAeAB8AIQAiACAAIAAgACAAHgAfAB8AHgAb
ABkAGAAYABcAFwAWABUAEwASABAADwANAA4ADwARABAAEQASABMAEgASABQAFQASABAA
DgAMAAsACgAJAAkACAAHAAYABQABAAAA///+//7//v/+//3//P/5//n/+P/1//P/8//y
//L/8v/y//P/8f/x//H/8f/x//H/8f/x//L/8v/z//P/9f/1//X/9f/1//X/9P/z//D/
7P/p//D//P8MACIAPQBeAH8ApgDOAPIAAQH4AOAAtQB+AEkAIgAAAOH/zP/C/8T/z//c
/+X/6//u/+z/6v/r/+v/6//p/+n/6//r/+3/8P/x//D/8P/u/+7/7v/u/+//8P/x//P/
9f/z//P/8//z//T/9P/0//T/9P/0//T/9P/0//T/9P/0//T/9P/0//L/8v/x//H/9P/0
//T/9P/z//L/8f/x//P/8//z//P/9P/0//P/8//y//P/8//0//T/9P/0//T/8v/y//L/
8v/y//L/8//z//X/9f/0//T/8v/y//L/8v/0//X/9f/1//X/9f/1//X/8//z//P/8//x
//H/8P/v/+//7//v/+//7//t/+z/7P/r/+r/6v/r/+v/6v/p/+j/5v/m/+X/5f/n/+f/
5v/l/+T/5P/k/+T/5P/j/+P/4//l/+b/6P/o/+z/7f/u/+//7v/v//D/8f/x//H/8f/z
//X/9v/2//f/9//2//X/9f/4//j/+P/5//f/9v/2//f/9//3//b/9f/1//X/9P/0//X/
8//1//b/9v/2//b/9v/0//T/9P/0//T/9f/1//T/9P/1//X/9v/3//f/9v/2//b/9v/2
//b/+P/4//j/+P/3//j/+P/4//j/9//3//f/+P/5//n/+f/4//j/+P/5//n/+P/4//j/
+P/5//n/+f/7//z//P/8//3//f/9//3/+//6//r/+v/6//r/+v/6//3//v/+//7/+//6
//r/+v/6//v/+//7//v/+v/5//n/+v/7//z//P/8//v/+//7//v/+v/5//n//P/9//v/
+//8//z//P/8//z//P/8//z//P/7//v//P/8//z//P/8//z//P/9//3//P/8//v/+//8
//7/////////AAAAAP/////9//7///8BAAIAAwAEAAUABwAIAAsADQAOAA4ADgAOAAsA
CgAJAAkACQAJAAkACQAJAAgABwAGAAQABAAEAAMAAwABAAIAAgD///3//f/8//z//P/8
//3/+//7//v/+//8//3//v////7//v///////f/9//3//f8BAP///v/9//z/+v/3//b/
/P8KACAAOwBcAIEApgDQAPgAEwEYAQgB6QC0AHcASAAmAAcA6v/Y/9b/1//e/+n/8f/y
//T/9v/3//f/9//1//P/9f/1//f/+P/7//z//P/8//z//P/8//r/+v/6//v////9//3/
/f/7//z//P/8//z//P/8//z//P/8//z//P/+//7//v/+/wAAAAD////////+//3//P/8
//z//P/9//3//f/9//3//f/8//r/+f/7//3//v8AAAAAAAAAAAAAAgACAAIAAgAAAAAA
AQABAP/////+//7//v/+//7//v8AAAEAAQABAAIAAwAEAAUABAADAAIAAQADAAMAAgAB
AP/////////////9//z//P/7//r/+v/7//v/+v/5//j/+P/4//f/9//5//n/+P/3//j/
+P/4//j/+f/3//b/9f/2//j/+//8//7///8AAAEAAgADAAQABQAFAAUABQAHAAsADAAM
AA0ADQAMAAsACwAMAAwADAANAAsACgAKAAsADQANAAwACwANAA0ADAAMAAsACQALAAwA
CwAKAAkACAAKAAoACgAKAAwADQANAAwACgALAAsADAANAA0ADAAMAAwADAAMAAwADgAO
AA4ADgANAA4ADgAOABAADwAPAA8ADgAPAA8ADwAOAA4ADgAPAA8ADgAOAA4ADgAPAA8A
DwAPABAAEAAQAA8ADwAPAA8AEQAQABAAEAAOAA4ADgAOAA0ADgAOAA4ADwAOAA4ADgAO
AA8ADwAPAA0ADAALAAsADAANAA4ADgAOAA0ADQANAA0ADAALAAsACgALAAoACgAKAAoA
CgAIAAgACAAIAAkACQAKAAoACAAIAAgACAAIAAkACQAIAAoACQAJAAoACAAJAAkACQAK
AAoACQAJAAkACgALAA0ADAANAA4ADwAPABAAEwAVABYAFgAWABYAEwASABEAEQARABEA
EQARAA8ADgANAAwADAAMAAwACwAKAAcABwAGAAUAAwADAAIAAgACAAIAAwADAAMAAwAD
AAMAAwADAAMAAgACAAMAAwADAAMAAwADAAMAAQAAAP///v/4//f/+P8CABQAKgBDAGQA
iwCwANgAAAEZARoBBAHhAKgAawBAACAABQDs/9r/1v/d/+b/7//1//b/9v/2//f/8//z
//X/8//z//P/8//y//P/9v/2//b/9v/2//b/9v/2//b/9//3//X/9f/1//X/9v/2//b/
9v/2//b/9v/4//j/+P/4//f/9v/1//T/9v/2//X/9f/0//T/9P/0//T/9P/0//X/8//z
//P/8//2//b/9f/1//T/9f/1//b/9P/0//T/9P/0//T/9P/0//T/9P/1//X/9f/1//T/
9P/0//T/9P/0//L/8//z//P/8//z//P/8//z//P/8//z//P/8//y//H/8f/x//H/8f/x
/+//7v/u/+3/7P/s/+3/7f/s/+v/6v/o/+j/5//n/+n/6f/o/+f/5v/m/+b/5v/o/+f/
5//n/+n/6v/s/+z/7P/t/+7/7//u/+//8P/x//H/8f/x//P/9f/2//b/9//5//j/9//3
//b/9v/2//f/+f/4//j/+f/3//f/9v/1//f/9//2//b/9f/z//X/9v/0//T/9P/0//T/
9P/0//T/9P/1//X/9P/y//P/8//0//P/8//y//L/8v/y//L/8v/0//T/9P/0//P/9P/0
//T/9P/z//P/8//y//P/8//z//T/9P/0//X/9f/0//T/9P/y//P/8//z//P/9P/0//T/
8//z//P/8//z//L/8v/y//L/8v/y//L/8v/y//H/8P/w//D/8f/y//D/8f/x//H/8f/w
/+//7//u/+//8P/w//L/8f/x//H/7//u/+3/7f/u/+//7//v/+//7v/s/+z/7P/s/+z/
7P/s/+z/6//r/+z/7P/s/+z/7P/s/+r/6//r/+r/6P/n/+f/6P/q/+v/6//r/+r/6v/p
/+n/6f/q/+v/7f/u/+//8P/x//H/8v/1//f/9f/0//P/8v/x//D/7//v/+3/7f/t/+3/
6//q/+n/6P/o/+j/6P/n/+b/4//j/+L/3//d/93/3P/c/9z/3P/d/9v/2//b/9v/2//b
/9v/2//a/9r/2//b/9v/2//b/9v/2//b/9r/2f/W/9T/z//S/97/8P8GACEARgBrAJAA
ugDiAPUA7gDWAKsAbgA1AAwA7v/R/7r/rv+y/73/xv/P/9X/2P/Y/9j/1//X/9f/1//X
/9f/1//Z/9j/2//c/9z/3P/c/9z/3P/c/9z/3P/d/9//3f/d/93/3f/e/97/3v/g/+D/
4P/g/+D/4P/g/+D/4f/i/+P/5P/m/+b/5f/l/+j/6P/o/+j/6v/s/+7/8f/y//P/9P/1
//j/+P/3//f/+P/5//n/+v/6//r/+v/6//z//P/8//z//v/+///////9//3//P/8//z/
/P/8//z//P/9//3//f////////////3//f/9//3//f/9//z/+//7//v/+//7//v/+f/4
//j/9//2//b/9//3//b/9f/0//T/9P/z//P/8//z//L/8f/w//D/8P/w//D/7//v/+//
8f/y//T/9P/2//f/+P/5//j/+f/6//v//f/9//3///8BAAIAAgADAAUABAADAAMABAAE
AAQABQAFAAQABAAFAAUABQAEAAMABQAFAAQABAAFAAMABQAGAAQABAAEAAQABgAGAAYA
BgAEAAUABQAEAAQABQAFAAYABwAHAAYABgAGAAYABgAGAAgACAAIAAgABwAIAAgACAAK
AAkACQAJAAgACQAJAAkACAAIAAgACQAJAAgACAAIAAgACQAJAAkACQAKAAoACgAJAAkA
CQAJAAkACAAIAAgACgAKAAoACgAJAAoACgAKAAsACgAKAAoACAAJAAkACQALAAoACQAJ
AAgACQAKAAoACgAJAAkACQAJAAgABwAHAAwADQAJAAkACgAKAAoACgAKAAoACgAKAAoA
CQAJAAoACgAKAAoACgAKAAoACwALAAoACgAJAAkACgAKAAsACwALAA4ADgANAA0ADQAO
AA8AEQAQABEAEgATABUAFgAZABsAGQAYABcAFgAVABQAEwATABMAEwATABMAEQAQAA8A
DgAQABAAEAAPAAwACQAJAAgABwAFAAUABAAGAAYABgAHAAUABQAFAAUABwAHAAcABwAE
AAQABQAFAAcABwAHAAcABQAFAAQAAwAAAP7///8KABwALgBGAGcAiACvANYA/AAUARMB
/gDYAJ8AaAA9ABwA/v/n/9r/2v/i/+3/+P///wMAAgAAAAAAAQABAAEAAQABAAMABQAH
AAgABwAGAAQABgAGAAYABgAGAAYABgAHAAkABwAHAAcABwAIAAgACAAGAAYABgAGAAcA
CAAJAAoACgAKAAoACgAKAAoACQAJAAwADAAMAAwADAAMAAwADQALAAsACwALAAwADAAL
AAsACgALAAsADAAMAAwADAAMAAwADAAMAAwADAAMAA0ADQANAA0ADAAMAA4ADgAOAA4A
DgAPAA8ADwAPAA8ADwAPAA0ADQANAA0ADwAPAA4ADQALAAsACwALAAsACQAIAAgACQAI
AAgACQAHAAYABQAEAAQABAADAAMAAwADAAIAAQD///7//f/8//n/9//2//X/9f/2//j/
+P/4//n/+v/7//7///8AAAEAAQABAAEAAwAFAAYABgAHAAcABgAFAAUABAAEAAQABQAD
AAIAAgADAAMAAwACAAEAAQABAAAAAAABAP//AQACAAAAAAAAAAAAAAAAAAAAAAD+////
///+//7//////wAAAAD///3//P/8//z//P/8//7//v/+//7/AQACAAIAAgAAAP//////
//7//////////v/+//7///////7//v/+//7///////////8AAAAAAAAAAP///v/9/wAA
AAABAAIABAAEAAQABAACAAIAAQAAAP///v/+//7//v////////8BAAAA//////7///8A
AAAAAgABAAEAAQD//wIAAAD+//7//v/+//7//v/+//7//////wAAAAACAAIAAgACAAMA
BQAGAAYABAADAAMABAAEAAUABQAFAAYABgAFAAUABQAGAAcACQAKAAsADAANAAsADAAP
ABEAEwASABEAEAARABAADwAPAA4ADQAMAAsABwAGAAUABAACAAIAAgABAAAA/f/9//z/
+//5//n/+P/3//b/9f/1//T/8//y//H/8f/x//H/8f/w//D/8f/x//H/8f/x//H/8f/v
/+7/7//u/+z/5//m//D/AgAWAC8AUABzAJoAwgDoAAEBAAHsAMMAigBRACQABADl/8r/
uv+6/8H/zP/X/93/4P/g/+D/3//f/9//3//f/9//3//h/+L/4//k/+T/4v/i/+L/4v/j
/+T/5f/n/+n/5//n/+f/5f/m/+b/5v/o/+j/6P/o/+b/5v/m/+b/5v/m/+b/5v/m/+b/
5f/l/+T/5P/k/+T/5P/k/+T/5f/n/+f/5//n/+b/5v/l/+X/5v/n/+f/6P/m/+b/5v/m
/+b/5v/m/+b/6P/o/+n/6f/n/+f/5v/m/+b/5v/m/+b/6P/p/+n/6f/n/+f/5//n/+f/
5//n/+f/5//n/+b/5f/j/+P/4//j/+P/4f/g/+D/3//e/97/3//f/97/3f/c/9z/3P/b
/9v/3f/d/9z/2//c/9z/3P/c/9z/2//b/9v/3f/e/+D/4P/g/+H/4v/j/+b/5//o/+n/
6f/p/+n/6//t/+7/7v/v//H/8P/v/+//8P/w//D/8f/z//L/8v/z//P/8//y//H/8f/x
//D/8P/x/+//8f/y//D/8P/w//D/8v/y//L/8v/w//H/8f/w//D/8f/x//L/9f/1//T/
9P/0//T/9P/0//T/9P/0//T/9f/2//b/9v/4//f/9//3//j/+f/5//n/9v/2//b/9//3
//b/9v/2//b/9//3//f/+f/6//r/+v/7//v/+//7//n/+P/4//j/+v/6//r/+v/5//r/
+v/6//n/+P/4//j/+P/5//n/+f/5//j/9//3//j/+f/6//r/+P/3//f/9//5//j/9//3
//r/+//6//j/+P/4//j/+P/4//j/+P/3//f/+P/4//j/+P/4//j/9v/3//f/9v/4//f/
9//4//r/+//7//v/+v/6//n/+f/5//r/+//9//z//f/+////AAACAAYACQAJAAgABwAG
AAUABAADAAMAAQABAAEAAQABAAAA///+//z//P/8//v/+v/3//f/9v/1//P/8//y//L/
8v/y//P/8//z//P/8//z//P/8//z//L/8v/z//P/8//z//P/8//1//X/9P/x/+7/6v/p
/+7/+v8QACoARwBqAI8AtgDcAAABDwEEAegAuQB8AEcAIgACAOX/zv/G/8j/z//Y/9//
4//k/+L/4v/j/+X/4//j/+X/5f/l/+f/6P/n/+j/6v/o/+j/6P/o/+j/6P/o/+n/6f/n
/+f/5//n/+j/6P/o/+j/6P/o/+j/6P/o/+j/6P/m/+b/5v/m/+j/6P/n/+f/5v/m/+b/
5v/m/+b/5v/n/+X/5f/l/+X/5v/m/+X/5f/k/+X/5f/m/+T/5P/k/+T/5P/k/+T/5P/k
/+T/5f/l/+X/5f/k/+T/5P/k/+T/5P/i/+P/4//j/+P/4//j/+P/4//j/+P/4//h/+H/
4P/f/9//3//f/9//3//d/9z/3P/b/9r/2v/b/9v/2v/Z/9j/2v/a/9n/2f/X/9f/1v/V
/9b/1v/W/9b/1v/V/9X/1f/V/9b/2P/Y/9z/3f/e/9//3v/f/+D/4f/h/+H/4f/j/+X/
5v/m/+f/6f/o/+f/5//m/+b/5v/n/+f/5v/m/+f/5//n/+b/5f/n/+f/5v/m/+f/5f/n
/+j/5//m/+X/5P/k/+T/5P/k/+T/5f/l/+T/5P/l/+X/5v/l/+X/5P/k/+b/5v/m/+b/
5v/m/+b/5v/n/+j/6P/o/+j/5//n/+f/6P/p/+n/6f/o/+j/6P/p/+n/6P/o/+j/6P/p
/+n/6f/n/+j/6P/o/+n/6f/p/+n/6//q/+r/6v/o/+j/6P/o/+n/6v/q/+r/6f/o/+j/
6P/m/+f/5//n/+j/6P/o/+n/6P/p/+r/6v/q/+n/6f/p/+f/5v/m/+b/5v/m/+b/5v/m
/+b/5f/l/+b/5v/m/+b/5v/m/+T/5f/l/+T/5v/l/+X/5v/k/+X/5f/l/+b/5v/l/+X/
5f/m/+f/6f/q/+v/7P/t/+v/7P/v//H/8f/w/+//7v/v/+7/7f/t/+3/7f/t/+3/6f/o
/+f/5v/m/+b/5v/l/+L/3//f/97/3f/b/9v/2v/a/9r/2v/b/9n/2f/Z/9n/1//X/9f/
1//Y/9j/2f/Z/9f/1//X/9f/2f/Z/9b/1f/S/87/y//Q/9z/7P8EAB8AQABjAIoAtADY
AO8A6gDSAKkAbAAxAAgA6P/L/7T/qP+q/7P/vv/J/8//0v/U/9L/0f/T/9P/0f/P/9P/
0//T/9T/1//W/9b/1v/W/9b/1v/W/9b/1v/X/9f/1f/V/9X/1f/W/9b/1v/U/9T/1P/U
/9b/1v/W/9b/1v/W/9b/1v/Y/9j/1//X/9r/2v/a/9r/3P/c/9z/3f/e/9//4P/h/+b/
6P/p/+v/7v/v/+//8P/w//D/8P/w//L/8v/y//L/8v/y//P/8//1//X/9P/0//L/8v/y
//L/8v/z//P/8//1//X/9f/1//X/9f/1//X/9f/1//T/8//z//P/8//z//X/8//y//L/
8//y//L/8//z//L/8f/w/+7/7v/t/+3/7//v/+7/7f/u/+7/7v/u/+//7f/s/+v/7f/u
//D/8P/0//X/9v/3//j/+f/6//v/+//7//v//f///wAAAAABAAMAAgABAAEAAgACAAIA
AwABAAAAAAABAAMAAwACAAEAAwADAAIAAgABAP//AQACAAAAAAAAAAAAAAAAAAAAAAD+
///////+//7//////wAA//////7//v///wAAAQACAAIAAgACAAIAAQACAAIAAgAEAAMA
AwADAAIAAwADAAMAAgACAAIAAwAFAAQABAAEAAUABwAIAAkABwAIAAgACAAHAAcABwAH
AAcABgAGAAYACAAIAAgACAAHAAgACAAIAAkACAAIAAgACAAJAAkACQAJAAgABwAHAAYA
BwAIAAgACAAHAAcABwAJAAgABwAHAAgABwAHAAgABgAGAAYABgAGAAYABgAGAAUABQAG
AAYACAAIAAgACAAGAAcABwAGAAgABwAHAAgACAAJAAkACQAJAAgABgAFAAgACgAMAA8A
EAARABIAEwATABQAFwAZABgAFgAUABIAEwASABEAEQATABMAEwATABMAEgARABAADgAO
AA4ADQAMAAkACQAIAAUAAwADAAIABAAEAAQABQAHAAcABwAHAAUABQAFAAUABAAEAAUA
BQAFAAUABQAFAAUABQAGAAUAAgAAAAEACgAcAC4ARgBlAIgArQDUAPoAFAEPAfwA2ACf
AGYAOwAcAAAA5f/W/9b/4P/t//j///8DAAAAAAAAAP/////////////////////+////
AAACAA==
         </WaveFormData>
      </LeadData>
      <LeadData>
         <LeadByteCountTotal>10000</LeadByteCountTotal>
         <LeadTimeOffset>0</LeadTimeOffset>
         <LeadSampleCountTotal>5000</LeadSampleCountTotal>
         <LeadAmplitudeUnitsPerBit>4.88</LeadAmplitudeUnitsPerBit>
         <LeadAmplitudeUnits>��V</LeadAmplitudeUnits>
         <LeadHighLimit>2147483647</LeadHighLimit>
         <LeadLowLimit>268435456</LeadLowLimit>
         <LeadID>V6</LeadID>
         <LeadOffsetFirstSample>0</LeadOffsetFirstSample>
         <FirstSampleBaseline>0</FirstSampleBaseline>
         <LeadSampleSize>2</LeadSampleSize>
         <LeadOff>FALSE</LeadOff>
         <BaselineSway>FALSE</BaselineSway>
         <ExcessiveACNoise>FALSE</ExcessiveACNoise>
         <MuscleNoise>FALSE</MuscleNoise>
         <LeadDataCRC32>3206965027</LeadDataCRC32>
         <WaveFormData>
BAAEAAQABAAGAAYABgAGAAQABAAEAAQAAgACAAIAAgACAAIAAgACAAMABAAFAAYABQAE
AAMAAgACAAIAAgACAAIAAgACAAIAAwAEAAUABgAEAAQABAAEAAIAAgACAAIABAAEAAQA
BQAFAAUAAwADAAMAAwADAAMABAAFAAUABQAHAAcABwAHAAcABwAIAAoACwAMAA0ADgAO
ABAAEQASABIAEgASABAADgANAA0ADQAPAA8ADwAOAA0ADAALAAsACwALAAsACwAIAAYA
BQACAAEAAQAAAP//AAABAAIAAwABAAEAAgACAP//////////AQABAAEAAgADAAQABAAF
AAQABAAEAAEA/f/5//b/9P///w0AGwArAEIAWQByAJAArgDAAMMAvQCvAJEAcwBYAD8A
JwAPAAUAAwAIAA4AFQAXABQAFAATABAADAAKAAYAAgADAAMABAAFAAUABQAGAAgACAAI
AAgACAAIAAgACAAGAAYABgAGAAQABQAFAAQABQAGAAcACAAHAAcABwAHAAkACQAIAAgA
BgAGAAYABgAJAAkACQAJAAgACAAIAAkABgAGAAUABAAEAAUABQAFAAYABgAGAAUABQAH
AAcABwAEAAQABAAFAAUABAAEAAQABAADAAMAAwAFAAUABQAFAAcABwAHAAgABgAGAAYA
BgAIAAgABwAHAAgACAAIAAgABwAHAAgACAAIAAgACAAIAAYABQAFAAUABgAGAAYABgAG
AAYABgAGAAQABAAEAAQAAgABAAEAAQACAAMABAAFAAUABQAFAAYABAAEAAQABAAEAAUA
BgAGAAYABgAGAAYABQAGAAYABgAGAAYABgAGAAUABQAFAAUABwAGAAYABgAGAAYABwAH
AAgACAAIAAgABgAFAAUABQADAAMAAwADAAMAAwADAAMABQAFAAUABQAEAAQABAAEAAYA
BgAGAAYABgAGAAcABwAHAAcABwAHAAcABwAHAAcABgAFAAQAAwAEAAUABgAHAAYABgAG
AAYABwAHAAYABgAFAAUABQAFAAYABwAIAAkACAAHAAYABQAHAAcACAAIAAgACAAIAAgA
CgAJAAkACQAIAAgACAAJAAkACAAGAAUABQAEAAQABAAFAAYACAAJAAkACAAGAAUAAwAE
AAQABgAGAAYABgAEAAQABAAEAAYABgAGAAYABQAEAAMAAwAFAAUAAwADAAEAAQABAAEA
AgADAAMAAwAFAAUABQAFAAUABQAGAAgABwAIAAkACgAMAA4ADwAQABIAEgASABAADgAN
AA0ADQANAA0ADQAMAAkACAAHAAcABQAFAAUABQAEAAIAAQD+///////+//3//f/9//3/
/f//////AAAAAP///////////f/9//3//v/8//z/+//7//z//P/6//v/+//3//L/8P/1
////DQAfADYATQBmAIIApAC8AMMAwQC3AJ0AewBgAEkAMQAdAA8ACwAMAA4AEQATABAA
DgAJAAQAAgACAP7//P/7//v/+P/3//f/9//4//b/9v/2//b/9v/2//b/9v/0//T/9P/0
//T/9f/1//T/9P/0//T/9P/0//P/8v/x//L/8//z//T/9v/2//b/9v/2//X/9P/z//T/
9P/0//X/9f/2//b/9v/1//X/9P/z//P/9P/1//X/8//1//X/9f/y//L/8v/z//X/9P/0
//T/9v/1//X/9f/1//X/9f/1//f/9//3//j/9v/2//b/9v/2//b/9f/1//b/9v/2//b/
9//3//j/+P/4//j/+P/4//j/9//3//f/9v/2//b/9v/4//j/+P/4//b/9v/2//b/9v/1
//X/9f/1//X/9f/1//X/9f/1//b/+P/4//j/+P/2//f/+P/4//j/+P/4//j/+f/6//r/
+v/8//z//P/8//v/+//7//v//f/8//z//P/7//r/+v/5//r/+v/6//r/+v/5//n/+f/5
//n/+f/5//v/+//7//v/+//7//v/+//6//r/+v/6//r/+v/6//r/+v/6//v/+//7//v/
+//7//n/+f/5//n/+f/5//n/+f/7//v/+//7//r/+v/6//r/+//7//r/+v/7//v/+//7
//n/+f/5//n/+//7//v/+//5//n/+v/6//r/+v/6//r//P/7//v/+//4//j/+P/5//r/
+v/5//n/+//6//r/+v/4//j/+f/5//r/+v/3//j/+P/4//j/+P/4//j/+P/4//j/+P/4
//j/+P/4//j/+f/5//n/9//3//n/+f/5//n/+v/7//v/+//5//n/+f/5//n/+f/6//z/
+//8//3//v8AAAIAAwAEAAQABAAEAAIAAgABAAEAAQABAAEAAQAAAAEAAAD/////////
///////8//r/+f/2//X/9f/0//P/8//z//P/8//z//P/9P/0//X/9f/1//X/8//z//P/
9P/0//T/8//z//T/9P/y//P/8f/v/+r/6v/v//v/BwAXACoAQwBcAHoAmACyALsAuwCx
AJcAdQBYAD8AKQATAAUAAQACAAYACwANAAwACgAFAAAAAAD+//r/9v/1//X/9P/x//H/
7//w//D/8P/w//D/8P/w//D/8P/w//D/8P/w//D/8f/x//D/8P/w//D/8P/v/+//7//v
//H/8f/w//D/8P/w//D/8P/x//H/8f/x//L/8v/y//P/8f/y//L/8v/y//P/8//z//L/
8v/y//H/8f/z//P/8//0//T/9P/1//X/9P/0//T/9v/1//X/9f/z//P/8//z//X/9f/1
//b/9P/0//T/9P/2//b/9f/1//b/9v/2//b/9//3//j/+P/3//b/9f/0//b/9f/1//X/
9P/0//T/9P/0//T/9P/0//T/9P/0//T/9v/1//X/9f/1//X/9f/1//X/9f/1//b/9v/2
//b/9v/2//f/+P/4//r/+v/6//r/+//8//z//P/8//z//P/8//3//f/9//3//f/8//z/
/P/8//z//f/9//z//P/8//z//v/9//3//f/9//3//f/9//v/+//7//v//f/9//3//f/8
//z//P/8//z//P/8//z//v/+///////9//3//f/9//3//f/9//3//f/9//3//f//////
//////7//v/+//7//f/9//z//P/9//3//f/9//3//f/9//3//f/9//3//f/9//3//v/+
//7//v/+//7//v/9//3//f/+//7//v///wAAAAD////////+//7//v/+//7/////////
/v/8//v//P/8//3//v8BAAAA/v/+//7//v/+//7//v/+//7//v/+//7//v/+//7/////
/////f/9////////////AAABAAEAAQADAAMAAwADAAMAAwAEAAYABwAIAAkACgAKAAwA
DQAOAA4ADgAOAAwADgANAA0ADQANAA0ADQAMAAsACgAJAAkACQAJAAkACQAIAAYABQAC
AAEAAQAAAP//AQABAAEAAQD/////AAAAAP//////////AQABAAEAAgACAAIAAQABAAIA
AAAAAP3/+//3//T/+P8DABMAHwAxAEYAXwB8AJoAtADAAL8AtwChAH8AYQBIADMAGwAJ
AAUACQAOABIAFwAXABQAEgANAAoACAAEAAIAAgD//////v/9//3//f/8//r/+v/6//r/
/P/8//z//P/6//r/+v/6//r/+//7//r/+v/6//r/+v/5//n/+f/5//v/+//6//r//P/8
//z//P/9//3//f/9//z//P/8//3/+//8//z//P/6//v/+//7//r/+v/6//n/+//9//3/
/f/8//z//P/9//3//P/8//z//P/7//v/+//7//v/+//7//3//f/9//7//P/8//z//P/8
//z/+//7//z//P/8//z//f/9//7//v/8//z//P/8//z/+//7//v//P/8//z//P/+//7/
/v/+//z//P/8//z/+v/5//n/+f/7//v/+//7//3//f/9//7//P/8//z//P/+////AAAA
AP7//v/+//7///8AAAAAAAACAAIAAgACAAMAAwADAAMAAwACAAIAAgAAAAAAAQABAAIA
AgACAAIAAgABAAEAAQABAAEAAQABAAEAAQABAAEAAQABAAEAAQAAAAAAAAAAAP7//v/+
//7/AAAAAAEAAQABAAEAAQABAAEAAQABAAEA////////////////////////AAABAAIA
AQABAAAAAAABAAEAAQABAP////////////////////8BAAEAAgACAAAAAAAAAAAAAgAB
AAEAAQAAAAAAAAABAAIAAgABAAEA///+//7//v/+//7///////7//v/9//3////+//7/
/v///////v/8//z//P/8//z//P/8//z//P/+//7//v/+//7//v/+//////////3//f/7
//v/+//7//7////////////////////9//3//v8AAAMABAAFAAYABgAIAAkACgAIAAgA
CAAGAAcABwAIAAkABwAHAAcABgAFAAQAAwADAAMAAwADAAMABAACAAEA/v/7//v/+v/5
//v/+//7//v/+f/5//r/+v/3//f/9//3//n/+f/5//r//P/8//v/+//6//r/+P/3//P/
8f/u//D/9/8DAA8AIQA0AEkAYgCAAJ4AsAC1ALMApQCJAGsAUAA3AB8ACwABAP//BgAM
ABEAEQAOAAwABwAGAAIA/v/8//z/+f/3//b/+f/3//f/9v/0//T/9P/0//T/9P/0//T/
9P/0//T/9P/2//f/9//2//b/9v/2//b/9f/1//X/9f/1//X/9P/0//T/9P/0//T/9f/1
//X/9f/y//L/8v/z//T/9v/3//j/+P/5//n/+f/2//b/9v/1//X/9//3//f/9P/0//T/
9f/3//b/9v/2//j/9//3//f/9f/1//X/9f/3//f/9//4//r/+v/6//r/+P/4//f/9//4
//j/+P/4//f/9//4//j/+P/4//j/+P/6//n/+f/5//j/+P/4//j/+P/4//j/+P/6//r/
+v/6//j/9//3//f/+f/5//n/+f/3//f/9//4//r/+v/6//r/+v/7//z//P/7//r/+f/4
//v//P/8//z//P/8//z//P/9//3//f/9//3//P/8//z//P/8//3//f/7//r/+f/4//r/
+f/5//n/+f/5//n/+f/5//n/+f/5//n/+f/5//n/+v/6//r/+v/8//z//P/8//v/+v/6
//n/+f/5//n/+f/5//n/+f/5//n/+f/5//n/+//7//v/+//4//j/+P/4//v/+//6//r/
+//7//v/+//7//v/+//7//v/+//7//v/+f/5//r/+v/4//j/+P/4//n/+f/6//v/+f/4
//f/9//4//j/9//3//f/9v/2//b/9//4//r/+//7//r/+P/3//f/9v/2//b/+f/5//j/
9v/4//j/+P/4//j/+P/4//j/+P/4//j/+P/4//j/+P/4//n/+f/5//f/9//3//f/9//3
//r/+//7//v/+f/5//n/+f/3//f/+P/6//v//P/9//7//v8AAAEAAgADAAQABQAEAAIA
AQABAAEA/////////v/+//7//v////7//f/8//v//P/6//n/9v/z//P/8v/x/+//7//v
/+//7f/t/+7/7v/w//H/8v/z//H/8f/x//L/8v/y//H/8f/0//T/8v/x//H/7//o/+b/
5//v//3/DwAmAD0AVgByAJAArAC3ALcAswCdAHsAXgBHAC8AFQAFAP///v8AAAUACQAG
AAQAAwACAP7/+v/0//D/7//v/+7/7f/v//H/8P/v/+7/7f/s/+n/6P/n/+b/6f/q/+v/
7P/r/+v/6v/o/+j/6P/o/+j/6f/p/+n/6f/r/+v/6v/q/+z/7P/s/+z/6v/p/+j/5//o
/+j/6P/p/+n/6v/q/+r/5//n/+b/5f/n/+j/6f/p/+v/7f/t/+3/6v/q/+r/6//p/+j/
6P/o/+r/6f/p/+n/6P/n/+b/5f/n/+f/5//o/+n/6v/r/+z/6v/q/+n/6f/s/+z/7P/s
/+v/6//s/+z/7P/s/+z/7P/q/+n/6f/p/+r/6v/q/+r/6v/q/+r/6v/r/+z/7f/u//D/
7//v/+//7//v/+//7//v/+//7//w//D/8P/w//D/8P/x//L/8v/0//T/9P/0//f/+P/4
//j/9v/2//b/9v/1//X/9f/1//X/9P/0//T/9v/2//f/9//4//j/+P/4//f/9f/0//P/
9f/1//X/9f/1//X/9f/1//X/9f/1//X/8v/y//L/8v/z//T/9f/2//b/9v/3//f/9f/1
//X/9f/1//X/9f/1//f/9//3//f/9f/1//X/9f/1//b/9//4//f/9//2//b/9//3//f/
9//3//f/9//3//f/9//3//f/+f/5//r/+v/4//j/+P/4//r/+f/5//n/+P/4//j/+f/6
//r/+f/5//f/9v/2//b/+P/4//n/+f/6//r/+f/5//n/+P/4//j/9//3//j/+P/4//j/
+P/2//b/9v/2//j/+P/4//j/+P/4//j/+f/5//n/9//3//n/+f/5//n/+P/5//n/+f/5
//n/+f/5//n/+f/6//z//f/+////AAAAAAIAAwAEAAUABgAHAAYABgAFAAUABQADAAMA
AwACAAEAAAD/////AQABAAEAAQAAAP7//f/6//n/+f/4//f/9//3//f/9//3//f/+P/4
//n/+f/5//n/9//3//f/+P/4//j/9//3//j/9v/2//X/8//v/+r/6v/x//v/BwAXACwA
RQBgAH4AnAC2AL8AuwCzAJsAdwBcAEcAMwAbAAsABwAKAAwAEQATABAADgALAAYAAAD+
//7/+v/3//X/9P/x//H/8//y//L/8v/y//L/8P/w//D/8P/w//D/8P/w//D/8f/x//D/
8v/y//L/8v/z//P/8//z//H/8f/w//D/8v/y//L/8v/x//H/8f/x//L/8v/y//P/8f/y
//L/8v/y//P/8//z//L/8v/y//H/8f/z//P/8//y//L/8v/z//P/8v/y//L/8v/x//H/
8f/x//H/8f/x//P/8//z//T/9P/0//T/9P/0//T/8//z//T/9P/0//T/8//z//T/9P/0
//T/9P/0//T/8//z//P/9P/0//T/9P/0//T/9P/0//T/9P/0//T/9P/z//P/8//z//P/
8//z//X/9f/1//b/9P/0//T/9P/y//P/9P/0//T/9P/0//T/9f/2//b/9v/4//j/+P/4
//f/9//3//f/+f/4//j/+P/4//j/+f/5//b/9v/2//b/9v/1//X/9f/3//f/9//3//X/
9f/1//X/9//3//f/9//2//b/9v/2//b/9v/2//b/9v/2//f/9//3//f/9//3//X/9f/1
//X/9//3//f/9//3//f/9//3//b/9v/2//b/9//3//b/9v/3//f/9//3//f/9//3//f/
9//3//f/9//3//f/+P/4//j/+P/4//j/9v/1//X/9f/2//b/9v/3//j/+P/3//f/9//2
//b/9v/4//j/+f/5//j/+P/3//f/9//2//b/9v/5//n/+P/4//j/9v/0//T/9P/0//b/
9v/2//b/9v/2//b/9v/4//j/+P/5//f/9//1//X/9f/1//X/9f/2//f/9//3//n/+f/5
//n/+f/5//r//P/7//z//f/+//7/AAABAAIAAgACAAIAAAAAAP////////////////7/
/f/8//v/+//7//v/+//7//r/+P/3//T/8//z//L/8f/v/+//7//v/+3/7f/u/+7/7//v
/+//7//x//H/8f/y//L/8v/x//H/8v/y//D/7f/r/+n/5P/k/+3/+f8FABUALABDAF4A
fACcALAAtQCxAKEAhQBjAEgAMQAbAAUA+f/5/wAAAgAFAAkACAAEAAEA/v/8//j/9v/0
//P/8//w/+3/7f/t/+7/7v/u/+7/7v/u/+7/7v/u/+7/7v/u/+7/7P/t/+3/7P/s/+z/
7P/s/+v/6//r/+v/6//r/+r/6v/r/+z/7f/u/+3/7f/t/+3/7v/u/+7/7//v//D/8P/w
/+7/7//v/+//8P/w//D/7//t/+//7//v//D/8P/w//H/8f/w//D/8P/w/+//7//v/+//
7//v/+//8f/x//H/8v/y//L/8v/y//L/8v/x//H/9P/0//T/9P/z//P/9P/0//L/8v/y
//L/9P/z//P/8//0//T/9P/0//T/9P/0//T/9P/0//T/9P/y//H/8f/x//H/8f/x//H/
8//z//P/9P/2//b/9v/2//T/9f/2//b/+P/4//j/+P/5//r/+v/6//r/+v/6//r/+//7
//v/+//7//r/+v/6//r/+v/7//v/+v/6//r/+v/6//n/+f/5//n/+f/5//n/+//7//v/
+//5//n/+f/5//r/+v/6//r/+v/6//r/+v/6//r/+//7//v/+//7//v/+//7//v/+//7
//v/+//7//v/+//7//v//P/8//z//P/9//3//P/8//3//f/9//3/////////////////
//////////8AAAAA/v/+//7//v8AAP///////wAAAAAAAAEAAAAAAP////8BAAAAAAAA
AAAAAAABAAEAAgACAAEAAQABAAAAAAAAAAMAAwAAAAAAAgACAAIAAgACAAIAAgACAAIA
AAAAAAAAAAD+//7//v/////////9//3//f/9//3//f/+////////////////////////
/wAAAgADAAQABQAGAAYACAAJAAoACgAKAAoACAAGAAUABQAFAAUABQAFAAQAAwACAAEA
AQABAAEAAQABAP7//P/7//j/+f/5//j/9//3//f/9//3//f/9//4//j/9//3//f/9//3
//f/9//4//j/+P/3//f/+P/4//b/8//x/+3/7v/0////CwAZACsAQgBZAHYAlACsALQA
swCpAI8AbwBTADwAJQAPAAEA//8BAAYACgALAA0ACgAEAAEAAAD+//z/+v/6//n/9//2
//f/9f/z//L/9P/0//T/9P/0//T/9P/0//T/9P/0//T/9P/1//X/9P/y//L/8v/y//X/
9f/1//X/8//z//L/8v/y//L/8v/y//X/9f/1//X/9P/0//T/9f/z//T/9P/0//T/9f/1
//X/9P/0//T/8//z//X/9f/1//T/9P/0//X/9f/0//T/9P/y//H/8f/x//L/8//0//X/
9//3//f/+P/2//b/9v/2//b/9v/1//X/9v/2//b/9v/1//X/9v/2//b/9v/2//b/+P/3
//f/9//2//b/9v/2//j/+P/4//j/9v/2//b/9v/2//X/9f/1//f/9//3//f/9//3//f/
+P/2//b/9v/2//j/+f/6//r/+v/6//r/+v/7//z//P/8//z//P/8//z/+//7//v/+//5
//j/+P/4//n/+v/8//3/+v/6//r/+v/8//v/+//7//v/+//7//v/+//7//v/+//7//v/
+//7//r/+v/6//r/+P/4//j/+P/2//b/9//3//n/+f/5//n/+//7//v/+//5//n/+f/5
//n/+f/5//n/+P/4//j/+P/3//f/9v/2//f/9//3//f/9f/1//X/9f/3//f/9//3//j/
+f/7//z//P/8//z//P/7//n/+P/3//b/9v/2//f/+P/4//f/9//5//j/+P/4//j/+P/5
//n//P/8//v/+//7//r/+v/4//j/+P/4//j/+P/4//j/+v/6//r/+v/4//j/+P/5//n/
+f/3//f/+f/5//n/+f/6//v/+//7//n/+f/5//n/+//7//z//v/9//7///8AAAAAAgAD
AAQABgAGAAYABAACAAEAAQABAP////////7////+//3//f/7//v/+//7//z/+v/5//b/
9f/1//T/8//1//X/9f/1//T/8//z//L/8f/x//H/8f/x//H/8f/y//L/8v/x//H/8P/w
//L/8//x/+3/5v/k/+n/9f8BAA8AJAA9AFYAcgCQAKoAswCvAKMAiQBpAFAAOQAhAAcA
+//5//j//P8BAAcABAAAAP///P/4//T/8v/u/+n/5//m/+X/5//n/+b/5P/k/+T/5P/m
/+b/5v/m/+j/6P/o/+j/5//n/+b/5P/m/+b/5v/m/+X/5f/l/+X/5//n/+b/5v/k/+T/
5P/k/+X/5f/l/+X/5v/m/+b/5//n/+j/6P/o/+j/6f/p/+n/6P/o/+j/5//m/+f/5v/l
/+b/5v/m/+f/5//m/+b/5v/m/+X/5f/l/+f/5//n/+f/6//r/+v/7P/r/+r/6f/o/+n/
6v/q/+v/6v/q/+r/6v/p/+n/6v/q/+r/6v/q/+r/6P/n/+f/5//o/+j/6P/o/+j/6P/o
/+j/6v/q/+r/6v/q/+n/6f/p/+n/6f/p/+n/6f/p/+n/6v/q/+r/6v/q/+r/6//s/+z/
7P/s/+z/7P/t/+7/7v/u/+7/7v/u/+7/7f/t/+3/7f/u/+7/7//w/+7/7v/v/+//7P/s
/+z/7P/u/+3/7f/t/+3/7f/t/+3/7//v/+//7//t/+3/7f/t/+z/7P/s/+z/7v/u/+7/
7v/s/+z/7f/t/+3/7f/t/+3/7//v/+//7//t/+3/7f/t/+//7//v/+//7P/s/+z/7P/r
/+v/6v/q/+v/6//r/+v/7f/t/+3/7f/v/+//7//v/+7/7f/t/+z/7v/u/+7/7v/s/+v/
6//r/+z/7P/s/+3/7P/s/+v/6//r/+r/6v/q/+z/7P/t/+3/7P/s/+v/6//t/+z/7P/s
/+3/7f/u/+z/7P/s/+z/7P/s/+z/7P/s/+z/7P/s/+z/7P/s/+3/6//r/+n/6f/q/+v/
7P/t/+z/7f/t/+3/7f/t/+3/7f/t/+3/7v/w/+//8P/x//L/8//2//j/+v/6//r/+v/4
//r/+f/5//n/9//3//f/9v/1//T/8//z//P/8//z//P/8v/w/+//7P/r/+v/6v/p/+v/
6//r/+v/6f/p/+r/6v/r/+v/6//r/+v/6//r/+z/7P/s/+v/6//s/+z/7P/p/+X/4f/e
/+D/6f/3/wcAFwAuAEcAYAB+AJ4AsgC1AK8AmwB/AGEASAAxABkAAwD5//n/+v/+/wMA
AQD+//r/+f/2//T/8P/u/+z/6f/n/+b/5f/l/+X/5v/l/+T/4//i/+T/5P/k/+T/5P/k
/+T/5P/i/+P/4//i/+T/5P/k/+T/4//j/+P/4//j/+P/4v/i/+T/5P/k/+T/4//j/+P/
4//k/+T/5P/l/+X/5v/m/+b/5f/l/+T/4//k/+T/5P/j/+P/5f/l/+X/5P/k/+T/5f/l
/+T/5P/k/+T/4//j/+P/5P/l/+b/5//m/+X/5P/k/+b/5v/m/+b/6P/o/+f/5//m/+b/
5v/m/+X/5f/m/+b/5v/m/+b/5v/m/+X/5f/l/+j/6P/o/+j/6P/o/+j/6P/m/+b/5v/m
/+b/5f/l/+X/5f/l/+X/5f/j/+P/4//k/+b/5v/m/+b/5v/n/+j/6P/o/+j/6P/o/+n/
6v/q/+r/6v/q/+r/6v/p/+n/6f/p/+n/6P/o/+j/6v/q/+v/6//q/+r/6v/q/+r/6f/p
/+n/5//n/+f/5//n/+f/5//n/+n/6f/p/+n/6P/o/+j/6P/o/+j/6P/o/+j/6P/p/+n/
6f/p/+n/6f/p/+n/6f/p/+f/5//n/+f/6f/p/+n/6f/o/+j/6P/o/+n/6f/o/+j/6f/p
/+n/6f/p/+n/6f/p/+n/6f/p/+n/6f/p/+r/6v/q/+r/6v/q/+r/6f/p/+n/6P/o/+j/
6f/q/+r/6f/p/+v/6v/q/+r/6v/q/+v/6//q/+r/6f/p/+v/6v/o/+j/6P/o/+j/6P/o
/+j/6P/o/+j/6P/o/+j/6P/p/+n/6f/n/+f/6f/p/+n/6f/p/+n/6P/n/+n/6f/p/+n/
6f/p/+r/7P/t/+7/7//w//D/8v/z//T/9P/0//T/8v/y//H/8f/x/+//7//v/+7/7//u
/+3/7f/t/+3/7f/t/+r/6P/n/+T/5f/l/+T/4//h/+H/4f/h/+H/4f/i/+L/4f/h/+H/
4f/h/+H/4f/i/+L/4v/h/+H/5P/i/+D/3//d/9n/1P/W/93/6f/3/wcAHAAzAEwAagCI
AKAApwCjAJUAeQBXADwAJQANAPX/6f/n/+z/8v/3//n/+P/0//H/7P/q/+r/5v/k/+P/
4f/e/9//4f/d/9z/3P/c/9z/3P/c/9z/3P/c/97/3v/e/97/3P/d/93/3P/c/9z/3P/c
/93/3f/d/93/3f/d/9z/3P/e/97/3v/e/9//3//f/9//3v/e/97/3//f/+D/4P/g/+D/
4f/h/+H/4P/g/+D/3//f/+H/4f/h/+D/4P/g/+H/4f/g/+D/4P/g/9//3//f/9//3//f
/9//4f/h/+H/4v/i/+L/4v/i/+L/4v/h/+H/4v/i/+L/4v/h/+H/4v/i/+L/4v/i/+L/
5P/j/+P/4//i/+L/4v/i/+L/4v/i/+L/5P/k/+T/5P/i/+H/4f/h/+H/4f/h/+H/4f/h
/+H/4v/k/+T/5P/k/+L/4//k/+T/5P/k/+T/5P/l/+b/5v/m/+b/5v/m/+b/5//n/+f/
5//n/+b/5v/m/+b/5v/n/+f/5v/m/+b/5v/m/+X/5f/l/+X/5f/l/+X/5//n/+f/5//m
/+X/5P/j/+L/4v/i/+L/4v/i/+L/4v/k/+T/5f/l/+P/4//j/+P/4//j/+P/4//j/+P/
4//j/+P/4//j/+P/5P/k/+T/5P/l/+X/5P/k/+X/5f/l/+X/4//j/+P/4//j/+P/4//j
/+P/4//k/+T/4v/i/+L/4v/k/+P/4//j/+L/4v/i/+P/5P/k/+P/4//j/+L/4v/i/+L/
4v/j/+P/4v/i/+H/4f/j/+L/4v/i/+P/4f/e/97/4P/g/+D/4P/e/97/3v/e/97/3v/e
/97/4P/g/+D/4f/h/+H/3//f/9//3//f/9//3v/f/9//3//d/93/3f/d/9//3//g/+L/
4//k/+X/5v/o/+r/6//s/+v/6v/p/+b/5v/l/+X/5f/n/+f/5//m/+X/5P/j/+P/4//j
/+P/4//g/97/3f/a/9n/2f/Y/9f/1//X/9f/1//X/9f/2P/Y/9f/1//X/9f/1f/V/9X/
1v/W/9b/1f/V/9b/1v/Y/9X/0f/P/9D/1P/h/+v/9/8LACAANwBSAHAAigCQAI0AhQBt
AEsALwAcAAUA7//f/93/4f/o/+z/8f/v/+r/5v/j/+L/3v/a/9r/2P/X/9X/1P/R/8//
z//O/w==
         </WaveFormData>
      </LeadData>
   </Waveform>
</RestingECG>
