# Supplementary material for: Detection of Left Atrial Enlargement Using a Convolutional Neural Network-Enabled Electrocardiogram
Source: Front Cardiovasc Med. 2020 Dec 17;7:609976. doi: 10.3389/fcvm.2020.609976 (PMC7773668; doi:10.3389/fcvm.2020.609976)
Supplement: Supplementary file 1 [file Data_Sheet_1.ZIP › hyp/1802010520_9925_00000016.XML]

<?xml version="1.0" encoding="Windows-1252"?>
<!DOCTYPE RestingECG SYSTEM "restecg.dtd">
<RestingECG>
   <PatientDemographics>
      <PatientID>1802010520</PatientID>
      <PatientAge>72</PatientAge>
      <AgeUnits>Years</AgeUnits>
      <Gender>Female</Gender>
      <PatientLastName>ouyangyunqing</PatientLastName>
   </PatientDemographics>
   <TestDemographics>
      <DataType>Resting</DataType>
      <Site>1</Site>
      <AcquisitionDevice>MAC55</AcquisitionDevice>
      <Status>Unconfirmed</Status>
      <Priority>Normal</Priority>
      <AcquisitionTime>09:45:37</AcquisitionTime>
      <AcquisitionDate>09-07-2015</AcquisitionDate>
      <CartNumber>1</CartNumber>
      <AcquisitionSoftwareVersion>009C</AcquisitionSoftwareVersion>
      <XMLSourceVersion>MAC5000 v1.0</XMLSourceVersion>
   </TestDemographics>
   <RestingECGMeasurements>
      <VentricularRate>84</VentricularRate>
      <AtrialRate>84</AtrialRate>
      <PRInterval>160</PRInterval>
      <QRSDuration>106</QRSDuration>
      <QTInterval>424</QTInterval>
      <QTCorrected>501</QTCorrected>
      <PAxis>58</PAxis>
      <RAxis>59</RAxis>
      <TAxis>100</TAxis>
      <QRSCount>13</QRSCount>
      <QOnset>208</QOnset>
      <QOffset>261</QOffset>
      <POnset>128</POnset>
      <POffset>187</POffset>
      <TOffset>420</TOffset>
      <ECGSampleBase>500</ECGSampleBase>
      <ECGSampleExponent>0</ECGSampleExponent>
   </RestingECGMeasurements>
   <Diagnosis>
      <Modality>Resting</Modality>
         <StatementCount>5</StatementCount>
         <LabelText>12SL ��ϳ���</LabelText>
      <DiagnosisStatement>
         <StmtFlag>ENDSLINE</StmtFlag>
         <StmtText>�������</StmtText>
      </DiagnosisStatement>
      <DiagnosisStatement>
         <StmtFlag>ENDSLINE</StmtFlag>
         <StmtText>���ķ�����</StmtText>
      </DiagnosisStatement>
      <DiagnosisStatement>
         <StmtFlag>ENDSLINE</StmtFlag>
         <StmtText>T ���쳣���ɿ���Ϊ����ļ�ȱѪ</StmtText>
      </DiagnosisStatement>
      <DiagnosisStatement>
         <StmtFlag>ENDSLINE</StmtFlag>
         <StmtText>QT�����ӳ�</StmtText>
      </DiagnosisStatement>
      <DiagnosisStatement>
         <StmtFlag>ENDSLINE</StmtFlag>
         <StmtText>�쳣 ECG</StmtText>
      </DiagnosisStatement>
   </Diagnosis>
   <Waveform>
      <WaveformType>Rhythm</WaveformType>
      <WaveformStartTime>0</WaveformStartTime>
      <NumberofLeads>8</NumberofLeads>
      <SampleType>CONTINUOUS_SAMPLES</SampleType>
      <SampleBase>500</SampleBase>
      <SampleExponent>0</SampleExponent>
      <HighPassFilter>16</HighPassFilter>
      <LowPassFilter>150</LowPassFilter>
      <ACFilter>NONE</ACFilter>
      <LeadData>
         <LeadByteCountTotal>10000</LeadByteCountTotal>
         <LeadTimeOffset>0</LeadTimeOffset>
         <LeadSampleCountTotal>5000</LeadSampleCountTotal>
         <LeadAmplitudeUnitsPerBit>4.88</LeadAmplitudeUnitsPerBit>
         <LeadAmplitudeUnits>��V</LeadAmplitudeUnits>
         <LeadHighLimit>2147483647</LeadHighLimit>
         <LeadLowLimit>268435456</LeadLowLimit>
         <LeadID>I</LeadID>
         <LeadOffsetFirstSample>0</LeadOffsetFirstSample>
         <FirstSampleBaseline>0</FirstSampleBaseline>
         <LeadSampleSize>2</LeadSampleSize>
         <LeadOff>FALSE</LeadOff>
         <BaselineSway>FALSE</BaselineSway>
         <ExcessiveACNoise>FALSE</ExcessiveACNoise>
         <MuscleNoise>FALSE</MuscleNoise>
         <LeadDataCRC32>2399603630</LeadDataCRC32>
         <WaveFormData>
6P/o/+j/6P/q/+r/6v/q/+r/6v/q/+r/6v/q/+r/6v/o/+j/6P/o/+r/6v/q/+r/6v/q
/+r/6v/q/+r/6v/q/+j/6P/o/+j/6v/q/+r/6v/o/+j/6P/o/+r/6v/q/+r/7P/s/+z/
7P/r/+r/6f/o/+j/6P/o/+j/6P/o/+j/6P/o/+j/6P/o/+j/6P/o/+j/6P/o/+j/6P/q
/+r/6v/q/+f/5v/l/+T/5P/k/+T/5P/k/+T/5P/k/+T/5P/k/+T/5P/k/+T/5P/i/+L/
4v/i/+L/4v/i/+L/5P/k/+T/5P/m/+b/5v/m/+f/6P/p/+r/7f/u/+//8P/x//L/8//0
//X/9v/3//j/+//8//3//v/8//z//P/8//7//v/+//7//v/+//7//v8AAAAAAAAAAAIA
AgACAAIAAQAAAP///v8AAAAAAAAAAAAAAAAAAAAA/v/+//7//v8AAAAAAAAAAP7//v/+
//7//f/8//v/+v/8//z//P/8//v/+v/5//j/+v/6//r/+v/4//j/+P/4//j/+P/4//j/
+P/4//j/+P/2//b/9v/2//n/+v/7//z/+v/6//r/+v/4//j/+P/4//j/+P/4//j/+v/6
//r/+v/6//r/+v/6//z//P/8//z/+v/6//r/+v/9//7///8AAAAA////////AAAAAAEA
AwAFAAgACwANAA8AEQATABMAFAAWABYAFgAWABgAGQAZABkAGQAZABkAGgAaABkAGAAX
ABUAEQAMAAYABAAEAAIAAQD///3//P/6//r/+v/6//v/+//7//z//P/8//z//P/6//r/
+v/6//z//P/8//z/+v/6//r/+P/6//r/+v/5//T/7P/q/+7/8f/2//v/AgAIABEAHAAq
ADwATQBZAGcAfQCMAIsAdQBcAEwAPAAuACQAHQASAAkAAwD8//H/6//n/+P/4P/i/+r/
8P/y//L/8P/w//X/9f/w/+7/7v/z//T/8P/w//H/8v/0//L/8v/y//L/8v/z//P/8//z
//X/8//z//T/9P/z//P/9v/2//b/9v/1//P/8v/x//L/8//0//X/8//z//P/8//z//P/
8//z//P/8//z//P/9P/0//T/9P/0//T/9P/0//P/8//z//P/8//z//P/8v/y//H/8f/w
//L/8//z//P/8//z//L/8v/z//T/8//0//L/8v/y//H/7//u/+7/7v/t/+3/7f/t/+//
7//v/+//7//t/+z/7P/r/+v/6//r/+3/7f/v/+//8v/y//L/8//y//P/9f/2//b/9v/5
//r//P/7//v/+v/7//3//v///wAAAQABAAIABAAEAAYABwAJAAkACQAJAAgABwAHAAYA
BgAGAAYABgAEAAQABAAEAAQABAAEAAMABQAFAAUABAAEAAUABQAFAAUABQAFAAUAAgAC
AAIAAgADAAIAAgADAAMAAwADAAMAAwADAAEAAQACAAIAAwADAAEAAQAAAAAAAgACAAIA
AgAEAAQABAAEAAMAAgABAP//AQADAAMAAwACAAIAAwADAAMAAwADAAIABAAFAAUABgAE
AAQABAAEAAQABAAEAAQABAAFAAUABQAGAAgADAAMAAwADAAMAAoACgAJAAkACQAKAAoA
CwANAA8AEgAVABYAFwAYABkAGwAcAB4AHgAeAB4AIAAhACEAIQAhACEAHwAeAB4AHQAe
AB4AHQAaABgAEQAOAA0ADAALAAkABwAFAAQAAwACAAQAAwADAAMAAgACAAIAAgACAAIA
AgACAAMABAAFAAYABQAEAAMAAgAGAAYABAACAP///P/6//r//P///wAABQAMABQAGwAk
ACwAOgBNAF0AawB7AIYAhwB1AF4ATAA6ACoAIAAZABAABwABAPj/7//t//H/7//q/+j/
7v/0//b/+P/4//j/+f/7//r//P/+//3/+v/6//r/+//8//7//v/+//7//v/8//3//f/9
////AQD/////AAAAAP/////+//7//v/+/wAA////////////////////////////////
//////////////////8AAAAAAAAAAP///v/9//z//P/9//7////////////+//7//f/9
//z//P/9//3//f/9//3//P/8//z//P/6//r/+//8//3//f/7//r/+v/6//v/+//7//v/
+//7//v/+//5//f/9v/2//n/+f/5//n/9v/1//b/9f/4//j/+P/5//j/+f/7//z//v/+
/wEAAgAFAAUABgAGAAcACQAKAAsACgALAAsADAAMAAwADgAPAA8ADwAPAA8ADwAPABAA
EAAOAA4ADgAOAA4ADgAOAA4AEAAQABAADwANAA0ADQAMAA4ADwAPAA8ADwAPAA8ADwAO
AA4ADgAOAA0ADAAMAA0ADQANAA0ADQANAA0ACwALAAoACgALAAsADQANAAwADAAMAAwA
DAAMAAwADAAMAAwADAAMAAwACwALAA0ADQANAAwADAANAA0ADQANAA0ADAAKAAsACwAM
AAoACgAKAAoADAAMAAwADAAKAAsACwALAAwADgAQABAAEAAQABAAEAAPAA8ADQAOAA4A
DwARABMAFgAZABkAGwAdAB8AHwAgACIAIgAgACAAIgAjACEAIQAhACEAIgAiACMAIwAg
ACAAHwAcABgAEQAOAA0ACwALAAoACQAGAAYABgAGAAgABwAHAAcACAAIAAgACAAIAAgA
CAAIAAgACAAIAAgABgAGAAYABgAIAAYABAAAAP///v/4//r/AAADAAIABQAMABAAGQAm
ADYARgBVAGcAdwCDAJAAlQCDAGoAWgBIADYALAAlABwAFwATAAgA+f/z//H/8f/w/+7/
8P/2//r/+v/6//r/+//7//z//v/8//v//P/8//v/+//7//z//v/+//7//v/8//3//f/9
//3////9//3//v/+//3//f/8//z//P/8//7//f/9//3//f/9//3//f/7//v/+//7//v/
+//7//v//f/9//3//f/8//z//P/8//z//P/8//z/+//7//v/+//7//v/+//6//j/9//3
//b/9v/3//f/9//1//X/9P/0//X/9v/1//b/9v/2//b/9f/1//T/9P/0//H/8f/x//H/
8v/z//T/9f/z//H/8P/w//H/8f/x//H/8f/x//P/8//0//T/9P/1//T/9f/3//j/+v/6
//3//v//////AAAAAAEAAwAEAAUABAAFAAUABgAIAAgACgALAAkACQAJAAkACQAJAAoA
CgAKAAoACgAKAAoACgAKAAoACgAKAAoACQAJAAkACQAIAAgACQAJAAkACQAJAAkACQAG
AAYABgAGAAUABAAEAAUABQAFAAUABQAHAAcABQAFAAIAAgADAAMAAQABAAAAAAACAAIA
AgACAAIAAgACAAIAAAAAAAAA/////wEAAQABAAAAAAABAAEAAwADAAMAAgAAAAEAAQAC
AAIAAgACAAIABAAEAAQABAAEAAUABQADAAQABQAGAAcACAAIAAgABwAHAAkACgAKAAsA
DAANAA8AEQATABUAFwAZABkAGgAcABwAHgAeACAAIQAhACEAIQAhAB8AHgAeAB0AHAAc
ABsAGAAWAA8ADAALAAYABQADAAEAAAAAAAAAAAAAAP///////wIAAgACAAIAAAAAAAAA
AAAAAAAAAAAAAAAAAAAAAAAA/v/+//7/AAD9//z/+P/0//D/8//4//v/AAAIABEAGAAk
ADgASQBZAG0AfwCSAJsAkwB6AGwAYABIADYALwAkAB0AHQAYAAkA+f/v/+//8P/u/+r/
7v/0//T/9P/0//P/8//2//b/9v/1//b/9v/z//P/8//0//T/9P/0//T/9v/3//f/9//1
//f/9f/1//b/9v/1//X/9P/0//T/9P/2//X/9f/1//X/9f/1//X/8//z//P/8//1//X/
9f/1//T/8//y//H/8v/y//L/8v/w//D/8P/w//H/8f/x//H/8f/x//H/8P/w/+//7//u
/+7/7//v/+//7//v/+7/7v/u/+7/7P/s/+z/7P/s/+v/6//q/+r/6v/n/+f/5//n/+n/
6f/p/+n/5//l/+T/5P/n/+f/5//n/+f/5//p/+n/6P/o/+j/6f/s/+3/7//w//L/8v/1
//b/9//3//j/+P/5//v//P/9////AQACAAQAAgACAAQABQADAAMAAwADAAMAAwAEAAQA
BAAEAAQABAAEAAQABAAEAAYABgAGAAUAAwADAAMAAgAEAAUABQAFAAUABQAFAAUABAAE
AAQABAABAAAAAAABAAEAAQABAAEAAAD///z/+//8//z//f/9//3//f/8//z//P/8//z/
/P/6//r/+v/6//r/+v/6//n/+//9//3//f/6//r/+//7//v/+//7//r/+v/7//v//P/+
//7//v/+//z//P/8//z//P/9//////8AAAAAAAAAAAAAAAAAAP///////wAAAAABAAUA
BwAKAA0ADwARABMAFQAVABYAGAAYABYAFgAYABkAGwAbABsAGwAbABoAGgAZABgAGAAX
ABQADgAHAAQAAwAAAP///f/7//r/+v/6//r//P/7//v/+//6//r/+v/6//z//P/8//z/
/P/8//z//P/7//r/+f/4//j/+P/6//j/8//u/+j/5P/m/+v/7P/r//T//v8DAAwAHgAy
AEMAUQBlAH8AkACTAIcAdABqAFoARAA0ACsAJAAdABsAEgD9/+3/6//p/+L/4v/o/+7/
7v/s/+7/8v/x/+v/6P/s/+7/7f/s/+z/7f/t/+3/7v/u/+7/7v/u/+7/7//v/+//7//x
/+//7//t/+z/6v/p/+r/6v/q/+r/7P/r/+v/6//r/+v/6//r/+v/6//r/+v/6//r/+v/
6//r/+v/6//r/+z/7P/s/+z/6v/q/+r/6v/r/+v/6//r/+v/6//r/+r/6v/p/+n/6P/m
/+f/5//n/+f/5//m/+b/5v/m/+T/5P/i/+L/4v/h/+D/3v/d/9z/3f/d/93/3f/b/9v/
2//b/9v/2f/Y/9j/2f/Z/9n/2f/Z/9n/2//b/97/3v/e/9//4P/h/+P/5P/m/+b/6f/q
/+3/7f/u/+7/7//x//L/8//0//X/9f/2//b/9v/4//n/+f/5//n/+f/6//v//f/+//3/
/P/7//r//f/+////AAAAAAAAAAD///3//f/9//z//v/////////9//3//f/9//7//v/+
//7//f/8//z//f/8//v/+v/5//n/+f/3//f/9v/2//f/9//5//n/+P/4//j/+P/4//j/
+v/6//r/+v/5//j/9//1//f/+f/5//n/+v/6//v/+//5//n/+f/4//r/+//7//z/+v/6
//r/+v/6//r/+v/6//r/+v/7//z//f/+//7//v/9//3///8AAAAAAQABAAMABgAJAAwA
DwASABUAEwAUABYAFgAYABgAGgAbABsAGwAbABsAGwAaABoAGQAYABgAFwAUABIACwAI
AAcAAwABAP7/+//8//z//P/8//7//f/9//3//f/8//v/+v/8//z//P/8//r/+v/6//r/
/P/8//z//P/6//j/+v/4//f/9v/y/+z/7v/z//b/+/8CAAIABQASACAAMABDAFMAZwB7
AIwAmQCRAHQAXgBSAEQANgAtACIAFQANAAoAAwD3/+//6f/i/+b/7P/w//L/8P/y//L/
8//x//D/8P/w//P/9P/0//P/8//z//T/8v/y//L/8v/y//P/8//z//P/9f/z//P/9f/2
//b/9//1//T/8//y//X/9f/2//f/9f/1//X/9f/1//X/9f/1//b/9//4//n/9v/1//T/
8//0//T/9P/0//T/9P/0//T/9f/1//X/9f/1//X/9f/0//T/8//z//L/8v/z//P/8//1
//X/9P/0//L/8v/w//D/8P/w//D/7//x//D/8P/w/+//7//v/+//8f/x//H/8f/v/+3/
7P/s/+3/7f/t/+3/7f/t/+//7//w//D/8P/x//L/8//1//b/9v/2//n/+v/9//3//v/+
////AQACAAMAAgADAAMABAACAAIABAAFAAYABwAIAAkABwAHAAgACAAKAAoACgAKAAgA
CAAIAAgACgAKAAoACQAJAAkACQAIAAYABwAHAAcACAAJAAoACwAIAAgACAAIAAkACAAI
AAkABwAHAAcABwAIAAkACAAJAAgACAAJAAkACAAHAAUABAAGAAYABgAGAAgACAAIAAgA
BgAGAAYABQAHAAkACQAJAAgACAAJAAkABgAFAAQAAgAFAAcACAAKAAgACAAIAAgACgAK
AAoACgAMAAwADAAMAA4ADgANAA0ACwAMAAwADQAPABEAFAAXABcAGQAbAB0AHQAeACAA
IAAiACIAJAAlACMAIwAjACMAIwAiACIAIQAhACIAIgAgABwAFQASABEADAALAAkABwAG
AAYABgAGAAgABwAHAAcABwAGAAUABAAGAAYABgAGAAgACAAIAAgABgAGAAYABgAGAAQA
AgAAAAEAAAD6//j/+v/9//7/AwAMABIAGQAgAC4AQABNAFsAbQB9AIwAlQCLAHIAXgBM
ADgALgApAB4AFQAPAAgA/f/3//X/8f/s/+r/8P/2//r/+v/8//7//f/5//r//P/8//3/
/v/8//3//f/9//7//v/+//7//v/+//////////3////9//3//v/+//3//f/+//7//v/+
//7//f/9//3//f/9//3//f/9//3//f/9//3//f/9//3//f/9//3//f/8//z//P/8//r/
+v/6//r/+//7//v/+//5//n/+f/4//j/9//3//b/9v/3//f/9//5//n/+P/4//r/+v/4
//j/9v/2//b/9f/1//T/9P/0//X/9f/1//X/8//z//P/8//z//H/8P/w/+//7//v/+//
8f/x//P/8//z//L/8f/x//L/8//1//b/9v/2//n/+v/7//v//P/8//3///8AAAEAAgAD
AAMABAAEAAQABgAHAAcABwAHAAcABwAHAAgACAAGAAYABgAGAAgACAAIAAgACAAIAAgA
BwAFAAUABQAEAAQABQAFAAUABQAFAAUABQAEAAQABAAEAAUABAAEAAUAAwADAAMAAwAF
AAUAAwADAAIAAgADAAMAAQABAAAAAAABAAIAAwAEAAMAAgABAAAAAgACAAIAAQABAAMA
AwADAAEAAAAAAP//AAABAAIAAgACAAMAAwAEAAQABAAEAAQAAgACAAIAAgACAAMAAwAD
AAQABAAEAAQABAAEAAYABgAFAAUABQAGAAYABwAJAAsADgARABMAFQAXABkAGQAaABwA
HAAcABwAHgAfAB8AHwAfAB8AHwAeAB4AHQAcABwAGwAYABIACwAIAAcABAADAAEA//8A
AAAAAAAAAAAA/////////v/+//7//v/+//7//v/+//7//v/+//7/AAAAAAAAAAD+//z/
/P/8//v/9v/0//T/9P/3//j//f8GAAoADwAaACoAPABPAGMAcwCDAJIAmQCHAHAAZABW
AEQAOAAtACIAHwAbAA4A/f/1//H/7f/s/+r/7P/y//T/8v/w//L/8//x//L/8P/y//P/
9P/y//H/8f/x//L/8v/y//L/8v/w//H/8f/x//P/9f/z//P/9P/0//P/8//y//L/8v/y
//L/8f/x//H/8//z//P/8//x//H/8f/x//P/8//z//P/8f/x//H/8f/w//D/8P/w/+7/
7v/u/+7/7//v/+//7//t/+3/7f/s/+7/7f/t/+z/7P/t/+3/7f/r/+v/6v/q/+r/6v/o
/+j/6P/o/+j/5//p/+j/6P/o/+X/5f/l/+X/5f/l/+X/5f/n/+X/5P/k/+f/5//n/+f/
5f/l/+f/5//m/+b/5v/n/+r/6//t/+7/8P/w//P/9P/1//X/9v/2//n/+//8//3//f/9
//z//P/+//7/AAABAAEAAQABAAEAAAD//////v8AAAAAAAAAAAIAAgACAAIAAgACAAIA
AQABAAEAAQAAAP7////////////////////+//7//v/+//v/+v/6//v//f/9//3//f/7
//v/+f/5//r/+v/7//v/+//7//r/+v/6//r/+v/6//j/+P/4//j/+v/6//r/+f/3//n/
+f/5//r/+v/7//v/+f/5//n/+P/6//v/+//8//v/+v/5//j/+v/6//r/+v/8//3//f/9
//z//P/8//7//P/6//r/+v/6//r/+v/5//n/+//8//z//f8BAAMABgAJAAkACwANAA8A
DQAOABAAEAASABIAFAAVABUAFQAVABUAFQAUABQAEwASABIAEQAOAAoAAwAAAP//+v/5
//f/9f/y//L/8v/y//T/8//z//P/9P/0//T/9P/0//T/9P/0//L/8v/y//L/9P/0//T/
9P/y//T/9P/y//H/7v/o/+L/5v/p/+r/7f/0//r/AQAOACAAMABDAFcAawB9AJAAlwCP
AH4AcABeAEoAQAA5ACwAIQAdABIA///z/+//7f/o/+b/6P/q/+z/7P/s//D/8f/t/+7/
8P/u/+3/7P/s/+v/6//r/+z/7v/u/+7/7v/t/+3/7P/r/+v/7f/r/+v/7P/s/+v/6//s
/+z/7P/s/+r/6f/p/+n/6//r/+v/6//r/+v/6//r/+n/6f/p/+n/6//r/+v/6//s/+z/
7P/s/+z/7P/s/+z/7f/t/+3/7f/t/+3/7f/s/+r/6f/p/+j/5v/n/+f/5//p/+n/6P/o
/+j/6P/m/+b/5v/m/+b/5f/l/+T/5P/k/+H/4f/h/+H/4P/f/97/3f/e/93/3f/e/93/
3f/d/93/3f/d/9//3//i/+L/4v/j/+T/5f/n/+j/6v/q/+3/7v/x//H/8v/y//H/8//0
//X/9//5//r//P/+//7/AAABAAAA///+//3//////wAAAAACAAIAAgACAAQABAAEAAQA
BQAGAAcABwAEAAMAAgAAAAIAAwADAAMAAwADAAMAAwACAAIAAgACAP///v/+////AQAB
AAEAAQABAAEA//////7//v////////////7//v/8//z//P/8//z//P/8//z//P/8//z/
+//7//3//f/9//7//v///////f/9//3//P/8//3//f/+//7//v/+//7//v/+//7//v8A
AAEAAQABAAIAAgACAAIAAAACAAYABAAEAAQABAACAAIAAQABAAMABAAEAAUACQALAA4A
EQATABUAFwAZABkAGgAcABwAHAAcAB4AHwAdAB0AHQAdAB8AHgAeAB0AGgAaABkAFgAU
AA0ACgAJAAYABQADAAEAAAAAAAAAAAAAAP///////wAAAAAAAAAA/v/+//7//v8AAAAA
AAAAAP7//v/+//7//P8AAAAAAAD9//j/8v/w//L/8//6/wEABgAOABcAJAAyAEIAUwBj
AHUAhwCUAJcAgwBqAFgARgA4ADAAJwAcABUADwAEAPf/8f/x/+//7P/s/+z/8P/2//b/
9v/4//f/9f/0//b/9P/z//b/9v/1//X/9f/2//j/+P/4//j/+P/5//n/+f/3//n/9//3
//j/+P/3//f/+P/4//j/+P/4//f/9//3//f/9//3//f/+f/5//n/+f/5//n/+f/5//f/
9//3//f/9v/2//b/9v/4//j/+P/4//f/9//3//f/+f/5//n/+P/2//X/9f/0//b/9//3
//f/9f/1//T/9P/2//b/9P/0//b/9v/2//X/9f/0//T/9P/z//P/8//z//H/8f/x//H/
8//x//D/8P/v/+//7//v//H/8f/z//P/8v/y//L/8//0//X/9//4//j/+P/7//z//f/9
//7//v8BAAMABAAFAAQABQAFAAYACAAIAAoACwAJAAkACQAJAAkACQAKAAoADAAMAAwA
DAAKAAoACgAKAAgACAAIAAcACQAJAAkACAAIAAkACQAJAAkACQAJAAkACAAIAAgACAAH
AAYABgAHAAcABwAHAAcABwAHAAUABQAEAAQABQAFAAcABwAGAAYABgAGAAYABgAGAAYA
BgAGAAQABAAEAAMABQAHAAcABwAEAAQABQAFAAYABwAIAAgABgAHAAcACAAGAAYABgAG
AAgACAAIAAgACgALAAsACwAKAAoACgAKAAoADAAMAAwADAAMAAwADAALAAsADQAOAA4A
DwAPABEAFAAXABsAHQAfACEAIQAiACQAJAAiACIAJAAlACcAJwAnACcAJQAkACQAIwAg
ACAAHwAcABgAEQAOAA0ACgAJAAcABQAFAAYABwAIAAcABQAEAAMABQAGAAcACAAHAAYA
BQAEAAYABgAGAAYABgAGAAYABgAGAAQABAAEAP//+P/2//j//P///wIABwAOABYAHQAs
AEAAUABdAG0AgQCRAJwAlQB/AGwAXgBMADoANAArAB4AGQAVAAoA///3//X/8f/w//L/
9v/4//j/+P/6//r/+//7//z/+v/6//3//P/6//v/+//7//z//P/8//z//P/8//3//f/9
//v//f/7//v//v/+//3//f/8//z//P/8//z/+//7//v/+//7//v/+//9//3//f/9//3/
/f/9//3//f/9//3//f/6//r/+v/6//z//P/8//z/+f/5//n/+f/3//f/9//2//j/9//3
//b/9v/3//f/9//3//f/9v/2//T/9P/y//L/9P/0//T/8//1//T/9P/0//L/8f/w/+//
8f/x//H/8f/z//H/8P/w//H/8f/x//H/7//v//H/8f/y//L/8v/z//b/9//5//r/+f/4
//r/+v/+////AQACAAEAAwAEAAUABgAHAAcACAAGAAYACAAJAAkACQAJAAkACwALAAwA
DAAMAAwADAAMAAoACgAKAAoACgAKAAoACQAHAAUAAwAAAAEAAwAEAAUABQAFAAUABQAG
AAYABgAGAAcABgAGAAcABwAHAAcABwAHAAcABQAFAAYABgAHAAcABQAFAAQABAAEAAQA
BAAEAAQABAAEAAQABgAGAAYABQAFAAcABwAHAAYABgAHAAcABwAHAAcABgAEAAUABQAG
AAgACAAIAAgACAAIAAgACAAIAAkACQAJAAgACAAIAAgABQAEAAQAAwD//wEAAQABAAQA
BQAGAAcACAAKAAoACQAJAAoADAANAA8AEQATABYAGQAbAB0AHwAhACEAIgAkACQAJAAk
ACYAJwAnACcAJwAnACcAJgAmACUAJAAkACMAIAAaABMAEAAPAAoACQAHAAUAAQAAAP//
/v//////AAABAAMABAAFAAYABAAEAAQABAAEAAQABAAEAAYABgAGAAYABgAEAAIA/P/5
//b/8v/w//T/9//8/wUADgASABkAKgA8AE4AXwB1AIcAmQCkAKEAkQCCAHQAYgBQAEQA
OQAwACsAJwAcAAsAAQD7//X/9P/0//j//P/8//r/+v/6//n/+f/6//r//P/9//7//P/7
//v/+//8//v/+v/5//j/+P/5//n/+f/7//3/+//7//r/+v/5//n/+//8//3//v/8//v/
+//7//v/+//7//v/+//7//v/+//5//n/+f/5//v/+//7//v/+P/4//j/+P/4//j/+P/4
//f/9//3//f/9//3//f/9v/4//f/9//2//T/9f/1//X/9P/z//H/8P/v/+7/6//q/+r/
6v/q/+n/6f/o/+j/6P/p/+n/6f/p/+f/5//n/+f/6f/n/+b/5v/p/+n/6f/p/+n/6f/r
/+v/7f/u/+//8f/x//H/8v/y//P/9P/4//r/+//7//z//P///wEAAgADAAQABQAFAAYA
BgAGAAgACQAHAAcABwAHAAkACQAKAAoACQAIAAcABgAHAAgACQAKAAgACAAIAAcACQAJ
AAkACAAIAAkACQAJAAcABwAHAAcABgAGAAYABgAHAAYABgAHAAUABQAFAAUAAwADAAEA
AQAAAAAAAQABAAEAAQAAAAAAAgACAAIAAgABAAAA///+////AAABAAEA//8BAAEAAQAA
AAAAAQABAAAA///+//z///8BAAIABAACAAIAAgACAAIAAgACAAIAAgADAAMAAwACAAIA
AgACAAIAAgADAAMAAwADAAMAAwAGAAcACAAIAAgACAAIAAgACAAHAAcACQAKAAoACwAP
ABEAFAAXABkAGwAdAB8AHwAgACIAIgAiACIAJAAlACcAJwAnACcAJQAkACQAIwAkACQA
IwAgABoAEwAQAA8ACgAJAAcABQAGAAYABgAGAAYABQAFAAUABwAIAAkACgAKAAoACgAK
AAkACAAHAAYABwAIAAkACgAMAAoACAAGAAUAAgD+//z//v8BAAQACQAQABYAHQAqAD4A
UgBjAHMAhwCbAKoAqwCbAIYAdgBmAFYATABDADgAMQAvACIAEQAFAP//+f/y//D/9v/6
//r/+v/6//r/+//9//j/9P/4//n/+v/8//n/+f/5//r//P/8//z//P/9////AAABAAMA
BQADAAMABAAEAAMAAwAEAAQABAAEAAQAAwADAAMAAwADAAMAAwABAAEAAQABAAAA///+
//3//f/9//3//f/+//7//v/+/wAAAAAAAAAAAQABAAEAAQADAAMAAwACAAIAAQABAAAA
AAABAAEAAQD//////v/+//7//v/8//z//v/+//7//f/9//z//P/8//3//f/9//3/+//7
//v/+//7//n/+P/4//f/9//3//f/9//3//n/+f/8//z//P/9/wAAAQADAAQABgAGAAkA
CgANAA0ADgAOABEAEwAUABUAFgAXABcAGAAWABYAGAAZABsAGwAbABsAGwAbABwAHAAc
ABwAHAAcABwAHAAcABwAHgAeAB4AHQAdAB0AHQAcAB4AHwAfAB8AHwAfAB8AHwAcABwA
HAAcABsAGgAaABsAHQAdAB0AHQAbABsAGQAZABgAGAAZABkAGwAbABoAGgAYABgAGAAY
ABgAGAAYABgAGAAYABgAFwAXABkAGQAZABgAGAAZABkAGwAbABsAGgAaABsAGwAcABwA
HAAcABwAHgAeAB4AHgAeAB8AHwAfAB8AHgAdABwAHQAeACAAIQAhACEAIQAhACAAIQAj
ACYAJwAmACYAJwAlACUAJQAlACgAKgAsAC0AMQA0ADUANgA4ADkAOgA8AD0APgA9AD0A
PQA9ADsAOwA5ADoAOgA6ADsAOQA3ADYAMwAuACwAKAAoACUAJAAjACIAIgAiACIAIgAi
ACIAIgAiACIAIgAiACIAIgAiACIAIgAiACIAIgAiACMAJAAlACYAIwAiACEAIAAdABoA
FwAUAA==
         </WaveFormData>
      </LeadData>
      <LeadData>
         <LeadByteCountTotal>10000</LeadByteCountTotal>
         <LeadTimeOffset>0</LeadTimeOffset>
         <LeadSampleCountTotal>5000</LeadSampleCountTotal>
         <LeadAmplitudeUnitsPerBit>4.88</LeadAmplitudeUnitsPerBit>
         <LeadAmplitudeUnits>��V</LeadAmplitudeUnits>
         <LeadHighLimit>2147483647</LeadHighLimit>
         <LeadLowLimit>268435456</LeadLowLimit>
         <LeadID>II</LeadID>
         <LeadOffsetFirstSample>0</LeadOffsetFirstSample>
         <FirstSampleBaseline>0</FirstSampleBaseline>
         <LeadSampleSize>2</LeadSampleSize>
         <LeadOff>FALSE</LeadOff>
         <BaselineSway>FALSE</BaselineSway>
         <ExcessiveACNoise>FALSE</ExcessiveACNoise>
         <MuscleNoise>FALSE</MuscleNoise>
         <LeadDataCRC32>4189091674</LeadDataCRC32>
         <WaveFormData>
8P/w//D/8P/t/+r/5//k/+P/4v/h/+D/4v/i/+L/4v/g/+D/4P/g/+L/4v/i/+L/4f/g
/9//3v/e/97/3v/e/+D/4P/g/+D/4P/g/+D/4P/e/97/3v/e/+D/4P/g/+D/4v/i/+L/
4v/g/+D/4P/g/+D/4P/g/+D/4P/g/+D/4P/i/+L/4v/i/+T/5P/k/+T/5P/k/+T/5P/l
/+b/5//o/+r/6v/q/+r/6//s/+3/7v/w//L/9P/2//f/+P/5//r//f/+////AAACAAQA
BgAIAAkACgALAAwADwAQABEAEgAVABYAFwAYABkAGgAbABwAHAAcABwAHAAZABgAFwAW
ABUAFAATABIAEAAOAAwACgAIAAYABAACAP///v/9//z/+f/4//f/9v/1//T/8//y//D/
8P/w//D/8P/w//D/8P/u/+7/7v/u/+z/7P/s/+z/7P/s/+z/7P/s/+z/7P/s/+v/6v/p
/+j/6P/o/+j/6P/o/+j/6P/o/+b/5v/m/+b/5v/m/+b/5v/o/+j/6P/o/+b/5v/m/+b/
5v/m/+b/5v/m/+b/5v/m/+b/5v/m/+b/5P/k/+T/5P/m/+b/5v/m/+b/5v/m/+b/5v/m
/+b/5v/o/+j/6P/o/+r/6v/q/+r/6v/q/+r/6v/s/+7/8P/0//T/9P/1//f/9v/4//r/
//8AAAcADQASABYAFgAWABcAFwAXABUAFwAZABYAEwARABAAEAAPAA0ACwALAAoACQAF
AAQAAQD8//f/8//w/+7/6P/k/+L/4P/d/9v/2//a/9n/2P/Y/9n/2//a/9r/2f/X/9f/
1//X/9n/2f/Z/9n/2P/X/9T/0//U/9T/0v/P/8j/wP+9/7//vf+5/7n/uv+8/8P/zf/X
/+P/8/8IACMATQB8AKwA1ADoAO0A2gCmAGIALwAMAPP/4//k/+H/1//R/8//y//M/9b/
4P/i/97/3v/e/9j/0f/Q/83/zf/N/8z/y//L/8v/y//L/8v/y//L/8z/zv/O/83/zf/N
/83/zf/N/8z/y//K/8j/yf/L/8z/zf/M/83/zf/M/8z/y//L/8z/zP/M/83/zf/O/87/
zf/N/8//z//P/8//z//P/8//z//P/8//z//P/9L/0v/S/9L/0v/R/9D/z//R/9L/0v/S
/9P/1P/V/9X/1//W/9b/2P/Z/9v/3P/d/9z/3f/e/+D/4v/l/+f/6v/p/+v/7v/v//P/
9f/3//n//v/+////AAAAAAEAAgADAAQABQAGAAgACAALAAwADQALAAsACwALAAwADQAO
AA4ACwALAAsACAAGAAMAAQAAAP3/+//5//f/9//3//b/9P/z//D/8P/v/+z/6//q/+r/
6f/o/+f/5f/i/+L/4v/i/+T/4//i/+H/4//j/+X/5f/i/+H/4f/h/+L/4v/i/+L/3//e
/9//3v/d/93/3f/d/97/3//g/+D/4P/g/+D/3//f/9//3//f/+H/4f/h/+H/4f/i/+L/
4v/h/+H/4f/h/+D/4P/f/9//4P/i/+T/5f/i/+L/4v/h/+H/4f/g/+D/3//g/+D/4P/h
/+L/5P/m/+X/5P/i/+H/4v/j/+T/5//l/+f/6v/s/+z/7P/s/+7/7v/u/+//8//0//b/
+P/7//7/BQALAA4AEAAQABAAEgATABQAEwAXABkAFgATABEADgAOAA0ACwALAAsACgAJ
AAcABgADAAAA+v/1//H/7f/o/+P/4P/g/9//3f/d/9z/2//a/9r/2//b/9r/2v/X/9f/
1//X/9j/2f/a/9v/2f/Z/9n/1//X/9j/1v/S/8v/wv+8/7v/vf+9/7n/t/+6/77/w//P
/9v/5//1/woAJQBNAHwAqgDQAOgA7QDaAKgAYgArAAYA5//R/8r/x//D/8X/x//J/87/
1v/g/+b/5P/g/9z/2v/X/9T/0//T/9H/0P/P/8//z//P/8//0f/R/9H/0v/S/9L/0f/R
/9H/0f/R/9H/0//T/9P/0v/S/9P/0//T/9L/0//T/9L/0P/P/8//0P/R/9L/1P/V/9T/
1P/T/9P/1f/V/9X/1f/W/9f/2P/Z/9j/1//W/9X/1//Y/9n/2v/b/9v/2//b/9v/3P/c
/9z/3v/e/97/3f/d/9z/3P/e/+H/4//k/+X/5v/n/+j/6v/r/+3/7v/w//H/8//2//f/
+//9////AQADAAIAAgACAAYABwAIAAkADAANAA4AEAARABMAEwATABUAFQAVABUAFQAV
ABUAFAATABMAEwAQAAwACQAHAAYAAwABAP///f/9//3//P/6//f/9P/0//P/8v/x//D/
8P/v/+7/7f/r/+z/7P/s/+z/7P/r/+r/6f/p/+n/6//r/+r/6f/p/+n/6P/o/+j/6P/m
/+b/6P/o/+f/5//n/+f/6f/p/+n/6P/p/+r/6//r/+v/6//r/+v/7f/t/+3/7f/r/+z/
7P/s/+3/7f/t/+3/7v/u/+3/7f/t/+7/7//v//D/8P/w/+//7f/t/+z/7P/t/+7/7v/u
/+z/7P/t/+7/8P/w/+//7//u/+//8P/z//f/+P/4//j/+P/4//v//P/9////AQACAAQA
BgALAA4AFQAbACIAJAAkACQAJQAlACUAIwAjACUAIgAfAB0AGgAaABkAGQAZABkAGAAX
ABUAFAARAAsABAD+//n/+f/2//P/8v/u/+3/6//r/+z/6//q/+r/6f/p/+j/6P/n/+f/
5//n/+n/6f/p/+n/5//n/+f/5f/n/+b/5P/g/93/2P/S/9H/0//R/8v/y//O/87/0//f
/+v/+f8JACQAQQBnAJgAyADuAAIBAQHqALQAcAA3ABAA9//p/+L/3//d/9//4//l/+b/
7v/4//j/9v/0//L/8P/r/+j/5//n/+f/5v/n/+b/5f/k/+P/4//j/+P/5P/k/+T/4//j
/+X/5f/l/+X/5//n/+f/5v/m/+f/5//n/+j/6f/p/+j/6v/p/+n/6v/o/+j/6f/p/+r/
6v/p/+n/6//r/+v/6//r/+v/6//r/+n/6f/p/+n/7P/s/+z/7P/t/+3/7f/t/+3/7v/u
/+7/7//w//H/8f/z//L/8v/0//X/9//4//n//P/9//7/AAABAAMABAAGAAUABwAKAAsA
DwARABMAFQAYABgAGQAaABwAHQAeAB8AIAAhACIAJAAmACkAKgArACsAKwArACsAKwAr
ACsAKgApACkAKQAmACYAIwAhACAAHgAbABgAFQAVABUAFAASAA8ADAAMAAsACgAJAAgA
CAAJAAgABwAFAAQABAAEAAQABAADAAIAAQD/////AQABAAIAAQABAAEAAgACAAIAAgAB
AAAAAQAAAAAA///+//3//f/9//3//P/+//7//v/9//3//f/9//3//f/9//3//f/8//z/
+//6//r/+//8//3//P/8//v/+//7//z//f/9//z//P/8//v//P/9//3//v/+//7//f/8
//r/+v/7//z//f/+//7///8CAAMAAAABAAQABQAGAAcACAAMAAwADAANAA8AEAASABQA
GAAaACAAJQAsAC4ALgAuADEAMQAxAC8AMQAzADAALQArACgAKAAnACUAJQAlACQAIQAf
AB4AGwAYABIADQAJAAYAAgD+//z/+P/3//X/9f/2//X/9P/0//P/8//y//L/8//z//P/
8//x//H/8f/x//P/8//z//H/8//w/+7/7P/p/+L/3v/X/9P/1//Z/9X/2P/a/9v/4f/r
//n/BwAaADMAVwCEALgA4gD8AAcBBAHiAKAAWQAiAAMA9//w/+//7f/r/+v/7f/s//D/
+v8AAP7//P/8//r/8//w//H/7//v//D/7//s/+v/6v/p/+v/6//r/+z/7P/s/+v/6//r
/+v/6//r/+v/6//r/+r/6v/r/+v/6//q/+v/6//q/+z/6//r/+z/7P/s/+3/7f/s/+z/
6//r/+v/6//r/+v/6//r/+v/6//t/+3/7f/t/+z/7P/s/+z/7//v/+//7//v//D/8P/w
//H/8v/z//P/9f/0//T/9v/1//f/+P/5//r/+//8//7///8BAAIABAAFAAcACgALAA8A
EQATABUAFgAWABcAGAAbAB0AHwAhACIAIwAkACYAJgApACoAKwArACsAKwArAC0ALQAt
ACwAKwArACsAKAAmACMAIQAgACEAHwAdABsAFwAXABYAFAATABAAEAAPAA4ADQAMAAwA
CwAKAAkABwAIAAgACAAIAAoACQAIAAcABQAFAAcABwAGAAUABQAFAAYABgAGAAYABQAE
AAUABAADAAMAAwADAAEAAQABAAAAAAAAAAAA/////////////////////////f/+//7/
/v/9//3//f/9//z//P/7//v//f/+///////+//7//v/9///////+//7///8AAAAAAAD+
//7///8AAAAAAAD/////AgADAAQABQAIAAoACgAKAAoADgAOAA4ADwAPABAAEgAUABsA
HgAlACsAMgA0ADQANAA0ADMAMgAvADMANQAyAC8ALQAqACoAKQApACkAKQAoACUAIwAi
AB8AGgAUAA8ACwAIAAQAAAD+//z/+//5//n/+P/3//b/9v/1//X/9P/0//T/9f/2//f/
9v/1//T/8//z//P/8//x//P/9P/y/+7/5//i/9z/2f/X/9f/1f/T/9b/1v/Z/+P/7f/3
/wUAHAA7AGMAkgDCAOYA/gAJAQAB1gCSAE0AHgAHAP3/+P/3//f/9f/z//P/8v/4//z/
/v/+//7//P/4/+//7P/t/+3/6//q/+v/6//r/+v/6//r/+v/6//s/+7/7v/t/+3/6//r
/+v/6//r/+v/6//q/+r/6//r/+v/7P/t/+3/7P/t/+3/7v/w/+//7v/u/+3/7v/u/+3/
7f/v/+//7//v/+//7//v/+//7f/t/+3/7f/u/+7/7v/u/+//7//v/+//7//w//D/8P/x
//L/8//z//X/9P/0//b/9//5//r/+//8//3//v8AAP//AQACAAQABQAHAAoACwAPABEA
EwAVABgAGAAZABoAHAAdAB4AHwAiACMAJAAmACoALQAuAC8ALgAtACwAKwAtAC0ALQAs
ACsAKwArACgAJgAjACEAIAAfAB0AGwAZABcAFwAWABQAEwAQABAADwAQAA8ADgAOAAwA
CgAIAAUABgAGAAYABgAEAAMAAgABAAMAAwAFAAUABAADAAMAAwACAAIAAgACAAIAAgAE
AAQAAAD///7//f/7//v/+//6//z//P/8//v//f/9//3//f/7//v/+//7//r/+v/5//j/
+P/5//r/+//7//r/+P/3//f/+P/5//n/+v/6//r/+f/7//v/+v/6//n/+v/6//r//P/8
//3//v8AAAAA//////7/AAADAAQABQAGAAoACgAKAAsADAAMAA0ADgATABYAHQAjACkA
LAAtAC4ALwAvAC8ALQAvADEALgArACkAJgAmACUAJAAlACYAJgAjACEAIAAdABYAEAAL
AAcABAAAAPz/+v/2//X/8//z//T/8//y//L/8v/x/+//7v/t/+3/7f/t/+//7//v/+//
8f/x//H/7//t/+z/6v/o/+X/4P/a/9X/1f/V/9P/0//U/9L/0//f/+n/8f/9/xAAKwBR
AIAAtADiAP4ABQH8ANgAmABXACoACwD5//L/8//x/+v/6f/p/+r/8v/8//7/+P/2//j/
9P/v/+z/6//p/+n/6P/n/+f/5//n/+f/5//n/+f/6P/m/+b/5f/l/+X/5f/l/+X/5v/n
/+j/6P/n/+f/5v/l/+j/6f/p/+j/5v/l/+X/5v/o/+j/6f/p/+r/6v/p/+n/5//n/+f/
5//n/+f/5//n/+n/6f/p/+n/7P/s/+z/7P/r/+v/6//r/+v/7P/s/+z/7//w//H/8f/v
/+7/7v/w//H/8//0//X/+P/5//r//P/9////AAACAAMABQAIAAkACQALAA0ADwAQABAA
EQASABYAFwAYABkAGAAZABoAHAAcAB8AIAAhACEAIQAhACEAIwAjACMAIgAjACMAIwAg
AB4AGwAZABgAFQATABEADwANAA0ADAAKAAsACAAIAAcABgAFAAQABAADAAIAAQD///7/
/v/+//7//v/9//z/+//7//v//f/9//v/+f/4//f/+P/4//j/+P/2//b/+P/4//f/9//3
//f/9//3//f/9v/2//b/9v/1//f/9//3//f/9f/1//X/9f/3//j/+P/4//f/9//3//f/
+P/4//f/9//3//j/+f/5//b/9v/2//X/9f/1//T/9P/2//j/+f/6//j/+P/5//r/+v/6
//3//v8AAAAAAAAAAAQABAAEAAUABQAGAAgACgAPABIAGQAfACYAKAAoACgAKQApACkA
JwApACsAKAAlACMAIAAgAB8AHQAdAB0AHAAbABkAGAAVABAACgAFAAEA/P/4//T/8v/w
/+//7f/t/+7/7f/s/+z/6//r/+r/6v/r/+v/6//r/+n/6f/p/+n/6f/p/+n/5//p/+b/
5v/k/9//2P/Q/8v/y//L/8v/zf/Q/9D/0f/X/+P/7//9/w4AJwBJAHoAqgDUAPQA/QDy
AMgAiABNACIAAwDv/+b/4//d/9v/2//d/+D/6P/y//b/9P/y//D/7v/p/+j/5f/l/+P/
4v/h/9//3//f/9//3//f/9//4P/g/+D/3//f/+H/4f/h/+H/3//f/9//3v/e/9//3//f
/97/3//f/97/4P/f/9//4P/f/97/3v/d/+D/4P/f/9//4f/h/+H/4f/h/+H/4f/h/9//
3//f/9//4P/g/+D/4P/j/+P/4//j/+P/5P/k/+T/5v/m/+b/5f/n/+b/5v/o/+v/7f/u
/+//7v/v//D/8v/z//X/9v/4//n/+//+////AQADAAUABwAIAAgACQAKAAoACwAMAA0A
EAARABIAFAAVABcAFwAXABcAFwAXABcAGAAZABoAGgAYABcAFgASABIADwANAAwACQAH
AAUAAwADAAMAAgAAAP///P/8//v/+v/5//j/+P/3//b/9f/z//L/8v/y//L/8v/x//D/
7//t/+3/7//v//D/7//v/+//7v/u/+7/7v/u/+7/8P/w/+7/7f/s/+v/7f/t/+3/7P/s
/+z/7P/r/+3/7f/t/+3/7f/t/+3/7f/t/+7/7v/u/+3/7f/t/+3/7v/u/+3/7f/r/+z/
7f/t/+7/7v/u/+3/7f/t/+z/7P/t/+7/7v/u/+z/7P/t/+7/7v/u/+3/7f/u/+//8P/z
//H/8v/z//T/9f/2//r/+v/6//v//f/+/wAAAgAFAAgADwAVABwAHgAeAB4AHwAfAB8A
HQAfACEAHgAbABcAFAAUABMAEwATABMAEgAPAA0ADAAJAAIA/P/3//P/8v/u/+r/6P/m
/+X/4//j/+T/4//i/+L/4f/h/+D/4P/f/9//3//f/9//3//f/9//3//f/9//3f/f/9z/
2v/W/9P/zP/I/8X/w//D/8H/w//E/8T/x//R/9v/6f/3/wwAKwBRAIIAsgDYAOwA7wDg
ALAAbAAtAP7/6f/f/9z/2//b/9n/2f/Z/9z/5P/s/+z/6v/o/+b/4v/d/9z/2f/Z/9n/
2v/Z/9f/1//X/9f/1//X/9f/2P/W/9b/1f/V/9f/1//X/9f/1//X/9f/1v/W/9f/1//X
/9b/1//X/9b/2P/X/9f/2P/W/9b/1//X/9j/2P/X/9f/1f/V/9X/1f/X/9f/1//X/9n/
2f/Z/9n/2P/Y/9j/2P/Z/9n/2f/Z/9v/3P/c/9z/3f/e/9//3//f/97/3v/g/+H/4//k
/+X/5v/n/+j/6v/t/+//8P/y//P/9f/4//n/+//9////AQAEAAQABQAGAAgACQAKAAsA
CgALAAwADgAPABEAEQARABMAEwATABMAFQAVABUAFAARABEAEQAOAA4ACwAJAAgABQAD
AAEA///9//3//P/6//n/9v/2//X/8v/x//D/8P/x//D/7//t/+z/7P/s/+z/7P/r/+r/
6f/p/+n/6//r/+r/6f/p/+n/6P/o/+j/6P/o/+j/6v/q/+b/5f/k/+P/5P/l/+b/5v/k
/+T/5P/j/+P/4//j/+P/4f/h/+H/4f/h/+L/4v/i/+P/4//j/+P/5P/k/+P/4//i/+L/
4v/h/+L/4v/i/+H/4f/h/+D/4P/h/+L/4v/i/+L/4v/j/+T/5P/k/+P/4//k/+X/5v/p
/+n/6f/q/+z/7v/u/+7/7v/u//L/8v/y//P/9//4//r//P///wIACQAPABQAFgAWABYA
FQAVABUAEwAXABkAFgATABEADgAOAA0ACQAJAAkACAAJAAcABgADAAAA+v/1//H/7v/q
/+b/5P/i/+H/3//f/9z/2//a/9r/2//b/9r/2v/Z/9n/2f/Z/9n/2f/Z/9n/2//b/9v/
2f/Z/9j/1P/S/8//yv/E/7//v/+//73/u/+8/7z/v//J/9P/3f/t/wIAHwBFAHQApgDQ
AOgA7wDiALoAfAA7AAoA7//j/97/4f/j/+H/3f/b/9r/4P/m/+j/5v/m/+b/4v/Z/9b/
1//Z/9f/1P/V/9P/0//T/9P/1f/V/9X/1v/U/9T/0//T/9X/1f/V/9X/1f/V/9X/1P/U
/9X/1f/V/9b/1//X/9b/1v/V/9X/1v/Y/9j/2f/Z/9j/2P/X/9f/1//X/9f/1//X/9f/
1//X/9n/2f/Z/9n/3P/c/9z/3P/b/9v/2//b/9v/3P/c/9z/3//g/+H/4f/h/+D/4P/i
/+P/5f/m/+f/6P/p/+r/7P/t/+//8P/y//P/9f/4//n/+f/7//3///8CAAIAAwAEAAYA
BwAIAAkADAANAA4AEAARABMAEwATABUAFQAVABUAFQAVABUAFAAVABUAFQASABAADQAL
AAoACwAJAAcABQADAAMAAgAAAP///P/8//v/+P/3//b/9v/3//b/9f/z//T/9P/0//T/
9P/z//L/8f/x//H/8//z//L/8f/x//H/8v/y//L/8v/x//D/8f/w/+7/7f/s/+v/7f/t
/+3/7P/u/+7/7v/t/+v/6//r/+v/6//r/+v/6//p/+r/6v/q/+v/6//r/+v/7P/s/+v/
6//r/+z/7f/t/+z/7P/s/+v/7P/t/+3/7v/u/+7/7f/s/+3/7v/w//L/8f/w/+7/7f/s
/+3/7v/x//H/8f/y//T/8v/0//b/+P/4//j/+P/8//z//P/9////AAACAAQACwAOABUA
GwAiACQAJAAkACMAIwAjACEAJQAnACQAIQAdABoAGgAZABcAFwAXABYAFwAVABQAEQAO
AAgAAwD///r/9v/y//D/7v/t/+v/6//s/+v/6v/q/+n/6f/o/+j/6f/p/+n/6f/p/+n/
6f/p/+n/6f/p/+f/5//o/+b/4P/b/9T/zv/N/83/zf/N/9H/0P/O/9X/4f/p//X/BQAc
ADkAYwCUAMIA6gD8APkA4gCwAHAAOwAWAP3/8f/w/+3/5//l/+X/5f/q//L/+P/6//j/
9v/0//D/6//q/+n/5//l/+T/5f/l/+X/5f/l/+f/5//n/+j/5v/m/+X/5f/l/+X/5f/l
/+X/5f/l/+T/5P/l/+X/5f/m/+f/5//m/+b/5f/l/+b/5v/m/+f/5//o/+j/5//n/+f/
5//n/+f/5//n/+f/5//p/+n/6f/p/+j/6P/o/+j/6//r/+v/6//r/+z/7P/s/+//8P/x
//H/8f/w//D/8v/z//X/9v/3//r/+//8//7///8BAAIABAAFAAcACgALAA0ADwARABMA
FAAUABUAFgAYABkAGgAbABwAHQAeACAAIQAjACMAIwAjACMAIwAjACUAJQAlACQAIwAj
ACMAIAAfAB0AHAAcABkAFwAVABMAEQARABAADgANAAoACgAJAAYABQAEAAQABQAEAAMA
AQD+//7//v/+/wAA///+//3//f/9///////8//v/+//7//z//P/8//z//P/8//7//v/8
//v/+v/5//v/+//7//r//P/8//z/+//7//v/+//7//v/+//7//v//f/+//7//v/9//3/
/f/9//7//v/9//3//f/+///////+//7//v/9//7//////wAA//8AAAAAAAD+//7///8A
AAAAAAD/////AAABAAIABQADAAMABAAGAAgACgAMAAwADAAMAA4ADgAOAA8AEQASABQA
FgAdACAAJwAtADAAMgAyADIANAA1ADYANQA1ADcANAAxAC8ALAAsACsAKQApACkAKAAm
ACMAIQAdABoAFAAPAAsACAAEAAAA/v/+//3/+//7//j/9//2//b/+f/5//j/+P/1//X/
9f/1//f/9//3//f/9//3//f/9f/3//b/8v/u/+f/4P/c/9v/3f/b/9n/2f/a/97/5f/t
//n/BwAZADIAUwCBALAA3AD+AA4BCQHoAKoAaAA3ABYAAwD9//7/+//z//H/8f/z//r/
BAAIAAgABgACAAAA/P/3//T/8//z//P/8v/v//H/8f/x//H/8f/x//H/8v/z//T/9P/1
//T/8//y//H/8//z//P/8v/w//H/8f/x//L/8//z//L/8v/x//H/8v/0//T/9f/1//b/
9v/1//X/9f/1//X/9f/z//P/8//z//T/9f/2//f/9v/2//b/9v/3//f/9//3//f/+P/4
//j/+f/6//v/+//9//z//P/+/wEAAwAEAAUABgAHAAgACgANAA8AEAASABMAFQAYABkA
GQAbAB0AHwAgACAAIQAiACYAJwAoACkAKgArACwALgAvADEAMQAxADIAMwA0ADUAMwAz
ADMAMgAvAC8ALwAsACsAKQAoACgAJgAjACAAHQAdAB0AHAAaABkAFgAWABUAEgARABAA
EAAPAA4ADQALAAwADAAMAAwADgANAAwACwAKAAkACgAJAAoACQAJAAkACAAIAAgACAAG
AAYACAAIAAYABQAEAAMABQAFAAUABAAEAAQABAADAAMAAwADAAMAAwADAAMAAwABAAIA
AgACAAMAAwADAAMAAgACAAEAAQABAAIAAwADAAQABAAEAAMAAwADAAIAAgABAAIAAgAC
AAIAAgADAAQABAAEAAMAAwACAAMABAAHAAYABQAFAAYABAAEAAYABwAEAAgACgAKAAwA
DgAOAA4ADgARABIAEwAVABcAGAAaABwAHwAiACkALwA0ADYANgA2ADUANQA1ADMANwA5
ADYAMwAvACwALAArACsAKwArACoAJwAlACQAIQAcABYAEQANAAwACAAEAAIAAAD///3/
/f/8//v/+v/6//v/+//6//r/+//7//v/+//6//n/+P/3//n/+f/5//f/9//2//T/8P/r
/+b/4P/d/93/2//Z/9v/3P/c/+H/7f/5/wUAFwAwAFMAfwCyAN4A/AAMAQsB8AC4AHIA
OQAWAAcAAwACAAMA///5//f/9//6/wIABgAEAAQABAAAAPr/+f/2//X/9f/3//T/8f/x
//H/8f/x//P/8//z//T/9P/0//P/8//x//H/8f/x//H/8f/x//D/8v/z//P/8//y//P/
8//y//T/8//z//T/9P/0//X/9f/0//T/8//z//X/9f/1//X/9f/1//X/9f/3//f/9//3
//j/+P/4//j/+f/5//n/+f/5//r/+v/6//v//P/9//3////+//7/AAABAAMABAAFAAYA
BwAIAAoACwANAA4AEAATABUAGAAZABsAHQAfACEAJAAkACUAJgAqACsALAAtACwALQAu
ADAAMAAzADQANQA3ADcANwA3ADkAOQA5ADgANQA1ADUAMgAuACsAKQAoACkAJwAlACMA
HwAfAB4AHAAbABgAGAAXABYAFQAUABQAEwASABEADwAQABAAEAAQABAADwAOAA0ACwAL
AA0ADQAOAA0ADQANAAoACgAKAAoACAAIAAoACgAIAAcABgAFAAcABwAHAAYABAAEAAQA
AwADAAMAAwADAAMAAwADAAMAAQACAAIAAgABAAEAAQABAAAAAAD//////f/+////////
/wAAAQABAAAA///9//z//f/+//7//v/+//7///8AAAAAAAD/////////////AQD/////
AAACAAEAAAABAAEAAgACAAIABAAGAAcABgAIAAgACAAIAAwADAAMAA0ADQAOABAAEgAX
ABoAIQAnACwALgAuAC4ALwAvAC8ALQAvADEALgArACcAJAAkACMAHwAfAB8AHgAfAB0A
HAAZABIADAAHAAMAAAD8//j/9v/0//P/8f/x//D/7//u/+7/7//v/+7/7v/r/+v/6//r
/+n/6f/p/+n/6f/p/+n/5//p/+b/5P/g/9v/1v/S/8//z//N/8v/y//M/8z/0f/b/+X/
8/8BABQAMwBhAJQAxADmAPgA9wDmALYAdAA5ABIA/f/1//T/8//v/+n/5//j/+L/6v/y
//T/8P/w/+7/6P/j/+D/3f/b/9v/2v/Z/9n/2f/Z/9n/2//b/9v/3P/b/9r/2P/X/9n/
2f/Z/9n/2P/X/9b/1P/U/9X/1f/V/9b/1//X/9b/1v/V/9X/1v/U/9T/1f/V/9T/1P/T
/9P/0//T/9P/0//V/9X/1f/V/9P/0//T/9P/0v/S/9L/0v/T/9P/0//T/9P/1P/U/9T/
1//Y/9n/2f/X/9b/1v/Y/9n/2//c/93/3v/f/+D/4v/j/+X/5v/o/+f/6f/s/+3/7f/v
//H/8//4//j/+f/6//r/+//8//3//v///wAAAgADAAUABQAFAAUABQAFAAUAAwADAAMA
AgD////////8//z/+f/3//b/8//x/+//7f/q/+n/5//k/+T/4v/j/+P/4P/f/97/3v/b
/9r/2f/X/9b/1v/W/9b/2P/X/9b/1f/U/9P/1P/T/9L/0f/R/9H/0P/Q/9D/0P/N/8z/
zf/M/8v/y//L/8v/y//L/8v/yv/I/8j/yP/H/8X/xf/F/8X/xf/F/8X/xf/D/8T/xP/E
/8H/wf/B/8H/wv/C/8H/wf/B/8L/w//D/8L/wv/C/8H/wf/B/8D/wP+//8D/wP/A/8D/
wP/B/8L/wf/A/77/vf+9/73/vf+//77/vf+9/77/vP+8/77/v/++/77/vv/A/8L/xf/H
/8r/y//M/8//0P/O/87/zf/N/9D/1P/Z/93/4v/l/+j/6v/q/+n/6P/o/+r/6f/n/+b/
5P/h/9r/2P/a/9n/1//U/9L/0v/S/9L/zv/H/8H/u/+2/7P/sv+x/7D/r/+u/63/rP+p
/6j/p/+m/6j/qP+o/6j/p/+m/6X/pP+i/6L/ov+i/6L/ov+i/6L/nv+c/5r/mP+T/47/
if+E/w==
         </WaveFormData>
      </LeadData>
      <LeadData>
         <LeadByteCountTotal>10000</LeadByteCountTotal>
         <LeadTimeOffset>0</LeadTimeOffset>
         <LeadSampleCountTotal>5000</LeadSampleCountTotal>
         <LeadAmplitudeUnitsPerBit>4.88</LeadAmplitudeUnitsPerBit>
         <LeadAmplitudeUnits>��V</LeadAmplitudeUnits>
         <LeadHighLimit>2147483647</LeadHighLimit>
         <LeadLowLimit>268435456</LeadLowLimit>
         <LeadID>V1</LeadID>
         <LeadOffsetFirstSample>0</LeadOffsetFirstSample>
         <FirstSampleBaseline>0</FirstSampleBaseline>
         <LeadSampleSize>2</LeadSampleSize>
         <LeadOff>FALSE</LeadOff>
         <BaselineSway>FALSE</BaselineSway>
         <ExcessiveACNoise>FALSE</ExcessiveACNoise>
         <MuscleNoise>FALSE</MuscleNoise>
         <LeadDataCRC32>1509545395</LeadDataCRC32>
         <WaveFormData>
3v/e/97/3v/j/+j/7f/y//b/+P/6//z//f/+////AAABAAIAAwAEAAUABgAHAAgACgAK
AAoACgALAAwADQAOAA8AEAARABIAFAAUABQAFAAVABYAFwAYABoAGgAaABoAGwAcAB0A
HgAgACAAIAAgACMAJAAlACYAJwAoACkAKgArACwALQAuADEAMgAzADQANgA4ADoAPAA/
AEAAQQBCAEQARgBIAEoATABOAFAAUgBVAFYAVwBYAFkAWgBbAFwAXgBeAF4AXgBeAF4A
XgBeAF0AXABbAFoAVwBWAFUAVABRAFAATwBOAEkARgBDAEAAOwA4ADUAMgAuACoAJgAi
AB4AGgAWABIADwAMAAkABgAEAAIAAAD+//v/+v/5//j/9//2//X/9P/y//L/8v/y//D/
8P/w//D/8P/w//D/8P/w//D/8P/w//D/8P/w//D/7v/u/+7/7v/w//D/8P/w//L/8v/y
//L/9P/0//T/9P/2//b/9v/2//j/+P/4//j/+P/4//j/+P/6//r/+v/6//z//P/8//z/
/v/+//7//v/8//z//P/8//z//P/8//z/+v/6//r/+v/6//r/+v/6//j/+P/4//j/+P/4
//j/+P/2//b/9v/2//j/+P/4//j/+v/6//r/+v/8//z//P/9//3//P/7//r/+v/7//3/
/v/+//3//P/7//r/9v/1//P/7f/p/+f/5f/j/+H/3//e/+D/4f/i/+L/4//l/+X/5f/l
/+b/5//o/+f/6v/q/+r/6v/q/+r/6//r/+r/6v/q/+n/6f/p/+n/6f/p/+j/6P/o/+j/
6P/o/+j/6P/o/+j/6v/q/+r/6v/t/+7/7//z//b/9//5//v/+////wQACwAWACQAMwA/
AEUAQgBAADkAHQD1/8X/if9D/wf/5/7X/sj+v/7D/sv+1f71/h3/Nv9J/2L/ev+M/53/
q/+5/8f/1v/j/+r/8v/5//7/AAAEAAUABAAHAAkACgALAAwADQAOAA4ADgAQABEAEQAT
ABQAFAAWABcAGAAZABoAGgAaABoAHAAeAB8AIAAgAB4AHwAgACEAIQAiACMAIwAlACcA
KAAoACcAJwApACoAKwArACwALQAuAC8AMAAxADIAMwA0ADYANwA4ADoAOwA8AD8AQABD
AEMARQBHAEkASQBLAEsATgBSAFQAVABYAFgAWABbAFsAXgBfAF8AYQBjAGUAZgBnAGYA
ZgBlAGUAZABkAGMAYgBhAGAAXwBeAFsAWgBYAFYAVABQAE4ASwBGAEIAPwA7ADcANQAy
AC8AKQAlACEAHgAaABcAFQARAA8ADgANAAwACQAGAAMAAQABAAAA///+//3//P/7//v/
+v/6//r/+v/5//n/+f/5//n/+f/5//n/+f/4//j/+f/5//r/+v/6//j/+f/6//r//P/8
//z//P/9//3//v/+////////////AAAAAAAAAQABAAIAAgADAAMABAAEAAQAAgACAAIA
AgACAAIAAwADAAUABQAFAAUAAwABAAEAAgACAAEAAQABAAMAAwADAAMAAAAAAAAA////
//7//v/+//7//f/9//z//v/+//7//v8BAAEAAgACAAIAAgACAAMABAAEAAQABgAFAAUA
BgAGAAYABQAEAAEA/v/6//n/+f/1//H/7//s/+n/5v/j/+T/5P/l/+b/6P/p/+v/6//t
/+3/7v/v/+7/7//y//L/9P/0//T/9P/z//P/8v/y//L/8f/x//H/8f/x//H/8P/w//D/
8P/w//D/8P/w//D/7v/u/+7/7v/u/+//8v/1//X/+P/9/wEA//8BAAUABgALABgAJAAx
AD8ARQBCAEAAPwArAAEA0/+d/1v/Hf/5/u3+4v7Z/t3+5f7z/gv/L/9K/1v/bv+E/5b/
pf+x/73/y//a/+X/7v/4/wEABAAEAAYACQAMAAsADQAOAA8AEAARABIAEgASABQAFQAV
ABUAFgAWABgAGwAcAB0AHgAeAB4AHgAgACAAIQAiACIAIgAjACQAJQAjACQAJQAlACcA
KQAqACoAKwArAC0ALgAtAC0ALgAvADAAMQAyADMANAA1ADYAOAA5ADoAPAA9AD4AQQBC
AEUARQBHAEkASwBNAE8ATwBSAFQAVgBWAFoAXABcAF8AXwBiAGMAYwBlAGYAZwBnAGcA
aABoAGcAZwBoAGgAZwBmAGMAYgBhAGAAXgBeAF0AXABYAFQAUgBPAEwASABFAEEAPgA7
ADcAMwAvACsAJwAkAB4AGwAZABUAFAASABAADgAMAAoACAAHAAcABgAFAAQAAwACAAEA
AQAAAAAAAAAAAP////////////////////////7//v//////AAAAAAAAAAABAAIAAgAC
AAIAAgACAAMAAwAEAAQAAwADAAMAAwAGAAYABgAHAAcACAAIAAkACQAKAAoACgAKAAoA
CgAKAAoACgALAAsACQAJAAkACQALAAkACQAKAAgABwAHAAcABQAFAAUABQAEAAQABAAD
AAMAAgACAAIAAgABAAEAAAACAAIAAgACAAMAAgACAAIAAgACAAUABgAGAAYABgAFAAUA
BgAEAAQAAwACAAMAAAD8//v/9//z/+//7f/r/+n/5//l/+T/5P/l/+b/6P/p/+v/6//p
/+n/6v/r/+z/7f/w//D/8P/w//D/8P/v/+//7v/u/+7/7f/t/+3/7f/t/+3/7P/s/+z/
7P/s/+z/7P/s/+z/7P/s/+z/7P/s/+3/8P/x//P/+P/9//3/+//7////BAALABYAJAAx
ADsAPwBAAD4ALwANAOH/s/91/y3/7f7L/sP+vP63/r3+x/7Z/vv+I/9C/1n/cP+C/5L/
of+v/73/y//Y/+P/7v/2//v//v8AAAIABwAIAAkACwAMAA0ADgAPABAAEAAOABAAEQAR
ABMAFAAUABYAFQAWABcAGAAWABYAFgAYABoAGwAcABwAGgAbABwAHQAdAB4AHwAfAB8A
IQAiACIAIwAjACUAJgApACkAKgArACwALQAuAC8AMgAzADQANgA3ADgAOgA7ADwAPwBA
AEMAQwBFAEcASQBJAEsASwBOAFIAVABUAFgAXABcAF8AXwBgAGEAYQBjAGYAZwBnAGcA
aABoAGcAZwBkAGQAYwBiAGEAYABfAF4AWwBaAFgAVgBUAFAATgBLAEgARABBAD0ANgAz
AC8AKwAnACMAHwAcABoAFwAVABEADAAKAAgABgAGAAQAAgABAP///v/9//z//f/8//v/
+//4//j/+P/4//f/9//3//f/+f/5//n/+f/7//r/+v/7//v//P/8//z//P/9//7//v/+
//7//v/+/wEAAQACAAIAAQABAAEAAQACAAIAAgADAAMABAAEAAUABQAGAAYABgAGAAYA
BgAGAAYABgAHAAcABwAHAAcABwAHAAUABQAGAAYABQAFAAUAAwADAAMAAwACAAIAAgAB
AAEAAAAAAAAAAAD//////v8CAAIAAAACAAQABAAEAAQABAAHAAgACAAIAAgABwAHAAgA
CAAIAAcABgADAAAA/P/7//v/9//z//H/7f/r/+n/5//m/+b/5//o/+j/6f/r/+v/6//r
/+z/7f/u/+//8v/y//L/8v/y//L/8f/x//D/8P/y//H/8f/x/+//7//v/+7/8P/w//D/
8P/w//D/8P/w/+7/7v/u/+7/8P/v//D/8//z//b/+//9////AQAFAAgADQASAB4ALwA/
AEUAQgA+ADMAFwDv/8P/if9B//f+x/61/rD+qf6n/q/+wf7d/gf/MP9N/2T/eP+M/5//
rf+7/8n/1v/h/+r/8v/5/wAABAAGAAcACgAJAAsADAANAA4ADwAQABAAEgAUABUAFQAT
ABQAFAAWABUAFgAXABgAGgAaABoAHAAaABsAHAAcAB4AHwAgACEAIQAiACMAIwAjACUA
JgAmACcAJwApACoAKwArACwALQAwADEAMgAzADQANQA2ADgAOQA6ADwAPQA+AEEAQgBF
AEUARwBJAEsATQBPAE8AUgBUAFYAVgBaAFwAXABfAF8AZABlAGUAZwBoAGkAaQBpAGgA
aABnAGcAZgBmAGUAZABjAGIAYQBgAF0AXABaAFgAVgBSAFAATQBKAEYAQwA/ADgANQAx
AC0AJwAjAB8AHAAWABMAEQANAAoACAAGAAQAAAD+//z/+//7//r/+f/4//f/9v/1//X/
9P/0//T/9P/z//P/8//z//P/8//z//P/8//y//L/8//z//T/9P/0//T/9f/2//b/9v/2
//b/9v/5//n/+v/6//n/+f/5//n//P/8//z//f/7//z//P/9//3//v/+//7//v/+//7/
/v/+//7/////////////////AQD/////AAD+//3//f/9//3//f/9//3//v/+//7//f/7
//r/+v/6//z/+//7//r//v/8//z//P/8//z//P/8//z//v8AAAEAAgACAAEAAQACAAIA
AgABAAAA///8//j/9//z/+//6//p/+j/5//m/+X/4v/i/+P/5P/k/+X/5//n/+b/5f/l
/+X/5//p/+3/7v/u/+7/7v/u/+//7//u/+7/7v/t/+3/7f/t/+3/7f/s/+z/7P/s/+z/
7P/s/+z/7P/s/+z/7P/s/+7/7f/w//H/8//4//3/AQABAP//AwAKAA0AFgAmADkARQBH
AEQAPgAtAAkA3/+v/23/Hf/V/q3+o/6e/pX+lf6j/rf+2f4H/zL/Tf9i/3z/kP+f/63/
vf/L/9j/4f/q//T/+/8AAAAAAgAFAAYABwAJAAoACwAMAA0ADgAOAAwADgAPAA8AEQAS
ABIAFAAVABYAFwAYABgAGAAYABoAGgAbABwAHAAeAB8AIAAhACEAIgAjACMAIQAjACQA
JAAlACUAJwAoACkAKQAqACsALAAtAC4ALwAwADEAMgA0ADUANgA4ADkAOgA9AD4AQQBB
AEMARQBHAEkASwBLAE4ATgBQAFAAVABYAFgAWwBbAGAAYQBhAGMAZABlAGUAZQBoAGgA
ZwBnAGYAZgBlAGQAYwBiAGEAYABbAFoAWABWAFYAUgBQAE0ASABEAEEAPQA2ADMALwAr
ACkAJQAhAB4AGAAVABMADwAMAAoACAAGAAQAAgAAAP//+//6//n/+P/1//T/8//z//T/
9P/0//T/8f/x//H/8f/x//H/8f/x//H/8P/w//H/8f/y//L/8v/y//P/9P/0//b/9v/2
//b/+f/5//r/+v/7//v/+//7//z//P/8//3/+//8//z//f///wAAAAAAAP7//v/+//7/
/v/+/////////////////////f/9//7//v/9//3//f/7//v/+//7//n/+P/3//X/9//2
//b/9v/4//f/9//2//b/9v/4//j/+P/4//v//P/8//z/+v/5//n/+v/6//r/+f/4//n/
9v/y//H/7//r/+f/5f/j/+H/3//d/9r/2v/b/9z/3P/d/9//3//f/9//4P/h/+T/5f/o
/+j/6P/o/+j/6P/n/+f/5v/m/+b/5f/l/+X/5f/l/+X/5P/k/+T/5P/k/+b/5v/m/+b/
5P/k/+T/5P/m/+f/5v/n/+n/7v/x//f/9//3//n//v8DAA4AHAApADcAPwBAAD4ANwAh
APn/zf+V/0//Cf/Z/sf+vP6v/q/+t/6//tX+/f4i/zn/Uv9s/37/j/+h/6//u//K/9f/
4P/o//H/+P/6//r/+//8//3///8AAAEABAAFAAYABgAGAAgACQAJAAkACgAKAAwADQAO
AA8AEAAQABAAEAASABIAEwAUABQAEgATABQAFQAXABgAGQAZABkAGwAcABwAHQAdAB8A
IAAhACEAIgAjACQAJQAmACcAKAApACoALAArACwALgAvADIANQA2ADkANwA5ADsAPQBB
AEMAQwBGAEYASABIAEwATgBOAFEAUQBUAFUAVQBXAFgAWQBZAFkAWgBaAFkAWQBYAFgA
VwBWAFYAVgBWAFYAUQBQAE4ATABMAEgARgBDAEAAPAA5ADUALgArACcAIwAhAB0AGQAW
ABIADwANAAkACAAGAAQAAgAAAP7//P/7//n/+P/3//b/8//y//H/8f/w//D/8P/w/+//
7//v/+//7f/t/+3/7f/t/+z/7P/t/+//8P/w//D/8P/x//L/8v/w//D/8P/w//P/8//0
//T/9f/1//X/9f/0//T/9P/1//X/9v/2//f/9//4//j/+P/6//r/+v/6//r/+v/7//v/
+//7//v/+//7//n/+f/6//j/9//3//f/+f/5//n/+f/4//j/+P/3//X/9P/0//T/9v/3
//f/9v/4//j/+P/4//n/+v/6//r//P/7//v//P/8//z/+//6//n/9v/y//H/7//r/+f/
5f/h/9//3f/b/9z/3P/d/97/3v/f/+H/4f/h/+H/4v/j/+T/5f/o/+j/6P/o/+j/6P/r
/+v/6v/q/+j/5//n/+f/5//n/+f/5v/m/+b/5v/m/+b/5v/m/+b/6P/o/+j/6P/q/+v/
7P/t/+v/7v/z//X/9f/1//v/AAADAAwAGAAnADcAPwA+ADoAMwAfAP3/0f+Z/1n/Gf/t
/tv+0P7F/sX+y/7T/un+D/8w/0P/Wv9y/4b/l/+l/7X/wf/O/9f/4v/s//P/+P/8//7/
AQAAAAEAAwAEAAUACAAJAAoACgAKAAwADQANAA8AEAAQABIAEQASABMAFAAUABQAFAAW
ABYAFwAYABgAGAAZABoAGwAbABwAHQAdAB8AIQAiACIAIQAhACMAJAAlACUAJgAnACgA
KQAqACsALAAtAC4AMAAvADAAMgAzADYAOQA6AD0APQA/AEEAQwBDAEUARQBIAEwATgBO
AFIAUgBSAFUAVQBYAFkAWQBbAFwAXQBdAF0AYABgAF8AXwBeAF4AXQBcAFsAWgBZAFgA
VwBWAFQAUgBQAEwASgBHAEQAQAA9ADkANgAzAC8AKwAnACMAHwAcABoAFwAVABEADgAM
AAoACAAGAAQAAgABAP///v/9//z/+//6//n/+f/4//j/+P/4//f/9//3//f/9//3//f/
9//1//T/9P/1//f/+P/4//j/9v/3//j/+P/6//r/+v/6//n/+f/6//r//f/9//3//f/+
//7//v////3//v/+//////8AAAAAAAAAAAAAAAAAAAIAAgADAAMAAwADAAMAAwACAP//
/v/+//////8AAAEA///////////+//7//v/9//v/+v/6//r//P/7//v/+v/8//z//P/8
//3//v8AAAAAAAAAAAMABAAEAAQABAADAAMABAACAAIAAQAAAAEA/v/6//n/9f/x/+3/
6//r/+n/5//l/+T/5P/l/+b/5v/n/+n/6f/p/+n/6v/r/+z/7f/w//D/8P/w//D/8P/x
//H/8P/w//L/8f/x//H/7//v/+//7v/w//D/8P/w//D/8P/w//D/7v/u/+7/7v/u//H/
8v/x//f//P////////8BAAUACgAPABoAKgA5AEUASQBEAEAAMQARAOf/tf91/yv/6/7J
/r/+tP6r/q3+tf7F/uv+Ff82/1H/av+A/5T/pf+z/8H/0f/e/+f/8P/6/wMABAAGAAgA
CQAKAA0ADwAQABEAEgATABQAFAAUABYAFwAXABcAGAAYABoAGQAaABsAHAAcABwAHAAe
AB4AHwAgACAAIAAhACIAIwAlACYAJwAnACcAKQAqACoAKQApACsALAAvAC8AMAAxADIA
MwA0ADUANgA3ADgAOgA7ADwAPgA/AEAAQwBEAEcARwBJAEsATQBPAFEAUQBUAFQAVgBW
AFoAXgBeAGEAYQBiAGMAYwBlAGQAZQBlAGUAZgBmAGUAZQBkAGQAYwBiAF8AXgBdAFwA
WwBaAFgAVgBUAFAATgBLAEgARABBAD0AOAA1ADEALQApACUAIQAeABgAFQATAA8ADAAK
AAgABgAEAAIAAAD///3//P/7//r/+//6//n/+f/4//j/+P/4//X/9f/1//X/8//z//P/
8//1//T/9P/1//X/9v/2//b/9P/1//b/9v/4//j/+P/4//n/+f/6//r/+//7//v/+//8
//z//P/9//3//v/+//////8AAAAAAAAAAAAAAAAAAAAAAAABAAEA//////////////3/
/f/+/wAA/////////f/9//3//f/8//z//P/7//v/+v/6//r/+v/5//n/+P/4//j/+P/4
//n/+//7//z//v/+//7//v/+/wEAAgACAAIAAAD/////AAAAAAAA///+//3/+v/2//X/
8f/t/+n/5//m/+X/5P/j/+D/4P/h/+L/4P/h/+P/4//j/+P/5P/l/+b/5//q/+r/6P/o
/+j/6P/r/+v/6v/q/+r/6f/p/+n/6f/p/+n/6P/m/+b/5v/m/+b/5v/m/+b/6P/o/+j/
6P/m/+f/6P/p/+v/8P/z//X/9f/3//n//v8FAA4AHAAtADsAPwA8ADYAJwAJAOH/sf9z
/yX/3/61/qf+nv6V/pf+of6v/s/++/4k/z//Vv9s/4L/lf+j/7H/v//M/9f/4P/q//H/
9P/4//r//f/+//3///8AAAEABAAFAAYABgAGAAgACQAJAAkACgAKAAwADQAOAA8AEAAQ
ABAAEAASABQAFQAWABYAFAAVABYAFwAXABgAGQAZABkAGwAcABwAGwAbAB0AHgAfAB8A
IAAhACIAIwAkACUAJgAnACgAKgAtAC4AMAAxADIANQA2ADkAOQA7AD0APwBBAEMAQwBG
AEgASgBKAE4AUABQAFMAUwBWAFcAVwBZAFoAWwBbAFsAXABcAFsAWwBcAFwAWwBaAFcA
VgBVAFQAUQBQAE4ATABKAEYARABBAEAAPAA5ADUALgArACcAIwAfABsAFwAUAA4ACwAJ
AAUAAgAAAP7//P/4//b/9P/z//P/8v/x//D/7//u/+3/7f/r/+r/6f/o/+f/5//n/+f/
5//n/+f/5//n/+b/5v/n/+X/5v/m/+b/6P/p/+r/6v/q/+r/6v/q/+v/6//s/+z/7//v
/+//7//u/+7/7v/v/+3/7v/u/+//7//w//D/8P/y//L/8v/y//L/8v/z//P/8f/x//H/
8f/x/+//7//w//D/7//v/+//7f/t/+3/7f/s/+z/7P/r/+v/6v/q/+r/6v/p/+n/6P/o
/+j/6P/o/+n/6f/p/+r/6//r/+r/7P/s/+z/7P/v//D/8P/w//D/7//v//D/8P/w/+//
7v/r/+j/5P/j/+P/3//b/9n/1//V/9P/0f/Q/9D/0f/S/9L/0//V/9X/1f/V/9b/1//W
/9f/2v/a/9z/3P/c/9z/2//b/9r/2v/a/9n/2f/Z/9n/2f/Z/9j/2v/a/9r/2v/a/9r/
2v/a/9r/2v/a/9r/2v/b/97/3//f/+T/6f/p/+n/6//t//D/9/8EABQAIwAtADEALgAq
AB8AAQDZ/6X/Y/8f/+f+y/69/q7+p/6p/q/+vf7f/gX/Hv81/1D/aP96/43/nf+p/7P/
wv/P/9j/4v/p/+z/7P/u/+//8P/x//P/9P/1//f/+f/7//z/+v/8//3//f///wAAAAAC
AAEAAgADAAQABAAEAAQABgAGAAcACAAIAAgACQAKAAsACwAMAA0ADQALAA0ADgAOABEA
EQATABQAFQAVABYAFwAYABkAGgAbABwAHQAeACAAIQAiACQAJQAkACcAKAArAC0ALwAx
ADMANQA3ADcAOgA6ADwAPABAAEIAQgBFAEUASABJAEkASwBMAE0ATQBNAE4ATgBNAE0A
TABMAEsASgBHAEYARQBEAEMAQgBAAD4APAA4ADYAMwAwACwAKQAlACIAHwAbABcAEwAP
AAsACAAEAAEA///7//j/9v/0//L/8v/w/+7/7f/p/+j/5//m/+f/5v/l/+X/5P/k/+T/
5P/j/+P/4//j/+P/4//j/+P/4f/g/+D/4f/h/+L/4v/i/+T/5f/m/+b/5v/m/+b/5v/n
/+f/6P/o/+n/6f/p/+n/6P/o/+j/6f/q/+z/7f/v/+3/7v/u/+7/7v/u/+7/7v/u/+7/
7//v/+3/7f/t/+3/7f/r/+v/7P/s/+v/6//r/+v/6//r/+v/6v/q/+r/6f/r/+r/6v/q
/+j/5//n/+b/6P/o/+j/6P/p/+n/6f/q/+3/7P/s/+z/7P/s/+//8P/w//D/8P/v/+//
8P/w//D/7//u/+v/6P/k/+P/4//f/9v/2f/X/9X/0//R/9D/0P/R/9L/0//V/9j/2f/X
/9f/2P/Z/9j/2f/c/9z/3P/c/9z/3P/d/93/3P/c/9z/2//b/9v/2//b/9v/2v/Y/9j/
2P/Y/9r/2v/a/9r/2P/Y/9j/2P/Y/9v/3P/d/9//5P/n/+f/6f/t//H/9P/7/wgAGAAn
AC0ALQAsACgAEwDx/8X/j/9L/wf/2f7F/rf+qv6l/qv+s/7J/vH+E/8s/0P/XP9w/4L/
k/+h/6//vf/I/9P/3v/k/+n/7P/w//D/8//2//f/+f/6//v/+v/7//z//P/+/wAAAQAB
AP//AAAAAAIAAwAEAAUABgAEAAQABAAGAAYABwAIAAgACgALAAwADQALAAwADQANAA8A
EQASABIAEQARABMAFAAXABcAGAAZABoAGwAcAB0AHgAfACAAIgAjACQAJgAnACgAKwAs
AC8ALwAxADMANQA3ADkAOQA8AD4AQABAAEQARABEAEcARwBKAEsASwBNAE4ATwBPAE8A
UABQAE8ATwBMAEwASwBKAEkASABHAEYAQwBCAEAAPgA8ADgANgAzADAALAApACUAIAAd
ABkAFQARAA0ACQAGAAQAAQD///v/9v/0//L/8P/v/+7/7f/t/+n/6P/n/+b/5f/k/+P/
4//k/+T/5P/k/+H/4f/h/+H/4f/h/+H/4f/j/+L/4v/j/+X/5v/m/+b/5P/l/+b/5v/m
/+b/5v/m/+X/5f/m/+b/6f/p/+n/6f/q/+r/6v/r/+v/7P/s/+3/6//s/+z/7P/u/+7/
7v/u/+7/7v/v/+//7//v/+//7//t/+v/6//s/+7/7f/t/+3/7f/t/+3/7f/s/+z/7P/r
/+v/6v/q/+r/6P/n/+f/5v/m/+b/5v/m/+X/5f/l/+b/6f/p/+n/6v/s/+3/6//r/+7/
7P/s/+z/7P/v//D/8P/w//D/7//v//D/7v/u/+3/7P/r/+j/5P/j/+H/3f/Z/9f/1//V
/9P/0f/Q/9D/0f/S/9L/0//V/9X/0//T/9T/1f/Y/9n/3P/c/9z/3P/c/9z/3//f/97/
3v/c/9v/2//b/9v/2//b/9r/2v/a/9r/2v/a/9r/2v/a/9r/2v/a/9r/2v/d/97/4f/l
/+r/7f/v/+3/7//z//b//f8KABwAKwAzADMALgAkAA0A6f+9/4X/Pf/x/rv+o/6b/pD+
i/6R/p3+s/7d/gf/Jv89/1b/bP+A/5H/of+v/73/yv/T/9z/5v/r/+z/7v/w//H/8v/z
//X/9v/3//r/+//8//z//P/+///////9//7//v8AAAEAAgADAAQABAAEAAQABgAGAAcA
CAAIAAgACQAKAAsACwAMAA0ADQAPABEAEgASABMAEwAVABYAFQAVABYAFwAaABsAHAAd
AB4AHwAgACIAIwAkACYAJwAmACkAKgAtAC8AMQAzADUANwA5ADkAPABAAEIAQgBGAEgA
SABLAEsATABNAE0ATwBQAFEAUQBRAFIAUgBRAFEAUABQAE8ATgBNAEwASwBKAEUARABC
AEAAPgA6ADgANQAyAC4AKwAnACQAIQAdABkAEwAPAAsACAACAP///f/5//b/9P/y//D/
7v/s/+r/6f/n/+b/5f/k/+P/4v/h/+H/4P/g/+D/4P/f/9//3//f/9//3//f/9//3//e
/97/3//f/+D/4P/g/97/3//g/+D/4P/g/+D/4P/h/+H/4v/i/+X/5f/l/+X/5v/m/+b/
5//n/+j/6P/p/+n/6v/q/+r/6v/q/+r/6v/q/+r/6//r/+3/7f/t/+3/6//p/+n/6v/s
/+v/6//r/+n/6f/p/+n/6P/o/+j/5//n/+b/5v/m/+b/5f/l/+T/5P/k/+T/5P/j/+P/
4//k/+T/4//i/+L/4v/j/+P/4//m/+b/5v/o/+j/6P/o/+v/7P/s/+z/7P/r/+v/7P/s
/+z/6//q/+n/5v/i/+H/3f/Z/9X/0//T/9H/z//N/8z/zP/N/87/zv/P/9H/0f/P/8//
0P/R/9T/1f/Y/9j/2v/a/9r/2v/Z/9n/2P/Y/9j/1//X/9f/1//X/9f/1v/U/9T/1P/U
/9b/1v/W/9b/1v/W/9b/1v/Y/9f/2P/b/93/4v/n/+f/5f/n/+v/8P/1/wIAEgAjAC8A
MwAuACgAGQD5/8//nf9Z/wv/z/6x/qf+nP6T/pX+m/6r/s/++/4a/zP/Tv9o/37/j/+d
/63/uf/G/9H/2P/g/+n/7P/w//L/8//0//X/9//4//n/+v/7//z//P/6//z//f/9//3/
/v/+/wAAAQACAAMABAAEAAQABAAGAAYABwAIAAgACAAJAAoACwALAAwADQANAA8AEQAS
ABIAEwATABUAFgAXABcAGAAZABgAGQAaABsAHgAfACAAIgAhACIAJAAlACQAJwAoACsA
LQAvADEAMwA3ADkAOQA8ADwAPgA+AEIARABEAEcARwBKAEsASwBNAE4ATwBPAE8AUABQ
AE8ATwBQAFAATwBOAE0ATABLAEoASQBIAEYARABCAD4APAA5ADYAMgAvACsAJgAjAB8A
GwAXABMADwAMAAgABQADAP//+v/4//b/9P/0//L/8P/v/+v/6v/p/+j/6f/o/+f/5//m
/+b/5v/m/+P/4//j/+P/4//j/+P/4//j/+L/4v/j/+P/5P/k/+T/5P/l/+b/5v/m/+b/
5v/m/+n/6f/q/+r/6f/p/+n/6f/s/+z/7P/t/+v/7P/s/+3/7//w//D/8P/y//L/8v/y
//D/8P/x//H/8f/x//H/8f/z//H/8f/y//L/8f/x//H/8f/x//H/8f/u/+7/7v/t/+3/
7P/s/+z/7v/t/+3/7P/q/+r/6v/q/+n/6f/p/+r/6f/p/+n/6v/s/+3/7f/t//D/8P/w
/+7/8f/y//L/8v/0//P/8v/w/+//8P/x//H/7f/s/+v/6//m/+P/4f/f/9z/2v/Z/9f/
1f/V/9X/1v/X/9j/2P/Z/9n/2f/Z/9n/3//h/+H/3//e/+D/4P/g/+D/3v/e/97/3v/e
/97/3v/e/+D/4P/g/+D/3v/e/97/3v/g/+D/4P/g/97/3v/e/97/4f/i/+P/5P/o/+r/
7P/u/w==
         </WaveFormData>
      </LeadData>
      <LeadData>
         <LeadByteCountTotal>10000</LeadByteCountTotal>
         <LeadTimeOffset>0</LeadTimeOffset>
         <LeadSampleCountTotal>5000</LeadSampleCountTotal>
         <LeadAmplitudeUnitsPerBit>4.88</LeadAmplitudeUnitsPerBit>
         <LeadAmplitudeUnits>��V</LeadAmplitudeUnits>
         <LeadHighLimit>2147483647</LeadHighLimit>
         <LeadLowLimit>268435456</LeadLowLimit>
         <LeadID>V2</LeadID>
         <LeadOffsetFirstSample>0</LeadOffsetFirstSample>
         <FirstSampleBaseline>0</FirstSampleBaseline>
         <LeadSampleSize>2</LeadSampleSize>
         <LeadOff>FALSE</LeadOff>
         <BaselineSway>FALSE</BaselineSway>
         <ExcessiveACNoise>FALSE</ExcessiveACNoise>
         <MuscleNoise>FALSE</MuscleNoise>
         <LeadDataCRC32>1250602972</LeadDataCRC32>
         <WaveFormData>
xP/E/8T/xP/N/9T/2//i/+b/6P/q/+z/7//w//H/8v/1//b/9//4//n/+v/7//z//v/+
//7//v8AAAAAAAAAAAMABAAFAAYACAAIAAgACAAJAAoACwAMAA0ADgAPABAAEQASABMA
FAAVABYAFwAYABsAHAAdAB4AIQAiACMAJAAnACgAKQAqACwALgAwADIANAA2ADgAOgA9
AEAAQwBGAEoATABOAFAAUwBWAFkAXABfAGIAZQBoAGwAbgBwAHIAdQB2AHcAeAB5AHoA
ewB8AHsAegB5AHgAdwB2AHUAdABxAHAAbwBuAGsAaABlAGIAXQBaAFcAVABOAEgAQgA8
ADcAMgAtACgAIwAeABkAFAAQAAwACAAEAAEA/v/7//j/9P/y//D/7v/t/+z/6//q/+f/
5v/l/+T/4//i/+H/4P/e/97/3v/e/9z/3P/c/9z/2v/a/9r/2v/c/9z/3P/c/9r/2v/a
/9r/3P/c/9z/3P/e/97/3v/e/+D/4P/g/+D/3v/e/97/3v/f/+D/4f/i/+T/5P/k/+T/
5f/m/+f/6P/o/+j/6P/o/+r/6v/q/+r/6v/q/+r/6v/q/+r/6v/q/+r/6v/q/+r/6P/o
/+j/6P/m/+b/5v/m/+b/5v/m/+b/5//o/+n/6v/q/+r/6v/q/+v/6//r/+r/7P/s/+7/
8P/z//T/9f/1//X/8//y//H/7P/o/+b/5v/m/+P/4f/h/+H/4f/k/+X/6P/o/+j/6P/o
/+n/6f/n/+X/5P/j/+L/4f/g/9//3f/f/97/3f/d/93/3f/d/93/3P/c/9z/3P/c/9z/
3P/c/9z/3f/d/93/3f/d/93/3f/f/93/3f/d/9v/1v/Y/9//6f/2/wYAGQAxAFQAfwCs
ANgA+QAdAT8BQwEjAdkASACX/w3/rv5e/hL+3P3Z/er9B/5D/ob+sv7U/v3+Hf86/1r/
d/+P/6H/tP/D/83/2v/k/+f/6P/t//D/8//2//j/+v/6//v//f/9//7///8AAAEAAgAE
AAUABgAGAAYACAAJAAoADAAMAA0ADQANAA4ADwAPAA8AEQASABIAEQATABMAFAAWABgA
GgAcAB0AHQAeAB8AIQAiACMAJAAlACcAKAAqACsALAAuADEAMwA0ADYAOAA8AD8AQQBD
AEUARwBJAE0ATwBRAFUAWABbAF4AXwBhAGUAZwBpAG0AcABxAHMAdQB5AHsAfAB9AH0A
fgB/AH8AfQB9AH0AewB6AHkAeAB3AHUAcwBxAG8AawBpAGcAZABfAFwAWABUAFIATgBJ
AEQAPwA6ADUAMQAqACUAIAAcABgAFgATABEACwAIAAUAAQD///z/+//5//n/9//1//P/
8v/y//D/7//v/+//7//v//D/7//v/+//7f/t/+3/7f/t/+3/7f/t/+//7v/u/+3/7//w
//D/8P/y//L/8f/x//H/8v/y//L/9P/0//X/9f/1//X/9f/1//j/+P/4//j/+//7//v/
+//6//r/+//8//7//v/+/////f/9//3//f/8//z//P/8//7//v/+//7//f/9//z/+//5
//n/+v/6//j/+P/5//n/+f/5//f/9//6//z//P/8//z//P/8//z//f/9//3//P/8//z/
/v/+////AAABAAEAAQD///7////8//j/9v/2//b/8//x/+//7//v//L/9f/2//b/9v/4
//j/+f/5//n/+f/4//f/9P/z//L/8f/t/+3/7P/r/+3/7f/t/+3/7f/s/+z/7P/s/+z/
7P/s/+7/7v/v/+//7f/t/+3/7f/t/+//7//v/+3/6f/m/+j/7//7/wgAFAAjAD0AXACF
ALIA3gD7ABkBOwFHAS0B6QBoALn/H/+8/nj+Nv78/fP9CP4j/lf+mP7G/ub+Cf8r/0b/
Zv+D/5n/rf++/8v/2f/o//D/9//4//v//v8BAAAAAgAEAAQACQALAAsADAALAAwADQAO
AA4ADwAQABAAEAASABMAFAAWABYAFwAXABcAGAAZABkAGQAbABwAHAAdAB8AHwAgACEA
IgAjACQAJwAnACgAKQArACwALQAuAC8AMQAyADQANQA2ADgAOwA/AEAAQgBEAEYASQBL
AE0AUQBTAFUAWQBbAF0AYQBkAGcAagBrAG0AcQBzAHUAeQB8AH0AfwCBAIMAhQCGAIcA
hQCGAIcAhwCJAIkAiQCHAIUAgwCBAH8AewB5AHcAdQBxAG8AbQBqAGcAZABgAFwAVgBS
AE0ASABFAEAAOwA3ADIALQAoACQAIQAeABoAFwATABAADQAJAAkABgAFAAMAAQD///3/
+//6//r/+P/3//b/9f/0//P/8v/x//H/8f/v/+//7//v/+//7//v/+//7//u/+7/7f/t
/+7/7v/u/+//8P/w//H/8f/y//L/8v/0//T/9f/1//X/9f/1//X/+v/6//r/+v/7//v/
+//7//r/+v/7//z//P/8//z//f/9//3//f/9//z//P/8//z//P/8//z//P/7//v/+v/5
//f/9//4//j/9v/2//f/9//5//n/9//3//r/+v/6//r/+v/6//r/+//7//v/+v/6//r/
/P/8//3//v/////////9//z/+f/2//L/8P/w//D/7f/r/+3/7f/t//D/8f/y//L/8v/0
//T/9f/1//H/8f/w/+//7v/t/+z/6//p/+n/6P/n/+X/5f/l/+X/5f/k/+T/5P/k/+T/
5P/k/+T/5P/l/+X/5f/l/+X/5f/j/+P/5f/j/+H/4f/e/97/5f/v//j/BgAdADUAVgCB
AK4A2gD/ACMBPwE/ARsB0wBGAJH/Af+k/l7+GP7e/dX97v0R/kv+jv68/uL+B/8n/0T/
Yv99/5P/pf+2/8X/0//e/+j/7f/w//P/9v/5//r//P/+//7///8BAAEAAgADAAQABQAG
AAgACQAKAAoACgAMAA0ADgAMAAwADQANABEAEgATABMAEQATABQAFAAXABkAGQAaABkA
GgAbABwAHQAdAB4AHwAhACIAIwAkACUAJwAoACoALQAuADAAMwAzADQANgA4ADwAPwBB
AEMARQBHAEkATQBPAFEAVQBYAFkAXABdAF8AZQBnAGkAbQBuAG8AcQBzAHUAdwB4AHkA
eQB6AHsAewB7AHsAewB5AHgAdwB2AHUAcQBvAG0AawBnAGUAYwBgAF0AWgBWAFIATABI
AEMAPgA5ADQALwArACYAIQAcABgAEwAQAAwACQAHAAQAAQD9//v/+P/3//X/8//x/+//
7f/s/+z/6v/p/+j/5//m/+X/5f/l/+b/5//j/+P/4//j/+P/4//j/+P/4//i/+L/4f/h
/+L/4v/i/+L/4v/h/+H/4f/i/+L/4v/i/+L/4//j/+P/4//j/+P/5v/m/+b/5v/l/+X/
5f/l/+b/5v/n/+j/6v/q/+r/6//r/+v/6//r/+z/7P/s/+z/7P/s/+z/7P/r/+v/6v/p
/+n/6f/q/+r/6P/o/+n/6f/r/+v/6//r/+z/7P/s/+z/7P/u/+//7//v/+z/7P/s/+7/
8v/z//T/9f/z//P/8f/w//H/7v/q/+j/5v/m/+P/4f/h/+H/4f/k/+X/5v/m/+b/5v/m
/+f/5//n/+f/5v/l/+T/4//i/+H/3//f/97/3f/d/93/3f/d/93/3P/c/9z/3P/c/9z/
3P/c/9z/3f/d/93/3f/d/93/3//d/93/3f/d/93/2P/U/9f/4f/u//r/CQAfADwAZQCU
AMQA7QAVATcBQQErAfcAigDf/z3/0v6C/jb+7P2//cj96/0d/l7+nP7G/uv+Df8u/07/
a/+D/5f/qP+3/8P/0P/a/+H/5v/r/+z/7//y//T/9v/2//n/+//7//z//f/+////AAAA
AAEAAgACAAIABAAFAAYABAAEAAUABQAHAAgACQAJAAkACwAMAAwADQAPAA8AEAARABIA
EwAUABUAFQAWABcAGQAaABsAHAAfACEAIgAkACUAJgAoACsAKwAsAC4AMAAyADUANwA5
ADsAPQA/AEMARQBHAEsATgBPAFIAUwBVAFkAWwBdAGEAZQBnAGoAbQBvAHEAcgBzAHUA
dgB3AHcAdwB3AHcAdQB2AHUAdABzAHEAbwBtAGsAaQBnAGUAYgBfAFwAWABUAE4ASgBF
AEAAOQA0AC8AKwAkAB8AGgAWABEADgAKAAcAAwAAAP3/+f/1//L/8f/v/+3/6//p/+f/
6P/o/+b/5f/m/+X/5P/j/+L/4f/h/+H/3//f/9//3//d/93/3f/d/93/3P/c/9v/2f/a
/9r/2v/a/9r/2f/Z/9f/2P/Y/9j/2P/Y/9n/2f/Z/9n/2f/Z/9r/2v/a/9r/2//b/9v/
2//a/9r/2//c/9z/3P/c/93/3//f/9//3//g/+D/4P/g/+D/4P/g/+D/4f/h/+D/3//f
/9//4P/g/+D/4P/h/+H/4f/f/+H/4f/i/+T/5P/k/+T/5P/l/+X/5f/k/+T/5P/m/+j/
6f/q/+v/7f/t/+v/6v/p/+b/4v/g/+D/4P/d/9v/2//b/9v/3v/f/+D/4P/g/97/3v/f
/9//3//f/97/3f/a/9n/2P/X/9f/1//W/9X/1f/V/9X/1f/V/9T/1P/U/9L/0v/S/9L/
1P/U/9X/1f/V/9X/1f/V/9f/1//X/9X/1f/V/9L/0v/V/93/6v/6/wkAHwBCAHEAngDM
APcAIQE/AT0BHwHfAFoAqf8d/77+cv4k/tr9u/3S/ff9K/5u/qb+zP71/hv/Ov9U/2//
h/+b/6r/tf/D/9D/2v/f/+L/5f/m/+n/7P/u//D/8P/x//P/8//0//X/9v/3//j/+P/5
//r/+v/8//7///8AAAAAAAABAAEAAwAEAAUABQAHAAkACgAKAAkACwALAAwADQAOAA8A
EAARABEAEgATABUAFgAXABgAGQAbABwAHgAfACAAIgAlACcAKAAqACwALgAxADMANQA3
ADkAOwA/AD8AQQBFAEgASwBOAE8AUQBVAFcAWQBdAGIAYwBlAGcAaQBrAGwAbQBvAHAA
cQBxAHMAcwBzAHEAcgBxAHAAbwBrAGkAZwBlAGMAYQBfAFwAWQBWAFIATgBKAEYAQQA8
ADkANAAvACsAJAAfABoAFgARAA4ACgAHAAMAAAD9//n/9f/y//H/7//t/+v/6f/n/+b/
5v/k/+P/4v/h/+D/3//e/93/3f/d/9v/2//b/9v/2f/Z/9n/2f/Z/9j/2P/X/9f/2P/Y
/9j/2P/Y/9f/1//X/9j/2P/Y/9b/1v/X/9f/1//X/9f/1//a/9r/2v/a/9n/2f/Z/9n/
2v/a/9v/3P/e/97/3v/f/9//3//f/9//4P/g/+D/4P/g/+D/4P/g/9//3//e/93/3//f
/+D/4P/f/+D/4v/j/+H/4v/i/+L/4v/i/+T/5f/l/+X/5P/k/+T/5v/o/+n/6v/r/+3/
7f/r/+r/6//o/+T/4v/g/+D/3f/b/9v/2//b/97/3//g/+D/4P/e/97/3//f/97/3//f
/9//3v/d/9z/2//X/9f/1v/V/9X/1f/V/9X/1f/U/9T/1P/U/9T/1P/U/9T/1P/V/9X/
1//X/9f/1//X/9f/1f/T/9P/0//Q/87/0f/b/+j/9v8FAB0AOgBjAJAAvgDlAAcBKQE7
AS0B+QCGANn/O//Q/oD+NP7s/c392v3v/Rv+YP6Y/r7+5f4L/yz/TP9r/4H/lf+o/7f/
w//Q/97/4//m/+f/6P/r/+7/8P/y//L/9//5//n/+v/7//z//f/+//7///8AAAAAAAAC
AAMABAAGAAYABwAHAAcACAAJAAkACwANAA4ADgAPABEAEQASABMAFAAVABYAFwAXABgA
GQAdAB4AHwAgACEAIwAkACYAJwAoACoALQAtAC4AMAAyADYAOQA7AD0APQA/AEEARQBJ
AEsATwBSAFUAWABZAFsAYQBjAGUAaQBqAGsAbQBvAHEAcwB0AHUAdQB2AHcAdwB3AHcA
dwB1AHQAcwByAHEAbQBrAGkAZwBlAGMAYQBeAFsAWABUAFAATABIAEMAPgA7ADYAMQAt
ACoAJQAgABwAFwAUABAADQAJAAYAAwD///3/+v/5//f/9f/z//H/7//u/+7/7P/r/+r/
6f/o/+f/5v/l/+X/5f/h/+H/4f/h/+P/4//j/+P/4//i/+L/4f/h/+L/4v/i/+T/5P/j
/+P/5f/m/+b/5v/o/+j/6f/p/+n/6f/p/+n/7v/u/+7/7v/v/+//7//v//L/8v/z//T/
9P/0//T/9f/z//P/8//z//T/9P/0//T/9P/0//T/9P/1//X/9P/z//H/8f/y//L/9P/y
//P/9P/2//b/9v/2//b/9//3//f/9P/0//T/9v/2//f/+P/5//v/+//5//j/9//0//D/
7v/s/+z/6f/n/+f/5//n/+r/7f/u/+7/7v/w//D/8f/x/+//7//u/+3/6//p/+f/5f/l
/+X/5P/j/+H/4f/h/+H/4//i/+L/4v/g/+D/4P/g/+D/4P/h/+H/4f/h/+H/4f/l/+X/
5//l/+P/3//c/9j/2//n//T/AgAVACkARgBrAJgAxgDrAAkBKwE/AS8B+QCGAN//Qf/S
/ob+PP74/d396P3//S3+cv6q/s7+9f4Z/zj/WP91/43/of+y/7//zf/a/+b/6//u//H/
9P/1//j/+v/8//z///8BAAEAAgADAAQABQAGAAgACQAKAAoACgAMAA0ADgAOAA4ADwAP
ABEAEgATABMAEwAVABYAFgAVABcAFwAYABkAGgAbABwAHwAfACAAIQAjACQAJQAmACcA
KQAqACwAKwAsAC4AMQA1ADYAOAA6ADwAPwBBAEMARQBHAEkATQBNAE8AUwBWAFkAXABd
AF8AYwBlAGcAawBuAG8AcQBzAHMAdQB2AHcAdwB4AHkAeQB5AHkAeQB3AHQAcwByAHEA
bQBrAGkAZwBnAGUAYwBgAF0AWgBWAFIAUABMAEcAQgA9ADgAMwAvACoAJQAgABwAGQAW
ABIADwALAAgABQABAP///P/7//n/9f/z//H/7//w//D/7v/t/+r/6f/o/+f/6P/n/+f/
5//j/+P/4//j/+X/5f/l/+X/4//i/+L/4f/j/+T/5P/k/+T/5P/j/+P/5f/m/+b/5v/m
/+b/5//n/+n/6f/p/+n/7P/s/+z/7P/t/+3/7f/t//D/8P/x//L/8v/y//L/8//x//H/
8f/x//T/9P/0//T/8v/y//L/8v/z//P/8v/x/+//7//w//D/8P/w//H/8f/x//H/7//v
//L/8v/0//T/9P/0//T/9f/1//X/9P/0//T/9v/4//n/+v/7//v/+//5//j/9//0//D/
7v/u/+7/6//p/+n/6f/p/+z/6//s/+z/7P/u/+7/7//v/+3/7f/s/+v/6v/p/+j/5//l
/+X/5P/j/+P/4//j/+P/4//i/+L/4v/i/+L/4v/i/+L/4v/j/+P/4//j/+P/4//j/+P/
4//h/+H/4f/e/9z/4//t//j/BgAZADMAVgCBAK4A2gABAScBRQFFASMB2QBKAJv/E/+4
/mz+IP7e/cv93v0D/j/+hP60/tz+A/8l/0T/ZP9//5X/p/+4/8X/0f/g/+r/7f/u//H/
9P/3//j/+v/8//z///8BAAEAAgADAAQABQAGAAYABwAIAAgACAAKAAsADAAMAAwADQAN
AA8AEAARABEAEQATABQAFAATABUAFQAWABkAGgAbABwAGwAbABwAHQAfACAAIQAiACUA
JwAoACoAKQAqACwALwAxADIANAA2ADgAOwA9AD8AQQBDAEUASQBLAE0AUQBUAFcAWgBb
AF0AYQBjAGUAaQBsAG0AbwBxAHMAdQB2AHcAeQB6AHsAewB5AHkAeQB3AHYAdQB0AHMA
cwBxAG8AbQBpAGcAZQBiAGEAXgBaAFYAUABMAEcAQgA/ADoANQAxACwAJwAiAB4AGQAW
ABIADwALAAgABQABAP3/+v/5//f/9//1//P/8f/w//D/7v/t/+z/6//q/+n/6P/n/+f/
5//l/+X/5f/l/+X/5f/l/+X/4//i/+L/4f/h/+L/4v/i/+L/4v/h/+H/4f/i/+L/4v/i
/+L/4//j/+X/5f/l/+X/5//m/+X/5P/n/+f/5//n/+j/6P/p/+r/6P/o/+j/6f/q/+v/
7P/t/+7/7v/u/+7/7v/u/+7/7v/t/+3/7P/r/+v/6//s/+z/6v/q/+v/6//r/+v/6f/p
/+z/7P/s/+3/8P/w//D/8P/w//L/8//z//P/8P/w//D/8v/2//f/+P/5//n/+f/3//b/
9f/y/+7/7P/u/+7/6//p/+f/5//n/+r/6f/q/+r/6v/s/+z/7f/t/+n/6f/o/+f/5v/l
/+T/4//h/+H/4P/f/+H/4f/h/+H/4f/g/+D/4P/g/+D/4P/g/+D/4P/h/+H/4f/h/+H/
4f/h/9//3//f/9//3f/Y/9T/2//l//D//v8PACUASAB1AKQA0gD7ACMBQQFHAS8B9QB2
AMv/O//a/or+OP7w/df95v0B/jX+eP6w/tb+/f4h/0D/XP95/4//o/+y/73/y//Y/+L/
5//s/+//8v/z//T/9v/4//j/+//9//3//v8BAAIAAwAEAAQABQAGAAYABgAIAAkACgAM
AAwADQANAA8AEAARABEADwARABIAEgATABUAFQAWABcAGAAZABoAGwAbABwAHQAfACAA
IQAiACEAIwAkACYAKQAqACwALwAvADAAMgA0ADYAOQA7AD0APwBBAEMARwBLAE0AUQBU
AFcAWgBbAF0AXwBhAGMAZwBsAG0AbwBxAHMAdQB2AHcAdwB4AHkAeQB5AHkAeQB3AHYA
dQB0AHMAcQBvAG0AawBrAGkAZwBkAGMAYABcAFgAVABQAEsARgBBADwANwAzADAAKwAm
ACIAGwAYABQAEQALAAgABQABAAEA/v/9//v/9//1//P/8f/w//D/7v/t/+r/6f/o/+f/
6P/n/+f/5//l/+X/5f/l/+P/4//j/+P/4//i/+L/4f/h/+L/4v/i/+D/4P/f/9//4f/i
/+L/4v/i/+L/4//j/+H/4f/h/+H/5v/m/+b/5v/l/+X/5f/l/+j/6P/p/+r/6P/o/+j/
6f/r/+v/6//r/+z/7P/s/+z/7P/s/+z/7P/t/+3/7P/r/+v/6//s/+z/6v/q/+v/6//p
/+n/5//n/+j/6P/o/+n/7P/r/+r/7P/s/+z/7P/u/+//7//v/+7/7v/u//D/8v/z//T/
9f/1//X/8//y//H/7v/q/+j/6P/o/+X/4//j/+P/4//m/+f/6P/o/+j/5v/m/+f/5//l
/+X/5P/j/+L/4f/g/9//3//f/97/3f/b/9v/2//b/9v/2v/a/9r/2v/a/9r/2v/a/9r/
2//b/9v/2//b/9v/3f/b/93/2//Z/9f/1P/U/9n/5f/w/wAAFQAvAFQAgQCuANYA+wAd
ATkBOwEZAcUAKgB9///+qP5c/g7+2v3Z/eb9A/5D/ob+sP7W/v3+Hf8+/2D/e/+N/5//
sP+//83/2P/i/+X/5v/p/+r/7f/w//L/9P/0//f/+f/5//r/+//8//3//v/+////AAAA
AAAAAgADAAQABAAEAAUABQAHAAgACQAJAAkACwAMAAwADwARABEAEgARABIAEwAUABUA
FQAWABcAGwAcAB0AHgAdAB8AIAAiACUAJgAoACsAKwAsAC4AMAAyADUANwA5ADsAPQA/
AEMARwBJAE0AUABRAFQAVQBXAFkAWwBdAGEAZgBnAGkAawBrAG0AbgBvAG0AbgBvAG8A
bQBtAG0AawBqAGkAaABnAGMAYQBfAF0AWwBZAFcAVABTAFAATABIAEQAQAA7ADYAMwAu
ACkAJQAgABsAFgASAA0ACgAGAAMAAQD+//v/9//z//D/7//t/+v/6f/n/+X/5v/m/+T/
4//i/+H/4P/f/9z/2//b/9v/2f/Z/9n/2f/Z/9n/2f/Z/9n/2P/Y/9f/2f/a/9r/2v/a
/9r/2f/Z/9v/3P/c/9z/3P/c/93/3f/e/9//4P/h/+P/4v/h/+D/4//j/+P/4//k/+T/
5f/m/+b/5v/m/+f/5f/l/+X/5f/m/+b/5v/m/+b/5v/m/+b/5f/l/+T/4//j/+P/5P/k
/+D/4P/h/+H/4f/h/9//3//i/+L/4v/j/+T/4v/i/+L/4v/i/+T/5f/l/+X/5v/m/+b/
6P/q/+v/7P/t/+v/6//p/+j/5//k/+D/3v/e/97/2//Z/9n/2f/Z/9z/3//g/+D/4P/e
/97/3//f/93/3f/c/9v/2v/Z/9j/1//V/9X/1P/T/9P/0//T/9P/0//S/9L/0v/S/9L/
0v/S/9L/0v/T/9P/0//T/9P/0//T/9P/0f/R/9P/z//K/87/1//j//D/AAAVADEAWACD
AK4A2AD7AB8BNQErAf0AlQDw/0//3/6M/kD+9v3M/c/95P0P/lX+kP60/tr+Af8f/0D/
YP93/4v/nf+q/7f/x//S/9b/2f/e/9//4v/l/+j/6v/s/+z/7f/v/+//8P/x//L/8//0
//T/9f/2//b/9v/4//n/+v/8//z//f/9//3//v//////AQADAAQABAADAAUABQAGAAcA
CAAJAAoACQAJAAoACwAPABAAEQASABMAFQAWABgAGQAaABwAHwAhACIAJAAmACgAKwAt
AC8AMQAzADUAOQA7AD0AQQBEAEcASgBLAE0AUQBTAFUAWQBaAFsAXQBfAGEAYwBkAGUA
ZQBmAGcAZwBlAGUAZQBjAGIAYQBgAF8AXQBbAFkAVwBTAFEATwBMAEsASABEAEAAPAA4
ADMALgApACQAHwAbABgAEwAOAAoAAwAAAPz/+f/2//T/8v/v/+v/6P/n/+X/4//h/9//
3f/c/9z/2v/Z/9j/1//W/9X/1v/V/9X/1f/T/9P/0//T/9P/0//T/9P/0f/Q/9D/z//P
/9D/0P/Q/87/zv/N/83/z//Q/9D/0P/Q/9D/0f/R/9P/0//T/9P/1P/U/9T/1P/X/9f/
1//X/9j/2P/Z/9r/2v/a/9r/2//b/9v/2//b/9z/3P/c/9z/3P/c/9z/3P/b/9v/2v/Z
/9n/2f/a/9r/2P/Y/9n/2f/X/9f/1f/V/9b/1v/W/9f/2P/Z/9n/2f/a/9z/3P/b/9z/
3P/c/9z/3P/e/9//3//f/97/3v/e/+D/4P/h/+L/4//j/+P/4f/g/9//3P/Y/9b/2P/Y
/9X/0//R/9H/0f/U/9X/1v/W/9b/1P/U/9X/1f/V/9X/1P/T/9L/0f/Q/8//z//P/87/
zf/L/8v/y//L/8v/yv/K/8r/yv/K/8r/yv/K/8r/y//L/8v/y//L/8v/y//N/8//z//P
/8v/xv/I/8//2f/m//j/CwAnAFAAfwCsANYA/QAfATMBJwH9AJ0A+v9V/+f+lP5G/vb9
wv2//dj9Af5D/oD+qv7Q/vf+G/84/1b/b/+F/5X/ov+v/7v/yP/Q/9P/1v/X/9j/2//e
/+D/4v/i/+X/5//n/+j/6//s/+3/7v/t/+3/7f/s/+z/7v/v//D/8P/w//H/8f/z//T/
9f/1//X/9//4//j/+f/7//v//P/7//z//f/+/wEAAQACAAMAAwAEAAUABgAHAAkACgAM
AA0ADgAQABMAFQAWABgAGgAaAB0AHwAhACMAJQAnACsALwAxADUAOAA9AEAAQQBDAEUA
RwBJAE0AUABRAFMAVQBZAFsAXABdAF8AYABhAGEAYQBhAGEAXwBgAF8AXgBdAFsAWQBX
AFUAUwBRAE8ATABJAEYAQgA+ADoANgAxACwAJwAiAB0AGQATAA0ABwACAP3/+v/2//P/
7f/q/+f/4//j/+D/3//d/9n/1//V/9P/0v/S/9D/z//O/83/zP/L/8z/y//L/8v/yf/J
/8n/yf/H/8f/x//H/8f/xv/G/8X/w//E/8T/xP/E/8T/w//D/8P/xP/E/8T/wv/C/8P/
w//D/8P/w//D/8T/xP/E/8T/xf/F/8X/xf/G/8b/x//I/8j/yP/I/8n/x//H/8f/x//K
/8r/yv/K/8r/yv/K/8r/y//L/8r/yf/J/8n/yv/K/8j/yP/J/8n/yf/J/8f/x//I/8j/
yP/J/8n/yf/I/8f/xv/G/8b/x//L/8r/yv/M/8z/zP/M/87/z//P/8//zv/O/87/0P/S
/9P/1P/V/9X/1f/T/9L/0f/O/8r/yP/I/8j/xf/D/8P/w//D/8b/xf/G/8b/xv/I/8j/
yf/J/8X/xf/E/8P/wv/B/8D/v/+9/73/vP+7/7v/u/+7/7v/vf+8/7z/vP+6/7r/uv+6
/7z/vP+9/73/u/+7/7v/u/+9/7v/u/+7/7n/uf+0/7L/t//F/9D/3v/v/wsAMgBfAI4A
uADfAAMBHwEhAQMBtQAkAH3//f6m/lj+Bv7I/b39zP3p/Sf+aP6U/rr+4f4F/yb/RP9d
/3P/hf+S/5//q/+2/8D/xf/I/83/zv/P/9L/1P/W/9b/1//Z/9n/2v/Z/9r/2//c/9z/
3f/e/97/3v/g/+H/4v/k/+T/5f/l/+f/6P/p/+n/6f/r/+z/7P/r/+3/7f/u//H/8v/z
//T/9f/1//b/9//5//r/+//8//v//f/+/wAAAwAEAAYACQAJAAoADAAOAA4AEQATABUA
GQAbAB0AIQAjACUAKQAsAC0AMAAxADMANwA5ADsAPwBAAEEAQwBFAEkASwBMAE0ATQBO
AE8ATwBQAFEAUgBRAFAATwBOAE0ASwBJAEcARQBEAEMAQgBAADsAOAA0ADAALgAqACUA
IAAbABYAEQANAAYAAQD8//j/8//w/+z/6f/j/+D/3f/Z/9f/1P/T/9H/z//N/8v/yf/I
/8j/xv/F/8T/w//C/8H/wP+//7//v/+9/73/vf+9/7v/u/+7/7v/vf+8/7z/u/+5/7r/
uv+6/7z/vP+7/7v/uf+6/7r/uv+8/7z/vf+9/7//v/+//7//wv/C/8L/wv/D/8P/w//D
/8T/xP/F/8b/xP/E/8T/xf/F/8X/xf/F/8b/xv/G/8b/xv/G/8b/xv/F/8X/xP/D/8P/
w//E/8T/wv/C/8P/w//B/8H/v/+//8D/wP/A/8H/wP/B/8H/wf/C/8L/wv/D/8P/xP/E
/8T/xP/G/8b/xv/H/8f/xv/F/8f/yf/L/8v/yv/J/8n/yf/G/8X/xP/B/77/vf+9/7z/
vP+8/7r/uv+8/73/vP+7/7z/vf+//8D/wP+//7z/uf+2/7b/tv+2/7b/tf+0/7P/sv+w
/7D/sP+w/7L/sv+y/7L/sP+w/7D/sP+w/7D/sP+w/7D/sP+w/7D/sP+w/7D/sP+u/67/
rv+u/w==
         </WaveFormData>
      </LeadData>
      <LeadData>
         <LeadByteCountTotal>10000</LeadByteCountTotal>
         <LeadTimeOffset>0</LeadTimeOffset>
         <LeadSampleCountTotal>5000</LeadSampleCountTotal>
         <LeadAmplitudeUnitsPerBit>4.88</LeadAmplitudeUnitsPerBit>
         <LeadAmplitudeUnits>��V</LeadAmplitudeUnits>
         <LeadHighLimit>2147483647</LeadHighLimit>
         <LeadLowLimit>268435456</LeadLowLimit>
         <LeadID>V3</LeadID>
         <LeadOffsetFirstSample>0</LeadOffsetFirstSample>
         <FirstSampleBaseline>0</FirstSampleBaseline>
         <LeadSampleSize>2</LeadSampleSize>
         <LeadOff>FALSE</LeadOff>
         <BaselineSway>FALSE</BaselineSway>
         <ExcessiveACNoise>FALSE</ExcessiveACNoise>
         <MuscleNoise>FALSE</MuscleNoise>
         <LeadDataCRC32>421853654</LeadDataCRC32>
         <WaveFormData>
zP/M/8z/zP/S/9j/3v/k/+b/6P/q/+z/7//w//H/8v/z//T/9f/2//j/+P/4//j/+P/4
//j/+P/6//r/+v/6//3//v///wAAAQACAAMABAAGAAYABgAGAAcACAAJAAoACwAMAA0A
DgAPABAAEQASABMAFAAVABYAFwAYABkAGgAdAB4AHwAgACMAJAAlACYAKAAqACwALgAy
ADQANgA4ADoAPAA+AEAAQgBEAEYASABMAE4AUABSAFQAVgBYAFoAXQBeAF8AYABjAGQA
ZQBmAGYAZgBmAGYAZQBkAGMAYgBgAGAAYABgAF8AXgBdAFwAWgBYAFYAVABQAEwASABE
AEAAPAA4ADQAMAAsACgAJAAfABwAGQAWABMAEAANAAoACAAGAAQAAgD///7//f/8//v/
+v/5//j/9//2//X/9P/y//L/8v/y//D/8P/w//D/7v/u/+7/7v/u/+7/7v/u/+z/7P/s
/+z/7P/s/+z/7P/s/+z/7P/s/+7/7v/u/+7/8P/w//D/8P/x//L/8//0//T/9P/0//T/
9v/2//b/9v/4//j/+P/4//r/+v/6//r/+v/6//r/+v/8//z//P/8//r/+v/6//r/+v/6
//r/+v/6//r/+v/6//r/+v/6//r/+//8//3//v/+//7//v/+/////////////////wEA
BAAGAAgACgAMAA4ADQALAAoABgAEAAIAAgABAAAA/f/8//7///8BAAEAAgADAAMAAwAD
AAMAAwD//////v/9//r/9v/0//P/8f/v/+//7//u/+3/7f/t/+3/7P/s/+z/7P/s/+z/
7P/s/+z/7P/s/+z/7P/s/+z/7P/s/+v/6v/m/97/1f/U/9r/5f/0/wcAGwAzAFkAiQC7
APAAHgFPAYEBowGtAY0BLgGhABcAmP8a/6X+WP5L/lL+Yf6Q/sX+5P4A/yD/Ov9Q/27/
jP+f/6//wf/O/9X/3f/l/+j/6//t//H/8//2//j/+P/5//n/+v/6//r/+//7//z//P/+
//7//v////3//f//////AQACAAIAAwAFAAYABwAIAAgACQAKAAsADAANAA0ADQAQABAA
EgATABIAEgATABQAFQAWABcAGAAZABkAGwAcAB0AHgAfACEAIgAkACUAJgArACwALgAw
ADIANAA1ADcAOwA9AD8AQgBEAEYASABKAE4ATwBRAFMAVQBXAFkAWwBdAF8AXwBiAGMA
ZABlAGYAZABkAGUAZQBiAGIAYABgAGAAXgBdAFwAWwBaAFkAWABUAFMAUgBPAE8ATQBK
AEcARABBADwAOQA0AC8AKwAmACQAIQAeABsAFgATABAADQAKAAkABgAEAAIAAAD///3/
+//7//r/+f/4//b/9v/1//T/9P/0//T/9P/z//P/8//z//P/8//x//P/8//z//P/8f/x
//D/7//w//L/8//0//b/9v/2//f/+f/5//r/+v/8//z//f/9/wAAAAABAAEAAwAEAAQA
BQAFAAYABwAHAAcACAAIAAkACQAJAAkACQAIAAgACAAIAAgACQAJAAgACAAIAAgACAAI
AAgACAAIAAgACAAIAAgACAAIAAgACAAJAAsACgAMAAwADAAMAAoACwALAAsACwALAAsA
DQAOABAAEgAUABYAFgAVABMAFAASABAADgAOAA0ADAAJAAgACAAJAAsADQAOAA8ADwAP
AA8ADwAPAA0ADQAMAAsACAAGAAQAAwD///3//f/9//z/+//7//v/+//6//r/+v/6//r/
+v/6//z//P/8//z/+v/6//r/+v/6//z/+f/4//T/7P/j/+L/6v/5/wgAFQApAEMAZwCT
AMkA/gAqAVkBjQGzAb8BpQFMAbsAIwCg/yz/vf5o/lX+YP5t/pb+y/7w/gj/KP9C/1r/
eP+U/6v/u//J/9b/4//t//f/+v/7//3/AQAFAAYACAAIAAkACwAMAAwADAALAAsADAAM
AAoACgAKAAsADQANAA8ADwARABIAEgATABQAFAAUABQAFgAXABgAGQAaABsAGwAbABwA
HAAeAB8AIgAiACMAJAAjACQAJQAmACcAJwApACoALQAuAC8AMQAyADQANQA2ADsAPAA+
AEAARABGAEcASQBLAE0ATwBSAFYAWABaAFwAXgBfAGEAYwBlAGcAaQBrAG0AbwBvAHIA
cgByAHIAcgByAHIAcwBzAHEAcABtAGwAagBoAGcAZgBjAGIAYQBgAGAAXwBeAFsAWABV
AFEATQBKAEcAQgA/ADkANQAyAC4AKgAnACQAIQAcABkAFgATABAADwAMAAoACAAGAAUA
AwD//////v/9//z/+v/6//n/+P/4//j/+P/2//X/9f/1//X/9f/1//P/9f/1//X/9f/1
//X/9P/z//T/9v/3//j/+P/4//j/+f/7//v//P/8//z//P/9//3/AAAAAAEAAQABAAIA
AgADAAEAAgADAAMAAwAEAAQABQADAAMAAwADAAMAAgABAAAA/v///////v/8//z//P/8
//r/+v/6//r/+P/4//j/+P/4//j/+P/4//v/+P/2//b/9v/2//j/+f/5//n/9//3//f/
+f/6//z//v8AAAIAAgABAP///P/6//j/9v/2//X/9P/x//D/8P/x//P/8//0//X/9f/3
//f/9//3//H/8f/w/+//7P/q/+j/5//l/+P/4//j/+L/4f/h/+H/3//e/97/3v/e/97/
3v/e/97/3v/e/97/3v/e/97/3v/c/9z/2//a/9b/0P/J/8b/zP/X/+L/8f8JACMARwB3
AKsA4AAUAUkBeQGbAaMBhwEqAZkABwCG/wz/mf5C/i3+Ov5N/nr+r/7U/vD+Ev8q/0L/
Yv96/43/n/+t/7j/w//N/9X/2v/b/9//4f/j/+T/5v/m/+f/6f/q/+r/6v/r/+v/7P/s
/+z/7P/s/+3/6//r/+3/7f/t/+7/7v/v//H/8v/z//T/8v/z//T/9f/4//n/+f/5//j/
+P/6//v//P/8//3//v///wAAAQACAAMAAwAFAAYACQAKAAsADQAMAA4ADwAQABUAFgAY
ABoAGgAcAB0AHwAjACUAJwAqACoALAAuADAANgA3ADkAOwA7AD0APwBBAEMARQBFAEgA
RwBIAEkASgBKAEoASwBLAEgASABGAEYARgBEAEMAQgA/AD4APQA8ADoAOQA4ADUAMQAv
ACwAKQAkACEAHAAZABUAEQAOAAoABAABAP7/+//6//f/9P/x/+7/7f/q/+j/5v/k/+P/
4f/f/9//3v/d/97/3P/c/9v/2v/a/9r/2v/Y/9f/1//X/9n/2f/Z/9f/1//X/9f/1//X
/9f/1v/V/9X/1v/W/9b/1P/U/9T/1f/V/9X/1v/W/9j/2P/Z/9n/2v/a/9v/2//Z/9r/
2v/b/9v/3P/d/93/3f/e/97/3//h/+H/4f/h/+L/4v/i/+L/4v/j/+P/4v/i/+L/4v/i
/+L/4v/i/+L/4v/i/+L/4v/k/+T/5P/k/+T/5v/m/+b/5v/o/+n/6f/p/+n/6f/p/+v/
7P/u//D/8v/0//T/8//x//L/8P/u/+z/6v/p/+j/5f/k/+T/5f/n/+f/6P/p/+n/5//n
/+f/5//l/+X/5P/j/+L/4P/e/93/2f/X/9f/1//W/9X/1f/V/9X/1P/U/9T/1v/W/9b/
1v/W/9b/1v/W/9j/2P/Y/9j/2v/Y/9f/1v/W/9L/yf++/8D/y//W/+P/9f8NACsAVQCH
AL4A9AAnAVkBfwGVAY8BVgHbAFMA2P9g/+P+bP4r/ir+P/5e/pP+wv7g/vz+Gv82/1L/
bv+D/5X/o/+u/7n/xf/N/9L/1f/Z/9v/2//e/+D/4P/h/+X/5v/m/+b/5//n/+j/6P/o
/+j/6P/p/+n/6f/r/+v/6//s/+z/7f/v//D/8f/y//D/8f/y//P/9v/3//f/9//4//j/
+v/7//z//P/9//7///8AAAEAAgAFAAUABwAIAAkACgALAA0ADAAOAA8AEAARABIAFAAW
ABoAHAAdAB8AHwAhACMAJgAoACoALAAuADIAMwA1ADcAOwA9AD8AQQBDAEUARQBIAEkA
SgBLAEwATABMAE0ATQBOAE4ATABMAEsASgBKAEoASwBKAEkASABGAEUARABBAD0AOwA4
ADUANAAxACwAKQAlACEAHgAaABgAFQASAA8ADAAJAAYAAwAAAP///P/6//j/9v/1//P/
8f/x//D/7//w/+7/7v/t/+z/7P/s/+z/7P/r/+v/6//r/+v/6//p/+n/6f/p/+n/6f/p
/+j/5//n/+j/6P/o/+b/5v/m/+f/5f/l/+b/5v/m/+b/5//n/+b/5v/n/+f/5//o/+j/
6f/n/+j/6f/p/+n/6v/q/+v/7f/t/+3/7f/u/+7/7v/u/+7/7//v/+7/8P/w//D/8P/u
/+7/7v/u/+7/7v/u/+7/8P/w//D/8v/y//T/9P/0//T/9P/1//X/9f/1//X/9f/3//r/
/P/+/wAABAAEAAMAAQAAAP7//P/6//r/+f/4//X/8v/y//P/9f/3//j/+f/5//j/9//2
//X/8//z//L/8f/u/+z/6v/p/+n/5//n/+f/5P/j/+P/4//j/+L/4v/i/+L/4v/i/+L/
4v/i/+L/4v/i/+L/4v/i/+T/5P/j/+L/3v/a/9H/yv/O/9n/5P/z/wUAGwA/AG0AnwDQ
AAgBPQFrAYsBmQGHAToBuwA/AMz/Vv/b/m7+P/5K/l/+gP61/tz++v4Y/zj/UP9o/4D/
lf+n/7H/vP/F/8//1//c/9//4f/j/+P/6P/q/+r/6//r/+z/7P/s/+v/6//s/+z/7v/u
/+7/7//x//H/8//z//P/9P/0//X/9f/2//f/+P/6//v//P/9//z//f/9//3/AAAAAAIA
AwAEAAQABQAGAAcACAAJAAoACwALAA0ADgAPABAAEQATABQAFgAXABgAGwAcAB4AIAAi
ACQAJQAnACkAKwAtADAAMAAyADQANgA8AD0APwBBAEUARwBJAEsATQBPAE8AUgBVAFYA
VwBYAFgAWABZAFkAWABYAFYAVgBVAFQAVABUAFUAVABTAFIAUABPAE4ASwBJAEcARABB
AD4AOwA2ADMAMQAtACoAJgAiAB8AHAAZABYAEwAQAA0ACgAJAAYABAACAAAA///9//v/
+//6//n/+v/4//j/9//0//T/9P/0//T/8//z//P/8v/x//D/7f/v/+//7//v/+//7//u
/+3/6//s/+z/7P/s/+z/7P/t/+v/6//s/+z/7P/s/+3/7f/s/+z/7f/t/+v/7P/s/+3/
7f/u/+//7//v//D/8P/x//H/8f/x//H/8v/y//L/8v/0//X/9f/0//T/9P/0//T/9v/2
//b/9v/4//j/+P/4//j/+v/6//r/+v/6//v//f/+/////f/9//3///8CAAQABgAIAAwA
DAALAAkACgAIAAYABAACAAEAAAD9//7//v///wEAAQACAAMAAwADAAMAAwADAAEAAQAA
AP///P/6//j/9//z//H/8f/x//L/8f/x//H/8f/w//D/8P/u/+7/7v/u//D/8P/w//D/
8P/w//D/8P/w//D/8f/u/+r/5v/f/9j/2v/j//D///8TACsASwBzAKMA2AAKATkBawGX
Aa8BpwFmAekAXQDe/2b/6/6A/lX+WP5h/n7+s/7g/vz+HP86/1T/cP+O/6P/sf/B/87/
2f/l/+//9P/3//f/+f/9/wAAAgACAAMABwAIAAgACAAJAAkACgAKAAoACgAKAAsACQAJ
AAsACwANAA4ADgAPABEAEgATABQAFAAVABYAFwAYABkAGQAZABoAGgAcAB0AHAAcAB0A
HgAfACAAIQAiACMAIwAlACYAKQAqACsALQAsAC4ALwAwADMANAA2ADgAOAA6ADsAPQBB
AEMARQBIAEgASgBMAE4AVABVAFcAWQBbAF0AXwBhAGEAYwBjAGYAZQBmAGcAaABoAGgA
aQBpAGYAZgBkAGQAYgBgAF8AXgBdAFwAWwBaAFgAVwBWAFMAUQBPAEwASQBGAEMAPgA7
ADkANQAyAC4ALAApACYAIwAgAB0AGgAXABIAEQAOAAwACgAIAAcABQADAAMAAgABAAIA
AAAAAP///P/8//z//P/4//f/9//3//n/+f/5//f/9//3//f/9//3//f/9v/1//f/+P/4
//j/+v/6//r/+//9//3//v/+//z//P/9//3/AAAAAAEAAQADAAQABAAFAAUABgAHAAcA
BwAIAAgACQAJAAkACQAJAAgACAAIAAgACgALAAsACgAKAAoACgAKAAoACgAKAAoACgAK
AAoADAAOAA4ADgAOAA4ADwAPAA8ADQANAA0ADwAQABIAFAAWABoAGgAZABcAFgAUABIA
EAAQAA8ADgALAAgACAAJAAsADAAOABAAEQAPAA8ADwAPAAsACwAKAAkABgAEAAIAAQD9
//v/+//7//r/+f/5//n/+f/4//j/+P/4//j/+P/4//b/9v/2//b/9v/2//b/9v/4//r/
+f/2//L/7P/h/9z/3P/n//j/BwAbADMAUQB7AKsA4gASAUEBcwGbAbMBpwFkAeUAVQDQ
/1b/3f56/lH+VP5d/nz+tf7g/vr+GP84/1L/bv+K/6H/s//B/8z/1//j/+v/8v/z//f/
+f/7//z//v/+//////8AAAAAAAADAAMABAAEAAIAAgACAAMAAwADAAUABQADAAQABAAF
AAkACgALAAwADAANAA4ADwAOAA8ADwAPABAAEAASABMAFAAUABUAFgAVABYAFwAYABsA
GwAdAB4AHQAeAB8AIQAiACQAJQAmACcAKAAqACwAMAAyADMANQA1ADcAOQA8AD4AQABC
AEQARgBHAEkASwBNAE8AUQBTAFQAVQBUAFYAVwBYAFkAWgBYAFgAWQBZAFYAVgBUAFQA
UgBQAE8ATgBNAEwASwBKAEgARwBGAEMAQwBBAD4AOwA2ADMALgArACkAJQAiAB4AGgAX
ABQAEQAOAAsACAAFAAIAAQD+//z/+P/2//X/8//x//H/8P/v/+z/6v/q/+n/6P/o/+j/
6P/m/+X/5f/l/+f/5//n/+X/4//j/+P/4//j/+P/4v/h/+H/4v/i/+L/5P/k/+T/5f/l
/+X/5v/m/+j/6P/p/+n/6v/q/+v/6//r/+z/7P/t/+//8P/x//H/8f/y//L/8//x//H/
8f/x//T/9P/0//T/8v/z//P/8v/w//D/8P/w//D/8P/w//D/8P/w//D/8P/y//L/8v/y
//H/8v/0//T/9P/0//T/9f/1//X/9f/1//X/9//6//z//v8AAAIAAgABAP///v/8//r/
+P/2//X/9P/x//L/8v/z//X/8//0//X/9f/1//X/9f/1//H/8f/w/+//7P/q/+j/5//l
/+P/4//j/+L/4f/h/+H/4f/g/+D/4P/g/+D/4P/g/+D/4P/g/+D/4P/g/+D/4P/g/+D/
3//c/9r/1v/N/8j/zP/X/+L/8/8HACEARwBzAKcA2gAMAT8BbwGRAZsBfwEoAaEAHwCm
/y7/s/5S/jP+PP5R/n7+s/7W/vT+FP8w/0r/Zv9+/5P/o/+x/7r/xf/P/9f/3P/d/9//
4f/j/+T/5v/m/+f/6f/q/+r/6v/r/+v/7P/s/+7/7v/u/+//7f/t/+//7//v//D/8P/x
//P/9P/1//b/9v/3//j/+f/4//n/+f/5//z//P/+/////v/+////AAD//wAAAQACAAQA
BQAIAAoACQAKAAsADQAOABAAEQASABMAFAAWABgAGgAcAB0AHwAhACMAJQAoACoALAAu
ADAANAA1ADcAOQA7AD0APwBBAEMARQBFAEgARwBIAEkASgBKAEoASwBLAEoASgBIAEgA
RwBGAEYARgBFAEQAQwBCAEAAPwA+ADsAOQA3ADQAMQAuACsAJgAjAB8AGwAYABQAEAAN
AAoABwAEAAEA/v/7//j/9//0//L/8P/u/+3/6//r/+v/6v/p/+j/5v/m/+X/4v/i/+L/
4v/g/9//3//f/+H/4f/h/9//3f/d/93/3f/d/93/3P/b/9v/3P/c/9z/2v/a/9r/2//b
/9v/3P/c/9r/2v/b/9v/3P/c/93/3f/d/97/3v/f/93/3v/f/9//3//g/+D/4f/h/+H/
4f/h/+T/5P/k/+T/5P/l/+X/5P/i/+L/4v/i/+L/4v/i/+L/5P/k/+T/5P/k/+T/5P/k
/+f/5//n/+b/6P/q/+r/6v/q/+z/7f/t/+3/6//r/+v/7f/w//L/9P/2//j/+P/3//X/
9P/y//D/7v/w/+//7v/r/+j/6P/p/+v/6f/q/+v/6//t/+3/7f/t/+n/6f/o/+f/5P/i
/+D/3//d/9v/2//b/9r/2f/Z/9n/2f/Y/9j/2P/Y/9j/2P/Y/9r/2v/a/9r/2v/a/9r/
2v/a/9r/2f/Y/9b/0P/F/8D/xP/P/9r/5//7/xMANQBjAJMAyAD6AC0BXQGBAZMBhQE+
AcMARQDQ/1r/3f50/kv+Tv5b/n7+tf7c/vb+FP8w/0r/ZP9+/5H/of+t/7b/wf/N/9X/
2P/b/93/3//h/+T/5v/m/+f/6f/q/+r/6v/t/+3/7v/u/+7/7v/u/+//7//v//H/8f/x
//L/8v/z//X/9v/3//j/+v/7//z//f/+/////////wAAAAACAAMABAAEAAUABgAHAAgA
CQAKAAsACwANAA4AEQASABMAFQAWABgAGQAaAB8AIAAiACQAJgAoACkAKwAtAC8AMQA0
ADYAOAA6ADwAPgA/AEEAQwBHAEkASwBNAE8AUQBRAFQAVQBWAFcAWABYAFgAWQBZAFgA
WABWAFYAVgBUAFMAUgBTAFIAUQBQAE4ATQBMAEkASQBHAEQAQQBAAD0AOAA1ADEALQAq
ACYAIgAfABwAGQAWABMAEAANAAoACQAGAAQAAgAAAP///f/7//v/+v/5//b/9P/0//P/
8v/y//L/8v/y//H/8f/x/+//7//v/+3/7f/t/+3/7f/t/+3/7P/r/+v/7P/s/+z/7P/s
/+z/7f/t/+3/7v/u/+z/7P/t/+3/8P/w//H/8f/x//L/8v/z//P/9P/1//X/9f/2//b/
9//3//f/9//3//j/+P/4//j/+P/5//n/+P/6//r/+v/6//r/+v/6//r/+P/4//j/+P/4
//j/+P/4//n/+f/5//r//P/8//z//f/+////AAACAAMAAwADAAMAAwADAAUACgAMAA4A
EAASABIAEQAPAA4ADAAKAAgABgAFAAQAAQACAAIAAwAFAAUABgAHAAcABwAHAAcABwAB
AAEAAAD///z/+v/4//f/9v/1//b/9//0//P/8//z//X/9P/0//T/8v/y//L/8v/0//T/
9P/0//T/9P/0//T/9P/0//P/8P/q/+b/3f/a/+L/7f/6/w0AIwA9AGUAlQDHAPoAKAFb
AYkBqwGzAYsBJAGXABMAmv8i/63+ZP5Z/lz+bf6e/tP+8v4O/y7/Sv9k/4T/nP+v/73/
yf/W/+H/7f/z//b/+f/5//v///8AAAIAAgADAAUABgAGAAYABwAHAAgACAAGAAYABgAH
AAkACQALAAsACwAMAAwADQAPABAAEQASABAAEQASABMAFAAVABUAFQAWABYAGAAZABgA
GAAZABoAHQAeAB8AIAAhACEAIwAkACUAJgAnACkAKgAsAC0ALgAxADIANAA2ADgAOgA7
AD0APwBBAEMARgBIAEoATABOAFAAUQBTAFUAWQBbAF0AXwBfAGEAYQBkAGQAZABkAGQA
YgBiAGMAYwBgAGAAXgBeAFwAWgBZAFgAVQBUAFMAUgBSAFEAUABNAEsASQBGAEMAQAA9
ADgANQAzAC8ALAAoACQAIQAeABsAGAAVABIADwAMAAsACAAGAAQAAgABAP///f/9//z/
+//4//b/9v/1//T/9P/0//T/8v/x//H/8f/v/+//7//t/+3/7f/t/+3/7//v/+7/7f/t
/+7/7v/u//D/8P/w//H/8f/x//L/8v/0//T/9f/1//T/9P/1//X/9//4//j/+f/7//z/
/f/9//3//v/+/////f/9//3//f/+//7//v/+//7///////7//v/+//7//v/8//z//P/8
//z//P/8//z//P/8//z//P/9//3//f/+//7//v8AAAAAAAAAAAAAAQABAAEA////////
AQAGAAgACgAMAAwADAALAAkACAAGAAQAAgAAAP///v/7//r/+v/7//3//f/+////////
//////////v/+//6//n/9P/y//D/7//t/+v/6//r/+r/6f/p/+n/6f/o/+j/6P/o/+j/
6P/o/+j/6P/o/+j/6P/o/+j/6P/o/+b/5f/i/97/1P/N/87/2P/l//L/BQAbADkAYQCP
AMMA9gAoAVsBhQGhAZ8BZwHyAGkA6f9y//b+hf5K/kX+Tv5r/qL+z/7q/gb/Jv9A/1z/
ev+Q/6H/r/+7/8b/0//b/+H/5P/n/+f/6f/r/+z/7v/u/+//8f/y//L/8v/z//P/9P/0
//L/8v/y//P/9f/1//f/9//3//j/+P/5//n/+v/7//z//P/9//7///8AAAEAAQABAAIA
AgAEAAUABAAEAAUABgAHAAgACQAKAAsACwANAA4ADQAOAA8AEQAUABYAFwAYABkAGgAc
AB4AIAAiACMAJQAnACkAKwAuAC4AMAAyADQAOAA5ADsAPQA/AEEAQwBFAEUARwBHAEoA
SQBKAEsATABKAEoASwBLAEoASgBIAEgASABGAEUARABDAEIAQQBAAD4APQA8ADkANwA1
ADIALwAqACcAIgAfAB0AGQAWABIADAAJAAYAAwACAP///P/5//b/9f/y//D/7v/s/+v/
6f/n/+f/5v/l/+L/4P/g/9//4P/g/+D/4P/e/93/3f/d/93/3f/d/9v/2f/Z/9n/2f/Z
/9n/2P/X/9X/1v/W/9b/1v/W/9b/1//V/9X/1v/W/9j/2P/Z/9n/2v/a/9v/2//d/97/
3v/f/93/3v/f/9//3//g/+D/4f/h/+H/4f/h/+L/4v/i/+L/4v/j/+P/4v/i/+L/4v/i
/+L/4v/i/+L/4P/g/+D/4P/g/+D/4P/g/9//3//f/+D/4v/i/+P/4//l/+b/5f/l/+b/
5v/m/+b/5v/m/+f/5//n/+f/5//n/+n/7P/u//D/8v/y//L/8f/v/+7/7P/q/+j/6v/p
/+j/5f/i/+L/4//l/+X/5v/n/+f/5f/l/+X/5f/h/+H/4P/f/93/3P/b/9v/2//Z/9n/
2f/W/9X/1f/V/9X/1P/U/9T/0v/S/9L/0v/S/9L/0v/S/9T/1P/U/9T/1P/U/9P/0v/O
/8b/v/++/8b/z//c/+3/AQAdAEcAdwCpAN4AEAE/AWsBhQGHAVsB8ABrAPX/hP8K/5H+
Rv45/kT+Xf6Q/r/+2v74/hb/Mv9M/2b/fv+P/53/qf+y/73/x//N/9D/0f/T/9X/1//Y
/9r/2v/b/9//4P/g/+D/4//j/+T/5P/i/+L/4v/j/+P/4//l/+X/5f/m/+b/5//p/+r/
6//s/+r/6//s/+3/8P/x//H/8f/y//L/9P/1//b/9v/3//j/+f/6//v//P/9//3///8A
AAEAAgADAAUABgAIAAkACgANAA4AEAASABIAFAAVABcAGQAbAB0AIAAkACYAKAAqAC4A
LwAxADMANwA5ADsAPQA/AEEAQQBEAEUARgBHAEgASABIAEkASQBKAEoASABIAEgARgBF
AEQAQwBCAEEAQABAAD8APgA7ADsAOQA2ADMALgArACYAIwAdABkAFgASAA4ACwAIAAUA
AAD9//r/9//2//X/8v/w/+7/7P/r/+n/5//n/+b/5f/k/+L/4v/h/+L/4v/i/+L/3v/d
/93/3f/d/93/3f/b/9v/2//b/9v/2f/Z/9j/1//X/9j/2P/Y/9j/2P/Y/9n/2P/X/9f/
1v/W/9b/1//X/9j/2P/Z/9n/1//Y/9j/2f/Z/9r/2//b/9n/2v/a/9v/3f/d/93/3f/e
/97/3v/e/+D/4f/h/+D/4P/g/+D/4P/i/+L/4v/i/+D/4P/g/+D/4v/i/+L/4v/h/+H/
4f/i/+D/4P/h/+H/4f/i/+P/4//k/+P/5P/m/+b/5v/m/+f/6f/q/+v/6//r/+v/7f/w
//L/9P/2//j/+P/3//X/9P/y//D/7v/u/+3/7P/p/+r/6v/r/+3/6//s/+3/7f/t/+3/
7f/t/+n/6f/o/+f/5v/k/+L/4f/f/93/3f/d/9z/2//b/9v/2//a/9r/2v/Z/9j/1//W
/9f/2P/Z/9r/2v/a/9r/2v/a/9j/1//U/9L/zP/D/8D/xv/R/97/6////xkAQQBvAJ8A
1AAEATUBZQGFAZEBdQEaAZsAIQCu/zj/wf5s/lX+WP5n/pT+xf7k/v7+IP86/1b/cP+I
/5v/qf+z/77/yf/R/9f/3P/f/+H/4f/l/+b/6P/o/+n/6//s/+z/7P/t/+3/7v/u/+7/
7v/u/+//7//v//H/8f/x//L/8v/z//X/9v/3//j/+v/7//z//f/+/////////wIAAgAE
AAUACAAIAAkACgAJAAoACwAMAA0ADQAPABAAEwAUABUAFwAWABgAGQAaAB0AHgAgACIA
JAAmACcAKQArAC0ALwAyADQANgA4ADoAPgA/AEEAQwBFAEcASQBLAE0ATwBPAFIAVQBW
AFcAWABaAFoAWwBbAFwAXABaAFoAWgBYAFcAVgBXAFYAVQBUAFIAUQBQAE0ATQBLAEgA
RQBCAD8AOgA3ADMALwAsACgAJAAhAB4AGwAYABUAEgAPAA4ADQAKAAgABgAEAAMAAQD9
//3//P/7//z/+v/6//n/+P/4//j/+P/2//X/9f/1//P/8//z//H/8f/x//H/8f/x//H/
8P/v/+//8P/w//D/7v/u/+7/7//x//H/8v/y//L/8v/z//P/9P/0//X/9f/1//b/9v/3
//f/+P/5//n/+f/6//r/+//9//3//f/9//z//P/8//z//v///////v/+//7//v/+//7/
/v/+//7//v/+//7//v/8//z//P/8//3//f/9//7//v/+/////////wAAAQABAAIAAwAD
AAUABAAFAAYABgAIAAgABwAHAAoACwANAA8ADwAPAA8ADwAOAA0ACwAKAAcABgAFAAQA
BQAEAAMAAgAFAAUABgAEAAYABgAGAAYABwAHAAMA/f/6//j/+P/4//j/9//2//X/9P/0
//T/9P/0//T/9P/0//T/8v/y//L/8v/0//T/9P/0//T/9P/0//T/8f/w/+//7v/p/+b/
4//g/w==
         </WaveFormData>
      </LeadData>
      <LeadData>
         <LeadByteCountTotal>10000</LeadByteCountTotal>
         <LeadTimeOffset>0</LeadTimeOffset>
         <LeadSampleCountTotal>5000</LeadSampleCountTotal>
         <LeadAmplitudeUnitsPerBit>4.88</LeadAmplitudeUnitsPerBit>
         <LeadAmplitudeUnits>��V</LeadAmplitudeUnits>
         <LeadHighLimit>2147483647</LeadHighLimit>
         <LeadLowLimit>268435456</LeadLowLimit>
         <LeadID>V4</LeadID>
         <LeadOffsetFirstSample>0</LeadOffsetFirstSample>
         <FirstSampleBaseline>0</FirstSampleBaseline>
         <LeadSampleSize>2</LeadSampleSize>
         <LeadOff>FALSE</LeadOff>
         <BaselineSway>FALSE</BaselineSway>
         <ExcessiveACNoise>FALSE</ExcessiveACNoise>
         <MuscleNoise>FALSE</MuscleNoise>
         <LeadDataCRC32>3542243050</LeadDataCRC32>
         <WaveFormData>
wP/A/8D/wP/E/8j/zP/Q/9P/1P/V/9b/1//Y/9n/2v/c/9z/3P/c/9z/3P/c/9z/3v/e
/97/3v/g/+D/4P/g/+H/4v/j/+T/5f/m/+f/6P/q/+r/6v/q/+z/7P/s/+z/7f/u/+//
8P/w//D/8P/w//L/8v/y//L/9P/0//T/9P/2//b/9v/2//f/+P/5//r/+//8//3//v8A
AAIABAAGAAkACgALAAwADQAOAA8AEAAUABYAGAAaABsAHAAdAB4AIAAiACQAJgApACoA
KwAsAC4ALgAuAC4AMAAwADAAMAAwADAAMAAwADAAMAAwADAALgAuAC4ALgAsACoAKAAm
ACIAIAAeABwAGQAWABMAEAAMAAoACAAGAAIAAAD+//z/+f/4//f/9v/z//L/8f/w/+//
7v/t/+z/6v/q/+r/6v/p/+j/5//m/+T/5P/k/+T/4v/i/+L/4v/i/+L/4v/i/+H/4P/f
/97/4P/g/+D/4P/f/97/3f/c/9z/3P/c/9z/3v/e/97/3v/g/+D/4P/g/+D/4P/g/+D/
4P/g/+D/4P/i/+L/4v/i/+T/5P/k/+T/4//i/+H/4P/h/+L/4//k/+T/5P/k/+T/5P/k
/+T/5P/m/+b/5v/m/+T/5P/k/+T/5f/m/+f/6P/q/+r/6v/q/+v/6//r/+z/7P/u/+//
8v/0//b/+P/8//3//f/+//7/+v/3//b/9v/2//X/8//y//T/9P/0//X/9f/1//X/9P/1
//f/+P/1//P/8f/v/+3/6f/n/+X/5P/i/+H/4P/f/9//3//f/97/3v/e/97/3v/f/+D/
4f/i/+L/4//j/+P/4//j/+L/4v/i/+L/4v/c/9D/xf/E/8f/zf/b/+v//P8TADcAYQCM
ALwA6gAcAVEBgQGkAacBfQEoAb0ASgDK/0r/9v7h/t3+3v76/hr/KP86/03/WP9m/4P/
m/+q/7b/w//M/9L/1v/c/9//4v/k/+b/5//p/+r/6v/q/+z/7P/s/+3/6//r/+v/6//s
/+z/7P/s/+z/7//w//H/8f/y//L/8v/z//X/9v/2//f/+P/5//n//P/8//z//P/7//v/
/P/9//3//v/+//7//v//////AAAAAAEAAgACAAIAAwADAAUABQAGAAcABwAKAAwADQAN
ABEAEgATABQAFgAXABkAGgAeAB8AIQAiACMAIwAlACgAKwAuADAAMAAvADEAMgA0ADUA
NwA5ADwAPQA9AD0APgA+AD0APQA+ADwAPAA8ADwAPAA8ADwAPAA6ADoAOwA7AD0AOwA6
ADkAOQA3ADUAMwAuACoAJwAkACMAIAAdABsAGgAYABUAEgAOAAwACgAJAAkACQAGAAQA
AwADAAIAAQAAAP///v/9/////v/9//3//v/+//3//P/6//n/+P/4//n/+P/5//r/9//3
//f/9v/3//j/+f/6//r/+v/6//r//P/8//z//P/8//3//v///wAAAAAAAAAAAAAAAAEA
AQADAAMABAAEAAcABwAHAAgACAAIAAgACAAIAAgABwAHAAcABwAIAAgACQAJAAoACwAK
AAkACAAFAAUABQAHAAcACAAIAAkACgAIAAwADAAOAA4ADgAOAAwADQANAA0AEAAQABIA
EwAVABYAFwAYAB4AHgAdAB0AHQAcABoAGgAcABwAGwAZABgAGAAYABgAGwAdAB0AHQAc
ABwAHQAdABsAGQAXABUAEwARAA8ADQAOAAwACwAKAAcABwAHAAcABgAGAAYABgAIAAgA
CAAIAAoACgALAAsACQAJAAkACAAIAAoACAAEAAAA9v/r/+b/7f/5/wUAEQAkAD0AXQCJ
ALoA7gAcAU4BhQG3Ad4B5wG9AWIB7QBuAPD/dP8Y//v++f72/gz/Lv9A/0z/Yf90/4L/
m/+1/8j/1P/d/+j/8v/6/wAABQAEAAYACAALAA0ADgAOAA4ADgAOAA4ADwAPAA8ADwAP
AA4ADgAOAA4ADwATABUAFwAVABYAFgAWABYAFwAXABYAGQAaABsAGwAeAB4AHgAeAB0A
HQAeAB8AIQAiACIAIgAiACMAIwAkACIAIwAkACQAJQAnACgAKwApACoAKwArAC0AMAAy
ADMANwA4ADkAOgA8AD0APwBAAEIAQwBFAEYARwBHAEkATABNAFAAUgBSAFUAVwBYAFoA
WgBbAFwAXgBdAF0AXQBeAF4AXQBdAF4AXQBcAFsAWgBaAFoAWgBaAFwAXABdAF0AXABZ
AFcAVQBTAFEATwBNAEkARgBEAEIAPQA6ADcANQAzADAALAAoACgAJgAkACMAHwAfABwA
GgAZABkAGAAXABYAFQAUABMAEwASABEAEQAOAA4ADQAMAA4ADQAMAAwADAAKAAoACgAJ
AAkACQAIAAoACgAKAAoACgAKAAoACgAMAAwADAAMAAsACwALAAsADgAOAA4ADgAOAA4A
DwAPAA8ADwAQABAADwAPAA8AEAAOAA4ADgAOAAwADAALAAsACwALAAwADAAJAAkACgAL
AAkACQAJAAcABQAFAAcABwAGAAYABwAIAAoACgAIAAgACAAIAAgACQAJAAkACgAKAAwA
DQAOABAAEgAUABgAGAAXABcAFgAUABEAEAAOAA4ADQALAAwADAAMAAwACwANAA0ADQAO
AA4ADwAPAAkABwAFAAMAAQD///3/+//6//j/9//2//X/9f/1//X/8v/y//L/8v/0//T/
9P/0//T/9P/1//X/8//z//P/8v/y//L/7v/s/+j/3v/T/87/0//b/+P/8f8GAB0APQBp
AJoAzgACATYBbwGhAcQBywGjAUoB1wBcANr/WP/8/t3+2f7c/vT+Fv8o/zr/T/9c/2z/
h/+d/67/uP/F/87/1P/c/+L/5f/m/+r/7P/r/+3/7v/u/+7/7v/u/+7/7//x//H/8f/x
//L/8v/y//L/8P/z//T/9f/1//b/9v/2//n/+//8//z//P/8//z/+//+//7//v/+////
//8AAAEA//8AAAAAAAACAAMAAwAEAAIAAwAEAAQABAAFAAUABwAHAAgACQAJAAwADgAP
AA8AEQASABMAFAAWABcAGQAaABoAGwAdAB4AIAAhACQAKAAoACoAKwAqAC0ALwAwADIA
MgAzADQANgA3ADcANwA4ADYANQA1ADYANgA2ADYANgA4ADgAOAA4ADYANgA3ADcANwA1
ADQAMwAvAC0AKwApACUAIgAgAB4AGQAWABMAEQAQAA4ACwAIAAgABgAEAAMA//////z/
+v/7//v/+v/5//b/9f/0//P/9f/0//P/8//y//L/8f/w//D/7//u/+7/7v/s/+z/7P/r
/+v/6//q/+j/6P/o/+j/6P/o/+j/6P/m/+b/5v/m/+f/5//n/+f/5v/m/+b/5v/m/+b/
5//n/+f/5//o/+j/6f/p/+n/6v/q/+r/6v/q/+r/6v/p/+n/6//r/+z/7P/p/+n/6v/r
/+v/6//r/+n/6//r/+3/7f/u/+z/7f/u/+7/7v/u/+7/7v/w//H/8f/x//L/8v/0//X/
+P/6//z//v8CAAIAAQABAAIAAAD9//z/+v/6//n/9//2//b/9v/2//f/+f/5//n/+P/4
//n/+f/1//P/8f/v/+3/6//p/+f/5f/i/+D/3v/f/9//3//f/97/3v/e/97/3v/e/97/
3v/e/97/3//f/9//3//f/97/4P/e/9z/2v/Y/9L/x/+6/7n/w//L/9P/5P/5/xMAOQBk
AJYAyAD6AC8BXwGKAaUBlwFYAf8AmAAgAJj/GP/P/sX+yP7W/vj+Fv8k/zX/Rv9Y/23/
hf+W/6L/rf+4/77/xv/K/83/0P/S/9T/1//Z/9r/2v/a/9z/3P/c/93/3f/d/93/3f/e
/97/3v/e/+P/6//x//f/+f/8//7/AAD//wEAAgACAAEAAgADAAMABgAGAAYABgAFAAUA
BgAHAAcACAAIAAgACAAJAAkACgAKAAsADAAMAAoACwALAA0ADwAQABEAEQAQABIAEwAT
ABUAFgAXABgAGgAbAB0AHgAeAB8AIQAiACUAJQAnACoAKwAuADAAMAAxADMANAA2ADgA
OQA6ADwAPQA9AD0APgBAAD8APwBAAEAAQABAAEAAQgBCAEIAQgBCAEIAQwBDAEEAPwA+
AD0AOwA5ADcANQAxAC4ALAAqACUAIgAfAB0AGgAYABUAEgASABAADgANAAkACQAGAAQA
BQAFAAQAAwACAAEAAAD//////v/9//3//P/8//v/+v/6//n/+P/4//j/9v/2//b/8//z
//P/8v/y//L/8v/y//H/8P/v/+7/7v/u/+7/7v/t/+3/7f/t/+z/7P/s/+z/6//q/+r/
6f/p/+n/6v/q/+v/6//r/+z/7P/s/+z/7P/s/+z/6//r/+3/7f/u/+7/7f/t/+7/7//t
/+3/7f/r/+3/7f/v/+//8P/w//H/8v/0//T/9P/0//T/9v/3//f/9//2//b/+P/5//z/
/v8AAAIABgAGAAUABQAGAAQAAQAAAAAAAAD///3//P/8//z//P/9//////////z//P/9
//3/+//5//f/9f/x/+//7f/r/+z/6v/p/+j/5f/l/+X/5f/m/+b/5v/m/+b/5v/m/+b/
5v/m/+f/5//n/+f/5//m/+b/6P/m/+T/4P/Y/83/xv/J/8//2f/l//T/BQAlAE0AeACk
ANYACgE7AWkBjAGdAYMBQAHrAIYAEACM/xj/4/7h/ub++P4Y/y7/PP9P/2T/cv+D/5n/
qv+2/7//xv/M/9L/2P/d/97/3v/g/+H/5f/m/+b/5v/m/+b/5v/n/+f/5//n/+f/6P/o
/+j/6P/o/+v/7P/t/+v/7P/s/+z/7f/v//D/8P/x//L/8//z//T/9P/0//T/9f/1//b/
9//3//j/+P/4//r/+//7//z/+v/7//z//P/+//////8BAAEAAgADAAMAAgAEAAUABQAH
AAgACQAKAAoACwANAA4AEAARABMAFAAXABcAGQAcABsAHgAgACAAIwAlACYAKAAqACsA
LAAuAC8ALwAvADAAMAAvAC8AMAAyADIAMgAyADIAMgAyADIAMAAwADEAMQAzADEAMAAv
ACsAKQAnACUAIQAeABwAGgAXABQAEQAPAA4ADAAJAAYABAACAAAA/////////P/6//f/
9//2//X/9P/z//L/8f/x//D/7//v//D/8P/v/+7/7f/r/+n/6P/q/+j/6P/o/+n/6f/p
/+j/5v/m/+b/5v/l/+T/4//i/+L/4v/i/+L/4//j/+P/4//i/+L/4v/i/+D/4P/h/+H/
3//f/+D/4P/j/+P/4//k/+b/5v/m/+b/5v/m/+X/5f/l/+X/5v/m/+X/5f/m/+f/6f/p
/+n/5//n/+f/6f/p/+r/7P/t/+7/7//w//D/8f/x//H/8P/w//L/8//2//j/+v/8/wIA
AgABAAEAAgAAAP3//P/8//z/+//5//j/+P/4//j/+//9//3//f/6//r/+//7//j/9//2
//X/8f/v/+3/6//o/+b/5f/k/+X/5f/l/+X/5v/m/+b/5v/k/+T/5P/k/+b/5v/n/+f/
5f/l/+X/5P/m/+b/5P/g/9z/1v/L/8T/x//L/9P/3//w/wUAIQBHAHAAoADOAPwALwFl
AZABpQGRAU4B7QCAAAgAhP8S/+P+3f7Y/uT+Bv8g/y7/Q/9W/2T/e/+V/6b/rv+5/8T/
zP/U/97/4f/i/+L/5P/n/+f/6P/o/+j/6v/q/+r/6//r/+v/6//r/+z/7P/s/+z/7P/v
//D/8f/x//L/8v/y//H/8//0//T/9//4//n/+f/6//r/+v/6//n/+f/6//v/+//8//z/
/P/6//v/+//8//7///8AAAAAAAABAAEAAwADAAQABQAFAAYACAAJAAkADQAOAA8AEAAQ
ABEAEwAUABYAFwAZABoAHQAdAB8AIgAhACQAJgAmACcAKQAqACwALAAtAC4AMAAxADEA
MQAyADAALwAvADAALgAuAC4ALgAuAC4ALgAuAC4ALgAvAC8ALwAtACwAKwArACkAJwAl
ACMAIAAeABwAGwAYABUAEwAQAA4ACwAIAAgABgAEAAMAAQABAP7//P/5//n/+P/3//f/
9//3//f/9f/0//P/8//y//L/8f/w//L/8f/w//D/7v/s/+z/7P/s/+3/7v/u//D/8P/w
//D/7v/u/+7/7v/w//D/8P/w/+//7//v/+//8v/y//L/8v/0//T/9f/1//X/9f/2//b/
9//3//f/+P/6//r/+v/6//j/+P/3//f/+P/5//v//P/7//v//P/9//v/+//7//n//f/9
////AAACAAIAAgACAAIAAwADAAMAAgACAAQABQAIAAoADAAOABIAEgARABEAEgAQAA0A
DAAKAAoACQAHAAYABgAGAAYACQALAAsACwAKAAoACwALAAcABQADAAEA///9//v/+f/2
//T/8//y//H/8f/x//H/8v/y//L/8v/w//D/8P/w/+7/7v/v/+//7//v/+//7v/y//L/
8P/u/+j/4P/T/8z/y//V/9//7f8AABMALwBVAIIAtADkABQBRwF5AaYBuQGjAV4B9wCA
AAQAgP8U/+X+3f7a/uj+DP8k/zL/Rf9Y/2r/f/+Z/6z/uP/D/8z/1P/c/+T/5//q/+z/
7v/v/+//8P/w//D/8v/y//L/8//z//P/8//z//T/9P/0//T/8v/1//b/9//1//b/9v/2
//n/+//8//z//f/+///////+//7//v/+/wEAAQACAAMAAQACAAIAAgAEAAUABQAGAAQA
BQAGAAYABgAHAAcACQAJAAoACwALAAwADgAPAA8AEwAUABUAFgAWABcAGQAaABwAHQAf
ACAAIQAhACMAJgAnACoALAAsACsALQAuADAAMgAzADQANgA2ADUANAA0ADIAMQAxADIA
MAAwADAAMAAyADIAMgAyADAAMAAxADEAMwAxADAALwAtACsAKQAnACMAIAAeABwAGQAW
ABMAEQASABAADQAKAAgABgAEAAMA//////z/+v/5//n/+P/3//b/9f/0//P/8//y//H/
8f/u/+7/7f/s/+7/7f/s/+z/7P/q/+r/6v/p/+n/6f/o/+j/6P/o/+j/6v/q/+r/6v/q
/+r/6v/q/+v/6//r/+v/7P/s/+z/7P/s/+z/7f/t/+//7//w//D/8f/x//H/8v/w//D/
8P/w//H/8v/y//P/8f/x//L/8v/x//H/8v/z//H/8f/x/+//8f/x//P/8//y//L/8//0
//T/9v/4//j/+P/4//j/+f/5//n/+v/6//z//f8AAAIABAAGAAgACAAHAAcACAAGAAMA
AgAAAAAA///9//7//v/+//7///8BAAEAAQAAAAAAAQABAP3/+//5//f/9f/z//H/7//u
/+z/6//q/+n/6f/p/+n/5v/m/+b/5v/o/+j/6P/o/+j/6P/p/+n/5//n/+f/5v/o/+j/
5v/i/97/1v/N/8b/yf/R/9v/5//6/w8ALwBXAIIAtADkABYBSQF3AZwBpQGDATYB1QBm
AOj/ZP/8/tX+0/7W/vL+FP8m/zb/Tf9e/27/hf+b/6z/uP/B/8j/zv/W/9z/3//e/+D/
4v/l/+f/6P/o/+j/6v/q/+r/6//p/+n/6f/p/+z/7P/s/+z/6v/t/+7/7//x//L/8v/y
//P/9f/2//b/9f/2//f/9//4//j/+P/4//v/+//8//3/+//8//z//P/+//////8AAAAA
AQACAAIAAgADAAMABQAFAAYABwAHAAgACgALAAsADQAOAA8AEAASABMAFQAWABYAFwAZ
ABoAHQAdAB8AIgAjACYAKAAoACkAKwAsAC4AMAAxADIANAAzADMAMwA0ADIAMQAxADIA
MwA0ADUANgA2ADYANgA2ADYANgA3ADcANwA1ADQAMwAxAC8ALQArACkAJgAkACIAHwAc
ABkAFwAWABQAEQAOAAwACgAIAAcABQAFAAIAAAD//////v/9//7//f/8//v/+f/4//f/
9//4//j/9//2//b/9f/0//T/9P/y//L/8v/x//H/8f/w/+7/7v/u/+7/7v/u/+7/7v/s
/+z/7P/s/+v/6//r/+v/6v/q/+r/6v/s/+z/7f/t/+3/7f/u/+7/7f/t/+3/7v/u/+7/
7v/u//D/8P/v/+//7//v//D/8P/v/+//8P/x//H/8f/x/+//7//v//H/8f/y//L/8//0
//T/9P/1//b/9v/4//j/+P/4//n/+//8//3//f/8//3//f8CAAQABgAIAAwADAALAAsA
CgAIAAUABAAGAAYABQADAAAAAAAAAAAA//8BAAEAAQACAAIAAwADAP3/+//5//f/9f/z
//H/7//u/+z/6//q/+v/6//r/+v/6v/q/+r/6v/o/+j/6P/o/+j/6P/p/+n/6f/p/+n/
6P/q/+j/5v/k/+D/2P/N/8T/x//P/9f/4f/y/wUAIQBHAHIAoADSAAIBMwFjAYoBmwGD
AUIB6wCGABIAkP8g/+3+5/7m/vr+HP8y/0L/Uf9i/3L/h/+d/6z/uP/B/8j/zv/W/9z/
3//i/+T/5P/l/+f/6P/o/+j/7P/s/+z/7f/t/+3/7f/t//D/8P/w//D/7v/x//L/8//x
//L/8v/y//X/9//4//j/+f/6//v/+//8//z//P/8//3//f/+//////8AAAAAAAAAAAEA
AQACAAAAAQACAAIABAAFAAUABwAFAAYABwAHAAgACgALAAsADwAQABEAEgAUABUAFwAY
ABgAGQAbABwAHQAdAB8AIgAjACYAKAAoACsALQAuADAALgAvADAAMgAxADEAMQAyADQA
MwAzADQAMgAyADIAMgAyADIAMgAyADIAMgAzADMANQAzADIAMQAxAC8ALQArACcAJAAi
ACAAHwAcABkAFwAUABIADwAMAAoACAAGAAUAAwADAAAA/v///////v/9//r/+f/4//f/
9//2//X/9f/2//b/9f/0//L/8f/w//D/8P/u/+7/7v/t/+3/7f/s/+v/6v/p/+j/6P/o
/+j/6P/p/+r/6//s/+r/6f/o/+f/6P/o/+j/6P/m/+b/5//n/+j/6f/r/+z/6//r/+v/
7P/s/+z/7P/s/+7/7v/t/+3/6//r/+z/7P/t/+3/7v/v/+//7//v/+3/7f/t/+//7//s
/+z/7f/u//D/8P/x//L/8v/0//b/9v/2//b/9v/2//f/9//3//b/9v/4//n//P/+/wAA
AgAGAAYABQAFAAQAAgD///7/AAAAAP///f/6//r/+v/6//3//////////v/+///////7
//n/9//1//H/7//t/+v/7P/q/+n/6P/n/+f/5//n/+j/6P/o/+j/5v/m/+b/5v/m/+b/
5//n/+f/5//n/+b/5v/k/+T/4P/a/9L/yf/E/8f/0f/d/+3//v8VADcAZQCQAL4A7AAe
AVEBfwGeAZ0BbwEWAa0APADA/0L/9P7f/tf+2P74/hj/KP84/03/XP9w/4n/n/+s/7j/
wf/K/9L/2v/g/+H/4v/k/+T/5//p/+r/6v/q/+7/7v/u/+//7f/t/+3/7f/u/+7/7v/u
/+z/7//w//H/8f/y//L/8v/z//X/9v/2//f/+P/5//n/+P/4//j/+P/7//v//P/9//3/
/v/+//7//v//////AAD+////AAAAAAIAAwADAAUAAwAEAAUABQAGAAgACQAJAAsADAAN
AA4AEAARABMAFAAYABkAGwAcAB0AHQAfACIAIwAmACgAKAAnACkAKgAsACwALQAuADAA
MAAvAC4ALgAsACsAKwAsACoAKgAqACoAKgAqACoAKgAoACgAKQApACkAJwAmACUAJQAj
ACEAHwAbABgAFgAUABMAEAANAAsACAAGAAMAAAAAAP7//P/7//v/+//4//b/9f/1//T/
8//w/+//7v/t/+3/7P/r/+v/6P/o/+f/5v/m/+X/5P/k/+b/5P/k/+T/5f/l/+X/5P/i
/+L/4v/i/+T/5P/k/+T/5v/m/+b/5v/l/+X/5f/l/+b/5v/m/+b/6P/o/+n/6f/r/+v/
7P/s/+v/6//r/+z/7P/s/+z/7P/s/+z/6//r/+v/6//s/+z/7f/t/+7/7//t/+3/7f/r
/+v/6//t/+3/7P/s/+3/7v/s/+z/7f/u/+7/7v/w//D/8P/w//D/8f/x//H/8v/y//T/
9f/6//z//v8AAAQABAADAAMAAgAAAP3//P/8//z/+//5//b/9v/2//b/+f/7//v/+//6
//r/+//7//X/8//x/+//6//p/+f/5f/m/+T/4//i/9//3//f/9//4P/g/+D/4P/g/+D/
4P/g/+D/4P/h/+H/3//f/9//3v/i/+L/3v/a/9L/xv+7/7z/w//N/9n/6f/6/xUAOQBj
AJAAwAD0ACQBVwGDAZ4BkQFZAf4AkQAaAJj/Hv/e/tH+zf7a/vz+GP8i/zT/R/9Y/2z/
hf+Z/6b/sP+5/8D/yP/Q/9L/1f/W/9j/2v/b/9v/3P/c/9z/3v/e/97/3//f/9//3//f
/97/3v/e/97/3v/h/+L/4//j/+T/5P/k/+P/5f/m/+b/6f/q/+v/6//s/+z/7P/s/+3/
7f/u/+//7f/u/+7/7v/u/+//7//w//D/8f/y//L/8v/z//P/9f/3//j/+f/5//j/+v/7
//v//f/+////AAACAAMABQAGAAgACQALAAwADQANAA8AEgATABYAGAAYABkAGwAcAB4A
HAAdAB4AIAAfAB8AHwAgACAAHwAfACAAIAAgACAAIAAgACAAIAAgACAAIAAhACEAHwAd
ABwAGwAXABUAEwARAA4ADAALAAoABQACAP///f/+//z/+f/2//L/8P/u/+3/6//r/+j/
5v/l/+X/5P/j/+L/4f/g/9//4f/g/9//3//e/97/3f/c/9z/2//a/9r/2v/Y/9j/2P/V
/9X/1f/U/9T/1P/U/9T/0v/S/9L/0v/S/9L/0v/S/9L/0//U/9X/1P/U/9T/1P/W/9b/
1//X/9f/1//Y/9j/1//X/9f/2P/Y/9j/2P/Y/9r/2v/Z/9n/2//b/9z/3P/Z/9n/2v/b
/9v/2//b/9n/2f/Z/9v/2//Y/9j/2f/a/9r/2v/b/9z/3P/c/97/3v/g/+H/4v/i/+L/
4P/g/+D/4P/i/+P/4//j/+T/5P/m/+f/6v/s/+7/8P/y//L/8f/x//D/7v/r/+r/6v/q
/+n/5//m/+b/5v/m/+X/5//n/+f/5P/k/+X/5f/j/+H/3//d/93/2//Z/9f/2P/W/9X/
1P/R/9H/0f/R/87/zv/O/87/0P/Q/9D/0P/O/87/z//P/9H/0f/R/9D/0P/Q/9D/zv/I
/7z/s/+w/7X/u//F/9X/5v/9/x8ASQB0AKQA1AAEATUBYwGAAXsBSwH4AJkALACu/y7/
3P7J/sn+1P7y/g7/HP8s/z//UP9i/3f/i/+Y/6L/q/+w/7b/vv/E/8X/xv/I/8j/yf/L
/8z/zP/M/9D/0P/Q/9H/0f/R/9H/0f/Q/9D/0P/Q/9D/0//U/9X/1f/W/9b/1v/X/9n/
2v/a/9v/3P/d/93/3v/e/97/3v/d/93/3v/f/+H/4v/i/+L/4v/j/+P/5P/i/+P/5P/k
/+T/5f/l/+f/5//o/+n/6f/q/+z/7f/t/+//8P/x//L/9P/1//f/+P/6//v//f/+/wEA
AQADAAYABQAIAAoACgANAA8AEAASABIAEwAUABYAFwAXABcAGAAaABkAGQAaABoAGgAa
ABoAGgAaABoAGgAcABwAHQAdABsAGQAYABcAFQATABEADwAJAAYABAACAP///P/5//f/
9P/y/+//7P/s/+r/6P/n/+P/4//g/97/3//f/97/3f/c/9v/2v/Z/9n/2P/X/9f/1v/W
/9X/1P/U/9P/0v/S/9L/0P/Q/9D/zf/N/83/zP/M/8z/zP/M/8z/zP/M/8z/y//K/8n/
yP/H/8f/x//H/8b/xv/G/8b/xv/G/8f/x//H/8f/yP/I/8f/x//H/8j/yP/I/8j/yP/K
/8r/yf/J/8n/yf/K/8r/yf/J/8r/y//N/83/zf/L/8v/y//N/83/zP/M/83/zv/N/8z/
zP/M/8r/yv/M/8z/zP/N/87/zv/O/83/zv/Q/9D/0P/Q/9H/0//U/9X/1P/U/9b/1//a
/9z/3v/g/+T/5P/j/+P/4v/g/93/3P/c/9z/2//Z/9j/2P/Y/9j/1//Z/9n/2f/Y/9j/
2f/Z/9X/0//R/8//zf/L/8n/x//G/8T/w//C/8P/w//D/8P/wP/A/8D/wP++/77/vv++
/8D/wP/B/8H/wf/B/8H/wP++/77/vP+6/7b/sP+j/57/of+p/7H/v//Q/+P/BQAtAFYA
hgC0AOIAEwFDAWgBbQFHAf4AnwA4AML/Qv/q/sv+x/7I/uT+Av8Q/x7/M/9C/1L/af9/
/4z/lP+d/6T/rP+w/7b/uf+6/7z/vP+//8H/wv/C/8L/xP/E/8T/xf/D/8P/w//D/8T/
xP/E/8T/w//F/8X/xf/G/8j/yf/K/8n/y//M/8z/y//M/83/zf/Q/9D/0P/Q/9H/0f/S
/9P/1f/W/9b/1v/W/9f/1//Y/9b/1//Y/9j/2v/b/9v/3f/b/9z/3f/d/97/4P/h/+H/
4//k/+X/5v/m/+f/6f/q/+7/7//x//L/8//z//X/+P/5//z//v/+////AQACAAQABAAF
AAYACAALAAsACwAMAA4ADQANAA4AEAAQABAAEAAOAA4ADgAOAA4ADgAPAA8ADwANAAwA
CwAJAAcABQADAP///P/6//j/9//0//H/7//t/+r/5v/i/+L/4P/e/93/2//b/9j/1v/V
/9X/1P/T/9L/0f/Q/8//0f/Q/8//z//O/87/zf/M/8r/yf/I/8j/yP/G/8b/xv/D/8P/
w//C/8T/xP/E/8T/wv/C/8L/wv/C/8L/wv/C/8H/wf/B/8H/xP/E/8T/xP/C/8L/w//D
/8P/w//E/8T/xf/F/8X/xv/I/8j/yP/I/8b/xv/F/8X/x//H/8j/yP/F/8X/xv/H/8f/
x//H/8X/x//H/8n/yf/G/8b/x//I/8j/yP/J/8r/yv/K/8z/zP/K/8v/zP/M/87/z//Q
/9H/0P/R/9P/0v/S/9L/0v/S/9b/2P/a/9v/3P/d/97/3//e/93/2//Z/9j/1//W/9X/
1P/V/9T/1P/X/9f/1v/V/9f/1v/V/9T/1v/V/9L/y//G/8T/xP/E/8T/w//C/8H/wP++
/77/vv++/77/vv++/77/vP+8/7z/vP++/77/vv++/77/vv++/77/uv+4/7b/tP+t/6j/
o/+e/w==
         </WaveFormData>
      </LeadData>
      <LeadData>
         <LeadByteCountTotal>10000</LeadByteCountTotal>
         <LeadTimeOffset>0</LeadTimeOffset>
         <LeadSampleCountTotal>5000</LeadSampleCountTotal>
         <LeadAmplitudeUnitsPerBit>4.88</LeadAmplitudeUnitsPerBit>
         <LeadAmplitudeUnits>��V</LeadAmplitudeUnits>
         <LeadHighLimit>2147483647</LeadHighLimit>
         <LeadLowLimit>268435456</LeadLowLimit>
         <LeadID>V5</LeadID>
         <LeadOffsetFirstSample>0</LeadOffsetFirstSample>
         <FirstSampleBaseline>0</FirstSampleBaseline>
         <LeadSampleSize>2</LeadSampleSize>
         <LeadOff>FALSE</LeadOff>
         <BaselineSway>FALSE</BaselineSway>
         <ExcessiveACNoise>FALSE</ExcessiveACNoise>
         <MuscleNoise>FALSE</MuscleNoise>
         <LeadDataCRC32>1757591168</LeadDataCRC32>
         <WaveFormData>
1P/U/9T/1P/X/9j/2f/a/9z/3P/c/9z/3f/e/9//4P/g/+D/4P/g/+L/4v/i/+L/4P/g
/+D/4P/g/+D/4P/g/+H/4v/j/+T/5P/k/+T/5P/m/+b/5v/m/+b/5v/m/+b/6P/o/+j/
6P/o/+j/6P/o/+j/6P/o/+j/6P/o/+j/6P/q/+r/6v/q/+z/7P/s/+z/7v/u/+7/7v/v
//D/8f/y//T/9P/0//T/9v/2//b/9v/4//r//P/+////AAABAAIABQAGAAcACAAJAAoA
CwAMAA0ADgAPABAAEQASABMAFAAWABYAFgAWABcAGAAZABoAGwAcAB0AHgAdABwAGwAa
ABkAGAAXABYAEwASABEAEAANAAwACwAKAAgABgAEAAIAAAAAAAAAAAD+//7//v/+//3/
/P/7//r/+f/4//f/9v/2//b/9v/2//T/9P/0//T/8v/y//L/8v/w//D/8P/w/+7/7v/u
/+7/8P/w//D/8P/u/+7/7v/u/+3/7P/r/+r/6v/q/+r/6v/r/+z/7f/u/+z/7P/s/+z/
7P/s/+z/7P/u/+7/7v/u/+7/7v/u/+7/7P/s/+z/7P/u/+7/7v/u//D/8P/w//D/8P/w
//D/8P/y//L/8v/y//L/8v/y//L/9P/0//T/9P/1//b/9//4//r/+v/6//r/+P/6//v/
/v8AAAIABgAJAAsACwALAAsACwAKAAoACgAKAAgABwAGAAgACQAJAAoACgAKAAoACQAL
AAsACwAIAAQAAQD///3/+P/3//X/8//z//H/8f/w/+7/7//v/+//8f/x//H/8f/x//D/
8P/w//D/8P/w//D/7v/u/+7/7v/u/+3/6v/m/93/0//Q/9L/0//Z/+X/7//+/xMAMQBQ
AHIAkwC6AOMADAEyAUwBSgExAQYBzACDADQA+P/e/8r/uf+4/7r/sf+r/6z/pv+k/7P/
xv/N/9D/1//a/9z/3v/j/+T/5f/m/+f/5v/o/+n/6f/p/+v/6//r/+v/6//r/+v/7P/s
/+v/6//r/+v/6//s/+z/7P/t/+3/7f/t/+3/7v/u/+//7//w//H/8f/x//H/8f/x//H/
8f/y//L/8v/y//L/8v/z//P/8//z//P/8//z//P/8//0//T/9P/0//X/9f/3//j/+P/5
//r/+v/7//z//P/8//3//v8BAAIAAwADAAIAAgADAAQABwAIAAkACgALAAwADgAPAA4A
DwAQABEAEgATABMAEwAWABYAFwAYABYAFgAYABkAGwAbAB0AHgAdAB4AHwAgACEAIQAh
ACEAIwAhACEAIAAeABwAGgAYABcAFwAVABMADwAOAA4ACwAJAAkACAAHAAYABQAEAAMA
AAD//////v////7//f/9//z//P/8//z//P/8//z//P/6//r/+P/4//j/9//3//f/9//2
//X/9f/1//b/9//4//b/9v/2//X/9//3//b/9v/4//f/9//3//f/9//3//f/9//3//f/
9//3//f/9//3//n/+f/6//r//P/8//z//P/8//z//P/8//v/+//7//v/+//7//v/+//5
//n/+f/5//n/+f/6//r//P/8//3//f/9/////v///wAAAQACAAIAAgACAAIAAgACAAQA
BQAGAAgACgAOABMAEwATABMAEwATABIAEgASABIAEAAPAA4ADgAPAA8AEAASABIAEgAT
ABMAEwATABIADgALAAkABQACAAEA//////3/+//7//j/+P/5//n/+f/5//n/+f/5//n/
+P/4//j/+P/4//j/+P/4//j/+P/4//j/9//y/+z/4//Z/9b/2v/h/+X/7f/5/wgAHQA5
AFwAggChAMQA7wAaAUQBXAFaAUEBEgHWAI8AQAAEAOb/0v+9/7b/tv+t/6f/qP+k/6T/
r//A/83/0v/X/9z/4P/k/+X/6P/p/+r/7f/u/+7/7//v/+//7//v/+//7//v/+//7//w
//D/7//v/+//8f/x//L/8v/y//P/8//z//L/8f/x//D/8P/x//P/9f/3//f/9//3//b/
9f/0//T/9v/2//b/9v/2//f/9//3//X/9f/1//X/9//3//j/+P/2//b/9//3//n/+v/6
//v//v/+////AAD+//7///8AAAMABAAFAAUABQAEAAQABAAFAAYABwAIAAkACgAMAA0A
EAARABIAEwAUABUAFQAVABUAFAAUABQAFAAUABYAFwAXABcAGQAaABsAHAAdAB4AHQAd
AB0AHQAfAB0AHQAcABsAGgAZABgAFQAVABMAEQANAAwADAAJAAkACQAIAAcABgAFAAQA
AwACAAEAAQAAAP///v/9//3/+v/6//r/+v/2//b/9v/2//b/9v/0//T/9P/z//P/8//z
//L/8f/x//H/8v/z//T/9P/0//T/8//1//X/9P/0//T/8//z//P/9f/1//X/9f/1//X/
9f/1//f/9//3//f/9f/1//b/9v/2//b/9v/2//b/9v/2//b/9//3//f/9//3//f/9//3
//f/9//3//f/9f/1//b/9v/2//b/9//3//v/+v/6//r/+v/6//z//P/8//z//P/8//7/
//8AAAIABAAIAAsACwALAAsACwALAAoACgAKAAoACAAHAAYABgAHAAcACAAKAAoACgAL
AAsACwALAAYAAgD///3/+//4//f/9f/x/+//7f/t/+7/7v/v/+//7//v/+//7//v/+//
7v/u//D/8P/w//D/7v/u/+7/7v/s/+z/6f/k/+L/2//T/8z/zv/R/9P/3f/r//z/DwAr
AEwAcACXAL4A6QAUATwBVgFUATkBDAHQAIcANgD4/9r/yP+3/7T/sv+r/6f/qP+i/6L/
r/++/8f/zv/T/9b/2v/a/93/4P/h/+L/4//i/+L/4//j/+P/5f/l/+X/5f/n/+f/5//o
/+j/5//n/+f/5//n/+j/6P/m/+f/5//n/+n/6f/q/+r/5//n/+j/6f/p/+n/6f/p/+n/
6f/p/+r/6P/o/+j/6P/q/+v/6//r/+v/6//r/+v/6//r/+z/7P/s/+z/7f/t/+//8P/w
//H/8v/y//P/9P/y//L/8//0//P/9P/1//X/+P/4//n/+v/7//z//f/+/wEAAgAEAAUA
BQAFAAUABQAHAAkACgALAAwADAANAA4ADgAOABAAEQAPAA8AEQASABUAFgAXABgAGQAZ
ABkAGQAXABUAFQAUABMAEgARABAADQANAAsACQAHAAYABgADAAEAAQAAAP///v/9//z/
+//6//n/+f/4//f/9v/1//X/9v/2//b/9v/0//T/9P/0//T/9P/y//L/8P/v/+//7//x
//D/7//v/+7/7v/u/+7/7P/s/+z/6//r/+v/6v/q/+j/5//n/+f/5//n/+f/5//n/+f/
5//n/+n/6f/p/+n/5//n/+j/6P/o/+j/6P/o/+r/6v/q/+r/6f/p/+n/6f/p/+n/6f/p
/+n/6f/p/+n/6//r/+z/7P/u/+z/7f/t/+7/8P/w//D/8P/y//L/8v/y//L/8v/0//X/
+P/6//z/AAADAAMAAwADAAMAAwACAAIAAgACAAAA///+//7//////wAAAgACAAIAAwAD
AAMAAwAAAPz/+f/3//X/8v/x/+//6//p/+f/5//m/+b/5//n/+X/5f/l/+X/5//n/+b/
5v/o/+j/6P/o/+b/5v/m/+b/6P/o/+f/5P/g/9v/0f/G/8L/x//L/9H/2//o//f/DwAu
AFAAdQCaAMMA6gAUATgBRgE5ARoB8ACvAF4ADADW/8D/tf+u/7D/rf+n/6T/ov+e/6X/
sv+//8T/yf/O/9L/1P/V/9b/1//Y/9n/3P/c/93/3f/d/9//3//f/9//3//f/9//4P/g
/9//3//f/9//3//g/+D/4P/h/+H/4f/h/+H/4v/i/9//3//g/+H/4//j/+P/4//j/+P/
4//k/+T/5P/k/+T/5v/n/+f/5//n/+f/5//n/+X/5f/m/+b/6P/o/+n/6f/p/+r/6v/r
/+r/6v/r/+z/7P/s/+3/7v/v//D/8f/x//L/8v/z//T/9f/2//f/+P/7//z//v///wAA
AQACAAMABgAHAAcABwAIAAgACQAKAAoACgAMAA0ADQANAA8AEAATABQAFQAWABUAFQAV
ABUAFwAVABUAFAARABAADwAOAAsACwAJAAcAAwACAAIA///9//3//P/7//z/+//6//n/
+P/3//f/9v/3//b/9f/1//T/9P/0//T/8v/y//L/8v/w//D/7v/u//D/7//v/+//7f/s
/+v/6//s/+z/7P/s/+v/6v/p/+f/6f/p/+j/6P/m/+X/5f/l/+X/5f/l/+X/4//j/+P/
4//h/+H/4f/h/+P/4//k/+T/5P/k/+T/5P/k/+T/5P/k/+X/5f/l/+X/5f/l/+X/5f/j
/+P/4//j/+X/5f/m/+b/6P/o/+n/6f/q/+r/6v/q/+r/6//s/+3/7v/u/+7/8P/x//T/
9v/4//z/AQABAAEAAQD//////v/+//7//v/8//v/+v/6//v/+//8//7//v/+//v/+//7
//v/+v/2//P/8f/v/+z/6//p/+n/5//l/+X/4v/i/+P/4//h/+H/4f/h/+P/4//i/+L/
4v/i/+L/4v/i/+L/4v/i/+T/5P/j/+D/3P/V/8v/xv/G/8f/y//T/93/6P/5/xMAMgBS
AHUAnADFAOwAFAE0ATgBKQEOAeAAmwBKAPz/0v/E/7n/tP+2/6//qf+m/6b/pP+r/7j/
wf/I/8v/zv/Q/9T/1//Y/9f/2P/Z/9r/2v/b/9v/2//d/93/3f/d/93/3f/d/97/3v/d
/93/3f/f/9//4P/g/+D/4f/h/+H/4f/h/+L/4v/f/9//4P/h/+P/4//j/+P/4//j/+P/
5P/i/+L/4v/i/+L/4//j/+P/4//j/+P/4//j/+P/5P/k/+T/5P/l/+X/5f/m/+b/5//o
/+j/6f/q/+j/6P/p/+r/6f/q/+v/6//t/+7/8P/y//P/9P/1//b/9//4//r/+//+////
AAABAAQABQAFAAUABgAGAAcACAAIAAgACgALAA0ADQAPABAADwAQABEAEgATABMAEwAT
ABUAEwATABIADwAOAA0ADAAJAAkABwAFAAMAAgACAP///f/9//z/+//8//v/+v/5//b/
9f/1//T/8//y//H/8f/w//D/8P/w//D/8P/w//D/7v/u/+z/7P/s/+v/6//r/+v/6v/p
/+n/6P/o/+j/6P/m/+b/5v/l/+X/5f/k/+T/5P/j/+P/4//j/+P/4//j/+H/4f/h/+H/
3//f/9//3//g/+H/4//k/+T/5P/k/+T/4v/i/+L/4v/l/+X/5f/l/+X/5f/l/+X/5//n
/+f/5//l/+X/5v/m/+j/6P/p/+r/6//s/+3/7v/v//D/7v/u//D/8f/0//b/+P/8/wEA
AQABAAEAAQABAAAAAAAAAAAA/v/9//7//v///////v8AAAAAAAD///////////3/+v/4
//f/8//w/+//7f/p/+f/5f/l/+b/5v/n/+f/5//n/+f/5//n/+f/5v/m/+j/6P/o/+j/
5v/m/+b/5v/m/+b/4//g/9z/1//N/8b/xv/J/8v/0f/d/+r/+/8TADAAUgBzAJYAvwDs
ABYBOgFEATUBEgHgAJ0ASgAAANr/yP+1/67/sP+t/6X/pP+i/57/p/+2/8H/xv/L/9D/
1P/W/9v/3v/d/9z/3f/e/97/3//f/9//4f/h/+H/4f/h/+H/4f/i/+L/4f/h/+H/4f/h
/+L/4v/k/+X/5f/l/+X/5f/m/+b/5f/l/+b/5//n/+f/5//n/+f/5//n/+j/6P/o/+j/
6P/o/+n/6f/p/+n/6f/p/+n/6f/p/+r/6v/q/+r/6//r/+3/7v/u/+//7v/u/+//8P/w
//D/8f/y//P/9P/1//X/9v/2//f/+P/5//r/+//8//v//P/+/////v///wAAAQAEAAUA
BQAFAAQABAAFAAYABgAGAAgACQAJAAkACwAMAAsADAANAA4AEQARABEAEQATABEAEQAQ
ABEAEAAPAA4ACwALAAkABwAFAAQABAABAAEAAQAAAP///P/7//r/+f/4//f/9//2//b/
9v/2//f/9f/0//P/8v/w//D/8P/w//L/8v/w//D/8P/v/+//7//x//D/7//v/+7/7v/u
/+7/7P/s/+z/6//t/+3/7P/s/+z/6//r/+v/7f/t/+3/7f/t/+3/7f/t/+3/7f/t/+3/
7//v//D/8P/w//D/8P/w/+7/7v/u/+7/8f/x//H/8f/z//P/8//z//H/8f/x//H/8//z
//T/9v/4//j/+P/4//r/+v/6//r/+P/4//r/+//+/wAAAgAGAAkACQAJAAkACwALAAoA
CgAKAAoACAAHAAQABAAFAAUACAAKAAoACgAJAAkACQAJAAYAAgD///3/+//4//f/9f/x
/+//7f/t/+7/7v/v/+//7//v/+//7//v/+//7v/u/+z/7P/s/+z/7P/s/+z/7P/u/+7/
7f/s/+b/3//T/8z/yv/P/9P/3f/p//T/BQAdADoAXgCBAKQAywD2ACQBRAFOAT0BGAHk
AJ8ATAAGAN7/yv+1/67/sP+r/6X/pP+i/6L/q/+6/8f/zv/R/9b/2P/e/+H/4v/j/+T/
5f/k/+T/5f/l/+X/5//n/+f/5//p/+n/6f/q/+z/6//r/+v/6//r/+z/7P/q/+v/6//r
/+3/7f/u/+7/7f/t/+7/7//t/+3/7f/t/+//7//v//D/8P/w//D/8P/w//H/8f/x//H/
8f/x//H/8f/x//L/8v/0//T/9f/1//X/9v/2//f/9v/2//f/+P/4//j/+f/6//n/+v/7
//v//v/+////AAABAAIAAwAEAAMABAAGAAcACAAJAAoACwAMAA0ADQANAAwADAANAA4A
DgAOABAAEQARABEAEwAUABUAFgAXABgAGQAZABkAGQAZABcAFwAWABUAFAATABIAEQAR
AA8ADQANAAwADAAJAAUABQAEAAMAAgABAAAA///+//3//f/8//3//P/7//v/+P/4//j/
+P/4//j/+P/4//j/+P/2//b/9P/z//P/8//z//L/8f/x//L/8v/y//L/8v/y//L/8f/x
//H/8P/w//L/8f/x//H/8f/x//H/8f/x//H/8f/x//P/8//z//P/8//z//T/9P/y//L/
8v/y//T/9P/0//T/8//z//P/8//z//P/8//z//P/8//z//P/9f/1//b/9v/0//T/9f/1
//X/+P/6//r/+v/6//r/+v/6//r/+//8////AQACAAQABgAKAA0ADQANAA0ACwALAAoA
CgAMAAwACgAJAAgACAAJAAkACAAKAAoACgALAAsACwALAAgABAABAP//+//4//f/9f/z
//H/7//v//D/8P/x//H/8f/x//H/8f/x//H/8P/w//D/8P/w//D/8P/w//D/8P/w//D/
7//s/+b/3//V/87/0P/T/9f/3//p//j/DQAnAEYAaACLALIA2QAGASwBSAFKATMBEAHa
AJEAPgD4/9b/xP+3/7j/uv+z/6//sP+s/6z/t//G/8//1P/X/9r/3P/g/+P/5P/j/+T/
5f/m/+b/5//n/+f/6f/p/+n/6f/p/+n/6f/q/+z/6//r/+v/6f/p/+r/6v/s/+3/7f/t
/+v/6//s/+z/6//r/+z/7f/t/+3/7f/t/+//7//v//D/7v/u/+7/7v/u/+//7//v//H/
8f/x//H/8f/x//L/8v/y//L/8//z//X/9v/2//f/9v/2//f/+P/4//j/+f/6//v//P/9
//3/AAAAAAEAAgADAAQABQAGAAUABgAIAAkADAANAA4ADwAQABEAEQARABIAEgATABQA
FAAUABYAFwAZABkAGwAcAB0AHgAfACAAHwAfAB8AHwAhAB8AHwAeAB0AHAAbABoAFwAX
ABUAEwARABAAEAANAAsACwAKAAkABgAFAAQAAwAEAAMAAwACAAEAAAD//////P/8//z/
/P/6//r/+v/6//r/+v/4//j/+v/5//n/+f/5//j/9//3//b/9v/2//b/9P/0//T/8//z
//P/8v/y//L/8f/x//H/8f/x//H/8f/x//H/8f/x/+//7//v/+//7//v//D/8P/w//D/
8P/w//L/8v/y//L/8//z//P/8//z//P/8//z//P/8//z//P/9f/1//b/9v/0//T/9f/1
//f/9//3//f/+P/6//r/+v/6//v//P/9//7//v/+/wAAAQACAAQABgAKAA0ADQANAA0A
DwAPAA4ADgAQABAADgANAAoACgALAAsACgAMAAwADAAMAA0ADgAPAAoABgADAAEA/f/6
//n/9//3//X/8//z//L/8v/z//P/8//z//P/8//z//P/8v/y//L/8v/y//L/8v/y//L/
8v/y//D/7//s/+r/4f/X/9D/0v/V/9f/3f/n//L/BQAfADwAXAB/AKQAyQD0AB4BPgFG
ATcBGAHqAKcAVAAIAOD/0P/B/77/wv+9/7f/tP+y/7D/t//E/8//1P/X/9r/3P/g/+P/
5P/l/+b/5//o/+j/6f/p/+n/6f/p/+n/6f/r/+v/6//s/+z/6//r/+v/6//r/+z/7P/q
/+v/6//r/+3/7f/u/+7/7f/t/+7/7//v/+//7//v/+//7//v//D/8P/w//D/8P/u/+//
7//v/+//7//v/+//7//v//D/8P/w//D/8f/x//P/9P/0//X/9v/2//f/+P/2//b/9//4
//n/+v/7//v//v/+////AAABAAIAAwAEAAUABgAIAAkACAAJAAoACwAOAA8ADwAPABAA
EAARABIAEgASABQAFQATABMAFQAWABcAGAAZABoAHQAdAB0AHQAfAB0AHQAcABkAGAAX
ABYAFQAVABMAEQAPAA4ADgALAAkACQAIAAcABAADAAIAAQACAAEAAQAAAP3//P/7//v/
+v/6//r/+v/5//r/+//8//r/+v/4//j/+P/3//f/9//3//b/9f/1//L/8v/y//L/8v/y
//L/8f/x//H/8P/w/+7/7f/t/+3/7f/t/+3/7f/t/+3/7f/t/+//7//v/+//7f/t/+7/
7v/u/+7/7v/u/+7/7v/u/+7/7//v/+//7//v/+//7//v//H/8f/x//H/7//v//D/8P/w
//D/8f/x//P/9f/1//X/9v/2//b/+P/4//j/+P/4//j/+P/4//j/+P/6//v//v8AAAIA
BgAJAAkACQAJAAkACQAIAAgACgAKAAgABwAEAAQABQAFAAgACgAKAAoACQAJAAkACQAE
AAAA/f/7//n/9v/1//P/8f/v/+3/7f/s/+z/7f/t/+3/7f/t/+3/7f/t/+z/7P/s/+z/
7P/s/+z/7P/s/+z/7P/q/+n/5P/e/9f/zf/K/8z/0f/X/+H/7f/4/w8ALQBMAGwAjwC0
AN0ACAEwAUQBPgEjAfgAvABzACQA7P/S/7z/rf+w/7L/qf+l/6L/nv+k/7P/wv/J/8z/
0f/W/9j/3v/h/+D/4f/i/+H/4v/i/+P/4//j/+X/5f/l/+X/5f/l/+X/5v/o/+f/5//n
/+X/5f/m/+b/5v/n/+f/5//p/+n/6v/q/+n/6f/q/+v/6f/p/+n/6f/p/+n/6f/q/+z/
7P/s/+z/6v/r/+v/6//t/+3/7f/t/+3/7f/u/+7/7P/s/+3/7f/t/+7/7v/v//D/8P/x
//L/9P/0//X/9v/1//b/9//3//j/+P/5//r/+//8//3//v///wAAAgADAAQABQAGAAcA
BgAHAAcABwAGAAYABwAIAAYABgAIAAkACQAJAAsADAALAAwADQAOAA8ADwAPAA8AEQAP
AA8ADgAPAA4ADQAMAAkACQAHAAUAAwACAAIA///9//3//P/7//v/+//7//v/+v/5//n/
+P/2//T/8v/x//D/8P/w//D/7v/u/+7/7v/u/+7/7P/s/+z/6//r/+v/7f/s/+v/6//o
/+j/6P/o/+r/6v/q/+n/6f/p/+j/6P/q/+n/6f/p/+f/5//n/+f/6f/p/+n/6f/r/+v/
6//r/+n/6f/q/+r/6v/q/+r/6v/q/+r/6v/q/+v/6//r/+v/6//r/+v/6//r/+v/6//r
/+v/6//s/+z/6v/q/+v/6//r/+3/7f/t/+7/7v/w//D/8P/w//L/8v/y//L/8v/y//T/
9f/6//z//v8CAAUABQAFAAUAAwADAAIAAgACAAIAAAD///7//v///////v8AAAAAAAD/
//////////z/+P/1//P/7//s/+v/6f/p/+f/5f/l/+L/4v/j/+P/4//j/+P/4//l/+X/
5P/k/+T/5P/k/+T/4v/i/+L/4v/k/+L/3//c/9T/yf/B/8D/xP/H/83/1//j//T/CwAn
AEYAbACRALYA3wAKAS4BPAE0ARUB5gCmAFUACgDY/8L/rv+l/6z/qP+d/5v/nP+a/6D/
r/+6/8H/xv/J/8z/0P/S/9X/1v/X/9b/1f/W/9b/1//X/9f/2f/Z/9n/2f/Z/9n/2f/a
/9j/1//X/9f/2P/Z/9v/3P/a/9v/2//b/9v/2//c/9z/3f/d/97/3//f/9//3//f/93/
3f/d/97/3v/e/97/3v/e/9//3//f/9//3//f/9//3f/d/97/3v/g/+D/4f/h/+H/4v/i
/+P/5P/k/+X/5v/m/+b/5//o/+n/6v/r/+v/7P/s/+3/7v/v//D/8f/y//H/8v/0//X/
+P/5//r/+//6//v/+//7//z//P/9//7//v/+/wAAAQABAAEAAwAEAAMABAAFAAYABwAH
AAcABwAFAAMAAwACAAMAAgABAAAA+//7//n/9//3//b/9v/z//H/8f/w/+//7v/t/+z/
6//q/+n/6f/o/+f/5v/l/+X/5v/m/+b/5v/i/+L/4v/i/+L/4v/g/+D/3v/d/93/3f/f
/97/3f/d/9r/2v/a/9r/2v/a/9r/2f/X/9f/1v/W/9j/1//X/9f/1//X/9f/1//X/9f/
1//X/9f/1//X/9f/1//X/9j/2P/W/9b/1v/W/9j/2P/Y/9j/2f/Z/9n/2f/b/9v/2//b
/9n/2f/Z/9n/2f/Z/9r/2v/Y/9j/2f/Z/9n/2//b/9v/3P/c/93/3f/e/+D/4P/h/+L/
4P/g/+D/4P/g/+D/4P/g/+L/4v/k/+X/6P/q/+z/8P/x//H/8f/x/+//7//u/+7/8P/w
/+7/7f/q/+r/6//r/+r/7P/s/+z/6//r/+v/6//q/+b/4//h/9//3P/b/9n/2f/X/9X/
1f/S/9L/0//T/9H/0f/R/9H/0f/R/9D/0P/Q/9D/0P/Q/9L/0v/S/9L/0P/Q/8//zP/G
/73/tf+y/7L/tf+7/8P/z//c//P/DwAuAFIAcwCaAMMA7gASASYBHgEFAd4ApABXAAQA
yv+w/6T/nf+g/57/k/+R/5D/jv+Q/5v/pv+t/7L/t/+4/7r/vv/B/8L/wf/C/8P/wv/C
/8P/w//D/8f/x//H/8f/x//H/8f/yP/G/8X/xf/F/8X/xf/G/8b/xv/H/8f/x//H/8f/
yP/I/8f/x//I/8n/yf/J/8n/yf/H/8f/x//I/8r/yv/K/8r/yP/J/8n/yf/J/8n/yf/J
/8n/yf/K/8r/yv/K/8v/y//L/8z/zP/N/87/zv/P/9D/0v/S/9P/1P/V/9b/1//X/9j/
2P/Z/9r/3f/e/9//4P/h/+L/5P/l/+b/5//o/+n/7P/t/+3/7f/u/+7/7//w/+7/7v/w
//H/8//z//X/9v/5//r/+//8//v/+//7//v/+f/3//f/9v/z//L/8f/w/+3/7f/r/+n/
5f/k/+T/4f/f/9//3v/d/9z/2//a/9n/2P/X/9f/1v/X/9b/1f/V/9T/1P/U/9T/0P/Q
/9D/0P/Q/9D/zv/O/87/zf/N/83/zf/M/8v/y//I/8j/yP/I/8r/yv/K/8n/yP/H/8X/
xP/E/8P/w//D/8P/w//D/8P/wf/B/8H/wf/B/8H/wf/B/8H/wf/C/8L/wv/C/8L/wv/C
/8L/wv/C/8P/w//D/8P/w//D/8P/w//F/8X/xf/F/8P/w//E/8T/xP/E/8X/xf/D/8X/
xf/F/8T/xP/F/8X/xP/E/8b/x//H/8n/yP/K/8r/yv/K/8z/zP/M/8z/zv/O/9D/0f/S
/9T/1v/a/93/3f/d/93/2//b/9r/2v/a/9r/2P/X/9b/1v/X/9f/1v/Y/9j/2P/Z/9n/
2f/Z/9T/0P/N/8v/yf/G/8X/w//B/7//vf+9/77/vv+//7//vf+9/73/vf+7/7v/uv+6
/7z/vP+8/7z/vP+8/7z/vP+8/7r/uf+0/7D/q/+f/5r/nP+f/6P/q/+1/8L/1//x/w4A
MABTAHYAnwDOAPYAEAEQAfsA1ACgAFkABgDI/6r/mv+N/47/jv+H/4P/gv98/3z/h/+W
/5//ov+l/6j/qv+s/6//sP+x/7D/sf+y/7L/s/+z/7P/tf+1/7X/tf+z/7P/s/+0/7T/
s/+z/7P/s/+z/7T/tP+0/7X/tf+1/7X/tf+2/7b/s/+z/7T/tf+1/7X/tf+1/7f/t/+3
/7j/uv+6/7r/uv+6/7v/u/+7/7r/uf+4/7f/uf+5/7r/uv+4/7j/uf+5/7n/uv+6/7v/
vv++/7//wP/A/8D/wf/C/8H/wv/D/8P/xv/G/8f/yP/H/8j/yf/K/8v/zP/O/8//0P/R
/9L/0//V/9f/2P/Z/9r/2v/b/9z/3P/c/97/3//f/9//4f/i/+H/4v/j/+T/5//n/+f/
5//l/+P/4//i/9//3v/d/9z/2f/Z/9f/1f/T/9L/0v/P/8//z//O/83/yv/J/8j/x//I
/8f/x//G/8X/xP/D/8P/wP/A/8D/wP++/77/vv++/77/vv+8/7z/vP+7/7v/u/+5/7j/
t/+3/7j/uP+4/7j/t/+2/7X/s/+1/7X/tP+0/7T/s/+z/7P/s/+z/7P/s/+x/7H/sf+x
/7H/sf+x/7H/s/+z/7T/tP+0/7T/tP+0/7L/sv+y/7L/s/+z/7P/s/+z/7P/s/+z/7P/
s/+z/7P/sf+x/7L/sv+y/7L/s/+z/7P/tf+1/7X/tv+2/7f/t/+2/7b/uP+5/7n/u/+7
/73/vf++/77/v/+9/73/v/+//8P/xP/G/8f/yf/K/8v/zP/K/8r/yv/K/8j/yP/I/8f/
yP/H/8X/w//F/8b/yP/I/8n/yP/H/8j/xP/B/7z/uf+2/7X/tP+z/7L/sf+w/6//rv+s
/6z/rP+s/6z/rP+s/6z/qv+q/6r/qv+q/6r/qv+q/6r/qv+q/6r/pv+k/6L/oP+Z/5T/
j/+K/w==
         </WaveFormData>
      </LeadData>
      <LeadData>
         <LeadByteCountTotal>10000</LeadByteCountTotal>
         <LeadTimeOffset>0</LeadTimeOffset>
         <LeadSampleCountTotal>5000</LeadSampleCountTotal>
         <LeadAmplitudeUnitsPerBit>4.88</LeadAmplitudeUnitsPerBit>
         <LeadAmplitudeUnits>��V</LeadAmplitudeUnits>
         <LeadHighLimit>2147483647</LeadHighLimit>
         <LeadLowLimit>268435456</LeadLowLimit>
         <LeadID>V6</LeadID>
         <LeadOffsetFirstSample>0</LeadOffsetFirstSample>
         <FirstSampleBaseline>0</FirstSampleBaseline>
         <LeadSampleSize>2</LeadSampleSize>
         <LeadOff>FALSE</LeadOff>
         <BaselineSway>FALSE</BaselineSway>
         <ExcessiveACNoise>FALSE</ExcessiveACNoise>
         <MuscleNoise>FALSE</MuscleNoise>
         <LeadDataCRC32>1574488452</LeadDataCRC32>
         <WaveFormData>
1v/W/9b/1v/W/9b/1v/W/9b/1v/W/9b/2P/Y/9j/2P/Y/9j/2P/Y/9r/2v/a/9r/2P/Y
/9j/2P/a/9r/2v/a/9r/2v/a/9r/3P/c/9z/3P/c/9z/3P/c/97/3v/e/97/3P/c/9z/
3P/c/9z/3P/c/97/3v/e/97/3v/e/97/3v/e/97/3v/e/+D/4P/g/+D/4P/g/+D/4P/i
/+L/4v/i/+T/5P/k/+T/5v/m/+b/5v/p/+r/6//s/+3/7v/v//D/8//0//X/9v/3//j/
+f/6//v//P/9//7///8AAAEAAgADAAQABQAGAAcACAAJAAoACwAMAA0ADgAMAAwADAAM
AAoACgAKAAoACQAIAAcABgADAAIAAQAAAP///v/9//z/+v/6//r/+v/6//r/+v/6//n/
+P/3//b/9P/0//T/9P/0//T/9P/0//L/8v/y//L/8v/y//L/8v/y//L/8v/y//H/8P/v
/+7/7v/u/+7/7v/u/+7/7v/u/+z/7P/s/+z/7P/s/+z/7P/u/+7/7v/u/+z/7P/s/+z/
7P/s/+z/7P/u/+7/7v/u/+7/7v/u/+7/7v/u/+7/7v/u/+7/7v/u//D/8P/w//D/8P/w
//D/8P/y//L/8v/y//L/8v/y//L/9P/0//T/9P/1//b/9//5//n/+P/4//n/+f/6//z/
/v8CAAUACAALAAwADAAMAAwADQANAA0ADQAPAA8ADgANAA0ADQANAA4ADgAOAA4ADgAO
AA4ADgAKAAYAAwABAP7/+f/4//b/9P/1//T/8//z//P/8//z//L/9P/0//T/9P/0//T/
9P/0//T/9P/0//T/8v/x//H/8f/x/+//7P/q/+P/2//Y/9r/2v/b/+H/5//r//n/CQAZ
AC4AQgBbAHcAmwC/AN4A9gD/APgA4gC6AIcAXwBGADAAIQAZAA0AAAD1/+3/4f/Y/9//
6//t/+v/7P/u/+r/6v/s/+7/7v/u/+z/7P/u/+7/7v/u//D/8f/x//H/7//v/+//7//v
/+//7//v//H/8f/x//H/8v/y//L/8v/y//L/8v/y//T/9P/0//T/9P/0//T/9P/1//X/
9v/2//X/9f/1//X/9//3//f/9//1//X/9f/1//X/9f/1//X/9f/1//X/9f/2//b/9v/2
//j/+f/5//n/+v/6//r/+//9//7//v////////8AAAIAAgADAAQABQAGAAcACAAJAAgA
CQALAAwADQAOAA4ADwASABMAEwATABEAEwAUABYAGQAZABoAGwAcAB0AHgAfAB8AHwAf
ACAAIAAfAB4AHgAdABwAGwAbABsAGgAZABgAFAATABMAEgAQABAAEAAPAA4ADgAOAAwA
CQAJAAgACAAIAAkACQAJAAkACQAJAAkACAAIAAgACAAIAAcABwAGAAYABgAGAAYABgAE
AAMAAwAFAAUABQAFAAMAAgABAAEAAwADAAMAAgAEAAQABAAEAAQABAAEAAQAAwADAAMA
AwACAAIAAwADAAUABQAFAAUABwAGAAYABwAHAAcABwAHAAcABwAHAAcABgAGAAgACAAI
AAgACAAIAAgACAAIAAkACQAJAAkACQALAAwADgAQABAAEAAQAA8ADwAOAA4AEQARABIA
FAAUABYAGQAcACEAIgAiACIAJAAlACUAJQAjACMAIwAiACMAIwAjACMAJgAmACYAJgAm
ACYAJgAmACIAHgAbABkAGAAVABQAEgAQAA8ADgANAAsACwALAAsADAAMAAwADAAMAAwA
DAAMAAwADAAMAAwADAAMAAsACwALAAsACQAGAAAA+f/z//L/9P/2//f/+f///wcAEwAj
ADcATgBiAHcAlQC5ANsA+gAOARcBEAH6ANIAnwB3AF4ASAAxACMAGQAMAAEA+f/v/+r/
7f/3//////8AAAAAAAAAAAAAAgACAAIAAgAEAAQABAAEAAQABAAFAAUABQAFAAUABQAF
AAUABQAFAAUABwAHAAcABwAGAAYABgAGAAQABAAEAAQABQAGAAcACAAIAAgACAAIAAcA
BwAIAAgABwAHAAcABwAJAAkACQAJAAkACQAJAAkACQAJAAkACQAHAAcABwAHAAgACAAI
AAgACgALAAsACwAMAAwADAANAA0ADgAOAA8ADQANAA4AEAAQABEAEgATABIAEwAUABUA
FgAXABkAGgAbABwAHAAdABwAHQAdAB0AHQAfACAAIgAjACMAJAAlACYAJwAoACkAJwAn
ACcAKAAqACkAKAAoACcAJgAlACUAIwAiACEAIAAeAB0AHQAcABoAGgAaABkAGAAYABgA
FgAVABUAFAAUABEAEQAQAA8ADwAPAA8ADwAMAAwADAAMAA4ADQANAAwADAAMAAwADAAM
AAoACQAJAAsACwALAAsACwAKAAkACQAJAAkACQAIAAgACAAIAAgACAAIAAgACAAHAAcA
BwAHAAYABgAHAAcABQAFAAUABQAFAAQABAAFAAUABQAFAAUABQAFAAUABQAGAAYACAAI
AAYABgAGAAYABAAEAAQABQAFAAUABQAFAAkACAAIAAgACAAIAAsACwAKAAoACwALAAwA
DgAPABAAEgAUABkAGgAaABoAGgAbABsAGwAbABsAGwAaABkAGQAZABkAGgAaABoAGgAa
ABoAGgAaABQAEAANAAsABgADAAIAAAD+//3//P/7//v/+//7//v/+v/6//r/+v/6//r/
+v/6//j/+P/4//j/+v/6//n/+f/3//X/8//w/+7/6f/j/97/4P/g/93/4//r//H/+/8L
AB0AMgBIAGMAgwClAMkA6gD+AAUB/gDoALwAhwBdAEQAMAAfABUACQD6//P/7f/h/9z/
3//n/+v/6//s/+z/7P/q/+z/7P/q/+z/7P/s/+z/7P/s/+z/6v/r/+v/6//t/+3/7f/t
/+3/7f/t/+3/7f/t/+3/7f/s/+z/7P/s/+z/7P/s/+z/7P/s/+z/7P/s/+z/7P/s/+v/
6//s/+z/6//r/+v/6//r/+v/6//r/+n/6f/p/+n/6f/p/+n/6f/r/+v/6//r/+z/7P/s
/+z/7P/t/+3/7f/s/+z/7P/t/+3/7v/u/+//7//v//D/8v/w//H/8v/z//b/9//4//n/
+P/5//v//P///wAAAAABAAIAAwADAAMAAwAFAAYACAAJAAkACgALAAwADQAOAA8ADwAP
AA8AEAAQAA8ADgAOAA0ADAALAAsACQAIAAcABgAEAAMAAwACAAAAAAAAAP///v/+//7/
/P/7//v/+v/6//f/9//2//X/9f/1//X/9f/0//T/9P/0//T/8//z//L/8v/y//L/8v/y
//D/7//v//H/8f/x//H/8f/w/+//7//t/+3/7f/s/+r/6v/q/+r/6v/q/+r/6v/r/+v/
6//r/+r/6v/r/+v/6f/p/+n/6f/r/+r/6v/r/+v/6//r/+v/6f/p/+n/6f/o/+j/6v/q
/+r/6v/q/+r/7P/s/+z/7f/t/+3/7f/t/+7/8P/w//D/8P/x//H/8P/w//H/8f/y//T/
+P/6//3/AAABAAIAAgACAAIAAwADAAMAAwADAAMAAgABAAEAAQABAAIAAgACAAIAAgAC
AAIAAgD+//r/9//1//T/8f/w/+7/6v/p/+j/5//n/+f/5//n/+b/5v/m/+b/5v/m/+b/
5v/m/+b/5v/m/+b/5v/l/+X/5//l/+X/5P/g/9v/0//M/8r/zP/N/83/0f/X/9//6//7
/w4AJAA9AFcAdwCbAMAA3ADpAOwA5ADGAJUAXwA4ACIAEwAJAAEA9P/p/9//1f/M/83/
0//Z/9v/3P/c/9z/2v/Y/9j/2P/a/9r/2v/a/9r/2v/a/9r/2//b/9v/2//b/9v/2//b
/9v/2//b/9v/2//b/9v/3P/c/9z/3P/c/9z/3P/c/9r/2v/a/9r/2//c/93/3v/e/93/
3f/c/93/3f/d/93/3f/d/93/3f/f/9//3//f/93/3f/d/93/3f/d/93/3f/e/97/3v/e
/97/3//f/9//4P/g/+D/4f/h/+L/4v/j/+H/4f/i/+T/5P/l/+b/5//q/+v/7P/t//D/
8f/z//T/9f/2//b/9//6//v/+//7//n/+//8//7//////wAAAQAEAAUABgAHAAcABwAH
AAgABgAFAAQABAADAAIAAQABAP///v/9//z/+v/5//n/+P/2//b/9v/1//T/9P/0//L/
8f/x//D/8P/v/+//7v/t/+3/7f/t/+3/7P/s/+z/7P/s/+v/6//q/+r/6v/q/+r/6v/o
/+f/5//n/+f/5//n/+X/5P/j/+P/5f/l/+X/5P/k/+T/5P/k/+L/4v/i/+L/3//f/9//
3//e/97/3//f/+H/4f/h/+H/4f/g/+D/4f/f/9//3//f/9//3//f/9//3v/e/+D/4P/g
/+D/4P/g/+D/4P/g/+H/4//j/+P/5f/m/+b/5v/m/+b/5//n/+b/5v/p/+n/6v/s/+7/
8P/z//b/+f/6//r/+v/4//n/+f/5//n/+f/5//j/9//3//f/9//4//j/+P/4//j/+P/4
//j/9P/w/+3/6//o/+X/5P/i/+D/3//e/93/3f/d/93/3f/c/9z/3P/c/97/3v/e/97/
3P/c/9z/3P/e/97/3f/d/93/3f/d/9r/1v/R/8v/yP/G/8b/x//J/83/0f/Z/+n/+f8K
AB4AOQBXAHcAnQC+ANQA4QDmANgAtgCBAE0ALgAeABEABwD9//D/4//d/9P/yv/L/9H/
1f/X/9j/1v/W/9T/1P/U/9T/1P/U/9T/1P/U/9T/1P/U/9X/1f/V/9X/1f/V/9X/1f/V
/9X/1f/X/9f/1//X/9j/2P/Y/9j/2P/Y/9j/2P/Y/9j/2P/Y/9j/2P/Y/9j/1//X/9j/
2P/X/9f/1//X/9f/1//X/9f/1//X/9f/1//Z/9n/2f/Z/9n/2f/Z/9n/2P/Y/9j/2P/a
/9v/2//b/9r/2v/a/9v/2//c/9z/3f/d/93/3v/g/+H/4//l/+f/6P/p/+r/6//u/+//
8f/y//P/9P/0//X/9v/3//f/9//5//v//P/+//////8AAAEAAAABAAIAAwAFAAUABQAG
AAYABQAEAAQAAwACAAEAAQD///7//f/8//r/+f/5//j/9v/2//b/9f/y//L/8v/w//H/
8f/w//D/7//v/+7/7f/r/+v/6//r/+z/7P/s/+z/6v/p/+n/6P/q/+r/6v/q/+r/6P/n
/+f/5//n/+f/5//n/+b/5f/l/+X/5f/l/+T/4v/i/+L/4v/i/+L/4v/i/+H/4f/h/+H/
3v/e/9//3//g/+H/4v/j/+P/4v/i/+P/4f/h/+H/4f/j/+P/4//j/+L/4v/k/+T/5P/k
/+T/5P/k/+T/5P/l/+f/6P/q/+r/6v/q/+3/7f/s/+z/6//r/+z/7v/y//T/9//6//3/
/v/+//7//v////////8BAAEAAQAAAAEAAQABAAEAAAAAAAAAAAAAAAAAAAAAAP7/+v/3
//X/8v/v/+7/7P/q/+n/6P/n/+f/5//n/+f/5v/m/+b/5v/m/+b/5v/m/+b/5v/m/+b/
5v/m/+X/5f/l/+X/4//g/97/2f/T/87/zv/M/83/z//V/9v/4//v////EgAmAD0AVwB7
AKEAxgDiAO8A8ADiAMIAjwBdAEAALAAbAA8ABwD4/+v/4//b/9D/0f/b/9//3//g/+L/
4P/c/97/4P/g/97/3v/g/+D/4P/g/+D/4P/h/+H/4f/h/+H/4f/h/+H/4f/h/+H/4f/h
/+H/4f/k/+T/5P/k/+T/5P/k/+T/5P/k/+T/5P/m/+b/5v/m/+X/5f/m/+b/5//n/+f/
5//n/+f/5//n/+X/5f/l/+X/5//n/+f/5//n/+f/5//n/+j/6P/o/+j/6P/p/+n/6f/q
/+r/6v/r/+v/7P/s/+3/7f/t/+7/8P/w//H/8v/z//T/9f/2//f/9v/3//n/+v/7//z/
/P/9/wAAAQABAAEAAQADAAQABgAHAAcACAAJAAgACQAKAAsADQANAA0ADgAOAA0ADAAM
AA0ADAALAAsACwAKAAkACAAGAAUABQAEAAIAAgACAAEAAAAAAAAA/v///////v/+//3/
/f/8//v/+f/5//n/+f/4//j/+P/4//r/+f/5//j/+P/4//j/+P/6//j/9//3//f/9//3
//f/9//2//X/9f/3//f/9//2//T/9P/0//T/9v/2//b/9v/1//X/9f/1//b/9v/3//f/
9//3//f/9//5//j/+P/5//f/9//3//f/+f/5//n/+f/4//j/+v/6//j/+P/4//j/+P/4
//z//P/+//7//v/+/wEAAQAAAAAAAQABAAIABAAEAAYACQAMABEAEgASABIAEgATABMA
EwATABMAEwASABEAEQARABEAFAAUABQAFAAUABQAFAAUAA4ACgAHAAUAAgD///7//P/6
//n/+P/3//f/9//3//f/+P/4//j/+P/2//b/9v/2//b/9v/2//b/9v/2//X/9f/3//X/
9f/0/+7/5//h/9z/2v/c/93/4f/n/+3/8////w8AJAA6AFMAbQCNALUA2ADyAP8A/gDu
AMwAmwBrAEwANgAhABMACwD+//H/6f/j/9z/3//n/+3/7f/u/+7/7P/s/+7/7v/u/+7/
7v/s/+z/7P/s/+z/7P/t/+3/7f/t/+3/7f/t/+//7//v/+//7//v/+//7//u/+7/7v/u
//D/8P/w//D/8P/w//D/8P/w//D/8P/w//H/8f/y//L/8f/x//H/8f/x//H/8f/x//H/
8f/x//H/8f/x//H/8f/z//P/8//z//L/8v/y//L/8v/z//P/8//y//L/8v/z//P/9P/0
//X/9f/1//b/+P/4//n/+v/7//r/+//8//3//v///wEAAgABAAIAAgADAAQABQAFAAUA
BQAHAAgACgALAAsADAANAA4ADwAQABEAEwATABMAFAASABEAEAAQABEAEAAPAA8ADQAM
AAsACgAIAAcABwAGAAIAAgACAAEAAAAAAAAA/v///////v/+//3//f/8//v/+f/5//n/
+f/6//r/+v/6//r/+f/5//j/+P/4//j/+P/4//b/9f/1//X/9f/1//X/9//2//X/9f/z
//P/8//y//L/8v/y//L/9P/0//T/9P/x//H/8f/x//L/8v/z//P/8//z//P/8//x//D/
8P/x//P/8//z//P/8//z//P/8//y//L/9P/0//T/9P/0//T/9P/0//T/9f/1//X/9f/1
//X/9v/4//j/+P/4//n/+f/4//j/+//7//z//v8AAAIABQAIAAsADAAMAAwADAANAA0A
DQANAA0ADQAMAAsACwALAAsACgAKAAoACgAMAAwADAAMAAgABAABAP///P/5//j/9v/0
//P/8v/x//H/8f/x//H/8P/w//D/8P/y//L/8v/y//H/8P/v/+7/7v/u/+3/7f/v/+//
7f/q/+b/4f/Z/9b/1v/W/9f/2//f/+X/7//7/w0AIAA4AE8AbQCRALUA1gDqAPUA8gDg
ALgAgwBVADgAJAAXABEACQD8//H/6f/f/9r/3f/j/+f/5//m/+b/5P/m/+b/5v/k/+b/
5v/m/+T/5P/k/+T/5v/n/+f/5//l/+X/5f/l/+f/5//n/+f/5//n/+f/5//o/+j/6P/o
/+b/5v/m/+b/5v/m/+b/5v/m/+b/5v/m/+n/6f/q/+r/5//n/+f/5//n/+f/5//n/+n/
6f/p/+n/5//n/+f/5//n/+f/5//n/+j/6P/o/+j/6P/p/+n/6f/q/+r/6v/r/+v/7P/s
/+3/7f/t/+7/8P/w//H/8v/z//T/9f/2//f/+P/5//v//P///wAAAAABAAAAAQABAAEA
AwAFAAYACAAJAAkACgALAAwADQAOAA8ADwAPAA8AEAAQAA8ADgAOAA0ADAALAAsACQAI
AAcABgAEAAMAAwACAAIAAgACAAEA/v/+//7//P/9//3//P/8//v/+//6//n/9//3//f/
9//2//b/9v/2//b/9f/1//T/9v/2//b/9v/2//T/8//z//H/8f/x//H/8//y//H/8f/x
//H/8f/w/+7/7v/u/+7/7v/u/+7/7v/t/+3/7f/t/+z/7P/t/+3/7f/t/+3/7f/t/+z/
7P/t/+3/7f/t/+3/7f/t/+3/7f/s/+z/7v/u/+7/7v/u/+7/7v/u/+7/7//v/+//7//v
//H/8v/y//H/8v/0//T/9P/0//b/9//3//j/9//3//j/+v/8//7/AQAEAAcACAAIAAgA
CAAJAAkACQAJAAkACQAIAAcABwAHAAcACAAIAAgACAAKAAoACgAKAAQAAAD9//v/+P/1
//T/8v/w/+//7v/t/+3/7f/t/+3/7v/u/+7/7v/s/+z/7P/s/+z/7P/s/+z/7v/u/+3/
7f/v/+3/6//o/+b/3//X/9T/1P/U/9P/1f/Z/9//5//1/wUAFgAsAEMAXwCBAKcAygDk
AO8A8ADkAMAAjQBbADwAKgAbABMADQACAPX/6//h/9j/2f/f/+X/5f/m/+b/5P/i/+L/
5P/k/+T/5P/k/+T/5P/k/+T/5P/l/+X/5f/l/+X/5f/l/+X/5f/l/+X/5f/l/+X/5f/m
/+b/5v/m/+j/6P/o/+j/6P/o/+j/6P/o/+j/6P/o/+f/5//o/+j/5//n/+f/5//n/+f/
5//n/+f/5//n/+f/5//n/+f/5//p/+n/6f/p/+j/6P/o/+j/6v/r/+v/6//s/+z/7P/t
/+3/7v/u/+//7//v//D/8v/y//P/9P/1//b/9//4//n/+v/7//3//v///wAAAAABAAIA
AwADAAMABQAHAAgACgAKAAkACQAJAAwADQAOAA8AEQARABEAEgASABEAEAAQAA8ADgAN
AA0ACwAKAAkACAAIAAcABwAGAAIAAgACAAEAAAAAAAAA/v///////v/+//v/+//6//n/
9//3//f/9//3//j/+f/6//j/9//3//b/9v/2//b/9v/4//b/9f/1//P/8//z//P/8//y
//H/8f/x//H/8f/w/+7/7v/u/+7/7v/u/+7/7v/t/+3/7f/t/+7/7v/v/+//7f/t/+3/
7f/v/+7/7v/v/+//7//v/+//7f/t/+3/7f/u/+7/8P/w/+7/7v/u/+7/7v/u/+7/7//v
/+//7//v//H/8v/y//P/9P/0//b/+P/4//j/+P/5//n/+P/4//f/9//4//r//P/+/wEA
BAAHAAgACAAIAAgACQAJAAkACwALAAsACgAJAAkACQAJAAoACgAKAAoACAAIAAgACAAE
AAAA/f/7//j/9f/0//L/8P/v/+7/7f/v/+//7//v/+7/7v/u/+7/7P/s/+z/7P/s/+z/
7P/s/+z/7P/r/+v/6//r/+n/5v/i/9v/1f/U/9T/0v/V/9n/3//j/+////8RACQAOgBT
AHEAlQC5ANgA7ADzAOoA0gCoAHcATwA2ACIAEwANAAMA9P/p/9//1f/S/9n/4f/j/+P/
5P/k/+T/5P/m/+T/5P/m/+T/5P/k/+T/5P/k/+T/5f/l/+X/5f/l/+X/5f/l/+X/5f/l
/+X/5f/l/+X/5v/m/+b/5v/o/+j/6P/o/+j/6P/o/+j/6P/o/+j/6P/p/+n/6v/q/+n/
6f/p/+n/6f/p/+n/6f/p/+n/6f/p/+v/6//r/+v/6f/p/+n/6f/q/+r/6v/q/+r/6//r
/+v/7P/s/+z/7f/t/+7/7v/v/+//7//w//L/8v/z//T/9f/2//f/+P/5//r/+//9//7/
/f/+//7////+////////////AQACAAQAAwADAAQABQAGAAcACAAJAAkACQAJAAoACgAJ
AAgACAAJAAgABwAHAAUABAADAAIAAAD//////v/8//z//P/7//z//P/8//r/+f/5//j/
+P/3//f/9v/1//P/8//z//P/8v/y//L/8v/y//H/8f/w//D/8P/w//D/8P/u/+3/7f/r
/+v/6//r/+3/7P/r/+v/6//r/+v/6v/s/+z/7P/s/+r/6v/q/+r/6v/r/+z/7f/q/+r/
6//r/+v/6//r/+v/6//q/+r/6//r/+v/6//r/+v/6//r/+v/6v/q/+z/7P/s/+z/7P/s
/+z/7P/s/+3/6//r/+v/6//r/+z/7P/t/+7/8P/y//L/8v/y//P/8//y//L/8//z//T/
9v/6//z///8CAAMABAAEAAQABAAFAAUABQADAAMAAwACAAMAAwADAAMAAgACAAIAAgAC
AAIAAgACAPz/+P/1//P/8P/t/+z/6v/o/+f/5v/l/+P/4//j/+P/5P/k/+T/5P/m/+b/
5v/m/+b/5v/m/+b/5f/k/+L/4f/j/+P/3//c/9b/z//J/8j/yv/K/8v/z//V/93/6f/3
/wkAHgA2AFEAcQCVALcA1ADmAOsA3gDAAJIAXwA7ACYAEgAHAAEA8//k/9v/1f/L/8z/
0//Z/9n/2f/Y/9j/2P/W/9j/2P/Y/9j/2P/Y/9b/1v/W/9b/1v/X/9f/1//Z/9n/2f/Z
/9j/1//W/9X/1//X/9f/1//Y/9j/2P/Y/9j/2P/Y/9j/2P/Y/9j/2P/Y/9j/2P/Y/9f/
1//Y/9j/1//X/9f/1//X/9f/1//X/9n/2f/Z/9n/1//X/9f/1//Z/9n/2f/Z/9r/2v/a
/9r/2v/b/9v/2//a/9r/2v/b/9v/3P/c/93/3//f/+D/4v/g/+H/4v/j/+T/5f/m/+f/
6P/p/+v/7P/r/+z/7P/t//D/8f/x//H/8f/z//T/9v/3//f/+P/5//j/+f/6//v/+//7
//v//P/6//n/+P/4//n/+P/3//f/9f/0//P/8v/w/+//7//u/+z/7P/s/+v/6P/o/+j/
5v/n/+f/5v/m/+X/5f/k/+P/4//j/+P/4//i/+L/4v/i/+D/3//f/97/3v/e/97/3v/e
/9z/2//b/9v/2//b/9v/2//a/9n/2f/X/9f/1//W/9b/1v/W/9b/1v/W/9b/1v/V/9X/
1f/V/9b/1v/X/9f/1f/V/9X/1f/V/9T/1P/V/9X/1f/V/9X/1//X/9f/1//W/9b/2P/Y
/9j/2P/Y/9j/1v/W/9b/1//X/9f/1//X/9f/2P/Y/9n/2v/a/9v/3P/c/93/3v/d/97/
3P/c/9z/3P/f/9//3v/e/9//3//g/+L/5P/m/+n/7P/t/+7/7v/u/+z/7f/t/+3/7//v
/+//7v/r/+v/6//r/+z/7P/s/+z/6v/q/+r/6v/o/+T/4f/f/9z/2f/Y/9b/1v/V/9T/
0//R/9H/0f/R/87/zv/O/87/0P/Q/9D/0P/O/87/zv/O/9D/0P/P/8//zf/N/83/yv/E
/73/t/+2/7b/tP+3/7v/v//D/8//3//x/wQAGgA1AFUAeQCdALoAzADRAMoAsgCEAE0A
JQAOAAAA9//x/+X/2P/N/8X/u/+4/73/wf/D/8P/wv/C/8L/wv/E/8L/wv/C/8D/wP/A
/8D/wP/A/8L/w//D/8P/w//D/8P/w//B/8H/wf/B/8H/wf/B/8H/wP/A/8D/wP/C/8L/
wv/C/8L/wv/C/8L/wv/C/8L/wv/B/8H/wv/C/8P/w//D/8P/wf/B/8H/wf/B/8H/wf/B
/8H/wf/B/8H/w//D/8P/w//C/8L/wv/C/8L/w//D/8P/xv/G/8b/x//J/8r/yv/L/8v/
y//M/87/zP/N/87/z//Q/9H/0v/T/9b/1//Z/9r/2//c/9z/3f/e/9//3//f/9//4f/i
/+T/5f/l/+b/5//o/+n/6v/r/+v/6//r/+z/6v/p/+j/6P/n/+b/5f/l/+P/4v/h/+D/
3P/b/9v/2v/Y/9j/2P/X/9T/1P/U/9L/0//T/9L/0v/R/9H/0P/P/8//z//P/8//zP/M
/8z/zP/M/8v/y//K/8r/yv/K/8r/yv/I/8f/x//H/8f/x//H/8f/xv/F/8X/w//D/8P/
wv/C/8L/wv/C/8L/wv/C/8L/v/+//7//v//A/8D/wf/B/7//v/+//7//v/++/77/v/+/
/7//v/+//7//v/+//7//vv++/8D/wP/A/8D/wP/A/8D/wP/A/8H/wf/B/8H/wf+//8D/
wP/B/8D/wP/B/8L/wP/B/8L/w//F/8P/xP/G/8b/xv/G/8f/x//G/8b/yf/J/8r/zP/O
/9D/0//W/9f/2P/Y/9j/1v/X/9f/1//Z/9n/2f/Y/9f/1//X/9f/2P/Y/9j/2P/W/9b/
1v/W/9L/zv/L/8n/yP/F/8T/wv++/73/vP+7/7v/u/+7/7v/uv+6/7r/uv+4/7j/uP+4
/7j/uP+4/7j/uP+4/7f/t/+5/7f/tf+y/7D/qf+j/57/nv+g/5//of+l/6v/t//F/9X/
6v/+/xUAMwBZAH8AoAC2AL0AugCmAH4ASwAfAAYA9P/n/+H/2f/M/8H/t/+r/6T/qf+v
/7P/s/+y/7L/sP+u/7D/sP+w/7D/sP+w/7D/sP+w/7D/rv+v/6//r/+t/63/rf+t/63/
rf+t/63/rf+t/63/rf+u/67/rv+u/6z/rP+s/6z/rP+s/6z/rP+s/6z/rP+s/6//r/+w
/7D/sf+x/7H/sf+x/7H/sf+x/6//r/+v/6//r/+v/6//r/+v/6//r/+v/67/rv+u/67/
sP+x/7H/sf+0/7T/tP+1/7P/tP+0/7X/tf+1/7b/uP+2/7f/uP+5/7r/u/+8/73/wP/B
/8P/xP/H/8j/yP/J/8r/y//L/8v/y//N/87/0P/R/9H/0v/T/9L/0//U/9X/1//X/9f/
2P/Y/9f/1v/W/9P/0v/R/9H/z//O/83/zP/K/8n/yf/I/8b/xv/G/8X/wv/C/8L/wP/B
/8H/wP/A/7//v/++/73/u/+7/7v/u/+6/7r/uv+6/7j/t/+3/7b/uP+4/7j/uP+2/7T/
s/+z/7X/tf+1/7X/s/+y/7H/sf+z/7P/s/+y/7D/sP+w/7D/sP+w/7D/sP+v/6//r/+v
/67/rv+v/6//r/+v/6//r/+v/67/rv+v/6//r/+v/6//r/+v/6//r/+s/6z/rv+u/67/
rv+u/67/rP+s/6z/rf+v/6//r/+v/6//sP+w/7H/sv+y/7P/tP+y/7P/tP+1/7P/s/+1
/7b/tv+3/7f/uP+4/7j/uf+5/7z/vv/A/8H/w//E/8X/xv/I/8j/yP/I/8f/xv/F/8T/
xP/E/8L/wv/C/8P/w//C/8T/xP/E/8T/wf+7/7j/tf+y/7H/sP+v/67/rf+s/6v/qv+o
/6j/qP+o/6b/pv+m/6b/pv+m/6b/pv+k/6T/pP+k/6L/ov+i/6L/oP+e/5z/mv+W/5L/
jv+K/w==
         </WaveFormData>
      </LeadData>
   </Waveform>
</RestingECG>
