# Supplementary material for: Detection of Left Atrial Enlargement Using a Convolutional Neural Network-Enabled Electrocardiogram
Source: Front Cardiovasc Med. 2020 Dec 17;7:609976. doi: 10.3389/fcvm.2020.609976 (PMC7773668; doi:10.3389/fcvm.2020.609976)
Supplement: Supplementary file 1 [file Data_Sheet_1.ZIP › hyp/1802010572_10125_0000000S.XML]

<?xml version="1.0" encoding="Windows-1252"?>
<!DOCTYPE RestingECG SYSTEM "restecg.dtd">
<RestingECG>
   <PatientDemographics>
      <PatientID>1802010572</PatientID>
      <PatientAge>68</PatientAge>
      <AgeUnits>Years</AgeUnits>
      <Gender>Female</Gender>
      <PatientLastName>duyu</PatientLastName>
   </PatientDemographics>
   <TestDemographics>
      <DataType>Resting</DataType>
      <Site>1</Site>
      <AcquisitionDevice>MAC55</AcquisitionDevice>
      <Status>Unconfirmed</Status>
      <Priority>Normal</Priority>
      <AcquisitionTime>08:36:55</AcquisitionTime>
      <AcquisitionDate>09-14-2015</AcquisitionDate>
      <CartNumber>1</CartNumber>
      <AcquisitionSoftwareVersion>009C</AcquisitionSoftwareVersion>
      <XMLSourceVersion>MAC5000 v1.0</XMLSourceVersion>
   </TestDemographics>
   <RestingECGMeasurements>
      <VentricularRate>75</VentricularRate>
      <AtrialRate>75</AtrialRate>
      <PRInterval>176</PRInterval>
      <QRSDuration>86</QRSDuration>
      <QTInterval>390</QTInterval>
      <QTCorrected>435</QTCorrected>
      <PAxis>70</PAxis>
      <RAxis>66</RAxis>
      <TAxis>28</TAxis>
      <QRSCount>12</QRSCount>
      <QOnset>219</QOnset>
      <QOffset>262</QOffset>
      <POnset>131</POnset>
      <POffset>186</POffset>
      <TOffset>414</TOffset>
      <ECGSampleBase>500</ECGSampleBase>
      <ECGSampleExponent>0</ECGSampleExponent>
   </RestingECGMeasurements>
   <Diagnosis>
      <Modality>Resting</Modality>
         <StatementCount>3</StatementCount>
         <LabelText>12SL ��ϳ���</LabelText>
      <DiagnosisStatement>
         <StmtFlag>ENDSLINE</StmtFlag>
         <StmtText>�������</StmtText>
      </DiagnosisStatement>
      <DiagnosisStatement>
         <StmtFlag>ENDSLINE</StmtFlag>
         <StmtText>ST ���쳣����������ػ�����</StmtText>
      </DiagnosisStatement>
      <DiagnosisStatement>
         <StmtFlag>ENDSLINE</StmtFlag>
         <StmtText>�쳣 ECG</StmtText>
      </DiagnosisStatement>
   </Diagnosis>
   <Waveform>
      <WaveformType>Rhythm</WaveformType>
      <WaveformStartTime>0</WaveformStartTime>
      <NumberofLeads>8</NumberofLeads>
      <SampleType>CONTINUOUS_SAMPLES</SampleType>
      <SampleBase>500</SampleBase>
      <SampleExponent>0</SampleExponent>
      <HighPassFilter>16</HighPassFilter>
      <LowPassFilter>150</LowPassFilter>
      <ACFilter>NONE</ACFilter>
      <LeadData>
         <LeadByteCountTotal>10000</LeadByteCountTotal>
         <LeadTimeOffset>0</LeadTimeOffset>
         <LeadSampleCountTotal>5000</LeadSampleCountTotal>
         <LeadAmplitudeUnitsPerBit>4.88</LeadAmplitudeUnitsPerBit>
         <LeadAmplitudeUnits>��V</LeadAmplitudeUnits>
         <LeadHighLimit>2147483647</LeadHighLimit>
         <LeadLowLimit>268435456</LeadLowLimit>
         <LeadID>I</LeadID>
         <LeadOffsetFirstSample>0</LeadOffsetFirstSample>
         <FirstSampleBaseline>0</FirstSampleBaseline>
         <LeadSampleSize>2</LeadSampleSize>
         <LeadOff>FALSE</LeadOff>
         <BaselineSway>FALSE</BaselineSway>
         <ExcessiveACNoise>FALSE</ExcessiveACNoise>
         <MuscleNoise>FALSE</MuscleNoise>
         <LeadDataCRC32>1900902446</LeadDataCRC32>
         <WaveFormData>
DgAOAA4ADgARABIAEwAUABUAFgAXABgAGQAaABsAHAAcABwAHAAcABwAHAAcABwAHAAc
ABwAHAAaABoAGgAaABkAGAAXABYAFQAUABMAEgAPAA4ADQAMAAsACgAJAAgABwAGAAUA
BAACAAIAAgACAAAAAAAAAAAA/v/+//7//v/+//7//v/+//7//v/+//7//v/+//7//v/+
//7//v/+//7//v/+//7//v/+//7//v/8//z//P/8//z//P/8//z/+v/6//r/+v/8//z/
/P/8//r/+v/6//r/+P/4//j/+P/4//j/+P/4//j/+P/4//j/+P/4//j/+P/6//r/+v/6
//r/+v/6//r//P/8//z//P/8//z//P/8//z//P/8//z//P/8//z//P/8//z//P/8//z/
/P/8//z//P/8//z//P/8//z//P/8//z//P/8//z/+v/6//r/+v/8//z//P/8//r/+v/6
//r/+v/6//r/+v/6//r/+v/6//r/+v/6//r/+v/6//r/+v/6//r/+v/6//z//P/8//z/
/P/8//z//P/8//z//P/8//7//f/9//3//f/9//3//f/+/wAAAAAAAAAAAAAAAP//////
/wEAAwAGAAcABwAHAAcABwAFAAQAAwACAAAA/v/8//z/+//7//r/+f/4//j/9//3//b/
9v/2//b/9v/2//b/9v/2//b/9f/1//X/9f/3//f/9//3//f/9//3//f/9//3//f/9//1
//X/9f/1//X/9v/6//v//f8DAAsAEwAeACgALwA6AEgAVwBqAIEAlwClAKwArACdAIEA
YwA/ABUA9//o/+X/4//m/+z/7//u/+7/8f/v//H/9P/0//P/9f/1//T/9P/y//T/9P/1
//X/8//z//P/9P/0//P/8//z//b/9v/2//b/9v/2//b/9//1//X/9f/2//j/9//3//j/
9//3//f/9//5//n/+f/5//f/9//3//f/+f/5//r/+v/4//j/+P/5//n/+f/5//n/+v/6
//v/+//9//7//v/+//3//f/+//7/AQABAAEAAgACAAMAAwAEAAUABgAHAAgACwAMAA0A
DgAPABEAEgAUABUAFgAYABgAGQAbABwAHQAdAB4AHgAeAB4AHwAfAB8AIQAhACEAIQAh
ACEAIQAhACAAIAAgAB4AHQAcABsAGgAZABgAFwAWABUAEwASABEAEAAOAA0ADAAJAAcA
BgAFAAUABAADAAIAAQAAAAAAAAABAAAAAAAAAP7//f/9//3////+//7//v/+//7//v/+
//z//P/8//z//P/8//v/+//7//v/+//7//v/+//6//r/+v/6//n/+f/5//n/+f/4//j/
+P/4//j/+P/4//f/9//3//f/9//3//n/+f/5//n/9//3//f/9//3//f/9//4//j/+P/4
//j/+P/5//n/+f/5//n/+f/5//r/+v/6//r/+v/6//v/+//7//v/+//7//3//f/9//3/
+//7//z//P/8//z//P/8//v/+//8//z/+//7//v/+//7//v/+//7//v/+//7//v/+v/6
//r/+//5//n/+P/4//r/+v/6//v/+f/5//n/+f/5//n/+//6//r/+v/6//r//P/8//z/
/P/6//r/+v/6//v/+//7//v/+//7//v//P/+//7//v/+//z//P/7//v//f///wEABAAD
AAMAAwADAAMAAQAAAP///v/8//r/+P/4//f/9//2//X/9P/0//X/9//2//b/9v/0//T/
9P/0//T/9P/0//P/8//z//P/8//1//X/9f/1//P/8//z//P/8//z//P/8//1//X/9f/1
//b/+P/7/wEACQARABkAIgAqADUAQgBQAGMAeACLAJcAnQCaAIoAcQBVADEACQDr/9v/
1v/T/9f/3v/k/+f/6v/s/+v/7f/v//D/8P/x//H/8f/w//D/8P/y//L/8//z//H/8f/x
//L/8v/x//H/8f/y//L/8v/y//L/8v/y//P/8//z//P/9P/0//P/8//0//X/9f/1//X/
9f/1//X/9f/1//X/9f/1//X/9f/2//b/9v/2//b/9//3//f/9//3//j/+P/5//n/+//8
//z//P/9//3//v/+/////////wAAAgADAAMABAAFAAYABwAIAAkACgALAAwADQAPABAA
EgARABIAFAAUABUAFwAYABkAGQAaABoAGgAaABsAGwAbAB0AHQAdAB0AHQAdAB0AHQAa
ABoAGgAYABcAFgAVABQAEwASABEAEAANAAsACgAJAAoACAAHAAYABQADAAIAAQABAAAA
///+//3//P/8//z//f/8//z//P/8//v/+//7//v/+v/6//r/+v/6//r/+v/6//r/+v/6
//r/+v/5//n/+f/5//n/+f/3//f/9v/2//b/9v/1//X/9f/1//X/9P/2//b/9v/2//T/
9P/z//P/9f/1//X/9f/1//X/9f/1//X/9f/1//X/9f/1//X/9v/2//b/9v/2//b/9//3
//f/9//3//f/9//4//j/+P/4//j/+P/5//n/+f/5//n/+f/5//n/+f/5//n/+f/6//r/
+v/6//r/+v/5//n/+v/6//n/+f/5//n/+f/5//n/+f/5//n/+f/5//j/+P/4//n/+f/5
//j/+P/4//j/+P/5//n/+f/5//n/+f/6//r/+v/6//r//P/8//z//P/6//r/+v/6//v/
+//7//v/+//7//v//P/8//z//P/8//z//P/7//v/+//9////AgADAAMAAwADAAMAAQAA
AP///v/8//r/+P/4//f/9//2//f/9v/2//f/9//2//b/9v/0//T/9P/0//T/9P/0//P/
9f/1//X/9f/z//P/8//z//X/9f/1//X/9f/1//X/9f/1//X/9f/1//j/+P/7////BQAL
ABMAGgAkAC8AOgBIAFUAZgB5AIkAkQCSAIgAdQBbAD0AFwDz/93/0v/R/9X/2v/g/+P/
5v/q/+v/7f/v//D/9P/1//P/8//0//L/8v/y//L/8//z//P/8//z//T/9P/z//P/8//0
//T/9P/0//T/9P/0//X/9f/1//X/9v/2//X/9f/2//f/9//3//f/9//3//f/9//3//f/
9//3//f/9//4//j/+P/4//j/+f/5//n/+f/5//r/+v/7//v/+//8//z//P/9//3//v/+
/////////wAAAgADAAMABAAFAAYABwAIAAkACgALAAwADQAPABAAEgARABIAFAAUABUA
FwAYABkAGQAaABoAGgAcAB0AHQAdAB0AHQAdAB0AGwAbABsAGwAaABoAGgAYABkAGAAX
ABYAFQAUABMAEgARAA8ADgANAAwACgAJAAgABwAFAAQAAwABAAAA///+/////v/+//7/
/f/8//z//P/8//v/+//7//3//P/8//z/+v/6//r/+v/6//r/+v/6//z//P/7//v/+f/5
//n/+f/5//n/+P/4//j/+P/3//f/9//3//f/9v/2//b/9v/2//b/9v/1//X/9f/1//X/
9f/1//X/9f/1//X/9f/1//X/9f/1//X/9v/2//b/9v/2//b/9//3//f/9//3//f/9//4
//j/+P/4//j/+P/5//n/+f/5//n/+f/5//n/+f/5//n/+f/6//r/+v/6//r/+v/7//v/
/P/8//v/+//7//v/+f/5//n/+f/7//v/+//7//j/+P/4//n/+//7//r/+v/4//j/+P/5
//f/9//3//f/9//3//f/9//5//r/+v/6//r/+v/6//r/+v/6//j/+P/4//j/+f/5//n/
+f/5//n/+f/6//z//P/8//z//P/8//v/+//7//3///8CAAEAAQABAAEAAQD///7//f/+
//z/+v/4//j/9//3//b/9f/0//T/9f/1//T/9P/0//T/9P/0//T/8v/y//L/8f/z//P/
8//z//P/8//z//P/8//z//P/8//x//H/8f/x//H/8f/x//H/9P/2//n//f8BAAkAEQAa
ACQALQA2AEIAUQBkAHsAjQCVAJoAmACFAGkASwAnAAEA6f/e/9v/2//g/+j/6f/q/+r/
6f/p/+3/7v/w/+//7//v/+7/8P/w/+7/7v/v/+//7//v/+//8P/y//H/8f/x//D/8P/w
//D/8P/w//D/8f/x//H/8f/y//L/8f/x//L/8f/x//H/8f/x//H/8f/x//P/8//z//P/
8//z//T/9P/0//T/9P/1//X/9f/1//X/9v/2//f/9//3//j/+P/4//n/+f/6//r/+//7
//v//P/+//////8AAP//AAABAAIAAwAEAAUABgAJAAsADAAOAA0ADgAQABAAEQATABQA
FQAVABYAFgAWABgAGQAZABkAGQAZABkAGQAZABkAGQAZABgAGAAYABYAFwAWABUAFAAR
ABAADwAOAA0ACwAKAAkACAAGAAUABAADAAEAAAD//////v/9//z/+//6//r/+v/3//b/
9v/2//j/9//3//f/+f/4//j/+P/2//b/9v/2//b/9v/2//b/9v/2//X/9f/1//X/9f/1
//X/9f/0//T/9v/2//X/9f/1//X/9f/0//T/9P/0//T/9P/0//P/8//x//H/8f/x//H/
8f/x//H/8f/x//H/8f/x//H/8f/y//L/8v/y//L/9P/1//X/9f/1//X/9f/1//T/9P/0
//T/9P/0//X/9f/1//X/9f/1//X/9f/1//X/9//3//j/+P/2//b/9v/2//f/9//4//j/
9//3//f/9//3//f/9//3//f/9//3//f/9v/2//b/9//3//f/9v/2//b/9v/2//f/9//3
//f/9//3//b/9v/2//b/9v/3//j/+f/6//j/+P/4//j/9//3//f/9//5//n/+f/6//r/
+v/6//r//P/8//v/+//5//v//f8AAAMAAwADAAMAAQD///7//f/+//z/+v/4//b/9f/1
//T/9f/0//T/9f/1//T/9P/0//L/8v/y//L/8v/y//L/8f/x//H/8f/x//P/8//z//P/
8//z//P/8//z//P/8//z//H/8f/x//H/9P/0//f/+f///wcADQAWACAAKwA0AEAATQBg
AHcAjQCbAKIApACZAH8AYQA/ABUA9f/k/9//3//i/+b/6f/q/+z/6//r/+3/8P/w//H/
7//v//D/8P/w//D/8P/x//H/7//v/+//8P/w/+//7//v//D/8P/w//D/8P/w//D/8f/z
//P/8//0//T/8//z//T/8//z//P/8//z//P/8//z//X/9f/1//X/9f/1//b/9v/2//b/
9v/3//X/9f/1//X/9v/2//f/9//5//r/+v/6//n/+f/6//r//f/9//3//v/+//////8A
AAEAAgADAAQABQAGAAcACAAJAAsADAAOABEAEgAUABQAFQAXABgAGQAZABoAGgAaABwA
HQAdAB0AHQAdAB0AHQAdAB0AHQAdAB4AHgAeABwAGwAaABkAGAAVABQAEwASABEADwAO
AA0ADAAKAAkACAAHAAUABAADAAMAAgABAAAA///+//7//v/9//z//P/8//7//f/9//3/
+//6//r/+v/6//r/+v/6//r/+v/6//r/+v/6//n/+f/5//n/+f/5//n/+f/4//j/+P/4
//f/9//3//f/9//2//b/9v/2//b/9v/2//X/9f/3//f/9//3//X/9f/1//X/9//3//f/
9//3//f/9//4//j/+P/4//j/+P/5//n/+f/5//n/+f/5//r/+v/6//r/+v/6//v/+//7
//v/+//7//v/+//7//v/+//7//z//P/6//r/+v/6//v/+//8//z/+f/5//n/+f/7//v/
+//7//v/+//7//v/+v/6//r/+//7//v/+v/6//r/+v/6//v/+//7//v/+//7//z/+v/6
//r/+v/7//z//f/+//z//P/8//z//f/9//3//f/7//v/+//8//7//v/+//7//v/+//3/
/f///wEAAwAGAAUABQAFAAUABQADAAIAAQAAAP7//P/6//r/+f/5//j/9//2//b/9//3
//b/9v/2//b/9v/2//b/9v/2//b/9f/1//X/9f/1//X/9f/1//X/9f/1//X/9f/1//X/
9f/1//X/9f/1//X/9v/4//v//f8DAA0AFQAcACYAMQA8AEgAWQBuAIUAmQClAKoAqACT
AHcAVwAvAAcA6//i/9//3//k/+z/7f/s/+7/7//v/+//8v/y//H/8//z//L/8v/y//L/
8v/z//P/8f/x//H/8v/y//H/8f/x//L/8v/y//L/8v/y//L/8//z//P/8//0//T/8//z
//T/8//z//P/8//1//X/9f/1//X/9f/1//X/9f/1//b/9v/4//j/+P/5//f/9//3//f/
+v/6//v/+//5//r/+v/6//3//f/+//7//f/9//3//v8CAAMAAwAEAAMABAAFAAYACQAK
AAsADAANAA8AEAASABEAEgAUABQAFQAXABgAGQAbABwAHAAcAB4AHwAfAB8AHQAdAB0A
HQAdAB0AHQAdABwAHAAcABoAGQAYABcAFgAVABQAEwASABEADwAOAA0ADAAKAAkACAAH
AAUABAADAAEAAAD///7////+//7//v/9//z//P/8//z/+//7//v/+//6//r/+v/6//r/
+v/6//r/+v/6//r/+v/6//n/+f/5//n/+f/5//n/+f/4//j/9v/2//X/9f/1//X/9f/0
//T/9P/0//T/9P/0//P/8//z//P/8//z//P/8//z//P/9f/1//X/9f/1//X/9f/2//b/
9v/2//b/9v/3//f/9//3//f/9//3//j/+P/4//j/+P/4//n/+f/5//n/+f/5//f/9//3
//f/+f/5//r/+v/4//j/+P/4//n/+f/6//r/9//3//f/9//5//n/+f/5//f/9//3//f/
+P/4//j/+f/5//n/+P/4//j/+v/6//r/+v/6//r/+v/6//r/+v/6//r/+v/6//n/+f/5
//n/+f/5//n/+v/8//z//P/8//r/+v/5//n/+//9////AgADAAMAAwADAAMAAQAAAP//
/v/8//r/+P/4//f/9//2//X/9P/0//X/9f/0//T/9P/0//T/9P/0//T/9P/0//P/8//z
//P/8//z//P/8//z//P/8//z//P/9f/1//X/9f/z//P/8//z//b/+P/7////BwANABMA
HAAoADMAPgBKAFkAbACDAJMAmwCaAJIAfQBhAD8AGQD1/+H/1v/V/9n/3P/i/+f/6P/q
/+v/7f/v//L/9P/z//P/8//y//L/8v/y//L/8//z//P/8//z//T/9P/z//P/8//2//b/
9v/2//b/9v/2//f/9f/1//X/9v/2//X/9f/2//X/9f/1//X/9//3//f/9//3//f/9//3
//f/9//4//j/+P/4//j/+f/5//n/+f/5//r/+v/7//v/+//8//z//P/9//3//v/+/wEA
AQABAAIAAgADAAMABAAFAAYABwAIAAkACgALAAwADwARABIAFAAUABQAFQAUABcAGQAa
ABsAHQAeAB4AHgAeAB8AHwAfAB8AHwAfAB8AHwAfAB8AHwAcABwAHAAaABsAGgAZABgA
FwAWABUAFAARAA8ADgANAAwACgAJAAgABwAFAAQAAwADAAIAAQAAAP///v/+//7////+
//7//v/8//v/+//7//3//P/8//z//P/8//z//P/8//z//P/8//z//P/7//v/+//7//v/
+//7//v/+v/6//r/+v/5//n/+f/5//n/+P/4//j/+P/4//j/+P/3//f/9//3//f/9//3
//f/9//3//f/9//3//f/+f/5//n/+v/4//j/+P/4//j/+f/5//n/+f/5//n/+f/6//r/
+v/6//r/+v/7//v//f/9//3//f/7//v/+//7//v/+//8//z//P/8//z//P/7//v//P/8
//v/+//7//v/+//7//v/+//7//v/+//7//r/+v/6//v/+//7//r/+v/8//z//P/8//z/
/P/8//z//P/8//z//P/8//z/+//7//v/+//7//v/+//8//z//P/8//z//v/+//3//f/7
//3///8CAAMAAwADAAMAAwABAAAA//8AAP7//P/6//r/+f/5//j/9//2//b/9//1//T/
9P/0//b/9v/2//b/9v/2//b/9f/1//X/9f/1//X/9f/1//X/9f/1//X/9f/1//X/9f/1
//X/9f/1//X/9v/4//v//f8DAAkAEQAYACIAKwA2AEIATwBgAHUAhQCNAJAAjAB9AGMA
RQAhAP//5f/W/9P/1f/a/+D/5f/o/+r/7f/v/+//8P/y//H/8f/x//L/8v/y//L/8v/z
//P/8//z//P/9P/0//P/8//z//T/9P/0//T/9P/0//T/9f/1//X/9f/2//b/9f/1//b/
9//3//f/9//3//f/9//3//f/9//3//f/9//3//j/+P/4//j/+P/5//n/+f/5//n/+v/6
//v/+//7//z//P/8//3//f/+//7/////////AAACAAMAAwAEAAMABAAFAAYACQAKAAsA
DAALAA0ADgAQABEAEgAUABQAFQAXABgAGQAZABoAGgAaABwAHQAdAB0AHQAdAB0AHQAd
AB0AHQAdABwAHAAcABoAGQAYABcAFgAVABQAEwASAA8ADQAMAAsADAAKAAkACAAHAAUA
BAADAAEAAAD///7////+//7//v/9//z//P/8//z/+//7//v/+//6//r/+v/6//r/+v/6
//j/+P/4//j/+P/4//f/9//5//n/+f/5//n/+f/4//j/+P/4//f/9//3//f/9//2//b/
9v/2//b/9P/0//P/8//z//P/8//z//X/9f/1//X/9f/1//X/9f/1//X/9f/2//b/9v/2
//b/9P/1//X/9f/1//X/9f/1//b/9v/2//b/9v/2//f/9//3//f/9//3//f/9//3//f/
+f/5//r/+v/4//j/+P/4//f/9//4//j/+f/5//n/+f/5//n/+f/5//n/+f/5//n/+P/4
//j/+f/3//f/9v/2//b/9v/2//f/+f/6//j/+P/4//j/+v/6//r/+v/4//j/+P/4//n/
+f/5//n/9//3//f/+P/6//r/+v/6//r/+v/5//n/+f/7//3/AAABAAEAAQABAAEA///+
//3//P/6//j/9v/2//X/9f/0//P/8v/y//P/8//y//L/8v/y//L/8v/y//L/8v/y//H/
8f/x//H/8f/x//H/8f/x/+//7//v/+//8f/x//H/8f/x//H/8f/x//L/8v/z//v/AQAD
AAsAGAAiACkAMAA6AEcAWgBvAIMAkQCWAJgAjQB3AFkANwATAPP/5P/f/9//3v/i/+f/
7P/s/+v/6f/r/+7/7v/v/+//7f/u/+7/7v/u/+7/7//v/+3/7f/t/+7/8P/v/+//7//w
//D/8P/w//D/8P/w//H/7//v/+//8P/w/+//7//w//H/8f/x//H/8f/x//H/8f/z//P/
8//z//P/8//0//T/9P/0//T/9f/1//X/9f/1//b/9v/3//f/9//4//j/+P/7//v//P/8
//v/+//7//z//v//////AAD//wAAAQACAAMABAAFAAYABwAJAAoADAANAA4AEAAQABMA
FQAWABcAFwAYABgAGAAYABkAGQAZABsAGwAbABsAGwAbABsAGwAaABoAGgAYABcAFgAV
ABQAEwASABEAEAAPAA0ADAALAAoACAAHAAYABwAFAAQAAwADAAIAAQAAAP3//P/8//z/
+//6//r/+v/4//f/9//3//n/+P/4//j/+P/4//j/+P/2//b/9v/2//j/+P/3//f/9//3
//f/9//3//f/9v/2//b/9v/1//X/9f/1//X/9P/0//T/9P/0//T/9P/z//P/8//z//P/
8//z//P/8//z//H/8f/x//H/8f/x//H/8v/w//D/8P/w//L/8//z//P/8//z//P/8//0
//T/9P/0//T/9P/1//X/9f/1//X/9f/1//X/9f/1//f/9//4//j/+P/4//j/+P/3//f/
+P/4//X/9f/1//X/9//3//f/9//3//f/9//3//b/9v/2//f/9//3//b/9v/2//b/9v/3
//f/9//3//f/+P/4//j/+P/4//j/+P/4//j/+v/6//r/+v/5//n/+f/5//f/9//3//j/
/P/8//z//P/6//r/+f/5//v//f///wIAAwADAAMAAwABAP///v/9//7//P/6//j/9v/1
//X/9P/z//L/8v/z//P/8v/y//L/8v/y//L/8v/y//L/8v/x//H/8f/x//H/8f/x//H/
8f/x//H/8f/x//H/8f/x//H/8//z//P/8//0//T/9//9/wMACQARABwAJAAtADYARABT
AGYAfQCRAJ0ApACiAJEAcwBVAC8ACQDv/+b/4f/d/+L/6P/r/+r/7P/r/+v/7f/w//D/
8f/x/+//8P/u//D/7v/u/+//7//v/+//7//w//D/7//v/+//8P/w//D/8P/w//D/8P/x
//P/8//z//T/9P/z//P/9P/z//P/8//z//P/8//z//P/9f/1//X/9f/1//X/9v/2//b/
9v/2//f/9//3//f/9//4//j/+f/5//n/+v/6//r/+f/5//r/+v/7//v/+//8//7/////
/wAAAQACAAMABAAHAAgACQAKAAsADQAOABAADwAQABIAEgAVABcAGAAZABkAGgAaABoA
GgAbABsAGwAdAB0AHQAdAB0AHQAdAB0AHAAcABwAGgAZABgAFwAWABUAFAATABIAEQAP
AA4ADQAMAAoACQAIAAcABQAEAAMAAwACAAEAAAD///7//v/+//3//P/8//z//P/7//v/
+//7//r/+v/6//r/+v/6//r//P/8//z//P/6//r/+f/5//n/+f/5//n/+f/5//j/+P/4
//j/9//3//f/9//3//b/9v/2//b/9v/2//b/9f/1//X/9f/1//X/9f/1//X/9f/1//X/
9f/1//X/9f/1//b/9v/2//b/9v/2//f/9//3//f/9//3//f/+v/6//r/+v/6//r/+//7
//v/+//7//v/+f/5//n/+f/5//n/+v/6//r/+v/6//r/+//7//z//P/5//n/+f/5//n/
+f/5//n/+f/5//n/+f/6//r/+v/7//v/+//6//r/+v/6//r/+//5//v/+//5//r//P/8
//z//P/+//7//v/+//z//P/8//z/+//7//v/+//9//3//f/+/wAAAAAAAAAA/v/+//3/
/f///wEAAwAGAAcABwAHAAcABwAFAAQAAwACAAAA/v/8//z/+//7//r/+f/4//j/+f/3
//b/9v/2//b/9v/2//b/+P/4//j/9//3//f/9//3//f/9//3//f/9//3//f/9//5//n/
+f/5//f/9//3//f/+P/6//v///8FAAsAEwAcACYALwA6AEYAUwBoAH8AlQClAK4ArgCh
AIUAZwBFABsA+//q/+f/5f/o/+7/8f/y//L/8//x//H/9P/2//X/9f/3//b/9v/2//b/
9v/3//f/9f/1//X/9v/2//X/9f/1//j/+P/4//j/+P/4//j/+f/5//n/+f/6//r/+f/5
//r/+//7//v/+//5//n/+f/5//v/+//7//v/+//7//z//P/8//z//P/9//3//f/9//3/
/v/+//////8BAAIAAgACAAEAAQACAAIAAwADAAMABAAIAAkACQAKAAkACgALAAwADQAO
AA8AEAARABMAFAAWABcAGAAaABoAHQAfACAAIQAhACIAIgAiACIAIwAjACMAJQAlACUA
JQAlACUAJQAlACQAJAAkACIAIQAgAB8AHgAdABwAGwAaABsAGQAYABcAFAASABEAEAAN
AAsACgAJAAsACgAJAAgABwAGAAYABgAFAAQABAAEAAQAAwADAAMAAwACAAIAAgACAAIA
AgACAAIAAgACAAIAAgACAAEAAQABAAEAAQABAP/////+//7/AAAAAP/////////////+
//z//P/8//z//v/+//3//f/9//3//f/9//3//f/9//3//f/9//3//f/9//3//f/+/wAA
AAAAAAAA/v////////8BAAEAAQABAAAAAAAAAAAAAAAAAAEAAQABAAEAAQABAAEAAQAB
AAEAAQABAAIAAgACAAIAAgACAAEAAQACAAIAAQABAAEAAQADAAMAAwADAAEAAQABAAEA
AAAAAAAAAQABAAEAAAAAAAIAAgACAAIAAgACAAIABAAEAAQABAAEAAQABAAEAAMAAwAD
AAMAAwADAAMABAAGAAYABgAGAAgACAAHAAcABgAHAAgACgANAA0ADQANAA0ACwAKAAkA
CAAGAAQAAgACAAEAAQAAAP///v/+///////+//7//v/8//z//P/8//7//v/+//3//f/9
//3//f/9//3//f/9//3//f/9//3/+//7//v/+//7//v/+//7//7/AAADAAUACwARABkA
IgAsADUAQABOAF0AbgCFAJkApQCoAKQAkwB5AFkAMwANAPH/4v/d/9//5P/q/+3/8P/0
//X/9f/3//r//P/7//v/+f/6//7//P/6//r/+//7//3//f/9//7//v/9//3//f8AAAAA
AAAAAAAAAAAAAAEA////////AAAAAP////8AAP//////////AQABAAEAAQABAAEAAQAB
AAEAAQACAAIAAgACAAIAAwAFAAUABQAFAAQABAAFAAUABQAGAAYABgAJAAkACgAKAAkA
CQAJAAoADAANAA0ADgAPABAAEQASABMAFAAVABYAGQAbABwAHgAdAB4AIAAgACEAIwAk
ACUAJwAoACgAKAAoACkAKQApACkAKQApACkAKQApACkAKQAoACgAKAAmACcAJgAlACQA
IwAiACEAIAAfAB0AHAAbABgAFgAVABQAEwARABAADwARABAADwAOAA0ADAAMAAwACwAK
AAoACgAIAAcABwAHAAkACAAIAAgACAAIAAgACAAIAAgACAAIAAgACAAHAAcABwAHAAcA
BwAFAAUABAAEAAYABgAFAAUABQAFAAUABAAEAAQABAAEAAQABAADAAMABQAFAAUABQAD
AAMAAwADAAMAAwADAAMABQAFAAUABgAGAAYABgAGAAYABwAHAAcABwAHAAcABwAIAAgA
CAAIAAgACAAJAAkACQAJAAkACQALAAsACwALAAsACwAMAAwACgAKAAoACgALAAsADAAM
AAsACwALAAsACwALAAsACwALAAsACwALAAoACgAKAAsACwALAAoACgALAAwADQAPAA0A
DQANAA==
         </WaveFormData>
      </LeadData>
      <LeadData>
         <LeadByteCountTotal>10000</LeadByteCountTotal>
         <LeadTimeOffset>0</LeadTimeOffset>
         <LeadSampleCountTotal>5000</LeadSampleCountTotal>
         <LeadAmplitudeUnitsPerBit>4.88</LeadAmplitudeUnitsPerBit>
         <LeadAmplitudeUnits>��V</LeadAmplitudeUnits>
         <LeadHighLimit>2147483647</LeadHighLimit>
         <LeadLowLimit>268435456</LeadLowLimit>
         <LeadID>II</LeadID>
         <LeadOffsetFirstSample>0</LeadOffsetFirstSample>
         <FirstSampleBaseline>0</FirstSampleBaseline>
         <LeadSampleSize>2</LeadSampleSize>
         <LeadOff>FALSE</LeadOff>
         <BaselineSway>FALSE</BaselineSway>
         <ExcessiveACNoise>FALSE</ExcessiveACNoise>
         <MuscleNoise>FALSE</MuscleNoise>
         <LeadDataCRC32>2995682705</LeadDataCRC32>
         <WaveFormData>
+P/4//j/+P/7//z//f/+////AAABAAIABQAGAAcACAAKAAoACgAKAAoACgAKAAoACgAK
AAoACgAIAAgACAAIAAYABgAGAAYABQAEAAMAAgABAAAA///+//3//P/7//r/9//2//X/
9P/y//L/8v/y//D/8P/w//D/7v/u/+7/7v/u/+7/7v/u/+7/7v/u/+7/7P/s/+z/7P/s
/+z/7P/s/+7/7v/u/+7/7v/u/+7/7v/u/+7/7v/u/+7/7v/u/+7/7P/s/+z/7P/u/+7/
7v/u/+z/7P/s/+z/7P/s/+z/7P/u/+7/7v/u//D/8P/w//D/7v/u/+7/7v/w//D/8P/w
//D/8P/w//D/8P/w//D/8P/y//L/8v/y//L/8v/y//L/8v/y//L/8v/y//L/8v/y//L/
8v/y//L/8P/w//D/8P/y//L/8v/y//D/8P/w//D/8P/w//D/8P/w//D/8P/w//D/8P/w
//D/7v/u/+7/7v/u/+7/7v/u/+7/7v/u/+7/8P/w//D/8P/w//D/8P/w//L/9P/2//j/
+P/5//r/+v/8//z//P/8//v/+//7//z//P/+///////////////9//3//f/9//3//f/+
//////////7//f/8//v/+v/6//r/+v/6//n/+P/3//X/8//x//D/7v/t/+v/6//s/+z/
6//r/+r/6v/p/+f/5//n/+f/5//n/+f/5//n/+f/5//m/+j/6P/o/+j/5v/m/+b/5v/o
/+j/5//n/+f/6f/p/+j/5//i/9//4f/o//H//f8PACwATABxAJsAwADdAPYACAETARUB
DQH8AOsA1QC7AKIAhQBpAEwANAAiABQADQAIAAIA/f/1//L/8P/v/+3/6//q/+n/6f/o
/+f/6P/o/+j/5//l/+X/5f/l/+X/5f/l/+X/5f/l/+T/5P/l/+X/5f/m/+b/5v/l/+X/
5v/m/+b/5v/o/+j/6P/o/+j/6P/o/+j/5v/m/+f/6P/m/+b/5v/m/+j/6P/o/+j/6v/r
/+v/6v/q/+v/6//s/+r/6v/r/+v/7P/t/+3/7v/u//D/8P/w/+7/7//x//L/9f/2//f/
+f/8//z//f///wIABAAFAAYABQAIAAkACgAKAAsACwAMAA0ADwAQABEAEgASABIAEgAR
ABIAEgASABQAFAATABMAEQAPAA8ADwAQAA4ADgANAAsACgAJAAgABwAGAAUAAwAAAP//
/v/9//7//f/8//v/+//6//r/+v/4//b/9v/2//b/9v/2//b/9f/1//X/9f/1//T/9P/0
//T/9P/0//X/9f/0//T/9P/y//L/8v/y//T/9P/0//P/9f/1//X/9P/y//L/8v/y//L/
8v/y//L/8v/y//L/8v/y//P/9f/2//T/9P/0//T/8v/y//P/8//1//X/9f/2//T/9P/1
//X/9v/2//b/9v/4//j/+P/4//j/+P/4//n/+f/4//j/+f/5//n/+f/5//n/+f/5//n/
+f/6//r/+f/5//n/+f/4//j/+P/4//j/9v/2//b/9v/3//b/9v/3//f/9//3//f/9f/0
//T/9P/1//X/9P/0//T/9f/2//b/9f/3//f/9//2//f//P/+//7//v/+//7/AQACAAIA
AgAAAAAAAAD//wEAAQACAAIAAgADAAMAAwADAAMAAQABAAEAAQABAAEAAgADAAMAAwAC
AAEAAAD///7//v/+//7//P/7//r/9//1//P/8f/w/+7/7f/r/+v/7P/s/+v/6//q/+r/
6f/p/+f/5//n/+f/6f/p/+n/6f/p/+n/6P/o/+j/6P/o/+j/6P/o/+j/6P/o/+f/5//n
/+n/6//o/+P/3P/d/+f/8P/3/wkAJQBEAGoAnQDHAOQA+wASARwBHQEXAQkB9ADbAMEA
pQCIAG0AVQA+ACwAHAAQAAkABgD+//f/8//y//D/7f/r/+v/6v/p/+n/6P/n/+b/5v/m
/+X/5f/l/+X/5f/l/+X/5f/l/+X/5f/k/+T/5f/l/+X/5v/m/+b/5f/l/+b/5v/m/+b/
5v/m/+b/5v/m/+b/5v/m/+b/5v/n/+j/5v/m/+b/5v/m/+b/5v/m/+b/5//n/+b/6P/p
/+n/6v/q/+r/6//r/+r/6//r/+z/7P/u/+7/7v/w//H/8//0//X/9v/3//n//P/8//3/
//8AAAIAAwAEAAUACAAJAAoADAANAA0ADgAOAA8ADwAPABAAEAAQABAAEQASABIAEgAQ
ABAADwAPAA8ADQANAA0ACgAIAAgABwAFAAQAAwACAAMAAgABAP///v/9//z/+//6//n/
+P/3//f/9v/2//b/9v/0//T/9P/0//T/9P/0//P/8//z//P/8//y//L/8v/y//L/8v/z
//P/8v/y//L/8v/y//L/8v/y//L/8v/x//H/8f/x//D/8v/y//L/8v/y//L/8v/y//D/
8P/w//D/8f/x//L/8v/y//L/8v/y//L/8v/z//P/8//z//P/9P/y//L/8//z//b/9v/2
//b/9P/0//T/9P/0//T/9P/1//f/9v/2//f/9//3//f/9//3//f/9//3//f/+P/4//f/
9f/1//X/9P/0//T/9P/0//T/9P/0//T/8//y//L/8//z//P/8//z//P/8v/y//L/8f/x
//D/8P/w//H/8v/y//D/8//0//X/+P/6//r/+v/6//r//f/+//7//v/+//7//v/9////
//8AAAAAAAABAAEAAQD//////f/9////////////AgADAAMAAwABAP///f/7//z//P/8
//z//P/7//r/9//z//H/7//u/+7/7f/r/+v/6v/q/+n/6f/o/+j/5//n/+f/5//n/+f/
5//n/+f/5//n/+f/5v/m/+b/5v/m/+b/5P/k/+T/5P/m/+X/5f/l/+f/5f/m/+P/4P/d
/9//5P/t//3/EwAwAFQAfwCtANIA8QAKARwBJQEhARcBBgHvANMAtQCYAH8AYwBKADQA
JAAWAAsABgAAAPv/8//w/+7/7f/t/+n/6P/n/+f/5v/l/+T/5P/k/+P/4//j/+P/4//j
/+P/4//j/+P/4//i/+L/4f/h/+H/4v/i/+L/4f/h/+L/4v/i/+L/4v/i/+L/4v/k/+T/
5P/k/+T/5P/l/+b/5P/k/+T/5P/m/+b/5v/m/+b/5//n/+b/5v/n/+f/6P/o/+j/6f/p
/+j/6f/p/+r/6v/s/+z/7P/u/+//8f/y//P/9P/1//f/+P/4//n/+//+/wAAAQACAAMA
BgAHAAgACAAJAAkACgAMAA0ADQANAA4ADgAOAA4ADwAQABAAEAAQABAADwAPAA8ADQAN
AA0ACgAIAAgABwAHAAYABQAEAAMAAgABAP///v/9//z/+//6//n/+P/3//X/9P/0//T/
9v/0//T/9P/y//L/8v/y//P/8//z//P/8//y//L/8v/y//L/8v/z//P/8v/y//L/8v/y
//L/8v/y//L/8v/x//H/8f/x//D/8P/w//D/8P/w//D/8P/w/+7/7v/u/+7/7//v//D/
8P/w//D/8P/w//D/8P/x//H/8f/x//H/8v/y//L/8//z//T/9P/0//T/9P/0//T/9P/2
//b/9v/3//X/9P/0//X/9f/1//X/9f/1//X/9f/1//X/9v/2//X/9f/1//X/9P/0//T/
9P/0//T/9P/0//T/8//y//L/8//z//P/8//z//P/8v/y//L/8//z//L/8v/w//H/8v/y
//H/8//z//P/8v/z//T/9f/3//j/+v/6//r/+v/9//7//v/+//7//v/+//3//f/9//7/
/v8AAAEAAQABAP/////9//3//f/9//3//f8AAAEAAQABAP7//f/8//v/+v/6//r/+v/8
//v/+v/3//X/8//x//D/7P/r/+n/6f/q/+r/6f/p/+j/6P/n/+f/5//n/+f/5//n/+f/
5//n/+f/5//m/+b/5v/m/+b/5v/m/+b/5v/m/+b/5f/l/+X/5//n/+b/5f/g/9//4f/o
//H//f8RAC4AUgB5AKUAygDnAP4AEAEbARkBDQH8AOkA0QC3AJoAfQBhAEQALgAgABAA
BwAEAAAA+f/z/+7/7v/t/+v/6f/o/+f/5//m/+X/4v/i/+L/4f/j/+P/4//j/+P/4//j
/+P/5f/l/+T/5P/k/+P/4v/i/+L/4v/h/+H/4v/i/+L/4v/k/+T/5P/k/+T/5P/k/+T/
4v/i/+P/5P/k/+T/5P/k/+b/5v/m/+b/5v/n/+f/5v/k/+X/5f/m/+b/5v/n/+f/6P/p
/+n/6v/q/+z/7P/s/+z/7f/v//D/8f/y//P/9f/6//r/+//9//7/AAABAAIAAwAGAAcA
CAAIAAkACQAKAAoACwALAAsADQAOAA8AEAAPABAAEAAQABAAEAAPAA8ADwANAA0ADQAM
AAoACgAJAAcABgAFAAQAAwACAAEA///+//3//P/7//r/+f/4//f/9//2//b/9v/0//L/
8v/y//L/8v/y//L/8//z//P/8//x//D/8P/w//D/8P/w//H/8f/w//D/8P/w//D/8P/w
//D/8P/w/+//7//v/+//7v/u/+7/7v/u/+7/7v/u/+7/7v/u/+7/7v/t/+3/7v/u//D/
8P/w//D/7v/u/+//7//v/+//7//w//D/8P/x//H/8v/y//L/8v/w//D/8P/w//L/8v/y
//P/8f/w//D/8f/z//P/8//z//P/8//z//P/8//0//T/8//z//P/8//y//D/8P/w//D/
8P/w//D/8P/x//D/8P/x/+//7//v/+//8f/w//D/8P/v/+//7v/u/+7/7//w//D/7//x
//H/8f/y//T/9f/2//f/+P/5//r/+v/6//r/+v/6//n/+f/5//r/+v/8//3//f/9//3/
/f/7//v/+//7//v/+//8//3//f/9//7//f/8//v/+v/6//r/+v/6//n/+P/1//P/8f/v
/+7/7P/r/+n/6f/o/+j/5//n/+j/6P/n/+f/5f/l/+X/5f/l/+X/5f/l/+X/5f/k/+T/
5P/k/+T/5P/k/+T/5P/k/+T/4//j/+P/5f/l/+T/4//g/9//3//i/+3/9/8HACAAQABn
AI8AtgDVAO4AAgEPARMBDQH8AOsA1QC9AKIAhQBrAE4ANAAkABYACQAEAAIA+//z/+7/
7P/r/+v/6f/o/+X/5f/k/+P/4v/i/+L/4f/h/+H/4f/h/+H/4f/h/+H/4f/h/+D/4P/h
/+H/4f/i/+L/4v/h/+H/4v/i/+L/4v/i/+L/4v/i/+L/4v/i/+L/4v/i/+P/5P/k/+T/
5P/k/+T/5P/k/+T/5P/l/+X/5P/k/+X/5f/m/+b/5v/n/+f/6P/p/+n/6v/o/+r/6v/q
/+z/7f/v//D/8f/y//P/9f/2//b/9//5//z//v///wAAAQAEAAUABgAGAAcABwAIAAoA
CwALAAsADAAMAAwADAANAA4ADgAOABAAEAAPAA8ADQALAAsACwAKAAgACAAHAAUABAAD
AAIAAQAAAP///f/+//3//P/7//r/+f/4//f/9f/0//T/9P/2//T/9P/0//T/9P/0//T/
8//z//P/8//x//D/8P/w//D/8P/w//H/8f/w//D/8P/w//D/8P/w//D/8P/w/+//8f/x
//H/8P/w//D/8P/w//D/8P/w//D/8P/w//D/8P/v/+//8P/w//D/8P/w//D/8P/w//H/
8f/x//H/8f/y//L/8v/z//P/8v/y//L/8v/0//T/9P/0//T/9P/0//X/9f/0//T/9f/z
//P/8//z//X/9f/1//X/8//0//T/8//z//P/8//y//L/8v/y//L/8v/y//L/8v/z//L/
8v/z//P/8//z//P/8//y//L/8v/x//H/8P/w/+7/7//w//D/7v/x//L/8//2//j/+v/6
//r/+v/9//7//v/+//z//P/8//v//f/9//7//v8AAAEAAQABAAEAAQD/////////////
//8AAAEAAQABAP7//f/8//v//P/8//z//P/6//n/+P/1//X/8//x//D/7v/t/+v/6//q
/+r/6f/p/+j/6P/n/+f/5//n/+f/5//p/+n/6f/p/+f/5//m/+b/6P/o/+j/6P/m/+b/
5v/m/+j/5//n/+f/6f/p/+r/5f/i/+H/5f/s//X/AQAVADIAVgB/AKcAyADjAPoADgEV
ARMBCQH4AOMAzQC1AJgAfQBhAEgANAAiABQACwAIAAIA+//1//L/8v/x/+3/7f/s/+n/
6f/o/+f/6P/o/+j/5//l/+X/5f/l/+X/5f/l/+X/4//j/+L/4v/k/+X/5v/o/+b/5v/l
/+X/6P/o/+j/6P/o/+j/6P/o/+j/6P/o/+j/5v/m/+f/6P/o/+j/6P/o/+j/6P/o/+j/
6P/p/+n/6P/o/+n/6f/q/+z/7P/t/+3/7P/t/+3/7v/u//D/8P/w//L/8//1//b/9f/2
//f/+f/8//z//f///wAAAgADAAQABQAIAAkACgAMAA0ADQAOAA4ADwAPAA8AEAAQABAA
EAARABIAEgASABIAEgARABEAEQAPAA8ADwAOAAwADAALAAkACAAHAAYABQAEAAMAAQAA
AP///v/9//z/+//6//n/9//2//b/9v/2//T/9P/0//T/9P/0//T/9f/1//X/9f/z//L/
8v/y//L/8v/y//P/8//y//L/8v/y//L/8v/y//L/8v/y//H/8//z//P/8v/y//L/8v/y
//D/8P/w//D/8P/w//D/8P/v/+//8P/w//D/8P/w//D/8v/y//P/8//z//P/8//0//T/
9P/1//X/9v/2//b/9v/0//T/9P/0//T/9P/0//X/9//2//b/9//3//f/9//3//X/9f/1
//X/9f/2//b/9f/1//X/9f/0//b/9v/2//b/9P/0//T/9P/z//L/8v/z//P/8//z//P/
9f/0//T/9P/z//P/8v/y//T/9//6//z//P/8//z///8AAAAAAAD+//7//v/9//3//f/+
//7/AAABAAEAAQD//////f/9////////////AAABAAEAAQD+//3//P/7//z//P/8//z/
+v/5//j/9f/z//H/7//u/+r/6f/n/+f/6v/q/+n/6f/q/+r/6f/p/+n/6f/p/+n/5//n
/+f/5//n/+f/5v/m/+b/5v/m/+b/5v/m/+b/5v/o/+f/5//n/+f/5//m/+P/4P/d/9//
5v/x/wEAGQA4AFoAhwCxANYA8wAIARoBIQEdAQ8B/ADjAMkArQCSAHkAYQBGADIAIAAS
AAkABAAAAPn/9f/0//L/7//t/+v/6v/n/+f/5v/l/+T/5P/k/+P/4//j/+P/4//j/+P/
4//j/+P/4//i/+L/4//j/+P/5P/m/+b/5f/l/+T/5P/k/+T/5P/k/+T/5P/k/+T/5P/k
/+b/5v/n/+j/5v/m/+b/5v/o/+j/6P/o/+b/5//n/+b/5v/n/+f/6P/o/+j/6f/p/+z/
7f/t/+7/7v/w//D/8P/w//H/8//0//X/9v/3//n/+v/6//v//f/8//7///8AAAIABgAI
AAoACgALAAsADAAMAA0ADQANABAAEAAQABAADwAQABAAEAAQABAADwAPAA8ADQANAA0A
DAAKAAoACQAFAAQAAwACAAMAAgABAP///P/7//r/+f/6//n/+P/3//f/9v/2//b/9v/0
//T/9P/0//T/9P/0//P/8//z//P/8//y//L/8v/y//L/8v/z//P/8v/y//L/8v/y//L/
8v/y//L/8v/x//H/8f/x//D/8P/w//D/8P/w//D/8P/w//L/8v/y//L/8f/x//L/8v/y
//L/8v/y//L/8v/z//P/8//z//P/9P/0//T/9f/1//T/9P/0//T/9P/0//T/9P/0//T/
9P/1//X/9P/0//X/9//3//f/9//1//X/9f/1//X/9v/2//X/9f/1//X/9P/2//b/9v/2
//T/9P/0//T/9f/0//T/9f/1//X/9f/1//X/9P/0//T/9f/1//T/9P/4//z//v/+//7/
/v8BAAIAAgACAAIAAgACAAEAAQABAAIAAgACAAMAAwADAAMAAwABAAEAAwADAAMAAwAE
AAUABQAFAAQAAwACAAEAAAAAAAAAAAACAAEAAAD9//n/9//1//T/8v/x/+//7//u/+7/
7f/t/+7/7v/t/+3/7f/t/+3/7f/t/+3/7f/t/+3/7f/s/+z/7P/s/+z/7P/q/+r/6v/q
/+r/6f/p/+n/6//r/+z/6f/k/9//4f/m/+//+/8PACoATAB3AKcAzgDtAAgBHgEpASkB
HwEOAfkA3wDBAKYAjQBzAFoAQAAuAB4AEwAMAAgAAQD7//b/9P/z//H/7//u/+3/7f/s
/+v/6v/q/+r/6f/n/+f/5//n/+n/6f/p/+n/5//n/+b/5v/p/+n/6f/q/+j/6P/n/+f/
6v/q/+r/6v/q/+r/6v/q/+r/6v/q/+r/6v/q/+v/7P/s/+z/7P/s/+z/7P/s/+z/7P/t
/+3/7P/u/+//7//w//D/8P/x//H/8P/x//H/8v/y//T/9P/0//T/9f/3//j/+f/6//v/
/f8AAAAAAQADAAQABgAHAAgACQAMAA0ADgAQABEAEQASABQAFQAVABUAFgAWABYAFgAX
ABgAGAAYABYAFgAVABUAFQATABMAEwASABAAEAAPAA0ADAALAAoACQAIAAcABQAEAAMA
AgABAAAA///+//3//f/8//z//P/8//r/+v/6//r/+v/6//r/+//7//v/+//5//j/+P/4
//j/+P/4//n/+f/4//j/+P/4//j/+P/4//j/+P/4//f/9//3//f/9v/2//b/9v/2//T/
9P/0//T/9P/0//T/9P/z//P/9P/0//b/9v/2//b/9P/0//X/9f/1//X/9f/2//j/+P/5
//n/+P/4//j/+P/6//r/+v/6//r/+v/6//v/+//6//r/+//7//v/+//7//v/+//7//v/
+//8//z/+//7//v/+//6//j/+P/4//j/+v/6//r/+v/5//j/+P/5//n/+f/5//n/+f/4
//j/+P/3//f/9v/2//b/9//4//j//P/+/wAAAAAAAAAAAwAEAAQABAAEAAQABAADAAMA
AwAEAAQABAAFAAUABQAFAAUAAwADAAMAAwADAAMABgAHAAcABwAEAAMAAgABAAAAAAAA
AAAAAgABAAAA/f/7//n/9//2//T/8//x//H/8P/w/+//7//u/+7/7f/t/+//7//v/+//
7f/t/+3/7f/t/+3/7P/s/+z/7P/s/+z/7P/s/+z/7P/s/+v/6//r/+v/6//s/+v/6v/l
/+P/6v/z//v/DQAmAEYAbQCXAL4A3wD4AAwBGwEfARcBBgHzAN0AxQCqAI0AcQBUADoA
KgAcAA8ACgAGAAEA+f/2//T/8f/v/+//7v/r/+v/6v/p/+j/6P/o/+f/5//n/+f/5//n
/+f/5//n/+f/5//m/+b/5//n/+f/6P/o/+j/5//n/+j/6P/o/+j/6P/o/+j/6P/o/+j/
6P/o/+j/6P/p/+r/6v/q/+r/6v/q/+r/6v/q/+z/7f/t/+z/6v/r/+v/7P/s/+z/7f/t
/+z/7f/t/+7/8P/y//L/8v/y//P/9f/2//f/+P/5//v//P/8//3///8CAAQABQAGAAcA
CgALAAwADAANAA0ADgAQABEAEQARABIAEgASABIAEwAUABQAFAAUABQAEwATABMAEQAR
ABEAEAAOAA4ADQALAAoACQAIAAcABgAFAAMAAgABAAAA///+//3//P/7//n/+P/4//j/
+P/2//b/9v/2//b/9v/2//X/9f/1//X/9f/0//T/9P/0//T/9P/1//P/8v/y//L/9P/0
//T/9P/y//L/8v/x//H/8f/x//D/8P/w//D/8P/w//D/8P/w//D/8P/w//D/8f/x//L/
8v/w//D/8P/w//D/8P/x//H/8f/x//H/8v/w//D/8f/x//L/8v/y//L/8v/y//L/8v/y
//L/8v/z//P/8v/y//P/8//z//P/8//z//P/8//z//P/9P/0//P/8//z//P/8v/y//L/
8v/y//L/8v/y//L/8f/w//D/8f/x//H/8f/x//H/8P/w//D/8f/x//D/8P/u/+//8P/w
//L/8f/y//X/+P/6//r/+v/6//v//P/8//z//P/8//z/+//7//v//P/8//7/////////
//////3//f/9//3//f/9//7//////////P/7//r/+f/6//r/+v/6//r/+f/4//X/8//x
/+//7v/q/+n/5//n/+j/6P/n/+f/5v/m/+X/5f/l/+X/5f/l/+X/5f/l/+X/5f/l/+T/
5P/k/+T/5P/k/+b/5v/m/+b/5v/l/+X/5f/n/+f/4v/h/+T/4//h/+j/8//9/xMAMABS
AHcAoQDEAOEA+AAKARMBEwEHAfYA4QDLALMAmAB7AGEARgAuABwAEAAJAAQAAAD5//P/
7v/u/+3/6//p/+b/5f/l/+T/4//i/+L/4v/h/+H/4f/h/+H/4//j/+P/4//h/+H/4P/g
/+H/4f/h/+L/4P/g/9//3//h/+L/4//k/+L/4v/i/+L/5P/k/+T/5P/k/+T/5f/m/+b/
5v/m/+b/5v/m/+b/5v/m/+f/5//m/+b/5//n/+j/6P/o/+n/6f/o/+n/6f/q/+z/7v/u
/+7/7v/v//H/8v/z//T/9f/3//j/+P/5//v//v8AAAEAAgADAAYABwAIAAgACQAJAAoA
DAANAA0ADQAOAA4ADgAOAA8AEAAQABAAEAAQAA8ADwAPAA0ADQANAAwACgAKAAkACQAI
AAcABgAFAAQAAwABAAAA///+//3//v/9//z/+//5//j/+P/4//j/9v/2//b/9v/2//b/
9v/1//X/9f/1//X/9P/0//T/9v/2//b/9//1//T/9P/0//b/9v/2//b/9v/2//b/9f/1
//X/9f/0//T/9P/0//T/9P/0//T/9P/0//T/9P/0//P/8//0//T/9P/0//T/9P/0//T/
9f/1//X/9f/1//b/9v/2//f/9//4//j/+P/4//b/9v/2//b/+P/4//j/+f/5//j/+P/5
//n/+f/5//n/+f/5//n/+f/3//j/+P/3//f/9//3//b/+P/4//j/+P/4//j/+P/4//f/
9v/2//f/9//3//f/9//3//b/9v/2//f/9//2//b/9P/1//b/9v/2//f/+P/5//z//f/+
////AAABAAIAAgACAAIAAgACAAEAAwADAAQABAAEAAUABQAFAAUABQADAAMAAwADAAMA
AwAGAAcABwAHAAQAAwACAAEAAgACAAIAAgACAAEAAAD9//3/+//5//j/9P/z//H/8f/w
//D/7//v/+//8P/w//H/8f/x//H/8f/v/+//7//v//H/8f/w//D/8P/w//D/8P/u/+7/
7v/u/+7/7f/t/+3/8f/x//D/7//s/+n/6//w//f/AQATAC4ATgB1AJsAwADdAPQADgEd
ARsBEQEEAe0A2wDHAKoAjQB1AFoAQAAsAB4AEwAOAAwABQD///r/+P/3//f/9f/y//H/
8f/w/+//7v/u/+7/7f/t/+3/7f/t/+3/7f/t/+3/7f/t/+z/7P/t/+3/7f/u/+7/7v/t
/+3/7v/u/+7/7v/u/+7/7v/u//D/8P/w//D/8P/w//H/8v/w//D/8P/w//L/8v/y//L/
8v/z//P/8v/0//X/9f/2//T/9P/1//X/9v/3//f/+P/2//j/+P/4//j/+f/7//z//f/+
////AQAEAAQABQAHAAgACgALAAwADQAQABEAEgAWABcAFwAYABYAFwAXABcAGAAYABgA
GAAbABwAHAAcABwAHAAbABsAGwAZABkAGQAaABgAGAAXABUAFAATABIAEQAQAA8ADQAK
AAkACAAHAAgABwAGAAUAAwACAAIAAgACAAAAAAAAAAAAAAAAAAAA//////////8BAAAA
AAAAAP7//v/+///////+//7//v/+//7//v/+//z//P/8//v//f/9//3//P/+//7//v/+
//z//P/8//z//P/8//z//P/9//3//v/+//z//P/8//z//v/+//////////////8AAAAA
AAABAAEAAgACAAIAAgAAAAAAAAAAAAIAAgACAAMAAwACAAIAAwADAAMAAwADAAEAAQAB
AAEAAQACAAIAAQABAAEAAQAAAAAAAAAAAAAA/v/+//7//v////7//v//////////////
///+//7//v///////v/+/wIABQAGAAcACAAJAAoACwAMAAwADAAMAAwADAALAAsACwAM
AAwADgAPAA8ADwAPAA8ADQANAA0ADQANAA0ADgAPAA8ADwAOAA0ADAALAAoACgAKAAoA
CAAHAAYAAwACAAEAAAAAAP7//f/7//v/+v/6//n/+f/4//j/9//3//f/9//3//f/9//3
//f/9//3//f/9v/2//b/9v/2//b/9v/2//b/9v/4//f/9//3//f/+f/6//f/8v/v/+//
9v/9/wsAHwA8AFwAhQCxANYA9QAMASABKwEtASMBEgH9AOEAxwCuAJMAewBiAEwAOgAq
AB0AGAAWAA8ABwAEAAIAAQD///3/+v/5//n/+P/3//b/9v/2//X/9//3//f/9//1//X/
9f/1//f/9//2//b/9//3//f/+P/4//j/9//3//j/+P/4//j/9v/2//b/9v/3//j/+f/6
//j/+P/5//r/+v/6//r/+v/6//r/+v/6//r/+//7//r/+v/7//v//P/8//z//f/9//7/
/////wAAAAACAAIAAgAEAAUABwAIAAcACAAJAAsADgAOAA8AEQAUABYAFwAYABcAGgAb
ABwAHgAfAB8AIAAgACEAIQAhACIAIgAiACIAJQAmACYAJgAkACQAIwAjACUAIwAjACMA
IgAgACAAHwAfAB4AHQAcAB0AHAAbABkAFgAVABQAEwASABEAEAAPAA8ADgAOAA4AEAAO
AA4ADgAMAAwADAAMAAsACwALAAsADAAMAA0ADgAMAAwADAANAA0ADAAMAAwADAAMAAwA
DAAMAAwADAALAA0ADQANAAwADAAMAAwADAAMAAwADAAMAAwADAAMAAwADAANAA8AEAAO
AA4ADgAOAA4ADgAPAA8ADwAPAA8AEAASABIAEwATABQAFAAUABQAFAAUABQAFAAUABQA
FAAVABUAFAAUABUAFQAVABUAFQAXABcAFwAXABUAFgAWABUAFQAVABUAFAAUABQAFAAU
ABQAFAAUABQAFQAUABQAFQAXABcAFwAXABcAFgAWABYAGAAZABkAGgAbAB0AHwAgABwA
IQAmAA==
         </WaveFormData>
      </LeadData>
      <LeadData>
         <LeadByteCountTotal>10000</LeadByteCountTotal>
         <LeadTimeOffset>0</LeadTimeOffset>
         <LeadSampleCountTotal>5000</LeadSampleCountTotal>
         <LeadAmplitudeUnitsPerBit>4.88</LeadAmplitudeUnitsPerBit>
         <LeadAmplitudeUnits>��V</LeadAmplitudeUnits>
         <LeadHighLimit>2147483647</LeadHighLimit>
         <LeadLowLimit>268435456</LeadLowLimit>
         <LeadID>V1</LeadID>
         <LeadOffsetFirstSample>0</LeadOffsetFirstSample>
         <FirstSampleBaseline>0</FirstSampleBaseline>
         <LeadSampleSize>2</LeadSampleSize>
         <LeadOff>FALSE</LeadOff>
         <BaselineSway>FALSE</BaselineSway>
         <ExcessiveACNoise>FALSE</ExcessiveACNoise>
         <MuscleNoise>FALSE</MuscleNoise>
         <LeadDataCRC32>3906534664</LeadDataCRC32>
         <WaveFormData>
BgAGAAYABgADAAIAAQAAAP///v/9//z/+//6//n/+P/3//b/9f/0//L/8v/y//L/8v/y
//L/8v/y//L/8v/y//T/9P/0//T/9//4//n/+v/8//z//P/8////AAABAAIABAAEAAQA
BAAGAAYABgAGAAYABgAGAAYACAAIAAgACAAIAAgACAAIAAgACAAIAAgABgAGAAYABgAI
AAgACAAIAAgACAAIAAgACAAIAAgACAAIAAgACAAIAAgACAAIAAgACgAKAAoACgAKAAoA
CgAKAAoACgAKAAoACgAKAAoACgAMAAwADAAMAAwADAAMAAwADAAMAAwADAAMAAwADAAM
AAwADAAMAAwADAAMAAwADAAMAAwADAAMAAoACgAKAAoACgAKAAoACgAKAAoACgAKAAgA
CAAIAAgACAAIAAgACAAGAAYABgAGAAgACAAIAAgACAAIAAgACAAGAAYABgAGAAgACAAI
AAgACAAIAAgACAAGAAYABgAGAAYABgAGAAYABgAGAAYABgAIAAgACAAIAAkACgALAAwA
DAAMAA0ADQAOAA4ADgAOAA4ADgAOAA8ADwAPAA8ADQAMAAkABwADAAIAAQABAP///v/9
//3//v/+//7//P/8//v//f/9//7//v/+/wAAAAACAAMAAwADAAEAAQACAAIABAAEAAQA
AwADAAMAAwAEAAQABAAEAAQABAAEAAQABAAEAAQABAAEAAQABAAEAAQABAAEAAQABQAF
AAUABQAFAAUAAgACAAEA//8BAAQADgAcAC0AOgBBAEEAOgAoAAwA6f/M/7v/rf+e/5D/
hv9//4X/k/+b/6L/qf+2/8L/z//a/+X/7//3//3/AgAEAAcACAAIAAkACgALAAoACgAK
AAsACwALAAwADAANAA0ADQANAA0ADgAOAA4ADQANAA0ADgAOAA4ADgAOABAAEAAQABEA
DwAPAA8ADwAPAA8ADwAPABEAEQARABEAEQARABEAEQARABEAEQARAA8ADwAQABAADwAP
AA8ADwARABEAEQARABAADwAOAA0ADwAOAA4ADgAQABAADwAPAA4ADgANAAwACgAJAAgA
BwAGAAUABAADAAIAAQAAAP///f/8//v/+v/4//f/9v/1//T/8//z//L/8f/w/+//7//u
/+7/7//v/+//7//v/+//7//v//H/8f/w//H/8v/z//b/9//4//n/+v/7//z//f/+////
AAABAAIAAgACAAIABAAFAAUABQADAAMABAAEAAYABgAGAAYABwAHAAcACAAIAAgACAAH
AAcACAAIAAcABwAHAAcABwAHAAcABwAHAAcACAAIAAgACAAIAAgACQAJAAkACQAJAAkA
CQAJAAkACQAKAAoACgAKAAoACgAKAAoACgAKAAoACQAJAAkACQALAAsACwALAAsACwAL
AAsACQAJAAgACAAKAAoACgAKAAkABwAGAAUAAwABAP7//P/7//v/+//6//j/+P/4//j/
+P/4//j/+P/4//f/9//3//f/9//3//f/9f/1//X/9f/1//X/9f/1//X/9f/1//T/9P/0
//T/9P/0//T/9P/1//P/8//z//T/8//z//T/9f/2//f/+P/6//r/+v/6//r/+v/7//v/
/P/8//z//P/8//7//v///////f/9//v/+v/5//f/8//y//H/8f/v/+7/7f/t/+7/7v/u
/+z/7P/t/+//7//w//D/8P/y//L/8v/z//P/8//z//P/9P/0//T/9P/0//P/8//z//P/
9P/0//T/9P/0//T/9P/0//T/9P/0//T/9P/0//T/9P/0//T/9P/0//X/9f/1//X/9f/1
//T/8v/x//P/9//+/woAGAAnACwAKwAnABYA+v/c/8H/sP+n/5v/jv+G/4D/gf+H/5H/
mf+g/6f/tP/A/8n/0v/d/+f/7f/z//b/+P/5//r/+v/7//r/+//8//z//P/9/wAAAQAD
AAQABwAJAAsADQAPABAAEAAQAA8ADwAPABAAEAAQABAAEAASABIAEgATABEAEQARABEA
EQARABEAEQAPAA0ACwAJAAgABwAGAAUABQAFAAUABQAHAAkADAAOAA4ADwAQABEAEQAR
ABEAEQATABMAEwATABEAEAAQABAAEAAQAA8ADwAQABAADwAOAAwACwAKAAkACAAHAAYA
BQAEAAMAAgABAP///v/9//z/+v/5//j/9//2//X/9f/0//P/8v/x//H/8P/w//H/8f/x
//H/8f/x//P/8//1//X/9v/3//j/+f/6//v//P/9/wAAAQACAAMAAgADAAQABQAGAAYA
BgAGAAoACwALAAsACQAJAAoACgAKAAoACgAKAAsACwALAAwACgAKAAoACQALAAwADAAL
AAsACwALAAsADQANAA0ADQANAA4ADgAOAAwADAAMAA0ADQANAA0ADQANAA0ADQANAAsA
CgAIAAYACAAKAAwADgAOAA4ADgAOAA8ADwAPAA8ADwAPAA8ADwAPAA8ADwAPAA8ADwAO
AA4ADgAOAA4ADgAOAA0ADQANAA0ADQAMAAwADQANAA0ADAAMAAwADAAMAAwADAAMAAwA
DAALAAsACwALAAsACwALAAkACQAJAAkACwALAAsACwALAAsACwAKAAoACgAKAAoACgAK
AAoACwAJAAkACQAKAAkACQAKAAsADAAOAA4ADgAOAA4AEAARABEAEgAQABAAEAAQABAA
EAARABEAEQARAA8ADgANAAsABwAGAAUABQADAAIAAQABAAIAAgAAAP7//v///wMAAwAE
AAQAAgAEAAQABAAFAAUABQAFAAUABgAGAAYABgAGAAUABQAFAAUABgAGAAQABAAEAAQA
BAAEAAQABAAGAAYABgAGAAYABgAGAAYABgAGAAcABwAFAAUABQAFAAQABAABAAEAAwAI
ABIAIgAxADoAOwA5ADAAGgD8/9//xv+5/7P/pv+c/5T/kf+V/5v/pf+s/7P/uv/I/9P/
3P/n//H/+f///wQABgAJAAoACgALAAoADQAMAAwADAANAA0ADQAOAA4ADwAPAA8ADwAN
AA4ADgAOAA0ADQANAA4AEAAQABAAEAAOAA4ADgAPAA8ADwAPAA8ADwAPAA8ADwAPAA8A
DwAPAA8ADwAPAA8ADwAPAA8ADwAPAA8AEAAQAA8ADwAPAA8ADwAPAA8ADwANAA0ADQAN
AA0ADAAMAAwADAAMAAsACwAKAAoACQAIAAgABwAGAAUABAADAAIAAQD+//3//P/7//v/
+v/5//j/9v/1//T/8//y//H/8f/w/+//7v/t/+3/6v/q/+v/6//r/+v/6//r/+3/7f/v
/+//8P/x//L/8//0//X/9v/3//j/+f/6//v//P/9//7///8CAAIAAgACAAQABQAFAAUA
BQAFAAYABgAGAAYABgAGAAUABQAFAAYABgAGAAYABQAFAAYABgAFAAcABwAHAAcABwAH
AAcABwAHAAgACAAIAAYABgAGAAcACQAJAAkACQAJAAkACQAJAAsADAAMAAwADAAMAAwA
DAAMAAwADAAMAAsACwALAAsACwALAAsACwALAAsACwALAAkACQAIAAgACAAIAAgACAAK
AAkACQAJAAkACQAIAAgABwAHAAcABgAIAAgACAAIAAYABgAGAAYACAAHAAcABwAHAAcA
BwAHAAcABwAHAAcABwAHAAcABwAHAAcABwAGAAYABgAGAAYABgAGAAYABwAFAAUABQAG
AAUABQAGAAcABgAHAAgACAAKAAwADAAMAAwADAAMAA0ADQAOAA4ADgAOAA4AEAAQABEA
EQARABEADwAOAAsACQAFAAQAAQABAP///v//////AAAAAAAA/v/+////AQABAAIAAgAE
AAYABgAGAAUABQAFAAUAAwAEAAQABAAEAAQAAwADAAAA//////7/AAAAAAAAAAD///7/
/f/8//r/+v/6//r//P/8//z//P/+/wAAAwAFAAUABQAFAAUABgAEAAEA/f/9/wAACgAY
ACkANAA3ADcALgAYAPr/1/+6/6v/nf+M/4D/dP9x/3n/h/+P/5T/nf+q/7r/x//W/+P/
6f/v//P//P8EAAcACAAKAAsADAALAA4ADgAOAA8AEQARABIAEgARABEAEQARABEAEgAS
ABIAEwATABMAFAASABIAEgASABIAEgASABMAEwATABMAEwAVABUAFQAVABUAFQAVABUA
FQAVABUAFQAVABUAFQAVABMAEwAUABQAFQAVABUAFQAVABUAFQAVABMAEwATABMAFQAU
ABQAFAASABIAEQARABAAEAAPAA4ADgANAAwACwAKAAkACAAHAAYABQAEAAMAAwACAAEA
AAD+//3//P/7//r/+f/5//j/9f/0//P/8//y//L/8//z//P/8//z//P/8//z//X/9f/2
//f/+P/5//r/+//8//3//v///wAAAQACAAMABAAFAAQABAAEAAQABgAHAAcABwAHAAcA
CAAIAAgACAAIAAgABwAHAAcACAAIAAgACAAHAAcACAAIAAcABwAHAAcABwAJAAkACQAJ
AAcACAAIAAgACAAIAAgACQAJAAkACQAJAAkACQAJAAkACQAKAAoACgAKAAoACgAKAAoA
CgAKAAoACwALAAsACwALAAsACwALAAsACwALAAsACwALAAoACgAMAAwADAAMAAwACwAL
AAsACwALAAoACgAJAAkACQAIAAoACgAKAAoACgAKAAoACgAKAAkACQAJAAkACQAJAAkA
CQAJAAkACQAHAAcABwAHAAcABwAHAAYACAAIAAgACAAIAAgACAAJAAcABwAHAAgABwAH
AAgACQAKAAwADgAOAA4ADgAOAA8ADwAQABAAEAAQABAAEAAQABEAEQARABEADwAOAAsA
CQAFAAQAAQABAP///v/9//3//v/+/wAA/v/+////AQABAAIAAgACAAQABAAEAAMAAwAD
AAMABQAGAAYABgAGAAYABQAFAAUABQAGAAYABgAGAAYABgAGAAYABgAGAAYABgAGAAYA
BgAGAAYABgAGAAYABwAHAAcABwAHAAcABgAEAAUAAwADAAYADgAcAC0APABDAEUAQAAu
ABQA8//S/7v/qf+a/4r/gP93/3n/hf+R/5j/nf+q/7b/w//O/9f/4//t//P/+P/8//3/
/v/+////AAAFAAcACAAJAAsADQANAA4ADgAPAA8ADwAPAA8AEAAQABAADwAPAA8AEAAQ
ABAAEAAQABAAEAAQABEAEQARABEAEQATABMAEwATABMAEwATABMAEQARABEAEQARABEA
EQARABMAEwAUABQAEQARABEAEQARABEAEQARABEAEQARABEAEQAQABAAEAAQABAADwAP
AA4ADgANAAwADAALAAoACQAIAAcABgAFAAYABQAEAAMA///+//3//P/8//v/+v/5//j/
9//3//b/9f/0//P/8//y//L/8//z//P/8//z//P/8f/x//P/8//2//f/+P/5//r/+//8
//3//v///wAAAQAAAAEAAgADAAYABgAGAAYABgAHAAcABwAHAAcACAAIAAgACAAIAAgA
CQAJAAkACgAIAAgACAAHAAcACAAIAAcACQAJAAkACQAJAAkACQAJAAkACgAKAAoACAAI
AAgACQAJAAkACQAJAAsACwALAAsACwAMAAwADAAMAAwADAAMAAwADAAMAAwADQANAA0A
DQANAA0ADQANAA0ADQANAA0ADQANAAwADAAMAAwADAAMAAwACwALAAsACwALAAoACgAL
AAsACwAKAAoACgAKAAoACgAKAAoACgAKAAkACQAJAAkACQAJAAkACQAJAAkACQAJAAkA
CQAJAAkACQAJAAgACAAIAAgACAAIAAgACAAJAAkACQAJAAoACQAJAAoACwAOABAAEAAQ
ABAAEAAQABEAEQASABAAEAAQABAAEgASABMAEwARABEADwAOAAsACQAFAAQAAwADAAEA
AAD/////AAAAAAAA/v/+////AQABAAIAAgAEAAYABgAGAAUABQAFAAUABwAIAAgACAAG
AAYABQAFAAcABwAIAAgACAAIAAgACAAIAAgACAAIAAgACAAIAAgACAAIAAgACAAGAAYA
BwAHAAcABwAHAAcABgAEAAMAAwAFAAgAEgAiADEAPgBDAEEAOAAkAAYA5f/K/7v/rf+e
/5L/iv+H/43/mf+j/6j/sf+8/8j/1f/e/+n/8//7/wEABgAIAAkACAAKAAsACgALAAwA
DAAMAA0ADQANAA4ADgAPAA8ADwAPAA8AEAAQABAAEQARABEAEgAQABAAEAAQABAAEAAQ
ABEAEQARABEAEQAPAA8ADwAPABEAEQARABEAEQARABEAEQARABEAEQARAA8ADwAQABAA
DwAPAA8ADwAPAA8ADwAPAA8ADwAPAA8ADwAOAA4ADgAOAA4ADQANAAwADAALAAoACgAJ
AAgABwAGAAUABAADAAIAAQAAAP//+//6//n/+P/4//f/9v/1//T/8//z//L/8f/w/+//
7//u/+7/7//v/+3/7f/t/+3/7f/t/+//7//w//H/8v/z//b/9//4//n/+v/7//z//f/+
////AAABAAIAAgACAAIABAAFAAUABQAFAAUABgAGAAYABgAGAAYABQAFAAUABgAGAAYA
BgAFAAUABgAGAAUABwAHAAcABwAHAAcABwAHAAUABgAGAAYACAAIAAgACQAJAAkACQAJ
AAkACQAJAAkACQAKAAoACgAKAAoACgAKAAoACgAKAAoACwALAAsACwAJAAkACQAJAAkA
CQAJAAkACQAJAAgACAAIAAgACAAIAAoACQAJAAkABwAHAAYABgAJAAkACQAIAAgACAAI
AAgACAAIAAgACAAIAAcABwAHAAcABwAHAAcABwAHAAcABwAHAAcABwAHAAUABQAFAAQA
BgAGAAYABgAGAAYABgAHAAkACQAKAAoACgAKAAoADAANAA0ADgAOAA4ADgAOAA4ADgAP
AA8AEQARAA8ADgALAAkABQAEAAEAAQD///7//////wAAAAD+//z//P/9//////8AAAAA
AgAEAAQABAADAAMAAwADAAUABgAGAAYABgAGAAUABQAFAAUABgAGAAYABgAGAAYABAAE
AAQABAAGAAYABgAGAAYABgAGAAYABAAEAAUABQAFAAUABQAFAAQABAADAAMAAwAIABIA
IgAxADoAPQA7ADAAGgD8/9//yP+7/7H/pv+c/5T/k/+X/6H/qf+w/7X/wP/O/9f/4P/r
//X/+////wQACAAJAAoACgALAAwADQAOAA4ADgAPAA8ADwAQABAADwAPAA8ADwAPABAA
EAAQAA8ADwAPABAAEAAQABAAEAAOAA4ADgAPABEAEQARABEAEQARABEAEQARABEAEQAR
ABEAEQARABEAEQARABEAEQAPAA8AEAAQAA8ADwAPAA8ADwAPAA8ADwAPAA8ADwAPAA8A
DgAOAA4ADgAOAA0ADQAMAAwACwAKAAgABwAGAAUABAADAAIAAQAAAP///v/9//v/+v/5
//j/+P/3//b/9f/0//P/8//y//H/8P/v/+//7v/u/+//7//t/+3/7f/t/+3/7f/v/+//
8v/z//T/9f/2//f/+P/5//r/+//8//3//v///wAAAQACAAIAAgACAAQABQAFAAUABQAF
AAYABgAGAAYABgAGAAcABwAHAAgACAAIAAgABwAHAAgACAAHAAkACQAJAAkACQAJAAkA
CQAJAAoACgAKAAoACgAKAAsACwALAAsACwALAAsACwALAAsADAAMAAwADAAMAAwADAAM
AAwADAAMAA0ADQANAA0ADQANAA0ADQANAA0ADQANAA0ADQAMAAwADAAMAAwADAAMAAsA
CwALAAsACwAKAAoACwALAAsACgAKAAoACgAKAAgACAAIAAgACAAHAAcABwAJAAkACQAJ
AAcABwAHAAcABwAHAAcABwAJAAkACQAIAAgACAAIAAgACAAIAAgACQAJAAwADAAMAAwA
DAAMAA0ADQAOAA4ADgAOAA4ADgAOAA8ADwAPAA8ADQAMAAkABwADAAIAAQABAP///v/9
//3//v/+//7//P/8//3//////wAAAAAAAAIAAgACAAEAAQABAAEAAQACAAIAAgACAAIA
AQABAAEAAQACAAIAAgACAAIAAgACAAIAAgACAAIAAgACAAIAAgACAAIAAgAAAAAAAQAB
AAMAAwADAAMAAgAAAAEA/////wQADAAYACcANAA5ADkAMgAeAAQA5f/K/7n/sf+m/5r/
kv+N/4//lf+f/6b/rf+0/8D/zf/W/9//6//z//n//v8CAAMABAAEAAUABgAHAAgACAAI
AAkACQAJAAoACgALAAsACwALAAsADAAMAAwACwALAAsADAAKAAoACgAKAAwADAAMAA0A
CwALAAsACwALAAsACwALAAsACwALAAsACwALAAsACwALAAsACwALAAkACQAKAAoACwAL
AAsACwAJAAkACQAJAAkACQAJAAkACQAIAAgACAAGAAYABQAFAAYABgAFAAQAAgABAAAA
///+//3//P/7//r/+f/4//f/9f/0//P/8v/w/+//7v/t/+z/6//r/+r/6f/o/+f/5//m
/+b/5//n/+f/5//n/+f/5//n/+n/6f/s/+3/7v/v//D/8f/y//P/8v/z//T/9f/4//n/
+v/7//7//v/+//7//v//////////////AAAAAAAAAAAAAAAA////////AAAAAAAAAAD/
////AAAAAP//AQABAAEAAQABAAEAAQABAAEAAgACAAIAAgACAAIAAwADAAMAAwADAAMA
AwADAAMAAwAEAAQABAAGAAYABgAGAAQABAAEAAQABQAFAAUABQAFAAUABQAFAAUABQAF
AAUABQAFAAQABAAEAAQABAAEAAQAAwADAAMAAwADAAIAAgADAAMAAwACAAIAAgACAAIA
AgACAAIAAgACAAEAAQABAAMAAwADAAMAAQABAAEAAQABAAEAAQABAAEAAQABAAAAAgAC
AAIAAgAAAAAAAAABAAEAAQABAAIABQAGAAgACAAIAAgACAAJAAkACgAKAAoACgAKAAoA
CgALAAsADQANAAsACgAHAAUAAQAAAP3//f/7//r/+f/5//r/+v/6//j/+P/5//v/+//8
//z//P/+//7//v//////////////AAAAAAAAAgACAAEAAQABAAEAAgACAAIAAgACAAIA
AgACAAIAAgACAAIAAgACAAIAAgACAAIAAgACAAMAAwADAAMAAwADAAIAAgD/////AQAE
AAwAGgArADwAQwBDAD4ALAAUAPH/0P+7/63/mv+K/4D/ef99/43/l/+c/6P/sP++/8n/
1P/h/+v/8//5//7/AgAHAAgACAAJAAoACwAKAAoACgALAAsACwAMAAwADQANAA0ADQAN
AA4ADgAOAA0ADQANAA4ADgAOAA4ADgAOAA4ADgAPAA8ADwAPAA8ADwAPAA8ADwAPAA8A
DwAPAA8ADwAPAA8ADwAPAA8ADwAPAA8AEAAQAA8ADwAPAA8ADwAPAA8ADwAPAA8ADwAP
AA8ADgAOAA4ADgAOAA0ADQAOAA4ADQAMAAwACwAKAAkABgAFAAQAAwACAAEAAAD///3/
/P/7//r/+v/5//j/9//2//X/9f/0//P/8v/x//H/8P/w//H/8f/v/+//7//v/+//7//x
//H/8v/z//T/9f/2//f/+P/5//r/+//8//3//v///wAAAQACAAIAAgACAAQABQAFAAUA
BQAFAAYABgAGAAYABgAGAAUABQAFAAYABAAEAAQAAwADAAQABAADAAUABQAFAAUABQAF
AAUABQADAAQABAAEAAQABAAEAAUABwAHAAcABwAHAAcABwAHAAUABgAGAAYABgAGAAYA
BgAIAAgACAAIAAcABwAHAAcABwAHAAcABwAHAAcABwAHAAcABwAGAAYABgAGAAYABgAI
AAcABwAHAAcABwAGAAYABQAFAAUABAAGAAYABgAGAAYABgAGAAYABgAFAAUABQAFAAUA
BQAFAAUABQAFAAUABQAFAAUABQAFAAUABQAEAAQABAAEAAQABAAEAAQABQADAAMAAwAE
AAUABQAGAAcACAAIAAgACAAIAAoACwALAAwADAAMAAwADAAMAAwADQANAA0ADQALAAoA
BwAFAAEAAAD9//3/+//6//n/+f/6//r//P/6//r/+//7//v//P/8//7/AAAAAAAAAQAB
AAEAAQABAAIAAgACAAIAAgABAAEAAQABAAIAAgACAAIAAgACAAIAAgACAAIAAgACAAIA
AgACAAIAAgACAAIAAgADAAMAAwADAAMAAwAEAAIAAwABAAEABAAQACAAMQA+AEMAQQA4
ACQABgDj/8j/t/+p/5j/iv+C/33/h/+V/53/ov+r/7r/xv/P/9r/5//v//f//f8CAAQA
BwAIAAoACQAKAAsADAAMAAwADQANAA0ADgAOAA8ADwAPAA8ADwAQABAAEAAPAA8ADwAQ
ABAAEAAQABAAEAAQABAAEQARABEAEQARABMAEwATABMAEQARABEAEQARABEAEQARABEA
EQARABEAEQARABIAEgARABEAEQARABMAEwATABMAEwATABMAEwATABIAEgASABAAEAAP
AA8AEAAQAA8ADgAOAA0ADAALAAoACQAIAAcABgAFAAQAAwABAAAA///+//z/+//6//n/
+P/3//f/9v/1//T/8//z//L/8v/z//P/8//z//P/8//z//P/9f/1//b/9//4//n/+v/7
//z//f/+////AAABAAIAAwAEAAUABgAGAAYABgAIAAkACQAJAAkACQAKAAoACgAKAAoA
CgALAAsACwAMAAoACgAKAAkACQAKAAoACQALAAsACwALAAsACwALAAsACwAMAAwADAAM
AAwADAANAA0ADQANAA0ADwAPAA8ADwANAA4ADgAOAA4ADgAOAA4AEAAQABAAEAARABEA
EQARABEAEQARABEAEQARABEAEQARABEAEAAQABAAEAAQABAAEAAPAA8ADwAPAA8ADgAO
AA0ADQANAAwADgAOAA4ADgAOAA4ADgAOAA4ADQANAA0ADQANAA0ADQANAA0ADQANAA0A
DQANAA0ADQANAA0ADAAMAAwADAAMAAwADAAMAA0ACwALAAsADAALAA0ADgAPABAAEgAS
ABIAEgASABMAEwAUABQAFAAUABQAFAAUABUAFQAVABUAEwASAA8ADQAJAAgABwAHAAUA
BAADAAMABAAEAAQAAgACAAMABQAFAAYABgAGAAgACAAIAAkACQAJAAkACQAKAAoACgAK
AAoACQAJAAkACQAKAAoACgAKAAoACgAKAAoACgAKAAoACgAKAAoACgAKAAoACgAMAAwA
DQANAA0ADQANAA0ADAAKAAkABwAJAAwAFAAgADEAQgBHAEkARAAyABgA9//a/8X/t/+m
/5r/kP+J/4//m/+l/6r/s/+8/8r/1f/g/+v/9f/9/wUACgAMAA8AEAASABEAEgATABIA
EgASABMAFQAVABYAFgAVABUAFQAVABUAFgAWABYAFQAVABUAFgAWABYAFgAWABYAFgAW
ABcAFwAXABcAFwAXABcAFwAXABcAFwAXABcAFwAXABcAFwAXABcAFwAXABcAFwAYABgA
FwAXABcAFwAXABcAFwAXABcAFwAXABcAFwAWABYAFgAWABYAFQAVABQAFAATABIAEgAR
ABAADwAOAA0ADAALAAoACQAIAAcABQAEAAMAAgAAAP///v/9//z/+//7//r/+f/4//f/
9//2//b/9//3//X/9f/1//X/9//3//n/+f/4//n/+v/7//z//f/+////AgADAAQABQAG
AAcACAAJAAoACgAKAAoADAANAA0ADQANAA0ADgAOAA4ADgAOAA4ADQANAA0ADgAOAA4A
DgANAA8AEAAQAA8ADwAPAA8ADwAPAA8ADwAPAA8AEAAQABAAEAAQABAAEQARABEAEQAR
ABEAEQARABEAEQASABIAEgAUABQAFAAUABQAFAAUABQAEwATABMAEwATABMAEwATABMA
EwATABMAEwATABIAEgAUABQAFAAUABIAEQARABEAEQARABAAEAARABEAEQAQABAAEAAQ
ABAAEAAQABAAEAAQAA8ADwAPABEAEQARABEADwAPAA8ADwAPAA8ADwAPABEAEQARABAA
EAAQABAAEAAOAA4ADgAPABEAEwAUABYAFgAWABYAFgAXABcAGAAYABgAGAAYABgAGAAZ
ABkAGQAZABcAFgATABEADQAMAAsACwAJAAgACQAJAAoACgAIAAYABgAHAAkACQAKAAoA
CgAMAAwADAANAA0ADQANAA0ADgAOAA4ADgAOAA0ADQANAA0ADgAOABAAEAAQABAADgAO
AA4ADgAQABAAEAAQABAAEAAQABAAEAAQABEAEQAPAA8ADwAPAA4ADgANAAsACwAOABYA
JAAzAEAARQBFAEAALgASAPP/2v/L/8H/tv+q/6L/nf+d/6f/sf+4/73/xv/S/93/5v/x
//3/AwALAA4AEgATABQAFAAVABYAFwAYABgAGAAZABkAGQAaABoAGwAbABsAGwAZABoA
GgAaABkAGQAZABoAHAAcABwAHAAcABwAHAAdAB0AHQAdAB0AHQAdAB0AHQAdAB0AHQAd
AB0AHQAdAB0AHQAdAB0AHQAdAB0AHgAeAB0AHQAdAB0AHwAfAB8AHwAdAB0AHQAdAB0A
HAAcABwAGgAaABkAGQAaABoAGQAYABgAFwAWABUAFAATABIAEQAQAA8ADgANAAsACgAJ
AAgABgAFAAQAAwAEAAMAAwACAAEAAAD//////P/8//3//f////////////////8BAAEA
AgADAAQABQAGAAcACAAJAAwADQAOAA8ADgAPABAAEQAUABQAFAAUABYAFwAXABcAFwAX
ABgAGAAYABgAGAAYABkAGQAZABoAGgAaABoAGQAZABoAGgAZABkAGQAZABkAFgAVABQA
EwARABIAEgASABAAEAAQABEAEQARABEAEQARABEAEQARAA8AEAAQABAAEAAQABAAEAAS
ABIAEgASABEAEQARABEAEQARABEAEQAPAA8ADwAPAA8ADwAOAA4ADgAOAA4ADgAOAA0A
DQANAA8ADwAOAA4ADQANAA0ADAAMAAwADAAMAAwADAAMAAwADAALAAsACwANAA0ADQAN
AA8ADwAPAA8ADQANAA0ADQANAA0ADQAMAAwADAAMAAwADQAOAA8AEQATABMAEwAUAB0A
IQAgAA==
         </WaveFormData>
      </LeadData>
      <LeadData>
         <LeadByteCountTotal>10000</LeadByteCountTotal>
         <LeadTimeOffset>0</LeadTimeOffset>
         <LeadSampleCountTotal>5000</LeadSampleCountTotal>
         <LeadAmplitudeUnitsPerBit>4.88</LeadAmplitudeUnitsPerBit>
         <LeadAmplitudeUnits>��V</LeadAmplitudeUnits>
         <LeadHighLimit>2147483647</LeadHighLimit>
         <LeadLowLimit>268435456</LeadLowLimit>
         <LeadID>V2</LeadID>
         <LeadOffsetFirstSample>0</LeadOffsetFirstSample>
         <FirstSampleBaseline>0</FirstSampleBaseline>
         <LeadSampleSize>2</LeadSampleSize>
         <LeadOff>FALSE</LeadOff>
         <BaselineSway>FALSE</BaselineSway>
         <ExcessiveACNoise>FALSE</ExcessiveACNoise>
         <MuscleNoise>FALSE</MuscleNoise>
         <LeadDataCRC32>3425898087</LeadDataCRC32>
         <WaveFormData>
IAAgACAAIAAdABwAGwAaABkAGAAXABYAEwASABEAEAAPAA4ADQAMAAsACgAJAAgABwAG
AAUABAACAAIAAgACAAIAAgACAAIAAgACAAIAAgAEAAQABAAEAAYABgAGAAYABgAGAAYA
BgAGAAYABgAGAAYABgAGAAYABAAEAAQABAACAAIAAgACAAIAAgACAAIAAgACAAIAAgAC
AAIAAgACAAAAAAAAAAAAAAAAAAAAAAAAAAAAAAAAAAAAAAAAAAAAAAAAAAAAAAAAAAAA
AAAAAAIAAgACAAIAAgACAAIAAgAEAAQABAAEAAUABgAHAAgACAAIAAgACAAKAAoACgAK
AAsADAANAA4ADgAOAA4ADgARABIAEwAUABQAFAAUABQAFAAUABQAFAASABIAEgASABAA
EAAQABAAEgASABIAEgAQABAAEAAQABAAEAAQABAAEAAQABAAEAAOAA4ADgAOABAAEAAQ
ABAADgAOAA4ADgAMAAwADAAMAAwADAAMAAwADAAMAAwADAAMAAwADAAMAA0ADgAPABAA
EAASABIAEQARABEAEQARABEAEQASABIAEgASABIAEQARABAADwANAAkACQAHAAUABQAF
AAYABwAJAAkABwAHAAgACAAIAAgABgAGAAQABAAEAAQABAACAAIAAgACAAIAAAD/////
//8BAAAAAAD////////////////+//7//v/8//z//P/8//z//P/8//v/+//8//z//P/8
//z//P/8//7//v/+//7/AgAKABwAOgBmAJkAwQDYAOEA3gDGAJwAYAAgAO//xv+W/2T/
Nf8J/+7+6P7q/v3+Hf9C/2T/hP+g/7f/yf/Y/+T/8P/4//7//////wAAAgACAAMABAAG
AAcABgAHAAgACQAJAAsACwALAAsACwAMAAwADgAOAA4ADgAMAA4ADwAQABMAEwAUABQA
FAAUABUAFgAUABUAFQAWABgAGAAZABkAFwAYABgAGQAaABoAGwAbABkAGwAbABwAHgAe
AB4AHwAdAB0AHgAeAB0AHQAeAB4AHgAfAB8AIAAiACIAIwAjACMAIwAjACMAIQAhACEA
HwAfAB8AHwAdABwAHAAbABoAGQAXABYAFQATABIAEQAQAA0ADQAMAAoACQAIAAcABQAE
AAMAAgABAAIAAQAAAAAA/v/+//7//v///////////wAAAQABAAEAAwADAAMABAAEAAQA
BQAFAAUABgAGAAYABgAGAAYABgAEAAQABAAEAAYABQAFAAUABQAFAAUABQAFAAUABAAE
AAYABgAGAAYAAwADAAMAAwADAAMAAwADAAMAAwAEAAQAAgACAAIAAgACAAIAAgACAAEA
AQABAAEA////////////////////////AAAAAAAAAAAAAAEAAQD/////AAAAAP7//v/+
//7//v/+//7//v8AAAAAAAAAAP7//v/9//3//f/8//z//P/6//n/+f/5//n/+f/4//j/
9v/1//X/9f/1//T/9P/0//L/8v/y//L/8f/x//H/8P/w//D/8P/w/+7/7v/t/+3/7f/t
/+3/7P/r/+v/6//r/+r/6//q/+n/6P/o/+j/6P/p/+n/7P/s/+z/7P/s/+z/7v/u/+3/
7f/v/+//7//v//H/8v/y//L/8f/w/+7/6//q/+n/5//l/+X/4//h/9//3//g/+H/4f/f
/93/3f/e/97/3v/e/97/3P/a/9r/2v/c/9z/2v/a/9r/2v/a/9r/2f/Z/9n/2f/a/9r/
2f/Z/9v/2//b/9v/2v/a/9r/2v/c/9z/3P/c/97/3v/d/93/3P/c/9z/3P/c/9z/3P/c
/9z/3v/g/+j/+v8UADoAbACXAK0AuAC9AKoAfgBGAAwA3P+5/5D/Xv8u/wP/4f7Q/sz+
3P77/h3/QP9i/37/lv+r/7n/xv/U/9z/4P/i/+X/5f/m/+j/6P/p/+r/7P/t/+7/7//w
//H/8f/z//P/8//1//X/9v/2//j/+P/4//j/+v/8//3//v/9//3//v/+//z//P/9//7/
/P/9//3//v/+//7/////////AAAAAAEAAAAAAAEAAQADAAUABQAGAAgACAAIAAkACwAL
AAwADAAPAA8AEAAQABAAEQARABIAEgASABMAEwATABMAEwATABUAFQAVABMAEwATABMA
EQAQABAADwAOAA0ACwAKAAkABQAEAAMAAgD//////v/8//v/+v/5//f/9v/1//T/8//y
//H/8P/w//D/8P/w//D/8f/x//H/8f/0//X/9f/1//f/9//3//j/+P/4//n/+f/7//z/
/P/8//z//P/8//z//P/8//z//P/8//v/+//7//v/+//7//v/+f/5//j/+P/6//r/+v/6
//n/+f/5//n/+f/5//n/+f/5//n/+v/6//j/+P/4//j/+P/4//j/+P/3//f/9//3//f/
9//3//f/9//3//f/9//1//b/9v/2//b/9v/3//f/9//3//j/+P/4//j/+P/4//j/+P/4
//j/+P/4//j/+P/2//b/9f/1//X/9P/0//T/8v/x//H/8f/x//H/8P/w//L/8f/x//H/
7//u/+7/7v/u/+7/7v/u/+3/7f/t/+z/6v/q/+r/6v/q/+r/6f/p/+n/6f/p/+j/5//n
/+f/5//l/+f/5//n/+b/5v/m/+b/5//o/+j/6P/o/+j/6v/q/+n/6f/p/+n/6f/p/+n/
6v/q/+r/6v/q/+n/5//k/+P/4f/f/9//3f/b/9n/2//c/93/3f/f/93/3f/e/97/3v/e
/97/3v/c/9z/3P/c/9z/2v/a/9z/3P/c/9z/2//b/9v/2//a/9r/2f/Z/9n/2f/Z/9n/
2P/Y/9j/2P/a/9r/2v/a/9r/2v/Z/9n/2v/a/9r/2v/c/9z/3P/c/97/3v/g/+T/8P8G
ACYAUgCBAKMAsgC5ALIAlABiACYA7v/F/6T/ev9I/x3/9f7c/tD+1P7t/g//MP9W/3b/
kP+p/73/zP/a/+b/7P/u//H/8//0//T/9v/3//j/+v/7//7///8AAAEA//8BAAEAAQAB
AAEAAgACAAIAAgACAAIAAgAEAAUABgAHAAcACAAIAAoACgALAAwADAANAA0ADgAOAA4A
DwAPAA8AEAAQABEAEgASABMAEwATABUAFQAWABQAFAAUABUAFwAXABgAGAAXABcAGAAY
ABgAGQAZABoAHAAcAB0AHQAdAB0AHQAdABsAGwAbABkAFwAXABcAFQAUABQAEwASABEA
DwAOAA0ACwAKAAkACAAFAAUABAACAAEAAAD///3//P/7//r/+f/6//n/+P/4//r/+v/6
//r/+//7//v/+//+/////////wEAAQABAAIAAgACAAMAAwAFAAYABgAGAAYABgAGAAYA
BgAGAAYABgAGAAUABQAFAAcABwAHAAcABwAHAAYABgAGAAYABgAGAAcABwAHAAcABwAH
AAcABwAHAAcACAAIAAYABgAGAAYABgAGAAYABgAHAAcABwAHAAcABwAHAAcABwAHAAcA
BwAHAAgACAAIAAoACgALAAsADQANAA4ADgAOAA4ADgAOAA4ADgAOAA4AEAAQABAAEAAQ
ABAADwAPAA8ADgAOAA4ADgANAA0ADQAPAA8ADgAOABAADwAPAA8ADwAOAA4ADgAOAA4A
DgAOAA8ADwAPAA4ADgAOAA4ADgAMAAwACwALAAsACwALAAoACQAJAAkACQAIAAkACAAH
AAYABgAGAAYABQAFAAYABgAIAAoADAAMAAwADAAOAA4ADQANAA0ADQANAA0ADQAOAA4A
DgAMAAwACwAJAAgABwAFAAMAAQD///3/+//7//z//f/9//3/+//7//z//P/8//z//P/8
//r/+v/6//r/+v/4//j/+P/4//j/+P/3//f/9//3//b/9v/1//X/8//z//P/8//w//D/
8P/w//D/8P/w//D/7v/u/+3/7f/s/+z/7P/s/+7/7v/u/+7/7v/u/+7/8v/+/xQANgBm
AJkAuwDKAM8AxgCoAHgANgD0/8f/oP9u/zz/Ef/r/tj+1P7Y/u/+E/84/1z/ev+U/6v/
vf/K/9b/4v/q/+z/7//x//L/8P/w//P/9P/2//f/9v/3//j/+f/5//v/+//7//n/+f/6
//r//P/8//z//P/6//z//f/+//////8AAAAAAgACAAMABAACAAMAAwAEAAQABAAFAAUA
BQAGAAYABwAIAAgACQAJAAkACwALAAwADAAMAAwADQANAA0ADgAOAA0ADQAOAA4AEAAR
ABEAEgAQABAAEQARABEAEQARABEAEQARABEADwAPAA8ADwANAAoACgAJAAgABwAFAAQA
AwADAAIAAQAAAP3//f/8//r/+f/4//f/9f/0//P/8v/x//D/7//u/+7/7v/u/+7/7v/v
/+//7//v//D/8f/x//H/8f/x//H/8v/w//D/8f/x/+//8P/w//D/8P/w//D/8P/u/+7/
7v/u/+7/7f/t/+3/7f/t/+3/7f/r/+v/6v/q/+r/6v/q/+r/6f/p/+n/6f/p/+n/6f/p
/+n/6f/q/+r/6P/o/+j/6P/q/+r/6v/q/+n/6f/p/+n/5//n/+f/5//n/+f/5//n/+f/
6P/o/+j/6P/o/+n/6f/p/+n/6v/q/+r/6v/q/+r/7P/s/+z/7P/u/+7/7v/u/+7/7v/t
/+3/7//u/+7/7v/s/+v/6//r/+3/7f/s/+z/6v/p/+n/6f/r/+r/6v/q/+r/6v/q/+r/
6//r/+v/6v/s/+z/7P/s/+7/7v/t/+3/7//v/+//7v/v/+//7//v/+//8f/x//H/8P/w
//D/8P/z//b/+P/4//j/+P/8//z/+//7//v/+//7//v//f/+//7//v/+//7//f/7//r/
+f/3//X/9f/z//H/7//y//T/9v/3//n/+f/7//7//v/+//7//v8AAP7//v/+//7//v/8
//z//P/8//z//P/5//n/+f/5//r/+v/5//n/+//7//v/+//4//j/+P/4//j/+P/4//j/
+P/4//f/9//4//j/+P/4//j/+P/4//j/+P/4//r//P8EABYAMgBcAI8AuwDQANsA3ADK
AKAAZgAkAO//yP+a/2b/N/8L/+z+4v7k/vP+Ef84/1z/fP+Y/6//xf/U/+L/7v/2//r/
/f///wIAAgAEAAMABAAGAAcACgALAAwADQANAA8ADwAPAA0ADQAOAA4AEAAQABAAEAAO
ABAAEQASABEAEQASABIAEwAUABYAGAAYABkAGQAaABoAGgAbABsAGwAcABwAHQAgACAA
IQAhACMAJQAlACYAJgAmACYAJwAlACUAJgAmACcAJwAoACgAKAApACkAKgAqACoAKwAr
ACsAKwArACsAKQApACkAJwAnACcAJwAlACQAJAAjACIAIQAfAB4AHQAbABoAGQAYABUA
FQAUABIAEQAQAA8ADQAMAAsACgAJAAgABwAGAAYABAAEAAQABAAHAAcABwAHAAgACQAJ
AAkACwALAAsADAAMAAwADQANAA0ADgAOAA4ADAAMAAwADAAMAAwADAAMAAoACQAJAAkA
CQAJAAkACQAHAAcABgAGAAYABgAGAAYABQAFAAUABQAHAAcABwAHAAcABwAIAAgABgAG
AAYABgAGAAYABgAGAAUABQAFAAUABQAFAAUABQAHAAcABwAHAAcACAAIAAgACAAIAAkA
CQAJAAkACgAKAAwADAAMAAwADAAMAAwADAAMAAwADAAMAAwADAALAAsACwAKAAoACgAM
AAsACwALAAsACwAKAAoADAALAAsACwANAAwADAAMAAwADAAMAAwADQANAA0ADAAOAA4A
DgAOAA4ADgANAA0ADgAPABAAEAARABEAEQARAA8AEQARABEAEgASABIAEgAVABYAFgAW
ABYAFgAaABoAGQAZABsAGwAbABsAHAAeAB8AIAAjACQAJAAjACQAIwAhAB8AIQAfAB0A
GwAbABwAHQAdAB0AGwAbABwAHAAcABwAHAAcABoAGgAaABoAGgAYABgAFgAWABYAFgAV
ABUAFQAVABQAFAATABMAEQARABEAEQASABIAEgASABIAEgASABIAEAAQAA8ADwAQABAA
EAAQABAAEAAQABAAEAAQABAAFAAgADQAVgCEALMA2QDqAPEA7ADQAKIAZAAmAPf/0P+e
/2z/Pf8T//z++P7+/hf/N/9a/37/nP+0/8n/3f/q//b/AgAIAAoADQANAA4ADgAQABEA
EgAUABUAFAAVABYAFwAZABsAGwAbABsAGwAcABwAHAAcABwAHAAcAB4AHwAgACEAIQAi
ACIAIgAiACMAJAAjACMAIgAiACQAJAAlACUAJQAmACYAJwAmACYAJwAnACcAKQApACoA
KgAqACoAKwArACsALAAsAC0ALQAuAC4ALAAtAC0ALgAwADAAMQAxADEAMQAxADEALwAv
AC8ALQAtAC0ALQArACoAKgApACgAJQAjACIAIQAfAB4AHQAcABcAFwAWABQAFQAUABMA
EQASABEAEAAPAA4ADQAMAAwADAAMAAwADAALAAsACwALAA4ADwAPAA8AEAAPAA4ADgAO
AA4ADwAPAA8AEAAQABAAEgASABIAEgAQABAAEAAQABIAEQARABEAEQARABEAEQARABEA
EAAQABAAEAAQABAAEQARABEAEQARABEAEQARAA8ADwAQABAAEAAQABAAEAAOAA4ADgAO
AA0ADQANAA0ADQANAA0ADQANAA0ADQANAAsADAAMAAwADAAMAA0ADQALAAsADAAMAAwA
DAAMAAwACgAKAAoACgAIAAgACAAIAAgACAAHAAcABQAEAAQABAAEAAMAAwADAAMAAwAC
AAIAAAD///////////7//v/+//z//P/8//z/+//7//v/+v/4//j/+P/4//b/9v/1//X/
9f/1//X/9P/z//P/8//z//X/9//4//j/+P/4//j//P/8//v/+//7//v/+//7//v//P/8
//z/+v/6//n/9//0//P/8f/v/+3/6//p/+f/5//o/+n/6f/p/+f/5//o/+b/5v/m/+b/
5P/i/+L/4v/i/+L/4P/g/+L/4v/i/+L/3//f/9//3//e/97/3f/d/9//3//f/9//3v/e
/97/3v/e/97/3v/e/97/3v/d/93/3v/e/97/3v/e/97/3v/e/97/3v/g/+T/8P8GACYA
VACDAKMAtAC7ALIAkgBgACYA7v/F/6D/cv9A/xP/6/7U/sz+zv7p/gn/LP9Q/27/hv+d
/6//vP/I/9L/2P/a/93/3//g/+L/5P/l/+b/6P/p/+r/6//s/+3/7f/v/+//7//x//H/
8v/y//T/9P/0//T/9v/4//n/+v/5//n/+v/6//r/+v/7//z/+v/7//v//P/8//z//f/9
//3//v/+/////v/+///////9//////8AAAEAAgADAAUABQAFAAYABgAJAAkACgAKAAoA
CwALAAwADAAMAA0ADQANAA0ADQANAA0ADQANAAsACwALAAsACQAIAAgABwAGAAUAAwAC
AAEA///+//3//P/5//n/+P/2//P/8v/x/+//7v/t/+z/6//q/+n/6P/o/+b/5v/m/+b/
6f/p/+n/6f/q/+v/6//r/+3/7f/t/+7/7v/u/+//7//x//L/8v/y//L/8v/y//L/9P/0
//T/9P/0//P/8//z//P/8//z//P/9f/1//T/9P/0//T/9P/0//X/9f/1//X/9f/1//X/
9f/1//X/9v/2//b/9v/2//b/9P/0//T/9P/1//X/9f/1//P/8//z//P/9f/1//X/9f/z
//T/9P/0//L/8v/z//P/8//z//T/9P/0//T/9P/0//T/9P/0//T/8v/y//L/8v/w//D/
7//v/+//7v/u/+7/7v/t/+3/7f/t/+3/7P/s/+r/6f/p/+n/6f/o/+j/6P/o/+j/6P/o
/+X/5f/l/+T/5P/k/+T/5P/k/+T/4//j/+P/4//j/+L/4f/h/+H/4f/j/+b/5v/m/+b/
5v/o/+j/5//n/+n/6f/p/+n/6f/q/+r/6v/o/+j/5//l/+T/4//h/9//3//d/9v/2f/Z
/9r/2//b/9v/2f/Z/9r/3P/c/9z/3P/a/9j/2P/Y/9j/2P/W/9b/1v/W/9b/1v/T/9P/
0//T/9X/1v/W/9f/1//X/9f/1//W/9b/1v/W/9b/1v/W/9b/1P/U/9P/0//U/9T/1P/U
/9b/1v/W/9b/1P/W/9b/2v/i//T/EAA4AGkAkQCmAK8ArgCUAGYAKgDu/8H/oP94/0b/
F//t/tD+wv7A/tH+8f4U/zj/Wv92/5H/p/+2/8L/0P/Y/9z/3//f/+L/4v/i/+P/5P/m
/+f/6v/r/+z/7f/r/+3/7f/t/+3/7f/u/+7/7v/u/+7/7v/u//D/8f/y//X/9f/2//b/
9v/2//f/+P/5//v//P/+//7//v//////AQACAAIAAwAEAAQABQAFAAcACQAJAAoADAAM
AAwADQANAA0ADgAOABEAEQASABIAEgATABMAFAAWABYAFwAXABkAGQAZABkAGQAZABkA
FwAZABkAGQAXABYAFgAVABQAEQAPAA4ADQALAAoACQAIAAUABQAEAAIAAQAAAP///f/+
//3//P/7//r/+f/4//j/+v/6//r/+v/7//v/+//7//3///8AAAEAAwADAAMABAAFAAYA
CAAJAAkACgAKAAoADAAMAAwADAAOAA4ADgAOAA4ADQANAA0ADQANAA0ADQANAA0ADAAM
AAwADAAMAAwADQANAA0ADQANAA0ADQANAA0ADQAOAA4AEAAQABAAEAASABIAEgASABMA
EwATABMAFQAVABUAFQAVABUAFQAVABcAGAAYABgAGgAaABsAGwAdAB0AHgAeACAAIAAg
ACAAIAAgACAAIAAgACAAIAAgAB4AHgAdAB0AHwAeAB4AHgAeAB0AHQAdAB8AHwAeAB4A
HAAbABsAGwAbABoAGgAaABoAGgAaABoAGwAbABsAGgAaABoAGgAaABoAGgAZABkAFwAX
ABcAFgAVABUAFQAVABUAFwAXABcAGgAcABwAHAAcABwAIAAgAB8AHwAdAB0AHQAdAB0A
HgAeAB4AHAAcABsAGQAaABkAFwAVABMAEQAPAA0ACwAMAA0ADQAPAA0ADQAOAA4ADgAO
AA4ADgAMAAwADAAMAAwACgAKAAgACAAIAAgABwAHAAcABwAGAAYABQAFAAUABQAFAAUA
BAAEAAQABAACAAIAAgACAAIAAgABAAEAAAAAAAAAAAD+//7//v/+/wAAAgAEAAYAEAAg
ADwAaACdAMkA4gDrAOgA0ACkAGYAIADp/8D/kv9g/zP/C//w/ur+7P77/hn/QP9m/4T/
oP+5/8v/2v/m//L//P8CAAMAAwAGAAYACAAHAAgACgALAAoACwAMAA0ACwANAA0ADQAN
AA0ADgAOABAAEAAQABAAEAASABMAFAATABMAFAAUABYAFgAXABgAFgAXABcAGAAYABgA
GQAZABcAGAAYABkAHAAcAB0AHQAbAB0AHQAeABwAHAAcAB0AHQAdAB4AHgAfAB8AIAAg
ACAAIQAhACIAIgAiACMAIwAjACMAIwAjACMAIwAjACEAIQAhACEAHwAeAB4AHQAcABkA
FwAWABUAFQAUABMAEgAPAA8ADgAMAAsACgAJAAcABgAFAAQAAwACAAEAAAAAAAAAAAAA
AAAA//////////8AAAEAAQABAAEAAQABAAIAAAAAAAEAAQD//wAAAAAAAAAAAAAAAAAA
/v/+//7//v/+//3//f/9//v/+//7//v/+//7//r/+v/8//z//P/8//n/+f/5//n/+f/5
//n/+f/5//n/+v/6//r/+v/6//r/+v/6//r/+v/7//v/+//7//v/+//7//v/+//7//v/
+//7//z//P/8//7//v///////f/9//7//v/+//7//v/+/wAAAAAAAAAAAAAAAAAAAAAA
AAAA/////wEAAAAAAAAAAgABAAEAAQD//////v/+/wAA///////////+//7//v/+//7/
/v/+//////////7//v/+//7//v8AAAAA/////wEAAQABAAAAAQABAAEAAQD//wEAAQAB
AAIAAgAEAAQABgAIAAgACAAIAAgACAAHAAcACQAJAAkACQAJAAoACgAKAAoACgAJAAcA
BgAFAAMAAQD///3/+//5//n/+v/7//v//f/7//v//P/6//r/+v/6//r/+P/4//j/+P/4
//b/9v/0//T/9P/0//P/8//z//P/8v/y//H/8f/v/+//7//v//D/8P/w//D/7v/u/+7/
7v/w//D/7//v//D/8P/w//D/8P/w//D/8P/w//L/8v/2/wAAFAA4AGYAlwC9ANAA1QDQ
ALIAggBEAAIA0/+q/3j/Rv8Z//H+3P7c/uL+9/4Z/0D/Yv9+/5j/r//B/9D/3P/m/+z/
8P/z//P/9P/0//b/9//4//r/+//8//3//v//////AQABAAEAAQABAAIAAgACAAIAAgAC
AAIABAAFAAYABwAHAAgACAAIAAgACQAKAAwADQANAA4ADgAOAA8ADwARABIAEgATABQA
FAAVABUAFQAXABcAGAAYABgAGAAZABsAGwAcABwAHQAdAB4AHgAeAB8AHwAgAB4AHgAf
AB8AIQAhACEAIQAjACMAIwAhACEAIQAhAB8AHgAeAB0AHAAbABkAGAAXABUAFAATABIA
EQARABAADgANAAwACwAJAAgABwAGAAUABAADAAIAAgACAAIAAgACAAMAAwADAAMABAAF
AAUABQAFAAUABQAGAAYABgAHAAcABwAIAAgACAAGAAYABgAGAAQABAAEAAQABgAFAAUA
BQADAAMAAwADAAMAAwACAAIAAgACAAIAAgADAAMAAwADAAMAAwADAAMAAQABAAIAAgAC
AAIAAgACAAQABAAEAAQAAwADAAMAAwAFAAUABQAFAAUABQAFAAUABQAGAAYABgAIAAgA
CQAJAAcABwAIAAgACgAKAAoACgAKAAoACgAKAAoACgAKAAoACgAKAAkACQAJAAgACAAI
AAoACQAJAAkACQAJAAgACAAIAAcABwAHAAcABgAGAAYACAAIAAgACAAHAAcABwAGAAgA
CAAIAAgACAAIAAcABwAHAAcABwAGAAcABwAHAAcABQAHAAcABwAGAAYABgAIAAoADAAM
AAwADAAOAA4ADQANAA0ADQANAA0ADwAQABAAEAAQABAADwANAAwACwAJAAcABwAFAAMA
AQABAAIAAwADAAMAAQABAAIAAAAAAAAAAAACAAAAAAAAAP7//v/8//z//P/8//z//P/7
//v/+//7//r/+v/5//n/+f/5//n/+f/4//j/+P/4//j/+P/4//j/+v/6//n/+f/6//r/
+v/6//r/+v/6//r/+P/4//r//P8EABYAMgBcAI0AtwDQANsA3ADIAKAAaAAoAPP/yv+a
/2b/N/8J/+7+4v7k/vf+Ff84/1z/fv+Y/6//wf/Q/97/6v/y//T/9//5//r//P/8//3/
/v8AAAEAAAABAAIAAwADAAUABQAFAAUABQAGAAYABgAGAAYABgAGAAgACQAKAAoACQAJ
AAgACgAKAAsADAAKAAsACwAMAAwADAANAA0ACwAMAAwADQAOAA4ADwAPAA8AEQARABIA
EgASABIAEwARABEAEgASABEAEQASABIAEgATABMAFAAUABQAFQAVABUAFQAVABUAFQAV
ABUAEwATABMAEwARABIAEgARABAADwANAAwACwAJAAgABwAGAAMAAwACAAAA///+//3/
+//6//n/+P/3//b/9f/0//T/8v/y//L/8v/z//P/8//z//T/9f/1//X/+f/5//n/+v/6
//r/+//7//v//P/8//z//P/8//z//P/8//z//P/8//z/+//7//v/+//7//v/+//7//v/
+v/6//r/+v/6//r/+//7//v/+//5//n/+f/5//n/+f/6//r/+P/4//j/+P/4//j/+P/4
//n/+f/5//n/+f/5//n/+f/5//n/+f/5//n/+v/6//r/+P/4//n/+f/3//f/+P/4//j/
+P/4//j/+P/4//j/+P/2//b/9v/2//b/9v/1//X/8//y//L/8v/y//H/8f/x//H/8f/w
//D/8P/v/+//7//t/+z/7P/s/+z/7P/s/+z/6//r/+v/6v/o/+j/6P/o/+b/5v/l/+X/
4//j/+P/4v/j/+P/4//j/+X/5f/m/+j/6P/o/+j/6v/q/+n/6f/p/+n/6f/p/+n/6v/q
/+r/6v/q/+n/5//m/+X/4//h/9//3f/b/9n/2f/a/9v/2//b/9n/2f/a/9z/3P/c/9z/
2v/Y/9j/2P/Y/9j/1v/W/9j/2P/Y/9j/1f/V/9X/1f/W/9b/1f/V/9X/1f/V/9X/1P/U
/9T/1P/U/9T/1P/U/9T/1P/T/9P/1P/U/9T/1P/S/9L/0v/S/9L/1P/U/9b/4P/w/wwA
NABjAIsAogCtAKwAmABuADYA/P/L/6b/ev9I/xn/7f7O/sD+vP7P/u/+Ev80/1b/cP+H
/5v/qv+4/8T/yv/O/83/0f/S/9L/1P/V/9b/2P/Z/9r/2//c/93/3f/f/9//3//f/9//
4P/g/+L/4v/i/+L/5P/m/+f/6P/n/+f/6P/o/+b/5v/n/+j/5v/n/+f/6P/m/+b/5//n
/+f/6P/o/+n/6f/o/+j/5//n/+n/6f/q/+j/6P/o/+n/6//r/+z/7P/t/+3/7v/u/+7/
7//v//D/7v/u/+//7//v/+//7//v/+3/7f/t/+v/6//r/+v/6f/o/+j/5//m/+P/4f/g
/9//3f/c/9v/2v/X/9f/1v/U/9P/0v/R/8//zv/N/8z/y//K/8n/yP/I/8j/yP/I/8j/
x//H/8f/x//G/8f/x//H/8v/y//L/8z/zv/O/8//z//N/87/zv/O/87/zv/O/87/zv/O
/87/zv/O/83/zf/N/83/zf/N/83/zf/N/8z/zP/K/8r/yv/K/8v/y//L/8v/yf/J/8n/
yf/L/8v/zP/M/8r/yv/K/8r/yv/K/8r/yv/L/8v/y//L/8n/yf/J/8n/yf/J/8n/yf/J
/8r/yv/K/8r/yv/L/8v/yf/J/8r/yv/I/8j/yP/I/8j/yP/I/8j/yP/I/8j/yP/G/8b/
xf/F/8X/xP/E/8T/xP/D/8P/w//B/8H/wP/A/8L/wf/B/8H/wf/A/8D/wP/A/8D/wP/A
/7//v/+//77/vP+8/7z/vP+8/7z/u/+7/73/vf+9/7z/vP+9/77/v//B/8P/w//D/8b/
xv/E/w==
         </WaveFormData>
      </LeadData>
      <LeadData>
         <LeadByteCountTotal>10000</LeadByteCountTotal>
         <LeadTimeOffset>0</LeadTimeOffset>
         <LeadSampleCountTotal>5000</LeadSampleCountTotal>
         <LeadAmplitudeUnitsPerBit>4.88</LeadAmplitudeUnitsPerBit>
         <LeadAmplitudeUnits>��V</LeadAmplitudeUnits>
         <LeadHighLimit>2147483647</LeadHighLimit>
         <LeadLowLimit>268435456</LeadLowLimit>
         <LeadID>V3</LeadID>
         <LeadOffsetFirstSample>0</LeadOffsetFirstSample>
         <FirstSampleBaseline>0</FirstSampleBaseline>
         <LeadSampleSize>2</LeadSampleSize>
         <LeadOff>FALSE</LeadOff>
         <BaselineSway>FALSE</BaselineSway>
         <ExcessiveACNoise>FALSE</ExcessiveACNoise>
         <MuscleNoise>FALSE</MuscleNoise>
         <LeadDataCRC32>3978150096</LeadDataCRC32>
         <WaveFormData>
GAAYABgAGAAYABgAGAAYABgAGAAYABgAFgAWABYAFgAUABQAFAAUABMAEgARABAADgAO
AA4ADgAQABAAEAAQABAAEAAQABAADgAOAA4ADgAOAA4ADgAOAAwADAAMAAwACgAKAAoA
CgAIAAgACAAIAAYABgAGAAYACAAIAAgACAAGAAYABgAGAAQABAAEAAQABAAEAAQABAAE
AAQABAAEAAIAAgACAAIAAgACAAIAAgACAAIAAgACAAAAAAAAAAAAAAAAAAAAAAAAAAAA
AAAAAAAAAAAAAAAAAgACAAIAAgACAAIAAgACAAQABAAEAAQABAAEAAQABAAGAAYABgAG
AAYABgAGAAYABAAEAAQABAAGAAYABgAGAAQABAAEAAQABAAEAAQABAAEAAQABAAEAAQA
BAAEAAQABAAEAAQABAACAAIAAgACAAIAAgACAAIAAAAAAAAAAAABAAIAAwAEAAYACAAK
AAwACgAKAAoACgAIAAYABAACAAAAAAAAAAAA/v/+//7//v/+//7//v/+/wEAAgADAAQA
BAAGAAYABgAEAAQABAAEAAQABAAEAAQABAAFAAYABgAGAAYABQAEAAMAAgABAP//////
/wAAAgABAAEAAAD/////AAAAAAAA/v/+//7//f/8//v/+v/5//j/9//3//f/9//2//X/
9f/2//b/9//4//r//P/+/wAAAgACAAEAAQD////////////////////////////////9
//3//v/+/wAAAAABAP//AgAHABMAKABGAGYAgwCgAL4A2wDzAAUBDAEEAfkA6QDPAKYA
bQAlAOr/u/+Z/4//lP+d/6j/t//G/9L/3f/o//L/+f/+//7//v///wAAAAD+//7//v//
////AgACAAIAAgABAAEAAQACAAIAAgADAAMAAwADAAMAAwADAAMAAwADAAQABQAFAAUA
AwADAAQABQADAAQABgAGAAYABwAHAAYABgAHAAcABwAHAAcABwAIAAgACAAJAAkACAAH
AAgABwAIAAsADQAPAA0ADgAOAA8ADwAQABEAEQARABMAFAAVABUAFgAXABcAFwAXABkA
GQAZABsAGwAbABsAGwAcABwAHgAeAB4AHgAcABwAHAAbABkAGQAYABgAFwAWABUAFQAV
ABQAFAAUABYAFAATABIAEgASABEAEQARABEAEQARABMAEwATABQAEwATABIAEQARABEA
EgASAA8ADwAOAA0ACgAKAAoACgAIAAgABwAGAAcABwAHAAcABwAHAAcABwAGAAUABAAD
AAEAAQACAAIAAAD//////////////v/9//3//f/9//3//f/+//7//v/9//3//f/9//3/
/f/9//3/+//7//v/+//5//n/+f/6//z//P/8//z//P/8//z//f/9//3//f/9//3//v/+
//3///8AAAAAAAABAAMABAAFAAMAAwACAAIAAAABAAEAAQAAAAAAAAAAAP7//v/+//7/
/f/9//z//P/9//3//f/9/wEAAgAEAAYABgAGAAYABQADAAIAAAD///3//f/9//z//P/8
//z//P/7//v/+v/6//j/+P/4//j/+P/4//j/+P/6//v/+//+//7//v/+//7/AAAAAAAA
AAAAAAAAAAAAAAEAAgADAAQACAAKAAsADAAMAAsACgAJAAYABQADAAEAAAAAAAEAAQD/
//7//f/9//z//P/8//r/+v/6//n/+P/4//j/+P/4//r/+//8//3//P/7//v/+//4//j/
+P/4//j/+P/4//j/+P/3//f/9//3//f/9//3//f/9//3//f/9f/1//X/9f/3//j/+P/4
//j/+f/5//7/BwAbADYAWgB8AJkAtgDYAPUABQEJAQYB+gDpAM0ApQBuACcA5f+u/3//
a/9z/4D/kf+g/6//vP/K/9X/4P/o/+3/8v/2//j/9//4//j/+P/4//j/+f/5//r/+v/6
//r/+f/5//n/+v/7//z//v///wEAAQABAAEAAQABAAEAAQACAAMAAwADAAEAAQACAAMA
AQACAAQABAAEAAUABQAEAAYABwAHAAcABwAHAAcACAAGAAYABwAHAAUABQAHAAcACQAL
AAwADQAPABAAEAARABMAFAAVABUAEwAVABYAFwAXABgAGQAZABsAGwAdAB0AGwAdAB0A
HQAdAB0AHgAeAB4AHgAeAB4AHAAcABwAGwAbABsAGgAaABkAGAAXABcAFQAUABQAFAAS
ABAADwAOAA4ADgANAA0ADQANAA0ADQAPAA8ADwAQAA4ADwAPAA8ADQANAA4ADgANAA0A
DAALAAsADAANAA4ADAAMAAsACgAJAAkACQAJAAkACQAJAAkACQAJAAkACQAJAAkACgAK
AAoACQAJAAkACQAJAAgABwAHAAcABwAHAAsADAAMAAwACQAJAAkACQALAAsACwALAAkA
CQAJAAkACwALAAsADAAKAAoACgAKAAwADAAMAA0ACwALAAsACwALAAwADAALAAsADAAM
AAwADgAPAA8ADwANAA0ADAAMAAoACwALAAsADAAMAAwADAAMAAwADAAMAAsACwAKAAoA
CQAJAAkACQALAAoACgAKAAgACAAIAAcACAAIAAcABwAHAAcABwAGAAYABgAGAAYABwAH
AAYABgAGAAYABgAGAAQABAAEAAQACAAKAAwADAAMAAwADgAOAA4ADgAMAAwADAAMAA4A
DgAOAA4ADQAOAA4ADgAMAAsACgAJAAYABQADAAEAAwAEAAYABwAHAAYABQAFAAYABgAG
AAQABAAEAAMAAgABAAAA///+//3//f/9//3/+v/5//n/+f/4//j/+P/4//b/9v/2//b/
9v/1//X/9f/3//f/9//3//f/9//3//f/9//3//f/9//3//j/+P/4//r/+//7//7/BQAT
ACoASgBuAJEArADIAOcAAQENAQoBAAHzAOMAwwCWAFUADQDQ/5n/b/9p/3j/hf+W/6n/
uP/G/9P/3v/o/+//9P/y//T/9f/0//T/9P/2//b/9//3//j/+P/4//j/9//3//f/+P/4
//j/+f/5//v/+//7//v/+//7//v/+//6//v/+//7//v/+//8//3/+//8//7//v/+////
///+//7/////////AQABAAEAAgAEAAQABQAFAAMAAwAFAAUABQAHAAgACQAHAAgACAAJ
AAsADAANAA0ADQAPABAAEQAPABAAEQARABMAEwAVABUAEwAVABUAFQAVABUAFgAWABYA
FgAWABYAFAAUABQAEwATABMAEgASABMAEgARABEADwAOAA4ADgAOAAwACwAKAAoACgAJ
AAkACQAJAAkACQAJAAkACQAKAAgACQAJAAkACQAJAAoACgAJAAkACAAHAAgACAAIAAgA
CAAIAAcABgAFAAUABQAFAAUABQAFAAUABQAFAAUABQAFAAUABgAGAAYABQAFAAUABQAF
AAQAAwAFAAUABQAFAAYABgAFAAQAAwADAAMAAwADAAMAAwADAAMAAwADAAMAAwADAAMA
BAAEAAQABAAEAAQABAAEAAUABQAFAAUABQAFAAYABgAFAAUABgAGAAYABAAFAAUABQAF
AAUABAAEAAQABQAFAAUAAgACAAIAAgADAAQABQAGAAYABQADAAIAAwADAAMAAwADAAIA
AgACAAIAAgACAAEAAAAAAP/////////////+//z//P/8//z/+//7//r/+v/4//j/+P/4
//n/+v/7//z//f/9//z/+//9//7/AAAAAAAAAAACAAIAAgACAAIAAgACAAIAAgACAAIA
AgADAAQABAAEAAIAAQAAAP///v/9//v/+f/7//z//v////3//P/7//v//P/8//z/+v/7
//z//P/8//z//P/8//z/+v/5//j/9//2//X/9f/1//T/9P/0//T/8v/y//L/8v/y//H/
8f/x//H/8f/x//H/7//v/+//7//w//H/8v/z//T/9v/3//j/+P/3//n//P8BAA8AKABG
AGoAiQCkAMAA3QD3AAUBBAH6AO8A3QC/AJQAWQATANj/qf+B/3f/gv+P/5z/q/+4/8T/
0f/c/+T/7f/w//D/8P/x//D/8P/w//D/8P/x//H/8v/y//L/8v/z//P/8//0//L/8v/z
//P/8//z//P/8//z//P/8//z//T/9f/1//X/9f/1//b/9//1//b/+P/4//j/+f/5//j/
+P/5//n/+f/7//v/+//8//z//P/9//3//f/9///////9////AAABAAEAAgACAAMAAwAE
AAUABQAFAAcACAAJAAkACgALAAsACwALAA0ADQAQABMAFAAVABQAEwATABIAEgASABIA
EgAQABAAEAAPAA4ADwAPABAADQAMAAsACwAJAAgACAAIAAkACAAIAAgACAAIAAcABwAH
AAcABwAHAAUABQAFAAYABgAHAAcABwAFAAUABgAGAAMAAwACAAEAAgACAAIAAgAAAAAA
///+//7///8AAAEA//////////////////////////8AAAAA/v/9//3//f/9//3//P/7
//v/+//7//v//P/8//v/+v/7//v/+//7//v/+//7//v/+//7//v/+//8//3//v8AAAIA
BAAGAAgACAAIAAgACQAHAAcABwAHAAUABgAGAAUABQAGAAYABgAGAAcABwAHAAkACQAI
AAgACAAJAAkACQAIAAgACAAIAAgACAAIAAgACQAJAAgACAAHAAcABwAHAAcABgAGAAYA
BgAGAAYABQAEAAQAAwADAAMAAwADAAIAAgACAAIAAgD//////v/+/wAAAAAAAAAAAAAA
AAAAAAAAAAAAAwAEAAUABgAIAAgACAAIAAgACAAIAAgACAAIAAgACAAJAAoACgAKAAoA
CQAIAAcABgAFAAMAAQADAAQABgAHAAUABAADAAMABgAGAAYABAAEAAQAAwACAP///v/9
//z/+//7//v/+//6//n/+f/5//j/+P/4//j/+P/4//j/+P/4//f/9//3//f/9//3//f/
9//3//f/9//3//f/9//3//f/+P/4//j/+P/3//n/+v/9/wcAGgA0AFgAeQCUAK4AzwDr
AP8ABgECAfcA6QDRAKwAdwAxAPD/wf+Z/4P/hv+T/6D/rf+6/8b/0f/c/+b/7//0//b/
9v/3//b/+P/4//j/+P/5//n/+P/4//j/+P/5//n/+f/6//r/+v/7//v/+//7//v/+//7
//v/+//7//z//f/9//3//f/9//7//////wAAAgACAAQABQAFAAQABAAFAAUABQAGAAcA
CAAKAAoACgALAAsACwALAA0ADQALAA0ADgAPAA0ADgAOAA8ADwAQABEAEQARABMAFAAV
ABMAFAAVABUAFwAXABkAGQAXABkAGQAZABkAGQAaABoAGgAaABoAGgAaABoAGgAZABkA
GQAYABgAFwAWABUAFQAVABQAFAAUABQAEgARABAAEAAQAA8ADwARABEAEQARABEAEQAR
ABIAEAARABEAEQARABEAEgASABEAEQAQAA8ADgAOAA4ADgAOAA4ADQAMAAsACwALAAsA
CwALAAsACwALAAsACwALAAkACQAKAAoACgAJAAkACQALAAsACgAJAAsACwALAAsADAAM
AAsACgAJAAkACQAJAAkACQAJAAkACQAJAAkACQAJAAkACQAKAAoACgAKAAoACgAKAAoA
CwALAAsACwALAA0ADgAOAA0ACwAMAAwADAAMAA0ADQANAA0ADQAMAAwADAANAA0ADQAM
AAwADAAMAAwADAAMAAwADQANAAwADAALAAsACwALAAkACAAIAAgACAAIAAgABwAIAAgA
BwAHAAUABQAFAAQABAAEAAQABAADAAMAAgACAAIAAgACAAIAAgACAAIAAgAGAAYABgAG
AAYABgAIAAgACAAIAAgACAAIAAgACgAKAAoACgAJAAoACgAKAAgABwAGAAUABgAFAAMA
AQABAAIABAAFAAUABAADAAMABAAEAAQAAgACAAIAAQAAAAAAAAAAAAAAAAABAAIAAwAA
AP////////7//v/+//7//v/+//7//v8AAP//////////////////////////////////
//////3//v/+//7/AAABAAEABAAJABUAKgBIAGwAiQCmAMQA4wD9AA0BEAEIAfkA5wDH
AJoAXQAXANz/r/+P/4f/kP+b/6j/t//C/9D/3f/m/+7/9f/6//r/+v/7//r//P/8//z/
/P/9//3//P/8//z//P////////8AAP7//v/////////////////9//3//f/9//7/////
/////f/9//7////9//7/AAAAAAAAAQABAAAAAgADAAMAAwAEAAUABgAIAAgACAAJAAkA
CQAJAAsACwAJAAsADAANAAsADAAMAA0ACwAMAA0ADQAOABEAEwAVABMAFAAVABUAFQAV
ABcAFwAZABsAGwAbABkAGQAaABoAGgAaABoAGgAaABoAGgAZABcAFwAWABYAFQAUABMA
EwATABIAEgASABIAEAAPAA4AEAAQAA8ADwANAA0ADQANAA8ADwAPABAADgAPAA8ADwAN
AA0ADgAOAA8ADwAOAA0ADgAOAA4ADgAMAAwACwAKAAwADQAOAA8ADwAPAA8ADwAOAA0A
DAALAAsACwAMAAwADAALAAsACwAJAAkACAAHAAkACQAJAAkACgAKAAkACAAHAAcABwAH
AAcABwAHAAcABwAHAAcABwAHAAcABwAIAAYABgAGAAYABgAGAAYABwAHAAcABwAHAAUA
BgAGAAUAAwAEAAQABAAFAAcACAAJAAkACQAIAAgACAAJAAkACQAKAAoACgAKAAgACAAI
AAgACQAJAAgACAAJAAkACQAJAAkACAAIAAgACAAIAAgABwAEAAQAAwADAAEAAQABAAAA
AgACAAIAAgABAAEAAAAAAAQABAAEAAQABAAEAAQABgAGAAYABgAIAAgACAAIAAoACgAK
AAoACgAKAAkACAAGAAUABAADAAQAAwABAP////8AAAIAAwABAAAA//////7//v/+//z/
/P/8//v/+v/5//j/9//2//f/9//3//f/9P/z//P/8//y//L/8v/y//T/9P/0//T/9P/z
//P/8//x//H/8f/x//H/8f/x//H/8f/x//H/8f/z//T/9P/0//T/9f/3//j///8NACQA
RABoAIcApADIAOkAAQENARABBAH1AN8AvQCOAE0ABQDM/5f/cf9t/37/jf+a/6n/uP/G
/9P/2v/k/+3/8P/w//L/8f/y//T/9v/0//T/9f/1//T/9P/0//T/9f/1//X/9v/2//b/
9//3//f/9//3//f/+f/5//n/+f/4//n/+f/5//n/+f/6//v/+f/6//z//P/+///////+
//z//f/9//3/////////AAAAAAAAAQABAAMAAwAFAAUABQAHAAgACQAJAAoACgALAAoA
CgAKAAkACQALAAwADQANAA4ADwAPABEAEQATABMAEwAVABUAFQATABMAFAAUABQAFAAU
ABQAFgAWABYAFQAUABUAFQAWABcAFgAVABUAFQAUABQAFAASABAADwAOAAwADAALAAsA
CwALAAsACwAJAAkACQAKAAwADQANAA0ACwALAAwADAANAA0ADAALAAoACgAKAAoACgAK
AAkACAAJAAkACQAJAAcABwAHAAcACQAJAAkACQAJAAkACgAKAAoACQAJAAkACwALAAoA
CQAHAAcABwAHAAcACAAIAAgABwAHAAcABwAHAAcABwAHAAUABQAFAAUABwAHAAcACAAG
AAYABgAGAAYABgAGAAcACQAJAAkACQAJAAoACgAJAAkACgAKAAoACgALAAsACwALAAsA
CgAKAAoACwALAAsADQAOAA8AEAAOAA4ADgAOAA8ADwAOAA4ADQANAA0ADQANAAwADAAM
AAwADAAMAAsACgAKAAkACQAJAAkACQAIAAYABgAGAAYABQAFAAQABAAIAAoADAAMAAwA
DAAMAAwADAAMAAwADAAMAAwADgAOAA4ADgAPABAAEAAQAA4ADQAMAAsACgAJAAcABQAF
AAYACAAJAAkACAAHAAcACAAIAAgABgAGAAYABQAEAAEAAAD///7////////////+//3/
/f/9//z//P/8//z//P/8//z//P/8//v/+//7//n/+f/5//n/+f/5//n/+f/5//n/+f/5
//f/+P/4//j/+v/7//v//P8DAA0AIAA+AGIAhQCkAMIA3wD5AAkBDgEGAfkA6QDPAKQA
ZwAfANz/pf91/2P/cP9//4z/n/+u/77/y//W/+D/6//u//D/8P/x//L/8v/y//L/8v/z
//P/9P/0//T/9P/1//X/9f/2//b/9v/3//f/9//3//f/9//3//f/9//3//j/+f/5//n/
9//3//j/+f/3//j/+v/6//r/+//7//r/+v/7//v/+//7//v/+//8//z//P/9//3/////
/wEAAQAAAAEAAQABAAEAAgACAAMAAwAEAAUABQAFAAcACAAJAAcACAAJAAkACQAJAAsA
CwANAA8ADwAPAA8ADwAQABAADgAOAA4ADgAOAA4ADgANAAsACwAKAAoACQAIAAcABwAF
AAQABAAEAAQAAgABAAAAAAAAAP///////////////wEAAQABAAIAAQABAAAA////////
AAAAAP/////+//3//v/+//7//v/+//7//f/8//3//f/9//3/+//7//v/+//7//v/+//7
//n/+f/6//r/+v/5//n/+f/7//v/+v/5//n/+f/5//n/+v/6//n/+P/5//n/+f/5//n/
+f/5//n/+f/5//n/+f/5//n/+f/6//r/+v/6//r/+v/6//r/+//7//v/+//7//v//P/8
//v/+//8//z//P/7//v/+v/5//v/+//6//r/+v/7//v/+//6//r/+v/6//r/+v/6//r/
+//7//r/+v/5//n/+f/5//n/+P/4//j/+P/4//j/9//4//j/9//3//f/9//3//b/9v/2
//b/9v/1//X/9P/0//T/9P/0//T/+P/4//n/+v/7//z//v/+//7//v/+//7//v/+//7/
/v/+//7///8AAAAAAAD+//3//P/7//r/+f/3//X/9//4//r/+//7//r/+f/5//r/+v/6
//j/9v/2//X/9P/1//T/8//y/+//7//v/+//8P/v/+//7//u/+7/7v/u/+7/7v/u/+7/
8P/v/+//7//t/+3/7f/t/+//7//v/+//8v/z//T/9f/1//b/9v/2//b/9//3//r///8J
ABoANgBcAH0AmAC0ANMA7QD/AAQB/gDxAOMAyQCkAHEALQDs/7n/jf93/3r/if+U/6H/
sP++/8v/1P/e/+f/7P/w//D/7//u//D/8P/w//D/8f/x//L/8v/y//L/8//z//P/9P/0
//T/9f/1//X/9f/1//X/9//3//f/9//4//n/+f/5//n/+f/6//v/+//8//7//v/+////
///+//7/////////////////AAD+//7//////wEAAQADAAMAAQADAAQABQADAAQABAAF
AAUABgAHAAcABQAHAAgACQAJAAoACwALAA0ADQAPAA8AEQATABMAEwATABMAFAAUABYA
FgAWABYAFgAWABYAFQATABMAEgASABEAEAAPAA8ADwAOAA4ADgAQAA4ADQAMAAwADAAL
AAsADQANAA0ADQANAA0ADQAOAAwADQANAA0ADAALAAsACgAJAAkACAAHAAgACAAIAAgA
CAAIAAcABgAFAAUABQAFAAMAAwADAAMAAwADAAMAAwADAAMABAAEAAIAAQABAAEAAwAD
AAIAAQABAAEAAQABAAEAAgACAAIAAwADAAMAAwABAAEAAQABAAEAAQABAAEAAQABAAEA
AgACAAIAAgACAAQABAAEAAUABQAFAAUABQAHAAgACAAHAAcACAAIAAgACAAJAAkACQAJ
AAkACAAIAAkACwAMAA0ADgAOAA4ADgAPABAAEQASABMAEwASABIADwAPAA8ADwAOAAwA
CwAKAAsADAANAA0ADgAOAA0ADQANAA0ADQAMAAoACgAKAAoACQAJAAgACAAIAAgACAAI
AAgACgAKAAwADAAOAA4ADgAOABAAEAAQABAAEAAQABAAEAASABIAEgASABMAFAAUABQA
EwARAA8ADQAOAA0ACwAJAAkACgAMAA0ACwAKAAkACQAKAAoACgAIAAgACAAHAAYABwAG
AAUABAABAAEAAQABAAAA/////////v/+//7//v/+//7//v/+//7//f/9//3/////////
/////////////wEAAQABAAEA//8AAAAAAAACAAMAAwAIAAsAFwAwAE4AcACPAKoAyADn
AP8ADwEQAQYB+wDnAMsAngBjABsA4v+3/5X/if+S/53/qP+3/8T/0P/b/+b/8P/3//r/
+v/6//3//P/8//z//v/+//////8AAAAAAAAAAP///////wAAAAAAAAEAAQABAAEAAQAB
AAMAAwADAAMABAAFAAUABQAHAAcACAAJAAcACAAKAAoACAAJAAkACAAIAAkACQAJAAsA
CwALAAwADgAOAA8ADwANAA0ADwAPAA0ADwAQABEAEwAUABQAFQAVABYAFwAXABUAFwAY
ABkAGwAcAB0AHQAbABsAHQAdAB0AHwAfAB8AIQAhACIAIgAgACAAIAAgACAAIAAgAB8A
HQAdABwAHAAdABwAGwAbAB4AHgAfACAAHwAcABoAGAAaABoAGQAZABoAGwAcAB0AHwAf
AB8AIAAeAB8AHwAfAB0AHQAeAB4AGwAbABoAGQAYABgAGAAYABYAFgAVABQAFQAVABUA
FQATABMAEwATABMAEwATABMAEQARABIAEgAUABMAEwATABEAEQAQAA8ADwAPAA8ADwAR
ABIAEgASAA8ADwAPAA8ADwAPAA8ADwARABEAEQARABMAEwATABQAEgASABIAEgASABIA
EgATABMAEwATABMAFQAWABYAFQAVABYAFgAWABYAFwAXABcAFwAXABYAFgAYABkAGQAZ
ABgAGAAYABgAFgAWABYAFgAXABcAFgAWABMAEwATABMAFQAUABQAFAAUABQAFAATABIA
EgARABEAEQARABEAEAAQABAAEAAQAA8ADwAOAA4ADgAOAA4ADgAOAA4AEAAQABIAFAAU
ABQAFAAWABYAFgAWABYAFgAWABYAGAAYABgAGAAXABgAGAAYABgAFwAWABUAFAATABEA
DwAPABAAEgATABMAEgARABEAEgASABIAEAAQABAADwAOAA0ADAALAAoACQAJAAkACQAI
AAcABwAHAAYABgAGAAYABgAGAAYABgAGAAUABQAFAAUABQAFAAUABQAFAAUABQAFAAUA
BQAFAAUABgAGAAYABgAHAAcACgANABkALABIAGgAiQCmAMQA4wD9AA8BGAEUAQkB9wDd
ALYAfwA5APr/yf+h/4//lP+f/6r/uf/G/9T/3//s//T/+/8AAAIAAgADAAQABAAEAAIA
AgADAAMABAAEAAQABAAFAAUABQAGAAYABgAHAAcABwAHAAcABwAJAAkACQAJAAgACQAJ
AAkACwALAAwADQALAAwADgAOAA4ADwAPAA4ADgAPAA8ADwARABEAEQASABAAEAARABEA
EQARABMAEwATABUAFgAXABUAFgAWABcAFwAYABkAGQAZABsAHAAdABsAHAAdAB0AHgAf
ACIAIwAiACMAIgAhACMAIwAkACQAJAAkACQAJAAkACQAJAAjACMAIwAiACIAIQAgAB8A
HwAfAB4AHgAeAB4AHAAbABoAHAAcABsAGwAbABsAGwAbABsAGwAbABwAHAAdAB0AHQAd
AB0AHgAeAB0AHQAcABsAHAAcABwAHAAcABwAGwAaABkAGQAZABkAGQAZABkAGQAbAB0A
HwAhACMAIwAkACQAJAAjACMAIwAjACMAIgAhACEAIQAhACEAIgAiACEAIAAfAB8AHwAf
AB8AHwAfAB8AHwAfAB8AHwAfAB8AHwAgACIAIgAiACIAIgAiACIAIwAjACMAIwAjACMA
JAAkACMAIwAkACQAJAAiACMAIwAjACMAIwAiACIAIAAhACEAIQAgACAAIAAgAB4AHgAe
AB4AHQAdABwAHAAdAB0AHQAdAB8AHgAeAB4AHAAcABwAGwAcABwAGwAbABsAGwAbABoA
GgAaABoAGgAZABkAGAAYABgAGgAaABsAHAAdAB4AIgAiACIAIgAgACAAIAAgACIAIgAi
ACIAIwAkACQAJAAkACMAIgAhACAAHwAdABsAGwAcAB4AHwAfAB4AHQAdAB4AHgAeABwA
HAAcABsAGgAXABYAFQAUABUAFQAVABUAFAATABMAEwASABIAEgASABIAEgASABIAEgAR
ABEAEQARABEAEQARABEAEQARABEAEQARABEAEQAPABAAEAAQABAAEwATABQAGQAjADYA
UgB2AJcAtgDUAPUAEQEjASoBIgEVAQEB5QC8AIMAOwD4/8P/lf+H/5L/of+w/8H/0P/c
/+n/9v8AAAkADAAMAA4ADwAQABAADgAQABAAEQARABIAEgASABIAEwATABMAFAAUABQA
FQAVABUAFQAVABUAFQAVABUAFQAWABcAFwAXABcAFwAYABkAGQAaABwAHAAcAB0AHQAc
AB4AHwAfAB8AHwAfAB8AIAAiACIAIwAjACUAJQAnACcAJwApACoAKwApACoAKgArAC0A
LgAvAC8ALQAvADAAMQAzADQANQA1ADUANQA3ADcANQA3ADcANwA5ADkAOgA6ADgAOAA4
ADgAOAA4ADgANwA1ADUANAA0ADMAMgAxADEAMQAwADAAMAAwAC4ALQAsAC4ALgAtAC0A
KwArACsAKwApACkAKQAqACwALQAtAC0ALQAtAC4ALgAvAC8ALgAtAC4ALgAuAC4ALgAu
AC0ALAAtAC0ALQAtAC0ALQAtAC0ALQAtAC0ALQArACsALAAsAC4ALQAtAC0AKwArACoA
KQArACsAKwArACwALAArACoAKwArACsAKwArACsAKwArAC0ALQAtAC0AKwArACsALAAu
AC4ALgAuAC4ALgAuAC8AMQAxADEAMQAvADAAMAAvADEAMgAyADIAMgAzADMAMwAzADMA
MgAyADIAMwAzADMANAA0ADQANAA0ADQANAA0ADUANQA0ADQAMwAzADMAMwA1ADQANAA0
ADQANAA0ADMAMgAyADEAMQAzADMAMwAyADIAMgAyADIANAA1ADUANgA4ADgAOAA4ADwA
OgA4AA==
         </WaveFormData>
      </LeadData>
      <LeadData>
         <LeadByteCountTotal>10000</LeadByteCountTotal>
         <LeadTimeOffset>0</LeadTimeOffset>
         <LeadSampleCountTotal>5000</LeadSampleCountTotal>
         <LeadAmplitudeUnitsPerBit>4.88</LeadAmplitudeUnitsPerBit>
         <LeadAmplitudeUnits>��V</LeadAmplitudeUnits>
         <LeadHighLimit>2147483647</LeadHighLimit>
         <LeadLowLimit>268435456</LeadLowLimit>
         <LeadID>V4</LeadID>
         <LeadOffsetFirstSample>0</LeadOffsetFirstSample>
         <FirstSampleBaseline>0</FirstSampleBaseline>
         <LeadSampleSize>2</LeadSampleSize>
         <LeadOff>FALSE</LeadOff>
         <BaselineSway>FALSE</BaselineSway>
         <ExcessiveACNoise>FALSE</ExcessiveACNoise>
         <MuscleNoise>FALSE</MuscleNoise>
         <LeadDataCRC32>851676376</LeadDataCRC32>
         <WaveFormData>
DAAMAAwADAANAA4ADwAQABIAEgASABIAEwAUABUAFgAWABYAFgAWABQAFAAUABQAFAAU
ABQAFAATABIAEQAQABAAEAAQABAADwAOAA0ADAAKAAoACgAKAAkACAAHAAYABQAEAAMA
AgABAAAA///+//z//P/8//z//P/8//z//P/6//r/+v/6//r/+v/6//r/+v/6//r/+v/6
//r/+v/6//j/+P/4//j/+P/4//j/+P/4//j/+P/4//b/9v/2//b/9v/2//b/9v/2//b/
9v/2//b/9v/2//b/9v/2//b/9v/4//j/+P/4//j/+P/4//j/+v/6//r/+v/6//r/+v/6
//r/+v/6//r//P/8//z//P/8//z//P/8//7//v/+//7//v/+//7//v/+//7//v/+//z/
/P/8//z//P/8//z//P/8//z//P/8//r/+v/6//r/+v/6//r/+v/6//r/+v/6//r/+v/6
//r/+P/4//j/+P/4//j/+P/4//j/+P/4//j/+P/4//j/+P/4//j/+P/4//n/+v/7//z/
/v///wAAAAAAAAAAAAAAAAAAAAAAAAAAAAABAAEAAQABAAEAAQD///7//v/9//3//P/8
//7//////////v/+//7//v/+//7//v/9//z/+//6//n/+P/2//X/9P/z//P/9f/0//T/
8//z//P/8//z//P/8v/y//L/8P/w/+//7//v/+//7//v//H/8f/w//D/8P/w//D/8P/w
//D/8P/x//H/8f/y//T/9P/z//f/AQASACYAPQBaAIAArQDdABEBQAFkAXsBhAF9AV8B
JgHbAJEATwAVAPL/4v/Z/9H/0f/U/9j/3f/i/+n/7P/u/+7/7f/t/+z/6v/o/+n/6f/o
/+j/6P/o/+j/6f/p/+n/6f/p/+n/6f/p/+r/7P/s/+z/7P/q/+r/6//r/+v/6//r/+v/
7P/s/+z/7P/s/+z/7P/t/+3/7v/u/+7/8P/w//D/8P/x//H/8f/x//L/8v/y//L/8f/x
//L/8v/z//P/8//0//X/9f/1//b/9f/2//f/+P/7//v/+//8//7///8AAAEAAgADAAQA
BQAGAAgACQAKAAwADQAOAA8ADgAPABAAEgAUABUAFQAVABMAFAAUABQAFQAVABUAFQAV
ABUAFAATABMAEwARABEADwAPAA8ADQAPAA4ADgAOAA0ADAALAAoACQAJAAgABwAGAAUA
BAAEAAMAAgABAAEAAQABAAAA//////3//f/9//3//f/9//3//P/8//z//P/+//7//v/9
//3//f/9//3/+//7//r/+v/6//r/+v/6//r/+v/5//n/+f/4//j/+P/4//j/+P/4//f/
9//3//f/9//3//f/9v/4//n/+f/5//n/+f/5//n/+f/5//r/+v/5//n/+f/5//v//P/8
//z/+v/7//v/+//7//z//P/8//3//f/9//3//f/9//7//v/+//7//v/+//7//v/+//7/
/v/+//7//v/+//7//f/9//3//f/9//3//f/9//3//P/8//z//P/7//v/+//7//v/+v/6
//r/+v/6//r/+v/6//j/+P/4//j/+P/4//n/+v/7//z//f/+//7//v/+//7///8AAAAA
AAAAAAAAAAAAAAIAAgACAAIAAQABAAEAAQABAAEA///+//7//f/9//z//P/+////////
//7//v/+//7//v/+//7//f/8//v/+v/5//j/9v/1//b/9f/1//X/9P/0//P/8//y//H/
8P/v//D/8P/w//D/8P/v/+//7//v/+//7//v//H/8P/w//D/7v/u/+7/7v/w//D/8f/x
//P/9P/0//T/+f8BAA8AJAA+AF0AggCyAOcAHQFPAXgBkgGdAZYBeQFDAfIAoQBXABEA
4f/U/87/zf/N/8//0v/a/9//5v/t//D/7v/s/+3/6//q/+r/6v/p/+n/6P/o/+j/6P/o
/+n/6f/p/+n/6f/p/+n/6f/q/+z/7P/s/+z/7P/s/+3/7f/t/+3/7f/t/+7/7v/u/+7/
7v/u/+7/7//v//D/8P/w//D/8P/w//D/8f/x//H/8f/y//L/8v/y//P/8//0//T/9//3
//f/+P/3//f/9//4//n/+v/7//z//f/9//3//v8AAAEAAgADAAUABwAJAAsADAAOAA8A
EAASABMAFAAVABYAFwAYABoAGAAZABkAGQAZABoAGgAaABsAGwAbABsAGQAZABgAFwAX
ABcAFQAVABMAEwATABEAEQAQABAAEAANAAwACwAKAAkACQAIAAcABgAFAAQABAAFAAQA
AwADAAMAAwACAAEA///9//3//f/9//3//f/9//z//P/8//z//P/8//z/+//7//v/+//7
//v/+//6//r/+v/6//r/+v/6//r/+f/5//n/+P/4//j/+P/4//j/+P/3//f/9//3//f/
9//3//b/9v/3//f/9//3//f/9//3//f/9//4//j/+f/5//n/+f/7//z//P/8//z//f/9
//3//f/+//7//v////////////3//f/+//7//v/+//7//v/+//7//v/+//7//v/+//7/
/v/+//3//f/9//3//f/9//3//f/9//z//P/8//z/+//7//v/+//7//r/+v/6//r/+P/4
//j/+P/4//j/+P/4//j/+P/5//r/+f/8//7//v/+//7///8AAAAAAAD+//7//v/+//7/
/v/+//7/AQABAAEAAQABAAEA///+//z/+//7//r//P/+//////////7//v/+//7//v/+
//7//f/8//v/+v/3//b/9P/z//T/8//z//P/8v/y//H/8f/v/+//7//v//D/8P/w//D/
7v/t/+3/7f/v/+//7//v/+//7v/u/+7/7v/u/+7/7v/u/+7/7//v//H/8P/w//L/8//3
/wMAFgAwAEsAbACYAMkAAwE7AWoBjAGhAaYBmQFvASYBzQB/ADMA8f/S/8z/yf/F/8f/
zP/S/9f/3v/l/+r/6v/o/+n/5//m/+b/5v/n/+f/5v/m/+b/5v/m/+f/5//n/+f/5//n
/+f/5//o/+j/6P/o/+j/6P/o/+n/6f/p/+n/6f/p/+r/6v/q/+r/6v/q/+r/6//r/+z/
7P/s/+z/7P/s/+z/7f/t/+3/7f/u/+7/7v/u/+//7//w//D/8f/x//H/8v/z//P/8//0
//P/9P/1//b/+f/5//n/+v/8//3//v///wAAAQACAAMABAAGAAcACAAKAAsADAANABAA
EQASABQAFAAVABUAFQAVABYAFgAWABUAFQAVABUAEwATABIAEQARABEADwAPAA0ADQAN
AAsACwAKAAoACgAJAAgABwAGAAUABQAEAAMAAgABAAAAAAD///7//f/9//v/+//6//n/
+//5//n/+f/3//f/9//3//j/+P/4//j/9v/2//b/9f/1//X/9f/1//X/9f/0//T/9v/2
//b/9v/2//b/9f/1//X/9P/0//T/9P/0//T/9P/z//P/8//z//P/8//z//L/8v/z//P/
8//z//P/8//z//P/8//0//T/9f/1//X/9f/1//b/9v/2//b/9//3//f/9//4//j/+P/5
//n/+f/5//v/+//8//z//P/8//z//P/8//z//P/8//z//P/8//z//P/8//v/+//7//v/
+//7//v/+//7//r/+v/6//r/+f/5//n/+f/5//j/+P/4//j/+P/4//j/+P/2//b/9v/2
//b/9v/3//j/+P/4//j/9//5//z//v/+//7//v///wAAAAAAAP7//v/+//7/AAAAAAAA
AAABAAEAAQABAAEAAQD///7//P/7//v/+v/8//7///////3//P/8//z//v/+//7//v/9
//z/+//6//f/9v/0//P/8v/x//H/8f/w//D/7//v/+//7//v/+//7v/u/+7/7v/u/+3/
7f/t/+3/7f/t/+3/7//u/+7/7v/s/+z/7P/s/+z/7P/t/+3/7//w//D/8v/z//n/AwAW
AC4ARQBkAIwAuwDvACUBUgF0AYkBkAGFAWMBJAHTAIcAQwAHAOT/2P/T/83/zf/Q/9T/
2f/g/+X/6v/s/+r/6f/p/+j/6P/o/+f/5//m/+b/5v/m/+b/5//n/+f/5//n/+f/5//n
/+j/6P/o/+j/6P/o/+j/6f/p/+n/6f/p/+n/6v/q/+r/6v/q/+r/6v/r/+v/7P/s/+z/
7P/s/+z/7P/t/+3/7f/t//D/8P/w//D/7//v//D/8P/x//H/8f/y//P/8//z//T/9f/2
//f/+P/5//n/+f/6//z//f/+////AAABAAIAAwAEAAYABwAIAAoACwAMAA0AEAARABIA
FAAUABUAFQAVABUAFgAWABYAFQAVABUAFQAVABUAFAATABMAEwARABEADwAPAA8ADQAP
AA4ADgAOAAsACgAJAAgABwAHAAYABQAEAAMAAgACAAMAAgABAAEA//////7//f////3/
/f/9//v/+//7//v//P/8//z//P/6//r/+v/5//n/+f/5//n/+f/5//j/+P/6//r/+v/6
//r/+v/5//n/9//2//b/9v/2//b/9v/2//X/9f/1//X/9f/1//X/9P/0//X/9f/1//X/
9f/1//X/9f/1//b/9v/3//f/9//3//f/+P/4//j/+P/5//n/+f/5//r/+v/6//v/+//7
//v/+//7//z//P/8//z//P/8//z//P/8//z//P/8//z//P/8//z/+//7//v/+//7//v/
+//7//v/+v/6//r/+v/5//f/9//3//f/+P/4//j/+P/4//j/+P/4//b/9v/2//b/9v/2
//f/+P/5//r//P/8//z//P/9//7//v/+//7//v/+//7//v/+//7//v//////////////
///9//z//P/7//v/+v/6//z//f/9//3//P/8//z//P/8//z//P/7//r/+f/4//f/9v/0
//P/8v/x//H/8f/w//D/7//v/+//7//v/+//7v/u/+7/7v/u/+3/7f/t/+3/7f/t/+3/
7f/s/+z/7P/s/+z/7P/s/+z/7P/t/+3/7//w//D/8P/x//P//f8MACIANwBSAHYAowDV
AAcBOAFeAXUBggF/AWcBNAHpAJsAWQAdAPT/4P/Z/9H/z//Q/9T/2f/g/+X/6v/q/+r/
6f/p/+j/6P/o/+f/5//m/+b/5v/m/+b/5//n/+f/5//n/+f/5//n/+j/6P/o/+j/6P/o
/+j/6f/p/+n/6f/p/+n/7P/s/+z/7P/s/+z/7P/t/+v/7P/s/+z/7P/s/+z/7P/t/+3/
7f/t//D/8P/w//D/7//v//D/8P/x//H/8f/y//X/9f/1//b/9f/2//f/+P/5//n/+f/6
//z//f/+////AAABAAIAAwAEAAYABwAIAAwADQAOAA8ADgAPABAAEgASABMAEwATABMA
FAAUABQAEwATABMAEwATABMAEgARABEAEQAPAA8ADwAPAA8ADQANAAwADAAMAAsACgAJ
AAgACQAJAAgABwAGAAUABAAEAAMAAgABAAEA//////7//f////3//f/9//v/+//7//v/
+v/6//r/+v/6//r/+v/5//n/+f/5//n/+f/5//j/+P/4//j/+P/4//j/+P/3//f/9//2
//b/9v/2//b/9v/2//X/9f/1//X/9f/1//X/9P/0//X/9f/1//X/9f/1//X/9f/1//b/
9v/3//f/9//3//f/+P/4//j/+P/5//n/+f/5//r/+v/6//v/+//7//v/+//7//z//P/8
//z//P/8//z//P/8//z//P/8//z//P/8//z/+//7//v/+//7//v/+//7//v/+v/6//r/
+v/5//n/+f/5//n/+P/4//j/+P/4//j/+P/4//b/9v/2//b/9v/2//f/+P/5//z//P/8
//z//P/9//7//v/+//7//v/+//7//v/+//7//v/////////////////9//z//P/7//v/
+v/6//z//f/9//3//P/8//z//P/8//z//P/7//r/+f/4//f/9v/0//P/8v/x//H/8f/w
//D/7//v/+//7//v/+//7v/u/+7/7v/u/+3/7f/t/+3/7f/t/+3/7f/s/+z/7P/s/+z/
7P/s/+z/7P/t/+3/7//w//D/8v/x//X/AQASACgAQQBgAIgAtwDpAB0BSgFoAXsBggF1
AU8BEAHBAHcANwADAOb/3P/T/8//z//Q/9T/2//g/+X/6P/q/+j/6f/p/+j/5v/m/+f/
5//m/+b/5v/m/+b/5//n/+f/5//n/+X/5f/l/+b/6P/o/+j/6P/m/+b/5//n/+n/6f/p
/+n/6P/o/+j/6P/o/+j/6P/p/+n/6v/q/+r/7P/s/+z/7P/t/+3/7f/t/+7/7v/u/+7/
7f/t/+7/7v/v/+//7//w//H/8f/x//L/8f/y//P/9P/3//f/9//4//z//f/+/////v//
/wAAAQACAAQABQAGAAgACQAKAAsADAANAA4AEAAQABEAEQARAA8AEAAQABAAEQARABEA
EQAPAA8ADgANAA8ADwANAA0ACwALAAsACQAJAAgACAAIAAkACAAHAAYABQAFAAQAAwAC
AAEAAAAAAP///v/9//3//f/9//z/+//7//n/+f/5//n/+f/5//n/+v/6//r/+v/4//j/
+P/3//f/9//3//f/+f/5//j/+P/2//b/9v/2//b/9v/1//X/9//2//b/9v/0//T/9P/0
//X/9f/1//X/9f/1//X/9P/0//X/9f/1//X/9f/1//X/9f/1//b/9v/1//X/9f/1//f/
+P/4//j/9v/3//f/9//3//j/+P/4//v/+//7//v/+//7//z//P/8//z//P/8//z//P/8
//z/+v/6//r/+v/6//r/+f/5//n/+f/5//n/+f/5//n/+P/6//r/+v/5//f/9//3//f/
+P/4//j/+P/4//j/+P/4//r/+v/8//z//P/8//z//f/+//7//v/8//z//P/8//7//v/+
//7//////////////////f/8//z/+//7//r/+v/8//3//f/9//z//P/8//z//P/8//z/
+//6//n/+P/3//b/9P/z//T/8//z//P/8P/w/+//7//v/+//7//v/+7/7v/u/+7/7v/t
/+3/7f/t/+3/7f/t/+3/7P/s/+z/7P/s/+z/7P/s/+z/7f/t/+//8P/y//L/9f/5/wUA
GAAuAEsAbgCcAM0ABQE7AWwBigGZAZoBiQFdARQBwQBzACsA7f/U/9D/y//J/8n/zv/U
/9v/4P/n/+r/6v/q/+n/6f/o/+r/6v/n/+f/5v/m/+j/6P/o/+n/5//n/+f/5//p/+n/
6f/q/+r/6v/q/+r/6v/q/+v/6//p/+n/6f/p/+r/6v/q/+r/7P/s/+z/7f/t/+7/7v/u
/+7/7v/u/+7/7//v/+//7//w//D/8P/w//H/8f/y//L/8//z//P/9P/1//X/9f/2//f/
+P/5//r/+//7//v//P/+////AAABAAIAAwAEAAUACAAKAAsADAAOAA8AEAARABIAEwAU
ABYAFgAXABcAFwAXABgAGAAYABcAFwAXABcAFwAXABYAFQAVABUAEwATABEAEQARAA8A
DQAMAAwADAALAAoACQAIAAcABwAGAAUABAADAAIAAgABAAAA///////////+//3//f/7
//v/+//7//v/+//7//r/+v/6//r/+v/6//r/+f/7//v/+//7//n/+f/4//j/+P/4//j/
+P/4//j/9//3//f/9v/2//b/9v/2//b/9v/3//f/9//3//b/9f/0//L/9P/1//X/9f/1
//X/9f/1//X/9f/2//b/9//3//f/9//5//r/+v/6//r/+//7//v/+f/6//r/+v/9//3/
/f/9//3//f/+//7//v/+//7//v/+//7//v/+//z//P/8//z//P/8//v/+//7//v/+//7
//v/+//7//r/+v/6//r/+f/5//n/+f/5//j/+P/4//j/+P/4//j/+P/6//z//v/+//7/
/v///wAAAAAAAAAAAAAAAAAAAAAAAAAAAAABAAEAAQABAAEAAQD///7//P/7//v/+v/6
//z//f/9//3//P/8//z//v/+//7//v/9//z/+//6//f/9v/0//P/8v/x//H/8f/u/+7/
7f/t/+3/7f/t/+3/7P/s/+z/7P/s/+v/6//r/+v/6//r/+v/7f/s/+z/7P/q/+r/6v/q
/+r/6v/r/+v/7f/u/+7/7v/v//X//f8MACQAQQBgAIoAuQDvACkBXgGGAZ8BqgGjAYEB
QgHpAJMARwD//9T/yv/H/8P/w//I/8z/0//a/+H/5v/o/+b/5f/l/+b/5P/k/+X/5f/k
/+T/5P/k/+T/5f/l/+X/5f/l/+X/5f/l/+b/5v/m/+b/5v/m/+b/5//n/+f/5//n/+f/
6P/o/+j/6P/o/+j/6P/p/+n/6v/q/+r/6v/q/+r/6v/r/+v/6//r/+z/7P/s/+z/7f/t
/+7/7v/t/+3/7f/u/+//7//v//D/8f/y//P/9P/1//X/9f/2//r/+//8//3//v///wAA
AQACAAQABQAGAAgACQAKAAsADAANAA4AEAAQABEAEQARABEAEgASABIAEQARABEAEQAR
ABEAEAAPAA8ADwANAA0ACwALAAsACQAJAAgACAAIAAcABgAFAAQAAQABAAAA///+//3/
/P/8//v/+v/5//n/9//3//b/9f/3//X/9f/1//P/8//z//P/9P/0//T/9P/y//L/8v/x
//P/8//z//P/8//z//L/8v/y//L/8v/y//L/8v/x//H/8f/w//D/8P/w//D/8P/w/+//
7//v/+//7//v/+//7v/s/+3/7f/t/+//7//v/+//7//v//D/8P/x//H/8f/x/+//8P/w
//D/8v/z//P/8//x//L/8v/y//P/8//z//P/8//z//T/9P/0//T/9P/0//T/9P/0//T/
9P/0//T/9P/0//T/8//z//P/8//z//P/8//z//P/8v/y//L/8v/x//H/8f/x//H/8v/y
//L/8v/w//D/8P/w//D/8P/w//D/8v/0//b/9v/2//b/9//4//j/+P/4//j/+P/4//j/
+P/4//j/+f/5//n/+f/5//n/9//2//b/9f/1//T/9P/2//f/9//3//b/9v/2//b/9v/2
//b/9f/0//P/8v/z//L/8P/v/+z/6//r/+v/6v/q/+n/6f/p/+n/6f/p/+j/6P/o/+j/
6P/n/+f/5//n/+f/5//n/+f/5v/m/+b/5v/m/+b/5v/o/+j/6f/p/+n/6v/q/+z/7f/x
//n/CAAeADUAUAB0AKEA0QAHAToBYAF7AYgBhwFvATwB7wCfAFkAGQDq/9j/z//J/8X/
yP/O/9P/2P/f/+T/5P/m/+X/4//i/+L/4v/h/+H/4P/g/+D/4P/g/+H/4f/h/+H/4f/h
/+H/4f/i/+L/4v/i/+L/4v/i/+P/4//l/+X/5f/l/+T/5P/k/+T/5v/m/+b/5//l/+b/
5v/m/+j/6P/o/+j/6f/p/+n/6f/o/+j/6P/o/+n/6f/q/+r/6//r/+v/7P/v/+//7//w
/+//8P/x//L/8//z//P/9P/2//f/+P/5//z//f/+////AAACAAMABAAEAAUABgAHAAgA
CQAKAAwADgAPAA8ADwAPABAAEAAQABEAEQARABEAEQARABAADwAPAA8ADQANAA8ADwAP
AA0ACwAKAAoACgALAAoACQAIAAUABQAEAAMAAgABAAAAAAD///7//f/9//v/+//6//n/
+//5//n/+f/5//n/+f/5//j/+P/4//j/+P/4//j/9//3//f/9//3//X/9f/0//T/9P/0
//T/9P/0//T/8//z//X/9P/0//T/9P/0//T/9P/z//P/8//z//P/8//z//L/8v/z//P/
8//z//P/8//z//P/8//0//T/8//z//P/8//z//T/9P/0//T/9f/1//X/9f/2//b/9v/3
//f/9//3//n/+f/6//r/+v/6//r/+v/6//r/+v/6//r/+v/6//r//P/8//v/+//7//v/
+//7//n/+f/5//j/+P/4//j/9//5//n/+f/5//b/9v/2//b/9v/2//b/9v/2//b/9v/2
//j/+P/3//j/+v/8//z//P/8//3//v/+//7//v/+//7//v/+//7//v/+////////////
/f/9//v/+v/8//v/+//6//r//P/9//3/+//6//r/+v/6//r/+v/6//n/+P/3//b/9//2
//T/8//y//H/8f/x//D/8P/v/+//7//v/+//7//u/+7/7v/u/+7/7f/t/+3/6//r/+v/
6//t/+z/7P/s/+z/7P/s/+z/7P/s/+3/7f/v//D/8P/y//H/9f8BABQAKABBAGAAhgCz
AOcAGwFGAWYBewGCAXcBVQEWAccAfQA/AAsA6v/c/9X/z//P/9L/1v/b/+D/5//q/+z/
7P/p/+f/5v/m/+b/5//n/+b/5v/m/+b/5v/n/+f/5//n/+f/5//n/+f/6P/o/+j/6P/o
/+j/6P/p/+n/6f/p/+n/6f/q/+r/6v/q/+z/7P/s/+3/6//s/+z/7P/s/+z/7P/s/+3/
7f/t/+3/7v/u/+7/7v/v/+//8P/w//H/8f/x//L/8//z//P/9P/1//b/9//4//n/+f/5
//r//P/9//7///8AAAEAAgADAAQABgAHAAgACgALAAwADQAMAA0ADgAQABAAEQARABEA
EQASABIAEgARABEAEQARABEAEQAQAA8AEQARAA8ADwAPAA8ADwANAA0ADAAMAAwACwAK
AAkACAAHAAcABgAFAAYABQAEAAQAAwACAAEAAQD//////v/9//3/+//7//v/+//7//v/
+//8//z//P/8//r/+v/6//n/+f/5//n/+f/7//v/+v/6//r/+v/6//r/+P/4//f/9//3
//b/9v/2//b/9v/2//b/9//3//f/9//1//X/9f/0//T/9f/1//X/9f/1//X/9f/3//f/
+P/4//f/9//3//f/+f/6//r/+v/4//n/+f/5//v//P/8//z/+//7//v/+//7//v//P/8
//7//v/+//7//v/+//7//v/8//z//P/8//z//P/7//v/+//7//v/+//7//v/+//6//r/
+v/6//n/+f/5//n/+f/4//j/+P/4//j/+P/4//j/+P/4//j/+P/4//j/+f/6//z//v/+
//7//v///wAAAAAAAP7//v/+//7/AAAAAAAAAAABAAEAAQABAAEAAQD///7//v/9//3/
/P/6//z//f/9//3//P/8//z//P/8//z//P/7//r/+f/4//f/9v/0//P/8v/x//H/8f/w
//D/7//v/+//7//v/+//7v/u/+7/7v/w/+//7//v/+//7//v/+//7f/s/+z/7P/s/+z/
7P/s/+z/7P/t/+3/7//w//D/8P/x//X//f8MACAANwBUAHoApQDVAAkBOgFgAXcBfgF5
AWEBKgHdAJMAUQAXAPT/4v/Z/9P/0f/S/9b/2//i/+f/6v/s/+z/6//r/+z/6v/q/+f/
5//m/+b/5v/m/+b/5//n/+f/5//n/+n/6f/p/+r/6v/q/+r/6v/q/+r/6//r/+n/6f/p
/+n/6v/q/+r/6v/s/+z/7P/t/+v/7P/s/+z/7P/s/+z/7P/v/+//7//v//D/8P/w//D/
7//v//D/8P/x//H/8f/y//P/8//z//T/9f/2//f/+P/5//n/+f/6//z//f/+////AAAB
AAIAAwACAAQABQAGAAgACQAKAAsADAANAA4AEAAQABEAEQARABEAEgASABIAEwATABMA
EwATABMAEgARAA8ADwANAA0ADwAPAA8ADQANAAwADAAMAAsACgAJAAgACQAJAAgABwAG
AAUABAAEAAMAAgABAAEAAQABAAAA//////3//f/9//3//f/9//3//P/8//z//P/8//z/
/P/7//v/+//7//v//f/9//z//P/6//r/+v/6//r/+v/5//n/+f/4//j/+P/4//j/+P/4
//f/9//3//f/9//3//f/9v/2//f/9//3//n/+f/5//n/+f/5//r/+v/7//v/+//7//v/
/P/8//z//P/9//3//f/9//7//v/+/////////////////wAAAAD+//7//v/+//7//v/+
//7//v/+//7//v/+//7//f/9/////////////f/9//3//P/+//7//v/9//v/+//7//v/
+v/6//r/+v/6//r/+v/6//r//P/8//3//v///wAA//8AAAAAAAAAAAAAAAAAAAAAAAAA
AAAAAwADAAMAAwADAAMAAQAAAAAA//////7//v8AAAEAAQABAAAAAAAAAAAAAAAAAAAA
///+//3//P/7//r/+P/3//b/9f/1//X/8v/y//H/8f/x//H/8f/x//L/8v/y//L/8v/x
//H/8f/x//H/8f/x//H/8P/w//D/8v/y//L/8v/w//D/8f/x//P/9P/0//T/9f/3/wEA
EgAoAEEAYgCKALsA7wAnAVoBfgGTAZoBkQFxATQB4QCRAEkABwDg/9b/0//P/9H/1P/Y
/93/5P/r//D/8P/w/+//7//u/+z/7P/t/+3/7P/s/+z/7P/s/+3/7f/t/+3/7f/t/+3/
7f/u//D/8P/w//D/7v/u/+//7//x//H/8f/x//L/8v/y//L/8v/y//L/8//x//L/8v/y
//T/9P/0//T/8//z//P/8//2//b/9v/2//f/9//4//j/+f/5//n/+v/7//v/+//8//3/
/v///wAAAQABAAEAAgAEAAUABgAHAAgACQAKAAsADAAOAA8AEAASABMAFAAVABYAFwAY
ABoAGgAbABsAGwAbABwAHAAcABsAGwAbABsAGwAbABoAGQAZABkAFwAXABcAFwAXABUA
EwASABIAEgARABAADwAOAA8ADwAOAA0ADAALAAoACgAJAAgABwAHAAcABwAGAAUABwAF
AAUABQADAAMAAwADAAQABAAEAAQABAAEAAQAAwADAAMAAwADAAMAAwACAAIAAgACAAIA
AgACAAIAAQABAP///v/+//7//v/+//7//v////////////////////7//v//////////
/////////wEAAQACAAIAAwADAAMAAwADAAQABAAEAAQABQAFAAUABQAGAAYABgAHAAcA
BwAHAAcABwAIAAgABgAGAAYABgAGAAYABgAGAAYABgAGAAYABgAGAAUABQAFAAUABQAF
AAUABQAFAAQABAAEAAQAAwADAAMAAwADAAIAAgACAAIAAwAEAAUABgAIAAgACAAIAAoA
CgAJAA==
         </WaveFormData>
      </LeadData>
      <LeadData>
         <LeadByteCountTotal>10000</LeadByteCountTotal>
         <LeadTimeOffset>0</LeadTimeOffset>
         <LeadSampleCountTotal>5000</LeadSampleCountTotal>
         <LeadAmplitudeUnitsPerBit>4.88</LeadAmplitudeUnitsPerBit>
         <LeadAmplitudeUnits>��V</LeadAmplitudeUnits>
         <LeadHighLimit>2147483647</LeadHighLimit>
         <LeadLowLimit>268435456</LeadLowLimit>
         <LeadID>V5</LeadID>
         <LeadOffsetFirstSample>0</LeadOffsetFirstSample>
         <FirstSampleBaseline>0</FirstSampleBaseline>
         <LeadSampleSize>2</LeadSampleSize>
         <LeadOff>FALSE</LeadOff>
         <BaselineSway>FALSE</BaselineSway>
         <ExcessiveACNoise>FALSE</ExcessiveACNoise>
         <MuscleNoise>FALSE</MuscleNoise>
         <LeadDataCRC32>1325486158</LeadDataCRC32>
         <WaveFormData>
BgAGAAYABgAIAAoADAAOABEAEgATABQAFQAWABcAGAAZABoAGwAcABwAHAAcABwAHAAc
ABwAHAAbABoAGQAYABcAFgAVABQAEwASABEAEAANAAwACwAKAAgABgAEAAIA///+//3/
/P/7//r/+f/4//f/9v/1//T/8v/y//L/8v/y//L/8v/y//D/8P/w//D/7v/u/+7/7v/w
//D/8P/w//D/8P/w//D/7v/u/+7/7v/u/+7/7v/u/+z/7P/s/+z/7P/s/+z/7P/s/+z/
7P/s/+r/6v/q/+r/6v/q/+r/6v/s/+z/7P/s/+z/7P/s/+z/7P/s/+z/7P/u/+7/7v/u
//D/8P/w//D/8P/w//D/8P/y//L/8v/y//L/8v/y//L/9P/0//T/9P/0//T/9P/0//L/
8v/y//L/8v/y//L/8v/w//D/8P/w//D/8P/w//D/8P/w//D/8P/w//D/8P/w//D/8P/w
//D/7v/u/+7/7v/u/+7/7v/u/+7/7v/u/+7/7P/s/+z/7P/s/+z/7P/s/+3/7v/v//D/
8v/y//T/9P/0//P/8//z//H/8f/x//L/8v/y//L/8//z//P/8//y//L/8v/y//D/8P/w
//L/8//1//X/9f/1//P/8//z//P/8//y//H/8P/v/+3/7P/r/+r/6f/n/+b/5v/m/+b/
5v/m/+X/5f/k/+T/5P/k/+T/5P/j/+P/4//j/+P/4//j/+P/4//j/+P/4//j/+P/4v/i
/+P/4//j/+P/4//l/+X/5f/l/+T/6P/v//n/BwAgAEQAcwCtAO8AMAFoAZMBrwG7AasB
hAFFAf0AuQB9AE4ALQAWAAQA+f/u/+n/5v/m/+f/5//m/+P/4v/g/+D/3v/c/9v/2//a
/9r/2P/Y/9j/2P/a/9r/2v/a/9r/2f/Z/9n/2f/a/9r/2//Z/9n/2v/a/9r/2f/Z/9n/
2f/Z/9n/2f/Z/9r/2v/a/9r/2v/a/9r/2//b/9v/2//c/9z/3P/c/9z/3P/d/93/3f/d
/97/3//d/93/3f/d/97/3v/f/+H/4f/i/+P/4//k/+X/5v/n/+j/6f/r/+z/7f/v//D/
8v/0//b/+P/6//z//v8AAAIAAwAGAAgACgAKAAsADQAOAA8AEAAQABEAEgASABIAEgAS
ABIAEgASABIAEQARABAADgANAAwACwAKAAgABgAGAAYAAwABAP///f/8//r/+P/3//X/
9P/0//P/8P/v/+3/7v/t/+z/6//q/+r/6v/q/+j/6P/o/+f/5//m/+b/5v/m/+b/5//n
/+b/5v/m/+b/5P/k/+T/4//j/+P/4//i/+T/5P/j/+P/4//j/+L/4f/h/+H/4f/h/+H/
4f/g/+D/4P/g/9//3//f/9//3//f/9//3//f/9//4P/g/+H/4v/g/+D/4P/h/+H/4v/i
/+L/4v/j/+P/4//k/+X/5v/m/+b/5v/m/+b/5v/m/+b/5//n/+f/5v/m/+b/5v/m/+b/
5v/m/+b/5v/k/+T/5P/k/+b/5f/l/+X/4//j/+P/4v/k/+T/4//j/+X/5P/k/+T/4//j
/+P/4v/i/+P/4//j/+H/4f/h/+H/4f/h/+H/4f/h/+H/4//k/+T/5P/k/+T/5P/m/+b/
5v/n/+f/5//n/+X/5f/m/+b/5v/m/+f/5//n/+f/5v/m/+b/5v/k/+T/5v/o/+n/6f/n
/+f/5//n/+f/5//n/+f/5P/j/+L/4f/f/97/3f/c/93/2//a/9r/2v/a/9r/2v/X/9f/
1v/W/9j/2P/Y/9j/1//X/9f/1//V/9X/1f/V/9f/1//X/9f/1//X/9b/1v/X/9f/1//X
/9n/2f/Z/9n/2f/c/+D/6f/7/xUAOgBsAKkA7wA3AXQBpAHDAc8BwQGXAVIBAwG3AG0A
MwASAAEA9P/o/9//2v/Z/9j/2P/b/9v/2P/V/9T/1P/S/9D/0P/P/8//zv/O/8z/zP/M
/8z/zv/O/87/zv/O/83/zf/N/83/zv/O/8//z//P/9D/0P/Q/8//z//P/8//z//P/8//
z//Q/9D/0P/Q/9D/0P/Q/9H/0f/R/9H/0v/S/9L/0v/S/9L/0//T/9P/0//U/9X/1f/V
/9X/1f/W/9b/1//Z/9n/2v/b/9v/3v/f/+D/4f/i/+P/5f/m/+n/6//s/+7/8v/0//b/
+P/6//z//v8AAAEABAAGAAgACAAJAAsADAALAAwADAANABAAEAAQABAAEAAQABAAEAAO
AA0ADQAMAAsACQAHAAUABAACAAAAAAD+//v/+f/3//X/9P/y//D/7//t/+z/7P/p/+b/
5f/j/+T/4//i/+H/4P/g/+D/4P/g/+D/4P/f/9//3v/e/97/3v/e/9//3//e/97/3v/e
/97/3v/e/93/3f/d/93/3P/c/9z/2//b/9v/2//a/9n/1//X/9f/1//X/9f/1v/W/9j/
2P/X/9f/1//X/9f/1//X/9f/1//X/9j/2P/Z/9r/2v/a/9r/2//b/9z/3P/c/9z/3f/d
/93/3v/f/+D/4P/g/+D/4P/g/+D/4P/g/+H/4f/h/+D/4P/g/+D/4P/g/+D/4P/g/+D/
4P/g/+D/4P/g/9//3//f/9//3//f/97/3v/e/93/3f/d/9z/3P/c/93/3f/d/9z/3P/d
/93/3f/b/9v/2//b/9v/2//b/9v/3f/e/+D/4P/g/+D/4P/i/+L/4v/h/+H/4f/h/+H/
4f/i/+L/4v/i/+P/4//j/+P/4v/i/+L/4v/g/+D/4P/i/+P/4//j/+P/4//j/+X/5f/l
/+X/5P/j/+L/4f/d/9z/2//a/9n/1//W/9b/2P/Y/9j/2P/X/9f/1v/W/9T/1P/U/9T/
0//T/9P/0//T/9P/0//T/9X/1f/V/9X/1f/V/9T/1P/V/9X/1f/V/9f/1//X/9f/1//Y
/9z/4//x/wUAJgBQAIcAywAVAVwBlAG7AdUB1QG7AYABMQHhAJMATQAgAAcA9v/q/+H/
2v/X/9b/1v/b/9v/2P/V/9T/1P/Q/9D/0P/N/83/zP/M/87/zv/O/87/zP/M/8z/zP/O
/83/zf/N/83/zv/O/8//z//P/9D/0P/Q/8//z//P/8//z//P/8//z//Q/9D/0P/S/9L/
0v/S/9H/0f/R/9H/0v/S/9L/0v/U/9T/1f/V/9X/1f/W/9f/1//X/9f/1//Y/9j/2f/b
/9v/3P/d/93/3v/f/+D/4f/k/+X/5//o/+v/7f/u//D/8v/0//b/+P/6//z//v8AAAMA
BgAIAAoACgALAA0ADgAPABAAEAARABIAEgASABIAEgASABIAEgASABEAEQAQAA4ADQAM
AAsACAAGAAQABAAEAAEA///9//v/+v/4//b/8//x//D/8P/v/+z/6//p/+r/6f/o/+f/
5v/m/+b/5v/m/+b/5v/l/+X/5P/k/+T/5P/k/+X/5f/k/+T/5P/k/+T/5P/k/+P/5f/l
/+X/5P/k/+T/4//j/+P/4//i/+H/4f/h/+H/4f/h/+H/4P/g/+L/4v/h/+H/4f/h/+H/
4f/h/+H/4f/h/+L/4v/j/+T/5P/k/+T/5f/l/+b/5v/m/+b/5//n/+f/5v/n/+j/6P/q
/+r/6v/q/+r/6v/q/+v/6//r/+r/6v/s/+z/7P/s/+r/6v/q/+r/7P/s/+z/7P/s/+v/
6//r/+v/6//r/+r/6v/q/+n/6f/p/+j/6P/o/+n/6f/p/+j/6P/p/+n/6f/n/+f/5//n
/+f/5//n/+f/5//n/+f/6P/o/+z/7P/s/+z/7P/s/+7/7v/u/+//7//v/+//7f/t/+7/
7v/w//D/8f/x//H/8f/w//D/7v/u/+z/7P/u//D/8f/x//H/8f/x//H/8f/x//H/8f/w
/+//7v/t/+v/6v/p/+j/5//l/+T/5P/i/+L/4v/i/+H/4f/g/+D/4v/i/+L/4v/h/+H/
4f/h/+H/4f/h/+H/4f/h/+H/4f/h/+H/4P/g/+H/4f/h/+H/5f/l/+X/4//j/+T/6v/x
//3/DQAqAFIAgwDBAAcBSAF+AacBwQHHAbMBhAE/AfUArwBvAEIAJQAQAAAA9f/s/+f/
5P/k/+f/5//m/+X/4v/i/+D/3v/c/9v/2//a/9r/2v/a/9r/2v/a/9r/2v/a/9r/2f/Z
/9n/2f/a/9r/2//b/9v/3P/c/9z/2//b/9v/2//b/9v/2//b/9z/3P/c/97/3v/e/97/
3//f/9//3//e/97/3v/e/97/3v/f/9//4f/h/+L/4//h/+H/4f/h/+L/4v/j/+X/5f/m
/+f/5//o/+n/6v/r/+z/7f/v//D/8//1//b/+P/6//z//v8AAAIABAAGAAgACQAMAA4A
EAAQABEAEwAUABUAFgAWABcAGAAYABgAGAAYABgAGAAYABgAFwAXABYAFgAVABQAEwAS
ABAADgAOAAwACQAHAAUAAwACAAAA/v////3//P/8//n/9v/1//P/9P/z//L/8f/y//L/
8v/y//D/8P/w/+//7//u/+7/7v/u/+7/7//v/+7/7v/u/+7/7v/u/+7/7f/t/+3/7f/s
/+7/7v/t/+3/7f/t/+z/6//r/+v/6//r/+v/6//q/+r/6v/q/+n/6f/p/+n/6f/p/+v/
6//r/+v/6v/q/+v/7P/q/+r/6v/r/+v/7P/s/+z/7P/t/+3/7f/s/+3/7v/u//D/8P/w
//D/8P/w//D/8f/x//H/8P/w//L/8v/y//L/8v/y//L/8v/y//L/8v/y//L/8f/x//H/
8f/x//H/8P/w//D/7//v/+//7v/u/+7/7//v/+//7v/u/+//7//v/+//7//v/+//7//v
/+//7//v//D/8v/y//L/8v/y//T/9P/0//P/8//z//P/8//z//T/9P/2//b/9//3//X/
9f/0//T/9v/2//T/9P/0//b/9//3//f/9//3//f/9//3//f/9//2//X/9P/z/+//7v/t
/+z/7f/r/+r/6v/o/+j/6P/o/+f/5//m/+b/6P/o/+j/6P/n/+f/5//n/+f/5//n/+f/
5f/l/+X/5f/n/+f/5v/m/+f/5//n/+f/6f/p/+n/6//p/+j/7P/x//v/CQAeAEIAbwCn
AOkALAFmAZMBsQG/AbcBkgFVAQ0ByQCLAFgANQAcAAwA/f/0/+//6v/q/+v/6//q/+n/
6P/m/+T/5P/i/+H/4f/g/+D/3v/e/97/3v/e/97/3v/e/97/3f/d/93/3f/e/97/3//d
/93/3v/e/+D/3//f/9//3//f/9//3//h/+L/4v/i/+D/4P/g/+D/4f/h/+H/4f/i/+L/
4v/i/+L/4v/j/+P/4//j/+T/5f/l/+X/5f/l/+b/5v/n/+n/6f/q/+v/6//s/+3/7v/v
/+7/7//x//L/8//1//b/+P/6//z//v8AAAIABAAGAAgACQAMAA4AEAAQABEAEwAUABUA
FgAWABcAGAAYABgAGAAYABgAGAAYABoAGQAZABgAGAAXABYAFQAUABIAEAAQABAADQAL
AAkABwAGAAQAAgABAP///v/+//3/+v/5//f/+P/3//b/9f/0//T/9P/0//L/8v/y//H/
8f/w//D/8P/w//D/8f/x//D/8P/w//D/8P/w//D/7//v/+//7//u/+7/7v/t/+3/7f/t
/+z/6//t/+3/7f/t/+v/6//q/+r/7P/s/+v/6//r/+v/6//r/+v/6//r/+v/7P/s/+3/
7v/s/+z/7P/t/+//8P/w//D/8P/x//H/8f/w//H/8v/y//L/8v/y//L/8v/y//L/8//z
//P/8v/y//T/9P/0//T/9P/0//T/9P/0//T/9P/0//T/8//z//P/8//z//P/8v/y//L/
8f/x//H/8P/w//D/8f/x//H/8P/u/+//7//v/+//7//v/+//7//v/+//7//z//T/9P/0
//T/9P/0//b/9v/2//X/9f/1//X/9//3//j/+P/4//j/+f/5//f/9//2//b/9v/2//T/
9P/0//b/9//3//f/9//3//f/9//3//f/9//2//X/9P/z//H/8P/v/+7/7f/r/+r/6v/q
/+r/6v/q/+v/6//q/+r/6P/o/+j/6P/n/+f/5//n/+f/5//n/+f/5f/l/+X/5f/n/+f/
5v/m/+f/5//n/+f/6f/p/+n/6f/p/+j/7P/z////EQAsAFQAhwDDAAcBSAF8AaMBuwG/
AacBeAE1Ae0AqQBvAEQAJwAUAAYA+f/y/+3/7P/s/+v/6//q/+f/5v/k/+T/4v/g/9//
3//e/97/3v/e/97/3v/c/9z/3P/c/97/3f/d/93/3f/e/97/3//d/93/3v/e/97/3f/d
/93/3f/d/93/3f/f/+D/4P/g/+D/4P/g/+D/3//f/9//3//g/+D/4P/g/+D/4P/h/+H/
4f/h/+L/4//j/+P/4//j/+T/5P/l/+f/5v/m/+b/5f/n/+n/6//t/+7/7//x//L/8//1
//b/+P/6//z//v8AAAAAAgAEAAYABwAKAAwADgAOAA8AEQASABMAFAAUABUAFgAWABYA
FgAWABYAFgAWABYAFQAVABQAEgARABAADwAOAAwACgAKAAoABwAFAAMAAQAAAP7//P/7
//n/+P/4//f/9P/z//H/8v/x//D/7//u/+7/7v/u/+7/7v/u/+3/7f/s/+z/7P/q/+r/
6//r/+z/7P/s/+z/6v/q/+r/6f/p/+n/6f/o/+j/6P/n/+f/5//n/+b/5f/l/+X/5f/l
/+f/5//m/+b/5v/m/+X/5f/l/+X/5f/l/+X/5f/l/+X/5v/m/+f/6P/m/+b/5v/n/+f/
6P/o/+j/6P/p/+n/6f/o/+n/6v/q/+z/7P/s/+z/6v/q/+r/6//t/+3/7P/s/+7/7v/u
/+7/7P/s/+z/7P/s/+z/7P/s/+r/6f/p/+n/6//r/+v/6v/q/+r/6f/p/+n/6P/o/+j/
5//n/+f/5v/m/+f/5//n/+n/6f/q/+r/6v/q/+r/7P/u/+7/7v/t/+3/7f/t/+v/6//s
/+z/7v/u/+//7//v/+//7v/u/+z/7P/q/+r/7P/u/+//7//v/+//7//v/+3/7f/t/+3/
7P/r/+r/6f/n/+b/5f/k/+X/4//i/+L/4P/g/+D/4P/d/93/3P/c/97/3v/e/97/3f/d
/93/3f/d/93/3f/d/93/3f/d/93/3f/d/9z/3P/d/93/3f/d/9//3//h/+H/3//g/+T/
6//5/w8AMABcAJMA1wAhAWYBnAHBAdcB0wG1AXoBLQHdAJEATwAmAA8AAADy/+n/4v/f
/97/3v/f/9//3v/b/9r/2P/Y/9j/1v/V/9X/1P/U/9T/1P/U/9T/1P/U/9T/1P/U/9P/
0//T/9P/1P/U/9X/0//T/9T/1P/U/9P/0//T/9X/1f/V/9X/1f/W/9b/1v/W/9b/1v/W
/9f/1//X/9f/2P/Y/9j/2P/Y/9j/2f/Z/9f/1//Y/9n/2//b/9v/2//c/9z/3f/f/93/
3v/f/9//4v/j/+T/5f/m/+f/6f/q/+3/7//w//L/9P/2//j/+v/+/wAAAgAEAAMABgAI
AAoADAANAA8AEAARABIAEgATABQAFAAUABQAEgASABIAEgASABEAEQAQAA4ADQAMAAsA
CgAIAAYABgAEAAEA///9//v/+v/4//b/8//x//D/8P/v/+z/6//p/+j/5//m/+X/5P/k
/+T/5P/k/+T/5P/j/+P/4v/i/+L/4v/i/+P/4//k/+T/5P/k/+L/4v/i/+H/4f/h/+H/
4P/g/+D/3//f/9//3//e/93/3f/d/93/3f/d/93/3P/c/9r/2v/Z/9n/2v/b/9z/3f/d
/93/3f/d/9z/3P/d/97/3v/e/97/3//f/+D/4P/g/+L/4//j/+P/4v/j/+T/5P/k/+T/
5P/k/+T/5P/k/+X/5//n/+b/5v/k/+T/5P/k/+T/5P/k/+T/5P/k/+T/5P/k/+P/4//j
/+P/4//j/+L/5P/k/+P/4//j/+L/4v/i/+H/4f/h/+D/4P/h/+H/4f/h/+L/5P/k/+T/
5P/k/+b/5v/m/+X/5f/l/+X/5f/l/+b/5v/m/+b/5//n/+f/5//m/+b/5P/k/+L/4v/k
/+b/5//n/+f/5//n/+f/5//n/+f/5//m/+X/5P/j/9//3v/d/9z/3f/b/9r/2v/Y/9j/
2P/Y/9n/2f/Y/9j/2P/Y/9j/2P/X/9f/1//X/9f/1//X/9f/1f/V/9X/1f/X/9f/1v/W
/9f/1//X/9f/1//Z/9n/2//Z/9r/3P/h/+3///8cAEQAdwC3AAEBSgGKAbcB1QHfAc0B
nAFPAfsAqwBjACoADQD+//D/4//c/9v/2P/Y/9n/2//c/9n/1v/U/9T/0v/Q/8//z//O
/87/zv/O/87/zv/O/87/zv/O/9D/z//P/8//zf/O/87/z//P/8//0P/Q/9D/z//P/8//
0f/R/9H/0f/P/9D/0P/Q/9D/0P/Q/9D/0//T/9P/0//S/9L/0v/S/9L/0v/T/9P/1f/V
/9b/1//V/9X/1f/V/9b/1v/X/9n/2//c/93/3f/e/9//4P/h/+L/4//l/+b/5//p/+r/
7P/w//L/9P/2//j/+v/8//7///8CAAQABgAIAAkACwAMAA0ADgAOAA8AEAAQABAAEAAQ
ABAAEAAQABAADwAPAA4ADAALAAoACQAIAAYABAAEAAIA///9//v/+f/4//b/9P/z//H/
8P/w/+3/6v/p/+f/6P/n/+b/5f/k/+T/5P/k/+L/4v/i/+H/4//i/+L/4v/g/+D/4f/h
/+L/4v/i/+L/4v/i/+L/4f/h/+H/4f/g/+D/4P/f/9//3//f/97/3f/d/93/3f/d/93/
3f/c/9z/3P/c/9v/2//d/93/3f/d/93/3f/d/93/3P/c/93/3v/e/97/3v/f/9//4P/g
/+D/4P/h/+H/4f/g/+H/4v/i/+L/4v/i/+L/5P/k/+T/5f/n/+f/5v/m/+b/5v/m/+b/
6P/o/+j/6P/m/+b/5v/m/+b/5f/l/+X/5f/l/+X/5P/m/+b/5f/l/+X/5P/k/+T/4//j
/+P/4v/i/+P/4//j/+P/4//j/+P/5f/m/+j/6P/o/+j/6P/q/+r/6v/p/+n/6f/p/+n/
6f/q/+r/6v/q/+v/6//r/+v/6v/q/+r/6v/o/+j/6P/q/+v/6//r/+v/6//r/+v/6//r
/+v/6v/p/+j/5//l/+T/4//i/+H/3//e/97/3v/e/97/3v/d/93/3P/c/9z/3P/c/9z/
2//b/9v/2//b/9v/2//b/9v/2//b/9v/3f/d/9z/3P/d/93/3f/d/93/3//f/9//4f/i
/+L/6f/z/wEAFgA6AGcAnQDfACQBYgGPAbEBwQG3AZQBWQEPAccAgwBQACsAFAACAPP/
6v/l/+D/4P/h/+H/4P/f/97/3P/a/9r/2P/V/9X/1P/U/9T/1P/U/9T/1P/U/9T/1P/W
/9X/1f/V/9X/1v/W/9f/1f/V/9b/1v/W/9X/1f/V/9f/1//X/9f/1//Y/9j/2P/Y/9j/
2P/Y/9n/2f/Z/9n/2v/a/9r/2v/Y/9j/2f/Z/9n/2f/a/9v/2//b/9v/2//c/9z/3f/f
/9//4P/h/+H/4v/j/+T/5f/m/+f/6f/q/+v/7f/u//D/8v/0//b/+P/6//z//v8AAAEA
BAAGAAgACAAJAAsADAAPABAAEAARABIAEgASABIAFAAUABQAFAAUABMAEwASABAADwAO
AA0ADgAMAAoACgAKAAcABQADAAEAAAD+//z/+f/3//b/9v/1//L/8f/v//D/7//u/+3/
7P/s/+z/7P/q/+r/6v/p/+n/6P/o/+j/6P/o/+n/6f/q/+r/6v/q/+j/6P/o/+f/6f/p
/+n/6P/o/+j/5//n/+f/5//m/+X/5//n/+f/5//l/+X/5P/k/+T/5P/j/+P/5f/l/+X/
5f/l/+X/5f/l/+T/5P/l/+b/5P/k/+T/5f/l/+b/5v/m/+b/5//n/+f/6P/p/+r/6v/q
/+r/6v/q/+z/7P/s/+3/7f/t/+z/7P/s/+z/7P/s/+7/7v/u/+7/7v/u/+7/7v/u/+3/
7f/t/+3/7f/t/+z/7P/s/+v/6//r/+r/6v/q/+v/6//r/+r/6v/r/+v/6//p/+n/6f/p
/+n/6//r/+v/7v/u/+7/7v/u/+7/8P/w//D/7//v/+//7//v/+//8P/w//D/8P/x//H/
8f/x//D/8P/w//D/7v/u/+7/8P/x//H/8f/x//H/8f/v/+//7//v//D/7//u/+3/6//q
/+n/6P/n/+X/5P/k/+T/5P/k/+T/4//j/+L/4v/i/+L/4v/i/+H/4f/h/+H/4f/h/+H/
4f/h/+H/4f/h/+H/4f/g/+D/4f/h/+H/4f/j/+X/5f/l/+P/5P/o//H/+/8LACYATAB9
ALcA+wA+AXIBmQGzAbkBpwF4ATUB6wCpAHEARgAnABIAAgD1/+z/5//m/+b/5//n/+T/
4//i/+D/3v/e/9z/2//b/9r/2v/a/9r/2v/a/9r/2v/a/9r/2v/Z/9n/2f/Z/9r/2v/b
/9n/2f/a/9r/3P/b/9v/2//Z/9n/2f/Z/9v/3P/c/9z/3P/c/9z/3P/b/9v/2//b/9z/
3P/c/9z/3v/e/9//3//f/9//4P/h/9//3//f/9//4P/g/+H/4//j/+T/5f/l/+b/5//o
/+n/6v/r/+3/7v/v//H/8v/0//T/9v/4//r//v8AAAIABAADAAYACAAKAAoACwANAA4A
DwAQABAAEQASABIAEgASABQAFAAUABQAFAATABMAEgAQAA8ADgANAAwACgAIAAgACAAF
AAMAAQD///7//P/6//n/9//2//b/9f/y//H/7//w/+//7v/t/+z/7P/s/+z/7P/s/+z/
6//r/+r/6v/q/+r/6v/r/+v/6v/q/+r/6v/q/+r/6v/p/+n/6f/p/+j/6P/o/+f/5//n
/+f/5v/l/+f/5//n/+f/5//n/+b/5v/m/+b/5f/l/+X/5f/l/+X/5f/l/+X/5f/m/+b/
5//o/+b/5v/m/+f/5//o/+j/6P/o/+n/6f/p/+r/6//s/+z/7P/s/+z/7P/s/+z/7P/t
/+3/7f/s/+z/7P/s/+z/7P/s/+z/7P/s/+z/7P/s/+z/7P/r/+v/6//r/+v/6//q/+r/
6v/p/+n/6f/o/+j/6P/p/+n/6f/o/+j/6f/p/+n/5//n/+f/5//n/+f/5//n/+r/7P/s
/+z/7P/q/+z/7P/s/+3/7f/t/+3/6//r/+z/7P/u/+7/7//v/+3/7f/s/+z/7P/s/+r/
6v/q/+z/7f/t/+3/7f/t/+3/7f/t/+3/7f/s/+v/6v/p/+f/5v/l/+T/4//h/+D/4P/g
/+D/4P/g/9//3//e/97/3v/e/97/3v/d/93/3f/d/93/3f/d/93/3f/d/93/3f/d/93/
3P/c/93/3f/d/93/3//f/9//3//f/+D/4v/n//H///8WADoAZwCfAOEAJAFeAYkBpQGx
AacBgAFDAfsAtQB5AEoAKQASAAIA9f/q/+X/4v/g/+H/4//i/9//3P/c/9r/2P/W/9X/
1f/U/9T/1P/U/9T/1P/S/9L/0v/S/9T/0//T/9P/0f/S/9L/0//T/9P/1P/U/9T/0//T
/9P/0//T/9P/0//T/9T/1P/U/9T/1P/U/9T/1f/V/9X/1f/U/9T/1P/U/9T/1P/V/9X/
1f/V/9b/1//X/9f/1//X/9j/2P/Z/9v/2//c/93/3f/c/93/3v/f/+D/4f/j/+T/5f/n
/+j/6v/q/+z/7v/w//L/9P/2//j/+f/8//7/AAAAAAEAAwAEAAMABAAEAAUACAAIAAgA
CAAIAAgACAAIAAYABQAFAAQABAADAAIAAQAAAP7//P/8//z/+f/3//X/9f/0//L/8P/v
/+3/7P/s/+v/6P/n/+X/5P/j/+L/4f/g/+D/4P/g/97/3v/e/93/3f/c/9z/3P/a/9r/
2//b/9z/3P/c/9z/3P/c/9z/2//Z/9n/2f/Y/9j/2P/X/9f/1//X/9b/1f/X/9f/1//X
/9X/1f/U/9T/1v/W/9X/1f/V/9X/1f/V/9X/1f/V/9X/1P/U/9X/1v/W/9b/1v/X/9X/
1v/W/9b/1v/X/9f/1//Y/9n/2v/a/9j/2P/Y/9j/2P/Y/9j/2f/Z/9n/2P/Y/9r/2v/a
/9r/2P/Y/9j/2P/Y/9j/2P/Y/9j/1//X/9f/1f/V/9X/1P/W/9b/1f/V/9P/0v/S/9L/
0//T/9P/0v/S/9P/0//T/9P/0f/S/9T/1P/U/9T/1P/W/9b/1v/V/9X/1f/V/9P/0//U
/9T/1P/U/9X/1f/X/9f/1v/W/9T/1P/S/9L/0v/U/9X/1f/T/9P/0//T/9X/1f/V/9X/
1P/T/9L/0f/N/8z/y//K/8n/x//G/8b/xP/E/8T/xP/D/8P/wv/C/8L/wv/C/8L/wf/B
/8H/wf/B/8H/wf/B/8H/wf/B/8H/wf/B/8D/wP+//7//v/+//8H/w//D/8P/wf/A/8T/
yf/V/+X/AgAqAFsAmwDjACwBZgGRAa0BtQGhAXIBKQHZAI0ARwAUAPf/5v/a/83/xv/B
/77/vv/B/8H/wP+9/7r/uv+4/7j/tv+1/7X/tP+0/7L/sv+y/7L/sv+y/7L/sv+0/7P/
s/+z/7P/tP+0/7X/tP+z/7P/sv+y/7H/sf+x/7P/s/+z/7P/s/+0/7T/tP+y/7L/sv+y
/7P/s/+z/7P/tP+0/7T/tP+0/7T/tf+1/7X/tf+2/7f/t/+3/7f/t/+2/7b/t/+5/7n/
uv+7/7v/vP+9/77/v//A/8H/w//E/8f/yf/K/8z/zP/O/9D/0v/U/9b/2P/a/9v/3v/g
/+L/4v/j/+X/5v/l/+b/5v/n/+j/6P/o/+j/6v/q/+r/6v/q/+n/6f/o/+f/5f/j/+H/
3v/c/9r/2v/a/9f/1f/T/9H/0P/O/8z/yf/H/8b/xv/F/8L/wf+//77/vf+8/7v/vP+8
/7z/vP+7/7r/uf+3/7f/tv+2/7b/tv+2/7f/t/+0/7T/tP+0/7T/tP+0/7P/s/+z/7P/
sv+y/7L/sf+x/6//r/+u/63/r/+v/6//r/+v/6//rv+u/67/rv+t/63/q/+r/6v/q/+r
/6v/q/+r/6z/rP+t/67/rv+u/67/r/+t/67/rv+u/67/r/+v/6//rv+v/7D/sP+w/7D/
sP+w/7D/sP+w/7H/sf+x/7D/sP+w/7D/sP+w/7D/sP+w/7D/sP+w/7D/sP+u/63/rf+t
/63/rf+t/6z/qv+q/6n/qf+r/6r/qv+q/6n/qf+p/6j/qv+r/6v/q/+r/6v/q/+r/6//
rf+r/w==
         </WaveFormData>
      </LeadData>
      <LeadData>
         <LeadByteCountTotal>10000</LeadByteCountTotal>
         <LeadTimeOffset>0</LeadTimeOffset>
         <LeadSampleCountTotal>5000</LeadSampleCountTotal>
         <LeadAmplitudeUnitsPerBit>4.88</LeadAmplitudeUnitsPerBit>
         <LeadAmplitudeUnits>��V</LeadAmplitudeUnits>
         <LeadHighLimit>2147483647</LeadHighLimit>
         <LeadLowLimit>268435456</LeadLowLimit>
         <LeadID>V6</LeadID>
         <LeadOffsetFirstSample>0</LeadOffsetFirstSample>
         <FirstSampleBaseline>0</FirstSampleBaseline>
         <LeadSampleSize>2</LeadSampleSize>
         <LeadOff>FALSE</LeadOff>
         <BaselineSway>FALSE</BaselineSway>
         <ExcessiveACNoise>FALSE</ExcessiveACNoise>
         <MuscleNoise>FALSE</MuscleNoise>
         <LeadDataCRC32>2897147070</LeadDataCRC32>
         <WaveFormData>
DAAMAAwADAAPABAAEQASABQAFgAYABoAGwAcAB0AHgAfACAAIQAiACQAJAAkACQAJAAk
ACQAJAAiACIAIgAiACEAIAAfAB4AGwAaABkAGAAWABQAEgAQAA0ADAALAAoABwAGAAUA
BAADAAIAAQAAAP///v/9//z//P/8//z//P/6//r/+v/6//r/+v/6//r/+v/6//r/+v/6
//r/+v/6//r/+v/6//r/+v/6//r/+v/6//r/+v/6//j/+P/4//j/+P/4//j/+P/4//j/
+P/4//j/+P/4//j/+P/4//j/+P/4//j/+P/4//j/+P/4//j/+v/6//r/+v/8//z//P/8
//z//P/8//z//v/+//7//v/+//7//v/+/wAAAAAAAAAAAAAAAAAAAAAAAAAAAAAAAAAA
AAAAAAAAAAAAAAAAAAD+//7//v/+//7//v/+//7//v/+//7//v/8//z//P/8//z//P/8
//z//P/8//z//P/8//z//P/8//r/+v/6//r/+v/6//r/+v/6//r/+v/6//v//P/9//7/
/v/+/wAAAAABAAEAAQAAAAAAAAAAAAAAAAAAAAEAAQABAAIAAgABAAEAAQABAAEA//8A
AAIAAwAFAAUABQAEAAQABAAEAAQABAACAAIAAQD///7//f/8//v/+f/4//j/9v/2//X/
9f/1//T/9P/0//X/9f/1//X/9f/1//X/9f/z//P/8//y//T/9f/1//T/9P/0//T/9P/y
//L/8v/y//L/8//3//j/9v/0//T/9P/1//z/BAAZADYAXQCLAMUA/wAxAVcBcwGDAX8B
aQFFARcB6AC5AJEAbwBSAD0ALAAdABEABwADAAEA/v/7//n/+P/2//T/8v/x/+7/7v/t
/+3/7f/s/+z/7P/s/+z/7P/r/+v/6//r/+v/6//r/+v/6//s/+z/7P/s/+v/6//r/+v/
6//s/+z/7P/s/+z/7P/s/+z/7P/s/+z/7P/s/+z/7f/t/+3/7f/t/+3/7f/u/+//7f/t
/+3/7f/v/+//7//v//D/8P/w//H/8f/x//P/9P/z//T/9f/2//n/+v/7//z//P/+////
AQADAAQABgAIAAwADgAQABIAEwAWABgAGgAaABwAHQAdAB4AHwAgACEAIgAiACIAIwAj
ACQAJAAkACIAIgAhACAAIQAgAB8AHgAdABoAGQAYABYAFAASABAAEAAOAAwACwAJAAcA
BgAEAAEAAAD///7//f/8//v/+//6//r/+v/5//n/+f/4//j/+P/4//j/+P/5//n/+f/5
//f/9//3//f/9//3//b/9v/2//b/9v/2//b/9v/2//X/9f/0//T/9P/0//T/9P/0//b/
9f/1//X/8//z//P/8//z//P/8//y//L/8//z//P/8//z//P/8//z//T/9P/0//X/9f/1
//X/9v/2//b/9v/3//f/+P/4//j/+P/4//j/9//3//f/9//4//j/+P/4//j/+P/4//j/
+P/4//j/+P/3//f/9//3//f/9//3//f/9v/2//b/9v/2//b/9v/1//f/9//3//f/9f/1
//X/9f/0//T/9P/0//T/9P/1//X/8//z//P/8//1//b/9v/4//j/+P/4//j/9v/4//j/
9//5//n/+P/4//j/+P/4//j/+P/5//n/+f/4//j/9//3//n/+f/5//n/+v/8//3//f/7
//v/+v/6//r/+v/6//r/+P/4//f/9f/0//P/8v/x/+//7v/u/+7/7v/t/+3/7f/s/+z/
7P/r/+v/6//r/+v/6//r/+v/6//r/+v/6v/q/+v/6//q/+r/6v/q/+r/6v/q/+r/6v/q
/+v/6//q/+r/6v/s/+z/8f/6/w4ALQBWAIsAxQABATkBYwGBAY8BiwF1AU0BFwHhAKwA
fwBZAEEAMAAdAA4AAwD9//n/9f/z//L/7//t/+z/6v/o/+b/4//i/+L/4f/h/+P/4v/i
/+L/4v/i/+L/4f/h/+H/4f/h/+H/4f/h/+H/4P/g/+D/4P/h/+H/4f/h/+H/4v/i/+L/
4v/i/+L/4v/i/+L/4v/i/+L/4v/i/+P/4//j/+P/4//l/+X/5v/n/+X/5f/l/+X/4//j
/+P/4//m/+b/5v/n/+n/6f/r/+z/7f/u/+//8P/x//L/8//0//b/+P/5//v///8AAAIA
BAAGAAgACgAMAA8AEgAUABYAFgAYABkAGQAYABkAGgAbAB4AHgAeAB8AHwAgACAAIAAe
AB4AHQAcABkAGAAXABYAFQASABEAEAAMAAoACAAGAAQAAgAAAP/////9//z/+v/3//b/
9f/0//P/8v/x//H/8P/w//D/7//v/+//7v/u/+7/7v/u/+7/7f/t/+3/7f/t/+3/7f/t
/+3/7f/s/+z/7P/s/+z/7P/q/+r/6v/p/+v/6v/q/+r/6P/o/+j/6P/o/+f/5//n/+f/
5//n/+f/6f/p/+n/6P/o/+n/6f/p/+n/6f/p/+n/6f/q/+r/6v/t/+3/7f/t/+z/7P/s
/+z/7f/t/+7/7v/u/+7/7v/u/+//7//v/+//8P/w//D/8P/w//D/8P/w/+7/7v/u/+7/
7//v/+//7//v/+//7//v/+z/7P/s/+z/7P/s/+z/6//r/+v/6//r/+3/7f/t/+3/7P/s
/+z/7P/q/+r/6//r/+n/6f/p/+n/6//u/+7/7v/u/+7/8P/y//L/8f/v/+//7v/u/+7/
7v/u/+7/7v/v/+//7//w//D/7//v/+//7//v/+//8P/y//P/8//z//P/8v/y//T/9P/0
//T/8v/y//H/7//s/+v/6v/p/+f/5v/m/+b/5v/l/+X/5f/m/+b/5v/l/+X/5f/l/+X/
4//j/+P/4//j/+P/4v/i/+X/5f/k/+T/5P/k/+T/5P/k/+T/5P/k/+X/5//m/+b/5P/i
/+L/5f/u//z/FwA6AGcAnwDfABsBSwFtAYUBiwF9AV0BKwH1AMAAiwBhAEUAMAAdAA4A
AwD5//P/8f/x/+7/6//p/+b/5v/k/+L/4f/e/97/3f/d/9//3v/e/97/3v/e/97/3f/d
/93/3f/d/9//3//f/9//3v/e/97/3v/d/93/3f/d/9//4P/g/+D/4P/g/+D/4P/g/+D/
4P/g/+D/4P/g/+H/4f/h/+H/4f/h/+H/4v/j/+P/4//j/+P/4//j/+P/4//m/+b/5v/n
/+f/5//p/+r/6f/q/+v/7P/v//D/8f/y//b/+P/5//v//f/+/wAAAgAEAAYACAAKAAsA
DgAQABIAFAAWABcAFwAYABkAGgAbABwAHAAcAB0AHQAeAB4AHgAeAB4AHQAcABsAGgAZ
ABgAFQASABEAEAAOAAwACgAIAAYABAACAAEA///9//z/+v/5//j/9//2//X/9P/z//P/
8v/y//L/8f/x//H/8P/w//D/8P/w//D/7//v/+//7//v/+//7//v/+//7//u/+7/7v/u
/+7/7v/w//D/8P/v/+//7v/u/+7/7v/u/+7/7v/u/+3/7f/t/+3/7f/t/+3/7f/t/+3/
7P/s/+3/7f/t/+3/7f/t/+3/7//w//D/8P/x//H/8f/x//L/8v/y//L/8f/x//L/8v/0
//T/9P/0//X/9f/1//X/9v/2//b/9v/2//b/9v/2//T/9P/0//T/9f/1//X/9f/1//X/
9f/1//T/9P/0//T/9P/0//T/8//z//P/8//z//P/8//z//P/8v/y//L/8v/w//D/8f/x
//H/8f/x//H/8v/y//H/8P/0//T/9v/2//b/9v/2//j/+P/3//f/9//2//b/9v/2//b/
9v/4//n/+f/5//j/+P/3//f/9//3//f/9//4//r/+//7//v/+//6//r/+v/6//r/+v/6
//r/+f/3//T/8//y//H/7//u/+7/7v/s/+v/6//r/+z/7P/s/+v/6//r/+v/6//r/+v/
6//r/+3/7f/s/+z/6//r/+r/6v/q/+r/6v/q/+z/7P/s/+z/7f/t/+z/7v/s/+z/7v/x
//b/AgAXADgAXwCVAM8ACQE3AV0BdwF/AXcBXwE1AQUB1ACnAH8AXQBEAC8AHgARAAUA
/f/7//n/9v/z/+//7v/u/+z/6v/p/+b/5v/l/+X/5//m/+b/5v/k/+T/5P/j/+X/5f/l
/+X/5f/l/+X/5f/k/+T/5P/k/+X/5f/l/+X/4//k/+T/5P/m/+b/5v/m/+b/5v/m/+b/
5v/m/+b/5//n/+f/5//n/+f/5//o/+n/5//n/+f/5//p/+n/6f/p/+r/6v/q/+v/6//r
/+3/7v/v//D/8f/y//P/9P/1//b/+P/6//v//f///wAAAgAEAAYACAAKAAwADQAQABIA
FAAWABgAGQAZABoAGwAcAB0AHgAeAB4AHwAfACAAIAAgACAAIAAfAB4AHQAcABsAGgAZ
ABYAFQAUABIAEAAOAAwACgAIAAYABQAFAAMAAgAAAP3//P/7//r/+f/4//f/9//2//b/
9v/1//X/9f/0//T/9P/0//T/9P/1//X/9f/1//X/9f/1//X/9f/1//T/9P/0//T/9P/0
//T/9P/0//P/9f/0//T/9P/y//L/8v/y//T/8//z//P/8f/x//H/8f/x//H/8f/w//L/
8//z//P/8f/x//H/8f/x//L/8v/y//P/8//z//P/9P/0//T/9P/1//X/9v/2//b/9v/2
//b/9//3//f/9//4//j/+P/4//j/+P/4//j/+P/4//j/+P/3//f/9//3//f/9//3//f/
+P/4//j/+P/4//j/+P/3//X/9f/1//X/9f/1//X/9f/2//b/9v/2//T/9P/1//X/9f/1
//X/9f/3//j/+v/6//r/+v/6//z//P/7//v/+//6//r/+v/6//r/+v/6//v/+//7//z/
/P/7//v/+//7//v/+//6//z//f/9///////+//7//v/+//7//v/8//z/+//5//j/9//2
//X/8//y//L/8v/w/+//7//v//D/8P/w/+//7//v/+//7//v/+//7//v/+//7//u/+7/
7//v/+7/7v/u/+7/7v/u/+7/7v/u/+7/7//v//L/8P/u/+7/7v/x//T//v8PACoATwB/
ALcA7wAjAUsBaQF7AXsBaQFFARkB6AC7AJMAbwBSAD0AKgAbAA0AAwD///3/+v/3//P/
8v/w/+7/7v/t/+r/6v/p/+n/6f/o/+j/6P/o/+j/6P/n/+f/5//n/+f/5//n/+f/5//o
/+j/6P/o/+f/5//n/+f/5//o/+j/6P/q/+r/6v/q/+j/6P/o/+j/6P/o/+j/6f/p/+n/
6f/p/+v/6//s/+3/6//r/+v/6//t/+3/7f/t/+7/7v/u/+//7f/t/+//8P/x//L/8//0
//X/9v/3//j/+v/8//3//////wAAAgAEAAgACgAMAA4ADQAQABIAFAAWABgAGQAZABwA
HQAeAB8AIAAgACAAIQAfACAAIAAgACAAIAAfAB4AHwAeAB0AHAAdABoAGQAYABYAFAAS
ABAADgAMAAoACQAHAAUABAACAAEAAAD///7//f/8//v/+//6//r/+v/5//n/+f/4//j/
+P/4//j/+P/3//f/9//3//f/9//3//f/9//3//b/9v/2//b/9v/2//b/9v/2//X/9//2
//b/9v/0//T/9P/0//T/8//z//P/8//z//P/8//z//P/8//y//L/8//z//P/9f/1//X/
9f/1//b/9v/2//f/9//3//f/+P/4//j/+P/5//n/+v/6//r/+v/6//r/+//7//v/+//6
//r/+v/6//z//P/8//z/+v/6//r/+v/7//v/+//7//v/+//7//v//P/8//z//P/6//r/
+v/5//n/+f/5//n/+f/5//n/+f/4//j/+P/4//b/9v/3//f/9//3//f/9//5//r/+v/6
//r/+v/6//z//P/7//v/+//6//r//P/8//z//P/8//3//f/9//7//v/9//3//f/9//3/
/f/+/wAAAQABAAEAAQAAAAAAAAAAAAAAAAD+//7//f/7//j/9//2//X/8//y//L/8v/0
//P/8//z//L/8v/y//H/8f/x//H/8f/x//H/8f/x//H/8f/w//D/7//v/+7/7v/u/+7/
7v/u//D/8P/w//D/8f/x//L/8v/w/+7/8P/z//j/BAAbADoAYwCXANMACwE5AV0BdQF/
AXUBXQEzAQMB0gCnAIEAYQBIADUAJAAVAAkAAwD///3/+v/1//P/8v/y//D/7v/t/+r/
6v/p/+n/6f/o/+j/6P/m/+b/5v/l/+f/5//n/+f/6f/p/+n/6f/m/+b/5v/m/+f/5//n
/+f/5//o/+j/6P/o/+j/6P/o/+j/6P/o/+j/6v/q/+r/6//r/+v/6//r/+n/6f/q/+v/
6f/p/+n/6f/r/+v/6//r/+z/7P/s/+3/7f/t/+//8P/x//L/8//0//X/9v/3//j/+P/6
//v//f///wAAAgAEAAYACAAKAAwACwAOABAAEgAWABgAGQAZABoAGwAcAB0AHgAeAB4A
HwAfACAAIAAgAB4AHgAdABwAGwAaABkAGAAZABYAFQAUABIAEAAOAAwACgAIAAYABQAD
AAEAAAD+//v/+v/5//j/+P/4//j/+f/4//j/+P/3//X/9f/0//T/9v/2//b/9v/z//P/
8//z//P/8//z//P/8//z//L/8v/y//L/8v/y//L/8v/y//H/8f/w//D/8P/w//D/8P/w
//D/7//v/+//7//v/+//7//v/+//7//u/+7/7//v/+//7//v/+//7//v//D/8P/w/+//
7//v/+//8v/y//L/8v/z//P/9P/0//T/9P/0//T/8//z//P/8//2//b/9v/2//b/9v/2
//b/9P/0//T/9P/z//P/8//z//P/8//z//P/9P/0//T/9P/y//L/8v/x//H/8f/x//H/
7//v/+//7//w//D/8P/w//D/8v/0//T/9P/0//T/9P/2//b/9f/1//X/9P/0//T/9P/0
//T/9P/1//X/9f/2//b/9f/1//X/9f/1//X/9v/4//n/+f/5//n/+P/4//j/+P/4//j/
9v/2//X/8//y//H/8P/v/+//7v/u/+7/7f/r/+r/6f/o/+j/6P/n/+n/6f/p/+n/5//n
/+f/5//n/+f/5v/m/+f/5//m/+b/6P/o/+j/6P/o/+j/6P/o/+v/6f/q/+r/6P/m/+j/
6//y/wIAHQBAAG0ApQDnACMBUQFzAYkBjQF/AV0BLQH3AMAAjwBnAEsANgAjABIABwD/
//n/9f/z//D/6//p/+j/6P/m/+b/5f/k/+T/4//j/+H/4P/g/+D/4P/g/+D/3//f/9//
3//f/+H/4f/h/+H/3v/e/97/3v/f/9//3//f/+H/4v/i/+L/4P/g/+D/4P/i/+L/4v/i
/+L/4v/i/+P/4//j/+P/4//h/+H/4v/j/+P/4//j/+P/5f/l/+X/5f/m/+b/5v/n/+f/
5//p/+r/6//s/+3/7v/v//D/8f/y//b/+P/5//v///8AAAIABAAEAAYACAAKAAsADgAQ
ABIAFgAYABkAGQAaABsAHAAdABwAHAAcAB0AGwAcABwAHAAeAB4AHQAcABsAGgAZABgA
FQASABEAEAAMAAoACAAGAAYABAACAAEA/f/7//r/+P/3//b/9f/0//X/9P/z//P/8P/w
//D/7//v/+//7v/u/+z/7P/s/+z/7f/t/+3/7f/t/+3/7f/t/+3/7f/s/+z/7P/s/+z/
7P/s/+z/7P/r/+v/6v/q/+r/6v/q/+r/6v/o/+f/5//n/+f/5//n/+f/6f/p/+n/6P/o
/+n/6f/p/+n/6f/p/+n/6//s/+z/7P/s/+v/6v/p/+z/7P/s/+z/7f/t/+7/7v/u/+7/
7v/u/+//7//v/+//8P/w//D/8P/w//D/8P/w//D/8P/w//D/7f/t/+3/7f/t/+3/7f/t
/+7/7v/u/+7/7v/u/+7/7f/t/+3/7f/t/+3/7f/t/+3/7P/s/+z/7P/s/+7/7v/u/+7/
7v/u//D/8P/v//H/8f/w//D/7v/u/+7/7v/w//H/8f/x//L/8v/x//H/7//v/+//7//w
//L/8//z//P/8//y//L/8v/y//L/8v/y//L/8f/v/+z/6//q/+n/5//m/+b/5v/m/+X/
5f/l/+T/5P/k/+P/4//j/+P/4//j/+P/4//j/+P/4//i/+L/4//j/+L/4v/i/+L/4v/i
/+L/4v/i/+L/4//l/+b/5v/k/+T/5P/l/+r/9v8NAC4AVQCLAMsACQE9AWUBgQGNAYUB
aQE7AQMBzgCZAGsASwA2ACUAFAAFAP3/9f/x/+3/7P/r/+f/5v/k/+L/4P/f/97/3v/d
/93/3f/c/9z/3P/e/97/3v/d/93/3f/d/93/3f/d/93/3f/c/9z/3P/c/93/3f/d/93/
2//c/9z/3P/e/97/3v/e/97/3v/e/97/3v/e/97/3//f/9//3//f/9//3//g/+H/4f/h
/+H/4f/h/+H/4f/h/+T/5P/k/+X/5f/l/+f/6P/n/+j/6f/q/+3/7v/v//D/8v/0//X/
9//7//z//v8AAAIABAAGAAgACQAMAA4AEAAQABIAEwATABYAFwAYABkAHAAcABwAHQAd
AB4AHgAeABwAHAAbABoAGwAaABkAGAAVABIAEQAQAAwACgAIAAYABgAEAAIAAQD///3/
/P/6//n/+P/3//b/9f/0//P/8//w//D/8P/v/+//7//u/+7/7v/u/+7/7v/t/+3/7f/t
/+3/7f/t/+3/7f/t/+z/7P/u/+7/7v/u/+7/7v/u/+3/7f/s/+z/7P/s/+z/7P/s/+r/
6f/p/+n/6f/p/+n/6f/p/+n/6f/o/+j/6f/p/+n/6//r/+v/6//r/+z/7P/s/+3/7f/t
/+3/7P/s/+z/7P/t/+3/7v/u/+7/7v/u/+7/8f/x//H/8f/y//L/8v/y//L/8v/y//L/
8v/y//L/8v/x//H/8f/x//H/8f/x//H/8P/w//D/8P/w//D/8P/v/+//7//v/+//7//v
/+//7//u/+7/7v/u/+7/7v/v/+//8f/y//T/9P/0//T/9P/2//b/9f/z//P/8v/y//T/
9P/0//T/9P/1//X/9f/2//b/9f/1//X/9f/1//X/9P/2//f/9//3//f/9v/2//j/+P/4
//j/9v/2//X/8//y//H/8P/v/+3/7P/s/+z/6v/p/+n/6f/o/+j/6P/n/+f/5//n/+f/
5//n/+f/5//p/+n/6P/o/+n/6f/o/+j/6P/o/+j/6P/o/+j/6P/o/+n/6f/q/+z/6v/q
/+r/6//y//r/CwAmAEkAdwCvAOsAHwFHAWcBeQF5AWkBRQEVAeQAtQCLAGkATAA1ACQA
FQAJAP//+f/3//T/8f/v/+z/6v/q/+j/5//k/+T/4//j/+P/4v/i/+L/4v/i/+L/4f/h
/+H/4f/h/+H/4f/h/+H/4P/g/+D/4P/h/+H/4f/h/+H/4v/i/+L/4v/i/+L/4v/i/+L/
4v/i/+L/4v/i/+P/4//j/+P/4//j/+P/5P/l/+P/4//j/+P/5f/l/+X/5f/m/+b/5v/n
/+f/5//p/+r/6f/q/+v/7P/v//D/8f/y//L/9P/1//f/+f/6//z//v8AAAIABAAGAAcA
CgAMAA4AEAASABMAEwAWABcAGAAZABoAGgAaABsAGwAcABwAHAAcABwAGwAaABsAGgAZ
ABgAFwAUABMAEgAQAA4ADAAKAAoACAAGAAUAAwABAAAA/v/9//z/+//6//f/9v/1//X/
9v/2//b/9f/z//P/8v/y//L/8v/y//L/8f/x//H/8f/z//P/8//z//H/8f/w//D/8P/w
//D/8P/w//D/8P/v//H/8P/w//D/8P/w//D/8P/w/+//7//v/+//7//v/+//7//v/+//
7v/s/+3/7f/t/+3/7f/t/+3/7f/u/+7/7v/v/+//7//v//D/8P/w//D/8f/x//L/8v/y
//L/8v/y//X/9f/1//X/9v/2//b/9v/2//b/9v/2//b/9v/2//b/9f/1//X/9f/1//X/
9f/1//b/9v/2//b/9P/0//T/8//1//X/9f/1//P/8//z//P/9P/0//T/9P/y//L/8//z
//P/8//1//X/9v/4//j/+P/4//j/+v/6//n/9//3//b/9v/4//j/+P/4//j/+f/5//n/
+v/6//n/+f/5//n/+f/5//j/+v/7//v/+//7//r/+v/6//r/+v/6//r/+v/5//f/9v/1
//T/8//x//D/8P/w//D/7//v/+//7v/u/+7/7f/t/+3/7f/t/+v/6//r/+v/7f/t/+z/
7P/t/+3/7P/s/+z/7P/s/+z/7P/s/+z/7P/v/+//8P/w/+z/6v/u//H/9v8AABUANgBd
AI8AyQABATEBVQFvAXkBcwFbATMBAQHUAKkAgQBhAEgANQAiABMABwABAPv/+//4//P/
8f/w/+7/7P/q/+n/6P/o/+f/5//n/+b/5v/m/+b/5v/m/+X/5f/l/+X/5f/l/+X/5f/l
/+b/5v/m/+b/5f/l/+X/5f/l/+b/5v/m/+b/5v/m/+b/5v/m/+b/5v/m/+b/5v/n/+f/
5//n/+f/5//n/+j/6f/p/+n/6f/p/+n/6f/p/+n/6v/q/+r/6//r/+v/7f/u/+3/7v/v
//D/8//0//X/9v/2//j/+f/7//3//v8AAAIABAAGAAgACgALAA4AEAASABIAFAAVABUA
FgAXABgAGQAcABwAHAAdAB0AHgAeAB4AHAAcABsAGgAbABoAGQAYABcAFAATABIAEgAQ
AA4ADAAKAAgABgAFAAMAAQAAAP7//f/8//v/+v/5//j/9//3//b/9v/2//X/9f/1//T/
9P/0//T/9P/0//P/8//z//P/8//z//P/8//z//P/8v/y//T/9P/0//T/8v/y//L/8f/z
//L/8v/y//L/8v/y//L/8v/x//H/8f/x//H/8f/x/+//7//v/+7/8P/x//H/8f/x//H/
8f/x//H/8v/y//L/8//z//P/8//0//T/9P/0//X/9f/2//b/9v/2//b/9v/3//f/9//3
//j/+P/4//j/+P/4//j/+P/2//b/9v/2//X/9f/1//X/9f/1//X/9f/2//b/9v/2//T/
9P/0//P/9f/1//X/9f/z//P/8//z//T/9P/0//T/8v/y//P/8//z//X/9f/1//b/9v/2
//b/9v/2//j/+P/3//n/+f/4//j/+P/4//j/+P/4//n/+f/5//j/+P/3//f/+f/5//n/
+f/4//r/+//7//v/+//6//r//P/8//z//P/6//r/+f/3//b/9f/0//P/8f/w//D/8P/u
/+3/7f/t/+7/7v/u/+3/7f/t/+3/7f/t/+3/7f/t/+3/7f/s/+z/7f/t/+z/7P/s/+z/
7P/s/+z/7P/s/+z/7f/t/+7/7v/u/+z/6v/t//L//P8NACoATwB9ALUA8QAjAUkBZQF1
AXUBYwE/ARMB4ACzAI0AawBOADsAKAAZAAsAAwD///v/+P/1//H/8P/w/+7/6v/p/+j/
6P/n/+f/5//m/+b/5v/m/+b/5v/l/+X/5f/l/+X/4//j/+P/4//k/+T/5P/k/+X/5f/l
/+X/5f/m/+b/5v/m/+b/5v/m/+b/5v/m/+b/5v/m/+b/5//l/+X/5f/l/+X/5f/m/+f/
6f/p/+n/6f/p/+n/6f/p/+j/6P/o/+n/6f/p/+v/7P/t/+7/7//w//P/9P/1//b/9v/4
//n/+//7//z//v8AAAIABAAGAAgACQAMAA4AEAASABQAFQAVABQAFQAWABcAGAAYABgA
GQAbABwAHAAcABwAHAAbABoAGQAYABcAFgAVABIAEQAQABAADgAMAAoACAAGAAQAAwAB
AP///v/8//v/+v/5//j/9//2//X/9f/0//T/9P/z//P/8//y//L/8P/w//D/8P/v/+//
7//v//H/8f/x//H/8f/x//D/8P/w//D/8P/w/+7/7v/u/+3/7f/s/+z/7P/s/+z/7P/s
/+z/6//r/+v/7f/t/+3/7f/t/+3/7f/s/+z/7f/t/+3/6//r/+v/6//r/+z/7P/s/+//
7//v/+//8P/w//D/8P/v/+//8P/w//D/8P/w//D/8f/x//H/8f/y//L/8v/y//L/8v/y
//L/8P/w//D/8P/x//H/8f/x//H/8f/x//H/8P/w//D/8P/u/+7/7v/t/+3/7f/t/+3/
7f/t/+3/7f/u/+7/7v/u/+7/7v/u/+7/7v/u/+7/8P/y//L/8f/x//H/8P/w//D/8P/w
//D/8P/x//H/8f/0//T/8//z//H/8f/x//H/8v/0//X/9f/z//P/8v/y//T/9P/0//T/
8v/y//H/7//s/+v/6v/p/+f/5v/m/+b/5v/l/+X/5f/k/+T/5P/j/+P/4//j/+P/4//j
/+P/4//l/+X/5P/k/+X/5f/k/+T/4v/i/+L/4v/i/+L/4v/i/+P/4//k/+T/5P/i/+T/
5f/q//b/CwAsAFUAiQDHAAUBOQFfAXsBhwF/AWUBOwEDAc4AmwBvAE0ANgAlABQABwD9
//X/8f/v/+7/6//n/+T/4v/g/+D/3//e/97/3f/d/93/3P/c/9z/3P/c/9z/2//b/9v/
2//b/9v/2//b/9v/2v/a/9r/2v/b/9v/2//b/9v/3P/c/9z/3P/c/9z/3P/a/9r/2v/a
/9z/3P/c/93/3f/d/93/3f/f/9//4P/h/9//3//f/9//3//f/9//3//g/+D/4P/h/+H/
4f/j/+T/5f/m/+f/6P/r/+z/7f/u/+7/8P/x//P/9f/2//j/+v/8//7/AAACAAMABgAI
AAoADAAOAA8ADwAQABEAEgATABQAFAAUABUAFwAYABgAGAAYABgAFwAWABMAEgARABAA
DwAMAAsACgAGAAQAAgAAAP7//P/6//n/+f/3//b/9P/z//L/8f/w/+3/7P/r/+v/7P/s
/+z/6//p/+n/6P/o/+j/6P/o/+j/5//n/+f/5//n/+f/5//n/+X/5f/k/+T/5v/m/+b/
5v/k/+T/5P/j/+H/4P/g/+D/4v/i/+L/4v/i/+H/4f/h/+P/4//j/+P/4f/h/+H/4P/i
/+P/4//j/+P/4//j/+P/5f/m/+b/5v/l/+X/5f/l/+b/5v/m/+b/5//n/+j/6P/o/+j/
6P/o/+n/6f/p/+n/6P/o/+j/6P/o/+j/6P/o/+j/6P/o/+j/5//n/+f/5//n/+f/5//n
/+b/5v/m/+b/5v/m/+b/5f/l/+X/5f/l/+X/5f/l/+X/5f/m/+f/6P/o/+j/6f/p/+v/
6f/n/w==
         </WaveFormData>
      </LeadData>
   </Waveform>
</RestingECG>
