# Supplementary material for: Detection of Left Atrial Enlargement Using a Convolutional Neural Network-Enabled Electrocardiogram
Source: Front Cardiovasc Med. 2020 Dec 17;7:609976. doi: 10.3389/fcvm.2020.609976 (PMC7773668; doi:10.3389/fcvm.2020.609976)
Supplement: Supplementary file 1 [file Data_Sheet_1.ZIP › hyp/1802010675_10481_00000021.XML]

<?xml version="1.0" encoding="Windows-1252"?>
<!DOCTYPE RestingECG SYSTEM "restecg.dtd">
<RestingECG>
   <PatientDemographics>
      <PatientID>1802010675</PatientID>
      <PatientAge>78</PatientAge>
      <AgeUnits>Years</AgeUnits>
      <Gender>Male</Gender>
      <PatientLastName>liaoxin</PatientLastName>
   </PatientDemographics>
   <TestDemographics>
      <DataType>Resting</DataType>
      <Site>1</Site>
      <AcquisitionDevice>MAC55</AcquisitionDevice>
      <Status>Unconfirmed</Status>
      <Priority>Normal</Priority>
      <AcquisitionTime>10:40:45</AcquisitionTime>
      <AcquisitionDate>09-28-2015</AcquisitionDate>
      <CartNumber>1</CartNumber>
      <AcquisitionSoftwareVersion>009C</AcquisitionSoftwareVersion>
      <XMLSourceVersion>MAC5000 v1.0</XMLSourceVersion>
   </TestDemographics>
   <RestingECGMeasurements>
      <VentricularRate>69</VentricularRate>
      <AtrialRate>69</AtrialRate>
      <PRInterval>188</PRInterval>
      <QRSDuration>102</QRSDuration>
      <QTInterval>400</QTInterval>
      <QTCorrected>428</QTCorrected>
      <PAxis>81</PAxis>
      <RAxis>5</RAxis>
      <TAxis>57</TAxis>
      <QRSCount>11</QRSCount>
      <QOnset>213</QOnset>
      <QOffset>264</QOffset>
      <POnset>119</POnset>
      <POffset>156</POffset>
      <TOffset>413</TOffset>
      <ECGSampleBase>500</ECGSampleBase>
      <ECGSampleExponent>0</ECGSampleExponent>
   </RestingECGMeasurements>
   <Diagnosis>
      <Modality>Resting</Modality>
         <StatementCount>2</StatementCount>
         <LabelText>12SL ��ϳ���</LabelText>
      <DiagnosisStatement>
         <StmtFlag>ENDSLINE</StmtFlag>
         <StmtText>�������</StmtText>
      </DiagnosisStatement>
      <DiagnosisStatement>
         <StmtFlag>ENDSLINE</StmtFlag>
         <StmtText>���� ECG</StmtText>
      </DiagnosisStatement>
   </Diagnosis>
   <Waveform>
      <WaveformType>Rhythm</WaveformType>
      <WaveformStartTime>0</WaveformStartTime>
      <NumberofLeads>8</NumberofLeads>
      <SampleType>CONTINUOUS_SAMPLES</SampleType>
      <SampleBase>500</SampleBase>
      <SampleExponent>0</SampleExponent>
      <HighPassFilter>16</HighPassFilter>
      <LowPassFilter>150</LowPassFilter>
      <ACFilter>NONE</ACFilter>
      <LeadData>
         <LeadByteCountTotal>10000</LeadByteCountTotal>
         <LeadTimeOffset>0</LeadTimeOffset>
         <LeadSampleCountTotal>5000</LeadSampleCountTotal>
         <LeadAmplitudeUnitsPerBit>4.88</LeadAmplitudeUnitsPerBit>
         <LeadAmplitudeUnits>��V</LeadAmplitudeUnits>
         <LeadHighLimit>2147483647</LeadHighLimit>
         <LeadLowLimit>268435456</LeadLowLimit>
         <LeadID>I</LeadID>
         <LeadOffsetFirstSample>0</LeadOffsetFirstSample>
         <FirstSampleBaseline>0</FirstSampleBaseline>
         <LeadSampleSize>2</LeadSampleSize>
         <LeadOff>FALSE</LeadOff>
         <BaselineSway>FALSE</BaselineSway>
         <ExcessiveACNoise>FALSE</ExcessiveACNoise>
         <MuscleNoise>FALSE</MuscleNoise>
         <LeadDataCRC32>263070954</LeadDataCRC32>
         <WaveFormData>
9v/2//b/9v/2//b/9v/2//j/+v/8//7//P/8//z//P/6//r/+v/6//z//P/8//z/+v/6
//r/+v/6//r/+v/6//r/+v/6//r/+P/4//j/+P/6//r/+v/6//n/+P/3//b/+P/6//z/
/v/9//z/+//6//z//P/8//z//f/9//v/+//9//3//f///////f/9//3//f///wEA/v//
///////+//z//P/9//3//////////////////v/+/////////wAA///+//7//f/7//v/
+//7//z/+f/4//f/9P/y//H/8v/0//P/8//0//T/9P/0//T/9f/0//X/9v/1//X/9f/1
//X/9f/2//b/9v/y//L/9P/y//L/7v/p/+L/3v/Z/9T/1P/c/+P/8v8OACoAQgBgAIAA
lgCgALAAuwCzAKYAlQB+AGoAXQBYAFEARAAwACIAFgAHAPj/8P/r/+n/6f/r/+3/6f/p
/+f/5f/u//j/8v/s/+z/6v/q/+v/7P/t/+7/7//u/+7/7f/s/+z/7P/r/+v/7f/t/+z/
7P/u/+7/7v/u/+3/7f/u/+7/8P/v/+//7//v/+//7//v/+//7//w//D/7v/u/+7/7//v
/+7/7v/u/+7/7v/v//D/8P/u//D/8P/w//D/8f/x//P/9P/0//T/9P/0//X/9f/0//T/
9P/0//L/9f/1//X/9v/3//v//P/8//3///8AAAAAAQADAAUABQAGAAYACAAHAAgACAAK
AA4AEAARABEAEwAVABUAFQAXABcAFwAXABUAFAAUABUAFAARAA4ADQAPAA8ADgAPAAwA
CQAIAAgACQAGAAYABgACAAAA/v/8//3//v/+//z/+//6//n/+P/4//n/+v/6//j/9//3
//f/9f/0//T/9f/1//X/9f/1//f/+P/5//r/+P/3//T/8//z//T/9P/0//b/9v/2//b/
9v/2//b/9v/2//b/9v/1//P/9P/0//T/9P/1//X/9f/2//X/9P/1//f/9//1//X/9v/3
//f/9//4//j/+P/4//n/+f/5//n/+f/4//j/+f/5//n/+f/5//n/+P/4//j/9//3//f/
9//4//j/9//3//n/+f/5//n/9//3//f/9//3//f/+P/4//j/+P/4//j/+v/5//j/+P/4
//j/+f/5//r/+v/6//r/+f/5//j/+P/4//j/+P/3//n/+f/6//r/9//3//f/+P/4//f/
9//4//j/+P/4//j/+P/5//n/+P/1//X/9v/2//j/+P/4//j/9v/2//b/9v/3//j/+f/6
//j/+v/4//X/+P/8//r/+v/4//j/+P/4//f/9//2//b/+f/3//f/+//8//r/+v/6//r/
/P///////f/7//3//f/9/wAA///+/////v/9//7////+//3//f/9//r/+v/6//v/+//7
//v/+//8//3//v/+//7//////////v/+//7///8BAP////////3//P/5//j/+f/3//b/
9v/2//b/9f/1//j/+P/4//j/9v/2//T/9P/2//f/9//3//X/9f/1//b/+P/6//r/+P/0
//b/8v/u//P/7v/i/+H/3P/Y/9z/5//0/wgAIAA8AFYAcACMAKIArgC1ALMAqgCfAI4A
egBpAGIAXQBQAEAAMAAcAA0ABAD4/+//7//v//H/8f/x/+//7f/x//T/9v/2//T/9P/y
//L/8//x//H/8f/x//L/9P/1//b/9P/0//P/8//1//X/9P/0//T/9P/0//T/8//z//T/
9P/2//X/9f/1//X/9f/1//X/9f/1//b/9v/0//T/9P/1//j/+P/5//r/+f/4//j/+P/4
//b/+P/4//j/+P/5//n/+f/6//r/+v/8//z//f/9//z//P/8//z//P//////////////
AgACAAIAAwAFAAYABQAFAAYABwAKAAwADQAQABEAEgASABQAFAAWABcAFwAZABsAGwAb
ABsAGwAbABsAHQAcABwAHQAbABkAFwAXABcAFwAWABcAFQARAA8ADgAPAAwADAAMAAkA
CAAHAAYABgAGAAUAAgADAAQABQAGAAMAAwADAAIAAQD///7//f////7//v///wEAAQAB
AAEA/v/+//7//v8BAAEA//////3//v/+//7/AAAAAAAAAAAAAAAAAAAAAP7//v/+//3/
//8AAAAAAAD+/////////wEA///9//3/AQABAP////8AAAEAAQABAP7//v/+//7/AQAB
AAEAAQABAAAAAAABAAEAAQABAAEAAQAAAAAAAAABAAEAAQABAAQABAADAAMAAwADAAMA
AwACAAEAAAD//wEAAQACAAIAAQAAAP///v////////8AAP7//v//////AAAAAAAAAAAB
AAEAAAAAAP7//v/+//3//////wAAAAABAAEAAQACAP///f/8//z//v/+//7//v/+////
///+//////8AAAAAAAAAAAAAAAAAAAAAAAAAAAAAAAAAAAAABgAEAAIA/v///wAAAQAC
AAIABQAFAAMAAwAFAAUABQAFAAMAAQABAAIAAwAGAAkABAADAAMAAwACAAIAAgADAAMA
AwADAAMAAwADAAMAAgAEAAUABQAFAAUABAADAAMAAQD///////8BAAAA/f/8//v/+f/4
//j/+P/4//f/9//2//b/9v/2//n/+v/5//r/+v/7//v/+//6//n/+P/4//j/+v/6//T/
8P/2//r/8v/r/+j/4v/b/9T/1v/e/+v//P8UADIATgBqAIYAngCwALwAvwC3AKoAnwCM
AHYAawBmAFsATgBCAC4AGgAPAAAA8v/r/+v/7f/r/+v/6//r/+v/7f/u/+7/7v/w//D/
7v/u/+//7f/t/+3/7f/t/+7/7v/u//D/8P/v/+//8f/x//D/8P/v/+7/7f/s/+//7//w
//D/8v/x//H/8f/v/+//7//v/+//7//w//D/8P/w//D/8f/v/+7/7v/u//D/8P/x//L/
8v/w//L/8v/y//L/8//z//H/8v/y//L/9P/0//X/9f/0//T/9P/0//X/+f/6//v/+v/5
//v/+v/8//3///8AAAIAAwAFAAcABwAIAAgACgANAA4ADgAQABAAEgATABMAFQAXABcA
FwAZABkAGQAZABcAFgAWABcAFwAVABMAEwASABEADwAPAA4ACwAKAAoACQAGAAYABgAF
AAQAAwACAAAAAAD///z//P/8//z//P/7//v/+//6//j/9//3//f/9//2//b/9//3//f/
9//3//b/9v/2//b/+P/5//j/+f/3//j/+P/4//r/+v/6//r/+f/4//f/9v/4//j/+P/3
//f/+P/4//j/+P/5//n/+f/7//n/9//3//n/+f/3//f/+P/5//n/+f/4//j/+P/4//j/
9//2//X/9//4//r//f/6//n/+P/3//n/+P/4//j/+f/5//n/+f/6//r/+f/5//f/9//3
//f/+f/5//n/+f/3//f/+P/4//r/+v/6//r/+v/5//j/+P/4//j/+f/5//b/9v/2//b/
+P/5//n/+v/4//j/+P/3//n/+f/6//r/+P/3//b/9v/4//f/9//4//j/+P/4//j/9v/3
//f/9v/3//f/+P/4//j/+P/4//j/+P/4//j/+P/2//b/9v/2//X/9v/z/+//9f/6//n/
+v/4//j/+P/4//n/+f/4//b/9//4//n/+v/6//3//f/7//3////////////9//v/+//7
//v//f////z/+//7//v/+v/6//r/+//9//3//f/9//3//f/9//z/+v/7//v/+//+//7/
/v////3/+//7//v//f/8//n/+P/1//P/8v/y//T/9P/z//P/9v/2//b/9v/0//T/8v/y
//T/9f/1//X/9f/1//X/9v/2//b/9P/y//D/9P/0/+7/6f/o/+T/3f/W/9D/0P/d//D/
AgAYADYAVABwAJAAqAC0AL0AuwCyAKUAlgCAAG0AZgBhAFYARgA0ACYAFwACAPD/6//p
/+X/6f/v/+n/5//t//H/7v/u//D/7v/u/+z/7P/t/+//7//v/+//7//w//D/8P/u/+7/
7f/t//H/8f/w//D/7v/u/+7/7v/v/+//8P/w//D/7//v/+//7//v/+//7//t/+3/7v/u
//H/8v/z//X/8//y//L/8v/y//L/8//0//L/8P/y//L/8//0//b/9//1//b/9v/2//b/
9v/3//f/+P/4//j/+P/4//v/+//7//v/+//+//7//v///wEAAgAEAAUABwAJAAkACgAK
AAwADwAQABAAEgAUABYAFwAXABYAFwAWABUAGAAZABoAGwAbABoAGgAbABkAFwAVABUA
FQAVABQAFQASAA8ADgAOAAsACAAIAAgABwAGAAUABAACAAIAAQD+//7//v/+//7//P/7
//r/+P/5//n/+v/7//n/+P/4//n/+//7//v/+//4//j/+P/4//v/+//5//n/9//4//j/
+P/6//r/+v/6//j/+P/4//j/+v/6//r/+f/3//j/+P/4//j/+f/5//n/9//1//P/8//4
//n/+P/5//j/+f/5//n/+P/4//j/+P/3//f/9//3//f/9v/2//f/+f/5//n/+f/3//b/
9v/2//f/9//3//f/+P/4//f/9//3//f/9//3//n/+f/5//n/+f/5//r/+v/4//j/+P/4
//j/9//2//b/9v/2//f/9//0//T/9P/0//X/9f/0//T/8v/y//L/8f/y//P/9f/2//P/
8//z//T/9v/1//X/9v/2//b/9v/2//T/9f/1//T/8//z//T/9P/0//T/9P/0//L/8v/y
//L/8//0//X/9v/z//T/8f/t//D/9v/6//b/9f/0//P/8v/z//f/+P/3//X/9//3//f/
+//5//f/9//1//X/9//5//b/9f/1//X/9P/0//T/9f/z//P/8//z//X/9f/1//T/9P/1
//X/9f/2//b/9v/3//X/8//z//P/9f/0//H/8P/w/+//7//w/+//7v/s/+v/7P/s/+z/
7P/u/+7/7P/s/+z/7f/t/+3/6//r/+v/7P/m/+j/8P/w/+z/6P/i/97/4//i/9T/zf/M
/8z/0P/d/+z//P8UADQAVAB0AIwAoACwALUArwCmAJcAggBsAF0AWABTAEgAOAAiAA4A
AwD4/+z/4//j/+X/5f/l/+P/4f/j/+f/5v/g/+D/6v/p/+b/5f/l/+X/5f/l/+X/5//o
/+j/6P/n/+b/5P/j/+f/5//m/+b/5v/m/+b/5v/p/+n/6v/q/+n/5//m/+X/4//j/+P/
4//k/+X/5//o/+j/6P/o/+n/6f/o/+j/6P/m/+b/5//o/+j/5v/o/+j/6v/q/+v/6//r
/+z/7P/s/+r/6v/r/+v/7P/s/+z/7P/s/+//7//v//H/8f/0//T/9P/1//f/+P/4//n/
+//9//3//v/+/wAAAwAEAAQABgAIAAoACwALAAsADQANAA0ADwAPAA8ADwANAAwADAAN
AA8ADQALAAsACgAJAAcABwAIAAUABAAEAAEA/v/+//7/+//6//n/+P/2//b/9f/y//T/
9P/0//T/8f/x//H/8P/y//H/8f/x/+//7v/u/+//8f/x//H/8f/w//D/8P/w//H/8f/v
/+//7f/u/+7/7v/w//D/8P/w//L/8v/y//L/8v/y//L/8f/x//L/8v/y//T/9f/1//X/
8//x/+//7//z//P/8f/x//T/9f/1//X/8v/y//L/8v/0//X/9v/3//b/9P/z//P/8//z
//P/8//x//D/8P/w//L/8//0//X/9P/0//P/8//z//P/8//z//X/9f/1//X/8//z//T/
9P/1//b/9//4//b/8//w/+7/7//w//L/8//0//T/9P/0//X/9f/0//T/8v/y//L/8f/x
//H/8v/y//P/8//z//T/8v/x//H/8v/w//D/8P/w//H/8//0//T/8//z//T/9P/0//T/
9P/0//T/9P/0//T/9P/2//r/+P/0//X/9v/3//j/9v/5//n/9//5//v/+//7//z/+f/2
//X/9//3//n/+//6//n/+f/5//j/+P/4//n/+f/5//n/+f/5//n/+f/4//j/+f/5//n/
+v/6//r/+//7//n/+f/5//f/9v/z//L/9P/z//P/9P/0//T/8//z//b/9v/2//b/9P/0
//L/8v/y//P/8//z//P/8//z//T/7v/u//L/8v/2//j/8v/q/+n/4v/Y/9X/1v/W/9z/
6f/+/xYAMABKAGYAgACYAKoAtACxAKsApACVAH4AbABjAFwAUwBGADYAIgASAAcA/P/u
/+n/6//n/+v/9f/v/+n/7//x//D/9P/0/+7/8P/u/+7/7//x//H/8f/x//H/8v/y//L/
9P/0//P/8//1//X/9P/0//T/9P/0//T/8//z//T/9P/0//P/8//z//X/9f/1//X/9//3
//j/+P/4//j/+P/5//f/9v/2//b/+P/4//n/+v/4//b/+P/4//r/+v/7//v/+f/6//r/
+v/8//z//f/9//7//v/+//7/AAADAAMAAwABAAEABAAEAAYABwAJAAoACAAJAAsADQAR
ABIAEgAUABMAFAAUABYAGAAaABsAGwAZABsAGwAbAB8AHwAfAB8AHwAeAB4AHwAfAB0A
GwAbABoAGQAXABcAFAARABAAEAAPAAwADAAMAAsACgAJAAgACAAIAAcABAAGAAYABgAG
AAUABQAFAAQAAgABAAEAAQADAAIAAgADAAMAAwADAAMABAAEAAQABAAEAAMAAAD//wAA
AgADAAQAAwACAAEAAAACAAIAAgACAAIAAgACAAEAAQACAAIAAgAAAAEAAQABAAEA///9
//3/AwADAAEAAQAAAAEAAQABAAAAAAAAAAAAAQABAAEAAQABAAAAAAABAAMAAwADAAMA
AQAAAAAAAAADAAMAAwADAAIAAgABAAEAAwADAAMAAwADAAMAAwADAAMAAwAEAAQAAgAC
AAIAAgACAAEAAAAAAAIAAgADAAMAAAAAAAAAAAACAAMAAwAEAAQABAAEAAMAAQABAAIA
AgABAAEAAQACAAIAAQABAAIAAgACAAIAAgAEAAUABQAGAAQABgAGAAYABgAEAAcABwAF
AAcACQAJAAkACQAHAAUABQAFAAUABwAJAAcABwAIAAkABgAGAAYABwAHAAcABwAHAAUA
BQAFAAQABQAHAAgACQAJAAgABwAHAAkABwAHAAcABwAGAAMAAgD///3//P/8/wAAAAD/
/////v/+//7//v/+//7//P/8//z//f/9//3/////////AAACAP7//P/+//7//v/+//z/
+f/2/+7/6f/k/97/4P/p//j/CgAgADgAVgB2AJAAogCwAL0AwQC0ALEArACSAHcAbgBn
AFwAUABEADIAHQASAAgA/f/3//X/8//1//X/8f/z//f//P8AAPz//P/8//r/+v/7//n/
+f/5//n/+P/4//f/9v/5//r/+v/7//v/+//6//r/+v/6//r/+v/5//n/+v/6//z/+//7
//v/+//7//v/+//7//v//P/8//z//P/8//3//f/8//z//P/8//z//f/+//7//P/+//7/
/P/8//3//f///wAAAAAAAP7//v//////AAAAAAAAAAAAAAMAAwADAAMAAwAGAAYABgAH
AAkACgAKAAsADQAPAA8AEAAQABIAFQAWABYAGAAYABoAGwAbAB0AHwAfAB8AIQAhACEA
IQAhACAAIAAhACEAHwAdAB0AHAAbABkAGQAYABUAFAAUABEADgAOAA4ADQAMAAsACgAM
AAwACwAIAAYABgAGAAYAAwADAAMAAgAEAAMAAwADAAUABAAEAAUAAwADAAMAAwAAAAAA
AAAAAAEAAQD/////AAACAAMABAADAAIAAQAAAAAAAAAAAAAAAAAAAAAA//8BAAIAAgAC
AAAAAQABAAEA///9//v/+/8BAAEA///////////+//3//f/+////AAD///////////7/
/P/7//v//P/9//7///////7//v/+//7//f/8//v//P/8//v/+//9//3//f/9//3//f/9
//3//f/9//7//v/+//7//v/+//7//f/8//z/+v/6//v/+//6//r/+v/6//n/+f/4//j/
+v/6//r/+f/3//f/+P/4//f/9//3//j/+f/5//r//P/6//r/+v/6//r/+//7//r/9//3
//j/+P/4//j/+P/4//j/+P/4//j/+P/4//j/+P/4//r/+P/1//b/+v/4//j/9v/8//j/
+P/4//j/+P/5//3//v/9//v//f/9//3////9//v/+//7//v//f////z/+//7//v/+P/4
//j/+f/7//v/+//7//n/+f/5//j/9v/3//f/9//6//r/+v/7//n/9//3//f/+f/4//X/
9P/x/+//7v/u//L/8v/x//H/9P/0//T/9P/y//L/8P/w//D/8f/x//H/8f/x//H/8v/w
//b/9P/u/+7/8P/q/+b/4//c/9r/2//S/8r/0v/d/+r/AgAeADgAUgBwAIwAngCwALcA
tQCsAJ0AiAB0AGcAXABVAEoAPAAmABgADwD+/+r/5f/n/+X/3//l/+v/5f/f/+H/5v/q
/+r/6P/q/+j/6P/p/+f/5//n/+f/5f/m/+b/5v/n/+j/6P/p/+r/6f/n/+b/5//o/+n/
6v/q/+n/6f/o/+j/5//n/+f/6f/p/+n/6f/p/+n/6v/q/+j/6P/o/+n/6P/m/+X/5P/l
/+b/6P/q/+j/5v/o/+j/6P/o/+n/6f/n/+j/6P/o/+j/6P/p/+n/6//s/+3/7v/s/+//
7//v//H/8f/0//T/8v/z//X/9v/2//f/+f/7//3//v/+/wAA//8AAAAAAgAGAAgACQAJ
AAgACQAIAAcACgALAAwADQALAAoACgALAAwACwAKAAsACQAHAAQAAwAEAAEAAAAAAP3/
+v/6//r/9//2//X/9P/0//T/8//w//D/8P/w//D/8P/x//L/8v/w/+//7//v/+//7v/u
/+//7f/t/+3/7f/s/+z/7P/s/+v/6//p/+n/6//s/+z/7P/s/+z/7P/s/+z/7P/s/+z/
7v/u/+7/7f/r/+z/7P/s/+r/6//r/+v/7f/r/+n/6f/t/+3/6//r/+7/7//v/+//7v/u
/+7/7v/v/+//7//v//H/8P/w//H/8P/v/+7/7f/t/+z/7P/s/+3/7f/t/+3/8P/w/+//
7//v/+//7//v/+//7//v/+//7//v//D/8P/w//D/8P/w//L/8f/w//D/7v/u/+//7//s
/+z/7P/s/+3/7f/s/+z/7v/u/+7/7f/t/+3/7v/u/+3/7f/t/+7/8P/v/+//8P/u/+7/
7v/u/+7/7//v/+7/7//v//D/8P/u/+7/7v/u/+7/7v/u/+7/7P/s/+z/7P/t//D/7//t
//T/8P/q/+7/8P/y//T/9P/3//f/9f/0//X/9P/z//X/8//x//H/8v/z//b/+f/1//P/
8v/x//L/8v/y//P/8f/x//H/8f/z//P/8//y//T/9f/1//X/9f/0//P/8//1//P/8//z
//H/8P/t/+z/7f/r/+r/6v/u/+7/7f/t/+7/7v/u/+7/8P/w/+7/7v/r/+v/6v/p/+r/
6//s/+7/7P/q/+j/6v/s/+7/6P/k/+H/2P/Q/9P/0P/Q/9z/5//y/wwALgBEAFwAfACO
AJoAqACnAJkAkACDAGwAVgBPAEwAQQAyACIAFAAEAPX/6v/k/+H/4f/n/+f/4//l/+X/
5//r/+z/6v/o/+j/6P/m/+b/5//p/+n/6f/p/+n/6v/q/+r/6P/o/+f/5//p/+n/6P/o
/+j/6P/o/+j/6//r/+z/7P/s/+v/6//r/+v/6//r/+v/6//r/+z/7P/q/+r/6v/r/+3/
7P/s/+z/7P/s/+3/7v/u/+z/7v/u/+7/7v/v/+//7//w//D/8P/y//L/8//z//T/9P/0
//T/9P/3//f/9//3//f/+v/6//r/+//9//7/AAABAAMABQAFAAYABgAIAAsADAAMAA4A
DgAQABEAEQATABUAFQAVABYAFQAUABMAEwASABIAEwATABEADwAPAA0ACwAIAAcABwAF
AAUABgADAAAAAAAAAP3//P/7//r//P/8//v/+P/2//b/9v/2//b/9//4//j/+P/3//f/
9//1//T/9P/1//f/9//3//f/9v/2//b/9v/1//X/8//z//P/9P/0//T/9P/0//T/9P/1
//b/9//4//f/9v/1//P/9P/2//f/+P/2//f/9//3//f/9f/z//P/9//3//X/9f/3//n/
+v/7//j/+P/4//j/+f/5//n/+f/3//b/9v/3//n/+f/5//n/+f/4//j/+P/7//v/+//7
//r/+v/5//n/+//7//v/+//5//n/+f/5//n/+f/6//r/+v/6//r/+v/8//v/+v/6//j/
+P/5//n/+f/6//v//P/6//n/9//2//j/+P/4//f/+f/5//r/+v/3//f/9//4//j/9//3
//j/+P/4//j/+P/2//f/9//2//f/9//4//j/+P/4//j/+P/4//j/+P/4//b/9v/2//b/
/v8AAPr/+P/4//j/+P/5//3//v/9////AQABAAEAAQD///3//f/8//v//P/9//v/+//8
//3/+v/6//r/+//9//3//f/9//3//f/9//z/+v/7//v/+//+//7//v////3/+//7//v/
+//6//f/9v/1//P/8v/y//b/9v/1//X/9v/2//b/9v/4//j/9v/2//X/9f/0//P/8//z
//P/9P/0//T/9P/0//T/9P/0//T/7f/k/+D/3//Y/9L/2P/f/+j/AgAiADwAVABwAIYA
nACuALUAswCqAJ0AjgB6AGcAXABdAFYAPgAsABwADQD+//D/6//t/+//7f/t/+3/6f/p
/+//8P/o/+z/+P/2//L/8P/v/+3/7f/t/+3/7//w//D/8P/w//D/7//v//P/8//y//L/
8P/w//D/8P/x//H/8v/y//L/8f/x//H/8f/x//H/8f/z//P/9P/0//L/8v/y//P/9f/0
//T/9P/0//T/9f/2//b/9P/2//b/9v/2//f/9//3//j/+P/4//r/+v/7//v/+v/6//r/
+v/6//3//f/9//7///8DAAQAAgADAAUABgAEAAUABwAJAAkACgAKAAwADgAQABEAFAAU
ABYAFwAXABkAGwAbABsAGwAbABsAGwAdABwAHAAdABsAGQAXABcAFgAVABMAEwATABEA
EQASABAADAALAAoABwAGAAUABAAEAAQAAwAAAAIAAgACAAIAAgADAAQABAADAAEAAAD/
/////v/+////AQABAAEAAQAAAAAAAAAAAAEAAQD//////f/+//7//v8AAAAAAAAAAAAA
AAAAAAAAAAAAAAAA/////wAAAAAAAAAAAQABAAEAAQD///3//f8BAAEA//////7/////
//////8AAAEAAgACAAEAAAD//wEAAAAAAAEAAQABAAEAAQABAAAAAAAAAAEAAQABAAEA
AgACAAEAAQABAAEAAQABAAMAAwADAAMAAgABAAEAAAACAAIAAgACAAIAAQAAAAAAAAAA
AAEAAQACAAIAAgACAAEAAQAAAAAAAgACAAIAAQABAAEAAgACAP///////wAAAgABAAEA
AgAAAAAAAAAAAAAAAQABAAAA/////wAAAAACAAIAAgACAAAAAAAAAAAAAgACAAIAAgAB
AAIA///7/wgACgACAAQABAAEAAQAAgAFAAUAAwAFAAcABwAHAAkABwAFAAUABQAFAAcA
CQAGAAUABQAFAAQABAAEAAUAAwADAAMAAwAFAAUABQAEAAQABQAFAAUACAAIAAgACQAJ
AAcABwAHAAUABAABAAAAAQD///7//v8CAAIAAQABAAEAAAD///7//v/+//z//P/8//3/
/f/9/////////wAAAAD8//j/AgAIAP7/+v/8//X/8P/u/+f/3P/c/+T/8f8CABIALgBS
AG4AggCeALgAwAC9AL0AuACnAJIAggB3AGwAYwBaAEoANgAkABcACgD+//f/8//x//P/
8//3//n/9//z//b/+v/6//r/+v/4//j/+f/3//f/9//3//n/+v/6//r//P/8//v/+//7
//v/+v/6//z//P/8//z//P/7//v/+v/8//v/+//7//v/+//7//v/+//7//z//P/8//z/
/P/9//v/+v/6//r//P/8//3//v/+//z//v/+//7//v////////8AAAAAAAD+//7/////
/wIAAgACAAIAAgAFAAUABQADAAMABgAGAAYABwAJAAoADAANAA8AEQATABQAFAAWABYA
FgAVABYAGQAcAB4AHwAfACEAIQAhACEAIQAhACEAIwAiACIAIwAhAB8AHQAdABwAGwAZ
ABkAGAAVABQAFAAVABIAEgASAA0ADAALAAoACgAKAAkABgAGAAYABgAGAAcABwAHAAYA
BAADAAMAAwADAAIAAgADAAMAAwADAAMAAgACAAIAAgADAAMAAQABAAEAAgACAAIAAgAC
AAIAAgAAAAAAAAAAAAAAAAAAAP///f/+//7//v///wEAAgADAAMAAQD/////AQABAP//
//8CAAMAAwADAAAAAAAAAAAAAQABAAEAAQABAAAAAAABAAEAAQABAAEAAQAAAAAAAAAD
AAMAAwADAAIAAgABAAEA///////////9//3//f/9/wAAAQADAAQAAQAAAP///v//////
//8AAP7//v//////AAAAAAAAAAD//////v/+/wAAAAAAAP///f/9//7//v/+////AAAC
AAEA///+//7//v/+//7//v/+///////+//3//f/+//7/AAAAAAAAAAD+//7//v/+//7/
/v/+//7//v8AAP7/+//+/wIAAAAAAP7//v/+//7//f/9//z//P////////////3//f//
///////+//7//f///wIABAAGAAgABgAFAAoACAAGAAQAAgACAAIAAgACAAIAAgACAAIA
BAAEAAQABAACAAIAAgACAAQABAAEAAQAAwACAAEAAAABAAIAAwAEAAIAAgACAAIAAAAA
AAAAAAD+//7//v/+//v/+v/5//j/+v/8//7/AAD9//z/+//6//j/+P/4//j/+P/4//j/
+P/6//r/+v/6//j/+P/4//j/9P/w/+z/6P/m/+T/4v/g/+///v8NABwANwBSAG0AiACV
AKIArwC8AK0AoACTAIYAeABsAGAAVABEADYAKAAaABAACAAAAPj/9v/0//L/8P/y//L/
8v/y/w==
         </WaveFormData>
      </LeadData>
      <LeadData>
         <LeadByteCountTotal>10000</LeadByteCountTotal>
         <LeadTimeOffset>0</LeadTimeOffset>
         <LeadSampleCountTotal>5000</LeadSampleCountTotal>
         <LeadAmplitudeUnitsPerBit>4.88</LeadAmplitudeUnitsPerBit>
         <LeadAmplitudeUnits>��V</LeadAmplitudeUnits>
         <LeadHighLimit>2147483647</LeadHighLimit>
         <LeadLowLimit>268435456</LeadLowLimit>
         <LeadID>II</LeadID>
         <LeadOffsetFirstSample>0</LeadOffsetFirstSample>
         <FirstSampleBaseline>0</FirstSampleBaseline>
         <LeadSampleSize>2</LeadSampleSize>
         <LeadOff>FALSE</LeadOff>
         <BaselineSway>FALSE</BaselineSway>
         <ExcessiveACNoise>FALSE</ExcessiveACNoise>
         <MuscleNoise>FALSE</MuscleNoise>
         <LeadDataCRC32>1348262114</LeadDataCRC32>
         <WaveFormData>
8P/w//D/8P/v/+7/7f/s/+7/7v/u/+7/7P/s/+z/7P/q/+r/6v/q/+z/7P/s/+z/6v/q
/+r/6v/s/+z/7P/s/+7/7v/u/+7/7P/s/+z/7P/v//D/8f/y//T/9P/0//T/9P/0//T/
9P/0//T/9P/0//T/9P/0//T/8//z//D/8P/y//H/8P/w//D/8P/w/+7/7v/u/+7/7P/s
/+z/7P/t/+//7f/t/+3/6//s/+z/6//r/+v/6//q/+z/7f/t/+z/6f/o/+j/6P/l/+T/
5P/j/+b/4//j/+T/5f/l/+f/6f/n/+X/5f/m/+X/5P/j/+L/4v/i/+L/4v/k/+T/5P/l
/+f/5//n/+b/6v/k/+L/5P/n/+j/6//s/+z/7P/q/+X/5//v//H/8//8/wUADQAXACkA
PwBRAGMAbgBjAEYAIgAHAPH/3//W/9//7f/3/wAABwAFAAAA/P/2//L/8//2//f/9f/z
/+//7f/s/+v/5f/f/97/3v/e/97/3v/e/9//4P/i/+L/4f/h/+L/4v/i/+D/5P/k/+P/
4//i/+L/4v/i/+T/5P/k/+X/5f/l/+X/5f/j/+P/4//l/+X/4v/i/+P/5v/m/+b/5//n
/+f/5//n/+X/5f/m/+f/6v/q/+r/7P/s/+z/7P/s/+z/7f/t/+3/7v/v//H/8f/v//H/
8v/y//H/8f/y//T/9//4//n/+v/7//v///8BAAIAAwAGAAcACAAKAAwADwATABMAFAAV
ABoAHAAdAB4AHgAfAB8AHwAhACEAIQAhACEAIAAfAB4AHgAdABoAGAAWABQAEQAQAA8A
CwAIAAUAAQD+//v/+v/4//T/8v/x//D/8P/v/+z/6v/p/+j/6P/q/+j/6P/o/+T/5P/k
/+T/4//j/+P/4//l/+X/5P/k/+T/5P/k/+T/4v/i/+H/4f/j/+P/4//k/+L/4v/i/+H/
4//j/+T/5P/l/+X/5f/l/+P/4//k/+T/5P/k/+X/5f/n/+f/5//n/+n/6f/o/+j/6v/p
/+n/7P/q/+r/6v/q/+z/6//r/+3/7f/u/+7/7v/u/+7/7v/u/+7/7//v/+7/7P/t/+3/
7f/v/+//7v/u/+7/7v/u/+7/7v/u/+7/7v/s/+z/7P/s/+7/7v/u/+7/8P/w/+//7//u
/+3/7P/r/+3/7v/v//D/8P/v/+7/7f/r/+v/7P/s/+7/7v/u/+7/7P/s/+z/7f/t/+z/
7P/t/+//7f/v/+//7//v/+//7//u/+7/7v/u/+3/7v/u/+//7//v/+//7//v//D/8P/w
//L/8v/y//H/8v/1//b/9//5//n/9//3//j/+P/5//v////8//v//f/+//3//P/7//r/
/P/7//v/+P/3//b/9P/y//P/9P/1//b/8v/y//L/8v/y//L/8v/y//H/8//x//H/8f/x
//L/8v/x//H/8f/x//D/8P/x//H/8v/x//D/8P/w/+7/7v/v/+3/7f/p/+j/6P/n/+f/
6f/r/+v/6f/p/+z/7P/s/+z/7P/s/+z/7P/s/+z/7P/s/+v/6//r/+v/7v/y//D/7P/q
/+3/8v/x//T/9v/2//T/7f/r//H/+f///wYADwAbACUALwBFAGEAdQCCAH8AYgA6ABsA
BQDt/97/3f/l//H//v8DAAMAAgD8//T/9P/5//z////7//f/+f/5//L/7f/t/+3/7P/s
/+z/7P/q/+r/6//s/+z/7P/r/+v/7P/s/+z/6v/u/+7/7f/t/+z/7P/s/+z/7P/s/+z/
7f/t/+3/7f/t/+//7//v//H/7//s/+z/7f/u/+7/7v/v//H/8f/x//H/7//v//D/8f/y
//L/8v/0//T/9P/0//T/8v/z//P/8//2//f/+f/5//f/+f/6//r//f/9//7/AAABAAIA
AwAEAAUABQAJAAsADAANABAAEQAUABYAGAAbACEAIQAiACMAJgAoACkAKgAsAC0ALQAt
AC8ALwAvAC8AMQAwAC8ALgAuAC0AKgAoACYAJAAhACAAGwAXABQAEQAQAA4ADAAMAAgA
BAACAAEAAAAAAP///P/6//n/+P/4//j/9v/2//b/9v/2//b/9v/1//X/9f/1//X/9f/0
//T/9v/2//b/9v/0//T/8//z//X/9f/1//b/+P/4//j/9//3//f/+P/4//X/9f/1//X/
9f/1//b/9v/2//b/9//3//X/9f/1//X/+f/5//j/+P/4//f/9//6//j/+P/4//j/+v/5
//n/+//5//r/+v/6//z//P/8//z/+v/7//v/+v/8//3//f/9//3//f/8//z//P/8//z/
/P/6//r/+v/6//z//P/8//z/+v/6//r/+v/8//z/+//7//n/+f/5//n/+P/4//j/+P/7
//v/+//7//f/9//4//j/+v/6//r/+v/4//j/+P/5//n/+P/4//n/+f/3//n/+f/7//v/
+//7//7//v/+//7///8AAAAAAQABAAEAAQABAAEAAgACAAIABgAGAAQAAgACAAIAAgAC
AAIAAQABAP7/AAAAAP///v/8//z//P/8//z//P/8//z/+P/4//j/+P/7//3/+//7//v/
+//8//z/+//7//v/+//6//r/+//7//j/9//2//b/9v/0//T/9f/1//X/8f/w//L/8f/x
//P/9P/z//D/7//u/+7/7v/u//D/8P/w//D/8P/w//D/8P/v/+//7//v/+z/7P/u//D/
8P/z//T/9f/0//T/9v/w/+v/7f/3//v//f8GABUAIQAtAD0AUQBlAHcAfgBtAEQAIgAL
APX/4f/a/93/6f/9/woACQAFAAAA/P/6//z//f/8///////7//n/9//w/+f/7f/1//P/
8v/x//D/7P/s/+3/7v/w//D/7//v//D/8P/w/+7/7v/u/+3/7f/u/+7/7v/u//D/8P/w
//H/8f/x//H/8f/v/+//7//x//H/7v/u/+//8P/w//D/8f/v/+//7//v//D/8f/z//X/
9//4//n//P/6//r/+v/6//r/+//7//v/+v/7//3//f/9////AAAAAAEAAQACAAQABQAG
AAcACAAJAAkADQAPABIAEwAWABcAGAAaABwAHwAlACUAJgAnACgAKgArACwALgAvAC8A
LwAzADMAMwAzADEAMAAvAC4ALgAtACoAKAAmACQAIQAgABsAFwAUABEAEQAOAAsACgAI
AAQAAgABAAAAAAD///z/+v/5//j/+P/4//b/9v/2//L/8v/y//L/8f/x//H/8f/x//H/
8P/w//D/8P/w//D/8f/y//L/8//x//H/8f/y//L/8v/y//H/8P/v/+//7v/v/+//7//v
//H/8f/y//L/8P/w//H/8f/x//H/8f/x//P/8//y//L/9P/z//P/9v/1//T/8//y//L/
8f/x//P/8//0//T/9P/y//L/8v/y//L/8//z//L/9P/1//X/9f/3//f/9v/2//X/9P/z
//L/8//0//X/9v/0//T/9P/0//T/9P/0//T/9P/0//P/8//x//H/8f/x//D/8P/w//D/
8f/x//H/8f/t/+3/7v/u//D/8P/w//D/7//u/+3/7f/v/+7/7v/v//H/7//x//H/8f/x
//H/8f/w//D/8P/w/+//8P/w//H/8f/x//H/8f/x//L/8v/y//L/8v/y//H/8//3//n/
+//7//v/+f/5//3//P/6//r/+v/6//r/+v/6//n/+f/2//b/9v/1//T/8v/y//L/8v/y
//L/8v/y/+7/7v/u/+7/7//x/+//7//w//H/8//0//H/8f/x//H/8v/y//P/8//y//H/
8P/w/+7/7P/s/+3/7//v/+v/6v/o/+f/5//p/+v/6//p/+n/7P/s/+z/7P/q/+r/6v/q
/+r/6v/q/+r/6f/p/+n/6f/s/+r/6v/m/+b/7f/w/+//8P/w//D/7v/p/+X/6f/z//3/
AAAFABMAHwAtAEEAVwBtAHoAeQBeADYAGQABAOn/2v/Z/9//6//4/wMABQD8//b/9v/2
//f/+P/3//f/+f/7//f/8v/v/+3/6//s/+z/7P/s/+r/6v/r/+z/7P/s/+v/6//q/+r/
6v/o/+z/7P/r/+v/7P/s/+z/7P/u/+7/7v/v/+3/7f/t/+3/7f/t/+3/7//u/+r/6f/p
/+3/7v/v//H/7//v/+//7//x//H/8v/z//T/9P/0//b/+P/4//j/+P/2//f/9//3//b/
9//5//n/+f/7//z//P//////AAACAAUABgAHAAgABwAHAAsADQAOAA8AEgATABUAFgAX
ABkAHQAdAB4AHwAkACYAJwAoACoAKwArACsALQAtAC0ALQAvAC4ALQAsACoAKQAmACQA
IwAiACAAIAAcABcAEwAPAA8ADAAJAAgACAAEAAIAAQD///7//P/4//j/9//2//b/9v/0
//T/9P/0//T/9P/0//L/8f/w/+//8P/x//H/8v/w//D/8P/w//L/8v/x//H/8f/x//H/
8v/y//L/8v/x//H/8f/y//L/8//z//P/8//x//H/8v/y//D/8P/x//H/8f/x//H/8f/0
//X/9f/2//T/8//z//b/9v/2//b/9v/2//X/9f/3//X/9v/2//b/+P/4//j/+P/3//f/
9v/0//b/9//3//f/9f/1//T/9P/0//T/9P/0//X/9v/3//j/9v/2//b/9v/2//b/9v/2
//j/+P/3//f/9//3//f/9//2//b/9v/2//X/9f/1//X/8f/x//L/8v/z//T/9f/2//T/
9P/0//X/8//y//L/8//y/+//8P/v//H/8f/x//H/8P/w//D/8P/z//T/9P/1//P/8//z
//P/9P/2//f/+P/4//j/+P/3//f///8BAPz/+//6//n/+P/6//n/+f/2//b/9v/1//T/
9P/0//T/9P/y//L/8v/y/+7/7v/u/+7/8f/z//H/8f/u/+3/7f/s/+7/7//w//H/8P/w
//H/8f/v/+3/6//q/+v/6v/r/+3/7f/t/+n/6P/o/+f/5//p/+v/6//p/+n/6P/o/+j/
6P/o/+j/6P/o/+r/6v/q/+r/7f/t/+3/7f/k/+j/8P/u/+z/7f/w//H/8P/u/+z/7P/r
/+n/7//3//3/AAAFABEAHQAtAD8AVwBtAHYAbwBOACoAEQD7/+f/3v/h//H/AwAMAA0A
DQAIAAAA+v/4//v/AAD///3//f/7//n/9v/x/+3/7//w//D/8P/w/+7/7v/v//D/7v/u
/+3/7f/s/+z/7P/q/+z/7P/r/+v/7v/u/+7/7v/w//D/8P/x/+//7f/r/+n/6v/r/+z/
7//w/+7/7//x//D/8P/w//H/8f/x//H/8f/z//P/9P/1//T/9P/0//b/9P/0//T/9P/2
//f/9//3//j/+f/7//v/+//9//7//v8BAAEAAgAEAAMABAAFAAYABwAHAAsADQAMAA0A
EAARABYAGAAaAB0AIQAhACIAIwAoACoAKwAsACwALQAtAC0AMQAxADEAMQAvAC4ALQAs
AC4ALQAqACgAJAAiAB8AHgAdABkAFgATABEADgALAAoACAAEAAIAAQD+//7//f/6//v/
+//7//z//P/6//r/+v/6//r/+v/6//f/9//3//f/9//3//b/9v/0//T/9P/0//b/9v/1
//X/9P/z//L/8v/y//L/8v/x//P/8//0//T/9f/1//X/9f/z//P/9P/0//T/9P/1//X/
9f/1//X/9f/3//f/9v/2//b/9f/1//j/9v/2//b/9v/3//f/+P/7//n/+v/6//r/+v/6
//r/+v/4//n/+f/4//b/9//3//f/+f/5//j/+P/2//b/9v/2//j/+P/4//j/9v/2//b/
9v/2//b/9v/2//X/9P/y//H/8v/z//T/9f/0//T/9P/0//X/9f/1//X/9f/1//b/9v/0
//T/9P/0//b/9v/2//f/9f/0//T/9f/1//P/9f/1//f/9//3//f/+v/6//r/+v/9//7/
/v///////////////f8CAAYA/v/8//3//v///wAA/v/9//3/+v/8//z/+//6//n/+P/3
//b/9v/2//b/9v/2//b/9v/2//X/9//1//X/9f/1//b/9v/1//X/9f/1//T/9P/1//X/
9v/1//T/9P/0//L/8v/z//H/8f/t/+z/7v/t/+3/7//x//H/7//v//L/8v/y//L/8P/w
//D/8P/y//L/8v/y//H/8f/x//H/7P/u//T/9P/y//f/9v/z//j/9v/w//D/8//1//n/
/f8DAA4AGQAhAC0APwBVAG0AfQCAAG0ASAAmAA0A9f/j/+D/5f/z////CAALAA0ABgD8
//r//v8DAAIAAwADAAEA/f/7//b/9f/1//P/8v/y//L/8v/x//L/9P/2//T/9P/z//P/
9P/0//T/8v/0//T/8//z//T/9P/0//T/9P/0//T/9f/1//X/9f/1//X/9f/1//f/9//0
//T/9f/4//j/+P/5//f/9//3//f/+f/5//r/+//6//r/+v/8//7//v/+//7//v//////
//8AAAEAAwADAAMABQAGAAYABwAHAAgACgALAAwADQAOAA8ADwATABUAGAAZABwAHQAe
ACAAIgAlACkAKQAqACsALgAwADEAMgA0ADUANQA1ADkAOQA5ADkAOQA4ADcANgA0ADMA
MAAuACoAKAAlACQAIQAdABoAFwAVABIADwAOAAwACAAGAAUABAAEAAMAAAAAAP///v/+
//7//P/8//z/+P/4//j/+P/5//n/+f/5//f/9//2//b/+P/4//j/+P/4//j/9//3//X/
9f/1//b/9P/0//T/8//1//X/9v/2//P/8//z//P/8//z//T/9P/0//T/9f/1//X/9f/1
//X/9f/1//T/9P/0//P/8//2//T/9P/0//T/9v/1//X/9//3//j/+P/4//b/9v/2//b/
9v/3//f/9v/2//f/9//3//n/+f/4//j/+P/4//j/+P/4//j/+P/4//j/+P/4//j/9v/2
//b/9v/4//j/9//3//f/9//3//f/9v/2//b/9v/3//f/9//3//f/9//4//j/+v/6//r/
+v/6//r/+v/7//z//P/9////AQD//wEAAQABAAMAAwADAAIAAAAAAAAAAAAAAP/////8
//z//P/7//r/+P/4//j/+P/2//b/9v/2//T/9P/0//T/9f/3//X/9f/1//X/9v/2//P/
8//z//P/9P/0//X/9f/0//P/8v/y//L/8P/w//H/7//v/+v/6v/q/+n/6f/r/+//7//t
/+3/7v/u/+7/7v/s/+z/7P/s/+z/7P/s/+z/7//v/+//7//s/+z/7v/s/+7/7//w//P/
9v/2//T/8v/v/+v/7//1//n//v8JABcAIwAxAEEATwBlAHoAgQBoAEIAIwALAO//2v/T
/9f/5f/0//3////+//r/+P/4//X/9v/7////+//3//X/9P/z/+3/7f/s/+z/7P/s/+z/
7P/t/+7/7P/s/+v/6//s/+z/7P/q/+z/7P/r/+v/7v/u/+7/7v/s/+z/7P/t/+3/7f/t
/+3/7f/t/+3/7//v/+z/7P/t/+z/7P/s/+3/7//v/+//7//t/+3/7v/v//D/8P/w//L/
8P/w//D/8P/y//P/8//z//T/9f/3//f/9f/3//j/+P/5//n/+v/8////AAABAAIAAQAB
AAUABwAIAAkADAANABAAEgAUABcAGQAZABoAGwAeACAAIQAiACQAJQAlACUAKQApACkA
KQApACgAJwAmACQAIwAgAB4AHgAcABkAGAAVABEADgALAAcABAABAAAA/v/6//j/9//3
//j/+P/2//X/8//x//D/8P/u/+7/7v/s/+z/7P/s/+3/7f/t/+3/7f/t/+z/7P/q/+r/
6v/q/+j/6P/n/+f/6f/p/+n/6v/p/+j/5//l/+b/5//p/+r/5//n/+f/5//l/+X/5v/m
/+j/6P/p/+n/6f/p/+n/6f/s/+3/7f/u//D/7//v//L/9P/0//T/9P/0//P/8//1//P/
9P/0//T/9f/2//f/+P/4//n/+f/4//b/9//3//f/+f/5//j/+P/2//b/9v/2//j/+P/4
//j/+P/4//j/+P/2//b/9v/2//j/+P/3//f/9//3//f/9//2//b/9v/2//f/9//3//f/
9//3//j/+P/2//b/9v/2//X/9P/z//P/9P/0//X/9//1//P/9f/1//X/9f/1//X/9v/2
//b/9v/1//b/9v/3//n/+f/5//n/+v/8//3//v8AAAAAAAD///3///////////8BAP7/
AAAAAAAAAAABAAEAAgAAAP///v/8//r/+v/6//r/+v/6//r/+v/6//j/+P/4//j/9//5
//f/9//4//n/+//8//n/+f/5//n/9v/2//f/9//4//f/9v/2//b/9P/0//X/9//3//P/
8v/x/+//7v/v//H/8f/v/+//8f/y//P/9P/0//T/9P/0//T/9P/0//T/9f/1//X/9f/0
//b/9v/0//b/9//4//n/+v/6//7/AAD5//X/+f///wMACgATAB8AJwAzAEMAVQBrAHoA
ewBgADoAHQALAPX/5v/p//f/AwASABkAFwAQAAgABAAEAAMAAgAFAAcAAwD7//v//P/7
//n/9f/y//L/8v/y//L/9P/3//r/9//2//T/8//2//b/9v/0//b/9v/1//X/9v/2//b/
9v/1//T/8//z//X/9f/1//X/9f/1//X/9//5//b/9v/3//r/+v/6//v/+v/5//j/9//5
//n/+v/7//z//P/8//7//f/8//v/+v/8//3//f/9/wAAAQADAAMABQAHAAgACAAHAAcA
CAAKAAkACgALAAwADgAPABQAFwAXABcAGQAZAB4AIgAmACsALQAtAC4ALwAzADYAOAA6
ADkAOQA4ADcAOwA7ADsAOwA5ADgANwA2ADgANwA0ADIAMAAuACsAKgAnACMAIAAdAB0A
GgAXABYAEgAOAAwACwAMAAwACwAIAAYABQAEAAQABAACAAIAAgAAAAAAAAAAAAAAAQAC
AAMAAgABAP///v8BAAIAAwAEAAIAAgABAAEAAwADAAMABAACAAIAAgABAP////8AAAAA
AgADAAQABQAHAAcACAAIAAoACgALAAsACQAJAAkACQAJAAkACAAIAAoACQAJAAwACgAK
AAoACgAIAAcABwAJAAwADgAPABAADQAMAAsACgAMAA0ADQAMAA0ADwAQABEAEQARABAA
EAANAAwACwAKAAwADAAMAAwADAAMAAwADAAMAAwADAAMAAoACgAJAAkACwALAAsACwAM
AAwADAAMAAsACwALAAsABwAHAAgACAAHAAYABQAEAAUABgAHAAkACgAKAAsADQAMAAkA
CgAJAAkACQAJAAkADAAMAAwADAAPABAAEAARABEAEQARABEAEwAUABQAFAAUABQAFAAT
ABcAEwAUABQAFAAUABQAFgAVABUAEgAQABAADwAOAA4ADgAOAA4ADAAMAAwADAAIAAgA
CAAIAAoADQAMAA0ACwALAAwADAALAAsACwALAAgACAAJAAkABwAFAAMAAgADAAIAAwAF
AAMAAwD///7//////wAAAwADAAMAAQABAAIAAgACAAIABAAEAAQABAADAAIAAQAAAAIA
AwAEAAUABAACAP7//v8EAAcABgAFAAgABgACAAIAAQAFAA0AEQATABwAKQAvADcATQBj
AHcAiwCOAHUAUgA6AB8AAQDz//b//f8LABcAHAAbABcAEgAOAA4AEAANAA4ADwAPAA8A
DwALAAIA/f////3//P/8//z//P/8//z//f/+//7//v/9//3//P/8//z/+v/+//7//f/9
//7//v/+//7//P/8//z//f///////////////////wEAAQD+//7///////7//f/9////
/////////////wAAAQACAAIAAgAEAAIAAgACAAIABAAFAAUABQAGAAcACQAJAAkACwAM
AAwADQANAA4AEAARABIAEwAUABcAFwAbAB0AHgAfACIAIwAoACoALAAvADEAMQAyADMA
NAA2ADcAOAA7AD0APgA/AD4APQA8ADsAOQA4ADcANgA4ADcANAAyAC4ALAApACgAJQAh
AB4AGwAZABYAEwASABAADAAKAAkACAAIAAcABAAEAAMAAgACAAMAAgADAAQAAgACAAIA
AgABAAEAAQABAP/////+//7//v/+//7//v/+//7//f/9//3//f/9//7//v/+//7//f//
////AAAAAP7//f/8//v//f/9//7//v/+//7///////3//f/9//3/AQABAAAAAAABAAEA
AgAGAAMAAgABAAAAAQABAAIABQADAAQABAAEAAQABAAEAAQABAAFAAUABAAGAAcABwAH
AAcABwAGAAYACAAIAAgACAAFAAQAAwACAAIAAgACAAIABAAEAAQABAAEAAQAAwADAAMA
AwADAAMAAgACAAIAAgABAAEAAQABAP////8AAAAAAgACAAIAAgABAAAA/////////v/+
////AQD//wEAAQD//////////wIAAgACAAIABQAGAAYABwAJAAkACQAJAAcACAAIAAgA
DgAQAAgABgAGAAYABgAIAAcABwAEAAIAAgABAAAAAAAAAAAAAAD8//z//P/8//v//P/9
//7///8BAP/////9//3//v/+//v/+//7//v/+v/6//v/+//7//v/+//8//z/+v/6//v/
+f/5//X/9P/0//P/8//1//n/+f/3//f/+P/4//j/+P/6//r/+v/6//j/+P/4//j/+f/5
//n/+f/4//j/9v/2//r//f/+/////v/+/wAA/v/3//f//f8DAAcACgAXACkANQA9AEsA
YwB9AIwAhQBqAEIAIQALAPX/4v/j/+//+f8EAAsADQAIAAAA/v8EAAUABAAHAAcAAwAD
AAUAAAD3//f/+//5//j/9//2//T/9P/1//b/+P/4//f/9//2//b/9v/0//f/+P/4//n/
+v/6//r/+v/6//r/+v/7//n/+f/5//n/+f/5//n/+//7//j/+P/5//r/+v/6//v/+//7
//v/+//9//3//v///////v/9//7/AAAAAAAAAAAAAAEAAQABAAQABQAHAAcABQAHAAgA
CAAJAAkACgAMAA0ADgAPABAAEwATABcAGQAYABkAHAAdACAAIgAkACcAKwArACwALQAu
ADAAMQAyADUANwA4ADkAOQA5ADkAOQA7ADoAOQA4ADYANQAyADAAMAAuACsAKgAnACMA
IAAdABkAFgATABIAEAAMAAoACQAIAAgABwAEAAQAAwACAAIABAACAAIAAgD+//7//v/+
/////////////f/9//z//P/8//z//P/8//z//P/7//v/+//7//v//P/8//z//P/7//v/
+//8//z/+//7//v/+//7//v//P/8//z//P/9//3//f/9//3//f///////v/+//7//f/9
/wAAAAAAAAAAAAD+//3//f//////AAAAAAAAAgACAAIAAgABAAEAAAD+/wAAAQABAAEA
AQABAAAAAAAAAAAAAAAAAAAAAAAAAAAAAAAAAAAAAAAAAAAAAAAAAAAAAAD/////////
///////+//7//v/+//3//f/9//3//P/9////AAD+//7//v/+//7//v/+///////+//7/
//////3//////wEAAQABAAEAAgACAAIAAgAFAAYABgAHAAkACQAJAAkACgAMAA0ADgAO
AA4ADgANAA0ACwAOAAwADAAMAAwACwAJAAgABAAFAAYABgAGAAQABAAEAAQAAgACAAIA
AgAAAAAAAAAAAAEAAwABAAEAAQABAAIAAgABAAEAAQABAAAAAAABAAEAAAD///7//v/+
//z//P/9//3//f/5//j/+P/3//f/+f/9//3/+//7//r/+v/6//r//P/8//z//P/8//z/
/P/8//v/+//7//v//P/6//j//P8AAP3//v8BAAAAAgACAP7/+f/5////BQANABIAHwAv
ADsAQQBVAHMAhwCKAIEAYAA4ABsAAwDt/97/4f/v//3/BAALAA0ACgAEAAQABAADAAQA
BQAHAAcAAwD///7//f/9//3/+v/6//r/+v/2//b/9//4//j/+P/3//f/+v/6//r/+P/4
//j/9//3//j/+P/4//j/9v/2//b/9//3//f/9//3//n/+f/5//v//f/6//r/+//6//r/
+v/7//v/+//7//v//f/9//7////+//7//v8AAAAAAAAAAAAAAAABAAEAAQACAAMABQAF
AAUABwAIAAgACwALAAwADgAMAAwADAAMAA8ADwATABUAGAAZABwAHQAgACIAJAAnACkA
KQAqACsALgAwADEAMgA0ADUANQA1ADUANQA1ADUAMwAyADEAMAAyADEALgAsACwAKgAn
ACYAJQAhAB4AGwAZABYAEwASAA8ACgAHAAUABgAGAAUAAgAAAP///v/+/wAA/v/+//7/
/P/8//z//P/7//v/+//7//v/+//6//r/+v/6//r/+v/6//r/+f/5//v/+//7//z//P/8
//z/+//7//v//P/8//v/+//7//v/+//7//z//P/6//r/+//7//3//f/9//3///////7/
/v/+//3//f8AAP7//v/+//7/AAD/////AQABAAIAAgACAAAAAAAAAAAAAgADAAMAAgAC
AAMAAwADAAEAAQAAAAAAAAAAAAAAAAAAAAAAAAAAAP7//v/+//7/AAAAAAAAAAAAAAAA
//////3//f/9//3//v/+//7//v////////////////8AAAAA/v/+//7//v8AAAAAAAAB
AP///v/+///////9//////////////////7//v/+//7///8AAAAAAQABAAEAAQABAAAA
AAD///7/AgACAAIAAQACAAUABgAHAAUABQADAAMABAAEAAUABwAJAAoACwANAAwADAAN
AA0ACwALAAsACgAIAAgACAAIAAgABgAGAAgABwAGAAUABAAGAAYABgAGAAYABgAGAAYA
BAAEAAQABAAEAAQABAAEAAYABgAGAAYABgAGAAYABgAEAAQABAAEAAMAAgABAAAA/v/+
//7//v8AAAAAAAAAAP7//v/+//7/AAAAAAAAAAAAAAAAAAAAAAAAAAAAAAAAAAAAAAAA
AAAAAAAAAAAAAAIAAgACAAIAAgACAAIAAgACAAIAAgACAAkAEAAXAB4AKwA2AEEATABY
AGQAcAB8AGQATgA4ACIAFwAOAAUA/P8FAAwAEwAaABgAFgAUABIAEAAQABAAEAANAAwA
CwAKAA==
         </WaveFormData>
      </LeadData>
      <LeadData>
         <LeadByteCountTotal>10000</LeadByteCountTotal>
         <LeadTimeOffset>0</LeadTimeOffset>
         <LeadSampleCountTotal>5000</LeadSampleCountTotal>
         <LeadAmplitudeUnitsPerBit>4.88</LeadAmplitudeUnitsPerBit>
         <LeadAmplitudeUnits>��V</LeadAmplitudeUnits>
         <LeadHighLimit>2147483647</LeadHighLimit>
         <LeadLowLimit>268435456</LeadLowLimit>
         <LeadID>V1</LeadID>
         <LeadOffsetFirstSample>0</LeadOffsetFirstSample>
         <FirstSampleBaseline>0</FirstSampleBaseline>
         <LeadSampleSize>2</LeadSampleSize>
         <LeadOff>FALSE</LeadOff>
         <BaselineSway>FALSE</BaselineSway>
         <ExcessiveACNoise>FALSE</ExcessiveACNoise>
         <MuscleNoise>FALSE</MuscleNoise>
         <LeadDataCRC32>868456320</LeadDataCRC32>
         <WaveFormData>
3v/e/97/3v/e/97/3v/e/97/3v/e/97/3P/c/9z/3P/e/97/3v/e/9z/3P/c/9z/3v/e
/97/3v/d/9z/2//a/9z/3P/c/9z/3f/e/9//4P/i/+L/4v/i/+L/4v/i/+L/4//k/+X/
5v/o/+j/6P/o/+j/6P/o/+f/5f/k/+H/3//b/9v/2//Z/9j/1//W/9X/1P/R/9H/0f/R
/9H/z//P/9H/0f/R/9H/z//P/8//z//R/9H/0//T/9P/0//U/9T/1P/U/9T/1P/U/9X/
1f/V/9X/1f/V/9f/1//X/9f/2P/Y/9j/2P/Y/9n/2v/b/93/2//b/9v/2//a/9r/2//b
/9n/2f/Z/9n/2//c/97/4//p//H//v8PACIANQBIAFkAVQA2AAcA3P+2/5H/Zv88/xX/
8P7J/qD+fv5u/nL+f/6H/ov+kv6m/sT+4f79/h3/QP9b/3H/gP+K/5f/o/+r/7H/tP+6
/8b/1P/e/+H/4//l/+f/5//p/+r/7f/u/+//8P/w//D/8f/y//L/8//z//P/9f/1//b/
9v/0//X/9f/1//X/9f/1//X/9P/0//T/9P/0//T/9f/1//X/9f/1//X/9v/2//b/9//3
//f/+P/5//n/+f/6//r//P/9//7//v8AAAEAAQADAAQABgAHAAgACwAOAA8AEAASABUA
FwAYAB0AHwAhACQAJwApACsALgAwADIANQA5ADwAPgBAAEMARABEAEUARwBIAEkASwBN
AEsASwBJAEgASABHAEUAQgBBAD0AOQA2ADQAMQAwAC0AKQAlACIAHwAbABYAEgAPAA4A
CgAIAAUAAwAAAP3/+//6//j/9//2//b/9v/1//X/9P/y//P/9P/0//T/9f/2//X/9f/1
//P/9P/1//X/9P/2//b/9v/1//X/9v/3//f/9//3//j/+P/6//n/+P/4//r/+v/6//r/
+v/7//v/+//7//v/+//7//3//f/9//3///////////8AAAEAAQABAAIAAgADAAMABgAG
AAUABQAIAAgACAAIAAoACQAJAAoADAAKAAoACgAMAAwADAALAAsADAANAA0ADwAPAA8A
DwAPAA8ADwAOAA8AEAARABEAEQASABIAEQARABIAEgAPABEAEgASABEAEQAQABEAEgAS
ABAAEgASABIAEQASABIAEQARABIAEwATABIAEQARABEAEgATABMAEgASABEADwARABEA
EQARABEAEgASABEAEgASABEAEQAQABAADgAMAA0ADgAMAA0ADgAQABEAEQAQAA8AEAAQ
AA4ADwARABEAEQARABMAEwATABMAEwASABUAFgAVABUAHgAfACAAHwAgACAAIAAgACAA
HgAbABkAFQATABEAEQARABAAEAAQABAADwAOAAsACwALAAsACwAJAAsACwALAAsADQAN
AA0ADQALAAsACwANAA4ADwAQABIAFAAUABQAFAAWABYAFwAXABUAFQAVABUAGQAZABkA
GQAaABoAGgAaABwAHAAcABwAHQAdAB0AHQAfAB4AHgAfAB8AHwAfAB8AHwAfACIAIgAj
ACcALwA2AEEAUgBnAHwAkQCdAIwAYQAyAAwA5/+8/4z/Zf9A/xv/+P7Y/sD+uv7J/tv+
4f7k/vD+Cv8j/z//X/+E/6P/uf/I/9b/5f/x//n///8CAAQAEAAcACgALwAxADMAMwAz
ADUANgA3ADgAOQA6ADoAOgA7ADwAPAA9AD0APQA9AD0APgA+ADwAPQA9AD0APQA9AD0A
PQA+AD4APgA+AD4APgA/AD8APwA/AD8APwBAAEAAQABBAD8APwBAAEEAQQBBAEIAQgBE
AEUARgBGAEYARwBHAEkASABKAEsATABNAFAAUQBSAFIAVQBXAFgAWwBdAF8AYgBlAGcA
aQBsAG4AcABzAHcAdgB4AHoAfQB+AH4AfwCBAIEAgQCCAIMAgwCDAIEAgAB+AH0AewB4
AHUAcQBtAGoAZwBjAGEAXQBZAFUAUgBPAEkARABAAD0AOgA2ADQAMQAtACoAJwAlACMA
IAAeABwAGgAaABkAGQAXABQAFAAUABEAEAAQABAAEQARABEADwANAA0ADAAKAAoACgAK
AAkABwAGAAUAAwD/////AAAAAAIAAQAAAAAA/v/+//7//v/+//////////3//f/9//3/
/f/9//3//f/9//3//f/9//z//f/9//3//P/8//3//f/+//7//f/9//z//P/8//z//P/7
//v//P/9//z//f/+//z//P/8//v/+v/6//r/+f/7//v/+//7//v/+//7//r/+P/4//j/
9//1//b/9v/1//P/9P/0//H/8f/y//L/8f/y//D/8P/w/+7/7P/u/+7/7//t/+3/7P/p
/+n/6v/r/+n/6P/n/+f/5//o/+n/6f/p/+j/5v/j/+X/5f/l/+X/5f/m/+b/5f/m/+b/
5f/l/+b/5v/k/+L/4v/k/+P/5f/m/+j/6f/p/+v/6//t/+7/7f/v//D/8P/v/+7/7f/s
/+j/5f/j/9//3f/b/9v/2//X/9b/1f/U/9P/0v/P/8//z//P/8//zf/L/8v/y//L/8v/
y//L/8v/y//L/8v/zf/L/8v/y//M/87/zv/O/87/zv/O/8//z//P/8//z//P/9H/0f/R
/9H/0P/Q/9D/0P/S/9L/0v/S/9H/0f/R/9H/0//S/9L/0//R/9H/0f/R/9H/1//e/+D/
4//n/+3/+v8JABwAMQBIAF0AWwA4AAMA1v+u/4X/WP8s/wH/2P6x/pL+dv5o/m7+g/6P
/pH+lv6q/sL+2/79/iP/RP9d/2//fv+O/53/p/+r/6//tv+8/8b/1P/e/+H/4f/h/+T/
5f/o/+r/6v/q/+r/6v/s/+z/7f/u/+z/7f/t/+3/7f/t/+7/7v/u/+//7//v/+3/7f/t
/+3/8P/w//D/8P/u/+7/7//v/+//7//v/+//8P/w//D/8f/x//H/8v/z//P/8//0//T/
9P/1//b/9v/4//n/+f/7//z//v///wAAAwAGAAcACAAKAA0ADwAQABMAFQAXABoAHQAf
ACEAJAAmACgAKwAvADAAMgA0ADcAOAA4ADkAOwA9AD0APgA/AD0APQA7ADoAOAA3ADUA
MgAxAC0AKQAmACMAHwAdABkAFQARAA4ACwAHAAIA/v/7//r/9v/0//H/7v/s/+r/6f/q
/+j/5//m/+X/5v/m/+f/6P/m/+f/6P/p/+j/6P/o/+n/6f/p/+f/6P/p/+n/6P/q/+r/
6v/p/+r/6v/q/+n/6P/p/+v/7P/u/+3/7P/s/+7/7v/u/+7/7P/t/+3/7f/v/+//7//v
//H/8f/x//H/8//z//P/8//0//X/9f/1//b/9v/3//f/+v/6//n/+f/6//r/+v/6//r/
+f/5//r//P/6//r/+v/8//z//P/7//z//P/8//v//P/9//7////////////+//7//v/+
//3/+//8//z/+//7//z//P/5//v//P/8//v//P/6//r/+v/8//r//P/8//3/+//7//r/
9//3//j/+f/5//j/9//3//f/+P/5//n/+P/4//f/9f/3//f/9//3//f/+P/4//f/+P/4
//f/9//4//j/9v/0//X/9v/0//X/9P/2//f/9//3//f/+f/6//r/+//9//3//f/9////
//8AAAEAAgACAAYABgAIAAoACAAIAAgACAAGAAMAAQD9//v/+f/5//n/9//2//X/9P/1
//T/8f/x/+//7//v/+3/7f/t/+3/7f/t/+3/7f/t/+3/7f/t/+//8f/x//H/8v/w//D/
8P/w//L/8v/z//P/8//z//P/8//3//f/9//3//r/+v/6//r/+v/6//r/+v/7//v/+//7
//v/+v/6//v/+//7//v/+//7//3//P/8////AwAJABAAHQAwAEMAWABvAH8AcgBHABQA
6P/B/5b/Zv89/xT/7f7G/qj+kP6I/pX+qf6x/rL+vP7U/vH+C/8r/1D/c/+J/5r/qP+3
/8f/z//P/9T/3P/k//D//P8FAAcACQAJAAkACwAMAA0ADgAPABAAEAAQABEAEgASABMA
EwATABEAEQASABIAEAARABEAEQAPAA8ADwAPAA4ADgAOAA4ADAAMAA0ADQALAAsACwAL
AAoACgAKAAsACQAJAAoACwAJAAcABgAEAAgACQAKAAoADAANAA0ADwAQABIAEwAUABMA
FgAXABgAGgAdAB8AIAAjACUAJwAqAC0ALwAxADQANgA4ADsAPwBAAEIARABHAEoASgBL
AE0ATwBPAFAAUQBRAFEATwBOAE4ATQBLAEgARwBDAD8APAA7ADcANQAxACwAJwAjAB8A
GwAWABIADwAKAAYABAABAPv/+P/1//P/8//w/+7/7P/o/+j/5//n/+f/5P/k/+T/5f/k
/+T/5P/j/+P/4//h/+H/4f/g/97/3//g/+H/4f/g/+D/4P/f/9//3//g/+D/3v/d/9z/
3P/a/9r/2v/a/9r/2//b/9v/2//b/9v/2//Z/9n/2f/Z/9v/2//b/9v/3P/d/93/3f/a
/9r/2//b/9r/2v/Z/9n/2P/Y/9j/2P/Z/9n/2v/c/9z/2v/a/9r/2//c/93/3f/c/9z/
3P/b/9v/2//b/9v/2//b/9v/2v/a/9r/2v/Z/9n/2v/a/9n/1//Y/9j/1f/X/9j/2P/X
/9b/1P/U/9T/1P/S/9T/1P/V/9P/0//S/9H/0f/S/9P/0//S/9H/0f/P/9D/0f/R/9D/
0P/P/83/z//P/8//z//N/87/zv/N/83/zv/O/8//zv/O/8z/yv/K/8z/y//N/9D/0v/T
/9P/0//T/9X/1v/V/9f/2v/b/9n/2f/b/9r/2P/Y/9j/2P/V/9P/0v/P/83/y//L/8v/
yf/I/8f/xv/F/8T/wf/B/8H/wf/B/7//v/+//7//v/+//7//v/+//8H/wf/B/8P/w//D
/8P/xP/E/8T/xP/E/8L/wv/D/8P/wf/B/8H/wf/F/8X/xf/F/8T/xP/E/8T/xv/G/8b/
xv/H/8f/x//H/8f/xv/G/8f/x//H/8f/x//H/8f/zP/O/8//0//d/+j/9f8IAB8ANABH
AEsAMgAFANj/sv+J/17/Mv8J/+L+uf6Q/m7+XP5c/mn+c/53/nr+iv6m/sX+4f7//iD/
Qf9d/27/eP+D/5P/m/+h/6b/rP+2/8T/0P/X/9v/2//f/9//4f/i/+X/5v/n/+j/6P/o
/+n/6v/s/+3/7f/t/+3/7f/u/+7/7v/v/+//7//w//H/8v/z//X/9v/3//j/+f/6//z/
/f/+////AAABAAUABgAHAAkACgALAA0ADwASABMAFQAWABkAGwAdAB4AIQAjACQAJwAq
ACwALQAuAC8AMgAzADQANwA7AD4AQABFAEcASQBMAFEAUwBVAFgAWgBcAF8AYwBlAGgA
awBvAHEAcgB0AHcAeQB5AHoAewB9AH0AewB6AHoAeQB3AHQAcgBvAGwAagBnAGMAYQBd
AFsAVwBUAFEATQBIAEQAQQA+ADoAOAA1ADQAMgAwAC8ALwAsACoAKAAnACgAKAApACgA
JgAnACgAKAAoACkAKgArACsAKwApACsAKwAqACgAKwAsAC0ALQAtAC4ALwAvADAAMQAz
ADQANgA1ADQANAA2ADYANgA2ADgAOQA5ADkAOQA5ADkAOQA6ADsAPAA9AD8APwA/AD8A
QABBAEEAQQBCAEIAQwBDAEYARgBFAEUARgBGAEYARgBJAEkASgBMAEwASgBKAEoATABM
AEwASwBMAEwATABLAE0ATQBNAE0ATwBPAE8ATgBOAE4ATgBNAE8AUABQAE8ATwBQAFAA
TQBLAEwATABLAEsASgBLAEwASgBIAEoASgBLAEkASQBIAEcARwBIAEkASQBIAEcARwBF
AEYARwBHAEYARgBFAEMAQwBDAEMAQwBDAEQARABDAEQARABDAEMARgBGAEQAQgBDAEQA
QgBDAEQARgBHAEcARwBHAEkASgBIAEcARgBFAEQAQgA/AD0AOQA3ADUANQA1ADMAMgAx
ADAALgAsACgAJwApACkAKQAnACcAJwAnACcAJQAlACUAJQAlACUAJQAnACUAJQAlACYA
JgAmACYAJgAkACQAJQAlACUAJQAlACUAJQAlACUAJQAmACYAJgAmACYAJgAmACYAJQAl
ACUAJQAnACYAJgAnACUAJQAlACUAJQAnACoALAAtADMAOQBCAFUAbAB9AJIApQCdAHYA
RwAeAPr/0f+k/3r/U/8u/wn/5v7K/rr+wP7R/tn+2/7k/vj+Ev8v/03/b/+S/63/v//K
/9j/6f/1//f/+f/+/wYAEAAcACYAKwAvADEAMQAxADMANAAzADQANQA2ADgAOAA5ADoA
OAA5ADkAOQA5ADkAOgA6ADwAPQA9AD0APQA9AD0APQA+AD4APgA+AD4APgA/AD8APwA/
AD8APwA+AD4APgA/AD8APwBAAEEAQwBDAEQARABEAEUARgBGAEoASwBLAE0ATABOAE8A
UABRAFQAVQBWAFgAWwBdAF4AYABhAGIAZABpAGsAbQBwAHAAcgB1AHkAegB8AH4AgQCC
AIIAgwCFAIUAhQCGAIcAhQCFAIMAggCAAH8AfQB6AHcAcwBvAGwAaQBlAGMAXwBbAFcA
VABRAE0ASABEAEEAPgA6ADgANQAzADAALQArACsAKAAmACQAJAAkACMAIwAhAB4AHgAe
AB8AHgAeAB4AGwAbABsAGQAbABsAGgAYABgAGAAYABcAFgAWABYAFQATABMAFAAUABQA
EwASABIAFAAUABQAFAASABMAEwATABMAEwATABMAEwATABMAEwAVABUAFQAVABYAFwAX
ABcAFAAUABUAFQAWABYAFQAVABYAFgAWABYAFgAVABUAFgAWABQAFAAUABQAFAAUABMA
EgASABIAEQARABEAEQARABEAEQARABAADgAOAA4ADQAPABAAEAAPAA8AEAAQAA0ACwAM
AAwACwAKAAgACAAIAAgABgAIAAgABwAFAAUABAADAAMABAAFAAMAAgABAAEAAQACAAMA
AwAGAAYABQADAAcABwAHAAcACAAKAAsACwANAA4ADgAPABAADQAMAAsACgAIAAUAAwD/
//v/+f/5//n/9f/0//P/8v/x//D/7f/t/+3/7f/t/+v/6f/p/+n/6f/p/+n/6f/p/+n/
6f/p/+v/6f/p/+n/6v/o/+j/6P/o/+b/5v/n/+f/5f/l/+X/5f/n/+f/5//n/+j/6P/o
/+j/6P/o/+j/6P/p/+n/6f/p/+b/5P/j/+P/4//j/+P/4//h/+P/4v/i/+X/5//r//b/
AwASACEANABJAFsAVgAvAP7/1P+r/4D/Uv8p/wL/2f62/pb+ev5q/nX+h/6T/pb+nv6y
/sn+4/4F/yz/Tf9j/3T/hP+V/6P/q/+x/7b/uv/A/87/2v/h/+X/6f/p/+n/6//s/+//
8P/x//L/8v/y//P/9P/y//P/8//z//P/8//0//T/9P/1//X/9f/1//X/9f/1//j/+P/4
//j/+v/6//v/+//5//n/+f/5//j/+P/4//n/+f/5//r/+//5//n/+v/6//v/+//7//r/
+v/7//v//f/+/wAAAQACAAEABAAFAAYACAALAA0ADgARABMAFQAYABsAHQAfACIAIgAk
ACcAKwAuADAAMgA1ADYANgA3ADkAOQA5ADoAOwA5ADkANwA2ADQAMwAxAC4AKwAnACMA
IAAbABcAFQARAAsABwAEAAEA/f/4//T/8f/s/+j/5v/j/9//3P/Z/9f/1f/S/9D/zv/K
/8r/yf/J/8f/xP/E/8T/xf/E/8T/xP/B/8H/wf+//8H/wf/A/77/vv++/77/vf++/77/
vv+9/7v/u/+8/7z/vP+7/7r/uv+4/7j/uP+4/7j/uf+5/7n/uf+5/7n/uf+5/7n/uf+5
/7n/uf+5/7n/uv+7/7v/u/+4/7j/uf+5/7r/uv+5/7n/uv+6/7r/uv+6/7n/uf+6/7r/
uP+4/7j/uv+6/7r/uf+6/7r/uv+5/7f/t/+3/7f/t/+3/7f/tv+0/7T/tP+z/7X/tv+2
/7X/tf+2/7b/s/+z/7T/tP+z/7T/sv+y/7L/sv+w/7L/sv+z/7H/sf+w/6//r/+w/7H/
sf+w/6//r/+v/7D/sf+x/7D/sP+v/63/rf+t/63/rf+t/67/rv+t/63/rv+u/6//sP+w
/67/rP+r/6z/qv+r/6z/rv+v/6//r/+v/7H/sv+x/7P/tv+3/7f/t/+5/7n/uv+7/7z/
u/+6/7n/uP+2/7P/sf+t/6v/qf+p/6n/p/+m/6X/pP+j/6L/n/+f/53/nf+d/5v/m/+b
/5v/m/+b/5v/m/+b/5n/mf+Z/5v/nP+d/57/oP+g/6D/oP+g/6D/oP+h/6H/o/+j/6P/
o/+l/6X/pf+l/6j/qP+o/6j/qv+q/6r/qv+r/6v/q/+r/6v/qv+q/6v/rf+t/63/rf+v
/63/rP+u/6//t/+//8j/2f/s////EAAnAC8AHADx/8D/mP9z/0r/Hv/1/sz+of56/lr+
RP5A/kn+V/5b/l7+av6G/qX+w/7j/gL/If89/1D/Wv9n/3X/f/+F/4r/jv+U/6L/sP+3
/73/v//B/8H/w//E/8X/xv/H/8j/yP/I/8n/yv/M/83/zf/N/83/zf/O/87/zv/P/8//
z//P/8//z//P/9L/0v/S/9L/1P/U/9X/1f/V/9X/1f/V/9b/1v/W/9f/2P/Z/9v/3f/f
/9//4P/g/+T/5f/m/+b/6f/r/+z/7//y//T/9f/2//n//P/9//7/AgAFAAcACAANAA8A
EQAUABkAGwAdACAAIwAmACoALwAyADQANgA5ADoAOgA7AD0APwA/AEAAQQBDAEMAQQBA
AD8APwA+ADwAOwA5ADcANgA1ADEALwArACkAJQAiAB8AHAAYABUAEwASAA4ADAAJAAgA
BgAEAAMABAACAAEAAAD//wAAAAABAAIAAAABAAIAAwACAAIAAgAEAAUABgAFAAYABwAH
AAYABgAGAAYABQAEAAQABAADAAIAAwAFAAYABgAFAAQABAAFAAYABwAIAAoACwALAAsA
DQANAA0ADQAPAA8ADwAPABEAEQARABEAEgATABMAEwAUABQAFQAVABgAGAAXABcAGQAa
ABsAHAAcABsAGwAcAB0AHAAdAB4AIAAgACAAHwAhACIAIwAjACMAIwAjACMAJQAlACUA
JAAlACYAJwAnACkAKgAqACkAKQAqACoAJwApACoAKgApACsAKgArACwALAAqACwALAAs
ACsALAAsAC0ALQAuAC8ALwAuAC0ALQAtAC4ALwAvADIAMgAxAC8AMQAxADEAMQAwADIA
MwAzADQANAAzADMANAA0ADIAMAAxADQANAA3ADoAPAA9AD0APQA9AD8AQABBAEMARgBH
AEUARwBIAEUARABDAEIAQQA/AD4AOwA7ADkAOQA5ADkAOAA3ADYAMwAyAC8ALwAxADEA
MQAvADAAMQAyADMAMwAzADMAMwAzADMAMwA1ADcANwA3ADgAOAA4ADgAOAA4ADgAOQA5
ADsAOwA7ADsAPQA9AD0APQA8ADwAPAA8ADoAOgA6ADoAOwA7ADsAOwA7ADoAOgA7ADkA
OQA5ADkAOwA9AD4APgBBAEkAUQBeAG8AggCVAKYArwCjAH4AUQAoAAQA3f+y/4r/Zf8+
/xn/+v7e/tT+3P7n/un+6f72/g7/LP9J/2X/hf+m/8H/0f/a/+j/9//7//3/BQAMABAA
HgAqADAAMwA3ADkAOQA5ADsAPAA7ADwAPQA+AD4APgA/AEAAPgA/AD8APwA9AD0APgA+
AEAAQQBBAEEAPgA9ADwAOwA+AD4APgA+ADwAPAA9AD0APQA9AD0APQA8ADwAPAA9AD0A
PQA+AD8APwA/AEAAQABAAEEAQgBCAEIAQwBDAEUARgBIAEkASgBLAE4ATwBQAFAAUwBV
AFYAWQBbAF0AYABhAGMAZQBoAGgAagBtAHEAcgB0AHYAeQB6AHoAewB9AHsAewB8AH0A
ewB7AHkAeAB2AHUAcwBwAG0AaQBlAGIAXwBbAFkAVQBPAEsASABFAEEAPAA4ADUAMgAu
ACwAKQAmACQAIgAhACAAHgAdABwAGgAaABkAGQAZABYAFgAWABcAFgAWABYAFQAVABUA
EwAVABUAFAASABIAEgASABEAEgASABIAEQARABEAEgASABIAEQAQABAAEAAQABAAEAAO
AA8ADwAPABEAEQARABEADwAPAA8ADwARABEAEQARABAAEQARABEAEQASABQAFQAYABgA
FwAXABYAFgAWABYAGAAXABcAGAAaABgAGAAYABgAGAAYABcAFwAYABkAGQAXABcAFwAX
ABcAFwAXABYAFQAWABcAFwAXABgAGAAXABcAGAAYABUAFQAWABYAFQAVABQAFQAWABYA
FAAWABYAFQATABMAEgARABEAEgATABMAEgARABEADwAQABEAEQASABIAEQAPAA8ADwAP
AA8ADwAQABAADwAQABAADwAPABIAEgAQAA4AEAASABEAEwAUABYAFwAXABgAGQAcAB4A
JQAlACIAIAAgACAAIAAdABsAGgAXABUAEwATABMADwAOAA0ADAALAAoABwAHAAcABwAH
AAUABQAFAAUABQAFAAUABQAFAAMAAwADAAUABwAHAAcACAAIAAgACAAIAAgACAAJAAkA
BwAHAAcABwAJAAkACQAJAAwADAAMAAwACgAKAAoACgALAAsACwALAAsACgAKAAsACwAL
AAsACwALAAsADAAOAA8AEQAZACIALwBAAFMAZgB9AIkAeABPACAA9v/P/6T/ev9R/yr/
Bf/g/sD+qP6g/q/+v/7F/sj+1P7q/gP/H/8//2T/g/+b/6j/tP/F/9P/2f/d/+L/6P/w
//7/CAAPABMAEwATABMAFQAWABcAGAAZABoAHAAcAB0AHgAeAB8AHwAfAB8AHwAgACAA
IAAhACEAIQAhACEAIQAhACIAIgAiACIAIgAiACMAIwAjACMAIwAjACQAJAAkACUAIwAj
ACQAJQAlACUAJgAmACYAJwAoACgAKgArACsALQAsAC4ALwAwAC8AMgAzADQANAA3ADkA
OgA9AD8AQQBEAEUARwBJAEwATgBQAFMAVwBYAFoAXABfAF4AXgBfAGEAYQBhAGIAYwBj
AGMAYQBgAF4AXQBbAFgAVQBRAE0ASgBFAEEAPwA7ADcAMwAwAC0AKQAkACAAHQAYABQA
EgAPAA0ACgAHAAUABQACAAAA/v/8//z/+//7//v/+P/4//j/9f/0//T/9P/1//X/9f/z
//X/9f/0//L/8v/y//L/8f/w//D/8P/v/+3/7f/u/+7/8P/v/+7/7v/u/+7/7v/u/+z/
7f/t/+3/7f/t/+3/7f/r/+v/6//r/+3/7f/t/+3/8P/x//H/8f/u/+7/7//v//L/8v/x
//H/8P/w//D/8P/y//H/8f/y//T/8v/y//L/9P/0//T/8//y//L/8v/x//H/8f/x//H/
8f/x//H/8P/w//D/8P/v/+3/7v/u/+3/7//w//D/7f/t/+7/7v/t/+7/7P/s/+z/6v/o
/+r/6v/r/+n/6f/o/+f/5//o/+n/6f/o/+f/5//p/+r/6//r/+r/6v/p/+f/5//n/+f/
5//n/+j/6P/n/+j/6P/n/+f/6P/o/+b/5P/k/+b/5f/n/+n/7P/u/+//7//v//H/8v/1
//f/+v/7//f/+f/8//v/+v/5//j/9v/z//H/7f/p/+f/5//n/+X/5P/j/+L/4f/g/93/
3f/d/93/3f/b/9v/2//b/9v/2//b/9v/2//b/9v/2//d/93/3f/d/97/3P/c/9z/3P/c
/9z/3f/d/9z/2//a/9n/3f/d/93/3f/e/97/3v/e/9z/3P/c/9z/3f/d/93/3f/d/9z/
3P/d/93/3f/d/93/3f/d/9z/3P/h/+f/6//2/wcAGAApAD4AVwBbAD4ADQDg/7j/j/9g
/zL/C//k/r/+nv6A/mr+bP6D/pP+lf6Y/qr+wv7b/vf+G/9A/13/bf98/47/nf+l/6n/
r/+y/7b/wv/Q/9r/3//h/+H/4f/h/+P/5P/l/+b/5//o/+b/5v/n/+j/6v/r/+v/6//t
/+3/7v/u/+7/7//v/+//7//v/+//7//w//D/8P/w//D/8P/x//H/8f/x//H/8f/0//T/
9P/1//P/8//0//X/9//3//j/+P/4//n/+v/6//r/+//7//3//v8AAAEAAgADAAYABwAI
AAoADQAPABAAEQATABUAGAAZABsAHQAgACQAJgApAC0ALAAuADAAMwA0ADQANQA3ADcA
NwA4ADkAOQA5ADcANgAzADEALgAqACgAJQAiACAAGwAXABUAEQAMAAcAAwD///n/9P/w
/+3/6v/m/+T/4f/d/9r/1//V/9X/0v/Q/87/zP/M/8v/y//J/8b/xv/G/8f/xv/G/8b/
w//D/8P/wf/B/8H/wP++/77/vv++/73/uv+6/7r/uf+5/7n/uv+6/7j/t/+2/7b/tv+2
/7b/tv+2/7f/t/+3/7f/t/+3/7f/tv+1/7T/s/+z/7P/s/+z/7P/s/+y/7H/sv+y/7P/
s/+z/7L/sP+v/7L/sv+y/7L/tP+z/7P/tP+0/7L/sv+y/7L/sv+y/7H/sP+w/7D/r/+x
/7H/sf+x/7H/sf+x/7D/rv+u/67/rf+t/67/rv+t/63/rv+u/6v/rf+u/67/rf+u/6z/
rP+s/6r/qP+q/6r/q/+p/6n/qP+p/6n/qv+r/6n/qP+n/6f/pf+m/6f/p/+o/6j/p/+l
/6X/pf+l/6X/pP+m/6f/p/+m/6b/pf+l/6T/pP+i/6D/n/+g/57/n/+g/6L/o/+j/6L/
of+i/6L/oP+h/6P/o/+h/6H/o/+j/6P/o/+j/6L/pP+k/6L/of+i/6P/pP+l/6f/p/+n
/6f/qP+o/6j/qf+m/6X/o/+h/5//mv+c/5z/m/+a/5n/mP+X/5b/lf+U/5P/kv+R/5D/
jv+O/47/jv+O/47/jv+O/47/jv+O/47/kP+Q/5D/kP+Q/5D/kP+Q/5L/kv+S/5L/kP+Q
/5D/kP+S/5L/kv+S/5T/lP+U/5T/lP+U/5T/lP+S/5L/kv+S/5T/lP+U/5T/lP+U/5T/
lP+U/5T/lP+U/5n/nP+f/6L/sv/A/87/3P/i/+j/7v/0/87/qP+C/1z/NP8M/+T+vP6Y
/nb+VP4y/jP+NP41/jb+Rv5W/mb+dv6V/rT+0/7y/gb/GP8q/zz/Rf9O/1f/YP9o/3D/
eP+A/w==
         </WaveFormData>
      </LeadData>
      <LeadData>
         <LeadByteCountTotal>10000</LeadByteCountTotal>
         <LeadTimeOffset>0</LeadTimeOffset>
         <LeadSampleCountTotal>5000</LeadSampleCountTotal>
         <LeadAmplitudeUnitsPerBit>4.88</LeadAmplitudeUnitsPerBit>
         <LeadAmplitudeUnits>��V</LeadAmplitudeUnits>
         <LeadHighLimit>2147483647</LeadHighLimit>
         <LeadLowLimit>268435456</LeadLowLimit>
         <LeadID>V2</LeadID>
         <LeadOffsetFirstSample>0</LeadOffsetFirstSample>
         <FirstSampleBaseline>0</FirstSampleBaseline>
         <LeadSampleSize>2</LeadSampleSize>
         <LeadOff>FALSE</LeadOff>
         <BaselineSway>FALSE</BaselineSway>
         <ExcessiveACNoise>FALSE</ExcessiveACNoise>
         <MuscleNoise>FALSE</MuscleNoise>
         <LeadDataCRC32>556528457</LeadDataCRC32>
         <WaveFormData>
3P/c/9z/3P/c/9z/3P/c/9r/2v/a/9r/2v/a/9r/2v/Y/9j/2P/Y/9j/2P/Y/9j/1v/W
/9b/1v/U/9T/1P/U/9T/1P/U/9T/1v/W/9b/1v/U/9T/1P/U/9b/1v/W/9b/1v/W/9b/
1v/Y/9j/2P/Y/9j/2P/Y/9j/1v/U/9T/1P/U/9T/1P/S/9H/0P/P/83/y//K/8j/yP/I
/8f/xv/F/8b/xv/G/8b/xv/G/8b/xv/G/8j/yP/I/8j/yv/K/8r/yv/K/8r/yv/H/8f/
x//H/8X/xP/C/8T/wv/C/8L/w//F/8X/xf/F/8X/xf/F/8b/xP/D/8P/w//F/8X/xf/F
/8P/w//D/8P/xf/H/8n/zv/S/9P/1P/W/9n/3f/i/+T/5//n/+f/8f8FACMAQwBkAIUA
nACSAGIAHADb/7T/j/9G/+v+s/69/t7++f4Q/yr/Qv9W/2r/d/+A/4v/lP+c/5//of+m
/67/vP/D/8T/xv/J/8r/y//M/83/zP/O/8//0P/R/9H/0v/T/9H/0f/T/9T/1P/W/9b/
1v/V/9b/1v/W/9f/2P/Z/9n/1//X/9f/2f/X/9f/2P/Z/9n/2f/Z/9r/3P/c/93/3f/f
/9//3//h/+D/4f/i/+P/5P/m/+b/6P/q/+v/7P/v/+//8f/y//X/9//7//7///8FAAgA
CwAOABAAFAAYAB0AHwAjACgALQAxADYAOwBBAEYASwBQAFYAWwBgAGUAagBxAHQAeAB8
AH8AggCDAIUAhwCHAIcAhQCEAIEAfgB6AHcAcgBtAGYAYABaAFMATABEADsAMwArACMA
GwATAAsABQD///n/9P/y/+3/6f/k/+L/4P/d/9r/2v/Z/9b/1P/T/9L/0f/P/9D/0P/P
/87/zv/O/83/zP/M/8z/y//K/8v/y//L/8r/y//L/8v/yv/M/8z/y//L/8r/yv/J/8n/
y//L/8v/y//L/8v/zP/M/8z/zP/M/83/zf/N/87/0P/Q/9D/0P/R/9H/0v/T/9P/1f/W
/9b/1//X/9j/2f/Z/9n/2v/b/9v/3v/f/+H/4//n/+r/7P/u/+7/7v/v/+//7//v/+//
7//x//H/8f/w//D/8P/w//D/8P/v/+//7//x//H/8P/w/+7/7v/u/+7/7//u/+7/7v/u
/+3/7f/t/+3/7P/s/+z/6//r/+v/6//p/+n/6f/p/+v/6//q/+r/6v/q/+r/6v/n/+f/
5//n/+f/5//n/+f/5//m/+b/5v/m/+b/5v/l/+P/4//j/+P/4//k/+T/5P/i/+L/4v/i
/+L/4//j/+L/5P/l/+X/5f/l/+X/5f/l/+X/5v/n/+j/6v/q/+v/6v/s/+z/7P/s/+z/
7P/s/+r/6v/q/+r/6v/q/+r/5//m/+X/4//j/+L/4P/g/+D/3//e/97/3v/f/+D/4P/g
/+D/4P/e/97/4P/g/+L/4v/k/+T/5P/k/+T/5P/k/+P/4//j/+P/4f/g/97/4P/g/+D/
4P/h/+H/4f/h/+H/4f/h/+H/5P/k/+P/4//j/+P/4//j/+P/4//j/+P/5//l/+X/5//s
//D/9f/0//T/+f/9/wAABAAJAAkAAQD//w0AIwBBAFwAewCWAJwAgABGAP//zv+z/4T/
L//j/tH+6v4H/xz/Ov9Y/3L/hv+X/6T/sf+8/8T/yf/N/9D/2v/m/+3/9P/4//v//P/9
//7///8AAAIAAwAEAAUABQAGAAcABwAHAAkACgAIAAoACgAKAAsADAAMAAwADQAOAA8A
DwAPAA8ADwARABMAEwAUABUAFQAVABUAFgAaABoAGwAbAB0AHQAdAB8AHgAfACAAIQAk
ACYAJgAoACoAKwAsAC8ALwAxADIANQA3ADsAPgA/AEMARgBJAEwATgBSAFYAWwBhAGUA
agBvAHUAegB/AIUAiACNAJIAmACfAKQAqQCuALMAtgC6AL4AvwDCAMMAxQDHAMcAxwDF
AMIAvwC8ALgAtQCwAKsApACfAJgAkACIAH4AdQBtAGUAXwBXAE8ARwBBADsANQAwACoA
JQAhABwAGgAYABUAEgAOAA0ACgAIAAcABgAFAAMAAwAEAAQABAACAAIAAQAAAP7//v/9
//z//f/9//3//P/7//v/+//6//r/+v/5//n/+P/4//f/9//5//n/+f/5//n/+f/6//r/
/P/8//z//f/9//3//v8AAAAAAAAAAAEAAQACAAMAAwAFAAYABgAHAAkACgALAAsACQAK
AAsACwANAA0ADgAPAA0ADgAOAA4ADgAOAA8ADwARABEAEQARAA8ADwAPAA4ADgAOAA4A
DgAMAAsACwALAA0ADQAMAAwADAAMAAwADAALAAoACgAKAAoACQAJAAkACQAIAAgACAAH
AAcABwAHAAcABwAHAAcABwAHAAYABgAEAAQABAAEAAQABQAGAAcABQAFAAUABQAFAAQA
BAAEAAYABgAGAAUABwAHAAcABwAFAAYABgAGAAgACAAIAAgACAALAA0ADAAKAAoACgAK
AAoACgAIAAgACAAIAAgACAAEAAEAAAD///3//f/8//r//P/8//v/+v/5//j/+P/4//j/
+P/4//j/9v/2//j/+P/4//j/+v/6//j/+P/4//j/+P/3//f/9//3//X/9P/y//X/9v/3
//j/+//7//v/+//9//3//f/9//z//P/7//v//f/9//3//f/9//3//f/9//3///8BAAUA
CgAMAAsADgASABUAFwAaABwAIQAfABsAIQA5AFUAdQCUAK8AxADAAJgAVgARAOr/yf+G
/y3/8f7x/g7/Jf9A/2D/ev+Q/6L/sf++/83/1P/Y/9v/3//i/+z/+P8BAAYABgAHAAoA
CwAMAA0ADAAOAA8AEAARABEAEgATABMAEwAVABYAFgAYABgAGAAZABoAGgAaABkAGgAb
ABsAGwAbABsAHQAbABsAHAAdAB8AHwAfACAAIAAgACEAIQAhACEAIQAjACQAJQAmACcA
KAAqACoALAAsAC0ALgAxADMANQA2ADkAOwA/AEIAQwBHAEoATQBQAFQAWABcAGEAZQBp
AG4AcwB1AHoAfwCFAIwAkQCWAJwAnwCkAKkArgCxALQAuAC8AL8AwgDDAMUAwwDDAMMA
wQC+ALsAuAC0AK0AqACjAJwAlQCOAIYAfgB0AGsAYwBbAFEASQBBADkAMwAtACcAIgAc
ABcAEwAOAAwACgAHAAQABAADAAAA/v/9//z/+//5//j/+P/3//b/9v/2//X/9P/y//L/
8f/w//H/8f/x//D/7//v/+//7v/u/+7/7f/t//D/8P/v/+//7f/t/+3/7f/v/+//8P/w
/+7/7v/u/+//8f/x//L/9P/y//L/8v/z//X/9v/3//f/9//4//j/+f/3//j/+f/5//n/
+v/7//v/+//7//z//f/9//7//v/+//z//P/9//3////////////9//3//f/8//z//P/8
//z//v/9//3//f/7//v/+v/6//z//P/8//z/+//6//r/+v/8//v/+//7//n/+P/4//j/
9//3//f/9//3//f/9//3//f/9//2//b/9v/2//b/9v/1//X/9f/1//X/9f/1//X/9f/0
//T/9P/0//T/9P/z//X/9f/1//X/8//0//T/9P/2//b/9v/2//b/9//3//b/9v/3//f/
9//5//n/+f/5//z//P/8//7//P/8//z//P/8//z/+v/6//z//P/8//z/+v/3//b/9f/z
//P/8v/w//D/8P/v/+7/7//u/+7/7v/u/+7/7v/u/+7/7v/w//D/8v/y//T/9P/y//L/
8v/y//L/8f/x//H/8f/v/+7/7P/u/+7/7v/u//D/8f/y//P/8//z//P/8//0//T/8//z
//X/9f/1//X/9//3//f/9//5//n/+//7//7/BAAHAAYACAANAA8AEAAUABkAGQAXABcA
IwA7AFkAeACXALQAwgCuAHoANQD6/9n/rv9f/wn/4/70/hX/LP9G/2T/gP+S/6P/sv/B
/87/1P/V/9f/3v/k//D/+/8EAAgACQAKAAsADAANAA4AEAARABIAFQAVABYAFwAXABcA
GQAaABoAHAAcABwAHwAgACAAIAAfACAAIQAhACMAIwAjACUAJQAlACYAJwAnACcAJwAo
ACoAKgArACsALQAtAC0ALwAwADEAMgAzADQANgA2ADgAOgA7ADwAPwA/AEEAQgBFAEcA
SwBOAE8AUwBWAFkAXABgAGQAaABtAHMAdwB8AIEAgwCIAI0AkwCYAJ0AogCoAK8AtAC5
AL4AwwDGAMoAzgDTANYA1wDZANsA2wDbANkA2QDXANUA0gDOAMoAxgDAALkAsgCqAKIA
mgCRAIkAgQB3AG8AZwBfAFcAUQBLAEYAQAA7ADcAMgAuACwAKQAmACQAIwAgAB4AGwAa
ABkAFwAUABQAEwASABIAEgARABAADgAOAA0ADAAJAAkACQAIAAUABQAFAAQABAAEAAMA
AwACAAIAAQABAAEAAQABAAEAAQABAAIAAgAAAAAAAAABAAEAAQACAAQABgAGAAYABwAF
AAYABwAHAAcACAAIAAkABwAIAAkACQAJAAoACwALAAkACQAKAAsACQAKAAoACgAKAAoA
CwALAAsACwALAAsACQAJAAkACAAIAAgACAAIAAYABQAFAAUAAwADAAIAAgAAAAAAAAAA
AP///v/+//7//v/9//3//f/9//z//P/8//n/+f/5//n/9//3//f/9//5//n/+P/4//j/
+P/4//j/9//3//f/9//2//X/9P/z//X/9P/0//T/8v/y//L/8f/x//H/8f/x//H/8v/y
//L/8v/y//L/8v/y//P/8//y//T/9f/1//T/9P/0//T/9P/2//b/9P/0//L/8v/y//L/
7v/r/+r/6f/p/+n/6P/m/+b/5v/l/+T/4//i/+L/4v/g/+D/4P/g/+L/4v/k/+T/5P/k
/+b/5v/m/+b/5v/m/+T/4//j/+P/4//h/+D/3v/g/+D/4P/g/9//3//f/9//3//f/9//
3//g/+D/3//f/9//3//f/9//3f/d/93/3f/d/9//4//l/+T/6P/t//D/7v/v//P/+P/8
////AQABAAkAHQA1AFcAeACZALYAuACSAFAACQDc/7n/fP8f/9X+yf7q/gn/IP84/1L/
av+A/43/lv+h/6z/sv+1/7n/uv/C/8z/0//Y/9z/3f/c/93/3v/f/97/4P/h/+L/4//j
/+T/5f/l/+X/5//o/+b/6P/o/+j/5//o/+j/6P/n/+j/6f/p/+n/6f/p/+v/6//r/+z/
7f/r/+v/6//s/+7/7v/v/+//7//v/+//8f/w//H/8v/z//b/+P/4//r//P/9//7/AQAB
AAMABAAHAAYACQALAAsADQAQABMAFgAaAB4AIgAnACkALQAyADcAOQA+AEMASQBOAFMA
WABeAGUAagBvAHQAdwB6AH4AggCFAIgAiQCLAIsAiwCLAIkAiACFAIIAfgB5AHQAbwBo
AGEAWgBSAEoAQAA3AC8AJwAfABcADwAHAAMA/f/3//L/7v/p/+X/4P/e/9z/2f/W/9T/
0//Q/87/zf/M/8v/yf/K/8r/yf/I/8b/xv/F/8T/xv/G/8X/xP/D/8P/w//C/8H/wf/B
/8D/wP/A/7//v//A/8D/v/+//8H/wf/B/8H/wf/B/8L/wv/C/8L/wv/D/8P/w//E/8b/
xv/G/8b/x//H/8j/yf/J/8n/yv/K/8v/y//M/83/zf/O/9D/0v/T/9P/0//U/9X/1f/W
/9b/1v/W/9b/1//X/9n/2f/Z/9n/2f/Z/9n/2P/a/9r/2v/a/9z/2//b/9v/2//b/9r/
2v/a/9r/2v/a/9v/2v/a/9r/3P/b/9v/2//b/9r/2v/a/9v/2//b/9v/2//b/9v/2//d
/93/3P/c/9z/3P/c/9z/2//b/9v/2//d/93/3f/d/93/3P/c/9z/3f/e/9//3//h/+H/
4f/h/+H/4v/i/+L/5P/k/+j/6P/o/+b/5v/m/+b/5v/m/+T/5P/m/+b/5v/m/+b/4//i
/+H/3f/d/9z/2v/b/9z/3P/c/93/3P/c/9z/3P/c/9z/3P/e/97/4P/g/97/3v/g/+D/
4v/i/+L/4v/i/+H/4f/h/+H/3//e/9z/3v/e/97/3v/h/+H/4f/h/+H/4f/h/+H/4P/g
/9//3//h/+H/4f/h/+H/4f/h/+H/4f/j/+f/6//u//L/8//w//b/+f/7//7/AgAFAAMA
AQALACMAQQBhAIAAnwCwAKIAcgAqAOn/xv+f/1T/+/7P/tv++v4R/yj/RP9g/3j/iv+V
/6D/r/+6/77/wf/D/8j/0v/c/+X/6v/u//H/8P/x//L/8//0//b/9//4//n/+f/6//v/
/f/9////AAD//wAA///+/wEAAgACAAIAAwAEAAUABQAHAAcABwAJAAkACQAKAAsADQAN
AA0ADgAPAA4ADgANABEAEQARABMAFAAVABYAFwAaABwAHAAeACIAIwAkACcAKAApACkA
KwAvADMANgA3ADkAPAA/AEIARABIAEwAUQBXAFsAYABlAGkAbgBzAHkAfgCDAIgAjgCT
AJgAnQCiAKUAqACsALAAsgC0ALQAtQC1ALUAtQCzALEArQCpAKQAnwCaAJUAjgCFAH4A
dgBuAGYAXQBVAE0ARwA/ADcALwArACUAHwAaABgAEwAPAAoACAAGAAMAAAAAAP///P/6
//v/+v/5//f/9P/0//P/8v/0//T/8//y//L/8v/x//D/8f/x//H/8P/v/+//7//u/+z/
7P/r/+v/7P/s/+v/6//t/+3/7f/t/+3/7f/u/+7/8P/w//D/8f/x//H/8v/0//b/9v/2
//f/9//4//n/+f/7//z//P/9//3//v////////8AAAEAAQABAAEAAgADAAMABAAEAAQA
AgACAAMAAwAFAAUABQAFAAUABQAFAAQAAgACAAIAAgAEAAMAAwADAAMAAwACAAIABAAE
AAQABAABAAAAAAAAAAIAAQABAAEA///+//7//v//////////////////////AQABAAAA
AAACAAIAAgACAAMAAwADAAMABQAFAAUABQAHAAgABgAIAAgABgAGAAYABgAGAAYABAAE
AAIAAgACAAIAAAD9//z/+//3//f/9v/0//L/8v/x//D/7//u/+7/7v/w//D/8P/w//D/
8P/y//L/8P/w//L/8v/y//L/8v/y//L/8f/x//H/7//t/+z/6v/s/+z/7P/s/+3/7f/t
/+3/7f/t/+3/7f/u/+7/7f/t/+3/7f/t/+3/6//r/+v/6//r/+3/7f/v//L/9v/5//z/
AAADAAMABAAGAAkADQAHAAMACwAhADsAXAB7AJgAqACeAHAAJwDo/8X/ov9d/wf/0/7a
/vP+Cv8m/0b/Yv94/4n/mv+n/7T/vP+//8P/xv/M/9j/4//s//D/8//y//P/9P/1//f/
+v/8//7//f/9//7/////////AQACAAIABAAEAAQABwAIAAgACAAJAAoACwALAA0ADQAN
AA8ADwAPABAAEQATABMAEwAUABQAFAAVABUAGAAZABoAHQAeAB8AIAAhACAAIgAiACQA
KAApACoALQAxADMANAA3ADcAOwA+AD8ARQBIAEsATgBSAFYAWgBfAGMAZwBsAHEAdQB6
AH8AhQCMAJEAlgCcAKEApgCrALAAtwC6AL4AwgDFAMgAyQDLAMsAywDLAMkAyADFAMIA
vgC5ALQArwCoAKEAmgCSAIoAgAB3AG8AZwBdAFUATQBFAD0ANwAxACwAKAAjAB8AGgAW
ABQAEQAOAAwACwAIAAYABQAEAAMAAQAAAAAA///+//z//P/7//r/+v/6//n/+P/3//f/
9//2//X/9f/1//T/9P/0//P/8//y//L/8f/x//H/8f/x//H/8f/x//L/8v/y//L/8v/z
//H/8f/y//T/9P/0//T/9f/y//L/8v/x//H/8v/y//P/8//0//X/9f/0//T/9P/z//H/
8f/y//P/8//0//T/9P/0//T/9f/1//P/8//z//P/8f/x//H/8P/w//D/8P/w//L/8f/x
//H/7//v/+7/7v/u/+7/7v/u/+3/7P/s/+z/6v/p/+n/6f/p/+j/6P/o/+X/5f/l/+X/
5//n/+f/5//n/+f/5v/m/+T/5P/k/+T/4//j/+P/4//j/+P/4//j/+X/5P/k/+T/4v/i
/+L/4f/h/+H/4f/h/9//4P/g/+D/4v/i/+L/4v/i/+P/4//i/+T/5f/l/+X/5f/n/+j/
5v/m/+b/5v/k/+T/4v/i/+T/5P/k/+T/5P/h/+D/3//d/93/3P/a/9r/2v/Z/9j/1f/U
/9T/1P/S/9L/0v/S/9D/0P/S/9L/1P/U/9b/1v/U/9T/1P/U/9T/0//T/9P/0//R/9D/
zv/Q/9D/0P/Q/9P/0//T/9P/0//T/9P/0//S/9L/0f/R/9H/0f/R/9H/0//T/9P/0//V
/9P/1f/Z/9r/3v/j/+L/5P/n/+n/7P/y//X/9//3//v/DQApAEsAagCLAKoArgCSAFgA
DwDa/7f/gv8r/9f+v/7c/v/+GP8y/0r/YP92/4X/jv+Z/6T/rP+v/7P/tv+4/8T/0f/W
/9r/2//c/93/3v/f/97/4P/h/+L/4//j/+T/5f/j/+P/5f/m/+b/6P/o/+j/6P/o/+f/
5v/l/+b/5//n/+n/6f/p/+v/6//r/+z/7f/r/+v/6//s/+7/7v/v/+//7//v/+//8f/w
//H/8v/z//b/+P/4//r/+v/7//z///8DAAUABgAJAAoADQAPAA8AEwAWABkAHAAeACIA
JgArAC8AMwA4AD0APwBEAEkATwBUAFkAXgBkAGgAbABwAHQAeAB6AH0AgACDAIYAhwCJ
AIcAhwCHAIUAhgCDAIAAfAB5AHQAbwBoAF8AWABQAEgAQgA5ADEAKQAjABsAEwALAAUA
///5//T/8P/r/+f/4v/e/9z/2f/W/9b/1f/S/9D/z//O/83/y//K/8r/yf/I/8j/yP/H
/8b/xv/G/8X/xP/B/8H/wf/A/8H/wf/B/8D/vv++/73/vf++/77/vf+9/73/vf+9/73/
u/+7/7z/vP++/77/vv+//73/vf++/8D/wP/A/8D/wf/D/8T/xf/F/8X/xv/G/8f/x//I
/8n/yf/J/8r/y//L/83/zf/O/8//zf/O/87/zv/Q/9D/0f/R/8//z//P/8//z//P/8//
zv/Q/9D/0P/Q/9D/z//P/8//z//P/87/zv/M/8z/zP/M/8v/yv/K/8r/zP/L/8v/y//J
/8j/yP/I/8f/x//H/8f/x//H/8f/x//H/8f/xv/G/8b/xv/G/8b/w//D/8P/w//B/8H/
wf/B/8D/vv+9/7z/uv+6/7r/uf+7/7v/u/+7/7v/vP+8/7z/uv+6/7r/uv+8/73/vf+8
/77/wf/C/8H/wP+//77/wP/A/77/vv++/77/vv++/77/u/+6/7n/t/+3/7b/tP+y/7L/
sf+w/6z/qv+p/6j/pv+m/6b/pv+o/6j/qv+q/6r/qv+s/6z/qv+q/6r/qv+s/6v/q/+r
/63/q/+q/6j/qv+q/6r/qv+r/6v/q/+r/6v/q/+r/6v/rv+u/63/rf+v/6//r/+v/6//
r/+v/6//r/+z/7X/tf+6/8D/wf/E/8j/y//P/9D/0P/T/9H/0f/f//n/FwA3AFgAdwCC
AGwANgDw/7v/nP9t/xb/w/6p/sH+4v73/gz/Jv9A/1T/ZP9v/37/if+M/5D/l/+Z/57/
qP+0/7n/vP/C/8P/wv/D/8T/xf/G/8j/yf/K/8v/y//M/83/zf/N/8//0P/Q/9L/0v/S
/9P/1P/U/9T/1f/W/9f/1//Z/9n/2f/b/9v/2//c/93/3f/d/93/3v/i/+L/4//j/+X/
5f/l/+f/6v/r/+z/7f/u//D/8P/y//T/9f/2//n//f///wAAAwAHAAsADgAPABMAFgAZ
ABwAIgAmACoALwA1ADkAPgBDAEcATABRAFcAXABhAGYAbABxAHYAewCAAIUAiACMAJAA
kgCUAJQAlQCVAJUAlQCTAJAAjQCKAIYAgQB8AHcAcABpAGIAWgBSAEwAQwA7ADMALQAl
AB0AFQAQAAsABgACAAAA+//3//L/8v/w/+3/6v/p/+n/5//m/+X/5P/j/+H/4P/g/9//
3v/g/+D/3//e/97/3v/d/9z/2//b/9v/2v/X/9f/1//W/9f/2P/Y/9n/2P/Y/9f/1//Z
/9n/2f/Z/9n/2f/a/9r/2v/a/9r/2//b/9v/3P/e/97/3v/e/9//4f/i/+P/4//l/+b/
5v/n/+X/5v/n/+f/6f/q/+v/6//r/+v/7P/t/+v/7P/s/+z/7v/u/+//7//t/+3/7f/t
/+3/7f/t/+z/7v/u/+7/7v/s/+v/6//r/+v/6//q/+r/7P/s/+z/7P/r/+r/6v/q/+r/
6f/p/+n/6f/o/+j/6P/n/+f/5//n/+f/5//n/+f/5//n/+b/5v/m/+b/5v/m/+X/5f/l
/+X/5f/l/+X/5f/l/+T/5P/k/+b/5v/m/+X/5//n/+f/5//n/+j/6P/o/+j/6P/o/+j/
7P/t/+z/6v/q/+r/6v/s/+z/6v/q/+r/6v/q/+r/6P/l/+T/4//h/+H/4P/e/97/3v/d
/9z/2//a/9r/2v/c/9z/3P/c/9r/2v/c/9z/3v/e/+D/4P/g/+D/4P/g/97/3f/d/93/
3//d/9z/2v/b/9r/2f/Y/9v/2//b/9v/2f/Z/9n/2f/a/9r/2f/Z/9f/1//X/9f/1//X
/9f/1//X/9n/2f/d/97/4v/n/+j/6v/r/+3/7v/y//f/9//1//X///8XADkAWABzAI4A
mgCCAEYA///M/63/fv8r/9v+wf7W/vP+CP8i/z7/Wv9w/3//jP+b/6b/rP+x/7X/uP/A
/8z/1f/c/+L/4f/g/+H/4v/j/+T/5v/n/+j/6f/p/+r/6//r/+v/7f/u/+7/8P/w//D/
8f/y//L/8v/z//T/9f/1//X/9f/1//f/+f/5//r/+//7//v/+//8//7//v//////AQAB
AAEAAwAGAAcACAAJAAgACgAKAAwAEAARABIAFQAXABkAGgAdAB8AIwAmACcAKwAuADEA
NAA4ADwAQABFAEkATQBSAFcAXQBiAGcAbQByAHcAfACCAIcAjACRAJYAmQCcAKAApACn
AKoAqwCtAK0ArQCtAKsAqAClAKIAngCZAJQAjwCIAIEAegByAGoAYgBZAFEASQBBADkA
MQApACMAHQAXABIAEAALAAcAAgD+//z/+f/2//L/8f/u/+z/6v/o/+b/4//k/+T/4//i
/+L/4v/h/+D/4P/g/9//3v/f/9//3//e/9v/2//b/9r/2//c/9z/3f/c/9z/2//b/93/
3f/d/93/3f/d/97/3v/e/97/3v/f/+H/4f/i/+T/5P/k/+T/5f/j/+T/5f/l/+f/6P/o
/+n/6f/q/+v/6//r/+z/7f/t/+3/7f/u/+//7//w//D/8P/w//D/8f/x//H/8f/x//H/
8f/x//H/8P/w//D/8P/w//D/7//v/+//7//v/+7/7v/s/+z/7P/s/+v/6v/q/+r/7P/r
/+v/6//p/+j/6P/o/+n/6f/p/+n/5//n/+f/5//l/+X/5P/k/+T/5P/k/+T/4//j/+P/
4//j/+P/4//j/+H/4P/g/+D/4P/g/+D/3//f/9//3//f/+H/4v/i/+L/4v/i/+L/4v/j
/+X/5v/m/+j/6f/s/+r/6v/q/+r/6P/o/+b/5v/m/+b/5v/m/+T/4f/g/9//3f/d/9z/
2v/a/9r/2f/Y/9f/1v/W/9b/1v/W/9b/1v/Y/9j/2v/a/9z/3P/e/97/3f/c/9v/2v/c
/9v/2//b/9v/2f/Y/9b/2P/Y/9j/2P/X/9f/1//X/9f/1//X/9f/2P/Y/9f/1//V/9X/
1f/V/9P/0//T/9P/1f/X/9n/2f/c/+L/5f/m/+r/7f/t/+7/8v/3//X/7//1/wsAJQBD
AGAAfwCYAJoAegA6APP/yP+r/3b/Hf/X/sn+5P79/hT/Mv9S/2z/fv+N/5z/q/+y/7j/
u/+9/8L/zP/a/+P/6P/q/+v/7P/t/+7/7//u//D/8f/y//P/8//0//X/9v/3//r//P/+
/wIABAAGAAkACgAKAAoADQAOAA8ADwAPAA8ADwARABMAEwAUABUAEwATABMAFAAWABYA
FwAXABkAGQAZABsAHgAfACAAIQAiACQAJAAmACoAKwAsAC8AMwA1ADYAOQA+AEMARwBJ
AE4AUgBWAFoAXgBiAGYAawBvAHMAeAB9AIMAiACNAJMAmgCfAKQAqgCvALQAuQC+AMQA
yADNANIA1wDcAN8A4wDjAOMA4wDhAOIA3wDcANgA0QDMAMcAwAC3ALAAqACgAJYAjQCF
AH0AdQBtAGUAXQBVAE8ASQBEAD4AOQA1ADAALgAsACkAJgAiACEAHgAcABsAGgAZABcA
FgAWABUAFAAUABQAEwASABAAEAAPAA4ADwAPAA8ADgANAA0ADQAMAAoACgAJAAkACAAI
AAcABwAHAAcABwAHAAcABwAIAAgABwAGAAUABQAFAAUABgAIAAYABgAGAAcABwAIAAkA
CQAIAAgABwAHAAcACAAJAAkACQAKAAsACwAJAAkACgALAAoACgAJAAgABgAGAAcABwAH
AAcABwAHAAcABwAHAAYABAAEAAQABAAEAAMAAwADAAMAAwACAAIAAgACAAIAAgABAAAA
AAAAAP7//f/9//3//f/8//z//P/7//v/+//7//n/+f/5//n/+f/5//j/+P/4//j/+P/4
//X/9f/1//X/9//3//f/9//3//b/9v/2//b/9v/2//X/8//z//P/8//x//L/8v/y//L/
8v/y//L/8v/z//P/8v/y//P/8//z//P/8//z//P/9P/0//T/9P/0//T/8//y//L/8v/z
//T/9//2//f/9//3//b/9v/1//b/9P/3//T/8v/y//L/8v/v/+7/7f/s/+v/6v/p/+j/
6P/o/+j/6P/m/+b/5v/m/+j/6P/o/+j/6v/q/+r/6v/q/+r/6v/q/+j/6P/o/+j/5v/m
/+b/5v/k/+T/5P/k/+b/5v/m/+b/5v/m/+b/5v/k/+T/5P/k/+T/5P/k/+T/5P/k/+T/
5P/l/+b/5//o/+r/7P/u//D/9P/2//j/+v///wIABQAIABMAHgApADQAUgBuAIoApgCK
AHAAVgA8AAIAyP+O/1T/Pf8o/xP//v4Z/zL/S/9k/3X/hP+T/6L/qf+w/7f/vv/E/8r/
0P/W/w==
         </WaveFormData>
      </LeadData>
      <LeadData>
         <LeadByteCountTotal>10000</LeadByteCountTotal>
         <LeadTimeOffset>0</LeadTimeOffset>
         <LeadSampleCountTotal>5000</LeadSampleCountTotal>
         <LeadAmplitudeUnitsPerBit>4.88</LeadAmplitudeUnitsPerBit>
         <LeadAmplitudeUnits>��V</LeadAmplitudeUnits>
         <LeadHighLimit>2147483647</LeadHighLimit>
         <LeadLowLimit>268435456</LeadLowLimit>
         <LeadID>V3</LeadID>
         <LeadOffsetFirstSample>0</LeadOffsetFirstSample>
         <FirstSampleBaseline>0</FirstSampleBaseline>
         <LeadSampleSize>2</LeadSampleSize>
         <LeadOff>FALSE</LeadOff>
         <BaselineSway>FALSE</BaselineSway>
         <ExcessiveACNoise>FALSE</ExcessiveACNoise>
         <MuscleNoise>FALSE</MuscleNoise>
         <LeadDataCRC32>193519198</LeadDataCRC32>
         <WaveFormData>
5v/m/+b/5v/m/+b/5v/m/+T/5P/k/+T/5P/k/+T/5P/k/+T/5P/k/+L/4v/i/+L/4v/i
/+L/4v/g/+D/4P/g/+D/4P/g/+D/4v/i/+L/4v/i/+L/4v/i/+L/4v/i/+L/5P/k/+T/
5P/k/+T/5P/k/+b/5v/m/+b/5P/k/+T/5P/k/+T/4//i/+P/4v/g/9//3f/b/9r/2v/a
/9r/2f/Y/9b/1v/X/9f/1//X/9b/1v/X/9j/2P/Y/9n/2v/a/9v/2//a/9r/2v/Z/9n/
2f/Y/9b/1P/T/9P/0f/R/9L/0//T/9P/0//T/9P/0//T/9P/0//T/9P/0//V/9X/1f/V
/9P/0//T/9P/0//U/9b/2v/d/9v/2f/Y/9b/0//S/9L/2P/j//H/BwApAFMAgACsAN4A
DQEgARIB6gC1AIcAVQD0/3b/I/8b/zj/TP9c/27/fv+I/5P/mv+g/6f/rP+z/7X/tf+4
/77/yf/O/87/z//P/9D/0f/S/9P/1f/X/9j/2P/Y/9j/2f/a/9n/2P/Z/9j/2v/c/9z/
3P/b/9v/2//c/97/3v/g/+D/3//e/97/3v/e/97/3//g/9//3//f/9//4//j/+T/5P/k
/+X/5//o/+f/5//p/+r/6//r/+z/7v/v//D/8f/0//X/9v/2//j/+v/8//7/AQAFAAgA
CwAOAA8AEgAUABoAHgAhACUAKgAwADQAOgA+AEQASQBPAFQAWgBeAGMAaQBuAHMAdwB7
AH8AgwCFAIcAiwCNAI0AjQCLAIkAiACFAIMAfgB6AHQAbwBpAGIAWwBSAEgAQQA5ADAA
KAAgABkAEQAKAAMA/v/8//f/8v/t/+n/5//k/+H/3//e/9z/2v/b/9n/2P/X/9T/1P/U
/9P/1P/U/9P/0v/S/9L/0v/S/9H/0f/Q/8//z//P/8//z//O/87/zP/M/83/zf/M/8z/
zP/M/8z/zP/M/8z/zP/M/87/zv/O/87/z//P/8//0P/Q/9H/0f/R/9P/1f/V/9X/2P/Y
/9j/2f/Z/9r/2//b/9v/3P/d/97/4P/g/+D/4P/j/+P/4//j/+H/4f/h/+H/4//j/+P/
4//l/+X/5f/l/+X/5f/l/+X/5P/k/+T/5P/k/+T/4v/i/+L/4v/j/+P/5P/j/+P/4//h
/+D/4P/g/+H/4f/h/+H/3//f/9//3//g/+D/4P/f/9//3//f/9//4P/g/+D/3//f/9//
3//f/97/3v/d/93/3//f/9//3//f/9//3v/e/93/3f/d/93/3//f/9//3//d/93/3f/d
/9//3//f/9//3//f/9//3//f/9//4P/g/+L/4//j/+P/5f/l/+b/5f/k/+T/5P/k/+T/
5P/k/+T/5P/m/+b/5v/l/+T/4//i/+D/3//f/93/3P/c/9z/3P/b/9z/3P/c/93/3f/d
/93/3P/a/9v/3P/c/97/3//g/+D/4f/h/+D/4P/i/+H/4f/h/+D/3v/c/9v/2f/Z/9n/
2v/d/93/3f/d/9v/2//b/9v/3f/d/93/3f/d/93/3f/d/93/3f/d/93/3//f/+D/4P/i
/+X/5//l/+L/4v/f/97/3P/g/+f/8f///xsARQByAJ4AzAD/ACABIgEKAdcApwB/ADgA
wP9N/yP/NP9I/1b/aP98/47/l/+g/6j/s/+4/7//w//B/8T/zP/V/9z/4P/j/+X/5f/l
/+X/5f/n/+n/6v/q/+r/6v/r/+z/7P/s/+7/7v/w//L/8v/y//H/8f/x//L/9P/0//b/
9v/0//T/9f/2//j/+P/5//r/+//7//v/+//9//3//v/+/wAAAQADAAQAAwADAAUABgAJ
AAkACgAMABEAEgATABYAFQAWABYAGAAeACAAIgAlACUAKAArAC4AMQA0ADYAPABCAEUA
SQBOAFQAWABeAGIAaABtAHMAeACAAIQAiQCPAJQAmQCdAKEApwCrAK0ArwCxALMAswCz
ALMAsQCwAK0AqQCkAKAAmgCVAI8AiACBAHYAbABlAF0AVABMAEQAPQA1AC4AJwAiAB4A
GQAUAA8ADQALAAgABQACAAAA/f/6//n/9//2//X/9P/0//T/8//y//L/8f/w/+7/7v/u
/+7/7f/t/+z/6//p/+n/6f/p/+j/6P/m/+b/5//n/+b/5v/m/+b/5v/m/+b/5v/m/+b/
6P/o/+j/6P/p/+n/6f/q/+r/6//r/+v/6//t/+3/7f/w//D/8P/x//H/8v/z//P/8f/y
//P/9P/2//b/9v/2//X/9f/1//X/8//z//P/8//1//X/9f/1//P/8//z//P/8//z//P/
8//w//D/8P/w//L/8v/w//D/8P/w//H/8f/w/+//7//v/+3/7P/s/+z/6//r/+v/6//r
/+v/6//r/+r/6v/q/+n/6//r/+v/6//p/+j/5//l/+f/5//n/+f/6P/o/+f/5//l/+X/
5f/l/+f/5//m/+b/5//n/+f/5//n/+f/5//n/+n/6f/p/+n/6f/r/+v/7P/q/+r/6v/q
/+r/6v/q/+r/6P/o/+j/5//k/+P/4v/g/9//3//d/9z/3v/e/97/3f/a/9r/2v/b/9v/
2//b/9r/2v/b/9z/3P/c/93/3v/e/93/3f/c/9z/3v/d/93/3f/c/9r/2P/X/9f/1//X
/9j/2f/Z/9n/2f/b/9v/2//b/9v/2//b/9v/3f/d/93/3f/d/93/3f/d/93/3//g/+T/
5v/n/+f/5f/m/+L/4f/e/97/5P/v//n/DwAzAF8AjgC4AOQADwEmASAB/ADFAJUAZwAO
AJT/Of8n/z7/Uv9k/3r/jP+Y/6P/qv+0/7//xP/H/8v/zf/Q/9b/3//k/+j/6f/n/+n/
6//t/+//7//x//L/8v/0//T/9f/2//b/9v/4//j/+P/6//r/+v/7//v/+//8//z//P/+
//7//v/+////AAD+//7///8AAAEAAQABAAEAAwADAAQABAACAAMABQAGAAcABwAJAAoA
CgAJAAkACgALAAoACQAKAA0ADgAOABAAEgAUABYAGQAbAB4AIQAkACcAKgAsADIANgA5
AD0AQgBGAEoAUABUAFoAXwBlAGoAcAB0AHkAfwCEAIkAjQCRAJUAmQCbAJ0AnwChAKEA
oQCfAJ0AnACZAJMAjgCKAIQAfQB3AHAAaQBgAFYATwBHAEAAOAAwACkAIQAaABMADgAM
AAcAAgD9//v/+f/2//P/8f/w/+7/7P/r/+n/6P/n/+b/5v/m/+X/5P/k/+P/4v/i/+L/
4v/i/+H/4f/g/9//3f/d/93/3f/e/97/3P/c/93/3f/c/9z/3P/c/9z/3P/a/9r/2v/a
/9z/3P/c/9z/2//b/9v/3P/e/9//3//f/9//4f/h/+H/4v/i/+L/4//h/+L/4//j/+P/
5P/l/+b/5P/k/+T/5P/l/+X/5f/l/+X/5f/l/+X/5//n/+f/5//n/+f/5//n/+X/5f/l
/+X/5P/k/+T/5P/k/+T/4v/i/+T/5P/l/+X/5P/j/+P/4//j/+L/4v/i/+H/4f/h/+H/
4f/h/+H/4f/i/+L/4v/h/+H/4f/h/+H/4v/i/+L/4f/h/+H/4f/h/+L/4v/h/+H/4f/h
/+H/4f/h/+H/4P/g/+H/4f/h/+H/4f/h/+H/4f/h/+H/4f/h/+H/4f/h/+H/4//j/+P/
4//j/+P/5P/k/+b/5//n/+j/6P/o/+j/6P/o/+j/6P/o/+r/6v/q/+n/6P/n/+b/5P/l
/+X/4//i/+L/4v/i/+H/4P/g/+D/4f/h/+H/4f/g/+L/4//k/+T/5P/l/+b/5v/l/+X/
5P/k/+P/4f/g/9//4P/e/9z/2//b/9v/2//c/93/3f/d/93/3//f/9//3//f/9//3//f
/+H/4f/h/+H/3//f/9//3//h/+H/5P/k/+T/5//p/+n/6P/m/+P/4v/g/+L/6f/1/wMA
HQBDAG4AmgDEAPMAGgEiARAB4wCvAIUASADe/2n/J/8u/0j/Wv9o/37/kP+d/6T/rv+3
/8D/xf/F/8f/yv/O/9f/3v/k/+f/6f/q/+v/7P/t/+v/7f/u/+7/7v/u/+//8P/w//D/
8v/y//L/9P/0//T/9//3//f/+P/2//b/+P/4//j/+P/5//r/+v/6//v//P/9//3//f/9
//////8AAAAAAAABAAMABAADAAMABQAGAAkACQAKAAwADQAOAA8AEgATABQAFAAWABoA
HAAeACEAIwAmACkALAAtADAAMgA4ADwAPwBDAEgATABQAFYAWgBgAGUAawBwAHYAegB/
AIUAjACRAJUAmQCfAKMApQCnAKkAqwCrAKsArQCrAKoApwCkAKAAnQCYAJEAiwCEAH0A
dgBsAGUAXQBSAEoAQgA7ADMALAAlACAAHAAXABIADQALAAkABgADAP///v/8//r/9//1
//T/8//0//T/9P/z//T/9P/z//L/9P/0//T/9P/x//H/8P/v//H/8f/x//H/8P/w/+7/
7v/v/+//7v/u//D/8P/w//D/7v/u/+7/7v/u/+7/7v/u/+//7//v//D/8P/x//H/8f/z
//X/9f/1//b/9v/2//f/9//4//n/+f/5//r/+//8//r/+v/6//r/+//7//v/+//7//v/
+//7//3//f/9//3/+//7//v/+//9//3//f/9//z//P/8//z//P/8//r/+v/6//r/+//7
//j/9//3//f/9//2//b/9v/1//X/9f/1//X/9f/1//X/9P/0//T/8//1//X/9f/1//T/
9P/0//P/8//z//P/8//y//L/8f/x//P/8//z//P/8//z//L/8v/x//H/8f/x//H/8f/x
//H/8//z//P/8//z//P/8//z//X/9f/1//T/9P/0//T/9P/2//b/9v/2//T/9P/0//P/
8P/v/+7/7P/t/+3/6//q/+j/6P/o/+f/5v/m/+b/5//n/+f/5//m/+b/5//o/+j/6v/r
/+z/7P/r/+v/6v/q/+r/6f/p/+n/6v/o/+b/5f/l/+X/5f/m/+X/5f/l/+X/4//j/+P/
4//l/+X/5f/l/+X/5f/l/+X/5f/l/+X/5f/l/+f/6v/q/+j/7f/x//H/6v/o/+n/6P/o
/+z/9f8BABUANQBbAIQAsADeAA0BKAEmAQYB0QCfAHMAJACu/0X/J/8+/1j/av96/4r/
mv+n/67/sv+5/8D/xf/H/8n/yv/O/9f/3v/i/+P/4//k/+X/5v/n/+X/5//o/+j/6v/q
/+v/7P/s/+z/7v/u/+7/8P/w//D/7//v/+//8P/u/+7/8P/w//D/8P/x//L/8v/y//P/
9P/z//P/8//z//X/9f/2//b/9P/1//f/+P/5//n/+//8//////8AAAIABAAEAAQABgAH
AAgACAAKAAwADgAQABMAEwAWABkAHAAfACIAJAAqAC4AMQA1ADoAPABAAEYASgBQAFUA
WwBgAGcAbAByAHkAfACBAIUAiQCNAJEAkwCVAJcAmQCZAJkAmQCXAJYAkwCPAIoAhgCA
AHkAcwBsAGUAXABSAEsAQwA6ADIAKgAjAB0AFgAPAAoABgABAPz/9//1//P/8P/t/+n/
6P/m/+T/5f/j/+L/4f/e/97/3v/d/9r/2v/Z/9j/2v/a/9r/2v/X/9f/1v/V/9f/1//X
/9f/1v/W/9T/1P/T/9P/0v/S/9L/0v/S/9L/0v/S/9L/0v/U/9T/1P/U/9P/0//T/9T/
1P/V/9X/1f/T/9X/1f/V/9j/2P/Y/9n/2f/a/9v/2//b/9z/3f/e/97/3v/e/97/4f/h
/+H/4f/h/+H/4f/h/+H/4f/h/+H/3//f/9//3//h/+H/4f/h/+L/4v/i/+L/4v/i/+D/
4P/e/97/3//f/+D/3//f/9//3//e/97/3v/d/93/3f/d/93/3f/d/93/3v/e/97/3f/d
/93/3f/d/9z/3P/c/9v/3f/d/93/3f/c/9z/2//b/93/3f/d/93/3f/d/9z/3P/b/9v/
2//b/93/3f/d/93/3f/f/9//3//g/97/3v/e/97/3v/e/97/3v/e/97/3v/d/97/3f/c
/9r/1//X/9X/1P/V/9b/1//X/9T/1P/U/9X/1f/V/9X/1P/V/9f/2f/a/9j/2f/a/9r/
2//b/9r/2v/a/9n/2f/Z/9j/1v/U/9P/0//T/9P/1P/V/9X/1f/V/9X/1f/V/9X/1P/T
/9L/0f/T/9P/0//T/9P/0//T/9P/0f/T/9b/2v/a/9v/2//X/9b/1v/R/87/0P/W/+H/
7f8FAC0AWwCKALYA5gAPASABEgHoALEAhQBNAOb/av8h/x3/Nv9G/1b/av98/4r/k/+a
/6D/q/+y/7X/tf+3/7r/wv/L/87/0v/V/9f/1v/X/9j/2f/Z/9v/3P/c/97/3v/f/+D/
4P/g/+L/4v/g/+L/4v/i/+X/5f/l/+b/5v/m/+j/6P/o/+j/6f/q/+z/7P/t/+7/7//v
/+//7//v/+//8P/w//D/8f/z//T/9//3//n/+v/7//v//P/+/wEAAgADAAYABwAIAAgA
CgAOABAAEgAVABcAGgAdACAAIwAmACgALgAyADUAOQA+AEQASABOAFIAWgBfAGUAagBy
AHYAewCBAIQAiQCNAJEAlQCZAJsAnQCfAKEAoQChAKAAnQCbAJcAkQCMAIgAggB7AHUA
bgBnAF4AVABNAEUAPAA0ACwAJQAhABoAEwAOAAwABwACAP3/+//5//b/8//x//D/7v/s
/+3/6//q/+n/6P/o/+j/5//m/+b/5f/k/+T/5P/k/+T/4//j/+L/4f/h/+H/4f/h/+D/
4P/e/97/3//f/97/3v/g/+D/4P/g/+D/4P/g/+D/4v/i/+L/4v/j/+P/4//k/+T/5f/l
/+X/5f/n/+f/5//q/+r/6v/r/+v/7P/t/+3/7f/u/+//8P/w//D/8P/w//H/8f/x//H/
8f/x//H/8f/x//H/8f/x//H/8f/x//H/7//v/+//7//w//D/8P/w//D/8P/u/+7/8P/w
//H/8f/u/+3/7f/t/+//7v/u/+7/7P/r/+r/6f/p/+n/6f/p/+r/6v/q/+n/6//r/+v/
6//s/+z/7P/r/+3/7f/t/+3/7v/u/+3/7f/x//H/7//x//L/8P/w//D/8P/w//D/8P/w
/+7/7v/u/+3/7P/r/+r/6P/n/+f/5f/k/+T/5P/k/+P/4P/g/+D/4f/h/+H/4f/g/+H/
4//l/+b/5f/l/+X/5P/l/+X/5P/k/+T/4//j/+P/4v/g/97/3f/d/93/3f/e/9//3//f
/9//3//f/9//3//d/93/3f/d/93/3f/d/93/3f/d/93/3f/d/9//3v/g/+L/5f/n/+n/
6P/m/+P/3v/a/9r/4//t//n/DwA1AGIAkAC8AO0AFgEoARwB8wC/AJUAYgAAAIP/Lf8k
/zj/Sv9c/3L/hP+T/57/pP+v/7j/vf/B/8P/xP/I/9H/2v/g/+X/5//n/+f/5//n/+n/
6//s/+z/7P/s/+3/7v/u/+7/8P/w//D/8v/y//L/9f/1//X/9v/2//b/+P/4//r/+v/7
//z//P/8//3//v///////////wEAAQACAAIAAwAFAAgACgALAAsADQAOAA8ADwAQABIA
FQAWABcAGgAdAB4AHgAgACIAJAAmACkAKwAuADEANAA3ADoAPABCAEgASwBPAFQAWABc
AGIAZgBuAHMAeQB+AIYAigCPAJUAnAChAKUAqQCtALEAswC1ALcAuQC5ALkAuwC5ALgA
tQCzAK4AqgCkAJ0AlwCQAIkAgAB2AG8AZwBeAFYATgBHAD8AOAAxACwAKAAjAB4AGQAX
ABUAEgAPAA0ADAAKAAgABwAFAAQAAwACAAIAAgABAAAAAAD///7//v/+//7//v/9//3/
/P/7//v/+//7//v/+v/6//j/+P/5//n/+P/4//r/+v/6//r/+P/4//j/+P/6//r/+v/6
//v/+//7//z//P/9//3//f/6//v/+v/5//r/+v/6//v/+//8//3//f/7//z//f/+//z/
/P/8//z///////////////////////////////////////////////////////7//v/+
//7//v/+//z//P/8//z//f/9//z/+//7//v/+//6//r/+v/5//n/+f/5//f/9//3//f/
+P/4//j/9//3//f/9//3//b/9v/2//X/9f/1//X/9f/2//b/9f/1//f/9//3//f/9//3
//b/9v/3//f/9//3//f/9//3//f/+f/5//n/+f/7//v/+//7//3//f/9//3///8BAAAA
/v/+//7//v/8//z//P/8//7//v/+//3//P/7//r/+P/5//n/9//2//b/9v/2//X/9P/0
//T/9f/1//X/9f/0//T/9f/2//b/9v/3//j/+P/3//f/9v/2//j/9//3//f/9v/0//L/
8f/x//H/8f/y//P/8//z//P/8//z//P/8//z//P/8//z//H/8f/x//H/8//z//P/8//1
//P/9P/2//b/+f/7//n/+P/2//X/9P/0//j/AQANAB0AOQBjAI4AuADoABcBNgE4ASAB
7QC7AI0ASADU/2H/Nf9K/2b/dv+I/5j/pP+v/7j/vP/D/8r/z//T/9X/1P/Y/+H/6v/u
/+//7//w//H/8v/z//P/9f/2//b/9v/2//f/+P/4//j/+v/6//j/+v/6//r/+f/5//n/
+v/6//r//P/8//z//P/9//7//v/+////AAD//////////wEAAQACAAIAAgADAAUABgAE
AAMABAAEAAcABwAIAAoADAAMAAwADgARABIAEgAUABYAGAAaAB0AHwAiACUAKAApACwA
LgA0ADgAOwA/AEQARgBKAFAAVABaAF8AZQBqAG4AcgB3AH0AgQCFAIgAiwCPAJMAlQCX
AJkAmwCbAJsAmwCZAJgAlQCTAI4AigCEAHsAdQBuAGcAXgBUAE0ARQA+ADYALgAnACEA
GgATAA4ACAADAP7/+f/3//X/8v/v/+3/7P/q/+j/6f/n/+b/5f/i/+L/4v/h/97/3v/d
/9z/3P/c/9z/3P/a/9n/1//V/9P/0//T/9P/0v/S/9D/0P/P/8//zv/O/87/zv/O/87/
zv/O/87/zv/M/8z/zP/M/83/zf/N/87/zP/N/83/zf/P/9H/0f/R/9L/0v/S/9P/0//U
/9X/1f/T/9T/1f/W/9j/2P/Y/9j/2P/X/9b/1f/X/9f/1//X/9X/1f/V/9X/1f/V/9X/
1f/T/9P/0//T/9T/1P/U/9T/1P/U/9L/0v/R/9D/0P/P/8z/y//L/8v/zf/M/8z/zP/J
/8n/yf/J/8f/x//H/8f/yP/I/8j/x//H/8f/x//H/8T/xP/E/8P/w//D/8P/w//E/8T/
w//D/8P/w//D/8P/wf/B/8D/wP+//7//v/+//7//v/+//7//v/+//7//v/+//7//v/+/
/8H/w//E/8P/wv/B/8D/wP/A/8D/wP/A/8D/wP+//77/vf+8/7r/uf+5/7f/tv+0/7T/
tP+z/7P/tP+1/7f/tf+1/7X/tP+0/7X/tv+2/7j/uf+6/7r/uf+5/7j/uP+4/7f/t/+3
/7j/tv+0/7P/tf+1/7X/tv+3/7f/t/+3/7X/tf+1/7X/t/+3/7f/t/+5/7n/uf+5/7n/
uf+5/7n/uf+7/77/wP/E/8X/xf/D/8T/xP/B/7z/vP/G/9H/4f/7/yMAUwCAALAA5AAH
AQ4B+gDMAJkAbwAtALb/QP8N/x3/Nv9G/1L/Yv90/4L/if+O/5r/o/+k/6X/qf+r/6z/
tv+//8L/xv/J/8n/yP/J/8r/y//L/83/zv/O/9D/0P/R/9L/0v/S/9T/1P/U/9b/1v/W
/9n/2f/Z/9r/2v/a/9z/3P/e/97/3//g/+D/4P/h/+L/4f/h/+H/4f/l/+X/5v/m/+j/
6f/r/+z/7f/t/+//8P/x//H/8v/0//f/+P/5//z///8AAAAAAgAIAAoADAAPAA8AEgAV
ABgAHQAgACIAKAAuADEANQA6AEAARABKAE4AVgBbAGEAZgBsAHAAdQB7AIIAhwCLAI8A
kQCVAJcAmQCaAJsAmgCZAJkAlwCWAJMAjQCIAIQAfgB1AG8AaABhAFgATgBHAD8ANgAu
ACYAHwAaABQADgAKAAYAAQD8//f/9//1//L/7//v/+7/7P/q/+v/6f/o/+f/5v/m/+b/
5f/m/+b/5f/k/+T/5P/k/+T/4//j/+L/4f/h/+H/4f/h/+L/4v/g/+D/4f/h/+D/4P/g
/+D/4P/g/+L/4v/i/+L/4P/g/+D/4P/j/+P/4//k/+T/5f/l/+X/5//p/+n/6f/s/+z/
7P/t/+3/7v/v/+//8f/y//P/9P/0//T/9P/0//X/9f/1//X/9//3//f/9//1//X/9f/1
//X/9f/1//X/9f/1//X/9f/0//T/9P/0//b/9v/0//T/9P/0//X/9f/0//P/8//z//P/
8v/y//L/8//z//P/8//x//H/8f/x//L/8v/y//H/8f/x//H/8f/w//D/8P/v/+//7//v
/+//8P/w/+//7//v/+//7//v/+//7//u/+7/8f/x//H/8f/x//H/8f/x//H/8f/x//H/
9f/1//T/8v/y//L/8v/0//T/9P/0//T/9P/0//P/8v/x//D/7v/t/+3/6//q/+r/6v/q
/+n/5v/m/+b/5//n/+f/5//m/+b/5//o/+j/6P/p/+r/6v/t/+3/7P/s/+r/6f/p/+n/
6P/m/+T/4//h/+H/4f/i/+P/4//j/+P/4//j/+P/4//j/+P/4//j/+H/4f/h/+H/4f/h
/+H/4f/h/+H/4P/i/+T/5f/n/+f/5P/i/93/3P/a/9z/5f/x/wEAGQA/AHIAngDIAPkA
HgEkAQwB3QCrAIEAPgDI/1P/H/8q/0L/UP9e/3T/hv+T/5r/ov+t/7b/uf+7/73/wP/E
/83/1P/a/93/3f/c/93/3v/f/9//4f/i/+L/4v/i/+P/5P/k/+T/5v/m/+b/6P/o/+j/
6//r/+v/7P/s/+z/7v/u/+3/7P/s/+z/7v/u/+//8P/v/+//7//v//P/8//0//T/9v/3
//n/+v/5//n/+//8//3//f/+/wAAAwAEAAUACAALAAwADAAOABAAEgAUABcAGQAcAB8A
IgAnACoALAAyADYAOQA9AEIARgBKAFAAVABcAGEAZwBsAHQAeAB9AIMAiACNAJEAlQCZ
AJ0AnwChAKUApwCnAKcApQCjAKIAnwCbAJYAkgCMAIMAfQB2AG8AaABeAFcATwBEADwA
NAAtACcAIAAZABQAEgANAAgAAwABAP///P/5//f/9v/0//L/7//t/+z/6//q/+r/6v/p
/+j/6P/n/+b/5P/k/+T/5P/l/+X/5P/j/+H/4f/h/+H/4v/i/+D/4P/h/+H/4P/g/+D/
4P/g/+D/4P/g/+D/4P/g/+D/4P/g/9//3//f/+D/4v/j/+P/4//j/+X/5f/l/+b/5v/m
/+f/5//o/+n/6f/p/+r/6//s/+r/6v/q/+r/6//r/+v/6//t/+3/7f/t/+3/7f/t/+3/
6//r/+v/6//r/+v/6//r/+j/6P/o/+j/6v/q/+j/6P/o/+j/6f/p/+b/5f/l/+X/5//m
/+b/5v/j/+P/4//j/+P/4//j/+P/4v/i/+L/4f/h/+H/4f/h/+D/4P/g/9//3//f/9//
3//e/97/3f/d/93/3f/d/93/3f/d/9z/3P/d/93/3f/d/97/3//g/+H/4f/h/+H/4f/h
/+H/4f/h/9//4f/k/+T/5P/k/+T/5P/k/+T/5P/i/+L/4v/h/+D/3//e/9z/2//b/9n/
2P/Y/9j/2P/X/9j/2P/Y/9n/1//X/9f/1v/Y/9n/2v/a/9r/2//c/9z/2//b/9r/2v/a
/9n/2f/Z/9j/1v/U/9P/1f/V/9X/1v/V/9X/1f/V/9X/1f/V/9X/1f/V/9X/1f/V/9X/
1f/V/9X/1f/V/9X/1//X/9j/2P/a/9//3//d/97/3P/Z/9b/1P/Y/+P/6////yEATQB6
AKQA0AD/ABwBGgH8AMkAmwBxACQAqP89/xn/Kv9A/1D/Yv94/4r/l/+e/6j/sf+4/7v/
vf+9/8D/yP/T/9r/3v/f/+H/4P/h/+L/4//h/+P/5P/k/+T/5P/l/+b/5v/m/+j/6P/o
/+r/6v/q/+v/6//r/+z/7v/u//D/8P/w//D/8f/y//L/8v/z//T/8//z//P/8//1//X/
9v/2//b/9//5//r/+//7//3//v//////AAACAAUABgAHAAoACwAMAAwADgASABQAFgAZ
ABsAHgAhACQAJwAqACwAMgA2ADkAPQBCAEgATABSAFYAXgBjAGkAbgB2AHoAfwCFAIoA
jwCTAJcAmwCfAKEAowClAKcApwCnAKkApwCmAKMAnwCaAJYAkACJAIMAfAB1AGoAYABZ
AFEASABAADgAMQArACQAHQAYABQADwAKAAUAAwABAP7/+//5//j/9v/0//X/8//y//H/
8P/w//D/7//u/+7/7f/s/+r/6v/q/+r/6//r/+r/6f/p/+n/6f/p/+j/6P/m/+b/6f/p
/+j/6P/m/+b/5v/m/+b/5v/m/+b/5v/m/+b/5v/n/+f/5//o/+b/5//n/+f/5//p/+n/
6f/p/+j/5//n/+f/6P/p/+n/6f/q/+v/7P/s/+z/7P/s/+3/7f/t/+3/7f/t/+3/7f/t
/+3/7f/t/+3/7f/t/+3/6//r/+v/6//s/+z/7P/s/+z/7P/q/+r/6v/q/+v/6//q/+n/
6f/p/+f/5v/m/+b/5//n/+f/5//n/+f/5//n/+b/5v/m/+X/5f/l/+X/5f/k/+T/5P/j
/+H/4f/h/+H/5P/k/+P/4//h/+H/4f/h/+H/4f/g/+D/4f/h/+H/4f/f/9//3//f/9//
3//f/9//3//f/9//3//f/9//3//f/9//3//g/+D/4v/j/+P/4//h/+H/4P/f/+D/4P/h
/+P/5f/l/+X/5f/l/+X/5P/j/+P/5P/j/+L/4f/g/9//3v/c/9z/3P/c/9v/2v/Z/9j/
1v/W/9b/1v/W/9b/1v/W/9j/2P/Y/9j/2v/a/9r/2v/a/9r/2v/a/9j/2P/Y/9j/1v/W
/9b/1v/V/9T/0//S/9T/1P/U/9T/1P/U/9T/1P/U/9T/1P/U/9T/1P/U/9T/0v/S/9L/
0v/T/9T/1f/W/9f/2P/Z/9r/2f/Y/9f/1v/a/9z/3v/g//j/DgAkADoAZACOALgA4gDf
AN4A3QDcAJsAWgAZANj/rv+G/17/Nv9I/1r/bP9+/4n/kv+b/6T/qP+s/7D/tP+4/7z/
wP/E/w==
         </WaveFormData>
      </LeadData>
      <LeadData>
         <LeadByteCountTotal>10000</LeadByteCountTotal>
         <LeadTimeOffset>0</LeadTimeOffset>
         <LeadSampleCountTotal>5000</LeadSampleCountTotal>
         <LeadAmplitudeUnitsPerBit>4.88</LeadAmplitudeUnitsPerBit>
         <LeadAmplitudeUnits>��V</LeadAmplitudeUnits>
         <LeadHighLimit>2147483647</LeadHighLimit>
         <LeadLowLimit>268435456</LeadLowLimit>
         <LeadID>V4</LeadID>
         <LeadOffsetFirstSample>0</LeadOffsetFirstSample>
         <FirstSampleBaseline>0</FirstSampleBaseline>
         <LeadSampleSize>2</LeadSampleSize>
         <LeadOff>FALSE</LeadOff>
         <BaselineSway>FALSE</BaselineSway>
         <ExcessiveACNoise>FALSE</ExcessiveACNoise>
         <MuscleNoise>FALSE</MuscleNoise>
         <LeadDataCRC32>588353050</LeadDataCRC32>
         <WaveFormData>
4P/g/+D/4P/g/+D/4P/g/+D/4P/g/+D/4v/i/+L/4v/i/+L/4v/i/+D/4P/g/+D/3v/e
/97/3v/e/97/3v/e/97/3v/e/97/3v/e/97/3v/g/+D/4P/g/+L/4v/i/+L/4v/i/+L/
4v/i/+L/4v/i/+L/4v/i/+L/4v/i/+L/4v/i/+P/4//h/+L/4f/f/9//3v/e/97/3v/c
/9v/2v/a/9r/2f/Z/9r/2v/a/9r/2v/a/9r/2//b/9z/3f/d/93/3f/c/9z/3P/c/9z/
2//b/9r/1//W/9b/1v/W/9b/1//X/9f/1v/W/9f/1//X/9f/1//X/9f/1//X/9f/1//X
/9j/2f/a/9v/2f/Z/9v/3v/f/93/2//Y/9b/0v/P/8z/0//h//D/BgAkAEwAcQCZAMkA
9gAXASIBFQHtAL8AiwA4AM3/hP92/4X/kv+b/6T/rf+v/67/r/+x/7T/uP+9/8D/v//A
/8X/zf/Q/87/zv/Q/87/zv/O/8//0f/T/9P/0//W/9b/1v/W/9X/1P/T/9T/1P/V/9X/
1f/V/9X/1v/W/9j/2P/Z/9n/1//X/9f/2P/W/9f/1//Y/9r/2v/a/9v/3f/d/97/4P/g
/+D/4P/h/+H/4//j/+T/4v/k/+X/5v/l/+b/5v/n/+v/7P/t/+7/8P/z//T/9v/5//z/
//8BAAEABAAGAAkACwAPABIAFQAaAB0AIQAlACwAMQA1ADsAPABBAEcASwBTAFYAWQBd
AGMAZwBpAGsAbQBvAHAAcgByAHEAcABwAG0AawBoAGUAYABaAFYATwBJAEIAOwA1AC4A
JwAhABsAFQAQAAoABgAFAAEA/P/4//b/8//x/+7/6//q/+j/6P/o/+f/5v/l/+T/4//j
/+P/4//j/+H/4f/h/+H/4f/h/+D/4P/g/97/4P/h/+H/4f/g/+D/3//f/93/3f/d/93/
3//f/9//3//f/9//3//g/+D/3//f/9//4f/i/+L/4v/j/+P/5P/k/+b/5v/n/+f/5v/m
/+b/5//o/+n/6v/s/+r/7P/s/+z/7v/u/+7/7//v/+//7//v/+//7//w//D/8P/w//D/
8P/w//D/8P/w//D/8P/w//D/8f/x//H/7//x//H/7v/w/+7/7v/u/+7/8P/w/+//7//v
/+3/7f/t/+z/7P/s/+z/7P/s/+v/6//r/+v/6//r/+r/6//r/+v/6//q/+r/6f/n/+j/
6P/o/+n/6f/p/+j/6P/o/+j/6P/q/+n/6f/q/+n/6f/p/+n/6//r/+r/6v/o/+n/6f/p
/+f/6f/q/+r/6v/q/+v/6//r/+v/6//q/+z/7P/s/+z/8P/w//D/7//u/+7/7v/u/+7/
8P/w//D/8P/u/+7/7//v/+//7v/t/+v/6//q/+r/6v/q/+r/6f/o/+j/6P/n/+f/6P/o
/+j/6P/m/+b/5v/n/+n/6v/r/+v/6f/p/+j/6P/q/+r/6v/p/+n/6P/l/+T/4v/i/+L/
4v/j/+P/4//i/+L/4//j/+P/5f/l/+X/5f/l/+X/5f/l/+X/5f/l/+X/5//l/+X/5//m
/+f/6f/n/+T/4v/g/9v/2P/Z/+P/8v8CABwARABxAJkAxQD4ACEBOAE9ASEB9QDFAIQA
GwC2/4r/j/+a/6P/rP+1/7v/vP+9/7//xP/K/83/zv/P/87/0//b/97/4v/k/+T/5P/k
/+T/5f/l/+f/5//n/+b/5v/m/+b/6P/o/+j/6v/q/+v/6//r/+n/6f/q/+r/7P/s/+3/
7f/r/+v/6//s/+7/7//v//D/7v/u/+7/7//x//H/8v/0//T/9P/0//X/9f/3//f/+P/4
//r/+//8////AAAAAAEAAQACAAMABAAGAAkACgAMAA4AEAASABMAEwAWABgAGwAfACMA
JgApAC0AMQA2ADsAQABFAEkATwBUAFkAXwBjAGcAagBtAHEAdwB7AH0AfwCBAIMAhACG
AIgAhwCGAIYAgQB/AHwAeQB2AHAAbABlAF4AVgBOAEcAQAA5ADMALQAlACAAGgAWABEA
DQAIAAQAAgD///3/+v/5//j/9v/2//P/8f/v/+3/7v/t/+3/7f/t/+3/6//r/+v/6//r
/+v/6v/q/+r/6P/m/+f/5//n/+b/5v/l/+X/5f/l/+X/5f/l/+X/5f/l/+f/5//n/+j/
6P/n/+f/5//l/+b/5v/m/+f/5//o/+j/6P/o/+n/6f/s/+z/7P/t/+3/7f/t/+7/7P/u
/+7/7v/w//D/8P/x//H/8f/x//H/8f/x//L/8v/0//T/9P/0//L/8v/y//L/8v/y//L/
8v/x//H/8f/v//P/8//w//L/8v/y//L/8v/y//L/8f/x/+//7f/t/+3/7P/s/+z/7P/s
/+z/6//r/+3/7f/t/+3/7v/v/+//7//t/+z/7P/r/+3/7v/u/+7/7f/t/+3/7P/s/+z/
7P/s/+7/7f/t/+7/7//v/+//7//t/+3/7P/s/+7/7//v/+//7//x//L/8P/w//D/8P/w
//D/8P/w//D/8P/w//H/8f/v/+7/7f/r/+n/6P/o/+j/6v/q/+n/6P/q/+r/6f/p/+j/
6P/o/+j/6v/q/+r/6//p/+r/6//r/+v/6//q/+r/6v/q/+r/6f/p/+j/5f/k/+T/5P/k
/+T/5f/l/+X/5P/k/+X/5f/l/+X/5f/l/+X/5//n/+f/5//l/+X/5f/l/+P/5f/l/+n/
6v/p/+f/6f/o/+T/4P/d/9r/3//t//r/DgAwAFgAgwCnAM8A/AAfAS4BIwH3AMUAkQBG
AOH/lP9+/4n/lv+h/67/tf+5/7z/u//B/8b/yP/L/87/zf/O/9P/1//c/97/3v/a/9v/
3P/d/9//3f/f/9//3//g/+D/4P/g/+L/4v/i/+T/4v/j/+P/4//l/+X/5v/m/+b/5v/n
/+f/5//n/+f/6P/o/+n/6f/q/+r/6v/q/+v/6//r/+z/7v/u/+7/7v/v/+3/7//v//D/
8P/y//P/9P/1//b/9v/3//v//P/9//7//v8BAAIABAAGAAgACgALAA8AEgAUABcAGwAf
ACIAJQAqAC0AMQA1ADoAPwBDAEkASgBPAFUAWQBfAGIAZQBpAG8AcwB1AHcAeQB7AHwA
fgB+AH0AfAB8AHkAdwB0AHEAagBkAGAAWQBTAEwARQA/ADoAMwAtACcAHwAaABQAEAAP
AAsABgACAAAA/f/7//j/+f/4//b/9v/0//P/8v/x//D/7//v/+//7//v/+3/7f/t/+3/
7f/t/+z/7P/s/+r/7P/t/+3/7f/s/+z/6//r/+3/7f/t/+3/6//r/+v/6//t/+3/7f/u
/+7/7f/t/+3/7f/u/+7/7v/v/+//8P/w//D/8P/x//H/9P/0//T/9f/z//P/8//0//L/
9P/0//T/9v/2//b/9//3//f/9//3//f/9//4//j/+P/4//j/+P/6//r/+v/6//j/+P/4
//j/+f/5//n/9//3//f/9P/2//j/+P/4//j/9v/2//X/9f/3//X/9f/1//b/9v/2//b/
9v/2//X/9f/z//P/8//z//T/9f/1//X/9f/0//T/8//z//T/9P/0//X/9f/1//T/8v/y
//L/8v/y//H/8f/y//P/8//z//P/8//z//L/8v/y//P/8//z//H/8//0//T/9P/0//X/
9f/1//X/9f/0//j/+P/4//j/+P/4//j/+P/6//r/+v/6//j/+P/5//n/+f/4//f/9f/z
//L/8v/y//D/8P/v/+7/8P/w/+//7//w//D/8P/w//L/8v/y//P/8//0//X/9f/z//P/
8v/y//L/8v/y//H/8f/w/+3/7P/u/+7/7v/u/+//7//v/+7/7v/v/+//7//v/+//7//v
/+3/7f/t/+3/7f/t/+3/7f/t/+//7//v//D/8f/z//H/8P/u/+r/5//k/+P/6//4/wgA
IABEAG0AkwC5AOYADwEoAS0BFwHrALkAfgAnAMb/jv+L/5r/pf+s/7X/wf/E/8X/xf/K
/9L/1f/U/9P/1v/Z/93/5P/o/+j/6v/o/+j/6P/p/+n/6//r/+v/7P/s/+z/7P/s/+z/
7P/u/+7/7//v/+//8f/x//L/8v/w//D/8f/x//H/8f/x//L/8P/x//H/8v/y//L/8v/z
//P/8//0//b/9v/2//b/9//3//n/+f/6//r//P/9//7///8AAAAAAQABAAIAAwAEAAQA
BwAIAAoADAAOABAAEQATABYAGAAbAB0AIQAkACcAKgAtADEANQA6AD8AQwBJAEoATwBV
AFkAXwBiAGUAaQBvAHMAdQB3AHkAewB8AH4AgAB/AH4AfgB7AHkAdgBzAG4AaABkAF0A
WQBSAEsARQA+ADcAMQArACMAHgAYABQAEwAPAAoABgAEAAEA///8//v/+v/4//j/9f/z
//H/7//s/+v/6//r/+v/6//p/+n/6//r/+v/6//s/+z/7P/q/+r/6//r/+v/6v/q/+n/
6f/n/+f/5//n/+f/5//n/+f/5//n/+f/6P/m/+X/5f/l/+X/5v/m/+b/5//n/+j/6P/o
/+j/6f/p/+z/7P/s/+3/6//r/+v/7P/s/+7/7v/u/+z/7P/s/+3/7f/t/+3/7f/t/+3/
7v/u/+7/7v/u/+7/7P/s/+z/7P/u/+7/7v/u/+3/7f/t/+v/6//r/+j/6v/q/+r/6v/q
/+r/6v/p/+n/6f/n/+f/5//m/+b/5v/m/+b/5v/l/+X/4//j/+P/4//k/+X/5f/l/+P/
4v/i/+H/4f/i/+L/4v/j/+P/4//i/+T/5P/k/+T/5P/j/+P/5P/k/+P/4v/h/+H/4f/g
/+D/4v/j/+P/4//j/+X/5v/m/+b/6P/n/+T/5P/k/+T/5P/l/+b/5//o/+j/6P/p/+n/
5P/i/+D/3f/f/97/3v/e/97/3v/d/9z/3v/e/93/3f/c/9z/3P/c/9z/3P/c/93/3f/e
/9//3//h/+H/4P/g/97/3v/e/93/3f/c/9n/2P/a/9r/2v/a/9v/2//b/9r/1//X/9b/
1f/X/9f/1//X/9n/2f/Z/9n/1//X/9f/1//X/9n/2//b/9r/3f/h/9//2v/Y/9j/1f/S
/9X/3//u/wIAHAA+AGMAiQCzAOIABQEWAQ8B6wC5AIkASADn/5L/dP+B/5D/m/+k/63/
s/+4/7f/t/+6/77/wf/E/8X/xP/H/8//0v/S/9L/0v/U/9T/1P/V/9X/1//X/9f/1v/W
/9b/1v/X/9j/2f/c/97/3//f/9//3v/d/93/3P/b/9r/2v/Z/9v/2//b/9z/3v/f/9//
4P/g/+D/4P/h/+D/3//f/+D/3v/e/97/3//g/+P/5P/m/+b/6P/p/+r/6f/q/+r/6//t
/+7/7//w//L/9f/2//j/+P/6//z//f8BAAQABgAJAA0AEQAUABcAGQAbAB4AIQAoAC0A
MQA3ADwAQQBHAEsAUQBUAFcAWwBfAGMAZQBnAGcAaQBqAGwAbABrAGoAagBnAGUAYgBf
AFwAVgBSAEsAQwA8ADUALwAoACEAGwAVABAADAAHAAQA///7//b/8v/w/+3/6//o/+X/
5P/i/+L/4f/h/+H/4f/e/93/3f/d/9v/2//Z/9n/2//b/9v/2//Y/9j/2P/W/9j/2f/Z
/9n/2v/a/9n/2f/Z/9n/2f/Z/9n/2f/Z/9n/1//X/9f/2P/a/9n/2f/Z/9v/3P/c/9z/
3f/d/97/3v/e/97/3//f/+D/4P/g/+H/4f/h/+H/4v/k/+b/5v/m/+b/5v/m/+f/5//n
/+f/5//n/+f/6P/o/+j/6P/o/+j/6P/o/+j/6P/o/+j/6P/o/+n/6f/p/+f/5//n/+T/
5v/m/+b/5v/m/+j/6P/n/+f/5//l/+X/5f/m/+b/5v/m/+b/5v/l/+X/5f/l/+X/5f/k
/+X/5f/l/+X/5P/k/+P/4//k/+T/5P/j/+P/4//i/+T/5P/k/+T/5v/l/+X/5v/n/+f/
5//n/+n/6f/o/+j/6P/p/+v/6//q/+r/6v/q/+r/6v/q/+r/6v/q/+r/6//r/+v/6v/p
/+f/5f/k/+T/5P/m/+b/5f/k/+T/5P/j/+P/5P/k/+T/5P/l/+b/5//p/+f/6P/p/+n/
6//r/+r/6v/o/+j/6P/n/+f/5v/j/+L/4v/i/+L/4v/l/+X/5f/k/+T/5f/l/+X/5f/l
/+X/5f/n/+f/5//n/+X/5f/l/+X/4//j/+n/6//o/+n/6f/l/+T/4v/e/9v/2P/f/+3/
/P8UADgAZACNALcA5QASATEBPgEtAQMB0wCZAEIA2f+U/4r/l/+g/6f/sv+5/7//wP+/
/8H/yP/Q/9H/0v/R/9D/1//d/+D/4P/k/+b/5P/k/+T/5f/l/+f/5//n/+r/6v/q/+r/
6v/q/+r/7P/q/+v/6//r/+3/7f/u/+7/7v/u/+//7//x//H/8f/y//T/9f/1//b/9P/0
//T/9f/1//X/9v/4//j/+P/4//n/+//9//3//v/8//7///8AAAIABAAFAAcABwAIAAkA
CgAOABEAEgAUABYAGAAaABsAHwAiACQAJwApAC0AMAAzADgAOwA/AEMASgBPAFMAWQBc
AGEAZwBrAG8AcgB1AHkAfwCDAIUAhwCJAIsAjACOAIwAiwCKAIoAhQCDAIAAfQB3AHAA
awBjAF0AVgBPAEkAQgA7ADUALwApACQAHgAaABcAEwAOAAoACgAHAAUAAgD///7//P/8
//z/+//6//n/+P/3//f/9//3//f/9f/1//P/8//z//P/9P/0//T/8v/y//P/8//z//D/
8P/v/+//7//v/+//7//x//H/8f/x//H/8f/x//L/8v/x//H/8f/x//L/8v/y//X/9f/2
//b/9P/0//X/9f/4//j/+P/5//n/+f/5//r/+v/8//z//P/8//z//P/9////////////
/f/9//7//v/+//7//v/+//7//v/+//7//P/8//z//P/9//3//f/7//v/+//4//r/+v/6
//r/+v/4//j/9//3//j/9//4//n/9v/2//b/9v/2//b/9f/1//X/9f/1//X/9v/3//f/
9//5//j/+P/3//n/+v/6//r/+f/5//n/+P/+//z/+v/6//z/+v/6//r/+v/6//r/+v/6
//j/+P/5//n/+f/4//f/9f/1//T/9P/0//L/8v/x//D/8P/w/+//7//w//D/8P/w//H/
8v/z//X/9P/0//T/8//z//P/8v/y//L/8v/y//H/8f/w/+3/7P/u/+7/7v/u/+3/7f/t
/+z/7P/t/+3/7f/t/+3/7f/t/+v/6//r/+v/6//r/+v/6//r/+v/7f/t//D/8f/z//H/
8v/u/+r/5//g/9//5f/0/wQAHABAAGsAlQC9AOoAFwE4AUcBOQERAd8AqABVAOr/nP+L
/5b/n/+q/7X/v//E/8X/x//K/9D/0//W/9n/1v/Z/9//5v/q/+z/7P/s/+z/7P/t/+//
8f/x//H/8f/w/+//7v/u/+7/7v/w/+7/7//v/+//7//v//D/8P/w//D/8f/x//P/8//z
//T/9P/1//X/9v/2//b/9v/3//X/9f/2//j/+v/6//r/+//5//v/+//8//z//v///wAA
AQACAAIAAwAHAAgACQAKAAwADwAQABIAFAAWABgAGQAbAB4AIAAjACcAKwAuADEANAA3
ADsAPwBEAEkATQBTAFQAWQBfAGMAawBuAHEAdQB5AH0AfwCBAIMAhQCGAIgAiACHAIYA
hgCDAIEAfgB7AHgAcgBuAGcAYQBaAFMATQBGAD8AOQAzACsAJgAgABwAGQAVABAADAAM
AAkABwAEAAEAAAD+//7//P/7//r/+f/4//f/9//3//f/9//1//X/9//3//f/9//2//b/
9v/0//T/9f/1//X/9v/2//X/9f/z//P/8//z//X/9f/1//X/8//z//P/9P/0//P/8//z
//P/9P/0//T/9f/1//b/9v/z//L/8v/x//L/8v/y//P/8//z//P/9P/y//T/9P/0//L/
8v/y//P/9f/1//X/9f/z//P/9P/0//L/8v/y//L/8v/y//L/8v/y//L/8v/y//H/8f/x
/+//8f/x/+7/8P/w//D/8P/w//L/8v/x//H/8f/v/+//7//s/+z/7P/s/+z/7P/r/+v/
6//r/+v/6//s/+3/7f/t/+v/6v/q/+n/6f/q/+r/6v/p/+n/6f/o/+n/6v/r/+z/6v/p
/+n/6v/p/+n/6f/p/+n/6f/o/+j/6v/r/+v/6//p/+v/7P/s/+z/7P/t/+3/7//x//D/
7v/u/+7/7v/t/+z/6//q/+v/7P/u/+//6//q/+n/5//l/+T/5P/k/+T/5P/j/+L/5P/k
/+P/4//m/+b/5v/m/+b/5v/m/+f/5v/m/+b/5f/l/+X/5P/k/+T/5P/k/+P/4//i/9//
3v/g/+D/4P/g/9//3//f/97/3v/f/9//3//f/9//3//f/93/3f/d/93/3//f/9//3//h
/9//3//h/+D/4//j/+H/4P/e/9z/2f/Y/9n/4//w/wIAHABAAGcAiwC1AOQABwEeAR8B
AwHPAJ8AYAABAKT/fP+F/5b/n/+q/7P/t/+6/73/u/++/8T/xf/G/8f/xv/H/8//1P/W
/9b/2P/Y/9j/2P/Z/9r/3f/e/9//3v/e/97/3v/e/97/3v/g/+D/4f/h/+H/3//f/+D/
4P/e/97/3//f/9//3//f/+D/4P/h/+H/4v/i/+L/4v/j/+X/5f/m/+j/6P/o/+j/6f/n
/+f/5f/k/+b/6P/p/+r/6//s/+z/7f/x//L/8//0//T/9//4//r//P/+/wAAAQADAAYA
CAALAA0AEQAUABcAGAAbAB8AIwApAC8ANAA7AD0AQQBGAEkATgBQAFIAVQBXAFsAXQBf
AGMAZQBmAGgAaABnAGYAZgBhAF8AXABZAFQATgBKAEMAPwA4ADEAKwAmAB8AGQATAA0A
CAACAP7/+v/1/+//6v/o/+X/4//g/+H/4P/e/97/3v/d/9z/2//Y/9f/1//X/9f/1//V
/9X/1f/V/9X/1f/T/9L/0f/O/87/z//P/8//zv/O/83/zf/N/83/zf/N/83/zf/N/83/
zf/N/83/zv/M/8v/y//L/83/zv/O/87/z//P/9D/0P/S/9L/0//T/9T/1P/U/9X/1P/T
/9L/0v/U/9b/1v/W/9j/2P/Y/9n/2P/X/9b/1f/X/9f/2P/Y/9b/1v/W/9b/1P/U/9T/
1P/S/9L/0v/S/9P/0//T/9H/1P/V/9P/1v/V/9T/0//S/9D/0P/P/8//0P/P/9D/0f/P
/87/zf/M/8r/yv/J/8n/yv/L/8z/zf/M/83/zf/N/8z/yv/J/8f/x//I/8j/yP/L/8v/
y//K/8r/yv/K/8r/yv/J/8n/yv/K/8n/yP/H/8n/yf/I/8j/yP/J/8n/yf/L/83/zv/O
/87/zv/O/87/zv/O/87/0P/Q/9D/0P/O/87/z//P/8//zv/N/8v/yf/I/8j/yP/G/8b/
xf/E/8X/xv/G/8f/yv/K/8r/yv/I/8j/yP/J/8v/zP/N/83/zf/N/8z/zP/M/8z/zP/L
/8v/yv/H/8b/yP/I/8j/yP/H/8f/x//G/8b/x//H/8f/yf/J/8n/yf/L/8v/y//L/8v/
y//L/8v/yf/L/83/z//S/9P/0f/R/9D/0P/M/8X/wv/L/9n/6v8GACwAVgB/AK0A3wAK
ASUBLgEXAe0AvQB/ABgAr/98/4D/j/+W/5v/ov+r/6//sP+x/7f/vP+8/73/vv+9/77/
xf/L/8z/zv/S/9T/0v/S/9L/0//R/9P/0//T/9b/1v/W/9b/2P/Y/9j/2v/a/9v/2//b
/93/3f/e/97/3v/e/9//3//h/+H/4f/i/+D/4f/h/+L/4v/i/+L/4//l/+X/5v/o/+j/
6P/o/+n/6v/t/+7/8P/u//D/8f/y//P/9P/0//X/9//4//n/+v/+/wEAAgAEAAYACAAK
AAsADgASABUAGQAdACEAJAAnACwALwAzADcAPgBDAEcATQBQAFUAWwBfAGcAagBtAHEA
cwB3AHkAewB7AH0AfgCAAH4AfQB8AHwAdwB1AHIAbwBpAGIAXQBVAE0ARgA/ADkAMgAr
ACUAHwAbABYAEAAMAAcAAwD+//r/+f/3//b/9P/z//L/8P/w//D/7//u/+3/7v/t/+3/
7f/r/+v/6f/p/+n/6f/p/+n/6P/o/+j/5v/m/+f/5//n/+j/6P/n/+f/5//n/+f/5//n
/+f/5//n/+f/5//n/+j/5v/l/+X/5f/n/+j/6P/o/+n/6f/q/+r/6v/q/+v/6//u/+7/
7v/v/+3/7f/t/+7/8P/y//L/8v/0//T/9P/1//P/8//z//P/9f/1//b/9v/0//T/9P/0
//T/9P/0//T/9P/0//T/9P/x//H/8f/v//H/8f/u//D/8P/w//D/8P/w//D/7//v/+//
7f/t/+3/7v/u/+7/7v/u/+7/7f/t/+v/6//r/+v/6v/r/+v/6//r/+r/6v/p/+n/6v/q
/+r/6f/p/+n/6P/q/+r/6v/q/+z/6//r/+z/7f/t/+3/7f/t/+3/7P/s/+z/7f/t/+3/
8f/x//D/7v/u/+7/7v/w//D/8P/w//D/8P/x//H/7//u/+3/6//p/+j/6P/o/+r/6v/p
/+j/6P/o/+f/5//o/+j/6P/o/+j/6P/o/+n/6f/q/+v/6//r/+v/6v/q/+j/6P/o/+f/
6f/o/+X/5P/i/+L/4v/i/+P/4//j/+L/4v/j/+P/4//j/+P/4//j/+P/4//j/+P/4//j
/+P/4//j/+P/4f/j/+T/5f/l/+X/4v/g/9z/1//U/9X/3//u/wAAGgA+AG0AkwC7AOwA
GQEyATcBHQHxAMEAggAfALr/hP+F/5T/m/+i/63/t/+6/7v/u//A/8b/yf/K/83/zv/P
/9P/2P/e/+D/3v/e/97/3v/f/9//4f/h/+H/5P/k/+T/5P/k/+T/5P/m/+b/5//n/+f/
6f/p/+r/6v/q/+r/6//r/+n/6f/p/+r/7P/t/+3/7v/u/+7/7v/v/+//7//w//L/9P/0
//T/9f/z//X/9f/2//b/+P/5//r/+//8//z//f8BAAIAAwAEAAYACQAKAAwAEAASABQA
FQAYABwAHwAjACcAKwAuADEANgA5AD0AQQBGAEsATwBVAFoAXwBlAGkAbwByAHUAeQB/
AIMAhQCHAIsAjQCOAJAAjgCNAIwAjACHAIUAggB/AHoAdABwAGkAYwBcAFUATwBGAD8A
OQAzAC0AKAAiAB4AGwAXABIADgAMAAkABwAEAAMAAgAAAAAA/P/7//r/+f/6//n/+f/5
//f/9//1//X/8//z//P/8//0//T/9P/y//D/8f/x//H/8v/y//H/8f/v/+//7//v//H/
8f/x//H/7//v/+//8P/y//H/8f/x/+//8P/w//D/8//z//T/9P/y//L/8//z//T/9P/0
//X/9f/1//X/9v/2//j/+P/4//j/+P/4//n/+//7//v/+//7//v//P/8//r/+v/6//r/
+v/6//r/+v/6//r/+v/6//n/+f/5//f/+f/5//b/+P/4//j/+P/4//b/9v/1//X/9v/1
//b/9//0//T/9P/0//b/9v/1//X/8//z//P/8//z//P/8v/x//H/8P/w/+//7f/u/+7/
7v/v/+//7//u/+7/7v/u/+7/7v/t/+3/7v/t/+3/7f/t/+7/7//v//D/7v/v/+//7//t
/+//8P/w/+7/8P/y//L/8v/y//L/8v/y//L/8v/y//L/8//z//H/8P/v/+3/7f/s/+z/
7P/q/+r/6f/o/+r/6v/p/+n/6P/o/+j/6P/q/+r/6v/r/+v/7P/t/+3/6//r/+r/6v/q
/+r/6v/p/+f/5v/j/+L/4//k/+X/5v/n/+f/5//m/+b/5//n/+f/6f/p/+n/6f/n/+f/
5//n/+f/5//n/+f/5//n/+f/5//q/+3/7f/r/+r/6P/k/9//3P/f/+v/+P8MAC4AWACD
AKcA0QAAAScBOgE3ARcB5wC1AG4ABwCo/4T/i/+a/6H/qv+1/73/wP/B/8X/zP/O/8//
0v/R/9L/1//f/+T/5v/o/+j/6P/o/+j/6f/n/+n/6f/p/+r/6v/q/+r/6v/q/+r/7P/q
/+v/6//r/+3/7f/u/+7/7v/u/+//7//v/+//7//w//D/8f/x//L/8P/w//D/8f/x//H/
8v/0//T/9P/0//X/9f/3//f/+P/4//r/+//8//3//v/+////AQACAAMABAAEAAcACAAK
AAwADgAQABEAEwAWABgAGwAfACMAJgApACwALwAzADcAPABBAEUASwBOAFMAWQBdAGEA
ZABnAGsAbwBzAHUAdwB3AHkAegB8AHwAewB6AHoAdwB1AHIAbwBqAGQAYABZAFMATABF
AD8AOAAxACsAJQAfABoAFAAQAAsABwACAP7//P/5//f/9P/z//L/8P/w/+7/7f/s/+v/
7P/r/+v/6//r/+v/6f/p/+f/5//n/+f/6P/o/+j/5v/k/+X/5f/l/+T/5P/j/+P/4//j
/+P/4//j/+P/4//j/+X/5f/l/+b/5P/j/+P/4//j/+T/5P/k/+T/4//j/+L/5P/k/+X/
5f/l/+T/4//j/+P/4//j/+T/5P/m/+b/5v/m/+b/5v/n/+f/5//n/+f/5//n/+j/6P/m
/+b/5v/m/+b/5v/m/+b/5f/k/+P/4v/i/+P/5P/j/+X/5f/i/+T/5v/m/+b/5v/l/+T/
4v/h/9//3f/d/93/3v/e/97/3v/e/97/3f/d/93/3f/d/93/3P/d/93/3f/d/9z/3P/b
/9n/2v/a/9r/2f/Z/9n/2P/Y/9j/2P/Y/9j/1//X/9j/2P/X/9b/1f/X/9f/1v/W/9T/
1f/V/9X/0//V/9b/1v/U/9T/1f/V/9X/1f/V/9T/1v/W/9b/1v/Y/9j/1v/T/9X/1f/V
/9X/1//W/9X/1f/X/9f/1//X/9f/2P/Y/9b/1f/U/9P/0v/R/9D/z//O/8z/zP/M/8z/
zP/M/8z/zP/M/8z/zP/M/8z/zP/M/8z/zf/O/8//0P/O/87/zv/O/83/zP/L/8r/yP/I
/8j/yP/H/8b/xf/E/8T/xP/E/8T/xP/E/8T/xP/G/8b/xv/G/8T/xP/E/8T/wv/C/8L/
wv/E/8T/xP/E/8b/xv/G/8b/w//C/8H/wP/D/8T/xf/G/93/8v8HABwARABqAJAAtgDC
AM4A2gDmAKwAdAA8AAQA3f+4/5P/bv95/4L/i/+U/5f/mv+d/6D/pP+m/6j/qv+s/67/
sP+y/w==
         </WaveFormData>
      </LeadData>
      <LeadData>
         <LeadByteCountTotal>10000</LeadByteCountTotal>
         <LeadTimeOffset>0</LeadTimeOffset>
         <LeadSampleCountTotal>5000</LeadSampleCountTotal>
         <LeadAmplitudeUnitsPerBit>4.88</LeadAmplitudeUnitsPerBit>
         <LeadAmplitudeUnits>��V</LeadAmplitudeUnits>
         <LeadHighLimit>2147483647</LeadHighLimit>
         <LeadLowLimit>268435456</LeadLowLimit>
         <LeadID>V5</LeadID>
         <LeadOffsetFirstSample>0</LeadOffsetFirstSample>
         <FirstSampleBaseline>0</FirstSampleBaseline>
         <LeadSampleSize>2</LeadSampleSize>
         <LeadOff>FALSE</LeadOff>
         <BaselineSway>FALSE</BaselineSway>
         <ExcessiveACNoise>FALSE</ExcessiveACNoise>
         <MuscleNoise>FALSE</MuscleNoise>
         <LeadDataCRC32>4167089685</LeadDataCRC32>
         <WaveFormData>
+P/4//j/+P/4//j/+P/4//j/+P/4//j/+P/4//j/+P/4//j/+P/4//r/+v/6//r/+f/4
//f/9v/2//b/9v/2//j/+P/4//j/+P/4//j/+P/4//j/+P/4//v//P/9//7//v/+//7/
/v/8//z//P/8//z//P/8//z/+//6//n/+P/5//n/+f/3//j/+P/5//r/+P/3//f/9//3
//b/9v/2//b/9v/3//f/9v/1//T/8//z//P/8//z//P/9P/1//X/9f/0//T/9P/0//P/
8//z/+7/6//p/+j/5v/m/+b/5//q/+r/6//s/+//7//v/+//7P/s/+3/7f/v/+7/7v/u
/+7/7v/u/+7/7v/u/+7/7f/p/+f/5//n/+X/4f/e/9r/3P/j/+7//P8RACoAQwBaAHgA
mgC2AMcAygC9AJwAeQBSACQABAD8/wAAAAAAAP3/+P/t/+H/2f/X/9f/2f/e/+H/3//f
/+P/5//m/+L/4P/g/97/3v/e/97/4P/g/+D/4P/g/+D/4P/h/97/3f/c/9v/2//b/9v/
2//e/97/3v/e/+H/4//k/+X/5f/k/+P/4v/g/+D/4f/h/9//3//d/9//4f/h/+H/4f/i
/+L/4v/j/+L/4f/g/+D/4P/g/+H/4f/i/+L/4v/j/+P/5P/k/+X/5v/n/+j/6f/s/+3/
7f/t/+//7//v//H/8f/z//T/9v/3//r//P/+/wEAAwAFAAgACAALAA4AEAAQABIAFAAX
ABwAHwAiACQAKAApACoAKwArACsAKwArACoAKQAoACcAIwAhAB8AGwAXABUAEgAOAAoA
CAADAAEA/P/3//X/8//z//H/7v/s/+z/6//r/+n/6P/n/+b/5f/l/+T/5P/j/+P/4//j
/+L/4v/i/+D/4P/g/+H/4f/g/+L/4v/i/+D/4P/g/+H/4f/i/+H/4f/i/+D/4P/f/9//
4f/h/+H/4f/i/+L/4v/j/+P/4//j/+P/4v/i/+P/4//l/+X/5f/l/+f/5//o/+j/5v/n
/+f/5v/m/+f/6f/n/+n/6f/q/+r/6v/q/+r/6//s/+z/7P/r/+v/6//r/+r/7P/t/+7/
7v/u/+7/7f/t/+7/7v/u/+7/7v/u/+7/7v/w//D/7v/u/+3/7f/t/+3/7//v//D/8P/w
/+//7//v//D/8P/w/+//7//v/+//7//v//D/8P/w//D/8f/x//D/8v/y//L/8f/x//H/
8f/y//D/8P/w//D/8v/y//L/8v/x//H/8f/w//D/8P/x//H/8f/y//L/8v/y//L/8v/y
//L/8//z//P/8//z//P/8//z//P/8//0//T/9P/0//T/+P/4//j/9//2//b/9v/2//b/
+P/4//j/+P/4//n/+f/5//f/9//2//b/9v/2//X/9f/1//X/9P/0//T/9P/0//X/9//3
//f/9//3//f/9//3//f/9//4//n/+f/5//j/+P/4//j/9//3//n/9//1//T/8v/y//L/
8v/z//P/8v/y//L/8//z//P/8//y//L/8//z//P/8v/y//T/9P/0//T/9v/2//b/9v/1
//P/9f/z/+//7//t/+j/5P/k/+v/9v8CABMALABHAGIAfACcALgAzwDeANkAwACfAHoA
TAAiABAADgAOAAwACQAEAP//9//t/+f/5//p/+z/7f/t/+v/7f/v//D/8v/y//L/8v/y
//L/8v/0//T/9P/0//L/8v/y//P/8//z//P/8//z//P/8//z//T/9P/0//T/9P/1//X/
9f/0//T/9P/0//T/9P/1//X/9f/1//P/9f/2//f/+P/5//j/+P/4//n/9//3//f/+P/6
//r/+//7//z//P/8//3/+//8//z//f/+////AAABAAIAAwADAAMABwAHAAcACQALAA0A
DgAQABEAFAAWABgAGQAbAB0AIAAkACcAKgAsAC4AMAAyADUAOQA7AD0APgBAAEEAQgBD
AEMAQwBDAEMAQgBBAEAAPwA9ADsAOQA1AC8ALQAqACYAJAAiAB0AGwAYABMAEQAPAAsA
CQAGAAQAAgABAAEA///+//3//P/7//n/+P/4//f/9//3//f/9v/2//b/9P/0//L/8//z
//L/8v/y//L/8P/w//D/8f/x//D/7//v//D/8P/w/+//7//v/+//7//v/+7/7v/u/+//
7//v/+//7//u/+7/7//v/+//7//v/+//7//v//D/8P/w//H/8f/w//D/8f/z//H/8//z
//T/9P/0//T/9P/1//b/9v/2//X/9f/1//X/9P/0//X/9v/2//b/9v/1//X/9v/2//b/
9v/2//b/9v/2//b/9v/0//T/9f/1//X/9f/1//X/9v/2//T/8//z//P/9P/0//T/8//z
//P/8//z//X/9v/2//b/9//5//r/+v/6//r/+v/5//v/+//7//z//P/8//z//P/8//z/
/P/8//3//f/9//z//v/+/////////wAAAAAAAAIAAgACAAIAAAADAAUABAAEAAQABAAE
AAQABAAEAAQABgAHAAcABwADAAMAAgACAAAAAAD///////////7//v8AAAAAAAABAAEA
AQABAAEAAQABAAEAAQD/////AAABAAEAAQAAAAAAAAAAAP////////3/+//6//r/+v/6
//r/+//7//r/+v/6//v/+//7//3//P/8//3/+//7//r/+v/8//z//P/8//r//P/+//7/
/f/9//v/+f/5//f/8//w/+r/7P/5/wQAEAAlAEAAWwByAIgApgDAANMA2ADFAKIAfwBa
AC4ADgACAAQABgAKAAkABAD7//X/7f/r/+3/7f/u/+3/7f/t/+3/7//y//T/8v/w//L/
8v/y//L/8P/w//D/8P/w//D/8P/x//H/8f/x//H/8f/x//H/8f/0//T/9P/0//L/8//z
//P/9P/0//T/9P/0//T/9f/1//f/9//1//f/9//3//f/9//2//b/9v/3//f/9//3//j/
9v/2//f/9//4//j/+P/5//v//P/8//3//v///wAAAQACAAMAAwADAAcABwAHAAkACwAN
AA4AEAARABQAFgAYABsAHQAfACIAIgAlACgAKgAuADAAMgA1ADcAOQA7ADwAPgA/AEAA
QQBBAEEAQQBBAEAAPwA+AD0AOwA5ADcAMwAvAC0AKgAmACIAIAAbABkAFgARAA8ADQAL
AAkABgAEAAQAAwADAAEA/v/9//z/+//7//r/+v/5//n/+f/5//j/+P/4//b/9v/2//f/
9//2//j/+P/4//b/9v/2//f/9//2//X/9f/2//b/9v/1//X/9f/1//X/9f/0//T/9P/1
//X/9f/1//X/9v/2//f/9//3//f/9//3//n/+f/6//r/+v/7//v/+v/6//v//f/7//v/
+//8//z/+v/6//r/+//8//z//P/7//3//f/9//z//P/9//7//v/+//7//f/9//7//v/+
//7//P/8//z//P/8//z/+v/6//3//f/9//3//f/9//7//v/+//3//f/9//z//P/8//v/
+f/5//n/+f/7//z//P/8//r/+//7//r/+v/6//r/+f/7//v/+//8//z//P/8//z//P/8
//z//P/7//v/+//6//r/+v/7//v/+//8//z//P/6//r/+v/6//r/+//7//v//f/9//3/
/f/9//3//f/+//7//v/+//7//v/+//7//v/+//7//v/+//7//////////f/9//z//P/6
//r/+f/5//n/+f/4//j/+v/6//r/+//7//v/+//7//v/+//7//v/+//7//z//f/7//v/
+v/6//z//P/7//v/+//5//f/9v/2//b/9v/2//f/9//2//b/+P/5//n/+f/3//b/9v/3
//f/9//2//b/9v/2//b/9v/4//j/+P/4//f/9//3//f/9f/1//P/7v/q/+j/7f/4/wYA
FQAsAEUAXAB0AJIArgDFANQA0wC6AJUAcgBMACQACgAGAAoADAAJAAYAAwD7//P/7f/t
//H/8v/v/+//8f/z//X/9v/4//j/+P/4//j/+P/4//j/+P/4//j/+P/4//j/+f/5//n/
+f/5//v/+//7//v//P/8//z//P/8//3//f/9//z//P/8//z//P/8//3//f///////f//
////////////AAAAAAAAAQABAAEAAQACAAQABAAFAAUABgAGAAYABwAFAAYABgAHAAYA
BwAIAAkACgALAAsACwAPAA8ADwARABMAFQAWABgAGQAcAB4AIAAiACMAJAAmACgAKwAu
ADAANAA2ADgAOwA9AD8AQQBCAEYARwBIAEkARwBHAEcARwBGAEUARABDAEEAPwA9ADkA
MwAxAC4AKgAkACIAHQAbABkAFQAUABMAEwARAA4ADAAMAAsACwAJAAYABQAEAAMAAQAA
AAAA///+//3//P/6//r/+v/4//j/+f/7//z//P/8//z//P/6//r/+v/7//v/+P/3//f/
+P/2//b/9f/1//P/8//z//P/9f/2//f/+f/5//n/+f/5//b/9v/3//f/9//3//f/9//5
//n/+v/6//r/+//7//r/+P/5//v/+f/5//n/+v/6//r/+v/6//v/+v/6//r/+f/5//n/
+f/4//f/9//3//b/9P/0//P/8//1//b/9//4//j/+P/4//j/+P/4//b/9v/1//X/9f/1
//X/9f/2//b/9P/z//P/8//w//D/8P/v//H/8f/x//H/7//w//D/8P/u/+//7//u/+7/
7v/u/+3/7//v/+//8P/w//D/8P/w//D/8P/w//D/8//z//P/8v/0//T/9f/1//X/9v/2
//b/+P/4//j/+P/4//n/+f/5//f/+f/5//b/9f/0//P/8v/1//b/9//4//r/+//7//v/
+P/3//X/9P/y//L/8f/x//H/8f/w//D/8P/w//D/8f/w/+//7v/t/+v/6//r/+v/6//r
/+z/7f/u/+//7//w//L/8v/x//H/8f/v/+3/7P/r/+r/6f/o/+n/6f/o/+j/5v/n/+f/
5//n/+b/5v/n/+n/6f/o/+j/5//m/+X/5P/k/+T/5v/k/+H/4//n/+n/4//h/+H/4P/c
/9z/5f/u//z/DwAiADkAUABqAIgApAC5AL4AswCWAHMAUAAkAP7/7P/u//T/9P/1//L/
7f/p/+H/2//d/9//3v/d/93/2//b/9//4P/e/9z/2v/c/9z/3P/c/9r/2v/a/9r/2v/a
/9r/2//c/93/3v/f/+D/4f/i/+P/4f/g/9//3v/c/93/3f/d/93/3P/b/9r/2v/a/9v/
2//c/93/3P/f/93/3f/d/93/3v/e/97/3//g/+H/4v/k/+L/4v/j/+P/5P/k/+T/5f/l
/+b/5v/n/+b/5//o/+n/6P/p/+n/6f/p/+n/6f/r/+//8f/y//T/8//2//j/+v///wEA
AwAGAAkADQARABQAFgAYABoAHQAdAB8AIQAiACIAIwAkACUAIwAjACMAIwAkACMAIgAh
AB0AGwAZABUADwANAAoABgAEAAIA/f/7//n/9f/0//P/8P/t/+n/5v/k/+P/4//h/+D/
3//e/93/3//e/97/3f/a/9n/2P/W/9j/2P/W/9b/1//Z/9r/2v/a/9r/2v/Y/9j/2P/Z
/9n/2P/X/9f/2P/Y/9j/1//X/9n/2f/Z/9n/2v/a/9r/2//b/9v/2//b/9r/2v/b/9v/
3f/d/93/3f/d/93/3v/e/97/3//f/97/4P/h/+P/4f/j/+P/5P/k/+T/5P/k/+X/5v/m
/+b/5f/n/+f/5//m/+T/5f/m/+b/6P/o/+f/5//o/+j/6P/o/+j/6P/o/+j/6v/q/+j/
6P/p/+n/6f/p/+f/5//o/+j/6v/p/+n/6f/q/+r/6v/p/+n/6f/p/+n/6f/q/+r/6v/q
/+v/6//q/+r/6v/q/+n/6f/p/+n/6v/q/+r/6v/q/+z/7P/s/+z/7f/t/+3/7P/u/+7/
7//v/+//8P/w//D/8P/w//L/8v/y//L/8v/y//L/8v/y//L/8v/y//P/8//z//H/8f/w
//D/8P/w/+//7//x//H/8P/w//L/8v/y//P/8//z//P/8//1//X/9f/1//X/9f/2//f/
9//3//b/9v/2//b/9f/1//X/8//x//D/8P/w//D/8P/z//P/8v/y//L/8//z//P/8//y
//L/8//1//X/9P/0//b/9v/2//b/9P/0//j/+v/3//f/9//z//H/8f/t/+j/5v/q//X/
AAAQACcARABbAHIAkACuAMgA2wDeAM0ArACHAF4AMgAUAAwADgAOAA4ACwAGAP//9//t
/+n/7f/x//L/8f/x//H/8//3//b/9v/4//r/+P/4//j/+P/6//r/+v/6//z//P/8//3/
/f/9//3//f/7//v/+//7//7//v/+//7//v////////8AAAAAAAAAAAAAAAABAAEAAQAB
AP//AQABAAEAAQABAAIAAgACAAMAAwADAAMABAAEAAQABQAFAAgACAAIAAkABwAIAAgA
CQAMAA0ADgAPABAAEQARABEAEwATABMAFQAXABkAGgAcAB8AIgAkACYAJwApACsALgAw
ADMANgA4ADoAPAA+AEEARQBHAEkASgBMAE0ATgBPAE0ATQBNAE0ATABLAEoASQBHAEUA
QwA/ADsAOQA2ADIALgAsACcAJQAgABsAGQAXABUAEwAQAA4ADAALAAsACQAIAAcABgAF
AAUABAAEAAMAAQABAAEAAAACAAIAAAAAAAAAAQABAAAAAAAAAAAA/v8AAAAAAQABAP7/
/f/9//7//v/+//3//f////////////7//v/+//////////////8AAAAAAQABAAEAAQAB
AAEA/////wAAAAAAAAEAAQAAAAIAAwAFAAMAAwADAAQABAAEAAQABAAFAAYABgAGAAUA
BQAFAAUABAAFAAcACQAKAAgACAAHAAcABgAGAAYABgAIAAgACAAIAAoACgAIAAgACQAJ
AAkACQAHAAcACAAIAAgABwAHAAcACAAIAAgABwAHAAcABwAHAAcACAAIAAgACAAJAAkA
CAAIAAgACAAHAAcABwAHAAgACAAIAAgACAAKAAoACAAIAAgACgAKAAoACgAKAAoACgAK
AAgACQAJAAkABwAHAAYABgAGAAYABQAFAAcABwAGAAYABgAGAAYABwAHAAcABwAHAAkA
CQAJAAkACQAJAAoACwALAAsACgAKAAoACgAJAAkACQAHAAUABAAEAAQABAAEAAUABQAE
AAQABgAHAAcABwAFAAQABAAFAAUABQAEAAQABgAGAAYABgAGAAYABgAGAAcABwAHAAkA
CQAFAAMAAgD8//b/+/8GABAAIQA6AFMAbgCIAKQAwADbAO4A8QDgAL0AlgBwAEQAIgAY
ABoAGAAZABgAEQALAAUA///9//3//v///wEA//8BAAMABgAIAAgACAAIAAgACAAIAAgA
CAAIAAgACAAIAAgACQAHAAcABwAHAAcABwAHAAcACAAIAAgACAAIAAkACQAJAAoACgAK
AAoADAAMAA0ADQANAA0ACwANAAsACwALAAsADgAOAA4ADwANAA0ADQAOAAwADAANAA0A
DgAOAA4ADwARABIAEgATABQAFQAWABcAGgAbABsAGwAbABsAGwAdAB0AHwAgACIAJQAo
ACoALAAvADEAMwA2ADYAOQA8AD4AQgBEAEYASQBLAE0ATwBQAFAAUQBSAFMAVQBVAFUA
VQBUAFMAUgBRAE8ATQBLAEcARQBDAEAAPAA4ADYAMQAvACwAJwAlACMAIQAfABwAGgAY
ABcAFwAVABQAEwASABEADwAOAA4ADQALAAsACwAKAAwADAAKAAoADAANAA0ADAAMAAwA
DAAKAAoACgALAAsACgAJAAkACgAJAAgABgAFAAcABwAHAAcACAAIAAgACQAJAAkACQAJ
AAoACgALAAsACwALAAsACwAIAAcABwAGAAQABQAFAAQABAAFAAcABQAFAAUABgAGAAQA
BAAEAAUABgAGAAYABQAFAAUABQAEAAIAAwAEAAQABgAGAAUABQAEAAQABAAEAAQABAAE
AAQABAAEAAIAAgADAAMAAwADAAMAAwAEAAQAAwABAAAA///+//7//v/9//3//f/9//3/
/f/+//7//v/8//3//f/8//v/+v/5//f/9//3//f/+P/6//r/+v/6//v//P/9//7//P/7
//r/+P/2//b/9//3//f/+P/4//j/+f/6//v//P/6//v/+//7//v/+//7//v/+//9//z/
+v/6//r/+v/5//j/9//2//f/+f/6//v/+f/5//j/+P/2//b/9f/1//f/9//2//b/9P/0
//T/9f/1//X/9f/1//f/9//3//f/9P/z//P/8//x//H/8P/w//L/8v/x//H/8f/v/+3/
7P/u/+7/7v/u/+//7//u/+7/7P/t/+3/7f/r/+r/6v/r/+v/6//q/+r/6v/q/+r/6v/o
/+T/4v/k/+X/5f/p/+f/4//h/9//3P/a/9r/4f/s//b/CQAgADkATgBoAIYAoAC1AMIA
vQCgAHsAWAAuAAYA8v/0//b/+P/1//D/6f/j/9v/1//X/9n/2v/b/9n/1//X/9v/3v/c
/9z/3P/a/9r/2v/a/9r/2v/a/9r/3P/c/9z/3f/f/9//3//f/97/3f/c/9v/3P/c/9z/
3P/a/9v/2//b/9r/2v/a/9r/2v/a/9v/2//b/9v/2f/b/9n/2f/Z/9n/2//c/93/3//e
/93/3P/c/97/3v/f/9//4P/g/+D/4f/j/+T/5P/l/+T/5f/m/+f/6v/r/+v/6//r/+n/
5//n/+n/6//s/+7/8f/0//b/+P/8////AgAGAAcACQALAAwADQAOAA8AEQARABMAFQAW
ABYAFwAYABkAGQAZABkAGQAWABUAFAATABIAEQAQAA0ACQAHAAQAAAD+//z/9//1//D/
6//p/+f/5P/h/93/2v/V/9P/0v/P/87/zf/M/8v/z//Q/9L/0//T/9P/0//S/9D/0P/O
/87/zf/N/8z/yv/J/8j/x//E/8P/wv/C/8H/wv/B/8H/wv/E/8b/x//J/8v/y//L/8v/
yf/I/8f/x//F/8X/xf/F/8L/wv/D/8P/wv/B/8D/v/+//7//wP/A/8P/x//K/8z/y//L
/8z/yf/J/8n/yv/K/8r/yv/K/8v/yf/I/8f/xf/H/8f/x//G/8P/w//D/8L/w//E/8T/
xf/I/8j/yP/I/8j/yP/I/8j/yP/I/8b/xv/G/8X/xP/D/8X/xf/G/8b/xv/F/8X/xf/D
/8L/wf+//8H/wf/B/8H/w//E/8T/xP/E/8X/xf/E/8L/wv/C/8H/v/+//7//wP/C/8L/
wv/C/8T/xP/E/8T/xP/D/8L/wP++/77/v/+//8H/wv/C/8L/wP/A/8D/wP/D/8X/xv/H
/8f/x//I/8f/xv/F/8T/xf/G/8f/yP/H/8f/xv/F/8X/xf/E/8T/wv/C/8H/wf/A/7//
vf+8/77/wP/C/8X/xf/F/8X/xf/E/8P/wv/B/8P/xf/I/8v/y//L/8r/yv/I/8j/x//H
/8f/xf/D/8L/xP/E/8T/xP/F/8X/xP/E/8L/w//D/8P/xf/E/8T/xf/F/8X/xP/E/8b/
xv/G/8b/xP/C/8L/xP/F/8f/x//H/8f/x//B/7j/tP+8/8f/1P/o////GgAzAE4AbACI
AKIAtQC2AKEAgABbACwA/v/o/+b/6P/m/+D/2//W/8//xf/B/8H/xf/D/8L/w//B/7//
w//H/8b/xv/K/8z/yv/K/8r/yv/I/8j/yP/I/8j/yP/I/8n/yf/J/8n/yf/J/8n/yf/J
/8r/yv/K/8r/yv/L/8v/y//N/87/z//Q/87/zv/P/8//z//P/83/z//R/9H/0f/R/9L/
0v/S/9P/1f/V/9X/1v/U/9T/1f/V/9b/1v/W/9f/2f/a/9r/2//c/93/3v/f/+D/4f/h
/+H/4//j/+P/5f/n/+n/6v/s/+3/8P/y//T/+f/7//3/AAACAAUACAAKAA0AEAATABcA
GAAZABoAGgAaABsAHAAdAB0AHQAdAB0AHAAbABoAGQAVABMAEQANAAcABQACAP7/+P/2
//H/7//u/+n/5//l/+P/4f/e/9z/3P/b/9v/2f/Y/9f/1v/V/9f/1v/W/9X/1f/V/9X/
1P/U/9T/0v/S/9L/0//T/9L/0v/S/9L/0P/Q/9D/0f/R/9H/0f/S/9T/0v/S/9H/0f/T
/9P/0//T/9T/1P/U/9X/0//T/9P/0//U/9T/1f/V/9X/1f/V/9X/1//X/9j/2P/a/9v/
2//a/9j/2f/b/9n/2v/b/93/3v/g/+D/4P/h/+L/4v/i/+H/4v/j/+T/5P/i/+P/5P/k
/+b/5v/l/+X/6P/o/+j/6P/o/+j/6P/o/+r/6v/o/+j/6f/p/+n/6f/p/+n/6v/q/+r/
6f/p/+n/6v/q/+r/6f/p/+n/6f/p/+f/6P/o/+j/6P/p/+n/6P/q/+r/6v/p/+n/6f/p
/+r/6v/q/+r/6v/o/+j/6P/o/+v/6//r/+r/7P/s/+3/7f/t/+7/7v/u/+7/7v/u/+7/
8P/x//D/8P/w//D/8P/y//L/8v/y//L/8//z//P/8f/x//D/8P/w//D/7//v//H/8f/w
//D/8P/w//D/8f/x//H/8f/x//H/8f/x//H/8f/x//L/8//z//P/8v/y//D/8P/v/+//
8f/v/+3/7P/q/+r/6v/q/+z/7f/t/+7/7f/t/+z/6//r/+r/6v/r/+v/6//q/+r/6v/q
/+r/6v/q/+z/7P/s/+3/6//r/+n/5//l/+H/3v/a/9j/3f/q//j/BwAcADsAVABsAIgA
qAC/AM4AywC0AJMAbABCABgAAAD8//z//P/5//T/8f/p/9//2//b/93/3v/f/+H/4f/h
/+P/5P/m/+b/5v/k/+T/5P/k/+b/5v/m/+b/5v/m/+b/5//n/+f/5//n/+n/6f/p/+n/
7P/s/+z/7P/s/+3/7f/t/+7/7v/u/+7/8P/w//H/8f/x//H/7//x//P/8//z//P/9P/0
//T/9f/3//f/9//4//j/+P/5//n//P/8//z//f///wAAAAABAAIAAwAEAAUABgAHAAcA
BwALAAsACwANAA8AEQASABQAFQAYABoAHAAfACEAIwAmACoALQAwADIANAA2ADgAOwA/
AEEAQwBEAEcASQBLAE0ATwBPAE8ATwBOAE0ATABLAEkARwBFAEEAPQA7ADgANAAwAC4A
KQAnACQAHwAdABsAGQAXABQAEgASABEAEQAPAA4ADQAMAAsACQAIAAgABwAJAAkACQAI
AAgACAAGAAYABgAHAAcABgAGAAYABgAEAAQABAAFAAUABgAFAAUABgAGAAYABQAFAAUA
BQAFAAUABAAEAAQABQAFAAUABQAFAAQABAAFAAUABwAHAAcABwAFAAUABgAGAAYABwAH
AAYABgAHAAkABwAHAAcACAAIAAgACAAIAAkACgAKAAoACQAJAAkACQAIAAgACQAKAAoA
CAAIAAcABwAIAAgACAAIAAYABgAGAAYACAAIAAYABgAHAAcABwAHAAUABQAGAAYABgAF
AAUABQAEAAQABAADAAMAAwADAAMAAQACAAIAAgACAAMAAwACAAIAAgACAAEAAQABAAEA
AgACAAIAAgACAAIAAgACAAIAAQABAAEAAAACAAIAAwADAAMABAAEAAQABAAEAAQABAAE
AAUABQAFAAMAAwAIAAgACAAIAAgABgAGAAYABgAEAAUABQAFAAUABQAEAAQABAAEAAMA
AwABAAEAAAAAAAAAAAAAAAEAAQABAAEAAQADAAMAAwADAAMAAwAEAAUABAADAAEAAAAA
AAAA/////////f/7//r//P/8//z//P/9//3//P/8//r/+//7//v/+//6//r/+//7//v/
+v/6//r/+v/6//r/+P/6//r/+v/7//3//f/7//n/+f/1//L/7P/s//P//v8OACMAQABb
AHAAiACoAMQA1wDiANcAvACXAHAAQgAaAAoACAAKAAwACQAGAAEA+f/x/+3/7//v//D/
7//v/+//8f/1//j/+P/4//j/+P/4//j/+P/4//j/+P/4//b/9v/2//f/+f/5//n/+f/3
//f/9//3//j/+P/4//j/+P/5//n/+f/6//r/+v/6//z//P/9//3/+//7//n/+//7//v/
+//7//r/+v/6//v//P/9//7/AAD+//7//////wAAAAAAAAEAAQACAAIAAwAEAAUABgAH
AAYABwAHAAcACwALAAsADQAPABEAEgAUABUAGAAaABwAHQAfACEAJAAmACkALAAuADAA
MgA0ADcAOQA7AD0APgA+AD8AQABBAEMAQwBDAEMAQgBBAEAAPwA9ADsAOQA1AC8ALQAq
ACYAIgAgABsAGQAUAA8ADQALAAkABwAEAAIAAQABAAIAAQAAAP///v/9//3//P/8//v/
+//7//v/+v/6//r/+P/4//j/+f/5//j/+P/4//j/9v/2//b/9//3//T/8//z//T/9P/0
//P/8//1//X/9f/1//T/9P/0//X/9f/1//X/9f/0//T/9f/1//P/8//z//P/8//z//T/
9P/z//P/8v/w//L/8//1//P/9f/1//b/9v/2//b/9v/3//f/9v/1//P/9f/1//X/9P/0
//X/9v/2//b/9v/1//X/9P/0//T/9P/0//T/9P/0//L/8v/w//D/7//v/+//7//x//H/
8v/y//D/7//v/+//7v/u/+7/7f/v/+//7//v/+3/7v/u/+7/7P/t/+3/7P/s/+z/7P/r
/+n/6f/p/+r/6P/o/+j/6P/m/+b/5v/m/+j/6f/q/+r/6P/o/+n/6f/n/+j/6P/o/+b/
5v/m/+b/5v/n/+f/5//l/+X/5f/l/+P/4//j/+T/5v/m/+b/5v/m/+b/5v/l/+T/4//i
/+H/4v/j/+P/5P/l/+b/5//o/+j/5v/m/+T/4//i/+H/4P/f/97/3f/c/97/3v/e/97/
4P/g/+D/4P/g/+D/4P/g/+D/4P/g/+D/3//e/93/3P/a/9r/2v/a/9r/2v/a/9r/2v/a
/9r/2v/Z/9j/1//W/9b/1v/W/9b/1P/U/9T/1P/U/9T/1P/U/9H/0P/P/87/zf/M/8v/
yv/M/87/0P/S/9P/1P/V/9b/0//S/9H/0P/P/87/zf/M/9r/6P/2/wQAHQA0AEsAYgBx
AIAAjwCeAH8AYgBFACgAEwAAAO3/2v/Z/9j/1//W/9L/zv/K/8b/xv/G/8b/xv/E/8T/
xP/E/w==
         </WaveFormData>
      </LeadData>
      <LeadData>
         <LeadByteCountTotal>10000</LeadByteCountTotal>
         <LeadTimeOffset>0</LeadTimeOffset>
         <LeadSampleCountTotal>5000</LeadSampleCountTotal>
         <LeadAmplitudeUnitsPerBit>4.88</LeadAmplitudeUnitsPerBit>
         <LeadAmplitudeUnits>��V</LeadAmplitudeUnits>
         <LeadHighLimit>2147483647</LeadHighLimit>
         <LeadLowLimit>268435456</LeadLowLimit>
         <LeadID>V6</LeadID>
         <LeadOffsetFirstSample>0</LeadOffsetFirstSample>
         <FirstSampleBaseline>0</FirstSampleBaseline>
         <LeadSampleSize>2</LeadSampleSize>
         <LeadOff>FALSE</LeadOff>
         <BaselineSway>FALSE</BaselineSway>
         <ExcessiveACNoise>FALSE</ExcessiveACNoise>
         <MuscleNoise>FALSE</MuscleNoise>
         <LeadDataCRC32>4173695107</LeadDataCRC32>
         <WaveFormData>
9P/0//T/9P/y//L/8v/y//T/9P/0//T/9v/2//b/9v/2//b/9v/2//f/+P/5//r/+P/4
//j/+P/2//b/9v/2//T/9P/0//T/8v/y//L/8v/w//D/8P/w//H/8v/z//T/9f/2//f/
+P/2//b/9v/2//T/9P/0//X/9P/z//L/8v/w//D/8P/w//H/8f/y//P/9f/1//T/9P/y
//L/8v/y//T/9P/0//T/8v/z//P/8//z//P/8//z//L/8v/z//P/8//y//L/8v/w/+//
7//v/+v/6v/p/+j/5//m/+X/5f/m/+b/5//o/+z/7f/u/+//7v/t/+z/6//r/+v/6//r
/+n/6f/p/+j/6v/q/+j/5v/k/+T/4//i/9//3P/Z/9f/1//f/+T/7f/9/xEAIQAxAEcA
XwBzAIAAiACCAHAAVwBCAC0AHAAWABUAEwAQAA0ABgD6/+7/5v/j/+L/4v/m/+f/5//k
/+b/5v/m/+T/4v/i/+T/4//j/+P/4//i/+L/4//h/+H/4f/h/+H/4f/h/+H/4P/f/9//
3v/g/+D/4P/g/+H/4v/k/+X/5f/l/+X/5f/l/+X/5f/l/+P/4//j/+P/4//k/+T/5P/i
/+L/4//j/+P/4v/i/+L/4v/i/+L/4//l/+b/5v/m/+X/5f/k/+P/4//l/+X/5f/m/+f/
6f/q/+r/6//r/+3/7v/u/+//8P/z//T/9f/3//j/+f/6//v/+//8//3///8AAAEAAwAE
AAYACAAKAAwAEAASABIAEgAQABEAEQARABMAEwATABEAEQARAA8ADQAJAAUABQAFAAMA
AAD///3//f/8//r/+P/2//X/9P/y//H/8f/w/+//7//v//D/8f/x//H/7//u/+7/7v/u
/+7/7//v/+7/7v/u/+//7//u/+7/7v/u/+3/7f/v//D/8P/w/+//7//w//D/7//u/+7/
8P/w//H/8f/x//L/8v/y//L/8v/y//L/8v/z//P/8//z//T/9P/z//P/8//z//T/9v/2
//b/9v/3//f/9v/2//b/9v/2//f/9//2//b/9v/4//j/+P/4//j/+P/4//j/+f/5//n/
+f/3//f/+P/4//r/+v/7//v/+//7//v/+//5//n/+P/4//j/+P/4//j/+P/5//n/+P/6
//n/+f/5//v/+//6//r/+P/4//j/+P/4//j/+P/4//n/+f/5//n/+//6//r/+v/6//r/
+v/6//n/+v/5//j/+P/5//n/+f/5//n/+f/3//f/9//3//n/+P/4//j/+P/1//X/9P/z
//X/9v/2//b/9v/2//b/9v/2//X/9f/1//b/9v/2//b/+P/2//f/9//2//j/+P/4//j/
+f/5//n/+f/4//j/+P/4//r/+v/5//n/+f/5//n/+P/4//j/+P/4//j/+P/4//j/+v/6
//v/+//5//n/+f/5//v/+v/6//v/+//7//r/+v/4//j/9//3//n/9//2//X/9P/0//T/
9P/1//X/9P/0//T/9f/1//X/9f/1//X/9f/1//X/9f/1//X/9f/1//X/+P/2//b/9v/2
//b/9v/z//D/7//u/+v/5f/l/+n/8P/5/wUAFwArAD0ATwBjAHcAigCWAJgAigBzAF4A
RwAyACgAJwAnACIAHQAUAAwABAD8//P/8v/y//T/9f/x//D/8v/0//b/9v/2//b/9P/z
//P/8//1//T/9P/1//P/8//z//P/9f/1//X/9f/1//X/9v/2//b/9v/2//b/+P/4//n/
+f/3//f/9//3//f/9//3//f/9//3//f/9//3//j/+P/4//j/+P/5//n/+f/4//j/+P/4
//j/+P/5//v//P/8//z/+v/7//v/+//7//3//f/9//3//f/+//7//v//////AQACAAIA
AwAEAAUABgAHAAkACgALAAwADQAPABAAEQATABYAFwAZABoAGwAcAB0AHgAgACIAIgAi
ACAAIQAhACEAIwAjACMAIQAhACEAHwAdABsAFwAXABcAFwAUABMAEQAPAA4ADAAKAAkA
BwAFAAIAAQABAAAA///+//3//f/9//3//f/7//r/+//8//3//v/+//3/+//6//r/+//7
//r/+v/6//r/+f/3//n/+v/6//j/9//3//j/+P/3//b/9v/4//j/+f/5//f/+P/4//j/
+P/4//j/+P/4//n/+f/5//n/+v/6//n/+f/5//n/+v/6//r/+v/6//v/+//6//r/+v/6
//r/+//7//r/+v/6//z//P/8//z//P/8//z//P/7//v/+//7//v/+//8//z//P/8//3/
/f/7//v/+//7//v/+//6//r/+v/6//r/+v/6//v/+//6//r/+f/5//n/+f/5//j/+P/4
//j/+P/4//j/+P/4//j/+f/5//n/+f/5//j/+P/4//r/+v/6//r/+P/6//r/+v/4//n/
+f/5//v/+//7//n/+//7//v//f/8//z//P/8//3//f/8//v/+//+//7/AAD+//7//v/+
///////////////+//3//P/8//z/+//7//v/+//7//r//P/8//z//P/6//r/+v/6//z/
/P/9//3/+//7//v/+//9//z//P/9//3//f/8//z//P/8//v/+//7//n/+P/3//b/9v/2
//b/9f/1//T/9P/0//X/9f/1//X/9f/1//X/9v/3//j/+f/5//n/+f/5//b/+P/4//r/
+v/4//b/9f/2//P/8P/r/+f/6f/x//j/AwARACMANQBHAFUAaQB7AIoAlACMAHQAXwBM
ADcAKAAgAB8AHwAeABsAEgAKAAAA+P/1//T/9P/0//P/8//y//T/9P/0//b/9P/y//T/
8//z//P/9f/0//T/9f/1//X/9f/1//X/9f/1//X/9f/1//b/9v/4//j/+P/4//b/9v/3
//f/9//3//f/9//3//f/9//3//f/9//3//f/9//4//j/+P/4//j/+f/5//f/9v/2//b/
9v/2//b/9//3//j/+P/4//j/+f/5//n/+f/7//v/+//9//3//v/+//7//////wEAAgAC
AAMABAAFAAYABwAJAAoACwAMAA0ADQAOAA8AEQASABMAFQAWABkAGgAbABwAHAAeAB4A
HgAeAB8AHwAfAB0AHQAdABsAHQAdABsAGQAXABMAEwATABMAEAAPAA0ACQAIAAYABAAC
AAEAAAD+///////+//3//P/7//v/+//7//v/+f/4//b/9v/2//b/+f/5//j/+P/4//n/
+f/4//j/+P/4//f/9//5//r/+v/4//f/9//4//r/+f/4//j/9v/2//f/9//3//j/+P/4
//j/+P/4//j/9v/3//f/9//3//j/+P/3//n/+f/5//r/+v/6//r/+v/7//v/+v/6//r/
+v/6//v/+//6//r/+v/6//r/+v/6//r/+v/6//r/+v/7//z//f/7//v//P/8//r/+v/7
//v/+//7//v/+//7//v/+v/6//z//P/8//z/+v/7//v/+v/6//n/+f/5//r/+//7//z/
+v/6//r/+v/4//j/+P/4//v/+//7//v/+//6//r/+v/6//r/+v/6//j/+v/6//r/+P/5
//n/+f/7//v/+//5//n/+f/5//v/+//6//n/+P/4//n/+f/5//n/+v/6//r/+v/6//r/
+v/6//n/+f/5//r/+v/6//r//P/8//z//P/9//3//f/9//7//v/+//7//P/8//v/+//7
//v/+//6//r/+v/6//r//P/8//z//P/6//r/+//7//v/+//7//v//f/8//z//f/7//v/
+v/6//j/+P/3//f/+f/3//b/9f/0//T/9P/0//X/9f/0//T/9P/1//X/9f/1//X/9f/1
//X/9f/1//X/9f/1//X/9f/2//b/9v/2//T/9v/2//X/9P/z//D/7f/p/+f/6f/y//v/
BQAVACcAOQBJAF0AcQCEAJAAkgCGAG8AWgBDADAAJAAhACEAIAAbABYAEAAGAPz/9f/0
//b/9v/z//P/9P/0//T/9v/2//b/9v/2//X/9f/1//f/9v/2//f/9//3//f/9//3//f/
9//3//f/9//4//j/+P/4//j/+P/4//j/+f/5//n/+f/5//n/+f/5//n/+f/7//v/+//7
//v//P/8//z/+v/6//v/+//9//z//P/8//z//P/8//3//f/+//7//v/8//3//f/9//v/
/f/9//3//f/9//7//v8AAAEAAQADAAQABAAFAAYABwAIAAkACwAKAAsADAANABEAEgAT
ABUAFgAXABkAGgAbABwAHQAeAB4AIAAgACAAIAAhACEAIQAfAB8AHwAdAB0AHQAbABkA
GQAVABUAFQATABAADwANAAwADAALAAoACgAJAAgABgADAAMAAgABAP7//f/9//3//f/9
//v/+v/4//j/+P/4//n/+f/4//j/+v/7//v/+v/6//r/+v/5//X/9//4//j/9v/1//X/
9v/1//P/8f/w//L/8v/z//P/9f/2//b/9v/2//b/9v/2//b/9//3//f/9f/2//b/9f/1
//X/9f/2//b/9v/2//b/9f/1//T/9P/2//b/9v/3//f/9v/2//b/+P/4//j/+P/3//b/
9f/0//P/8//z//P/8//z//T/9P/0//T/9f/1//f/9//3//f/9//3//b/9v/2//b/9v/2
//b/9//3//b/9P/z//P/8//x//H/8P/w//D/8P/w//D/7v/u/+7/7v/v/+//7//v//H/
8P/w//D/8v/y//L/8v/y//T/9P/0//L/8//z//P/8v/x//D/7f/u/+//8P/z//T/9P/0
//T/9f/1//T/8//z//T/9P/0//L/8v/0//D/7v/u/+7/7v/x//H/8f/x//P/9P/1//b/
9P/0//P/8//z//P/8//y//T/9P/0//T/8v/y//L/8v/x//D/8P/v/+//7//v/+//7f/s
/+z/7f/u/+//7//w//H/8v/y//P/8//x//D/7//t/+z/6//q/+v/6//q/+r/6P/p/+n/
6f/r/+v/6//r/+v/6//r/+v/6P/n/+b/5f/k/+b/6P/m/+T/5P/m/+f/5P/h/+L/4f/f
/9//4//q//X/AwAPAB0ALQA/AFMAZwB4AIAAfABuAFcAQgAtABgADgAPAA8ADgAJAAQA
+v/0/+z/5//k/+b/5v/l/+X/5P/m/+b/5v/k/+L/3v/e/93/3f/d/9//3v/e/9//4f/h
/+H/4f/i/+P/5P/l/+X/5f/m/+b/5f/k/+P/4v/i/+L/4//j/+H/4f/h/+H/4P/f/97/
3f/f/9//3//f/+H/4v/i/+L/5P/k/+X/5f/l/+T/5P/k/+T/5P/k/+X/5f/m/+b/5v/m
/+f/5//n/+X/5//n/+f/5f/l/+b/5v/m/+f/5//p/+z/7P/t/+7/7//w//H/8//2//f/
+P/5//3//v///wEAAAABAAMABAAFAAYABwAIAAgACgAKAAoACAAJAAkACQAJAAkACQAH
AAUABQADAAEAAAD9//7///////z/+//5//X/9P/y//D/7v/t/+z/6v/q/+v/6//r/+j/
5//n/+f/6f/p/+f/5v/k/+T/5P/k/+P/4//i/+L/4//l/+b/5v/k/+T/5P/j/+P/5f/m
/+b/5P/j/+P/5P/l/+X/5f/m/+j/6P/p/+n/6f/q/+r/6v/s/+z/7P/s/+r/6//r/+v/
6//s/+z/6//t/+3/7f/u/+7/7v/u/+7/7//v/+7/7v/v//D/8f/z//P/8v/y//L/9P/0
//T/9P/0//T/9P/0//P/8//z//P/8f/x//L/8v/0//T/9f/1//f/9//3//f/9//3//b/
9v/4//j/+P/4//b/9//3//b/9//3//j/+f/5//n/+P/4//j/+P/4//j/+v/6//r/+v/5
//n/+f/5//v/+v/6//r/+v/6//r/+v/6//z//P/8//r/+//7//v//f/9//3/+//9//3/
/f///wAAAAAAAAAA/////wIAAwAAAAIAAgACAAIAAwADAAMAAwAEAAQABAAEAAQABAAD
AAMAAwADAAMAAgAEAAQABAAEAAYABgAGAAYABAAEAAUABQAHAAcABwAHAAcABgAGAAcA
BwAHAAYABgAGAAYABQAFAAcABQAEAAMABAAEAAQABAAFAAUABAAEAAQABQAFAAUABQAF
AAUABQAFAAUABQAFAAMAAwADAAMAAgACAAYACAAEAAQABAD///7////8//f/9f/3//3/
BgARACEAMwBFAFMAaQB9AJEAoACoAJ4AiABxAFwASQA4ADQAMwAzAC4AJwAgABgADgAE
AP//AgAEAAIAAQABAAAAAgAEAAIAAgAEAAYABAADAAMAAwADAAIAAgADAAMAAwADAAMA
AQABAAEAAQABAAEAAgACAAIAAgACAAIAAgACAAMAAwADAAMAAwADAAMAAwADAAMABQAF
AAUABQAFAAYABgAGAAQABAAFAAUABwAGAAYABgAIAAgACAAJAAkACgAKAAoACAAJAAkA
CQAJAAsACwALAA0ADQAOAA4ADAANAA0ADwAQABAAEQASABMAFAAVABcAGgAbABwAHQAd
AB4AHwAhACIAIwAlACYAJwAoACkAKgAsAC4ALgAuAC4ALwAvAC8ALwAvAC8ALQAtAC0A
KwApACcAIwAjACMAHwAcABsAGQAZABgAFgAUABIAEQAQAA4ADwAPAA4ADQAMAAsACwAL
AAsACwAJAAgABgAGAAYABgAHAAcABgAGAAYABwAHAAYABgAGAAYABQADAAUABgAGAAQA
AwADAAQABgAFAAQABAAEAAQABQAFAAMABAAEAAQABAAEAAQABAAEAAUABQAFAAUABgAG
AAUABQAFAAUABgAEAAQABAAEAAUABQAEAAQABgAGAAYABwAHAAYABgAGAAYABgAGAAYA
BgAGAAYABgAHAAcABwAHAAUABQAGAAYABAAEAAUABQAFAAUABQAFAAUABQAEAAQABAAE
AAQABAACAAMAAwACAAMAAwAEAAUABQAFAAQABAAEAAQABAAEAAIAAgACAAIABQAFAAUA
BQAFAAQABAAEAAYABgAGAAYABAAGAAYABgAGAAcABwAHAAgACAAIAAgACAAHAAcABwAH
AAYABgAGAAYABgAGAAUABQAFAAUABQAEAAQABAAEAAQABAAEAAQABAAEAAQABQAFAAUA
BQAFAAUABQAEAAQABQAFAAUABAAEAAQABAADAAMAAwABAAAA///+//7//v/+///////+
//7//v/////////9//3//f/9//3//f/9//3////////////+//7//v/+//7//v/+//3/
/P/7//j/9f/x/+3/7//4/wEADQAbACsAPQBRAGUAdwCIAJgAoACYAIEAaABTAD4ALAAl
ACMAIgAhABwAFAAMAAQA/f/6//j/+v/7//v/+v/6//z//P/+//7//P/8//v/+//7//3/
/P/8//3/+//7//v/+//5//n/+f/5//n/+f/6//r/+P/4//j/+P/4//j/+f/5//v/+//7
//v//f/9//3//f/9//3//f/9//3//v/+//7//P/8//3//f/9//z//P/8//r/+v/6//v/
+//8//z//P/+////////////AQABAAEAAQABAAIAAgAAAAEAAQADAAIAAgADAAQABQAG
AAcACQAKAAsADAANAA8AEAARABMAFAAVABcAGAAZABoAGwAcABwAHgAeAB4AIAAhACEA
IQAfAB8AHwAdABsAGwAZABcAFwATABMAEwARAA4ADQALAAcABgAEAAIAAgABAAAA/v/9
//3//P/7//z/+//7//v/+f/5//f/9v/4//j/+P/4//f/9//2//b/9v/3//f/9v/1//T/
8//x//H/8//0//T/9P/z//P/9P/y//H/8P/w//L/8v/z//P/9f/2//b/9v/0//T/9P/0
//b/9//3//f/9f/2//b/9f/0//P/8v/y//L/8v/y//L/8f/x//D/8P/w//D/8P/x/+//
7v/u/+7/8P/w//D/8P/w//D/8P/w/+7/7f/s/+v/6f/p/+r/6v/s/+z/7f/t/+//7//v
/+//7//v/+7/7v/u/+7/7v/u/+z/7f/t/+z/7P/r/+v/6//r/+v/6v/q/+r/6v/q/+r/
6v/q/+r/6v/p/+n/6f/p/+j/5v/l/+T/5f/m/+f/6P/o/+r/6v/q/+r/6//r/+v/6P/n
/+b/4//l/+X/5f/n/+r/6v/q/+r/6v/r/+v/6//p/+r/6v/q/+r/6v/q/+r/6v/r/+j/
6P/o/+j/6P/o/+f/5v/l/+j/6P/o/+j/6v/q/+n/6f/p/+n/6f/o/+b/5v/m/+b/5P/k
/+T/5P/m/+b/5//n/+f/5//n/+f/5v/k/+P/4//h/+H/4P/g/+L/4v/h/+H/4//h/+D/
3//g/+D/4P/g/9//3//e/97/3//h/+L/4//h/+H/4f/h/9//3//f/9//3f/d/93/3f/c
/9r/2v/Y/9b/1v/Y/9f/1v/V/9L/0f/N/8v/0f/a/+X/8/8FABMAIQA1AEcAWQBqAHgA
eABoAFEAPAAlABIABgADAAMAAgABAPj/7P/k/97/2f/Y/9j/1v/Z/9v/2v/Y/9r/3P/a
/9r/2P/Y/9f/1//X/9b/1P/T/9P/1f/V/9X/1f/Y/9n/2v/b/9n/2f/a/9r/2P/Y/9j/
2P/a/9r/2//b/9v/2//b/9v/2//b/9v/2//Z/9n/2f/Z/9f/2P/Y/9j/2//c/97/3//d
/9z/3P/c/9r/2v/a/9v/3f/e/97/3v/g/+H/4f/h/9//4f/h/+H/4f/h/+L/4v/h/+H/
4P/h/+T/5P/l/+b/6f/q/+v/7f/u/+//8P/x//H/8v/z//X/9v/3//n/+v/5//r/+//8
//3//v/9//z//P/9//3//f/9//3//f/7//z//f/8//v/+//3//f/9//z//D/7//t/+n/
6P/m/+T/4v/h/+D/3v/b/9v/2v/Z/9n/2f/a/9v/3v/f/97/3v/e/97/3v/e/97/3f/b
/9r/2P/Z/9n/2P/W/9b/1v/V/9L/0//T/9L/0v/T/9X/2P/b/9v/2//c/9r/2v/b/9v/
2f/a/9r/2v/a/9r/2v/a/9n/2f/Y/9f/1P/U/9P/0f/U/9X/1v/Y/9z/3v/g/+L/4//j
/+L/4v/g/+D/4P/h/+H/4P/g/+D/3v/e/97/3v/c/9z/3P/c/9r/2f/Y/9f/2v/b/93/
3v/h/+L/5P/l/+P/4//j/+P/4//j/+L/4v/i/+L/4v/i/+L/4//j/+L/4v/h/+H/4f/g
/9//3f/c/93/3v/f/+D/4f/i/+P/5P/l/+X/5f/l/+P/4v/i/+L/4f/g/9//3v/f/+L/
4//k/+T/5f/l/+X/5P/j/+L/3//f/9//3//h/+T/5P/k/+T/4//j/+L/4f/k/+b/5//o
/+r/6v/s/+r/6v/q/+r/7f/t/+3/7f/t/+z/6//q/+r/6v/p/+n/6f/p/+n/6P/m/+b/
5v/m/+n/6v/r/+z/7P/s/+3/7f/r/+v/6//r/+3/7v/w//P/8f/x//D/8P/w//D/7//v
/+3/6//q/+n/6v/q/+r/6v/p/+n/6P/o/+b/5//n/+f/6P/p/+r/6//p/+n/6f/p/+n/
6f/p/+n/6P/o/+j/5v/o/+z/7P/r/+z/6//m/93/2f/f/+f/7v/7/w0AHwAxAEMAVwBr
AHsAjACQAIYAcgBbAEQALQAgAB4AHQAbABQACwACAPj/7v/o/+n/6P/k/+T/5//n/+b/
6v/s/+z/7P/s/+7/7f/r/+r/6f/r/+r/6v/r/+v/6//r/+v/6//r/+v/6//r/+v/7P/s
/+r/6v/q/+r/7P/s/+3/7f/v/+//7//v/+//7//v/+//7//v/+//7//v//D/8P/w//D/
8P/x//H/8//y//L/8v/y//L/8v/z//P/9P/0//T/9v/3//f/9//3//n/+f/5//f/9//4
//j/+v/7//v//f/+//7///8AAP//AAABAAMABgAHAAgACQAMAA4AEAATABQAFQAXABgA
FwAYABkAGgAcAB4AHgAeABwAHQAdAB0AHQAdAB0AGwAZABkAFwAVABMADwAPAA8ACwAI
AAcABQAFAAQAAgAAAP7//f/8//r/+//7//r/+f/4//f/9//3//f/9//1//T/9v/2//b/
9v/1//X/9P/0//L/8//z//L/9P/0//T/8//v//H/8v/y//L/8f/x//L/9P/z//L/8v/0
//T/9f/1//X/9v/2//b/9P/0//T/9P/0//X/9f/1//P/9P/0//P/9P/1//b/+P/4//j/
+P/4//n/+f/4//j/+P/4//j/+f/7//r/+v/6//j/+P/4//j/+v/6//r/+v/5//n/+f/5
//n/+f/6//r/+v/6//v/+//7//v/+//7//v/+//6//r/+v/6//r/+v/4//n/+f/4//r/
+f/5//n/+//7//r/+v/6//r/+v/6//r/+v/6//r/+//7//v/+//7//r/+v/6//r/+v/6
//r/+P/6//r/+v/6//v/+//7//3//f/9//v/+//7//v//f/8//z//P/8//3//f/8//v/
AQAAAP7//P/8//z//P/9//3//f/9/wAAAAAAAAAA/v/+//3//f/9//3//f/8//7//v/+
//7//P/8//z//P/+//7///////3//f/9//3//f/8//z//f/9//3//P/8//z//P/7//v/
+//5//j/9//2//b/9v/2//f/9//2//b/9v/3//f/9//5//n/+f/5//f/9//3//f/9f/1
//X/9f/2//b/9v/2//T/9P/0//X/8v/x/+7/6//n/+X/6f/y//3/BQATACsAOwBJAF0A
cwCGAJIAlACIAHEAWgBFADIAJgAhAB8AHgAbABQADAAEAPj/8//y//T/8v/x//H/8v/y
//L/8v/0//T/8v/y//H/8f/x//P/8v/y//P/8f/x//H/8f/z//P/8//z//P/8//0//T/
9P/0//T/9P/y//L/8//z//P/8//z//P/8//z//P/8//1//X/9f/1//P/9P/0//T/9v/2
//f/9//1//T/9P/0//b/9v/2//f/9//4//j/+P/4//n/+f/5//v//f/9//3//f/9//7/
/v/+//////8BAAIAAgADAAQAAwAEAAUABwAKAAsADAANAA8AEAARABMAFAAVABcAGAAZ
ABoAGwAcABwAHgAeAB4AIAAhACEAIQAhACEAIQAfAB0AHQAbABkAGQAVABUAFQATABAA
DwANAAsACgAIAAYABgAFAAQAAgD//////v/9//z/+//7//v/+//7//n/+P/6//r/+v/6
//n/+f/4//j/+P/5//n/+P/4//j/+P/3//X/9//4//j/9v/1//X/9v/2//X/9P/0//T/
9P/1//X/9f/2//b/9v/2//b/9v/2//T/9f/1//X/9//4//j/9//1//X/9f/2//b/9v/2
//b/9//3//b/9v/2//b/9v/3//f/9v/2//b/9v/2//b/9v/2//b/9v/2//f/9//3//f/
9f/1//b/9v/4//j/+f/5//j/9//2//X/9//3//b/9v/2//b/9v/2//T/9f/1//T/9v/1
//X/9f/z//P/8v/y//T/9P/0//T/9P/0//T/9P/z//P/8//z//P/8v/y//L/8v/y//L/
8v/w//L/8v/y//D/8f/x//H/8f/x//H/7//x//H/8f/z//L/8v/y//L/8//z//L/8f/z
//T/9P/0//D/8P/0//L/8v/y//L/8//z//P/8//0//T/9P/0//L/8v/x//H/8//z//P/
8v/w//D/8P/w//D/8P/w//D/8v/y//P/8//z//P/8//z//P/8v/y//P/8f/x//D/8P/w
//D/7//v/+//7f/s/+v/7P/s/+z/7P/t/+3/7P/s/+r/6//r/+v/6f/p/+n/6f/p/+n/
6f/p/+n/6f/p/+n/6v/s/+z/7P/s/+7/7P/r/+r/6f/m/+H/3f/b/9//6P/z/wEAEwAn
ADUARQBbAG8AgACMAIgAdgBdAEgAMQAcABQAEwATABAACwAEAP7/9P/s/+f/5v/m/+T/
5f/l/+b/5v/q/+r/6v/o/+j/6P/n/+f/5//n/+b/5v/n/+X/5f/l/+X/5f/l/+X/5f/l
/+X/5v/m/+j/6P/o/+j/6v/q/+v/6//p/+n/6f/p/+n/6f/p/+n/6f/p/+n/6f/n/+j/
6P/o/+b/5v/n/+f/6f/o/+j/6P/o/+j/6P/p/+f/6P/o/+j/6v/r/+v/6//r/+3/7f/t
/+3/7f/u/+7/7P/t/+3/7//w//D/8f/y//P/9P/1//f/9//3//f/9//7//z//f///wAA
AQADAAQABQAGAAcACAAIAAoACgAKAAwADQANAA0ACwALAAsACQAHAAcABQADAP//+//7
//v/+f/2//X/8//z//L/8P/u/+z/6//q/+j/5//n/+b/5f/k/+P/4//j/+P/4//h/+D/
4P/g/+D/4P/f/9//3v/e/97/3//f/97/3v/e/97/3f/b/93/3v/e/9r/2f/Z/9r/2v/Z
/9j/2P/W/9b/1//X/9X/1v/W/9b/1v/W/9b/1v/W/9f/1//X/9n/2v/a/9n/1//X/9f/
2P/X/9b/1f/U/9X/1f/U/9T/1f/W/9f/2f/X/9b/1v/W/9b/1v/W/9b/1v/W/9b/1v/X
/9f/1//X/9X/1f/W/9b/0//S/9L/0f/R/9H/0f/R/8//z//O/87/z//Q/9H/0v/S/9P/
0//S/9D/z//P/8//z//P/87/zv/Q/9D/0P/Q/87/zv/O/87/zf/N/83/zf/N/8z/zP/M
/8r/yv/K/8r/yP/K/8r/yv/J/8n/yP/H/8n/yf/J/8f/yP/J/8r/zf/N/8z/y//K/8n/
yf/I/8f/x//I/8j/yP/G/8b/xv/G/8T/w//D/8P/xP/E/8T/xP/E/8T/xf/F/8P/wv/B
/8D/w//F/8b/xv/I/8j/yP/I/8b/xv/G/8T/w//C/8H/wP+//77/vf+8/73/vv+//8D/
wf/C/8P/xP/C/8L/wv/C/8D/wP/A/8D/v/++/73/vP+8/7z/vP+8/7r/uv+6/7r/uv+6
/7r/uv+4/7j/uP+4/7r/uv+6/7r/uP+4/7j/uP+3/7b/tf+0/7D/rv+s/6r/qv+q/6r/
qv+u/7D/sv+0/7b/tv+2/7b/tP+y/7D/rv+s/6r/qP+m/6//uP/B/8r/2//s//3/DgAa
ACYAMgA+AC4AHgAOAP7/8//o/93/0v/O/8r/xv/C/7v/tv+x/6z/qf+o/6f/pv+l/6T/
o/+i/w==
         </WaveFormData>
      </LeadData>
   </Waveform>
</RestingECG>
