# Supplementary material for: Detection of Left Atrial Enlargement Using a Convolutional Neural Network-Enabled Electrocardiogram
Source: Front Cardiovasc Med. 2020 Dec 17;7:609976. doi: 10.3389/fcvm.2020.609976 (PMC7773668; doi:10.3389/fcvm.2020.609976)
Supplement: Supplementary file 1 [file Data_Sheet_1.ZIP › hyp/1802010676_10484_00000025.XML]

<?xml version="1.0" encoding="Windows-1252"?>
<!DOCTYPE RestingECG SYSTEM "restecg.dtd">
<RestingECG>
   <PatientDemographics>
      <PatientID>1802010676</PatientID>
      <PatientAge>73</PatientAge>
      <AgeUnits>Years</AgeUnits>
      <Gender>Female</Gender>
      <PatientLastName>mailiying</PatientLastName>
   </PatientDemographics>
   <TestDemographics>
      <DataType>Resting</DataType>
      <Site>1</Site>
      <AcquisitionDevice>MAC55</AcquisitionDevice>
      <Status>Unconfirmed</Status>
      <Priority>Normal</Priority>
      <AcquisitionTime>10:51:02</AcquisitionTime>
      <AcquisitionDate>09-28-2015</AcquisitionDate>
      <CartNumber>1</CartNumber>
      <AcquisitionSoftwareVersion>009C</AcquisitionSoftwareVersion>
      <XMLSourceVersion>MAC5000 v1.0</XMLSourceVersion>
   </TestDemographics>
   <RestingECGMeasurements>
      <VentricularRate>62</VentricularRate>
      <AtrialRate>62</AtrialRate>
      <PRInterval>150</PRInterval>
      <QRSDuration>82</QRSDuration>
      <QTInterval>424</QTInterval>
      <QTCorrected>430</QTCorrected>
      <RAxis>25</RAxis>
      <TAxis>82</TAxis>
      <QRSCount>10</QRSCount>
      <QOnset>220</QOnset>
      <QOffset>261</QOffset>
      <POnset>145</POnset>
      <POffset>187</POffset>
      <TOffset>432</TOffset>
      <ECGSampleBase>500</ECGSampleBase>
      <ECGSampleExponent>0</ECGSampleExponent>
   </RestingECGMeasurements>
   <Diagnosis>
      <Modality>Resting</Modality>
         <StatementCount>3</StatementCount>
         <LabelText>12SL ��ϳ���</LabelText>
      <DiagnosisStatement>
         <StmtText>�������</StmtText>
      </DiagnosisStatement>
      <DiagnosisStatement>
         <StmtFlag>ENDSLINE</StmtFlag>
         <StmtText>��������ɲ���</StmtText>
      </DiagnosisStatement>
      <DiagnosisStatement>
         <StmtFlag>ENDSLINE</StmtFlag>
         <StmtText>���� ECG</StmtText>
      </DiagnosisStatement>
   </Diagnosis>
   <Waveform>
      <WaveformType>Rhythm</WaveformType>
      <WaveformStartTime>0</WaveformStartTime>
      <NumberofLeads>8</NumberofLeads>
      <SampleType>CONTINUOUS_SAMPLES</SampleType>
      <SampleBase>500</SampleBase>
      <SampleExponent>0</SampleExponent>
      <HighPassFilter>16</HighPassFilter>
      <LowPassFilter>150</LowPassFilter>
      <ACFilter>NONE</ACFilter>
      <LeadData>
         <LeadByteCountTotal>10000</LeadByteCountTotal>
         <LeadTimeOffset>0</LeadTimeOffset>
         <LeadSampleCountTotal>5000</LeadSampleCountTotal>
         <LeadAmplitudeUnitsPerBit>4.88</LeadAmplitudeUnitsPerBit>
         <LeadAmplitudeUnits>��V</LeadAmplitudeUnits>
         <LeadHighLimit>2147483647</LeadHighLimit>
         <LeadLowLimit>268435456</LeadLowLimit>
         <LeadID>I</LeadID>
         <LeadOffsetFirstSample>0</LeadOffsetFirstSample>
         <FirstSampleBaseline>0</FirstSampleBaseline>
         <LeadSampleSize>2</LeadSampleSize>
         <LeadOff>FALSE</LeadOff>
         <BaselineSway>FALSE</BaselineSway>
         <ExcessiveACNoise>FALSE</ExcessiveACNoise>
         <MuscleNoise>FALSE</MuscleNoise>
         <LeadDataCRC32>2229657914</LeadDataCRC32>
         <WaveFormData>
AAAAAAAAAAABAAIAAwAEAAYABgAGAAYABgAGAAYABgAEAAIAAAD+/wAAAgAEAAYABAAE
AAQABAAEAAQABAAEAAEAAAD///7//P/8//z//P/+//7//v/+//7//v/+//7//v/+//7/
/v/8//z//P/8//z//P/8//z/+v/6//r/+v/4//j/+P/4//v//P/9//7/AAAAAAAAAAAA
AAAAAAAAAP///v/9//z//f/+////AAABAAIAAwAEAAAA/v/8//r//f/+////AAD+//7/
/v/+//3//P/7//r/+v/6//r/+v/9//7///8AAAAAAAAAAAAA/v/+//7//v/9//z/+//6
//v//P/9//7//v/+//7//v8AAAAAAAAAAAIAAgACAAIA///8//n/9v/5//z///8CAP//
/v/9//z//v/+//7//v8AAAAAAAAAAP7//P/6//j/9v/2//b/9v/4//r//P/+//7//v/+
//7//f/8//v/+v/6//r/+v/6//z//P/8//z/+v/6//r/+v/9//7///8AAP///v/9//z/
/P/8//z//P/5//j/9//2//f/+P/5//r/+//8//3//v/8//z/+//7//f/9//+//7//v/+
//7//f8AAAQABQAFAAQABAAGAAUABgAGAAcACAAGAAQAAgD+/////////wEAAQABAAEA
AAD+//r/+f/7//3/+v/6//3/AAACAAUABwD///3//v/9//////////////8CAAMABAAC
AAAAAAADAP3/9//0//D/9P/5//3//P/5//j/+P/4//f/+//8//3//v/8//7/AwD9//T/
9P/2//b/AQALABAAFgAkADkASwBcAG8AgwCRAI0AewBjAFEAQAAwACkAIwASAAgACAAD
AAAAAAD9//X/9P/6//n/8//0//j/+//7//n/+v/5//r/9v/1//X/8//y//L/9P/0//T/
9v/3//n/9//0//P/8v/x//T/9//4//n/+f/5//f/9//2//X/9P/z//P/9f/1//X/8//z
//P/8//2//b/8v/0//f/+f/6//v/+//6//f/9v/2//X/9P/z//f/+//9////AQADAAMA
/f/5//v/+f/3//X/+P/2//X/9f/1//b/+f/9////AAD//wEAAAD9//z///////3//f/+
//////////3//P///wIAAAD+//7/AAABAAIAAwAEAAQABAAEAAQABAADAAMABQAFAAYA
BgAFAAMAAQADAAMABAAEAAQABAAEAAMABgAIAAYABgADAAUACQAIAAcADQAIAAUAAgD/
/wAAAQAAAAEAAQABAAEAAQADAAMAAwAFAAMA/v/8//7/AAABAAIAAwABAAEAAQAAAAAA
/////wAA/v/+//7//f/+//7///////7//v8AAAAA/////////v/+/wAAAAAAAAAA////
/wAAAQABAP//BAD9///////8////AwAEAAMAAgABAP7//f/9//7//v///wAAAAABAAUA
BQACAAIABQACAAAA///+//3//f/+/wEAAwABAP//AQABAAEAAQABAAIAAgADAAMAAQAB
AAIAAgD9//r/+//6//z/AAADAAUAAgADAP///v8AAAAA/////wEAAQAAAAAAAwAEAAQA
AQAAAP//AAD///v/+P/3//j/+v/8//7/AgAAAAAAAAACAAQABgAHAAgAAwADAP7/+/8A
AP///v/+//7///8BAAIAAQD9////AQADAAEAAQACAAEAAAABAP7/+v/9/wIABQAAAP//
/v/7//3//v8BAP///P/5//j/+v/7//z//f//////AQABAP//+f/8/wYAAwACAAEAAAD+
//7//v/+//7//v/+//7/AAAAAP/////+////BwAIAAUABAADAAEAAwAGAAYABQADAAIA
AwABAAQABAAFAAYABAAEAAQAAgADAAMAAwAFAAMAAwADAAIAAwAAAAAAAwADAAAAAAAD
AAQABAAFAAUAAwADAAYABwAFAAUABQAFAAEAAgABAAAAAwACAAMABwAEAP///f/6//r/
/f////z/+//6//r/+v/4//v/+//7//j/9v/2//v////+//z//P/6/wMAEQAWABgAIAAx
AEUAXABvAHcAfwCDAIEAdQBfAEYAPAA1ACkAIgAaABIAEQAOAAgAAwD///z/+P/3//v/
AAD8//f/9f/z//b/9//6//j/9f/1//P/8v/x//L/8f/w//L/9f/5//n/9v/1//T/8//z
//X/9f/1//f/9//1//X/9//3//f/9//1//f/9//3//n/+f/5//n/+f/4//P/9P/2//f/
9//3//r/+v/4//j/9//3//f/9//1//f/9//3//n/+//7//X/9P/5//r/+//7//7//P/7
//n/+f/6//3//P/7//n/9f/6//z//P/+/wAA///8//v//v/////////+//7/AgAGAAQA
AgACAAQAAwACAAEAAAACAAIAAgACAAQAAwADAAUABAAEAAMAAQABAP//AQABAAQABAAE
AAQAAAD9//7//v8CAAQAAwAHAAkABgADAAcACQAJAAkACQAHAAcABQAFAAMAAwADAAMA
AQABAAEAAwAEAAAA//8CAAUABQAFAAUABAADAAIAAAAAAP////8AAAIAAgACAAEA/v/8
//v/+f/6//z/AAACAAMAAwADAAIA/v8AAAAAAAD+//3//f/+//3//f/7/wAA/f//////
/P/+/wEAAQD//wEAAQD///////8AAAAAAQD///7//v8BAAEA/v/+/wEAAAD+//3//P/8
//3///8DAAMAAQD//wEAAwADAAMAAwABAAAAAAD//wAAAQADAAQA/v/8//7//v/+/wAA
AQABAAEAAwAAAAAAAAAAAP////8EAAUABQAGAAIAAAD9//f/+v/7//7////8//r/+v/8
////AAABAAQAAgACAAIABAACAAAA/f/6//n//f/8//3/AwABAP///v/+////AQACAAAA
/f8AAAMAAgD///7//v///wAAAwACAPz//f8AAAEAAQABAAEA//8BAAIABQADAP///f/9
/wAA+v/8//7/+//8////AAABAAIAAgADAAAAAQAFAAQAAQAAAAAA/////wIABAADAAMA
BAAHAAcABwAGAAgACAAIAAgACAAGAAUABQADAAUABQAFAAcABgAFAAIAAgAFAAUAAgD/
/wEAAQAAAAQABQACAAMABQAFAAQAAwAFAAUAAgAEAAQABAAEAAIAAQADAAAA+//8//r/
+v/9/////P/5//j/+v/8//z/AQD/////AAAAAAYAAQD7//j/9v/4//7/9//3/w4AKAAy
AD8ATwBeAG8AfQCBAH0AbQBZAEcAOAAoAB8AFQAIAAYABgADAAAA/P/3//f/9v/0//X/
9//4//j/+f/5//n/+//7//3/+v/3//f/9f/0//T/9v/2//b/9P/1//f/9f/2//f/+P/5
//f/+f/5//n/+f/5//f/9//4//n/+v/7//n/+//7//v/+f/5//n/+f/7//z/+f/8//r/
+f/3//X/+f/6//n/+v/7//v/+//7//3/////////AAABAAAA+f/5//3//f/9////AgAA
AP///////wAAAwAFAAUABAABAAEAAAD9//z/BAAFAAQABQADAAMAAgABAAIAAgAGAAoA
CAAGAAYACAAKAAoACgAKAA0ADgAPABAADgALAAkACQAKAAwADQANAAsACQALAAsADQAO
AA8AEAANAAkACQAIAAoACgAHAAkADQAKAAcACwAJAAkACQAJAAgABwAEAAMABQAFAAUA
BQAHAAcABwAJAAsABgAEAAYABQADAAEA//8DAAUABwAIAAcABQAEAAQAAwACAAEA////
/wAAAgADAAQABAAGAAYAAgABAAAA/v/+/wAAAAAAAAAA/////wAAAQABAP//BAABAAMA
AwAAAAQABwAHAAUAAgABAP7//f///wAAAAABAAIAAgADAAcABQACAAIABQAHAAYABgAG
AAIAAQABAAMAAwABAP//AQAEAAUABgAHAAUABAAEAAMABQAFAAYABgACAAAAAgACAAEA
BAAGAAcABQAFAAAA/v8AAAAA/////wIAAwADAAQAAQAAAP7/+f/8//3/AAABAAUABgAJ
AA4ACgAGAAIAAAD8//z//P/+/wAAAAD///7//v8BAP////8FAAMAAQAAAAAAAQADAAQA
AQD9////AQABAP////8AAAIAAgAEAAIA/P/9/wAAAQABAAEAAQD//wEAAgAFAAMAAQD/
////AgABAAAA////////AQABAP//+f/8/wAAAgACAAIAAgABAAAA///+//7//v/+//7/
AgAEAAYACAAFAAIA///8//7//v/+//7//f/8//v/+v/9//7///8AAAAAAAAAAAAAAgAC
AAIAAgD///7//f/8//3//v///wAA/v/+//7//v/8//z//P/8//z//P/8//z//v8AAAIA
BAACAAAA/v/8//7//v/+//7/AAAAAAAAAAD9//z/+//6//z//P/8//z/+v/6//r/+v/8
//7/AAACAAIAAgACAAIABAAEAAQABAD+//r/9v/y//b/9//5//f/9f/8//z/+v/7//z/
/P/9/wAAAAD/////AAADAAMAAwAEAAQABAAEAAMAAgD///3//////wEAAQABAAEAAAD/
//7//v8BAAEAAAAAAAMABAAEAAUABQABAP//AgADAAMAAwADAAMAAAAAAAAAAAAAAP//
AAAEAAMA/f/8//r/+v///wEA/v/7//j/+P/4//b/+P/3//b/9v/0//b//f///wAA/P/8
/wAAAwAFAAwAHAAoADEARwBcAGsAdwB/AHcAZQBVAEsAPAAuACMAGQAQAA4ADAAHAAQA
BAD9//v/+P/y/+v/6//w//T/9//1//P/9//3//n/9v/z//P/8f/w/+7/8P/w//D/8//1
//j/9//2//X/9P/z//b/+f/6//v/+f/3//P/8f/y//P/9P/1//X/9//3//f/9P/z//L/
8f/z//T/8f/0//T/9f/1//X/+P/4//b/9v/3//f/9//3//T/9f/0//P/9v/5//r/9f/1
//n/+f/5//f/+v/4//f/9//3//j/+//9//3//P/5//z//P/6//r//f/9//v/+//6//v/
+//7//z//P8AAAQABAACAAIABAACAAAA/v/8//3//v///wAAAAD/////AQD//wAAAAD/
/wAA//8CAAMAAgACAAIAAgACAAEABAAGAAUABAAAAAEABQACAP//AwADAAMAAwADAAMA
AwABAAEABAAFAAYABwAJAAkACQALAAcAAAD8//z//P/7//r/+f/8//3//v/+/wEAAQAC
AAQAAgACAAIAAQD+//z/+//5//n/+v/9//7//////////v/8//7//v/+//z/+//7//z/
/f/9//v/AAD9///////8//z///////3//f/9//v/+//9//7//v///////v/+/wEA///8
//z///8AAAAAAQACAAAA/////wEAAwABAP//AQAAAP///v/9////AAACAAMABAAFAAcA
CAD///r/+f/2//b/+v/9/////v////v/+v/6//r/+f/5//z//f/9//7//v/+//3/+f/7
//v//f/9//7//P/8//7//P/8//z//v/7//r/+f/6//z//P/7//r/+v/9//v/+/8BAP//
/f/8//n/+f/6//r/+P/1//j/+//7//n/+f/6//r/+v/8//r/9//5//3///8AAAEAAgAB
AP3//P/9//n/9//1//X/+P/4//j/+P/5//z///8AAP//+f/8//z/+v/6//r/+v/6//r/
+v/6//v//P/9//7//P/6//j/9v/3//j/+f/6//r/+v/6//r//P/+/wAAAgAAAP7//P/6
//r/+v/6//r/+P/4//j/+P/7//z//f/+//3//P/7//r//f/+////AAAAAAAAAAAAAP3/
/P/7//r/9//2//X/9P/2//j/+v/8//v/+v/5//j/+v/8//7/AAD+//7//v/+//r/+f/0
//P/+//8//v//P/+//3//f8AAP7//f/9//7/AQABAAEAAAACAAIAAgACAAMAAgACAAMA
AAABAAAA//8BAAIAAwACAAEAAwACAP7/+//9//3//P///wEA//8BAAIAAQD///3//v//
//3/AAD+//7//v/8//7/AQD///v//P/8//7/AwABAPz/9//0//X/9v/1//n/+f/5//r/
+v/0//H/9//+//r/+P/4//3///8GAB4ALgAzAEMAWgBnAHMAgwB/AHEAaQBZAEQAOgAz
AC0AIAAWABIAEwAKAP7/+/////7//v/7//f/9P/u/+v/8f/3//f/9f/1//D/8P/x//D/
8P/w//L/8v/y/+//7//w/+3/7//x//P/9f/z//X/9f/1//T/8//w/+//7f/t/+3/7f/u
//H/8v/z//T/9f/2//f/+P/4//T/9v/0//X/9f/1//b/9v/0//T/8//z//P/8//z//X/
9f/1//b/9//2/+//8P/1//b/9//3//r/+P/3//j/+f/7/////v/9//v/9//4//b/8v/w
//j/+f/4//n/+v/7//v/+//8//z/AAAEAAIAAAAAAAIAAAAAAAAAAAD+//7//v/+//z/
+//7//3//v8AAAEAAQD///3//////wMABAAFAAYAAwD//////v8AAAAA/f///wEA/v/7
////AQABAAEAAQADAAMAAQABAP//////////AAABAAIABQAEAP7/+//8////////////
/f/9//3//P/6//n/+f/6//z//P/8//v//f/+/wAAAQD///7////+//3//f/9//z/+f/6
//n/+P/6//n/+f/6//3//f/7/wAA+//9//3/+v/7//3//P/5//r/+//6//v//f/+//7/
//////7//v8BAP3/+v/6//3//v/+////AAD/////AAADAAEA///9////AAABAAIAAwAA
AP7//f/7//v/+//8//z/+f/4//v//P/3//j/+P/3//j/+//5//r//v/+//3//f/9//3/
/P/8//3//v/+//v//////wEAAQD9//r/+f/6//r/+v/6//z//P/8//z//v/+//7//f/8
//r//f/7//v//v/7//j/9v/0//X/9//4//v/+f/9/wEA/v/7//r/+v/9//7/AQAAAPj/
+f/8//3/+//7//v/+f/6//z/AAD///r/9//2//j/+v/8//7/AQD+/////v/7//f/+P/6
//z//P/8//z//P/8//z//P/5//j/9//2//j/+v/8//7//f/8//v/+v/7//z//f/+//z/
+//2//X//v/+//z//P/+//3//f8AAAIAAQABAAIABQAFAAUABAABAAAA///+/wEAAAAA
AAEAAQADAAMAAwABAAAA///8//7/AQABAP7//f///////v8BAAEA/f/9/wIAAwADAAMA
BQAFAAIABAABAAAA///8//z////9//n/+//6//v///8AAPz/+P/2//b/9v/0//f/+f/5
//r/+v/4//3////4/+7/8v/+/wMABQAUACQANABDAFMAYABtAHkAfwB3AGcAVwBFADIA
JgAlABsACAAEAAQA+f/0//r//f/3//D/8P/z//X/+P/2//H/9f/1//f/9//5//b/9//3
//X/9P/w//D/7v/s/+7/8f/1//X/9f/1//X/9f/0//X/9P/z//b/9//2//f/9f/1//X/
9f/z//X/9f/1//P/8//z//P/9f/2//P/9v/0//X/9f/1//n/+v/5//r//f/9//3//f/6
//n/9v/z//f/+f/5//P/8v/3//j/+f/6//7//f/9//r/+f/5//v/+f/5//j/9f/6//r/
+P/4///////9//3//v/////////8//z/AAAEAAMAAgADAAYABAAEAAQABAAEAAQABAAE
AAUABQAGAAkACQAKAAoACQAGAAMABAADAAQABAAEAAQABQADAAUABgAJAAoACAALAAgA
AgD8//3///8BAAMABQADAAMAAQABAAAA///+//3//v///wAAAwADAP7//P/+/wEAAQAB
AAEA/////////v/+//3//f/+//z//P/8//v//f/+/wAAAQAAAAAAAgACAP///f/7//j/
+P/6//r/+v/8//v/+//8//v/+//5//7/9//5//n/9v/7////AAD//wEAAQD/////AQAC
AAIAAwABAAAAAAADAP///P/8///////+//7//v//////AAADAAIA///8//3//v///wAA
AQAAAAAAAQABAAEAAQACAAIA/P/6//z//P/6//z//f/9//3////8//z/AQACAAIAAwAC
AAEA///+//7//v/9//n//f/9///////8//r/+v/8//3//v///wIA///+//3//v8BAAIA
AgACAPv/+//2//P/+v/5//j/+P/5//v//v8AAP7/+//+/wEA/v/7//r/+v/6//r//P/6
//f/+/8BAAUAAgABAAAA/f/z//b///8BAPr//f/+////AAD9//3/+f/5/wEAAgABAAIA
AAD/////AgACAAEAAQACAAMAAwADAAIABAAEAAQABAAGAAQAAwADAAAAAQAAAP//AQAC
AAMAAgAAAAEA///6//r//f/+//7/AQABAP3//f8CAAMAAwADAAEAAQD+/wAAAAAAAAAA
/v/8/////f/5//n/+P/5//3//f/6//f/9v/1//T/8f/z//b/9//5//r/+P/7//X/9P/+
/wIA/v8DAA0AEgAgADIAQQBVAGQAZwBzAHcAZQBRAEUANwAoACAAGQATABAADAD+/+3/
8P/+//f/6f/q//D/7//x//b/9v/z//X/9//2//X/9v/y//H/8f/v/+7/8f/0//X/9v/0
//X/9//1//P/8//z//P/9P/3//j/+f/2//X/8v/x//H/8f/x//H/8v/1//b/9//3//f/
9//3//b/9v/y//T/9v/3//f/9//4//j/9v/2//f/9//3//f/9//5//n/+f/4//n/+P/x
/+//8//z//P/9f/4//b/9f/2//f/+f/9///////+//v/+//6//f/9v/9//3/+//7//7/
/////////P/8/wAABAABAP7//f/+////AAABAAIAAwAEAAUABgADAAEAAAABAAMABAAE
AAMABgAFAAgACQAJAAgABwAGAAcABQAHAAgABQAEAAAAAQAFAAIA//8DAAEAAQABAAEA
AgADAAIAAwAAAP///v/9//3//f/9///////6//j/+v/9//3//f/9//z/+//6//j/+P/3
//f/+P/5//r/+//7//z//P/9//3/+//6//v/+v/3//f/9//2//X/+P/5//r//P/7//v/
/P/8//v/+P/8//r//f/+//z/+v/7//n/9f/2//f/9v/3//f/+P/4//n/+//6//r//f/7
//j/+P/7//3//P/8//z//f/9//7/AQABAP///f////3//f/9//3/+v/6//v/+//9//3/
/v/+//r/+P/6//r/+P/6//v/+//7//3/+v/6//7//v/9//3//f/9//z//P/7//r/+P/z
//X/9f/3//f/+f/4//n//P/7//r/+f/6//r/+v/6//z//P/8//v/+v/7/////v///wAA
+//2//L/9f/3//r//P/6//f/+v/9//v/+f/5//r/9//2//f/9P/w//P/+P/7//v/+//7
//n/9//4//v/+f/9//f/9f/8//z//v/+//7//v/7//v/9//3////AAD//wAA///9//z/
/v/+//3//f/+/wAA///+//z//f/+////AAD+//z/+//7//v//f/9//3////+//3/+v/6
//3//f/6//r//f/+//7/AQABAP3//f///////v/9///////8//7//v/+//7//P/9/wEA
AAD9//r/+P/4//v/+//4//X/9P/y//D/7P/t//D/8f/z//T/9v/7//n/9v/2//b/9v/7
////BgAWACgAMwBBAFgAawB3AH8AfwBxAF0ATwA+ADAAJQAdABQADAAIAAkABAD0//H/
/f/+//j/9//1//L/8v/1//H/6//v//H/9f/0//H/8f/v/+7/8P/y//L/8v/y//P/9f/z
//H/8f/x//H/8P/x//D/7//x//H/7//v//D/8f/y//P/8v/z//L/8f/0//X/9v/3//X/
9P/v//D/8v/z//P/8//0//T/8v/y//X/9f/1//X/9P/1//T/8//4//v//P/3//P/9//3
//f/9//6//j/9//1//X/9v/5//n/+f/4//X/+//+////AgAFAAMA///9//v/+//6//n/
+v/6//7/AgAAAP7//v8AAAAAAAAAAAAA/f/8//v/+v/8//3///8DAAMABAAEAAMAAwAB
AAMAAwAEAAQABAAEAAMAAQADAAQABAAEAAEAAwAFAAIA//8DAAEAAQABAAEAAgADAAIA
AwAFAAUABQAFAAMAAwADAAUABwACAAAAAgADAAMAAwADAAIAAQAAAP7//P/7//v//P/9
//7///////7//v///////f/8//3//P/9//3//f/8//v//v///wAAAAD/////AAD+//3/
+v/+//r//f/+//z///8DAAQAAwABAAEA//////7//v/9//3//v/+////AwABAP7//v8B
AAIAAgADAAQAAwADAAQABwAGAAMAAAABAAEAAQABAAEAAAAAAAEAAQABAAEAAgACAAEA
AAADAAQA/v/+//3/+//+/wEA//8AAAQABAADAAMAAgABAP///v8AAAIAAwABAAIAAQAC
AAEAAQAAAAEABAABAAAA//8AAAEAAgADAAYABQAEAAIAAAD+/wEA/////wUAAwABAAAA
AQADAAYACAAEAP3//P/7//z/+//8//7///8AAAMAAgD//wEABQAHAAMAAQD///v//P/+
/wIAAQABAP////8CAAEAAAD/////BQAFAAEA///+//7//v/+//7/AQADAAEAAwAIAAYA
AgAAAAAA/////wIAAwADAAQABgAIAAcABgAEAAYABgAGAAYACQAIAAgACQAGAAcABgAF
AAUABAADAAAA//8BAAAA/P/8////AAAAAAIAAwAAAAEABAAFAAUABQADAAMAAAACAAMA
BAAFAAQABAAHAAUAAQD+//z//P///wMAAAD9//z/+v/4//T/9f/2//f/+f/6/wIA9//z
//j//P/4//z/CwAPABIAJAA6AEkAVQBmAHsAhwCLAIcAgwBxAFMAOAAwADEAKwAaABAA
DgANAAgABAADAAMA/v/6//v/9f/w//b/9//x//X/9P/z//T/8P/x//P/8//0//L/9P/0
//T/9v/3//n/9//3//f/9//3//f/+f/5//n/9//3//X/9f/1//X/9f/1//X/9//3//f/
9//3//f/9//6//r/9v/4//j/+f/5//n/+P/4//b/9v/1//X/9f/1//f/+//9/////f/9
//v/8//0//n/+v/7//n//P/6//n/+f/5//r//f/7//v/+v/3//z//P/6//r/AQABAP//
///9//3//P/7//v//P8BAAYAAgAAAAAAAgACAAIAAgACAAQABAAEAAQABAADAAMABQAF
AAYABgAFAAUAAwAFAAUACAAIAAgACAAJAAcACQAKAAgABgABAAEAAwAAAP3/AQADAAMA
AwADAAUABQADAAMABQAFAAUABQADAAMAAwAFAAcAAgAAAAIAAQABAAEAAQABAAEAAQAA
AAAA/////wAAAQACAAMAAwACAAIAAwADAAEAAAABAAAAAAABAAIAAgD+/wAAAAAAAP7/
/f/9//7/AQABAP//BAABAAMAAwAAAP//AQAAAP3/+//7//n/+f/9/wAAAgAFAAMAAAD+
/////v/8//3/AQABAAAAAAAAAP////8AAAMABgAFAAQABwADAAEA///9////AAACAAMA
AQABAAIAAgAAAAAABAAGAAEAAgACAAEAAwAFAAIAAgACAAIAAQABAAUABQAEAAQAAgAC
AAEA/f/+//3//v/9//7//P/8//7//f/8//v//P/+/wAAAgAGAAMAAgAAAP7//v8BAP//
//8FAAMAAQAAAP7///8BAAIA/v/5//r/+//9//3///8CAAAAAAACAAAA+f/7////AQD9
//3//f/7//v/BAADAP///P///wAAAQACAAMAAwD/////BAAEAAIAAgAAAP////8CAAAA
/////wAABgAHAAgACAAGAAQAAgAAAAEAAAAAAAEABAAHAAgACQAFAAIA///6//3/AQAC
AAAAAgAFAAYABgAFAAUAAQABAAIAAwADAAMABQAFAAIABAAEAAQABAACAAAAAwABAP3/
+v/4//j/+/////z/+f/4//n/+v/5//3//P/7//v/+v/2////AQD6/wIABAD4//n/AwAM
ABYAJgA1AEUAVgBlAHUAfQB9AHcAZQBJADQALgAlABkAEgAOAAoABQACAP7/+//3//b/
8v/3//3/+P/y//X/9//5//n/+f/7//j/9P/z//D/7v/w//T/9v/4//b/9f/1//H/8//1
//f/+f/4//n/+P/3//n/+f/3//f/+P/5//r/+//5//v/+//7//r/+f/4//f/+v/6//b/
+P/6//v/+//7//v/+v/3//b/+v/7//z//f/9/////////wAAAQAAAPn/9//7//v/+//5
//z/+v/5//v/+//8//////////7/+////wAA//8AAAIAAQD+//3/AQADAAQABQADAAIA
BQAIAAcABgAHAAoACQAIAAcABgAHAAgACQAKAAoACQAJAAsACwAMAAwACwAKAAcACAAH
AAYABgAGAAYABwAFAAcACAAKAAoABwAJAAkABgADAAcABwAHAAcABwAFAAUAAwADAAQA
BQAGAAcABQAFAAUABwAHAAIAAAACAAMAAwADAAMAAQABAAEAAAACAAEAAQACAAEAAAD/
//3//P/8//3//f/8//z//v/+/wAAAQACAAIA//8AAP///v//////AAACAAEA///7//7/
+f/7//v/+P/8///////9//7////+////AgAEAAUABwAEAAIAAQADAP///P/8///////+
//7//v/7//v//P///wAA///+/wEAAQABAAEAAQACAAIAAwADAAMAAwAEAAQA/v/8//7/
/v/8//7//////wEAAwAAAAAAAQAAAP7//f8AAAEAAQACAAMABAAEAAEAAgABAAIAAQD+
//z//P/+//3//P/7//z//P/8//z//v8AAAAA///+//7/AQD/////AgD///z/+v/+//v/
/f8AAA==
         </WaveFormData>
      </LeadData>
      <LeadData>
         <LeadByteCountTotal>10000</LeadByteCountTotal>
         <LeadTimeOffset>0</LeadTimeOffset>
         <LeadSampleCountTotal>5000</LeadSampleCountTotal>
         <LeadAmplitudeUnitsPerBit>4.88</LeadAmplitudeUnitsPerBit>
         <LeadAmplitudeUnits>��V</LeadAmplitudeUnits>
         <LeadHighLimit>2147483647</LeadHighLimit>
         <LeadLowLimit>268435456</LeadLowLimit>
         <LeadID>II</LeadID>
         <LeadOffsetFirstSample>0</LeadOffsetFirstSample>
         <FirstSampleBaseline>0</FirstSampleBaseline>
         <LeadSampleSize>2</LeadSampleSize>
         <LeadOff>FALSE</LeadOff>
         <BaselineSway>FALSE</BaselineSway>
         <ExcessiveACNoise>FALSE</ExcessiveACNoise>
         <MuscleNoise>FALSE</MuscleNoise>
         <LeadDataCRC32>657218239</LeadDataCRC32>
         <WaveFormData>
KAAoACgAKAAnACYAJQAkACYAJgAmACYAIwAiACEAIAAcABoAGAAWABQAFAAUABQAFAAU
ABQAFAAQAA4ADAAKAAkACAAHAAYABQAEAAMAAgACAAIAAgACAAAAAAAAAAAAAAAAAAAA
AAAAAAAAAAAAAAAAAAAAAAAAAAAAAAAAAAD+//7//v/+/wEAAgADAAQABAAEAAQABAAE
AAQABAAEAAYABgAGAAYABgAGAAYABgAKAAwADgAQAA0ACgAHAAQABQAGAAcACAAGAAYA
BgAGAAYABgAGAAYABAAEAAQABAAFAAYABwAIAAYABgAGAAYABAAEAAQABAAEAAQABAAE
AAQABAAEAAQAAgACAAIAAgACAAIAAgACAAAAAAAAAAAAAgACAAIAAgAAAAAAAAAAAAAA
AAAAAAAAAAAAAAAAAAAAAAAAAAAAAP3//P/7//r//P/8//z//P/8//z//P/8//z//P/8
//z//P/8//z//P/6//r/+v/6//z//P/8//z//P/8//z//P/8//z//P/8//z//P/8//z/
+v/6//r/+v/4//j/+P/4//r/+v/6//r/+v/6//r/+v/8//z//P/8//v/+//8//z/+v/6
//j/+P/4//j/9//2//T/9P/z//L/9f/3//n/+v/7//v/+v/6//f/9v/3//P/8v/y//H/
7v/r/+j/5f/l/+b/5//n/+j/6//w//P/9f/0//T/9f/0//P/8v/x/+//8f/x//P/8//x
//H/8P/w//H/8f/x//P/8f/x//L/8v/y//H/8f/x//L/8v/z//T/9P/w/+7/7v/w//D/
7//y//D/7v/s/+z/7v/6/w0AHwAvAEMAWABpAHgAewBnAEUAJgAXABEAEQAPAAIA8//y
//b/9v/1//f/+//8//f/8v/1//X/9f/4//j/9v/2//j/+P/2//L/8f/w//L/9P/1//b/
9v/2//f/9//2//X/9P/z//T/9v/3//j/+P/3//X/9P/2//b/9v/2//b/9//3//b/9v/2
//b/9v/4//j/+P/4//b/9v/2//b/9P/0//T/9P/2//T/9P/0//T/9f/1//X/+f/7//z/
+P/2//b/9P/z//L/9P/y//L/9P/0//T/9f/4//n/+v/8//r/+v/6//r//f/9//3//v/8
//3/AAABAAMAAwAEAAcACQAKAAwADAAOAA8AEgAUABUAFgAXABkAGQAaABoAHAAdAB4A
HwAfAB8AHwAfAB4AHAAdAB4AHgAeAB8AIQAiAB4AHAAbABoAHAAbABkAGQAXABIADgAM
AAwACgAJAAkACAAHAAQAAQABAAAA///+/////v/+//z//f/8//v/+//7//v/+f/5//f/
9//1//X/9v/2//b/9P/0//X/9v/4//j/+P/4//n/9//2//b/9v/3//j/+f/6//n/+v/6
//r/+//7//z//f/7//v/+//6//v//v8BAAIAAQAAAP3/+//7//7/////////////////
/////wAAAQABAP///v/+//z//v/+/wAAAgADAAMAAgABAAEA/v/+/wAAAAAAAAAA/f/8
//z//P/9//z//P/9//3//P/8//z//P/6//r/+//5//n/+f/6//z/+v/6//v/+f/5//j/
9//1//X/9f/3//n/+f/5//n/+f/4//j/+P/4//f/9//4//n/+v/7//v/+f/3//T/8v/z
//T/9f/2//f/9//4//n/+P/3//f/9v/3//j/+f/6//j/+P/3//f/9v/2//b/9//1//b/
9v/1//f/+f/5//f/9f/2//b/9f/3//j/+P/4//n/+f/4//f/9//3//z/+//6//n/+P/4
//j/+P/4//j/+P/4//j/+v/6//r/+v/7//v//P/8//r/+v/4//j/9v/2//X/9P/y//L/
8f/w//H/8//1//b/9f/1//T/9P/0//T/9v/z//H/8v/y//D/8f/u/+v/6//p/+n/6P/o
/+r/7v/w//H/7//w//L/8v/w//D/8P/v//H/8f/z//P/8//z//L/8v/x//H/8f/z//P/
8//0//T/8v/x//H/8f/x//D/8P/w//L/8v/w//T/9P/y//H/8v/y//T/+P/4//b/9P//
/xUAJQAzAEQAVQBmAG8AbQBTADIAHwAXABMADwAIAP3/+P/8//z//f///////v/7//j/
+f/5//f/9v/4//b/9v/4//j/9//0//T/9P/y//T/9f/2//f/+P/6//v/+f/5//n/+f/5
//r/+v/6//n/+f/4//j/+f/6//v//P/8//3//f/8//z//P/8//z/+//6//n/+P/4//j/
+P/4//n/+v/7//z/+//4//f/9v/3//n/+v/7//v/+//6//T/9//6//v//f/9//7/+//6
//r/+v/6//v//f/9//3//v///wAAAQACAAIAAQAAAAAAAQADAAcACQAJAAkACgANAA0A
DgAQABAAEQATABcAGgAdAB4AHwAhACAAIAAfACAAIAAgACAAHwAfAB8AHwAeAB8AIQAj
ACQAIgAhACEAIAAeAB4AHwAgAB4AHQAbABsAHAAYABUAFAAUABIAEQARABAADwAMAAkA
CwAKAAkACAAHAAYABgAEAAMAAgABAAEAAAD///z/+//+/////v///////v/9//r/9//3
//f/+P/5//r/+//9/////v/+//7//P/8//z//P/7//z//P/8//z/+//7//v//f/9//3/
/P/+/wAAAgACAAQABAACAAEAAAACAAIAAQADAAMAAwADAAUABQAGAAcABAABAP///v/+
/wAAAAACAAMABQAGAAYABQAFAAIAAgAEAAQABAAEAAMAAgACAAIA///+//7///////7/
/v/+/////v///wEAAQABAAEAAgAFAAQABQAHAAIA///7//f/9//5//v////9//3//f/9
/////v/+//7/AAD/////AAD///7//f/7//z//f/9//7//v/+//7//v/7//v//P/9//3/
/f/+//7//P/8//z//P/9//7//v////v/+v/5//n/+f/6//r/+f/7//3//f/7//n/+v/6
//n/+//8//j/9v/4//n/+v/7//z//v/+//3//f/9//z/+f/4//b/9v/2//b/9//2//b/
9v/3//b/9v/3//r/+v/7//v/+P/4//b/9v/2//P/8//0//T/8v/x/+7/7P/t/+7/7//s
/+z/7P/w//L/8//z//T/9P/0//T/9P/2//X/9f/1//X/9f/1//X/9v/2//X/9f/1//f/
9//3//j/+P/4//f/9//3//f/9v/2//b/9v/2//j//P/8//r/8//u//D/8v/y//T/+v8E
ABMAHQAvAEcAVgBjAHAAcwBlAEcALAAhAB0AFQANAAYAAwACAP7//v8BAAUAAwD+//3/
/v////3/+//6//r/+v/6//z//P/7//j/+P/4//j/+v/7//z//v/+///////9//3//f/9
//3//v/+//7/AQABAAAAAAAAAAAAAAAAAP/////+//z//P/8//z//P/8//z//P/8//z/
/P/8//z//P/8//z//P/+//z//P/8//z//f/9//3//v//////+v/8//7//v////7/AAD+
//7//v/+//7///8BAAEAAQACAAEAAgADAAQAAwADAAMABAAGAAcACgALAAsACwAMAA8A
EQASABQAFAAWABcAGgAcACAAIgAkACcAJQAkACIAIgAjACQAJQAlACUAJQAlACQAIgAj
ACQAJAAkACUAJwAoACQAIgAhACAAIAAfAB0AHQAdABoAGAAYABgAFgAVABUAFgAVABIA
DwAOAAwACgAIAAgACAAJAAgABQAEAAMAAwAFAAUAAwADAAMAAwABAAEABAAEAAQAAgD/
//////8AAAAAAAAAAAEAAQAAAAAAAAAAAAAAAAAAAAIABAAFAAYABQAFAAYABwAGAAUA
BAACAAQABgAIAAgABgAGAAQAAwADAAYABwAHAAoACwAMAA0ADQANAA4ADwAPAA0ADAAM
AAoADAAMAA4ADQANAAwACgAMAA0ACwAMAA4ADgAOAA4ACwAKAAoACgAJAAgACAAJAAoA
CgALAAwACwAIAAcABwAHAAcABwAIAAcABAADAAMABQAFAAQAAwAEAAUABgAJAAcABwAH
AAcABgAEAAMAAgACAAEAAQACAAIAAgACAAEAAwADAAIAAgACAAIAAgACAAEAAQACAAMA
AgABAAEAAAACAAIAAgACAAQABAADAAMAAAAAAAAAAQAAAAAA///9/wAAAwAEAAMAAwAE
AAQAAwABAAIAAgACAAMAAwACAAEAAQAFAAQAAgACAAIAAgAEAAQABAAEAAIAAgACAAIA
AwAEAAUABgAEAAIAAAD+//7//v/+//7//P/8//z//P/9//7///8AAAIAAgACAAIABAAE
AAQABAADAAIAAQAAAAAAAAAAAAAAAAAAAAAAAAD+//7//v/+//z//P/8//z//f/+////
AAD+//7//v/+//7//v/+//7//v/+//7//v/+//7//v/+//z//P/8//z/+v/6//r/+v/7
//z//f/+/wAAAAAAAAAA/v/+//7//v/9//z/+//6//z//P/8//v/+f/6//r/+P/5//j/
+f/6//r/+f/4//j/+v/5//j/+P/2//b/9f/1//P/8v/y//D/7v/w/+3/7f/v//D/7//v
/+3/6//s/+3/6//q/+r/6v/t/+7/7v/t//H/9P/1//b/+P/4//f/9//2//f/9v/1//f/
9v/2//X/9f/1//f/9//6//z//f/+//r/+f/4//f/9f/0//P/8v/w//L/9v/2//b/9//0
//L/8v/0//T/+v8IABUAHwAxAEcAVABlAHQAdQBlAEcAMgApAB8AFQANAAgAAQD8//z/
/P///wUABwACAP3/+v/7//v//f/8//r/+v/6//z//P/7//j/+P/4//j/+v/7//z//P/8
//3//f/7//v/+//7//7/AAABAAIAAAD///3//P/+//7//v/+//7///////7//v/+//7/
/v/+//7//v/+/wAAAAAAAAAA/v/+//7//v8AAP7//v/+//3//f/8//v//f///wAA/P/8
//7//v///wAAAgAAAAAAAAAAAAAAAQD///////8AAAIABAAGAAgACAAHAAYABgAGAAcA
CgALAAsACwAMAA8AFAAWABkAGgAXABUAFQAUABcAGAAZABsAHQAeAB4AIAAjACQAJQAl
ACUAJQAlACQAJAAlACYAJgAjACMAJAAkACIAIgAjACQAIgAhAB8AHwAeABoAFwAWABgA
FgAVABUAFAATABAADQAPAA4ADQAMAAkABgAEAAAAAgACAAIAAwADAAMAAQABAAEAAQD/
/////v/+//7//P/4//f/9v/2//j/+P/4//n/+v/6//v//P/+//7//v/+//7//v/9//z/
/////wAAAQABAAEAAQAAAAAAAgAEAAQABAAEAAIAAQADAAYABwAHAAYABQAEAAMABQAF
AAYABwAJAAcABgAGAAYACAAIAAoACgALAAsACgAHAAcABAAEAAgACAAIAAgACgAKAAsA
DAAIAAQAAQD//wIAAgADAAQAAwAAAP/////9//3//f/+/wAA/v/+////AQABAAAA///9
//3//f//////////////AQAAAAAAAAD///3//P/8//7//v/+//3//f/9//z//P/+//7/
/v/+//v/+//8//3//P/7//v/+v/4//j/+P/4//n/+v/6//v/+v/6//r/+//8//7/////
//v/+//5//X/9//4//j/9//4//r/+//8//v/+//6//n/+//7//j/9v/2//b/9v/2//b/
9v/2//f/+P/5//r/9//2//X/9P/0//T/9P/0//b/9v/2//b/+P/4//j/+P/4//j/+P/4
//j/+P/4//j/9v/2//b/9v/5//r/+//8//n/+P/3//b/+P/4//j/+P/7//z//f/+//v/
+v/5//j/9v/2//b/9v/2//b/9v/2//X/9P/z//L/9P/2//j/+v/4//j/+P/4//j/+P/3
//f/+P/4//b/9v/1//b/9//4//f/9v/2//b/8//y//L/8//x//D/8P/v/+7/7v/s/+z/
7//t/+7/8P/z//L/8v/w/+v/6//r/+v/6P/m/+T/5v/p/+v/7P/u/+7/7v/u/+7/8P/v
/+//7//x//H/8f/x//D/8P/v/+//8P/z//T/9f/0//T/9P/z//X/9f/1//T/9P/0//T/
9P/4//j/+P/2//H/8P/y//L/7v/w//j/AgAPABsAKwA9AFIAYQBsAHUAcQBZADoALQAn
AB8AGQAQAAMA/P8AAAQABQAJAAsABgADAAAA9//v//P/+v/6//r/+v/8//z//f/6//r/
+v/6//z//f/+//3//P/8//v//v///wAAAQD//wAAAAAAAAAA///9//z//v/+//7//v8A
AAEAAQAAAAIAAgACAAIABAAEAAQABAAGAAYABgAGAAMAAgABAAAAAgAAAAAAAAAAAAEA
AQABAAIAAwADAP7/AAACAAIAAwAEAAYABAAEAAcACAAJAAsACQAHAAUABAACAAIAAgAC
AAQABQAGAAgACwANABEAEwARABEAEgAVABkAGgAcABwAGgAbAB4AIAAhACIAIwAlACUA
JgAmACgAJwAoACkAKQArACsAKwAqACgAKQAqACoAKQApACoAKgAlACQAJAAkACYAJQAj
ACMAJAAgAB0AHAAcABoAGQAZABcAFQARAA0AEAAQABAAEAANAAoACAAEAAMAAgABAAEA
AwADAAEAAQABAAEA//////7//v/+//z//v///wAAAgABAAAA//////3//P/8//z/+v/6
//r/+v/7//z//P/8/wAAAQADAAUABAADAAIAAAAAAAIABAAEAAQABAACAAEAAQAEAAUA
BQAHAAcABwAHAAYABQAFAAUABwAFAAQABAAEAAYABgAIAAgACQAJAAgACgALAAkACgAJ
AAYAAwAAAAEAAAAAAAAAAAAAAAEAAwABAAAAAAAAAAAA/v/+////////////AAAAAP7/
/v/////////+//3/+//7//v//f/9//3//f/9//v/+v/6//r/+//7//z//v/9//z/+//5
//r/+//7//z/+//6//n/+P/1//X/9v/3//f/9//4//j/+P/4//j/+P/7//z//P/9//j/
9v/0//P/8//0//T/8//1//f/9//1//f/+P/4//f/9//4//j/+P/3//f/9v/1/+//8f/2
//b/9v/2//b/9P/0//T/9P/y//L/8v/y//P/9P/1//b/9P/0//T/9P/y//L/8v/y//T/
9P/z//P/9P/0//L/8v/w//D/8P/w//H/8P/w//D/8P/w//H/8//x/+7/7P/p/+v/7P/r
/+z/8P/t/+3/7v/s/+j/5f/g/+D/4f/i/+P/4f/g/9//4v/k/+X/5f/m/+j/6P/o/+j/
6f/p/+r/6//r/+v/6//r/+r/6v/p/+n/5//p/+n/6f/r/+z/7f/t/+3/7f/t/+z/6v/q
/+r/6v/s/+r/6v/o/+n/6v/q/+j/5v/q//L//v8LABkAKQA5AEgAVwBmAGcAUwAzACAA
GQATAAkA+//0//P/9P/w//D/9f/5//f/8v/x//D/8f/x//H/9P/0/+//7v/v/+7/7//s
/+z/7P/s/+7/7//w/+7/7v/v/+//8P/x//L/8//x//L/8v/y//X/9f/0//T/8v/y//L/
8v/y//P/8//y//H/8P/v/+7/7//w//H/8v/0//T/9P/0//T/9P/0//T/9P/y//L/8v/x
//H/8P/v//L/8//z/+7/8P/y//L/8//y//T/8v/y//L/8v/y//P/8f/x//H/8v/x//L/
8//0//P/8//z//T/9f/3//v//f/9//3//v8BAAEAAgAEAAQABAAFAAgACgANAA4ADwAR
ABIAFAAVABgAGAAYABgAFwAZABkAGQAYABcAFwAXABYAFgAXABkAGgAZABgAGAAYABcA
FQASABEAEAAMAAkACAAHAAQAAgABAAAA///8//n/+v/6//r/+v/6//r/+//6//f/9v/1
//X/8//z//H/8f/v/+//7f/t/+7/7v/u/+z/7f/t/+3/7v/v//D/8f/z//D/7v/t/+z/
6v/q/+r/6v/t/+7/7v/u/+//7//w//H/7//v/+//7v/w//L/9P/0//b/9v/0//P/9P/4
//r/+//6//n/+P/3//b/9f/1//X/9//1//T/9P/2//j/+P/6//j/+f/5//j/+f/5//b/
9v/2//b/9v/2//f/9v/2//b/8//y//L/8//z//L/8v/y//L/8P/w//H/8//z//P/9P/0
//L/8v/z//P/8//y//H/7f/t/+3/7//x//H/8f/x//H/8P/w//D/8P/v/+//8P/y//L/
8v/x/+3/6//o/+b/6f/q/+v/7P/t/+3/7v/v/+//7//w//D/7v/u/+7/7v/u/+7/7f/t
/+3/7v/v//H/8f/y//L/8f/v/+//7f/r/+7/8P/w//D/8P/x//L/8v/z//L/8v/w//D/
8P/w//D/8P/t/+z/7P/s/+v/6v/q/+v/7P/s/+3/7f/t/+7/7f/u/+7/6//r/+z/7P/q
/+n/5v/i/+H/4P/f/+H/4v/j/+j/6P/p/+n/6v/u/+7/7v/u/+z/6//r/+v/7v/v//D/
8f/v/+7/7P/r/+3/7//v/+//7v/u/+7/7f/u/+//8P/w//D/8P/w//D/6v/q/+r/6v/t
//D/8P/u/+r/6v/4/w4AGwAnADUARQBYAGcAcABpAE8AMQAgABkAFQARAAsABAD7//L/
8v/6//3//f/7//r/9//0//P/8//3//r/+v/3//b/9//2//P/8P/w//D/8f/0//b/+P/2
//b/9//3//n/+f/5//n/+f/6//r/+v/6//n/9//2//j/+P/4//j/+P/5//n/+P/6//r/
+v/6//j/+P/4//j/+P/4//j/+P/6//r/+v/6//j/9v/2//b/9//5//r/+//7//v/+v/0
//L/9P/0//X/9//6//n/+v/6//r/+v/7//3//f/9//7//P/8//z//P/+////AAACAAMA
BQAJAAsACAAHAAcACQAMAA4AEQASABIAEwAWABgAGQAaABsAHQAdAB4AHgAgACAAIAAg
AB8AIwAlACcAKAAnACcAJwAmACcAJwAoACgAJAAiACEAIAAeAB0AGwAbABoAFgATABIA
FAASABEAEQAOAA0ACgAHAAcABgAFAAQABQAEAAQAAgD///7//f/9//v/+//5//n/+//7
//n/+f/8//7/AAAAAP7//f/8//z//P/8//z//f/9//z//P/8//z//P/8//z//v8AAAEA
AgAAAP///////wIAAwAEAAQAAQAAAP///P/9//7//f/9//v//v//////AQABAAEAAQAD
AAMABAAFAAYABQAFAAYABgAIAAgACgAHAAcABgAEAAUABQACAAIABAAEAAQABAADAAIA
AgACAAMAAgACAAMAAwACAAIAAgACAAAAAAABAAMAAwADAAQAAwAAAP/////9//3//P/7
//v/+//7//3///////////////7//v/+/wAA/////wAAAAAAAAAA/////////v/+//7/
/v/+//7//f/9//7///8BAAEAAgACAAEAAAD///7/+//6//j/9//3//j/+f/7//z//v//
/////f///////f///wAAAgABAAAAAQACAAMABAABAAAA/v/9////AAD//wAA/v/+//7/
/v/8//r/+f/4//n/+P/4//n/+v/6//v/+//6//r/+P/4//z/+f/5//r/+v/4//f/9P/x
//H/8f/x//D/8P/w//T/+P/5//n/+v/6//r/+v/6//n/9//2//X/+f/5//n/+f/6//r/
+f/5//f/+f/5//n/+v/6//r/+f/4//f/9v/0//b/9v/2//b/+P/6//7/+v/1//b/9v/y
//D/9P/6/wYAFQAhADEAQwBWAGcAcgB5AG8AVQA4ACkAHwAZABUACgABAAAAAgAAAAEA
AwADAAAAAwAAAP3/+//9//7/AgD///7////+//3/+v/6//r/+P/6//v//P/9//7/AAAB
AP///////////f/+//7//v///////v/+/wAAAAAAAAAA/v///////v8AAAAAAAAAAAAA
AAAAAAAA/v/+//7//v/+//7//v/+/wAA/v/+//7//f/9//z/+//+///////6//z//v/+
//////8AAP3//P/9//7///8BAAEAAQABAAIABQAGAAcACAAGAAUABAAEAAIAAwAGAAcA
CQAJAAoADQAPABAAEgASABQAFQAYABoAGwAcAB0AHwAfACAAIAAiACMAJAAlACUAJQAl
ACUAJAAkACUAJgAmACMAIwAkACQAIQAgACAAIAAgAB8AHQAdAB4AGgAXABYAFAASABEA
EQAQAA8ADAAJAAsACgAJAAgABwAGAAYABAAFAAQAAwADAAIAAQD+//3//P/7//j/9//5
//r/+//6//n/+f/5//r/+P/4//j/+f/7//r/+v/6//r/+v/6//r/+//8//z//P//////
AAABAP////////7/AAACAAQABAACAAIAAAD///3/AAABAAEAAwADAAMAAwAFAAUABgAH
AAUAAwACAAIAAwAGAAcACgAGAAUAAwAAAAAAAQD//wAAAgACAAIAAgABAAAAAAAAAAEA
AAAAAAEA///+//7//v8AAP7//v////3//f/9//7//v/8//z//f8AAAEAAQABAP3//f/9
//////////////////7//v/+//7//f/9//7//v/+//7//f/9//3//P/8//7//v/+//7/
/////wAAAQD///3//P/6//r/+v/6//r/+v/6//n/+f/5//r/+//9//3//v/+//3//f//
/////f/9//7//v/9//v//P/8//z/+////wAAAQAAAP///v/9//z//v/+//3//f/+//7/
/P/8//r/+v/6//r/+P/2//X/9P/2//b/9//5//z//P/9//3//v/+//z//P/9//n/+P/4
//r/+P/3//T/7//t/+v/6f/p/+r/6//w//T/9f/1//b/+v/6//r/+v/5//f/9v/1//n/
+f/5//n/+P/4//f/9//1//f/9//3//j/+P/4//f/+f/5//n/+P/2//b/9v/2//r/9P/2
//j/9f/0//T/9v/4//b//P8MABkAIwA3AE0AXgBtAHgAfwBtAEEAIAAZABkAFQARAAQA
+f/4//r/+v///wUA///6//n/+v/5//f/9f/6//z/+f/4//n/+P/4//b/9//4//b/+P/5
//r/+v/6//v/+//7//v/+//7//v//P/8//z///////7//v8AAAAAAAAAAP7///////7/
/v/+//7//v8AAAAAAAAAAAIAAgACAAIAAQAAAP///v/9//r/+f/4//r//f///wEAAQAB
AAAA+v/6//z//P/9//7/AAD+//7/AAAAAAAAAQD///////8AAAEAAgADAAQABQAFAAUA
BgAIAAkADAANAA0ADQAOABEAFQAWABgAGAAaABsAHgAgAB4AHgAeAB8AIQAiACIAJAAm
ACgAKgArACoAKQAoACYAJwApACsALAArACsALAAsACYAJAAjACIAIAAfAB0AHQAeABoA
FwAWABgAFgAVABUAFAATABAADQAMAAoACAAGAAcABgAGAAQABQAEAAMAAwADAAMAAQAB
AP/////9//3///8AAAEAAAABAAEAAQACAAAA/v/8//v//f/8//z//P/8//z//P/8//3/
/v/+//7/AQABAAIAAwAFAAUABQAEAAIAAgACAAAAAgACAAAA//8AAAQABgAHAAcABwAH
AAcABgAFAAUABQAFAAMAAgACAAMABgAHAAoACgALAAsACgAHAAcABAAEAAgACAAIAAgA
BgAEAAMAAgACAAIAAwAFAAMAAgACAAIABAACAAIAAwADAAMAAwAEAAQAAgACAAMABQAF
AAQAAwAAAP///v////3//f/9//3//f/8//z//P/+//3//f/+//3//P/7//n/+f/5//j/
+P/2//b/9v/2//T/8//z//P/8v/x//H/8P/y//L/8v/y//D/8P/v/+//7P/s/+z/7f/t
/+7/7v/t/+f/7//1//H/7P/u/+7/7v/u/+3/7P/q/+n/7P/s/+r/6v/n/+b/5f/k/+T/
5P/l/+b/5P/i/+H/4f/j/+T/5v/n/+b/5v/k/+T/4//f/97/3v/e/9z/2//Y/9b/1//Y
/9n/2P/Y/9j/3P/c/93/3f/e/+L/4v/i/+L/4P/f/9//3//h/+H/4f/h/97/3v/d/93/
3f/f/9//3//g/+D/4P/f/9//3//f/97/3v/e/97/3v/c/97/4v/i/+P/4v/Y/9L/1v/e
/+D/5P/z/wEACwAbADIARQBQAFUAUwA9ACAADwAJAAEA+//2/+v/5P/m/+j/6f/t/+//
7P/n/+T/5f/l/+P/4v/i/+H/4v/l/+b/4v/e/93/3P/e/+L/5f/o/+X/5P/k/+P/5f/l
/+X/5f/j/+T/5P/k/+P/4//i/+L/5P/k/+T/5P/m/+f/5//m/+T/4v/g/97/4P/g/+D/
4P/e/97/3v/e/9//4P/h/+L/5P/i/+L/4v/g/+H/4f/h/+D/4f/h/9z/2v/c/9z/3f/f
/+L/4f/i/+D/4P/g/+H/3//f/9//4P/h/+L/4//k/+X/5f/l/+b/6P/p/+z/7f/r/+v/
7P/v//D/8P/x//D/8P/x//T/9v/4//r//P////3//v/+/wAA//8AAAEAAQABAAEAAQAA
AAAAAQACAAIA/////wAAAAD+//7///8AAP7//f/7//v//P/4//X/9P/0//L/8f/x//L/
8f/u/+v/6//q/+n/6P/n/+b/5v/k/+P/4v/h/+H/3//f/93/3f/f/9//3f/d/9v/2v/Z
/9b/1v/X/9j/2v/Z/9j/1//X/9r/2v/b/9z/2v/a/9r/2v/d/97/3v/e/9z/2//b/9v/
3f/d/93/3P/c/97/4P/g/+H/4v/h/+H/4//m/+f/5//k/+P/4v/h/+P/4//k/+X/5f/j
/+L/4v/g/+L/4v/k/+b/5//n/+b/5//n/+T/5P/k/+T/5P/k/+P/4v/i/+L/4v/i/+P/
5f/l/+T/5P/k/+L/4P/g/+H/4//j/+P/5P/i/+D/4P/h/+T/5f/l/+X/4f/f/93/3f/d
/93/3f/d/93/3P/c/9z/3P/b/9v/3P/e/97/3v/d/93/3f/c/9z/3v/e/97/3v/d/93/
3v/b/w==
         </WaveFormData>
      </LeadData>
      <LeadData>
         <LeadByteCountTotal>10000</LeadByteCountTotal>
         <LeadTimeOffset>0</LeadTimeOffset>
         <LeadSampleCountTotal>5000</LeadSampleCountTotal>
         <LeadAmplitudeUnitsPerBit>4.88</LeadAmplitudeUnitsPerBit>
         <LeadAmplitudeUnits>��V</LeadAmplitudeUnits>
         <LeadHighLimit>2147483647</LeadHighLimit>
         <LeadLowLimit>268435456</LeadLowLimit>
         <LeadID>V1</LeadID>
         <LeadOffsetFirstSample>0</LeadOffsetFirstSample>
         <FirstSampleBaseline>0</FirstSampleBaseline>
         <LeadSampleSize>2</LeadSampleSize>
         <LeadOff>FALSE</LeadOff>
         <BaselineSway>FALSE</BaselineSway>
         <ExcessiveACNoise>FALSE</ExcessiveACNoise>
         <MuscleNoise>FALSE</MuscleNoise>
         <LeadDataCRC32>2251739546</LeadDataCRC32>
         <WaveFormData>
/v/+//7//v/+//7//v/+//7//v/+//7//v/+//7//v/+//7//v/+//7//v/+//7/AAAA
AAAAAAD+//7//v/+/wAAAAAAAAAAAAAAAAAAAAD+//7//v/+//7//v/+//7/AAAAAAAA
AAACAAIAAgACAAIAAgACAAIAAgACAAIAAgACAAIAAgACAAIAAgACAAIAAgACAAIAAgAA
AAAAAAAAAAIAAgACAAIAAgACAAIAAgAEAAQABAAEAAMAAgABAAAAAAAAAAAAAAACAAIA
AgACAAIAAgACAAIAAgACAAIAAgACAAIAAgACAAAAAAAAAAAAAgACAAIAAgACAAIAAgAC
AAAAAAAAAAAAAAAAAAAAAAAAAAAAAAAAAAAAAAAAAAAAAgACAAIAAgD///7//f/8//z/
/P/8//z/+v/6//r/+v/8//z//P/8//r/+v/6//r/+v/6//r/+v/4//j/+P/4//j/+P/4
//j/+v/6//r/+v/6//r/+v/6//j/+P/4//j/+v/6//r/+v/5//j/9//2//j/+P/4//j/
+v/6//r/+v/4//j/+P/4//b/9v/2//b/9v/2//b/9v/4//j/+f/5//r/+v/6//n/+f/4
//j/+P/2//b/9v/2//b/9f/1//f/+v/8//7/AAABAAIA///8//n/+f/5//j/9//3//f/
9v/y/+//7f/r/+z/7//w//H/7//u/+7/8f/z//T/9f/2//b/9f/1//b/9P/0//T/9P/0
//T/9P/0//b/9//5//n/9//4//j/+f/7//v/+//7//v/+//7//z//P/6//j/+v/8/wAA
AwAGAAwAEwAVABcAFgAOAAUA/v/z/9z/wP+l/47/df9p/2f/Zv9m/3D/fv+R/6T/sv+7
/8L/yv/T/9v/3//i/+j/7//1//b/+f/9/wAA/v///wAAAQADAAQABQAIAAYABgAHAAcA
CQAKAAoACgAJAAkACQAKAAwADAAKAAwACgAKAAoACgAMAAwADAAMAAwADAAMAAwADgAO
AA4ADgAOAA4ADwAPAA4ADgANAAsADAANAA4ADwAPAA8ADwAPAA0ADQANAA4AEAAPAA8A
DQANAA4ADgAOAA8ADwAPAA8ADwAPAA8ADwAPAA8ADwAPAA0ADQAOAA4ADwAPAA8ADwAQ
ABAAEQARABMAEQAQABAAEQARABEAEAAOAA4ADAAMAA0ADQANAAwACwALAAsACgAIAAgA
BgAGAAcABwAHAAcABAADAAIAAgADAAQABAACAAMAAwADAAEAAQACAAIAAgABAAEA////
/wAAAAAAAAAA/v/+//7//v/8//7//v/+/wAAAAAAAAAA/v/+//7//v8AAAAAAAAAAP7/
/v/+//7//f/9//3//f/9//3//f/9//7///8AAAAA/v/+//7//v8AAAAAAAAAAP7///8A
AAAA////////AAD+//7//v/+//////8BAAEAAAAAAAAAAAAAAAAAAAAAAAAA////////
AQABAAEAAQABAAEAAwABAAAAAAABAAIAAgABAAAAAAAAAAAAAAAAAAIAAAD///3//f/+
//7//f///wAAAQABAP////8AAAAA/v/+//7//v/+//7//////wEAAAAAAAAA///+//7/
/f///////////wEAAgACAAEAAQABAAEAAQAAAAAAAAAAAP////////////////////8A
AAAA///9/////////////v///////////////v/+//7///8AAAAA/v/8//z//f//////
//////3//f/9//7/AAAAAAAAAAD+//////////3//P/8//z//f/8//r//P/8//z//P/8
//z//P/8//7//v/+//7//P/8//3//f/+//7//v/9/////v/+//7//f/8//v/+v/8//v/
+//9////AAABAAIAAgAEAAIAAAABAAEAAQAAAP3//f/9//z/+v/3//X/8//z//X/9f/1
//X/9P/0//f/+v/6//r/+v/4//f/9//4//r/+v/6//r/+P/4//j/+P/6//v//f/9////
AAAAAAEA//////////8BAAEAAQACAP7//v8AAAIABgAIAAUACAASABkAHwAhACAAFgAL
AAYA/f/m/8z/s/+a/3//b/9v/3L/cP90/4D/kf+i/67/uf/C/8r/0//b/+P/6v/u//P/
+f/+/wEABQAIAAgACQAKAAsADAAMAAwADgAOAA4ADwAPAA8AEAAQABAAEwATABMAFAAT
ABIADwAQABIAEgASABIAEgASABIAEgATABQAFQAWABUAFAATABIAEgASABMAEwAVABYA
FgAVABcAFwAXABcAFQAVABUAFQAXABcAFwAYABcAFQAUABEAEgAUABUAFgAVABUAFQAV
ABUAFQAVABUAFwAXABcAFwAXABcAGAAYABcAFwAXABcAFgAWABcAFwAXABUAFAAUABcA
FwAXABYAFgAWABQAFAAVABUAFQAUABEAEQARABAAEAAQAA4ADgANAA0ADQANAAwACwAK
AAoADQAOAA4ADAAJAAkACQAHAAcACAAIAAgABwAHAAUABQAEAAQABAAEAAYABgAGAAYA
BgAIAAgACAAHAAYABQAEAAQABAAEAAQABAAEAAQABAAEAAQABAAEAAMAAwADAAMAAwAD
AAMAAwAFAAUABQAEAAYABgAGAAYABgAGAAYABgAFAAUABQAEAAMAAwADAAQABgAGAAYA
BgAEAAMABAADAAMABAAFAAYABgAGAAYABgAGAAUABQAFAAUABQAFAAUABwAHAAkABwAG
AAYABwAIAAYABQAEAAQABAAEAAQABAAFAAQABAADAAMABAAEAAMAAwAEAAUABQADAAMA
BAAEAAMAAgABAAAA//8AAAIAAwAEAAQABQAGAAMAAgACAAEA//////////8AAAIAAwAD
AAIAAQAAAP//AAAAAAAAAAABAAEAAQABAAEAAQABAAEAAgACAAEA//8AAAEAAgADAAEA
AQAAAP//AQABAAAAAAAAAAEAAgACAAIAAAAAAAEAAQABAAEAAQD///////8AAP7//v/+
//7/AgADAAEAAwACAAEAAAD///7/AQABAAIAAgAAAP/////+//7//v/+//7//v/+//7/
/f///wEAAQACAAMABAAGAAgABAACAAEAAQABAAAA//////7//P/5//X/9P/z//T/9//3
//f/9//2//j/+//8//z//P/8//z/+//5//r/+v/6//j/+P/4//j/+f/6//v//f8BAAEA
AQACAAAAAQABAAEAAQABAAEAAQABAAIAAgAAAP7/AgAIAAwACQAGAAoAEwAbABcAFAAU
AA0ABAD7/+r/0P+7/6r/lf+L/4v/iv+K/47/mP+h/6z/uv/F/8z/0v/Z/93/4f/o/+7/
8//5//7/AQADAAYABgAHAAgACQAJAAgABwAIAAoACgALAAsACwAMAAwADAAPAA8ADwAQ
ABAAEAAOABAAEAAQABAAEAANAAwACwAKAAoACgAKAAoADAAMAAwADAAMAAwADQANAA4A
EAARABEAEAAPAA4ADQANAA0ADQANAA0ADQANAA4AEAAPAA8ADQALAAwADAAMAA0ADQAN
AA0ADQANAA0ADQANAA0ADQANAA8ADwAQABAADQANAA0ADQAMAAwADQANAA0ACwAKAAoA
CwALAAsACgAKAAoACAAIAAcABwAHAAYAAwADAAMAAgACAAIAAAAAAP///////////P/7
//r/+v/7//z//P/6//v/+//7//n/+//8//z//P/9//3/+//7//z//P/8//z//v/+//7/
/v/6//z//P/8//z//P/8//z//P/8//z//P/+//7//v/+//7//v/+//7////////////9
//3//f/9//////////7//v/+//7//v/+//7//v/+//7///8AAAAA/f/9//3//v/8//z/
/P/8//v/+//9//3//P/8//z//P/+//7//v/+//7//f/9//3/+//7//v/+//7//v//f/7
//z//P/9//7//v/9//z//P/9//z/+//6//v/+v/6//n/+//8//z/+//7//z//f/9//z/
+//7//r/+v/6//r/+v/4//j/+f/5//f/9v/2//b/+P/4//n/+f/7//v/+//7//n/+v/6
//n/9//3//f/9//4//j/+P/4//f/9//3//f/+f/5//n/+f/6//r/+f/3//n/+f/5//n/
+P/5//n/+f/3//f/9v/2//j/+f/6//r/+v/4//j/+f/4//f/9v/1//T/9f/2//j/+P/4
//j/+P/4//n/+f/5//n/+P/4//j/+f/4//j/9v/2//b/9v/4//j/+P/4//r/+v/6//r/
+f/4//f/9v/2//b/9v/2//j/+P/4//j/9v/2//b/9v/4//j/+P/4//r/+v/6//r/+P/4
//j/+P/4//j/+P/4//j/+P/4//j/+P/4//j/+P/4//j/+P/4//j/+P/4//j/9v/2//b/
9v/4//j/+P/4//j/+P/4//j/9v/2//b/9v/4//j/+P/4//b/9v/2//b/+P/4//j/+P/4
//j/+P/4//r/+v/6//r/+f/4//f/9v/4//j/+P/4//j/+f/5//r/+P/4//f/9//2//b/
9v/2//f/+P/5//r/9//3//n/+f/4//f/9v/2//r/+P/2//X/9//3//b/9f/2//f/9//2
//b/9//4//v//P/7//r/+f/2//T/9f/0//T/9P/0//T/8//z//T/9P/2//b/9v/2//b/
9v/2//b/9f/3//f/9//5//r//P/9//z/+//6//n/+P/3//f/9v/4//r/+v/8//r//f8C
AAYACwARABcAFAAOAAkAAAD1/+D/yP+v/5j/g/95/3X/dP92/3z/hP+R/57/rP+3/8D/
yP/P/9X/2//k/+z/8f/1//j/+//9/wAAAAABAAIAAwAEAAQABAAGAAgACAAJAAkACAAI
AAcABgAHAAcABwAIAAkACgAJAAwADAAMAAwADAAKAAoACgAKAAoACgAKAAoADAAMAAwA
DAAKAAoACwALAA0ADgAOAA0ADQANAA0ADQALAAsACwALAAsACwALAAwADAALAAsACQAK
AAwADQAOAA0ADQANAA0ADQANAA0ADQAPAA8ADwAPAA0ADQAOAA4ACwALAAsACwAOAA4A
DwAPAA8ADQAMAAwADwAPAA8ADgALAAoABwAGAAUABQAFAAQABQAFAAUABAAFAAYABQAG
AAMAAwADAAMAAgABAAAAAAAAAAAA///8//z//f/+//3/+//8//z//P/7//v/+f/5//r/
+v/6//r/+v/6//r/+v/4//r/+v/6//r/+v/6//r/+//8//3//v/8//z//P/8//z//P/8
//z//f/9//3//f/8//v/+v/5//v/+//7//r//P/8//z//P/8//z//P/8//r/+//8//z/
+//7//v//P/8//z//P/8//v/+//9//3//P/8//z//P/+//7//v/+//z/+//7//v/+//7
//v/+//9//3////9//z//P/9//7//P/7//r/+v/+//7//v/+//7//P/7//n/+v/8//3/
/f/7//z//f/9//v/+//8//z//P/8//z//P/6//r/+//7//v/+v/6//r/+v/6//v/+//7
//v/+//7//v//P/8//v/+//7//v/+//6//r/+v/6//v/+//7//v/+//7//v/+//8//z/
+//5//v/+//7//v/+//7//r/+f/7//v/+v/6//r/+//8//z//P/6//r/+//9//3//f/9
//n/+f/5//r/+v/6//r/+v/6//v/+//7//v/+v/6//r//f/8//z/+v/6//r/+v/8//z/
/P/8//z//P/8//z//P/8//z//P/8//z//P/8//z//P/8//z/+v/6//r/+v/8//z//P/8
//z//P/8//z//P/8//z//P/8//z//P/8//z//P/8//z/+v/6//r/+v/7//z//f/+//z/
/P/8//z/+v/6//r/+v/6//r/+v/6//j/+P/4//j/+v/6//r/+v/6//r/+v/6//3//f/+
//7//f/7//r/+P/6//r/+v/6//z//P/8//v/+f/7//v//P/6//r/+//8//r/+P/3//f/
+v/6//r/+//+//7//f/7//v/+//9/wEA///9//v/+P/1//f/9//2//b/9v/2//X/9f/2
//b/9v/2//b/9v/2//j/+P/4//n/+v/5//j/+P/6//v/+//7//n/+f/5//n/+//8//z/
+v/6//7//v/8/wEABgAIAA0AFwAZABYADgAHAP7/8//g/8D/of+G/2//Yf9h/2T/Zv9q
/3b/h/+c/6j/sf+8/8j/0f/V/93/5P/q/+//7//y//n//f/6//v//f///wEABAAEAAQA
BgAEAAQABQAFAAYACAAJAAoACQAJAAkACgAIAAgABgAIAAkACgALAAwACwAKAAkACAAJ
AAoACwAMAAoACgAKAAoACgAKAAsACwALAAwADAALAAsACwALAAsACwALAAsACwANAA0A
DQAOABAADwAPAA0ACwAMAAwADAANAA0ADQANAA4ADwAQABEADgANAAwACwANAA0ADgAO
AA8ADwAPAA8ADwAOAA4ADQAOAA0ADQAOAA8ADwAPAA4ADgAOAAwADAANAA0ADQAMAAsA
CwALAAoACAAIAAYABgAHAAcABwAHAAQAAwACAAIAAwAEAAQAAgD////////9////AAAA
AAAA//////3//f/8//z//P/8//z//P/8//z//P/+//7//v/9//z/+//6//r/+v/6//r/
+v/6//r/+v/6//r/+v/6//v/+//7//v/+//7//v/+//5//n/+f/4//j/+P/4//j/+v/6
//r/+v/5//n/+f/4//n/+f/5//r//P/8//z//P/9//3///////z//P/8//z//P/8//z/
/P/8//v/+//7//v/+//7//v/+//7//3/+//6//r/+//8//r/+f/4//j//P/8//z//P/8
//r/+f/3//f/+P/4//f/9//4//n/+f/5//n/+v/6//r/+v/6//r/+P/4//n/+f/3//b/
9v/2//j/+P/5//n/+f/5//n/+f/5//r/+v/5//n/+f/5//n/+P/4//j/+P/5//n/+f/5
//n/+f/5//n/+P/4//f/9f/1//X/9f/1//j/+f/5//n/+//7//r/+v/4//n/+v/6//n/
9v/1//X/9//3//f/9//1//X/9f/2//j/+P/4//j/9v/3//f/9//3//b/9v/2//f/+P/2
//j/+P/4//j/9v/2//b/9v/2//b/9v/2//b/9v/2//b/9v/2//b/9v/2//b/9v/2//f/
9//4//j/+P/3//f/9v/2//b/9v/2//b/9v/2//X/9f/3//f/+P/3//b/9v/2//X/9P/0
//X/9v/2//b/9//6//r/+f/3//X/8//z//X/8f/v/+3/6v/r/+//8f/y//T/9P/0//P/
8f/y//L/8v/0//T/9P/0//L/8v/y//P/8//z//P/9P/0//X/9f/1//f/9//3//f/9//4
//j/9v/2//b/9v/8/wMABgAGAAsADwAPAA4ACgADAPr/7//a/8L/rf+Y/4X/ff99/3z/
fv+E/4z/lf+e/7D/vf/E/8j/z//X/93/4v/m/+n/8f/2//f/+f/8//z//f/+////AAAA
AAAAAgAEAAQABQAFAAMABAAEAAQABQAFAAUABgAGAAYABAAGAAYABgAGAAYABgAGAAYA
BgAGAAYABgAGAAYABgAGAAYACAAIAAkACQAHAAgACAAHAAcABwAHAAcABwAHAAcABwAF
AAUABQAGAAYABQAFAAMABAAGAAcACAAGAAUABAADAAUABQAFAAUABQAFAAUABQAFAAUA
BgAGAAUABQAFAAUACAAIAAkACQAHAAUABAAEAAUABQAFAAQABAAEAAIAAgABAAEAAQAA
AP7//f/8//r//P/8//r/+v/3//f/9//3//b/9f/0//T/9f/2//b/9P/1//X/9f/z//H/
8v/y//L/8f/x/+//7//x//L/8//0//T/9P/0//T/8v/0//T/9P/0//T/9P/0//b/9v/2
//b/9v/2//b/9v/0//T/9P/0//f/9//3//f/9f/1//X/9f/z//P/8//y//T/9P/0//T/
9P/0//T/9P/y//P/9P/0//X/9f/1//b/9P/0//T/9P/z//P/9f/1//T/9P/0//T/9f/2
//f/+P/3//X/9P/z//H/8f/x//H/8f/x//P/8f/w//D/8f/y//L/8f/w//D/8P/w//D/
8P/y//D/7//t/+7/8P/x//H/7//w//H/8f/v/+//8P/w/+7/7v/u/+7/7v/u/+//7//x
//D/8P/w//L/8v/z//P/8v/x//D/7//v//D/8P/v/+3/7f/t/+3/7f/u/+//8P/u/+3/
7P/r/+3/7f/t/+3/7P/s/+v/6f/r/+v/6//r/+z/7f/t/+3/6//r/+r/6v/q/+v/7P/s
/+z/6v/q/+v/6//r/+v/6//r/+v/6f/o/+r/6v/q/+r/6v/r/+v/7P/s/+r/6f/p/+j/
6P/o/+j/6P/o/+j/6P/n/+f/6f/p/+r/6//s/+7/8P/u/+z/6//r/+v/6v/p/+n/6//q
/+j/5f/i/9//3v/f/9//3//f/97/3v/h/+L/4v/g/+D/4P/f/+H/4v/i/+L/4v/i/+L/
4v/k/+T/5P/l/+X/5f/l/+b/5v/n/+f/5//p/+n/6f/p/+f/6P/o/+b/5P/m/+r/7P/t
//T//P/9//3/AQD+//r/8//m/9n/xP+s/5X/gv9x/2n/a/9q/2z/dv+C/4v/mv+m/6//
tP+4/7//xf/L/9D/2P/d/+H/5P/n/+n/7P/s/+3/7v/v//D/8P/w//L/8v/y//P/8//y
//L/8f/w//P/8//z//T/9P/0//L/9P/y//L/8v/y//T/9P/0//T/9P/0//T/9P/0//T/
9P/0//T/9P/1//X/8//0//T/8//1//X/9f/1//f/9//3//f/9f/1//X/9v/2//X/9f/z
//P/9P/0//T/9//3//f/9//1//X/9f/1//f/9//3//f/9//3//j/+P/3//f/9//3//j/
+P/5//n/+f/3//b/9v/3//f/9//2//b/9v/0//T/8f/x//H/8P/x//H/8f/w/+7/7v/s
/+z/7f/t/+3/7f/s/+v/6v/q/+v/7P/s/+r/6//r/+v/6f/p/+r/6v/q/+v/6//p/+n/
6v/q/+r/6v/r/+z/7f/u/+r/7P/s/+z/7v/u/+7/7v/w//D/8P/w//L/8v/y//L/8v/y
//L/8v/z//P/8//z//T/9f/2//f/+P/5//r/+v/8//z//P/8//7//v/+//7//v///wAA
AAABAAEAAQACAAQABAAEAAQAAgABAAIAAQABAAIAAwAEAAYABgAGAAYABgAFAAUABQAH
AAcABwAHAAcABwAJAAcABwAIAAoADAAMAAsACgAKAAoACgAKAAoACwAKAAoACQALAAwA
DAALAAsADAANAA0ADQANAA4ADgAMAAwADAAMAAsADAAOAA8ADQAMAAwADAAKAAoACwAL
AAsACwALAAsACwAMAAwACwAMAA0ADgAPAAwADAAMAAwADQANAA0ADQALAAsACwALAA4A
DgANAAsADQANAA0ADQAMAA0ADQANAA0ADQAMAAwADAANAA4ADgAOAAwADAANAAsACwAL
AAsACwALAAsADAAIAAwADgAMAAwADgAOAA4ADgAOAA0ADQAMAAwACwALAAoADAAMAAwA
DAAMAAwADAALAAsADQANAA4ADwAQABIAFAASABAADwAPABEAEAAPAA8ADgAMAAkABQAD
AAEAAQADAAMAAwADAAIABAAHAAgACAAKAAoACgAJAAgACAAHAAYACAAIAAgACAAIAAgA
CAAJAAsACwALAAwADAANAA0ADQALAAsACwALAAkACgAKAAgADAAOAA4AEAATABgAHAAh
ACUAKQAoACAAGQAQAAMA7P/Q/7f/nv+H/33/e/96/3z/hv+S/6H/sv++/8f/0P/c/+P/
5f/r//T/+v///wMABgALAA8AEgAQABEAEgATABQAFAAUABYAFgAWABcAFwAXABgAGAAY
ABkAGQAZABoAGgAaABgAGgAaABoAGgAaABgAGAAYABgAGgAaABoAGgAaABoAGgAaABwA
HAAdAB0AHAAcABsAGQAbABsAGwAbABkAGQAZABkAGwAbABsAHAAcABsAGwAZABkAGgAa
ABoAGQAZABkAGQAZABkAGQAZABsAGwAbABsAGQAZABoAGgAZABkAGQAZABgAGAAZABkA
GQAXABYAFgAZABkAGQAYABgAGAAWABYAFwAXABcAFgAUABMAEgAQABAAEAAOAA4ADQAN
AA0ADQAOAA0ADAAMAAwADAALAAgACQAJAAkABwAJAAoACgAKAAcABwAFAAUABgAGAAYA
BgAEAAQABAAEAAIABAAEAAQABAAEAAQABAAEAAQABAAEAAQABAAEAAQABAAEAAQABAAD
AAMAAwADAAEAAQABAAEAAwADAAMAAgAEAAQABAAEAAIAAgACAAIAAAABAAIAAgABAAEA
AQACAAQABAAEAAQAAwADAAUABQACAAIAAgACAAIAAgACAAIABAADAAMAAwAFAAUABQAF
AAQAAwAEAAEAAQACAAQABgAEAAMAAgACAAIAAgACAAIABAACAAEA/////wAAAAD///3/
/v//////AQABAAIAAgAAAAAAAAAAAP7//v/////////+//7//v/+//7/////////////
/////f/+//7//f////////////z//P/8//z//f/9//3//f/9//3//f/9//7//v/9//v/
/P/9//7////9//3//P/7//v/+//6//r/+v/7//z//P/+//z//P/9//3//f/9//3/+//7
//v//P/6//r/+v/6//r/+//7//v/+f/6//z//P/6//r/+v/6//r/+f/5//r/+v/6//n/
+f/4//r/+v/6//r/+v/6//r/+f/3//n/+f/6//v//P/+/wAA/v/8//v/+//9//z/+//7
//n/+P/2//P/7//t/+3/7//v/+//7//u//D/8//0//T/9v/2//b/9f/z//T/9P/0//L/
8v/y//L/9P/0//T/9f/3//f/9//4//b/9//3//f/+P/5//r/+//6//r/+f/2//j//P8C
AAIAAQAGAAwADwAVABkAEgAIAAEA+v/n/8r/rv+V/3r/Zf9j/2X/Yv9m/3L/gP+R/6T/
sv+5/8L/zP/R/9X/3f/k/+r/8f/1//j/+/////7/AAABAAIAAwACAAIAAgAEAAYABgAH
AAcABwAIAAgACAAHAAcABwAIAAgACAAGAAgABgAGAAYABgAHAAgACQAKAAoACgAKAAoA
CgAKAAoACgAIAAgACQAJAAkACgAKAAkACQAJAAkACQAJAAkACQAJAAsACwALAAwADAAL
AAsACQAHAAgACAAIAAkACQAJAAkACQAJAAkACQAJAAkACQAJAAkACQAKAAoACwALAAsA
CwAMAAwADQANAAsACQAIAAgACQAJAAkACAAIAAgABgAGAAUABQAFAAQAAwADAAMAAgAD
AAQAAwAEAAEAAQABAAEA/v/9//z//P///wAAAAD+//v/+//7//n/+f/6//r/+v/3//f/
9f/1//b/9v/2//b/9v/2//b/9v/0//b/9v/2//b/9v/2//b/+P/4//j/+P/3//b/9f/0
//T/9P/0//T/9f/1//X/9f/3//f/9//3//b/9f/0//L/8//0//X/9v/0//T/9P/0//T/
9f/2//b/9v/3//j/+v/4//j/+P/4//b/9f/2//X/9f/2//f/+P/3//b/9f/0//X/9f/2
//f/9f/1//X/9f/1//X/9//1//T/9P/1//b/9v/1//T/9P/2//b/9v/2//b/9P/z//H/
8//0//T/8//x//L/8//z//P/8//0//T/8v/y//L/8v/y//L/8//z//P/8v/y//L/8v/y
//P/8//y//H/8P/v/+//8P/w/+//7//v/+//7//v//D/8f/y//H/8f/x//H/8//z//P/
8//2//b/9f/z//X/9f/1//X/9f/1//T/8//z//P/8v/y//T/9f/2//b/9P/y//L/8//1
//X/9f/1//X/8//z//b/9v/0//T/9P/0//X/9f/2//b/9v/1//X/9P/y//L/8v/y//T/
9P/0//P/8f/z//P/9P/3//j/+v/8//z/+v/5//n/+P/2//T/8//1//T/8v/v/+v/6f/p
/+v/7f/t/+3/7P/u//H/8v/y//D/8P/w/+//7//w//D/8P/u/+7/7v/u/+7/7v/u/+//
8//z//P/9P/1//f/+P/5//j/9//2//X/9//4//j/9v/2//b/+P/8//3//v8AAAEABwAL
AA4ADAAHAP7/9f/o/9L/u/+m/4//f/99/4D/fP98/4T/j/+a/6T/sf+8/8T/y//R/9f/
3P/i/+P/6f/u//H/8//2//j/+f/6//v/+v/6//r//P/8//z//f/9////AAAAAAAA////
////AAACAAIAAAACAAAAAAAAAAAAAgACAAIAAgACAAIAAgACAAEAAAD///7/AAAAAAEA
AQD//wAAAAD//wEAAQABAAEA//////////8BAAEAAQACAAAA//////3///8AAAAAAAD/
//////////3//f/9//3/////////////////AAAAAP3//f/9//3//P/8//3//f////3/
/P/8//3//f/9//z/+v/6//j/+P/1//X/9f/0//X/9f/1//T/9P/0//L/8v/v/+//7//v
/+7/7f/s/+z/6//s/+z/6v/r/+v/6//p/+n/6v/q/+r/6//r/+n/6f/s/+z/7P/s/+z/
7P/s/+z/6v/s/+z/7P/s/+z/7P/s/+z/7P/s/+z/7v/u/+7/7v/u/+7/7v/u/+7/7f/s
/+v/7P/t/+7/7//t/+3/7f/s/+7/7v/u/+7/7P/s/+z/7P/u/+//8P/w/+z/6//q/+r/
6v/q/+r/6v/n/+f/6f/p/+r/6v/q/+r/6v/q/+r/6v/q/+n/6f/p/+n/6f/p/+n/5//n
/+n/5//m/+b/5//o/+j/5//m/+b/6P/o/+j/6P/o/+b/5f/j/+X/5v/m/+X/5f/m/+f/
5//l/+X/5v/m/+T/5P/k/+T/5P/k/+X/5f/j/+L/4v/i/+P/5P/m/+f/4//h/9//3f/g
/+L/4//j/+H/4f/h/+H/4P/g/+D/4P/h/+H/4f/h/9//3//f/9//4v/i/+H/3//h/+H/
4f/h/w==
         </WaveFormData>
      </LeadData>
      <LeadData>
         <LeadByteCountTotal>10000</LeadByteCountTotal>
         <LeadTimeOffset>0</LeadTimeOffset>
         <LeadSampleCountTotal>5000</LeadSampleCountTotal>
         <LeadAmplitudeUnitsPerBit>4.88</LeadAmplitudeUnitsPerBit>
         <LeadAmplitudeUnits>��V</LeadAmplitudeUnits>
         <LeadHighLimit>2147483647</LeadHighLimit>
         <LeadLowLimit>268435456</LeadLowLimit>
         <LeadID>V2</LeadID>
         <LeadOffsetFirstSample>0</LeadOffsetFirstSample>
         <FirstSampleBaseline>0</FirstSampleBaseline>
         <LeadSampleSize>2</LeadSampleSize>
         <LeadOff>FALSE</LeadOff>
         <BaselineSway>FALSE</BaselineSway>
         <ExcessiveACNoise>FALSE</ExcessiveACNoise>
         <MuscleNoise>FALSE</MuscleNoise>
         <LeadDataCRC32>1105896183</LeadDataCRC32>
         <WaveFormData>
FAAUABQAFAARABAADwAOAA0ADAALAAoACQAIAAcABgAFAAQAAwACAAEAAAD///7//P/8
//z//P/7//r/+f/4//j/+P/4//j/9v/2//b/9v/0//T/9P/0//T/9P/0//T/9P/0//T/
9P/0//T/9P/0//T/9P/0//T/9v/2//b/9v/4//j/+P/4//r/+v/6//r//P/8//z//P/8
//z//P/8//7//v/+//7/AAAAAAAAAAACAAIAAgACAAAAAAAAAAAAAAAAAAAAAAAAAAAA
AAAAAP7//v/+//7//P/8//z//P/8//z//P/8//r/+v/6//r/+v/6//r/+v/6//r/+v/6
//f/9v/1//T/8v/y//L/8v/y//L/8v/y//D/8P/w//D/8v/y//L/8v/x//D/7//u/+7/
7v/u/+7/7v/u/+7/7v/w//D/8P/w/+//7v/t/+z/7v/u/+7/7v/t/+z/6//q/+r/6v/q
/+r/7P/s/+z/7P/s/+z/7P/s/+z/7P/s/+z/7P/s/+z/7P/r/+r/6f/o/+r/6v/q/+r/
6v/q/+r/6v/q/+r/6v/q/+r/6v/q/+r/6v/q/+r/6v/s/+z/7f/u/+7/7v/t/+3/7v/u
/+7/7v/w//D/8f/y//H/8f/x//H/9f/2//f/9//3//f/9//1//L/8v/x//H/8P/v/+7/
7v/q/+X/4f/d/97/4P/h/+L/4v/j/+P/5P/o/+n/6f/q/+n/6f/m/+b/5v/m/+b/5P/k
/+X/5f/l/+f/5//n/+j/5v/m/+b/5//n/+f/5//n/+n/6f/p/+n/5//m/+b/6f/u//T/
+/8EABQAJQA0AEEATABNAEgARAA4ABwA+P/W/7D/hf9i/0f/MP8f/x//LP9D/1v/cf+A
/43/lv+i/63/t/++/8n/0P/X/9v/4f/k/+r/6//r/+3/7//y//P/9P/1//f/9//3//n/
+f/6//r//P/6//r/+v/6//v/+//7//v/+//7//z//P/+/////////wAAAQABAAEAAwAD
AAMABAACAAMAAwAEAAQABAAEAAUABwAGAAYABgAIAAkACQAJAAkACQAJAAoACgAKAAoA
CgALAAsACwALAAsACwANAA4AEAAQABEAEQARABIAEwAUABUAFQAXABkAGQAZABoAHAAe
AB8AIQAiACUAJQAlACUAJwApACkAKQAnACgAKQApACkAKQAqACoAKAAnACcAJwAoACcA
JQAkACQAIwAjACEAHwAdABsAGwAaABoAGQAXABcAFgAWABMAEQAQAA8ADQAMAAsACAAI
AAUABQAEAAMAAAAAAAAA/v/8//z/+//6//v/+//7//n/+P/4//j/+P/4//j/9v/0//b/
9//3//b/9P/1//X/9f/0//T/9P/0//X/9v/3//j/9//2//X/9v/4//j/+P/4//n/+f/5
//n/+v/7//v/+//7//v//P/8//z//f///wAA/v//////////////AAAAAP////////7/
/v///////v8AAAAAAAAAAAAAAAD///////////3//f/7//v/+//7//3/+//7//v/+f/5
//f/9//4//n/+v/6//j/+P/4//j/+P/4//n/+f/3//f/+P/4//r/+f/5//n/+f/4//f/
9v/4//j/+P/4//r/+v/6//j/+f/5//v/+//5//n/+P/4//j/+P/4//j/9v/2//b/9v/2
//b/9v/1//X/9v/2//X/9f/1//X/9P/2//b/9v/2//T/9P/1//X/8//z//P/8//1//X/
9f/1//X/9f/0//T/9P/1//X/9P/y//T/9P/0//T/9P/z//P/9f/z//D/8v/y//L/8v/y
//L/8v/y//T/9P/0//T/9P/0//X/9v/2//b/9f/1//j/+P/4//j/9v/2//f/+P/7//v/
+//7//3//v//////AQABAAEA///+//7//f/9//r/+f/4//j/9f/x/+7/6//r/+z/7P/s
/+z/7f/t/+7/8f/x//D/8P/x//H/7v/u//D/8P/w/+7/7P/t/+3/7f/v/+//7//w//D/
8P/w//H/8f/x//H/8f/z//P/8//z/+//8P/w//P/+P/+////BgAYACsAPABLAFQAVwBU
AE4ARAAqAAgA6P/E/5n/dP9b/0T/L/8n/y7/P/9X/2v/fP+L/5j/pP+v/7n/xv/R/9b/
3f/l/+3/8P/0//X/9f/3//n/+v/7//z//f8BAAEAAQADAAMABAAEAAYACAAIAAgACAAH
AAcABwAHAAkACQAKAAoACgALAAsACwAOAA8ADwAPAA0ADQANAA4ADgAPAA8AEAAQABAA
EAARABMAEgASABIAEgATABMAEwAVABUAFQAWABcAFgAVABQAFwAXABcAFwAZABkAGwAc
ABoAGgAbABsAHQAeAB8AIAAhACEAIwAlACUAJQAmACgAKgArAC0ALgAxADEAMQAxADEA
MwAzADMANQA2ADcANwA5ADkAOgA6ADYANQA1ADUANgA1ADMAMgAwAC8ALwAtACwAKwAq
ACsAKgAqACkAJwAjACIAIgAfAB8AHgAdABsAGgAZABYAFgAUABMAEQAPAA4ADgAOAAwA
CwAMAAwADAAJAAkACQAHAAYABgAGAAYABgAGAAQAAgACAAMAAwACAAIAAwADAAMAAgAC
AAIAAgAEAAQABAAEAAYABgAGAAgACAAIAAgACAAHAAcABwAHAAYABwAHAAcACQAJAAoA
CgAHAAcACAAIAAoACwALAAsACwALAAwADAANAA0ADQAMAAwADQANAAwADAAMAAwADAAK
AAoACQAJAAsACwAJAAkABwAHAAcABwAJAAcABwAHAAcABwAFAAUABQAFAAUABAAEAAQA
BAAEAAIAAgADAAMAAQABAAIAAgAEAAMAAwADAAMAAgABAAAAAAAAAAAAAAACAAIAAgAA
AP////8BAAEA//////7//v///wAAAQACAAAAAAAAAAAAAgACAAIAAQD//wAAAAD///3/
/f/9//z//f/+////AAD+//7///////3//f/9//3//f/9//3//f/9//3//P/8//r/+//7
//r//v8AAP7//v8AAP///v/9//z///8AAAAAAAD/////AAAAAAAAAAAAAAAAAQACAAMA
AwAFAAUABwAIAAcABwAJAAkABwAFAAQABAAFAAUABAADAAEAAAD8//f/9P/x//H/8v/z
//T/9f/3//f/+P/7//v/+v/6//v/+//2//b/9v/2//b/9P/0//X/9//3//f/9//5//r/
+v/6//j/+f/5//n/9//3//f/9//3//f/9//2//b//f8EAAgACQAOABoALwBCAE0AWgBl
AGQAXgBUADwAFgDw/8j/mf90/13/SP85/zn/Qv9N/1//cf+A/5H/oP+q/7H/u//I/9X/
3v/n/+//8//2//r//f/9////AQAAAAEAAgADAAUABQAFAAcABwAIAAgACgAMAAwADAAM
AA8ADwAPAA8ADwAPABAAEAAPAA8ADgANAAwADQANAA0ADwAPAA8AEAAQABEAEQASABQA
FAAUABUAFAASABEAEAASABMAEwATABEAEQARABIAFAAUABQAFAAVABUAFQAVABUAFQAX
ABgAGAAYABkAGQAZABoAGwAcAB0AHQAfACEAIQAhACIAJAAkACUAJwAoACkAKQApACkA
KwAtAC0ALQAtAC4ALwAvAC0ALQAuAC4ALAArACsAKwAoACcAJQAkACQAIwAjACEAHQAb
ABkAGQAaABoAGQAXABUAFAAUABEAEQAQAA8ADQANAA0ACwAMAAsACwAKAAkACgAKAAoA
CAAGAAYABQAEAAMAAwADAAEAAgACAAIAAgACAAIAAAD+/wAAAQABAAAAAgADAAMAAwAA
AAAAAAAAAAAAAAAAAAAAAgACAAIABAACAAIAAgACAAUABQAFAAUABAAFAAUABQADAAMA
BAAEAAUABQAGAAYABAAFAAUABQAHAAcACAAIAAcABwAHAAYABgAHAAcABgAGAAYABgAG
AAYABgAFAAUABQAFAAMAAwABAAEAAQABAAMAAQABAAEA//////3//f/////////+//z/
/P/8//z/+v/6//v/+//7//v//P/8//r/+f/5//n/+v/6//r/+v/7//z//f/+//3//P/7
//j/9//3//n/+f/5//n/+P/4//r/+v/6//r/+v/6//r/+v/4//j/+P/3//n/+v/6//n/
+f/5//n/+P/2//b/9v/2//b/9v/3//f/9f/1//X/9f/z//P/8//z//X/9f/0//T/9P/1
//X/9P/0//b/9v/2//b/9v/1//X/9f/1//T/8v/y//L/8v/0//T/9P/0//T/9P/0//T/
9P/0//T/9P/0//T/9P/0//T/9P/0//T/8v/y//L/8v/0//T/9P/0//T/9P/0//T/9P/0
//T/9P/y//L/8v/y//L/8v/y//L/8v/y//L/8v/y//L/8v/y//T/9P/0//T/8v/y//L/
8v/0//T/9P/0//L/8v/y//L/8v/y//L/8v/y//L/8v/y//D/8P/w//D/8P/w//D/8P/y
//L/8v/y//T/9P/0//T/8//y//H/8P/y//L/8v/y//L/8//0//T/8v/x//H/8v/y//L/
8v/y//T/9f/2//f/9v/1//T/9f/1//X/9P/1//f/9//1//T/9v/1//X/9P/2//b/9//1
//P/8v/x//P/9P/0//T/9P/z//H/8P/x//D/7v/t/+3/7//s/+z/7P/u/+7/7P/s/+v/
6//r/+v/6//r/+z/7P/t/+7/8P/x/+7/7f/s/+v/6f/p/+n/6f/q/+r/7//y//T/+f8E
ABQAIwAyAEMATgBVAFQATAA+ACIA/v/c/7T/h/9m/0//Ov8t/yv/NP9D/1X/af96/4n/
lv+g/6n/s//A/83/1v/b/9//4//o/+r/7f/t/+//8f/y//P/9P/1//f/9//3//n/9//4
//j/+v/8//z//P/8//3//f/9//3//f/9//7//v/8//3//f/9//7/////////AQABAAEA
AgAAAAEAAQACAAIAAgACAAMABQAEAAQABAACAAMAAwADAAUABQAFAAYABwAGAAUABAAG
AAcACAAJAAkACQALAAwADAAMAA0ADQANAA4ADwAQAA8ADwARABMAEwATABQAFgAYABkA
GwAcAB0AHQAdAB0AIQAjACMAIwAiACIAIgAhAB8AHwAgACAAIAAfAB8AHwAgAB8AHQAc
ABsAGQAYABUAEwARAA8ADwAMAAwACwAJAAgACAAJAAcABwAGAAUAAwACAAEA/v/+//3/
/f/8//v/+v/6//r/+P/4//j/9//2//X/9f/1//P/9P/0//T/9P/1//T/8f/u//D/8f/x
//D/8P/x//H/8f/u/+7/7v/u//D/8P/w//D/8P/w//D/8v/0//T/9P/0//X/9f/1//X/
9P/1//X/9f/1//X/9v/2//f/9//4//j/+P/5//n/+f/7//v//P/8//v/+//7//r/+v/7
//v/+v/8//z//P/8//r/+v/5//n/+f/5//f/9//5//n/+f/5//n/9//3//f/+f/5//f/
9//1//X/9f/0//T/9P/0//T/9P/0//X/9f/z//P/9P/0//L/8f/x//H/8v/y//L/8v/y
//L/8v/y//L/8v/y//D/8f/x//P/8//z//P/8v/y//L/8v/y//L/8v/y//L/8v/y//L/
8v/x//H/8v/y//H/7//v/+//7v/w//D/8P/w//L/8v/z//P/8f/x//H/8f/z//P/8//z
//L/8f/v/+7/8P/x//H/8P/w//L/8v/y//D/8P/v/+//8f/x//L/8P/w//D/8P/y//L/
8v/y//L/8v/y//L/8v/y//L/8v/w//D/8P/w//L/8v/y//L/8P/w//D/8P/y//L/8v/y
//L/8v/y//L/8v/y//L/8v/y//L/8v/y//L/8v/y//L/8P/w//D/8P/x//L/8//0//L/
8v/y//L/8v/y//L/8v/w//D/8P/w//D/8P/w//D/8P/w//D/8P/w//D/8P/w//L/9P/1
//b/9P/z//P/8v/0//T/9P/0//X/9v/3//f/9f/1//f/+P/4//f/+P/3//n/9//2//b/
+P/5//n/+f/5//r/+P/1//T/8//1//j/9//2//X/9f/x//D/8f/v/+7/7v/v/+//7v/u
/+7/7v/w/+7/7v/v/+//7//v/+//7v/u/+3/7P/t/+//8P/x//D/7//u/+3/7//v/+//
7v/u//P/9P/2//3/CgAUACUAOABHAE4AUQBQAEgAOgAgAP7/1v+w/4n/ZP9L/zb/Jf8h
/yr/P/9X/2n/eP+J/5r/pP+t/7n/xP/P/9T/1f/d/+f/6v/o/+z/7f/w//P/9P/1//b/
9//3//f/9//5//v//P/8//7//v/+//7//v/9//3//f/9//////8AAAAA/v////////8C
AAMAAwADAAMAAwADAAQABAAFAAUABgAIAAgACAAJAAkACAAIAAgACAAJAAkACQAJAAkA
CQAKAA4ADgAOAA4ADQANAA0ADQAPAA8AEQASABQAFAAVABUAEgASABIAEgAUABUAGAAb
AB0AHQAeACAAIQAhACIAIgAlACUAJQAlACkAKwArACsAKwAsAC0ALQAvAC8AMAAwAC4A
LQAtAC0ALAArACkAKAAqACkAKQAnACUAIwAhACEAIAAgAB8AHQAZABgAGAAVABUAFAAT
ABEAEAAPAAwADAALAAsACgAJAAcABgAFAAIAAgACAAEAAAD9//3//f/7//r/+v/6//r/
+v/6//j/9v/2//f/9//2//b/9//3//f/9v/2//b/9v/2//b/9v/2//T/9P/0//b/9//4
//n/+v/5//n/+f/5//z//f/9//3/+//7//z//P/8//3///8AAAAAAQABAAEAAQABAAIA
AgADAAMAAwACAAIAAwADAAIAAAAAAAAAAAACAAIAAQABAAEAAQD/////AQABAAEAAQAA
AP3//P/7//v/+//5//n/+//7//v/+v/6//r/+v/6//r/+v/7//v/9//3//j/+P/4//f/
9//3//j/+P/4//j/+P/4//j/+P/6//r/+v/4//f/9//5//n/9//3//b/9v/4//j/+P/4
//j/+P/4//j/+P/4//j/9//1//b/9v/1//f/9//3//b/+P/4//j/+P/4//j/+f/5//b/
9f/0//P/9f/1//X/9f/z//P/8v/y//P/9f/2//b/9P/2//b/9v/2//b/9f/1//f/9//2
//b/9v/2//b/9v/2//b/9v/0//T/9P/0//T/9P/0//T/9v/2//b/9v/0//T/9P/0//X/
9v/2//b/9//3//j/+P/6//r/+v/6//r/+v/6//n/+//7//3//v/8//v//P/7//7//f/9
//7///////7//f/9//7//P/5//n/9//4//r/9v/0//L/8f/x//L/9f/1//T/9P/1//X/
8v/y//L/8v/0//L/8v/z//P/8//z//P/8f/y//L/8v/y//P/8//z//H/8f/x//H/8//z
//P/8v/0//X/+P/+/wkAFAAcAC0APgBNAFoAYQBeAFYARgAqAAQA4P+4/4n/aP9R/z7/
Mf8x/zj/Rf9X/23/gP+P/5r/pv+z/73/yP/R/9r/4//r/+//8v/2//f/9//5//v//P/9
//7///8DAAMAAwAFAAMABAAEAAYABgAGAAYABgAHAAcABwAHAAcABwAIAAgACAAJAAkA
CQAKAAsACwALAAsACwALAAwADgAPAA8AEAAOAA4ADgAPAA8ADgAOAA4ADgAPAA8ADwAN
AA0ADQAOABAAEAAQABAAEQARABEAEQARABEAEwAUABQAFAAVABUAFwAYABkAGgAZABkA
GwAdAB0AHQAeACAAJAAlACcAKAApACkAKQApACkAKwArACsALQAuAC8ALwAtAC0ALgAu
ACwAKwArACsAKgApACcAJgAmACUAJQAjACMAIQAfAB8AHAAcABsAGQAXABYAFgATABEA
EAAPAA0ADAALAAgACAAIAAkACQAJAAgACAAIAAYABgAGAAUABAADAAMAAwABAAAAAAAA
AAAAAAAAAP7//P/+///////+//7//////////v/+//7//v/+//7//v/+//7//v/+/wAA
/v/+//7//v8BAAEAAQABAAIAAwADAAMAAwADAAQABAAFAAUABgAGAAQABQAFAAUABgAH
AAkACgAJAAkACQAIAAYABwAHAAYABgAGAAYABgAIAAgABwAHAAcABwAFAAUAAwADAAMA
AwADAAEAAQABAAIAAwACAAMAAQABAAEAAAAAAAAAAAAAAPz//P/9//3//P/9////AAD+
//3//f/9/wAAAAAAAAAA/v/+//7//v8AAAAAAAD+//v/+//9//3///////7//v/+//7/
/v/+//7//v/+//7//P/8//z/+//7//z//P/7//3//f/9//z/+v/6//r/+v/6//r/+//7
//n/+f/5//n/+f/5//n/+f/5//n/+P/4//r/+P/4//j/+P/7//z//P/8//n/+f/6//r/
/P/8//z//P/7//z//f/9//3//f///wAAAQABAAMAAwADAAEAAAAAAP/////+//3//f/+
//z/+f/z/+//7v/u//D/8P/w//H/7//w//P/8//y//L/8//z//D/8P/w//D/8v/w//D/
8f/w/+//7v/t/+3/7v/u/+7/8P/x//H/8f/x//H/8f/x//H/8f/x//D/8P/z//j//v8D
ABIAIgAvADwATwBaAGEAXABQADwAIAD4/9L/qP99/2D/Sf82/y//Nf9A/0//Zf93/4T/
kf+a/6b/sf+7/8b/0f/Y/93/4//n/+r/7v/x//H/8//1//j/+f/6//v/+//7//v//f/7
//z//P/+/wAAAAAAAAAAAQABAAEAAQABAAEAAgACAAIAAwADAAMABAAFAAUABQAFAAUA
BQAGAAQABQAFAAYABgAGAAYABwAHAAYABgAGAAYABwAHAAcABwAHAAcACAAIAAgACAAI
AAcABwAHAAcACQAJAAsADAAMAAwADQANAA0ADgAPABAAEQARABMAFQAVABUAFgAYABoA
GwAdAB4AHwAfAB8AHwAhACMAIwAjACMAJAAlACUAIwAjACQAJAAkACMAIwAjACEAHwAc
ABoAHAAbABsAGQAXABUAEwATABIAEgARAA8ADQAMAAwACQAHAAYABQADAAIAAQD+//7/
/f/9//z/+//8//z//P/6//j/+P/3//b/9//3//f/9f/0//T/9P/0//T/9P/y//D/8v/z
//P/8v/w//H/8f/x//D/8P/w//D/8v/y//L/8v/y//L/8v/0//L/8v/y//L/9f/1//X/
9f/2//f/9//3//n/+f/6//r/+P/3//f/9v/4//n/+f/5//n/+f/6//r/+f/5//n/+P/6
//v/+//6//z//P/8//z/+v/6//n/+f/5//n/9//3//f/9//3//f/+f/3//f/9//3//f/
9f/1//X/9f/1//T/9P/0//T/9P/y//L/8//z//P/8//0//T/8//x//D/7//w//D/8P/w
/+7/7v/u/+7/8P/w//D/7v/u/+//8v/z//L/8f/v/+7/7v/u/+7/7v/s/+z/7P/s/+3/
7v/v/+//7f/u/+7/7f/t/+3/7f/s/+z/7P/s/+z/7P/s/+3/7f/t/+3/7f/t/+v/6//r
/+v/6//r/+r/6v/q/+3/7f/q/+r/6//s/+3/7v/u/+7/7f/s/+3/7f/u/+7/7v/u/+7/
7v/v//D/8f/x//P/8//1//b/9v/1//b/9f/3//X/9P/0//P/8//y//H/7v/u/+v/5//i
/9//3//g/+L/4v/i/+P/4//k/+f/5//n/+j/6v/r/+f/5v/l/+T/5v/k/+T/5f/l/+X/
5f/l/+X/5v/m/+b/5v/n/+f/5//l/+X/5f/l/+X/5f/l/+T/6v/r/+z/8v/5/wIADgAf
ADAAPwBKAE0ATABIADgAHAD6/9j/sv+H/2b/S/8y/yP/I/8u/0H/V/9r/3j/h/+W/6D/
pf+v/7z/x//O/9P/1//f/+b/6P/n/+f/6f/r/+z/7f/u/+//8f/x//H/8//1//b/9v/4
//b/9v/2//b/9//3//f/9//3//f/+P/4//j/+f/5//n/+v/7//v/+//7//v/+//8//7/
/////wAA/v/+//7///8BAAAAAAAAAAAAAQABAAEAAQABAAEAAgAEAAQABAAEAAUABQAF
AAUABQAFAAcACAAIAAgACQAJAAsADAANAA4ADwAPABEAEwARABEAEgAUABYAFwAZABoA
GwAbABsAGwAdAB8AHwAfAB8AIAAhACEAIwAjACQAJAAgAB8AHwAfAB4AHQAbABoAGgAZ
ABkAFwAXABUAEwATABAAEAAPAA0ADQAMAAwACQAJAAgABwAFAAQAAwAAAAAA/f/9//z/
+//4//j/+P/2//T/9P/z//L/8f/x//H/7//u/+7/7v/u/+7/7v/s/+r/7P/t/+3/7P/q
/+v/6//r/+r/6v/q/+r/6v/q/+r/6v/s/+z/7P/u/+z/7P/s/+z/7f/t/+3/7f/u/+//
7//v//H/8f/y//L/8f/x//L/8v/y//P/8//z//P/8//0//T/9f/1//X/9P/2//f/9//2
//T/9P/0//T/9v/2//X/9f/z//P/8f/x//H/8f/x//H/8//x//H/8f/x//H/7//v/+3/
7f/t/+z/7v/u/+7/7v/s/+z/7f/t/+n/6f/q/+r/6v/p/+n/6f/q/+r/6v/q/+z/7P/s
/+z/6v/q/+r/6P/p/+n/6//r/+r/6f/n/+b/6P/o/+j/6P/o/+j/6P/o/+j/6P/o/+f/
6f/q/+r/6f/o/+f/5v/k/+T/5P/k/+T/5P/k/+X/5f/l/+X/5f/l/+X/5f/l/+X/5f/l
/+T/5P/i/+P/4//i/+L/5P/k/+T/4v/k/+X/5f/k/+T/5P/k/+T/4//k/+T/5P/l/+X/
5v/m/+j/6P/o/+j/6f/q/+v/6//p/+n/6//s/+3/7f/v/+//7f/r/+r/6v/r/+v/6v/p
/+b/5v/j/9//2//X/9b/1v/Y/9j/2P/Z/9n/2v/d/93/3v/e/9//3//c/9z/3P/c/9z/
2v/a/9v/2//b/9v/2//b/9z/3P/c/9r/2//b/9v/3P/d/97/3//d/93/3f/c/97/4f/q
/+7/8f/8/wwAHQAwAD8ARgBDADwANAAgAP7/3P+6/5D/af9M/zP/HP8R/xX/Jv8//1f/
af94/4X/kP+a/6P/sf+8/8H/yP/R/9X/2f/e/97/4P/h/+T/5//o/+n/6v/r/+3/7f/t
/+//7f/u/+7/8P/w//D/8P/w//H/8f/x//H/8f/x//L/8v/z//X/9v/3//b/9//3//f/
9//3//f/+P/2//f/9//4//j/+P/4//n/+//6//r/+v/6//v/+//7//3//f/9//7//v/+
//7//v/9//3//f/9//////8BAAIABAAEAAUABQAFAAYABwAIAAsACwANAA8ADQANAA4A
EAASABMAFQAWABcAFwAXABcAGQAbABsAGwAdAB4AHwAfAB0AHQAeAB4AHAAbABsAGwAb
ABsAGgAaABoAGQAZABcAFQATABEAEQASABIAEQAPAAwACgAJAAUABQAEAAMAAQD+//3/
+v/6//f/9//2//X/9P/0//T/8v/w//D/7//u/+v/6//r/+n/6v/q/+r/6v/q/+r/6P/m
/+T/5f/l/+T/5v/n/+f/5//o/+j/6P/o/+f/5v/l/+T/5v/m/+b/6P/m/+b/5v/m/+f/
5//n/+f/6v/r/+v/6//r/+v/7P/s/+r/6f/p/+j/6v/r/+v/6//p/+n/6v/q/+z/7f/u
/+7/7P/t/+3/7P/u/+7/7v/u/+3/7P/q/+n/6//r/+n/6f/p/+n/6f/p/+f/5f/l/+X/
5//n/+X/5f/j/+P/4//i/+L/4v/i/+L/4P/g/+H/4f/f/9//4P/g/+D/3//f/9//4v/i
/+L/4v/f/97/3f/c/97/3v/e/9z/2//b/93/3f/f/9//3v/e/97/3v/e/97/3v/e/97/
3v/g/+D/4P/f/9//4P/g/9//3//f/9//3v/c/9z/3P/c/97/3v/f/9//3f/d/93/3f/f
/9//3//f/9//2//c/97/3v/c/9z/3P/c/9//4P/g/+D/3//f/+D/4P/f/97/3f/c/97/
4P/i/+P/4f/h/+P/5P/n/+f/6f/p/+v/6f/o/+j/5v/l/+P/4f/g/+D/3f/Z/9T/0f/R
/9L/1P/U/9T/1f/V/9b/2f/Z/9j/2P/Z/9n/1P/U/9T/1P/W/9T/1P/V/9P/0//T/9P/
1f/W/9b/1v/Y/9n/2f/Z/9j/1//W/9X/1//X/9f/1v/Y/9f/2v/g/+P/6v/y////EAAj
ADIAPwBEAEAANgAkAAQA3v+4/4v/YP9D/yz/F/8P/xT/H/8v/0H/VP9n/3b/gv+J/5P/
nv+r/7T/vf/F/8n/zP/Q/9L/0//W/9n/2P/Z/9r/2//f/9//3//h/+H/4v/i/+T/4v/i
/+L/4v/l/+X/5f/l/+P/4//k/+T/5v/n/+f/5//o/+n/6f/p/+j/5//m/+b/6P/p/+n/
6v/o/+j/6P/p/+n/6P/o/+j/6P/p/+n/6f/r/+v/6//s/+3/7P/r/+r/6//r/+v/6//r
/+v/7f/u/+z/7P/t/+3/7//w//H/8v/x//H/8//1//X/9f/2//j/+P/5//v//P//////
////////AQABAAEAAQACAAMAAwACAAEAAQAAAP////8AAAEA/v/9//v/+v/5//f/9v/z
//P/8f/v/+//7v/u/+3/6//p/+j/6P/l/+X/5P/j/+H/4v/h/97/3v/f/9//3v/d/9r/
2v/a/9j/2P/Y/9f/1v/X/9f/1//V/9T/1P/U/9T/1P/U/9L/0P/S/9P/0//S/9H/0f/Q
/8//0P/Q/9D/0P/O/87/zv/O/8//0P/R/9T/0//S/9H/0P/S/9P/1P/V/9T/0//R/8//
0f/R/9L/0v/T/9P/1P/U/9L/0//T/9P/0//T/9T/1P/V/9X/1f/U/9T/1f/V/9T/1P/U
/9T/1P/S/9L/0f/R/9H/0f/P/8//z//P/8//z//P/83/zf/N/8v/y//J/8n/yf/J/8n/
yP/I/8j/yP/I/8T/xP/F/8X/xf/F/8b/xv/E/8P/w//D/8b/xv/G/8b/xP/C/8D/vv/B
/8L/w//C/7//v//B/8H/wf/B/8D/wP/A/8D/wP/A/8D/wP/A/8D/vv++/77/vf+//8D/
wP+9/w==
         </WaveFormData>
      </LeadData>
      <LeadData>
         <LeadByteCountTotal>10000</LeadByteCountTotal>
         <LeadTimeOffset>0</LeadTimeOffset>
         <LeadSampleCountTotal>5000</LeadSampleCountTotal>
         <LeadAmplitudeUnitsPerBit>4.88</LeadAmplitudeUnitsPerBit>
         <LeadAmplitudeUnits>��V</LeadAmplitudeUnits>
         <LeadHighLimit>2147483647</LeadHighLimit>
         <LeadLowLimit>268435456</LeadLowLimit>
         <LeadID>V3</LeadID>
         <LeadOffsetFirstSample>0</LeadOffsetFirstSample>
         <FirstSampleBaseline>0</FirstSampleBaseline>
         <LeadSampleSize>2</LeadSampleSize>
         <LeadOff>FALSE</LeadOff>
         <BaselineSway>FALSE</BaselineSway>
         <ExcessiveACNoise>FALSE</ExcessiveACNoise>
         <MuscleNoise>FALSE</MuscleNoise>
         <LeadDataCRC32>896576095</LeadDataCRC32>
         <WaveFormData>
GgAaABoAGgAXABYAFQAUABEAEAAPAA4ACwAKAAkACAAGAAQAAgAAAP3//P/7//r/+f/4
//f/9v/1//T/8//y//D/8P/w//D/7//u/+3/7P/r/+r/6f/o/+b/5v/m/+b/5v/m/+b/
5v/m/+b/5v/m/+b/5v/m/+b/6P/o/+j/6P/q/+r/6v/q/+z/7P/s/+z/7f/u/+//8P/w
//D/8P/w//H/8v/z//T/9v/2//b/9v/3//j/+f/6//j/+P/4//j/+P/4//j/+P/4//j/
+P/4//j/+P/4//j/9v/2//b/9v/0//T/9P/0//L/8v/y//L/8P/w//D/8P/w//D/8P/w
/+7/7v/u/+7/7v/u/+7/7v/u/+7/7v/u/+z/7P/s/+z/7f/u/+//8P/v/+7/7f/s/+z/
7P/s/+z/6v/q/+r/6v/s/+z/7P/s/+r/6v/q/+r/6v/q/+r/6v/o/+j/6P/o/+j/6P/o
/+j/6v/q/+r/6v/q/+r/6v/q/+r/6v/q/+r/6v/q/+r/6v/o/+j/6P/o/+r/6v/q/+r/
6v/q/+r/6v/q/+r/6v/q/+r/6v/q/+r/6v/q/+r/6v/s/+z/7P/t/+7/7v/t/+3/7v/u
/+3/7f/u/+7/7//w/+7/7v/u/+7/7//x//L/8//y//L/8v/y/+7/7v/s/+z/6//q/+n/
6f/k/+L/4P/e/9//4P/h/+L/4v/j/+P/5v/p/+r/6//s/+r/6v/n/+f/5v/m/+b/5v/m
/+b/5f/k/+b/5v/n/+f/5f/m/+b/5v/m/+b/5v/m/+j/6P/n/+f/5//l/+X/5//t//P/
+P8CABEAHwAuAEEAWABzAIQAkACWAJYAjQB9AGIAOAD9/7v/ff9W/0X/R/9Y/2j/df+A
/4r/lP+e/63/tv+8/8X/zf/S/9b/2v/f/+T/5f/k/+X/5v/p/+v/7f/v//D/8f/x//L/
8P/y//L/9P/0//T/9P/0//X/9f/1//X/9f/2//b/9//5//n/+f/5//r/+v/5//n/+//7
//v/+//5//n/+v/7//z//P/8//z//v/+//7//v8BAAEAAQABAAAAAQABAAIAAwADAAQA
BAACAAQABAAEAAYABwAIAAgACwAMAA0ADQAMAA4ADgAPABAAEgAUABUAFQAWABgAGgAd
AB0AIAAhACQAJQAmACcAJwAqACsAKwAqACsAKwArAC0ALgAvAC8ALgAuAC4ALgAtAC0A
LAArACwALAAqACkAJAAkACIAIgAiACAAHQAdABkAGQAZABYAFAAUABMAEAAQABAADQAL
AAkACQAIAAcABAADAAIA///+//7//v/9//7//P/8//v/9//3//f/9//2//X/9f/0//T/
9P/0//T/8f/x//D/7//v/+//7//w//H/8f/y//T/8//y//H/8P/0//T/9P/0//T/9v/2
//b/9//5//n/+f/6//v//P/8//z//P/+///////+//7/////////AQACAAEAAQABAAAA
AAABAAEAAQADAAMAAgACAAIAAwADAAIAAgACAAAAAAD+//7//P/8//z//P/9//3//P/7
//n/+P/6//v/+//7//n/+f/4//j/+P/4//j/+P/5//n/+f/5//n/9v/2//f/9v/2//X/
8//1//b/9v/1//X/9//1//T/9P/0//X/9f/1//X/9P/0//X/9f/1//T/8v/y//L/8v/0
//T/9P/y//L/8v/y//L/9P/z//P/8v/y//L/8v/y//L/8//z//P/8f/w/+//7//x//H/
8v/y//L/8f/x//H/8f/y//L/8f/v//D/8P/w//D/8P/v/+//8v/w/+7/8P/w//D/8P/w
//D/8P/w/+7/7v/u/+7/8P/w//D/8f/y//L/8f/x//T/9P/z//P/8v/y//P/9P/2//b/
9v/2//b/9//3//f/+P/4//j/+P/0//T/8v/y//H/8P/v/+//7P/q/+j/5v/m/+b/5v/m
/+b/5//n/+r/7v/u/+7/7v/s/+z/6f/p/+z/7P/s/+z/6v/q/+n/6P/o/+j/6f/p/+v/
7P/s/+z/6v/q/+r/6v/s/+z/6//r/+n/6f/r/+3/8//3//j/AAARACEAMAA/AFIAZwB6
AIgAjgCMAIkAgQBuAEoAGQDd/5//bP9R/0v/VP9i/2//ev+G/5L/nP+p/7T/vv/H/8v/
0v/a/+D/5f/o/+j/6P/q/+z/7v/v//D/8f/y//P/8//0//T/9v/2//j/+v/6//r/+v/5
//n/+f/5//v//P/8//3/+//7//v/+/8AAAAA//////3//f/9//3//////wAAAQAAAAAA
AAAAAAEAAgADAAQAAwADAAMAAwAEAAUABQAGAAUABQAGAAYACAAKAAoACgAKAAsADAAM
AA0ADgAPAA8ADgAQABAAEQAUABYAGAAZABkAGgAcAB4AIQAhACQAJQAmACcAKAApACkA
LAAtAC0ALwAxADIAMwAzADQANQA1ADIAMgAyADIAMwAzADIAMQAuAC4ALAArACkAKgAp
ACoALAAqACcAJwAhACEAIQAeABwAHAAbABgAGAAYABUAEwAQAA8ADQALAAwACwAKAAcA
BgAGAAYABQAEAAIAAgABAP///////////P/7//v/+v/4//j/+P/4//n/+f/4//f/9//3
//f/+P/4//f/9//4//r/+v/6//r//P/8//z//P/6//z//P/8//v//f/9//3//v///wAA
AAD///7//////wIAAgADAAUAAwADAAUABgAHAAcABwAGAAQABQAFAAUABwAHAAYABgAG
AAcABwAGAAYABgAEAAQABAAEAAIAAgACAAIAAwADAAQAAwABAAAAAAABAAEAAQD/////
/v/+//7//v/+//7//f/9//3//f/+//z//f////z//P/7//n/+f/6//r/+f/7//3/+//6
//j/+P/5//n/+f/5//j/+P/7//v/+//6//r/+v/6//r//P/8//z/+v/6//r/+v/6//j/
9//3//b/9//4//n/+v/4//n/+f/5//b/9v/2//f/9//3//j/+P/2//X/9f/1//f/+P/4
//f/+//8//r//P/8//v/+v/5//j/+v/7//z//P/9//3//v/+//v/+//8//z//f/+//7/
/v/+//7//v///wEAAQACAAIAAQAAAP3//P/6//r/+f/4//X/9f/y//D/8P/u/+7/7v/v
//D/8f/z//P/9v/4//j/+P/4//j/+P/0//P/8//y//D/8P/w//D/8P/w//H/8v/z//P/
8//0//L/8v/y//L/8v/y//L/8v/z//P/8//z//P/+f8BAAUABgAMABcALQBCAFEAZgCF
AJYAngCmAKIAkQB7AFoAJADn/6v/ef9W/0v/S/9S/17/a/92/4L/kv+e/6X/sv/A/8v/
0//c/+b/6v/t//D/8v/y//T/9v/2//f/+P/5//r/+//7//z//P/+//7/AAACAAIAAgAC
AAUABQAFAAUAAwAEAAQABQAEAAMAAgABAAQABAADAAMABQAFAAUABQADAAMABAAFAAcA
CAAJAAoACQAIAAcABgAIAAkACgALAAsACwAKAAoADQANAA4ADgAOABAAEAAQABAAEQAS
ABIAEwAUABUAFQAWABgAGAAZABoAHAAeAB8AHwAgACIAJAAlACUAKAApACoAKwAsAC0A
MQA0ADUANQA2ADcANwA3ADcAOAA5ADkAOAA4ADgAOAA3ADcANgA1ADIAMgAwAC8AKgAq
ACgAKAApACgAJgAnACMAIwAjACAAHgAeAB0AGgAZABoAGAAXABUAFQAUABMAFAATABIA
DwAKAAoACgAJAAgABgAGAAUAAwADAAMAAwACAAEAAQAAAP7//v/+//7//v/////////9
//3//f/+//z/+//7//z//v/+//7//v/+//7//v/+////AgADAAQABAAFAAQAAwAEAAUA
BgAGAAYABgAIAAkABwAGAAYABwAHAAcACQAKAA0ADQANAAwADAANAA0ADQANAA0ADAAM
AAwADQANAAwADAAMAAoACgAIAAgABgAGAAgACAAJAAkABgAFAAMAAgAEAAUABQAFAAMA
AwACAAIAAgACAAIAAgD//////////////P/8//3//f/+//7//f///wAAAAD///7////8
//r/+v/6//v/+//7//v/+v/6//3//f/9//z/+v/6//r/+v/6//r/+v/4//z//P/8//z/
/P/7//v/+v/4//j/+P/4//j/+f/5//n/+P/4//j/+f/4//f/9//2//X/9f/2//f/9//4
//j/9//3//j/+P/4//j/+P/3//f/9v/2//b/9v/2//b/9v/2//b/9v/2//b/9v/2//b/
9v/2//b/9v/0//T/9P/0//b/9v/2//b/9P/0//T/9P/0//T/9P/0//b/9v/2//b/9P/0
//T/9P/0//T/9P/0//L/8v/y//L/8v/y//L/8v/y//L/8v/y//T/9P/0//T/8v/y//L/
8v/0//T/9P/0//T/9P/0//T/8v/y//L/8v/0//T/9P/0//L/8v/y//L/8P/w//D/8P/y
//L/8v/y//T/9P/0//T/8f/w/+//7v/v//D/8f/y//L/8v/z//T/8v/x//H/8v/w/+//
7//w//L/8//0//T/8v/y//L/8v/y//H/8P/w//L/8v/y//D/8v/w//D/7//v/+//8P/u
/+3/7P/r/+z/7P/s/+z/7P/q/+n/6//s/+z/7P/s/+z/7v/r/+v/7P/s/+z/7P/s/+r/
6f/o/+j/6v/r/+v/6//u/+7/7v/u/+v/6v/p/+j/6P/n/+f/5//p/+n/6//v//H/9v8C
ABEAHwAwAEUAXgB5AIoAkgCWAJAAgwBzAFIAJADr/63/d/9W/0f/Rf9Q/1z/af92/4L/
jP+W/6H/rv+6/8f/z//U/9j/3P/h/+L/5v/m/+j/6v/q/+v/7P/t//D/8f/x//L/8f/y
//H/8v/y//L/8v/y//X/9f/1//X/9f/2//b/9//1//X/9f/1//b/9v/1//X/9v/3//j/
+f/3//f/+P/5//r/+v/6//r/+v/6//r/+v/7//v/+//7//z//f/9//7//f/9//7//v//
/wIAAwAEAAQABQAGAAYABwAIAAkACQAIAAoACgALAAwADgAQABEADwAQABIAFAAZABkA
HAAdAB4AHwAgACEAIwAmACcAJwAnACcAJgAlACUAJgAnACcAJgAmACYAJgAmACcAJwAn
ACQAJAAiACEAHgAeABwAHAAaABgAFQAVABMAEwATABAAEAAQAA8ADAAKAAoABwAFAAUA
BQAEAAMAAgABAAAA/f/7//z//f/9//r/+P/4//f/9v/3//j/+f/2//X/9f/0//L/8v/y
//L/8f/x//D/7//t/+3/7f/u//D/7//v//D/8v/y//L/8v/0//T/9P/0//T/9v/2//b/
9f/3//f/9//4//n/+v/6//z//P/+///////+//7///8BAAEAAwAEAAQAAwACAAAAAAAB
AAEAAQADAAMAAgACAAIAAwADAAIAAgACAAAAAAACAAIAAAAAAP7//v//////AAD///3/
/P/6//v/+//7//n/+f/4//j/+P/4//j/+P/3//f/9//3//f/9P/0//X/9f/2//b/9f/z
//T/9P/z//X/9//1//T/9P/0//X/9f/z//P/8v/y//P/8//z//L/8v/y//L/8v/y//L/
8v/w//D/8P/w//D/8P/v/+//7v/w//D/8P/w//D/8f/x//H/8P/w//D/8f/x//H/8v/y
/+7/7f/t/+3/7//w//D/7//v//D/8P/w/+7/7v/t/+3/8P/w//D/7v/u/+7/7v/w//D/
8P/w//D/8P/w//D/8P/w//D/8P/u/+7/7v/u//D/8P/w//D/7v/u/+7/7v/w//D/8P/w
//D/8P/w//D/8P/w//D/8P/w//D/8P/w//D/8P/w//D/7v/u/+7/7v/v//D/8f/y//D/
8P/w//D/8P/w//D/8P/u/+7/7v/u/+7/7v/u/+7/8P/w//D/8P/u/+7/7v/u/+//8f/z
//T/8v/x//H/8P/x//H/8v/y//P/9P/0//T/9P/0//T/9f/0//P/8//y//L/8v/w//D/
8f/y//L/8v/z//P/8P/u/+//7v/v//D/7//u/+3/7f/q/+z/7f/s/+7/7v/u/+7/6//r
/+z/7P/s/+z/7P/s/+3/7P/s/+z/6//r/+v/7P/u/+7/7v/u/+z/7P/s/+z/7f/t/+3/
7f/t//H/8//1//z/BgARAB8AMgBFAFgAcQCIAJAAkgCUAI0AfQBkAEIAEQDT/5X/Zv9R
/03/WP9o/3P/fP+K/5r/pP+t/7r/xP/N/9H/0v/Y/+L/5//m/+r/6v/s/+7/7v/v//D/
8f/y//P/8//0//b/+P/4//r/+v/6//r/+v/6//n/+P/3//j/+v/7//3/+//7//v/+/8A
AAAA//////3//f/9//3//f/9//7///8CAAIAAgACAAIAAgACAAIAAwADAAMAAwAEAAUA
BQAGAAcABwAIAAgACAAKAAoACgAMAA0ADgAOABAAEgAUABUAFAAUABIAEQAUABYAGAAZ
ABsAHAAeACAAIQAhACQAJQAoACkAKgArACsALgAvAC8AMgAzADMAMwA1ADYANwA3ADYA
NgA2ADYANQA1ADQAMwA0ADQAMgAxAC4ALgAsACwALAAqACcAJwAiACEAIAAcABwAHAAb
ABgAFgAWABMAEQARABEAEAAPAAwACwAKAAcABgAGAAYABQACAAAAAAD///3//f/9//3/
+v/5//n/+P/2//b/9v/2//f/9//2//X/9f/1//X/9v/2//X/9f/2//b/9v/2//b/+P/4
//j/+P/2//j/+P/4//n/+//7//v//P/9//7//v8AAAAAAgADAAMAAgACAAMAAwADAAUA
BgAFAAUABQAEAAQABQAFAAUABQAFAAQABAAEAAUABQAEAAQABAACAAIABAAEAAIAAgAB
AAAAAAD///7//f/7//r//P/9//3//f/9//3//P/8//z//P/8//z/+f/5//n/+f/5//b/
9v/3//f/+P/4//f/9//4//j/9//3//n/9//2//b/9v/3//f/9f/1//T/9P/1//X/9f/0
//b/9v/2//b/9v/2//b/9P/1//T/8//y//P/8//0//T/9v/2//b/9v/2//f/9//3//X/
9P/z//P/8//z//T/9P/w/+//7//v//L/9P/1//X/8//0//T/9P/0//T/8//z//b/9v/0
//T/9P/0//T/9P/0//T/9P/y//L/8v/y//L/8v/y//L/8//0//X/9v/1//T/8//y//L/
8//0//T/9f/1//b/9v/3//f/+P/4//j/+P/3//b/+P/4//j/+f/2//X/9f/0//X/9v/1
//b/9f/2//b/9v/3//f/9P/y//D/7v/u/+7/7f/s/+v/6//t//D/8v/y//L/8v/y//L/
7f/t/+7/7v/w//D/8P/w/+//7v/u/+7/7f/t/+3/7v/w//D/8P/w/+7/7v/u/+7/7//v
/+//7//v/+//8f/3/wQADgAXACUAOgBPAGgAgQCQAJgAmgCSAIMAbwBOABgA2/+h/3H/
VP9J/0f/TP9a/2v/eP+E/47/nP+p/7j/wv/J/8//2v/i/+b/6f/s/+7/7v/w//L/8v/z
//T/9f/4//n/+f/6//j/+v/6//z//P/8//z//P////////////3//v/+////////////
//8BAAAA/v/9////////////AQABAAIAAwACAAIAAgACAAQABAAEAAQAAwADAAMAAwAE
AAUABQAGAAkACQAKAAoACgAMAAwADAAKAAsADAAMAA0ADgAPAA8AEgAUABQAFQAUABYA
GAAZABsAHAAeACAAIwAjACYAJwAoACkAKgArACsALgAvAC8AMQAzADQANQA1ADYANwA3
ADYANgA2ADYANQA1ADQAMwAyADIAMAAvAC4ALgAsACwAKwAoACQAIwAhACEAIQAeABoA
GgAZABYAEgASAA8ADQAPAA8ADgANAA4ADQAMAAkABgAGAAYABQAEAAIAAgABAP7//f/8
//v/+f/5//r/+v/4//j/+P/4//n/+f/4//f/9f/1//X/9v/2//X/9f/2//b/9v/2//b/
9v/2//b/9v/4//r/+v/6//v//f/9//3/AAABAAIAAgACAAIABAAFAAMAAgACAAMABAAF
AAgACgAJAAkACQAIAAYABwAHAAcABwAHAAYABgAGAAcABwAGAAgACAAGAAYABgAGAAQA
BAACAAIAAwADAAMAAwACAAIAAAABAAEAAQABAAEAAAAAAPz//P/8//z//P/9//7/////
//z//P/9////AAAAAP///v/+//3/+//9/////f/8//r/+v/7//v/+v/7//v//P/9//3/
/f/8//z//P/8//z/+v/6//r/+P/4//j/+P/4//n/+f/6//r/+v/6//r/+v/4//n/+f/5
//j/+P/4//n/+f/5//r/+v/6//v/+f/5//r/+P/4//j/+P/6//v//P/8//v/+//8//z/
+//7//z//P/9//7//v/+//z//P/8//3//f/9//7//v/+//7//P/8//r/+v/5//j/+f/5
//b/9P/x/+7/7f/s/+7/7v/u/+//7//y//T/9P/0//T/9P/0//H/8f/y//L/8v/y//L/
8v/v/+7/7v/u/+//7//v//D/8P/w//D/8P/y//L/8v/y//H/8f/x//H/8f/1//n//f8G
ABQAJQA1AEQAXwB8AJMAoACkAKQAmgCHAGkAPgACAMP/if9d/0j/Q/9H/1T/ZP9x/3r/
hP+Q/5r/qf+2/8D/y//T/9r/3v/i/+f/6v/s/+z/7v/w//L/8//0//X/9v/3//f/+P/3
//j/9//4//r/+v/6//r/+f/5//n/+f/5//r/+v/7//v/+//7//v//v/+//3//f/9//3/
/f/9//v/+//8//3//v/+//7//v/+//7//v/+/wEAAQABAAEAAAABAAEAAgADAAMABAAE
AAMABAADAAIAAwAFAAcACAAJAAoACwALAAwADgAOAA8ADgAQABIAEwATABQAFgAYAB0A
HQAgACEAIAAhACIAIwAlACgAKQApACwALQAtAC0ALgAuAC4ALQAuAC4ALgAuACwAKwAp
ACcAKAAoACYAJQAiACIAIAAgACAAHgAbABsAFwAXABcAFAASABIAEQAOAAwADAAJAAcA
BQAFAAQAAwACAAEAAAD9//r/+v/6//n/+P/2//b/9f/z//P/8//z//D/7//v/+7/7v/u
/+7/7v/r/+v/6v/p/+n/6f/p/+r/7P/r/+v/7P/s/+z/7P/s/+z/7P/s/+z/7P/u/+7/
7v/x//P/8//z//T/9f/2//b/9f/0//X/9f/2//b/9//5//n/+f/7//z/+//7//v/+v/8
//3//f/9//3//f/8//z//P/9//3//P/6//r/+P/4//r/+v/4//j/+P/4//n/+f/4//f/
9f/0//T/9f/1//X/9f/1//T/9P/y//L/8v/y//P/8//z//P/8//w//D/8f/w//D/7//t
/+3/7v/u/+3/7f/v/+3/7P/u/+7/7//v/+3/7f/s/+z/7f/t/+3/7P/s/+z/7P/s/+7/
7v/u/+z/7P/s/+z/7P/s/+v/6//q/+z/7P/s/+z/6v/r/+v/6//s/+z/7P/t/+v/6//s
/+z/6v/p/+n/6f/p/+z/7P/p/+j/6//s/+3/7v/t/+3/7f/s/+3/7f/u/+7/7f/t/+7/
7v/v//D/8P/w//D/8P/w//H/7//v//D/8P/w//D/7v/u/+7/7v/t/+z/6f/p/+b/5P/i
/+D/4P/g/+D/4P/g/+H/4f/k/+b/5v/n/+j/6f/q/+b/5f/l/+T/5P/k/+T/5P/l/+T/
5P/k/+P/4//j/+T/5P/k/+T/5P/k/+T/5P/k/+P/4//j/+P/5//p/+v/7//2/wAACwAZ
ACwAPwBYAHEAhACOAJIAkACLAH0AYAA2AP//u/99/1b/R/9J/1T/Yv9t/3b/gv+S/5z/
o/+s/7r/w//L/87/1P/a/9//5P/l/+T/5f/m/+b/5//o/+n/6v/r/+v/7P/u//D/8P/y
//L/8v/y//L/8//z//P/8//z//T/9P/1//P/8//z//P/9v/2//X/9f/1//X/9f/1//b/
9//5//v/+v/6//r/+v/6//r/+v/6//v/+//7//v//P/9//3//v//////AAAAAP7/AAAA
AAAAAgADAAQABAAFAAYABwAHAAgACgAKAAsADgAQABIAEwASABIAEwAUABcAFwAaABsA
HgAfACAAIQAhACQAJQAlACcAKQAqACsALQAuAC8ALwAsACwALAAsACsAKwAqACkAKgAq
ACgAJwAiACIAIAAgACAAHgAbABsAGQAZABkAFgAUABQAEwAQABAAEAANAAsACgAJAAcA
BQACAAEAAAD9//z//P/8//v/+v/4//j/9//1//X/9f/1//T/8//z//L/8P/w//D/8P/v
/+//7v/t/+v/6//r/+z/7v/t/+3/7v/w//D/8P/w//H/8P/v/+7/8P/y//L/8v/z//X/
9f/1//b/9//4//j/+P/4//r/+//7//r/+v/7//n/+f/7//z//////////v/+////////
//3//f/8//z//v///////v/8//z/+v/6//r/+v/4//j/+v/6//v/+//6//n/9//2//T/
9f/1//X/9//3//b/9v/0//T/9P/0//P/8//z//P/8//w//D/8f/x//L/8v/x//P/9P/0
//P/8v/z//D/7v/w//D/8f/x/+3/7f/s/+z/7f/t/+3/7P/u/+7/7v/u/+7/7v/u/+z/
8P/w//D/8P/v/+3/7P/q/+r/6v/q/+r/6v/r/+v/6//s/+z/7P/t/+v/6//s/+z/6//r
/+z/7f/s/+z/6//p/+v/7P/s/+z/6P/o/+v/6//q/+z/7P/s/+z/6v/r/+z/7P/r/+v/
7P/s/+3/7f/u/+7/7//w//D/8P/u/+7/7v/v//H/8f/y//L/8P/w/+7/7v/s/+z/6//q
/+f/5//k/+L/3v/c/9z/3P/c/9z/3P/d/9//4v/k/+T/5v/m/+b/5v/h/+H/4v/i/+L/
4v/i/+L/4f/g/+D/4P/f/9//3//g/+D/4P/g/+D/4f/i/+P/5P/h/+H/4f/h/+P/5f/t
//H/9v8AAA0AHQAuAEUAYAB1AIIAigCMAIgAgQBxAFIAIgDp/6X/a/9M/0H/R/9W/2b/
c/9+/4r/lv+g/6f/sv+8/8P/yf/Q/9T/2v/d/97/4v/i/+T/5v/m/+f/6P/p/+r/6//r
/+z/6v/s/+z/7v/u/+7/7v/u/+//7//v/+//7//w//D/8f/z//P/8//z//T/9P/z//P/
8//z//P/8//z//P/9P/1//b/9v/2//b/9v/2//b/9v/3//f/9//3//j/+f/5//r/+//7
//z//P/7//z/+//6//v//f///wAAAQACAAMAAwAEAAYABgAHAAgACgAMAA0ADQAOABAA
EgAVABUAGAAZABoAGwAcAB0AHQAgACEAIQAkACUAJQAlACUAJgAnACcAJgAmACYAJgAm
ACcAJwAnACYAJgAkACMAIAAgAB4AHgAgAB4AGwAbABYAFQAUABAADgAOAA0ACgAIAAgA
BQADAAIAAQD///3//v/9//z/+f/4//j/+P/3//X/8v/x/+//7//v/+//7//s/+v/6//q
/+j/6P/o/+j/6f/p/+j/5//o/+n/6v/s/+n/5//m/+b/6P/o/+j/6P/o/+j/6P/o/+j/
6v/q/+r/7f/v/+//7//u/+//8P/w/+3/7P/t/+3/7v/u/+//8f/v/+//8f/y//X/9f/1
//T/9P/1//X/9f/1//X/9P/0//L/8//z//L/9P/0//L/8v/y//L/8P/w/+7/7v/v/+//
8P/v/+3/7P/q/+v/6//r/+v/6//q/+r/6P/o/+j/6P/n/+f/5//n/+n/5v/m/+f/6f/q
/+r/6f/m/+b/5f/j/+P/5f/j/+L/4P/g/+H/4f/i/+P/4//k/+P/4//j/+L/4v/i/+L/
4v/k/+T/5P/i/+T/5P/k/+T/5P/j/+P/4v/g/+D/4P/g/+L/4//j/+P/4v/i/+L/4//l
/+X/5v/m/+T/4f/h/+X/5P/k/+T/5P/k/+T/5f/m/+b/5f/l/+b/5v/j/+P/5P/k/+f/
6P/o/+j/5v/m/+b/5//p/+n/6v/q/+v/7P/r/+z/6f/o/+b/5P/h/+H/3v/c/9r/2P/Y
/9j/2v/a/9r/2//d/+D/4v/i/+D/4P/g/+D/2//b/9z/3P/c/9z/3P/c/93/3P/c/9z/
3f/d/93/3v/g/+D/4P/g/9//3v/d/9z/3f/d/93/3f/d/9//4//n/+r/8v/7/wkAHAAv
AEYAZQB8AIgAjgCQAIMAbwBWACoA8f+z/3f/TP81/zH/Nv9A/0//XP9q/3b/gP+L/5b/
ov+v/7n/wP/K/9D/0f/U/9f/2P/b/97/3v/f/+D/4f/i/+P/4//k/+T/5v/m/+j/6P/o
/+j/6P/r/+v/6//r/+n/6v/q/+v/7f/t/+3/7f/u/+7/7f/t/+z/6//q/+n/6v/r/+3/
7//v/+7/7f/s/+7/7v/u/+7/8f/x//H/8f/w//H/8f/y//H/8f/y//L/8P/y//L/8v/z
//X/9//4//f/+P/5//n/+v/8//z//f/+/wAAAgADAAEAAgAEAAYACwALAA4ADwAQABEA
EgATABMAFgAXABcAGgAbABsAGwAbABwAHQAdAB4AHgAeAB4AGwAbABoAGQAYABgAFgAV
ABIAEgAQABAAEAAOAAsACwAFAAUABQACAAIAAgABAP7//v/+//v/+f/3//f/9v/1//L/
8f/w/+3/6//s/+3/7f/s/+r/6v/p/+X/5f/l/+X/5P/j/+P/4v/g/+D/4P/g/93/3f/c
/9v/3f/d/93/3v/c/9v/2//c/97/3v/e/97/3v/e/97/3v/g/+L/4v/i/+D/4f/g/9//
4v/j/+T/5P/m/+b/6P/p/+f/5v/m/+f/5//n/+n/6v/r/+v/6//q/+r/6//r/+v/6//r
/+r/6v/o/+n/6f/o/+j/6P/m/+b/6P/o/+b/5v/k/+T/5f/l/+T/4//h/+D/4P/h/+H/
4f/f/9//3v/e/9z/3P/c/9z/3f/d/93/3f/d/9r/2v/b/93/3v/e/93/2f/Y/9b/0//W
/9n/2P/Y/9f/1v/W/9X/1f/V/9T/1P/X/9f/1//W/9T/1P/U/9T/1P/U/9T/0v/W/9b/
1v/U/w==
         </WaveFormData>
      </LeadData>
      <LeadData>
         <LeadByteCountTotal>10000</LeadByteCountTotal>
         <LeadTimeOffset>0</LeadTimeOffset>
         <LeadSampleCountTotal>5000</LeadSampleCountTotal>
         <LeadAmplitudeUnitsPerBit>4.88</LeadAmplitudeUnitsPerBit>
         <LeadAmplitudeUnits>��V</LeadAmplitudeUnits>
         <LeadHighLimit>2147483647</LeadHighLimit>
         <LeadLowLimit>268435456</LeadLowLimit>
         <LeadID>V4</LeadID>
         <LeadOffsetFirstSample>0</LeadOffsetFirstSample>
         <FirstSampleBaseline>0</FirstSampleBaseline>
         <LeadSampleSize>2</LeadSampleSize>
         <LeadOff>FALSE</LeadOff>
         <BaselineSway>FALSE</BaselineSway>
         <ExcessiveACNoise>FALSE</ExcessiveACNoise>
         <MuscleNoise>FALSE</MuscleNoise>
         <LeadDataCRC32>3998750226</LeadDataCRC32>
         <WaveFormData>
FAAUABQAFAATABIAEQAQAA8ADgANAAwACwAKAAkACAAHAAYABQAEAAMAAgABAAAAAAAA
AAAAAAD9//z/+//6//r/+v/6//r/+f/4//f/9v/1//T/8//y//D/8P/w//D/7v/u/+7/
7v/w//D/8P/w//D/8P/w//D/8v/y//L/8v/0//T/9P/0//b/9v/2//b/+P/4//j/+P/6
//r/+v/6//z//P/8//z//f/+////AAABAAIAAwAEAAMAAgABAAAAAAAAAAAAAAACAAIA
AgACAAIAAgACAAIAAQAAAP///v/+//7//v/+//7//v/+//7//P/8//z//P/8//z//P/8
//r/+v/6//r/+v/6//r/+v/6//r/+v/6//j/+P/4//j/+v/6//r/+v/5//j/9//2//j/
+P/4//j/+P/4//j/+P/4//j/+P/4//b/9v/2//b/9v/2//b/9v/0//T/9P/0//T/9P/0
//T/9v/2//b/9v/2//b/9v/2//b/9v/2//b/9v/2//b/9v/1//T/8//y//P/9P/1//b/
9v/2//b/9v/0//T/9P/0//T/9P/0//T/9P/0//T/9P/2//b/+P/4//j/+P/4//j/+P/4
//j/+P/4//n/+f/6//j/+P/4//j/+v/6//r/+//9//3//P/8//r/+f/3//T/9P/y//L/
8v/v/+//7f/s/+7/7v/u/+7/7P/t/+7/7//0//b/9//3//f/9f/z//P/8v/y//L/8v/y
//L/8P/v//H/8v/y//P/8f/x//H/8f/x//H/8f/x//H/8f/x//H/8v/w//D/8P/1//r/
/P8CAAoAFQAgADQAVgB+AKAAwADhAAIBGwEmAR0B/QC5AF8ACwDV/7j/rv+v/7H/s/+0
/7n/vf/E/83/0f/T/9f/2//g/+L/5P/o/+z/6v/q/+v/7f/u/+//8f/0//P/8//z//P/
8//z//P/9f/0//T/9P/0//X/9f/1//X/9f/1//b/9v/4//j/+P/4//n/+f/5//n/+v/6
//r/+v/4//n/+v/6//j/+P/4//n/+//7//v/+//7//v/+//7//v/+//8//z//v/+//3/
/f/8//z//P/8//7//v8AAAEAAgACAAMAAwADAAMABAAFAAQABQAGAAYACAAJAAwADQAO
AA8AEQASABQAFQAWABYAFwAYABgAGgAYABkAGQAaABsAHAAdAB0AHQAeAB4AHgAdAB0A
HAAcAB0AHQAcABsAFwAWABUAFQAWABUAFQAUABIAEgARAA8ADgAOAA4ADQANAAwACwAK
AAcABwAHAAUABQAEAAQAAgAAAAAAAAD//wEAAAD///3//P/7//v/+//6//r/+v/5//j/
+P/4//j/9v/2//b/9v/0//T/9P/0//X/9v/3//j/9//2//X/9f/3//j/+P/4//f/9//3
//f/+v/7//v/+//9//3//f/8//3//v8AAAIAAQABAAEAAAACAAMABAAEAAMAAwADAAMA
AwADAAMAAwADAAQABAAEAAYABgAGAAUABQAFAAQABAACAAIAAQABAAMAAgACAAIAAAAA
AP////8BAAAAAAAAAP7//v/+//7//v/+//7//f/8//z//f/9//3//P/8//z/+//6//n/
+P/4//n/+v/6//r//P/8//r/+//7//z//P/7//v/+//7//r/+v/6//r/+v/5//n/+v/4
//j/+P/4//r/+f/5//r/+//7//v/+v/4//n/+f/5//n/+f/5//n/+f/4//f/9//6//r/
+//7//n/+f/5//n/+f/4//j/+P/2//j/+f/5//n/+f/4//j/+v/5//b/9v/2//b/9v/2
//b/9v/2//j/+P/4//j/+P/4//r/+v/6//r/+v/6//r/+v/6//r/+P/5//n/+v/8//z/
/P/8//z//P/8//3//f/9//z//P/7//v/+v/4//b/9P/0//T/8//z//H/8P/w//D/8P/w
//D/8f/y//P/9f/2//b/9f/3//X/8//z//T/9P/0//T/8v/y//D/7//x//L/8v/z//P/
8//z//P/8//z//P/8//z//P/8//z//D/8P/y//T/9//6//r//v8KABUAHgAuAEgAaACM
AKwAxQDkAAMBGAEZAQUB1QCJAC8A6//E/7L/rf+t/63/rv+1/7v/wP/H/83/0//X/9n/
3v/i/+j/6v/u/+z/7P/t/+//7//v//D/8v/z//P/8//z//P/8//z//X/+P/4//j/+P/4
//f/9v/1//f/9//4//j/9v/2//b/9v/5//n/+f/5//b/9v/2//b/+P/5//r/+v/6//r/
+v/7//v/+//7//v/+//7//v/+//7//v//P/8//z//P/7//v//P/8//z//P/+//7/AAAB
AAAAAAABAAEAAQABAAIAAwAGAAcACAAIAAYABwAKAAsACgALAA0ADgAOAA8AEAAQABMA
FAAUABYAGAAZABkAGgAdAB4AHwAfAB4AHgAdABwAHQAdABwAHAAZABkAGAAXABcAFgAV
ABUAFQAVABYAFgASABIAEQAPAA4ADgAOAA0ACQAIAAcABgADAAMAAwABAAMAAgACAAAA
//8AAAEAAQD///7//f/7//r/+f/5//n/+P/4//j/9//0//T/9P/0//T/9P/0//T/8v/y
//L/8v/y//L/8v/y//T/9P/0//X/8//0//T/9P/1//X/9f/1//T/9f/1//X/9v/3//j/
+P/0//T/9f/2//n/+//9//7//P/9//7//v////////////////////////8AAAAAAAAA
AAAAAAD////////+//7//P/8//v/+//9//z//P/8//z//P/7//v/+//6//r/+v/4//j/
+P/4//j/+P/4//f/9v/2//f/9//5//j/+P/4//f/9v/1//T/8//z//P/8v/z//b/9//2
//T/8//z//L/8f/x//H/8f/0//T/9P/0//T/8//z//T/9v/2//b/9v/0//P/8//0//T/
8//y//D/8f/z//T/9f/z//P/8//z//P/8v/x//H/8v/y//P/8//y//H/8P/v//H/8P/w
//D/9P/2//X/9f/2//X/9P/z//L/9P/0//T/9P/2//b/9v/2//T/9P/0//X/9//4//j/
+P/4//j/+P/4//j/+f/5//n/9v/2//X/9f/0//L/8v/w/+//7v/q/+n/6P/o/+n/6v/r
/+z/7f/v/+7/7//z//T/9P/z//P/8f/t/+3/7v/u/+z/7P/s/+z/6//r/+z/7v/u/+//
7//v/+3/7f/t/+3/6//r/+v/6//t/+3/7P/s/+z/9P/5//z/+v/6/wQAFQAoADoAWgCE
AKgAxADjAAABEwEYAQcB2QCLADMA6f+5/6L/mv+V/5P/l/+a/5//p/+u/7X/u//F/8v/
0f/Y/97/4v/k/+b/6P/o/+n/6//r/+v/7P/u/+3/7f/t/+3/7//v/+//8f/0//T/9P/0
//f/9//3//f/9f/1//b/9v/1//T/8//y//P/8//z//P/9P/0//T/9P/y//P/9P/0//X/
9v/3//n/9v/1//T/8//2//f/+P/5//f/9//4//j/+v/6//n/+f/8//z//P/8//r/+v/8
//3//v/+//////8BAAEAAgADAAQABQAGAAYABgAHAAoACwAKAAsADQAOAA4ADwAQABAA
FQAWABYAGAAaABsAGwAcAB0AHgAfAB8AIQAiACIAIgAiACEAHwAeAB8AHwAeAB0AGgAY
ABYAFQAVABUAFgAWABQAFAATABEADgAOAA4ADQALAAoACQAIAAcABwAHAAUABQAEAAQA
AgD+//7//v/9//3//P/7//n/+P/3//f/9//2//b/9v/1//T/9P/0//T/9P/0//T/9P/w
//D/8P/w//D/8P/w//D/8v/y//L/8//x//L/8v/y//T/9f/2//f/9v/3//f/9//4//n/
+v/6//r/+v/7//z//P/9//7//v/+////AAAAAAMAAwADAAMAAwADAAMAAwADAAQABAAE
AAIAAgACAAEAAwADAAIAAgAAAAAA/////wEAAAAAAAAA///+//z/+//9//z//P/8//z/
/P/8//z//P/8//z/+//6//r/+//7//r/+P/3//b/9v/2//b/9v/2//f/+P/4//b/+P/4
//b/8//z//T/9P/1//X/9f/1//b/9v/2//b/9v/1//X/9v/0//T/9P/0//b/9f/1//b/
9//3//f/9v/1//X/9P/z//X/9f/1//X/8//y//H/8f/w//D/8f/x//L/8//0//X/9f/0
//T/9P/y//T/9f/1//X/9f/0//T/9P/z//L/8v/y//L/8v/0//T/9P/0//T/9P/0//T/
9P/0//T/9P/y//L/8v/y//T/9P/0//T/8v/y//L/8v/y//L/8v/y//T/9P/0//T/8v/y
//L/8v/y//L/8v/y//L/8v/y//L/8v/y//L/8v/w//D/8P/w//H/8v/z//T/8//y//H/
8P/y//L/8v/y//L/8v/y//L/8P/w//D/8P/y//L/8v/y//D/8P/w//D/8P/w//D/8P/y
//L/8v/y//T/9P/0//T/8f/w/+//7v/v//D/8f/y//D/8v/y//L/8P/w//D/8P/w//D/
8P/w//P/8//0//T/8v/y//L/8v/x//D/8P/v//H/8P/w/+//8f/w/+7/7v/u/+7/7v/r
/+3/6//q/+r/6P/o/+j/6P/n/+j/6f/t/+7/7v/t/+3/7P/r/+z/7v/s/+z/7P/s/+z/
6v/p/+n/6v/q/+v/6//s/+3/7v/v/+7/7f/s/+v/6f/p/+n/6P/o/+r/7P/t/+7/8P/4
/wIACwAcADQAVgB+AKIAvgDbAPYADwEYAQkB4wCfAEUA+f/J/67/ov+d/5v/nf+k/6n/
rf+y/7n/wf/L/9P/1//a/9z/4P/i/+T/5P/k/+X/5//n/+f/6P/q/+v/6//r/+v/6//r
/+v/7f/u/+7/7v/u//H/8f/x//H/8f/x//L/8v/w//D/8P/w/+//7//v/+//7//w//H/
8v/w//H/8v/y//T/9P/0//X/8//z//P/8//1//X/9f/1//X/9f/2//b/9v/2//X/9f/3
//j/+f/6//j/+P/6//v//P/8//3//f/9//3//v///wAAAQACAAIAAAABAAQABQAIAAkA
CwAMAAwADQAOAA4AEgAUABUAGAAVABUAFAAUABMAFAAVABUAFwAYABgAGAAbABsAGgAa
ABcAFwAWABUAEwASABEAEQAOAA0ADQAMAAwADAALAAkACgAKAAoACQAJAAgABwAGAAUA
BQAFAAMAAwACAAIAAAAAAAAAAAD//////v/9//v/+//7//z//f/6//r/+v/5//j/+P/4
//j/9v/2//b/9v/0//T/9P/0//T/9P/0//T/9v/2//b/9//3//j/+P/4//n/+f/5//n/
+v/7//v/+//8//3//v/+//3//v8AAAIAAgADAAQABAAGAAcACAAIAAgABwAGAAUABQAF
AAUABQAFAAYABgAGAAYABgAGAAUABQAFAAQABAAGAAYABQAFAAMAAgACAAIABAAEAAMA
AwABAAAAAAAAAAAAAAAAAAAAAAAAAAAA///+//7///////3//P/8//z//P/8//z//P/9
//3//f/8//z//v/+//z/+//7//z//P/7//v/+//7//z//P/8//z//P/7//v//P/6//r/
+v/6//r/+f/5//r/+f/5//n/+P/4//n/+f/5//v/+//7//v//f/8//v/+//8//z//f/9
//z/+//6//n/+//6//r/+v/4//r/+//7//v/+//6//r//P/7//z/+v/6//r/+v/6//r/
+v/6//r/+v/6//r/+v/6//r/+v/6//r/+v/6//r/+v/6//r/+P/4//j/+P/6//r/+v/6
//z//P/8//z/+v/6//r/+v/6//r/+v/6//r/+v/6//r/+v/6//r/+v/8//z//P/8//z/
/P/8//z//P/8//z//P/6//r/+v/6//r/+v/6//r/+v/6//r/+v/6//r/+v/6//3//v//
/wAA///+//3//P/8//z//P/9////AAAAAAAA/v/+//7//v/8//3//f/9//z//P/7//v/
/f/8//3//P/+//7/+//7//n/+P/4//j/9v/2//b/9//3//f/+v/6//r/+f/5//f/9//3
//j/+P/4//j/+P/4//j/9//3//j/9//3//b/9f/2//f/+P/5//f/9//3//f/+f/5//j/
+P/4//z/+//8/wAACAAMABMAIgA2AFAAeACgALwA2QD6ABcBIAEfAQkB1QCDAC0A7//K
/7j/tf+3/7X/tP+7/8X/yv/P/9X/2//f/+H/4P/k/+r/7v/s/+3/7v/w//P/8//z//T/
9v/1//X/9f/1//f/9//3//n/+P/4//j/+P/3//f/9//3//j/+f/7//z/+v/6//r/+v/9
//3//f/9//r/+v/6//r/+v/7//z//P/+//7//v////3//f/9//3/////////////////
AAAAAAIAAgABAAEAAAAAAAAAAAACAAIABAAFAAgACAAJAAkABgAFAAUABQAIAAkACgAK
AAwADQAQABEAEAARABMAFAAUABUAFgAWABkAGgAaABwAHAAdAB0AHgAhACIAIwAjACEA
IgAiACIAIQAhACAAIAAhACEAIAAfABsAGgAZABkAGgAZABkAGAAVABQAEgAPABAAEAAQ
AA8ADwAOAA0ADAALAAsACwAJAAkACAAIAAYABgAGAAYABQADAAIAAQD//wAA////////
/f/8//v/+f/4//j/+P/4//j/+P/4//j/+P/4//j/+P/4//j/+P/4//b/9v/2//f/+f/6
//r/+v/5//n/+f/5//r/+//7//v//P/9//7//v/+//7///8AAAAAAQACAAIAAgADAAQA
BAADAAMAAwADAAUABQAFAAUAAwAEAAQABAAEAAQABAADAAEAAQAAAAAAAQACAAIAAwAC
AAAA///+//z//P/7//v//f/8//z//P/+//7//v/+//z//P/8//v/+v/6//v/+//5//j/
+P/4//j/+P/4//j/+f/5//n/+P/4//r/+v/4//f/9//4//j/9f/1//X/9f/2//b/9v/2
//b/9f/1//b/9P/0//T/9P/0//P/8//0//X/9f/1//T/9v/3//f/9//3//f/9//3//b/
9P/y//H/9P/0//X/9f/y//H/8P/v//L/8v/z//T/8//0//T/8//z//P/8v/y//T/8//y
//L/8v/y//L/8v/y//L/8v/w//D/8P/w//D/8P/w//D/8f/y//P/9P/z//L/8f/w//D/
8P/w//D/8f/y//P/9P/0//T/9P/1//P/9P/0//T/9v/2//b/9v/z//P/8v/x//H/8v/y
//P/9P/y//L/8P/y//L/7//v/+z/6v/p/+j/5v/m/+b/5//q/+v/7//w//D/7//v/+3/
6//r/+z/7P/u/+7/7v/u/+z/6//r/+z/6v/r/+v/6//r/+v/6//r/+v/6//r/+v/6//r
/+r/6v/s/+r/6//w//j/AAAGABEAIgA6AFwAhACkAMAA2wD2AAkBDgH7AMsAfQAlAOH/
t/+g/5T/j/+P/5X/nP+h/6f/sP+5/8P/yf/L/9H/2P/e/+D/4v/m/+T/5P/l/+f/5//n
/+j/6v/t/+3/7f/t/+v/6//r/+3/8P/w//D/8P/x//H/8f/x/+//7//w//D/8v/y//L/
8v/x//H/8f/x//D/8P/w//D/8v/z//T/9P/0//T/9P/1//P/8//z//P/8//z//P/8//z
//P/9P/0//b/9v/1//X/+P/4//j/+P/2//b/+P/5//j/+P/5//n/+v/7//3////+////
AAAAAAIAAwAGAAcACAAJAAsADAAMAA0ADgAOABMAFAAUABYAGAAZABkAGgAbABwAHQAd
AB8AIAAgACAAIAAfAB0AHAAdAB0AHAAbABsAGgAZABkAFgAVABUAFAASABIAEQAPAA0A
DAALAAkABQAEAAMAAgACAAMABAADAAMAAgACAAAA/v/+//7//f/7//r/+f/3//X/8//y
//H/8v/y//L/8f/w//D/8P/w/+7/7v/u/+7/7v/u/+7/7v/s/+z/7P/s/+z/7P/s/+3/
6//s/+z/7P/v/+//7//v//L/8//z//P/9v/3//j/+P/4//j/+f/6//j/+f/6//r//P/9
//7//v////////////3//f/9//3//f/+//7//v/+//7//v/9///////+//7//P/8//v/
+//9//z//P/8//7//v/9//3/+//6//r/+v/6//r/+v/6//b/9v/2//X/9//4//r/+//5
//j/+P/4//r/+v/6//r/9//3//f/9v/2//j/+P/2//P/8//0//T/9f/1//X/9f/2//b/
9v/2//b/9f/1//b/9P/0//T/9P/0//P/8//0//X/9f/1//T/9P/1//X/9f/1//X/9f/1
//f/9v/1//X/9v/2//f/9//3//f/9//3//j/9//2//X/9P/2//b/9v/2//b/9v/2//b/
+P/4//j/+f/3//j/+P/4//j/+P/4//j/+v/7//v/+//6//r/+f/5//b/9P/0//L/8//0
//L/8//w/+7/7f/s/+7/7v/u/+//7v/v//P/9P/0//P/8//x/+//7//w//D/8P/w//D/
8P/u/+3/7f/u/+7/7//v/+//7//v/+//7//v/+//7//v/+//7//u/+7/7v/w//X/9v/6
/wQAEgAhADIAUgB6AKIAxADgAP8AHAEpASAB/wC/AGMACwDN/6v/nP+W/5X/mf+d/6D/
o/+p/7D/u//D/8n/z//V/9r/3v/g/+T/5v/o/+j/6f/r/+v/6//s/+7/7//v/+//7//t
/+3/7f/v//D/8P/w//D/8f/x//H/8f/x//H/8v/y//L/8v/y//L/8//z//P/8//y//L/
8v/y//H/8f/x//D/8v/y//L/8//z//P/8//z//P/8//z//P/9f/1//b/9v/2//b/9f/1
//T/9P/0//T/9v/2//j/+f/4//j/+f/5//v/+//8//3//v///wAAAAD+////AgADAAYA
BwAJAAoACgALAAwADAAPABAAEAASABQAFQAVABYAFwAYABkAGQAZABoAGgAaABoAGQAX
ABYAFgAXABcAFwAVABQAEwATABQAEwATABIADgAOAA0ACwAJAAgABwAFAAMAAgABAAAA
/f/9//3/+//9//z//P/6//b/9v/2//X/9f/0//P/8f/w/+//7//v/+z/7P/s/+v/6v/q
/+r/6v/o/+j/6P/o/+b/5v/m/+b/5v/m/+b/5v/m/+b/5v/n/+f/6P/o/+j/6f/p/+n/
6f/s/+3/7f/t/+7/7//w//D/7v/u/+//8P/y//P/9P/0//T/9f/2//b/9f/1//X/9f/2
//f/+P/5//n/+v/6//r/+v/6//r/+f/3//f/9v/2//b/9v/1//X/9//2//b/9v/2//b/
9f/1//P/8v/y//L/8v/y//L/8v/w//D/8P/v/+//8P/y//P/8f/w//D/8P/u/+7/7v/u
/+3/7f/t/+z/7v/w//D/7v/v/+//8P/w/+3/7f/t/+3/7v/u/+7/7v/s/+v/6//s/+7/
7v/u/+7/7v/t/+3/7v/t/+3/7f/s/+z/7f/t/+3/6//r/+v/6//t/+z/6//r/+z/7P/t
/+3/6//r/+v/6//r/+z/7v/s/+z/7f/u/+//8P/v/+7/7f/s/+7/7v/u/+7/8P/w//D/
8f/x//L/8v/y//L/8v/y//L/8P/x//H/8f/y//L/8f/x//D/7v/u/+z/6v/q/+f/5//l
/+T/5P/k/+b/5v/m/+f/5v/n/+v/7P/u/+3/7f/r/+f/5//o/+j/6P/o/+j/6P/o/+f/
5//o/+b/5//n/+f/5//n/+f/5//n/+f/5//n/+f/5//m/+b/6v/q/+v/7P/w//b//P8H
ABQALABKAHIAmAC2ANMA8gAPARwBEwHxALMAVQADAM//tP+m/6X/pf+l/6b/q/+z/7r/
u//B/8n/z//T/9T/2P/c/+L/5P/i/+L/4//l/+P/4//k/+b/5//n/+f/5//o/+n/6v/t
/+3/7P/r/+r/6//r/+v/6//t/+3/7v/u/+7/7v/u/+7/7//v/+//7//u/+7/7v/u//D/
8f/y//L/8P/w//D/8f/x//H/8f/x//H/8f/x//H/8//z//T/9P/0//T/8//z//T/9P/0
//T/9P/0//b/9//4//j/+f/5//n/+f/6//v//v///wAAAAD/////AQABAAIAAwAFAAYA
CAAJAAoACgANAA4ADgAQABIAEwATABQAFwAYABkAGQAYABgAFwAWABkAGQAYABgAFwAX
ABYAFQATABIAEQARABAADwAPAA4ADgAOAA0ACwAKAAoACgAJAAcABgAFAAQAAwADAAMA
AQABAAAAAAD+//r/+v/6//n/+f/4//f/9f/2//X/9f/1//T/9P/0//P/8v/y//L/8v/w
//D/8P/w/+7/7v/u/+7/8P/w//D/8P/y//L/8v/z//L/8v/x//D/8f/x//H/8f/0//X/
9f/1//f/9//3//b/9f/2//j/+v/5//n/+f/4//r/+//8//z//f/9//3//f//////////
//3//v/+//7/AAAAAAAA///9//3//P/8//z//P/7//v//f/8//z//P/6//r/+f/5//n/
+P/4//j/+v/6//r/+v/4//j/+P/3//b/9v/3//f/9//2//b/9v/2//b/9v/2//f/9//3
//b/9P/2//b/9P/z//P/9P/0//H/8f/x//H/8v/y//L/8v/0//P/8//0//L/8v/y//L/
9P/z//P/9P/y//H/8P/u/+7/7//v/+//7//v/+//7//x//D/7//v//D/8P/x//H/8f/x
//H/8f/v/+7/7v/u/+7/8P/x//H/7//v//L/8v/w//D/8P/w//D/8v/y//L/8v/w//D/
8P/w//L/8v/y//P/8//0//T/9P/y//L/8v/y//T/9f/1//X/8v/y//H/8f/y//D/8P/u
/+z/7P/p/+n/5v/k/+P/4v/k/+T/5P/l/+b/5//r/+z/7v/t/+3/6//p/+n/6v/q/+j/
6P/o/+j/6P/n/+f/6P/m/+f/5//n/+f/5//n/+f/6P/p/+r/6//r/+v/6v/q/+r/7P/x
//T/9P/6/wIACwAcADgAWgCAAKIAwADfAP4AEwEcAQ8B5QCbAD8A8f/F/7D/pv+n/6v/
q/+w/7X/u//A/8P/yf/N/9H/1//a/9z/4P/k/+T/5v/m/+f/6f/p/+n/6v/s/+3/7f/t
/+3/7P/r/+r/6//s/+z/7P/s/+//7//v/+//7//v//D/8P/y//L/8v/y//H/8f/x//H/
8P/w//D/8P/w//H/8v/y//D/8P/w//H/8//z//P/8//x//H/8f/x//L/8//1//b/9v/2
//X/9f/0//T/9P/0//b/9v/4//n/+P/4//n/+f/5//n/+v/7//z//f/+//7//v///wIA
AwAGAAcACQAKAAoACwAMAAwADQAOAA4AEAASABMAEwAUABMAFAAVABUAFQAWABYAFgAZ
ABkAGAAYABcAFwAWABUAEwASABEAEQASABEAEQAQAA0ADAAKAAcACAAIAAgABwADAAIA
AQAAAP////////3////+//7//P/8//z//P/7//r/+P/2//P/8//z//T/9f/y//L/8v/x
/+7/7v/u/+7/7f/u/+//8P/w//D/8P/w/+//7v/t/+z/7v/u/+7/7//t/+7/7v/u/+//
7//v/+//8P/x//H/8f/0//X/9v/2//P/8v/y//L/9P/1//b/9v/0//X/9v/2//n/+f/5
//n/+f/5//n/+f/5//r/+v/6//j/+P/4//f/+f/5//j/+P/4//j/9//3//X/9P/0//T/
9v/2//X/9f/z//L/8v/y//T/9P/0//T/8P/w//D/7//u/+7/7//v/+//7v/u/+7/7//w
//H/8v/w/+//7v/s/+z/7v/u/+z/6f/p/+r/6v/q/+v/7P/t/+z/7P/s/+z/7P/r/+v/
7P/u/+7/7v/u/+7/7f/t/+7/7f/t/+3/7P/q/+v/6//r/+3/7f/t/+3/7//u/+3/7f/u
/+7/7//v/+//7f/t/+//7v/s/+z/7P/s//D/8P/w//D/8P/w//D/8P/v/+7/7f/t/+7/
8P/x//L/8f/w/+//7v/w//H/8f/x//H/8v/y//P/7//s/+v/6P/q/+r/5//n/+P/4v/i
/+L/4v/i/+L/4//m/+f/6//s/+r/6f/p/+f/5f/l/+b/5v/m/+b/5v/m/+b/5f/l/+b/
5v/n/+f/5//p/+n/6f/p/+b/5f/k/+P/5f/l/+T/5P/m/+b/6f/s/+7/8v/2////DgAk
AEIAaACQALAAzQDqAAMBEgELAe0ArwBXAP//w/+g/5L/i/+J/4v/kP+X/5v/oP+n/6//
t/+//8P/yv/S/9b/2P/a/9z/3P/d/9//3//f/+D/4v/j/+P/4//j/+X/5f/l/+f/5v/m
/+b/5v/p/+n/6f/p/+f/5//o/+j/6v/q/+r/6v/r/+v/6//r/+j/6P/o/+j/6v/r/+z/
7P/q/+r/6v/r/+v/6//r/+v/6//r/+v/6//r/+v/7P/s/+z/7P/r/+v/7P/s/+z/7P/u
/+7/8P/x//D/8P/x//H/8f/x//L/8//0//X/9v/2//T/9f/4//n//P/9////AAACAAMA
BAAEAAcACAAIAAoADAANAA0ADgANAA4ADwAPABAAEgATABQAFAATABEAEAAPAA8ADgAN
AA0ADAALAAsACgAJAAkACAAFAAQAAgD//wAAAAAAAP///f/8//v/+v/5//n/+f/3//X/
9P/0//L/8P/w//D/7//v/+7/7f/r/+r/6f/p/+n/6P/o/+j/5//k/+T/5P/k/+D/4P/g
/+D/4P/g/+D/4P/e/97/3v/e/+D/4P/g/+H/4P/g/9//3v/g/+H/4v/j/+P/4//i/+H/
5P/l/+b/5v/m/+b/5//o/+j/6f/q/+r/6v/r/+z/7P/t/+3/7f/t/+//7//v/+//7f/u
/+7/7v/s/+z/7P/r/+3/7f/s/+z/7P/s/+v/6//r/+r/6v/q/+r/6v/p/+n/6f/o/+j/
6P/m/+b/5v/m/+L/4v/i/+H/4f/i/+T/5f/j/+L/4v/i/+P/5P/l/+b/4//h/9//3P/d
/+D/4f/g/93/3f/e/97/3//f/9//3//e/97/3v/e/97/3f/d/97/3v/e/97/3v/g/+H/
3//e/w==
         </WaveFormData>
      </LeadData>
      <LeadData>
         <LeadByteCountTotal>10000</LeadByteCountTotal>
         <LeadTimeOffset>0</LeadTimeOffset>
         <LeadSampleCountTotal>5000</LeadSampleCountTotal>
         <LeadAmplitudeUnitsPerBit>4.88</LeadAmplitudeUnitsPerBit>
         <LeadAmplitudeUnits>��V</LeadAmplitudeUnits>
         <LeadHighLimit>2147483647</LeadHighLimit>
         <LeadLowLimit>268435456</LeadLowLimit>
         <LeadID>V5</LeadID>
         <LeadOffsetFirstSample>0</LeadOffsetFirstSample>
         <FirstSampleBaseline>0</FirstSampleBaseline>
         <LeadSampleSize>2</LeadSampleSize>
         <LeadOff>FALSE</LeadOff>
         <BaselineSway>FALSE</BaselineSway>
         <ExcessiveACNoise>FALSE</ExcessiveACNoise>
         <MuscleNoise>FALSE</MuscleNoise>
         <LeadDataCRC32>611945299</LeadDataCRC32>
         <WaveFormData>
CgAKAAoACgAIAAgACAAIAAYABgAGAAYABAAEAAQABAADAAIAAQAAAP///v/9//z//P/8
//z//P/7//r/+f/4//b/9v/2//b/9P/0//T/9P/z//L/8f/w/+7/7v/u/+7/7v/u/+7/
7v/u/+7/7v/u/+7/7v/u/+7/7v/u/+7/7v/v//D/8f/y//T/9P/0//T/9P/0//T/9P/0
//T/9P/0//X/9v/3//j/+v/6//r/+v/8//z//P/8//r/+v/6//r/+v/6//r/+v/6//r/
+v/6//z//P/8//z/+v/6//r/+v/4//j/+P/4//j/+P/4//j/+P/4//j/+P/4//j/+P/4
//j/+P/4//j/9v/2//b/9v/4//j/+P/4//b/9v/2//b/+P/4//j/+P/3//b/9f/0//b/
9v/2//b/9P/0//T/9P/2//b/9v/2//T/9P/0//T/9P/0//T/9P/y//L/8v/y//L/8v/y
//L/9P/0//T/9P/0//T/9P/0//T/9P/0//T/9P/0//T/9P/z//L/8f/w//L/8v/y//L/
9P/0//T/9P/y//L/8v/y//L/8v/y//L/8v/y//L/8v/z//T/9v/3//f/9v/2//b/9v/2
//X/9f/1//X/9f/3//X/9f/1//X/9//3//f/9v/4//j/+P/3//b/9f/y//H/8P/w//D/
8P/u/+7/7f/r/+v/7P/s/+3/7v/u/+//8f/3//f/9f/1//T/9P/y//L/8P/w//D/8f/x
//H/7//u/+//8P/x//L/8f/w/+//7//x//H/8P/w//L/8v/x//H/8P/w/+z/6//v//H/
8//z//X/+f///wwAIwBBAF8AewCdAMEA3gDuAPcA7wDGAIoAVgAwABcACgABAPf/8P/r
/+j/5v/o/+r/6f/k/+T/5v/m/+b/5//p/+3/7P/r/+r/6f/t/+3/7f/v//D/8P/w//D/
7f/t/+3/7v/s/+z/6//r/+3/7P/s/+z/7P/t/+3/7f/u/+7/7v/v//D/8f/x//H/8v/x
//H/8f/w//D/7//u/+7/7v/u/+//7//u/+7/7v/w//D/8P/w/+7/7v/v/+//8v/y//D/
8P/v//D/8P/w//P/8//z//P/8f/z//P/8//2//b/9f/1//X/9f/4//j/9v/3//j/+v/7
//v//P/8//7///8AAAEAAQACAAMAAwACAAIABAAFAAcABwAJAAkACgAKAAwADAAMAAoA
CgALAA4ADgANAAwACQAJAAkACQAKAAoACgAIAAcABwAHAAYABgAGAAYABAAGAAQABAAD
AAMAAgACAAIA/////////P/8//z//P/8//z//P/8//r/+f/4//b/9v/3//f/9v/1//f/
9//1//X/8f/z//P/8v/x//H/8v/0//f/9//0//T/9f/0//P/8//2//X/8//0//L/8//0
//X/8//0//X/9v/2//f/+P/4//n/+f/5//v/+f/4//j/+f/7//v//P/+/////v/7//r/
+//7//v/+//8//3//f/+//3///////////////7/+//7//v/+//7//v//P/8//z/+//6
//n/+f/7//v//P/8//r/+v/6//n/+f/6//r/+f/5//n/+f/4//r/+P/3//f/9v/2//b/
9v/3//f/9//3//r/+v/5//f/9v/3//n/+v/4//j/9//2//b/9v/2//b/9v/0//T/9P/1
//X/9f/1//b/9v/1//T/9v/2//X/9P/2//b/9v/2//T/9P/2//b/9P/z//H/8f/y//P/
9P/1//T/9P/1//b/9f/2//b/9f/z//P/8v/y//T/8//z//P/9v/z//L/8v/y//L/8v/0
//T/9P/0//T/9P/0//T/9P/0//X/9f/1//T/9P/0//b/9v/1//X/8//z//P/9f/3//f/
9//3//f/9//3//b/+P/4//j/9//3//f/9f/1//P/8v/x//D/7v/u/+3/6//s/+z/6//r
/+z/7P/t/+//8//z//H/8f/y//L/8P/w//L/8v/y//P/8f/x/+//7v/u/+7/7v/u/+7/
7v/u/+//7//v/+7/7v/w//D/7//v/+z/7P/u/+//8f/z/+//8f/1//v///8KABkAMQBN
AGkAhQClAMYA4gDtAO0A1gCkAGwAPgAfAA4AAQD3/+7/5//m/+b/5P/k/+X/5v/m/+T/
5v/o/+n/6//t/+z/6//q/+n/6//r/+v/7f/u/+7/7v/u/+3/7f/t/+7/7v/u/+3/7f/v
/+7/7v/u/+7/7//v/+//8f/w/+//7//y//P/8//z//D/7//v/+//8f/y//L/8v/w//D/
8P/x//P/8v/y//L/8v/y//L/8v/w//D/8f/x//L/8v/w//D/7//w//D/8P/z//P/8//z
//H/8//z//P/9P/0//P/8//0//X/+f/6//j/+f/6//z//f/9//7//v/+////AAABAAIA
AgACAAEAAQACAAUABwAJAAkACwALAAgACAAKAAoADAAKAAoACwAKAAoACQAIAAkACQAJ
AAkADAAMAAwACgAJAAkACQAIAAYABgAGAAQABAACAAIAAQABAAAAAAAAAP////////z/
+//8//3//v/8//z//P/6//v/+v/4//j/+f/5//j/9//1//X/8//z//P/9f/1//T/8//z
//T/9v/1//X/8v/y//T/9P/0//X/+f/3//T/9P/0//X/9v/3//b/9v/2//b/9v/3//j/
+P/2//X/9P/1//j/+P/5//v/+//7//z//v/+//7//P/8//3//f/9//3///////7//v/9
///////////////+//v//f/9//3//f/7//z//P/8//z//P/8//3//f/9//7//v/9//z/
+//5//v//P/8//v/+//7//v/+v/7//r/+v/7//v/+v/5//j/9//3//f/9//5//r/+v/5
//b/9f/1//T/8//0//T/9P/1//b/9//4//r/+P/4//j/+f/5//n/+f/4//j/9//2//X/
9P/y//D/8v/0//b/+P/2//b/+P/4//j/9//1//X/9//3//f/9//1//T/9P/0//X/9v/2
//X/+f/7//j/+v/6//n/+P/3//b/+f/5//n/+P/6//r/+v/6//n/+f/5//n/+f/7//v/
+//5//n/+f/5//v/+v/6//r/+v/5//n/+f/3//f/9v/2//P/8v/v/+7/7v/t/+3/7v/u
/+//8f/y//H/8//3//f/9f/1//b/9v/z//L/8f/w//D/8f/x//H/8v/y//P/9P/0//T/
9P/0//P/8//y//H/8P/w//D/8P/x//H/8P/w/+7/8//5//n/9f/x//P///8JABYALQBR
AHEAjQCtAM8A7AD8AP0A5wC6AH4ASAAkAA0A/v/x/+f/4v/d/9r/3P/c/9r/2//g/+L/
5P/m/+j/6f/r/+v/7f/t/+3/7f/t/+3/7f/v/+7/7v/u/+7/7//v/+//8P/y//L/8f/x
//L/8v/z//T/9f/1//T/8//x//D/7//v//L/8//z//P/8v/x//H/8f/x//L/8v/y//T/
9P/0//X/9P/y//H/8P/y//L/8v/y//L/8v/z//P/9P/0//L/8v/z//T/9P/0//X/9f/1
//X/8//1//X/9f/2//b/9f/1//b/9//7//z/+v/7//z//v/9//3//v/+//7///8AAAEA
AwAEAAUABQAGAAYACAAJAAkACQALAAsADQAOABEAEgASABAAEAARABQAFAATABIADgAN
AAwACwANAA4ADwAOAA8ADwAPAA4ADAAMAAwACgAKAAgACAAHAAcABgAGAAYABQAFAAUA
AgD+//7//v/+//z//P/8//r/+//6//j/+P/5//n/+P/3//f/9//1//X/9P/3//j/+P/z
//P/9P/2//X/9f/y//L/9P/0//T/9f/5//f/9P/0//b/9//4//n/+P/4//j/+P/4//n/
+v/6//n/+f/5//v/+//6//r/+//7//v//P/+/wAAAAD+//7///////////8BAAEAAAAA
AAAAAQAAAP//AQABAAAA/f/9//3//f/9//3//v/+//7/+//6//n/+f/7//v//P/8//r/
+v/6//n/+//8//z/+//5//n/+f/4//j/9v/1//X/+P/4//j/+P/7//v/+//7//v/+v/4
//X/8//z//T/9P/1//b/9v/2//j/+P/4//j/+P/2//b/9v/1//X/9f/1//j/+P/3//b/
+P/4//f/9v/0//T/9P/0//T/9P/2//b/9P/z//H/8f/x//H/8f/x//H/8v/0//b/9v/2
//X/8//0//X/9f/2//b/9f/1//X/9P/z//T/9P/0//T/9P/0//T/9P/0//T/9P/0//T/
8v/y//L/8v/y//L/8v/y//T/9P/0//T/8v/y//L/8v/w//D/8P/w//H/8v/z//T/8v/y
//L/8v/y//L/8v/y//L/8v/y//L/8P/w//D/8P/w//D/8P/w//L/8v/y//L/8f/w/+//
7v/v//D/8f/y//D/8P/w//D/8P/w//D/8P/y//L/8v/y//D/8P/w//D/7v/u/+7/7v/w
//D/8P/w//L/8v/y//L/7//u/+3/7P/t/+7/7//w//D/8f/x//H/8P/w//D/8P/w/+//
7//v/+//7//x//H/7//v/+//7//t/+3/7P/s/+7/7v/t/+3/7f/r/+v/6v/s/+z/7P/q
/+r/6f/n/+b/5v/l/+X/5v/k/+X/5//r/+v/6f/p/+r/7P/q/+r/6v/q/+r/6//r/+3/
6//q/+r/6v/q/+r/6v/s/+z/7f/t/+z/6v/p/+j/5v/l/+X/5P/m/+b/6f/p/+f/5f/n
/+v/7//5/woAIwBDAGMAfwCbAL0A2gDsAO8A4wC6AHwASAAmAA0A/P/x/+X/3v/d/9r/
2P/Y/9r/2//g/+L/5P/i/+L/4f/l/+X/4//j/+P/4//l/+X/5f/n/+j/6P/o/+j/5f/l
/+X/5v/o/+j/5//n/+n/6P/o/+j/6v/r/+v/6//r/+r/6f/p/+j/6f/p/+n/6f/p/+r/
6//p/+r/6v/q/+r/6v/q/+v/6//q/+r/6v/q/+r/6v/q/+r/6v/r/+v/7P/s/+r/6v/s
/+7/7//w/+//7//v/+//7//x//H/8f/y//L/8f/x//P/8//2//b/9f/1//X/9v/5//n/
+v/6//z//f/+////AwAEAAUABQADAAIAAwADAAMAAwAFAAUABgAGAAgACAALAAoACwAN
AAwADAALAAoACQAJAAkACQAIAAgACAAGAAcABwAHAAYACAAIAAgABgAGAAQABAADAAUA
BAAEAAQAAQABAAEA/v/9//7///8AAP7//v/+//z//P/8//v//P/8//v/+f/3//f/9//1
//X/9f/3//f/9v/x//H/8v/0//X/9f/y//L/9P/0//T/9f/5//f/9P/0//b/9//4//n/
+P/4//j/+P/4//n/+v/6//v/+//7//3//f/8//z//f//////AAACAAEAAAD9//z/////
/////////////v/+////AQABAAEA//////7/+/////////////3//v/+//7//v/+//7/
///+//3//f/8//r/+v/6//n/+//8//z/+//5//n/+f/4//r/+P/3//f/+P/4//j/+P/3
//f/9//3//j/+P/3//X/9P/1//f/+P/4//j/9//2//T/9P/0//T/9v/0//T/9P/1//X/
9f/1//b/9v/1//T/9P/0//P/8v/0//T/9P/0//T/9P/2//b/+P/3//X/9f/3//f/9//3
//P/8v/y//L/8//0//T/8//z//P/8v/y//T/8//z//P/9P/1//T/8v/y//L/8v/0//T/
9P/0//T/9P/0//T/9P/0//T/9P/y//L/8v/y//T/9P/0//T/8//y//H/8P/y//L/8v/y
//T/9P/0//T/9P/0//T/9P/0//T/9P/0//T/9P/0//T/8v/y//L/8v/0//T/9P/0//T/
9P/0//T/9P/0//T/9P/y//L/8v/y//L/8v/y//L/8v/y//L/8v/w//D/8P/w//T/9f/2
//b/9P/0//T/9P/z//P/8//z//P/9f/1//X/8//z//P/8//z//L/8v/y//L/8f/x//H/
8P/x//H/8v/y//L/8P/w/+//7f/s/+z/6//r/+z/7P/s/+3/8P/v/+//7//w//D/7v/u
/+7/7v/u/+//7//v/+3/7P/s/+z/7P/s/+z/7P/s/+3/7f/t/+z/7P/s/+z/7f/t/+z/
7P/s/+//7//t/+//8f/x//H/+f8GABcANQBXAHEAjQCxANAA5ADtAOsA0ACeAGYAPAAf
AAwAAQD3/+z/4//i/+b/5v/k/+X/5v/m/+T/4P/i/+f/5//l/+f/5//n/+f/5//n/+f/
6f/p/+j/5//m/+b/5//o/+r/6v/q/+n/6f/n/+b/5v/m/+r/6//r/+v/6//q/+n/6f/q
/+v/6//r/+r/6f/p/+n/5//o/+j/6P/p/+r/6//t/+v/6v/q/+r/6v/q/+r/6v/q/+r/
6//r/+7/7v/s/+z/6//s/+z/7P/v/+//7//v//H/8//z//P/8f/w/+7/7f/v/+//8v/y
//T/9f/2//j/9//3//j/+P/4//n/+v/7//v//P/9//3//v/+/wAAAQADAAMABQAFAAYA
BgAIAAgACQAGAAUABQAIAAgABwAGAAUABQAFAAUABgAGAAYABAADAAMAAwACAAQABAAE
AAIABAACAAIAAQABAAAAAAAAAP////////z//P/8//z//P/6//r/+v/4//n/+P/2//b/
9f/1//T/8//z//P/8f/x//D/8//0//T/8//z//T/9v/1//X/8v/y//P/8v/x//H/9P/z
//H/8v/y//P/9P/1//X/9v/3//j/+P/5//r/+v/7//v/+//9//3//P/8//3//f/9//7/
AAAAAAAA/v/+//////////////////7//v///wEAAQABAAEAAQAAAP3/AQABAAEAAQD+
//7//f/8//3//P/7//v/+//7//z//P/+//7//v/9//3//v/+//3/+//7//v/+v/6//j/
9//3//r/+v/6//r//f/9//3//f/+//7//f/7//v/+//8//z//P/8//v/+v/6//r/+v/6
//z/+v/6//r/+f/5//n/+f/4//j/9//2//n/+v/6//r//P/8//z//P/8//z//v/+//3/
+//4//f/+P/5//r/+//5//j/+P/4//n/+v/6//n/+f/5//j/+P/5//n/+v/7//z//f/6
//r/+v/6//r/+P/4//j/+P/6//r/+v/6//j/+P/4//j/+f/6//v//P/7//r/+f/4//n/
+f/5//j/+f/6//v//P/9//3//f/9//z//f/8//v//f/9//3//f/8//r/+f/4//r/+f/5
//n/+f/5//j/+P/6//r/+P/4//b/8//x//D/7//v//D/8P/x//P/9//3//f/9//4//j/
9v/2//b/9v/4//n/+f/5//f/9v/2//b/9P/0//T/9P/0//X/9f/1//T/9P/0//T/9f/1
//T/9P/0//P/8//1//f/+f/5////CQAcADUAVwB1AI8ArQDPAOwA/AD5AOUAtAB2AEQA
JgAPAP7/7//l/+D/4f/e/97/4P/m/+n/6P/m/+b/6v/u/+//7//x//D/7//u/+3/7//v
/+//8f/0//T/9P/0//H/8f/x//L/8//0//T/9f/3//b/9v/2//X/9f/0//P/9P/0//T/
9f/0//X/9f/1//T/8//z//P/9f/2//b/9v/0//T/9P/1//P/8v/y//L/9P/0//T/9P/y
//L/8//z//b/9v/0//T/9f/2//b/9v/1//X/9f/1//X/9//3//f/+P/4//f/9//5//n/
/P/8//z//f/+/wAAAwADAAQABAACAAMABAAFAAUABgAHAAcACAAIAAoACwANAA0ADwAP
ABAAEAASABIAFAASABIAEwAUABQAEwASABEAEQARABEAEAAQABAADgAPAA8ADwAOAAwA
DAAMAAoACQAGAAUAAwAFAAQABAAEAAMAAwADAAAA/v/+//7//v8AAAAAAAD+//v/+v/4
//j/+f/5//j/9//3//f/9f/1//H/8//z//L/7//v//D/8v/z//P/8P/w//L/8v/y//P/
9f/z//D/8P/w//H/8v/z//X/9v/3//j/+P/5//r/+v/5//n/+f/7//n/+P/4//n/+v/7
//3/AAAAAAAA/v/+//3//f/9//3//f/9//z//P/7//3//f/9///////+//v/+//7//v/
+//7//z//P/8//3//P/7//v/+f/5//r/+v/6//r/+v/5//j/+P/3//X/+P/5//r/+v/6
//j/9//3//j/+P/4//j/9//3//f/9//2//b/9f/z//P/8//0//T/8//0//T/9P/0//T/
9P/0//b/9P/0//T/8//z//P/8//y//L/8f/w//H/8v/y//L/8v/y//L/8v/y//L/9P/0
//T/8//x//H/8//z//P/8//y//L/8f/y//b/9f/0//P/8v/1//X/9f/0//L/8v/y//L/
8//z//P/8//x//P/8//z//P/8//z//P/9f/0//T/9P/2//X/9f/1//H/8f/w//D/8P/w
/+7/7v/s/+n/5//m/+b/5//p/+r/6f/r/+//7//t/+3/7v/u/+z/7P/s/+z/7P/t/+3/
7f/r/+r/6v/q/+r/6v/q/+r/6P/p/+n/6f/q/+r/6v/q/+v/6//q/+r/6P/p/+3/6//p
/+//9//7/wUAHAA9AF8AfQCXALkA3wD2AP4A9wDVAJgAWgAuABIA///w/+X/4f/a/9X/
0P/Q/9L/1v/Z/9r/2v/c/97/3v/h/+H/4//j/+P/4//j/+X/5f/l/+f/5v/m/+b/5v/j
/+P/4//k/+b/5v/l/+X/5f/k/+T/5P/k/+X/5f/l/+f/5v/l/+X/5P/l/+X/5f/k/+P/
4//j/+H/4v/i/+L/5P/k/+T/5f/l/+T/5P/k/+T/5P/k/+T/5P/k/+X/5f/k/+T/4v/i
/+H/4v/i/+L/5f/l/+X/5f/j/+X/5f/l/+b/5v/l/+X/5//n/+r/6v/o/+n/6v/s/+3/
7f/u/+7/7v/v//D/8f/z//T/9f/1//b/9v/4//n/+f/5//v/+//7//z///8AAP///P/7
//v///8AAAAAAAABAAEAAQABAAAAAAAAAP7//f/9//3//P/6//r/+v/4//b/9P/0//P/
8//y//L/8v/x//H/8f/u/+z/7P/s/+z/6v/q/+r/6P/n/+b/5P/k/+P/4//i/+H/4//j
/+H/4f/d/9//3//e/93/3f/e/+D/3//f/9z/3P/e/97/3v/f/+H/3//c/9z/3P/d/97/
3//f/+D/4f/i/+L/4//k/+T/4f/h/+H/4//l/+T/5P/l/+f/5//o/+r/6//q/+f/5v/o
/+n/6v/r/+n/6f/o/+j/6f/r/+v/6//p/+n/6P/l/+f/5//n/+f/5//o/+j/6P/p/+j/
5//n/+f/5//o/+j/5v/m/+b/5f/j/+T/5P/j/+X/5f/l/+T/5v/k/+P/4//i/+L/4v/i
/+P/4//j/+P/5P/k/+P/4f/g/+H/4//k/+T/5P/j/+L/4v/i/+L/4v/i/+D/4P/g/+P/
4//j/+P/4v/i/+H/4P/h/+L/4v/i/+L/4v/i/+L/4P/g/+L/4v/k/+P/4f/h/+H/4f/h
/+H/3v/e/9//4P/d/+D/4v/f/97/3//g/+H/4v/h/+H/4f/g/+D/4P/g/+D/4f/h/+H/
4f/h/+P/4//j/+P/4//j/+P/4//i/+L/4v/k/+P/4//j/+H/4f/g/+D/3v/e/9z/3P/b
/9n/2P/Y/9n/2f/a/9r/2//d/+H/4f/h/+H/4v/i/9//3v/d/9z/3P/d/93/3f/d/9z/
3P/c/9r/2v/a/9r/2v/b/9v/2//Y/9j/2P/Y/9n/2f/Y/9j/3P/b/9v/2//b/93/3f/h
/+n/9v8NACsASwBnAIMApQDGANgA3QDVALQAeABCAB4ABwD4/+3/4f/W/8//zv/Q/9D/
zv/P/9D/0P/Q/87/zv/R/9X/1//W/9X/1P/T/9P/0//T/9X/1P/U/9T/1P/U/9X/1v/Y
/9j/2P/X/9f/1//W/9b/1v/W/9f/1//X/9n/2P/X/9f/2P/Z/9n/2f/W/9X/1f/V/9b/
2P/Z/9r/2P/Y/9j/2f/Z/9j/2P/Y/9b/1v/W/9b/2P/Y/9n/2f/a/9r/2P/Y/9n/2v/a
/9r/2//b/9v/2//Z/9v/2//b/9z/3P/b/9v/3f/d/+D/4P/f/9//3//g/+H/4f/i/+L/
4v/j/+T/5f/n/+j/6f/p/+n/6v/t/+//8f/x//P/8//y//L/9P/0//b/9P/0//X/9v/2
//X/9P/z//P/8//z//L/8v/y//D/8f/x//H/8P/w//D/8P/u/+7/7P/s/+v/6//q/+r/
6v/n/+f/5//k/+T/5P/k/+T/4v/i/+L/4P/h/+D/3v/e/9//3//e/93/3f/d/9v/2//Z
/9v/2//a/9n/2f/a/9z/2//b/9j/2P/c/9z/3P/d/93/2//Y/9j/2v/b/9z/3f/b/9z/
3f/e/97/3//g/+D/3//f/9//4f/h/+D/4P/h/+H/4f/i/+T/5v/m/+T/5P/l/+X/5f/l
/+X/5f/k/+T/5//p/+n/6f/n/+f/5v/j/+f/5//n/+f/6v/s/+3/7v/x//L/8//1//f/
+f/8//7/AgAEAAYABwAIAAoACwALAAoACQAIAAYABwAGAAYABwALAAwADQAOAAgAAwD+
//n/9//2//T/8f/1//v/AgAIAA4AFAAZAB4AGAASAAwABgADAP7/+//4//3/AQAFAAkA
DgASABUAGAASAAwABQD+//7//v/+//7/AwAIAA8AFAASABEADwAPAAsABwADAP//AAAC
AAUACAAPABQAGAAbABUAEQAMAAgA/v/9//3//f8AAAUACgAPABQAFwAXABcAFgARAAwA
BwACAP7//f/8//v/AQAHAAsADwATABcAGwAfABcAEAAKAAQAAQD9//r/9//4//v//f8A
AAcADAAPABQADAAFAP//+v/3//X/9P/y//L/8//2//X/+f///wYADAANAA4ADwAQAAgA
AwD9//f/8v/w/+//7v/u/+7/7v/u//X/+/8AAAUAAAD+//z/+v/0//H/7f/q/+b/5f/p
/+n/4//l/+X/6f/3/xYANwBVAG8AjQCtAM8A6gD8AP8A7QDEAI4AYABEADcAMAAnAB0A
DgD9//L/8P/s/+b/5f/k/+D/4P/i/+T/8f/9//v/9//z/+//6//q/+f/5P/j/+H/4P/f
/97/2//b/9v/3P/c/9z/2//b/+P/6P/u//T/+v///wMABwAAAPr/9P/v/+3/6//o/+X/
4//h/+D/3//d/97/3v/e/+b/7P/y//n/9//0//L/8P/r/+j/5f/i/+D/4P/h/+H/4P/g
/97/3v/e/97/3f/c/+P/5//r/+//+P8BAAgADwAJAAQA/v/5//L/7f/r/+b/5f/l/+X/
5v/n/+f/6P/o/+b/5//o/+n/7v/y//b/+f/9/wIACQAPAAwABwAEAP///f/8//3//P/+
//z//P/9//z//P/7//r/9//3//f/9//2//b/9v/0//L/8f/w/+7/8P/w//D/7v/0//b/
+v/9/wIABAAHAAoABAD///r/8v/v/+7/7f/s/+n/6P/n/+T/5f/k/+L/4v/h/+H/4P/f
/93/3f/b/9v/2//d/93/3P/a/9v/3f/g/97/3f/Z/9j/2v/a/9r/2//d/9v/2P/Y/9j/
2f/a/9v/3//i/+X/6P/v//f///8GAP7/9//w/+v/6v/o/+f/5//m/+X/5f/m/+b/5v/k
/+T/4//j/+P/4//l/+X/5P/k/+P/4//h/9//4f/h/+D/3f/f/9//3//f/93/3v/e/97/
3//e/93/3f/h/+X/6v/u//P/9v/5//v/9f/w/+r/4//g/9//3v/c/9z/2v/Z/9n/3P/c
/9z/3P/b/9n/1//V/9b/1v/V/9P/0f/R/9L/0v/V/9b/1v/W/9T/1P/U/9T/1v/U/9T/
1P/V/9X/1f/V/9b/1v/V/9T/1v/W/9X/1P/U/9T/1P/U/9T/1P/W/9b/1v/V/9P/0//V
/9X/1f/V/9j/1P/T/9b/1v/U/9T/1P/U/9f/1//X/9b/1v/W/9b/1v/U/9P/0v/R/9L/
1f/W/9f/1v/V/9T/0//V/9T/1P/U/9X/1f/W/9f/1P/T/9H/0P/Q/9D/zv/O/8v/yf/I
/8j/yP/J/8v/zP/N/8//0//T/9D/z//P/87/zv/O/87/zv/O/8//z//P/83/zP/M/8z/
zP/M/8z/zP/O/8//z//P/8v/yv/J/8j/yP/J/8n/yv/K/8v/y//N/8v/yf/J/83/1f/k
//n/FwA7AFkAdQCXALgA0gDZAM8ArgB0ADQABgDr/9j/y//B/7j/tf+0/7L/sP+w/7P/
tP+0/7T/uP+8/73/v/+//7//v/+//7//wv/D/8T/x//Q/9b/3P/i/97/2//Y/9b/0f/O
/8r/x//H/8b/xv/G/8f/x//G/8X/x//G/8X/xf/E/8X/xf/F/8H/v/++/73/v//A/8D/
wP++/77/vv+//7//vv++/77/vv++/77/vv+8/7z/vf+9/7z/vP+6/7r/u/+8/7z/vP+9
/73/vf+9/7z/vf+8/7v/vP+8/7v/u/+8/73/wf/C/8D/wf/C/8T/xf/F/8b/xv/G/8f/
yP/J/8n/yv/L/8v/zP/M/87/z//Q/8//0P/P/9H/0v/V/9b/1v/U/9T/1f/W/9b/1f/U
/9X/1f/V/9X/1f/U/9P/0P/P/8//z//O/87/zv/O/8z/zP/K/8r/yf/H/8b/xv/G/8P/
w//D/8D/wP/A/8D/wP+//77/vf+6/7v/uv+4/7j/uf+5/7j/t/+1/7X/s/+z/6//sf+x
/7D/r/+v/7D/sv+y/7H/rf+s/67/rv+u/6//r/+t/6r/qv+r/63/r/+x/7T/tv+4/7r/
v//F/8v/0P/L/8f/w//B/77/uv+3/7X/tP+z/7P/tP+0/7T/sv+y/7P/s/+z/7P/s/+z
/7L/sv+y/7P/sv+x/7H/sf+w/63/r/+v/6//r/+t/67/rv+u/63/rP+r/6v/qf+p/6r/
qv+o/6j/qP+n/6X/pv+m/6X/pf+l/6X/pP+k/6L/of+h/6P/pP+l/6b/pP+h/57/m/+f
/6D/oP+f/6D/of+j/6T/q/+w/7T/uP+x/6z/p/+i/6H/nv+d/5z/m/+b/5v/m/+a/5z/
nf+a/w==
         </WaveFormData>
      </LeadData>
      <LeadData>
         <LeadByteCountTotal>10000</LeadByteCountTotal>
         <LeadTimeOffset>0</LeadTimeOffset>
         <LeadSampleCountTotal>5000</LeadSampleCountTotal>
         <LeadAmplitudeUnitsPerBit>4.88</LeadAmplitudeUnitsPerBit>
         <LeadAmplitudeUnits>��V</LeadAmplitudeUnits>
         <LeadHighLimit>2147483647</LeadHighLimit>
         <LeadLowLimit>268435456</LeadLowLimit>
         <LeadID>V6</LeadID>
         <LeadOffsetFirstSample>0</LeadOffsetFirstSample>
         <FirstSampleBaseline>0</FirstSampleBaseline>
         <LeadSampleSize>2</LeadSampleSize>
         <LeadOff>FALSE</LeadOff>
         <BaselineSway>FALSE</BaselineSway>
         <ExcessiveACNoise>FALSE</ExcessiveACNoise>
         <MuscleNoise>FALSE</MuscleNoise>
         <LeadDataCRC32>2109307392</LeadDataCRC32>
         <WaveFormData>
DAAMAAwADAAKAAoACgAKAAgACAAIAAgABgAGAAYABgAEAAQABAAEAAMAAgABAAAA/v/+
//7//v/9//z/+//6//r/+v/6//r/+f/4//f/9v/0//T/9P/0//T/9P/0//T/8v/y//L/
8v/y//L/8v/y//T/9P/0//T/8v/y//L/8v/0//T/9P/0//b/9v/2//b/9v/2//b/9v/0
//T/9P/0//X/9v/3//j/+v/6//r/+v/8//z//P/8//r/+v/6//r/+P/4//j/+P/6//r/
+v/6//z//P/8//z/+v/6//r/+v/6//r/+v/6//j/+P/4//j/+P/4//j/+P/4//j/+P/4
//b/9v/2//b/9v/2//b/9v/2//b/9v/2//T/9P/0//T/9f/2//f/+P/3//b/9f/0//X/
9v/3//j/9v/2//b/9v/4//j/+P/4//b/9v/2//b/9v/2//b/9v/0//T/9P/0//T/9P/0
//T/9v/2//b/9v/2//b/9v/2//b/9v/2//b/9v/2//b/9v/1//T/8//y//P/9P/1//b/
9v/2//b/9v/0//T/9P/0//b/9v/2//b/9P/0//T/9P/1//b/+P/5//f/+P/4//j/+P/4
//f/9//3//f/9//4//b/9v/2//b/+P/4//j/9v/6//r/+v/6//n/9//2//T/8v/y//L/
8v/x//D/8P/v//H/8f/x/+//8f/x//H/8v/2//f/+P/4//b/9v/0//T/8//z//P/9P/0
//T/8v/y//T/9P/0//T/8v/y//L/8v/y//L/8v/y//L/8v/y//L/8//y//D/7v/v//P/
9P/z//P/8//0//z/CQAeADMARQBeAHsAkwCjALAAsgCeAH4AYQBMAD4AMgAsACMAGAAP
AAsABgAFAAUAAAD6//f/9//0//P/8//0//T/8P/w//D/8P/x//L/8//1//X/9f/1//X/
8//y//L/8//y//L/8v/y//L/8v/y//L/8v/y//L/8v/1//X/8//1//P/8//z//L/8v/z
//T/9f/z//T/9P/0//L/8v/y//L/9P/0//T/9P/z//P/9P/0//L/8v/y//L/9P/0//T/
8//x//H/8f/x//T/9P/0//T/9P/1//X/9f/0//T/9P/1//P/9P/2//b/9v/2//b/+P/5
//r/+v/6//z//f/9//3//v8AAAEAAQACAAEAAQAAAAQABAAFAAYABQAGAAcACAAIAAgA
CAAIAAsADAAMAAwACQAJAAkACQAKAAsADAANAAwACwAKAAgACAAIAAgACAAJAAgABwAH
AAYABgAGAAQAAwADAAMAAgD9//3/AAD9//7//v/+//7/+//6//r/+f/7//n/+f/4//f/
9//3//f/9//2//X/9f/1//X/9v/2//b/9//4//n/+P/3//f/9v/2//X/9f/3//X/9v/3
//f/+f/2//b/+P/5//n/+f/5//n/+//7//v/+P/4//n/+f/6//r/+//7//n/+v/6//r/
+v/7//v/+//7//v/+//6//z//P/8//z//P/8//z//P/7//v/+//6//v/+//7//v/+f/5
//n/+P/6//r/+v/6//r/+v/5//n/+//6//r/+v/5//n/+v/6//r/+P/4//n/9//2//X/
9P/2//f/+P/5//n/+f/6//r/+v/6//r/+v/4//j/+P/4//j/+P/3//f/9f/1//X/9f/3
//b/9v/2//j/+P/4//f/9//3//f/9//2//b/9//3//f/9//3//f/9v/1//T/9P/2//j/
+v/7//j/9//3//f/9//4//j/+P/2//b/9//3//f/9//2//b/+P/2//T/9v/2//b/9v/2
//b/9v/2//b/9v/2//b/+P/4//n/+f/3//j/+P/4//r/+v/5//n/+P/3//b/9v/4//j/
+P/4//j/+P/4//b/+P/4//j/+P/4//f/9//2//T/9P/0//T/9f/0//T/8//x//H/8f/v
//H/8f/x//L/9f/1//X/9P/0//T/8v/y//X/9f/1//b/9P/0//L/8v/0//T/9P/0//T/
9P/0//T/8v/y//L/8v/z//T/9f/2//H/8v/0//L/9f/1//L/8f/1//n/+v/+/wcAFAAn
ADsATABjAIEAmQCoAK4AqACQAHEAVgBGADoALgAjABgADwALAAoABwAFAAIAAAD9//n/
+P/5//n/+v/6//f/9v/1//T/9v/2//b/9//1//X/9f/1//X/9P/0//X/+P/4//j/+P/4
//j/+P/4//j/+P/4//j/9//3//X/9//4//n/+v/6//f/9//3//f/+f/6//r/+v/6//r/
+v/6//r/+v/6//r/+f/5//r/+v/6//r/+v/6//r/+v/6//n/+f/5//n/+f/8//z//P/8
//r/+//7//v/+v/6//r/+//7//z//v/+//7//v/+/wAA//8AAAAAAAAAAAEAAQABAAIA
BAAFAAUACQAJAAoACgAOAA4ADwAQAA4ADgAOAA4AEAAQABAAEAAQABAADwAOAA8ADwAP
AA8AEAARABIAEwATABMAEwASABEAEAAPAA4ADQAMAAsACwAKAAoACgAIAAkACQAJAAgA
BwAHAAoABwAEAAQABAAEAAIAAgADAAMAAwABAAEAAAD//////////wEAAAD//////f/9
//7//v/9//3//f/9//////8AAAAAAAD/////AQAAAAAAAAD//wEA/v/+/wAAAwADAAMA
AwAAAAEAAAD/////AAACAAMABAAEAAUABQADAAQABAAEAAQABQAFAAUABwAHAAcABgAG
AAYABgAGAAQABAAEAAQABQAFAAUABAAFAAUABQAFAAcABwAHAAYABgAGAAYABgAEAAQA
AwADAAUABAAEAAQAAwADAAQABAAGAAQABAAFAAUABAADAAIAAQABAAEAAQACAAMABQAG
AAEAAAD///7/AAAAAAAAAAADAAQABAAFAAcABwAHAAcABwAGAAYABgAHAAYABQADAAEA
AQABAAEAAQACAAQABQADAAMAAwADAAIAAQAAAAAA//8AAAEAAQD///3//P/7//3//v/+
//7/AgAEAAEAAQAAAP///v/9//z/////////AAAAAAAAAAAAAP////////////8AAAAA
AAAAAAAAAAAAAAIAAAACAAIAAAAAAAAA//////7//P/8//v/+v/4//b/9//3//j/+f/7
//n/+//7//v//P/////////+//7//v/7//r/+v/5//f/+P/4//j/+f/6//v//P/6//r/
+v/6//r/+v/6//r/+v/6//r/+v/6//r/+f/4//b//P///wEA/P/z/+//9/8AAAQAEQAs
AEEAUwBsAIcAnwCvALgAtACeAIAAZQBQAEIANgAsAB8AGAAPAAkABAABAP3/+v/8//v/
+f/6//v/+f/4//j/+P/4//j/+P/2//b/9v/3//f/9//3//f/+f/4//j/+f/6//r/+v/6
//z//P/8//z/+v/6//r/+v/5//n/9//5//n/+f/5//j/9//3//f/9//1//b/9v/2//f/
+P/5//r/+f/4//f/9v/3//f/+P/4//b/9v/2//b/9v/2//b/9f/2//f/+P/5//j/+P/4
//j/9v/3//f/9//4//j/+P/5//n/+v/8//z//P/8//z//v///wAAAAAAAAAAAQABAAEA
AgAEAAUABQAHAAcACAAIAAgACAAJAAoADAAOABAAEgARABAADwAOABEAEgASABIADgAN
AAwACwAOAA8AEAARABEAEQARABAADgAOAA4ADgANAAwACwALAAgACAAIAAYABwAHAAcA
BgABAAEABAABAP///v/9//z//P/8//3//f/9//v/+//6//f/9//3//f/+v/6//r/+//6
//n/+f/4//f/9//3//f/9//3//j/+P/4//f/9//5//n/+v/7//v/+//4//j/+v/5//n/
+f/5//f/+f/5//n/+v/6//v/+//6//r/+//7//v//P/8//z//v/////////////////+
//z//P/8//z//P/8//z//P/7//v/+//6//r/+//8//3//P/7//r/+P/6//r/+v/6//j/
+P/3//f/+f/4//j/+P/3//f/+P/4//b/9P/0//X/9v/2//b/9v/2//f/+P/5//j/9//3
//b/9P/0//T/9P/2//b/9v/2//j/+P/3//f/9f/1//X/9f/3//b/9v/2//j/+P/4//f/
9//3//f/9//0//T/9f/1//X/9f/1//X/9P/z//L/8v/x//L/8//z//P/8//0//X/8//0
//T/9P/2//b/9//3//f/9//2//b/9v/0//T/9P/0//T/9P/0//T/9P/0//T/9P/0//T/
9P/0//T/9P/y//L/8v/y//T/9P/0//T/8v/y//L/8v/y//L/8v/y//T/9P/0//T/9P/0
//T/9P/0//T/9P/0//L/8v/y//L/8v/y//L/8v/y//L/8v/y//L/8v/y//L/8P/w//D/
8P/x//L/8//0//L/8v/y//L/8P/w//D/8P/x//L/8//0//L/8v/y//L/8P/w//D/8P/y
//L/8v/y//T/9P/0//T/8f/w/+//7v/v//D/8f/y//D/8f/x//H/8v/y//L/8v/y//H/
8f/x//P/8//0//T/8v/y//L/8v/w//D/7v/w//D/8P/w//D/7//v/+7/7P/t/+7/7//v
/+7/7v/t/+3/6//r/+n/6//r/+v/7P/v/+//7//u/+7/8P/u/+7/7//v/+//8P/w//D/
7v/u/+7/7v/u/+7/7v/v//D/8f/y/+//7v/t/+z/6v/q/+r/6f/q/+r/7P/r/+n/5v/n
/+n/6f/u//r/CQAeADMARwBaAHUAjQCfAKgAqACWAHYAWQBIADgAKgAeABMACAADAP//
+v/3//X/9P/0//X/8//y/+//7f/u/+z/6v/q/+r/6v/q/+r/6v/r/+3/7f/t/+3/6//q
/+r/6//u/+7/7v/u/+7/7v/u/+7/7v/u/+7/7v/v/+//7f/v/+3/7f/t/+z/7P/t/+7/
7//t/+7/7v/u//D/8P/w//D/7v/u/+7/7v/t/+3/7v/u/+7/7v/u/+7/7v/u/+7/7f/v
/+//7//v//D/8P/w//D/8P/x//H/8f/w//D/8P/x//H/8v/0//T/8v/y//L/9P/1//b/
9v/2//j/+f/5//n//P/+///////+//3//f/8//7//v///wAAAQACAAMABAAHAAgACQAK
AAoACgAJAAgABwAHAAcABwAFAAUABQAFAAcABwAHAAYACAAIAAgACAAFAAQAAwADAAIA
AgACAAAA/////////v/9//3/AAD9//r/+v/6//r/+f/6//z//f/8//n/+P/2//f/9//3
//f/9//2//X/9f/z//P/9P/0//P/8//z//P/8//z//T/9P/2//X/9f/3//X/9v/3//f/
9//0//T/9v/3//f/9//3//f/+f/5//n/+v/6//v/+//6//r/+//7//n/+v/6//r/+P/5
//n/+f/7//v/+//6//r/+v/6//r/+P/4//j/+P/7//v/+//6//f/9//3//f/+P/5//r/
+v/4//j/+P/4//b/9v/1//X/9//2//b/9v/1//X/9v/2//T/8v/y//P/9P/0//T/9P/z
//P/8//z//P/8//0//T/8v/y//L/8v/y//L/8v/y//L/8v/x//H/8f/x//H/8f/z//L/
8v/y//L/8v/y//H/8f/x//H/8f/w//D/8f/x//P/8//z//P/8v/x//D/8P/x//L/8//z
//H/7//u/+3/7v/w//H/8v/w//D/8f/x/+//7//u/+7/8P/y//L/8P/w//D/8P/y//L/
8v/y//D/8P/w//D/8P/w//D/8P/u/+7/7v/u//D/8P/w//D/7v/u/+7/7v/v//D/8f/y
//L/8v/y//L/8v/y//L/8v/w//D/8P/w//D/8P/w//D/7v/u/+7/7v/v//D/8f/y//L/
8v/y//L/8v/y//L/8v/w//D/8P/w//D/8P/w//D/8P/w//D/8P/u/+7/7v/u//D/8f/y
//T/8v/y//L/8v/x//H/8f/x//H/8v/y//L/8P/w//D/8P/w/+7/8P/w/+7/7v/u/+3/
8P/w/+//8P/w//D/7//u/+z/6//r/+v/6//p/+v/6//p/+r/7f/t/+//7v/u/+7/7P/s
/+3/7f/t/+7/7v/u/+z/7P/s/+z/6v/q/+r/6v/s/+z/7P/s/+z/7P/s/+z/7v/u/+3/
7P/s/+7/7f/p/+z/6//p/+f/7P/0//3/EAApADkATABrAIMAkQCgAKgAngCEAGcAUgBA
ADIAKgAfABAABQADAAQAAwD///z/+v/3//P/7P/r/+//7v/q/+n/6v/r/+z/7P/s/+z/
7f/s/+v/6v/p/+r/6v/r/+3/7P/s/+z/7P/q/+r/6v/q/+v/7P/t/+7/7f/t/+v/7f/v
/+//7//u/+3/7f/t/+3/6//s/+z/7P/u/+7/7v/u/+7/7v/u/+7/7f/t/+7/7v/u/+7/
7v/u//D/8P/w/+//7//v/+//7//y//L/8v/y//P/9f/2//f/9P/y//D/7//x//L/9P/0
//b/9v/2//j/9//4//j/+P/6//v/+//7//z//v///////////wAAAAADAAQABgAIAAcA
CAAJAAoACgAKAAoACgANAA4ADgAOAAsACwALAAsADQANAA0ADQAMAAsACgAIAAkACgAL
AAwACwAKAAkACQAKAAoACgAIAAcABwAHAAYAAwADAAYAAwACAAIAAgACAAAAAAABAAEA
///9//3//P/9//3//f/9/////v/9//3//f/9//7//v/7//v/+//7//n/+f/6//r/+//7
//z////9//7//////wAA/v///wIAAQABAAEAAQADAAUABQAFAAQABAAFAAUABAAEAAUA
BQAFAAYABgAGAAQABQAFAAUABQAFAAUABAAGAAYABgAGAAYABgAGAAYACAAJAAoACgAI
AAcABgAFAAUABQAFAAQABAAEAAQABAAFAAYABgAHAAcABgAGAAYABQAFAAYABgAEAAIA
AgADAAQABAAEAAQABAAFAAYABwAJAAkACgAKAAgACAAIAAgABwAGAAUABAAEAAQAAwAD
AAQABQAGAAcABwAGAAYABgAHAAYABQADAAQABQAGAAcACAAIAAkACQALAAsACwALAAkA
BwAFAAQABQAGAAcABwAGAAUABQAFAAYACAAJAAoACAAIAAkACQAJAAkACAAIAAwADAAK
AAoACgAKAAoACAAIAAgACAAKAAoACgAKAAgACAAIAAgACQAKAAsADAALAAoACQAIAAkA
CQAJAAoADAAMAAwADAANAA0ADQANAAsADAAMAAwADgAOAA4ADgANAAoACwAKAAoACgAK
AAkACQAIAAYABgAHAAgACAAIAAcABQAEAAMAAwABAAMAAwADAAQABwAHAAkACAAIAAgA
BgAGAAcABwAJAAoACgAKAAgACAAIAAgABgAGAAYABgAGAAYABgAGAAYABgAGAAYABgAG
AAUABAAGAAIAAwAFAAYABQABAAUADAAWACUAOgBPAGEAdgCRAKsAvQDCAL4ApgCEAGsA
XABOAEIAMgAlACAAGwAXABAADwARABAADAAJAAUABgAHAAcABAAGAAIAAgACAAIAAgAC
AAIAAwAEAAUABgAHAAUABAAEAAUABgAGAAYABgAIAAgACAAIAAcABgAFAAQABwAHAAUA
BwAHAAcABwAGAAMAAwADAAMABQAGAAYABgAEAAQABAAEAAQABAAEAAQAAQABAAIAAgAC
AAIAAgACAAQABAAEAAMAAwADAAMAAwACAAIAAgACAAIAAwADAAMABAAEAAQABQAFAAYA
CAAIAAYABgAGAAgACgAMAA0ADgAMAA0ADQANAAwADgAPAA8AEwATABQAFAAWABYAFwAY
ABkAGgAbABwAHAAcABwAHAAdAB4AHgAeAB0AHQAdAB0AHQAdAB0AHQAbABsAGwAaABoA
GgAaABoAFwAWABUAFQAUABQAFAASAA8ADwAPAA4ACwALAA4ACwALAAwADQAOAAsACgAK
AAkABwAFAAUABAADAAMAAwADAAMAAgABAAEA/////wAAAAABAAEAAQABAAMAAwAEAAQA
AwABAAAAAQAAAAAAAAD//wEAAAACAAYABwAHAAcABwAGAAcABgAFAAQABAAFAAUABgAG
AAcABwAJAAoACgAKAAgACQAJAAkACAAHAAYABAAFAAYABwAIAAoACgAKAAoACQAHAAUA
AgACAAMABAAFAAcABwAHAAYABAAEAAQABAAEAAQAAwADAAEAAAAAAAAAAgADAAUABgAG
AAQABAAFAAQABAAEAAQAAwADAAMAAwABAAEAAgACAAAAAAAAAAAAAgACAAIAAgACAAIA
AQABAAMAAwADAAMAAQAAAAAAAAAAAAAAAAD//wEAAQABAAEA/v/+//////8BAAEAAQAB
AAAA///+//7///8AAAEAAQAAAP///////wIAAQAAAP///v8BAAEAAQACAAEAAAD///7/
/f/9//3//f/9//7//v/+//z//P/8//z//f/8////AAD+//7//v/9//3//P/6//r/+v/6
//n/+P/3//X/9P/z//T/8//2//f/9//4//v/+//6//j/9//2//T/9P/1//X/9//4//j/
+P/2//b/9v/2//T/9P/0//T/9P/0//T/9P/0//T/9P/0//b/9v/1//T/8v/y//X/8//w
//P/9//3//r/CAAdADIARwBZAHQAkQClAK8AtgCqAIoAagBTAEIANgAsACIAGQAQAAcA
AQD8//v/+//6//j/9//1//T/8//z//L/9P/y//L/8v/y//D/8P/w//H/8f/x//H/8f/x
//D/8P/x//L/8v/y//L/8P/w//D/8P/w//D/8P/w//H/8f/v//H/8f/x//H/8P/v/+//
7//v/+7/7v/t/+z/7v/u/+7/7v/s/+z/7P/s/+3/7f/u/+7/7v/u/+7/7v/u/+7/7v/t
/+v/6//r/+v/7v/u/+7/7v/s/+3/7f/t/+z/7P/s/+3/7f/u//D/8P/w//D/8P/y//P/
9P/0//T/9P/1//X/9f/2//j/+f/5//v/+//8//z//P/8//3//v8AAAIABAAGAAMAAgAB
AAAAAgAEAAUABgAHAAcABwAHAAcABwAHAAcABQAFAAUABAADAAIAAQAAAP3//P/7//v/
+v/6//r/+P/5//n/+f/4//P/8//2//P/8v/y//L/8v/u/+7/7//v/+3/6//r/+r/6//r
/+v/6//r/+r/6f/p/+f/5//o/+j/6f/p/+n/6f/p/+n/6v/q/+j/5//n/+n/5//o/+n/
6f/r/+j/6P/q/+3/7f/t/+3/7P/t/+z/6//s/+z/7f/t/+z/7P/t/+3/7f/u/+7/7v/u
/+//7//v/+//7//v/+7/8P/w//D/8P/u/+7/7v/u/+3/7f/t/+z/7P/t/+7/7//t/+3/
7f/s/+z/7P/s/+z/7P/s/+v/6//r/+r/6v/q/+v/6//s/+z/6v/o/+j/6f/o/+j/6P/o
/+n/6f/p/+n/5//n/+j/6P/n/+j/6f/q/+j/6P/o/+j/6v/q/+n/6f/n/+f/5//n/+n/
6P/o/+j/6P/o/+j/5//p/+n/6f/p/+b/5v/n/+f/5//n/+f/5//o/+f/5v/m/+X/5v/n
/+f/5P/j/+P/4//j/+b/6P/k/+T/5f/m/+f/6P/o/+f/5v/m/+T/5P/k/+T/5P/l/+b/
5//n/+j/6P/o/+j/6P/o/+j/5v/k/+b/5v/o/+j/6P/n/+f/5v/k/+T/5P/k/+P/4v/i
/+H/4f/h/+H/3//h/+H/4f/i/+X/5f/n/+b/5v/m/+P/4v/i/+H/4//k/+T/5P/i/+L/
4v/i/+D/4P/g/+D/4v/i/+L/4v/g/+D/4P/g/+D/4P/f/97/4v/i/+H/3//g/9//3//f
/+L/6v/1/woAHwAxAEYAYQB7AI0AlgCaAIwAbABPAD4AMAAkABoADwACAPn/9f/2//P/
7f/q/+j/5//l/+D/3//h/+T/5P/h/+D/3//e/9z/3P/c/93/3f/d/93/3f/e/97/3//h
/+D/4P/g/+D/4P/g/+D/4P/g/+D/4P/g/+H/4f/f/+H/4f/h/+H/4P/d/93/3f/d/97/
4P/h/+L/4P/g/+D/4P/g/+D/4P/g/9//3//g/+D/4P/g/+D/4P/i/+L/4v/h/9//3//f
/9//4v/i/+L/4v/i/+P/4//j/+T/5P/k/+X/4//k/+b/5v/k/+T/5P/m/+f/6P/o/+j/
6P/p/+n/6f/q/+z/7f/t//H/8f/y//L/9v/2//f/+P/4//j/+P/4//r/+v/6//r/+//8
//z//P/7//v/+//7//v/+//7//v/+//7//v/+v/6//r/+v/6//n/+P/3//f/9v/2//b/
9P/z//P/8//y/+//7//y/+//7v/u/+7/7v/u/+7/7//v/+//7f/t/+z/7f/t/+3/7f/r
/+r/6f/p/+n/6f/q/+r/6//r/+v/6//t/+3/7v/u/+3/6//q/+v/6//s/+3/7f/v/+z/
7P/u/+//7//v/+//7f/v/+//7//u/+7/7//v/+//8P/y//P/8//0//T/9P/0//X/9f/1
//P/8//z//L/8//0//X/9v/0//T/9P/0//P/8//z//L/8//z//P/8//z//P/8//y//D/
8P/w//D/8f/y//L/8//z//L/8v/y//H/8f/y//L/8v/w//D/8f/y//L/8v/y//P/8//z
//P/8f/x//L/8v/y//L/8v/y//D/8P/w//D/8P/w/+//7//w//H/8v/z//H/8P/w//D/
8v/y//L/8f/v/+//7//v/+7/7v/v/+//7//v/+//7//w/+//7v/u/+//8P/x//H/8v/x
//H/8f/w//D/7//u/+7/7v/v/+//7//x//T/9P/y//L/8v/y//L/8v/x//D/8P/w//D/
8P/w//H/8f/x//H/8f/y//L/8v/y//L/8v/y//L/8P/y//L/8v/y//L/8f/z//L/8P/w
//D/8P/v/+7/7f/r/+r/6f/r/+n/6//r/+v/7P/v/+//7//u/+7/7v/u/+7/7//v/+7/
7v/t/+z/6v/q/+r/6v/q/+r/6v/q/+j/6P/o/+j/6//s/+3/7v/s/+z/6//q/+r/6v/v
/+//6v/p/+n/5//s//j/BwAcADEAQwBaAHUAiwCdAKYAogCOAGwAUQBAADQAKAAeABUA
DAAHAAMAAgD9//f/9v/0/+//7//w/+3/7f/u/+z/7P/s/+z/7P/s/+z/7P/t/+v/6//r
/+v/6//q/+r/6//s/+z/7P/s/+z/7P/s/+z/7P/s/+z/7P/u/+//7v/x/+//7//v/+7/
7//v/+//7//t/+7/7v/u/+7/7v/u/+7/8P/w//D/8P/t/+3/7v/u/+//8P/x//L/8v/y
//L/8f/v/+//7//v//L/8v/y//L/8v/z//P/8//y//L/8v/z//P/9P/2//b/9v/2//b/
+P/7//z//P/8//z//f/9//3//P/+//////8DAAMABAAEAAgACAAJAAoACQAKAAsADAAO
AA4ADgAOAA0ADgAOAA4ADQANAA0ADQAPAA8ADwAPAAwACwAKAAgACgAKAAoACgALAAoA
CQAJAAYABgAGAAQABAAFAAYABgAFAAUACAAFAAMAAgABAAAA/v/+//////8BAP/////+
//v/+//7//v//P/8//z//f/+////AQACAAAA///+//3//f/9//7//v/+//3//f////7/
/v/+//3//v/8//3/AAADAAMAAwADAAEAAQD///3//f/+/wAAAQD+//7//////wEAAgAC
AAIABAAFAAUABQAFAAUABQAEAAIAAgACAAIAAgACAAIAAgADAAMAAwACAAEAAQABAAEA
AwADAAMAAgACAAIAAgACAAIAAgABAAEAAQAAAAAAAAD/////AAAAAAIAAAAAAAEAAgAC
AAIAAgAAAP///v/9//3//f/+//7//P/8//z//P/9//7///8AAAAAAAD/////////////
//////7//v/+/wIAAgACAAEAAQABAAEAAQAAAAAAAQABAAMAAwADAAMAAgABAAAAAAAB
AAIAAwADAAQA/////wEAAAAAAAAAAAAAAAEAAQABAAIAAgACAAIAAgAAAP///v/9/wAA
AgADAAQAAgACAAIAAgAEAAIABAAEAAYABgAGAAUAAgAAAP3//P/8//z/+//6//j/9//3
//f/+P/3//r/+//8//7/AgADAAAA/v/9//z//P/8//3//f/9//7//v/+//z//P/8//z/
+v/6//r/+v/7//z//f/+//v/+v/5//j/+v/6//n/+P/6//r//f////r/9//1//P/+P8A
AAsAHgA3AEsAYAB5AJcAqwC2ALoArgCQAG8AVgBEADgALAAjABgAEQANAAoABQADAAAA
/v/7//f/+P/5//n/+P/4//j/+P/4//j/9v/2//b/9//1//X/9f/1//j/+P/5//v/+v/6
//r/+v/8//z//P/8//z//P/8//z//f/9//v//f/9//3//f/8//r/+f/4//f/+f/6//r/
+v/4//j/+P/4//r/+v/6//r/+f/5//r/+v/6//r/+v/6//j/+P/4//f/+f/5//n/+f/6
//r/+v/6//j/+f/5//n/+P/4//j/+f/6//z///8AAP7//v/+/wAA//8AAAAAAAACAAMA
AwADAAQABgAHAAcACwALAAwADAAMAAwADQAOABAAEgAUABYAFAAUABQAFAATABQAFAAU
ABUAFQAVABUAFQAVABUAFQAVABUAFQAUABQAFAAUABQAEwASABEAEQAQABAAEAAOAA0A
DQANAAwACwALAA4ACwAIAAgACAAIAAYABgAHAAcABwAFAAUABAADAAMAAwADAAMAAgAB
AAEAAQABAAIAAgD//////////wEAAQACAAIAAgABAAEAAwADAAQABQAFAAMAAAAAAAIA
BQAFAAUABQAFAAcABwAHAAYABgAHAAcABgAGAAcABwAHAAgACAAIAAgACQAJAAkACQAJ
AAkACAAIAAgACAAIAAgACAAIAAgACQAJAAkACAAHAAcABwAHAAUABQAFAAQABAAEAAQA
BAAEAAQAAwADAAMAAgACAAIAAwADAAQABAAEAAIAAgADAAYABgAGAAYAAQD///3/+//9
////AgAEAAAAAAAAAAAA/v/+//7//v///wAAAAABAP/////////////+//7//v/+/wAA
AgD//w==
         </WaveFormData>
      </LeadData>
   </Waveform>
</RestingECG>
