# Supplementary material for: Detection of Left Atrial Enlargement Using a Convolutional Neural Network-Enabled Electrocardiogram
Source: Front Cardiovasc Med. 2020 Dec 17;7:609976. doi: 10.3389/fcvm.2020.609976 (PMC7773668; doi:10.3389/fcvm.2020.609976)
Supplement: Supplementary file 1 [file Data_Sheet_1.ZIP › hyp/1802012319_10093_0000000K.XML]

<?xml version="1.0" encoding="Windows-1252"?>
<!DOCTYPE RestingECG SYSTEM "restecg.dtd">
<RestingECG>
   <PatientDemographics>
      <PatientID>1802012319</PatientID>
      <PatientAge>70</PatientAge>
      <AgeUnits>Years</AgeUnits>
      <Gender>Male</Gender>
      <PatientLastName>xuyingquan</PatientLastName>
   </PatientDemographics>
   <TestDemographics>
      <DataType>Resting</DataType>
      <Site>1</Site>
      <AcquisitionDevice>MAC55</AcquisitionDevice>
      <Status>Unconfirmed</Status>
      <Priority>Normal</Priority>
      <AcquisitionTime>11:00:08</AcquisitionTime>
      <AcquisitionDate>09-12-2015</AcquisitionDate>
      <CartNumber>1</CartNumber>
      <AcquisitionSoftwareVersion>009C</AcquisitionSoftwareVersion>
      <XMLSourceVersion>MAC5000 v1.0</XMLSourceVersion>
   </TestDemographics>
   <RestingECGMeasurements>
      <VentricularRate>84</VentricularRate>
      <AtrialRate>84</AtrialRate>
      <PRInterval>162</PRInterval>
      <QRSDuration>92</QRSDuration>
      <QTInterval>374</QTInterval>
      <QTCorrected>441</QTCorrected>
      <PAxis>57</PAxis>
      <RAxis>-69</RAxis>
      <TAxis>39</TAxis>
      <QRSCount>14</QRSCount>
      <QOnset>210</QOnset>
      <QOffset>256</QOffset>
      <POnset>129</POnset>
      <POffset>186</POffset>
      <TOffset>397</TOffset>
      <ECGSampleBase>500</ECGSampleBase>
      <ECGSampleExponent>0</ECGSampleExponent>
   </RestingECGMeasurements>
   <Diagnosis>
      <Modality>Resting</Modality>
         <StatementCount>3</StatementCount>
         <LabelText>12SL ��ϳ���</LabelText>
      <DiagnosisStatement>
         <StmtFlag>ENDSLINE</StmtFlag>
         <StmtText>�������</StmtText>
      </DiagnosisStatement>
      <DiagnosisStatement>
         <StmtFlag>ENDSLINE</StmtFlag>
         <StmtText>��ǰ��֧��������</StmtText>
      </DiagnosisStatement>
      <DiagnosisStatement>
         <StmtFlag>ENDSLINE</StmtFlag>
         <StmtText>�쳣 ECG</StmtText>
      </DiagnosisStatement>
   </Diagnosis>
   <Waveform>
      <WaveformType>Rhythm</WaveformType>
      <WaveformStartTime>0</WaveformStartTime>
      <NumberofLeads>8</NumberofLeads>
      <SampleType>CONTINUOUS_SAMPLES</SampleType>
      <SampleBase>500</SampleBase>
      <SampleExponent>0</SampleExponent>
      <HighPassFilter>16</HighPassFilter>
      <LowPassFilter>150</LowPassFilter>
      <ACFilter>NONE</ACFilter>
      <LeadData>
         <LeadByteCountTotal>10000</LeadByteCountTotal>
         <LeadTimeOffset>0</LeadTimeOffset>
         <LeadSampleCountTotal>5000</LeadSampleCountTotal>
         <LeadAmplitudeUnitsPerBit>4.88</LeadAmplitudeUnitsPerBit>
         <LeadAmplitudeUnits>��V</LeadAmplitudeUnits>
         <LeadHighLimit>2147483647</LeadHighLimit>
         <LeadLowLimit>268435456</LeadLowLimit>
         <LeadID>I</LeadID>
         <LeadOffsetFirstSample>0</LeadOffsetFirstSample>
         <FirstSampleBaseline>0</FirstSampleBaseline>
         <LeadSampleSize>2</LeadSampleSize>
         <LeadOff>FALSE</LeadOff>
         <BaselineSway>FALSE</BaselineSway>
         <ExcessiveACNoise>FALSE</ExcessiveACNoise>
         <MuscleNoise>FALSE</MuscleNoise>
         <LeadDataCRC32>792047761</LeadDataCRC32>
         <WaveFormData>
8//z//P/8//z//H/8P/x/+7/7f/q/+n/6f/q//D/+f8BAAcADQATABgAIAAnADMARABO
AEoAQwA8ADAAKAAlABoACgD+//b/8v/x//P/8//0//T/9//1//X/9f/0//L/8P/x//P/
8v/y//L/8v/y//L/8//z//P/8//z//P/8//0//T/9P/0//T/9P/0//T/9P/0//T/9P/0
//T/9f/1//X/9f/1//X/9v/3//f/9//3//f/9//3//j/+P/4//j/+P/5//r/+v/6//v/
+//7//v//P/8//7//////wAA/v///wAAAQACAAIAAwAEAAUABQAGAAcABwAJAAoACgAL
AAwADAANAA4ADwAQABAAEAASABIAEwATABMAFAAVABUAFQAVABUAFQAVABYAFgAWABYA
FgAUABYAFgAVABQAEQAQAA8ADgAPAA4ADQAMAAgABwAGAAUABgAFAAQAAwACAAIAAQAA
AP3//f/9//3//f/9//3//f/7//r/+v/6//z//P/7//v/+//7//v/+//7//v/+//7//v/
+//7//v/+//7//v/+//9//3//f/9//z/+//6//j/+v/7//v/+v/6//r/+v/6//j/+f/5
//n/+f/5//n/+f/7//v/+//7//v/+//7//v/+f/5//n/+f/5//n/+f/5//v/+//6//r/
+v/7//v/+//6//r/+v/6//j/+f/5//j/+v/6//r/+v/4//j/+P/4//r/+v/6//r/+v/6
//r/+//9//v/+v/8//z//P/8//7//v/+/////////wAAAAD+//7/////////AQAEAAgA
CwAMAAwACwALAAsACwAKAAkACQAIAAcABgAEAAMAAQD///3/+//6//r/+f/5//n/+f/5
//n/9//3//f/9//3//b/9v/2//b/9v/2//b/9v/1//X/9f/1//X/9f/1//b/9P/z//P/
8//1//X/9//1//P/8v/z//L/7//u/+v/6//u//b//f8DAAcADQAVABwAIgArADkASABQ
AEoAQwA6ADAAJgAfABYACAD4//D/8P/x//H/8//0//T/9//5//f/9f/2//b/9P/z//P/
9P/0//T/9P/0//T/9f/1//X/9f/1//X/9f/2//b/9v/2//b/9v/2//b/9v/2//b/+P/4
//j/+f/3//f/9//3//n/+v/7//v/+f/5//n/+f/5//r/+v/6//z//P/9//7//P/8//3/
/f//////AAAAAAAAAQABAAIAAAABAAIAAwAGAAYABwAIAAcABwAIAAkACwANAA4ADgAP
ABAAEAARABIAEwAUABQAFAAWABYAFwAXABcAGAAZABkAGQAZABkAGQAZABoAGgAaABoA
GgAYABgAGAAXABYAFQAUABMAEgAPAA4ADQAMAAoACQAIAAcABgAFAAQAAwACAAIAAQAA
AP///////////f/9//3//f/9//z//P/8//z//P/7//v/+//7//v/+//5//n/+f/5//v/
+//7//v/+//7//v/+//7//v/+//7//3//f/9//z/+v/7//v/+v/8//z//P/8//z//f/9
//3//f/9//3//f/9//3//f/9//3//f/9//3//f/9//3//f/9//3//f/9//3//f/8//z/
/P/9//3//f/8//z//P/8//z//f/9//z//P/8//z//P/8//z//P/8/wAAAAD+//7//P/+
//7//v/+/wAAAAAAAAEAAQABAAIAAgACAAIAAwADAAMABQAIAAwADQAOAA4ADQANAA0A
DQAMAAsACwAKAAkACAAGAAUAAwABAP///f/8//7//f/9//3//f/9//3/+//5//n/+f/5
//r/+v/6//r/+P/4//j/+P/3//f/9//3//f/9//3//j/+P/3//f/9//5//f/+f/7//v/
+P/1//T/8//w/+//7//y//b///8FAAsAEQAXAB4AJgAtAD0ATgBUAE4ASQBCADQALgAr
ACAADgACAPr/+P/5//v/+//6//z/+//7//v//f/+//r/+P/3//f/+P/4//j/+P/2//b/
9//3//f/9//3//f/+f/6//r/+v/6//r/+v/6//j/+P/4//j/+P/4//j/+f/7//v/+//7
//3//v///////f/9//3//f/9//7//v/+//7//v///wAAAAAAAAEAAQABAAEAAgACAAIA
AwADAAQABAAFAAYABwAIAAgACQAKAAkACQAKAAsADQAPABAAEAAPABAAEAARABQAFQAW
ABYAFAAWABYAFwAZABkAGgAbABkAGQAZABkAGQAZABoAGgAaABoAGgAYABgAGAAXABYA
FQAUABMAEgARABAADwAOAAwACwAKAAkACAAHAAYABQACAAIAAQAAAAEAAQABAAEA////
//////////7//v/+//7//v/9//3//f/9//3//f/9//3//f/9//3//f/9//3/+//7//v/
+//9//3//f/9//3//f/9//z//P/9//3//P/+//7//v/+//7//////////f/9//3//f/9
//3//f/9//v/+//7//v//f/9//3//f/9//3//f/9//3//f/8//z//P/9//3//f/8//z/
/P/8//z//f/9//z//P/8//z//P/8//z//P/8//z//P/8//7//v/+//7//v8AAAAAAAAB
AAEAAQACAAIAAAAAAAEAAQABAAMABgAKAA0ADgAOAA0ADQANAA0ADAALAAsACgAJAAoA
CAAHAAUAAQD///3//P/6//n/+f/5//n/+f/5//f/9//3//f/9//4//j/+P/4//j/+P/4
//j/9//3//f/9//3//f/9//4//j/9//3//f/9//3//f/9//3//T/8//0//P/7v/t/+v/
7P/w//n///8FAAsAEQAWABwAJQAzAEQAUABOAEcAQgA6ADAAKQAkABQABAD6//j/9//3
//n/+v/4//n/+f/7//n/9v/4//j/9//1//T/9P/0//T/9v/2//f/9//1//X/9f/1//X/
9v/2//b/+P/4//j/+P/2//b/9v/2//j/+P/4//n/+f/5//n/+f/3//j/+f/5//v/+//7
//v/+//8//z//P/8//z//f/+//7//v///////////wAAAAACAAMAAwAEAAQABQAGAAcA
CAAIAAkACgAJAAkACgALAA0ADwAQABAAEQASABIAEwAUABUAFgAWABYAGAAYABkAGQAZ
ABoAGwAdAB0AHQAdABsAGwAcABwAGgAaABoAGAAaABoAGQAYABUAFAATABIAEQAQAA8A
DgAMAAsACgAJAAgABwAGAAUABAAEAAMAAgABAAEAAQABAP/////////////+//7//v8A
AAAA//////3//f/9//3//f/9//3//f////////////3//f/9//3//f/9//3//f/9//3/
/f/8//z//f/9//z//P/8//z//P/8//3//f/9//v/+//7//v/+//7//v/+//9//3//f/9
//3//f/9//3//f/9//3//f/9//3//P/8//z//f/9//3//P/8//z//P/8//3//f/8//z/
/P/8//z//P/8//z//P/+//7//v/+//z/+v/6//z//P/8//z//f/+////AQD/////AAAA
AAIAAgADAAMAAQADAAYACgAPABAAEAAPAA8ADwAPAA4ACwALAAoACQAKAAgABwAFAAMA
AQD///7//P/7//v/+//7//v/+//5//n/+f/5//n/+P/4//j/+P/2//b/9v/2//f/9//3
//f/9//3//f/+P/4//f/9//3//n/+f/5//f/+f/4//f/9P/z//D/7//v/+7/8P/3/wEA
BQALABMAGAAcACMALwA8AEwATgBHAEIAPAAyACcAJAAYAAYA+v/2//X/9f/3//j/+P/5
//n/+f/3//j/+P/2//X/8//2//b/9v/2//b/9v/3//f/9//3//f/9//1//b/9v/2//b/
9v/2//b/+P/4//j/+P/4//j/+P/5//n/+f/5//n/+f/6//v/+//5//n/+f/5//v//P/8
//z//P/8//3//v/8//z//f/9//////8AAAAAAAABAAEAAgAAAAEAAgADAAYABgAHAAgA
BwAHAAgACQALAA0ADgAOAA0ADgAOAA8AEgATABQAFAAUABYAFgAXABcAFwAYABkAGQAZ
ABkAGQAZABkAGgAaABoAGgAaABgAGgAaABkAGAAVABQAEwASABEAEAAPAA4ADgANAAwA
CwAIAAcABgAFAAQABAADAAIA//////////////////////3//P/8//z//v/+//3//f/9
//3//f/9//v/+//7//v//f/9//3//f/9//3//f/9//3//f/9//3/+//7//v/+v/8//3/
/f/8//z//P/8//z/+v/7//v/+//9//3//f/9//3//f/9//3//f/9//3//f/7//v/+//7
//3//f/9//3//f/9//z//P/8//3//f/9//z//P/8//z//P/9//3//P/8//z//P/8//z/
/P/8//z//P/8//z//P/8//z//P/8//z//P/8//z//P/8//z//f/9//3//v/+/wAAAAAB
AAEA//8BAAQACAALAAwADAALAAsACwALAAoACQAJAAgABwAIAAYABQADAAEA///9//z/
/P/7//v/+//5//n/+f/3//n/+f/5//n/+P/4//j/+P/4//j/+P/4//X/9f/1//X/9f/1
//X/9v/2//X/9f/1//X/9f/1//P/9f/2//X/9P/x/+7/7f/t/+7/8v/3//3/BQALABEA
GAAgACkANwBGAFIAUABHAEIAPAAwACcAHgAQAP7/9P/0//P/8//z//L/9P/3//f/9//3
//b/9v/2//X/9f/0//T/9P/0//T/9P/1//X/9f/1//X/9f/1//b/9v/2//b/9v/2//b/
9P/0//T/9P/1//b/9//5//f/9//3//f/9//4//n/+f/5//n/+f/5//n/+v/6//r/+v/6
//v//P/8//z//f/9//v/+//8//z//v//////AAD+////AAABAAQABAAFAAYABwAHAAgA
CQAHAAkACgAKAA0ADgAOAA8AEAARABIAEgAQABIAEgATABUAFQAWABcAFQAVABUAFQAX
ABcAGAAYABgAGAAYABYAFgAWABUAFAATABIAEQAQAA0ADAALAAoACgAJAAgABwAGAAUA
BAADAAAAAAD///7//f/9//3//f/7//v/+//7//v/+v/6//r/+v/6//n/+f/5//n/+f/5
//n/+f/5//n/+//7//v/+//5//n/+f/5//v/+//7//v/+//7//v/+v/4//n/+f/4//n/
+v/7//z/+//7//r/+f/7//v/+//7//v/+//7//v/+//7//v/+//5//n/+f/5//v/+//7
//v/+//7//r/+v/6//v/+//7//r/+v/6//r/+P/5//n/+P/4//j/+P/4//b/9v/2//b/
+P/4//j/+P/4//r/+v/5//j/+v/6//r/+v/6//r/+v/7//v/+//8//z//P/8//3//f/9
////AgAGAAcACAAIAAcABQAFAAUABAADAAMAAgABAAIAAAD///3//f/7//n/+P/4//f/
9//3//X/9f/1//P/9f/1//X/9f/0//T/9P/0//L/8v/y//L/8//z//P/8//z//P/8//0
//T/8//z//P/8//z//P/8//z//L/8f/u/+v/6v/p/+v/7v/0//v/AQAHAA0AEwAeACoA
NQBFAFIAUABIAEUAPAAwACoAIQAQAAAA+P/0//L/8//z//P/9P/2//X/9f/z//P/9P/0
//D/8f/z//L/8v/y//L/8v/y//P/8//x//H/8f/x//P/9P/0//T/9P/0//T/9P/2//b/
9v/2//T/9P/0//X/9f/1//X/9f/z//T/9f/1//f/9//3//f/9//4//j/+P/2//b/9//4
//r/+v/7//v/+//7//z//P/8//3//f/+//7///8AAAEAAgACAAMABAAFAAUABgAHAAcA
CQAKAAoACwAMAAwADQAOAA8AEAAQAA4AEAAQABEAEwATABQAFQAVABUAFQAVABUAFQAW
ABYAFAAUABQAEgASABIAEQAQABEAEAAPAA4ADQAMAAsACgAGAAUABAADAAQAAwACAAEA
AAAAAP///v/9//3//f/9//3//f/9//3/+//6//r/+v/8//z/+//7//n/+f/5//n/+f/5
//n/+f/7//v/+//7//n/+f/5//n/+f/5//n/+f/5//n/+f/4//j/+f/5//j/+v/6//r/
+v/6//v/+//7//v/+//7//v/+f/5//n/+f/5//n/+f/5//v/+//7//v/+f/5//n/+f/7
//v/+v/6//j/+f/5//n/+v/6//r/+v/6//v/+//6//j/+P/4//j/+P/4//j/+P/6//r/
+v/6//r/+v/6//r/+v/6//r//P/8//z//f/7//v//P/8//z//P/9//3///8BAAQACAAJ
AAoACgAJAAkACQAJAAgABwAHAAYABQACAAAA///9//3/+//5//j/+P/3//f/9//5//n/
+f/3//X/9f/1//X/9P/0//T/9P/0//T/9P/0//P/8//z//P/8//z//P/9P/0//P/8//z
//P/9f/1//P/8//y//H/7v/t/+r/6f/r//L/+P/9/wEACQARABUAHgAoADUARQBQAE4A
SABDADoAMAAsACUAEgAEAPz/+P/4//f/9//3//j/+P/3//f/9//1//T/9P/0//H/8f/0
//T/9P/0//T/9P/1//X/8//z//P/8//z//T/9P/0//T/9P/0//T/9P/0//T/9P/2//b/
9v/3//X/9f/1//X/9f/2//f/9//3//f/9//3//f/+P/4//j/+P/4//n/+v/6//r/+//7
//v/+//8//z//v//////AAD+////AAABAAIAAgADAAQABQAFAAYABwAHAAkACgAKAAsA
DAAMAA0ADgAPABAAEAAOABAAEAARABMAEwAUABUAFQAVABUAFQAVABUAFgAWABQAFAAU
ABIAEAAQAA8ADgAPAA4ADQAMAAkACAAHAAYABgAFAAQAAwACAAEAAAD///7//v/9//z/
/f/9//3//f/7//v/+//7//v/+v/6//r/+v/6//n/+f/3//f/9//3//f/9//3//f/9//3
//f/9//5//n/+f/5//n/+f/5//n/+f/5//n/+P/4//n/+f/4//j/+P/4//j/+P/5//n/
+f/5//n/+f/5//f/9//3//f/+f/5//n/+f/3//f/9//3//f/9//3//f/+f/5//j/+P/2
//f/9//3//j/+P/4//j/9v/3//f/9v/4//j/+P/4//b/9v/2//b/9v/2//b/9v/4//j/
+P/5//f/+P/6//r/+v/6//r/+v/6//v/+//7//z//P/8//z//f/9//3///8CAAYACQAK
AAoACQAJAAkACQAIAAcABwAGAAUABAACAAEA///9//v/+f/4//b/9f/1//X/9//3//f/
9f/1//X/9f/1//T/9P/0//T/8v/y//L/8v/z//P/8//z//P/8//z//T/8v/x//H/8f/z
//P/8//z//P/8v/x//D/7//q/+f/5//q//D/9//7/wMACQAPABYAHAAlADMAQgBKAEgA
QwA+ADYAKgAnAB4ADgD+//j/9P/1//X/9f/2//b/9f/1//f/9f/y//T/8v/v/+//8v/y
//L/8v/y//L/8//z//P/8//z//P/8f/y//L/8v/y//L/8v/y//L/8v/y//L/9P/0//T/
9f/1//X/9f/1//X/9v/3//f/9f/1//X/9f/3//j/+P/4//j/+P/5//r/+v/6//v/+//7
//v//P/8//z//f/9//7/AAABAAIAAwACAAIAAwAEAAUABQAGAAcABwAJAAoACgALAAwA
DAANAA4ADwAQABAAEAASABIAEwARABEAEgATABUAFQAVABUAFQAVABYAFgAWABYAFgAU
ABQAFAATABIADwAOAA0ADAANAAwACwAKAAgABwAGAAUABAADAAIAAQAAAAAA///+//3/
/f/9//3/+f/5//n/+f/7//r/+v/6//r/+v/5//n/+f/5//n/+f/7//v/+//7//n/+f/5
//n/+f/5//n/+f/5//n/+f/5//v/+//7//r/+v/7//v/+v/6//r/+v/6//j/+f/5//n/
+f/5//n/+f/7//v/+//7//n/+f/5//n/+f/5//n/+f/5//n/+f/5//v/+//6//r/+P/5
//n/+f/4//j/+P/4//j/+f/5//j/+P/4//j/+P/6//r/+v/6//j/+P/4//j/+P/4//j/
+f/5//n/+f/6//v/+//6//z//P/8//z//P/8//z//f/9//3//v/+/wAAAAABAAEA//8B
AAQACAANAA4ADgANAAsACwALAAoACQAJAAgABwAGAAQAAwABAP///f/7//r/+v/5//n/
+f/3//f/9//1//X/9f/1//X/9P/0//T/9P/2//b/9v/2//X/9f/1//X/9f/1//X/9v/2
//X/9f/1//X/9f/1//X/9f/0//P/8P/t/+r/6f/p/+z/8v/5/wMACQANABEAGAAeACcA
MwBCAEwASgBDADwAMgAmAB8AGgAMAP7/9v/0//H/8f/z//T/9v/3//X/9//1//T/9P/0
//P/8//0//T/9P/0//T/9P/1//X/9f/1//X/9f/1//b/9v/2//T/9P/0//T/9v/2//b/
9v/2//b/9v/3//f/9//3//f/9//4//n/+f/5//n/+f/5//n/+v/6//r/+v/6//v//P/8
//z//f/9//////8AAAAA/v//////AAAAAAEAAgADAAQABAAFAAYABwAHAAgACQAJAAsA
DAAMAA0ADgAOAA8AEAARABIAEgASABQAFAAVABUAFQAWABcAGQAZABkAGQAZABkAGgAa
ABoAGgAaABgAGAAYABcAFgAVABQAEwASABEAEAAPAA4ACgAJAAgABwAGAAUABAADAAIA
AgABAAAA///////////7//v/+//7//v/+v/6//r//P/8//v/+//7//v/+//7//v/+//7
//v/+//7//v/+//7//v/+//7//v/+//7//v/+//7//v/+v/6//v/+//6//z//P/8//z/
+v/7//v/+//7//v/+//7//v/+//7//v/+//7//v/+//7//v/+//7//v/+//7//v/+//7
//r/+v/6//v/+//7//r/+v/6//r//P/7//v/+v/8//z//P/8//z//P/8//3//f/9//7/
/v/+//7/////////AQAEAAgACwAMAAwACwALAAsACwAKAAkACQAIAAcABAACAAEA////
//3/+//6//r/+f/5//n/+f/5//n/9//3//f/9//3//j/+P/4//j/9v/2//b/9v/1//X/
9f/1//X/9f/1//b/9v/1//X/9f/1//P/8//1//f/9P/z//L/8f/u/+3/7f/q/+7/9f/7
/wMACQANABIAGgAhACkANgBGAEwARQBAADgALgAjABwADgD+//T/8P/x//H/8f/0//b/
9//3//f/9f/2//b/9v/1//P/9P/0//T/9P/2//b/9//3//X/9f/1//X/9f/2//b/9v/2
//b/9v/2//b/9v/2//b/9v/2//b/9//3//f/9//3//f/+P/5//n/+f/5//n/+f/5//r/
+v/6//r/+v/7//z//P/8//3//f/9//3//v/+//7//////wAAAgADAAQABQAEAAQABQAG
AAcABwAIAAkACQALAAwADAANAA4ADgAPABAAEQASABIAEgAUABQAFQAXABcAGAAZABcA
FwAXABcAGQAZABoAGgAaABoAGgAYABgAGAAXABYAFQAUABMAEgARABAADwAOAAoACQAI
AAcABgAFAAQAAwAAAAAA///+//3//f/9//3/+//7//v/+//7//r/+v/6//z//P/7//v/
+f/5//n/+f/5//n/+f/5//n/+f/5//n/+//7//v/+//5//n/+f/5//v/+//7//r/+v/7
//v/+v/6//r/+v/6//r/+//7//v/+//7//v/+//7//v/+//7//v/+//7//v/+//7//v/
+//5//n/+f/5//n/+f/4//j/+v/7//v/+//4//j/+P/4//j/+f/5//j/+P/4//j/+P/4
//j/+P/4//j/+P/4//j/+P/4//j/+f/3//f/9//4//f/9//3//f/9//3//j/+P/2//f/
9//3//f/9//4//n/9//6//z/+v/6//r/+v/6//r/+v/7//v/+//8//z//P/8//3//f/7
//3/AAAEAAcACAAIAAcACQAJAAkACAAHAAcABgAFAAYABAADAAEAAQD///3//P/6//n/
+f/5//n/+f/5//f/9//3//f/9//2//b/9v/2//b/9v/2//b/8//z//P/8//1//X/9f/2
//T/8//z//P/9f/1//X/9f/1//T/8//w/+//7P/r/+n/6v/u//n///8BAAkAEwAYAB4A
JwA3AEYAUgBQAEkARgA+ADIAKwAiABQABgD8//j/9f/3//n/+v/4//f/9//3//f/9v/2
//b/8f/x//T/9P/0//T/9P/0//X/9f/1//X/9f/1//f/+P/4//j/9v/2//b/9v/2//b/
9v/2//b/9v/2//f/9//3//f/9//3//j/+f/5//n/+f/5//n/9//4//j/+P/6//r/+//8
//z//P/9//3//f/9//7//v/+//////8AAP7///8AAAEAAgACAAMABAAFAAUABgAHAAcA
CQAKAAoACwAMAAwADQAOAA8AEAAQAA4AEAAQABEAEwATABQAFQAVABUAFQAVABUAFQAW
ABYAFgAWABYAFAAWABYAFQAUABUAFAATABIAEQAQAA8ADgAMAAsACgAJAAgABwAGAAUA
AgACAAEAAAD///////////3//f/9//3//f/8//z//P/8//z/+//7//n/+f/5//n/+//7
//v/+//7//v/+//7//v/+//7//v/+//7//v/+//9//3//f/8//r/+//7//r//P/8//z/
/P/6//v/+//7//v/+//7//v/+//7//v/+//5//n/+f/5//v/+//7//v/+//7//v/+//7
//v/+v/6//r/+//7//v/+P/4//j/+P/4//n/+f/4//r/+v/6//r/+P/4//j/+P/4//j/
+P/4//j/+P/4//n/+f/5//n/+v/6//n/+P/3//n/+f/6//r/+P/5//n/+f/5//v/+v/6
//r/+v/6//r/+v/6//v/+f/5//r/+v/7//z//v////7///8BAAQACQAKAAoACQAJAAkA
CQAIAAcABwAGAAUABgAEAAMAAQD///3/+//6//j/9//3//f/9//3//f/9f/1//X/9f/1
//b/9v/2//b/9v/2//b/9v/1//X/9f/1//X/9f/1//b/9P/z//P/8//z//P/8//z//P/
8v/x//L/7//q/+n/6//s//D/9//9/wEABwAPABQAGgAhAC8AQABOAE4ARwBCADoAMAAr
ACQAFgAGAPz/9v/z//X/9f/0//b/9//3//X/9f/0//L/8v/z//P/8v/y//L/8v/y//L/
8//z//P/8//z//P/8//0//T/9P/0//T/9P/0//T/9P/0//T/9P/0//T/9f/1//X/9f/1
//X/9v/3//f/9//3//f/9//3//j/+P/4//j/+P/5//r/+v/6//v/+//7//v//P/8//z/
/f/9//7//v///wAAAQACAAIAAwAEAAUABQAGAAcABwAJAAoACgAJAAoACgALAAwADQAO
AA4ADgAQABAAEQARABEAEgATABUAFQAVABUAFQAVABYAFgAWABYAFgAUABYAFgAVABQA
EQAQAA8ADgAPAA4ADQAMAAgABwAGAAUABgAFAAQAAwACAAIAAQAAAP3//f/9//3/+//7
//v/+//7//r/+v/6//r/+v/5//n/+//7//v/+//5//n/+f/5//n/+f/5//n/+f/5//n/
+f/3//f/9//3//n/+f/5//j/+P/5//n/+P/4//j/+P/4//j/+f/5//n/+f/5//n/+f/5
//n/+f/5//n/+f/5//n/+f/5//n/+f/5//n/+f/5//n/+f/4//j/+P/5//n/+f/6//r/
+v/6//j/+f/5//j/+P/4//j/+P/4//j/+P/4//j/+P/4//j/+P/4//j/+f/5//n/+P/6
//r/+v/6//r/+v/6//v//f/9//7//v/8//z//f/9////AQAEAAgACwAMAAwACwAJAAkA
CQAIAAkACQAIAAcABgAEAAMAAQABAP///f/8//r/+f/5//n/9//3//f/9f/1//X/9f/1
//T/9P/0//T/9P/0//T/9P/1//X/9f/1//P/8//z//T/9P/z//P/8//z//P/8//1//P/
9P/1//L/7//s/+3/6//q//D/+f///wUACwARABYAHgAnADEAQABMAEoAQwA+ADYALAAl
AB4ADgD8//T/8v/x//X/9//4//b/9//1//X/9//2//T/9P/z//P/9P/0//T/9P/y//L/
8//z//P/8//z//P/9f/2//b/9v/0//T/9P/0//b/9v/2//b/9v/2//b/9//3//f/9//3
//f/+P/5//n/+f/5//n/+f/3//j/+P/4//r/+v/7//z//P/8//3//f/9//3//v/+/wAA
AQABAAIAAgADAAQABQAEAAQABQAGAAcABwAIAAkACQALAAwADAANAA4ADgAPABAAEQAS
ABIAEAASABIAEwAVABUAFgAXABkAGQAZABkAGQAZABoAGgAYABgAGAAWABYAFgAVABQA
EwASABEAEAANAAwACwAKAAoACQAIAAcABgAFAAQAAwACAAIAAQAAAP//////////+//7
//v/+//7//r/+v/6//z//P/7//v/+//7//v/+//7//v/+//7//v/+//7//v/+f/5//n/
+f/7//v/+//7//v/+//7//r/+P/5//n/+P/6//r/+v/6//r/+//7//v/+//7//v/+//7
//v/+//7//v/+//7//v/+//7//v/+//7//v/+//7//n/+f/4//j/+v/7//v/+//8//z/
/P/8//z//f/9//z//P/8//z//P/9//7///8AAAAAAAAAAAAAAQACAAMABQAIAAkACgAM
AAwACwAKAAkABgAFAAUABAABAAEAAAD///z/+//7//v/+v/6//r/+//6//n/+P/3//n/
9//3//T/9P/0//T/8//y//P/9P/1//b/9v/2//T/9P/0//P/8//1//X/9f/1//f/9f/1
//T/8v/y//L/8v/v/+7/7f/s//L/9v/6//7/BAAKABAAFgAgACoANAA+AD0APAA7ADoA
MwAuAA==
         </WaveFormData>
      </LeadData>
      <LeadData>
         <LeadByteCountTotal>10000</LeadByteCountTotal>
         <LeadTimeOffset>0</LeadTimeOffset>
         <LeadSampleCountTotal>5000</LeadSampleCountTotal>
         <LeadAmplitudeUnitsPerBit>4.88</LeadAmplitudeUnitsPerBit>
         <LeadAmplitudeUnits>��V</LeadAmplitudeUnits>
         <LeadHighLimit>2147483647</LeadHighLimit>
         <LeadLowLimit>268435456</LeadLowLimit>
         <LeadID>II</LeadID>
         <LeadOffsetFirstSample>0</LeadOffsetFirstSample>
         <FirstSampleBaseline>0</FirstSampleBaseline>
         <LeadSampleSize>2</LeadSampleSize>
         <LeadOff>FALSE</LeadOff>
         <BaselineSway>FALSE</BaselineSway>
         <ExcessiveACNoise>FALSE</ExcessiveACNoise>
         <MuscleNoise>FALSE</MuscleNoise>
         <LeadDataCRC32>2249143876</LeadDataCRC32>
         <WaveFormData>
+f/5//n/+v/6//z/BQAOABgAIAAmAC8APABLAF4AaQBrAGYAXABCABsA7//N/73/sP+S
/2f/Nv8O/wL/EP8h/yr/Nv9E/07/Wf9r/4P/lv+n/7n/x//U/9n/3P/h/+X/6f/s//D/
8//0//X/9f/0//b/9//4//j/+P/6//r/+v/6//v/+//9//3//f/9//7//v/+/////v/+
//7//v///////////wAAAAAAAAAAAQABAAEAAQACAAMAAwAEAAQABAAFAAUABgAGAAYA
BwAIAAkACQAKAAoACwAMAA0ADQAOAA8AEAAQABEAEgATABYAFwAXABgAFwAYABkAGgAa
ABsAHAAdABsAGwAdAB0AHwAfAB8AHwAdAB4AHgAeAB8AHwAfAB8AHQAdAB0AHQAeAB4A
HgAeAB0AHAAcABsAHAAbABoAGQAWABUAFQAUABEAEQAQAA8ADQAMAAsACgALAAoACAAH
AAYABQAEAAMAAgABAAEAAQD///////////3//f/8//z//v/+//3//f/+//7//v/+//7/
/v/+//7/+//7//v//P/+//7//f/9//z//P/8//z//v/+//7//v////////////7//v/+
//7//v/+//////8AAAAAAAAAAP7//v/+//7//v/+//7//v/+//7//v/+/wAAAAAAAAAA
AAAAAAAAAAAAAAAAAAAAAP7//v//////AQAAAAAAAAAAAAAAAAACAAIAAgABAAIAAgAD
AAQABQAJAAsACgAMAAwADAAMAAoADgAQABIAFgAWABQAEgARABAADwAOAA4ADgAOABEA
EgATABQAFQAVABUAFAARAA0ACwAKAAoADQAPAA8ADQAKAAYAAwACAAAA/v/9//3//P/8
//v/+v/6//n/+P/4//j/+P/5//n/9v/2//b/9v/2//X/9f/1//f/9//3//f/9f/1//X/
9f/3//f/+P/4//z/AwAQABgAIgAqADEAPABNAF4AZwBnAGIAVgA8ABMA5f/D/7H/pv+M
/2f/Ov8U/w7/HP8p/zD/Nv9C/0z/U/9h/3f/jP+h/7X/xf/S/9f/2v/f/+X/6f/s/+7/
8f/y//P/8//0//b/9//4//r/+v/8//z/+v/6//v/+//9//3//f/9//7//v/+/////v/+
//7//v///////////wAAAAAAAAAAAQABAAEAAQACAAMAAwAEAAQABAAFAAUABgAGAAYA
BwAIAAkACQAKAAoACwAMAA0ADQAOAA8AEAASABMAFAAVABQAFQAVABYAGQAaABsAHAAc
AB0AHgAfAB8AHwAhACEAIwAjACMAIwAjACQAJAAkACMAIwAjACMAIwAjACMAIwAiACIA
IgAiACEAIAAgAB8AHgAdABwAGwAaABkAGQAYABMAEwASABEADwAOAA0ADAALAAoACAAH
AAYABQAEAAMAAgABAAEAAQD////////////////+//7/AAAAAP/////+//7//v/+/wAA
AAAAAAAA////////AAAAAAAA/////wAAAAAAAAAAAAAAAAAAAAABAAEAAQABAAIAAgAC
AAIAAgACAAMAAwACAAIAAgACAAIAAgACAAIAAgACAAIAAgAEAAQABAAEAAIAAgACAAIA
BAAEAAQABAAEAAQABAAEAAIAAgADAAMAAQAAAAAAAAABAAIAAwAGAAcACgAMAA4ADgAQ
ABAAEAAQABAAFAAWABgAGAAYABYAFAATABIAEQAQABIAEgASABUAFAAVABYAFwAXABcA
FgATABEADwAOAA4AEQATABMAEQAMAAgABQAEAAIAAAD//////v/+//3//P/8//v/+v/6
//r/+v/7//v/+v/6//r/+v/6//n/+f/5//n/+f/5//n/+f/5//n/+f/7//n/+v/8/wIA
CwAUAB4AJAAqADEAQABRAGAAaQBnAGAAUAAwAAUA3f+//7P/pv+I/1n/Kv8M/wz/HP8p
/zL/PP9I/1L/W/9t/4X/mP+r/73/yf/S/9n/4P/l/+f/6//u//L/8//0//X/9f/2//j/
+f/6//j/+P/6//r/+v/6//v/+//7//v/+//7//z//P/8//3//v/+//7//v//////////
/wAAAAAAAAAAAQABAAEAAQAAAAEAAQACAAIAAgADAAMABgAGAAYABwAIAAkACQAKAAoA
CwAMAA0ADQAOAA8AEAAQABEAEgATABQAFQAVABYAFwAYABkAGgAcAB0AHgAfAB8AHwAh
ACEAIQAhACEAIQAhACIAIgAiACEAIQAhACEAIQAhACEAIQAeAB4AHgAeAB0AHAAcABsA
GgAZABgAFwAWABUAFQAUABEAEQAQAA8ACwAKAAkACAAJAAgABgAFAAQAAwACAAEAAgAB
AAEAAQD///////////3//f/8//z//v/+//3//f/8//z//P/8//z//P/8//z//f/9//3/
/v/+//7//f/9//z//P/8//z//v/+//7//v///////////wAAAAAAAAAAAAAAAAEAAQAC
AAIAAgACAAAAAAAAAAAAAgACAAIAAgAAAAAAAAAAAAIAAgACAAIAAgACAAIAAgAAAAAA
AAAAAAIAAgADAAMAAQAAAAAAAAACAAIAAgAEAAkACAAKAAwADAAMAAwADAAMABAAEgAU
ABYAFgAUABIAEQAQAA8ADgAOAA4ADgARABQAFQAWABcAFwAXABYAEwARAA8ADgAOAA8A
EQARAA8ACgAGAAMAAgAAAP7//f/9//z//P/7//r/+v/5//j/+P/4//j/+f/5//j/+P/4
//j/+P/3//f/9//3//f/9//3//f/9//3//f/+//5//r/+v/8/wMADAAYACAAJgArADYA
RwBaAGcAaQBmAFwARgAhAPP/z/+7/7D/mv9x/0D/FP8G/w7/H/8q/zL/Pv9M/1n/Zf97
/5T/pf+1/8X/0v/Z/97/4f/n/+v/7v/w//P/9P/1//X/9v/4//n/+v/6//r//P/8//7/
/v////////////////8AAAAAAAABAAIAAgACAAIABQAFAAUABQAEAAQABAAEAAUABQAF
AAUABgAHAAcACAAIAAgACQAJAAwADAAMAA0ADAANAA0ADgAQABEAEgATABMAFAAVABYA
FgAXABgAGQAaABsAGwAcAB0AHgAfACAAIgAjACQAJQAlACUAJwAnACcAJwAnACcAJwAo
ACgAKAApACkAKQApACgAJwAmACUAJAAkACQAJAAlACQAJAAjACAAHwAeAB0AHAAbABsA
GgAXABcAFgAVABMAEgARABAAEQAQAA4ADQAMAAsACgAJAAoACQAJAAkABwAHAAcABwAH
AAcABgAGAAQABAADAAMABAAEAAQABAAEAAQABAAEAAMAAwADAAQABAAEAAMAAwAEAAQA
BAAEAAQABAAEAAQABQAFAAUABQAEAAQABAAEAAYABgAHAAcACAAIAAgACAAKAAoACgAK
AAoACgAKAAoACgAKAAoACgAIAAgACAAIAAoACgAKAAoACAAIAAgACAAKAAoACwALAAkA
CAAIAAgACAAIAAgACgALAAwADAAOABAAEQAUABYAFgAWABYAFAAYABoAHAAeAB4AHAAa
ABkAGAAXABYAFgAWABYAGQAcAB0AHgAfACEAIQAgAB0AGgAXABUAFAATABUAFQATABIA
DgALAAoACAAGAAUABQACAAIAAQAAAAAA///+//7//v/+///////+//7//v/+//z/+//7
//v/+//7//v/+//9//3//f/9//3////+//7/AAAFAA4AGAAgACgALwA4AEUAWABnAG0A
bABkAFIAMQADANn/v/+y/6L/g/9Y/yr/Dv8U/yP/Lv82/z7/Sv9T/13/b/+G/5v/rf+/
/87/1//c/+H/5//r/+7/8P/1//b/9//3//j/+v/7//z//P/8//7//v/+//7//////wEA
AQABAAEAAAAAAAAAAQACAAIAAgACAAMAAwADAAMAAgACAAIAAgADAAMAAwADAAYABwAH
AAgACAAIAAkACQAKAAoACgALAAwADQANAA4ADAANAA4ADwARABIAEwAUABQAFQAWABcA
FgAXABcAGAAZABoAGwAcABwAHQAeAB8AHwAfACEAIQAhACEAIQAhACMAJAAkACQAIwAj
ACMAIwAjACMAIwAjACIAIgAiACIAIQAgACAAHwAcABsAGgAZABgAFwAXABYAEwATABIA
EQAPAA4ADQAMAAkACAAGAAUABgAFAAQAAwACAAEAAQABAP3//f/9//3//f/9//z//P/+
//7//f/9//z//P/8//z//P/8//z//P/9//3//f/+//7//v/9//3//P/8//z//P/+//7/
/v/+//3//f/9//3//v/+//7//v/+//7///////7//v/+//7//v/+//7//v8AAAAAAAAA
AAAAAAAAAAAA/v/+//7//v/+//7//v/+//z//P/8//z//v/+//////////7//v/+//7/
/v/+/wAAAAAAAP//AAAEAAcACAAIAAoACgAKAAoACAAMAA4AEAAUABQAEgAQAA8ADgAN
AAwADgAOAA4AEQAQABEAEgATABMAEwASAA8ACwAJAAgACAAKAA0ADgANAAgABAABAAAA
AAD+//3//f/8//z/+//6//n/9//1//T/9v/2//f/9//2//b/9v/2//b/9f/1//X/8//z
//P/8//1//X/9f/1//X/9//2//j/+v8BAAwAFgAeACQALQA6AE0AXABnAGcAYABYAEAA
GQDr/8f/sf+m/5T/cf9C/xr/DP8W/yX/LP8y/zj/RP9N/1X/af+C/5f/q/+9/8r/0f/W
/9v/4f/j/+j/6v/v//D/8f/x//L/9P/1//b/9v/2//j/+P/4//j/+f/5//f/9//3//f/
+v/6//r/+//8//z//P/8//3//f/9//3//v/+//7//v///////////wAAAQABAAIAAgAC
AAMAAwAEAAQABAAFAAYABwAHAAgACAAJAAoACwALAAwADQAOABAAEQASABMAEgATABMA
FAAVABYAFwAYABgAGQAaABsAHQAdAB8AHwAhACEAIQAhACEAIgAiACIAHwAfAB8AHwAf
AB8AHwAfACAAIAAgACAAHQAcABwAGwAaABkAGAAXABYAFQAVABQADwAPAA4ADQANAAwA
CwAKAAcABgAEAAMAAgABAAAA///+//3//f/9//v/+//7//v/+//7//r/+v/4//j/9//3
//r/+v/6//r/+P/4//j/+P/3//f/9//4//r/+v/5//n/+v/6//r/+v/6//r/+v/6//v/
+//7//v/+v/6//r/+v/8//z//f/9//7//v/+//7//v/+//7//v/+//7//v/+//z//P/8
//z//P/8//z//P/8//z//P/8//z//P/8//z//P/8//3//f/9//z//P/8//r/+v/6//z/
/f/+//7/AAACAAUACAAJAAgABgAGAAYABgAHAAwADwASABMAEgAPAAwADQAMAAsACgAI
AAgACAALAAwADQAOAA8ADQANAAwACQAHAAUABAAEAAgACwAMAAsABwACAP7//P/6//j/
9//3//b/9v/1//T/9v/1//T/9P/y//L/8//z//L/8v/y//L/9P/z//P/8//z//P/8//z
//P/8//z//P/8f/z//T/+P8AAAsAFgAeACYALgA5AEoAXQBqAGsAZwBeAEYAHgDx/83/
u/+x/5r/cP89/xD/AP8K/x7/Kf8w/zj/Qv9M/1f/bf+F/5j/q/+9/8n/0v/X/9z/4f/n
/+f/7P/u/+//8P/x//H/9P/2//f/+P/4//j/+v/6//r/+v/7//v/+//7//v/+//8//z/
/P/9//7//v/+//7//f/9//3//f8AAAAAAAAAAAEAAQABAAEAAAABAAEAAgAEAAQABQAF
AAYABgAGAAcABgAHAAcACAAJAAsADQAPAA8AEAARABIAEgATABQAFQAWABcAFwAYABcA
GAAZABoAHAAdAB4AHwAhACEAIwAjACMAIwAjACMAIwAkACQAJAAjACMAIwAjACMAIwAj
ACMAIAAgACAAIAAfAB4AHgAdAB4AHQAcABsAGAAXABcAFgATABMAEgARAA0ADAALAAoA
CQAIAAYABQAEAAMAAgABAAIAAQABAAEA/////////////////v/+//7//v/9//3//P/8
//z//P/+//7//v/+//3//f/9//7//v/+//3//f/+//7//v/+//7//v/+//7/////////
//8AAAAAAAAAAAIAAgADAAMAAgACAAIAAgACAAIAAgACAAQABAAEAAQAAgACAAIAAgAE
AAQABAAEAAIAAgACAAIAAgACAAIAAgAAAAAAAQABAAMAAgACAAIAAgACAAIABAAFAAYA
BgAIAAwADwASABAAEAAQABAAEgAWABgAGgAbABoAFwAUABEAEAAPAA4ADgAOAA4AEQAU
ABUAFgAXABYAFQATAA8ADwANAAwADAAPABEAEQAPAAsABgACAAAAAAD+//3//f/+//7/
/f/8//r/+f/4//j/+P/4//n/+f/4//j/+P/4//j/9//3//f/9//3//f/9//5//n/+f/5
//f/+f/6//z/BAAPABoAIgAoADAAOwBMAF8AagBtAGcAXABCABgA7f/P/7//sf+W/2b/
L/8G//r+Bv8a/yf/Lv88/0z/WP9n/3//kf+k/7f/x//P/9b/3f/g/+X/6f/t/+7/8P/z
//T/9f/1//b/+P/5//r/+v/6//z//P/8//z//f/9//3//f/9//3//v/+//7///8AAAAA
AAAAAAEAAQABAAEAAgACAAIAAgADAAMAAwADAAQABQAFAAYABgAGAAcABwAIAAgACAAJ
AAoACwALAAwADgAPABAAEQAPABAAEQASABIAEwAUABUAFgAXABcAGAAZABoAGwAcABwA
HQAeAB8AHwAfACEAIQAhACEAIQAhACEAIgAiACIAHwAfAB8AHwAhACEAIQAhAB4AHgAe
AB4AGwAaABoAGQAaABkAGAAXABQAEwATABIAEQARABAADwALAAoACQAIAAcABgAEAAMA
BAADAAIAAQAAAP////////3//f/9//3//f/9//z//P/8//z/+//7//z//P/8//z/+v/6
//r/+v/7//v/+//8//z//P/7//v//P/8//z//P/8//z//P/8//3//f/9//3//v/+//7/
/v/+//7//////wAAAAAAAAAAAAAAAAAAAAACAAIAAgACAAIAAgACAAIAAgACAAIAAgAA
AAAAAAAAAAAAAAAAAAAAAAAAAAEAAQABAAAAAAAAAAAAAAAAAAIAAQACAAIABAAGAAcA
CAAJAAsADAAOAA4ADgAOAAwAEAASABQAFgAWABQAEgARABAADwAOAA4ADgAOABEAEgAT
ABQAFQAVABUAFAARAA8ADQAMAAwADQAPAA8ADQAKAAYAAwACAAAA/v/9//3//P/8//v/
+v/8//v/+v/6//j/+P/5//n/+P/4//j/+P/4//f/9//3//n/+f/5//n/9//3//f/9//5
//n/+P/6//7/BQAOABgAIAAmAC0AOABJAFwAZwBpAGQAWAA+ABUA5//H/7f/qv+O/2H/
MP8K//7+DP8d/yj/Mv9A/0z/Wf9r/4H/lv+n/7f/xf/Q/9n/3P/h/+X/6f/s//D/8//0
//X/9f/2//j/+f/6//r/+v/8//z/+v/6//v/+//9//3//f/9//7//v/+/////v/+//7/
/v///////////wIAAgACAAIAAwADAAMAAwAEAAUABQAGAAYABgAHAAcABgAGAAYABwAI
AAkACQAKAAoACwAMAA0ADQAOAA8AEAAOAA8AEAARABIAEwATABQAFQAWABcAGAAaABsA
HAAdAB0AHQAfAB8AHwAfAB8AHwAdAB4AHgAeAB8AHwAfAB8AHQAdAB0AHQAcABwAHAAc
ABsAGgAaABkAFgAVABQAEwAUABMAEwASAA8ADwAOAA0ACwAKAAkACAAHAAYABAADAAIA
AQAAAP//AAD////////9//3//f/9//v/+//6//r//P/8//v/+//6//r/+v/6//r/+v/6
//r/+//7//v//P/8//z/+//7//z//P/8//z//P/8//z//P/9//3//f/9//7//v/+//7/
/v/+//////8AAAAAAAAAAAAAAAAAAAAAAAAAAAAAAAAAAAAAAAAAAAIAAgACAAIAAAAA
AAAAAAAAAAAAAAAAAAAAAAABAAEAAQAAAAAAAAAAAAAAAAACAAIAAgABAAIAAAABAAIA
AwADAAMABAAFAAsADQAOAAwADAAMAAwADgASABQAFgAWABYAFAASABEAEAAPAA4ADgAO
AA4AEQAUABUAFgAXABcAFwAWABMAEQAPAA4ADgAPABEAEQAPAAoABgADAAIAAgAAAP//
///+//7//f/8//z/+//6//r/+P/4//n/+f/4//j/+P/4//j/9//3//f/9//3//f/9//3
//f/9//3//n/+f/6//r//v8FABAAGAAgACYALQA4AEkAWgBnAGkAZABYAEAAFwDp/8X/
s/+m/47/Zf84/xT/Cv8U/yH/LP80/0D/TP9V/2P/e/+Q/6P/tf/F/9D/2f/c/9//5f/p
/+7/8P/z//T/9f/1//T/9v/3//j/+P/4//r/+v/8//z//f/9//v/+//7//v//P/8//z/
/f/+//7//v/+////////////AAAAAAAAAAADAAMAAwADAAIAAwADAAQABAAEAAUABQAG
AAYABgAHAAgACQAJAAoACgALAAwADQALAAwADQAOABAAEQASABMAFAAVABUAFgAXABgA
GQAaABgAGQAaABsAGwAbAB0AHQAdAB0AHQAdAB0AHgAeAB4AHQAdAB0AHQAfAB8AHwAf
ABwAHAAcABwAGwAaABoAGQAaABkAGAAXABYAFQAVABQAEQARABAADwANAAwACwAKAAcA
BgAEAAMAAgABAAAA//8AAP////////3//f/9//3//f/9//z//P/8//z/+//7//z//P/8
//z//P/8//z//P/9//3//f/+//z//P/7//v//P/8//z//P/8//z//P/8////////////
AAAAAAAAAAAAAAAAAQABAAAAAAAAAAAAAAAAAAAAAAAAAAAAAAAAAAAAAAAAAAAAAAAA
AAAAAAACAAIAAgACAAQABAAEAAQACAAKAAsADAAMAAwADAAMAAwAEAASABQAFAAUABIA
EAARABAADwAOAA4ADgAOABEAEgATABQAFQAVABUAFAARAA8ADQAMAAwADwARABEADwAM
AAgABQAEAAAA/v/9//3//P/8//v/+v/6//n/+P/4//r/+v/7//v/+P/4//j/+P/4//f/
9//3//f/9//3//f/9//3//f/9//3//f/9v/6//z///8IABIAHAAkACsANABBAFIAYQBp
AGYAXgBMACkA/f/T/7X/pv+a/33/Uv8o/wz/Dv8f/yz/MP84/0T/S/9R/1//dv+N/6P/
tf/G/9P/2P/b/+H/5f/o/+r/7//w//H/8f/0//b/9//4//j/+P/6//r/+P/4//n/+f/7
//v/+//7//7//v/+////AAAAAAAAAAABAAEAAQABAAIAAgACAAIABQAFAAUABQAEAAUA
BQAGAAYABgAHAAcACgAKAAoACwAKAAsACwAMAAwADQAOAA8ADwAQABEAEgASABMAFAAV
ABYAFwAXABgAGQAaABsAHAAeAB8AIAAhACEAIQAjACMAIwAjACMAIwAlACYAJgAmACUA
JQAlACUAJQAlACUAJQAkACQAJAAkACMAIgAiACEAIAAfAB4AHQAaABkAGQAYABMAEwAS
ABEADwAOAA0ADAALAAoACAAHAAQAAwACAAEAAAD////////////////////////+//7/
/v/+//3//f/+//7//v/+//7//v/+//7//f/9//3//v/+//7//f/9//7//v/+//7//v/+
//7//v/9//3//f/9/wAAAAAAAAAAAAAAAAEAAQACAAIAAgACAAAAAAAAAAAAAAAAAAAA
AAAAAAAAAAAAAAIAAgACAAIAAgACAAIAAgAAAAAAAAAAAAIAAgADAAMAAQAAAAAAAAAA
AAAAAAACAAEAAgACAAQAAwADAAMAAwAEAAMAAwADAAEAAQABAAIAAwACAAIAAQAAAAEA
AAABAAUABgAGAAYABwANABAAEAAQABAAEAAOABIAFAAWABgAGAAWABQAFQAUABMAEgAQ
ABAAEAATABQAFQAWABcAGQAZABgAFQATABEAEAAQAA8AEQARAA8ADwAMAAoACgAGAAQA
AwADAAAAAAD///7/AAD///7//v/8//z//f/9//z//P/8//z//P/7//v/+//7//v/+//7
//v/+//7//v//f/9//r//v8CAAcAEAAcACQAKgAxADwATQBeAG0AbwBqAGAATgAnAPn/
1//D/7j/pv99/0r/IP8S/xz/K/80/zz/Rv9Q/1n/Zf97/5D/o/+1/8X/0P/X/97/4//n
/+n/7v/w//P/9P/1//X/9v/4//n/+v/6//r//P/8//7//v///////f/9//3//f8AAAAA
AAABAAAAAAAAAAAAAQABAAEAAQACAAIAAgACAAMAAwADAAMABAAFAAUABgAGAAYABwAH
AAgACAAIAAkACgALAAsADAAMAA0ADgAPAA8AEAARABIAEgATABQAFQAWABcAFwAYABkA
GgAbABwAGgAbABwAHQAdAB0AHwAfAB8AHwAfAB8AHwAgACAAIAAfAB8AHwAfAB8AHwAf
AB8AHgAeAB4AHgAdABwAHAAbABwAGwAaABkAGAAXABcAFgAVABUAFAATABEAEAAPAA4A
DQAMAAoACQAGAAUABAADAAIAAQABAAEAAQABAAEAAQD//////v/+//7//v/9//3//P/8
//z//P/8//z//P/8//3//f/9//7//v/+//3//f/+//7//v/+//z//P/8//z/////////
///+//7//v/+//7//v//////AAAAAAAAAAAAAAAAAAAAAAAAAAAAAAAAAAAAAAAAAAAA
AAAAAAAAAAAAAAAAAAAAAAAAAAAAAAD+//7//////wEAAAAAAAAAAAAAAAAAAgAAAAAA
//8AAP7///8AAAEAAQABAAIAAwACAAEAAAAAAAAAAAABAAEAAAABAAAAAQAHAAoADAAM
AAwADAAMAAoADgAQABIAFgAWABQAEgATABIAEQAQAA4ADgAOABEAEgATABQAFQAXABcA
FgATAA8ADQAMAAwACwANAA0ACwAJAAYABAAEAAAA/v/9//3//P/8//v/+v/6//n/+P/4
//j/+P/5//n/+P/4//j/+P/4//f/9//3//f/9//3//f/9//3//f/9//3//f/+P/6//r/
//8KABYAHgAkACsANgBFAFgAZwBpAGYAYABOACcA+//V/7//sv+g/3n/SP8a/wb/Cv8b
/yj/MP86/0j/U/9h/3X/jP+d/6//v//M/9P/2P/d/+P/5//q/+7/8f/y//P/8//y//T/
9f/2//j/+P/6//r/+v/6//v/+//7//v/+//7//7//v/+/////v/+//7//v//////////
/wAAAAAAAAAAAQABAAEAAQAAAAEAAQACAAQABAAFAAUABgAGAAYABwAGAAcABwAIAAgA
CQAKAAsADQAOAA8AEAAOAA8AEAARABIAEwATABQAFQAWABcAGAAaABsAHAAdABsAGwAd
AB0AHQAdAB0AHQAdAB4AHgAeAB8AHwAfAB8AHQAdAB0AHQAeAB4AHgAeAB0AHAAcABsA
GgAZABgAFwAYABcAFwAWABMAEwASABEADwAOAA0ADAAJAAgABgAFAAYABQAEAAMAAgAB
AAEAAQD////////////////+//7//P/8//v/+//8//z//P/8//7//v/+//7//f/9//3/
/v/+//7//f/9//7//v/+//7//v/+//7//v8BAAEAAQABAAAAAAAAAAAAAgACAAMAAwAC
AAIAAgACAAIAAgACAAIABAAEAAQABAAGAAYABgAGAAQABAAEAAQABAAEAAQABAACAAIA
AgACAAIAAgADAAMAAQAAAAAAAAACAAIAAgAEAAMABAAEAAYABgAHAAgACQALAA0ADgAQ
ABAAEAAQABAAFAAWABgAGgAaABgAFgATABIAEQAQABAAEAAQABMAFQAXABkAGwAbABsA
GgAXABMAEQAQABAADwARABEADwAOAAoABwAGAAQAAgABAAEAAAAAAP///v/+//3//P/8
//r/+v/7//v//P/8//z//P/8//v/+//7//n/+f/5//n/+f/5//n/+f/7//n/+v/8//7/
BQAQABwAJAAqADEAPABLAFwAaQBrAGYAXgBEABsA7//N/7f/qv+U/2//QP8Y/wz/GP8n
/zD/OP9C/07/Wf9n/33/kv+j/7X/xf/Q/9f/3v/h/+f/6//w//L/8//0//X/9f/2//j/
+f/6//r/+v/8//z//v/+///////9//3//f/9//z//P/8//3/AAAAAAAAAAABAAEAAQAB
AAIAAgACAAIAAwADAAMAAwAEAAUABQAGAAYABgAHAAcABgAGAAYABwAIAAkACQAKAAoA
CwAMAA0ADQAOAA8AEAAQABEAEgATABQAFQAVABYAFQAWABcAGAAYABkAGgAbABsAGwAd
AB0AHwAfAB8AHwAfACAAIAAgACEAIQAhACEAHwAfAB8AHwAeAB4AHgAeABsAGgAaABkA
GgAZABgAFwAUABMAEwASABEAEQAQAA8ADQAMAAsACgAJAAgABgAFAAQAAwACAAEAAAD/
///////9//3//f/9//3//f/8//z//P/8//v/+//6//r/+v/6//r/+v/6//r/+f/5//n/
+v/8//z/+//7//r/+v/6//r/+v/6//r/+v/7//v/+//7//7//v/+//7//P/8//3//f/+
//7//v/+//z//P/8//z//v/+//7//v/+//7//v/+//7//v/+//7/AAACAAQABgAHAAgA
CQAKAAoACgALAAsADQAOABAAEgARABAADwAQAA4ADgANAA4ADAANAA4ADwARABEAEgAT
ABAADwAOAA4ADQAMAAwACwAHAAcABQAFAAQAAgD///z/+v/5//j/9//2//b/9v/1//P/
9P/0//T/8v/y//P/9P/0//P/8v/x//L/8P/x//H/8//y//H/8f/0//P/8v/x//T/8//2
//r/AAAGAAwAEgAdACYALwA4AEMATABVAF4ASgA2ACIADgDx/9T/t/+a/3v/XP89/x7/
HP8a/w==
         </WaveFormData>
      </LeadData>
      <LeadData>
         <LeadByteCountTotal>10000</LeadByteCountTotal>
         <LeadTimeOffset>0</LeadTimeOffset>
         <LeadSampleCountTotal>5000</LeadSampleCountTotal>
         <LeadAmplitudeUnitsPerBit>4.88</LeadAmplitudeUnitsPerBit>
         <LeadAmplitudeUnits>��V</LeadAmplitudeUnits>
         <LeadHighLimit>2147483647</LeadHighLimit>
         <LeadLowLimit>268435456</LeadLowLimit>
         <LeadID>V1</LeadID>
         <LeadOffsetFirstSample>0</LeadOffsetFirstSample>
         <FirstSampleBaseline>0</FirstSampleBaseline>
         <LeadSampleSize>2</LeadSampleSize>
         <LeadOff>FALSE</LeadOff>
         <BaselineSway>FALSE</BaselineSway>
         <ExcessiveACNoise>FALSE</ExcessiveACNoise>
         <MuscleNoise>FALSE</MuscleNoise>
         <LeadDataCRC32>3797686214</LeadDataCRC32>
         <WaveFormData>
7v/u/+7/7f/t/+r/6f/n/+T/5v/n/+b/5v/o/+3/+/8RAC8AUQBqAHcAfwBzAFAAJgAC
AOj/1v/G/6v/iP9t/2H/Zf9n/2r/df+J/6P/uf/J/9T/3//p/+7/7//y//T/9v/5//n/
+//7//v/+//6//r/+v/7//3//f/+//7//v///////////wAAAAAAAAAAAQABAAIAAgAD
AAMAAwAEAAUABQAFAAYACAAIAAgACAAJAAoACwALAAsADQAOAA8ADwAQABEAEgATABQA
FQAWABcAGAAZABoAGwAcAB0AHgAgACEAIgAjACQAJQAmACcAKAAqACsALAAtAC4ALgAu
AC8ALwAvAC8ALwAvAC8AMQAxADAALwAsACwAKwAqACsAKgAqACkAKAAmACUAIgAhAB8A
HgAcABoAGAAWABUAFAASABAADgAMAAoACAAHAAUABAADAAIAAQAAAP///v/+//7//v/+
//7//f/9//3//P/8//z//P/8//z//P/8//z//P/8//z//P/8//z//P/8//z//P/8//z/
/P/8//z//v/+//7//v/+//3//f/+//7//f/9//3/+//7//v/+//7//v/+//7//v/+//7
//r/+v/6//r/+v/6//n/+f/4//r/+//7//r/+v/6//r/+f/5//n/+f/5//n/+P/4//n/
9//3//f/9v/4//j/9//3//f/9//3//f/9//3//b/9v/3//f/9//3//X/9f/1//b/+P/4
//n/+f/6//z//v/+//7//v/+//z//P/+/wAAAAAAAP7//f/7//n/9//0//D/7//t/+z/
7P/s/+v/6v/p/+j/5//m/+X/5f/m/+j/6f/s/+7/7v/v/+//8P/x//P/8//z//P/8f/x
//H/8f/y//L/8v/y//L/8v/y//L/9P/0//T/9f/1//X/9f/1//T/9P/0//T/9v/2//b/
9v/2//T/8//z//L/7//t/+r/6v/r/+r/6P/q/+///f8TADEAVQB2AIkAkwCRAHIARgAe
AAIA8P/a/7v/lv95/2v/b/9z/3T/e/+L/6P/u//N/9r/4//t//T/9f/4//z//P//////
AQABAAEAAQAAAAAAAAABAAEAAQACAAIAAgADAAMAAwADAAQABAAEAAQABQAFAAYABgAH
AAcABwAIAAkACQAJAAoADAAMAAwADAANAA4ADwAPAA8AEQASABEAEQASABMAFgAXABgA
GQAYABkAGgAbAB4AHwAgACEAIAAiACMAJAAlACYAJwAoACkAKgAsAC0ALgAvADAAMAAu
AC8ALwAvAC8ALwAvAC8ALwAvAC4ALQAsACwAKwAqACkAKAAoACcAJgAkACMAIAAfAB0A
HAAaABoAGAAWABUAFAASABAADgAMAAoACAAHAAcABgAFAAQABQAEAAMAAgAAAAAAAAAA
AAAA////////AAAAAAAAAAAAAAAAAAAAAP7//v/+//7//v/+//7//v/+//7//v/+/wAA
AAAAAAAAAAAAAAAAAAAAAP////8AAAAA////////////////////////////////////
//7//v/+//7//v/+//3//f/8//z//f/9//z//P/8//z/+//7//v/+//7//v/+v/6//v/
+f/5//n/+P/6//r/+f/5//n/+f/5//n/+f/5//j/+P/3//f/9//3//n/+//9//7//v/+
//7//v/+//7//v8AAAIAAAAAAP7//f/7//n/9//0//L/8f/v/+7/7P/s/+v/6v/p/+j/
5//m/+f/5//o/+r/6//u//D/8P/v/+//8P/x//H/8f/x//H/8f/x//H/8f/0//T/9P/0
//L/8v/y//L/8v/y//L/8//z//P/8//z//T/9P/0//T/9v/2//b/9v/2//b/9f/z//L/
7//r/+r/6v/r/+r/6v/q//H/AQAbADkAXQB4AIUAiQB9AFgALAAIAPL/5P/O/63/iv9z
/23/c/91/3j/hf+Z/7H/xf/V/+D/6f/x//b/9//4//r//v8BAAEAAQABAAEAAQAAAAAA
AAABAAEAAQACAAIAAgADAAMAAwADAAQABAAEAAQABQAFAAYABgAHAAcABwAIAAkACQAJ
AAoADAAMAAwADAANAA4ADwARABEAEwAUABUAFQAWABcAFgAXABgAGQAaABsAHAAdAB4A
HwAgACEAJAAmACcAKAAnACgAKQAqACsALAAuAC8AMAAxADIAMgAyADMAMwAzADEAMQAx
ADEAMQAxADAALwAuAC4ALQAsACsAKgAqACkAJgAkACMAIAAfAB0AHAAaABgAFgAUABMA
EgAQAA4ADAAMAAoACAAHAAcABgAFAAQAAwACAAEAAAAAAAAAAAAAAP7//f/9//3//P/8
//z//P/8//z//P/8//z//P/8//z//v/+//7//v/+//7//v/+//7//v/+//7//v/+//7/
/v/+//3//f/+//7//f/9//3//f/9//3//f/7//v/+//7//v/+//7//r/+v/6//r/+v/8
//v/+//6//j/+f/5//j/+P/4//j/9//3//f/9//3//f/9v/2//f/9//3//f/9v/2//b/
9f/1//X/9f/1//X/9//3//b/9v/3//f/9//3//n/+//7//z//P/8//z//P/8//z//v8A
AAAAAAD+//3/+//5//f/9P/w/+//7f/s/+r/6v/p/+j/5//m/+X/5P/l/+X/5v/o/+f/
6v/s/+z/7f/t/+7/7//v/+//7//v/+//7//v/+//8P/w//D/8P/w//D/8P/w//L/8v/y
//P/8//z//P/8//y//L/8v/y//L/8v/y//L/8v/y//P/8//y/+//6//o/+j/6f/o/+j/
6v/t//n/DwArAEsAagB7AIUAgQBkADoAEADy/+D/zv+z/5D/c/9l/2f/a/9s/3X/h/+f
/7f/y//Y/+H/6//w//P/9P/4//r/+//9/////////////v/+//7/////////AAAAAAIA
AwADAAMAAwAEAAQABAAEAAUABQAGAAYABwAHAAcACAAJAAkACQAKAAwADAAMAAwADQAO
AA8ADQANAA8AEAARABEAEgATABQAFQAWABcAGAAZABoAGwAeAB8AIAAhACAAIgAjACQA
JQAmACcAKAApACoALAAtAC4ALwAwADAAMgAzADMAMwAzADMAMwAzADEAMQAwAC8ALgAu
AC0ALAArACoAKgApACgAJgAlACIAIQAfAB4AHAAcABoAGAAXABQAEgAQAA4ADAAKAAgA
BwAFAAQAAwACAAMAAgABAAAAAAAAAAAAAAD+//3//f/9//z//P/8//z//P/8//z//P/+
//7//v/+//7//v/+//7//v/+//7//v/+//7//v/+//7//v/+//7//v/9//3//v/+//3/
/f/9//3//f/9//3//f/9//3//f/9//3//f/8//z//P/8//z//P/7//v/+v/6//v/+//6
//r/+v/6//n/+f/5//n/+f/5//j/+P/5//n/+f/5//j/+P/4//f/9//3//f/9//3//f/
9//2//b/9f/1//X/9f/3//f/9//4//r//P/8//z//P/8//z/+v/6//z//v8AAAAA/v/9
//v/+f/3//T/8v/x/+//7v/q/+r/6f/o/+f/5v/l/+T/5f/l/+b/6P/p/+z/7v/u/+3/
7f/u/+//8f/x//H/8f/z//P/8//z//L/8v/y//L/8v/y//L/8v/y//L/8v/z//X/9f/1
//X/9P/0//T/9P/0//T/9P/0//T/9P/1//X/9P/x/+//7P/q/+v/7P/q/+z/7f/1/wcA
IQA/AGIAfQCJAI8AfgBWACoABgDu/9z/w/+i/4H/af9l/23/bv9z/3//lf+t/8P/1P/f
/+n/8v/1//b/+P/8//////8BAAEAAQABAAAAAAAAAAEAAwADAAQABAAEAAUABQAFAAUA
BgAGAAYABgAHAAcACAAIAAkACQAJAAoACwALAAsADAAOAA4ADgAOAA8AEAARAA8ADwAR
ABIAEwATABQAFQAYABkAGgAbABoAGwAcAB0AHgAfACAAIQAiACQAJQAmACkAKgArACwA
LwAwADIAMwAyADMANAA0ADQANQA1ADUANQA1ADUANQA1ADUANAAzADIAMgAxADAALwAu
AC4ALQAuACwAKwAoACUAIwAiACAAHgAcABoAGQAaABgAFgAUABQAEgAQAA8ACwAKAAkA
CAAJAAgABwAGAAQABAAEAAQABAADAAMAAwACAAIAAgACAAIAAgACAAIAAgACAAIAAgAC
AAIAAgACAAIAAgACAAIAAgACAAIAAgACAAIAAgACAAQAAwADAAQABAADAAMAAwADAAMA
AwADAAEAAQABAAEAAwADAAMAAgACAAIAAgACAAAA//////7/AAABAAEAAAD+//7//v/9
//3//f/9//3//f/8//z//f/9//3//f/8//7//v/9//3/+//7//v/+//7//v/+v/6//v/
+//7//v/+//7//v//P/+/wAA//8AAAAAAAAAAAAAAAAAAAIABAAEAAQAAgABAP///f/7
//j/9v/1//P/8v/w//D/7//u/+v/6v/p/+j/6P/p/+v/7v/t//D/8v/y//P/8//0//X/
8//z//P/8//1//X/9f/1//b/9v/2//b/9P/0//T/9P/0//T/9P/1//f/9//3//f/+P/4
//j/+P/4//j/+P/4//j/+P/3//f/9v/x/+//7P/s/+v/6v/o/+r/7f/5/w8AKwBPAHIA
hwCTAJMAegBQACYACAD2/+T/yf+o/4n/d/93/3v/fv+D/5H/pf+9/8//3P/n//H/9v/5
//z//v/+////AQABAAEAAQABAAIAAgACAAMABQAFAAYABgAGAAcABwAHAAcACAAIAAgA
CAAJAAkACgAIAAkACQAJAAgACQAJAAkADAAOAA4ADgAOAA8AEAARABEAEQATABQAEwAT
ABQAFQAYABkAGgAbABwAHQAeAB8AHgAfACAAIQAiACQAJQAmACcAKAApACoAKwAsAC4A
LwAwADEAMgAyADIAMwAzADMAMwAzADMAMwAzADMAMgAxADAAMAAvAC4ALQAsACwAKwAq
ACgAJwAkACEAHwAeABwAHAAaABgAFwAWABQAEgAQAA4ADAAKAAkACQAIAAcABgAFAAQA
AwACAAIAAgACAAIAAgABAAEAAQAAAAAAAAAAAAAAAAAAAAAA/v/+//7//v8AAAAAAAAA
AAAAAAAAAAAAAgACAAIAAgAAAAAAAAAAAAAA/////wAAAAD///////8BAAEAAQABAP//
/////////////////v/8//z//P/8//z/+//7//r//P/9//3//P/8//z//P/7//v/+//7
//v/+//6//r/+//5//n/+f/4//j/+P/3//f/9//3//f/9//3//f/9v/2//f/9//3//f/
9//3//f/+P/6//r/+//9//7//v/+//7//v/8//z//v8AAP///v/7//n/+f/3//X/8v/y
//H/7//u/+r/6v/p/+j/5//m/+X/5P/k/+X/5//q/+v/7v/w//D/7//v//D/8f/v/+//
7//v/+//7//v/+//8P/w//D/8P/w//D/8P/w//D/8P/w//H/8f/x//H/8f/w//D/8P/w
//D/8P/w//D/8P/w/+//7f/q/+f/5f/k/+T/4//g/+D/5P/v/wUAIQBDAGEAcgB7AHUA
WQAwAAwA8v/k/9j/wv+h/4L/c/91/3X/d/+A/5H/qf+//8//2f/i/+v/8f/y//P/9v/4
//j/+f/7//v/+//7//v/+v/6//r/+//7//v//P/8//z//f/9//3//f/+//7//v/+////
//8AAAAAAQABAAEABAAFAAUABQAEAAYABgAGAAYABwAIAAkACQAJAAsADAANAA0ADgAP
ABAAEQASABMAFAAVABYAFwAaABsAHAAdAB4AIAAhACIAIwAkACUAJgAnACgAKgArACwA
LQAuAC4ALgAvAC8ALwAtAC0ALQAtAC0ALQAsACsAKAAoACcAJgAnACYAJgAlACIAIAAf
ABwAGwAZABgAFgAUABIAEAAPAAwACgAIAAYABgAEAAIAAQD///7//f/8//v/+v/5//j/
+P/4//j/+P/4//f/9//3//b/9v/2//b/9v/2//b/9v/2//b/9v/2//j/+P/4//j/+P/4
//j/+P/4//j/+P/4//j/+P/4//j/+P/3//f/+P/4//f/9//3//f/9//3//f/9//3//f/
9//3//f/9//2//b/9v/2//b/9v/1//X/9P/0//X/9f/0//T/9P/0//P/8//z//P/8//z
//L/8v/z//P/8//z//L/8v/y//H/8f/x//H/8f/x/+//7//u/+7/7//v/+//7//w//H/
8v/0//T/9v/4//f/9v/1//T/9v/2//j/+v/4//j/9v/1//H/7//t/+r/6v/p/+f/5v/k
/+T/4//i/+H/4P/f/97/3v/f/+H/5P/l/+j/6v/q/+n/6f/q/+v/6f/p/+n/6f/r/+v/
6//r/+r/6v/q/+r/7P/s/+z/7P/s/+z/7P/t/+3/7f/t/+3/7v/u/+7/7v/s/+z/7P/s
/+z/7P/r/+n/5v/l/+H/4P/g/9//3v/g/+T/8/8JACUARQBdAGoAcQBlAEMAHAD4/+L/
1P/I/7D/jf9y/2n/a/9r/23/ev+P/6n/v//P/9n/4v/p/+3/8P/x//T/9v/4//n/+f/5
//n/+f/5//r/+v/6//v/+//7//z//P/6//v/+//7//3//v/+//7//P/9//3//v/+////
/////wAAAQABAAEAAgAEAAQABAAGAAcACAAJAAsACwANAA4ADwAPABAAEQASABMAFAAV
ABYAFwAYABkAGgAbABwAHQAgACIAIwAkACUAJgAnACgAKQAqACwALQAsAC0ALgAuAC4A
LwAvAC8ALwAvAC8ALwAtAC0ALAArACwALAArACoAKQAoACgAJwAkACIAIQAeAB0AGwAa
ABgAFgAUABIAEQAOAAwACgAIAAYABAACAAEA///+//3//P/7//r/+f/4//j/+P/4//j/
+P/3//f/9//2//b/9v/2//b/9v/2//b/9v/2//b/9v/2//b/9v/2//b/9v/2//b/9v/2
//b/9v/2//b/9v/2//b/9f/1//b/9v/1//X/9f/1//X/9f/1//X/9f/1//X/9f/1//X/
9P/0//T/9P/0//T/8//z//L/8v/z//P/8v/y//L/8v/x//H/8f/x//H/8f/w//D/8f/v
/+//7//u//D/8P/v/+//7//v/+//7//v/+//7v/u/+//7//v/+//7//v/+//8P/w//D/
8f/x//T/9P/0//T/9P/0//T/9P/2//j/+P/4//b/9f/x/+//7f/q/+r/6f/n/+b/5P/k
/+P/4v/h/+D/3//e/93/3f/e/+D/4f/k/+b/5v/n/+f/6P/p/+n/6f/p/+n/6f/p/+n/
6f/o/+j/6P/o/+r/6v/q/+r/6v/q/+r/6//r/+v/6//r/+z/7P/s/+z/7P/s/+z/7P/s
/+7/7f/r/+r/5//j/+L/4v/j/+L/4v/k/+n/9/8PACsASwBkAHMAewBxAFAAJAAAAOb/
1v/E/6f/hv9r/2H/Zf9n/2r/c/+J/6H/uf/J/9T/3//n/+z/7f/w//L/9P/3//n/+f/5
//n/+f/4//j/+P/5//v/+//8//z//P/9//3//f/9//7//v/+//7//////wAAAAABAAEA
AQAEAAUABQAFAAQABgAGAAYACAAJAAoACwAJAAkACwAMAA0ADQAOAA8AEgATABQAFQAW
ABcAGAAZABoAGwAcAB0AHgAgACEAIgAjACQAJQAmACcAKAAqACsALAAtAC4ALgAuAC8A
LwAvAC8ALwAvAC8ALwAvAC4ALQAsACwAKwAqACsAKgAqACkAJgAkACMAIAAhAB8AHgAc
ABoAGAAWABUAFAASABAADgAMAAoACAAHAAUABAADAAIAAQAAAP///v/8//z//P/8//z/
+//7//v//P/8//z//P/8//z//P/8//r/+v/6//r/+v/6//r/+v/8//z//P/8//z//P/8
//z//P/8//z//P/8//v/+//8//z/+//7//v/+//7//v/+//7//v/+//7//n/+f/5//j/
+v/6//r/+v/6//n/+f/4//j/+f/5//j/+P/4//j/9//3//f/9//3//f/9v/2//f/9//3
//f/9v/2//b/9f/1//X/9f/1//X/9f/1//T/9P/1//X/9f/1//P/8//z//T/9P/0//X/
9f/0//T/9f/1//n/+f/6//r/+v/6//r/+v/6//z//v/+//7//P/7//f/9f/z//D/8P/v
/+3/7P/q/+r/6f/o/+f/5v/l/+T/4//j/+T/5v/l/+j/6v/q/+v/6//s/+3/7//v/+//
7//v/+//7//v//D/8P/w//D/8P/w//D/8P/w//D/8P/x//P/8//z//P/8v/y//L/8v/y
//L/8v/y//L/8v/x//H/8v/v/+v/6P/q/+v/6v/q/+r/7//9/xEALQBRAHAAgQCLAIcA
agA8ABQA+P/m/9L/tf+S/3P/Zf9p/2//cP93/4n/of+3/8n/1v/h/+v/8P/z//b/+P/8
//3//////////////wIAAgACAAMAAQABAAIAAgACAAMAAwADAAMABAAEAAQABgAHAAcA
CAAIAAkACQAJAAgACQAJAAkACgAMAAwADAAOAA8AEAARABEAEQATABQAFQAVABYAFwAW
ABcAGAAZABwAHQAeAB8AIAAhACIAIwAkACYAJwAoACkAKgArACwALQAuADAAMQAyADMA
NAA0ADQANQA1ADUANQA1ADUANQA1ADUANAAzADQANAAzADIALwAuAC4ALQAuACwAKwAo
ACkAJwAmACQAIgAgAB4AHQAaABgAFgAUABQAEgAQAA8ADQAMAAsACgAJAAgABwAGAAYA
BgAGAAYABAADAAMAAwACAAIAAgACAAIAAgACAAIAAgACAAIAAgAEAAQABAAEAAQABAAE
AAQAAgACAAIAAgAEAAQABAAEAAQAAwADAAQABAADAAMAAwADAAMAAwADAAMAAwADAAMA
AQABAAEAAAACAAIAAgACAAIAAQABAAAA/v///////v8AAAAAAAD////////////////+
//7////9//3//f/8//7//v/9//3/AQABAAMABAAEAAQABAAEAAIAAgAEAAYABAAEAAIA
AQABAP///f/6//j/9//1//T/8P/w/+//7v/t/+z/6//q/+v/6//s/+7/7//y//T/9P/z
//P/9P/1//X/9f/1//X/9f/1//X/9f/2//b/9v/2//j/+P/4//j/9v/2//b/9//5//n/
+f/5//j/+P/4//j/+P/4//j/+P/4//j/+f/5//j/9f/z//D/7v/t/+7/7P/q/+3/8/8F
AB8APwBkAIUAlwCfAJYAdABGACAABgD0/9v/uv+X/33/df95/3z/f/+H/5f/rf/D/9T/
3//p//L/+f/6//z/AAABAAMAAwADAAMAAwACAAIAAgADAAMAAwAEAAQABgAHAAcABwAH
AAgACAAIAAYABwAHAAgACAAJAAkACQAKAAsACwALAAoADAAMAAwADAANAA4ADwAPAA8A
EQASABMAEwAUABUAFAAVABYAFwAYABkAGgAbABwAHQAeAB8AIAAiACMAJAAlACYAJwAo
ACkAKgAsAC0ALAAtAC4ALgAuAC8ALwAvAC8ALwAvAC8ALwAvAC4ALQAsACwAKwAqACkA
KAAoACcAJgAkACMAIAAfAB0AHAAaABgAFgAUABMAEgAQAA4ADAAMAAoACAAHAAUABAAD
AAIAAwACAAEAAAAAAAAAAAAAAAAA/////////v/+//7//v/8//z//P/8//z//P/8//z/
/v/+//7//v/+//7//v/+//7//v/+//7//v/+//7//v/+//3//f/+//7//f/9//3//f/9
//3//f/7//v/+//7//n/+f/5//j/+v/6//r/+v/6//n/+f/4//j/+f/5//j/+P/4//j/
9//3//f/9//3//X/9P/0//X/9f/1//X/9P/2//b/9f/1//X/9f/1//X/9f/1//T/9P/z
//P/8//z//H/8f/x//L/8v/y//P/8//y//L/8//z//H/8f/x//H/8//z//L/7//w//D/
8P/w/+//8P/x//H/9P/2//b/+P/4//j/+P/3//b/9//4//r/+v/4//f/9//1//P/8P/s
/+v/6f/o/+b/5v/l/+T/4//i/+H/4P/f/9//4P/i/+H/5P/m/+b/6f/p/+r/6//r/+v/
6//r/+v/6//r/+v/7P/s/+z/7P/q/+r/6v/q/+r/6v/q/+v/6//r/+v/6//s/+z/7P/s
/+z/7P/s/+z/7v/s/+v/6//q/+f/5f/i/+L/4f/e/97/4P/j/+//BQAhAEEAYABzAHsA
dQBYAC4ABgDs/9z/zP+z/5L/df9n/2n/bf9u/3f/h/+d/7X/xf/S/9v/5f/s/+3/7v/w
//T/9f/3//X/9f/1//X/9v/2//b/9//3//f/+P/4//j/+f/5//n/+f/6//r/+v/8//3/
/f/+//z//f/9//3//v////////8AAAIAAgACAAIAAwAEAAUABQAFAAcACAAJAAkACgAL
AA4ADwAQABEAEAARABIAEwAUABUAFgAXABgAGgAbABwAHwAgACEAIgAjACQAJgAnACgA
KQAqACoAKgArACsAKwArACsAKwArACsAKwAqACkAKgAqACkAKAAnACYAJgAlACQAIgAh
AB4AHQAbABoAGAAYABYAFAATABAADgAMAAoACAAGAAQAAwD///7//f/8//v/+v/5//j/
9v/2//b/9v/0//P/8//z//L/8v/y//L/8v/y//L/8v/w//D/8P/w//L/8v/y//L/8P/w
//D/8P/y//L/8v/y//L/8v/y//L/8v/x//H/8v/y//H/8f/x//H/8f/x//H/8f/x//H/
8f/x//H/8f/w//D/8P/w//D/8P/v/+//7v/u/+//7//u/+7/7v/u/+3/7f/t/+3/7f/t
/+z/7P/t/+3/7f/t/+z/7P/s/+v/6//r/+v/6//r/+v/6//q/+r/6//r/+v/6//r/+v/
6//s/+r/6v/r/+v/6//q/+r/6f/p/+n/6f/p/+n/6f/o/+X/6P/o/+j/6P/s/+7/7v/w
//D/8P/w/+7/7v/w//L/9P/0//L/8f/v/+3/6//o/+j/5//l/+T/4P/g/9//3v/d/9z/
2//a/9f/1//Y/9r/2//e/+D/4P/h/+H/4v/j/+X/5f/l/+X/5f/l/+X/5f/k/+T/5P/k
/+b/5v/m/+b/5v/m/+b/5//n/+f/5//n/+b/5v/m/+b/6P/o/+j/6P/o/+j/6f/n/+b/
4//h/+D/3v/f/97/3P/e/+H/7f///xsAPQBcAG0AdQBzAFoAMAAIAOj/1P/E/6v/iv9p
/1v/Xf9j/2T/af97/5P/q/+//8z/1f/f/+b/6f/q/+z/8P/x//P/8//z//P/8//0//T/
9P/1//f/9//4//j/9v/3//f/9//3//j/+P/4//j/+f/5//r/+v/7//v/+//+////////
//7/AAAAAAAAAgADAAQABQAFAAUABwAIAAkACQAKAAsADAANAA4ADwAQABEAEgATABQA
FQAWABcAGAAaABsAHAAdAB4AHwAgACEAIgAkACUAJgAnACgAKAAoACkAKQApACkAKQAp
ACkAKQApACgAJwAmACYAJQAkACUAJAAkACMAIAAeAB0AGgAbABkAGAAWABQAEgAQAA8A
DAAKAAgABgAEAAIAAAD///3//P/7//r/9//2//X/9P/0//T/9P/0//T/8//z//P/8P/w
//D/8P/w//D/8P/w//D/8P/w//D/8P/w//D/8P/w//D/8P/w//D/8P/w//D/8P/w//D/
8P/w/+//7//w//D/7//v/+//7//v/+//7//v/+//7//v/+//7//v/+7/7v/u/+7/7v/u
/+3/7f/s/+z/7f/t/+z/7P/s/+z/6//t/+3/7f/t/+v/6v/q/+v/6//r/+v/6v/q/+r/
6f/p/+n/6f/p/+n/6f/p/+j/6P/p/+n/6f/p/+n/6f/p/+r/6v/q/+v/6//u/+7/7v/u
/+7/7v/u/+7/7v/w//L/8v/y//D/7//v/+3/6//o/+T/4//h/+D/3v/e/93/3P/b/9r/
2f/Y/9f/1//Y/9r/2//e/+D/4P/h/+H/4v/j/+P/4//j/+P/5f/l/+X/5f/m/+b/5v/m
/+b/5v/m/+b/5v/m/+b/5//l/+X/5f/l/+b/5v/m/+b/6P/o/+j/6P/o/+j/6f/n/+b/
4//f/97/3v/f/+L/4v/k/+n/9/8PACsATQBuAIEAiQCFAGgAPAAUAPb/4v/M/63/jP9v
/2H/Y/9p/2r/c/+F/53/tf/J/9b/4f/r//D/8//0//b/+v/7//3///////////8AAAAA
AAABAAEAAQACAAIABAAFAAUABQAFAAYABgAGAAYABwAHAAgACAAJAAkACQAKAAsACwAL
AAoADAAMAAwADAANAA4ADwARABEAEwAUABUAFQAWABcAGAAZABoAGwAcAB0AHgAfACAA
IQAiACMAJAAmACcAKAApACoAKwAsAC8AMAAyADMAMgAzADQANAA0ADUANQA1ADUANQA1
ADUANQA1ADQAMwAyADIAMQAwAC8ALgAuAC0ALAAqACkAJgAlACMAIgAgAB4AHAAaABkA
GAAWABQAEgAOAAwACgAJAAkACAAHAAYABQAEAAMAAgAAAAAAAAAAAAAA////////AAAA
AAAAAAD+//7//v/+//7//v/+//7//v/+//7//v/+//7//v/+//7//v/+//7//v/+//7/
/v8AAP////8AAP7//f/9//3////////////9//3//f/9//3//f/9//z/+v/6//r/+v/8
//v/+//6//r/+//7//r/+v/6//r/+f/5//n/+f/5//n/+P/4//n/+//7//v/+v/7//z/
/P/9//3//f/9//3//v//////AAAAAP///v/9//n/9//1//T/8v/w/+//7f/r/+r/6v/p
/+j/5//m/+X/5v/n/+f/5f/p/+r/6//s/+3/7v/v/+//7//u/+7/7//v/+//8P/v//H/
8f/z//P/9P/0//P/8v/x//H/8f/x/+//8P/w//H/8f/x//H/8f/v//D/8f/y//L/8v/w
//D/7f/s/+v/6v/p/+j/5//m//L//P8GABAALABGAGAAegBsAGAAVABIACsADgDx/9T/
wv+w/w==
         </WaveFormData>
      </LeadData>
      <LeadData>
         <LeadByteCountTotal>10000</LeadByteCountTotal>
         <LeadTimeOffset>0</LeadTimeOffset>
         <LeadSampleCountTotal>5000</LeadSampleCountTotal>
         <LeadAmplitudeUnitsPerBit>4.88</LeadAmplitudeUnitsPerBit>
         <LeadAmplitudeUnits>��V</LeadAmplitudeUnits>
         <LeadHighLimit>2147483647</LeadHighLimit>
         <LeadLowLimit>268435456</LeadLowLimit>
         <LeadID>V2</LeadID>
         <LeadOffsetFirstSample>0</LeadOffsetFirstSample>
         <FirstSampleBaseline>0</FirstSampleBaseline>
         <LeadSampleSize>2</LeadSampleSize>
         <LeadOff>FALSE</LeadOff>
         <BaselineSway>FALSE</BaselineSway>
         <ExcessiveACNoise>FALSE</ExcessiveACNoise>
         <MuscleNoise>FALSE</MuscleNoise>
         <LeadDataCRC32>4056950297</LeadDataCRC32>
         <WaveFormData>
1P/U/9T/1P/U/8//yv/A/7f/rv+n/53/lf+P/5b/sf/Z/wkARAB6AJ4AsAC7ALUAqACV
AHoAbgBhACoA5P+1/4v/XP84/y3/PP9d/4H/nP+t/7z/yP/U/9n/2v/b/9//4f/i/+P/
5v/m/+X/5f/k/+T/5v/m/+b/5//n/+j/6//r/+z/7P/s/+z/7P/s/+//8P/x//H/8v/y
//P/9P/3//j/+P/5//r/+//8//7///8AAAEABAAEAAUACAAIAAkACwAMAA4AEgAUABYA
GAAaABwAHgAgACMAJQAoACoALgAxADQANgA5ADwAPwBCAEUASQBNAFAAVABXAFoAXQBg
AGEAZQBmAGgAagBsAG4AcABxAHMAdABzAHQAdAB0AHYAdgB2AHYAdQB0AHEAbwBqAGgA
ZQBgAFwAWABTAE0ASgBFAD4AOgAzAC4AKAAjAB0AFwASAA8ACQAFAAEA///8//r/+f/2
//T/8f/x//D/8P/v/+//7v/s/+z/6//r/+v/6//r/+v/6//r/+v/6//r/+v/7P/s/+z/
7P/s/+z/7v/u/+7/7v/u/+7/7v/u/+7/7v/u/+7/7v/u/+7/7v/u/+3/7f/t/+3/7f/t
/+3/7P/s/+z/7P/r/+v/6//r/+z/7P/s/+z/7P/s/+v/6v/q/+r/6v/q/+n/6f/o/+j/
5//n/+f/5//n/+b/5v/m/+b/5f/l/+X/5f/l/+T/5P/k/+T/5P/k/+L/4v/h/+H/5P/k
/+T/5P/n/+f/6P/o/+j/6P/o/+f/5//p/+r/7P/s/+z/6//o/+j/5v/l/+X/5v/m/+f/
6v/q/+r/6P/l/+P/4v/h/97/3f/d/93/3v/g/+H/4f/g/+D/4P/f/+H/4f/h/+H/3//f
/97/3v/e/97/3v/e/97/3v/e/97/4P/g/+D/4P/e/97/3v/e/97/3v/e/97/4P/g/+D/
4P/g/+D/3v/e/9n/0v/I/73/tP+t/6X/m/+V/5z/tf/b/wsASACIALgA0gDfANcAxACr
AIoAdgBhACgA3v+t/4X/XP86/zH/QP9d/3//nP+1/8T/0v/c/+P/5v/n/+n/6//u/+//
8P/w/+//7//u/+7/8P/w//L/8//z//T/8//z//T/9P/4//j/+P/4//n/+v/7//v//P/8
//3//v///wAAAAABAAIAAwAEAAYABwAIAAkADAAMAA0AEAAQABMAFQAWABgAGgAcAB4A
IAAgACIAJAAmACkAKwAuADAANAA3ADoAPABBAEQARwBKAEsATwBTAFYAWABbAF4AYQBk
AGUAaQBqAGwAbgBwAHIAcgBzAHUAdgB3AHgAeAB4AHgAeAB4AHgAeQB4AHUAcwBuAGwA
aQBkAGAAXABXAFEATgBJAEIAPgA3ADIALAAnACEAGwAWABMADwALAAcABQACAAAA///8
//z/+f/5//j/9v/1//X/9P/0//T/8//z//P/8//z//P/8//z//P/8//z//P/9P/0//T/
9P/0//T/9P/0//T/9P/0//T/9P/0//T/9P/0//T/9P/0//T/9P/0//P/8//z//P/8//z
//P/8v/y//L/8v/x//H/8f/x//D/8P/w//D/8P/w/+//7v/u/+7/7v/u/+v/6//q/+r/
6//r/+v/6//r/+r/6v/q/+r/6f/p/+n/6f/p/+j/6P/o/+j/6P/o/+j/6v/r/+v/7P/q
/+r/6v/q/+v/6//t/+7/7v/u/+7/7f/q/+r/6P/n/+n/6v/q/+v/6v/q/+r/6P/l/+P/
4v/h/+D/3//f/9//4v/k/+X/5f/i/+L/4v/h/+H/4f/h/+H/4f/h/+D/4P/g/+D/4P/g
/+D/4P/g/+D/4P/g/+D/4P/g/+D/4P/g/+L/4v/i/+L/4v/i/+L/4v/i/+D/4P/e/9n/
0P/I/73/tv+t/6H/l/+T/5z/u//j/xUAUACIAK4AyADTAM0AwACpAJIAhgBrACoA5P+3
/4//Yv9G/0H/VP91/5f/sP/D/9D/2P/i/+X/5v/p/+v/7f/u/+//7v/u/+3/7f/u/+7/
8P/w//D/8f/x//L/8//z//T/9P/0//T/9P/0//f/+P/5//n/+P/4//n/+v/9//7//v//
/wAAAQACAAQABQAGAAcACgAKAAsADgAOABEAEwAUABYAGAAaABwAHgAgACIAJAAmACkA
KwAuADAANAA3ADoAPAA/AEIARQBIAEsATwBTAFYAWABbAF4AYQBkAGUAaQBqAGwAbgBw
AHIAcgBzAHUAdgB1AHYAdgB2AHYAdgB2AHYAcwByAG8AbQBoAGYAYwBeAFoAVgBRAEsA
RgBBADoANgAvACoAJAAfABsAFQAQAA0ACwAHAAMAAQD+//z/+//4//b/8//z//L/8P/v
/+//7v/u/+7/7f/t/+3/7f/t/+3/7//v/+//7//v/+//8P/w//D/8P/w//D/8P/w//D/
8P/u/+7/7v/u//D/8P/w//D/7v/u/+7/7v/u/+3/7f/t/+3/7f/t/+3/7P/s/+z/7P/r
/+v/6//r/+r/6v/q/+r/6v/q/+n/6P/o/+j/6P/o/+f/5//m/+b/5//n/+f/5//n/+b/
5v/m/+b/5f/l/+X/5f/l/+T/5P/k/+T/5P/k/+b/5v/l/+b/5v/m/+b/5v/n/+f/6f/q
/+r/6v/q/+n/5v/m/+T/4//j/+T/5P/l/+j/6P/o/+b/4//h/+D/3//c/9v/2//b/9z/
3v/f/9//3v/e/97/3f/d/93/3f/d/9v/2//a/9r/3P/c/9z/3P/a/9r/2v/a/9r/2v/a
/9r/2v/a/9r/2v/c/9z/3P/c/9r/2v/a/9r/2v/a/9r/2v/X/9D/xv+7/7T/q/+h/5f/
j/+S/6f/y//3/y4AagCWALIAwQDDALgApwCMAHoAbwBCAPj/w/+Z/2z/Rv8x/zz/W/99
/5r/sf/A/8z/1v/d/97/3//j/+X/5v/n/+j/6P/n/+f/6P/o/+r/6v/q/+v/6//s/+//
7//w//D/8P/w//D/8P/x//L/8//z//T/9P/1//b/+f/6//r/+//8//3//v8AAP//AAAB
AAQABAAFAAgACAALAA0ADgAQABQAFgAYABoAHAAeACAAIgAlACcAKgAsADAAMwA2ADgA
OwA+AEEARABHAEsATwBSAFQAVwBaAF0AYgBjAGcAaABqAGwAbgBwAHAAcQBzAHQAcwB0
AHQAdAB2AHYAdgB2AHMAcgBvAG0AaABmAGMAXgBaAFYAUQBLAEYAQQA6ADYALwAqACQA
HwAZABMADgALAAcAAwD///3/+v/4//f/9P/0//H/8f/w/+7/7f/t/+z/7P/s/+v/6//r
/+v/6//r/+v/6//r/+v/6//r/+z/7P/s/+z/7P/s/+7/7v/u/+7/7P/s/+z/7P/s/+z/
7P/s/+z/7P/s/+z/7P/r/+v/6//r/+v/6//r/+r/6v/q/+r/6f/p/+n/6f/o/+j/6P/o
/+j/6P/n/+b/5v/m/+b/5v/l/+X/5P/k/+P/4//j/+P/4//i/+L/4v/i/+H/4f/h/+H/
4f/g/+D/4P/g/+D/4P/g/+D/3//f/+L/4v/i/+L/4v/i/+L/4f/h/+P/5P/m/+b/5v/l
/+T/5P/i/+H/3//g/+D/4f/k/+T/5P/i/93/2//a/9n/2P/X/9f/1//Y/9r/2//b/9r/
2v/a/9n/2f/Z/9n/2f/b/9v/2v/a/9r/2v/a/9r/2P/Y/9j/2P/Y/9j/2P/Y/9r/2v/a
/9r/2v/a/9r/2v/a/9r/2v/a/9j/2v/a/9r/1//S/8j/v/+2/6//o/+Z/5H/kP+d/7v/
5f8aAFoAkgC0AMkAzQDCALEAlAB4AGkASgAEAMX/m/9y/0r/L/8w/0f/Z/+K/6X/uP/G
/9D/2f/e/9//4f/j/+b/5//q/+r/6f/p/+j/6P/q/+r/6v/r/+v/7P/v/+//8P/w//D/
8P/w//D/8f/y//P/8//0//T/9f/2//n/+v/6//v//P/9//7/AAABAAIAAwAGAAYABwAK
AAoACwANAA4AEAAUABYAGAAaABwAHgAgACIAJQAnACoALAAwADMANgA4AD0AQABDAEYA
RwBLAE8AUgBWAFkAXABfAGIAYwBnAGgAbABuAHAAcgB0AHUAdwB4AHcAeAB4AHgAegB6
AHoAegB7AHoAdwB1AHAAbgBrAGYAYgBeAFkAUwBQAEsARABAADkANAAuACkAIwAdABgA
FQARAA0ACQAHAAIAAAD///z/+v/3//f/9v/2//X/9f/0//L/8v/x//H/8f/x//H/8f/x
//H/8f/x//H/8f/y//L/9P/0//T/9P/0//T/9P/0//T/9P/0//T/9P/0//T/9P/0//T/
9P/0//T/8//z//P/8f/x//H/8f/y//L/8v/y//H/8f/x//H/8P/w//D/8P/w//D/7//u
/+7/7v/u/+7/7f/t/+z/7P/t/+3/7f/t/+3/7P/s/+z/6v/p/+n/6f/p/+n/6P/o/+j/
6P/o/+j/6v/q/+n/6f/q/+r/6v/q/+r/6v/q/+r/6//r/+3/7v/u/+7/7v/t/+z/7P/q
/+n/6f/q/+r/6//s/+z/7P/q/+f/5f/k/+P/4v/h/+H/4f/k/+b/5//n/+T/5P/k/+P/
4//j/+P/4//j/+P/4v/i/+L/4v/i/+L/4v/i/+L/4v/i/+L/4v/i/+L/4v/i/+L/4v/i
/+L/4v/i/+L/4v/i/+L/4v/i/+L/3//W/8z/w/+6/7H/p/+d/5X/lv+p/83/+f8wAHAA
pgDMAOMA5wDcAMsArgCYAIsAXAAQANf/q/9+/1b/Rf9O/2n/h/+i/7n/yP/W/+D/5//q
/+v/7f/v//D/8f/y//L/8f/x//D/8P/y//L/8v/z//P/9P/3//f/+P/4//j/+P/4//j/
+f/6//v/+//8//z//f/+////AAAAAAEAAgADAAQABgAHAAgACQAMAAwADQAQABAAEwAV
ABYAGAAYABoAHAAeACAAIgAkACYAJwApACwALgAyADUAOAA6AD0AQABDAEYASQBNAFEA
VABWAFkAXABfAGIAYwBnAGgAagBsAG4AcABwAHEAcwB0AHUAdgB2AHYAeAB4AHgAeAB3
AHYAcwBxAGwAagBnAGIAYABcAFcAUQBOAEkAQgA+ADcAMgAsACcAIwAdABgAFQATAA8A
CwAJAAQAAgABAP7//v/7//v/+v/6//n/+f/4//j/+P/3//f/9//3//f/9//3//f/9//3
//X/9f/2//b/+P/4//j/+P/4//j/+P/4//j/+P/4//j/+P/4//j/+P/4//j/+P/4//j/
9//3//f/9f/1//X/9f/0//T/9P/0//P/8//z//P/8v/y//L/8v/y//L/8f/w//D/8P/w
//D/8f/x//D/8P/v/+//7//v/+//7v/u/+7/7P/r/+v/6//r/+v/6v/q/+r/6v/q/+r/
7P/s/+v/6//s/+z/7v/u//D/7v/u/+7/7v/r/+v/7f/u/+7/7v/u/+3/7P/s/+r/6f/p
/+r/6v/r/+z/7P/s/+r/5//l/+T/4//k/+P/4//j/+b/6P/p/+n/5v/m/+b/5f/j/+P/
4//j/+P/4//i/+L/4v/i/+L/4v/i/+L/4v/i/+D/4P/g/+D/4v/i/+L/4v/g/+D/4P/g
/+D/4P/g/+D/4P/i/+D/3P/T/8r/wP+1/6z/o/+X/43/j/+i/8X/7f8jAGAAlAC2AMwA
1QDPAMIArQCgAJoAbwAmAOr/vf+N/2L/UP9X/3L/k/+v/8D/zf/Y/+D/5v/n/+b/6f/r
/+v/7P/t/+z/7P/r/+v/7P/s/+7/7v/u/+//7//w//H/8f/y//L/9P/0//T/9P/z//T/
9f/1//j/+P/5//r/+f/6//r/+//+////AAACAAEAAgADAAYABgAHAAoACgANAA8AEAAS
ABQAFgAYABoAHAAeACAAIgAlACcAKgAsADAAMwA2ADgAOwA+AEEARABHAEsATwBSAFIA
VQBYAFsAXgBfAGMAZABkAGYAaABqAGoAawBtAG4AbwBwAHAAcABwAHAAcABwAG0AbABp
AGcAYgBgAF0AWABUAFAASwBFAEAAOwA0ADAAKQAkAB4AGQAXABEADAAJAAcAAwD///3/
/P/6//n/9v/2//P/8//y//L/8f/x//D/8P/w/+//7//v/+//7//v/+//7//v/+//7//v
//D/8P/w//D/8P/w//D/8P/w//D/8P/w//D/8P/w//D/8P/w/+7/7v/u/+7/7v/t/+3/
7f/v/+//7//v/+z/7P/s/+z/7f/t/+3/7f/q/+r/6v/q/+r/6v/p/+j/6P/o/+j/6P/p
/+n/6P/o/+f/5//n/+f/5//m/+b/5v/m/+X/5f/l/+X/5f/k/+T/5P/k/+T/5P/m/+b/
5f/l/+b/6P/o/+j/6P/o/+j/5//n/+n/6v/o/+j/6P/n/+b/5v/k/+P/5f/m/+b/5//m
/+b/5v/k/+H/3//e/93/3v/d/93/3f/g/+L/4//j/+D/4P/g/9//3f/d/93/3f/f/9//
3v/e/97/3v/e/97/3v/e/97/3v/e/97/3v/e/9z/3P/c/9z/3v/e/97/3v/e/97/3v/e
/9z/3v/c/9b/z//E/7r/sf+o/5v/kf+J/43/pP/J//P/KwBkAI4ArgDCAMcAwQC4AKUA
ngCUAGEAFgDe/7H/e/9S/0T/Uf9y/5X/rf++/8v/1v/e/+D/4f/i/+X/5//n/+r/6f/q
/+r/6f/p/+r/6v/s/+z/7P/t/+3/7v/t/+3/7v/u//D/8P/w//D/8f/y//P/8//2//b/
9//4//n/+v/6//v//P/9//7/AAABAAIAAwAGAAYABwAKAAoADQAPABAAEgAUABYAGAAa
AB4AIAAiACQAJwApACwALgAyADUAOAA6AD0AQABDAEYASQBNAFEAVABWAFkAXABfAGIA
YwBnAGgAaABqAGwAbgBwAHEAcwB0AHMAdAB0AHQAdAB0AHQAdABxAHAAbQBrAGcAZABg
AFoAVABQAEsARQA+ADkAMgAuACkAJAAeABkAFQAPAAoABwADAP//+//5//b/9P/z//D/
7//t/+7/7v/s/+v/6//q/+r/6v/p/+n/6//r/+v/6//r/+v/6//r/+v/6//s/+z/7P/s
/+z/7P/s/+z/7P/s/+z/7P/s/+z/7P/s/+z/7P/q/+r/6v/q/+z/6//r/+v/6//r/+v/
6//o/+j/6P/o/+f/5//n/+f/5v/m/+b/5v/m/+b/5f/k/+T/5P/k/+T/4//j/+L/4v/j
/+P/4//j/+H/4P/g/+D/4v/h/+H/4f/h/+H/4P/g/+D/4P/g/+D/4P/g/9//3//g/+D/
4P/g/+H/4v/i/+L/4v/i/+H/4f/j/+T/5P/k/+T/4//i/+L/4P/f/+H/4v/i/+P/5P/k
/+T/4v/d/9v/2v/Z/9j/1//X/9f/2P/a/9v/2//a/9r/2v/Z/9n/2f/Z/9n/2f/Z/9j/
2P/Y/9j/2P/Y/9b/1v/W/9b/2P/Y/9j/2P/Y/9j/2P/Y/9j/2P/Y/9j/2P/Y/9j/2P/Y
/9r/2P/W/9P/zP/C/7n/sP+n/53/k/+P/5T/rf/T////OgByAJgArgC7ALkAsgCfAIgA
fABtADYA7v+9/5P/ZP9A/zH/Qv9j/4X/ov+z/8L/zv/W/9v/3P/d/+H/4//k/+X/5v/m
/+X/5f/m/+b/6P/o/+j/6f/p/+r/7f/t/+7/7v/u/+7/7v/u/+//8P/x//H/9P/0//X/
9v/3//j/+P/5//r/+//8//7///8AAAEABAAEAAUACAAIAAsADQAOABAAFAAWABgAGgAc
AB4AIAAiACUAJwAqACwAMAAzADYAOAA7AD4AQQBEAEcASwBPAFIAVABXAFoAXQBgAGEA
ZQBmAGgAagBsAG4AbgBvAHEAcgBzAHQAdAB0AHQAdAB0AHQAcwByAG8AbQBoAGYAYwBe
AFoAVgBRAEsARgBBADoANgAvACoAJAAfABsAFQAQAA0ABwADAP///f/6//j/9//0//T/
8f/x//D/8P/v/+//7v/s/+z/6//r/+v/6//r/+v/6//r/+v/6//r/+v/7P/s/+z/7P/s
/+z/7P/s/+z/7P/s/+z/7P/s/+z/7P/s/+z/7P/s/+z/7P/s/+v/6//r/+v/6//r/+v/
6v/q/+r/6v/p/+n/6f/p/+j/6P/o/+j/6P/o/+f/5v/k/+T/5P/k/+X/5f/k/+T/4//j
/+P/4//j/+L/4v/i/+L/4f/h/+H/4f/h/+D/4P/g/+D/4P/g/+D/4P/f/9//3v/e/97/
3v/d/93/3f/d/9//4P/i/+L/4v/i/+L/4f/h/+P/5P/k/+T/5P/j/+D/4P/e/93/3//g
/+D/4f/i/+L/4v/g/93/2//a/9n/1v/V/9X/1f/W/9j/2f/Z/9j/2P/Y/9f/1//X/9f/
1//Z/9n/2P/Y/9b/1v/W/9b/1v/W/9b/1v/W/9b/1v/W/9b/1v/W/9b/2P/Y/9j/2P/Y
/9j/2P/Y/9j/2P/Y/9b/0//M/8L/uf+y/6n/n/+X/4//lP+t/9H/AQA+AHwApAC8AMcA
wQCyAJsAfgBoAFUAIADY/6X/gf9Y/zT/Kf84/1X/d/+U/6v/uv/I/9L/2f/c/93/3//j
/+T/5//o/+j/5//n/+j/6P/q/+r/6v/r/+v/7P/r/+v/7P/s//D/8P/w//D/8f/y//P/
8//2//b/9//4//n/+v/6//v//P/9//7/AAABAAIAAwAGAAYABwAKAAoADQAPABAAEgAU
ABYAGAAaAB4AIAAiACQAJwApACwALgAwADMANgA4AD0AQABDAEYARwBLAE8AUgBWAFkA
XABfAGIAYwBnAGgAagBsAG4AcABwAHEAcwB0AHcAeAB4AHgAeAB4AHgAeAB3AHYAcwBx
AG4AbABpAGQAYABcAFcAUQBOAEkAQgA+ADcAMgAsACcAIQAbABYAEwANAAkABQADAAAA
/v/9//r/+P/1//X/9P/y//H/8f/w//D/8P/v/+//7//v/+//7//v/+//7//v/+//7//w
//D/7v/u/+7/7v/w//D/8P/w//D/8P/w//D/8P/w//D/8P/w//D/8P/w//D/7//v/+//
7//v/+//7//u/+7/7v/u/+3/7f/t/+3/7P/s/+z/7P/s/+z/6//q/+r/6v/q/+r/6f/p
/+j/6P/n/+f/5//n/+n/6P/o/+j/6v/r/+v/6v/q/+r/6v/q/+n/6f/r/+z/6v/q/+r/
6f/q/+r/6P/n/+X/5v/m/+f/5v/m/+b/5P/j/+H/4P/f/97/3f/d/93/3v/g/+H/4f/g
/+D/4P/f/9//3//f/9//3//f/97/3v/e/97/3v/e/97/3v/e/97/3v/e/97/3v/e/97/
3v/e/97/3v/e/97/3v/e/97/3v/e/97/4P/e/93/2P/Q/8X/vP+z/6n/n/+X/5L/m/+5
/+P/FgBWAJQAvgDZAOMA2gDHAKwAkAB9AF4AHADX/6X/fv9W/zv/OP9N/2f/hv+j/7r/
yP/U/9//5P/l/+f/6f/q/+v/7P/s/+v/6//s/+z/7v/u/+7/7//v//D/8f/x//L/8v/0
//T/9P/0//X/9v/3//f/+P/4//n/+v/7//z//P/9//7///8AAAIAAQACAAMABgAIAAkA
DAAMAA0ADwAQABIAFAAWABgAGgAaABwAHgAgACMAJQAoACoALgAxADQANgA5ADwAPwBC
AEUASQBNAFAAUABTAFYAWQBcAF0AYQBiAGQAZgBoAGoAagBrAG0AbgBvAHAAcABwAHIA
cgByAHIAcQBwAG0AawBmAGQAYQBcAFoAVgBRAEsASABDADwAOAAxACwAJgAhAB8AGQAU
ABEADQAJAAUAAwAAAP7//f/6//j/9f/1//T/8v/x//H/8P/w//D/7//v/+//7//v/+//
7//v/+//7//v/+//8P/w//D/8P/w//D/8P/w//D/8P/w//D/8P/w//D/8P/w//D/8P/w
//D/8P/w/+//7//v/+3/7f/t/+3/7v/u/+7/7v/t/+3/7f/t/+z/7P/s/+z/7P/s/+v/
6v/q/+r/6v/q/+f/5//m/+b/5//n/+f/5//n/+b/5v/m/+T/4//j/+P/4//j/+L/4v/i
/+L/4v/i/+L/4v/h/+H/4P/g/+D/4P/h/+H/4f/h/9//4P/g/+D/4P/g/+D/4P/g/9//
3//f/9//3//f/9//4f/h/+L/4v/i/+L/4v/h/+H/4//k/+T/5P/k/+P/5P/k/+L/4f/f
/+D/4P/h/+T/5P/k/+L/4f/f/97/3f/a/9n/2f/Z/9r/3P/d/93/3v/e/97/3f/d/93/
3f/d/9v/2//a/9r/3P/c/9z/3P/a/9r/2v/a/9r/2v/a/9r/2v/a/9r/2v/c/9z/3P/c
/9r/2v/a/9r/3P/c/9r/2P/V/9D/xv+9/7T/qf+f/5X/jf+O/6P/x//x/ygAZgCYALYA
yQDNAMQAswCeAI4AgQBSAAgAz/+l/3j/Uv8//0j/Zf+F/6D/tf/E/9D/2v/f/+L/4f/j
/+X/6P/n/+j/6P/n/+f/6P/o/+r/6v/q/+v/6//s/+3/7f/u/+7/8P/w//D/8P/x//L/
8//z//T/9P/1//b/9//4//j/+f/6//v//P/+////AAABAAQAAgADAAYABgAJAAsADAAO
ABAAEgAUABYAGAAaABwAHgAhACMAJgAoACoALQAwADIANQA4ADsAPgA/AEMARwBKAE4A
UQBUAFcAWABZAF0AXgBiAGQAZgBoAGgAaQBrAGwAbQBuAG4AbgBwAHAAcABwAHEAcABt
AGsAagBoAGUAYABcAFgAUwBNAEoARQA+ADoANQAwACoAJQAfABkAFAARAAsABwADAAEA
/P/6//n/9v/0//H/8f/w/+z/6//r/+r/6v/q/+n/6f/r/+v/6//r/+v/6//r/+v/6//r
/+z/7P/s/+z/7P/s/+z/7P/s/+z/7P/s/+z/7P/s/+z/7P/s/+r/6v/q/+r/7P/r/+v/
6//r/+v/6//r/+r/6v/q/+r/5//n/+f/5//m/+b/5v/m/+b/5v/l/+T/5v/m/+b/5v/j
/+P/4v/i/+H/4f/h/+H/4f/g/+D/4P/g/9//3//f/9//3//e/97/3v/e/97/3v/e/97/
3f/d/9z/3P/c/9z/2//b/9v/2//Z/9r/2v/a/9r/2v/a/9r/3P/b/9v/2//d/93/3P/e
/97/3v/e/9v/2//d/97/4P/g/+D/3//g/+D/3v/d/9v/3P/c/93/4P/g/+D/3v/d/9v/
2v/Z/9f/1f/U/9P/1P/W/9f/1//Y/9j/2P/X/9X/1f/V/9X/1f/V/9T/1P/U/9T/1P/U
/9L/0v/S/9L/1P/U/9T/1P/U/9T/1P/U/9T/1P/U/9T/1P/U/9T/1P/U/9T/1P/S/8//
yP/A/7f/sP+n/53/kf+L/4z/n//B/+n/IgBcAIoAqAC7AL8AtgCpAJAAegBvAEYA+v+/
/5n/bv9E/y//NP9P/3P/kv+n/7b/xP/M/9P/1v/X/9n/3f/e/9//4P/g/9//3//g/+D/
4v/i/+L/4//j/+T/5f/l/+b/5v/o/+j/6P/o/+n/6v/r/+v/7v/u/+//8P/x//L/8v/z
//L/8//0//b/9//4//n//P/8//3/AAAAAAMABQAGAAgACgAMAA4AEAAUABYAGAAaAB0A
HwAiACQAJgApACwALgAxADQANwA6AD0AQQBFAEgASgBNAFAAUwBWAFcAWwBcAF4AYABi
AGQAZgBnAGkAagBrAGwAbABsAGwAbABsAGwAawBqAGcAZQBiAGAAXQBYAFYAUgBNAEcA
QgA9ADYAMgArACYAIAAbABUADwAKAAcAAQD9//n/9//y//D/7//s/+r/5//n/+b/5P/j
/+P/4v/g/+D/3//f/9//3//f/9//4f/h/+H/4f/f/9//4P/g/+D/4P/g/+D/4P/g/+D/
4P/g/+D/4P/g/+D/4P/g/+D/3v/e/97/3v/g/9//3//f/9//3//f/9//3v/e/97/3v/d
/93/3f/d/9z/3P/c/9z/3P/c/9v/2v/a/9r/2v/a/9n/2f/Y/9j/2f/Z/9n/2f/X/9b/
1v/W/9j/1//X/9f/1//X/9b/1v/U/9T/1P/U/9T/1P/T/9P/1v/W/9b/1v/X/9f/2P/Y
/9j/2P/Y/9f/1//Z/9r/3P/c/9z/2//Y/9j/1v/V/9X/1v/W/9f/2v/a/9r/2P/V/9P/
0v/R/87/zf/N/83/zv/Q/9H/0f/O/87/zv/N/8//z//P/8//z//P/87/zv/O/87/zv/O
/87/zv/O/87/zv/O/87/zv/O/87/zv/O/87/zv/O/87/0P/Q/9D/0P/Q/9D/0P/O/8v/
wv+4/6//qP+f/5X/i/+F/4j/n//F//P/LABsAJoAtADBAL0AsACZAHwAZgBTAB4A1P+f
/3v/UP8s/x//LP9L/23/jP+j/7L/wP/M/9P/1P/V/9f/2//e/93/3v/e/93/3f/g/+D/
4v/i/+L/4//j/+T/5f/l/+b/5v/o/+j/6P/o/+n/6v/r/+v/7P/s/+3/7v/x//L/8v/z
//L/8//0//b/+f/6//v//v/+////AgACAAUABwAIAAoADAAOABAAEgAUABYAGAAaAB0A
HwAiACQAKgAtADAAMgA1ADgAOwA+AEEARQBJAEwATgBRAFQAVwBaAFsAXwBgAGIAZABm
AGgAagBrAG0AbgBtAG4AbgBuAHAAcABwAHAAbwBuAGsAaQBmAGQAYQBcAFgAVABPAEkA
QgA9ADYAMgArACYAIAAbABUADwAKAAcAAQD9//n/9//y//D/7//s/+z/6f/p/+j/5v/l
/+X/5P/i/+L/4f/h/+H/4f/h/+H/4//j/+P/4//j/+P/5P/k/+L/4v/i/+L/4v/i/+L/
4v/k/+T/5P/k/+L/4v/i/+L/4v/i/+L/4v/i/+H/4f/h/+P/4//j/+P/4v/i/+L/4v/f
/9//3//f/+D/4P/g/+D/4P/g/9//3v/e/97/3v/e/9v/2//a/9r/2v/b/9z/3f/f/97/
3v/e/97/3f/d/93/3f/d/9z/3P/c/9z/3P/c/9r/2v/Z/9n/2v/a/9r/2v/a/9n/2P/X
/9T/1P/T/9L/0v/S/9L/0v/T/9P/1P/V/9X/1f/V/9X/1f/V/9T/1P/W/9T/0//T/9P/
0v/S/9L/0v/T/9P/0v/R/9H/0v/S/9L/0v/S/9H/0//T/9P/0//S/9L/0v/S/9L/0v/Q
/8z/xv/A/7r/tP+p/6D/l/+O/5z/qv+4/8b/+f8qAFsAjACYAKIArAC2AJ0AhABrAFIA
MAAOAA==
         </WaveFormData>
      </LeadData>
      <LeadData>
         <LeadByteCountTotal>10000</LeadByteCountTotal>
         <LeadTimeOffset>0</LeadTimeOffset>
         <LeadSampleCountTotal>5000</LeadSampleCountTotal>
         <LeadAmplitudeUnitsPerBit>4.88</LeadAmplitudeUnitsPerBit>
         <LeadAmplitudeUnits>��V</LeadAmplitudeUnits>
         <LeadHighLimit>2147483647</LeadHighLimit>
         <LeadLowLimit>268435456</LeadLowLimit>
         <LeadID>V3</LeadID>
         <LeadOffsetFirstSample>0</LeadOffsetFirstSample>
         <FirstSampleBaseline>0</FirstSampleBaseline>
         <LeadSampleSize>2</LeadSampleSize>
         <LeadOff>FALSE</LeadOff>
         <BaselineSway>FALSE</BaselineSway>
         <ExcessiveACNoise>FALSE</ExcessiveACNoise>
         <MuscleNoise>FALSE</MuscleNoise>
         <LeadDataCRC32>2797046560</LeadDataCRC32>
         <WaveFormData>
3//f/9//3//e/9v/1//S/87/yf/E/8D/vf+9/8n/3/8DAC0AYACQAK4AxwDdAOwA7wDa
AKoAgABmADkAAQDR/5n/Vv8e/w//Jf9K/2//iP+d/67/vf/I/9H/0v/V/9r/3v/g/+L/
4v/i/+L/4v/j/+P/5P/m/+b/5v/m/+b/6P/p/+r/6v/q/+r/7P/s/+z/7f/t/+3/7v/v
//D/8P/x//L/8v/z//T/9f/2//b/9//4//n/+v/9//7///8AAAEAAwAFAAUABwAIAAkA
DAAMAA0ADwARABUAFwAZABsAHQAfACIAJAAmACgAKgAsAC0AMQAzADYAOgA8AD8AQQBD
AEUARwBKAEwATgBQAFIAUgBTAFYAVgBVAFYAVwBYAFoAWgBbAFsAWQBZAFcAVQBWAFMA
UQBPAEoARwBFAEIAPwA7ADYAMgAtACgAJQAhAB4AGgAVABEADgAKAAgABQACAAEA/v/8
//r/+P/3//b/9f/0//P/8v/y//H/8f/x//H/8f/w//D/7v/u/+7/7v/u/+7/7v/u/+7/
7v/u/+7/8P/w//D/8P/y//L/8v/y//D/8P/w//D/8P/w//D/8P/w//D/8P/w//D/8P/w
//D/8P/w//D/8P/x//H/8f/x//P/8//y//L/8P/w//D/8P/w/+//7//v/+7/7v/t/+3/
7f/t/+3/7f/t/+3/7f/s/+z/7P/s/+v/6//r/+r/6v/s/+z/7P/s/+r/6v/r/+v/6//s
/+z/7f/v//H/8P/y//L/8v/y//L/8v/0//X/9v/2//b/9f/0//P/8v/y//D/8P/y//P/
9v/3//f/9//1//P/8f/x/+z/7P/s/+z/7P/w//D/8P/u/+v/6//q/+z/6//q/+r/6P/o
/+j/5//n/+b/5v/m/+b/5v/m/+b/6P/o/+j/6P/o/+j/6P/o/+j/6P/o/+j/6P/p/+n/
6f/p/+f/5//m/+P/3//a/9T/z//M/8b/wf/D/83/4/8DACsAXgCUALoA1wDvAPwA/wDk
ALIAhgBqAD0ABQDR/5f/VP8g/xP/Jf9G/2f/hv+f/7T/w//Q/9f/3P/f/+T/6P/q/+z/
7P/s/+z/7P/r/+v/7P/u//D/8P/w//D/8v/z//T/9P/y//L/9P/0//b/9//3//f/+P/5
//r/+v/7//z//P/9//7///8AAAAAAQACAAMABAAFAAYABwAIAAkACwANAA0AEQASABMA
FgAWABcAGQAbAB0AHwAhACMAJQAnACoALAAwADIANAA2ADcAOwA9AEAARABGAEkASwBN
AE8AUQBUAFQAVgBYAFoAWgBbAF4AXgBhAGIAYwBkAGQAZABlAGUAZQBlAGMAYQBgAF0A
WwBZAFQAUQBPAEwARwBDAD4AOgA1ADAALQApACQAIAAbABcAFAAQAA4ACwAIAAcABAAC
AAIAAAD///7//f/8//v/+v/4//f/9//3//f/9//2//b/9v/2//b/9v/2//b/9v/2//j/
+P/4//j/+P/4//j/+P/4//j/+P/4//j/+P/4//j/+P/4//j/+P/4//j/+P/4//j/+P/4
//j/+P/4//j/+P/3//f/9//3//f/9//2//b/9P/0//T/9P/0//P/8//z//T/9P/z//P/
8f/x//H/8f/x//H/8f/w//D/8P/w/+//7//v/+7/7v/w//D/8P/w//D/8v/z//X/9P/0
//T/9P/0//T/9P/2//f/+P/4//j/9//0//P/8v/y//T/9P/2//f/+P/5//n/+f/1//P/
8f/x/+z/7P/s/+z/7v/y//L/8v/w/+3/7f/s/+r/6f/o/+j/6P/o/+j/5//n/+b/5v/m
/+b/5v/m/+b/5v/m/+b/5v/o/+j/6P/o/+j/6P/o/+j/6P/p/+n/6f/p/+n/5//m/+P/
3//a/9T/z//I/8L/vf+9/8n/4/8FADEAZgCWALwA2QDzAAIBBQHmALgAmAB8AEkADwDb
/5v/Vv8m/x//Of9e/3//mv+v/77/y//W/9v/3v/h/+T/6P/q/+z/7P/s/+z/7P/t/+3/
7v/w/+7/7v/u/+7/7v/v//D/8P/w//D/8v/y//L/8//z//P/9P/1//b/9v/3//j/+P/5
//j/+f/6//r//f/+////AAABAAIAAwAEAAUABwAJAAkADQAOAA8AEgAUABUAFwAZABkA
GwAdAB8AIwAlACgAKgAsAC4AMAAyADUAOQA7AD4AQABCAEUARwBJAEsATQBQAFAAUgBU
AFYAVgBXAFoAWgBdAF4AXwBgAF4AXgBfAF8AXQBdAFsAWQBYAFUAUwBRAEwASQBHAEQA
PwA7ADYAMgAtACgAJQAhABwAGAATAA8ADgAKAAgABQACAAEA/v/8//z/+v/5//j/9//2
//X/9P/y//H/8f/x//H/8f/w//D/8v/y//L/8v/y//L/8v/y//L/8v/y//L/8v/y//L/
8v/y//L/8v/y//L/8v/y//L/8v/y//L/8v/w//D/8P/w//D/8P/w//D/8P/w//D/8P/x
//H/8f/x/+//7//u/+7/7v/u/+7/7v/w/+//7//v/+7/7v/t/+3/6//r/+v/6//r/+v/
6//q/+z/7P/s/+v/6//r/+r/6v/q/+r/6v/q/+7/7v/v/+7/7v/u/+7/7v/u/+7/8P/x
//T/9P/0//P/8P/v/+7/7v/u/+7/8P/x//T/9f/1//X/8f/v/+3/7f/o/+j/6P/o/+j/
7P/s/+z/6v/n/+f/5v/m/+X/5P/k/+T/5P/k/+P/4//i/+L/4v/i/+L/4v/i/+L/4v/i
/+L/4v/i/+L/4v/i/+L/4v/i/+L/4//j/+P/4//j/+P/4v/f/9v/1v/Q/8v/xv/A/7v/
uf+//9P/8/8ZAEoAfgCkAMEA2wDuAPkA7ADAAJQAeABRABcA4/+t/2r/Lv8T/yH/RP9p
/4b/m/+w/7//zP/T/9b/2f/c/+D/4v/k/+b/5v/m/+b/5//n/+j/6v/q/+r/6v/q/+r/
6//s/+z/7v/u//D/8P/w//H/8f/x//D/8f/y//L/8//0//T/9f/4//n/+v/6//n/+v/7
//z//f/+////AAABAAMABQAFAAcACAAJAAwADgAPABEAEwAXABkAGwAdAB8AIQAkACYA
KAAqACwALgAxADUANwA6ADwAPgBBAEMARwBJAEsATgBOAFAAUgBUAFQAVQBYAFgAWQBa
AFsAXABcAFwAXQBdAFsAWwBZAFcAVgBTAFEATwBKAEcARQBCAD0AOQA0ADAAKwAmACMA
HwAaABYAEQANAAoABgAEAAEA/v/9//r/+P/4//b/9f/0//P/8v/x//D/7v/t/+3/7f/v
/+//7v/u/+7/7v/u/+7/7v/u/+7/7v/u/+7/7v/u/+z/7P/s/+z/7P/s/+z/7P/s/+z/
7P/s/+z/7P/s/+z/7v/u/+7/7v/u/+7/7v/u/+7/7v/u/+7/6//r/+v/6//r/+v/6v/q
/+z/7P/s/+z/7P/r/+v/6//q/+r/6f/p/+n/6f/p/+n/5//n/+f/5v/m/+b/5v/l/+f/
5//m/+b/5v/m/+b/5v/m/+b/5//n/+n/6v/q/+j/6P/o/+j/5v/m/+j/6f/r/+z/7f/t
/+z/6//q/+r/6v/q/+z/7f/u/+//7//v/+v/6f/n/+f/5P/k/+T/5P/k/+j/6P/o/+b/
4//j/+L/4v/h/+D/4P/g/+D/4P/f/9//3v/e/97/3v/e/97/3v/c/9z/3P/c/97/3v/e
/97/4P/g/+D/4P/e/9//3//f/9//4f/h/+D/3//d/9b/0P/L/8j/wv+9/7v/vf/L/+X/
CQA2AGwAmgC5ANUA6gD1APAAzACWAHIAUQAfAOn/t/96/zr/Ef8R/zD/U/9y/43/pP+1
/8L/z//U/9X/2P/e/+D/4v/j/+T/5f/m/+X/5f/m/+j/6P/o/+j/6P/s/+3/7v/u/+z/
7P/u/+7/7v/v/+//7//w//H/8v/y//P/9P/0//X/+P/5//r/+v/7//z//f/+////AAAB
AAIAAwAFAAcABwAJAAoACwAOAA4ADwARABMAFwAZABsAHQAdAB8AIgAkACgAKgAsAC4A
MQA1ADcAOgA8AD4AQQBDAEcASQBLAE4ATgBQAFIAVABWAFcAWgBaAFsAXABdAF4AXgBe
AF8AXwBhAGEAXwBdAFwAWQBXAFUAUABNAEsASABFAEEAPAA4ADUAMAAtACkAIgAeABkA
FQASAA4ADAAJAAYABQACAAAA/v/8//v/+v/5//j/9//2//b/9f/1//X/9f/1//T/9P/y
//L/8v/y//L/8v/y//L/8v/y//L/8v/0//T/9P/0//T/9P/0//T/9P/0//T/9P/0//T/
9P/0//T/9P/0//T/9P/0//T/9P/0//T/9P/0//P/8//z//P/8//z//L/8v/w//D/8P/w
//D/7//v/+//8P/w/+//7//v/+//7//v/+//7//v/+7/7v/u/+7/7f/t/+3/7P/s/+r/
6v/q/+r/6v/q/+v/6//t/+7/7v/w//D/8P/w//D/8P/w//L/8//0//T/9P/z//T/8//y
//L/8P/w//L/8//y//P/8//z/+//7f/r/+v/6v/q/+r/6v/s//D/8P/w/+z/6f/p/+j/
6P/n/+b/5v/o/+j/6P/n/+f/5v/m/+b/5P/k/+T/5P/m/+b/5v/m/+b/5v/m/+b/5v/m
/+b/5v/m/+f/5//n/+f/5//n/+b/4//f/9r/1P/P/8r/wv+9/7v/wf/R/+//FwBIAH4A
rgDVAPcADAEXAQ4B5gC6AJ4AewBBAAUAx/98/zr/Hf8p/0j/Z/+E/5//sv/D/9D/2f/c
/9//5P/m/+j/6v/q/+r/6v/q/+v/6//s/+7/7v/u/+7/7v/w//H/8v/y//L/8v/0//T/
9v/3//f/9//2//f/+P/4//f/+P/4//n//P/9//7//v///wAAAQACAAMABAAFAAYABwAJ
AAsACwANAA4ADwASABIAEwAVABcAGQAbAB0AHwAfACEAJAAmACkALAAvADIAMwA3ADkA
PABAAEIARQBHAEkASwBNAFAAUgBUAFYAWABYAFkAXABcAF0AXgBfAGAAYgBiAGMAYwBj
AGMAYQBfAF4AWwBZAFcAVABRAE8ATABHAEMAPgA6ADUAMAAtACkAJAAgABsAFwAWABIA
EAANAAgABwAEAAIAAAD+//3//P/9//z/+//6//j/9//3//f/9//3//b/9v/4//j/+P/4
//b/9v/2//b/+P/4//j/+P/2//b/9v/2//j/+P/4//j/+P/4//j/+P/4//j/+P/4//j/
+P/4//j/+P/4//j/+P/2//b/9v/2//X/9f/1//X/9f/1//T/9P/0//T/9P/0//T/8//z
//P/9P/0//P/8//x//H/8f/x//H/8f/x//D/7v/u/+7/7f/v/+//7v/u/+7/7v/u/+7/
7v/u/+//7//v//D/8v/z//T/8v/y//L/8v/y//L/9P/1//T/9P/0//P/8v/x//D/8P/w
//D/8v/z//T/9f/1//X/7//t/+v/6//p/+r/6//s/+7/8v/y//L/7//r/+r/6P/o/+f/
5v/m/+b/5v/m/+X/5f/k/+T/5P/k/+T/5P/k/+T/5P/k/+T/4v/i/+L/4v/i/+L/4v/i
/+T/5f/l/+X/5f/l/+X/4v/b/9X/zv/I/8H/uv+y/6//s//F/+P/CwA/AHoArADSAPMA
CwEcARcB9gDUAMIAngBfACEA3f+L/0T/Iv8t/03/cv+P/6T/t//E/8//1v/Z/9z/4f/i
/+T/5v/o/+j/6P/o/+j/5//n/+j/6v/q/+r/6v/q/+r/6//s/+z/7v/u//D/8P/w//H/
8f/x//L/8//0//T/9f/2//b/9//4//n/+v/6//v//P/9//7///8AAAEAAgADAAUABwAH
AAkACgALAA4ADgAPABEAEwAXABkAGwAdAB8AIQAkACYAKgAsAC4AMAAxADUANwA6ADwA
PgBBAEMARwBJAEsATgBOAFAAUgBUAFQAVQBYAFgAWQBaAFsAXABcAFwAXQBdAFsAWwBZ
AFcAVABRAE8ATQBKAEcARQBCADsANwAyAC4AKQAkACEAHQAYABQADwALAAoABgAEAAEA
/v/9//r/+P/4//b/9f/0//P/8v/x//D/8v/x//H/8f/x//H/8P/w//D/8P/w//D/8P/w
//D/8P/w//D/8P/w//D/8P/w//D/8P/w//D/8P/w//D/8P/w//D/8P/w//D/8P/w//D/
8P/w//D/8P/w/+7/7v/u/+7/7f/t/+3/7f/t/+3/7P/s/+z/7P/s/+z/7P/r/+v/6//s
/+z/6//r/+v/6//r/+v/6f/p/+n/6P/o/+j/6P/n/+n/6f/o/+j/6P/o/+j/6P/q/+r/
6//r/+v/7P/u/+3/7P/r/+r/7P/s/+7/7//u/+7/7v/t/+z/6//q/+r/7P/s/+7/7//u
/+//7//v/+n/5//l/+X/5P/k/+T/5P/l/+r/6//s/+n/5f/k/+L/4v/h/+D/4P/g/+D/
4P/f/9//3v/e/97/3v/e/97/3v/g/+D/4P/g/97/3v/e/97/4P/g/+D/4P/e/9//3//f
/+H/4f/f/9z/1//R/8r/xP+9/7b/sP+t/7P/yf/r/xEARwB8AKYAxgDnAP0ADAEBAdoA
uACkAHgAOwABAL//b/8w/xr/Lf9V/3j/kf+k/7f/xP/P/9T/1//a/9//4P/g/+L/5P/k
/+T/5P/k/+X/5f/m/+j/6v/q/+r/6v/q/+v/7P/s/+z/7P/u/+7/7v/v/+//7//w//H/
8v/y//P/9P/0//X/9v/3//j/+P/5//r/+//8//3//v///wAAAwAFAAcABwAJAAoACwAO
AA4ADwARABMAFQAXABkAGwAfACEAJAAmACoALAAuADAAMQA1ADcAOgA+AEAAQwBFAEUA
RwBJAEwATgBQAFIAVABUAFUAWABYAFkAWgBbAFwAWgBaAFsAWwBZAFkAVwBVAFIATwBN
AEsARgBDAEEAPgA3ADMALgAqACUAIAAdABkAFgASAA0ACQAGAAIAAAD9//z/+//4//b/
9v/0//P/8v/x//D/7//u//D/7//v/+//7//v/+7/7v/u/+7/7v/u/+7/7v/u/+7/7v/u
/+7/7v/s/+z/7P/s/+7/7v/u/+7/7v/u/+7/7v/s/+z/7P/s/+z/7P/s/+z/7P/s/+z/
7P/s/+z/7P/s/+v/6//r/+v/6//r/+r/6v/q/+r/6v/q/+r/6f/p/+n/6P/o/+f/5//n
/+f/5//n/+f/5//n/+b/5v/m/+b/5f/l/+X/5P/k/+T/5P/k/+T/5P/k/+X/5f/l/+b/
5v/n/+n/6v/q/+r/6v/q/+j/6P/q/+v/7v/u/+7/7f/q/+n/6P/o/+r/6v/s/+3/7v/v
/+//7//r/+n/5//n/+T/5P/k/+T/4v/m/+b/5v/k/+H/4f/g/+L/4f/g/+D/4P/g/+D/
3//d/9z/3P/c/9z/3P/c/9z/3v/e/97/3v/c/9z/3P/c/9z/3P/c/9z/3v/f/9//3//f
/+H/4f/e/9v/1f/Q/8z/yf/C/7z/t/+3/8H/1//3/yEAVACEAKYAwQDZAOwA9QDiALYA
jgByAEUACQDX/53/WP8g/w//Jf9M/2//iv+d/67/vf/K/8//0v/X/9r/3v/g/+L/4v/i
/+L/4v/j/+P/5P/m/+b/5v/m/+b/6P/p/+r/6v/q/+r/7P/s/+7/7//v/+//7v/v//D/
8P/x//L/8v/z//T/9f/2//b/+f/6//v//P/9//7///8AAAEAAwAFAAUABwAIAAkADAAO
AA8AEQATABUAFwAZABsAHQAfACIAJAAmACgAKgAsAC8AMwA1ADgAOgA8AD8AQQBFAEcA
SQBMAE0ATgBPAFAAUgBTAFYAVgBVAFYAVwBYAFgAWABZAFkAWQBZAFcAVQBUAFEATwBN
AEoARwBFAEIAPQA5ADQAMAArACYAIwAfABwAGAATAA8ADAAIAAYAAwAAAP///P/6//j/
9v/1//T/8//y//H/8P/y//H/8f/x//H/8f/w//D/8P/w//D/8P/u/+7/7v/u/+7/7v/u
/+7/7v/u/+7/7v/u/+7/7v/u/+7/7v/u/+7/7v/u/+7/7v/u/+7/7v/u/+7/7v/u/+7/
7v/u/+7/7v/t/+3/7f/t/+3/7f/s/+z/7P/s/+z/7P/s/+v/6//r/+z/7P/r/+v/6f/p
/+n/6f/p/+n/6f/o/+j/6P/o/+f/5//n/+b/5v/m/+b/5v/m/+b/5v/n/+f/5f/m/+b/
5//n/+f/5//o/+r/6v/s/+z/7P/s/+z/7P/s/+7/7//w//D/8P/v/+7/7f/s/+z/7P/s
/+7/7//w//H/8f/x/+3/6//p/+n/5P/k/+T/5P/k/+j/6P/o/+b/4//j/+L/4v/h/+D/
4P/g/+D/4P/f/9//3v/e/97/3v/e/97/3v/e/97/3v/e/97/3v/e/97/4P/g/+D/4P/g
/+H/4f/h/+H/4f/h/+D/3f/Z/9T/0P/L/8b/wv+9/7v/xf/b//v/IwBWAIoArgDHAN0A
7ADvANoAqgB+AFwAMQD3/8f/k/9U/yD/Df8f/0L/Y/+A/5f/qv+5/8j/z//U/9f/2v/e
/+L/5P/k/+T/5P/k/+f/5//o/+r/6P/o/+j/6P/q/+v/7P/s/+7/7v/w//D/8P/x//H/
8f/y//P/9P/0//X/9v/2//f/+P/5//r/+v/9//7///8AAAEAAgADAAQAAwAFAAcABwAJ
AAoACwAOABIAEwAVABcAGQAbAB0AHwAfACEAJAAmACoALAAuADAAMQA1ADcAOgA8AD4A
QQBDAEUARwBJAEwATgBQAFIAVABUAFUAWABYAFkAWgBbAFwAXABcAF0AXQBdAF0AWwBZ
AFoAVwBVAFMATgBLAEkARgBDAD8AOgA2ADMALgArACcAIgAeABkAFQASAA4ADAAJAAYA
BQACAAAA/v/8//v/+v/3//b/9f/0//T/8//z//P/8//z//L/8v/y//L/8v/y//L/8v/y
//L/8v/y//L/8v/y//L/8v/y//L/8v/y//L/8v/y//L/8v/y//L/8v/y//L/8v/y//L/
8v/y//L/8v/y//L/8v/y//H/8f/x//H/8f/x//D/8P/w//D/8P/w//D/7//v/+//7v/u
/+3/7f/t/+3/7f/t/+//7//v/+7/8P/y//L/8P/w//D/8P/w//D/8P/y//P/8v/y//L/
8f/y//H/8P/w/+7/7v/w//H/8P/x//H/8f/v/+3/6//r/+j/6P/o/+j/6v/u/+7/7v/q
/+f/5//m/+j/5//m/+b/5P/k/+T/4//j/+L/4v/i/+L/4v/i/+L/4v/i/+L/4v/i/+L/
4v/i/+T/5P/k/+T/5P/l/+X/5f/l/+X/5f/k/+P/4f/a/9T/0f/M/8b/wf+9/73/yf/h
/wMAMABkAJYAvwDdAPIA/wD8AOAAsACKAGkANwD//8f/hv9E/xf/E/8s/03/bP+J/6L/
s//C/8//1v/Z/97/4P/k/+b/5v/m/+b/5v/p/+n/6v/s/+z/7P/s/+z/7P/t/+7/7v/w
//D/8v/y//L/8//z//P/9P/1//b/9v/3//j/+P/5//r/+//8//z/+//8//3//v8BAAIA
AwAEAAUABwAJAAkACQAKAAsADgASABMAFQAXABcAGQAbAB0AIQAjACYAKAAqACwALgAw
ADEANQA3ADoAPAA+AEEAQwBHAEkASwBOAE4AUABSAFQAVgBXAFoAWgBbAFwAXQBeAF4A
XgBfAF8AXwBfAF0AWwBaAFcAVQBTAFAATQBLAEgAQwA/ADoANgAxACwAKQAlACAAHAAX
ABMAEAAMAAoABwAEAAMAAAD+//z/+v/5//j/9//2//X/9P/0//P/8//z//P/8//y//L/
8v/y//L/8v/y//L/8v/y//L/8v/y//L/9P/0//T/9P/y//L/8v/y//L/8v/y//L/9P/0
//T/9P/y//L/8v/y//L/8v/y//L/8v/y//L/8v/v/+//7//v/+//7//u/+7/7v/u/+7/
7v/u/+3/7f/t/+z/7P/r/+v/6//r/+v/6//r/+v/6//q/+r/6v/q/+n/6f/p/+j/6P/o
/+j/6P/o/+b/5v/n/+f/5f/m/+b/5//n/+f/5//o/+b/5v/m/+f/5f/l/+X/5f/n/+f/
5v/m/+T/5P/l/+X/6P/q/+r/7P/s/+z/7P/r/+r/6//r/+3/7v/v/+//7v/t/+z/7P/q
/+r/7P/t/+7/7//v/+//7f/r/+n/6f/m/+b/5v/m/+T/6P/o/+j/6f/n/+j/6P/m/+X/
5P/k/+L/4v/i/+H/4f/g/+D/4P/g/+D/4P/g/+D/4P/g/+D/4P/g/+D/4P/g/+D/4P/g
/+D/4f/h/+H/4f/h/+H/4v/f/9n/1P/O/8n/xP+8/7f/tf+5/83/7f8TAEYAfgCsAM0A
7QACAQ8BBgHgALYAngB5ADsAAQDF/3z/PP8d/yf/Sv9t/4j/n/+w/7//zP/T/9b/2f/e
/+D/4v/k/+T/5P/k/+T/5f/l/+b/6P/o/+j/6P/o/+j/6f/q/+r/7P/s/+7/7v/s/+3/
7f/t/+7/7//w//D/8f/y//L/8//0//X/9v/2//f/+P/5//r/+//8//3//v///wEAAwAD
AAUABgAHAAoADAANAA8AEQARABMAFQAXABkAGwAeACAAIgAkACYAKAApAC0ALwAyADYA
OAA7AD0APwBBAEMARgBIAEoATABOAEwATQBQAFAAUQBSAFMAVABUAFQAVQBVAFcAVwBV
AFMAUwBRAFAATwBMAEkARwBEAEEAPQA4ADQAMQAsACkAJQAgABwAFwATAA4ACgAIAAUA
AgABAP7//P/4//b/9f/0//P/8v/x//D/8P/v/+//7//t/+3/7P/s/+7/7v/u/+7/7v/u
/+7/7v/u/+7/7v/u/+7/7v/u/+7/7v/u/+7/7v/u/+7/7v/u/+7/7v/u/+7/7v/u/+7/
7v/u/+7/7v/u/+7/7v/u/+7/7f/t/+3/7f/t/+3/7P/s/+z/7P/s/+z/7P/r/+v/6//q
/+r/6f/p/+n/6f/p/+n/6f/p/+n/6P/o/+j/6P/n/+X/5f/k/+T/5P/k/+T/5P/k/+T/
5f/l/+P/5P/k/+X/4//j/+P/5P/i/+L/4v/j/+H/4f/h/+H/4//j/+L/4v/m/+b/6P/o
/+j/6P/o/+b/5v/o/+n/7P/s/+z/6//q/+n/6P/o/+j/6P/q/+v/7P/t/+3/7f/q/+n/
6P/p/+X/5P/j/+L/4P/k/+T/5P/j/+H/4v/i/+L/4f/g/+D/3v/e/97/3f/d/9z/3P/c
/9z/3P/c/9z/3P/c/9z/3P/c/9z/3P/c/9z/3P/c/9z/3P/d/93/3f/d/93/3//e/9n/
1f/S/87/yf/E/77/uf+3/73/z//t/xMARAB4AKIAwQDdAPQAAQH6ANIAogCEAF8AIwDr
/7X/dP80/xH/Gf88/2H/fv+V/6b/t//E/83/0P/T/9b/2v/c/+D/4P/g/+D/4P/h/+H/
4v/k/+T/5P/k/+T/5P/l/+b/5v/m/+b/6P/o/+r/6//r/+v/6v/r/+z/7P/v//D/8P/x
//D/8f/y//L/9f/2//f/+P/5//r/+//8//3///8BAAEAAwAEAAUACAAKAAsADQAPAA8A
EQATABUAFwAZABwAHgAgACIAJAAmACkALQAvADIANAA2ADkAOwA9AD8AQQBEAEQARgBI
AEoASgBLAE4ATgBPAFAAUQBSAFIAUgBTAFMAUQBRAE8ATQBOAEsASQBHAEQAQQA/ADwA
OQA1ADAALAApACQAIQAdABgAFAAPAAsACAAEAAIA///6//n/9v/0//L/8P/v/+7/7f/s
/+v/6v/o/+f/5//n/+X/5f/k/+T/5P/k/+T/5P/k/+T/5P/k/+T/5P/k/+T/5P/k/+T/
5P/k/+T/5P/k/+T/5P/k/+T/5P/k/+T/5P/k/+T/5P/k/+T/5P/k/+T/5P/k/+T/5P/j
/+P/4//j/+X/5f/k/+T/4v/i/+L/4v/i/+H/4f/h/+L/4v/h/+H/4f/h/+H/4f/h/+H/
4f/g/97/3v/e/93/3f/d/9z/3P/c/9z/3P/c/9z/3P/d/93/3f/e/97/3//f/+H/4v/i
/+L/4v/i/+L/4v/k/+X/5v/m/+b/5f/k/+P/4v/i/+L/4v/k/+X/6P/p/+n/6f/l/+P/
4f/h/9z/3P/c/9z/3P/g/+D/4P/e/9v/2//a/9r/2f/Y/9j/1v/W/9b/1f/X/9b/1v/W
/9b/1v/W/9b/1v/W/9b/1v/U/9T/1P/U/9b/1v/W/9b/1v/X/9f/1//X/9f/1//W/9X/
0f/M/8j/w/+8/7b/sf+x/7n/z//v/xcASAB8AKIAwQDXAOgA7QDcAK4AfgBcADEA9//D
/4//Tv8Y/wP/E/82/1n/dv+P/6L/sf++/8X/yP/N/9D/0v/W/9j/2v/a/9r/2v/b/9v/
3P/e/97/3v/e/97/4P/h/+L/4v/k/+T/5v/m/+b/5//n/+f/5v/n/+j/6P/p/+r/6v/r
/+r/6//s/+z/7//w//H/8v/z//T/9f/2//f/+f/7//v///8AAAEABAAEAAUABwAJAAsA
DQAPABEAEwAVABgAGgAcAB4AIAAiACUAKQArAC4AMAAyADUANwA5ADsAPQBAAEIARABG
AEgASABJAEwATABLAEwATQBOAFAAUABRAFEAUQBRAE8ATQBOAEsASQBHAEIAPwA9ADoA
NQAxACwAKAAjAB4AGwAXABIADgAJAAUAAAD8//r/9//y//H/7v/s/+z/6v/p/+j/5f/k
/+P/4v/i/+H/4f/h/+H/4f/g/+D/4P/g/+D/4P/g/+D/4P/g/+D/4P/g/+D/4P/g/+D/
4P/e/97/3v/e/97/3v/e/97/3//g/+H/4v/g/+D/4P/g/+D/4P/g/+D/4P/g/+D/4P/f
/9//3//f/9//3//e/97/3v/e/97/3v/c/9v/2//b/9z/3P/b/9v/3f/d/93/3f/f/9//
3//e/97/3v/e/93/3//f/97/3v/e/97/3v/e/9z/3P/d/93/3f/e/97/3//d/93/3f/e
/9r/2P/W/9X/1//X/9f/1//Z/9n/2P/Y/9X/1P/U/9P/0v/S/9H/0P/R/9D/0P/P/8z/
zP/M/8z/zP/M/8z/zP/L/8r/yf/J/8n/yv/L/8z/zv/N/83/zf/M/8z/zf/O/87/zv/M
/8j/xf/C/7//vP+1/7D/q/+m/7X/wv/P/9z/CAA0AGAAjAChALQAxwDaALwAngCAAGIA
RAAmAA==
         </WaveFormData>
      </LeadData>
      <LeadData>
         <LeadByteCountTotal>10000</LeadByteCountTotal>
         <LeadTimeOffset>0</LeadTimeOffset>
         <LeadSampleCountTotal>5000</LeadSampleCountTotal>
         <LeadAmplitudeUnitsPerBit>4.88</LeadAmplitudeUnitsPerBit>
         <LeadAmplitudeUnits>��V</LeadAmplitudeUnits>
         <LeadHighLimit>2147483647</LeadHighLimit>
         <LeadLowLimit>268435456</LeadLowLimit>
         <LeadID>V4</LeadID>
         <LeadOffsetFirstSample>0</LeadOffsetFirstSample>
         <FirstSampleBaseline>0</FirstSampleBaseline>
         <LeadSampleSize>2</LeadSampleSize>
         <LeadOff>FALSE</LeadOff>
         <BaselineSway>FALSE</BaselineSway>
         <ExcessiveACNoise>FALSE</ExcessiveACNoise>
         <MuscleNoise>FALSE</MuscleNoise>
         <LeadDataCRC32>300842723</LeadDataCRC32>
         <WaveFormData>
7//v/+//7//v/+//7//v/+//8f/x//P/+P8EABkAMQBIAGEAfACRAJgAngCnALEArwCL
AEEA+P/G/6P/iv96/2P/Qv8r/yn/P/9d/3j/jf+f/7H/wv/M/9X/1v/c/9//5P/n/+n/
6v/s/+z/7P/t/+7/7v/u//H/8v/y//L/8f/z//T/9P/0//T/9f/1//f/9//4//n/9//3
//f/9//6//r/+//7//r//P/8//3/+//8//3//v8AAAEAAQACAAMABAAFAAYABgAHAAgA
CQAKAAsADAANAA4ADwAQABIAEwAUABcAGAAXABoAGgAdAB4AIQAiACMAJQAnACkAKQAt
AC4AMAAyADIANAA1ADYANwA4ADkAOgA6ADoAOwA7ADsAPAA9AD0APQA8ADwAOgA5ADkA
OAA3ADQANAAxAC8ALwAtACsAKQAlACIAHwAdABwAGQAWABQAEQAOAA0ACwAJAAcABQAD
AAIAAAAAAP///v/9//z/+//6//r/+v/6//f/9//3//f/9//3//b/9v/2//b/9v/2//b/
9v/2//b/+P/4//j/+P/4//n/+f/4//j/+P/4//j/+f/5//n/+f/3//f/9//3//n/+f/5
//n/+//7//v/+//5//n/+f/5//z//P/8//z/+v/6//r/+v/6//n/+f/5//n/+P/4//j/
+P/3//f/9//3//f/9//4//j/+P/4//j/9//3//f/9//3//f/9v/2//b/9//3//j/9//4
//j/+P/6//z//P/8//z//P/8//7//v8AAAEAAQABAAIAAgD+//3//f/8//z//f///wIA
BAAFAAUABQADAAIAAAAAAPz/+//6//r/+//9//7//v/7//n/9//3//b/9f/0//T/9P/z
//L/8v/y//H/8P/w//D/8P/w//D/8P/w//D/8P/w//D/8P/w//D/8P/w//D/8P/x//H/
8f/z//P/8f/x//H/8f/x//H/8//z//f/+v8GABkALwBEAFsAdgCNAJgAoACrALMAsQCN
AEMA+P/I/6n/kP98/2P/QP8n/yX/N/9T/2z/h/+d/7H/wP/M/9P/2v/e/+P/5v/p/+v/
7P/u/+7/7v/v//D/8P/w//P/9P/0//T/8//1//b/9v/2//b/9//3//n/+f/6//v/+//7
//v/+//8//z//f/9//7/AAAAAAEA//8AAAEAAgACAAMAAwAEAAUABgAHAAgACgALAAwA
DQAMAA0ADgAPABAAEQASABQAFQAWABkAGgAdACAAIAAjACIAJQAmACcAKQArAC0ALQAv
ADAAMgA0ADQANgA3ADgAOQA6ADsAPABAAEAAQQBBAEEAQgBDAEMAQwBCAEIAQAA/AD8A
PgA9ADoAOgA3ADUAMQAvAC0AKwAnACQAIQAfAB4AGwAYABYAEwAQAA8ADQAJAAcABQAD
AAIAAAAAAP///v/9//z/+//6//r/+v/6//n/+f/5//n/+f/5//j/+P/4//j/+P/4//j/
+P/4//j/+P/4//j/+P/4//n/+f/4//j/+P/4//j/+f/5//n/+f/5//n/+f/5//n/+f/5
//n/+f/5//n/+f/5//n/+f/5//r/+v/6//r/+P/4//j/+P/4//f/9//3//f/9v/2//b/
9v/1//X/9f/1//X/9f/2//b/9v/2//b/9f/1//X/9f/1//X/9P/0//b/9//5//r/+v/6
//r/+v/6//r/+v/8//3//////wAAAAD8//v/+//6//r/+//9/wAAAgADAAMAAwD///7/
/P/8//r/+f/4//j/+f/7//z//P/5//f/9f/1//L/8f/w//D/8P/v/+7/7v/w/+//7v/u
/+7/7v/u/+7/7P/s/+z/7P/u/+7/7v/u/+7/7v/u/+7/7v/v/+//7//x//H/7//v/+//
7//v/+//7//v/+//9v8CABUALQBCAFkAdgCJAJQAogCvALkAtQCHADsA/P/S/7P/mv+E
/2f/RP8t/zH/R/9j/37/lf+n/7n/xv/Q/9f/3P/e/+P/5v/p/+v/7P/u/+7/7v/v//D/
8P/w/+//8P/w//D/7//x//L/8v/y//L/8//z//P/8//0//X/9f/1//X/9f/2//b/9//3
//j/+v/6//v/+f/6//v//P/+//////8AAAEAAgADAAQABgAHAAgACQAKAAsADAANAA4A
DwAQABIAEwAUABcAGAAZABwAHAAfACAAIwAkACUAJwApACsAKwAtAC4AMAAyADIANAA1
ADYANwA4ADkAOgA8ADwAPQA9ADsAPAA9AD0APQA8ADwAOgA5ADkAOAA3ADQANAAxAC8A
LQArACkAJwAjACAAHQAbABoAFwAUABIADwAMAAsACQAHAAUAAwABAAAA/v/+//3//P/7
//r/+f/6//r/+v/6//f/9//3//f/9//3//b/9v/2//b/9v/2//b/9v/2//b/9v/2//b/
9v/2//f/9//2//j/+P/4//j/9//3//f/9//3//f/9//3//n/+f/5//n/+f/5//n/+f/5
//n/+f/5//j/+P/4//j/+P/4//j/+P/6//n/+f/5//n/+P/4//j/+P/3//f/9//3//f/
9//4//b/9v/2//b/9//3//f/9//3//f/9v/2//j/+f/7//z//P/8//z//P/8//z//v//
//////8AAAAAAAD//////v/8//3///8CAAQABQAFAAUAAQAAAP7//v/8//v/+v/6//3/
//8AAAAA+//5//f/9//2//X/9P/0//T/8//y//L/8v/x//D/8P/w//D/8P/w//D/8P/w
//D/8P/w//D/8P/w//D/8P/w//D/8f/x//H/8f/x//H/8f/x//H/8f/x//H/7//x//T/
/P8NACMAPABTAGwAhQCQAJgAowCtALMAmwBbABAA2v+1/5j/hv9v/07/Mf8p/zn/V/90
/4v/n/+x/8D/zv/X/9r/3v/j/+b/6f/t/+z/7v/u/+7/8f/y//L/8v/z//T/9P/0//P/
9f/2//b/9v/2//f/9//5//n/+v/7//v/+//7//v//P/8//3//f/+/wAAAAABAP//AAAB
AAIAAgADAAMABAAFAAYABwAIAAgACQAKAAsADgAPABAAEQASABMAFAAWABcAGAAbABwA
GwAeAB4AIQAiACUAJgAnACkAKwAtAC0AMQAyADQANgA2ADgAOQA6ADsAPAA9AD4APgA+
AD8APwBBAEIAQwBDAEEAQABAAD4APQA9ADwAOwA4ADgANQAzADEALwAtACsAJwAkACEA
HwAcABkAFgAUABEADgANAAsACQAHAAUAAwACAAAAAAD///7//f/8//v/+v/6//r/+v/5
//n/+f/5//n/+f/4//j/+P/4//j/+P/4//j/+P/4//j/+P/4//j/9v/3//f/9v/4//j/
+P/4//n/+f/5//n/+f/5//n/+f/7//v/+//7//v/+//7//v/+f/5//n/+f/6//r/+v/6
//r/+v/6//r//P/7//v/+//5//j/+P/4//j/9//3//f/9//3//f/+P/4//j/+P/4//f/
9//3//f/9//3//b/9v/2//f/9//4//n/+v/8//r/+v/6//r/+v/6//z//f//////AAAA
AP7//f/9//z/+v/7//3/AAACAAMAAwADAAEAAAD+//7//P/7//r/+v/7//3//v/+//n/
9//1//X/9v/1//T/9P/2//X/9P/0//T/8//y//L/8P/w//D/8P/u/+7/7v/u//D/8P/w
//D/8P/w//D/8P/u/+//7//v//H/8f/x//H/8f/x//H/8f/x//P/8//0//z/CQAfADYA
TQBmAH8AkACWAJ8AqQCxAKUAcQAiAOD/tf+a/4b/c/9W/zf/Jf8t/0X/YP97/5P/p/+4
/8b/0f/W/9r/3//k/+f/6f/s/+7/7v/u/+3/7v/u/+7/8f/y//L/8v/z//X/9v/2//b/
9v/3//f/+f/5//r/+//5//n/+f/5//r/+v/7//v//P/+//7//////wAAAQACAAIAAwAD
AAQABQAGAAcACAAKAAsADAANAAwADQAOAA8AEgATABQAFgAXABgAGwAcABsAHgAeACEA
IgAlACYAJwApACsALQAtADEAMgA0ADYAOAA6ADsAPAA7ADwAPQA+AD4APgA/AD8AQQBC
AEMAQwBDAEIAQgBAAEEAQQBAAD8AOgA6ADcANQAzADEALwAtACsAKAAlACMAIAAdABoA
GAAVABIAEQAPAA0ACwAJAAcABAACAAIAAQACAAEAAAD///z//P/8//z/+//7//v/+//7
//v/+v/6//r/+v/6//r/+v/6//r/+v/8//z//P/8//z//f/9//z//P/8//z//P/7//v/
+//7//v/+//7//v/+//7//v/+//9//3//f/9//3//f/9//3//P/8//z//P/6//r/+v/6
//r/+f/5//n/+//6//r/+v/6//n/+f/5//n/+f/5//r/+P/4//j/+P/3//f/9//3//f/
9//2//b/9v/3//f/+P/5//r//P/8//z//P/8//z//P/8//7/////////AAAAAP7//f/9
//z//P/9////AgACAAMAAwADAP///v/8//z//P/7//r/+v/9////AAAAAPv/+f/3//f/
9P/z//L/8v/0//P/8v/y//T/8//y//L/8P/w//D/8P/w//D/8P/w//D/8P/w//D/7v/u
/+7/7v/u/+//7//v//H/8f/x//H/8f/x//H/8f/x//H/8f/0//z/DQAhADgATwBqAIUA
lACkALUAwwDJALUAdQAqAPT/z/+w/5r/ff9W/zX/K/83/0//av+D/5n/q/+8/8r/0//Y
/97/4//k/+f/6//q/+z/7P/s/+3/7v/u/+7/7//w//D/8P/x//P/9P/0//T/9P/1//X/
9f/1//b/9//3//f/9//3//j/+P/5//n/+v/8//z//f/9//7///8AAAAAAQABAAIAAQAC
AAMABAAEAAUABgAHAAgACQAKAAsADAANAA4AEAARABIAFQAWABkAHAAcAB8AIAAjACQA
JQAnACkAKwArAC0ALgAwADIANAA2ADcAOAA5ADoAOwA8AD4APgA/AD8APwBAAEEAQQBB
AEAAQAA+AD0APQA8ADsAOQA6ADgANwA0ADEALgArACcAJAAhAB8AHAAZABYAFAARAA4A
DQALAAcABQADAAEAAAD+//7//f/8//v/+v/5//j/+P/4//j/9//3//f/9//5//n/+P/4
//b/9v/2//b/+P/4//j/+P/2//b/9v/2//j/+f/5//j/+P/4//j/+P/5//n/+f/5//n/
+f/5//n/+f/5//n/+f/5//n/+f/5//f/9//3//f/9v/2//b/9v/4//j/+P/4//j/9//3
//f/9//2//b/9v/2//X/9f/1//X/9f/1//b/9P/0//T/9P/z//P/8//z//X/9f/0//T/
8v/z//P/9P/z//b/9v/4//j/+P/4//j/+P/4//j/+v/7//n/+f/6//r/+v/5//n/+P/4
//n/+//+//z//f/9//3/+f/4//b/9v/2//X/9P/0//b/+f/7//z/+P/1//L/8f/w/+//
7v/u/+7/7f/s/+z/6v/p/+j/6P/o/+j/6P/o/+j/6P/o/+j/6P/o/+j/6P/o/+j/6P/o
/+j/6f/p/+n/6f/p/+n/6f/n/+f/5//n/+X/5f/l/+z//P8RACkAQgBhAIAAlQCmALoA
ywDXAMUAhwA/AA4A6v/F/6r/iv9f/zr/K/83/1P/b/+G/5n/q/+7/8j/0P/T/9b/3P/f
/+D/4//l/+T/5v/m/+b/5//o/+j/6P/p/+r/6v/q/+v/7f/u/+7/7v/u/+//7//v/+//
8P/x//H/8f/x//H/8v/y//P/8//0//b/9v/3//f/+P/5//r/+v/7//v//P/9//7///8A
AAAAAQACAAMABAAFAAYABwAKAAsADAAOAA8AEAATABQAFQAYABgAGwAcAB8AIAAhACMA
JQAnACcAKQAqACwALgAuADAAMQAyADUANgA3ADgAOAA4ADkAOQA5ADoAOwA7ADsAOgA6
ADgANwA3ADYANQAyADIALwAtACkAJwAlACMAHwAcABkAFwAUABEADgAMAAkABgAFAAMA
AQD///3/+//6//j/+P/3//j/9//2//X/9P/0//T/9P/z//P/8//z//P/8//y//L/8v/y
//L/8v/y//L/8v/y//L/8v/y//L/8v/z//P/8v/y//L/8v/y//P/8//z//P/9f/1//X/
9f/1//X/9f/1//X/9f/1//X/8//z//P/8//0//T/9P/0//L/8v/y//L/9P/z//P/8//z
//L/8v/y//L/8f/x//H/8f/x//H/8v/w//D/8P/w//H/8f/x//H/8f/x//D/8P/y//P/
8//0//X/9v/2//T/9P/0//T/9v/2//j/+f/3//f/+P/4//b/9f/1//T/9v/3//n//P/6
//v/+//7//f/9v/0//T/9P/z//L/8v/0//f/+f/6//b/8//w/+//7v/t/+z/7P/s/+v/
6v/q/+r/6f/o/+j/6v/q/+r/6v/q/+r/6v/q/+r/6v/q/+r/6v/q/+r/6v/q/+v/6//r
/+v/7f/r/+v/6f/p/+n/6f/n/+f/6//0/wQAGwAzAEwAaQCEAJEAngCuAL0AxQCnAGUA
HwDw/8z/rf+W/3r/Uf80/y3/Qf9f/3v/kP+h/7P/w//M/9L/1f/a/97/4f/k/+X/6f/o
/+r/6v/q/+v/7P/s/+z/7//w//D/8P/v//H/8v/y//D/8P/x//H/8//z//T/9f/1//X/
9f/1//b/9v/3//f/9v/4//j/+f/5//r/+//8//7//////wAAAQACAAMABAAEAAUABgAH
AAgACQAKAAsADgAPABAAEgATABQAFwAYABkAHAAcAB8AIAAjACQAJQAnACkAKwArAC0A
LgAwADIAMgA0ADUANgA3ADgAOQA6ADwAPAA9AD0AOwA8AD0APQA9ADwAPAA6ADcANwA2
ADUAMgAyAC8ALQApACcAJQAjAB8AHAAZABcAFAARAA4ADAAJAAYABQADAAMAAQD///3/
/v/8//z/+//4//f/9v/1//b/9v/2//b/9f/1//X/9f/1//X/9P/0//T/9P/0//T/9P/0
//T/9P/0//T/9P/0//L/8//z//L/9P/0//T/9P/1//X/9f/1//X/9f/1//X/9f/1//X/
9f/1//X/9f/1//X/9f/1//X/9P/0//T/9P/0//T/9P/0//T/8//z//P/9f/0//T/9P/0
//P/8//z//P/8//z//T/8v/y//L/8v/z//P/8//z//P/8//y//L/8P/x//H/8v/z//T/
9P/0//b/+P/2//b/9v/2//j/+P/6//v/+//7//z//P/6//n/+f/4//j/+f/7//7/AAAB
AAEAAQD9//z/+v/6//j/9//2//b/9//5//r/+v/3//X/8//z//L/8f/w//D/8P/v/+7/
7v/u/+3/7P/s/+z/7P/s/+z/7P/s/+z/7P/s/+z/7P/s/+z/7P/s/+z/7P/t/+3/7f/t
/+//7//t/+3/7f/t/+3/7//v/+//9P/+/xEAJwA+AFcAcgCHAJAAmACjAK0ArwCRAEsA
BADU/6//lP+A/2n/Rv8r/yn/P/9b/3j/j/+h/7P/wv/M/9X/2P/c/+H/5P/p/+v/6v/s
/+z/7P/v//D/8P/w//H/8v/y//L/8f/z//T/9P/0//T/9f/1//f/9//4//n/+f/5//n/
+f/6//r/+//7//r//P/8//3///8AAAEAAgAAAAEAAQACAAMABAAFAAYACAAJAAoACwAO
AA8AEAARABIAEwAUABYAFwAYABsAHAAdACAAIAAjACIAJQAmACcAKQArAC0ALQAxADIA
NAA2ADQANgA3ADgAOQA6ADsAPAA8ADwAPQA9AD8AQABBAEEAPwA+AD4APAA9AD0APAA7
ADgAOAA1ADMAMQAvAC0AKwAnACQAIQAfAB4AGwAYABYAEQAOAA0ACwAJAAcABQADAAIA
AAAAAP///v/9//z/+//6//r/+v/6//n/+f/5//n/+f/5//j/+P/4//j/+P/4//j/+P/4
//j/+P/4//j/+P/4//n/+f/4//j/+P/4//j/+f/5//n/+f/5//n/+f/5//n/+f/5//n/
+f/5//n/+f/5//n/+f/5//r/+v/6//r/+v/6//r/+v/6//n/+f/5//n/+P/4//j/+P/3
//f/9//3//f/9//4//b/9v/2//b/9f/1//X/9f/3//f/9v/2//T/9f/1//b/9f/2//b/
9v/2//b/9//3//r/+v/8//z//P/8//z//P/8//7/////////AAAAAP7//f/9//z//P/9
////AgACAAMAAwADAAEAAAD+//7//P/7//r/+v/5//v//P/8//n/9//1//X/9P/z//L/
8v/0//P/8v/y//D/7//u/+7/7v/u/+7/7v/u/+7/7v/u/+7/7v/u/+7/8P/w//D/8P/w
//H/8f/x//H/8f/x//H/8//x//H/8f/z//P/9f/6/wIAEwArAEIAWQB0AIkAlACaAKEA
qwCrAIsARwD8/8j/pf+K/3j/Yf9C/yn/Jf85/1X/cP+H/5v/rf+8/8z/0//Y/9z/4f/m
/+n/6//s/+7/7v/u/+//8P/w//D/8//0//T/9P/0//X/9f/0//b/9v/3//f/9//3//j/
+f/5//n/+f/5//r/+v/7//v//P/+//7//////wAAAQACAAIAAwADAAQABQAGAAcACAAG
AAcACAAJAAwADQAOAA8AEgATABQAFgAVABYAGQAaABkAHAAcAB8AIAAjACQAJQAnACkA
KwArAC0ALgAwADIAMgA0ADUANgA3ADgAOQA6ADwAPAA9AD0AOwA8AD0APQA/AD4APgA8
AD0APQA8ADsANgA2ADMAMQAvAC0AKwApACcAJAAhAB8AHAAZABYAFAARAA4ADQALAAkA
BwAFAAMAAAD+//7//f/8//v/+v/5//j/+P/4//j/9f/1//X/9f/3//f/9v/2//T/9P/0
//T/9P/0//T/9P/2//b/9v/2//b/9//3//b/+P/4//j/+P/3//f/9//3//X/9f/1//X/
9f/1//X/9f/3//f/9//3//f/9//3//f/9v/2//b/9v/2//b/9v/2//b/9f/1//X/9f/0
//T/9P/0//P/8//z//X/9f/1//b/+P/6//r/+P/4//j/+P/4//j/+P/6//v/+f/5//r/
+v/6//n/+f/4//j/+f/7//7//P/9//3//f/7//r/+P/4//j/9//2//b/9//5//r/+v/1
//P/8f/x//D/7//u/+7/7v/t/+z/7P/s/+v/6v/q/+r/6v/q/+r/6v/q/+r/6v/o/+j/
6P/o/+r/6v/q/+r/6v/r/+v/6//r/+v/6//r/+v/6//r/+v/7f/t/+//8P/0/wEAEwAo
AD8AVgBvAIIAjgCbAKcArwCnAHsAMADu/8H/ov+K/3X/Vv8z/x//I/85/1L/bf+F/53/
rv+8/8f/0P/U/9n/3v/h/+P/5P/m/+b/5v/n/+j/6P/o/+v/7P/s/+z/6//t/+7/7v/w
//D/8f/x//H/8f/y//P/8//z//P/8//0//T/9f/1//b/+P/4//n/9//4//n/+v/8//3/
/f/+////AAABAAIAAgADAAQABQAGAAcACAAJAAoACwAMAA4ADwAQABMAFAAVABgAGAAb
ABwAHwAgACEAIwAlACcAJwApACoALAAuADAAMgAzADQANQA2ADcAOAA6ADoAOwA7AD0A
PgA/AD8APwA+AD4APAA5ADkAOAA3ADYANgAzADEALQArACkAJwAjACAAHQAbABgAFQAS
ABAACwAIAAcABQADAAEA///9//z/+v/6//n/+P/3//b/9f/0//T/9P/0//P/8//z//P/
8//z//L/8v/w//D/8P/w//L/8v/y//L/9P/0//T/9P/y//P/8//y//L/8v/y//L/8//z
//P/8//z//P/8//z//P/8//z//P/8//z//P/8//x//H/8f/x//L/8v/y//L/8P/w//D/
8P/w/+//7//v/+//7v/u/+7/8P/v/+//7//v/+//7//w/+7/7v/u/+7/7f/t/+3/7f/t
/+3/7P/s/+r/6//r/+z/6//s/+z/7P/s/+z/7f/t/+z/7P/s/+3/7f/s/+z/7f/r/+v/
6//q/+r/6//s/+z/7f/v//D/8v/y//L/8v/w//D/8v/z//X/9f/2//b/9P/z//P/8v/w
//H/8//2//b/9//3//f/9v/2//X/9v/y//H/8P/w//H/8//0//T/8v/x//D/8f/u/+3/
7P/s/+z/6//q/+r/6v/p/+j/6P/o/+j/6P/o/+j/6P/o/+j/6P/o/+j/6P/o/+j/6P/o
/+j/6f/p/+n/6//r/+n/6f/p/+n/6f/p/+v/6f/n/+z/9P8DABkANABLAGgAgwCWAKIA
sQC/AMcAtQB1ACwA/P/X/7b/nv+D/1z/Of8t/zn/Vf9w/4f/m/+r/7z/yP/P/9T/2P/d
/+D/4//l/+b/6P/o/+j/6f/q/+r/6v/r/+z/7P/s/+3/7//w//D/8P/w//H/8f/x//H/
8v/z//H/8f/x//H/8v/y//P/8//0//b/9v/3//f/+P/5//r/+v/7//v//P/9//7///8A
AAAAAQACAAMABAAFAAYABwAGAAcACAAKAAsADAAPABAAEQAUABQAFwAYABsAHAAdAB8A
IQAjACMAIwAkACYAKAAqACwALQAuAC8AMAAxADIAMwAyADIAMQAxADIAMwAzADUANAA0
ADIAMwAzADIAMQAvADAALgAtACsAKQAnACUAIgAgAB4AHQAaABcAFAASAA0ACgAJAAcA
BQADAAEA///+//z//P/7//j/9//2//X/9P/0//T/9P/z//P/8//z//P/8//y//L/8v/y
//L/8v/y//L/8v/y//T/9P/0//T/8v/z//P/8v/0//T/9P/0//X/9f/1//X/9f/1//X/
9f/3//f/9//3//f/9//3//f/9//3//f/9//2//b/9v/2//b/9v/2//b/+P/3//f/9//3
//b/9v/2//T/8//z//P/8//z//P/9P/y//L/8v/y//P/8//z//P/8//z//L/8v/y//P/
8//0//T/9P/z//L/8P/w//H/8f/y//L/8v/z//H/8P/w//H/8f/x//H/8P/0//X/9v/2
//b/9v/2//T/9P/2//f/+P/5//v//P/6//n/+f/4//b/9//5//z//v////////////7/
/P/8//j/9//2//b/9f/3//j/+P/2//X/9P/1//L/8f/w//D/8P/v/+7/7v/w/+//7v/u
/+z/7P/s/+z/7P/s/+z/7P/s/+z/7P/s/+7/7v/u/+7/7v/v/+//7//v/+//7//v/+3/
7f/t/+//7//v//H/9P/6/wsAIQA6AFEAbACHAJQAngCpALcAvwCvAHMAKADw/8n/qP+S
/3v/WP81/yn/Nf9R/27/hf+Z/6v/vP/I/9H/1v/Y/93/4v/l/+f/6P/q/+r/6v/r/+z/
7P/s/+//8P/w//D/7//x//L/8v/y//L/8//z//X/9f/2//f/9f/1//X/9f/2//b/9//3
//b/+P/4//n/+f/6//v//P/+//////8AAAEAAgADAAQABAAFAAYABwAIAAkACgALAAwA
DQAOABAAEQASABUAFgAXABoAGgAdABwAHwAgACEAIwAlACcAJwApACoALAAuAC4AMAAx
ADIAMwA0ADUANgA2ADYANwA3ADcAOAA5ADkANwA2ADYANAA1ADUANAAzADAAMAAtACsA
KwApACcAJQAhAB4AGwAZABgAFQASABAADQAKAAkABwAFAAMAAQD///7//P/8//v/+P/3
//b/9f/0//T/9P/0//H/8f/x//H/8f/x//D/8P/w//D/8P/w//L/8v/y//L/8P/w//D/
8P/w//H/8f/w//D/8P/w//D/8f/x//H/8f/x//H/8f/x//H/8f/x//H/8//z//P/8//x
//H/8f/x//L/8v/y//L/8v/y//L/8v/y//H/8f/x//P/8v/y//L/9P/z//P/8//x//H/
8f/y//D/8P/w//D/7//v/+//7//x//H/8P/w/+7/7//v//D/7//w//D/8P/y//T/9v/0
//T/9P/0//b/9v/4//n/+f/5//r/+v/4//f/9//2//T/9f/3//r//P/9//3//f/5//j/
9v/2//T/8//y//L/8//1//b/9v/x/+//7f/t/+7/7f/s/+z/7P/r/+r/6v/q/+n/6P/o
/+j/6P/o/+j/6P/o/+j/6P/m/+b/5v/m/+j/6P/o/+j/6P/p/+n/6f/p/+n/6f/p/+f/
6f/p/+n/6//r/+v/8P/4/wsAIQA4AE0AagCBAI4AlACfAKcAqQCNAEkA/v/K/6X/iv94
/2H/Pv8h/x3/L/9L/2b/f/+T/6f/tv/C/8n/zv/S/9X/2P/d/9//4v/k/+T/5P/n/+j/
6P/o/+f/6P/o/+j/6f/r/+z/7P/s/+z/7f/t/+3/7f/u/+//7//v/+//7//w//D/8f/x
//D/8v/y//P/8//0//X/9v/2//f/9//4//n/+v/7//z//P/9//7////+////AAABAAQA
BQAGAAgACQAKAA0ADgAPABIAEgAVABQAFwAYABkAGwAdAB8AHwAhACIAJAAmACgAKgAr
ACwAKwAsAC0ALgAuAC4ALwAvAC8AMAAxADEAMwAyADIAMAAxADEAMAAvACwALAApACcA
IwAhAB8AHQAZABYAEwARAAwACQAGAAQAAQD+//3/+//3//X/8//x//D/7v/u/+3/7P/r
/+r/6f/m/+b/5v/m/+f/5//n/+f/5//n/+b/5v/o/+j/6P/o/+b/5v/m/+b/5P/k/+T/
5P/k/+X/5f/k/+T/5P/k/+T/5//n/+f/5//n/+f/5//n/+n/6f/p/+n/5//n/+f/5//n
/+f/5//n/+j/6P/o/+j/5v/m/+b/5v/m/+X/5f/l/+f/5v/m/+b/5//n/+j/6f/p/+n/
6f/q/+j/6P/o/+j/6P/p/+r/6//r/+v/6v/q/+j/6f/p/+r/6//s/+z/7P/q/+r/6//r
/+r/6P/m/+X/5f/k/+T/5f/l/+X/5f/k/+H/4f/h/+D/4P/f/97/2//b/9v/2//a/9f/
1v/W/9f/1//X/9f/1//V/9T/0//S/9T/1P/V/9b/2P/X/9f/1//X/9f/2P/Y/9f/1//Z
/9j/2P/Y/9j/2P/b/9z/3f/e/+7//v8OAB4AMwBIAF0AcgB4AH4AhACKAFkAKgD7/8z/
tv+i/w==
         </WaveFormData>
      </LeadData>
      <LeadData>
         <LeadByteCountTotal>10000</LeadByteCountTotal>
         <LeadTimeOffset>0</LeadTimeOffset>
         <LeadSampleCountTotal>5000</LeadSampleCountTotal>
         <LeadAmplitudeUnitsPerBit>4.88</LeadAmplitudeUnitsPerBit>
         <LeadAmplitudeUnits>��V</LeadAmplitudeUnits>
         <LeadHighLimit>2147483647</LeadHighLimit>
         <LeadLowLimit>268435456</LeadLowLimit>
         <LeadID>V5</LeadID>
         <LeadOffsetFirstSample>0</LeadOffsetFirstSample>
         <FirstSampleBaseline>0</FirstSampleBaseline>
         <LeadSampleSize>2</LeadSampleSize>
         <LeadOff>FALSE</LeadOff>
         <BaselineSway>FALSE</BaselineSway>
         <ExcessiveACNoise>FALSE</ExcessiveACNoise>
         <MuscleNoise>FALSE</MuscleNoise>
         <LeadDataCRC32>2960231963</LeadDataCRC32>
         <WaveFormData>
7//v/+//7//x//H/9P/6//3/AAADAAgAEQAgADQARgBRAFcAWQBRAD4AKQAcABcAEQD2
/8f/lP9z/2X/Zv9u/3D/af9p/27/d/+F/5b/ov+w/7v/xv/O/9X/2P/b/97/4//l/+b/
6f/p/+r/6//r/+z/7P/s/+7/7//v//D/7v/v//D/8P/w//D/8P/w//P/8//z//T/8v/y
//P/8//1//X/9f/2//T/9P/0//X/8//z//P/9P/0//T/9f/2//T/9P/1//X/9f/2//f/
9//4//j/+P/4//j/+f/6//v//f/+///////+/////////wIAAwAEAAYABwAIAAkACQAK
AAwADQAOAA4ADwAQABEAEgASABIAEgATABQAFAAUABUAFQAVABYAFgAWABYAFgAWABYA
FgAUABMAEwATABIAEQAQAA8ADQAOAAwACwAJAAcABwAEAAQAAQABAP////////7//f/8
//r/+f/4//f/+P/4//f/9v/0//T/9P/0//T/8//z//P/8f/x//H/8f/x//H/8f/x//P/
8//z//P/9f/1//X/9f/1//X/9v/2//X/9f/2//b/9f/1//X/9f/1//X/9f/1//f/9//3
//f/9//3//f/9//5//n/+f/5//n/+f/5//n/+//7//v/+//5//n/+v/6//r/+v/6//r/
+P/4//j/9//5//n/+f/4//r/+v/6//r/+v/6//r/+v/8//z//P/8//v/+//7//v/+v/7
//z//P/+//7/AAAAAAAAAAAAAAEAAQABAAMAAwADAAMAAwABAAEAAQABAAAAAAACAAUA
CAAJAAsADAANAAwADAALAAoACQAJAAkACAAKAAoACgAIAAQABAACAP7//v/9//3//f/7
//v/+//6//r/+f/5//v/+//7//v/+//7//v/+//7//v/+//7//r/+v/7//v/+//6//r/
+//7//v/+//7//3/AAAEAAkADgATABgAHwAuAEAAUABZAF0AYQBXAEYAMwAmACEAGwAC
ANP/ov+D/3f/ev9+/37/df9x/3b/ff+H/5j/qP+4/8f/0v/c/+H/5v/p/+z/7//z//T/
9f/1//b/9//5//r/+v/6//r/+//7//z//P/9//7//v/+//7//v/+/////////wAAAgAC
AAMAAwADAAMAAwAEAAQABAAEAAUABwAHAAcACAAGAAYABwAIAAgACAAJAAkACQAKAAsA
CwAMAAwADAAMAA4ADwAQABEAEQASABMAEwAUABUAFQAVABgAGQAaABwAGwAcAB0AHQAg
ACIAIwAkACQAJQAmACcAJgAmACYAJgApACoAKgAqACsAKwArACwALgAuAC4ALgAuAC4A
LgAsACkAKQApACgAJwAmACUAIwAiACAAHwAdABsAGwAYABgAEwATABEAEQAPAA4ADQAM
AAwACwAKAAkACAAIAAcABgAEAAQABAAEAAQAAwADAAMAAwADAAMAAwADAAMAAwADAAMA
AwADAAMABQAFAAUABQAFAAUABgAGAAUABQAGAAYABQAFAAUABQAFAAUABQAFAAUABQAF
AAUABwAHAAcABwAHAAcABwAHAAcABwAHAAcABwAHAAcABwAFAAUABgAGAAYABgAGAAYA
BgAGAAYABQAHAAcABwAGAAYABgAGAAYABgAGAAYABgAGAAYABgAGAAcACQAJAAkACgAI
AAgACAAIAAsACwALAA0ADwAPAA8ADwAOAA0ADAALAAwADAAOABEAEwATABQAFAARABAA
EAAPAA4ADQANAA0ADgAQABAAEAAMAAgACAAGAAQABAADAAMAAwABAAEAAQAAAAAA////
//3//f/9//3//f/9//3//f/9//3//f/9//7//v/////////+//7//////////////wEA
BAAIAA0AEAATABYAIQAwAEIAUgBZAF0AXQBRAD4AMQAoACUAHQAAAM//ov+J/4H/hP+I
/4b/f/97/4D/if+X/6b/tP/A/83/2P/e/+P/6P/r/+7/7//z//T/9f/1//b/9//3//j/
+P/4//j/+f/5//r/+P/5//r/+v/6//r/+v/6//v/+//7//z/+v/6//v/+//9//3//f/+
//7//v/+////////////AAD+//7///8AAAAAAAABAAEAAwAEAAUABQAGAAYABgAGAAYA
BwAIAAkACwAMAA0ADQAOAA8ADwAPABAAEQASABQAFQAWABcAFwAWABgAGQAaABoAGwAc
AB0AHgAeAB4AHgAfACAAIAAgACEAIQAhACIAIgAiACIAIgAiACIAIgAgAB8AHwAfAB4A
GwAaABkAFwAWABQAEwARAA8ADwAMAAwACQAJAAcABwADAAIAAQAAAAAA///+//3//P/8
//v/+v/6//r/+v/6//r/+f/5//n/+f/5//n/+f/5//n/+f/5//n/+f/5//n/+f/5//n/
+f/5//n/+v/6//n/+f/6//r/+f/5//n/+f/5//n/+f/5//n/+f/5//n/+f/5//n/+f/7
//v/+//7//n/+f/5//n/+f/5//n/+f/5//n/+v/6//r/+v/6//r/+v/6//r/+f/5//n/
+f/4//r/+v/6//r/+v/6//r/+v/6//r/+v/6//v/+//9//z//P/8//z//P/9//3//f//
/////////////f/9//3//f/+//7/AAADAAUABQAGAAYABQAEAAQAAwACAAEAAQABAAIA
BAAEAAQAAAD8//z/+v/2//b/9f/1//X/8//z//P/8v/y//H/8f/x//H/8f/x//H/8f/x
//H/8f/x//H/8f/w//D/8f/x//H/8P/w//H/8f/x//H/8f/z//b/+v/9/wIAAwAGAA8A
HAAuAEAATQBRAFMATQA8ACcAGgATAA8A/P/T/6D/ef9p/2r/bv9y/23/Z/9q/3X/gf+Q
/57/rP+7/8b/zv/T/9j/2//e/+H/4//m/+f/5//o/+n/6f/q/+r/6v/s/+3/7f/u/+7/
7//w//D/7v/u/+7/7v/v/+//7//w//D/8P/x//H/8f/x//H/8v/y//L/8v/z//P/8//z
//T/9P/0//X/9v/2//b/9//3//f/+P/5//n//P/8//z//P/8//3//v//////AAABAAEA
AgADAAMAAwAEAAUABgAIAAkACgALAAsADAAOAA8AEAAQABEAEgATABIAEgASABIAFQAW
ABYAFgAXABcAFwAYABgAGAAYABgAFgAWABYAFAATABMAEwASABMAEgARAA8ADgAMAAsA
CQAFAAUAAgACAP/////9//3/+//6//n/+P/2//X/9P/z//T/9P/z//L/8P/w//D/8P/y
//H/8f/x//H/8f/x//H/8f/x//H/8f/x//H/8f/x//H/8f/x//H/7//v//D/8P/v/+//
8P/w//H/8f/x//H/8f/x//H/8f/z//P/8//z//P/8//z//P/8f/x//H/8f/z//P/8//z
//P/8//z//P/8//z//T/9P/0//T/9P/0//T/9P/0//P/8//z//P/8v/0//T/9P/0//T/
9P/0//T/9P/0//T/9P/1//X/9f/1//b/9//4//j/+P/4//j/9//3//f/+f/7//v/+//7
//n/+f/5//n/+v/6//z///8BAAEAAgACAAEAAAAAAP///v/9//3//f/+/wAAAAAAAP7/
+v/6//j/9v/2//X/9f/3//X/9f/1//T/9P/z//P/8f/x//H/8f/x//H/8f/x//H/8f/x
//H/8P/w//H/8f/x//D/8P/x//H/8//z//P/9f/4//r///8EAAcACgARABwALABAAE0A
VQBZAFkASgAzACIAGQAVAAgA5f+0/4f/b/9q/3D/dP9x/2v/bP9z/3v/iv+c/6r/uf/E
/9D/2f/c/9//4v/n/+v/7P/v/+//8P/x//H/8v/y//L/8v/z//P/9P/0//X/9v/2//j/
+P/4//j/+//7//v//P/6//r/+//7//v/+//7//z//v/+//7///////////8AAAAAAAAB
AAIABAAEAAUABQAFAAYABwAHAAoACgAKAAoACgALAAwADQANAA4ADwAPABIAEwATABMA
EgATABQAFgAZABoAGwAbABwAHgAfACAAIAAhACIAIwAkACQAJAAkACUAJgAmACYAKQAp
ACkAKgAqACoAKgAqACoAKgAqACgAJwAnACcAJgAlACQAIwAhACIAIAAfAB0AGwAbABgA
GAAVABUAEwATABEAEAAPAA4ADAALAAoACQAKAAoACQAIAAYABgAGAAYACAAHAAcABwAF
AAUABQAFAAUABQAFAAUABwAHAAcABwAHAAcABwAHAAcABwAIAAgABwAHAAgACAAHAAcA
BwAHAAkACQAJAAkACQAJAAkACQALAAsACwALAAsACwALAAsACwALAAsACwALAAsACwAL
AAkACQAKAAoADAAMAAwADAAMAAwADAALAA0ADQANAAwACgAKAAoACgAKAAoACgAKAAoA
CgAKAAoADQANAA0ADQAOAA8AEAAQABAAEAAQABAADwAPAA8AEQARABEAEQARABEAEQAR
ABEAEgASABQAFwAZABkAGgAaABkAGAAYABcAFgAVABUAFQAWABgAGAAYABQAEAAQAA4A
DAAMAAsACwANAAsACwALAAoACgAJAAkABwAHAAcABwAHAAcABwAHAAcABwAHAAcABgAG
AAcABwAHAAYABgAHAAcABwAHAAcACQAMABAAFQAWABkAHgAlADQARABUAF8AZQBpAGUA
VgBHADwANwA1ACYA/f/M/6f/lf+S/5T/lP+N/4f/hv+L/5X/pP+y/8D/z//a/+T/6//u
//P/9v/7//3//v//////AAABAP//AAAAAAAAAgADAAMABAAEAAUABgAGAAYABgAGAAYA
BwAHAAcACAAIAAgACQAJAAsACwALAAwACgAKAAoACwALAAsACwAMAAwADAANAA4ADgAO
AA8ADwANAA4ADwAPABIAEgASABIAFAAVABYAFwAXABgAGQAZABoAGwAbABsAHAAdAB4A
IAAhACIAIwAjACQAJgAnACgAKAApACoAKwAuAC4ALgAuAC8AMAAwADAAMQAxADEAMgAy
ADIAMgAyADAAMAAwAC4ALwAvAC8ALgAtACwAKwApACgAJgAlACMAHwAfABwAHAAbABsA
GQAZABUAFAATABIAEAAPAA4ADQAMAAwACwAKAAoACgAKAAoACgAJAAkACQAJAAkACQAJ
AAkACQAJAAkACQAJAAkACQAJAAkACQAJAAsACwAMAAwACwALAAwADAALAAsACwALAA0A
DQANAA0ADQANAA0ADQANAA0ADQANAAsACwALAAsADQANAA0ADQANAA0ADQANAA0ADQAO
AA4ADgAOAA4ADgAOAA4ADgANAA0ADQANAAwADAAMAAwADAAOAA4ADgAOAAwADAAMAAwA
CwALAAsACwAMAA0ADgAQABAADgAOAA4ADgAPAA8ADwARABEAEQARABEAEQARABEAEQAS
ABIAFAAXABgAFwAXABYAEwASABIAEQASABEAEQARABQAFgAWABYAEAAMAAwACgAIAAgA
BwAHAAcABQAFAAUABAAEAAMAAwADAAMAAwADAAEAAQABAAEAAQABAAEAAQAAAAAAAQAB
AAEAAAAAAAEAAQABAAMAAwAFAAoADgARABIAFQAcACcAOABKAFYAWwBhAF8AUwBGAD0A
PgA/ADEACADV/7L/n/+Z/5z/mv+O/4X/g/+I/5P/o/+w/77/zP/X/+D/5v/n/+r/7//y
//P/9f/4//n/+f/6//v/+f/6//r/+v/6//v/+//8//z//f/+//7//v/+//7//v//////
//8AAAAAAAABAAEA////////AAACAAIAAgADAAMAAwADAAQABAAEAAUABgAGAAYABwAH
AAUABgAHAAcACAAIAAgACAAKAAsADAANAA0ADgAPAA8AEgATABMAEwAWABcAGAAaABkA
GgAbABsAHAAeAB8AIAAeAB8AIAAhACQAJAAkACQAJQAmACYAJgAnACcAJwAoACYAJgAm
ACYAJgAmACYAJAAjACMAIwAiACEAIAAfAB0AGgAYABcAFQAVABUAEgASAA0ADQALAAsA
CQAIAAcABgAEAAMAAgABAAIAAgABAAAAAAAAAAAAAAAAAP//////////////////////
/////////////////////////////////wAAAAD/////AAAAAP//////////AQABAAEA
AQABAAEAAQABAAEAAQABAAEAAQABAAEAAQABAAEAAQABAAEAAQABAAEA/////wAAAAAC
AAIAAgACAAIAAgACAAEAAQABAAEAAAAAAAAAAAAAAAAAAAAAAAAAAAAAAAAAAAADAAMA
AwADAAQABQAGAAQABAAEAAQABQAFAAUABwAHAAcABwAHAAUABQAFAAUABgAGAAgACwAN
AA0ADgAOAAsACgAKAAkACgAJAAkACQAKAAwADAAMAAYAAgACAAAA/v/+//3//f/9//v/
+//7//r/+v/5//n/+f/5//n/+f/7//v/+//7//n/+f/5//n/+v/6//v/+//5//j/+P/5
//n/+f/5//n//f8CAAYABwAKAA8AGAAlADYARgBSAFcAWQBVAEUANgAtACoAJwATAOb/
tf+S/4P/hf+K/4j/gP97/3//hv+T/6H/rv+8/8r/0//a/97/4f/k/+n/6v/r/+3/7v/x
//H/8v/z//P/9P/0//T/9P/1//X/9v/0//X/9v/2//b/9v/2//b/9//3//f/+P/4//j/
+f/5//n/+f/5//r/+v/6//r/+//7//v/+//8//z//P/9//7/AAAAAAEAAQD//wAAAQAB
AAIAAgACAAIABAAFAAYABwAFAAYABwAHAAoACwALAAsADAANAA4AEAARABIAEwATABIA
FAAVABYAGAAZABoAGwAcABwAHAAcAB0AHgAeAB4AHQAdAB0AHgAcABwAHAAcABwAHAAc
ABoAGwAbABsAGgAXABYAFQATABIAEAAPAA0ACQAJAAYABgADAAMAAQABAP///v/9//z/
/P/7//r/+f/4//j/9//2//b/9v/2//b/9v/1//X/9f/1//X/9f/1//X/9f/1//X/9f/1
//X/9f/1//X/9f/1//X/9f/2//b/9//3//j/+P/3//f/9//3//f/9//3//f/9//3//f/
9//3//f/9//3//f/9//3//f/9//3//f/9//3//f/9//3//X/9f/2//b/9v/2//b/9v/2
//b/9v/1//f/9//3//b/9v/2//b/9v/2//b/9v/2//b/9v/2//b/9f/1//X/9f/2//f/
+P/4//r/+v/4//j/+P/4//n/+f/5//v/+//7//v/+//7//v/+//7//r/+v/8////AQAB
AAIAAgABAAAAAAD///7//f/9//3//v8AAAAAAAD6//b/9v/0//T/9P/z//P/8f/v/+//
7//w//D/7//v/+//7//v/+//7//v/+//7//t/+3/7f/t/+z/7P/t/+3/7f/s/+z/7f/t
/+//7//v/+//9P/4//3/AAABAAYADwAcADAAQABNAFEAUwBLADgAIwAUABEACwD0/8n/
mP91/2f/aP9w/3D/af9n/2z/df+D/5T/ov+u/7n/xP/O/9H/1P/Z/97/3//h/+T/5f/l
/+b/5//n/+j/6P/o/+r/6//r/+z/7P/t/+7/7v/u/+7/7v/u/+//7//v//D/7v/u/+//
7//x//H/8f/y//D/8P/w//H/8//z//P/9P/0//T/9f/2//T/9P/1//X/9//4//n/+f/6
//r/+v/6//z//f/+//////8AAAEAAQACAAMAAwADAAQABQAGAAgACQAKAAsACwAMAA4A
DwAQABAAEQASABMAFAAUABQAFAAVABYAFgAWABcAFwAXABgAFgAWABYAFgAWABYAFgAU
ABMAEwATABIAEQAQAA8ADQAMAAoACQAHAAUABQACAAIA//////3//f/7//r/+f/4//j/
9//2//X/9P/0//P/8v/w//D/8P/w//D/7//v/+//8f/x//H/8f/v/+//7//v/+//7//v
/+//7//v/+//7//v/+//8P/w/+//7//w//D/8f/x//H/8f/x//H/8f/x//H/8f/x//H/
8f/x//H/8f/x//H/8f/x//H/8f/x//H/8//z//P/8//z//P/9P/0//L/8v/y//L/8v/y
//L/8f/x//H/8f/w//D/8P/w//D/8P/w//D/8P/w//D/8P/w//H/8f/x//H/8P/x//L/
8v/y//L/8v/y//T/9v/2//b/9v/2//b/9//3//f/+f/5//n/+f/5//f/9//3//f/9v/2
//j/+///////AAAAAP3//P/8//v/+v/5//n/+f/6//z//P/8//j/9P/0//L/8P/w/+//
7//x/+//7//v/+7/7v/t/+3/7f/t/+3/7f/t/+3/7f/t/+3/7f/t/+3/7P/s/+3/7f/t
/+z/7P/t/+3/7f/t/+3/7//y//j/+//+/wEABgAPABwALgBAAEsAUQBTAEsANgAhABIA
DQAFAO7/w/+S/2//Y/9i/2j/aP9j/2H/Zv9v/33/jP+a/6j/tf/C/8z/0//W/9n/3v/f
/+P/5P/n/+f/6P/p/+v/7P/s/+z/7P/t/+3/7v/u/+//8P/w//L/8v/y//L/8f/x//H/
8v/y//L/8//z//X/9f/1//b/9v/2//b/9//5//n/+f/6//j/+P/5//r/+v/6//v/+//7
//z//f/9//7//v/+//7/AAABAAIAAwADAAQABQAFAAgACQAJAAkACgALAAwADgANAA4A
DwAPABAAEgATABQAFgAXABgAGQAaABoAGgAaABsAHAAcABwAHQAdAB0AHgAgACAAIAAg
ACAAIAAgAB4AHQAdAB0AHAAbABoAGQAXABgAFgAVABMADwAPAAwADAAJAAkABwAHAAUA
BAADAAIAAgABAAAA///+//7//f/8//z//P/8//z/+v/5//n/+f/7//v/+//7//v/+//7
//v/+f/5//n/+f/7//v/+//7//v/+//8//z//f/9//7//v/9//3//f/9//3//f/9//3/
/f/9//3//f////////////////////////////////////////////////8AAAAAAAAA
AAAAAAAAAAAAAAD//wAAAQACAAIABgAGAAYABAAEAAQABAAEAAUABQAFAAcABwAHAAcA
BwAJAAkACQAJAAgACAAKAA0ADQANAA4ADgANAAwADAALAAwACwALAAsADAAOAA4ADgAI
AAQABAACAAAAAAD////////9//3//f/8//z/+//7//v/+//7//v/+//7//v/+//7//v/
+//7//z//P/9//3//f/8//z//f/9//3//f/9//3/AAAEAAkADgARABQAGQAiADIARABR
AFkAXQBZAE4APQAsACMAIQAYAPn/yP+d/4P/fP+A/4T/f/93/3b/e/+D/47/oP+u/7//
zP/U/9v/4P/l/+r/7f/x//T/9//3//j/+f/5//r/+v/6//z//f/9//7//P/9//7//v/+
//7//v/+/wEAAQABAAIAAgACAAMAAwADAAMAAwAEAAYABgAGAAcABwAHAAcACAAIAAgA
CQAKAAoACgALAAsACwAMAA0ADQAOAA4ADgAOABAAEQASABMAEwAUABUAFQAWABcAFwAX
ABoAGwAcAB4AHQAeAB8AHwAgACIAIwAkACQAJQAmACcAKgAqACoAKgAtAC4ALgAuAC8A
LwAvADAAMAAwADAAMAAwADAAMAAuAC0ALQAtACwAKgAoACYAIwAkACIAIQAfABsAGwAY
ABgAEwATABEAEQAPAA4ADQAMAAoACQAIAAcABgAGAAUABAAEAAQABAAEAAQAAwADAAMA
AwADAAMAAwAFAAUABQAFAAUABQAFAAUABQAFAAUABQAFAAUABgAGAAMAAwAEAAQABQAF
AAUABQAFAAUABQAFAAUABQAFAAUABQAFAAUABQAFAAUABQAFAAcABwAHAAcABQAFAAUA
BQAFAAUABgAGAAQABAAEAAQABgAGAAYABQAFAAUABQAEAAQABAAEAAQABAAEAAQABAAE
AAQABAAEAAMAAwADAAMAAgADAAQABAAEAAQABAAEAAIAAgADAAMAAQABAAEAAgACAAIA
AgACAAAAAQABAAEABQAFAAYACAAIAAgACAAHAAcABwAJAAkACQAJAAkACQAJAAkACQAG
AAYACAALAA0ADQAOAA4ADwAOAA4ADQAMAAsACwALAAoADAAMAAwACwAIAAkACAAFAAQA
AgABAAEA/////////v/+//3//f/9//3//f/9//v/+//7//v/+//7//v/+//6//r/+//7
//v/+v/6//v/+//9//v/+//9/wAABAAJAAwADwASABkAJgA4AEoAVwBbAF8AXQBQAD8A
NAAxADEAIgD5/8j/pf+V/5L/lP+S/4v/g/+C/4f/k/+g/67/vP/H/9T/3P/h/+T/6f/s
/+//8f/0//X/9f/2//f/9//4//j/+P/4//n/+f/6//r/+//8//z//P/8//z//P/9//3/
/f/+//7//v///////f/9//3//v/+//7//v///////////wAAAgACAAMABAAEAAQABQAF
AAUABgAHAAcABgAGAAYABgAGAAcACAAJAAkACgALAAsADgAPAA8ADwAQABEAEgAUABMA
FAAVABUAFAAWABcAGAAaABsAHAAdABwAHAAcABwAHQAeAB4AHgAfAB8AHwAgACAAIAAg
ACAAIAAgACAAHgAfAB8AHwAeAB8AHgAdABsAGgAYABcAFQAVABUAEgASAA8ADwANAA0A
CQAIAAcABgAEAAMAAgABAP7//v/9//z//v/+//7//v/8//v/+//7//3//f/9//3/+//7
//v/+//9//3//f/9//v/+//7//v/+//7//z//P/9//3//v/+//3//f/9//3//f/9//3/
/f////////////////////////////////////////////3//f/9//3//f/9//7//v/+
//7//v/+//7//v/+//3//////////v/+//7//v/+//7//v/+//7//P/8//z//P/9//3/
/f/9//3//f/9//z//P/8//z//P/6//r/+//7//n/+f/5//r/+v/6//r/+v/8//3//v/+
//7//v/+//3//f/9////AQABAAEAAQD///////////7//v8AAAMABwAHAAgACAAHAAYA
BgAFAAQAAwADAAMAAgAEAAQABAABAP7////+//z//P/7//v/+f/3//f/9//2//b/9f/1
//P/8//z//P/8//z//P/8//z//P/8//z//L/8v/z//P/8//y//L/8//z//P/8//z//P/
9v/6////AgAFAAoADwAcAC4AQABNAFUAWwBXAEYAMwAkAB0AGwAMAOf/tP+N/3n/dP96
/3z/df9v/3D/d/+B/5L/oP+s/7n/xv/O/9P/1v/b/97/4f/j/+b/5//n/+j/6f/r/+z/
7P/s/+7/7//v//D/7v/v//D/8P/w//D/8P/w//H/8f/x//L/8v/y//P/8//z//P/8//0
//L/8v/y//P/8//z//P/9P/0//T/9f/2//j/+P/5//n/9//4//n/+f/8//z//P/8//z/
/f/+/////f/+//////8CAAMAAwADAAQABQAGAAgABwAIAAkACQAKAAwADQAOAA4ADwAQ
ABEAEAAQABAAEAARABIAEgASABEAEQARABIAEgASABIAEgAUABQAFAASABEAEQARABAA
DQAMAAsACQAKAAgABwAFAAMAAwAAAAAA/f/9//v/+//5//j/9//2//b/9f/0//P/8P/w
/+//7v/u/+7/7v/u/+7/7f/t/+3/6//r/+v/6//r/+v/6//r/+v/6//r/+v/7f/t/+3/
7f/r/+v/7P/s/+3/7f/u/+7/7f/t/+3/7f/t/+3/7f/t/+3/7f/t/+3/7f/t/+3/7f/t
/+3/7f/t/+//7//v/+//7f/t/+3/7f/t/+3/7v/u/+7/7v/u/+7/8P/w//D/7//v/+//
7//u/+7/7v/u/+7/8P/w//D/8P/w//D/8P/w/+//7//v/+//7v/v//D/8P/y//T/9P/0
//T/9P/0//X/9f/1//f/9//3//f/9//3//f/9//3//b/9v/4//v//f/9//7//v/9//z/
/P/7//r/+f/5//n/+P/6//r/+v/4//T/9P/y//D/8P/v/+//7f/r/+v/6//s/+z/6//r
/+v/6//r/+v/6//r/+v/6//r/+v/6//r/+r/6v/r/+v/7f/s/+z/7f/t/+v/6f/r/+3/
8P/0//n//P///wQADQAaACwAQABLAE8AUQBLADgAJQAWAA8ACQD0/8n/mP91/2f/aP9s
/27/Zf9j/2b/b/97/4z/nP+o/7X/wv/K/8//0v/X/9r/3f/h/+L/5f/l/+b/5//p/+r/
6v/q/+r/6//r/+z/7P/t/+7/7v/u/+7/7v/u/+//7//v//D/8P/w//H/8f/x//H/8f/y
//T/9P/0//X/8//z//P/9P/0//T/9f/2//b/9v/3//f/+f/6//v/+//8//z//P/8//z/
/f/+////AQACAAMAAwAEAAUABQAFAAYABwAIAAoACwAMAA0ADQAOABAAEQASABIAEwAU
ABUAFgAWABYAFgAVABYAFgAWABcAFwAXABgAGgAaABoAGgAaABoAGgAYABkAGQAZABgA
FQAUABMAEQAQAA4ADQALAAkACQAGAAYAAQABAP/////7//r/+f/4//j/9//2//X/9P/0
//P/8v/y//L/8v/y//L/8f/x//H/8//z//P/8//z//P/8//z//P/8//z//P/8f/x//H/
8f/x//H/8v/y//H/8f/y//L/9f/1//X/9f/1//X/9f/1//X/9f/1//X/8//z//P/8//1
//X/9f/1//f/9//3//f/9f/1//X/9f/z//P/9P/0//T/9P/0//T/9f/2//f/9//5//n/
+f/4//j/+P/4//j/+v/6//r/+v/8//z//P/8//v/+//7//v//v///wAAAAACAAIAAgAC
AAEAAAAAAP///f/9//3//v/8//z//P/8//r/+f/3//X/9P/z//L/8f/x//H/8f/w/+//
7//v/+//7f/t/+7/7v/u/+3/7P/r/+z/6//r/+v/7P/r/+z/7f/t/+3/7v/v/+7/7f/u
//L/9P/2//j/+v8BAAYACwAQABwAKAA0AEAAPQA6ADcANAAoABwAEAAEAOX/xv+n/4j/
gv98/w==
         </WaveFormData>
      </LeadData>
      <LeadData>
         <LeadByteCountTotal>10000</LeadByteCountTotal>
         <LeadTimeOffset>0</LeadTimeOffset>
         <LeadSampleCountTotal>5000</LeadSampleCountTotal>
         <LeadAmplitudeUnitsPerBit>4.88</LeadAmplitudeUnitsPerBit>
         <LeadAmplitudeUnits>��V</LeadAmplitudeUnits>
         <LeadHighLimit>2147483647</LeadHighLimit>
         <LeadLowLimit>268435456</LeadLowLimit>
         <LeadID>V6</LeadID>
         <LeadOffsetFirstSample>0</LeadOffsetFirstSample>
         <FirstSampleBaseline>0</FirstSampleBaseline>
         <LeadSampleSize>2</LeadSampleSize>
         <LeadOff>FALSE</LeadOff>
         <BaselineSway>FALSE</BaselineSway>
         <ExcessiveACNoise>FALSE</ExcessiveACNoise>
         <MuscleNoise>FALSE</MuscleNoise>
         <LeadDataCRC32>600268311</LeadDataCRC32>
         <WaveFormData>
9P/0//T/9P/2//b/+/8AAAQABgAJAA4AFgAhADEAPABBAEEAPAAvABgAAgDy/+z/5f/W
/7j/lv+B/33/hv+T/5f/mf+b/6D/pf+s/7f/wP/H/9D/2f/e/+D/4//l/+j/6//t/+3/
8P/x//H/8f/y//L/9P/0//T/9f/1//X/9f/1//X/9f/2//b/9v/2//b/9//3//j/9v/2
//b/9v/4//n/+f/5//f/+P/4//j/+v/6//r/+v/7//v/+//7//z//P/8//3//f/9//7/
//////////////7/////////AAAAAAAAAAACAAIAAgADAAUABQAGAAYABQAGAAcACAAJ
AAoACwANAA0ADQANAA8ADQANAA4ADgAOAA4ADwAPAA8ADwAQABEAEQARABEAEQARABEA
EQARAA8ADgAOAA4ADwANAA0ADAANAAwACwAKAAsACgAJAAgABwAGAAUABAADAAIAAgAB
AAAA//////7//v/+//7//P/8//z//P/8//z//P/8//z/+//7//v/+//7//r/+v/6//n/
+f/5//j/+f/6//v//P/8//z//P/8//z//P/8//z/+v/6//v/+//7//v/+//7//v/+//7
//v//P/8//z/+//9//7//v/9//3//v/+//7//v/+//7//v/+//7//v/+//7//v/+//7/
/P/8//z//P/+//7//v/+//z//P/8//z//P/8//z//P/+//7//v/+//z//f/9//3//P/8
//3//v/+/wAAAgACAAIAAgACAAIAAgADAAMABAAEAAQABAACAAIAAgACAAIAAgAEAAcA
CgALAAwADQANAAsACwALAAwACwALAAsACQAKAAoACQAGAAQAAgAAAAAA///+//7//v/8
//z//P/8//r/+v/7//v/+//7//r/+v/6//r/+v/6//r/+f/5//r/+v/6//r/+v/6//r/
+v/6//j/+P/4//z///8EAAgADAARABYAHAAnADUAQABDAEMAPgAvABoABAD0/+7/6//c
/8D/oP+N/4v/lP+f/6H/of+h/6L/pf+q/7X/vv/J/9T/3f/i/+b/6f/r/+7/7//x//P/
9P/1//X/9f/2//b/+P/4//j/+f/5//n/+f/5//n/+f/6//r/+v/6//r/+//7//z//P/8
//z//P/8//3//f/9//3//v/+//7//v/+//7//v///////////wAAAAAAAAEAAQABAAIA
AwADAAMAAwADAAIAAwADAAMABAAEAAQABAAIAAgACAAJAAkACQAKAAoACwAMAA0ADgAO
AA4ADgAPABEAEQARABMAEwATABQAFAAUABQAFQAVABUAFQAWABcAFwAXABcAFwAXABcA
FwAXABUAFAAUABQAFQATABMAEgARABAADwAOAA0ADAALAAoABwAGAAUABAAFAAQABAAD
AAIAAQABAAAAAAAAAAAA/v/8//z//P/8//z//P/8//z//f/9//3//f/9//z//P/8//3/
/f/9//z//P/8//z//P/8//z//P/8//z//P/8//z//P/8//3//f/9//3//f/9//3//f/9
//3//v/+//7//f/9//7//v/9//3//v/+//7//v/+//7//v/8//z//P/8//7//v/+//7/
/v/+//7//v/+//7//v/+//7//v/+//7//v/+//7//v/+//7//v/+//7//////wEAAAAA
AAAAAAAAAAIAAgADAAMABAAEAAQABAAEAAQABAAEAAQABAAGAAkACgALAAwADQANAAsA
CwALAAgABwAHAAcACQAKAAoACQAGAAQAAgAAAAAA///+//7//v/8//z//P/8//r/+v/7
//v/+//7//r/+P/4//j/+P/6//r/+f/5//r/+v/6//r/+v/6//r/+v/8//r/+v/8//7/
AQAGAAoADgARABYAHgArADkAQABDAEEAOgApABQAAAD2//L/7f/a/7z/nv+R/5P/nP+n
/6n/p/+p/6z/sf+4/7//yv/T/9z/4f/m/+r/7f/v//D/8//1//X/9v/3//f/9//4//j/
+v/6//r/+//7//v/+//7//v/+//8//z//P/8//z//f/9//7//v/+//7//v/+////////
////AAAAAAAAAAAAAAAAAAABAAEAAQABAAIAAgACAAMAAwADAAQABQAFAAUABQAFAAYA
BwAHAAcACgAKAAoACgAKAAoACgALAA0ADQAOAA4ADwAQABEAEgASABIAEgATABUAFQAV
ABcAFQAVABYAFgAYABgAGQAZABkAGQAaABsAGQAZABkAGQAZABkAGQAZABkAGAAYABgA
FwAVABUAFAATABIAEQAQAA8ADgANAAwACwAKAAkACAAHAAYABgAFAAQAAwADAAIAAgAC
AAIAAAAAAAAAAAAAAAAAAAAAAAAA//////////8BAAAAAAAAAAEAAQABAAAAAAAAAAAA
AAAAAAAAAAAAAAAAAAAAAAAAAAAAAAEAAQABAAEAAQABAAEAAQABAAEAAgACAAIAAQAB
AAIAAgABAAEAAgACAAIAAgACAAIAAgACAAIAAgACAAIAAgACAAIAAgACAAIAAgACAAIA
AgACAAQABAAEAAQAAgACAAIAAgAEAAQABAAEAAYABQAFAAYABgAGAAYABgAIAAgACQAJ
AAgACAAIAAgACAAIAAgACAAIAAgACgANAA4ADwAQABEAEQAPAA8ADwAOAA0ADQANAA8A
EAAQAA8ADAAKAAgABgAEAAMAAgACAAIAAAAAAAAAAgAAAAAAAQD////////+//7//v/+
//7//v/+//3//f/+//7//v/+//7//v/+//7//v/+//7//v8AAAMACAAOABAAEwAWABwA
JwA1AEIARwBHAEQANwAiAAwA+v/y/+3/4v/I/6b/j/+J/5D/nf+j/6P/o/+q/6//tv+7
/8b/z//Y/+H/6P/q/+3/7//y//X/9//3//j/+f/5//n/+v/6//z//P/8//3//f/9////
/////////v/+//7//v/+//////8AAAAAAAAAAAAAAAABAAEAAQABAAIAAgACAAIAAgAC
AAIAAwADAAMAAwAEAAQABAAFAAUABQAGAAcABwAHAAcABwAKAAsACwALAAoACgAKAAoA
DAAMAAwADQAPAA8AEAAQABEAEgATABQAFAAUABQAFQAXABcAFwAZABcAFwAYABgAGAAY
ABkAGQAbABsAHAAdABsAGwAbABsAGwAbABsAGwAZABgAGAAYABkAFwAXABYAFQAUABMA
EgARABAADwAOAA8ADgANAAwACwAKAAoACQAIAAcABwAGAAYABgAGAAQABAAEAAQABAAE
AAQABAAEAAMAAwADAAMAAwACAAIAAgABAAEAAQAAAAAAAAAAAAAAAAAAAAAAAAAAAAAA
AAAAAAAAAAABAAEAAQABAAEAAQADAAMAAwADAAIAAgACAAEAAQACAAIAAQABAAIAAgAC
AAQABAAEAAQABAAEAAQABAAEAAQABAAEAAQABAAEAAQABAAEAAQABAAEAAQABAAEAAQA
BAAEAAQABAAEAAQABAAEAAUABQAFAAYACAAIAAgACAAIAAgACAAIAAkACQAKAAoACgAK
AAoACgAKAAoACgAKAAwADwAQABEAEgATABMAEQARABEAEAAPAA8ADwARABIAEgARAA4A
DAAKAAgACAAHAAYABgAIAAYABgAGAAQAAgACAAMAAwADAAMAAgAAAAAAAAAAAAIAAgAB
AAEAAgACAAIAAgACAAIAAgACAAIAAgACAAQABAAHAAwAEAAUABcAHAAgACkANwBEAE0A
TwBMAEUAMgAYAAQA+P/z/+z/2P+4/5v/j/+S/5//p/+p/6n/rP+v/7T/u//G/9H/2v/j
/+r/8P/z//X/9v/5//v/+//+/////////wAAAAACAAIAAAABAAEAAQADAAMAAwADAAYA
BgAGAAYABgAHAAcACAAGAAYABgAGAAYABwAHAAcABwAIAAgACAAKAAoACgAKAAkACQAJ
AAkADAAMAAwADQANAA0ADgAPAA8ADwAPAA8ADgAPAA8ADwAQABAAEAAQABIAEgASABMA
FQAVABYAFgAXABgAGQAaABoAGgAaABsAGwAbABsAHQAfAB8AIAAgAB4AHgAfAB8AHwAf
ACAAIQAhACEAIQAhACEAIQAhACEAIQAgACAAIAAfAB0AHQAcAB0AHAAbABoAGQAYABcA
FgAVABQAEwASAA8ADgAOAA0ADAALAAsACgAKAAoACgAIAAgACAAIAAgACAAIAAgACAAH
AAcABwAHAAcABgAGAAYABwAHAAcABgAGAAYABgAGAAgACAAIAAgABgAGAAYABgAGAAYA
BwAHAAcABwAHAAcABwAHAAcABwAGAAYABgAFAAcACAAIAAcABQAGAAYABgAGAAYABgAG
AAYABgAGAAYABgAGAAYABgAGAAYABgAGAAYABgAGAAYABAAEAAQABAAEAAQABAAEAAQA
BAAEAAQABgAHAAcABwAIAAoACwAKAAoACgAKAAoACgAKAAsACwAKAAoACgAKAAoACgAK
AAoADAAMAA4AEQAQABEAEgATABMAEQARABEADgANAA0ADQAPABAAEAAPAAwACgAIAAYA
BgAFAAQABAAEAAIAAgACAAIAAAAAAAEA/////////v/+//7//v/+//7//v/9//3//v/+
//7//v/+//7//v/+//7//v8AAAAAAAADAAgADAAQABMAFgAeACkANQA+AEMARQBAADcA
JAAQAAAA+v/3/+7/1v+4/5//mf+e/6n/rf+p/6n/qv+t/7L/uf/C/83/1v/f/+b/6P/r
/+3/8P/z//X/9//2//f/9//3//j/+P/6//r/+v/7//v/+//9//3//f/9//z//P/8//z/
/P/9//3//v/+//7//v/+//7//////////f/+//7//v/+//7//v/+/wEAAQABAAEAAAAA
AAAAAQABAAEAAgADAAMAAwADAAMABAAFAAUABQAGAAYABgAGAAYABgAGAAcACQAJAAoA
CgALAAwADQAOAA4ADgAOAA8AEQARABEAEwATABMAFAAUABQAFAAVABUAFQAVABYAFwAX
ABcAFwAXABcAFwAXABcAFQAUABQAFAAUABMAFAAUABEAEAAPAA4ADQAMAAsACgAJAAgA
BwAGAAUABAAEAAMAAgABAAEAAAAAAAAAAAD+//7//v/+//7//P/8//z//P/7//v/+//7
//3//P/8//z//f/9//3//P/+//7//v/+//z//P/8//z//P/8//z//P/8//z//f/9////
///////////////////+//7//v/9//v//P/8//v/+//8//z//P/+//7//v/+//z//P/8
//z//v/+//7//v/8//z//P/8//z//P/8//z//P/8//z//P/8//z//P/8//z//P/8//z/
/P/9//3//f/8//7//f/+//7//v/+//7//v8AAAAAAQABAAAAAAAAAAAAAAAAAAAAAAAA
AAAAAgAFAAQABQAGAAcABQADAAMAAwAEAAMAAwADAAMABAAEAAMAAAD+//z/+v/6//n/
+P/4//j/9v/2//b/9v/0//T/9f/z//P/8//y//L/8v/y//L/8v/y//H/8f/w//D/8P/w
//D/8P/w//D/8P/y//T/9P/4//3/AAAEAAYACQAOABoAJQAxADYANQA1ACwAGQAGAPr/
9v/0/+3/1P+0/57/lf+b/6T/p/+j/6H/o/+k/6f/sP+7/8T/zf/U/9v/3v/g/+P/5f/o
/+n/6f/r/+z/7f/t/+3/7v/u//D/8P/w//H/8f/x//H/8f/x//H/8v/y//L/8v/y//P/
8//0//T/9P/0//T/9P/1//X/9f/1//b/9v/2//b/9v/2//b/9//3//f/9//4//j/+P/5
//n/+f/6//v/+//7//v/+//8//3//f/9//7//v/+//7/AAAAAAAAAQADAAMABAAEAAUA
BgAHAAgACAAIAAgACQAJAAkACQALAA0ADQAOAA4ADgAOAA8ADwAPAA8AEAARABEAEQAR
ABEADwAPAA8ADwAPAA4ADgAOAA0ACwALAAoACQAIAAcABgAFAAQAAwACAAMAAgABAAAA
/f/8//z/+//8//v/+//6//r/+v/6//j/+P/4//j/+P/4//j/+P/4//f/9//3//f/9//2
//b/9v/3//f/9//2//j/+P/4//j/+P/4//j/+P/4//j/+P/4//j/+P/5//n/+f/5//n/
+f/5//n/+f/5//r/+v/6//n/+f/6//r/+f/5//r/+v/6//r/+v/6//r/+v/6//r/+v/8
//z//P/8//r/+v/6//r/+v/6//r/+v/6//r/+v/6//r/+v/6//r/+v/6//r/+v/8//3/
/f/9//7//v8AAP7//v/+//7//v/+//////8AAAAAAAAAAAAAAAAAAAAAAgACAAQABwAG
AAcACAAJAAkABwAHAAcABgAFAAUABQAFAAYABgAFAAIAAAD+//z//P/7//r/+v/6//j/
+P/4//j/9v/2//f/9//3//f/9v/2//b/9v/2//b/9v/1//X/+P/4//j/+P/4//j/+P/4
//j/+P/4//r//v8DAAgACgAMABEAGAAkAC8AOwBAAD8AOwAwABsACAD6//b/8v/l/8r/
qv+S/4//mf+k/6n/p/+n/63/sP+1/77/x//O/9f/4P/l/+b/6P/r/+3/7v/v//H/9f/2
//f/9//3//b/9v/4//j/+P/5//n/+f/5//n/+f/5//r/+v/6//r/+P/5//n/+v/8//z/
/P/8//z//f/9//3/+//8//z//P/+//7//v/+////////////AAAAAAAAAQABAAEAAgAD
AAMAAwADAAMABAAFAAUABQAGAAYABgAGAAgACAAIAAkACQAJAAoACgALAAwADQAOAA4A
DgAOAA8AEQARABEAEwATABMAFAAUABQAFAAVABUAEwATABQAFQAVABUAFQAVABUAFQAV
ABUAEwASABIAEgATABEAEQAQAA8ADgANAAwACwAKAAkACAAHAAYABQAEAAUABAAEAAMA
AgABAAEAAAAAAAAAAAD+//7//v/+//7//v/+//7//v/9//3//f/9//3//P/8//z//f/9
//3//P/8//z//P/8//7//v/+//7//v/+//7//v/8//z//f/9//3//f/9//3/////////
///+//7//v/9////AAAAAP////8AAAAAAAD+//7//v/+//7//v/+//7/AAAAAAAAAAD+
//7//v/+//7//v/+//7//v/+//7//v/+//7//v/+//7//v/+//7//v/////////+//7/
//8AAAIAAgACAAIAAgACAAIAAgADAAMABAAEAAQABAAEAAQABAAEAAQABAAGAAkACgAL
AAwADQANAAsACwALAAoACQAJAAkACQAKAAoACQAGAAQAAgAAAAAA///+//7//P/6//r/
+v/8//r/+v/7//v/+//7//r/+P/4//j/+P/6//r/+f/5//j/+P/4//j/+v/6//r/+v/4
//r/+v/6//z///8EAAoADAAPABQAGgAnADUAQABDAEMAPgAxABoABADy/+z/6f/a/7z/
nP+H/4X/kP+Z/5//of+h/6b/q/+y/73/xv/N/9b/3//k/+j/6f/r/+7/7//x//H/8v/z
//P/8//0//T/9v/2//b/9//3//f/+f/5//n/+f/6//r/+v/6//r/+//7//z/+v/6//r/
+v/8//3//f/9//v//P/8//z//v/+//7//v/9//3//f/9//7//v/+////AQABAAIAAwAD
AAMAAwADAAQABQAFAAUABgAGAAYABgAIAAgACAAJAAkACQAKAAoACwAMAA0ADgAQABAA
EAARABEAEQARABMAEwATABQAFAAUABQAFQAVABUAFQAWABcAFQAVABUAFQAVABUAFQAV
ABUAFAAUABQAEwARABEAEAAPAA4ADQAMAA0ADAALAAoABwAGAAUABAAFAAQABAADAAIA
AQABAAAAAAAAAAAA/v/+//7//v/+//7//v/+//7//f/9//3//f/7//r/+v/6//v/+//7
//r/+v/6//r/+v/6//r/+v/6//z//P/8//z//P/8//3//f/9//3//f/9//3//f/9//3/
/v/+//7//f/9//7//v/9//3//v/+//7//v/+//7//v/+//7//v/+//7//v/+//7//P/8
//z//P/8//z//P/8//z//P/8//z//v/+//7//v/+//7//v/+//z//f/9//3//P/8//3/
/v/+//7//v/+////AQACAAIAAgACAAIABAAEAAUABQAEAAQABAAEAAQABAAEAAQABAAE
AAYACQAKAAsADAANAAsACQAJAAkACgAJAAkACQAJAAoACgAJAAQAAgAAAP7//v/9//z/
/P/8//r/+v/6//r/+P/4//n/+f/5//n/+P/4//j/+P/4//r/+v/5//n/+P/4//j/+P/6
//r/+v/6//r/+v/6//r//P8BAAQACgAOABEAFgAcACcANQBAAEUAQwBAADMAGgACAPL/
6v/l/9b/vP+a/4f/g/+M/5X/m/+d/5//ov+n/6z/t//C/8v/1P/d/+T/5v/p/+v/7v/x
//P/8//0//X/9f/1//j/+P/6//r/+P/5//n/+f/5//n/+f/5//z//P/8//z//P/9//3/
/v/8//z//P/8//7///////////8AAAAAAAAAAAAAAAAAAAEAAQABAAEAAgACAAIAAwAB
AAEAAgADAAUABQAFAAUABgAHAAcABwAIAAgACAAIAAoACgAKAAsADQANAA4ADgANAA4A
DwAQABAAEAAQABEAEwATABMAFQATABMAFAAUABYAFgAXABcAFQAVABYAFwAXABcAFwAX
ABkAGQAZABkAFwAWABYAFgAXABUAFQAUABMAEgARABAADwAOAA0ADAAJAAgABwAGAAcA
BgAGAAUABAADAAMAAgACAAIAAgAAAAAAAAAAAAAA/v/+//7//v/9//3//f/9//3//P/8
//z//f/9//3//P/8//z//P/8//7//v/+//7//v/+//7//v/8//z//f/9//3//f/9//3/
/f/9//3//f/+//7//v/9//3//v/+//3//f/+//7//v/+//7//v/+//z//P/8//z//P/8
//z//P/8//z//P/8//7//v/+//7/AAACAAAAAAAAAAAAAAAAAP7//v//////AgACAAIA
AgACAAIAAgACAAQABAAGAAkACAAJAAoACwALAAkACQAJAAgABwAHAAcABwAIAAgABwAC
AAAA/v/8//z/+//6//r/+v/4//j/+P/4//b/9v/3//f/9//3//b/9v/2//b/9v/2//b/
9f/1//b/9v/2//b/9v/2//b/9v/0//T/9P/2//b/+f/+/wQACAAJAA4AEgAZACUANAA7
AD0APAAzACIADAD4/+z/6f/i/9D/tP+X/4n/jP+V/5//of+f/57/of+k/6v/tP+//8r/
0//a/97/4f/l/+r/6//t/+//8v/z//P/8//y//L/9P/0//T/9f/1//X/9f/1//X/9f/0
//T/9P/0//b/9//3//j/+P/4//j/+P/4//n/+f/5//n/+v/6//r/+v/6//r/+v/7//v/
+//7//7//v/+/////f/9//7//////////////wAAAQABAAEABAAEAAQABAAEAAQABAAF
AAUABQAGAAYACQAKAAsADAAMAAwADAANAA0ADQANAA8ADwAPABAAEAASABIAEwATABUA
FQAWABcAFQAVABUAFQAVABUAFQAVABMAEgASABIAEQAPAA8ADgANAAwACwAKAAkACAAH
AAYABQAEAAMAAgABAAAAAAD///z/+//7//r/+v/6//r/+P/4//j/+P/4//b/9v/2//b/
9//3//f/9//3//b/9v/2//f/9//3//b/9v/2//b/9v/2//b/9v/2//b/9v/2//b/9v/2
//f/9//3//f/9//3//f/9//3//f/9v/2//b/9f/3//j/+P/3//f/+P/4//j/+P/4//j/
+P/4//j/+P/4//b/9v/2//b/9v/2//b/9v/2//b/9v/2//b/9v/2//b/9v/2//b/9v/2
//b/9v/2//T/9f/1//X/9P/0//X/9v/2//b/9v/2//X/9f/1//b/9f/1//X/9f/2//b/
9v/2//b/9v/4//j/+P/4//j/+v/6//r/+v/6//r/+//7//z//P/8//z//P/8//z//P/6
//r//P///wAAAQACAAMAAwABAAEAAQACAAEAAQABAAEAAgACAAEAAQAAAP///v/9//v/
+f/4//j/9v/2//b/9v/0//T/9f/1//X/9f/0//T/9P/0//T/9P/0//P/8//0//T/9P/0
//T/9P/0//T/9P/0//T/9P/2//n//v8EAAYACQAMABQAHwArADgAPQA9ADoALwAeAAoA
+v/0//P/6v/Q/7D/m/+X/5z/pf+p/6f/p/+q/6v/sP+3/8D/yf/S/9v/4P/k/+X/5//q
/+3/7//v//D/8f/x//H/8v/y//T/9P/0//X/9f/1//X/9f/1//X/9v/2//b/9v/2//f/
9//4//j/+P/4//j/+P/5//n/+f/5//r/+v/6//r/+v/6//r/+//7//v/+//+//7//v//
//3//f/+//////////////8AAAEAAQABAAIAAgACAAIABAAEAAQABQAHAAcACAAIAAcA
CAAJAAoACgAKAAoACwANAA0ADQAPAA8ADwAQABAAEAAQABEAEQARABEAEgATABEAEQAR
ABEAEQARABEAEQATABIAEgASABMAEQARABAADwAOAA0ADAANAAwACwAKAAkACAAHAAYA
BQAEAAQAAwACAAEAAQAAAP7//v/+//z//v/+//7//v/8//z//P/8//3//f/9//3//f/8
//z//P/7//v/+//6//z//P/8//z//P/8//z//P/8//z//P/8//z//P/9//3//f/9//3/
/f////////////7//v/+//3///8AAAAA///9//7//v/+/wAAAAAAAAAAAAAAAAAAAAAA
AAAAAAAAAAAAAAAAAAAAAAAAAAAAAAAAAAAAAAAAAAAAAAAAAAAA/v/+//7//v/+////
//////7//v///wAA/v/+//7//v////////8AAP///////////v/+//7//v8CAAIAAgAC
AAIAAgACAAIAAgADAAMABAAEAAQABAAEAAQABAAEAAQABAAGAAkACgALAAwADQANAAsA
CwALAAwACwALAAsACwAMAAwACwAKAAgABgAEAAIAAQAAAAAAAAD+//7//v/+//z//P/9
//v/+//7//r/+v/6//r/+v/6//r/+f/5//r/+v/6//r//P/8//z//P/8//r//P/8//z/
/f8EAAoADgAPABQAGgAjADEAPgBDAEUARAA7ACYAEAD+//T/8f/o/9D/rv+V/43/kv+d
/6X/pf+l/6j/rf+y/7n/xP/L/9T/3f/i/+b/6f/r/+7/7//x//P/9P/1//X/9f/2//b/
+P/4//r/+//7//v/+//7//v/+//6//r/+v/6//r/+//7//z//P/8//z//P/8//3//f/9
//v//P/8//z//P/8//z//P/9//3//f/9/wAAAAAAAAEA/////wAAAQABAAEAAQABAAIA
AwADAAMABgAGAAYABgAIAAgACAAJAAkACQAKAAoACQAKAAsADAAMAAwADAANAA0ADQAN
AA8ADwAPABAAEAAQABAAEQARAA8ADwAQABEAEQARABEAEQARABEAEQARABEAEAAQABAA
EQAPAA8ADgANAAwACwAKAAkACAAHAAYABwAGAAUABAADAAIAAgABAAAA//////7//v/+
//7//P/8//z//P/8//r/+v/6//r/+f/5//n/+f/5//j/+P/4//n/+f/5//j/+P/4//j/
+P/4//j/+P/4//j/+P/4//j/+v/6//v/+//7//v/+//7//n/+f/5//n/+v/6//r/+f/5
//r/+v/5//n/+v/6//r/+P/4//j/+P/4//j/+P/4//j/+P/4//j/+v/6//r/+v/6//r/
+v/6//r/+v/6//r/+v/6//r/+v/6//r/+v/6//r/+//7//v/+v/6//v//P/8//7//v/+
//7//v/+//7//v//////AAAAAAAAAAAAAAAAAAAAAAAAAAACAAUABgAHAAgACQAJAAcA
BwAHAAYABQAFAAUABQAGAAYABQACAAAA/v/8//r/+f/4//j/+P/2//b/9v/4//b/9v/3
//f/9//3//b/9v/2//b/9v/0//T/8//z//b/9v/2//b/9v/2//b/9v/2//b/9v/2//j/
+/8AAAYACgANABAAFgAjAC8APABBAEEAPAAxABoABADy/+r/4//W/7z/nv+J/4X/jv+X
/53/nf+d/6D/pf+s/7X/vv/H/9D/2f/e/+L/4//n/+j/6//t/+//8v/z//P/8//y//L/
9P/0//T/9f/1//X/9f/1//X/9f/4//j/+P/4//j/+f/5//r/+P/4//j/+P/6//v/+//7
//v//P/8//z/+v/6//r/+v/7//v/+//7//7//v/+/////////wAAAQD//////////wAA
AQABAAEABAAEAAQABAAGAAYABgAHAAkACQAKAAoACQAKAAsADAAOAA4ADgAPAA8ADwAP
ABEADwAPABAAEAAQABAAEQARAA8ADwAQABEAEQARABEAEQATABMAEwATABMAEgASABIA
EQAPAA8ADgANAAwACwAKAAkACAAHAAYABQAEAAMAAgD///7//v/9//z/+//7//r/+v/6
//r/+P/4//j/+P/4//b/9v/2//b/9v/3//j/+f/3//b/9v/2//f/9//3//b/9v/2//b/
9v/2//b/9v/2//b/9v/2//b/+P/4//n/+f/3//f/9//3//f/9//3//f/9v/2//b/9f/1
//b/9v/1//f/+P/4//j/9v/2//b/9v/2//b/9v/2//b/9v/2//b/+P/4//j/+P/6//r/
+v/6//r/+v/6//r/+v/6//r/+v/6//r/+v/6//r/+//7//v//f/+/wAAAgACAAIAAgAC
AAEAAQABAAIAAQABAAEAAQD+//7//v/+//r/+P/4//b/9f/0//P/9P/z//P/8//z//L/
8f/x//D/7//u/+7/7v/t/+z/6//p/+n/6f/q/+z/7v/t/+v/6//r/+v/6//r/+z/7f/u
//L/9v/4//r//P8CAAYACgAOABgAIAAoADAAJwAeABUADAD///L/5f/Y/8T/sv+g/47/
jv+O/w==
         </WaveFormData>
      </LeadData>
   </Waveform>
</RestingECG>
