# Supplementary material for: Detection of Left Atrial Enlargement Using a Convolutional Neural Network-Enabled Electrocardiogram
Source: Front Cardiovasc Med. 2020 Dec 17;7:609976. doi: 10.3389/fcvm.2020.609976 (PMC7773668; doi:10.3389/fcvm.2020.609976)
Supplement: Supplementary file 1 [file Data_Sheet_1.ZIP › hyp/1802012323_9961_00000018.XML]

<?xml version="1.0" encoding="Windows-1252"?>
<!DOCTYPE RestingECG SYSTEM "restecg.dtd">
<RestingECG>
   <PatientDemographics>
      <PatientID>1802012323</PatientID>
      <PatientAge>69</PatientAge>
      <AgeUnits>Years</AgeUnits>
      <Gender>Male</Gender>
      <PatientLastName>linchangming</PatientLastName>
   </PatientDemographics>
   <TestDemographics>
      <DataType>Resting</DataType>
      <Site>1</Site>
      <AcquisitionDevice>MAC55</AcquisitionDevice>
      <Status>Unconfirmed</Status>
      <Priority>Normal</Priority>
      <AcquisitionTime>09:54:31</AcquisitionTime>
      <AcquisitionDate>09-08-2015</AcquisitionDate>
      <CartNumber>1</CartNumber>
      <AcquisitionSoftwareVersion>009C</AcquisitionSoftwareVersion>
      <XMLSourceVersion>MAC5000 v1.0</XMLSourceVersion>
   </TestDemographics>
   <RestingECGMeasurements>
      <VentricularRate>54</VentricularRate>
      <AtrialRate>54</AtrialRate>
      <PRInterval>210</PRInterval>
      <QRSDuration>90</QRSDuration>
      <QTInterval>396</QTInterval>
      <QTCorrected>375</QTCorrected>
      <PAxis>33</PAxis>
      <RAxis>1</RAxis>
      <TAxis>8</TAxis>
      <QRSCount>8</QRSCount>
      <QOnset>224</QOnset>
      <QOffset>269</QOffset>
      <POnset>119</POnset>
      <POffset>177</POffset>
      <TOffset>422</TOffset>
      <ECGSampleBase>500</ECGSampleBase>
      <ECGSampleExponent>0</ECGSampleExponent>
   </RestingECGMeasurements>
   <Diagnosis>
      <Modality>Resting</Modality>
         <StatementCount>3</StatementCount>
         <LabelText>12SL ��ϳ���</LabelText>
      <DiagnosisStatement>
         <StmtText>����Ķ�����</StmtText>
      </DiagnosisStatement>
      <DiagnosisStatement>
         <StmtFlag>ENDSLINE</StmtFlag>
         <StmtText>��һ�ȷ��Ҵ�������</StmtText>
      </DiagnosisStatement>
      <DiagnosisStatement>
         <StmtFlag>ENDSLINE</StmtFlag>
         <StmtText>�ٽ� ECG</StmtText>
      </DiagnosisStatement>
   </Diagnosis>
   <Waveform>
      <WaveformType>Rhythm</WaveformType>
      <WaveformStartTime>0</WaveformStartTime>
      <NumberofLeads>8</NumberofLeads>
      <SampleType>CONTINUOUS_SAMPLES</SampleType>
      <SampleBase>500</SampleBase>
      <SampleExponent>0</SampleExponent>
      <HighPassFilter>16</HighPassFilter>
      <LowPassFilter>150</LowPassFilter>
      <ACFilter>NONE</ACFilter>
      <LeadData>
         <LeadByteCountTotal>10000</LeadByteCountTotal>
         <LeadTimeOffset>0</LeadTimeOffset>
         <LeadSampleCountTotal>5000</LeadSampleCountTotal>
         <LeadAmplitudeUnitsPerBit>4.88</LeadAmplitudeUnitsPerBit>
         <LeadAmplitudeUnits>��V</LeadAmplitudeUnits>
         <LeadHighLimit>2147483647</LeadHighLimit>
         <LeadLowLimit>268435456</LeadLowLimit>
         <LeadID>I</LeadID>
         <LeadOffsetFirstSample>0</LeadOffsetFirstSample>
         <FirstSampleBaseline>0</FirstSampleBaseline>
         <LeadSampleSize>2</LeadSampleSize>
         <LeadOff>FALSE</LeadOff>
         <BaselineSway>FALSE</BaselineSway>
         <ExcessiveACNoise>FALSE</ExcessiveACNoise>
         <MuscleNoise>FALSE</MuscleNoise>
         <LeadDataCRC32>3588419894</LeadDataCRC32>
         <WaveFormData>
DgAOAA4ADgAiADQARgBYAHAAiACgALgAtACyALAArgCRAHYAWwBAACgAEgD8/+b/4v/g
/97/3P/e/+D/4v/k/+b/6P/q/+z/7v/w//L/9P/0//T/9P/0//b/9v/2//b/+P/4//j/
+P/4//j/+P/4//r/+v/6//r/+v/6//r/+v/8//z//P/8//7//v/+//7/AAAAAAAAAAAC
AAIAAgACAAMABAAFAAYABgAGAAYABgAHAAgACQAKAAsADAANAA4ADwAQABEAEgATABQA
FQAWABkAGgAbABwAHgAeAB4AHgAgACIAJAAmACgAKgAsAC4AMQAyADMANAA2ADgAOgA8
AD4AQABCAEQARQBGAEcASABLAEwATQBOAFAAUABQAFAAUABQAFAAUABPAE4ATQBMAEgA
RgBEAEIAPgA6ADYAMgAuACoAJgAiAB8AHAAZABYAEwAQAA0ACgAHAAQAAQD+//v/+v/5
//j/9f/0//P/8v/w//D/8P/w//D/8P/w//D/7v/u/+7/7v/s/+z/7P/s/+7/7v/u/+7/
7P/s/+z/7P/u/+7/7v/u/+z/7P/s/+z/7v/u/+7/7v/s/+z/7P/s/+7/7v/u/+7/7P/s
/+z/7P/u/+7/7v/u/+7/7v/u/+7/7v/u/+7/7v/u/+7/7v/u//D/8P/w//D/8P/w//D/
8P/w//D/8P/w//D/8P/w//D/8v/y//L/8v/y//L/8v/y//L/8v/y//L/9P/0//T/9P/x
//D/7//u//D/8P/w//D/8v/y//L/8v/w//D/8P/w//D/8P/w//D/8P/w//D/8P/w//D/
8P/w//D/8P/w//D/7v/u/+7/7v/s/+z/7P/s/+7/7v/u/+7/7v/u/+7/7v/u/+7/7v/u
/+z/7P/s/+z/7v/u/+7/7v/u/+7/7v/u/+z/7P/s/+z/7v/u/+7/7v/u/+7/7v/u/+7/
7v/u/+7/7P/s/+z/7P/u/+7/7v/u/+7/7v/u/+7/7P/s/+z/7P/s/+z/7P/s/+z/7P/s
/+z/7P/s/+z/7P/u/+7/7v/u/+7/7v/u/+7/7v/u/+7/7v/s/+z/7P/s/+z/7P/s/+z/
7P/s/+z/7P/u/+7/7v/u/+7/7v/u/+7/7P/s/+z/7P/s/+z/7P/s/+7/7v/u/+7/7P/s
/+z/7P/s/+z/7P/s/+7/7v/u/+7/7v/u/+7/7v/u/+7/7v/u/+7/7v/u/+7/8P/w//D/
8P/w//D/8P/w//L/8v/y//L/8v/y//L/8v/y//T/9v/3//r/+v/6//n/9//3//f/9f/1
//X/9f/1//X/9f/1//X/9P/0//L/8P/t/+z/6//q/+r/6v/q/+j/6P/o/+j/6P/q/+r/
6v/q/+j/6P/n/+f/6f/p/+n/6f/p/+n/6f/p/+n/6P/o/+j/5v/m/+f/5//n/+f/5v/m
/+f/5//n/+f/6f/o/+j/6P/m/+b/5v/m/+j/6f/p/+n/5//n/+f/5//m/+b/5v/o/+z/
7v/0//v/BwASACIAMwBIAF0AdACSAK0AvwDAALoArQCUAHkAYQBFACMABADt/+D/2//a
/9r/2f/X/9r/3//h/+D/4f/k/+j/6//s/+//7f/t//D/8f/x//H/8f/x//H/8v/z//P/
9P/0//T/9P/0//T/9P/1//X/9f/0//T/9f/2//f/+P/5//z/+v/6//r/+//9//3//v//
//3//f/+//7///8AAAAAAAADAAMABQAHAAUABgAGAAcACAAIAAgACgALAAwADQAOAA0A
DwAPABAAEwAUABUAFgAXABkAGwAeAB4AHwAgACEAJAAmACgAKwAsACwALQAwADMAMwA0
ADcAOgA7AD0APQA8AD0APwBAAEUARwBHAEgARwBIAEgASQBJAEkASQBJAEkARgBGAEQA
QAA+ADoANwA2ADMAMAArACcAIgAeABsAFwATABEADgANAAkABgADAAEA/v/9//n/+P/2
//X/9P/0//L/8f/x//D/7//u/+7/7P/s/+v/6//t/+3/7P/s/+z/7P/s/+z/7P/s/+z/
7P/s/+v/6//r/+v/6//r/+v/7f/u/+7/7v/s/+z/6v/q/+3/7f/t/+3/6//r/+v/6//r
/+v/6//r/+v/6//r/+v/7P/s/+v/6//s/+z/7P/s/+z/7P/t/+3/7f/u/+7/7f/v/+//
7//v/+3/7//v/+//7//v/+7/7v/w//H/8f/x/+//7//v/+//7f/u/+7/7v/v/+//7//v
/+//7//v/+//7f/t/+3/7f/v/+//7//v/+3/7f/t/+z/7P/s/+z/7P/t/+3/7f/s/+7/
7v/u/+7/7P/s/+z/7P/t/+3/7f/t/+3/7f/t/+3/6//r/+z/7P/r/+v/6//r/+3/7f/t
/+3/6//t/+3/7f/s/+z/7f/t/+3/7f/s/+z/7//v/+//7//s/+z/7P/s/+z/7P/s/+z/
7v/u/+7/7v/s/+z/7P/s/+7/7v/u/+7/7v/s//D/7v/u/+7/7v/u/+7/7v/u/+z/7P/s
/+z/7v/u/+7/7v/u/+7/7v/u/+7/7v/u/+7/7v/u/+7/7v/u/+7/7v/u/+7/7v/u/+7/
7v/u/+7/7v/u/+7/7v/u/+7/7v/u/+7/7v/u/+7/7v/w//D/8P/w/+7/7v/u/+7/7v/u
/+7/7v/u/+7/7v/u/+7/7v/u/+7/7v/u/+7/7v/w//D/8P/w//D/8P/w//D/8v/y//L/
8v/y//L/8v/y//T/9P/0//T/9P/0//b/+P/5//r/+v/6//f/9//3//f/9f/1//X/9f/3
//f/9//3//X/9P/0//L/8P/v/+7/7f/u/+7/7v/u/+z/7P/s/+z/7P/s/+z/7P/s/+z/
7P/r/+v/6//r/+v/6//r/+v/6//r/+v/6v/q/+r/6v/q/+v/6//r/+v/6v/q/+v/6//r
/+v/6//q/+r/6v/q/+r/6v/s/+z/7f/t/+v/6//r/+v/6//q/+r/6P/q/+7/8v/2//3/
BQAQAB4ALwBCAFcAbACIAKMAuQDCAMAAtQCiAIkAbwBRAC8AEgD5/+b/3//c/9z/2//d
/97/4f/l/+T/5f/o/+z/7f/w//H/8f/z//T/9f/1//X/8//z//P/9P/1//X/9v/2//j/
+P/4//j/+P/5//n/+f/6//r/+//8//r/+v/6//z//P/8//z//f/9//3//v////////8A
AAAAAwAEAAQABAADAAMABQAHAAcACAAIAAkADAAMAAwADgAPABAAEQASABMAFQAVABYA
FwAYABkAGgAZABsAHQAgACIAIwAkACUAKAAqACwALwAuAC4ALwAyADUANQA2ADkAPAA9
AD8APwBCAEMARQBGAEkASwBLAEwATQBOAE4ATwBPAE8ATwBPAE0ASgBKAEgASABGAEIA
PwA6ADcANAAvAC8AKgAmACMAHQAZABcAFAARAA0ACgAHAAcABAADAP///v/8//v/+v/2
//T/8//z//L/8f/w//D/8P/w/+//7//t/+3/7P/s/+3/7v/v//D/7v/u/+7/7v/u/+3/
7f/t/+3/7f/t/+3/6//s/+z/7P/u/+7/7P/s/+3/7f/t/+3/7f/t/+3/7f/r/+v/6//r
/+3/7f/t/+3/7v/u/+3/7f/s/+z/7P/s/+7/7v/v/+//7f/u/+7/7f/v/+//7//v/+3/
7//v/+//7//v/+7/7v/u/+//7//v//H/8f/x//H/7//w//D/8P/v/+//7//v//H/8f/x
//H/7//v/+//7//v/+//7//v/+//7//v/+7/8P/w//D/8P/v/+//7//u/+7/7v/u/+7/
7v/u/+7/7v/t/+3/7f/t/+//7//v/+//7v/t/+3/7P/t/+3/7f/t/+3/7f/t/+3/6//t
/+3/7f/s/+z/7f/t/+//7//u/+7/7v/t/+z/6//s/+z/7P/s/+z/7P/s/+z/7P/s/+z/
7P/s/+z/7P/s/+z/7P/s/+z/7P/u/+7/7P/s/+z/7P/s/+z/7P/s/+z/7P/s/+z/7P/s
/+z/7P/u/+7/7v/u/+z/7P/s/+z/7P/s/+z/7P/s/+z/7P/s/+z/7P/s/+z/7v/u/+7/
7v/u/+7/7v/u/+z/7P/s/+z/7P/s/+z/7P/s/+z/7P/s/+z/7P/s/+z/7P/s/+z/7P/s
/+z/7P/s/+7/7v/u/+7/7f/s/+v/6v/s/+z/7P/s/+7/7v/u/+7/7v/u/+7/7v/w//D/
8P/w//D/8P/w//D/8v/y//L/8v/0//b/9//4//j/+P/3//f/9//3//X/9f/z//P/8//z
//X/9f/1//T/8v/w/+7/7f/u/+3/7P/s/+z/7P/q/+r/6v/q/+r/6v/q/+r/6v/q/+r/
6f/p/+n/5//n/+f/5//n/+f/5//n/+f/6P/p/+r/6P/p/+n/6f/p/+j/6P/p/+f/5//n
/+f/6P/o/+j/6P/o/+j/6P/o/+n/6f/p/+n/6f/p/+f/6P/m/+b/6P/s//L/+v///wcA
FAAmADsATABhAHwAnAC3AMcAzADIALcAoACLAHEATQAlAAoA8//i/9v/2v/a/9v/2//c
/+H/4//k/+X/6P/q/+v/8P/x//H/8f/y//P/8//z//P/8//z//T/8//z//T/9P/2//b/
9v/2//j/+f/5//n/+P/4//n/+v/8//z//P/+//z//P/8//3//f/9//7/////////AAAA
AAEAAgACAAIAAwADAAUABwAHAAgACAAJAAoACgAKAAwADQAOAA8AEAARABMAEwAUABUA
FgAXABgAGwAdAB8AIgAiACMAJAAlACYAKAAqAC0AMAAwADEANAA3ADcAOAA7ADwAPQA/
AD8AQgBDAEUARgBJAEsASwBMAE0ATgBOAE8ATwBPAE8ATwBPAEwATABKAEYARABAAD0A
OgA3ADQALwAvACoAJgAjAB0AGQAXABQAEQANAAoABwAFAAIAAQD9//r/+P/3//b/9v/0
//P/8//y//H/8P/w//D/8P/v/+//7//v/+7/7v/u/+7/7v/u/+7/7v/u/+7/7v/t/+3/
7f/r/+v/6//r/+3/7v/u/+7/7v/u/+z/7P/t/+3/7f/t/+3/7f/t/+3/6//r/+v/6//t
/+3/7f/t/+7/7v/t/+3/7v/u/+7/7v/u/+7/7//v/+//8P/w/+//7f/t/+3/7f/v//H/
8f/x/+//7//u/+7/7v/v/+//7//x//H/8f/x/+//8P/w//D/7//v/+//7//v/+//7//v
//H/8f/x//H/7//v/+//7//v/+//7//u/+7/7v/u/+7/8f/x//H/8P/u/+7/7v/u/+7/
7v/u/+7/7f/t/+3/7f/v/+//7//v/+//7//w//D/7//v/+//7//t/+3/7f/t/+3/7//v
/+//7v/u/+//7//v/+//7v/u/+3/7f/t/+3/7v/u/+7/7v/s/+z/7P/s/+7/7v/u/+7/
7P/s/+z/7P/u/+7/7v/u/+z/7P/u/+z/7P/s/+z/7v/u/+7/7v/s/+z/7P/s/+z/7P/s
/+z/7P/s/+z/7P/u/+7/7v/u/+z/7P/s/+z/7P/s/+z/7P/s/+z/7P/s/+z/7P/s/+z/
7v/u/+7/7v/w//D/8P/w/+7/7v/u/+7/8P/w//D/8P/w//D/8P/w/+7/7v/u/+7/8P/w
//D/8P/u/+7/7v/u//D/8P/w//D/8P/w//D/8P/w//D/8P/w//H/8v/z//T/9P/0//T/
9P/2//b/+P/6//v//P/8//z/+f/5//n/+f/3//f/9//3//n/+f/5//n/9//2//b/9P/0
//P/8v/x/+7/7v/u/+7/7P/s/+z/7P/s/+z/7P/s/+7/7v/u/+3/7f/t/+3/7f/t/+3/
7f/t/+3/7f/s/+z/7P/s/+z/7f/r/+v/6//q/+r/6//r/+v/6//r/+r/6v/p/+j/5//m
/+T/5P/l/+X/6P/r/+7/8f/t/+z/6v/s/+7/8P/0//z/AwAJABQAJgA5AE4AYQB8AJgA
swDDAMYAwgC3AKIAhwBrAEkAKQAMAPX/5P/h/9z/2v/d/93/4P/j/+P/4v/n/+z/7P/v
//D/8f/z//P/9P/1//X/9f/1//X/9f/2//f/9//4//j/+v/6//r/+v/6//v/+//7//z/
/P/9//7//v/+//7/AAD+//7//v///wEAAQACAAMAAwADAAQABAADAAQABAAEAAUABQAH
AAkACwAMAAwADQAMAAwADAAOAA8AEAARABIAEwAVABUAFgAZABoAGwAcAB0AHwAhACQA
IgAjACQAJQAoACoALAAvADIAMgAzADYAOQA5ADoAPQA+AD8AQQBBAEQARQBHAEgASQBL
AEsATABNAE4ATgBPAE8ATwBPAE8ATwBMAEwASgBIAEYAQgA/ADwAOQA2ADEALwAqACYA
IwAfABsAGQAWABMADwAMAAkABwAEAAMA//8AAP7//f/8//r/+P/3//f/9v/1//T/9P/y
//L/8f/x//P/8//y//L/8v/y//L/8v/y//L/8v/y//D/7//v/+//8f/x//H/8f/x//L/
8v/y//L/8v/w//D/8f/x//H/8f/x//H/8f/x//H/8f/x//H/8f/x//H/8f/y//L/8f/x
//L/8v/y//L/8v/y//P/8//z//T/9P/z//P/8//z//P/8//1//X/9f/1//X/9P/0//T/
9f/1//X/9f/1//X/9f/1//b/9v/2//P/8//z//P/9f/1//X/9f/1//X/9f/1//P/8//z
//P/9f/1//X/9P/0//T/9P/0//X/9f/1//T/9v/2//b/9v/0//T/9P/0//X/9f/1//X/
8//z//P/8//z//P/9P/0//P/8//z//P/8//z//P/8//x//P/8//z//L/8v/z//P/8//z
//L/8v/z//P/8//z//L/8v/y//L/8v/y//L/8v/y//L/8v/y//L/8v/y//L/8P/w//D/
8P/y//L/8v/w//D/8P/w//L/8v/y//L/8P/w//D/8P/y//L/8v/y//D/8P/w//D/8P/w
//D/8P/w//D/8P/w//D/8P/w//D/8P/w//D/8P/w//D/8P/w//D/8P/w//D/8P/w//D/
8P/w//D/8P/w//D/8P/w//D/8P/w//D/8P/w//D/8P/w//D/8P/w//D/8P/w//D/8P/y
//L/8v/y//L/8v/y//L/9P/0//T/9P/0//T/9P/0//T/9v/4//n//P/8//z/+//5//n/
+f/3//f/9//3//f/9//3//f/9//2//b/9P/y//H/8P/v/+7/8P/w//D/7v/s/+z/7P/s
/+z/7P/s/+z/7P/s/+v/6//t/+3/7f/t/+v/6//r/+v/6//q/+r/6v/q/+r/6//r/+v/
6//q/+r/7f/t/+3/7f/t/+z/7P/s/+r/6v/q/+r/6v/r/+v/6//r/+v/6//r/+j/6P/q
//D/9P/2//z/AwANABgAJgA5AE4AYQB8AJgAsQC9AL4AtgClAI4AcwBZADsAHwAEAO3/
4P/f/97/3P/d/93/4P/l/+X/5P/n/+r/7P/v//L/8f/z//X/9P/1//X/9f/1//X/9f/2
//f/9//4//j/9v/2//b/9v/3//n/+v/7//r/+v/7//z//P/8//z//v/8//z//P/9////
//8AAAEAAQABAAIAAgADAAQABAAEAAMAAwAFAAcABwAIAAgACQAMAAwADAAOAA0ADgAP
ABAAEwAVABUAFgAVABYAFwAYABkAGwAdACAAIAAhACIAIwAmACgAKgAtAC4ALgAvADIA
NQA1ADYAOQA8AD0APwA/AEAAQQBDAEQARQBHAEcASABJAEoASgBLAEsASwBLAEsASwBI
AEgARgBEAEIAPgA7ADYAMwAwACsAKQAkACAAHQAZABUAEwAQAA8ACwAIAAUAAQD+//3/
+f/5//j/+P/4//b/9P/z//P/8P/v/+7/7v/w//D/7//v/+//7//u/+7/7v/u/+7/7v/s
/+z/7P/s/+7/7f/t/+3/7f/t/+3/7f/t/+7/7v/u/+7/7v/s/+z/7f/t/+3/7f/t/+3/
7f/t/+3/7f/t/+3/7f/t/+3/7f/u/+7/7f/t/+z/7P/s/+z/7v/u/+//7//v//D/8P/v
/+//7//v/+//7f/v/+//7//x//H/8P/w/+7/7//v/+//7//v/+//7//v//D/8P/w//H/
8f/x//H/7//v/+//7//v/+//7//v/+//7//v/+//8f/x//H/8P/w//D/8P/w/+//7//v
/+7/7v/u/+7/7v/u/+7/7v/u/+3/7f/t/+3/7f/t/+3/7f/t/+3/7v/u/+3/7f/t/+3/
7f/t/+3/7f/p/+v/6//r/+z/7P/t/+3/7f/t/+z/7P/t/+3/7f/t/+z/7P/s/+z/7P/s
/+z/7P/s/+z/7P/s/+z/7P/s/+z/7P/s/+z/7P/s/+z/7P/s/+z/7P/s/+z/7P/s/+z/
7P/s/+z/7P/q/+r/6v/q/+z/7P/s/+z/6v/q/+r/6v/s/+z/7P/s/+z/7P/s/+z/7P/s
/+z/7P/q/+r/6v/q/+r/6v/q/+r/6//s/+3/7v/t/+z/6//q/+v/7P/t/+7/7f/s/+v/
6v/q/+r/6v/q/+z/7P/s/+z/7v/u/+7/7v/u/+7/7v/u//D/8P/w//D/8P/w//D/8P/y
//L/8v/y//T/9v/3//j/+P/4//f/9//5//n/9//3//n/+f/5//n/+f/5//n/+P/2//T/
8v/x//D/7//u/+7/7v/u/+z/7P/s/+z/7P/s/+z/7P/s/+z/7v/t/+3/7f/t/+3/7f/t
/+3/7f/t/+3/7P/s/+z/7P/s/+3/7f/t/+3/7P/s/+3/7f/t/+3/7f/s/+z/7P/s/+7/
7v/u/+7/7f/t/+3/7f/t/+//7f/q/+r/7P/s//D/9P/4//3/BwASAB4ALwBCAFUAagCG
AKUAvQDIAMwAwwCwAJkAgQBjAEEAHgAFAPT/5//i/+L/4f/h/+L/5f/n/+j/6//u//L/
8//2//f/9f/3//b/9//3//f/9//3//f/+P/5//n/+v/6//r/+v/6//r//P/9//3//f/8
//z//f/+//7//v/+/wAAAgACAAIAAwADAAMABAAFAAUABQAGAAYABwAIAAgACAAJAAkA
CwANAA0ADgAOAA8AEgASABIAFAATABQAFQAWABUAFwAXABgAGwAcAB0AHgAfACEAIwAm
ACYAJwAoACkALAAuADAAMwA0ADQANQA4ADsAOwA8AD8AQgBDAEUARQBGAEcASQBKAE0A
TwBPAFAAUQBSAFIAUwBVAFUAVQBVAFUAUgBSAFAATgBMAEgARQBEAEEAPgA5ADcAMgAu
ACsAJgAhAB4AGgAZABUAEgAPAA0ACgAJAAUAAgAAAP///v/+//z/+//7//r/+f/4//j/
9v/2//X/9f/1//X/9P/0//T/9P/0//T/9P/0//T/9P/0//P/8//z//P/8//z//P/8f/y
//L/8v/z//T/8//0//P/8//z//P/8//z//P/8//1//X/9f/1//X/9f/1//X/9P/0//P/
8//0//T/9P/0//T/9P/1//X/9f/2//b/9f/1//X/9f/1//P/9f/1//X/9//3//b/9v/2
//f/9//3//n/+f/5//n/9//4//j/+P/3//f/9//3//n/+f/5//n/9//3//f/9//3//f/
9//3//f/9//3//b/+P/4//j/+P/3//f/9//2//b/9v/2//b/9v/2//b/9v/1//X/9f/1
//f/9//3//f/9//3//j/+P/1//X/9f/1//X/9f/1//X/9f/3//f/9//0//T/9f/1//f/
9//2//b/9f/1//X/9f/2//b/9v/2//b/9v/2//b/9v/2//b/9v/0//T/9P/0//T/9P/0
//T/9P/2//b/9P/0//T/9P/0//T/9P/0//b/9v/2//b/9v/2//b/9v/0//T/9P/0//T/
9P/0//T/9P/0//T/9P/2//b/9v/2//T/9P/0//T/9P/0//T/9P/0//T/9P/0//T/9P/0
//T/9P/0//T/9P/0//T/9P/0//L/8v/y//L/9P/0//T/9P/0//T/9P/0//T/9P/0//T/
9v/2//b/9v/4//j/+P/4//b/9v/2//b/+P/4//j/+P/4//r//P/9//7//v/+//3/////
/////f/9//3//f/9//3//f/9//3//v/+//z/+v/3//b/9f/0//T/9P/0//L/8P/w//D/
8P/w//D/8P/w//L/8v/x//H/7//v/+//7//x//H/8f/x//H/8P/w//D/8P/w//H/8f/v
/+//7v/u//H/8f/x//H/8f/w//D/8P/w//D/8P/w//D/8f/x//H/8f/x//H/8f/y//D/
8P/w//L/9v/6/wEACwAWACQANQBIAF0AdACQAK0AxwDUANQAzQC6AKEAiwBvAEkAJgAN
APj/6//o/+j/4//j/+b/6f/p/+z/7//u//D/8//2//n/+//7//z//f/9//3/+//7//v/
/P/9//3//v/+//7//v/+//7/AAABAAEAAQAAAAAAAQACAAIAAgACAAQABAAEAAQABQAF
AAUABgAHAAkACQAKAAoACwAMAAwADAANAA0ADwARABEAEgASABMAFAAUABQAFgAVABYA
FwAYABkAGwAbABwAHQAeAB8AIAAhACMAJQAoACoAKwAsAC0AMAAyADQANwA4ADgAOQA8
AD8APwBAAEMARgBHAEkASQBMAE0ATwBQAFMAVQBVAFYAVwBYAFgAWQBZAFkAWQBZAFsA
WABYAFYAVABSAE4ASwBIAEUAQgA9ADsANgAyAC8AKwAnACUAIgAdABkAFgATAA8ADAAL
AAcABgAEAAMAAgAAAP7//f/9//z/+//6//r/+v/6//n/+f/5//n/+P/4//b/9v/2//b/
+P/4//j/+P/4//f/9//3//f/9//3//f/9f/2//b/9v/4//j/9v/2//f/9//3//f/9//3
//f/9//3//f/9//3//f/9//3//f/9v/2//X/9f/4//j/+P/4//j/+P/5//n/+//8//z/
+//6//n/+P/3//f/+f/5//n/+//7//r/+v/6//v/+//7//n/+f/5//n/+//8//z//P/7
//v/+//7//3//f/9//3/+//7//v/+//7//v/+//7//v/+//7//r/+v/6//r/+v/7//v/
+//6//z//P/8//z/+v/6//r/+v/3//f/9//3//f/9//3//f/9//3//j/+P/3//f/9//3
//n/+f/5//n/9f/3//f/9//4//j/+f/5//n/+f/4//j/9//3//f/9//4//j/+P/4//r/
+v/6//r/+P/4//j/+P/4//j/+P/4//r/+v/6//r//P/6//j/+P/4//j/+P/4//j/+P/4
//j/+P/4//j/+P/4//j/+P/4//j/+P/4//b/9v/2//b/9v/2//b/9v/4//j/+P/4//j/
+P/4//j/+P/4//j/+P/4//j/+P/4//j/+P/4//j/+P/4//j/+P/4//j/+P/4//j/+P/4
//j/+P/4//j/+P/4//j/+P/4//r/+v/6//r//P/8//z//P/8//z//P/8//7//v/+//7/
/v8AAAEAAgAEAAQAAwADAAMAAwABAAEAAQABAAEAAQABAAEAAQAAAAAA/v/8//v/+v/5
//j/+P/4//j/9v/2//b/9v/2//b/9v/2//b/9v/2//X/9f/1//P/8//z//P/9f/1//X/
9f/0//T/9P/0//T/9f/1//X/8//y//L/8//1//X/9f/1//T/9P/0//T/9v/2//b/9v/1
//X/9f/1//P/9f/3//b/9v/0//T/9v/8//7/BQANABgAJgA3AEoAXQB0AJAArQDBAMwA
zgDFAK4AlQB/AGMAQQAiAAkA+P/t/+r/6v/r/+v/6v/r/+v/7v/x//T/9v/5//r//f/9
//3//v////////////////8AAAEAAQACAAIABAAEAAQABAACAAMAAwADAAYABgAHAAgA
BgAGAAYACAAKAAoACgALAAsACwAMAA0ADQANAA4ADgANAA4ADgAOAA8ADwARABMAEwAU
ABQAFQAWABYAFgAYABkAGgAbABwAHQAfAB8AIAAhACIAIwAkACUAJwApACwALgAvADAA
MQAyADQANgA5ADoAOgA7AD4AQQBBAEIARQBIAEkASwBLAEwATQBPAFAAVQBXAFcAWABX
AFgAWABZAFkAWQBZAFkAWwBYAFgAVgBUAFIATgBLAEgARQBCAD0APQA4ADQAMQAtACkA
JwAkAB8AGwAYABUAEwAQAA8ACwAKAAgABwAGAAYABAADAAMAAgABAAAAAAAAAAAA////
//3//f/8//z//P/8//z//P/+//7//v/+//7//f/9//3//f/9//3//f/9//7//v/+//z/
/P/6//r//f/9//3//f/9//3//f/9//3//f/9//3//f/9//3//f/+//7//f/9//7//v/+
//7//v/+///////9//7//v/9//////////////8BAAEAAQABAAEAAAAAAAAAAQABAAEA
AQABAAEAAQD//wAAAAAAAAEAAQABAAEAAQABAAEAAQADAAMAAwADAAMAAwADAAMAAQAB
AAEAAAACAAIAAgACAAMAAwADAAIAAgACAAIAAgACAAIAAgACAAEAAQABAAEAAQABAAEA
AQABAAEAAgACAAEAAQABAAEAAQABAAEAAQD//wEAAQABAAAAAAABAAEAAQABAAAAAAD/
/////////wAAAAAAAAAAAAAAAAAAAAACAAIAAgACAAIAAgACAAIAAAAAAAAAAAACAAAA
AAAAAAAAAAAAAAAAAAAAAAAAAAAAAAAAAAAAAAAAAAAAAAIAAgACAAIAAAAAAAAAAAD+
//7//v/+//3//P/7//r//f/+////AAADAAQABQAGAAUABAADAAIAAgACAAIAAgAEAAQA
BAAEAAQABAAEAAQAAgACAAIAAgACAAIAAgACAAQABAAEAAQABAAEAAQABAAFAAYABwAI
AAYABgAGAAYABwAIAAkACgAMAAwADAAMAAwADAAMAAwACgAKAAoACgAMAAwADAAMAAkA
CAAHAAYABQAEAAMAAgAAAAAAAAAAAAAAAAAAAAAAAAAAAAAAAAAAAAAAAAAAAAAAAAAA
AAAAAAAAAAAAAAACAAIAAgACAAAAAAAAAAAAAAAAAAAAAAAAAAAAAAAAAAAAAAAAAAAA
AAAAAAAAAAACAAIAAgACAAAAAAAAAAAAAAAAAAAAAAAFAAoADwAUACIALgA6AEYAXQBy
AIcAnACoALQAwADMALkApgCTAIAAZABKADAAFgAMAAQA/P/0//X/9v/3//j/+//8//3/
/v8AAA==
         </WaveFormData>
      </LeadData>
      <LeadData>
         <LeadByteCountTotal>10000</LeadByteCountTotal>
         <LeadTimeOffset>0</LeadTimeOffset>
         <LeadSampleCountTotal>5000</LeadSampleCountTotal>
         <LeadAmplitudeUnitsPerBit>4.88</LeadAmplitudeUnitsPerBit>
         <LeadAmplitudeUnits>��V</LeadAmplitudeUnits>
         <LeadHighLimit>2147483647</LeadHighLimit>
         <LeadLowLimit>268435456</LeadLowLimit>
         <LeadID>II</LeadID>
         <LeadOffsetFirstSample>0</LeadOffsetFirstSample>
         <FirstSampleBaseline>0</FirstSampleBaseline>
         <LeadSampleSize>2</LeadSampleSize>
         <LeadOff>FALSE</LeadOff>
         <BaselineSway>FALSE</BaselineSway>
         <ExcessiveACNoise>FALSE</ExcessiveACNoise>
         <MuscleNoise>FALSE</MuscleNoise>
         <LeadDataCRC32>2574242248</LeadDataCRC32>
         <WaveFormData>
AAAAAAAAAAACAAQABgAIABMAHgApADQAOQA8AD8AQgA9ADgAMwAuACcAIAAZABIADAAI
AAQAAAACAAQABgAIAAcABgAFAAQAAQAAAP///v/9//z/+//6//r/+v/6//r/+v/6//r/
+v/6//r/+v/6//r/+v/6//r//P/8//z//P/8//z//P/8//z//P/8//z//v/+//7//v/+
//7//v/+/wAAAAAAAAAAAAAAAAAAAAABAAIAAwAEAAYABgAGAAYACAAIAAgACAAKAAoA
CgAKAAsADAANAA4ADwAQABEAEgATABQAFQAWABcAGAAZABoAHQAeAB8AIAAjACQAJQAm
ACcAKAApACoAKwAsAC0ALgAwADIANAA2ADYANgA2ADYANwA4ADkAOgA6ADoAOgA6ADkA
OAA3ADYANAAyADAALgAqACgAJgAkACEAHgAbABgAEwAQAA0ACgAIAAYABAACAAAA/v/8
//r/+f/4//f/9v/1//T/8//y//L/8v/y//L/8v/y//L/8v/w//D/8P/w//D/8P/w//D/
8P/w//D/8P/w//D/8P/w//D/8P/w//D/8P/w//D/8P/w//D/8P/w//L/8v/y//L/8v/y
//L/8v/y//L/8v/y//T/9P/0//T/8v/y//L/8v/0//T/9P/0//b/9v/2//b/9P/0//T/
9P/2//b/9v/2//b/9v/2//b/9v/2//b/9v/4//j/+P/4//b/9v/2//b/9//4//n/+v/5
//j/9//2//b/9v/2//b/+P/4//j/+P/2//b/9v/2//b/9v/2//b/9v/2//b/9v/2//b/
9v/2//b/9v/2//b/9v/2//b/9v/0//T/9P/0//b/9v/2//b/9P/0//T/9P/0//T/9P/0
//T/9P/0//T/9P/0//T/9P/0//T/9P/0//T/9P/0//T/9P/0//T/9P/0//T/9P/0//L/
8v/y//L/8v/y//L/8v/y//L/8v/y//L/8v/y//L/8v/y//L/8v/y//L/8v/y//L/8v/y
//L/8v/y//L/8v/y//L/8v/y//L/8v/y//L/8v/y//L/8v/w//D/8P/w//D/8P/w//D/
8P/w//D/8P/w//D/8P/w//L/8v/y//L/8P/w//D/8P/y//L/8v/y//L/8v/y//L/8P/w
//D/8P/w//D/8P/w//L/8v/y//L/8v/y//L/8v/y//L/8v/y//T/9P/0//T/9f/2//f/
+P/4//j/+P/4//j/+P/4//j/+P/4//j/+P/6//z//f/9//v/+f/5//f/+f/5//n/+f/5
//n/+f/3//T/8//z//P/9f/1//T/8//z//P/8v/x/+7/7v/u/+7/8P/u/+3/7f/u/+7/
7v/t/+3/7f/t/+3/7f/t/+3/7f/t/+3/7f/t/+3/7f/t/+3/7f/t/+3/7f/v/+//7//v
/+3/7f/t/+3/7//v//H/7//v/+//8P/w//D/8P/w//D/7v/v//H/8f/1//r//v8AAAQA
BwAHAAQABAAFAAUACQALABEAGAAmADYASABVAFUARwA6ADgANAAwADIAMgAtACQAFQAG
AAEAAwAIAAwADgAOAA0ACwANAA0ACwALAAcAAQABAAEA/////////f/9//7//v//////
///////////+//7//////////v/9//z/+//7//7///8AAAEA/////wAAAAACAAIAAwAD
AAMAAwADAAMAAQACAAIAAgAEAAQABQAGAAkACQAJAAoACAAIAAgACQALAAwADAAOAA0A
DgAOAA8AEgASABIAEwAUABUAFgAXABYAGAAZABoAGwAcAB0AHgAfACAAIgAjACYAJwAp
ACoALAAtAC4ALwAuADAAMQAyADMANAA1ADYANwA4ADkAOgA6ADsAOwA7ADoAOgA6ADoA
OgA6ADgANwA0ADMAMAAuACwAKQAlACMAIAAcABkAFwAWABMAEAANAAoACQAGAAMAAgAA
AP///f/9//z/+//6//n/+f/4//f/9v/2//b/9v/2//b/9v/2//T/9P/0//T/9P/0//T/
9P/0//T/9P/z//X/9f/1//X/9f/1//X/9f/1//X/9f/1//P/9P/0//T/9P/0//T/9P/0
//T/9P/0//T/9P/0//T/9P/1//X/9f/1//b/9//3//f/9//3//f/+f/5//r/+v/4//j/
+P/4//r/+//7//v/+//7//v/+//8//z//P/8//z//P/8//z//P/9//3//f/9//z//P/8
//z//P/8//z//f/9//3//f/8//z//P/8//z//P/8//z//f/9//3//f/7//v/+//7//v/
+//7//v//f/8//z//P/8//z//P/8//r/+v/6//r/+v/6//r/+v/6//r/+v/5//v/+//7
//v/+f/5//n/+f/5//n/+f/5//n/+f/5//n/+//7//v/+//7//v/+//7//n/+f/5//n/
+v/6//r/+v/6//r/+v/6//r/+v/6//r/+v/6//r/+P/4//j/+P/6//r/+v/6//r/+v/6
//r/+v/6//r/+v/6//r/+v/6//r/+v/6//r/+v/6//r/+v/6//r/+v/6//r/+v/6//r/
+v/6//r/+v/6//r/+v/6//r/+v/6//r/+P/4//j/+P/6//r/+v/6//r/+v/6//r/+v/6
//r/+v/6//r/+v/6//r/+v/6//r/+v/6//r/+v/8//z//P/8//3//v///wAAAAAAAAAA
AAAAAAAAAAAAAAAAAAAAAAAAAgAEAAYABwAGAAUAAgABAP/////////////////////9
//z/+//7//v/+//7//r/+//7//v/+v/3//b/9v/2//b/9v/0//P/8//0//T/9P/z//P/
8//z//X/9f/1//X/9f/1//X/9f/1//X/9f/1//X/9f/1//X/8//z//P/8//1//X/9f/1
//X/9f/1//f/8//z//P/9P/0//T/9P/0//T/9P/1//f/+f/7//z/AgAGAAgACQANAAwA
CgAJAAcACwARABMAGAAiADAAQgBTAFsAUQBCAD4AOgA2ADQANgAxACgAGwAMAAUABQAK
AA4AEAASABEADwAPAA8ADQALAAkABwAFAAUAAwADAAMAAQABAAIAAgD//////////wEA
AQAAAAAAAQABAAEAAAACAAIAAgADAAIAAQAAAP///////wAAAAAAAAAAAQABAAEAAQAB
AAEAAQACAAIAAgACAAIAAwAEAAUABQAFAAYACAAIAAgACQAJAAoACgAMAAsADAAMAA0A
EAAQABAAEQASABMAFAAVABQAFgAXABgAGQAaABsAHAAfACAAIgAjACIAIwAlACYAKAAp
ACoAKwAsAC4ALwAwADEAMgAzADQANQA2ADcAOAA4ADkAOQA5ADoAOgA6ADoAOAA4ADYA
NQAyADEALgAsACwAKQAlACMAIAAcABkAFwASAA8ADAAJAAgABwAEAAEA/v/8//v/+f/3
//b/9f/0//P/8//y//H/8P/w//D/8P/w//D/8P/w/+7/7v/u/+7/7v/u/+7/7v/u/+7/
7v/t/+3/7f/t/+3/7//v/+//7//v/+//7//v/+3/7v/u/+7/8P/w//D/8P/w//D/8P/w
//D/8P/w//D/8P/x//H/8f/v//D/8f/x//H/8f/x//H/8f/x//L/8v/0//T/9P/0//T/
9f/1//X/8//z//P/8//0//T/9P/0//T/9P/0//T/8v/z//P/8//z//L/8v/y//T/9P/0
//T/8//z//P/8//0//T/9P/0//T/9P/0//T/9f/1//X/9f/1//X/9f/1//P/8//z//P/
9f/0//T/9P/y//L/8v/y//L/8v/y//L/8v/y//L/8v/y//L/8v/x//H/8f/x//H/8f/x
//H/8f/x//H/8f/x//P/8//z//P/8f/x//H/8f/x//H/8f/x//H/8f/x//H/8P/w//D/
8P/w//D/8P/w//D/8P/w//D/8v/y//D/8P/w//D/8P/w//D/8P/w//D/8P/w//D/8P/w
//D/8P/w//D/8P/w//D/8P/w//D/8P/w//D/8P/w//D/8P/w//D/8P/w//D/8v/y//L/
8v/w//D/8P/w//D/8P/w//D/8P/w//D/8P/w//D/8P/w//D/8P/w//D/8v/y//L/8v/w
//D/8P/w//L/8v/y//L/8P/w//D/8P/w//D/8P/w//H/8v/z//T/9v/2//b/9v/4//j/
+P/4//j/+P/4//j/+P/4//j/+v/8//3//f/9//n/+f/3//f/9//3//f/9//3//f/9f/0
//X/9f/1//X/9f/0//P/8//z//L/8f/w//D/8P/w//D/7v/t/+3/7v/u/+7/7f/t/+3/
7f/t/+3/6//r/+v/6//t/+3/7f/t/+3/7f/t/+3/7f/t/+3/7f/t/+3/7f/t/+3/7f/t
/+3/7f/v/+3/7f/t/+7/7v/u/+7/7v/u/+7/7//x//P/9f/6//7/AAAEAAcABwAGAAQA
AwAFAAkACQANABQAIgAwAEIAUQBPAEEAOgA8ADgAMgAyAC4AJQAcAA0AAgD//wEABAAI
AAoACgAJAAkACQAHAAUABQADAAEA//////3//f/9//3//f/+//7/+//7//v/+//7//v/
+v/6//3//f/9//z//P/8//z//f/9//3//f/9//v/+//8//z//v/+////////////////
////AAAAAAAAAAAAAAEAAgABAAEAAQACAAQABAAEAAUABQAGAAYACAAHAAgACAAJAAoA
CgAKAAsADAANAA4ADwAQABIAEwAUABUAFgAXABgAGQAaABwAHQAgACEAIwAkACQAJQAm
ACcAKAAqACsALAAtAC4ALwAwADMANAA1ADYANgA3ADcANwA4ADgAOAA4ADYANgA0ADMA
MgAxAC4ALAAqACcAIwAhAB4AGgAXABUAEgAPAAwACQAIAAcABAABAP7//P/7//n/9//2
//X/9P/z//P/8v/x//L/8v/y//L/8P/w//D/8P/y//L/8v/y//L/8v/y//L/8P/w//D/
7//x//H/8f/x//H/8f/x//H/8f/x//H/8f/v//D/8P/w//D/8P/w//D/8P/w//D/8P/y
//L/8v/y//L/8//z//P/8//0//X/9f/1//X/9f/1//X/9f/2//b/9v/2//b/9v/2//f/
9//3//f/9//3//f/9v/2//b/9v/4//j/+P/4//b/9//3//f/9//2//b/9v/2//b/9v/2
//f/9//3//f/+P/4//j/+P/2//b/9v/2//X/9f/1//X/9//3//f/9//3//f/9//3//X/
9P/0//T/9P/0//T/9P/2//b/9v/2//T/9P/0//T/9P/0//T/8//z//P/8//z//P/8//z
//P/8//z//P/8//z//P/8//z//P/8//z//P/8f/x//H/8f/x//H/8f/x//D/8P/w//D/
8P/w//D/8P/w//D/8P/w/+7/7v/w//D/8P/w//D/8P/w//D/8P/u/+7/7v/u/+7/7v/u
/+7/8P/w//D/8P/u/+7/7v/u/+7/7v/u/+7/7v/u/+7/7v/s/+z/7P/s/+3/7v/v//D/
8P/w//D/8P/y//L/8v/y//D/8P/w//D/8v/y//L/8v/y//L/8v/y//L/8v/y//L/8P/w
//D/8P/y//L/8v/y//T/9P/0//T/9v/2//b/9v/4//j/+P/4//j/+P/4//j/+P/4//j/
+P/6//z//v/////////9//3/+//7//v/+//5//n/+f/5//f/9v/1//X/9f/1//X/9P/z
//P/8//y//H/8P/w//D/8v/y//D/7//t/+7/7v/u/+3/7f/t/+3/7//v/+//7//v/+//
7//v/+3/7f/t/+3/7f/t/+3/7f/v/+//7//v/+3/7f/t/+3/7f/t/+3/7//v/+//7//w
//D/8P/w//D/7v/u/+//8f/z//X/+P/+/wAAAgAFAAcABgAEAAMABQAJAAsADwAWACIA
MgBEAFEAUwBFADwAOgA0AC4AMAAyAC0AIgAVAAYA//8BAAQACAAKAAoACQAJAAsACQAH
AAUAAQD////////9//3//f/7//v//P/8//v/+//7//v/+//7//r/+v/7//v/+//6//z/
/P/8//3//f/9//3//f/7//v//P/8//z//P/9//3//f/9//3//f/9//7//v/+/wAAAAAB
AAIAAQABAAEAAgACAAIAAgADAAUABgAGAAgABwAIAAgACQAKAAoACgALAA4ADwAQABEA
EAASABMAFAAVABYAFwAYABsAHAAeAB8AIAAhACMAJAAkACUAJgAnACgAKgArACwALQAu
AC8AMAAxADIAMwA0ADQANQA1ADUANgA2ADYANgA2ADYANAAzADAALwAsACoAKAAlACEA
HwAeABoAFwAVABIADwAMAAkABgAFAAIA///+//z/+//5//f/9v/1//T/8//z//L/8f/w
//D/8P/w/+7/7v/u/+7/8P/w//D/8P/w//D/8P/w/+7/7v/u/+3/7f/t/+3/7f/t/+3/
7f/t/+3/7f/t/+3/7f/u/+7/7v/w//D/8P/w//D/8P/w//D/8P/w//D/8P/w//H/8f/x
//H/8v/z//P/9f/1//X/9f/1//X/9v/2//b/9v/2//b/9v/3//f/9//5//n/+f/5//j/
+P/4//j/+P/4//j/+P/4//n/+f/5//n/+P/4//j/+v/6//r/+v/5//n/+f/5//r/+v/6
//r/+P/4//j/+P/5//n/+f/5//n/+f/5//n/+f/5//n/+f/5//j/+P/4//j/+P/4//j/
+P/4//j/+P/4//j/+P/4//j/+P/4//f/+f/5//n/+f/5//n/+f/5//n/+f/5//n/+f/5
//n/+f/3//f/9//3//f/9//3//f/9//3//f/9//4//j/+P/4//r/+v/6//r/+P/4//j/
+P/4//j/+P/4//j/+P/4//j/+P/4//j/+P/4//j/+P/4//j/+P/4//b/9v/2//b/+P/4
//j/+P/4//j/+P/4//j/+P/4//j/+v/6//r/+v/4//j/+P/4//j/+P/4//j/+v/6//r/
+v/6//r/+v/6//r/+v/6//r/+v/6//r/+v/6//r/+v/6//r/+v/6//r//P/8//z//P/+
//7//v/+/wAAAAAAAAAAAAAAAAAAAAAAAAAAAAAAAAIABAAFAAUABQADAAMAAQABAAEA
AQABAAEAAQABAP///v/9//3//f/9//3//P/7//v/+//6//n/+P/4//j/+P/2//T/8//z
//T/9P/0//P/8//z//P/8//1//X/9f/1//P/8//z//P/8//z//P/8//z//P/8//z//P/
8//z//P/8//z//P/8//z//P/9f/z//X/9f/2//b/9P/0//T/9P/0//X/9//3//v/AAAE
AAgADAANAA0ADAAKAAkACQANABEAFQAeACwAPABOAFkAVQBFADoAOAA2ADIANAA0AC0A
IgAVAAgABQAJAA4AEAAQABIAEQARABEADwAPAA0ACQAFAAUABQADAAMAAwABAAEAAgAC
AAEAAQABAAEAAQABAAAAAAABAAEAAQAAAAAAAAAAAAEAAQABAAEAAQABAAEAAgACAAIA
AgADAAMAAwADAAMAAwADAAQABAAEAAQABAAFAAYABwAHAAcACAAGAAYABgAHAAkACgAK
AAwADQAOAA4ADwAQABAAEAARABIAEwAUABUAFAAWABcAGAAbABwAHQAeAB0AHgAgACEA
JAAlACcAKAAoACkAKgArACwALgAvADAAMQAyADMANAA3ADgAOQA6ADgAOQA5ADkAOgA6
ADoAOgA6ADoAOAA3ADQAMwAwAC4ALAApACUAIwAgABwAGQAXABQAEQAOAAsACgAJAAYA
AwACAAAA///9//3//P/7//r/+P/3//X/8//y//L/8v/y//L/8v/y//L/8P/w//D/8P/y
//L/8v/y//D/8P/w/+//8f/x//H/8f/x//H/8f/x//H/8f/x//H/8f/y//L/8v/y//L/
8v/y//L/8v/y//L/8v/y//L/8v/y//P/8//z//P/9P/1//X/9f/1//X/9f/1//X/9v/2
//b/9v/2//b/9v/3//f/9//3//f/9//3//b/9v/2//b/+P/4//j/+P/2//f/9//3//f/
9v/2//b/9v/2//b/9v/3//f/9//3//b/9v/2//b/+P/4//j/+P/3//f/9//3//f/9//3
//f/9f/1//X/9f/3//b/9v/2//b/9v/2//b/9P/0//T/9P/2//b/9v/2//T/9P/0//P/
8//z//P/8//z//P/8//z//P/8//z//P/8//z//P/8//z//P/8//z//P/8//z//P/8//z
//P/8//y//L/8v/y//L/8v/y//L/8v/y//L/8v/y//L/8P/y//L/8v/y//L/8v/y//L/
8v/y//L/8v/y//L/8v/y//L/8v/y//L/8v/y//L/8v/0//T/9P/0//T/9P/0//T/8v/y
//L/8v/y//L/8v/y//D/8P/w//D/8f/y//P/9P/y//L/8v/y//T/9P/0//T/8v/y//L/
8v/y//L/8v/y//T/9P/0//T/9v/2//b/9v/3//j/+f/6//r/+v/6//r//P/8//z//P/6
//r/+v/8//7//////////f/9//v/+//7//v/+//7//3//f/7//r/+f/5//n/+f/5//j/
9//3//f/9v/1//T/8v/y//L/8v/w/+//7//w//L/8v/x//H/8f/x//H/8f/v/+//7//v
//H/8f/x//H/7//v/+//7//v/+//7//v/+//7//v/+//7//v/+//7//v//H/7//v/+//
8P/w//D/8P/w//D/8P/z//P/8//1//j//P8AAAQABwAJAAgACAAHAAUABwALAA0AEAAa
ACoAOABJAFUATwBAADoAOgA0ADAAMgAxACgAGwAMAAEAAQAGAAgADgAOAA0ADQANAAsA
CQAHAAcAAwADAAEA/////////f/9//7//v/9//3//f/9//3//f/8//z//f/9//3//P/8
//z//P/9//3//f/9//3//f/9//7//v/8//z//f/9//////////////8AAAAAAAAAAAAA
AQACAAMAAwADAAQABAAEAAQABQAFAAYABgAIAAcACAAIAAkADAAMAAwADQAOAA8AEAAR
ABIAFAAVABYAFwAYABkAGgAbABwAHgAfACAAIQAjACQAJgAnACgAKQAqACwALQAuAC8A
MAAxADIAMwA0ADUANgA4ADkAOQA5ADgAOAA4ADgAOAA4ADYANQA0ADMAMAAuACwAKQAl
ACMAIAAcABkAFwAUABEADgALAAgABwAEAAEAAAD+//3/+//5//j/9//2//X/9f/0//P/
8v/y//L/8v/w//D/8P/w//D/8P/w//D/8P/w//D/8P/w//D/8P/v/+//7//v/+//7//v
/+//7//v/+//7//v/+//8P/w//D/8P/w//D/8P/w//D/8P/w//D/8P/w//D/8P/x//H/
8f/x//L/8//z//P/8//z//P/8//z//T/9P/0//T/9P/0//T/9f/1//X/9f/1//X/9f/2
//b/9v/2//b/9v/2//b/9P/1//X/9f/1//T/9P/0//b/9v/2//b/9f/1//X/9f/2//b/
9v/2//b/9v/2//b/9f/1//X/9f/1//X/9f/1//X/9f/1//X/9f/0//T/9P/0//T/9P/0
//T/9P/0//T/9P/0//T/9P/0//T/9P/z//X/9f/1//X/9f/1//X/9f/z//P/8//z//X/
9f/1//X/9f/1//X/9f/1//X/9f/1//X/9f/1//X/9P/0//T/9P/2//b/9v/2//T/9P/0
//T/8v/y//T/9P/0//T/9P/0//T/9P/0//T/9P/0//T/9P/0//T/9P/0//T/9P/0//T/
9P/0//T/9P/0//T/9P/0//T/9P/0//T/9P/0//T/9P/0//T/9P/0//T/9P/0//T/9P/0
//T/9P/0//T/9P/0//T/9P/0//T/9P/0//T/9P/0//T/9P/0//T/9P/0//b/9v/2//b/
9//4//n/+v/8//z//P/8//r/+v/6//r//P/8//z//P/8//7//////wEA//////3//f/9
//3//f/9//3//f/7//r/+f/5//n/+f/5//j/9//3//f/9v/1//T/9P/0//T/9v/0//P/
8//z//L/8f/v//H/8f/x//H/8f/x//H/8f/v/+//7//v/+//7//v/+//8f/x//H/8f/v
/+//7//v/+//7//v/+//8f/x//P/8f/x//H/8v/y//L/8v/y//L/8v/z//X/9f/5//r/
/v8AAAYACQALAAoACAAHAAcACwANAA0AFAAcACgAOgBLAFUATwBCADwAPAA2ADQANgAz
ACgAGwAOAAUAAwAGAAoADgAOAA8ADwAPAA0ACwAJAAcABQAFAAUAAwADAAMA/////wAA
AAD////////////////+//7//////////v8AAAAAAAABAP///////////////wAAAAAA
AAAAAQABAAEAAQABAAEAAQACAAIAAgAEAAQABQAGAAUABQAFAAYABgAGAAYABwAHAAgA
CAAKAAsADAAMAA0ADgAOAA4ADwASABMAFAAVABQAFgAXABgAGQAaABsAHAAdAB4AIAAh
ACIAIwAlACYAKgArACwALQAsAC4ALwAwADMANAA1ADYANwA4ADkAOgA6ADsAOwA7ADwA
PAA8ADwAOgA6ADgANwA2ADUAMgAwADAALQApACcAJgAiAB8AHQAYABUAEgAPAAwACwAI
AAUAAgAAAP///f/7//r/+f/4//f/9//2//X/9P/0//T/9P/0//T/9P/0//L/8v/y//L/
8v/y//L/8v/w//D/8P/v//H/8f/x//H/8f/x//H/8f/x//H/8f/x/+//8P/w//D/8P/w
//D/8P/y//L/8v/y//L/8v/y//L/8P/x//H/8f/z//T/9f/1//P/8//z//P/9f/1//b/
9v/1//T/8//y//T/9f/1//X/9f/1//X/9f/2//b/9v/2//b/9v/2//b/9v/3//f/9//3
//b/9v/2//j/+P/4//j/9//3//f/9//2//b/9v/2//b/9v/2//b/9f/1//X/9f/3//f/
9//3//f/9//3//f/9f/0//T/9P/0//T/9P/0//T/9P/0//T/9v/2//b/9v/2//b/9v/1
//X/9f/1//X/9f/1//X/9f/z//P/8//z//P/8//z//P/8//z//P/8//z//P/8//z//P/
8//z//P/8v/y//L/8v/y//L/8v/y//L/8v/y//L/9P/y//L/8v/y//L/8v/y//L/8v/y
//L/8v/y//L/8P/w//D/8P/w//D/8P/w//D/8P/w//D/8P/w//D/8P/w//D/8P/w//D/
8P/w//D/8P/w//D/8P/w//D/8P/w//D/8P/w//D/8P/w//D/8P/w//D/8P/w//D/8P/w
//D/8P/w//D/8P/y//L/8v/y//P/9P/1//b/9v/2//b/9v/2//b/9v/2//b/9v/2//j/
/P/9//3//f/7//v/+f/5//f/9//3//f/+f/5//f/9v/1//X/9f/1//P/8v/x//H/8//y
//H/8P/w//D/8P/w/+z/6//r/+z/7P/s/+v/6//r/+v/6//r/+v/6//r/+v/6//r/+v/
6//r/+v/6//r/+v/6//r/+v/6f/p/+n/6f/r/+v/6//r/+n/6//p/+n/6//s/+z/7P/s
/+z/7P/s/+3/7f/t/+//9P/4//z//v8DAAUABAACAAEAAQADAAcACQAOABoAJgA2AEcA
UwBLADoAMgAyACwAKgAuAC0AJgAXAAoAAQD//wIABgAIAAgABwAHAAcABwAHAAUAAwAB
AP/////9//3//f/7//v//P/8//v/+//7//v/+f/5//j/+P/5//n/+f/4//j/+P/4//n/
9//3//f/9//4//n/+//8//r/+v/7//v/+//7//v/+//9//7//v/+//z//P/9//7/AQAB
AAEAAgACAAIAAgADAAMABAAEAAYABQAGAAYABwAIAAgACAAJAAoACwAMAA0ADgAQABEA
EgAVABYAFwAYABcAGAAaABsAHAAdAB8AIAAiACMAJAAlACgAKgArACwALQAuAC8AMAAx
ADIAMwA0ADQANQA1ADUANgA2ADYANgA2ADYANAAzADAALwAsACoAKgAnACMAIQAgABwA
GQAXABIADwAMAAkABgAFAAIA///+//z/+//5//f/9v/1//T/8//z//L/8f/w//D/8P/w
/+7/7v/u/+7/7P/s/+z/7P/s/+z/7P/s/+7/7v/u/+3/7f/t/+3/7f/t/+3/7f/t/+3/
7f/t/+3/7f/u/+7/7v/s/+z/7P/s/+z/7P/s/+z/7P/s/+z/7P/s/+3/7f/t/+//8P/x
//H/8f/x//H/8f/x//H/8v/y//D/8P/w//D/8P/x//H/8f/x//H/8f/x//L/8v/y//L/
9P/0//T/9P/y//P/8//z//P/8v/y//L/8v/y//L/8v/1//X/9f/1//T/9P/0//T/8v/y
//L/8v/x//H/8f/x//P/8//z//P/8f/x//H/8f/x//D/8P/w//L/8v/y//L/8P/w//D/
8P/w//D/8P/w//D/8P/w/+//7//v/+//7//v/+//7//v/+//7//v/+//7//v/+//7//t
/+3/7f/t/+//7//v/+//7f/t/+3/7f/u/+7/7v/u/+z/7P/s/+z/7P/s/+z/7P/u/+z/
7P/s/+z/7P/s/+7/7v/u/+7/7v/u/+7/7v/s/+z/7P/s/+z/7P/s/+z/7P/s/+z/7P/s
/+z/7P/s/+z/7P/s/+z/7P/s/+z/7P/s/+z/7P/s/+z/7P/s/+z/6v/q/+r/6v/q/+r/
6v/q/+z/7P/s/+z/7P/s/+z/7P/u/+7/7v/u//D/8P/w//D/8v/y//L/8v/w//D/8P/w
//L/8v/y//L/9P/0//T/9P/y//L/8v/y//L/8v/y//L/8P/w//D/8P/v/+7/7f/s/+z/
7P/s/+z/6v/q/+r/6v/o/+j/6P/o/+b/5v/m/+b/5P/k/+T/5P/k/+T/5P/k/+T/5P/k
/+T/5P/k/+T/5P/k/+T/5P/k/+T/5P/k/+T/5P/k/+T/5P/k/+T/5P/k/+T/5P/k/+T/
5P/k/+T/5P/m/+b/5v/m/+j/6P/o/+j/6//u//H/9P/2//j/+v/8//z//P/8//z/AgAI
AA4AFAAgACoANAA+ADgAMgAsACYAIgAgAB4AHAATAAoAAQD4//n/+v/7//z//v/+//7/
/v/9/w==
         </WaveFormData>
      </LeadData>
      <LeadData>
         <LeadByteCountTotal>10000</LeadByteCountTotal>
         <LeadTimeOffset>0</LeadTimeOffset>
         <LeadSampleCountTotal>5000</LeadSampleCountTotal>
         <LeadAmplitudeUnitsPerBit>4.88</LeadAmplitudeUnitsPerBit>
         <LeadAmplitudeUnits>��V</LeadAmplitudeUnits>
         <LeadHighLimit>2147483647</LeadHighLimit>
         <LeadLowLimit>268435456</LeadLowLimit>
         <LeadID>V1</LeadID>
         <LeadOffsetFirstSample>0</LeadOffsetFirstSample>
         <FirstSampleBaseline>0</FirstSampleBaseline>
         <LeadSampleSize>2</LeadSampleSize>
         <LeadOff>FALSE</LeadOff>
         <BaselineSway>FALSE</BaselineSway>
         <ExcessiveACNoise>FALSE</ExcessiveACNoise>
         <MuscleNoise>FALSE</MuscleNoise>
         <LeadDataCRC32>2608221226</LeadDataCRC32>
         <WaveFormData>
CgAKAAoACgD///b/7f/k/9H/vv+r/5j/kP+K/4T/fv+J/5L/m/+k/7L/wP/O/9z/3//i
/+X/6P/n/+b/5f/k/+f/6v/t//D/8v/0//b/+P/5//r/+//8//z//P/8//z//P/8//z/
/P/+//7//v/+//7//v/+//7//v/+//7//v/+//7//v/+//7//v/+//7//v/+//7//v/+
//7//v/+//7//v/+//7//v/+//7//v/+//7//v/+//7//v/+//7//P/8//z//P/8//z/
/P/8//z//P/8//z/+v/6//r/+v/6//r/+v/6//r/+v/6//r/+v/6//r/+v/6//r/+v/6
//z//P/8//z//P/8//z//P/8//z//P/8//z//P/8//z//v/+//7//v/+//7//v/+//7/
/v/+//7//v/+//7//v/+//7//v/+//z//P/8//z/+v/6//r/+v/6//r/+v/6//j/+P/4
//j/+v/6//r/+v/4//j/+P/4//j/+P/4//j/+P/4//j/+P/4//j/+P/4//j/+P/4//j/
9v/2//b/9v/4//j/+P/4//j/+P/4//j/+P/4//j/+P/4//j/+P/4//j/+P/4//j/+P/4
//j/+P/4//j/+P/4//j/+P/4//j/+P/4//j/+P/4//j/+P/4//j/+P/4//j/+P/4//j/
+P/4//j/+P/4//j/+P/4//j/+P/4//j/+P/4//j/+P/4//j/+P/4//j/+P/4//j/+P/4
//j/+P/4//b/9v/2//b/9v/2//b/9v/2//b/9v/2//b/9v/2//b/9v/2//b/9v/2//b/
9v/2//b/9v/2//b/9v/2//b/9v/2//b/9v/2//b/9v/2//b/9v/2//b/9v/2//b/9v/2
//b/9v/2//b/9v/2//b/9v/0//T/9P/0//T/9P/0//T/9P/0//T/9P/0//T/9P/0//T/
9P/0//T/9P/0//T/9P/0//T/9P/0//T/9P/0//T/9P/0//T/9P/0//T/9P/0//T/9P/0
//T/9P/0//T/9P/y//L/8v/y//T/9P/0//T/9P/0//T/9P/0//T/9P/0//T/9P/0//T/
9P/0//T/9P/0//T/9P/0//T/9P/0//T/9P/0//T/9P/0//T/9P/0//T/9P/0//T/9P/0
//T/9P/0//T/9P/0//T/9P/0//T/9P/0//T/9P/0//T/9P/0//X/9v/3//j/+v/6//r/
+v/8//z//P/8//z//P/8//z//v/+//7//P/7//v/+v/6//f/9v/z//H/8f/x//H/8P/w
//H/8f/x//H/8P/w//H/8f/x//P/9P/2//b/9v/2//T/9P/0//T/9P/0//P/8v/y//L/
8v/y//T/9P/0//T/8v/y//L/8v/w//D/8P/v//H/8v/y//L/8v/y//L/8v/0//T/9P/0
//T/9P/0//T/9P/0//T/9P/0//T/9P/0//P/8//z//P/8//z//P/9P/0//T/9//3//f/
+v8AAAUABwAHAAEA9P/o/93/yv+w/5j/iv+F/4P/gv+G/4j/kf+h/7D/u//I/9j/5v/s
/+z/6P/l/+T/4//h/9//4v/n/+z/7//0//b/9f/3//f/+P/5//r/+v/6//r/+v/6//r/
+v/6//r/+v/6//r/+v/6//v/+//5//n/+f/5//z//P/8//z//P/8//z//P/6//r/+v/6
//r/+v/6//r/+v/6//r/+v/8//z//P/7//3///8BAAMAAwADAAMAAwADAAMAAwADAAUA
AwADAAMABAAEAAQABAAEAAMAAwADAAMAAwADAAMAAwADAAMAAwADAAQABAAEAAIAAgAC
AAMAAwADAAMAAwAFAAUABQAGAAQABAAEAAQABgAGAAYABgAGAAcABwAHAAgACAAHAAcA
CQAJAAgACAAIAAgACQAJAAcABwAHAAcABgAGAAUABAACAAIAAgABAAIAAgADAAMAAgAC
AAIAAQABAAEAAQABAAEAAQABAAEA////////////////////////////////////////
///+//7//v/+//7//v/////////////////////////+//7//v/+//7//v/+//3//f/+
//7//v/+//7//v/+//7//v/+//7//v/9//3//f/9//3//f/9//3//f/9//3//f/9//3/
/f/9//3//f/9//3//f/9//3//f/6//r/+v/6//r/+v/6//r/+v/6//n/+f/5//n/+f/5
//n/+f/5//n/+P/4//n/+f/3//f/9//2//b/9v/2//b/+P/4//j/+P/4//f/9//3//f/
9//3//b/9v/3//f/9v/0//T/9P/0//T/9P/0//T/9P/0//T/9P/0//X/9f/0//T/9P/0
//T/9P/0//T/9P/0//T/8//z//P/8//z//P/8f/x//H/8f/z//P/8v/y//L/8v/y//L/
8P/w//D/8P/w//H/8f/x//H/8f/x//H/8f/x//D/8P/w//D/8P/w//D/8P/w//D/8P/w
//D/8P/w//D/8P/u/+7/7v/u/+7/7v/u/+7/7v/u/+7/7v/u/+7/7v/u/+7/7v/u/+7/
7v/u/+7/7v/s/+z/7P/s/+z/7P/s/+z/7P/s/+z/7P/s/+z/7P/s/+r/6v/q/+r/6v/q
/+r/6v/q/+r/6v/q/+r/6v/q/+r/6P/o/+j/6P/q/+r/6v/q/+v/7P/t/+7/7v/u/+7/
7v/w//D/8P/w//D/8P/w//D/8P/v/+//7v/t/+v/6f/l/+X/4//j/+P/5P/k/+X/5f/l
/+X/5P/k/+X/5f/l/+f/5v/m/+b/5v/m/+b/5v/m/+T/5P/k/+P/5P/k/+T/5P/i/+L/
4v/i/+L/4v/i/+L/4v/i/+L/4v/h/+H/4v/i/+L/4v/i/+L/4P/g/+D/4P/g/+D/4P/g
/+D/4P/g/+D/4v/i/+L/4v/i/+H/4f/h/+H/4f/h/+H/4v/i/+L/4//l/+X/5v/s//H/
9f/3//H/6v/e/8//wP+o/4z/fP9z/23/bP9u/27/c/+D/5b/o/+u/7z/zP/U/9b/0v/P
/9D/zf/L/8v/zv/R/9T/2//e/+D/4f/j/+P/5P/l/+b/5v/m/+b/5v/k/+T/5P/k/+T/
5P/k/+T/5v/m/+f/5//n/+f/5//n/+b/5v/m/+b/6P/o/+j/6P/o/+j/6P/o/+j/6P/o
/+j/6P/o/+j/6P/m/+b/5v/l/+X/5f/l/+X/5f/l/+X/5f/l/+X/5f/l/+X/4//j/+P/
4v/i/+L/4v/i/+H/4f/h/+H/4f/h/+H/4//j/+P/4//m/+j/6f/q/+z/7P/s/+3/7f/t
/+3/7f/t/+3/7f/u/+7/7v/u/+7/7v/u/+7/7v/w//H/8f/x//D/8P/v/+//8f/x//D/
8P/u/+7/7//v/+//7//v/+//7v/u/+3/7P/s/+z/7P/r/+r/6v/r/+v/6v/q/+r/6f/p
/+n/6f/p/+f/5//n/+f/5//n/+f/5//n/+f/5//n/+X/5f/l/+X/5f/l/+X/5f/m/+b/
5v/m/+T/5P/l/+X/5f/l/+X/5f/l/+X/5f/k/+T/5P/k/+T/5P/k/+P/4//k/+T/5P/k
/+T/5P/k/+T/5P/k/+T/5P/j/+P/4//j/+H/4f/h/+H/4f/h/+H/4f/h/+H/4f/h/+H/
4f/h/+H/3//f/9//3//e/97/3v/e/97/3v/e/97/3v/e/93/3f/f/9//3//f/93/3f/d
/93/3P/c/93/3f/d/93/3f/c/9z/3P/c/9z/3P/c/9z/3P/a/9n/2f/Z/9v/2//b/9r/
2P/Z/9n/2P/a/9r/2v/a/9r/2v/a/9r/2P/Y/9j/2P/Y/9n/2f/Y/9j/2P/Y/9j/2P/Y
/9j/2P/Y/9j/1//X/9f/1//X/9f/1//X/9f/1//X/9f/1v/W/9b/1v/W/9b/1v/W/9b/
1v/W/9f/1//X/9X/1f/V/9X/1//V/9b/1v/W/9b/1v/W/9b/1v/W/9T/1P/U/9T/1P/U
/9T/1P/U/9T/1P/U/9T/1P/U/9T/1P/U/9T/1P/S/9L/0v/S/9L/0v/S/9L/0v/S/9L/
0v/S/9L/0v/S/9L/0v/S/9L/0v/S/9L/0v/S/9L/0v/S/9D/0P/Q/9D/0v/S/9L/0v/Q
/9D/0P/Q/9D/0P/Q/9D/3v/s//r/CAAOABQAGgAgACMAJAAlACYAJwAoACkAKgAsACwA
LAAsACwALAAsACwALgAuACwAKwArACoAKgApACYAIwAhAB8AIAAhACEAIgAjACMAIwAj
ACAAIAAhACEAIQAjACQAJAAmACYAJgAmACQAJAAkACQAJAAjACIAIgAiACIAIgAiACQA
JAAkACQAIgAiACIAIgAgACAAHwAfACAAIAAgACAAIAAgACAAIAAeAB4AHgAeAB4AHgAe
AB4AHgAeAB4AHgAeAB4AHgAdAB0AHQAdAB0AHQAdAB4AHgAgACEAIwAjACgALgAzADcA
NQAtACAAEgAFAPL/1v++/7T/rf+n/6T/pv+o/7X/yf/Y/+X/8v8CABAAFAASAA4ADQAO
AAsACQALABAAEwAYABsAHgAeACEAIQAhACIAIwAkACQAJAAkACQAJAAkACQAJAAmACYA
JgAmACYAJgAnACcAJwAnACcAJwAmACYAJgAmACgAKAAoACgAKAAoACgAKAAoACgAKAAo
ACgAKAAoACgAJgAmACYAJQAlACUAJQAlACUAJQAlACUAJQAlACUAJQAnACUAJQAlACQA
JAAkACQAJgAlACUAJQAlACUAJQAlACUAJQAlACUAIwAkACQAJAAkACQAJAAlACMAIwAj
ACMAJQAlACUAJgAmACYAJgAmACYAJgAmACYAJgAnACcAJwAoACgAJwAnACcAJwAmACYA
JgAmACcAJwAlACUAJQAlACQAJAAjACIAIgAiACIAIQAgACAAIQAhACAAIAAgAB8AHwAf
AB8AHwAfAB8AHwAfAB8AHwAfAB8AHQAdAB0AHQAfAB8AHwAfAB8AHwAfAB8AHgAeAB4A
HgAeAB4AHwAfAB0AHQAdAB0AHwAfAB8AHgAeAB4AHgAeAB4AHgAdAB0AHgAeAB4AHgAe
AB4AHgAeAB4AHgAeAB4AHQAdAB0AHQAfAB8AHwAfAB0AHQAdAB0AHwAfAB8AHwAfAB8A
HwAfAB0AHQAdAB0AHgAeAB4AHgAcABwAHAAcAB4AHgAdAB0AHQAdAB0AHQAdAB0AHQAd
ABwAHAAdAB0AHQAdAB0AHAAcABwAHAAcABwAHAAcABwAHAAbABsAGwAbABsAGwAaABoA
GwAbABoAGgAaABoAGgAcABwAHAAcABoAGgAaABoAGgAbABsAGgAcABwAHAAcABwAHAAc
ABwAGgAaABkAGQAbABsAGwAbABsAGwAbABsAGwAbABoAGgAaABoAGgAaABoAGgAaABoA
GAAZABkAGQAZABkAGQAZABkAGQAaABoAGgAaABoAGgAaABoAGgAaABoAGgAaABoAGgAa
ABoAGgAaABoAGgAYABgAGAAYABgAGAAYABgAGAAYABgAGAAYABgAGAAYABgAGAAYABgA
GAAYABgAGAAYABgAGAAYABYAFgAWABYAFgAWABYAFgAYABgAGAAYABgAGAAYABgAGAAY
ABgAGAAWABYAFgAWABYAFgAWABYAFwAYABkAGgAcABwAHAAcAB4AHgAeAB4AHgAeAB4A
HgAeAB0AHQAcABoAGQAYABUAFQATABMAEwASABIAEwATABMAEwASABIAEQARABEAEwAU
ABQAFAAUABQAFAAUABQAEgASABIAEQASABIAEgASABIAEgASABIAEAAQABAAEAASABIA
EgASABMAEwAUABQAEgASABIAEgASABIAEgASABIAEgASABIAEgASABIAEgAUABQAFAAU
ABQAEwATABMAEgARABAADwASABIAFAAVABUAFQAYAB4AIwAlACUAIQAWAAgA+//q/87/
tP+o/6P/nf+c/57/ov+t/73/zP/X/+T/9P8CAAgACgAGAAMAAAD///3//f8AAAMACAAN
ABAAEAATABUAFQAWABcAGAAYABgAGAAYABgAGAAYABgAGAAYABgAGAAYABgAGQAZABkA
GQAZABkAGgAaABoAGgAZABgAFwAWABgAGAAYABgAGAAYABgAGAAaABoAGgAaABoAGgAa
ABkAFwAXABcAFwAXABcAFwAXABcAFwAXABcAGQAXABcAFwAWABYAFgAWABYAFQAVABUA
FQAVABUAFQAVABUAFQAVABMAFAAUABQAFAAUABQAFQAVABUAFQAVABUAFQAVABYAGAAY
ABgAGAAYABgAGAAYABoAGwAbABsAHAAcABsAGwAbABsAGgAaABoAGgAbABsAGQAZABkA
GQAaABoAGQAYABgAGAAYABcAFAAUABUAFQAUABQAFAATABUAFQAVABUAFQAVABUAFQAX
ABcAFwAXABUAFQAVABUAFQAVABUAFQAVABUAFQAVABQAFAAUABQAFAAUABUAFQAXABcA
FwAXABcAFwAXABYAFgAWABYAFgAWABYAFQAVABQAFAAUABQAFgAWABYAFgAWABYAFgAW
ABUAFQAVABUAFQAVABUAFQAVABUAFQAVABUAFQAVABUAFQAVABUAFQATABMAEwATABIA
EgASABIAFAAUABQAFAAUABQAEwATABMAEwATABMAEwATABMAEwASABIAEwATABMAEwAT
ABIAEgASABIAEgAQABAAEAAQABAADwAPAA8ADwAPAA8ADgAQABEAEQAQABAAEAAQABAA
EAAQABAAEAAQABAAEAAQAA4ADwAPAA4ADgAOAA4ADgAOAA4ADgAOAA4ADgANAA0ADwAP
AA8ADwAPAA8ADwAPAA8ADwAOAA4ADgAOAA4ADgAOAA4ADgAOAA4ADwAPAA8ADQANAA0A
DQAPAA8ADgAOAA4ADgAOAA4ADgAOAA4ADgAOAA4ADgAOAA4ADgAOAA4ADgAOAA4ADgAO
AA4ADgAOAA4ADgAOAAwADAAMAAwADAAMAAwADAAMAAwADAAMAA4ADgAOAA4ADAAMAAwA
DAAMAAwADAAMAAwADAAMAAwADAAMAAwADAAMAAwADAAMAAwADAAMAAwADgAOAA4ADgAQ
ABAAEAAQABIAEgASABIAFAAUABQAFAAWABYAFgAUABMAEwASABIADwAOAAsACQAJAAkA
CQAIAAoACwALAAsACwAKAAoACwANAA0ADwAQABAAEAAQABAAEAAQABAAEAAQABAADwAO
AA4ADgAOAA4ADgAOAA4ADgAQABAAEAAQAA4ADgAOAA0ADwAQABAAEAAQABAAEAAQABAA
EAAQABAADgAOAA4ADgAQABAAEAAQABAAEAAQABAADwAPAA8ADwAPAA8ADwAQABIAFAAV
ABUAFQAYACAAJQAnACUAHwAUAAgA+//m/8r/sv+m/6H/n/+g/6T/pv+x/8P/0P/Z/+T/
9v8CAAgABgACAAEAAAD9//3//f8AAAUACgAPABAAEgATABMAFQAWABcAGAAWABYAFgAW
ABgAGAAYABgAGAAYABgAGAAYABgAGQAZABkAGQAZABkAGgAaABoAGgAaABoAGgAaABoA
GgAaABoAGgAaABoAGgAYABgAGAAYABgAGAAYABcAFwAXABcAFwAXABcAFwAXABcAFwAX
ABcAFQATABMAEwAWABYAFgAWABYAFQAVABUAFQAVABUAFQAVABUAFQAVABUAFgAWABYA
FgAWABYAFwAXABcAFwAXABcAFwAXABgAGAAYABgAGAAWABYAFgAWABgAGQAZABkAGAAY
ABcAFwAXABcAFgAWABQAFAAVABUAEwATABMAEwAQABAADwAOAA4ADgAOAA0ADAAMAA0A
DQAMAAwADAALAAsACwALAAsACwALAAsACwAJAAkACQAJAAkACQAJAAkACQAJAAkACQAH
AAcABwAHAAgACAAIAAgACAAIAAkACQAHAAcABwAHAAcABwAHAAYACAAIAAgACAAIAAgA
BwAHAAgACAAIAAgACAAIAAgACAAIAAgACAAIAAkACQAJAAkACQAJAAkACQAHAAcABwAH
AAcABwAHAAcABwAHAAcABwAHAAcABwAHAAYABgAGAAYABgAGAAYABgAGAAYABQAFAAUA
BQAFAAUABQAFAAUABQAEAAQABQAFAAMAAwADAAIAAgACAAIAAgAEAAQABAAEAAQAAwAD
AAMAAwADAAMAAgACAAMAAwACAAIAAgACAAIAAgACAAIAAgAEAAQABAAEAAIAAwADAAIA
AgACAAIAAgACAAIAAgACAAIAAgABAAEAAwADAAMAAwADAAMAAwADAAEAAQAAAAAAAgAC
AAIAAgACAAIAAgACAAAAAQABAAEAAQABAAEAAQABAAEAAgACAAIAAgACAAIAAgACAAIA
AAAAAAAAAAACAAIAAgACAAAAAAAAAAAAAAAAAAAAAAAAAAAAAAAAAAAAAAAAAAAAAAAA
AAAAAAAAAAAAAAAAAP7//v/+//7/AAAAAAAAAAAAAAAAAAAAAP7//v/+//7/AAAAAAAA
AAAAAAAAAAAAAAAAAAAAAAAAAgACAAIAAgADAAQABQAGAAYABgAGAAYACAAIAAgACAAK
AAoACAAHAAcABgAGAAUABAABAP///f/7//v/+v/6//3//f/9//3//P/8//3//f/7//3/
/v/+/wAAAAAAAAAAAAAAAAAAAAAAAP///v/+//7//v/+//7//v/+//7//v/+//7//v/+
/wAAAAD/////AAAAAAAAAAAAAAAAAAAAAAAAAAAAAAAAAAAAAAAAAAD+//7//v/+/wAA
AAAAAP//////////////////AAAAAAAAAwADAAMABAAKABEAFQAXABMACgD+//H/5P/M
/7D/nP+T/4v/iP+I/4r/jf+b/67/vf/I/9b/5v/w//T/8P/t/+z/7f/r/+n/7P/v//L/
9//8//7///8BAAEAAgADAAQABAAEAAQABAAEAAQABAAEAAYABgAGAAYABAAEAAUABQAF
AAUABQAFAAgACAAIAAgABgAGAAYABgAGAAYABgAGAAYABgAGAAYABgAGAAYABgAGAAYA
BgAFAAUABQAFAAUAAwADAAMAAwADAAMAAwADAAUAAwADAAMAAgACAAIAAgAEAAMAAwAD
AAMAAwADAAMAAwADAAMAAwABAAIAAgACAAIAAgACAAMAAQABAAEAAQADAAMAAwAEAAIA
AgACAAIABAAEAAQABAAEAAUABQAFAAYABgAFAAUABwAHAAYABgAGAAYABwAHAAUABQAF
AAUABAAEAAMAAgACAAIAAgABAAAAAAABAAEAAAAAAAAA////////////////////////
///////////9//3//f/9//3//f/9//3//f/9//3//f/8//z//P/8//z//P/9//3//f/9
//3//f/9//3//f/8//7//v/+//7//v/+//3//f/+//7//v/+//7//v/+//7/AAAAAAAA
AAD////////////////////////////////////////////////////////////////+
//7//v/+//7//v/+//7//v/+//3//f////////////3//f/9//3//v/+////////////
///+//7//v/+//7//v/+//7//v/+//3//f/9//3//f/9//z//P/9//3//P/8//z//P/8
//z//P/8//z//P/8//z//P/8//3//f/8//z//P/8//z//P/8//z//P/8//z/+//7//v/
+//7//v/+//7//v/+//7//v/+v/6//r/+v/6//r/+v/6//r/+v/6//v/+//7//v/+//7
//v/+//7//r/+v/6//r/+v/6//r/+v/6//r/+v/6//r/+v/6//r/+v/6//r/+v/6//r/
+v/6//r/+v/6//r/+v/6//r/+v/6//r/+v/6//r/+v/6//r/+v/6//r/+v/6//r/+v/6
//r/+P/4//j/+P/4//j/+P/4//j/+P/4//j/+P/4//j/+P/6//r/+v/6//r/+v/6//r/
+//8//3//v/+//7//v/+/wAAAAAAAAAAAgACAAIAAAABAAEAAAAAAP///v/7//n/9f/1
//X/9P/0//X/9f/1//X/9P/0//X/9f/1//f/+P/4//j/+P/4//j/+P/4//j/+P/4//f/
9v/2//b/9v/2//b/9v/2//b/9v/2//b/9v/2//b/9v/1//X/9v/2//b/9v/2//b/9v/2
//b/9v/2//b/9v/2//b/9v/2//b/9v/2//b/9v/2//f/9//3//f/9//3//f/+P/6//r/
/f/9//3//v8CAAkADQANAAsAAgD2/+f/2v/E/6j/lP+L/4X/gP+A/4D/hf+T/6b/tf/A
/9D/3v/o/+z/6P/l/+b/5f/j/+P/5v/p/+7/8//4//j/+f/7//v//P/9//7//v/+//7/
/v/+//7//v/+/wAAAAAAAAAA/v/+//////8BAAEAAQABAAAAAAAAAAAAAgACAAIAAgAA
AAAAAAAAAAAAAAAAAAAAAAAAAAAAAAAAAAAAAAD/////////////////////////////
/////////f/9//3//v/+//7//v/8//v/+//7//v/+//7//v/+//7//v/+//7//z//P/8
//z//P/8//3/+//7//v/+//7//v/+//8//z//P/8//z//P/8//z//P/8//3//f/9//7/
/v/9//3///////7//v8AAAAAAQABAP///////////v/+//3//P/8//z//P/7//r/+v/7
//v//P/8//z/+//5//n/+f/5//n/+f/5//n/+f/5//n/+f/5//n/+f/5//n/+f/5//n/
+f/5//n/+f/6//r/+v/6//j/+P/5//n/+f/5//n/+f/7//v/+//6//r/+v/6//r/+v/6
//n/+f/4//j/+P/4//r/+v/6//r/+v/6//r/+v/5//n/+f/5//n/+f/5//n/+//7//v/
+//5//n/+f/5//n/+f/5//n/+//7//v/+//6//r/+v/6//r/+v/6//r/+v/6//n/+f/3
//f/9//3//n/+f/5//n/+P/4//n/+f/5//n/+f/4//b/9v/2//b/9v/2//b/9v/4//f/
9//3//f/9//3//b/9v/3//f/9v/2//b/9v/2//b/9v/2//b/9v/2//b/9v/2//f/9//2
//b/9v/2//b/9v/2//b/9v/2//b/9f/1//X/9f/1//X/9//3//f/9//3//f/9v/2//b/
9v/2//b/+P/4//j/+P/2//f/9//3//f/9//3//f/9//1//T/9P/0//T/9P/2//b/9v/2
//b/9v/2//b/9v/2//b/9v/2//b/9v/2//b/9v/2//b/9v/2//b/9v/2//b/9v/2//j/
+P/4//j/+P/4//j/+P/4//j/+P/4//j/+P/4//j/+P/4//j/+P/4//j/+P/4//j/+P/4
//j/+P/4//j/+P/6//r/+v/6//z//P/8//z//P/8//z//P/9//7///8AAAAAAAD+//3/
/f/8//z/+//6//f/9f/z//P/8//y//L/8//z//P/8//y//L/8//z//P/9f/2//b/9v/2
//b/9v/2//b/9v/2//b/9f/0//T/9P/0//T/9P/0//T/9P/0//T/9P/0//T/9P/0//P/
8//0//T/9P/0//b/9v/2//b/9v/2//b/9v/0//T/9P/0//b/9v/2//b/9v/2//b/9f/3
//f/9//3//f/9//2//b/+P/5//v/+//8/wAABQALAA0ACQAAAPb/6f/a/8b/qP+U/4v/
h/+E/4b/iP+N/5v/qv+3/8L/0P/g/+r/7v/s/+n/6P/n/+X/4//m/+n/7P/v//T/9v/3
//n/+//8//3//v/8//z//P/8//7//v/+//7//v/+//7//v/+//7/////////////////
AAAAAAAAAAD+//7//v/+//7//v/+//7/AAAAAAAAAAD+//7//v/+//7//v/+//3//f/9
//3//f/9//3//f/9//3//f/9//3//f/7//v/+//8//z//P/8//z/+//7//v/+//7//v/
+//9//3//f/9//v//P/8//z//P/8//z//f/9//3//f/9//3//f/9//7//v/+//7//v8A
AAAAAAAAAP7/////////AgACAAEAAQABAAEAAAAAAAAAAAABAAEA//////////8AAAAA
///+//7//v/+//3//P/8//3//f/8//z//P/7//v/+//7//v/+//7//v/+//7//v/+//7
//v/+//7//v/+//7//v/+//5//n/+f/5//r/+v/6//r/+P/4//n/+f/5//n/+f/5//n/
+f/5//j/+v/6//r/+v/6//r/+f/5//r/+v/6//r/+v/6//r/+v/4//j/+P/4//n/+f/5
//n/+f/5//n/+f/3//f/9//3//n/+f/5//n/+f/5//n/+f/5//n/+f/5//j/+P/4//j/
+P/4//j/+P/6//r/+f/5//f/9//3//f/9//3//f/9//2//b/9//3//X/9f/1//T/9v/2
//b/9v/2//b/9v/2//b/9f/1//X/9f/1//X/9P/0//X/9f/0//T/9P/0//T/9P/0//T/
9P/0//T/9P/0//T/9f/1//T/9P/0//T/9P/y//L/8v/y//T/9P/z//P/8//z//P/8//z
//P/8//z//P/8//y//L/8v/y//L/8v/y//L/8v/y//D/8f/x//H/8f/x//H/8f/z//P/
8v/y//L/8v/y//L/8v/y//L/8v/y//L/8v/w//D/8P/w//D/8P/w//D/8v/y//L/8v/w
//D/8P/w//L/8v/y//L/8P/w//D/8P/u/+7/7v/u//D/8P/w//D/8P/w//D/8P/u/+7/
7v/u/+7/7v/u/+7/8P/w//D/8P/y//L/8v/y//T/9P/0//T/9P/0//T/9P/2//b/9v/2
//b/9v/2//b/9P/0//T/9P/x//D/7//u/+v/6v/p/+j/6v/q/+r/6v/q/+r/6v/q/+z/
7P/s/+z/7P/s/+z/7P/s/+z/7P/s/+r/6v/q/+r/6v/q/+r/6v/q/+r/6v/q/+r/6v/q
/+r/6v/q/+r/6v/o/+j/6P/o/+j/6P/o/+j/6P/o/+j/6P/o/+j/6P/o/+j/6P/o/+j/
6P/o/+j/6P/o/+j/6P/o/+j/6P/o/+j/6v/q/+r/6v/v//L/9f/4//T/8v/w/+7/3v/O
/77/rv+e/5D/gv90/3f/ev99/4D/jf+a/6f/tP+9/8b/z//Y/9X/1P/T/9L/0//U/9X/
1v/a/w==
         </WaveFormData>
      </LeadData>
      <LeadData>
         <LeadByteCountTotal>10000</LeadByteCountTotal>
         <LeadTimeOffset>0</LeadTimeOffset>
         <LeadSampleCountTotal>5000</LeadSampleCountTotal>
         <LeadAmplitudeUnitsPerBit>4.88</LeadAmplitudeUnitsPerBit>
         <LeadAmplitudeUnits>��V</LeadAmplitudeUnits>
         <LeadHighLimit>2147483647</LeadHighLimit>
         <LeadLowLimit>268435456</LeadLowLimit>
         <LeadID>V2</LeadID>
         <LeadOffsetFirstSample>0</LeadOffsetFirstSample>
         <FirstSampleBaseline>0</FirstSampleBaseline>
         <LeadSampleSize>2</LeadSampleSize>
         <LeadOff>FALSE</LeadOff>
         <BaselineSway>FALSE</BaselineSway>
         <ExcessiveACNoise>FALSE</ExcessiveACNoise>
         <MuscleNoise>FALSE</MuscleNoise>
         <LeadDataCRC32>366630984</LeadDataCRC32>
         <WaveFormData>
VgBWAFYAVgBSAFAATgBMADsALAAdAA4A/f/u/9//0P+//67/nf+M/4T/fv94/3L/fP+G
/5D/mv+i/6r/sv+6/8T/zv/Y/+L/6f/w//f//v8AAAIABAAGAAkACgALAAwADQAOAA8A
EAARABIAEwAUABUAFgAXABgAGQAaABsAHAAdAB4AHwAgACIAIgAiACIAJQAmACcAKAAq
ACoAKgAqAC0ALgAvADAAMQAyADMANAA3ADgAOQA6AD0APgA/AEAAQwBEAEUARgBIAEoA
TABOAFAAUgBUAFYAWgBcAF4AYABjAGYAaQBsAHEAdAB3AHoAfQCAAIMAhgCJAIwAjwCS
AJUAmACbAJ4AoQCkAKcAqgCsAK4AsACyALUAtgC3ALgAuAC4ALgAuAC1ALIArwCsAKcA
ogCdAJgAkACIAIAAeABuAGYAXgBWAE8ASABBADoANAAuACgAIgAcABgAFAAQAA0ACgAH
AAQAAgAAAP7//P/5//j/9//2//X/9P/z//L/8P/w//D/8P/w//D/8P/w/+7/7v/u/+7/
7v/u/+7/7v/u/+7/7v/u//D/8P/w//D/7v/u/+7/7v/u/+7/7v/u/+7/7v/u/+7/7v/u
/+7/7v/w//D/8P/w//D/8P/w//D/8v/y//L/8v/y//L/8v/y//L/8v/y//L/8v/y//L/
8v/0//T/9P/0//T/9P/0//T/9P/0//T/9P/0//T/9P/0//T/9P/0//T/8v/y//L/8v/y
//L/8v/y//L/8v/y//L/8P/w//D/8P/u/+7/7v/u/+3/7P/r/+r/6f/o/+f/5v/k/+T/
5P/k/+L/4v/i/+L/4P/g/+D/4P/e/97/3v/e/97/3v/e/97/3v/e/97/3v/c/9z/3P/c
/9z/3P/c/9z/3P/c/9z/3P/c/9z/3P/c/9z/3P/c/9z/3v/e/97/3v/e/97/3v/e/97/
3v/e/97/4P/g/+D/4P/g/+D/4P/g/+D/4P/g/+D/4P/g/+D/4P/i/+L/4v/i/+T/5P/k
/+T/5P/k/+T/5P/k/+T/5P/k/+T/5P/k/+T/5P/k/+T/5P/k/+T/5P/k/+T/5P/k/+T/
5v/m/+b/5v/k/+T/5P/k/+b/5v/m/+b/5P/k/+T/5P/k/+T/5P/k/+T/5P/k/+T/5P/k
/+T/5P/k/+T/5P/k/+T/5P/k/+T/5P/k/+T/5P/k/+T/5P/k/+X/5v/n/+j/6v/q/+r/
6v/q/+r/6v/q/+v/7P/t/+7/7//w//H/8v/y//L/8//z//H/7//u/+v/6//p/+j/6P/o
/+j/5//m/+f/5//m/+b/5//n/+f/5//n/+f/5v/m/+T/4//j/+L/4//i/+L/4v/k/+T/
5P/k/+T/5P/k/+T/5P/k/+X/5f/k/+T/5P/k/+T/5f/l/+X/5f/l/+b/5v/m/+b/5v/m
/+T/5P/k/+T/5P/k/+T/5f/l/+b/5v/m/+T/5P/j/+P/5f/l/+X/5f/l/+f/6v/t//L/
AAAYADMASgBWAFkAUgBJAD4ALgATAP3/9f/s/9//zv+3/5z/j/+I/3n/Yf9Q/1f/bP9+
/4X/i/+Q/5j/n/+n/6n/o/+k/6//uP++/8X/yP/L/8//0f/U/9X/1v/X/9n/2v/Z/9v/
3P/c/9z/3f/e/97/4f/j/+P/5P/l/+b/5v/n/+j/6f/q/+v/6v/r/+z/7f/s/+3/7v/v
//L/8//0//X/9v/2//f/+P/5//r//P/9/wAAAQACAAQAAwAEAAYABwAGAAkACwAMAA4A
EAASABQAGAAaABwAHgAhACMAJQAoACsALgAyADYANwA7AD8AQwBFAEgASwBPAFIAVQBY
AFsAXABgAGMAZgBqAG0AcABzAHYAdwB5AHsAfQCAAIIAgwCBAIEAgQB/AIAAfAB4AHYA
bwBqAGUAXgBYAFEASQBCADsAMwAtACQAHgAWAA8ACQADAP7/+P/y/+7/6v/m/+P/4f/d
/9z/2f/W/9X/1P/S/9D/zv/O/83/zv/N/8z/y//J/8r/yv/K/8v/y//L/8v/y//L/8v/
y//N/83/zf/N/8v/y//L/8v/zf/N/83/zf/L/8z/zP/M/87/zv/O/87/zv/N/83/zf/O
/87/z//P/8//z//P/8//z//P/8//z//R/9H/0f/R/9H/0f/R/9H/0f/R/9H/0f/S/9L/
0v/S/9P/0//T/9P/0//T/9P/0//T/9P/0//T/9P/0//T/9P/0//T/9P/0//T/9P/0//T
/9H/0f/R/9H/0v/R/9H/0f/Q/9D/0P/Q/9D/0P/Q/9D/z//P/8//z//O/87/z//P/87/
zv/O/87/zv/N/8z/zP/N/83/zP/M/8z/zP/M/8z/y//L/8v/y//N/83/zf/N/8v/y//L
/8v/y//L/8v/y//L/8v/y//K/8r/yv/K/8r/yf/I/8f/xv/I/8j/x//H/8f/x//H/8f/
x//G/8b/xv/I/8j/yP/I/8j/yP/I/8j/yP/I/8b/yP/I/8j/yP/K/8r/yv/K/8r/yv/K
/8r/yv/K/8r/yv/I/8j/yP/I/8j/yP/I/8j/yP/I/8j/yP/K/8r/yv/K/8r/yv/K/8r/
yP/I/8j/yP/K/8r/yv/K/8j/yP/I/8j/yP/I/8j/yP/K/8r/yv/K/8r/yv/K/8r/yv/K
/8r/yv/I/8j/yP/I/8r/yv/K/8r/yv/K/8r/yv/M/8z/zP/M/8//0P/R/9L/1P/U/9T/
1P/W/9b/1v/W/9j/2P/Y/9j/1v/W/9b/1//W/9X/0v/Q/83/y//J/8j/yv/K/8r/yf/E
/8H/v/+8/7n/t/+2/7X/tf+1/7X/tP+0/7T/s/+z/7L/sf+w/7D/sP+w/7D/sP+w/7D/
sP+w/7L/sv+y/7P/s/+y/7L/sv+y/7L/s/+z/7P/s/+z/7T/sv+y/7L/sv+1/7b/t/+4
/7r/uv+6/7r/u/+7/7z/vP+8/7z/vP+7/7v/u/+7/7v/vf+7/73/wP/D/8b/0P/k/wEA
GgAoACsAKAAfABQABADr/9P/yf/C/7X/pv+R/3T/Yf9i/13/Rf8u/y//QP9U/1//Y/9q
/3L/d/+B/4v/lf+g/6v/tv++/8X/zP/P/9P/1f/Y/9n/2P/Z/9v/3P/d/9//4P/g/+L/
4//k/+T/5f/n/+f/6P/p/+r/6v/r/+r/6//s/+3/7v/v//D/8f/y//P/9P/1//b/9//4
//n/+P/4//n/+v/7//z//v///wIAAwAEAAYABQAGAAgACQAKAA0ADwAQABIAFAAWABgA
GgAcAB4AIAAlACcAKQAsADEANgA8AEIASwBTAFsAYwBmAGoAbgBzAHYAeQB8AH8AggCG
AIkAjACOAJEAlACXAJoAmwCdAJ8AoQCkAKYApwCpAKkAqQCnAKYAogCeAJwAlQCQAIsA
hAB+AHcAbwBoAGEAWQBTAEoARAA8ADUALwApACQAHgAYABUAEAALAAcABQABAAAA/f/4
//f/9v/0//L/8P/w/+//7P/r/+r/6f/p/+r/6v/q/+n/6f/p/+n/5//n/+f/5//n/+f/
5//n/+X/5f/l/+X/5f/l/+X/5f/j/+T/5P/k/+b/5v/m/+b/5v/l/+X/5f/k/+T/5f/l
/+X/5f/l/+X/5f/l/+X/5f/l/+X/5f/l/+X/5f/l/+X/5//n/+f/5//m/+b/5v/m/+X/
5f/l/+X/5//n/+f/5//n/+f/5//n/+f/5//n/+f/5f/l/+X/5f/n/+f/5//n/+X/5f/l
/+X/5v/l/+X/5f/k/+T/5P/k/+P/4v/h/+D/4f/h/+H/4f/e/97/3//f/97/3v/e/97/
3v/d/9z/3P/b/9v/2v/a/9r/2v/a/9r/2f/Z/9n/2f/X/9f/1//X/9f/1//X/9f/1//X
/9f/1//X/9f/1//W/9b/1v/W/9b/1v/W/9b/1v/W/9b/1f/V/9X/1f/V/9X/1//W/9b/
1v/U/9T/1P/U/9b/1v/W/9b/2P/W/9j/1v/W/9b/1v/W/9b/1v/W/9j/2P/Y/9j/2v/a
/9r/2v/c/97/4P/i/+T/5P/k/+T/5v/m/+b/5v/m/+b/5v/m/+b/5v/m/+b/5v/m/+b/
5v/m/+b/5v/m/+j/6P/o/+j/6P/o/+j/6P/o/+j/6P/o/+b/5v/m/+b/6P/o/+j/6P/q
/+r/6v/q/+r/6v/q/+r/6v/q/+r/6v/q/+r/6v/q/+v/7P/t/+7/8P/w//D/8P/y//L/
8v/y//P/9P/1//b/+P/4//j/+P/6//v/+//7//f/9v/z//H/8f/w//D/8P/w/+//7v/t
/+3/7P/s/+v/7f/t/+3/7f/t/+z/7P/s/+v/6//q/+n/6P/o/+j/6P/o/+j/6P/o/+b/
5v/m/+b/6P/p/+n/6P/o/+j/6P/o/+n/6f/p/+n/8f/4//7/BAAGAAgACgAMAAwADAAM
AAwADAAMAA0ADQAMAAwADAAMAA4ADQANAA0ADwAPAA8ADwARABQAGQAgADAASgBlAHoA
hACFAHwAcQBkAFIANwArACcAGgALAPz/4f/G/7v/tv+l/4v/fv+H/5r/qv+z/7f/wP/K
/9H/2//l/+///P8HABAAGAAdACIAJQAkACUAJwAnACYAJwApACoAKwAtAC4ALgAwADEA
MgAyADMANQA1ADYANQA2ADYANwA2ADcAOAA5ADoAOwA8AD0APAA9AD4APwBAAEEAQgBD
AEQARABFAEYARwBIAEoASwBKAEsATABOAE8AUABSAFMAVABXAFkAWgBcAF4AYABiAGQA
ZgBoAGoAbQBvAHEAdAB1AHgAfACAAIgAjwCWAJ0AogCoAK4AtQC3ALkAuwC9AL4AwgDF
AMgAygDNANAA0wDUANUA1wDZANsA3gDgAOEA3wDfAN8A3QDaANYA0gDQAMkAxAC/ALgA
sgCrAKMAnACVAI0AhwB+AHgAcABpAGMAXQBYAFIATABHAEIAPQA5ADcAMwAyAC8ALAAr
ACoAKAAkACIAIgAhACAAHwAeAB0AGwAcABwAHAAZABkAGQAZABcAFwAXABcAFwAXABcA
FwAVABUAFQAVABUAFQAVABUAFQAWABYAFgAWABYAFgAWABYAFQAVABUAFgAWABcAFwAX
ABcAFwAXABUAFQAVABUAEwATABMAEwAVABUAFQAVABUAFQAVABUAFgAWABYAFgAXABcA
FwAXABcAFwAXABcAFwAXABcAFwAXABcAFwAXABUAFQAVABUAFwAXABcAFwAWABUAFAAT
ABQAEwATABMAEAAQABAAEAAQABAAEAAQAA0ADQANAA0ADAAMAA0ADQAMAAwADAAMAAwA
CwAKAAoACwALAAoACgAMAAwADAAMAAsACwALAAsACQAJAAkACQAJAAkACQAJAAkACQAJ
AAkACwALAAsACgAIAAgACAAIAAgACAAIAAgABgAGAAUABQAGAAcACAAJAAkACAAIAAgA
CAAIAAgACAAKAAoACgAKAAoACgAIAAgACAAIAAgACAAIAAgACAAIAAgACAAIAAgACAAI
AAgACAAIAAgACAAGAAYABgAGAAYABgAGAAYACAAIAAgACAAIAAgACAAIAAYABgAGAAYA
CAAIAAgACAAIAAgACAAIAAoACgAKAAoACgAKAAoACgAKAAoACgAKAAoACgAKAAoACAAI
AAgACAAIAAgACAAIAAoACgAKAAoADAAMAAwADAAOAA4ADgAOABAAEAAQABAAEgASABIA
EgAUABQAFAAVABUAFQATABIADwANAAsACgAKAAoACgAJAAgABwAHAAYABgAFAAUABQAH
AAcABwAGAAQABAADAAMAAgABAAAAAAAAAAAAAAAAAAAAAAAAAAAAAAAAAAAAAQABAAAA
AAAAAAAAAAABAAEA////////AAAAAAAAAAAAAAAAAAAAAAAAAAAAAAAAAAADAAMABAAE
AAIAAgACAAEAAAD///7//f//////AQAEAAkADgAcADQATwBkAHAAdQBwAGUAWgBKAC8A
GwARAAoA+//q/9H/uP+r/6b/lf97/2r/cf+G/5j/n/+l/6z/sv+3/8H/y//V/+D/7f/2
//7/BQAKAA0AEQATABYAFwAYABkAGwAcAB0AHwAgACAAIgAjACQAJAAlACcAJwAoACkA
KgAqACsALAAtAC4ALwAuAC8AMAAxADIAMwA0ADUANgA3ADgAOQA6ADoAOwA8AD0APgBA
AEEAQgBDAEQARgBHAEgASgBLAEwATwBRAFIAVABWAFgAWgBcAF4AYABiAGUAZwBpAGwA
bQBwAHQAeAB5AH0AgQCFAIcAigCNAJEAlACXAJoAnQCeAKIApQCoAKoArQCwALMAuAC5
ALsAvQC9AMAAwgDDAMMAwwDDAMEAwAC8ALgAtgCvAKoApQCeAJoAkwCLAIQAewBzAG0A
ZABeAFYATwBJAEMAPgA4ADIALQAoACMAHwAdABkAGAAVABAADwAOAAwACgAIAAgABwAG
AAUABAADAAEAAgACAAIAAQABAAEAAQD/////////////////////////////////////
//////3//v/+//7//v/+//7//v/8//n/9//1//P/8v/y//H/8f/x//H/8f/x//H/8f/x
//H/8f/x//H/7//v/+//7//v/+//7//v//D/8P/w//D/8f/x//H/8f/v/+//7//v/+//
7//v/+//8f/x//H/8f/x//H/8f/x/+//7//v/+//7f/t/+3/7f/s/+v/6//r/+z/7P/s
/+z/7P/s/+z/7P/p/+n/6f/p/+j/6P/p/+n/5v/m/+b/5v/o/+f/5v/m/+f/5//m/+b/
5v/m/+b/5v/l/+X/5f/l/+X/5f/l/+X/4//j/+P/4//j/+P/4//j/+X/5f/l/+T/5P/k
/+T/5P/k/+T/5P/k/+T/5P/j/+P/5f/l/+X/5f/l/+T/5P/k/+T/5P/k/+T/4v/i/+L/
4v/i/+L/4P/g/+D/4P/g/97/3v/e/97/3v/e/97/3v/e/97/3v/e/97/3v/e/97/3v/e
/97/3v/e/97/3v/e/9z/3P/c/9z/3P/c/9z/3P/e/97/3v/e/97/3v/e/97/3P/c/9z/
3P/c/9z/3P/c/97/3v/e/97/3v/e/97/3v/e/97/3v/e/97/3v/e/97/4P/g/+D/4P/i
/+L/4v/i/+T/5P/k/+T/5f/m/+f/6P/q/+r/6v/q/+r/6v/r/+v/6//p/+j/5f/j/+H/
4P/g/+L/4v/h/+D/3//f/97/3v/f/9//3//f/9//3//e/97/3v/d/93/3P/b/9r/2v/a
/9r/2v/a/9r/3P/c/9z/3P/c/9z/3f/d/9z/3P/c/9z/3P/d/93/3f/d/93/3v/e/97/
3v/e/97/3P/c/9z/3P/c/9z/3P/d/93/3v/e/97/3v/e/93/3f/d/93/3f/d/9//4f/k
/+f/7v/+/xgANQBIAFAAUQBMAEEANgAgAAMA8f/r/+L/1f/G/6v/kv+H/4L/b/9T/0j/
Vf9s/3r/g/+J/47/lP+d/6f/sf+5/8T/0f/a/+L/5//s//H/9f/3//r/+//8//3///8A
AAEAAwAEAAQABAAFAAYABgAHAAkACQAKAA0ADgAOAA8AEAARABIAEwASABMAFAAVABgA
GQAaABsAGgAbABwAHQAgACAAIQAiACEAIgAkACUAKAApACoALAAtAC4AMAAxADIANQA3
ADgAOAA6ADwAPgBAAEIARABGAEsATQBPAFIAUwBWAFoAXgBfAGMAZwBrAG8AcgB1AHkA
fAB/AIIAhQCGAIoAjQCQAJIAlQCYAJsAngCfAKEAowClAKgAqgCrAKsAqwCrAKkAqACk
AKAAngCXAJIAjQCGAH4AdwBvAGgAYQBZAFMASgBEADwANQAvACkAJAAeABgAFQAQAAsA
BwAFAAEAAAD9//r/+f/4//b/9P/y//L/8f/w/+//7v/t/+3/7v/u/+7/7f/t/+3/7f/t
/+3/7f/t/+//7//v/+//7f/t/+3/7f/v/+//7//v/+3/7v/u/+7/7v/u/+7/7v/u/+3/
7f/t/+7/7v/v/+//7//v/+//7//x//H/8f/x//H/8f/x//H/8f/x//H/8f/x//H/8f/x
//D/8P/w//D/8//z//P/8//z//P/8//z//H/8f/x//H/8f/x//H/8f/x//H/8f/x//H/
8f/x//H/8f/x//H/8f/w/+//7//v/+7/7v/u/+7/7v/u/+7/7v/v/+//7//v/+7/7v/v
/+//7v/u/+7/7v/w/+//7v/u/+//7//u/+7/7v/u/+7/7v/t/+3/7f/t/+3/7f/t/+3/
7f/t/+3/7f/t/+3/7f/t/+3/7f/t/+z/7v/u/+7/7v/s/+z/7P/s/+7/7v/t/+3/7f/t
/+3/7f/t/+z/7P/s/+7/7v/u/+7/7v/u/+7/7v/u//D/7v/u/+7/7v/u/+7/7v/u/+7/
7v/u/+7/7v/u/+7/7v/u/+7/7v/u/+7/7v/u/+7/7v/u/+7/7v/u//D/8P/w//D/8P/w
//D/8P/u/+7/7v/u/+7/7v/u/+7/7v/u/+7/7v/w//D/8P/w//D/8P/w//D/8P/w//D/
8P/w//D/8P/w//D/8P/w//D/8v/y//L/8v/z//T/9f/2//j/+P/4//j/+f/6//v//P/8
//z//P/8//7//////////f/8//n/9//1//T/9P/0//b/9f/0//P/8//y//L/8f/x//H/
8f/x//H/8P/w//D/7//v/+7/7f/s/+z/7P/s/+r/6v/q/+r/7P/s/+z/7P/s/+3/7f/s
/+z/7P/s/+z/7f/t/+3/7f/t/+7/7v/u/+z/7P/s/+z/7v/u/+7/7v/s/+z/7f/t/+7/
7v/u/+7/7v/t/+3/7f/v/+//7f/v/+//8P/z//j/AgAUADEATABcAGEAXgBTAEgAPAAl
AA0AAwD+//H/5P/R/7b/n/+Y/4//ef9g/1n/aP98/4n/j/+U/5z/pf+t/7f/wf/K/9f/
4v/q//H/+P/9////AQAEAAUACAAJAAsADAALAA0ADgAOABAAEQASABIAEwAVABUAFgAX
ABgAGAAZABwAHQAeAB8AHgAfACAAIQAiACMAJAAlACYAJwAoACkALAAsAC0ALgAvADAA
MgAzADQANQA2ADgAOQA6ADwAPQA+AEEAQwBEAEQARgBIAEoATABOAFAAUgBXAFkAWwBe
AF8AYgBmAGoAawBvAHMAdwB5AHwAfwCDAIYAiQCMAI8AkgCWAJkAnACcAJ8AogClAKgA
qQCrAK0ArwCyALQAtQC1ALUAtQCzALQAsACsAKoApQCgAJsAlACQAIkAgQB6AHMAawBl
AFwAVgBOAEcAQQA6ADQALQAmACIAHgAaABcAEQANAAwACQAGAAUABAACAAAA/v/+//3/
/P/7//r/+f/3//j/+P/4//f/9//3//f/9//3//f/9//1//X/9f/1//X/9f/1//X/9f/1
//X/9f/1//b/9v/2//b/9v/2//b/9v/1//X/9f/2//b/9//3//f/9//3//f/9//3//f/
9//3//f/9//3//f/9//3//f/8//x/+//7f/r/+r/6f/o/+f/5//n/+f/6f/p/+n/6f/p
/+n/6f/p/+n/6f/p/+n/6f/p/+n/6f/p/+n/6f/p/+f/5//n/+f/6P/n/+f/5//o/+j/
6P/o/+b/5v/m/+b/5//n/+f/5//k/+T/5f/l/+T/5P/k/+T/5P/j/+L/4v/j/+P/4v/i
/+L/4v/i/+L/4f/h/+H/4f/h/+H/4f/h/+H/4f/h/+H/4//j/+P/4//h/+H/4f/g/+L/
4v/i/+L/4v/i/+L/4v/i/+L/4f/h/+H/4f/h/+H/4//i/+L/4v/i/+L/4v/i/+L/4v/i
/+L/5P/k/+T/5P/k/+T/5P/i/+L/4v/i/+L/4v/i/+L/4v/i/+L/4v/g/+D/4P/g/+L/
4v/i/+L/4P/g/+D/4P/g/+D/4P/g/+L/4v/i/+L/4f/g/9//3v/b/9r/2f/Y/9b/1v/W
/9b/1P/U/9T/1P/Q/87/zP/K/8f/xP/B/77/vP+8/7z/vP+8/7z/vP+8/7z/vP+8/7z/
vf++/7//wP/C/8L/wv/C/8T/xP/E/8T/xf/G/8f/yP/I/8j/yf/J/8v/yf/I/8X/wf+/
/77/vv++/77/vf+8/7v/u/+6/7r/uf+5/7n/uf+5/7n/uP+4/7j/t/+3/7b/tf+0/7T/
tP+y/7L/sv+y/7L/sv+y/7L/sP+w/7H/sf+y/7L/sv+y/7L/s/+z/7P/sf+x/7L/sv+y
/7L/sv+y/7T/tP+0/7T/tP+0/7T/tf+1/7b/tv+2/7b/tv+1/7X/t/+3/7f/t/+3/7n/
uv+9/8L/zP/g//v/FgAmAC8ALgAlABgACgD1/9//1//S/8P/tP+j/4j/c/9q/2P/Tf82
/y//PP9Q/13/Zf9s/3b/ff+H/5H/mf+m/7P/vv/G/83/1P/Z/9z/3//j/+X/5v/n/+n/
6v/r/+3/7v/u//D/8f/y//L/8//1//X/9v/5//r/+v/7//3///8BAAMABQAHAAkACwAM
AA0ADgAPABIAEwAUABUAFgAWABcAGAAbABwAHgAfACAAIQAiACQAJgAoACsALQAsAC8A
MQAyADQANgA4ADoAPAA+AEAAQgBFAEcASQBMAE0AUABUAFgAWgBdAGAAYwBnAGoAbQBx
AHQAdwB6AH0AfgCCAIUAiACKAI0AkACTAJgAmQCbAJ0AoQCkAKYApwCnAKcApwClAKUA
ogCfAJ4AmQCUAI8AiACEAH0AdQBuAGcAXwBZAFAASgBCADsANQAtACgAIgAcABcAEgAN
AAkABwADAAIA///7//n/9//0//T/8v/y//H/8P/v/+7/7f/t/+7/7v/u/+//7//v/+//
7//v/+//7//v/+//7//v/+//7//v/+//7//v/+//7//v//D/8P/w//D/8P/w//D/8P/v
/+//7//v/+7/7v/t/+//7//v/+//7//v/+//7//v/+//7//v/+//7//v/+//8f/x//H/
8f/w//D/8P/w//H/8f/x//H/8f/x//H/8f/x//H/8f/x//H/8f/x//H/7//v/+//7//v
/+//7//v/+//7//v/+//7v/t/+3/7f/s/+z/7P/s/+z/7P/s/+z/6//r/+v/6//q/+r/
6//r/+j/6P/o/+j/6v/p/+j/6P/n/+f/5v/m/+j/6P/o/+j/5//n/+f/5//n/+f/5//n
/+f/5//n/+f/5//n/+f/5//l/+X/5f/k/+b/5v/m/+b/5v/m/+b/5v/m/+b/5f/l/+X/
5f/l/+X/5f/k/+T/5P/k/+T/5P/k/+T/5P/k/+T/5P/i/+T/5P/k/+T/5P/i/+L/4v/i
/+L/4v/i/+L/4v/i/+L/4v/g/+D/4P/g/+D/4P/g/+D/4P/g/+D/4P/g/+D/4P/g/+D/
4P/g/+D/4P/g/+D/4P/g/+D/4P/g/+D/4P/g/+D/4P/g/+D/4P/g/+D/4P/g/+D/4P/g
/+D/4P/g/+D/4P/i/+L/4v/i/+T/5P/k/+T/5P/k/+T/5P/l/+b/5//o/+j/6P/o/+j/
6P/p/+n/6f/p/+j/5f/j/+H/4P/g/+D/3v/d/9z/2//d/9z/3P/b/9v/2//b/9v/2//a
/9r/2v/Z/9n/2P/X/9b/1v/W/9b/1P/U/9T/1P/U/9T/1P/U/9T/1f/V/9T/0v/S/9L/
0v/T/9P/0//T/9P/1P/U/9T/1P/U/9T/1P/S/9L/0v/S/9L/0v/T/9P/0v/S/9L/0v/U
/9P/0//T/9X/1f/T/9P/0//W/9n/3v/m//j/EwAsAD4ARQBEADsAMAAkAA0A8//l/+D/
1f/I/7P/mP+B/3r/cf9b/0L/Pf9M/2L/bf91/3r/gv+H/5H/m/+l/67/uf/E/8z/1f/a
/9//4f/j/+b/5//q/+v/7f/u/+//8f/y//L/9P/1//b/9v/3//n/+f/6//n/+v/6//v/
/P/9//7///8AAAEAAgADAAYABwAIAAkACgALAAwADQAOAA4ADwAQABEAEgAUABUAFgAX
ABgAGgAbABwAHgAfAB4AIQAjACQAKAAqACwALgAwADIANAA2ADkAOwA9AEAAQQBEAEgA
TABNAFEAVQBZAFsAXgBhAGUAaABrAG4AcQB2AHoAfQCAAIQAhwCKAI0AkACRAJMAlQCZ
AJwAngCfAJ8AnwCfAJ0AnQCaAJcAlgCRAIwAhwCAAHoAcwBrAGQAXQBVAE8ARgBAADgA
MQArACUAIAAaABQADwAKAAUAAQD9//n/+P/1//L/8f/w/+7/7P/q/+r/6f/m/+X/5P/j
/+P/5P/k/+T/4f/h/+H/4f/h/+H/4f/h/+H/4f/h/+H/4f/h/+H/4f/h/+H/4f/h/+H/
4v/i/+L/4v/i/+L/4v/i/+H/4f/h/+T/5P/l/+X/5f/l/+X/5f/l/+X/5f/l/+X/5f/l
/+X/5f/l/+X/5f/l/+X/5f/l/+b/5v/m/+b/6f/p/+n/6f/n/+f/5//n/+f/5//n/+f/
5//n/+f/5//n/+f/5//n/+f/5//n/+f/5//n/+f/5//m/+X/5f/l/+T/5P/k/+T/5P/k
/+T/5P/j/+P/4//j/+L/4v/j/+P/4v/i/+L/4v/i/+H/4P/g/+H/4f/g/+D/4P/g/+D/
4P/f/9//3//f/+H/4f/h/+H/4f/h/+H/4f/h/+H/4f/h/9//3//f/97/3v/e/97/3v/e
/97/3v/e/97/3v/d/93/3f/d/93/3f/d/9z/3P/c/9z/3P/c/9z/3P/c/9z/3P/c/9z/
3P/c/9z/3P/c/9r/2v/a/9r/2v/a/9r/2v/a/9r/2v/a/9r/2v/a/9r/2v/a/9r/2v/a
/9r/2v/a/9z/3P/c/9z/2v/a/9r/2v/Y/9j/2P/Y/9j/2P/Y/9j/2v/a/9r/2v/a/9r/
2v/a/9r/2v/a/9r/2v/a/9r/2v/b/9z/3f/e/+D/4P/g/+D/4v/i/+L/4v/k/+T/5P/k
/+X/5v/n/+j/6v/q/+r/6v/n/+b/5f/k/+P/4v/h/+D/4P/g/+D/4P/e/97/3v/e/+D/
4P/g/+D/3v/e/97/3v/e/97/3v/e/9z/3P/c/9z/3P/c/9z/3P/a/9r/2v/a/9z/3P/c
/9z/3P/c/9z/3P/a/9r/2v/a/9z/3P/c/9z/3v/e/97/3v/e/97/3v/e/9z/3P/c/9z/
3P/c/9z/3P/e/97/3v/e/97/3v/e/97/4P/i/+T/5v/3/wYAFQAkAC0ANgA/AEgAOgAs
AB4AEAACAPT/5v/Y/8X/tP+j/5L/g/92/2n/XP9l/27/d/+A/4j/kP+Y/6D/q/+0/73/
xv/M/w==
         </WaveFormData>
      </LeadData>
      <LeadData>
         <LeadByteCountTotal>10000</LeadByteCountTotal>
         <LeadTimeOffset>0</LeadTimeOffset>
         <LeadSampleCountTotal>5000</LeadSampleCountTotal>
         <LeadAmplitudeUnitsPerBit>4.88</LeadAmplitudeUnitsPerBit>
         <LeadAmplitudeUnits>��V</LeadAmplitudeUnits>
         <LeadHighLimit>2147483647</LeadHighLimit>
         <LeadLowLimit>268435456</LeadLowLimit>
         <LeadID>V3</LeadID>
         <LeadOffsetFirstSample>0</LeadOffsetFirstSample>
         <FirstSampleBaseline>0</FirstSampleBaseline>
         <LeadSampleSize>2</LeadSampleSize>
         <LeadOff>FALSE</LeadOff>
         <BaselineSway>FALSE</BaselineSway>
         <ExcessiveACNoise>FALSE</ExcessiveACNoise>
         <MuscleNoise>FALSE</MuscleNoise>
         <LeadDataCRC32>520573701</LeadDataCRC32>
         <WaveFormData>
cABwAHAAcACBAJAAnwCuAL4AzADaAOgA3ADSAMgAvgCYAHQAUAAsAA8A8v/V/7j/vv/C
/8b/yv/R/9j/3//m/+3/9P/7/wIABwAKAA0AEAATABQAFQAWABgAGAAYABgAGgAaABoA
GgAbABwAHQAeACAAIAAgACAAIQAiACMAJAAlACYAJwAoACsALAAtAC4AMQAyADMANAA3
ADgAOQA6ADsAPAA9AD4APwBAAEEAQgBEAEYASABKAEsATABNAE4AUgBUAFYAWABaAFwA
XgBgAGQAZgBoAGoAbgBwAHIAdAB5AHwAfwCCAIcAigCNAJAAlQCYAJsAngCiAKYAqgCu
ALIAtgC6AL4AwQDEAMcAygDPANIA1QDYANoA3ADeAOAA4gDiAOIA4gDeANwA2gDYANEA
zADHAMIAugCyAKoAogCZAJAAhwB+AHYAbgBmAF4AVQBOAEcAQAA5ADQALwAqACYAIgAe
ABoAGAAWABQAEgAPAA4ADQAMAAoACgAKAAoACQAIAAcABgAIAAgACAAIAAYABgAGAAYA
CAAIAAgACAAGAAYABgAGAAgACAAIAAgACAAIAAgACAAIAAgACAAIAAYABgAGAAYACAAI
AAgACAAIAAgACAAIAAgACAAIAAgACgAKAAoACgAKAAoACgAKAAoACgAKAAoADAAMAAwA
DAAMAAwADAAMAAwADAAMAAwACgAKAAoACgAKAAoACgAKAAoACgAKAAoACgAKAAoACgAI
AAgACAAIAAgACAAIAAgACAAIAAgACAAIAAgACAAIAAgACAAIAAgABgAGAAYABgAGAAYA
BgAGAAQABAAEAAQABAAEAAQABAACAAIAAgACAAIAAgACAAIAAgACAAIAAgACAAIAAgAC
AAIAAgACAAIAAAAAAAAAAAAAAAAAAAAAAP7//v/+//7//v/+//7//v/8//z//P/8//r/
+v/6//r/+v/6//r/+v/6//r/+v/6//z//P/8//z/+v/6//r/+v/6//r/+v/6//r/+v/6
//r/+v/6//r/+v/6//r/+v/6//j/+P/4//j/+P/4//j/+P/4//j/+P/4//b/9v/2//b/
9v/2//b/9v/2//b/9v/2//T/9P/0//T/9P/0//T/9P/2//b/9v/2//b/9v/2//b/9v/2
//b/9v/2//b/9v/2//b/9v/2//b/9P/0//T/9P/0//T/9P/0//X/9v/3//j/+v/6//r/
+v/8//z//P/8//7//v/+//7/AAAAAAAAAAABAAEAAgACAAAAAAD9//z/+//5//n/+f/5
//n/+P/4//b/9f/1//T/9P/0//T/9P/0//T/8v/y//L/8f/x/+//7v/u/+3/7P/u/+7/
7v/u/+7/7v/u/+7/7v/u/+7/7v/u/+3/7P/r/+v/6//r/+v/6//r/+v/6//r/+v/6//r
/+n/6f/p/+n/6//r/+v/6//p/+n/6f/p/+n/6f/p/+n/6f/p/+n/6f/r/+v/7v/0//z/
DAAlAEAAWABsAHwAjACbAKoAtgDAANEA4gDoAOIAyQCYAGQAQwApAAQAz/+k/5f/ov+s
/6//s/+6/8D/xv/O/9T/2v/i/+r/8P/2//r//v8BAAIAAwAFAAUABgAHAAgACQAJAAoA
CwALAAwADQAOAA8ADwAQABEAEgARABMAFAAUABUAFwAYABoAGQAZABoAHAAcABwAGwAb
ABwAHgAgACEAIgAjACQAJQAkACYAJwApACwALQAwADEAMQAyADQANwA5ADkAPAA+AEIA
RABGAEgASwBNAFEAVABXAFoAXQBgAGMAZgBpAG8AcwB2AHkAfQCAAIUAigCPAJMAlwCb
AJ8AowCnAKsArwCzALUAuQC9AMAAwwDHAMkAzADPANEA0gDSANQA1ADUANAAzgDJAMYA
vwC5ALMArAClAJ0AlACMAIAAeABvAGcAXQBUAEsAQgA7ADMALQAnAB4AGQATAA0ACgAF
AAIA/v/+//r/9//0//P/8f/v/+3/7P/q/+r/6v/p/+j/5//m/+b/5v/l/+X/5//n/+b/
5v/k/+T/5P/k/+P/4//j/+P/4//j/+P/4//i/+L/4v/i/+D/4P/g/+D/4P/g/+D/4P/g
/+D/4P/h/+P/4//j/+P/4f/h/+H/4f/h/+H/4f/h/9//4P/g/+D/4v/i/+L/4v/i/+L/
4v/j/+H/4v/i/+L/4//j/+P/4//j/+L/4v/j/+P/4//j/+P/4//j/+P/4//j/+P/4//j
/+T/5P/k/+P/4f/i/+P/4//h/+L/4v/i/+L/4f/h/+H/3//f/9//3v/f/9//3//f/97/
3v/d/93/3P/c/9z/3f/b/9v/2//b/93/3f/d/9z/2v/a/9r/2v/c/9v/2//b/9n/2f/Z
/9j/2v/a/9r/2v/Y/9j/2f/Z/9n/2f/Z/9j/2P/Y/9j/1//X/9j/2P/Y/9j/2P/Y/9f/
1//X/9f/1//Z/9n/2f/Z/9j/2P/Z/9n/2f/Y/9j/2P/Y/9j/2P/Y/9j/2P/Y/9j/2P/Y
/9j/2P/Y/9j/2P/W/9b/1v/W/9b/1v/W/9b/1v/W/9b/1v/W/9b/1v/W/9T/1P/U/9T/
1P/U/9T/1P/W/9b/1v/W/9b/1v/W/9b/1v/W/9b/1v/W/9b/1v/W/9b/1v/W/9b/1v/W
/9b/1v/W/9b/1v/W/9b/1v/W/9b/1v/W/9b/1v/Y/9j/2P/Y/9r/2v/a/9r/3P/c/9z/
3P/e/97/3v/e/+D/4P/g/+D/4v/j/+P/5P/i/+L/4v/f/97/2//Z/9n/2//b/9v/2v/a
/9r/2f/Z/9b/1v/W/9b/1v/W/9b/1P/U/9T/0//T/9H/0P/Q/8//0P/Q/9D/0P/O/87/
zv/O/8z/zP/M/8z/zP/N/83/zf/N/83/zf/N/83/zf/N/83/zf/N/83/zf/N/83/zf/N
/83/zf/N/83/zf/N/83/zf/N/83/zf/N/83/zf/N/83/zf/N/8//0v/W/9z/6v8BABwA
NgBKAFgAaAB5AIgAkgCcAK0AwADMAMoAuwCSAFwAMwAZAPj/xf+S/3n/fv+M/5H/lf+c
/6L/qP+u/7b/vP/E/8z/1P/a/97/4v/j/+b/5//p/+n/6P/p/+r/6//r/+z/7f/t/+7/
7//w//H/8//0//X/9v/3//n/+v/6//v//f/+/wAAAQABAAIABAAHAAgACAAJAAoADAAO
AA8AEAARABIAEwAUABYAFwAZABoAGwAeAB8AIQAiACQAJwApACkALAAuADAAMgA0ADYA
OQA7AD8AQgBFAEgASwBOAFEAVABXAF0AYQBkAGcAawBwAHUAegB/AIMAhwCLAI8AkwCX
AJsAnwCjAKUAqQCtALAAswC3ALkAvAC/AMEAwgDEAMYAxgDGAMQAwgC9ALoAtQCvAKkA
ogCbAJMAigCCAHgAcABnAF8AVwBOAEUAPAAzACsAJQAfABgAEwANAAcABAD///z/+P/4
//T/8f/u/+3/6//p/+f/6P/m/+b/5v/l/+T/4//i/+L/4v/h/+H/4f/h/+D/4P/g/+D/
4P/g/9//3//f/9//3f/d/93/3f/e/97/3v/e/97/3v/e/97/3v/e/97/3v/e/97/3v/f
/9//3//f/9//3//f/9//3//f/9//3//f/93/3v/e/97/4P/g/+D/4P/g/+D/4P/h/9//
4P/g/+D/4f/h/+H/4f/h/+D/4P/h/+H/4f/h/+H/4f/h/+H/4f/f/9//3//f/97/3v/e
/93/2//c/93/3f/b/9z/3P/c/9z/2//b/9v/2//b/9v/2v/Z/9n/2f/Z/9j/2P/X/9f/
2P/Y/9j/2f/Z/9n/2f/Z/9n/2f/Z/9j/2P/Y/9j/2P/Y/9f/1//X/9f/1//X/9b/1v/W
/9b/1v/W/9b/1//X/9f/1//X/9b/1v/W/9b/1f/V/9b/1v/W/9b/1v/W/9X/1f/V/9X/
1f/V/9X/1f/V/9T/1P/V/9X/1f/U/9T/1P/U/9T/1P/U/9T/1P/U/9L/0v/S/9L/0v/S
/9L/0v/S/9L/0v/S/9T/1P/U/9T/1P/U/9T/1P/S/9L/0v/S/9L/0v/S/9L/0v/S/9L/
0v/S/9L/0v/S/9D/0P/Q/9D/0v/S/9L/0v/Q/9D/0P/Q/9D/0P/Q/9D/0P/Q/9D/0P/Q
/9D/0P/Q/9D/0P/Q/9D/0P/Q/9D/0P/Q/9D/0P/Q/9L/0v/S/9L/1P/U/9T/1P/W/9b/
1v/W/9j/2P/Y/9j/2v/a/9r/2//b/9z/3P/c/9r/1//W/9P/0v/T/9T/1f/T/9L/0v/S
/9H/0f/Q/9D/0P/Q/9D/0P/Q/87/zv/O/83/zf/L/8r/yv/J/8j/yP/I/8j/yP/I/8j/
yP/I/8j/yv/K/8r/y//J/8n/yf/J/8n/yf/J/8n/yf/J/8n/yf/J/8n/yf/J/8n/yf/J
/8n/yf/J/8n/yf/J/8n/yf/J/8n/yf/J/8n/y//J/8n/y//L/9D/1v/g//D/CwAmAD4A
TgBcAGwAewCIAJIAoAC1AMYAzADEAKsAegBKACsAEQDm/7X/kv+H/5D/mv+f/6P/rP+y
/7j/vv/E/8z/1P/c/+L/5v/q/+7/8f/z//P/9P/z//T/9f/2//f/9//4//n/+f/6//v/
/P/9////AAABAAIAAQADAAQABAAFAAcACAAKAAsACwAMAA4ADwAQABAAEQASABQAFgAX
ABoAGwAcAB0AHAAeAB8AIQAiACMAJgAnACkAKgAsAC8AMQAxADQANgA4ADoAPAA+AEEA
QwBHAEoASwBOAFEAVABXAFoAXQBjAGUAaABrAG8AcwB3AHsAfwCDAIcAiwCPAJEAlQCZ
AJ0AoQCjAKcAqwCuALEAtQC3ALgAuwC9AL4AwADCAMIAwgC+ALwAtwC0AK8AqQCjAJwA
lQCNAIQAfAB0AGwAYwBbAFEASAA/ADYALwAnACEAGwAUAA8ACQADAAAA+//4//T/8v/u
/+v/6P/n/+X/4//h/+L/4P/g/+D/3f/c/9v/2v/a/9r/2f/Z/9v/2//a/9r/2P/Y/9j/
2P/Z/9n/2f/Z/9f/1//X/9f/2P/Y/9j/2P/Y/9j/2P/Y/9b/1v/W/9b/1v/W/9b/1//X
/9f/1//X/9f/1//X/9f/1//X/9f/1//X/9j/2P/Y/9j/2P/Y/9j/2v/a/9r/2//b/9z/
3P/c/93/3f/d/93/3//e/97/3//f/9//3//f/9//3//f/9//4f/h/+H/4f/g/+D/4P/f
/93/3v/f/9//3f/e/97/3v/e/93/3f/d/93/3f/d/9z/2//b/9v/2//c/9z/2//b/9r/
2v/a/9v/2//b/9v/2//b/9v/2//a/9z/3P/c/9z/3P/b/9v/2//b/9v/2//a/9z/3P/c
/9z/3P/c/93/3f/d/93/3f/c/97/3v/e/93/2//c/9z/3P/e/97/3v/d/9//3//f/9//
3f/d/93/3f/e/97/3//f/9//4P/e/97/3v/e/97/3v/e/97/3v/e/97/3v/e/97/3v/e
/97/3v/e/97/3v/e/97/3v/e/+D/4P/g/+D/4P/g/+D/4P/g/+D/4P/g/97/3v/e/97/
3v/e/97/3v/g/+D/4P/g/+D/4P/g/+D/4P/g/+D/4P/g/+D/4P/g/+L/4v/i/+L/4v/i
/+L/4v/i/+L/4v/i/+L/4v/i/+L/4//k/+X/5v/n/+j/6f/q/+v/7P/t/+7/8P/w//D/
8P/y//P/8//0//T/9P/0//H/8v/v/+3/7f/r/+v/6//q/+z/7P/r/+v/7P/s/+z/7P/s
/+z/7P/q/+r/6v/p/+n/5//m/+b/5f/m/+b/5v/m/+b/5v/m/+b/5v/m/+b/5v/m/+f/
5//n/+n/6f/p/+n/5//n/+f/5//p/+n/6f/p/+v/6//r/+v/6//r/+v/6//s/+3/7v/v
/+3/7f/t/+3/6//r/+v/6//r/+3/7//y//b/AAAOACUAQABYAGwAfgCOAJ8ArAC2AMQA
1QDkAOwA5ADNAJwAagBJADEACgDT/6j/m/+k/67/s/+3/77/wv/I/9D/1v/c/+T/7v/0
//j//P8AAAMABAAFAAcABwAIAAkACgALAAsADAANAA0AEAARABIAEwATABQAFQAWABcA
GQAaABoAGwAdAB4AIAAhACEAIgAkACUAJgAmACcAKAAqACwALQAuAC8AMAAxADIANAA1
ADcAOAA5ADwAPQA/AEAAQgBFAEcARwBKAEwAUABSAFQAVgBZAFsAXwBiAGMAZgBpAGwA
cQB0AHcAfQCBAIQAhwCLAJAAlQCaAJ8AoQClAKkArQCvALMAtwC7AMEAwwDHAMsAzgDR
ANUA1wDaAN0A3wDgAOAA4gDiAOIA4ADeANkA1gDPAMkAwwC8ALcArwCmAJ4AlACMAIMA
ewBxAGgAXwBWAE0ARQA/ADkAMAArACUAHwAaABUAEgAOAAwACAAFAAIAAQD///3/+//6
//j/+P/4//f/9v/1//T/9P/0//P/8//z//P/8v/y//D/8P/w//D/8f/x//H/8f/x//H/
8f/x/+7/7v/u/+7/7P/s/+z/7P/s/+z/7P/s/+z/7P/s/+3/7f/t/+3/7f/t/+3/7f/t
/+3/7f/t/+3/6//s/+z/7P/q/+r/6v/q/+z/7P/s/+3/7//w//D/8P/v/+//7//v/+//
7v/u/+//8f/x//H/8f/x//H/8f/x/+//7//v/+//7v/u/+7/7f/s/+z/7P/r/+v/7P/s
/+z/7P/r/+v/6//p/+n/6f/o/+n/6f/p/+n/6P/o/+f/5//m/+b/5v/n/+f/5//n/+f/
5//n/+f/5v/m/+b/5v/m/+b/5f/l/+X/5f/l/+X/5P/k/+T/5P/k/+L/4v/j/+P/4//j
/+P/4v/i/+L/4v/h/+P/5P/k/+T/5P/k/+T/4//j/+P/4//j/+P/4//j/+P/4v/i/+P/
4//j/+L/4v/i/+L/4v/i/+L/4v/i/+L/4v/i/+L/4v/i/+L/4v/i/+L/4v/i/+L/4P/g
/+D/4P/i/+L/4v/i/+D/4P/g/+D/4P/g/+D/4P/i/+L/4v/i/+D/4P/g/+D/3v/e/97/
3v/g/+D/4P/g/+D/4P/g/+D/4P/g/+D/4P/g/+D/4P/g/+D/4P/g/+D/4v/i/+L/4v/k
/+T/5P/k/+b/5v/m/+b/5v/m/+b/5v/n/+j/6f/q/+v/6//s/+z/7P/s/+n/6P/n/+X/
5f/l/+P/4//i/+L/4v/h/+H/4P/g/+D/4P/g/+D/4P/e/97/4P/f/9//3f/a/9r/2f/Y
/9r/2v/a/9r/2v/a/9r/2v/a/9r/2v/a/9n/2f/Z/9n/2//b/9v/2//b/9v/2//b/9v/
2//b/9v/2f/Z/9n/2f/Z/9n/2f/Z/9f/1//X/9f/2f/Z/9n/2f/b/9v/2//b/9v/3f/i
/+b/8P8EAB0AOgBSAGQAdACEAJUAogCsALoAywDYANwA0gC1AIAATgAtABEA6P+x/4r/
hf+S/5z/of+n/67/sv+2/77/xv/M/9T/3v/k/+j/7P/u//H/8v/z//X/9f/2//f/+P/5
//n/+v/7//v//v///wAAAQABAAIAAwAEAAUABwAIAAgACQALAAwADgAPAA8AEAASABMA
FAAUABUAFgAYABoAGwAcAB0AHgAfACAAIgAjACUAKAApACwALQAvADAAMgA1ADcANwA6
ADwAPgBAAEIARABHAEkATQBQAFMAVgBZAFwAYQBkAGcAbQBxAHQAdwB7AIAAhQCKAI8A
kQCVAJkAnQChAKUAqQCtALEAswC3ALsAvgDBAMUAxwDKAM0AzwDQAM4A0ADQANAAzADK
AMUAwgC7ALUArwCoAKEAmQCQAIgAfAB0AGsAYwBZAFAARwA+ADYALwAqACUAHgAZABMA
DQAIAAMAAAD8//r/9v/z//D/8f/v/+3/6//s/+r/6v/q/+n/6P/n/+b/5v/m/+X/5f/l
/+X/5P/k/+T/5P/k/+T/4//j/+P/4//j/+P/4//j/+T/5P/k/+T/4v/i/+L/4v/k/+T/
5P/k/+T/5P/k/+X/4//j/+P/4//j/+P/4//j/+X/5f/l/+X/5f/m/+b/5v/k/+T/5P/k
/+T/5P/k/+X/5f/m/+b/5v/n/+f/5//n/+f/5v/m/+f/5//n/+f/5//l/+X/5f/l/+X/
5f/l/+X/5P/k/+T/4//h/+L/4//j/+H/4v/i/+L/4P/f/9//3//f/9//3//e/93/3f/d
/93/3v/e/93/3f/d/9z/2//b/9n/2f/Z/9n/2f/Z/9n/2P/a/9r/2v/a/9r/2f/Z/9n/
2f/Z/9n/2P/a/9r/2v/a/9j/2P/Z/9n/2f/Z/9n/2P/Y/9j/2P/X/9f/2P/Y/9j/2P/Y
/9j/1//X/9f/1//X/9f/1//X/9f/1v/W/9f/1//X/9j/2P/W/9b/1v/W/9b/1v/W/9b/
1v/W/9b/1v/Y/9j/2P/Y/9b/1v/W/9b/1v/W/9b/1v/W/9b/1v/W/9b/1v/W/9b/1v/W
/9b/1v/W/9b/1v/W/9T/1P/U/9T/1v/W/9b/1v/W/9b/1v/W/9b/1v/W/9b/1v/W/9b/
1v/Y/9j/2P/Y/9j/2P/Y/9j/2v/a/9r/2v/c/9z/3P/c/97/3v/e/97/4P/g/+D/4P/g
/+D/4P/h/+P/5P/k/+T/5P/h/+D/3f/b/9v/2//b/9v/2v/a/9r/2f/Z/9j/2P/Y/9j/
2P/Y/9j/1v/W/9b/1//X/9X/1P/U/9P/0v/S/9D/0P/Q/9D/0v/S/9L/0v/S/9L/0v/T
/9P/0//T/9P/0//T/9P/0//T/9P/0//T/9P/0//T/9P/1f/V/9X/1f/V/9X/1f/V/9X/
1f/V/9X/1f/V/9X/1f/V/9X/0//V/9X/1v/a/+L/7v8BABwAOABOAF4AbgB9AIoAmACi
ALMAygDYANgAzwCuAHYASQAtABAA3f+o/4f/hv+Q/5v/nf+i/6r/sP+4/8D/xv/K/9L/
2v/g/+T/6v/r/+7/7//x//H/8v/z//T/9f/1//b/9//3//b/9//4//n/+f/6//v//P/7
//3//v/+////AQACAAQABQAFAAYACAAJAAoACgALAAwADgAQABEAEgATABQAFQAWABgA
GQAbABwAHQAgACEAIQAiACQAJwAnACcAKgAsAC4AMAAyADQANwA5AD0AQABBAEQARwBK
AE8AUgBVAFsAXQBgAGMAZwBqAG8AdAB5AH0AgQCFAIkAiwCPAJMAlwCbAJ0AoQClAKoA
rQCxALMAtgC5ALsAvAC+AMAAwADAAL4AvAC3ALQAsQCrAKUAngCZAJEAiACAAHYAbgBl
AF0AVQBMAEMAOgAvACcAIQAbABQADwAJAAMA/v/5//b/8v/w/+z/6f/m/+X/4//h/9//
4P/e/97/3v/b/9r/2f/Y/9j/2P/X/9f/2f/Z/9j/2P/Y/9j/2P/Y/9f/1//X/9f/1//X
/9f/1//W/9b/1v/W/9j/2P/Y/9j/2P/Y/9j/2P/Y/9j/2P/Z/9n/2f/Z/9n/2f/Z/9n/
2f/b/9v/2//b/9v/3P/c/9z/3P/c/9z/3P/e/97/3v/f/9//4P/g/+D/3//f/9//3//h
/+D/4P/h/+H/4f/h/+H/4f/h/+H/4f/h/+H/4f/h/+D/4P/g/9//3//g/+H/4f/h/+L/
4v/i/+P/4//k/+X/5//n/+f/5v/p/+v/7f/v/+//8P/w//H/8P/w//D/8f/x//H/8f/x
//H/8f/x//D/8P/w//D/8P/y//H/8f/x/+//7//v/+7/8P/w//D/8P/u/+7/7//v/+//
7//v/+7/7v/u/+7/7f/v//D/8P/w//D/8P/w/+//7f/t/+3/7f/t/+3/7f/t/+z/7P/t
/+3/7f/s/+z/7v/u/+7/7v/u/+7/7v/u/+7/7v/u/+7/7v/u/+7/7v/s/+z/7P/s/+7/
7v/u/+7/7P/s/+z/7P/s/+z/7P/s/+r/6v/q/+r/6P/o/+j/6P/m/+b/5v/m/+b/5v/m
/+b/5v/m/+b/5v/k/+T/5P/k/+T/5P/k/+T/5P/k/+T/5P/k/+T/5P/k/+T/5P/k/+T/
5f/m/+f/6P/q/+r/6v/q/+z/7P/s/+z/7v/u/+7/7v/x//H/8v/y//L/8v/v/+7/6//p
/+n/6f/p/+n/6P/o/+b/5f/l/+T/5P/k/+T/5P/k/+T/4v/i/+D/3//f/93/3v/e/93/
3P/a/9r/2v/a/9r/2v/a/9r/3P/c/9z/3P/d/93/3f/d/93/3f/d/93/3f/d/93/3f/d
/93/3f/d/93/3f/d/93/3f/d/93/3f/d/93/3f/d/93/3f/d/93/3//f/9//3//f/9//
4v/m/+z/+P8LACYAQABUAGYAeACHAJQAogCuAL0A1ADiAOIA1QC0AIAAUwA3ABoA6/+0
/5P/kv+c/6H/p/+s/7T/uv/A/8b/zP/U/9z/5P/q/+7/8v/z//j/+f/7//v/+v/7//z/
/f/9//7//////wIAAwAEAAUABQAGAAcACAAJAAsADAAMAA0ADwAQABIAEwATABQAFgAX
ABgAGAAZABoAHAAeAB8AIAAhACIAIwAkACYAJwApACoAKwAuAC8AMQAyADQANwA5ADkA
PAA+AEAAQgBEAEYASQBLAE8AUgBTAFYAWQBcAGEAZABnAG0AbwByAHUAeQB+AIMAiACN
AI8AkwCXAJsAnwCjAKcAqwCvALEAtQC5ALwAvwDDAMUAygDNAM8A0ADSANQA1ADUANMA
0gDOAMwAyADDAL4AuACxAKkAoACYAI4AhgB9AHUAawBiAFkAUABHAD8AOQAzACwAJwAh
ABsAFgARAA4ACgAGAAIA///8//z/+//6//n/+P/2//b/9v/1//T/8//y//T/9P/z//P/
8//z//L/8v/y//L/8v/y//H/8f/x//H/8f/x//H/8f/y//L/8v/y//L/8v/y//L/8v/y
//L/8v/y//L/8v/z//X/9f/1//X/9f/1//X/9f/1//X/9f/1//P/9P/0//T/9v/2//b/
9v/0//T/9P/1//X/9v/2//b/9//3//f/9//3//b/9v/3//f/9//3//f/9f/1//X/9f/1
//X/9f/1//T/9P/0//P/8//0//X/9f/z//T/9P/0//T/8//z//P/8f/x//H/8P/v/+//
7//v//D/8P/v/+//8P/w//D/8f/w/+//7v/t/+//7//v/+7/7v/u/+7/7v/u/+3/7f/t
/+3/7f/t/+z/7P/s/+z/7P/s/+z/7f/t/+v/6//r/+r/7P/s/+z/6//p/+r/6v/q/+r/
6v/q/+n/5//n/+f/5//n/+f/5//n/+b/5v/n/+f/5//m/+b/5v/m/+b/5v/k/+T/5P/k
/+L/4v/i/+L/4v/i/+L/4v/i/+L/4v/i/+L/4v/i/+L/4f/g/9//3v/e/97/3v/e/97/
3v/e/97/3v/e/97/3v/e/97/3v/e/97/3v/e/97/4P/g/+D/4P/e/97/3v/e/+D/4P/g
/+D/4P/g/+D/4P/i/+L/4v/i/+L/4v/i/+L/5P/k/+T/5P/l/+b/5//o/+j/6P/o/+n/
6//s/+z/7P/q/+f/5v/j/+D/3//e/93/3f/c/9z/3P/b/9v/2v/a/9j/2P/Y/9j/2P/W
/9b/1v/X/9f/1f/U/9T/0//S/9L/0P/Q/9D/0P/Q/9D/0P/Q/9D/0P/Q/9H/0f/R/9H/
0f/R/9H/0f/R/9H/0f/R/9H/0f/R/9H/0f/R/9H/0f/R/9H/0f/R/9H/0f/R/9H/0f/T
/9P/0//T/9P/0//R/9P/0//W/9r/4v/s/wEAHAA2AEwAXgBuAH8AjgCcAKYAtQDIANYA
1gDJAKQAbAA/ACMABADV/6L/g/+C/47/l/+b/6D/qP+u/7T/vP/C/8j/0P/Y/+D/5P/o
/+n/7P/t/+//7//y//P/9P/1//X/9v/3//f/+P/5//r/+//9//7///8AAAEAAwAEAAQA
AwAFAAYACAAJAAkACgAMAA0ADgAOAA8AEgAUABYAFwAYABkAGgAbABoAHAAdAB8AHgAf
ACIAIwAlACYAKAArAC0ALQAwADIANgA4ADoAPAA/AEEARQBIAEsATgBRAFQAWQBcAF8A
ZQBpAGwAbwBzAHYAewCAAIUAiwCPAJMAlwCbAJ8AowCnAKsArQCxALUAugC9AMEAwwDG
AMkAywDMAM4A0ADQANAA0ADOAMkAxgDDAL0AtwCwAKcAnwCWAI4AhAB8AHMAawBhAFgA
TwBGAD0ANQAvACkAIAAbABUADwAIAAMAAAD8//r/9v/z//D/8f/v/+3/6//o/+b/5v/m
/+f/5v/l/+T/4v/i/+H/4f/h/+H/4P/g/+L/4v/i/+L/4f/h/+H/4f/h/+H/4f/h/+D/
4P/g/+D/4P/g/+D/4P/g/+D/4P/g/+L/4v/i/+P/4//j/+P/4//h/+H/4f/h/+P/4//j
/+P/4//k/+T/5P/k/+T/5P/k/+T/5P/k/+X/5f/m/+b/5v/n/+f/5//n/+f/5v/m/+f/
5//n/+f/5//n/+f/5//n/+f/5//n/+f/6P/o/+j/5//l/+b/5//n/+b/5v/l/+T/5v/l
/+X/5f/l/+X/5f/k/+P/4//j/+P/4v/i/+H/4f/h/+D/3//f/9//3//f/9//3//f/9//
3v/g/+D/4P/g/+D/3//f/9//3f/d/93/3P/e/97/3v/e/9z/3P/d/93/3f/d/93/3P/e
/97/3v/d/93/3v/e/97/4P/g/+D/3//f/9//3//f/9//3//f/9//3v/e/9//3//h/+D/
4P/g/+D/4P/g/+D/4P/g/+D/4P/g/+D/4P/g/+D/4P/g/+D/4P/g/+D/4v/i/+L/4v/i
/+L/4v/i/+T/5P/k/+T/4v/i/+L/4v/g/+D/4P/g/+D/4P/g/+D/4v/i/+L/4v/i/+L/
4v/i/+L/4v/i/+L/4v/i/+L/4v/j/+T/5f/m/+j/6P/o/+j/6v/q/+r/6v/s/+z/7P/s
/+3/7v/v//D/8v/y//L/8v/x//D/7//u/+3/7P/r/+r/6v/q/+r/6v/o/+j/6P/o/+b/
5v/m/+b/5P/k/+T/5P/i/+L/4v/i/+D/4P/g/+D/3v/e/97/3v/e/97/3v/e/97/3v/e
/97/3v/e/97/3v/e/97/3v/e/+D/4P/g/+D/4P/g/+D/4P/g/+D/4P/g/97/3v/e/97/
4P/g/+D/4P/g/+D/4P/g/+L/4v/i/+L/5P/m/+j/6v/9/w4AHwAwAEQAWABsAIAAjgCc
AKoAuADBAMoA0wDcALkAlgBzAFAAKQACANv/tP+w/6z/qP+k/6z/sv+4/77/xf/M/9P/
2v/g/w==
         </WaveFormData>
      </LeadData>
      <LeadData>
         <LeadByteCountTotal>10000</LeadByteCountTotal>
         <LeadTimeOffset>0</LeadTimeOffset>
         <LeadSampleCountTotal>5000</LeadSampleCountTotal>
         <LeadAmplitudeUnitsPerBit>4.88</LeadAmplitudeUnitsPerBit>
         <LeadAmplitudeUnits>��V</LeadAmplitudeUnits>
         <LeadHighLimit>2147483647</LeadHighLimit>
         <LeadLowLimit>268435456</LeadLowLimit>
         <LeadID>V4</LeadID>
         <LeadOffsetFirstSample>0</LeadOffsetFirstSample>
         <FirstSampleBaseline>0</FirstSampleBaseline>
         <LeadSampleSize>2</LeadSampleSize>
         <LeadOff>FALSE</LeadOff>
         <BaselineSway>FALSE</BaselineSway>
         <ExcessiveACNoise>FALSE</ExcessiveACNoise>
         <MuscleNoise>FALSE</MuscleNoise>
         <LeadDataCRC32>2006225265</LeadDataCRC32>
         <WaveFormData>
UgBSAFIAUgBwAIwAqADEAOoADgEyAVYBSgE+ATIBJgHwALwAiABUAC0ACADj/77/wf/C
/8P/xP/K/87/0v/W/9v/4P/l/+r/7v/w//L/9P/1//b/9//4//r/+v/6//r//P/8//z/
/P/+//7//v/+////AAABAAIAAwAEAAUABgAHAAgACQAKAAsADAANAA4ADwAQABEAEgAT
ABQAFQAWABkAGgAbABwAHQAeAB8AIAAjACQAJQAmACkAKgArACwAMAAyADQANgA4ADoA
PAA+AEIARABGAEgASwBOAFEAVABZAFwAXwBiAGYAagBuAHIAeAB8AIAAhACIAIwAkACU
AJgAnACgAKQAqACsALAAtAC3ALoAvQDAAMQAxgDIAMoAywDMAM0AzgDMAMoAyADGAMEA
vAC3ALIAqgCiAJoAkgCJAIAAdwBuAGUAXABTAEoAQQA6ADMALAAkAB4AGAASAAwACAAE
AAAA/P/6//j/9v/z//L/8f/w/+//7v/t/+z/6v/q/+r/6v/o/+j/6P/o/+j/6P/o/+j/
5v/m/+b/5v/m/+b/5v/m/+b/5v/m/+b/5v/m/+b/5v/k/+T/5P/k/+T/5P/k/+T/5P/k
/+T/5P/m/+b/5v/m/+b/5v/m/+b/5v/m/+b/5v/m/+b/5v/m/+b/5v/m/+b/6P/o/+j/
6P/q/+r/6v/q/+j/6P/o/+j/6P/o/+j/6P/q/+r/6v/q/+j/6P/o/+j/6P/o/+j/6P/o
/+j/6P/o/+b/5v/m/+b/4//i/+H/4P/e/97/3v/e/97/3v/e/97/3P/c/9z/3P/c/9z/
3P/c/9r/2v/a/9r/2v/a/9r/2v/a/9r/2v/a/9r/2v/a/9r/2v/a/9r/2v/Y/9j/2P/Y
/9b/1v/W/9b/2P/Y/9j/2P/Y/9j/2P/Y/9j/2P/Y/9j/1v/W/9b/1v/W/9b/1v/W/9b/
1v/W/9b/1v/W/9b/1v/W/9b/1v/W/9b/1v/W/9b/1P/U/9T/1P/U/9T/1P/U/9T/1P/U
/9T/1v/W/9b/1v/U/9T/1P/U/9T/1P/U/9T/1P/U/9T/1P/U/9T/1P/U/9L/0v/S/9L/
0v/S/9L/0v/S/9L/0v/S/9L/0v/S/9L/0v/S/9L/0v/S/9L/0v/S/9L/0v/S/9L/0v/S
/9L/0v/S/9L/0v/S/9L/0v/S/9L/0v/S/9L/0v/U/9T/1P/U/9b/1v/W/9b/2P/Y/9j/
2P/Y/9j/2P/Y/9r/2v/a/9r/3P/c/9z/3P/f/+H/4v/i/+D/3//d/93/2v/Z/9n/2v/a
/9j/2P/Y/9j/1v/W/9f/1//W/9b/1v/W/9b/1P/T/9X/1f/U/9P/0v/R/9H/0P/O/87/
zv/O/9D/0P/Q/9D/zv/O/87/zv/O/87/zv/O/87/zv/O/87/zv/O/87/zv/O/83/zf/N
/83/zf/N/83/zf/O/87/zv/O/8//z//P/83/zf/M/8z/zv/O/87/zv/O/87/0f/Y/+L/
8v8IACMAPQBWAHEAkACzANYA+wAoAVYBdgGEAX0BTgEBAbkAhgBbACoA8f+9/6b/qP+u
/7D/sv+4/7z/wP/F/8j/zP/S/9n/3v/h/+L/4//l/+f/5//o/+n/6f/p/+v/7P/s/+z/
7f/v/+3/7v/v/+//8P/x//L/8//0//X/9v/3//r/+//8//3//v///wAAAQABAAIAAwAE
AAUABgAHAAgACQALAAwADQAOABAAEQATABQAFwAYABoAHAAeACEAIgAkACYAKAAqAC0A
LwAxADUANgA6AD0AQABDAEYASQBMAFAAVABWAFsAYQBlAGkAbQBxAHYAewB/AIMAiACN
AJEAlQCZAJ0AogCmAKkArQCxALUAuAC7AMAAwgDFAMgAyQDLAM0AzQDNAMwAyQDFAMAA
uwC1ALAAqQCfAJgAjwCHAHwAcwBoAF8AVgBNAEMAOQAxACkAIgAaABQADQAHAAIA/f/4
//T/8P/s/+j/5v/j/+L/4f/f/93/3P/b/9r/2f/Y/9f/1//W/9b/1//X/9b/1v/W/9b/
1v/V/9X/1f/V/9X/1f/U/9T/1P/U/9T/1P/U/9T/1P/U/9T/1P/U/9T/1P/U/9P/0//V
/9X/1v/W/9T/1f/V/9X/1f/V/9X/1f/V/9X/1v/W/9j/2P/Y/9n/1//X/9f/2P/Y/9j/
2P/Y/9j/2f/Z/9n/2f/Z/9n/2v/a/9r/2v/a/9r/2v/a/9r/2v/Z/9n/2f/Z/9n/2f/Z
/9n/2P/Y/9j/1//X/9j/2P/Y/9j/2P/Y/9f/1//W/9X/1f/V/9X/1f/U/9T/1P/U/9T/
1P/U/9T/1P/T/9P/0v/R/9H/0f/R/9L/0v/S/9L/0v/S/9H/0f/R/9H/0f/R/9H/0P/Q
/9D/0P/Q/9D/0P/Q/9D/0P/Q/9D/0P/Q/9D/zv/O/87/zv/Q/8//z//P/8//z//P/8//
zv/O/87/zv/Q/9D/z//P/87/zv/P/8//z//O/87/zv/O/87/zv/O/87/zv/O/87/zv/O
/87/zv/O/87/zv/O/87/zv/O/87/zv/O/87/zv/O/87/zv/O/87/zv/O/87/zv/O/87/
zv/O/87/zv/O/87/zv/O/87/zv/O/87/zv/O/87/zv/Q/9D/0P/Q/9D/0P/Q/9D/zv/O
/87/zv/Q/9D/0P/Q/9D/0P/Q/9D/zv/O/87/zv/P/9D/0f/S/9P/1P/V/9b/2P/Y/9j/
2P/b/9z/3f/e/+D/4P/g/+D/4P/h/+P/5P/k/+T/4//h/9//3P/b/9v/3v/e/9z/3P/c
/9z/2v/a/9v/2//a/9r/2v/a/9r/2P/X/9f/1//W/9X/1P/T/9P/0v/S/9L/0v/S/9L/
0v/S/9L/0v/S/9L/0v/S/9L/0v/S/9L/0v/S/9L/0v/S/9L/1P/U/9P/0//T/9P/0//T
/9H/0f/S/9L/0v/S/9P/0//T/9P/0//S/9L/0v/S/9L/1P/U/9T/1//a/+L/8P8GAB8A
OQBSAGsAigCtANAA8QAaAUoBdAGMAY0BcgEtAd0AoABzAEYACwDR/67/qv+y/7T/tv+8
/8D/xv/L/9D/0v/Y/93/4v/l/+j/6//t/+//7//w//H/7//v//H/8v/y//L/8//1//X/
9v/3//f/+P/5//r/+//8//3//v///wAAAQACAAMABAAFAAYABwAJAAoACwAMAA0ADgAP
ABAAEQATABQAFQAYABoAGwAdABwAHwAgACIAIgAkACcAKAAqACwALgAwADMANQA3ADsA
PABAAEMARgBJAEwATwBSAFYAWgBcAGEAZQBpAG0AcQB1AHoAfwCDAIcAjACRAJUAmQCd
AKEApgCqAK0AsQC1ALkAvAC/AMQAxgDJAMwAzQDPANEA0QDRANEAzwDMAMgAwwC9ALgA
sQCpAKIAmQCRAIgAfwB0AGsAYgBZAE8ARQA9ADUALgAmAB4AFwARAAwABwACAP7/+v/2
//L/8P/t/+z/6//p/+f/5v/l/+T/4//k/+P/4//i/+D/4f/h/+D/4P/g/+D/4P/h/+H/
4f/h/+H/4f/g/+D/4P/g/+D/4P/e/97/3v/e/+D/4P/g/+D/4P/g/9//3//f/9//4P/g
/97/3//f/9//4f/h/+H/4f/h/+H/4v/i/+D/4P/g/+H/4//j/+P/5P/i/+L/4v/i/+T/
5f/l/+X/5f/l/+X/5v/m/+b/5v/m/+T/5P/k/+T/5v/l/+X/5f/l/+X/5f/l/+X/5P/k
/+T/4//j/+T/5P/i/+L/4v/i/+H/4f/g/9//4f/h/+H/4f/e/97/3v/e/97/3v/e/97/
3v/d/93/3P/d/93/3f/d/97/3v/e/97/3v/e/93/3f/b/9v/2//b/93/3P/c/9z/3P/c
/9z/3P/a/9r/2v/a/9r/2v/a/9r/2v/a/9r/2v/c/9v/2//b/9n/2f/Z/9n/2v/a/9r/
2v/a/9r/2f/Z/9r/2v/b/9v/2//a/9r/3P/c/9z/3P/a/9r/2v/a/9r/2v/a/9r/2v/a
/9r/2v/c/9z/3P/c/9r/2v/a/9r/2v/a/9r/2v/a/9r/2v/a/9r/2v/a/9r/2v/a/9r/
2v/a/9r/2v/a/9r/2v/a/9r/2v/a/9r/2v/a/9r/2v/a/9r/2v/a/9r/2v/a/9r/2v/a
/9r/2v/a/9r/2v/a/9r/2v/a/9r/2v/a/9r/2v/a/9v/3P/d/97/4P/g/+D/4P/g/+D/
4P/g/+L/4v/i/+L/5P/k/+T/5f/n/+j/6P/o/+f/5f/l/+L/3//f/+D/4P/g/+D/4P/g
/9z/3P/d/93/3v/e/97/3v/c/9r/2f/Z/9v/2v/Z/9j/1f/V/9T/1P/U/9T/1P/U/9T/
1P/U/9T/1P/U/9T/1P/U/9T/1P/U/9T/1P/U/9T/1P/U/9T/1P/T/9P/0//T/9P/0//T
/9P/1P/U/9T/1P/T/9P/0//T/9X/1P/U/9T/1P/U/9T/1v/Y/9n/4P/q//r/EAArAEcA
XAB1AJQAtQDUAPkAJAFQAXABfAFxAUQB/QC5AIwAYwAwAPP/w/+u/7D/tP+0/7r/wP/G
/8r/z//U/9j/3v/j/+j/6//s/+//7//x//H/8v/z//P/8//1//b/9v/2//f/+f/7//z/
/f/9//7///8AAAEAAgADAAQABQAGAAcACAAJAAwADQAOAA8AEQASABMAFAATABQAFQAW
ABkAGwAcAB0AHgAgACEAIwAiACUAJgAoACoALAAvADAAMgA0ADYAOAA5ADsAPQBBAEIA
RgBJAEwATwBSAFUAWABcAGAAYgBnAGsAbwBzAHcAeQB+AIMAhwCJAI4AkwCXAJsAnwCj
AKgArACvALMAtwC7AL4AwQDGAMgAywDOAM8AzwDRANEA0QDPAM0AygDGAMMAvQC4ALEA
qQCiAJkAkQCIAH8AdABrAGQAWwBRAEcAPwA3ADAAKAAgABkAEwAOAAsABgACAP7/+v/2
//T/8f/w/+//7f/r/+z/6//q/+n/6P/n/+f/5v/k/+X/5f/k/+T/5P/k/+T/4//j/+P/
4//j/+P/4v/i/+L/4v/i/+L/4v/i/+L/4v/i/+L/4v/i/+L/4v/h/+H/4f/h/+L/4v/j
/+X/5v/n/+X/5f/l/+X/5f/l/+b/5v/m/+b/5v/n/+f/5//n/+j/6P/o/+j/6P/o/+n/
6f/p/+f/5//n/+j/6P/o/+j/6P/q/+r/6v/q/+r/6f/p/+n/6f/p/+n/6f/p/+j/6P/o
/+X/5f/m/+b/5P/k/+T/5P/l/+X/5P/j/+P/4//j/+P/4P/g/+D/4P/g/+D/4P/g/+D/
3//f/97/3//f/9//3//g/+D/4P/g/+D/4P/f/9//3f/d/93/3f/d/9z/3P/c/9z/3P/c
/9z/3P/c/9z/3P/c/9z/3P/c/9z/3P/c/9z/3P/b/9v/2//b/9v/2//b/9r/2v/a/9r/
3P/c/9v/2//c/9z/3f/d/93/3P/c/9r/2v/a/9r/3P/c/9z/3P/c/9z/3P/c/9z/3P/c
/9z/2v/a/9r/2v/a/9r/2v/a/9z/3P/c/9z/3P/c/9z/3P/a/9r/2v/a/9r/2v/a/9r/
2v/a/9r/2v/a/9r/2v/a/9j/2P/Y/9j/2v/a/9r/2v/Y/9j/2P/Y/9j/2P/Y/9j/2P/Y
/9j/2P/Y/9j/2P/Y/9r/2v/a/9r/3P/c/9z/3P/e/97/3v/e/+D/4P/g/+D/4P/g/+D/
4P/g/+H/4//k/+T/5P/j/+H/4//g/9//3//e/97/3P/c/9z/3P/a/9r/2f/Z/9j/2P/Y
/9j/2P/W/9X/1f/V/9T/0//S/9H/0f/S/9L/0v/S/9D/0P/Q/9D/0v/S/9L/0v/Q/9D/
0P/Q/9D/0P/Q/9D/0P/Q/9D/0P/Q/9D/z//P/9H/0f/R/9H/0f/R/9L/0v/S/9L/0//T
/9H/0f/R/9D/zv/O/87/zv/Q/9D/0P/T/9r/5P/y/wgAIQA9AFQAbwCQALMA1gD5ACYB
UgF0AYQBfQFQAQMBuwCIAF8AMgD1/8H/qP+q/7D/sv+0/7z/vv/C/8f/zP/Q/9b/3f/i
/+X/5v/p/+v/6//r/+z/7f/t/+3/7//w//D/8P/x//P/8//0//X/9f/2//f/+P/5//r/
+//8//3//v///wAAAQACAAMABAAFAAcACAAJAAoACwAMAA0ADgAPABEAEgATABYAGAAZ
ABsAGgAdAB4AIAAgACIAJQAmACgAKgAsAC4AMQAzADUAOQA6AD4AQQBEAEcASgBNAFAA
VgBaAFwAYQBjAGcAawBvAHMAeAB9AIEAhQCKAI8AkwCXAJsAnwCkAKgAqwCvALMAtwC6
AL0AwgDGAMkAzADNAM0AzwDPAM8AzwDNAMoAxgDBALsAtgCvAKcAoACXAI8AhgB9AHIA
aQBeAFUASwBBADcALwAoACAAGAARAAsABgABAPz/+P/0//D/7P/q/+f/5v/l/+P/4f/g
/9//3v/d/9z/2//b/9r/2v/b/9v/2v/a/9r/2v/a/9f/1//X/9f/2f/Z/9j/2P/Y/9j/
2P/Y/9j/2P/Y/9j/2P/Y/9j/2P/Y/9j/1//X/9f/1//Y/9j/2P/Z/9n/2f/b/9v/2//b
/9n/2f/a/9r/2v/a/9r/2//b/9v/2//c/9z/3P/c/9z/3P/d/93/3f/b/9v/2//c/9z/
3P/c/9z/3P/c/9z/3P/e/93/3f/d/9v/2//b/9v/2//a/9r/2v/Z/9n/2v/a/9j/2P/Y
/9j/2f/Z/9j/1//X/9f/1//X/9b/1v/W/9b/1P/U/9T/1P/U/9P/0//S/9P/0//T/9P/
0v/S/9L/0v/S/9L/0f/R/8//z//P/8//0f/Q/9D/0P/Q/9D/0P/Q/87/zv/O/87/0P/Q
/9D/0P/Q/9D/0P/Q/9L/0f/R/9H/z//P/8//z//O/87/zv/O/87/zv/N/83/zv/O/8//
z//P/87/zv/O/87/zv/O/87/zv/O/87/zv/O/87/zv/O/87/zv/O/87/zv/O/87/zP/M
/8z/zP/O/87/zv/O/8z/zP/M/8z/zP/M/8z/zP/M/8z/zP/M/8z/zP/M/8z/zP/M/8z/
zP/M/8z/zP/M/8z/zP/M/8z/zP/M/8z/zP/M/8z/zP/M/8z/zP/M/8z/zv/O/87/zv/Q
/9D/0P/Q/9L/0v/S/9L/0v/S/9L/0v/T/9T/1f/W/9f/2f/a/9r/2P/X/9X/1f/U/9P/
0//U/9L/0P/Q/9D/0P/O/87/z//R/9D/0P/Q/9D/0P/O/83/zf/N/8z/y//K/8n/yf/I
/8r/yv/K/8r/zP/M/8z/zP/M/8z/zP/M/8z/zP/M/8z/zv/O/87/zv/O/87/zv/O/9D/
z//P/8//z//P/8//z//P/9D/0P/Q/87/z//P/8//z//P/87/zv/Q/9D/0P/Q/9L/1P/X
/9z/6P/4/xAALQBJAGIAfQCgAMUA6gATAUABbAGMAZgBiQFSAf0AsQB+AFEAIADh/7P/
pv+s/7D/sv+2/7z/wP/C/8n/0P/U/9r/3//k/+f/6v/p/+v/7f/t/+7/7//v/+//8f/y
//L/8v/z//X/9f/2//f/9//4//n/+v/7//z//f/+////AAABAAIAAwAEAAUABgAHAAkA
CgALAAwADwAQABEAEgARABMAFAAVABgAGgAbAB0AHAAfACAAIgAkACYAKQAqACwALgAw
ADIANQA3ADkAPQA+AEIARQBIAE0AUABTAFYAWgBeAGAAZQBrAG8AcwB3AHsAgACFAIkA
iwCQAJUAmQCfAKMApwCsALAAswC3ALsAvQDAAMMAyADKAM0A0ADRANMA1QDVANUA0wDR
AM4AygDFAL8AugCzAKoAogCYAI8AhAB7AHAAZwBcAFMASQA/ADkAMQAqACIAGgATAA0A
CAADAP7/+v/2//T/8P/u/+v/5v/l/+P/4f/i/+H/4P/f/+D/3//f/97/3v/f/9//3v/e
/97/3v/e/9v/2//b/9v/2//b/9r/2v/c/9z/3P/c/9z/3P/c/9z/3P/c/9z/3P/c/9z/
2//b/9v/2//c/9z/2v/b/9v/2//b/9v/2//b/93/3f/e/97/3v/e/97/3//d/93/3f/e
/97/3v/e/97/4P/h/+H/4f/h/+H/4f/i/+L/4v/i/+L/4v/i/+L/4v/i/+H/4f/h/+P/
4//j/+P/4f/g/+D/4P/f/9//4P/g/97/3v/e/97/3//f/97/3f/d/93/3f/d/9z/3P/c
/9z/2v/a/9r/2v/c/9v/2//a/9n/2f/Z/9n/2P/Y/9j/2P/a/9r/2f/Z/9n/2f/Z/9n/
2f/Y/9j/2P/Y/9j/2P/Y/9j/2P/Y/9j/1v/W/9b/1v/W/9b/1v/W/9b/1f/V/9X/1//X
/9f/1//W/9b/1v/W/9j/2P/X/9f/1v/W/9f/1//X/9j/2P/W/9b/1v/W/9T/1P/U/9T/
1v/W/9b/1v/W/9b/1v/W/9b/1v/W/9b/1v/W/9b/1v/W/9b/1v/W/9b/1v/W/9b/1v/W
/9b/1v/W/9b/1v/W/9T/1P/U/9T/1P/U/9T/1P/W/9b/1v/W/9T/1P/U/9T/1v/W/9b/
1v/W/9b/1v/W/9T/1P/U/9T/1f/W/9f/2P/a/9r/2v/a/9z/3P/c/9z/3v/e/97/3v/e
/97/3v/f/+H/4v/i/+L/4//h/+H/3v/b/9v/3P/c/9z/3P/c/9z/2v/a/9v/2//a/9r/
2v/a/9r/2P/X/9f/2f/Y/9f/1v/T/9P/0v/S/9L/0v/S/9L/0v/S/9L/0v/S/9L/0v/S
/9D/0P/Q/9D/0v/S/9L/0v/S/9L/0v/S/9H/0f/R/9H/0//T/9P/0//S/9L/0v/S/9P/
0//T/9P/0//S/9L/0v/S/9L/0v/S/9L/1f/Y/+D/7v8AABkANQBMAGUAggCjAMYA6QAQ
AUABbgGKAZEBfgFDAfEAsACDAFYAHwDh/7b/qv+w/7T/tv+8/8L/xv/L/9D/1P/Y/93/
4v/n/+r/7f/v/+//7//w//H/8f/x//P/9P/0//T/9f/3//f/+P/5//n/+P/5//r/+//8
//3//v///wAAAQACAAMABgAHAAgACQALAAwADQAOAA8AEAARABIAEwAVABYAFwAWABgA
GQAbABwAHwAgACIAIgAkACcAKAAqACwALgAwADMANQA3ADsAPABAAEMARgBJAEwATwBS
AFYAWgBcAGEAYwBnAGsAbwB1AHoAfwCDAIcAjACRAJUAmQCdAKEApgCqAK0AsQC1ALkA
vAC/AMQAxgDJAMwAzQDRANMA0wDTANMA0QDOAMoAxwDBALwAtQCvAKgAnwCXAI4AhQB6
AHEAagBhAFcATQBEADsAMwAqACQAHQAXABIACwAGAAIA/v/6//b/9P/x/+7/7f/r/+n/
6P/n/+b/5f/k/+P/4//i/+D/4f/h/+D/4P/g/+D/4P/f/9//3//f/9//3//e/97/4P/g
/+D/4P/g/+D/4P/g/97/3v/e/97/4P/g/9//3//f/9//4P/g/97/3//f/9//3//f/9//
3//h/+H/4v/i/+L/4v/i/+P/4//j/+P/5P/k/+T/5P/k/+T/5f/l/+X/5f/l/+X/5v/m
/+b/5v/m/+b/5v/m/+b/5v/l/+X/5f/l/+X/5f/l/+X/5P/k/+T/5f/l/+b/5v/k/+T/
5P/k/+P/4//i/+H/4//j/+P/4//i/+L/4v/i/+D/4P/g/+D/4P/f/9//3v/f/9//3//f
/+D/4P/g/+D/4P/g/9//3//f/9//3//f/9//3v/e/97/3v/e/97/3v/e/97/3v/e/97/
3v/e/97/3v/e/97/3v/g/9//3//f/9//3//f/9//3v/e/97/3v/e/97/3f/d/97/3v/f
/9//3f/e/97/3v/e/97/3v/e/97/3v/e/97/3v/e/97/4P/g/+D/4P/f/97/3f/c/97/
3v/e/97/3P/c/9z/3P/e/97/3v/e/9z/3P/c/9z/3P/c/9z/3P/a/9r/2v/a/9r/2v/a
/9r/2v/a/9r/2v/a/9r/2v/a/9r/2v/a/9r/2v/a/9r/2v/a/9r/2v/a/9r/2v/a/9r/
2//c/93/3v/g/+D/4P/g/+L/4v/i/+L/5P/k/+T/5P/j/+X/5v/m/+j/5//l/+X/4v/h
/+H/4v/i/+D/4P/g/97/3P/c/93/3f/c/9z/3P/c/9z/2v/Z/9n/2f/Y/9f/1v/V/9X/
1P/S/9L/0v/S/9T/1P/U/9T/0v/S/9L/0v/S/9L/0v/S/9L/0v/S/9L/0v/S/9L/0v/S
/9H/0f/R/9H/0f/R/9H/0f/S/9L/0v/Q/9H/0f/R/9P/0//S/9L/0v/S/9L/0v/S/9T/
1//a/+D/7P8AABcAMwBKAGEAfgCfAMAA4QAIATYBYAF6AX8BbAExAecAqgB/AFQAHQDf
/7b/qv+u/7D/tP+4/77/wv/H/8z/0P/U/9v/4P/j/+b/5//n/+v/6//s/+3/7f/t/+//
8P/u/+7/7//x//H/8v/z//P/9P/1//b/9//4//n/+v/7//7///8AAAEAAgADAAQABQAF
AAYABwAIAAkACgALAAwADQAPABAAEQASABQAFQAXABgAGwAcAB4AIAAiACUAJgAmACgA
KgAsAC0ALwAxADUANgA6AD0AQABBAEQARwBKAFAAVABWAFsAXQBhAGUAaQBtAHIAdwB7
AH8AhACJAI0AkQCVAJkAngCiAKUAqQCtALEAtAC3ALwAwADDAMYAxwDJAMsAywDLAMwA
ywDJAMYAwwC9ALgAsQCrAKQAmwCTAIoAgQB2AG0AZABbAFEARwA9ADUALgAmAB4AFwAR
AAwABwACAP7/+v/2//L/8P/t/+r/6f/n/+X/4v/h/+D/3//g/9//3//e/9z/3f/d/9z/
3P/c/9z/3P/d/93/3f/d/93/3f/c/9z/3P/c/9z/3P/c/9z/3P/c/9r/2v/a/9r/3P/c
/9v/2//Z/9n/2v/a/9r/2//b/9v/3f/d/93/3f/d/93/3v/e/9z/3P/c/93/3//f/9//
4P/g/+D/4P/g/+D/4f/h/+H/4f/h/+H/4v/i/+L/4v/i/+L/4v/i/+L/4v/h/+H/4f/h
/+H/4f/h/+H/4P/g/+D/3//f/+D/4P/g/+D/4P/g/9//3//e/93/3f/d/93/3f/c/9z/
3P/c/9z/3P/c/9z/3P/b/9v/2v/Z/9n/2f/Z/9r/2v/a/9r/2v/a/9n/2f/b/9v/2//b
/9n/2P/Y/9j/2v/a/9r/2v/Y/9j/2P/Y/9j/2P/Y/9j/2P/Y/9j/2P/Y/9f/1//X/9f/
1//X/9f/1v/W/9b/1v/W/9b/1f/V/9j/2P/Z/9n/1//W/9j/2P/Y/9j/2P/W/9b/1v/W
/9b/1v/W/9b/1v/W/9b/1v/U/9T/1P/U/9b/1v/W/9b/1P/U/9T/1P/U/9T/1P/U/9T/
1P/U/9T/1v/W/9b/1v/U/9T/1P/U/9T/1P/U/9T/1P/U/9T/1P/U/9T/1P/U/9T/1P/U
/9T/1P/U/9T/1P/W/9b/1v/W/9b/1v/W/9b/1//Y/9n/2v/c/9z/3P/c/9z/3P/c/93/
3//g/+D/4P/h/9//3//c/9n/2f/a/9r/2P/Y/9j/2P/Y/9j/2f/Z/9b/1v/W/9b/1v/U
/9P/0//T/9L/0f/Q/8//z//O/87/zv/O/87/zv/O/87/zv/O/87/zv/O/87/zv/O/87/
zv/O/87/zv/O/87/zv/O/87/z//P/8//z//P/8//z//P/9D/0P/Q/9D/z//P/8//z//R
/9D/0P/Q/9D/0P/O/9D/0P/T/9b/3v/q//7/FwAxAEoAYwCAAKUAzADvABgBSAF0AY4B
kwF8ATkB5QCiAHMARgARANX/rP+k/6r/rv+w/7T/uv/A/8P/yP/O/9L/1f/c/9//4v/l
/+f/6f/p/+r/6//r/+v/7f/u/+7/7v/v//H/8f/y//P/8//0//X/9v/3//j/+f/6//v/
/P/9//7///8AAAEAAgADAAUABgAHAAgACwAMAA0ADgANAA8AEAARABIAFAAVABcAFgAZ
ABoAHAAcAB4AIQAiACYAKAAqACwALwAxADMANwA4ADwAPwBCAEUASABLAE4AVABYAFoA
XwBjAGcAawBvAHMAeAB9AIEAhwCMAJEAlQCZAJ0AoQCmAKwArwCzALcAuwC+AMEAxgDI
AMsAzgDPANMA1QDVANUA1QDTANAAzADJAMMAvgC3AK0ApgCdAJUAjACDAHgAbwBkAFsA
UQBHAD0ANQAuACYAHAAVAA8ACgADAP7/+v/2//L/7v/s/+n/5v/l/+P/4f/e/93/3P/b
/9z/2//b/9r/2P/Z/9n/2P/W/9b/1v/W/9f/1//X/9f/1//X/9b/1v/U/9T/1P/U/9L/
0v/S/9L/1P/U/9T/1P/U/9T/0//T/9X/1f/W/9b/1v/X/9f/1//V/9X/1f/V/9X/1f/W
/9b/1v/W/9b/1//X/9f/1//Y/9j/2P/Y/9j/2P/Z/9n/2f/Z/9n/2f/a/9j/2P/Y/9j/
2P/Y/9j/2P/Y/9f/1//X/9f/1//X/9f/1//W/9b/1v/V/9X/1v/W/9T/1P/U/9T/1f/V
/9T/0//T/9P/0//T/9D/0P/Q/9D/0P/Q/9D/0P/O/83/zf/M/8v/y//L/8v/zP/M/8z/
zP/K/8r/yf/J/8v/y//L/8v/y//K/8r/yv/I/8j/yP/I/8j/yP/I/8j/yP/I/8j/yP/K
/8r/yv/K/8r/yf/J/8n/yf/J/8n/yf/I/8j/yP/I/8j/yP/H/8f/xv/G/8f/x//H/8b/
xv/G/8b/xv/G/8b/xv/G/8b/xv/G/8b/xv/I/8j/yP/I/8j/yP/I/8j/yP/I/8j/yP/I
/8j/yP/I/8r/yv/K/8r/yv/K/8r/yv/I/8j/yP/I/8j/yP/I/8j/yP/I/8j/yP/I/8j/
yP/I/8j/yP/I/8j/yP/I/8j/yP/J/8r/y//M/87/zv/O/87/0P/Q/9D/0P/O/87/zv/O
/8//0P/R/9L/0//U/9X/1v/V/9T/0//S/9D/0P/Q/9D/zv/O/87/zv/M/8z/zP/M/8z/
zP/M/8z/yv/K/8r/yv/J/8j/x//G/8T/xP/E/8T/xP/E/8T/xP/E/8T/xP/E/8T/xP/E
/8T/xP/E/8T/xP/E/8T/xP/E/8T/xP/E/8T/wv/C/8L/wv/E/8T/xP/E/8L/wv/C/8L/
wv/C/8L/wv/C/8L/wv/C/8T/xP/E/8T/xv/I/8r/zP/d/+7///8QACwASABkAIAApwDO
APUAHAE0AUwBZAF8AUQBDAHUAJwAZgAyAP7/yv++/7T/qv+g/6b/qv+u/7L/t/+8/8H/
xv/K/w==
         </WaveFormData>
      </LeadData>
      <LeadData>
         <LeadByteCountTotal>10000</LeadByteCountTotal>
         <LeadTimeOffset>0</LeadTimeOffset>
         <LeadSampleCountTotal>5000</LeadSampleCountTotal>
         <LeadAmplitudeUnitsPerBit>4.88</LeadAmplitudeUnitsPerBit>
         <LeadAmplitudeUnits>��V</LeadAmplitudeUnits>
         <LeadHighLimit>2147483647</LeadHighLimit>
         <LeadLowLimit>268435456</LeadLowLimit>
         <LeadID>V5</LeadID>
         <LeadOffsetFirstSample>0</LeadOffsetFirstSample>
         <FirstSampleBaseline>0</FirstSampleBaseline>
         <LeadSampleSize>2</LeadSampleSize>
         <LeadOff>FALSE</LeadOff>
         <BaselineSway>FALSE</BaselineSway>
         <ExcessiveACNoise>FALSE</ExcessiveACNoise>
         <MuscleNoise>FALSE</MuscleNoise>
         <LeadDataCRC32>1472103313</LeadDataCRC32>
         <WaveFormData>
JAAkACQAJABEAGQAhACkAM4A+AAiAUwBQgE6ATIBKgH2AMQAkgBgADwAGgD4/9b/0//Q
/83/yv/O/9D/0v/U/9j/2v/c/97/4P/g/+D/4P/h/+L/4//k/+T/5P/k/+T/5v/m/+b/
5v/n/+j/6f/q/+z/7v/w//L/8//0//X/9v/3//j/+f/6//v//P/9//7/AAAAAAAAAAAB
AAIAAwAEAAUABgAHAAgACQAKAAsADAANAA4ADwAQABMAFAAVABYAGAAaABwAHgAgACIA
JAAmACgAKgAsAC4AMgA0ADYAOAA8AD4AQABCAEcASgBNAFAAUwBWAFkAXABhAGQAZwBq
AG8AcgB1AHgAewB+AIEAhACGAIgAigCMAI4AkACSAJQAlQCWAJcAmACXAJYAlQCUAJAA
jACIAIQAfgB4AHIAbABlAF4AVwBQAEcAQAA5ADIALAAmACAAGgAVABAACwAGAAIA/v/6
//b/8v/w/+7/7P/p/+j/5//m/+T/5P/k/+T/4v/i/+L/4v/g/+D/4P/g/97/3v/e/97/
3v/e/97/3v/e/97/3v/e/+D/4P/g/+D/3v/e/97/3v/e/97/3v/e/97/3v/e/97/3v/e
/97/3v/e/97/3v/e/+D/4P/g/+D/4P/g/+D/4P/i/+L/4v/i/+L/4v/i/+L/5P/k/+T/
5P/k/+T/5P/k/+T/5P/k/+T/5v/m/+b/5v/m/+b/5v/m/+b/5v/m/+b/6P/o/+j/6P/m
/+b/5v/m/+b/5v/m/+b/5P/k/+T/5P/i/+L/4v/i/+L/4v/i/+L/4v/i/+L/4v/g/+D/
4P/g/+D/4P/g/+D/4P/g/+D/4P/e/97/3v/e/+D/4P/g/+D/4P/g/+D/4P/g/+D/4P/g
/+D/4P/g/+D/4P/g/+D/4P/g/+D/4P/g/+D/4P/g/+D/4v/i/+L/4v/g/+D/4P/g/+D/
4P/g/+D/4P/g/+D/4P/g/+D/4P/g/+L/4v/i/+L/4P/g/+D/4P/g/+D/4P/g/+D/4P/g
/+D/4v/i/+L/4v/i/+L/4v/i/+T/5P/k/+T/5P/k/+T/5P/i/+L/4v/i/+L/4v/i/+L/
4v/i/+L/4v/i/+L/4v/i/+L/4v/i/+L/4v/i/+L/4v/g/+D/4P/g/97/3v/e/97/4P/g
/+D/4P/e/97/3v/e/97/3v/e/97/3v/e/97/3v/c/9z/3P/c/97/3v/e/97/4P/g/+D/
4P/g/+D/4P/g/+L/4v/i/+L/4v/i/+L/4v/i/+T/5f/l/+P/4//j/+L/4//j/+P/4//i
/+L/4v/h/+D/4P/g/+H/3//e/93/3f/b/9n/2P/Y/9X/1f/U/9P/0f/P/87/zf/J/8n/
yf/K/8r/yv/K/8r/y//L/8v/y//L/8v/y//L/8n/yf/J/8n/yf/J/8n/yf/I/8j/yP/I
/8r/y//L/8v/y//M/8z/zP/M/8z/zP/M/87/zv/O/87/0P/Q/9D/0P/R/9H/0//Y/+D/
7f/8/w4AJQA8AFwAgQCoANAAAwE5AW0BkQGgAZgBbgEwAfQAvwCJAFcAKQABAOv/5f/l
/+P/4//m/+n/6f/u/+7/7v/y//X/9v/4//n/+P/6//j/+f/5//r/+v/7//v/+//7//z/
/f/9//v//f/+/wAAAAAAAAAAAAAAAAAAAQABAAUABgAHAAgABgAGAAgACQAJAAkACgAL
AA0ADgAQABEAEwAUABUAFgAVABcAGAAZABoAGwAcAB0AHwAhACQAJAAmACkAKgArAC0A
LwAxADMANQA3ADkAOwA9AD8AQgBFAEYASQBMAE8AVABXAFoAXQBkAGYAaQBsAG4AcgB2
AHkAfAB/AIMAhgCLAI4AkQCUAJUAmQCcAJ4AoACiAKUApwCpAKoAqwCrAKkApwCnAKQA
oACcAJgAkgCMAIQAfgB3AG8AaABgAFkAUwBLAEIAOwAzACwAJQAeABoAFAAQAAsACAAD
AAAA/f/5//f/9v/0//L/8P/u/+z/7P/q/+r/6f/o/+j/6P/n/+n/6f/p/+n/6f/o/+j/
6P/m/+b/5v/m/+X/5f/l/+X/5f/l/+T/5P/i/+L/4//j/+P/4//j/+P/4//j/+P/4//i
/+L/4//j/+P/4//j/+P/4//j/+P/4//j/+T/5P/k/+T/5f/n/+b/5P/k/+X/5f/l/+X/
5f/l/+X/5v/m/+b/5P/k/+T/5P/k/+T/5P/k/+T/5P/k/+T/5P/k/+T/5P/j/+P/4//j
/+P/4//i/+L/4v/j/+P/4//i/+L/4f/h/9//3v/e/97/3v/d/93/3f/d/93/3f/d/9v/
2//b/9v/2f/Z/9n/2f/X/9f/1v/W/9j/2P/Y/9f/1//X/9f/1//V/9X/1f/V/9T/1P/U
/9T/1v/W/9b/1v/V/9X/1f/V/9T/0//T/9P/0//T/9P/0//R/9H/0f/R/9D/0P/R/9H/
0P/Q/9H/0f/S/9L/0f/R/9H/0f/R/9H/0//R/9D/0P/Q/9D/0P/O/87/zv/O/87/zv/O
/87/zv/O/87/zv/O/87/zv/O/87/zv/O/87/zP/M/8z/zP/O/87/zv/O/8z/zP/M/8z/
zP/M/8z/zP/M/8z/zP/M/8r/yv/K/8r/yv/K/8r/yv/K/8r/yv/K/8r/yv/K/8r/yP/I
/8j/yP/I/8j/yP/I/8j/yP/I/8j/xv/G/8b/xv/I/8j/yP/I/8r/yv/K/8r/yv/K/8r/
yv/M/8z/zP/M/8z/zP/M/8z/zP/M/87/z//P/8//z//P/8z/y//L/8v/y//K/8r/yv/L
/8r/yv/K/8n/yf/I/8f/x//H/8X/xP/E/8P/w//C/8H/wP+//7//wf+//7//v/++/77/
vv++/77/vf+9/73/vf+9/73/vf+9/73/vf+9/73/vf+9/73/vf+8/7z/vP+8/7z/vf+9
/7//wf/E/8b/x//I/8n/yv/L/8z/zf/O/8z/zP/M/8z/zP/L/8v/z//S/9j/5f/y/wQA
FwAsAEYAawCSALoA5QAZAU8BeQGQAZIBdgE8AfoAwQCLAFUAJQD3/9n/z//N/8v/yf/M
/8//0f/S/9L/1P/W/9n/3P/c/93/3v/g/97/3//f/+D/3v/f/9//3//f/+D/4f/h/9//
4f/i/+T/5P/k/+T/5P/m/+b/5//n/+f/6P/p/+r/6v/q/+z/7f/t/+3/7v/v/+//8P/y
//P/8//0//X/9v/5//v//P/9//7///8AAAEAAwAFAAgACAAIAAsADAANABEAEwAVABcA
GQAbAB0AHwAhACMAJgApACoALQAwADMANAA3ADoAPQBEAEYASQBMAE8AUgBVAFcAWABb
AF8AYgBjAGYAaQBsAG0AcQB0AHYAeAB6AH0AfwB/AIAAgQCBAIEAfwB/AHwAegB2AHIA
bABnAGAAWwBVAEsARAA8ADUALQAlABwAFQAOAAgAAgD8//j/8v/u/+n/5P/f/9z/2f/V
/9P/0v/Q/87/zP/K/8j/yP/G/8b/xf/E/8T/xP/D/8H/wf/B/8H/w//C/8L/wv/C/8L/
wv/C/8H/wf/B/8H/wf/B/8D/wP/A/8D/wf/B/8P/w//D/8P/xf/F/8X/xf/C/8L/w//D
/8P/w//D/8P/xf/F/8X/xf/F/8b/xv/G/9L/3f/p//L/9v/6////AwAEAAUABgAHAAkA
CgAKAAoACgAKAAoACgAMAAwADAAMAA4ADgAOAA4ADAAMAAwADAANAA0ADQANAA0ADQAM
AAwADAANAA0ADQAMAAwACwALAAkACAAIAAgACgAJAAkACQAHAAcABwAHAAUABQAFAAUA
BQAFAAUABQAFAAUABAAEAAQABAAEAAMAAwADAAMAAwADAAMAAwADAAIAAgACAAIAAgAC
AAIAAgABAAEAAQABAAAA//////////////////////////////z//P/9//3//P/8//3/
/f/8//z/+//7//3//f/9//3//f/7//z//P/8//z//P/8//z//P/8//r/+v/6//r/+v/6
//r/+v/6//r/+v/6//r/+v/6//r/+P/4//j/+P/4//j/+P/4//j/+P/4//j/9v/2//b/
9v/2//b/9v/2//b/9v/2//b/9P/0//T/9P/y//L/8v/y//T/9P/0//T/9P/0//T/9P/2
//b/9v/2//j/+P/4//j/+v/6//r/+v/6//r/+v/6//z//P/8//z//P/8//z//P/+//7/
/v/+//7//v/+//7//v/+//7//v8AAAEAAQABAP/////+//3//f/9//3//P/8//z/+//6
//r/+v/7//v//P/7//v/+//5//j/+P/3//f/9v/1//T/8//z//P/8f/v/+//8P/w/+7/
7v/u/+3/7//v/+//7//v/+//7//v/+//7//v/+//7//v/+//7v/u/+7/7v/u/+3/7f/t
/+3/7v/u/+7/7v/u/+7/7v/u/+z/7P/s/+z/7P/s/+z/7f/v//H/9v/+/wkAGAAsAD8A
VAB0AJcAvADiAA8BQwFxAZEBoAGWAW4BMgH6AMcAkwBhADEACQDz/+3/6//p/+n/7v/x
//P/9P/0//b/+P/7//z//P/9//7//v/8//3//f/+//7//////////f/+/////////wEA
AgAEAAQABAAEAAQACAAIAAkACQANAA4ADwAQABIAEgAUABUAFQAVABYAFwAXABgAGgAb
AB0AHgAfACAAHwAhACIAIwAkACUAJgAnACkAKwAuAC4AMAAzADQANQA3ADkAOwA9AD8A
QQBDAEUARwBJAEwATwBSAFUAWABbAFwAXwBiAGUAagBsAG8AcgB2AHoAfgCBAIQAhwCL
AI4AkQCUAJcAmgCbAJ8AogCkAKYAqACrAK0ArQCuAK8ArwCtAKsAqwCoAKQAoACcAJYA
kwCMAIcAgQB5AHIAagBjAF0AVQBMAEUAPwA4ADEAKgAmACAAHAAXABQADwAMAAkABQAD
AAIAAAD+//z/+v/4//j/9v/2//X/9P/0//T/8//z//P/8//z//H/8P/w//D/8P/w//D/
8P/v/+//7//v/+//7//u/+7/8P/w//H/8f/x//H/8f/x/+//7//v/+//7v/u/+//7//x
//H/8f/x//H/8f/x//H/8f/y//L/8v/y//P/9f/0//L/8v/z//P/9f/1//X/9f/z//T/
9P/0//T/9P/0//T/9v/2//b/9v/2//b/9v/2//j/+P/4//j/+f/5//n/+f/3//f/9v/2
//b/9//3//f/9v/2//X/9f/1//T/9P/0//T/8//z//P/8f/x//H/8f/x//H/8f/x//H/
8f/x//H/7//v/+7/7v/u/+7/7v/t/+//7//v/+//7f/t/+3/7f/s/+z/7P/s/+7/7v/u
/+7/7f/t/+3/7f/u/+3/7f/t/+v/6//r/+v/6//r/+v/6//s/+z/7f/t/+r/6v/r/+v/
7P/s/+v/6//t/+3/7f/t/+3/7f/u/+z/7P/s/+z/7P/s/+z/7P/s/+z/7P/s/+z/7P/s
/+z/7P/s/+z/7P/s/+z/7P/s/+z/7P/s/+z/6v/q/+r/6v/q/+r/6v/q/+r/6v/q/+r/
6v/q/+r/6v/s/+z/7P/s/+z/7P/s/+z/6v/q/+r/6v/o/+j/6P/o/+r/6v/q/+r/6v/q
/+r/6v/s/+z/7P/s/+7/7v/u/+7/8P/w//D/8P/w//D/8P/w//L/8v/y//L/9P/0//T/
9P/0//T/9v/3//n/+f/5//n/+P/3//f/9//3//b/9v/2//X/9P/0//T/9f/1//T/8//z
//P/8f/w//L/8f/x//D/7f/s/+v/6//t/+v/6//r/+r/6v/q/+r/7P/r/+v/6//p/+n/
6f/p/+v/6//r/+v/6f/p/+n/6f/p/+j/6P/o/+r/6v/r/+v/6f/p/+r/6v/s/+z/7P/s
/+7/7v/u/+7/6//q/+n/6P/q/+n/6//t//L/+v8FABQAJgA7AFIAcACXAL4A5gATAUkB
fQGhAbABpgF+AT4BAgHNAJUAYwAzAAsA8//r/+v/6f/p/+z/7f/v//L/9P/2//r//f8A
AAAA//8AAAAA/v//////AAAAAAEAAQABAAEAAgADAAMAAQADAAQABgAGAAYABgAGAAoA
CgALAAsACwAMAA0ADgAMAAwADgAPABEAEQASABMAEwAUABYAFwAXABgAGQAaABsAHQAe
AB8AIAAhACIAIwAjACUAKAAoACgAKwAsAC0ALwAxADMANQA4ADsAPgBBAEMARQBIAEsA
TgBRAFQAVwBaAF0AYABjAGYAaABrAG4AcgB2AHoAfQCAAIMAhwCKAI0AkACTAJYAlwCb
AJ4AoACkAKYAqQCrAKsArACtAK0AqwCpAKkApgCiAJ4AmgCUAI8AiACDAH0AdQBuAGYA
XwBXAE8ARgA/ADkAMgArACQAIAAaABYAEQAMAAcABAABAP3/+//6//j/9v/0//L/8P/w
/+7/7v/t/+z/7P/s/+v/6//r/+v/6//r/+r/6v/q/+n/6P/n/+b/5//n/+f/5//n/+f/
5v/m/+b/5v/n/+f/5//n/+f/5//n/+f/5//n/+T/5P/l/+X/5//n/+f/5//p/+n/6f/p
/+f/6P/o/+j/6P/p/+v/6v/o/+j/6f/p/+n/6f/p/+n/6f/q/+r/6v/q/+r/6v/q/+z/
7P/s/+z/7P/s/+z/7P/s/+z/7P/s/+v/6//r/+v/6f/p/+j/6P/m/+f/5//n/+f/6P/o
/+n/6f/o/+j/6P/m/+X/5f/l/+f/5//n/+f/5f/l/+X/5f/l/+X/5f/l/+X/5f/k/+T/
4v/i/+L/4f/f/9//3//f/+H/4f/h/+H/4P/g/+D/4P/g/+D/4P/g/9//3//f/9//4P/f
/9//3//h/+H/4f/h/9//3//f/9//3v/e/9//3//c/9z/3f/d/97/3v/d/93/2//b/9v/
2//d/93/3v/c/9z/3P/c/9z/3P/c/9z/2v/a/9r/2v/a/9r/2v/a/9r/2v/a/9r/2P/Y
/9j/2P/a/9r/2v/a/9j/2P/Y/9j/1v/W/9b/1v/X/9j/2f/a/9r/2v/a/9r/2P/Y/9j/
2P/Y/9j/2P/Y/9j/2P/Y/9j/2v/a/9r/2v/Y/9j/2P/Y/9j/2P/Y/9j/2v/a/9r/2v/a
/9r/2v/a/9z/3P/c/9z/3v/e/97/3v/e/97/3v/e/+D/4v/j/+P/4f/h/+H/4P/f/9//
3//f/+D/4P/g/9//3P/c/9z/3f/f/97/3f/d/93/2//a/9r/2//b/9r/2f/W/9X/1f/V
/9X/1f/V/9b/1P/U/9T/1P/T/9P/0//T/9P/0//T/9P/0//T/9P/0//V/9X/1f/V/9b/
1v/W/9b/1P/V/9X/1f/V/9b/1v/W/9T/1P/U/9T/1v/W/9b/1v/W/9b/1v/W/9f/2f/d
/+L/6v/1/wYAGAAvAEgAagCRALoA5gAZAVEBgwGhAawBnAFsASYB5gCrAHMAQwAVAO//
3f/b/9n/1//Z/97/3f/f/+L/5P/m/+j/6//s/+7/7//w//D/8P/x//H/8v/y//P/8//z
//P/9P/1//X/8//1//b/+P/4//j/+P/4//r/+v/7//v///8AAAEAAgACAAIABAAFAAUA
BQAGAAcACQAKAAwADQANAA4ADwAQABEAEwAUABUAFgAXABgAGQAbAB0AIAAgACIAJQAm
ACcAKQArAC0ALwAzADUANwA5AD0APwBCAEUARgBJAEwATwBUAFcAWgBdAGIAZABnAGoA
bgByAHYAeQB8AH8AgwCGAIsAjgCRAJQAlQCZAJwAngCeAKAAowClAKUApgCnAKcApwCl
AKUAogCeAJoAlgCQAIkAggB9AHcAbQBmAF4AVwBRAEkAQAA5ADMALAAlAB4AGgAUABAA
CwAGAAEA/v/7//n/9//2//T/8P/u/+z/6v/q/+j/6P/n/+j/6P/o/+f/5//n/+f/5//n
/+b/5v/m/+b/5v/m/+b/5f/l/+X/5f/l/+X/5P/k/+b/5v/n/+f/5f/l/+X/5f/l/+X/
5f/l/+T/5P/l/+X/5f/l/+X/5f/l/+X/5f/l/+f/6P/o/+j/6P/p/+v/6v/p/+j/6P/n
/+f/5//n/+f/6f/q/+r/6v/q/+r/6v/q/+r/6v/q/+r/6v/q/+r/6v/q/+r/6v/q/+v/
6//r/+v/6//r/+r/6v/o/+n/6f/p/+r/6v/p/+n/6f/o/+j/6P/o/+f/5//n/+f/5//n
/+f/5f/l/+X/5f/l/+X/5f/l/+X/5f/k/+T/5P/k/+T/4//j/+P/4//j/+P/4//j/+P/
4v/i/+L/4v/i/+L/4v/i/+H/4f/h/+H/4f/h/+L/4//h/+H/4f/h/+H/4f/h/+H/4v/i
/+P/4//i/+L/4//j/+L/4v/h/+H/4f/h/+H/4f/h/+H/4v/g/+D/4P/g/+D/4P/g/+D/
4P/g/+D/4P/g/+D/4P/g/+D/4P/g/+D/4P/g/+D/4P/g/+D/4P/g/+D/4P/g/+D/4P/g
/+D/4P/g/+D/4P/g/+D/4P/g/+D/4P/g/+D/4P/g/+D/4P/g/97/3v/e/97/4P/g/+D/
4P/g/+D/4P/g/+D/4P/g/+D/4v/i/+L/4v/k/+T/5P/k/+T/5P/k/+T/5f/m/+f/6P/o
/+j/6P/o/+r/6//r/+v/6//r/+r/6f/p/+n/6f/o/+j/6P/n/+b/5v/m/+f/5//m/+X/
5f/l/+P/4v/i/+H/4//i/+H/4P/f/9//3//d/9v/2//c/9z/3P/c/9z/2//d/93/3f/d
/93/3f/d/93/3//f/9//3//f/9//3//e/97/3v/e/97/3f/d/93/3f/e/97/3v/e/97/
3v/e/97/3v/e/97/3v/c/97/3v/d/93/4f/k/+r/8/8AABIAJQA6AFIAdQCaAMAA6wAd
AVUBgwGeAaQBkgFgASAB5wCvAHkASQAZAPX/5f/h/9//3//g/+H/4//m/+j/6P/q/+3/
7v/w//P/9P/0//T/9f/1//b/9P/1//X/9f/1//b/9//3//f/+f/6//z//P/8//z//P/+
//7/////////AAABAAIAAgACAAQABQAHAAcACAAJAAsADAAOAA8ADwAQABEAEgARABMA
FAAVABYAFwAYABkAGwAdACAAIAAiACUAJgAnACkAKwAtAC8AMQAzADUANwA7AD0AQABD
AEYASQBMAE8AUgBVAFgAWwBgAGIAZQBoAGwAcAB0AHcAegB9AIEAhACHAIoAjQCQAJMA
lwCaAJwAoACiAKUApwCnAKgAqQCpAKsAqQCpAKYApACgAJwAlgCTAIwAhwCBAHkAcgBq
AGMAXQBVAEwARQA9ADYALwAoACQAHgAaABUAEAALAAgABQABAP///v/8//r/+P/2//T/
9P/y//L/8f/u/+7/7v/t/+3/7f/t/+3/7//u/+7/7v/u/+7/7v/u/+3/7f/t/+3/7f/t
/+z/7P/s/+z/7f/t/+3/7f/t/+3/7f/t/+3/7f/s/+z/7f/t/+3/7f/t/+3/7f/t/+3/
7f/t/+7/7v/u/+7/7//x//D/7v/u/+//7//v/+//7//v/+//8P/w//D/8v/y//L/8v/w
//D/8P/w//D/8P/w//D/8v/y//L/8v/x//H/8f/x//H/8f/w//D/8P/x//H/8f/w//D/
7//v/+//7v/u/+7/7v/t/+3/7f/t/+3/7f/t/+v/6//r/+v/6//r/+v/6//r/+v/6v/q
/+r/6v/q/+n/6f/p/+n/6f/p/+n/6f/p/+j/6P/o/+j/6v/q/+r/6v/n/+f/5//n/+b/
5f/l/+X/5f/l/+X/5f/l/+X/5f/l/+T/5P/l/+X/5P/k/+X/5f/k/+T/4//j/+X/5f/l
/+X/4//j/+T/5P/k/+T/5P/k/+T/5P/k/+L/4v/i/+L/4v/i/+L/4v/i/+L/4v/i/+L/
4v/i/+L/4v/i/+L/4v/i/+L/4v/i/+T/5P/k/+T/5P/k/+T/5P/i/+L/4v/i/+L/4v/i
/+L/5P/k/+T/5P/k/+T/5P/k/+L/4v/i/+L/4P/g/+D/4P/g/+D/4P/g/+L/4v/i/+L/
5P/k/+T/5P/m/+b/5v/m/+b/5v/m/+b/5v/m/+b/5v/m/+j/6f/p/+n/6f/p/+j/5//n
/+f/5//m/+b/5v/l/+T/5P/k/+X/4//i/+H/4f/j/+H/4P/g/9//3//e/93/3P/b/9v/
2//Z/9n/2f/a/9r/2v/a/9r/2f/Z/9n/2f/X/9f/1//X/9n/2f/Z/9n/2f/Z/9n/2f/Y
/9j/2P/Y/9b/1//X/9f/2f/a/9r/2v/Y/9j/2P/Y/9j/2P/Y/9j/2P/Y/9j/2P/Z/9n/
2//e/+T/7f/6/woAHwAyAEoAbQCSALYA3wAPAUMBbwGKAZABfAFKAQ4B1wClAHMAQwAT
AO//3//d/9n/2f/c/9//4f/k/+b/5v/o/+v/7v/u/+//8P/w//D/8f/x//L/8v/z//P/
8//z//T/9f/1//X/9//4//r/+P/4//j/+P/8//z//f/9////AAABAAIAAgACAAQABQAF
AAUABgAHAAcACAAKAAsACwAMAA0ADgAPABEAEgATABQAFQAWABcAGQAbAB4AHgAgACMA
JAAlACcAKQArAC0ALwAxADMANQA3ADkAPAA/AEIARQBIAEsATABPAFIAVQBaAFwAXwBi
AGYAagBuAHEAdgB5AH0AgACDAIYAiQCMAI0AkQCUAJYAmgCcAJ8AoQChAKIAowCjAKUA
owCjAKAAngCaAJYAkACLAIQAfwB5AHEAagBiAFsAVQBNAEQAPQA3ADAAKQAiABwAFgAS
AA0ACAADAAAA/f/5//f/9v/0//L/8P/u/+z/6v/o/+j/5//o/+j/6P/n/+X/5f/l/+X/
5f/k/+T/5P/k/+T/5P/k/+X/5f/l/+X/4//j/+L/4v/k/+T/5f/l/+P/4//j/+P/4//j
/+P/4//i/+L/4//j/+P/4//j/+P/5f/l/+X/5f/l/+b/5v/m/+T/5f/n/+b/5v/m/+f/
5//n/+f/5//n/+f/6P/o/+j/6P/o/+j/6P/o/+j/6P/o/+r/6v/q/+r/6f/o/+f/5v/n
/+f/5//n/+f/5//m/+b/5v/n/+f/5//o/+j/5//n/+f/5v/m/+b/5P/j/+P/4//j/+P/
4//j/+L/4//k/+X/5f/l/+X/5f/j/+P/4v/i/+L/4v/i/+H/4f/h/+H/4f/h/+H/4f/h
/+D/4P/g/+D/4P/g/+D/4P/f/9//3//f/+D/3//f/9//3//f/9//3//f/9//3//f/9z/
3P/d/93/3P/c/93/3f/c/9z/2//b/93/3f/d/93/3f/b/9z/3P/c/9z/3P/c/9z/3P/c
/9r/2v/a/9r/3P/c/9z/3P/c/9z/3P/c/9r/2v/a/9r/2P/Y/9j/2P/a/9r/2v/a/9j/
2P/Y/9j/2v/a/9r/2v/a/9r/2v/a/9j/2P/Y/9j/1v/W/9b/1v/W/9b/1v/W/9b/1v/W
/9b/1v/W/9b/1v/Y/9j/2P/Y/9j/2P/Y/9j/2v/a/9r/2v/c/9z/3P/c/9z/3P/c/9z/
3v/f/9//3//h/+H/4P/f/9//3//f/97/3P/c/9v/2v/c/9z/3f/d/9z/2//b/9v/2f/Y
/9j/1//X/9b/1f/U/9P/0//T/9H/0//T/9T/1P/S/9L/0v/R/9H/0f/R/9H/0f/R/9H/
0f/R/9H/0f/R/9H/0f/R/9D/0P/Q/9D/0P/P/8//z//P/9D/0P/Q/9D/0P/Q/9D/0P/Q
/9D/0P/Q/9L/0v/S/9H/0f/T/9b/3P/l//L/AgAXAC4ASABrAJIAvADpAB8BVwGFAaAB
pgGMAVQBDgHTAJkAYwAzAAUA4//V/9H/0f/P/9L/1f/X/9j/2v/c/97/3//g/+L/4//k
/+T/5P/l/+X/5v/m/+f/5//n/+f/6P/p/+n/6f/r/+z/7v/u/+7/7v/u/+7/7v/v/+//
7//w//H/8v/0//T/9v/3//n/+f/6//v//f/+/wAAAQD//wAAAQACAAMABQAGAAcACAAJ
AAoACwANAA8AEgASABQAFwAYABkAHQAfACEAIwAlACcAKQArAC0ALwAyADUAOAA7AD4A
QQBEAEcASgBNAFQAVgBZAFwAYABkAGgAawBuAHEAdQB4AH0AgACDAIYAhwCLAI4AkACU
AJYAmQCbAJ0AngCfAJ8AoQCfAJ8AnACYAJQAkACKAIMAfAB3AHEAaQBiAFoAUwBNAEUA
PAA1AC0AJgAfABgAEgAMAAgAAwD8//f/9P/x/+3/6//q/+j/5P/i/+D/3v/e/9z/3P/b
/9z/3P/c/9v/2f/Z/9n/2f/b/9r/2v/a/9r/2v/a/9r/2//b/9v/2//Z/9n/2P/Y/9j/
2P/Z/9n/2f/Z/9n/2f/Z/9n/2f/Z/9r/2v/b/9v/3f/d/93/3f/c/9v/2v/Z/9n/2v/a
/9r/2f/b/97/3v/c/9z/3f/d/93/3f/d/93/3f/e/97/3v/e/97/3v/e/+D/4P/g/+D/
4P/g/+D/4P/g/+D/4P/g/+H/4f/h/+H/4f/h/+D/4P/e/9//3//f/97/3v/d/93/3//e
/97/3v/e/93/3f/d/93/3f/d/93/3f/d/93/3f/b/9v/2//b/9v/2//a/9r/2v/a/9r/
2f/Z/9n/2f/Z/9n/2f/Z/9n/2P/Y/9j/2P/W/9b/1v/W/9X/1f/V/9X/1v/V/9X/1f/V
/9X/1f/V/9X/1f/V/9X/1P/U/9X/1f/U/9T/1f/V/9T/1P/T/9P/0//T/9P/0//V/9X/
1P/U/9T/1P/U/9L/0v/S/9L/0v/S/9L/0v/U/9T/1P/U/9T/1P/U/9T/1v/W/9b/1v/W
/9b/1v/W/9j/2P/Y/9j/2P/Y/9j/2P/W/9b/1v/W/9b/1v/W/9b/1v/W/9b/1v/Y/9j/
2P/Y/9j/2P/Y/9j/2P/Y/9j/2P/Z/9r/2//c/97/3v/e/97/3v/e/97/3v/e/97/3v/e
/+D/4P/g/+D/4f/i/+P/5P/i/+L/4v/i/+D/4P/g/+D/4P/g/+D/4P/g/+D/4P/g/9//
3v/d/9z/2v/a/9r/2v/Y/9j/2P/Y/9f/1v/V/9T/1P/U/9T/1P/U/9T/1P/U/9T/1P/U
/9T/1P/U/9T/1P/U/9T/1P/U/9T/1P/U/9T/1P/U/9T/1P/U/9T/1P/U/9T/1P/U/9T/
1P/U/9T/1P/U/9T/1P/U/9T/1P/U/9T/1//Y/9n/2v/o//T/AAAMACcAQgBdAHgApwDU
AAEBLgFJAWQBfwGaAWgBNgEEAdIAngBsADoACAD6/+7/4v/W/9f/2P/Z/9r/3P/e/+D/
4v/j/w==
         </WaveFormData>
      </LeadData>
      <LeadData>
         <LeadByteCountTotal>10000</LeadByteCountTotal>
         <LeadTimeOffset>0</LeadTimeOffset>
         <LeadSampleCountTotal>5000</LeadSampleCountTotal>
         <LeadAmplitudeUnitsPerBit>4.88</LeadAmplitudeUnitsPerBit>
         <LeadAmplitudeUnits>��V</LeadAmplitudeUnits>
         <LeadHighLimit>2147483647</LeadHighLimit>
         <LeadLowLimit>268435456</LeadLowLimit>
         <LeadID>V6</LeadID>
         <LeadOffsetFirstSample>0</LeadOffsetFirstSample>
         <FirstSampleBaseline>0</FirstSampleBaseline>
         <LeadSampleSize>2</LeadSampleSize>
         <LeadOff>FALSE</LeadOff>
         <BaselineSway>FALSE</BaselineSway>
         <ExcessiveACNoise>FALSE</ExcessiveACNoise>
         <MuscleNoise>FALSE</MuscleNoise>
         <LeadDataCRC32>2450592140</LeadDataCRC32>
         <WaveFormData>
GgAaABoAGgAvAEIAVQBoAIYAogC+ANoA2ADWANQA0gC0AJYAeABaAEEAKgATAPz/9v/y
/+7/6v/r/+z/7f/u//D/8P/w//D/8v/y//L/8v/w//D/8P/w//D/8P/w//D/8v/y//L/
8v/y//L/8v/y//T/9P/0//T/9P/0//T/9P/2//b/9v/2//j/+P/4//j/+v/6//r/+v/8
//z//P/8//7//v/+//7/AAAAAAAAAAABAAIAAwAEAAYABgAGAAYACQAKAAsADAANAA4A
DwAQABMAFAAVABYAGQAaABsAHAAfACAAIQAiACYAKAAqACwALwAwADEAMgA2ADgAOgA8
AEAAQgBEAEYASABIAEgASABMAE4AUABSAFUAVgBXAFgAWgBaAFoAWgBZAFgAVwBWAFIA
UABOAEwARwBEAEEAPgA5ADQALwAqACQAIAAcABgAFAAQAAwACAADAAAA/f/6//b/9P/y
//D/7f/s/+v/6v/o/+j/6P/o/+f/5v/l/+T/4v/i/+L/4v/i/+L/4v/i/+L/4v/i/+L/
4v/i/+L/4v/i/+L/4v/i/+D/4P/g/+D/4P/g/+D/4P/g/+D/4P/g/+D/4P/g/+D/4P/g
/+D/4P/g/+D/4P/g/+L/4v/i/+L/4v/i/+L/4v/i/+L/4v/i/+L/4v/i/+L/5P/k/+T/
5P/m/+b/5v/m/+b/5v/m/+b/5P/k/+T/5P/m/+b/5v/m/+b/5v/m/+b/6P/o/+j/6P/m
/+b/5v/m/+b/5v/m/+b/5P/k/+T/5P/k/+T/5P/k/+T/5P/k/+T/5P/k/+T/5P/k/+T/
5P/k/+L/4v/i/+L/4v/i/+L/4v/i/+L/4v/i/+L/4v/i/+L/4v/i/+L/4v/i/+L/4v/i
/+L/4v/i/+L/4f/g/9//3v/e/97/3v/e/+D/4P/g/+D/4P/g/+D/4P/g/+D/4P/g/97/
3v/e/97/4P/g/+D/4P/g/+D/4P/g/+D/4P/g/+D/3v/e/97/3v/g/+D/4P/g/+D/4P/g
/+D/4P/g/+D/4P/e/97/3v/e/+D/4P/g/+D/4//k/+X/5v/m/+b/5v/m/+b/5v/m/+b/
5v/m/+b/5v/m/+b/5v/m/+b/5v/m/+b/5v/m/+b/5v/k/+T/5P/k/+T/5P/k/+T/5P/k
/+T/5P/k/+T/5P/k/+T/5P/k/+T/4v/i/+L/4v/i/+L/4v/i/+T/5P/k/+T/5v/m/+b/
5v/m/+b/5v/m/+b/5v/m/+b/6P/o/+j/6P/s/+3/7f/u/+z/7P/s/+z/7f/s/+z/7P/q
/+r/6v/p/+n/6f/o/+j/6P/o/+f/5//m/+b/5v/k/+P/4//j/+L/4//j/+P/4v/g/+H/
4f/g/+D/4P/g/+D/4P/g/9//3//f/9//3//e/97/3//f/9//3f/d/93/3f/f/9//3//f
/9//3//f/9//3//f/9//3//f/9//3//f/93/3f/d/93/3//f/9//3//f/9//4v/l/+v/
8f/6/wMADgAbAC8ARgBeAHcAmAC8AN4A9gAEAQEB6gDJAKwAiQBhAEAAJgAOAPz/8v/s
/+n/6P/o/+r/6v/q/+r/6v/s/+z/7v/u/+//7//t/+3/7f/t/+3/7v/u/+7/7v/u/+7/
7v/u/+7/7//v/+//8P/w//D/8P/v//D/8P/x//P/8//1//X/9v/2//b/9v/2//b/9v/3
//j/+P/6//r/+v/7//z//P/9//7//v////7//v///wAAAwAEAAUABQAGAAgACQAKAAsA
DAANAA8AEAATABMAFAAXABcAGQAbABsAHQAfACEAJAAmACgAKgAsAC8AMQAzADUANwA5
ADwAPgBAAEIARABGAEgASgBMAE4AUABSAFQAVABWAFcAWABZAFsAWwBbAFkAWQBYAFYA
VQBSAE4ASwBGAEIAPgA6ADQALwAsACYAIwAdABgAEwAQAA0ADAAKAAkABwAFAAUABAAB
AP7//f/5//f/9f/0//b/9P/y//L/8//y//H/8f/v/+//7//v/+//7v/u/+7/7//v/+//
7//t/+3/7f/t/+3/7f/t/+3/7v/u/+7/7v/u/+7/7v/u/+7/7v/u/+7/7v/u/+7/7v/u
/+7/7v/u/+7/7v/u/+//7//v/+//7//v/+//7//v/+//8P/w//D/8P/w//D/8P/y//P/
8//z//L/8v/y//L/9P/0//X/9f/z//P/8//z//P/8//z//P/8//z//P/8//x//H/8f/x
//L/8v/y//L/8v/y//L/8f/x//H/8f/x//H/8f/x//H/8f/x//H/8f/w//D/8P/w//D/
8P/w/+//7//v/+//7//v/+//7v/u//D/8P/w//D/8P/w//D/7//x//H/8f/x//H/8f/w
//D/8P/x//H/8f/y//L/8v/y//D/8f/x//H/7//v/+//7//x//H/8f/x//H/8f/x//H/
7//v/+//7//x//H/8f/x//H/8f/x//H/8//y//D/8v/y//L/8v/w//D/8P/w//D/8P/w
//D/8P/w//D/8P/w//D/8P/w//D/8P/w//D/8P/w//D/8P/w//D/8P/w//D/8P/w//D/
8P/w//D/8P/w//D/8P/w/+7/7v/u/+7/8P/w//D/8P/w//D/8P/w//D/8P/w//D/8P/w
//D/8P/w//D/8P/w//D/8P/w//D/7v/u/+7/7v/w//D/8P/w//L/8v/y//L/8v/y//L/
8v/0//T/9P/0//T/9P/0//T/9P/2//f/9//4//j/+P/4//b/9f/0//T/9P/0//T/9P/z
//P/8//y//L/8v/y//H/8f/w//D/8P/u/+3/7f/t/+7/7f/t/+3/6v/q/+v/6//s/+z/
7P/s/+z/7P/s/+v/6f/p/+n/6f/o/+j/6f/p/+n/6f/p/+n/6f/p/+n/6f/p/+n/6f/p
/+n/6f/p/+n/6f/p/+n/6f/p/+n/6f/p/+n/6f/p/+n/6//r/+v/7P/v//X/+/8CAAsA
FgAhADEARgBgAHcAlAC2ANoA9gAIAQsB/gDhAMIAoQB7AFYAOAAeAAwA/v/4//P/8v/0
//T/9v/2//j/+P/4//j/+v/6//v/+//7//n/+f/5//n/+v/6//r/+v/6//r/+v/6//r/
+//7//v//v/+//7//v///wAAAAABAAEAAQADAAMABgAGAAYABgAIAAgACAAJAAgACAAK
AAoACgALAAwADAANAA4ADgAPABIAEgATABQAEwAUABUAFQAYABoAGwAcABsAHAAdAB8A
IAAjACMAJAAnACcAKQArACsALQAvADEAMgA0ADYAOAA6AD0APwBBAEMARQBHAEoATABO
AFAAUgBUAFYAWABaAFwAXgBgAGIAYgBkAGUAZgBlAGcAZwBnAGcAZwBmAGQAYwBgAFwA
WQBWAFIATgBKAEYAQQA+ADgAMwAtACgAIwAeABkAFgASAA0ACQAFAAMAAgD///z/+//5
//f/9f/0//L/8P/u/+7/7//u/+3/7f/r/+v/6//r/+v/6v/q/+r/6f/p/+n/6f/r/+v/
6//r/+n/6f/p/+n/6P/o/+j/6P/o/+j/6P/o/+r/6v/q/+r/6v/q/+r/6v/q/+r/6v/q
/+j/6P/o/+n/6f/p/+n/6f/p/+n/6f/p/+n/6v/q/+r/7P/s/+z/7P/q/+v/6//r/+z/
7P/s/+z/7P/s/+3/7f/t/+3/7f/t/+v/6//r/+v/6//r/+v/6//r/+v/6//r/+z/7P/s
/+z/6v/q/+r/6f/p/+n/6f/p/+n/6f/p/+n/6f/p/+n/6f/m/+b/5v/m/+b/5v/m/+X/
5//n/+f/5//n/+f/5v/m/+b/5v/m/+b/5v/m/+b/5f/l/+X/5f/l/+P/4//i/+L/5P/l
/+X/5f/k/+T/5P/k/+T/5f/l/+X/4//j/+P/4//l/+X/5f/l/+X/5f/l/+X/5f/l/+X/
5f/l/+X/5f/l/+P/4//j/+P/5f/k/+T/5P/k/+T/5P/k/+T/5P/k/+T/5P/k/+T/5P/k
/+T/5P/k/+T/5P/k/+b/5v/m/+b/5P/k/+T/5P/k/+T/5P/k/+T/5P/k/+T/5P/k/+T/
5P/k/+T/5P/k/+b/5v/m/+b/5v/m/+b/5v/k/+T/5P/k/+T/5P/k/+T/5P/k/+T/5P/m
/+b/5v/m/+T/5P/k/+T/5P/k/+T/5P/m/+b/5v/m/+j/6P/o/+j/6v/s/+7/8P/y//L/
8v/y//L/8v/y//L/8v/y//L/9P/1//X/9v/2//T/9P/0//P/9P/0//T/9P/y//L/8f/x
//H/8P/w//D/8P/v/+//7v/w//D/7v/t/+3/7f/s/+v/6f/p/+j/6P/p/+n/6P/o/+j/
6P/o/+j/6P/n/+f/5//p/+n/6P/o/+f/5//n/+f/5//n/+f/5//n/+f/5//n/+f/5//n
/+f/5//n/+f/5//n/+f/5//n/+f/5//n/+f/6f/p/+n/6//t/+7/8f/3//3/BAANABgA
JQA3AE4AZAB9AJwAvgDcAPIA/gD7AOYAyQCuAI0AaQBIACwAFAAEAPr/9P/x//D/8v/0
//T/9P/0//b/+P/4//j/+P/5//n/+f/3//f/9//3//j/+P/4//j/+P/4//j/+P/6//v/
+//7//z//P/8//z//f/+//7////9//3//////wAAAAAAAAAAAgACAAIAAwAEAAQABgAG
AAgACQAKAAoACQAKAAoACwAOAA4ADwAQAA8AEAARABEAEgAUABUAFgAZABoAGwAdAB4A
IQAhACIAIwAjACUAJwApACsALQAvADIANAA2ADgAOgA9AD8AQQBDAEUARwBKAEwATgBQ
AFIAVABWAFgAWgBaAFwAXgBgAGIAZABlAGYAZwBpAGkAaQBpAGkAaABmAGUAYgBeAFsA
WABUAFAATABIAEMAQAA6ADcAMQAsACcAJAAfABwAGAATAA8ACwAJAAYAAwAAAP/////9
//v/+v/6//j/9v/2//f/9v/1//X/8//z//P/8//z//L/8v/y//H/8f/x//H/8f/x//H/
8f/v/+//7//v/+7/7v/u/+7/7v/u/+7/7v/u/+7/7v/u/+7/7v/u/+7/7v/u/+7/7v/w
//D/8P/x/+//7//v/+//7//v/+//7//t/+7/7v/u/+7/7v/u/+7/7v/v/+//7//u/+7/
7v/u//D/8P/x//H/7//v/+//7//x//H/8f/x/+//7//v/+//7//v/+//7//u/+7/7v/u
/+7/7v/u/+3/7f/t/+3/7f/t/+3/7f/t/+3/7f/t/+3/7P/s/+z/7P/q/+r/6v/p/+n/
6f/p/+n/6//r/+r/6v/q/+r/6v/q/+r/6v/q/+n/6f/p/+n/6f/p/+n/6P/o/+j/6f/p
/+n/6P/o/+j/6P/m/+f/5//n/+n/6f/p/+n/5//n/+f/5//n/+f/5//n/+f/5//n/+f/
5//n/+f/5//n/+f/5//n/+f/6P/q/+j/6P/o/+j/6P/o/+j/6P/o/+j/6P/o/+j/6P/o
/+j/6P/o/+j/6P/m/+b/5v/m/+j/6P/o/+j/6P/o/+j/6P/o/+j/6P/o/+b/5v/m/+b/
6P/o/+j/6P/o/+j/6P/o/+j/6P/o/+j/5v/m/+b/5v/m/+b/5v/m/+b/5v/m/+b/5P/k
/+T/5P/k/+T/5P/k/+b/5v/m/+b/6P/o/+j/6P/o/+j/6P/o/+j/6P/o/+j/6v/q/+r/
6v/q/+z/7f/t/+7/7v/u/+7/7v/t/+z/7P/s/+z/7P/s/+v/6//r/+r/6v/q/+r/6f/n
/+b/5v/m/+b/5f/l/+X/5P/j/+P/4//i/+L/4//j/+D/4P/g/+D/4v/i/+L/4f/h/+H/
4f/h/+D/4P/h/+H/4f/h/+H/4f/f/9//3//f/+H/4f/h/+H/4f/h/+H/4f/j/+P/4//j
/+X/5f/l/+X/5P/j/+L/4f/j/+P/5f/m/+v/7//3//7/BwASAB8AMQBKAGIAeQCYALwA
3gD4AAQBAwHsAM0ArgCNAGcARgAqABIAAgD2//D/6//q/+z/7v/u//D/8P/w//L/8v/0
//T/8//z//X/8//z//P/8//0//T/9P/0//T/9P/0//T/9P/1//X/9f/4//j/+P/4//n/
+v/6//v/+//7//3//f/+//7//v/+/wAAAAAAAAEAAgACAAQABAAEAAUABgAGAAkACgAK
AAsACgAKAAsADAANAA4ADwAPAA4AEAARABIAFAAWABgAGwAeACEAIQAiACUAJQAnACkA
KQArAC0ALwAwADIANAA2ADoAPQA/AEEAQwBFAEcASgBMAE4AUABSAFIAVABWAFgAWgBc
AF4AYABiAGQAZQBmAGcAaQBpAGkAZwBnAGYAZABjAGAAXABZAFgAVABQAEwARgBBAD4A
OAA1AC8AKgAlACAAGwAYABQADwALAAcABQACAP///P/7//v/+f/3//b/9P/y//D/8P/x
//D/7//v/+//7//v/+//7//u/+7/7v/t/+3/7f/t/+v/6//r/+v/6//r/+v/6//s/+z/
7P/s/+z/7P/s/+z/7P/s/+z/7P/q/+r/6v/q/+r/6v/q/+r/7P/s/+z/7f/t/+3/7f/t
/+3/7f/t/+3/7f/u/+7/7v/w//D/8P/w/+7/7//v/+//7v/u/+7/7v/u/+7/7//v/+//
7//v/+//8f/x//H/8f/x//H/8f/x//H/8f/x//H/7v/u/+7/7v/u/+7/7v/t/+//7//v
/+//7//v/+//7//t/+3/7f/t/+z/7P/s/+z/7v/u/+7/7f/t/+3/7f/t/+3/7f/s/+z/
6v/q/+r/6v/o/+j/6P/n/+n/6f/p/+n/6//r/+r/6v/q/+v/6//r/+j/6P/o/+j/6P/p
/+n/6f/p/+n/6f/p/+n/6f/p/+n/6f/p/+n/6f/p/+n/6f/p/+n/6f/p/+n/6f/p/+n/
6f/p/+j/6v/o/+j/6P/o/+j/6P/o/+j/6P/o/+j/6P/o/+j/6P/o/+j/6P/o/+j/5v/m
/+b/5v/o/+j/6P/o/+j/6P/o/+j/5v/m/+b/5v/o/+j/6P/o/+j/6P/o/+j/5v/m/+b/
5v/m/+b/5v/m/+j/6P/o/+j/5v/m/+b/5v/m/+b/5v/m/+b/5v/m/+b/6P/o/+j/6P/o
/+j/6P/o/+r/6v/q/+r/6v/q/+r/6v/s/+z/7P/s/+7/7//v//D/8P/w//D/8P/v/+7/
7v/u/+7/7v/u/+3/7f/t/+z/7P/s/+z/6//r/+r/6v/q/+j/5//n/+f/5v/l/+X/5f/k
/+T/5f/l/+T/5P/k/+T/5P/k/+T/4//j/+P/4//j/+L/4v/j/+P/4//j/+P/4//j/+P/
4//j/+P/5f/l/+X/5f/n/+f/5//n/+X/5f/l/+X/5f/l/+X/5f/n/+f/5//n/+n/6f/s
/+//9f/7/wIADQAYACcAPQBWAHAAiQCqANAA8AAGARABCQHuAM0ArACHAF8APgAmAA4A
AAD4//L/7f/u//D/8P/w//L/8v/y//T/9v/2//b/9//1//X/9f/1//X/9f/2//b/9v/2
//b/9v/2//b/9v/3//f/9//4//j/+P/4//n/+v/6//v/+//7//3//f/+//7//v/+/wAA
AAAAAAEAAgACAAQABAAEAAUABgAGAAcACAAIAAkACgAKAAsADAANAA4ADwAPABIAFAAV
ABYAFQAWABcAGQAaAB0AHQAeACMAIwAlACcAJwApACsALQAwADIANAA2ADgAOwA9AD8A
QQBDAEUASABKAEwATgBQAFIAVABWAFgAWABaAFwAXgBeAGAAYQBiAGMAZQBlAGUAYwBj
AGIAYABfAFwAWABVAFIATgBKAEYAQAA7ADgAMgAtACcAIgAdABgAEwAQAAwACQAFAAEA
///8//n/9v/1//X/8//x//D/8P/u/+z/7P/r/+r/6f/p/+n/6f/p/+n/6f/o/+j/6P/l
/+X/5f/l/+X/5f/l/+X/5//n/+f/5//m/+b/5v/m/+j/6P/o/+j/5v/m/+b/5v/m/+b/
5v/m/+j/6P/o/+j/5v/m/+b/5//n/+f/5//n/+f/5//n/+f/6f/q/+r/6v/q/+r/6v/q
/+r/6//r/+v/7v/u/+7/7v/u/+7/7//v/+3/7f/t/+3/7f/t/+3/7f/t/+3/7f/t/+//
7//v/+//7v/u/+7/7v/s/+z/7P/r/+v/6//r/+v/6//r/+v/6//r/+v/6//r/+r/6v/q
/+r/6v/q/+r/6f/p/+n/6f/p/+n/6f/o/+j/6P/o/+j/6P/m/+b/5v/l/+X/5f/l/+X/
5//n/+b/5v/k/+X/5f/l/+b/5v/m/+b/5P/l/+X/5f/l/+X/5f/l/+X/5f/l/+X/5f/l
/+X/5f/l/+X/5f/l/+X/5f/l/+X/5f/l/+X/5f/l/+b/5v/k/+T/5P/k/+L/4v/i/+L/
4v/i/+L/4v/k/+T/5P/k/+T/5P/k/+T/5P/k/+T/5P/i/+L/4v/i/+T/5P/k/+T/5P/k
/+T/5P/k/+T/5P/k/+L/4v/i/+L/5P/k/+T/5P/k/+T/5P/k/+T/5P/k/+T/5P/k/+T/
5P/k/+T/5P/k/+T/5P/k/+T/5v/m/+b/5v/o/+j/6P/o/+r/6v/q/+r/6v/q/+r/6v/q
/+r/6v/s/+3/7f/u/+7/7v/u/+7/7f/u/+7/7v/u/+z/7P/r/+v/7f/s/+z/7P/s/+v/
6//q/+r/6v/o/+f/5//n/+b/5f/l/+X/5P/k/+X/5f/k/+T/5P/k/+T/5P/k/+P/4//j
/+P/4//i/+L/4//j/+P/4//j/+P/4//j/+P/4//j/+P/4//j/+P/4//j/+P/4//j/+P/
4//j/+P/4//j/+P/4//h/+H/4//j/+P/5P/n/+3/8//6/wMADAAXACUAOgBSAGkAhACm
AMgA5gD6AAEB+gDfAMAAowCBAFwAPAAgAAwA/P/0/+//7P/s/+7/7v/w//D/8P/w//D/
8v/0//X/9f/1//P/8//z//P/9P/0//T/9P/0//T/9P/0//T/9f/1//X/9v/2//b/9v/1
//b/9v/3//f/9//5//n/+v/6//r/+v/8//z//P/9//7//v8AAAAAAAABAAIAAgADAAQA
BAAFAAYABgAHAAgACQAKAAsACwAMAA4ADwAQABEAEgATABUAFgAZABkAGgAdAB0AHwAh
ACMAJQAnACkAKgAsAC4AMAAyADUANwA5AD0APwBBAEQARgBIAEoATABOAFAAUgBUAFUA
VgBXAFgAWABaAFsAXABdAF8AXwBfAF8AXwBeAFwAXQBaAFYAUwBSAE4ASgBGAEIAPQA6
ADQAMQArACYAIQAcABcAFAAQAAsABwADAAEA/v/7//j/9//1//P/8f/w//D/7v/s/+z/
6//q/+n/6f/n/+f/5//n/+f/5v/m/+b/5f/l/+X/5f/l/+X/5f/l/+X/5f/l/+X/5v/m
/+b/5v/k/+T/5P/k/+b/5v/m/+b/5v/m/+b/5v/m/+b/5v/m/+b/5v/m/+f/5//n/+f/
5//n/+f/5//n/+f/6P/o/+j/6P/o/+j/6P/o/+n/6f/p/+r/6v/q/+r/6P/o/+n/6f/p
/+n/6f/p/+v/6//r/+v/6//r/+v/6//r/+v/6//r/+r/6v/q/+r/7P/s/+z/6//r/+v/
6//r/+v/6//r/+v/6f/p/+n/6f/q/+r/6v/q/+j/6P/o/+f/5//n/+f/5//n/+f/5v/m
/+j/6P/o/+j/6P/o/+j/5//n/+f/5//n/+X/5f/k/+T/5v/n/+f/5//k/+T/5P/k/+T/
5f/l/+X/5f/l/+X/5f/l/+X/5f/l/+X/5f/l/+X/5f/l/+X/5f/l/+X/5f/l/+X/5f/l
/+X/4//k/+T/5P/k/+T/5P/k/+T/5P/k/+T/5P/k/+T/5P/k/+T/5P/k/+T/5P/k/+T/
5P/k/+T/5P/k/+T/5P/m/+b/5v/m/+T/5P/k/+T/5P/k/+T/5P/k/+T/5P/k/+T/5P/k
/+T/5P/k/+T/5P/k/+T/5P/k/+T/5P/k/+T/5P/k/+T/5P/k/+T/5P/k/+X/5v/n/+j/
6v/q/+r/6v/s/+z/7P/s/+7/7v/u/+7/8P/w//D/8P/y//P/8//0//T/9P/0//T/8//y
//L/8v/y//L/8v/x//H/8f/w//D/8P/w/+//7//u/+7/7v/s/+3/7f/t/+z/6f/p/+n/
6P/o/+n/6f/o/+j/6P/o/+j/6P/o/+f/5//n/+f/5//m/+b/5//n/+f/5//n/+f/5//n
/+f/5//n/+f/5//n/+f/5//n/+f/5//n/+f/5//n/+f/5//n/+f/5//n/+f/5//n/+n/
6v/r//H/9//+/wUAEAAbACkAPgBWAGsAhACmAMgA5AD4AAEB9gDdAMIApQCBAF4AQgAm
ABAAAgD6//P/8P/y//L/9P/0//b/9P/2//b/+P/4//f/9//3//f/9//3//f/+P/4//j/
+P/4//j/+P/4//j/+f/5//n/+v/6//r/+v/7//z//P/9//3//f//////AAAAAAAAAAAC
AAIAAgADAAQABAAGAAYABgAHAAgACAAHAAgACAAJAAoACgALAAwADwAQABEAEQASABQA
FQAWABcAGAAZABsAGgAdAB0AHgAhACEAIwAlACkAKwAtAC8AMAAyADQANgA4ADsAPQA/
AEEAQwBFAEgASgBMAE4AUABQAFIAVABWAFgAWgBcAF4AYABiAGMAZABlAGcAZwBnAGkA
aQBoAGYAZQBiAF4AWwBaAFYAUgBOAEgAQwBAADoANwAxACwAJwAiAB0AGgAWABMADwAL
AAkABgADAAAA///7//n/9//2//b/9P/y//L/8f/w/+//7//v/+//7//v/+//7v/u/+7/
7//v/+//7//v/+//7//v/+3/7f/t/+3/7P/s/+z/7P/s/+z/7P/s/+z/7P/s/+z/7P/s
/+z/7P/s/+z/7P/s/+z/7P/s/+3/7f/t/+3/7f/t/+3/7f/t/+3/7v/u/+7/8P/w//D/
8P/w//H/8f/x//L/8v/y//L/8v/y//P/8//z//P/8//z//P/8//z//P/8f/x//H/8f/x
//H/8f/x//L/8v/y//L/8v/y//L/8f/x//H/8f/x//H/8f/x//H/8f/x//H/8f/w//D/
8P/w//D/8P/w/+//8f/x//H/8f/v/+//7v/u//D/8P/w//D/7v/u/+7/7f/v/+//7//v
/+//7//u/+7/7v/v/+//7//u/+7/7v/u/+z/7f/t/+3/6//r/+v/6//t/+3/7f/t/+v/
6//r/+v/6//r/+v/6//r/+v/6//r/+3/7f/t/+3/6//q/+r/6v/q/+r/6v/q/+r/6v/q
/+r/6v/q/+r/7P/s/+z/7P/q/+r/6v/q/+r/6v/q/+r/6P/o/+j/6P/o/+j/6P/o/+j/
6P/o/+j/6P/o/+j/6P/o/+j/6P/o/+b/5v/m/+b/5v/m/+b/5v/m/+b/5v/m/+j/6P/o
/+j/6P/o/+j/6P/o/+j/6P/o/+j/6P/o/+j/6v/q/+r/6v/s/+z/7P/s/+z/7P/s/+7/
7//v//D/8P/w//D/8P/v/+7/7v/u/+7/7v/u/+3/7f/v/+7/7v/u/+7/7f/t/+z/7P/s
/+r/6f/p/+n/6P/n/+X/5f/k/+T/5f/l/+T/5P/k/+T/5P/k/+b/5f/l/+X/5f/l/+T/
5P/j/+P/4//j/+P/4//j/+P/4//j/+P/4//l/+X/5f/l/+P/4//j/+P/4//j/+P/4//j
/+P/4//j/+X/5f/j/+P/5f/m/+n/7f/1//z/AwAMABkAJwA+AFgAcQCMALAA1AD0AAgB
DwECAeUAwgCjAH0AVgA4AB4ACAD6//L/7f/s/+z/7v/w/+7/8P/w//D/8P/y//T/8//z
//P/8f/x//H/8f/w//D/8P/w//L/8v/y//L/8v/z//P/8//0//T/9P/0//X/9v/2//f/
9f/1//f/9//6//r/+v/6//7//v/+////AAAAAAIAAgACAAMABAAEAAUABgAGAAcACAAI
AAkACgAJAAoACwALAA4AEAARABIAEwAUABUAFwAaAB0AHQAeAB8AHwAhACMAJQAnACkA
KwAuADAAMgA0ADYAOQA7AD0APwBBAEMARgBIAEoATABOAFAAUgBUAFYAVgBYAFoAXABe
AGAAYQBiAGMAZQBlAGUAZQBlAGQAYgBhAF4AWgBXAFQAUABMAEgARAA/ADwANgAzAC0A
KAAjAB4AGQAWABIADQAJAAUAAwD+//v/+P/3//X/8//x//D/8P/u/+z/7P/r/+r/6f/p
/+n/6f/p/+n/6f/o/+j/6P/n/+f/5//n/+f/5//n/+f/5//n/+f/5//m/+b/5v/m/+b/
5v/m/+b/5v/m/+b/5v/m/+b/5v/m/+b/5v/m/+b/6P/o/+j/6f/n/+f/5//n/+f/5//n
/+f/5//o/+j/6P/o/+j/6P/o/+j/6f/p/+n/6v/q/+r/6v/q/+r/6//r/+v/6//r/+v/
6f/p/+n/6f/r/+v/6//r/+n/6f/p/+n/6v/q/+r/6v/o/+j/6P/n/+f/5//n/+f/5//n
/+f/5//n/+f/5//n/+b/5v/m/+b/5v/m/+b/5f/l/+X/5f/l/+X/5f/k/+T/5P/k/+T/
5P/k/+T/5P/j/+X/5f/l/+X/5f/l/+T/5P/i/+P/4//j/+T/5P/k/+T/5v/p/+v/7f/t
/+3/7f/t/+3/7f/t/+3/6//r/+v/6//t/+3/7f/t/+v/6//r/+v/6//r/+v/6//t/+z/
7P/s/+z/7P/s/+z/7P/s/+z/6v/q/+r/6v/s/+z/7P/s/+z/7P/s/+z/7P/s/+z/7P/s
/+z/7P/s/+z/7P/s/+z/7P/s/+z/7P/q/+r/6v/q/+r/6v/q/+r/6v/q/+r/6v/q/+r/
6v/q/+z/7P/s/+z/6v/q/+r/6v/q/+r/6v/q/+z/7P/s/+z/7v/u/+7/7v/s/+z/7P/s
/+7/7v/u/+7/7//w//H/8v/w//D/8P/w//D/8P/w//D/8P/w//D/8P/w//D/8P/w/+7/
7v/u/+7/7P/s/+z/7P/r/+r/6f/o/+b/5v/m/+b/5P/k/+T/5P/k/+T/5P/k/+T/5P/k
/+T/5P/k/+T/5P/i/+L/4v/i/+T/5P/k/+T/5P/k/+T/5P/k/+T/5P/k/+L/4v/i/+L/
4v/i/+L/4v/i/+L/4v/i/+T/5P/k/+T/5//o/+n/6v/y//j//v8EABUAJAAzAEIAYAB8
AJgAtADIANoA7AD+AOMAygCxAJgAdwBYADkAGgANAAIA9//s/+z/7P/s/+z/7v/u/+7/
7v/w/w==
         </WaveFormData>
      </LeadData>
   </Waveform>
</RestingECG>
