# Supplementary material for: Detection of Left Atrial Enlargement Using a Convolutional Neural Network-Enabled Electrocardiogram
Source: Front Cardiovasc Med. 2020 Dec 17;7:609976. doi: 10.3389/fcvm.2020.609976 (PMC7773668; doi:10.3389/fcvm.2020.609976)
Supplement: Supplementary file 1 [file Data_Sheet_1.ZIP › hyp/1802012350_10002_0000000J.XML]

<?xml version="1.0" encoding="Windows-1252"?>
<!DOCTYPE RestingECG SYSTEM "restecg.dtd">
<RestingECG>
   <PatientDemographics>
      <PatientID>1802012350</PatientID>
      <PatientAge>74</PatientAge>
      <AgeUnits>Years</AgeUnits>
      <Gender>Female</Gender>
      <PatientLastName>jiangshujie</PatientLastName>
   </PatientDemographics>
   <TestDemographics>
      <DataType>Resting</DataType>
      <Site>1</Site>
      <AcquisitionDevice>MAC55</AcquisitionDevice>
      <Status>Unconfirmed</Status>
      <Priority>Normal</Priority>
      <AcquisitionTime>09:47:08</AcquisitionTime>
      <AcquisitionDate>09-09-2015</AcquisitionDate>
      <CartNumber>1</CartNumber>
      <AcquisitionSoftwareVersion>009C</AcquisitionSoftwareVersion>
      <XMLSourceVersion>MAC5000 v1.0</XMLSourceVersion>
   </TestDemographics>
   <RestingECGMeasurements>
      <VentricularRate>77</VentricularRate>
      <AtrialRate>77</AtrialRate>
      <PRInterval>136</PRInterval>
      <QRSDuration>86</QRSDuration>
      <QTInterval>404</QTInterval>
      <QTCorrected>457</QTCorrected>
      <PAxis>52</PAxis>
      <RAxis>42</RAxis>
      <TAxis>27</TAxis>
      <QRSCount>12</QRSCount>
      <QOnset>213</QOnset>
      <QOffset>256</QOffset>
      <POnset>145</POnset>
      <POffset>199</POffset>
      <TOffset>415</TOffset>
      <ECGSampleBase>500</ECGSampleBase>
      <ECGSampleExponent>0</ECGSampleExponent>
   </RestingECGMeasurements>
   <Diagnosis>
      <Modality>Resting</Modality>
         <StatementCount>2</StatementCount>
         <LabelText>12SL ��ϳ���</LabelText>
      <DiagnosisStatement>
         <StmtFlag>ENDSLINE</StmtFlag>
         <StmtText>�������</StmtText>
      </DiagnosisStatement>
      <DiagnosisStatement>
         <StmtFlag>ENDSLINE</StmtFlag>
         <StmtText>���� ECG</StmtText>
      </DiagnosisStatement>
   </Diagnosis>
   <Waveform>
      <WaveformType>Rhythm</WaveformType>
      <WaveformStartTime>0</WaveformStartTime>
      <NumberofLeads>8</NumberofLeads>
      <SampleType>CONTINUOUS_SAMPLES</SampleType>
      <SampleBase>500</SampleBase>
      <SampleExponent>0</SampleExponent>
      <HighPassFilter>16</HighPassFilter>
      <LowPassFilter>150</LowPassFilter>
      <ACFilter>NONE</ACFilter>
      <LeadData>
         <LeadByteCountTotal>10000</LeadByteCountTotal>
         <LeadTimeOffset>0</LeadTimeOffset>
         <LeadSampleCountTotal>5000</LeadSampleCountTotal>
         <LeadAmplitudeUnitsPerBit>4.88</LeadAmplitudeUnitsPerBit>
         <LeadAmplitudeUnits>��V</LeadAmplitudeUnits>
         <LeadHighLimit>2147483647</LeadHighLimit>
         <LeadLowLimit>268435456</LeadLowLimit>
         <LeadID>I</LeadID>
         <LeadOffsetFirstSample>0</LeadOffsetFirstSample>
         <FirstSampleBaseline>0</FirstSampleBaseline>
         <LeadSampleSize>2</LeadSampleSize>
         <LeadOff>FALSE</LeadOff>
         <BaselineSway>FALSE</BaselineSway>
         <ExcessiveACNoise>FALSE</ExcessiveACNoise>
         <MuscleNoise>FALSE</MuscleNoise>
         <LeadDataCRC32>2010926663</LeadDataCRC32>
         <WaveFormData>
9P/0//T/9P/4//z/AAAEABAAGgAkAC4AQQBUAGcAegB4AHgAeAB4AF8ARgAtABQACAD+
//T/6v/q/+r/6v/q/+n/6P/n/+b/6f/q/+v/7P/v//D/8f/y//L/8v/y//L/8v/y//L/
8v/y//L/8v/y//T/9P/0//T/9P/0//T/9P/0//T/9P/0//b/9v/2//b/9v/2//b/9v/2
//b/9v/2//b/9v/2//b/+P/4//j/+P/6//r/+v/6//j/+P/4//j/+v/6//r/+v/8//z/
/P/8//z//P/8//z//f/+////AAAAAAAAAAAAAAEAAgADAAQABgAGAAYABgAHAAgACQAK
AAsADAANAA4ADwAQABEAEgATABQAFQAWABgAGAAYABgAGgAaABoAGgAZABgAFwAWABcA
GAAZABoAGgAaABoAGgAZABgAFwAWABUAFAATABIADwAOAA0ADAAKAAoACgAKAAkACAAH
AAYAAwACAAEAAAD+//7//v/+//7//v/+//7//P/8//z//P/6//r/+v/6//r/+v/6//r/
+v/6//r/+v/6//r/+v/6//r/+v/6//r/+P/4//j/+P/5//r/+//8//z//P/8//z//P/8
//z//P/8//z//P/8//r/+v/6//r/+//8//3//v/+//7//v/+//z//P/8//z//P/8//z/
/P/8//z//P/8//z//P/8//z//P/8//z//P/6//r/+v/6//z//P/8//z//P/8//z//P/6
//r/+v/6//z//P/8//z//P/8//z//P/6//r/+v/6//r/+v/6//r//P/8//z//P/8//z/
/P/8//z//P/8//z//P/8//v/+//7//z//P/8//r/+v/6//r//f/9//z//P/+//7//v/+
//z/+//7//3//v/+/wEAAQACAAMABAAEAAYABgAGAAYABgAEAAMAAgACAAMABgAHAAcA
BwAHAAcABQADAP///f/9//z/+//6//n/+P/4//f/9v/2//f/9//2//b/9v/3//f/9//3
//f/9//3//f/9//0//T/+P/9////BAAHAAoAEgAZACIAMgBDAFYAZwB0AH0AggB+AG0A
TwAsABQACQD///P/6//s/+//8f/v/+3/7f/s/+v/6//s/+7/7//y//P/8//0//b/+P/4
//j/+P/3//f/9//4//j/+P/4//j/9v/2//b/9v/4//j/+P/5//f/9//3//f/+f/5//r/
+v/5//n/+v/6//j/+P/4//j/+P/4//j/+P/4//n/+f/5//n/+f/5//r/+v/6//r/+v/6
//v/+//8//r/+v/6//r//f/9//3///////7//v///wAAAgADAAMAAwADAAMABAAEAAUA
BgAGAAkACgAKAAsACgALAAwADQAQABEAEgATABEAEQATABQAFgAWABYAFwAXABcAGAAZ
ABcAFwAXABcAFQAWABYAFgAXABYAFgAWABUAFAATABIAEwASABAAEAAOAA0ADAAKAAkA
CAAHAAYABgAGAAUABQABAAAA///+/////////////f/9//3//f/7//v/+v/6//r/+f/5
//n/+f/5//n/+P/4//j/+P/4//j/9//3//j/+v/6//r/+v/5//n/+f/5//n/+v/7//v/
+f/5//n/+P/5//n/+f/6//r/+v/6//v//P/8//z/+//7//v/+//7//v//P/8//z//P/8
//z//P/8//z//P/8//z//P/8//z/+v/6//r/+v/7//v/+//7//n/+f/5//r/+v/6//n/
+f/5//n/+f/5//r/+v/6//n/+//7//v/+//6//n/+f/4//j/+P/4//j/+v/6//r/+P/6
//r/+v/7//v/+//7//v/+f/5//r/+P/4//j/+P/5//n/+f/6//r/+v/6//r/+P/4//n/
+f/6//r//P/8//r/+v/6//n/+//9//7//v8AAP///////wEAAgADAAQAAgACAAIAAAD/
//7//v///wQABQAFAAUAAwADAAEA///9//v/+//6//n/+P/3//b/9v/1//T/9P/z//P/
8v/y//L/8//z//P/9f/1//X/9f/1//H/8P/0//T/8//3//7/AQAGAAoAEQAcACoAOwBQ
AGUAdAB9AIQAgABxAFkANAAWAAkABQD1/+f/6v/v/+//7f/t/+v/6v/p/+n/6P/q/+v/
7v/x//H/8v/0//L/8v/y//L/8//z//P/9P/y//L/8v/y//T/9P/0//T/8v/y//L/8//z
//P/8//z//P/8//0//T/8//z//T/9P/2//b/9v/2//b/9v/2//b/9P/1//X/9f/1//X/
9f/2//b/9v/2//b/+P/5//n/+v/4//j/+P/4//f/9//3//n/+//6//r/+//+/wAAAQAB
AAEAAQABAAIAAgADAAQABAADAAQABAAFAAYABwAIAAkADAANAA4ADwAPAA8AEQASABIA
EgASABMAEwATABQAFQAUABMAEgARABMAFAAUABQAEwASABIAEgARABAADwAOAA8ADgAM
AAwACgAJAAgABgAHAAYABQAEAAIAAgABAAEA/f/8//v/+v/5//n/+f/5//n/+f/5//n/
9//3//b/9v/2//X/9f/1//f/9//3//b/9v/2//b/9v/0//P/8//0//b/9v/2//b/9f/1
//X/9f/z//T/9f/1//X/9f/1//T/9f/1//X/9v/2//b/9v/3//b/9v/2//X/9//3//f/
9//3//j/+P/4//j/+P/4//j/+P/4//j/+P/4//j/+P/4//j/+P/4//j/9//3//f/9//1
//X/9f/2//j/+P/3//f/9//3//f/9//2//b/9v/1//f/9//3//f/9//3//j/+P/4//j/
+P/4//b/9v/2//T/9v/2//b/9//3//f/9//3//n/+f/4//j/+P/3//j/+P/4//j/+P/3
//f/9//4//b/9v/2//b/9v/2//f/9//3//j/+//8//r/+v/6//n/+f/7//z//P/9//3/
/v///wIAAgACAAIAAAAAAAAA/v/9//z//P/9/wIAAwADAAMAAQABAP///f/3//X/9f/0
//T/9P/0//T/9P/z//L/8v/z//P/8v/y//D/8f/x//H/8//z//P/8//x//H/8v/y//D/
9f/5//7/AQAGAAoAEwAiADQASQBeAHUAggCLAJAAiABzAFMALgAWAA8ABwD3/+v/7P/x
/+//6//p/+f/5P/l/+f/6v/u/+3/7P/v//H/8v/y//D/8P/w//D/8f/x//H/8v/y//L/
8v/y//T/9P/0//T/8v/y//L/8//z//P/8//z//P/8//0//T/9f/1//b/9v/1//T/8//y
//T/9P/0//T/9P/1//X/9f/1//X/9f/2//b/9v/2//b/9v/3//f/+P/4//j/+P/4//n/
+f/5//v/+//6//r/+//8//7//////////////wAAAgADAAQABAAFAAYABgAHAAgACQAK
AAsADAANAA4ADwAPAA8AEQASABIAEgASABMAFAAVABcAGQAXABcAFwAXABUAFgAWABYA
FQAUABQAFAAVABQAEwASABEAEAAOAA4ADgANAAwACgAJAAgABwAGAAQABAADAAMA///+
//3//P/7//v/+//7//n/+f/5//n/+v/7//v//P/6//n/+f/5//n/+f/5//j/+P/4//j/
+P/4//f/9//4//j/+P/4//j/9f/1//X/9f/1//b/9//3//f/9//3//b/9//3//f/+P/2
//b/9v/3//b/9v/2//X/9//3//f/9//3//j/+P/4//b/9v/2//b/+P/4//j/+P/4//j/
+P/4//j/+P/4//j/9//3//f/9//3//f/9//4//b/9v/1//X/9//3//f/9//2//b/9v/1
//X/9f/1//X/9v/3//n/+v/5//j/9//2//b/9v/2//T/9v/2//b/9//3//f/9//3//f/
9//2//b/9v/3//j/+P/4//j/+P/3//f/9//4//b/9v/2//b/9P/0//X/9f/3//j/+//8
//v/+v/5//f/9//5//r/+v/7//v//P/9////AAABAAIAAgACAAIAAAD9//z//P/9/wAA
AQABAAEAAQABAP///f/5//f/9//2//f/9v/1//T/8v/x//D/8P/x//H/8P/w//D/8f/x
//H/8f/x//H/8f/z//X/8v/w//D/8//3//r///8GAA4AGQAqADoATQBmAHkAiACRAJQA
igBzAE8AKgAUABEACQD1/+f/7v/z/+//6//p/+n/6v/n/+X/6P/q/+v/7P/v/+//7v/u
//D/8P/w//D/8f/x//H/8v/w//D/8P/w//D/8P/w//D/8v/y//L/8//z//P/8//z//P/
8//0//T/8f/x//L/8v/y//L/8v/y//L/8v/y//L/8//1//b/9//1//X/9f/2//T/9P/0
//T/9P/1//X/9v/4//j/+P/4//f/9//3//n/+//6//r/+//8//7//////////////wAA
AgADAAQABAAFAAYABgAHAAgACQAKAAsACgALAAwADQAOAA8AEgAUABQAFAAUABUAFQAV
ABYAFwAVABUAFQAVABUAFgAWABYAFwAWABYAFgAVABQAEwASABEAEAAOAA4ADAALAAoA
CAAJAAgABwAGAAQABAADAAMAAwACAAEAAAD+//3//P/7//v/+//7//v/+f/5//j/+P/4
//f/9//3//n/+f/5//j/+P/4//j/+P/2//X/9f/2//b/9v/2//b/9f/1//X/9f/1//b/
9//3//f/9//3//b/9//3//f/+P/2//b/9v/3//r/+v/6//n/+f/5//n/+f/3//j/+P/4
//r/+v/6//r/+v/6//r/+v/4//j/+P/4//j/+P/4//j/9//3//f/9//5//n/+f/6//n/
+P/2//X/9v/3//j/+f/4//j/+P/3//f/9//3//f/+f/5//r/+v/4//j/+P/4//j/+P/4
//b/9v/2//b/9//3//n/+f/5//j/+P/4//j/+P/3//f/9//4//j/+P/4//j/+P/4//n/
+f/6//r//P/8//v/+v/5//f/+f/7//z//P//////AAABAAQABAAEAAQABAAEAAQAAgD/
//7//v///wQABQAFAAUABQAFAAMAAQD7//n/+f/4//f/9v/1//T/9P/z//L/8v/z//P/
8v/y//L/8//z//P/8//z//P/8//z//P/8P/y//T/8//3//z/AQAKABIAGQAmADgATwBo
AH0AigCRAJIAhgBxAFEAKgASAAcA/f/t/+X/6v/v/+3/6f/p/+n/5v/j/+X/6v/s/+v/
7v/x//H/8v/y//D/8P/w//D/8//z//P/9P/y//L/8v/y//T/9P/0//T/8v/y//L/8//z
//P/8//z//P/8//0//T/9P/1//f/+P/2//b/9v/2//T/9P/0//T/9v/3//f/9//3//f/
9//4//r/+v/6//r/+P/5//n/+v/6//r/+v/6//3//f/9///////+//7////+/wAAAQAB
AAEAAQABAAIABAAFAAYABgAJAAoACgALAAwADQAOAA8AEAARABIAEwARABEAEwAUABYA
FgAWABcAFwAXABgAGQAZABkAGQAZABcAGAAYABgAGQAYABgAGAAVABQAEwASABMAEgAQ
ABAADgANAAwACgALAAoACQAIAAUABAACAAEAAAAAAAAAAAD///////////v/+//7//v/
+//7//r/+v/6//n/+f/5//n/+f/5//j/+P/4//j/+P/4//f/9//4//b/9v/2//b/9//3
//f/9//3//j/+f/5//n/+f/5//j/9//3//f/+P/4//j/+P/5//r/+v/6//n/+//7//v/
+//7//z//P/8//v/+v/5//j/+P/4//j/+P/5//r/+//8//r/+v/6//r/+f/5//n/+f/5
//n/+f/6//r/+v/5//n/+f/5//n/+f/6//r/+v/5//n/+f/5//n/9//3//j/+P/6//r/
+v/6//j/+P/4//b/9v/4//r/+P/4//j/+P/3//f/9//4//j/+P/4//j/+v/6//v/+//6
//r//P/8//r/+v/6//n/+f/7//z//P//////AAABAAAAAAAAAAAAAgACAAIAAAD///7/
/v///wIAAwADAAMABQAFAAMAAQD9//v/+//6//n/+P/3//b/9P/z//L/8v/z//P/8v/y
//T/9f/1//X/9f/1//X/9f/1//P/8P/w//D/9f/9/wAAAQAEAAwAFQAiADQARwBcAG0A
egCBAIIAegBnAEkAJgAMAAMA+//t/+P/6P/t/+v/6f/p/+n/6P/n/+f/6v/s/+3/7v/x
//P/8v/w//L/8v/y//L/8f/x//H/8v/0//T/9P/0//b/9v/2//b/9f/0//P/8//1//X/
9f/1//X/9f/2//b/8//z//T/9P/0//T/9P/0//b/9v/2//b/9v/3//f/9//3//f/9//4
//j/+P/4//j/+P/5//n/+v/6//r/+v/6//v/+//7//3//f/8//z//f/+/wAAAQABAAEA
AQABAAIABAAFAAYABgAHAAgACAAJAAoACwAMAA0ADgAPABAAEQARABEAEwAUABQAFAAU
ABUAFQAVABYAFwAXABcAFwAXABcAGAAYABgAFwAWABYAFgAVABQAEwASABEAEAAOAA4A
DAALAAoACAAHAAYABQAEAAQABAADAAMA///+//3//P/9//3//f/9//n/+f/5//n/+f/5
//j/+P/4//f/9//3//n/+f/5//j/9v/2//b/9v/4//f/9//4//b/9v/2//b/9//3//f/
9//3//j/+f/5//n/+f/5//j/9//3//f/+P/4//j/+P/5//r/+v/6//n/+f/5//n/+f/7
//z//P/8//z//P/8//z/+v/6//r/+v/6//r/+v/6//r/+v/6//r/+f/5//n/+f/5//n/
+f/6//r/+v/5//n/+f/5//n/+f/6//r/+v/5//n/+f/5//n/+f/5//r/+v/6//r/+v/6
//r/+v/6//j/9v/4//r/+v/6//r/+v/6//f/9//3//j/+v/6//r/+v/4//j/+f/5//r/
+v/8//z//P/8//z/+//7//3//v/+/wEAAQACAAMABAAEAAQABAACAAIAAgAAAP///v/+
////AgADAAMAAwAFAAUAAwABAPv/+f/5//j/+f/4//f/9v/0//P/8v/y//P/8//y//L/
8P/x//H/8f/z//P/8//z//P/9f/0//T/8v/z//n/AAADAAYADAAVACQANgBJAF4AcwCA
AIsAkACIAHUAVwAyABgADQAHAPf/6f/s//H/8f/p/+f/6f/q/+f/5//o/+r/6f/q/+v/
7//w//D/8P/w//D/8P/v/+//7//w//L/8v/y//L/8v/y//L/8v/y//L/8v/z//H/8f/x
//H/8f/x//L/8v/z//P/9P/0//L/8v/y//L/8v/y//L/8v/0//X/9f/1//P/8//z//T/
9P/0//T/9P/2//f/9//4//j/+P/4//j/+P/3//b/9//5//j/+P/5//j/+v/7//v//f/9
//3//v8AAAEAAgACAAMABAAEAAUABgAHAAgACQALAA0ADwARAA8ADwARABIAEgASABIA
EwARABEAEgATABUAFQAVABUAFQAWABYAFgATABIAEgASABIAEgASABIADwAOAAwADAAK
AAkACAAGAAcABgAFAAQAAAAAAP////////7//f/8//v/+//7//v/+f/5//n/+f/5//n/
+P/4//j/9//3//f/9//3//f/9v/2//b/9v/2//j/9//3//j/9v/2//b/9v/1//X/9f/1
//P/9P/1//X/9f/1//X/9P/1//X/9f/2//b/9v/2//f/9v/2//b/9f/3//f/9//3//f/
+P/4//j/9v/2//b/9v/4//j/+P/4//b/9v/2//b/+P/4//j/+P/3//f/9//3//f/9//3
//j/9v/2//X/9f/3//f/9//3//j/+P/4//f/9//3//f/9//3//f/+P/4//f/9v/1//T/
9v/2//b/9P/2//b/9v/3//f/9f/3//n/+P/2//b/9v/2//f/9//3//j/+P/4//j/+P/4
//j/+f/5//b/9v/4//j/+v/6//r/+f/7//3//v/+//////8AAAEAAAAAAAAAAAAAAAAA
AAD+//7//v///wEAAgADAAMAAwACAAEA/v/7//n/9//3//b/9f/0//P/8v/y//H/8P/w
/+//7//u/+7/7//x//L/8//x//H/8f/x//H/8f/0//T/9P/1//n/AAAHAAwAEgAdAC4A
QABVAGoAfwCMAJUAlACIAG8ASwAoABYAEQAFAPP/7f/y//H/7//r/+n/5//o/+f/6f/q
/+r/6//u//P/8//0//D/8P/w//D/8P/x//H/8f/y//D/8P/w//D/8v/y//L/8v/w//D/
8P/x//H/8f/x//H/8f/x//L/8v/z//P/9P/0//L/8v/y//L/9P/0//T/9P/y//P/8//z
//P/8//z//T/9v/2//b/9v/0//X/9f/2//j/+P/4//j/+f/5//n/+//5//j/+P/5//r/
/P/9//3/////////AAAAAAEAAgACAAUABgAGAAcABgAHAAgACQAMAA0ADgAPAA8ADwAR
ABIAEgASABIAEwATABMAFAAVABMAEwATABMAFQAWABYAFgAVABQAFAAUABUAFAATABIA
EQAQAA4ADgAMAAsACgAIAAkACAAHAAYAAgACAAEAAQABAAAA///+//3//f/9//3/+//7
//v/+//5//n/+P/4//r/+f/5//n/+f/5//n/+P/2//b/9v/2//T/8//z//T/9v/2//b/
9v/1//X/9f/1//X/9v/3//f/9//3//f/9v/1//X/9f/2//b/9v/2//f/9v/2//b/9f/1
//X/9f/1//X/9v/2//b/+P/4//j/+P/4//j/+P/4//j/+P/4//j/+P/4//j/+P/3//f/
9//3//f/9//3//j/+P/4//f/9//3//f/9//3//b/9v/2//X/9f/1//X/9f/1//X/9v/2
//b/9v/2//b/+P/4//j/9v/2//b/9v/3//X/9f/1//X/9f/3//T/9P/2//b/9v/2//X/
9f/1//b/+P/4//j/+P/4//j/+f/5//b/9v/4//j/+P/4//j/9//4//v//f/+/wAA////
////AAAAAAAAAAAAAAAAAAD+//3//P/8//3/AgADAAMAAwABAAEA///9//n/9//3//b/
9f/0//P/8v/y//H/8P/w//H/8f/w//D/8P/x//H/8f/x//H/8f/x//H/7//y//L/8v/x
//f//v8DAAgADgAZACgAOABNAGYAfQCIAI8AkgCMAHUAUwAsABIACwD//+//5f/o/+3/
7f/p/+f/5//o/+f/5//q/+r/6//s/+3/7f/u//D/7v/u/+7/7v/v/+//7//w//L/8v/y
//L/8P/w//D/8P/w//D/8P/x//P/8//z//P/8f/x//L/8v/x//H/8v/y//L/8v/y//L/
8v/y//L/8v/0//X/9f/1//P/8//z//T/9v/2//b/9v/2//f/9//4//j/+P/4//j/+f/5
//n/+//9//z//P/9//z//v//////////////AAACAAMABAAEAAUABgAGAAcACAAJAAoA
CwAMAA0ADgAPABEAEQATABQAEgASABIAEwATABMAFAAVABMAEwATABMAFQAWABYAFgAV
ABQAFAAUABEAEAAPAA4ADgAOAA0ADgAMAAsACgAIAAcABgAFAAQAAAAAAP/////9//z/
+//6//v/+//7//v/9//3//f/9//3//f/9v/2//j/9//3//f/9//3//f/9v/2//b/9v/2
//T/8//z//T/9v/2//b/9v/3//f/9//3//X/9v/3//f/9f/1//X/9P/z//P/8//0//b/
9v/2//f/+P/4//j/9//3//f/9//3//X/9v/2//b/9v/2//b/9v/4//j/+P/4//b/9v/2
//b/9v/2//b/9v/2//f/+P/5//j/9//2//b/9v/2//X/9f/3//f/9//3//b/9v/2//X/
9v/3//j/+f/3//f/+P/4//b/9v/2//b/+P/4//j/9v/0//T/9P/1//f/+f/7//z/+//6
//n/+P/1//X/9f/2//T/9P/0//T/9f/2//j/+f/2//b/+P/4//r/+v/6//n/9//5//r/
+v//////AAABAAIAAgACAAIAAgACAAIAAAD///7//v///wIAAwADAAMAAQABAP///f/7
//n/+f/4//n/+P/3//b/9P/z//L/8v/1//X/9P/0//L/8//z//P/8//z//P/8//1//X/
8v/y//L/9f/7//7/AQAGAA4AFwAgADAARQBYAGkAdgB/AIAAeABlAEkAJgAKAAEA+f/p
/+H/6P/v/+3/6//r/+v/6P/n/+X/6P/u//H/8P/x//H/8P/y//L/8v/y//L/8f/x//H/
8v/y//L/8v/y//T/9P/0//T/9P/0//T/9f/z//P/8//z//P/8//0//T/9f/1//b/9v/2
//b/9v/2//j/+P/4//j/9v/3//f/9//3//f/9//4//j/+P/4//j/+P/5//n/+v/6//r/
+v/6//v/+//7//3//f/8//z//f/8//7//////wEAAQABAAIAAgADAAQABAAHAAgACAAJ
AAwADQAOAA8ADwAPAA8ADwAPAA8AEQASABAAEAAQABEAEgATABUAFwAVABUAFQAVABUA
FgAWABYAFQAUABQAFAARABAADwAOAA8ADgAMAAwADAALAAoACAAJAAgABwAGAAQABAAD
AAMA///+//3//P/7//v/+//7//n/+f/5//n/+f/5//j/+P/4//f/9//3//f/9//3//b/
+P/4//j/+P/2//X/9f/2//b/9v/2//b/9//3//f/9//3//j/+f/5//f/9//3//b/9v/3
//j/+v/4//j/+P/5//j/+P/4//f/9//3//f/9//3//j/+P/4//r/+v/6//r/+P/4//j/
+P/5//r/+//8//v/+v/5//j/9//3//f/9//5//n/+f/6//r/+v/5//n/+f/5//n/+f/4
//j/+P/3//n/+f/5//n/9//3//j/+P/4//j/+P/4//j/+P/4//b/9//4//n/+//5//n/
+//7//r/+P/4//j/+P/3//f/9//4//r/+v/6//r/+v/6//v/+//4//j/+v/6//r/+v/6
//n/+f/7//z//P//////AAABAAIAAgACAAIAAgACAAIAAAD///7//v///wIAAwADAAMA
BQAFAAMAAQD9//v/+//6//n/+P/3//b/9v/1//T/9P/z//P/8v/y//L/8//z//P/9f/1
//X/9f/z//H/8v/0//L/8//5//7/AQAEAAoAEQAeACwAOwBQAGUAdgB/AIIAgAB3AF0A
OAAaAA8ACQD7/+3/6v/v//H/7//t/+n/6v/r/+n/6P/q/+v/6v/v//H/8v/0//L/8v/y
//L/8f/x//H/8v/y//L/8v/y//L/8v/y//L/9P/0//T/9f/1//X/9f/1//X/9f/2//b/
8//z//T/9P/2//b/9v/2//b/9v/2//b/9P/1//X/9f/z//P/8//0//b/9v/2//b/9v/3
//f/+P/4//j/+P/4//v/+//7//3/+//6//r/+//6//z//f/9/////////wAABAAFAAYA
BgAFAAYABgAHAAYABwAIAAkACgALAAwADQAPAA8AEQASABQAFAAUABUAEwATABQAFQAV
ABUAFQAVABcAGAAYABgAFQAUABQAFAATABIAEQAQAA8ADgAMAAwADgANAAwACgAHAAYA
BQAEAAIAAgABAAEA///+//3//P/7//v/+//7//n/+f/5//n/+//7//r/+v/5//f/9v/1
//X/9f/1//T/9P/0//T/9P/0//P/8//0//b/9v/2//b/8//z//P/8//1//b/9//3//X/
9f/1//T/9f/1//X/9v/0//T/9P/1//b/9v/2//X/9//3//f/9//3//j/+P/4//j/+P/4
//j/+P/4//j/+P/4//j/+P/4//j/+P/4//j/9//3//f/9//5//n/+f/6//j/+P/3//f/
9//3//f/9//4//j/+P/3//f/9//3//f/9//3//j/+P/4//j/+P/4//b/9v/2//T/9f/2
//f/+f/4//f/9v/1//f/9//2//b/9v/1//T/9v/2//b/9v/3//f/9//4//b/9v/2//b/
9v/2//f/9//2//b/+P/4//j/+P/4//f/9//5//r/+v/9//3//v///wAAAAAAAAAAAAAA
AAAA/v/7//r/+v/7/wAAAQABAAEAAQABAP///f/5//f/9//2//f/9v/1//T/8//x/+//
7v/x//H/8P/w//D/8f/x//H/7//v/+//7//x//H/8P/y//D/7//z//b/+/8AAAYADwAe
AC4APwBWAG8AfACFAI4AjgCBAGcARAAiABEADQD//+//7P/x/+3/6//p/+X/5P/n/+X/
5P/m/+X/6P/r/+3/7P/s/+z/7P/s/+z/7f/t/+3/7v/u/+7/7v/u//D/8P/w//D/7v/u
/+7/7//v/+//7//v/+//7//w//D/7//v//D/8P/u/+7/7v/u//D/8P/w//D/8v/z//P/
8//x//H/8f/y//L/8v/y//L/8P/x//H/8v/y//L/8v/y//P/8//z//X/9//2//b/9//2
//j/+f/5//v/+//7//z//P/9//7//v///wAAAAABAAIAAwAEAAUABgAHAAgACQAJAAkA
CwAMAAwADAAMAA0ADwAPABAAEQAPAA8ADwAPAA0ADgAOAA4ADgAOAA8AEAAPAA4ADQAM
AAsACgAIAAgABgAFAAQAAgADAAIAAQAAAPz//P/7//v/+//6//n/+P/1//X/9f/1//P/
8//z//P/8//z//L/8v/0//P/8//z//L/8f/w/+7/8P/w//D/8P/u/+3/7f/u/+7/7v/u
/+7/7//v/+//7//t/+7/7//v/+//7//v/+7/7//v/+//8P/u/+7/7v/v/+7/7v/u/+3/
7//v/+//7//t/+7/7v/u/+7/7v/u/+7/7v/u/+7/7v/u/+7/7v/u/+7/7v/u/+7/7//v
/+//7//t/+3/7f/u/+7/7v/t/+3/7f/t/+3/7f/u/+7/7v/t/+v/6//r/+v/6//r/+z/
7P/u/+7/7v/u/+7/7v/u/+z/7P/s/+z/7f/r/+v/6//r/+3/7f/s/+z/6v/r/+v/6//t
/+3/7P/s/+z/7f/t/+3/6//q/+r/6v/q/+v/6//r/+v/6//t/+3/7f/t/+3/7v/v/+7/
7v/u/w==
         </WaveFormData>
      </LeadData>
      <LeadData>
         <LeadByteCountTotal>10000</LeadByteCountTotal>
         <LeadTimeOffset>0</LeadTimeOffset>
         <LeadSampleCountTotal>5000</LeadSampleCountTotal>
         <LeadAmplitudeUnitsPerBit>4.88</LeadAmplitudeUnitsPerBit>
         <LeadAmplitudeUnits>��V</LeadAmplitudeUnits>
         <LeadHighLimit>2147483647</LeadHighLimit>
         <LeadLowLimit>268435456</LeadLowLimit>
         <LeadID>II</LeadID>
         <LeadOffsetFirstSample>0</LeadOffsetFirstSample>
         <FirstSampleBaseline>0</FirstSampleBaseline>
         <LeadSampleSize>2</LeadSampleSize>
         <LeadOff>FALSE</LeadOff>
         <BaselineSway>FALSE</BaselineSway>
         <ExcessiveACNoise>FALSE</ExcessiveACNoise>
         <MuscleNoise>FALSE</MuscleNoise>
         <LeadDataCRC32>2190415618</LeadDataCRC32>
         <WaveFormData>
6v/q/+r/6v/s/+z/7P/s//j/AgAMABYAJgA0AEIAUABaAGIAagByAG8AbgBtAGwAXwBU
AEkAPgA2AC4AJgAeABsAGAAVABIADwAMAAkABgAAAPz/+P/0//L/8v/y//L/8v/y//L/
8v/w//D/8P/w/+7/7v/u/+7/8P/w//D/8P/u/+7/7v/u//D/8P/w//D/8v/y//L/8v/w
//D/8P/w//L/8v/y//L/8v/y//L/8v/y//L/8v/y//D/8P/w//D/8P/w//D/8P/z//T/
9f/2//T/9P/0//T/9v/2//b/9v/2//b/9v/2//j/+P/4//j/+//8//3//v/+//7//v/+
////AAABAAIABAAEAAQABAAFAAYABwAIAAoACgAKAAoADQAOAA8AEAAPAA4ADQAMAA4A
DgAOAA4ADgAOAA4ADgAMAAwADAAMAAoACgAKAAoACAAIAAgACAAHAAYABQAEAAMAAgAB
AAAA/v/+//7//v/8//z//P/8//z//P/8//z//P/8//z//P/7//r/+f/4//r/+v/6//r/
+P/4//j/+P/2//b/9v/2//j/+P/4//j/+v/6//r/+v/4//j/+P/4//r/+v/6//r/+v/6
//r/+v/6//r/+v/6//j/+P/4//j/+//8//3//v/9//z/+//6//j/+P/4//j/+P/4//j/
+P/4//j/+P/4//j/+P/4//j/+P/4//j/+P/4//j/+P/4//b/9v/2//b/+P/4//j/+P/4
//j/+P/4//j/+P/4//j/+P/4//j/+P/4//j/+P/4//f/9v/1//T/9v/2//b/9v/2//b/
9v/2//j/+P/4//j/+P/4//j/+P/2//b/9v/2//T/9v/3//j/+//8//7///8CAAQABgAG
AAcABwAHAAcABQADAAMAAgADAAMAAwACAAIAAwAFAAUABQADAAIA/v/8////AQD///z/
/P/9/wAAAAD///3/+//5//j/9f/z//L/8v/y//H/8f/x//H/8f/x//D/8P/w//H/8f/x
//H/7//v/+//7//v/+z/6//o/+D/3P/h/+r/9f///wsAGwApADsATQBXAF0AawB6AIEA
fQB2AHEAbABkAFgARQAyACcAIgAaABYAGgAYABIAEAASABAACAAAAPr/+f/z/+//8P/v
/+7/7v/s/+z/7P/s/+7/7v/t/+3/6//r/+v/6v/r/+3/7v/v/+3/7P/r/+n/6//r/+z/
7P/t/+3/7f/t/+v/6//r/+v/6f/q/+r/6//q/+r/6v/p/+r/6//s/+3/7v/u/+3/7P/s
/+z/7P/u/+z/7f/t/+3/7f/t/+3/7//y//L/8v/y//H/8f/w//H/8f/x//L/8v/x//T/
9P/z//T/9//6//v//P/8//z//P///////v/+//7/AAACAAIABQAGAAYABgAGAAgACgAK
AAcABwAIAAgABwAJAAkACQAJAAgACAAJAAsACQAGAAYACAAGAAUABQAFAAMAAgAAAAAA
///+//7//P/6//r/+v/4//j/9//2//X/9f/1//X/9f/1//b/9//1//X/8//z//P/8//z
//P/8f/y//L/8v/w//L/8v/y//L/8f/x//H/8//z//T/9P/0//L/8v/z//X/9f/1//X/
9P/0//T/9P/2//b/9v/2//f/9//4//j/9v/1//T/8//1//X/9v/2//j/+P/4//j/9//3
//f/9//2//b/9v/2//b/9v/1//X/8//z//P/8//1//X/9f/1//P/8v/w//L/8//z//P/
8v/0//T/9P/z//X/9f/1//P/8//z//P/9P/z//P/9P/2//X/9P/0//T/9f/1//X/9f/z
//P/8//y//T/9P/0//T/9f/1//T/9P/0//T/9P/0//T/9P/0//T/9P/0//b/9//4//n/
+v/8//3/AAACAAQABAAFAAUABQAFAAUAAwADAAIAAQABAAMAAgACAAMABQAFAAUAAwAA
APz/+v/9/wEA///7//r/+P/6//v/+//8//v/+f/4//X/8//y//L/8v/x//H/8f/v/+//
7//u//D/8P/x//H/7//v/+//7//v/+3/7f/u/+v/5P/e/9r/3//o//P//f8JABcAJwA5
AEkAVQBdAGcAcgB3AHkAdABtAGYAYABWAEUAOAArACIAGgAYABoAGgAWABAADgAMAAQA
/v/6//f/8//z//H/7//t/+z/7P/s/+z/7P/q/+r/6f/p/+v/6//r/+r/7P/t/+3/7f/s
/+z/7P/r/+n/6f/q/+r/6//r/+v/6//t/+3/7f/t/+v/7P/s/+3/7f/s/+v/6f/r/+v/
6//r/+z/7P/r/+r/7P/s/+z/7v/t/+3/7P/r/+v/6//r/+3/7P/s/+z/7P/v//H/8v/1
//H/8f/y//L/8f/0//T/8//z//X/9//3//n/+v/7//z///////7//v/8//7/AAAAAAEA
AgACAAIAAgAEAAYABgADAAMABAAEAAUABwAHAAcACQAIAAgACQAJAAcABAAEAAQAAgAB
AAEAAQD///7//P/8//v/+v/6//r/+P/4//j/9P/0//P/8v/z//P/8//z//L/8f/x//H/
8f/x/+//7//x//H/8f/x/+//8P/w//D/7v/w//D/8P/y//H/8f/x/+//7//w//D/8P/u
/+7/7//v/+//7//v//D/8P/w//D/8P/w//D/8P/v/+//8P/w/+//7//v/+//8f/x//L/
8v/w//D/8P/w//H/8f/x//H/8v/y//L/8v/y//L/8f/x//P/8//z//P/8f/x//H/8f/x
//D/7v/w//P/8//z//L/8v/y//L/8f/x//H/8f/v//H/8f/x//L/8f/x//L/9P/x//D/
8P/w/+//7//v/+//7//v/+//7v/w//D/8P/w//H/8f/v/+//8f/v/+7/7//w//H/8v/w
//D/8P/w//D/8P/w//L/8f/y//P/9P/5//v///8CAAMAAgACAAEAAQABAAEA///9//z/
+//7//z//P/9////AAD///7/+//6//b/9P/3//v/+f/1//T/9P/2//f/9//1//P/8P/u
/+7/7f/t/+7/7P/r/+v/6//r/+v/6//q/+r/6v/r/+v/6//r/+v/6//p/+n/6//o/+P/
3v/a/9r/4f/q//P//f8JABkAKQA9AE0AVQBZAGUAbgBvAG0AaABjAGIAWABKAD0AMAAp
ACQAHAAaABgAFAAOAA4ADgAKAAIA/P/4//P/8f/v/+z/6//q/+r/7P/s/+z/7P/q/+r/
6f/p/+r/6//s/+z/6//r/+r/6f/s/+z/7P/r/+3/7f/u/+7/6//r/+v/6//r/+v/6//r
/+v/7P/s/+3/7v/u/+7/7f/v/+//7//v//D/8P/v/+7/7v/u/+7/8P/u/+//7//v/+//
7//v//H/8P/w//D/8P/y//P/8//1//P/8//0//T/9f/4//j/9//3//n/+//7//v//P/9
//7/AAABAAEAAgACAAQABgAGAAcACAAIAAgACAAKAAwADAALAAsADAAMAAsADQANAA0A
DQAMAAwADQANAAsACAAIAAoACAAHAAcACAAFAAMAAAAAAP///v/+//7//P/8//z/+v/6
//n/+P/3//f/9//3//b/9f/1//X/9f/1//P/8//z//P/8//z//P/9P/0//T/9P/2//b/
9v/2//X/9f/1//P/8//0//T/9P/y//L/8//z//P/8//z//T/9P/0//T/9P/0//T/9P/z
//P/9P/0//P/8//z//P/8//z//T/9P/0//T/9P/0//P/8//z//P/9P/0//T/9P/2//b/
9f/1//P/8//z//P/8//z//P/8//z//L/8P/y//P/8//z//L/8v/y//L/8f/x//H/8f/v
/+//7//v//D/8f/x//L/9P/x//D/8P/w//H/8f/x//H/8f/x//H/8P/w//D/8P/w//H/
8f/v/+//7//t/+7/8P/w//D/8P/u/+7/7v/u/+7/7v/u//D/7//w//H/8v/3//n//f8A
AAEAAAAAAP///f/9//3/+//7//r/+f/5//v/+v/6//v//f/9//3/+//6//b/9P/3//f/
9f/x//D/8P/y//P/8//0//P/8f/w/+v/6f/o/+j/6P/n/+f/5//p/+n/6f/o/+j/6P/p
/+n/6f/p/+n/6f/r/+v/6f/k/9//2v/Y/9j/3f/o//P///8LABUAJQA5AEcATQBVAGEA
ZgBnAGUAYABbAFgAUgBEADUALAAlACAAGgAWABQAFAAQAAoACAAEAPz/+P/0/+//6f/n
/+f/5//n/+j/6v/q/+r/6v/o/+j/5//n/+f/5//n/+b/5v/n/+f/5//q/+r/6v/p/+f/
5//o/+j/6f/p/+n/6f/p/+n/6f/p/+f/6P/o/+n/6//s/+3/7f/s/+v/6v/p/+z/7P/r
/+r/7P/s/+z/7v/t/+3/7P/r/+z/7f/u//H/8v/y//L/8v/0//X/9f/3//X/9f/2//b/
9f/4//j/9//5//v//f/9//3//v///wAAAQABAAAAAAACAAQABgAGAAkACgAKAAoACAAK
AAwADAAMAA0ADwAQABAAEQAQAA8ADwAOAA4ADwAQAA8ADQAOAAwACgAJAAkACQAHAAYA
BAAGAAUABAAEAAIAAAAAAAAAAAAAAP///v/7//v/+//7//r/+f/5//n/+f/5//f/9//5
//n/+f/5//n/+v/6//r/+P/6//r/+v/6//n/+f/5//n/+f/6//r//P/6//r/+//5//n/
+f/5//r/+v/6//r/+v/6//r/+v/7//v//P/8//3//f/9//3/+//7//z//P/6//r/+v/6
//n/+f/5//n/+v/6//r/+v/6//r/+f/5//n/+f/5//n/+P/3//b/9f/4//j/9//6//r/
+f/4//b/+P/4//j/9//3//f/9//1//X/9f/1//b/9f/1//b/+P/3//b/9v/2//X/9f/1
//X/9//3//f/9v/2//j/+P/2//b/9P/0//T/9P/2//b/9v/2//j/+P/4//r/+f/6//v/
/P/+////AgAEAAQABAAFAAUAAwADAAMAAQAEAAQABAAFAAQAAgABAAEABQAFAAUAAwAA
APz/+v/9//3/+//3//b/+P/6//v/+//5//f/9P/y//D/7//v//D/7//t/+z/6//r/+v/
6//q/+v/7P/u/+//7f/t/+3/7f/t/+3/7f/u/+v/5P/g/+L/6f/2/wEABwARAB8ALwBD
AFMAWQBhAGsAdgB9AH0AdgBvAGYAXgBUAEcAOAAxACgAIAAeACIAHAAWABQAFgASAAgA
AgAAAPv/9f/1//b/9f/0//T/9P/0//T/9P/y//L/8f/x//H/8f/x//D/8v/z//P/8//2
//b/9v/1//P/8//0//T/8//z//P/8//x//H/8f/x//H/8v/y//P/8v/y//L/8f/z//P/
8//z//b/9v/1//T/8v/y//L/9P/0//X/9f/1//X/9f/1//f/9v/2//b/9v/2//f/9//5
//X/9f/2//b/9//6//r/+f/7//3/////////AAABAAIABQAFAAQABAACAAQABgAGAAkA
CgAKAAoACgAMAA4ADgANAA0ADgAOAA0ADwAPAA8ADwAOAA4ADwANAAsACAAIAAoACAAH
AAcABwAFAAQAAgADAAMAAwAEAAMAAAD///7//v/+//3//P/9//3//f/9//z/+//7//v/
+//7//n/+f/3//f/9//3//n/+v/6//r/+P/6//r/+v/8//v/+//7//r/+f/5//j/+f/4
//n/+//9//3//f/9//3//P/7//r//P/8//z//P/7//v//P/8//3//f/9//3//////wAA
AAD///7//f/8//v/+//7//v//v/+//7//v8AAAAA////////////////////////////
//7//P/+//////////7//v/+//7//f/////////9/////////wAAAAD/////AAD///7/
/v/+//3//f/9//3//f/9/wAA/v/+//7//v/+//7//v/+//7//v/+/wAAAwAEAAUABgAG
AAcACgAMAA4ADgAPAA8ADwAPAA8ADQANAAwACwALAAsACgAKAAsADQANAA0ACwAMAAgA
BgAJAAoABwACAAAAAAACAAMAAwAFAAUABAAEAAAA/f/7//r/+v/5//n/+f/5//n/+f/4
//r/+v/7//v/+f/5//n/+f/5//v/+f/0/+//7v/s/+z/7f/2/wEACwAXACcAOQBNAF8A
ZwBtAHcAgACFAIMAfgB3AHIAagBgAE8APgAzAC4AKAAoACoAKAAgABwAHgAcABAACAAI
AAUAAQD9//7//f/8//z//P/8//z//P/6//r/+f/5//r/+//8//z/+//7//r/+f/7//z/
/f/9//v/+//8//z/+//7//v/+//7//v/+//7//v//P/8//3//v/+//7//f/9//3//f/9
/wAAAAD///7//v/+//7/AAAAAAEAAQABAP///////wEAAgACAAIAAgACAAMAAwAFAAMA
AwAEAAQABwAKAAoACQAHAAkACwALAA0ADgAPABAAEwATABIAEgAQABIAFAAUABcAGAAY
ABgAGAAaABwAHAAbABsAHAAcABsAHQAdAB0AGwAaABoAGwAeAB0AGwAcABwAGgAZABkA
GQAXABYAFAASABEAEAAQABIAEAAQABAADgAOAA0ADAANAA0ADQANAAwACwALAAsACwAL
AAkACQALAAsACwALAAkACgAKAAoABgAIAAgACAAKAAkACQAJAAcABwAIAAgACgAIAAgA
CQAJAAkACQAJAAgACAAIAAgACAAIAAgACAAJAAkACgAKAAkACQAJAAkACQAJAAoACgAM
AAwADAAMAAsACwALAAsACgAKAAoACgAKAAoACQAJAAkACQAJAAkACQAJAAkACQAJAAgA
BgAIAAcABwAHAAYACAAIAAgABwAJAAkACQAHAAcABwAHAAgACQAJAAoADAAJAAgACAAI
AAcABwAHAAcABQAHAAcACgAIAAgACAAIAAYABgAGAAYABgAGAAYACAAJAAoACwAMAA4A
DwASABQAGAAYABkAGQAZABkAGQAXABcAFgAVABUAEwASABIAEwAXABcAFwAVABIADgAM
AA8AEQAPAAsACgAKAAwADQANAAwACwAJAAgABgAFAAUABgAFAAMAAgABAAMAAwADAAIA
AAAAAAEAAQACAAMABAAFAAMAAwADAP7/+f/0//T/9v/3//7/CQAVACEALwA/AFEAXwBn
AG8AeQB+AIMAgwB+AHcAdgBuAGIAVQBIAD8AOgA0AC4AMAAwACgAJAAiABwAFAAOAA4A
CwAFAAEAAQABAAEAAgAAAAAAAAAAAAAAAAD/////AAABAAIAAgAAAAEAAQABAAAAAAAA
AP///////wAAAAABAAEAAQABAAEAAQABAAEAAQACAAIAAwAEAAQABAADAAMAAwADAAMA
BgAGAAUABAAGAAYABgAIAAYABwAHAAcABQAFAAUABwAIAAgACAAIAAgACQAJAAsACgAL
AA0ADgANABAAEAAPAA8AEQATABMAFAAUABQAFAAYABkAGQAaABoAHAAeAB4AHQAeAB4A
HgAeACAAIgAiACMAIwAkACQAIwAlACUAJQAjACIAIgAjACQAIwAhACIAIAAeAB0AHQAd
ABsAGgAYABoAGQAYABgAFgAUABQAFAAUABQAEwASABEAEQARABEAEgARABEAEQAPAA8A
DQANAA0ADQANAA0ADQAOAA4ADgAMAA4ADgAOAA4ADQANAA0ADwAPABAAEAAQAA4ADgAP
AA0ADQANAA0ADgAOAA4ADgAQABAAEAAQAA8ADwAQABAADQANAA0ADQAPAA8AEAAQABAA
EAAQABAADwAPAA8ADwAQABAAEAAQABAAEAAPAA8AEQARABEAEQAQAA8ADgANAA8ADgAM
AA4ADQANAA0ADAAMAAwADAALAA0ADQANAAsADAANAA4AEAAPAA8AEAASAA8ADgAOAA4A
DwAPAA8ADwARABEAEQAQAA4ADgAQABIAEAAOAA4ADgAOABAAEAAQABAAEAAQABAAEgAT
ABQAFQAWABgAGQAcAB4AIgAiACMAIwAjACMAIwAhAB8AHgAdAB0AHQAcABwAHQAfAB8A
HwAdABwAGAAWABkAGwAZABUAFAAUABYAFwAXABYAFQATABIADwANAAwADAAOAA0ADQAN
AAsACwALAAoADAAMAA0ADQANAA0ADQANAAsADQANAAwACQACAPz/AAALABIAGwAlADEA
PwBRAGEAawBxAHsAhwCOAI0AiwCGAIMAfgByAGYAWwBQAEkAQgA8ADoAOAA0AC4ALAAq
ACIAGgAUABIAEQAPAAkABgAFAAQABAACAAIAAgACAAIAAgABAAEA/////////v/8//3/
/f/9//z//P/8//v/+//7//z//P/7//v/+//7//n/+f/5//n/9//4//j/+f/5//j/9//1
//X/9f/1//X/9v/2//X/9P/z//L/8f/y//D/8f/x//H/8f/x//H/8//z//L/8f/w/+7/
7//v//H/8v/z//X/9v/2//j/9//1//X/9//5//n/+f/6//v//P/9//3//P/8//7/AAAC
AAIAAQACAAIAAgACAAQABgAGAAMAAwAEAAQAAwAFAAUABQADAAIAAgADAAUAAwAAAAAA
AAD+//3//f/9//v/+v/4//j/9//2//b/9P/y//L/8v/y//L/8f/w/+3/7f/t/+3/7P/r
/+v/6//r/+v/6f/p/+n/6f/p/+n/6//s/+z/7P/o/+r/6v/q/+r/6f/p/+n/6//r/+z/
7P/s/+r/6v/r/+3/7f/t/+3/7v/u/+7/7v/t/+z/6//q/+v/6//s/+z/6//r/+v/6//r
/+v/7P/s/+7/7v/u/+7/6//r/+v/6//s/+z/7P/s/+z/7P/r/+v/6//r/+v/6//r/+v/
6//r/+v/6v/o/+r/6f/p/+n/6P/q/+r/6v/p/+v/6//r/+n/6//r/+v/7P/s/+v/6//s
/+n/6P/o/+j/6//r/+v/6//r/+v/6//q/+j/6P/o/+j/6//t/+n/6P/q/+r/6v/q/+z/
7P/s/+z/6v/q/+r/7P/u//D/8v/0//T/9f/4//r/+v/6//v/+//9//3//f/7//v/+v/5
//n/+f/4//j/+f/7//v/+//5//f/8v/v//H/9f/z/+//7v/u//D/8f/x/+7/7f/r/+r/
6f/n/+b/5v/m/+X/5f/l/+X/5f/l/+T/5v/m/+f/5//m/+X/5P/j/+X/4//j/+T/3f/W
/9T/2P/f/+j/8f/7/wUAEQAfADEAQwBJAE8AWwBoAGsAaQBkAF0AVgBQAEIAMwAmAB0A
GAASAA4ADgAOAAgABAAEAAIA+v/0//D/6//p/+n/5v/l/+T/5P/k/+T/5P/k/+T/5P/j
/+P/4//j/+P/4v/g/+H/4f/h/+T/5P/k/+P/5f/l/+b/5v/j/+P/4//j/+P/4//j/+P/
4//k/+T/5f/m/+b/5v/l/+P/4//j/+P/5P/k/+P/4v/k/+T/5P/m/+b/5//n/+f/5//n
/+f/6f/q/+r/6v/q/+j/6f/p/+v/6f/p/+r/6v/t//D/8P/v/+3/7//x//H/8//0//X/
9v/3//f/9v/2//j/+v/8//z/+//8//z//P/+/wAAAgACAAAA//////7///8BAAEAAQAC
AAIAAwAFAAIA///7//r/+//6//r/+//9//v/+v/4//r/+f/4//j/9v/0//T/9P/0//T/
8//y/+//7//v/+//7v/t/+3/7f/v/+//7f/t/+3/7f/t/+3/7//w//D/8P/s/+7/7v/u
/+z/6//r/+v/7P/t/+//8P/y//D/8P/x/+//7//v/+//7v/u/+7/7v/s/+z/7P/s/+z/
7f/v//D/8f/x//H/8f/w/+//7//u//D/8P/w//D/7//v/+//7//u/+7/7v/u/+7/7v/t
/+3/7//v/+//7//x//H/8f/x/+//7v/s/+7/7f/t/+3/7P/u/+7/7v/t/+3/7f/t/+v/
7P/t/+7/8P/w/+//7//w/+7/7v/v//D/8P/v/+7/7f/r/+v/6//q/+7/8P/y//T/8f/w
/+//7v/t/+z/6//q/+r/6v/q/+z/7v/w//L/9P/0//X/+P/6//3//v8AAAEA////////
/f/9//z/+//7//v/+v/6//v//////////f/8//j/9v/5//n/9//z//L/8v/0//X/9f/0
//P/8f/w/+3/6//q/+r/6P/n/+f/5//o/+n/6v/q/+n/6P/o/+f/6f/p/+n/6f/r/+n/
5//k/9//2P/U/9b/2//k/+//+/8FABMAJQA5AEkAVQBdAGcAcABzAHEAbgBjAFwAVgBI
ADUAKAAhABgAEAAOABQAFgAQAAoACgAIAAIA/P/2//H/6//r/+r/6f/o/+j/5//m/+X/
5P/l/+b/5v/n/+X/5f/l/+T/5f/n/+j/6f/o/+j/6P/n/+b/5f/l/+T/5f/l/+X/5f/n
/+f/5//n/+f/6P/o/+n/6f/o/+f/5f/n/+f/5//n/+r/6v/p/+j/6P/o/+j/6v/o/+n/
6f/p/+v/6//r/+3/7P/s/+z/7P/u/+//7//x/+//7//w//D/7//y//L/8f/z//X/9//3
//v//P/9//7//v/9//v/+v/8//7/AAAAAP//AAAAAAAAAgAEAAYABgAFAAUABgAGAAcA
CQAJAAkACQAIAAgACQAJAAcABAAEAAQAAgABAAEAAwABAAAA/v8AAP///v/+//z/+v/6
//r/+P/4//f/9v/1//X/9f/1//T/8//z//P/8//z//H/8f/z//P/8//z//H/8v/y//L/
8P/y//L/8v/y//H/8f/x/+//7//w//D/8v/w//D/8f/x//H/8f/x//D/8P/w//D/8v/y
//L/8v/x//H/8v/y//H/8f/x//H/7//v//D/8P/y//L/8v/y/+//7//v/+//8P/w//D/
8P/y//L/8f/x//D/7//u/+3/7f/t/+3/7f/v/+7/7P/u/+//7//v/+7/7v/u/+7/7f/t
/+3/7f/r/+3/7f/t/+7/7f/t/+7/8P/t/+z/7P/s/+//7//v/+//7//v/+//7v/u/+7/
7v/w//D/7//u/+3/7P/u/+7/7v/u//D/8P/w//L/8//0//X/9v/3//f/+f/6//7//v//
////AQABAAEA//////7//f/9//v/+v/6//v//////////f/+//r/+P/7//v/+f/1//T/
9v/4//n/+f/4//f/9f/0/+//7f/s/+z/7P/r/+v/6//p/+n/6f/o/+j/6P/p/+n/6//r
/+v/6//p/+n/6f/o/+H/3P/a/9j/1//g/+3/+f8FABEAIQAzAEcAUwBZAF0AaABxAHEA
agBlAGIAXABQAEMANAAnAB4AGgAYABYAFgAOAAoADAAIAAIA/P/4//X/8f/x/+7/7f/s
/+z/6v/q/+r/6v/p/+j/5v/l/+f/5//n/+b/5v/n/+f/5//n/+b/5f/j/+H/4f/i/+L/
4f/h/+H/4f/h/+H/4f/h/+P/5P/k/+X/4//i/+H/3//h/+H/4f/h/+L/4v/h/+D/4P/g
/+D/4v/i/+P/4//j/+P/4//j/+X/5P/k/+T/5P/i/+P/4//l/+T/5f/n/+j/6//u/+7/
7f/r/+3/7//v/+//8P/x//L/8//z//L/8v/0//b/+P/4//v//P/8//z/+v/8//7//v//
////AAAAAAEAAwADAAMAAQAAAAAAAQABAP///P/8//7//P/7//v//f/7//r/+P/4//f/
9v/2//b/9P/0//T/8P/w/+//7v/t/+3/7f/t/+z/6//r/+v/7P/t/+z/7f/r/+v/6//r
/+n/6v/q/+r/6f/s/+3/7v/r/+n/6P/n/+j/6f/r/+z/6v/o/+j/6f/q/+v/7P/t/+z/
7P/s/+z/7P/s/+z/7P/r/+v/7P/s/+3/7f/t/+3/7f/t/+7/7v/s/+z/7P/s/+v/6//r
/+v/7v/u/+7/7v/u/+7/7f/t/+v/6//r/+v/6//r/+v/6//s/+z/6//u/+3/7f/t/+z/
7P/s/+z/6//r/+v/6//p/+v/6//r/+z/6//r/+z/7v/t/+z/7P/s/+v/6//r/+v/7f/t
/+3/7P/s/+z/7P/s/+3/7f/r/+v/6//r/+r/7P/s/+z/7P/s/+z/7P/s/+z/7P/s/+7/
7f/u/+//8P/z//X/+f/8//3//P/8//v//f/9//3/+//7//r/+f/5//n/+P/4//n/+//7
//v/+f/2//L/8P/z//f/9f/x//D/7v/w//H/8f/w/+//7f/s/+v/6f/o/+j/6P/n/+f/
5//l/+X/5f/k/+b/5v/n/+f/5f/l/+X/5f/p/+n/6f/o/+P/3P/W/9T/1//g/+n/8f//
/w8AHQAxAEUATQBNAFcAZABpAGkAZABdAFoAVABKAD8ANAApACAAHAAWABQAFAAQAAoA
CAAGAPz/9P/y/+3/6f/p/+j/5//m/+b/5P/k/+T/5P/k/+T/4//j/+T/5f/m/+b/5P/l
/+X/5f/k/+T/5P/j/+X/5f/m/+b/5f/l/+X/5f/j/+P/4//j/+X/5v/m/+f/6P/o/+j/
5//n/+f/5//n/+r/6v/p/+j/6P/o/+j/6v/p/+n/6P/n/+n/6f/p/+v/7P/s/+z/7P/s
/+3/7f/v/+3/7f/u/+7/7//y//L/8f/z//X/9//3//f/+P/5//r//f/9//z//P/8//7/
AAAAAAMABAAEAAQABAAGAAgACAAJAAkACgAKAAoACwAKAAkACQAIAAgACQAJAAcABAAE
AAYABAADAAMABAABAP///P/9//3//f/+//v/+P/3//b/9v/2//X/9P/1//X/9f/1//P/
8f/w/+//8f/x/+//7//v/+//7//v/+3/7v/u/+7/7P/u/+7/7v/u/+3/7f/t/+//7//w
//D/8P/u/+7/7//v/+//7//v//D/8P/w//D/8P/w//D/8P/t/+3/7v/u/+3/7f/t/+3/
7f/t/+7/7v/u/+7/7v/u/+//7//v/+//7v/u/+7/7v/w//D/7//v/+3/7f/t/+3/7f/t
/+3/7f/t/+z/6v/s/+//7//v/+7/7P/s/+z/6//t/+3/7f/r/+n/6f/p/+r/7f/t/+7/
8P/r/+r/6v/q/+3/7f/t/+3/6//r/+v/6v/s/+z/7P/s/+v/6//p/+n/6//r/+v/7P/r
/+v/6v/q/+v/7P/s/+7/7P/s/+z/7P/r/+z/7f/v//H/8v/z//P/9P/1//f/+f/9//3/
+//6/w==
         </WaveFormData>
      </LeadData>
      <LeadData>
         <LeadByteCountTotal>10000</LeadByteCountTotal>
         <LeadTimeOffset>0</LeadTimeOffset>
         <LeadSampleCountTotal>5000</LeadSampleCountTotal>
         <LeadAmplitudeUnitsPerBit>4.88</LeadAmplitudeUnitsPerBit>
         <LeadAmplitudeUnits>��V</LeadAmplitudeUnits>
         <LeadHighLimit>2147483647</LeadHighLimit>
         <LeadLowLimit>268435456</LeadLowLimit>
         <LeadID>V1</LeadID>
         <LeadOffsetFirstSample>0</LeadOffsetFirstSample>
         <FirstSampleBaseline>0</FirstSampleBaseline>
         <LeadSampleSize>2</LeadSampleSize>
         <LeadOff>FALSE</LeadOff>
         <BaselineSway>FALSE</BaselineSway>
         <ExcessiveACNoise>FALSE</ExcessiveACNoise>
         <MuscleNoise>FALSE</MuscleNoise>
         <LeadDataCRC32>4261352187</LeadDataCRC32>
         <WaveFormData>
EAAQABAAEAAWABoAHgAiACUAKAArAC4AJQAeABcAEAD0/9j/vP+g/4b/bv9W/z7/SP9S
/1z/Zv93/4b/lf+k/6//uv/F/9D/2f/g/+f/7v/0//j//P8AAAEAAgADAAQABgAGAAYA
BgAIAAgACAAIAAgACAAIAAgACgAKAAoACgAKAAoACgAKAAoACgAKAAoADAAMAAwADAAK
AAoACgAKAAwADAAMAAwACgAKAAoACgAMAAwADAAMAAoACgAKAAoACAAIAAgACAAIAAgA
CAAIAAgACAAIAAgACAAIAAgACAAGAAYABgAGAAQABAAEAAQABAAEAAQABAACAAIAAgAC
AAAAAAAAAAAA/v/+//7//v/8//z//P/8//r/+v/6//r/+v/6//r/+v/5//j/9//2//j/
+P/4//j/+P/4//j/+P/6//r/+v/6//r/+v/6//r//P/8//z//P///wAAAQACAAIAAgAC
AAIAAgACAAIAAgADAAQABQAGAAYABgAGAAYABAAEAAQABAAEAAQABAAEAAYABgAGAAYA
BgAGAAYABgAGAAYABgAGAAYABgAGAAYACAAIAAgACAAGAAYABgAGAAYABgAGAAYABgAG
AAYABgAGAAYABgAGAAYABgAGAAYABgAGAAYABgAIAAgACAAIAAYABgAGAAYABAAEAAQA
BAAGAAYABgAGAAQABAAEAAQABAAEAAQABAACAAIAAgACAAQABAAEAAQABAAEAAQABAAC
AAIAAgACAAQABAAEAAQABAAEAAQABAADAAIAAQAAAAIAAgACAAIABAAEAAQABAACAAIA
AgACAAIAAgACAAIAAgACAAIAAgACAAEAAQACAAQABAAEAAYABwAHAAgACQAIAAkACgAL
AA4ADwAPAA0ACAAGAAMAAQAAAP7//P/6//n/+P/2//T/8v/y//L/8v/w//L/8//0//b/
9v/4//n/+//8//7///8AAP///v/9////AAAAAAAAAAAAAAAAAAACAAIAAgACAAIAAwAD
AAMABQAGAAYABgAGAAYADAAVAB0AIAAiACgALQAtACwALgAtACgAIAAOAPP/2P+9/5r/
e/9i/0n/O/9A/1X/av94/4P/kv+h/6//uv/D/8z/1P/Z/+D/6v/w//X//P8BAAMABAAF
AAYABwAJAAoACgALAAkACQAKAAoACwALAAsACgAMAA0ADQANAAwADAANAA0AEAAQABAA
DwAPAA8ADwAQABAAEAAQABAADgAOAA4ADgAOAA0ADQANAAsADAAMAAwADQANAA0ADQAO
AA4ADQAMAAwADAAMAAwADAAMAAsACwALAAsACwALAAsACgAKAAoACgAKAAoACQAJAAkA
CAAIAAoACgAJAAgABQAFAAUABQAGAAYABgAEAAQABAAEAAMAAQAAAP///f/+//3//f/9
//3//P/8//z//f/9//3//f/7//r/+v/7//v/+//7//3/////////AAAAAAAAAAAAAAQA
BQAFAAUABwAHAAgACQAHAAcABwAHAAcABwAIAAgACAAIAAgACAAKAAoACgAKAAoACgAK
AAsACwAKAAoACgAKAAoACgALAAkACQAIAAgACQAKAAwACgAMAAwADAALAAsACwAMAAwA
CgAKAAsACwAKAAoACgAKAAoACwALAAsACwALAAsACgAKAAoACgAJAAkACgAKAAoACgAK
AAoACQALAAsACgAKAAoACwALAAsACQAJAAkACQALAAoACgAKAAoACgAJAAkACgAKAAkA
CQAJAAkACQAKAAgABwAHAAcABwAHAAcABwAGAAYABgAGAAYABgAGAAYACQAJAAkABwAH
AAgACAAJAAcABgAGAAYABwAHAAgABgAGAAYABgAGAAYABgAFAAUABgAGAAYABgAIAAkA
CQAKAAsADAANAA4ADwAQABEAEQAPAAwACgAHAAUAAgAAAAAA/v/7//r/9v/0//T/9P/2
//b/9v/4//n/+v/6//r/+//7//r/+v/+////AQABAAEAAQADAAQABAAEAAQABAAEAAQA
BAAEAAQABAAEAAUABQAFAAUABgAGAAYACAAMABAAFQAZACIAKgAuAC8AMQAyADIAMQAs
ACIADgD1/9j/s/+M/2v/UP85/y3/NP9L/2D/cv+B/5L/n/+t/7r/xf/O/9b/2//g/+j/
9P/7//7/AQADAAQABQAGAAcABwAIAAgACQAJAAkACgAKAA0ADQANAAwADAANAA0ADQAO
AA4ADwAPAA4ADgAOAA0ADQANAA0ADgAOAA4ADgAOAA4ADgAOAA4ADgANAA0ADQANAA4A
DgAOAAsACwALAAsADgAOAA0ADAAMAAwADAAMAA4ADgANAA0ACwALAAsACwANAAwADAAM
AAwADAAMAAsACwALAAoACgAKAAoACQAIAAcABwAHAAcABgAGAAYABAACAAIAAgABAAAA
AAAAAP//AAD////////9//z//P/8//v/+//7//v//f/8//z//f/9//3//f////3//f/9
//7/AAAAAAAAAAACAAMAAwADAAUABQAGAAcABQAFAAUABQAFAAUABgAGAAYABgAGAAYA
BgAGAAYABgAGAAYABgAHAAcABgAGAAYABgAGAAYABwAJAAkACAAIAAcACAAKAAgACgAK
AAoACQAJAAkACgAKAAgACAAJAAkACgAKAAoACgAIAAkACQAJAAkACQAJAAgACgAKAAoA
CQAJAAoACgAKAAgACAAIAAcACQAJAAgACAAGAAcABwAHAAcABwAHAAcACQAIAAgACAAI
AAgABwAHAAgACAAHAAcABwAHAAcACAAGAAUABQAFAAUABQAFAAUABgAGAAYABgAEAAQA
BAAEAAUABQAFAAMABQAGAAYABwAFAAQABAAEAAUABQAFAAYABgAFAAYABAAEAAQABAAE
AAQABAADAAMABAAEAAQABAAGAAcABwAKAAsADAANAA4ADwAQABEADwANAAoACAAFAAMA
AAD+//7//P/5//j/9P/y//L/8v/y//L/8v/0//f/+P/4//j/+P/5//n/+v/8//3/////
/wEAAQADAAQABAAEAAQABAAEAAQABAAEAAIAAgACAAMABQAFAAUABgAGAAYACAAMABIA
FwAdACQAKAAuADEAMwA0ADQALwAmABQA9v/Z/7j/jf9m/0n/NP8l/yH/MP9H/2D/cv+F
/5T/o/+x/7z/xf/O/9b/3//o/+7/9P/5//z/AQADAAIAAwAEAAUABwAIAAgACQAJAAkA
CgAKAAsACwALAAoACgALAAsACwAMAAwADQANAA4ADgAOAA0ADQANAA0ADgAOAA4ADgAO
AA4ADgAOAA4ADgANAA0ADQANAA4ADgAOAA8ADwAPAA8ADgAOAA0ADAAMAAwADAAMAA4A
DgANAA0ACwALAAsACwANAAwADAAMAAsACgAJAAcACQAJAAgACAAIAAgABwAGAAcABwAH
AAcABAAEAAQAAgAEAAQABAADAAIAAgACAAEAAAD///////////7//v/+//3//f/9//3/
/f/8//z//f/7//v/+//9/////////wAAAgACAAIAAgACAAMAAwADAAUABQAGAAcABQAF
AAUABQAFAAUABgAGAAYABgAGAAYACAAIAAgACAAGAAYABgAHAAcABgAGAAYABgAGAAYA
BwAHAAcABgAGAAcACAAKAAgACAAIAAgABwAHAAcACAAIAAgACAAJAAkACgAKAAoACgAI
AAkACQAJAAkACQAJAAgACgAKAAoACQAJAAoACgAKAAgACAAIAAcACQAJAAgACAAIAAkA
CQAJAAcABwAHAAcABwAGAAYABgAGAAYABQAFAAYABgAFAAUABQAFAAUABgAGAAUABQAF
AAUABQAFAAUABgAGAAYABgAEAAQABAAEAAUABQAFAAMAAwAEAAQABQAFAAQABAAEAAUA
BQAFAAYABgAHAAYABgAGAAYABgAGAAYABgAFAAUABgAGAAYABAAGAAcABwAJAAsADQAP
AA4ADwAQABEAEQAPAAwACgAFAAMAAAD+//7//P/5//j/9v/0//T/9P/0//T/9P/2//f/
+P/4//j/+v/7//v//P/+////AQABAAEAAQADAAQABAAEAAQABAAEAAQABAAEAAQABAAE
AAUABQAFAAUABgAGAAYACAAMABIAGQAfACQAKgAsADEANQA4ADoANwAsABYA+P/Z/7b/
i/9i/0f/Mv8j/yP/Mv9J/2D/cv+F/5b/o/+x/77/x//Q/9j/4f/o//D/+P/7//7/AwAD
AAQABQAGAAcABwAIAAgACQAJAAkACgAKAAsACwALAAoACgALAAsACwAMAAwADQANAAwA
DAAMAAsADQANAA0ADgAOAA4ADgAOAA4ADgAOAA4ADgANAA0ADQANAA4ADgAOAA0ADQAN
AA0ADgAOAA0ADAAMAAwADAAMAAwADAALAAsACwALAAsACwALAAoACgAKAAgACAAIAAcA
CQAJAAgACAAIAAgABwAGAAUABQAFAAUABAAEAAQAAgACAAIAAgABAAAAAAAAAP///v/9
//3//f/9//z//P/8//n/+f/5//n/+f/4//j/+f/7//v/+//9//3//f/9//7//v/+//7/
/v8AAAEAAQABAAEAAQACAAMAAwADAAMAAwAFAAUABgAGAAYABgAGAAYABgAGAAYABgAE
AAQABAAFAAcABgAGAAYABAAEAAQABQAFAAUABAAEAAUABgAIAAYACAAIAAgABwAFAAUA
BgAGAAgACAAJAAkACAAIAAgACAAIAAkACQAJAAkACQAJAAgACAAIAAgABwAHAAgACAAI
AAYABgAGAAUABQAFAAQABAAEAAUABQAFAAUABQAFAAUABwAGAAYABgAEAAQAAwADAAQA
BAADAAMAAwADAAMABAAEAAMAAwADAAMAAwADAAMABAAEAAQABAAEAAQABAAEAAUABQAF
AAMAAQACAAIAAwADAAIABAAEAAQABAAEAAQABAAEAAQABAADAAMABAAEAAQABAAGAAcA
BwAIAAkACgALAA4ADwAQABEAEAANAAkABgAFAAMAAAD+//z/+v/3//b/9P/y//L/8v/0
//T/9P/2//X/9v/2//b/+P/5//n/+v/+////AQABAAEAAQADAAQABAAEAAQABAACAAIA
AgACAAQABAAEAAUABwAHAAcACAAGAAQABgAKABAAEwAXACAAJgAqAC0ALwA0ADQAMQAq
AB4ACADp/8z/qf+C/2P/Sv81/y//OP9P/2T/dP+D/5T/n/+v/7z/xf/Q/9j/3f/k/+z/
9P/7//7/AQABAAIAAwAEAAUABQAGAAYABwAHAAcACAAIAAkACQAJAAgACAAJAAkACQAI
AAgACQAJAAwADAAMAAsACwALAAsADAAKAAoACgAKAAwADAAMAAwADAALAAsACwAKAAoA
CQAIAAkACQAJAAkADAAMAAsACgAIAAgACAAIAAgACAAHAAcABwAHAAcABwAJAAgACAAI
AAgACAAIAAcABwAHAAYABgAGAAYABQAEAAUABQAFAAUAAwACAAEA/v///wAAAQABAAAA
AAAAAP///v/9//3//f/7//r/+v/6//n/+f/5//n/+//6//r/+//7//v/+//9////////
/wAABAAEAAQABAAEAAUABQAFAAMAAwAEAAUABwAHAAcABwAHAAcACAAIAAgACAAIAAgA
CAAIAAgACAAIAAgACAAJAAkACAAIAAgACAAIAAgACQAJAAkACAAIAAkACgAMAAoACAAI
AAgABwAHAAcACAAIAAgACAAJAAkACgAKAAoACgAKAAsACwALAAsACwALAAoACAAIAAgA
BwAJAAoACgAKAAoACgAKAAkACQAJAAgACAAGAAcABwAHAAcABwAHAAcACQAIAAgACAAI
AAgABwAHAAYABgAFAAUABQAFAAUABgAGAAUABQAFAAcABwAHAAcABgAGAAYABgAGAAYA
BgAGAAUABQAFAAMABwAIAAYABgAGAAYABgAEAAQABAADAAUABgAGAAYACAAKAAsACwAL
AAsACwALAAwADQAOAA8AEQAPAAwACgAFAAMAAAD+//7//P/5//j/9v/0//T/9P/0//T/
9P/2//n/+v/6//r/+v/7//v//P/+////AQABAAEAAQADAAQABgAGAAYABgAEAAQABAAE
AAQABAAEAAUABQAFAAUABgACAAIAAgAGAAwAEQAXABwAIAAkACcAKwAuAC4AKwAmABwA
BgDr/9D/rf+G/2f/Tv83/y3/Ov9P/2L/cv+B/5D/nf+r/7b/wf/I/9D/1f/c/+b/7P/z
//b/+f/7//r/+//8//3///8AAAAAAQD/////AAAAAAMAAwADAAIAAgADAAMAAwACAAIA
AwADAAQABAAEAAMAAwADAAMABAACAAIAAgACAAIAAgACAAIAAgABAAEAAQADAAQABAAE
AAMAAwADAAMAAgACAAEAAAACAAIAAgACAAAAAAD///////////////////7//v/+//7/
/v/+//3//f/9//z//P/8//z/+//6//v/+//7//v/+f/4//f/9P/0//T/9P/z//L/8v/y
//H/8v/x//H/8f/v/+7/7v/u/+//7//v/+//7f/s/+z/7f/v/+//7//x//H/8f/x//L/
9P/0//T/9P/2//f/9//3//f/9//4//n/+//7//v/+//7//v//P/8//z//P/8//z//P/8
//z//P/6//r/+v/7//3//P/8//z//P/8//z//f///////v/+//7//v////z//P/8//z/
+//9//3//v/+//7//v///////P/8//z//P/8//3//f/9//3//f/9//z//P/8//z/+//9
//7//v/+//7//v/+//3//f/9//z//P/8//3//f/9//v/+//7//v//f/8//z//P/8//z/
+//7//z//P/7//v/+f/5//n/+v/8//v/+//7//v/+//7//v/+v/6//r/+v/6//r/+v/6
//v/+//7//n/+f/4//r/+P/6//r/+v/6//j/+P/4//f/+f/6//r/+v/6//z//f/9//7/
//8AAAEABAAFAAYABwAHAAUAAgAAAPv/+f/2//T/8v/w/+3/7P/q/+j/6P/o/+j/6P/o
/+r/6//s/+z/7P/w//H/8f/y//T/9f/3//f/9f/1//f/+P/4//j/+P/4//r/+v/6//r/
+P/4//j/+f/5//n/+f/6//z//P/8/wAABAAJABEAGAAeACIAKQArACwALgArACIAEAD0
/9f/tP+J/2L/Rf8u/xv/F/8k/z3/VP9o/33/jP+Z/6X/sP+7/8L/zP/T/9r/4v/q//H/
9v/3//f/+P/5//r/+//7//z//P/9//////8AAAAAAQABAAEAAAAAAAEAAQABAAIAAgAD
AAMABgAGAAYABQAFAAUABQAGAAYABgAGAAYABgAGAAYABgAIAAcABwAHAAUABgAGAAYA
BQAFAAUABQAGAAYABQAEAAYABgAGAAYABAAEAAMAAwADAAMAAwADAAMAAgACAAIAAgAC
AAIAAQABAAEAAAAAAAAAAAD///7////////////8//z//P/6//z//P/8//v/+P/4//j/
9//4//f/9//3//f/9v/2//b/9f/1//X/9f/1//T/9P/1//X/9f/1//f/9f/1//X/9v/6
//r/+v/6//r/+//7//v/+//7//z//f/9//3//f/9//3//f/+//7//v/+//7//v/8//z/
/P/8//z//P/8//3////+//7//v/+//7//v/////////+//7///8AAAIAAAAAAAAAAAD/
//3//f/+//7//v/+///////+//7//v/+//7/////////AQABAAEAAAAAAAAAAAD///3/
/v/+//7/AAAAAAAA/////////v/+//z//f/9//3//f/9//3//f/9//z//P/8//7//v/9
//3//P/8//v/+//7//v/+//8//7//f/9//3/+//7//v/+//8//z//P/8//z//P/8//z/
+//7//v/+f/5//r/+v/7//v/+v/8//z//P/6//r/+v/6//r/+v/6//n/+//8//z//P/8
//7///////7///8AAAEABAAFAAYABwAGAAMA///8//n/9//0//L/8P/u/+v/6v/o/+b/
5v/m/+j/6P/o/+r/6//s/+z/7P/u/+//7//w//D/8f/z//P/9f/1//f/+P/4//j/+P/4
//j/+P/4//j/+v/6//r/+//5//n/+f/6//r//P/+/wQACgAPABUAHAAgACQAKQAtAC4A
LAAjABgAAADi/8H/nP9x/0z/M/8g/xX/F/8q/0P/WP9s/4H/kP+d/6n/tP+9/8j/0v/Z
/+D/6P/u//P/+P/5//v/+v/7//z//f///wAAAAABAAEAAQACAAIABQAFAAUABAAEAAUA
BQAFAAYABgAHAAcACAAIAAgABwAJAAkACQAKAAoACgAKAAoACAAIAAgACAAKAAkACQAJ
AAkACgAKAAoACwALAAsACwAKAAoACQAIAAoACgAKAAoACgAKAAkACQAJAAkACQAJAAkA
CAAIAAgACgAKAAoACQAJAAkACAAIAAgACAAHAAYAAwADAAMAAwAEAAQABAACAAAAAAAA
AP///v/+//7//f/+//3//f/9//3//P/8//z/+//7//v/+//7//r/+v/7//3//f/9////
////////AAACAAIAAgACAAQABQAFAAUABQAFAAYABwAHAAcABwAHAAkACQAKAAoACAAI
AAgACAAIAAgACAAIAAgACAAIAAkACQAIAAgACAAGAAYABgAHAAkACQAIAAgACQAKAAwA
CgAKAAoACgAJAAkACQAKAAoACgAKAAsACwAMAAwADAAMAAoACwALAAsACQAJAAkACAAK
AAoACgAJAAkACgAKAAoACgAKAAoACQAJAAkACAAIAAgACQAJAAkACQAJAAkACQAJAAgA
CAAIAAgACAAHAAcACAAIAAcABwAHAAcABwAIAAgABwAHAAcABQAFAAUABQAEAAQABAAE
AAQABAAEAAQABwAHAAcABQAFAAYABgAHAAUABAAEAAQABQAFAAMAAgACAAIAAgACAAQA
BAAEAAMAAwAEAAQABAAEAAYABwAHAAoACwAMAA0ADAANAA4ADwANAAsACAAGAAUAAwAA
AP7/+v/4//X/9P/0//L/8v/y//T/9P/0//b/9v/2//X/9P/4//n/+f/6//7///8BAAEA
/////wEAAgAAAAAAAAAAAAIAAgACAAIAAgACAAIAAwADAAMAAwAEAAIAAgAGAAoAEAAV
ABsAIgAoACoAKwAxADYANgAzACwAIAAIAOv/zP+p/4L/Y/9K/zX/K/84/03/Yv9y/4H/
kv+h/7H/vP/F/9D/2v/f/+b/8P/2//n//v8DAAUABQAFAAUABQAFAAYABgAHAAcABwAI
AAgACQAJAAkACAAKAAsACwALAAoACgALAAsACgAKAAoACQALAAsACwAMAAoACgAKAAoA
CgAKAAoACgAMAAsACwALAAsADAAMAAwACwALAAsACwAKAAoACQAIAAoACgAKAAoACAAI
AAcABwAJAAkACQAJAAkACAAIAAgACAAIAAgABwAHAAcABgAGAAQABAADAAIAAQABAAEA
AQAAAAAAAAD+/wAAAAAAAP///P/8//z/+//6//n/+f/5//n/+P/4//j/9//3//f/9//5
//j/+P/5//n/+f/5//v/+//7//v//P8AAAAAAAAAAAEAAQAAAP//AQABAAIAAwAFAAUA
BQAFAAMAAwAEAAQABAAEAAQABAAGAAYABgAGAAYABgAGAAcABwAGAAYABgAEAAQABAAF
AAUABQAEAAQAAwAEAAYABAAGAAYABgAFAAUABQAGAAYACAAIAAkACQAGAAYABgAGAAgA
CQAJAAkACAAHAAYABAAGAAYABgAFAAUABgAGAAYABgAGAAYABQAFAAUABAAEAAIAAwAD
AAMAAwADAAMAAwAFAAQABAAEAAIAAgABAAEAAgACAAEAAQABAAEAAQACAAIAAQABAAEA
AQABAAEAAQAAAAAAAAAAAAIAAgACAAIAAQABAAEA/////wAAAAABAAEAAgACAAQAAwAC
AAEAAAAAAAAAAAD/////AAAAAAAAAAACAAMAAwAEAAUABgAHAAgACQAKAAsACwAJAAYA
BAAEAAMAAQAAAP3/+v/2//T/8v/w//D/8P/w//D/8P/y//H/8v/y//L/9v/3//f/+P/6
//v//f/9//v/+//9//7/AAAAAAAAAAAAAAAAAAAAAAAAAAAAAAEAAQABAAEAAgAGAAQA
AgAGAAwAEwAZAB4AJgAoACkAKwAsACwAKQAkABoABgDv/9T/s/+O/2//Vv89/zP/Pv9T
/2j/dv+D/5D/nf+r/7j/wf/K/9L/1//g/+r/8P/1//r/+////wAAAQACAAMAAwAEAAQA
BQADAAMABAAEAAcABwAHAAYABAAFAAUABQAIAAgACQAJAAgACAAIAAcABwAHAAcACAAI
AAgACAAIAAgACAAIAAgACAAHAAcABwAFAAYABgAGAAYABwAIAAkACAAIAAcABgAGAAYA
BgAGAAYABgAFAAUABQAFAAUABQADAAIAAgACAAIAAgACAAEAAwADAAIAAgACAAIAAQAA
AP///////////v/+//7//P/8//z//P/7//j/+P/4//f/+P/3//f/9//3//b/9v/2//X/
9f/1//X/9f/0//T/9f/3//f/9//5//j/9//2//b/+v/6//r/+v/+//////////////8A
AAEA////////////////AAAAAAAAAAAAAAAAAgACAAIAAgACAAIAAgADAAEAAAAAAAAA
AgACAAIAAwABAAEAAAAAAAEAAgAEAAIAAgACAAIAAQADAAMABAAEAAIAAgADAAMAAgAC
AAIAAgACAAMAAwADAAMAAwADAAIAAgACAAIAAQABAAIAAgACAAIAAgACAAEAAQABAAAA
AAACAAMAAwADAAEAAQABAAEAAQAAAAAAAAAAAAAA/////wAAAAD/////AQABAAEAAgAA
AP///////////////////v/+//7//v/+//7//v/+//3//f/9//v//P/+////AQD///7/
/v/+//7//P/8//z//P/8//z//P/7//3//v/+//7//P/+//////8AAAEAAgADAAQABQAG
AAcACQAHAAQAAgD///3/+v/4//b/9P/x//D/7P/q/+r/6v/q/+r/6v/s/+//8P/w//D/
8P/x//H/8v/y//P/9f/1//X/9f/3//j/+v/6//r/+v/6//r/+v/6//r/+v/6//v/+//7
//v//P/6//r/+v/+/wQACQANABYAHAAgACMAJwAqACoAKQAkABoABgDr/8z/qf+C/2H/
Rv8v/yP/KP87/1L/ZP91/4b/k/+h/67/t//A/8j/z//W/+D/6P/t//L/9f/5//r/+//8
//3/+//8//z//f//////AAAAAP////////7///8BAAIAAwAEAAQABQAFAAQABAAEAAMA
AwADAAMABAAGAAYABgAGAAYABgAGAAYABgAFAAUABQADAAQABAAEAAUABQAFAAUABAAE
AAMAAgACAAIAAgACAAIAAgABAAEAAQABAAEAAQABAAAAAAAAAAAAAAAAAP//AQABAAAA
AAD+//7//f/8//v/+//7//v/+v/6//r/+P/4//j/+P/3//b/9v/2//X/9P/z//P/8//z
//L/8v/y//P/8//z//P/8f/w//D/8f/v/+//7//x//P/8//z//T/9P/0//T/9P/2//f/
9//3//f/9//4//n/+f/5//n/+f/5//n/+v/6//z//P/8//z/+v/6//r/+v/6//r/+v/7
//n/+P/4//j/+v/6//r/+//7//v/+v/6//v//P/+//z//P/8//z/+//7//v//P/8//z/
/P/9//3//P/8//z//P/8//3//f/9//v/+//7//r//P/8//z/+//7//z//P/8//r/+v/6
//n/+f/5//j/+P/6//v/+//7//n/+f/5//n/+f/4//j/+P/6//r/+f/5//j/+P/3//f/
9//3//f/+P/2//X/9f/1//f/9//3//f/9v/2//b/9v/2//b/9v/2//X/9f/1//P/8//0
//T/9f/1//T/9P/0//P/8//z//T/9v/1//T/8v/y//L/8v/0//T/9P/z//P/9P/0//T/
9P/2//f/9//4//n/+v/7//7///8AAAEA///9//r/+P/1//P/8P/u/+z/6v/n/+b/4v/g
/+D/4P/g/+D/4P/i/+P/5P/k/+T/5v/n/+f/6P/q/+v/7f/t/+3/7f/v//D/8P/w//D/
8P/w//D/8P/w//D/8P/w//H/8f/x//H/8v/y//T/8v/y//r/AQAHAAwAFAAYABsAIQAk
ACQAIQAaAAgA7P/N/67/h/9a/zv/Jv8T/wn/EP8l/z7/VP9p/3r/h/+T/57/qf+0/77/
xf/M/9T/3P/j/+b/6//t/+7/7//w//H/7//w//D/8f/z//P/9P/0//X/9f/1//T/9P/1
//X/9f/0//T/9f/1//b/9v/2//X/9f/1//X/9v/2//b/9v/2//b/9v/2//b/+P/3//f/
9//1//b/9v/2//X/9f/1//X/9v/2//X/9P/2//b/9v/2//T/9P/z//P/8//z//P/8//z
//L/8v/y//D/8P/w/+//8f/x//D/8P/u/+7/7f/s/+v/6//r/+v/7P/s/+z/6v/o/+j/
6P/n/+b/5v/m/+X/5P/j/+P/4//j/+L/4v/i/+H/4f/h/+H/4f/g/+D/4f/f/9//3//h
/+H/4f/h/+L/5P/k/+T/5P/m/+f/5//n/+X/5f/m/+f/5//n/+f/5//l/+X/5v/m/+b/
5v/m/+b/6P/o/+j/6P/m/+b/5v/n/+f/5v/m/+b/5v/m/+b/5//n/+f/5v/m/+X/5v/o
/+b/5v/m/+b/5f/n/+f/6P/o/+b/5v/n/+f/6P/o/+j/6P/o/+n/6f/p/+n/6f/p/+j/
6P/o/+j/5//l/+b/5v/m/+b/5v/m/+X/5f/l/+T/5P/k/+X/5f/l/+X/5f/l/+X/4//i
/+L/4v/i/+L/4f/h/+L/4v/h/+H/4//j/+P/5P/j/+H/4P/f/9//3//f/9//4P/g/+D/
4P/g/+D/4P/g/+H/4f/h/9//3f/e/97/3//f/97/3v/e/93/3f/d/97/3v/d/9z/3P/b
/9v/2//b/9z/3P/c/93/2//b/93/3v/c/93/3P/b/93/3v/e/9r/2//d/9//3//o/+j/
5v/i/w==
         </WaveFormData>
      </LeadData>
      <LeadData>
         <LeadByteCountTotal>10000</LeadByteCountTotal>
         <LeadTimeOffset>0</LeadTimeOffset>
         <LeadSampleCountTotal>5000</LeadSampleCountTotal>
         <LeadAmplitudeUnitsPerBit>4.88</LeadAmplitudeUnitsPerBit>
         <LeadAmplitudeUnits>��V</LeadAmplitudeUnits>
         <LeadHighLimit>2147483647</LeadHighLimit>
         <LeadLowLimit>268435456</LeadLowLimit>
         <LeadID>V2</LeadID>
         <LeadOffsetFirstSample>0</LeadOffsetFirstSample>
         <FirstSampleBaseline>0</FirstSampleBaseline>
         <LeadSampleSize>2</LeadSampleSize>
         <LeadOff>FALSE</LeadOff>
         <BaselineSway>FALSE</BaselineSway>
         <ExcessiveACNoise>FALSE</ExcessiveACNoise>
         <MuscleNoise>FALSE</MuscleNoise>
         <LeadDataCRC32>2610568277</LeadDataCRC32>
         <WaveFormData>
EAAQABAAEAAcACgANABAAFIAZAB2AIgAkgCcAKYAsACIAGIAPAAWANf/mP9Z/xr/Iv8o
/y7/NP9K/17/cv+G/5L/nv+q/7b/wf/K/9P/3P/i/+j/7v/0//X/9v/3//j/+v/6//r/
+v/7//z//f/+/wAAAAAAAAAAAAAAAAAAAAACAAIAAgACAAAAAAAAAAAAAgACAAIAAgAC
AAIAAgACAAQABAAEAAQABAAEAAQABAAGAAYABgAGAAYABgAGAAYABgAGAAYABgAIAAgA
CAAIAAoACgAKAAoACgAKAAoACgALAAwADQAOAA4ADgAOAA4AEAAQABAAEAASABIAEgAS
ABMAFAAVABYAFgAWABYAFgAYABgAGAAYABgAGAAYABgAGAAYABgAGAAWABYAFgAWABYA
FgAWABYAFAAUABQAFAASABIAEgASABEAEAAPAA4ADAAMAAwADAAMAAwADAAMAAsACgAJ
AAgABwAGAAUABAAGAAYABgAGAAQABAAEAAQAAgACAAIAAgACAAIAAgACAAAAAAAAAAAA
AgACAAIAAgACAAIAAgACAAAAAAAAAAAAAgACAAIAAgACAAIAAgACAAQABAAEAAQABAAE
AAQABAAGAAYABgAGAAYABgAGAAYABAAEAAQABAAEAAQABAAEAAQABAAEAAQAAgACAAIA
AgAEAAQABAAEAAIAAgACAAIAAgACAAIAAgAAAAAAAAAAAAAAAAAAAAAA/v/+//7//v/+
//7//v/+/wAAAAAAAAAA/v/+//7//v/8//z//P/8//7//v/+//7//v/+//7//v/+//7/
/v/+//z//P/8//z//v/+//7//v/+//7//v/+//7//////wAAAgACAAMABAACAAMABAAE
AAcABwAHAAYAAwACAAEAAAAAAAAA///8//z/+v/4//T/9P/0//P/8f/v//D/8//z//T/
9P/1//b/+P/4//n/+f/3//f/+P/4//j/+P/5//n/+f/5//n/+f/5//n/+f/5//v//P/9
//3/+//7//v/+//8//7/BAAQAB8ALAA5AEcAUwBgAG4AgwCXAKYAsACqAJAAcgBDAAgA
v/9w/yz/Df8Q/yL/M/9I/13/c/+E/5P/oP+p/7L/u//C/8z/1v/g/+f/7f/0//f/9v/4
//j/+f/8//3//v/+//7//v///wAA////////AAACAAIAAwADAAMAAwAEAAQAAgACAAMA
AwAFAAUABQAFAAQABAAEAAQABgAGAAYABwAFAAUABQAGAAQABAAEAAQABgAHAAcABwAI
AAgACAAIAAYABwAHAAcACQAJAAoACgAJAAoACgAKAAwADgAPAA8ADwAPABAAEAARABIA
EgAUABQAFQAWABYAFgAXABcAGAAZABkAGQAaABoAGgAbABsAGwAbABsAGwAbABoAGgAa
ABoAGgAZABgAGAAYABgAFgAUABQAFAATABUAFQAUABQAFAASABEAEQAQAA8ADwAOAA4A
DgAMAAsACgAKAAkACAAJAAkACAAHAAUABAAEAAQABQAFAAUABAACAAIAAgABAAEAAQAB
AAEAAQABAAAAAAAAAAAAAAAAAAAAAAAAAP///////wAAAAAAAAAAAQABAAEAAQABAAEA
AQABAAIAAgACAAIAAgACAAMAAwADAAMABgAGAAYABQAFAAUABQAFAAQABAAEAAQABAAD
AAMAAwAFAAUABAAEAAQABAAEAAQABAAEAAQAAwAFAAUABAAEAAIAAgACAAEAAwADAAIA
AgACAAIAAgACAAAAAAAAAAAAAAAAAAAAAAAAAP///////////////////v/+//7//v/+
//7//v/+//7//v/+//7//v///wAA/v/+//7//v/+//7//v/+//7//v/+/////f/+/wAA
AAADAAQABAAFAAQABAAFAAUABwAGAAUABAABAAAAAAAAAAEA/v/8//r/+P/0//T/9P/z
//H/8f/y//f/9//2//b/9v/2//X/9P/3//f/9//3//b/9v/2//b/+f/5//n/+f/3//f/
9//3//f/9//3//j/+//7//v/+//7//v//P/+/wQADAAZACgAOQBHAFEAXgBuAIEAlQCm
ALIAqgCSAHQARQAEAL3/bP8k/wP/Bv8Y/yn/QP9b/2//fP+N/57/p/+y/7n/wP/I/9T/
4P/p/+3/8P/1//T/9v/2//f/+P/5//r/+v/8//z//f/+//3//f/9//7/AAAAAAEAAQD/
////AAAAAAIAAgADAAMABQAFAAUABQAEAAQABAAEAAYABgAGAAcABQAFAAUABgAGAAYA
BgAGAAYABwAHAAcACgAKAAoACgAKAAsACwALAAsACwAMAAwACwAMAAwADAAOABAAEQAR
ABEAEQASABIAEwAUABQAFgAWABcAGAAYABgAGQAZABoAGwAbABsAHAAcABwAHQAdAB0A
HQAdAB0AHQAcABwAHAAcABwAGwAaABoAGgAaABgAGAAYABgAFwAXABcAFgAWABYAFAAT
ABMAEAAPAA8ADgAQABAADgANAAwADAALAAoACQAJAAgABwAHAAYABgAGAAUABQAFAAQA
AgACAAIAAQADAAMAAwADAAEAAQAAAAAAAAAAAAAAAAACAAIAAgABAAEAAQACAAIAAgAC
AAMAAwADAAMAAwADAAMAAwAEAAQABgAGAAYABgAFAAUABQAFAAYABgAGAAUABQAFAAUA
BQAGAAYABgAGAAYABQAFAAUABQAFAAQABAAEAAQABAAEAAIAAgACAAEAAwADAAIAAgAC
AAIAAgABAAEAAQAAAAAAAAAAAAAAAAAAAAAAAAAAAAAAAAAAAAAAAAD/////////////
//////7//v/+//7//v/+//7//v/+//7//v/+/wAA//////////////7//v/+//7//v/+
//7//v/+//7//v/+//////8AAAIAAgADAAQABAAFAAYABgAHAAcABwAGAAUABAADAAIA
AgACAAMAAAD+//z/+P/0//T/9P/z//H/8f/y//f/9//2//b/9f/2//b/9v/3//f/9//3
//j/+P/4//j/+f/5//n/+f/5//n/+f/5//n/+f/5//r/+//7//v/+//7//3//v8CAAoA
FAAhADIAPwBNAFsAagB8AJEApQCyALIAngCEAGAAJQDc/4//Pv8I//f+Av8U/yv/SP9h
/3P/gv+T/6D/qf+y/7//yP/S/9r/5P/r/+//8v/1//b/+P/4//n/+v/7//z//P/+//7/
//8AAAEAAQABAAIAAAAAAAEAAQABAAEAAgACAAQABAAFAAUABQAFAAUABQAEAAQABAAE
AAYABgAGAAcABwAHAAcACAAIAAgACAAIAAgACQAJAAkACgAKAAoACgAIAAkACQAJAAsA
CwAMAAwACwAMAAwADAAOABAAEQARABEAEQASABIAEwAUABQAFgAWABcAGAAYABgAGQAZ
ABoAGwAbABsAHAAeAB4AHwAfAB0AHQAdAB0AHQAcABwAHAAcABwAGwAaABwAHAAcABoA
GgAaABoAGQAXABcAFgAWABgAFgAVABUAFAATABMAEgAQABAADgANAAwADAALAAoACQAJ
AAgABwAHAAYABgAGAAMAAwADAAIABAAEAAQAAwABAAEAAQABAAEAAQAAAAAAAAAAAAAA
AAACAAIAAgABAAEAAQACAAIAAgACAAMAAwADAAMAAwADAAMAAwAEAAQABAAEAAQABAAD
AAMAAwADAAQABAAEAAMABQAFAAUABQAEAAQABAAEAAQAAwADAAMAAwADAAIAAgACAAIA
AgACAAQABAAEAAMAAQABAAAAAAACAAIAAgABAAEAAQAAAAAAAAAAAAAAAAD+//7//v/+
//7//v/+//7/AAD////////9//3//f/9//7//v/+//7//v/+//7//v/+//7//v/+//7/
/f/9//3///////7//v/+//7//v/8//z//P/8//7//v/+/////f/+/wAAAAABAAIAAgAD
AAYABgAHAAcACQAIAAcABgADAAIAAgACAAEA/v/8//r/9v/y//L/8v/z//H/8f/y//X/
9f/0//T/9f/2//b/9v/3//f/9//3//j/+P/4//j/+f/5//n/+f/5//n/+f/5//n/+f/5
//r/+//7//v/+//9//3//v8CAAoAFgAjADIAQQBNAFsAbgCEAJkAqwC6ALYAngCAAFgA
GQDO/33/MP/+/vP+AP8S/yn/SP9h/3P/gP+R/6D/q/+0/73/yP/Q/9r/4v/p/+//9P/1
//b/+P/4//n/+v/7//z//P/8//z//f/+/////////wAAAAAAAAEAAQABAAEAAgACAAAA
AAABAAEAAwADAAMAAwAEAAQABAAEAAYABgAGAAcABQAFAAUABgAGAAYABgAGAAYABwAH
AAcACAAIAAgACAAKAAsACwALAAkACQAKAAoACwAMAAwADAAMAA4ADwAPAA8ADwAQABAA
EQASABIAFAASABMAFAAUABYAFwAXABgAGQAZABkAGgAaABoAGwAbAB0AHQAdAB0AGwAa
ABoAGgAaABoAGQAYABgAGAAYABYAFgAWABYAFQAXABcAFgAWABQAEgARABEAEAAPAA8A
DgAOAA4ADAALAAwADAALAAoACQAJAAgABwAFAAQABAAEAAUABQAFAAQABAAEAAQAAwAC
AAEAAAD//wEAAQAAAAAAAAAAAAAAAAAAAAAAAAD//wEAAQACAAIAAgACAAMAAwABAAEA
AQABAAMAAwAEAAQABAAEAAQABAADAAMAAwADAAQABAAEAAMABQAFAAUABQAEAAQABAAE
AAQAAwADAAMAAwADAAIAAgACAAIAAgACAAQABAAEAAMAAQABAAAAAAACAAIAAgABAAEA
AQAAAAAAAAAAAAAAAAAAAAAAAAAAAAAAAAAAAAAAAAD//////////////////wAAAAAA
AAAA/v/+//7//v/8//z//v/+//7//v/+//7//v/+//7//v/+//7//v/+//////8AAAIA
AgADAAQABAAFAAYABgAHAAcABwAGAAUABAADAAIAAgACAAEA/v/8//r/9v/y//L/8v/z
//H/8f/y//P/8//y//L/9f/2//b/9v/5//n/+f/5//j/+P/4//j/+//7//v/+//5//n/
+f/5//n/+f/5//r//f/9//3//f/9//v//P8AAAgAEgAfADAAPwBLAFkAagCAAJcArQC+
AMIArgCMAGQALQDm/5P/Qv8K//n+AP8S/yn/Qv9b/3H/gP+P/6D/qf+y/7v/xP/O/9r/
4v/p/+//9P/1//T/9v/2//f/+v/7//z//P/6//r/+//8//3//f/9//7//v/+////////
////AAAAAAIAAgADAAMAAwADAAMAAwACAAIAAgACAAQABAAEAAUABQAFAAUABgAEAAQA
BAAEAAQABQAFAAUACAAIAAgACAAGAAcABwAHAAcABwAIAAgACwAMAAwADAAKAAwADQAN
AA0ADQAOAA4AEQASABIAFAASABMAFAAUABYAFwAXABgAFwAXABcAGAAaABoAGwAbABsA
GwAbABsAGQAYABgAGAAYABgAFwAWABYAFgAWABQAFgAWABYAFQATABMAEgASABQAEgAR
ABEAEAAPAA8ADgAOAA4ADAALAAoACgAJAAgABwAHAAYABQAFAAQABAAEAAMAAwADAAIA
AgACAAIAAQABAAEAAQABAAEAAQAAAAAAAgACAAIAAgAAAAAAAAD///////8AAAAAAAAA
AAEAAQADAAMAAwADAAEAAQACAAIAAgACAAIAAgADAAMAAwADAAQABAAEAAMAAwADAAMA
AwAGAAYABgAGAAQAAwADAAMAAwADAAIAAgACAAIAAgACAAAAAAAAAP////////7//v/+
//7//v/9///////+//7//P/8//z//P/8//z//P/8//z//P/8//z//P/7//v/+//9//3/
/f/9//r/+v/6//r//P/8//z/+v/6//r/+v/6//r/+v/6//r/+v/6//v//f/+/wAAAAD/
/wAAAAABAAIAAgADAAMABQAEAAMAAgD///7//v/+//3/+v/4//b/9P/w//D/8P/x/+//
7//w//P/8//y//L/8f/y//L/8v/z//P/8//z//T/9P/0//T/9f/1//X/9f/1//X/9f/1
//X/9f/1//b/9//3//f/9//5//n/+v/+/wIADgAdACwAOQBHAFMAYgB0AIcAnQCuALQA
pgCIAGQALwDs/6H/UP8S//3+Bv8a/y3/Qv9d/3H/gP+P/5z/pf+w/7f/wP/K/9b/3v/l
/+v/7v/x//L/9P/0//X/9v/3//j/+P/4//j/+f/6//v/+//7//z/+v/6//v/+//9//3/
/v/+//7//v///////f/9//3//f/+//7//v/+//7//v/+////////////AAACAAIAAgAC
AAAAAQABAAEAAgACAAIAAgACAAMAAwADAAMAAwAEAAQAAwAEAAQABAAEAAYABwAHAAkA
CQAKAAoACwAMAAwADgAMAA0ADgAOABAAEQARABIAEwATABMAFAAUABQAFQAVABMAEwAT
ABMAFQAUABQAFAASABIAEQAQABAAEAAQAA4ADgAOAA4ADQANAA0ADAAMAAoACAAHAAcA
CAAHAAcABgAIAAgABgAFAAQABAADAAIA//////7//f////7//v/+//3//f/9//z//P/8
//z/+//7//v/+//7//n/+f/4//j/+v/6//r/+v/6//r/+v/5//n/+f/6//r/+v/6//v/
+//7//v/+//7//v/+//8//z//P/8//z//P/9//3//f/9//7//v/+//3//f/9//3//f/+
//7//v/+/wAA/////////f/9//z//P/+//7//v/+//z//P/8//v/+//7//r/+v/8//z/
/P/7//v/+//6//r/+P/4//j/+P/6//r/+v/6//r/+v/6//r/+v/5//n/+f/3//f/9//3
//b/9v/2//b/9v/2//j/+P/4//j/+P/4//b/9v/2//b/9v/2//b/9//3//j/+v/6//v/
/P/8//3/AAAAAAEAAQABAAAA///+//3//P/8//z/+//4//b/9P/w/+z/7P/s/+v/6f/p
/+r/7f/t/+z/7P/v//D/8P/w/+//7//v/+//8P/w//D/8P/x//H/8f/x//P/8//z//P/
8f/x//H/8v/z//P/8//z//P/9f/2//r/AAAKABcAKAA1AEMAUQBgAHYAiwCdAKwArACc
AH4AWAAfANb/h/86//7+7f70/gb/Hf86/1n/a/94/4f/lv+h/6r/tf++/8b/0P/a/+P/
6f/u/+//8P/y//L/8//y//P/9P/0//b/9v/3//j/+f/5//n/+v/6//r/+//7//v/+//8
//z/+v/6//v/+//9//3//f/9//z//P/8//z//v/+//7////9//3//f/+//7//v/+//7/
/v////////8AAAAAAAAAAAIAAwADAAMAAwADAAQABAADAAQABAAEAAQABgAHAAcACQAJ
AAoACgALAAwADAAOAAwADQAOAA4AEAARABEAEgATABMAEwAUABQAFAAVABUAFQAVABUA
FQAVABQAFAAUABQAFAATABIAEgASABIAEAAQABAAEAAPAA8ADwAOAA4ADgAMAAsACwAK
AAkACQAIAAYABgAEAAMAAgACAAEAAAD//////v/9//3//P/8//z/+//7//v/+v/6//r/
+v/5//n/+f/5//n/+f/5//j/+P/4//j/+P/4//j/+P/4//f/9//3//j/+P/6//r/+//7
//n/+f/5//n/+f/5//r/+v/8//z//P/8//3//f/9//3//v/+//7//f/9//3//f/9//z/
/P/8//z//P/7//v/+//9//3//P/8//r/+v/6//r/+v/6//r/+f/5//n/+P/4//j/+P/4
//f/9//3//b/9v/2//b/9v/2//b/9v/2//b/9v/2//b/9v/2//X/9f/1//X/9f/1//X/
9P/0//T/9P/0//T/9P/0//T/8v/y//T/9P/0//T/9P/0//T/9P/0//T/8v/y//L/8//z
//T/9v/2//f/+P/4//n//P/8//3//f/7//r/+f/4//n/+P/4//j/9f/y//D/7v/q/+b/
5v/m/+f/5f/l/+b/6//r/+r/6v/p/+r/6v/q/+v/6//r/+v/7P/s/+z/7P/r/+v/6//r
/+3/7f/t/+3/7//v/+//8P/w/+//7v/t/+3/7//y//j/AAAKABkALAA7AEcAVQBoAH4A
kwClAK4ApgCKAGoAOgD1/6j/Wf8Q/+r+5/72/gj/Jf9C/1v/bf96/4n/lv+f/6r/t/++
/8j/0v/c/+H/5//q/+v/7P/u/+7/7//y//P/9P/0//T/9P/1//b/9//3//f/+P/4//j/
+f/5//n/+f/6//r/+v/6//v/+//9//3//f/9//7//v/+//7//v/+//7///////////8A
AAIAAgACAAIAAgADAAMAAwAGAAYABgAGAAYABwAHAAcABwAHAAgACAAJAAoACgAKAAoA
DAANAA0ADQANAA4ADgAPABAAEAASABIAEwAUABQAFgAXABcAGAAZABkAGQAaABgAGAAZ
ABkAGQAZABkAGQAZABgAGAAYABgAGAAXABYAGAAYABgAFgAWABYAFgAVABcAFwAWABYA
FgAUABMAEwASABEAEQAQABAAEAAOAA0ACgAKAAkACAAJAAkACAAHAAkACAAIAAgABQAF
AAUABAAEAAQABAADAAMAAwADAAMAAwADAAIAAgACAAIAAgACAAIAAgACAAEAAwADAAQA
BAACAAIAAwADAAMAAwADAAMAAwADAAQABAAEAAQABAAEAAUABQAFAAUABgAGAAYABQAD
AAMAAwADAAQABAAEAAQABgAFAAUABQAFAAUABAAEAAQABAAEAAQAAgACAAIAAQABAAEA
AAAAAAAAAAAAAP//AQABAAAAAAAAAAAAAAAAAP7//v/+//7//v/+//7//v/+//3//f/9
/////////////v/+//7//v/+//7//v/+//z//P/8//z//v/9//3//P/8//z//P/8//z/
/P/8//z//P/8//z//f/9//7/AAAAAAEAAgACAAMABAAEAAUABQAHAAYABQAEAAEAAAAA
AAAA///8//r/+P/2//L/8v/y//P/8f/x//L/8//z//L/8v/x//L/8v/y//T/9f/2//f/
+P/4//j/+P/3//f/9//3//f/9//3//f/9//3//f/+P/5//n/+f/5//n/+f/8/wAACAAS
AB8ALAA9AEsAWQBqAIIAmQCtAL4AxACwAI4AaAAvAOj/l/9E/wj/9f4A/xD/J/9A/1v/
b/+A/4//nP+n/7L/u//E/87/2v/i/+n/7f/y//X/9P/2//b/9//2//f/+P/4//r/+v/7
//z//f/9//3//v/+//7///////////8AAAAA/v/+//////8BAAEAAQABAAIAAgACAAIA
AAAAAAAAAQADAAMAAwAEAAQABAAEAAQABAAFAAUABQAEAAQABAAEAAQABQAFAAUABwAH
AAgACAAJAAoACgAKAAoADAANAA0ADQANAA4ADgAPABAAEAASABAAEQASABIAEgATABMA
FAAVABUAFQAWABgAGAAZABkAFwAXABcAFwAXABYAFgAWABYAFgAVABQAFAAUABQAEgAS
ABIAEgARABEAEQAQABAAEgAQAA8ADwAQAA8ADwAOAAwADAAKAAkACAAIAAcABgAFAAUA
BAADAAMAAgACAAIAAQABAAEAAAAAAAAAAAD/////////////AQABAAAAAAD+//7//v/+
//7//v/+//3//f/9//7//v8AAAAAAQABAP///////////////wAAAAD+//7//v/+/wAA
AQACAAMAAgACAAIAAQABAAEAAQABAAIAAgACAAIAAAD///////8AAAEAAQACAAEAAAD/
//7//v/+//7//f/+//////8AAP7//v/+//3/+//7//r/+v/8//z//P/8//z//P/8//z/
/P/8//z//P/6//n/+f/5//v/+//7//v/+v/6//r/+v/6//r/+v/6//r/+v/8//z//P/8
//z//P/6//r/+v/6//r/+v/6//v/+//8//7//v///wAAAAABAAIAAgADAAMAAQAAAP//
/v/+//7///8AAP3/+v/4//b/9P/w//D/8P/v/+3/7f/u//H/8f/w//D/8f/y//L/8v/1
//X/9f/1//T/9P/0//T/9f/1//X/9f/1//X/9f/1//X/9f/1//b/9//3//f/9//7//n/
+v/8/wYAEgAdACoAOwBHAFEAYABwAIMAlwCoALAAogCKAGgANwD4/63/Wv8e/wX/DP8e
/zH/Rv9f/3H/gv+R/57/p/+w/7n/wP/M/9j/4v/n/+3/8P/z//T/9v/2//f/9v/3//j/
+P/6//r/+//8//v/+//7//z/+v/6//v/+//9//3//v/+//7//v////////////////8A
AAAAAAAAAAAAAAAAAAEA////////AAAAAAAAAAAAAAIAAwADAAMABAAEAAQABAACAAMA
AwADAAUABQAGAAYABwAIAAgACAAGAAgACQAJAAkACQAKAAoACwAMAAwADgAOAA8AEAAQ
ABIAEwATABQAFQAVABUAFgAUABQAFQAVABUAFQAVABUAFQAUABQAFAAWABYAFQAUABIA
EgASABAAEAAQABAADwAPAA8ADgAOAAwACgAJAAkACgAJAAkACAAKAAoACAAHAAYABgAF
AAQAAQABAAAA//////7//v/+//3//f/9//z//v/+//7//f/9//3//f/9//v/+//6//r/
/P/8//z//P/6//r/+v/5//n/+f/6//r/+v/6//v/+//7//v/+//7//v/+//8//z//v/+
//7//v///////////wAAAAAAAP///f/9//3//f/+//7//v/+/wAA/////////f/9//z/
/P/+//7//v/+//z//P/8//v//f/9//z//P/8//z//P/7//v/+//6//r/+v/6//r/+v/4
//j/+P/4//r/+v/6//r/+v/5//n/+f/5//n/+f/5//b/9v/2//b/+P/4//j/+P/4//j/
+P/4//j/9v/2//b/9v/2//b/9v/2//j/+P/4//n/9//4//r/+v/7//z//P/9//z//P/9
//3////+//3//P/7//r/+v/6//n/9v/0//L/7v/q/+r/6v/r/+n/6f/q/+3/7f/s/+z/
7f/u/+7/7v/v/+//7//v//D/8P/w//D/8f/x//H/8f/v/+//7//v//H/8f/x//L/8f/x
//H/8f/x//H/8v/2//r/BAAPACAALwA9AEcAVABmAHkAiwCeAKoApACOAG4AQQAEALv/
aP8i//3+/v4M/x3/NP9P/2X/dP+D/5L/nf+o/7H/uP/A/8z/1v/d/+H/5v/r/+z/7v/u
/+//8P/x//L/8v/y//L/8//0//X/9f/1//b/+P/4//n/+f/5//n/+v/6//r/+v/7//v/
+//7//v/+//+//7//v/+//7//v/+////////////AAD+//7//v/+/wAAAQABAAEAAgAC
AAIAAgACAAMAAwADAAMAAwAEAAQAAwAEAAQABAAEAAYABwAHAAkACQAKAAoACwAMAAwA
DgAMAA0ADgAOAA4ADwAPABAAEQARABEAEgASABIAEwATABUAFQAVABUAFQAUABQAFAAS
ABIAEQAQABIAEgASABAADgAOAA4ADQANAA0ADAAMAAwACgAJAAkACAAHAAcABgAGAAYA
BAADAAIAAgABAAAA//////7//f/9//z//P/8//v/+//7//r/+P/4//j/9//3//f/9//3
//f/9//2//b/9v/2//b/9v/0//T/9P/z//T/9f/3//j/9v/2//f/9//3//f/9//3//f/
9//4//j/+P/4//j/+P/5//n/+f/5//r/+v/6//n/+//7//v/+//6//r/+v/6//j/9//3
//f/9//3//b/9v/2//b/9v/2//b/9v/2//X/9f/1//T/9P/2//b/9v/1//X/9f/0//T/
9P/0//T/9P/y//L/8v/y//L/8v/y//L/8v/x//H/8f/x//H/8f/x//D/8P/w//D/8P/w
//D/8P/w//D/8P/w//D/7//v/+//7//v//D/7v/u/+7/7v/w//D/8P/w/+7/7v/u/+//
7//w//L/8v/x//L/8v/z//X/9v/4//n/+f/4//f/9v/z//L/8v/y//H/7v/s/+r/6P/k
/+T/5P/h/9//3//g/+X/5f/k/+T/4//k/+T/5P/l/+X/5f/l/+j/6P/o/+j/5//n/+f/
5//n/+f/5//n/+f/5//n/+j/6f/p/+n/6f/p/+n/6v/s//T//P8HABYAJwA1AEEAUABk
AHcAiQCaAKAAlAB6AFwAKwDm/5v/TP8G/+X+5v70/gf/Jv9D/1f/ZP91/4L/j/+a/6X/
sP+2/8D/yv/T/9n/3v/h/+D/4v/i/+P/5P/l/+b/5v/m/+b/5//o/+n/6f/p/+r/6P/o
/+n/6f/r/+v/7P/s/+z/7P/t/+3/7f/t/+3/7f/s/+z/7P/s/+7/7v/u/+//7//v/+//
8P/w//D/8P/w//D/8f/x//H/8P/w//D/8P/y//P/8//z//P/8//0//T/8//0//T/9P/0
//b/9//3//f/9//4//j/+f/6//r//P/8//3//v/+//7//////wAAAQABAAEAAgACAAIA
AwADAAEAAQABAAEAAwACAAIAAgACAAIAAQAAAAAAAAAAAP7//v/+//7//f/9//3//P/8
//r/+P/3//f/9v/1//X/9P/0//T/8v/x/+7/7v/t/+z/6//r/+r/6f/n/+b/5v/m/+X/
5f/l/+T/5P/k/+T/4//j/+P/4//j/+H/4f/g/+D/4v/i/+L/4v/i/+L/4v/h/+H/4f/i
/+L/4P/g/+H/4f/h/+H/4f/h/+H/4f/i/+L/4v/i/+L/4v/j/+P/4//j/+T/5P/k/+P/
4//j/+P/4//i/+L/4v/i/+T/4//j/+P/4//j/+L/4v/g/+D/4P/g/+D/4P/g/9//3//f
/97/3v/e/97/3v/d/9//3//e/97/3P/c/9z/3P/c/9z/3P/c/9z/3P/c/9z/2v/Z/9n/
2f/Z/9n/2f/Z/9r/2v/a/9r/2v/a/9r/2v/Y/9j/2P/Y/9j/1//X/9f/1//X/9f/2P/W
/9b/1v/Y/9b/1v/W/9b/1//X/9j/2f/Y/9j/1//X/9n/2f/Y/9j/2v/b/9v/2//g/+D/
4P/d/w==
         </WaveFormData>
      </LeadData>
      <LeadData>
         <LeadByteCountTotal>10000</LeadByteCountTotal>
         <LeadTimeOffset>0</LeadTimeOffset>
         <LeadSampleCountTotal>5000</LeadSampleCountTotal>
         <LeadAmplitudeUnitsPerBit>4.88</LeadAmplitudeUnitsPerBit>
         <LeadAmplitudeUnits>��V</LeadAmplitudeUnits>
         <LeadHighLimit>2147483647</LeadHighLimit>
         <LeadLowLimit>268435456</LeadLowLimit>
         <LeadID>V3</LeadID>
         <LeadOffsetFirstSample>0</LeadOffsetFirstSample>
         <FirstSampleBaseline>0</FirstSampleBaseline>
         <LeadSampleSize>2</LeadSampleSize>
         <LeadOff>FALSE</LeadOff>
         <BaselineSway>FALSE</BaselineSway>
         <ExcessiveACNoise>FALSE</ExcessiveACNoise>
         <MuscleNoise>FALSE</MuscleNoise>
         <LeadDataCRC32>4115052710</LeadDataCRC32>
         <WaveFormData>
9P/0//T/9P/5//z///8CABYAKgA+AFIAbwCKAKUAwAC6ALQArgCoAIwAcgBYAD4AMAAk
ABgADAAFAAAA+//2//X/9P/z//L/8//0//X/9v/2//b/9v/2//T/9P/0//T/9P/0//T/
9P/0//T/9P/0//T/9P/0//T/9P/0//T/9P/2//b/9v/2//T/9P/0//T/9v/2//b/9v/2
//b/9v/2//b/9v/2//b/9v/2//b/9v/2//b/9v/2//f/+P/5//r/+P/4//j/+P/6//r/
+v/6//r/+v/6//r//P/8//z//P/8//z//P/8//7//v/+//7/AAAAAAAAAAABAAIAAwAE
AAUABgAHAAgACgAKAAoACgANAA4ADwAQABAAEAAQABAAEQASABMAFAAUABQAFAAUABYA
FgAWABYAFAAUABQAFAASABIAEgASAA8ADgANAAwACgAKAAoACgAJAAgABwAGAAUABAAD
AAIAAQAAAP///v/+//7//v/+//3//P/7//r/+v/6//r/+v/4//j/+P/4//b/9v/2//b/
+P/4//j/+P/4//j/+P/4//b/9v/2//b/9v/2//b/9v/2//b/9v/2//b/9v/2//b/9v/2
//b/9v/2//b/9v/2//b/9v/2//b/9v/2//b/9v/2//b/9v/2//b/9v/2//b/9v/2//b/
9v/2//b/9v/2//T/9P/0//T/9P/0//T/9P/y//L/8v/y//L/8v/y//L/8v/y//L/8v/w
//D/8P/w//L/8v/y//L/8P/w//D/8P/w//D/8P/w//D/8P/w//D/8v/y//L/8v/x//D/
7//u//D/8P/w//D/8P/w//D/7//w//D/8P/w/+//8P/w//H/9P/0//X/9v/1//X/9f/2
//b/9//3//f/9//3//f/9//1//X/9f/1//b/9v/2//b/9P/z//P/8f/x//H/8f/x/+//
7//v//D/8//z//P/8v/w/+7/7f/s/+v/6v/q/+r/6f/p/+n/6f/n/+f/5//n/+n/6f/p
/+n/6f/p/+n/6f/n/+T/4f/i/+L/4f/n//L/AwAWAC8ATQBwAJMAtADFAMkAxgC4AJ4A
eQBPAC4AIAAWAAkA9//t/+f/5f/g/9z/2//b/9n/1f/X/9v/2//d/97/3v/g/+D/4v/h
/+H/4f/f/9//3//f/+D/4P/g/+D/3v/e/9//3//g/+D/4P/h/+H/4f/h/+H/3//f/9//
3//h/+H/4f/h/9//4P/g/+D/4P/h/+H/4f/j/+P/4//k/+L/4v/i/+L/5P/k/+T/5P/l
/+X/5f/m/+T/5P/l/+X/5f/l/+X/5f/n/+f/5//n/+r/6v/r/+v/7P/s/+3/7v/t/+7/
7//w//P/8//0//T/9f/2//f/+P/5//r/+//8//3//v///wAAAQABAAEAAgACAAIAAwAE
AAQABQAFAAYABgAGAAYABgAFAAUABQAFAAUAAwADAAEAAQAAAP///v/+//3//P/7//r/
+f/4//f/9v/1//T/8//y//H/8P/w/+3/7f/t/+3/7f/t/+3/7f/t/+z/7P/q/+j/6f/p
/+n/6//r/+v/6//q/+r/6v/q/+j/6P/o/+j/6P/o/+j/6P/o/+j/6f/p/+v/7P/s/+z/
6v/q/+r/6v/q/+v/6//q/+z/7P/s/+3/7//v/+7/7v/u/+7/7//w/+7/7v/u/+7/7v/u
/+7/7v/u/+7/7v/u/+3/7f/t/+3/7//v/+//7//v/+//7v/u/+7/7v/u/+7/7v/t/+3/
7f/t/+7/7v/u/+7/7v/u/+7/7v/t/+3/7f/u/+7/7v/u/+7/7v/u/+3/7f/t/+3/7f/v
/+//7//v/+//7//v/+//8P/w//D/8P/w//D/8P/w/+//7v/u/+7/7v/v//D/8P/x//L/
8v/z//T/9f/1//X/9v/2//f/+f/5//n/+f/3//f/9//3//n/+f/4//j/+P/4//j/9//3
//X/9f/1//f/9//1//X/8//0//X/9f/1//T/9P/y//P/8v/x//D/8P/w/+//7//t/+3/
7f/t/+3/7f/t/+3/7//v/+//7//v/+3/7f/s/+n/5P/k/+f/7f/4/wcAGAAxAE8AbgCT
ALYAxwDLAMoAvgCmAIUAXwA8ACwAJgAZAAsA///5//X/8P/u/+//7f/p/+f/6f/r/+v/
7f/w/+7/7P/u/+7/7f/t/+3/7f/t/+3/7f/u/+7/7v/u//D/8P/x//H/8P/w//D/8f/v
/+//7//v//H/8f/x//H/8f/x//H/8f/x//L/8v/y//L/8//z//P/8//z//P/9P/0//T/
9P/0//T/9P/0//T/9//3//f/+P/2//b/9//3//n/+f/5//n/+f/5//n/+f/6//r/+//7
//7//v///wAA//8AAAEAAgADAAMABAAEAAcACAAJAAoACwAMAA0ADgAPABAAEQASABMA
EwATABQAFAAUABUAFgAWABcAFwAYABYAFgAWABYAFwAXABcAFwAXABUAFQATABUAFAAT
ABIAEAAPAA4ADQAMAAsACgAJAAgABwAGAAUABAADAAIAAgABAAEAAQABAP//////////
///+//7//P/8//3//f/9//3//f/9//3//P/8//z//P/8//z//P/8//z//P/8//z//P/8
//3//f/7//z//P/8//z//P/8//z//v///////v/+//7//v/////////+//7//v/+////
AAAAAAAAAAAAAAAAAAAAAAAAAAAAAAAAAAD///////////////////////////7//v8A
AAAAAAAAAAAA//////////8AAAAAAAD+//7//v/+/wAA////////AAAAAAAAAAD+//7/
/v/9/////////////////////////////////wAAAAD///////////7//v/+//7//v/+
//3//P/8//z//P/9//7/AAABAAIAAgABAAIAAwADAAUABgAGAAcABQAFAAUABQAFAAUA
BQAFAAUABQAEAAQABAAEAAQAAwADAAEAAQABAAEAAQD///////8AAAEAAQD///7//v/8
//3//P/7//r/+v/6//n/+f/5//n/+f/5//n/+f/5//n/+f/5//n/+f/7//n/+f/4//P/
8v/y//X/+/8GABcAKgBDAGEAggClAMAAyQDJAMgAuACaAHkAVwBAADYALgAhABMACwAH
AAUAAAD8//v/+f/3//X/+f/5//f/+f/6//j/+P/4//j/9//3//f/+f/5//n/+f/4//j/
+P/4//j/+P/5//n/+v/6//r/+//5//n/+f/5//n/+f/5//n/+//7//v/+//5//r/+v/6
//r/+//7//v/+//7//v//P/8//z//P/8//z//P/8//z//f/9//3//v/+//7/////////
////////AQABAAEAAQACAAIAAwADAAQABAAFAAYABwAIAAkACgALAAsADAAMAA8AEAAR
ABIAEQASABMAFAAVABYAFwAYABkAGQAZABoAHAAcAB0AHgAcAB0AHQAeAB4AHgAeAB4A
HQAdAB0AHQAdABsAGwAZABsAGgAZABgAFgAVABQAEwASABEAEAAPAA4ADQAMAAsACgAJ
AAgACAAHAAcABwAHAAMAAwADAAMABQAEAAQAAgACAAMAAwADAAMAAwADAAMAAgACAAIA
AgACAAIAAgACAAIAAgACAAIAAgACAAMAAwABAAIAAgACAAIAAgACAAIAAgADAAMAAgAC
AAIAAgADAAMAAwACAAIAAgACAAMABAAEAAQABAAEAAQABAAEAAQABAAEAAQABAADAAMA
AwADAAMAAwADAAMAAwADAAIAAgACAAIAAgACAAIAAQABAAEAAQACAAIAAgACAAIAAgAC
AAIAAQABAAEAAgACAAIAAgACAAIAAgABAAEAAQABAAEAAQABAAEAAQABAAEAAQABAAIA
AgABAAEAAQADAAIAAAAAAAAAAAACAAEAAAAAAAAAAAABAAIAAAABAAIAAgAFAAYABwAH
AAcACAAIAAkACwALAAsACwAJAAkACQAJAAkACQAIAAgACAAIAAgABwAHAAUABQAFAAUA
BQADAAMAAwAEAAUABQAFAAQABAACAAEAAAD///7/AAAAAP/////9//3//f/9//3//f/9
//3//f/9//3//f////3//f/8//f/9P/0//f///8KAB0AMgBLAGcAhgCpAMAAxQDFAL4A
rACQAHEAUQA+ADYALgAhABUADwANAAkAAgAAAAEA///7//n/+//9//v/+//8//7//v/8
//z/+//7//v/+//7//v/+//6//r/+v/6//z//P/9//3//P/8//z//f/7//v/+//7//v/
+//7//v//f/9//3//f/7//z//P/8//7/////////////////AAAAAAAAAAAAAAAAAAAA
AAAAAQABAAEAAgACAAIAAwADAAEAAQABAAEAAwADAAMAAwAGAAYABwAHAAYABgAHAAgA
CQAKAAsADAANAA0ADgAOAA8AEAARABIAEwAUABUAFgAXABgAGQAaABkAGQAZABoAHAAc
AB0AHgAcAB0AHQAeAB4AHgAeAB4AHQAdAB0AHQAfAB0AHQAbABkAGAAXABYAFgAVABQA
EwASABEAEAAPAA4ADQAMAAsADAALAAoACgAHAAcABwAHAAUABQAFAAUABQAEAAQAAgAA
AAEAAQABAAMAAwADAAMAAgACAAIAAgACAAIAAgACAAQABAAEAAQABAAEAAUABQAEAAQA
AwACAAIAAgACAAIAAgADAAMAAgAEAAQABAAFAAUABQAEAAQABAAEAAUABgAEAAQABAAE
AAQABAAEAAQABAAEAAQABAADAAMAAwADAAMAAwADAAMAAwADAAIAAgACAAIAAgACAAIA
AQABAAEAAQACAAIAAgAAAAAAAAAAAAIAAQABAAEAAgACAAIAAgACAAIAAgABAAEAAQAB
AAEAAQABAAEAAQD/////AQABAAAAAgACAAIAAgAAAP///v/+/wAAAAABAAIAAgADAAQA
BAAFAAYABwAHAAcACAAIAAkABwAHAAcABwAJAAkACQAJAAcABwAGAAYACAAIAAgABwAH
AAUABQAFAAUABQADAAMAAwAEAAUABQADAAIAAgAAAP///v/9//z//v/+//3//f/9//3/
/f/9//v/+//7//v/+//7//v/+//7//v/+f/2//X/8P/u//H/+f8GABkALgBHAGUAhACn
AMIAyQDJAMIAsACWAHMATQA4ADAAJAAVAAkA///7//n/9P/y//X/8f/r/+3/8f/x//H/
8f/y//L/9P/y//L/8f/x//H/8f/x//H/8f/y//L/8v/y//D/8P/x//H/8v/y//L/8//x
//H/8f/x//P/8//z//P/8//z//P/8//z//T/9P/0//L/8//z//P/8//z//P/9P/2//b/
9v/2//b/9v/2//b/9//3//f/+P/2//b/9//3//n/+f/5//n/+f/5//n/+f/6//r/+//7
//z//P/9//7///8AAAEAAgADAAMABAAEAAUABgAHAAgACQAKAAsADAANAA4ADwAQABEA
EQARABIAEAAQABEAEgASABMAEwAUABIAEgASABIAEwATABMAEwATABEAEQAPAA8ADgAN
AAwADAALAAoACQAIAAcABgAFAAIAAQAAAP//AAD///7//v/9//3//f/9//n/+f/5//n/
+f/4//j/9v/2//f/9//3//f/9//3//f/9v/2//b/9v/2//b/9v/2//T/9P/0//T/9P/0
//X/9f/1//b/9v/2//b/9v/2//b/9v/3//f/9v/2//b/9v/3//f/9//2//b/9v/2//f/
+P/6//r/+v/6//j/+P/4//j/9v/2//b/9v/3//f/9//3//X/9f/1//X/9f/1//T/9P/y
//L/8v/y//P/8//0//X/8//0//T/9P/y//L/8v/y//T/8//z//P/9P/0//T/9P/y//L/
8v/x//H/8f/x//H/8//z//L/8v/y//L/8v/y//H/8P/w//D/8P/x//L/8v/z//T/9P/1
//b/9//3//f/+P/4//n/+f/5//n/+f/5//n/+f/5//f/9//2//b/+P/4//j/9//3//X/
9f/1//X/9f/z//P/8//0//X/9f/z//L/8v/w//H/8P/v/+7/7P/s/+v/6//r/+v/6//r
/+3/7f/t/+3/7f/t/+3/7f/t/+v/6//o/+X/4v/k/+X/6//4/wkAHgA5AFcAegCfAL4A
yQDJAMQAsgCWAHEASQAuACIAGgALAPv/8//v/+3/6P/m/+f/5f/h/9//4//n/+f/5//q
/+r/6P/o/+j/5//n/+f/6f/p/+n/6f/q/+r/6v/q/+r/6v/r/+v/6v/q/+r/6//p/+n/
6f/p/+v/6//r/+v/6//r/+v/6//r/+z/7P/s/+z/7f/t/+3/7f/t/+3/7v/u/+7/7v/u
/+7/7v/u/+7/7//v/+//8P/w//D/8f/x//H/8f/x//H/8//z//P/8//0//T/9f/1//b/
9v/3//j/+f/6//v//P/9//3//v/+/wEAAgADAAQABQAGAAcACAAJAAoACwAMAAsACwAL
AAwADgAOAA8AEAAOAA8ADwAQABAAEAAQABAADwAPAA8ADwAPAA0ADQALAAsACgAJAAgA
CAAHAAYABQAEAAMAAgABAAAA///+//3//P/7//r/+v/5//n/+f/5//n/+f/5//n/9//2
//b/9P/0//X/9f/1//X/9f/1//X/9P/0//T/9P/2//b/9v/2//b/9v/2//b/9P/0//X/
9f/1//b/9v/2//b/9v/2//b/9v/3//f/9v/2//b/9v/3//n/+f/4//j/9v/2//f/+P/4
//j/+P/4//j/+P/4//j/+P/4//j/+P/3//f/9//3//f/9//3//f/9//3//b/9v/2//b/
9v/2//b/9f/1//X/9f/2//b/9v/2//b/9v/2//b/9f/1//X/9v/2//b/9v/2//b/9v/1
//X/9f/1//X/9f/3//f/9v/2//b/9v/2//b/9f/0//T/9P/0//X/9v/0//X/9v/2//n/
+v/7//v//f/+//7///////////////3//f/9//3//f/9//z//P/8//z//P/7//v/+f/5
//n/+f/5//f/9//3//j/+f/5//n/+P/4//b/9f/0//P/8v/y//L/8f/x//H/8f/x//H/
8f/x//H/8f/x//H/8f/x//H/8f/v/+7/6f/o/+j/6//x//7/DQAgADcAVQB2AJkAtgDB
AL8AvACsAJIAbwBNADYALAAkABcACwADAP//+//2//L/8//x/+3/6//t/+//7f/v//D/
8P/u/+7/7v/t/+3/7f/t/+3/7f/t/+7/7v/u/+7/7v/u/+//7//w//D/8P/x/+//7//v
/+//7//v/+//7//v/+//7//v/+//8P/w//D/8P/x//H/8f/x//H/8f/y//L/8v/y//L/
8v/y//L/8v/z//P/8//0//T/9P/1//X/9f/1//X/9f/3//f/9//3//j/+P/5//n/+v/6
//v//P/7//z//f/+//////8AAAAAAwAEAAUABgAHAAgACQAKAAsADAANAA4ADwAPAA8A
EAAQABAAEQASABIAEwATABQAEgASABIAEgARABEAEQARABMAEQARAA8ADwAOAA0ADAAK
AAkACAAHAAYABQAEAAMAAgABAAAA//8AAP///v/+//3//f/9//3/+//7//v/+//7//r/
+v/4//j/+f/5//n/+f/5//n/+f/4//j/+P/4//j/+P/4//j/+P/4//j/+P/4//j/+f/5
//f/+P/4//j/+P/4//j/+P/4//n/+f/4//j/+P/4//n/+f/5//j/+P/4//j/+f/6//r/
+v/6//r/+v/6//r/+v/6//r/+v/6//n/+f/5//n/+f/5//n/+f/5//n/+P/4//r/+v/6
//r/+P/3//f/9//3//j/+P/4//r/+v/6//r/+P/3//f/9//4//j/+P/4//b/9v/2//X/
9//3//f/9//3//f/9//3//f/9//3//n/+P/2//b/9v/2//j/9//2//b/9v/2//f/+P/4
//n/+v/6//v//P/9//3///8AAAAAAQD///////////////////////////7//v/+//7/
/v/9//3/+//7//v/+//7//n/+f/5//r/+//7//v/+v/6//j/9f/0//P/8v/y//L/8f/x
//H/8f/x//H/8//z//P/8//x//H/8f/x//H/8f/x/+7/6//q/+r/7//5/wYAFwAsAEcA
YQCCAKUAtgC5ALUArACYAHoAWQA7ACwAJgAcABEABQD///3/+//2//T/8//v/+3/7f/v
/+//7//x//L/8v/y//L/8v/x//H/8f/z//P/8//z//L/8v/y//L/9P/0//X/9f/0//T/
9P/1//P/8//z//P/9f/1//X/9f/1//X/9f/1//X/9v/2//b/9v/3//f/9//3//f/9//4
//r/+v/6//r//P/8//z//P/9//3//f/+//7//v//////AQABAAEAAQABAAEAAQABAAIA
AgADAAMABAAEAAUABgAFAAYABwAIAAsACwAMAAwADQAOAA8AEAATABQAFQAWABUAFgAX
ABgAFwAXABcAGAAYABgAGQAaABoAGwAbABwAHgAeAB4AHgAdAB0AHQAdAB0AGwAbABkA
GwAaABkAGAAYABcAFgAVABQAEwASABEAEAAPAA4ADQAMAAsACgAKAAkACQAJAAkABwAH
AAcABwAHAAYABgAEAAQABQAFAAUABQAFAAUABQAGAAYABgAGAAQABAAEAAQABgAGAAYA
BgAFAAQABAADAAMABAAEAAQABAAEAAQABAAEAAUABQAEAAQABAAEAAUABQAFAAQABAAE
AAQABQAGAAYABgAGAAYABgAGAAYABgAGAAYABgAGAAcABwAHAAcABQAFAAUABQAFAAUA
BAAEAAYABgAGAAYABgAFAAUABQADAAQABAAEAAQABAAEAAQABAADAAMAAwACAAIAAgAC
AAQABAAEAAMAAwADAAMAAwADAAMAAwADAAEAAQABAAEAAgACAAEAAgACAAIAAgACAAIA
AQAAAAAAAgACAAMABAACAAMABAAEAAcACAAJAAkACQAKAAoACwALAAsACwALAAkACQAJ
AAkACQAJAAgACAAIAAgACAAHAAcABQAFAAUABQAFAAMAAwADAAQABQAFAAMAAgACAAAA
AQAAAP///v/+//7//f/9//v/+//7//v/+//7//v/+//7//v/+//7//n/+f/5//j/9f/y
//L/9f/9/woAGwAwAEkAZQCEAKkAxADLAMcAwgCyAJgAdQBRADoAMAAmABkACwADAP//
+//2//T/9//1//P/8f/z//X/9f/1//T/9P/2//b/9P/z//P/8//z//P/8//z//T/9P/0
//T/8v/y//P/8//0//T/9P/1//X/9f/1//X/9f/1//X/9f/1//X/9f/1//X/9v/2//b/
9P/1//X/9f/3//f/9//4//j/+P/4//j/9v/2//b/9v/3//f/9//4//j/+P/5//n/+//7
//v/+//7//v/+//7//z//P/9//3/AAAAAAEAAgABAAIAAwAEAAMAAwAEAAQABQAGAAcA
CAALAAwADQAOAA8AEAARABIAEwATABMAFAAUABQAFQAWABQAFQAVABYAFgAWABYAFgAV
ABUAFQAVABcAFQAVABMAEwASABEAEAAOAA0ADAALAAoACQAIAAcABAADAAIAAQACAAEA
AAAAAP//////////+//7//v/+//7//r/+v/4//j/+f/5//n/+f/5//n/+f/6//r/+v/6
//j/+P/4//j/9v/2//b/9v/4//j/+f/5//f/+P/4//j/9v/2//b/9v/2//f/9//2//j/
+P/4//n/+f/5//j/+P/4//j/+f/6//j/+P/4//j/9v/2//b/9v/4//j/+P/4//f/9//3
//f/9f/1//X/9f/3//f/9v/2//T/9P/0//T/9P/z//P/8//z//T/9P/0//L/8v/y//L/
9P/z//P/8//y//L/8v/y//L/8v/y//H/8f/x//H/8f/x//H/8f/x//H/8//1//T/8v/y
//L/8v/y//H/8P/w//D/8P/x//L/8v/z//T/9P/1//b/9//3//f/+P/4//n/9//3//f/
9//5//n/+f/5//n/+f/4//j/+P/4//j/9//3//X/9f/1//P/8//x//H/8v/0//b/9//1
//T/9P/y//H/8P/v/+7/7P/s/+v/6//r/+v/6//r/+v/6//r/+v/7f/t/+3/7f/t/+3/
6//q/+f/5P/k/+f/7//6/wsAIAA5AFUAeACdAL4AywDPAMoAugCgAHsATwAyACIAGAAH
APf/7//t/+n/5P/i/+P/4f/d/93/4//n/+f/6f/q/+j/6P/o/+b/5f/l/+X/5//n/+f/
5//o/+j/6P/o/+b/5v/n/+f/5v/m/+b/5//p/+n/6f/p/+n/6f/p/+n/6f/p/+n/6f/p
/+r/6v/q/+r/6//r/+v/6//r/+v/7P/q/+r/6v/q/+z/7P/s/+z/7f/t/+3/7v/u/+7/
7//v/+//7//v/+//8//z//P/8//y//L/8//z//T/9P/1//b/9//4//n/+v/7//v//P/8
////AAABAAIAAwAEAAUABgAHAAgACQAKAAsACwALAAwADAAMAA0ADgAOAA8ADwAQABAA
EAAQABAADwAPAA8ADwAPAA0ADQALAAkACAAHAAYABgAFAAQAAwAEAAMAAgABAAAA///+
//3/+v/5//j/+P/3//f/9//3//X/9f/1//X/9//2//b/9P/0//X/9f/1//P/8//z//P/
9P/0//T/9P/0//T/9P/0//T/9P/0//T/9P/0//X/9f/1//b/9v/2//b/9v/2//b/9v/3
//f/9v/2//b/9v/3//n/+f/4//j/+P/4//n/+v/4//j/+P/4//r/+v/6//r/+P/4//j/
+P/4//n/+v/7//v/+//7//v/+//7//r/+v/4//j/+P/4//r/+f/5//n/9//4//j/+P/4
//j/+P/4//r/+f/5//n/+P/4//j/+P/6//r/+v/5//n/+f/5//n/+f/5//n/+f/7//v/
+//7//r/+P/4//j/+P/6//n/+P/4//r/+v/7//z/+v/7//z//P///wAAAQABAP//AAAA
AAEAAwADAAMAAwABAAEAAQABAAEAAQAAAAAAAgACAAIAAQABAP/////////////9//3/
/f/+//////////7//v/8//3//P/7//r/+v/6//n/+f/3//f/9//3//n/+f/5//n/+f/5
//n/+f/3//n/9//2//P/8P/w//H/9/8AAA8AIAA5AFUAdACZAL4A0wDVANQAzAC2AJMA
awBKADoAMgAlABMABwADAP//+v/2//X/9//1//H/8f/z//X/9f/2//b/9v/4//j/9//3
//f/9//3//f/9//4//j/+P/4//j/+P/5//n/+v/6//r/+//7//v/+//7//3//f/9//3/
/f/9//3//f///wAAAAAAAP7/////////////////AAD+//7//v/+////AAABAAIAAwAD
AAMABAACAAIAAwADAAUABQAFAAUABwAHAAcABwAGAAYABwAHAAoACgALAAwADQAOAA8A
EAAPAA8AEAAQABEAEgATABQAFwAYABkAGgAbABwAHQAeAB8AHwAfACAAIgAiACMAJAAi
ACMAIwAkACYAJgAmACYAJQAlACUAJQAjACEAIQAfACEAIAAfAB4AHgAdABwAGwAaABkA
GAAXABQAEwASABEAEgARABAAEAANAA0ADQANAA0ADQANAA0ADQAMAAwACgAIAAkACQAJ
AAkACQAJAAkACgAKAAoACgAIAAgACAAIAAgACAAIAAgACAAIAAkACQAJAAoACgAKAAoA
CgAKAAoACAAJAAkACAAKAAoACgALAAsACwAKAAoADAAMAA0ADgAMAAwADAAMAAwADAAM
AAwADAAMAAwADAALAAsACwALAAsACwALAAsACwALAAoACgAKAAoACgAKAAoACQAJAAkA
CQAKAAoACgAKAAoACgAKAAwACwALAAsACgAKAAoACgAKAAoACgAJAAkACQAJAAkACwAL
AAsACwALAAsACwALAAwADAALAAsACwAJAAoACgAKAAoACgAMAAsACgAKAAoACgALAAwA
DAANAA4ADgAPABAAEQARABMAFAAUABUAEwATABMAEwATABMAEwATABMAEwASABIAEgAS
ABIAEQARAA8ADwAPAA8ADwANAA0ADQAOAA8ADwAPAA4ADgAMAA0ADAALAAoACAAIAAcA
BwAHAAcABwAHAAcABwAHAAcABwAHAAcABwAJAAkABwAGAAMAAAD+////BQAQAB0AMABH
AGMAgAClAMQA0wDVANYAzAC0AJUAcwBWAEgAQAAzACcAHQAZABMADgAKAAkACQAHAAMA
AwAFAAUABQAGAAgACAAGAAYABQAFAAUABwAHAAcABwAGAAYABgAGAAgACAAJAAkACAAI
AAgACQAHAAcABwAHAAcABwAHAAcACQAJAAkACQAJAAoACgAKAAoACwALAAsACwALAAsA
DAAMAAwADAAMAAwADAAMAAwACwALAAsADAAOAA4ADwAPAA8ADwAPAA8AEQARABEAEQAS
ABIAEwATABQAFAAVABYAFQAWABcAGAAZABkAGgAaAB0AHgAfACAAIQAiACMAJAAlACYA
JwAoACkAKQApACoAKgAqACsALAAsAC0ALQAuAC4ALgAuAC4ALQAtAC0ALQAvAC0ALQAr
ACsAKgApACgAKAAnACYAJQAiACEAIAAfAB4AHQAcABsAHAAbABoAGgAXABcAFwAXABUA
FQAVABUAFQAUABQAEgASABMAEwATABMAEwATABMAFAAUABQAFAAUABQAFAAUABIAEgAS
ABIAEgASABMAEwARABIAEgASABQAFAAUABQAEgATABMAEgAUABQAFAAVABMAEwASABIA
FAAUABUAFgAUABQAFAAUABQAFAAUABQAFAAUABQAFAATABMAEwATABUAFQAVABUAFQAV
ABQAFAASABIAEgASABQAEwATABMAEwAUABQAFAAUABQAFAAUABQAEwATABMAEgASABIA
EgAUABQAFAATABMAEwATABMAFQAVABUAFQATABMAEwATABQAFAATABMAFQAVABUAFQAV
ABUAFQAVABUAFQAVABYAFAAUABYAFgAVABUAFgAWABkAGQAZABkAHAAcAB0AHQAfAB8A
HQAeAA==
         </WaveFormData>
      </LeadData>
      <LeadData>
         <LeadByteCountTotal>10000</LeadByteCountTotal>
         <LeadTimeOffset>0</LeadTimeOffset>
         <LeadSampleCountTotal>5000</LeadSampleCountTotal>
         <LeadAmplitudeUnitsPerBit>4.88</LeadAmplitudeUnitsPerBit>
         <LeadAmplitudeUnits>��V</LeadAmplitudeUnits>
         <LeadHighLimit>2147483647</LeadHighLimit>
         <LeadLowLimit>268435456</LeadLowLimit>
         <LeadID>V4</LeadID>
         <LeadOffsetFirstSample>0</LeadOffsetFirstSample>
         <FirstSampleBaseline>0</FirstSampleBaseline>
         <LeadSampleSize>2</LeadSampleSize>
         <LeadOff>FALSE</LeadOff>
         <BaselineSway>FALSE</BaselineSway>
         <ExcessiveACNoise>FALSE</ExcessiveACNoise>
         <MuscleNoise>FALSE</MuscleNoise>
         <LeadDataCRC32>1155022780</LeadDataCRC32>
         <WaveFormData>
9v/2//b/9v8AAAgAEAAYADYAVAByAJAAswDUAPUAFgH8AOIAyACuAHcAQAAJANL/x/+8
/7H/pv+q/67/sv+2/7v/wP/F/8r/0f/W/9v/4P/j/+b/6f/s/+7/7v/u/+7/7v/u/+7/
7v/w//D/8P/w//L/8v/y//L/8v/y//L/8v/0//T/9P/0//L/8v/y//L/9P/0//T/9P/y
//L/8v/y//T/9P/0//T/9P/0//T/9P/2//b/9v/2//j/+P/4//j/+P/4//j/+P/6//r/
+v/6//z//P/8//z//P/8//z//P/9//7///8AAAIAAgACAAIAAgACAAIAAgADAAQABQAG
AAcACAAJAAoADAAMAAwADAANAA4ADwAQABIAEgASABIAEgASABIAEgAUABQAFAAUABQA
FAAUABQAEgASABIAEgAQABAAEAAQAA8ADgANAAwACgAKAAoACgAIAAgACAAIAAcABgAF
AAQAAwACAAEAAAAAAAAAAAAAAP7//v/+//7//f/8//v/+v/4//j/+P/4//j/+P/4//j/
+v/6//r/+v/6//r/+v/6//j/+P/4//j/+v/6//r/+v/6//r/+v/6//r/+v/6//r//P/8
//z//P/8//z//P/8//z//P/8//z//P/8//z//P/8//z//P/8//z//P/8//z/+v/6//r/
+v/8//z//P/8//r/+v/6//r/+v/6//r/+v/4//j/+P/4//r/+v/6//r/+P/4//j/+P/4
//j/+P/4//j/+P/4//j/+P/4//j/+P/2//b/9v/2//j/+P/4//j/+P/4//j/+P/2//b/
9v/2//b/9v/2//b/9//4//j/+f/3//f/+P/4//j/+P/4//n/+//8//3//f/9//7//v//
/wEAAQACAAIAAgACAAIAAQABAAEAAQD////////+//3//P/7//r/+P/2//b/9//3//f/
9//3//f/+f/5//n/+f/3//b/9f/0//T/9P/0//T/9P/0//T/9P/y//L/8v/y//T/9P/1
//X/9f/1//X/9f/z//H/8f/z//f//v8KAB4AOABTAHYAowDTAAUBLAE6AS0BEwHsALIA
awAaANv/vv+0/6v/ov+c/6H/qf+x/7b/vP/B/8L/xv/M/9L/2f/d/+P/6P/q/+v/7f/u
/+//7//x//H/8f/x//D/8f/x//H/7//v//D/8P/y//L/8v/z//X/9f/1//X/9P/0//T/
9P/0//X/9f/1//X/9f/2//b/9v/2//f/9//3//f/9//4//j/+P/4//j/+v/7//v//P/6
//r/+v/6//v/+//7//v//f/+//7//v/9//3//v//////AQABAAIABQAFAAUABgAFAAUA
BgAHAAoACwALAAwACwAMAA0ADgAPABEAEgASABMAFAAVABUAFQAVABYAFgAWABcAFwAX
ABcAFwAXABcAFwAXABcAFwAXABcAFgAWABUAFAAUABMAEgARABEAEAAQAA4ADQAMAAwA
DAALAAoACQAIAAcABgAGAAUABAAEAAEAAQABAAAAAAAAAAAAAAD+//7//f/9//z//P/8
//v/+//7//r/+v/8//z//P/8//r/+v/6//n/+f/5//n/+f/3//f/+P/4//r/+v/6//r/
+P/4//j/+P/5//n/+f/5//v/+//8//z//v/+//7//v/+//7///////3//f/9//3//f/9
//3//f/9//3//f/9//3//f/8//z//P/8//z//P/8//z//P/8//v/+//7//v//f/9//z/
/P/8//z//P/8//r/+v/6//r/+f/5//n/+f/5//n/+f/5//n/+f/5//n/+f/5//n/+f/5
//n/+f/4//r/+v/6//r/+v/6//r/+v/6//r/+v/5//n/+f/5//j/+P/4//j/+P/5//v/
/P/9//3///8AAAAAAQABAAEABAAEAAQABAACAAEAAQABAAMAAQD//////v/9//z/+//6
//j/+P/4//v/+//5//n/+P/3//j/9//3//f/9//2//f/9v/2//b/9v/2//T/9P/y//L/
8v/y//T/9P/0//T/9f/1//X/9f/3//X/9f/z//P/8f/1//z/CAAcADQATwBwAJ0AyQD7
ACYBNgEpARUB7gC0AG8AIgDh/8D/tv+v/6T/ov+n/6//s/+4/8L/x//K/8z/0P/Y/93/
4//p/+r/7P/v/+7/7v/u/+3/7v/v//D/8f/y//P/8//z//P/8//0//T/9P/0//T/9f/1
//X/9f/1//b/9v/2//b/9v/3//f/9//3//f/+P/4//j/+P/5//n/9//3//f/+P/4//j/
+P/4//r/+//7//z//P/8//z//P/9//3//f/9//3//v/+//7//////wAAAQABAAMAAwAE
AAUABQAFAAYABwAHAAgACQAKAAsACwAMAA0ADgAPABAADwARABIAEgATABQAFQAVABUA
FQAWABYAFgAXABcAFwAZABkAGQAZABcAFwAXABcAFwAXABYAFgAVABQAFAATABIAEQAR
ABAAEAAOAA0ADAAMAAwACwAKAAkACAAHAAYABgAFAAQABAADAAMAAwACAAIAAgACAAIA
AQAAAP7//f/+//7//v/9//3//f/8//z/+v/6//r/+v/8//z//P/7//v/+//7//v/+//7
//z//P/8//z//P/8//z//P/8//z//f/9//3//f/9//3//v/+//7//v/+//7//v/+////
/////////////////////////////////////////v/+//7//v/+//7//v/+//7//v/9
//3//f/9//v/+//6//r//P/8//z//P/6//r/+v/6//v/+//7//v/+//7//v/+//5//n/
+f/5//v/+//7//v/+//7//v/+v/6//r/+v/6//r/+v/6//r/+v/6//r/+v/6//r/+v/5
//n/+f/5//j/+P/4//j/+v/7//3//v//////AQACAAIAAwADAAMAAgACAAIAAgACAAEA
AQABAAMAAQD//////v/9//z/+//6//j/+P/4//n/+f/3//f/9//3//n/+f/3//f/9//2
//f/9v/2//b/9v/2//T/9P/0//T/9P/0//T/9P/0//T/8//z//P/8//1//P/8//x//H/
8//5/wAADAAgADgAVwB8AKUA0wABASABHgENAfUAyACKAEMA/v/N/7z/tP+r/6b/qP+x
/7f/u//A/8b/yf/M/9L/2P/c/9//5f/p/+r/7P/t/+3/7v/v/+//7//v/+//7//w//H/
8f/x//H/8f/y//L/8v/y//L/8//z//P/8//z//T/9P/0//T/9P/1//X/9f/1//X/9v/2
//b/9v/3//f/9//3//f/+P/4//j/+P/4//j/+f/5//r/+P/4//j/+P/5//n/+f/5//n/
+v/6//r/+//7//z//f/9//////8AAAEAAQABAAIAAwADAAQABQAGAAcABwAIAAkACgAL
AAwADQAPABAAEAARABIAEwATABMAEwAUABQAFgAXABcAFwAVABUAFQAVABUAFQAVABUA
FQAVABQAFAATABIAEgARABIAEQARABAAEAAOAA0ADAAKAAoACQAIAAcABgAFAAQABAAD
AAIAAgD////////+//z//P/8//z//v/+//3//f/8//z//P/7//v/+//6//r/+v/6//r/
+v/6//r/+v/5//v/+//7//v/+f/5//r/+v/6//r/+v/6//z//P/8//z/+//7//v/+//5
//n/+v/6//z//P/8//z/+v/6//v/+//7//v/+//7//v/+//7//v/+//7//v/+//7//v/
+v/6//z//P/8//z/+v/6//r/+v/5//n/+f/5//n/+f/4//j/+v/6//r/+v/4//j/+P/4
//f/9//3//f/9//3//f/9//3//f/9//3//f/9//3//f/9//3//f/9v/4//j/+P/4//j/
+P/4//j/+P/6//j/+P/4//j/+P/3//f/9//3//j/+P/4//j/+P/5//v//P/9//3///8A
AAAAAQABAAEABAAEAAQABAACAAEAAQABAAEA///9//3//P/7//r/+f/4//b/9v/2//n/
+f/3//f/9//3//n/+f/5//n/+f/4//X/9P/0//T/9P/0//L/8v/y//L/8v/y//L/8v/y
//L/8//z//P/8//z//P/8//z//H/8//3/wIADgAiADwAWQB+AKkA0wD/ABgBEgH9AOEA
sgByAC8A7v/F/7b/sP+p/6b/qv+x/7f/uf/A/8b/y//M/9D/1v/a/9//4//n/+r/7P/r
/+3/7v/v/+//7//v/+//7//w//H/8f/x//H/8f/y//L/8v/y//L/8//z//P/8//z//L/
8v/y//L/9P/1//X/9f/1//X/9v/2//b/9v/3//f/9//3//f/+P/4//j/+P/4//j/+f/5
//r/+v/6//r/+v/7//v/+//7//n/+v/6//r//f/9//7//////wEAAQACAAEAAQABAAIA
BQAFAAYABwAGAAcABwAIAAsADAANAA4ADQAPABAAEAARABIAEwATABMAEwAUABQAFAAV
ABUAFQAVABUAFQAVABUAFQAVABUAEwATABIAEgASABIAEwATABAADwAPAA4ADgAMAAsA
CgAMAAwACwAKAAsACgAJAAgABgAFAAQABAADAAMAAwACAAAAAAAAAAAAAAAAAP/////8
//z//P/7//3//f/8//z//v/+//7//v/+//7//v/9//3//f/9//3//f/9//7//v/8//z/
/P/8//7//v/+//7/////////////////AAAAAAAAAAAAAAAAAAAAAAEAAQABAAEAAQAB
AAEAAQABAAEAAQABAAEAAQABAAEAAAAAAAAAAAAAAAAAAAAAAAAAAAD/////////////
///+//7/AAAAAAAAAAD+//7//v/+/////////////f/9//3//f/9//3//f/9////////
/////f/9//3//P/8//z//P/+//7//v/+//7//v/7//v/+//7//z//P/8//z//v///wEA
AgADAAMABQAGAAQABQAFAAUABgAGAAYABgAGAAUABQAFAAUAAwABAAEAAAD///7//f/+
//z//P/8//v/+//5//n/+//7//3//f/7//v/+//6//n/+P/4//j/+P/4//b/9v/2//b/
9v/2//b/9v/2//b/9//3//f/9//3//f/9f/1//P/8//5/wIAEAAmAEAAXwCCAK0A2wAJ
ASQBIAELAe8AxACIAD0A9v/J/7j/rv+l/6D/ov+r/7H/tf+6/8T/x//I/8z/1P/a/9//
4//n/+z/7P/t/+3/7v/v/+//7//v/+//7//w//H/8f/x//H/8f/y//L/8v/y//L/8//z
//P/8//z//b/9v/2//b/9P/1//X/9f/1//X/9v/2//b/9v/3//f/+f/5//n/+v/6//r/
+v/6//j/+f/5//r/+v/6//r/+v/7//v/+//7//v//P/8//z//////wAAAQD//wEAAQAC
AAMAAwADAAQABwAHAAgACQAKAAsACwAMAA0ADgAPABAADwARABIAEgATABQAFQAVABcA
FwAYABgAFwAXABYAFQAVABUAFQAVABcAFwAXABcAGQAZABgAGAAVABQAFAATABIAEQAR
ABAAEgAQAA8ADgAMAAwACwAKAAkACAAHAAYABAADAAIAAgADAAMAAwACAAAAAAAAAAAA
AAAAAP/////+//7//v/9///////+//7//v/+//7//v/9//z/+//5//n/+f/5//n/+//7
//z//P/8//z//P/8//z//P/8//z//f/9//3//f/9//3//v/+//7//v/+//7//v/+////
//8BAAEAAQABAAAA///+//3//f/9//3//f///////v/+//z//P/8//z/+v/6//r/+v/5
//n/+f/5//v/+//6//r/+P/4//j/+P/4//j/+P/4//n/+f/5//n/+f/5//n/+f/5//n/
+f/5//f/9//3//f/9//5//j/+P/4//j/+P/1//X/9f/1//b/9v/2//b/+P/5//v//P/7
//v//f/+//z//f/9//3/AAAAAAAAAAD+//3//f/9//3/+//5//n/+v/5//j/9//2//T/
9P/0//X/9f/z//P/8//z//X/9f/z//P/8//y//P/8v/y//L/8v/y//D/8P/u/+7/7v/u
//D/8P/w//D/7//v/+//7//x//H/7//t/+v/7f/1//7/DAAgADgAVwB+AKkA1wAJASwB
MAEdAf8A0gCWAEsA/v/H/7L/qv+h/5j/mP+h/6n/rf+0/7z/v//C/8T/zP/U/9n/3f/h
/+T/5v/n/+f/6P/p/+n/6f/p/+n/6f/q/+v/6//r/+3/7f/u/+7/7v/u/+7/7//v/+//
7//v/+7/7v/u/+7/7v/v/+//7//v/+//8P/w//D/8P/x//H/8f/x//H/8v/y//L/8v/y
//L/8//z//T/9P/0//T/9P/1//X/9f/1//X/9v/2//b/9f/1//b/9//3//n/+f/6//v/
+//7//z//////wAAAQAAAAEAAQACAAUABgAHAAgABwAJAAoACgANAA4ADwAPAA8ADwAQ
ABAADgAPAA8ADwAPAA8ADwAPAA8ADwAPAA8ADQANAAwADAANAAwADAALAAgABwAHAAYA
CAAGAAUABAACAAIAAQAAAAEAAAD///7//v/9//z//P/7//v/+//6//j/+P/4//j/9v/2
//X/9f/2//b/9v/1//X/9f/0//T/9P/0//T/9P/0//T/9P/z//P/8//z//P/8//z//T/
9P/2//b/9v/2//b/9v/2//b/9f/1//X/9f/1//X/9v/2//b/9v/2//b/9v/2//f/9//5
//n/+f/5//n/+f/5//n/9//3//f/9//5//n/+P/4//b/9v/2//b/9v/2//b/9v/3//f/
9//3//f/9//2//b/9P/0//T/9P/2//b/9v/2//X/9f/1//X/9f/1//X/9f/z//P/8//z
//P/8//z//P/8//z//P/9P/0//T/9P/0//P/8//z//P/9P/0//T/9P/y//P/9f/2//n/
+f/7//z//P/9//3//f/+//7//v/+//7//f/9//3//f/7//n/+f/4//f/9v/1//L/8P/w
//D/8f/x/+//7//x//H/8//z//P/8//z//L/7//u/+7/7v/u/+7/7P/s/+7/7v/u/+7/
7P/s/+z/7P/t/+3/7f/t/+//7f/t/+v/6f/r/+//+P8EABgAMABNAHIAnQDJAPcAFgEY
AQcB6wDAAIQAPwD4/8f/sv+q/6H/nP+g/6n/r/+z/7j/wP/F/8b/yP/O/9T/1//b/+H/
5P/m/+X/5f/m/+f/5//n/+f/5//n/+j/6f/p/+n/6f/p/+r/6v/q/+r/6v/r/+3/7f/t
/+3/7P/s/+z/7P/s/+3/7f/t/+3/7f/u/+7/7v/u/+//7//v/+//7//w//D/8P/w//D/
7v/v/+//8P/y//L/8v/y//P/8//z//P/8//0//T/9P/3//f/+P/5//f/+f/5//r/+//7
//v//P/9//3//v///wAAAQABAAIABQAGAAcACAAHAAkACgAKAAsADAANAA0ADQANAA4A
DgAOAA8ADwAPAA8ADwAPAA8ADwAPAA8ADwAPAA8ADgAOAA0ADAAMAAsACgAJAAkACAAI
AAYABQAEAAIAAgABAAAA///+//3//P/8//v/+v/6//n/+f/5//j/9v/2//b/9v/2//b/
9f/1//T/9P/0//P/8//z//L/8v/y//L/8v/y//L/8v/y//H/8//z//P/8//z//P/9P/0
//L/8v/y//L/8v/y//L/8v/z//P/8//z//P/8//0//T/9P/0//T/9P/2//b/9//3//X/
9f/1//X/9f/1//X/9f/1//X/9f/1//X/9f/0//T/9P/0//T/9P/0//T/9P/0//X/9f/1
//X/8//z//L/8v/0//T/9P/0//T/9P/0//T/8//z//P/8//x//H/8f/x//H/8f/x//H/
8f/x//H/8f/x//H/8f/w//L/8P/y//L/8v/y//L/8v/y//H/8f/x//H/8v/y//L/8v/y
//P/9f/2//X/9f/3//j/+v/7//v/+//6//r/+v/6//r/+f/5//n/+f/3//X/9f/0//P/
8v/x//L/8P/w//D/8f/x/+//7//v/+//8f/x/+//7//v/+7/6//q/+r/6v/q/+r/6P/o
/+j/6P/o/+j/6v/q/+r/6v/r/+v/6//r/+v/6//r/+v/6f/r//H//P8OACIAPABbAIIA
qwDXAAEBEAECAesAywCYAFYADwDU/7X/rP+i/5v/nP+k/63/sf+z/7r/wP/D/8b/zP/S
/9b/2//d/+H/5P/m/+f/5f/m/+f/5//p/+n/6f/p/+r/6//r/+v/7f/t/+7/7v/u/+7/
7v/v/+3/7f/t/+3/8P/w//D/8P/w//H/8f/x//H/8f/y//L/9P/0//X/9f/z//P/8//0
//b/9v/2//b/9v/3//f/+P/6//r/+v/6//v/+//7//v/+//8//z//P/9//3//v//////
AQABAAIAAwADAAMABAADAAMABAAFAAgACQAJAAoACwAMAA0ADgANAA8AEAAQABEAEgAT
ABMAEwATABQAFAAUABUAFQAVABUAFQAVABUAFQAVABUAFQAVABUAFAAUABUAFAAUABMA
EgARABEAEAASABAADwAOAA4ADgANAAwACQAIAAcABgAIAAcABgAGAAUABQAFAAQAAgAC
AAIAAgACAAIAAQABAAAAAAAAAP//AQABAAAAAAD+//7//v/+/wAAAAAAAP//////////
///9//3//v/+//7//v/+//7/AAAAAAAAAAABAAEAAQABAAEAAQACAAIAAAAAAAAAAAAA
AAAAAQABAAEAAQABAAEAAQABAAEAAQABAAEAAQABAAMAAwACAAIAAAAAAAAAAAAAAAAA
AAAAAP////////////////7//v8AAAAAAAAAAAAAAAAAAAAA///////////9//3//f/9
///////////////////////////////+//z//P/8//z//v/+//z//P/8//z//P/8//3/
/f/9//3//v/+//7//v/+////AQACAAMAAwAFAAYABgAHAAcABwAGAAYABgAGAAYABQAF
AAUABQADAAEAAQACAAEAAAD///7//P/8//z/+//7//n/+f/5//n/+//7//v/+//7//r/
+//6//r/+v/4//j/9v/2//j/+P/4//j/+P/4//j/+P/5//n/+f/5//f/9//5//n/+f/3
//v/BAAWACwARABhAIYAsQDdAAkBJgEiAQ0B8QDGAIoAQwD6/8v/uP+w/6n/pP+m/63/
s/+3/77/yP/L/87/0v/W/9z/4//n/+v/7v/w//H/7//w//H/8f/z//P/8//z//T/9f/1
//X/9f/1//b/9v/2//b/9v/3//f/9//3//f/+P/4//j/+P/4//n/+f/5//n/+f/6//r/
+P/4//n/+f/7//v/+//8//z//P/8//z/+v/7//v//P/8//z//P/8//3//f/9//3///8A
AAAAAAABAAEAAgADAAEAAwADAAQABwAHAAcACAAJAAkACgALAAoACwALAAwADQAOAA8A
EAARABMAFAAUABUAFgAXABcAFQAVABYAFgAWABcAFwAXABkAGQAZABkAFwAXABcAFwAZ
ABkAGAAYABcAFgAWABUAFAATABMAEgASABAADwAOABAAEAAPAA4ACwAKAAkACAAIAAcA
BgAGAAcABwAHAAYAAgACAAIAAgACAAIAAQABAP7//v/+//3//v//////AAD+//7//v/+
//7//v/+//3//f/9//3//f//////AAAAAP7//v/+//7//v/+//7//v/9//3//f/9//7/
//8BAAIAAAAAAAAAAAAAAAAAAQABAP////////////////////8BAAEAAQABAP/////+
//7/AAAAAAAAAAAAAAAAAAAAAP3//f/9//3//f/9//z//P/6//r/+v/6//z//P/8//z/
+//7//v/+//7//v/+//7//v/+//7//v/+//7//v/+//5//n/+f/4//j/+v/8//z/+//6
//n/+P/3//f/9//3//j/+P/4//j/+v/7//3//v/9//3///8AAAAAAQABAAEAAAAAAAAA
AAACAAEAAQABAAEA///9//3//P/7//r/+f/4//b/9v/2//f/9//1//X/9//3//n/+f/3
//f/9//2//P/8v/y//L/9P/0//L/8v/y//L/8v/y//L/8v/y//L/9f/1//X/9f/3//X/
9f/z//H/8//3/wAADgAkAD4AWwCAAKsA2wALATABNgElAQsB4ACkAFsACgDP/7b/rP+j
/5r/mv+h/6n/rf+0/7z/wf/E/8b/zP/W/9v/3//l/+b/5v/p/+n/6v/r/+v/7f/t/+3/
7f/u/+//7//v/+//7//w//D/7v/u/+7/7//x//H/8f/x//L/8v/y//L/8v/z//P/8//z
//P/9P/0//T/9P/1//X/9f/1//X/9v/0//T/9P/0//X/9//4//r/+P/4//j/+P/5//n/
+f/5//v//P/8//z//f/9//7////+/////v/+/wEAAQABAAIAAwADAAQABQAIAAkACQAK
AAsADAANAA4ADwARABIAEgATABQAFQAVABUAFQAWABYAFgAXABcAFwAZABkAGQAZABcA
FwAXABcAFwAXABYAFgAVABQAFAATABIAEQARABAAEAAOAA0ADAAMAAwACwAKAAkACAAH
AAYABAADAAIAAgABAAEAAQAAAAAAAAAAAAAA/v/+//3//f/8//z//P/7//v/+//6//r/
+v/6//r/+v/6//r/+v/5//v/+//7//v/+f/5//r/+v/6//r/+v/6//z//P/8//z//f/9
//3//f/9//3//v/+/wAAAAAAAAAA/v/+/////////////////////////////f/9//3/
/f/+//////8AAP7//v/+//7//v/+//7//v/9//3//f/9//3//f/8//z//P/8//z//P/8
//z//P/8//3//f/9//3/+//7//v/+//9//3//f/9//v/+//7//v//P/9//7//v/+//7/
/P/8//z//P/8//z//P/7//v/+//7//z//P/8//z//P/9////AAABAAEAAwAEAAQABQAF
AAUACAAIAAgACAAGAAUABQAFAAUAAwABAAEAAAD///7//f/+//z//P/8//3//f/7//v/
+//7//3//f/9//3//f/8//v/+v/6//r/+v/6//j/+P/4//j/+P/4//j/+P/4//j/+f/5
//n/+f/5//n/+f/5//f/9//5/wAADAAeADYATwByAJsAyQD5ACgBPAExARsB+ADCAH0A
LADp/8b/vP+x/6b/pP+r/7P/t/+8/8T/y//O/9D/1P/a/+H/5f/p/+z/7v/x//H/8v/z
//P/9f/1//X/9f/2//f/9//3//f/9//4//j/+P/4//j/+f/5//n/+f/5//r/+v/6//r/
+v/7//v/+//7//v//P/8//z//P/9//3//f/9//3//v/+//7//v/+//7//////wAAAgAC
AAIAAgADAAMAAwADAAEAAgACAAIAAwADAAQABQAFAAcABwAIAAkACQAJAAoADQANAA4A
DwAQABEAEQASABMAFAAVABYAFQAXABgAGAAZABoAGwAbAB0AHQAeAB4AIAAhACEAIQAf
AB8AHwAfAB8AHwAfAB8AHwAfAB4AHgAdABwAHAAbABwAGwAbABoAGAAWABUAFAAUABQA
EwASABEAEAAPAA4ADgANAAwADAALAAsACwAKAAgACAAIAAgABgAGAAUABQAEAAQABAAD
AAMAAwACAAIAAgACAAIAAgACAAIAAgABAAMAAwADAAMAAQABAAIAAgACAAIAAgACAAIA
AgACAAIAAwADAAMAAwADAAMABAAEAAQABAAEAAQABAAEAAUABQAFAAUABQAFAAUABQAF
AAUABQAFAAUABQADAAMAAgACAAQABAAEAAQAAgACAAIAAgADAAMAAwADAAMAAwACAAIA
AgACAAIAAgACAAIAAgACAAEAAQABAAEAAQABAAEAAQABAAEAAQABAP//////////////
/////v8AAAAAAAAAAAAAAAAAAAAAAgACAAIAAAAAAAAAAAABAAEAAQABAAAAAAAAAAAA
AAABAAMABAAFAAUABwAIAAgACQAJAAkACgAKAAoACgAIAAcABwAHAAkABwAFAAUABAAD
AAIAAQD+//z//P/8///////9//3//f/9///////////////+//3//P/8//z//P/8//r/
+v/6//r/+v/6//r/+v/6//r/+//7//v/+//9//v/+//5//n/+f/5/wAADAAeADQATwBy
AJkAxQD1ABwBKAEbAQcB5ACsAGkAIgDl/8j/vP+x/6r/rv+3/7v/vf/C/8j/z//S/9b/
2v/g/+X/6f/t//D/9P/z//P/9P/1//X/9f/1//X/9f/0//X/9f/1//f/9//4//j/9v/2
//b/9//5//n/+f/5//j/+P/4//j/+v/7//v/+//7//v//P/8//z//P/9//3//f/9//3/
/v/+//7//v/+//7//////wAAAAAAAAAAAAABAAEAAQABAAEAAgACAAIAAwADAAQABQAD
AAUABQAGAAkACQAJAAoACQAJAAoACwAMAA0ADQAOABEAEgATABQAFQAXABgAGAAZABoA
GwAbABsAGwAcABwAHAAdAB0AHQAfAB8AHwAfAB8AHwAfAB8AHQAdABwAHAAdABwAHAAb
ABoAGQAZABgAGAAWABUAFAAUABQAEwASABEAEAAPAA4ADAALAAoACgAHAAcABwAGAAYA
BgAGAAYABgAGAAUABQAEAAQABAADAAMAAwACAAIAAgACAAIAAgACAAIAAgABAAEAAQAB
AAEAAQABAAIAAgACAAIAAgACAAQABAAEAAQAAwADAAMAAwADAAMABAAEAAQABAAEAAQA
BAAEAAUABQAFAAUABQAFAAUABQAFAAUABQAFAAUABQAFAAUABAAEAAQABAAEAAQABAAE
AAQABAADAAMAAwADAAMAAwACAAIABAAEAAQABAACAAIAAgACAAMAAwADAAMAAQABAAEA
AQABAAEAAQABAAEAAQABAAEAAQABAAEAAAAAAAAAAAAAAAAAAAAAAAAAAgACAAIAAgAC
AAIAAgACAAEAAgACAAIAAgACAAMAAwACAAMAAwADAAUABgAGAAYACQAJAAkACQAMAA4A
DAAMAA==
         </WaveFormData>
      </LeadData>
      <LeadData>
         <LeadByteCountTotal>10000</LeadByteCountTotal>
         <LeadTimeOffset>0</LeadTimeOffset>
         <LeadSampleCountTotal>5000</LeadSampleCountTotal>
         <LeadAmplitudeUnitsPerBit>4.88</LeadAmplitudeUnitsPerBit>
         <LeadAmplitudeUnits>��V</LeadAmplitudeUnits>
         <LeadHighLimit>2147483647</LeadHighLimit>
         <LeadLowLimit>268435456</LeadLowLimit>
         <LeadID>V5</LeadID>
         <LeadOffsetFirstSample>0</LeadOffsetFirstSample>
         <FirstSampleBaseline>0</FirstSampleBaseline>
         <LeadSampleSize>2</LeadSampleSize>
         <LeadOff>FALSE</LeadOff>
         <BaselineSway>FALSE</BaselineSway>
         <ExcessiveACNoise>FALSE</ExcessiveACNoise>
         <MuscleNoise>FALSE</MuscleNoise>
         <LeadDataCRC32>1827606279</LeadDataCRC32>
         <WaveFormData>
/v/+//7//v8LABgAJQAyAFEAcACPAK4AzwDuAA0BLAEHAeQAwQCeAFAABAC4/2z/Zf9e
/1f/UP9g/27/fP+K/5T/nv+o/7L/u//E/83/1v/d/+L/5//s/+7/7v/u/+7/8P/w//D/
8P/y//L/8v/y//P/9P/1//b/9v/2//b/9v/4//j/+P/4//b/9v/2//b/+P/4//j/+P/4
//j/+P/4//r/+v/6//r/+v/6//r/+v/8//z//P/8//7//v/+//7//v/+//7//v8AAAAA
AAAAAAIAAgACAAIABAAEAAQABAAFAAYABwAIAAoACgAKAAoADAAMAAwADAANAA4ADwAQ
ABEAEgATABQAFQAWABcAGAAaABoAGgAaABoAGgAaABoAGgAaABoAGgAaABoAGgAaABoA
GgAaABoAGQAYABcAFgAUABQAFAAUABMAEgARABAADwAOAA0ADAAMAAwADAAMAAkACAAH
AAYABAAEAAQABAAEAAQABAAEAAIAAgACAAIAAQAAAP///v/8//z//P/8//r/+v/6//r/
/P/8//z//P/8//z//P/8//r/+v/6//r//P/8//z//P/8//z//P/8//7//v/+//7//v/+
//7//v8AAAAAAAAAAAAAAAAAAAAAAAAAAAAAAAD+//7//v/+//7//v/+//7//v/+//7/
/v8AAAAAAAAAAP7//v/+//7//P/8//z//P/6//r/+v/6//z//P/8//z/+v/6//r/+v/4
//j/+P/4//r/+v/6//r/+v/6//r/+v/5//j/9//2//f/+P/5//r/+v/6//r/+v/4//j/
+P/4//j/+P/4//j/+v/6//r/+v/6//r/+f/5//n/+v/7//v//f/+//////8AAAEAAQAC
AAMABAAEAAQAAgACAAEA///////////+//3/+//7//j/+P/4//j/9f/x//P/9f/1//P/
8//0//X/9//3//j/+P/3//b/9P/z//P/8//z//P/9P/0//T/9P/0//P/8//z//T/9P/0
//T/9f/1//X/9f/1//X/+f8BAAwAGQAoADwAVQBtAI0AtQDiAA4BMQE6ASoBCwHdAJcA
OwDT/3z/VP9K/0r/S/9V/2X/eP+H/5L/nf+n/67/s/+7/8b/0P/Y/+D/5v/q/+7/7//v
//D/8f/y//P/9P/0//b/9v/3//f/+P/3//b/9f/4//j/+P/4//j/+f/5//n/+P/4//j/
+P/5//n/+f/5//v/+//7//z//P/8//3//f/9//3//f/+//z//P/8//z/////////AAD+
/////////wEAAQACAAIAAgADAAQABAAEAAYABgAGAAgACQAJAAoACwALAAsACwANAA4A
DwAQABEAEgATABQAFQAWABcAGAAZABoAGwAcAB0AHQAdAB8AHQAdAB0AHQAfAB8AHwAf
AB0AHQAcABwAHAAcABsAGgAYABgAGAAYABcAFwAXABgAFQAUABMAEwATABIAEAAPAA4A
DQAMAAsACgAJAAgABgAIAAcABgAFAAMAAgACAAIAAAD////////+//3//f/9//z//P/8
//z//P/7//v//P/8//v/+//7//r/+v/6//r/+v/6//r/+v/6//r/+v/6//z//f/9//3/
+//8//z//P/9//3//v/+//3//f/9//3///8AAAEAAgACAAIAAgACAAAAAAAAAAAAAAAA
AAAAAAAAAAAAAAAAAAAAAAD/////AAAAAAAAAAD+//7//v/+/wAAAAD///7//v/+//3/
/f/9//3//f/9//3//P/8//z/+//7//v/+v/6//r/+v/6//z/+//7//v/+//7//v/+//7
//v/+v/6//j/+P/5//n/+f/7//z/+v/6//r/+v/4//j/+P/4//n/+f/5//r/+f/5//v/
/P/9//3//v//////AAABAAIABAAEAAQABAADAAEAAQABAAEAAAD9//v/+//4//b/9v/2
//P/8f/z//X/9f/z//P/9P/1//X/9f/0//T/9P/0//X/9f/1//X/9f/1//T/9P/0//T/
9P/z//H/8f/y//L/8//0//b/9//3//X/9f/3//n//f8GABUAJgA6AE8AaQCJALEA3AAI
AS8BOgEsAREB4wCbAEEA1/9+/1L/SP9I/0n/Vf9p/3j/g/+S/6H/q/+w/7f/v//I/9L/
3P/i/+b/6v/u/+3/7f/u/+//8P/x//L/8v/y//L/8//z//X/9f/1//X/9v/2//b/9v/4
//n/+f/5//r/+v/6//r/+//7//v/+//5//n/+f/6//r/+v/7//v/+//7//v//P/8//z/
/P/8//3//f/9//7//v//////////////AAAAAAAAAQACAAIAAgAEAAQABAAGAAcABwAI
AAkACQAJAAkACwAMAA0ADgAPABAAEQASABMAFAAVABYAFwAYABkAGgAZABkAGQAbAB0A
HQAdAB0AHQAdAB0AHQAdAB0AHAAcABwAHAAbABoAGAAYABgAGAAWABUAFAAUABUAFAAT
ABMAEgAQAA0ACwAMAAsACgAJAAgABwAGAAQABAADAAIAAQABAAAAAAAAAAAA////////
/P/7//v/+//6//r/+v/6//j/9//3//j/9v/1//X/9f/2//b/9v/2//b/9v/2//b/+P/4
//j/+P/2//f/9//3//n/+v/6//r/+//7//z//P/7//v/+//7//z//P/8//z//P/8//z/
/P/+//7//v/+//7//v/+//7//v/+//7//v/8//z/+//7//r/+v/6//r/+v/6//r/+v/6
//r/+f/4//r/+v/5//n/+f/5//n/+f/5//j/+P/4//f/9//3//b/+P/4//j/+P/2//X/
9f/1//X/9f/1//X/9f/1//T/9P/0//T/9f/1//X/9f/1//X/9f/1//b/9v/2//b/9v/0
//T/9P/0//X/9f/1//b/9//3//n/+v/7//v//P/9//3//v///wAA/v/+//7//v////3/
/f/9//3//P/5//f/9//0//L/8v/w/+3/6//t//H/8f/v/+//7v/v/+//7//w//D/8P/w
/+//7//v/+//8f/x//D/8P/w//D/8P/v/+//7//w//D/8P/w//H/8f/x/+//7//x//X/
+/8GABUAJAA6AFMAbwCRAL8A6gAWAS8BKgEWAfcAuwBnAAcAo/9e/0b/QP8+/0X/V/9t
/3z/h/+S/53/p/+u/7f/wf/I/9D/2P/e/+D/5v/o/+n/6f/q/+v/7P/t/+7/7v/u/+7/
7//v/+//7//v/+//8P/w//D/8P/w//H/8f/x//L/8v/y//L/9f/1//X/9f/1//X/9f/2
//b/9v/3//f/9//3//f/+P/4//j/+P/4//n/+f/5//r/+v/7//v/+//5//n/+v/6//r/
+//8//z//P/+//7//v8AAAEAAQACAAMAAwADAAMABwAIAAkACgALAAwADQAOAA8AEAAR
ABIAEQASABMAFAAXABcAFwAZABcAFwAXABcAGQAZABkAGQAZABkAGAAYABgAGAAXABYA
FAAUABQAFAASABEAEAAQABEAEAAPAA8ADQAMAAoACQAIAAcABgAFAAYABQAEAAIAAAD/
//7//f/9//z//P/8//j/9//3//f/9//3//j/+f/2//b/9v/2//b/9f/1//b/9v/1//X/
9f/2//b/9v/2//b/9v/2//b/9v/2//b/9v/0//X/9f/1//f/+P/4//j/9//3//j/+P/3
//f/9//3//j/+P/4//j/+P/4//j/+P/4//j/+P/4//j/+P/4//j/+P/4//j/+P/2//b/
9f/1//b/9v/2//b/9P/0//T/9P/2//b/9f/0//T/9P/z//P/8//z//P/8//z//L/8v/y
//H/8f/x//D/8v/y//L/8v/y//H/8f/x//H/8f/x//H/8f/x//D/8P/w//D/8f/x//H/
8f/x//H/8//z//L/8P/w//D/8P/y//L/8v/y//H/8f/x//L/8//z//X/9v/3//f/+P/5
//n/+v/7//z//P/8//z//P/7//n/+f/5//n/+P/1//P/8//w/+7/7v/u/+v/6f/r/+3/
7f/r/+v/7P/t/+3/7f/u/+7/7v/u/+3/7f/t/+3/7f/t/+z/7P/s/+z/7P/r/+v/6//s
/+z/7P/s/+3/7f/v/+//7//x//P/+/8GABMAJAA4AFEAbwCXAMMA7gAWAS0BIgEIAeMA
oQBNAOv/jf9Q/zz/OP86/0X/V/9t/3r/g/+Q/53/pf+u/7X/vf/G/87/1P/c/+D/5P/k
/+f/5//o/+n/6P/p/+r/6v/q/+r/6//r/+3/7f/t/+3/7v/u/+7/7v/u/+//7//v//D/
8P/w//D/8f/x//H/8f/z//P/8//0//T/9P/1//X/8//z//P/9P/2//b/9v/2//f/9//3
//j/9v/3//f/9//5//n/+v/6//j/+f/6//r/+v/8//z//P/+//////8AAAEAAQABAAEA
BQAGAAcACAAHAAgACQAKAAsADAANAA4ADwAQABEAEgAWABcAGAAbABsAGwAbABsAGQAZ
ABkAGQAZABkAGAAYABgAGAAXABYAFgAWABYAFgAWABUAFAAUABEAEAAPAA8ADwAOAAwA
CwAMAAsACgAJAAgABwAGAAQABAADAAIAAQD///7//v/+//7//f/9//3//P/7//v/+//4
//j/+P/4//j/9//3//j/+P/3//f/9//4//j/+P/4//j/+P/4//j/+P/4//j/+P/4//n/
+f/5//n/+v/6//r/+f/5//r/+v/7//v/+//7//r/+v/6//r//P/8//z//P/8//z//P/8
//z//P/8//z//P/8//z//P/6//r/+f/5//r/+v/6//r/+P/4//j/+P/6//r/+f/4//r/
+v/5//n/+f/5//n/+f/3//b/9v/2//n/+f/5//j/+P/4//j/+P/4//f/9//3//n/+f/5
//n/9//3//b/9v/2//b/9//3//b/+P/4//j/+P/2//b/9v/2//f/9//3//j/+f/5//v/
/P/9//3//v//////AAABAAIAAAAAAAAAAAAAAP//AAABAP///v/7//n/+f/2//T/9P/0
//H/7//x//H/8f/v/+//8v/z//P/8//0//T/9P/0//P/8//z//P/9f/1//T/9P/y//L/
8v/x//H/8f/y//L/9P/0//X/9f/1//P/9f/1//f//f8IABcAKgBAAFkAdwCdAMkA9gAg
ATsBNAEYAfMAuQBnAAEAnf9c/0T/PP88/0X/Vf9n/3j/hf+Q/5//qf+u/7X/v//I/9D/
2v/g/+T/6P/o/+n/6f/q/+v/7P/t/+7/7v/w//D/8f/x//P/8//z//P/9P/0//T/9P/0
//X/9f/1//b/9v/2//b/9//3//f/9//1//X/9f/2//b/9v/3//f/+f/5//n/+v/6//r/
+v/6//v/+//7//z//v//////////////AAAAAP7///8AAAAAAgAEAAQABAAGAAcABwAI
AAcABwAHAAcACwAMAA0ADgAPABAAEQASABMAFAAVABYAFQAWABcAGAAbABsAGwAdAB0A
HQAdAB0AHAAbABoAGQAbABsAGgAaABoAGgAZABgAGgAaABoAGgAWABUAFAAUABUAFAAT
ABMAEwASABAADwAOAA0ADAALAAoACQAIAAYABgAFAAQAAwADAAIAAgACAAIAAQABAAEA
AAD////////+//7//v/+//7//f/9//7/AAD////////8//z//P/8//z//P/8//z//P/8
//z//P/+//////////3//v/+//7//f/9//7//v8BAAEAAQABAAAAAAAAAAAAAAAAAAAA
AAACAAIAAgACAAAAAAAAAAAAAAAAAAAAAAAAAAAA//////7//v/+//7//P/8//z//P/+
//7//f/8//7//v/9//3/+//7//v/+//7//r/+v/6//v/+//7//r/+v/6//r/+v/6//n/
+f/5//n/+f/5//n/+//7//r/+P/4//j/+P/2//b/9v/2//f/9//3//j/+f/5//v//P/9
//3//v////3//v///wAAAgACAAIAAgABAP////////3//P/5//f/+f/2//T/9P/0//H/
7//x//X/9f/z//P/8v/z//P/8//0//T/9P/0//P/8//z//P/8//z//L/8v/y//L/8v/x
//P/8//0//T/8v/y//P/8//1//P/8//1//X//f8MABsAKgBAAFcAcQCVAMEA7AAYATcB
OAEgAf0AxQB5ABcAr/9k/0T/QP9A/0X/U/9n/3j/g/+S/53/p/+u/7X/vf/G/9D/2P/g
/+T/5v/q/+n/6f/q/+v/7v/v//D/8P/w//D/8f/x//P/8//z//P/8v/y//L/8v/y//P/
8//z//T/9P/0//T/9f/1//X/9f/1//X/9f/2//b/9v/3//f/9//3//f/+P/6//r/+v/6
//n/+f/5//r/+v/7//v/+//7//v//P/8//z//f/+//7//v8AAAAAAAAAAAEAAQACAAUA
BQAFAAUABwAIAAkACgAJAAoACwAMAA0ADgAPABAAEQASABMAFAAVABUAFQAXABcAFwAX
ABcAFwAXABcAFwAXABcAFgAWABYAFgAVABQAEgASABIAEgASABEAEAAQAA4ADAAKAAkA
CwAKAAgABwAIAAcABgAFAAIAAQAAAP7/AAD///7//f/9//z//P/8//r/+f/5//n/+P/3
//f/9//2//b/9v/2//b/9f/1//b/9P/z//P/8//0//T/9P/0//T/9P/0//T/9P/0//T/
9P/0//X/9f/1//X/9v/2//b/9//3//j/+P/3//f/9//3//j/+P/4//j/+v/6//r/+v/6
//r/+v/6//r/+v/6//r/+v/6//r/+v/6//r/+f/5//b/9v/2//b/9v/2//b/9v/4//j/
9//2//b/9v/1//X/9f/1//X/9f/1//T/9P/0//X/9f/1//T/9P/0//T/9P/0//P/8//z
//P/8//z//P/8//z//T/9P/0//T/9P/0//L/8v/y//L/8f/x//H/8v/x//H/8//0//f/
9//4//n/+f/6//v//P/8//z//P/8//v/+f/5//n/+f/4//X/8//z//D/7v/u/+z/6f/n
/+n/7f/t/+v/6//s/+3/7f/t/+7/7v/u/+7/7f/t/+3/7f/r/+v/6v/q/+z/7P/s/+v/
6//r/+z/7P/s/+z/7f/t/+//7f/t/+//8f/1/wAADwAgADYATQBpAI0AuQDkAA4BKwEo
ARIB8QC3AGUAAwCh/1r/Pv86/zj/Pf9R/2n/dv+B/47/m/+j/6r/s/+7/8L/yv/S/9z/
4P/k/+T/5f/l/+b/5//m/+f/6P/o/+r/6v/r/+v/7f/t/+3/7f/u/+7/7v/u/+7/7//v
/+//7v/u/+7/7v/v/+//7//v/+//7//v//D/8P/w//H/8f/z//P/8//0//T/9P/0//T/
8//z//P/9P/2//f/9//3//f/9//4//j/9v/3//j/+P/6//z//P/8//z//f/9//7/////
//////8BAAIAAwAEAAUABgAHAAgACQAKAAsADAANAA4ADwAQABEAEQARABMAEQARABEA
EQATABMAEwATABEAEQAQABAAEAAQAA8ADgAOAA4ADgAOAA4ADQAMAAwACQAIAAcABwAF
AAQAAgABAAIAAQAAAP///v/9//z/+v/6//n/+P/3//f/9v/2//b/9P/z//P/8//y//H/
8f/x//D/8P/w//D/8P/v/+//8P/w/+//7//v/+7/7v/u/+7/7v/u/+7/7v/u/+7/7v/u
/+7/7//v/+//7f/u/+7/7v/v/+//8P/w/+//7//v/+//8P/w//D/8P/y//L/8v/y//D/
8P/w//D/8v/y//L/8v/y//L/8v/y//L/8v/x//H/8P/w//D/8P/w//D/8P/w//D/8P/v
/+7/7v/u/+3/7f/t/+3/7f/t/+//7v/u/+7/7f/t/+3/7P/s/+z/7P/s/+z/6//r/+v/
6//r/+v/6//r/+v/6v/q/+z/6v/r/+3/7P/q/+r/6v/q/+r/6v/q/+r/6//r/+v/7P/r
/+v/7f/u/+//7//w//H/8//0//X/9v/0//T/9P/0//X/8//z//P/8f/w/+3/6//r/+j/
5v/m/+j/5f/j/+X/5//n/+X/5f/m/+f/5//n/+b/5v/m/+b/5f/l/+X/5f/j/+P/4v/i
/+T/5P/k/+P/5f/l/+b/5v/m/+b/5//n/+f/5//n/+n/7f/z//7/EQAmADwAVQB1AJ0A
yQDyABoBJwEWAfgAywCDACkAxf9t/z7/Mv8w/zL/Qf9V/2n/dv+D/47/mf+f/6j/s/+7
/8L/yv/S/9j/3P/g/+D/4f/h/+L/4//m/+f/6P/o/+j/6P/p/+n/6//r/+v/6//s/+z/
7P/s/+z/7f/t/+3/8P/w//D/8P/x//H/8f/x//P/8//z//T/9P/0//X/9f/1//X/9f/2
//j/+P/4//j/+f/5//n/+v/6//v/+//7//3//f/+//7//v///wAAAAAAAAIAAgACAAIA
AwADAAQABwAHAAcABwAJAAoACwAMAA0ADgAPABAAEQASABMAFAAVABYAFwAYABkAGQAZ
ABsAGQAZABkAGQAbABsAGwAbABsAGwAaABoAGgAaABkAGAAYABgAGAAYABgAFwAWABYA
FQAUABMAEwATABIAEAAPAA4ADQAMAAsACgAJAAgABgAGAAUABAADAAUABAAEAAQAAgAB
AAEAAQAAAP////////7//v/+//7//v/9//3//v/8//v/+//7//z//P/8//z//P/8//z/
/P/6//r/+v/6//z//f/9//3/+//8//z//P/9//3//v/+//3//f/9//3//v/+//7//v/+
//7//v/+//7//v/+//7/AAAAAAAAAAAAAAAAAAAAAAAAAAD//////v/+//7//v/8//z/
/P/8//z//P/7//r/+//8//z//f/9//3//f/9//3//P/8//z//f/9//3//P/6//r/+v/6
//z/+//7//v/+//7//v/+//7//v/+v/6//j/+P/5//n/+f/5//f/+P/4//j/+P/4//j/
+P/4//j/+f/5//n/+v/7//v//f/+//////8AAAEAAQACAAMABAACAAIAAgACAAMAAQAB
AAEA///+//v/+f/7//j/9v/2//j/9f/z//X/9f/1//P/8//0//X/9f/1//b/9v/2//b/
9f/1//X/9f/1//X/9P/0//T/9P/0//P/8//z//T/9P/0//T/9f/1//P/8//1//f/+/8B
AAoAGQAsAEQAXQB7AKEAzQD6ACQBPwE4AR4B+QC/AG0ACwCl/17/Rv9A/0D/R/9X/23/
fP+J/5b/o/+r/7L/u//D/8z/1v/c/+T/6P/s/+7/7f/t/+7/7//u/+//8P/w//L/8v/z
//P/9f/1//X/9f/2//b/9v/2//j/+f/5//n/+P/4//j/+P/7//v/+//7//n/+f/5//r/
+P/4//n/+f/6//v//P/+//7//v/+//7//f/9//3//v/8//3//f/9//3//f/+//7/AAAB
AAIAAgACAAQABAAEAAYABwAHAAgACQAJAAkACQALAAwADQAOAA0ADgAPABAAEwAUABUA
FgAXABgAGQAaABsAGwAbAB0AHQAdAB0AHQAbABsAGwAbAB0AHQAcABwAGgAaABkAGAAa
ABoAGgAaABgAFwAWABYAFQAUABMAEwAVABQAEgARABAADwAOAA0ACgAJAAgABgAIAAcA
BgAFAAUABAAEAAQAAAD///////8AAP////////z//P/8//z//v/9//3//v/8//v/+//7
//z//P/8//z/+v/6//r/+v/7//z//f/+//3//f/8//v//f/+//7//v/7//v//P/8//7/
//8AAAEAAQAAAP///v8AAAAAAAAAAP7//v/+//7//v/+//7//v8AAAAAAAAAAP7//v/9
//3//P/8//z//P/+//7//v/+//z//P/7//r/+P/4//f/9//5//n/+f/5//n/+P/4//j/
+f/5//n/+P/4//j/+P/4//j/9//3//f/+f/5//n/+f/3//f/9v/2//b/+P/5//r/+P/4
//j/+P/2//b/9v/2//X/9f/1//b/+f/5//v//P/7//v//P/9//3//v///wAA/v/+//7/
/v/+//3//v////3//P/5//f/9//0//L/8v/y/+//7f/v//H/8f/v/+//8v/z//P/8//y
//L/8v/y//H/8f/x//H/8f/x//D/8P/w//D/8P/v/+//7//w//D/8v/y//P/8//1//P/
8f/z//n/AQAMABkALABAAFcAcQCTALsA6AAUATMBNgEiAQMBzQCDACMAuf9q/0j/Qv9C
/0f/U/9l/3b/gf+Q/53/pf+s/7P/u//G/9D/2P/g/+T/5v/q/+v/6//s/+3/7P/t/+7/
7v/w//D/8f/x//H/8f/x//H/8v/y//L/8v/y//P/8//z//b/9v/2//b/9f/1//X/9f/1
//X/9f/2//b/9v/3//f/9//3//f/+P/2//b/9v/2//j/+f/6//z/+v/7//v/+//7//v/
/P/8//z//f/+//7/AAACAAIAAgADAAMAAgACAAUABQAFAAUABwAIAAkACgALAAwADQAO
AA8AEAARABIAFQAWABcAGAAXABcAFwAZABkAGQAZABkAGQAZABkAGQAZABkAGAAYABgA
GAAXABYAFAAUABQAFAASABEAEAAQAA8ADgANAA0ADQAMAAoACQAKAAkACAAHAAYABQAE
AAIAAAD///7//f/9//z//P/8//z/+//7//v/+P/3//f/9//2//b/9v/2//b/9f/1//b/
9P/z//P/8//0//T/9P/0//T/9P/0//T/9P/0//T/9P/0//X/9f/1//X/9v/2//b/9//3
//j/+P/5//n/+f/5//z//P/8//z/+v/6//r/+v/8//z//P/8//z//P/8//z/+v/6//r/
+v/8//z/+//7//r/+v/6//r/+v/6//r/+v/4//j/9//2//j/+P/3//f/9//3//f/9//1
//T/9P/0//f/9//3//b/9v/2//b/9v/2//X/9f/1//P/8//z//P/9f/1//T/9P/2//b/
9f/z//T/9P/0//T/9P/0//T/9P/0//X/9f/1//b/9f/1//f/+P/5//n/+v/7//v//P/9
//7//v/+//7//v/7//n/+f/5//n/+P/1//P/8//w/+7/7v/w/+3/6//t/+//7//t/+3/
7P/t/+3/7f/u/+7/7v/u/+3/7f/t/+3/7//v/+7/7v/s/+z/7P/r/+v/6//s/+z/7v/u
/+//7//t/+3/7//v//H/9f/+/wsAHAAyAEUAXQB/AKcA0AAAAScBNgEqAQ8B4wCdAEMA
2/+A/07/Qv8+/z3/Sf9f/3L/ff+I/5X/of+q/6//tf/A/8r/0v/Y/9z/4P/k/+f/5//o
/+n/6P/p/+r/6v/s/+z/7f/t/+//7//v/+//8P/w//D/8P/y//P/8//z//T/9P/0//T/
8//z//P/8//0//X/9v/4//b/9v/3//f/9//3//f/+P/4//j/+P/4//n/+f/5//r/+v/7
//v/+//7//v//P/8//z//f/+//7//v8AAAAAAAAAAAEAAQACAAUABQAFAAUABwAIAAkA
CgAJAAoACwAMAA0ADgAPABAAEQASABMAFAAXABcAFwAZABsAGwAbABsAGQAZABkAGQAZ
ABkAGAAYABgAGAAXABYAFgAWABYAFgASABEAEAAQABEAEAAPAA8ADQAMAAoACQAIAAcA
BgAFAAQAAwACAAAAAAD///7//f/9//z//P/8//r/+f/5//n/+P/3//f/9//2//b/9v/2
//T/8//z//T/9P/z//P/8//y//L/8v/y//T/9P/0//T/8v/y//L/8v/y//P/8//z//P/
9P/0//T/8//z//T/9P/1//X/9f/1//b/9v/2//b/9v/2//b/9v/2//b/9v/2//T/9P/0
//T/9P/0//T/9P/0//T/8//z//T/9P/0//T/8v/y//L/8v/y//L/8f/w//L/8v/x//H/
8f/x//H/8f/x//D/8P/w/+//7//v/+7/8P/w//D/8P/w/+//7//v/+3/7f/t/+3/7f/t
/+z/7P/s/+z/7f/t/+3/7f/t/+3/7f/t/+z/7P/s/+z/7P/s/+z/7P/s/+3/7f/t/+7/
7f/t/+//8P/v/+//8P/x//P/9P/1//b/9v/2//b/9v/1//P/8//z//P/8v/v/+3/7f/q
/+j/6P/m/+P/4f/j/+X/5f/j/+P/5P/l/+X/5f/m/+b/5v/m/+X/5f/l/+X/5f/l/+T/
5P/k/+T/5P/j/+X/5f/m/+b/5P/k/+X/5f/n/+X/5f/l/+n/6//y////EAAmADsAVQB3
AJ8AygD2ABsBIgESAfcAyQB/ACUAwf9q/z7/Mv8u/zH/Q/9Z/2r/c/9+/4v/lf+e/6X/
r/+2/77/xv/O/9T/1v/Y/9n/2f/a/9v/3P/d/97/3v/g/+D/4f/h/+H/4f/h/+H/4v/i
/+L/4v/i/+P/4//j/+T/5P/k/+T/5f/l/+X/5f/l/+X/5f/m/+j/6P/p/+n/6f/p/+n/
6v/q/+r/6v/q/+n/6f/p/+r/6v/r/+v/6//r/+v/7P/s/+z/7f/u/+7/7v/w//D/8P/y
//P/8//0//X/9f/1//X/9f/2//f/+P/5//r/+//8//3//v///wAAAQACAAMABAADAAMA
AwAFAAcABwAHAAcABwAHAAcABwAHAAcABgAGAAgACAAHAAYABgAGAAYABgAEAAMAAgAC
AAEAAAD//////f/8//r/+f/6//n/+P/3//T/8//y//D/7v/t/+z/6//r/+r/6v/q/+j/
5//n/+f/6P/n/+f/5//m/+b/5v/m/+T/4//j/+T/5P/j/+P/4//k/+T/5P/k/+L/4v/i
/+L/5P/k/+T/5P/i/+P/4//j/+P/5P/k/+T/4//j/+T/5P/l/+X/5f/l/+b/5v/m/+b/
5v/m/+b/5v/m/+b/5v/m/+b/5v/m/+b/5v/m/+b/5v/k/+T/4//j/+T/5P/k/+T/5P/k
/+T/5P/k/+T/4//i/+T/5P/j/+P/4//j/+P/4//j/+L/4v/i/+H/4f/h/+D/4P/g/+D/
4P/i/+H/4f/h/9//3//f/9//3//f/97/3v/e/97/3//f/9//3//f/9//3//f/97/3v/e
/97/3v/f/93/3v/f/9//3v/e/9//3//e/97/3v/e/+D/4P/g/+D/4v/j/+T/5P/p/+n/
6f/l/w==
         </WaveFormData>
      </LeadData>
      <LeadData>
         <LeadByteCountTotal>10000</LeadByteCountTotal>
         <LeadTimeOffset>0</LeadTimeOffset>
         <LeadSampleCountTotal>5000</LeadSampleCountTotal>
         <LeadAmplitudeUnitsPerBit>4.88</LeadAmplitudeUnitsPerBit>
         <LeadAmplitudeUnits>��V</LeadAmplitudeUnits>
         <LeadHighLimit>2147483647</LeadHighLimit>
         <LeadLowLimit>268435456</LeadLowLimit>
         <LeadID>V6</LeadID>
         <LeadOffsetFirstSample>0</LeadOffsetFirstSample>
         <FirstSampleBaseline>0</FirstSampleBaseline>
         <LeadSampleSize>2</LeadSampleSize>
         <LeadOff>FALSE</LeadOff>
         <BaselineSway>FALSE</BaselineSway>
         <ExcessiveACNoise>FALSE</ExcessiveACNoise>
         <MuscleNoise>FALSE</MuscleNoise>
         <LeadDataCRC32>1530873083</LeadDataCRC32>
         <WaveFormData>
AAAAAAAAAAACAAIAAgACAA4AGgAmADIARgBYAGoAfACCAIYAigCOAIUAfABzAGoAXwBU
AEkAPgA1AC4AJwAgABwAGAAUABAADQAMAAsACgAJAAgABwAGAAQABAAEAAQAAgACAAIA
AgACAAIAAgACAAIAAgACAAIABAAEAAQABAAEAAQABAAEAAIAAgACAAIABAAEAAQABAAC
AAIAAgACAAQABAAEAAQABAAEAAQABAACAAIAAgACAAQABAAEAAQABgAGAAYABgAGAAYA
BgAGAAYABgAGAAYACAAIAAgACAAKAAoACgAKAAwADAAMAAwADgAOAA4ADgAPABAAEQAS
ABQAFAAUABQAFgAWABYAFgAXABgAGQAaABoAGgAaABoAHAAcABwAHAAcABwAHAAcABwA
HAAcABwAHAAcABwAHAAaABoAGgAaABkAGAAXABYAFQAUABMAEgAQABAAEAAQAA8ADgAN
AAwACwAKAAkACAAGAAYABgAGAAYABgAGAAYABgAGAAYABgAEAAQABAAEAAIAAgACAAIA
BAAEAAQABAAGAAYABgAGAAYABgAGAAYACAAIAAgACAAKAAoACgAKAAoACgAKAAoACgAK
AAoACgAIAAgACAAIAAgACAAIAAgACgAKAAoACgAKAAoACgAKAAgACAAIAAgACAAIAAgA
CAAKAAoACgAKAAgACAAIAAgACAAIAAgACAAGAAYABgAGAAYABgAGAAYABgAGAAYABgAE
AAQABAAEAAYABgAGAAYABAAEAAQABAACAAIAAgACAAQABAAEAAQABAAEAAQABAACAAIA
AgACAAQABAAEAAQABAAEAAQABAAFAAUABgAGAAQABAAEAAUABgAHAAcACAAHAAcABwAH
AAoACgAKAAoACgAKAAoACgAIAAkACQAJAAkACQAKAAoADAAMAAsACgAIAAgACAAIAAYA
BgAGAAcACQAJAAgABwAGAAUABAADAAAA///+//7//v/+//7//v/+//7//v/+//3//f/9
//3//f/9//3//f/7//j/9//1//T/8v/y//n/BQAPAB4AMABFAFoAcAB+AIgAjwCRAIwA
fwBuAGIAXABVAEUANgAqACMAHgAWAA8ADQALAAYAAgACAAQAAQABAAMAAQAAAP//AQAA
AAAAAAD//////////wEAAQABAAEAAAD///7//f///wAAAAAAAP7/////////AAAAAAAA
AAAAAAAAAAABAP////////////////////8BAAEAAQABAP///////////////wAAAAD/
////////////////////AQACAAIAAwABAAEAAQABAAIAAgAEAAQABQAFAAUABQAFAAcA
BwAHAAkACwAMAA0ADAANAA4ADgAPABAAEQASABMAEwAUABQAFgAWABcAGQAZABoAGgAa
ABsAGwAbABsAGgAaABoAGQAZABkAGQAZABoAGQAZABkAFgAVABQAEwASABIAEQAQAA8A
DgANAAsADAAMAAsACgAJAAgACAAIAAcABgAGAAUAAwAEAAQABAAEAAMAAwADAAMAAgAC
AAIAAgACAAIAAgAEAAQABAAEAAIAAgACAAIAAQABAAEAAQABAAEAAQABAAIAAwAFAAYA
BAADAAMAAwADAAMABAAEAAQABAAEAAQABgAGAAYABgAIAAgACAAIAAYABgAGAAYABgAG
AAYABgAFAAUABgAGAAQABAADAAMABQAFAAUABQAFAAUABQAFAAUABQAFAAUABQAFAAQA
BAAFAAUABAAEAAUABQAFAAUABgAGAAYABgAIAAcABwAHAAkACQAJAAkABwAGAAYABwAJ
AAkACQAJAAkACQAJAAkABwAHAAgABgAGAAYABgAGAAYABQAFAAYABgAGAAYABgAHAAgA
CQALAAwADQANAA0ADQAOAA4AEAAQABAAEAAOAA4ADgAPAA8ADwAPAA8AEAAQABAAEAAP
AA4ADgAOABAAEAAOAA4ADAANAA0ADQAMAAsACgAJAAgABwAGAAUABgAGAAYABgAEAAQA
BAAEAAQABAADAAMABQAFAAUABQAFAAUAAwACAP//+f/4//j/+v8BAAkAFQAkADYARwBe
AHYAhACMAJMAlwCSAIcAeABsAGQAXwBVAEQAOAAvACgAIgAdABsAFwASAAwADgAOAAsA
CwALAAkACAAHAAcABgAGAAYABQAFAAUABQAFAAUABQAFAAcABwAHAAcABQAGAAYABgAE
AAUABQAFAAQABAAEAAQABgAGAAYABwAFAAUABQAFAAUABQAFAAUABQAFAAUABQAHAAcA
BwAHAAUABQAGAAYACQAJAAkACQAJAAkACQAJAAkACgAKAAsACQAJAAkACQAKAAoADAAM
AA0ADQANAA0ADQAPAA8ADwAPABEAEgATABIAEwAUABQAFQAWABcAGAAZABkAGgAaABwA
HAAdAB8AHwAgACAAIAAfAB8AHwAfACAAIAAgAB8AHwAfAB8AHwAeAB0AHQAdABwAGwAa
ABkAFgAWABUAFAAVABQAEwARABAAEAAPAA4ADwAOAA4ADgALAAoACgAJAAkACgAKAAoA
CAAHAAcABwAJAAgACAAIAAYABgAGAAYABgAGAAYABgAGAAYABgAGAAUABQAFAAUABQAF
AAUABQAFAAUABgAGAAgABwAHAAcABwAHAAgACAAIAAgACAAIAAgACAAIAAgACAAIAAgA
CAAIAAgACAAIAAgACAAIAAgABwAHAAgACAAIAAgABwAHAAcABwAHAAcABwAHAAcABwAH
AAcABwAHAAcABwAGAAYABwAHAAYABgAJAAkACQAJAAoACgAKAAoADAALAAsACwAJAAkA
CQAJAAkACAAIAAkACQAJAAkACQAJAAkACQAJAAkACQAJAAkABwAGAAgABgAGAAYABgAI
AAgABwAHAAYABgAGAAYACAAJAAoACwAJAAoACwALAA0ADQAOAA4ADgAOAA4ADgAMAAwA
DAANAA0ADQANAA0ADAAMAAwADAALAAoACgAKAAoACgAIAAgACAAJAAkACQAIAAcABgAF
AAQAAwACAAEAAAAAAAAAAAAAAAAAAAAAAAAAAAD//////////////////////f/8//n/
9f/0//T/+P/9/wkAFQAkADQASQBgAHQAfACEAI0AjQCGAHsAbABkAGAAWQBNAD4ANAAt
ACgAIAAbABcAEwAOAAwADAAKAAcABQAFAAMAAgABAAEAAAAAAAAAAQABAAEAAQABAAEA
AQABAP////////////8AAAAAAAAAAAEAAQABAP7//v/+//7//v/+//7/////////////
//////////////////////////////////////8AAAAA////////////////////////
AAAAAAEA//////////8AAAAAAgACAAUABQAFAAUABQAHAAcABwAHAAkACgALAA4ADwAQ
ABAADwAQABEAEgATABMAFAAUABYAFgAXABkAGwAcABwAHAAbABsAGwAbAB4AHgAeAB0A
HQAdAB0AHQAaABkAGQAZABoAGQAYABcAFAAUABMAEgARABAADwANAAwADAALAAoABwAG
AAYABgAFAAQABAADAAEAAgACAAIAAgABAAEAAQABAAAAAAAAAP7//v/+//7/AAAAAAAA
AAAAAAAAAAAAAP//////////////////////////AAAAAAAA/////////////wAAAAD+
//7//v/+//7//v/+//7//v/+//7//v8AAAAAAAAAAP7//v/+//7//////wAAAAAAAAAA
//////////////////////////8BAAEAAQABAAEAAQAAAAAAAQABAAAAAAD/////////
//7//v/+//7//v/9//3//f/9//3//f/9/////v/+/////f/9//3//f//////////////
//////////8AAP7//v/+//7//v/+//7//f/9/wAAAAAAAAAA/v///wAAAQADAAQABQAF
AAUABQAGAAYABgAGAAYABgAGAAYABgAHAAcABwAHAAcACAAIAAgACAAFAAQABAAEAAQA
BAACAAIAAgADAAMAAwACAAEAAAD///7//f/8//v/+v/6//r/+v/6//r/+v/6//r/+v/5
//n/+f/5//n/+f/7//v/+f/2//P/7//u/+7/8v/5/wMADwAgADIAQwBaAG4AdgB8AIEA
gQB6AG8AYgBcAFoAUwBFADgALgAnACAAGAATABEADQAGAAIAAgAAAP3/+//7//v/+v/5
//n/+P/4//j/9//3//f/9//3//f/9//3//f/9//3//f/9//4//j/+P/4//n/+f/5//j/
+P/4//j/+P/4//j/+f/3//f/9//3//n/+f/5//n/9//3//f/9//5//n/+f/5//f/9//4
//j/+f/5//n/+f/5//n/+f/5//f/+P/4//n/+f/5//n/+f/6//r//P/8//3//f/9//3/
/f///////////wEAAgADAAIAAwAEAAQABwAIAAkACgALAAsADAAMAA4ADgAPABEADwAQ
ABAAEAARABEAEQARABIAEgASABEADwAPAA8ADwAQAA8ADwAPAAwACwAKAAkABgAGAAUA
BAAFAAQAAwABAAIAAgABAAAA///+//7//v/9//z//P/7//n/+v/6//r/+v/5//n/+f/5
//j/+P/4//r/+v/6//r/+v/6//r/+v/6//r/+v/6//n/+f/5//n/+//7//v/+//5//n/
+v/6//r/+f/5//n/9//3//j/+P/6//r/+v/6//r/+v/6//r/+v/6//r/+v/6//r/+v/6
//r/+v/6//r/+f/5//r/+v/6//r/+f/5//n/+f/5//n/+f/5//n/+f/3//f/9//3//f/
9//2//b/+f/5//j/+P/3//f/9//3//b/9v/2//b/9//3//j/+f/5//n/+f/5//v/+v/6
//v/+f/5//n/+f/5//n/+//7//z/+v/6//r/+v/6//r/+f/5//j/+P/4//j/+v/7//z/
/f/9//7///////////8AAAAA/v/+//7//v8AAAAAAAABAAEAAQABAAEAAgACAAIAAgD/
//7//v/+//7//v/8//z//P/9//3//f/8//v/+v/5//b/9f/0//P/9P/0//T/9P/0//T/
9P/0//T/9P/z//P/8//z//P/8//z//H/7//u/+n/5f/i/+L/5v/v//v/BwAWACgAOwBS
AGYAcAB2AHsAewB2AGkAWgBSAE4ARQA1ACgAHAAVABAACAADAAEA/f/2//b/9v/2//H/
8f/v/+//7v/t/+3/7P/s/+z/6//r/+v/6//r/+v/6//r/+v/6//r/+v/7f/u/+7/7v/s
/+3/7f/t/+7/7v/u/+7/7v/u/+7/7//u/+3/7P/r/+v/6//r/+v/7f/t/+3/7f/t/+3/
7f/t/+3/7f/u/+7/7//v/+//7//v/+//7//v/+//8P/w//H/7//v/+//7//w//D/8v/y
//P/8//z//P/9f/3//f/9//3//n/+v/7//r/+//8//z//f/+////AAABAAEAAgACAAQA
BAAFAAcABgAGAAUABAAFAAUABQAFAAYABgAGAAUABwAHAAcABwAEAAMAAwADAAIAAQAA
AP//AAAAAP///v/7//r/+f/3//b/9v/1//T/9f/0//T/9P/z//L/8v/x/+//8P/w//D/
7v/t/+3/7f/v/+7/7v/u//D/8P/w//D/7v/u/+7/7v/u/+7/7v/u/+//7//v/+//7//v
/+//7//t/+3/7v/u//D/7//v/+//7f/t/+7/7v/u/+7/7v/u/+7/7v/u/+7/7v/u/+7/
7v/w//D/8P/w/+7/7v/u/+7/7f/t/+7/7v/w//D/7//v/+3/7f/t/+3/6//r/+v/6//r
/+v/6//r/+3/7f/s/+z/6//r/+r/6v/p/+n/6f/p/+r/6v/q/+r/6v/p/+n/6f/r/+v/
6//r/+v/6v/q/+v/6//r/+z/6v/q/+r/6v/q/+r/6f/p/+r/6v/q/+r/6v/r/+z/7f/t
/+7/7//v/+//7//w//D/8v/y//L/8v/w//D/8P/x//H/8f/x//H/8v/y//L/8v/x//D/
8P/w//L/8v/w//D/8v/z//P/8//y//H/8P/v/+7/7f/s/+v/6v/q/+r/6v/q/+r/6v/q
/+r/6v/p/+n/6f/p/+n/6f/r/+n/5//m/+H/3//g/+D/4v/p//P///8QACIANwBQAGQA
cgB4AH0AfQB2AGsAWgBQAEoAQQAxACIAGAATAAwABAD///3/+f/0//D/8P/w/+//7f/r
/+v/6v/p/+n/6P/o/+j/6f/p/+n/6f/p/+n/6f/p/+v/6//r/+v/6f/q/+r/6v/o/+n/
6f/p/+r/6v/q/+r/6v/q/+r/6//r/+v/6//r/+v/6//r/+v/6//r/+v/6//t/+3/7f/t
/+v/6//s/+z/7//v/+//7//v/+//7//v/+//8P/w//H/8f/x//H/8f/y//L/9P/0//X/
9f/1//X/9//5//n/+f/3//n/+v/7//z//f/+//7/AQACAAMABAAFAAUABgAGAAgACAAJ
AAsACwAMAAwADAANAA0ADQANAA4ADgAOAA0ADQANAA0ADQAMAAsACwALAAoACQAIAAcA
BAAEAAMAAgABAAAA///9//z//P/7//r/+f/4//j/+P/5//j/+P/3//f/+P/4//j/9v/1
//X/9f/3//b/9v/2//b/9v/2//b/9P/0//T/9P/2//b/9v/2//X/9f/1//X/9f/1//X/
9f/3//f/+P/4//j/9//3//f/9//3//j/+P/2//b/9v/2//j/+P/4//j/+P/4//j/+P/4
//j/+P/4//r/+v/6//r/9//3//j/+P/4//j/9//3//f/9//3//f/9//3//f/9//3//f/
9//3//f/9//2//b/9//3//b/9v/3//f/9//3//b/9v/2//b/9v/1//X/9f/1//X/9f/1
//f/9v/2//f/9f/1//f/9v/4//j/+P/4//j/+P/3//f/+P/4//j/+P/2//f/+P/5//n/
+v/7//v//f/9//7//v/+//7//v/+//7//v/+//////////////8AAAAAAAAAAP3//P/8
//z//P/8//r/+v/7//3//v////7//f/8//v/+P/3//b/9f/0//T/9P/0//T/9P/0//T/
9P/0//P/8//z//P/8//z//X/9f/z//D/7f/r/+j/6P/q//H/+/8FABQAJgA5AE4AYgBu
AHQAewB7AHYAawBeAFYAUgBLAD8AMgAoACEAGgASAA0ACQAFAP7/+v/6//r/9//1//X/
9f/0//P/8f/w//D/8P/v/+//7//v/+//7//v/+//7//v/+//7//v//D/8P/w//D/8f/x
//H/8P/w//D/8P/w//D/8P/x/+//7//v/+//7//v/+//7//v/+//7//v/+//7//v/+//
7//v//D/8P/x//H/8f/x//P/8//z//P/8f/y//L/8//1//X/9f/1//T/9P/2//b/+f/5
//n/+f/5//v/+//7//v//f/+////AgADAAQABAAFAAYABwAIAAkACQAKAAoACgAKAAsA
DQALAAwADAAMAA0ADQANAA0ADAAMAAwACwALAAsACwALAAoACQAJAAkACAAHAAYABQAG
AAYABQAEAAMAAgABAP///P/8//v/+v/7//r/+v/6//n/+P/4//f/9f/2//b/9v/2//X/
9f/1//X/9P/0//T/9v/2//b/9v/2//b/9v/2//b/9v/2//b/9f/1//X/9f/1//X/9f/1
//X/9f/2//b/9v/1//X/9f/1//X/9v/2//b/9v/2//b/9v/2//b/9v/2//b/9v/2//b/
9v/2//b/9v/2//b/9v/1//X/9v/2//b/9v/1//X/9f/1//X/9f/1//X/9f/1//X/9f/1
//X/9f/1//T/9P/1//X/9P/0//X/9f/1//X/9v/2//b/9v/2//X/9f/1//P/8//z//P/
9f/0//T/9f/z//P/8//z//X/8//z//X/9P/y//L/8v/y//T/9P/z//P/9P/0//T/9P/2
//f/+P/5//f/+P/5//n/+//7//z//P/8//z//P/8//r/+v/6//v/+//7//v/+//6//r/
+v/6//n/+P/4//j/+P/4//b/9v/2//f/9//3//b/9f/0//P/8P/v/+7/7f/u/+7/7v/u
/+7/7v/u/+7/8P/w/+//7//v/+//7//v/+3/7f/t/+r/5//j/+L/5v/q//P//f8JABoA
KgA/AFYAZABqAHAAdwBzAGwAXwBUAFAATABDADUAKAAgABkAFAAMAAcABQD///j/+P/4
//T/8f/x//H/8f/u/+//7//u/+7/7v/v/+//7//v//H/8f/x//H/8f/x//H/8f/v//D/
8P/w//D/8f/x//H/8P/w//D/8P/y//L/8v/z//P/8//z//P/9f/1//X/9f/1//X/9f/1
//f/9//3//f/9//3//j/+P/5//n/+f/5//n/+f/5//n/+f/6//r/+//5//n/+f/5//z/
/P/+//7//////////////wEAAQABAAEAAwAEAAUABgAHAAgACAALAAwADQAOAA0ADQAO
AA4ADgAOAA8AEQARABIAEgASABMAEwATABMAFgAWABYAFQAVABUAFQAVABYAFQAVABUA
FAATABIAEQAQABAADwAOAA8ADgANAAsACgAKAAkACAAHAAYABgAGAAcABgAGAAUAAwAE
AAQABAACAAEAAQABAAMAAgACAAIAAAAAAAAAAAAAAAAAAAAAAAAAAAAAAAAAAQABAAEA
AQABAAEAAQABAAEAAQACAAIAAAD///////8BAAEAAgACAAIAAgACAAIAAgACAAIAAgAC
AAIAAgACAAIAAgACAAIAAgACAAIAAgADAAMABAAEAAIAAgABAAEAAQABAAEAAQABAAEA
AQABAAEAAQABAAEAAwADAAIAAgABAAEAAAAAAP///////////v/+//7//v8AAP//////
/wEAAQABAAEAAQAAAAAAAQABAAEAAQABAP//////////////////AAAAAAAAAAAAAAAA
AAD/////AAAAAAAAAAACAAMABAAFAAUABgAHAAcABQAFAAYABgAGAAYABgAGAAYABgAG
AAcABwAHAAcABwAIAAgACAAIAAcABgAGAAYABgAGAAQABAACAAMAAwADAAQAAwACAAEA
AgABAAAA///8//z//P/8//r/+v/6//r//P/8//v/+//7//v/+//7//v/+//7//r/9//z
//D/8P/0//3/BwATACIANABHAGAAcgB8AIIAiQCJAIIAdwBqAGAAWgBRAEUANgAqACMA
HgAUABEAEQANAAgABAAEAAIA///9//v/+//8//v/+f/4//j/+P/3//f/9//3//f/9//3
//f/9f/1//X/9f/3//j/+P/4//b/9//3//f/+P/4//j/+P/4//j/+P/5//n/+f/5//n/
9//3//f/9//3//f/9//3//n/+f/5//n/+f/5//r/+v/5//n/+f/5//n/+f/5//n/+//8
//z//f/9//3//f/9//7//v8AAAAAAwADAAMAAwADAAUABQAFAAMABQAGAAcABgAHAAgA
CAAKAAwADgAQABEAEQASABIAEAAQABEAEwATABQAFAAUABUAFQAVABUAFAAUABQAEwAV
ABUAFQAVABQAEwATABMAEgARABAADwAOAA4ADQAMAAsACgAJAAcABgAGAAUABAAFAAQA
BAAEAAEAAAAAAP///f/+//7//v/+//3//f/9//3//P/8//z//P/8//z//P/9//7///8A
AP7//v/+//7//f/9//3//f////////////3//f/+//7//v/9//3//f/9//3//v/+//7/
/v/+//7//P/8//z//P/+//7//v/+//7//v/+//7//v/+//7//v//////AAAAAP7//v/9
//3/+//7//v/+//9//3//f/9//v/+//7//v/+//7//r/+v/5//n/+P/4//v/+//7//v/
+//6//n/+P/0//H/7//t/+v/6//r/+v/6f/o/+j/6f/p/+n/6f/p/+n/6//r/+z/6v/q
/+r/6v/o/+j/5//n/+j/6P/o/+j/6v/r/+z/7f/t/+7/7//v/+//7//w//D/7v/u/+7/
7v/w//D/8P/x//H/8f/x//H/8v/y//L/8v/x//D/8P/w/+7/7v/s/+z/7f/v//D/8f/u
/+3/7P/r/+r/6f/o/+f/5P/k/+T/5P/k/+T/5P/k/+T/5P/j/+P/4//j/+P/4//l/+P/
4//i/9//3f/a/9r/3v/l/+//+/8KABoAMQBKAF4AagByAHkAeQB2AGkAWABKAEIANwAn
ABgAEAAJAAQA/P/1//X/8f/q/+r/7P/s/+v/6f/n/+f/5v/l/+P/4v/i/+L/4f/h/+H/
4f/h/+H/4f/h/+P/4//j/+P/4f/i/+L/4v/i/+P/4//j/+T/5P/k/+T/5P/k/+T/5f/l
/+X/5f/l/+X/5f/l/+X/5f/l/+X/5f/l/+X/5f/l/+X/5f/m/+b/5//n/+f/5//p/+n/
6f/p/+n/6v/q/+v/7f/t/+3/7f/s/+z/7v/u/+//7//v/+//7//x//H/8f/z//X/9v/3
//b/9//4//j/+//8//3//v//////AAAAAAAAAAABAAMAAQACAAIAAgAFAAUABQAFAAYA
BgAGAAUABQAFAAUABQACAAEAAQABAAAA///+//3//P/8//v/+v/5//j/9//1//b/9v/1
//T/8//y//L/8v/x//D/8P/v/+3/7v/u/+7/7v/t/+3/7f/t/+z/7P/s/+z/7P/s/+z/
7P/s/+z/7P/s/+z/7P/s/+3/7f/t/+3/7f/t/+3/7f/v/+//8P/w//D/7//v/+//7//v
//D/8P/w//D/8P/w//D/8P/w//D/8P/w//D/8P/w//D/8P/w//D/8P/w//D/7//v//D/
8P/y//L/8f/x//H/8f/x//H/8f/x//H/8f/x//H/8f/x//H/8f/w//D/8f/x//D/8P/v
/+//7//v//D/8P/w//D/8P/v/+//7//v/+//7//v//H/8P/w//H/8//z//P/8//z//P/
8//1//T/8v/y//L/8v/y//L/8f/x//L/8v/y//L/9P/1//b/9//1//b/9//3//f/9//4
//j/+f/6//v//P/8//z//P/9//3//f/9//3//v/+//7//v////7//v/+//7//v/8//z/
/P/9//3//f/8//v/+v/5//j/9//2//X/9P/0//T/9P/0//T/9P/0//L/8v/x//H/8f/x
//H/8f/x//H/8f/w/+3/6f/m/+b/6P/t//X/AQAQACAAMwBKAGIAcgB4AIEAhQCCAHcA
ZgBcAFQATwBDADIAJAAdABYAEAAJAAUAAwAAAPr/+P/4//X/8//z//P/8v/x//H/8P/w
//D/8f/x//H/8f/x//H/8f/x//H/8f/x//H/8//0//T/9P/0//X/9f/1//b/9v/2//b/
+P/4//j/+f/7//v/+//7//v/+//7//v/+//7//v/+//9//3//f/9//3//f/+//7/////
////////////////////AAAAAAEAAQABAAEAAQACAAIABAAEAAUABQAFAAUABwAJAAkA
CQAJAAsADAANAA0ADQANAAwADwAQABEAEgATABMAFAAUABQAFAAVABcAFwAYABgAGAAZ
ABkAGQAZABwAHAAcABsAGQAZABkAGQAYABcAFwAXABYAFQAUABMAEgASABEAEAAPAA4A
DQALAAwADAALAAoACQAIAAgACAAHAAYABgAFAAMABAAEAAQABAADAAMAAwADAAIAAgAC
AAIAAgACAAIAAgACAAIAAgACAAIAAgACAAMAAwADAAMAAwADAAMAAwADAAMABAAEAAQA
AwADAAMAAQABAAIAAgACAAIAAgACAAIAAgACAAIAAgACAAIAAgACAAIAAgACAAIAAgAC
AAIAAQABAAIAAgACAAIAAQABAAEAAQABAAEAAQABAAEAAQABAAEAAQABAAEAAQAAAAAA
AQABAAAAAAABAAEAAQABAAAAAAAAAAAAAgABAAEAAQABAAEAAQABAAEAAAAAAAEAAQAB
AAEAAQABAAEAAQABAAEAAQABAAEAAQACAAIAAgACAAIAAgAAAAAA/////wIAAgACAAIA
AAABAAIAAwADAAQABQAFAAcABwAIAAgABgAGAAYABgAGAAYABgAHAAcABwAHAAcACAAI
AAgACAAFAAQABAAEAAYABgAEAAQABAAFAAUABQAEAAMAAgABAAAA///+//3//P/8//z/
/P/8//z//P/8//z//P/7//v/+//7//v/+//9//3//f/6//f/8//w//D/8v/3/wEACwAa
ACoAOwBSAGgAdgB6AIMAiQCEAHkAbgBiAFwAVwBNAD4ANAArACQAHAAVABEADQAIAAQA
AgACAP//+//7//v/+v/3//f/9v/2//b/9f/1//X/9f/3//f/9//3//f/9//3//f/9f/2
//b/9v/2//f/9//3//j/+P/4//j/+P/4//j/+f/3//f/9//3//n/+f/5//n/+f/5//n/
+f/5//n/+f/5//n/+f/6//r/+f/5//n/+f/7//v/+//7//v//P/8//3//f/9//3//f/8
//z//v/+/wEAAQABAAEAAQADAAMAAwADAAUABgAHAAgACQAKAAoACwAMAA0ADgAPAA8A
EAAQABIAEgATABUAEwAUABQAFAAXABcAFwAXABgAGAAYABcAFwAXABcAFwAWABUAFQAV
ABIAEQAQAA8ADgAOAA0ADAANAAwACwAJAAoACgAJAAgABQAEAAQABAADAAIAAgABAAEA
AgACAAIAAgABAAEAAQABAAAAAAAAAAAAAAAAAAAAAAAAAAAAAAAAAAAAAAAAAP//////
////AQABAAEAAQABAAEAAgACAAAA/////////f/9//7//v/+//7//v/+/wAAAAAAAAAA
AAAAAAAAAAAAAAAAAAAAAAAAAAAAAAAA/////wAAAAAAAAAA////////////////////
///////////////////////+//7///////7//v///////////wAAAAAAAAAAAAD/////
/////////////////v/+/////f/9//3//f/9//3//f/9//3//f/9//3////+//7//v/+
//7//v/+//7//v/+//7//P/9//7////9//3//v///wEAAQABAAEABAAEAAUABQAFAAcA
BwAFAA==
         </WaveFormData>
      </LeadData>
   </Waveform>
</RestingECG>
