# Supplementary material for: Detection of Left Atrial Enlargement Using a Convolutional Neural Network-Enabled Electrocardiogram
Source: Front Cardiovasc Med. 2020 Dec 17;7:609976. doi: 10.3389/fcvm.2020.609976 (PMC7773668; doi:10.3389/fcvm.2020.609976)
Supplement: Supplementary file 1 [file Data_Sheet_1.ZIP › hyp/1802012360_10016_0000001X.XML]

<?xml version="1.0" encoding="Windows-1252"?>
<!DOCTYPE RestingECG SYSTEM "restecg.dtd">
<RestingECG>
   <PatientDemographics>
      <PatientID>1802012360</PatientID>
      <PatientAge>65</PatientAge>
      <AgeUnits>Years</AgeUnits>
      <Gender>Female</Gender>
      <PatientLastName>zhouweikai</PatientLastName>
   </PatientDemographics>
   <TestDemographics>
      <DataType>Resting</DataType>
      <Site>1</Site>
      <AcquisitionDevice>MAC55</AcquisitionDevice>
      <Status>Unconfirmed</Status>
      <Priority>Normal</Priority>
      <AcquisitionTime>10:24:31</AcquisitionTime>
      <AcquisitionDate>09-09-2015</AcquisitionDate>
      <CartNumber>1</CartNumber>
      <AcquisitionSoftwareVersion>009C</AcquisitionSoftwareVersion>
      <XMLSourceVersion>MAC5000 v1.0</XMLSourceVersion>
   </TestDemographics>
   <RestingECGMeasurements>
      <VentricularRate>73</VentricularRate>
      <AtrialRate>73</AtrialRate>
      <PRInterval>152</PRInterval>
      <QRSDuration>104</QRSDuration>
      <QTInterval>400</QTInterval>
      <QTCorrected>440</QTCorrected>
      <PAxis>64</PAxis>
      <RAxis>62</RAxis>
      <TAxis>94</TAxis>
      <QRSCount>12</QRSCount>
      <QOnset>213</QOnset>
      <QOffset>265</QOffset>
      <POnset>137</POnset>
      <POffset>199</POffset>
      <TOffset>413</TOffset>
      <ECGSampleBase>500</ECGSampleBase>
      <ECGSampleExponent>0</ECGSampleExponent>
   </RestingECGMeasurements>
   <Diagnosis>
      <Modality>Resting</Modality>
         <StatementCount>9</StatementCount>
         <LabelText>12SL Õï¶Ï³ÂÊö</LabelText>
      <DiagnosisStatement>
         <StmtFlag>ENDSLINE</StmtFlag>
         <StmtText>ñ¼ÐÔÐÄÂÉ</StmtText>
      </DiagnosisStatement>
      <DiagnosisStatement>
         <StmtText>¿ÉÄÜ</StmtText>
      </DiagnosisStatement>
      <DiagnosisStatement>
         <StmtFlag>ENDSLINE</StmtFlag>
         <StmtText>×óÐÄ·¿À©´ó</StmtText>
      </DiagnosisStatement>
      <DiagnosisStatement>
         <StmtText>×óÐÄÊÒ·Ê´ó</StmtText>
      </DiagnosisStatement>
      <DiagnosisStatement>
         <StmtFlag>ENDSLINE</StmtFlag>
         <StmtText>°é¸´¼«»¯Òì³£</StmtText>
      </DiagnosisStatement>
      <DiagnosisStatement>
         <StmtText>²»ÅÅ³ý</StmtText>
      </DiagnosisStatement>
      <DiagnosisStatement>
         <StmtText>ÏÂ±ÚÐÄ¼¡¹£ËÀ</StmtText>
      </DiagnosisStatement>
      <DiagnosisStatement>
         <StmtFlag>ENDSLINE</StmtFlag>
         <StmtText>£¬ÄêÁä²»È·¶¨</StmtText>
      </DiagnosisStatement>
      <DiagnosisStatement>
         <StmtFlag>ENDSLINE</StmtFlag>
         <StmtText>Òì³£ ECG</StmtText>
      </DiagnosisStatement>
   </Diagnosis>
   <Waveform>
      <WaveformType>Rhythm</WaveformType>
      <WaveformStartTime>0</WaveformStartTime>
      <NumberofLeads>8</NumberofLeads>
      <SampleType>CONTINUOUS_SAMPLES</SampleType>
      <SampleBase>500</SampleBase>
      <SampleExponent>0</SampleExponent>
      <HighPassFilter>16</HighPassFilter>
      <LowPassFilter>150</LowPassFilter>
      <ACFilter>NONE</ACFilter>
      <LeadData>
         <LeadByteCountTotal>10000</LeadByteCountTotal>
         <LeadTimeOffset>0</LeadTimeOffset>
         <LeadSampleCountTotal>5000</LeadSampleCountTotal>
         <LeadAmplitudeUnitsPerBit>4.88</LeadAmplitudeUnitsPerBit>
         <LeadAmplitudeUnits>¦ÌV</LeadAmplitudeUnits>
         <LeadHighLimit>2147483647</LeadHighLimit>
         <LeadLowLimit>268435456</LeadLowLimit>
         <LeadID>I</LeadID>
         <LeadOffsetFirstSample>0</LeadOffsetFirstSample>
         <FirstSampleBaseline>0</FirstSampleBaseline>
         <LeadSampleSize>2</LeadSampleSize>
         <LeadOff>FALSE</LeadOff>
         <BaselineSway>FALSE</BaselineSway>
         <ExcessiveACNoise>FALSE</ExcessiveACNoise>
         <MuscleNoise>FALSE</MuscleNoise>
         <LeadDataCRC32>3546249974</LeadDataCRC32>
         <WaveFormData>
+f/5//j/9//0//T/9P/0//T/8//z//P/9f/1//T/9P/2//X/9f/1//T/9P/0//P/9//5
//n/9f/z//r/+v/2//T/9//9/wUACwAPABQAFgAZACAAKQA2AEYAWgBoAHYAhwCaAKoA
swClAIEAZQBaAE4APgA7ADgALwAnACAAFQAMAAgAAwD///3//P/8//f/8//y//X/9//3
//X/9f/1//X/8//z//H/8f/y//L/8v/y//L/8v/y//L/8v/y//T/9P/0//P/8f/y//L/
8v/x//H/8f/x//P/8//z//P/8P/w//L/8v/0//P/8//z//T/9P/z//P/8//0//T/9P/y
//L/9f/y//H/8f/y//L/8P/w//D/8f/x//D/7//v/+//7//v/+//7//v//D/8P/v/+//
7//v/+3/7f/t/+7/7v/u/+7/7v/t/+v/6v/p/+v/6//t/+3/7v/u/+7/7v/u/+7/7v/u
/+7/7//v/+//7//v//D/8P/y//L/8v/y//D/8f/x//H/8P/w//D/8P/y//L/8v/y//P/
8//y//L/8v/y//L/8v/y//L/8//z//X/9f/1//X/9P/y//H/8P/w//D/8P/w//D/8f/x
//D/8P/x//H/8f/x//H/8f/w//L/8v/y//L/8v/y//L/8v/y//P/8//z//L/8v/y//L/
8v/y//L/8v/v/+//7//v//H/8v/z//X/8//z//L/8v/y//L/8v/y//H/8f/x//L/8f/x
/+//7//x//H/8v/y//D/8P/x//H/7//v/+//7//x//H/8f/x/+//8P/w/+//8f/x//L/
8v/y//L/8f/x//L/8v/y//L/9P/0//X/9f/0//T/9P/0//T/8//y//H/9P/3//X/9v/1
//X/9f/1//T/9P/0//T/8v/y//P/8//1//X/9f/1//T/9P/1//X/9f/1//X/9f/1//X/
9f/1//X/8//z//T/9v/2//b/9v/2//j/9//3//j/+P/4//n/+f/4//j/+f/5//f/+P/4
//j/+f/6//r/+//9//z//P/8//r/+v/8//3///8AAAIAAgACAAMAAwADAAYABgAGAAYA
BAAEAAMAAwABAP///v/7//n/+f/4//f/9v/2//b/9v/0//P/8//z//X/9f/0//T/9P/z
//P/8//z//L/8f/v/+3/9f/3//X/9f/4//r//P/6//f/+f8DAAkACQAQABgAGwAeACkA
OgBOAFwAbAB8AJEAqAC6AMMAswCTAHkAbgBeAEgAPQA6AC8AIwAaABUAEAAMAAcA///7
//r/+v/5//f/+P/3//X/9f/1//X/8//z//H/8f/z//P/9P/0//T/9P/0//T/8v/y//L/
8v/0//T/9P/z//P/9P/0//T/8//z//P/8//1//X/9f/1//L/8v/0//T/9P/z//P/8//0
//T/8//z//X/9v/2//b/8v/y//X/8v/y//P/9f/2//X/9P/z//P/8//y//H/8f/x//H/
8f/x//H/8f/y//L/8f/x//H/8f/x//H/8f/y//L/8v/y//L/8v/x//H/8f/w/+//8P/v
//D/8P/w//D/8P/w//D/8P/y//P/8//z//H/8f/y//L/9P/0//T/9P/0//X/9f/1//X/
9P/z//L/8//0//X/9v/3//f/9v/2//b/9v/2//b/+P/4//n/+f/2//X/9P/z//T/9P/1
//b/9v/2//b/9v/0//X/9f/0//b/9//3//f/9f/1//X/9P/2//b/9v/2//j/+P/4//j/
+P/5//n/+f/2//b/9v/2//b/9v/2//b/9//3//f/9//4//j/+P/5//j/9//1//T/9f/2
//f/+P/3//f/9//4//f/9//1//X/9//3//j/+P/4//j/+f/5//n/+f/5//n/+//7//v/
+//6//r/+f/3//j/+f/7//z//v/+//3//f/9//z/+//6//j/+P/5//n/+//8//3//v/+
//3//P/7//v//f/6//r//f/9//3//f/+//7//v/+//v/+v/6//n//f/9//v//f/8//z/
/P/8//z//v/9//3//v/9//z//P/7//z//P/9//3//f/+//7//v8AAAIAAwAFAAMAAgAC
AAIAAgACAAQABQADAAQABgAGAAgACQAJAAkACAAIAAgACAAIAAgABwAHAAYABQAFAAMA
//////7//f/+//7//v/+//z/+//7//v/+//7//r/+v/6//n/+f/5//r/+v/6//n/+f/3
//n/+//9/wAAAgAAAAIAAwAFAAkADQAPABIAFgAbACIAKwA0AEQAWABmAHQAhwCeALAA
uQCxAJMAcQBiAFoASgA9ADgALwAlAB4AGQAUABAACQAFAAEA/v/8//3/+//6//v//f/9
//v/+//5//n/9//3//n/+f/6//r/+P/4//j/+P/4//j/+P/4//r/+v/6//n/+f/6//r/
+v/5//n/+f/5//v/+//7//v/+P/4//r/+v/8//v/+//7//r/+v/5//n/+f/6//r/+v/5
//r//v/8//n/+f/6//r/+v/6//r/+//5//j/9//3//n/+f/5//n/+f/5//r/+v/3//f/
9//3//f/9//3//j/+P/4//j/+P/2//X/9f/1//X/9f/3//f/9v/2//b/9v/2//b/9v/2
//b/9//3//f/9//3//j/+P/2//b/9v/2//b/9//3//f/+P/4//j/+P/4//j/+P/4//j/
9//1//T/9f/2//f/+P/6//r/+//7//r/+f/4//f/+f/4//j/+P/4//j/+P/4//f/9//2
//T/9f/3//j/+f/3//f/9//2//j/+P/4//j/9v/2//b/9v/2//f/9//3//T/9P/0//T/
9f/2//f/+P/1//X/9f/1//b/9v/2//f/9f/1//T/9P/2//b/9v/2//X/9f/1//b/+f/5
//f/9//2//X/9f/0//X/9v/4//n/9//3//f/9//3//f/9//3//n/+v/6//n/9//3//j/
+P/6//r/+f/5//z//P/8//z/+//6//r/+f/4//j/+P/4//n/+f/5//n/+//9//r/+v/5
//n/+f/5//j/+P/4//j/9v/2//f/9//5//n/+f/5//b/9v/3//f/9//3//f/9//3//f/
9v/2//b/9v/2//f/9//4//r/+v/6//v/+//6//r/+//7//v//P/8//z/+//8//z//f/9
//z//P/8//7//v8AAAEA//8AAAIAAgACAAMAAwADAAYABgAGAAYAAgACAAEAAQAAAP//
///9//v/+//6//n/9v/2//b/9v/2//X/9f/1//X/9f/0//T/9P/z//P/8//0//T/9P/z
/+//9f/1//P/9f/2//j/+P/4//f/+/8BAAUACQAOABgAIQAgACEAMABEAFQAYgBuAH0A
kACkALUArwCPAG0AWgBQAEQAOwA4ADUALQAkABkAEAAIAAUAAwD9//j/9v/3//f/+P/3
//X/8//z//X/8//z//H/8f/z//P/9P/0//L/8v/y//L/8v/y//L/8v/0//T/9P/z//X/
9v/2//b/9//3//f/9//3//f/9//3//j/+P/6//r/+P/3//f/9//6//r/+f/5//f/+P/4
//j/+P/4//v/+P/1//X/9v/2//T/9P/0//X/9v/2//b/9//1//X/9f/1//f/9//4//j/
9f/1//X/9f/1//X/9f/2//b/9v/2//b/9P/z//P/8//z//P/9f/1//T/9P/0//T/9v/2
//b/9v/0//X/9f/1//X/9f/2//b/+P/4//j/+P/4//n/+f/5//j/+P/4//j/+v/6//r/
+v/7//v/+v/6//r/+v/6//r/+v/6//v/+//5//n/+f/5//n/+P/4//j/+P/4//j/+P/4
//n/+f/4//j/+f/5//n/+f/5//n/+P/5//r/+//8//r/+v/6//r/+v/7//v/+//6//r/
+v/6//r/+v/6//r/+f/5//n/+f/4//j/+P/5//n/+f/4//j/+v/6//r/+v/3//f/9//4
//n/+f/3//f/9//3//j/+P/6//r/+//7//r/+f/4//f/9//3//f/9//5//r/+v/5//v/
+//8//z/+v/6//n/+f/6//r/+v/6//r/+v/7//v/+//8//3//v/9//3//f/9//3////8
//z/+//7//v/+//6//r/+v/6//v//P/+///////////////9//z//P/7//3//f/9//3/
+//7//v/+//7//3///8AAP7//v/+//7/AAD/////AAD+//7//////wAAAAABAAEAAQAC
AAIAAgABAAIAAgADAAQABAAFAAYABQAEAAUABQAFAAYACAAIAAgACQAJAAkADAAMAAwA
DAAKAAoACQAJAAYABQAFAAMA/f/9//z/+//6//r/+v/6//3//f/+/////P/7//n/+P/6
//n/+f/5//r/+v/6//n/+f/5//X/9////wIA/P/6/wAAAQD//wMABwANABQAHAAhACYA
LwA8AFAAXgBqAHwAkQCoAL4AywDDAKUAhQBwAGQAVABJAEYAOQAnACQAJQAcABIADQAJ
AAMA/v/8//v//f/+//3//f////3/9//3//f/9f/1//X/9f/2//b/9//4//n/+v/5//j/
9//2//j/+P/4//f/9f/2//b/9v/3//f/9//3//n/+f/5//n/9v/2//j/+P/6//n/+f/5
//j/+P/3//f/+P/6//v//P/5//j/+v/2//X/9f/2//b/9v/2//b/9//4//j/+P/5//f/
9//3//f/9//3//j/+P/3//f/9//3//T/8//y//L/8//0//X/9v/0//P/8//z//P/8//1
//X/9P/0//T/9P/2//b/9v/2//b/9//3//f/9f/1//b/9v/4//j/+P/4//j/+f/5//n/
+v/6//r/+v/6//r/+v/6//3//f/8//z/+//6//n/+P/6//r/+//7//3//f/9//3/+//6
//r/+v/6//r/+v/6//r/+//7//r/+v/7//v/+//7//v/+//6//n/+P/3//b/9//4//n/
+v/6//v/+//7//z//P/8//z/+v/6//r/+v/3//f/9//3//r/+v/6//v/+f/5//j/+P/6
//r/+v/6//v/+//7//z/+//7//n/+f/3//f/+P/4//r/+v/7//v/+v/5//j/9//4//n/
+v/7//v//P/8//v/+f/5//r/+v/8//z/+//7//r/+v/6//r/+v/6//v/+//6//r/+v/6
//3//f/9//3/+//9//r/+v/9//3//f/9//v/+v/5//j/+//8//7////7//n/+//9//z/
+v/6//r/+v/9//3//v8AAP7//v///////v/+/////////wAAAAAAAAEAAgACAAMAAwAC
AAIAAgAEAAQABgAHAAYABgAHAAYABwAJAAoACwALAAoACQAIAAgACAAHAAcABgAFAAUA
AwD9//3//P/7//r/+v/6//r//P/7//v/+//5//n/+P/4//j/9//3//f/9v/2//b/9f/z
//f/9//1//X/+P/4//j/+v///wMABwANAA8AEgASABkAIgArADgASgBaAGgAegCPAKQA
sACxAJ8AgQBtAGAAUgBCADcAMgApAB0AFgATAA4ACgADAP3/+f/8//7/+f/3//j/+f/5
//n/+f/3//b/9f/y//H/8//z//T/9P/2//b/9v/2//T/9P/0//T/9P/0//T/8//z//T/
9P/0//f/9//3//f/9//3//f/9//2//b/+P/4//b/9f/1//X/9v/2//X/9f/1//b/9v/2
//b/9v/5//b/9f/1//b/9v/2//b/9v/3//f/9v/1//X/9f/1//X/9f/1//X/9v/2//T/
8//y//H/8v/z//T/9v/0//T/9P/0//b/9f/1//X/8//z//X/9f/2//b/9v/2//X/9P/z
//L/8//1//b/9//2//X/9f/0//T/9P/0//T/9v/3//f/9//4//j/+P/4//b/9v/2//b/
+f/5//j/+P/3//b/9f/0//f/+P/6//v/+f/5//n/+f/3//b/9v/2//b/9v/2//b/9v/3
//f/9v/2//f/9//3//f/9//3//b/9v/2//b/9v/2//b/9v/2//b/9//3//f/9v/2//b/
9v/0//T/9P/0//T/9f/2//f/9//2//X/9f/3//f/9v/2//b/9v/2//b/9//3//f/+P/5
//n/9//3//X/9f/2//b/+P/4//n/+f/5//n/+f/5//n/+f/5//n/+f/6//r/+f/5//n/
+v/6//j/+P/3//f/+f/6//v//P/7//r/+v/5//j/+P/4//j/+f/5//n/+f/7//3/+v/6
//n/+f/5//n/+v/6//r/+v/4//j/+f/5//n/+f/5//n/+v/6//v/+//5//n/+f/5//n/
+v/4//j/+P/4//r/+f/5//r/+//8//7////8//z//f/9//3//v/+//7///8AAAAAAQD/
//7//v/+//7//v8AAAEAAQACAAQABAAEAAUABQAFAAYABgAGAAYABAAEAAMAAwACAAEA
AQD///n/+f/4//f/+P/4//j/+P/4//f/9//3//f/9//2//b/+P/3//f/9//3//b/9f/z
//f/9f/1//X/9//4//j/+v/6//v///8HAA0ADwASABgAIQAmAC0APABOAFoAZgB4AIsA
ngCwALcApQCBAGcAWABOAEIAOwA4AC8AJQAeABcADgAGAAEAAQABAPz//P////v/+P/5
//n/9f/z//X/9f/1//P/8//z//P/9P/0//T/9P/0//T/8v/y//L/8v/0//T/9P/z//P/
9P/0//T/9f/1//X/9f/1//X/9f/1//T/9P/2//b/+P/3//f/9//2//b/9f/1//P/9P/0
//T/8v/y//X/8v/z//P/9P/0//b/9v/2//f/9v/0//L/8f/z//P/8//z//P/8//0//T/
8//z//P/8//z//P/8//0//L/8v/y//L/9P/z//P/8//y//H/8v/x//L/8v/y//L/8v/y
//L/8v/y//P/8//z//X/9f/2//b/9P/0//T/9P/0//X/9f/1//f/+P/5//r/+P/4//j/
+P/3//f/9v/2//j/+P/4//j/+P/4//n/+f/3//f/9//3//f/9v/2//b/9v/2//b/9v/2
//f/9//2//b/9//3//f/9f/1//X/9P/1//b/9//4//j/+P/4//j/9v/3//f/9//3//j/
+f/6//n/+P/3//b/9//3//f/9//2//b/9v/3//f/9//2//b/9v/2//b/9v/3//f/9//4
//j/9//0//P/8f/x//L/8v/0//T/9f/1//X/9f/1//X/9f/1//X/9f/1//b/9v/1//P/
8//0//T/9P/0//P/8//1//b/9//4//j/+P/5//n/+P/4//j/+P/3//f/9//3//f/+f/2
//b/+f/5//n/+f/4//j/+P/4//b/9v/3//f/9v/1//T/8//z//T/9v/3//X/9f/1//X/
9//3//f/9//3//f/9//4//X/9//6//r/+v/6//r/+P/3//f/+P/6//r/+//7//j/+P/5
//n//P/+////AAD//wAAAAABAAAA/v/9//z//f/+/wEAAwABAAIABAAEAAQABQAFAAUA
CAAIAAgACAAGAAYABQAFAAEA///+//v/+v/7//v/+//4//j/+P/4//b/9f/1//X/9//3
//b/9v/0//P/8//z//b/9v/2//X/9//z//P/9//3//r/+v/2//b/+f8BAAcABwAHABAA
HAAlACgAMQBCAFQAZgB2AIYAmQCyAMgAyQCxAI0AdwBqAFoATgBFADwAMQAnAB4AEwAM
AAgA///5//v//v/+//n/9//4//f/9//1//P/8//z//P/8f/x//P/8//0//T/8v/y//L/
8v/0//T/9P/0//L/8v/y//H/8//0//T/9P/z//P/8//z//P/8//z//P/8v/y//T/9P/0
//P/8//z//T/9P/z//P/8//0//T/9P/y//L/9f/y//P/8//0//T/8v/y//L/8//1//T/
8//z//H/8f/x//H/8//z//T/9P/x//H/8f/x/+3/7f/t/+7/7//w//H/8v/y//H/8f/x
/+//7//x//H/8P/w//D/8P/y//L/8v/y//T/9f/1//X/8//z//T/9P/0//T/9P/0//T/
9f/1//X/9v/2//b/9v/2//b/9v/2//f/9//2//b/9P/0//T/9P/2//b/9//3//f/9//3
//f/9//2//b/9v/2//b/9v/2//b/9//3//b/9v/3//f/9//3//f/9//2//b/9v/2//b/
9v/2//b/9v/2//f/9//3//b/9v/2//b/9v/2//b/9v/z//P/8//z//b/9v/2//f/+f/5
//j/+P/4//j/+P/4//b/9f/0//T/+P/5//j/+f/3//f/+P/4//b/9v/3//f/9//3//f/
9//3//f/9//3//f/+P/4//f/+f/5//r/+v/4//j/9//3//j/+P/4//j/+v/6//v/+//4
//j/+P/4//v/+//7//v/+f/7//j/+P/5//n/+f/5//r/+v/6//r/+v/6//v/+//5//f/
+f/6//j/+P/4//j/+f/5//r//P/8//z//f/9//z//P/9//3/+//8//z//P///wAAAAAB
AAMAAgACAAIAAAAAAAIAAwACAAIAAwACAAUABwAIAAkACAAIAAgACAAGAAYABQAFAAYA
BQAFAAMA/f/9//z/+//6//r/+v/6//z/+//7//v/+//7//r/+v/6//n/+f/5//j/+P/4
//f/+//5//n/9//5//z//v8CAAQAAQADAAcADwARABIAFAAZACIAKwA6AE4AWgBmAHgA
jQCgALIAuQCpAIsAcQBkAFQAQgA9AD4AMQAhABwAGQASAAwACQADAP//AAD+//3////6
//f/9//7//v/9//5//n/9//3//f/9//4//j/9v/2//b/9v/3//j/+f/6//n/+P/3//X/
9//4//j/+P/5//n/+f/5//n/+f/5//n/+v/6//z//P/6//n/+f/5//r/+v/5//n/+//8
//z//P/4//j/+//4//X/9f/2//b/+P/4//j/+f/7//r/+f/5//n/+f/5//n/9//3//j/
+P/5//n/+f/5//f/9//3//j/+P/4//j/+P/2//X/9f/1//f/9//5//n/+v/6//r/+v/4
//j/+P/4//j/+f/5//n/+//7//z//P/6//r/+v/6//r/+//7//v/+v/6//r/+v/8//z/
/P/8//v/+//6//r/+v/6//r/+v/4//j/+f/5//v/+//7//v//f/8//z//P/7//r/+f/4
//n/+//8//z/+v/7//v/+//7//v/+//6//r/+v/6//r/+P/4//j/+P/6//v/+//7//j/
+P/4//j/+P/4//j/+P/3//f/9//3//r/+v/6//v/+//7//r/+v/6//r/+v/6//n/+f/5
//r/+//7//n/+f/6//v//f/+//z//P/9//3//f/9//3//f/9//3//f/9//v//P/8//v/
/P/9////AAD+//7//f/9//z//P/8//z//v/+//////8AAAAAAAAAAAAA///+//3///8B
AP7//v/9//3//f/9//z//P/8//z//P/8//3//f/9//3//f/9//7//v///////f/9//3/
/f/9//v/+////wAA/v/+//7//v8AAP////8AAAAAAAABAAEA/v/+/////////wAAAAAA
AAMABAAEAAUAAgAAAP///v8BAAIABQAHAAYABgAHAAYACAAJAAkACQAIAAgACAAIAAgA
CAAHAAcABgAFAAUAAwABAAEAAAD///3//P/7//r/+v/5//n/+f/7//v/+v/6//r/+f/5
//n/+P/4//j/9//7//v/+f/5//3//v/6//7//v8BAAMABQAJABEAGAAcAB8AIgAlADIA
RgBWAGQAdACHAJgAqgC5ALUAmQB1AGIAWABOAEEAPgA7ADMAKAAfABYADgAJAAcAAQD+
//7//f/9//7/+f/3//n/+f/5//n/+f/3//f/9//3//j/+P/2//b/9v/2//j/+P/4//j/
9v/2//b/9f/1//b/9v/2//f/9//3//f/9//3//f/9//4//j/+v/6//r/+f/5//n/+f/4
//b/9f/1//b/9v/2//b/9v/5//b/9f/1//b/9v/4//j/+P/5//j/9v/0//P/8//z//P/
8//1//X/9v/2//P/8//z//P/8//z//P/9P/y//L/8v/y//P/8//0//X/9f/1//f/9//1
//T/8//y//L/8v/y//L/8v/z//P/8//1//X/9v/2//j/+P/4//j/9v/3//f/9//4//j/
+P/4//j/+P/4//j/+f/5//j/+P/4//j/+P/4//b/9v/3//f/9//3//f/9//5//j/+P/4
//b/9v/2//b/9P/1//X/9P/1//f/+P/5//j/9//2//T/9f/2//f/+P/2//b/9v/2//b/
9//3//f/+P/4//j/+P/2//b/9v/2//X/9f/1//X/9f/0//P/8//0//X/9f/2//T/9P/0
//T/9f/1//X/9v/1//X/8//z//P/8//0//T/8v/y//P/8//x//H/8f/x//L/8//0//X/
8//0//T/8//z//P/9P/0//b/9v/1//X/9v/2//b/9v/2//b/9//3//T/9P/0//T/9//3
//f/9//5//v/+P/4//n/+f/5//n/9//2//X/9P/0//T/9f/1//X/9f/1//X/9P/0//X/
9f/3//f/9//3//f/9//3//f/9f/1//X/9v/1//X/9f/0//j/+v/5//j/9//2//j/9//3
//j/+v/6//v/+//6//r/+//7//n/+v/6//r/+//8//z//f////7//v/+//7//v8AAAEA
AQACAAQABAACAAMAAwADAAYABgAGAAYABAAEAAMAAwACAAEAAQD///n/+f/4//f/9v/2
//b/9v/2//X/9f/1//X/9f/0//T/9P/z//P/8//2//b/9v/1//P/9f/3//f/9//2//j/
9v/2//n//f8BAAUABwAMABQAGwAeACkAOgBKAFgAZgB0AIUAoAC6AMcAwwCrAIcAdABq
AFYAQwA+ADkALQAgABsAFgAOAAcAAQD///z//P/7//f/9P/1//n/+f/5//f/9v/1//L/
8f/v/+//8P/w//H/8v/z//T/9P/0//T/9P/z//L/8f/v//H/8v/y//L/9f/1//X/9f/z
//P/8//z//L/8v/0//T/9P/z//P/8//0//T/8//z//X/9v/2//b/8//y//T/8P/x//H/
8v/y//L/8v/y//P/8f/w/+//7//x//H/8f/x//P/8//0//T/8v/x//D/7//v/+//7//w
//D/8P/w//D/8P/v/+//7//v/+//8f/x/+7/7v/u/+7/8P/w//D/8P/w//H/8f/x//L/
8//1//b/9f/0//P/8v/0//X/9f/1//X/9P/z//L/8//0//X/9v/3//f/9v/2//b/9v/2
//b/9v/2//f/9//1//X/9f/1//b/9v/3//j/9//2//X/9P/1//f/+P/4//f/9//2//X/
9v/3//j/+P/3//b/9f/0//X/9v/3//j/9v/3//f/9//2//b/9v/2//j/+P/4//j/9//3
//f/9//2//b/9v/3//f/9//2//b/+P/4//j/+P/1//X/9f/2//f/9//1//X/9v/3//n/
+v/4//j/+f/5//f/9//3//f/+f/5//n/+f/5//r/+v/5//n/+f/6//r/+f/4//b/9f/3
//j/+f/6//r/+v/7//v/+P/4//j/+P/7//v/+//7//n/+//4//j/+//7//v/+//4//j/
+P/4//j/+P/5//n/+//7//v/+//4//j/+f/5//3//P/7//r/+f/4//n/+f/6//z//P/8
//3//f/6//r/+//7//z//v///wAA//8AAAAAAQABAAAAAAAAAAAAAAACAAMABQAGAAgA
CAAIAAkACQAJAAgACAAIAAgABgAGAAUABQAFAAUABgAFAP/////+//3//v/+//7//v/8
//v/+//7//v/+//6//r/+v/5//n/+f/8//z//P/7//v/+f/5///////4//T//P8CAAMA
AwAJAA0ADwASABgAHQAiACsAOgBKAFYAZAB6AI0AnACuAL0AswCRAHUAaABcAEgAPwA6
ADMAKQAiAB0AFAAOAAkABwABAAAAAAD/////AAD9//3//f/9//v/+//7//n/+f/5//n/
+v/6//r/+v/6//r/+P/4//j/+P/6//r/+v/5//n/+v/6//r/+//7//v/+//6//n/+P/3
//f/+P/7//z/+v/5//n/+f/4//j/9//3//n/+v/6//r/+v/6//3/+v/3//f/+P/4//j/
+P/4//n/+f/4//f/9//3//f/9//3//X/9f/2//b/9//3//f/9//3//f/9//4//j/+P/4
//j/9v/1//X/9f/2//f/+v/7//j/+P/4//j/9v/2//b/9v/2//f/9//3//f/9//4//j/
+P/4//j/+P/2//f/9//3//j/+P/4//j/+v/6//r/+v/7//v/+v/6//z//P/8//z/+v/6
//v/+//5//n/+f/5//n/+P/4//j/+P/4//j/+P/5//v//P/8//r/+//7//v//f/9//3/
/P/6//r/+v/6//r/+v/6//r/+P/5//n/+f/6//r/+v/6//r/+v/6//r/+f/5//n/+f/6
//r/+v/7//n/+f/4//j/+f/6//v//P/5//n/+f/6//3//f/7//v//f/9//7//v/8//z/
/f/9/////////////////////////wAAAAD///////8AAAAA/v/+//3//f8AAAAAAAAA
AP7//v///////v/+//7//v////////////3////8//z//f/9//3//f/+//7//v/+/wAA
AAABAAEAAAD///7//f/+//7///////3//f/9//3////////////9//3//f/+////////
//7//v8AAAAAAAAAAAAAAAAAAAIAAwAFAAUAAwACAAEAAAAEAAUABQADAAEAAwADAAMA
BQAFAAUABgAIAAkACQAJAAoACwAMAA0ADQANAA0ADQAMAAoABwAFAAYABgAEAAQABAAE
AAMAAgABAAAA///+//3//P/+//7//v/+//z//P/8//z/+v/6//r/+v/8//z//P/8//z/
/P/8//z//f/+////AAAFAAoADwAUABoAHgAiACYAMwA+AEkAVABmAHYAhgCWAJkAmgCb
AJwAiAB2AGQAUgBLAEQAPQA2ACwAJAAcABQADgAKAAYAAgABAAAA///+//z//P/8//z/
/P/8/w==
         </WaveFormData>
      </LeadData>
      <LeadData>
         <LeadByteCountTotal>10000</LeadByteCountTotal>
         <LeadTimeOffset>0</LeadTimeOffset>
         <LeadSampleCountTotal>5000</LeadSampleCountTotal>
         <LeadAmplitudeUnitsPerBit>4.88</LeadAmplitudeUnitsPerBit>
         <LeadAmplitudeUnits>¦ÌV</LeadAmplitudeUnits>
         <LeadHighLimit>2147483647</LeadHighLimit>
         <LeadLowLimit>268435456</LeadLowLimit>
         <LeadID>II</LeadID>
         <LeadOffsetFirstSample>0</LeadOffsetFirstSample>
         <FirstSampleBaseline>0</FirstSampleBaseline>
         <LeadSampleSize>2</LeadSampleSize>
         <LeadOff>FALSE</LeadOff>
         <BaselineSway>FALSE</BaselineSway>
         <ExcessiveACNoise>FALSE</ExcessiveACNoise>
         <MuscleNoise>FALSE</MuscleNoise>
         <LeadDataCRC32>3341632228</LeadDataCRC32>
         <WaveFormData>
8P/u/+3/7f/p/+j/5v/l/+b/5P/i/+L/4//g/9//3//f/9//3//i/+D/4P/e/97/4f/h
/+D/2//W/87/xf+5/6j/lf+C/3r/ff+L/6D/v//m/w8APgBqAIoArQDVAPUAHAFIAWIB
ZgF1AZIBnAGNAXMBTAEZAeYAvQCRAGYAQgAqABcACgACAP7/+//5//b/7//s/+r/6v/p
/+b/4//i/+L/3//f/9//3//e/93/3f/d/97/4P/c/9v/2//b/9z/3P/d/93/3P/c/9v/
2//b/9r/2v/c/9v/3P/c/93/2//Z/9v/3//d/9r/2v/a/9v/2//b/9v/2//b/9v/2//Z
/9r/2v/a/9r/2f/Z/9r/2v/a/9r/2v/Z/9j/2P/Z/9n/2f/Y/9j/2v/b/93/2//Z/9v/
2//a/9r/2v/b/9v/3f/d/97/3//d/97/3v/e/+D/4P/j/+X/5//o/+j/6f/p/+r/6v/s
/+7/7v/u/+//7//y//P/8//3//f/9v/1//P/9P/0//T/9P/z//L/8v/z//H/8P/v//H/
8P/w/+//7f/q/+n/6P/q/+j/5v/l/+f/5//l/+X/5P/h/+D/3//h/+D/3//d/9//4f/h
/+D/4P/h/+H/4f/g/+D/4P/f/+D/4P/j/+H/4P/g/+D/3//h/+H/4f/h/+D/3v/d/97/
4P/e/97/3v/f/97/3v/f/+D/4f/i/+P/4v/j/+D/3//h/+P/4f/h/9//3//f/+D/3v/e
/93/3f/f/9//4f/i/+L/4v/h/+H/4f/g/9//3v/f/+D/4f/k/+T/4//i/+D/4v/i/+L/
4P/g/+L/4v/h/+L/4//k/+X/5f/n/+X/4//j/+P/5f/l/+T/4//i/+H/5P/k/+T/5f/j
/+P/5P/k/+L/4f/h/+L/4f/g/9//3v/g/+D/4P/g/9//3//g/+D/4P/g/+D/4P/f/97/
3f/c/97/3P/c/+D/4v/g/+D/4P/g/97/3v/d/+D/4//l/+j/6f/n/+f/5//p/+r/7P/t
/+7/7//y//X/9f/0//H/8P/v/+3/7f/u/+//7//v//D/8v/w/+//7v/r/+j/6P/p/+r/
6v/q/+r/6P/i/+H/4P/b/93/3P/c/93/2P/Y/9f/1//W/9T/0v/S/9H/zv/N/83/zf/N
/83/0P/O/87/zP/M/8f/z//Q/8v/xv/C/7v/sf+g/43/fP9w/3P/gf+a/7v/3v8JADYA
WABwAJEAtwDXAAABMAFMAUwBYQGKAZABdwFjAUYBDwHWAKcAeQBOADIAHgANAAAA9v/u
/+//8f/u/+f/5P/m/+b/5//i/9//3P/c/9n/2f/b/9v/2v/Z/9n/2f/a/9z/2v/Z/9n/
2f/X/9b/1v/V/9X/1v/W/9f/1//W/9b/2P/Y/9j/1//X/9X/0//V/9n/1//U/9T/1P/U
/9X/1v/X/9n/2f/Z/9n/2P/Y/9f/1v/X/9f/2P/a/9n/2P/X/9b/1//W/9b/1//Z/9n/
2P/Y/9b/1//Z/9f/1f/X/9f/1v/X/9j/2v/b/93/3f/e/9//3f/e/97/3v/d/9z/3v/f
/+D/4v/j/+X/5//o/+j/6v/u/+7/7v/v/+7/8P/w/+//8//z//L/8f/z//T/9P/0//T/
8//y//L/8//x//D/7//t/+z/7P/r/+z/6v/q/+r/7P/q/+j/5//m/+X/4v/h/+X/4//j
/+P/5f/k/+P/4f/h/+P/4//i/+T/5f/l/+X/5P/i/+D/3f/e/+D/5f/l/+b/5v/m/+X/
5f/l/+X/5f/l/+T/5P/m/+X/4v/h/+D/4v/i/+P/5f/j/+P/4//j/+H/4//h/+H/4f/j
/+H/4f/f/9//3//g/+H/4v/i/+P/4//j/+X/5v/k/+T/4//j/+X/5v/n/+j/5v/m/+b/
6P/n/+f/5//m/+n/6v/r/+r/7P/u/+7/7f/r/+v/6//r/+z/7f/q/+f/6P/p/+z/7f/q
/+n/6P/n/+j/6P/o/+n/6//r/+z/7P/r/+v/7P/u/+z/6v/o/+b/7P/s/+z/6v/o/+r/
6v/q/+r/6//s/+z/8P/y//P/9f/1//H/8f/x//P/9v/4//n/+v/8/wAABAAFAAQAAQAA
AP///v///wEAAwADAAMABAAGAAQAAwACAP///P/8//3//v8AAAAAAAD+//3//f/9//n/
9v/0//P/8//y//L/8f/x/+7/7P/q/+r/6//o/+f/5//m/+X/5P/m/+b/5v/k/+T/5f/j
/+b/5f/e/9b/zf+//7D/n/+Q/4L/g/+R/6b/wf/k/w8APgBqAIoAqwDRAPEAFgFEAWoB
gAGZAbgBugGjAYsBdAFDAQgB0wCjAHQAUgA2ACMAFgAOAAgA///5//7//f/2//L/9P/z
/+7/6//q/+r/5//n/+f/5//m/+X/4//j/+T/5v/k/+P/4//j/+X/5P/k/+P/4//k/+T/
5f/j/+L/4v/k/+T/5P/j/+P/4//h/+P/5//n/+T/5P/k/+P/4//j/+P/4//j/+P/4//l
/+b/5v/m/+T/4//j/+T/5P/k/+T/5P/j/+L/4v/j/+f/5//m/+b/5v/n/+n/5//l/+f/
5//m/+T/5P/l/+X/5//n/+j/6f/p/+r/6v/q/+r/6v/t/+//8f/y//L/8//z//T/9P/2
//j/+P/4//n/+//+/////////////v/9////AAAAAAAAAgABAAAAAAACAP///f/7//n/
+P/4//f/9//2//f/+P/6//j/9v/1//P/8//x//H/9f/z//P/8//1//T/8//x//D/8f/w
/+7/7//x//L/8//z//L/8f/v/+//8P/0//P/8v/y//L/8f/x//H/8f/x//H/8P/w//L/
9P/y//L/8v/x//D/8P/x//H/8f/x//H/7//x/+//7//x//P/8f/x/+//7//v//D/8P/w
/+//7//t/+3/7//w//H/8v/y//P/8//y//H/8P/y//L/8v/0//P/8//z//L/9P/0//T/
8v/0//b/9v/1//f/9//3//f/9//5//f/9f/z//P/9f/1//f/9//3//f/9//2//X/9f/1
//X/9v/2//b/9f/1//b/9P/0//T/9P/0//T/9P/0//H/8f/y//L/9P/0//T/9P/0//b/
8v/w//D/8P/w//L/9P/1//r//P/9//////////////8BAAAAAgADAAQAAwAGAAkACQAJ
AAcABwAHAAYABwAJAAsACwALAAwADgAKAAkACAAFAAQABAAFAAYABAAEAAQAAgD/////
///7//v/+v/6//v/9//2//T/8//w/+7/7P/s/+3/6v/p/+n/5//n/+f/6v/q/+r/6P/o
/+X/5//m/+X/4v/Y/8//w/+2/6n/mP+C/3n/h/+e/73/5v8NADQAYgCIAKkAzQDzABQB
PgFkAXIBewGWAagBmwGDAWgBOQEEAdcArQB+AFoAPAAlABYADAAEAAEA/f/8//3/+v/0
//D/7//w/+//7P/s/+n/6f/p/+n/6P/n/+X/5f/m/+j/6P/n/+f/5//l/+T/5P/j/+P/
5P/k/+X/5f/k/+T/5v/k/+T/4//j/+T/4//m/+v/6P/k/+P/4v/j/+P/4//j/+P/4//j
/+P/4//k/+T/5P/k/+P/4//k/+T/5P/k/+T/5P/k/+X/5//n/+f/5v/m/+b/5//p/+f/
5f/n/+f/5v/o/+j/6f/p/+n/6f/q/+v/6//s/+z/7P/s/+z/7//x//H/8v/y//P/9f/2
//b/+P/4//j/+P/5//v//v//////AQABAAAA//8BAAIAAgACAAIAAQAAAAAAAQD///7/
/f/9//z//P/7//z/+v/6//r/+P/2//T/8//z//P/8f/x//H/7//v/+//8P/w//D/7//w
//H/8P/u//D/8f/x//H/8P/w//D/7//v//D/9P/z//D/8P/w/+//7//v/+//7//v/+7/
7v/w//D/7v/u/+7/7//u/+7/7//v/+//7//v/+//8f/v/+//7//x/+//7//v/+//7//w
/+7/7v/t/+3/7f/t/+//8P/y//L/8f/x//D/8P/w//D/8P/w//D/8v/z//P/8//y//T/
9P/0//L/9P/2//b/9f/1//X/9f/1//f/+f/3//X/9//3//n/+f/5//n/+f/5//v/+v/5
//n/+P/3//f/9v/2//X/9f/2//j/+P/4//j/9//2//X/9P/1//X/9v/2//b/9v/2//b/
9P/0//T/9P/0//b/+P/4//b/9v/2//b/+P/6//v/AAAAAP/////9//7///8AAAMAAwAE
AAQABAAGAAoADgAPAA8ADQANAA0ACQAJAAoACwAJAAkACgAMAAsACwALAAkABgAGAAcA
CAAIAAgACAAGAAUABQAFAAEA/f/6//j/9//1//b/9v/3//f/9v/1//b/8v/u/+z/6//t
/+3/7f/w//L/8v/w//D/7//t/+r/5//o/+L/0//H/77/sf+e/5D/jf+Z/67/z//4/x8A
SABwAJIAqwDHAOcADAE2AVYBXAFtAZQBpAGPAXkBXAErAfgAxwCVAGoATgA0ACEAFAAK
AAAA+//7//z/+//4//b/9v/1//T/7//s/+z/6f/p/+f/5//m/+X/6P/p/+v/7v/p/+f/
5v/l/+b/5v/n/+f/5//o/+j/6f/p/+j/6P/q/+j/6P/n/+f/5f/j/+X/6f/r/+j/6P/o
/+b/5f/k/+P/5f/l/+X/5f/j/+T/5P/k/+L/4f/h/+L/4P/g/+D/4P/h/+L/5P/n/+b/
5f/j/+L/5P/l/+f/5f/j/+X/5f/k/+L/4v/j/+P/5//p/+z/7//t/+7/7v/u//D/8P/z
//X/9P/0//P/8//1//b/9v/4//z//P/8//3//f8AAAEAAQAEAAUABQAFAAIAAgABAAAA
AwADAAMABAAEAAEA///9/wAAAAABAAEA/f/6//n/+P/2//T/8v/x//T/9f/0//X/9f/z
//P/8//1//T/8//x//H/8f/v/+z/7v/x//P/9f/1//T/8//x/+7/7v/x/+//8P/y//T/
9f/y//H/8P/v//D/8P/x//T/8//w/+//7v/r/+r/6v/r/+7/7//w//H/8P/x/+7/7f/u
//H/8P/x//H/8f/x//L/7//u/+z/6//t/+3/7//w//L/8v/x//H/8f/w/+//7v/w//D/
8P/y//X/9f/1//T/9P/0//T/8v/y//T/9P/z//X/9f/1//X/9f/3//X/8//z//P/9f/1
//f/9//3//f/9v/0//L/8f/x//H/8v/y//L/8f/x//L/8//0//X/9v/y//D/8v/y/+7/
8P/w//D/8P/0//b/9//8//3//f/+//3//f/9//3////+/wAAAQACAAYACgAOAA8ADgAL
AAoACQAJAAkACgALAAkACQAKAAwACgAJAAgABQACAAIAAwAEAAYABgAGAAQA////////
+//6//j/9//3//T/9P/z//P/8//y//H/8v/v/+z/6//r/+v/6//r/+7/8P/w/+7/7v/n
/+3/6v/j/97/2P/N/7//rv+f/47/hv+P/6H/uP/X//7/LQBaAH4AnAC/AOMABwEsAVoB
fAGMAakBygHGAacBiwFoATEB9gDDAI8AZgBKADQAIwAaABAABgAFAAcAAgD9//r/+v/4
//X/9P/x/+7/7v/r/+v/6f/p/+j/5//o/+n/6//u/+r/6f/p/+n/6f/o/+j/5//n/+j/
6P/p/+v/6v/q/+z/6P/o/+f/5//n/+X/5//r/+r/5v/l/+T/5f/l/+X/5f/n/+f/5//n
/+X/5v/m/+b/5v/l/+X/5v/o/+j/6P/o/+f/5v/m/+f/5//n/+b/5v/m/+f/6f/n/+P/
5f/l/+T/5f/m/+j/6f/r/+v/7P/t/+3/7v/u/+7/7v/u//H/8//x//L/8v/z//P/9P/0
//b/+v/6//r/+//8//7//v/9///////+//3//v8AAAEAAgAAAP///v/+/////f/8//v/
+//6//r/+f/2//T/9P/0//X/9P/z//P/8//z//H/8f/y/+//7v/t/+//7v/t/+v/7f/v
/+//7v/w//H/8f/x//D/8P/w/+//7v/u//H/7//w//D/8P/v/+//7//v/+//7f/s/+z/
7v/u/+z/7P/s/+7/7v/v//H/8P/v/+7/7f/v//H/7//v/+7/7//s/+v/7f/t/+3/7v/u
/+7/7f/t/+3/7f/v//D/7v/u/+3/7f/w//D/8P/w//L/8v/y//T/9f/1//X/9P/y//L/
8v/w//H/8v/x/+//8f/z//X/9//2//f/9P/x//H/8f/z//P/9f/1//X/9f/1//T/8//z
//H/8f/y//L/8v/x//H/8v/v/+7/7f/s/+3/7v/v//D/7//v//D/8P/w//D/8P/w/+7/
8P/u/+7/7v/u/+//8P/w//T/9//5//z//f/5//n/+f/7//z//v///wAA//8CAAUABQAF
AAMAAwADAAEAAQACAAMAAwADAAQABgAEAAMAAgD///z//P/9//7//v/+//7//P/5//n/
+f/1//P/8P/u/+3/7P/s/+v/6//o/+b/5P/k/+X/4v/h/+H/4f/h/+H/5P/i/+L/4P/g
/+H/4f/g/9v/1v/Q/8P/tf+m/5P/gv96/33/i/+i/8X/7v8ZAEoAdACQAK0A1QD7ACQB
TAFkAWoBfQGaAZ4BiQFvAUgBFQHiALkAiwBeAEAAKAAVAAYAAgACAP3/+//8//X/7v/w
/+7/5f/m/+f/5v/m/+P/4//h/+H/4P/f/93/3f/e/+D/4P/f/9//3//f/97/3v/d/93/
3v/e/9//3f/c/9z/3v/e/97/3f/d/93/2//d/+H/4f/e/97/3v/d/93/3f/d/93/3f/d
/93/3P/c/9v/2v/c/9v/2//c/9z/3P/c/9z/3f/c/9z/3f/e/93/2//a/9r/2//d/9v/
2//d/93/3P/e/97/3//f/9//3//g/+H/4//k/+T/5P/k/+T/5//p/+n/6v/q/+v/6//s
/+z/7v/w//D/8P/x//X/+P/5//n/+v/5//f/9f/1//b/9v/2//j/9//2//b/9//1//T/
8//x//D/8P/v/+7/7P/s/+z/7v/s/+r/6f/n/+f/5f/l/+n/5//n/+f/5f/k/+P/4f/j
/+X/5f/k/+T/5f/l/+X/5P/k/+T/4//k/+T/5//l/+b/5v/m/+X/4//j/+P/4//l/+T/
5P/m/+T/4v/i/+L/4//i/+L/4//h/+H/4f/h/+H/4//h/+H/4//l/+P/4//l/+X/5f/m
/+X/5P/i/+H/3//f/+H/4v/k/+T/4//j/+T/5P/k/+T/4v/i/+L/5P/l/+X/5f/k/+T/
5P/k/+L/5P/m/+b/5f/m/+f/6P/p/+n/6//p/+f/6f/p/+v/6//q/+n/6P/n/+f/5v/l
/+X/5v/n/+n/6v/m/+X/5f/m/+T/5P/k/+T/4v/i/+L/4v/h/+H/4v/i/+T/5P/k/+T/
4//i/+H/4P/g/+D/4v/i/+D/4f/i/+T/5P/k/+T/5P/k/+P/5v/q/+v/7f/t/+n/6f/p
/+v/7f/w//L/9P/z//b/+f/5//j/9f/0//P/9P/1//f/+f/2//X/9f/2//T/8//y/+//
7v/w//P/9v/1//T/8//w/+v/6f/n/+H/4//i/+L/4//g/+D/3//f/+D/3v/c/9z/2//Y
/9f/1//X/9f/1//a/9z/3P/a/9r/2//V/9L/z//M/8b/vf+v/6D/j/+E/4D/g/+P/6z/
1f8AACcATgBuAIgAqQDNAOsAFAE8AUwBVAFzAZABiAFxAV0BPAEDAcwAoQBzAEoALgAY
AAcA/P/8//z//f/7//j/8//w/+r/6v/p/+b/4//i/+L/3//f/+D/4f/h/+H/3//f/+D/
4v/g/9//3//f/+D/4P/h/+H/4P/g/9//3//d/9z/3P/e/97/4P/h/+P/4v/f/+D/4//i
/97/3f/c/93/3//h/+P/4P/f/97/3f/f/+D/4P/g/+H/4f/i/+T/4f/g/9//3v/f/+D/
4v/l/+X/4//g/97/3//h/+T/4//j/+X/5f/k/+L/4v/j/+P/5//n/+j/6f/p/+r/6v/q
/+j/6P/r/+3/7//y//T/9//1//b/9v/4//z//P/8//3//v8AAAAA//8BAAEAAAD//wAA
AgADAAQAAgABAAAAAAABAP///v/9//3//P/8//v/+P/2//b/9v/3//b/9f/1//P/8//x
//H/8//x//H/8f/z//L/8f/v//H/8//z//L/8f/x//D/7//x//L/8//z//H/8P/y/+//
7//w//H/8f/0//X/9v/3//b/9P/z//T/9P/y//L/8v/v/+7/7v/v//D/8f/y//P/8f/z
//H/8f/x//P/8f/x//P/8//z//T/9P/0//P/8//z//P/9f/2//T/9P/z//P/9f/2//f/
+P/2//b/9v/4//j/9//2//T/9v/4//r/+v/5//r/+f/3//b/9f/0//P/9v/5//j/9//3
//f/+f/5//f/9//3//f/9//2//X/9f/z//P/9P/0//P/8//0//b/9P/0//T/9P/0//L/
9v/4//f/9v/1//T/9f/2//b/+v/8//3///////7///8AAAMAAwAEAAQABAAHAAoADQAN
AA8ADQANAA0ACQAJAAoACwAKAAkACQAKAAkACQAJAAcABAAEAAUABgAEAAQABAACAAEA
AQABAP3/+v/4//f/9//0//T/8//z//T/8v/w//D/8f/u/+3/7f/t/+3/7f/w/+//7v/r
/+r/6//t/+z/5//e/9b/zf/F/7b/o/+S/4j/jf+d/7L/zf/y/x8AUAB8AJ4AuQDZAP8A
JgFSAXoBkAGnAcIBxgGrAYkBaAE7AQYB0QCZAHAAVAA4ACUAHAASAAoABwAFAAIAAQD8
//T/8v/z//D/7f/s/+z/6f/p/+n/6f/o/+f/5f/l/+b/6P/o/+f/5//n/+f/5v/m/+X/
5f/m/+b/5//n/+b/5v/o/+j/6P/n/+f/5f/j/+X/6f/n/+T/5P/k/+X/5f/l/+X/5//n
/+f/5//m/+b/5f/k/+T/4//j/+T/5P/k/+T/5P/k/+T/5f/n/+j/5//l/+T/4v/j/+X/
4//j/+X/5f/k/+T/5P/l/+X/5//n/+j/6f/n/+j/6P/o/+v/7P/w//P/8f/y//L/8//1
//b/9v/4//j/+P/4//n//f8AAAEAAQABAAEAAAD//wEAAgACAAIAAAD///7//v8BAP//
/v/9//v/+v/6//n/+v/4//j/+P/2//T/8v/x//L/8//y//P/8//x//H/8f/v/+7/7f/r
/+//8f/x//D/7v/v/+//7//w//D/8P/v//D/8P/z//H/7v/u/+7/7f/v/+//7//v/+7/
7P/r/+z/7P/q/+r/6v/p/+j/6P/p/+r/6//s/+3/6//t/+v/6//r/+3/6//r/+v/6//r
/+z/7v/u/+3/7f/t/+3/7//w/+7/7v/t/+3/7P/s/+z/7P/u/+7/7v/w//D/7//u/+z/
7f/u/+//7v/u//D/8P/v/+//7//v/+//7//x/+//7f/u/+//8v/z//D/7//u/+3/7v/u
/+7/7//t/+3/7v/u/+z/6//r/+z/7P/s/+z/7P/s/+z/7P/s/+3/7f/u/+7/7f/s/+v/
6v/u/+z/6P/o/+r/6v/q/+r/6v/t/+7/7v/y//T/9f/3//f/8//z//P/9f/2//j/+f/6
//3/AAADAAMAAAD9//z/+//8//3///8BAAAA/////wAAAAD///7/+//2//b/9//4//j/
+P/4//b/9f/1//X/8f/w/+7/7f/t/+n/6P/m/+X/4v/g/97/3v/e/9z/3P/d/9v/2//b
/97/3P/c/9r/2v/f/93/2P/X/9b/zP/D/7v/rP+Z/4j/eP9z/33/kP+r/87/+f8oAFgA
egCVALsA5QAIATABVgFiAWkBhgGaAY8BdwFaASsB9gDLAKEAcgBKADAAGwAKAAAA+v/1
//X/9P/1//D/6P/m/+X/5P/h/+L/4v/f/9//3f/d/9z/2//b/9v/3P/e/97/3f/d/93/
2//a/9r/2f/Z/9r/2v/b/9v/2v/a/9z/2v/a/9n/2f/b/9n/2//f/93/2v/a/9r/2f/Z
/9n/2f/Z/9n/2f/Z/9f/2P/Y/9j/2v/Z/9n/2v/a/9r/2v/a/9n/2P/Y/9n/2//b/9r/
2v/a/9v/3f/b/9n/2//b/9r/3P/c/93/3f/d/93/3v/f/+H/4v/i/+L/4P/g/+P/5f/j
/+T/5P/l/+b/6P/p/+z/7P/s/+z/7f/t//D/8f/x//P/8//y//H/8//0//T/9P/0//P/
8v/y//X/8//y//H/8f/w//D/7//u/+z/7P/s/+z/6v/o/+f/6f/p/+f/5//n/+X/5f/l
/+f/5v/l/+P/5f/n/+f/5v/m/+f/5//n/+f/5v/l/+P/5P/k/+f/5f/k/+T/5P/j/+P/
4//j/+P/5f/k/+T/5v/k/+L/4v/i/+P/4v/i/+P/4v/h/+D/3//g/+P/4v/j/+H/4//h
/+H/4//j/+P/5P/i/+L/4f/h/+P/4//l/+b/5P/k/+P/4//i/+L/4v/i/+T/5P/k/+b/
5f/l/+X/5P/k/+T/5P/i/+b/6P/o/+f/5f/l/+X/5f/l/+f/5f/j/+P/4//l/+X/5//n
/+f/5//o/+j/6P/p/+n/6f/q/+r/5//l/+T/5P/k/+T/5P/k/+T/5P/k/+T/4//j/+T/
5P/i/+L/4v/i/+H/4P/f/97/3v/e/+D/4P/f/9//4P/f/9//4P/f/97/3f/c/9//4P/g
/+T/5v/n/+n/6f/p/+n/6f/r/+z/7v/v//D/7v/w//L/8f/z//P/9f/3//P/8//0//X/
9//3//j/+v/3//X/8//v/+7/7v/v//D/7v/u/+7/7P/r/+v/6//n/+P/4P/e/93/3f/e
/97/3//d/9r/1//W/9X/0v/R/9H/z//P/8//0v/T/9T/0//U/9X/1f/S/83/yP/C/7v/
s/+m/5v/iv96/3X/ff+Q/6//1P/7/yoAUgBqAIUApQDDAOYAFgE+AUQBTwF0AYoBeQFj
AUoBGwHkALMAgwBUADgAIAANAAIA+P/y/+3/6//q/+f/4v/k/+b/4//e/9n/1//W/9L/
0f/S/9P/0//T/9b/1//Z/9z/2f/X/9b/1f/T/9L/0v/R/9H/0v/S/9P/1P/U/9X/2P/V
/9T/0v/R/9P/0f/T/9f/1f/S/9L/0v/T/9P/0//T/9X/1f/V/9X/0//U/9T/1P/S/9H/
0f/S/9P/1P/V/9b/1P/S/9H/0f/T/9P/0v/S/9T/1f/X/9X/0f/T/9P/0v/S/9L/0//T
/9X/1f/W/9f/2P/a/9v/3P/a/9r/3f/f/93/3v/e/9//3//g/+D/4v/i/+L/4v/j/+f/
7P/v//H/8v/x/+//7f/r/+z/7P/s/+r/6f/o/+j/7P/r/+v/6//s/+z/7f/t/+z/6v/q
/+r/6f/m/+P/4f/j/+P/4f/h/+P/4f/h/+H/3//e/93/2//e/+H/4v/i/9//3//e/93/
4f/i/+P/4//f/97/4P/d/9//4P/h/+H/4f/h/+H/4f/f/9z/2v/a/9z/3P/e/+D/3//e
/97/3//f/9//3//f/9//4f/f/9//4f/j/+H/4f/f/93/2//a/9z/3v/f/+H/3//f/+H/
4v/g/+D/3//f/+D/4P/g/+D/4P/g/+D/4v/h/+H/4f/g/+L/4v/i/+D/3//g/9//3f/g
/+H/4v/j/+T/5f/i/9//3f/d/9//3//h/+H/4f/h/9//3v/d/93/3//f/+D/4P/e/93/
3f/e/97/3v/e/97/4P/g/+D/4P/d/93/3v/e/+D/4v/f/97/3f/c/97/4P/h/+b/6P/p
/+v/6//m/+X/5P/l/+j/6v/r/+z/7v/y//b/9//5//f/9//3//P/8//0//X/9v/3//n/
/P/3//X/8//v/+z/7P/t/+7/7v/u/+7/7P/q/+v/7P/p/+j/5v/l/+X/4f/g/97/3f/e
/9z/2v/a/9v/2P/X/9f/1f/V/9X/2P/a/9r/2P/Y/9n/2//Y/9n/0v/A/7H/q/+k/5H/
gP92/3n/g/+Y/7f/2v8BADIAYgCAAJsAvwDnAAwBNgFcAXQBjQGsAbIBmwF7AV4BMQH4
AMMAkQBkAEIAJgATAAgAAAD4//X/8//0//H/7P/o/+b/5f/m/+P/4v/i/9//3//d/93/
3P/b/9n/2f/a/9z/2v/Z/9n/2f/a/9r/2//b/9r/2v/Z/9n/2//a/9r/3P/Y/9j/1//X
/9j/1//a/9//3v/a/9n/2P/X/9f/1//X/9n/2f/Z/9n/1//Y/9j/2P/Y/9f/1//Y/9b/
1v/W/9b/1//W/9b/1//X/9f/1v/W/9b/1//Z/9f/1//Z/9n/2P/Y/9j/2f/Z/9n/2f/a
/9v/2f/a/9r/2v/d/97/4v/l/+L/4v/h/+H/4//k/+T/5v/m/+b/5v/n/+v/7v/v/+//
8f/x//D/7//t/+7/7v/u//D/7//u/+7/8//x//D/7//t/+z/7P/r/+j/5v/m/+b/5v/k
/+L/4f/j/+P/4f/h/+H/3//f/9//3//e/93/2//f/+H/4f/g/97/3//f/9//4v/i/+L/
4f/f/97/4P/d/97/3v/e/93/3f/d/93/3f/f/97/3v/g/97/3P/c/9z/2//a/9r/2//b
/9v/2//b/9n/2//Z/9n/2//d/9v/2//b/9v/2//c/9z/3P/b/9v/3f/d/9//4P/e/97/
3f/d/97/3v/e/97/3v/e/97/4P/h/+H/4f/g/97/3v/e/9z/3v/g/+D/3//f/9//3//f
/9//4f/f/93/3f/d/9//3//d/93/3f/d/93/3P/b/9v/2f/Z/9r/2v/a/9n/2f/a/9r/
2v/a/9r/2f/Y/9f/1v/X/9f/2P/Y/9b/1v/W/9b/1v/W/9b/1v/V/9T/1f/U/9L/0//V
/9X/1f/X/9f/1f/W/9r/3f/f/9//3//h/+H/4P/g/9//4P/h/+T/4v/i/+L/4f/g/+D/
4v/i/+L/4f/g/+P/5P/j/+P/4v/h/+D/3f/c/9z/3P/c/9z/2//a/9n/2P/X/9b/1f/U
/9H/0P/P/87/y//K/8n/yP/H/8b/xf/E/8P/wv/B/8D/wP/A/8D/wP/C/8L/wv/C/73/
uP+z/67/of+W/4v/gP95/3T/b/9q/4f/pP/B/97/BQAsAFMAegCfAMIA5QAIAR0BMgFH
AVwBUQFGATsBMAEEAdgArACAAGAAQAAgAAAA9f/s/+P/2v/V/9L/z//M/8n/yP/H/8b/
w//C/w==
         </WaveFormData>
      </LeadData>
      <LeadData>
         <LeadByteCountTotal>10000</LeadByteCountTotal>
         <LeadTimeOffset>0</LeadTimeOffset>
         <LeadSampleCountTotal>5000</LeadSampleCountTotal>
         <LeadAmplitudeUnitsPerBit>4.88</LeadAmplitudeUnitsPerBit>
         <LeadAmplitudeUnits>¦ÌV</LeadAmplitudeUnits>
         <LeadHighLimit>2147483647</LeadHighLimit>
         <LeadLowLimit>268435456</LeadLowLimit>
         <LeadID>V1</LeadID>
         <LeadOffsetFirstSample>0</LeadOffsetFirstSample>
         <FirstSampleBaseline>0</FirstSampleBaseline>
         <LeadSampleSize>2</LeadSampleSize>
         <LeadOff>FALSE</LeadOff>
         <BaselineSway>FALSE</BaselineSway>
         <ExcessiveACNoise>FALSE</ExcessiveACNoise>
         <MuscleNoise>FALSE</MuscleNoise>
         <LeadDataCRC32>1549576085</LeadDataCRC32>
         <WaveFormData>
9v/4//n/+v/6//r//P/9//3//f/9//7//v/+//7////9//3//v///////v/+////AQAB
AAAABQANABIAGQAoADcASwBdAGkAcQB4AHgAaABRADwAIAD8/9T/sf+U/37/Xv8o//j+
3/7W/tH+0f7Z/uf+Af8e/zb/UP9v/47/qf/A/9L/4P/s//T/9//7//r/+P/7//7/AQAE
AAUABwAIAAoACwALAAsACwAMAAwADgAPAA8ADQAMAAwADgAPAA8AEAAQABEADwAOAA4A
DgAQABAAEAAQABIAEgASABIAEAARABEAEQASABIAEgASABIAEgASABAAEgASABIAEwAS
ABIAEwATABMAEwASABIAEgASABAAEAASABIAEgATABIAEgASABEAEgAUABUAFQASABIA
EgARABAAEAAQABAADwAOAA0ADQANAAsACgAJAAkABwAGAAUABgAEAAIAAgACAAEA/v/8
//r/+//7//v/+v/4//b/9f/1//X/9v/4//j/+P/3//b/+P/4//j/+//5//n/+f/5//v/
/P/9//3//P/9//7///8BAAIAAwADAAUABQAFAAMAAgADAAIAAQAEAAQAAwADAAIABAAC
AAIAAgACAAIAAgACAAIAAAD//wEAAgACAAIAAgACAAIAAwAFAAUABQAFAAIAAQABAAEA
AgADAAMAAwAEAAMAAQADAAYABwAHAAcABwAGAAUABAAHAAcABwAHAAgABwAIAAsACwAK
AAoACwANAA0ADAALAA0ADQANAA0ADAALAAwACwANAA0ACwAKAAwADAALAAoACgALAAwA
DAAMAAwADAAMAAwACwALAAoACQAKAAoACQAKAAkACAAIAAgACAAJAAkACwAKAAoACwAJ
AAkACgAKAAoACgAJAAUABQAGAAcACAAJAAoACgAKAAgACAAIAAgACQAKAAoACAAKAAsA
DAANAAwACgAKAAsADAAMAAwADAAMAA0ADgAPABEAEQARABEAEQASABEAEQARAA0ACwAI
AAcABwAEAP7/+v/5//j/9v/2//X/9//5//n/+f/5//n/+f/7//z//P/8//z//P/8//3/
/////wEAAgADAAQABQAGAAgACgALAAwADAAMAA4ADwAPAA8ADwAQABAAEAAQABEAEwAT
ABQAFQAVABQAFAAVABMAFwAaABkAGwAkAC8AOgBLAF8AcwB/AIUAigCKAIAAawBWADwA
GAD0/9X/tP+a/3z/Tv8e/wP/9v7x/vP++f4D/x3/PP9a/3j/k/+q/7//1P/k//L//v8G
AAkADQAOABAAEQAWABkAGAAXABcAGAAaABsAGwAeAB8AIQAiACAAIQAhAB8AHQAcAB0A
HQAhACIAIgAjACEAIAAgACAAIAAgACAAIAAgACAAIAAgACIAIwAjACMAJAAkACQAJAAi
ACIAIgAgACAAIAAgACEAIgAiACMAIwAkACUAJQAmACUAJAAhACAAIAAgACAAIQAiACIA
IgAhACEAIgAiACEAHgAeAB4AHQAeAB4AHgAeAB8AHgAdAB0AGwAZABgAFwAXABUAFAAT
ABIAEAAOAA4AEAAPAAwACgAKAAsACwALAAoACAAGAAUABAADAAMABAAFAAYABgAGAAQA
BAAEAAcACQAJAAkACQAJAAoACwALAA4ADwAQABEAEQASABMAEwASABEAEAANAA8AEQAR
ABEAFAAUABMAEwATABQAEQAQABAAEAAQABAAEQASABEAEQAPABAAEAAQAA4ADgAOAA8A
EQARABEAEQASABEAEQARABAAEQARABEAEAAPAA0ADwARABMAFAAVABMAEgARABAAEQAR
ABEAEQATABEAEQATABEAEAAQABEAFQAVABQAEwARABEAEQARABEAEQATABMAFQAVABMA
EgARABAADgAMAA0ADwARABIAFAAUABQAFAARAA8ADgAMAA4AEAARABEAEgARABAAEAAM
AAwADQANAA8ADgAOAA8ADQANAA4ADgARABIAEgAPAA0ADAALAAoADwAOAA4AEAAQABAA
EAAQABAAEAAQABAAEQAVABUAFQAVABIAEQARABEAEQAPAAwACwAHAAQA/v/6//X/9P/y
//L/8//1//f/9//1//X/9f/1//X/9v/2//b/9v/2//b/9//5//n/+//8//3//v///wAA
AQACAAIAAgAEAAQABgAHAAcABwAHAAgABgAGAAYABwAFAAUABgAHAAkACAAIAAkACQAH
AAoACwAPABgAHwAsAD0AUwBlAHEAdQB6AHwAdABjAFAANgASAOz/y/+q/47/cv9G/xT/
9f7m/t3+2/7f/uv+Af8i/0b/Zv9//5T/q//A/9D/3v/q//L/9//7//7//v8BAAQABQAG
AAcACQAKAAwADQANAAsACwAMAAwADAANAA0ACwAMAAwADgAPABAAEAAPAA8ADwAOAA4A
DgAMAAwADAAMAAwADAAMAAwADAANAA0ADQAOAA4ADgAOAA4ADgAOAAwADAAMAAwADQAO
AA4ADwAPAA0ADQAMAAwADgAOAAwADAAMAAwADAANAAwADAAMAAsACwAMAAwACwAKAAoA
CgAJAAgACAAIAAgACQAIAAcABwAHAAUABAADAAMAAQAAAP//AAD+//z//P/8//v/+P/2
//b/9//3//f/9v/0//L/8f/w/+//7//w//H/8v/y//L/9P/0//T/9//1//X/9f/1//X/
9v/3//f/9v/3//j/+f/7//z//f/9//v/+//7//n/+//9//3//f/8//z/+//7//r//P/6
//r//P/8//z//P/+//7//P/7//v//P/8//z/+v/6//r/+//5//n/+f/5//n/+f/6//v/
/P/9//3//f/8//v/+f/7//r/+//7//v//P/8//z//P/9//3//f/9/////f/9/////f/8
//z//f/9//3//P/7//7///8AAAEA///9//3/+//7//v/+f/4//n/+v/6//r/+v/7//z/
/P/6//r/+v/6//z/+//7//r/+P/6//v/+//8//v/+v/6//r/+v/7//v/+//6//r/+//7
//v//P/8//3//v/+//v/+v/6//r/+v/7//z//P/8//r/+v/6//r/+//8//z/+v/8//v/
/P/8//z//P/8//7//v/+////AwADAAMAAwAAAP///////////f/6//n/9//0/+7/6v/l
/+T/4v/i/+P/5f/n/+f/6P/p/+r/6//q/+r/6f/o/+j/6P/o/+n/6//r/+3/7v/t/+7/
7//w//T/9v/3//j/+v/6//z//f/7//v/+//8//z//P/8//3//////wAAAQABAAAAAAAB
AAEAAwACAAEABwAQABcAIAAxAEMAVwBnAG8AdAB8AHYAYwBKADAACADg/73/nP+E/2j/
Pv8K/+v+2v7V/tX+1/7h/vf+Ev8u/0j/Zf+G/6X/uv/K/9j/6P/u//H/9f/6//z//f8A
AAEABAAHAAkACQAKAAoACQALAAsADAAMAAwADQANAAsACwAMAA8AEQAQABAADwAPAA8A
DgAOAA4ADgAOAA4ADgAOAA4ADgAOABAAEQARABEAEQAQAA8ADgAPABAAEQAQAA4ADgAO
AA8ADgAOAA8ADwAPAA8ADgAOABAAEAAOAA4ADgAOAA4ADwAQABAAEAAPAA8AEAAQAA8A
DAAMAAwACwAMAAwADAAMAAsACgAJAAkABwAFAAQAAwAFAAMAAgABAAIAAAD+//7//v/9
//r/+P/2//f/9//3//T/8v/w/+//8P/v/+//8P/v//D/8P/w//L/8v/y//X/8//z//P/
8//z//T/9f/1//j/+f/6//v/+//8//3//f/7//v/+//5//v//f/9//3//v/+//3//f/8
//7//P/8//z//P/8//z//P/8//r/+f/7//z//P/8//r/+v/6//v/+//7//v/+//8//v/
+//7//z//f/9//3//P/7//n/+//8//3//f/9//z//P/8//z////////////9//v/+//9
//7//v///wEAAwADAAIAAQACAAMABAAFAAQAAwAEAAMAAwADAAEAAAABAAIAAgACAAAA
AQACAAIAAAAAAAAAAAAAAP/////+//z//v//////AAD///7//v/8//z//f/9/////v/+
/////v/9//3//P/9//7//v/7//z//P/8//z/+//8//z//P/8//z//P/8//3//v/+//z/
/P/9//7////+//7//v/+/wAAAAAAAAAAAgACAAIAAwADAAMAAwADAAQAAwADAAMA///9
//r/+f/5//b/8P/s/+n/6P/m/+b/5//p/+v/6//r/+v/6//r/+3/7v/u/+7/8P/w//D/
8f/y//H/8v/y//P/9P/1//b/+P/6//v//P/8//z//v///////////wAAAgACAAIAAwAD
AAMABAAFAAUABAAEAAUABwAHAAgADQATABgAHQAqADsATQBhAG0AcwB4AHwAdgBhAEwA
NgAUAO7/x/+m/5D/dv9M/xz//f7q/t/+3/7h/un+Bf8q/0z/ZP97/5b/sf/G/9j/6P/0
//z/AQADAAQABgAHAAgACwAQABEAEQAQABIAEwATABMAEwAUABQAFQAXABgAFwAVABQA
FQAVABUAFgAWABcAGQAYABgAGAAYABgAGAAYABoAGgAaABoAGAAZABkAGQAaABoAGgAa
ABwAHAAcABoAGgAaABoAGwAaABoAGwAbAB0AHQAcABwAHAAcABoAGgAcABwAHAAdAB4A
HgAeAB0AHAAcABsAGQAYABgAGAAXABYAFgAWABYAFwAWABUAFQATABEAEAAPABEADwAO
AA0ADAAKAAgACAAIAAcABAACAAAAAQABAAEAAAD+//z/+//8//v/+//8//3//v/+//7/
/P/8//z///8BAAEAAQABAAMABAAFAAUABAAFAAYABwAHAAgACQAJAAoACwAMAAsACQAL
AAsACwAMAAwACwALAAwADgAMAAwADAAMAAwADAAOAA4ADAALAAkACgAKAAoACAAIAAgA
CQALAAsACwALAAwACwALAAsACgALAAsACwAKAAkABwAJAAoACwALAAsADgAOAA4ADgAN
AA0ADQANAA4ADQAOABEADwAOAA4ADwAPAA8ADgANAA0ADQANAA0ACwALAA0ADQAOAA8A
DgAOABAAEAAPAA4ADgAPABAAEAANAAwACwAKAAoACQAJAAgACQAMAA4ADwAOAA0ADAAM
AAgACAAJAAkACgAKAAsADQAMAAsACwAKAAoACgAJAAUABgAIAAoADAALAAoACgAKAAoA
DAAMAAwADAANAA4ADwARABEAEQARABEAEAAPAA8ADwALAAkABgAFAAIA/v/3//L/7//u
/+z/7P/u//H/9P/1//P/8//z//P/8//0//T/9P/0//T/9P/1//f/9//5//r/+//8//3/
/v8CAAQABQAGAAQABAAGAAcABwAHAAcACAAIAAgACAAJAAcABwAIAAkACQAIAAgACQAJ
AAkACgANABMAHAAlADIARwBbAGkAcQB3AHoAeABuAFsARAAoAAIA2v+5/5z/gP9e/y7/
AP/r/t7+2/7h/un+9f4R/zT/Vv90/4v/nv+1/8r/1v/k//D/9v/5//v//v/+/wEABAAH
AAgABwALAAsADAAMAAsACwALAAwADAAMAA0ADQALAAgACAAKAAsADAAMAAsACwAMAAwA
DQAOAA4ADgAOAA4ADgAOAA4ADgAMAA0ADQANAA4ADgAOAA4ADgAOAA4ADAAMAAwADAAN
AA0ADAAMAAsACwALAAoACgALAAwACwAMAAwADAAMAA0ADAAMAAwACwAJAAoACgAJAAgA
CAAIAAcACAAIAAgACAAHAAYABQAFAAcABQAEAAMAAQD///7//f/9//z/+//8//z/+//4
//b/9v/3//f/9//0//L/8P/v/+//7//w//L/8//0//T/9P/z//L/8f/z//P/8//z//P/
9f/2//f/9//2//f/+P/5//v//P/9//3/+//7//v/+f/7//3//f/9//7//v/9//3//P/+
//z//P/+//7//v/+//7//v/8//v/+//8//z//P/+//7//v////7//f/8//v/+//7//z/
/f/8//3//f/9//z/+//5//v//P/9//3//f/+//7//v/+//3//f/9//3//f/7//v//f/9
//z//P/9//3//f/8//v//f/9//3//f/8//v//P/7//v/+//5//j/+f/6//r/+v/4//n/
+v/6//j/+P/4//j/+//7//z//P/7//z//P/7//z/+//6//r/+v/6//v/+//7//r/+v/7
//v/+//8//z/+//8//z/+f/6//r/+v/6//v//P/8//z//P/8//z//P/9//7//v/8//z/
/P/6//r/+v/6//v//P/9////AQABAAEAAQAAAP///////////f/6//n/9//0/+7/6v/n
/+b/5P/k/+P/5f/n/+f/6f/p/+n/6f/p/+r/6v/q/+r/6v/q/+v/7//v//H/8v/x//L/
8//0//b/+P/5//r/+v/6//z//f////////8AAP7//v/+/////////wAAAQABAAAAAAAB
AAMAAwAEAAcADQASAB0ALAA9AE8AYQBrAHMAegB6AGoAVQBAACAA+P/Q/6v/jv94/1j/
Jv/4/uP+1v7R/tP+2f7t/gf/JP88/1T/df+W/7H/xv/W/+L/7v/2//n/+f/8/wAAAQAC
AAMABAAHAAkACAAKAAsACwALAAsADAAMAAwADQANAAsACwAMAA8AEQASABIAEQARABEA
EAAQABAAEAAQABAAEAAQABAAEAAQABIAEwATABMAEgASABIAEgASABIAEgAQABEAEgAT
ABUAFQAUABQAEwATABMAEgASABMAFAATABQAEgASABIAEwASABIAEgARABMAFAAUABMA
EgASABIAEQAQABAAEAAQABEAEAAPAA8ADwANAAwACwAJAAcABgAFAAYABAACAAIAAgAB
AP7//P/6//v/+//7//z/+v/4//f/9P/z//P/9P/1//b/9v/2//b/9v/2//n/+//7//v/
+//7//z//f/9//7///8AAAEA//8AAAEAAQADAAMAAwABAAEAAwADAAMABAAEAAMAAwAC
AAQAAgACAAIAAgACAAIAAgACAAAA/////wAAAAAAAAEAAgADAAUABAADAAIAAQABAAEA
AgADAAIAAwADAAMABAADAAEAAwAEAAUABQAFAAYABgAGAAYACQAJAAkACQALAAkACQAL
AAsACgAKAAsACwALAAoACQAKAAsADAANAAsACwANAA0ADwAPAA0ADAAOAA4ADQAMAAsA
CwALAAoACgAKAAoACgAKAAkACQAIAAYACAAJAAkACgAJAAgACAAGAAYABwAHAAUABAAE
AAUABQAFAAYABgAHAAgACAAFAAUABgAHAAgABwAIAAgACAAGAAYABgAGAAcACAAIAAYA
BgAHAAgACQAIAAgACAAHAAkACAAIAAoACgAKAAoADAAMAAwADQAPAA8ADwAPAAwACwAL
AAsACwAJAAYABQABAP7/+P/0//L/8v/x//L/9f/3//n/+f/4//f/9v/1//f/+P/4//j/
+P/4//j/+f/5//n/+//8////AAABAAIABAAGAAcACAAIAAgACgALAA0ADQANAA4ADAAM
AAwADQAPAA8AEAARABEAEAAQABEAEQATABQAFQAfACgAMQBAAFEAZwB3AH8AfwCEAIQA
dgBdAEYAKAAAAN7/v/+m/47/aP80/wz/8/7k/uP+7f7z/gX/I/9E/2L/fP+X/67/xf/a
/+j/9P/+/wQABwALAA4AEAATABYAFwAYABkAGQAZABoAGgAZABkAGQAaABoAGwAdAB4A
HQAcABwAHgAfACAAIAAfAB8AHwAeAB4AHgAeAB4AHgAeACAAIAAgACAAIgAjACMAIwAj
ACIAIQAgACIAIgAiACAAIAAgACAAIQAgACAAIQAhAB8AHwAeAB4AHwAgAB8AIAAgACAA
IAAhACIAIgAiACEAHwAgACAAHwAgACAAIAAfABwAHAAcABwAGQAYABcAFwAZABcAFgAV
ABUAEwASABEAEgAQAA4ADgANAAsABwAEAAYABwAHAAcABAACAAAA//8AAP////8AAAEA
AgACAAIAAgACAAIABQAFAAUABQAFAAMABAAFAAUACAAJAAoACwAJAAoACwALAA0ADQAN
AAsACwANAA0ADQAOAA4ADQANAA4AEAAOAA4AEAAQABAAEAAPAA4ACwAJAAsADAAMAAwA
DAAMAAwADQALAAsACwALAAoACQAJAAkADAANAA0ADQAKAAkABwAJAAwADQANAA0ADgAO
AA4ADgAPAA8ADwAPAA0ACwALAA0ADgAOAA8AEQASABEADwANAA8ADwAPAA8ADwAPABEA
EQAPAA8ADQAMAA4ADgANAAwADAANAA4ADgAMAAwADAAMAA4ADQANAAwADAAOAA8ADwAM
AAsACgAKAAsADAAOAA8ADAAKAAkACQALAAsADAAMAA0ADgAOAAsACgAKAAoACgANAAwA
DAAKAAwADAAMAAwADgAOAA4ADwATABMAEwATABAADwAPAA8ADQALAAgABwAEAAAA+f/0
//L/8v/x//L/8f/z//X/9f/z//P/8//z//X/9v/2//b/9v/2//b/9//5//n/+//8//3/
/v///wAAAgAEAAUABgAGAAYACAAJAAkACQAJAAoACAAIAAgACQALAAsADAANAAwACgAJ
AAkACwALAAwADwATABoAIwAyAEcAVwBnAHUAeQB8AHgAbgBfAEoAMAAMAOb/wf+k/4r/
av86/wz/7/7i/t3+3/7l/u/+Cf8u/1T/cv+J/57/s//E/9L/4v/u//T/+f/9//7/AAAD
AAIABQAIAAkACQAIAAoACwALAAsACwAMAAwADgAPAA8ADQAMAAwADgAPAA4ADgANAA0A
DQAMAAwADAAOAA4ADgAOABAAEAAQABAADwAPAA4ADQAMAAwADAAMAA4ADgAOAAwADAAM
AAwADQANAAwADAALAAsACwAKAAoADAAMAAoACgAMAAwADAANAA0ADAALAAkACwAMAAwA
CwAMAAwADAALAAgACAAIAAgABwAGAAUABQADAAEAAAD//wAA////////AAD+//z//P/8
//v/+P/2//X/9f/0//P/9P/y//D/7//w/+//7//w/+//8P/w//D/8v/y//L/9f/1//X/
9f/1//X/9v/3//f/9v/3//j/+f/5//r/+//7//3//f/9//v/+//9//3//f/8//z/+//7
//z//v/8//z//v/+//7//v/+//7//P/7//3//v/+//7//P/8//z//f/9//3//f/9//7/
/f/9//3//P/9//3//f/+//3/+//9//z//f/9//3/AAAAAAAAAAAAAP///v/9/////f/9
/////f/8//z//f///////v/9//3//f/9//3//P/7//z/+//9//3/+//6//r/+v/5//j/
+f/7//3//v/7//r/+f/4//r/+f/5//j/+P/6//v/+//7//v/+//8//r/+v/7//v/+//6
//r/+//7//v//P/8//v//P/8//n/+v/6//r/+v/7//z//P/8//z//P/8//z/+//8//z/
+v/8//3//P/9//7//v/+//7//v8AAAAAAAABAAMAAwADAAMAAAD///////////3/+v/5
//n/9v/w/+z/6P/m/+P/4v/l/+f/6f/p/+n/6f/p/+n/6f/q/+r/6v/q/+r/6v/r/+v/
6//t/+7/7//w//H/8v/2//j/+f/6//z//P/+/////f/9//3//v/+//7//v////////8A
AAEAAQAAAAAAAQABAAEAAAADAAcAEAAXACIAMwBHAFkAZQBtAHYAfAB0AF8ASgAwAAwA
5v+//57/hv9u/0D/Cv/n/tj+0f7P/tP+4f75/hT/Lv9E/2P/gv+f/7j/zP/a/+b/7v/z
//f/+v/8//3//v///wIABQAFAAYACAAJAAkACQAJAAoACgAKAAsACwAJAAsADAAPABEA
EAAQAA8ADwARABAAEAAQAA4ADgAOAA4ADgAOAA4ADgAQABEAEQARABAAEAAQABAAEAAQ
ABAADgAQABAAEAARABAAEAARABEAEQARABAAEAASABIAEAAQABAAEAAQABEAEgASABIA
EQARABIAEgARABAAEAAQAA8AEAAQABAAEAANAAwACwALAA0ACwAKAAkABwAFAAQAAwAE
AAIAAAAAAAIAAQD+//z/+//7//r/+f/4//b/9P/z//T/8//z//T/8//0//T/9P/2//b/
9v/5//f/9//3//f/9//4//n/+f/6//v//P/9//v//P/9//3//////////f///wEAAQAB
AAAAAAD/////AAACAAAAAAAAAAAAAAAAAP///v/7//n/+//8//z//P/+//7//v//////
/////////////wAAAQABAAEAAAD////////+/wEAAQABAAAA//8CAAIAAgACAAMAAwAD
AAMABAADAAQABwAFAAQABAAFAAkACQAIAAcABwAHAAcABwAFAAUABwAHAAkACQAHAAYA
CAAIAAcABgAEAAUABgAGAAYABgAGAAYABgAFAAUABAADAAQABAADAAQAAwACAAIAAAAA
AAEAAQADAAIAAgADAAUABQAGAAYABAAEAAMA/////wAAAQACAAEAAgACAAIAAAAAAAAA
AAACAAQABQAEAAIAAwAEAAUABAAEAAQAAwAFAAQAAgACAAUABAAEAAQABAAEAAUABgAH
AAkACwALAAsACwAKAAkACQAJAAcABQACAAEA///8//b/8v/x//D/7v/u/+3/7//x//H/
8f/x//H/8f/z//T/9P/0//L/8v/y//P/9f/1//f/+P/6//z//v8AAAAAAgADAAQABAAE
AAYABwAFAAUABQAGAAgACAAIAAkACwALAAwADQANAAwADAANAA8AEQAQAA8AEQAcACUA
LgA/AFMAZQBzAHsAfgCCAH4AbwBaAEAAHgD2/9P/tP+c/4T/Wv8o/wX/8P7j/uP+6f7x
/gn/Kv9I/2T/ff+Y/7H/yP/Y/+j/9P/8/wEABwAKAAgACQAMAA8AEAATABUAFgAYABkA
GQAXABcAGAAYABoAGwAbABkAFgAWABgAGQAZABoAGgAbABkAGAAYABgAGgAaABoAGgAb
ABwAHQAeAB0AHQAcABsAGgAaABoAGgAcABwAHAAaABwAHAAcAB0AHQAcABwAGwAdAB0A
HAAcABwAHAAaABoAGgAaABoAGwAcABwAHAAbABsAHAAcABsAGgAaABoAGQAaABoAGgAa
ABkAGAAXABcAFQATABIAEQARAA8ADgANAA4ADAAKAAoACAAHAAQAAgACAAMAAwADAAMA
AgABAAEA///9//z//P/9//7//v/+//7//v/+/wEA//////////8AAAIABAAFAAQABQAG
AAcABQAGAAcABwAJAAkACQAHAAkACwALAAsACgAKAAkACQAKAAwACgAKAAoACgAKAAoA
CgAKAAgABwAHAAgACAAIAAgACAAIAAkABwAHAAcABwAHAAcACAAJAAkACQAIAAcABwAH
AAYACQAIAAkACQAJAAgACAAIAAgACQAJAAkACQAJAAcABwAJAAkACAAIAAkADAANAA0A
DQAMAAsACgAJAAkACQALAAsADQANAAsACgAIAAgABwAGAAcACQALAAwACwAKAAkACAAK
AAkACQAIAAgACgALAAsACQAHAAUABAAFAAYACAAJAAgABgAFAAUABQAFAAYABgAJAAoA
CgAHAAQABAAEAAQABQAGAAYABgAGAAYABgAGAAkACAAGAAYABgAGAAcACAAJAAsACwAL
AAsACwAKAAkACQAJAAcABQACAAEA/f/6//T/8P/t/+z/6v/q/+n/6//t/+3/7v/v//D/
8f/w//D/7//u//D/8P/w//H/8v/x//L/8v/1//b/9//4//r//P/9//7//v/+/wAAAQAB
AAEAAQACAAAAAAAAAAEAAwADAAQABQADAAIAAgADAAUABwAIAAkACwAOABUAJAA5AE0A
XQBrAHEAdAB0AGwAWwBGACwACgDi/7//ov+I/2z/Pv8O/+3+3v7T/tH+2f7l/v3+IP9E
/2b/f/+S/6X/uv/K/9j/5P/s/+//8//2//j/+f/8//3/AAADAAEAAAACAAMAAwADAAMA
BAAEAAIAAwADAAEAAgACAAQABQAEAAQAAwADAAEAAAAAAAAAAgACAAIAAgACAAIAAgAC
AAIAAwADAAMABAAEAAQABAACAAIAAgAAAAIAAgACAAMAAgACAAMAAwABAAEAAAAAAAAA
AAD+//7/AAAAAAAAAQAAAAAAAAD///3//v/+//3//v/+//7//f/8//z//P/8//v/+v/5
//n/+//5//j/9//5//f/9v/1//L/8P/u/+7/8P/v/+z/6v/o/+n/6f/p/+r/6P/m/+X/
5P/j/+P/5P/j/+T/5P/k/+T/5P/k/+f/5//n/+f/5//l/+b/5//n/+r/6//s/+3/7f/u
/+//7//v/+//7//t/+//8f/x//H/8P/w/+//7//u//D/7v/u//D/8P/w//D/8P/w/+7/
7f/r/+z/7P/s/+7/7v/u/+//7//v/+//7//w/+//7//v//D/8f/x//H/7v/t/+v/7f/u
/+//7//v/+7/7v/u/+7/7//v/+//7//x/+//7//x//D/7v/t/+3/7f/t/+z/6//t/+3/
7f/t/+v/6//t/+3/6//r/+n/6P/r/+z/7P/s/+v/6//r/+r/6v/q/+r/6v/q/+n/6f/o
/+j/6v/r/+v/6v/p/+j/6P/n/+j/6v/r/+v/6v/q/+v/6f/p/+r/6v/p/+r/6v/n/+f/
6P/p/+r/6f/q/+r/6v/s/+z/7P/s/+v/7P/s/+r/6v/r/+z/7f/t/+z/6//p/+r/6v/p
/+r/7P/t/+3/7P/t/+7/7//v//D/8P/v//D/7P/q/+j/4//d/97/3f/c/9j/1v/U/9L/
1f/Y/9n/2f/X/9j/2P/Y/9j/2f/a/9v/2f/Z/9r/2//b/9v/3f/e/9//4v/j/+T/5f/m
/+j/6P/o/+j/6v/q/+r/6v/s/+z/7P/s/+7/7v/u/+7/7v/u/+7/7v/u/+7/7v/u//H/
9P/3//r/CQAWACMAMAA8AEgAVABgAFUATABDADoAFwD2/9X/tP+S/3L/Uv8y/xf//P7h
/sb+zf7U/tv+4v79/hj/M/9O/2j/gv+c/7b/wP/K/9T/3v/i/+T/5v/o/+z/7v/w//L/
9f/2/w==
         </WaveFormData>
      </LeadData>
      <LeadData>
         <LeadByteCountTotal>10000</LeadByteCountTotal>
         <LeadTimeOffset>0</LeadTimeOffset>
         <LeadSampleCountTotal>5000</LeadSampleCountTotal>
         <LeadAmplitudeUnitsPerBit>4.88</LeadAmplitudeUnitsPerBit>
         <LeadAmplitudeUnits>¦ÌV</LeadAmplitudeUnits>
         <LeadHighLimit>2147483647</LeadHighLimit>
         <LeadLowLimit>268435456</LeadLowLimit>
         <LeadID>V2</LeadID>
         <LeadOffsetFirstSample>0</LeadOffsetFirstSample>
         <FirstSampleBaseline>0</FirstSampleBaseline>
         <LeadSampleSize>2</LeadSampleSize>
         <LeadOff>FALSE</LeadOff>
         <BaselineSway>FALSE</BaselineSway>
         <ExcessiveACNoise>FALSE</ExcessiveACNoise>
         <MuscleNoise>FALSE</MuscleNoise>
         <LeadDataCRC32>409799438</LeadDataCRC32>
         <WaveFormData>
9v/2//f/+P/4//j/+P/4//n/+f/6//r/+v/6//r/+v/6//r/+v/7//v/+//7//v/+//7
//3/BAAQAB4ALwBHAGkAkwC+AOAA+QAUAR8BBQHTAKEAZAAYANH/jP9d/0X/H//g/qr+
jv5x/kz+Mf4w/kn+df6p/tb+AP80/27/mP+x/8H/z//b/+D/5f/s/+3/7v/x//T/+P/7
//z//P//////AQACAAIAAwAEAAUABgAGAAYABwAGAAYABgAGAAgACAAJAAoACAAIAAgA
CAAKAAsACwALAAsACwALAAsACQAKAAoACgAMAAwADAAMAA0ADQANAA0ADwAQABAAEQAR
ABEAEQASABUAFgAXABgAGgAaABoAGgAdAB4AHgAeACAAIAAgACAAIQAiACMAIgAiACIA
IQAgACAAHwAeAB0AHAAbABoAGAAVABQAEgAQAA4ADQAKAAkABwAGAAQAAgAAAP7//P/6
//j/9v/0//P/8f/v/+7/7f/t/+3/7v/v/+7/7v/v//D/8f/y//L/8//0//X/9v/3//j/
+f/6//v/+v/7//z//f/+////AAAAAAAAAAAAAAEA////////AAAAAP///////////v/+
//7//v/9//3//f/7//n/+f/5//v/+//7//r/+v/7//v/+//7//r/+v/7//n/+v/7//v/
/f/9//3//f/8//3//f/9////AAAAAAAAAQABAAIAAgADAAQABAAFAAcABgAGAAcACAAI
AAkACQAIAAkACgAKAAwADQANAA0ADQANAAwADAANAA0ADQANAA0ADAAMAAwADAAMAAsA
CwAKAAoACQAIAAoACgAKAAoACAAHAAYABQAFAAYABwAIAAYABgAGAAUABwAHAAgACAAI
AAgACAAIAAcABwAHAAcABgAGAAYABgAGAAYABwAHAAcABwAHAAYABgAGAAcABwAIAAgA
CAAIAAgABwAFAAcABgAIAAgACAAIAAoACwALAAwACgALAAsACwALAAoACgAKAAkACAAG
AAYABQAEAAEA//////v/+//7//z//v/+//7//v/+/////////wEAAQD//////v/+////
AAAAAAIAAgAFAAYABwAIAAYABgAHAAgACAAIAAgACAAJAAkACgAKAAwADAAMAAwADAAM
AAwADQANAA0ADQANAAsADQARABQAIAAwAEMAWwB7AKUA0ADwAAUBHgEtAR8B+QDPAJwA
WAAVANj/p/+J/2P/JP/u/tL+sf6I/m/+ZP5v/pv+1f4O/z7/ZP+K/7L/y//Z/+n/8//4
//v/AAABAAIABQAKAAwACwAMABAAEQARABMAFAAWABcAGAAZABgAGAAYABkAGgAaABoA
GgAcABwAHQAeABwAHAAcABwAHAAdAB0AHQAdAB0AHQAdABsAHAAcABwAHgAeAB4AHgAf
AB8AHwAfAB8AIAAgACEAIQAhACEAIgAkACQAJAAkACIAIgAiACIAIwAkACQAJAAiACIA
IgAiACIAIgAiACAAIgAiACEAIAAgAB8AHgAdABwAGwAaABgAFQAUABIAEAAQAA8ADAAL
AAcABgAEAAIAAgAAAP7//P/6//j/9v/1//f/9f/0//P/8v/x//H/8f/y//L/8//0//X/
9v/2//f/+v/7//z//f/+////AAABAAQABQAGAAcACgALAAwADAAMAAwADAANAA0ADQAN
AA4AEAAPAA8ADwAPAA4ADgAOAA4ADQANAA0ADwANAA0ADQANAA0ADQAMAAoACwALAAsA
DQAMAAwADQALAAwADQANAA0ADQANAA0ADAANAA0ADQAPABAAEAAQAA8ADwAQABAAEQAS
ABIAEwATABIAEgATABQAFAAVABUAFgAXABgAGAAWABcAFwAXABkAGQAYABgAGQAZABkA
GQAYABYAFQAUABUAFgAWABcAGAAYABcAFgAUABQAFAAUABQAEwASABEAEQASABMAFAAS
ABIAEgARABMAEwAUABQAEgASABIAEgASABMAFAAVABMAEgARABAAEgASABMAEwASABIA
EgASABIAFAAVABUAFgAUABUAFQAVABUAFAAUABQAEwASABAAEAAPAA4ACwAJAAcAAwAD
AAMABAAGAAYABgAEAAQABQAFAAUABwAHAAUAAwACAAIAAwAGAAYACAAIAAkACgALAAwA
CgAKAAsADAAMAAwADAAMAA0ADQAOAA4ADgAOAA4ADgAMAAwADAANAA8ADwAPAA8ADwAN
AA8AFAAgADIAQwBZAHsApQDOAOwAAwEUASEBGQH5ANMAqABoACMA5v+x/43/bf84//r+
1P63/pD+df5q/m3+jf7H/gb/PP9i/4D/pP/F/9X/4f/t//T/9//8////AAADAAQACAAJ
AAwADgANAA0ADwAQAA4ADwAQABEAEgASABIAEwAUABQAFAAUABQAFAAVABYAFgAWABYA
FgAUABUAFQAVABUAFQAVABUAEwAUABQAFAAWABYAFgAWABcAFwAXABcAFwAYABgAGQAZ
ABkAGQAaABgAGAAYABgAGAAYABgAGAAXABgAGAAYABgAGAAYABgAGAAYABgAFgAWABYA
FQAUABQAEwASABEAEgARABAADgALAAoACAAGAAYABQACAAEA///+//z/+v/6//j/9v/0
//L/8P/u/+3/7f/r/+r/6f/o/+f/5//n/+j/6P/p/+r/7f/u/+7/7//w//H/8v/z//L/
8//0//X/+P/5//r/+//8//3//v/+//7//v/+////AQABAAEAAgACAAEAAQABAP///v/+
//7/AAD///////8BAP////////////////7//P/9//3//f/9//z//P/9//v//P/9//3/
/f/9//3//f/8//3//f/9//3//v/+//7//f/9//7//v///wAAAAABAAEAAAAAAAEAAgAC
AAMAAwADAAMAAwACAAIAAwADAAMAAwADAAIAAgADAAMAAwADAAMAAgACAAIAAgACAAEA
AQACAAIAAQAAAAIAAgACAAIAAgABAAAA//8AAAAAAAAAAAAAAAAAAP///////wAAAAD+
//7//v/+/////////////v/+//7//v/+//7///////////////7//v/+///////+//7/
/v/+//7//v/+//7//////wAAAAABAAEAAQABAAAAAAAAAAEAAAD+//7//f/8//n/9//z
/+//7//v/+7/8P/w//D/8v/y//P/8//x//P/8//x//H/8P/w//H/8v/y//T/9P/z//T/
9f/2//j/+P/5//r/+v/6//r/+v/7//v//P/8//r/+v/6//r//P/8//z//f/9//3//f/9
//3////9/wAADAAcACsAPQBdAIMAsADWAPMADAEhARcB7QC7AIAANgDt/6j/b/9P/zH/
+v7A/p7+gf5e/j/+MP5B/mf+mf7K/vb+JP9e/47/q/+9/83/2f/i/+f/7P/x//L/9f/4
//r//f/+/wAAAQABAAMABAAEAAUABgAHAAgACAAIAAkACgAKAAoACgAKAAoACwAMAAoA
CgAKAAoADAANAA0ADQALAAsACwALAAsADAAMAAwADgAOAA4ADgAPAA8ADwAPAA8AEAAQ
ABEAEQARABEAEgASABIAEgASABIAEgASABIAEQASABIAEgAUABQAFAAUABIAEgASABAA
EAAQAA8ADgAOAA0ADAALAAoACQAIAAYABQAEAAIAAAD+//3/+v/5//f/9v/0//L/8P/u
/+z/6v/q/+j/5v/l/+P/4f/g/9//3v/d/93/3f/e/97/3//g/+H/4v/i/+P/5v/n/+j/
6f/o/+n/6v/r/+7/7//w//H/8v/z//T/9P/y//L/8v/z//P/8//z//T/9P/z//P/8//z
//L/8v/y//L/8f/x//H/8f/v/+//7//v/+//7//u/+z/7f/t/+3/7//u/+7/7//v//D/
8f/x//H/8f/x//H/8v/z//P/8//z//T/9P/0//f/9//4//j/+f/6//r/+//7//r/+v/7
//z//P/9//3//v///wAAAAACAAMAAwADAAMAAwACAAIAAQABAAEAAQABAAAAAAAAAAAA
AAD/////AAAAAP///v/8//z//P/8//z/+//6//n/+v/6//r/+v/4//j/+P/3//f/9//4
//j/9v/2//b/9v/3//f/9//3//b/9v/2//b/9v/2//f/9//3//f/9//2//b/9v/3//f/
+P/4//j/+P/2//f/9//2//j/+P/4//j/+v/7//v//P/8//3//f/9//3//P/8//z/+//6
//j/+P/3//b/8//x/+//6//r/+v/7P/u/+7/7v/u/+7/7//v/+//8f/x/+//7//u/+7/
7//u/+7/8P/w//P/9P/1//b/9P/0//X/9v/4//j/+P/4//n/+f/6//r/+v/6//r/+v/6
//r/+v/7//n/+f/5//n/+//7//v/BAAQAB4ALQBFAGUAiwC2ANgA8QAKAR8BFwHvAMMA
kgBOAAcAxv+R/3P/U/8a/+L+xv6j/nj+Wf5I/lH+ff65/vT+IP9E/27/nv+7/8n/1//j
/+z/7//y//X/+P/7//7/AAAFAAYABgAHAAcACQAKAAoACwAMAA0AEAAQABAAEQASABIA
EgASABIAEgATABQAFAAUABQAFAASABMAEwATABUAFQAVABUAEwAUABQAFAAUABQAFAAU
ABcAFwAXABcAFwAYABgAGQAZABkAGQAaABoAGgAaABoAHAAcABwAHAAbABwAHAAcABwA
HAAcABwAHAAcABwAGgAaABoAGQAYABgAFwAWABUAFAATABIAEAANAAwACgAIAAgABwAE
AAMAAQAAAP7//P/6//j/9v/0//L/8P/u/+3/7f/r/+r/6f/q/+n/6f/p/+v/7P/u//D/
7//w//D/8f/z//X/9//5//r/+//8//3/AAABAAIAAwAEAAUABgAGAAcACAAJAAsACgAJ
AAgACAAKAAkACQAJAAsACgAKAAoACgAJAAkACQALAAkACQAJAAcABwAHAAYABgAHAAcA
BwAJAAgACAAJAAgACAAIAAcACQAJAAkACQAIAAkACQAJAAsADAAMAAwADQANAA4ADgAN
AA4ADgAPABAAEAARABMAFAAUABUAFQAVABUAFQAUABQAFQAVABUAFwAXABYAFgAVABUA
FQAVABUAFAAUABQAFAAUABMAEwASABIAEQAQABAAEAAQABAAEgARABAADwAQABAAEAAQ
AA4ADgAOAA0ADwAPABAAEAAOAA4ADgAOAA8ADwAPAA8ADgAOAA4ADgAOAA4ADQANAA4A
EAAQABAAEAAQABEAEQASABAAEQARABEAEQAQABAAEAANAAwACgAKAAkACAAFAAMAAwD/
//////8CAAQABAAEAAIAAgADAAMAAwAFAAUAAwD///7//v///wIAAgAEAAQABQAGAAcA
CAAIAAgACQAKAAoACgAKAAoACwALAAwADAAKAAoACgAKAAwADAAMAA0ACwALAAsACwAL
AAsADwAWACIANABHAGMAiwC1ANgA9AAJARYBHQENAekAvwCKAEYAAwDK/5//g/9b/xz/
6P7I/qX+gv5v/mj+d/6l/uX+Iv9S/3L/kP+0/83/2f/n//H/9P/3//z//f/+/wEABAAI
AAkACgAMAAsACwANAA4ADgAPABAAEQASABIAEgATABQAFAAUABQAFAAUABUAFgAWABYA
FgAWABYAFwAXABcAFwAXABcAFwAVABYAFgAWABYAFgAWABYAFwAXABcAFwAXABgAGAAZ
ABkAGQAZABoAGAAYABgAGAAYABgAGAAYABcAGAAYABgAGAAYABgAGAAYABgAGAAWABYA
FgAVABQAFAATABIAEQAOAA0ADAAKAAsACgAIAAYABAADAAAA//////7//P/6//j/9v/0
//L/8v/w/+7/7f/r/+n/6P/n/+j/5//n/+f/6v/q/+v/7P/r/+z/7P/t/+7/7//w//H/
9P/1//b/9//4//n/+v/7//z//f/+//7/AAAAAAAAAQABAAEAAQACAAIAAQABAAEAAQAA
AAAAAAACAAEAAQABAAEA/////////////////v/+/////////////v/+/////f/+////
//////////////7///////////8AAAAAAAABAAEAAgACAAEAAgACAAMAAwACAAIAAwAC
AAIAAwADAAQABQAGAAYABAAFAAUABQADAAMAAgACAAMAAwADAAMABQAEAAQABAAEAAQA
AwADAAIAAgABAAAAAQACAAMABAAEAAMAAgABAAIAAgACAAIAAgACAAIAAQABAAEAAgAC
AAIAAgACAAIAAQABAAEAAQACAAIAAgACAAIAAgADAAMAAQABAAEAAAACAAIAAwADAAIA
AgACAAIAAgACAAIAAwADAAQABgAHAAcABwAHAAYABgAGAAUABAACAAIA///+//v/+f/3
//P/8//z//T/9v/2//b/9v/2//f/9//1//f/9//1//X/9P/0//X/9v/2//j/+P/5//r/
+//8//z//P/9//7//v/+//7//v//////AAAAAAAAAAAAAAAAAAAAAAAAAQABAAEAAQAB
AAEAAwAFAAoAGAAmADkAUwB1AJ8AyADoAAMBHgElAQUB1QCjAGAAFADN/4r/X/9H/x3/
3v6u/pL+b/5K/jP+OP5X/oP+tf7i/gz/RP98/6L/uf/J/9X/4f/q/+//8v/1//j/+//8
//7/AQACAAQABQAFAAcACAAIAAkACgALAAwADAAMAA0ADgAOAA4ADgAOAA4ADwAQABAA
EAAQABAAEAARABEAEQARABEAEQARABEAEgASABIAEgASABIAEgATABMAEwATABUAFgAW
ABcAFQAVABUAFgAYABgAGAAYABgAGAAYABgAFwAYABgAGAAYABgAGAAYABoAGgAaABgA
GAAYABcAFgAUABMAEgARABAADwAOAAwACwAKAAgABgAEAAMAAAD///3//P/6//j/9v/0
//L/8P/u/+z/6v/p/+v/6f/o/+f/5v/l/+X/5f/k/+T/5f/m/+f/6P/o/+n/7P/t/+7/
7//w//H/8v/z//b/9//4//n/+P/5//r/+v/6//r/+v/7//v/+//7//z//P/7//v/+//7
//r/+v/6//j/9//3//f/9//1//X/9f/1//X/9f/0//b/9//3//f/9f/0//T/9f/3//j/
+f/5//n/+f/5//n/+v/7//v/+//7//z//P/8//3//f/+//7///8AAAAAAQADAAIAAgAD
AAQABAAFAAUABAAFAAYABgAGAAcABwAHAAcABwAGAAYACQAJAAkACQAJAAgACAAIAAYA
BgAFAAUABgAGAAUABAAEAAQABAAEAAYABQAEAAMABAAEAAQABAADAAIAAQD///////8A
AAAAAAAAAAAAAAD//////////wAAAAAAAAAA/v/+///////////////+/wAAAAABAAEA
AAAAAAAAAAACAAEAAQABAAEAAQACAAIAAgACAAIABAAFAAUABgAEAAUABQAFAAUABAAE
AAQABQAEAAIAAgABAAAA/f/7//n/9f/1//X/+P/6//r/+v/4//j/+f/5//n/+//7//n/
9//2//b/9//6//r//P/8//3//v///wAAAgACAAMABAACAAIAAgACAAMAAwAEAAQABAAE
AAQABAAEAAQABAAFAAUABQAFAAUABwAHAAkAEAAgADAAQwBfAIUAsQDYAPQACwEiAScB
CQHfAK8AbgAmAOX/rP+H/23/O//+/tj+uv6N/mj+Vf5U/nX+q/7j/hj/QP9m/5L/uP/N
/9n/5f/v//L/9//8////AAADAAYACAAJAAoACgANAA0ADwAQABAAEQASABMAFgAWABYA
FwAWABYAFgAWABYAFgAXABgAGgAaABoAGgAaABsAGwAbABoAGQAYABcAGQAaABoAGgAa
ABoAGgAaAB0AHQAdAB0AHQAeAB4AHwAdAB0AHQAeAB4AHgAeAB4AIAAgACAAIAAgACAA
HwAeACAAIAAgACAAHgAeAB4AHAAcABwAGwAaABoAGQAYABcAGAAXABYAFAARABAADgAM
AAwACwAIAAcAAwACAAAA/v/8//r/+P/2//b/9P/y//H/7//t/+z/6//s/+v/6//r/+z/
7P/t/+7/8f/y//L/8//2//f/+P/5//j/+f/6//v//v///wAAAQACAAMABAAEAAUABgAH
AAkACQAJAAkACgAKAAkACQAJAAkACAAIAAgACgAJAAkACQAJAAcABwAHAAcABwAHAAYA
BAAFAAUABQAHAAYABgAHAAUABgAHAAcACQAJAAkACQAJAAkACAAHAAkACgAKAAoADQAN
AA4ADgAPABAAEAARABAADgANAA0ADwAQABIAEwATABMAEwASABIAEwATABMAFQAVABQA
FAATABMAEwATABMAEgASABIAEgASABEAEQAQABAADwAOABAAEAAQABAAEAAPAA4ADQAO
AA4ADgAOAA4ADgAOAA0ACwALAAwADAAOAA4ADgAOAA8ADwAPAA8ADgAOAA4ADgAOAAwA
CwAKAAwADAAMAAwADgAPAA8AEAAOAA8ADwAPAA0ADAAMAAwADQAMAAoACgAJAAgABQAD
AAEA/f/9//3//v8AAAAAAAD+//7//////wEAAwADAAEA///+//7////+//7/AAAAAAMA
BAAFAAYABgAGAAcACAAIAAgACAAIAAkACQAKAAoACAAIAAgACAAKAAoACgALAAkACQAJ
AAkACQAJAAsAEgAeAC4APwBbAIEAqQDQAPAAAwESARkBDQHvAMUAlABWABMA2P+n/4n/
Z/8q//D+zP6r/oj+cf5o/m3+lf7T/hb/Sv9s/4j/qv/F/9P/4f/r//D/8//2//n//P/9
/wAAAgADAAYACAAHAAcACQAKAAoACwAMAA0ADgAOAA4ADwAQABAAEAAQABAAEAARABIA
EAAQABAAEAAQABEAEQARABEAEQARABEADwAQABAAEAAQABAAEAAQABEAEQARABEAEwAU
ABQAFQATABMAEwAUABQAFAAUABQAFAAUABQAFAAVABYAFgAWABQAFAAUABQAFgAWABYA
FAAUABQAEwASABIAEQAQAA8ADgANAAwACgAHAAYABAACAAEAAQD/////+//6//j/9v/2
//T/8v/w/+7/7P/q/+n/6f/n/+b/5f/m/+X/5f/l/+T/5P/l/+b/5//o/+j/6f/s/+3/
7v/v//D/8f/y//P/9P/1//b/9//4//n/+v/6//z//P/8//3/////////AAD+//3//f/9
/////v/+//7//v/9//3//f////3//f/9//3//f/9//z//P/9//3//f/9//z//P/9//v/
/P/9//3/+//7//v/+//8//3//f/9//3//v/+//7//f/9//7//v/9//7//v///////v/+
/////v/+//////8AAAEAAgACAAEAAQAAAP////////7//v///////////////v/+//7/
AAAAAP/////+//7//f/8//z//P/8//z//f/9//3//f/+//7//v/+//7//v/+//3//f/9
//7//v/+//7//v/+//3//f/9//3//v/+//7//v/8//z//f/9//3//f/9//z//P/8//3/
/f/+//z//P/8//7//v/+//7//v/+//////8AAAAAAQABAAEA///+//7//v////7//P/8
//v/+v/3//X/8f/t/+3/7f/u//D/8P/w//D/8P/x//H/8f/z//P/8f/x//D/8P/x//D/
8P/y//L/8//0//X/9v/2//b/9//4//j/+P/4//j/+f/5//r/+v/6//r/+v/6//r/+v/6
//v/+//7//v/+//7//v//f8AAAoAGAApADsAWwCDALAA1ADvAAwBIwEZAesAuQCAADgA
7/+o/2v/Tf8x//j+uv6W/nv+WP43/ir+Pf5l/pX+xP7u/h7/Wv+K/6n/u//H/9X/4P/l
/+r/7f/y//P/9v/2//n//P/+//////8BAAIAAgADAAQABQAGAAYABgAHAAgACAAIAAgA
CAAIAAkACgAKAAoACgAKAAoACwALAAsACwALAAsACwALAAwADAAMAAwADAAMAAwADQAN
AA0ADQAPABAAEAARAA8ADwAPABAAEAAQABAAEAAQABAAEAAQABEAEgASABIAEgASABIA
EgASABIAEgAQABAAEAAPAA4ADgANAAwACwAIAAcABgAEAAQABAADAAIA/v/9//r/+f/3
//b/9P/y//L/8P/u/+z/6P/m/+T/4//j/+H/4P/f/97/3f/d/93/3v/e/9//4P/f/+D/
4P/h/+T/5f/m/+f/6P/p/+r/6//s/+3/7v/v/+7/7//w//D/8v/y//L/8//z//P/8//0
//T/8//z//P/8f/w//D/8P/y//H/8f/x/+//7f/t/+3/7f/t/+3/7P/u/+//7//v/+//
7v/u/+//7//w//H/8f/x//H/8f/x//D/8f/x//H/8//0//T/9P/1//X/9v/2//f/+P/4
//n/+f/4//j/+f/6//r/+//7//z//f/+//7//v///////////////v/+////////////
///+//7//v/+//7//f/9//7//v/9//z//P/8//z//P/8//v/+v/5//b/9v/2//b/+P/4
//j/9//3//f/+P/4//j/+P/4//j/9//3//f/9//2//b/9v/2//b/9v/3//f/9//3//f/
9v/4//j/+f/5//j/+P/4//j/+P/3//f/9//3//f/+P/5//n/+P/4//j/+P/4//r/+//7
//z//P/9//3//f/9//z//P/8//v/+v/4//j/9//2//P/8f/v/+v/6//r/+z/7v/u/+7/
8P/w//H/8f/x//P/8//x/+//7v/u/+//7v/u//D/8P/z//T/9f/2//b/9v/3//j/9v/2
//b/9v/5//n/+v/6//r/+v/6//r/+v/6//r/+//7//v/+//7//v//f///wIACgAaACkA
PQBdAIMArgDUAO8ABgEbARkB9QDLAJoAVgAPAND/mf93/1f/Iv/m/sL+o/52/lX+Rv5N
/nP+q/7k/hT/PP9m/5T/s//D/9H/3//m/+v/7v/x//L/9f/6//z///8CAAQABQAFAAcA
CAAGAAcACAAJAAoACgAKAAsADgAOAA4ADgAOAA4ADwAQAA4ADgAOAA4ADgAPAA8ADwAP
AA8ADwAPAA8AEAAQABAAEgASABIAEgARABEAEQARABEAEgASABMAEwATABMAFAAUABQA
FAAUABYAFgAWABYAFQAWABYAFgAUABQAFAAUABQAFAAUABIAEgASABEAEAASABEAEAAP
AA4ADQAMAAoABwAGAAQAAgACAAEA/v/9//v/+v/4//b/9P/y//D/7v/s/+r/6P/n/+f/
5f/k/+P/4v/h/+H/4f/i/+L/4//k/+X/5v/m/+f/6P/p/+r/6//s/+3/7v/v//L/8//0
//X/9v/3//j/+P/6//r/+v/7//3//f/9//7//v/9//3//f/9//z//P/8//z/+//7//v/
+//5//n/+f/5//n/+f/4//j/+f/5//n/+//6//r/+//5//r/+//7//n/+f/5//n/+v/7
//v/+//7//z//P/8//v/+//8//z///8AAAAAAQABAAAAAAABAAIAAgADAAMABAAFAAYA
BgAFAAUABAADAAUABQAEAAQABQAFAAUABQADAAIAAgACAAQABAADAAMAAgACAAEAAAAA
AAAAAAAAAAIAAQAAAP///v/+//7//v8AAAAAAAD///3//f/+//7//v/+//7//v/9//3/
/f/9//z//P/8//z//P/8//3//f/9//3//f/8//z//P/8//z//P/8//z//f/9//7//P/9
//3//f/9//z//P/8//v/+v/4//j/9//2//P/8f/v/+v/6//r/+z/7v/u/+7/8P/w//H/
8f/w//H/8P/t/+3/7P/s/+3/7v/u//D/8P/v//D/8f/y//L/8v/z//T/9P/0//T/9P/1
//X/9v/2//b/9v/2//b/9v/2//b/9//1//X/9f/1//f/9//5/wAACgAWACcAQQBlAI8A
uADWAOsA/AAHAf8A4wC7AIwATgALAM7/mf95/1v/IP/k/r7+n/54/l3+Uv5X/nv+uf74
/i7/VP9u/5D/rf+//8v/1//c/93/4v/l/+b/6f/s/+z/7//y//L/8f/x//P/9P/2//f/
+P/5//j/+P/4//n/+P/4//j/+P/4//j/+f/6//j/+P/4//j/+P/5//n/+f/3//f/9//3
//n/+v/6//r/+P/4//j/+P/3//f/9//3//n/+v/6//v/+f/5//n/+v/6//r/+v/6//r/
+v/6//r/+f/6//r/+v/6//r/+v/6//j/+P/4//b/9v/2//X/9P/0//P/8v/x//L/8f/w
/+7/7f/s/+r/6P/o/+f/5P/j/9//3v/c/9r/2v/Y/9b/1P/U/9L/0P/P/83/y//K/8n/
yP/H/8f/x//G/8b/x//I/8n/yv/K/8v/zP/N/87/z//Q/9H/0v/T/9b/1//Y/9n/2v/b
/9z/3P/c/9z/3P/d/93/3f/d/97/3v/d/93/3f/f/97/3v/e/97/3f/d/93/3f/b/9v/
2//b/9v/2//a/9r/2//b/9v/2//a/9r/2//Z/9r/2//b/93/3f/d/93/3f/d/9z/2//b
/9z/3P/c/9v/2//c/9z/2//c/9z/3f/d/9z/3P/d/9z/3P/d/93/3P/d/97/3v/c/93/
3f/d/9v/2//a/9r/2//b/9v/2//d/9z/3P/c/9v/2v/Y/9f/2v/a/9n/2P/Y/9j/2P/Y
/9j/1//W/9X/1v/W/9b/1v/W/9b/1v/V/9X/1f/W/9b/1v/W/9b/1v/T/9P/0//T/9P/
1P/V/9b/1P/U/9X/1f/V/9X/1f/U/9L/0v/T/9P/1P/U/9T/1P/U/9P/0//T/9P/0//U
/9X/1f/V/9X/1f/U/9X/1v/V/9b/1v/X/9f/1f/T/9L/0f/Q/8//zP/J/8b/w//C/8H/
wv/D/8X/xv/I/8j/yP/I/8f/yf/L/83/yf/H/8X/xP/F/8b/xv/I/8j/yv/K/8r/yv/K
/8z/zP/M/8z/zP/M/8z/zP/M/8z/zP/M/8z/zP/M/8z/zP/M/8z/zP/M/8z/zP/M/9T/
2v/g/+b/AgAcADYAUABwAJAAsADQAL8ArgCdAIwASwAKAMn/iP9Y/yr//P7O/qT+fP5U
/iz+L/4w/jH+Mv5g/o7+vP7q/hD/Nv9c/4L/j/+a/6X/sP+1/7j/u/++/8L/xP/G/8j/
y//M/w==
         </WaveFormData>
      </LeadData>
      <LeadData>
         <LeadByteCountTotal>10000</LeadByteCountTotal>
         <LeadTimeOffset>0</LeadTimeOffset>
         <LeadSampleCountTotal>5000</LeadSampleCountTotal>
         <LeadAmplitudeUnitsPerBit>4.88</LeadAmplitudeUnitsPerBit>
         <LeadAmplitudeUnits>¦ÌV</LeadAmplitudeUnits>
         <LeadHighLimit>2147483647</LeadHighLimit>
         <LeadLowLimit>268435456</LeadLowLimit>
         <LeadID>V3</LeadID>
         <LeadOffsetFirstSample>0</LeadOffsetFirstSample>
         <FirstSampleBaseline>0</FirstSampleBaseline>
         <LeadSampleSize>2</LeadSampleSize>
         <LeadOff>FALSE</LeadOff>
         <BaselineSway>FALSE</BaselineSway>
         <ExcessiveACNoise>FALSE</ExcessiveACNoise>
         <MuscleNoise>FALSE</MuscleNoise>
         <LeadDataCRC32>4132762588</LeadDataCRC32>
         <WaveFormData>
+//6//r/+v/6//j/+P/5//n/+f/5//n/+P/4//j/+P/5//n/+f/5//n/+f/5//n/+//6
//3/AgAMABYAIQA0AE8AcgCVALUA1gD9ABkBBwHiAL8AjQBIAAEAuv+T/4b/bv8+/xf/
/f7a/p/+Zv5P/l7+ff6u/vP+M/9u/6P/xv/R/9P/2//n/+3/7//1//f/+P/4//v///8B
AAIAAgAEAAUABgAGAAgACAAJAAkACAAIAAgACAALAAsADAAMAAwACwALAAsACgAKAAoA
CgAMAA0ADQANAA0ADQANAA0ADAANAA0ADQAPAA8ADwAPABAAEAARABIAEwATABMAEwAV
ABUAFQAVABUAFQAVABUAFgAWABYAFgAVABYAFgAWABcAFwAXABYAFwAXABkAGQAWABYA
FwAXABUAFAATABIAEgARAA8ADQAMAAoACAAHAAUAAgABAAAAAAD+//z/+//3//X/8//x
//H/7//t/+z/6f/o/+b/5v/o/+f/5//n/+X/5f/m/+f/6f/o/+j/6v/q/+v/6//r/+z/
7f/u/+//7//w//H/8f/x//H/8v/z//H/8f/x//H/7//v/+//7//v/+//7//u/+7/7v/u
/+7/7f/t/+3/7f/t/+z/6//q/+z/7f/t/+z/6v/r/+v/6//r/+v/6//r/+v/6//r/+v/
7f/u/+7/7v/u/+7/7v/v//L/8v/z//P/8//0//T/9P/2//b/9//4//r/+v/6//z//f/+
////AAAAAAAAAgADAAUABQAFAAYABAAFAAUABQAGAAYABgAGAAYABgAGAAYABgAGAAYA
BgAFAAUABQAFAAUABQADAAMAAwADAAMAAwACAAIAAgACAAAA////////AAAAAAAAAAAA
AAAA//////7//v/+//z//P/8//z//P/+//7//v////3//P/8//z//P/9//7//v////7/
/v/+//7//v/9//3//P/+//7//v/+/wAAAAABAAIAAgADAAMAAwAEAAQAAwADAAMAAwAB
AAEAAgACAAIAAAAAAP///f/9//7//////wAAAAAAAAAAAAADAAMAAwABAAAA////////
AAAAAAEAAwAFAAYABgAGAAMAAgACAAIAAgAAAAAAAQABAAEAAQABAAIAAgACAAIAAQAB
AAEAAQABAAEAAQABAAEAAgAFAAoAFAAiAC8AQgBfAIIApwDHAOYACwEnASUBCAHvAMkA
igBFAAIA0f+4/5z/aP87/yP//v7D/pL+df52/pH+vv7//kf/gv+x/9T/5f/l/+3/9//9
////AwAFAAYACAANAA0ACwAMABAAEAARABIAEgAUABQAFQAVABgAGAAYABgAFwAXABgA
GAAaABkAGQAZABgAGAAYABgAGAAZABkAGQAbABsAGwAbABsAGwAaABkAGwAbABsAGwAc
ABwAHQAeAB0AHQAdAB0AHgAfACAAIQAhACEAIQAhACAAIAAgACAAIQAiACIAIgAjACMA
IwAiAB8AHwAhACEAIAAgACEAIQAhACAAHwAeAB4AHQAbABkAGAAWABQAEwATABAADwAO
AAoACAAGAAUABQADAAEA///9//v/+f/4//n/+P/2//b/9v/1//X/9f/1//X/9v/3//f/
9v/2//j//P/9//3//f/+////AAABAAEAAgADAAMABQAFAAYABwAHAAcABwAHAAcABwAH
AAcACQAJAAkACAAGAAYABgAGAAcABwAHAAcACQAIAAcABgAEAAUABQAEAAQABQAFAAUA
BQAFAAUABQAFAAUABQAFAAUABgAGAAYABgAGAAYABwAJAAoADAANAA0ADgAOAA4AEgAS
ABMAFAAUABQAFAAWABUAFgAXABgAGAAYABoAGwAbABsAGwAcAB4AHwAfAB8AIAAgACAA
IAAfAB4AHQAcAB0AHgAfACAAIQAhACEAIQAfAB8AHQAdABsAGwAbABsAHAAcABwAHAAa
ABkAGQAZABoAGgAaABoAGgAaABkAGQAaABoAGgAYABgAGAAYABgAGAAaABgAGQAYABgA
GAAYABgAGAAYABkAGgAaABsAGwAbABwAHAAbABsAGwAbABkAGQAaABoAGgAYABgAFwAV
ABUAFgAXABcAGAAWABYAFgAWABcAFwAXABUAFAATABMAEwAUABQAFQAXABkAGgAaABoA
FwAWABYAFgAWABQAFAAVABUAFQAVABUAFAAUABQAFAATABMAEwATABUAFQAVABUAFQAW
ABcAHAAmADQAQwBUAHMAmgDBAOEA/gAdATcBOQEiAQkB6QCuAGMAHgDj/8b/sv+C/0n/
J/8I/9P+nP57/nT+if60/vX+Pf98/6v/0P/p/+//8f/7/wEAAwADAAUABAAEAAcACQAJ
AAwADgAOAA8AEAAQABIAEgATABMAFgAWABYAFgAVABUAFgAWABYAFQAVABUAFgAWABYA
FgAUABUAFQAVABUAFQAVABUAFgAXABcAFwAZABkAGQAZABgAGAAZABoAGwAbABsAGwAb
ABsAGwAbABsAGwAbABsAHAAcABwAHAAbABwAHAAcAB0AHQAdABwAGwAbAB0AHQAaABoA
GwAbABkAGAAXABYAGAAXABUAEwAUABIAEAAPAA0ACgAJAAgABgAEAAIAAQD///3/+//5
//n/9//1//T/9f/0//L/8v/x/+//7v/t/+3/7f/u/+//8f/w//D/8v/y//P/8//z//L/
8//0//X/9f/2//f/9//5//n/+v/7//n/+f/5//n/+f/5//n/+f/5//n/+f/4//j/+P/4
//j/9//3//f/9//5//j/9//2//b/9//3//b/9P/1//X/9f/z//P/8//z//P/8//z//P/
8//0//T/9P/y//L/8v/z//T/9P/1//X/9f/2//b/9v/4//j/+f/6//r/+v/6//z//f/+
////AAD+//7/AAABAAMAAwADAAQAAgADAAMAAwAEAAQABAAEAAQABAAEAAQABAAEAAQA
BAAFAAUABQAFAAUABQADAAMAAwADAAMAAwACAAIAAgACAAIAAQABAAEAAAAAAAAAAAAA
AAAA/////wAAAAAAAP7//v/+//7//v/+//7//v///////v/+//7//P/9//7//v/9//z/
/P/8//z//P/8//7//v///wAAAAABAAEAAQAAAAAA/////wEAAQD/////AAAAAAAA/v/8
//v/+f/5//j/+f/5//r/+v/6//r/+v/9//3//f/7//j/9//3//f/+v/6//v//f/7//z/
/P/8//3//P/8//z//P/6//r/+//5//n/+f/5//j/+P/4//j/+f/5//n/+f/7//v/+//7
//v//P/5//z/BgASAB0AKgBDAGQAhwCrAMoA7wARARUB9gDTAKUAZAAdANb/n/+M/3r/
UP8n/wv/7P65/nz+U/5W/m/+mP7X/h//XP+R/7z/0f/T/9f/4f/p/+3/8//3//j/+v/9
//////8CAAQAAgADAAQABAAGAAYABwAHAAoACgAKAAoACwALAAwADAAKAAkACQAJAAgA
CAAIAAgACAAJAAkACQAJAAkACQAJAAoACwALAAsACwALAAsACwAOAA4ADwAQAA8ADwAP
AA8AEQARABEAEQARABEAEQARABAAEAAQABAAEwAUABQAFAAVABUAFQAUABMAEwAVABUA
EAAQABEAEQAPAA4ADQAMAAwACwAJAAcACAAGAAQAAwABAP7//f/8//r/+P/2//X/8//x
/+//7f/r/+n/5//m/+X/5P/i/+L/4v/h/+H/4f/h/+H/4v/j/+P/4v/i/+T/5v/n/+f/
5//o/+n/6v/r/+v/7P/t/+3/6//r/+z/7f/r/+v/6//r/+v/6//r/+v/6//r/+v/6v/q
/+r/6v/q/+f/5//n/+f/5//m/+X/5P/m/+f/5//m/+T/5f/l/+X/5//n/+f/5//n/+f/
5//n/+f/6P/o/+j/6P/o/+j/6f/q/+r/6//r/+3/7v/u/+7/8P/w//H/8v/y//L/8v/0
//X/9v/3//j/+P/4//r/+//8//3//v8AAP7/////////AAAAAAAAAAAAAAAAAAAAAAAA
AAAAAAAA///////////9//3/+//7//v/+//7//v/+P/4//j/+P/4//f/9//3//b/9v/2
//b/9P/0//P/8//z//T/9f/0//L/8v/y//L/8v/y//L/8//z//L/8v/y//D/8f/y//L/
8//y//L/8v/y//L/8f/y//L/8v/y//L/8v/y//P/9P/2//f/9//3//j/+P/3//f/9//3
//X/9f/2//b/9v/0//L/8f/v/+//8P/x//H/8v/0//T/9P/0//X/9f/1//P/8v/x//H/
8f/x//D/8P/x//P/9P/0//T/8//y//L/8v/y//D/8P/x//H/8f/x//H/8P/w//D/8P/x
//H/8f/x//H/8f/x//H/8//0//P/+v8EAA4AFwAoAEMAZACFAKUAxADnAAsBDwHyANcA
tQB6ADUA8P+5/6L/jv9g/zf/H//+/sP+jP5n/mD+ef6o/un+Lf9m/5f/wP/T/9X/2f/l
/+3/7//z//f/+P/4//v//f///wAAAAAAAAEAAgACAAIAAgADAAMABQAGAAcACAAJAAkA
CgAKAAgABwAHAAcACAAIAAgACAAGAAcABwAHAAkACQAJAAkACAAJAAkACQALAAsACwAL
AA4ADgAPABAADwAPAA8ADwAQABEAEgATABcAGQAbAB0AHgAeAB4AHgAeAB4AHQAcAB0A
HQAdABwAHQAdAB8AHwAaABoAGwAbABkAGAAXABYAFgAVABMAEQAQAA4ADAALAAsACAAH
AAYABAACAAAA///9//v/+f/3//P/8f/v/+7/7f/s/+r/6v/q/+n/6f/p/+v/6//s/+3/
7f/s/+z/7v/y//P/8//z//L/8//0//X/9f/2//f/9//5//n/+v/7//3//f/9//3/+//7
//v/+//7//v/+//6//z//P/8//z/+//7//v/+//9//z/+//6//j/+f/5//j/+P/5//n/
+f/5//n/+f/5//n/+f/5//n/+//8//z//P/6//r/+v/7//7//v//////AQACAAIAAgAC
AAIAAwAEAAUABgAHAAoACwAMAA0ADgAMAAwADgAPAA8ADwAPABAAEgATABMAEwAUABQA
FAAUABQAFAAUABQAFAAUABQAFAATABMAEwATABMAEwARABEAEQARABEAEQASABIAEgAS
ABAADwAPAA8AEAAQABAAEAAQABAADwAPAA4ADgAOAAwADgAOAA4ADgAOAAwADAANAA4A
DgAOAA4ADgAQABAAEQASABAAEQARABEAEgASABEAEQARABEADwAPAA4ADgAOAAwADAAL
AAkACQAKAAsACwAMAAoACgAKAAoADQANAA0ACwAKAAkACQAJAAwADAANAA8ADQAOAA4A
DgALAAoACgAKAAwACgAKAAsACwALAAsACwAMAAwADAAMAAsACwALAAsACwALAAsACwAL
AAoADQAWACAAMAA/AFgAewCkAMcA5QAEAR8BMwEtARIB9QDLAIYAPQD8/9H/vv+i/2r/
Of8d//L+t/6I/nH+dP6V/sz+Ef9V/47/tf/W/+X/6f/t//P/8//1//n//f/8//7/AQAD
AAUABgAGAAYABwAIAAgACgAKAAsACwAMAAwADAAMAA0ADQAOAA4ADgANAA0ADQAOAA4A
DgAOAA4ADwAPAA8ADwAPAA8ADwAOAA8ADwAPABEAEQARABEAEgASABMAFAATABMAEwAT
ABMAEwATABMAEwATABMAEwAWABYAFgAWABUAFgAWABYAFwAXABcAFgAVABUAFwAXABIA
EgATABMAEwASABEAEAAQAA8ADQALAAwACgAIAAcABQACAAEAAAAAAP7//P/7//f/9f/z
//H/8P/v/+7/7v/r/+r/6P/o/+j/5//n/+f/5//n/+j/6f/r/+r/6v/s/+3/7f/s/+v/
7P/t/+7/7//v//D/8f/x//P/8//0//X/8//z//P/8//1//X/9f/1//X/9f/1//T/8v/y
//L/8v/z//P/8//z//X/9P/z//L/8v/z//P/8v/y//P/8//z//H/8f/x//H/7//v/+//
7//v//D/8P/w//D/8P/w//H/8v/y//P/8//z//T/9P/0//T/9P/1//b/+P/4//j/+v/5
//r/+//8//7//v8AAAEAAAD///7//v/+/////////wAAAAAAAAAAAgACAAIAAgACAAIA
AgACAAEAAQABAAEAAwADAAEAAQD///////////7//v/+//7/AAD////////+//7//v/+
//7//v/9//3//v/+//7//P/8//z//P/8//z//P/8//3//f/8//z//P/6//v//P/8//v/
/P/8//z//P/8//7//v///wAAAAABAAEAAQAAAAAA/////wEAAQD//////v/+//7//P/6
//n/9//3//j/+f/5//r/+P/4//j/+P/7//v/+//5//j/9//3//f/+P/4//n/+//7//z/
/P/8//n/+P/4//j/+v/4//j/+f/5//n/+f/5//j/+P/4//j/+f/5//n/+f/5//n/+f/5
//n/+v/7/wAACgAWACMANgBRAHQAmQC3ANoAAwEXAQMB4AC9AIUAQAD3/7L/kf+G/2j/
Ov8X//3+0v6V/l7+T/5i/oP+uP7//j//eP+r/8r/0//T/9v/5//v//P/9f/3//z//P/9
//////8AAAIABAAFAAYABgAIAAgACQAJAAoACgAKAAoACwALAAwADAAMAAsACwALAAwA
DAAMAAwADAANAA0ADQANAA0ADQANAA4ADwAPAA8ADwAPAA8ADwAQABAAEQASABMAEwAT
ABMAEQARABEAEQASABMAFAAVABYAFgAWABYAFQAWABYAFgAXABcAFwAWABcAFwAZABkA
FgAWABcAFwAVABQAEwASABIAEQAPAA0ADgAMAAoACQAIAAQAAgAAAP7//P/6//n/+f/3
//X/8//x/+//7f/s/+3/7P/q/+r/6P/n/+f/5//l/+X/5v/n/+n/6P/o/+r/7P/t/+3/
7f/s/+3/7v/v//H/8v/z//P/8f/x//L/8//x//H/8f/x//H/8f/x//H/8f/x//H/8P/u
/+7/7v/u/+3/7f/t/+3/7f/s/+v/6v/s/+3/7f/s/+7/7//v/+//7f/t/+3/7f/v/+//
7//v/+//8P/w//D/8v/y//L/8//0//T/9f/1//X/9v/2//b/+P/4//n/+v/8//z//P/+
////AAABAAIAAgACAAQABQAHAAcABwAIAAgACQAJAAkACgAKAAoACgAKAAoACgAKAAgA
CAAIAAgABwAHAAcABwAHAAcABQAFAAUABQAFAAUABAAEAAQABAADAAEAAAD//wAAAAAA
AAAAAAAAAP/////+//7//v/8//7//v/+//7//P/8//z//f/9//z//P/8//z//f/+//7/
/f/8//z//P/+//7//f/9//z//P/8//7//v/+//7/AAAAAAEAAgACAAMAAwADAAMAAgAA
AP//AAABAAAAAQAAAAAAAAD+//z/+//5//n//P/9//3//v/+//7//v/+//3//f/9//v/
+v/5//n/+f/8//z//f//////AAAAAAAA///+//7//v8AAP7//v////3//f/9//3//v/+
//7//v/9//3//f/9//////////////8AAAEACAAUACAALQBCAGEAhgCnAMUA5AALAR0B
CwHuANEAmQBWABMA2P+5/6b/gv9Q/zX/Gf/k/qn+fv5v/n7+pf7c/iH/Y/+W/7//2P/h
/+H/6f/1//n/+/8BAAUABAAGAAcACQALAAwACgAMAA0ADgAOABIAEgATABMAFgAWABYA
FgAVABUAFgAWABYAFQAVABUAFgAWABYAFgAWABcAFwAXABUAFQAVABUAFgAXABcAFwAZ
ABkAGQAZABgAGAAZABoAGQAZABkAGQAbABsAGwAbABsAGwAbABsAHAAcABwAHAAbABwA
HAAcAB8AHwAfAB4AGwAbAB0AHQAYABgAGQAZABcAFgAVABQAFAATABEADwAQAA4ADAAL
AAsACAAHAAYAAgAAAP7//f/7//n/9//1//P/8f/v/+7/7f/s/+r/6v/q/+n/6f/p/+n/
6f/q/+v/7f/s/+z/7v/w//H/8f/x//b/+f/8////AQACAAMAAwADAAMABAAFAAcABwAH
AAcABQAFAAUABQAFAAUABQAEAAYABgAGAAYABQAFAAUABQADAAIAAQAAAAIAAwADAAIA
AAABAAEAAQABAAEAAQABAAEAAQABAAEAAwAEAAQABAACAAIAAgADAAYABgAHAAcACwAM
AAwADAAOAA4ADwAQAA8ADgANAA4AEAASABQAFgAUABQAFgAXABkAGQAZABoAGgAbABsA
GwAaABoAGgAaABwAHAAcABwAGgAaABoAGgAZABkAGQAZABkAGQAXABcAFwAXABcAFwAY
ABgAGAAYABgAFwAXABcAFgAWABYAFgAWABYAFQAVABYAFgAWABQAFAAUABQAFAAWABQA
FAAUABQAFAAUABQAFgAWABcAGAAYABkAGQAZABgAGAAXABcAGQAZABcAFwAYABgAGAAW
ABQAEwARABEAEgATABMAFAASABIAEgASABUAFQAVABMAEgARABEAEQASABIAEwAVABUA
FgAWABYAEwASABIAEgASABAAEAARABEAEQARABEAEAAQABAAEAATABMAEwATABMAEwAT
ABMAEwASABMAGgAmADIAQQBYAHsAoADFAOcABAEhATUBNQEeAQMB3wCgAFkAFgDj/8z/
tP9+/0f/J/8C/8v+mP57/nT+i/6+/gX/Sf+E/6//0P/h/+X/7f/3//n//f8BAAMABgAG
AAcACQALAAwADgAOAA8AEAAQABIAEgATABMAFAAUABQAFAATABMAFAAUABQAEwATABMA
FAAUABQAFAAUABUAFQAVABUAFQAVABUAFAAVABUAFQAVABUAFQAVABYAFgAXABgAGQAZ
ABkAGQAZABkAGQAZABkAGQAZABkAGgAaABoAGgAbABwAHAAcABsAGwAbABoAGwAbAB0A
HQAaABoAGwAbABkAGAAXABYAFgAVABMAEQAQAA4ADAALAA0ACgAJAAgABAACAAAA////
//3/+//5//f/9f/z//L/8f/w/+7/7v/s/+v/6//r/+3/7f/u/+//7//u/+7/8P/w//H/
8f/x//L/8//0//X/9f/2//f/9//3//f/+P/5//n/+f/5//n/+f/5//n/+f/5//n/+f/4
//j/+P/4//j/+f/5//n/+f/5//j/9//2//j/+f/5//j/9v/3//f/9//1//X/9f/1//X/
9f/1//X/9f/2//b/9v/2//b/9v/3//b/9v/3//f/+f/6//r/+v/6//r/+//8//z//P/8
//7///8AAAEAAgACAAIABAAFAAMAAwADAAQABAAFAAUABQAGAAYABgAGAAYABgAGAAYA
BgAGAAYABgAFAAUABQAFAAcABwAFAAUABQAFAAUABQAGAAYABgAGAAQAAwADAAMABAAE
AAQABAACAAIAAQABAAAAAAAAAP7/AAAAAAAAAAAAAAAAAAABAAEAAAAAAAAA/v///wAA
AAD///7//v/+/wAA/v/+//7//v8AAAAAAQACAAIAAwADAAMABAAEAAMAAwADAAMAAQAB
AAIAAgACAAAA/v/9//v/+//8//3//f/+//7//v/+//7/AQABAAEA///8//v/+//7//r/
+v/7//3//f/+//7//v/9//z//P/8//z/+v/6//v/+//7//v/+//8//z//P/8//v/+//7
//v//f/9//3//f/9//z//f8AAAgAFAAdACwARQBmAIkAqQDKAO8AFQEVAfQA0QCnAGYA
IQDY/6H/iv98/1T/J/8J/+z+uf58/lP+WP5z/pz+2f4f/1z/lf/A/9H/1f/Z/+X/7f/x
//X/+f/8//7//////wEABAAGAAYABwAIAAgACAAIAAkACQAMAAwADAAMAA0ADQAOAA4A
DgANAA0ADQAOAA4ADgAOAAwADQANAA0ADwAPAA8ADwAQABEAEQARABEAEQARABEAEgAS
ABMAFAAVABUAFQAVABUAFQAVABUAFQAVABUAFQAYABgAGAAYABcAGAAYABgAGQAZABkA
GAAZABkAGwAbABgAGAAZABkAGQAYABcAFgAUABMAEQAPABAADgAMAAsACQAGAAUABAAC
AAAA/v/9//3/+//5//f/8//x/+//7v/t/+z/6v/q/+r/6f/p/+n/5//n/+j/6f/r/+r/
6v/s/+z/7f/t/+3/7v/v//D/8f/x//L/8//z//H/8f/y//P/8//z//P/8//z//P/8//z
//H/8f/x//D/8P/w//D/8P/v/+//7//v/+//7v/t/+z/7P/t/+3/7P/s/+3/7f/t/+//
7//v/+//7//v/+//7//v//D/8P/w//D/8P/w//H/8v/y//P/8//1//b/9v/2//j/+P/5
//r//P/8//z//v/9//7///8AAAIAAgAEAAUABQAFAAUABgAGAAcABwAHAAgACAAIAAgA
CAAIAAgACAAGAAYABgAGAAcABwAHAAcABQAFAAMAAwADAAMAAwADAAAAAAAAAAAAAAD/
//////8AAAAAAAAAAAAAAAD//////P/8//z/+v/6//r/+v/6//r/+v/6//v/+//6//r/
+v/6//v//P/8//v/+v/6//r/+v/6//n/+f/8//z//P/8//r/+v/8//z//P/8//7//v//
/wAAAAABAAEAAQACAAIAAQABAP/////9//3/AAAAAAAA/v/8//v/+f/5//r/+//7//z/
/P/8//z//P/////////9//r/+f/5//n/+P/4//n/+//9//7//v/+//3//P/8//z/+v/4
//j/+f/7//v/+//7//z//P/8//z/+//7//v/+//9//3//f/9//3//v///wIACAAUACEA
LgBFAGQAiQCpAMgA6QANARkBAgHnAMcAjABJAAYAzf+w/5z/cP9D/yf/Bv/P/pb+cf5q
/n/+qP7l/iv/av+b/8T/2f/b/93/6f/z//f/+f/9//z//P8BAAMABQAIAAoACgALAAwA
DAAMAAwADQANAA4ADgAOAA4ADwAPABAAEAASABEAEQARAA4ADgAOAA4ADgAPAA8ADwAR
ABEAEQARABAAEQARABEAEwATABMAEwAUABQAFQAWABcAFwAXABcAFQAVABUAFQAXABcA
FwAXABgAGAAYABgAFwAYABgAGAAXABcAFwAWABcAFwAZABkAFAAUABUAFQAUABQAFAAU
ABIAEQAPAA0ADgAMAAoACQAHAAQAAwACAAAA/v/8//v/+f/3//X/8//x/+//7f/s/+v/
6v/o/+j/5v/l/+X/5f/l/+X/5v/n/+n/6P/o/+r/6v/r/+v/6//s/+3/7v/v//H/8v/z
//P/9f/1//b/9//1//X/9f/1//b/9//4//n/9//3//f/9v/4//j/+P/4//f/9//3//f/
9//2//X/9P/0//X/9f/0//T/9f/1//X/9f/1//X/9f/3//f/9//3//X/9v/2//b/+P/4
//j/+f/8//z//f/9//3//v/+//7/AAAAAAEAAgAEAAQABAAGAAUABgAHAAgACQAKAA0A
DwANAA0ADQAOAA4ADwAPAA8AEAAQABAAEAAOAA4ADgAOABAAEAAQABAADwAPAA8ADwAP
AA8ADQANAA0ADQANAA0ACgAKAAoACgAMAAsACwALAAoACgAKAAoACgAKAAkACQAKAAoA
CgAIAAgACAAIAAgACAAIAAgACQAJAAgACAAIAAoACAAIAAgACAAIAAoACgALAAwACgAL
AAsACwAMAAwACwALAAsACwAJAAkADAAMAAwACgAGAAUAAwADAAYABwAHAAgACAAIAAgA
CAAHAAcABwAFAAQAAwADAAMABAAEAAUABwAHAAgACAAIAAcABgAGAAYABgAEAAQABQAF
AAUABQAFAAQABAAEAAQABQAFAAUABQAFAAUABQAFAAUABgAHAA4AFgAiAC8ARgBnAIwA
swDVAPIADQEnASsBGAH7ANsAoABZABQA3f/C/6z/ev8//x3//P7H/pD+cf5s/oH+sv7z
/jn/eP+l/8b/3f/j/+n/8f/3//n/+////wAAAAADAAUABwAIAAoACgALAAwADAAOAA4A
DwAPABAAEAAQABAADwAPABAAEAAQAA8ADwAPAA4ADgAOAA4ADgAPAA8ADwAPAA8ADwAP
ABAAEQARABEAEQARABEAEQASABIAEwAUABMAEwATABMAFQAVABUAFQAVABUAFQAVABYA
FgAWABYAFQAWABYAFgAXABcAFwAWABUAFQAXABcAFAAUABUAFQATABIAEQAQABIAEQAP
AA0ADAAKAAgABwAHAAQAAwACAAAA/v/8//v/+//5//f/9f/z//H/7//u/+v/6v/o/+j/
6v/p/+n/6f/n/+f/6P/p/+n/6P/o/+r/6v/r/+v/6//q/+v/7P/t/+//8P/x//H/8f/x
//L/8//z//P/8//z//P/8//z//P/8//z//P/8v/y//L/8v/y//P/8//z//P/8//y//H/
8P/w//H/8f/w/+7/7//v/+//7//v/+//7//t/+3/7f/t/+//8P/w//D/8P/w//D/8f/w
//D/8f/x//H/8v/y//L/9P/0//X/9v/2//b/9v/4//f/+P/5//r/+v/6//z//f/7//v/
+//8//z//f/9//3//P/8//z//P/+//7//v/+//7//v/+//7//f/9//3//f/9//3/+//7
//v/+//7//v/+v/6//r/+v/6//n/+f/5//j/+P/4//j/+P/4//f/9//2//b/9v/0//X/
9v/3//j/9v/2//b/9//3//b/9v/2//T/9f/2//b/9//2//b/9v/2//b/9f/1//j/+P/4
//j/+P/4//n/+f/6//v/+//7//v/+//7//z/+//5//j/9//5//n/+P/4//b/8//y//L/
9P/0//T/9P/0//T/9P/0//X/9f/1//X/8//y//H/8P/x//L/8//0//P/9v/0//T/9P/0
//L/8v/y//L/8v/y//L/8v/w//D/8P/w//D/8P/w//D/8v/y//L/8v/y//L/8v/y//f/
/P8BAAYAHAAwAEQAWAB7AJwAvQDeANgA1ADQAMwAkABWABwA4v+7/5b/cf9M/yP//P7V
/q7+nP6M/nz+bP6k/tr+EP9G/2j/iP+o/8j/z//W/93/5P/p/+z/7//y//X/9v/3//j/
+//8/w==
         </WaveFormData>
      </LeadData>
      <LeadData>
         <LeadByteCountTotal>10000</LeadByteCountTotal>
         <LeadTimeOffset>0</LeadTimeOffset>
         <LeadSampleCountTotal>5000</LeadSampleCountTotal>
         <LeadAmplitudeUnitsPerBit>4.88</LeadAmplitudeUnitsPerBit>
         <LeadAmplitudeUnits>¦ÌV</LeadAmplitudeUnits>
         <LeadHighLimit>2147483647</LeadHighLimit>
         <LeadLowLimit>268435456</LeadLowLimit>
         <LeadID>V4</LeadID>
         <LeadOffsetFirstSample>0</LeadOffsetFirstSample>
         <FirstSampleBaseline>0</FirstSampleBaseline>
         <LeadSampleSize>2</LeadSampleSize>
         <LeadOff>FALSE</LeadOff>
         <BaselineSway>FALSE</BaselineSway>
         <ExcessiveACNoise>FALSE</ExcessiveACNoise>
         <MuscleNoise>FALSE</MuscleNoise>
         <LeadDataCRC32>4015235092</LeadDataCRC32>
         <WaveFormData>
8f/u/+3/7f/q/+n/6f/p/+v/6v/p/+n/5//m/+b/5v/m/+b/5v/m/+j/6P/o/+j/6f/p
/+f/6v/s/+z/6v/q/+v/7f/x//3/DwAuAEoAVQBZAGMAbABzAHMAbgB1AI0AngCmAK0A
rwCbAGoALwAPAP7/5P/c//f/EQAdACUAJAAPAPL/6P/x//b/9P/2//b/8v/v//D/8f/x
//H/8P/w//D/8P/w//L/8v/y//P/8//z//P/8//0//T/9f/2//b/9f/1//b/9f/1//T/
9P/2//b/9//3//n/+v/6//r/+f/5//n/+v/6//v/+//7//z//P/8//z//P/9//3//f/9
//3//v/+//7/////////////////AAAAAAAAAAAAAAEAAQABAAEAAwADAAMAAwADAAMA
AwADAAEAAQABAAAAAgACAAIAAQABAAAA//////////////7//v/+//7//v/9//z/+//7
//r/+f/5//n/9//3//b/9v/2//b/9//4//b/9v/3//f/9v/2//b/9f/3//f/9//2//T/
9P/1//X/8v/x//H/8P/y//H/8f/w//D/7//u/+7/7//v/+7/7v/u/+7/7f/t/+v/6//q
/+r/6v/q/+r/6v/s/+v/6v/q/+r/6//r/+v/6//r/+v/6//r/+v/6//r/+n/6f/p/+n/
6//q/+r/6//p/+n/6f/p/+z/7P/r/+v/6//s/+3/7f/t/+//7//v//H/8v/y//T/9P/0
//P/8//0//X/9v/3//r/+v/6//r/+v/6//r/+v/8//z//P/8//z//P/8//z/////////
///+//7//v/+//7//v/8//z/+v/6//r/+f/4//j/+P/4//b/9v/2//b/+P/3//f/9//4
//f/9//3//X/9v/2//X/9P/0//T/8//1//X/9f/1//X/9f/0//P/8f/y//P/8//z//P/
9P/0//X/9P/y//L/8v/y//L/8v/y//T/9v/4//n/9//5//n/+f/5//j/+P/4//j/+P/4
//j/+f/6//r/+v/6//r/+P/4//v//P/8//3//f/9//3//f/////////+//3//f/9//3/
/v/+//7/AQABAAEAAQABAP///P/7//v/+P/3//f/9//3//b/9f/1//b/9v/3//j/+P/4
//j/+P/2//b/9v/2//X/9//5//r//P/+/wAABAAHAAsAEwAhADMATgBqAHcAfQCJAJYA
mQCVAJAAjwCfAKoAqgCrAK0AmQBmADMAEwD6/97/1P/t/xEAJQAtADAAHQAAAPb///8E
AAQABAAEAAIAAQACAAEA/f/9//7//v/+//7//v8AAAAAAAABAAEAAQABAAEAAAAAAAEA
AgACAAEAAQACAAMAAwACAAIABAAEAAUABQADAAQABAAEAAUABQAFAAYABgAHAAcABwAI
AAgACAAIAAgACQAJAAkACQAJAAoACgAKAAsACwALAAkACQAJAAoADAAMAAwADAANAA0A
DQANAAsACwALAAsADQANAA0ADQAPAA8ADwAOAAwADAAMAAsACwAKAAkACQAJAAkACQAI
AAYABgAGAAYABQAEAAMAAwACAAEAAQABAAEAAQAAAAAAAQAAAAAAAAD+//7///////7/
/v/+//3//v///wAAAAD+//7//////wAA//////7//v/9//3//P/+//3//P/8//v/+//6
//r/+//8//z//f/7//v/+v/6//r/+v/6//r/+//7//v//P/6//v/+//7//n/+f/5//n/
+f/5//n/+f/3//f/9//3//n/+P/4//n/9//3//f/9//5//r/+v/7//v//P/9//3///8B
AAEAAQABAAIAAgAEAAMABAAEAAUACAAJAAoACwAMAAwADAAMABAAEAAQABAAEgASABIA
EgAQABAAEAAQABEAEQARABEAEQASABMAFAASABIAEAAQAA4ADgAOAA0ADgAOAA4ADgAM
AAwADAAMAAwACwALAAsACgAJAAkACQAJAAoACgAJAAYABgAGAAUABwAHAAcABwAGAAYA
BgAGAAYABQAGAAcABwAHAAkACQAJAAkACAAIAAgACAAIAAgACAAJAAoACgAKAAoACgAI
AAgACQAKAAoACwAJAAkACQAJAAsACwALAAoABQAFAAUABQAIAAgACAALAAsACwALAAsA
CQAGAAUABQACAAEAAQABAAEAAAD////////+//7//v/8//z//P/8//r/+v/6//r/+//7
//v//P8AAAYACgAMABUAHwAnADUARwBeAHQAfwCDAI8AoACjAJ8AmgCZAKUAtgC4AK0A
qQCZAFwAEQDn/9L/tP+k/7//5f/9/wsAFAAPAPr/7v/1//z//P/+//7//P/7//r/+f/5
//n/+v/6//r/+v/6//j/+P/4//n/+f/5//n/+f/6//r/+//8//z/+//7//z//f/9//z/
/P/8//z//f/9//3//v/+//7/////////AAACAAMAAwADAAIAAgACAAIAAgADAAMAAwAF
AAUABgAGAAQABQAFAAUABQAFAAUABgAGAAYABgAGAAUABQAFAAUABwAHAAcABwAHAAcA
BwAHAAcABwAHAAYABgAGAAYABQAFAAQAAwADAAMAAwADAAIAAAAAAAAAAAD9//z/+//7
//r/+f/5//n/+//7//r/+v/3//b/9v/2//X/9P/0//P/9P/0//T/8//z//P/8//y//H/
8P/w/+//7v/t/+3/7P/u/+3/7f/s/+z/6//q/+r/6//r/+r/6v/q/+r/6f/p/+f/5//m
/+b/5v/m/+b/5v/o/+f/5v/m/+b/5//n/+f/5v/l/+T/4//h/+H/4f/h/+H/4f/h/+H/
4f/g/+D/4f/f/9//3//f/+D/4P/f/9//3//g/+H/4f/j/+X/5f/l/+X/5v/m/+j/5//o
/+j/6f/q/+v/7P/t//D/8P/w//D/8v/y//L/8v/y//L/8v/y//T/9P/0//T/9f/1//X/
9f/0//T/9P/0//T/9P/y//L/8P/w//D/7//u/+7/7v/u/+7/7v/u/+7/7v/t/+3/7f/s
/+v/6//r/+v/7P/s/+v/6v/q/+r/6f/p/+n/6f/p/+n/6f/o/+f/5//o/+n/6f/p/+n/
6P/o/+j/6P/o/+n/6v/r/+v/6//t/+3/7f/t/+z/7P/s/+z/7P/s/+z/7f/u/+7/7v/s
/+z/6v/q/+v/7P/s/+3/7f/t/+3/7f/v/+//7//u/+v/6//r/+v/7P/s/+z/7//v/+//
7//v/+//7P/r/+v/6P/n/+f/5//n/+b/5f/l/+X/5P/k/+T/5P/k/+T/5P/m/+b/5v/m
/+X/5f/j/+T/5v/o/+j/5v/n/+n/6//1/wUAHgA8AFEAWQBhAGgAbQBxAG4AbQCBAJYA
ogCrALEApQB+AEEAEwACAOr/1v/l/wcAFwAfACQAFQD2/+T/6f/w//D/8P/y//D/7f/u
/+3/7f/t/+z/6v/q/+r/6v/s/+z/7P/t/+3/7f/t/+3/7v/u/+//8P/w/+//7//w/+//
7//u/+7/8P/w//H/8f/v//D/8P/w//H/8f/x//L/8v/z//P/8//0//T/9P/0//T/9f/1
//X/8//z//T/9P/0//X/9f/1//X/9f/1//b/9v/2//b/9v/3//f/9//3//f/9//3//f/
9//3//f/9//3//f/9//2//b/9v/2//X/9f/0//P/8//z//P/8//y//L/8v/y//L/8f/w
/+//7//u/+3/7f/t/+3/7f/s/+z/6//q/+r/6v/q/+r/6//r/+r/6v/q/+n/6//r/+v/
6v/o/+j/6f/p/+j/5//n/+b/5v/l/+X/5P/k/+P/4v/i/+H/4f/g/+D/4P/g/9//3//f
/9//3v/e/97/3v/e/97/3v/d/9z/3P/c/93/3f/d/93/3f/d/93/3//f/9//3//d/93/
3f/d/9//3v/e/9//3//f/9//3//g/+D/3//f/93/3v/f/9//3//h/+H/4f/h/+L/4v/k
/+X/5v/m/+f/6P/p/+r/6//s/+z/7P/s/+7/7v/u/+7/8P/w//D/8P/y//L/8v/y//H/
8f/x//H/8v/y//L/8v/w//D/7v/u/+7/7v/u/+3/7P/s/+z/7P/q/+r/6v/q/+r/6f/p
/+n/6P/n/+f/5//n/+j/6P/n/+b/5v/m/+X/5f/l/+X/5f/l/+X/5P/j/+P/5P/l/+X/
5f/l/+b/5v/l/+T/5P/k/+b/5v/m/+b/5f/m/+f/5//p/+v/6//r/+v/6v/q/+r/6P/o
/+j/6P/r/+z/7P/s/+r/6v/o/+j/6f/q/+r/6//t/+3/7f/t/+3/7f/t/+z/6f/p/+n/
6f/o/+j/6P/r/+3/7f/t/+3/6//o/+f/5//m/+X/5f/l/+X/5P/j/+P/4//i/+L/4v/k
/+T/5P/k/+L/4v/i/+L/4//j/+P/5v/q/+r/6v/s/+//7//x//n/CQAkAEQAVQBbAGkA
eAB/AIEAegB3AIcAmACgAKkAsQCjAHoARwAjAAwA8P/i//X/EQAhACkALAAbAPr/6v/x
//j/+v/6//z//P/5//j/+f/5//n/+P/4//j/+P/4//b/9v/2//f/+P/5//r/+//6//r/
+//8//z/+//7//z//f/9//z//P/8//z//f/9////AAAAAAAA////////AAACAAMAAwAD
AAQABAAEAAQABAAFAAUABQAFAAUABgAGAAYABwAHAAcACQAJAAkACgAIAAgACAAIAAkA
CQAJAAkACwALAAsACwAJAAkACQAJAAkACQAJAAgACAAIAAgABwAHAAYABQAFAAUABQAF
AAQAAgACAAIAAgABAAAA//////7//f/9//3/+//7//r/+v/5//j/+P/4//r/+v/7//v/
+P/4//j/9//4//n/+v/6//n/+P/4//f/+P/3//f/9v/4//f/9//2//f/9//3//j/+P/3
//X/9P/2//b/9f/1//f/9//2//b/9P/0//T/9P/2//X/9P/0//L/8//z//P/8//z//P/
8//z//P/8//z//H/8f/x//H/8v/y//P/9f/0//P/8v/x//P/9P/0//X/9//4//n/+f/3
//n/+f/5//v//P/8//7/AQACAAIAAwADAAMAAwADAAQABAAEAAQACAAIAAgACAAKAAoA
CgAKAAoACgAKAAoACwALAAsACwAKAAoACgAKAAgACAAGAAYACAAIAAgABwAGAAYABgAG
AAYABgAGAAYABAADAAMAAwAEAAMAAwADAAEAAgACAAEAAgACAAIAAQABAAEAAQABAAIA
AgACAAIAAgADAAQABQAFAAMABQAFAAUABQAEAAQABAAEAAQABAAEAAUABgAGAAYABAAE
AAIAAgAFAAYABgAHAAUABQAFAAUABwAHAAcABgADAAMAAwADAAYABgAGAAkABwAHAAcA
BwADAAAA//////7//f/9//3////+//3//f/9//z//P/8//z//P/8//z/+v/6//r/+v/7
//n/+//+/wAABAAIABAAGQAhACsAPQBTAGgAfACFAIsAlwCkAKMAnQCYAJ0AswDAALoA
sQCrAIcAPgD//+H/yP+s/7L/1f/1/wcAEQAUAAcA9v/0//v//v/8//7//v/8//v/+v/7
//v/+//8//v/+v/5//j/+P/4//j/+f/5//n/+f/5//r/+v/7//z//P/7//v//P/9//3/
/P/8//7//v////////8AAAAAAAABAAEAAQACAAIAAwADAAMABAAEAAQABAAEAAUABQAF
AAUABQAGAAYABgAHAAcABwAJAAkACQAKAAgACAAIAAgACQAJAAkACQAJAAkACQAJAAcA
BwAHAAcABwAHAAcABgAGAAYABgAFAAUABAADAAMAAwADAAMAAgACAAIAAgACAAEAAAD/
/////v/9//3//f/8//v/+f/4//n/+P/4//j/9v/2//f/9//2//b/9v/1//X/9f/1//T/
8v/y//P/8//y//H/8f/w//L/8f/x//D/8P/v/+7/7v/v/+//7v/u/+7/7v/t/+3/6//r
/+r/6v/s/+z/7P/s/+z/6//q/+r/6v/r/+v/6//r/+v/6//r/+n/6f/p/+n/5//n/+f/
5//n/+b/5v/n/+f/5//n/+f/6P/o/+f/5//n/+j/6f/p/+f/6f/p/+n/6//s/+z/7v/v
//D/8P/x//L/8//0//X/9v/2//b/9v/4//j/+P/4//r/+v/6//r//P/8//z//P/7//v/
+//7//r/+v/6//r//P/8//r/+v/4//j/+P/3//j/+P/4//j/9v/2//b/9v/0//P/8//z
//T/8//z//P/8f/y//L/8f/y//L/8v/x//H/8f/x//H/8f/x//D/7//v//D/8f/x//H/
8v/w//D/8P/w//H/8v/z//P/9f/3//f/9//3//b/9v/2//b/9v/2//b/9f/2//b/9v/0
//T/8v/y//P/9P/0//X/9f/1//X/9f/1//X/9f/0//P/8//z//P/9v/2//b/+f/3//f/
9//3//X/8v/x//H/7v/t/+3/7f/v/+7/7f/t/+3/7P/s/+z/7P/s/+z/7P/q/+r/6v/q
/+3/7f/t/+z/7v/u/+7/8P/v/+//9f8BABcAOABQAFkAYQBtAHQAeQB3AHAAewCVAKYA
rgC3ALUAnQBmAC0AEQACAOr/6P8FAB0AJQAtACgADwDy/+r/9f/6//r/+P/4//j/9//0
//P/8//x//L/9P/0//T/9P/0//T/9P/1//X/9f/1//X/9v/2//f/+P/2//X/9f/2//f/
9//2//b/+P/4//n/+f/5//r/+v/6//v/+//7//z//P/9//3//f/+//7//v/+//7/////
/////////wAAAAAAAAEAAQABAAEAAQABAAIAAgACAAIAAgABAAEAAQABAAMAAwADAAMA
AwADAAMAAwABAAEAAQAAAAAAAAAAAP//AQAAAP/////9//3//f/8//r/+v/6//r/+f/4
//f/9//4//f/9//3//f/9//2//b/9f/0//T/9P/0//T/9f/1//T/9P/0//P/9f/1//X/
9P/y//L/8//z//L/8f/x//D/7v/t/+3/7P/u/+3/7P/s/+3/7f/s/+z/7P/s/+v/6//p
/+n/6P/o/+j/6P/o/+j/6v/p/+j/6P/o/+n/6f/p/+n/6f/p/+n/6f/p/+n/6f/p/+n/
6f/p/+v/6v/q/+v/6f/p/+n/6f/q/+r/6f/p/+n/6v/r/+v/6//t/+3/7f/v//D/8P/y
//H/8v/y//P/8v/z//T/9f/4//j/+P/4//r/+v/6//r//P/8//z//P/8//z//P/8//v/
+//7//v/+v/6//r/+v/6//r/+P/4//j/+P/4//f/9v/2//b/9v/y//L/8v/y//L/8f/x
//H/8v/x//H/8f/v//D/8P/v//D/8P/w/+//7//v/+//7//v/+//7v/t/+3/7v/v/+//
7f/t/+7/7v/v/+7/7v/u/+7/7f/u/+7/7v/u/+7/8f/y//P/8//z//X/9f/1//P/8v/y
//L/9P/0//T/9P/1//b/9v/2//T/9P/y//L/8//0//T/9f/1//X/9f/1//f/9//3//b/
8//z//P/8//2//b/9v/5//f/9//3//f/9f/y//H/8f/w/+//7//v/+3/7P/r/+v/7f/s
/+z/7P/s/+z/7P/s/+z/7P/s/+z/7//t/+3/7v/y//T/9P/0//X/+f///wsAHwA+AFYA
YQBtAH0AggCFAIEAgACJAJsApACsALUAsQCRAGAANwAfAAQA7P/w/w8AJwAvADEAKAAL
APD/8P/7//z//P/+//7/+P/3//j/9//3//X/9P/0//T/9P/0//b/9v/2//f/9//3//f/
9//2//b/9//4//j/9//3//j/+//7//r/+v/6//r/+//7//n/+v/6//r//f/9//3//v/+
/////////wAAAAAAAAAAAAABAAEAAQD/////AAAAAAIAAwADAAMAAwADAAMABAACAAIA
AgACAAUABQAFAAUABQAFAAUABQAFAAUABQAFAAMAAwADAAIABAAEAAQAAwADAAIAAQAB
AAEAAQABAAAA/P/8//z//P/7//r/+f/5//r/+f/5//n/9//3//b/9v/3//b/9v/2//T/
9P/1//X/9v/2//b/9f/3//f/9//2//T/9P/1//X/9v/1//X/9P/0//P/8//y//T/8//y
//L/8//z//L/8v/y//L/8f/x//P/8//y//L/8v/y//L/8v/y//H/8P/w//D/8f/x//H/
7//v/+//7//x//H/8f/x//H/8f/x//H/8f/w//D/8f/v/+//7//v//L/8v/x//H/8v/0
//b/9//3//n/+f/5//j/+P/3//j/+v/8//3////+////AAABAAIAAgACAAIABgAGAAYA
BgAGAAYABgAGAAgACAAIAAgABwAHAAcABwAGAAYABgAGAAgACAAGAAYABAAEAAQAAwAE
AAQABAAEAAIAAgACAAIAAAD///////8AAP//////////AAAAAP//AAAAAAAA////////
///+//7//v/+//7//f/+//////8BAAMAAwADAAEAAAAAAAAAAgACAAIAAgADAAQABAAE
AAIAAgAAAAAAAwAEAAQABQADAAMAAwADAAcABwAHAAYAAQABAAEAAQAEAAQABAAHAAUA
BQAFAAUAAwAAAP/////8//v/+//7//v/+v/5//n/+f/4//j/+P/6//r/+v/6//r/+v/6
//r/+f/3//f/+v/+/wIABAAOABcAHwApADkATwBkAHgAgwCHAJMAogClAJ8AmACdAK0A
vAC8ALEArQCRAE4ABwDj/8r/rP+o/8n/7f///wsAEAAFAPT/8P/5//z//P/+//7//P/5
//j/9//5//n/+P/4//j/+P/4//j/+P/4//n/9//3//f/9//4//j/+f/6//r/+f/5//r/
+//7//r/+v/8//z//f/9//3//v/+//7/////////AAAAAAEAAQABAAIAAgACAAIAAgAD
AAMAAwADAAMABAAEAAQABQAFAAUABQAFAAUABgAIAAgACAAIAAcABwAHAAcABwAHAAcA
BwAHAAcABwAHAAcABwAHAAYABgAGAAYABQADAAIAAQABAAMAAwADAAIAAAAAAAAAAAD/
//7//f/9//r/+f/5//n/+f/5//j/+P/3//b/9v/2//T/9P/1//X/9P/0//T/8//z//P/
8//y//L/8v/z//P/8P/v/+//7v/w/+//7//u/+7/7f/s/+z/7f/t/+z/7P/q/+r/6f/p
/+v/6//q/+r/7P/s/+z/7P/s/+v/6v/q/+r/6//r/+v/6f/p/+n/6f/n/+f/5//n/+X/
5f/l/+X/5f/k/+T/5f/l/+X/5f/l/+b/5v/l/+X/5//o/+n/6f/p/+v/6//r/+v/7P/s
/+7/7//w//D/8f/0//X/9v/3//b/9v/2//b/+P/4//j/+P/8//z//P/8//z//P/8//z/
/f/9//3//f/6//r/+v/6//r/+v/4//j/+P/4//j/9//4//j/+P/4//b/9v/2//b/9v/1
//X/9f/0//P/8//z//H/8v/y//H/8v/y//L/8f/x//H/8f/x//H/8f/w/+//8f/y//P/
8//x//H/8P/u//D/8P/w//D/8P/x//L/8//z//P/9f/1//X/9f/0//T/9P/0//T/9P/0
//X/9v/2//b/8v/y//D/8P/x//L/8v/z//X/9f/1//X/9//3//f/9v/z//P/8//z//T/
9P/0//f/9f/1//X/9f/z//D/7//v//D/7//v/+//7//u/+3/7f/t/+z/7P/s/+z/7P/s
/+z/7P/s/+z/7P/r/+v/6//q/+z/7v/u/+7/7f/v//P/+f8HACIAQgBTAFkAYwBuAHEA
dwByAHEAhQCaAKYArwCzAKsAhgBLAB8ADAD4/+b/8/8TACMAKQAsAB0A/v/q/+3/9v/2
//T/9v/0//P/8v/v/+//8f/w/+7/7v/u/+7/7v/u/+7/7//x//H/8f/x//L/8v/z//T/
9P/z//P/9P/1//X/9P/0//L/8v/z//P/8//0//T/9P/3//f/9//4//b/9//3//f/+P/4
//j/+P/6//v/+//7//n/+f/6//r/+v/7//v/+//7//v/+//8//z//P/8//z//f/9//3/
/f/9//3//f/9//3//f/9//3//f/9//3//P/8//z//P/7//3//P/7//v/+f/5//n/+P/4
//j/+P/4//f/9v/1//X/9P/z//P/8//x//H/8P/w//H/8P/w//D/8P/w//H/8f/w//D/
8P/v/+//7//v/+7/7v/u/+//7//u/+3/7f/s/+r/6f/p/+j/6P/n/+b/5v/n/+f/5v/m
/+b/5v/l/+X/5f/l/+T/5P/k/+T/5P/k/+T/4//i/+L/5P/l/+X/5f/l/+X/5f/l/+X/
5f/l/+X/5f/l/+X/5f/l/+T/5P/l/+X/5f/l/+X/5v/m/+X/5f/l/+b/5//n/+f/6f/p
/+n/6f/q/+r/7P/r/+z/7P/t//D/8f/y//P/9P/0//T/9P/0//T/9P/0//b/9v/2//b/
+P/4//j/+P/3//f/9//3//j/+P/4//j/+P/4//b/9v/0//T/9P/z//D/8P/w//D/7v/u
/+7/7v/u/+3/7f/t/+3/7f/u/+//7f/u/+7/7f/s/+z/7P/r/+v/6//r/+v/6//r/+r/
6f/p/+r/6//r/+n/6f/q/+r/6//q/+r/6v/q/+v/6//s/+z/6v/q/+r/6v/q/+3/7v/v
/+//7//x//H/8f/x//D/8P/w//D/8P/w//D/7//w//D/8P/u/+7/7P/s/+v/7P/s/+3/
7v/v//D/8f/z//P/8//y/+3/7f/t/+3/7v/u/+7/8f/z//P/8//z/+//7P/r/+v/6P/n
/+f/5//p/+j/5//n/+f/5v/m/+b/5v/m/+b/5v/o/+j/6P/o/+f/5//n/+j/6v/s/+z/
7P/v//H/8//5/wkAIAA+AFMAWwBpAHgAgQCBAH4AewCFAJYAnAChAKkAnwB8AE0AKQAW
APz/5v/z/xMAJwAvADAAIQD+/+j/7f/4//j/+P/4//T/8f/y//P/8//z//T/8v/y//L/
8v/w//D/8P/x//H/8f/x//H/8v/y//P/9P/0//P/8//0//X/9f/0//T/9P/0//X/9f/3
//j/+P/4//f/9//3//j/+v/7//v/+//6//r/+v/6//z//f/9//3/+//7//z//P/8//3/
/f/9/////////wAAAAAAAAAAAAD//////////wEAAQABAAEA//////////8BAAEAAQAA
AAAAAAAAAP/////+//3//f/7//v/+//6//r/+v/6//r/9//2//X/9f/0//P/8//z//X/
9f/0//T/8//y//L/8v/w//D/8f/x//L/8v/y//H/8f/x//H/8P/w//D/8f/x//D/7//v
/+7/7//v//D/8P/w/+//7v/u/+//7//u/+7/7v/u/+3/7f/t/+3/7P/s/+z/7P/s/+z/
7P/r/+r/6v/q/+v/6//r/+v/6//r/+v/6f/p/+n/6f/r/+v/6//r/+n/6P/o/+n/6//r
/+v/6//u/+7/7f/t/+v/7P/t/+3/7//x//H/8f/z//T/9P/2//X/9v/2//f/+v/7//z/
/f/8//z//P/8/wAAAAAAAAAAAAAAAAAAAAAAAAAAAAAAAAEAAQABAAEAAAAAAAAAAAAA
AAAA/v/+//7//v/+//3/+v/6//r/+v/5//r/+//8//r/+f/5//n/+v/5//n/+f/3//j/
+P/3//b/9v/2//X/9f/1//X/9f/3//f/9v/1//f/9v/2//b/9v/2//f/+P/5//n/9//5
//n/+f/5//j/+P/4//j/+P/4//j/+//8//z//P/4//j/9v/2//n/+v/6//v//f/9//3/
/f/+//3//P/6//f/9//3//f/+P/4//j/+//9//3//f/9//n/9v/1//X/9P/z//P/8//z
//L/8f/x/+//7v/u/+7/8P/w//D/8P/w//D/8P/w/+//7//x//T/9v/4//r/BAAPABcA
HwAtAEEAVgBsAHsAgQCJAJYAmwCXAJAAkQChALIAsgClAJ8AjQBQAAcA3//I/6z/ov+9
/+H/9/8DAAgAAQDw/+j/7//2//b/9v/4//T/8//0//P/8//z//L/8P/w//D/8P/w//D/
8P/x/+//7//v/+//8P/w//H/8v/y//H/8f/y//H/8f/w//D/8v/y//P/8//z//T/9P/0
//X/9f/1//b/9v/3//f/9//4//j/+P/4//j/+f/5//n/+f/5//r/+v/6//v/+//7//n/
+f/5//r//P/8//z//P/9//3//f/9//3//f/9//3/+//7//v/+//7//v/+//6//r/+v/6
//n/+f/4//f/9//3//f/9//2//T/9P/0//T/8//y//H/8f/w/+//7//v/+3/7f/s/+z/
6//q/+r/6v/p/+j/6P/n/+j/6P/o/+f/5//n/+f/5v/l/+T/5P/j/+T/4//j/+L/4v/h
/+H/4P/g/9//3v/e/9//3//e/97/3v/e/93/3f/d/93/3P/c/9z/3P/c/9z/3P/b/9r/
2v/Y/9n/2f/Z/9n/2f/Z/9n/2f/Z/9n/2f/X/9f/1//X/9f/1v/W/9f/1f/V/9X/1f/W
/9b/1f/V/9f/2P/Z/9n/2f/b/9v/2//d/97/3v/g/9//4P/g/+H/4v/j/+T/5f/m/+b/
5v/m/+j/6P/o/+j/6v/q/+r/6v/q/+r/6v/q/+n/6f/p/+n/6P/o/+j/6P/q/+r/6P/o
/+j/6P/o/+f/5v/m/+b/5v/k/+T/5P/k/+L/4f/h/+H/4v/h/+H/4f/f/+D/4P/f/+D/
4P/g/9//3//f/9//3//f/9//3v/d/93/3v/f/9//3f/d/97/3v/d/9z/3P/c/97/3//f
/+D/4P/g/+H/4f/h/+L/4//k/+L/4v/i/+L/4v/h/+H/4f/k/+T/5P/k/+P/4f/g/9//
3//f/+D/4P/i/+P/4//j/+P/5P/l/+X/4v/h/+D/3//h/+H/4f/f/+H/4v/h/+D/3//e
/93/3P/b/9r/2P/Y/9j/2P/W/9b/1v/W/9b/1v/W/9b/1v/W/9b/1v/W/9b/1v/W/9j/
2P/Y/9j/2f/a/9v/3P/q//b/AgAOACAAMABAAFAAVQBYAFsAXgBqAHQAfgCIAH8AdgBt
AGQAQwAkAAUA5v/u//b//v8GAAEA/P/3//L/7P/o/+T/4P/e/97/3v/e/9z/3P/c/9z/
3v/e/w==
         </WaveFormData>
      </LeadData>
      <LeadData>
         <LeadByteCountTotal>10000</LeadByteCountTotal>
         <LeadTimeOffset>0</LeadTimeOffset>
         <LeadSampleCountTotal>5000</LeadSampleCountTotal>
         <LeadAmplitudeUnitsPerBit>4.88</LeadAmplitudeUnitsPerBit>
         <LeadAmplitudeUnits>¦ÌV</LeadAmplitudeUnits>
         <LeadHighLimit>2147483647</LeadHighLimit>
         <LeadLowLimit>268435456</LeadLowLimit>
         <LeadID>V5</LeadID>
         <LeadOffsetFirstSample>0</LeadOffsetFirstSample>
         <FirstSampleBaseline>0</FirstSampleBaseline>
         <LeadSampleSize>2</LeadSampleSize>
         <LeadOff>FALSE</LeadOff>
         <BaselineSway>FALSE</BaselineSway>
         <ExcessiveACNoise>FALSE</ExcessiveACNoise>
         <MuscleNoise>FALSE</MuscleNoise>
         <LeadDataCRC32>548115299</LeadDataCRC32>
         <WaveFormData>
7//s/+r/6f/n/+f/5v/m/+b/5v/k/+T/5P/k/+T/5P/j/+P/4//i/+L/4v/i/+L/4v/i
/+D/4v/f/9j/z//G/7T/n/+P/4v/kv+j/7j/0v/r/wkAMABmAJ4AzwD9AC4BZwGqAe4B
KwJTAk8CNAIoAhQC4gGyAYoBTQEAAbkAegBDABoACgAJAAYAAQD///v/8v/t/+v/6v/o
/+b/4//h/+D/3//e/93/3f/d/9z/3P/c/9z/3P/e/97/3v/e/93/3f/c/9z/3P/c/9z/
3P/c/9z/3P/d/93/3f/d/93/3f/d/93/3f/e/97/3v/e/97/3v/e/97/3v/e/97/3v/b
/9v/2//b/9v/2//b/9v/2//b/9v/2//b/9v/2//b/9n/2f/Z/9n/2//b/9z/3P/c/9z/
3P/c/93/3f/e/97/4P/h/+H/4f/j/+T/5f/l/+b/5//o/+n/6v/r/+z/7f/t/+7/7//w
//P/8//z//T/9f/1//X/9v/4//j/+P/4//f/9v/2//X/9f/0//T/9P/0//T/8v/x//H/
8P/v/+//7v/t/+z/6//q/+n/6f/o/+j/5//n/+f/5//l/+X/5f/n/+f/5//n/+f/5//m
/+b/5v/m/+f/5//k/+T/5P/k/+b/5v/n/+f/5//n/+f/5//n/+f/5//n/+f/5//n/+f/
6f/o/+j/6P/m/+X/5f/l/+f/5//n/+f/5f/l/+X/5f/l/+X/5f/l/+X/5f/l/+X/4//j
/+T/5P/i/+L/4//j/+P/5P/k/+X/5f/l/+X/5v/l/+X/5f/l/+T/5P/k/+T/5P/l/+b/
6P/p/+n/6P/o/+j/6P/o/+f/5//n/+f/5//n/+f/5//n/+f/5//n/+f/6P/o/+j/6P/o
/+j/6P/o/+f/5//n/+b/5f/l/+X/5f/l/+b/5v/l/+X/5f/l/+X/5f/l/+T/5P/l/+X/
5v/m/+b/5v/j/+T/5P/k/+T/5P/k/+X/5v/p/+r/6v/q/+r/6v/q/+r/6v/q/+r/6v/q
/+r/6//r/+z/7P/s/+v/6//r/+v/7f/t/+3/7//w//D/8v/x//L/8v/x//L/8v/y//T/
9P/0//T/9v/3//f/9v/0//H/7v/s/+v/6f/p/+j/6P/o/+j/5v/m/+j/6P/o/+j/5//n
/+f/5v/k/+T/5P/k/+T/5v/m/+T/4f/e/9f/zP+8/6X/l/+T/5r/qf/A/9j/8/8RADoA
bgCiANEA+wAqAWMBpgHsAS0CWwJhAlICRAIoAu4BtAGCAUcBAgHBAIQASwAeAA4ADwAO
AAkABwADAPz/9//1//L/7v/q/+n/5//m/+X/5P/l/+X/5f/k/+T/5P/k/+T/5v/m/+b/
5v/l/+X/5P/k/+T/5P/k/+T/5v/m/+b/5//n/+f/5//n/+X/5f/l/+X/5v/m/+b/5v/m
/+b/5v/m/+b/5v/m/+b/5f/l/+X/5f/n/+f/5//n/+X/5f/l/+X/5//n/+f/5//n/+f/
5//n/+X/5f/m/+b/5//o/+n/6v/r/+v/7P/s/+7/7//v/+//7//w//H/8f/0//X/9v/3
//b/9//4//n/+//8//3//v////////8AAAEAAQABAAIAAgACAAIAAgABAAAAAAD///3/
/P/8//z//P/8//r/+f/3//b/9f/1//L/8f/w/+//8P/v/+//7v/s/+v/6//r/+3/6//r
/+v/6//r/+v/6//p/+n/6P/o/+j/6P/p/+n/6f/q/+v/7P/q/+r/6//r/+v/6//r/+v/
6//r/+v/6//p/+n/6f/p/+v/6v/q/+r/6P/n/+f/5//p/+n/6f/p/+f/5//n/+f/6f/p
/+n/6f/p/+n/6f/p/+n/6f/q/+r/6v/q/+v/6//r/+z/7P/t/+//7//v//D/8f/x//H/
8f/w//D/8P/w//D/8f/y//T/9f/1//T/9P/0//T/9P/z//H/8f/x//H/8//z//P/8//z
//P/8//z//L/8v/y//L/8P/w//D/8P/x//H/8f/w/+3/7f/t/+3/7//u/+7/7//u/+7/
7v/u/+7/7v/u//D/8P/w//D/8P/w//D/8P/w//D/8P/w//D/8P/x//H/8v/y//L/8f/x
//H/8//1//X/9f/z//T/9P/2//f/+P/4//f/9P/0//T/9v/4//j/+P/6//3//f/8//r/
9//0//L/8f/v/+//7v/u/+7/7v/s/+z/6v/q/+r/6v/p/+n/6f/o/+r/6v/q/+r/6v/q
/+r/6v/p/+b/4f/Y/87/vf+v/6v/sv+9/87/5P/7/xcAPABqAJ4A0wABATABZwGmAeQB
HwJBAi0CAALsAdQBngFmAT4BDQHSAJkAaAA/AB4ADAALAAoABwAFAAEA/P/5//X/9P/y
//D/7//t/+z/6//q/+n/6f/p/+j/6v/q/+r/6v/q/+r/6v/q/+v/6//q/+r/7P/s/+z/
7P/q/+r/6v/r/+v/6//r/+v/6//r/+v/6//u/+7/7v/u/+z/7P/s/+z/7P/s/+z/7P/t
/+3/7f/t/+3/7f/t/+3/7f/t/+3/7f/r/+v/6//r/+v/6//r/+v/6//r/+z/7P/u/+7/
7v/u/+//7//w//D/8v/z//P/8//1//b/9//3//j/+f/6//v/+v/7//z//f/9//7///8A
AAEAAQABAAIAAwADAAMABAACAAIAAgACAAEAAAAAAP/////+//7//v/9//z/+f/3//X/
9P/z//P/8v/x//D/7//w/+//7//u/+z/6//r/+v/6//p/+n/6f/p/+n/6f/p/+f/5//m
/+b/6P/o/+n/6f/o/+j/6P/o/+j/6P/p/+n/5//n/+f/5//n/+f/5//n/+X/5f/l/+X/
5//m/+b/5v/k/+P/4//j/+H/4f/h/+H/4f/h/+H/4f/j/+P/4//j/+P/4//j/+P/4//j
/+T/5P/m/+b/5//n/+n/6v/q/+v/6//r/+v/7P/t/+3/7f/t/+3/7v/v//D/7//v/+//
8P/x//H/8P/w//D/8P/w/+//7//v/+//7//v/+//7//v/+3/7f/t/+3/7P/s/+z/7P/q
/+r/6v/q/+v/6//r/+r/5//n/+f/5//n/+j/6P/n/+f/5//n/+f/6f/p/+j/6P/n/+X/
5v/m/+b/5v/m/+j/6P/q/+r/6v/q/+r/6v/q/+r/6v/q/+z/7P/s/+z/6//r/+z/7P/s
/+v/6//r/+v/7f/t/+3/7f/u/+7/8P/v//D/8P/v/+7/7v/u//D/8v/y//L/9P/z//P/
8v/w/+//7P/q/+n/5//n/+b/5v/m/+b/5P/k/+L/4v/i/+L/4//j/+P/4v/i/+L/4v/i
/+L/4v/g/+D/3//a/9P/yP+6/6f/k/+N/5L/nf+w/8z/5/8BACAAUACKAL0A7QAcAVEB
kgHWARcCSQJVAj4CKgIcAvYBvgGWAWMBGgHNAJAAVQAkAAwACQAIAAMA/f/7//b/8f/t
/+r/6P/m/+X/4f/g/9//3v/f/9//3//e/97/3v/e/97/3v/e/97/3v/e/93/2//a/9r/
2v/a/9r/2v/a/9r/2//b/9v/2//b/9v/2//b/9v/2v/a/9r/2v/c/9z/3P/c/9r/2v/a
/9r/2f/Z/9n/2f/Z/9n/2f/Z/9f/1//X/9f/1//X/9f/1//X/9f/1//X/9f/1//Y/9j/
2P/Y/9j/2P/Z/9n/2v/a/9z/3f/d/93/3//g/+H/4f/i/+P/5P/l/+b/5//o/+n/6f/q
/+v/7P/v/+//7//w//H/8f/x//L/9P/0//T/9P/1//T/9P/z//P/8v/y//L/8P/w/+7/
7f/t/+z/6//r/+r/6f/o/+f/6P/n/+f/5v/k/+P/4//j/+P/4f/h/+H/4f/h/+H/4f/h
/+H/4P/g/+D/4P/h/+H/4P/g/+D/4P/g/+D/4f/h/+H/4f/h/+H/4//j/+P/4//j/+P/
4//j/+P/4v/i/+L/5P/j/+P/4//h/+H/4f/h/+H/4f/h/+H/4f/h/+H/4f/f/9//3//f
/9//3//g/+D/3v/e/9//3//h/+L/4v/j/+H/4f/h/+L/4f/h/+H/4f/h/+L/4//k/+P/
4//j/+T/5f/l/+T/5P/m/+b/5v/l/+P/4//j/+P/5f/l/+X/5f/j/+P/4//j/+L/4v/i
/+L/4v/i/+L/4v/j/+P/4//i/+H/4f/h/+H/3//g/+D/3//d/93/3f/d/9//3//e/97/
3//f/+D/4P/e/97/3//e/+D/4P/g/+D/4P/g/+L/4v/i/+L/4v/i/+T/5P/k/+T/5P/k
/+T/5P/l/+X/5v/m/+T/4//j/+P/4//l/+X/5f/n/+j/6P/q/+n/6v/q/+n/6P/o/+j/
6v/q/+r/6v/s/+3/7f/s/+r/6f/m/+T/4//f/9//3v/e/+D/4P/e/97/3v/e/97/3v/d
/93/3f/c/9r/2v/a/9r/3P/c/9r/3P/b/9b/y//A/7L/m/+H/3//hP+P/6j/wv/Z//f/
IABWAIwAuwDnABgBTQGQAdwBIQJXAm0CZgJaAkQCEgLaAaoBbQEeAdcAmABZACYADAAL
AA4ABwADAAEA+v/1//H/7v/s/+r/5//j/+L/4f/g/93/3f/d/9z/3v/e/97/3v/f/+D/
4f/i/+H/4f/g/+D/3v/e/97/3v/g/+D/4P/h/+P/4//j/+P/4f/h/+H/4f/i/+L/4v/i
/+L/4v/i/+L/4v/i/+L/4v/h/+H/4f/h/+P/4//j/+P/4//j/+P/4//j/+P/4//j/+X/
5f/l/+X/5f/l/+b/5v/k/+T/5P/k/+X/5f/m/+b/6P/p/+n/6f/p/+r/6//r/+7/7//w
//H/8v/z//T/9f/1//b/9//4//n/+f/5//r/+//7//v//P/8//z//P/8//z//P/9//3/
/P/6//n/+P/4//j/9v/1//H/8P/v/+//8P/v/+7/7f/s/+v/6//q/+z/6//r/+v/6v/n
/+b/5f/n/+f/5//n/+f/5//m/+b/5P/k/+X/5f/l/+b/5//o/+b/5v/n/+f/5//n/+f/
5//p/+n/6f/p/+n/6f/p/+n/6f/o/+j/6P/m/+X/5f/l/+b/5//o/+n/6f/p/+n/6f/n
/+f/5//n/+n/6f/p/+n/6//r/+z/7P/r/+r/6v/p/+n/6v/q/+v/6//r/+v/7P/v/+//
7//v/+7/7v/u/+7/7v/v//D/8v/x//H/8P/w//D/8P/w/+//8f/x//H/8f/x//H/8f/x
/+//7//v/+//8P/w//D/8P/u/+7/7v/u/+3/7f/t/+z/7f/t/+3/7f/v/+7/7v/t/+7/
7v/u/+7/7v/w//D/8v/y//D/8P/w//D/8P/w//D/8P/w//D/8P/w//H/8f/y//L/8v/x
//H/8f/z//X/9f/1//P/9P/0//b/9//4//j/9//2//b/9v/4//r/+v/6//z/+//7//r/
+P/1//L/8P/v/+3/7f/s/+z/7v/u/+z/7P/s/+z/7P/s/+v/6//r/+r/6v/q/+r/6v/q
/+r/6v/q/+X/4P/b/9T/yP+1/6n/rf+2/8P/2P/w/wkAJwBSAIQAuADpABkBTAGJAcgB
BAI5AkcCIQL+AewBxgGIAVoBLgH3ALoAgwBWADEAGAAOAA8ADAAHAAcAAwD8//n/9//2
//T/8v/x/+//7v/t/+z/6//r/+v/6v/s/+z/7P/s/+z/7P/s/+z/7f/t/+z/7P/u/+7/
7v/u/+7/7v/u/+//7//v/+//7//v/+//7//v//D/8P/w//D/8P/w//D/8P/y//L/8v/y
//H/8f/x//H/7//v/+//7//x//H/8f/x//H/8f/x//H/8f/x//H/8f/z//P/9P/0//L/
8v/y//L/9f/1//b/9v/2//f/9//3//v//P/9//3//v///wAAAQAAAAEAAgADAAMABAAF
AAYABwAHAAcACAAHAAcABwAIAAYABgAGAAYABQAEAAQAAwADAAIAAgACAAEAAAD9//v/
+//6//n/+f/2//X/9P/z//T/8//z//L/8v/x//H/8f/x/+//7//v/+//7//v/+//7//v
/+7/7v/u/+7/7//v/+7/7v/u/+7/7v/u/+//7//v/+//7//v/+//7//v/+//7f/t/+3/
7f/t/+z/7P/s/+r/6f/p/+n/6f/p/+n/6f/r/+v/6//r/+v/6//r/+v/6//r/+v/6//t
/+3/7v/u//D/8P/x//H/8f/y//L/8//z//P/8//0//T/8//y//H/7v/u/+7/7v/t/+3/
7f/u/+7/7f/r/+r/7P/s/+z/6//p/+n/6f/p/+f/5//n/+f/5//n/+f/5//m/+b/5v/m
/+T/5P/k/+T/4//j/+P/4v/h/+H/4f/h/+H/4v/i/+H/4f/h/+H/4f/h/+H/4P/g/9//
4P/g/+D/4P/g/+D/4P/i/+L/4v/i/+L/4v/i/+L/4v/i/+T/5P/k/+T/4//j/+T/5P/k
/+P/4//j/+H/4//j/+P/4//k/+T/5v/n/+j/6P/n/+b/5v/m/+j/6v/q/+r/7P/r/+v/
6v/o/+X/4v/g/9//3f/d/9z/3P/c/9z/2v/a/9j/2P/Y/9j/2f/Z/9n/2P/Y/9j/2P/Y
/9j/2P/W/9T/0f/K/8P/uP+m/5H/gf+B/4j/mf+w/8z/5/8FAC4AZACaAMcA9wAqAWUB
rAHwASsCSwJDAioCHgIGAtQBpAF6ATcB6ACjAGYALwAKAPz//f/8//f/8f/v/+r/5f/h
/97/2v/Y/9f/1//W/9X/1P/T/9P/0//S/9L/0v/S/9L/0v/S/9L/0v/T/9P/0v/S/9L/
0v/S/9L/0v/S/9L/0//R/9H/0f/R/9P/0//T/9P/1P/U/9T/1P/S/9L/0v/S/9T/1P/U
/9T/0f/R/9H/0f/R/9H/0f/R/9H/0f/R/9H/0f/R/9H/0f/R/9H/0f/R/9H/0f/S/9L/
0v/S/9L/0v/T/9P/1P/U/9b/1//X/9f/2f/a/9v/2//c/93/3v/f/+D/4f/i/+P/5f/m
/+f/6P/p/+n/6f/q/+3/7f/t/+7/7v/u/+7/7v/t/+z/7P/r/+3/7P/s/+z/7v/u/+z/
6//p/+j/5//n/+b/5f/k/+P/4v/h/+H/4P/g/9//3//f/+H/3//f/9//3f/d/93/3f/d
/93/3P/c/9z/3P/d/93/3v/e/97/3v/e/97/3//f/+H/4f/h/+H/3//f/9//3//h/+H/
4f/h/+H/4P/g/+D/4P/f/9//3//f/9//3//f/9//3//f/9//3//f/9//3//d/93/3f/d
/93/3f/e/97/3P/c/93/3f/b/9z/3P/d/9//3//f/+D/3//f/9//3//f/+D/4f/i/+H/
4f/h/+L/4//j/+L/4v/i/+L/4v/h/+P/4//j/+P/4f/h/+H/4f/f/9//3//f/+D/4P/g
/+D/4P/g/+D/4P/f/9//3//e/9//3//f/9//3f/e/97/3f/f/9//3//f/9//3//e/97/
3f/d/97/3v/e/97/3f/c/97/3f/e/97/3v/e/97/3v/e/+D/4P/i/+L/4v/i/+D/4P/g
/+D/4f/i/+P/5P/j/+P/5P/k/+T/4//j/+P/4//l/+X/5f/l/+b/5v/o/+f/6P/o/+f/
5v/m/+b/6P/q/+r/6v/s/+v/6//q/+j/5f/i/+D/3//f/9//3v/e/9z/3P/a/9r/2v/a
/9r/2v/Z/9n/2f/Y/9r/2v/a/9r/3P/a/9j/1v/T/8z/w/+0/57/if99/33/hP+V/7D/
zv/r/w0AOgByAKYA1QADATQBcQG8AQQCQwJlAmkCYAJSAioC7gG4AYYBPwHwAKsAagAx
AAwABAAHAAIA/f/7//f/8P/t/+n/5v/i/+D/3f/b/9r/2f/Y/9n/2f/Z/9j/1v/W/9b/
1v/Y/9j/2P/Y/9j/1//V/9T/1f/W/9f/2P/Y/9j/2P/Z/9f/1//X/9f/2f/Z/9n/2f/a
/9r/2v/a/9j/2P/Y/9j/2P/Y/9j/2P/X/9f/1//X/9f/1//X/9f/2f/Z/9n/2f/X/9f/
1//X/9j/2f/a/9v/2//b/9z/3P/e/97/3v/e/9//3//g/+D/5P/l/+X/5f/n/+j/6f/p
/+r/6//s/+3/7v/v//D/8f/y//T/9v/4//n/+f/5//r/+//7//v//P/8//z//P/8//v/
+v/6//n/+//6//r/+v/6//r/+P/3//P/8v/x//H/8P/v/+7/7f/s/+v/6//q/+r/6f/p
/+n/6f/n/+f/5//p/+n/6f/p/+n/6f/o/+j/6P/o/+n/6f/o/+j/6P/o/+j/6P/p/+n/
5//n/+f/5//n/+f/5//n/+n/6f/p/+n/5//m/+b/5v/m/+X/5f/l/+X/5f/l/+X/5v/n
/+j/6f/n/+f/5//n/+b/5f/k/+P/5P/l/+f/6P/m/+b/5//n/+f/6P/o/+n/6//r/+v/
7P/r/+v/6//r/+z/7P/s/+z/6//r/+v/7P/v/+//7v/u/+7/7v/u/+3/7//v/+//7//v
/+//7//v/+//7//v/+//7P/s/+z/7P/s/+z/7P/s/+3/7f/t/+z/7f/t/+3/7f/t/+z/
6v/q/+r/6v/q/+r/6v/q/+z/7P/s/+z/7P/s/+z/7P/s/+z/7P/s/+z/7P/v/+//8P/w
//D/7//v/+//7//x//H/8f/v//D/8P/y//P/9P/0//P/8v/y//L/9P/0//T/9P/2//n/
+f/4//b/8f/u/+z/6//r/+v/6v/q/+r/6v/o/+j/5v/m/+b/5v/n/+f/5//m/+b/5v/m
/+b/5v/m/+b/5v/l/97/2f/U/8j/tf+n/6f/sP+7/87/5v/9/xsAQgB0AKgA2QAHAToB
cwGyAfABKQI/AiEC+AHmAcYBigFYATAB+wC+AIUAWAAxABQACgALAAgAAwABAAEA/P/3
//P/8v/w/+7/7//t/+z/6//q/+n/6f/p/+j/6v/q/+r/6v/q/+r/6v/q/+v/6//q/+r/
6v/q/+r/6v/q/+r/6v/r/+v/6//r/+v/7f/t/+3/7f/s/+z/7P/s/+z/7P/s/+z/7v/u
/+7/7v/t/+3/7f/t/+3/7f/t/+3/7//v/+//7//v/+//7//v/+//7//v/+//7//v//D/
8P/w//D/8P/w//H/8f/y//L/9P/1//X/9f/1//b/9//3//r/+//8//3//P/9//7/////
/wAAAQACAAEAAQABAAIAAwADAAMABAACAAIAAgACAAEAAAAAAP/////+//7//v/8//z/
+v/5//f/9v/1//X/9P/z//L/8f/w/+//7//u/+7/7f/t/+3/7f/r/+v/6//p/+n/6f/p
/+v/6//q/+r/6P/o/+n/6f/o/+j/6P/o/+r/6v/r/+v/6f/p/+n/6f/n/+f/5//n/+f/
5//n/+f/5f/k/+T/5P/k/+P/4//j/+P/4//j/+P/4//j/+P/4//j/+P/4//j/+T/5f/m
/+f/5//n/+j/6P/q/+r/6//r/+v/7P/s/+3/7f/t/+3/7v/x//H/8f/x//L/8v/y//L/
8//z//P/9P/z//P/8v/y//T/9P/0//P/8//z//P/8//x//H/8f/x//H/8f/x//H/8P/w
//D/8P/u/+7/7v/u/+3/7f/t/+z/7f/t/+3/7f/r/+z/7P/r/+v/6//r/+v/6//r/+r/
6v/r/+v/6v/q/+z/6v/q/+r/6v/q/+r/7P/s/+7/7v/u/+7/7v/u/+7/7v/u/+7/7v/u
/+//7//w//D/7//t/+z/6//t/+//7//v/+//8P/w//L/8//0//T/8//y//L/8v/0//T/
9P/0//b/9//3//b/9P/x/+7/7P/r/+n/6f/o/+j/6P/o/+b/5v/m/+b/5v/m/+X/5f/l
/+T/5P/k/+T/5P/k/+T/4v/i/+H/3P/V/8r/vP+p/5f/i/+M/5v/rv/G/+H//f8eAE4A
iAC7AOkAGAFNAY4B1AEXAkkCWwJIAjQCKAICAs4BpAFxASQB2QCWAFkAKAAOAAsACgAF
AP///f/4//P/7f/q/+j/5v/j/+P/4v/h/+D/3f/d/93/3P/c/9z/3P/c/9z/3P/c/9z/
3f/d/9z/3P/c/9z/3P/c/9r/2v/a/9v/3f/d/93/3f/d/93/3f/d/9z/3P/c/9z/3P/c
/9z/3P/c/9z/3P/c/9v/2//b/9v/2f/Z/9n/2f/Z/9n/2f/Z/9n/2f/Z/9n/2f/Z/9n/
2f/Z/9n/2v/a/9r/2v/a/9r/2f/Z/9r/2v/a/9v/2//b/9//4P/h/+H/4P/h/+L/4//k
/+X/5v/n/+n/6v/r/+z/7f/t/+3/7v/v/+//7//w//L/8v/y//L/8//y//L/8f/x//D/
8P/w//D/8P/u/+3/7f/s/+v/6//q/+n/6P/n/+T/4//j/+L/5P/j/+P/4//j/+H/4f/h
/9//3//f/9//4f/h/+D/4P/g/+D/4f/h/+D/4P/g/+D/4P/g/+H/4f/h/+H/4f/h/+P/
4//j/+P/4//j/+P/4//j/+L/4v/i/+L/4f/h/+H/4f/h/+H/4f/j/+P/4//j/+H/4f/h
/+H/3//f/9//3//f/9//4P/g/97/3v/f/9//3//g/+D/4f/f/9//3//g/+H/4f/h/+H/
4v/i/+L/4v/j/+P/4//k/+X/5f/k/+T/5P/k/+T/4//j/+P/4//j/+H/4f/h/+H/4f/h
/+H/4f/i/+L/4v/i/+D/4P/g/+D/4f/h/+H/4P/f/9//3//f/93/3v/e/93/3f/d/93/
3f/f/9//3v/e/93/3f/e/97/3v/e/93/3P/c/93/3f/d/97/3v/e/97/3v/e/+D/4P/i
/+L/5P/k/+T/5P/k/+T/5P/k/+T/5P/k/+T/5//n/+j/6P/m/+X/5f/l/+X/5//n/+f/
5//o/+j/6v/r/+z/7P/r/+r/6v/q/+z/7P/s/+z/7v/v/+//7v/s/+v/6P/m/+X/4f/h
/+D/4P/i/+L/4P/g/97/3v/e/97/3f/d/93/3P/e/97/3v/e/97/3v/e/97/2f/U/83/
wv+y/5//if99/4D/if+e/7r/1//z/xoATACEALUA4QAOAUEBggHKARMCTwJtAmwCZgJW
AiYC7AG8AYUBOAHrAKYAYwAqAAwACQAKAAUAAQD///j/8f/v/+z/6v/o/+f/4//i/+H/
4P/e/93/3P/a/9r/2v/a/9r/2v/a/9r/2v/d/93/3P/c/9r/2v/a/9r/3P/c/9z/3f/d
/93/3f/d/9v/2//b/9v/3P/c/9z/3P/c/9z/3P/c/9z/3P/c/9z/2//b/9v/2//b/9v/
2//b/9v/2//b/9v/2//b/9v/2//Z/9n/2f/Z/9v/2//c/9z/2v/a/9r/2v/d/93/3v/e
/+D/4f/h/+H/4f/i/+P/4//m/+f/6P/p/+j/6f/q/+v/6//s/+3/7v/v/+//7//w//P/
8//z//T/8v/y//L/8v/z//L/8v/x//H/8P/w//D/8P/w/+7/7f/p/+j/5//n/+b/5f/k
/+P/5P/j/+P/4v/g/9//3//f/+H/3//f/9//3f/d/93/3f/d/93/3P/c/9z/3P/d/93/
2v/a/9r/2v/a/9r/2//b/93/3f/d/93/3f/d/93/3f/d/93/3f/d/9v/2v/a/9r/2v/Z
/9n/2f/b/9v/2//b/9n/2f/Z/9n/2f/Z/9n/2f/b/9v/2//b/9n/2f/a/9r/3P/c/93/
3f/b/9z/3P/d/93/3f/d/97/3//f/9//3//g/+D/4P/g/+H/4f/h/+L/4//j/+L/4v/i
/+L/4v/h/+H/4f/h/+H/3//f/9//3//h/+H/4f/h/97/3v/e/97/3v/e/97/3v/f/9//
3//e/93/3f/d/93/2//c/9z/2//b/9v/2//b/93/3P/a/9r/2v/a/9z/3P/e/97/3v/e
/97/3v/c/9z/3P/c/9z/3P/c/9z/3//f/+D/4P/e/93/3f/d/9//4f/h/+H/4f/i/+L/
5P/k/+T/4//h/+L/4v/i/+T/5P/k/+T/5v/p/+n/6P/m/+H/3v/c/9v/2f/Z/9j/2P/Y
/9j/1v/W/9T/1P/U/9T/0//T/9P/0v/U/9T/1P/U/9L/1P/S/9T/0f/K/8X/wP+2/6f/
lf+P/5j/pf+2/8z/5f8BACQAVACKALsA6wAcAVMBkgHQAQsCLQIZAu4B2gHAAYoBUgEo
AfUAuAB7AEoAIQACAPT/8//y/+3/6//p/+T/4f/d/9r/2P/W/9X/0f/Q/8//zv/O/8//
0P/Q/87/zv/O/87/zv/O/87/zv/R/9H/0P/Q/87/zv/O/87/zv/O/87/z//P/8//z//P
/9H/0f/R/9H/0v/S/9L/0v/S/9L/0v/S/9L/0v/S/9L/0//T/9P/0//R/9H/0f/R/9H/
0f/R/9H/0f/R/9H/0f/R/9H/0f/R/9H/0f/S/9L/0v/S/9L/0v/T/9P/1P/U/9b/1//X
/9f/1//Y/9n/2f/c/93/3v/f/9//3//f/9//3//g/+H/4v/j/+P/4//k/+P/4//j/+T/
5P/k/+T/5P/h/+D/4P/f/9//3v/e/97/3P/c/9r/2f/X/9b/1f/V/9T/0//S/9H/zv/N
/83/zP/M/8v/y//L/83/y//L/8v/yf/J/8n/yf/L/8v/yv/K/8j/yP/J/8n/yP/I/8j/
yP/I/8j/yf/J/8n/yf/J/8n/yf/J/8n/yf/H/8f/x//H/8f/xv/G/8b/xv/F/8X/xf/F
/8X/xf/F/8X/xf/F/8X/x//H/8f/x//J/8n/yf/J/8v/y//M/8z/zv/O/8//z//P/9D/
0P/R/9P/0//T/9T/1f/V/9X/1f/W/9b/1v/W/9f/1//X/9j/1//X/9b/1v/U/9T/1P/T
/9X/1f/V/9X/1f/V/9X/1f/T/9P/0//T/9D/0P/Q/9D/0P/Q/9D/0P/N/83/zf/M/8z/
zf/O/8//zf/O/87/zf/N/83/zf/N/83/zf/M/8z/y//L/8z/zP/M/8z/y//K/8r/y//L
/8v/zP/N/8//z//P/8//0P/Q/87/zv/O/87/zv/O/87/zv/P/8//z//P/87/zf/N/8z/
zP/N/9D/0f/R/9H/0f/R/9P/0//T/9P/0f/R/9H/0f/T/9P/0v/S/9P/1P/R/9D/z//O
/8z/yv/I/8b/xP/E/8T/xP/C/8L/wv/C/8D/wP/A/8D/wP/A/8D/wP++/77/vv++/7z/
uv+4/7b/qv+e/5L/hv+B/37/e/94/5D/qP/A/9j/BAAwAFwAiAC/APQAKQFeAZABwAHw
ASACDgL+Ae4B3gGpAXQBPwEKAcsAjgBRABQABQD4/+v/3v/Y/9T/0P/M/8n/xv/D/8D/
vv++/w==
         </WaveFormData>
      </LeadData>
      <LeadData>
         <LeadByteCountTotal>10000</LeadByteCountTotal>
         <LeadTimeOffset>0</LeadTimeOffset>
         <LeadSampleCountTotal>5000</LeadSampleCountTotal>
         <LeadAmplitudeUnitsPerBit>4.88</LeadAmplitudeUnitsPerBit>
         <LeadAmplitudeUnits>¦ÌV</LeadAmplitudeUnits>
         <LeadHighLimit>2147483647</LeadHighLimit>
         <LeadLowLimit>268435456</LeadLowLimit>
         <LeadID>V6</LeadID>
         <LeadOffsetFirstSample>0</LeadOffsetFirstSample>
         <FirstSampleBaseline>0</FirstSampleBaseline>
         <LeadSampleSize>2</LeadSampleSize>
         <LeadOff>FALSE</LeadOff>
         <BaselineSway>FALSE</BaselineSway>
         <ExcessiveACNoise>FALSE</ExcessiveACNoise>
         <MuscleNoise>FALSE</MuscleNoise>
         <LeadDataCRC32>3895966378</LeadDataCRC32>
         <WaveFormData>
8f/u/+z/6//p/+f/5//m/+b/5f/k/+T/4v/i/+L/4v/j/+P/4//h/+P/5P/k/+T/5P/i
/+L/4P/c/9T/yf++/6n/j/96/3L/cv92/4b/n/+5/9P//P82AHMArgDjABMBTAGXAegB
NgJ8AqECsgK9Aq8ChgJTAhICtAFCAdkAigBYAD0ALAAfABUADAAGAAEA+v/z//D/7f/q
/+b/5P/g/9//3v/d/93/2//b/9v/2//a/9r/2f/Z/9n/2f/Z/9n/2f/Y/9j/2P/Y/9f/
1//Y/9j/2f/Z/9n/2P/Y/9j/1v/W/9b/1v/W/9b/1v/W/9b/1v/W/9b/1f/V/9b/1v/W
/9X/1f/V/9X/1f/V/9X/1f/U/9T/1P/W/9X/1f/U/9T/1P/U/9T/1P/U/9T/1P/S/9L/
0v/T/9P/1f/V/9X/1v/X/9f/1//Z/9r/2v/b/97/4P/i/+L/5P/l/+b/5//p/+r/7P/t
/+7/8P/x//L/9P/2//f/+P/7//v//P/8//z//P/8//z//v/+//7//v///////f/7//v/
+//6//n/+P/3//b/9f/3//b/9f/1//T/9P/0//T/9P/z//P/8//y//L/8v/x//P/8//z
//P/9v/2//X/9f/0//T/9P/0//b/9v/2//b/9//3//f/+P/5//n/+f/4//j/+P/4//f/
9//4//j/+P/2//b/9f/1//f/9//3//f/9f/1//X/8//z//P/8//z//D/8P/w//D/7v/u
/+3/7f/t/+3/7P/s/+r/6//r/+v/6//r/+v/6//s/+z/7P/s/+z/7P/s/+3/7//w//D/
8P/w//D/8P/x//D/8P/v/+//7//u/+7/7//x//H/8v/y//L/8f/x//H/8//z//L/8v/0
//T/9P/0//L/8v/y//H/8f/y//L/8v/0//T/9P/z//P/8//z//L/8P/w//H/8f/z//P/
8//z//X/9P/w//L/8v/y//L/8v/y//P/9P/1//f/9f/1//f/9//3//f/9//3//f/9//4
//j/+P/5//n/+v/6//n/+f/5//r/+v/8//3//f/9//7///8BAAMABAAFAAMAAwAEAAYA
BQAFAAUABwAJAAkACQAGAAMAAAD+//3/+//5//n/+P/2//X/9P/0//b/9v/2//b/8//z
//P/8f/x//L/8v/y//D/8v/y//D/7P/m/93/zv+1/5n/gv94/3b/fP+O/6f/v//b/wQA
QACBAL4A8QAlAWQBswEKAmICsALfAvgCAQPvArwCfwI0AsoBUAHlAJgAZgBNAD4AMQAl
AB4AGAARAAoAAwAAAPv/9v/y//L/7v/t/+z/6//r/+n/6f/p/+f/5v/m/+X/5f/l/+X/
5f/m/+f/5//o/+b/5v/l/+X/5P/k/+X/5f/l/+T/5P/k/+T/5P/k/+T/5v/m/+b/5v/m
/+b/5v/m/+X/5f/m/+b/5v/l/+X/5f/n/+f/5//n/+f/5v/m/+b/6P/n/+f/5v/o/+j/
6P/o/+j/6P/o/+j/6P/o/+j/6f/r/+3/7f/t/+7/7//v/+//7v/u/+3/7f/s/+z/7P/q
/+r/6//s/+3/8f/y//T/9f/2//j/+f/6//r//P/9//7/AQABAAIAAgACAAIAAgACAAIA
AgACAAIAAwADAAEA/////////v/9//7//f/8//v/+f/4//f/9//0//T/9P/0//b/9f/1
//X/9v/2//b/9f/z//P/8//z//T/9P/z//P/9v/2//b/9v/0//T/9P/0//X/9f/1//b/
9f/1//X/9P/2//b/9v/1//X/9v/2//b/9P/0//P/8//1//X/9f/1//P/8//z//H/8//z
//P/8//y//L/8v/y//D/8P/v/+//8f/x//D/8P/y//P/8//z//H/8f/x//H/8//0//X/
9v/1//T/8//z//T/9v/3//j/+v/6//r/+//7//r/+P/3//X/9P/0//X/9//3//j/+P/4
//f/9//3//f/9//2//b/9P/0//T/9P/0//T/9P/z//L/8v/x//D/8P/u/+z/6//q/+j/
6P/o/+j/5//m/+X/5f/o/+n/7P/t//D/8f/y//P/8f/x//L/8v/0//X/9f/2//b/9f/1
//X/9P/0//b/9//3//f/+P/5//r/+//7//v/+P/3//f/+P/3//f/9//5//n/+f/5//b/
8v/u/+v/6f/l/+P/4//i/+L/4f/g/+D/3v/e/97/3v/b/9v/2//Z/9n/2v/a/9r/2P/Y
/9j/1v/U/87/xf+2/6X/jf92/2j/Zv9q/3j/jf+l/8H/5v8aAFkAmADNAP8AOgGFAdgB
KAJsAokCjAKTAocCXAIlAuYBjgEiAb0AdgBKAC8AHAAPAAUA/v/6//X/7v/p/+T/4f/e
/9z/2v/W/9X/1P/T/9P/0f/R/9H/0f/Q/9D/z//P/8//z//P/9H/0f/Q/9D/0P/Q/8//
z//Q/9D/0f/R/9P/0v/S/9L/0v/S/9L/0v/S/9L/0v/S/9L/0v/S/9L/0f/R/9L/0v/U
/9P/0//T/9P/0//T/9P/0//S/9L/0v/S/9H/0f/Q/9D/0P/Q/9D/0v/S/9L/0v/S/9L/
0v/T/9H/0//T/9P/1v/X/9f/1//X/9j/2P/Z/9r/3P/e/97/4P/h/+L/4//n/+j/6v/r
/+z/7v/v//D/8v/0//X/9v/3//f/+P/4//j/+P/4//j/+P/4//j/+P/3//f/9f/z//P/
8//y//H/8P/v/+7/7f/v/+7/7f/t/+r/6v/q/+r/7P/r/+v/6//s/+z/7P/r/+n/6f/p
/+n/6v/q/+n/6f/q/+r/6v/q/+r/6v/q/+r/6//r/+v/7P/r/+v/6//q/+r/6v/q/+n/
6f/q/+r/6v/o/+j/5//n/+f/5//n/+f/5//n/+f/5f/n/+f/5//n/+b/5v/m/+b/6P/o
/+f/5//p/+n/6P/o/+r/6//r/+v/6//r/+v/6//s/+z/7P/s/+z/7P/s/+3/7f/u/+7/
7v/u/+7/7v/v//D/8P/v/+//7//u/+7/7//t/+3/7v/u//D/7//v/+//7f/t/+z/7P/s
/+z/7P/s/+7/7v/u/+3/6//s/+z/7P/s/+z/7P/r/+3/7f/t/+z/7P/s/+3/7f/t/+v/
7P/s/+z/7P/s/+z/7P/s/+3/7//v//H/8f/v/+//7//v/+3/7f/u/+7/7v/v/+//8P/y
//H/8f/x//D/8P/y//P/9f/1//b/9//2//f/9//3//f/9//4//r/+//7//v//f/9//3/
/f/6//f/9P/y//H/7//t/+3/7P/s/+v/6v/q/+r/6v/q/+r/6f/p/+n/5//l/+b/5v/m
/+T/5v/k/+L/4P/a/8//xP+z/5v/hP94/3L/dP+A/5n/tf/P/+7/IgBfAJoA0QABATQB
eQHMARwCZAKXAqoCtwK3ApYCYQIqAtgBagH9AKYAagBFADIAJQAZAA4ACAADAP7/9//0
/+//7P/q/+j/5P/j/+L/4f/f/93/3f/d/93/3P/c/9v/2//b/9v/2//Z/9n/2P/Y/9j/
2P/X/9f/1v/W/9f/1//X/9b/1v/W/9b/1v/W/9b/1P/U/9T/1P/U/9T/1P/U/9P/0//U
/9T/0v/R/9H/0f/R/9H/0f/R/9H/0P/Q/9D/zv/N/83/zP/O/87/zv/O/87/zv/O/87/
zP/M/8z/zf/L/83/zf/N/87/z//P/8//0f/S/9L/0//W/9j/2v/a/9z/3f/e/9//4f/i
/+T/5f/m/+j/6f/q/+z/7v/v//D/8//z//T/9P/2//b/9v/2//b/9v/2//b/9f/1//P/
8f/v/+//7v/t/+z/6//q/+n/6f/o/+f/5//k/+T/5P/k/+T/4//j/+P/4v/i/+L/4f/h
/+H/4f/h/+T/5P/j/+P/5P/k/+T/5P/m/+b/5v/m/+X/5f/l/+b/5//n/+f/5v/o/+j/
6P/n/+j/6v/r/+z/7P/s/+v/6//r/+v/6//r/+n/6f/p/+f/6f/p/+n/6f/m/+b/5v/m
/+b/5v/l/+X/4//j/+L/4v/i/+P/4//j/+H/4f/h/+H/4v/i/+L/4v/k/+T/5P/l/+P/
5P/k/+T/5P/k/+T/5f/m/+b/5f/l/+X/5P/k/+X/5//n/+j/6P/m/+X/5f/l/+X/5f/k
/+T/5f/m/+f/6P/o/+j/6P/n/+X/5v/m/+b/6P/o/+j/5//l/+X/5f/k/+b/5v/n/+f/
5//n/+f/5//l/+b/5v/m/+j/6P/o/+j/5v/m/+b/5//p/+n/6//r/+n/6f/p/+n/6f/p
/+r/6v/o/+n/6f/q/+z/6//r/+v/7P/s/+7/7//w//H/8//1//T/9f/1//X/9f/1//b/
+P/3//f/9//5//n/+f/5//b/8//w/+7/7f/r/+n/6f/o/+r/6f/o/+j/6P/o/+j/6P/n
/+f/5//l/+X/5v/m/+b/5v/m/+T/5v/k/9r/z//A/63/j/92/2b/Yv9o/3r/k/+t/8n/
8v8sAGkAogDVAAkBQgGRAeoBRAKUAtEC8gL/AvECyAKRAkwC5AFmAfUApABsAEsAOAAr
AB8AFgAOAAkAAgD7//b/8//w/+z/6P/k/+P/4v/h/9//3f/d/93/3f/c/9z/2//b/9v/
2//b/9r/2f/X/9b/2P/Y/9f/1//Y/9j/2f/Z/9n/2P/Y/9j/2P/Y/9j/2P/W/9b/1v/W
/9b/1v/W/9b/1//X/9j/2P/X/9X/1P/T/9X/1f/V/9X/1//W/9b/1v/U/9P/0//S/9L/
0v/S/9L/0P/Q/9D/0P/Q/9D/0P/R/8//0f/R/9H/0v/T/9P/0//T/9T/1P/V/9f/2v/d
/97/4f/j/+X/5//n/+j/6v/r/+r/7P/t/+7/7v/w//H/8v/1//X/9v/2//f/+P/5//r/
+P/4//j/+P/5//n/9//1//X/9f/0//P/8v/x//D/7//x//D/7//v/+z/7P/s/+z/6v/p
/+n/6f/m/+b/5v/l/+f/5//n/+f/5v/m/+X/5f/n/+j/6f/q/+j/6P/o/+j/6f/p/+n/
6v/r/+v/6//q/+r/6v/q/+n/6//s/+z/7P/q/+r/6f/p/+n/6f/p/+n/6f/p/+n/5//n
/+f/5//n/+b/5v/m/+b/6P/o/+f/5//m/+X/4//i/+L/4//j/+P/4//j/+P/4//i/+L/
4v/i/+X/5v/n/+n/6//s/+z/7P/q/+r/6v/r/+r/6v/p/+n/6v/q/+v/7f/r/+v/7P/s
/+z/6//r/+v/7f/t/+z/7P/s/+z/7P/s/+r/6v/q/+n/6f/q/+r/6v/q/+r/6v/p/+j/
6P/o/+j/6P/o/+j/6P/p/+f/5//p/+n/6f/p/+n/6f/r/+v/7P/s/+r/6//r/+z/7P/r
/+v/6//s/+z/7v/v/+//7//w//H/8v/z//P/8//v/+//8P/y//X/9f/1//f/9f/1//X/
8v/v/+z/6v/p/+n/5//n/+b/5v/l/+T/5P/k/+T/5P/k/+P/4//j/+H/4f/i/+L/4v/i
/+L/4v/e/9j/0P/H/7j/o/+J/3T/bP9u/3T/hv+f/7n/1f8CAD4AewC2AOkAHwFiAbMB
BAJSAoYCkwKYApkCewJIAg8CxAFcAe4AlQBaADgAIwASAAUA+//0//D/6//k/9//2v/X
/9T/0P/O/8v/yf/H/8X/w//B/8H/wf/D/8L/wv/B/8H/wf/B/8H/w//D/8L/wv/E/8T/
w//D/8P/xP/G/8f/x//G/8b/xv/G/8b/xv/G/8b/xv/G/8b/yP/I/8j/yP/H/8f/yP/I
/8j/x//H/8f/xf/F/8X/xf/H/8b/xv/G/8T/w//D/8L/xP/E/8T/xP/G/8b/xv/G/8T/
xP/E/8X/xf/H/8f/x//I/8n/yf/J/8z/zv/P/9H/0v/U/9b/1v/a/9v/3P/d/9//4P/i
/+P/5v/o/+n/6v/q/+z/7f/u//H/8f/y//L/8v/y//L/8v/w//D/8P/w//H/8f/v/+3/
7//v/+7/7f/q/+n/6P/n/+n/6P/n/+f/5v/m/+b/5v/o/+f/5//n/+b/5v/m/+X/5f/l
/+X/5f/m/+b/5f/l/+b/5v/m/+b/5v/m/+b/5v/n/+f/5//o/+f/5//n/+b/5v/m/+b/
5f/l/+b/5v/m/+b/5v/l/+X/4//j/+P/4//j/+P/4//h/+H/4f/h/+H/4v/i/+L/4v/k
/+T/4//j/+X/5f/k/+T/5v/n/+f/5//n/+f/5//n/+r/6v/q/+r/6P/o/+j/6f/p/+r/
6v/q/+j/6P/o/+n/6v/q/+n/6f/p/+j/6P/p/+f/5//o/+j/6v/p/+n/6f/p/+n/6P/o
/+b/5v/m/+b/5v/m/+b/5f/n/+j/6P/o/+r/6v/q/+n/6//r/+v/6v/q/+r/6//r/+n/
6P/q/+r/6v/q/+r/6v/q/+v/7f/t/+//7//t/+3/7f/t/+//7//w//D/8P/x//H/8v/y
//H/8f/x//L/8v/0//X/9f/1//b/9//4//n/+f/5//n/+f/6//z//f/9//3////9//3/
/f/6//f/9P/y//H/7//t/+3/7P/u/+3/7P/s/+r/6v/q/+r/6//r/+v/6f/n/+j/6P/o
/+j/6P/o/+b/4P/Y/8//wP+p/4//fP90/3L/fP+O/6n/xf/h/woARgCBALgA6wAdAVoB
qQH6AUgChgKpArgCwwKzAoYCUQIMAqgBMgHPAIYAVgA7ACwAHwAVAA4ABgABAPz/9//w
/+v/6P/k/+T/4v/h/+D/3//f/93/3f/d/9v/2v/a/9n/2f/Z/9n/2f/X/9f/1v/W/9b/
1v/V/9X/1v/W/9f/1//V/9T/1P/U/9T/1P/U/9T/1v/W/9b/1v/U/9T/1P/U/9P/0//U
/9T/1P/T/9P/0//T/9P/0//T/9X/1P/U/9T/0v/R/9H/0P/Q/9D/0P/Q/9L/0v/S/9L/
0v/S/9L/0//R/9P/0//T/9b/1//X/9f/2f/a/9r/2//c/97/4P/g/+L/4//k/+X/5//o
/+r/6//u//D/8f/y//T/9v/3//j/+//7//z//P/8//z//P/8//z//P/8//z///////3/
+//7//v/+v/5//j/9//2//X/9f/0//P/8//w//D/8P/w/+7/7f/t/+3/7P/s/+z/6//r
/+v/6//r/+z/7P/r/+v/7v/u/+7/7v/u/+7/7v/u/+//7//v//D/7//v/+//7v/w//D/
8P/v//H/8v/y//L/8P/w/+//7//x//H/8f/x//H/8f/x/+//7//v/+//7//u/+7/7v/u
/+z/7P/r/+v/6f/p/+j/6P/o/+n/6f/p/+n/6f/p/+n/6v/q/+r/6v/q/+r/6v/r/+n/
6v/q/+r/6v/q/+r/6//s/+z/6//r/+z/7P/t/+//7f/t/+7/7v/s/+v/6//r/+v/6//q
/+r/7P/s/+z/7P/u/+7/7v/t/+3/7v/u/+7/7v/u/+7/7f/v/+//7//u/+z/7P/t/+3/
7f/t/+3/7f/v//D/8P/w/+//7//w//D/8P/w//D/8v/y//L/8//z//P/9f/1//P/8//z
//P/9f/1//b/9v/2//f/9//4//b/9f/1//X/+P/4//r/+//7//v//P/9//3//f/8//v/
+f/5//r//P/9//3//f////7//f/8//j/9//0//L/8f/v/+3/7f/s/+r/6f/o/+j/6v/q
/+r/6v/p/+n/6f/n/+f/6P/o/+j/6v/m/+T/4P/a/9L/x/+2/5v/gf9w/2j/ZP9u/4b/
pf/B/+H/FgBUAJEAyAD5ACsBcgHJASICeALAAusCAgMBA+MCrAJnAhICoAEkAb8AfgBW
AD8AMAAjABcAEAAMAAcAAAD7//b/8f/s/+j/5v/i/+H/4P/f/97/3f/e/9//3f/c/9z/
2//Z/9n/2f/Z/9j/1//V/9T/1v/Y/9n/2//Y/9j/2f/Z/9j/1v/V/9T/1v/W/9b/1v/U
/9T/1P/U/9L/0v/S/9L/0f/R/9L/0v/Q/8//z//P/83/zf/N/83/zf/M/8z/zP/L/8n/
yP/G/8j/yP/I/8j/x//G/8X/xP/C/8L/wv/D/8X/x//H/8f/yP/J/8n/yf/L/8z/zP/N
/8z/zv/Q/9D/0f/R/9H/0f/U/9b/2f/b/9r/3P/d/97/4P/i/+P/5P/n/+f/6P/o/+j/
6P/o/+j/6v/q/+r/6v/t/+3/6//p/+j/5//l/+P/4P/f/97/3f/d/9z/2//b/9v/3P/d
/97/3f/b/9r/2f/a/9r/2v/Z/9n/2f/Z/9n/3P/c/9v/2//a/9r/2v/a/9r/2v/a/9r/
2f/Z/9n/2v/Z/9n/2f/Y/9r/2v/a/9n/2//c/9z/3P/b/9r/2P/X/9n/2f/Z/9n/2v/b
/9z/2//Z/9n/2f/Z/9f/1v/V/9T/1f/W/9b/1//V/9X/1P/U/9T/1f/V/9X/1f/V/9X/
1f/W/9b/1v/W/9b/1v/W/9f/1f/W/9b/1v/Y/9j/2P/Z/9z/3P/b/9v/3f/c/9z/3f/f
/9//4P/g/+D/3//f/9//3f/d/9z/3P/c/9z/3P/c/97/3v/e/93/3f/e/97/3v/c/9z/
2v/Y/9j/2P/Y/9j/2v/a/9r/2//Z/9n/2//b/9v/2//b/9v/3f/d/97/3v/g/+H/4f/i
/+D/3//f/9//4P/g/+L/4//h/+H/4v/j/+b/5//n/+f/5f/l/+b/6P/p/+n/6f/r/+v/
6//r/+j/4//g/97/3f/d/9v/2//a/9r/2f/Y/9j/2P/Y/9j/2P/Z/9n/2f/X/9f/2P/Y
/9j/2P/Y/9j/2P/S/8r/wf+2/6P/h/9w/2j/aP9s/3z/k/+t/8n/9P8sAGsApgDbAA8B
TAGbAfABQgJ8Ao8ClAKXAoECUAIbAtYBdAEEAaUAYgA6ACMAEgAFAPv/9P/u/+v/5P/d
/9j/1f/Q/87/zP/K/8n/yP/H/8f/xf/F/8X/xf/E/8T/w//D/8P/w//D/8X/xf/E/8T/
xP/E/8P/w//C/8L/w//D/8T/xP/F/8b/xv/G/8b/xv/I/8j/yP/I/8r/yv/K/8r/y//L
/8z/zP/M/8v/y//L/83/zf/N/83/zf/M/8z/zP/O/83/zf/M/8z/zP/M/8z/zv/O/87/
zv/O/87/zv/P/8//0f/R/9H/1P/V/9X/1f/X/9j/2P/Z/9v/3v/h/+L/5P/l/+b/5//n
/+j/6v/r/+z/7v/v//D/8v/0//X/9v/3//f/+P/4//r/+v/6//r/+v/6//r/+v/7//v/
+f/3//f/9//2//X/9v/1//T/8//x//D/7//v/+7/7v/u/+7/7v/t/+3/7f/q/+r/6v/p
/+v/6//r/+v/7P/s/+v/6//s/+z/7P/s/+z/7P/s/+z/6//r/+v/7P/r/+v/6//q/+z/
7P/s/+v/6//s/+z/7P/s/+z/6//r/+v/6//r/+v/6//r/+v/6f/p/+n/6f/p/+r/6v/q
/+r/6v/q/+n/6f/s/+3/7f/u/+7/7//v/+//8f/x//H/8f/y//L/8v/y//D/8P/w//H/
7//w//D/8P/u/+7/7v/v//D/8P/v/+//8f/w//D/8f/v/+//8P/w//D/7//v/+//7//v
/+7/7v/u/+7/7v/u/+7/7v/u/+3/7//w//D/8P/w//D/8P/v/+//7//v/+7/8P/w//H/
8f/x//H/8f/x//D/8P/w//D/8P/w//D/8P/x//H/8f/z//P/8f/x//H/8f/z//P/9P/0
//T/9f/1//b/9P/z//P/8//2//b/+P/5//v/+//8//3/AAABAAEAAQD/////AAACAAYA
BwAIAAsADQANAA0ACgAFAAIAAAD///3/+//7//r//P/7//r/+v/4//j/+P/4//f/9//3
//X/9f/2//b/9v/2//b/9v/0//L/6v/h/9b/w/+r/5T/hP9+/4D/jv+l/7//2f/6/y4A
awCoAN0ADQFCAYcB2AEoAnQCqQLAAs0CzwKyAn8CRgL0AYQBFQG8AH4AVwBEADcAKwAg
ABoAFQAOAAkAAgD9//j/+P/0//D/7//u/+3/6//p/+n/6f/n/+b/5v/l/+X/5f/l/+X/
4//j/+L/4v/i/+L/4f/h/+D/4P/h/+H/4f/g/+D/4P/e/97/3v/e/97/3v/e/97/3v/e
/97/3v/d/93/3v/e/97/3f/d/93/3f/d/93/3f/b/9r/2v/a/9r/2f/Z/9j/2P/Y/9j/
2P/Y/9j/2P/Y/9j/2P/Y/9n/1//Z/9n/2f/a/9v/2//b/9//4P/g/+H/4v/k/+b/5v/o
/+n/6v/r/+//8P/y//P/8v/0//X/9v/5//z//v8AAAEAAQACAAIABAAEAAQABAAEAAQA
BAAEAAUABQADAAEAAwADAAIAAQAAAP///v/9//v/+v/5//n/+P/4//j/+P/4//f/9//3
//b/9v/2//X/9f/1//X/9f/2//b/9f/1//T/9P/0//T/9P/0//T/9P/1//X/9f/2//f/
9//3//b/+P/4//j/9//5//r/+v/6//r/+v/5//n/+f/5//n/+f/5//n/+f/3//X/9f/1
//X/9P/0//T/9P/y//L/8f/x//H/8f/w//D/7v/v/+//7//t/+3/7f/t/+7/7v/u/+7/
7v/u/+7/7//v//D/8P/w//D/8P/w//H/8v/y//H/8f/x//D/8P/x/+//7//w//D/8P/v
/+//7//x//H/8P/w//D/8P/w//D/8P/w//D/7//v//D/8P/w//D/8P/w/+//7//v/+//
7v/v//D/8v/z//H/8f/x//H/7//w//D/8P/x//H/8f/x//H/8P/w//D/8P/w//D/8P/w
//H/8v/z//b/9//3//f/9//3//X/9f/2//b/9v/3//f/+P/2//X/9f/1//T/9P/2//f/
+f/5//r/+//8//3//f/9//n/+f/6//z//f/9//3///8BAAEAAQD+//n/9v/0//P/7//t
/+3/7P/t/+3/7f/u/+z/7P/s/+z/6v/p/+j/5f/j/+T/5P/k/+T/5v/m/+T/4P/a/9H/
wv+t/5H/eP9o/2T/ZP9w/4v/p//D/+j/HgBdAJgAzQD9ADIBfQHWAS4CggLFAu4CAwP/
AtoCowJgAgAChAELAawAbgBLADYAKQAdABQADgAJAAIA+f/0//H/7v/s/+j/5P/j/+L/
4f/e/9v/2v/Z/9n/2P/Y/9f/1//X/9f/1//Z/9n/2P/Y/9b/1v/V/9X/1P/U/9X/1f/V
/9T/1P/U/9P/0v/R/9D/0v/S/9L/0v/S/9L/0v/S/9P/0//U/9T/0//R/9D/z//P/8//
z//P/8//zv/O/87/zv/N/83/zP/M/8z/zP/M/8z/zP/M/8z/yv/K/8r/y//N/8//z//P
/8//z//O/83/zf/O/87/z//R/9T/1//Y/9j/2f/a/9v/3P/c/93/3f/e/+D/4f/i/+b/
6P/p/+r/6//r/+z/7P/t/+7/7//w//D/8P/w//D/8f/x/+//7f/r/+v/6v/p/+r/6f/o
/+f/5f/k/+P/4//k/+T/5P/k/+T/4//j/+P/4P/g/+D/3//f/9//3//f/+L/4v/h/+H/
4f/g/9//3v/e/97/3v/e/+H/4f/h/+L/4f/h/+H/4P/i/+L/4v/h/9//4P/g/+D/4v/i
/+H/4f/h/+H/4f/h/9//3//f/93/3//f/9//3//c/9z/3P/c/9z/3P/b/9v/3f/d/9z/
3P/a/9v/2//b/9v/2//b/9v/2v/a/9r/2v/a/9r/2v/b/9z/3v/f/+D/3v/e/97/3//e
/97/3f/d/93/3P/c/93/3f/d/97/3v/g/9//3//f/93/3f/c/9z/2v/a/9r/2v/a/9r/
2v/Z/9v/3P/c/9z/3P/c/9z/2//b/9v/2//a/9r/2v/c/9z/3P/c/9z/3P/c/93/3f/d
/9//3//e/93/3P/b/9v/2//c/9z/3v/f/9//4P/e/93/3f/d/+D/4P/i/+P/4//j/+T/
5f/k/+X/5f/l/+X/5f/m/+j/5//n/+f/6f/p/+n/6f/m/+H/3v/c/9v/2//Z/9n/2P/a
/9n/2P/Y/9b/1v/W/9b/1f/V/9X/0//V/9b/1v/W/9T/1P/U/9b/0v/I/7//tv+j/4n/
cv9k/2L/Zv90/43/pf+//+b/HgBdAJoA0QAFAUABiwHeATICeAKTApYCnQKPAmICKwLo
AYoBGgGzAGoAPgAlABQABwD7//T/7v/r/+b/3//a/9X/0P/M/8r/x//F/8P/wf/A/7//
wP/B/7//vv++/73/u/+7/7v/u/+7/7v/uv+6/7r/uv+5/7n/uv+6/7v/u/+9/7z/vP+8
/77/vv++/77/vv++/77/vv++/77/vv++/73/vf++/77/wP+//7//v/+//7//v/+//7//
vv++/77/v/+//8D/wP/C/8L/wv/C/8D/wP/A/8D/wv/C/8L/w//D/8X/xf/F/8j/yf/J
/8n/zf/O/87/z//S/9T/1v/W/9j/2f/a/9v/3f/e/+D/4f/i/+T/5f/m/+j/6v/r/+z/
7f/t/+7/7v/s/+z/7P/s/+z/7P/s/+z/7//v/+3/6//r/+v/6v/p/+r/6f/o/+f/5//m
/+X/5f/i/+L/4v/i/+L/4f/h/+H/3v/e/97/3f/f/9//3//f/+D/4P/f/9//4P/g/+D/
4P/e/97/3v/e/9//3//f/+D/4f/h/+H/4P/g/+D/4P/f/9//4P/g/+D/3v/e/93/3f/d
/93/3f/d/93/3f/d/9v/2//b/9v/2//c/9z/3P/c/9r/2v/Z/9n/2//b/9r/2v/a/9v/
2//b/93/3f/d/93/3v/e/97/3v/e/97/3v/f/93/3v/e/97/3v/e/97/3//e/97/3f/d
/9v/2v/a/9v/2//b/9z/3P/c/9v/2//b/9v/2//a/9r/2v/a/9r/2v/Y/9j/2P/X/9n/
2v/a/9r/2v/a/9r/2f/Z/9n/2f/Y/9j/2P/Z/9n/1//X/9f/1//X/9j/2P/Y/9n/2f/Z
/9n/2//b/9z/3P/c/9z/3f/d/9v/2//b/9z/3P/c/9z/3v/e/97/3v/e/9z/3P/d/93/
4P/g/+H/4f/j/+P/4//j/+X/5f/l/+X/5v/m/+b/5v/m/+f/5//o/+n/6P/m/+T/4v/g
/97/3P/a/9j/1v/W/9b/1v/V/9T/0//S/9L/0v/S/9L/0P/Q/9D/0P/Q/9D/0P/Q/8v/
yP/F/8L/s/+k/5X/hv96/3D/Zv9c/3L/iP+e/7T/5P8UAEQAdACwAOoAJAFeAaQB6AEs
AnACdgJ8AoICiAI/AvgBsQFqAR4B1ACKAEAALwAeAA0A/P/0/+7/6P/i/9z/2P/U/9D/
z//O/w==
         </WaveFormData>
      </LeadData>
   </Waveform>
</RestingECG>
