# Supplementary material for: Detection of Left Atrial Enlargement Using a Convolutional Neural Network-Enabled Electrocardiogram
Source: Front Cardiovasc Med. 2020 Dec 17;7:609976. doi: 10.3389/fcvm.2020.609976 (PMC7773668; doi:10.3389/fcvm.2020.609976)
Supplement: Supplementary file 1 [file Data_Sheet_1.ZIP › hyp/1802012417_10146_00000008.XML]

<?xml version="1.0" encoding="Windows-1252"?>
<!DOCTYPE RestingECG SYSTEM "restecg.dtd">
<RestingECG>
   <PatientDemographics>
      <PatientID>1802012417</PatientID>
      <PatientAge>67</PatientAge>
      <AgeUnits>Years</AgeUnits>
      <Gender>Female</Gender>
      <PatientLastName>jiangshaoxia</PatientLastName>
   </PatientDemographics>
   <TestDemographics>
      <DataType>Resting</DataType>
      <Site>1</Site>
      <AcquisitionDevice>MAC55</AcquisitionDevice>
      <Status>Unconfirmed</Status>
      <Priority>Normal</Priority>
      <AcquisitionTime>09:16:27</AcquisitionTime>
      <AcquisitionDate>09-15-2015</AcquisitionDate>
      <CartNumber>1</CartNumber>
      <AcquisitionSoftwareVersion>009C</AcquisitionSoftwareVersion>
      <XMLSourceVersion>MAC5000 v1.0</XMLSourceVersion>
   </TestDemographics>
   <RestingECGMeasurements>
      <VentricularRate>75</VentricularRate>
      <AtrialRate>75</AtrialRate>
      <PRInterval>156</PRInterval>
      <QRSDuration>82</QRSDuration>
      <QTInterval>396</QTInterval>
      <QTCorrected>442</QTCorrected>
      <PAxis>52</PAxis>
      <RAxis>61</RAxis>
      <TAxis>3</TAxis>
      <QRSCount>13</QRSCount>
      <QOnset>218</QOnset>
      <QOffset>259</QOffset>
      <POnset>140</POnset>
      <POffset>203</POffset>
      <TOffset>416</TOffset>
      <ECGSampleBase>500</ECGSampleBase>
      <ECGSampleExponent>0</ECGSampleExponent>
   </RestingECGMeasurements>
   <Diagnosis>
      <Modality>Resting</Modality>
         <StatementCount>4</StatementCount>
         <LabelText>12SL Õï¶Ï³ÂÊö</LabelText>
      <DiagnosisStatement>
         <StmtFlag>ENDSLINE</StmtFlag>
         <StmtText>ñ¼ÐÔÐÄÂÉ</StmtText>
      </DiagnosisStatement>
      <DiagnosisStatement>
         <StmtFlag>ENDSLINE</StmtFlag>
         <StmtText>µçÑ¹·ûºÏ×óÐÄÊÒ·Ê´óµÄ×îµÍ±ê×¼£¬²»³ýÍâÊÇÕý³£±äÒì</StmtText>
      </DiagnosisStatement>
      <DiagnosisStatement>
         <StmtFlag>ENDSLINE</StmtFlag>
         <StmtText>T ²¨Òì³££¬¿É¿¼ÂÇÎªÏÂ±ÚÐÄ¼¡È±Ñª</StmtText>
      </DiagnosisStatement>
      <DiagnosisStatement>
         <StmtFlag>ENDSLINE</StmtFlag>
         <StmtText>Òì³£ ECG</StmtText>
      </DiagnosisStatement>
   </Diagnosis>
   <Waveform>
      <WaveformType>Rhythm</WaveformType>
      <WaveformStartTime>0</WaveformStartTime>
      <NumberofLeads>8</NumberofLeads>
      <SampleType>CONTINUOUS_SAMPLES</SampleType>
      <SampleBase>500</SampleBase>
      <SampleExponent>0</SampleExponent>
      <HighPassFilter>16</HighPassFilter>
      <LowPassFilter>150</LowPassFilter>
      <ACFilter>NONE</ACFilter>
      <LeadData>
         <LeadByteCountTotal>10000</LeadByteCountTotal>
         <LeadTimeOffset>0</LeadTimeOffset>
         <LeadSampleCountTotal>5000</LeadSampleCountTotal>
         <LeadAmplitudeUnitsPerBit>4.88</LeadAmplitudeUnitsPerBit>
         <LeadAmplitudeUnits>¦ÌV</LeadAmplitudeUnits>
         <LeadHighLimit>2147483647</LeadHighLimit>
         <LeadLowLimit>268435456</LeadLowLimit>
         <LeadID>I</LeadID>
         <LeadOffsetFirstSample>0</LeadOffsetFirstSample>
         <FirstSampleBaseline>0</FirstSampleBaseline>
         <LeadSampleSize>2</LeadSampleSize>
         <LeadOff>FALSE</LeadOff>
         <BaselineSway>FALSE</BaselineSway>
         <ExcessiveACNoise>FALSE</ExcessiveACNoise>
         <MuscleNoise>FALSE</MuscleNoise>
         <LeadDataCRC32>2869892039</LeadDataCRC32>
         <WaveFormData>
+v/6//r/+v/6//r/+v/6//z//P/8//z/+v/6//r/+v/6//r/+v/6//r/+//7//z//P/8
//3//f/9//3//f/9//////8AAAAA/v/+/////////////////wEAAgADAAQABQAGAAYA
BgAGAAcABwAGAAUABAADAAIABAAFAAUABgAGAAQAAwADAAEA/v/9//z//v/8//v/+v/3
//f/9//2//f/9//3//b/9P/z//P/8//1//X/9f/1//P/8//z//P/9f/0//X/8v/t/+j/
5P/g/+H/6//1/wIAEwAnAEAAXQB9AJwAtQDGAMwAxQCkAHcAWwBPAEYANwArACAAFgAT
AAsABQAHAAkABQABAP7//f/9//z/9v/3//f/9v/0//P/8//0//T/9P/0//T/9P/0//T/
9P/0//L/8v/x//H/8f/y//L/8v/0//T/9P/0//L/8v/y//L/9P/0//T/9P/0//T/9f/1
//X/9f/1//T/9P/0//T/9f/1//X/9f/0//T/9f/1//X/9f/1//X/9f/z//T/9P/0//b/
9//3//b/9P/0//T/9P/0//X/9f/1//X/9f/1//b/+P/4//j/+f/5//n/+v/8//r//P/8
//z//f/9////AAABAAIAAwAEAAYACAAJAAoACQAKAAoACgAMAA8ADwAQABIAEgATABQA
FAAUABQAFAAWABYAFAATABIAEgARABAADgAOAAwACwAIAAcABgAGAAQAAwACAAIAAAD/
/////v/+//7//f/9//3//P/8//v//f/9//3//f/9//3//f/9//v/+//7//v/+//7//v/
+//9//3//f/9//v/+//7//r/+v/6//r/+v/8//z//P/8//r/+f/5//n/+v/5//n/+v/6
//r/+v/5//n/+f/5//n/+f/4//j/+P/2//b/9v/2//X/9f/1//X/9f/1//X/9f/1//X/
9f/2//j/+P/4//f/9f/3//f/9//5//n/+f/5//f/9//2//b/+f/5//n/+f/6//r/+v/6
//r/+v/6//r/+v/6//n/+f/8//z//P/8//r/+v/6//v//f/9//z//P/7//v/+v/6//v/
+//7//v/+//7//v/+//6//r/+v/6//v//P/+//3//P/7//r//P/8//z//f/9//7//v/+
/////////////f/9//3//f8AAAAAAAAAAP//////////AQABAAMABAAFAAYABwAIAAgA
CAAIAAkACQAIAAcABgAFAAQABAAFAAMABAAEAAIAAQABAAAA/v/+//7//v/8//v/+v/5
//n/+f/4//f/9//3//b/9v/1//X/9f/1//X/9f/1//X/9f/1//f/9f/y//P/9P/v/+T/
3P/e/+X/6//5/woAGwAvAEoAawCJAKYAvwDOAM4AvQCSAGkAVwBNAEAAMwAlABoAFAAP
AAkABwAHAAUAAwADAAIA/f/5//j/+P/3//f/9v/0//P/8//0//T/9P/0//T/9P/y//L/
8v/y//T/9P/z//P/9f/2//b/9v/0//T/9P/0//P/8v/x//D/8f/y//P/9P/y//L/8//z
//X/9f/1//T/9v/2//b/9//2//X/9P/y//T/9f/1//X/9f/1//X/9f/z//T/9P/0//L/
8//z//L/9P/0//T/9P/0//X/9f/1//f/9//3//j/+P/4//j/+f/5//n/+v/8//r//P/8
//z/+//7//3//v///wAAAQACAAMABgAIAAoACgAKAAkACAAMAA8ADwAQAA4ADgAPABAA
EgASABIAEgAUABQAEgARAA4ADgANAAwADAAMAAoACQAHAAUAAwACAAIAAQAAAAAAAAD/
/////v/8//z/+//7//3//P/8//v/+f/5//n/+f/7//v/+//7//n/+f/5//n/+//7//v/
+//7//v/+//7//v/+//7//r/+v/6//r/+v/4//j/+P/4//r/+f/5//n/+P/3//f/+P/2
//b/9v/1//X/9f/1//X/9f/0//T/9P/2//b/9v/2//P/8//z//P/9f/1//X/9f/z//P/
8//0//b/9v/2//X/8//1//X/9f/3//f/9//3//X/9f/0//T/9f/1//X/9f/4//j/+P/4
//b/9v/2//b/9v/2//X/9f/2//b/9v/2//j/+P/4//n/9//3//b/9v/3//f/9v/2//n/
+f/5//n/9v/1//T/8//2//j/+P/4//j/+P/4//j/+P/5//n/+v/6//r/+//7//v/+//7
//v/+//7//7//v/+//7//f/9//3//f/9//3///8AAP//AAABAAIABAAEAAQABQAFAAQA
AwACAAEAAAAAAAEA//8AAAAA/v///////v/8//z//P/8//r/9//2//X/9f/1//T/8//z
//X/9P/0//P/8f/x//H/8f/z//P/8//z//P/8//z//T/8//w/+//6P/k/+D/4//r//f/
BAATACMAOgBVAHEAjgCnALQAvACtAIYAXwBNAEEAMgAnAB8AFAAOAAsABwABAAEAAwAD
AP///v////3/+P/2//X/9f/0//L/8//z//T/9P/y//L/8v/y//L/8v/y//L/8v/y//H/
8f/x//L/8v/y//T/9P/0//T/9P/0//T/9P/z//L/8f/w//H/8v/0//X/9f/1//X/9P/0
//T/9P/1//X/9f/1//T/8v/z//P/8//1//X/9f/1//T/9P/z//L/8//1//b/9v/2//b/
9v/2//T/9f/1//X/9f/1//X/9v/4//j/+P/5//n/+f/6//z/+v/8//z//P/9//3///8A
AAEAAgADAAQABAAGAAcACAAJAAoACgAKAAwADwAPABAAEAAQABEAEgAUABQAFAAUABIA
EgAQAA8ADgAOAA0ADAAKAAoACAAHAAYABQAEAAQAAgABAAAAAAAAAP/////+/wAAAAD/
/////f/8//z/+//9//3//f/9//3//f/9//3/+//7//v/+//5//n/+f/5//v/+//7//v/
+//7//v/+v/6//r/+v/6//r/+v/6//r//P/7//v/+//6//n/+f/6//r/+v/6//n/+f/5
//n/+f/5//j/+P/4//b/9v/2//b/9f/1//X/9f/3//f/9//3//f/9//3//j/9//2//X/
8//0//f/+P/5//f/9//3//f/+f/5//j/+P/3//f/9//3//j/+P/4//j/+P/4//j/+P/4
//j/9//3//r/+v/6//r/+P/4//j/+f/5//n/+P/4//n/+f/4//j/+f/5//n/+f/5//n/
/v/9//z/+//6//n/+P/3//f/+P/6//v//P/9//3//f/9//v/+//7//v//v/+//7//v/9
//3//f/9//3//f///wAAAQACAAMABAAEAAQABAAFAAUABAADAAIAAQAAAAAAAQABAAIA
AgAAAP/////+//z//P/8//z/+v/5//j/9//3//f/9v/1//X/9f/0//T/8//z//P/8//z
//X/9f/1//X/9//5//X/8P/x//T/7//q/+b/5P/r//P//f8MAB0AMQBKAGUAgQCaAK8A
uAC4AKEAdgBVAEcAOwAuACUAHQAQAAwACwAHAAMAAwAFAAEAAQAAAP//+//4//b/9v/3
//f/9v/0//P/8//y//T/9P/0//T/9P/0//T/9P/0//T/8//z//P/9P/0//T/9P/0//T/
9P/0//T/9P/0//b/9v/2//b/9P/0//X/9f/3//f/9//2//X/9P/z//P/9f/1//X/9P/2
//f/9//3//X/9f/1//X/9f/2//b/9v/2//f/9//2//j/+P/4//j/+P/5//n/+f/5//n/
+f/6//j/+P/4//n/+f/5//r//P/6//z//P/8//////8BAAIAAwAEAAUABgAGAAgACQAK
AA0ADgAOAA4ADgARABEAEgAQABAAEQASABQAFAAUABQAFAAUABIAEQAOAA4ADQAMAAoA
CgAIAAcABgAFAAQABAACAAEAAAAAAAAA//////7//v/+//3//f/9//z//P/7//3//f/9
//3//f/9//3//f/7//v/+//7//v/+//7//v/+//7//v/+//7//v/+//6//z//P/8//z/
/P/8//z//P/6//n/+f/5//r/+f/5//r/+P/4//j/9//5//n/+f/5//v/+v/6//r/+f/4
//f/9v/3//f/9//3//f/9//3//f/9//3//f/+P/4//j/+P/3//f/+f/5//n/9//3//f/
9//5//n/+P/4//n/+f/5//n/+P/4//j/+P/6//r/+v/6//j/+P/3//f/+v/6//r/+v/6
//r/+v/7//n/+f/4//j/+//7//r/+v/7//v/+//7//X/+f/7//z/+v/6//r/+v/6//r/
+v/7//3//v/+//7//f/9//3//f////////////7//v/+//7/AQABAAEAAQABAAEAAwAE
AAMABAAFAAYACAAIAAgACQAJAAgABwAGAAMAAgACAAMAAwAEAAQAAgABAAEAAAD+//7/
/v/+//z/+//6//n/+f/5//j/9//3//X/9P/0//P/9f/1//X/9f/1//X/9f/1//P/8//1
//b/9f/y/+//6v/i/+L/5f/p//P/AgATACcAQgBfAHkAkgCxAMQAzADDAJwAbQBVAE0A
QAAzACcAGgASAA8ACwAHAAUAAwADAAEA/P/7//v/+P/2//X/9f/0//L/8f/x//L/8v/w
//D/8P/w//L/8v/y//L/8v/y//H/8f/x//L/8v/y//L/8v/y//L/8v/y//L/8v/0//T/
9P/0//P/8v/y//H/8//z//P/8v/y//L/8v/z//P/8//z//L/8v/z//P/8//z//P/8//z
//P/9P/0//T/9P/1//X/9P/0//T/9P/0//T/9f/1//X/9f/1//X/9v/2//b/9v/3//f/
9//4//r/+P/6//r/+v/9//3///8AAAEAAgADAAQABgAIAAkACgAJAAoACgAKAA4AEQAR
ABIAEAAQABEAEgASABIAEgASABQAFAASABEAEAAQAA8ADgAMAAwACgAJAAYABQAEAAQA
BAADAAIAAgAAAP/////+//7//v/9//3//f/8//z/+//7//v/+//7//v/+//7//v/+//7
//v/+//7//v/+//7//v/+//7//v/+//7//v/+v/8//z//P/8//v/+v/5//j/+v/5//n/
+f/4//f/9//4//b/9v/2//X/9v/3//j/+f/3//b/9v/2//b/9v/2//b/9f/1//X/9f/1
//X/9f/1//X/9f/1//b/9P/0//T/8//1//f/9//3//X/9f/1//X/9//3//b/9v/3//f/
9//3//j/+P/4//j/+P/4//j/+P/6//r/+f/5//j/+P/4//j/+P/4//j/+f/5//n/+P/4
//n/+f/4//j/9//3//f/9//7//v/9f/y//X/9v/3//j/+P/4//j/+f/7//z//P/8//v/
+//7//v//f/9//3//f/+//7//v/+//3//f/9//3//f/9////AAABAAIAAwAEAAYABgAG
AAcABQAEAAMAAgADAAIAAgADAAUABgAGAAQAAQD///z/+P/6//r/+v/4//f/9v/1//X/
9f/0//P/8//1//T/9P/z//H/8f/x//H/8f/x//H/8f/x//H/8f/y//H/8P/t/+j/4P/e
/9//5f/t//7/DwAhADwAXQB9AJwAuQDMANYA0QCuAIEAZQBZAEwAPQAvAB4AEgARAA0A
BwADAAMAAwABAPz/+//5//r/+v/3//X/8v/u/+//7//w//D/8v/y//L/8v/w//D/8P/w
//D/8P/v/+//8f/y//L/8v/w//D/8P/w//D/8P/w//D/8P/w//D/8P/w//D/8f/x//H/
8f/x//D/8P/w//D/8f/z//P/8//y//L/8//z//P/8//z//P/8//1//b/9v/2//P/8//y
//D/8v/y//L/8v/0//X/9f/1//X/9f/1//b/9v/2//b/9//1//X/9v/4//j/+v/6//r/
+//7//3//v///wAAAQACAAQABgAHAAgACQAKAAoACgAKAA0ADQAOABAAEAARABIAEgAS
ABIAEgAUABQAEgARAA4ADgANAAwADAAMAAoACQAGAAUABAAEAAIAAQAAAAAAAAD/////
/v/8//z/+//7//3//P/8//v/+//7//v/+//7//v/+//7//v/+//7//v/+//7//v/+//7
//v/+//7//3//f/9//z/+v/6//r/+v/6//r/+v/6//r/+f/5//n/+P/3//f/+P/4//j/
+P/3//f/9//3//f/9//2//b/9v/2//b/9v/2//X/9f/1//X/9//3//f/9//1//X/9f/2
//b/9v/2//X/9f/3//f/9//3//f/9//3//n/+f/4//j/+f/5//n/+f/4//j/+P/4//j/
+P/4//j/+P/4//f/9//4//j/+P/4//j/+P/4//n/+f/5//j/+P/3//f/9v/2//v/+//7
//z/+//6//n/+P/4//j/+P/5//n/+v/6//r/+//7//v/+//9//3//f/9//7//v/+//7/
AQABAAEAAQD+//3//v/+/wAAAgAEAAYABAAEAAQABQAHAAYABQAEAAMAAgACAAMAAQAC
AAIAAAABAAEAAAD+//7//v/+//z/+//6//n/+f/3//b/9f/1//f/9v/2//X/9f/1//X/
9f/1//X/9f/1//X/9f/z//T/9f/y/+//7P/m/+L/4f/n//H//v8NAB0ANABTAHEAjACr
AL4AygDHAKYAcwBVAE0AQAAxACkAIAAQAAkABwAFAAUABQABAP//AAD///n/+P/4//f/
9//2//T/8f/x//L/8v/0//T/9P/0//L/8v/y//L/8v/y//H/8f/x//L/8v/y//T/9P/0
//T/8v/y//L/8v/0//T/9P/0//T/9P/1//X/9P/z//L/8P/x//L/8//1//X/9f/1//T/
8//z//L/8f/y//P/9P/1//X/9v/2//b/9P/1//X/9P/0//T/9P/0//T/9f/1//X/9f/1
//X/9v/4//j/+P/5//n/+f/6//z/+v/8//z//P//////AQACAAEAAgADAAQAAgAEAAUA
BgAJAAoACgAKAAwADwAPABAADgAOAA8AEAARABIAEwAUABIAEgAQAA8AEAAQAA8ADgAK
AAoACAAHAAQAAwACAAIAAQABAAEAAgAAAP/////+//7//v/9//3/+//6//r/+f/7//v/
+//7//v/+//7//v/+//7//v/+//7//v/+//7//n/+f/5//n/+//7//v/+v/6//r/+v/6
//z//P/8//z/+v/5//n/+f/6//n/+f/6//j/+P/4//f/+f/5//n/+f/3//b/9v/2//b/
9v/2//b/9f/1//X/9f/1//X/9f/1//f/9//3//j/+P/4//j/9//2//f/9v/1//f/9//3
//f/9//3//b/9v/5//n/+f/5//j/+P/4//j/+v/6//r/+v/6//r/+f/5//j/+P/4//j/
+P/4//j/+f/5//n/+P/4//v//f/8//r//P/7//r/+f/4//j/+P/4//n/+//8//z//P/7
//v/+//7//v/+//7//v//P/8//z//P/9//3//f/9//3//f///wAAAQACAAMABAAFAAYA
BwAJAAYABAACAAAAAQAAAAAAAQABAAIAAgAAAAEAAQAAAP7//P/8//z/+v/5//j/9//3
//f/9v/1//X/9f/0//T/8//1//X/9f/1//X/9f/1//X/8//z//P/8v/z//T/7//q/+b/
5P/n/+//+/8GABUAKQBAAFsAdQCOAKEArACyAKMAfABTAEMAOQAqACEAGwASAAoABwAF
AAMAAwABAAEAAQAAAP3//f/8//z/+P/3//X/8v/x//H/8v/y//L/8v/y//L/9P/0//T/
9P/0//T/8//z//P/9P/0//T/9P/0//T/9P/0//T/9P/0//T/9P/0//T/9P/0//X/9f/1
//X/9f/0//T/9P/0//X/9//3//f/9v/0//X/9f/1//f/9//3//f/9f/2//b/9v/2//f/
9//2//b/9v/2//b/+P/5//n/+f/5//n/+f/6//j/+P/4//n/+f/5//r//P/8//7//v/+
/wEAAQADAAQAAwAEAAUABgAGAAgACQAKAAsADAAMAAwADAAPAA8AEAASABIAEwAUABIA
EgASABIAEgASABAADwAOAA4ADQAMAAoACgAIAAcABgAFAAQABAAEAAMAAgACAAAA////
//7/AAAAAP/////9//z//P/7//3//f/9//3/+//7//v/+//9//3//f/9//v/+//7//v/
+//7//v/+//9//3//f/8//z//P/8//z//P/8//z//P/6//n/+f/5//r/+f/5//r/+v/6
//r/+f/5//n/+f/5//n/+P/4//j/+P/4//j/+P/5//n/+f/5//f/9//3//f/9//3//f/
+P/2//b/9v/1//f/+f/5//n/9//3//f/9//5//n/+P/4//f/9//3//f/+v/6//r/+v/6
//r/+v/6//j/+P/3//f/+P/4//j/+P/4//j/+P/5//n/+f/4//j/+//7//r/+v/5//n/
+f/5//v//P/8//z//P/8//v/+v/5//n/+//8//z//P////////////3//f/9//3/AAAA
AAAAAAD//////////wEAAQADAAQAAwAEAAUABgAIAAgACAAJAAcABgAFAAQAAwACAAIA
AwADAAQABAACAAEAAQAAAP7//v/+//7//P/9//z/+//7//n/+P/3//f/+f/4//j/9//1
//X/9f/1//f/9//3//f/+f/3//X/9P/1//T/7//s/+j/5v/p/+//9/8EABUAJwBAAF0A
dwCQAKkAuAC8ALEAjgBjAE0ARQA6AC8AIQAWABAACQAFAAcABwAFAAUABQACAP3//f/8
//r/+f/5//j/9v/1//X/9v/2//T/9P/0//T/9P/0//T/9P/2//b/9f/1//P/9P/0//T/
9v/2//b/9v/2//b/9v/2//b/9v/2//b/9P/0//X/9f/1//X/9f/0//b/9v/2//f/9//3
//f/9v/2//f/9//3//X/9f/1//X/9//4//j/+P/4//n/+f/4//j/+P/4//j/9v/3//f/
9//5//n/+f/6//r/+v/6//v/+//7//z//v/+/wAAAAAAAP////8BAAIAAwAEAAUABgAG
AAgACQAKAA0ADgAOAA4AEAATABMAFAASABIAEwAUABYAFgAWABYAFAAUABIAEQAQABAA
DwAOAAwADAAKAAkACgAJAAgACAAEAAMAAgACAAIAAQABAAAAAAAAAP////////7//v/9
//3//f/9//3//f/9//3//f/9//3//f/9//3//f/9//3//f/9//3//f/////////+//z/
/P/8//z//P/8//z//P/8//v/+//7//r/+f/5//r/+v/6//r/+f/5//n/+f/5//n/+P/4
//j/+P/4//j/+P/3//f/9//3//f/9//3//f/9//3//f/+P/4//j/+P/3//n/+//7//v/
+v/5//j/9//5//n/+P/4//n/+f/5//n//P/8//z//P/6//r/+v/6//r/+v/5//n//P/8
//z//P/6//r/+v/7//n/+f/4//j/+//7//r/+v/5//n/+f/5/////f/2//f/+P/5//r/
+v/6//r/+//7//z//P/8//3//f/9//3///////////8AAAAAAAAAAP//////////AQAB
AAMABAADAAQABQAGAAYABgAGAAcABwAGAAUABAAFAAQABAAFAAUABgAGAAQAAQABAAAA
/v/+//7//v/8//v/+v/5//n/+f/4//f/9//3//b/9v/1//X/9f/1//X/9f/1//X/9f/1
//X/9//2//P/8v/v/+r/5v/k/+f/6f/z/wQAFQAnAEQAYwCBAKAAuQDKANAAwwCcAHEA
WwBPAEAANQApABoAEgARAA0ACQAHAAcABwADAP7//f/7//r/9v/2//f/9//2//T/8//z
//L/8v/y//L/8v/0//T/9P/0//T/9P/z//P/8//0//T/9P/y//L/8v/y//T/9P/0//T/
9P/0//T/9P/0//T/9f/1//X/9f/1//T/9P/0//T/9f/1//X/9f/0//T/9f/1//X/9f/1
//X/9f/1//b/9v/2//b/9//3//b/9v/2//b/9v/2//f/9//3//n/+f/5//r/+P/4//j/
+f/7//v//P/+//7/AAAAAAAA/////wEAAgADAAQABQAGAAgACgALAAwADQAOAA4ADgAO
ABEAEQASABQAFAAVABYAFAAUABQAFAAWABYAFAATABIAEgARABAADgAOAAwACwAIAAcA
BgAGAAQAAwACAAIAAgABAAEAAAAAAAAA/////wEAAAAAAP///f/9//3//f//////////
//3//f/9//3//f/9//3//f/9//3//f/9//3//f/9//z//P/8//z//P/8//z//P/8//z/
+//7//v/+v/5//n/+v/6//r/+v/5//n/+f/5//n/+f/4//j/+P/4//j/+P/4//f/9//3
//f/9//3//f/9//3//f/9//4//j/+P/4//f/9//5//n/+f/5//n/+f/5//n/+f/4//j/
+//7//v/+//6//r/+v/6//r/+v/6//r//P/8//v/+//6//r/+v/6//z//P/8//3/+//7
//r/+v/9//3//P/8//v/+//7//v/+//7//v/+//+//z//P/8//z//P/8//z//f/9//7/
/v/+//////////////////////8BAAIAAwAEAAMAAwADAAMAAQABAAMABAAGAAgACgAM
AAoACgAKAAsACQAIAAcABgAHAAYABgAHAAUABgAGAAQAAQABAAAA/v/+//7//v/8//v/
+v/5//n/+v/6//r/+//6//j/9//1//f/9//3//f/9//3//f/9//3//f/9//4//X/8v/v
/+z/5P/g/+P/7f/5/woAGwAvAEgAZQCJAKwAxQDWANwAzQCoAH8AZQBVAEgAPQAvACAA
GAAVABEACwAJAAcABwADAAAA/f/9//z/+v/3//f/9v/0//X/9f/2//b/9P/0//T/9P/2
//b/9v/2//b/9v/1//X/8//0//T/9P/0//T/9P/0//T/9P/0//T/9P/0//T/9P/2//b/
9//3//X/9f/1//T/9P/0//T/9f/3//f/9//2//T/9f/1//X/9//3//f/9//1//b/9v/2
//b/9//3//b/+P/4//j/+P/4//n/+f/5//f/9//3//j/+P/4//j/+f/5//n/+v/8//7/
AAAAAAAAAAD//wAAAAAEAAYACAAKAAcACAAIAAgACgAMAA0ADgAOABEAEQASABQAFAAV
ABYAFgAWABYAFgAUABQAEgARABIAEgARABAADAAMAAoACQAIAAcABgAGAAYABQAEAAQA
BAADAAMAAgAAAAAA/////wEAAAAAAP////////////8BAAEAAQABAAAA///+//3//f/9
//3//f/9//3//f/9//3//f/9//z//P/8//z//P/8//z//P/8//z/+//7//v/+v/5//n/
+v/6//r/+v/5//f/9//3//f/+f/4//j/+P/6//r/+v/6//f/9//3//f/9//3//f/9//3
//f/9//4//j/+P/4//f/+f/7//v/+//5//n/+f/5//n/+f/4//j/+f/5//n/+f/6//r/
+v/6//z//P/8//z//v/+//3//f/9//z/+//6//z//P/8//3//f/9//z//P/7//v/+v/6
//3//f/9//3/9f/5//3//P/8//z//P/8//z//P/8//3//f/+//7//v//////////////
////////AAAAAAAAAAABAAEAAQABAAEAAQADAAQABQAGAAcACAAIAAgACAAJAAkACAAH
AAYABQAEAAQABQAHAAgACAAGAAcABwAGAAQAAQAAAP///P/9//z/+//7//v/+v/5//n/
+f/4//j/9//3//f/9//3//f/9//3//f/+f/5//n/+v/5//b/8//u/+j/5P/l/+v/9f8C
ABEAIwA8AFUAawCMAK0AvgDGAMUAqAB5AFkATQBAADMAKQAeABIADwAPAAkABQAHAAcA
AwAEAAEA/f/8//z/+//7//r/+P/3//f/+P/4//j/+P/4//j/9v/2//b/9v/4//j/9//3
//f/+P/4//j/9v/2//b/9v/4//j/+P/4//j/+P/4//j/+v/6//v/+//5//n/+f/4//j/
+P/4//n/+f/5//n/+P/2//f/9//3//j/+f/6//v/+f/6//r/+v/6//v/+//6//z//P/8
//z/+v/7//v/+//9//3//f/+//7//v/+/////////wAAAgAEAAYABgAGAAQAAwAEAAQA
BwAIAAkACgAKAAwADQAOAA8AEAAQABAAEgAVABUAFgAWABYAFwAYABYAFgAWABYAFgAW
ABQAEwAUABQAEwASABIAEgAQAA8ADAALAAoACgAIAAcABgAGAAYABQAFAAQABgAGAAUA
BQADAAIAAgABAAEAAQABAAEAAwADAAMAAwABAAEAAQABAAEAAQABAAEAAwADAAMAAwAC
AAEAAAD+/wAAAAAAAAAAAAAAAAAAAAACAAEAAQABAP7//f/9//7/AAAAAAAA////////
/////////v/+//7//P/8//z//P/9//3//f/9//3//f/9//3/////////AAD+//7//v/9
//3/////////AQABAAEAAQABAAEAAAAAAAEAAQABAAEAAgACAAIAAgACAAIAAgACAAAA
AAD/////AAAAAAAAAAAAAAAAAAABAAEAAQAAAAAAAwADAAIAAgADAAMAAwADAAEAAQAB
AAEAAgACAAQAAgACAAIAAgACAAQABAAEAAUAAwAEAAQABAAFAAUABQAFAAcABwAHAAcA
BgAGAAYABgAHAAcABwAHAAkACQALAAwADQAOAA8AEAAQABAAEAARABEAEAAPAA4ACwAK
AAoACwANAA4ADgAMAAsACwAKAAgACAAIAAgABgAFAAQAAwADAAMAAgABAAEAAwACAAIA
AQD//////////wEAAQABAAEAAQADAAEAAAD///z/9//0//L/8v/z//v/CQAWACcAOwBO
AGUAhQCgALMAwADEALEAiABhAE8ARQA6ADEAJwAeABgAEwAPAA8ADQAPAA8ADQAKAAkA
CQAGAAQAAwADAAIAAAABAAEAAgACAAAAAAAAAAAAAgACAAIAAgACAAIAAQABAAMABAAE
AAQAAwACAAEAAAACAAIAAgACAAIAAgACAAIAAgACAAMAAwADAAMAAwACAAQABAAEAAUA
AwAFAA==
         </WaveFormData>
      </LeadData>
      <LeadData>
         <LeadByteCountTotal>10000</LeadByteCountTotal>
         <LeadTimeOffset>0</LeadTimeOffset>
         <LeadSampleCountTotal>5000</LeadSampleCountTotal>
         <LeadAmplitudeUnitsPerBit>4.88</LeadAmplitudeUnitsPerBit>
         <LeadAmplitudeUnits>¦ÌV</LeadAmplitudeUnits>
         <LeadHighLimit>2147483647</LeadHighLimit>
         <LeadLowLimit>268435456</LeadLowLimit>
         <LeadID>II</LeadID>
         <LeadOffsetFirstSample>0</LeadOffsetFirstSample>
         <FirstSampleBaseline>0</FirstSampleBaseline>
         <LeadSampleSize>2</LeadSampleSize>
         <LeadOff>FALSE</LeadOff>
         <BaselineSway>FALSE</BaselineSway>
         <ExcessiveACNoise>FALSE</ExcessiveACNoise>
         <MuscleNoise>FALSE</MuscleNoise>
         <LeadDataCRC32>465930526</LeadDataCRC32>
         <WaveFormData>
/P/8//z//P/8//z//P/8//7//v/+//7/AAAAAAAAAAD///7//v/+/wEABAAFAAcACAAK
AAoACgAKAAoACQAJAAoADAANAA0ACwAOAA4ADwARABEAEQATABIAEQAOAAwADAAMAAoA
CQAKAAkACAAHAAcABgAJAAoACQAJAAYABAAAAP7//P/6//z/+//7//v//v/+//7//f/6
//n/+P/3//j/9//3//b/8//y//D/7//w//H/8v/z//H/8P/w//D/9P/1//X/8f/v//H/
8f/x//P/+f8DABQAMABXAHsAngDKAP8AKwFLAV0BaAFsAVIBEwHBAHIAMgAKAP7/+P/y
/+z/6P/o/+f/6P/q/+j/6f/r/+z/6//r/+v/6//r/+z/7P/q/+z/7P/s/+v/6//u/+7/
7v/v/+7/7f/s/+v/7f/v/+//7v/u/+7/7v/u/+z/7P/r/+v/7P/s/+z/7P/u/+7/7v/t
/+3/7f/t/+3/7f/u//D/7v/w//D/8P/w/+//7v/s/+v/6//r/+v/6//p/+n/6f/p/+r/
6//t/+7/7v/u/+7/7f/q/+r/6//r/+v/7P/s/+z/6v/q/+n/6f/s/+z/7P/s/+z/7P/s
/+3/7f/u/+7/7v/u//D/8P/w//H/8//1//f/9v/2//X/9f/3//3/AAABAP7//v8AAAQA
BQAFAAcABwAGAAgACAAJAAwADAAMAAwADQANAA0ADQALAAkABwAHAAkACQAJAAoACgAH
AAcABwAEAAQABAADAAIAAgACAAMABQAEAAQABQADAAQABAADAAIAAgABAAEAAwABAAEA
AQACAAIAAgACAAIAAgACAAEAAQACAAIAAgACAAIAAQABAAUAAgACAAIAAQABAAAA//8B
AAEA//////////8AAAAAAQABAAEAAQAAAAAAAAABAAEAAQABAAEA//////////////7/
/v/+/wIAAgABAAEA/f///wAAAQABAAEAAQABAAAAAAAAAAAAAwADAAMAAwACAAIAAgAC
AAAAAAAAAAAAAgABAAEAAQABAAEAAQABAP/////+//7/AQABAAEAAQD//////v/+//7/
/v/+//7/AAD/////AAD+//7//v/+////AQAAAP///v/9//z/AAACAAUACAAIAAkACgAM
AAsACgAJAAgABwAHAAgACgALAAsACwAOAA8AEQASABMAEQARAA8ADQALAAoACgAKAAoA
CQAIAAcACAAHAAYABAAEAAQABQAFAAIAAAD+//z//P/6//r/+f/7//v//P/8//n/9//1
//P/9P/z//L/8f/x//D/8P/w/+//7//v/+//7//v/+//7v/y//L/7v/r/+3/8f/v/+v/
7f/x//H/8f8BABoAOgBfAIUAqADYAA0BNwFRAWMBcAFsAUYB/QCrAGAAJgACAPb/8v/u
/+r/5v/k/+H/4v/m/+j/5f/j/+b/6f/n/+f/5//n/+b/5v/k/+b/5P/k/+P/4//k/+T/
5P/l/+f/5//n/+f/5//p/+n/6P/m/+b/5v/m/+T/5P/j/+P/5v/m/+b/5v/o/+j/6P/n
/+X/5f/l/+X/5//o/+r/6P/n/+b/5f/k/+T/5P/j/+P/4//j/+P/4//l/+X/5f/l/+X/
5f/m/+b/5P/k/+T/4//k/+T/5f/l/+X/5v/m/+b/5v/m/+X/5f/k/+T/5P/k/+X/5v/n
/+n/5v/m/+X/5P/k/+b/5v/m/+f/6f/r/+3/7f/u/+7/7//u//P/9f/1//L/8v/0//j/
+v/7//7///8AAAIAAgADAAQABAAEAAQAAwADAAMAAwABAP///f/9//v/+//7//z//P/5
//n/+f/4//j/+P/3//X/9v/3//n/+P/2//X/9f/1//b/9v/1//X/9v/2//f/+f/3//f/
9//3//b/9f/0//b/9v/2//X/9//4//j/+P/2//b/9f/1//f/9P/0//T/9P/1//X/9f/1
//X/8//z//H/8f/y//L/8//z//P/8//0//T/9P/1//P/8//z//P/8//z//P/8//1//T/
9P/0//T/9P/z//P/7//x//L/8//1//X/9f/1//T/9P/0//T/8//z//P/8//0//T/9P/0
//L/8v/y//L/9P/z//P/8//z//P/8//z//P/8//y//L/9f/1//X/9f/1//X/9P/0//b/
9v/2//b/9P/x/+//7v/w//D/8P/w//D/8P/z//T/9v/4//j/+f/6//z/+v/6//r/+v/7
//v//P/+/wEAAQABAAQABgAHAAcABwAFAAcABwAHAAIAAAD///7//f/9//3//f/8//v/
+v/4//r/+v/7//v/9v/0//L/8P/w/+7/7v/t/+//7//w//D/7v/t/+z/6//q/+n/6P/n
/+f/5v/m/+b/5//n/+f/5//l/+X/5f/k/+T/4v/i/+P/5f/j/+H/4f/h/+H/3//h/+//
BAAgAEcAbwCWAMQA+QArAU8BZQFwAXIBYAEhAccAdgA2AAwA9P/s/+r/6P/c/9b/2f/a
/9j/2v/b/9v/3P/d/93/3f/d/93/3v/e/9z/3v/d/9z/2v/Z/9z/3P/c/93/3f/d/93/
3f/d/9//3//e/+D/4P/g/+D/4P/g/9//3//f/97/3f/c/97/3v/e/93/3//f/9//3//d
/97/4P/e/+D/4P/g/+D/3v/e/93/3f/e/9//4P/h/+D/3//e/93/3v/f/+H/4v/g/+D/
4P/f/97/3v/f/9//3v/e/93/3P/f/+D/4P/h/+D/4P/g/+D/3v/e/97/3//h/+L/4v/i
/+L/5P/k/+T/5v/n/+j/6f/r/+z/7P/t/+3/8f/y//H/8f/y//X/+v/6//n/+v/5//v/
/v///wEAAAAAAAAAAAABAAEAAQABAAEA///9//3/+//7//v//P/8//n/+f/5//j/+P/4
//f/9v/2//b/9//2//T/8//z//T/9v/3//f/9v/2//X/9f/2//P/8v/x//T/9P/0//T/
9f/2//f/9//0//T/8//y//T/9P/z//P/9//0//T/9P/y//P/8//z//X/9f/z//P/8f/x
//L/8v/z//P/8//z//L/8v/y//P/8//z//P/8//1//X/9f/1//X/9P/0//T/9v/2//X/
9f/1//f/+P/5//j/9//2//X/9v/2//b/9v/1//X/9f/1//f/+P/5//r/+P/2//T/8v/z
//P/9P/1//X/9f/1//X/9f/1//T/9P/z//P/8//z//X/9f/0//T/9v/2//b/9v/2//X/
9v/4//j/+P/4//j/+P/5//r/+//9////AgAAAAAAAAAAAP////8AAAIAAwADAAMABgAE
AAUABQAFAAYACQAKAAsACQAIAAgACAAEAAMAAgABAAAA///+//z/AAAAAAEAAQD9//r/
9//0//P/8v/z//P/8f/x//L/8v/y//H/8P/v/+7/7f/s/+v/6f/o/+j/6P/p/+n/6f/p
/+v/6//r/+r/7P/u/+r/4//j/+f/6f/p/+f/5f/n/+///f8WADwAZQCJAK4A3gATAT8B
VwFlAW4BaAE6AesAlQBOABwA/v/w/+j/6P/m/+L/4v/h/+D/3v/c/93/4f/g/+H/4v/j
/+T/5f/h/+D/3f/e/9//4P/g/+H/4v/i/+L/4//j/+P/4//j/+L/4//i/+D/4f/i/+P/
5P/m/+b/5f/l/+b/5v/m/+b/5f/k/+P/4f/j/+P/4//j/+L/4v/j/+D/4//k/+X/5v/l
/+T/4v/h/+P/4//j/+P/4f/h/+H/4f/j/+P/5P/k/+T/5P/k/+P/4v/i/+P/4//i/+L/
4f/g/+H/4v/i/+P/5P/k/+T/5P/k/+T/5P/l/+P/5P/k/+T/5v/o/+j/6P/o/+n/6v/r
/+//8P/w//H/8P/1//f/9//2//b/+P/8//////8BAAEAAgAEAAQABQAGAAYABgAGAAcA
BwAHAAcABwAFAAMAAwABAAEAAQACAAAA/f/9//3//v/+//7//f/9//7///8BAAAA/v/9
//3/+//8//z/+//8//z/+//7//3/+//7//v//v/+//7//v/+//7//v/9//3//v/+//7/
/v/+//3//f/9//r/+v/6//r/+//7//v/+//7//n/+f/5//n/+v/6//3//f/9//3/+v/6
//r/+//6//n/+P/3//j/+f/6//v/+//6//r/+v/8//z/+//7//n/+//8//3/+//7//v/
+//6//r/+v/6//v/+//7//v//P/8//z//P/8//z//P/8//r/+f/5//n/+//7//v/+//7
//v/+v/6//v/+//7//v//f/9//z//P/+//7//v/+//b/+//7//z/+v/6//r/+v/8//7/
AQAEAAQABQAGAAgABgAGAAYABgAFAAUABgAIAAkACQAJAAwADAANAA0ADQANAA8ADwAP
AA0ADAAMAAwACAAHAAYABQAFAAUABQAEAAQABAAFAAUABAACAAAA/v/6//j/+P/3//f/
9//4//j/+P/3//b/9f/0//P/8v/x//H/8P/w//D/8f/x//H/8f/v/+//7//u/+7/7P/w
//H/7//t/+3/7f/t/+3/7//1//3/EAAyAFkAfQCgAMgA9QAnAUcBWwFoAWgBTAEPAb0A
bgAwAAoA9v/u/+z/7P/o/+T/4f/g/+L/4v/l/+f/5v/l/+f/5//n/+f/6P/o/+b/6P/o
/+j/5//n/+j/6P/o/+n/6f/p/+n/6f/p/+v/6//q/+j/6P/o/+j/5v/m/+X/5f/o/+j/
6P/o/+j/6P/o/+f/5//n/+f/5//n/+j/6v/o/+b/5v/m/+b/5v/m/+X/5f/l/+X/5f/l
/+f/5//n/+f/5//n/+j/6P/o/+j/6P/n/+b/5v/n/+f/6f/q/+r/6v/o/+j/5//n/+j/
6P/o/+j/5v/m/+b/5//p/+r/6v/q/+j/6v/q/+r/7P/t/+7/7//v//D/8P/x//T/+f/7
//v/+v/6//z/AAABAAEAAwADAAQABgAGAAcACAAIAAgACAAJAAkACQAJAAcABQADAAMA
BQAFAAUABgAGAAMAAwADAAQABAAEAAMA/v/+//7///////7//v////3//v/+//3//f/+
//7///8BAP////////7//v/+//7/AAAAAAAA/////wAAAAAAAP7//v/9//3/AQD+//7/
/v/8//3//f/9//3//f/7//v//f/9//7//v/9//3//f/9//r/+v/6//v//f/9//3//f//
/////////////v/+//7////+//z/+//7//3//v///////////////v/+//7//v//////
//////7//v/+//7//v/+//7//v/+//3//f/9//3//f/9//3//f/9//z//P/9//3//f/9
//3//f/8//z//P/8//z//P8AAAEA/f/6//z//P/8//z//f/+/wAAAgADAAUABwAKAAgA
CAAIAAgABQAFAAYACAALAAsACwAOABAAEQARABEAEQATABMAEwAPAA4ADgAOAAwACwAK
AAkABgAFAAQAAgAGAAYABwAHAAYABAACAAAA+//4//f/9f/3//f/+P/4//j/9//2//X/
9v/1//T/8//x//D/8P/w/+//7//v/+//7//v/+//7v/u//D/7v/t/+//7f/t/+//8f/1
//X/9f8BABQAMABVAHsAngDEAPMAIwFDAVMBYAFkAVABFQHFAHQANgAOAPr/9P/y/+7/
6v/q/+f/5P/k/+b/5f/l/+r/7f/q/+n/6P/n/+j/6P/m/+j/6v/q/+n/6f/o/+j/6P/p
/+j/5//m/+X/5v/p/+r/6v/s/+z/7P/s/+z/7P/r/+v/7P/s/+z/7P/s/+z/7P/r/+v/
6//r/+v/6f/q/+z/6v/s/+z/7P/s/+z/7P/r/+v/6//r/+v/6//p/+n/6f/p/+n/6f/q
/+r/6P/o/+j/5//o/+j/6f/p/+n/6v/q/+r/7P/s/+v/6//s/+z/7P/s/+r/6v/q/+v/
6//s/+z/7P/q/+z/7P/s/+3/7//x//P/9P/0//P/8//0//n/+//7//r/+v/8/wAAAwAD
AAUABQAIAAoACgALAAoACgAKAAoACQAJAAkACQALAAkABwAHAAcABwAHAAgACAAFAAUA
BQACAAIAAgABAP7//v/+////AAAAAAEAAwACAAIAAQD///7//v/9//3/AQD///////8C
AAIAAgACAAAAAAAAAP////8AAAAAAAACAAIAAQABAAIA/v/9//z//v//////////////
/f/9//3//f/+//7/AQABAAEAAQD+//7//v///////////////f/9//3//f/7//r/+v/6
//7//v/9//3//f///wAAAQD///////////7//v/+//7////////////+//7//v/+//7/
/v/+//7//P/7//v/+//8//3//v////3//f/8//z//f/9//3//f/9//3//P/8//7//v8A
AAAA///+//3//P/+/wAAAwAGAAUABQAFAAYABwAIAAkACgAHAAcACAAKAAkACQAJAAwA
DgAPAA8ADwAOAA8ADgANAAwADAANAA4ACgAJAAgABwAIAAcABgAEAAYABgAHAAcAAgAA
AP7//P/7//r/+//7//r/+f/5//j/+v/5//j/9//0//P/8v/x//P/8v/y//L/7//v/+//
7//t/+3/7f/s/+7/7v/s/+3/7//v/+3/7f/v/+//6//r//H/BAAiAEkAbwCWAL4A7wAj
AUsBYwFyAXgBYgEtAd0AjABIABoABAD4/+7/6P/m/+b/5f/g/+D/5P/j/+H/5P/l/+P/
4//j/+P/4//k/+P/5v/m/+b/5f/l/+b/5v/m/+f/5f/l/+X/5f/l/+f/5//m/+b/5v/m
/+b/6P/o/+f/5//m/+b/5v/m/+j/6P/o/+f/5f/l/+X/5f/l/+b/6P/m/+b/5v/m/+b/
5P/k/+P/4//l/+X/5f/l/+b/5//o/+n/5//n/+j/6P/m/+b/5v/l/+T/5P/l/+X/5f/m
/+b/5v/m/+b/5f/l/+j/6P/o/+j/5v/m/+b/5//n/+j/6P/o/+j/6v/q/+r/7P/t/+7/
7//w//D/7//v//D/9f/3//f/+P/4//r//v8BAAEAAwADAAQABgAGAAcABgAGAAYABgAH
AAcABwAHAAUAAwABAAEAAwADAAMABAAEAAEAAQABAP7//v/+//3/+//8//3////9//z/
/P/9//v//P/8//v/+//8//z//f////3//f/9//3//P/7//r//P/8//z/+//9//7//v/+
//7//v/9//3//v/6//n/+P/5//v//P/9//z/+//4//f/+P/5//v//P/6//n/+P/3//n/
+v/7//3//P/7//r/+f/5//n/+f/5//r/+v/7//z//v/+//3//f/6//v/+//7//3//f/9
//3/+v/6//r/+v/+////AAABAAAAAAAAAAAA/f/8//v/+v/8//v/+//7//3//f/9//3/
/P/7//n/+P/5//n/+f/5////AQD+//z//v/8//z//P/8//v//P/+/wAA/v///wAAAgAD
AAQABQAGAAUABQAGAAgACgALAAwAEAAOAA0ACwAJAAoADQAOAA8ADQAMAAwADAALAAsA
CwALAAcABQADAAAAAAAAAAEAAQD///7//f/8//r/+P/4//f/9f/1//b/9v/4//f/9v/1
//P/8f/v/+3/7//u/+7/7v/v/+//7//v/+//7//v/+7/6v/u/+7/6//p/+3/7//t/+n/
5f/j/+v/+f8QADQAXQCDAKoA2AANATcBVQFrAXgBeAFaARMBuwBsADIADgD4//L/8P/s
/+T/4P/h/+D/4P/g/+H/5f/q/+3/6f/n/+X/4//k/+T/4v/k/+L/4v/h/+H/5P/k/+T/
5f/n/+f/5//n/+f/6f/p/+j/6v/q/+r/6v/o/+j/5//n/+f/5v/l/+T/5f/m/+f/5//m
/+X/5P/j/+T/5v/p/+j/6v/q/+r/6v/n/+b/5P/j/+T/5f/m/+f/5//n/+f/5//n/+f/
6P/o/+j/6P/o/+f/6P/o/+n/6f/p/+r/6v/q/+n/6P/m/+X/5P/k/+T/5P/n/+j/6f/r
/+n/6v/q/+r/7P/u/+7/7v/u/+//8P/x//P/9P/0//X/9v/7//3//f/+//7/AAAEAAIA
AQACAAEAAwAGAAcACQAIAAgACAAIAAsACwALAAsACgAHAAQAAwADAAMAAwAEAAIA////
////AAAAAAAA///9//7///8BAP///v/+//////8AAAAA///+//7//f/9/////f/9//3/
/P/8//z//P/8//z//P/7//z//v///wAA/v/+//3//f/+//r/+f/4//n/+//8//3/+//7
//n/+f/7//v//P/8//3//f/9//3/+v/6//r/+//9//3//f/9//v/+//7//v//P/8//3/
/v/+//7//f/9//z///8BAAMAAAD///7//f/+//7//v/+//3//f/9//3//P/8//z//P/+
//7//v/+//7//f/9//3//f/9//3//f///////v/+//3//f/9//3//f/9//z//P/8//z/
/P/8//7//v/+//7//v/+//7//v///wAAAQADAAUACAAIAAgACAAIAAYABQAFAAYACQAJ
AAkADAAMAA0ADQANAAsADQANAA0ADgAOAA8AEAAOAA0ADAALAAgABwAGAAQABgAGAAcA
BwAEAAIAAAD+//v/+P/3//X/9v/3//n/+v/6//n/+P/3//T/8//y//H/8f/w//D/8P/v
/+//7//v//H/8f/x//D/7v/w/+z/6f/r/+v/6//r/+//7//t/+//+f8SADAAVQB7AKIA
zAD9ACsBTQFjAWwBbAFUAREBvQByADQADAD+//r/8P/o/+L/3v/h/+L/4P/g/9//4//m
/+X/5f/l/+X/5f/m/+b/5P/m/+T/5P/j/+P/5v/m/+b/5//n/+f/5//n/+b/5//m/+T/
5v/m/+b/5v/m/+b/5f/l/+b/5v/m/+b/5//o/+n/6f/o/+f/5v/l/+f/6P/q/+j/5v/m
/+b/5v/m/+b/5f/l/+X/5f/l/+X/5//n/+f/5//m/+X/5f/k/+b/5v/m/+X/5P/k/+X/
5f/j/+T/5P/k/+b/5v/l/+X/5v/m/+b/5v/k/+T/5P/l/+P/5P/k/+T/5v/o/+j/6P/m
/+f/6P/p/+z/7v/v//H/8P/1//f/9//2//b/+P/8//3//f//////AgAEAAQABQAGAAYA
BgAGAAYABQAEAAMABQADAAEAAQABAAEAAQACAAIA/////////P/8//z/+//6//r/+v/7
//3//P/8//3/+//8//z/+//4//j/9//3//v/+f/5//n/+v/6//r/+v/8//z//P/7//n/
+v/6//r/+P/4//f/9//7//j/+P/4//b/9//3//f/+P/5//j/+f/3//f/+P/4//n/+f/5
//n/+v/6//r/+//6//n/+P/3//n/+f/5//n/+v/6//v//P/9//z/+v/5//n/+//8//3/
/P/7//r/+f/6//r/+v/6//n/+f/5//n/+f/6//v//P/6//r/+v/6//j/9//3//f/+P/5
//r/+//5//n/+P/4//n/+f/5//n/+f/5//j/+P/4//j/+P/4//z/+f/2//j/+P/4//j/
+f/6//z//v8AAAEAAgAEAAIAAgACAAIAAgADAAUACAAHAAcABwAKAAoACwALAAsACwAN
AA0ADQAJAAgACAAIAAYABQAEAAMAAwADAAMAAgACAAIAAwADAAAA/v/8//r/+P/2//b/
9f/3//f/+P/4//b/9f/0//P/8v/x//D/7//v/+7/7v/u/+3/7f/t/+3/7f/t/+3/7P/u
/+7/7v/t/+v/6//r/+3/7//z//H/8f///xgANgBbAH8AoADKAP8ALQFLAVkBYAFeAUIB
AQGvAGIAKAAGAPb/8P/q/+j/5v/k/+H/4v/k/+L/4f/j/+T/5f/n/+f/5//n/+b/5v/k
/+b/5v/m/+X/5f/m/+b/5v/n/+X/5f/l/+X/5f/n/+f/5v/o/+j/6P/o/+j/6P/n/+f/
6P/o/+j/6P/o/+j/6P/n/+X/5f/l/+X/5f/m/+j/5v/m/+b/5v/m/+b/5v/l/+X/4//j
/+P/4//k/+X/5v/n/+X/5f/m/+b/5v/m/+b/5f/m/+b/5//n/+X/5v/m/+b/6P/o/+f/
5//o/+j/6P/o/+r/6v/q/+v/6v/q/+n/6P/q/+z/7P/s/+r/6//s/+3/8f/y//L/8//y
//f/+f/5//r/+v/8/wAAAQABAAMAAwAEAAYABgAHAAoACgAKAAoACQAJAAkACQAJAAcA
BQAFAAMAAwADAAQABgADAAMAAwACAAIAAgABAAAAAAAAAAEA///+//7///8BAAIAAgAB
AP7//v/9//3/AAD//wAAAQACAAIAAgACAAAAAAAAAP////8AAAAAAAACAAIAAQABAAUA
AgACAAIAAgADAAMAAwABAAEA//////////8AAAAAAQABAAEAAQAAAAAAAAABAAAA///+
//3/+//7//v/+//9//z//P/8//z//P/7//v/+v/9////AQD//////////wAAAAAAAAAA
///////////+//7//v/+/wAAAAAAAAAAAgABAAEAAQD+//3//P/7//z//f/9//7/////
///////9//3//P/8//r/+v/6//r/+v/7//n/+P/8//v/+v/5//j/+f/6//z//v///wEA
AwAGAAYABgAGAAYABQAFAAYACAALAAsACwAOABAAEQARABEADgAPAA4ADQANAAwADAAM
AAoACQAIAAcABgAFAAQAAgAEAAQABQAFAAIAAAD+//z//P/6//r/+f/7//v//P/8//v/
+f/3//X/9f/1//X/9f/0//L/8f/w/+//7//v/+//7//v/+//7v/s/+7/7v/t/+//7f/t
/+//8f/x//P/+f8FABoAOgBfAHsAnADKAP8AKQFFAVUBXgFaAT4B9wChAFYAHgD6//D/
7v/s/+j/5v/k/+H/4P/i/+L/4//l/+T/5f/m/+f/6P/p/+b/5v/k/+b/5v/m/+X/5f/m
/+b/5v/n/+f/5//n/+f/5f/n/+f/5v/o/+j/6P/o/+j/6P/n/+f/5v/m/+b/5v/n/+j/
6f/p/+j/5//m/+X/5f/m/+j/5v/o/+j/6P/o/+b/5v/l/+X/5//n/+f/5//l/+X/5f/l
/+X/5f/m/+b/5//o/+n/6f/o/+j/6f/p/+n/6v/q/+r/6P/o/+f/5//m/+b/5v/m/+j/
6P/o/+n/5//o/+j/6P/p/+z/7f/u/+z/6//q/+n/7v/w//H/8//y//f/+f/5//b/9v/4
//z//////wEAAQACAAQABAAFAAQABAAEAAQABQAFAAUABQADAAEA/////wEAAQABAAIA
AgD////////8//z//P/7//n/+v/7//3//f/8//z//f/9//7//v/9//r/+v/5//n/+//5
//n/+f/8//z//P/8//r/+v/6//n/+f/6//r/+v/8//z/+//7//v/+P/4//j/+v/7//v/
+//7//v/+f/5//n/+f/6//r/+f/5//n/+f/6//r/+v/7//v/+//7//v/+f/5//n/+f/7
//r/+v/6//z//P/7//v/+f/7//z//f/7//v/+//7//n/+P/3//b/+f/5//n/+f/6//r/
+v/6//r/+v/6//r/+//7//z//f/7//n/9//1//f/9//2//b/+P/5//r/+//5//n/+P/4
//r/+v/6//r/9P/1//n/+P/4//j/+P/4//v//P/+/wAA////////AAABAAIAAwAEAAQA
BQAHAAoACQAHAAUABgAGAAcABwAHAAgACwAMAA0ACQAIAAgACAAGAAUABAADAAQAAwAC
AAAAAgACAAMAAwAAAP7//P/6//r/+P/4//f/9v/1//X/9P/1//X/9f/1//P/8f/v/+3/
7f/s/+z/7P/r/+v/6//r/+v/6//r/+r/7v/s/+r/6//t/+3/6f/l/+f/6f/p/+f/7/8C
ACAARwBxAJIAtgDrACEBRQFZAWwBdAFkAS0B2QCKAEgAFgD6//D/7P/q/+T/4P/h/+L/
4P/e/+H/4//i/+P/4//j/+P/4//k/+T/4v/k/+X/5v/m/+f/5f/k/+P/4//k/+X/5v/n
/+b/5//m/+T/5P/k/+T/5P/m/+b/5f/l/+j/6P/o/+j/5v/m/+b/5f/j/+P/4//j/+T/
5v/p/+j/6P/o/+j/6P/n/+b/5P/j/+X/5f/l/+X/5f/l/+X/5f/n/+f/6P/o/+b/5v/m
/+X/4v/i/+P/4//l/+b/5v/m/+j/6P/n/+f/6P/o/+j/6P/q/+r/6v/r/+r/6v/p/+j/
5//o/+f/5v/n/+n/6//t/+//8P/w//H/9P/5//v/+//5//j/+f/8//3//f//////AQAE
AAUABwAHAAYABQAEAAYABwAIAAkABwAFAAMAAwABAAEAAQACAAQAAQABAAEAAQACAAMA
AwD9//z/+//7//3//P/8//3///8AAAAA///8//z/+//7/////f/9//3/AAAAAAAAAAD9
//z/+//5//n/+v/6//r//P/8//v/+//9//r/+v/6//r/+//7//v//P/9//z//f/9//3/
/v/+//3//f/9//3/+v/6//r/+//7//v/+//7//3//f/9//3//f/8//z//P/+//7//f/9
//3///8AAAEA///////////+//7//v/+//3//f/9//3//v/+//7//v8AAAAAAAAAAP7/
/f/9//3/+//7//v/+//8//3//f/+//3//f/9//3///////7//v/8//z//P/8//z/+//7
//z//v/8//7//P/8//z//P/8////AAACAAQABAAFAAYACAAIAAgACAAIAAcABwAIAAoA
CwALAAsADgAMAA0ADQANAA8AEQARABEADwAOAA4ADgAOAA0ADAALAAkABwAFAAIAAgAC
AAMAAwABAAAA///+//r/+P/4//f/9//3//j/+P/4//f/9v/1//b/9f/0//P/8f/w//D/
8P/x//H/8f/x/+//7//v/+7/7v/y//D/7//v/+3/6//r/+v/6//p/+//AQAaAEAAaQCH
AKgA3gAXAUMBWwFpAXQBcAFGAfkAowBeACoACAD4//L/7v/o/+T/4P/j/+b/4v/e/+H/
5f/m/+f/5f/l/+X/5f/m/+b/5P/m/+b/5v/l/+X/6P/o/+j/6f/n/+f/5//n/+n/6//r
/+r/6f/o/+f/5v/o/+j/5//n/+j/6P/o/+j/6P/o/+j/5//n/+f/5//n/+n/6v/s/+r/
6P/o/w==
         </WaveFormData>
      </LeadData>
      <LeadData>
         <LeadByteCountTotal>10000</LeadByteCountTotal>
         <LeadTimeOffset>0</LeadTimeOffset>
         <LeadSampleCountTotal>5000</LeadSampleCountTotal>
         <LeadAmplitudeUnitsPerBit>4.88</LeadAmplitudeUnitsPerBit>
         <LeadAmplitudeUnits>¦ÌV</LeadAmplitudeUnits>
         <LeadHighLimit>2147483647</LeadHighLimit>
         <LeadLowLimit>268435456</LeadLowLimit>
         <LeadID>V1</LeadID>
         <LeadOffsetFirstSample>0</LeadOffsetFirstSample>
         <FirstSampleBaseline>0</FirstSampleBaseline>
         <LeadSampleSize>2</LeadSampleSize>
         <LeadOff>FALSE</LeadOff>
         <BaselineSway>FALSE</BaselineSway>
         <ExcessiveACNoise>FALSE</ExcessiveACNoise>
         <MuscleNoise>FALSE</MuscleNoise>
         <LeadDataCRC32>3266745011</LeadDataCRC32>
         <WaveFormData>
/v/+//7//v/+//7//v/+//7//v/+//7//v/+//7//v/+//7//v////////8AAAAAAAAA
AAAA/////wAAAAAAAAIABAAFAAUABAAFAAUABQADAAEA///7//b/8P/r/+r/6//p/+n/
6v/q/+r/7P/t/+z/7f/u/+//7//v//D/8P/y//L/8//0//X/9f/2//b/+P/5//n/+//5
//n/+f/5//n/+f/5//n/+//7//z//P/8//z//P/8//z//P/8//z/+//9////BAAQACAA
OQBVAGsAeQCHAI0AhAB0AF8AQwAVAM//fP8p/+r+xf68/sT+4v4V/0f/Zv9y/3n/h/+Z
/67/w//X/+b/8f/9/woAEQANAAgACAAJAAkACQAJAAwADAAMAA0ACwALAAsADAAMAAwA
DAAMAAwADAANAA0ADwAPAA8ADwAPAA8ADwAQABAAEAAQABAAEAAQABEAEQARABEAEgAS
ABIAEgASABIAEgATABMAEwASABIAEwATABUAFgAWABYAFgAXABcAFwAXABcAGAAZABkA
GQAZABkAGQAaABsAGwAdAB4AHgAeABwAHQAeAB4AHgAfACAAIAAhACEAIQAhACMAIwAj
ACMAIgAiACEAIQAeAB0AHAAcABoAGAAXABUAFgAUABEADwANAAsACgAJAAUABQAEAAIA
AQAAAP///v/9//3//f/9//v/+//6//r/+v/6//v/+//7//v/+//7//v/+//7//z//P/8
//z//P/8//z//P/8//z//P/8//3/+//7//r/+v/6//r/+v/6//z//P/8//z//P/7//v/
+//7//v/+//7//n/+f/5//n/+//7//v/+//5//n/+f/5//n/+v/6//r/+v/6//v/+//7
//z//P/8//3//f/9//7//f/9//3//f//////AAAAAAAAAQABAAEAAgACAAMAAwADAAMA
AwADAAMAAwAEAAQABAAEAAQABAAGAAUABQAFAAMAAwAEAAQAAwADAAMAAwADAAMAAgAC
AAEAAQACAAIAAgACAAAAAAACAAIAAgACAAAAAAD///////////////8BAAEAAQABAAEA
AQABAAAAAAAAAAAAAAD+///////////////+/wAAAAAAAAAAAAABAAEAAQACAAIAAgAC
AAQAAwADAAQABAAEAAQABgAHAAcACAAJAAcABwAHAAUAAQD9//j/8v/v/+7/7f/r/+v/
7P/s/+z/7v/v//D/8f/0//X/9f/1//b/9v/2//b/9//4//n/+f/4//j/+v/7//3/////
/////////////////////////wAAAAAAAAAAAAAAAAAAAAAAAAAA/////wMACgAYACoA
RQBhAHUAgwCPAJEAggBuAFkAOQABALX/YP8R/9r+v/6+/sz+8v4n/1P/bP94/4P/lf+l
/7j/zf/h/+7/+f8FABIAFQANAAoADAANAA0ADQANAAwADAAMAA0ADwAPAA8AEAAQABAA
EAAQABAAEAARABEAEQARABEAEQARABEAEQASABAAEAAQABAAEgASABMAEwATABMAFAAU
ABQAFAAUABQAFAAVABUAFQAUABQAFQAVABUAFgAWABYAGAAZABkAGQAZABkAGgAbABkA
GQAZABkAGQAaABsAGwAbABwAHAAcAB4AHwAgACAAIAAhACIAIgAhACEAIQAhACEAIQAh
ACEAIgAiACEAIQAgAB8AHgAeABoAGAAXABUAFAASAA8ADQALAAkACAAHAAUABQAEAAIA
///+//3//P/9//3//f/9//v/+//6//r/+v/6//v/+//9//3//f/9//v/+//7//z//v/+
//7//v/+//7//v/+//z//P/8//3///////7//v/8//z//P/8//z//P/8//z//P/7//v/
+//9//3//f/9//3//f/9//3//f/9//3//f/9//3//f/9//3//v/+//7//P/8//3//f/9
//7//v/+/wEAAQABAAIAAwADAAMAAwADAAMABAAEAAIAAwADAAMABgAGAAcABwAFAAUA
BQAFAAcABwAIAAgABgAGAAYABgAGAAUABQAFAAUABQAGAAYABQAFAAUABQAHAAcABgAG
AAUABQAGAAYABAAEAAIAAgAEAAQABAAEAAIAAgABAAEAAwADAAMAAwABAAEAAQABAAMA
AwADAAIAAAAAAAAAAAACAAIAAgACAAIAAgACAAMAAwADAAQABAAEAAQAAgABAAEAAgAC
AAIAAgAEAAUABQAGAAcABwAHAAcABQADAP//+v/0/+//7v/t/+v/7f/u/+7/7v/w//H/
8v/z//T/9f/1//X/9v/2//b/9v/3//j/+f/5//r/+v/8//3//f/////////9//3//f/9
/////////////v/+//7//v/+//7//v/+//7/AAABAAEAAQAIABQAIgA7AFcAbQB7AIcA
jwCGAHAAWwA/ABMA0f+C/zP/8v7J/rz+xv7k/hX/S/9y/4T/j/+f/6//vv/P/+H/8P/7
/wUAEAAXABMADgAMAAsACwALAAsADAAMAAwADQANAA0ADQAOAA4ADgAOAA4ADgAOAA8A
DwARABEAEQARAA8ADwAPABAAEAAQABAAEAAQABAAEQARABEAEQASABIAEgASABIAEgAS
ABMAEwATABQAFAAVABUAFQAWABYAFgAUABUAFQAVABUAFQAWABcAFwAXABcAFwAXABgA
GQAZABkAGgAaABoAHAAdAB4AHgAcAB0AHgAeAB8AHwAfAB8AHwAfAB8AHwAeAB4AHQAd
ABwAGwAaABoAGAAWABUAEwASABAADQALAAkABwAGAAUAAwADAAIAAAD9//z/+//6//n/
+f/5//n/+f/5//j/+P/4//j/+f/5//v/+//7//v/+//7//v//P/6//r/+v/6//z//P/8
//z//P/8//z//f/9//3//P/8//z//P/8//z//P/8//z//P/8//v/+//7//v/+//7//v/
+f/5//n/+f/6//v//P/9//v/+//7//v/+//8//z//P/8//z//f/9//3//v/+//7/////
////AAABAAEAAQABAAEAAQACAAIAAgADAAMAAwACAAIAAwADAAMAAwADAAMAAwADAAQA
BAACAAIAAgACAAQAAwADAAMAAwADAAQABAADAAMAAwADAAEAAQAAAAAAAQABAAIAAgAC
AAIAAAAAAAAAAAAAAAAAAAAAAP///////////////////////////f/9//3//P/+//7/
/v8AAAAAAAAAAP7/////////AAAAAAAAAAAAAP////8AAAAAAAAAAAIAAwADAAQABQAF
AAUABQADAAAA+//1/+7/6//q/+n/5//o/+r/6//s/+7/7//w//H/8P/x//H/8f/0//T/
9P/0//P/9P/1//X/9v/2//j/+f/7//3//f/9//v/+//7//v//f/9//3//f/8//z//P/8
//z//P/8//z//v8AAP////8BAAgAFgAqAEUAXwBxAH8AiQCHAHgAZABLACkA8/+r/1j/
Df/c/sX+xv7W/gD/Nf9j/3r/hP+P/5//r//A/9P/4//w//v/BwAUABUADQAIAAoACwAL
AAsACwAKAAoACgALAAsACwALAAwADgAOAA4ADgAOAA4ADwAPAA0ADQANAA0ADQANAA0A
DgAOAA4ADgAOABAAEAARABEADwAPABAAEAASABIAEgASABAAEQARABEAEgASABMAEwAT
ABQAFAAUABQAFQAVABUAFQAVABYAFwAXABcAFwAXABcAGAAZABkAGQAaABoAGgAaABsA
HAAcABwAHQAeAB4AHQAdAB0AHQAfAB8AHwAfABwAHAAbABsAGgAZABgAGAAWABQAEwAR
ABAADgALAAkACQAHAAYABQABAAEAAAD+//v/+v/5//j/+f/5//n/+f/5//n/+P/4//j/
+P/5//n/+f/5//n/+f/5//n/+f/6//z//P/8//z/+v/6//r/+v/6//r/+v/7//3//f/8
//z/+v/6//r/+v/6//r/+v/6//r/+f/5//n/+f/5//n/+f/5//n/+f/5//n/+f/5//n/
+f/5//n/+f/7//z//P/8//z//P/9//3//f/+//7//v////////8AAAEAAQABAAEA////
/wAAAAACAAMAAwADAAIAAgADAAMAAwADAAMAAwADAAMABAAEAAQABAAEAAQABAADAAMA
AwADAAMABAAEAAMAAwADAAMAAwADAAIAAgADAAMABAAEAAIAAgAAAAAAAAAAAAAAAAAA
AAAA///////////////////////////////////+//7/AAAAAAAAAAAAAAAAAAAAAAEA
AQABAAIAAgACAAIAAgABAAEAAgAAAAAAAAACAAUABQAGAAcABwAHAAcABQADAP//+v/0
/+3/7P/r/+n/6f/q/+r/6v/u/+//8P/x//D/8f/x//H/8v/y//L/8v/1//b/9//3//j/
+P/6//v/+//9//3//f/9//3//f/9//v/+//7//v//P/8//z//P/+//7//v/+//z//P/9
//3///8EABAAIgA5AFcAawB5AIcAjwCEAHIAXwBDABcA0/+A/y//7v7J/sD+yP7k/hf/
S/9s/3j/f/+N/53/rv/D/9n/6P/z////DAARAA0ACgAKAAkACQAJAAkACgAKAAoACwAL
AAsACwAMAAwADAAMAAwADgAOAA8ADwAPAA8ADwAPAA8ADwAPABAAEAAQABAAEAAQABAA
EQARABEAEQASABIAEgASABIAEgASABMAEwATABQAFAAVABUAFQAWABYAFgAWABcAFwAX
ABcAFwAYABkAGQAZABkAGQAZABoAGwAbABsAHAAcABwAHAAdAB4AHgAeAB8AIAAgACMA
IwAjACMAIQAhACEAIQAgACAAHwAfAB4AHQAcABwAGgAYABcAFQAWABQAEQAPAA0ACwAK
AAkABQAFAAQAAgABAAAA///+//3//f/9//3/+//7//r/+v/6//r/+//7//v/+//7//v/
+//7//v//P/8//z//P/8//z//P/8//z//P/8//z//f/9//3//P/8//z//P/8//z//P/8
//z//P/8//v/+//7//v/+//7//v/+f/5//n/+f/7//v/+//7//v/+//7//v/+//8//z/
/P/6//r/+//7//3//v/+//7/////////AAABAAEAAQABAAEAAQACAAIAAgADAAMAAwAE
AAQABQAFAAUABQAFAAUABQAFAAYABgAGAAYABgAGAAYABQAFAAUABQAFAAYABgAFAAUA
BQAFAAUABQAEAAQABQAFAAYABgAEAAQAAgACAAIAAgACAAIAAgACAAEAAQABAAEAAQAB
AAEAAQABAAEAAQABAAEAAAACAAIAAAAAAAAAAAAAAAAAAgADAAMAAwACAAIAAgACAAQA
AwADAAQABAAEAAQABgAFAAUABgAHAAcABwAHAAUAAwD///r/9P/v/+7/7f/r/+v/7P/s
/+z/8P/x//L/8//0//X/9f/1//b/9v/2//b/9//4//n/+f/6//r//P/9//3/////////
/f/9//3//f/9//3//f/9/wAAAAAAAAAA/v/+//7//v/+//7//////wEABgAQACAAOQBX
AG8AfQCLAJUAjAB6AGUASwAfAN3/iP81//D+yf68/sT+3P4N/0H/ZP9w/3f/h/+Z/6r/
v//X/+j/8////wwAEwARAA4ADgANAA0ADQANAA4ADgAOAA8ADwAPAA8AEAASABIAEgAS
ABAAEAARABEAEQARABEAEQARABEAEQASABIAEgASABIAEgASABMAEwATABMAFAAUABQA
FAAUABQAFAAVABUAFQAWABYAFwAXABcAGAAYABgAGAAZABkAGQAZABkAGgAbABsAGwAb
ABsAHQAeAB8AHwAfACAAIAAgAB4AHwAgACAAIgAjACQAJAAjACMAIwAjACUAJQAlACUA
JAAkACMAIwAgAB8AHgAeAB4AHAAbABkAGAAWABMAEQAPAA0ADAALAAcABwAGAAQAAwAC
AAEAAAD9//3//f/9//3//f/8//z//P/8//3//f/9//3//f/9//v/+//7//z//P/8//z/
/P/+//7//v/+//7//v/+/////f/9//z//P/8//z//P/8//z//P/8//z//P/7//v/+//7
//v/+//7//3//f/9//3/+//7//v/+//7//v/+//7//v//P/8//z//v/+/////////wAA
AAAAAP///////wAAAQABAAEAAQABAAEAAgACAAIAAwADAAMABgAGAAcABwAHAAcABwAH
AAcABwAIAAgABgAGAAYABgAIAAcABwAHAAcABwAIAAgABQAFAAUABQAFAAUABAAEAAMA
AwAEAAQABAAEAAIAAgACAAIAAgACAAQABAADAAMAAQABAAEAAQABAAEAAQABAAMAAQAB
AAAAAAAAAAAAAAD+/////////wIAAgACAAIAAgABAAEAAgACAAIAAgAEAAUABQAGAAcA
CQAJAAkABwAHAAMA/v/4//H/8P/v/+3/7f/u/+7/7v/u/+//8P/x//L/8//z//P/9v/2
//b/9v/1//b/9//3//j/+P/6//v/+//9//3//f/9//3//f/9//3//f/9//3//v/+//7/
/v/+//7//v/+//7/AAABAAEAAQAEAA4AHAAxAE0AZwB7AIkAkQCIAHgAYwBJACEA5/+Y
/0P//P7P/sD+wv7Y/gf/Pf9k/3r/hf+R/6H/sv/F/9n/6v/1////DgAXABMADAAKAAsA
CwALAAsADAAMAAwADQANAA0ADQAOAA4ADgAOAA4ADgAOAA8ADwAPAA8ADwAPAA8ADwAP
ABAAEAAQABAAEAAOAA4ADwAPAA8ADwAQABAAEgASABIAEgASABMAEwATABQAFAAVABUA
FQAWABYAFgAUABUAFQAVABUAFQAWABcAFwAXABcAFwAZABoAGwAbABsAHAAcABwAHAAd
AB4AHgAeAB8AIAAgAB8AHwAfAB8AHwAfAB8AHwAeAB4AHQAdABwAGwAaABoAGAAWABUA
EwAUABIADwANAAsACQAIAAcABQAFAAQAAgD///7//f/8//n/+f/5//n/+f/5//j/+P/4
//j/+f/5//r/+//8//3/+//7//v//P/6//r/+v/6//v//P/9//7//P/8//z//f/7//v/
+v/6//z//P/8//z/+v/6//r/+v/6//n/+f/5//v/+//7//v/+f/5//n/+f/5//n/+f/5
//v/+//7//v/+//8//z//P/8//z//f/9//3//v/+//7/////////AAABAAEAAQABAAEA
AQACAAIAAgADAAMAAwACAAIAAwADAAMAAwADAAMAAwADAAQABAACAAIAAgACAAIAAQAB
AAEAAwADAAQABAABAAEAAQABAAEAAQAAAAAA/////wAAAAAAAAAA/v/+//7//v/+//7/
AAAAAP///////////////wEA///9////AAD///7//f/8//z//f/9//3/AAAAAAAAAAAA
AP////8AAP7//v/+/wAAAQABAAIAAwAFAAUABQADAAEA/f/4//L/6//q/+n/5//n/+j/
6P/o/+z/7f/u/+//8P/x//H/8f/y//L/8v/y//P/9P/1//X/9v/2//j/+f/5//v/+//7
//3//f/9//3/+//7//v/+//8//z//P/8//z//P/8//z//v/+//3/+////wQAEAAgADkA
VQBpAHkAhQCJAHoAZgBPADMABQDD/3b/Kf/q/sn+wv7M/uz+If9V/3b/hv+R/53/rf+8
/8//4f/u//n/AwAOABEACwAIAAgABwAHAAcABwAIAAgACAAJAAsACwALAAwACgAKAAoA
CgAIAAgACQAJAAkACQAJAAkACQAJAAkACgAKAAoACgAKAAwADAANAA0ADQANAA4ADgAO
AA4ADgAOAA4ADwAPAA8ADgAOAA8ADwAPABAAEAAQABAAEQARABEAEQARABIAEwATABMA
EwATABMAFAAVABUAFQAWABYAFgAWABcAGAAYABgAGQAaABoAGwAbABsAGwAZABkAGQAZ
ABgAGAAXABcAFAATABIAEgASABAADwANAAoACAAFAAMAAwABAAAA///9//3//P/6//n/
+P/3//b/9f/1//X/9f/1//X/9P/0//T/9P/1//X/9//3//f/9//3//f/9//4//j/+P/4
//j/+P/4//j/+P/4//j/+P/5//n/+f/4//j/+P/4//j/+P/2//b/9v/2//j/9//3//f/
9//3//f/9//3//f/9//3//f/9//3//f/+f/5//n/+f/3//j/+P/4//j/+P/5//n/+//8
//z//P/9//3//f/+//3//f/9//3//////wAAAAD+//////////7//v//////AQABAAEA
AQD/////AAAAAAAAAAAAAAAAAAD/////////////AAAAAP////////////////7//v/9
//3//v/+//7//v/8//z//P/8//z//P/8//z/+//7//v/+//7//v/+f/5//n/+f/7//v/
+//6//r/+v/8//z//P/8//r/+//7//v//P/8//z//P/8//v/+//8//z//P/8//7/////
/wAAAQADAAMAAwABAP//+//2//D/6f/o/+f/5f/l/+b/5v/m/+j/6f/q/+v/7P/t/+3/
7f/u/+7/7v/u//H/8v/z//P/8v/y//T/9f/1//f/9//3//n/+f/5//n/+f/5//n/+f/6
//r/+v/6//j/+P/4//j/+P/6//v//f/9/wIADgAcADMAUQBlAHMAgwCJAHwAagBVADsA
DQDN/37/L//u/sn+wv7M/uj+G/9P/3D/ev+B/4//n/+w/8X/2//q//P//f8MABEACwAI
AAgABQAFAAUABQAIAAgACAAJAAkACQAJAAoACgAKAAoACgAKAAoACwALAAsACwALAAsA
CwALAAsADAAMAAwADAAMAAwADAANAA0ADQANAA4ADgAOAA4ADgAOAA4ADwAPAA8AEAAQ
ABEAEQARABIAEgASABIAEwATABMAEwATABQAFQAVABUAFQAVABUAFgAXABcAFwAYABgA
GAAaABsAHAAcABoAGwAcABwAGwAbABsAGwAcAB0AHgAfABwAHAAbABsAGAAXABYAFgAW
ABQAEwARABAADgALAAkABQADAAIAAQD//////v/8//v/+v/5//j/9//3//f/9//3//f/
9v/2//j/+P/5//n/+f/5//n/+f/5//n/+f/6//r/+v/6//r/+v/6//r/+v/8//z//P/9
//v/+//6//r/+v/6//r/+v/6//r/+v/6//j/9//3//f/+f/5//n/+f/5//n/+f/5//n/
+f/5//n/+f/5//n/+f/5//r/+v/6//r/+v/7//v/+//8//z//P/9//3//f/+////////
/////////wAAAAAAAAEAAQABAAIAAgADAAMAAQABAAEAAQADAAMABAAEAAQABAAEAAQA
BAADAAMAAwABAAEAAgACAAEAAQABAAEAAwADAAIAAgD/////AAAAAAIAAgAAAAAAAAAA
AAAAAAD+//7//f/9///////////////////////////////+//7//v/8//7//v/+//7/
/v////////8AAAAAAAAAAAAA/////wAAAAAAAAAAAgADAAMABAAFAAUABQAFAAMAAQD9
//j/8v/r/+r/6f/n/+f/6P/o/+j/6v/r/+z/7f/w//H/8f/x//D/8P/w//D/8//0//X/
9f/0//T/9v/3//n/+//7//v/+//7//v/+//7//v/+//7//z//P/8//z//P/8//z//P/8
//z//f/9////BAAQACIAOwBZAG8AeQCHAI0AggBwAF0APwAPAMn/dP8j/+T+xf7C/sz+
6P4b/0v/bP92/33/jf+h/7L/x//b/+j/8/8BAA4AEQANAAoACgAJAAkACQAJAAoACgAK
AAsACwALAAsADAAMAAwADAAMAAwADAANAA0ADQANAA0ADQANAA0ADQAOAA4ADgAOAA4A
DgAOAA8ADwAPAA8AEAAQABIAEgASABIAEgATABMAEwASABIAEwATABMAFAAUABQAFAAV
ABUAFQAVABUAFgAXABcAFwAXABcAGQAaABsAGwAbABwAHAAcABwAHQAeAB4AHAAdAB4A
HgAhACEAIQAhACEAIQAhACEAIAAgAB8AHwAeAB0AHAAcABoAGAAXABUAFAASAA8ADQAL
AAkACAAHAAMAAwACAAAA/f/8//v/+v/7//v/+//7//n/+f/4//j/+P/4//n/+f/7//v/
+//7//v/+//7//z//P/8//z//P/8//z//P/8//r/+v/6//v/+//7//r/+v/6//r/+v/6
//r/+v/6//r/+v/5//n/+f/5//n/+f/5//n/+f/5//n/+//7//v/+//5//n/+f/5//n/
+v/6//r//P/8//3//f/7//z//P/8//3//f/9//7///////////8BAAEAAgACAAQABQAF
AAUABgAGAAcABwAFAAUABQAFAAUABQAGAAYABgAGAAYABgAGAAUABQAFAAMAAwAEAAQA
AwADAAMAAwADAAMAAgACAAEAAQACAAIAAgACAAAAAAACAAIAAgACAAAAAAD/////////
/////////////////wEAAQABAAAAAAAAAAAAAAACAAEAAAD///7/AAABAAEAAQACAAIA
AgACAAIAAQABAAIAAgACAAIABAAFAAUABgAHAAcABwAHAAUAAQD9//j/8v/v/+7/7f/r
/+n/6v/q/+r/7v/v//D/8f/0//X/9f/1//T/9P/0//T/9f/2//f/9//2//b/+P/5//v/
/f/9//3/+//7//v/+//7//v/+//7//z//P/8//z//v/+//7//v/+//7//////wEABgAU
ACYAQQBdAHEAgQCPAJMAigB2AF8AQQAPAMf/cP8f/+L+w/6+/sr+6v4d/03/av9y/3v/
i/+d/7L/yf/d/+z/9/8DABAAEQAPAAwADAALAAsACwALAA4ADgAOAA8ADwAPAA8AEAAQ
ABAAEAAQABAAEAARABEAEQARABEAEQARABEAEQASABIAEgASABIAEgASABMAEwARABEA
EgASABIAEgASABIAFAAVABUAFQAUABQAFQAVABUAFgAWABYAFgAXABcAFwAZABkAGgAb
ABsAGwAbABsAGwAcAB0AHQAbABwAHAAcAB4AHwAgACAAIAAhACIAIgAjACMAIwAjACMA
IwAjACMAIgAiACEAIQAgAB8AHgAeABoAGAAXABUAFgAUABEADwANAAsACgAJAAcABwAG
AAQAAQAAAP///v/9//3//f/9//3//f/8//z//v/+///////9//3//f/9//3//f/9//7/
/P/8//z//P/+//7//v/+//z//P/8//3//f/9//z//P/8//z//P/8//z//P/8//z//v/9
//3//f/7//v/+//7//v/+//7//v/+//7//v/+//7//v/+//7//3//v/+//7//P/8//3/
/f///wAAAAAAAAEAAQABAAIAAQABAAEAAQADAAMABAAEAAIAAwADAAMABAAEAAUABQAF
AAUABQAFAAUABQAGAAYABgAGAAYABgAGAAUABQAFAAUABQAGAAYABQAFAAUABQADAAMA
AgACAAEAAQACAAIABAAEAAIAAgACAAIAAgACAAIAAgABAAEA////////////////////
/wEAAQABAAAA/v/+/wAAAAD+//7//v/+//7/////////AgACAAIAAgAAAP////8AAAAA
AAAAAAIAAwADAAQABQAHAAcABwAFAAMA///6//T/7//u/+3/6//r/+z/7P/s/+z/7f/u
/+//8P/x//H/8f/y//L/8v/y//P/9P/1//X/9P/0//b/9//5//v/+//7//v/+//7//v/
+//7//v/+//8//z//P/8//z//P/8//z//P/8//3//f///wIADAAcAC8ASwBlAHUAgwCN
AIoAeABjAEsAIwDn/5r/R//+/s/+vv7C/tr+Bf89/2b/fP+H/5H/of+0/8X/1//m//P/
/f8KABEADwAKAAgABwAHAAcABwAKAAoACgALAAsACwALAAwACgAKAAoACgAMAAwADQAN
AA0ADQANAA0ACwALAAsADAAMAAwADAAMAAwADAANAA0ADQANAA4ADgAOAA4ADgAOAA4A
DwAPAA8AEAAQABEAEQAPABAAEAAQABIAEwATABMAEQARABIAEwATABMAEwATABUAFgAX
ABcAFwAYABgAGAAYABkAGgAaABgAGQAaABoAGQAZABkAGQAbABsAGwAbABgAGAAXABcA
GAAXABYAFgASABAADwANAA4ADAAJAAcABQADAAIAAQD9//3//P/6//n/+P/3//b/9f/1
//X/9f/1//X/9P/0//T/9P/1//X/9f/1//X/9f/3//f/9//4//b/9v/2//b/9v/2//b/
9v/2//b/9v/3//f/9//2//b/9P/0//T/9P/2//b/9v/2//b/9f/1//X/8//z//P/8//1
//X/9f/1//X/9f/1//X/9//3//f/9//1//b/9v/2//b/9v/3//f/9//4//j/+P/5//n/
+f/6//v/+//7//v/+//7//z//P/8//3//f/9//z//P/9//3//f/9//3//f/9//3//v/+
//z//P/8//z//v/9//3//f/9//3//v/+//v/+//7//v/+//7//r/+v/5//n/+v/6//r/
+v/4//j/+v/6//r/+v/6//r/+f/5//f/9//3//f/9//3//f/9//3//f/9//2//j/+P/4
//j/+P/3//f/9v/2//b/9v/2//b/9//3//f/+P/4//j/+P/4//f/9//4//j/+P/4//r/
+f/5//r/+//7//v/+//5//f/8//u/+j/4//i/+H/3//f/+D/4P/g/+T/5f/m/+f/6P/p
/+n/6f/o/+j/6P/o/+v/7P/t/+3/7v/u//D/8f/x//P/8//z//P/8//z//P/8//z//P/
8//0//T/9P/0//T/9P/0//T/9P/0//P/9f/3//7/CgAeADkAUwBnAHUAgQCDAHIAXgBH
ACcA9f+v/17/E//a/r3+vv7M/uz+Jf9X/3L/fv+J/5f/pf+2/8n/2f/m//H//f8IAAkA
AwAAAAIAAQABAAEAAQACAAIAAgADAAEAAQABAAIAAgACAAIAAgACAAIAAwADAAMAAwAD
AAMAAwADAAMABAACAAIAAgACAAIAAgADAAMAAwADAAQABAAGAAYABgAGAAQABQAFAAUA
BgAGAA==
         </WaveFormData>
      </LeadData>
      <LeadData>
         <LeadByteCountTotal>10000</LeadByteCountTotal>
         <LeadTimeOffset>0</LeadTimeOffset>
         <LeadSampleCountTotal>5000</LeadSampleCountTotal>
         <LeadAmplitudeUnitsPerBit>4.88</LeadAmplitudeUnitsPerBit>
         <LeadAmplitudeUnits>¦ÌV</LeadAmplitudeUnits>
         <LeadHighLimit>2147483647</LeadHighLimit>
         <LeadLowLimit>268435456</LeadLowLimit>
         <LeadID>V2</LeadID>
         <LeadOffsetFirstSample>0</LeadOffsetFirstSample>
         <FirstSampleBaseline>0</FirstSampleBaseline>
         <LeadSampleSize>2</LeadSampleSize>
         <LeadOff>FALSE</LeadOff>
         <BaselineSway>FALSE</BaselineSway>
         <ExcessiveACNoise>FALSE</ExcessiveACNoise>
         <MuscleNoise>FALSE</MuscleNoise>
         <LeadDataCRC32>3158773488</LeadDataCRC32>
         <WaveFormData>
+P/4//j/+P/2//b/9v/2//b/9v/2//b/9v/2//b/9v/2//b/9v/3//f/9//5//n/+f/5
//n/+f/5//n/+f/5//v//f/+/////v///wAAAAD+//z/+v/3//X/8v/w/+//7//u/+3/
7f/t/+3/7f/t/+v/7P/s/+z/7v/v/+//7//s/+z/7P/t/+//7//v/+//8P/x//L/8v/y
//H/8P/v/+7/7f/t/+3/7f/t/+3/7f/t/+3/7f/t/+3/7f/t/+3/7f/t/+//+P8GACAA
RQB2AKEAwADlAAcBEQEPARMBDQHjAIsAEACT/yz/2f6M/lj+W/6J/rn+3/76/hP/Nv9e
/4b/sf/Z//P/AgARACEAIwAYAA4ACwAIAAYABQAFAAUABgAGAAcABwAHAAgACAAKAAkA
CQAJAAgACAAJAAkACgAKAAoACgAKAAsACwALAAsACwALAAsADgAOAA4ADgAPAA8ADwAP
AA4ADgAQABAAEAASABQAFQAVABYAFwAXABgAGAAYABoAGwAbABsAHAAfAB8AIQAiACAA
IQAiACMAJgAmACcAKAApACoAKwAsACwALgAvADIAMwA2ADcANwA8AD0AQABAAEMARABF
AEYASABIAEkASQBJAEkASQBJAEkARwBGAEUARABCAD8APgA8ADkANgA1ADIAMAAuACsA
KQAnACUAIgAgACAAHQAcABgAFgAUABIAEAANAAsACQAFAAMAAQAAAP7//f/7//n/+f/4
//f/9v/1//X/9f/z//P/8//y//L/8v/y//D/8P/w//D/8P/w//D/8P/w/+//7//v/+//
7//x//D/8P/w/+7/7v/u/+7/7v/u/+7/7v/u/+7/7//v/+//7//w//D/8//z//P/9P/z
//T/9P/0//b/9v/3//j/+P/4//n/+v/6//r//P/9//7//v///wAAAgADAAQABQAIAAgA
CQAJAAkACgAKAAsADQANAA0ADQAPAA8ADwAPAA0ADQANAA0ADgAOAA4ADgANAA0ADQAM
AAwADAAMAAsACwALAAoACgAMAAwADAAMAAoACQAIAAgACAAIAAcABwAGAAYABgAGAAQA
AwADAAMAAgACAAIAAQACAAIAAwAEAAMAAgACAAIAAgACAAIAAgADAAMAAwAFAAUABQAF
AAUABQAFAAUABQAFAAUABwAIAAkACgALAAoACgAKAAgABgADAP///P/8//v/+//6//n/
+f/5//n/9//3//f/+P/6//r/+v/7//v/+//6//r/+P/5//n/+f/5//n/+v/7//z//P/8
//v/+v/5//j/9//3//f/9//3//f/9//3//f/9//3//f/9//3//f/9//3//n/BAAWADQA
XwCQALUA1gD7ABcBGQEbAR8BEQHVAG8A7v91/xb/xf56/lb+bf6d/sn+7f4M/yn/Tv92
/57/x//r////DgAfAC0AKQAcABIAEQAQAA4ADQANAA0ADgAOAA8ADQANAA4ADgAQAA8A
DwAPABIAEgATABMAEgASABIAEgAUABUAFQAVABMAEwATABMAFAAUABQAFAAXABcAFwAX
ABgAGAAaABoAGAAaABwAHQAdAB4AHwAfACIAIgAiACQAJQAlACUAJgAnACcAKQAqACoA
KwAsAC0ALgAuAC8AMAAzADQANQA2ADgAOgA7AD4APQBAAEEAQQBEAEUASABIAEcASABJ
AEoASgBKAEsASwBNAE0ATQBNAEkARwBGAEUARABCAD8APgA8ADkANgA1ADQAMgAwAC0A
KwApACcAJAAiACIAHwAeABwAGgAYABYAFAARAA8ADQALAAkABwAGAAQAAwABAP/////+
//3//P/7//v/+//5//n/+f/4//j/+P/4//b/9v/2//b/9v/2//b/9v/2//X/9f/1//X/
9f/1//T/9P/0//T/9P/0//T/8v/y//L/8v/y//L/8//z//X/9f/2//b/9f/1//X/9v/5
//r/+v/6//z//P/9//7//v/+////AAAAAAAAAgADAAMAAgACAAIABQAFAAUABQAGAAYA
BwAHAAcACAAIAAkACQAJAAkACQAHAAcABwAHAAcABwAHAAcABgAGAAYABgADAAMAAwAC
AAIAAgACAAEAAQABAAAAAAD+//7//v/+//7//f/8//z//P/8//v/+//6//r/+v/6//r/
+f/5//n/+P/4//j/9//4//j/+P/4//j/+P/2//f/9//3//n/+f/5//n/+f/5//n/+f/5
//n/+f/7//z//f/+////AAAAAAAA/v/8//n/9f/y/+7/7f/t/+z/7f/t/+3/7f/t/+3/
7f/u/+7/7v/u/+//7f/t/+z/7P/s/+3/7f/t/+//7//w//H/8P/w//D/7//u/+3/7P/r
/+v/6//r/+v/6f/p/+n/6f/p/+n/6f/p/+v/6//r/+v/6//0/wQAGgA/AG4AmwC6AN8A
/wAJAQEBAQH5ANUAhwAUAJf/LP/T/oL+UP5V/oX+uf7j/gT/Jf9K/3D/lP+5/9v/9f8E
ABMAIQAjABYACgADAP7//P/7//v/+//8//z//f/7//v//P/8//z/+//7//v//P/8//3/
/f/+//7//v/+//z//f/9//3////////////+//7//v/+////////////AAAAAAIAAgAA
AAIABAAFAAUABgAHAAcACAAIAAgACgALAAsACwAMAA0ADQAPABAADgAPABAAEQASABIA
EwAUABUAFgAXABgAGAAaABsAHgAfACIAIwAjACYAJwAqACoAKQAqACsALAAuAC4ALwAv
AC8ALwAvAC8ALQArACoAKQAoACYAIwAiACIAHwAcABsAGgAYABYAEwARAA8ADQAKAAoA
CgAHAAYABAACAAAA/v/8//n/9//1//P/8f/v/+7/7P/r/+n/5//l/+T/4//i/+P/4//j
/+H/3//f/97/3v/g/+D/3v/e/97/3v/e/97/3P/c/9z/2//b/9v/2//b/9v/2v/a/9r/
3P/c/9z/3P/c/9z/3P/c/9z/3P/d/93/3f/d/97/3v/f/9//3//g/9//4P/g/+D/4v/i
/+P/5P/k/+T/5f/m/+b/5v/o/+n/6v/q/+v/7P/r/+v/6//r/+7/7v/v/+//7f/u/+7/
7//v/+//7//v//H/8f/x//H/7//v/+//7//u/+7/7v/u/+3/7f/t/+z/7P/s/+z/6//r
/+v/6v/q/+r/6v/q/+r/6v/p/+j/6P/q/+r/6f/p/+j/6P/o/+j/6P/n/+f/5//o/+b/
5v/o/+j/6P/o/+b/5//n/+f/6f/p/+n/6f/p/+n/6f/p/+n/6f/p/+v/7v/v//D/8f/y
//L/8v/w/+z/6f/l/+L/4v/h/+H/4P/f/9//3//f/9//3//f/+D/4P/g/+D/4f/j/+P/
4v/i/+L/4//j/+P/4//j/+T/5f/o/+j/6P/n/+T/4//i/+H/4f/h/+H/4f/h/+H/4f/h
/+P/4//j/+P/5f/l/+X/5f/n//L/CAAoAFEAgACnAMoA7QABAQEB/QD9AOsAsQBLAMz/
V//4/qf+ZP5M/mv+of7P/vP+Dv8t/1L/eP+e/8f/5//5/wgAGQAjAB0ADAAEAAEAAAD+
//3//f/7//z//P/9//3//f/+//7/AAD///////8CAAIAAwADAAIAAgACAAIAAgADAAMA
AwADAAMAAwADAAYABgAGAAYABwAHAAcABwAIAAgACgAKAAgACgAMAA0ACwAMAA0ADQAP
ABAAEQAUABMAEwATABQAFwAXABkAGgAYABkAGgAbABwAHAAdAB4AIAAiACQAJgAmACgA
KQAsAC0AMAAxADEANAA1ADgAOAA7ADwAPQA+AD4APgA/AD8APQA9AD0APQA8ADsAOwA7
ADgANgAzADIAMgAvACwAKwAqACgAJgAjACMAIQAfABwAGgAaABcAFgAUABIAEAAOAAwA
CQAHAAUABQADAAEAAAD+//3/+//5//n/+P/3//b/9f/1//X/8//z//P/8v/y//T/9P/y
//L/8P/w//D/8P/y//L/8v/x/+//7//v/+//7//u/+7/7v/w//D/8P/w/+7/7v/u/+7/
7v/u/+//7//x//H/8v/y//P/8//z//T/8//0//T/9P/2//b/9//4//r/+v/7//z/+v/6
//z//f/+//7///8AAAMAAwADAAMABAAEAAUABQAFAAYABgAHAAcABwAHAAcABwAHAAcA
BwAFAAUABQAFAAQABAAEAAQABQAFAAUABAAEAAQABAADAAMAAwACAAIAAgACAAIAAgAA
AP///v/+//7//v/9//3//v/+//7//v/8//v/+//7//r//P/8//r/+v/6//r/+v/8//3/
/f/9//3//f/9//3//f/9//3//f/9//3//f///wIAAwAEAAUABAAEAAQAAgACAP//+//4
//T/8//z//L/8f/x//H/8f/z//P/8//0//L/8v/y//P/8//z//L/8v/y//P/8//z//P/
8//0//X/9v/2//b/9f/0//P/8v/x/+//7//v/+//7//v/+//7//v/+//7//v/+//7//v
/+//8f/4/wgAIgBHAHYAoQDAAOMABwEPAQ0BEQENAeUAjwAYAJn/MP/b/o7+Wv5d/ov+
u/7h/vz+F/86/2L/iP+z/9n/8/8CABEAIwAjABYADgALAAgABgAFAAUABQAGAAYABwAF
AAUABgAGAAgABwAHAAcACAAIAAkACQAKAAoACgAKAAoACwALAAsACwALAAsACwAMAAwA
DAAMAA0ADQANAA0ADgAOABAAEAAQABIAFAAVABUAFgAXABcAGAAYABgAGgAbABsAGwAc
AB0AHQAfACAAIAAhACIAIwAkACQAJQAmACkAKgArACwALAAuAC8AMgA1ADgAOQA5ADwA
PQBAAEAAQQBCAEMARABEAEQARQBFAEcARwBHAEcARwBFAEQAQwBCAEAAPQA8ADwAOQA2
ADUAMgAwAC4AKwArACkAJwAkACIAIgAfAB4AHAAaABgAFgAUABEADwANAAkABwAFAAQA
AgABAP///f/9//z/+//6//n/+f/5//f/9//3//b/9v/2//b/9P/0//T/9P/0//T/9P/0
//T/8//x//H/8f/x//H/8P/w//D/8P/w//D/8P/w//D/8P/w//D/8P/x//H/8//z//T/
9P/z//P/8//0//X/9v/2//b/+P/4//n/+v/8//z//f/+//7//v8AAAEAAgACAAMABAAH
AAcABwAHAAgACAAJAAkACwAMAAwADQANAA0ADQANAAsACwALAAsADQANAA0ADQAMAAwA
DAAMAA0ADQANAAwADAAMAAwACwAJAAkACAAIAAgACAAIAAgACAAHAAYABgAIAAgABwAH
AAYABgAGAAYABgAFAAUABQAGAAQAAgACAAQABAAEAAQABAAFAAUABQAFAAUABQAFAAcA
BwAHAAcABwAHAAcACQAKAAsADAANAA4ADgAOAAwACwAJAAYABAAAAP/////+//3//f/9
//3/////////AAAAAAAAAAABAAEAAQAAAAAA/v//////////////AAABAAIAAgACAAEA
AAD///7//f/9//3//f/9//3//f/9//3//f/9//3//f////3//f//////BgAUACwAUQCA
AKsAygDvABUBIQEhAScBJQEBAa0ANAC1/0z/9f6k/mz+Z/6P/r/+4/7+/hf/PP9i/4r/
t//h//3/DAAbACsALwAmABwAGwAYABYAFQAVABUAFgAWABcAFwAXABgAGAAYABcAFwAX
ABgAGAAZABkAGgAaABoAGgAaABsAGwAbABsAGwAbABsAHAAcABwAHAAfAB8AHwAfACAA
IAAiACIAIgAkACYAJwAlACYAJwAnACoAKgAqACwALQAtAC0ALgAvAC8AMQAyADIAMwA0
ADUANwA4ADoAPAA9AD4APwBAAEIARABFAEgASQBMAE0ATQBOAE8AUgBSAFQAVgBYAFoA
XABcAF0AXQBbAFsAWwBbAFsAWQBYAFcAVgBUAFEAUABOAEsASABHAEYARABCAD8APQA7
ADkANgAyADIALwAuACwAKgAoACYAJAAhAB8AHQAbABkAFwAWABQAEwARAA8ADwAOAA0A
DAALAAsACwAJAAkACQAIAAgABgAGAAQABAAEAAQABAAEAAQABAAEAAMAAQABAAEAAQAB
AAAAAAAAAAAAAAAAAAAA/v/+//7//v/+//7///////////8AAAAAAQABAAEAAgAFAAYA
BgAGAAYABgAHAAgACgAKAAsADAAMAAwADgAPAA4ADgAPABAAEwATABMAEwAUABQAFQAV
ABUAFgAWABcAFQAVABUAFQAVABUAFQAVABUAFQAVABUAFAAUABQAFAARABEAEQAQABAA
EAAQAA8ADwAPAA4ADgAMAAwADAAMAA4ADQAMAAwADAAMAAsACwAKAAoACgAKAAoACQAJ
AAoACAAIAAgACAAIAAkACQAJAAsACwALAAsACwALAAsACwALAAsACwANAA4ADwAQABEA
EgASABIAEAAQAA0ACQAGAAMAAQAAAP7////////////9//3//f/+//7//v/+////AQAB
AAAAAAD//////v/9//3//f/+////AgACAAIAAQAAAP///v/9//v/+//7//v/+//7//v/
+//7//v/+//7//v//f////3/+/8CAA4AJABHAHQAoQDGAOsADwEdARkBGQEbAQEBuwBM
AMv/Wv8B/67+bP5h/of+uf7l/gj/J/9G/27/lP+5/+H///8QAB8ALwA1ACoAHAAVABIA
EAAPAA8ADQAOAA4ADwANAA0ADgAOABAADwAPAA8AEAAQABEAEQASABIAEgASABIAEwAT
ABMAEwATABMAEwASABIAEgASABUAFQAVABUAFgAWABgAGAAYABoAHAAdABsAHAAdAB0A
HgAeAB4AIAAhACEAIQAiACMAIwAlACYAJAAlACYAJwAoACgAKQAqACsALAAtAC4ALgAw
ADEANAA1ADgAOQA5ADoAOwA+AD4APwBAAEEAQgBCAEIAQwBDAEMAQwBDAEMAQQA/AD4A
PQA8ADoANwA2ADYAMwAwAC8ALAAqACgAJQAlACMAIQAeAB4AHgAbABoAGAAWABQAEgAO
AAsACQAHAAcABQADAAIAAAD///3/+//5//j/9//2//X/9f/1//P/8//z//L/8v/y//L/
8P/w//D/8P/w//D/7v/u/+7/7f/t/+3/7f/t/+3/7P/s/+z/7P/s/+z/7P/s/+z/7P/s
/+z/7P/t/+3/7f/t/+7/7v/v/+//7//w//H/8v/y//L/8v/y//P/9P/0//T/9f/2//b/
9v/4//n/+v/6//v//P/7//v/+//7//z//P/9//3/+//8//z//f/9//3//f/9//v/+//7
//v/+//7//v/+//4//j/+P/4//X/9f/1//T/9P/0//T/8//z//P/8v/y//L/8v/y//L/
8v/x//D/8P/u/+7/7f/t/+z/7P/s/+z/7P/q/+r/6v/q/+r/6//r/+v/6//r/+v/6//r
/+v/6//r/+r/6f/o/+n/6v/r/+z/7f/w//D/8P/u/+r/5//j/+D/3v/d/93/3P/Z/9n/
2f/Z/9n/2f/Z/9r/2v/a/9r/2//b/9v/2v/a/9j/2f/Z/9n/1//X/9j/2f/a/9r/2v/Z
/9j/1//W/9X/0//T/9P/0//T/9P/0//T/9P/0//T/9P/0//V/9P/0//V/9z/6v8EAC0A
XACFAKgAywDnAOsA5QDjANkAsQBdAOj/a/8C/6n+Xv40/kX+ef6r/tX++P4X/zj/XP+C
/6n/y//h/+7//f8LAAkA+v/u/+v/5v/k/+P/4//j/+T/5P/l/+X/5f/m/+b/5v/l/+X/
5f/m/+b/5//n/+j/6P/o/+j/5v/n/+f/5//p/+n/6f/p/+r/6v/q/+r/6v/p/+j/5//q
/+r/7P/s/+r/7P/u/+//7//w//H/8f/y//L/8v/0//P/8//z//T/9f/1//f/+P/4//n/
+v/7//z//P/9//7///8AAAEAAgACAAQABQAIAAcACgALAAsADgAPABIAEgARABIAEwAU
ABQAFAAVABUAFQAVABUAFQATABEAEAAPABAADgALAAoACAAFAAIAAQACAAAA/v/7//v/
+f/3//T/9P/0//H/8P/u/+z/6v/o/+j/5f/j/+H/4f/f/93/3P/a/9n/1//V/9f/1v/V
/9T/0//T/9P/0f/T/9P/0v/S/9L/0v/Q/9D/0P/Q/9D/0P/Q/9D/0P/P/9H/0f/R/9H/
0//S/9L/0v/S/9L/0v/S/9L/0v/S/9L/1P/U/9X/1f/T/9P/1P/U/9X/1f/V/9b/2f/a
/9r/2v/a/9r/2//c/9z/3P/d/97/4P/g/+L/4//i/+L/4//k/+X/5f/l/+X/5v/m/+f/
5//n/+j/6P/p/+n/6f/p/+n/6f/p/+n/6f/p/+n/6f/p/+j/6P/o/+j/5//n/+f/5v/o
/+j/6P/n/+f/5//m/+b/5v/m/+b/5v/m/+X/5P/k/+T/5P/j/+P/5P/k/+T/5P/k/+P/
4//j/+L/5P/k/+T/5P/k/+L/4//j/+P/5f/l/+X/5f/n/+f/5//n/+n/6f/p/+v/7P/t
/+7/7//w//D/8P/u/+z/6f/l/+L/4P/f/9//3v/d/93/3f/d/9//3//f/+D/4P/g/+D/
4f/h/+H/4P/g/+L/4//j/+P/4f/h/+L/4//k/+T/5P/j/+T/4//i/+H/4f/h/+H/4f/h
/+H/4f/h/+H/4f/h/+H/4f/h/+P/4//l/+z/+v8UADkAagCTALQA2QD5AP8A+wD9APcA
0QB/AAoAi/8i/8v+gP5Q/lf+h/65/uH+/P4X/zr/YP+G/7H/2f/x//7/DQAdAB0AEAAG
AAEA/P/6//n/+f/5//r/+v/7//n/+f/6//r//P/7//v/+//8//z//f/9//7//v/+//7/
/v///////////////////wAAAAAAAAAAAQABAAEAAQACAAIABAAEAAIABAAGAAcABwAI
AAkACQAKAAoACgAMAA0ADQANAA4ADwAPABEAEgASABMAFAAVABYAFgAXABgAGQAaABsA
HAAeACAAIQAkACUAKAApACkAKgArAC4ALgAxADIAMwA0ADQANAA1ADUANQA1ADUANQA1
ADMAMgAxADAALgArACoAKAAlACIAIQAgAB4AHAAZABkAFwAVABIAEAAQAA0ADAAKAAgA
BgAEAAQAAQD///3/+//5//f/9v/0//P/8f/v//H/8P/v/+7/6//r/+v/6f/q/+v/6//s
/+r/6v/o/+j/6v/q/+r/6v/q/+r/6v/p/+n/6f/p/+n/6f/o/+j/6P/o/+j/6P/o/+j/
6P/o/+j/6P/o/+n/6f/r/+v/7P/s/+3/7f/t/+7/7f/u/+7/7v/w//D/8f/y//T/9P/1
//b/9v/2//j/+f/6//r/+//8//3//f/9//3//v/+/////////wAAAAABAAEAAQABAAEA
AQABAAEAAQD///////////7//v/+//7//f/9//3//P/8//z//P/7//v/+//6//r/+v/6
//r/+v/6//n/+P/4//j/+P/3//f/9v/2//b/9v/4//f/9//3//j/9v/0//T/9P/0//T/
9v/3//f/9//3//f/9//3//n/+f/5//n/+f/5//n/+//8//3//v///wAAAAAAAP7//P/5
//X/8v/w/+//7//u/+3/7f/t/+3/7f/t/+3/7v/u/+7/7v/v/+//7//u/+7/7v/v/+//
7//v/+//8P/x//L/8v/y//H/8P/v/+7/7f/t/+3/7f/t/+3/7f/t/+3/7f/t/+3/7f/v
/+//7//v//H/+P8IACQASwB8AKMAwgDnAAkBDwENARMBCwHdAIMACACL/yj/0/6G/lj+
X/6N/rn+3/78/hn/Pv9k/4z/t//b//P/AgATACMAIwAWAA4ACwAIAAYABQAFAAUABgAG
AAcABQAFAAYABgAGAAUABQAFAAYABgAHAAcACAAIAAgACAAIAAkACQAJAAsACwALAAsA
DAAMAAwADAANAA0ADQANAA4ADgAQABAADgAQABIAEwATABQAFQAVABYAFgAWABgAGwAb
ABsAHAAdAB0AHwAgACAAIQAiACMAJgAmACcAKAArACwALQAuAC4AMAAxADQANQA4ADkA
OQA8AD0AQABAAEMARABFAEYARgBGAEcARwBHAEcARwBHAEUAQwBCAEEAQAA+ADsAOgA6
ADcANAAzADAALgAsACkAJwAlACMAIAAgACAAHQAcABgAFgAUABIAEAANAAsACQAHAAUA
AwACAAIAAQD///3//f/8//v/+v/5//n/+f/3//X/9f/0//T/9v/2//T/9P/0//T/9P/0
//L/8v/y//H/8f/x//H/8f/x//D/8P/w//L/8v/y//L/8v/y//L/8v/y//L/8//z//H/
8f/y//L/8//z//P/9P/3//j/+P/4//r/+v/7//z//P/8//3//v8AAAAAAgADAAQABAAF
AAYACQAJAAkACQAKAAoACwALAAsADAAMAA0ADQANAA0ADQAOAA8AEAARABMAEwATABMA
FAAUABQAFAAVABUAFQAUABQAFAAUABMAEwATABIAEgASABIAEgASABIAEQAQABAAEAAQ
AA8ADwAQABAAEAAQABAADwAPAA8ADgAOAA4ADwAQAA4ADgAOAA4AEAARABEAEQATABMA
EwATABEAEQARABEAEQARABEAEwAWABcAGAAZABoAGgAaABgAGAAVABEADgAMAAsACwAK
AAcABwAHAAcACQAJAAkACgAKAAoACgALAAkACQAIAAgABgAHAAcABwAHAAcACAAJAAoA
CgAKAAkACAAHAAYABQAFAAUABQAFAAcABwAHAAcABwAHAAcABwAHAAkACQAHAAkAEgAk
AD4AZwCWAL0A3gAHASUBLQEtATEBJwH1AJcAGACb/zj/4f6W/mz+ef6l/tH+8f4M/yf/
TP92/6D/y//z/wkAFgAnADUAMwAqACIAIQAeABwAGwAbABsAHAAcAB0AHQAdAB4AHgAf
AB8AIAAhACAAIAAhACEAIgAiACIAIgAiACMAIwAjACMAIwAjACMAJAAkACQAJAAjACMA
IwAjACQAJAAmACYAJgAoACoAKwArACwALQAtAC4ALgAuADAAMQAxADEAMgAzADMANQA2
ADYANwA4ADkAOgA6ADsAPAA9AD4APwBAAEIARABFAEgASQBMAE0ATQBQAFEAVABUAFUA
VgBXAFgAWABYAFkAWQBZAFkAWQBZAFUAUwBSAFEAUgBQAE0ATABIAEUAQgBBAEIAQAA+
ADsANwA1ADMAMAAwADAALQAsACgAJgAkACIAIAAdABsAGQAVABMAEQAQABAADwANAAsA
CQAIAAcABgAHAAcABwAFAAMAAwACAAIAAgACAAAAAAAAAAAAAAAAAAAAAAAAAP//////
//////////7//v/+//z//P/8//z//P/8//z//P/+//7///////////8AAAAA////////
AAADAAQABAAEAAYABgAHAAgACAAIAAkACgAKAAoADAANAAwADAANAA4ADwAPAA8ADwAQ
ABAAEQARABMAFAAUABUAEwATABMAEwATABMAEwATABEAEQARABEAEAAQABAAEAANAA0A
DQAMAAwADAAMAAsADQANAAwADAAMAAwADAAMAAoACQAIAAgACAAIAAcABwAGAAYABgAG
AAYABQAFAAUABAAEAAQABAACAAIAAgACAAIAAwADAAMABwAHAAcABwAFAAUABQAFAAUA
BQAFAAcABgAHAAgACQAMAAwADAAKAAgABQABAP7//P/7//v/+v/5//n/+f/5//f/9//3
//j/+P/4//j/+f/7//v/+v/6//j/+f/5//n/9//3//j/+f/8//z//P/7//z/+//6//n/
+f/5//n/+f/5//n/+f/5//n/+f/5//n/+f/5//n/+f/7//7/CgAgAEEAbgCdAMAA5QAJ
ARkBFwEXARcB+wC5AEwAzf9a//3+qv5q/l3+g/61/uP+Bv8j/0T/av+S/7v/3//9/xAA
HwAvADUAKgAeABkAFAASABEAEQARABIAEgATABEAEQASABIAEAAPAA8ADwAQABAAEQAR
ABQAFAAUABQAEwATABIAEQARABEAEQARABIAEgASABIAEwATABMAEwAUABQAFgAWABUA
FgAXABcAFwAYABkAGQAaABoAGgAcAB8AHwAfACAAHwAfACEAIgAgACEAIgAjACYAJgAn
ACgAKQAqACsALAAsAC4ALwAyADIANAA0ADMANgA3ADoAOgA9AD4APwBAAD8APgA+AD0A
PwA/AD8APwA9ADsAOgA5ADgANgAzADIAMgAvACwAKwAoACYAJAAhACEAHwAdABoAGgAa
ABcAFgAUABIAEAAOAAwACQAHAAUAAwABAP///v/+//3/+//5//f/9v/1//T/9f/1//X/
8//x//H/8P/w//D/8P/u/+7/7v/u/+7/7v/u/+7/7v/t/+3/7f/t/+3/7f/s/+z/7P/s
/+z/7P/s/+z/7P/s/+z/7P/s/+3/7f/t/+3/7v/u/+//7//v//D/8f/y//L/8v/y//L/
8//0//b/9v/3//j/+P/4//r/+//6//r/+//8//v/+//7//v//P/8//3//f/9//7//v//
//3//f/9//3/+//7//v/+//7//v/+//7//r/+v/6//r/9//3//f/9v/2//b/9v/1//X/
9f/0//T/9P/0//T/9P/0//P/8v/y//D/8P/v/+//8P/w//D/8P/w/+//7//v/+7/7v/u
/+3/7v/u/+3/7v/s/+z/7P/s/+7/7//v/+//7//v/+//7//v/+//7//v//H/8f/x//P/
8v/z//T/9f/2//b/9v/0//L/7//r/+j/5v/l/+X/5P/h/+H/4f/h/+L/4//k/+b/5v/m
/+b/5//n/+f/5v/m/+T/5f/l/+X/5//n/+j/6f/q/+r/6v/p/+j/5//m/+X/5f/l/+X/
5f/l/+X/5f/l/+X/5f/l/+X/5//n/+X/5//p//L/BAAiAE0AfACjAMYA6wADAQMB/QD9
APEAvwBjAOb/b/8M/7X+cP5S/mf+m/7N/vP+EP8v/1T/eP+c/8X/5//7/wgAGwAnACEA
EgAKAAkABgAEAAMAAwADAAQABAAFAAMAAwAEAAQABgAFAAUABQAIAAgACQAJAAoACgAK
AAoACgALAAsACwANAA0ADQANAAwADAAMAAwADwAPAA8ADwAQABAAEgASABAAEgAUABUA
FQAWAA==
         </WaveFormData>
      </LeadData>
      <LeadData>
         <LeadByteCountTotal>10000</LeadByteCountTotal>
         <LeadTimeOffset>0</LeadTimeOffset>
         <LeadSampleCountTotal>5000</LeadSampleCountTotal>
         <LeadAmplitudeUnitsPerBit>4.88</LeadAmplitudeUnitsPerBit>
         <LeadAmplitudeUnits>¦ÌV</LeadAmplitudeUnits>
         <LeadHighLimit>2147483647</LeadHighLimit>
         <LeadLowLimit>268435456</LeadLowLimit>
         <LeadID>V3</LeadID>
         <LeadOffsetFirstSample>0</LeadOffsetFirstSample>
         <FirstSampleBaseline>0</FirstSampleBaseline>
         <LeadSampleSize>2</LeadSampleSize>
         <LeadOff>FALSE</LeadOff>
         <BaselineSway>FALSE</BaselineSway>
         <ExcessiveACNoise>FALSE</ExcessiveACNoise>
         <MuscleNoise>FALSE</MuscleNoise>
         <LeadDataCRC32>2717474976</LeadDataCRC32>
         <WaveFormData>
9v/2//b/9v/1//T/8//y//L/8v/y//L/8v/y//L/8v/y//L/8v/y//P/8//z//X/9f/1
//X/9f/z//P/8//z//X/9//4//n/9//4//j/+P/4//b/9f/0//X/8v/y//P/8//x//D/
8P/u/+7/7v/u/+7/7f/t/+3/8P/w//D/8P/t/+z/7P/s/+7/7P/s/+z/7v/v/+//7//s
/+v/6v/p/+j/5//l/+X/5//n/+f/5//l/+X/5f/l/+f/5//n/+f/5//l/+f/6v/v//v/
EQAtAEgAYACEALYA4wAGASsBTwFjAVgBKgHqAKQATQDY/2r/Jf/9/tz+y/7I/tT+8v4X
/z7/Zf+N/6f/uv/P/+X/8P/t/+n/6f/r/+v/7f/u/+//7//w//L/8v/z//P/9P/0//T/
9P/0//T/9f/1//X/9v/2//b/9v/2//f/9//3//f/9//3//f/+f/6//r/+v/5//n/+//7
//r/+v/6//r//P/9//3//f/9//7/////////AAABAAIAAwADAAMAAwAGAAYACAAJAAcA
CAAIAAoACwALAAwADQAPABAAEgASABMAFAAWABgAGQAaABsAHAAdAB4AIAAjACUAJQAm
ACYAKAAoACkAKQAqACoAKgAqACwALAAsACwALAAqACkAJwAmACUAJAAjACIAIQAhACEA
HgAcABsAGgAcABsAGgAZABcAFQATABEADwAOAAwACQAIAAYABAADAAEA///9//z//P/6
//n/+P/3//b/9f/0//P/8//z//P/8v/y//D/8P/w//D/8P/w//D/8P/w//D/8P/v/+//
7//v/+//7v/u/+7/7v/u/+3/7f/t/+7/7v/v/+//7//v/+3/7v/u/+7/8P/w//D/8P/u
//D/8P/w//D/8P/y//L/8v/y//T/9v/0//T/9f/1//b/9//4//j/+//8//z//P/9//7/
AAAAAP7//v/+//7///8AAAEAAwADAAMAAgACAAIAAgACAAEAAQABAAEA//8BAAEAAQAB
AAAAAAAAAP////////3//f/9//3//f/9//3/+//7//v/+//6//n/+f/5//n/+f/4//j/
+P/4//j/9v/2//T/9P/0//T/9P/1//X/9f/0//b/9v/2//b/9v/2//f/9//5//v/+//7
//n/+f/5//n/+f/5//n/+//8//3//f/+//z//P/8//r/+//6//n/9v/2//f/9//1//T/
9P/0//T/8v/y//L/8f/z//P/9P/0//T/9P/z//L/8v/y//L/8P/w//D/8v/z//P/8//y
//H/7v/t/+z/6//r/+v/6//r/+v/6//r/+v/6//r/+v/6//r/+v/6//p/+v/7v/3/wUA
HQA5AFQAbgCaAM4A9wAaAUMBZQFxAVgBIAHcAJQALwCy/0z/Ef/t/tL+yf7O/uT+Bv8r
/1D/ef+d/7X/yP/f//P/+P/x/+3/7//v/+//8f/y//P/8//0//b/9v/3//f/+P/6//r/
+v/6//r/+//7//v//P/8//z//P/8//3//f/9//3//f/9//3//f/+//7//v//////AQAB
AAIAAgACAAIAAgADAAMAAwADAAQABQAFAAMABAAFAAYACQAJAAkACQAKAAoADAANAAsA
DAAMAA4AEQARABIAEwATABQAFgAWABcAGAAaABwAHQAeAB8AIAAjACQAJgApACkAKQAq
ACoALgAuAC8ALwAyADIAMgAyADIAMgAyADIAMgAwAC8ALQAsACsAKgApACgAJwAnACcA
JgAkACMAIgAiACEAIAAfAB0AGwAZABcAFQAUABIADwAOAAwACgAJAAUAAwABAAAAAgAA
AP///v/7//r/+f/4//f/9//3//f/+P/4//b/9v/2//b/9v/2//T/9P/0//T/9P/z//P/
8//z//P/8v/y//T/9P/0//P/8f/x//L/8v/x//H/8f/x//H/8v/y//L/8v/y//L/8v/y
//T/9P/0//b/9v/4//j/9v/2//j/+v/6//r/+//7//r/+//8//z///8AAAAAAAD//wAA
AgACAAQABAAEAAQABAAEAAQABQAFAAUABAAEAAYABgAGAAUAAwADAAMAAQADAAMAAwAD
AAIAAgACAAEA//////3//f/9//3//f/9/////f/9//3//f/8//v/+//5//n/+f/4//r/
+v/6//r/+f/4//X/9P/2//b/9v/2//b/9v/2//b/9//3//f/+f/5//n/+f/5//n/+f/5
//n/+f/7//r/+//7//z//v/+//7//P/9//z/+//4//b/9//3//X/9P/0//T/9P/0//T/
9P/z//P/8//0//T/9P/0//P/8v/y//L/8v/w//D/8P/y//P/8f/x//D/7//u/+3/7P/r
/+v/6//r/+v/6f/p/+n/6f/r/+v/6//r/+v/7f/t/+n/6//u//X///8TADEATgBqAJAA
xgDzABIBNQFbAXMBbAE6AfIAogA9ALj/Qv8B/9/+yv7D/sr+3P7+/iP/Rv9r/5P/sf/E
/9v/7//4//P/7//x/+//7//x//L/8//z//T/9v/2//f/9//4//j/+P/4//j/+P/5//n/
+f/6//r/+v/6//r/+//7//v/+//7//v/+//7//z//P/8//3//f///////v/+//7//v/+
////////////AAABAAEAAQACAAMABAAFAAUABQAFAAYABgAIAAkACQAKAAoADAAPAA8A
EAARABEAEgAUABQAFQAWABgAGgAbABwAHQAeACEAIgAkACcAKQApACoAKgAsACwALQAt
ADAAMAAwADAAMgAyADIAMgAyADAALwAtACwAKwAqACkAKgApACkAKQAoACYAJQAkACIA
IQAgAB8AHQAbABkAFwAVABQAEgAPAAwACgAIAAcABQADAAEAAAD+//z/+//6//n/+P/3
//b/9f/1//X/9f/0//T/8v/y//L/8v/y//L/8P/w//D/8P/y//H/8f/x//H/8f/w//D/
8P/w//D/7//v/+//8P/w/+//7//v/+//7//w//D/8P/w//D/8P/w/+7/8P/w//D/8P/w
//L/8v/y//L/9P/2//b/9v/3//f/+P/5//r/+v/7//z//P/8//3//v8AAAAAAAAAAAAA
AAD+//7//v///wEAAQAAAAAAAAAAAAAA///////////9//3//f/9//3//v/+//7//f/7
//v/+f/5//n/+f/5//n/+//5//n/+f/3//b/9f/1//X/9f/1//T/9P/0//T/9P/0//T/
9P/0//T/9P/0//L/8v/z//P/8//1//X/9f/1//X/9f/1//X/9f/1//f/+P/5//n/+v/8
//z//P/6//f/9v/1//L/8v/z//P/8f/y//L/8v/y//D/8P/w/+//7//v//D/8P/y//L/
8f/w/+7/7v/u/+z/7P/s/+7/7//v/+//7v/t/+z/6//q/+n/5//n/+f/5//p/+n/6f/p
/+f/5//n/+f/6f/p/+n/6f/p/+7/+f8LACEAPwBcAHwAqgDaAP8AIAFFAWUBbwFQAQ4B
wABqAPn/ev8g//P+1/7G/sP+zv7m/gr/Lf9S/33/n/+1/8j/4f/z//T/7f/p/+v/7f/t
/+//8P/v/+//8P/y//L/8//z//T/9v/2//b/9v/2//f/9//3//b/9v/2//b/9v/3//f/
9//3//f/9//3//n/+v/6//r/+f/5//v/+//6//r/+v/6//z//f/9//3/+//8//3//f//
/wAAAQACAAEAAQABAAEAAgACAAQABQAFAAYABgAIAAkACQAKAAsADwAQABIAEgATABQA
FgAYABcAGAAZABoAGwAcAB4AIQAjACMAJAAkACgAKAApACkAKAAoACgAKAAqACoAKgAq
ACoAKAAnACUAJAAjACIAIQAeAB0AHQAdABwAGgAZABgAGgAZABgAFwATABEADwANAAsA
CgAIAAUABAACAAAA///9//v/+f/4//j/9v/1//T/8f/w/+//7v/t/+3/7f/t/+7/7v/s
/+z/6v/q/+r/6v/q/+r/6v/q/+r/6f/p/+n/6f/p/+j/6P/q/+r/6v/p/+f/5//o/+j/
5//n/+f/5//n/+j/6P/o/+r/6v/q/+r/6P/q/+r/6v/q/+r/7P/s/+z/7P/u//D/7v/u
/+//7//y//P/9P/0//X/9v/2//b/9f/2//j/+P/6//r/+v/6//r/+v/6//v/+//7//r/
+v/6//r/+v/5//n/+f/5//f/+f/5//n/+f/4//j/+P/3//f/9//1//X/9f/1//X/9f/z
//H/8f/x//H/8P/v/+//8f/x//H/8P/u/+7/7v/u/+7/7v/u/+7/7v/u/+7/7v/w//D/
8f/x/+//8f/x//H/8f/x//H/8f/v/+//7//x//T/9f/1//b/9v/2//b/9P/1//T/8//w
/+7/7//v/+3/7P/s/+z/7P/s/+z/7P/r/+n/6f/q/+r/6v/q/+n/6P/o/+j/6P/m/+j/
6P/q/+v/6f/p/+j/5//o/+f/5v/l/+H/4f/h/+H/4f/h/+H/4f/h/+H/4f/h/+H/4f/j
/+H/4f/k/+3/9/8NACkAQgBcAIAAtADfAAABJwFNAWEBWAEqAeYAngBHAM7/Xv8Z//H+
1P7D/sD+zv7u/hP/OP9f/4f/o/+0/8v/4f/q/+f/4//j/+P/4//l/+b/6f/p/+r/7P/q
/+v/6//s/+z/7P/s/+z/7v/v/+//7//u/+7/7v/u//D/8f/x//H/8f/x//H/8f/x//L/
8v/y//P/8//1//X/9P/0//T/9P/0//X/9f/1//X/9v/3//f/9//4//n/+v/5//n/+f/5
//r/+v/8//3//f/+//7/AAABAAEAAgADAAUABgAIAAgABwAIAAoADAAOABAAEgAUABMA
FAAWABkAGQAZABoAGgAeAB4AHwAfACAAIAAgACAAIAAgACAAIAAgAB4AHQAbABwAGwAa
ABkAFgAVABUAFQAUABIAEQAQABAADwAOAA0ADQALAAkABwAFAAQAAgD///7//P/6//n/
+f/3//X/9P/y//D/7//u/+3/7P/r/+r/6f/p/+n/6f/o/+j/5v/m/+b/5v/m/+b/5v/m
/+b/5v/m/+X/5f/l/+X/5f/k/+T/5P/k/+T/4//j/+P/5P/k/+P/4//j/+P/4f/i/+L/
4v/i/+L/4v/i/+T/5v/m/+b/5P/k/+b/5v/o/+j/6v/s/+r/6v/r/+v/7P/t/+7/7v/v
//D/8P/w//H/8v/0//T/9v/2//b/9v/2//b/9v/3//X/9f/0//T/9v/2//b/9f/1//X/
9f/z//X/9f/1//X/8v/y//L/8f/x//H/7//v/+//7//v/+//7f/r/+v/6//s/+z/7P/t
/+3/7f/t/+z/6v/q/+r/6v/s/+r/6P/m/+j/6P/o/+j/6P/o/+n/6f/p/+v/6//r/+v/
6//r/+v/6//r/+v/7f/u/+//7//w//D/8P/w/+7/7f/s/+v/6P/m/+f/5//l/+b/5v/m
/+b/5v/m/+b/5f/l/+X/5v/m/+b/5v/l/+T/5P/k/+T/4v/i/+L/5P/l/+P/4//i/+H/
4P/f/97/3f/b/9v/2//b/93/3f/d/93/2//b/9v/2//b/9v/2//b/9v/3v/j/+//AQAb
ADYATABsAKAAzwD0ABcBPwFZAVQBLAHwAK4AXQDu/4D/M/8B/9j+wf68/sb+5P4H/yz/
Vf99/5n/rP/B/9n/5P/f/93/4f/g/9//4P/g/+H/4f/i/+T/5v/n/+f/6P/o/+j/6P/o
/+j/6f/p/+n/6v/q/+r/6v/o/+n/6f/p/+v/6//r/+v/6//s/+z/7P/t/+3/7//v/+7/
7v/u/+7/7v/v/+//7//v//D/8f/x//H/8v/z//T/9f/1//X/9f/2//b/+P/5//v//P/8
//7//////wAAAQABAAIABAAEAAUABgAIAAoACwAMAA0ADgANAA4AEAATABUAFQAWABYA
GAAYABkAGQAcABwAHAAcABoAGgAaABoAGgAYABcAFQAUABMAEgARABAADwAPAA8ADgAM
AAsACgAIAAcABgAFAAUAAwABAP///f/8//r/9//4//b/9P/z//H/7//t/+z/6v/o/+f/
5v/n/+b/5f/k/+P/4//j/+P/4v/i/+D/4P/e/97/3v/e/97/3v/e/97/3v/d/93/3f/d
/93/3P/c/9z/3P/c/9v/2//b/9z/3P/Z/9n/2f/Z/9n/2v/a/9r/2v/a/9r/2v/c/97/
3v/e/97/3v/g/+D/3v/e/+D/4v/i/+L/4//j/+T/5f/m/+b/6f/q/+r/6v/r/+z/7v/u
/+7/7v/u/+7/7v/u/+7/7//v/+//7v/u/+7/7v/u/+3/7f/t/+3/6//p/+n/6f/p/+j/
6P/o/+f/6f/p/+f/5//l/+X/5f/l/+X/4//j/+P/4//i/+H/4f/h/+H/4f/g/+D/4P/g
/97/3P/c/9z/3P/c/9z/3f/d/9//4f/h/+H/4f/h/+H/4f/j/+P/4//l/+b/5//n/+j/
6P/o/+j/5v/l/+T/4//g/97/3//f/93/3v/e/97/3v/c/9z/3P/b/+H/5f/q/+7/8//4
//z/AAABAAIAAwACAAUABgAJAAsADQANAAwACwAKAAkACAAHAAcABwAHAAcABwAHAAcA
BwAHAAcABwAHAAcACQAJAAcABwAKAA0AFwApAEMAYAB8AJ4A0gABASQBRQFtAY0BkAFq
ASoB4gCNABYAlP8//xP/9P7l/ub+8v4O/zX/WP99/6X/xf/a/+//BwAUABEACwALAAsA
CwANAA4ADwAPABAAEgASABMAEwAUABQAFAAUABQAFAAVABUAFQAWABYAFgAWABYAFwAX
ABcAFwAXABcAFwAVABYAFgAWABcAFwAZABkAGgAaABoAGgAaABsAGwAbABsAHAAdAB0A
GwAcAB0AHgAfAB8AHwAfACAAIAAiACMAIQAiACIAJAAnACcAKAApACsALAAuAC4ALQAu
ADAAMgA1ADYANwA4ADkAOgA8AD8APwA/AEAAQABEAEQARQBFAEYARgBGAEYARgBGAEYA
RgBIAEYARQBDAEQAQwBCAEEAPgA9AD0APQA8ADoAOQA4ADgANwA2ADUAMwAxAC8ALQAr
ACoAKAAlACQAIgAgAB8AHQAbABkAGAAXABQAEgAQABEAEAAPAA4ACwALAAsACwAKAAoA
CAAIAAgACAAIAAgABgAGAAYABgAIAAcABwAHAAcABwAGAAYABgAGAAYABQAFAAUABgAG
AAUABQAFAAUABQAGAAYABgAEAAQABAAEAAYACAAIAAgACAAIAAoACgAKAAoADAAOAAwA
DAANAA0AEAARABIAEgARABIAEgASABMAFAAWABYAFgAWABYAFgAWABYAFgAXABcAFwAW
ABYAFgAWABYAFQATABMAEwARABEAEQARABEAEgASABIAEQARABEADwAPAA0ADQANAA0A
DQALAAsACwALAAoACQAJAAsACQAJAAgACAAIAAgACAAIAAgACAAJAAkACQALAAsACwAL
AAsACwALAAkACQAJAAsADAANAA0ADgAQABAAEAAOAAsACgAJAAYABgAHAAcABQACAAIA
AgACAAQABAAEAAMAAwADAAQABAAEAAQAAwACAAAAAAAAAP7/AAAAAAIAAwADAAMAAgAB
AAAA///+//3/+//7//v/+//5//n/+f/5//v/+//7//v/+//7//n/+f/7//7/AwARACkA
RwBkAIQArgDiAAsBKgFLAW8BgwFyATgB6ACSACMAnv8w//3+4f7Q/s3+2P7w/hD/Nf9a
/4P/qf/B/9T/6f/9/wIA+//3//n/9//3//n/+v/7//v//P/+//7//////wAAAAAAAAAA
AAAAAAEAAQABAAAAAAAAAAAA/v////////8AAAEAAgADAAMABAAEAAQAAwADAAUABQAG
AAYABgAGAAYABwAHAAcABQAGAAcABwAHAAgACQAKAAkACQAJAAkADAAMAA4ADwAPABAA
EAASABUAFQAWABcAFwAYABoAGgAbABwAHgAgACEAIgAjACQAJQAmACgAKwArACsALAAs
ADAAMAAxADEAMgAyADIAMgAyADIAMgAyADQAMgAxAC8ALgAtACwAKwAsACsAKwArACoA
KAAnACYAJAAjACIAIQAfAB0AGwAZABcAFgAUABEAEAAOAAwACwAHAAUAAwACAAIAAAD/
//7//f/8//v/+v/5//n/+f/5//j/+P/2//b/9v/2//b/9v/2//b/9v/2//b/9f/1//X/
9//3//b/9v/0//T/9P/z//P/8//0//T/9f/1//X/9f/1//b/9v/2//b/9v/2//b/9v/4
//j/+P/4//j/+v/6//j/+P/6//z//v/+///////////////+////AAAAAAAAAQACAAQA
BAAEAAQABAAEAAQABAAEAAUAAwADAAIAAgAEAAQABAADAAMAAwADAAEAAwADAAMAAwAA
AAAAAAD////////9//3//f/9//3//f/9//v/+//7//v/+v/5//n/+//7//v/+v/4//j/
+P/4//j/+P/6//r/+v/6//j/+P/5//n/+f/7//v/+//7//v/+//7//v/+//7//3//v//
////AAACAAIAAgAAAP///v/9//r/+P/5//n/9//2//b/9v/2//b/9v/2//X/9f/1//b/
9v/2//b/9f/0//T/9P/0//L/8v/y//T/9f/3//f/9v/1//L/8f/w/+//7//v/+//7//t
/+3/7f/t/+3/7f/t/+3/7//t/+//7//v//L/+f8DABkANwBSAG4AlADIAPMAEgE5AV0B
cwFoATgB7gCgAD8Awv9U/xP/7/7W/s3+zP7c/vz+If9E/2//mf+z/8T/2//z//r/9//z
//P/8v/x//L/8v/1//X/9v/4//j/+f/5//r/+v/6//r/+v/6//v/+//7//z//P/8//z/
/P/9//3//f/9//3//f/9//3//v/+//7//f/9//////8AAAAAAAAAAP7/////////AQAC
AAMAAwADAAQABQAGAAcABwAHAAcABgAGAAgACQALAAwADAAOAA8ADwAQABEAEQASABQA
FAAXABgAGgAcAB0AHgAfACAAHwAgACIAJQAnACcAKAAoACoAKgArACsALAAsACwALAAu
AC4ALgAuACwAKgApACcAKAAnACYAJQAiACEAIQAhACIAIAAfAB4AHAAbABoAGQAZABcA
FQATABEAEAAOAAsACgAIAAYABQADAAEA///+//7//P/7//r/+f/4//f/9v/1//X/9f/1
//T/9P/y//L/8v/y//L/8v/y//L/8v/y//D/7//v/+//8f/x//D/8P/w//D/8P/v/+//
7//w//D/7//v/+//7//v//D/8P/w//D/8P/w//D/8P/y//L/8v/y//L/9P/0//T/9P/2
//j/+P/4//n/+f/6//v//P/8//3//v/+//7//f/+/wAAAAACAAIAAgACAAQABAAEAAUA
AwADAAIAAgACAAIAAgABAAEAAQABAP/////////////+//7//v/9//3//f/7//v/+//7
//v/+//7//n/+f/5//n/+P/3//f/9//3//f/9v/2//b/9v/2//j/9v/0//T/9P/0//T/
9v/2//f/9//3//n/+f/5//n/+f/5//n/9//3//f/+f/6//v/+//8//7//v/+//z/+//6
//n/9v/2//f/9//1//L/8v/y//L/8v/y//L/8f/x//H/8v/y//L/8v/x//D/8v/y//L/
8P/u/+7/8P/x//H/8f/w/+//7v/t/+z/6//p/+n/6f/p/+n/6f/p/+n/6f/p/+n/6f/p
/+v/6//r/+v/7P/z/wEAGQA1AE4AZACKAMAA6wAMATMBWQFrAV4BLgHsAKgATwDa/2z/
Kf/7/tr+y/7O/t7+/v4j/0j/b/+V/63/wP/Z/+3/9P/v/+3/7//t/+3/7//w//H/8f/y
//T/9P/1//X/9v/4//j/+P/4//b/9//3//f/+P/4//j/+P/4//n/+f/5//n/+f/5//n/
+//8//z//P/7//v//f/9//7//v/+//7//v///////////wAAAQABAAEAAgADAAQABQAF
AAUABQAEAAQABgAHAAkACgAKAAwADwAPABAAEQARABIAFAAUABUAFgAYABoAGQAaABsA
HAAfACAAIgAlACcAJwAoACgAKAAoACkAKQAqACoAKgAqACoAKgAqACoAKgAoACcAJQAk
ACMAIgAhACAAHwAfAB8AHAAaABkAGAAaABkAGAAXABUAEwARAA8ADQAMAAoABwAGAAQA
AgABAAEA///9//z//P/6//n/+P/5//j/9//2//P/8//z//P/9P/0//L/8v/y//L/8v/y
//D/8P/w//D/8P/v/+//7//v/+//7v/u/+7/7v/u/+3/7f/t/+7/7v/t/+3/7f/t/+3/
7v/u/+7/7v/u/+7/7v/u//D/8P/w//L/8v/0//T/9P/0//b/+P/4//j/+f/5//r/+//8
//z///8AAAAAAAD//wAAAgACAAQABAAEAAQAAgACAAIAAwADAAMAAgACAAIAAgACAAEA
AwADAAMAAQD///////////7//v/+//3//f/9//v/+//9//3//f/9//v/+f/5//n/+//6
//n/+f/3//f/9//2//b/9v/2//b/9v/4//b/9v/2//b/9v/2//b/+P/4//n/+f/3//n/
+f/5//n/+f/5//n/+f/5//n/+//+//////8AAAAAAAAAAP7/+//6//n/9v/4//n/+f/3
//T/9P/0//T/9P/0//T/8//1//X/9v/2//T/9P/z//L/8P/w//D/7v/u/+7/8P/x//P/
8//y//H/7v/t/+z/6//r/+v/6//r/+v/6//r/+v/6//r/+v/6//r/+3/7f/r/+v/7v/1
/wMAGQAzAEoAZACMAMAA6wAOATEBUwFnAVoBKAHoAKQASwDa/3b/M////tz+z/7Q/uD+
Av8l/0r/df+b/7P/xP/b/+3/9P/x/+//7//v/+//8f/y//P/8//0//b/9v/3//f/+P/6
//r/+v/6//j/+f/5//n/+P/4//j/+P/6//v/+//7//3//f/9//3/+//8//z//P/9//3/
//////7//v/+//7/AAABAAEAAQD//wAAAQABAAEAAgADAAQAAwADAAMAAwAFAAYACQAL
AAsADAAMAA4ADwAPABAAEQARABIAFAAUABMAFAAWABgAGwAcAB0AHgAfACAAIgAlACUA
JQAmACYAKAAoACkAKQAsACwALAAsACoAKgAqACoAKgAoACcAJQAiACEAIAAfAB8AHwAg
ACEAHgAcABsAGgAYABcAFgAVABUAEwARAA8ADQAMAAoABwAGAAQAAgABAAEA///9//z/
/P/6//n/+P/3//b/9f/0//P/8//z//P/9P/0//L/8v/y//L/8v/y//L/8v/y//L/8v/x
//H/8f/v/+//7v/u//D/8P/w/+//7v/t/+3/7P/t/+3/7f/t/+//8P/w//D/7v/u/+7/
7v/w//L/8v/y//L/8v/0//T/9P/0//b/+P/6//r/+//7//z//f/+//7/AQACAAIAAgAB
AAIABAAEAAQABAAEAAQABAAEAAQABQADAAMAAgACAAQABAAEAAMAAwADAAMAAQD/////
//////7//v/+//3//f/9//v/+//9//3//f/9//v/+f/5//n/+f/4//f/9//3//f/9//2
//j/+P/4//j/9P/0//T/9P/0//T/9P/0//T/9P/1//X/9//5//n/+f/3//f/9//3//f/
9//3//n/+v/7//v//P/+//7//v/8//n/+P/3//T/9P/1//X/8//0//T/9P/0//L/8v/y
//H/8f/x//L/8v/0//T/8//y//D/8P/w/+7/7P/s/+7/7//v/+//7v/t/+7/7f/s/+v/
6f/p/+n/6f/p/+n/6f/p/+f/5//n/+f/5//p/+f/6f/r/+z/7//5/wsAIwBCAF4AgACy
AOMABgEpAU0BawFwAUoBCAG+AGcA7v9w/xv/7/7U/sf+yP7U/vD+Ff86/1//hf+l/7r/
0f/n//L/7//r/+3/7f/t/+//8P/v/+//8P/y//L/8//z//T/9P/0//T/9P/2//f/9//3
//j/+P/4//j/+P/5//n/+f/5//n/+f/5//f/+P/4//j/+//7//3//f/8//z//P/8//z/
/f/9//3//f/+///////9//7///8AAAEAAQABAAEABAAEAAYABwAFAAYABgAIAAsACwAM
AA0ADQAOABAAEAARABIAFAAWABUAFgAXABgAGQAaABwAHwAjACMAJAAkACQAJAAlACUA
JwAoACkAKgAqACoAKgAqACoAKAAnACUAJAAjACIAIQAgAB8AHwAfAB4AHAAbABoAGgAZ
ABgAFwAXABUAEwARAA0ADAAKAAcABAACAAAA///9//v/+f/4//j/9v/1//T/8//y//H/
8P/v/+//7//v/+7/7v/s/+z/7P/s/+z/7P/s/+z/7P/s/+z/6//r/+v/6//r/+r/6v/o
/+j/6P/n/+n/6f/q/+r/6f/p/+n/6f/p/+r/6v/q/+z/7P/s/+z/6v/s/+z/7P/u/+7/
8P/w//L/8v/0//b/9v/2//f/9//4//n/+v/6//n/+v/6//r/+//8//7//v/+//7//v/+
//7//v/+/////f/9//z//P/+//7//v/9//3//f/9//v/+f/5//n/+f/4//j/+P/3//f/
9//1//X/9//3//f/9//1//P/8//z//H/8P/v/+//8f/x//H/8P/w//D/8P/w//D/8P/u
/+7/7v/u//D/8P/u/+7/7v/u//D/8P/x//H/8P/x//D/7//x//H/8f/x//H/8f/x//P/
9P/1//X/9v/4//j/+P/2//X/9P/z//D/7v/v/+//7f/s/+z/7P/s/+7/7v/u/+3/7f/t
/+7/7v/s/+z/6//q/+r/6v/q/+j/6v/q/+z/7f/t/+3/7P/r/+r/6f/o/+f/5f/l/+X/
5f/j/+P/4//j/+X/5f/l/+X/5//l/+X/5//n/+j/8f8DAB0AOQBWAHQAogDSAPcAFgE5
AVsBaQFQARIBxgByAAMAhv8k//H+0/7C/sH+yP7g/gL/J/9M/3X/m/+x/8T/3f/x//L/
6//p/+v/6//r/+3/7v/v/+//8P/y//L/8//z//T/9P/0//T/9P/0//X/9f/1//b/9v/2
//b/9v/3//f/9//3//f/9//3//f/+P/4//j/+f/5//v/+//8//z//P/8//r/+//7//v/
+//8/w==
         </WaveFormData>
      </LeadData>
      <LeadData>
         <LeadByteCountTotal>10000</LeadByteCountTotal>
         <LeadTimeOffset>0</LeadTimeOffset>
         <LeadSampleCountTotal>5000</LeadSampleCountTotal>
         <LeadAmplitudeUnitsPerBit>4.88</LeadAmplitudeUnitsPerBit>
         <LeadAmplitudeUnits>¦ÌV</LeadAmplitudeUnits>
         <LeadHighLimit>2147483647</LeadHighLimit>
         <LeadLowLimit>268435456</LeadLowLimit>
         <LeadID>V4</LeadID>
         <LeadOffsetFirstSample>0</LeadOffsetFirstSample>
         <FirstSampleBaseline>0</FirstSampleBaseline>
         <LeadSampleSize>2</LeadSampleSize>
         <LeadOff>FALSE</LeadOff>
         <BaselineSway>FALSE</BaselineSway>
         <ExcessiveACNoise>FALSE</ExcessiveACNoise>
         <MuscleNoise>FALSE</MuscleNoise>
         <LeadDataCRC32>1844717704</LeadDataCRC32>
         <WaveFormData>
9v/2//b/9v/2//b/9v/2//X/9P/z//L/8v/y//L/8v/y//L/8v/y//b/9v/2//j/9v/2
//b/9v/2//b/9v/1//f/+f/6//v/+f/6//v/+//7//v/+f/4//n/+f/5//r/+v/4//j/
+P/4//j/+P/3//b/9f/1//b/9P/1//X/9f/z//L/8v/x//L/8P/w//H/8//z//P/8//x
//D/7//u/+v/6//q/+r/7P/r/+v/6//p/+n/6f/p/+v/6//r/+v/6f/p/+n/6P/k/+L/
5P/m/+r/8/8GADAAZgCcANQAEQFQAYUBowGwAa0BkgFVAf4AkAAUAKj/Y/89/zH/Ov9N
/1//dv+U/6r/uP/J/9r/5f/j/9//4f/j/+P/5P/k/+T/5f/n/+f/5//n/+f/6P/q/+r/
6//r/+n/6f/p/+r/6v/q/+r/6v/q/+v/6//r/+v/6//r/+v/6//r/+v/6//r/+v/7P/s
/+z/6//r/+v/6f/p/+n/6f/r/+z/7P/s/+//7//v/+//7f/u/+7/7v/w//D/8f/x/+//
7//v//D/7v/w//D/8P/y//L/8v/y//P/8//z//P/9P/2//b/9v/3//j/+P/4//v/+//7
//v/+//7//z//f/8//z//P/9//3//////wAAAQABAAAAAAABAAIAAwAEAAMAAwAEAAQA
BAAEAAYABwAKAAwADQANAA0ADQANAAwACgAIAAcABwAJAAcABQAFAAQAAgAAAAAA///+
//3//P/8//z/+v/6//n/+f/5//n/+f/5//j/9//4//j/+P/4//j/+P/5//n/+f/3//f/
9//3//f/9//3//f/9v/2//X/9//3//f/9//1//X/9f/1//L/8v/y//L/8v/z//T/9f/z
//P/8v/y//X/9f/1//X/8//z//P/9f/z//P/8//z//X/9f/2//j/+f/5//n/+v/6//r/
/P/9//3//P/8//3//f/9//7//v8AAAAAAAABAP/////+//7//////////f/9//7//v/+
//7//v/9//3//f/9//3//P/+//7//f/9//3//P/7//v//P/8//v/+v/6//r/+//7//n/
+f/5//j/9//3//f/9v/2//f/9//3//f/+P/4//j/+P/4//j/+P/4//r/+v/6//z//P/8
//z//P/8//z//P/7//v//f/+//////8AAAAA///+//3//P/8//z//f/9//7//v/8//z/
/P/8//z/+v/5//j/9//3//j/+P/5//n/+f/3//b/9v/1//T/8v/y//P/9f/1//X/9f/z
//L/8f/w/+//7//u/+7/7v/t/+3/7f/t/+3/7f/t/+3/7f/v/+//7f/p/+n/6P/m/+T/
5P/o/+z/9/8WAEoAggC2APAAMQFwAZsBsQG6Aa8BhgE7AdQAXADk/4j/Uf85/zf/RP9V
/2n/gv+e/7D/wP/V/+b/6f/l/+P/5f/l/+X/5v/m/+T/5f/n/+f/6f/p/+n/6v/q/+r/
6//r/+v/6//r/+z/7P/s/+z/7P/q/+v/6//r/+v/6//r/+v/6//r/+v/6//r/+v/7P/s
/+7/7f/t/+3/7f/t/+3/7f/r/+z/7P/s/+3/7f/t/+3/7//w//D/8P/w//D/8f/x/+//
7//v//D/8P/y//L/8v/0//T/9P/0//X/9f/1//X/9P/2//b/9v/5//r/+v/6//v/+//7
//v//P/9////AQAAAAAAAAABAAEAAwADAAQABwAHAAYABgAHAAgACQAKAAkACQAKAAoA
CgAKAAwADQAQABIAEwATABEAEQARABAAEAAOAA0ADQALAAkABwAHAAYABAACAAIAAwAC
AAEAAAD+//7//P/8//v/+//7//v/+//7//r/+f/6//r/+v/6//r/+v/7//v/+//5//n/
+f/5//n/+f/5//v/+v/6//n/+f/5//n/+f/3//f/9//3//T/9P/0//T/8//z//P/8//1
//X/9P/0//f/9//3//f/9//3//f/+f/5//n/+f/5//f/9//4//r//f/9//3//v/+//7/
AAABAAMAAgACAAMAAwADAAQABAACAAIAAgADAAMAAwACAAIAAQABAAEA//8BAAIAAgAC
AAIAAgABAAEA/////////v/8//z/+//7//3//P/7//v//P/8//v/+v/6//r/+//7//3/
/f/9//z/+f/5//n/+P/6//r/+P/4//j/+P/4//j/+v/6//r//P/8//z//P/8//z//P/8
//v/+//9//7//////wAAAQABAAEAAQABAAAA//////3//v/+//z//P/8//z//P/+//3/
/P/7//v//P/8//3//f/9//v/+v/6//n/+P/2//b/9//5//n/9//3//X/9P/1//T/8//z
//D/8P/w/+//7f/t/+3/7f/u/+//8P/x//P/8//x/+//7//u/+r/5v/k/+b/6v/z/wwA
OgB0AKwA5AAlAWoBnwG7AcIBtwGKATsB3ABuAPj/mP9d/zv/Mf88/0//Yf92/5T/rv++
/9H/4v/r/+n/5//n/+f/5//o/+j/6P/p/+v/6//t/+3/7f/u/+7/7v/v/+//7//v/+//
8P/u/+7/7v/u/+7/7//v/+//7//v/+//7//v/+//7//v//H/8f/y//L/8P/v/+//7//v
/+//7//v/+//8P/w//D/8f/x//H/8f/z//T/9P/0//L/8v/z//P/8//z//P/9P/2//j/
+P/4//b/9v/2//b/9//3//f/9//4//r/+v/6//z//v///wAAAQABAAEAAQABAAEAAgAD
AAYABgAGAAcABwAJAAkACgANAA0ADAAMAA0ADgAPABAAEQARABIAEgASABIAFAAVABQA
FgAXABcAFwAXABcAFgAVABIAEAAPAA8ADQALAAsADAAKAAgACAAGAAQAAgAAAAAAAAD+
//7//////////////////v/9//z//P/8//z/+v/6//v/+//9//v/+//7//v/+//7//v/
+f/4//j/9//3//f/9//3//n/+f/5//n/+P/4//j/+P/1//X/9f/1//X/9f/0//T/9f/1
//X/9f/1//X/9f/3//f/9//3//f/9//3//j/+v/5//n/+f/6//v//P///wEA///+//7/
///9//3//v/+////AAABAAMAAwADAAIAAgABAAEAAQD/////AAAAAAAAAAAAAP/////9
//3//f/8//7//v/9//3////+//3//f/8//z/+//6//r/+v/7//v/+//7//v/+v/5//n/
+v/6//r/+v/6//j/+P/6//r//P/+//7//v/+//7//v/+//7//f/9/////v//////AAAD
AAMAAwADAAEAAAD///////8AAAAA/v/+//7//v/+//7//f/8//v/+//8//z//f//////
/f/8//r/+f/4//b/9v/3//n/+f/5//n/9//2//X/9P/z//P/8v/y//L/8f/x//H/8f/x
//H/8f/x//H/8f/x//H/8f/v/+7/7v/s/+r/7P/2/wUAJgBaAJIAygAEAUcBhgGvAb0B
ugGhAWgBEwGsADgAxv94/0v/M/8z/0T/Vf9r/4r/pP+2/8b/2//q/+v/5//n/+v/6//r
/+z/7P/s/+3/7//v/+3/7f/t/+7/8P/w//H/8f/x//H/8f/y//D/8P/w//D/8P/x//H/
8f/x//H/8f/x//P/8//z//P/8f/x//L/8v/y//H/8f/x//P/8//z//P/8//0//T/9P/1
//X/9f/1//P/9P/0//T/9P/0//X/9f/1//X/9f/2//b/+P/4//j/+v/6//r/+v/7//v/
+//7//r//P/8//z//f/+//7//v8BAAEAAQABAAEAAQACAAMAAgACAAIAAwAEAAcACAAK
AAsACwAKAAoACQAKAAsADAAPAA8AEAAQABAAEAASABMAFAAWABcAFwAWABUAFAASABQA
EgARABEADwANAAsACwAKAAgABgAGAAcABgAFAAQAAwACAP///v/9//3//f/9///////+
//3//P/8//z//P/8//z//f/9//3/+//7//v/+//7//v/+//9//z//P/7//v/+//7//v/
+f/5//n/+f/4//j/+P/4//f/9//3//f/9//3//b/9v/3//f/9//3//n/+f/5//v/+v/5
//j/9//5//n/+v/8//3//f/9//7//v/+/wAAAQABAAAAAAABAAEAAQACAAIAAgACAAIA
AwADAAMAAgACAAMAAwADAAEAAQACAAIAAgACAAIAAQABAAEAAQABAAAA/v/+//3//f//
//7//f/9//z//P/7//r//P/8//3//f/7//v/+//6//n/+//7//r/+v/6//r/+v/6//r/
/P/8//z//v/+//7//v/+//7//v/+//3//f///wAAAQABAAIAAwADAAMAAwADAAIAAQAB
AP//AAAAAP7//v/+//7//v8AAP///v/9//v//P/8//3//f/9//v/+v/8//v/+v/4//b/
9//5//n/+f/5//f/9v/3//b/9f/1//L/8v/y//H/8f/x//H/8f/x//H/8f/x/+//8f/x
//H/7//w/+7/7P/s/+7/8v/3/w4AOgBwAKQA3AAbAV4BkQGvAboBtQGWAVcB/ACMABIA
qP9l/0H/Nf9A/1P/Y/98/5r/sP++/9H/5P/r/+n/6f/p/+n/6f/q/+r/6v/r/+3/7f/t
/+3/7f/u/+7/7v/v/+//7//v/+//8P/w//D/8P/w//D/8f/x//H/8//z//P/8//x//H/
8f/x//H/8f/y//L/8v/x//H/8f/z//P/8//z//P/9P/0//T/9f/1//X/9f/z//T/9P/0
//T/9P/1//X/9f/1//X/9v/0//b/9v/2//j/+P/4//j/+f/5//n/+f/6//z//P/8//3/
/v/+//7//f/9//3//f//////AAABAAQABAAEAAUAAwAFAAUABgAHAAcABgAGAAcACAAJ
AAoACQAJAAoACgAMAAwADgAPABAAEgATABMAEwATABMAEgASABAADwAPAA8ADQALAAsA
CgAIAAYABgAHAAYABQAEAAQABAACAAIAAQABAAEAAQD//////v/9//r/+v/6//r//P/8
//3//f/7//n/+f/5//n/+f/5//n/+f/4//j/9//5//n/+f/5//f/9//3//f/9v/2//b/
9v/z//P/8//z//T/9f/1//b/9f/1//X/9f/3//f/9//5//f/9//3//f/9//3//j/+v/5
//n/+f/6//z//P/+////AQAAAAAAAQABAAEAAgACAAAAAAAAAAEAAQABAAAAAAABAAEA
AQD//wEAAgACAAIAAgACAAEAAQABAAEAAQAAAAAAAAD////////+//3//f8AAAAA///+
//7//v///////f/9//3//P/9//v/+f/6//r/+v/6//r//P/8//7//v/8//7//v/+/wAA
AAAAAAAAAAD/////AQACAAMAAwAEAAMAAwADAAMAAwACAAEAAQABAAIAAgAAAAAAAAAA
AAAAAgABAAAA/////wAAAAABAAEAAQD///7//v/9//z/+v/6//v//f/9//v/+//5//j/
9//2//X/9f/0//T/9P/z//P/8//z//P/8//z//P/8//z//P/8//z//P/8v/w/+z/7P/w
//L/+f8MADQAagCeANQAEQFSAYkBqQG6AbsBpAFtARoBqgAoALj/cf9J/zv/Qv9V/2X/
fP+a/7D/wP/R/+T/7f/t/+v/7f/r/+v/7P/s/+z/7f/v/+//7//v/+//8P/w//D/8f/x
//H/8f/x//L/9P/0//T/9P/y//P/8//z//P/8//z//P/8//z//P/8//z//P/9P/0//T/
8//z//P/8//z//P/8//z//T/9P/0//f/9//3//f/9f/2//b/9v/2//b/9//3//f/9//3
//j/+P/6//r/+v/6//r/+v/6//v/+//7//v//v8AAAAAAAAAAAAA///+/wEAAQABAAEA
AQABAAIAAwAEAAQABAAFAAMABQAFAAYABwAHAAYABgAFAAYABwAIAAkACQAKAAoADAAM
AA4ADwAOABAAEQARABMAEwATABIAFAASABEAEQARAA8ADQANAAwACgAIAAgABQAEAAMA
AgACAAIAAAAAAP///////////f/9//z/+//8//z//P/8//z//P/9//3//f/7//v/+//7
//v/+//7//3//P/8//v/+f/5//n/+f/3//f/9//3//j/+P/4//j/9f/1//X/9f/3//f/
9v/2//f/9//3//f/9//3//f/+f/5//n/+f/5//f/9//4//r//f/9//3//v8AAAAAAgAD
AAMAAgACAAMAAQABAAIAAgACAAIAAgADAAMAAwACAAIAAQABAAEA///9//7//v/+/wAA
AAD/////AQABAAEAAAD+//7//f/9/////v/9//3//P/8//v/+v/6//r/+//7//v/+//5
//j/+P/4//j/+P/2//b/+P/4//r//P/8//z//P/8//z//P/+//3//f////7//////wAA
//////////////7//f/9//v//P/8//r//P/8//z//P/6//n/+P/3//f/+P/4//n/+f/5
//f/9v/2//X/9P/y//L/8//1//X/9f/1//P/8v/x//D/7//v//D/8P/w/+//7f/t/+3/
7f/t/+3/7f/t/+3/7f/t/+v/6//q/+j/5P/k/+T/6P/x/wQALABgAJYAzgALAU4BiQGt
AbwBvQGkAWUBBgGUABwAsP9n/z//L/82/0n/W/9w/4z/pv+2/8n/3P/n/+X/4f/j/+P/
4//k/+T/5v/n/+n/6f/n/+f/5//o/+j/6P/p/+n/6f/p/+n/6v/q/+r/6v/q/+z/7f/t
/+3/6//r/+v/6//r/+v/6//r/+v/6//s/+z/7P/r/+v/6//t/+3/7f/t/+3/7v/u/+7/
7f/t/+3/7f/t/+7/7v/u/+7/7v/v/+//7f/t/+3/7v/w//L/8v/y//L/8v/y//L/8//z
//P/8//0//b/9v/2//X/9v/2//b/+P/5//r/+//7//v//P/9//7//v/+//////8BAAEA
AgADAAMAAgACAAUABgAHAAgABwAHAAgACAAIAAgACgALAAwADgAPAA8ADwAPAA8ADgAM
AAoACQAJAAkABwAFAAUABAACAAAAAAD9//z/+//6//z//P/6//r/9//3//f/9//3//f/
9v/1//b/9v/2//b/9P/0//X/9f/3//X/9f/1//X/9f/1//X/9f/0//T/8//x//H/8f/x
//P/8//z//P/8P/w//D/8P/t/+3/7f/t/+//7//u/+7/7//v/+//7//x//H/8f/z//P/
8//z//P/8//z//T/9v/3//f/9//4//r/+v/8//3/+//6//r/+//7//v//P/8//7//v/+
/////f/9//z//P/7//v/+//5//n/+v/6//r//P/8//v/+//7//v/+//6//j/+P/3//f/
9//2//X/9f/2//b/9f/0//b/9P/z//P/8v/y//L/8v/y//T/9P/2//b/9v/4//j/+P/4
//j/+P/4//b/9f/1//f/+P/5//n/+v/7//v/+//7//n/+P/3//f/9//4//j/9v/0//T/
9P/0//b/9f/0//P/8//0//T/9f/1//X/8//y//D/7//u/+z/7v/v//H/8f/z//P/8f/w
/+//7v/t/+3/6v/q/+r/6f/n/+f/5//n/+n/6f/p/+n/6f/p/+f/5//n/+b/4v/g/+L/
5P/q//X/EABCAHwAsgDsAC0BbgGfAbMBtAGfAWgBEwGuAEAAzv90/0P/K/8n/zL/Rf9b
/3b/lP+o/7j/zf/e/+P/3//f/+H/4f/h/+L/4v/i/+P/5f/l/+X/5f/l/+b/6P/o/+n/
6f/n/+f/5//o/+b/5v/m/+b/5v/n/+f/5//p/+n/6f/p/+v/6//r/+v/6f/p/+r/6v/q
/+n/6f/p/+v/6//r/+v/6//s/+z/7P/r/+v/6//r/+v/7P/s/+z/7P/s/+3/7f/t/+3/
7f/u/+7/8P/w//D/8v/y//L/8v/z//P/8//z//T/9v/2//b/+f/6//r/+v/7//v/+//7
//3//f/+/////v/+//7//////wEAAQACAAUABQAEAAQAAwAEAAUABgAIAAkACwAMAAwA
DAAOAA8ADwAQABAADwAPAA8ADwAOAA4ADAALAAsACwAJAAcABwAEAAIAAAAAAP///v/9
//z//P/8//r/+v/5//n/+f/5//f/9//2//X/9v/2//b/9v/2//b/9//3//n/9//3//f/
9//3//f/9//3//b/9v/1//X/9f/1//X/8//z//P/8//0//T/9P/0//P/8//z//P/9f/1
//T/9P/z//P/8//z//H/8f/x//P/9f/1//X/9f/z//P/9P/2//f/9//3//j/+P/4//r/
+//7//r/+v/7//v/+//8//z//P/8//z//f/9//3//P/8//3//f/9//v/+//8//z//P/8
//z/+//7//v/+//7//r/+v/6//n/+f/5//j/9//3//j/+P/3//b/+P/4//n/+f/3//f/
9//2//X/9P/2//b/9v/2//b/9v/4//j/+P/6//r/+v/6//r/+v/6//r/+f/5//v//P/9
//3//v////////////3//P/7//v/+//8//z/+v/4//j/+P/4//j/9//2//X/9//4//j/
+f/3//f/9f/0//b/9f/0//L/8v/z//X/9f/1//X/8//y//H/8P/v/+//7v/u/+7/7f/t
/+3/7f/t/+v/6//r/+v/7f/t/+//7f/t/+r/6P/m/+b/6P/q//P/DgA6AHIAqADiACEB
YgGXAbEBtgGtAYQBOwHeAHAA+P+W/1v/Of8r/zb/S/9d/3j/lv+s/7j/zf/g/+n/5//l
/+f/5f/l/+b/5v/m/+f/6f/p/+n/6f/p/+r/6v/q/+v/6//r/+v/6//s/+z/7P/s/+z/
7P/t/+3/7f/t/+3/7f/t/+3/7f/t/+3/7f/t/+7/7v/u/+3/7f/t/+v/6//r/+v/7P/u
/+//8P/v/+//7//v/+//8P/w//D/8P/w//H/8f/x//H/8f/y//L/9P/0//T/9P/0//T/
9P/1//X/9f/1//b/+P/4//j/9//4//j/+P/7//v/+//7//3//f/+/////v/+//7///8B
AAMAAwAEAAUABQAEAAQAAwAEAAUABgAHAAcACAAIAAoACgAMAA0ADAAOAA8ADwARABEA
EQAQABAADgANAA0ACwAJAAcABwAGAAQAAgACAAMAAgABAAAAAAAAAP7//v/9//3//f/9
//v/+//6//n/+v/6//r/+v/6//r/+//7//v/+f/5//n/+f/5//n/+f/7//r/+v/5//f/
9//3//f/+f/5//n/+f/4//j/+P/4//f/9//3//f/9//3//b/9v/3//f/9//3//f/9//3
//n/+f/5//n/+f/5//n/+v/8//v/+//7//z//P/8//7///8BAAAAAAABAP////8AAAAA
AAAAAAAAAQABAAEAAAAAAP////////3///8AAAAAAAD+//7//f/9//3//f/9//z//v/+
//3//f/9//z/+//7//z//P/7//r/+P/4//n/+f/5//n/+f/4//n/+f/4//j/+P/4//j/
+v/6//z//P/6//z//P/8//z//P/8//z//P/7//v//f8AAAEAAQACAAEAAQABAAEA///+
//3//f/9//7//v/8//z//P/8//z/+v/5//j/9//5//r/+v/7//v/+//5//j/+v/5//j/
9v/0//X/9//3//f/9//1//T/8//y//H/8f/w//D/8P/v/+//7//v/+//7//v/+//7//t
/+3/7f/v/+3/7P/q/+r/6v/u//L/9/8QAD4AdACmAOAAHQFeAY8BpwGyAbEBkgFRAfQA
fAD8/5b/Xf89/zf/RP9X/2n/gP+c/67/vv/R/+L/6f/n/+X/5//n/+f/6P/o/+b/5//p
/+n/6//r/+v/7P/s/+z/7f/t/+v/6//r/+z/7P/s/+z/7P/s/+3/7f/t/+3/7f/t/+3/
7f/t/+3/7f/t/+3/7v/u//D/7//v/+//7//v/+//7//v//D/8P/w//H/8f/x//H/8//0
//T/9P/y//L/8//z//P/8//z//T/9P/2//b/9v/2//b/9v/2//f/9//3//f/+P/6//r/
+v/7//z//P/8//3//f/9//3//f/9//7////+//7//v//////AQABAAIAAQABAAAAAAAB
AAIAAwAEAAUABQAGAAYABgAGAAgACQAMAA4ADwAPAA0ADQANAAwADAAKAAkACQALAAkA
BwAHAAgABgAEAAQAAwACAAEAAAACAAIAAAAAAP3//f/9//3//f/9//z/+//8//z//P/8
//r/+v/7//v//f/7//v/+//5//n/+f/5//v/+v/6//n/+f/5//n/+f/3//f/9//3//b/
9v/2//b/9f/1//X/9f/3//f/9v/2//f/9//3//f/9//3//f/+f/7//v/+//7//3//f/+
/wAAAQABAAEAAgAAAAAAAgADAAMAAgACAAMAAQABAAIAAgACAAIAAgADAAMAAwACAAIA
BQAFAAUAAwADAAQABAAEAAIAAgABAAEAAQABAAEAAAACAAIAAQABAP///v/9//3//v/+
//3//P/+//7///////3//f/9//z//f/9//3//P/+//z//P/8//z//v/+/wAAAAD+/wAA
AAAAAP7//v/+//7//v/9//3///8CAAMAAwAEAAUABQAFAAUAAwACAAEAAQADAAQABAAC
AAAAAAAAAAAAAAD///7//f///wAAAAABAP/////9//z/+v/5//j/9v/4//n/+//7//v/
+//5//j/9f/0//P/8//0//T/9P/z//P/8//z//P/8//z//P/8//z//X/8//x//H/8P/u
/+7/7v/y//T//f8aAEgAfACuAOIAHwFeAZEBqQGyAa8BjgFRAfYAfgD6/5b/X/9D/z//
TP9d/23/iP+m/7j/xv/Z/+r/7//t/+3/7f/r/+v/7P/s/+z/7f/v/+//8f/x//H/8v/y
//L/8//z//H/8f/x//L/8v/y//L/8v/y//P/8//z//X/9f/1//X/8//z//P/8//z//P/
9P/0//T/8//z//P/8//z//P/8//x//L/8v/y//X/9f/1//X/8//0//T/9P/2//b/9//3
//X/9f/1//b/9v/4//j/+P/4//j/+P/4//n/+f/5//n/+v/8//z//P/9//7//v/+//3/
/f/9//3//////wAAAQACAAIAAgADAAIAAwACAAIAAwADAAIAAgABAAIAAwAEAAcABwAI
AAgABgAGAAgACQAKAAwADQANAA8ADwAPAA4ADgAMAAsACwANAAsACQAJAAgABgAEAAQA
AwACAAEAAAAAAAAA/v/+//3//f/9//3//f/9//z/+//8//z//P/8//z//P/9//3//f/7
//v/+//5//n/+f/5//v/+v/6//n/9//3//f/9//3//f/9//3//b/9v/2//b/9f/1//X/
9f/3//f/9v/2//f/9//3//f/+f/5//n/+//7//v/+//7//v/+//8//7/////////AAD+
//7/AAABAAMAAgACAAMAAQABAAIAAgACAAIAAgADAAMAAwACAAIAAQABAAEA/////wAA
AAAAAP7//v/9//3//////////v8AAAAA/////////v/9//3//P/8//v/+v/6//r/+//7
//v/+//7//r/9//3//f/+P/4//j/+P/4//b/9v/4//j/+f/8//3//v/8//z//P/8//r/
+f/5//v//v//////AAABAAEAAQABAP3//P/7//v/+//8//z/+v/8//z//P/8//z/+//6
//n/9//4//j/+f/7//v/+f/4//j/9//2//T/8v/z//X/9f/1//X/8//y//L/8v/y//P/
8P/w//D/7//v/+//7//v/+3/7f/t/+3/7f/t/+3/7//v/+7/6v/m/+T/5P/o/+//AgAu
AGQAmgDSAA0BTgGJAa0BugG3AZwBXQEAAZAAGACu/2n/Q/8z/zj/S/9d/3L/jP+m/7j/
yf/c/+X/4//j/+X/5//n/+j/6P/m/+f/6f/p/+n/6f/p/+r/6v/q/+v/6//r/+v/6//s
/+z/7P/s/+z/7P/t/+3/7f/r/+v/6//r/+v/6//r/+v/7f/t/+7/7v/u/+3/7f/t/+v/
6//r/+v/6//s/+z/7P/t/+3/7f/t/+3/7v/u/+7/7v/u/+//7//u/+3/7P/s/+z/7v/u
/+7/7P/s/+z/7P/t/+3/7f/t/+7/8P/w//D/7//w//D/8P/y//P/9P/1//X/9f/2//f/
+P/4//j/+f/3//n/+f/6//v/+//6//r/+f/6//v//P//////AAAAAAAAAAACAAMABAAG
AAcABwAHAAcABwAGAAQAAgABAAEA///9//v/+//8//r/+P/4//X/9P/z//L/9P/0//L/
8v/x//H/8f/x/+//7//u/+3/7v/u/+7/7v/s/+z/7f/t/+//7f/t/+3/7f/t/+3/7f/r
/+r/6v/p/+v/6//r/+v/6f/p/+n/6f/o/+j/6P/o/+n/6f/p/+n/5//n/+b/5v/p/+n/
6f/p/+n/6f/p/+v/7f/t/+3/7f/v/+//8P/y//H/8f/x//L/8v/y//T/9f/1//T/9P/1
//X/9f/2//b/9P/0//T/9f/3//f/9v/2//f/9//3//X/9P/0//P/8v/w//D/7//v//H/
8f/x//D/8P/w/+//7//v/+7/7f/t/+7/7v/t/+z/7P/s/+3/7f/r/+v/6//q/+v/6//r
/+r/6v/p/+n/6v/o/+j/6P/o/+r/6v/s/+z/6v/s/+z/7P/s/+z/7P/s/+7/7f/t/+//
8P/x//H/8v/1//X/9f/1//P/8v/x//H/7//w//D/7v/u/+7/7v/u/+//7//v/+//7//w
//D/8f/w/+//7P/q/+z/6//q/+j/6v/r/+3/7f/t/+3/6//q/+n/6P/n/+f/5v/m/+b/
5f/j/+P/4//j/+P/4//j/+P/5f/l/+P/4//j/+D/3v/e/+D/4v/o//X/FgBIAHwAsgDq
ACsBbAGXAacBqgGTAVwBCwGoADQAvv9u/z//J/8j/zT/R/9d/3r/lv+o/7b/y//c/9//
2//d/9//3f/d/97/3v/g/+H/4//j/+H/4f/h/+L/5P/k/+X/5f/l/+X/5f/m/+b/5v/m
/+b/5v/n/+f/5//n/+f/5//n/+f/5//n/+f/5//n/+j/6P/o/+f/5//n/+f/5//n/+f/
5//m/w==
         </WaveFormData>
      </LeadData>
      <LeadData>
         <LeadByteCountTotal>10000</LeadByteCountTotal>
         <LeadTimeOffset>0</LeadTimeOffset>
         <LeadSampleCountTotal>5000</LeadSampleCountTotal>
         <LeadAmplitudeUnitsPerBit>4.88</LeadAmplitudeUnitsPerBit>
         <LeadAmplitudeUnits>¦ÌV</LeadAmplitudeUnits>
         <LeadHighLimit>2147483647</LeadHighLimit>
         <LeadLowLimit>268435456</LeadLowLimit>
         <LeadID>V5</LeadID>
         <LeadOffsetFirstSample>0</LeadOffsetFirstSample>
         <FirstSampleBaseline>0</FirstSampleBaseline>
         <LeadSampleSize>2</LeadSampleSize>
         <LeadOff>FALSE</LeadOff>
         <BaselineSway>FALSE</BaselineSway>
         <ExcessiveACNoise>FALSE</ExcessiveACNoise>
         <MuscleNoise>FALSE</MuscleNoise>
         <LeadDataCRC32>895485724</LeadDataCRC32>
         <WaveFormData>
7v/u/+7/7v/u/+7/7v/u/+7/7v/u/+7/7v/u/+7/7v/u/+7/7v/u/+//7//w//H/8f/x
//L/8v/x//H/8f/x//P/8//0//T/8//z//T/9P/0//T/9P/0//T/9P/0//X/9//3//f/
9//1//X/9f/1//P/8//z//P/8v/y//L/8v/x//H/8f/v/+//8P/w//H/8P/w//D/7v/t
/+z/7P/r/+r/6f/p/+r/6v/p/+n/6f/o/+j/6P/o/+j/6P/o/+j/6P/o/+f/5P/e/9f/
zP/D/7z/vP/D/9z/BAAyAGcAoQDiACcBYwGSAa8BtwGhAWoBJgHhAKMAawA+ABgA+v/n
/9n/z//S/9j/3P/g/+f/6f/n/+P/4//j/+L/4v/i/+H/4f/h/+H/4f/h/+H/4f/h/+H/
4f/i/+L/4f/h/+H/4f/h/+H/4f/h/+H/4f/h/+H/4f/h/+H/4f/h/+H/4f/h/+H/4f/i
/+D/4P/g/9//3//f/9//3//g/+D/4f/h/+H/4f/h/+H/4f/g/9//3//h/+L/4v/i/+D/
3//f/9//3//f/9//3//h/+H/4f/h/9//3//f/9//3//f/9//3//f/9//3//g/+D/4P/g
/+D/4P/h/+H/4//i/+L/4//k/+f/6P/p/+v/7//w//D/8f/y//T/9v/4//r//P/+////
AQACAAMABAAHAAgACAAJAAkACQAJAAgABwAGAAQAAwAEAAQAAwACAP///v/8//v/+v/5
//n/+P/6//r/+v/4//f/9//3//b/9v/2//b/9v/2//b/9v/2//b/9v/2//b/9v/2//b/
9v/1//X/9f/2//b/9v/2//X/9//3//f/9//0//T/9P/0//L/8v/y//D/8P/x//P/9P/y
//L/8v/x//P/8//y//L/7//v/+//7//t/+3/7f/t/+7/7v/u/+//7//v/+//8P/v/+//
7//v/+//7//v/+//7//v/+//7//x//H/8v/y//L/8v/y//L/8P/x//H/8f/z//L/8f/x
//H/8f/y//L/8v/y//H/8f/y//P/9P/0//P/8//y//H/8//z//P/8//y//L/8v/y//L/
8v/y//L/8v/x//H/8f/v/+//7//v//H/8f/w//L/8v/y//L/8v/y//P/8//2//f/9//3
//b/9v/1//X/9//3//f/9//2//b/9//3//b/9v/2//b/+P/4//j/+P/6//v/+//7//v/
+//7//v/+f/5//f/9//3//f/+P/4//j/+P/3//f/9//1//T/9P/z//P/9P/0//T/8v/x
//D/8v/x//D/7//t/+7/7v/t/+3/7f/s/+z/7P/s/+z/7P/u/+7/7v/q/+v/6P/g/9X/
yv/B/7z/vv/N//D/HABMAIMAwQAEAUcBfwGoAb8BuwGXAVgBEAHRAJMAXwA2ABIA+P/l
/9X/0f/Y/97/4P/m/+3/7//r/+f/5//n/+b/5v/m/+X/5f/l/+X/5f/l/+X/5f/n/+f/
5//o/+j/5//n/+f/5//n/+f/5//l/+X/5f/l/+X/5f/l/+X/5//n/+f/5//l/+X/5f/m
/+j/6P/o/+f/6f/p/+n/6f/n/+b/5v/l/+f/5//n/+f/6f/o/+f/5//n/+j/6P/o/+b/
5f/l/+X/5f/l/+X/5f/l/+X/5f/l/+X/5f/l/+X/5f/l/+X/5f/n/+f/5//o/+b/5v/m
/+b/6P/p/+n/6//s/+z/7f/u/+//8P/x//P/+f/6//r/+//8//7/AAACAAIABAAGAAcA
BwAIAAkACgAPABAAEAARABEAEQARABAADwAOAAwACwAJAAgABgAEAAUABAACAAEAAQAB
AAIAAgABAAAA///8//3//f/9//z//P/8//z//P/8//z//P/8//7//v/+//7//P/8//z/
/P/9//3//f/+//7//v/+//3//f/9//3//f/8//z//P/8//r/+v/6//j/9//3//j/+P/6
//r/+v/5//n/+f/4//j/9//3//f/9//1//X/9f/1//L/8v/y//P/9P/1//b/+P/3//f/
9//3//f/9//3//f/9//3//f/9//2//X/9f/0//X/9v/3//j/9v/3//f/9//5//j/9//3
//n/+f/6//r/+P/4//f/9//2//f/+P/4//n/+f/4//f/9//3//f/9//2//b/9v/2//f/
+P/5//r/+P/3//f/9//5//j/+P/4//j/+P/4//j/+f/5//j/+f/5//n//P/8//v/+//7
//v/+//7//z//P/9//3//P/8//z//P/+//7//v/+//7///////////////////8BAAEA
//////3//f/+//7//v/+//3//f/9//v/+v/6//n/+f/6//r/+v/4//f/9v/4//f/9v/1
//P/9P/0//P/8f/x//D/8P/x//L/8//0//b/9v/2//T/8//w/+r/3//U/8n/wv/C/8//
6v8SAEAAcwCtAPAAMwFvAZoBtQG3AZkBYgEiAeMAqQB1AEoAIgAGAPP/4f/X/9z/5P/o
/+7/8//1//P/8f/x/+//7v/u/+7/7//v/+//7//v/+//7//v/+3/7f/t/+7/7v/t/+3/
7f/v/+//7//v/+3/7f/t/+3/7//v/+//7//t/+3/7f/t/+7/7//w//L/8P/w//D/7//t
/+3/7f/t/+7/7v/v/+//7//v/+//7//v/+7/7f/t/+v/7P/s/+z/7P/r/+v/6//s/+3/
7v/v/+3/7f/t/+3/7f/t/+3/7f/t/+3/7f/t/+3/7f/t/+7/8P/w//D/8P/w//H/8f/z
//T/9P/1//b/+f/6//v//f8BAAIAAgADAAQABgAIAAoADAAOABAAEQARABIAEwAUABUA
FgAWABcAFQAVABUAFAARABAADgANAAwADAALAAoACwAKAAgABwAFAAMAAgAAAAIAAgAC
AAAAAQABAAEAAAAAAAAAAAAAAP7//v/+//7/AAAAAAAAAAAAAAAAAAAAAP///////wAA
/v/+//7//f////////////7//v/+//7//v/+//7//P/5//n/+v/6//r/+v/6//n/+f/5
//j/+P/3//f/9//3//f/9//3//f/9P/0//T/9f/1//X/9f/2//n/+f/5//n/+f/5//n/
+f/3//f/9//3//n/+f/6//r//P/8//z//P/6//v/+//7//n/+P/3//f/+P/5//v//P/7
//r/+P/3//r/+//8//z/+//7//r/+f/5//n/+f/5//r/+v/6//r/+v/6//r/+v/6//n/
+v/6//r/+v/6//j/+P/5//n/+v/7//v/+//8//z/+//7//v/+//7//v//P/8//3//f8A
AAAAAAAAAP7//v/+//7/AAABAAEAAQABAAEAAQABAP/////9//3//f/9//7//v8AAAAA
//////3/+//6//r/+//7//z//P/8//r/+f/4//j/9//2//X/9f/2//b/9f/1//X/9P/0
//T/9P/0//T/9P/0//T/9P/z/+7/6P/d/9L/x//E/8r/3f/+/yoAWACRANEAFgFVAYcB
qgG5AasBfwFAAQABwQCLAFsAMgAQAPr/6f/b/9n/4P/k/+j/8P/1//X/8f/x//H/7//u
/+7/7v/t/+3/7f/t/+3/7f/t/+3/7f/t/+3/7v/w/+//7//v/+//7//v/+//7f/t/+3/
7f/t/+3/7f/t/+//7//v/+//7//v/+//8P/u/+7/7v/t/+3/7f/t/+3/7P/s/+3/7f/t
/+3/7f/t/+v/6v/p/+n/6//s/+z/7P/s/+v/6//r/+n/6f/p/+n/6//r/+v/6//r/+v/
6//r/+n/6f/p/+n/6f/p/+n/6v/s/+z/7P/s/+z/7f/t/+//7//u/+7/7v/w//L/9P/3
//v//P/8//3//v8AAAIABAAEAAYACAAJAAkACgALAAwADwAQABAAEQAPAA8ADwAOAA0A
DAAKAAkABgAGAAUABAADAAIAAAD//wAA//////7//P/8//z/+v/5//n/+f/4//j/+P/4
//j/+P/4//j/+P/6//r/+v/6//j/+P/4//j/+f/5//n/+v/4//j/+P/3//f/9//3//f/
9v/2//b/9v/2//b/9v/0//P/8//0//T/9P/0//T/8//z//P/8v/y//P/8//z//P/8v/x
//D/7//w//D/8P/x//P/8//z//T/9P/z//L/8f/x//H/8f/x//P/8//z//P/8//z//T/
9P/0//T/9P/0//T/9f/1//X/9f/0//P/8//1//X/9v/2//b/9v/1//X/9P/1//b/9v/1
//X/9P/z//P/8//z//P/9P/0//T/9P/0//T/9P/0//T/8//z//T/9P/0//T/9P/0//T/
9f/1//b/9//3//f/+P/4//f/9//1//X/9f/1//f/+P/6//v/+v/6//r/+v/6//r/+v/6
//r/+//7//v//f/9//3//f/9//3/+//7//n/+f/6//r/+v/6//n/+f/5//f/9v/2//X/
9f/2//b/9v/0//P/8v/y//H/8P/v/+//8P/w/+//7//v/+7/7v/u/+7/7v/u/+7/7v/w
/+7/7f/s/+j/3//U/8n/wv/A/8n/5P8MADgAawCpAOwALwFrAZgBswG5AaEBaAEkAeEA
pQBvAEIAHAAAAO3/3f/T/9b/3v/g/+b/7f/v/+3/6f/p/+f/5v/m/+b/5f/l/+X/5f/l
/+X/5f/l/+X/5f/l/+b/6P/n/+f/5//l/+X/5f/l/+f/5//n/+f/6f/p/+n/6f/n/+f/
5//n/+f/5//n/+j/5v/m/+b/5f/n/+f/5//n/+b/5v/n/+f/5//n/+f/5//l/+T/4//j
/+P/5P/k/+T/5P/j/+P/4//j/+P/4//j/+X/5f/l/+X/4//j/+P/4//j/+P/4//j/+P/
4//j/+T/4v/i/+L/4v/k/+X/5f/n/+j/6P/p/+r/6//s/+3/7//z//T/9P/1//j/+v/8
//7///8AAAEAAQADAAQABQAGAAkACgAKAAsACQAJAAkACAAHAAYABAADAAIAAgABAAAA
AQAAAP7//f/8//v/+//6//j/+P/4//b/9//3//f/9v/2//b/9v/2//T/9P/0//T/9v/2
//b/9v/2//b/9v/2//X/9f/1//b/9v/2//b/9f/3//f/9//3//b/9v/2//b/9v/2//b/
9P/x//H/8v/y//L/8v/y//H/8f/x//D/8P/v/+//7//v/+//7//v/+//7v/u/+7/7//t
/+3/7f/u/+//7//v/+//8f/x//H/8f/x//H/8f/x/+//7//w//D/8P/w//D/8P/w//H/
8f/x//L/8v/y//P/8//z//T/9P/0//T/8//z//L/8//0//T/8//z//L/8f/z//P/8//z
//T/9P/0//T/8v/y//L/8v/0//P/8f/w//L/8v/y//L/8v/y//P/8//0//X/9f/1//b/
9v/1//X/9//3//f/9//2//b/9//3//b/9v/2//b/9v/2//b/9v/4//n/+f/5//v/+//7
//v/+//7//n/+f/5//n/+v/6//r/+v/5//n/9//1//T/9P/1//X/9v/2//T/8v/x//D/
8P/v/+7/7f/t/+7/7v/t/+//7//u/+7/7v/u/+7/7v/u/+7/7v/s/+3/6v/m/93/0v/H
/8D/vv/F/97/BgA0AGUAnwDiACUBZQGUAbUBvwGrAXgBNAHrAKkAcQBCABwA/v/r/9n/
z//S/9j/3P/i/+n/6//r/+v/6//o/+b/5f/k/+X/5f/l/+X/5f/l/+X/5f/l/+X/5f/m
/+b/5f/l/+X/5f/l/+X/5f/l/+X/5f/l/+X/5f/l/+X/5f/l/+X/5f/j/+P/4//k/+T/
5P/k/+P/4//j/+P/4//i/+L/4//j/+P/4//j/+P/5f/k/+P/4//h/+L/4v/i/+T/4//j
/+P/5f/l/+X/5f/j/+P/4//j/+P/4//j/+P/5f/l/+X/5f/j/+P/4//k/+T/5P/k/+T/
5P/l/+X/5//o/+j/6f/q/+v/7P/t/+//8//0//T/9f/2//j/+v/8//z//v8AAAEAAgAE
AAYACAAKAAoACQAJAAoACwAMAAwACwAKAAgABwAGAAYABQAEAAMAAgAAAP//AAD/////
/v/8//z//P/6//n/+f/5//j/+P/4//j/+P/4//j/+P/4//r/+v/6//r/+v/6//r/+v/5
//n/+f/6//z//P/8//v/+f/5//n/+f/2//b/9v/2//j/+P/4//b/8//z//T/9P/0//T/
9P/z//P/8//y//L/8//z//P/8//z//P/8//z//D/8P/w//H/8f/x//H/8v/z//P/8//z
//X/9f/1//X/8//z//P/8//z//P/9P/0//b/9v/2//b/9P/1//X/9f/z//L/8f/x//P/
8//0//T/9f/2//b/9//3//f/9//2//f/9//2//X/9f/1//X/9f/0//T/9P/0//b/9v/0
//b/9P/0//T/9P/y//L/8//z//b/9//3//f/+P/4//f/9//5//n/+f/5//r/+v/7//v/
+v/6//r/+v/6//r/+v/6//r/+//7//v//f/9//3//f/9//3/+//7//n/+f/6//r//P/8
//v/+//5//f/9v/2//f/9//4//j/+v/4//f/9v/0//P/8v/x//H/8v/y//H/8f/x//D/
8P/u/+7/7v/u//D/8P/w/+7/7f/s/+b/3f/U/8n/wv/C/8n/3v8CADAAYQCbANoAHwFh
AZIBswG/Aa0BeAE0AfMAswB7AE4AJgAGAPP/4f/V/9b/3v/i/+b/7f/x/+//7f/r/+n/
6P/o/+j/6f/p/+n/6f/p/+n/6f/p/+n/6f/p/+r/6v/p/+n/6f/p/+n/6f/p/+v/6//r
/+v/6f/p/+n/6f/p/+n/6f/p/+n/6f/p/+r/6v/q/+r/6f/p/+n/6f/p/+r/6v/r/+v/
6f/p/+n/6f/p/+j/5//n/+X/5v/m/+b/5v/l/+X/5f/m/+f/6P/p/+n/6f/p/+n/6P/n
/+b/5f/n/+f/5//n/+f/5//n/+j/6P/o/+j/6P/q/+v/6//t/+7/7v/v//D/8f/y//P/
9f/3//j/+P/5//v//v8BAAQABAAGAAgACQALAAwADQAOABEAEgASABMAEQARABEAEAAN
AAwACgAJAAoACgAJAAgABQAEAAIAAQAAAP/////+/wAAAAAAAP7/+//7//v/+v/6//r/
+v/6//r/+v/6//r/+v/6//r/+v/6//r/+v/6//v/+//7//z//P/8//z/+//6//n/+P/3
//f/+P/5//r/+v/6//r/+P/3//f/+P/4//j/+P/4//f/9//3//b/9v/3//f/9//3//X/
9f/1//X/9P/0//T/9f/1//X/9f/2//n/+f/5//n/9//3//f/9//3//f/9//3//n/+f/6
//r/+P/4//j/+P/2//f/9//3//n/+P/3//f/+f/5//r/+v/8//z/+//7//r/+//8//z/
+//7//r/+f/5//n/+f/5//r/+v/6//r/+P/4//j/+P/4//n/+v/8//3//v/////////+
//7//f/9//v/+//7//v//f/+/wAAAQACAAIAAgACAAEAAAD///7///8BAAIAAwACAAEA
AAD//wEAAQD//////////wAAAAACAAIAAQABAP///f/8//z/+//7//z//P/8//r/+f/4
//j/9//2//X/9f/2//b/9f/z//P/8v/y//P/9P/1//b/9P/0//L/8v/z/+7/6P/f/9b/
y//I/8r/1//0/x4ATAB/ALkA/AA7AXMBmgGtAacBgQFGAQQBxwCPAGMAPAAYAP7/6f/b
/9X/3v/k/+j/8P/z//P/8f/x//H/8f/w//D/8P/v/+//7//v/+//7//v/+//7//v/+//
8P/u/+3/7f/t/+3/7f/t/+3/7f/t/+3/7f/v/+//7//v//H/8f/x//H/7//v/+//8P/w
//D/8P/v/+//7//v/+//7P/s/+3/7f/t/+3/7f/t/+3/7P/r/+v/6//s/+z/7P/u/+3/
7f/t/+3/7f/t/+3/7//v/+//7//t/+3/7f/t/+//7//v/+//7//v/+//8P/u/+7/7v/u
/+//8f/y//X/9P/0//X/9v/3//j/+f/7/wEAAgACAAMABAAGAAgACgAOABAAEgATABMA
FAAVABYAGAAYABcAFwAVABUAFQAUABEAEAAOAA0ADAAMAAsACgAHAAYABAADAAIAAQAB
AAAAAAAAAAAA/v/9//3//f/8//z//P/8//z//P/8//z//P/+//7//v/+//7//v/+//7/
/f/9//3//v/+//7//v/9//v/+//7//v/+v/6//r/+v/6//r/+v/4//f/9//4//j/+v/6
//r/+f/3//f/9v/2//P/8//z//P/9f/1//X/9f/0//T/9P/1//X/9f/1//b/9f/1//X/
9f/1//X/9f/1//f/9//3//f/9//3//j/+P/2//b/9v/2//j/+f/5//n/+f/4//f/9//3
//f/+P/4//j/+P/3//f/9v/3//j/+P/3//f/9v/1//X/9f/1//X/+P/4//j/+P/2//b/
9v/2//T/9v/2//b/9v/2//b/9v/3//f/+P/5//n/+f/6//r/+f/5//n/+f/5//n/+v/6
//v/+//+//7//v/+//z//P/8//z//P/9//3//f/9//3//f/9//3//f/7//v/+//7//z/
/P/+//7//f/9//3/+//6//r/9//3//j/+P/4//b/9f/0//T/8//y//H/8f/y//L/8f/x
//H/8P/w//D/8P/w//D/8v/y//T/9P/z//D/6P/d/9T/yf/C/8L/z//q/xAAPgBzAK8A
8AAzAWsBlAGtAa8BkQFaARgB2wChAG8AQAAYAP7/6//Z/9P/2v/g/+D/6P/v//P/8f/v
/+//7v/s/+v/6v/n/+f/5//n/+n/6f/p/+n/6f/p/+n/6v/q/+n/6f/p/+n/6f/p/+n/
6f/p/+n/6f/p/+n/6f/p/+n/6f/p/+n/6f/p/+n/6v/q/+r/6v/p/+f/5//n/+f/6P/o
/+n/6f/n/+f/5//n/+f/5v/l/+X/4//k/+T/5P/m/+X/5f/l/+X/5f/l/+X/4//j/+P/
4//l/+X/5f/l/+X/5f/l/+X/5f/l/+X/5v/m/+b/5v/m/+b/5//n/+n/6v/q/+v/7P/v
//D/8f/z//X/9v/2//f/+P/6//z//v8AAAIABAAFAAcACAAJAAoADAAMAAsACwANAA0A
DQAMAAsACgAIAAcABAAEAAMAAgD///7//P/7//v/+//8//z/+v/6//r/+P/5//n/+f/4
//f/9v/1//T/9P/0//T/9P/1//b/9//4//b/9v/2//b/9//3//f/+P/4//j/+P/3//X/
9f/1//X/9P/0//T/9P/2//b/9v/0//H/8f/y//L/8P/w//D/7//x//H/8P/w/+3/7f/t
/+3/7f/t/+3/7f/u/+7/7v/v/+3/7f/t/+7/7f/t/+3/7f/u/+//8P/x/+//7//v/+//
7//v//D/8P/w//D/8P/w//D/8f/x//H/8//y//H/8f/x//H/8v/y//D/8P/v/+//8P/x
//L/8v/x//H/8P/v//H/8f/x//H/8P/w//D/8P/w//D/8P/w//L/8f/w//D/8P/w//D/
8v/y//P/8//y//P/8//z//T/9P/z//P/8//z//P/8//0//T/9f/1//b/9v/2//b/9P/0
//T/9P/1//f/+P/5//f/9//3//f/9//3//X/9f/1//X/9v/2//b/9v/1//X/9//1//T/
9P/x//H/8v/y//D/7v/t/+z/7v/t/+z/6//p/+r/6v/p/+v/6//q/+r/6v/q/+r/6v/o
/+j/6v/q/+n/5P/g/9f/zP/D/77/vP/H/+T/DgA6AG0AqwDuAC8BaQGSAa0BsQGVAVwB
FgHPAJEAXQA0ABAA+P/n/9X/zf/S/9j/3P/i/+n/6f/l/+X/4//j/+L/4v/i/+H/4f/h
/+H/4f/h/+H/4f/h/+H/4f/i/+L/4f/h/+H/4f/h/+H/4f/h/+H/4f/h/+P/4//j/+P/
4//j/+P/4//h/+H/4f/i/+T/5P/k/+P/4f/h/+H/4f/i/+L/4//j/+P/4//j/+P/4//i
/+H/4f/g/+D/3//e/+D/3//f/9//3//f/9//3//f/9//3//f/9//3//f/9//3//f/9//
3//h/+H/4f/i/+L/4v/i/+L/4P/h/+H/4//k/+T/5f/m/+n/6v/r/+3/8P/w/+//7//y
//T/9v/4//r//P/+//////8AAAEAAgAHAAgACAAJAAcABwAHAAYABQAEAAIAAQAAAAAA
///+/////v/8//v/+v/5//n/+P/4//j/+P/2//X/9f/1//T/9P/0//T/9P/0//T/9P/0
//L/8v/y//L/8v/y//L/8v/z//P/8//0//T/9P/0//P/8//z//P/8//y//L/8v/y//D/
8P/w/+7/7//v//D/8P/w//D/8P/v/+3/7f/s/+z/7f/t/+3/7f/t/+3/7f/t/+7/7v/u
/+//7//v/+//8P/v/+//7//v//H/8f/x//H/7//v/+//7//v/+//8P/w//D/8P/w//D/
8P/x//H/8f/z//L/8f/x/+//7//w//D/8P/w/+//7//w//H/8v/y/+//7//u/+3/7//v
/+//7//w//D/8P/w//D/8P/w//D/8P/x//H/8f/y//L/8v/y//L/9P/0//X/9f/0//X/
9f/1//T/9P/z//P/9f/1//X/9f/4//j/+f/5//j/+P/4//j/+P/4//j/+P/6//v/+//7
//n/+f/5//n/+f/5//f/9//3//f/+P/4//j/+P/3//f/9v/z//H/8P/x//H/8v/y//T/
8v/x//D/7v/t/+z/6//t/+7/7v/t/+//7//u/+7/7v/u/+7/7v/u/+7/7v/s/+v/6P/k
/9v/0v/H/8D/wv/R/+7/GABGAHcAsQD2ADsBcwGcAbUBtwGbAWIBGAHPAI8AWwA0ABIA
+P/n/9f/0f/Y/97/4v/o/+3/7f/t/+v/6//p/+j/6P/o/+f/5//n/+f/5//n/+f/5//n
/+f/5//o/+b/5f/l/+X/5f/l/+X/5f/n/+f/5//n/+n/6f/p/+n/5//n/+f/5//n/+f/
5//o/+b/5v/m/+X/5//n/+f/5//k/+T/5f/l/+X/5f/l/+X/4//i/+H/4f/i/+T/5f/m
/+T/4//j/+P/4//j/+P/4//h/+H/4f/h/+H/4f/h/+H/4//j/+P/4//j/+P/4//k/+L/
4v/i/+L/4v/j/+P/5f/m/+b/5//o/+n/6v/r/+3/8f/y//L/8//y//T/9v/4//z//v8A
AAEAAQACAAMABAAFAAYABgAHAAkACQAJAAgABwAGAAQAAwAEAAQAAwACAAEAAAD+//3/
+v/5//n/+P/6//r/+v/4//X/9f/1//T/9v/2//b/9v/2//b/9v/2//b/9v/2//b/9P/0
//T/9P/z//P/8//0//b/9v/2//X/8//z//P/8//y//L/8v/y//T/9P/0//L/8f/x//L/
8v/y//L/8v/x/+//7//u/+7/7//v/+//7//v/+//7//v/+z/7P/s/+3/7//v/+//8P/v
/+//7//v//H/8f/x//H/8f/x//H/8f/v/+//8P/w//L/8v/y//L/8P/x//H/8f/x//D/
7//v/+//7//w//D/8v/y//H/8f/y//P/9P/0//P/8//y//H/7//v/+//7//w//D/8P/w
//H/8v/z//T/8P/v/+//8P/u/+7/7v/u//D/8P/x//H/8//1//b/9//2//b/9f/1//P/
8//z//P/9v/2//f/9//4//j/+P/4//f/9v/1//T/9v/3//f/9//5//n/+f/5//f/9//1
//X/8//z//T/9P/2//b/9f/1//f/9f/0//T/8v/x//H/8P/y//D/7//u//D/7//u/+3/
7f/u/+7/7f/r/+v/6v/q/+r/6v/q/+r/6v/s/+z/7P/r/+j/5P/b/9D/w/+8/7r/wf/a
//7/KgBbAJMA0gAZAVsBigGpAbMBoQFuASoB6QCrAHUARgAeAAAA7f/d/8//zv/W/9z/
4P/n/+n/5//l/+X/5f/k/+T/5P/j/+P/4//j/+H/4f/h/+H/4f/h/+H/4v/i/+H/4f/h
/+P/4//j/+P/4//j/+P/4//i/+H/4P/f/+H/4f/h/+H/4//j/+P/5P/k/+T/5P/j/+L/
4f/g/9//4P/g/+H/4f/h/+H/4f/h/+H/4P/f/9//4f/i/+L/4v/g/9//3//f/9//3//f
/9//4f/h/+H/4f/h/+H/4f/h/+H/4f/h/+H/3//f/9//4P/i/+L/4v/i/+L/4//j/+X/
5v/m/+f/6P/p/+r/6//t/+//8P/w//H/8v/0//b/+P/6//z//v///wEAAgADAAQABgAG
AAUABQAHAAcABwAGAAMAAgAAAP///P/8//v/+v/5//j/9v/1//L/8f/x//D/8v/y//L/
8P/x//H/8f/w/+7/7v/u/+7/7v/u/+7/7v/w//D/8P/w/+7/7v/u/+7/7f/t/+3/7v/s
/+z/7P/r/+v/6//r/+v/6v/q/+r/6v/q/+r/6v/o/+n/6f/q/+r/6f/o/+f/5f/l/+X/
5P/k/+P/4//j/+P/5P/l/+b/5//m/+b/5v/n/+X/5f/l/+b/5//n/+f/5//n/+f/5//n
/+f/5//n/+f/5//n/+j/6P/o/+j/6P/o/+r/6//r/+v/6f/o/+f/5//n/+f/6P/o/+j/
6P/n/+f/6P/p/+r/6v/p/+n/6P/n/+X/5f/l/+X/5v/m/+b/5v/m/+b/5v/m/+j/5//n
/+f/5//n/+f/5v/m/+b/5v/m/+j/6P/p/+n/6P/p/+n/6f/q/+r/6f/p/+n/6f/p/+n/
6v/q/+v/6//s/+z/7P/s/+z/7P/s/+z/7P/t/+3/7f/r/+v/6//r/+z/7f/s/+3/6//r
/+z/7P/q/+r/6f/p/+n/5//m/+b/5//n/+j/6P/o/+b/5f/k/+L/4f/g/9//4f/i/+L/
4f/f/9//3v/e/97/3v/e/97/3v/e/97/3v/d/9j/0v/J/8D/tf+y/7T/w//i/wwAOgBv
AKsA8gAzAWcBjAGdAZEBaQEqAegAqQBzAEcAHgD6/+L/0f/B/7//yP/O/9D/2P/f/93/
2f/Z/9n/1//W/9b/1v/X/9f/1//X/9f/1//X/9f/1//X/9f/2P/Y/9f/1//X/9f/1//X
/9f/1//X/9f/1//X/9f/1//X/9X/1f/V/9X/1//X/9f/2P/W/9b/1v/V/9X/1f/V/9X/
1P/U/w==
         </WaveFormData>
      </LeadData>
      <LeadData>
         <LeadByteCountTotal>10000</LeadByteCountTotal>
         <LeadTimeOffset>0</LeadTimeOffset>
         <LeadSampleCountTotal>5000</LeadSampleCountTotal>
         <LeadAmplitudeUnitsPerBit>4.88</LeadAmplitudeUnitsPerBit>
         <LeadAmplitudeUnits>¦ÌV</LeadAmplitudeUnits>
         <LeadHighLimit>2147483647</LeadHighLimit>
         <LeadLowLimit>268435456</LeadLowLimit>
         <LeadID>V6</LeadID>
         <LeadOffsetFirstSample>0</LeadOffsetFirstSample>
         <FirstSampleBaseline>0</FirstSampleBaseline>
         <LeadSampleSize>2</LeadSampleSize>
         <LeadOff>FALSE</LeadOff>
         <BaselineSway>FALSE</BaselineSway>
         <ExcessiveACNoise>FALSE</ExcessiveACNoise>
         <MuscleNoise>FALSE</MuscleNoise>
         <LeadDataCRC32>3434066956</LeadDataCRC32>
         <WaveFormData>
8P/w//D/8P/w//D/8P/w//D/8P/w//D/8P/w//D/8P/w//D/8P/w//L/8v/z//X/9f/1
//X/9f/1//X/9f/1//X/9f/2//b/9P/0//X/9f/3//f/9//3//f/+P/4//r/+P/4//j/
+f/5//n/+f/4//f/9v/2//b/9v/4//j/+P/2//X/9f/0//b/9f/0//T/8v/y//H/8P/v
/+7/7v/u/+7/7v/u/+7/7//u/+7/7v/s/+z/7P/s/+z/7P/s/+z/7P/q/+r/6P/k/9z/
0v/H/8L/vf/B/9D/6v8MADEAXQCRAMgA/wAtAUsBXAFaAUABFwHvAMQAnwB7AFsAPwAn
ABMAAgD7//j/9v/z//L/7//u/+v/7P/s/+r/6f/o/+j/6P/o/+j/5v/m/+X/5f/l/+X/
5f/l/+f/5v/m/+b/5P/k/+T/5P/m/+b/5v/l/+X/5f/l/+b/5v/m/+b/5v/m/+b/5v/m
/+b/5v/m/+b/5P/k/+T/5P/k/+T/5P/k/+b/5v/m/+b/5v/m/+T/5P/m/+b/5v/m/+X/
5f/l/+T/4v/i/+L/4f/j/+P/4//j/+T/5P/k/+T/4v/i/+L/4v/k/+T/5P/l/+T/5P/j
/+L/5P/k/+b/5//n/+j/6f/q/+v/7f/u/+//8v/z//T/9f/4//n/+v/9/wAAAAACAAUA
BQAFAAYABwAIAAgACAAIAAoACgAKAAgABgAEAAQAAwAEAAMAAgABAP7//f/8//v/+f/5
//n/+P/5//n/+v/6//n/+f/5//n/+P/4//j/9//3//f/9//3//n/+f/5//n/+f/5//n/
+f/5//n/+f/5//f/+P/4//f/+f/5//j/+P/4//j/+P/4//f/9v/1//T/9f/2//j/+f/3
//f/9//2//f/9//3//f/9f/1//T/8//z//L/8v/y//L/8v/z//P/8//z//P/8//y//L/
8//z//H/8f/x//L/9P/0//T/9P/1//X/9f/1//T/9P/0//T/9P/0//T/9P/1//X/9f/1
//X/9f/1//X/9f/1//T/9P/2//f/9//3//f/9//3//f/9//3//f/9//3//f/9//3//f/
9//3//f/9f/1//X/9f/1//X/9v/2//b/9//2//b/9v/2//b/+P/4//j/+P/5//v/+//7
//v/+//7//v/+//7//v/+//6//r/+v/6//n/+f/5//n/+v/7//z//v/+/wAAAAAAAAAA
AQABAAEA///+//3//P/8//z//P/+//7//v/8//v/+f/4//j/9//2//b/9v/2//f/9v/1
//T/9P/0//T/9P/y//L/8f/w//L/8v/y//L/8P/w//D/8P/y//L/8v/w/+7/7P/m/9z/
0v/H/8L/v//H/97//P8gAEcAdwCtAOYAGwFDAV0BaAFeAToBEQHnALwAlQB1AFcAPQAl
AA8AAAD9//z/+P/3//b/9f/y/+//8P/w/+7/7f/s/+z/7P/s/+z/6v/q/+n/6f/r/+v/
6//r/+v/6v/q/+r/6v/q/+r/6v/q/+r/6v/p/+n/6f/p/+r/6v/q/+r/6v/o/+j/6P/o
/+r/6v/q/+r/7P/s/+z/7P/r/+r/6f/o/+j/6P/o/+j/6v/q/+j/6P/o/+j/6P/o/+n/
6f/p/+j/6P/o/+j/5//n/+f/5//n/+b/5v/m/+b/5v/m/+b/5v/o/+j/6P/p/+f/6P/o
/+j/6v/q/+z/7f/t/+7/7//w//H/8//0//X/9v/3//j/+f/8//3//v8BAAIAAgAEAAcA
BwAHAAgACQAMAAwADAAMAA4ADgAOAAwACgAIAAgABwAEAAMAAgABAAIAAQAAAP//AQAB
AAEAAAD///3//P/6//v/+//7//v//P/8//z/+//7//v/+//7//v/+//7//v/+//7//v/
+//5//n/+f/5//n/+v/6//n/+f/5//j/+P/4//j/+P/4//j/+P/4//j/9v/2//f/9//3
//f/9//2//f/9//3//f/9f/1//T/8//1//T/9P/0//P/8v/y//H/8v/z//T/9f/0//T/
9f/1//X/9f/1//b/9P/0//T/9P/x//H/8f/x//T/9P/0//T/9v/2//b/9v/1//X/9f/1
//f/9//3//f/9f/1//T/9P/0//X/9f/1//X/9f/1//X/9f/1//X/9f/z//P/8//z//T/
9f/2//f/9f/1//X/9f/3//b/9v/2//b/9v/0//T/9P/0//X/9//3//f/+f/5//n/+f/5
//n/+f/5//r/+v/6//r/+f/5//n/+f/6//v//P/+//z//v/+//7//P/9//3//f////7/
/f/8//z//P/8//7//v/+//z/+//9//z//P/7//j/+P/4//j/9//2//X/9P/0//T/9P/0
//L/8v/x//D/7v/u/+7/7v/v//D/8f/y//L/8v/y//D/8P/u/+j/3v/U/8v/xP/B/8X/
1P/w/w4ANQBhAJMAyAD/ACsBSwFYAVABNgETAesAwgCfAH0AXQBBACkAEwAAAPv//P/4
//f/9P/x//D/7//u/+7/7P/r/+r/6v/q/+r/6v/s/+z/6//r/+n/6f/p/+n/6f/o/+j/
6P/q/+r/6v/q/+j/6P/o/+f/6f/p/+n/6v/o/+j/6P/o/+r/6v/q/+r/6v/q/+r/6v/o
/+j/6P/o/+j/6P/o/+j/6P/o/+j/6P/o/+j/5v/m/+T/5P/k/+T/5f/l/+X/5P/l/+b/
5//n/+X/5f/l/+X/5v/m/+b/5v/m/+b/5v/m/+b/5v/m/+f/5//o/+j/6P/o/+j/6v/r
/+v/7P/t/+7/8f/z//T/9f/4//n/+v/7//z//f/+/wEABAAEAAYACQAJAAkACgALAAoA
CgAKAAoACgAKAAoACAAGAAQABAADAAIAAQAAAP//AAD///7//f/8//v/+v/4//r/+f/5
//j/+f/5//n/+f/6//r/+v/5//f/9//3//f/9//3//f/9//5//n/+f/5//f/9//3//f/
9f/2//b/9f/2//f/9//4//b/9v/2//b/9v/2//b/9v/y//L/8//z//X/9f/1//T/8f/x
//H/8f/z//P/8v/x//P/8v/y//L/8P/w//H/8f/v/+//7//v/+//8P/y//P/8f/x//H/
8v/w//D/8P/w//H/8f/x//H/9P/0//T/9P/0//T/9P/0//T/8//y//H/8v/z//T/9f/0
//P/8f/w//H/8//0//X/9f/1//X/9f/z//P/8//z//P/8//z//P/9f/1//X/9f/1//X/
9P/2//b/9v/2//T/9P/0//T/9f/3//f/9//5//n/+f/5//f/9//3//f/+P/4//j/+P/7
//v/+//7//n/+f/5//r//P/+//7//v/+//////////3//P/7//r/+v/6//r//P/+//7/
/P/7//n/+P/4//f/9v/2//b/9v/1//T/8//y//L/8v/y//L/8v/y//H/8P/w//D/8P/w
//D/8P/w//D/8P/y//L/8P/u/+z/5v/c/9D/xf/C/8P/zf/k/wIAJABNAH0AswDoABkB
PQFTAVgBRgEkAfsA1QCwAIsAawBNADUAHwALAAAA/f/6//b/9//2//P/8v/x//L/8P/u
/+3/7P/s/+z/7P/s/+r/6v/p/+n/6f/p/+n/6f/q/+r/6//s/+r/6v/q/+r/6v/q/+r/
6f/p/+n/6f/q/+r/6v/q/+r/6v/q/+r/6v/q/+r/6v/q/+j/6P/o/+j/6v/q/+r/6v/q
/+r/6v/q/+j/6P/m/+b/5v/m/+b/5v/p/+n/6f/o/+b/5v/m/+X/5v/n/+j/6f/o/+j/
6P/o/+b/5v/m/+b/5v/m/+b/5//n/+j/6P/o/+r/6v/s/+3/6//s/+3/7v/x//P/9P/1
//j/+f/6//v//P/9//7/AQACAAIABAAHAAcABwAIAAkADAAMAAwADAAKAAoACgAIAAYA
BAAEAAMAAgABAAAA///+//3//P/7//3//f/9//z/+v/5//n/+P/3//f/9//3//j/+P/4
//f/9//3//f/9//3//f/9//3//f/9//3//f/9//3//f/9//3//j/+P/3//f/9//2//b/
9v/2//b/9v/2//b/9v/2//T/9P/1//X/9//3//f/9v/1//X/9f/1//X/9f/0//P/8f/w
//D/8P/y//L/8//z//P/8//z//P/8P/w//H/8f/x//H/8f/y//L/8v/y//L/8//z//P/
8//0//T/9P/0//T/9P/0//T/8//z//P/8//1//X/9f/1//X/9f/0//T/9P/1//X/9f/1
//X/9f/1//P/8//z//P/8//z//P/8//1//X/9f/1//P/9f/1//T/9P/0//T/9P/2//b/
9v/2//X/9//3//f/9//3//f/9//3//f/9//3//r/+v/6//r/+//7//v/+//7//v/+//8
//z//v/+//7/AAABAAEAAQD///7//f/8//z//P/8//7//P/8//r/+f/6//r/+//7//r/
+v/6//r/9//2//X/9P/0//T/9P/0//T/9P/z//L/8v/y//L/8v/0//T/9P/0//L/8v/y
//L/8P/w/+z/5P/c/9H/xv/D/8f/2P/y/xAAOQBnAJkA0AAHATMBUQFgAVoBQAEZAfEA
yAChAH8AXwBDAC0AFwAGAP///v/6//n/+P/1//T/8//y//D/7v/t/+z/7v/u/+7/7v/s
/+z/6//r/+v/6//r/+v/7f/s/+z/7P/s/+z/7P/s/+z/7P/s/+v/7f/t/+3/7v/s/+z/
7P/s/+z/7P/s/+z/7P/s/+z/7P/s/+z/7P/s/+z/7P/s/+z/7P/s/+z/7P/s/+z/6v/q
/+r/6v/q/+r/6f/p/+n/6P/o/+j/6P/n/+f/5//n/+f/5v/m/+b/5v/o/+j/6P/o/+j/
6P/o/+n/6P/o/+f/5v/o/+j/6v/r/+v/7P/t/+7/7//x//L/8//2//f/+P/5//7///8A
AAMAAgACAAQABwAHAAcACAAJAAwADAAMAAwADAAMAAwACgAIAAYABgAFAAYABQAEAAMA
BAADAAIAAQD////////+//7//f/9//z//f/9//3//f/8//z//P/7//v/+//7//v/+//7
//v/+//9//3//f/9//v/+//7//v/+//8//z/+//9//3//P/8//z//P/8//z/+v/6//r/
+v/4//j/+f/5//n/+f/5//j/9//3//f/9//3//f/9v/1//X/9P/0//T/9P/0//X/9f/z
//P/8//z//L/8v/z//P/9f/1//X/9v/2//b/9v/2//X/9f/1//X/9P/0//T/9P/0//T/
9P/0//f/9//3//f/9f/1//X/9f/1//X/9P/0//b/9//3//f/9f/1//X/9f/3//f/9//3
//n/+f/5//n/9//3//f/9//3//f/9//2//b/9v/2//b/+P/4//j/+P/5//v/+//7//v/
+//7//v/+//7//v/+//6//r/+v/6//n/+f/5//n/+//7//v//P/+/wAAAAAAAAAAAQAB
AAEAAwACAAEAAAD+//7//v8AAAAAAAD+//3//f/8//z/+//6//r/+v/6//n/+P/3//b/
9P/0//T/9P/0//T/8//y//T/9P/0//T/9P/0//T/9P/0//T/9P/0//T/8v/s/+T/3P/P
/8j/w//F/9T/8P8QADUAYQCVAMwABQEzAVMBZgFmAU4BJQH7AM4ApwCBAGEARQAtABcA
BAD///z/+v/5//b/9f/0//X/9P/y//D/7//u/+7/7v/u/+7/7v/u/+3/7f/t/+3/7f/t
/+3/7P/s/+z/7P/s/+z/7P/q/+r/6v/p/+v/6//r/+z/7P/s/+z/7P/s/+z/7P/s/+r/
6v/q/+r/7P/s/+z/7P/s/+z/7P/s/+z/7P/s/+z/7P/s/+r/6v/q/+r/6v/q/+v/6//r
/+r/7P/s/+z/6//p/+n/6f/p/+j/6P/o/+j/6v/q/+r/6v/p/+j/5//n/+n/6v/q/+r/
6v/q/+z/7f/t/+7/7//w//H/8//0//X/9v/3//j/+f/8//3//v8BAAIAAgAEAAcABwAH
AAgACQAMAAwADAAMAAwADAAMAAoADAAKAAoACQAIAAcABgAFAAQAAwACAAEAAQABAAEA
AAD+//3//f/8//z//f/+///////+//3/+//8//3//v/////////////////////////9
//3//f/9////AAAAAP///f/9//z//P/6//r/+v/6//z//P/8//z/+v/6//v/+//7//v/
+//6//n/+f/5//n/9//3//b/9f/3//b/9v/2//T/9P/1//X/9f/1//X/9f/2//b/9//3
//X/9f/1//b/9v/2//b/9v/1//X/9f/1//j/+P/4//j/9v/2//b/9v/1//X/9f/1//f/
9//3//f/+f/5//j/+P/3//f/9v/1//X/9f/1//X/9//3//f/9//1//X/9f/1//f/9f/1
//b/9v/2//b/9v/0//T/9P/0//b/+f/6//v/+f/5//n/+f/7//v/+//7//z//P/8//z/
+//7//v/+//7//v/+//8//z//v/+//7//v////////////7//f/8//z//P/8//7//v/+
//z/+//7//r/+v/5//j/+P/4//j/+f/4//f/9v/1//T/8//y//T/9P/z//L/8v/y//L/
8v/w//D/8P/w//L/8v/y//D/7v/u/+r/4v/Y/83/xP/B/8P/0P/o/wgALQBXAIkAvgD5
ACkBTQFgAWABSgEhAfkAzgCnAIMAYwBFAC0AGQAEAP3//P/4//X/9P/z//L/8f/u/+7/
7P/r/+r/7P/s/+z/7P/s/+z/6//r/+v/6//r/+v/6//q/+r/6v/o/+j/6P/o/+r/6v/q
/+n/6f/p/+n/6v/o/+j/6P/o/+r/6v/q/+r/6v/q/+r/6v/o/+j/6P/o/+j/6P/o/+j/
6P/o/+j/6P/o/+j/5v/m/+b/5v/m/+b/5f/l/+X/5P/l/+b/5//n/+f/5//n/+f/5v/m
/+b/5v/m/+b/5v/m/+T/5P/k/+X/5f/m/+b/5v/o/+j/6v/r/+v/7P/t/+7/7//x//L/
8//2//f/+P/5//z//f/+/wEAAgACAAQABwAFAAUABgAHAAgACAAIAAgACAAIAAgABgAE
AAIAAgABAAIAAQAAAP///v/9//z/+//5//n/+f/4//r/+f/5//j/9f/1//X/9f/2//b/
9v/1//X/9f/1//X/8//z//P/8//z//P/8//z//X/9f/1//X/8//0//T/8//x//H/8P/w
//L/8v/y//L/8v/y//L/8v/w//D/8f/x//H/8f/x//D/7//v/+//7//v/+//7v/t/+3/
7P/s/+z/7P/s/+3/7f/t/+3/7f/t/+7/7v/v/+//7f/t/+3/7v/u/+7/7v/u/+//7//v
/+//8P/w//D/8P/u/+7/7v/u/+//7//v/+//7//v/+//7//x//H/8P/w/+7/7//v/+//
7//v/+//7//v/+//7//v/+//7//v/+//7v/u/+7/7v/u//D/8P/w//D/8f/z//P/8//z
//P/8//z//H/8f/x//H/9P/0//T/9P/1//X/9f/1//P/8//z//T/9f/4//n/+v/5//n/
+P/3//n/+P/3//b/9v/2//b/+P/6//r/+P/3//X/9P/0//P/8v/y//L/8v/x//D/7//u
/+7/7v/u/+7/7v/u/+3/7P/s/+z/7P/s/+7/7v/u/+7/7P/s/+r/7P/s/+j/4P/Y/9D/
xf++/7//xf/W//L/EgA5AGUAlwDOAAEBKQFDAUwBQAEiAfsA1QCuAI0AbwBRADUAHQAJ
APr/+f/2//T/8f/w/+3/6v/r/+z/7P/q/+n/6P/o/+j/6P/o/+r/6v/p/+n/6f/p/+n/
6f/n/+b/5v/m/+b/5v/m/+b/5P/k/+T/4//k/+X/5v/o/+r/6v/q/+r/6P/o/+j/6P/q
/+r/6v/q/+j/6P/o/+j/6P/o/+j/6P/o/+j/6P/o/+b/5v/k/+T/5v/m/+b/5v/n/+f/
5//m/+b/5v/m/+X/5//n/+f/5//m/+b/5v/m/+b/5v/m/+b/6P/o/+j/6f/n/+j/6P/o
/+r/6v/s/+3/7f/u/+//8P/x//P/9P/1//j/+f/6//v//v///wAAAwAGAAYACAALAAkA
CQAKAAsADAAMAAwADAAKAAoACgAIAAYABAAEAAMABAADAAIAAQD+//3//P/7//v/+//7
//r//P/7//v/+v/5//n/+f/5//j/+P/4//f/9//3//f/9//5//n/+f/5//n/+f/5//n/
+f/5//n/+f/5//r/+v/5//f/9//2//b/+P/4//j/+P/4//j/+P/4//T/9P/1//X/9//3
//f/9v/1//X/9f/1//P/8//y//H/8v/y//P/9P/y//L/8//z//H/8f/x//H/8v/y//P/
8//x//H/8f/y//T/9P/0//T/9f/1//X/9f/0//T/9P/0//b/9v/2//b/9f/1//X/9f/1
//X/9f/1//X/9f/0//T/9P/1//X/9f/1//X/9f/1//X/9f/1//X/9f/1//X/9f/z//P/
8//z//P/9P/0//T/9P/0//T/9P/0//T/9//5//n/+f/5//n/+f/5//f/9//3//f/+v/6
//r/+v/7//v/+//7//v/+//7//z/+v/8//z//P/8//3//f/9/////v/9//z//P/8//z/
/v/8//z/+v/5//v/+v/6//n/+P/4//j/+P/3//b/9f/0//L/8v/y//L/9P/0//P/8v/y
//L/8v/y//D/8P/w//D/8v/y//T/9P/y/+7/6P/g/9b/y//E/8P/yf/Y//L/EgA5AGUA
lwDQAAMBLQFJAVYBUAE0AQ0B5wDCAJ0AewBZAD8AKQATAAQA///8//j/9//2//f/9v/1
//T/8//w/+7/7P/s/+z/7P/s/+z/7P/r/+v/6//r/+v/6//r/+r/6v/q/+r/6v/q/+r/
6v/q/+r/6f/p/+n/6f/q/+r/6v/q/+r/6v/q/+r/6v/q/+r/6v/q/+r/6v/q/+r/7P/s
/+z/7P/q/+r/6v/q/+r/6v/o/+j/6P/o/+j/6P/p/+n/6f/o/+j/6P/o/+f/5//n/+f/
5//o/+j/6P/o/+b/5v/m/+b/5v/m/+b/5//n/+j/6P/o/+j/6P/q/+v/6//s/+3/7v/x
//P/9P/1//j/+f/6//v//P/9//7/AQACAAIABAAHAAkACQAKAAsACgAKAAoACgAKAAoA
CgAIAAoACAAIAAcABAADAAIAAQAAAP///v/9//////////7//P/7//v/+v/7//v/+//7
//v/+v/5//f/+f/5//n/+f/7//v/+//7//n/+f/5//n/+f/5//n/+f/5//r/+v/5//n/
+f/4//j/+P/4//j/+P/6//r/+v/6//j/+P/5//n/+P/3//b/9P/1//X/9f/1//X/9f/0
//P/9f/0//T/9P/0//T/9f/1//P/8//z//P/8v/y//P/8//1//X/9f/2//T/9P/0//T/
9f/1//X/9f/0//T/9P/0//b/9v/2//b/9f/1//X/9f/1//X/9f/1//X/9f/0//T/9v/3
//f/9//1//X/9f/1//f/9//3//f/9f/1//X/9f/3//f/9//3//f/9//0//b/9v/2//b/
9v/2//b/9v/3//n/+f/5//n/+f/5//n/+f/5//n/+f/6//r/+v/6//v/+//7//v/+//7
//v//P/+/wAAAAAAAP7//////////f/8//v/+v/8//z//P/+//7//v/8//v/+//6//r/
+f/4//j/+P/4//f/9v/1//T/9P/0//T/9P/0//T/8//y//L/8v/y//L/8v/y//L/8v/y
//L/8P/w//D/7v/q/+L/2P/P/8j/w//H/9r/9v8WAD8AawCfANYACwEzAVEBYAFaATwB
EwHnALwAlwB3AFkAQQArABUABAD///z/+P/5//j/8//y//H/7v/u/+z/6//q/+r/6v/q
/+r/6v/q/+n/6f/n/+f/5//n/+n/6P/o/+j/6P/o/+j/6P/m/+b/5v/l/+f/5//n/+j/
6v/q/+r/6v/o/+j/6P/o/+n/6v/r/+z/6v/q/+r/6v/q/+r/6v/q/+j/6P/o/+j/6P/o
/+b/5v/m/+b/5v/m/+f/5//n/+b/5v/m/+b/5f/l/+X/5f/l/+T/5P/k/+T/5P/k/+T/
5P/m/+b/5v/n/+f/6P/o/+j/5v/m/+j/6f/p/+r/6//s/+//8f/y//P/9P/1//b/9//6
//v//P///wAAAAACAAUABQAFAAYABwAKAAoACgAKAAgACAAIAAYABgAEAAQAAwAEAAMA
AgABAAAA///+//3/+//7//v/+v/8//v/+//6//n/+f/5//n/+P/4//j/9//5//n/+f/5
//f/9//3//f/+f/5//n/+f/5//n/+f/5//n/+v/6//n/+f/5//j/+P/2//b/9v/2//T/
9P/0//T/8//0//b/9//3//f/9//2//P/8//z//P/8//z//L/8f/z//L/8v/y//L/8v/z
//P/8//z//P/8//y//L/8//z//P/8//z//T/9P/0//T/9P/z//P/8//z//T/9P/0//T/
9P/0//T/9P/1//X/9f/1//P/8//z//P/8//z//L/8v/0//X/9f/1//P/8//z//P/8//z
//P/8//1//X/9f/1//X/9f/1//X/9f/1//f/9//2//b/9v/2//b/+P/4//j/+P/5//v/
+//7//n/+f/5//n/+f/5//n/+f/8//z//P/8//v/+//7//v/+//7//v//P/+/wAAAAAA
AP7////////////+//3//P/+//7//v8AAP7//v/8//v/+v/4//f/9f/2//b/9v/2//f/
9v/1//T/8//y//H/8P/y//L/8f/w//L/8v/y//L/8v/y//L/8v/y//L/8v/w/+7/7P/o
/+D/2P/L/8T/w//L/9z/+v8cAEEAbQCjAN4AEQE5AVUBYgFcAT4BEQHjALgAkQBzAFUA
OwAlAA8AAAD9//r/9v/1//T/8f/y//H/8P/w/+7/7f/s/+r/6v/q/+r/6v/q/+n/6f/p
/+n/6f/p/+n/6P/o/+j/5v/m/+b/5v/o/+j/6P/n/+n/6f/p/+r/6P/o/+j/6P/o/+j/
6P/o/+j/6P/o/+j/5v/m/+b/5v/k/+T/5P/k/+b/5v/m/+b/5P/k/+L/4v/j/+T/5f/m
/+X/5f/l/+T/5P/k/+T/4//h/+H/4f/h/+D/4P/g/+D/4v/i/+L/4v/i/+L/4v/j/+H/
4v/i/+L/4v/i/+T/5f/l/+b/5//o/+n/6//s/+3/8P/x//L/8//0//X/9v/5//z//P/+
/wEAAQABAAIAAwAEAAQABAAEAAYABgAGAAQAAgAAAAAA//8AAP///v/9//z/+//6//n/
+P/3//b/9P/2//X/9f/0//P/8//z//P/9P/0//T/8//z//P/8//z//X/9f/1//X/8//z
//P/8//z//P/8//z//P/9P/0//P/8//z//L/8v/y//L/8v/y//L/8v/y//L/7v/u/+//
7//v/+//7//u/+3/7f/t/+3/7//v/+7/7f/t/+z/7P/s/+r/6v/r/+v/7f/t/+3/7f/q
/+r/6//r/+v/6//r/+z/7v/u/+7/7v/t/+3/7f/t/+7/7v/u/+7/7v/u/+7/7v/t/+3/
7f/t/+v/6//r/+v/7f/t/+z/7P/s/+3/7f/t/+//7//v/+//7f/t/+3/7f/r/+v/6//r
/+z/7f/u/+//6//p/+v/7P/s/+z/7P/s/+z/7P/s/+z/7//x//H/8f/v/+//7//v/+//
7//v/+//8P/w//D/8P/z//P/8//z//L/8f/w//D/8v/0//T/9P/0//X/9f/1//X/9P/z
//L/8P/w//D/8v/y//L/8P/v//D/8P/x//H/7//u/+3/7P/r/+r/6f/o/+r/6v/q/+r/
6v/q/+n/6P/m/+b/5v/m/+b/5v/m/+b/5v/m/+j/6P/m/+T/4P/Y/87/wf+4/7X/uf/E
/9z//P8fAEkAeQCyAO0AHQE/AVABUgE8ARUB6wDCAJsAeQBZADsAJQAPAPr/7//u/+z/
6f/m/+X/5v/l/+T/5P/i/+H/4P/e/97/3v/e/97/3v/d/93/3f/d/93/3f/d/9z/3P/c
/97/3v/e/97/3v/e/97/3f/b/9v/2//c/9r/2v/a/9r/3P/c/9z/3P/c/9z/3P/c/9v/
2v/Z/9j/2v/a/9r/2v/a/9r/2v/a/9r/2v/Y/9j/2v/a/9r/2v/a/9n/2P/W/9j/2P/Y
/9f/2f/Z/9n/2f/Y/9j/2P/Y/9j/2P/Y/9j/1v/W/9b/1//X/9j/2P/Y/9j/2P/a/9v/
3f/e/9//4P/f/+H/4v/j/+b/5//o/+n/6v/r/+z/7//y//L/9P/3//f/9//4//n/+P/4
//j/+P/6//r/+v/4//b/9P/0//P/8P/v/+7/7f/u/+3/7P/r/+n/6f/p/+j/6P/n/+f/
5v/n/+f/5//n/+b/5v/m/+X/5f/l/+X/5f/l/+X/5f/l/+X/5f/l/+X/5f/l/+X/5f/j
/+T/5P/j/+X/5f/k/+T/5P/k/+T/5P/i/+L/4v/i/+D/4P/h/+H/3//f/9//3v/d/93/
3f/d/93/3f/c/9v/3P/c/93/3v/c/9z/3f/d/93/3f/d/93/3v/e/9//3//f/9//3//g
/97/3v/e/97/3//f/9//3//g/+D/4P/g/+L/4v/i/+L/4v/h/+D/3//f/9//3//f/93/
3f/c/9z/3P/d/93/3f/d/93/3f/d/9v/2//b/9v/3f/d/93/3f/b/9v/2//b/93/3f/d
/93/2//d/9z/3P/c/9z/3P/c/9z/3P/c/9z/2//d/93/3f/f/9//3//f/9//3//f/9//
3v/e/97/3v/h/+H/4f/h/+H/4f/h/+L/4v/k/+T/5P/j/+P/4v/h/+L/4v/i/+L/4v/i
/+L/5P/k/+T/4v/h/+H/4P/g/9//3v/e/97/3v/d/9z/2//a/9r/2v/a/9r/2v/a/9n/
2P/W/9b/1v/W/9b/1v/W/9b/1v/W/9b/1v/W/9L/zP/E/7r/sf+o/6n/sf/C/97/AgAp
AFcAjwDGAPcAHQE1AToBLgEMAeMAuQCUAHMAVQA1ABsABQDx/+b/4//g/9z/2//a/9f/
1P/X/9b/1v/U/9P/0v/S/9L/0v/S/9D/0P/P/8//z//P/8//z//P/87/zv/O/87/zv/O
/87/zv/O/87/zf/N/83/zf/O/87/zv/O/87/zv/O/87/zv/O/87/zv/O/8z/zP/M/8z/
zv/M/w==
         </WaveFormData>
      </LeadData>
   </Waveform>
</RestingECG>
