# Supplementary material for: Detection of Left Atrial Enlargement Using a Convolutional Neural Network-Enabled Electrocardiogram
Source: Front Cardiovasc Med. 2020 Dec 17;7:609976. doi: 10.3389/fcvm.2020.609976 (PMC7773668; doi:10.3389/fcvm.2020.609976)
Supplement: Supplementary file 1 [file Data_Sheet_1.ZIP › hyp/1802012419_10142_00000004.XML]

<?xml version="1.0" encoding="Windows-1252"?>
<!DOCTYPE RestingECG SYSTEM "restecg.dtd">
<RestingECG>
   <PatientDemographics>
      <PatientID>1802012419</PatientID>
      <PatientAge>65</PatientAge>
      <AgeUnits>Years</AgeUnits>
      <Gender>Female</Gender>
      <PatientLastName>tanxiaoping</PatientLastName>
   </PatientDemographics>
   <TestDemographics>
      <DataType>Resting</DataType>
      <Site>1</Site>
      <AcquisitionDevice>MAC55</AcquisitionDevice>
      <Status>Unconfirmed</Status>
      <Priority>Normal</Priority>
      <AcquisitionTime>09:03:52</AcquisitionTime>
      <AcquisitionDate>09-15-2015</AcquisitionDate>
      <CartNumber>1</CartNumber>
      <AcquisitionSoftwareVersion>009C</AcquisitionSoftwareVersion>
      <XMLSourceVersion>MAC5000 v1.0</XMLSourceVersion>
   </TestDemographics>
   <RestingECGMeasurements>
      <VentricularRate>54</VentricularRate>
      <AtrialRate>54</AtrialRate>
      <PRInterval>140</PRInterval>
      <QRSDuration>92</QRSDuration>
      <QTInterval>472</QTInterval>
      <QTCorrected>447</QTCorrected>
      <PAxis>36</PAxis>
      <RAxis>5</RAxis>
      <TAxis>10</TAxis>
      <QRSCount>9</QRSCount>
      <QOnset>217</QOnset>
      <QOffset>263</QOffset>
      <POnset>147</POnset>
      <POffset>206</POffset>
      <TOffset>453</TOffset>
      <ECGSampleBase>500</ECGSampleBase>
      <ECGSampleExponent>0</ECGSampleExponent>
   </RestingECGMeasurements>
   <Diagnosis>
      <Modality>Resting</Modality>
         <StatementCount>2</StatementCount>
         <LabelText>12SL ��ϳ���</LabelText>
      <DiagnosisStatement>
         <StmtFlag>ENDSLINE</StmtFlag>
         <StmtText>����Ķ�����</StmtText>
      </DiagnosisStatement>
      <DiagnosisStatement>
         <StmtFlag>ENDSLINE</StmtFlag>
         <StmtText>�ٽ� ECG</StmtText>
      </DiagnosisStatement>
   </Diagnosis>
   <Waveform>
      <WaveformType>Rhythm</WaveformType>
      <WaveformStartTime>0</WaveformStartTime>
      <NumberofLeads>8</NumberofLeads>
      <SampleType>CONTINUOUS_SAMPLES</SampleType>
      <SampleBase>500</SampleBase>
      <SampleExponent>0</SampleExponent>
      <HighPassFilter>16</HighPassFilter>
      <LowPassFilter>150</LowPassFilter>
      <ACFilter>NONE</ACFilter>
      <LeadData>
         <LeadByteCountTotal>10000</LeadByteCountTotal>
         <LeadTimeOffset>0</LeadTimeOffset>
         <LeadSampleCountTotal>5000</LeadSampleCountTotal>
         <LeadAmplitudeUnitsPerBit>4.88</LeadAmplitudeUnitsPerBit>
         <LeadAmplitudeUnits>��V</LeadAmplitudeUnits>
         <LeadHighLimit>2147483647</LeadHighLimit>
         <LeadLowLimit>268435456</LeadLowLimit>
         <LeadID>I</LeadID>
         <LeadOffsetFirstSample>0</LeadOffsetFirstSample>
         <FirstSampleBaseline>0</FirstSampleBaseline>
         <LeadSampleSize>2</LeadSampleSize>
         <LeadOff>FALSE</LeadOff>
         <BaselineSway>FALSE</BaselineSway>
         <ExcessiveACNoise>FALSE</ExcessiveACNoise>
         <MuscleNoise>FALSE</MuscleNoise>
         <LeadDataCRC32>2296994067</LeadDataCRC32>
         <WaveFormData>
/v/+//7//v/+//7//v/+//z//P/8//z//v/+//7//v/+//7//v/+//7//v/+//7//P/8
//z//P/+//7//v/+//7//v/+//7//P/8//z//P/8//z//P/8//z//P/8//z//P/8//z/
/P/8//z//P/8//r/+v/6//r//P/8//z//P/6//r/+v/6//z//P/8//z/+v/6//r/+v/8
//z//P/8//v/+v/5//j/+P/4//j/+P/4//j/+P/4//j/+P/4//j/+P/4//j/+P/4//j/
+P/4//j/+P/4//j/9v/2//b/9v/4//j/+P/4//j/+P/4//j/+P/4//j/+P/4//j/+P/4
//j/+P/4//j/9v/2//b/9v/4//j/+P/4//j/+P/4//j/9v/2//b/9v/2//b/9v/2//b/
9v/2//b/9v/2//b/9v/0//T/9P/0//b/9v/2//b/9v/2//b/9v/2//b/9v/2//b/9v/2
//b/9v/2//b/9v/0//T/9P/0//b/9v/2//b/9P/0//T/9P/2//b/9v/2//T/9P/0//T/
9P/0//T/9P/1//X/9f/1//X/9f/1//X/9f/2//b/9v/3//f/9//4//n/+//7//v/+f/5
//n/+f/7//z//f////////8CAAIAAQABAAEAAQABAAAA///+//v/+//7//v//P/8//z/
/P////////////3//f/9//3/+v/5//T/8v/x//D/7//v//H/8f/w//D/7v/u/+7/7v/x
//H/8P/w//L/7//t/+v/5//i/9z/1f/Q/9D/2P/e/+v/AgAfAD4AYACIALAA0wDsAPAA
5QDXAL0AlQBiADMAEQD7/+v/4P/b/9v/3f/b/9v/3v/i/+T/4v/k/+T/5//p/+v/7P/u
/+z/7P/s/+z/7v/u/+7/7v/u/+7/7//v/+3/7f/t/+3/7f/u/+7/7v/u/+7/7v/u//D/
8P/w//H/7//u/+7/7//v/+//7//v//H/8f/x//H/7//v/+//8P/y//L/8//z//H/8f/x
//H/8f/y//L/8v/y//P/8//z//b/9v/2//b/9//3//f/9//3//j/+P/4//n/+f/6//r/
+v/7//v/+//9//3//f/9//3/////////AgACAAIAAwABAAIAAwAFAAYABgAGAAcACQAK
AAsACwAMAA0ADgAPABAAEQASABQAFQAWABYAGAAZABoAHAAdAB4AHwAgACEAIQAhACIA
IwAlACYAJgAnACYAJgAmACYAJwAoACgAJwAnACcAJwAnACcAJgAkACQAIwAiAB8AHwAc
ABkAGAAWABYAFAASABIADwAMAAoACgAJAAcABQAEAAQAAwACAAEAAAD///7//f/8//v/
+//6//z//P/8//z/+f/5//n/+f/7//v/+//6//j/+P/4//j/+v/5//n/+f/4//j/+P/4
//n/+f/5//n/+f/6//r/+v/6//r/+v/6//r/+v/6//v/+//7//v/+//7//v/+//7//n/
+f/6//r//P/8//z//f/9//z//P/8//7//v/+//7//P/8//z//P/9//3//f/9//3//f/8
//z//P/8//z//P/8//z//P/7//n/+f/5//n/+v/6//v//P/8//z//P/8//z//P/8//z/
/P/7//v/+v/4//j/+P/4//j/+P/5//n/+f/3//f/+P/6//j/+v/6//f/9//3//f/+f/6
//r/+v/4//j/9//3//f/9//3//f/+f/5//n/+f/5//n/+f/5//f/9//3//b/+P/4//j/
+P/6//j/9v/2//j/+P/4//j/+P/4//j/+P/4//j/+P/4//j/+P/4//j/+P/4//j/+P/4
//j/+P/4//j/9v/2//b/9v/4//j/+P/4//j/+P/4//j/+P/4//j/+P/4//j/+P/4//b/
9v/2//b/9v/2//b/9v/2//b/9v/3//n/+f/5//n/+f/5//n/+f/6//r/+v/7//n/+f/6
//v/+//7//v/+//7//v/+//7//r/+//9//3//f8AAAAA//8BAAEAAQD//wEAAQABAAEA
AwADAAMABAACAAIAAgADAAEAAQABAAEAAwADAAMAAgABAPz/+v/5//b/9f/1//X/9f/0
//T/9P/2//b/9v/3//X/9P/0//T/9f/z//H/7f/o/+D/2//Y/9r/3P/i/+v//P8XADYA
VgB6AKIAxQDkAO4A5wDdAM0ArQB8AE0AJQAJAPX/6P/j/+P/4//l/+H/3v/k/+r/6v/o
/+r/7f/v//H/8v/0//T/9P/0//T/8v/y//L/8v/0//T/9f/1//P/8//z//P/8//0//T/
9P/0//T/9P/0//T/9P/0//X/9f/0//T/9f/3//f/9//3//X/9f/1//X/9f/1//X/9v/2
//b/9//3//f/9//3//f/9//4//j/+P/4//n/+f/5//r/+v/6//r/+//7//v/+//7//z/
/P/8//3//f/+//7//v////////8BAAEAAQABAAEAAwADAAMABAAEAAQABQAFAAYABwAJ
AAoACgAKAAsACwAMAA0ADQAOAA8AEAARABQAFQAWABgAGQAaABoAHAAbABwAHgAfACAA
IQAiACMAJQAlACYAJwAlACYAJgAnACgAKAAoACgAKwAsACwAKwArACsAKwArACkAKAAm
ACYAJQAkACEAIQAgAB0AHAAaABYAFAASABIAEQAOAAwADAALAAkABwAGAAYABQAEAAMA
AgABAAAA//8AAP/////+//7//v/+//7//f/9//3//f/7//v/+//6//z//P/8//z/+v/5
//n/+f/6//r/+v/6//v/+//7//v/+//8//z//P/8//z//P/8//r/+v/6//v//f/9//3/
/f/7//v/+//7//3//f/+//7//P/8//z//f/9//z//P/8//7//v/+//7//P/8//z//P/9
//3//f/9//3//f/8//z//P/8//z//P/8//z//P/7//3//f/9//3/+//6//r/+v/6//r/
+v/6//z//P/8//z//P/7//v/+v/6//r/+v/6//j/+P/5//n/+//5//n/+v/4//b/+P/4
//n/+f/5//n/+f/6//r/+v/4//j/9//3//n/+f/5//n/9//3//f/9//5//n/+f/5//f/
9//3//b/+P/4//j/+P/4//j/+P/4//j/+P/4//j/+P/4//j/+P/4//b/9v/2//b/9v/2
//b/9v/2//b/9v/2//b/9v/2//b/9v/2//b/9v/2//b/9v/2//T/9P/0//T/9f/2//f/
+P/2//b/9v/2//b/9v/2//b/9v/2//b/9v/2//b/9v/2//b/9v/2//b/9P/0//T/9P/2
//b/9v/2//b/9v/3//f/9//3//f/9//3//f/9//4//j/+P/5//n/9//4//n/+//5//n/
+f/5//v/+//7//z//P/9//z/+//+//7//f/9///////9//z//v/+//7/////////AAAA
AAAAAAABAAEA/////////////////v/9//j/9v/1//T/8//z//P/8//0//T/9P/0//P/
8v/y//H/8v/0//L/8f/x/+//6f/k/9z/1//U/9L/1v/c/+f//P8XADgAWAB+AKQAzQDq
APIA7wDjAM8ArQB8AEkAIQAHAPX/6v/f/9//4//h/93/3v/m/+r/6P/m/+r/6//r/+3/
8P/w/+7/7v/u/+7/7v/u/+7/7v/w//D/8f/x/+//7//v/+//8f/y//L/8v/w//D/8P/w
//L/8v/y//P/8//y//L/8//x//H/8f/x//P/8//z//P/8//z//P/9P/y//L/8//z//P/
8//z//P/9f/2//b/9v/2//f/9//3//b/9v/2//b/+f/5//n/+f/3//j/+P/4//v/+//8
//z/+v/7//v/+//9//3//f/9////AQABAAEAAAAAAAAAAQADAAQABQAHAAYABgAGAAcA
CQAKAAsACwAMAA0ADgAPABAAEQASABQAFQAWABYAGAAZABoAHAAdAB4AHwAgACEAIQAh
ACIAIwAjACQAJAAlACYAJgAmACYAJwAoACgAJwAnACcAJwAnACkAKAAmACYAIwAiAB8A
HwAeABsAGgAYABQAEgAQABAAEQAOAAwADAAJAAcABQAEAAYABQAEAAMAAgABAAAA///+
//3//f/8//7//v/+//7//f/9//3//f/7//v/+//6//j/+P/4//j/+v/5//n/+f/6//r/
+v/6//n/+f/5//n/9//4//j/+P/6//r/+v/6//r/+v/6//v/+//7//v/+//7//v/+//7
//n/+f/6//r/+v/6//r/+//7//r/+v/6//r/+v/6//r//P/8//z//P/8//v/+v/5//v/
+//6//r/+v/6//r/+v/6//r/+v/5//n/+f/5//n/+f/4//j/+P/4//j/+P/4//j/+P/4
//j/+P/3//f/9v/2//b/9v/2//b/9v/3//f/9//1//X/9v/0//L/9P/0//X/9f/1//X/
8//0//T/9P/2//b/9f/1//X/9f/1//X/8//z//P/8//1//X/9f/1//X/9f/1//T/9P/0
//T/9P/y//D/8v/0//T/8v/y//L/8v/y//L/8v/y//L/8v/y//L/8//0//X/9v/0//T/
9P/0//L/8v/y//L/9P/0//T/9P/y//L/8v/y//L/8v/y//L/9P/0//T/9P/z//L/8f/w
//L/8v/y//L/8v/y//L/8v/w//D/8P/w//D/8P/w//D/8f/y//P/9P/z//L/8f/w//L/
8v/y//L/8v/y//L/8v/w//D/8P/w//L/8v/y//L/8P/w//D/8P/w//D/8P/w//L/8v/y
//L/9P/0//T/9P/z//L/8f/w//D/8P/w//D/8v/y//L/8v/w//D/8P/w//D/8P/w//D/
8P/w//D/8P/y//L/8v/y//L/8v/y//L/8P/x//H/8f/x//H/8f/x//H/8f/y//L/8//1
//b/9//3//f/+P/3//n/+f/5//n/+f/5//r/+//7//v/+//+//7//f/9//3/+//5//j/
9//2//X/9f/1//b/+P/5//r/+P/5//n/+f/7//v/+//7//n/+P/3//L/8P/v/+7/7f/t
/+3/7f/s/+z/7P/s/+z/7v/v/+//7v/u//D/7f/p/+X/4//e/9b/0f/Q/9D/1P/e/+3/
BgAlAEYAaACOALQA1QDoAOYA2wDLAK0AfwBMACMABwDz/+f/3P/V/9X/1//b/93/3v/e
/+L/5P/i/+T/5//p/+v/7P/s/+r/6v/q/+r/7P/s/+z/7P/u/+7/7//v/+3/7f/t/+3/
7f/u/+7/7v/u/+7/7v/u/+7/7v/u/+//7f/s/+z/7f/v/+//7//v/+//7//v/+//7//v
/+//8P/y//L/8//z//P/8//z//P/8//0//T/9P/y//P/8//z//b/9v/2//b/9//3//f/
9//1//b/9v/2//f/9//4//j/+P/5//n/+f/9//3//f/9//v//f/9//3/AAAAAAAAAQD/
/wAAAQADAAYABgAGAAcACQAKAAsACwAMAA0ADgAPABAAEQASABQAFQAWABYAGAAZABoA
HAAdAB4AHwAgACEAHwAfACAAIQAjACQAJAAlACYAJgAmACYAJwAoACgAJwAnACcAJwAn
ACcAJgAkACQAIwAiAB8AHwAcABkAGAAWABUAFAATABQAEQAOAAwADAAJAAcABQAEAAYA
BQAEAAMAAgABAAAA///+//3//f/8//z//P/8//z/+//7//v/+//7//v/+//6//r/+v/6
//r/+v/5//n/+f/6//r/+v/6//n/+f/5//n/+f/6//r/+v/8//z//P/8//z//P/8//3/
/f/9//3//f/7//v/+//7//z//f///wAA/v/+//7///////7//v/+//7//v/+//7//v/+
//7//v/////////////////+//7//v/+//7//v/+//7//v/9//v/+//7//v/+//6//r/
+v/8//z//P/8//r/+v/6//r//P/7//v/+v/4//j/+P/4//r/+v/7//v/+//5//n/+v/8
//r//P/8//n/+f/5//n/9//4//j/+P/5//r/+v/7//n/+f/5//n/+f/5//n/+f/5//n/
+f/5//n/+f/5//j/+P/4//j/+P/8//r/+P/4//r/+P/4//j/+P/4//j/+P/4//j/+P/4
//j/+v/6//r/+v/4//j/+P/4//j/+P/4//j/+v/6//r/+v/5//j/9//2//j/+P/4//j/
9v/2//b/9v/3//j/+f/6//j/+P/4//j/+P/4//j/+P/4//j/+P/4//j/+P/4//j/+P/4
//j/+P/2//b/9v/2//j/+P/4//n/+f/5//n/+f/3//f/9//3//r/+v/6//v//f/9//7/
//8BAAEAAQABAAEAAQABAAEAAgADAAUABQAFAAgACAAHAAUABQAFAAMAAgABAAAA///9
//3//f/+//7//v/+////AQABAAEAAQD////////+//7/+v/5//n/9v/1//X/9f/1//T/
9P/0//T/9P/0//X/9f/0//T/9P/z//H/7//t/+j/4v/Z/9b/1P/W/9r/5f/4/xEALgBO
AHQAmgC/AOAA8ADtAOEA0QCxAIQAUQApAA0A+f/s/+P/3//h/+H/4//k/+j/6P/m/+b/
6P/r/+v/6//w//L/8P/w//D/8P/y//L/8v/y//D/8P/x//H/8f/x//H/8f/x//L/8v/y
//L/8v/y//L/8v/y//L/8//x//D/8P/x//P/8//z//P/8f/x//H/8f/z//P/8//0//L/
8v/z//P/9f/1//X/9f/1//b/9v/2//b/9//3//f/9v/2//b/9v/5//n/+f/5//n/+v/6
//r/+//7//z//P/8//3//f/9//3//f/9//3//f////////8AAAAAAAABAAEAAgADAAUA
BgAGAAYABwAJAAoACwALAAwADQAOAA8AEAARABIAFAATABQAFAAWABkAGgAcAB0AHgAf
ACAAIQAjACMAJAAlACMAJAAkACUAJgAmACYAJgAnACgAKAAnACcAJwAnACcAJwAmACQA
JAAjACIAHwAfABwAGQAYABYAFgAUABIAEgARAA4ADAAMAAsACQAHAAYABAADAAIAAQAC
AAEAAAD///7//f/9//z//P/8//z//P/9//3//f/9//v/+//7//r/+v/6//r/+v/6//n/
+f/5//r/+v/6//r/+f/5//n/+f/5//r/+v/6//j/+P/4//j/+v/6//r/+//5//n/+f/5
//n/+f/5//n/+//7//z//P/6//r/+v/7//3//P/8//z/+v/6//r/+v/6//r/+v/6//3/
/f/9//3/+//7//r/+v/6//r/+v/6//r/+v/6//n/+f/5//n/+f/5//j/+P/4//j/+P/4
//j/+P/4//j/+P/4//f/9//2//b/9v/2//b/+P/4//n/+f/5//f/9//4//j/9v/4//j/
9f/1//X/9f/1//b/9v/2//j/+P/3//f/9//3//f/9//3//f/9//3//X/9f/1//X/9f/1
//X/9P/0//T/9P/0//T/9v/2//T/9P/0//T/9P/0//T/9P/0//T/9P/0//T/9P/2//b/
9v/2//b/9v/2//b/+P/4//j/+P/2//b/9v/2//b/9v/2//b/9v/2//b/9v/0//T/9P/0
//T/9P/0//T/9P/0//T/9P/2//b/9v/2//b/9v/2//b/9P/0//T/9P/2//b/9v/2//T/
9P/0//T/9P/0//T/9P/0//X/9f/1//f/9//3//f/9f/1//b/9v/4//n/+f/5//v//f8A
AAEA////////////////AAABAAMAAwADAAYABAADAAMAAwADAAEAAAD///7//f/9//3/
+//8//z//P/+///////////////////////+//3/+P/2//X/9P/z//H/8f/x//D/8P/w
//D/8P/y//P/8//y/+7/8P/z//H/7f/n/+L/3v/Z/9L/zv/Q/9j/5f/4/xUANABWAHwA
pADNAOwA+AD1AOkA1QCxAIAATwAlAAkA9//s/+P/4f/j/+H/3f/e/+D/5v/m/+j/6v/t
/+3/6//u//D/8P/w//D/8P/w//D/8P/w//D/8P/x//H/8P/v/+7/7f/v//D/8P/w//D/
8P/w//D/8P/w//D/8f/x//D/8P/x//P/8//z//P/8f/x//H/8f/z//P/8//0//T/9P/1
//X/8//z//P/8//z//T/9P/0//b/9//3//f/9v/2//b/9v/1//X/9f/1//f/+P/4//j/
+//7//z//P/6//v/+//7//3//f/9//3///8BAAEAAQAAAAAAAAABAAEAAgADAAUABgAG
AAYABwAJAAoACwALAAwADQAOAA8AEAARABIAFAAVABYAFgAYABcAGAAaABsAHgAfACAA
IQAhACEAIgAjACMAJAAkACUAJgAmACYAJgAnACgAKAAnACcAJwAnACcAJQAkACIAIgAj
ACIAHwAfABwAGQAYABYAFAASABAAEAARAA4ADAAMAAsACQAHAAYABgAFAAQAAwAAAP//
/v/9//7//f/9//z//P/8//z//P/7//v/+//7//n/+f/5//j/+v/6//r/+v/6//n/+f/5
//r/+v/6//r/9//3//f/9//3//j/+P/4//r/+v/6//r/+P/4//j/+f/5//n/+f/5//n/
+f/5//n/+f/5//r/+v/6//r/+v/7//v/+v/6//r/+v/6//r/+v/4//j/+P/4//v/+//7
//v/+f/5//j/+P/6//r/+v/6//r/+v/6//n/9//3//f/9//5//j/+P/4//b/9v/2//b/
+P/4//j/+P/4//f/9//2//b/9v/2//b/9P/0//X/9f/1//P/8//0//T/8v/0//T/8//z
//P/8//1//b/9v/2//T/9P/z//P/9f/1//X/9f/1//X/9f/1//P/8//z//P/8//z//P/
8v/y//L/8v/y//D/8v/0//T/9P/y//L/8v/y//L/8v/y//L/9P/0//T/9P/y//L/8v/y
//D/8P/w//D/8v/y//L/8v/y//L/8v/y//D/8P/w//D/8P/w//D/8P/y//L/8v/y//D/
8P/w//D/8v/y//L/8v/y//L/8v/y//T/9P/0//T/8v/y//L/8v/y//L/8v/y//T/9P/0
//T/8v/y//L/8v/w//D/8P/w//L/8v/y//L/9P/0//T/9P/y//L/8v/y//T/9P/0//T/
9P/0//T/9f/1//X/9f/1//P/8//z//P/9v/2//b/9//3//f/+P/5//3//f/9//3/////
////////////AAD/////AgACAAEAAQABAAEA///+//3//P/7//n/+f/5//r//P/8//z/
/f/9//3//f/9//3//f/9//z/+//2//T/8//0//P/8//z//H/8P/w//D/8v/y//L/8//z
//L/8v/y//P/8f/x/+v/4v/c/9n/1P/U/9j/4P/p//7/GwA4AFoAggCoAMsA4ADmAOEA
0wC7AJMAZAA3ABUA///v/+L/2//b/9v/3f/d/+D/5P/k/+T/5P/m/+n/7f/v/+7/8P/w
//D/8P/w/+7/7v/u/+7/8P/w//H/8f/z//P/8//z//H/8v/y//L/9P/0//T/9P/y//L/
8v/z//X/9P/0//X/8//z//P/8//z//P/8//z//X/9f/1//b/9P/0//X/9f/3//f/9//3
//X/9v/2//b/9v/3//f/9//5//r/+//8//z/+//6//n/+v/8//3//v/9//3//v/+//7/
////////AQABAAEAAQD//wEAAQABAAQABAAEAAUABQAGAAcACQAKAAoACgALAAsADAAN
AA0AEAARABIAEwAUABUAFgAYABkAGgAaABwAHwAgACIAIwAiACMAJAAlACUAJQAmACcA
JwAoACgAKQAqACoAKgAqACsALAAsACsALQAtAC0ALQArACoAKAAoACcAJgAjACMAIgAf
AB4AHAAaABgAFgAWABMAEAAOAA4ADwANAAsACgAKAAkACAAHAAQAAwACAAEAAgABAAEA
AAD+//7//v/+//3//f/9//3//////////v/8//z//P/8//z/+//7//v//P/8//z//P/9
//3//f/9//v//P/8//z//P/8//z//P/+//7//v//////////////////////////////
AAAAAAAAAAAAAAEAAQAAAAAAAAAAAAAAAAAAAP7//v/+//7/AQABAAEAAQD//////v/+
/wAAAAAAAAAAAAAAAAAA///9//3//f/9/////v/+//7//P/8//z//P/+//7//v/+//z/
+//7//r//P/8//z//P/8//z//f/9//3/+//7//z//P/6//z//P/5//n/+f/5//v//P/8
//z//P/8//v/+//7//v/+//7//v/+//7//v/+//7//v/+//7//v/+//6//r/+v/6//r/
+v/6//r//P/+//3//P/7//r//P/8//z//P/6//r/+v/6//r/+v/6//r/+v/6//r/+v/6
//r/+v/6//r/+v/6//r/+P/4//j/+P/6//r/+v/6//r/+v/6//r/+v/6//r/+v/4//j/
+P/4//j/+P/4//j/+v/6//r/+v/6//r/+v/6//r/+v/6//r/+P/4//j/+P/4//j/+P/4
//r/+v/6//r/+v/6//r/+v/6//r/+v/6//r/+v/6//r/+v/6//r/+v/8//z//P/8//r/
+v/6//r/+P/4//j/+P/6//r/+v/6//r/+v/6//r/+P/4//j/+P/4//j/+P/4//j/+P/4
//j/+v/6//r/+v/6//r/+v/6//j/+P/4//j/+P/4//j/+P/6//r/+v/6//j/+f/5//n/
+f/5//n/+f/5//n/+v/6//r/+//7//v//v///wEAAQD///////////////8AAAEAAwAD
AAMABgAGAAUABQAFAAcABQAEAAMAAAD//////////wAAAAAAAAAAAQABAAEAAQABAAEA
AQABAAAA///6//j/9//2//X/9f/1//X/9P/2//b/9v/2//T/9f/1//T/9v/2//P/8f/t
/+f/4v/e/9f/1P/W/9j/4v/x/woAJwBGAGgAjgC2AN0A8gD2AO0A3wDJAJ8AagA5ABkA
AQDz/+r/4//j/+f/5f/h/+L/6P/q/+r/7P/u/+3/7f/v//L/9P/y//L/8v/y//L/8v/y
//L/8P/w//H/8f/z//P/8//z//P/9P/0//T/8//y//H/8P/y//L/8v/z//X/9P/0//X/
8//z//P/8//z//P/8//z//T/9f/2//j/9v/2//f/9//1//X/9f/1//f/+P/4//j/+P/5
//n/+f/4//j/+P/4//n/+f/5//n/+//8//z//P/7//v//P/8//7/////////////////
//8BAAMAAwADAAQABAAEAAUABQAGAAcACQAKAAoACgALAA0ADgAPAA8AEAARABIAEwAU
ABUAFgAYABcAGAAYABoAHQAeACAAIQAiACMAJAAlACUAJQAmACcAJQAmACYAJwAqACoA
KgAqACsALAAsACsAKwArACsAKwArACoAKAAoACcAJgAjACMAJAAhACAAHgAaABgAFgAW
ABUAEgAQABAAEQAPAA0ADAAMAAsACgAJAAgABwAGAAUABAADAAMAAgAAAAAAAAAAAAEA
AQABAAEA/////////v/+//7//v/+//7//f/9//3//v/+//7//v/9//3//f/9////AAAA
AAAA/v/+//7//v/+//7//v//////////////////////////////AAAAAAAAAAAAAAEA
///+//7//v/+//7//v/+/wAAAAAAAAAAAQABAAEAAQABAAEAAAAAAAAAAAAAAAAAAAAA
AAAA//////////////3//P/8//z//v/+//7//v/+//7//v/+//7//f/9//z//P/8//z/
/P/+//7//////////f/9//7//v/8//7//v/9//3//f/9//v//P/8//z//P/8//v/+//7
//v/+//7//v/+//7//v/+//7//v/+//9//3//f/8//z//P/8//z//P/8//r//P/+//z/
/P/8//z//P/8//z//P/6//r/+v/6//r/+v/6//r//P/8//z//P/6//r/+v/6//r/+v/6
//r/+P/4//j/+P/4//j/+P/4//n/+v/7//z/+//6//n/+P/5//r/+//8//r/+v/6//r/
+v/6//r/+v/6//r/+v/6//j/+P/4//j/+v/6//r/+v/8//z//P/8//r/+v/6//r/+v/6
//r/+v/4//j/+P/4//r/+v/6//r/+v/6//r/+v/6//r/+v/6//r/+v/6//r/+P/4//j/
+P/5//r/+//8//r/+//7//v/+f/5//n/+f/7//v//P/8//z//f/9//3//P/9////////
//////////////8AAAEAAwADAAMABgAHAAcACAAJAAkABwAGAAUAAgABAAEAAQABAAIA
AgACAAIAAwADAAMAAwADAAMAAwABAAAA///6//j/9//2//X/9f/1//X/9P/y//L/8v/y
//P/9f/2//b/9v/4//X/8//x/+3/6P/i/9v/1v/W/9r/4v/t/wIAHwA+AGAAhgCuANEA
7gD2AO8A3wDJAKMAcgBBAB0ABQD1/+j/4f/f/+H/4//f/+D/5v/q/+r/6P/s/+3/7f/v
//L/8v/0//T/9P/0//T/9P/0//T/9P/0//X/9f/1//X/9f/1//P/9P/0//T/9v/2//b/
9v/2//b/9v/3//f/9v/2//f/9//3//f/9//5//n/+f/5//f/9//3//j/+P/4//n/+f/5
//n/+f/5//n/+v/6//r//P/9//3//f/+//7//v/+//////////////8AAAAAAAABAAEA
AgACAAAAAQABAAEABQAFAAUABQAFAAcABwAHAAgACAAIAAkACQAKAAsADQAQABAAEAAR
ABEAEgATABMAFgAXABgAGQAYABkAGgAcAB8AIAAgACIAIQAiACQAJQAoACkAKgArACsA
KwAsAC0ALwAwADAAMQAxADAALwAuADEAMgAyADEAMQAxADEAMQAxADAALgAuAC0ALAAp
ACkAKgAnACYAJAAiACAAHgAeABsAGAAWABYAFwAVABMAEgAQAA8ADgANAAwACwAKAAkA
CgAJAAkACAAGAAYABgAGAAUABQAFAAUABQAFAAUABAAEAAQABAAEAAQAAwADAAMABAAE
AAQABAADAAMAAwADAAUABgAGAAYABgAGAAYABgAEAAQABAAFAAcABwAHAAcABwAHAAcA
BwAHAA==
         </WaveFormData>
      </LeadData>
      <LeadData>
         <LeadByteCountTotal>10000</LeadByteCountTotal>
         <LeadTimeOffset>0</LeadTimeOffset>
         <LeadSampleCountTotal>5000</LeadSampleCountTotal>
         <LeadAmplitudeUnitsPerBit>4.88</LeadAmplitudeUnitsPerBit>
         <LeadAmplitudeUnits>��V</LeadAmplitudeUnits>
         <LeadHighLimit>2147483647</LeadHighLimit>
         <LeadLowLimit>268435456</LeadLowLimit>
         <LeadID>II</LeadID>
         <LeadOffsetFirstSample>0</LeadOffsetFirstSample>
         <FirstSampleBaseline>0</FirstSampleBaseline>
         <LeadSampleSize>2</LeadSampleSize>
         <LeadOff>FALSE</LeadOff>
         <BaselineSway>FALSE</BaselineSway>
         <ExcessiveACNoise>FALSE</ExcessiveACNoise>
         <MuscleNoise>FALSE</MuscleNoise>
         <LeadDataCRC32>1318085976</LeadDataCRC32>
         <WaveFormData>
GgAaABoAGgAaABoAGgAaABoAGgAaABoAGgAaABoAGgAaABoAGgAaABoAGgAaABoAGAAY
ABgAGAAaABoAGgAaABgAGAAYABgAGAAYABgAGAAYABgAGAAYABYAFgAWABYAFgAWABYA
FgAUABQAFAAUABQAFAAUABQAFAAUABQAFAATABIAEQAQABIAEgASABIAEgASABIAEgAS
ABIAEgASABEAEAAPAA4AEAAQABAAEAAQABAAEAAQABIAEgASABIAEQAQAA8ADgAMAAwA
DAAMAA4ADgAOAA4ADAAMAAwADAAOAA4ADgAOAA4ADgAOAA4ADgAOAA4ADgAOAA4ADgAO
AAwADAAMAAwACgAKAAoACgANAA4ADwAQAA8ADgANAAwADAAMAAwADAAKAAoACgAKAAsA
DAANAA4ADAAMAAwADAALAAoACQAIAAoACgAKAAoACgAKAAoACgAKAAoACgAKAAoACgAK
AAoACgAKAAoACgAJAAgABwAGAAgACAAIAAgABgAGAAYABgAIAAgACAAIAAgACAAIAAgA
BgAGAAYABgAIAAgACAAIAAgACAAJAAoACwALAAsADQAPAA8AEAAQABMAFQAXABkAFwAX
ABcAGAAWABUAFAATABIAEgAVABYAFAAUABQAFAAUABMAEwARAA8ADgANAA0ADAALAAsA
CQAJAAkACwALAAsADAAMAA0ACwAJAAcABAADAAIAAAAAAAIAAgABAAEA/////wAAAAD/
/////v/+//7/////////AAAEAAgADQARABgAHAAeACEAKgAzADsASABiAIAAkQCNAH4A
ZgBOAEAAPAAyACAADgAFAAEA+f/x/+//8f/y//T/9//5//f/+P/8//z//v/9//3/+v/5
//j/+P/4//j/+P/4//j/+P/3//f/9//3//f/9//3//f/9//4//j/+P/4//j/+P/3//f/
9//4//j/+P/4//j/+P/2//f/9//3//n/+f/6//r/9v/2//f/9//6//r/+v/6//n/+f/5
//r/+v/6//r/+//7//v//P/8//z//f/9//3//f/9//3//v/8//3//f/9////AQABAAEA
AQABAAEAAgABAAEAAQABAAIAAgACAAMABQAGAAcABwAGAAYABgAGAAYACAAIAAgACgAK
AAoACwAKAAwADQANAA8AEAAQABAAEQARABEAEQAVABcAFwAXABUAFgAXABgAFgAVABUA
FQAXABcAGAAZABkAGAAYABgAGQAZABkAGAAYABYAFgAXABcAFQAVABYAGAAXABcAFgAU
ABIAEQARABAADwAOAA4ADgANAA0ADAAMAAkACAAHAAcABQAEAAQAAwACAAEAAQAAAAAA
AAAAAAAA//////7//f/6//n/+f/6//z//f/+//z//P/8//z//P/8//v/+//7//v/+//7
//v//P/8//z//v/+//7////+//3//P/7//7//v/+//7//f/9//v/+//+//7//v/+//7/
/v/9//z//v/+///////+//7//v/+/////////////f/9//3//f/9//7///////7//v/9
//3//f/9//z//P/7//v/+//7//j/+P/4//j/+f/5//n/+f/5//n/+f/4//j/+P/5//n/
+//5//n/+f/4//f/9//2//b/9v/2//b/9v/0//T/9P/0//X/9f/1//P/8//y//L/9f/1
//X/9P/y//L/8f/x//H/8f/x//H/8//0//T/8//z//P/8//z//H/8f/x/+//7//w//D/
8P/y//D/7v/u//D/8P/w//D/8P/w//D/8P/w//D/8P/w//D/8P/w//D/8P/w//D/8P/w
//D/8P/w//D/7v/u/+7/7v/w//D/8P/w//D/8P/w//D/8P/w//D/8P/w//D/8P/w/+7/
7v/u/+7/7v/u/+7/7v/u/+7/7v/u//D/8P/w//D/7v/v//D/8f/z//P/9f/3//f/+P/4
//r//f/+////////////AAAAAAEAAAD///7///8DAAUABgAEAAQABAAEAAMAAwABAAEA
AgABAAEAAAD9//3/+//5//f/+f/5//n/+f/4//j/9//3//X/8v/x/+7/7P/s/+z/7P/r
/+v/6//r/+z/7P/t/+v/6v/q/+r/6f/r/+v/7P/u//D/9f/9/wgACgAKAA0AEgAbACMA
LgBCAGAAeQB/AHQAXgBCADIAKgAiABIAAADx/+n/4//d/9v/3f/g/97/3f/h/+H/4v/m
/+r/6v/r/+v/6P/l/+T/5P/k/+T/4v/i/+L/4v/j/+P/4//j/+P/4//j/+P/4//k/+T/
5P/k/+T/5P/j/+P/4//k/+T/5P/k/+T/5P/k/+X/5f/l/+X/5f/m/+b/5P/k/+X/5f/k
/+T/5P/k/+f/5//n/+j/6P/o/+j/6f/p/+n/6v/q/+r/6//r/+v/6//r/+v/7P/s/+3/
7f/t/+3/7//v/+//7//v/+//8P/x//H/8f/x//L/8v/y//P/9f/2//f/9//4//j/+P/4
//j/+v/6//r//P/8//z//f/8//7//////wEAAgACAAIABQAFAAUABQAFAAcABwAHAAUA
BgAHAAgACAAHAAcABwAJAAkACgALAAsACgAKAAoADQANAA0ADAAKAAgACAAJAAkABwAH
AAgABgAFAAUABAAEAAIAAQABAAAA///+//7//v/9//3//P/8//n/+P/3//n/9//2//b/
8//y//H/8f/w//D/8P/w//D/7//v/+7/8P/u/+7/7//t/+7/7v/u/+z/7P/s/+z/7P/s
/+v/6//t/+3/7f/t/+3/7v/u/+7/7v/u/+7/7//v/+//7//v//D/8P/w//D/8f/x/+//
7//w//D/8P/w//H/8v/y//L/8v/y//P/8//y//L/8v/y//P/8//z//P/8f/x//H/8f/z
//T/9f/1//L/8v/x//H/8f/x//D/8P/x//H/8f/x//L/8v/y//L/8f/x//H/8f/v/+//
7//u/+7/7v/v/+//8f/v/+//7//t/+3/7v/u//D/8P/w//D/8P/u/+7/7v/s/+3/7f/t
/+//7//u/+7/7//v/+//7v/s/+z/6//r/+3/7f/t/+3/6//s/+z/6//t/+3/7f/t/+v/
6//r/+n/6f/q/+r/6v/o/+r/7P/s/+z/7P/s/+z/7P/s/+z/7P/s/+z/7P/s/+z/6v/q
/+r/6v/s/+z/7P/s/+r/6v/q/+r/7P/s/+z/7P/q/+r/6v/q/+r/6v/q/+r/7P/s/+z/
7P/s/+z/7P/s/+r/6v/q/+r/6v/q/+r/6v/s/+z/7P/s/+r/6v/q/+r/6v/q/+r/6v/q
/+r/6v/q/+z/7P/s/+z/7P/s/+z/7P/r/+z/7f/t/+7/8f/0//X/9P/0//b/9//5//v/
/P/9//3//v/+//3//v/9//z//P///wAAAAAAAAAAAAAAAP//AQD//////v/9//3//P/7
//v/+f/3//f/9//3//f/+P/1//X/9P/x/+//7P/r/+r/6v/q/+r/6v/r/+v/6//r/+v/
6v/q/+n/6P/o/+j/5//n/+f/6P/s//L/9//9/wQACAAKAA0AFAAdACcAMgBGAGAAeQB9
AG4AVgA8ACoAHgAUAAgA/P/x/+f/3//X/9f/2//e/+D/4f/j/+X/5v/o/+r/6v/p/+n/
6P/l/+T/5P/k/+T/5P/k/+T/5P/l/+X/5f/l/+X/5f/l/+X/5f/m/+b/5v/m/+b/5v/l
/+X/5f/m/+b/5v/m/+b/5v/o/+n/6f/p/+f/5//o/+j/5v/m/+f/5//o/+j/6P/o/+n/
6f/p/+r/6v/q/+r/6//t/+3/7v/u/+z/7f/t/+3/7f/t/+3/7v/w//H/8f/x//H/8//z
//P/8//z//P/9P/1//X/9f/1//b/9v/2//f/+f/6//v/+//8//z//P/8//z//v/+//7/
AAAAAAAAAQAAAAIAAwADAAMABAAEAAQABgAHAAgACQAJAAsACwALAAsADAANAA4ADgAN
AA0ADQAPAA8AEAARAA8ADgAOAA4ADwAPAA8ADgAPAA4ADwARABEADwAPABAADwANAAwA
CgAMAAoACQAJAAgABwAGAAYACAAHAAcABgAEAAEAAAD//wEA///+//7//f/8//v/+//6
//r/+v/6//r/+f/5//j/+P/2//b/9//5//r/+v/6//n/+P/3//b/+P/4//f/9//5//n/
+f/5//n/+v/6//r/+P/4//j/+f/7//v/+//7//7//v/+//7///////3//f/+//7//v/+
//3//v/+//7////+//7//f/+//7//v/+//3//f/9//3////////////+//7//v/9//3/
/v/+//////////7//v/9//3//f/9//z//P/8//z/+//7//v/+//9//3//f/8//r/+v/7
//v/+//5//n/+f/5//n/+v/6//r/+v/6//r/+v/4//j/+P/4//n/+f/5//v/+//6//r/
+f/5//n/+P/6//r/+f/5//n/+f/5//n/+f/6//r/+f/3//f/9//3//n/+f/5//f/9//4
//j/+P/4//b/+P/6//j/+v/6//r/+v/4//j/+P/4//j/+P/4//j/+v/6//r/+v/6//r/
+v/6//r/+v/6//r/+P/4//j/+P/4//j/+P/4//j/+P/4//j/+f/6//v//P/6//r/+v/6
//z//P/8//z/+v/6//r/+v/4//j/+P/4//r/+v/6//r//P/8//z//P/6//r/+v/6//v/
/P/9//7/AAAAAAAAAAAAAAAAAAAAAP7//v/+//7//v/+//7//v8AAAAAAAAAAAIAAgAC
AAIAAgACAAIAAgABAAAA///+/wAAAAAAAAAAAAAAAAAAAAD+//7//v/+/wAAAAAAAAAA
AAAAAAAAAAAAAAAAAAAAAAAAAAAAAAAAAgACAAIAAgAAAAAAAAABAAIAAwADAAMABgAJ
AAoADAAMAA4ADwAQABAADwAOAA0ADgAOAA0ADAALAAoACgANAA4ADgAOAA4ADAAMAAsA
CwAJAAkACAAHAAgACAAIAAkABwAFAAUABwAJAAkACgAKAAkACQAHAAUAAgABAAAA/v/+
//7//v/9//v/+//7//z//f///wAAAAD8//z/+//9//3//v8EAAgADQARABYAGAAaAB8A
KgA1AD0ATABoAIQAkwCNAHwAYABKAEIAQgA0AB4ADAAHAAUA+//v/+3/8//2//j/9//3
//f/+v/+//7//v8BAAEA/v/7//r/+v/6//r/+v/6//r/+v/5//n/+f/5//j/9//2//X/
9//4//j/+P/5//r/+//7//v/+//8//z/+v/6//r/+v/6//v/+//7//v/+//8//z/+v/6
//v/+//+//7//v/+//3//f/9//7/AAAAAAAAAQD/////AAAAAAAAAQABAAEAAwADAAMA
BAAEAAUABQAFAAQABQAEAAMAAwADAAMABAAIAAkACgALAAkACAAHAAcACQAKAAsACwAM
AAwADAAMAAwADgAOAA4AEgASABIAEwASABQAFQAVABMAFAAUABQAFwAXABcAFwAZABsA
GwAbAB0AHgAfACAAHwAdABwAGwAdAB0AHgAfAB8AHgAeAB4AHwAfAB8AHgAeABwAHAAd
AB0AGwAbABwAHAAbABsAGgAaABgAFwAXABgAFwAWABYAFgAVABUAFAATAA8ADQALAA0A
CwAKAAoACwAKAAkACQAGAAYABgAGAAYABQAFAAQABAACAAIAAwAFAAYABgAGAAQABAAE
AAQABAAEAAMAAwAFAAUABQAFAAMABAAEAAQABgAGAAYABwAHAAcABwAHAAoACgAKAAoA
CQAJAAcABwAIAAgACAAIAAsADAAMAAwADQAMAAwACwAKAAoACgAKAAoACwAMAA0ADAAL
AAoACQAJAAoACwALAAoACgAJAAkACwALAAoACgAJAAkACQAJAAgACAAIAAgACQAJAAkA
CQAJAAkACQAIAAgACAAJAAkACgAJAAoACwAJAAkACgAKAAwADAAMAAwACgAIAAgACAAI
AAkACQAJAAsACwAKAAoACQAJAAkACAAKAAoACQAJAAcABwAHAAcABwAIAAgABwAJAAkA
CQAJAAkACQAJAAcABQAGAAYABgAIAAgABgAGAAgABgAGAAYABgAEAAQABAAEAAQABAAE
AAQABgAGAAYABgAFAAQAAwACAAQABAAEAAQABAAEAAQABAACAAIAAgACAAIAAgACAAIA
AgACAAIAAgAEAAQABAAEAAIAAgACAAIAAgACAAIAAgACAAIAAgACAAIAAgACAAIAAAAA
AAAAAAAAAAAAAAAAAAAAAAAAAAAAAgACAAIAAgAAAAEAAgADAAEAAQADAAUAAwAEAAQA
BgAFAAYABwAHAAkACQAKAAoABwAGAAUABAACAAUABgAGAAgACAAIAAgABwAHAAUABQAG
AAUABQAEAAMAAwABAP////8BAAEAAQAAAAAAAQABAAIAAQD//////P/6//r/+v/6//n/
+f/5//f/+P/4//n/+//6//r/+v/3//f/+f/6//z/AAADAAkAEgAWABgAHQAkACkALwA6
AFAAbACFAI0AhgBwAFIAPgA2ACwAHAAMAAEA+//z/+n/5f/n/+z/7v/x//P/8f/w//T/
9v/2//P/8//2//X/8v/y//L/8v/y//L/8v/y//P/8//z//P/8//z//P/8//z//T/9P/0
//L/8v/y//H/8//z//T/9P/z//L/8f/w//L/8//z//P/8f/x//L/8v/y//L/8//z//P/
8v/x//D/8//z//P/9P/0//T/9P/1//X/9f/2//b/9P/1//X/9f/1//X/9f/2//b/9//3
//f/9//5//n/+f/5//n/+f/6//n/+f/5//n/+v/6//r/+//7//z//f/9//z//P/8//z/
/v8AAAAAAAAAAAAAAAABAAAAAgADAAMAAwAEAAQABAAFAAUABQAFAAkACwALAAsACQAK
AAsADAAMAAsACwALAAsACwAMAA0ADQAMAAwADAALAAsACwAKAAwACgAKAAsACQAHAAcA
CAAIAAcABwAGAAQAAgABAAEAAgABAAAAAAD+//3//f/8//7/+//6//n/9//1//T/9P/1
//T/8//z//H/8P/v/+7/7v/t/+3/7P/t/+z/7f/v/+3/7v/u/+7/7P/s/+z/7P/s/+z/
6//r/+3/7f/t/+3/7f/u/+7/7v/u/+7/7v/v/+3/7f/t/+3/7v/u/+7/7v/x//H/7//v
//D/8P/w//D/8f/y//L/8v/z//L/8v/x//D/8P/w//D/8f/x//H/8f/z//P/8//z//L/
8v/y//H/8P/w/+//7//x//H/8P/w/+//7//v/+//7v/u/+7/7v/v/+//7//v/+//7//v
/+7/7v/u/+//7//t/+v/6//r/+v/6//s/+z/7v/u/+7/7v/w/+7/7v/u/+7/7//v/+//
7f/t/+z/7P/t/+3/7f/s/+z/7P/r/+v/7f/t/+3/7f/r/+z/7P/r/+v/6//r/+v/6//r
/+v/6f/p/+r/6v/q/+j/6v/s/+r/6v/s/+z/7P/s/+z/7P/s/+z/7P/s/+z/7P/u//D/
8v/0//T/9P/0//T/9P/0//T/9P/0//T/9P/0//L/8v/y//L/8v/y//L/8v/0//T/9P/0
//L/8v/y//L/8v/y//L/8v/z//T/9f/2//T/9P/0//T/8v/y//L/8v/y//L/8v/y//L/
8v/y//L/8v/y//L/8v/y//L/8v/y//T/9P/0//X/9f/1//T/8//z//X/9f/2//b/+P/5
//r/+f/5//n/+f/6//r/+f/4//n/+P/4//v//P/8//z//P/+//7//f/9//n/+f/4//f/
9//2//X/9f/1//P/8//1//X/9f/2//b/+f/5//f/9f/0//P/8v/w//D/8P/w/+//7f/t
/+3/7v/w//H/8f/w/+7/7v/v/+//7//w//T/+P///wMACAAMABIAFwAeACUALQA4AEwA
agCBAIUAdgBgAEYAMAAkABwAEAAAAPX/7//n/9//3//l/+j/6P/n/+f/6f/s//D/8v/w
//H/7//s/+3/7v/u/+7/7v/s/+z/7P/s/+3/7f/t/+3/6//r/+v/6//r/+z/7P/s/+z/
7P/s/+v/6//r/+z/7P/s/+z/7P/s/+z/7f/t/+3/7f/t/+7/7v/u/+7/7//v/+7/7v/u
/+7/7f/t/+3/7v/w//D/8P/x//P/8//0//T/8//z//L/8f/x//H/8f/y//L/8//z//P/
9f/3//f/9//3//f/9//4//f/9//3//f/+v/6//r/+//6//r/+v/5//z//P/8//z/+v/8
//z//P/+//7//v///wAAAgADAAMABQAGAAYABgAHAAcABwAHAAcACQAJAAkACQAKAAsA
DAAOAA0ADQANAA0ADQAOAA8ADQAMAAwADAANAA0ADQAMAA4ADAAMAA0ACwAJAAkACgAK
AAkACQAIAAYABAADAAMAAgABAAAAAAACAAEAAQAAAAAA/f/8//v/+//5//j/+P/1//T/
8//z//T/9P/0//T/9P/z//P/8v/y//D/8P/x//H/8v/y//L/8v/y//L/8v/y//L/8f/x
/+//7//v/+//8f/y//L/8v/w//D/8P/x//H/8f/x//H/8v/y//L/8v/1//X/8//z//L/
8v/y//L/8//0//T/9P/2//b/9//3//b/9v/2//b/8//z//P/8//z//P/8//z//X/9v/3
//f/9P/0//P/8//z//P/8v/y//X/9f/1//X/9P/0//T/9P/z//P/8//z//H/8f/x//D/
8v/y//P/8//z//H/8f/x//H/8f/y//L/8P/w//D/8P/u/+z/7P/s/+7/7//v/+//7f/t
/+z/7P/v/+//7//u/+7/7v/t/+3/7f/t/+3/7f/t/+7/7v/t/+v/6//r/+v/6//r/+v/
6f/p/+r/6v/q/+r/7P/s/+z/6v/q/+r/6v/q/+z/7P/s/+z/6v/q/+r/6v/p/+j/5//m
/+j/6P/o/+j/6v/q/+r/6v/q/+r/6v/q/+r/6v/q/+r/6f/o/+f/5v/o/+j/6P/o/+j/
6P/o/+j/5v/m/+b/5v/o/+j/6P/o/+j/6P/o/+j/5v/m/+b/5v/m/+b/5v/m/+b/5v/m
/+b/5v/m/+b/5v/k/+T/5P/k/+T/5P/k/+T/5f/m/+f/6P/n/+b/5f/k/+T/5P/k/+T/
5v/m/+b/5v/m/+b/5v/m/+T/5f/m/+f/5//n/+n/6//o/+j/5//o/+n/6v/r/+v/7f/t
/+7/7v/r/+r/6f/o/+r/7f/u/+7/7v/u/+7/7v/t/+3/6//r/+z/6//r/+r/5//n/+X/
4//l/+f/5//n/+r/6v/r/+v/6//p/+b/5f/m/+T/5P/k/+L/4f/h/+H/4f/i/+L/4//l
/+T/5P/k/+P/5f/l/+b/5P/o/+//9//8/wAABAAFAAwAFQAbACYAQgBiAHMAdQBoAE4A
NAAmACQAHAAIAPb/7f/p/+H/1f/T/9X/2v/c/93/3f/d/97/4P/i/+T/5f/l/+L/4//g
/+D/4P/g/97/3v/e/97/3//f/9//3//h/+H/4f/h/9//4P/g/+D/4v/i/+L/4f/g/9//
3//e/9//4P/h/+L/4P/h/+H/4f/j/+P/5P/k/+L/4v/j/+P/5P/k/+T/5P/l/+X/5f/m
/+b/5v/m/+f/5f/l/+b/5v/n/+n/6v/r/+r/6f/o/+j/6f/r/+z/7f/r/+3/7f/t/+//
7//v//D/7//v/+//7//w//D/8P/x//H/8v/z//P/8v/y//L/8v/0//b/9v/2//b/9v/2
//f/+v/8//3//f/9//7//v/+/wEAAQABAAEAAQADAAMAAwABAAIAAwAEAAYABQAFAAUA
BQAFAAYABwAFAAQABAAEAAcABwAHAAYABgAEAAQABQAFAAMAAwAEAAYABQAFAAQABAAC
AAEAAQAAAP///v/+//z/+//7//r//P/5//j/9//3//X/9P/0//H/8P/v/+//7v/u/+7/
7v/u/+3/7f/s/+z/6v/q/+v/7f/u/+7/7v/s/+z/7P/s/+z/7P/r/+v/7f/t/+3/7f/t
/+7/7v/u/+7/7v/u/+//7//v/+//7//y//L/8v/y//H/8f/v/+//8v/y//L/8v/x//L/
8v/y//L/8v/z//P/8v/y//L/8v/z//P/8//z//P/8//z//P/8//0//X/9f/0//T/8//z
//P/8//y//L/8//z//P/8//0//T/9P/0//P/8//z//P/8//z//P/8v/y//L/8//z//P/
8f/x//H/8f/x//L/8v/0//T/9P/0//L/8P/w//D/8P/x//H/8f/x//H/8P/w//H/8f/x
//D/8v/y//H/8f/v/+//7//v//H/8v/y//H/8f/x//H/8f/z//P/8//x/+//8P/w//D/
7v/u//D/8v/y//D/8P/w//D/8v/y//L/8v/w//D/8P/w//L/8v/y//L/8P/w//D/8P/w
//D/8P/w//D/8P/w//D/8v/y//L/8v/y//L/8v/y//L/8v/y//L/9P/0//T/9P/z//L/
8f/w//D/8P/w//D/8v/y//L/8v/y//L/8v/y//L/8v/y//L/8P/w//D/8P/y//L/8v/y
//T/9P/0//T/8v/y//L/8v/y//L/8v/y//D/8P/w//D/8v/y//L/8v/0//T/9P/0//L/
8v/y//L/8v/y//L/8v/0//T/9P/0//L/8v/y//L/9P/0//T/9P/y//L/8v/y//T/9P/0
//T/9P/0//T/9P/0//T/9P/0//T/9P/0//T/8v/y//L/8v/0//T/9P/0//T/9P/0//T/
9v/2//b/9//4//n/+f/5//v//f/9//7///8CAAQABgAJAAkACQAJAAgACAAHAAYABAAC
AAEAAwAEAAQABAAEAAIAAgABAAEAAQABAAAA///9//z/+//7//n/9//3//n/+f/5//r/
+v/8//3//P/7//j/9//2//T/8v/y//L/8f/z//P/8//0//L/8//z//L/9P/y//H/8//z
//T/+P/+/wUACwAOABIAFgAbACIAKwAzAEAAWgB4AIcAhwB0AFgAQAAwACgAHgAQAAAA
9f/v/+f/4f/j/+n/7P/q/+n/6f/r/+7/8v/0//L/8f/x//D/8f/w//D/8P/w/+7/7v/u
/+7/7//v/+//7//x//H/8f/x//H/8v/y//L/8P/w//D/7//v/+//8P/w//L/8v/y//L/
8P/x//H/8f/x//H/8v/y//H/8v/0//X/9v/2//b/9v/1//X/9f/2//b/9v/2//f/9//3
//j/+P/4//n/+f/5//v/+//7//z/+v/7//v/+//7//3//f/9/////////wAAAQABAAEA
AQACAAIAAgADAAEAAgADAAMABgAGAAYABgAIAAoACgAKAAoACgAKAAsACgAMAA0ADQAP
ABAAEAAQABEAEQARABEAEwAVABUAFQATABQAFQAWABgAFwAXABcAFQAVABYAFwAZABgA
GAAYABkAGQAZABgAGAAWABYAFwAZABcAFwAYABYAFQAVABQAFgAUABMAEwASABEAEAAQ
ABAADwAPAA4ADgALAAoACQAJAAcABgAGAAUABAADAAMAAgACAAIAAgACAAEAAQAAAAIA
AAAAAAEAAAAAAP///v/+//7//v/+//7//v/9//3//v///wAAAQD//wAAAAAAAAIAAgAC
AAMAAwADAAMAAwAEAAQABAAEAAUABQADAAMABAAEAAQABAADAAQABAAEAAQABAAFAAUA
BAAEAAQABAADAAMAAwADAAUABQAFAAUABQAGAAcABwAGAAYABQAFAAUABQAEAAQABQAF
AAUABQAEAAQABAAEAAMAAwADAAMAAwADAAMAAgAEAAQABQAFAAUAAwADAAMAAQABAAIA
AgAEAAQABAAEAAQAAgACAAIAAAABAAEAAQADAAMAAgACAAEAAQABAAAAAAAAAP////8B
AAEAAQABAAEAAgACAAEA///////////////////9////AAAAAAAAAAAAAAAAAAAAAP7/
/v/+//7/AAAAAAAAAAD+//7//v/+/wAAAAAAAAAAAAAAAAAAAAD+//7//v/+//7//v/+
//7//v/+//7//v/+//7//v/+//7//v/+//7//v/+//7//v8AAAAAAAAAAP7//v/+//7/
/v/+//7//v8AAAAAAAAAAP///v/9//z//v/+//7//v///wAAAQACAAEAAAD///7//v/+
//7//v/+//7//v/+/wAAAAAAAAAAAAAAAAAAAAD+//7//v/+//7//v/+//7//P/8//z/
/P/+//7//v/+/wAAAAAAAAAAAAAAAAAAAQACAAMAAwADAAMABQAFAAYACAAKAAsADAAO
AA8AEAARABQAFAATABIAEAAOAA0ADwAOAA4ADgAOAA4ADgANAA0ACwALAAoACQAJAAgA
BwAHAAUAAwADAAUABwAHAAgACAAIAAcABAABAP7//f/8//r//P/8//z/+//5//n/+f/6
//z//f/9//z//P/+//3/+//7//r//v8CAAkADwAWABgAGgAdACQALQAzAD4AVgB0AIsA
jwCCAGoAUABCAD4AOAAmABQACwAHAP3/9f/x//P/9P/0//X/9//3//j/+v8AAAAA////
//7/+//6//r/+v/6//z//P/8//z/+f/5//n/+f/7//v/+//7//n/+v/6//r/+v/6//r/
+f/5//n/+v/6//r/+v/6//r//P/9//3//f/9//3//v/+//r/+v/7//v//f/+////AAAB
AAEAAQACAAAAAAAAAAEAAQABAAIAAgAEAAUABQAFAAUABQAFAAYABgAHAAcABwAHAAkA
CQAJAAkACQAJAAoADQANAA0ADQAMAAwADAANAA0ADgAPAA8ADgAOAA4ADgAQABIAEgAS
ABQAFAAUABUAFgAYABkAGQAZABoAGgAaAB0AHQAdAB0AHgAfAB4AHQAfACAAIQAiACIA
IQAhACEAIQAhACIAIwAhACAAIAAgACEAIQAhACAAIgAgACAAIQAjACEAIQAiACEAHwAe
ABwAHwAeAB4AHwAcABsAGgAaABgAFwAXABYAFgATABIAEQARAA8ADgAOAA8ADgANAA0A
DAAMAAwADAAKAAkACQAIAAoACAAIAAkABwAIAAgACAAIAAgACAAIAAgACAAHAAcABwAH
AAcABwAHAAgACAAIAAoACgAKAAsACQAJAAkACQAMAAwADAAMAA0ADQALAAsADAAMAAwA
DAAPAA==
         </WaveFormData>
      </LeadData>
      <LeadData>
         <LeadByteCountTotal>10000</LeadByteCountTotal>
         <LeadTimeOffset>0</LeadTimeOffset>
         <LeadSampleCountTotal>5000</LeadSampleCountTotal>
         <LeadAmplitudeUnitsPerBit>4.88</LeadAmplitudeUnitsPerBit>
         <LeadAmplitudeUnits>��V</LeadAmplitudeUnits>
         <LeadHighLimit>2147483647</LeadHighLimit>
         <LeadLowLimit>268435456</LeadLowLimit>
         <LeadID>V1</LeadID>
         <LeadOffsetFirstSample>0</LeadOffsetFirstSample>
         <FirstSampleBaseline>0</FirstSampleBaseline>
         <LeadSampleSize>2</LeadSampleSize>
         <LeadOff>FALSE</LeadOff>
         <BaselineSway>FALSE</BaselineSway>
         <ExcessiveACNoise>FALSE</ExcessiveACNoise>
         <MuscleNoise>FALSE</MuscleNoise>
         <LeadDataCRC32>950227064</LeadDataCRC32>
         <WaveFormData>
/v/+//7//v/8//z//P/8//7//v/+//7//v/+//7//v/+//7//v/+//z//P/8//z//P/8
//z//P/8//z//P/8//z//P/8//z//P/8//z//P/8//z//P/8//z//P/8//z//P/8//z/
/P/8//z//P/8//r/+v/6//r//P/8//z//P/+//7//v/+//z//P/8//z/+v/6//r/+v/7
//z//f/+//3//P/7//r//P/8//z//P/8//z//P/8//z//P/8//z//P/8//z//P/8//z/
/P/8//7//v/+//7//f/8//v/+v/8//z//P/8//7//v/+//7//f/8//v/+v/8//z//P/8
//z//P/8//z/+v/6//r/+v/6//r/+v/6//z//P/8//z//P/8//z//P/8//z//P/8//r/
+v/6//r/+v/6//r/+v/6//r/+v/6//r/+v/6//r/+v/6//r/+v/6//r/+v/6//r/+v/6
//r/+v/6//r/+v/6//r/+v/6//r/+v/6//r/+v/6//r/+v/6//r/+v/6//j/+P/4//j/
+v/6//r/+v/6//r/+v/7//v/+v/6//r/+//9//7//v8AAAAAAAAAAAAAAgADAAQABQAG
AAYABgAFAAMA/f/5//f/9v/0//L/8P/w/+//7v/w//H/8//1//f/9//3//X/8f/v/+7/
7f/u/+7/7//w//T/9f/1//b/9v/3//j/+v/8//v/+//6//b/9f/0//P/9P/0//X/9//3
//f/9//3//f/9v/6/wAABwASAB4AKAAuADAAMwA5AD8AOwAtABoAAQDY/6r/hf92/3D/
b/9s/23/ff+Y/7P/yP/U/9r/3//d/9j/0v/U/9v/5f/n/+X/5//s/+//8f/2//n/+v/6
//n/+v/6//r//P/8//3//f/+//7/////////AAAAAAAAAAAAAAAAAAD//////////wIA
AgACAAMAAQABAAEAAQADAAMAAwADAAMAAwADAAMAAQACAAIAAgADAAMAAgACAAIAAgAC
AAIABQAGAAYABgAGAAYABgAFAAMABAAEAAMAAwADAAMABAAFAAUABAADAAMAAwAEAAQA
BAAEAAQABAAEAAQABQAFAAQABAAEAAQABQAFAAUABQADAAMAAwADAAMABAAEAAMAAQAA
AP////8BAAEAAQABAAEAAAAAAP7//v/9//z//P/8//z//P/6//n/+P/3//b/9v/1//T/
9P/z//P/8//z//H/8P/u/+7/7v/u/+3/7P/s/+z/7P/s/+n/6f/q/+r/7P/u/+//8P/u
/+7/7//w//L/9P/1//X/9//3//n/+v/6//r/+//7//r/+v/6//v/+//7//v/+//9//3/
/f/9//3//v/+//7//v/+//7//v/+//7//v/+//z//P/8//3//////////////////v/+
/////////////v/+//7/////////////////////////AQAAAAAAAAD+//7//v/+//3/
/f/9//3//f/+//7//v8AAP////////3//f/9//z//P/8//z//P/8//z//P/8//z//P/8
//z//v/9//3//f/+//7//f/9//3//f/9//3//f/9//3//f/8//z//P/8//7//v/+//7/
/f/9//3//f////7//v////7//f/8//r/+//7//z//P/+//7//v/+//7//v/+//7/AAAA
AAAAAAD///7//f/8//z//P/8//z//v/+//7//f////////////7//v/9//z//P/7//v/
/P8AAAAA/P/7//z//P/8//z//P/8//z//P/8//3//v///wAA/v/+//7//v/+//7//v/+
//7//v/+//7//v/+//7//v/8//z//P/8//7//v/+//7//P/8//z//P/9//7///8AAP7/
/v/+//7//v/+//7//v/8//z//P/8//7//v///////v/+//7///8BAAIAAgAEAAYABgAG
AAYACAAJAAoACwAMAAwADAAMAAkABAABAP3//P/6//j/+P/2//X/9P/z//P/9P/1//f/
+f/5//f/9v/1//X/9f/0//b/9//4//r//f/9//7//v/9//7/AAAAAP/////+//3//f/9
//3//f/+//7//////////////////v8CAAYADQAUAB4AKgA0ADoAOwA/AEUARwA/ACwA
FQDy/8b/nf+C/3b/cf9u/3H/e/+O/6v/xv/U/9r/3f/d/9r/1P/U/93/5//r/+v/6f/w
//X/9//8/wEABAAEAAMABAAEAAQABgAGAAcABwAIAAgACQAJAAcACAAIAAgACgAKAAoA
CgALAAsACwALAAoACgAKAAsACwALAAsACwALAAsACwALAA0ADQANAA0ACwAMAAwADAAP
AA8ADgAOAA4ADgAOAA4ADQAOAA4ADgAOAA4ADgANAA0ADgAOAA0ADwAPAA8AEAARABEA
EAAPAA8ADwAQABAADgAOAA4ADgAQABAAEQARAA4ADgAOAA4ADwAPAA8ADwAPAA8ADwAP
AA0ADgAOAA0ADwAOAA0ADQANAA0ADQANAA0ADAAMAAoACgAJAAgACAAIAAgACAAGAAUA
BAADAAIABAADAAIAAgD///////////3//P/6//r/+P/4//f/9v/4//j/+P/4//f/9//4
//j/+P/6//v//P/8//z//f/+//7/AAABAAEAAwADAAUABgAGAAYABwAHAAgACAAIAAkA
CQAJAAkACQAHAAcABwAHAAcACAAIAAgACAAIAAgACAAKAAoACgAKAAgACAAIAAkACwAL
AAsACwALAAsACgAKAAsACwALAAsACgAKAAoACwALAAsACwALAAsACwALAAsACwAKAAoA
CgAMAAwADAAMAAsACwALAAsACQAKAAoACgAMAAsACwALAAsACwALAAoACAAIAAgACAAK
AAoACgAKAAgACAAIAAgACAAHAAcABwAIAAgABwAHAAcABwAHAAcACQAJAAkACQAIAAgA
CAAIAAgACAAIAAgACQAJAAkACQAHAAYABgAHAAkACQAJAAgABwAHAAgACAAIAAgACAAI
AAYABgAGAAYACAAIAAgACAAGAAYABgAGAAYABgAGAAYABgAGAAYABQAHAAcABwAHAAcA
CAAIAAgACAAHAAcACAAIAAgACAAHAAYABgAGAAYABgAGAAYABgAGAAgACAAIAAgABgAG
AAYABgAIAAgACAAIAAYABgAGAAYABgAGAAYABgAGAAYABgAGAAYABgAGAAYABgAGAAYA
BgAGAAYABgAGAAYABgAGAAYABgAGAAYABgAIAAgACAAIAAcABgAFAAQABgAGAAYABgAI
AAgACAAIAAgACAAIAAgABgAHAAcABgAGAAYABwAJAAwADAAOAA4ADAAMAAwADgARABIA
EwAUABIAEgASABEACgAHAAMAAgAAAP7//v/+//3//P/7//v/+v/7//3//f////3//P/7
//v/+//6//r//f/+/wAAAQABAAIAAgADAAQABgAGAAUABQAEAAMAAwAFAAUABQAEAAIA
AwADAAMAAwAFAAUABAAGAA4AFQAeACwANgA+AEAAQwBHAE8ATwBBAC4AFQDu/8L/nf+G
/3z/d/90/3P/e/+Q/6//zP/a/97/3f/b/9j/1v/c/+X/7f/t/+3/7//2//v///8EAAkA
CgAKAAkACgAKAAoACgAKAAsACwAMAAwADQANAA0ADgAOAA4ADgAOAA4ADgAPAA8ADwAP
ABAAEAAQABEADwAPAA8ADwAQABEAEgATABEAEQARABEAEQASABIAEgAVABUAFAAUABIA
EgASABIAEwAUABQAFAAUABQAFAATABMAFAAUABMAFQAVABUAFgAVABUAFAATABMAEwAU
ABQAFgAWABYAFgAUABQAFQAVABYAFgAWABYAEwATABMAEwATABMAEwATABMAFAAUABMA
FQAUABMAEwATABMAEwATABMAEgASABAAEAAPAA4ADgAOAA4ADgAMAAsACgAJAAgABgAF
AAQABAAFAAUABQAFAAEAAAD+//7/AAAAAP///v/+//7//v/+//3//f/+//7//P/+////
AAACAAIAAwAEAAQABgAHAAcABwAHAAkACgAKAAoACwALAAoACgAKAAsACwALAAsACwAN
AA0ADQANAAwADAALAAoACgAKAAoACgAMAAwADAAMAAwADAAMAA0ACwALAAsACwALAAsA
CgAKAAsACwALAAsADAAMAAwADQANAA0ADQANAA0ADQANAA0ADQAMAAwADAAMAAwADAAM
AA0ADQANAA0ACwAMAAwADAAMAAsACwALAAsACwALAAoACgAKAAoACgAKAAoACgAKAAoA
CgAKAAoACgAJAAkACQAKAAoACQAJAAkACQAJAAkACwALAAsACwAIAAgACAAIAAYABgAG
AAYACQAJAAkACQAJAAgACAAJAAcABwAHAAYABQAFAAYABgAIAAgACAAIAAgACAAIAAgA
BgAGAAYABgAIAAgACAAIAAgACAAIAAgABgAGAAYABQAFAAUABQAFAAcACAAIAAgABgAF
AAUABgAIAAYABgAHAAYABAAEAAQABAAGAAYABgAGAAUABAADAAIAAgACAAIAAgAEAAQA
BAAEAAQABAAEAAQABAAEAAQABAACAAIAAgACAAIAAgACAAIAAgACAAIAAgAAAAAAAAAA
AAEAAgADAAQAAwACAAEAAAAAAAAAAAAAAAAAAAAAAAAAAgACAAIAAgAAAAAAAAAAAAAA
AAAAAAAA/v/+//7//v/+//7//v/+/wAAAAAAAAAA///+//3//P/8//z//P/8//7//v/+
//7//v/+//7//v/+//7//v/+//7//v/+//7//v/+//7//v/8//z//P/8//z//P/8//z/
/P/8//z//P/+//7//v/+//z//P/8//z//P/8//z//P/9//3//P/8//7///8BAAIABAAG
AAYABgAEAAQABgAHAAYABwAIAAgACAAIAAcAAgD9//n/+P/2//L/8v/y//H/8v/z//X/
+P/2//f/9v/1//X/9P/z//P/8//y//L/8//0//b/9//3//j/+P/5//r/+v/6//n/+f/6
//n/+f/5//n/+f/4//j/+f/5//n/+f/7//n/+v/+/wYADwAaACQALgAyADQANwA7AEEA
PQAtABYA+//Q/6T/h/96/3T/bf9s/3X/if+g/7n/zP/Y/+D/4//f/9j/1P/c/+X/5//n
/+X/6f/w//P/8//2//v//P/8//3//v/+//7//v/+//////8AAAAAAQABAP//AAAAAAAA
AgACAAIAAgACAAEAAAD//wIAAgACAAMAAwADAAMAAwAFAAUABQAFAAMAAwADAAMAAwAE
AAQABAAFAAUABAAEAAQABAAEAAQABQAGAAYABgAEAAQABAADAAMABAAEAAMABQAFAAUA
BgAFAAUABAADAAMAAwAEAAQABAAEAAQABAAEAAQABQAFAAYABgAGAAYABQAFAAUABQAE
AAMAAgABAAEAAgACAAEAAwACAAEAAQD//////////wEAAAAAAP7//v/9//z//P/6//r/
+v/4//f/9v/1//T/9v/1//T/9P/x//H/8f/x//H/8P/u/+7/7P/s/+v/6v/q/+r/6v/q
/+v/6//s/+z/6v/s/+3/7v/w//D/8f/y//L/9P/1//X/9f/1//f/+P/6//r/+//7//v/
+v/5//n/+//7//v/+//9//3//f/9//v//P/8//z//P/8//z//P/8//z//P/8//7//v/+
/////P/7//r/+f/6//v/+//8//3//f/9//3//P/8//z//f/7//v/+//7//v/+//7//v/
/f/8//z//P/8//z//P/8//v/+//7//v//f/+//7//v/8//v/+//7//v/+//7//r/+v/6
//r/+v/6//r/+v/6//r/+v/6//r/+v/5//n/+f/8//z/+//7//n/+f/5//n/+//7//v/
+//6//r/+v/6//r/+v/6//r/+//7//v/+//5//j/+P/5//n/+f/5//j/9//3//j/+P/4
//j/+P/4//j/+P/4//j/+v/6//r/+v/4//j/+P/4//j/+P/4//j/+v/6//r/+f/5//n/
+f/5//f/+P/4//j/+v/5//n/+v/6//j/+P/7//r/+P/4//j/+P/6//r/+v/6//j/+P/4
//j/+f/6//v//P/6//r/+v/6//j/+P/4//j/+v/6//r/+v/6//r/+v/6//z//P/8//z/
+v/6//r/+v/6//r/+v/6//r/+v/6//r/+v/6//r/+v/8//z//P/8//z//P/8//z/+v/6
//r/+v/8//z//P/8//z//P/8//z/+v/6//v/+//8//z//P/9//3//v/+/wAAAAAAAAAA
AAAAAAEAAgADAAcACAAJAAoADAAIAAYAAwACAAAA/v/+/wAA///+//3/+//6//n/+f/5
//n/9//2//X/9f/1//T/9P/1//b/+P/3//f/+P/4//v//P/+//7///////7//f/9//3/
/f/9//z//P/9//3//f/9//3//f/8//z/BAANABYAIAAsADQAOgA7AD8ARQBJAEEALgAb
APr/yv+d/4T/ev91/27/bf9z/4T/of/A/9D/1v/X/9f/0v/O/9D/3f/l/+f/4//l/+7/
8//3//r///8CAAQAAwAEAAQABAAEAAQABQAFAAQABAAFAAUABwAIAAgACAAKAAoACgAK
AAsACwALAAsADAAMAAwADQALAAsACwALAA0ADQANAA0ACwALAAsACwANAA4ADgAOAA8A
DwAOAA4ADgAOAA4ADgAPABAAEAAQAA4ADgAOAA0ADwAQABAADwARABEAEQASABIAEQAP
AA0ADgAPABEAEgAQABAAEAAQABAAEAARABEAEAAQABAAEAAPAA8ADwAPABEAEQARABEA
DwAQABAADwARABAADwAPAA8ADwAPAA8ADwAOAA4ADAAMAAsACgAKAAwADAAMAAoABwAG
AAUABAAEAAMAAgACAAEAAQABAAEAAQAAAP7//v/8//z/+//6//z//P/8//z/+f/5//r/
+v/8//7///8AAP7//v///wAAAgAEAAUABQADAAMABQAGAAYABgAHAAcACgAKAAoACwAJ
AAkACQAJAAkACQAJAAkACQAKAAoACgAKAAoACgAKAAwADAAMAAwACgAKAAoACwANAA0A
DQANAAsACwAKAAoACwALAAsACwAKAAoACgALAA0ADQANAA0ADQANAA0ADQALAAoACgAK
AAwADAAMAAwADQANAA0ADQALAAwADAAMAA4ADQANAA0ACwALAAsACgAKAAoACgAKAAoA
CgAKAAoACgAKAAoACgAMAAsACwALAAoACgAJAAkACQAJAAkACQAJAAkACQAJAAYABgAG
AAYABwAIAAkACgALAAsACwALAAkACAAIAAkACQAJAAkACAAHAAcACAAIAAgACAAIAAgA
CgAKAAoACgAIAAgACAAIAAoACgAKAAoACAAIAAgACAAKAAoACgAJAAcABwAHAAcACQAK
AAoACgAIAAcABwAIAAgACAAIAAcACAAIAAgACAAIAAoACgAKAAoACQAIAAcABgAGAAYA
BgAGAAQABAAEAAQABQAGAAcACAAHAAYABQAEAAQABAAEAAQABAAEAAQABAAEAAQABAAE
AAQABAAEAAQABAAEAAQABAAGAAYABgAGAAQABAAEAAQABAAEAAQABAAGAAYABgAGAAUA
BAADAAIABAAEAAQABAAEAAQABAAEAAUABQAEAAQABAAFAAcACAAIAAoACgAKAAoACgAM
AA0ADgAPABAAEAATABQAFAAQAA8ACwAKAAgABgAGAAYABQABAP///v/+////AQABAAEA
AQAAAP/////9//z//P/9//3//v/+//3/AAAAAAEAAgAGAAYABQAFAAIAAQABAAEAAQAB
AAAAAAABAAEAAQABAAEAAQAEAAQACgAVAB4AKAA0ADwAPgA/AEUATQBPAEMALgAVAPD/
xP+d/4T/fP95/3L/b/9z/4j/p//E/9T/2P/X/9f/1v/U/9j/4f/p/+v/6f/t//T/+f/5
//7/AQACAAQABQAGAAYABgAGAAYABwAHAAoACgALAAsACwAMAAwADAAMAAwADAAMAAsA
CwALAAsADAAMAAwADQANAA0ADQANAA8ADwAPAA8ADQANAA0ADQAPABAAEAAQAA8ADwAO
AA4AEAAQABAAEAARABIAEgASABIAEgASABEAEQASABIAEQARABEAEQASABMAEwASABEA
EQARABIAEgASABIAEgASABQAFAAVABUAEgASABIAEgARABEAEQARABEAEQARABEAEQAS
ABIAEQARABAADwAPAA8ADwAPAA8AEQAQABAADgAOAA0ADAAMAAoACgAKAAgABwAGAAUA
BAAGAAUABAAEAAEAAQABAAEA///+//z//P/+//7//f/8//z//P/8//z/+//7//z//P/8
//7///8AAAAAAAABAAIAAAACAAMAAwADAAMABQAGAAYABgAHAAcABgAGAAYABwAHAAcA
BwAHAAkACQAJAAkABwAIAAgACAAIAAgACAAIAAoACgAKAAoACgAKAAoACwAJAAkACQAJ
AAkACQAIAAgACQAJAAkACQAIAAgACAAJAAkACQAJAAkACQAJAAkACQAJAAgACAAIAAgA
CAAIAAgACwALAAsACwAKAAoACQAIAAgABwAHAAcACQAJAAkACAAIAAgACAAIAAYABgAG
AAYABgAGAAYABgAGAAUABQAFAAYABgAFAAUABQAFAAUABQAHAAcABwAHAAQABAAEAAQA
BAAEAAQABAADAAMAAwADAAMAAgACAAMAAwADAAMAAgABAAEAAgACAAIAAgACAAIAAgAC
AAIAAgACAAIAAgACAAIAAgACAAIAAgACAAIAAgACAAIAAgABAAEAAQABAAEAAQACAAIA
AgACAAEAAQACAAIAAgAAAAEAAAAAAAAAAAAAAAIAAgACAAIAAgACAAIAAgACAAIAAgAC
AAIAAgACAAIAAAAAAAAAAAAAAAAAAAAAAAIAAgACAAIAAgACAAIAAgAAAAAAAAAAAAAA
AAAAAAAAAAAAAAAAAAAAAAAAAAAAAP7//v/+//7//v/+//7//v8BAAIAAwAEAAMAAgAB
AAAAAAAAAAAAAAAAAAAAAAAAAP7//v/+//7/AAAAAAAAAAAAAAAAAAAAAAAAAAAAAAAA
/v/+//7//v/+//7///////7//v/+//////8AAAAAAgACAAIAAgACAAQABQAGAAcACgAK
AAoACgAMAAgABgADAAMAAgABAAIAAQD///3/+//6//r/+v/7//v/+//5//j/9//3//f/
9v/0//X/9v/4//f/9//4//j/+//8//7//v/9//3//P/7//n/+f/5//n/+P/4//n/+f/5
//n/+f/5//z//v8EAA0AEgAeACoAMgA2ADkAPQBBAEEANwAiAAkA5P+2/4//fv96/3P/
cP91/4P/mP+z/8j/1v/c/9//3f/Y/9L/1P/d/+X/5//l/+f/7v/z//X/+P/5//z//v/9
//7//v/+//7//v//////AAAAAAEAAQABAAIAAgACAAIAAgACAAIABQAFAAUABQAEAAQA
BAAFAAUABQAFAAUAAwADAAMAAwAFAAUABQAFAAUABgAGAAYABwAHAAYABgAEAAQABAAE
AAUABgAGAAYABgAGAAYABQAHAAgACAAHAAcABwAHAAgACQAJAAgABwAHAAcACAAIAAgA
CAAIAAgABgAGAAcABwAIAAgACAAIAAcABwAHAAcABwAHAAcABwAHAAgACAAHAAcABgAF
AAUAAwADAAMAAwADAAIAAgAAAAEAAQABAAIAAQAAAP///P/7//r/+f/4//r/+f/4//j/
9f/1//X/9f/1//T/8v/y//L/8v/x//D/8P/w//D/8P/v/+//8P/w//D/8v/z//T/9v/2
//f/+P/2//j/+f/5//n/+f/7//z//v/+//////8AAAAAAAABAAEAAQABAAEA////////
//8BAAIAAgACAAAAAAAAAAAAAgACAAIAAgAEAAQABAAFAAMAAwADAAMAAwADAAIAAgAD
AAMAAwADAAQABAAEAAUAAwADAAMAAwAFAAUABQAFAAQAAgABAAAAAgACAAIAAgABAAEA
AQABAAEAAgACAAIABAADAAMAAwADAAMAAwACAAAAAAAAAAAAAgACAAIAAgACAAIAAgAC
AAIAAQABAAEAAgACAAEAAQABAAEAAQABAP///////////v/+//7//v8AAAAAAAAAAAEA
AQABAAEAAQAAAAAAAQABAAEAAQAAAP////8AAAAAAAAAAAAAAAACAAIAAgACAAAAAAAA
AAAAAAAAAAAAAAACAAIAAgACAAIAAgACAAEA/////////////wAAAAAAAAAA/////wAA
AgACAAIA///+//7//v/+//7/AAAAAAAAAAD+//7//v/+/wAAAAAAAAAAAAAAAAAAAAD+
//7//v/+/wAAAAAAAAAAAAAAAAAAAAAAAAAAAAAAAP7//v/+//7//v/+//7//v8AAAAA
AAAAAAAAAAAAAAAA///+//3//P/+//7//v/+//7//v/+//7//v/+//7//v/+//7//v/+
/wAAAAAAAAAA/v/+//7//v/+//7//v/+//7//v/+//7//v/+//7//v/+//7//v/+//7/
/v/+//7/AAAAAAAAAAD+//7//v/+//7//v/+//7//v/+//7//v/+//7//v/+/wAAAAAA
AAAA///+//3//P/+//7//v/+//7//v/+//7//v/+//7//v/+//7//v/+//7//v/+//7/
//////7//v/+////AQACAAQABgAGAAYABAAEAAYABwAKAAsADAAMAAoACgAJAAQA///7
//r/+P/4//j/+P/3//b/9f/1//b/9//5//n/+f/3//b/9f/1//X/9P/0//X/9v/4//n/
+f/6//r/+//8//7//v/9//3//v/9//3//f/9//3//P/8//3//f/9//3//f/9//7/AgAI
ABEAHAAoADIANgA4AD8ARQBJAEMAMwAeAP//1P+o/4f/dv9w/2v/Zv9p/3X/kP+v/8b/
0P/U/9P/0f/M/87/2P/f/+P/4f/h/+n/8v/1//f/+v/9/wAAAAABAAIAAgACAAAAAAAB
AAEABAAEAAUABQAFAAYABgAGAAQABAAEAAQABwAHAAcABwAGAAYABgAHAAkACQAJAAkA
CQAJAAkACQALAAsACwALAAkACgAKAAoACwALAAoACgAKAAoACgAKAAkACgAKAAoACgAK
AAoACQALAAwADAALAAkACQAJAAoACwALAAoACQALAAsADAAMAA4ADgAOAA4ADAAMAA0A
DQAOAA4ADgAOAA0ADQANAA0ACwALAAsACwALAAwADAALAA0ADAALAAsACQAJAAkACQAL
AAoACgAIAAgABwAGAAYABAAEAAQAAgADAAIAAQAAAAAA///+//7/+//7//v/+//7//r/
+P/4//j/+P/3//b/9v/2//b/9v/1//X/9v/2//b/+P/5//r/+P/4//n/+v/6//z//f/9
//3//f///wAAAAAAAAEAAQACAAIAAgADAAEAAQABAAEAAQABAAEAAQABAAIAAgACAAQA
BAAEAAQAAwACAAEAAAACAAIAAgADAAMAAwADAAMAAwADAAIAAgABAAEAAQABAAIAAgAC
AAMAAwADAAMAAwADAAMAAwADAAMAAgACAAIAAAAAAAAAAAABAAEAAQABAAMABAAEAAQA
AwABAAAA//8BAAEAAQAAAAIAAgACAAIAAgACAAIAAgAAAAAAAAAAAAAA/////////v/+
//3//f/+////AAABAAAA///+//3//v/+//7//v/+//7//v/+///////////////+//7/
///9//3//f/8//3//f/+//7//P/8//z//P/6//r/+v/6//z//P/8//z//P/8//z//P/8
//z//P/8//z//P/8//v/+//7//v/+//5//r/+v/6//r/+f/5//r//P/8//r//f/8//r/
+v/6//r/+v/6//r/+v/6//r/+v/6//j/+P/4//j/+P/4//j/+P/4//j/+P/4//r/+v/6
//r/+P/4//j/+P/4//j/+P/4//b/9v/2//b/+P/4//j/+P/2//b/9v/2//j/+P/4//j/
9v/2//b/9v/2//b/9v/2//T/9P/0//T/9v/2//b/9v/2//b/9v/2//T/9P/0//T/9f/2
//f/+P/3//b/9f/0//T/9P/0//T/9P/0//T/9P/0//T/9P/0//L/8v/y//L/9P/0//T/
9P/y//L/8v/y//L/8v/y//L/8//z//L/8v/y//P/9f/2//j/+v/6//r/+P/4//r/+//+
////AAAAAP7//v/9//j/9P/v/+3/6v/q/+r/6v/p/+j/5//n/+j/6f/r/+v/6//r/+r/
6f/p/+f/5v/m/+f/6P/q/+v/6//s/+z/7f/u/+7/7v/t/+3/7v/t/+3/7f/t/+3/7P/s
/+3/7f/t/+3/7f/t/+z/8P/2//3/BAAQAB4AKAAqACsALQAxADMAJwASAPn/1v+o/4P/
cP9o/2P/YP9h/23/hP+f/7b/xv/O/9H/0//O/8j/yP/N/9f/2f/X/9n/3v/j/+f/6P/r
/+z/7P/t/+7/7v/u/+7/7v/v/+//8P/w//H/8f/x//L/8v/y//D/8P/w//D/8//z//P/
8//y//L/8v/z//X/9f/1//X/8//z//P/8//z//P/8//z//X/9v/2//b/9v/1//P/8v/0
//T/9P/0//P/9P/0//T/9v/2//b/9f/z//T/9P/z//P/8//z//T/9f/1//T/8//z//P/
9P/0//L/8v/y//L/9P/0//X/9f/0//T/9P/0//P/8//z//P/8f/x//H/8f/x//L/8v/x
//H/8P/v/+//7//v/+//7//v/+7/7v/s/+z/6//q/+r/6v/q/+r/6P/n/+b/5f/k/+T/
4//i/+L/4f/h/+H/4f/d/9z/2v/a/9z/3P/b/9r/2v/a/9r/2v/X/9f/2P/Y/9j/2v/b
/9z/3v/e/9//4P/e/+D/4f/h/+H/4f/j/+T/5P/k/+X/5f/o/+j/6P/p/+n/6f/p/+n/
6f/p/+n/6f/p/+r/6v/q/+r/6v/q/+r/6v/q/+r/6v/o/+j/6P/p/+n/6f/p/+n/6//r
/+r/6v/p/+n/6f/p/+r/6v/q/+v/6v/p/+j/5//n/+f/5//n/+f/5v/m/+b/6P/o/+j/
6P/p/w==
         </WaveFormData>
      </LeadData>
      <LeadData>
         <LeadByteCountTotal>10000</LeadByteCountTotal>
         <LeadTimeOffset>0</LeadTimeOffset>
         <LeadSampleCountTotal>5000</LeadSampleCountTotal>
         <LeadAmplitudeUnitsPerBit>4.88</LeadAmplitudeUnitsPerBit>
         <LeadAmplitudeUnits>��V</LeadAmplitudeUnits>
         <LeadHighLimit>2147483647</LeadHighLimit>
         <LeadLowLimit>268435456</LeadLowLimit>
         <LeadID>V2</LeadID>
         <LeadOffsetFirstSample>0</LeadOffsetFirstSample>
         <FirstSampleBaseline>0</FirstSampleBaseline>
         <LeadSampleSize>2</LeadSampleSize>
         <LeadOff>FALSE</LeadOff>
         <BaselineSway>FALSE</BaselineSway>
         <ExcessiveACNoise>FALSE</ExcessiveACNoise>
         <MuscleNoise>FALSE</MuscleNoise>
         <LeadDataCRC32>912755264</LeadDataCRC32>
         <WaveFormData>
AgACAAIAAgACAAIAAgACAAQABAAEAAQAAgACAAIAAgACAAIAAgACAAIAAgACAAIAAAAA
AAAAAAAAAAAAAAAAAP7//v/+//7//P/8//z//P/8//z//P/8//r/+v/6//r/+v/6//r/
+v/4//j/+P/4//b/9v/2//b/9v/2//b/9v/0//T/9P/0//T/9P/0//T/8v/y//L/8v/0
//T/9P/0//L/8v/y//L/8v/y//L/8v/y//L/8v/y//L/8v/y//L/8P/w//D/8P/w//D/
8P/w//D/8P/w//D/7v/u/+7/7v/w//D/8P/w//D/8P/w//D/7v/u/+7/7v/w//D/8P/w
/+7/7v/u/+7/7v/u/+7/7v/u/+7/7v/u/+7/7v/u/+7/7v/u/+7/7v/u/+7/7v/u/+7/
7v/u/+7/7v/u/+7/7v/s/+z/7P/s/+z/7P/s/+z/7P/s/+z/7P/s/+z/7P/s/+z/7P/s
/+z/7P/s/+z/7P/s/+z/7P/s/+r/6v/q/+r/7P/s/+z/7P/q/+r/6v/q/+r/6v/q/+r/
6v/q/+r/6v/s/+z/7P/s/+z/7P/s/+z/7f/t/+7/7//x//H/8f/y//L/9P/2//j/+f/5
//v//v/8//n/9//2//T/9P/x//H/8v/w//D/7v/w/+v/6f/p/+r/6v/q/+j/5P/j/+L/
4v/i/+L/4//j/+f/6P/q/+v/6//r/+v/7P/q/+j/5v/l/+L/4f/g/+D/4v/j/+P/4//j
/+P/4//j/+P/5v/q//L/+/8KABkAKAA1AD4ASABgAIgAqgC0AK0AlgBgABkA6v/S/7f/
kP9s/1P/P/8x/zX/NP8p/yL/JP8q/zH/Pv9P/17/df+H/5L/nv+v/8D/yv/U/9z/4v/m
/+j/6v/r/+3/7f/u//D/8f/y//L/8//1//b/9v/2//b/+P/4//j/+P/4//n/+f/6//r/
+v/6//v//P/8//z//P/8//3//v/+//7///8AAAAAAAABAAEAAwADAAMABAAEAAQABAAE
AAQABgAHAAgACAAJAAkACQAJAAsADAAMAAwADgAOAA8AEAARABEAEQARABUAFQAWABcA
FQAVABcAGAAZABoAGwAcAB0AHgAfACEAJAAlACYAKAAnACgAKQArAC0ALgAxADEANAA2
ADgAOAA6ADwAPgBAAEIARABEAEYARwBJAEoASwBMAE0ATgBOAE4ATgBOAE4ATABMAEoA
SgBLAEsASgBJAEgARwBFAEUARABDAEAAPwA9ADsAOgA4ADQAMQAvAC0ALQArACgAJgAk
ACIAHgAdABoAGQAXABUAFAASABAADgAKAAkACQAGAAQAAgACAAEAAQABAP/////9//z/
/P/7//v/+v/6//r/+v/6//r/+v/4//j/9//3//f/9//3//f/+f/6//r/+v/6//v/+//7
//v//P/8//z//P/8//3//f/9//3//f/+////////////AAAAAAAAAAAAAAAAAAAAAAIA
AgABAAEAAgACAAIAAgACAAEAAQABAAEAAQABAP////////////////7//v/+//3//f/8
//z//P/6//z//P/7//r/+v/6//n/+f/4//j/+v/5//j/9//1//b/9v/1//X/9f/1//X/
9f/0//T/9P/2//T/9P/1//P/8//y//L/8v/x//H/8f/z//P/8//z//P/8//y//L/8v/y
//P/8//w//D/8P/w/+//7//v/+//8f/x/+//7//w//D/8P/w/+7/7v/u/+7/8P/v/+//
7//v/+//7//v/+7/7v/u/+7/7v/u/+7/7v/u/+7/7v/u/+7/7P/s/+z/7P/s/+z/7P/s
/+7/7v/u/+7/7v/u/+7/7v/s/+z/7P/s/+z/7P/s/+z/7P/s/+z/7P/s/+z/7P/s/+r/
6v/q/+r/7P/s/+z/7P/s/+z/7P/s/+z/7P/s/+z/7P/s/+z/7f/t/+7/7//x//H/8f/y
//T/9P/2//j/+f/3//n//P/8//f/9f/0//L/8P/t/+3/7P/q/+r/6P/o/+X/5f/n/+r/
6//s/+v/6v/n/+b/5v/m/+b/5//n/+n/7P/u/+//7//v/+//8P/w/+z/6v/p/+j/5//m
/+b/5v/n/+f/5//n/+f/5//n/+f/6P/s//L//f8IABUAJAAzAD4ASABcAIIAqgC+ALkA
pgB6ADcA/v/e/8P/nv96/1//Rf8z/zH/Nv8v/yL/IP8k/y3/Ov9J/1r/b/+D/5L/nv+v
/8D/zP/W/97/5P/q/+z/7v/v//H/8f/y//T/9f/4//j/+f/7//z//P/8//z//v/+//7/
/v/+//////8AAAAAAAAAAAEAAAAAAAAAAAAAAAEAAgACAAQABQAGAAYABAAFAAUABwAH
AAcACAAIAAoACgAKAAoADAANAA4ADgAPAA8ADwAPABMAFAAUABQAFAAUABUAFgAXABcA
FwAXABsAGwAcAB0AHQAdAB8AIAAhACIAIwAkACUAJgAnACkAKAApACoALAAvADAAMQAz
ADUANgA5ADkAPAA+AEAAQABCAEQARgBIAEoATABMAE4ATwBRAFIAUwBUAFUAVgBWAFgA
WABYAFgAWABYAFYAVgBTAFMAUgBRAFAATwBNAE0ATABLAEgARwBFAEMAQgBAAD4AOwA5
ADcANQAzADAALgAqACgAJAAjACAAHwAdABsAGAAWABQAEgAQAA8ADwAMAAwACgAKAAkA
BQAFAAMAAwADAAIAAgABAP///v/+//7//v/+//7//v/+//7//f/9//3//f/9//3///8A
AAAAAAD+/////////wEAAgACAAIAAgACAAMAAwADAAMAAwAEAAUABQAFAAUABAAEAAQA
BAAGAAYABgAGAAgACAAHAAcABgAGAAYABgAIAAcABwAHAAcABwAHAAUABQAFAAUABQAF
AAQABAAEAAMAAwACAAIAAgAAAAIAAgABAAAAAAAAAP/////+//7//v/9//z/+//7//z/
/P/7//v/+//7//v/+f/4//j/+P/6//j/+P/5//n/+f/4//j/+P/3//f/9//1//X/9f/1
//f/9//2//b/9v/2//f/9//2//b/9v/2//X/9f/1//X/9f/1//P/8//2//b/9v/2//T/
9P/0//T/9P/z//P/8//z//P/8//z//T/9P/0//T/9P/y//L/8v/y//L/8v/y//L/8v/y
//L/8v/y//L/8v/y//L/8v/y//L/8v/y//L/8v/w//D/8P/w//L/8v/y//L/8P/w//D/
8P/w//D/8P/w//D/8P/w//D/8P/w//D/8P/y//L/8v/y//D/8P/w//D/8P/w//D/8P/w
//D/8P/w//D/8P/w//D/8v/y//L/8v/w//D/8f/x//T/9f/3//f/9v/2//f/+P/6//z/
/f/9//3/AAAAAP3/+v/4//X/9P/z//P/8v/w//L/8P/w/+v/7P/t/+//8P/w/+7/7P/r
/+j/6P/o/+j/6//r/+3/7v/w//H/8f/x//H/8v/y//D/7v/t/+z/6//q/+r/6v/r/+n/
6f/p/+n/6//r/+v/7P/u//b/AQAOABsALAA7AEQATgBmAJAAtADCALkAngBoACUA8v/W
/7n/lv90/1X/N/8p/y3/Mv8p/x7/HP8k/zH/Qv9R/2L/d/+H/5b/pP+1/8b/0v/c/+T/
6v/u//D/8v/z//X/8//0//b/9//6//r/+//9//7//v/+//7/AAAAAAAAAAAAAAEAAQAC
AAIAAgACAAMABAAEAAQABAAEAAUABgAGAAYABwAIAAgACAAJAAkACwANAA0ADgAOAA4A
DgAOAA4AEAARABIAEgAVABUAFQAVABUAFgAWABYAGAAYABkAGgAdAB0AHQAdAB8AHwAg
ACEAIQAhACMAJAAlACYAJwAoACkAKgArAC0ALgAvADAAMgAzADQANQA3ADkAOgA9AD0A
QABCAEQARABIAEoATABOAE4AUABQAFIAUwBVAFYAVwBYAFkAWgBaAFgAWABYAFgAWABY
AFYAVgBVAFUAVABTAFIAUQBPAE8ATgBNAEoASQBHAEUARABCAEAAPQA7ADkANwA1ADIA
MAAuACwAKAAnACQAIwAhAB8AHAAaABgAFgAUABMAEwAQAAwACgAKAAkABwAHAAUABQAF
AAQABAADAAMAAgACAAIAAAAAAAAAAAAAAAAA//////////////////8AAAAAAAACAAMA
AwADAAEAAgACAAIAAgACAAMAAwAFAAUABQAGAAcABwAHAAcABgAGAAYABgAIAAgACAAI
AAoACgAJAAkACAAIAAgACAAIAAcABwAHAAcABwAHAAUABQAFAAUABQAFAAQABAAEAAMA
AwACAAIAAgAAAAIAAgABAAAAAAAAAP/////+//7//v/9//z/+//7//z//P/7//v/+//7
//v/+//6//r/+v/8//r/+v/7//r/+f/3//b/+P/3//f/9//3//f/9//3//f/9//2//b/
9P/0//X/9f/0//T/9P/0//P/8//z//P/9f/1//P/8//y//L/8v/y//L/8v/y//L/8v/x
//H/8f/x//H/8f/z//L/8v/y//L/8v/w//D/8P/w/+7/7v/u/+7/7v/u/+7/7v/w//D/
8P/w//D/8P/w//D/7v/u/+7/7v/u/+7/7v/u/+7/7v/u/+7/7v/u/+7/7v/s/+z/7P/s
/+z/7P/s/+z/6v/q/+r/6v/q/+r/6v/q/+r/6v/q/+r/7P/s/+z/7P/q/+r/6v/q/+r/
6v/q/+r/6P/o/+j/6P/o/+j/6P/o/+j/6P/o/+j/6P/o/+j/6P/m/+b/5v/m/+j/6P/o
/+j/6P/o/+j/6P/o/+j/6P/o/+j/6P/o/+j/5v/m/+b/5v/m/+b/5v/m/+b/5v/m/+b/
5v/m/+b/5v/m/+b/5v/m/+b/5v/m/+b/5v/m/+b/5v/m/+b/5v/m/+b/5//n/+j/6//t
/+3/7f/u//D/8v/0//b/9//3//n//P/8//n/9//0//L/8v/v/+z/6v/n/+b/5v/m/+H/
3//h/+L/4v/i/+D/3v/d/9z/3P/c/9z/3f/e/+H/4//m/+X/5f/l/+X/5P/k/+L/4P/f
/97/3f/c/97/3v/f/9//3//f/9//3//f/9//4P/m//D/+/8KABcAKAAzADoASABkAI4A
rACyAKcAigBQAA0A5P/O/6//hv9k/1H/Pf8x/zP/MP8l/yD/JP8o/y//Pv9R/2T/d/+H
/5L/nv+x/8D/yP/Q/9j/3v/i/+T/5v/n/+n/6f/q/+z/7f/u/+7/7//x//L/8v/y//L/
9P/0//T/9P/0//X/9f/2//b/9v/2//f/+P/4//j/+P/6//v//P/8//r/+//8//z//P/9
//3/////////AAAAAAIAAgACAAIABAAFAAYABgAFAAUABQAFAAcACAAIAAgADAAMAA0A
DgANAA0ADQANAA8ADwAQABEAEQARABMAFAAVABYAFwAYABsAHAAdAB8AHgAfACAAIgAj
ACQAJQAnACkAKgAtAC0AMAAyADQANAA0ADYAOAA6ADwAPgA+AEAAQQBDAEQARQBIAEkA
SgBKAEkASABHAEYASABIAEYARgBFAEUARABDAEIAQQA/AD8APgA9ADoAOQA5ADcANgA0
ADAALQArACkAKQAnACQAIgAiACAAHAAbABYAFQATABEAEAAOAAwACgAIAAcABwAEAAIA
AAAAAP///f/9//v/+//7//r/+v/5//f/9v/2//b/9v/2//b/9v/2//b/9f/1//f/9//3
//f/9f/2//b/9v/2//f/9//3//f/+P/4//j/+P/4//n/+f/7//v/+//8//v/+//7//v/
/P/8//z//P/8//z//P/8//7//v/9//3//v/+//7//v/+//3//f/9//3//f/9//v/+f/5
//n/+f/5//j/+P/4//n/+f/4//j/9v/0//b/9v/1//T/9P/0//X/9f/0//T/9P/z//L/
8f/x//L/8v/x//H/8f/x//H/8f/w//D/8P/w/+7/7v/v/+3/7f/s/+z/7P/r/+v/6//r
/+v/6//r/+v/6//q/+r/7P/s/+3/7f/s/+z/7P/s/+v/6//r/+v/6f/p/+f/5//q/+r/
6v/q/+j/6P/o/+j/6v/p/+n/6f/p/+n/6f/p/+r/6f/o/+f/5v/o/+j/6P/o/+j/6P/o
/+j/6v/q/+r/6v/o/+j/6P/o/+j/6P/o/+j/6P/o/+j/6P/m/+b/5v/m/+j/6P/o/+j/
5v/m/+b/5v/m/+b/5v/m/+b/5v/m/+b/5v/m/+b/5v/m/+b/5v/m/+b/5v/m/+b/5v/m
/+b/5v/m/+b/5v/m/+b/5v/m/+b/5v/m/+b/5v/m/+b/5v/n/+f/6P/p/+v/6//r/+z/
7v/w//L/9P/1//f/+f/8//z/+//7//z//P/+//v/+//6//f/9v/z//L/6v/n/+b/5v/m
/+b/5P/i/+P/4v/i/+L/4P/h/+H/4//i/+T/5f/l/+f/5//o/+j/5//m/+b/5v/j/+L/
4v/i/+H/4f/h/+H/4//j/+P/4//i/+T/7P/5/wQADwAeAC0AOABCAFQAeACiALgAuQCq
AIAAPQACAOL/yf+m/4D/Yf9F/y//K/8y/yv/Hv8a/x7/Jf8y/0X/WP9r/33/iv+Y/6n/
uv/G/9D/2P/i/+b/6P/q/+v/7f/t/+7/8P/x//L/8v/z//X/9v/2//b/9v/4//j/+P/4
//r/+//7//z//P/8//z//f/8//z//P/8//7///8AAAAA/v///wAAAAACAAMAAwAFAAUA
BQAGAAYACAAIAAgACAAIAAkACgAKAA0ADQANAA0ADwAQABAAEAASABIAEwAUABMAEwAT
ABMAFwAXABgAGQAbABsAHQAeAB8AIAAhACIAIwAkACUAJwAoACkAKgAsAC0ALgAvADEA
MwA0ADcANwA6ADwAPgA+AEIARABGAEgASgBMAEwATgBPAFEAUgBTAFYAVwBYAFgAVgBW
AFYAVgBWAFYAVABUAFMAUwBSAFEAUgBRAE8ATwBMAEsASABHAEcARQBEAEIAPgA7ADkA
NwA1ADMAMAAuACwAKgAmACUAIgAhAB8AHQAaABgAFgAUABAADwAPAAwADAAKAAoACQAH
AAcABQAFAAMAAgACAAEAAQAAAAAAAAD+//7//v/+//7//v/9//3//////////////wAA
AAAAAP7///////////8AAAAAAAACAAIAAwADAAMAAwADAAQABQAFAAUABQAEAAQABAAE
AAYABgAGAAYABgAGAAUABQAIAAgACAAIAAgABwAHAAcABwAHAAcABQAFAAUABQAFAAUA
BAAEAAQABQAFAAQABAAEAAIABAAEAAEAAAAAAAAAAQABAAAAAAAAAP///v/9//3//v/+
//3//f/9//3//f/9//z//P/8//z/+v/6//v/+f/5//j/+P/6//n/+f/5//f/9//3//f/
+f/5//j/+P/4//j/+f/5//j/+P/4//j/9//3//f/9//3//f/9f/1//b/9v/2//b/9v/2
//b/9v/2//X/9f/1//X/9f/1//X/9v/0//T/9P/0//T/9P/0//T/8v/y//L/8v/y//L/
8v/y//L/8v/y//L/8v/y//L/8v/w//D/8P/w//D/8P/w//D/8P/w//D/8P/w//D/8P/w
//D/8P/w//D/8P/w//D/8P/w//D/8P/w//D/8P/w//D/8P/w//D/8P/w//D/8P/w/+7/
7v/u/+7/8P/w//D/8P/w//D/8P/w//D/8P/w//D/7v/v/+//8P/z//X/9f/1//j/+v/8
//7/AAABAAEAAwAHAAgABgAFAAUABAAFAAMAAQAAAP7//v/4//b/7//r/+3/7v/u/+7/
7v/s/+v/6v/q/+r/6v/r/+r/6//r/+z/7//v/+//7//y//L/8P/u/+3/7P/r/+r/6P/o
/+n/6f/r/+v/6//r/+v/6//s//D/+P8DAA4AGQAqADsARABMAGQAkAC2AMQAvQCmAHQA
MQD+/+D/xf+i/37/Xf8//y3/Lf8y/yv/IP8e/yT/Mf9C/1H/YP91/4X/lP+k/7f/yP/S
/9z/5P/o/+7/7v/w//H/8//1//b/+P/5//z//P/9/////v/+//7//v8AAAAAAAAAAAIA
AwADAAQABAAEAAQABQAEAAQABAAEAAQABQAGAAYABgAHAAgACAAKAAsACwANAA0ADQAO
AA4AEAAQABAAEAASABMAFAAUABUAFQAVABUAFwAYABgAGAAYABgAGQAaAB0AHQAdAB0A
HwAfACAAIQAjACMAJQAmACcAKAApACoAKwAsAC0ALwAwADEAMgA0ADcAOAA5ADsAOwA8
AD8APwBCAEQARgBGAEgASgBMAE4AUgBUAFQAVgBXAFkAWgBbAFwAXQBeAF4AXABcAFwA
XABdAF4AXQBeAF8AXwBeAF0AXABbAFkAWQBYAFcAVABTAFEATwBOAEwASgBHAEUAQwBB
AD8APAA6ADgANgAyADEALgAtACsAKQAmACQAIgAgAB4AHQAdABoAGAAWABYAFQARABEA
DwAPAA8ADgAOAA0ADQAMAAwADAAMAAwADAAMAAwADAALAAsACwALAAsACwALAAwADAAM
AAoACwALAAsADAAOAA8AEAAPAA4ADgANAA8ADwAPABAADwAPAA8ADwAQABAAEAAQABAA
EAAQABAAEQASABIAEwASABIAEgASABAADwAPAA8AEQARABEADwAPAA8ADwAPAA0ADAAM
AAwADQANAAwADAAKAAgACgAKAAkACAAIAAgACQAJAAgACAAIAAcABgAFAAMABAAEAAMA
AwADAAMAAwADAAIAAgACAAIAAAAAAAEAAQABAAAAAAAAAP//////////////////////
//7//v/+//7///////7//v/+//7//f/9//3//f/9//3/+//7//z//P/8//z//P/8//z/
/P/8//v/+//7//v/+//7//v/+v/6//r/+v/6//r/+v/6//r/+v/6//r/+v/6//r/+v/6
//r/+v/6//r/+v/6//r/+v/4//j/+P/4//r/+v/6//r/+v/6//r/+v/4//j/+P/4//j/
+P/4//j/9v/2//b/9v/2//b/9v/2//b/9v/2//b/9v/2//b/9v/4//j/+P/4//b/9v/2
//b/9v/2//b/9v/2//b/9v/2//b/9v/2//b/9v/2//b/9v/2//b/9v/2//b/9v/2//b/
9v/2//b/9v/2//b/9v/2//T/9P/0//X/9f/2//f/+f/5//n/+v/8//7/AAACAAMABQAH
AAoACgAJAAkACgAKAAoABwAHAAYAAQAAAP3//P/2//P/8v/y//L/8v/w/+7/7//u/+7/
7v/s/+3/7f/v//D/8v/z//P/8//z//T/9P/0//L/8f/w/+3/7P/s/+z/7f/t/+3/7f/t
/+3/7f/t/+7/8v/6/wcAEAAdAC4AOwBEAFAAZgCMALIAxADBAK4AfgA5AAIA6P/P/6b/
gv9r/1X/Qf8//0T/Of8u/y7/Mv85/0T/Vf9m/3n/i/+a/6b/tf/G/9L/3P/i/+j/7v/w
//L/8//1//X/9v/4//n/+v/6//v//f/+//7//v/+//7//v/+//7/AAABAAEAAgAAAAAA
AAABAAQABAAEAAQAAgADAAQABAAEAAUABgAGAAYABwAHAAkACQAJAAoACgAKAAoACgAK
AAwADQAOAA4ADwAPAA8ADwATABQAFAAUABQAFAAVABYAGQAZABkAGQAZABkAGgAbAB0A
HQAfACAAHwAgACEAIgAlACYAJwApACgAKQAqACwALwAwADEAMwAzADQANwA3ADoAPAA+
AD4AQABCAEQARgBIAEoASgBMAE0ATwBQAFEAUABRAFIAUgBSAFIAUgBSAFIAUgBQAFAA
TwBPAE4ATQBOAE0ASwBLAEgARwBEAEMAQwBBAEAAPgA8ADkANwA1ADMAMQAuACwALAAq
ACYAJQAgAB8AHQAbABoAGAAWABQAEgARABEADgAMAAoACgAJAAcABwAFAAUAAwACAAIA
AQABAAAAAAAAAP7//v/+//7//v/+//3//f//////////////AAAAAAAA/v//////////
/wAAAAAAAAAAAAABAAEAAwADAAMABAAFAAUABQAFAAQABAAEAAQABAAEAAQABAAGAAYA
BQAFAAYABgAGAAYABgAFAAUABQAFAAUABQADAAMAAwADAAMAAwACAAIAAgABAAEAAAAA
AAAA/v8AAAAA///+//7//v/9//3//P/8//z/+//6//n/+f/6//r/+f/5//n/+f/5//f/
9v/2//b/+P/2//b/9//1//X/9P/0//b/9f/1//X/9f/1//X/9f/1//X/9P/0//L/8v/z
//P/8v/y//L/8v/z//P/8//z//P/8//x//H/8P/w//D/8P/w//D/8P/w//D/7//v/+//
8f/x//P/8//w//D/8P/w//D/7v/u/+7/7v/u/+7/7v/u/+7/7v/u/+7/8P/w//D/8P/u
/+7/7v/u/+7/7v/u/+7/7v/u/+7/7v/u/+7/7v/u/+z/7P/s/+z/7P/s/+z/7P/s/+z/
7P/s/+z/7P/s/+z/7P/s/+z/7P/s/+z/7P/s/+r/6v/q/+r/7P/s/+z/7P/q/+r/6v/q
/+z/7P/s/+z/6v/q/+r/6v/q/+r/6v/q/+r/6v/q/+r/6P/o/+j/6P/q/+r/6v/q/+r/
6v/q/+r/6v/q/+r/6v/q/+r/6v/q/+j/6P/o/+j/6P/o/+j/6P/o/+j/6P/o/+j/6P/o
/+j/6P/o/+j/6P/o/+j/6P/o/+j/6P/o/+j/6P/o/+j/6P/o/+j/6P/o/+j/6P/o/+j/
6v/q/+r/6v/q/+v/6//s/+3/7//v/+//8P/y//T/9v/2//f/9//5//z//P/5//f/9P/y
//L/7//w//D/7//w/+7/7v/p/+f/6f/q/+r/6v/m/+T/4//i/+L/4v/i/+P/4//l/+b/
6P/p/+n/6f/p/+r/6v/o/+b/5f/k/+P/4v/g/+D/4f/h/+P/4//j/+P/5f/j/+T/6v/0
////DAAbACwANwA+AE4AcACaALQAuACnAIAAQAADANz/wv+j/4L/Yv9B/yn/I/8p/yb/
Hf8W/xj/Iv8x/0D/U/9m/3n/h/+U/6T/t//G/87/2P/g/+T/6P/o/+r/6//t/+3/7v/w
//H/8v/y//P/9f/4//j/+P/4//j/+P/4//j/+P/5//n/+v/6//r/+v/7//z//P/8//z/
/P/9//7//v/+////AAAAAAAAAQABAAMABQAFAAYABgAGAAYABgAGAAYABwAIAAgACwAL
AAsACwANAA4ADgAOABAAEAARABIAFQAVABUAFQAXABcAGAAZABsAGwAdAB4AHQAeAB8A
IAAhACIAIwAlACYAJwAoACoALQAuAC8AMQAzADQANwA3ADoAPAA+AD4AQABCAEQARgBI
AEoASgBMAE8AUQBSAFMAVABVAFYAVgBUAFQAVABUAFQAVABSAFIAUQBRAFAATwBQAE8A
TQBNAEoASQBGAEUAQwBBAEAAPgA8ADkANwA1ADEALwAsACoAKAAmACIAIQAeAB0AGwAZ
ABYAFAASABAADAALAAsACAAIAAYABgAFAAEAAQD//////f/8//z/+//7//r/+v/6//r/
+v/6//r/+P/4//f/9//5//n/+f/5//n/+v/6//r/+v/7//v/+//5//r/+v/6//z//P/9
//3//f/9//3//v/9//3//f/9//7//v/+//7//v/+//7//v8AAAAA/////wAAAAAAAAAA
AAD////////9//3//f/7//3//f/9//3/+//6//r/+v/5//n/+P/4//j/9v/4//j/9//2
//b/9v/1//X/9P/0//T/8//y//H/8f/y//L/8f/x//H/8f/x//H/8P/w//D/8P/u/+7/
7//v/+//7v/u/+7/7f/t/+3/7f/t/+3/7f/t/+3/7P/s/+z/7P/t/+3/7P/s/+z/7P/r
/+v/6//r/+v/6//p/+n/6v/q/+r/6v/q/+r/6v/q/+r/6f/p/+n/6f/p/+n/6f/q/+j/
6P/o/+j/6P/o/+j/6P/o/+j/6P/o/+b/5v/m/+b/6P/o/+j/6P/m/+b/5v/m/+b/5v/m
/+b/5P/k/+T/5P/m/+b/5v/m/+T/5P/k/+T/5P/k/+T/5P/k/+T/5P/k/+T/5P/k/+T/
5P/k/+T/5P/k/+T/5P/k/+L/4v/i/+L/4v/i/+L/4v/i/+L/4v/i/+L/4v/i/+L/4v/i
/+L/4v/g/+D/4P/g/+L/4v/i/+L/4P/g/+D/4P/g/+D/4P/g/+D/4P/g/+D/4P/g/+D/
4P/g/+D/4P/g/+D/4P/g/+D/4P/g/+D/4P/g/+H/4f/i/+X/5//n/+f/5//o/+n/6v/u
/+//7//x//L/8v/v/+3/6//o/+f/4//k/+T/4//k/+T/5P/f/93/3f/e/97/3v/a/9j/
1//W/9b/1v/W/9f/2f/b/9z/3v/d/93/3f/d/9z/3P/a/9j/1//W/9X/1P/W/9b/1//X
/9f/1//X/9f/1f/X/9j/3P/k/+//+P8FABgAJwAuADgATAByAJgAqAClAJAAYAAbAOT/
yP+x/4z/Zv9L/zX/Jf8l/yj/H/8U/xb/Gv8h/y7/Pf9M/1//c/+C/4z/nf+s/7r/wv/K
/9L/1v/Y/9r/2//d/93/3v/g/+H/4P/g/+H/4//m/+b/5v/m/+j/6P/o/+j/6P/p/+n/
6v/q/+r/6v/r/+z/7P/s/+z/6v/r/+z/7P/s/+3/7v/u/+7/7//v//H/8f/x//L/8v/y
//L/8v/y//T/9f/2//b/9f/1//X/9f/3//j/+P/4//j/+P/5//r//f/9//3//f//////
AAABAAEAAQADAAQABQAGAAcACAAHAAgACQALAA4ADwAQABIAEQASABMAFQAXABgAGwAb
ABwAHgAgACAAIgAkACYAKAAqACwALAAuAC8AMQAyADMANAA1ADYANgA4ADgAOAA4ADYA
NgA0ADQAMwAzADIAMQAwAC8ALQAtAC4ALQAqACkAJwAlACQAIgAeABsAGQAXABUAEwAQ
AA4ADgAMAAgABwACAAEA///9//r/+P/2//T/8v/x//H/7v/s/+r/6v/p/+X/5f/j/+P/
4//i/+L/4f/f/97/3v/e/9z/3P/c/9z/3v/e/93/3f/d/93/3f/d/9v/3P/c/9z/3P/d
/93/3f/d/97/3v/e/+D/4P/h/+H/3//f/9//4P/h/+H/4f/h/+D/4P/g/+D/4v/i/+L/
4v/i/w==
         </WaveFormData>
      </LeadData>
      <LeadData>
         <LeadByteCountTotal>10000</LeadByteCountTotal>
         <LeadTimeOffset>0</LeadTimeOffset>
         <LeadSampleCountTotal>5000</LeadSampleCountTotal>
         <LeadAmplitudeUnitsPerBit>4.88</LeadAmplitudeUnitsPerBit>
         <LeadAmplitudeUnits>��V</LeadAmplitudeUnits>
         <LeadHighLimit>2147483647</LeadHighLimit>
         <LeadLowLimit>268435456</LeadLowLimit>
         <LeadID>V3</LeadID>
         <LeadOffsetFirstSample>0</LeadOffsetFirstSample>
         <FirstSampleBaseline>0</FirstSampleBaseline>
         <LeadSampleSize>2</LeadSampleSize>
         <LeadOff>FALSE</LeadOff>
         <BaselineSway>FALSE</BaselineSway>
         <ExcessiveACNoise>FALSE</ExcessiveACNoise>
         <MuscleNoise>FALSE</MuscleNoise>
         <LeadDataCRC32>3371314746</LeadDataCRC32>
         <WaveFormData>
AgACAAIAAgACAAIAAgACAAQABAAEAAQAAgACAAIAAgACAAIAAgACAAAAAAAAAAAAAAAA
AAAAAAD+//7//v/+//z//P/8//z/+v/6//r/+v/4//j/+P/4//j/+P/4//j/9v/2//b/
9v/0//T/9P/0//L/8v/y//L/8v/y//L/8v/y//L/8v/y//L/8v/y//L/8P/w//D/8P/w
//D/8P/w/+7/7v/u/+7/7v/u/+7/7v/s/+z/7P/s/+z/7P/s/+z/7P/s/+z/7P/s/+z/
7P/s/+z/7P/s/+z/6v/q/+r/6v/s/+z/7P/s/+r/6v/q/+r/6P/o/+j/6P/q/+r/6v/q
/+j/6P/o/+j/6P/o/+j/6P/o/+j/6P/o/+j/6P/o/+j/6P/o/+j/6P/m/+b/5v/m/+j/
6P/o/+j/5v/m/+b/5v/m/+b/5v/m/+T/5P/k/+T/5v/m/+b/5v/m/+b/5v/m/+T/5P/k
/+T/5P/k/+T/5P/k/+T/5P/k/+T/5P/k/+T/5P/k/+T/5P/k/+T/5P/k/+L/4v/i/+L/
5P/k/+T/5P/m/+b/5v/m/+X/5f/l/+X/5f/m/+b/6P/p/+n/6f/p/+v/7f/u/+//8P/y
//P/9P/y//L/8f/w//H/8f/x//H/8v/y//H/8P/s/+r/6f/p/+f/5//m/+X/4v/g/+D/
3//g/+D/4f/i/+T/5v/o/+j/5v/m/+b/5v/i/+H/3v/d/93/3P/b/9v/3v/e/97/3v/c
/9z/3P/c/97/3v/g/+X/7P/0//3/CwAYACAAKAA+AGIAiQCnAMAA0wDZANkA3ADfAMkA
kQBSACEA9//G/5z/fP9c/0f/Rv9M/1H/Xv9p/3P/gv+P/5f/ov+t/7r/xP/M/9P/2f/d
/9z/3f/f/+D/4P/h/+H/4//k/+X/5f/l/+j/6P/p/+n/6f/q/+r/6//p/+n/6v/q/+z/
7P/t/+3/7f/u/+7/7//t/+3/7//v//H/8f/x//L/8v/z//P/9f/1//b/9v/2//X/9f/2
//b/+v/6//r//P/6//r/+//7//3//////wAA////////AQACAAMAAwAEAAUABgAHAAgA
CAAJAAoADAAPABAAEQASABMAFAAVABgAGAAZABoAHAAeAB8AIAAiACMAJgAnACkAKAAr
ACwALQAyADQANAA3ADkAOgA7ADwAPQA/AEAAQQBCAEQARABEAEYARgBGAEYARABEAEMA
QgBEAEMAQgBCAD8APgA9ADwAOwA6ADkAOAA3ADYANQAyADAALwAtACwALAArACkAJwAj
ACIAIAAeABoAGQAXABUAEwARAA8ADgAMAAkACAAGAAUAAwABAAAAAAD///7//f/5//n/
+P/3//j/9//2//b/9P/0//P/8//z//L/8v/y//L/8v/y//L/9P/0//X/9f/z//T/9P/0
//b/9//3//j/+P/4//j/+P/6//r/+v/7//v/+//8//z//f/9//3//f/9//7//v//////
////////AAAAAAAAAAAAAAAAAAAAAAAAAAAAAP7//v/9//3//f/9//3//f/8//z//P/7
//r/+v/5//n/+f/4//j/+P/3//b/9v/1//X/9f/1//T/8//z//P/8f/x//H/8f/x//D/
8P/w//D/8P/w/+//7//v/+7/7v/u/+7/7v/t/+3/7f/t/+3/7f/t/+7/7v/u/+7/7v/t
/+3/7f/r/+v/6v/q/+z/7P/s/+z/7P/s/+z/6//r/+v/6//r/+v/6//r/+v/6//r/+v/
6//q/+r/6v/q/+r/6v/q/+r/6v/q/+r/6v/q/+r/6v/q/+r/6v/q/+r/6v/o/+j/6P/o
/+j/6P/o/+j/6P/o/+j/6P/o/+j/6P/o/+j/6P/o/+j/6P/o/+j/6P/o/+j/6P/o/+b/
5v/m/+b/6P/o/+j/6P/o/+j/6P/o/+j/6P/o/+n/6f/p/+n/6f/q/+r/7P/t/+3/7f/t
/+//7//w//H/8v/0//X/9v/2//T/8//y//H/8f/x//H/8P/w/+//7v/q/+v/6//s/+3/
7//u/+3/7P/q/+r/6f/o/+b/5//o/+j/7P/u/+7/7v/u/+7/7v/s/+n/5v/l/+X/5P/j
/+P/5P/k/+T/5P/k/+T/5P/k/+T/5P/m/+v/8P/2////CwAYACQALAA8AFwAhQCpAMIA
1wDjAOcA6gDvAOUAtwB2AD0ADwDc/6z/jP9s/03/RP9K/1H/Xv9p/3X/gP+P/5v/pv+z
/8D/yv/U/9v/4f/l/+b/5//p/+r/6v/r/+v/7f/u/+//7//v//D/8P/x//H/8f/y//L/
8//z//P/9P/0//T/9P/1//X/9f/2//b/9//3//f/+f/5//n/+f/5//r/+v/7//v//f/9
//7//v/+//////8AAAAAAgACAAIABAAEAAQABQAFAAUABwAHAAgACwALAAsADQAMAA0A
DQAOAA8AEAARABIAFAAVABYAGAAXABgAGQAaABsAHAAdACAAIAAhACIAJAAmACcAKAAq
AC0AMAAxADMANAA3ADgAOQA8AD4APgBBAEMARABFAEYARwBJAEoASwBMAE4ATgBOAFAA
UABQAFAAUABQAE8ATgBMAEsASgBKAEkASABHAEYARwBGAEUARABBAEAAPwA8ADoAOQA3
ADYANAAzADEALwArACoAKAAmACQAIwAhAB8AHQAbABkAGAAUABEAEAAOAA8ADQALAAoA
CAAHAAYABQADAAMAAgABAAAA///+//7//v/+//3//f/9//z//P/8//z//P/8//z//P/8
//3//f/9//7//v/+//7//////wAAAAAAAAAAAAACAAIAAgADAAMAAwAEAAQABQAFAAUA
BQAHAAgACAAJAAkACQAJAAkACAAIAAgACAAKAAoACgAKAAoACgAKAAgACgAJAAkACQAH
AAcABwAGAAYABgAFAAQABAADAAMAAwACAAIAAgABAAAAAAD///////////7//f/9//3/
+//7//v/+//7//r/+v/6//r/+v/6//n/+f/5//j/+P/4//j/+P/3//f/9//3//f/9//3
//j/+P/4//j/+P/3//f/9//3//f/9v/2//b/9v/2//b/9P/0//T/8//1//X/9f/1//X/
9f/1//X/9f/1//X/9f/0//T/9v/0//T/9P/0//T/9P/0//T/9P/0//T/9P/0//T/8v/y
//L/8v/y//L/8v/y//L/8v/y//L/8v/y//L/8v/w//D/8P/w//D/8P/w//D/8P/w//D/
8P/y//L/8v/y//L/8v/y//L/8v/y//L/8v/y//L/8v/y//D/8P/w//D/8P/w//D/8P/w
//D/8P/w//D/8P/w//D/8v/y//P/8//x//H/8f/y//T/9v/3//f/9f/1//f/+f/6//v/
/P/+//3//v/+//7/+//6//n/+f/5//n/+P/4//n/+P/0//L/8v/z//T/9f/2//X/9P/y
//D/7//u/+7/7//w//D/8v/0//T/9P/0//L/8v/w/+//7P/r/+v/6v/p/+n/6v/q/+r/
6v/q/+r/6v/s/+z/7P/s/+//9v/+/wcAEwAgACgAMABEAGYAjQCtAMQA1QDdAOEA5gDt
AOEAtQB2AD0ACwDY/6z/jv9s/1H/Sv9Q/13/av91/4H/jP+Z/6P/sP+9/8r/1P/c/+H/
5//p/+r/6//t/+7/7P/t/+3/7//w//H/8f/x//T/9P/1//X/9f/2//b/9//1//X/9v/2
//j/+P/5//n/+f/6//r/+//7//v//f/9//3//f/9//7//P/9//3///8BAAIAAgACAAMA
AwAEAAQABAAEAAQABgAIAAgACQAJAAcACQAJAAoACwALAAsADQAOAA8ADwAQABEAEgAT
ABQAFgAXABgAGgAbABwAHQAeAB0AHgAfACIAIgAjACQAJgAqACsALAAuAC0AMAAxADMA
NAA3ADgAOQA8AD4APgBBAEMARABFAEYARwBJAEoASwBMAE4ATgBOAEwATABMAEwATABM
AEsASgBMAEsASgBKAEcARgBFAEQARQBEAEMAQgA/AD4APQA6ADoAOQA3ADYANAAzADEA
LwAtACwAKgAoACYAJQAjACEAHwAdABsAGgAYABUAFAASABEADwANAAwACgAJAAgABwAF
AAUABAADAAIAAQAAAAAAAAAAAP////////7//v/+//7//v/+//7//v/+/////////wAA
AAAAAAAAAQABAAIAAAAAAAAAAAAEAAQABAAFAAUABQAGAAYABwAHAAcABwAHAAgACAAJ
AAkACQAJAAkACAAIAAgACAAIAAgACAAIAAgACAAIAAYACAAHAAcABwAFAAUABQAEAAQA
BAADAAIAAgABAAEAAQAAAAAAAAD///7//v/9//3//f/9//z/+//7//v/+f/5//n/+f/5
//j/+v/6//r/+v/6//n/+f/5//b/9v/2//b/+P/3//f/9//1//X/9f/1//T/9P/0//T/
9P/z//P/8//z//P/8v/y//L/8v/y//L/8v/y//L/8f/x//H/8f/x//H/8f/x//H/8f/x
//H/8f/u/+7/8P/w//D/7v/u/+7/7v/s/+z/7P/s/+z/7P/s/+z/7P/s/+z/7P/s/+z/
7P/s/+z/7P/s/+z/6v/q/+r/6v/q/+r/6v/q/+r/6v/q/+r/6v/q/+r/6v/q/+r/6v/q
/+r/6v/q/+r/6P/o/+j/6P/o/+j/6P/o/+j/6P/o/+j/6P/o/+j/6P/m/+b/5v/m/+j/
6P/o/+j/5v/m/+b/5v/k/+T/5P/k/+T/5P/k/+T/5P/k/+T/5P/k/+T/5P/k/+T/5P/k
/+T/5P/k/+T/5P/k/+T/5P/k/+L/4v/i/+L/5P/k/+T/5P/i/+L/4v/i/+L/4v/i/+L/
4v/i/+L/4v/i/+L/4v/i/+D/4P/g/+D/4P/g/+D/4P/i/+P/4//j/+P/4//k/+T/6P/p
/+n/6f/p/+v/7f/u/+3/7v/w//H/8v/y//L/8f/w/+//7//v/+z/6v/p/+f/6P/k/+L/
4f/h/+H/4f/g/9//3v/c/9z/2//a/9r/2//d/97/4f/k/+L/4v/i/+L/4P/e/93/2v/Z
/9n/2P/X/9n/2v/a/9r/2v/a/9r/2v/a/9r/2v/c/+P/6v/0//3/CQAWABwAKABCAGgA
jwCvAMQA1wDdAN0A4ADfAL8AfwBCABkA6/+2/47/cP9Q/0P/RP9I/1H/XP9p/3X/gv+N
/5X/oP+t/7r/xP/M/9H/1f/Z/9r/2//d/97/3v/f/9//4f/i/+P/4//j/+T/5P/l/+X/
5f/m/+b/5//n/+f/6P/o/+j/6P/p/+n/6f/q/+r/6//r/+v/7f/t/+3/7f/t/+7/7v/v
/+//8f/x//L/8v/y//P/8//0//T/9v/2//b/+P/2//b/9//3//n/+//7//z//f/9//3/
///+//////8AAAEAAgADAAQABAAFAAYACAALAAwADQAOAA0ADgAPABIAEgATABQAFgAa
ABsAHAAeAB8AIgAjACUAJAAnACgAKQAsAC4ALgAxADMANAA1ADYANwA5ADoAOwA8AD4A
PgA+AD4APgA+AD4APgA+AD0APAA8ADsAOgA6ADkAOAA3ADYAMwAyADEAMAAvAC4ALQAq
ACoAKQAnACYAJAAjACEAHwAdABwAGgAYABgAFwAVABMAEQAPAA0ADAAKAAcABgAEAAMA
AQD///7//P/7//r/+f/3//f/9v/1//T/8//y//L/8P/w/+//7//v/+7/7v/u/+7/7v/u
/+7/7v/u/+//7//x//L/8v/y//L/8//z//T/9P/0//T/9P/2//b/9v/3//f/9//4//j/
+f/5//n/+f/5//r/+v/7//v/+//7//v//P/8//z//P/8//z//P/8//z//P/8//r/+v/5
//n/+f/5//n/+f/4//b/9v/1//T/9v/1//X/9f/y//L/8v/x//D/8P/v/+//7//v/+7/
7f/v/+//7f/t/+v/6//r/+r/6v/q/+r/6v/o/+f/5//n/+j/6P/o/+j/6P/n/+f/5//n
/+f/5//n/+b/5v/m/+b/5v/l/+X/5f/l/+X/5P/k/+b/5v/m/+b/5v/m/+b/5f/l/+X/
5f/l/+P/4//j/+P/4//j/+P/4//k/+T/5P/k/+b/5P/k/+T/5P/i/+L/4v/i/+L/4v/i
/+L/5P/k/+T/5P/i/+L/4v/i/+L/4v/i/+L/4v/i/+L/4v/i/+L/4v/i/+T/5P/k/+T/
4v/i/+L/4v/i/+L/4v/i/+L/4v/i/+L/4v/i/+L/4v/i/+L/4v/i/+L/4v/i/+L/4v/i
/+L/4v/i/+L/4v/i/+T/5P/k/+T/4v/i/+L/4//j/+P/4//j/+L/4v/k/+X/5//n/+f/
6f/t/+7/7//w//L/8//0//T/9//3//f/9//2//X/9P/y//D/7//u/+r/5v/l/+X/5f/n
/+b/5f/k/+T/5P/j/+L/4P/h/+L/4v/k/+b/5v/m/+j/6P/o/+b/5//k/+P/4//i/+H/
4f/i/+D/4P/g/+D/4v/i/+L/4v/i/+L/5//u//T/+/8FABIAHgAmADQAUgB9AKEAvgDX
AOkA7wDyAPsA9QDNAIoATQAbAOb/tP+S/3D/T/9E/0j/T/9a/2n/df+C/43/mf+i/7H/
vv/K/9D/2f/f/+P/5P/l/+f/6P/o/+n/6f/r/+z/7f/t/+3/7v/u/+//7//v//D/8P/x
//H/8f/y//L/8v/y//P/8//z//T/9P/1//X/9f/3//f/9//3//f/+P/4//n/+f/7//v/
/P/8//z//////wAAAAAAAAAAAAACAAQABAAFAAUABQAHAAcACAAJAAkACQALAAoACwAL
AAwADwAQABEAEgASABMAFAAWABcAGAAZABoAGwAcAB0AIAAiACMAJAAmACYAJwAoACoA
KwAuAC8AMQAyADUANgA3ADwAPgA+AEEAQwBEAEUARgBHAEkASgBLAE4AUABQAFAAUABQ
AFAAUABQAFAATwBOAE4ATQBMAEwASwBKAEkASABHAEYARQBEAEEAQAA/ADwAPAA7ADkA
OAA2ADUAMwAxAC0ALAAqACgAKAAnACUAIwAfAB0AGwAaABgAFQAUABIAEQAPAA0ADAAM
AAsACgAJAAcABwAGAAUABAADAAIAAgACAAIAAQABAAEAAAAAAAAAAAAAAAAAAAAAAAAA
AQABAAEAAgACAAIAAgADAAMABAAEAAQABAAEAAYABgAGAAcABwAHAAgACAAJAAkACQAJ
AAkACgAKAAsACwALAAsACwAMAAwADAAMAAwADAAMAAwADAAMAAwACgAKAAkACQAJAAkA
CQAJAAgACAAIAAcABgAIAAcABwAHAAQABAAEAAMAAgACAAEAAQABAAEAAAD//wEAAQD/
/////////////v/+//7//v/+//z/+//7//v//P/8//z//P/8//v/+//7//n/+f/5//n/
+v/6//r/+v/4//f/9//3//n/+f/4//j/9v/2//b/9v/2//b/9v/1//f/9//3//f/9//3
//f/9//1//X/9f/1//b/9v/2//b/9v/0//T/9P/0//T/9P/0//T/9P/0//T/9P/y//L/
8v/y//L/8v/y//L/8v/y//L/8v/w//D/8P/w//D/8P/w//D/8P/w//D/8P/w//D/8P/w
//D/8P/w//D/8P/w//D/8P/w//D/8P/w//D/8P/w//D/7v/u/+7/7v/w//D/8P/w//D/
8P/w//D/8P/w//D/8P/w//D/8P/w//D/8f/x//H/8f/x//L/8v/0//X/9f/1//f/+f/7
//z//f/+/wAAAQAEAAQABAADAAQAAwADAAMAAgAAAP///f/7//b/8//x//H/8f/x//D/
8f/w/+7/7v/t/+z/7P/t/+z/7P/u//D/8v/y//L/8v/0//L/8f/u/+3/7f/s/+v/6f/q
/+r/6v/s/+z/7P/s/+z/7P/s/+7/8f/4//7/BQARAB4AKAAwAEIAZACLAKsAxgDZAOcA
6wD0APsA7wDDAIQASQAXAOL/tP+U/3L/Vf9O/1T/Xf9s/3f/gf+K/5f/o/+w/7//zP/U
/9z/4//n/+v/7P/t/+//8P/w//H/8f/z//L/8//z//P/9P/0//X/9f/1//b/9v/3//f/
9//4//j/+P/4//n/+f/5//r/+v/7//v/+//9//3/+//7//v//P/+//////8BAP//AAAA
AAAAAwADAAQABAAGAAYABgAIAAgACAAJAAkACQALAAsADAANAA0ADQAPABAAEQARABIA
EQASABMAFAAWABcAGAAaABkAGgAbABwAHwAgACEAJAAkACUAJgAoACoAKwAsAC4ALwAy
ADMANQA0ADcAOAA5ADwAPgA+AEEAQwBEAEUARgBHAEkASgBLAEwATgBOAE4ATgBOAE4A
TgBOAE4ATQBMAEwASwBKAEoASwBKAEkASABFAEQAQwBCAEEAQAA/ADwAPAA7ADkAOAA0
ADMAMQAvAC8ALgAsACoAJgAlACMAIQAfAB0AGwAaABgAFQAUABIAEQAPAA0ADAAKAAkA
CAAHAAcABwAGAAUAAgABAAAAAAAAAAAA/////wEAAAAAAAAAAAAAAAAAAAAAAAAAAQAB
AP//AAAAAAAAAgADAAMABAACAAIAAgACAAQABAAEAAUABQAFAAYABgAFAAUABQAFAAUA
BgAGAAcACQAJAAkACQAIAAgACAAIAAgACAAIAAgACAAIAAgABgAGAAUABQAFAAUABQAF
AAQABAAEAAMAAgACAAEAAQABAAAAAAAAAP///v/+//3//f/9//3//P/7//n/+f/3//f/
+f/5//n/+P/4//j/+P/4//b/9f/1//X/9P/0//T/9P/0//P/8//z//P/8//z//P/8v/y
//L/8v/y//H/8f/x//P/8//y//L/8P/w//D/8P/w//D/8P/v/+//7//v/+//7//v/+//
7//t/+3/7f/t/+7/7v/u/+7/7v/s/+z/7P/s/+z/7P/s/+z/7v/u/+7/7v/u/+7/7v/u
/+z/7P/s/+z/7P/s/+z/7P/q/+r/6v/q/+z/7P/s/+z/7P/s/+z/7P/q/+r/6v/q/+r/
6v/q/+r/6P/o/+j/6P/q/+r/6v/q/+r/6v/q/+r/6v/q/+r/6v/q/+r/6v/q/+j/6P/o
/+j/6P/o/+j/6P/o/+j/6P/o/+b/5v/m/+b/6P/o/+j/6P/o/+j/6P/o/+b/5v/m/+b/
5v/m/+b/5v/m/+b/5v/n/+f/5//n/+f/5v/m/+j/6f/p/+n/6f/r/+3/7v/v//D/9P/1
//b/9v/5//n/+f/5//j/9//2//T/8//x/+//6v/o/+f/5//n/+f/5v/l/+T/5P/k/+P/
4v/g/+H/4v/i/+T/5v/m/+b/5v/m/+b/5P/l/+L/4f/h/+D/3//f/+D/4P/g/+D/4P/g
/+D/4P/g/+L/5P/p//D/9v///wsAGAAiACwAPgBgAIsAsQDKAOEA7wDvAPAA8wDjAKsA
ZAAzAAkA0P+i/4L/Yv9J/0b/Sv9P/1r/af9z/4D/jf+Z/6T/r/+8/8j/0P/V/9v/3//g
/+H/4//k/+T/5f/l/+f/6P/p/+n/6f/s/+z/7f/t/+v/7P/s/+3/7//v//D/8P/u/+7/
7//v//H/8v/y//P/8//z//X/9f/1//X/9f/2//b/9//3//n/9//4//j/+P/7//v//P/8
//z//P/8//7//v/+//////8BAAMAAwAEAAMAAwADAAUACAAJAAkACgAJAAoACwAMAA4A
DwAQABIAEwAUABUAFgAXABgAGQAcABwAHQAeACAAIgAjACQAJgAnACoAKwAtAC4AMQAy
ADMANgA4ADgAOwA9AD4APwBAAEEAQwBEAEUARgBIAEgASABIAEgASABIAEgASABHAEYA
RgBFAEQARABDAEIAQQBAAD8APgA9ADwAOQA4ADcANAA0ADMAMQAwAC4ALQArACkAJwAm
ACQAIgAgAB8AHQAbABsAGQAXABYAEgAPAA4ADAANAAsACQAIAAQAAwACAAEA//////7/
/f/8//v/+v/6//r/+v/5//n/+f/4//j/+P/4//j/+P/4//r/+v/7//v/+//8//z//P/8
//3//f/+//7//v/+//7/AAAAAAAAAQADAAMABAAEAAMAAwADAAMAAwAEAAQABQAFAAUA
BQAFAAgACAAIAAgACAAIAAgACAAGAAYABgAEAAQAAwADAAMAAwADAAMAAgACAAIAAQAA
AAAA/////////v/+//7//f/8//z/+//7//v/+//6//n/+//7//n/+f/3//f/9//2//b/
9v/2//b/9v/1//X/9f/0//T/9P/0//b/9f/1//X/8//z//P/8//0//T/9P/0//L/8f/x
//H/8f/x//D/8P/w//D/8P/w//D/8P/w/+//7//v/+//7//v/+//7//v/+//7//v/+//
8P/w//D/8P/w/+7/7v/u/+7/7v/u/+7/7v/u/+7/7v/u/+7/7v/u/+7/7v/u/+7/7v/s
/+z/7P/s/+7/7v/u/+7/7P/s/+z/7P/s/+z/7P/s/+r/6v/q/+r/6v/q/+r/6v/q/+r/
6v/q/+z/7P/s/+z/7P/s/+z/7P/q/+r/6v/q/+r/6v/q/+r/6v/q/+r/6v/q/+r/6v/q
/+z/7P/s/+z/6v/q/+r/6v/q/+r/6v/q/+r/6v/q/+r/6P/o/+j/6P/q/+r/6v/q/+r/
6v/q/+r/6v/q/+r/6v/q/+r/6v/q/+j/6P/o/+j/6P/o/+j/6P/o/+j/6P/o/+r/6v/q
/+r/6P/o/+j/6P/o/+j/6P/o/+j/6P/o/+j/6P/o/+j/6P/o/+j/6P/o/+j/6P/o/+j/
6P/p/+n/6f/p/+n/6v/q/+z/7f/t/+3/7//x//P/9P/1//b/+P/5//r/+v/6//n/9v/1
//X/9f/3//b/9v/1//T/8P/u/+3/7f/t/+3/7P/p/+j/5v/m/+f/5v/m/+f/6P/o/+r/
7P/s/+z/7P/s/+z/6v/p/+b/4//j/+L/4f/h/+L/4v/i/+T/5P/k/+T/5P/k/+T/5v/t
//L/+v8DABEAHAAkADAASgBuAJUAsQDEANMA2wDhAOoA7QDVAJ8AYgArAPn/xv+e/37/
XP9J/0r/Uv9d/2r/d/+B/4z/l/+j/7D/vf/K/9D/2P/d/+H/4//k/+X/5//o/+b/5//n
/+n/6v/r/+v/6//u/+7/7//v/+3/7v/u/+//7//v//D/8P/w//D/8f/x//H/8v/y//P/
8//z//X/9f/3//f/9//4//j/+f/5//v/+//8//z//P/7//v//P/8//7//v/+/wAAAAAA
AAEAAQADAAUABQAGAAUABQAFAAcACgALAAsADAALAAwADQAOABAAEQASABQAEwAUABUA
FgAXABgAGQAcAB4AHwAgACIAIgAjACQAJgAnACoAKwAtAC4AMQAyADMANgA4ADgAOwA9
AD4APwBAAEEAQwBEAEUARgBIAEgASABIAEgASABIAEgASABHAEYARgBFAEQARABDAEIA
QQBAAD0APAA7ADoAOwA6ADkANgA0ADMAMQAwADAALwAtACsAJwAmACQAIgAiACEAHwAd
ABsAGQAXABYAFAARABAADgANAAsACQAIAAYABQAEAAMA//////7//f/+//3//P/8//z/
/P/7//v/+f/4//j/+P/6//r/+v/6//r/+v/7//v/+f/6//r/+v/6//v/+//8//7//v/+
//7//v/+//7/////////AAAAAAEAAQABAAEAAQACAAIAAwADAAMAAwADAAQABAAEAAQA
AgACAAIAAgACAAIAAgAAAAAA/////////////////v/+//7//f/8//r/+f/5//n/+v/6
//r/+f/4//j/9//3//X/9f/0//P/9f/1//P/8//z//P/8//y//D/8P/w//D/8P/v/+//
7//u/+7/7v/u/+7/7f/t/+3/7f/t/+3/7f/s/+z/7P/s/+z/6//r/+v/6//r/+r/6v/q
/+r/6v/q/+r/6v/q/+n/6f/p/+n/6f/p/+n/6f/p/+f/5//n/+f/6P/o/+j/6P/o/+b/
5v/m/+b/6P/o/+j/6P/m/+b/5v/m/+b/5v/m/+b/5P/k/+T/5P/k/+T/5P/k/+T/5P/k
/+T/5P/k/+T/5P/k/+T/5P/k/+L/4v/i/+L/4v/i/+L/4v/k/+T/5P/k/+L/4v/i/+L/
4v/i/+L/4v/i/+L/4v/i/+D/4P/g/+D/4P/g/+D/4P/g/+D/4P/g/+D/4P/g/+D/4P/g
/+D/4P/e/97/3v/e/97/3v/e/97/3v/e/97/3v/e/97/3v/e/97/3v/e/97/3v/e/97/
3v/e/97/3v/e/97/3v/e/97/3v/f/9//3//f/9//4P/g/+L/4//j/+P/4//l/+f/6P/n
/+j/6v/r/+r/6v/q/+n/5v/l/+X/5f/m/+b/5//n/+f/5P/j/+P/4v/h/+D/3v/d/9z/
2v/a/9n/2P/Y/9n/2v/a/9z/3v/c/9z/3P/c/9r/2P/X/9T/0//T/9L/0f/T/9T/1P/U
/9T/1P/U/9T/1P/U/9T/2P/d/+L/6P/x//3/DgAWAB4AMABQAHcAmQC0AMUA0QDRANIA
1wDJAJcAVgAjAPn/xv+Y/3r/WP8//zr/QP9F/1D/W/9l/3L/f/+L/5T/n/+u/7r/wv/H
/83/z//Q/9H/0//U/9b/1//X/9n/2P/Z/9n/2f/a/9r/2//b/9v/3P/c/93/3f/d/97/
3v/g/+D/4f/h/9//4P/g/+H/4f/h/+P/4//j/+P/4//k/+T/5f/l/+f/5//o/+j/6P/p
/+n/6v/q/+r/6v/q/+z/7P/s/+3/7f/t/+//7//w//H/8f/x//P/9P/1//X/9v/3//j/
+f/6//j/+f/6//z///8AAAEAAgADAAQABQAIAAgACQAKAAwADgAPABAAEgATABYAFwAZ
ABoAHQAeAB8AIAAiACIAJQApACoAKwAsAC0ALwAwADEAMgA0ADQANAA2ADYANgA2ADQA
NAAzADIAMgAxADAAMAAvAC4ALQAsAC0ALAArACoAJwAmACUAIgAgAB8AHQAcABoAGQAX
ABUAFQAUABIAEAAMAAsACQAHAAUAAwABAAAA/P/5//j/9v/1//P/8f/w/+7/7f/s/+v/
6f/p/+j/5//m/+X/5P/k/+L/4v/h/+H/4//i/+L/4v/g/+D/4P/g/+D/4P/h/+H/4f/i
/+L/4v/k/+X/5f/m/+T/5P/k/+T/5v/m/+b/5//p/+n/6v/q/+n/6f/p/+n/6//s/+z/
7f/t/w==
         </WaveFormData>
      </LeadData>
      <LeadData>
         <LeadByteCountTotal>10000</LeadByteCountTotal>
         <LeadTimeOffset>0</LeadTimeOffset>
         <LeadSampleCountTotal>5000</LeadSampleCountTotal>
         <LeadAmplitudeUnitsPerBit>4.88</LeadAmplitudeUnitsPerBit>
         <LeadAmplitudeUnits>��V</LeadAmplitudeUnits>
         <LeadHighLimit>2147483647</LeadHighLimit>
         <LeadLowLimit>268435456</LeadLowLimit>
         <LeadID>V4</LeadID>
         <LeadOffsetFirstSample>0</LeadOffsetFirstSample>
         <FirstSampleBaseline>0</FirstSampleBaseline>
         <LeadSampleSize>2</LeadSampleSize>
         <LeadOff>FALSE</LeadOff>
         <BaselineSway>FALSE</BaselineSway>
         <ExcessiveACNoise>FALSE</ExcessiveACNoise>
         <MuscleNoise>FALSE</MuscleNoise>
         <LeadDataCRC32>1834043546</LeadDataCRC32>
         <WaveFormData>
AgACAAIAAgAEAAQABAAEAAQABAAEAAQABAAEAAQABAAEAAQABAAEAAIAAgACAAIAAgAC
AAIAAgACAAIAAgACAAAAAAAAAAAA/v/+//7//v/8//z//P/8//z//P/8//z/+v/6//r/
+v/6//r/+v/6//j/+P/4//j/+P/4//j/+P/2//b/9v/2//b/9v/2//b/9P/0//T/9P/0
//T/9P/0//L/8v/y//L/9P/0//T/9P/y//L/8v/y//L/8v/y//L/8P/w//D/8P/y//L/
8v/y//L/8v/y//L/8P/w//D/8P/w//D/8P/w//D/8P/w//D/7v/u/+7/7v/u/+7/7v/u
/+7/7v/u/+7/7v/u/+7/7v/u/+7/7v/u/+z/7P/s/+z/7P/s/+z/7P/u/+7/7v/u/+7/
7v/u/+7/7P/s/+z/7P/s/+z/7P/s/+z/7P/s/+z/6v/q/+r/6v/s/+z/7P/s/+r/6v/q
/+r/7P/s/+z/7P/q/+r/6v/q/+r/6v/q/+r/6P/o/+j/6P/q/+r/6v/q/+j/6P/o/+j/
6P/o/+j/6P/q/+r/6v/q/+z/7P/s/+3/6//r/+z/7f/t/+7/7v/v//H/8v/z//T/8//z
//P/9f/1//X/9P/0//T/9P/0//X/9//2//X/9P/0//P/8v/y//D/8P/v/+7/6//q/+r/
6f/p/+n/6f/p/+z/7v/v/+//7f/t/+v/6v/p/+j/5f/l/+T/4//j/+P/4//j/+T/5P/i
/+L/4v/i/+T/5P/k/+T/5v/o/+r/7//6/wEACgAeADsAYwCNALkA6QAgAVUBggGaAYUB
PAHiAJ4AZgAmAOf/uv+X/4X/hP+E/4j/jf+T/5X/nv+n/67/tf/A/8n/zv/U/9n/3P/d
/97/3v/f/9//4f/h/+L/4v/j/+T/5P/k/+P/4//j/+T/5v/m/+b/5//l/+b/5v/m/+j/
6f/p/+r/6v/q/+r/6//p/+n/6v/q/+z/7P/s/+z/6//r/+v/7P/t/+3/7f/t/+7/7v/v
/+//8f/x//L/8v/y//P/8//0//T/9f/1//X/9P/0//X/9f/2//f/9//4//n/+v/7//z/
/P/9//7///8AAAAAAAACAAIAAwAFAAYABwAHAAkACQAKAAwADQAOABAAEQASABQAFwAY
ABkAGwAcAB0AHwAgACEAIgAjACUAJgAnACcAJwApACkAKgAqACoAKwArACsAKQApACkA
KAApACgAKAAoACgAJwAmACYAJAAkACIAIQAiACEAIAAgAB0AHAAcABsAGgAZABgAGAAX
ABYAFQAVABIAEAAQAA8ADQALAAsACgAHAAUABQAEAAMAAgACAP/////+//z/+//4//f/
9//2//f/9v/1//T/8v/y//L/8v/x//H/8f/x//H/8P/w//D/8P/w//H/8f/x//H/8v/y
//L/8v/z//P/9f/1//X/9v/3//f/9//4//j/+f/5//v/+//7//v/+//9//3//v/+//7/
/v/9//3//v/+//7//v8AAAAA///////////////////+//z//v/+//3//P/8//z//P/6
//r/+v/6//n/+f/6//n/+f/5//f/9//2//b/9v/1//T/9P/0//P/8//z//P/8//y//L/
8v/x//H/8f/x//H/8f/x/+//7//u/+7/8P/w//D/7//v/+//7//w//D/8P/w/+//7//u
/+7/7v/s/+v/6//r/+3/7f/t/+3/7v/u/+3/7f/t/+3/7f/t/+3/7f/t/+3/7f/t/+3/
7f/t/+z/7P/s/+z/6v/q/+r/6v/q/+r/6v/q/+r/6v/q/+r/7P/s/+z/7P/q/+r/6v/q
/+r/6v/q/+r/6P/o/+j/6P/o/+j/6P/o/+r/6v/q/+r/6v/q/+r/6v/q/+r/6v/q/+j/
6P/o/+j/6v/q/+r/6v/o/+j/6P/o/+r/6v/q/+r/6v/q/+v/6//r/+z/7f/t/+7/7v/v
//H/8P/x//L/8//z//P/9f/1//P/8v/y//L/9P/0//X/9f/0//P/8v/w//L/8v/z//T/
9v/1//T/8//w//D/7//v/+//7//v//D/8v/z//P/8//x/+//7v/t/+r/5//n/+b/5//n
/+f/5//n/+j/6P/o/+j/6P/o/+j/5v/o/+j/6P/o/+r/7//2/wEACgAYADEAVwCDAK8A
3wAUAU8BhAGoAakBdAEYAcYAhgBEAAEAzv+l/4v/hP+E/4b/jf+T/5f/nv+p/7L/uf/C
/83/1P/a/9//4v/l/+b/5v/n/+f/5//n/+j/6P/p/+r/6v/q/+3/7f/t/+7/7v/u/+7/
7//t/+7/7v/u/+7/7//v//D/8P/w//D/8f/z//P/9P/0//T/9P/0//T/9f/1//X/9v/3
//f/9//3//j/+P/5//n/+f/5//r/+v/6//v/+//8//z//f/9//3/AAAAAAEAAQAAAAEA
AQACAAEAAgADAAQABAAFAAYABwAKAAoACgAMAAwADQAPABAAEQARABMAEwAUABYAFwAY
ABoAGwAcAB4AHwAgACEAIwAkACUAJwAoACkAKgArAC0AMAAxADEAMQAxADEAMgAyADQA
NQA1ADUANwA3ADcANgAzADIAMgAyADIAMQAwADAAMAAwAC4ALQAsACsAKgAqACkAKAAo
ACcAJgAlACQAJAAhACAAHwAfABwAGgAaABkAGQAXABcAFgARAA8ADwAOAA0ADAAMAAkA
BwAGAAQAAwAEAAMAAwACAAEAAAD///7//v/+//7//v/9//3//f/9//3//P/8//z//P/8
//3//f/9//3//v/+//7//v//////////////AAABAAEAAQACAAIAAwADAAUABQAFAAUA
BQAHAAcACAAIAAgACAAHAAcACAAIAAgACAAKAAoACQAJAAkACQAJAAkACQAIAAYACAAI
AAcABgAGAAgACAAGAAYABgAGAAUABQAEAAMAAwADAAMAAwACAAIAAgABAAAAAAAAAP//
///////////+//7//v/9//3//f/7//v/+//7//3//f/8//z//P/8//z/+//5//n/+f/6
//r/+v/6//n/+//6//r/+v/4//f/9//3//f/9//3//f/+P/4//f/9//3//f/9//3//n/
+f/5//n/9//3//f/9//3//j/+P/4//b/9v/2//b/9v/2//b/9v/2//b/9v/2//b/9v/2
//b/9v/2//b/9v/2//b/9v/2//b/9v/2//b/9v/0//T/9P/0//T/9P/0//T/9P/0//T/
9P/0//T/9P/0//T/9P/0//T/9v/2//b/9v/2//b/9v/2//T/9P/0//T/9P/0//T/9P/0
//T/9P/0//b/9v/2//b/9P/0//T/9P/0//X/9f/1//j/+f/5//r/+P/5//v//P/9//7/
//////3//////////v/+//7//v/+///////+/////v/8//v//P/8//z//P/9//z/+//6
//j/9//3//f/9//3//j/+v/7//v/+//7//f/9v/1//T/8f/x//D/7//x//H/8f/x//D/
8P/w//D/8v/y//L/8P/w//D/8P/y//b/+/8CAAkAEgAiAD0AYwCNALUA4wAWAUsBfAGc
AZUBYAEMAbwAfgBAAAEA0P+p/5H/iv+M/5L/m/+h/6X/qv+z/7z/xf/O/9f/3v/k/+f/
6v/t/+z/7P/t/+3/7f/t/+7/7v/v//D/8P/w//H/8f/x//L/8v/y//L/8//z//T/9P/0
//T/9f/1//b/9v/2//b/9//3//f/+P/4//r/+v/6//r/+f/5//n/+v/9//3//f/9//z/
/P/9//3//////wAAAAAAAAEAAQACAAAAAQABAAEABAAEAAUABQAEAAUABQAGAAcACAAJ
AAoACgALAAwADQAOAA4ADgAQABAAEQATABQAEwATABUAFQAYABoAGwAcAB4AHwAgACIA
IwAkACUAJwAmACcAKQAqAC0ALgAvADEAMAAxADEAMQAzADMANAA0ADQANQA1ADUANQA1
ADUANAAzADIAMgAyADIAMQAwADAAMAAwAC4ALQAuAC0ALAAsACkAKAAoACcAJgAlACQA
JAAlACQAIwAjACAAHgAeAB0AGwAZABkAGAAVABMAEwASABEAEAAQAA0ADQAMAAoACQAI
AAcABwAGAAUABAADAAIAAgACAAIAAgABAAEAAQABAP///v/+//7/AAAAAAEAAQABAAEA
AgACAAIAAgADAAMAAwADAAMABAAFAAUABQAGAAQABQAFAAcABwAHAAcABwAHAAcACAAI
AAgACAAHAAcACAAIAAgACAAIAAgABwAHAAcABwAHAAcACQAIAAYACAAIAAcABgAGAAYA
BgAEAAQABAAEAAMAAwACAAEAAQABAAEAAQAAAAAAAAD///7//v/+//3//f/9//3//f/8
//z//v/9//3//f/7//v/+//7//v/+//6//r/+P/4//j/9//3//f/9//4//b/9v/2//X/
9//2//b/9v/2//X/9f/1//X/9f/1//X/9P/0//P/8//z//P/8//z//P/8//z//P/8//z
//P/8//x//L/8v/y//L/8P/w//D/8P/w//D/8P/w//D/8P/w//D/8P/w//D/8P/w//D/
8P/w/+7/7v/u/+7/7v/u/+7/7v/s/+z/7P/s/+z/7P/s/+z/7P/s/+z/7P/s/+z/7P/s
/+z/7P/s/+z/6v/q/+r/6v/q/+r/6v/q/+r/6v/q/+r/6v/q/+r/6v/o/+j/6P/o/+r/
6v/q/+r/6P/o/+j/6P/o/+j/6P/o/+b/5v/m/+b/5v/m/+b/5v/m/+b/5v/m/+b/5v/m
/+b/5v/m/+b/5v/m/+b/5v/m/+b/5v/m/+b/5v/m/+b/5v/k/+T/5P/k/+T/5P/k/+T/
4v/i/+L/4v/k/+T/5P/k/+T/5P/k/+T/5P/k/+T/5P/k/+T/5P/k/+X/5f/l/+b/5//n
/+j/6P/p/+v/7P/t/+7/7//v/+//8f/x//H/8P/w//D/8P/w/+7/7f/r/+n/6P/m/+X/
5P/m/+b/5v/l/+T/4//i/+L/4f/h/+H/4f/j/+T/5v/n/+X/5f/l/+P/4v/h/+D/3f/b
/9r/2f/Z/9v/2//b/9z/3P/c/9z/3P/c/9z/3P/a/9z/3v/g/+L/6f/y//v/BgAcADsA
ZQCTAMEA9QAuAWMBjgGeAX0BKAHQAJAAVgAOANH/pv+H/3v/fP98/4D/h/+N/5H/mP+f
/6b/rf+4/8H/yP/M/9H/1P/X/9b/1v/X/9f/1//X/9j/2P/b/9z/3P/c/9v/2//b/9z/
3v/e/97/3//d/97/3v/e/97/3//f/+D/4P/g/+D/4f/h/+H/4v/i/+L/4v/i/+L/4//j
/+P/5P/n/+f/5//n/+b/5v/n/+f/5//n/+j/6P/o/+n/6f/q/+j/6f/p/+n/7P/s/+3/
7f/u/+//7//w/+//8P/x//L/8v/z//T/9f/4//j/+P/6//j/+f/7//z//f/9//////8A
AAIAAwAEAAYABwAIAAoACwAMAA0ADwASABMAFQAWABUAFgAXABkAGgAbABsAGwAdAB0A
HgAeAB4AHwAfAB8AHwAfAB8AHgAdABwAHAAcABwAGwAaABoAGAAYABYAFQAUABMAEgAS
ABEAEAAQAA8AEAAPAA4ADgANAAwACwALAAoACAAIAAcABQADAAMAAgD///3//f/8//n/
+P/4//X/9f/0//L/8f/w/+//7//u/+3/7P/r/+r/6v/q/+r/6v/p/+n/6f/p/+n/6P/o
/+j/6P/o/+n/6f/p/+n/6v/q/+r/6v/r/+v/7f/t/+3/7v/v/+//7//w//D/8f/x//P/
8f/x//H/8f/z//P/9P/0//b/9v/1//X/9v/2//b/9v/2//b/9f/1//X/9f/1//X/9f/0
//L/9P/0//P/8v/y//L/8v/w//D/8P/w/+//7//u/+3/7f/t/+3/7f/s/+z/7P/r/+r/
6v/q/+n/6f/p/+f/5//m/+b/6P/n/+f/5//l/+X/5f/l/+X/5f/k/+T/5P/k/+T/4//h
/+H/4f/i/+L/4v/i/+H/4//i/+L/4v/i/+H/4f/h/+H/4f/h/+H/4v/i/+H/4f/h/+H/
4f/h/9//3//f/9//3//f/9//3//f/+D/4P/i/+L/4P/g/+D/4P/g/+D/4P/g/97/3v/e
/97/4P/g/+D/4P/e/97/3v/e/+D/4P/g/+D/4P/g/+D/4P/g/+D/4P/g/+D/4P/g/+D/
4P/g/+D/4P/e/97/3v/e/97/3v/e/97/4P/g/+D/4P/g/+D/4P/g/+D/4P/g/+D/3v/e
/97/3v/e/97/3v/e/+D/4P/g/+D/4P/g/+D/4P/g/+D/4f/h/+H/4v/j/+P/5P/k/+X/
5//o/+n/6v/r/+3/7f/v/+//8f/w//D/8P/u/+7/7//v/+7/7f/s/+r/5//m/+b/5v/m
/+X/5P/j/+T/5P/j/+P/4//j/+P/5P/m/+f/5//n/+j/5//n/+f/5v/j/+P/4v/h/+H/
4f/h/+H/4v/i/+L/4v/i/+L/4v/i/+D/4v/i/+L/5P/n/+7/+f8AAA4AJwBNAHcAowDV
AA4BSQF+AaQBrQF+ASYBzgCOAEwABQDO/6X/if+A/4D/gv+H/5H/l/+c/6X/rP+z/77/
x//O/9T/2f/e/+H/4P/g/+H/4f/j/+P/5P/k/+X/5v/m/+b/5//n/+f/6P/o/+j/6P/p
/+n/6v/q/+r/6v/r/+v/7P/s/+z/7P/t/+//7//w//D/7v/u/+7/7v/x//H/8f/y//H/
8f/x//H/8v/y//P/8//1//X/9v/2//b/9//3//j/+P/5//n/+f/6//r/+//7//z//f/9
//7///8AAAEAAgACAAMABAAFAAYABgAGAAgACgALAA0ADgAPAA8AEQARABIAFAAVABYA
GAAZABoAHAAdAB4AHwAhACIAIwAlACYAJwAoACkAKwAuAC8ALwAvADEAMQAyADIAMgAz
ADMAMwAzADMAMwAyADEAMAAwADAAMgAxADAAMAAuAC4ALAArACoAKQAoACgAJwAmACYA
JQAkACMAIgAiACEAIAAfAB8AIAAeAB4AHQAZABcAFwAWABMAEQARABAADQAMAAwACQAL
AAoACAAHAAQAAwADAAIAAwACAAEAAAAAAAAAAAAAAP/////////////+//7//v/+//7/
//////////8AAAAAAAAAAAEAAQABAAEAAQACAAMAAwADAAQABAAFAAUABwAHAAcABwAH
AAcABwAIAAgACgAKAAkACQAKAAoACgAKAAwADAALAAsACwALAAsACwALAAoACAAKAAoA
CQAIAAgACAAIAAYABgAIAAgABwAHAAYABQAFAAUAAwADAAIAAgAEAAMAAgACAAIAAQAB
AAEAAQABAAAAAAAAAP////////////////////////7//v/+//7//v/9//3//f/9//7/
/P/8//z/+//9//z//P/8//z/+//7//v/+//7//v/+//8//z/+//7//v/+//7//v/+//7
//v/+//5//n/+f/5//n/+v/8//z/+v/6//r/+v/6//r/+v/6//r/+P/4//j/+P/4//j/
+P/4//j/+P/4//j/+P/4//j/+P/2//b/9v/2//b/9v/2//b/9v/2//b/9v/2//b/9v/2
//b/9v/2//b/9v/2//b/9v/2//b/9v/2//b/9v/2//b/9v/2//b/9v/2//b/9v/2//b/
9v/2//b/9v/2//b/9v/2//b/9v/2//j/+P/4//j/9//3//f/+P/5//n/+v/6//v//f/+
////AAABAAEAAQAFAAUABQAEAAYABgAGAAYABQAFAAQAAwAAAP7//f/8//r/+v/6//n/
+P/3//b/9v/3//f/9//3//X/9v/4//n/+//7//v/+f/6//n/+P/1//X/9P/z//P/8//z
//P/9P/0//T/9P/0//T/9P/2//T/9P/2//b/+P/9/wQADwAWACYAQQBlAI8AuQDlABoB
UQGEAaQBnwFsARQBxACGAEgACQDW/6//l/+Q/5L/lv+f/6f/qf+u/7f/wP/J/9L/2//i
/+j/7f/u/+//8P/w//H/8f/x//H/8v/y//P/9P/0//T/9f/1//X/9v/2//b/9v/3//f/
+P/4//j/+P/5//n/+v/4//j/+P/5//n/+f/6//r/+v/6//r/+v/9//3//f/+//3//f/9
//3//v/+////////////AAAAAAAAAQABAAIAAgADAAMAAwAEAAQABQAFAAYABwAHAAgA
BwAIAAkACgAMAA0ADgAPABAAEAAQABIAEAARABMAFAAVABUAFwAXABoAHAAdAB4AHgAf
ACAAIgAjACQAJQAnACgAKQArACwALQAuAC8AMQAwADEAMQAxADUANQA2ADYANAA1ADUA
NQA3ADcANwA2ADMAMgAyADIAMgAxADAAMAAyADIAMAAvAC4ALQAsACwAKQAoACgAJwAm
ACUAJAAkACMAIgAhACEAIAAeAB4AHQAbABkAGQAYABcAFQAVABQADwAOAA4ACwALAAoA
CAAHAAgABwAHAAYAAwACAAEAAAACAAIAAgACAAEAAQABAAEAAQAAAAAAAAAAAAAAAQAB
AAEAAQACAAIAAgACAAMAAwABAAEAAQACAAMAAwADAAQAAgADAAMABQAFAAUABQAFAAUA
BQAGAAYACAAIAAcABwAIAAgACAAIAAgACAAHAAcABQAFAAUABQAHAAYABAAGAAYABQAE
AAQABAAEAAIAAgACAAIAAQABAAAA//////////////7//v8AAP///v/+//z/+//7//v/
+f/5//j/+P/4//f/9//3//X/9f/1//X/9//3//b/9v/0//T/9P/z//X/9f/1//b/9P/0
//T/8//z//L/8v/y//T/8//z//P/8f/x//H/8f/w//D/7//v//H/8f/x//H/8f/x//H/
8f/v/+//7//v/+//7v/u/+7/7v/u/+7/7v/u/+7/7v/u/+7/7v/u/+7/7v/s/+z/7P/s
/+z/7P/s/+z/7P/s/+z/7P/s/+z/7P/s/+7/7v/u/+7/7P/s/+z/7P/s/+z/7P/s/+z/
7P/s/+z/6v/q/+r/6v/o/+j/6P/o/+r/6v/q/+r/6v/q/+r/6v/q/+r/6v/q/+r/6v/q
/+r/6P/o/+j/6P/o/+j/6P/o/+j/6P/o/+j/6P/o/+j/6P/o/+j/6P/o/+b/5v/m/+b/
5v/m/+b/5v/o/+j/6P/o/+b/5v/n/+f/5//o/+n/6f/o/+j/6f/r/+z/7f/u/+//8f/x
//P/8//0//T/9f/2//X/9P/0//P/8P/v/+7/7P/r/+r/6v/q/+r/6f/o/+f/5v/m/+X/
5f/l/+X/5f/m/+j/6f/p/+n/6f/n/+b/5f/m/+P/4//i/+H/4f/h/+H/4f/i/+L/4v/i
/+L/4v/i/+L/4v/k/+T/5P/m/+v/9P/9/wYAGAA1AF0AiwC7AO0AKAFjAZQBsgGlAWAB
AAG0AHoAMADr/7r/lf+B/37/gP+C/4f/j/+T/5j/of+q/7P/uv/D/8z/0v/V/9j/3f/e
/97/3//f/9//3//g/+D/4f/i/+L/4v/j/+P/4//k/+T/5P/k/+X/5f/m/+b/5v/m/+f/
5//o/+r/6v/q/+v/6f/p/+r/6v/q/+r/6v/q/+v/6//r/+z/7f/t/+3/7f/u/+7/7//v
/+//7//w//D/8P/x//H/8v/y//P/8//z//T/9P/1//X/+P/5//n/+v/5//r/+//8//z/
/f/+////AAAAAAAAAgAEAAUABwAIAAkACQALAAsADAAOAA8AEAAUABUAFgAYABkAGgAb
AB0AHAAdAB8AIAAhACIAIwAlACYAJwAnACcAKQApACoAKgAqACsAKwArACsAKwArACoA
KQAoACgAKAAqACkAKAAoACYAJgAkACMAIgAhACAAIAAfAB4AHgAdAB4AHQAcABwAGwAa
ABkAGQAYABYAFgAVABEADwAPAA4ADQALAAsACgAHAAYABgADAAEAAAD+//3//P/7//v/
+v/5//j/9//2//b/9v/2//b/9f/1//X/9f/1//T/9P/0//b/9v/3//f/9//3//j/+P/4
//j/+f/5//n/+f/5//r/+//7//v//P/+//////8BAAEAAQABAAEAAQABAAIAAgAEAAQA
AwADAAQABAAEAAQABAAEAAMAAwADAAMAAwADAAMAAgAAAAIABAADAAIAAgACAAIAAAAA
AAAAAAD/////AAD////////9//3//P/8//z/+//6//r/+v/5//n/+f/5//n/+P/4//j/
9//3//f/9f/1//X/9f/3//f/9v/2//T/9P/0//P/8//z//P/9P/0//T/9P/z//P/8v/y
//L/8v/x//H/8f/z//P/8//z//L/8v/x//H/8f/x//H/8f/x//H/8f/x//H/8f/x//H/
7//w//L/8v/y//D/8P/w//D/8P/w//D/8P/w//D/8P/w//D/8P/w//D/8P/w//D/8P/u
/+7/7v/u/+7/7v/u/+7/7v/u/+7/7v/u/+7/7v/u/+7/7v/u/+7/7v/u/+7/7v/u/+7/
7v/u/+7/7v/u/+7/7P/s/+z/7P/s/+z/7P/s/+7/7v/u/+7/7v/u/+7/7v/s/+z/7P/s
/+7/7v/u/+7/7v/u/+7/7v/s/+z/7P/s/+z/7P/s/+z/7P/s/+z/7P/u/+7/7v/u/+7/
7v/u/+7/7v/u/+7/7v/u/+7/7v/u/+z/7P/s/+z/7P/s/+z/7P/s/+z/7P/s/+7/7v/u
/+7/7P/s/+z/7P/u/+7/7v/u/+z/7P/s/+z/7P/s/+z/7P/s/+z/7P/s/+z/7P/s/+z/
7P/s/+z/7P/t/+3/7f/u//H/8f/y//L/8//1//b/9//4//n/+f/5//v/+//7//r/+P/4
//j/+P/7//v/+v/5//j/9v/1//T/9P/0//T/8//w/+//7v/u/+3/7f/t/+3/7f/u//D/
8f/z//P/8//x//D/7//u/+v/6f/o/+f/5//p/+n/6f/q/+r/6v/q/+r/6v/q/+j/6P/o
/+r/7P/w//X//v8FABAAJABFAG0AmQDDAPMAKgFfAYwBoAGLAUYB7ACmAGoAKADt/77/
m/+L/4j/jP+S/5n/n/+j/6r/sf+4/8H/zP/T/9r/4P/j/+T/5//m/+b/5//n/+f/5//o
/+j/5//o/+j/6P/r/+v/6//s/+z/7P/s/+3/7f/u/+7/7v/u/+//7//w//D/8P/w//H/
8f/x//L/8v/y//L/8v/y//P/8//z//T/9f/1//X/9f/2//b/9//3//f/9//4//j/+P/5
//n/+v/8//3//f/9//z//P/9//3/AAABAAEAAgABAAIAAwAEAAYABwAIAAkACAAIAAgA
CgAKAAsADQAOAA8ADwARABEAFAAWABcAGAAaABsAHAAeAB8AIAAhACMAIgAjACUAJgAn
ACgAKQArACwALQAtAC0ALwAvADAAMAAwADEAMQAxAC8ALwAvAC4ALwAuAC4ALgAuAC0A
LAAsACoAKgAoACcAKAAnACYAJgAlACQAJAAjACIAIQAgACAAHwAeAB0AHQAeABwAHAAb
ABkAFwAXABYAEwARABEAEAANAAwADAAJAAkACAAGAAUABAADAAMAAgADAAIAAQAAAP7/
/v/+//7//f/9//3//f/9//z//P/8//z//P/9//3//f/9//7//v/+//7/////////////
/wAAAQABAAEAAgACAAMAAwAFAAMAAwADAAMAAwADAAQABAAGAAYABQAFAAYABgAGAAYA
BgAGAAUABQAFAAUABQAFAAUABAACAAQABAADAAIAAgACAAIAAAAAAP7//v/9//3//v/9
//3//f/9//3//P/8//z/+//6//r/+v/5//n/+f/5//n/+P/4//b/9f/1//X/8//z//P/
8//1//X/9P/0//T/9P/0//P/8//z//P/9P/y//L/8v/x//P/8v/y//L/8v/x//H/8f/v
/+//7//v//D/8P/v/+//7//v/+//7//t/+3/7f/t/+3/7f/t/+3/7f/u/+z/7P/u/+z/
7P/s/+z/7P/s/+z/7P/s/+z/7P/s/+z/7P/s/+z/6v/q/+r/6v/q/+r/6v/q/+r/6v/q
/+r/6P/o/+j/6P/o/+j/6P/o/+j/6P/o/+j/6P/o/+j/6P/o/+j/6P/o/+j/6P/o/+j/
5v/m/+b/5v/m/+b/5v/m/+T/5P/k/+T/5P/k/+T/5P/m/+b/5v/m/+T/5P/k/+T/5P/k
/+T/5P/k/+T/5P/k/+T/5P/k/+T/4v/i/+L/4v/i/+L/4v/i/+L/4v/i/+L/4v/i/+L/
4v/i/+L/4v/i/+L/4v/i/+L/4v/i/+L/4v/j/+P/4//k/+X/5f/m/+b/5f/n/+j/6f/q
/+v/6//r/+v/6//r/+r/6v/q/+r/6v/t/+3/7P/r/+z/6v/p/+j/5v/m/+b/5f/i/+H/
4P/g/93/3f/d/93/3v/g/+P/5f/j/+P/4//h/+D/3//e/9v/2f/Y/9f/1//X/9f/1//Y
/9r/2v/a/9r/2v/a/9j/2P/Y/9r/2v/c/+P/7v/1//z/DgApAE8AewCnANUACgFBAXIB
jgGHAUoB7gCkAG4ALgDr/7r/lf99/3j/ev98/4H/hf+J/5D/mf+g/6n/sP+5/8L/yP/J
/87/0f/S/9L/0//T/9P/0//U/9T/0//U/9T/1P/X/9f/1//Y/9b/1v/W/9f/2f/a/9r/
2v/a/9v/2//c/9z/3P/c/93/3f/d/97/3v/c/9z/3P/c/93/3f/d/97/3//f/9//3//g
/+D/4f/h/9//3//g/+D/4v/j/+P/5P/k/+X/5f/l/+b/5v/n/+f/5v/n/+f/6P/p/+r/
6//s/+z/7f/u/+//8P/w//D/8v/y//P/9f/2//f/9//5//n/+v/8//3//v8AAAEAAgAE
AAUABgAHAAkACgALAA0ADgAPABAAEQATABYAFwAXABcAFwAXABgAGAAaABsAGwAbABkA
GQAZABgAGQAYABgAGAAWABUAFAAUABQAFAASABEAEgARABAAEAANAAwADAALAAoACQAI
AAgACQAIAAcABwAEAAIAAgABAP///f/9//z/9//1//X/9P/x//D/8P/t/+3/7P/q/+n/
5v/l/+X/5P/j/+L/4f/g/+D/4P/g/+D/3//f/9//3//f/97/3v/e/97/3v/f/9//3//f
/+D/4P/g/+D/4f/h/+H/4f/h/+L/4//j/+P/5P/k/+X/5f/n/+f/5//n/+f/6f/p/+r/
6v/q/w==
         </WaveFormData>
      </LeadData>
      <LeadData>
         <LeadByteCountTotal>10000</LeadByteCountTotal>
         <LeadTimeOffset>0</LeadTimeOffset>
         <LeadSampleCountTotal>5000</LeadSampleCountTotal>
         <LeadAmplitudeUnitsPerBit>4.88</LeadAmplitudeUnitsPerBit>
         <LeadAmplitudeUnits>��V</LeadAmplitudeUnits>
         <LeadHighLimit>2147483647</LeadHighLimit>
         <LeadLowLimit>268435456</LeadLowLimit>
         <LeadID>V5</LeadID>
         <LeadOffsetFirstSample>0</LeadOffsetFirstSample>
         <FirstSampleBaseline>0</FirstSampleBaseline>
         <LeadSampleSize>2</LeadSampleSize>
         <LeadOff>FALSE</LeadOff>
         <BaselineSway>FALSE</BaselineSway>
         <ExcessiveACNoise>FALSE</ExcessiveACNoise>
         <MuscleNoise>FALSE</MuscleNoise>
         <LeadDataCRC32>104684816</LeadDataCRC32>
         <WaveFormData>
/v/+//7//v/+//7//v/+//7//v/+//7/AAAAAAAAAAAAAAAAAAAAAAAAAAAAAAAAAAAA
AAAAAAAAAAAAAAAAAP7//v/+//7//v/+//7//v/8//z//P/8//z//P/8//z//P/8//z/
/P/6//r/+v/6//r/+v/6//r/+P/4//j/+P/4//j/+P/4//j/+P/4//j/+P/4//j/+P/4
//j/+P/4//b/9v/2//b/9v/2//b/9v/0//T/9P/0//T/9P/0//T/9P/0//T/9P/0//T/
9P/0//T/9P/0//T/8v/y//L/8v/0//T/9P/0//T/9P/0//T/9P/0//T/9P/0//T/9P/0
//L/8v/y//L/8P/w//D/8P/w//D/8P/w//D/8P/w//D/8v/y//L/8v/w//D/8P/w//L/
8v/y//L/8v/y//L/8v/w//D/8P/w//D/8P/w//D/8P/w//D/8P/w//D/8P/w/+7/7v/u
/+7/8P/w//D/8P/w//D/8P/w//D/8P/w//D/8P/w//D/8P/w//D/8P/w/+7/7v/u/+7/
7v/u/+7/7v/w//D/8P/w//D/8P/w//D/8f/x//H/8v/y//L/8//z//X/9v/2//f/9//3
//f/9//4//j/+P/3//f/+P/4//j/+//7//v/+f/6//r/+f/4//f/9f/0//P/8f/x//H/
7//x//L/8v/y//P/9f/1//X/8v/x//D/7f/t/+3/6v/q/+r/6v/q/+r/6v/q/+v/6//p
/+j/6P/o/+j/6v/o/+X/3//c/9n/1//Z/97/5f/y/woALQBXAIQAuwD5AD8BdwGVAY0B
YQEmAfEAwgCDAD4ABwDn/9j/zv/G/8T/xv/E/8T/x//K/8z/zv/T/9n/3f/f/+D/4//k
/+T/5P/k/+T/5v/m/+b/5v/l/+X/5f/l/+X/5f/m/+b/5v/m/+b/5v/m/+f/5//n/+f/
5//n/+f/5//o/+j/6P/o/+j/6P/o/+n/6f/p/+r/6v/q/+r/6v/q/+r/6//r/+v/6//s
/+z/7P/t/+3/7f/t/+3/7f/u/+7/7v/u/+7/7//v//D/8f/x//H/8f/x//H/8v/y//T/
9P/0//X/9f/2//b/9//3//j/+P/6//v/+//7//z//f/8//3///8AAAEAAQACAAMABgAH
AAgACQAKAAsADQAOAA8AEAARABIAEQASABIAFAAXABgAGQAaABoAGgAcAB0AGwAbABsA
HAAdAB4AHwAhAB8AHwAgACAAIAAgAB8AHwAdAB0AHQAbABoAGgAZABgAGQAYABgAFwAU
ABQAEwASABAADgAMAAoACQAIAAgABgAGAAUABQADAAAA///+//3/+//6//n/+P/2//X/
9f/1//P/8//z//L/9P/0//P/8v/y//L/8f/x/+//7//v//D/8P/w//D/8P/w//D/8f/x
//H/8f/x//H/8//z//P/8//1//X/9f/2//b/9v/3//f/9f/2//b/9v/4//j/+P/5//n/
+f/5//n/+f/5//r/+v/6//r/+v/6//r/+v/6//r/+v/5//n/+v/6//r/+v/5//n/+f/5
//n/+//5//n/+f/3//f/9//2//b/9v/2//b/9v/1//T/9P/0//T/9P/0//T/9P/z//P/
9P/z//P/8v/w//D/8P/w//D/8P/w//D/8P/w//D/8P/w//D/8P/w/+//7//v/+//7//u
/+7/7//t/+3/7P/s/+z/7P/s/+v/7f/u/+7/7v/u/+7/7v/t/+3/7f/t/+3/7f/t/+3/
7f/v/+//7P/s/+z/7P/s/+z/7P/q/+r/6v/q/+z/7P/s/+z/7P/s/+z/7P/s/+z/7P/s
/+r/6v/q/+r/6v/q/+r/6v/q/+r/6v/q/+r/6v/q/+r/6v/q/+r/6v/q/+r/6v/q/+r/
6v/q/+r/6v/q/+r/6v/q/+r/6v/q/+r/6v/q/+r/6v/q/+r/6//t/+3/7v/u/+7/7//v
//H/8P/w//H/8//x//H/8f/y//L/8v/x//H/8v/y//L/8//1//X/8//y//T/8//y//L/
8v/z//T/9f/z//P/8f/x//L/8v/y//P/9f/1//X/9P/z//L/7//t/+z/6P/n/+b/6P/o
/+j/6P/m/+f/5//n/+j/6P/o/+j/6P/m/+X/4f/c/9f/0//V/9z/4f/q//z/GwBFAHAA
oQDfACUBZQGRAZkBewFEAQ0B2gCjAF4AHwDz/9z/0P/K/8b/xv/G/8T/x//M/9D/0v/V
/9n/3f/f/+L/5f/m/+b/5v/m/+b/5v/m/+b/5v/n/+f/5//n/+f/5//o/+j/6v/q/+r/
6v/o/+n/6f/p/+n/6f/p/+n/6f/q/+r/6v/s/+z/7P/s/+3/7f/t/+7/7v/u/+7/7v/u
/+7/7//v/+//7//w//D/7v/v/+//7//x//H/8f/y//T/9P/0//T/9f/1//b/9//1//X/
9f/1//X/9v/2//j/+P/4//n/+f/6//r/+//7//7//v8AAAEA/////wAAAQACAAMABQAG
AAcABwAIAAkACgALAAwADQAOAA8AEQASABUAFgAXABgAFwAYABgAGgAbABwAHQAeAB8A
IAAjACUAJQAlACUAJgAkACQAJAAlACMAIwAkACQAJgAmACUAJQAlACUAJQAjACIAIgAh
ACAAHwAeAB4AHQAcABwAGwAaABcAFgAVABQAEQAQABAADgAMAAsACwAJAAgABwAGAAUA
AwACAAEAAAAAAP////////3//f/9//z//P/8//v/+v/6//r/+f/5//n/+f/5//r/+v/6
//r/+v/6//r/+//7//v/+//7//v//f/9//3//f/9//3//f/+//7//v////////8AAAAA
AAACAAIAAgADAAMAAwADAAMAAQABAAIAAgAEAAQABAAEAAQABAAEAAQABAADAAMABAAE
AAQABAADAAMAAwADAAMABQADAAMAAwADAAMAAwACAAIAAgACAAIAAgABAAAAAAD+//7/
/v/+/wAAAAD//////v/9//3//P/8//z//P/8//z//P/8//z//P/8//z//P/6//r/+v/6
//v/+//7//v/+f/4//j/+f/5//n/+P/4//r/+v/6//n/9//4//j/+P/4//j/+P/3//n/
+f/5//n/+f/5//n/+f/5//n/+v/6//j/+P/4//j/+P/4//j/+P/4//j/+P/4//j/+P/4
//j/+P/4//j/+P/4//j/+P/4//j/+P/4//j/+P/4//j/+P/4//b/9v/2//b/9v/2//b/
9v/2//b/9v/2//b/9v/2//b/9v/2//b/9v/2//b/9v/2//b/9v/2//b/9v/2//b/9v/2
//b/9v/2//b/9v/2//b/9v/2//b/9v/2//b/9//3//n/+v/6//r/+f/5//v//P/8//3/
//////////8AAAAA/v/9//3//v8AAAAAAQABAAEA///+//7//v/+//////8BAAEAAQAB
AP///f/9//7//v/+////AQD//////v/9//z/+f/3//f/8v/y//L/8v/0//T/9P/0//P/
8//z//L/9P/0//T/9P/y//H/7f/q/+f/5f/n/+r/7//6/w4ALQBVAIAArwDpACsBZwGL
AY0BbwE4AQMB0gCdAF4AJQD9/+j/3P/U/9D/1P/S/9L/0//W/9z/3v/j/+f/6//t//D/
8f/y//D/8P/w//D/8P/w//D/8P/x//H/8f/x//H/8f/y//L/8v/y//L/8v/0//X/9f/1
//X/9f/1//X/8//0//T/9P/0//T/9P/0//X/9f/1//b/9v/2//b/9v/4//j/+f/5//n/
+f/6//r/+v/7//v/+//7//v/+//8//z//P/8//z//f/9//7////9//3//f/9//3//v/+
/wAAAAAAAAEAAQACAAIAAwADAAQABAAGAAcABwAHAAgACQAKAAsADQAOAA8ADwAQABEA
EgATABQAFQAWABcAGQAaABsAHAAdAB4AIQAiACIAJAAjACQAJQAmACYAJgAoACkAKQAp
ACkAKgAqACoAKgArACkAKQAqACoAKgAqACkAKQArACsAKwApACgAKAAnACYAJQAkACQA
IwAiACIAIQAgAB8AHgAdABwAGQAYABgAFgAUABMAEwARABAADwAOAA0ADQAMAAsACgAI
AAcABwAHAAcABwAHAAYABAAEAAMAAgACAAIAAQABAAEAAQABAAIAAgACAAIAAgACAAIA
AwADAAMAAwADAAMAAwADAAMAAwAFAAUABQAGAAQABAAFAAUABQAGAAYABgAGAAYABgAH
AAcABwAHAAcABwAHAAgACAAIAAgACAAIAAgACAAIAAgACgAJAAkACgAIAAgACAAHAAkA
CQAJAAkACQAHAAcABwAFAAUABQAEAAQABAAEAAQABAADAAIAAgACAAIAAgACAAIAAgAB
AAEAAgABAAEAAAAAAAAAAAAAAAAAAAAAAAAA/v/+//7//v/8//z//P/8//v/+//7//v/
+//6//r/+//9//3//P/8//z//P/8//v/+//8//z//P/6//r/+v/5//v/+//7//v/+f/5
//n/+f/3//f/+P/4//j/9v/2//b/9v/4//j/+P/4//b/9v/2//b/+P/4//j/+P/2//b/
9v/2//T/9P/0//T/9P/0//T/9P/0//T/9P/0//T/9P/0//T/9P/0//T/9P/0//T/9P/0
//T/9P/0//T/8v/y//L/8v/w//D/8P/w//D/8P/w//D/8P/w//D/8P/w//D/8P/w//D/
8P/w//D/7v/u/+7/7v/u/+7/7v/u/+7/7v/u/+7/7P/s/+z/7P/s/+z/7P/s/+z/7P/s
/+z/7P/s/+z/7P/s/+z/7P/s/+z/7P/s/+z/6v/q/+r/6v/q/+r/6v/q/+r/6v/q/+r/
6P/o/+j/6P/q/+r/6v/q/+z/7P/s/+z/6//q/+n/6P/q/+r/6v/q/+r/6//r/+v/7P/s
/+z/7f/t/+//8P/w/+//8f/x//H/8f/y//L/8v/x//H/8v/y//D/8f/x//H/7//u/+7/
7f/s/+z/6//r/+v/6//r/+v/6f/p/+r/6v/s/+3/7//v/+7/7P/q/+j/5f/j/+P/4P/i
/+L/4v/i/+L/4v/i/+P/4//j/+L/4v/i/+L/4P/e/9v/1//U/8//z//R/9b/3f/s/wgA
LQBZAIgAwwAHAU0BgQGXAYUBUwEWAeUAsABrACQA8//b/87/xv/A/77/wP++/7z/vf/C
/8b/yP/N/9P/1//X/9r/2//a/9r/2v/a/9r/2v/a/9r/2v/d/93/3f/d/93/3f/e/97/
3v/e/97/3v/e/9//3//f/93/3f/d/93/3f/e/97/3v/e/97/3v/e/9//3//f/+D/4P/g
/+D/4P/g/+D/4f/h/+H/4f/i/+L/4v/j/+P/4//h/+H/4f/i/+T/5P/k/+T/5f/l/+b/
5//l/+X/5f/l/+f/6P/o/+r/6v/q/+v/6//u/+7/7//v/+7/7v/w//H/8f/x//L/8//y
//P/9f/2//n/+f/6//v//P/9//7///8AAAEAAwAEAAUABgAHAAgACQAKAAoADAANAA4A
DwAQABAAEAASABMAEwATABMAFAASABIAEgATABMAEwAUABQAFAAUABMAEwATABMAEwAR
ABAAEAAPAA4ADQAMAAwACwAMAAwACwAKAAkACAAHAAYAAwACAAIAAAD8//v/+//5//b/
9f/0//P/8f/w/+//7v/u/+3/7f/t/+n/6f/p/+j/6P/o/+f/5v/o/+j/5//n/+X/5f/l
/+b/5v/m/+b/5v/m/+b/5//n/+f/5//n/+f/6f/p/+n/6f/p/+n/6f/q/+z/7P/t/+3/
6//s/+z/7P/u/+7/7v/v/+//7//v/+//8f/x//L/8v/y//L/8v/y//D/8P/w//D/8P/v
/+//8P/w//D/8P/v/+//7//v/+//7//t/+3/7f/t/+3/7f/s/+z/7P/s/+z/7P/r/+r/
6v/o/+j/6P/o/+j/6P/n/+f/6P/n/+f/5v/m/+b/5v/m/+b/5v/m/+b/5P/k/+T/5P/i
/+L/4v/i/+H/4f/h/+H/4f/g/+D/4f/h/+H/4P/g/+L/4v/i/+H/4f/i/+L/4v/i/+L/
4v/h/+H/4f/h/+H/4f/h/+H/4f/h/+H/4P/i/+L/4P/g/+D/4P/g/+D/4P/g/+D/4P/g
/+D/4P/g/+D/4P/e/97/3v/e/+D/4P/g/+D/4P/g/+D/4P/i/+L/4v/i/+D/4P/g/+D/
4P/g/+D/4P/g/+D/4P/g/+D/4P/g/+D/4P/g/+D/4P/g/+D/4P/g/+D/4P/g/+D/4P/g
/+D/4P/g/+D/4P/g/+L/4v/i/+L/4v/i/+L/4v/g/+D/4P/h/+H/4f/i/+L/4v/j/+P/
5f/m/+b/5//p/+n/6f/p/+r/6//s/+z/7f/s/+z/7P/t/+3/7f/r/+r/6v/p/+j/6P/n
/+f/5//n/+n/6f/n/+f/5v/m/+b/5//p/+n/6f/o/+j/6P/m/+X/5//k/+T/5P/i/+L/
4v/i/+D/4f/h/+H/4v/i/+L/4v/i/+L/3//d/9r/1f/T/9P/1v/Z/+T/9v8TADkAZgCX
ANEAFwFXAYUBkQF5AUQBDQHaAKUAYgAhAPX/3v/Q/8j/wv/E/8T/xP/F/8j/yv/M/9H/
1//b/9v/3v/h/+T/4v/i/+L/4v/i/+L/4v/i/+P/4//j/+P/4//j/+T/5P/k/+T/5P/k
/+T/5f/l/+X/5//n/+f/5//l/+b/5v/m/+j/6P/o/+j/6f/p/+n/6v/q/+r/6v/q/+r/
6v/r/+v/6//r/+z/7P/s/+3/7f/t/+//7//v//D/8P/w//D/8P/x//H/8v/z//H/8f/x
//H/8//0//T/9v/2//b/9//3//r/+v/7//v/+v/6//z//f/9//3//v///wAAAQADAAQA
BQAFAAYABwAKAAsADAANAA4ADwARABIAEQASABMAFAAXABgAGAAaAB0AHgAfACAAIAAg
ACIAIwAhACEAIQAiACQAJAAkACUAJQAlACYAJgAmACYAJQAlACUAJQAlACMAIgAiACEA
IAAfAB4AHgAdABwAHAAbABoAGQAYABcAFgATABIAEgAQAA4ADQANAAsACgAJAAgABwAH
AAYABQAEAAIAAQABAAEA/////////v8AAAAA///+//7//v/9//3//f/9//3//v/+//7/
/v/+//7//v///////////////////////////////////wAAAgACAAMAAwABAAIAAgAC
AAIAAgACAAMAAwADAAMAAwAFAAUABgAGAAgACAAIAAgABgAGAAYABgAGAAUABQAGAAYA
BgAGAAUABQAFAAUABQAHAAUABQAFAAUABQAFAAQAAgACAAIAAgAEAAMAAgACAAAAAAAA
AAAAAgACAAEAAQACAAEAAQAAAAIAAgACAAIAAgACAAIAAgAAAAAAAAAAAAAAAAAAAAAA
//////////8BAAAAAAABAP/////+//7//v/+//7//f/9//7//v/+//7//v/+//3//f/9
//3//f/9//3//f/9//v/+//8//z/+v/6//r/+v/6//r/+v/6//r/+v/6//r/+v/6//r/
+v/6//j/+P/4//j/+P/4//j/+P/4//j/+P/4//j/+P/4//j/+P/4//j/+P/2//b/9v/2
//j/+P/4//j/+P/4//j/+P/4//j/+P/4//j/+P/4//j/+P/4//j/+P/4//j/+P/4//j/
+P/4//j/+P/4//j/+P/4//j/+P/4//j/+P/4//j/+P/5//n/+f/6//r/+v/7//v//f/+
//7/AQADAAMAAwADAAQABAAEAAUABQAGAAYABAAFAAUABQABAAAAAAD///7//v/9//3/
/f/9//3//f/9//3//v/+//z//f//////AQAAAP///v/9//v/+//4//j/+P/4//j/+P/4
//j/+f/5//n/+P/4//j/+P/4//b/9f/z/+7/6f/n/+n/7v/z//7/EgAxAFcAgACvAOkA
KwFnAY0BkQF1AT4BCQHaAKUAZAArAAMA7v/i/9r/2P/a/9r/2P/Z/9z/4P/k/+n/6//v
//H/9P/1//b/9P/0//T/9P/2//b/9v/2//f/9//3//f/9//3//j/+P/4//j/+P/4//j/
+f/5//n/+f/5//n/+f/5//r/+v/6//r/+v/6//r/+//7//v//P/8//z//P/8//r/+v/7
//v/+//7//z//P/8//3//f/9/////////wAAAAAAAAAAAAAAAP///////wEAAQABAAEA
AwAEAAQABgAEAAQABQAFAAgACAAJAAkACAAIAAoACwALAAsADAANAA4ADwARABIAEwAT
ABQAFQAWABcAGAAZABoAGwAdAB4AHwAgACEAIgAjACQAJAAmACUAJgAnACgAKAAoACoA
KwArACsAKwAsACwALAAsAC0ALQAtAC4ALgAuAC4ALQAtAC0ALQAtACsAKgAqACkAKAAn
ACYAJgAlACYAJgAlACQAIwAiACEAIAAbABoAGgAYABYAFQAVABMAFAATABIAEQAPAA4A
DQAMAAoACQAJAAkABwAHAAcABgAIAAgABwAGAAYABgAFAAUABQAFAAUABgAGAAYABgAG
AAQABAAFAAUABwAHAAcABwAFAAUABQAFAAUABQAFAAYABgAGAAcABwAJAAoACgAKAAgA
CAAIAAkACQAJAAkACQAHAAcACAAIAAoACgAKAAoACgAKAAoACgAKAAkACQAKAAgACAAI
AAcACQAJAAkACQAJAAcABwAHAAUABQAFAAQABAAEAAQABAAGAAUABAAEAAIAAgACAAIA
AgACAAEAAQAAAP/////+//7//v/+//7//v/+//7//v/8//z//P/8//z//P/8//z//f/9
//3//f/9//z//P/9//v/+//6//r/+P/4//j/9//3//j/+P/4//j/+P/4//f/9//3//f/
9//3//f/9//3//f/9f/2//b/+P/2//b/9v/2//b/9v/2//b/9v/2//b/9v/0//T/9P/0
//T/9P/0//T/9P/0//T/9P/y//L/8v/y//L/8v/y//L/9P/0//T/9P/y//L/8v/y//D/
8P/w//D/8P/w//D/8P/w//D/8P/w//D/8P/w//D/8P/w//D/8P/w//D/8P/w//D/8P/w
//D/7v/u/+7/7v/u/+7/7v/u/+7/7v/u/+7/7P/s/+z/7P/s/+z/7P/s/+z/7P/s/+z/
7P/s/+z/7P/s/+z/7P/s/+r/6v/q/+v/6//r/+z/7P/s/+3/7f/v//D/8P/x//P/9f/1
//X/9v/2//b/9f/1//T/9P/0//X/9f/1//P/8v/w/+//7v/u/+3/7f/t/+3/7f/t/+v/
6//u/+7/7v/v/+//7//v/+7/7f/s/+n/5//p/+b/5v/m/+T/5P/k/+T/5v/n/+f/5//m
/+b/5v/m/+b/5P/h/93/2P/T/9H/0//W/93/6v/+/yEATQB+ALMA9QA9AXsBnwGdAXUB
OAEDAdAAjwBEAAkA6f/Y/8z/xv/C/8L/wP++/8H/xP/I/8z/z//T/9n/2//c/9//4v/i
/+L/4v/i/+L/4v/i/+L/4//j/+P/4//h/+H/4v/i/+L/4v/i/+L/4v/j/+P/4//j/+P/
4//j/+X/5v/m/+b/5v/m/+b/5v/n/+f/5//o/+j/6P/o/+j/6P/o/+n/6f/p/+n/6v/q
/+j/6f/p/+n/6f/p/+n/6v/s/+z/7P/s/+3/7f/u/+//7//v/+//7//v//D/8P/y//T/
9P/1//X/9P/0//X/9f/2//b/+P/5//n/+f/6//v//P/9////AAABAAEAAgADAAYABwAI
AAkACgALAA0ADgANAA4ADwAQABMAFAAUABYAFwAYABkAGgAaABoAHAAdAB0AHQAdAB4A
HgAeAB4AHwAfAB8AIAAgACAAIAAfAB8AHwAfAB8AHQAeAB4AHQAcABsAGgAaABkAGAAY
ABcAFgATABIAEQAQAA0ADAAMAAoACAAHAAcABQAEAAMAAgABAP///v/9//z/+v/5//n/
+f/3//f/9//2//b/9v/1//T/9v/2//X/9f/z//P/8//0//T/9P/0//T/9P/0//X/9f/1
//X/9f/1//X/9f/1//X/9//3//f/+P/6//r/+//7//v//P/8//z//P/8//z//f//////
//////////8AAAAAAAAAAAAAAAAAAAAAAAAAAAAA/////wAAAAAAAAAA////////////
/////f/9//3//f/9//3//P/8//z//P/8//z/+//6//r/+v/6//r/+v/6//r/+f/5//r/
+f/5//j/+P/4//j/+P/2//b/9v/2//T/9P/0//T/9P/0//T/9P/z//P/8//z//P/8v/y
//P/8//z//L/8v/y//L/8v/x//H/8v/y//L/8v/y//L/8f/z//P/8//z//H/8f/x//H/
8f/x//L/8v/y//D/8P/w//D/8P/w//D/8P/w//D/8P/w//D/8P/w//D/8P/w//D/8P/w
//D/8P/w//D/8P/w//D/7v/u/+7/7v/u/+7/7v/u/+7/7v/u/+7/7v/u/+7/7v/u/+7/
7v/u//D/8P/w//D/7v/u/+7/7v/u/+7/7v/u/+7/7v/u/+7/7v/u/+7/7v/u/+7/7v/u
//D/8P/w//D/7v/u/+7/7v/u/+7/7v/u/+7/7v/u/+7/7v/u/+7/7v/u/+7/7v/u/+z/
7P/s/+z/7v/u/+7/7v/u/+7/7v/u/+7/7v/u/+7/7v/u/+7/7v/u/+7/7v/u/+7/7v/u
/+7/7P/s/+z/7P/u/+7/7v/u/+7/7v/u/+7/7v/u/+7/7v/u/+7/7v/u/+7/7v/u/+7/
7v/u/+7/7v/s/+3/7f/t//D/8P/w//H/8//1//b/9v/1//f/9//3//f/+P/4//j/9f/1
//b/9v/4//n/+f/5//n/+P/4//f/9v/2//X/9f/z//P/8//z//H/8f/y//L/8P/x//P/
8//1//T/8//y//H/7//v/+z/6v/q/+r/6v/q/+r/6v/r/+v/6//q/+r/7P/q/+r/6P/l
/+H/3v/b/9v/3f/i/+f/9v8QADMAXQCKAL0A+wA7AXEBiQF/AVcBIAHtAL4AhQBCAA0A
7f/e/9L/yv/M/87/zP/K/83/0P/U/9j/3f/h/+P/5f/m/+n/6P/o/+j/6P/o/+b/5v/m
/+b/5//n/+f/5//p/+n/6v/q/+r/6v/q/+r/6P/p/+n/6f/p/+n/6f/p/+v/7P/s/+z/
7P/s/+z/7P/t/+3/7f/u/+7/7v/u/+7/7P/s/+3/7f/t/+3/7v/u/+7/7//v/+//7//v
/+//8P/y//L/8v/y//H/8f/y//P/9f/1//X/9f/1//b/9v/4//j/+P/5//n/+v/6//v/
+//8//z//v////////8AAAEAAAABAAMABAAHAAcACAAJAAoACwAMAA0ADgAPABEAEgAR
ABIAEwAUABUAFgAWABgAGQAaABsAHAAcABwAHgAfAB8AHwAfACAAIAAgACAAIQAhACEA
IgAiACIAIgAhACEAIQAhACEAHwAeAB4AHQAcABsAGgAaABkAGgAaABkAGAAXABYAFQAU
ABMAEgASABAADAALAAsACQAIAAcABgAFAAUABAADAAIAAAD////////9//3//f/8//z/
/P/7//r/+v/6//n/+f/5//n/+f/6//r/+v/6//r/+v/6//v/+//7//v/+//7//3//f/9
//3//f/9//3//v/+//7/////////AAAAAAAA/v/+//7//////////////wEAAQACAAIA
AgACAAIAAgACAAIAAgACAAAA/////wAAAAAAAAAA/////////////////f/9//3/////
/////v/8//z//P/8//z/+//6//r/+v/6//r/+v/6//r/+f/5//j/9//3//b/9v/2//b/
9v/2//b/9v/2//T/9P/0//T/9P/0//T/9P/z//P/8//z//P/8v/y//P/8//z//L/8v/y
//L/8v/x//P/9P/0//T/8v/y//L/8f/x//H/8f/x//H/8f/x//H/8f/x//D/8P/y//D/
8P/w//D/8P/w//D/8P/w//D/8P/w//D/8P/w//D/8P/w//D/8P/w//D/8P/w//D/8P/w
//D/7v/u/+7/7v/s/+z/7P/s/+7/7v/u/+7/8P/w//D/8P/w//D/8P/w/+7/7v/u/+7/
7v/u/+7/7v/s/+z/7P/s/+r/6v/q/+r/6v/q/+r/6v/s/+z/7P/s/+r/6v/q/+r/6v/q
/+r/6v/o/+j/6P/o/+j/6P/o/+j/6P/o/+j/6P/o/+j/6P/o/+j/6P/o/+j/6P/o/+j/
6P/o/+j/6P/o/+b/5v/m/+b/5v/m/+b/5v/o/+n/6f/p/+r/6v/q/+v/6f/r/+z/7P/s
/+3/7P/r/+v/7P/s/+z/6//r/+z/7P/t/+//8P/x/+//7v/u/+3/6v/q/+n/6f/n/+f/
5//n/+P/4//k/+T/5v/n/+n/6f/p/+j/5//m/+P/4f/h/97/3P/c/9z/3P/c/9z/3P/d
/93/3f/c/9z/3P/c/9z/2v/X/9P/zv/L/8n/y//O/9P/4P/0/xUAPwBuAKEA3wAjAWEB
hwGHAWMBKAHzAMQAhwA+AAMA3//M/8L/uv+4/7r/uP+2/7f/vP/A/8L/w//H/8v/zf/Q
/9P/1P/U/9T/1P/U/9T/1P/U/9T/0//T/9P/0//T/9P/1P/U/9T/1P/U/9T/1P/V/9X/
1f/X/9f/1//X/9X/1v/W/9b/1v/W/9b/1v/V/9X/1f/W/9b/1v/W/9b/2P/Y/9n/2f/X
/9f/2P/Y/9b/1//X/9f/1//X/9f/2P/a/9r/2v/a/9n/2f/a/9v/3f/d/93/3f/d/97/
3v/g/97/3v/f/9//4P/g/+H/4f/i/+L/5P/l/+X/5f/m/+f/5v/n/+n/6v/t/+3/7v/v
//D/8f/y//P/9P/1//f/+P/3//j/+f/6//3//v/+/wAAAQACAAMABAAEAAQABgAHAAcA
BwAHAAgACAAIAAgACQAJAAkACgAKAAoACgAJAAkACQAJAAkABwAEAAQAAwACAAEAAAAA
AP//AAAAAP///v/7//r/+f/4//X/9P/0//L/7v/t/+3/6//q/+n/6P/n/+b/5P/i/+D/
4P/f/9//3//d/93/3f/c/9r/2v/Z/9j/2v/a/9n/2f/X/9f/1//Y/9j/2P/Y/9j/1v/W
/9f/1//Z/9n/2f/Z/9v/2//b/9v/2//b/9v/3P/c/9z/3f/d/93/3v/e/97/3v/e/97/
3//f/w==
         </WaveFormData>
      </LeadData>
      <LeadData>
         <LeadByteCountTotal>10000</LeadByteCountTotal>
         <LeadTimeOffset>0</LeadTimeOffset>
         <LeadSampleCountTotal>5000</LeadSampleCountTotal>
         <LeadAmplitudeUnitsPerBit>4.88</LeadAmplitudeUnitsPerBit>
         <LeadAmplitudeUnits>��V</LeadAmplitudeUnits>
         <LeadHighLimit>2147483647</LeadHighLimit>
         <LeadLowLimit>268435456</LeadLowLimit>
         <LeadID>V6</LeadID>
         <LeadOffsetFirstSample>0</LeadOffsetFirstSample>
         <FirstSampleBaseline>0</FirstSampleBaseline>
         <LeadSampleSize>2</LeadSampleSize>
         <LeadOff>FALSE</LeadOff>
         <BaselineSway>FALSE</BaselineSway>
         <ExcessiveACNoise>FALSE</ExcessiveACNoise>
         <MuscleNoise>FALSE</MuscleNoise>
         <LeadDataCRC32>2784963066</LeadDataCRC32>
         <WaveFormData>
+v/6//r/+v/6//r/+v/6//r/+v/6//r/+v/6//r/+v/6//r/+v/6//r/+v/6//r/+v/6
//r/+v/6//r/+v/6//r/+v/6//r/+P/4//j/+P/4//j/+P/4//j/+P/4//j/+P/4//j/
+P/4//j/+P/4//b/9v/2//b/9v/2//b/9v/2//b/9v/2//b/9v/2//b/9P/0//T/9P/0
//T/9P/0//L/8v/y//L/9P/0//T/9P/y//L/8v/y//L/8v/y//L/9P/0//T/9P/y//L/
8v/y//L/8v/y//L/8P/w//D/8P/y//L/8v/y//L/8v/y//L/8v/y//L/8v/y//L/8v/y
//L/8v/y//L/8P/w//D/8P/w//D/8P/w//D/8P/w//D/8P/w//D/8P/w//D/8P/w//L/
8v/y//L/8P/w//D/8P/w//D/8P/w//D/8P/w//D/8P/w//D/8P/w//D/8P/w/+7/7v/u
/+7/8P/w//D/8P/w//D/8P/w//D/8P/w//D/8P/w//D/8P/w//D/8P/w/+7/7v/u/+7/
7v/u/+7/7v/w//D/8P/x//H/8f/x//H/8f/x//H/8f/y//L/8v/z//P/9P/1//X/9f/2
//b/9v/3//j/+P/3//f/9//4//r/+v/5//n/+v/8//r/+v/5//b/9v/2//b/9P/0//T/
9P/0//T/9P/1//X/9f/1//X/8v/x/+//7f/t/+z/7P/r/+r/6v/r/+v/6//r/+v/6//r
/+v/6//r/+3/7P/q/+b/4P/d/9j/0//V/9j/2//i//L/CQAnAEcAbgChANcABQEfAR8B
CQHvANUAugCSAF4AMQAWAAgA+//w/+v/6v/l/+L/4v/i/+D/4v/h/+T/5v/n/+j/6f/p
/+f/5//n/+f/6P/o/+n/6v/q/+r/6v/q/+j/6P/o/+j/6P/p/+n/6f/n/+f/5//n/+n/
6f/p/+n/6//r/+v/6//q/+r/6v/q/+r/6//r/+v/6//r/+v/6//s/+z/7P/s/+z/7P/s
/+z/7P/s/+3/7f/t/+3/7f/u/+7/7v/u/+7/7//v/+//7//v/+//8P/w//D/8f/x//H/
8v/y//L/8//3//f/9//3//j/+P/4//n/+f/6//r/+//5//r//P/9//3//v///wAAAwAE
AAUABgAGAAgACQAJAAsACwAMAA0ADAANAA4ADwAQABEAEgAUABUAFQAWABcAGgAaABoA
GgAdAB0AHgAfAB0AHQAeAB4AHwAfAB8AHwAeAB4AHQAdABoAGQAZABgAFwAWABUAFQAU
ABMAEgARAA4ACwALAAgACQAHAAcABgAFAAQAAwACAAEAAAD///7//f/8//v/+v/4//f/
9//3//f/9//3//f/9//3//f/9v/0//T/9P/0//P/8//z//P/9f/1//X/9f/1//X/9f/1
//T/9P/0//X/9//3//f/9//4//j/+P/4//f/9//4//j/+v/6//r/+v/7//v/+//8//z/
/P/8//z//f/+//7//v/8//z//P/8//7//v/+//3//f/9//3//f/9//3//f/9//v/+//7
//v//f/8//v/+//7//v/+//7//v/+//6//r/+v/6//r/+v/6//r/+f/5//n/+f/4//f/
9//3//j/+P/6//j/+P/4//f/9//3//f/+P/3//f/9//1//X/9f/1//X/9f/1//X/9//3
//f/9v/2//b/9v/2//b/9v/1//X/9//3//f/9//0//T/9P/0//T/9P/1//X/9f/1//T/
9P/2//b/9P/0//b/9P/0//T/9P/0//T/9P/0//T/9P/0//T/9P/0//T/9P/0//T/9P/0
//L/8v/y//L/9P/0//T/9P/y//L/8v/y//L/8v/y//L/8v/y//L/8v/y//L/8v/y//L/
8v/y//L/9P/0//T/9P/0//T/9P/0//L/8v/z//P/8//z//P/8//1//X/9f/2//b/9v/3
//f/9v/3//f/9//4//j/+P/5//j/+P/3//f/+f/6//z//P/7//v//P/8//z//P/7//r/
+//8//3//v/8//z//P/8//r/+v/7//v//f/9//3//P/5//f/9f/z//D/8P/v/+7/7v/v
/+//7//x//H/8f/x/+//7//v/+//8P/w/+z/5v/j/9z/2f/Z/9z/3//i/+7/AwAfAD0A
YACPAMUA9wAbASUBGQH/AOUAzACqAHwASwAmABIAAwD4//P/8P/t/+j/5v/o/+j/6P/n
/+j/6v/t/+7/8f/x/+//7//v/+//7//u/+7/7v/u/+7/7v/u/+7/7v/u/+7/7v/v/+//
7//v/+//7//v/+3/7f/t/+3/7//v/+//7//w//D/8P/w//D/8f/x//H/8f/x//H/8f/y
//L/8v/y//D/8P/w//D/8v/y//P/8//z//P/8//0//T/9P/0//T/9//3//f/9//1//X/
9v/2//b/9//3//f/+P/4//j/+f/7//v/+//7//z//P/8//3//f/+//7//////wAAAgAD
AAUABgAHAAgABwAIAAkACgAKAAwADQANABEAEQASABMAEgATABQAFQAWABcAGAAaABsA
GwAcAB0AIAAgACAAIAAfAB8AIAAhACEAIQAiACIAIwAjACMAIwAkACQAIwAjACAAHwAf
AB4AHQAcABsAGwAYABcAFgAVABYAEwATABAADwANAA0ADAALAAoACQAIAAcABgAFAAQA
AwACAAEAAAAAAP////////3//f/9//3//f/9//3//P/8//z//P/8//v/+//7//v/+//7
//v/+//7//v/+//7//z//P/8//3/+//7//v/+//8//z//P/8//3//f/+//7//v/+//7/
/v////////8AAAAAAAAAAAAAAQACAAIAAgAEAAQABAAEAAQABAAEAAMAAwADAAMAAwAD
AAMAAwADAAMAAwADAAMAAwACAAEAAQADAAMAAwADAAEAAQAAAAAAAAAAAAAAAAAAAAAA
/////wEAAQAAAP///f/9//7//v8AAP7//v/+////////////AAD////////9//3//f/9
//3//f/9//3//f/9//3//P/+//7//v/+//7//v/9//3/+//7//v/+//8//z//P/8//z/
/P/9//3//f/9//z//P/8//z//P/8//z//P/8//z//P/8//z//P/8//z//P/8//z//P/8
//z//P/8//z//P/8//z//P/8//z//P/8//z//P/6//r/+v/6//r/+v/6//r/+v/6//r/
+v/6//r/+v/6//r/+v/6//r/+v/6//r/+v/6//r/+v/6//r/+v/6//r/+v/6//r/+v/6
//r/+v/6//r/+v/6//r/+v/7//v/+//7//v/+//7//v/+//8//z//P/9//3//v//////
//8AAAAAAAABAAIAAgABAAEAAQAAAAIAAgABAAMABAAEAAIABAADAAIAAgAEAAQABAAE
AAIAAgACAAIAAgADAAMAAwABAAEAAAD///3/+//5//j/+P/3//b/9v/3//f/9//3//f/
9//3//f/9//3//n/+P/2//T/8P/r/+j/5f/j/+T/5//s//j/DQArAEkAbACXAMsA+wAb
AR8BEQH5AN8AxgCkAHgASwAqABgACQD8//n/+P/z//D/7v/u//D/8P/x//L/9P/1//b/
9//3//X/9f/1//X/9f/0//T/9P/0//T/9P/0//T/9P/0//T/9P/1//X/9f/1//X/9f/1
//X/9f/1//X/9f/1//X/9f/2//b/9v/2//b/9//3//f/9//3//f/9//4//j/+P/4//r/
+v/6//r/+v/6//v/+//7//v/+//8//z//P/8//z/+//7//v/+//7//v//P/8//z//f/9
//3//v/+//7//////////////wIAAgACAAMAAQACAAIAAwADAAQABgAHAAcACAAJAAoA
CwAMAA0ADgAQABIAEwATABUAFQAWABcAFgAXABgAGQAaABsAHAAeAB8AHwAgACEAIgAi
ACIAIgAjACMAJAAlACMAIwAkACQAJwAnACcAJwAkACQAIwAjACIAIQAhACAAIQAgAB8A
HwAeAB0AHAAbABoAFwAXABQAEwARABEAEAAPAA4ADQAMAAsACgAJAAgABwAGAAUABAAE
AAMAAwADAAEAAQABAAEA/////////v8AAAAAAAAAAP//////////////////////////
//////7//v/+//////////////8AAAAAAAAAAAEAAQACAAIAAgACAAIAAgABAAEAAQAC
AAIAAgACAAIAAwAEAAQABAAEAAQABAAEAAIAAgACAAEAAwADAAMAAwABAAEAAQABAAEA
AQABAAEAAwACAAEAAQD//////////wEAAQAAAAAAAAAAAAAAAAD+//7//f/9///////+
//3//////wAAAAAAAP7//v/+//3//f/9//3//v/9//3//f/7//v/+//7//v/+//7//v/
+f/5//n/+P/6//r/+v/6//r/+v/5//n/+f/5//n/+f/6//r/+v/6//r/+v/7//v/+v/5
//f/9v/2//b/9v/4//j/+P/4//j/+P/4//j/+P/4//b/9v/2//b/+P/4//j/+P/2//b/
9v/2//T/9P/0//T/9P/0//T/9P/2//b/9v/2//b/9v/2//b/9P/0//T/9P/0//T/9P/0
//T/9P/0//T/8v/y//L/8v/y//L/8v/y//T/9P/0//T/9P/0//T/9P/y//L/8v/y//L/
8v/y//L/8P/w//D/8P/w//D/8P/w//D/8P/w//D/7v/u/+7/7v/w//D/8P/w/+7/7v/u
/+7/8P/w//D/8P/w//D/8P/w/+7/7v/u/+7/7v/u/+7/7v/u/+7/7v/u/+7/7v/u/+7/
7P/s/+z/7P/u/+7/7v/u/+7/7v/u/+7/7P/s/+z/7P/v/+//7//v/+//7//v/+//7//w
//D/8P/v/+//8P/x//P/8//0//T/8v/z//T/9P/1//X/9f/2//b/9v/1//X/9P/0//L/
8v/x//D/8P/w//D/8P/w//D/8P/w//D/8P/z//P/8//z//H/8P/v/+3/6//p/+j/6P/p
/+j/6P/p/+n/6f/p/+n/5//n/+f/5//n/+f/5v/k/+L/3v/Z/9T/0f/R/9T/1//e//D/
CwApAE0AdgCtAOMADQEfARsBAwHnAM8AsACCAE4AJQAQAAIA9f/u/+n/5v/h/9z/3P/e
/97/3v/h/+L/5P/l/+T/5f/l/+X/5f/l/+X/4//i/+L/4v/j/+T/5f/m/+b/5v/m/+b/
5P/l/+X/5f/l/+X/5f/l/+X/5f/l/+X/5f/l/+X/5f/m/+b/5v/m/+b/5//n/+f/6f/p
/+n/6f/o/+j/6P/o/+j/6P/o/+j/6P/o/+n/6f/n/+f/5//o/+r/6v/q/+r/7f/t/+3/
7f/r/+v/7P/s/+7/7//v/+//8P/w//D/8f/z//P/8//z//T/9P/0//X/9f/2//b/9//1
//b/+P/5//v//P/9//7//f/+////AAAAAAIAAwADAAcABwAIAAkACgALAAwADQAOAA8A
EAASABMAEwAUABUAFgAWABYAFgAVABUAFgAXABcAFwAYABgAGwAbABsAGwAaABoAGQAZ
ABYAFQAVABQAFQAUABMAEwASABEAEAAPAA4ACwALAAgABwAFAAUABAABAAAA///+//v/
+v/5//j/+f/4//f/9v/4//f/9//3//P/8//z//P/8f/x//H/8P/u/+7/7v/u/+//7//v
/+//7//v/+//7//v/+//7//v//D/8P/w//H/7//v/+//7//y//L/8v/y//P/8//0//T/
9P/0//T/9P/1//X/9f/2//T/9P/0//T/9f/2//b/9v/2//b/9v/2//b/9v/2//X/9f/1
//X/9f/1//X/9f/1//P/8//z//P/9f/0//P/8//z//P/8//z//P/8//y//L/8P/w//D/
8P/w//D/7//v//H/8f/w/+//7//v//D/8P/u/+z/7P/s/+3/7f/t/+3/7P/r/+v/6//r
/+v/6//r/+n/6f/p/+n/6//r/+v/6v/q/+r/6v/q/+z/7P/r/+v/6//r/+v/6//q/+r/
6v/q/+j/6P/p/+n/6f/p/+j/6P/q/+r/6P/o/+r/6P/o/+j/6P/q/+r/6v/q/+j/6P/o
/+j/6P/o/+j/6P/m/+b/5v/m/+j/6P/o/+j/6P/o/+j/6P/o/+j/6P/o/+j/6P/o/+j/
6P/o/+j/6P/o/+j/6P/o/+j/6P/o/+j/6P/o/+j/6P/o/+j/6P/o/+j/6P/o/+j/6P/o
/+j/6P/o/+j/6P/o/+r/6v/q/+r/6v/q/+v/6//q/+n/6P/n/+n/6f/p/+r/6v/q/+v/
6//s/+3/7f/t//D/8P/w//H/9P/0//P/8//x//L/9P/0//P/8//0//T/8v/y//H/8P/w
//D/8P/w/+7/7v/u/+7/8P/w//H/8f/x//H/8f/w//D/7//u/+3/7P/s/+v/6v/o/+n/
6f/p/+n/6f/p/+n/6f/p/+n/6f/q/+j/5v/k/9//3P/X/9X/1v/Z/9z/6P/5/xUANQBY
AIUAuQDrAA8BHQETAfsA4QDIAKgAegBJACQAEAABAPb/7f/s/+n/5v/k/+T/5P/k/+X/
5v/o/+f/6P/r/+3/6//r/+v/6//p/+j/6P/o/+r/6v/q/+r/6v/q/+r/6v/o/+n/6f/p
/+v/6//r/+v/6//r/+v/6//r/+v/6//r/+z/7P/s/+z/7P/t/+3/7f/v/+//7//v/+7/
7v/u/+7/7v/u/+7/7v/w//D/8f/x//H/8f/x//L/8v/y//L/8v/z//P/8//z//P/8//0
//T/9P/1//X/9f/2//b/9v/3//n/+f/5//n/+v/6//r/+//7//z//P/9////AAACAAMA
AQACAAMABAAFAAYABwAIAAgACgALAAsADQANAA4ADwAQABEAEgATABYAFwAYABoAGQAZ
ABoAGwAeAB4AHgAeAB8AHwAgACEAIQAhACIAIgAhACEAIQAhACIAIgAhACEAIAAfAB8A
HgAdABwAGwAbABoAGQAYABcAFgATABMAEAAPAA0ADQAMAAsACgAJAAgABwAGAAUABAAF
AAQAAwACAAIAAQABAAEA///////////////////+//7//v/+//7//f/9//3//f/9//3/
/f/9//3//f/9//3//P/8//z//f/9//3//f/9//7//v/+//7//////wAAAAAAAAAAAAAA
AAEAAQABAAIAAgACAAIAAgAFAAYABgAGAAYABgAGAAYABAAEAAQAAwAFAAUABQAFAAMA
AwADAAMAAwADAAMAAwAFAAQAAwADAAEAAQABAAEAAwADAAIAAgACAAIAAgACAAAAAAD/
////AQABAAAA//8BAAEAAgACAAAA/v/+//7////////////+//3//f/9//3//f/9//3/
/f/9//3//f/////////+//7//v/+//7//v/+//3//f/9//3//f/9//7//v/+//7//P/8
//3//f/9//3//P/8//z//P/8//z/+v/6//r/+v/6//z//P/8//z/+v/6//r/+v/6//r/
+v/6//r/+v/6//r/+v/6//r/+v/6//r/+v/6//r/+v/6//r/+v/6//r/+v/4//j/+P/4
//j/+P/4//j/+v/6//r/+v/6//r/+v/6//r/+v/6//r/+v/6//r/+v/6//r/+v/6//r/
+v/6//r/+v/6//r/+v/6//r/+v/6//v/+//7//v/+f/5//n/+f/7//z//P/8//3//f/+
////AQABAAIAAgACAAMABAAEAAMAAwADAAQABAAEAAMAAwAEAAQAAgACAAEAAAAAAAAA
AAAAAAAAAAACAAIAAgACAAEAAQABAAEAAwACAAEA///9//v/+v/6//v/+v/6//v/+f/5
//n/+f/5//n/+f/5//f/9//4//b/9P/y/+3/6P/l/+P/5v/p/+7/+v8PACkARwBqAJcA
ywD7ABsBIQETAfsA4QDKAKgAfABPAC4AHAANAAAA+//6//X/8v/u/+7/8P/y//P/9P/0
//f/9v/3//n/9//3//f/9//3//b/9v/2//b/9v/2//b/9v/2//b/9v/4//n/+f/5//n/
+f/5//n/9//3//f/9//3//f/9//3//j/+P/4//j/+v/7//v/+//7//v/+//7//r/+v/6
//r/+v/6//r/+v/6//r/+//7//3//f/9//7//v/+//7//v/+//3//P/7//3//f/+//7/
AAABAAEAAQAAAAAAAAABAAMAAwADAAMABAAEAAQABQAHAAgACAAJAAkACgAMAA0ACwAM
AA0ADgAPABAAEQASABAAEgATABMAFQAVABYAFwAYABkAGgAbAB4AHwAgACIAIQAhACIA
IwAiACIAIgAiACUAJQAmACcAKQApACoAKgApACkAKQApACgAKAAnACcAKAAnACcAJgAj
ACIAIQAhACIAIQAgAB8AHAAZABkAFgAVABMAEwASABMAEgARABAAEQAQAA8ADgANAAwA
CwAKAAgABwAHAAcABQAFAAUABQAFAAUABQAEAAYABgAGAAYAAwADAAMAAwADAAMAAwAD
AAMAAwADAAMABAAEAAQABQADAAMAAwADAAQABAAEAAQABQAFAAYABgAIAAgACAAIAAcA
BwAHAAgABgAGAAYABgAFAAYABgAGAAgACAAIAAgACAAIAAgABwAHAAcABwAHAAcABwAH
AAcABwAHAAcABwAHAAYABQAFAAMAAwADAAMABQAFAAQABAAEAAQABAAEAAIAAgABAAEA
AQABAAAA//8BAAEAAgACAAIAAAAAAAAA//////////8AAP////////3//f/9//3/////
//////8BAAEAAQAAAP7//v/+//7//v/+//3//f/9//3//f/9//z//P/8//z/+v/6//v/
+//7//v/+v/6//z//P/8//z//P/6//r/+v/6//z//P/8//z//v/+//7//v/8//z//P/8
//r/+v/6//r/+v/6//r/+v/6//r/+v/6//r/+v/6//r/+v/6//r/+v/6//r/+v/6//r/
+v/6//r/+v/6//r/+v/6//r/+v/6//j/+P/4//j/+P/4//j/+P/6//r/+v/6//j/+P/4
//j/+P/4//j/+P/4//j/+P/4//b/9v/2//b/9v/2//b/9v/2//b/9v/2//b/9v/2//b/
9v/2//b/9v/2//b/9//3//f/9//3//f/9f/1//X/9v/4//j/+f/5//r/+//7//v//P/8
//z//f/+//7//f/9//3//v8AAAAA/////wAAAAD8//z/+//6//r/+v/6//r//P/8//z/
/P/8//z//f/9//3//f/9//z/+f/3//X/8//y//L/8f/w//L/8//z//P/8//z//P/8//x
//H/8f/x//L/8P/s/+j/4//e/9v/2//c/9//5P/y/wkAKQBLAHAAowDdAA0BKQErARsB
/wDlAMoAoABqAD0AIgAQAAMA+P/z//D/6//m/+T/5v/m/+b/5//o/+z/7f/s/+//8f/v
/+//7//v/+//7v/u/+7/7v/u/+7/7v/u/+7/7v/u/+7/7//v/+//7//v/+//7//v/+//
7//v//H/8f/x//H/8P/w//D/8P/w//H/8f/x//H/8f/x//H/8P/w//D/8P/y//L/8v/y
//L/8v/z//P/8//z//P/9P/2//b/9v/2//X/9f/1//X/9//3//j/+P/2//f/9//3//r/
+v/6//v/+//7//v/+//8//z//P/9//3//v/+////AQACAAQABQADAAQABQAGAAcACAAJ
AAoACgAMAA0ADQAPAA8AEAARABQAFQAWABcAGAAZABoAHAAbABsAHAAdAB4AHgAeAB4A
IQAhACIAIwAjACMAJAAkACUAJQAlACUAJAAkACMAIwAkACMAIwAiAB8AHgAdAB0AGgAZ
ABgAFwAWABMAEwAQAA8ADQANAAwACwAKAAkACAAJAAgABwAGAAMAAgABAAAA/v/9//3/
/f/9//3//f/9//3//f/9//z//P/8//z//P/7//v/+//7//v/+//7//v/+//7//v/+//6
//r/+v/7//v/+//7//v//P/8//z//P/9//3//v/+//7//v/+//7/////////AAAAAAAA
AAAAAP//AAAAAAAAAAAAAAAAAAAAAAAAAAD/////////////AQABAAEAAQABAAEAAQAB
AAEAAAD//////////////////////v/+//z//P/8//z//P/8//v/+//9//3//P/7//v/
+//8//z//P/6//r/+v/7//v/+//7//r/+f/5//n/+f/5//n/+f/5//n/+f/5//f/9//3
//b/+P/4//j/+P/4//j/9//3//f/9//3//f/+P/4//j/+P/4//j/+f/5//f/9//2//b/
9v/2//j/+P/4//b/9v/2//b/+P/4//j/+P/2//b/9v/2//T/9P/0//T/9P/0//T/9P/0
//T/9P/0//b/9v/2//b/9P/0//T/9P/0//T/9P/0//T/9P/0//T/9P/0//T/9P/0//T/
9P/0//T/9P/0//T/9P/0//T/9P/y//L/8v/y//L/8v/y//L/9P/0//T/9P/y//L/8v/y
//T/9P/0//T/8v/y//L/8v/y//L/8v/y//T/9P/0//T/9P/0//T/9P/0//T/9P/0//L/
8v/y//L/8v/y//L/8v/y//L/8v/y//L/8v/y//L/8v/y//L/8v/y//L/8v/y//L/8v/y
//L/8v/y//L/8v/y//L/8v/y//L/8v/y//L/8v/y//L/8v/y//L/8v/y//L/8v/y//L/
8f/x//H/8f/x//H/8f/x//L/9P/1//b/9//3//j/+f/5//n/+v/6//j/+f/6//r/+f/5
//n/+v/8//z/+//7//z//P/6//r/+f/4//j/+P/2//b/9v/2//b/9v/2//b/9//3//f/
9//5//j/9//1//P/8f/w//D/7//u/+7/7//t/+3/7f/t/+//7//v/+//7//t/+z/7P/o
/+b/4f/e/9v/2//c/9//6P/4/w8ALwBNAHQAowDXAAEBFwEVAQMB6QDRALYAkABgADUA
GgAKAP3/9P/x/+7/6//o/+j/6P/o/+j/6//s/+z/7f/u/+//7//t/+3/7f/t/+3/7P/s
/+z/6v/q/+r/6v/s/+z/7P/s/+z/7f/t/+3/7f/t/+3/7f/t/+3/7f/t/+3/7f/t/+3/
7v/u/+7/7v/s/+3/7f/t/+//7//v/+//7v/u/+7/7v/w//D/8P/w//D/8P/x//H/8f/x
//H/8v/w//D/8P/w//P/8//z//P/8//z//T/9P/0//X/9f/1//b/9v/2//f/9//3//f/
9//6//r/+v/7//v//P/8//3/+//8//7//////wAAAQACAAMABAAFAAYABgAIAAkACQAL
AAsADAANAA4ADwAQABEAEgATABQAFgAXABcAGAAZABoAGgAaABoAGwAbABwAHQAdAB0A
HgAeAB8AHwAfAB8AHgAeAB0AHQAcABsAGwAaABkAGAAXABcAFgAVABQAEwAUABEAEQAO
AA0ACwALAAoABwAGAAUABAAFAAQAAwACAAEAAAD///7//v/9//3//f/7//v/+//7//v/
+//7//r/+v/6//r/+v/5//n/+f/5//n/+f/5//n/+f/5//n/+f/6//r/+v/7//v/+//7
//v/+v/6//r/+v/7//v//P/8//z//P/8//z//f/9//3//v/8//z//P/8////AAAAAAAA
/v/+//7//v/+//7//v/9//3//f/9//3//f/9//3//f/9//3//f/9//3//P/7//v//f/9
//3//f/7//v/+v/6//r/+v/6//r/+v/6//n/+f/5//n/+P/3//f/9//4//j/+P/2//b/
9v/3//f/9//3//b/9f/1//X/9f/1//X/9f/1//X/9f/1//X/9f/1//T/9P/0//T/9P/0
//T/8//z//P/8//z//P/8v/y//L/8v/y//L/8//z//P/8//y//L/9P/0//T/8v/y//L/
8v/y//L/8v/y//L/8v/0//T/9P/0//L/8v/y//L/8v/y//L/8v/w//D/8P/w//L/8v/y
//L/8P/w//D/8P/w//D/8P/w//D/8P/w//D/8v/y//L/8v/y//L/8v/y//D/8P/w//D/
7v/u/+7/7v/u/+7/7v/u/+z/7P/s/+z/7v/u/+7/7v/w//D/8P/w/+7/7v/u/+7/7v/u
/+7/7v/u/+7/7v/u/+z/7P/s/+z/7P/s/+z/7P/u/+7/7v/u/+z/7P/s/+z/7P/s/+z/
7P/s/+z/7P/s/+z/7P/s/+z/6//r/+v/6//t/+3/7f/t/+3/7v/u/+7/7f/t/+7/7//v
/+//8P/w//D/8f/y//L/8f/x//H/8v/2//b/9f/1//b/9v/0//T/8f/w//D/8P/u/+7/
7v/u/+7/7v/u/+7/8f/x//H/8f/x//D/7//t/+v/6f/o/+j/5//m/+b/5//l/+X/5f/l
/+X/5f/l/+X/5f/l/+T/5P/i/97/2f/U/8//z//O/9H/2P/m//3/GwA9AGIAkQDJAPsA
FwEdAQ0B8QDXALwAlgBiADMAFAACAPX/7P/n/+b/4f/c/9r/3P/e/9z/2//a/9z/3//g
/+P/4//j/+P/4//j/+P/4v/i/+L/4P/g/+D/4P/g/+D/4P/g/+D/4f/h/+H/4//j/+P/
4//j/+P/4//j/+P/4//j/+P/4//i/+H/4P/i/+P/4//j/+X/5f/l/+X/5f/k/+P/4v/i
/+L/4v/i/+L/4v/j/+P/5f/l/+X/5v/m/+b/5v/m/+f/5//n/+f/5//n/+j/6P/o/+n/
6f/p/+j/6P/o/+n/6//r/+v/6//u/+7/7v/v/+3/7v/u/+//8f/y//T/9f/1//b/9//4
//n/+v/7//z/+v/8//3//f8BAAEAAgADAAQABQAGAAcACAAJAAoADAANAA0ADgAPABAA
EAAQABAAEwATABQAFQAVABUAFgAWABcAFwAXABcAFgAWABUAFQAUABMAEwASABEAEAAP
AA8ADgANAAwACwAKAAcABwAEAAMAAQABAAAA/f/8//v/+v/5//j/9//2//P/8v/x//D/
8P/v/+//7//t/+3/7f/t/+v/6//r/+r/7P/s/+z/7P/r/+v/6//r/+v/6//r/+v/6f/p
/+n/6f/q/+r/6v/r/+v/6//r/+v/7P/s/+z/7P/t/+3/7v/u/+7/7v/u/+7/7//v/+//
8P/w/w==
         </WaveFormData>
      </LeadData>
   </Waveform>
</RestingECG>
