# Supplementary material for: Detection of Left Atrial Enlargement Using a Convolutional Neural Network-Enabled Electrocardiogram
Source: Front Cardiovasc Med. 2020 Dec 17;7:609976. doi: 10.3389/fcvm.2020.609976 (PMC7773668; doi:10.3389/fcvm.2020.609976)
Supplement: Supplementary file 1 [file Data_Sheet_1.ZIP › hyp/1802012444_10179_00000002.XML]

<?xml version="1.0" encoding="Windows-1252"?>
<!DOCTYPE RestingECG SYSTEM "restecg.dtd">
<RestingECG>
   <PatientDemographics>
      <PatientID>1802012444</PatientID>
      <PatientAge>72</PatientAge>
      <AgeUnits>Years</AgeUnits>
      <Gender>Female</Gender>
      <PatientLastName>laohuizhen</PatientLastName>
   </PatientDemographics>
   <TestDemographics>
      <DataType>Resting</DataType>
      <Site>1</Site>
      <AcquisitionDevice>MAC55</AcquisitionDevice>
      <Status>Unconfirmed</Status>
      <Priority>Normal</Priority>
      <AcquisitionTime>09:01:53</AcquisitionTime>
      <AcquisitionDate>09-17-2015</AcquisitionDate>
      <CartNumber>1</CartNumber>
      <AcquisitionSoftwareVersion>009C</AcquisitionSoftwareVersion>
      <XMLSourceVersion>MAC5000 v1.0</XMLSourceVersion>
   </TestDemographics>
   <RestingECGMeasurements>
      <VentricularRate>60</VentricularRate>
      <AtrialRate>60</AtrialRate>
      <PRInterval>144</PRInterval>
      <QRSDuration>72</QRSDuration>
      <QTInterval>442</QTInterval>
      <QTCorrected>442</QTCorrected>
      <PAxis>44</PAxis>
      <RAxis>47</RAxis>
      <TAxis>45</TAxis>
      <QRSCount>10</QRSCount>
      <QOnset>229</QOnset>
      <QOffset>265</QOffset>
      <POnset>157</POnset>
      <POffset>211</POffset>
      <TOffset>450</TOffset>
      <ECGSampleBase>500</ECGSampleBase>
      <ECGSampleExponent>0</ECGSampleExponent>
   </RestingECGMeasurements>
   <Diagnosis>
      <Modality>Resting</Modality>
         <StatementCount>2</StatementCount>
         <LabelText>12SL ��ϳ���</LabelText>
      <DiagnosisStatement>
         <StmtFlag>ENDSLINE</StmtFlag>
         <StmtText>�������</StmtText>
      </DiagnosisStatement>
      <DiagnosisStatement>
         <StmtFlag>ENDSLINE</StmtFlag>
         <StmtText>���� ECG</StmtText>
      </DiagnosisStatement>
   </Diagnosis>
   <Waveform>
      <WaveformType>Rhythm</WaveformType>
      <WaveformStartTime>0</WaveformStartTime>
      <NumberofLeads>8</NumberofLeads>
      <SampleType>CONTINUOUS_SAMPLES</SampleType>
      <SampleBase>500</SampleBase>
      <SampleExponent>0</SampleExponent>
      <HighPassFilter>16</HighPassFilter>
      <LowPassFilter>150</LowPassFilter>
      <ACFilter>NONE</ACFilter>
      <LeadData>
         <LeadByteCountTotal>10000</LeadByteCountTotal>
         <LeadTimeOffset>0</LeadTimeOffset>
         <LeadSampleCountTotal>5000</LeadSampleCountTotal>
         <LeadAmplitudeUnitsPerBit>4.88</LeadAmplitudeUnitsPerBit>
         <LeadAmplitudeUnits>��V</LeadAmplitudeUnits>
         <LeadHighLimit>2147483647</LeadHighLimit>
         <LeadLowLimit>268435456</LeadLowLimit>
         <LeadID>I</LeadID>
         <LeadOffsetFirstSample>0</LeadOffsetFirstSample>
         <FirstSampleBaseline>0</FirstSampleBaseline>
         <LeadSampleSize>2</LeadSampleSize>
         <LeadOff>FALSE</LeadOff>
         <BaselineSway>FALSE</BaselineSway>
         <ExcessiveACNoise>FALSE</ExcessiveACNoise>
         <MuscleNoise>FALSE</MuscleNoise>
         <LeadDataCRC32>4104284534</LeadDataCRC32>
         <WaveFormData>
+v/6//r/+//7//v/+v/6//v/+v/5//j/+f/6//v//P/7//r/+P/3//j/+f/6//v/+f/7
//z//P/9//3//f/+/wAAAAD///7//f/8//z/+//5//j/9//2//P/8v/y//P/8//y//L/
8//0//T/8v/y//P/8//z//P/9f/1//T/9P/0//L/9v/1//P/8v/y//b//P8IABcAJgA+
AFoAbwB8AIsAkQCEAHkAagBNAC4AHgAQAAAA9P/w//L/9f/1//T/8v/z//P/8//z//X/
9v/1//X/9f/0//T/9P/1//X/9f/z//P/8//z//T/9P/0//X/9f/1//X/9f/1//b/9v/2
//T/9P/0//T/9P/0//T/9P/2//b/9//3//X/9f/1//b/9v/2//b/9P/2//f/9//3//j/
+P/4//n/+f/5//n/+f/7//v/+//7//z//P/7//v/+f/5//r/+v/9//3//f/9//v//f/9
//3///8AAAAAAAABAAEAAQACAAEAAQABAAEAAwAFAAUABQAGAAYACAAIAAgACAAJAAoA
CgAKAAsACwAKAAoADAANAA4ADgAOAA4ADQANAA8ADwARABIAEgASABUAFQAVABUAFQAU
ABMAEgAUABIAEgASABMAEwASABIAFAATABIAEgAQABAADgANAA0ADAALAAoACAAIAAcA
BQAHAAYABQAEAAQAAwADAAIAAwACAAEAAAD9//z//P/8//7//f/8//z//P/8//r/+v/7
//v/+v/6//r/+f/5//n/+f/5//n/+f/7//v/+//7//r/+f/4//f/+P/5//r/+//5//n/
+f/6//z/+v/6//v//P/8//z//P/8//z//P/8//v/+//8//z/+//7//v/+//7//z//P/8
//7//v/+/////f/8//z//P/8//z//P/8//3//f/9//z//P/8//z//P/8//z//P/8//7/
/v/+//7//v/9//3//f/7//v/+//7//v/+//7//v/+//7//v/+//9//7//v/9//r/+v/6
//v/+//6//r/+v/8//z//f/9//v/+//7//v/+//7//r/+v/6//r/+v/7//n/9//3//f/
+v/6//n/+f/6//r/+v/6//j/+P/3//f/+f/6//r/+v/4//j/+P/4//j/+P/4//f/+P/5
//r/+//7//r/+v/4//j/+P/4//r/+v/6//r/+P/4//j/+P/6//r/+v/6//j/+P/4//j/
9v/2//b/9v/5//r/+//8//v/+v/5//j/+v/6//r/+v/6//r/+v/6//j/+P/4//j/+P/4
//j/+P/4//f/9//4//j/+P/4//f/9//3//f/+P/6//r/+v/5//f/+P/4//n/+f/6//r/
+v/6//r/+//7//v/+v/6//z//P/8//z//P/8//z//P/8//r/+f/5//n/+f/5//n/+f/9
//7//v///wEAAQACAAIAAAD///7//f/8//z/+//7//j/9//2//P/9P/0//X/9f/0//T/
9f/2//b/9P/0//X/9f/1//X/9f/z//L/8v/y//r/9v/x/+//8v/0//b//P8GABMAIgA6
AFYAbwB+AI0AlQCMAHsAbABXADgAIAAQAAAA8v/w//L/9//1//L/8v/z//P/9f/1//X/
9P/1//P/8//y//L/8v/z//P/8//z//P/8//z//T/9P/0//X/9f/1//X/9f/z//T/9P/0
//T/9P/0//T/9v/2//b/9v/2//b/9//3//f/9//3//j/+P/4//j/9v/2//f/9//3//b/
9v/2//f/9//3//f/9//5//n/+f/5//r/+v/5//n/+//7//z//P/7//v/+//7//n/+//7
//v//f/+//7//v8BAAEAAQACAAEAAQABAAEAAwAFAAUABQAEAAQABgAGAAYABgAHAAgA
CAAIAAkACQAKAAoADAANAA4ADgAOAA4ADwAPABEAEQARABIAEgASABMAEwATABMAEgAS
ABIAEgAUABIAEgASABEAEQAQABAAEAAPAA4ADgAPABAADwAPAA8ADgANAAwACgAKAAkA
BwAHAAYABQAEAAQAAwADAAIA///+//3//P/8//z//f/+//7//f/8//z/+v/6//j/+P/7
//v/+v/6//r/+f/5//n/+f/5//n/+f/3//f/9//3//n/+f/5//n/+f/5//n/+f/5//n/
+f/6//r/+P/4//n//P/8//z//P/7//r/+f/4//v/+//8//z/+f/5//n/+f/7//z//P/8
//r/+v/6//v/+//6//r/+v/8//z//P/8//v/+//7//r//P/8//z//P/8//z//P/8//z/
/P/8//z/+v/5//n/+f/7//v/+//7//v/+//7//v/+//7//v/+//5//r/+v/5//j/+P/4
//n/+f/4//j/+P/6//r/+//7//v/+//7//v/+//7//r/+v/6//r/+v/7//v/+f/5//n/
+P/4//f/9//6//r/+v/6//r/+v/5//n/+f/6//r/+v/6//r/+v/6//j/+P/4//f/+f/5
//n/+f/5//b/9v/4//j/+P/4//j/+P/4//j/+P/4//j/+P/4//j/+P/4//j/+P/4//j/
+P/4//j/+P/4//j/+P/4//j/+P/4//j/+P/4//j/+P/4//j/+P/4//j/+P/4//j/+P/4
//j/+P/6//n/+f/6//j/+P/4//f/9//3//f/+P/4//j/+P/3//f/+P/4//n/+f/6//r/
+v/6//r/+//7//v/+v/6//z//P/8//z//P/8//z//P/8//z/+//7//v/+f/5//n/+f/9
//7//v////3//f/+//7////////////8//z/+//7//r/+f/4//X/9P/0//X/9f/0//T/
9f/2//b/9P/0//X/8//z//P/8//1//T/9P/0//b/9v/z//P/9P/0//T/+v8AAAsAHAAw
AEwAZwB8AI0AmwCaAIsAegBhAEYAKgAUAAQA9v/w//D/8//3//b/8v/z//P/8f/x//P/
8v/z//X/9f/0//T/9P/1//X/9f/z//P/8//z//T/9P/0//X/9f/1//X/9f/1//b/9v/2
//T/9P/0//T/9P/0//T/9P/0//T/9f/1//f/9//3//j/+P/4//j/9v/4//n/+f/5//b/
9v/2//f/+f/5//n/+f/5//n/+f/5//z//P/7//v//f/9//7//v/9//3//f/9//3/////
////AQACAAIAAgACAAEAAAAAAAMAAwADAAMABQAHAAcABwAIAAgACgAKAAgACAAJAAoA
DAAMAA0ADQANAAwADQANABAAEAAQABAAEwATABUAFQAVABYAFgAWABUAFQAVABUAGAAY
ABgAGAAaABgAGAAYABUAFQAUABQAFAATABIAEgAUABQAEgARABEAEAAPAA4ADgAOAA0A
CwALAAoACQAIAAYABQAFAAQABAAEAAQABAACAAAA///+/wAA///+//7//P/8//r/+v/9
//3//P/8//z/+//7//v/+//7//v/+//7//v/+//7//3//f/9//3//P/7//r/+f/7//v/
+//8//z/+v/6//v//P/8//z//P/8//z//P/8//3//f/+//7/+//7//v/+//8//7///8A
AP///v/9//3////+//7//v/+//7//v/+//3//f/9//z//v/+//7//v8AAAAAAAAAAP//
/v/9//z//v/9//3//f/9//3//f/9//v/+//7//v/+//7//v/+//7//z//P/7//z//P/8
//3//f/8//z//P/6//r/+//7//v/+//7//v/+//7//r/+v/8//z//P/9//v/+f/5//n/
/P/8//v/+//6//r/+v/6//z//P/7//v/+//8//z//P/6//r/+v/6//z//P/8//v/+//7
//v/+//5//r//P/7//r/+f/4//r/+v/6//r//P/8//z//P/6//r/+v/6//j/+P/4//j/
+v/6//r/+v/8//z//P/8//r/+v/6//r/+v/6//r/+f/3//j/+P/4//r/+f/5//n/9//4
//j/+P/6//n/+f/6//r/+//7//z/+v/6//r/+v/7//v/+//6//r//P/8//z//P/8//z/
/P/+//7//v/9//3//f/9//3//P/7//z//P/+/////////wIAAgACAAEA/v/9//z//P/5
//n/+P/3//j/9f/0//T/9//3//b/9v/2//b/9f/y//P/9f/2//f/9//3//f/9v/2//b/
9v/2//P/8//0//T/+P8AAAgAEwAkAD4AWgBxAIIAjwCTAIgAeQBmAEkAKgAQAPz/7P/i
/+T/6v/t/+3/7v/w//P/9f/1//P/8f/0//X/9f/1//T/9P/y//P/8//z//X/9f/1//X/
9P/0//T/9f/1//X/9f/1//X/9v/2//b/9v/2//b/9v/2//b/9v/2//j/+P/5//n/9//3
//f/+P/4//j/+P/2//j/+f/5//n/+v/6//r/+//7//v/+//7//v/+//7//v//P/8//v/
+//7//v//P/8//3//f/9//3//f///////////wAAAAAAAAEAAQABAAIAAwADAAMAAwAF
AAcABwAHAAgACAAKAAoACgAKAAsADAAMAAwADQANAA4ADgAQABEAEAAQABAAEAATABMA
FQAVABcAGAAYABgAFwAXABcAFwAWABYAFgAWABoAGAAYABgAGQAZABgAGAAXABUAEwAS
ABQAFAASABEADwAOAA0ADAAMAAwACwAJAAsACgAJAAgABgAFAAUABAADAAIAAQAAAP//
/v/+//7//P/7//r/+v/6//r/+P/4//n/+f/4//j/+v/5//n/+f/5//n/+f/5//n/+f/5
//n/9//3//f/9//3//f/9//3//f/9//3//j/+v/4//j/+f/6//r/+v/6//r/+v/6//r/
+f/5//r/+v/7//v/+//7//v//P/8//z/+v/6//r/+//9//z//P/8//z//P/8//z/+//7
//v/+v/8//z//P/8//z//P/8//z//P/8//z//P/6//n/+f/5//n/+f/5//n/+//7//v/
+//5//n/+f/5//n/+v/6//n/+P/4//j/+f/5//j/+P/4//j/+P/5//n/+f/5//n/+f/3
//f/9v/2//b/9v/2//f/+f/3//f/9//4//j/9//3//j/+P/4//j/+P/4//f/9//1//b/
9v/2//j/+P/4//j/+P/4//j/9//3//f/9//3//f/9v/2//j/+P/4//j/9v/2//b/9v/2
//b/9v/2//j/+P/4//j/9v/2//b/9v/2//b/9v/2//T/9P/0//T/9v/2//b/9v/1//X/
9v/2//b/9v/1//X/9f/1//b/9v/0//T/8//z//X/9v/4//n/+f/4//f/9v/4//n/+f/5
//j/+P/6//r/+P/4//j/+P/6//r/+v/6//f/9//3//f/+f/5//n/+//8//z//f/9//3/
/v/+//7//f/8//v/+v/4//f/9//2//X/9P/x//D/8v/z//P/8v/y//P/9P/0//T/9P/1
//X/9P/z//L/8f/x//L/8//0//T/9f/z//L/9P/6/wQADgAZACwARABeAHEAfgCHAIMA
egBpAFQAOwAkAA4A+v/s/+j/6v/u/+//7f/u//L/8//x//H/8f/z//b/9f/z//P/8v/y
//L/8//z//P/8//z//P/8//y//L/8v/z//X/9f/1//X/8//0//T/9P/0//T/9P/0//b/
9v/2//b/9P/0//X/9f/1//X/9f/2//b/9v/2//T/9v/3//f/9//4//j/+P/5//n/+f/5
//n/+f/5//n/+f/6//r/+f/5//v/+//8//z/+//7//v/+//7//3//f/9//3//v/+//7/
////////AAABAAEAAQABAAEAAwADAAMABAAEAAYABgAGAAYABwAIAAoACgALAAsACgAK
AAwADQAOAA4ADgAOAA8ADwARABEAEQASABIAEgAVABUAFQAVABQAFAAUABQAFgAUABQA
FAATABMAEgASABQAEwASABIAEAAQAA4ADQANAAwACwAKAAoACgAJAAcABwAGAAUABAAE
AAMAAwACAAEAAAD///7//f/8//z//P/8//v/+v/6//j/+P/2//b/+f/5//j/+P/4//f/
9//3//f/9//3//f/9f/1//X/9f/3//f/9//3//f/9//3//f/+P/5//r//P/6//j/+P/5
//r/+v/6//r/+P/4//j/+P/5//n/+v/6//f/9//3//f/+P/6//v//P/8//z//P/9//v/
+v/6//r/+v/6//r/+v/7//v/+//6//r/+v/6//r/+v/6//r/+v/4//j/+P/4//r/+f/5
//n/+f/5//n/+f/5//n/+f/5//f/9//3//f/+f/6//r/+f/4//j/+P/5//n/+P/4//j/
+P/4//n/+f/5//n/+f/5//n/+f/4//j/9v/2//b/9//5//f/9//3//j/+P/3//f/+P/4
//j/+P/4//j/9//3//f/+P/4//j/+P/4//j/+P/4//j/+P/3//f/9//3//f/9//4//r/
+P/4//j/+P/2//b/9v/2//b/9v/2//b/+P/4//j/+P/4//j/+P/4//j/+P/4//j/9v/2
//b/9v/2//b/9v/2//j/+P/4//j/9v/2//b/9v/4//j/+P/4//j/+P/3//f/9v/2//b/
9v/1//X/9f/1//j/+P/4//j/9//3//j/+P/5//n/+v/6//z//P/8//3/+//7//r/+v/8
//z//P/8//r/+v/6//r/+//8//z//f/7//v/+//7//v//f/+//7/////////AAAAAAAA
///+//3//P/8//v//f/8//v/+v/1//T/9P/1//f/9v/2//f/9v/2//T/9P/1//X/9f/1
//X/9f/0//T/9v/0//T/9f/1//b/9v/4//7/CAATACIAOABUAG0AfACJAJEAhgB3AGwA
WQA6ACAAEgAEAPb/8v/0//X/9//4//b/9f/1//X/9//3//b/9f/1//X/9P/0//T/9f/1
//X/9f/1//X/9f/0//T/9P/1//f/9//3//f/9f/2//b/9v/2//b/9v/2//j/+P/4//j/
9v/2//f/9//3//f/9//4//r/+v/6//j/+P/5//n/+f/4//j/+P/5//n/+f/5//n/+f/5
//n/+f/8//z/+//7//v/+//8//z//f/9//3//f/9////////////AAAAAAAA////////
AAADAAMAAwADAAMABQAFAAUABgAGAAgACAAIAAgACQAKAAoACgALAAsADAAMAA4ADwAO
AA4ADgAOABEAEQATABMAEwAUABQAFAATABMAEwATABQAFAAUABQAGAAWABYAFgAVABUA
FAAUABIAEQAQABAAEgASABAADwANAAwACwAKAAwADAALAAkACQAIAAcABgAGAAUABQAE
AAMAAgABAAAAAAAAAAEAAgABAP///f/8//7//v/8//z/+//7//r/+v/8//v/+//7//n/
+f/5//n/+f/5//n/+f/7//v/+//7//v/+//7//v/+//7//v//P/8//r/+v/7//r/+v/6
//r//P/8//z//P/7//v//P/8//v/+//7//v/+//8//z//P/8//z//P/9/////v/+//7/
/P/8//z//P/9//3//f/8//z//P/8//z//P/8//z//P/8//z//P/8//7//f/9//3/+//7
//v/+//9//3//f/9//v/+//7//v/+//8//z/+//8//z//P/9//v/+v/6//r//P/8//3/
/f/9//3//f/9//z/+//5//j/+v/6//r/+//9//v/+//7//r/+v/5//n/+P/4//j/+P/5
//r/+v/7//n/+v/6//r/+v/6//r/+v/6//r/+v/5//n/+f/5//n/+f/+/wAA/v/8//r/
+P/4//j/+P/4//r/+v/6//r/+P/4//j/+P/4//j/+P/4//j/+P/4//j/+P/4//j/+P/4
//j/+P/4//r/+v/6//r/+P/4//j/+P/4//j/+P/4//j/+P/4//j/+P/4//f/9//4//j/
+P/4//n/+f/5//n/+P/4//j/+P/3//f/+P/4//n/+f/6//r/+v/6//r/+//9//3//P/8
//7//v/+//7//P/8//z//P/8//z/+//7//v/+//7//v/+//9//7//v////////8AAAAA
AAD///7//f/8//z/+//7//r/+f/4//f/9v/2//f/9f/0//T/9f/2//b/9P/0//X/9f/1
//X/9f/1//T/9P/y//b/+P/1//P/9v/0//j//v8IABkALABCAF4AdwCGAJUAlwCMAHsA
aABRADAAGAAKAPr/7v/w//T/9f/z//D/9P/1//X/9f/z//P/9P/3//X/9f/0//T/9P/1
//X/9f/z//P/8//z//T/9P/0//X/8//z//P/8//1//b/9v/2//T/9P/0//T/9v/2//b/
9v/2//b/9//3//X/9f/1//b/9//4//n/+P/5//n/+P/3//b/9v/2//f/+P/5//r/+//7
//v/+//7//z//P/7//v//f/9//7//v/9//3//f/9//v//f/9//3///8AAAAAAAADAAMA
AwAEAAMAAwADAAMAAwAFAAUABQAIAAgACgAKAAgACAAJAAoACgAKAAsACwAOAA4AEAAR
ABEAEAAPAA4AEQARABMAEwATABQAFAAUABUAFQAVABUAFgAWABYAFgAWABQAFAAUABUA
FQAUABQAFAATABIAEgAQABAADgANAA4ADgAOAA4ADAAMAAsACQAJAAgABwAGAAYABQAF
AAQAAwACAAEAAAABAAAAAAAAAAAA///+//7//v/+//z//P/8//v/+f/4//r/+f/5//n/
+f/5//n/+f/5//n/+f/5//v/+//7//v/+v/5//j/9//5//n/+f/6//r/+P/4//n/+P/4
//j/+P/6//r/+v/6//v/+//8//z/+//7//v/+//7//z//P/8//z//P/8//3//f/8//z/
/P/8//z//P/8//3//f/9//z//P/8//z//P/8//z//P/8//r/+v/6//r/+//7//z//f/8
//v/+v/5//r/+//8//3/+//7//v/+//5//r/+v/5//r/+v/6//v/+//6//r/+v/6//r/
+//7//v/+//7//v/+f/5//j/+P/6//r/+v/7//3/+//7//v/+v/6//n/+f/8//z//P/8
//v/+v/4//f/9//4//j/+P/6//r/+v/6//r/+v/6//n/9//3//f/9//3//r/+v/6//r/
+v/6//r/+v/6//r/+f/4//f/9v/4//j/+P/4//r/+v/6//r/+v/6//r/+v/4//j/+P/4
//j/+P/4//j/+P/4//j/+P/4//j/+P/4//j/+P/4//j/+f/6//r/+//7//r/+f/4//n/
+f/5//n/+P/4//j/+P/3//f/+P/4//v/+//8//z/+v/6//r/+//7//v/+v/6//7//v/+
//7//v/+//7//v8AAAAA//////7//f/8//v//f///wAAAAABAAEAAQACAAAAAAD///7/
///+//7//f/9//z/+//6//f/9v/2//f/9//2//b/9//2//b/9P/0//X/9f/1//X/9f/1
//T/9P/0//L/9P/5//n/9v/4//z/AgAMABsAMgBSAG4AfwCQAJ8AmwCMAH0AZgBBACIA
DgAAAPD/6P/q//D/8//x//D/8v/3//X/8//x//X/+P/3//X/9f/0//T/9P/1//X/9f/3
//f/9//3//b/9v/2//f/9f/1//X/9f/3//j/+P/4//b/9v/2//b/9v/2//b/9v/4//j/
+f/5//f/9//3//j/+P/4//j/9v/6//v/+//7//j/+P/4//n/+f/5//n/+f/9//3//f/9
//7//v/9//3//f/9//7//v//////////////AQABAAEAAQACAAIAAgADAAMAAwAEAAUA
BQAFAAUABQAHAAcABwAGAAYACAAIAAoACgALAAwADAAMAA0ADQAQABAAEgATABQAFAAU
ABQAEwATABUAFQAXABgAGAAYABkAGQAZABkAGgAaABoAGgAaABgAGAAYABkAGQAYABgA
GAAXABYAFgAWABYAFAATABMAEgARABAADgAOAA0ACwANAAwACwAKAAgABwAHAAYABQAE
AAMAAgABAAAAAAAAAP///f/7//r/+//8//v//P/7//v/+v/6//r/+f/5//n/+//7//v/
+//7//v/+//7//n/+f/5//n/+f/5//n/+f/3//f/9//4//n/+P/5//v/+v/6//r/+v/6
//r/+v/6//v/+//8//z/+//7//v/+//9//7//v/+//z//P/8//3//f/8//z//P/8//z/
/P/8//7///8AAAAA///+//3//P/8//z//P/8//z//P/8//z//P/7//v/+//9//3//f/9
//v/+//7//v//f/9//3//f/7//z//P/7//z//P/8//3//f/8//z//P/8//z//f/9//v/
+//7//v/+//7//r/+v/8//z//P/9//v/+f/5//n//P/8//v/+//8//z//P/8//z//P/7
//v/+f/6//r/+v/6//r/+v/6//z//P/8//v/+//7//v/+//9//7/AAD///7//f/8//r/
+v/6//r//P/8//z//P/6//r/+v/6//r/+v/6//r/+v/6//r/+v/6//r/+v/5//v//P/8
//z/+v/5//n/+f/5//r/+v/6//z/+//7//z/+v/7//v//P/8//z//P/8//3//f/9//z/
+v/8//z//P/9//7///8AAP7//v/+//3//f/9//3//f/9//3///8AAP7/////////AgAC
AAIAAQAAAP///v/+//3//f/8//v/+v/3//b/9v/5//n/+P/4//n/+v/6//j/9v/3//f/
9//3//f/9//2//b/9v/2//b/9f/x//b//v8CAAYAFAAhADAASgBmAHcAhgCPAIsAgABx
AFgAOQAeAAgA9P/m/+L/6P/y//X/8//w//L/9f/3//X/8//1//j/+//5//n/+P/4//j/
+f/5//n/9//3//f/9//2//b/9v/3//n/+f/5//n/9//4//j/+P/4//j/+P/4//j/+P/4
//j/+P/4//n/+f/3//f/9//4//r/+v/6//j//P/9//3//f/6//r/+v/7//v/+//7//v/
/f/9//3//f/+//7//f/9//3//f/+//7////////////9/////////wAAAgADAAQAAwAD
AAMABAAFAAUABQAFAAUABwAHAAcABgAGAAgACAAKAAoACwAMAA4ADgAPAA8ADgAOABAA
EQAUABQAFAAUABUAFQAXABcAFwAYABgAGAAXABcAFwAXABoAGgAaABoAHAAaABoAGgAZ
ABkAGAAYABgAFwAWABYAFAAUABIAEQARABAADwAOAA4ADgANAAsACwAKAAkACAAIAAcA
BwAGAAMAAgABAAAAAQAAAAAAAAD///3/+//6//v//P/7//z/+//7//r/+v/6//n/+f/5
//n/+f/5//n/+f/5//n/+f/3//f/9//3//n/+f/5//n/+f/5//n/+v/8//r/+v/7//r/
+v/6//r//P/8//z//P/9//3//v/+//3//f/9//3//f/+//7//v/+//7//v////3//P/8
//z//P/8//z//P/7//v/+//6//z//P/8//z//P/8//z//P/8//z//P/8//7//f/9//3/
+//7//v/+//9//3//f/9//3//f/9//3/+//8//z/+//8//z//P/9//v/+v/6//r/+v/6
//v/+//9//3//f/9//v/+//6//r//P/8//z//f/7//n/+f/5//r/+v/5//n/+v/6//r/
+v/6//r/+f/5//n/+v/6//r/+v/6//r/+v/6//r/+v/5//n/+f/5//n/+f/6//r/+P/4
//j/+P/6//r/+v/6//j/+P/4//j/+P/4//j/+P/6//r/+v/6//j/+P/4//j/+v/6//r/
+v/6//r/+v/6//r/+v/6//r/+P/3//f/+P/6//r/+v/5//n/+f/5//r/+v/6//r/+f/5
//r/+v/7//3//v/+//7//f/8//z/+//7//r/+v/8//z//P/8//z//P/8//z//P/8//v/
+//7//v/+//7//v//f/+//7/////////AAAAAAAA///+//3//P/8//v/+//8//v/+v/3
//T/9P/1//X/9v/2//f/+P/2//T/9P/1//f/9//3//f/9//2//b/9v/2//L/9f/5//b/
9v/6//7/BgATACQAOgBUAGkAegCJAI8AiAB9AG4AVQA2ACIAEgAAAPb/9P/2//f/9//2
//b/9//1//P/9//3//b/9//3//f/9v/2//T/9f/1//X/9//3//f/9//0//T/9P/1//f/
9//3//f/9//4//j/+P/4//j/+P/4//j/+P/4//j/9v/2//f/9//5//n/+f/6//r/+v/6
//j/+f/5//j/9//3//j/+f/7//n/+f/5//n//f/9//3//f/8//z/+//7//v/+//8//z/
/f/9//3//f/9/////////wEAAgACAAIAAQABAAEAAgADAAMAAwADAAMABQAFAAUABgAG
AAgACAAIAAgACQAKAAoACgALAAsADAAMAA4ADwASABIAEgASABEAEQATABMAEQASABIA
EgAVABUAFQAVABYAFgAWABYAGAAWABYAFgAXABcAFgAWABYAFQAUABQAFAAUABIAEQAT
ABIAEQAQAA4ADgANAAsACQAIAAcABgAGAAUABQAEAAUABAADAAIAAQAAAAAAAAAAAP//
/v/+//z//P/6//r/+f/5//j/+P/5//n/+v/7//v/+//7//v/+//7//v/+//5//n/+f/5
//v/+//7//v/+//7//v//P/6//j/+P/5//z//P/8//z//P/8//z//P/9//3//v/+//3/
/f/9//3/+//8//z//P/8//z//P/9//3//P/8//z//v/+//7//v/////////+//7//v/+
//7//v/+//7//v/+//7//v/+//7//f/9//3//f/9//3//f/9//3//f/9//3//f/9//3/
/f/+//7//f/8//z//P/9/////v/+//7//P/8//3//f/9//3//f/9///////+//7//v/+
//7////9//v/+//7//7//v/9//3//P/8//z//P/8//z/+//7//3//v/+//7//v/+//7/
/v/+//7//v/9//3//f/9//3////+//z//v/+//7//v/+//7//v/+//z//P/8//z//P/8
//z//P/8//z//P/8//z//P/8//z//f/+////AAD///7//f/8//7//v/+//7//v/+//7/
/v/8/w==
         </WaveFormData>
      </LeadData>
      <LeadData>
         <LeadByteCountTotal>10000</LeadByteCountTotal>
         <LeadTimeOffset>0</LeadTimeOffset>
         <LeadSampleCountTotal>5000</LeadSampleCountTotal>
         <LeadAmplitudeUnitsPerBit>4.88</LeadAmplitudeUnitsPerBit>
         <LeadAmplitudeUnits>��V</LeadAmplitudeUnits>
         <LeadHighLimit>2147483647</LeadHighLimit>
         <LeadLowLimit>268435456</LeadLowLimit>
         <LeadID>II</LeadID>
         <LeadOffsetFirstSample>0</LeadOffsetFirstSample>
         <FirstSampleBaseline>0</FirstSampleBaseline>
         <LeadSampleSize>2</LeadSampleSize>
         <LeadOff>FALSE</LeadOff>
         <BaselineSway>FALSE</BaselineSway>
         <ExcessiveACNoise>FALSE</ExcessiveACNoise>
         <MuscleNoise>FALSE</MuscleNoise>
         <LeadDataCRC32>3548021452</LeadDataCRC32>
         <WaveFormData>
8v/y//P/8//3//f/9//3//X/9f/0//T/9v/1//T/9P/y//D/8P/v//D/7//v/+//7//v
//D/8v/u/+3/7P/s/+z/7f/t/+3/7P/r/+v/7P/s/+z/6//p/+j/5//m/+b/4//j/+P/
4//l/+X/5P/k/+T/5P/k/+T/5P/k/+T/5f/l/+b/5v/l/+L/3//f/+L/6P/0/wIAEQAn
AEQAZQCEAJ8ArgCwAK0AqACWAH4AaABSAEEAMAAZAAMA+v/4//X/8v/0//L/7f/t/+7/
6//o/+j/5//n/+f/5//n/+f/5//m/+b/5v/l/+f/5//n/+f/5f/m/+b/5v/o/+j/6P/o
/+f/5//n/+f/5//n/+f/5//o/+j/6P/o/+n/6f/p/+n/5//q/+r/6f/p/+r/6v/r/+3/
7P/r/+v/6v/q/+v/6//u/+7/7//v/+3/7f/t/+7/7v/u/+7/7//v/+//7//v//D/8P/w
//H/8f/z//P/8//z//T/9P/1//b/9v/2//b/9//3//f/9//7//z//P/8//7/AAABAAIA
AgACAAEAAwAGAAYABwAHAAgACgAKAAwADQANAA0ADQASABIAEwAUABQAFAAVABcAFQAV
ABUAFQAWABYAFQAVABcAFwAXABcAFQATABMAEgASAA8ADgAOAA8ADgAMAAsACQAHAAUA
BAAFAAIAAQD///3/+//7//v/+f/4//f/9P/2//T/9P/y//L/8f/x//H/8P/v/+//7//v
/+//7f/t/+//7//v/+//7f/s/+z/7P/u/+7/7v/u/+z/7P/s/+z/7P/s/+z/7f/t/+3/
7f/t/+3/7f/t/+3/7v/v/+//7v/u/+//7//w//D/8P/w/+//7//v//D/8f/x//H/8f/x
//P/8//0//T/8v/x//D/8P/w//D/8f/y//H/8f/w//D/8P/w//D/8P/w//D/8f/y//H/
8f/x//H/8f/x//H/8f/x//H/8f/w/+7/7//v/+7/7v/u/+7/7v/w//D/7//v/+3/7v/u
/+7/7//v/+7/7v/w/+//7v/u/+//7//v/+//8P/w//D/8P/u/+7/7v/u/+z/7P/s/+v/
7f/u/+7/7v/u/+7/7v/u/+z/7P/s/+v/7P/t/+7/7//t/+3/7f/t/+7/7v/u/+3/7f/t
/+3/7P/u/+3/7v/s/+z/7P/s/+7/7v/u/+7/7v/u/+7/7v/u/+7/7v/u/+7/7v/u/+7/
7P/s/+z/7P/u/+7/7v/u/+z/7P/s/+z/7v/u/+7/7v/s/+z/7P/s/+z/7P/s/+z/7P/s
/+z/7P/s/+z/7P/s/+7/7v/t/+v/7f/u/+7/7f/t/+7/7v/u/+7/8P/w//D/8v/1//j/
+P/2//f/9//5//n/+f/5//n/+f/4//j/+P/3//b/9v/2//T/9P/z//L/8f/x//H/8f/x
//L/9P/y//H/8P/w//D/8f/x//H/8P/v/+//8P/w/+7/7f/r/+r/6//q/+r/6f/n/+f/
5//n/+n/6P/o/+j/6P/o/+j/6P/o/+j/6f/p/+z/6v/n/+b/5f/j/+T/7P/0/wAAEwAn
AEAAXwCAAJsArgC0ALEArACeAIoAdABYAEEANAAjAA0AAgD+//f/9v/2//T/8//z//L/
7f/s/+z/6//r/+v/6//r/+v/6//q/+r/6v/p/+n/6f/p/+n/6f/q/+r/6v/q/+r/6v/q
/+v/6//r/+v/7f/t/+3/7f/s/+z/7P/s/+3/7f/t/+3/6//u/+7/7f/v//D/8P/x/+//
7v/t/+3/8P/w//H/8f/w//D/8f/x//P/8//z//T/9P/0//T/9f/1//X/9f/1//T/9P/0
//X/9f/3//f/9//3//j/+P/5//r/+v/6//r//f/9//3//f///wAAAAAAAAAAAgADAAQA
BQAGAAYACQAIAAgACQAJAAwADgAOABAAEQARABEAEQAWABYAFwAYABYAFgAXABkAGQAZ
ABkAGQAaABoAGQAZABkAGQAZABkAGwAZABkAGAAYABUAFAAUABMAEgAQAA8ADQALAAkA
CAAJAAYABQADAAEA/////////f/8//v/+P/6//j/+P/2//b/9f/1//X/8v/x//H/8f/z
//P/8f/x/+//7//v/+//8f/w//D/8P/u/+7/7v/u/+7/7v/u/+7/7v/u/+7/7//x//H/
8f/x//H/8f/x//H/9P/1//X/9P/z//P/8v/y//T/9P/0//P/8f/x//L/8//1//X/9f/1
//P/8//0//T/9P/z//L/8v/y//L/8//0//P/8//y//L/8v/y//L/8v/z//L/8v/y//P/
8//z//P/8//z//P/8//z//P/8//y//L/8//z//L/8v/y//L/8v/y//L/8f/x/+//8P/w
//D/8//z//L/8v/0//P/8v/y//H/8f/x//H/8v/y//L/8v/y//L/8v/y//L/8v/y//H/
7//w//D/8P/w//D/8P/w//D/8P/w/+//8f/x//H/8f/x//H/8f/x//D/8P/w/+//8f/x
//H/8P/y/+//8P/w//D/8P/w//D/8P/w//D/8P/w//D/8P/w//D/8P/w//D/8P/w//D/
8P/w//D/8P/w//D/8P/w/+7/7v/u/+7/8P/w//D/8P/u/+7/7v/u/+7/7v/u/+7/7v/u
/+7/7v/u/+7/7v/u/+7/7v/t/+v/7//w//D/7//v//D/8P/w//D/8v/y//L/9P/3//r/
+v/4//n/+f/7//v/+//7//v/+//6//r/+v/5//j/+P/4//b/9v/1//T/8f/x//H/8f/z
//T/9v/0//H/8P/w//D/8//z//P/8v/v/+//8P/w//H/8f/w//D/7f/s/+z/6//p/+n/
6f/p/+v/6v/q/+r/6v/q/+r/6v/q/+r/6//r/+z/7v/t/+r/5//l/+j/7P/y//z/DQAf
ADQATwBwAJEAqACyALMArgCgAI4AegBeAEMANAApABUAAgD+//v/9v/2//j/9f/z//L/
8f/w/+7/7f/t/+3/7f/t/+3/7f/s/+z/7P/r/+v/6//r/+v/6//s/+z/7P/u/+7/7v/u
/+3/7f/t/+3/7f/t/+3/7f/u/+7/7v/u/+//7//v/+//7f/w//D/7//v//D/8P/x//H/
8P/v/+//8P/w//H/8f/w//D/8f/x//P/8//z//T/9v/2//b/9//3//f/9//3//f/9v/1
//X/9//5//n/+f/3//j/+P/5//z//P/8//z/AAABAAIAAwAEAAQAAwACAAAAAgADAAQA
BwAIAAgACwAOAA4ADwAPAA4AEAAQABIAFAAVABYAFwAZABgAGAAYABgAGAAZABsAHQAd
AB0AHQAgACAAHwAfAB0AHQAdAB0AGwAZABkAGAAZABcAFwAYABUAFAASABEAEQAPAA0A
DAAMAAoACgAJAAkABwAHAAcABQAEAAMAAAD+//z//P/6//n/+f/6//v/+v/5//n/+f/5
//n/9//3//n/+f/5//n/9//2//b/9v/2//b/9v/2//f/+P/5//r/+f/4//f/9//3//f/
9//3//n/+f/5//n/+f/5//j/9v/4//n/+f/6//z//P/8//v/+v/5//n/+f/7//v/+//7
//n/+f/6//r/+//7//v//P/7//r/+v/6//n/+f/4//j/+f/6//v//P/9//z//P/8//r/
+f/4//f/9//3//f/9//5//n/+f/4//j/+f/5//j/+v/6//r/+v/4//j/9//3//n/+v/6
//r/+v/5//f/9v/2//X/9P/0//b/9//4//n/9//2//X/9P/2//b/9v/2//T/9P/0//P/
9P/2//f/+P/3//b/9f/0//b/9v/2//X/9f/1//X/9f/0//P/8v/x//P/9P/1//X/9//3
//f/9v/y//P/9P/y//L/8v/y//L/8v/y//L/9P/0//T/9P/0//T/9P/0//L/8v/y//L/
8v/y//L/8v/z//T/9f/2//b/9v/2//b/9f/0//P/8v/0//T/9P/0//P/8f/z//T/8v/x
//H/8v/z//T/9f/4//j/+P/6//3////+//3//f///wEAAQABAP////////7//v/+//3/
/P/9//7//f/+//v/+v/5//n/9//3//f/+P/6//j/9//2//f/+P/6//v/+P/2//T/8//3
//j/+f/5//X/9P/z//L/8P/v/+//7//v/+//7//u/+7/7v/u/+7/7//w//H/8v/x//H/
8P/w/+v/6P/n/+X/6v/2//7/CAAVACUAPgBbAHoAlwCqAK4AqwCkAJIAeABgAE4APQAu
AB8ADwAEAP7//f/6//j/+P/5//n/+P/3//T/8P/v/+//7//x//H/8f/x//D/8P/w/+//
7//v/+//7//v//D/8P/w//D/8P/w//D/8f/x//H/8f/x//H/8f/x//T/9P/0//T/8P/v
/+7/7f/v//L/8v/x//P/9P/0//X/8//y//H/8f/0//T/9f/1//T/9P/1//X/9//3//f/
+P/2//b/9v/3//n/+f/5//n//P/8//z//f/8//3//P/7//3//v/+////AQACAAMABAAG
AAUABAADAAUABgAGAAYABAAGAAcACAAJAAoACgANABAAEAARABEAEQASABEAEgAVABUA
FQAVABoAGgAbABwAGwAaABoAGwAdAB0AHQAdACAAIAAfAB8AHwAfAB8AHwAdABsAGwAa
ABgAFQAUABQAEwASABAADwAPAA0ACwAKAAkABgAFAAMAAwABAAEAAQACAAIAAgAAAP3/
+v/5//b/9v/1//X/9f/1//X/9v/3//X/9f/z//P/8f/x//H/8f/x//D/8P/w//L/8v/y
//L/8v/y//L/8v/0//T/9P/1//P/8//z//P/8//z//P/8//y//P/8//y//P/9f/2//j/
9v/2//b/9f/1//X/9v/3//j/+f/6//v/+f/5//r/+v/4//f/9v/2//j/+P/5//r/+f/5
//j/+P/6//r/+v/6//f/9v/2//b/+f/5//n/+f/2//X/9P/z//T/9f/2//b/9P/1//X/
9P/0//T/9P/0//T/9P/z//P/8//0//T/9P/z//P/8v/y//L/8f/w//D/8//z//P/8//0
//T/9P/0//P/8v/x//D/8P/w//D/7//x//L/8v/y//L/8v/y//L/8P/w//D/7//t/+3/
7f/t/+//7//v/+//7v/u/+7/7f/v/+//7//u/+7/6//s/+7/7v/u/+7/7v/u/+7/7v/u
/+7/7v/u/+z/7P/s/+z/7v/u/+7/7v/u/+7/7v/u/+7/7v/u/+7/7v/u/+7/7v/s/+z/
7P/s/+7/7f/r/+3/7v/u/+3/7f/s/+z/7P/s/+//8P/x//T/9v/4//f/9v/4//n//P/9
//v/+//7//v/+v/6//r/+f/4//j/+P/2//b/9f/0//P/8//z//P/8//0//b/9P/z//T/
9P/0//X/8//z//L/8f/w//D/7//u/+7/7f/t/+3/7v/u/+3/7f/r/+v/6//r/+r/6v/q
/+r/6P/o/+j/6P/q/+v/6//q/+r/6f/o/+P/4//q//b/AgAOAB0AMwBMAGkAigClAK4A
sACtAKAAigB0AF4ASAA5ACwAGQADAPr/9v/3//j/+v/6//n/9//4//n/9v/0//P/8//z
//P/8//z//P/8v/y//L/8f/x//H/8f/x//P/9P/0//T/8v/y//L/8v/z//P/8//z//X/
9f/1//X/9P/0//T/9P/z//P/8//z//P/9v/2//X/8//0//T/9f/2//b/9v/3//j/+P/5
//n/+P/4//n/+f/5//n/+f/6//r/+v/6//v/+//7//v/+//+//7//v////7////+//3/
/f/+//7///8CAAIAAgACAAMAAwADAAMABwAIAAgACAAIAAoACwAMAAsADAAMAA8AEAAQ
ABEAEQASABQAFAAWABcAFwAXABcAGgAaABsAHAAeAB4AHwAhAB8AHwAfAB8AIgAiACEA
IQAfAB8AHwAfACAAHwAgACAAHwAbABkAGAAVABQAEgARABEADwANAAwADQAKAAkABwAF
AAMAAwADAAEAAAD///z//P/6//r/+P/4//f/9//3//T/8//z//P/8//z//H/8f/x//H/
8f/x//P/8v/y//L/8P/w//D/8P/y//L/8v/y//L/8v/y//P/8//z//P/8//x//H/8f/x
//T/9f/1//T/8v/z//P/9P/0//T/9P/z//P/8//0//X/9f/1//X/9f/3//f/+P/4//b/
9f/0//T/9v/2//f/+P/3//f/9v/2//T/9P/0//T/9f/0//T/9P/1//X/9f/1//P/8//z
//P/8f/x//H/8P/w//H/8f/w//D/8P/w//D/8v/y//H/8f/x//L/8v/y//H/8f/w//D/
8v/x//D/8P/x//H/8f/x//D/8P/w//D/7v/u/+7/7v/w//D/8P/v/+3/7v/u/+7/7v/u
/+7/7v/u/+7/7v/t/+3/7f/t/+3/7f/t/+3/7f/u/+7/7v/t/+3/7f/t/+z/7P/t/+7/
7P/s/+z/7P/s/+z/7P/s/+z/7P/s/+z/7v/u/+7/7v/s/+z/7P/s/+z/7P/s/+z/7P/s
/+z/7P/s/+z/7P/s/+z/7P/s/+z/7P/s/+z/7P/s/+z/7P/s/+z/7P/s/+z/7P/s/+z/
6//r/+3/7v/u/+3/7f/u/+7/7v/u//D/8P/w//L/9f/4//r/+v/7//v/+//7//v/+//7
//v/+v/6//r/+f/4//j/+P/2//b/9f/y//H/8f/x/+//7//w//L/8v/x//D/8P/w//H/
8f/x//D/7//v//D/8P/w/+//7f/s/+v/6v/q/+n/6f/p/+n/5//n/+b/5v/o/+j/6P/o
/+b/5v/m/+f/5//k/+b/5//m/+P/3//i/+j/8v/+/w0AIQA8AF0AfgCZAKwAsACvAKwA
oACGAGwAVgBDADQAIwAPAAAA/P/3//T/8v/y//P/8f/w/+3/7P/q/+n/6f/p/+f/5//n
/+f/5v/m/+b/5f/l/+X/5f/l/+X/5v/m/+b/5v/m/+b/5v/n/+f/5//n/+f/5//n/+f/
5v/m/+b/5v/n/+f/5//n/+f/6v/q/+n/6f/q/+r/6//r/+r/6f/p/+j/6P/p/+n/6v/q
/+v/6//r/+v/6//s/+7/7v/u/+//8f/x//H/8f/y//L/8v/z//H/8//z//P/8//0//T/
9f/4//j/+P/4//n/+f/5//n/+//8//z//P/8//7///8AAP//AAAAAAMABAAEAAUABQAG
AAgACAAKAA0ADQANAA0ADgAOAA8AEAASABIAEwAVABMAEwATABMAFgAWABUAFQAVABUA
FQAVABUAEwATABIAEgAPAA4ADgALAAoACAAHAAcABQADAAIAAwAAAP///f/9//v/+//7
//r/+P/2//L/8v/w//D/7v/s/+v/6//r/+z/6//r/+v/6f/p/+f/5//n/+f/5//n/+f/
5v/m/+b/5v/m/+b/5v/o/+j/6P/o/+f/5v/l/+X/5//n/+f/5//n/+f/5//n/+f/5//m
/+T/5v/n/+f/6P/o/+j/6P/n/+f/5//o/+n/6f/p/+n/6f/p/+n/6v/q/+r/6f/o/+j/
6P/o/+n/6v/p/+n/6P/o/+j/6P/o/+j/6f/o/+j/6P/n/+f/5//n/+b/5//o/+n/6P/n
/+b/5P/m/+f/5//m/+b/5v/m/+b/5v/m/+X/5f/j/+T/5P/k/+P/4//i/+L/4//j/+P/
5P/l/+X/5f/l/+L/4v/i/+L/4v/i/+L/4v/i/+L/4v/h/+P/5P/k/+T/4v/i/+L/4v/i
/+L/4v/h/+H/4f/h/+H/4//j/+P/4//i/+L/4v/h/+H/4f/h/+D/4v/j/+j/5f/k/+P/
4v/g/+D/4P/g/+L/4v/i/+L/4P/g/+D/4P/g/+D/4P/g/+L/4v/i/+L/4P/g/+D/4P/e
/97/3v/e/+D/4P/g/+D/4P/g/+D/4P/g/+D/4P/g/97/3v/e/97/4P/g/+D/4P/h/+L/
4//j/+T/6f/t//D/8P/x//P/9P/1//b/+f/6//z//v8BAAQABgAGAAcABwALAAsACwAL
AA0ADQAMAAwADgANAAwADAAMAAoACgAJAAkACQAKAAsACQAJAAoADAAMAAsACgAKAAoA
CwALAAsADAALAAsADAAKAAoACQAHAAYABQAEAAQAAwADAAMAAwADAAMAAgACAAQABAAE
AAQABAAEAAQABQADAAIAAgADAAIAAQD//wIACgAUACIAMQBDAFwAfwCgALkAxgDMAMkA
vgCsAJYAfgBkAE8ARAA1ACEAFAAQAA0ADAAOAAwACQAJAAgABQAEAAQAAwADAAMAAwAD
AAMAAwACAAIAAgABAAEAAQABAAEAAQACAAIAAgAEAAQABAAEAAMAAwADAAMAAwADAAMA
AwAEAAQABAAEAAUABQAFAAUABQAIAAgABwAGAAYABQAFAAYABgAGAAcACAAIAAkACQAI
AAgACQAJAAsACwALAAwADAAMAAwADQALAAsACwALAA4ADgAOAA8ADQAPAA8ADwARABIA
EgATABQAFAAUABQAFQAVABUAFQAZABoAGgAaABgAGgAbABwAHQAeAB4AIQAkACQAJQAl
ACUAJgAlACYAKQApACkAKQAsACwALQAuACwALAAtAC8AMQAxADEAMQAwADAALwAvAC8A
LwAvAC8ALwAtAC0ALAAsACkAKAAoACcAJgAkACMAIwAhAB8AHgAdABoAGQAXABUAEwAT
ABMAEQAQAA8ADAAMAAoACgAIAAgABwAHAAcABgAFAAUABQADAAMAAQABAAEAAQABAAEA
AQAAAAAAAAD+//7//v/+/wAAAAAAAAAA/v/+//7//////////////////////////v//
/////v8AAAEAAQACAAAAAAAAAP///////wAAAQABAAEAAQABAAEAAQACAAIAAgABAAAA
AAACAAIAAwAEAAQAAwABAAAAAAAAAAAAAAABAAAAAAAAAP//////////////////////
///////+//7///////7/AAAAAAAAAAD+//7//f/9//3//v/+//7//f/9//z//P/+//3/
/P/8//v/+//7//v//P/8//z//P/8//z//P/8//z//P/8//v//f/+//7//v/+//7//v/+
//z//P/8//v/+//7//v/+//7//v/+//7//z//P/8//v/+f/5//n/+P/6//v//P/6//r/
+v/6//r/+v/6//r/+v/6//r/+v/6//r/+v/6//j/+P/4//j/+f/6//v//P/6//r/+v/6
//r/+v/6//r/+v/6//r/+v/4//j/+P/4//j/+P/4//j/+f/6//v//P/8//z//P/7//f/
+f/6//r/+v/7//3//v/8//z//v/+//7/AAADAAYABAAEAAUABQAHAAcABwAHAAcABwAG
AAYABgAFAAQABAAGAAQABAADAAIAAQABAAEAAwADAAQABgADAAEA///+/wAAAQABAAEA
AQABAAIABAABAAAA/v/7//z/+//6//r/+v/7//z//f/7//v/+v/6//r/+v/6//r/+P/4
//j/+f/7//r/+P/5//z/+//7//7/BAAMABgAJwA9AFYAcQCUALEAugC6ALkArACWAH4A
ZgBQAEEANgAfAAsABAAEAAEAAgAGAAQA/////wIAAwACAAAA/////////v/9//z/+//8
//z//P/7//3//f/9//3/+//8//z//P/8//z//P/8//3//f/9//3//f/9//3//f/+//7/
/v/+//v/+//7//v/+//+//7//f/+/wAAAQADAAAA/v/8//v//f/+/wAAAQACAAIAAwAD
AAEAAQABAAIABAAEAAQABQAFAAUABQAFAAYABgAGAAcACQALAAsACwAJAAoACgALAAoA
CgAKAAoADwAPAA8ADwATABQAFAAUABIAFAAVABYAFwAYABgAGwAcABwAHQAdAB4AIAAg
ACIAJQAlACUAJQAnACYAJgAmACgAKAApACsALQAtAC0ALQAtACwAKgApACsAKwArACsA
LQArACsAKgApACUAIwAiACEAIAAeAB0AHwAdABsAGgAXABQAEwARAA0ACwALAAsADAAM
AAwACgAIAAYABgAEAAAA////////AAD///////8BAAEA//////7//f/8//v/+//6//r/
+v/8//z//P/8//r/+v/6//r/+v/6//r/+//7//v/+//7//v/+//7//v//v///////v/9
//3//P/8//r/+v/6//n//P/9////AQABAAEAAQABAP7//f/9//z/////////AAD+//7/
//8AAAMAAwACAAIAAAAAAAAAAAD9//z//P/8//3//f/9//3//P/9//7////////////+
//3//f/8//r//f/+////AAD///7//P/7//v//P/8//z//v//////AAD///3/+//6//3/
/f/9//3/+v/6//r/+v/7//z//f/+//z//P/8//v/+f/6//r/+v/8//z//P/8//z//P/8
//v/+//7//v/+//7//v/+//7//z//P/8//v/+//7//v/+v/6//3//v/8//z//P/8//v/
+v/5//j/+f/6//v//P/6//r/+v/6//z//P/8//z/+//6//n/+P/5//r/+//8//z//P/8
//z/+f/3//n/+v/6//n/+f/6//r/+v/6//z//P/8//7/AQAEAAQABAAFAAcACQAJAAkA
BgAFAAQAAgADAAQABAAEAAYABgAEAAQAAQAAAP////8AAAEAAgAEAAMAAAD+//z//f/+
/wAAAQABAAAA//////7//v/+//3/+//6//n/+P/2//X/9f/1//j/+f/6//r/+P/2//T/
8v/z//T/9f/2//X/9f/0//T/8//u/+3/8f/2//7/CAAUACMANwBUAHUAlgCxALoAtgCx
AKYAjABwAFwASgA5ACoAHQARAAgAAgABAAAAAAACAAEA///8//3//P/6//n/+f/5//n/
+f/5//n/9v/2//b/9f/3//f/9//3//n/+v/6//r/+v/6//r/+v/5//n/+f/5//n/+f/5
//n/+v/6//r/+v/3//f/9//3//n//P/8//v//f/+//7////9//z/+//7//z//P/9//3/
AAAAAAEAAQD///////8AAAIAAgACAAMAAQABAAEAAQACAAIAAgADAAUABwAHAAcABwAI
AAgACQAMAAwADAAMAAwACwAKAAkADQAOAA4ADgAQABIAEwAUABMAFAAUABcAGAAYABkA
GQAcAB4AHgAgAB8AHwAfAB8AIgAiACMAJAAkACQAJQAnACcAJwAnACcAKgAqACkAKQAn
ACcAJwAnACcAJQAlACQAJAAhACAAIAAdABwAGgAZABgAFQASABAAEAAOAA4ADQALAAkA
CQAJAAgABgAEAAAAAQAAAAEAAAD8//v/+//7//r/+f/5//n/+f/5//f/9//3//f/9//3
//f/9v/2//b/9v/2//b/9v/2//b/9v/2//b/9v/2//f/+f/5//n/+f/3//f/9//3//b/
9//3//b/9//5//r//P/6//r/+v/5//n/+f/6//v//f/9//3//f/9//3//v/+//7//f/8
//z/+v/6//v//P/7//v/+v/6//z//P/8//z/+//6//r/+v/5//n/+f/5//n/+f/5//n/
+f/5//n/+P/4//n/+f/4//j/+P/4//j/+P/4//f/9//3//j/+P/4//n/+f/4//j/+P/3
//b/9v/5//n/+f/5//j/+P/4//j/+v/6//r/+v/4//j/+P/3//f/+P/4//j/+P/4//j/
+P/4//j/+P/3//n/+f/5//n/+f/5//n/+f/6//r/+v/5//n/+f/5//j/+v/7//j/+P/4
//j/+P/4//j/+P/4//j/+P/4//j/9v/2//b/9v/4//j/+P/4//b/9v/2//b/+P/4//j/
+P/4//j/+P/4//j/+P/4//j/9v/2//b/9v/3//j/+P/3//n/+v/6//n/9//4//j/+P/4
//r/+v/6//z///8CAAIAAgADAAMABQAFAAUABQAFAAUABAAEAAQAAwACAAIAAgAAAAAA
///+//3//f/9//3//f/+/wAA/v////7//v/+//////////7/+//7//z//P/+//3/+//6
//n/+P/4//f/9f/1//X/9f/1//T/9P/0//b/9v/2//b/9P/0//X/9f/2//L/8//2//P/
7f/u//b/AgAMABsAMQBMAGkAiAClALoAwgDBALwAqgCUAIAAZgBTAEYAMwAdABAACAAF
AAQABAACAP////8AAPv//P/4//f/9//3//f/9//3//f/9v/2//b/9f/1//X/9f/1//f/
+P/4//j/9v/2//b/9v/3//f/9//3//f/9//3//f/+P/4//j/+P/5//n/+f/5//n//P/8
//v/+f/6//r/+//9//z/+//7//z//P/9//3//v/+//////////////8AAAAAAAAAAAEA
AQABAAEAAQACAAIAAgADAAMABQAFAAUABQAGAAYABwAIAAgACAAIAAsACwALAAsADQAO
AA4ADgAOABAAEQASABEAEgASABUAGAAYABkAGQAaABwAHAAeAB8AHwAfAB8AIgAiACMA
JAAkACQAJQAnACkAKQApACkAKAAoACcAJwApACkAKQApACcAJQAlACQAJAAhACAAIAAf
AB4AHAAbABsAGQAXABYAFQASABEADwANAAsACwALAAkACAAHAAQABAACAAIAAAAAAP//
//////7//f/9//3/+//7//n/+f/5//n/+f/5//v/+v/6//r/+v/6//r/+v/6//r/+v/6
//r/+v/6//v/+//7//v/+//5//n/+f/5//z//f/9//z/+v/7//v//P/8//z//P/7//3/
/f/+/////f/9//3//f//////AAAAAP7//f/8//z//v/+////AAD//////v/+//7//v/+
//7//v/+////AAD//////////////////////////////v8AAAEAAQAAAAAAAAAAAAAA
AAAAAP/////9//7//v/+///////+//7//v/9//z//P///////////wAAAAAAAAAA/v/+
//7//v/+//7//v/9//3//v/+//7//v/+//7//v/+//7//v/9//3//f/9//3/////////
//8AAAAAAAD///////////7/AAD///z//f/+////AAAAAAAAAAAAAP7//v/+//7//v/+
//7//v8AAAAAAAAAAAAAAAAAAAAAAgACAAIAAgABAAAA///+////AAABAAIAAgACAAIA
AgACAA==
         </WaveFormData>
      </LeadData>
      <LeadData>
         <LeadByteCountTotal>10000</LeadByteCountTotal>
         <LeadTimeOffset>0</LeadTimeOffset>
         <LeadSampleCountTotal>5000</LeadSampleCountTotal>
         <LeadAmplitudeUnitsPerBit>4.88</LeadAmplitudeUnitsPerBit>
         <LeadAmplitudeUnits>��V</LeadAmplitudeUnits>
         <LeadHighLimit>2147483647</LeadHighLimit>
         <LeadLowLimit>268435456</LeadLowLimit>
         <LeadID>V1</LeadID>
         <LeadOffsetFirstSample>0</LeadOffsetFirstSample>
         <FirstSampleBaseline>0</FirstSampleBaseline>
         <LeadSampleSize>2</LeadSampleSize>
         <LeadOff>FALSE</LeadOff>
         <BaselineSway>FALSE</BaselineSway>
         <ExcessiveACNoise>FALSE</ExcessiveACNoise>
         <MuscleNoise>FALSE</MuscleNoise>
         <LeadDataCRC32>3146692368</LeadDataCRC32>
         <WaveFormData>
/v/+////AQABAAEAAgACAAEAAAAAAP///f/7//j/9v/2//X/9f/1//X/9P/0//T/9P/0
//T/9v/2//b/9v/2//b/9//3//f/+f/5//n/+v/6//r//P/9//z//P/8//z//P/9//3/
/f/9//3//f/9//3//f/+//7/AAAAAAAAAAAAAAAA/v8BAAMACAAMAA8AEAATABcAGgAc
ABkAFAANAAIA+f/3//T/7v/p/9z/xP+0/7X/u/+//8j/1P/h/+3/8//3//r//f///wEA
AQABAAQABAAGAAYABgAGAAcABwAHAAgACAAIAAgACQAJAAkACQAJAAkACQAJAAkACQAJ
AAoACgAKAAoACQAJAAgACAAKAAoACgAKAAoACgAKAAoACwALAAoACgAMAAwADAANAA0A
DQAMAAwACwAMAAwADAAMAAwADQANAA0ADQANAA0ACwALAAwADAANAA0ADQAOAAwADAAM
AAwADQANAA0ADQAOAA4ADwAPAA8ADwAPAA8ADwAQABAAEAAQABAAEAAQABAAEAARABEA
DwAOAA4ADwAQABAAEAAQABIAEgARABEAEQARABIAEgAQAA8ADwAOAA4ADgAOAA4AEAAQ
AA8ADwANAA0ADAAMAAsACwALAAsADQAKAAoACgAHAAYABgAGAAYABQAFAAUABgAFAAUA
BQACAAIAAgACAAIAAQAAAAAAAAAAAP/////+//7//v///////////////v/+///////9
//3//v/+//7//v/+//3////////////+//7//v/+//3//f/9//7//v/+//7//v/+//3/
/f/+//7//v/+//7//f/9//3//v/+//3//P/8//z//f/9//3//f/8//z//P/9//3//f/9
//3//P/8//3//P/8//z//P/9//3//f/9//v/+//7//v/+v/6//v/+//9//3//f/9//v/
+//6//r/+v/7//v/+//7//v/+//6//z//P/8//v/+//8//z//P/7//v/+//6//r/+v/6
//r//P/8//v/+//7//v/+//8//r/+v/6//r/+v/6//r/+f/7//v/+//7//n/+v/6//r/
+//7//z//P/6//r/+f/5//n/+v/6//n/+f/6//r/+v/6//r/+v/5//j/+P/4//n/+P/4
//j/+P/5//r/+v/4//j/+P/4//j/+P/4//j/+P/4//j/+P/4//j/+P/4//r/+v/6//r/
+v/6//r/+v/4//j/+P/4//j/+P/4//j/+v/6//r/+v/4//j/+P/4//r/+v/6//r/+v/6
//r/+v/5//n/+P/4//r/+v/6//r/+v/6//v/+//7//v/+//7//v/+//7//z//P/8//z/
/P/8//3/////////AAAAAP///v/+//3//f/7//j/9v/0//P/8//z//P/8v/y//L/8v/y
//L/9P/0//L/8v/y//L/9f/1//X/9f/1//X/9v/2//T/9v/3//j/+v/6//r/+v/7//v/
+//7//v/+//7//v/+//8//z//P/8//z//P/8//z//v/9////BAAGAAkADgAPAA8AFAAW
ABMADgAHAPz/8f/x//D/6P/j/9z/xv+y/63/tf+9/8b/0v/d/+f/7//z//b/+//9//3/
+//9/wAAAAACAAIABAAEAAUABQAFAAYABgAGAAYABwAHAAcABwAHAAcABwAHAAcABwAH
AAYABgAGAAYABwAHAAYABgAIAAgACAAIAAgACAAIAAgABwAHAAYABgAIAAgACAAJAAkA
CQAIAAgACQAKAAoACgAIAAgACQAJAAsACwALAAsACQAJAAoACgALAAsACwAMAAoACgAK
AAoACwALAAsACwAKAAoACwALAAsACwALAAsACwAMAAwADAAMAAwADAAMAAwADAANAA0A
DwAOAA4ADwAOAA4ADgAOABAAEAAPAA8ADwAPABAAEAAQAA8ADwAOAA4ADgAOAA4ADAAM
AAsACwALAAsACgAKAAsACwALAAsADQAKAAoACgAJAAgACAAIAAgABwAHAAcABAADAAMA
AwACAAIAAgACAAIAAQAAAAAAAAAAAP////8AAAAAAAABAP///////////v/+///////9
//3//v/+//7//v/+//3////////////+//7//v/+/////////wAA/v/+//7//v8AAP//
//8AAAAAAAAAAAAAAQABAAEAAgAAAP///v/+//7/////////AQAAAAAAAAABAAEAAQAB
AP///v/+/////v/+//7//v///////////////////////v/+///////9//3//f/9////
///+//7//P/9//3//f/9//3//f/8//7//v/+//3//f/+//7//v/9//3//f/8//7//v/+
//7//v/+//3//f/7//v/+//8//z//P/8//z//P/8//z/+//9//3//f/9//3//v/+//7/
/f/9//7//v/8//z/+//7//v//P/8//v/+//8//z//P/+//7//v/9//r/+v/6//v//P/8
//z//P/7//r/+v/6//r/+v/6//r/+v/6//r//P/8//z//P/8//z//P/8//r/+v/6//r/
+v/6//r/+v/8//z//P/8//z//P/8//z//P/8//z//P/8//z//P/8//z//P/8//z//P/8
//z//P/9//3//P/8//z//P/8//z//P/8//3//f/9//3//f/9//3//f/9//7/AAAAAAAA
AAD+////AQABAAEAAgACAAEAAAAAAP////////z/+v/4//X/9f/1//X/9P/0//T/9P/2
//b/+P/4//b/9v/2//b/9//3//f/9//3//f/+P/4//j/+v/7//z//P/8//z//P/9//3/
/f/9//3//f/9//3//f/+//7//v/+//7//v/+//7/AAD///3/AAAGAAsADgARABMAFgAY
ABUAEAALAAIA9f/z//T/7v/p/+j/2v/C/7X/u//B/8b/zv/b/+X/7//z//j/+//9////
//8BAAIAAgAEAAQABAAEAAUABQAFAAYABgAGAAYABwAHAAcABwAHAAcABwAHAAcABwAH
AAgACAAIAAgABwAHAAYABgAIAAgACAAIAAgACAAIAAgACQAJAAgACAAIAAgACAAJAAkA
CQAIAAgABwAIAAgACAAJAAoADAANAA4ADwAQABEADwAPABAAEAAPAA8ADwAQABIAEgAS
ABIAEQARABEAEQASABIAEwATABMAEwATABMAEQASABIAEgAUABQAFAAUABQAFAAVABUA
FQAUABQAFQAUABQAFAAUABQAFAATABMAFQAVABYAFgAWABUAFQAUABQAFAAUABQAFAAU
ABMAEwARABEAEAAQAA8ADwAPAA8ADwAMAAwADAANAAwADAAMAA4ADQANAA0ACgAJAAkA
CQAKAAoACgAKAAgABwAGAAYABAAEAAMAAwAEAAQABAAFAAUABQAFAAUABAAEAAUABQAD
AAMABAAEAAQABAAEAAMAAwADAAMAAwAEAAQABAAEAAMAAwADAAQABAAEAAQABAAEAAMA
AwAEAAIAAgACAAIAAwADAAMABAAEAAMAAgACAAIAAwADAAMAAQAAAAAAAAAAAAEAAgAD
AAMAAgACAAMAAgACAAIAAgADAAMAAwADAAEAAQABAAEAAAAAAAEAAQD//////////wEA
AQAAAAAAAAABAAEAAQD////////+/wAAAAAAAP////8AAAAAAAD////////+/wAAAAAA
AAAA/v/+//3//f////////8AAP7//v/+//7//v/+//7//f/9//3//f/9//3//v/+//7/
/////wAAAAD+//7//f/9//3//v/+//3///8AAAAAAAD+//7//v/9//7//v/+///////+
//3//P////7//v/+//7//v/+//7//v/+//7//P/8//z//P/+//7//v/+//z//P/8//z/
/P/8//z//P/6//r/+v/6//z//P/8//z//P/8//3//f/8//z//P/8//z//P/8//z//f/9
//3//f/9//3//f/9//3//v/+//7//v/+//7///8BAAEAAQACAAIAAQAAAAAA//////3/
+v/4//b/9f/1//P/8//y//L/9P/0//T/9P/2//b/9v/2//T/9P/1//X/9//3//f/9//4
//j/+P/6//v//P/8//z//P/8//3//f/9//3//f/9//v/+//7//z//P/8//z//P/9//7/
//8AAAEA//8EAAgACQAMAA8ADwAQAA4ACQAGAP3/8v/z//3//v8AAAcADAAEAPD/5f/l
/+H/3P/i/+n/8f/3//v//v///wEAAQABAAEAAAAAAAIAAgACAAIAAwADAAUABgAGAAYA
BAAFAAUABQAFAAUABQAFAAcABwAHAAcABgAGAAYABgAHAAcABgAGAAYABgAGAAYABgAG
AAYABgAHAAcABgAGAAYABgAGAAcABwAHAAYABgAFAAYABgAGAAYABgAHAAcABwAHAAcA
BwAHAAcACAAIAAcABwAHAAgACAAIAAgACAAJAAkACQAJAAgACAAJAAkABwAHAAcABwAJ
AAoACgAKAAwADAAMAAwACgAKAAsACwALAAoACgALAAoACgAKAAoADAAMAAsACwAJAAkA
CgAKAAwACwALAAoACgAKAAoACgAKAAoACQAJAAcABwAGAAYABQAFAAUABQAHAAQABAAE
AAUABAAEAAQABAADAAMAAwACAAEAAQABAAAAAAAAAAAAAgABAAAAAAD+//7//f/9//7/
/v/+///////////////+//7///////////8AAAAAAAAAAAAA/////////////wAAAAAA
AAAA////////AAAAAAAAAAAAAAAA/////wAAAAAAAAAAAAD///////8AAP7//f/8//z/
/v////////////7//v/+//3//f/9//3//f/8//z//f/+//7//v/+//v/+//7//v//f/9
//3//f/8//z//f/9//v/+//7//v//f/9//z//P/8//3//f/9//3//f/9//z//P/8//z/
+//7//z//P/8//3//f/9//z//P/8//z//P/8//z/+//7//v/+//7//z//P/8//z//P/+
//7//v/9//3//f/9//3/+//8//z//P/7//v//P/8//z//P/7//v//f/+//7//f/9//7/
/v/+//7//v/+//3//P/8//z//f/+//7//v/+//3//P/+//7//v/+//7//v/+//7//v/+
//7//v/+//7//v/+//7//v/+//7//v/+//7//v/+//7//v/+//7//v/+//7////9//z/
/P/8//z//P/8//z//v////////////////////////8AAAAA/v/+//7//v8BAAMAAwAD
AAIAAgABAAAAAAD//////f/8//r/+P/3//f/9//3//b/9v/2//b/9v/0//b/9v/2//j/
+P/4//n/+f/5//n/+f/5//r/+v/6//z//f/+//7//v/+//7///8BAAEAAQABAP//////
////AAAAAAAAAAAAAAAAAAAAAAAAAwAHAAoADAAPABQAFQAXABoAGAATAAwAAwD+////
AQAAAP7/AQD4/+D/0P/R/9P/0//Y/+L/7f/1//v//f/+//////8BAAUABQAEAAQABgAG
AAYABgAHAAcABwAIAAgACAAIAAkACQAJAAkACQAJAAkACQAJAAkACQAKAAoACgAKAAsA
CwAKAAoACgAKAAoACgAKAAoACgAKAAsACwAKAAoACgAKAAoACwALAAsACgAKAAsADAAM
AAwACgAKAAsACwANAA0ADQANAAsACwAMAAwADQANAA0ADgAOAA4ADgAOAA0ADQANAA0A
DgAOAA8ADwARABEAEQARAA8AEAAQABAAEgASABIAEgAQABAAEQARABMAEgASABMAEgAS
ABIAEgAUABQAEwATABMAEwAUABQAFgAVABUAFAASABIAEgASABIAEgARABEAEQARABAA
EAANAA0ADQANAAsACAAIAAgABwAGAAYABgAGAAUABQAFAAQAAwADAAMAAAAAAAAAAAAA
AP///v/+//7//v/9//3//P/8//z//f/9//3//f/9//z//P/9//3/+//7//z//P/8//z/
/P/7//3//f/9//3//v/+//7//v/9//3//f/+//7//v/+//7//v/9//3//v/+//7//v/+
//3//f/9//7//P/7//r/+v/8//3//f/9//3//P/8//z/+//7//v/+//7//r/+v/7//r/
+v/6//r/+//7//v/+//7//v/+//7//r/+v/7//v/+f/5//n/+f/7//v/+v/6//r/+//7
//v/+f/5//n/+P/6//r/+v/5//n/+v/6//r/+f/5//n/+P/6//r/+v/6//r/+v/5//n/
+f/5//n/+v/4//j/+P/4//r/+v/6//n/9//3//f/9//3//j/+P/4//n/+f/6//r/+v/6
//n/+f/5//r/+v/5//n/+v/6//r/+P/4//j/9//3//j/+f/7//r/+v/6//r/+f/4//r/
+v/6//r/+v/6//r/+v/6//r/+v/6//r/+P/4//j/+P/6//r/+v/6//r/+v/6//r/+P/4
//j/+P/6//r/+v/6//r/+v/6//r/+v/6//r/+v/6//r/+v/6//j/+f/5//j/+P/4//j/
+P/4//j/+P/5//n/+f/5//n/+//7//v/+//6//r/+v/6//z//P/9/////////wAAAAD/
//7//v/9//3/+//4//b/9P/z//P/8//x//D/8P/w//L/8v/y//T/9P/0//T/9P/0//X/
9f/1//X/9f/1//b/9v/2//j/+f/6//r/+v/6//r/+//7//v/+//7//v/+//7//v//P/8
//z//P/8//z//P/8//z//f///wIABgAJAAwADwATABYAGgAZABIACwACAPn/9f/y/+7/
5//c/8b/sv+v/7X/vf/G/9D/2//n/+3/8f/2//v//f/9//3///8AAAAAAgACAAQABAAF
AAUABQAGAAYABgAEAAUABQAFAAcABwAHAAcABwAHAAcABwAIAAgACAAIAAkACQAIAAgA
CgAKAAoACgAIAAgACAAIAAkACQAIAAgACAAIAAgACQAJAAkACAAIAAcACAAIAAgACgAK
AAsACwAJAAkACQAJAAkACQAKAAoACQAJAAkACgAKAAoACgAKAAsACwALAAsADAAMAA0A
DQANAA0ADQANAA0ADgAOAA4ADgAOAA4ADgAOAA4ADwAPABEAEAAQABEAEAAQABAAEAAS
ABIAEQARABEAEQASABIAEgARABEAEAAQABAAEAAQABAAEAAPAA8ADwAPAA4ADgANAA0A
DQANAA8ADAAMAAwACwAKAAoACgAKAAkACQAJAAgABwAHAAcABAAEAAQABAAGAAUABAAE
AAIAAgABAAEAAAAAAAAAAQABAAEAAQABAAAAAAABAAEA/////wAAAAAAAAAAAAD//wEA
AQABAAEAAAAAAAAAAAABAAEAAQACAAAAAAAAAAAAAAD/////AAAAAAAAAAAAAP//////
/wAAAgABAAAAAAAAAAEAAQABAAEAAAAAAAAA//////////8BAAAAAAABAAAAAAAAAAAA
//////////////////////7//v///////////////////////v/+//7/////////////
/////v/+//7//v/9//3//v/+//7//f/9//3//P/+//7//v/+//7//v/9//3/////////
AAD+//7//v/+//7//v/+//3//f/9//3//f/9//7//v/+//3//f/+//7//v/+//3//f/9
//7//v/9//3//v/+//7//v/+//7//f/8//z//P/9//7//v/+//7//f/+//7//P/8//z/
/P/8//z//P/8//7//v/+//7//v/+//7//v/+//7//v/+//7//v/+//7//v/+//7//v/+
//7//v/+//7//v/+//7//v/+//7//v8AAAAAAAAAAP7//v/+//7//v///////v/+//7/
/v/+//3//P/7//v/+v/5//j/9//3//f/9//3//j/+P/4//j/9v/2//f/+f/5//n/+v/6
//n/+P/4//f/9//1//L/8P/s/+v/6//r/+v/6v/q/+r/6v/q/+r/7P/s/+z/7P/s/+r/
6//r/+v/7f/t/+3/7v/u/+7/8P/x//L/8v/y//L/8v/z//P/8//z//P/8//z//P/8//0
//T/9P/0//T/9P/2//T/9P/1//n//P/+/wEABgAHAAsADgAMAAkABAD9//L/6//t/+r/
4v/f/9b/wP+s/63/tf+7/8L/zP/X/+P/6f/r//D/8//1//X/9//5//r/+v/8//z//v/+
///////9//7//v/+//z//f/9//3///////////////////////7//v/+//7/AQABAAAA
AAAAAAAAAAAAAAAAAAAAAAAAAQABAAAAAAAAAAAAAAABAAEAAQAAAAAA//8AAAAAAAAA
AAAAAQABAAEAAQABAAEAAQABAAIAAgABAAEAAQACAAIAAgACAAIAAQABAAEAAQACAAIA
AwADAAMAAwADAAMAAwAEAAQABAAEAAQABAAEAAQABAAFAAUABQAEAAQABQAGAAYABgAG
AAYABgAFAAUABQAFAAYABgAGAAUABQAEAAQABAAEAAQABgAGAAUABQAFAAUABAAEAAMA
AwADAAMABQACAAIAAgABAAAAAAAAAAAA/////////v/9//3//f/8//z//P/8//z/+//6
//r/+v/6//n/+f/4//j/+P/5//f/9//3//f/9v/2//f/9//3//f/+P/4//j/+P/4//f/
9//3//f/9//4//j/+P/4//f/9//3//j/+P/4//j/+P/4//f/9//4//j/+P/4//j/9//3
//f/+P/6//n/+P/4//b/9//3//f/+f/4//j/+P/5//n/+f/5//f/9v/2//f/+P/4//j/
+P/3//f/9//3//X/9f/1//X/9v/2//f/9//3//f/9//3//f/9//2//b/9P/1//X/9f/1
//X/9f/0//b/9v/2//X/9f/2//b/9v/1//X/9f/0//b/9v/2//b/9v/2//X/9f/1//X/
9f/2//b/9v/2//b/9P/0//T/8//1//X/9f/1//P/9P/0//T/8//z//T/9P/0//T/8//z
//P/9P/0//P/8//0//T/9P/2//b/9v/1//T/9P/0//X/9P/0//T/9P/1//T/9v/2//b/
9v/2//T/9P/0//T/9P/0//T/9P/2//b/9v/2//T/9P/0//T/9P/0//T/9P/2//b/9v/2
//T/9P/0//T/9P/0//T/9P/0//T/9P/0//T/9P/0//T/9P/1//X/9P/0//T/9P/0//T/
9P/0//X/9f/1//X/9f/1//X/9f/1//b/9v/2//b/9v/2//f/+f/5//n/+v/6//n/+P/4
//f/9//1//L/8P/s/+v/6//r/+v/6v/q/+r/7P/s/+z/7v/s/+z/7P/s/+7/7//v/+//
7f/t/+3/7v/w//D/8v/z//L/8v/y//L/9P/1//X/9f/1//X/9f/1//X/9f/2//b/9v/2
//b/9v/4//b/9P/1//f//P/+/wEABAAHAAkADAAKAAUA/v/z/+z/7f/x/+7/7P/v/+r/
0v/A/8X/yf/J/8r/1v/h/+n/7f/v//T/9f/1//X/9//5//r/+v/8//z//P/8//3//f//
/wAAAAAAAP7/////////AQABAAEAAQABAAEAAQABAAAAAAAAAAAA//////7//v8AAAAA
AAAAAAAAAAAAAAAAAQABAAAAAAAAAAAAAAABAAEAAQAAAAAAAQACAAIAAgAAAAAAAQAB
AAMAAwADAAMAAQABAAIAAgADAAMAAwAEAAIAAgACAAIAAQABAAEAAQACAAIAAwADAAUA
BQAFAAUABQAGAAYABgAEAAQABAAEAAQABAAFAAUABQAEAAQABQAGAAYABgAGAAYABgAF
AAUAAwADAAQABAAGAAUABQAEAAQABAAEAAQAAgACAAEAAQABAAEAAAAAAP//////////
///8//z//P/8//z//f/+//z/+//7//v/+v/5//n/+f/6//r/+v/6//r/+f/4//j/+P/4
//f/9//2//b/9v/3//f/9//3//f/9v/2//f/9//3//f/+P/4//r/+v/6//n/9//3//f/
9//4//j/+P/4//f/9//3//j/+P/4//j/+P/4//f/9//4//b/9v/2//b/9//3//f/+P/6
//n/+P/4//b/9//3//f/9//2//b/9v/1//X/9f/1//f/9v/2//f/9v/2//b/9v/1//X/
9f/1//P/8//z//P/9P/0//X/9f/1//X/9f/1//P/8//y//L/9P/1//X/9f/z//P/8//y
//L/8v/y//H/8f/y//L/8v/1//X/9f/0//L/8v/y//L/8v/y//H/8f/z//P/8//0//L/
8v/y//L/8v/y//L/8f/x//H/8f/x//P/9P/0//T/8f/x//L/8v/y//L/8f/x//H/8v/y
//H/8f/y//L/8v/y//L/8v/x//D/8P/w//H/8v/y//L/8v/x//D/8P/y//L/8v/y//L/
8v/y//L/8v/y//L/8v/y//L/8v/y//L/8v/y//L/8v/y//L/8v/w//D/8f/x//D/8P/w
//D/8P/w//D/8P/z//P/8//z//H/8f/x//H/8//0//T/9P/0//T/9P/1//f/9//3//j/
+P/3//b/9v/z//P/8f/u/+7/7P/r/+v/6//r/+r/6v/q/+r/6v/q/+z/7P/s/+z/6v/q
/+v/6//t/+3/7f/t//D/8P/w//L/8//0//T/9P/y//L/8//z//P/8//z//P/8//z//P/
9P/2//b/9v/2//T/9P/0//T/+f/7//7//v8BAAQABQAHAAgABgABAPr/7//o/+//8//0
//r/AwAAAOz/3P/b/9n/1f/U/9z/4//r//H/8//0//X/9f/3//f/9//3//b/9//2//b/
9v/3//f/9f/2//b/9v/0//X/9f/1//X/9f/1//X/9f/1//X/9f/2//b/9v/2//X/9f/0
//T/9v/2//b/9v/0//T/9P/0//X/9f/0//T/9P/0//T/9f/1//X/9P/0//X/9v/2//b/
9P/0//X/9f/3//f/9//3//X/9f/2//b/9//3//f/+P/4//j/+P/4//f/9//3//f/9v/2
//f/9//3//f/9//3//X/9v/2//b/+P/4//j/+P/4//j/+f/5//v/+v/6//v/+v/6//r/
+v/6//r/+f/5//v/+//8//z//P/7//v/+v/4//j/+P/4//j/+P/3//f/9//3//b/9v/1
//X/9f/1//X/8v/y//L/8v/y//P/9P/0//P/8//z//L/8f/x//H/7v/u/+7/7v/w/+//
7v/u/+z/7P/r/+v/7P/s/+z/7f/t/+3/7f/t/+z/7P/t/+3/7f/t/+7/7v/u/+7/7v/t
/+3/7f/t/+3/7P/s/+z/7P/t/+3/7f/u/+7/7v/u/+7/7v/t/+3/7v/u/+7/7v/u/+v/
6//r/+z/7v/t/+z/7P/q/+v/6//r/+v/6v/q/+r/6//r/+v/6//t/+z/7P/t/+3/7P/r
/+r/6f/p/+n/6f/p/+n/6f/p/+r/6v/r/+v/6f/p/+n/6f/r/+v/6v/q/+j/6f/p/+n/
6f/p/+n/6P/q/+r/6v/p/+n/6v/q/+r/6f/p/+n/6P/q/+r/6v/q/+j/6P/n/+f/5//n
/+f/6P/o/+j/6P/o/+j/6P/o/+f/6f/p/+n/6f/n/+j/6P/o/+f/5//o/+j/6P/o/+f/
5//n/+j/6P/n/+f/6P/o/+j/6P/o/+j/5//m/+b/5v/n/+b/5v/m/+b/5//o/+b/6P/o
/+j/6P/m/+b/5v/m/+j/6P/o/+j/5v/m/+b/5v/o/+j/6P/o/+b/5v/m/+b/5v/m/+b/
5v/o/+j/6P/o/+b/5v/m/+b/5//n/+b/5v/m/+b/5v/m/+b/5v/n/+f/5//n/+f/5//n
/+f/5//o/+j/6P/o/+j/6P/p/+v/6//r/+z/7P/r/+r/6v/p/+n/6f/m/+T/4v/f/9//
3//f/97/3v/e/97/3v/e/+D/4P/g/+D/4P/g/+H/4f/h/+H/4f/h/+L/4v/g/+L/4//k
/+b/5v/m/+b/5f/l/+X/5f/l/+X/5f/l/+X/5v/m/+b/5v/m/+b/5v/m/+b/5//r//D/
8P/z//j/+//9/wAAAgADAP7/9f/q/+P/3//c/9b/0//K/7T/oP+b/6H/p/+u/7j/w//P
/9f/3f/e/+H/5f/l/+f/6f/q/+r/7P/s/+z/7P/t/+3/6//s/+z/7P/u/+//7//v//H/
8f/x//H/7//v/+//7//w//D/8P/w/+//7//u/+7/8P/w//D/8P/w//D/8P/w//H/8f/w
//D/8P/w//D/8f/x//H/8P/w/+//8P/w//D/7v/u/+//7//x//H/8f/x/+//7//w//D/
7//v/+//8P/w//D/8P/w//D/8f/y//P/8//y//L/8f/x//H/8f/x//H/8v/y//L/9P/0
//T/9P/y//L/8//z//P/8v/y//P/9P/0//T/9P/0//T/8//z//P/8//0//T/9P/z//P/
8v/0//T/9P/0//T/9P/z//P/8v/x/+//7v/v/+//7//v/+//7P/s/+z/6//q/+r/6v/q
/+n/6f/p/+r/6f/p/+n/5v/m/+b/5v/k/+P/4v/i/+L/4v/h/+H/4P/g/+D/4f/f/9//
3//f/97/3v/f/9//3//f/+D/4P/e/97/3v/d/9//3//f/9//3v/e/97/3v/d/93/3f/e
/97/3v/e/97/3v/d/93/3v/e/97/3v/e/93/3f/d/97/3v/d/9z/3P/c/93/3f/d/93/
3P/c/9z/2//b/9v/2//b/9r/2v/b/9r/2v/a/9r/2f/Z/9n/2f/Z/9n/2f/Z/9j/2P/Z
/9n/1//X/9f/1//X/9f/1v/W/9T/1f/V/9X/1f/V/9X/1P/W/9b/1v/V/9P/1P/U/9T/
0//T/9P/0v/U/9T/1P/U/9T/1P/T/9P/0f/R/9H/0v/S/9L/0v/S/9L/0v/S/9H/0f/R
/9H/0f/R/9L/0v/S/8//z//Q/9D/0P/Q/8//z//P/9D/0P/P/83/zv/O/87/0P/Q/9D/
z//O/87/zv/P/87/zv/O/87/z//O/8z/zP/M/8z/zP/M/8z/zP/M/8z/zP/M/8z/yv/K
/8r/yv/M/8z/zP/M/8r/yv/K/8r/yv/K/8r/yv/K/8r/yv/K/8j/yP/I/8j/yv/K/8r/
yv/K/w==
         </WaveFormData>
      </LeadData>
      <LeadData>
         <LeadByteCountTotal>10000</LeadByteCountTotal>
         <LeadTimeOffset>0</LeadTimeOffset>
         <LeadSampleCountTotal>5000</LeadSampleCountTotal>
         <LeadAmplitudeUnitsPerBit>4.88</LeadAmplitudeUnitsPerBit>
         <LeadAmplitudeUnits>��V</LeadAmplitudeUnits>
         <LeadHighLimit>2147483647</LeadHighLimit>
         <LeadLowLimit>268435456</LeadLowLimit>
         <LeadID>V2</LeadID>
         <LeadOffsetFirstSample>0</LeadOffsetFirstSample>
         <FirstSampleBaseline>0</FirstSampleBaseline>
         <LeadSampleSize>2</LeadSampleSize>
         <LeadOff>FALSE</LeadOff>
         <BaselineSway>FALSE</BaselineSway>
         <ExcessiveACNoise>FALSE</ExcessiveACNoise>
         <MuscleNoise>FALSE</MuscleNoise>
         <LeadDataCRC32>301725408</LeadDataCRC32>
         <WaveFormData>
9f/2//b/9//4//n/+v/6//r/+v/6//r/+v/4//X/9P/y//L/8f/w/+//7v/t/+3/7f/t
/+//8P/w//D/8P/v/+//7//v/+//7//v/+//7//x//H/8P/w/+//8P/w/+//7f/t/+7/
7v/v/+//7//v/+//7//v//D/8P/w//D/8P/w//D/8P/x//b//f8GABEAIwA/AGEAiACz
ANIA2wDQAL4AqACEAE8AEADU/5b/Xv8//0b/Xf9x/4r/pP+6/8z/1//g/+b/6v/t//L/
9v/3//r/+v/6//z/+//7//v//P/+//7/////////AAABAAEAAQABAAIAAgADAAMAAwAD
AAQABAAFAAUABQAFAAUABAAEAAUABgAGAAYABgAHAAcACAAIAAgACQAJAAoADAAMAAwA
DAAMAAwADQAOAA4ADgAQABAAEAARABMAFQAVABUAEwAVABYAFwAZABkAGwAcABwAHQAe
AB8AHgAfAB8AIAAjACQAJQAmACcAKgAqACwALQAuAC8AMQAzADQANQA4ADgAOQA7AD4A
PgBAAEIARABFAEgASABKAEsATABNAE4ATwBQAFEAUgBRAFIAUgBSAFIAUgBSAFIAUgBR
AFAATwBOAE0ATABKAEgARgBFAEUAQAA+ADwAOgA4ADUANAAxAC0AKwAnACUAJQAiAB8A
HQAZABYAFAASABAADgAMAAkABwAFAAMAAQABAP/////9//z/+//6//n/+P/3//f/9v/2
//X/9f/1//X/9f/1//X/9f/1//X/9P/2//b/9v/2//b/9v/3//f/9f/1//X/9f/4//j/
+P/4//j/+f/5//n/+f/5//j/+P/3//j/+P/4//r/+f/5//r/+P/4//j/+f/5//n/+f/4
//j/+P/4//j/9v/3//f/9v/3//f/9//3//X/9f/1//T/8//z//P/8//0//T/9f/2//X/
9P/z//L/8v/y//L/8f/x//H/8f/w/+7/7v/u/+7/8P/w/+//7v/u/+7/7f/t/+3/7f/t
/+z/7v/u/+7/7v/u/+7/7v/u/+3/7f/t/+3/7f/t/+3/7f/r/+v/6//r/+v/6v/q/+r/
7P/s/+z/7P/q/+r/6v/r/+v/6//q/+r/6//r/+v/6//p/+n/6f/p/+n/6f/p/+n/6f/p
/+n/6f/r/+v/6v/q/+r/6v/q/+r/6v/q/+r/6v/q/+r/6v/o/+j/6P/o/+r/6v/q/+r/
6v/q/+r/6v/o/+j/6P/o/+j/6P/o/+j/6P/o/+j/6P/o/+j/6P/o/+r/6v/q/+r/6P/o
/+j/6P/o/+n/6f/p/+n/6f/o/+j/6P/o/+n/6f/p/+j/6P/o/+v/6//r/+z/7P/t/+3/
7f/s/+z/7f/u/+//8P/w//D/8v/y//L/8v/u/+v/6v/o/+j/5//m/+X/5v/l/+X/5f/l
/+f/6P/o/+b/5v/l/+X/5f/l/+X/5f/l/+X/5f/l/+X/5P/k/+X/6P/o/+f/5//n/+j/
6P/n/+f/5//n/+f/5//n/+j/6P/o/+j/6P/o/+j/6v/r/+7/9f/6/wUAFwAvAE0AdACf
AMAAzQDGALYAoACAAE0ADADK/4z/UP8t/zD/Sf9j/3z/mv+w/8L/z//Y/97/5P/p/+z/
7v/x//T/9P/0//b/+f/5//n/+v/6//r/+//7//v//P/9//3//f/9//7//v//////////
/wAAAAABAAEAAQABAAEAAAACAAMABAAEAAQABAAFAAUABAAEAAQABQAHAAgACgAKAAoA
CgAKAAoADQAOAA4ADgAOAA4ADgAPAA8AEQARABEAEQATABQAFQAVABUAFwAYABgAGQAa
ABsAHAAdAB0AHgAfACAAIQAiACMAJgAmACgAKwAsAC0ALwAvADAAMQA0ADQANQA3ADoA
OgA8AD4AQAA/AEIAQgBEAEcASABJAEoASwBMAE0ATgBPAFAAUABQAFAAUABQAFAATgBN
AEwASwBMAEsASgBIAEYARABDAEMAQAA+ADwAOgA2ADMAMgAvAC0AKwAnACUAIwAgAB0A
GwAXABQAEgAQAA4ADAAKAAcABwAFAAMAAQD///3//f/7//r/+f/4//f/+P/3//f/9v/2
//X/9f/1//P/8//z//P/9f/1//X/9P/0//T/9P/0//T/9P/1//X/8//z//P/8//2//b/
9v/2//T/9f/1//X/9v/3//f/+P/4//j/9//2//j/9//3//j/9v/2//b/9//3//f/9//2
//b/9v/2//b/9v/3//f/9v/1//X/9f/1//X/9f/1//T/8//z//P/8//z//L/8v/y//L/
8v/y//L/8v/y//L/8f/x//H/8f/w/+7/7v/u/+7/8P/w/+//7v/u/+7/7f/t/+3/7f/t
/+z/7P/s/+z/7P/q/+r/6v/q/+v/6//r/+v/6//r/+v/6//r/+v/6//r/+v/6v/q/+r/
6v/q/+r/6v/q/+r/6v/r/+v/6//q/+r/6f/p/+n/6f/r/+v/6//r/+n/6f/p/+n/6//r
/+v/6//r/+n/6v/q/+r/6v/q/+r/6v/q/+r/6v/q/+r/6v/q/+r/6v/q/+r/6v/q/+r/
6v/q/+r/6v/q/+r/6v/q/+r/6v/q/+r/6v/q/+r/6v/q/+r/6v/q/+r/6v/q/+r/6v/q
/+r/6v/q/+v/6//r/+v/6//q/+r/6v/q/+v/6//r/+r/6v/q/+v/6//r/+z/7v/v/+//
7//u/+7/7//w//P/9P/0//T/9P/0//T/9P/0//H/8P/u/+z/6//q/+n/6P/n/+f/5//n
/+n/6v/q/+j/6P/n/+f/6f/p/+n/6f/n/+f/5//n/+n/6P/o/+n/6P/o/+f/5//n/+j/
6P/n/+n/6f/p/+n/5//n/+j/6P/o/+j/6P/o/+j/6v/r/+z/7//4/wEADwAhAD0AYACJ
ALAAyQDQAMQAtACaAG8ALgDo/6j/bP81/yb/Of9V/3D/iv+k/7r/yf/S/9r/4P/j/+j/
6v/v//T/9P/0//b/9//3//f/+P/4//j/+f/5//v//P/9//3//f/9//7//v//////////
//7//v///////////////v8AAAEAAgACAAIAAgADAAMABAAEAAQABQADAAQABgAGAAgA
CAAIAAgACQAKAAoACgAMAAwADAANAA0ADwAPAA8ADQAPABAAEQARABEAEwAUABQAFQAW
ABcAGAAZABkAGgAbABwAHQAeAB0AIAAgACIAIwAkACUAJwApACoAKwAuAC4ALwAxADQA
NAA2ADgAOgA5ADwAPAA+AEEAQgBDAEQARQBGAEcASABJAEoASgBKAEoASgBKAEoASgBJ
AEgARwBGAEUARABCAEAAPgA9AD0AOgA4ADYANAA0ADEAMAAtACsAKQAlACMAIQAeABsA
GQAVABIAEAAOAAwACgAIAAUAAwABAP///f/7//n/+f/3//j/9//2//X/9P/z//P/8v/w
/+//7//v/+//7//v/+//7//v/+//7v/u/+7/7v/u//D/8P/x//H/7//v/+//7//w//D/
8P/w/+7/7//v/+//8f/x//D/8P/x//L/8v/y//T/8//z//T/9v/2//b/9//5//n/+f/4
//j/+P/4//j/+P/5//n/+P/5//n/+f/5//f/9//3//b/9//3//f/9//3//b/9v/2//b/
9v/2//b/9P/0//T/8//z//P/8//y//L/8v/y//L/8v/y//H/8P/w//D/7//v//H/8f/x
//D/8P/w//D/8P/w//D/8P/w/+//7//v/+//7f/t/+3/7f/t/+3/7f/t/+3/7P/s/+z/
7v/u/+7/7v/u/+7/7v/v/+//7//u/+7/7//v/+//7//v/+//7//v/+3/7f/t/+3/7f/t
/+3/7f/t/+3/7v/u/+7/7v/u/+z/7P/s/+z/7P/s/+z/7P/s/+z/7P/s/+z/7P/s/+z/
7P/s/+z/7P/q/+r/6v/q/+z/7P/s/+z/7P/s/+z/7f/r/+v/6//r/+z/7P/s/+z/7f/t
/+3/7P/s/+z/7f/t/+3/7v/u/+//7//v//D/8P/x//L/8//0//T/9P/0//T/9P/0//L/
7//u/+z/7P/r/+r/6f/o/+f/5//n/+f/6f/q/+r/6v/q/+n/6f/p/+n/6f/p/+n/6f/n
/+f/5//m/+j/6f/q/+r/6f/p/+n/6v/q/+n/6f/p/+n/6f/p/+n/6v/q/+r/6v/q/+r/
6v/q/+3/8P/3//7/BwAVACsARQBkAIkArgDFAMIAtgCyAKIAewBAAAQAzv+a/23/Xv9p
/3v/kP+k/7j/yv/X/+D/5v/q/+3/8P/y//P/9v/2//b/+P/3//f/9//4//r/+v/7//v/
+//8//3//f/9//3//v/+////////////AAAAAAEAAQABAAEAAQAAAAAAAQACAAIAAgAC
AAMAAwAEAAQABAAFAAUABgAIAAgABgAGAAYABgAHAAgACAAIAAoACgAKAAsACwANAA0A
DQANAA8AEAARABEAEQATABQAFgAXABgAGQAYABkAGQAaABsAHAAdAB4AHwAiACIAJAAn
ACgAKQArACsALAAtADAAMgAzADUAOAA2ADgAOgA8AD0AQABAAEIAQwBEAEUARgBJAEoA
SwBMAEsATABMAEwATABMAEwATABMAEsASgBJAEgARwBGAEQAQgBAAD8APwA8ADoAOAA2
ADYAMwAyAC8ALQArACcAJQAjACAAHQAbABkAFgAUABIAEAAOAAwACQAHAAUAAwABAP//
/f/9//v/+v/5//j/9//2//X/9f/0//b/9f/1//X/8//z//P/8//z//P/8//y//T/9P/0
//T/9P/0//X/9f/1//X/9f/1//b/9v/2//b/9v/3//f/9//3//f/9v/2//X/9v/2//b/
9v/1//X/9v/2//b/9v/3//f/9//3//b/9v/2//b/9v/2//f/9//2//X/9f/1//X/9f/1
//X/9P/z//P/8//z//P/8v/y//L/8v/y//L/8v/y//L/8v/x//H/8f/x//D/8P/w//D/
8P/u/+7/7f/s/+7/7v/t/+3/7//v/+//7v/u/+7/7v/u/+7/7v/u/+7/7f/t/+3/7f/t
/+3/7f/t/+3/7f/t/+3/7f/s/+z/7P/s/+z/7P/s/+z/7P/s/+3/7f/t/+z/7P/r/+v/
6//r/+v/6//r/+v/6//r/+v/6//r/+v/6//r/+v/6//q/+z/7P/s/+z/6v/q/+r/6v/q
/+r/6v/q/+r/6v/q/+r/6v/q/+r/6v/q/+r/6v/q/+r/6v/q/+r/6v/q/+r/6v/p/+n/
6f/p/+v/6v/q/+r/6v/r/+v/6//q/+r/6v/r/+v/6//s/+z/7f/t/+3/7v/s/+3/7v/v
//D/8P/w//D/8v/y//L/8P/r/+r/6P/o/+n/6P/n/+b/5f/l/+X/5f/l/+b/5v/m/+j/
5//n/+f/5//n/+f/5//n/+f/5//n/+b/5v/n/+j/6P/n/+f/5//o/+j/5//n/+f/5//n
/+f/6f/q/+r/6v/o/+j/6P/o/+r/7f/0//v/AgAPACUAPQBdAIQArQDGAMcAvACwAKIA
ggBNABAA1v+g/2r/T/9Y/2v/f/+U/6j/vP/M/9f/3v/i/+T/5//s//D/8f/0//T/9P/2
//X/9f/1//b/9v/2//f/9//3//j/+f/5//n/+f/6//r/+//7//v/+//8//z//f/9//3/
/f/9//z//P/9//7//v8AAAAAAQABAAAAAAAAAAEAAQACAAQABAAEAAQABAAEAAcACAAI
AAgACgAKAAoACwALAA0ADQANAA0ADwAQABEAEQARABMAFAAUABUAFgAXABgAGQAZABoA
GwAcAB0AHgAhACQAJAAmACcAKAApACsALQAuAC8AMgAyADMANQA4ADgAOgA8AD4APwBC
AEIARABHAEgASQBKAEsATABNAE4ATwBQAFAAUABQAFAAUABQAE4ATQBMAEsASgBJAEgA
RgBCAEAAPwA/AD4APAA6ADgANAAxADAALQArACkAJQAjACEAHgAbABkAFQASABAADgAM
AAoACAAFAAUAAwABAP///f/7//v/+f/4//f/9v/1//T/8//z//L/8v/x//H/8f/x//H/
8f/x//H/8f/x//D/8P/w//D/8P/w//D/8f/x//P/8//z//P/8v/y//L/8v/y//P/8//z
//X/9f/0//T/9f/2//b/9v/2//X/9f/2//b/9v/2//f/9f/1//X/9P/2//b/9v/2//T/
9f/1//T/8//z//P/8//z//P/8//y//P/8//z//P/8f/w//D/8P/w//D/8P/w//D/8P/w
/+//7//v/+//7v/w//D/8P/w/+7/7v/t/+z/7v/u/+3/7f/t/+3/7f/s/+z/7P/s/+z/
7P/s/+z/7P/r/+v/6//r/+v/6//r/+v/6//r/+v/6//r/+r/6v/q/+r/6v/q/+r/6v/q
/+r/6//r/+v/6v/q/+v/6//r/+v/6f/p/+n/6f/p/+n/6f/p/+n/6f/p/+n/6f/p/+r/
6P/o/+j/6P/q/+r/6v/q/+r/6v/q/+r/6P/o/+j/6P/o/+j/6P/o/+r/6v/q/+r/6P/o
/+j/6P/q/+r/6v/q/+j/6P/o/+j/6P/o/+j/6P/q/+r/6v/q/+n/6P/o/+f/6f/p/+n/
6P/o/+j/6P/p/+f/5//m/+b/5//p/+r/6//q/+r/6//r/+v/7P/s/+3/7v/v//D/8P/w
//D/8P/w//D/7v/r/+r/6P/o/+f/5v/l/+T/4//j/+P/4//l/+b/6P/o/+j/5//l/+X/
5f/l/+X/5f/l/+X/5f/l/+T/5P/n/+j/6P/n/+f/5//o/+j/5//n/+f/5//n/+f/5//o
/+j/6P/o/+j/6P/m/+j/6//u//P/+v8FABUALQBLAHIAnQDAAM0AxgC4AKQAhABRABYA
2P+a/17/N/82/03/Zf98/5b/rv/A/83/1v/c/+T/5//q/+7/8f/0//T/9P/2//f/9//3
//j/+P/4//n/+f/5//r/+//7//3//f/+//7//f/9//3//f/+//7///////////////7/
AAABAAIAAgACAAIAAwADAAQABAAEAAUABQAGAAgACAAIAAgACAAIAAkACgAKAAoADAAM
AAwADQANAA8ADwAPAA8AEQASABMAEwATABUAFgAUABUAFgAXABoAGwAbABwAHQAeAB8A
IAAhACQAJAAmACcAKAApACsALQAuAC8AMgAyADMANQA4ADgAOgA8AD4APwBCAEIARABH
AEgASQBKAEkASgBLAEwATQBOAE4ATgBQAFAAUABQAFAATwBOAE0ATABLAEoASABGAEQA
QwBDAEIAQAA+ADwAOAA1ADQAMQAvAC0AKQAnACUAIgAfAB0AGwAYABYAFAAQAA4ADAAJ
AAcABQADAAEA///9//3/+//6//n/+P/3//j/9//3//b/9P/z//P/8//z//P/8//z//X/
9f/1//T/9P/0//T/9P/0//T/9f/1//X/9f/1//X/9v/2//b/9v/2//f/9//3//f/9//2
//b/9f/2//b/9v/4//f/9//4//b/9v/2//f/9//3//f/9v/4//j/+P/4//b/9//3//b/
9//3//f/9//1//X/9f/0//X/9f/1//X/9f/0//T/9P/y//L/8v/y//L/8v/y//H/8f/x
//H/8P/w//D/8P/w//D/8P/v/+7/8P/w/+//7//v/+//7//u/+7/7v/u/+7/7v/u/+7/
7v/v/+//7//v/+3/7f/t/+3/6//r/+v/6//t/+z/7P/s/+z/7P/s/+z/7P/s/+z/7f/t
/+3/7P/s/+v/6//r/+v/6//r/+v/6//r/+v/6//r/+v/6//r/+v/6//r/+z/6v/q/+r/
6v/q/+r/6v/q/+r/6v/q/+r/6v/q/+r/6v/q/+r/6v/q/+r/6v/q/+r/6v/q/+r/6v/q
/+r/6v/q/+z/7P/s/+z/7v/u/+7/7v/u/+7/7v/u/+7/7v/u/+7/7P/s/+3/7f/t/+3/
7f/s/+r/6v/q/+v/6v/p/+f/5v/m/+f/5//n/+j/6P/p/+n/5//o/+j/6f/q/+v/7P/s
/+z/7P/s/+z/7P/q/+f/5v/i/+L/4f/g/+H/4P/f/9//3f/d/9//4P/g/+D/4P/f/93/
3f/d/93/3//f/9//3//f/9//3v/e/9//4P/g/9//3//f/+D/4P/d/93/3f/d/9//3//f
/+D/4P/g/+D/4P/g/+D/4P/j/+b/7f/0////EQArAE0AdACbALoAxwC+AK4AmgB2AD8A
+v+4/3r/QP8h/yr/R/9h/3r/lP+s/77/yf/Q/9b/3P/f/+L/5v/p/+z/7P/s/+7/7//v
/+//8P/y//L/8//z//H/8v/z//P/9f/1//b/9v/1//X/9f/1//b/9v/3//f/+f/5//n/
+P/4//n/+v/6//r/+v/7//v//P/8//z//f/7//z//v/+/wAAAAAAAAAA//8AAAAAAAAC
AAIAAgADAAUABwAHAAcABwAJAAoACwALAAsADQAOAA4ADwAQABEAEAARABEAEgATABQA
FQAWABcAGgAaABwAHwAgACEAIwAjACQAJQAoACgAKQArAC4ALgAwADIANAA1ADgAOAA6
ADkAOgA7ADwAPwBAAEEAQgBDAEQARABEAEQARABEAEQARABDAEIAQQBAAD8APgA8ADwA
OgA5ADkANgA0ADIAMAAuACsAKgAnACUAIwAfAB0AGwAYABUAEwARAA4ADAAKAAYABAAC
AP/////9//v/+f/5//f/9//1//T/8//y//H/8P/v/+//7v/u/+3/7f/t/+v/6//r/+v/
6//r/+v/6v/s/+z/7P/s/+z/7P/t/+3/7f/t/+3/7f/u/+7/7v/u/+7/7//v/+//7//v
/+7/7v/v//D/8P/w//D/7//v//D/8P/w//D/8f/x//H/8f/w//D/8P/w//D/8P/x//H/
8P/v/+//7//v/+3/7f/t/+z/7f/t/+3/7f/t/+z/7P/s/+r/6v/q/+r/6v/q/+r/6f/p
/+n/6f/o/+j/6P/o/+j/6P/o/+f/5v/o/+j/5//n/+f/5//n/+b/5v/m/+b/5v/m/+b/
5v/m/+X/5f/l/+X/5f/l/+X/5f/l/+X/5f/l/+X/5P/k/+T/5P/k/+T/5P/i/+L/4v/j
/+P/4//i/+L/4//j/+P/4//j/+P/4//j/+P/4//j/+P/4f/h/+H/4f/h/+P/5P/i/+L/
4v/i/+L/4v/i/+L/4v/i/+L/4v/i/+L/4v/i/+L/4v/i/+L/4v/i/+L/4v/i/+L/4v/i
/+L/4v/i/+L/4v/i/+L/4v/i/+L/4v/i/+L/4v/i/+L/4v/i/+P/4//l/+X/5f/k/+T/
5P/k/+X/5//n/+b/5v/m/+f/5//n/+j/6P/p/+n/6f/q/+r/6//q/+v/7P/s/+7/7v/u
/+7/7P/q/+f/5v/k/+T/4//i/+H/4P/f/9//4f/h/+P/5P/i/+L/4v/h/+P/4//j/+P/
4f/h/+H/4f/h/+H/4P/g/+H/4v/i/+H/4f/h/+L/4v/j/+P/4//j/+P/4//j/+T/4v/i
/+L/4v/m/+T/4v/l/+z/8f/4/wUAGQAxAFEAeACfALoAwQC4AK4AogCAAEUAAADC/4j/
TP8v/z7/Wf9v/4j/ov+2/8b/0f/Y/9z/4P/j/+b/6v/v//D/8P/w//L/8f/x//H/8v/0
//T/9f/1//X/9v/3//f/+f/5//r/+v/5//n/+f/5//j/+P/5//n/+//7//v/+v/6//v/
/P/8//7//v///////v/+//7//////wAAAgACAAIAAgACAAIAAwAEAAQABAAGAAYABgAH
AAcACQAJAAkABwAJAAoACwANAA0ADwAQAA4ADwAQABEAEgATABMAFAAVABYAFwAYABsA
HgAeACAAIQAiACMAJQAlACYAJwAqACwALQAvADIAMAAyADQANgA3ADoAOgA8AD0APgA/
AEAAQQBCAEMARABFAEYARgBGAEgASABIAEgARgBFAEQAQwBCAEEAQAA+AD4APAA7ADsA
NgA0ADIAMAAwAC0ALAApACUAIwAfAB0AGwAYABUAEwATABAADgAMAAoACAAGAAMAAQD/
//3/+//5//f/9//1//L/8f/w/+//7v/t/+3/7P/s/+v/6//r/+v/6//r/+v/6f/p/+n/
6P/q/+r/6v/q/+r/6v/r/+v/6//r/+v/6//s/+z/7P/s/+r/6//r/+v/7f/t/+z/7P/t
/+7/7v/u/+7/7f/t/+7/7v/u/+7/7//t/+3/7f/s/+7/7v/u/+7/7P/t/+3/7P/t/+3/
7f/t/+v/6//r/+r/6f/p/+n/6f/r/+r/6v/q/+n/6P/n/+b/5v/m/+b/5f/n/+f/5//m
/+T/5P/k/+T/5v/m/+X/5P/k/+T/4//j/+P/4//j/+L/4v/i/+L/4v/i/+L/4v/i/+H/
4f/h/+H/3//f/9//3//h/+H/4f/h/+H/4P/g/+D/4P/g/+D/4P/e/97/3v/f/9//3//e
/97/3//f/9//3//f/9//3//f/93/3f/d/93/3//f/9//3//d/93/3v/e/97/3v/e/9z/
3P/c/9z/3P/c/9z/3P/c/9z/3P/c/9z/3P/c/9z/3P/c/9z/3P/a/9r/2v/b/9v/2//b
/9v/2v/a/9r/2v/b/9v/2//a/9z/3P/d/93/3f/e/97/3//f/9//4P/g/+H/4v/j/+T/
5P/k/+T/5P/k/+T/4v/f/97/3P/c/9v/3P/b/9r/2f/Z/9n/2f/b/9z/3P/c/9z/2//b
/9v/2//Z/9n/2f/Z/9v/2//b/9r/2v/b/9z/3P/b/9v/2//c/9z/2//b/9v/3f/d/93/
3f/e/97/3v/e/9z/3P/c/9z/4//o/+v/9P8DABcALQBJAG4AkwCwALUAqACgAJYAfABN
ABQA3v+q/3b/Wf9a/2v/f/+S/6T/tv/E/8//1P/a/9z/4f/k/+b/5//o/+j/6P/q/+v/
6//r/+z/6v/q/+v/6//r/+z/7f/t/+3/7f/u/+7/8f/x//H/8f/y//L/8//z//P/8//z
//L/8v/z//T/9P/y//L/8//z//T/9P/0//X/9f/2//j/+P/4//j/+P/4//n/+v/6//r/
/P/8//z//f/9////////////AQACAAMAAwADAAUABgAGAAcACAAJAAoACwALAAwADQAO
AA8AEAATABYAFgAYABcAGAAZABsAHQAeAB8AIgAkACUAJwAqACoALAAuADAAMQA0ADQA
NgA3ADgAOQA6AD0APgA/AEAAQQBCAEIAQgBCAEIAQgBCAEIAQQBAAD8APgA9ADwAOgA2
ADQAMwAzADAALgAsACoAKgAnACYAIwAhAB8AGwAZABUAEgAPAA0ACwAIAAYABAACAAAA
/v/7//n/9//1//P/8f/v/+//7f/s/+v/6v/p/+j/5//n/+b/5v/l/+X/5f/l/+X/5f/l
/+X/5f/l/+T/5P/k/+T/5P/k/+T/5f/l/+X/5f/l/+X/5v/m/+b/5v/m/+f/5//n/+f/
5//m/+b/5f/m/+b/5v/o/+f/5//o/+b/5v/m/+f/5//n/+f/5v/m/+b/5v/m/+b/5//n
/+b/5f/l/+X/5f/l/+X/5f/k/+P/4//j/+P/4//i/+L/4v/i/+L/4v/i/+L/4v/i/+H/
4f/h/+H/4P/e/97/3v/e/97/3v/d/9z/3v/e/93/3f/d/93/3f/c/9z/3P/c/9z/2v/a
/9r/2v/Z/9n/2f/Z/9n/2f/Z/9n/2f/Z/9n/2f/Z/9j/2P/Y/9j/2P/Y/9j/2P/Y/9j/
2f/Z/9n/2P/Y/9n/2f/Z/9n/1//X/9f/1//X/9f/1//X/9f/1//X/9f/1//X/9b/1v/W
/9b/1v/W/9b/1v/W/9b/1v/W/9b/1P/U/9T/1P/U/9T/1P/U/9T/1P/U/9T/1P/U/9T/
1P/U/9T/1P/U/9T/1P/U/9T/0v/T/9P/0//T/9P/0v/S/9T/1P/V/9X/0//S/9L/0v/V
/9X/1f/W/9b/1//X/9f/1v/W/9f/2P/Z/9r/2v/a/9r/2v/a/9r/2P/V/9T/0v/S/9H/
0P/P/87/zf/N/83/zf/P/9D/0P/Q/9D/z//P/8//z//P/8//z//P/8//z//P/87/zv/P
/9D/0P/P/8//z//Q/9D/z//P/8//z//P/8//z//Q/9D/0P/Q/9D/0P/Q/87/0f/W/93/
4v/r//3/FwA1AFoAhwCqALcAsACgAI4AcAA/AAIAxv+I/07/Jf8i/zf/Tf9k/37/kv+k
/7P/vP/C/8b/zf/Q/9L/1//Y/9j/2P/a/9v/2//b/9z/3P/c/93/3f/d/97/3//f/+H/
4f/i/+L/4f/h/+H/4f/i/+L/4//j/+P/4//j/+L/4v/j/+T/5P/k/+T/5f/l/+b/5v/m
/+f/5//o/+r/6v/q/+r/6v/q/+n/6v/q/+r/7P/s/+z/7f/t/+//7//v//H/8//0//X/
8//z//X/9v/2//f/+P/5//z//f/9//7//f/+////AAABAAQABAAGAAcACAAJAAsADQAO
AA8AEgASABMAFQAYABgAGgAcAB4AHwAiACIAJAAlACYAJwAoACsALAAtAC4ALwAwADAA
MAAwADAAMAAwADAALwAuAC0ALAArACoAKAAoACYAJQAlACAAHgAcABoAGAAVABQAEQAR
AA8ACwAJAAUAAgD///3/+f/2//T/8v/u/+z/6v/n/+X/4//h/9//3f/b/9v/2f/Y/9f/
1v/V/9T/0//T/9L/0P/P/8//z//P/8//z//P/8//z//P/87/zv/O/87/zv/O/87/z//P
/83/zf/N/83/zv/O/87/zv/O/8//z//P/8//z//O/87/z//Q/9D/0P/Q/8//z//Q/9D/
0P/Q/9H/z//P/8//zv/O/87/zv/O/87/z//P/87/zf/N/83/zf/N/83/zf/M/8v/y//L
/8v/yf/I/8j/yP/I/8j/yP/I/8b/xv/G/8X/xf/F/8X/xP/E/8T/xP/E/8T/xP/D/8L/
wv/C/8H/wf/B/8H/wf/A/8D/wP/A/8D/wP/A/8D/wP+//7//v/+//73/vf+9/73/vf+9
/73/vf+9/7z/vP+8/7z/vP+8/7z/uv+6/7r/u/+7/7v/uv+6/7n/uf+5/7n/uf+5/7n/
uf+5/7n/uf+5/7f/t/+3/7f/uf+3/7j/tv+2/7b/tv+2/7b/tv+2/7T/tP+0/7T/tP+0
/7T/tP+2/7b/tv+2/7T/tP+0/7T/tP+0/7T/tP+y/7L/sv+y/7L/sv+y/7L/sv+y/7L/
sv+y/w==
         </WaveFormData>
      </LeadData>
      <LeadData>
         <LeadByteCountTotal>10000</LeadByteCountTotal>
         <LeadTimeOffset>0</LeadTimeOffset>
         <LeadSampleCountTotal>5000</LeadSampleCountTotal>
         <LeadAmplitudeUnitsPerBit>4.88</LeadAmplitudeUnitsPerBit>
         <LeadAmplitudeUnits>��V</LeadAmplitudeUnits>
         <LeadHighLimit>2147483647</LeadHighLimit>
         <LeadLowLimit>268435456</LeadLowLimit>
         <LeadID>V3</LeadID>
         <LeadOffsetFirstSample>0</LeadOffsetFirstSample>
         <FirstSampleBaseline>0</FirstSampleBaseline>
         <LeadSampleSize>2</LeadSampleSize>
         <LeadOff>FALSE</LeadOff>
         <BaselineSway>FALSE</BaselineSway>
         <ExcessiveACNoise>FALSE</ExcessiveACNoise>
         <MuscleNoise>FALSE</MuscleNoise>
         <LeadDataCRC32>1290872316</LeadDataCRC32>
         <WaveFormData>
8//z//P/9f/1//X/9v/2//b/9v/2//f/9f/0//P/8f/y//H/8P/v/+z/6//r/+v/7f/t
/+3/7//t/+3/7P/s/+z/7f/t/+3/7f/t/+7/7v/u/+3/7f/t/+3/7f/t/+v/6f/p/+n/
6f/r/+v/6//r/+v/6//r/+v/6//r/+z/7P/u/+z/7P/u/+//8v/2/wIAFgA1AF0AjgDI
AAYBNgFVAWcBYwE9Af4AsQBdAAQAtP9+/23/cf96/4n/n/+y/8H/zv/W/93/4P/j/+n/
7P/t/+7/8P/x//L/8P/w//H/8v/1//b/9v/2//f/9//3//j/+P/4//j/+f/5//r/+v/6
//r/+//7//v/+//7//z//P/9//3//f/9//7//v///////v/+//7///8BAAIAAwADAAEA
AQACAAMAAwADAAQABgAIAAgACAAJAAkACwALAAsACQAKAAsADAAOAA8AEAARABIAEwAT
ABQAEwATABUAFgAZABkAGgAbABwAHgAfACEAIAAhACIAIwAmACcAKAArACwALQAuAC8A
MAAxADMANQA2ADcAOAA6ADoAPAA9AD4APQA+AD4APwA/AD8AQABAAEAAQAA/AD8APwA/
AD0APAA7ADoAOQA3ADYANQAyADIALwAtACwAKgAmACUAIwAhACEAHwAdABsAGwAZABcA
FgASABAADgANAAsACQAIAAYABgAFAAMAAQD//////f/7//v/+v/4//f/9v/2//X/9P/1
//T/8//z//P/8//z//P/8v/y//L/8v/y//L/8v/y//H/8f/y//L/8P/x//L/8v/y//P/
8//0//L/8//z//P/9f/1//b/9//1//X/9f/2//j/+P/4//j/+P/5//n/+f/5//n/+f/5
//j/+P/4//n/9//4//j/9//4//j/+f/5//f/9//2//b/9f/1//X/9f/0//X/9v/3//b/
9f/0//H/8f/y//L/8f/x//H/8f/x//L/8v/x//H/8f/x//H/8f/x//D/8P/w/+7/7v/u
/+3/7//v/+//7//v/+//7//v/+3/7f/t/+3/7f/t/+z/7P/s/+z/7P/s/+z/7P/s/+z/
7f/t/+3/7f/t/+3/7f/t/+v/6//r/+v/6//r/+v/6//r/+r/6v/r/+3/7P/r/+v/6//s
/+z/7P/s/+z/7P/q/+r/6v/q/+r/6v/q/+r/6v/q/+r/6v/q/+r/6v/q/+z/7P/s/+z/
6v/q/+r/6v/q/+r/6v/q/+r/6v/q/+r/6v/q/+r/6v/q/+r/6v/q/+r/6v/q/+r/6v/q
/+r/6v/s/+v/6v/q/+v/6//q/+r/6v/r/+v/6//r/+v/6//r/+v/6//r/+z/7P/u/+//
7//v/+//8f/x//H/8v/y//L/8v/y//P/8//y//H/7//u/+3/7P/r/+r/6f/p/+n/6f/p
/+n/6//r/+v/6v/q/+r/6//r/+v/6f/n/+j/6P/o/+f/5//n/+f/6f/p/+f/5//n/+f/
5//n/+f/5//n/+f/5//n/+f/5//n/+j/6P/o/+j/6P/q/+v/7v/w//j/CgAnAEsAfAC2
APAAIgFHAVsBWwE9AQIBtQBdAAYAsv92/2H/Z/9y/4H/l/+s/7n/xv/Q/9f/3P/h/+X/
5v/p/+r/7P/t/+7/7v/u/+//8P/x//L/8v/y//P/8//z//T/9P/0//T/9f/1//b/9v/2
//b/9//3//f/9//3//j/+P/5//n/+f/5//r/+v/7//v//P/8//z//f///wAAAQABAAEA
AQACAAMAAwADAAQABgAEAAQABAAFAAUABwAHAAcABwAIAAkACgAKAAsADAANAA4ADwAP
ABAAEQARABMAFAAVABUAFgAXABgAGgAbAB0AHgAfACAAIQAiACMAJAAnACgAKQAqACsA
LAAtAC8AMQAwADEAMgA0ADYAOAA5ADoAOQA6ADoAOwA7ADsAPAA8ADwAPAA7ADsAOQA5
ADcANgA3ADYANQAzADIAMQAuAC4AKwApACgAJgAkACMAIQAfAB0AGwAZABcAFwAVABMA
EgAQAA4ADAALAAkABwAGAAQAAgABAP///f/7//v/+f/3//f/9v/0//P/8v/y//H/8P/v
/+7/7f/t/+v/6//r/+v/6v/q/+r/6v/q/+r/6v/q/+v/6//s/+z/6v/r/+z/7P/s/+3/
7f/u/+7/7//v/+//7//v//D/8f/v/+//7//w//L/8v/y//L/8v/z//P/8//1//X/9f/1
//T/9P/0//X/8//0//T/8//y//L/8//z//P/8//y//L/8//z//P/8//v/+//7//v/+//
7//v/+3/7//w//D/7//t/+3/7f/t/+7/7v/t/+3/7//v/+//7//v/+7/7v/u/+7/7v/u
/+3/6//r/+v/6//r/+v/6//r/+v/6//r/+v/6//r/+r/6v/s/+z/7P/s/+z/7P/s/+z/
6//r/+v/6//r/+v/6//r/+v/6//r/+v/6//r/+v/6//t/+z/7P/t/+v/6v/p/+n/6//s
/+z/7P/q/+r/6v/q/+r/6v/q/+r/6v/q/+r/6v/q/+r/6v/q/+r/6v/q/+r/6v/q/+r/
6P/o/+j/6P/o/+j/6P/o/+j/6P/o/+j/6v/q/+r/6v/q/+r/6v/q/+r/6v/q/+r/6v/q
/+r/6v/q/+n/6P/o/+v/6//q/+r/6v/r/+v/6//r/+v/6//r/+v/6//r/+z/7P/u/+//
7//v/+//8f/x//H/8v/y//L/8v/y//P/8//y//H/7//u/+3/7P/r/+r/6f/p/+n/6f/p
/+n/6//r/+v/6v/q/+r/6//r/+v/6f/p/+r/6v/q/+v/6//r/+v/6//r/+n/6f/n/+f/
5//n/+n/6f/p/+n/6f/p/+n/6f/p/+r/6v/q/+r/7P/s/+v/7P/w//j/BAAbADkAYgCW
ANAABgExAU0BWwFNARwB0wB9ACYA1P+M/2X/Y/9u/3v/jf+k/7X/xP/O/9f/3P/f/+P/
6P/r/+r/7P/t/+7/8P/w//H/8v/z//T/9P/0//X/9f/1//b/9v/2//b/9//3//j/+P/4
//j/+f/5//n/+f/5//r/+v/7//v/+//7//z//P/9//3//v/+//7//////wAAAQABAAMA
AwAEAAUAAwADAAQABgAGAAYABgAHAAkACwALAAsACQAKAAsADAAMAA0ADgAPABAAEQAR
ABIAEwATABUAFgAZABkAGgAbABoAHAAdAB8AHgAfACAAIQAkACUAJgApACoAKwAsAC0A
LgAvADEAMwA0ADUANgA4ADgAOgA7ADwAPwBAAEAAQQA/AD8AQABAAEIAQgBBAEEAQQBB
AD8APgA9ADwAOwA5ADgANwA0ADQAMQAvAC4ALAAsACsAKQAnACcAJQAjACEAHwAdABsA
GgAYABYAFAATABEADwAOAAwACgAJAAcABQADAAMAAQD//////v/8//v/+v/6//n/+P/3
//b/9f/1//P/8//z//P/8v/y//L/8v/y//L/8v/y//P/8//0//T/8v/z//T/9P/0//X/
9f/2//T/9f/1//X/9f/1//b/9//3//f/9//4//j/+P/4//j/+P/5//n/+f/7//v/+//7
//r/+v/6//v/+f/6//r/+f/6//r/+//7//r/+f/3//b/9//3//f/9//3//f/9//3//f/
9//3//X/8//0//T/8//z//P/8//z//T/9P/z//P/8f/x//H/8f/x//D/8P/w//L/8v/y
//H/8f/x//H/8f/x//H/8f/x/+//7//v/+//7//v/+7/7v/u/+7/7v/u/+7/7v/u/+7/
7//v/+//7//v/+//7//v/+3/7f/t/+3/7f/t/+3/7f/t/+z/7P/t/+3/7P/r/+v/7f/u
/+7/7v/s/+7/7v/u/+7/7v/u/+z/7P/s/+z/7P/s/+z/7P/s/+z/7P/s/+z/7P/s/+z/
7P/s/+z/7P/q/+r/6v/q/+z/7P/s/+z/7P/s/+z/6//q/+r/6//r/+z/7P/s/+3/7f/t
/+3/7f/t/+3/7f/t/+v/7P/s/+7/8f/x//H/8f/x//H/8f/y//T/9P/0//T/9f/1//T/
8//x//D/7//u/+3/7P/r/+v/6//r/+v/6//t/+3/7f/s/+z/7P/t/+3/7f/r/+v/7P/s
/+z/6//r/+n/6f/p/+n/6f/p/+n/6f/p/+n/6f/p/+n/6f/p/+n/6f/p/+n/6v/q/+r/
6v/q/+z/7f/w//b//v8QACsASwBwAKIA3gAUATcBTwFXAT8BDAHBAGsAFADM/5L/d/91
/3z/if+b/6z/u//I/9L/2f/e/+P/5//q/+v/7P/u/+//8P/w//D/8f/y//P/9P/0//T/
9f/1//X/9v/2//b/9v/3//f/+P/4//j/+P/5//n/+f/5//n/+v/6//3//f/9//3//P/8
//3//f8AAAAAAAABAP//AAABAAEAAQABAAIAAwADAAMABAAGAAYABgAGAAcABwAJAAkA
CQAJAAoACwAMAAwADQAOAA8AEAARABEAEgATABMAFQAWABcAFwAYABkAGgAcAB0AHwAg
ACEAIgAjACQAJQAmACkALAAtAC4ALwAuAC8AMQAzADQANQA2ADgAOgA8AD0APgA9AD4A
PgA/AD8APwBAAEAAQABAAD8APwA/AD8APQA8ADsAOgA5ADcANgA1ADIAMgAvAC0ALAAq
ACoAKQAnACUAIwAhAB8AHQAdABsAGQAYABYAFAASABEADwANAAwACgAIAAcABQADAAEA
AQD///3//f/8//r/+f/4//j/9//2//X/9P/z//P/8f/x//H/8f/y//L/8v/y//L/8v/y
//L/8f/x//L/8v/y//P/9P/0//L/8//z//T/9P/1//X/9f/1//X/9v/3//f/9//3//j/
+P/4//j/+P/4//n/+f/5//n/+f/5//n/+P/4//j/+f/5//r/+v/5//j/+P/5//n/+f/5
//j/+P/3//f/9//3//X/9f/1//X/9f/1//X/8//z//T/9P/z//P/8//z//P/8v/y//H/
8f/v/+//7//v//H/8P/w//D/8P/w//D/7//v/+//7//v/+//7//v/+//7//v/+//7//v
/+//7v/u/+7/7v/u/+7/7v/u/+7/7v/t/+3/7f/t/+3/7f/t/+3/7f/t/+3/7f/t/+3/
7f/t/+3/7P/s/+3/7f/s/+v/6//r/+z/7P/s/+z/6v/q/+z/7P/s/+z/6v/q/+r/6v/s
/+z/7P/s/+z/7P/s/+z/6v/q/+r/6v/q/+r/6v/q/+r/6v/q/+r/7P/s/+z/7P/r/+r/
6v/r/+v/6v/q/+r/6//r/+v/6//p/+n/6f/p/+v/6//s/+z/7P/t/+3/7f/v//H/8f/x
//D/8P/w//D/8v/z//P/8v/v/+3/7P/r/+z/6//q/+n/5//n/+f/5//n/+n/6f/p/+r/
6v/q/+v/6//r/+n/6f/o/+j/6P/n/+f/5//n/+f/5//l/+X/5f/n/+f/5//n/+f/5//n
/+f/5//n/+f/5//m/+b/5v/m/+j/6v/t/+7/9v8EABwAOwBjAJQA0AAIAS4BSwFfAVMB
KQHqAJkAPwDu/6b/eP9v/3f/gP+P/6H/sP+//8z/1P/X/9r/3//j/+b/5//o/+r/6//s
/+z/7P/t/+7/7f/u/+7/7v/v/+//7//w//L/8v/y//P/8f/y//L/8v/y//P/8//z//P/
8//0//T/9f/1//X/9f/2//b/9//3//j/+P/4//n/+f/6//v/+//7//v//P/9//3//f/+
/wAAAAAAAAAAAQABAAMAAwADAAMABAAFAAYABgAHAAgACQAKAAsACwAMAA0ADQAPABAA
EQARABIAEwAWABgAGQAbABwAHQAeAB8AIAAhACIAJQAkACUAJgAnACoAKwAtAC8AMAAx
ADIANAA0ADYANwA4ADkAOgA6ADsAOwA7ADwAPAA8ADwAOwA7ADkAOQA3ADYANQA0ADMA
MQAwAC8ALAAsACkAJwAmACQAIgAhAB8AHQAdABsAGQAXABUAEwARABAADgAMAAoACQAH
AAUABAACAAAA///9//v/+//7//n/9//3//b/9P/z//L/8v/x//D/7//u/+3/7f/t/+3/
7f/t/+z/7P/s/+z/7P/s/+z/7P/r/+v/7P/s/+7/7//w//D/7v/v/+//8P/w//H/8f/x
//P/8//0//X/8//z//P/9P/2//b/9v/2//b/9//3//f/9//3//f/9//4//j/+P/5//j/
+P/3//X/9v/2//f/9//1//X/9P/0//P/8//z//P/8//z//P/8//x//H/8f/v//H/8v/y
//H/7//v/+//7//w//D/7//v/+//7//v/+//7//u/+7/7v/u/+7/7v/t/+3/7f/t/+3/
7f/t/+3/7f/t/+3/7f/t/+3/7f/s/+z/7P/s/+z/7P/q/+r/6v/q/+v/6//r/+v/6//r
/+v/6//r/+v/6//r/+v/6//r/+v/6f/o/+j/6f/r/+r/6f/p/+n/6v/q/+r/6v/q/+r/
6P/o/+j/6P/o/+j/6P/o/+r/6v/q/+r/6P/o/+j/6P/o/+j/6P/o/+j/6P/o/+j/6P/o
/+j/6P/q/+r/6v/q/+j/6P/o/+j/6P/o/+j/6P/o/+j/6P/o/+j/6P/n/+b/5v/n/+f/
5v/o/+j/6f/p/+f/5//n/+f/6f/p/+n/6f/q/+r/7P/t/+3/7f/t/+//7//v//D/8P/w
//D/8P/x//H/8P/v/+3/7P/r/+r/6f/o/+f/5//n/+X/5f/l/+f/6f/p/+j/6P/o/+n/
6f/p/+f/5//o/+j/6P/n/+f/5//n/+f/5//l/+X/5f/l/+X/5f/l/+X/5f/n/+f/5//n
/+X/5f/m/+b/5v/k/+b/6P/n/+r/7v/4/wgAJQBJAHgAsADuACIBRQFdAWEBRQEMAcMA
bwAUAML/gv9n/2n/cv+B/5X/qv+5/8b/zv/V/9z/4f/j/+b/6f/o/+r/6//s/+7/7v/v
//D/7//w//D/8P/x//H/8f/y//T/9P/0//X/8//0//T/9P/0//X/9f/1//X/9f/2//b/
9//3//f/9//4//j/+f/5//r/+v/6//v/+//8//3//f//////AAABAP////8AAAIAAgAC
AAIAAwADAAUABQAFAAcACAAJAAoACAAJAAoACwAMAA0ADQAOAA8ADwARABIAFQAVABYA
FwAWABgAGQAbABwAHQAeAB8AIAAhACIAJQAoACkAKgArACwALQAvADEAMgAzADQANgA2
ADgAOQA6ADkAOgA6ADsAPQA9AD4APgA+AD4APQA9AD0APQA7ADoAOQA4ADcANQA0ADMA
MAAwAC8ALQAsACoAJgAlACMAIQAjACEAHwAdABsAGQAXABYAFAASABAADwAPAA0ADAAK
AAYABQADAAEA//////3/+//9//z/+v/5//b/9v/1//T/9f/0//P/8//z//P/8//z//L/
8v/y//L/8P/w//D/8P/x//H/8v/y//D/8f/y//L/8P/x//H/8v/y//P/8//z//P/8//0
//X/9f/1//X/9v/4//j/+P/4//b/9//3//f/+f/5//n/+f/6//r/+v/7//n/+v/6//n/
+P/4//n/+f/3//f/9v/2//X/9f/1//X/9f/1//X/9f/1//X/9f/z//P/9P/0//P/8f/x
//H/8f/y//L/8f/x//H/8f/x//H/8f/w//D/8P/w//D/8P/v/+//7//v/+//7//v/+//
7//v/+//7//v/+//7//u/+7/7v/u/+7/7v/u/+7/7v/u/+3/7f/t/+3/7//v/+//7//t
/+3/7f/t/+3/7f/t/+3/7f/s/+z/7f/t/+z/6//r/+v/7P/s/+z/7P/s/+z/7P/s/+z/
7P/s/+z/7P/s/+z/7P/s/+z/7P/s/+z/7P/s/+z/7P/s/+z/7P/s/+z/7P/s/+z/7P/s
/+z/7P/s/+z/7P/s/+z/7P/s/+z/7P/s/+z/7P/s/+z/7P/s/+z/7P/s/+v/6v/q/+v/
6//q/+j/6P/p/+n/6P/n/+b/5f/l/+X/5f/l/+b/5v/o/+n/5//n/+f/6f/n/+f/6P/o
/+r/6v/q/+v/6f/o/+f/5f/k/+P/4v/h/+D/3//f/9//3//f/9//4f/f/9//3v/e/97/
3//f/9//3//f/+D/4P/g/9//3//f/93/3f/d/9v/2//b/9v/2//b/9v/2//b/9v/2//b
/9v/2//b/9z/3P/e/9z/3P/e/+H/4v/o//L/BAAjAEsAegCyAO4AHgE/AVMBTwEpAeoA
lwA9AOb/mP9i/1X/X/9q/3v/kf+k/7P/wP/G/83/0v/X/9n/3P/f/+D/4v/j/+T/5P/k
/+X/5v/n/+j/6P/o/+n/6f/p/+r/6v/q/+r/6//r/+z/7P/s/+z/7f/t/+3/7//v//D/
8P/v/+//7//v//D/8P/x//H/8v/y//L/8//x//L/8//z//X/9f/2//f/9//3//j/+v/6
//r/+v/7//v//f/9//3//f/+////AAAAAAEAAgADAAQABQAFAAYABwAHAAkACgALAAsA
DAANAA4AEAARABMAFAAVABYAFwAYABkAGgAdAB4AHwAgACEAIgAjACUAJwAoACkAKgAs
ACwALgAvADAAMQAyADIAMwAzADMANAA0ADQANAAzADMANQA1ADMAMgAxADAALwAtACwA
KwAoACgAJwAlACQAIgAeAB0AGwAZABkAFwAVABMAEwARAA8ADgAMAAoACAAHAAUAAwAC
AAAA/v/9//v/+f/3//f/9f/z//P/8v/w/+//7v/u/+3/7P/t/+z/6//r/+n/6f/p/+n/
6P/o/+j/6P/o/+j/6P/o/+f/5//o/+j/5v/n/+j/6P/o/+n/6f/q/+r/6//r/+v/6f/p
/+r/6//t/+3/7f/u/+7/7v/u/+7/8P/x//H/8f/x//H/8f/x//D/8P/w//H/8f/y//L/
8f/w//D/8f/x/+//7//u/+7/7f/t/+3/7f/t/+3/7f/t/+3/7f/t/+v/6//s/+z/6//p
/+n/6f/p/+r/6v/p/+n/6f/p/+n/6f/p/+j/6P/o/+j/6P/o/+f/5//n/+f/5//n/+f/
5//n/+X/5f/l/+X/5//n/+b/5v/m/+b/5v/m/+b/5v/m/+b/5f/l/+X/5f/j/+P/4//j
/+X/5f/l/+X/5f/l/+X/5f/l/+T/5P/l/+f/5v/l/+X/4//k/+T/5P/m/+b/5v/k/+T/
5P/k/+T/5P/k/+T/5v/m/+b/5v/m/+b/5v/m/+T/5P/k/+T/5v/m/+b/5v/k/+T/5P/k
/+b/5v/m/+b/5P/k/+T/5P/k/+T/5P/k/+T/5P/k/+T/5v/m/+X/5P/k/+X/5f/k/+T/
5P/l/+X/5f/l/+X/5f/n/+f/5//n/+j/6P/q/+v/6f/p/+n/6//r/+v/7P/s/+7/7v/u
/+//7f/s/+v/6f/o/+f/5v/l/+T/4//j/+P/5f/l/+X/5//l/+X/5P/k/+T/5f/l/+X/
4//j/+T/5P/k/+P/4//j/+P/4//j/+H/4f/h/+H/4f/j/+P/4//j/+P/4//j/+P/4//j
/+T/5P/k/+L/4v/k/+f/6v/u//z/FAAxAFUAhgC+APQAHgE9AU8BRwEdAdoAhwAvANz/
kv9m/2H/bf94/4n/nf+s/7v/xv/Q/9X/2P/d/+H/5P/n/+b/6P/p/+r/7P/s/+3/7v/t
/+7/7v/u/+//7//v//D/8v/y//L/8//x//L/8v/y//L/8//z//P/9f/1//b/9v/1//X/
9f/1//j/+P/5//n/+v/6//r/+//5//r/+//7//v/+//8//3//f/9//7/AAAAAAAAAAAB
AAEAAwADAAMAAwAEAAUABgAGAAcACAAJAAoACwALAAwADQANAA8AEAARABEAEgATABQA
FgAXABkAGgAbABwAHQAeAB8AIAAjACQAJQAmACcAKgArAC0ALwAwADEAMgA0ADIANAA1
ADYAOQA6ADoAOwA7ADsAPAA8AD4APgA9AD0AOwA7ADkAOAA3ADYANQAzADQAMwAwADAA
KwApACgAJgAlACUAJAAjACEAHwAdABsAGQAXABUAFAASABAADgANAAsACQAIAAYABAAD
AAEA///7//v/+f/3//f/9v/0//P/8v/y//H/8P/v/+7/7f/t/+3/7f/t/+3/6v/q/+r/
6v/q/+r/6v/q/+v/6//s/+z/6v/r/+z/7P/s/+3/7f/u/+7/7//v/+//7//v//D/8f/x
//H/8f/y//L/8v/y//L/8v/z//P/8//z//P/8//z//T/9P/0//X/8//0//T/8//y//L/
8//z//P/8//y//L/8f/x//H/8f/x//H/8f/x/+//7//v/+3/7f/u/+7/7f/t/+3/7f/t
/+z/7P/r/+v/6//r/+v/6//r/+r/6v/q/+r/6v/q/+n/6f/p/+n/6f/p/+n/6f/p/+f/
5//n/+f/5//n/+b/5v/o/+j/6P/o/+j/6P/o/+j/5f/l/+X/5f/l/+X/5f/l/+X/5f/l
/+X/5f/l/+X/5f/l/+T/5P/l/+X/5P/j/+P/5f/m/+b/5v/m/+T/5v/k/+T/5P/k/+T/
5P/k/+T/5P/k/+T/5P/i/+L/4v/i/+T/5P/k/+T/5P/k/+T/5P/i/+L/4v/h/+D/4P/h
/+H/4v/i/+L/4//j/+P/4//j/+P/4//j/+P/4//k/+T/5v/n/+f/5//n/+f/5//n/+j/
6v/q/+r/6v/r/+v/6v/p/+X/5P/j/+L/4//i/+H/4f/h/+H/4f/h/+P/4//j/+L/4v/i
/+P/4//j/+H/4f/i/+D/4P/f/9//4f/h/+H/4f/f/9//3//f/93/3f/d/93/3//f/9//
3//h/+H/4f/i/+D/4P/g/+D/5P/l/+j/7v/+/xYAMwBXAIYAwgD8ACQBQQFTAUkBIQHi
AJEANwDk/57/dP9p/2//fP+N/5v/qP+3/8T/zP/R/9T/2f/f/+D/4//i/+T/5f/m/+b/
5v/n/+j/5//o/+j/6P/p/+n/6f/q/+z/7P/s/+3/6//s/+z/7P/s/+3/7f/t/+//7//w
//D/8f/x//H/8f/w//D/8f/x//L/8v/y//P/8//0//X/9f/1//X/9v/3//f/9//4//r/
+v/6//r/+//5//v/+//7//3//v///wAAAAABAAIAAwACAAMAAwAEAAcABwAJAAoACQAJ
AAoACwAOABAAEQATABIAEwAUABUAGAAZABoAHQAeAB8AIAAhACIAIwAlACcAKAApACoA
LAAsAC4ALwAwADMANAA0ADUANQA1ADYANgA2ADYANQA1ADUANQAzADIAMQAwAC8ALQAq
ACkAJgAmACMAIQAgAB4AHgAdABsAGQAXABUAEwARAA8ADQALAAoACAAGAAQAAwABAP//
/v/8//j/9//1//P/8f/x/+//7f/t/+z/6v/p/+j/6P/n/+b/5f/k/+P/4//h/+H/4f/h
/+D/4P/g/+D/4P/g/+D/4P/f/9//4P/g/+D/4f/i/+L/4v/j/+P/5P/k/+X/5f/l/+X/
5f/m/+f/5//n/+f/6P/o/+j/6P/o/+b/5//n/+f/6f/p/+n/6f/o/+j/6P/p/+f/6P/o
/+f/5v/m/+f/5//n/+f/5v/m/+X/5f/l/+X/4//j/+P/4//j/+P/4//h/+H/4v/i/+H/
4f/h/+H/4f/g/+D/3//f/93/3f/d/93/3f/c/9z/3P/c/9z/3P/b/9v/2//b/9v/2f/Z
/9n/2f/Z/9n/2f/Z/9n/2f/Y/9j/2v/a/9r/2v/Y/9j/2P/Y/9n/2f/Z/9n/1//X/9f/
1//X/9f/1//X/9f/1//X/9f/1//W/9b/1//X/9b/1f/V/9X/1v/W/9b/2P/Y/9b/1v/W
/9b/1v/U/9T/1P/U/9b/1v/W/9b/1P/U/9T/1P/U/9T/1P/U/9T/1P/U/9T/1P/U/9T/
1P/U/9T/1P/U/9T/1P/U/9T/1P/T/9L/0v/T/9P/0v/S/9L/0//T/9P/0f/R/9H/0f/T
/9P/0//U/9T/1v/X/9f/1f/V/9f/1//Z/9r/2v/a/9r/2v/b/9v/2v/Z/9f/1v/V/9T/
0//S/8//z//P/8//z//P/9H/0f/R/9D/0P/Q/9H/0f/R/8//z//Q/9D/0P/P/8//z//P
/8//z//N/83/zf/N/83/zf/N/83/zf/N/83/zf/N/83/zf/O/87/zv/O/87/zv/R/9L/
1P/c//D/DQAzAGAAmADWAAoBLQFFAUkBLQH2AKsAVwAAAK7/bP9R/1H/Wv9n/3v/jv+d
/6z/tv+7/77/xf/J/8r/zf/M/87/z//Q/9D/0P/R/9L/0//U/9T/1P/V/9X/1f/W/9b/
1v/W/9f/1//Y/9j/2P/Y/9n/2f/Z/9f/1//Y/9j/2f/Z/9n/2f/a/9r/2//b/9z/3P/c
/93/3f/e/9//3//f/9//4P/h/9//3//g/+L/4v/i/+L/4//j/+X/5f/l/+f/6P/p/+r/
6P/p/+r/6//s/+3/7f/u/+//7//x//L/8//z//T/9f/0//b/9//5//r/+//8//3/AAAB
AAIABQAGAAcACAAJAAoACwANAA8AEgATABQAFgAUABYAFwAYABsAHAAcAB0AHQAdAB4A
HgAgACAAHwAfAB8AHwAdABwAGwAaABkAFwAWABUAEgASAA8ADQAMAAoACAAHAAUAAwAD
AAEA///9//v/+f/3//b/8v/w/+7/7f/r/+n/6P/m/+T/4//h/9//3f/d/9v/2f/X/9b/
1P/T/9L/0v/R/9D/z//O/83/zf/L/8v/y//L/8r/yv/K/8r/yv/K/8r/yv/J/8n/yv/K
/8j/yf/K/8r/yP/J/8n/yv/K/8v/y//L/8n/yf/K/8v/zf/N/83/zv/O/87/zv/O/87/
z//P/8//z//P/8//z//O/87/zv/P/83/zv/O/83/zP/M/83/zf/N/83/zP/M/83/zf/N
/83/yf/J/8n/yf/J/8n/yf/H/8X/xv/G/8X/xf/F/8X/xf/E/8T/w//D/8P/w//D/8P/
w//C/8L/wv/A/8D/wP+//7//v/+//7//v/+//7//v/+//7//v/+//73/vf+8/7z/vP+8
/7z/vP+8/7z/vP+8/7v/u/+7/7v/u/+7/7v/u/+7/7v/u/+7/7n/uf+5/7n/uf+4/7j/
uf+5/7j/t/+3/7f/uP+4/7j/uP+4/7j/tv+2/7b/tv+2/7b/tv+2/7T/tP+0/7T/tP+0
/7T/tP+0/7T/tP+0/7L/sv+y/7L/tP+0/7T/tP+y/7L/sv+y/7L/sv+y/7L/sv+y/7L/
sv+y/w==
         </WaveFormData>
      </LeadData>
      <LeadData>
         <LeadByteCountTotal>10000</LeadByteCountTotal>
         <LeadTimeOffset>0</LeadTimeOffset>
         <LeadSampleCountTotal>5000</LeadSampleCountTotal>
         <LeadAmplitudeUnitsPerBit>4.88</LeadAmplitudeUnitsPerBit>
         <LeadAmplitudeUnits>��V</LeadAmplitudeUnits>
         <LeadHighLimit>2147483647</LeadHighLimit>
         <LeadLowLimit>268435456</LeadLowLimit>
         <LeadID>V4</LeadID>
         <LeadOffsetFirstSample>0</LeadOffsetFirstSample>
         <FirstSampleBaseline>0</FirstSampleBaseline>
         <LeadSampleSize>2</LeadSampleSize>
         <LeadOff>FALSE</LeadOff>
         <BaselineSway>FALSE</BaselineSway>
         <ExcessiveACNoise>FALSE</ExcessiveACNoise>
         <MuscleNoise>FALSE</MuscleNoise>
         <LeadDataCRC32>2157639038</LeadDataCRC32>
         <WaveFormData>
+P/4//j/+P/7//v//P/8//r/+//7//v/+//6//n/+P/5//n/+P/4//X/9P/z//P/9f/1
//f/+P/2//b/9v/1//f/9//3//f/9f/1//X/9f/1//X/9f/y//L/8v/y//H/8f/x//H/
8f/y//L/8v/y//D/8P/w//H/8f/x//H/8f/z//P/8f/z//H/8f/0//z/DAAoAFAAfQC2
APYAMwFkAYgBjwFwATcB8QCbAEEA9//H/7X/tf+1/7f/wv/L/9P/3P/j/+f/6f/r//D/
8v/x//P/8//z//T/8//z//P/9P/2//f/9//3//b/9v/3//f/9//4//j/+P/5//n/+f/5
//n/+f/5//n/+f/6//r/+v/6//v/+//7//v/+//8//3/+//7//v//P/+//7//v/+////
////////AAABAAEAAgACAAMAAwADAAMABAAFAAUABQAGAAcABwAHAAcACQAKAAoACgAL
AAsADAAMAA4ADwAPABAAEQASABMAFAAVABYAFwAXABgAGQAaABsAHAAdAB4AIAAhACEA
IgAkACUAJgAnACgAKQAqACkAKgArAC0ALwAvAC8AMAAwADEAMQAxADAAMAAwADAAMAAw
AC4ALQAtACwAKwAqACkAKAAnACYAIwAiAB8AHwAeABsAGwAaABkAFwAWABQAEwARABEA
EAAPAA4ADAAKAAsACAAHAAcABgAEAAIAAAAAAP///f/8//v/+v/5//j/+f/4//f/9v/1
//X/9P/z//P/8v/y//L/8v/y//L/8v/y//L/8v/y//L/8v/y//L/8v/z//P/8//z//P/
9P/0//T/9P/0//X/9//4//j/+P/3//f/9//4//j/+f/5//n/+v/6//v/+//7//v/+//7
//z//P/8//z/+f/5//n/+f/5//n/+f/5//n/+f/5//n/+f/4//j/+P/5//n/+f/5//f/
9//2//b/9//3//f/9//1//X/9P/0//T/8//z//P/8//z//P/8//1//T/9P/0//L/8v/y
//L/9P/z//P/8//z//P/8//y//D/8P/w//D/8v/y//H/8f/x//H/8v/y/+//7//v/+//
8v/y//L/8v/w//D/8P/w//D/8P/w//D/8P/w/+//7v/u/+7/7//w//D/7//v/+//7//v
/+//7//x//H/8P/w//D/8P/w//D/8P/w//D/8P/w//D/8P/w//D/8P/w//D/8P/w//D/
7v/u/+7/7v/u/+7/7v/u/+7/7v/u/+7/8P/w//D/8P/u/+7/7v/u//D/8P/w//D/7v/u
/+7/7v/u/+7/7f/t/+7/7v/u/+7/7v/u/+7/7v/w//D/8P/w//D/8P/w//H/8f/z//T/
9P/0//T/9P/1//X/9v/2//b/9//3//f/9//2//X/9P/z//P/8v/y//H/8P/v/+//7//t
/+//8P/w//D/8P/v/+//8f/x//H/8f/v/+//7//v/+//7//s/+z/7v/u/+3/7f/r/+v/
6//q/+r/6v/q/+r/7P/s/+3/7f/t/+3/7f/t/+v/7f/t/+3/7f/u//L/AgAcAD4AawCi
AOIAIQFWAYABjwF4AUEB+QCjAEcA9/+//6n/p/+r/63/uP/F/83/1v/b/9//4//n/+j/
6v/r/+3/7f/t/+7/7//v/+//8P/w//H/8f/x//L/8v/z//P/8f/y//L/8v/1//X/9f/1
//X/9f/1//X/9f/2//b/9v/0//X/9f/1//f/9//4//n/9//3//f/+P/5//r/+//8//v/
+//7//v//P/9//3//v/8//3//f/9////AAABAAEA//8AAAEAAQADAAMABQAGAAQABAAF
AAUABgAGAAgACQAJAAoACwAMAA0ADgAPABAAEQARABIAEwAUABUAFgAXABgAGgAbABsA
HAAeAB8AIAAhACIAIwAkACUAJgAnACkAJwAnACcAKAAoACkAKQApACoAKgAqACoAKAAo
ACYAJQAlACQAIwAiACEAIAAfAB4AHQAcABkAGQAYABUAFQAUABMAEQAQAA4ADQALAAsA
CgAJAAgABgAEAAUAAgABAAEAAAD+//z/+v/6//n/9//2//X/9P/z//L/8f/w/+//7v/t
/+3/7P/r/+v/6v/q/+r/6v/q/+r/6v/q/+r/6v/q/+r/6v/q/+r/6P/p/+n/6f/r/+v/
7P/s/+z/7P/s/+3/7//w//D/8P/v/+//7//w//L/8//z//P/9P/0//X/9f/1//X/9f/1
//T/9P/0//T/9f/1//X/9f/1//X/9f/1//X/9f/1//X/9f/0//T/9P/z//P/8//z//P/
8//y//L/8f/x//H/8f/x//H/8P/w//D/7//v/+//7//v/+//7//v/+7/7v/u/+z/7P/s
/+z/7v/t/+3/7f/r/+v/6//q/+z/7P/s/+z/7P/s/+v/6//r/+v/7P/s/+v/6//r/+v/
7P/s/+z/7P/s/+z/7P/s/+z/7P/s/+z/7P/s/+v/6v/s/+z/7f/u/+z/6//r/+v/6//r
/+v/6//r/+v/6v/s/+z/7P/s/+r/6v/q/+r/6v/q/+r/6v/q/+r/6v/q/+r/6v/q/+r/
6P/o/+j/6P/q/+r/6v/q/+r/6v/q/+r/6v/q/+r/6v/q/+r/6v/q/+r/6v/q/+r/6v/q
/+r/6v/s/+z/6//r/+z/7P/s/+z/7P/s/+z/7P/q/+r/6v/q/+z/7P/s/+3/7f/v//D/
8P/w//D/8P/x//H/8v/y//L/8//z//P/8//0//P/8v/x/+//7v/u/+3/7P/r/+v/6//r
/+3/7v/u/+7/7v/t/+3/7f/t/+3/7f/t/+3/7f/t/+//7//s/+z/6v/q/+n/6f/p/+n/
6f/o/+j/6P/o/+j/6P/o/+n/6f/p/+n/6f/p/+n/6//r/+n/6f/o/+7/+P8MACoAUQCC
ALwA/QA0AWQBgQF6AU0BDQG5AF8ACwDN/6n/o/+n/6n/rv+7/8X/zP/V/9v/3//h/+T/
6P/p/+v/6//r/+z/6//r/+v/7P/s/+3/7f/t/+7/7v/v/+//7//w//D/8P/x//H/8f/x
//H/8f/x//H/8//0//T/9P/y//P/8//z//P/8//0//X/9f/1//X/9v/2//b/9v/2//n/
+f/5//n/+v/7//v//P/8//3//f/9//3//v////////8AAAEAAQABAAEAAwAEAAQABAAF
AAUABgAGAAgACQAJAAoACwAMAAsADAANAA4AEQARABIAEwAUABUAFgAXABgAGgAbABsA
GgAcAB0AHgAhACIAIwAkACUAJgAnACkAKQApACkAKgAqACsAKwArACwALAAsACwALAAs
ACoAKQArACoAKQAoACcAJgAlACQAIQAgAB0AHQAcABkAGQAYABcAFQAUABIAEwARABEA
EAANAAwACgAIAAkABgAFAAUAAgAAAP7//P/8//v/+f/4//n/+P/3//b/9f/0//P/8v/v
/+//7v/t/+3/7P/s/+z/7P/s/+z/7P/s/+z/7P/s/+7/7v/u/+7/7P/t/+3/7f/t/+3/
7v/u/+7/7v/u/+//7//w//D/8P/x//H/8f/y//L/8//z//P/9P/0//X/9f/1//X/9f/1
//b/9v/2//b/9//3//f/9//1//X/9f/1//X/9f/1//X/9//2//b/9v/z//P/8//z//P/
8//y//L/8//z//P/8//z//P/8v/y//L/8f/x//H/8f/x//H/8f/x//D/8P/w//D/8P/w
//D/8P/v/+//7//x//H/8f/w//D/8P/w//D/7v/u/+3/7f/t/+3/7v/u/+3/7f/t/+3/
7v/u/+7/7v/w//D/8P/w/+7/7v/u/+7/7v/u/+3/7P/u/+7/7//w//D/7//v/+//7//v
/+//7//v/+//8P/w//D/8P/w//D/8P/w//D/8P/w//D/8P/w//D/8P/w//D/8P/w//D/
8P/w//D/8P/u/+7/7v/u//D/8P/w//D/8v/y//L/8v/v/+//8P/w//D/8P/w//D/8v/y
//L/8v/y//L/8v/y//L/8//z//X/9v/2//b/9v/2//f/9//4//j/+P/5//n/+//7//r/
+f/2//X/9f/0//T/8//y//H/8//z//P/9f/2//b/9v/2//X/9f/1//X/9f/1//X/9f/1
//X/9f/1//D/8P/w//D/8f/x//H/8f/x//D/8P/w//D/8P/w//D/8f/x//H/8f/x//H/
8f/x//H/8//z//T//P8MACQARABpAJoA3AAZAUoBdAGFAWwBNwHvAJUAOwDz/8X/r/+t
/6//tf++/8X/zf/W/9//4//n/+v/7v/w//H/8//z//P/9P/z//P/8//0//b/9//3//f/
9v/2//f/9//3//j/+P/4//n/+f/5//n/+//7//v/+//5//r/+v/6//z//f/9//3//f/9
//7///////////8AAAAAAAAAAAAAAQABAAEAAQACAAMAAwAEAAQABQAFAAUABQAGAAcA
BwAHAAgACQAJAAkACQALAAwADgAOAA8ADwAOAA4AEAARABEAEgATABQAFwAYABkAGgAZ
ABkAGgAbABwAHQAeAB8AIgAkACUAJQAmACgAKQAqACsALAAtAC4ALwAwADEAMwAzADMA
MwA0ADQANQA1ADUANAA0ADQANAA2ADYANAAzADEAMAAvAC4ALwAuAC0ALAApACgAJQAl
ACQAIQAhACAAIQAfAB4AHAAbABkAGQAYABUAFAASABAAEQAOAA0ADQAKAAgABgAEAAQA
AwABAAAA///+//3//P/7//r/+f/4//f/9//2//X/9f/0//T/9P/2//b/9v/2//b/9v/2
//b/9v/2//b/9v/2//f/9//3//f/9//4//j/+v/6//r/+//5//r/+v/6//3//f/9//7/
/P/9//3//f/+//7//////////////////v/+//7//v//////////////////////////
///////9//z//P/8//v/+//7//v//f/9//z//P/7//v/+//7//v/+//6//r/+v/5//n/
+f/3//f/9//3//f/9v/2//b/9v/2//b/9v/2//X/9f/1//X/9f/1//T/9v/2//b/9v/2
//b/9f/1//X/9f/2//b/9f/1//X/9f/0//T/9P/0//T/9P/0//T/9P/0//T/9P/0//T/
8//y//L/8v/z//T/9P/z//P/8//z//P/8//z//P/8f/y//T/9P/0//T/8v/y//L/8v/y
//L/8v/y//L/8v/y//L/8v/y//L/8v/y//L/8v/y//L/8v/y//L/8v/y//L/8v/y//H/
8f/y//L/8v/y//L/8v/y//L/8v/y//L/8v/y//L/8v/z//P/9f/2//b/9v/2//b/9//3
//j/+P/4//n/+f/5//n/+P/1//T/8//z//T/9P/z//L/8f/x//H/8f/x//L/8v/y//T/
8//z//P/8//z//P/8//x//H/8f/x//P/8P/w//D/8P/v/+//7//v/+//7v/u/+7/7v/u
/+7/7P/t/+3/7f/t/+3/7f/t/+//7//v/+//8v8AABYAMgBWAIMAwAD+ADMBYgGCAXsB
VAEZAckAbQAbAN3/uf+v/6//s/+3/77/x//P/9j/4f/j/+P/5//q/+z/7f/t/+3/7f/u
/+3/7f/t/+7/8P/x//H/8f/w//D/8f/x//H/8v/y//L/8//z//P/8//z//P/8//z//P/
9P/0//T/9P/1//X/9f/1//X/9v/3//f/9//3//j/+P/4//j/+P/5//n/+f/5//r/+//7
//z//P/9//3//f/9//7/////////AAABAAEAAQABAAMABAAEAAQABQAFAAYABgAIAAkA
CQAKAAsADAANAA4ADwAQABEAEQASABMAFgAXABgAGQAYABoAGwAbABwAHgAfACAAIQAi
ACMAJAAlACYAJwApACkAKQApACoALAAtAC0ALQAsACwALAAsACwALAAqACkAKQAoACcA
JgAjACIAIQAgACEAIAAdAB0AGgAXABcAFgAVABMAEgAQAA8ADQANAAwACwAKAAgABgAH
AAQAAwADAAIAAAD+//z//P/7//n/+P/3//b/9f/0//P/8v/x//D/7//v/+7/7f/t/+z/
7P/s/+z/7P/s/+z/7P/s/+z/7P/u/+7/7v/u/+7/7//v/+//7//v//D/8P/w//D/8P/x
//H/8v/y//L/8//z//P/9P/0//X/9f/1//b/9v/3//f/9//3//f/9//4//j/+P/4//f/
9//3//f/9//3//f/9//3//f/9//3//f/9v/2//b/9f/1//X/9f/1//X/9P/0//P/8//z
//P/8f/x//D/8P/y//H/8f/x//H/8f/x//H/8f/w//D/8P/w//D/8P/w//D/7//v/+//
7//v/+//7v/u/+7/7v/u/+7/7v/t/+3/7f/t/+7/7v/t/+3/7f/t/+7/7v/u/+7/7v/u
/+7/7v/u/+7/7v/u/+7/7v/t/+z/7P/s/+3/7v/u/+3/7f/t/+3/7f/t/+3/7f/t/+7/
7P/s/+z/7P/u/+7/7v/u/+7/7v/u/+7/7v/u/+7/7v/s/+z/7P/s/+7/7v/u/+7/7P/s
/+z/7P/u/+7/7v/u/+7/7v/u/+7/7v/u/+7/7v/u/+7/7v/u/+z/7P/s/+v/6//s/+z/
7P/s/+z/7P/s/+z/7P/s/+z/7v/u/+7/7v/v/+//8f/y//L/8v/y//L/8//z//T/9P/y
//P/8//z//X/9P/z//L/8f/x//D/8P/v/+7/7f/t/+3/7f/v//D/8P/w//D/7//v/+//
7//v/+//7//v/+//7//v/+//7P/s/+z/7P/r/+v/6//r/+v/6v/q/+r/6v/q/+r/6v/r
/+v/6//r/+v/6//r/+v/6//r/+n/7P/y/wAAGAA8AGkAngDeAB0BUgF8AY8BegFHAQMB
rwBTAAMAyf+t/6v/rf+x/7r/xf/L/9L/2//f/+P/5f/o/+r/6//r/+v/6//s/+3/7f/t
/+7/8P/x//H/8f/w//D/8f/x//H/8v/y//L/8//z//P/8//1//X/9f/1//P/9P/0//T/
9P/1//X/9f/1//X/9v/3//f/9//3//j/+v/6//r/+v/7//v/+//7//r/+//7//z//P/9
//3//f///wAAAQABAP//AAABAAEAAQABAAMABAAEAAQABQAFAAYABgAIAAkACQAKAAsA
DAANAA4ADwAQABEAEQASABMAFAAVABYAFwAaABwAHQAdAB4AIAAhACIAIQAiACMAJAAl
ACYAJwApACkAKQApACoAKgArACsAKwAsACwALAAsACwALAAqACkAKQAoACcAJgAlACQA
IwAiACEAIAAdAB0AHAAZABkAGAAXABUAFAASABEADwAPAA4ADQAMAAoACAAJAAYABQAF
AAQAAgAAAP7//v/9//v/+v/7//r/+f/4//f/9v/1//T/8//z//L/8f/x//D/8P/w//D/
8P/w//D/7v/u/+7/7v/w//D/8P/w//D/8f/x//H/8f/x//L/8v/y//L/8v/z//P/9P/0
//T/9f/1//X/9v/2//f/9//3//b/9v/3//f/+f/5//n/+f/4//j/+P/4//n/+f/5//n/
+f/5//n/+f/3//f/9//3//n/+P/4//j/9//3//f/9//3//f/9v/2//X/9f/1//X/9f/1
//T/9P/0//P/8//z//P/8//z//P/8//y//L/8v/y//L/8v/y//L/8f/x//H/8f/x//H/
8P/y//L/8v/y//L/8v/x//H/8f/x//L/8v/x//H/8f/x//H/8P/v/+7/8P/w//D/8P/u
/+7/7v/u//D/8P/v/+7/7v/u/+//8P/w/+//7//v/+//7//v/+//7//v//D/7v/u/+7/
7v/u/+7/7v/u/+7/7v/u/+7/7v/u/+7/7v/u/+7/7v/u//D/8P/w//D/7v/u/+7/7v/u
/+7/7v/u/+7/7v/u/+7/7v/u/+7/7v/u/+7/7v/u/+7/7v/u/+7/7v/u/+7/7f/t/+7/
7v/u/+3/7P/r/+r/6P/o/+j/6P/o/+j/6P/o/+f/5//p/+r/6v/q/+r/6v/p/+n/6v/q
/+r/6//r/+v/6//q/+n/6P/l/+X/5P/k/+P/4v/h/+H/4f/h/+P/5P/k/+T/5P/j/+P/
4//j/+P/4//j/+P/4//j/+P/4//g/+D/4P/g/9//3f/d/93/3f/e/97/3v/e/97/3v/e
/9//4f/h/+H/4f/f/93/3//f/9//3f/g/+j/+v8WADwAaQCiAOIAHwFSAXgBfwFeASMB
1wB5AB8A1/+p/5n/m/+f/6P/rv+5/8H/yP/P/9P/1//Z/9z/3v/h/+H/4f/h/+L/4//j
/+P/5P/k/+X/5f/l/+b/5v/n/+f/5//o/+j/6P/p/+n/6f/p/+f/5//n/+f/6f/q/+r/
6v/q/+v/6//r/+v/6//s/+3/7f/t/+3/7v/u/+7/7v/u//H/8f/x//H/8f/x//D/8P/y
//P/8//z//P/9P/1//X/9f/2//f/9//3//f/+f/6//r/+v/7//v//P/8//7//////wAA
AQACAAEAAgADAAQABwAHAAgACQAKAAsADAANAA4AEAARABEAEgAUABUAFgAZABoAGwAc
ABsAHAAdAB8AHwAfAB8AIAAgACEAIQAhACIAIgAiACIAJAAkACIAIQAhACAAHwAeABsA
GgAZABgAGQAYABUAFQASAA8ADwAOAA8ADQAMAAoACQAHAAcABgAFAAQAAgAAAP///P/7
//v//P/6//j/9v/2//X/8//y//H/8P/v/+7/7f/s/+v/6v/p/+n/6P/n/+f/5v/m/+b/
5v/m/+b/5v/m/+b/5v/m/+b/5v/m/+b/5P/l/+X/5f/n/+f/6P/o/+j/6P/o/+n/6f/q
/+r/6v/r/+v/6//s/+z/7f/t/+3/7v/u/+//7//v/+//7//v//D/8P/w//D/8f/x//H/
8f/x//H/8f/x/+//7//v/+//7//u/+7/7v/v/+//7//v/+3/7f/s/+z/6//r/+v/6//t
/+3/7P/s/+z/6//r/+v/6//r/+v/6//r/+r/6v/q/+r/6v/q/+r/6v/p/+n/6f/p/+n/
6f/o/+j/6P/o/+j/6P/o/+f/5//p/+n/6v/q/+f/5//n/+f/6P/o/+j/6P/m/+b/5v/m
/+j/6P/o/+j/6P/o/+f/5v/o/+j/6f/q/+j/5//n/+f/5//n/+f/5//n/+f/6P/o/+j/
6P/o/+j/6P/o/+j/6P/o/+j/6P/o/+j/6P/o/+j/6P/o/+j/6P/o/+j/6P/o/+j/6P/o
/+j/6P/o/+j/6P/o/+j/6P/o/+j/6P/o/+j/6P/o/+j/6P/o/+j/5//n/+j/6P/o/+j/
6P/o/+j/6P/o/+j/6P/o/+j/6P/o/+v/6//t/+7/7P/s/+z/7P/v/+//8P/w//D/8f/x
//H/7//u/+3/7P/r/+v/6v/q/+n/6P/n/+f/6f/p/+v/7P/q/+r/6v/p/+n/6f/p/+n/
6f/p/+n/6f/n/+f/5//k/+b/5v/m/+X/5f/l/+X/5f/m/+b/5v/m/+T/5P/k/+X/5f/l
/+X/5f/n/+X/5f/j/+X/5f/o//T/CgAmAEoAdwCwAO4AJQFWAXYBcwFIAQsBuQBdAAcA
x/+j/5//pf+n/6v/tv+//8f/0P/X/9v/3f/f/+T/5v/p/+j/5//m/+b/5//n/+f/6P/q
/+v/6//r/+z/7P/t/+3/7f/u/+7/7v/v/+//7//v/+//7//v/+//7//w//D/8P/w//H/
8f/x//H/8f/y//P/8//z//P/9P/0//T/9P/0//f/9//3//f/+P/5//n/+v/4//n/+f/5
//n/+v/7//v//f/+////////////AQACAAIAAgADAAMABAAEAAYABwAHAAgACQAKAAsA
DAANAA4ADwAPABAAEQASABMAFAAVABQAFgAXABcAGgAcAB0AHgAfACAAIQAiACMAJAAl
ACcAKQApACkAKgAqACsAKwArAC4ALgAuAC4ALAAsACoAKQArACoAKQAoACUAJAAjACIA
HwAeABsAGwAbABkAGgAaABkAFwAWABQAEQAPAA8ADgANAAwACgAIAAcABAADAAMAAgAA
AP7//P/8//v/+f/4//X/9P/z//L/8//y//H/8P/v/+//7v/t/+3/7P/s/+z/6v/q/+r/
6v/q/+r/6v/q/+z/7P/s/+z/6v/r/+v/6//t/+3/7v/u/+7/7v/u/+//7//w//D/8P/x
//H/8f/y//L/8//z//P/9P/0//X/9f/z//P/8//z//b/9v/2//b/9f/1//X/9f/1//X/
9f/1//X/9f/1//X/9f/0//T/9P/z//P/8//z//P/8//y//L/8f/x//H/8f/x//H/8P/w
//D/7//v/+//7//v/+//7//v/+7/7v/u/+7/7v/u/+7/7v/t/+3/7f/v/+//7//u/+z/
7P/s/+z/7P/s/+v/6//r/+v/7P/s/+3/7f/t/+3/7P/s/+z/7P/s/+z/7P/s/+z/7P/s
/+z/6v/q/+n/6P/q/+r/6//s/+r/6f/p/+n/6//r/+v/6//t/+v/7P/s/+z/7P/s/+r/
6v/q/+r/6v/q/+r/6v/q/+r/6v/q/+r/6v/q/+r/6v/q/+r/6v/q/+r/6v/q/+f/5//o
/+j/6v/q/+r/6v/q/+r/6v/q/+r/6v/q/+r/7P/t/+3/7//u/+7/7v/u/+7/7//v//D/
8P/w//H/8f/x//H/8P/v/+7/7f/t/+z/7v/t/+z/6//r/+v/6//t/+7/7v/u/+7/7f/t
/+3/7f/r/+v/6//r/+v/6//r/+v/6f/q/+v/7P/q/+n/6P/n/+f/5v/m/+b/6P/o/+j/
6P/p/+n/6f/p/+n/6f/p/+n/6//p/+n/7v/8/xIALgBQAIEAvAD8ADUBZgGEAX0BUgEV
AcEAXwALAM3/q/+j/6X/q/+z/7r/wf/L/9T/2//d/9//4//m/+j/6f/p/+n/6f/q/+v/
6//r/+z/7P/t/+3/7f/u/+7/7//v/+//8P/w//D/8f/x//H/8f/x//H/8f/x//H/8v/y
//L/8v/z//P/8//z//P/9P/1//X/9f/1//b/9v/2//b/9v/3//f/9//3//j/+f/5//r/
+v/7//v/+//7//z//f/9//3//v///////////wEAAgACAAIAAwADAAQABAAGAAcABwAI
AAkACgALAAwADQAOAA8ADwAQABEAEgATABQAFQAWABgAGQAZABoAHAAdAB4AIQAiACMA
JAAjACQAJQAnACkAKQApACoALAAtAC0ALQAsACwALAAsACwALAAqACkAKwAqACkAKAAl
ACQAIwAiAB8AHgAbABsAHAAZABkAGAAVABMAEgAQAA8ADQANAAwACQAIAAYABAAFAAIA
AQABAP7//P/6//j/+P/3//X/9P/z//L/8f/w/+//7v/t/+z/6//r/+r/6f/p/+j/6P/o
/+b/5v/m/+b/5v/m/+b/5v/m/+b/5v/m/+j/6f/p/+n/6f/p/+r/6v/q/+r/6v/r/+v/
7P/s/+z/7f/t/+3/7v/u/+//7//v/+7/7v/v/+//8f/x//H/8f/y//L/8v/y//H/8f/x
//H/7//v/+//7//v/+//7//v/+//7v/u/+7/7f/t/+3/7f/t/+3/7P/s/+v/6//r/+v/
6f/p/+j/6P/o/+f/5//n/+f/5//n/+f/5//m/+b/5v/m/+b/5v/m/+b/5f/l/+X/5f/l
/+X/5P/k/+T/5P/k/+T/5P/j/+P/4//j/+T/5P/j/+P/4//j/+L/4v/i/+L/4v/i/+L/
4v/i/+L/4v/i/+L/4v/h/+D/4P/g/+H/4v/i/+H/4f/h/+H/4f/h/+H/4f/h/+L/4P/g
/+D/4P/g/+D/4P/g/+D/4P/g/+D/4P/g/+D/4P/g/+D/4P/g/97/3v/e/97/3v/e/97/
3v/g/+D/4P/g/97/3v/e/97/3v/e/93/3f/e/97/3v/e/97/3v/e/97/3P/c/9z/3P/e
/97/3v/f/9//4f/i/+L/4v/i/+L/4//j/+T/5P/k/+P/4//j/+P/5P/j/+L/4f/f/97/
3v/d/9z/2//b/9v/2//d/97/3v/e/97/3f/d/93/3f/d/93/3f/d/93/3f/d/93/2v/a
/9r/2v/Z/9n/2f/Z/9n/2P/Y/9j/2P/Y/9j/2P/Z/9n/2f/Z/9n/2f/X/9f/2f/Z/9n/
2P/c/+7/CAAqAFMAigDMAAkBPAFmAXkBZAExAe0AmQBBAPH/t/+d/5n/m/+d/6T/r/+1
/77/x//L/8v/z//U/9T/1//X/9f/1//Y/9f/1//X/9j/2P/Z/9n/2f/a/9r/2//b/9v/
3P/c/9z/2//b/9v/2//d/93/3f/d/9v/3P/c/9z/3P/d/93/3f/d/93/3v/f/9//3//f
/+D/4P/g/+D/4P/h/+H/4f/h/+L/4//j/+T/5P/l/+X/5f/j/+T/5f/l/+f/6P/p/+n/
5//n/+n/6v/s/+z/7f/t/+7/7v/w//H/7//w//H/8v/x//L/8//0//f/9//4//n//P/9
//7////+/wAAAQABAAIABAAFAAYABwAIAAkACgALAAwADQAPABEAEQARABIAEgATABMA
EwAUABQAFAAUABQAFAASABEAEwASABEAEAANAAwACwAKAAkACAAFAAUABAABAAEAAAD/
//3//P/6//v/+f/5//j/9v/0//H/7v/v/+z/6//r/+r/6P/m/+T/5P/j/+H/4P/f/97/
3f/c/9v/2v/Z/9j/1f/V/9T/0//V/9T/1P/U/9L/0v/S/9L/0v/S/9L/0v/S/9L/0v/S
/9D/0f/R/9H/0f/R/9L/0v/S/9L/0v/T/9H/0v/S/9L/1f/V/9X/1v/U/9X/1f/V/9b/
1v/X/9f/1//X/9f/1//Y/9j/2P/Y/9f/1//X/9f/1//X/9f/1//X/9f/1//X/9f/1v/W
/9b/1f/V/9X/1f/T/9P/0v/S/9H/0f/R/9H/0f/R/9D/0P/S/9H/0f/R/8//z//P/8//
z//O/87/zv/O/87/zv/O/8z/y//L/8v/y//L/8v/yv/M/8z/zP/M/8z/zP/L/8v/yf/J
/8r/yv/J/8n/yf/J/8j/yP/I/8j/yP/I/8j/yP/I/8j/yP/I/8b/xv/F/8T/xv/G/8f/
yP/G/8X/xf/F/8f/x//H/8f/x//F/8b/xP/E/8T/xP/E/8T/xP/E/8T/xP/E/8T/xP/E
/8T/xP/E/8T/xP/E/8L/wv/C/8L/wv/C/8L/wv/C/8L/wv/C/8L/wv/C/8L/wv/C/8L/
wv/C/w==
         </WaveFormData>
      </LeadData>
      <LeadData>
         <LeadByteCountTotal>10000</LeadByteCountTotal>
         <LeadTimeOffset>0</LeadTimeOffset>
         <LeadSampleCountTotal>5000</LeadSampleCountTotal>
         <LeadAmplitudeUnitsPerBit>4.88</LeadAmplitudeUnitsPerBit>
         <LeadAmplitudeUnits>��V</LeadAmplitudeUnits>
         <LeadHighLimit>2147483647</LeadHighLimit>
         <LeadLowLimit>268435456</LeadLowLimit>
         <LeadID>V5</LeadID>
         <LeadOffsetFirstSample>0</LeadOffsetFirstSample>
         <FirstSampleBaseline>0</FirstSampleBaseline>
         <LeadSampleSize>2</LeadSampleSize>
         <LeadOff>FALSE</LeadOff>
         <BaselineSway>FALSE</BaselineSway>
         <ExcessiveACNoise>FALSE</ExcessiveACNoise>
         <MuscleNoise>FALSE</MuscleNoise>
         <LeadDataCRC32>904747781</LeadDataCRC32>
         <WaveFormData>
8//z//P/8//z//P/9P/0//T/9P/0//T/9f/1//T/9P/0//T/8//z//D/8P/w//D/8P/w
//L/8//z//P/8//y//L/8//z//P/8//y//L/8v/0//T/8//x/+//7//u/+3/7f/t/+z/
7P/u/+7/7v/u/+z/7P/s/+z/7P/s/+z/7P/u/+7/7v/s/+r/6P/o/+3/+P8KACIAPgBk
AJYAwgDrAA4BGQELAfIA0QCfAGgAPAAdAA0ABAD5//D/6//q/+j/6v/v/+7/7P/u/+//
8f/v//D/8P/w//D/7v/t/+3/7f/v//D/8P/v/+3/7v/u/+7/8P/w//D/8P/x//H/8f/y
//D/8P/w//D/8f/x//H/8f/x//H/8v/y//L/8v/y//P/8//z//P/8v/0//X/9v/2//b/
9v/2//b/9P/1//X/9v/2//b/9v/2//j/+f/5//n/9//4//n/+f/5//n/+v/6//r/+v/7
//v/+//9//3//f/+//////8AAAEAAQACAAIAAgACAAQABQAFAAYABwAHAAkACgALAAsA
DAANAA4ADwAQABEAEgASABMAFAAVABYAFwAYABgAGQAaABoAGgAaABsAGwAcABwAHAAd
AB0AHQAbABsAGwAaABwAGwAaABkAGAAXABcAFgAVABQAEwASAA8ADgANAAwACwAJAAgA
BwAGAAYABAADAAIAAQAAAP///v/9//z/+//6//n/+P/3//b/9f/0//P/9P/0//T/8//y
//L/8v/w//D/8P/w/+//7v/u/+//7//v/+//7//v/+//7//v/+//7//u/+7/7v/v/+//
7//v//D/8P/w//D/8f/x//L/8//x//H/8f/x//P/8//0//T/8v/z//P/8//0//T/9P/0
//T/9P/0//T/9P/0//T/9P/0//T/9f/1//X/9f/0//T/9P/0//P/8//1//X/9f/1//P/
8//z//P/8v/y//L/8v/y//H/8f/w//D/8f/x//H/8P/w//D/8P/x//H/8P/w//D/8P/w
//D/8P/w//D/7//x//H/8f/x/+//7//v/+//7//v/+//7//v/+//7//v/+//7v/u/+7/
7v/v/+//7//v/+//7//v/+7/7v/u/+7/7v/u/+7/7v/u/+7/7v/t/+3/7f/t/+7/7v/u
/+7/7v/u/+7/7v/u/+7/7v/u/+7/7v/u/+7/7v/u/+7/7v/u/+7/7v/u/+7/7v/u/+7/
7v/u/+7/7v/s/+z/7P/s/+7/7v/u/+7/7v/u/+7/7v/u/+7/7v/u/+7/7v/u/+7/7v/u
/+7/7v/u/+3/7f/t/+3/7v/u/+7/7f/t/+3/7f/v/+//7//v//D/8P/w//D/8f/y//P/
8//z//P/8//z//P/9P/0//T/9P/0//T/9f/1//T/9P/y//L/8f/x//D/8P/w//D/8P/w
//L/8//z//P/8//y//L/8//z//P/8//y//L/8v/y//L/8f/v/+//7//u/+3/7f/r/+r/
6v/q/+z/7P/s/+z/7P/s/+z/7P/s/+z/7P/s/+z/7P/s/+r/6v/o/+n/8v8CABoAOABe
AIwAvADnAAwBIQEZAf4A3QCtAHAAPgAbAAkAAAD5/+7/6//q/+j/6P/r/+z/7P/u/+//
7//t/+7/7v/u/+7/7v/t/+3/7f/r/+z/7P/r/+3/7v/u/+7/7v/u/+7/7v/v/+//7//w
//D/8P/w//D/8f/x//H/8f/x//H/8v/y//L/8v/y//P/8//z//P/8v/y//P/9P/0//T/
9P/0//T/9P/1//X/9v/0//T/9P/0//b/9//3//f/9//4//n/+f/5//n/+v/6//r/+v/7
//v/+//9//3//f/+//////8AAAEAAQACAAIAAgACAAQABQAFAAYABwAHAAcACAAJAAkA
CgALAAwADQAOAA8AEAAQABMAFAAVABYAFQAWABYAFwAaABoAGgAaABkAGQAaABoAGgAb
ABsAGwAZABkAGQAYABoAGQAYABcAFgAVABUAFAATABIAEQAQAA0ADAALAAoACwAJAAgA
BwAEAAQAAgABAAAA///+//3//P/7//r/+f/4//f/9v/1//T/8//y//H/8P/w//D/7//u
/+7/7v/s/+z/7P/s/+v/6v/q/+v/6//r/+v/6//r/+v/6//r/+v/7f/s/+z/7P/t/+3/
7f/t/+7/7v/u/+7/7//v//D/8f/v/+//7//v//H/8f/y//L/8v/z//P/8//0//T/9P/0
//T/9P/0//T/9P/0//T/9P/0//T/9f/1//X/9f/0//T/9P/0//P/8//z//P/8//z//H/
8f/x//H/8v/y//L/8v/y//H/8f/w//D/8f/x//H/8P/w//D/8P/v/+//7v/u//D/8P/w
//D/8P/w//D/7//v/+//7//v/+//7//v/+//7//v/+//7//v/+//7//v/+//7v/u/+7/
7v/v/+//7//v/+//7//v/+7/7v/u/+7/7v/u/+7/7v/u/+7/7v/t/+3/7f/t/+7/7v/u
/+7/7v/u/+7/7v/u/+7/7v/u/+7/7v/u/+7/7v/u/+7/7v/u/+7/7v/u/+7/7v/u/+7/
7P/s/+z/7P/u/+7/7v/u/+7/7v/u/+7/7v/u/+7/7v/u/+7/7v/u/+7/7v/u/+7/7v/u
/+7/7v/u/+3/7f/t/+3/7v/u/+7/7//v/+//7//v/+//7//v//D/8P/w//D/8f/y//P/
8//z//P/8//z//P/9P/0//T/9P/0//T/9f/1//T/9P/y//L/8f/x//D/8P/w//D/8P/w
//L/8//z//P/8//y//L/8//z//P/8//y//L/8v/y//L/8f/v/+//7//u/+3/7f/t/+z/
7P/s/+z/7P/s/+z/7P/s/+z/7P/s/+z/7P/s/+z/7v/u/+r/6P/o/+n/7v/6/xAAKgBM
AHYApgDVAP4AGwEdAQgB5wC7AIIASgAhAAkA/v/5//D/6f/o/+j/5v/p/+z/7P/s/+//
7//v/+7/7v/u/+7/7v/t/+3/7f/t/+7/7v/t/+//8P/w//D/8P/w//D/8P/v/+//7//w
//D/8P/w//D/8f/x//H/8f/x//H/8v/y//L/8v/y//P/8//z//P/8v/y//P/9P/0//T/
9P/0//T/9P/1//X/9v/4//j/+P/4//b/9//3//f/9//4//n/+f/5//n/+v/6//r/+v/7
//v//f////////8AAAEAAQACAAMAAwAEAAQAAgACAAQABQAHAAgACQAJAAsADAANAA0A
DAANAA4ADwAQABEAEgASABMAFAAVABYAGQAaABoAGwAcABwAHAAcAB0AHQAeAB4AHgAf
AB8AHwAdAB0AHQAcAB4AHQAcABsAGgAZABkAGAAXABYAFQAUABMAEgARABAADwANAAwA
CwAIAAgABgAFAAQAAwACAAEAAAD///7//f/6//n/+P/3//j/9//2//X/9P/0//T/8//w
//D/8P/u/+7/7v/u/+3/7P/s/+3/7f/v/+//7//v/+//7//v/+//7//u/+7/7v/v/+//
7//v/+7/7v/u/+7/7//v//D/8f/x//H/8f/x//H/8f/y//L/8v/z//P/8//0//T/9P/0
//T/9P/0//T/9P/0//T/9P/0//T/9f/1//X/9f/0//T/8v/y//H/8f/z//P/8//z//P/
8//z//P/8v/y//L/8v/0//P/8//y//L/8//z//P/8P/w//D/8P/x//H/8P/w//D/8P/w
//D/8P/w//D/7//v/+//7//v//H/8f/x//H/7//v/+//7//v/+//7//v/+//7v/u/+7/
7v/v/+//7//v/+//7//v/+7/7v/u/+7/7v/u/+7/7v/u/+7/7v/t/+3/7f/t/+7/7v/u
/+7/7v/u//D/8P/u/+7/7v/u//D/8P/w//D/7v/u/+7/7v/s/+z/7P/s/+7/7v/u/+7/
7v/u/+7/7v/u/+7/7v/u/+7/7v/u/+7/8P/w//D/7//t/+3/7f/u/+7/7v/t/+3/7//v
/+//7//v/+//8P/w//D/8P/x//L/8f/x//H/8f/z//P/8//0//T/9P/0//T/9P/1//X/
9P/y//D/8P/v//H/8P/w//D/8P/w//D/8v/z//P/8//z//L/8v/z//P/8f/x//D/8P/w
//D/8P/v/+//7//v/+7/7f/t/+3/7P/q/+r/6v/q/+z/7P/s/+z/6v/q/+r/6v/q/+r/
6v/q/+z/6v/q/+j/6//0/wQAGgA0AFoAiAC4AOEABgEXAQsB7gDHAI8AUgAiAAMA8f/s
/+f/5P/h/97/3v/i/+X/5v/m/+j/6//t/+3/7P/s/+z/7P/s/+v/6//r/+v/7P/s/+v/
6//s/+z/7P/s/+z/7P/s/+3/7f/t/+7/7v/u/+7/7v/t/+3/7f/t/+7/7//x//L/8P/w
//D/8f/x//H/8f/w//D/8f/y//L/8v/y//L/8v/y//P/8//0//L/8v/y//L/9P/1//X/
9f/z//T/9f/1//f/9//4//j/+v/6//v/+//5//v/+//7//z//f/9//7//////wAAAAAC
AAIABAAFAAMABAAFAAUACQAKAAsACwAKAAsADAANABAAEQASABIAEwAUABUAFgAVABYA
FgAXABoAGgAaABoAGwAbABwAHAAaABsAGwAbAB0AHQAdABwAHAAbABoAGQAYABcAFwAW
ABUAFAATABIAEQAQAA8ADgALAAkACAAHAAYABgAEAAMAAAD///7//f/6//n/+P/3//b/
9f/0//P/8v/x//D/7//s/+z/7P/r/+z/7P/s/+r/6v/q/+r/6f/q/+r/6//r/+n/6f/p
/+n/5//n/+f/5//p/+j/6P/o/+v/6//r/+v/7P/s/+z/7P/t/+3/7v/v/+3/7f/t/+3/
7f/t/+7/7v/u/+//7//v//D/8P/w//D/7v/u/+7/7v/w//D/8P/w/+7/7v/v/+//8f/x
//D/8P/w//D/7//v/+3/7f/t/+3/7f/t/+3/7f/s/+z/7P/s/+z/6//r/+r/7P/t/+3/
7f/q/+r/6v/q/+v/6//q/+r/6v/q/+r/6v/q/+r/6v/p/+v/6//r/+v/6f/p/+n/6f/r
/+v/6//r/+n/6f/p/+n/6f/o/+j/6P/o/+n/6f/p/+n/6f/p/+n/6v/q/+r/6v/q/+r/
6v/q/+r/6v/q/+n/6f/p/+n/6v/q/+r/6v/q/+j/6P/o/+j/6P/o/+j/6P/o/+j/6P/o
/+j/6P/o/+r/6v/q/+r/6v/q/+r/6v/o/+j/6P/o/+r/6v/q/+r/6v/q/+r/6v/p/+n/
6f/p/+j/6P/o/+f/6f/p/+n/6f/p/+n/6f/q/+r/6v/q/+v/7P/t/+3/7f/t/+3/7f/t
/+7/7v/u/+7/7v/u/+//7//u/+7/7P/s/+3/7f/s/+z/7P/s/+z/7P/s/+3/7f/t/+//
7v/u/+//7//v/+//7v/s/+z/7P/s/+v/6f/p/+n/6v/p/+n/6f/o/+j/6P/o/+j/6P/o
/+j/6P/o/+j/6P/o/+j/6P/o/+j/6P/m/+T/5v/t//r/DAAkAEQAbgCaAMIA6QAIAQkB
9QDcALMAeQBEAB4ABQD3//L/6//k/+H/4P/g/+T/6f/o/+j/5v/p/+v/6//q/+r/6v/q
/+r/6f/p/+n/6f/q/+r/6f/p/+r/6v/q/+r/6v/q/+r/6f/p/+n/6v/s/+z/7P/s/+v/
6//r/+v/7f/t/+7/7v/u/+7/7v/v/+//7//v/+7/7v/v//D/8P/u/+7/7v/u//D/8f/x
//L/8v/y//L/8v/y//P/8//z//P/9P/1//X/9f/1//b/9v/2//b/9//3//f/+f/5//n/
+v/7//v//P//////AAAAAAAAAAACAAMAAwAEAAUABQAFAAYABwAHAAoACwAMAA0ADgAP
ABAAEAARABIAEwAUABUAFgAWABcAGgAaABoAGgAbABsAHAAcABoAGwAbABsAGwAbABsA
GgAaABkAGAAXABgAFwAXABYAEwASABEAEAAPAA4ADQAMAAsACQAIAAcABgAGAAQAAwAA
AP///v/9//z/+//6//n/+P/3//b/9f/0//P/8v/x//L/8v/y//H/7v/u/+7/7P/s/+z/
7P/r/+z/7P/t/+3/6//r/+v/6//r/+v/6//r/+z/7P/t/+7/7f/t/+3/7f/u/+7/7v/u
/+//7//w//H/8f/x//H/8f/x//H/8v/y//L/8//z//P/9P/0//T/9P/0//T/9P/0//T/
9P/0//T/9P/0//X/9f/1//X/9P/0//T/9P/z//P/8f/x//H/8f/x//H/8f/x//L/8v/y
//L/8v/x//H/8P/w//H/8f/x//D/8P/w//D/8f/x//D/8P/w//D/8P/w//D/8P/w/+//
7//v/+//7//t/+3/7f/t/+3/7f/t/+3/7f/t/+3/7f/v/+7/7v/u/+z/7f/t/+3/7f/t
/+3/7f/u/+7/7v/u/+z/7P/s/+z/7P/s/+z/6//t/+3/7f/u/+7/7v/u/+7/7P/u/+7/
7P/s/+z/7P/s/+z/7P/s/+z/7P/s/+z/7P/s/+z/7P/s/+z/7P/s/+7/7v/u/+7/7P/s
/+z/7P/u/+7/7v/u/+7/7v/u/+7/7P/s/+z/7P/s/+z/7P/s/+z/7P/r/+v/6//r/+z/
7P/s/+v/6//r/+3/7f/t/+3/7f/u/+7/7v/s/+3/7v/v//H/8f/x//H/8f/x//L/8v/w
//D/8P/w//H/8f/w//D/8P/w/+//7//u/+7/7v/u/+7/7v/w//H/7//v/+//7v/u/+//
7//v/+//7v/u/+7/8P/w/+//7f/t/+3/7P/r/+v/6//q/+r/6v/q/+r/6v/q/+r/6v/q
/+r/6v/q/+r/6P/o/+j/6v/o/+b/5P/n//D/AAAWADIAWACEALQA3QACARcBEwH6AN0A
rQB0AEIAHwALAAAA+f/u/+n/6P/m/+b/6f/q/+r/6v/t/+3/7f/s/+z/7P/s/+z/6//r
/+v/6//s/+z/6//p/+r/6v/q/+z/7P/s/+z/7f/t/+3/7v/u/+7/7v/u/+3/7f/t/+3/
7//v//D/8P/w//D/8P/x//H/8f/x//D/8P/x//L/8v/y//L/8v/y//L/8//z//T/9P/0
//T/9P/0//X/9f/1//P/9P/1//X/9f/1//b/9v/4//j/+f/5//n/+//7//v/+v/7//v/
/P/9//3//v/+/wAAAAACAAMAAQACAAMAAwAFAAYABwAHAAgACQAKAAsADAANAA4ADgAP
ABAAEQASABMAFAAUABUAFgAWABYAFgAZABkAGgAaABoAGwAbABsAGQAZABkAGAAYABcA
FgAVABYAFQAVABQAEwASABEAEAAPAA4ADQAMAAsACQAIAAcABgAGAAQAAwACAAEAAAD/
//z/+//6//n/+P/3//b/9f/2//X/9P/z//L/8v/y//H/8P/w//D/7v/u/+7/7v/t/+7/
7v/v/+//7f/t/+3/7f/t/+3/7f/t/+//7v/u/+7/7//v/+//7//u/+7/7v/u/+//7//w
//H/8f/x//H/8f/x//H/8v/y//L/8//z//P/9P/0//T/9P/0//T/9P/0//T/9P/0//T/
8v/y//P/8//z//P/8v/y//L/8v/x//H/8f/x//H/8f/x//H/8f/x//D/8P/w//D/8v/x
//H/8P/w//H/8f/x//D/8P/w//D/8f/x//D/8P/w//D/8P/w/+7/7v/u/+3/7//v/+//
7//v/+//7//v/+//7//v/+//7//v/+//7//v/+7/7v/u/+7/7//v/+//7//v/+//7//u
/+7/7v/u/+7/7v/u/+7/7v/u/+7/7f/t/+3/7f/u/+7/7v/u/+7/7v/u//D/7v/u/+7/
7v/u/+7/7v/u/+7/7v/u/+7/7v/u/+7/7v/u/+7/7v/u/+7/7v/u/+7/7v/u/+7/7v/u
/+7/7v/u/+7/7v/u/+7/7v/u/+7/7v/u/+7/7v/u/+z/7P/s/+z/7v/u/+3/7f/t/+3/
7v/u/+3/6//q/+n/5//n/+f/5//l/+b/5v/m/+b/5//o/+n/6f/p/+n/6f/p/+n/6v/q
/+r/6v/q/+r/6f/p/+j/6P/m/+b/5f/l/+T/5P/k/+T/4v/i/+T/5f/l/+X/5f/k/+T/
5f/l/+X/5f/k/+T/5P/k/+T/4//h/+H/4f/g/9//3//f/97/3v/e/97/3v/e/97/3v/e
/97/4P/g/+D/4P/g/+D/3v/e/9z/2v/a/93/6v/8/xQAMgBaAIoAuADhAAYBFQEFAeoA
wwCLAFAAIgADAPX/7v/n/97/2//a/9j/2v/d/97/3v/g/+H/4f/h/+D/4P/g/+D/4v/h
/+H/4f/h/+L/4v/h/+H/4v/i/+L/4v/i/+L/4v/j/+P/4//k/+T/5P/k/+T/5f/l/+X/
5f/l/+X/5v/m/+b/5v/m/+f/6f/p/+n/6P/m/+f/6P/o/+j/6P/o/+j/6P/p/+n/6v/q
/+r/6v/q/+r/6//r/+v/6//s/+3/7f/t/+3/7v/u//D/8P/x//H/7//x//H/8f/y//P/
8//0//X/9f/2//b/+P/4//r/+//5//r/+//7//3//v//////AAABAAIAAwAGAAcACAAI
AAkACgALAAwADQAOAA4ADwAQABAAEAAQABEAEQASABIAEgATABMAEwARABEAEQAQABIA
EQAQAA8AEAAPAA8ADgANAAwACwAKAAkACAAHAAYAAwABAAAA///+//7//P/7//r/+f/4
//f/9v/1//T/8//y//H/8P/v/+7/7f/s/+v/6v/q/+r/6f/o/+j/6P/m/+b/5v/m/+X/
5v/m/+f/5//l/+X/5f/l/+X/5f/l/+X/5f/k/+T/5P/n/+f/5//n/+j/6P/o/+j/5//n
/+j/6f/p/+n/6f/p/+n/6f/q/+r/6v/r/+v/6//s/+z/7P/s/+7/7v/u/+7/7P/s/+z/
7P/s/+z/7f/t/+3/7f/s/+z/7P/s/+v/6//r/+v/6//r/+v/6//r/+v/6v/q/+r/6v/q
/+n/6f/o/+j/6f/p/+n/6v/q/+r/6v/r/+v/6v/q/+r/6v/q/+r/6P/o/+j/5//p/+n/
6f/p/+f/5//n/+f/5//n/+f/5//n/+f/5//n/+f/5v/m/+b/5v/n/+f/5//n/+f/5//n
/+b/5v/m/+b/6P/o/+j/6P/o/+j/6P/n/+f/5//n/+j/5v/m/+b/5v/m/+b/6P/m/+b/
5v/m/+j/6P/o/+j/6P/o/+j/6P/o/+j/6P/o/+b/5v/m/+b/5v/m/+b/5v/o/+j/6P/o
/+j/6P/o/+j/6P/o/+j/6P/m/+b/5v/m/+b/5v/m/+b/5v/m/+X/5f/n/+f/6P/o/+j/
5//n/+f/5//n/+f/5//n/+j/6P/o/+j/6f/q/+v/6//r/+v/6//r/+v/7P/s/+7/7v/u
/+7/7f/t/+z/7P/q/+r/6f/p/+j/6P/o/+j/6v/q/+z/7f/r/+v/6//q/+r/6//r/+v/
6//q/+r/6v/q/+r/6f/n/+X/5f/k/+P/4//j/+L/4v/k/+T/5P/k/+T/5P/k/+T/5P/k
/+T/5P/m/+b/5P/i/+D/3v/e/+f/9P8IACAAQABsAJoAxgDvABABEwH9AN4ArwBzADwA
EAD3/+//7P/j/9z/2//c/9z/3v/j/+T/4v/k/+X/5//n/+b/5v/m/+b/5v/l/+X/5f/l
/+b/5v/l/+X/5v/m/+b/6P/o/+j/6P/p/+n/6f/q/+j/6P/o/+j/6f/p/+n/6f/r/+v/
7P/s/+r/6v/q/+v/6//r/+v/6v/q/+v/7P/s/+7/7v/u/+7/7P/t/+3/7v/w//D/8P/w
/+7/7//v/+//7//w//H/8f/x//H/8v/y//L/8v/z//P/8//1//X/9f/4//n/+f/6//v/
+//8//z//P/8//7//////wAAAQABAAEAAgADAAMABgAHAAgACQAKAAsADAAMAA0ADgAP
ABAAEQASABIAEwAWABYAFgAWABkAGQAaABoAGAAZABkAGQAZABkAGQAYABYAFQAUABMA
FAATABMAEgATABIAEQAQAA0ADAALAAoACQAHAAYABQACAAIAAAD///z/+//6//n/+P/3
//b/9f/y//H/8P/v/+7/7f/s/+v/6v/q/+r/6f/q/+r/6v/o/+j/6P/o/+f/5P/k/+X/
5f/l/+X/5f/l/+X/5f/l/+X/5f/k/+T/5P/n/+f/5//n/+b/5v/m/+b/5//n/+j/6f/r
/+v/6//r/+v/6//s/+z/6v/r/+v/6//s/+z/7P/s/+z/7P/s/+z/7v/u/+7/7v/u/+7/
7//v//H/8f/w//D/7v/u/+3/7f/t/+3/7f/t/+3/7f/t/+3/7P/s/+z/7P/u/+3/7f/s
/+z/7f/t/+3/7P/s/+z/7P/r/+v/6v/q/+r/6v/q/+r/6v/q/+r/6f/p/+n/6f/p/+n/
6f/p/+n/6f/p/+n/6f/p/+n/6f/p/+n/6P/o/+j/6P/p/+n/6f/n/+f/5//n/+b/5v/m
/+b/5v/m/+b/5v/m/+b/5v/l/+X/5f/l/+b/6P/o/+j/6P/m/+b/5v/m/+b/5v/m/+b/
5v/m/+b/5v/m/+b/5v/k/+T/5P/k/+b/5v/m/+b/5v/m/+b/5v/k/+T/5P/j/+P/4//j
/+T/5v/m/+X/5f/l/+X/5f/l/+X/5f/m/+b/5v/m/+f/6P/n/+f/5//n/+f/5//n/+j/
6v/q/+r/6v/q/+v/6//q/+r/6P/o/+f/5//m/+b/5v/m/+b/5v/o/+f/5//n/+f/5v/m
/+f/5//n/+f/5v/m/+j/6P/o/+f/5f/l/+X/5P/j/+P/4//i/+D/4P/g/+D/4P/g/+D/
4P/i/+L/4v/i/+D/4P/g/+D/4P/e/9z/3v/l//T/BgAeAD4AagCYAMQA6wAKAQkB9QDU
AKUAZQAuAAYA7f/h/97/2f/Y/9X/1P/W/9r/3f/c/97/4P/h/+H/4f/g/+D/4P/g/+D/
3//f/9//4f/i/+L/4f/f/+D/4P/g/+L/4v/i/+L/4f/h/+H/4v/i/+L/4v/i/+P/4//j
/+P/4//j/+T/5P/k/+T/5P/l/+X/5f/l/+T/5P/l/+b/5v/m/+b/5v/m/+b/5//n/+j/
6P/o/+j/6P/m/+f/5//n/+f/6P/p/+n/6//r/+z/7P/s/+z/7f/t/+3/7//v/+//7v/v
/+//8P/z//P/9P/0//T/9P/2//f/9//4//n/+f/7//z//f/9//7///8AAAEAAgADAAQA
BAAFAAYABwAIAAkACgAKAAsADgAOAA4ADgAPAA8AEAAQABAAEQARABEAEQARABEAEAAQ
AA8ADgANAAwACwALAAoABwAGAAUABAADAAIAAQAAAP///f/8//v/+P/4//b/9f/y//H/
8P/v/+7/7f/s/+v/6v/p/+j/5//k/+P/4v/h/+L/4v/i/+H/4v/i/+L/4P/g/+D/4P/f
/97/3v/f/9//3f/d/93/3f/f/9//3//f/+H/4P/g/+D/4f/h/+H/4f/i/+L/4v/i/+P/
4//k/+X/5f/l/+X/5f/l/+X/5v/m/+T/5f/l/+X/5v/m/+b/5v/m/+b/5v/m/+j/6P/o
/+j/5v/m/+f/5//l/+X/5P/k/+b/5v/l/+X/5f/l/+X/5f/l/+X/5f/l/+T/5P/k/+T/
5P/j/+P/4v/i/+P/4//j/+L/4v/i/+L/4//j/+L/4v/i/+L/4v/i/+D/4P/g/9//4f/h
/+H/4f/f/9//3//f/9//3//f/9//3//f/9//3//f/97/3v/e/97/3//f/9//3//f/9//
3//e/97/3v/e/97/3v/e/97/3v/e/97/3f/d/93/3f/e/9z/3P/c/9z/3v/e/9z/3v/e
/97/3v/c/9z/3P/c/9z/3P/c/9z/3P/c/9z/3P/c/9z/3P/c/9r/2v/a/9r/3P/c/9z/
3P/c/9z/3P/c/9r/2v/a/9r/2v/Z/9n/2f/Z/9r/2v/a/9v/2//b/9v/2f/Z/9n/2f/a
/9r/2v/a/9v/3P/d/93/3f/d/93/3f/d/97/3v/e/97/3v/e/9//3//e/97/3P/c/9v/
2//a/9r/2v/a/9r/2v/c/93/3f/d/93/3P/c/93/3f/d/93/3P/c/9z/3P/c/9v/2f/Z
/9f/1v/V/9X/1f/U/9T/1P/U/9T/1P/U/9T/1P/U/9T/1P/U/9T/1P/U/9T/1P/U/9L/
zv/P/9r/7P8CABwAQABwAJ4AxQDoAP0A+QDiAMMAlQBeAC4ACwD1/+z/4//a/9P/0P/O
/9D/0//U/9L/1P/V/9X/1f/U/9T/1P/U/9T/0//T/9P/0f/S/9L/0f/R/9L/0v/S/9T/
1P/U/9T/0//T/9P/1P/U/9T/1P/U/9P/0//T/9P/0//T/9T/1P/U/9T/1P/V/9X/1f/V
/9T/0v/T/9T/1P/U/9T/1P/U/9T/1f/V/9b/1v/W/9b/1v/W/9f/1//X/9f/2P/Z/9n/
1//X/9j/2P/a/9r/2//b/9v/3f/d/93/3P/d/93/3v/f/9//4P/g/+D/4P/i/+P/4//k
/+X/5f/l/+b/5//n/+j/6f/q/+v/7v/v//D/8P/x//L/8//0//X/9v/2//f/+v/6//r/
+v/7//v//P/8//z//f/9//3/+//7//v/+v/8//v/+v/5//j/9//3//b/9f/0//P/8v/x
//D/7//u/+3/6//q/+n/5P/k/+L/4f/g/9//3v/d/9z/2//a/9n/1v/V/9T/0//S/9H/
0P/P/9D/0P/Q/8//zP/M/8z/yv/K/8r/yv/J/8j/yP/J/8n/yf/J/8n/yf/H/8f/x//H
/8f/xv/G/8b/x//H/8f/x//I/8j/yP/I/8f/x//I/8n/yf/J/8n/yf/J/8n/yv/K/8r/
y//L/8v/yv/K/8r/yv/K/8r/yv/K/8r/yv/K/8r/yv/K/8v/y//J/8n/yP/I/8r/yv/J
/8n/yf/J/8n/yf/H/8f/x//H/8b/xv/G/8b/xv/F/8X/xP/E/8X/xf/F/8T/xP/E/8T/
xf/F/8T/xP/C/8L/wv/C/8L/wv/C/8H/wf/B/8H/wf/B/8H/wf/B/7//v/+//7//v/+/
/7//v/+//77/vv++/77/v/+//7//vf+9/73/vf+8/7z/vP+8/7z/vP+8/7z/vP+8/7z/
u/+7/7v/u/+8/7r/uv+6/7r/uv+6/7r/uv+6/7r/uv+4/7j/uP+4/7j/uP+4/7j/uP+4
/7j/uP+4/7j/uP+4/7j/uP+4/7j/uP+4/7j/uP+2/7b/tv+2/7b/tv+2/7b/tv+2/7b/
tv+2/w==
         </WaveFormData>
      </LeadData>
      <LeadData>
         <LeadByteCountTotal>10000</LeadByteCountTotal>
         <LeadTimeOffset>0</LeadTimeOffset>
         <LeadSampleCountTotal>5000</LeadSampleCountTotal>
         <LeadAmplitudeUnitsPerBit>4.88</LeadAmplitudeUnitsPerBit>
         <LeadAmplitudeUnits>��V</LeadAmplitudeUnits>
         <LeadHighLimit>2147483647</LeadHighLimit>
         <LeadLowLimit>268435456</LeadLowLimit>
         <LeadID>V6</LeadID>
         <LeadOffsetFirstSample>0</LeadOffsetFirstSample>
         <FirstSampleBaseline>0</FirstSampleBaseline>
         <LeadSampleSize>2</LeadSampleSize>
         <LeadOff>FALSE</LeadOff>
         <BaselineSway>FALSE</BaselineSway>
         <ExcessiveACNoise>FALSE</ExcessiveACNoise>
         <MuscleNoise>FALSE</MuscleNoise>
         <LeadDataCRC32>62879444</LeadDataCRC32>
         <WaveFormData>
+f/5//n/+f/5//n/+v/6//r/+v/6//r/+v/6//r/+f/5//n/+f/5//n/+P/4//j/+P/4
//j/+v/6//n/+f/5//v/+//8//z/+v/6//n/+f/8//z/+v/5//b/9f/1//T/8//z//P/
8//z//P/8//z//P/8//z//P/8//z//P/8//1//X/9P/y//H/8P/u//H/+P8EABUAKABD
AGYAiQCoAMUA0QDNAMQAtACXAHMAWABDADMAKQAbAAwABQAAAPr/+v/8//n/9v/4//n/
+f/3//b/9v/2//X/9P/0//T/8//1//X/9f/1//X/9f/1//X/9P/0//T/9P/2//b/9v/2
//X/9f/1//T/9P/1//X/9f/1//X/9f/2//b/9v/2//b/9v/2//X/9f/4//j/+f/5//f/
9//3//f/9//4//j/+P/4//j/+P/4//v/+//7//v/+//7//v/+//7//z//f/9//3//f/+
//7//v///wAAAAAAAAAAAQABAAEAAgADAAMAAgADAAMAAwAGAAYABgAIAAgACAALAAsA
CQAJAAsADAANAA4ADwAPABAAEQASABMAEwAUABQAFgAWABcAGAAYABgAGAAZABoAGwAb
ABsAGgAaABsAGwAbABkAGQAZABgAGgAZABgAFwAVABQAEwASABEAEAAPAA4ADQAMAAsA
CQAIAAcABgAFAAYABQADAAIAAQAAAP///v/9//z/+//7//r/+f/5//n/+P/4//j/9//3
//f/9v/2//f/9//3//b/9v/2//b/9v/2//b/9v/2//b/9v/2//b/9v/2//b/9v/2//b/
9//3//X/9f/1//X/9//4//j/+P/3//f/9//3//f/+P/4//j/+P/3//f/9//3//j/+f/5
//n/+P/4//j/+f/5//n/+f/5//n/+v/6//j/+P/4//f/+f/5//j/+P/5//r//P/9//v/
+v/6//r/+v/6//r/+v/4//j/+P/4//r/+v/5//j/+v/6//r/+v/6//r/+v/5//n/+f/5
//n/+f/6//r/+v/4//j/+P/4//j/+P/4//j/+P/4//j/+P/4//j/+P/4//j/9//3//f/
9//4//j/+P/2//b/9v/2//f/9v/2//b/9//3//b/9v/2//b/9//3//f/9//3//f/9//3
//f/9//3//j/+P/2//b/9v/2//b/9v/2//b/9v/2//b/9v/2//b/9v/2//b/9v/2//b/
9v/2//b/9v/2//b/9v/2//b/9v/2//b/9v/2//b/9v/2//b/9v/2//b/9v/2//b/9v/2
//b/9v/2//b/9v/2//b/9v/2//b/9v/2//b/9v/2//b/9v/2//j/+P/4//n/+f/6//v/
+//5//n/+f/5//n/+v/6//r/+v/6//r/+v/6//r/+f/5//n/+f/5//n/+P/4//j/+P/6
//r//P/8//n/+f/5//n/+//8//z//P/6//n/+f/6//r/+P/3//b/9//3//b/9f/z//P/
8//z//P/8//z//P/9f/1//X/9f/1//X/9f/1//P/9P/0//H/8v/u/+//9P8AAA8AJgBB
AGAAhQCmAMUA1wDXAMwAugCfAH0AXgBFADUAKQAfABAACQACAPz/+v/6//v/+v/4//n/
+f/3//b/9v/2//X/9P/0//T/8//z//P/8//z//P/8//z//P/9P/0//T/9P/2//b/9v/2
//X/9f/1//T/9v/3//f/9//3//f/9//4//b/9v/2//b/+P/4//f/9//4//j/+f/5//n/
+f/5//n/+f/6//r/+v/4//j/+P/4//n/+f/5//n/+f/5//n/+f/7//z//f/9//v/+//8
//z//v///wAAAAD+//7/////////AAABAAEAAgADAAMAAwAEAAQABAAGAAYABgAJAAkA
CwALAA0ADgANAA4ADwAPABAAEQASABMAEwAUABQAFgAUABUAFgAWABgAGAAZABoAGQAZ
ABkAGAAaABsAGwAbABkAGQAZABgAGgAZABgAFwAVABQAEwASABEAEAAPAA4ADwAOAA0A
CwAKAAkACAAHAAYABQADAAIAAwACAAEAAAD///7//f/9//r/+f/5//n/+P/4//j/9//3
//f/9v/2//X/9f/1//T/9P/0//T/9P/0//T/9P/0//b/9v/2//b/9P/0//T/9P/2//b/
9//3//f/9//3//f/9//4//j/+P/3//f/9//3//f/+P/4//j/+v/5//n/+f/5//r/+//7
//v/+v/6//r/+//7//v/+//7//v//P/8//r/+v/6//n/+//7//r/+v/6//r/+//7//n/
+P/4//j/+P/4//j/+P/4//j/+P/4//j/+P/3//b/+P/4//j/+P/2//b/9v/1//f/9//3
//f/9f/2//b/9v/2//b/9v/2//b/9v/2//b/9v/2//b/9v/2//b/9v/2//b/9f/1//X/
9f/2//b/9v/2//b/9v/2//X/9P/0//T/9f/1//T/9P/2//b/9//3//X/9f/1//X/9f/1
//X/9f/1//T/9v/2//b/9v/2//b/9v/2//b/9v/2//b/9v/2//b/9v/2//b/9v/2//b/
9P/0//T/9P/2//b/9v/2//b/9v/2//b/9v/2//b/9v/2//b/9v/2//T/9P/0//T/9v/2
//b/9v/2//b/9v/2//b/9v/2//b/9v/2//b/9v/2//b/9v/2//b/9v/2//f/9//4//n/
+f/5//n/+f/5//v//P/8//z//P/8//z//P/8//z/+//7//n/+f/5//n/+P/4//j/+P/4
//j/+v/6//n/+f/5//n/+f/6//r/+v/6//n/+f/6//r/+P/3//b/9f/1//T/8//z//P/
8//z//P/8//z//P/8//z//P/8//z//P/8//z//P/9P/0//H/8P/u/+//8v/8/wkAGgAz
AFAAcwCWALkA0QDXAM4AvgCnAIUAZABJADUAKQAfABIABQAAAP7/+P/4//n/9v/2//f/
+f/5//b/9v/2//X/9P/0//T/8//1//X/9f/1//X/9f/1//X/9P/0//T/9P/0//T/9P/0
//X/9f/1//T/9P/1//X/9f/1//X/9f/2//b/9v/2//b/+P/4//f/9//2//b/9//3//n/
+f/5//n/9//4//j/+P/4//j/+P/4//n/+f/5//n/+//7//v/+//7//z//f/9//3//f/+
//7//v///wAAAAAAAAAAAQABAAEAAgADAAMAAgADAAMAAwAGAAYABgAIAAgACAALAAsA
CwALAA0ADgAPABAAEQARABIAEwAUABUAEwAUABQAFgAWABcAGAAYABoAGgAbABwAHQAd
AB0AHAAaABsAGwAbABsAGwAbABoAHAAbABoAGQAZABgAFwAWABUAFAATABIAEQAQAA8A
DQAKAAkACAAHAAgABwAFAAQAAwACAAEAAAD9//z/+//7//r/+f/5//n/+P/4//j/9//3
//f/9v/2//X/9f/1//T/9P/0//T/9P/2//b/9v/2//T/9P/0//T/9P/0//T/9P/0//T/
9f/1//P/8//z//P/9f/2//b/9v/3//f/9//3//f/+P/4//j/9v/1//X/9f/3//j/+f/5
//f/9v/2//b/9//3//f/9//5//n/+v/6//r/+v/6//n/+f/5//j/+P/2//b/9//3//n/
+P/4//j/+P/4//j/+P/4//j/+P/4//b/9v/1//T/9P/0//T/9P/2//b/9v/1//X/9f/1
//X/9f/2//b/9v/2//b/9v/2//b/9v/2//b/9P/0//T/9P/2//b/9v/2//T/8//z//P/
8//0//T/9P/2//b/9v/2//X/9P/0//T/8//z//L/8v/0//T/9f/1//P/8//z//P/8//z
//P/8//1//T/9v/0//T/9P/0//T/9P/0//T/9P/0//T/9P/0//T/9P/0//L/8v/y//L/
8v/y//L/8v/0//T/9P/0//L/8v/y//L/8v/y//L/8v/y//L/8v/y//T/9P/0//T/9P/0
//T/9P/0//T/9P/0//T/9f/1//b/9f/1//X/9f/3//f/9//4//b/9v/2//b/9v/2//b/
9v/1//X/9f/1//f/9//2//b/9v/2//b/9v/4//j/9//3//f/9//3//j/9v/2//b/9f/z
//T/9P/y//L/8v/y//P/8P/v/+//7//x//H/8f/x//H/8f/x//H/7//v/+//7//v/+//
7//u//L/7//u/+z/7f/y//7/DQAeADcAWgB/AKAAvwDRAMsAvACoAIUAXwA+ACkAGQAP
AAcA/v/3//D/7P/u//L/8f/w//D/8f/z//X/8v/y//L/8f/w//D/8P/v/+//7//v/+//
8f/x//H/8f/w//D/8P/w//L/8v/y//L/8f/x//H/8P/u/+//7//v//D/8f/y//T/9P/0
//T/9P/0//T/8//z//L/8v/z//P/9f/1//X/9f/0//T/8//y//T/9P/0//T/9//3//f/
9//3//f/9//3//X/9v/3//f/+f/5//r/+v/5//n/+f/4//n/+v/8//3/+//8//3//f8A
AAEAAQABAAAAAAAAAAIABAAEAAcABwAFAAUABwAIAAkACgALAAsADgAPABAAEQAPABAA
EAASABIAEwAUABQAFAAUABUAFgAXABcAFwAWABYAFwAXABcAGQAZABkAGAAXABUAEwAR
ABMAEgARABAADwAOAA0ADAALAAoACQAHAAYABQAEAAMAAAD///3//P/5//j/9//2//f/
9v/1//X/9P/z//P/8//w//D/8P/v/+//7//u/+7/7f/t/+3/7P/s/+z/7P/s/+7/7v/u
/+7/7P/s/+z/7P/s/+z/7P/s/+7/7v/v/+//7//v/+//7//v//D/8P/w/+//7//v/+//
7//w//D/8P/w/+//7//v/+//8P/x//H/8f/w//D/8P/z//P/8//z//H/8f/y//L/8v/y
//L/8f/x//H/8P/w/+7/7v/v/+//7//u/+7/7v/u/+7/7v/u/+7/7v/u/+7/8P/w/+//
7v/u/+7/7v/u/+7/7v/u/+3/7f/t/+3/7f/r/+z/7P/s/+7/7v/u/+7/7P/s/+z/7P/s
/+z/7P/s/+z/7P/s/+z/7P/r/+v/6//r/+z/7P/s/+z/7P/s/+z/7f/s/+z/7P/t/+3/
7P/s/+z/7P/t/+3/7f/t/+3/7f/t/+3/7f/t/+3/6v/q/+z/7P/s/+z/6v/q/+r/6v/s
/+z/7P/s/+7/7v/u/+7/7P/s/+z/7P/u/+7/7v/u/+z/7P/s/+z/7P/s/+z/7P/s/+z/
7P/s/+z/7P/s/+z/7v/u/+7/7v/u/+7/7v/u/+7/7v/v/+//7v/v/+//7//x//H/8f/x
//L/8v/y//L/8v/y//L/8v/y//H/8f/x//H/8f/x//D/8P/w//D/8P/w//L/8v/x//P/
8//z//P/8v/y//L/8v/x//H/8v/y//D/7//u/+3/7//u/+3/7f/t/+3/7f/t/+3/7f/t
/+3/7f/t/+3/7f/t/+3/7f/t/+z/7P/r/+j/6P/t//j/BAATACgARwBmAIUApgC/AMMA
uwCwAJoAdwBVAD4AKQAbABEABwD+//f/8P/u//D/8v/x/+7/7v/x//H/8f/w//D/8P/v
/+7/7v/u/+3/7f/t/+3/7f/t/+3/7f/t/+7/7v/u/+7/7v/u/+7/7v/x//H/8f/w/+7/
7//v/+//7//v/+//8P/w//D/8P/w//L/8v/x//H/8v/y//P/8//z//P/8//z//P/9P/0
//T/9P/0//T/9P/1//X/9f/1//f/9//3//f/9//4//n/+f/3//f/+P/4//j/+f/6//r/
+v/6//v/+//9//7//////wAAAQABAAEAAgACAAIABAACAAIABQAFAAcABwAJAAoACwAM
AA0ADQAOAA8AEAARABEAEgASABQAFAAVABYAFgAWABYAFwAYABcAFwAXABYAGAAZABkA
GQAZABkAGQAYABgAFwAWABUAFQAUABMAEgARABAADwAOAA0ADAALAAkACAAHAAYABQAC
AAEA///+/////v/9//z/+//6//n/+f/4//f/9//3//b/9v/2//X/9f/1//T/9P/z//P/
8//y//L/8v/y//L/8v/y//L/8v/0//T/9P/0//T/9P/0//T/9P/0//X/9f/3//f/9//3
//X/9v/2//b/9f/1//X/9f/1//b/9v/2//j/9//3//f/9//4//n/+f/5//j/+P/4//n/
+f/5//n/+f/5//r/+v/4//j/+P/3//n/+f/4//j/9v/2//f/9//5//j/+P/4//j/+P/4
//j/9v/2//b/9v/4//j/9//2//b/9v/2//b/9v/2//b/9f/1//X/9f/1//X/9v/2//b/
9P/0//T/9P/0//T/9P/0//b/9v/2//b/9P/0//T/9P/0//P/8//z//P/9P/0//T/9P/0
//T/9P/1//T/9P/0//X/9f/0//T/8v/y//P/8//z//P/8//z//P/8//z//P/8//0//T/
9P/0//T/9P/0//T/9P/0//T/9P/0//T/9P/0//T/9P/0//T/9P/0//T/9P/0//T/9P/0
//T/9P/0//T/9P/0//T/9P/0//T/9P/0//T/9P/0//T/9P/0//T/9P/0//T/8v/y//L/
8v/y//L/8v/y//T/9P/0//T/9P/0//T/9P/1//X/9v/3//n/+f/5//n/9//3//j/+P/4
//j/+P/4//j/+P/4//f/9//3//f/9//3//b/9v/2//b/9v/2//j/+P/3//f/9//3//f/
+P/4//j/+P/3//f/+P/4//b/9f/0//P/8//y//P/8//z//P/8//z//P/8//z//P/8//z
//P/8//z//P/8//x//L/8v/v/+7/7P/t//T//v8NACAAOQBcAH8AngC/ANEAzwDGALoA
nwB9AF4ARwA1ACkAHQAOAAUAAAD6//b/+P/3//b/9v/3//f/9//0//T/9P/z//T/9P/0
//P/8//z//P/8//z//P/8//z//T/9P/0//T/9P/0//T/9P/1//X/9f/0//T/9f/1//X/
8//z//P/9P/2//b/9v/2//b/9v/1//X/9v/2//f/9//3//f/9//3//f/+P/4//j/+P/4
//j/+P/5//n/+f/5//n/+f/5//n/+f/6//v/+//7//v//P/8//z//f/+//7//P/8//3/
/f///wAAAQABAAIAAwADAAMABAAEAAQABgAGAAYACQAJAAcABwAJAAoACwAMAA0ADQAO
AA8AEAARABEAEgASABQAFAAVABYAFgAYABgAGQAaABkAGQAZABgAGAAZABkAGQAZABkA
GQAYABoAGQAYABcAFwAWABUAFAATABIAEQAQAA8ADgANAAsADAALAAoACQAIAAcABQAE
AAMAAgABAAAA///+//3//f/8//v/+//7//r/+v/6//n/+f/5//j/+P/3//f/9//2//j/
+P/4//j/9v/2//b/9v/2//b/9v/2//b/9v/2//b/9v/2//f/9//3//f/9//3//f/+P/4
//j/9//3//f/9//5//r/+v/6//r/+f/5//n/+f/6//v/+//7//r/+v/6//v/+//7//v/
+f/5//r/+v/6//r/+v/5//n/+f/4//j/+P/4//n/+f/5//j/+P/4//j/+P/4//j/+P/4
//j/+P/6//r/+f/4//j/+P/4//j/+P/4//j/9//5//n/+f/5//f/+P/4//j/+P/4//j/
+P/4//j/+P/4//j/+P/4//j/9v/2//b/9v/4//f/9//3//X/9v/2//b/9v/2//b/9v/3
//b/9v/2//f/9//2//b/9v/2//f/9//3//f/9//3//f/9//3//f/9//2//j/9v/2//b/
9v/2//b/9v/2//b/9v/2//b/9v/2//b/9v/2//b/9v/2//b/9v/2//b/9v/2//b/9v/2
//b/9v/2//b/9v/2//b/9v/2//b/9v/2//b/9v/2//b/9v/2//b/9v/2//b/9v/2//b/
9v/2//X/9P/z//L/8P/w//D/8P/w//D/8P/w//H/8f/y//P/8f/x//H/8f/x//H/8v/y
//D/8P/w//D/8P/w//D/7//v/+//7//v/+3/7P/s/+z/7P/s/+z/7v/u/+3/7f/t/+3/
7f/u/+7/7v/u/+3/7f/u/+7/7P/r/+r/6f/p/+j/6f/p/+n/6f/n/+f/5//n/+f/5//n
/+f/6f/p/+n/6f/p/+f/5v/o/+f/5P/i/+X/7v/6/wsAIAA7AFwAfwCiAL8AzQDJALwA
qACHAGMASAAvACEAFwALAP7/9//y/+z/7P/u/+3/7P/s/+3/7f/t/+z/7P/s/+v/6v/q
/+r/6f/p/+n/6f/p/+n/6f/p/+n/6v/q/+r/6v/q/+r/6v/q/+v/6//r/+r/6v/r/+v/
6//r/+v/6//s/+z/7P/s/+z/7v/u/+3/7f/s/+z/7f/t/+//7//v/+//7f/u/+7/7v/w
//D/8P/w//H/8f/x//H/8f/x//H/8f/v//D/8f/x//H/8f/y//L/8v/z//T/9P/2//b/
9//3//f/+P/5//n/+P/5//n/+f/8//z//P/+//7//v8BAAEAAQABAAMABAAFAAYABwAH
AAYABwAIAAkACwAMAAwADgAOAA8AEAAQABAAEAARABIAEwATABMAEgASABMAEwATABMA
EwATABIAFAATABIAEQAPAA4ADQAMAA0ADAALAAoABwAGAAUAAwAEAAMAAgABAAAA///9
//z/+//6//n/+P/3//b/9f/1//T/8//z//P/8v/y//L/8f/x//H/8P/w/+//7//v/+7/
8P/w//D/8P/u/+7/7v/u/+7/7v/u/+7/8P/w//D/8P/w//D/8f/x//H/8f/x//H/7//w
//D/8P/z//P/8//z//H/8v/y//L/9P/z//P/8//z//T/9f/1//X/9P/0//T/9f/1//X/
9f/z//P/9P/0//T/9P/0//P/9f/1//T/9P/0//T/9f/1//P/8v/y//L/8v/y//L/8v/0
//T/9P/0//T/9P/z//L/8v/y//L/8v/y//L/8v/x//P/8//z//P/8f/y//L/8v/y//L/
8v/y//D/8P/w//D/8v/y//L/8v/w//D/8P/w//D/7//v/+//8f/y//L/8v/w//D/8P/w
//H/8P/w//D/8f/x//D/8P/w//D/8f/x//H/8f/x//H/7//v/+//7//v//D/8P/w//D/
8P/w//D/8P/w//D/8P/w//D/8P/w//D/8P/w//D/8P/w//D/7v/u/+7/7v/w//D/8P/w
//D/8P/w//D/8P/w//D/8P/u/+7/7v/u//D/8P/w//D/7v/u/+7/7v/w//D/8P/w/+7/
7v/u/+7/8P/w//D/8P/w//D/8P/w//H/8f/y//P/8//z//P/8//z//P/9P/0//T/9P/0
//T/9v/2//b/9f/z//P/8//z//H/8P/w//D/8v/y//L/9P/0//P/8//z//P/8//0//T/
8v/y//H/8f/0//T/8v/x//D/7//v/+7/6//r/+v/6//t/+3/7f/t/+3/7f/t/+3/7f/t
/+3/7f/t/+3/7P/q/+n/5v/m/+v/9P8AABEAKgBJAGoAiwCuAMkAzwDFALYAngB3AFMA
OAAjABsAEwAFAPr/9f/w/+z/7v/y/+//7v/w/+//8f/x/+7/7v/u/+3/7v/u/+7/7f/t
/+3/7f/t/+3/7f/t/+3/7P/s/+z/7P/u/+7/7v/u/+3/7f/t/+z/7v/v/+//7//v/+//
7//w//D/8P/w//D/7v/u/+3/7f/u/+7/7//v//H/8f/x//H/8f/y//L/8v/y//L/8v/y
//P/8//z//P/8//z//P/8//z//T/9f/1//P/8//0//T/9P/1//b/9v/4//j/+f/5//v/
/P/9//3//P/9//3//f/+//7//v8AAAAAAAADAAMABQAFAAcACAAHAAgACQAJAAoACwAM
AA0ADwAQABAAEgASABMAFAAUABYAFgAXABgAFwAXABcAFgAWABcAFwAXABcAFwAXABYA
FAATABIAEQASABIAEgASAA8ADgANAAwACQAIAAcABQAEAAMAAgABAAAA///9//z/+//6
//n/+P/1//T/8//z//L/8f/x//H/8v/y//L/8f/x//H/8P/w/+//7//v/+7/7P/s/+z/
7P/s/+z/7P/s/+z/7P/s/+z/7P/s/+z/7P/u/+7/7//v/+3/7f/t/+3/7f/u/+7/7v/v
/+//7//v//H/8v/y//L/8P/v/+//7//v//D/8f/x//H/8P/w//D/7//v/+//7//x//H/
8v/y//L/8v/y//H/8f/x//D/8P/u/+7/7//v/+//7v/u/+7/7P/s/+z/7P/u/+7/7v/u
/+7/7v/t/+z/7v/u/+7/7v/u/+7/7v/t/+3/7f/t/+3/6//s/+z/7P/s/+z/7P/s/+r/
6v/q/+r/6v/q/+r/6v/s/+z/7P/s/+r/6f/p/+n/6//s/+z/7P/q/+r/6v/q/+n/6P/o
/+j/6//r/+r/6v/q/+r/6//r/+n/6f/p/+n/6//r/+v/6//p/+j/6P/o/+j/6P/o/+r/
6v/q/+r/6P/o/+j/6P/o/+j/6P/o/+j/6P/o/+j/6P/o/+j/6P/o/+j/6P/o/+j/6P/o
/+j/6P/o/+j/6P/o/+j/6P/o/+j/6P/o/+j/6P/p/+n/6v/r/+v/6//r/+v/6//r/+z/
7v/u/+7/7v/s/+z/7P/s/+v/6//r/+v/6//r/+r/6v/q/+r/6v/q/+r/6v/p/+n/6//r
/+v/7P/s/+z/7P/r/+v/7P/s/+r/6f/o/+f/5//m/+X/5f/l/+X/5f/l/+X/5f/l/+X/
5f/l/+X/5f/l/+P/4//j/+L/5P/h/97/3v/l/+7/+v8LACAAPwBgAIEApAC/AMEAtwCm
AIwAZQBBACYAEQAFAP3/9f/u/+n/5P/i/+T/5P/h/+L/5P/l/+X/5f/k/+T/5P/j/+T/
5P/k/+P/4//j/+P/4//j/+P/4//j/+T/5P/k/+T/4v/i/+L/4v/j/+P/4//i/+T/5f/l
/+X/4//j/+P/5P/k/+T/5P/k/+b/5v/l/+X/5P/k/+X/5f/n/+f/5//n/+X/5v/m/+b/
5v/m/+b/5v/n/+f/5//n/+n/6f/p/+n/6f/q/+v/6//p/+n/6v/q/+r/6//s/+z/7P/s
/+3/7f/v//D/8f/x//L/8//z//P/9P/0//T/9v/2//b/+f/5//v/+//9//7///8AAAEA
AQACAAMABAAFAAUABgAGAAgACAAJAAoACgAMAAwADQAOAA0ADQANAAwADgAPAA8ADwAN
AA0ADQAMAAwACwAKAAkABwAGAAUABAADAAIAAQAAAP///v/9//v/+v/5//j/9//2//X/
8//y//H/8P/v/+7/7f/s/+v/6//q/+n/6f/p/+j/6P/o/+f/5//n/+b/5v/l/+X/5f/k
/+T/5P/k/+T/5P/k/+T/5P/k/+T/5P/k/+T/5P/k/+T/5v/m/+f/5//n/+f/5//n/+f/
6P/o/+j/6f/p/+n/6f/p/+r/6v/q/+r/6f/p/+n/6f/q/+v/6//r/+r/6v/q/+3/7f/t
/+3/6//r/+z/7P/s/+z/7P/r/+v/6//q/+r/6v/q/+v/6//r/+r/6v/q/+r/6v/q/+r/
6v/q/+r/6v/q/+r/6f/o/+r/6v/q/+r/6P/o/+j/5//p/+n/6f/p/+f/6P/o/+j/6P/o
/+j/6P/o/+j/6P/o/+j/6P/o/+j/6P/o/+j/6P/o/+f/5//n/+f/6P/o/+j/6P/o/+j/
6P/n/+b/5v/m/+f/5//m/+b/5v/m/+f/5//n/+f/5//n/+f/5//n/+f/6f/o/+j/5v/m
/+b/5v/m/+b/5v/m/+b/5v/m/+b/5v/m/+b/5v/m/+b/5v/m/+T/5P/k/+T/5P/k/+T/
5P/m/+b/5v/m/+b/5v/m/+b/5v/m/+b/5v/k/+T/5P/k/+T/5P/k/+T/5P/k/+T/5P/m
/+b/5v/n/+f/6P/p/+n/6f/p/+n/6f/p/+r/6v/q/+r/6v/q/+r/6v/q/+n/6f/p/+n/
6f/p/+b/5v/m/+b/6P/o/+r/6v/p/+n/6f/p/+n/6v/q/+r/6v/p/+n/6v/q/+j/5//m
/+X/5f/k/+P/4f/h/+H/4f/h/+H/4f/h/+P/4//j/+P/4//j/+P/4//h/+D/4P/h/+D/
3P/b/+L/8P///xAAKQBKAG0AjgCrAL0AvwC0AKYAjQBrAE4ANQAlABkADQD+//X/7v/o
/+b/6P/n/+T/5P/l/+X/5f/k/+T/5P/j/+L/4v/i/+H/3//f/9//3//f/9//3//f/+D/
4P/g/+D/4P/g/+D/4P/h/+H/4f/g/+D/4f/h/+H/4f/h/+H/4v/i/+L/4v/i/+L/4v/h
/+H/4v/i/+P/4//j/+P/4//j/+P/5P/k/+T/5P/k/+T/5P/j/+P/4//j/+X/5f/l/+X/
5f/m/+f/5//n/+f/6P/o/+b/5//o/+j/6P/o/+n/6f/p/+r/6//r/+z/7f/t/+3/7v/u
/+7/8P/w//D/8//z//P/8//1//b/9f/2//f/9//4//n/+v/7//3//v/+/wAAAAABAAIA
AgAEAAQABQAGAAUABQAFAAQABAAFAAUABQAFAAUABQAEAAYABQAEAAMAAQAAAP///v//
//7//f/8//v/+v/5//f/9P/z//L/8f/w/+//7f/s/+v/6v/p/+j/5//m/+X/5f/k/+P/
4//j/+L/4v/i/+H/3//f/97/3v/d/93/3f/c/9z/3P/c/9z/3P/c/9z/3P/c/9z/3P/c
/9z/3P/c/9z/3P/c/93/3f/d/93/3f/d/9v/3P/c/9z/3f/d/93/3f/d/97/3v/e/+D/
3//f/9//3f/e/9//3//f/97/3v/e/9//3//f/9//3f/d/97/3v/e/97/3v/d/93/3f/c
/9z/3v/e/9//3//d/9z/3P/c/9z/3P/c/9z/2v/a/9r/2v/c/9z/2//a/9r/2v/a/9r/
2v/a/9r/2f/Z/9n/2f/Z/9f/2P/Y/9j/2P/Y/9j/2P/Y/9j/2P/Y/9b/1v/W/9b/1v/W
/9b/1v/W/9X/1f/V/9X/1v/W/9b/1v/W/9b/1v/V/9T/1P/U/9X/1f/U/9T/1P/U/9X/
1f/T/9P/0//T/9P/0//T/9P/0//S/9L/0v/S/9L/0v/S/9L/0v/S/9L/0v/S/9L/0v/S
/9L/0v/S/9L/0v/S/9L/0v/S/9L/0v/S/9L/0v/Q/9D/0P/Q/9D/0P/Q/9D/0P/Q/9D/
0P/Q/w==
         </WaveFormData>
      </LeadData>
   </Waveform>
</RestingECG>
