# Supplementary material for: Detection of Left Atrial Enlargement Using a Convolutional Neural Network-Enabled Electrocardiogram
Source: Front Cardiovasc Med. 2020 Dec 17;7:609976. doi: 10.3389/fcvm.2020.609976 (PMC7773668; doi:10.3389/fcvm.2020.609976)
Supplement: Supplementary file 1 [file Data_Sheet_1.ZIP › hyp/1802012609_10504_0000000W.XML]

<?xml version="1.0" encoding="Windows-1252"?>
<!DOCTYPE RestingECG SYSTEM "restecg.dtd">
<RestingECG>
   <PatientDemographics>
      <PatientID>1802012609</PatientID>
      <PatientAge>76</PatientAge>
      <AgeUnits>Years</AgeUnits>
      <Gender>Male</Gender>
      <PatientLastName>linjuncheng</PatientLastName>
   </PatientDemographics>
   <TestDemographics>
      <DataType>Resting</DataType>
      <Site>1</Site>
      <AcquisitionDevice>MAC55</AcquisitionDevice>
      <Status>Unconfirmed</Status>
      <Priority>Normal</Priority>
      <AcquisitionTime>09:13:47</AcquisitionTime>
      <AcquisitionDate>09-29-2015</AcquisitionDate>
      <CartNumber>1</CartNumber>
      <AcquisitionSoftwareVersion>009C</AcquisitionSoftwareVersion>
      <XMLSourceVersion>MAC5000 v1.0</XMLSourceVersion>
   </TestDemographics>
   <RestingECGMeasurements>
      <VentricularRate>49</VentricularRate>
      <AtrialRate>49</AtrialRate>
      <PRInterval>202</PRInterval>
      <QRSDuration>96</QRSDuration>
      <QTInterval>468</QTInterval>
      <QTCorrected>422</QTCorrected>
      <PAxis>56</PAxis>
      <RAxis>2</RAxis>
      <TAxis>143</TAxis>
      <QRSCount>8</QRSCount>
      <QOnset>215</QOnset>
      <QOffset>263</QOffset>
      <POnset>114</POnset>
      <POffset>179</POffset>
      <TOffset>449</TOffset>
      <ECGSampleBase>500</ECGSampleBase>
      <ECGSampleExponent>0</ECGSampleExponent>
   </RestingECGMeasurements>
   <Diagnosis>
      <Modality>Resting</Modality>
         <StatementCount>9</StatementCount>
         <LabelText>12SL Õï¶Ï³ÂÊö</LabelText>
      <DiagnosisStatement>
         <StmtFlag>ENDSLINE</StmtFlag>
         <StmtText>ÏÔÖøµÄñ¼ÐÔÐÄ¶¯¹ý»º</StmtText>
      </DiagnosisStatement>
      <DiagnosisStatement>
         <StmtText>¿ÉÄÜ</StmtText>
      </DiagnosisStatement>
      <DiagnosisStatement>
         <StmtFlag>ENDSLINE</StmtFlag>
         <StmtText>×óÐÄ·¿À©´ó</StmtText>
      </DiagnosisStatement>
      <DiagnosisStatement>
         <StmtText>×óÐÄÊÒ·Ê´ó</StmtText>
      </DiagnosisStatement>
      <DiagnosisStatement>
         <StmtFlag>ENDSLINE</StmtFlag>
         <StmtText>°é¸´¼«»¯Òì³£</StmtText>
      </DiagnosisStatement>
      <DiagnosisStatement>
         <StmtText>¿ÉÄÜ</StmtText>
      </DiagnosisStatement>
      <DiagnosisStatement>
         <StmtText>ÏÂ±ÚÐÄ¼¡¹£ËÀ</StmtText>
      </DiagnosisStatement>
      <DiagnosisStatement>
         <StmtFlag>ENDSLINE</StmtFlag>
         <StmtText>£¬ÄêÁä²»È·¶¨</StmtText>
      </DiagnosisStatement>
      <DiagnosisStatement>
         <StmtFlag>ENDSLINE</StmtFlag>
         <StmtText>Òì³£ ECG</StmtText>
      </DiagnosisStatement>
   </Diagnosis>
   <Waveform>
      <WaveformType>Rhythm</WaveformType>
      <WaveformStartTime>0</WaveformStartTime>
      <NumberofLeads>8</NumberofLeads>
      <SampleType>CONTINUOUS_SAMPLES</SampleType>
      <SampleBase>500</SampleBase>
      <SampleExponent>0</SampleExponent>
      <HighPassFilter>16</HighPassFilter>
      <LowPassFilter>150</LowPassFilter>
      <ACFilter>NONE</ACFilter>
      <LeadData>
         <LeadByteCountTotal>10000</LeadByteCountTotal>
         <LeadTimeOffset>0</LeadTimeOffset>
         <LeadSampleCountTotal>5000</LeadSampleCountTotal>
         <LeadAmplitudeUnitsPerBit>4.88</LeadAmplitudeUnitsPerBit>
         <LeadAmplitudeUnits>¦ÌV</LeadAmplitudeUnits>
         <LeadHighLimit>2147483647</LeadHighLimit>
         <LeadLowLimit>268435456</LeadLowLimit>
         <LeadID>I</LeadID>
         <LeadOffsetFirstSample>0</LeadOffsetFirstSample>
         <FirstSampleBaseline>0</FirstSampleBaseline>
         <LeadSampleSize>2</LeadSampleSize>
         <LeadOff>FALSE</LeadOff>
         <BaselineSway>FALSE</BaselineSway>
         <ExcessiveACNoise>FALSE</ExcessiveACNoise>
         <MuscleNoise>FALSE</MuscleNoise>
         <LeadDataCRC32>3486987935</LeadDataCRC32>
         <WaveFormData>
CgAKAAoACgAKAAoACgAKAAoACgAKAAoACgAKAAoACgAKAAoACgAKAAgACAAIAAgACgAK
AAoACgAIAAgACAAIAAgACAAIAAgABgAGAAYABgAGAAYABgAGAAQABAAEAAQABAAEAAQA
BAACAAIAAgACAAIAAgACAAIAAgACAAIAAgAAAAAAAAAAAAAAAAAAAAAA/v/+//7//v/+
//7//v/+//7//v/+//7//v/+//7//v/+//7//v/+//7//v/+//7/AAAAAAAAAAD+//7/
/v/+/wAAAAAAAAAAAAAAAAAAAAAAAAAAAAAAAAAAAAAAAAAAAAAAAAAAAAAAAAAAAAAA
AAAAAAAAAAAAAAAAAAAAAAAAAAAAAAAAAAAAAAAAAAAAAAAAAAAAAAAAAAAAAAAAAAAA
AAAAAAAAAAAAAAAAAAAAAAAAAAAAAAAAAAAAAAAAAAAAAAAAAAAAAAAAAAAAAAAAAAAA
AAAAAAAAAAAAAAAAAAAAAAAAAAAAAAAAAAAAAAAAAAAAAAAAAAAAAAAAAAAAAAAAAAAA
AAAAAAAAAAAAAAAAAAAAAAAAAAAAAAAAAAAAAAAAAAAAAAAAAAAAAAAAAAAAAAAAAgAC
AAIAAgACAAIAAgACAAAAAAAAAAAAAAAAAAAAAAAAAAAAAAAAAAAAAAAAAAAAAAAAAAAA
AAAAAAAAAAAAAAAAAAAAAAAAAAAAAAAAAAAAAAAAAAAAAAAAAAAAAAAAAAAAAAAAAAAA
AAAAAAAAAAIAAgACAAIAAAAAAAAAAAACAAIAAgACAAAAAAAAAAAAAgACAAIAAgADAAQA
BQAGAAgACAAIAAgABgAGAAYABgAIAAgACwAMAAwADQANAA0ACwAMAAwADAAOAA4ADQAM
AAkACAAHAAYABQACAAEA///9//3//v/+//3//f/9//3//f/9//z//P/6//r/+v/6//z/
+//7//v/+f/5//n/+f/7//v/+v/6//r/+v/6//r/+v/6//r/+v/6//r/+v/6//r/+v/6
//r/+P/6//r/+v/4//X/8//w//T/9v/2//n//v8FAA8AGwApAD4AWAByAI0AowC4AMkA
0wDVAM0AvgCtAJoAhgByAGEAXABWAEMAMAAlABwAEQAKAAUAAQD9//n/9//0//b/9//1
//T/8//z//P/8//z//P/8//z//P/8v/y//L/8v/y//L/8v/y//L/8v/y//L/8v/y//L/
8f/x//H/8f/x//H/8v/y//L/8v/x//H/8f/x//H/8f/v/+//7//u/+7/7v/v/+//8P/w
//H/8f/w//D/8P/w/+//7//v/+//7//v/+//7//v//D/8P/v/+3/7f/t/+3/7f/t/+3/
7f/v/+7/7v/u/+7/7v/u/+3/6//r/+r/6v/q/+r/6v/p/+v/6//p/+n/6f/p/+f/5//n
/+b/5f/k/+T/4//i/+H/4P/g/+D/3v/d/9z/2//b/9r/2f/Y/9f/1//X/9b/1v/U/9P/
0//T/9X/1f/V/9X/1v/X/9f/1//X/9j/2P/a/9v/3f/d/93/4f/j/+T/5P/m/+f/6f/q
/+r/7f/v/+//8P/z//X/9f/2//b/+P/5//j/+f/5//r//P/8//3//f///wAAAAABAAAA
AAAAAAAAAAAAAAEAAQD//////////wIAAgACAAIAAAAAAAAAAAAAAAAAAAAAAAAAAAAA
AAAAAAABAAEAAQABAAEAAQAAAAAAAQABAAEAAAAAAAAAAAAAAAAAAAAAAAAAAAAAAAAA
/////////////////v/+//3//f/9//3////+//7//v/8//z//P/8//z/+//7//v/+//7
//r/+v/6//r/+v/6//z/+//7//v/+f/5//n/+f/5//n/+f/4//r/+v/6//r/+v/6//r/
+f/5//r/+v/6//r/+v/5//n/+v/6//n/+f/5//n/+f/5//n/+v/6//r/+v/6//r/+v/6
//r/+v/6//r/+v/6//r/+v/6//v/+//6//r/+//7//v/+//6//r/+//7//v/+//7//v/
+//7//v//f/7//r//P/8//z//P/8//z//P/8//z/+v/6//r/+v/6//r/+v/6//z//P/8
//z//P/8//z//P/6//r/+v/6//r/+v/6//r//P/8//z//P/8//z//P/8//z//P/8//z/
/P/8//z//P/8//z//P/8//z//P/8//z//P/8//z//P/8//z//P/8//z//P/8//z//P/8
//z//P/8//z//P/8//z//P/8//z//P/8//z//P/8//z//P/8//z//P/8//z//P/8//z/
/P/8//z//P/8//z//P/8//z//P/8//z//P/8//z//P/8//7//v/+//7//v/+//7//v/+
//7//v/+//7//v/+//7//v/+//7//v/+//7//v/+/wAAAAAAAAAAAAAAAAAAAAACAAIA
AgACAAQABAAEAAQABgAGAAYABgAGAAYABgAGAAQABAAHAAgACgALAAsACwALAAwADAAM
AAwADAALAAoACQAIAAcABgAFAAIAAQD///3//f/+//7//f/9//3//f/9//3//P/8//z/
/P/8//z//P/7//v/+//7//v/+//7//v/+//6//r//P/8//z//P/6//r/+v/6//r/+v/6
//r//P/8//z//P/6//r//P/8//r/9//3//b/9P/0//b/+//+/wEACQATAB0ALgBCAFoA
dQCPAKYAuwDJANEA0wDKAL8AsACeAIYAdQBsAGQAWwBIADcAKAAdABQACwAFAAEA/f/5
//r/+v/5//n/+P/3//f/9//3//X/9f/1//X/9f/0//T/9P/0//T/9P/0//T/9P/0//T/
9P/0//T/9P/z//P/8//z//P/8//0//T/9v/2//X/9f/1//X/9f/1//X/9f/1//T/9P/0
//X/9f/0//T/9f/1//T/9P/0//T/8f/x//H/8f/z//P/8//z//H/8v/y//H/8//z//P/
8//x//H/8f/x//H/8P/w//D/8P/w//D/7//x//H/8P/w/+7/7v/u/+3/7f/t/+v/6//t
/+3/6//r/+v/6v/p/+j/6P/n/+b/5f/k/+T/5P/i/+H/4P/f/9//3v/d/9z/2//Z/9n/
2P/Y/9r/2f/Z/9n/2f/Z/9n/2f/Y/9n/2f/Z/9v/3P/c/97/3f/f/9//3//h/+P/5P/k
/+j/6f/r/+z/7v/x//P/8//0//f/+f/5//r/+v/8//3//v//////AAACAAIAAwADAAUA
BgAGAAcABgAGAAYABgAIAAgACQAJAAkACQAJAAkACAAIAAgACAAKAAoACgAKAAgACAAI
AAgACgAKAAoACgAIAAkACQAJAAsACwALAAoACgALAAsACwAKAAoACgAKAAoACgAKAAoA
CgAKAAoACgAJAAkACQAJAAkACQAIAAgABwAHAAcABwAHAAYABgAGAAYABgAGAAYABgAF
AAUABQAFAAUABAAEAAIAAgACAAIABAADAAMAAwABAAEAAQABAAEAAQABAAAAAAAAAAAA
AAAAAAAAAAD//wEAAgACAAIAAgACAAEAAQAAAAAA/////wEAAQABAAEAAQACAAIAAgAC
AAIAAgACAAAAAAAAAAAAAgACAAIAAgACAAIAAwADAAQABAAFAAUAAwADAAIAAgAFAAUA
BQAFAAMAAwADAAMAAwADAAMAAgACAAQABAAEAAQABAAEAAQABAAEAAQABAAEAAQABAAE
AAQAAgACAAIAAgACAAIAAgACAAQABAAEAAQABAAEAAQABAAEAAQABAAEAAQABAAEAAQA
BAAEAAQABAAEAAQABAAEAAIAAgACAAIABAAEAAQABAAEAAQABAAEAAIAAgACAAIABAAE
AAQABAAEAAQABAAEAAIAAgACAAIAAgACAAIAAgAEAAQABAAEAAIAAgACAAIAAgACAAIA
AgAEAAQABAAEAAQABAAEAAQABAAEAAQABAAEAAQABAAEAAQABAAEAAQABAAEAAQABAAE
AAQABAAEAAQABAAEAAQABAAEAAQABAAEAAQABAAEAAQABAAEAAQABAAEAAQABAAEAAQA
BAAEAAIAAgACAAIABAAEAAQABAAGAAYABgAGAAYABgAGAAYABgAGAAYABgAIAAgACAAI
AAoACgAKAAoADAAMAAwADAAKAAoACgAKAA8AEAAQABEAEQARABEAEgASABIAEgASABEA
EAAPAA4ADQAMAAsACAAHAAUAAwADAAIAAgABAAEAAQABAAEAAQAAAAAAAAAAAAAAAAAA
AP////////////////////////7//v/+//7//v/+//7//v/+//7//v/+//7//v/+//7/
/P/8//z//P/+//z//P/7//n/9v/2//b/9v/5//7/BQANABUAHwAwAEQAYAB7AJUArgDD
ANEA2wDdANgAywC6AKoAlAB/AHQAbgBjAFIAQQAwACMAGAAPAAcAAwABAP///P/4//n/
+f/4//f/9//3//f/9//3//f/9//3//b/9v/2//b/9v/2//b/9P/0//T/9P/2//b/9v/2
//X/9f/1//X/9f/1//b/9v/2//b/9f/1//X/9f/1//X/9f/1//X/9P/0//T/9f/1//T/
9P/1//X/8v/y//L/8v/z//P/8//z//P/8//z//P/8//0//T/8//x//H/8f/x//P/8//z
//P/8f/w//D/8P/w//D/8P/v/+//7//u/+7/7v/u/+7/7f/t/+3/6//r/+v/6//p/+n/
6//q/+n/6P/m/+X/5P/j/+L/4v/i/+D/3//e/93/3f/c/9v/2v/Z/9n/2f/Y/9j/2P/X
/9f/1//X/9f/1//X/9b/1//X/9f/2f/a/9r/3P/b/93/3f/d/+H/4//k/+T/6P/p/+v/
7P/s/+//8f/x//L/9f/3//f/+P/4//r/+//+//////8AAAIAAgADAAMAAwAEAAQABQAG
AAYABgAGAAYABgAHAAcABwAHAAcABwAGAAYABgAGAAgACAAIAAgACAAIAAgACAAGAAYA
BgAGAAYABwAHAAcABwAHAAcABgAIAAkACQAJAAYABgAGAAYABgAGAAYABgAEAAQABAAE
AAUABQAFAAUABQAFAAQABAADAAMAAwADAAMAAgACAAIAAAAAAAAAAAAAAP//////////
///+//7//v/+//7//v/+//3//f/9//3//f/9//3//f/9//3//P/8//z//P/8//z//P/8
//v/+f/6//r/+v/8//z/+//7//z//P/7//v/+//7//v/+//7//z//P/8//7//v/+//7/
/P/8//z//P/8//z//P/8//z//P/9//3//P/8//3//f/9//3//P/8//3//f/9//3//f/9
//3//f/9//3//f/8//z//P/8//z//P/8//z//P/8//z//P/8//z//P/8//z//P/8//z/
/P/8//z//P/8//z//P/8//z//P/8//z//P/8//z//P/8//z//P/8//z//P/8//z//P/8
//z//P/8//z//P/8//z//P/6//r/+v/6//z//P/8//z//P/8//z//P/8//z//P/8//z/
/P/8//z//P/8//z//P/8//z//P/8//z//P/8//z//P/8//z//P/8//z//P/8//z//P/8
//z//P/8//z//P/8//z//P/8//z//P/8//z/+v/6//r/+v/6//r/+v/6//r/+v/6//r/
/P/8//z//P/6//r/+v/6//v//P/9//7//P/8//z//P/8//z//P/8//7//v/+//7//v/+
//7//v/8//z//P/8//7//v/+//7/AAAAAAAAAAABAAIAAwAEAAIAAgACAAIABAAEAAQA
BwAIAAgACQAJAAcABwAIAAgACAAIAAgABwAGAAUABAADAAIAAQD+//3/+//5//n/+v/6
//n/+f/5//n/+f/5//j/+P/4//j/+P/4//j/9//3//f/9//3//f/9//3//f/9v/2//b/
9v/2//b/9v/2//b/9v/2//b/9v/4//j/+P/4//b/9v/2//b/9P/y/+//7//u//D/8v/0
//f//P8FAA0AGQArAEAAWAB0AIsAoQC0AMMAywDLAMEAtACjAJAAdgBiAFsAVgBIADMA
JgAfABQACwAGAP//+//3//P/8//0//L/8//x//D/7//v/+//7//v/+//7//v/+//7v/u
/+7/7v/u/+7/7v/u/+7/7v/u/+7/7v/u/+7/7f/t/+3/7f/t/+3/7v/u/+7/7v/t/+3/
7f/t/+3/7f/t/+3/7f/s/+z/7P/t/+3/7P/s/+3/7f/s/+z/7P/s/+v/6//r/+v/6//r
/+v/6//r/+z/7P/r/+v/6//r/+v/6//r/+v/6//r/+r/6v/q/+r/6v/q/+n/6f/p/+j/
6P/o/+j/6P/n/+n/6f/n/+f/5f/l/+P/4//l/+T/4//i/+D/3//e/93/3P/c/9z/2v/b
/9r/2f/Z/9j/1//W/9X/0//T/9L/0v/U/9P/0//T/9P/0//T/9P/1P/V/9X/1f/V/9b/
1v/Y/9f/2f/Z/9n/3f/f/+D/4P/i/+P/5f/m/+j/6//t/+3/7v/x//P/8//y//L/9P/1
//b/9//3//j/+P/4//n/+f/5//r/+v/7//z//P/8//z//P/8//3//f/9//3//f/9//7/
/v/+//7//v/+//7//v/+//7//v/+//7//v/+//7//v/////////////////+//7/////
/////v/+//7//v/+//7//v/+//z//P/8//z//f/9//3//f/9//3//P/8//3//f/9//3/
+//6//r/+v/6//r/+v/6//r/+f/5//n/+//7//r/+v/6//r/+v/6//r/+f/5//n/+f/5
//n/+f/5//n/+f/4//j/+P/4//j/+P/4//j/9//3//j/+P/4//j/+P/3//f/+P/4//f/
9//3//f/9//3//f/+P/4//j/+P/4//j/+P/2//b/9v/2//j/+P/4//j/+P/4//n/+f/4
//j/+f/5//n/+f/4//j/9//3//f/9//5//n/+f/5//f/+f/5//j/+v/6//r/+v/6//j/
+P/4//j/+P/4//j/+P/6//r/+v/6//r/+v/6//r/+P/4//j/+P/4//j/+P/4//j/+P/4
//j/+P/4//j/+P/4//j/+P/4//j/+P/4//j/+P/4//j/+P/6//r/+v/6//r/+v/6//r/
+v/6//r/+v/6//r/+v/6//j/+P/4//j/+v/6//r/+v/6//r/+v/6//r/+v/6//r/+v/6
//r/+v/6//r/+v/6//r/+v/6//r/+v/6//r/+v/6//r/+v/6//r/+v/6//r/+v/6//r/
+v/6//r/+v/6//r/+v/6//r/+v/6//r/+v/6//r/+v/6//r/+v/6//r/+v/6//r/+v/8
//z//P/8//7//v/+//7//v/+//7//v8AAAAAAAAAAAIAAgACAAIAAgACAAIAAgACAAUA
BgAGAAcABwAHAAcACgAKAAoACgAKAAkACAAHAAYABQAEAAMAAgABAP///f/7//z//P/7
//v/+//7//v/+//6//r/+v/4//j/+P/4//f/9//3//f/+f/5//n/+f/3//b/9v/2//b/
9v/2//b/+P/4//j/+P/4//j/+P/4//b/9v/2//b/9v/4//j/9v/1//P/8v/w//D/9P/3
//j//f8FAA8AGwAsAEAAWABzAI0AogC1AMcAzQDNAMYAuwCsAJwAiABzAGYAYgBXAEYA
MwAkABkAEAAFAP///f/5//f/9P/0//P/8//y//H/8f/x//H/7//v/+//7//x//D/8P/w
//D/8P/w//D/8P/w//D/8P/w//D/8P/w/+//7//v/+//7//v//D/8P/w//D/7//v/+//
7//v/+//7//v/+//7v/u/+7/7//v//D/8P/x//H/7v/u/+7/7v/t/+3/7f/t/+3/7f/t
/+3/7f/u/+7/7f/v/+//7//v/+3/7f/t/+3/7f/s/+z/7P/s/+z/7P/r/+v/6//q/+r/
6v/q/+r/6f/p/+n/5//n/+f/5//l/+X/5f/k/+P/4v/i/+H/4P/f/97/3v/e/9z/2//a
/9n/2f/Y/9f/1v/V/9X/1f/U/9T/1P/T/9P/0//T/9P/0//T/9T/1f/V/9X/1f/W/9b/
2P/Z/9v/2//b/93/3//g/+D/4v/j/+X/5v/o/+v/7f/t/+7/8f/z//P/9P/0//b/9//6
//v/+//8//7//v////////8AAAAAAQACAAIAAgACAAIAAgADAAMAAwADAAMAAwAEAAQA
BAAEAAQABAAEAAQABgAGAAYABgAGAAYABgAGAAQABQAFAAUABQAFAAUABAAGAAcABwAH
AAYABgAGAAYABgAGAAYABgAEAAQABAAEAAMAAwADAAMABQAFAAQABAADAAMAAwADAAMA
AgACAAIAAAAAAAAAAAACAAEAAQABAAEAAQAAAAAAAAAAAAAAAAD+//3//f/9//3//f/9
//3//f/9//3//P/8//z//P/8//7//v/+//3//f/+//7//v/+//7//f/9//7//v/9//3/
/f/9//3//f/9//7//v/+//z//P/8//z//v/+//7//v/+//7//v/+//7//v///////v/+
/////////////v/+//////////////////////////////8AAAAA/v/+//7//v/+//7/
/v/+//7//v/+//7/AAAAAAAAAAAAAAAAAAAAAP7//v/+//7/AAAAAAAAAAAAAAAAAAAA
AP7//v/+//7//v/+//7//v8AAAAAAAAAAP7//v/+//7/AAAAAAAAAAAAAAAAAAAAAP7/
/v/+//7/AAAAAAAAAAAAAAAAAAAAAAAAAAAAAAAAAAAAAAAAAAAAAAAAAAAAAAAAAAAA
AAAAAAAAAAAAAAAAAAAAAAAAAAAAAAAAAAAA/v/+//7//v8AAAAAAAAAAAAAAAAAAAAA
/v/+//7//v8AAAAAAAAAAAAAAAAAAAAAAAAAAAAAAAAAAAAAAAAAAAAAAAAAAAAAAAAA
AAAAAAACAAIAAgACAAQABAAEAAQABAAEAAQABAAGAAYABgAGAAcACAAJAAoACgAKAAoA
CgAKAAoACgAKAAsADAAMAA0ADwAPAA8AEAAQABAAEAAQAA8ADgANAAwADQAMAAsACAAF
AAMAAQABAAAAAAD////////////////+//7//v/+//7//v/+//3//f/9//3//f/9//3/
/f/9//7//v/+//7//P/8//z//P/8//z//P/8//7//v/+//7//P/8//z//P/+//7//P/7
//n/9v/0//T/9v/5//r///8FAA8AGQAmADoAUgBtAIcAogC5AMsA2QDfANoAzwDEALQA
ngCHAHYAcABpAFwARwA2ACkAHgATAA0ABQD///3//P/6//n/+f/4//f/9//3//f/9f/1
//X/9f/3//b/9v/2//b/9v/2//b/9P/0//T/9P/2//b/9v/2//X/9f/1//X/9f/1//b/
9v/2//b/9f/1//X/9f/1//X/9f/1//X/9P/0//T/9f/1//T/9P/1//X/9P/0//T/9P/z
//P/8//z//P/8//z//P/8//0//T/8//z//P/8//z//P/8//z//P/8//y//L/8v/y//L/
8v/x//H/8f/w//D/8P/w//D/7//v/+//7f/t/+3/7f/r/+v/6//q/+n/6P/o/+f/5v/l
/+L/4v/i/+D/3//e/93/3f/e/93/3P/b/9n/2f/Y/9j/2P/X/9f/1//X/9f/1//X/9j/
2f/Z/9n/2f/a/9r/3P/d/9//3//f/9//4f/i/+L/5v/n/+n/6v/q/+3/7//v//D/8//1
//X/+P/4//r/+//8//3//f/+//7//v//////AQACAAIAAwAEAAQABAAEAAYABgAHAAcA
BwAHAAcABwAIAAgACAAIAAgACAAIAAgABgAGAAYABgAIAAgACAAIAAgACQAJAAkACQAJ
AAkACAAGAAcABwAHAAgACAAIAAgABgAGAAYABgAIAAgACAAIAAUABQAFAAUABQAFAAQA
BAAFAAUABQAFAAUABAAEAAQAAgACAAIAAgACAAEAAQABAAEAAQAAAAAAAgACAAIAAgAA
AP///////////////////////////v/+//7//v/+//z//P/8//v/+//8//z//P/8//z/
+//7//z//P/7//v//f/9//3//f/7//z//P/8//z//P/8//z//P/8//z//P/8//z//P/8
//z//P/9//3//P/8//3//f///////v/+//3//f/9//3//f/9//3//f///////f/8//z/
/v/+//7//v/+//7//v/+//7//v/+//7//P/8//z//P/8//z//P/8//z//P/8//z//P/8
//z//P/+//7//v/+//7//v/+//7//P/8//z//P/+//7//v/+//z//P/8//z//P/8//z/
/P/8//z//P/8//z//P/8//z//v/+//7//v/8//z//P/8//7//v/+//7//v/+//7//v/8
//z//P/8//7//v/+//7//P/8//z//P/8//z//P/8//z//P/8//z//P/8//z//P/8//z/
/P/8//z//P/8//z//P/8//z//P/+//7//v/+//z//P/8//z//v/+//7//v/8//z//P/8
//7//v/+//7/AAAAAAAAAAD+//7//v/+////AAABAAIABAAEAAQABAACAAIAAgACAAQA
BAAEAAQABgAJAAoACgAJAAkACQAJAAoACgAKAAoACgAJAAgABwAEAAMAAgABAP7//f/7
//n/+//8//z/+//7//v/+//7//v/+v/6//r/+v/6//r/+v/5//n/+f/5//f/9//3//f/
+f/4//j/+P/4//j/+P/4//j/+P/4//j/+P/4//j/+P/4//j/+P/4//j/+P/2//T/8f/x
//D/8P/0//b/+/8CAAsAFQAjADUATgBqAIIAlwCtALwAxQDHAMEAtQCiAJEAegBmAFoA
VQBKADoAKQAcABUAEAAHAAAA/f/5//X/8//z//L/9P/z//H/8P/v/+//7//v//H/8f/x
//H/8f/w//D/8P/w//D/8P/w//D/8P/w//D/7v/u/+7/7v/t/+3/7f/t/+//7//w//D/
7v/u/+3/7f/v/+//7//v/+3/7f/t/+z/7v/u/+//7//u/+7/7//v/+7/7v/u/+7/7f/t
/+3/7f/r/+v/6//r/+3/7v/u/+3/7f/t/+3/7f/r/+v/6//r/+3/7P/s/+z/6v/q/+r/
6f/p/+n/6P/o/+j/6P/o/+f/5//n/+X/5f/l/+X/4//j/+X/5P/j/+L/4v/h/+D/3//c
/9z/3P/a/9n/2P/X/9f/1v/V/9T/0//T/9P/0v/S/9L/0f/R/9H/0//T/9P/0//U/9X/
1f/V/9X/1v/W/9j/2f/b/9v/2//d/9//4P/g/+T/5f/n/+j/6P/r/+3/7f/u//H/8//z
//b/9v/4//n/+v/7//v//P/+//7///////3//v/+////AAAAAAAAAAAAAAAAAQABAAEA
AQABAAEAAgACAAIAAgAAAAAAAAAAAAIAAgACAAIAAgACAAIAAgACAAMAAwADAAMAAwAD
AAIAAgADAAMAAwACAAIAAgACAAIAAgACAAIAAgACAAIAAgABAAEAAQABAP/////+//7/
//////////////7//v/+//7//v/+//7/AAD//////////////v/+//z//P/8//z//P/7
//v/+//9//3//f/9//3//f/9//z//P/8//z//P/8//z//P/7//v//P/8//z//P/8//v/
+//8//z/+//7//v/+//7//v/+//8//z//P/8//z//P/8//z//P/8//z//P/8//z//P/8
//z//f/9//z//P/9//3//f/9//z//P/9//3//f/9//v/+//7//v//f/9//3//P/8//7/
/v/+//7//P/8//z//P/+//7//v/+//7//v/+//7//v/+//7//v8AAAAAAAAAAP7//v/+
//7//v/+//7//v/+//7//v/+//7//v/+//7//v/+//7//v/+//7//v/+//7//v/+//7/
/v/+//7//v/+//7//v/+//7//v/+//7//v/+//7//v/+//7//v/+/wAAAAAAAAAA/v/+
//7//v/+//7//v/+//7//v/+//7//v/+//7//v/+//7//v/+//7//v/+//7//v/+//7/
/v/+//7//v/+//7//v/+//7/AAAAAAAAAAD+//7//v/+/wAAAAAAAAAAAAAAAAAAAAAC
AAIAAgACAAIAAgACAAIAAgACAAIAAgAEAAQABAAEAAUABgAHAAgABgAGAAYABgAGAAYA
CQAKAAoACwALAAsACwAMAAwADAAOAA4ADQAMAAsACgAJAAgABwAEAAMAAQD9//3//v/+
//////////////////7//v/+//7//v/+//7//f/9//3//f/9//3//f/9//3//P/8//z/
/P/8//z//P/8//z//P/8//z//P/8//z//P/8//z//v/8//r/+v/8//n/9f/y//L/8v/2
//n//v8DAAsAFQAjADQASgBiAH0AlwCsAL8AzQDTANEAygC9AKwAnACGAHMAagBmAFkA
SAA3ACYAGQASAAsAAwD///3/+f/4//j/9//1//b/9f/1//X/9f/z//P/8//z//X/9P/0
//T/9P/0//T/9P/y//L/8v/y//T/9P/0//T/8//z//P/8//z//P/9P/0//L/8v/x//H/
8f/x//H/8f/z//P/8//y//D/8P/x//H/8P/w//H/8f/y//L/8v/y/+//7//v/+//8f/x
//H/8f/v//D/8P/v//H/8f/x//H/7//v/+//7//v/+7/7v/u/+7/7v/u/+3/7f/t/+z/
7P/u/+7/7v/t/+v/6//p/+n/6//r/+n/6f/p/+j/5//m/+b/5f/k/+P/4v/i/+L/4P/d
/9z/2//b/9z/2//a/9n/1//X/9b/1v/W/9X/1f/V/9X/1f/V/9X/1v/X/9f/1//X/9j/
2P/a/9v/3f/d/93/3//h/+L/4v/k/+X/5//o/+j/6//t/+3/8P/z//X/9f/2//b/+P/5
//z//f/9//7/AAAAAAEAAQABAAIAAgADAAIAAgACAAIABAAEAAUABQAFAAUABQAFAAYA
BgAGAAYABgAGAAYABgAGAAYABgAGAAYABgAGAAYABgAHAAcABwAHAAcABwAGAAYABwAH
AAcABgAGAAYABgAGAAYABgAGAAYABgAGAAYABQAFAAUABQAFAAUABAAEAAMAAwADAAMA
BQAEAA==
         </WaveFormData>
      </LeadData>
      <LeadData>
         <LeadByteCountTotal>10000</LeadByteCountTotal>
         <LeadTimeOffset>0</LeadTimeOffset>
         <LeadSampleCountTotal>5000</LeadSampleCountTotal>
         <LeadAmplitudeUnitsPerBit>4.88</LeadAmplitudeUnitsPerBit>
         <LeadAmplitudeUnits>¦ÌV</LeadAmplitudeUnits>
         <LeadHighLimit>2147483647</LeadHighLimit>
         <LeadLowLimit>268435456</LeadLowLimit>
         <LeadID>II</LeadID>
         <LeadOffsetFirstSample>0</LeadOffsetFirstSample>
         <FirstSampleBaseline>0</FirstSampleBaseline>
         <LeadSampleSize>2</LeadSampleSize>
         <LeadOff>FALSE</LeadOff>
         <BaselineSway>FALSE</BaselineSway>
         <ExcessiveACNoise>FALSE</ExcessiveACNoise>
         <MuscleNoise>FALSE</MuscleNoise>
         <LeadDataCRC32>3677466477</LeadDataCRC32>
         <WaveFormData>
CAAIAAgACAAIAAgACAAIAAgACAAIAAgACAAIAAgACAAGAAYABgAGAAYABgAGAAYABgAG
AAYABgAGAAYABgAGAAYABgAGAAYABgAGAAYABgAIAAgACAAIAAgACAAIAAgABgAGAAYA
BgAIAAgACAAIAAgACAAIAAgABgAGAAYABgAGAAYABgAGAAYABgAGAAYABAAEAAQABAAE
AAQABAAEAAQABAAEAAQABAAEAAQABAAEAAQABAAEAAQABAAEAAQABAAEAAQABAAEAAQA
BAAEAAIAAgACAAIABAAEAAQABAAEAAQABAAEAAQABAAEAAQABAAEAAQABAAEAAQABAAE
AAQABAAEAAQABgAGAAYABgAGAAYABgAGAAQABAAEAAQABAAEAAQABAAGAAYABgAGAAYA
BgAGAAYABAAEAAQABAAEAAQABAAEAAQABAAEAAQABAAEAAQABAAEAAQABAAEAAQABAAE
AAQABAAEAAQABAAEAAQABAAEAAQABAAEAAQABAAEAAQABAAEAAQABAAEAAQABAAEAAQA
AgACAAIAAgACAAIAAgACAAIAAgACAAIABAAEAAQABAACAAIAAgACAAIAAgACAAIAAgAC
AAIAAgACAAIAAgACAAIAAgACAAIAAAAAAAAAAAACAAIAAgACAAIAAgACAAIAAgACAAIA
AgACAAIAAgACAAIAAgACAAIAAgACAAIAAgACAAIAAgACAAAAAAAAAAAAAQACAAMABAAE
AAQABAAEAAQABAAEAAQABgAGAAYABgAIAAgACAAIAAkACgALAAwADgAOAA4ADgAOAA4A
DgAOABAAEAAQABAAEAAQABAAEQASABMAFAAVABYAFwAYABkAGQAZABcAFQATABIAEgAS
ABIAEQAQAA4ACwAJAAgABwAGAAUAAwADAAIAAgABAAAA/f/9//3//P/8//z//P/8//z/
+//7//v/+//6//r/+v/6//r/+f/5//v/+//7//v/+//7//v/+//5//n/+f/5//n/+P/4
//j/+f/7//v/+f/5//j/9P/x/+//6v/q/+z/7P/v//f///8FAA0AGAAnADIAOgBIAFwA
bgB7AH0AdABtAF0ANwAVAA4AEwAbACIAIQASAAQA/f/7//v//v8AAP7//v/8//v/+//7
//r/9//3//f/9//3//f/9//3//X/9f/1//X/9P/0//T/9P/0//T/9P/0//L/8v/y//L/
9P/0//T/9P/0//T/9P/0//L/8v/y//H/8//z//P/8//x//H/8f/x//H/8f/x//H/8//z
//P/8//z//P/8//z//D/8P/w//D/8v/y//P/8//z//P/8//z//H/8f/x//L/8v/y//H/
8P/y//P/8//y//L/8v/y//L/8P/w//D/8P/w//D/8P/w//D/8P/w//D/8P/w//D/8P/u
/+//7//v//H/8f/x//D/7v/v/+//7//x//H/8f/x//L/8//z//T/9P/0//T/9P/z//P/
9P/0//T/9P/2//b/9//3//f/+f/5//n/+//7//3//v/+//7/AgACAAMAAwAEAAQABQAF
AAMAAwAEAAQABwAHAAcABwAHAAgACAAIAAYABgAGAAYABAAEAAQABAAFAAUABQAFAAUA
BQAFAAUABAAEAAQABAAEAAQABAAEAAQABQAFAAUAAgACAAIAAQABAAIAAgACAAQABAAE
AAMAAwADAAMAAwADAAMAAwADAAMAAwACAAIAAgACAAIAAgACAAMAAwADAAMAAwADAAMA
BQAEAAQABAAEAAQABAAEAAQAAwADAAQABAAEAAQABAAEAAQAAwADAAMAAwADAAMAAQAB
AAIAAgACAAIAAgABAAMAAwADAAMAAQABAAEAAAACAAIAAgACAAIAAgABAAEAAQABAAEA
AQD///////////////////7/AAAAAAAAAAD+//7//f/9//3//v/+//7//v/9//3//f/9
//3//f/+//7//v/9//3//v/+//7//f/9//3//f/9//3//f/9//3//f/9//7//v/8//z/
/P/8//7//v/+//7//v/+//7//v/+//7//v/+//7//P/8//z//P/+//7//v/+//7//v/+
//7//v/+//7//v/8//z//P/8//7//v/+//7//P/8//z//P/8//z//P/8//7//v/+//7/
/P/8//z//P/8//z//P/8//z//P/8//z//P/8//z//P/6//r/+v/6//r/+v/6//r/+v/6
//r/+v/6//r/+v/6//r/+v/6//r/+v/6//r/+v/6//r/+v/6//r/+v/6//r/+v/6//r/
+v/6//r/+v/6//r/+v/6//r/+v/6//r/+v/6//r/+v/6//r/+v/6//r/+v/6//r/+v/6
//r/+v/6//r/+v/6//r//P/8//z//P/+//7//v/+////AAABAAIAAgACAAIAAgADAAQA
BQAGAAYABgAGAAYACAAIAAgACAAIAAgACAAJAAoACwAMAA0ADAANAA4ADwAPAA8ADQAL
AAsACgAKAAoADAALAAoACAAFAAMAAgABAAAA///9//3/+v/6//n/+P/1//X/9f/0//T/
9P/0//T/9P/z//P/8//z//L/8v/y//L/8v/x//H/8f/x//H/8f/x//H/8f/x/+//7//v
/+//8f/w//D/8P/x//H/8f/x/+//7v/s/+v/5//k/+D/3v/g/+P/5//t//f///8IABUA
IgAsADgASgBgAHEAewB4AHEAaQBTACkACAADAAkAEAAZABYABgD5//X/9f/0//b/9v/2
//T/8//z//P/8v/v/+//7//v/+//7//v/+//7f/t/+3/7f/s/+z/7P/s/+z/7P/s/+z/
7P/s/+z/7P/s/+z/7P/s/+z/7P/s/+z/7P/s/+z/6//r/+v/6//r/+n/6f/p/+n/6//r
/+v/6//r/+v/6//r/+v/6//r/+v/7P/s/+z/7P/q/+r/6//r/+v/6//r/+v/6//r/+v/
7P/s/+z/6//q/+r/6//r/+r/6v/q/+r/6v/q/+r/6v/q/+r/6v/q/+r/6v/q/+r/6v/q
/+r/6v/q/+r/6//r/+v/7f/t/+3/7P/s/+3/7f/t/+3/7f/t/+3/7P/t/+3/7v/u/+7/
7v/u/+//7//w//D/8P/w//L/8v/1//X/9f/3//X/9f/3//f/+f/6//r/+v/8//z//f/9
//7//v///////////wAAAAABAAEAAQABAAEAAgACAAIAAAAAAAAAAAACAAIAAgACAAEA
AQABAAEA//////////8AAAAAAAAAAAAAAAAAAAAA/v/////////+//7//v/9//3//v/+
//7//v/+//7//f/9//3//f/9//////////////////7//v/+//7//v/+//z//f/9//3/
/f/9//3//f////7//v/+//7//v/+//7//v/9//3//v/+//7//v/+/wAAAAD/////////
////////////AAAAAAAAAAAAAP/////////////////////+//7//v/+//7//v/+//3/
/f/9//3//f/9/////////////////////v/+//7//v/+//7//v/9//3//f/+//7//v/+
//3//f/9//3//f/9//7//v/+//3//f/+//7//v/9/////////////f/9//3//f/9//3/
/v/+//7//v/+//7//v/+//7//v/+//7//v/+//7//v/+//7//v8AAAAAAAAAAAAAAAAA
AAAAAAAAAAAAAAD+//7//v/+/wAAAAAAAAAAAAAAAAAAAAD+//7//v/+//7//v/+//7/
AAAAAAAAAAD+//7//v/+//7//v/+//7/AAAAAAAAAAAAAAAAAAAAAAAAAAAAAAAA/v/+
//7//v8AAAAAAAAAAAAAAAAAAAAAAAAAAAAAAAAAAAAAAAAAAAAAAAAAAAAAAAAAAAAA
AAACAAIAAgACAAAAAAAAAAAAAgACAAIAAgACAAIAAgACAAIAAgACAAIABAAEAAQABAAC
AAIAAgACAAQABAAEAAQAAgACAAIAAgACAAIAAgACAAIAAgACAAIABAAEAAQABAAEAAQA
BAAEAAQABAAEAAQABQAGAAcACAAKAAoACgAKAAwADAAMAAwADQAOAA8AEAAQABAAEAAQ
ABIAEgASABIAFAAUABQAFAASABMAFAAVABYAFwAYABkAGgAbABsAGwAbABkAGQAYABgA
GAAYABcAFgAUABEADwAOAA0ACgAJAAcABwAGAAYABQAEAAMAAwADAAIAAgACAAIAAgAC
AAEAAQABAAEAAAAAAAAAAAAAAP//////////AQABAAEAAQABAAEAAQABAAEAAQABAAAA
/v/+//////8BAP/////+//z/+//5//T/8P/w//L/8//3////BwAPABgAIwAuADgAQgBU
AGgAeQCBAH4AdQBtAFkAMQAMAAUACwASAB8AIAAOAAMAAwADAAIABgAGAAYABgAHAAUA
AwAEAAEAAQABAAEAAQABAAEAAQD///////////7//v/+//7//v/+//7//v/+//7//v/+
//7//v/+//7//v/+//7//v/+//7//v/9/////////////f/9//3//f//////////////
///////////////////+//7//v/+//7//v////////////////////////8AAAAAAAD/
//7/AAABAAEAAAAAAAAAAAAAAAAAAAAAAAAAAAAAAAAAAAACAAIAAgACAAIAAgACAAIA
AgADAAMAAwADAAMAAwACAAIAAwADAAMAAwADAAMAAwAEAAUABQAGAAYABgAGAAYABwAH
AAgACAAIAAgACgAKAAsACwALAA0ADQANAA8ADwANAA4ADgAOABAAEAARABEAFAAUABUA
FQAVABUAFgAWABUAFQAVABUAFQAWABYAFgAWABYAFgAWABYAFgAWABYAFQAVABUAFQAV
ABUAFQAVABQAFAAUABQAEgASABIAEgASABMAEwATABIAEgASABEAEQASABIAEgASABIA
EgARABMAEwATABMAEQARABEAEQARABEAEAAQABIAEgASABIAEQARABAADwAPAA8ADwAP
ABEAEAAQABAAEgASABIAEgAQAA8ADwAQABAAEAAQABAAEgASABEAEQARABEAEQARAA8A
DwAQABAAEAAQABAADwARABEAEQARABEAEQARABAAEAAQABAAEAAQABAADwAPAA0ADQAN
AA0ADQANAA0ADQAPAA8ADwAOAAwADAAMAAwADAAMAAsACwANAA4ADgAOAA4ADQANAA0A
CwALAAsADAAMAAwACwALAAwADAAMAAsACwALAAsACwALAAsACwALAAsACwAMAAwACgAK
AAoACgAMAAwADAAMAAoADAAMAAwADAAMAAwADAAMAAwADAAMAAwACgAKAAoACgAKAAoA
CgAKAAwADAAMAAwACgAKAAoACgAKAAoACgAKAAoACgAKAAoACgAKAAoACgAKAAoACgAK
AAoACgAKAAoACgAKAAoACgAKAAoACgAKAAgACAAIAAgACAAIAAgACAAIAAgACAAIAAgA
CAAIAAgACAAIAAgACAAIAAgACAAIAAgACAAIAAgACAAIAAgACAAIAAgACAAIAAgACAAI
AAgACAAIAAgACAAIAAgACAAIAAgACAAIAAgABgAGAAYABgAIAAgACAAIAAgACAAIAAgA
BgAGAAYABgAGAAYABgAGAAYABgAGAAYABgAGAAYABgAGAAYABgAGAAcACAAJAAoADAAM
AAwADAAOAA4ADgAOABAAEAAQABAAEgASABIAEgAUABQAFAAUABIAEgASABIAEwAUABUA
FgAZABoAGwAcABsAGwAbABkAFwAXABYAFgAUABQAEwASABAADQALAAoACQAGAAUAAwAD
AAIAAgABAAAA/////////v/+//7//v/+//7//f/9//3//f/8//z//P/8//z/+//7//v/
+//7//n/+f/5//n/+//7//v/+//7//v/+v/6//r/+f/5//n/+f/3//b/8v/v/+3/6v/q
/+z/8P/1//v/AwALABMAHAAnADIAOgBMAGAAdAB/AH8AdABrAFUALQARABAAFwAdACQA
HwAOAAIA/f/5//n//P/+//7//P/6//n/+f/3//b/9f/1//X/9f/1//X/9f/1//P/8//z
//P/8P/w//D/8P/y//L/8v/y//D/8P/w//D/8P/w//D/8P/w//D/8P/w/+7/7v/u/+3/
7f/t/+3/7f/v/+//7//v/+//7//v/+//7f/t/+3/7f/t/+3/7f/t/+r/6v/q/+r/6v/q
/+v/6//t/+3/7f/t/+v/6//r/+z/7P/s/+v/6v/s/+3/7f/s/+v/6v/p/+j/6v/q/+r/
6v/o/+j/6P/o/+j/6P/o/+j/5v/m/+b/5v/m/+f/5//n/+f/5//n/+b/5P/l/+X/5f/n
/+f/5//n/+b/5//n/+j/5v/m/+b/5v/n/+f/6P/o/+j/6P/q/+r/6//r/+v/7f/t/+3/
7//v/+//8P/w//D/9P/0//X/9f/0//T/9f/1//f/9//4//j/9//3//f/9//3//j/+P/4
//j/+P/4//j/+P/4//j/+P/3//f/9//3//X/9f/1//X/9v/2//b/9v/0//T/9P/0//T/
9f/1//X/9P/0//T/8//z//T/9P/0//L/8v/y//H/8//z//P/8//x//H/8f/x//H/8f/w
//D/8v/y//L/8v/w//H/8f/x//H/8f/x//H/8//y//L/8v/y//L/8v/y//L/8f/x//L/
8P/w//D/8P/w//D/7//v/+//7//v/+//7//v//D/8P/w//D/8P/v/+//7//v/+//7//v
/+//7v/u/+7/7v/u/+z/7P/r/+v/6//r/+v/6//r/+v/6//r/+3/7f/t/+z/7P/s/+z/
7P/s/+z/6//r/+v/7P/s/+z/6v/p/+n/6f/p/+n/6f/q/+z/7P/r/+v/7P/s/+z/6//p
/+n/6f/p/+n/6f/p/+n/6f/p/+r/6v/q/+r/6v/q/+j/6v/q/+r/6v/q/+r/6v/q/+j/
6P/o/+j/6P/o/+j/6P/o/+j/6P/o/+j/6P/o/+j/6v/q/+r/6v/q/+r/6v/q/+r/6v/q
/+r/6P/o/+j/6P/o/+j/6P/o/+j/6P/o/+j/6P/o/+j/6P/o/+j/6P/o/+j/6P/o/+j/
6P/o/+j/6P/o/+j/6P/o/+j/6P/o/+j/6P/o/+j/6P/o/+j/6P/o/+j/6P/o/+j/6P/o
/+j/6P/o/+j/6P/o/+j/6P/o/+j/6P/o/+j/6P/q/+r/6v/q/+j/6P/o/+j/6P/o/+j/
6P/o/+j/6P/o/+j/6P/o/+j/6P/o/+j/6P/o/+j/6P/o/+r/6v/q/+r/7P/s/+z/7P/t
/+7/7//w//L/8v/y//L/9P/0//T/9P/2//b/9v/2//j/+P/4//j/9v/2//f/+P/5//r/
+//8//3//v//////AQD///3//f/6//r/+v/6//v/+v/4//X/8//y//H/7v/t/+v/6//q
/+r/6f/o/+f/5//n/+b/5v/m/+b/5v/m/+X/5f/l/+X/5P/k/+T/5P/k/+P/4//j/+P/
4//j/+P/4//j/+P/4//j/+P/4//j/+L/4v/i/+P/4//j/+P/4//g/97/3f/Z/9b/0v/S
/9L/1f/Z/+P/6//z//r/BwAUACAAKgA8AFAAYwBtAGoAYQBZAEUAGwD4//P/+f/+/wkA
CAD2/+v/6f/n/+b/6v/q/+j/6P/n/+f/5f/m/+P/4//j/+P/4//j/+P/4//h/+H/4f/h
/+D/4P/g/+D/4P/g/+D/4P/g/+D/4P/g/+D/4P/g/+D/4P/g/+D/4P/g/+D/4P/f/+H/
4f/h/+H/4f/h/+H/4f/f/9//3//f/+H/4f/h/+H/4f/h/+H/4f/g/+D/4P/g/+D/4P/h
/+H/4f/h/+H/4f/f/9//3//g/+L/4v/h/+D/4P/h/+H/4P/g/+D/4P/g/+D/4P/g/+D/
4P/g/+D/4P/g/+D/4P/g/+L/4v/i/+L/4P/h/+H/4f/h/+H/4f/g/+D/4f/h/+H/4//j
/+P/4//i/+P/4//k/+T/5P/k/+T/5//n/+j/6P/m/+b/6P/o/+n/6f/p/+v/6//r/+3/
7f/v//D/8P/w//L/8v/z//P/9P/0//X/9f/1//X/9v/2//f/9//3//f/9//4//j/+P/2
//b/9v/2//b/9v/2//b/9f/1//X/9f/1//X/9f/1//T/9P/0//T/9P/0//T/9P/0//X/
9f/1//T/9P/0//P/9f/2//b/9v/2//b/9v/1//X/9f/1//X/9f/1//X/9f/3//f/9v/2
//T/9P/0//T/9P/1//X/9f/1//X/9f/1//f/9v/2//b/9v/2//b/9v/4//f/9//4//b/
9v/2//b/+P/4//f/9//3//f/9//3//f/9//4//j/+P/4//j/9//3//f/9//3//f/9//3
//b/+P/4//j/+P/4//j/9//3//f/9//3//f/9//3//f/9//3//f/9//2//b/9v/2//b/
9v/2//X/9f/1//b/9v/2//b/9f/1//X/9f/1//X/9v/2//b/9f/1//b/9v/2//X/9f/1
//X/9f/3//f/9//3//X/9f/2//b/9v/2//b/9v/4//b/9v/2//b/9v/2//b/9v/2//b/
9v/2//b/9v/2//b/9v/2//b/9v/2//b/9v/2//b/9v/2//b/9v/2//b/9v/2//b/9v/2
//j/+P/4//j/+P/4//j/+P/2//b/9v/2//b/9v/2//b/+P/4//j/+P/4//j/+P/4//b/
9v/2//b/9v/2//b/9v/2//b/9v/2//j/+P/4//j/+P/4//j/+P/4//j/+P/4//j/+P/4
//j/9v/2//b/9v/4//j/+P/4//j/+P/4//j/+P/4//j/+P/4//j/+P/4//j/+P/4//j/
+P/4//j/+P/4//j/+P/4//j/+P/4//j/+P/4//j/+P/4//j/+P/4//j/+P/4//j/+v/6
//r/+v/7//z//f/+////AAABAAIAAgACAAIAAgAEAAQABAAEAAYABgAGAAYABgAGAAYA
BgAGAAcACAAJAAoACwAMAA0ADgAPAA8ADwAPAA0ADQAMAAoACgAKAAkACgAIAAUAAwAC
AAEA/v/9//v/+//6//r/+f/4//f/9//1//T/9P/0//b/9v/2//X/9f/1//X/9P/y//L/
8v/y//P/8//z//P/8f/x//H/8f/x//H/8f/x//H/8f/x//D/8v/y//P/8//z//P/8//y
//D/7f/r/+b/5P/i/+L/4//l/+v/8//7/wIADQAYACQALgA6AEwAXwBtAHAAaQBhAFMA
MwAIAPX/9//+/wkAEgAIAPv/9f/1//T/9v/4//j/+P/5//f/9//2//P/8//z//P/8f/x
//H/8f/x//H/8f/x//D/8P/w//D/8P/w//D/8P/w//D/8P/w//D/8P/w//D/7v/u/+7/
7v/w//D/8P/v/+//7//v/+//7//v/+//7//x//H/8f/x/+//7//v/+//7//v/+//7//w
//D/8P/w//D/8P/x//H/7//v/+//7//v/+//7//w//D/8P/v/+7/8P/x//H/8P/w//D/
8P/w//D/8P/w//D/7v/u/+7/7v/u/+7/7v/u//D/8P/w//D/8P/x//H/8f/x//H/8f/w
//L/8//z//P/8//z//P/8//0//X/9f/2//b/9v/2//b/9//3//j/+P/2//b/+P/4//f/
9//3//n/+f/5//v/+//9//7//v/+//7//v//////AAAAAAEAAQADAAMABAAEAAUABQAF
AAUAAwAEAAQABAACAAIAAgACAAQABAAEAAQABQAFAAUABQADAAMAAwADAAIAAgACAAIA
AgACAAIAAgAAAAEAAQABAAAAAAAAAP////8AAAAAAAAAAAAAAAD/////////////AQAB
AAEAAQABAAEAAAAAAP7//v/+//7//v////////8BAAEAAQABAP///v/+//7//v/+//7/
/v/+//3//f/+//7//v/+//7//v/+//3//f/9//3//f/9//3//f/+//7//v/+//7//f/9
//3//f/9//3//f/9//z//P/8//z//P/8//z/+//7//v/+//7//v/+//7//v/+//7//v/
+//6//j/+P/4//j/+v/6//n/+f/5//r/+v/6//j/9//3//f/+f/5//n/+v/6//r/+f/5
//r/+v/6//n/9//3//f/9//5//n/+f/5//n/+f/6//r/+v/6//r/+v/6//r/+v/6//j/
+P/4//j/+P/4//j/+P/4//j/+P/4//j/+P/4//j/+P/6//r/+v/6//j/+P/4//j/+v/6
//r/+v/4//j/+P/4//j/+P/4//j/+v/6//r/+v/6//r/+v/6//j/+P/4//j/+P/4//j/
+P/4//j/+P/4//j/+P/4//j/+v/6//r/+v/6//r/+v/6//r/+v/6//r/+v/6//r/+v/6
//r/+v/6//z//P/8//z/+v/6//r/+v/6//r/+v/6//r/+v/6//r/+v/6//r/+v/6//r/
+v/6//r/+v/6//r/+v/6//r/+v/6//r/+v/6//r/+v/6//r/+v/6//r/+v/7//z//f/+
/wAAAAAAAAAAAQACAAMABAAGAAYABgAGAAgACAAIAAgACAAIAAgACAAKAAoACgAKAAwA
DAANAA4ADwAQABEAEgARABIAEwATABIADwAMAAsADAAMAAwADAAJAAgABgADAAMAAgAB
AP7//f/7//v/+v/6//n/+P/3//f/9//2//b/9v/2//b/9v/1//X/9f/1//T/9P/0//T/
8v/x//H/8f/z//P/8//z//X/9f/1//X/9P/z//L/8f/y//L/8v/z//P/8//x/+//7v/q
/+X/4//i/+L/5P/o//H/+f///wcAEwAiAC0ANABCAFYAagB4AH0AdwBsAFkANQATAAsA
EAAVAB0AHAANAP7/+P/z//H/8//2//b/9v/2//T/9f/1//P/8P/t/+3/7f/t/+3/7f/t
/+3/7f/t/+3/7f/s/+z/7P/s/+z/7P/s/+z/7P/s/+z/7P/s/+z/7P/s/+7/7v/u/+7/
7P/s/+z/6//t/+3/7f/t/+3/7f/t/+3/7f/t/+3/7f/t/+3/7f/t/+3/7f/t/+3/7P/s
/+z/7P/q/+r/6//r/+v/6//r/+v/6//r/+v/7P/q/+r/6f/o/+r/6//r/+r/6v/q/+r/
6v/q/+r/6v/q/+j/6P/o/+j/6P/o/+j/6P/o/+j/6P/o/+j/6f/p/+n/6f/p/+n/6P/o
/+n/6f/p/+n/6f/p/+n/6P/p/+n/6v/q/+r/6v/q/+v/6//s/+z/7v/u//D/8P/x//H/
8f/z//H/8f/z//P/9f/2//b/9v/4//j/+f/5//r/+v/7//v/+//7//z//P//////////
////AAAAAAAAAAAAAAAAAAAAAAAAAAAAAP////////////////////8AAAAAAAAAAAAA
AAAAAAAAAAABAAEAAQAAAAAAAAD/////AAAAAAAAAAAAAAAA////////////////////
//////////7//v/+//7//v/+//7///////////////////////7//v/+//7//v/+//7/
/P/7//v//P/+//7//v/+//7//v/9//3//f/9//3//f/9//3//v/+//7//v/+//3/+//7
//v/+//9//3//f/8//z//P/8//z//P/8//v/+//7//v/+//7//v/+//7//v/+//7//v/
+v/8//z//P/8//r/+v/5//n/+//8//z//P/8//v/+//7//v/+//7//z//P/8//v/+//8
//z//P/7//v/+//7//v/+//7//v/+//7//v//P/8//z//P/8//z//P/8//z//P/8//z/
/P/8//z//P/8//z//P/8//z//P/8//z//P/8//z//P/8//z//P/8//z//P/8//z//P/8
//z//P/8//z//P/8//z//P/8//z//P/8//z//P/8//z//P/8//z//P/8//z//P/8//z/
/P/8//z//P/8//z//P/8//7//v/+//7//P/8//z//P/8//z//P/8//7//v/+//7//P/8
//z//P/8//z//P/8//z//P/8//z//P/8//z//P/8//z//P/8//z//P/8//z//P/8//z/
/P/8//z//P/8//z//P/8//z//v/+//7//v/+//7//v/+//7//v/+//7///8AAAEAAgAE
AAQABAAEAAYABgAGAAYABwAIAAkACgAKAAoACgAKAAwADAAMAAwADAAMAAwADQAOAA8A
EAARABIAEwAUABUAFQAVABMAEQARABAAEAAQABAADwAOAAwACQAHAAYABQACAAEA////
//7//v/9//z/+//7//v/+v/6//r/+v/6//r/+f/5//n/+f/4//j/+P/4//j/9//3//f/
9//3//f/9//3//f/9//3//f/9//3//f/9v/2//b/9//3//f/9//1//T/8v/v/+v/6P/m
/+b/5v/p/+//9////wkAEgAdACoANgBCAFQAaAB3AH0AeABvAGUASQAfAAIAAwAJABIA
HQAWAAQA+//5//n/+v/8//z//P/8//v/+f/3//b/9f/1//X/9f/z//P/8//z//P/8//z
//P/8v/y//L/8v/y//L/8v/y//L/8v/y//L/8v/y//L/8v/y//L/8v/y//L/8v/y//H/
8f/x//H/8f/x//H/8f/x//H/8f/x//H/7//v/+//7//x//H/8f/x//D/8P/w//D/8P/w
//H/8f/v/+//7//v//D/8f/y//T/8//y//D/7v/w//H/8f/w//D/8P/w//D/8P/w//D/
8P/w//D/8P/w//D/8P/w//D/8P/w//D/8P/w//H/8f/x//H/8f/x//D/8P/x//H/8f/x
//H/8f/x//L/8//z//T/9P/0//T/9P/1//X/9v/2//b/9v/4//j/+f/5//n/+//7//v/
/f/9//3//v/+//7/AAAAAAEAAQACAAIAAwADAAMAAwAEAAQABQAFAAUABQAFAAYABgAG
AAYABgAGAAYABgAGAAYABgAFAAUABQAFAAUABQAFAAUAAgACAAIAAgAEAAQABAAEAAIA
AwADAAMAAgACAAIAAQABAAIAAgACAAIAAgACAAEAAQABAAEAAQABAAEAAQABAAEAAQAA
AAAAAAAAAAAAAAAAAAEAAQABAAEAAQABAAEAAwACAAIAAgACAAIAAgACAAIAAQABAAIA
AgACAA==
         </WaveFormData>
      </LeadData>
      <LeadData>
         <LeadByteCountTotal>10000</LeadByteCountTotal>
         <LeadTimeOffset>0</LeadTimeOffset>
         <LeadSampleCountTotal>5000</LeadSampleCountTotal>
         <LeadAmplitudeUnitsPerBit>4.88</LeadAmplitudeUnitsPerBit>
         <LeadAmplitudeUnits>¦ÌV</LeadAmplitudeUnits>
         <LeadHighLimit>2147483647</LeadHighLimit>
         <LeadLowLimit>268435456</LeadLowLimit>
         <LeadID>V1</LeadID>
         <LeadOffsetFirstSample>0</LeadOffsetFirstSample>
         <FirstSampleBaseline>0</FirstSampleBaseline>
         <LeadSampleSize>2</LeadSampleSize>
         <LeadOff>FALSE</LeadOff>
         <BaselineSway>FALSE</BaselineSway>
         <ExcessiveACNoise>FALSE</ExcessiveACNoise>
         <MuscleNoise>FALSE</MuscleNoise>
         <LeadDataCRC32>4062417310</LeadDataCRC32>
         <WaveFormData>
8v/y//L/8v/w//D/8P/w//L/8v/y//L/8v/y//L/8v/0//T/9P/0//T/9P/0//T/9P/0
//T/9P/2//b/9v/2//b/9v/2//b/9v/2//b/9v/4//j/+P/4//r/+v/6//r/+v/6//r/
+v/8//z//P/8//z//P/8//z//v/+//7//v/+//7//v/+//7//v/+//7/AAAAAAAAAAD+
//7//v/+/wAAAAAAAAAA/v/+//7//v8AAAAAAAAAAAAAAAAAAAAA/v/+//7//v/+//7/
/v/+//7//v/+//7//v/+//7//v/+//7//v/+//z//P/8//z//P/8//z//P/8//z//P/8
//z//P/8//z//P/8//z//P/6//r/+v/6//z//P/8//z//P/8//z//P/6//r/+v/6//r/
+v/6//r//P/8//z//P/8//z//P/8//r/+v/6//r/+v/6//r/+v/6//r/+v/6//r/+v/6
//r/+v/6//r/+v/6//r/+v/6//r/+v/6//r/+v/6//r/+v/6//r/+v/6//r/+v/6//r/
+v/6//r/+v/6//r/+v/6//r/+v/6//r/+v/6//r/+v/6//r/+v/6//r/+v/6//r/+v/6
//r/+v/6//r/+v/6//r/+v/6//r/+v/6//r/+v/6//r/+v/6//r/+v/6//r/+v/6//r/
+v/6//r/+v/6//r/+v/6//r/+v/6//r/+v/6//r/+v/6//r/+v/6//r/+v/6//r/+v/6
//r/+v/6//z//P/8//z//v/+//7//v///wAAAQACAAQABAAEAAQABAAEAAQABAAAAP7/
/P/6//b/9P/w/+r/6P/m/+T/5P/m/+b/5v/n/+j/6P/o/+j/6P/o/+j/6P/p/+n/6v/s
/+3/7v/v//D/8f/z//T/9f/3//f/9//3//j/+P/4//j/+P/4//j/+P/4//j/+f/5//n/
+f/6//r/+v/7//v/+//7//v//P/8//z//P/8//z//P/9//3//f/9//3//f/9////////
/////v/+//7/AAAGAA4AFgAbAB8AIAAfAB0AGgAUAAoAAgD7/+//2v+//6T/if9o/0j/
Lf8d/xT/Ef8Q/xj/L/9B/0j/SP9S/27/jf+l/73/1P/n//f/AQAIAA4AEQAQABIAEgAS
ABMAFAAVABUAFgAWABYAFwAXABcAGAAYABgAGQAZABkAGQAaABoAGgAaABoAGgAaABoA
GwAbABsAGwAbABsAGwAcABwAHAAcABwAHAAcAB0AHQAdAB0AHQAeAB4AHgAeAB4AHgAf
AB8AHwAfACAAIAAgACEAIQAhACEAIgAiACEAIQAiACIAIgAjACMAIwAkACUAJQAlACUA
JgAmACYAJwAnACgAKAApACkAKwArACsALQAtAC0ALgAuAC4AMAAxADIAMwAzADMANQA1
ADUANwA3ADgAOQA5ADoAOgA6ADsAPAA8ADwAPAA9ADsAOwA8ADwAPAA8ADwAPAA8ADwA
OwA5ADgANwA3ADYAMwAyADEAMAAvAC0ALAAqACkAJwAmACQAIAAeABwAGgAYABYAFAAS
ABIAEAANAAsACQAIAAYABgADAAIA//////7//v/+//3//P/7//r/+v/5//j/+P/4//f/
9//3//f/+f/5//j/+P/2//b/9v/1//X/9f/1//X/9//3//f/9//3//f/9//3//f/9//3
//f/9//3//f/9//3//f/9//3//f/+P/4//j/+P/4//j/+P/4//n/+f/5//n/+f/5//n/
+v/6//r/+//7//v/+//7//v//P/8//z//P/8//z//P/+//////////////8AAAAAAAAA
AAAAAAD+////////////////////AQABAAEAAQD/////AAAAAAAAAAAAAAAAAAAAAAAA
AAAAAAAA/////////////wAAAAAAAAAAAAAAAP/////////////+//7/AAAAAAAAAAD+
//7//v/9//3//f/9//3//f/9//3//f/9//3//f/8//7//v/+//7//P/8//z//P/8//v/
+//7//v/+//7//v/+v/6//r/+v/6//r/+v/6//r/+v/6//r/+v/6//r/+v/6//j/+P/4
//j/+P/4//j/+P/6//r/+v/6//r/+v/6//r/+P/4//j/+P/4//j/+P/4//j/+P/4//j/
+P/4//j/+P/4//j/+P/4//r/+v/6//r/+P/4//j/+P/4//j/+P/4//j/+P/4//j/+P/4
//j/+P/4//j/+P/4//j/+P/4//j/+P/4//j/+P/4//j/+P/4//j/+P/4//j/+P/4//j/
+P/4//j/+P/4//j/+P/4//j/+P/4//j/+P/4//j/+P/4//b/9v/2//b/9v/2//b/9v/4
//j/+P/4//j/+P/4//j/+v/6//r/+v/8//z//P/8//7//v/+//7///8AAAEAAgAEAAQA
BAAEAAAA/v/8//r/9v/0//D/6v/k/+L/4P/g/+D/4P/g/+H/4v/i/+L/4v/m/+b/5v/m
/+X/5f/m/+j/5//o/+n/6v/r/+3/7v/v//P/8//z//P/9P/0//T/9P/y//L/8v/y//L/
8v/z//P/9f/1//b/9v/0//X/9f/1//X/9f/2//b/9v/2//b/9v/2//f/9//3//f/9//3
//f/9//3//f/9//4//j/+P/6//z/AgAKABEAFwAaABsAGQAYABYADgAGAP3/9f/m/8//
tP+Z/3z/Vv83/x//DP///vj++P7//hf/Kv8u/y7/Qv9l/4f/of+8/9P/5f/z/wAABgAJ
AAwADAAMAA4ADwAOAA8ADwAQABAAEAARABEAEwAUABQAFAATABMAEwATABYAFgAWABYA
FAAUABQAFAAVABUAFQAVABUAFQAVABYAGAAYABgAGAAYABgAGQAZABcAFwAXABgAGAAY
ABgAGAAYABkAGQAZABsAHAAcABwAHQAdAB0AHQAeAB4AHQAdABwAHAAcAB0AHwAfACAA
IQAhACEAIQAiACAAIAAhACEAIgAiACMAIwAnACcAJwApACkAKQAqACoAKAAqACsALAAt
AC0ALQAvAC8ALwAxADEAMgAzADMANAA0ADQANQA2ADYANgA2ADcAOQA5ADoAOgA6ADoA
OgA6ADgAOAA3ADUANgA1ADUANAAxADAALwAuAC0AKwAqACgAJwAlACQAIgAeABwAGgAY
ABYAFAASABAADgAMAAkABwAFAAQAAgACAP///v/7//v/+P/4//j/9//2//X/9P/0//H/
8P/w//D/7//v/+//7//v/+//7v/u/+7/7v/u/+3/7f/t/+3/7f/t/+3/7f/t/+3/7f/t
/+3/7f/t/+3/7f/t/+3/7f/t/+3/7f/t/+3/7f/u/+7/7v/u/+7/7v/u/+7/7//v/+//
8f/x//H/8f/w//D/8P/x//H/8f/x//H/8f/y//L/8v/y//L/8v/y//L/8//z//P/8//z
//T/9P/0//T/9P/0//T/9f/1//X/9f/1//X/9f/1//X/9f/1//X/9f/2//b/9v/2//b/
9v/0//T/9P/0//T/9P/z//P/8//z//P/9P/0//T/9P/0//T/8//z//P/8//z//L/8v/y
//L/8v/y//L/8v/y//H/8f/x//H/8f/x//H/8f/x/+//7//v/+7/8P/w//D/8P/w//D/
8P/w/+7/7f/t/+3/7//t/+3/7//w/+7/7v/u/+7/7v/u/+7/7v/u/+7/7v/u/+z/7P/s
/+z/7P/s/+z/7P/s/+z/7P/s/+z/7P/s/+z/7P/s/+z/7P/s/+z/7P/s/+z/7P/s/+z/
7P/s/+z/7P/q/+r/6v/q/+z/7P/s/+z/6v/q/+r/6v/s/+z/7P/s/+r/6v/q/+r/6v/q
/+r/6v/q/+r/6v/q/+r/6v/q/+r/6v/q/+r/6v/q/+r/6v/q/+r/6v/q/+r/6v/q/+r/
6v/o/+j/6P/o/+r/6v/q/+r/6v/q/+r/6v/o/+j/6P/o/+r/6v/q/+r/6P/o/+j/6P/o
/+j/6P/o/+j/6P/o/+j/6P/o/+j/6P/o/+j/6P/o/+j/6P/o/+j/6P/o/+j/6P/o/+j/
6P/o/+r/6v/q/+r/7P/s/+z/7P/u/+7/7v/u/+//8P/x//L/9P/0//T/9P/z//L/8f/w
/+z/6v/o/+b/4f/c/9f/1P/S/9L/0v/S/9L/0//U/9T/1P/U/9b/1v/W/9b/1f/V/9b/
2P/Z/9r/2//c/93/3//g/+H/4//j/+P/4//k/+T/5P/k/+T/5P/k/+T/5P/k/+X/5f/l
/+X/5v/m/+b/5//n/+f/5//n/+j/6P/o/+j/6v/q/+r/6//p/+n/6f/p/+v/6//r/+v/
6f/p/+r/6v/s/+z/7v/y//r/AwAHAAwADwANAAwACgACAPj/8f/p/9j/wf+k/4n/av9E
/yX/Df/6/un+4P7e/uX++/4U/xr/HP8w/1P/d/+T/67/xf/X/+X/8P/4//3//v/+/wAA
AgABAAIAAwADAAQABAAEAAUABQAFAAYABgAGAAcABwAHAAcACAAIAAgACAAKAAoACgAK
AAsACwALAAsACwALAAsADAAMAAwADAAMAAwADAANAA0ADQANAA0ADgAOAA4ADgAOAA4A
DwAPAA8ADwAQABAAEAARABEAEQARABIAEgARABEAFAAUABQAFQAVABUAFgAXABcAFwAX
ABgAGAAYABkAGQAYABgAGQAZAB0AHQAdAB8AHwAfACAAIAAeACAAIQAiACMAIwAjACUA
JwAnACkAKQAqACsAKwAsACwALAAtAC4AMAAwADAAMQAvAC8AMAAwADAAMAAwADAAMAAw
AC8ALQAuAC0ALQAsACsAKgApACgAJQAjACIAIAAfAB0AHAAaABgAFgAUABIAEAAOAAwA
CgAIAAYAAwABAAAAAAD//wAA/v/+//z//f/6//r/+v/5//b/9f/0//T/8//y//L/8v/x
//H/8f/x//H/8f/w//D/8P/w//D/7//v/+//7//v/+//7//v/+//8f/x//H/8f/x//H/
8f/x//H/8f/x//H/8f/x//H/8f/x//L/8v/y//L/8v/y//L/8v/z//P/8//1//X/9f/1
//b/9v/2//f/9//3//f/9//3//j/+P/4//j/+P/4//j/+P/5//n/+f/7//v//P/8//z/
/P/8//z//P/9//3//f/9//3//f/9//3//f/9//3//f/9//7//v/+//7//v/+//7//v/+
//7/AAAAAP////////////8AAAAAAAAAAAAAAAD//////////////v/+//7//v/+//7/
/v/+//7//f/9//3//f/9//3//f/9//3//f/9//3//P/8//z//P/8//z//P/8//z//P/7
//v/+//9//3//f/9//z//P/8//z//P/8//z//P/8//z//P/8//z//P/8//z//P/8//z/
/P/8//z//P/8//z//P/8//z//P/8//z//P/8//z//P/8//z//P/8//z//P/8//z//P/8
//z//P/8//z//P/8//z//P/8//z//P/8//z//P/8//z//P/8//z//P/8//z//P/8//7/
/v/+//7//v/+//7//v/+//7//v/+//7//v/+//7//v/+//7//v/+//7//v/+/wAAAAAA
AAAA/v/+//7//v/+//7//v/+//7//v/+//7/AAAAAAAAAAAAAAAAAAAAAAAAAAAAAAAA
AAAAAAAAAAD+//7//v/+/wAAAAAAAAAAAAAAAAAAAAACAAIAAgACAAQABAAEAAQABgAG
AAYABgAHAAgACQAKAAoACgAKAAoACAAGAAQAAgD+//z/+v/2//L/7v/s/+r/7P/s/+z/
7P/t/+7/7v/u/+7/8P/w//D/8P/v/+//8P/0//X/9v/3//b/9//5//r/+//9//3//f//
/wAAAAAAAP7//v/+//7//v/+//7///////////8AAAAAAAABAAEAAQABAAEAAgAEAAQA
BAAEAAQABAAFAAUAAwADAAMAAwADAAMAAwADAAcABgAIAAgACgAQABgAHgAjACcAJgAl
ACUAIAAYABAACAD///P/4P/F/6r/j/9u/1D/N/8n/yL/Hf8e/yz/Rf9R/1L/VP9k/4L/
m/+x/8n/4P/z/wEADQAUABgAGQAYABoAGgAaAB0AHgAfAB8AIAAgACAAIQAhACEAIgAi
ACIAIwAjACMAIwAkACQAJAAkACQAJAAkACQAIwAjACMAIwAlACUAJQAmACYAJgAmACYA
JgAmACcAJwAnACcAJwAoACgAKAAoACgAKAApACkAKQAnACgAKAAoACsAKwArACsALAAs
ACsAKwAsACwALAAtAC0ALQAuAC8ALwAvAC8AMAAwADAAMQAxADQANAA1ADUANgA1ADQA
NQA3ADcAOAA4ADgAOgA7ADwAPQA9AD0APwA/AD8AQQBBAEIAQwBDAEQARABEAEUARgBG
AEYARgBHAEcARwBIAEgASABIAEgASABGAEYARQBDAEQAQwBDAEIAQQBAAD8APgA9ADsA
OgA4ADUAMwAyADAALgAsACoAKAAmACQAIgAgACAAHgAbABkAFwAWABQAFAATABIADwAP
AAwADAAMAAsACgAJAAgACAAHAAYABgAGAAUABQAFAAUABQAFAAQABAAEAAQABAADAAUA
BQAFAAUAAwADAAMAAwADAAMAAwADAAMAAwADAAMABQAFAAUABQAFAAUABQAFAAUABgAG
AAYABgAGAAYABgAEAAUABQAFAAcABwAHAAcACAAIAAgACQAJAAkACQAJAAkACgAKAAoA
CgAKAAoACgAKAAsACwALAAsACwAMAAwADAAMAAwADAAMAA0ADQANAA0ADQANAA0ADQAN
AA0ADQANAA0ADgAOAA4ADgAOAA4ADgAOAA4ADgAOAA4ADQANAA0ADQANAA4ADgAOAA4A
DgAOAA0ADQANAA0ADQAMAAwADAAMAAwADAAMAAwADAALAAsACwALAAsACwALAAsACwAL
AAsACwAKAAwADAAMAAwACgAKAAoACgAKAAkACQAJAAkACQAJAAkACgAKAAoACgAKAAoA
CgAKAAoACAAIAAgACAAIAAgACAAIAAoACgAKAAoACgAKAAoACgAKAAoACgAKAAgACAAI
AAgACAAIAAgACAAIAAgACAAIAAgACAAIAAgACAAIAAgACAAIAAgACAAIAAgACAAIAAgA
CAAIAAgACAAIAAgACAAIAAgACAAIAAgABgAGAAYABgAIAAgACAAIAAgACAAIAAgACAAI
AAgACAAIAAgACAAIAAgACAAIAAgACAAIAAgACAAIAAgACAAIAAgACAAIAAgACAAIAAgA
CAAIAAgACAAIAAgACAAIAAgABgAGAAYABgAIAAgACAAIAAoACgAKAAoADAAMAAwADAAO
AA4ADgAOAA8AEAARABIAFAAUABQAFAAQAA4ADAAKAAgABAD+//j/9P/y//L/8v/y//L/
8//0//T/9P/0//b/9v/2//b/9f/1//b/+P/5//r/+//8//3//f/+////AQADAAMAAwAE
AAQABAAEAAQABAAEAAQABAAEAAUABQAFAAMABAAEAAQABQAFAAUABQAFAAYABgAGAAYA
BgAGAAYABwAHAAcABwAHAAcABwAHAAcABwAHAAgACAAKAAoADAAQABoAIQAnACoAKwAr
ACoAJgAeABYADQAFAPb/3//C/6f/iP9k/0P/Lf8a/wv/BP8C/wv/H/80/zr/PP9Q/3X/
lf+x/8z/4//z/wMADgAWABkAGgAaABwAHgAfACAAIQAhACIAIgAiACMAIwAjACQAJAAk
ACUAJQAlACUAJgAmACYAJgAmACYAJgAmACcAJwAnACcAJwAnACcAKAAoACgAKAAoACYA
JgAnACcAKQApACkAKgAoACgAKAAoACgAKQApACkAKQAqACoAKgArACsAKwArACwALAAr
ACsALgAuAC4ALwAtAC0ALgAvAC8ALwAvADAAMgAyADMAMwA0ADQANQA1ADUANQA1ADcA
NwA3ADgAOAA6ADwAPQA+AD0APQA9AD8AQQBBAEMAQwBCAEMAQwBEAEYARgBHAEgASABI
AEgASQBJAEkASgBKAEoASgBKAEoASABIAEcARQBGAEUARQBEAEMAQgBBAEAAPwA9ADwA
OgA3ADUANAAyADAALgAsACoAKAAmACQAIgAgAB4AGwAZABUAFAASABIADwAOAAsACwAI
AAgACAAHAAQAAwACAAIAAQAAAAAAAAD////////////////+//7//v/+//7//f/9//3/
/f/9//3//f/9//3/+//7//v/+//9//3//f/9//v/+//7//v/+//7//v/+//7//z//P/8
//z//P/8//z//P/9//3//f/9//3//f/9//7//v/+/////////////////wAAAAAAAAAA
AAAAAAAAAAABAAEAAQADAAMABAAEAAQABAAEAAQAAgADAAMAAwAFAAUABQAFAAUABQAF
AAUAAwADAAQABAAEAAQABAAEAAQABAAEAAQABAAEAAMAAwADAAMAAwAEAAQABAAEAAQA
BAADAAMAAwAFAAUABAAEAAIAAgACAAIAAgACAAIAAQABAAEAAQABAAEAAQABAAEAAQAB
AAEAAAAAAAAAAAAAAAAAAAAAAAAAAAD///////8BAP///////wAAAAAAAAAAAAAAAAAA
AAAAAP7//v/+//7//v/+//7//v/+//7//v/+//7//v/+//7//v/+//7//v/+//7//v/+
//7//v/+//7//v/+//7//v/+//7//v/+//7//v/+//7//v/+//7//v/+//7//v/+//z/
/P/8//z//P/8//z//P/8//z//P/8//z//P/8//z//P/8//z//P/8//z//P/8//r/+v/6
//r/+v/6//r/+v/6//r/+v/6//r/+v/6//r/+v/6//r/+v/6//r/+v/6//r/+v/6//r/
+v/6//r/+v/4//j/+P/4//j/+P/4//j/+P/4//j/+P/4//j/+P/4//j/+P/4//j/+f/6
//v//P/8//z//P/8//7//v/+//7///8AAAEAAgACAAIAAgACAAAA/v/8//r/9f/w/+v/
6P/l/+T/4//i/+D/4f/i/+L/4v/i/+T/5P/k/+T/4//j/+T/5v/n/+j/6f/q/+v/7f/u
/+//8f/x//H/8f/y//L/8v/y//L/8v/0//T/9P/0//P/8//z//P/9P/0//T/9f/3//f/
9//3//b/9v/2//b/+P/4//j/+f/3//f/9//3//n/+f/5//n/+f/5//r/+v/4//j/+v/+
/wYADQAVABgAGwAbABwAGgAUAAwAAwD5//D/3f/C/6X/hv9m/0H/Jf8Q//3+9P7u/vH+
//4a/yj/Kv8w/0//c/+R/67/x//b/+v/+v8EAAkADAAMAAwADgAPABAAEQARABIAFAAU
ABUAFQATABQAFAAUABUAFQAVABUAFgAWABYAFgAYABgAGAAYABkAGQAZABkAGQAZABkA
GgAaABoAGgAaABoAGgAbABsAGwAbABsAHAAcABwAHAAcABwAHQAdAB0AHQAeAB4AHgAf
AB8AHwAfACAAIAAfAB8AIAAgACAAIQAhACEAIgAjACMAIwAjACQAJgAmACcAJwAmACYA
JwAnACkAKQApACsALQAtAC4ALgAsAC4ALwAwADEAMQAxADMAMwAzADUANQA2ADcANwA4
ADoAOgA7ADwAPAA8ADwAPQA9AD0APgA+AD4APgA+AD4APgA+AD0AOwA8ADsAOwA6ADkA
OAA3ADYANQAzADIAMAAvAC0ALAAqACgAJgAkACIAHgAcABoAGAAWABQAEQAPAA0ADAAK
AAoABwAGAAMAAwAAAAAAAAD///z/+//6//r/+f/4//j/+P/3//f/9//3//f/9//2//b/
9v/2//b/9f/z//P/8//z//X/9f/1//X/9f/1//X/9f/1//X/9f/1//X/9f/1//X/9f/1
//X/9f/1//b/9v/2//b/9v/2//b/9P/1//X/9f/3//f/9//3//j/+P/4//n/+f/5//n/
+f/5//r/+v/6//r/+v/6//r/+v/7//v/+//7//v//P/8//7//v/+//7//P/9//3//f//
/////////////////////////wAAAAAAAAAAAAAAAAAAAAAAAAAAAAAAAP//////////
//8AAAAAAAAAAAAAAAD//////////////v/+//7//v/+//7//v/+//7//f/9//3//f/9
//3//f/9//3//f/9//3//P/8//z//P/8//z//P/8//z//P/7//v/+//7//v/+//7//r/
+v/6//r/+v/6//r/+v/6//r/+v/6//r/+v/6//r/+v/4//j/+P/4//j/+P/4//j/+P/4
//j/+P/4//j/+P/4//j/+P/4//j/9v/2//b/9v/2//b/9v/2//j/+P/4//j/9v/2//b/
9v/2//b/9v/2//j/+P/4//j/9v/2//b/9v/2//b/9v/2//b/9v/2//b/9v/2//b/9v/2
//b/9v/2//T/9P/0//T/9P/0//T/9P/0//T/9P/0//b/9v/2//b/9v/2//b/9v/0//T/
9P/0//b/9v/2//b/9v/2//b/9v/0//T/9P/0//b/9v/2//b/+P/4//j/+P/4//j/+P/4
//n/+v/7//z//v/+//7//v8AAAAAAAAAAP///v/9//z/+f/2//P/8P/t/+r/5f/g/+D/
3v/e/97/4P/g/+H/4v/i/+L/4v/k/+T/5P/k/+P/4//k/+b/5//o/+n/6v/r/+3/7v/v
//H/8f/x//H/8v/y//L/8v/y//L/8v/y//L/8v/z//P/8//x//L/8v/y//X/9f/1//X/
9f/2//b/9v/2//b/9v/2//X/9f/1//X/9f/1//X/9f/3//f/9//4//j/+P/8/wQADAAS
ABUAFwAWABUAEwAOAAQA/P/2/+n/1/++/6X/iv9r/0r/MP8f/xX/EP8R/xz/NP9D/0f/
Rv9Q/2r/hv+d/7P/yf/e/+//+/8BAAQABgAHAAYACAAKAAoACwAMAA0ADQAOAA4ADgAP
AA8ADwAQABAAEAAPAA8ADwAPABAAEAAQABAAEAAQABAAEAARABEAEQARAA8ADwAPABAA
EAAQABAAEAAQABAAEQARABEAEQARABIAEgASABIAEgASABMAEwATABEAEgASABIAEwAT
ABMAEwAUABQAEwATABYAFgAWABcAFQAVABYAFwAZABkAGQAaABoAGgAbABsAHAAcAB0A
HQAfAB8AHwAhACEAIQAiACIAIgAkACUAJgAlACUAJQAnACcAJwApACkAKgArACsALAAs
ACwALQAuAC4ALgAuAC8ALwAvADAAMAAuAC4ALgAuAC4ALgAtACsAKgApACkAKAAnACYA
JQAkACEAHwAeABwAGwAZABgAFgAUABIAEAAOAAoACAAGAAQABAACAP///f/7//r/+P/4
//f/9v/z//P/8P/w//D/7//u/+3/7P/s/+3/7P/s/+z/6//r/+v/6//p/+n/6P/o/+j/
6P/o/+f/6f/p/+n/6f/p/+n/6f/p/+n/6f/p/+n/6f/p/+n/6f/p/+n/6f/p/+n/6f/p
/+n/6f/q/+r/6v/q/+r/6v/q/+r/6//r/+v/6//r/+v/6//s/+z/7P/t/+v/6//r/+v/
7f/u/+7/7v/u/+7/7v/u/+z/7f/t/+3/7f/t/+7/7v/u/+7/7v/u/+7/7//v/+//7//v
/+//7//v/+//7//v/+//7//w//D/8P/w//D/8P/w//D/8P/w/+7/7v/t/+3/7f/t/+3/
7v/u/+7/7v/u/+7/7f/t/+3/7f/t/+z/7P/s/+z/7P/s/+z/7P/s/+v/7f/t/+3/7f/r
/+v/6//r/+v/6//r/+r/6v/q/+r/6v/q/+r/6v/q/+r/6f/p/+n/6f/p/+n/6f/q/+j/
6P/o/+j/6P/o/+j/6P/o/+j/6P/o/+j/6P/o/+j/5v/m/+b/5v/m/+b/5v/m/+b/5v/m
/+b/5v/m/+b/5v/m/+b/5v/m/+b/5v/m/+b/5v/m/+b/5v/k/+T/5P/k/+T/5P/k/+T/
5v/m/+b/5v/k/+T/5P/k/+T/5P/k/+T/5P/k/+T/5P/k/+T/5P/k/+T/5P/k/+T/5P/k
/+T/5P/k/+T/5P/k/+L/4v/i/+L/4v/i/+L/4v/k/+T/5P/k/+T/5P/k/+T/4v/i/+L/
4v/i/+L/4v/i/+L/4v/i/+L/4v/i/+L/4v/i/+L/4v/i/+T/5P/k/+T/5v/m/+b/5v/o
/+j/6P/o/+n/6v/r/+z/7v/u/+7/7v/s/+r/6P/m/+L/4P/c/9b/0P/O/8z/zP/K/8r/
yv/L/8z/zP/M/8z/0P/Q/9D/0P/N/83/zv/Q/9P/1P/V/9b/1f/X/9j/2f/b/9v/2//b
/9z/3P/c/9z/3P/c/9z/3P/c/9z/3f/d/93/3f/e/97/3P/d/93/3f/f/9//4P/g/+D/
4P/g/+D/3v/f/9//3//f/9//3//f/9//3//f/9//4v/g/+D/4v/k/+r/9P/7////AgAD
AAEAAAD+//T/6v/h/9n/yP+t/5D/df9U/zD/E//9/ur+2/7W/tb+4/77/gz/Dv8U/y7/
U/9z/4//qv+//83/3f/o/+7/8f/y//L/8v/0//X/9v/3//f/+P/4//j/+f/5//n/+v/6
//r/+//7//v/+//6//r/+v/6//r/+v/6//r/+//7//v/+//7//v/+//8//z//P/8//z/
+v/6//v/+//7//v/+//8//7//v/+//7//P/9//3//f/9//7//v/+////////////AAAA
AP////8AAAAAAAABAAEAAQACAAMAAwADAAMABAAGAAYABwAHAAgACAAJAAkACQAJAAkA
CwALAAsADAAMAAwADgAPABAAEQARABEAEwATABMAFQAVABQAFQAVABYAGAAYABkAGgAa
ABoAGgAbABkAGQAaABoAGgAaABoAGgAaABoAGQAXABgAFwAXABYAFQAUABMAEgAPAA0A
DAAKAAcABQAEAAIAAAD+//z/+v/4//b/9P/y//D/7v/r/+n/5f/k/+L/4v/f/97/2//b
/9j/2P/Y/9f/1P/T/9L/0v/R/9D/0P/Q/8//z//P/8//zf/N/8z/zP/M/8z/zP/L/8v/
y//L/8v/yf/J/8n/yf/J/8n/yf/J/8n/yf/J/8n/y//L/8v/y//L/8v/y//L/8n/yv/K
/8r/yv/K/8r/yv/K/8v/y//L/8v/y//L/8v/zP/M/8z/zf/L/8v/y//L/83/zv/O/87/
zv/M/w==
         </WaveFormData>
      </LeadData>
      <LeadData>
         <LeadByteCountTotal>10000</LeadByteCountTotal>
         <LeadTimeOffset>0</LeadTimeOffset>
         <LeadSampleCountTotal>5000</LeadSampleCountTotal>
         <LeadAmplitudeUnitsPerBit>4.88</LeadAmplitudeUnitsPerBit>
         <LeadAmplitudeUnits>¦ÌV</LeadAmplitudeUnits>
         <LeadHighLimit>2147483647</LeadHighLimit>
         <LeadLowLimit>268435456</LeadLowLimit>
         <LeadID>V2</LeadID>
         <LeadOffsetFirstSample>0</LeadOffsetFirstSample>
         <FirstSampleBaseline>0</FirstSampleBaseline>
         <LeadSampleSize>2</LeadSampleSize>
         <LeadOff>FALSE</LeadOff>
         <BaselineSway>FALSE</BaselineSway>
         <ExcessiveACNoise>FALSE</ExcessiveACNoise>
         <MuscleNoise>FALSE</MuscleNoise>
         <LeadDataCRC32>2105904542</LeadDataCRC32>
         <WaveFormData>
7P/s/+z/7P/u/+7/7v/u/+7/7v/u/+7/8P/w//D/8P/y//L/8v/y//T/9P/0//T/9P/0
//T/9P/1//b/9//4//j/+P/4//j/+v/6//r/+v/8//z//P/8//7//v/+//7//v/+//7/
/v8AAAAAAAAAAAAAAAAAAAAAAAAAAAAAAAAAAAAAAAAAAAAAAAAAAAAAAAAAAAAAAAAA
AAAAAAAAAP7//v/+//7//v/+//7//v/8//z//P/8//z//P/8//z/+v/6//r/+v/4//j/
+P/4//j/+P/4//j/9v/2//b/9v/0//T/9P/0//T/9P/0//T/9P/0//T/9P/y//L/8v/y
//L/8v/y//L/8P/w//D/8P/w//D/8P/w//D/8P/w//D/7v/u/+7/7v/u/+7/7v/u/+7/
7v/u/+7/7v/u/+7/7v/u/+7/7v/u/+z/7P/s/+z/7P/s/+z/7P/q/+r/6v/q/+z/7P/s
/+z/7P/s/+z/7P/s/+z/7P/s/+z/7P/s/+z/7P/s/+z/7P/q/+r/6v/q/+r/6v/q/+r/
7P/s/+z/7P/q/+r/6v/q/+r/6v/q/+r/6v/q/+r/6v/q/+r/6v/q/+r/6v/q/+r/6v/q
/+r/6v/q/+r/6v/q/+r/6v/q/+r/6v/q/+r/6v/o/+j/6P/o/+j/6P/o/+j/6P/o/+j/
6P/o/+j/6P/o/+r/6v/q/+r/6v/q/+r/6v/o/+j/6P/o/+j/6P/o/+j/6P/o/+j/6P/q
/+r/6v/q/+r/6v/q/+r/6//s/+3/7v/w//D/8P/w//L/8v/y//L/8//0//X/9v/2//b/
9v/2//X/9P/w/+r/5P/h/9//3//h/+H/4v/i/+P/5P/k/+T/5P/k/+P/4v/h/+H/4v/i
/+P/4//j/+P/4//j/+L/4v/j/+P/4//j/+P/4//j/+P/4f/h/+H/4f/h/+H/4f/h/+H/
4f/h/+H/4f/h/+L/4v/i/+L/4v/i/+L/4v/j/+P/4//j/+P/4//l/+X/5f/l/+T/5P/l
/+X/5f/l/+b/6f/y/wAADgAZACEAJgAoACwALAAoACEAHgAjACAADgDq/73/k/9g/yj/
+f7K/p3+dv5U/kT+Sf5R/ln+aP6P/tH+GP9W/4f/q//K/+X/+v8HAAsADgAOAA8ADwAS
ABMAEgAUABUAFgAXABgAGQAZABoAGgAcAB0AHQAdAB0AHQAeAB4AHgAeACAAIAAhACEA
IQAhACEAIgAjACMAIwAkACUAJwAoACgAJgAmACgAKQApACkAKQArACwALAAsAC0ALwAv
AC8ALwAxADIAMwA0ADUANgA3ADgANwA3ADgAOQA7ADwAPQA+AD8AQABBAEIAQwBFAEYA
SABJAEoASwBNAE8AUABRAFMAVABXAFcAWQBZAFoAWwBeAGAAYgBlAGYAZABmAGcAaABp
AGoAbABtAG0AbgBvAG8AbQBtAG0AbQBtAG0AbQBtAGsAaQBoAGcAZwBlAGQAZABiAGAA
XgBcAFgAVwBVAFMAUQBOAEsASABGAEMAQAA9ADkANgAzADAALQAoACYAIQAhAB4AGgAW
ABMAEAANAAoACAAGAAMAAAD///3/+v/4//f/9v/1//X/8//y//L/8f/w/+7/7f/s/+3/
7P/s/+z/6//r/+v/6v/q/+n/6f/o/+j/6P/o/+j/6v/q/+r/6v/o/+j/6P/o/+r/6v/q
/+r/6//r/+v/7P/t/+3/7f/t/+3/7f/u/+//7//v/+//8P/x//H/8v/y//L/8v/y//L/
8//z//P/9P/1//X/9f/1//b/9//3//f/+P/4//f/9//5//n/+v/6//r/+//7//v/+//7
//v//P/6//r/+v/6//r/+v/6//r/+v/7//v/+//7//r/+v/6//r/+v/6//r/+v/5//n/
+f/5//j/+P/4//j/9//3//f/9//3//f/9//1//X/9f/0//T/9P/y//L/8v/y//L/8v/y
//H/8f/x//D/8P/w/+//7//v/+//7v/u/+7/7v/u/+3/7f/t/+z/7P/r/+v/6//r/+v/
6//q/+r/6v/q/+r/6P/o/+j/6P/o/+j/6P/o/+j/6P/o/+j/6P/m/+b/5v/m/+b/5v/m
/+b/5v/m/+b/5v/m/+b/5v/m/+b/5v/m/+b/5P/k/+T/5P/k/+T/5P/k/+T/5P/k/+T/
5P/k/+T/5P/k/+T/5P/k/+T/5P/k/+T/4v/i/+L/4v/k/+T/5P/k/+L/4v/i/+L/4v/i
/+L/4v/i/+L/4v/i/+D/4P/g/+D/4v/i/+L/4v/g/+D/4P/g/+D/4P/g/+D/4P/g/+D/
4P/g/+D/4P/g/+D/4P/g/+D/4P/g/+D/4P/g/+D/4P/g/97/3v/e/97/4P/g/+D/4P/e
/97/3v/e/+D/4P/g/+D/4v/i/+L/4v/k/+T/5P/k/+b/5v/m/+b/6P/o/+j/6P/p/+r/
6//s/+z/7P/s/+z/7P/s/+n/5P/c/9n/1//X/9f/1//Y/9j/2f/a/9r/2v/a/9r/2f/Y
/9f/1//Y/9j/2f/Z/9n/2f/Z/9n/2P/Y/9n/2f/Z/9n/2f/Z/9n/2f/X/9f/1//X/9f/
1//X/9f/1//X/9f/1//Z/9n/2v/a/9j/2P/Y/9j/2P/Y/9n/2f/Z/9n/2f/Z/9n/2f/Z
/9n/2v/a/9v/2//b/9v/3P/d/+D/7P/6/wcAEQAaAB4AIAAkACQAHQAWABUAFAAOAPT/
yf+h/3j/Qv8J/9b+n/5u/kj+KP4b/iH+Lf44/k/+g/7W/ib/Xf+J/6r/xf/e//P//f8C
AAQABQAFAAYABwAIAAoACwAMAA0ADgAPAA8ADgAOABAAEQATABMAEwATABQAFAAUABQA
FgAWABcAFwAXABcAFwAYABkAGQAZABoAGwAdAB4AHgAeAB4AIAAhACMAIwAjACUAJgAm
ACYAJwApACkAKQApACsALAAtAC4ALwAwADEAMgAzADMANAA1ADcAOAA5ADoAPQA+AD8A
QABBAEMARABGAEgASgBMAE8AUwBUAFUAVwBWAFkAWQBbAF8AYABhAGQAZABmAGkAagBq
AGwAbQBuAHEAcgB0AHUAdQB2AHcAdwB3AHcAdwB3AHcAdwB3AHcAdwB1AHQAcwB1AHMA
cgByAG4AbABqAGgAZgBlAGMAYQBhAF4AWwBYAFQAUQBOAEsASQBGAEMAQAA9ADgANgAx
AC0AKgAmACIAHwAcABkAFgASABAADQAKAAcABQACAAAA/v/8//r/+f/3//b/9v/1//T/
8v/x//D/7//u/+7/7v/t/+3/7f/s/+z/6//r/+r/6v/q/+r/6v/q/+r/6v/q/+r/6v/q
/+r/7P/s/+z/7P/t/+3/7f/u/+3/7f/t/+3/7f/t/+7/7//v/+//7//w//H/8f/y//L/
9P/0//T/9P/1//X/9f/2//f/9//3//f/+P/5//n/+f/6//r/+f/5//n/+f/6//r/+v/7
//v/+//7//v/+//8//z//P/8//z//P/8//z//P/8//3//f/9//3//P/8//z//P/8//z/
/P/6//n/+f/5//n/+P/4//j/+P/3//f/9//1//X/9f/1//X/9f/1//T/9P/0//L/8v/y
//L/8v/y//L/8f/x//H/8P/w//D/7//v/+//7//u/+7/7v/u/+7/7f/t/+3/7P/s/+v/
6//r/+v/6//r/+r/6v/q/+r/6v/q/+r/6v/q/+r/6v/q/+r/6v/q/+r/6v/q/+r/6v/q
/+r/6P/o/+j/6P/q/+r/6v/q/+j/6P/o/+j/6P/o/+j/6P/o/+j/6P/o/+j/6P/o/+j/
6P/o/+j/6P/o/+j/6P/o/+j/6P/o/+j/5v/m/+b/5v/m/+b/5v/m/+b/5v/m/+b/5v/m
/+b/5v/m/+b/5v/m/+b/5v/m/+b/5v/m/+b/5v/k/+T/5P/k/+T/5P/k/+T/5P/k/+T/
5P/k/+T/5P/k/+T/5P/k/+T/5P/k/+T/5P/k/+T/5P/k/+T/5P/k/+T/5P/k/+T/5P/k
/+T/5P/k/+T/5P/k/+T/5P/k/+T/5P/k/+T/5P/k/+L/4v/i/+L/4v/i/+L/4v/i/+L/
4v/i/+T/5P/k/+T/5v/m/+b/5v/o/+j/6P/o/+n/6v/r/+z/7f/u/+//8P/y//L/8v/y
//L/8v/y//L/7f/o/+L/3//b/9v/2//b/9z/3P/d/97/3v/e/97/3v/d/9z/2//b/9z/
3P/d/93/3f/d/93/3f/c/9z/3f/d/93/3f/d/93/3f/d/9v/2//b/9v/2//b/9v/2//b
/9v/2//b/9v/2//c/9z/3P/c/9z/3P/c/9z/3f/d/93/3f/d/93/3f/d/93/3f/e/97/
3//f/9//3//g/9//5P/u//7/CwAVACAAJAAoACwAKgAlABwAGwAYABAA8v/F/5n/bP80
//n+xP6L/lb+Lv4Q/gH+B/4X/ib+P/53/tL+Jv9d/4f/rP/H/+L/9/8DAAgACgALAA0A
DgAPABAAEgATABQAFQAWABcAFwAYABgAGgAbABsAGwAbABsAHAAcABwAHAAeAB4AHwAf
ACEAIQAhACIAIwAjACMAJAAjACUAJgAmACYAJgAoACkAKQApACkAKwAuAC4ALgAvADEA
MQAxADEAMwA0ADUANgA1ADYANwA4ADsAOwA8AD0APQA+AD8AQABDAEQARQBGAEcASQBK
AEwASwBMAE0ATwBRAFIAUwBVAFYAWQBZAFsAXwBgAGEAZABkAGYAaQBqAGoAbABtAG4A
bwBwAHIAcwBzAHQAdQB1AHUAdQB1AHUAdwB3AHcAdwB3AHUAdABzAHMAcQBwAHAAbgBs
AGoAaABoAGcAZQBjAGEAXgBbAFgAVgBTAFAATQBLAEgARQBCAD8AOgA4ADMAMQAuACoA
JgAjACAAHQAaABYAFAARAA4ACwAJAAYABAACAAAA/v/9//n/+P/4//f/9v/0//P/8v/x
//D/8P/w/+//7//v/+7/8P/v/+//7v/u/+7/7v/u/+7/7v/u/+7/7v/u/+7/7v/u/+7/
7v/u//H/8f/x//L/8f/x//H/8f/x//H/8v/z//X/9f/1//b/9f/1//b/9v/4//j/+P/4
//n/+f/5//r/+//7//v/+//8//3//f/9//7//v/9//3//////wAAAAAAAAEAAQABAAEA
AQABAAIAAgACAAIAAgACAAIAAgACAAIAAwADAAMAAwACAAIAAgACAAIAAgACAAIAAQAB
AAEAAwACAAIAAgACAAEAAQABAP///////////////////v/+//7//P/8//z//P/8//z/
/P/7//v/+//6//r/+v/5//n/+f/5//j/+P/4//j/+P/3//f/9//2//j/9//3//f/9f/1
//X/9P/2//T/9v/2//T/9P/0//T/9P/0//T/9P/0//T/9P/0//T/8v/y//L/8v/y//L/
8v/y//L/8v/y//L/8v/y//L/8v/y//L/8v/y//L/8v/y//L/8P/w//D/8P/w//D/8P/w
//L/8v/y//L/8P/w//D/8P/y//L/8v/y//D/8P/w//D/8P/w//D/8P/w//D/8P/w//L/
8v/y//L/8P/w//D/8P/w//D/8P/w//D/8P/w//D/8P/w//D/8P/y//L/8v/y//L/8v/y
//L/8v/y//L/8v/y//L/8v/y//L/8v/y//L/8v/y//L/8v/y//L/8v/y//D/8P/w//D/
8v/y//L/8v/y//L/8v/y//L/8v/y//L/8v/y//L/8v/0//T/9P/0//b/9v/2//b/9v/2
//b/9v/3//j/+f/6//v//P/9//7/AAAAAAAAAAD+//7//v/7//T/7v/r/+n/6f/p/+n/
6v/s/+3/7v/u/+7/7v/u/+3/7P/r/+v/7P/u/+//7//v/+3/7f/t/+z/7P/t/+3/7f/t
/+3/7f/t/+3/6//r/+v/6//r/+v/6//t/+3/7f/t/+3/7f/t/+7/7P/s/+z/7P/u/+7/
7v/v/+3/7f/t/+3/7//v/+//7//t/+7/7v/v//H/8f/x//L/9/8AAA4AGgAlAC0AMgA0
ADYANgAwACkAKAAvAC4AGgD2/83/of9s/zj/B//a/rH+iP5q/l7+Zf5r/m/+gP6t/u/+
Mv9q/5n/vf/a//X/CAATABcAGgAaABsAGwAcAB8AHgAgACEAIgAjACQAJQAlACYAJgAo
ACkAKQApACkAKQAqACoAKgAqACwALAAtAC0ALQAtAC0ALgAvAC8ALwAwAC8AMQAyADIA
MgAyADQANQA1ADUANQA3ADgAOAA4ADkAOwA7ADsAOwA9AD4APwBAAD8AQABBAEIAQwBD
AEQARQBHAEgASQBKAEsATABNAE4ATwBRAFIAVABVAFYAVwBZAFsAXABdAF8AXgBhAGEA
YwBlAGYAZwBqAGoAbABvAHAAcAByAHMAdAB1AHYAeAB5AHkAegB7AHsAewB7AHsAewB7
AHsAewB7AHkAdwB2AHUAdQBzAHIAcgBwAG4AbABqAGYAZQBjAGEAXwBcAFkAVgBUAFEA
TgBLAEkARgBDAEAAPQA4ADYAMQAxAC4AKgAmACUAIgAfABwAGAAWABMAEAARAA8ADAAK
AAoACAAGAAUAAwACAAIAAQAAAP7//f/8//3//P/8//z/+//7//v/+v/8//v/+//6//r/
+v/6//r/+v/6//r/+v/6//r/+v/6//r/+v/6//r/+//7//v//P/9//3//f/9//3//f/+
////////////AAABAAEAAgACAAIAAgACAAIAAwADAAMABAAFAAUABQAFAAYABwAHAAcA
CAAIAAcABwAJAAkACgAKAAoACwALAAsACwALAAsADAAMAAwADAAMAAwADAAMAAwADAAN
AA0ADQANAAwADAAMAAwADAAMAAwADAALAAsACwALAAoACgAKAAoACQAJAAkABwAHAAcA
BwAHAAcABwAGAAYABgAEAAQABAAEAAQABAAEAAMAAwADAAIAAgACAAEAAQABAAEAAAAA
AAAAAAAAAP////////7//v/9//3//f/9//3//f/8//z//P/8//z//P/8//z//P/8//r/
+v/6//r/+v/6//r/+v/4//j/+P/4//j/+P/4//j/+P/4//j/+P/4//j/+P/4//j/+P/4
//j/9v/2//b/9v/2//b/9v/2//b/9v/2//b/9v/2//b/9v/2//b/9v/2//b/9v/2//b/
9v/2//b/9v/2//b/9v/2//b/9v/2//b/9v/2//b/9v/0//T/9P/0//T/9P/0//T/9P/0
//T/9P/0//T/9P/0//T/9P/0//T/9P/0//T/9P/0//T/9P/0//T/9P/0//T/9P/0//T/
9P/0//T/9P/0//T/9P/0//T/9P/0//T/9P/2//b/9v/2//b/9v/2//b/9//4//n/+v/8
//z//P/8//7//v/+//7///8AAAEAAgACAAIAAgACAAIA///6//T/7//t/+3/7f/t/+7/
7v/v//D/8P/w//D/8P/v/+7/7f/t/+7/7v/v/+//7//v/+//7//u/+7/7//v/+//7//v
/+//7//v/+3/7f/t/+3/7f/t/+3/7f/t/+3/7f/t/+3/7f/u/+7/7v/u/+7/7v/u/+7/
7//v/+//7//v/+//7//x//H/8f/y//D/8f/x//H/8f/y//P/9v8AABAAHwApADAANgA6
ADwAPAA3ADAALQAsACQACADb/7P/iP9Q/xf/4v6r/nr+Uv40/if+Lf45/kb+Xf6V/uz+
PP9z/53/wP/b//T/BwATABgAGgAbABsAHgAfACAAIgAjACQAIwAkACUAJQAmACYAKAAp
ACsAKwArACsALAAsACwALAAsACwALQAtAC8ALwAvADAAMQAxADEAMgAxADMANAA0ADQA
NAA2ADcANwA3ADcAOQA6ADoAOgA7AD0APQA9AD0APwBAAEEAQgBDAEQARQBGAEcARwBI
AEkASwBMAE0ATgBPAFAAUQBSAFMAVQBWAFgAWQBaAFsAXQBfAGAAYQBjAGQAZwBnAGkA
awBsAG0AcABwAHIAdQB2AHYAeAB5AHoAewB8AH4AfwB/AIAAgQCBAIMAgwCDAIMAgwCD
AIMAgwCDAIEAgAB/AH8AfQB8AHwAfAB6AHgAdgB0AHMAcQBvAG0AagBnAGQAYgBfAFwA
WQBXAFQAUQBOAEsARgBEAD8APQA6ADYAMgAtACoAJwAkACAAHgAbABgAFQATABAADgAM
AAoACAAHAAMAAgACAAEAAAD+//3//P/7//r/+v/6//n/+f/5//j/+P/3//f/9v/2//b/
9v/2//b/9v/2//b/9P/0//T/9P/0//T/9P/0//X/9f/1//b/9//3//f/9//3//f/+P/5
//n/+f/5//r/+//7//z//P/8//z//P/8/////////wAAAQABAAEAAQAAAAEAAQABAAQA
BAADAAMAAwADAAQABAAEAAUABQAFAAUABQAFAAYABgAGAAYABgAGAAYABgAGAAYABwAH
AAcABwAGAAYABgAGAAYABgAGAAYABQAFAAUABQAEAAQABAAEAAMAAwADAAEAAQABAAEA
AQABAAEAAAAAAAAA/v/+//7//v/+//7//v/9//3//f/8//z//P/7//v/+//7//r/+v/6
//r/+v/5//n/+f/4//j/9//3//f/9//3//f/9v/2//b/9v/2//b/9v/2//b/9v/0//T/
9P/0//T/9P/0//T/9P/0//T/9P/y//L/8v/y//L/8v/y//L/8v/y//L/8v/y//L/8v/y
//D/8P/w//D/8P/w//D/8P/w//D/8P/w//D/8P/w//D/8P/w//D/8P/w//D/8P/w//D/
8P/w//D/8P/w//D/8P/w//D/8P/w/+7/7v/u/+7/7v/u/+7/7v/u/+7/7v/u/+7/7v/u
/+7/7v/u/+7/7v/u/+7/7v/u/+7/7v/u/+7/7v/u/+7/7v/s/+z/7P/s/+z/7P/s/+z/
7P/s/+z/7P/s/+z/7P/s/+z/7P/s/+z/7P/s/+z/7P/s/+z/7P/s/+z/7P/s/+z/7v/u
/+7/7v/w//D/8P/w//L/8v/y//L/8//0//X/9v/3//j/+f/6//r/+v/6//r/+f/0/+7/
6//o/+f/5v/l/+T/5P/l/+b/5v/m/+b/5v/l/+T/4//j/+T/5P/l/+X/5f/l/+X/5f/k
/+T/5f/l/+X/5f/l/+X/5f/l/+P/4//j/+P/4//j/+P/4//j/+P/4//j/+P/4//k/+T/
5P/k/+T/5P/k/+T/4//j/+P/4//l/+X/5f/l/+X/5f/m/+b/5f/l/+X/5f/m/+f/6P/w
//z/CwAZACAAKAAuADIANAAxACgAIwAiACAADgDl/7X/jP9Y/xv/5v6v/nj+Sv4m/g3+
Df4Z/ij+Of5d/qj+BP9J/3n/ov/D/9z/8/8FAAwAEAARABEAEgATABQAFgAXABgAGQAa
ABsAGwAcABwAHgAfAB8AHwAfAB8AIgAiACIAIgAiACIAIwAjACUAJQAlACYAJwAnACcA
KAAnACkAKgAqACwALAAuAC8ALwAvAC8AMQAwADAAMAAxADUANQA1ADUANQA2ADcAOAA5
ADoAOwA8AD8APwBAAEEAQwBEAEUARgBHAEgASQBKAEsATQBOAFAATwBQAFEAUwBVAFYA
VwBZAFoAXQBdAF8AYQBiAGMAZgBmAGgAawBsAG4AcABxAHIAcwB0AHYAdwB3AHgAeQB5
AHsAewB7AHsAeQB5AHkAeQB7AHkAeAB3AHcAdQB0AHQAcgBwAG4AbABsAGsAaQBnAGcA
ZABhAF4AXABZAFYAUwBRAE4ASwBIAEUAQAA+ADkANwA0ADAALAApACYAIwAgABoAGAAV
ABIAEQAPAAwACgAIAAYABAADAP///v/+//3/+v/4//f/9v/1//T/9P/0//P/8//z//L/
8v/x//H/8P/w//D/8P/w//D/8P/w//D/8P/w//D/8P/w//D/8P/w//H/8f/x//L/8//z
//P/8//z//P/9P/1//P/8//z//T/9f/1//b/9v/4//j/+P/4//n/+f/5//r/+//7//v/
+//6//v/+//7//7//v/9//3//f/9//7//v/+/////////wEAAQABAAIAAAAAAAAAAAAC
AAIAAgACAAIAAwADAAMAAwACAAIAAgACAAIAAgACAAIAAQABAAEAAQAAAAAAAAAAAP//
/////////////////f/9//3//P/8//z/+v/6//r/+v/6//r/+v/5//n/+f/4//j/+P/3
//f/9//3//b/9v/2//b/9v/1//X/9f/0//T/8//z//P/8//z//P/8v/y//L/8v/y//L/
8P/w//D/8P/w//D/8P/w/+7/7v/u/+7/7v/u/+7/7v/u/+7/7v/u/+7/7v/u/+7/7v/u
/+7/7v/u/+7/7v/u/+z/7P/s/+z/7P/s/+z/7P/s/+z/7P/s/+z/7P/s/+z/6v/q/+r/
6v/q/+r/6v/q/+r/6v/q/+r/6P/o/+j/6P/o/+j/6P/o/+j/6P/o/+j/6P/o/+j/6P/o
/+j/6P/o/+j/6P/o/+j/6P/o/+j/6P/o/+j/6P/o/+j/6P/o/+j/6P/o/+j/6P/m/+b/
5v/m/+b/5v/m/+b/5v/m/+b/5v/m/+b/5v/m/+b/5v/m/+b/6P/o/+j/6P/o/+j/6P/o
/+r/6v/q/+r/7P/s/+z/7P/v//D/8f/y//L/8v/y//L/8v/y//L/8v/v/+v/5f/e/9z/
2//c/93/3f/e/97/3//g/+D/4P/g/+D/3//e/93/3f/e/97/3//f/9//3//f/9//3v/e
/9//3//f/9//3//f/9//3//d/93/3f/d/93/3f/d/93/3f/d/93/3f/d/93/3v/e/97/
4P/g/+D/4P/e/9//3//f/9//3//f/9//3//f/9//4P/g/+H/4f/h/+H/5P/r//j/CAAS
ABkAHwAiACYAKAAiABoAFwAeACEAEgD2/9D/pf91/0D/EP/h/rb+j/5s/lz+Xv5j/mX+
b/6Q/sv+Df9K/3z/o//B/9z/8f/+/wUABQAGAAgACQAJAAoACwAMAA4ADwAQABEAEgAT
ABMAEgASABQAFQAVABUAFQAVABYAFgAWABYAFgAWABcAFwAZABkAGQAaABkAGQAZABoA
GQAbABwAHAAaABoAHAAdAB0AHQAdAB8AIAAgACAAIQAjACMAIwAjACMAJAAlACYAJwAo
ACkAKgAtAC0ALgAvAC8AMAAxADIAMwA0ADUANgA3ADkAOgA8AD0APgA/AEEAQwBEAEUA
RwBGAEkASQBLAE0ATgBPAFIAUgBUAFcAWABYAFoAWwBcAFsAXABeAF8AXwBgAGEAYQBh
AGEAYQBhAF8AXwBfAF8AXwBdAFwAWwBZAFcAVgBWAFQAUgBQAE4ASgBJAEcARQBDAEAA
PQA6ADgANQAyAC8ALQAqACcAJAAhABwAGgAVABMAEAAMAAgABwAEAAEA/v/8//r/9//0
//X/8//w/+7/7P/q/+j/5//l/+T/5P/j/+T/4v/h/+D/3//e/97/3v/d/93/3f/c/97/
3f/d/9z/3P/c/9z/3P/c/9z/3P/c/9z/3P/c/9z/3v/e/97/3v/d/93/3f/e/9//3//f
/9//3//f/+D/4f/j/+P/4//k/+P/4//k/+T/5P/k/+T/5P/n/+f/5//o/+f/5//n/+f/
6P/p/+n/6f/s/+z/6//r/+v/6//s/+z/7P/t/+3/7f/t/+3/7f/u/+7/7v/u/+7/7P/s
/+z/7P/s/+3/7f/t/+3/7P/s/+z/6v/q/+r/6v/q/+n/6f/p/+n/6P/o/+j/6P/n/+f/
5//n/+f/5//n/+X/5f/l/+T/5P/k/+L/4v/i/+L/4v/i/+L/4f/h/+H/4P/g/+D/3//f
/9//3//e/97/3v/e/97/3f/d/93/3P/c/9v/2//b/9v/2//b/9r/2v/a/9r/2v/a/9j/
2P/Y/9j/2P/Y/9j/2P/W/9b/1v/W/9b/1v/W/9b/1v/W/9b/1v/U/9T/1P/U/9T/1P/U
/9T/1P/U/9T/1P/S/9L/0v/S/9L/0v/S/9L/0v/S/9L/0v/S/9L/0v/S/9D/0P/Q/9D/
0P/Q/9D/0P/Q/9D/0P/Q/9D/0P/Q/9D/zv/O/87/zv/Q/9D/0P/Q/87/zv/O/87/zv/O
/87/zv/O/87/zv/O/87/zv/O/87/zP/M/8z/zP/M/8z/zP/M/8z/zP/M/8z/zP/M/8z/
zP/M/8z/zP/M/8z/zP/M/8z/yv/K/8r/yv/M/8z/zP/M/8z/zP/M/8z/zv/O/87/zv/Q
/9D/0P/Q/9L/0v/S/9L/0//U/9X/1v/W/9b/1v/W/9T/1P/R/8z/xv/D/8H/wf+//7//
wP/A/8H/wv/C/8L/xP/E/8P/wv/B/8H/wv/C/8P/w//D/8P/wf/B/8D/wP/B/8H/wf/B
/7//v/+//7//vf+9/73/vf+9/73/vf+9/73/vf+9/73/vf+9/77/vv+8/7z/vP+8/77/
vv+//7//vf+9/73/vf+//7//v/+//77/vv+//7//v/+//77/wf/G/9L/4v/v//f//v8E
AAgACgAIAAEA+v/3//b/6P/E/5n/cf9C/wb/z/6a/mH+Mv4M/vL96/31/QP+Ev4x/nX+
0P4W/0n/c/+S/6v/xP/X/+H/5P/k/+f/5//o/+n/6v/s/+3/7v/v//D/8f/x//D/8P/y
//P/8//z//P/8//0//T/9P/0//b/9v/3//f/+f/5//n/+v/5//n/+f/6//7/AwAHAAoA
CAAIAAoACwAJAAkACQALAAwADAAMAA0ADQANAA0ADQAPABAAEQASABMAFAAVABYAFwAX
ABgAGQAZABoAGwAcABsAHAAdAB4AHwAhACIAJAAlACYAJwApACsALAAtAC8AMAAzADMA
NQA3ADgAOQA8ADwAPgBBAEIAQABCAEMARABFAEYASABJAEkASgBLAEsATQBNAE0ATQBL
AEsASwBLAEsASQBIAEcASQBHAEYARgBEAEIAQAA+ADwAOwA5ADcANQAyAC8ALAAqACcA
JAAhAB0AGgAXABQAEQAMAAoABQADAAAA/P/4//P/8P/t/+r/5P/i/9//3P/Z/9f/1P/S
/9D/zv/M/8v/x//G/8b/xf/C/8D/v/++/73/vP+8/7z/uf+5/7n/uP+4/7f/t/+2/7b/
tv+2/7b/tv+2/7b/tv+0/7T/tP+0/7b/tv+2/7b/tf+1/7X/tv+3/7f/t/+3/7X/tf+2
/7f/t/+3/7f/uP+5/7n/uv+6/7r/uv+6/7r/u/+7/7v/vP+9/73/vf+9/7z/vf+9/73/
wP++/w==
         </WaveFormData>
      </LeadData>
      <LeadData>
         <LeadByteCountTotal>10000</LeadByteCountTotal>
         <LeadTimeOffset>0</LeadTimeOffset>
         <LeadSampleCountTotal>5000</LeadSampleCountTotal>
         <LeadAmplitudeUnitsPerBit>4.88</LeadAmplitudeUnitsPerBit>
         <LeadAmplitudeUnits>¦ÌV</LeadAmplitudeUnits>
         <LeadHighLimit>2147483647</LeadHighLimit>
         <LeadLowLimit>268435456</LeadLowLimit>
         <LeadID>V3</LeadID>
         <LeadOffsetFirstSample>0</LeadOffsetFirstSample>
         <FirstSampleBaseline>0</FirstSampleBaseline>
         <LeadSampleSize>2</LeadSampleSize>
         <LeadOff>FALSE</LeadOff>
         <BaselineSway>FALSE</BaselineSway>
         <ExcessiveACNoise>FALSE</ExcessiveACNoise>
         <MuscleNoise>FALSE</MuscleNoise>
         <LeadDataCRC32>3947064725</LeadDataCRC32>
         <WaveFormData>
7P/s/+z/7P/u/+7/7v/u/+7/7v/u/+7/8P/w//D/8P/y//L/8v/y//P/9P/1//b/9v/2
//b/9v/3//j/+f/6//z//P/8//z//v/+//7//v8AAAAAAAAAAAIAAgACAAIABAAEAAQA
BAAGAAYABgAGAAYABgAGAAYABgAGAAYABgAGAAYABgAGAAYABgAGAAYABAAEAAQABAAE
AAQABAAEAAIAAgACAAIAAgACAAIAAgABAAAA///+//7//v/+//7//P/8//z//P/6//r/
+v/6//j/+P/4//j/9v/2//b/9v/2//b/9v/2//T/9P/0//T/8v/y//L/8v/y//L/8v/y
//D/8P/w//D/7v/u/+7/7v/u/+7/7v/u/+7/7v/u/+7/7v/u/+7/7v/s/+z/7P/s/+z/
7P/s/+z/6v/q/+r/6v/q/+r/6v/q/+r/6v/q/+r/6v/q/+r/6v/o/+j/6P/o/+j/6P/o
/+j/6P/o/+j/6P/o/+j/6P/o/+j/6P/o/+j/6P/o/+j/6P/o/+j/6P/o/+j/6P/o/+j/
6P/o/+j/6P/o/+j/6P/o/+j/6P/o/+j/5v/m/+b/5v/o/+j/6P/o/+j/6P/o/+j/5v/m
/+b/5v/m/+b/5v/m/+b/5v/m/+b/5v/m/+b/5v/m/+b/5v/m/+b/5v/m/+b/5v/m/+b/
5v/m/+b/5v/m/+b/5v/m/+b/5v/m/+b/5v/m/+b/5v/m/+b/5v/m/+b/5v/m/+b/5v/m
/+b/5v/m/+j/6P/o/+j/6v/q/+r/6v/s/+z/7P/s/+7/7v/u/+7/7//w//H/8v/y//L/
8v/y//L/8v/w/+3/7P/q/+n/6f/q/+r/6v/r/+v/6//s/+z/6v/p/+n/6P/n/+f/5//n
/+n/6f/p/+j/5f/j/+P/4//h/+H/4f/h/+H/4P/f/9//4P/e/97/3v/e/97/3v/e/9z/
3P/c/9z/3P/c/9z/3P/e/97/3v/e/97/3v/e/97/3v/e/97/3v/e/97/3v/f/9//3//f
/9//3//f/9//4f/o//L//f8FAAkADAAOABAAEwARAA0ADgAYAB4AFgD5/9L/qf+F/13/
N/8L/9P+mf5j/j7+H/4O/hj+Ov5w/rz+Dv9O/3//pv/E/93/8/8CAAcACAAJAAkACgAK
AAsADAANAA8AEAARABIAEwAUABQAFAAUABYAFgAWABcAGAAYABgAGAAYABgAGQAaABsA
GwAbABsAGwAdAB0AHQAfACEAIQAhACMAIgAiACIAIwAkACQAJQAmACcAKAAoACkAKgAr
ACsALQAuAC8ALwAwADEAMgAzADUANgA2ADcAOAA6ADsAPAA9AD4AQABBAEIARQBFAEYA
SQBJAEoATQBPAFEAUgBTAFUAVwBZAFoAXABeAGAAYgBjAGQAZwBpAGsAbQBuAHAAcgBy
AHQAdgB2AHgAeQB6AHsAewB8AHwAfAB7AHsAfAB8AHwAfAB7AHsAegB3AHUAdAB0AHMA
cgBvAGwAawBqAGgAZgBjAGAAXQBbAFkAVQBSAFAATQBKAEYAQgA/ADoANwA2ADIALgAq
ACcAJAAfABsAGQAWABMAEAAOAAsACAAFAAMAAwAAAP///P/7//n/9//1//T/8v/y//H/
7//u/+3/7v/t/+3/7P/s/+z/6//r/+v/6//q/+r/7P/s/+z/7P/s/+z/7P/s/+z/7P/s
/+z/7f/t/+3/7v/w//D/8f/x//D/8P/w//H/8v/z//T/9P/2//b/9//3//f/9//4//j/
+v/6//z//f/9//3//f//////AAABAAEAAQACAAMAAwACAAIAAwADAAMABAAEAAUABQAF
AAUABQAFAAUABQAFAAUABQAFAAYABgAGAAYABgADAAMAAwADAAMAAwADAAIAAgABAAEA
AQABAP/////////////9//3//f/9//v/+//7//v/+v/5//n/+f/4//j/+f/5//n/+f/2
//b/9f/1//T/9P/0//L/8v/y//L/8v/y//H/8f/x//H/8P/v/+//7//t/+3/7v/u/+7/
7f/t/+3/7f/s/+z/7P/s/+z/7P/s/+r/6v/q/+r/6v/q/+r/6v/q/+r/6v/q/+j/6P/o
/+j/6P/o/+j/6P/o/+j/6P/o/+j/6P/o/+j/5v/m/+b/5v/m/+b/5v/m/+b/5v/m/+b/
5v/m/+b/5v/m/+b/5v/m/+T/5P/k/+T/5v/m/+b/5v/m/+b/5v/m/+T/5P/k/+T/5P/k
/+T/5P/k/+T/5P/k/+T/5P/k/+T/5P/k/+T/5P/k/+T/5P/k/+T/5P/k/+T/5P/k/+T/
5P/k/+T/5P/k/+T/5P/k/+T/5P/k/+T/5P/k/+T/5P/k/+L/4v/i/+L/4v/i/+L/4v/k
/+T/5P/k/+T/5P/k/+T/5P/k/+T/5P/m/+b/5v/m/+j/6P/o/+j/6v/q/+r/6v/r/+z/
7f/u//D/8P/w//D/8P/w/+7/6//o/+b/5f/l/+b/5v/m/+f/5//n/+j/6P/o/+f/5//m
/+f/5//n/+f/5f/l/+X/5P/j/+H/4f/h/+H/4f/h/+H/4f/g/9//3//c/9r/2v/a/9z/
3P/c/9z/2v/a/9r/2v/c/9z/3P/c/9r/2v/a/9r/3P/c/9z/3P/c/9z/3P/c/9z/3P/c
/93/2//b/9v/2//d/93/3f/d/+D/6P/z//v/AwAIAAwADgAPABEADQAIAAoAEgAUAAUA
5P/B/6X/gf9b/y//9/69/oX+UP4n/gj+AP4Q/jL+cv7S/ij/Yf+M/7D/y//j//j/AwAI
AAkACQAIAAoACwAKAAsADQAOAA8AEAARABIAEgASABIAFAAUABQAFQAWABYAFgAWABYA
FgAXABgAGQAbABsAGwAbABsAGwAbAB0AHQAdAB0AHwAgACAAIAAhACQAJAAlACYAJwAo
ACgAKQAqACsAKwAtAC4ALwAvADAAMQAyADMANQA2ADYANwA4ADoAOwA8AD0APgBAAEEA
QgBFAEUARgBJAEkASgBNAE8AUQBSAFMAVQBXAFkAWgBcAF4AYABiAGMAZgBpAGsAbQBv
AHAAcgB0AHQAdgB4AHgAfAB9AH4AfwCBAIIAggCCAIMAgwCEAIQAhACEAIMAgwCDAIEA
gACAAH4AfQB8AHkAeAB3AHYAdABzAHEAbwBtAGkAZwBjAGAAXgBbAFgAVABQAE0ASABF
AEIAPgA6ADYAMwAwACsAJwAjACAAHQAaABYAEwAQAA0ACgAJAAUAAwAAAP///f/7//f/
9v/0//T/8//x//D/7//u/+3/7f/s/+z/7P/r/+v/6//r/+r/6v/q/+r/6v/q/+r/6v/q
/+r/6v/q/+r/6v/r/+v/6//s/+z/7P/t/+3/7v/u/+7/7//u/+//8P/w//L/8v/z//P/
9f/1//b/9v/2//b/+P/5//n/+f/5//v/+//8//3//f/9//7///////7//v////////8A
AAAAAQABAAEAAQABAAEAAQABAAEAAQABAAEAAgAAAAAAAAAAAP//////////////////
/v/+//3//f/9//3/+//7//v/+//7//n/+f/5//n/9//3//f/9//2//X/9f/1//T/9P/x
//H/8f/x//D/8P/v/+//7v/u/+7/7P/s/+z/7P/s/+z/6//r/+v/7f/s/+v/6//r/+n/
6f/q/+j/6P/n/+f/5//n/+j/6P/m/+b/5v/m/+b/5P/k/+T/5P/k/+T/5P/k/+T/5P/k
/+T/4v/i/+L/4v/i/+L/4v/i/+L/4v/i/+L/4P/g/+D/4P/g/+D/4P/g/+D/4P/g/+D/
4P/g/+D/4P/g/+D/4P/g/+D/4P/g/+D/3v/e/97/3v/g/+D/4P/g/97/3v/e/97/3v/e
/97/3v/e/97/3v/e/97/3v/e/97/3v/e/97/3v/e/97/3v/e/97/3v/e/97/3P/c/9z/
3P/c/9z/3P/c/9z/3P/c/9z/3P/c/9z/3P/c/9z/3P/c/9z/3P/c/9z/3P/c/9z/3P/c
/9z/3P/c/9z/3P/c/9z/2v/a/9r/2v/a/9r/2v/a/9r/2v/a/9r/2v/a/9r/2v/a/9r/
2v/a/9z/3P/c/9z/3P/c/9z/3P/e/97/3v/e/9//4P/h/+L/5P/k/+T/5P/l/+b/5//o
/+j/6P/o/+j/5v/j/+D/3v/d/93/3v/e/+D/4f/h/+H/4P/g/+D/3//f/97/3f/d/93/
3f/d/93/3//e/93/2//Z/9n/1//X/9f/1//X/9b/1f/V/9T/0v/S/9L/0v/S/9L/0v/S
/9L/0v/S/9L/0v/S/9L/0v/S/9L/0v/S/9L/0v/S/9L/0v/S/9L/0v/S/9L/0//T/9P/
0//T/9P/0//T/9P/1v/c/+f/8f/3//z/AgAEAAUABwADAP7/AAAGAAYA9f/Q/6v/if9h
/zn/C//T/pX+Yf4w/gf+6v3k/fT9Fv5Y/r7+GP9R/3z/oP+7/9P/7P/5//z//f/9//7/
/v///wAAAQADAAQABQAGAAcACAAIAAgACAAKAAoACgALAAwADgAOAA4ADgAOAA8AEAAR
ABEAEQARABEAEwATABMAFQAVABUAFQAXABgAGAAYABkAGgAaABsAHAAfACAAIAAhACIA
IwAjACUAJAAlACUAJgApACoAKwAtAC4ALgAvADAAMgAzADQANQA2ADgAOQA6AD0APQA+
AEEAQQBCAEUARwBJAEoASwBNAE8AUQBSAFQAVgBYAFoAWwBcAF8AYQBjAGUAZgBoAGoA
bABuAHAAcAByAHMAdAB1AHkAegB6AHoAewB7AHwAfAB8AHwAewB7AHsAeQB4AHgAdgB1
AHQAcQBwAG8AbgBsAGsAaQBnAGUAYwBhAF0AWgBWAFMAUABMAEoARwBCAD8APAA4ADQA
MAAtACoAJQAhAB0AGgAXABQAEAANAAoABwAEAAMA///9//r/+f/3//X/8//y//D/8P/v
/+3/7P/r/+r/6f/p/+j/6P/o/+f/5//n/+f/5v/m/+b/5v/m/+b/5v/m/+b/5v/m/+b/
5v/m/+f/5//n/+j/6v/q/+v/6//s/+z/7P/t/+z/7f/u/+7/8P/w//H/8f/z//P/9P/0
//L/8v/0//X/9f/1//X/9//3//j/+f/5//v//P/9//3//P/8//3//f/9//7//v//////
////////AQABAAEAAQABAAEAAQACAAIAAgACAAIA///////////////////+/wAA////
///////9//3//f/9//3/+//7//v/+//5//n/+//7//r/+f/5//n/+P/4//X/9f/1//X/
9P/0//P/8//0//T/9P/y//L/8v/y//L/8v/x//H/8f/x//D/7//v/+//7f/t/+7/7v/u
/+3/7f/t/+3/7P/u/+z/7P/s/+z/7P/s/+z/7P/s/+r/6v/q/+r/6v/q/+r/6v/q/+r/
6v/q/+j/6P/o/+j/6P/o/+j/6P/o/+j/6P/o/+j/6P/o/+j/6P/o/+j/6P/o/+j/6P/o
/+j/6P/o/+j/6P/o/+j/6P/o/+j/6P/o/+j/6P/o/+j/5v/m/+b/5v/o/+j/6P/o/+j/
6P/o/+j/6P/o/+j/6P/o/+j/6P/o/+j/6P/o/+j/6P/o/+j/6P/o/+j/6P/o/+r/6v/q
/+r/6v/q/+r/6v/q/+r/6v/q/+j/6P/o/+j/6v/q/+r/6v/q/+r/6v/q/+r/6v/q/+r/
6v/q/+r/6v/q/+r/6v/q/+r/6v/q/+r/6v/q/+r/6v/s/+z/7P/s/+7/7v/u/+7/8P/w
//D/8P/y//L/8v/y//P/9P/1//b/9//4//n/+v/6//r/+v/4//X/8v/w/+//7//w//D/
8P/z//P/8//0//T/9P/z//P/8v/x//H/8f/x//H/8f/x//D/7//t/+3/7f/r/+v/6//r
/+v/6v/p/+n/6P/m/+b/5v/m/+b/5v/m/+b/5v/m/+j/6P/o/+j/5v/m/+b/5v/m/+b/
5v/m/+j/6P/o/+j/6P/o/+j/6P/p/+n/6f/p/+v/6//r/+v/7//2/wAACQAPABUAGgAc
ACAAIQAdABkAHgAqADIAKAALAOL/u/+X/2//R/8Z/+H+p/5z/lD+Nf4m/jL+Vv6O/tz+
Kv9k/5P/uP/W//H/BQAQABMAFAAVABUAFAAWABkAGAAZABsAHAAdAB4AHwAgACAAIAAg
ACIAIgAiACMAJAAkACQAJAAkACQAJQAmACcAJwAnACcAJwArACsAKwAtAC0ALQAtAC8A
MAAwADAAMQAyADIAMwA0ADMANAA0ADUANgA3ADcAOQA8AD0APQA+AD8AQABBAEMARABE
AEUARgBGAEcASABJAEwATgBPAFAAUwBTAFQAVwBXAFgAWwBdAF8AYABhAGMAZQBnAGgA
agBsAG4AcABxAHIAdQB3AHkAewB8AH4AgACAAIIAhACEAIYAhwCIAIkAiQCKAIoAigCL
AIsAjACMAIwAjACLAIsAiQCHAIYAhgCEAIMAggB/AHwAewB6AHgAdQBzAHEAbwBtAGsA
ZwBkAGIAXwBcAFgAVgBTAE4ASwBIAEQAQAA8ADgANgAyAC8ALQAqACcAJAAiAB8AHAAZ
ABgAFwATABEADgANAAsACQAJAAgABgAGAAUAAwACAAEAAgABAAEAAAD+//7//f/9////
///+//7//v/+//7//v/+//7//v/+//7//v/+//7/AQABAAEAAgACAAIAAwADAAQABAAE
AAUABgAHAAgACAAKAAoACwALAAsACwAMAAwADAAMAA4ADwAPAA8ADwARABEAEgATABMA
EwAUABUAFQAWABYAFwAXABcAGAAYABkAGQAZABkAGQAZABkAGQAZABkAGQAZABoAGAAY
ABgAGAAZABkAGQAZABcAFwAXABYAFgAVABUAFQAVABMAEwATABMAEwARABEAEQARAA8A
DwAPAA8ADgANAA8ADwAOAA4ACwALAAsACwAKAAoACQAJAAoACgAKAAgABgAGAAYABgAG
AAUABQAFAAUABAADAAMAAwABAAEAAgACAAIAAQABAAEA//8AAAAAAAD+//7//v/+//7/
/v/+//7//P/8//z//P/8//z//P/8//z//P/8//z//P/8//z//P/6//r/+v/6//r/+v/6
//r/+v/6//r/+v/6//r/+v/6//r/+v/6//r//P/8//z//P/8//z//P/8//z//P/8//z/
/P/8//z//P/8//z//P/8//z//P/8//z//P/8//z//P/6//r/+v/6//r/+v/6//r/+v/6
//r/+v/4//j/+P/4//j/+P/4//j/+P/4//j/+P/4//j/+P/4//j/+P/4//j/+P/4//j/
+P/4//j/+P/4//j/+P/4//j/+P/4//j/+P/4//j/+P/4//r/+v/6//r//P/8//z//P/+
//7//v/+/wAAAAAAAAAAAQACAAMABAAEAAQABAAEAAYABAABAP7/+v/5//n/+v/6//r/
+//7//v//P/8//z/+//7//r/+f/5//n/+f/5//v/+//6//n/9f/1//X/8//z//P/8//z
//L/8f/x//D/7v/u/+7/7v/u/+7/7v/u/+7/7v/u/+7/7v/u/+7/7v/u/+7/7v/u/+7/
7v/u/+7/7v/u/+7/7v/s/+z/7f/t/+3/7f/t/+3/7//v/+//8v/6/wUADwATABgAHgAe
ACEAIwAfABwAHgAkACYAFQD0/8//sf+N/2P/N////sP+i/5a/i/+Ev4K/hz+PP5+/uL+
Ov9x/5r/wP/Z//H/CAAVABgAFwAZABgAGgAbABoAGwAdAB4AHwAgACEAIgAiACIAIgAk
ACQAJAAlACYAJgAmACYAJgAmACcAKAApACkAKQApACkAKQApACkAKwAtAC0ALQAvADAA
MAAwADEAMgAyADMANAA3ADgAOAA5ADgAOQA5ADsAPAA9AD0APgBBAEIAQwBFAEYARgBH
AEgASgBLAEwATQBOAFAAUQBSAFUAVQBWAFkAWQBaAF0AXwBfAGAAYQBjAGcAaQBqAGwA
bgBwAHIAcwB0AHcAeQB7AH0AfgCAAIIAhACGAIgAiACKAIsAjACNAJEAkgCSAJIAkwCT
AJQAlACUAJQAkwCTAJMAkQCQAJAAkACPAI4AiwCKAIkAiACGAIMAgQB/AH0AewB5AHUA
cgBwAG0AagBmAGIAXwBaAFcAVABQAEwASABDAEAAOwA3ADMAMAAtACoAJAAhAB4AGwAY
ABcAEwARAA4ADQALAAkABwAGAAQABAABAP///v/9//z/+//7//r/+v/6//n/+f/5//n/
+P/4//b/9v/2//b/9v/2//b/9v/2//b/9v/2//f/9//3//j/+P/4//n/+f/6//r/+v/7
//r/+//8//z//v/+////////////AAAAAAAAAAACAAMAAwADAAMABQAFAAYABwAHAAcA
CAAJAAkACgAKAAsACwALAAwADAANAA0ADQANAA0ADQANAA0ADQANAA0ADQAOAA4ADgAO
AA4ADQANAA0ADQALAAsACwAKAAoACQAJAAkACwAJAAkACQAHAAcABQAFAAUABQADAAMA
BQAFAAQAAwABAAEAAAAAAP///////////v/+//3//f/8//z//P/6//r/+v/6//r/+v/5
//n/+f/5//j/9//3//f/9f/1//b/9v/2//X/9f/1//X/9P/0//T/9P/0//T/9P/y//L/
8v/y//L/8v/y//L/9P/0//T/9P/y//L/8v/y//D/8P/w//D/8P/w//D/8P/u/+7/7v/u
/+7/7v/u/+7/7v/u/+7/7v/u/+7/7v/u/+7/7v/u/+7/7v/u/+7/7v/u/+7/7v/u/+z/
7P/s/+z/7P/s/+z/7P/s/+z/7P/s/+z/7P/s/+z/7P/s/+z/7P/s/+z/7P/s/+z/7P/s
/+z/7P/s/+z/7P/q/+r/6v/q/+r/6v/q/+r/6v/q/+r/6v/q/+r/6v/q/+r/6v/q/+r/
6v/q/+r/6v/o/+j/6P/o/+r/6v/q/+r/6v/q/+r/6v/q/+r/6v/q/+j/6P/o/+j/6v/q
/+r/6v/s/+z/7P/s/+3/7v/v//D/8v/y//L/8v/0//T/9P/0//X/9v/3//j/+P/1//L/
8P/u/+3/7f/s/+z/7f/t/+3/7v/u/+7/7f/t/+z/6//r/+v/6//r/+v/7f/s/+v/6f/n
/+f/5f/l/+X/5f/l/+T/4//j/+L/4P/g/+D/4P/g/+D/4P/g/+D/4P/g/+D/4P/g/+D/
4P/g/+D/4P/g/+D/4P/g/+D/4P/g/+D/4P/g/97/3//f/9//4f/h/+H/4f/h/+H/4v/o
//H/+/8DAAgADgAQABMAFQAVABAADgAUABoAEwD0/83/qf+D/1v/Mf///sP+i/5Y/iv+
CP72/fr9Ev5C/pj+/P5F/3T/nP+7/9X/7v8BAAgACwALAAoACgANAAwADQAPABAAEQAS
ABMAFAAUABQAFAAWABgAGAAZABoAGAAYABgAGAAYABkAGgAbABsAGwAbABsAHQAdAB0A
HwAhACEAIQAjACIAIgAiACMAJgAmACcAKAApACoAKgArACwALQAtAC8AMAAxADEAMgAz
ADQANQA3ADgAOAA5ADoAPAA9AD4APwBAAEIAQwBEAEUARQBGAEkASQBKAE0ATwBRAFIA
UwBVAFcAWQBaAFwAXgBgAGIAYwBkAGcAaQBrAG0AbgBwAHIAdAB2AHgAeAB6AHsAfAB9
AH8AgACAAIAAgQCBAIIAggCEAIQAgwCDAIMAgQCAAIAAgAB/AH4AewB6AHkAeAB2AHUA
cwBxAG8AbQBrAGcAZABiAF8AXABYAFYAUwBOAEsASABEAEAAPAA5ADYAMQAtACkAJgAj
ACAAHAAZABYAEwAQAA8ACwAJAAQAAwABAP///f/8//r/+v/5//f/9v/1//L/8f/x//D/
8P/w/+//7//v/+//7v/u/+7/7v/u/+7/7P/s/+z/7P/u/+7/7v/u/+//7//v//D/8P/w
//H/8f/y//L/8v/z//L/8//0//T/9v/2//f/9//3//f/+P/4//r/+v/8//3/+//7//v/
/f/9//7/////////AAABAAEAAgACAAMAAwADAAQABAAFAAcABwAHAAcABwAHAAcABwAH
AAcABwAIAAgACAAIAAgABwAHAAcABwAHAAcABwAGAAYABQAFAAUABQADAAMAAwADAAMA
AQABAAMAAwABAAEA//////7//f/9//3//P/8//v/+//7//v//P/8//v/+//4//j/+P/2
//b/9v/2//b/9v/1//X/9f/1//T/8//z//X/8//z//T/8v/y//H/8f/x//H/8P/w//D/
7v/u/+7/7v/u/+7/7v/u/+7/7v/u/+7/7v/u/+7/7v/s/+z/7P/s/+z/7P/s/+z/7P/s
/+z/7P/s/+z/7P/s/+z/7P/s/+z/6v/q/+r/6v/q/+r/6v/q/+r/6v/q/+r/6P/o/+j/
6P/o/+j/6P/o/+r/6v/q/+r/6P/o/+j/6P/o/+j/6P/o/+j/6P/o/+j/6P/o/+j/6P/o
/+j/6P/o/+j/6P/o/+j/6P/o/+j/6P/o/+j/6P/o/+b/5v/m/+b/5v/m/+b/5v/m/+b/
5v/m/+j/6P/o/+j/5v/m/+b/5v/m/+b/5v/m/+b/5v/m/+b/5v/m/+b/5v/o/+j/6P/o
/+r/6v/q/+r/7P/s/+z/7P/t/+7/7//w//D/8P/w//D/8v/y//L/8v/w/+7/6//o/+f/
5//o/+r/6v/q/+v/6//r/+z/7P/s/+n/6f/o/+f/6f/p/+n/6f/p/+n/6P/n/+X/5f/l
/+P/4//j/+P/4//i/+H/4f/g/97/3v/e/97/3v/e/97/3v/e/97/3v/e/97/3v/e/97/
3v/e/97/3v/e/97/3v/e/97/3v/e/97/3v/e/9//3//h/+H/4f/h/9//4//p//L//P8D
AAkADQAQABQAFgATAA0ADwAeACgAJAASAO3/xv+h/33/V/8r//X+uf6B/lf+Ov4j/iT+
Qv50/rr+CP9K/3z/o//C/97/9f8DAAgACQAKAAkACwAKAAwADQAOAA8AEQASABEAEgAT
ABQAFAAUABQAFgAYABgAGQAaABgAGAAYABgAGAAZABoAGwAbABsAGwAbAB0AHQAdAB8A
HwAfAB8AIQAiACIAIgAjACQAJAAlACYAJwAoACgAKQAqACsAKwAtAC4ALwAvADAALwAw
ADEAMwA2ADYANwA4ADoAOwA8AD0APgBAAEEAQgBFAEUARgBJAEkASgBNAE8AUQBSAFMA
VQBXAFkAWgBcAF4AYABiAGMAZABnAGkAawBtAG4AcAByAHIAdAB2AHYAeAB5AHoAewB7
AHwAfAB8AHsAewB8AHwAfAB8AHsAewB5AHcAdgB2AHQAcwByAG8AbABrAGoAaABlAGMA
YQBfAF0AWwBXAFQAUABNAEoARgBEAEEAPAA5ADYAMgAuACoAJgAkACAAHQAbABgAFQAS
ABAADQAKAAcABgAFAAEA///+//3/+//5//f/9v/0//T/8//x//D/7//u/+3/7f/s/+z/
7P/r/+v/7f/t/+z/7P/q/+r/6v/q/+z/7P/s/+z/7P/s/+z/7P/t/+3/7f/u//D/8P/x
//H/8v/y//L/8//0//X/9v/2//b/9v/3//f/9//3//j/+P/4//j/+v/7//v/+//7//3/
/f/+/////////wAAAQABAAIAAgADAAMAAwAEAAQABQAFAAUABQAFAAUABQAFAAUABQAF
AAUABgAEAAQABAAEAAMAAwADAAMAAwADAAMAAgACAAEAAQABAAEA//////////////3/
/f/9//3/+//7//v/+//6//n/+f/5//j/+P/3//f/9//3//T/9P/z//P/8v/y//L/8P/w
//D/8P/w//D/7//v/+//7//u/+3/7f/v/+3/7f/u/+z/7P/r/+v/6//r/+r/6v/q/+j/
6P/o/+j/6P/o/+j/6P/m/+b/5v/m/+b/5v/m/+b/5v/m/+b/5v/k/+T/5P/k/+T/5P/k
/+T/5P/k/+T/5P/i/+L/4v/i/+L/4v/i/+L/4v/i/+L/4v/i/+L/4v/i/+L/4v/i/+L/
4P/g/+D/4P/g/+D/4P/g/+D/4P/g/+D/4P/g/+D/4P/g/+D/4P/g/97/3v/e/97/3v/e
/97/3v/e/97/3v/e/97/3v/e/97/3v/e/97/3v/e/97/3v/e/97/3v/e/97/3P/c/9z/
3P/c/9z/3P/c/97/3v/e/97/3P/c/9z/3P/c/9z/3P/c/9z/3P/c/9z/3f/e/9//4P/i
/+L/4v/i/+T/5P/k/+T/5v/m/+b/5v/n/+j/6f/q/+r/6v/o/+X/4v/g/9//3//g/+D/
4P/h/+H/4f/i/+L/4v/h/+H/4P/f/9//3//f/9//3//f/97/2//Z/9n/2f/Z/9n/2f/Z
/9f/1v/V/9X/1P/S/9L/0v/S/9L/0v/S/9L/0v/S/9L/0v/S/9L/0v/S/9L/0v/S/9L/
0v/S/9L/0v/S/9L/0v/S/9L/0v/T/9P/0//T/9P/0//T/9P/0//Y/+D/6//z//n//P8C
AAQABQAHAAMA/v8CAAgABADt/8r/qf+J/2P/Of8J/83+k/5d/iz+Bf7u/ez9Av4s/nr+
4P4u/1//iP+q/8P/2//u//n//P/7//v//P/8/////v///wEAAgABAAIAAwAEAAYABgAG
AAgACAAIAAkACgAKAAoACgAKAAoACwAMAA0ADQANAA0ADQAPAA8ADwARABEAEQARABMA
FAAUABQAFQAWABYAFwAYABkAGgAaABsAHAAdAB0AHwAgACEAIQAiACMAJAAlACcAKAAo
ACkAKgAsAC0ALgAvADAAMgAzADQANwA3ADgAOwA7ADwAPwBBAEUARgBHAEkASQBLAEwA
TgBQAFIAVABVAFYAWQBbAF0AXwBgAGIAZABmAGgAagBqAGwAbQBuAG8AcwB0AHQAdAB1
AHUAdgB2AHYAdgB1AHUAdwB1AHQAdAByAHEAcABtAG4AbQBsAGoAZwBlAGMAYQBfAF0A
WQBWAFQAUQBOAEoARgBDAD4AOwA4ADQAMAAsACcAJAAfABsAFQASAA8ADAAIAAUAAgD/
//r/+f/1//P/8P/v/+3/6//n/+b/5P/k/+P/4f/g/9//3v/d/93/3P/a/9r/2f/Z/9n/
2f/Y/9j/2P/Y/9j/2P/W/9b/1v/W/9b/1v/W/9b/2f/Z/9n/2v/Y/9j/2f/Z/9r/2v/a
/9v/3P/d/97/3v/e/97/3//f/9//3//g/+D/4P/g/+L/4//j/+P/4//l/+X/5v/n/+f/
6f/o/w==
         </WaveFormData>
      </LeadData>
      <LeadData>
         <LeadByteCountTotal>10000</LeadByteCountTotal>
         <LeadTimeOffset>0</LeadTimeOffset>
         <LeadSampleCountTotal>5000</LeadSampleCountTotal>
         <LeadAmplitudeUnitsPerBit>4.88</LeadAmplitudeUnitsPerBit>
         <LeadAmplitudeUnits>¦ÌV</LeadAmplitudeUnits>
         <LeadHighLimit>2147483647</LeadHighLimit>
         <LeadLowLimit>268435456</LeadLowLimit>
         <LeadID>V4</LeadID>
         <LeadOffsetFirstSample>0</LeadOffsetFirstSample>
         <FirstSampleBaseline>0</FirstSampleBaseline>
         <LeadSampleSize>2</LeadSampleSize>
         <LeadOff>FALSE</LeadOff>
         <BaselineSway>FALSE</BaselineSway>
         <ExcessiveACNoise>FALSE</ExcessiveACNoise>
         <MuscleNoise>FALSE</MuscleNoise>
         <LeadDataCRC32>2394158932</LeadDataCRC32>
         <WaveFormData>
9P/0//T/9P/0//T/9P/0//T/9P/0//T/9v/2//b/9v/4//j/+P/4//r/+v/6//r/+v/6
//r/+v/7//z//f/+/wAAAAAAAAAAAgACAAIAAgACAAIAAgACAAQABAAEAAQABgAGAAYA
BgAGAAYABgAGAAYABgAGAAYABgAGAAYABgAGAAYABgAGAAYABgAGAAYABAAEAAQABAAC
AAIAAgACAAIAAgACAAIAAAAAAAAAAAD+//7//v/+//7//v/+//7//P/8//z//P/6//r/
+v/6//j/+P/4//j/+P/4//j/+P/2//b/9v/2//T/9P/0//T/9P/0//T/9P/y//L/8v/y
//D/8P/w//D/8P/w//D/8P/u/+7/7v/u//D/8P/w//D/8P/w//D/8P/u/+7/7v/u/+7/
7v/u/+7/7P/s/+z/7P/s/+z/7P/s/+z/7P/s/+z/7P/s/+z/7P/q/+r/6v/q/+z/7P/s
/+z/7P/s/+z/7P/s/+z/7P/s/+r/6v/q/+r/7P/s/+z/7P/q/+r/6v/q/+r/6v/q/+r/
7P/s/+z/7P/q/+r/6v/q/+r/6v/q/+r/6v/q/+r/6v/q/+r/6v/q/+r/6v/q/+r/6v/q
/+r/6v/o/+j/6P/o/+j/6P/o/+j/6P/o/+j/6P/o/+j/6P/o/+j/6P/o/+j/6P/o/+j/
6P/o/+j/6P/o/+j/6P/o/+j/5v/m/+b/5v/o/+j/6P/o/+j/6P/o/+j/6P/o/+j/6P/m
/+b/5v/m/+j/6P/o/+j/6v/q/+r/6v/s/+z/7P/s/+7/7v/u/+7/8P/w//D/8P/y//L/
8v/y//L/8v/y//D/7v/t/+z/7P/v//D/8P/w//H/8v/y//L/8P/w//D/7v/u/+7/7v/u
/+7/7v/u/+z/6f/m/+X/5P/m/+X/5P/k/+L/4v/g/9//4P/f/9//3//f/9//3//f/9//
3//f/97/3v/e/97/3v/e/97/3v/e/93/3f/d/93/3f/d/93/3f/f/9//3//f/9//3//f
/9//3//f/93/3//g/+P/5f/l/+b/6P/r//H/9v/8/wEADAAhADkAUABgAGcAZgBkAF0A
TQApAO3/o/9b/xr/1f6W/oL+nf7L/gj/Rf90/5f/tf/M/+L/9P8AAAIAAgAAAP//////
////AAAAAAAAAAAAAAEAAQACAAIAAgADAAMAAwADAAQABAAEAAQABAAEAAYABgAHAAcA
BgAGAAYABgAHAAcACQAJAAsACwALAAwACgAKAAwADQANAA0ADQAPABAAEAARABEAEQAT
ABQAFAAVABYAFwAYABoAGwAcAB4AHQAdAB0AHwAgACEAIgAjACUAJgAnACgAKQAqACsA
LAAtAC8AMAAxADIANQA2ADkAOgA8ADwAPwBBAEEARQBHAEkASwBNAE8ATwBRAFIAUwBU
AFcAWQBbAFsAXQBdAF4AYABiAGIAYwBlAGUAZgBmAGUAZQBlAGUAZABjAGEAYABgAF4A
XQBcAFsAWgBZAFgAVQBVAFQAUgBOAEwASwBKAEgARQBDAEEAPwA7ADgANQA0ADEALgAr
ACkAJgAjACAAHQAaABcAFAAVABEADgAMAAsACAAGAAQAAgAAAP7//P/8//v/+v/5//f/
9v/1//T/9f/0//P/8//x//H/7//v/+//7//v/+//7//v/+//7//v/+//7//v//H/8f/x
//H/8f/y//L/8v/z//T/9P/0//T/9P/1//X/9v/2//b/9//5//n/+v/6//r/+//8//z/
/P/8//3//f//////AAABAAEAAgACAAIAAwADAAMAAwADAAQABAAEAAUABQAFAAUABQAF
AAUABgAGAAUABQAFAAUABQAFAAUAAwADAAMAAwADAAIAAgACAAIAAQABAAAAAgACAAIA
AAAAAAAAAAAAAAAA/v/+//3/+//7//v/+f/5//n/+P/3//j/+P/3//b/9v/2//b/9v/2
//X/9f/z//H/8f/x//H/8P/w//D/8P/w//D/8P/w/+7/7v/v/+//7f/t/+3/7f/t/+3/
7f/r/+z/7P/t/+v/6v/q/+r/6v/q/+r/6v/q/+r/6v/q/+r/6v/o/+j/6P/o/+j/6P/o
/+j/6P/o/+j/6P/o/+j/6P/o/+j/6P/o/+j/5v/m/+b/5v/m/+b/5v/m/+b/5v/m/+b/
5v/m/+b/5v/m/+b/5v/m/+b/5v/m/+b/5v/m/+b/5v/k/+T/5P/k/+T/5P/k/+T/5P/k
/+T/5P/k/+T/5P/k/+T/5P/k/+T/5P/k/+T/5P/k/+T/5P/k/+T/5P/k/+T/5P/k/+T/
5P/k/+T/5P/k/+T/5P/k/+T/5P/k/+T/5P/k/+T/5P/k/+T/5P/k/+T/4v/i/+L/4v/k
/+T/5P/k/+T/5P/k/+T/5P/k/+T/5P/m/+b/5v/m/+j/6P/o/+j/6v/q/+r/6v/s/+z/
7P/s/+7/7v/u/+7/8P/w//D/7v/s/+v/6v/q/+v/7P/s/+z/7f/u/+7/7v/u/+7/7v/s
/+z/7P/s/+z/7P/s/+z/6v/p/+b/5f/k/+T/4//i/+L/4v/i/+D/3//e/93/3f/d/93/
3f/d/93/3f/d/93/3P/c/9z/3P/c/9z/3P/c/9z/3f/d/93/3f/b/9v/2//b/93/3f/d
/93/3f/d/93/3f/d/93/3f/d/9z/3f/f/9//3v/g/+H/5f/q//L/9//+/wsAIQA8AFQA
ZwByAHwAgQB5AGEANQD1/6v/XP8T/8r+kv6F/pn+zv4b/17/hf+l/8D/1P/o//j/AgAE
AAIA/////////f/8//z//P/8//7//////wAAAAAAAAEAAQD/////AAAAAAIAAgACAAIA
AgACAAMAAwACAAIAAgACAAMAAwAFAAUABQAFAAUABgAGAAYACAAJAAsACwALAA0ADgAO
AA8ADwAPABEAEgASABMAFAAVABYAFgAXABgAGgAbABsAGwAdAB4AHwAgACEAIQAiACMA
JAAnACgAKQAqACkAKwAsAC0ALgAxADIANQA2ADgAOAA7AD0APQBBAEMARQBHAEkASwBN
AE8AUABRAFIAVQBXAFkAWwBdAF0AXgBeAGAAYABhAGMAYwBkAGQAZwBnAGcAZwBnAGcA
ZgBmAGYAZABjAGIAYQBgAF8AXgBbAFsAWgBYAFYAVABTAFIATgBLAEkARwBFAEEAPgA7
ADoANwA0ADEALQAqACcAJAAhAB4AGwAYABcAEwAQAA4ADQAKAAgABgAEAAIAAAD+//z/
+//6//n/9//2//X/9P/z//L/8f/x//H/8f/v/+//7//v/+//7//v/+//7//v/+//7//v
/+//7//v/+//7//v//D/8P/w//H/8v/y//L/8v/y//P/8//y//L/8v/z//X/9f/2//b/
9v/3//j/+P/4//j/+f/5//v/+//8//3//f/+//7//v//////////////AAAAAAAAAQAB
AAEAAQABAAEAAQACAAIAAQABAAEA/////////////////////////v/+//7//v/9//3/
/P/8//z//P/6//r/+v/6//r/+v/4//j/9//3//f/9//1//X/9f/0//P/9P/0//P/8v/y
//L/8v/y//L/8f/x/+//7f/t/+3/7f/s/+z/7P/s/+z/7P/s/+z/6v/q/+v/6//p/+n/
6f/p/+n/6f/p/+f/6P/o/+n/5//o/+j/6P/o/+j/5v/m/+b/5v/m/+b/5v/m/+b/5v/m
/+b/5P/k/+T/5P/k/+T/5P/k/+T/5P/k/+T/5P/k/+T/5P/k/+T/5P/k/+L/4v/i/+L/
4v/i/+L/4v/i/+L/4v/i/+L/4v/i/+L/4v/i/+L/4v/g/+D/4P/g/+D/4P/g/+D/4P/g
/+D/4P/g/+D/4P/g/+D/4P/g/+D/4P/g/+D/4P/g/+D/4P/g/+D/4P/g/+D/3v/e/97/
3v/e/97/3v/e/97/3v/e/97/4P/g/+D/4P/e/97/3v/e/97/3v/e/97/3v/e/97/3v/e
/97/3v/e/97/3v/e/97/3v/e/97/3v/e/97/3v/e/97/3v/e/97/3v/e/97/3v/e/97/
3v/e/+D/4P/g/+D/4P/g/+D/4P/i/+L/4v/i/+T/5P/k/+T/5v/m/+b/5v/o/+j/6P/o
/+r/6v/q/+r/6v/o/+b/5f/k/+T/5f/m/+j/6P/p/+r/6v/q/+r/6v/o/+b/5v/m/+b/
5v/m/+b/5v/k/+P/4P/f/97/3v/d/9z/3P/c/9z/2v/Z/9j/1//X/9f/1//X/9f/1//X
/9f/1//W/9b/1v/W/9b/1v/W/9b/1v/V/9X/1f/V/9X/1f/V/9X/1f/V/9f/1//X/9f/
1f/V/9X/1f/X/9f/1v/Z/9v/2//Y/9r/3//h/+b/7v/z//j/AwAZADAARgBTAFoAXABb
AFMAOQALAMv/gf86//X+sv5+/m3+gf60/gX/TP91/5P/sP/G/9z/7v/4//r/+P/3//f/
9//3//b/9v/2//b/+P/5//n/+v/6//r/+//7//v/+//8//z//P/8//z//P/8//z//f/9
//7//v/+//7//////wEAAQABAAEAAQACAAQABAAGAAcABQAFAAUABwAIAAgACQAJAAsA
DQAOAA4ADQAOAA8AEAAQABEAEgAUABcAFwAXABkAGgAbABwAHQAdAB4AHwAgACEAIgAj
ACQAJwApACoAKwAqAC0ALgAxADIANAA0ADcAOQA5AD0APwA9AD8AQQBDAEUARwBIAEkA
SgBNAE8AUQBTAFUAVQBWAFgAWgBaAFsAXQBdAF4AXgBfAF8AXwBfAF8AXwBeAF4AXgBc
AFsAWgBZAFgAVwBWAFMAUwBSAFAATgBMAEsASgBIAEUAQwBBAEEAPQA6ADcANAAxAC4A
KwApACYAIwAgAB8AHAAZABYAFQARAA4ADAALAAgABgAEAAIAAAD+//z//P/7//r/+f/3
//b/9f/0//P/8v/x//H/8f/x/+//7//v/+//7//v/+3/7f/t/+3/7f/t/+3/7f/v/+//
7//v/+//8P/w//D/8f/y//L/8v/y//L/8//z//T/9P/0//X/9f/1//b/9v/4//n/+v/6
//r/+v/7//v/+//7//z//f/9//7//v/+//3//f/9//3///8AAAAAAAABAAEAAQABAAEA
AQABAAIAAgABAAEAAQABAAEAAQABAAEAAQABAAEAAQAAAAAAAAACAAEAAQAAAAAAAAAA
AP7//v/+//7//v/+//z//P/7//v/+//7//n/+//7//r/+f/4//j/9//2//T/9P/0//T/
9v/1//X/8//z//P/8//z//L/8v/y//L/8v/y//L/8v/w//D/8f/x/+//7//v/+//7//v
/+//7f/u/+7/7f/t/+z/7P/s/+z/7P/s/+z/7P/s/+z/7P/s/+z/7P/s/+z/7P/s/+z/
7P/s/+r/6v/q/+r/6v/q/+r/6v/q/+r/6v/q/+r/6v/q/+r/6v/q/+r/6v/q/+r/6v/q
/+r/6v/q/+r/6P/o/+j/6P/q/+r/6v/q/+r/6v/q/+r/6P/o/+j/6P/q/+r/6v/q/+r/
6v/q/+r/6P/o/+j/6P/o/+j/6P/o/+r/6v/q/+r/6v/q/+r/6v/q/+r/6v/q/+r/6v/q
/+r/6v/q/+r/6v/q/+r/6v/q/+r/6v/q/+r/6v/q/+r/6v/q/+r/6v/q/+r/6v/q/+r/
6v/q/+r/6v/q/+r/6v/q/+r/6v/q/+r/7P/s/+z/7P/s/+z/7P/s/+7/7v/u/+7/7v/u
/+7/7v/w//D/8P/w//H/8v/z//T/9P/0//T/9P/2//b/9v/2//T/8v/x//D/8P/x//L/
8v/0//X/9v/2//b/9v/2//b/9P/0//T/9P/0//T/9P/0//D/7//s/+v/6v/q/+n/6P/q
/+r/6v/o/+f/5v/l/+X/5f/l/+X/5f/j/+P/4//j/+T/5P/k/+T/5P/k/+T/5P/k/+P/
4//j/+P/4//j/+P/4//j/+P/4//l/+X/5f/l/+X/5//l/+X/5//o/+n/6//p/+z/8P/1
//v/BAAIAA0AGgAzAE8AaAB2AHkAeAB4AG8AXQA1APX/qf9h/yD/2/6g/pT+s/7l/h7/
Wf+E/6X/w//c//D/AgAKAAoACAAGAAcABwAHAAcACAAIAAgACAAIAAkACQAKAAoACgAL
AAsACwALAAwADAAMAAwADAAMAAwADAANAA0ADgAOAA4ADgAPAA8AEQARABMAEwATABQA
FAAUABYAFwAVABUAFQAXABoAGgAbABsAGQAbABwAHAAfACAAIQAiACIAIwAkACYAJwAn
ACcAKQAqACsALAAtAC8AMAAxADIAMwA0ADUANgA3ADkAOgA7AD4AQQBCAEUARABGAEYA
SQBLAEsATwBRAFEAUwBVAFcAWQBbAFwAXQBeAGEAYwBlAGcAaQBpAGoAbABuAG4AbwBv
AG8AcABwAG8AbwBvAG8AbQBtAGwAbABsAGoAaQBoAGUAZABjAGIAXwBfAF4AXABaAFgA
VwBWAFQAUQBPAE0ATQBJAEYAQwBCAD8APAA5ADcANAAxAC4ALQAqACcAJAAjAB8AHAAa
ABkAFgAUABIAEgAQAA4ADAAKAAkACAAHAAUABAADAAIAAwACAAEAAQABAAEA////////
////////////////////////////////////////AQACAAIAAgADAAQABAAEAAQABAAF
AAUABgAGAAYABwAHAAcACAAIAAgACQAKAAoADAAMAA0ADQANAA0ADgAPAA8AEAAQABAA
EQARABEAEQATABQAFAAUABUAFQAVABUAEwATABMAFAAUABMAEwATABMAEwATABMAEwAT
ABMAEwATABIAEgASABQAEwATABIAEAAQABAADgAOAA4ADgAOAA4ADAAMAAsACwALAAsA
CQAJAAkACAAHAAgACAAHAAYABgAGAAYABgAGAAUABQADAAMAAwADAAMAAgACAAIAAgAC
AAIAAgACAAAAAAABAAEA///////////////////9//7//v/9//3//v/8//z//P/8//r/
+v/6//r/+v/6//r/+v/6//r/+v/6//r/+v/6//r/+v/6//r/+v/6//r/+v/6//j/+P/4
//j/+P/4//j/+P/4//j/+P/4//j/+P/4//j/+P/4//j/+P/4//j/+P/4//j/+P/4//j/
9v/2//b/9v/2//b/9v/2//j/+P/4//j/9v/2//b/9v/2//b/9v/2//b/9v/2//b/9v/2
//b/9v/0//T/9P/0//b/9v/2//b/9P/0//T/9P/2//b/9v/2//b/9v/2//b/9v/2//b/
9v/2//b/9v/2//T/9P/0//T/9P/0//T/9P/2//b/9v/2//b/9v/2//b/+P/4//j/+P/6
//r/+v/6//r/+v/6//r/+//8//3//v8AAAAAAAAAAAAAAAD+//z/+//6//r/+//8//z/
/P/9//7//v/+//7//v/+//z//P/8//z//P/8//7//v/8//v/9v/1//T/9P/z//L/8v/y
//T/8v/x//D/7f/t/+3/7f/t/+3/7f/t/+3/7f/s/+z/7P/s/+z/7P/q/+r/6v/p/+v/
6//r/+v/6//r/+v/6//r/+v/6//r/+v/6//r/+v/6//r/+v/6v/r/+//7//s/+7/8f/1
//r/AgAHAA4AGwAzAE4AZgB1AIAAiACLAIEAaQA7APn/r/9k/xv/1P6c/ov+of7W/iX/
aP+R/6//zP/g//L/BAAOAA4ADgALAAsACQAJAAoACgAKAAoACgALAAsADAAKAAoACwAL
AAsACwAMAAwADgAOAA4ADgAOAA4ADwAPABAAEAAQABAAEQARABMAEwATABMAEwAUABQA
FAAWABcAFwAXABcAGQAaABoAGwAbABsAHQAeAB4AHwAgACEAIgAiACMAJAAmACcAJwAn
ACkAKgArACwALQAtAC4ALwAwADMANAA1ADYANwA5ADoAOwA8AD8AQABDAEIARABEAEcA
SQBJAE0ATwBPAFEAUwBVAFcAWQBaAFsAXABfAGEAYwBlAGcAZwBoAGoAbABsAG0AbwBv
AHAAcABxAHEAcQBxAHEAcQBwAHAAcgBwAG8AbgBtAGwAawBqAGcAZwBmAGQAYgBgAF8A
XgBcAFkAVwBVAFMATwBMAEkARgBDAEAAPQA7ADgANQAyAC8ALAApACYAJQAhAB4AHAAb
ABgAFgAUABIAEAAOAAwACAAHAAYABQADAAIAAQAAAP///v/9//3//f/9//v/+//7//v/
+//7//n/+f/5//n/+f/5//n/+f/5//n/+f/5//n/+v/6//r/+f/6//r/+v/8//z//f/9
//7//v/+/////////wAAAAAAAAEAAgACAAIAAgADAAMABQAFAAYABwAHAAgACAAIAAcA
BwAHAAcACQAKAAoACgAJAAkACQAJAAkACQAJAAoACgAJAAkACQAJAAkACQAJAAkACQAJ
AAkACQAIAAgACAAIAAcABwAGAAYABgAGAAQABAAEAAQABAAGAAQABAADAAMAAwADAAEA
AQABAAAA//8AAAAA///+//7//v/+//7//P/7//v/+f/7//v/+//7//r/+v/6//r/+P/4
//j/+P/2//b/9//3//X/9f/1//X/9f/1//X/8//0//T/8//z//T/8v/y//L/8v/y//L/
8v/y//L/8v/y//L/8v/y//L/8v/y//L/8v/y//D/8P/w//D/8P/w//D/8P/u/+7/7v/u
//D/8P/w//D/7v/u/+7/7v/u/+7/7v/u/+7/7v/u/+7/7v/u/+7/7v/u/+7/7v/u/+7/
7v/u/+7/7P/s/+z/7P/s/+z/7P/s/+z/7P/s/+z/7P/s/+z/7P/s/+z/7P/s/+z/7P/s
/+z/7P/s/+z/7P/q/+r/6v/q/+z/7P/s/+z/7P/s/+z/7P/q/+r/6v/q/+r/6v/q/+r/
6v/q/+r/6v/q/+r/6v/q/+r/6v/q/+r/6v/q/+r/6v/s/+z/7P/s/+r/6v/q/+r/7P/s
/+z/7P/s/+z/7P/s/+3/7v/v//D/8v/y//L/8v/0//T/9P/0//b/9v/2//b/+P/2//T/
8//w//D/8f/y//L/8v/z//T/9P/0//T/9P/0//L/8v/y//L/8v/y//L/9P/y//H/7v/r
/+r/6v/p/+j/6P/o/+j/6P/n/+b/5f/j/+P/4//j/+P/4//j/+P/4//i/+L/4v/i/+L/
4v/i/+D/4P/f/9//3//f/9//3//h/+H/4f/h/+H/4f/h/+H/4f/h/+H/4f/h/+H/4P/h
/+P/5f/k/+T/5//r/+7/9v/9/wIACwAdADQASgBbAGIAZABlAF8ATQApAPH/rf9k/x//
3P6e/nv+f/6i/uX+Nv9t/43/rP/G/9r/7v/+/wIAAgD///////////7//v/+//7/AAAB
AAEAAgACAAIAAwADAAEAAQACAAIAAgACAAIAAgAEAAQABQAFAAYABgAGAAYABQAFAAcA
BwAJAAkACQAKAAoACgAMAA0ADwAPAA8AEQAQABAAEQARABEAEwAUABQAFQAWABcAGAAY
ABkAGgAcAB0AHQAdAB8AIAAhACIAIwAjACQAJQAmACkAKgArACwALQAvADAAMQAwADMA
NAA3ADYAOAA4ADsAPQA9AEEAQwBDAEUARwBJAEsATQBOAE8ATgBRAFMAVQBXAFkAWQBa
AF4AYABgAGEAYQBhAGIAYgBlAGUAZQBlAGUAZQBkAGQAZgBkAGMAYgBhAGAAXwBeAF0A
XQBcAFoAWABWAFUAVABSAE8ATQBLAEkARQBCAD8APAA5ADYAMwAzADAALQAqACUAIgAf
ABwAHQAZABYAFAARAA4ADAAKAAgABgAEAAIAAAD///7//f/7//r/+f/4//f/9v/1//X/
8//z//H/8f/x//H/8f/x//H/8f/x//H/8f/x//H/8f/x//H/8f/x//H/8v/y//L/8//0
//T/9P/0//T/9f/1//T/9P/0//X/9f/1//b/9v/4//n/+v/6//r/+v/7//v/+//7//z/
/f/9//7//v/+//////////////8AAAAAAAADAAMAAwADAAMAAwADAAQABAADAAMAAwAD
AAMAAwADAAMAAwADAAMAAwACAAIAAgACAAEAAQAAAAAAAAAAAP7//v/+//7//v/+//z/
/P/7//v/+//7//n/+//7//r/+f/6//r/+f/4//b/9v/2//b/9v/1//X/8//z//P/8//z
//L/8v/y//L/8v/y//L/8v/w//D/8f/x/+//7//v/+//7//v/+//7f/s/+z/7f/t/+z/
7P/s/+z/7P/q/+r/6v/q/+r/6v/q/+r/6v/q/+r/6v/o/+j/6P/o/+j/6P/o/+j/6P/o
/+j/6P/o/+j/6P/o/+j/6P/o/+j/5v/m/+b/5v/m/+b/5v/m/+b/5v/m/+b/5v/m/+b/
5v/m/+b/5v/m/+b/5v/m/+b/5P/k/+T/5P/k/+T/5P/k/+T/5P/k/+T/5P/k/+T/5P/k
/+T/5P/k/+T/5P/k/+T/5P/k/+T/5P/k/+T/5P/k/+T/5P/k/+T/4v/i/+L/4v/i/+L/
4v/i/+T/5P/k/+T/5P/k/+T/5P/i/+L/4v/i/+L/4v/i/+L/4v/i/+L/4v/k/+T/5P/k
/+b/5v/m/+b/6P/o/+j/6P/q/+r/6v/q/+z/7P/s/+z/7v/u/+7/7v/s/+z/6v/o/+j/
6P/p/+v/7P/s/+z/7f/s/+z/7P/s/+z/7P/q/+r/6v/q/+r/6v/o/+j/5v/l/+T/4//i
/+L/4f/g/+D/4P/g/97/3f/c/9v/2//b/9v/2//b/9v/2//Z/9n/2P/Y/9r/2v/a/9r/
2v/a/9r/2f/Z/9n/2f/Z/9n/2f/Z/9n/2f/Z/9n/2f/b/9v/2//b/9n/2//b/97/3//d
/9//4v/m/+v/8//4//z/BwAgADsAVQBqAHQAdQB2AHIAYwBDAAsAwf93/zP/7P6n/oj+
nP7N/gP/PP9t/5L/r//H/9z/8P/8//7//v/8//r/+f/5//n/+f/8//z//P/8//r/+//7
//z//P/8//3//f/9//3//v/+//7//v/+//7//v/+//////8CAAIAAgACAAEAAQADAAMA
AwADAAMABAAEAAQABgAHAAcABwAHAAkACgAKAAsACwALAA0ADgAOAA8AEAARABIAEgAT
ABQAFgAXABcAFwAZABoAGwAcAB0AHwAgACEAIgAjACQAJQAmACcAKQAqACsALAAvADAA
MwA0ADYANgA5ADsAOwA/AEEAQQBDAEUARwBJAEsATABNAE4AUQBTAFUAVQBXAFcAWABa
AFwAXABdAF0AXQBeAF4AXQBdAF0AXQBbAFsAWgBaAFgAVgBVAFQAUwBSAFEAUABOAE0A
SwBIAEYARABDAEIAQAA9ADsAOQA3ADMAMAAtACwAKQAmACMAIQAeABsAGAAXABQAEQAO
AA8ACwAIAAYABQACAAAA/v/8//r/+P/2//b/9f/0//P/8f/w/+//7v/t/+z/6//r/+3/
7f/r/+v/6//r/+v/6//r/+v/6//r/+v/6//r/+v/6//r/+v/6//r/+z/7P/s/+3/7v/u
/+7/7v/u/+//7//y//L/8v/z//P/8//0//T/9P/1//b/9v/2//b/9//3//n/+f/6//v/
+f/6//r/+v/9//3//f/9//3//v/+//7///////////////////8AAAAA////////////
///////9//3//f/9//3//P/8//z//P/7//v/+v/6//r/+v/4//b/9v/2//b/+P/2//b/
9f/1//X/9f/z//P/8//y//H/8P/w/+//7v/u/+7/7v/u/+7/7f/t/+v/6//r/+v/6//q
/+r/6v/q/+j/6P/o/+j/5v/m/+f/5//n/+f/5//n/+X/5f/l/+P/5P/k/+P/4//k/+L/
4v/i/+L/4v/i/+L/4v/g/+D/4P/g/+D/4P/g/+D/4P/g/+D/4P/e/97/3v/e/97/3v/e
/97/3v/e/97/3v/e/97/3v/e/9z/3P/c/9z/3P/c/9z/3P/c/9z/3P/c/9r/2v/a/9r/
3P/c/9z/3P/a/9r/2v/a/9r/2v/a/9r/2v/a/9r/2v/a/9r/2v/a/9r/2v/a/9r/2v/a
/9r/2v/a/9r/2v/a/9j/2P/Y/9j/2P/Y/9j/2P/Y/9j/2P/Y/9j/2P/Y/9j/2P/Y/9j/
2P/Y/9j/2P/Y/9b/1v/W/9b/1v/W/9b/1v/Y/9j/2P/Y/9j/2P/Y/9j/2v/a/9r/2v/a
/9r/2v/a/9v/3P/d/97/3v/e/97/3v/g/+D/4P/g/+L/4v/i/+D/3P/b/9r/2v/b/9z/
3P/c/93/3v/e/97/4P/g/+D/3v/c/9z/3P/c/9z/3P/c/9r/2f/W/9X/1P/U/9P/0v/S
/9D/0P/O/83/zv/N/83/zf/L/8v/y//L/8v/y//L/8r/yv/K/8r/yv/I/8j/yP/I/8n/
yf/J/8n/yf/J/8n/yf/J/8n/yf/J/8n/yf/J/8n/yf/J/8n/yf/I/8v/y//L/8j/yv/P
/9H/2P/e/+X/7P/7/xUALgBEAFEAXABkAGUAVwA5AAMAvf9z/yj/4/6c/m7+a/6H/sT+
Ff9Q/3P/k/+s/8D/1P/k/+r/6v/o/+f/5f/l/+f/5v/m/+b/5v/m/+f/5//o/+j/6P/p
/+n/5//n/+j/6P/o/+j/6P/o/+j/6P/p/+n/6v/q/+r/6v/r/+v/7f/t/+3/7f/t/+7/
8P/w//L/8//x//H/8f/z//T/9P/1//X/9f/3//j/+P/5//r/+//8//z//f/+/wAAAQAB
AAEAAwAEAAUABgAHAAcACAAJAAoACwAMAA0ADgAPABEAEgATABQAFwAYABsAHAAeAB4A
IQAhACEAJQAnACcAKQArAC0ALwAxADIAMwA0ADcAOQA7AD0APwA/AEAAQgBEAEQARQBH
AEcASABIAEkASQBJAEkASQBJAEgASABKAEgARwBGAEUARABDAEIAPwA/AD4APAA6ADgA
NwA2ADIALwAtACsAKQAlACIAHwAeABsAGAAVABEADgALAAgAAwAAAP3/+v/5//X/8v/w
/+//7P/q/+j/5v/k/+L/4P/e/93/3P/b/9n/2P/X/9b/0//S/9H/0f/R/9H/z//P/83/
zf/N/83/zf/N/83/zf/N/83/zf/N/83/zf/N/83/y//M/8z/zP/N/87/zv/O/87/zv/P
/8//0P/Q/9D/0f/R/9H/0v/S/9L/0//U/9T/1P/U/9X/1f/V/9X/1v/X/9f/2P/Y/9j/
2//Z/w==
         </WaveFormData>
      </LeadData>
      <LeadData>
         <LeadByteCountTotal>10000</LeadByteCountTotal>
         <LeadTimeOffset>0</LeadTimeOffset>
         <LeadSampleCountTotal>5000</LeadSampleCountTotal>
         <LeadAmplitudeUnitsPerBit>4.88</LeadAmplitudeUnitsPerBit>
         <LeadAmplitudeUnits>¦ÌV</LeadAmplitudeUnits>
         <LeadHighLimit>2147483647</LeadHighLimit>
         <LeadLowLimit>268435456</LeadLowLimit>
         <LeadID>V5</LeadID>
         <LeadOffsetFirstSample>0</LeadOffsetFirstSample>
         <FirstSampleBaseline>0</FirstSampleBaseline>
         <LeadSampleSize>2</LeadSampleSize>
         <LeadOff>FALSE</LeadOff>
         <BaselineSway>FALSE</BaselineSway>
         <ExcessiveACNoise>FALSE</ExcessiveACNoise>
         <MuscleNoise>FALSE</MuscleNoise>
         <LeadDataCRC32>2470724627</LeadDataCRC32>
         <WaveFormData>
FAAUABQAFAAUABQAFAAUABQAFAAUABQAFAAUABQAFAAUABQAFAAUABQAFAAUABQAEgAS
ABIAEgAQABAAEAAQAA4ADgAOAA4ADgAOAA4ADgAMAAwADAAMAAoACgAKAAoACAAIAAgA
CAAGAAYABgAGAAQABAAEAAQAAgACAAIAAgAAAAAAAAAAAP7//v/+//7//v/+//7//v/8
//z//P/8//r/+v/6//r/+v/6//r/+v/6//r/+v/6//z//P/8//z//P/8//z//P/8//z/
/P/8//z//P/8//z//v/+//7//v/+//7//v/+//7//v/+//7//v/+//7//v8AAAAAAAAA
AAAAAAAAAAAAAAAAAAAAAAD+//7//v/+/wAAAAAAAAAAAAAAAAAAAAAAAAAAAAAAAAIA
AgACAAIAAAAAAAAAAAACAAIAAgACAAIAAgACAAIAAAAAAAAAAAAAAAAAAAAAAAIAAgAC
AAIAAgACAAIAAgACAAIAAgACAAIAAgACAAIAAgACAAIAAgACAAIAAgACAAIAAgACAAIA
BAAEAAQABAAEAAQABAAEAAIAAgACAAIAAgACAAIAAgACAAIAAgACAAIAAgACAAIAAgAC
AAIAAgACAAIAAgACAAIAAgACAAIAAgACAAIAAgACAAIAAgACAAIAAgACAAIAAgACAAIA
AgACAAIAAgACAAIAAgACAAIAAAAAAAAAAAACAAIAAgACAAQABAAEAAQAAgACAAIAAgAC
AAIAAgACAAAAAAAAAAAAAQACAAMABAAGAAYABgAGAAYABgAGAAYACAAIAAgACAAKAAoA
CgAKAAwADAAMAAsACwALAAsACwANAA4ADwAQABEAEgASABIAEAAQABAAEAAQAA8ADwAP
AA8ADwAPAA0ACgAIAAYABAADAAMAAgACAAIAAAAAAP///v/+//7//v////////////3/
/f/9//z//P/8//z//P/8//v/+//7//v/+//7//v/+f/5//n/+f/7//r/+v/7//v/+v/6
//r//P/8//n/9//0/+r/4P/X/9P/1f/d/+r//P8WADcAXgCJALwA9QAzAWgBjgGxAcsB
zgGvAWwBGAHTAKMAbAAtAA8AGwAwADkAKwANAPr/8v/r/+b/7P/u/+7/7P/r/+r/6P/p
/+j/5//n/+f/5//l/+X/5P/k/+b/5v/m/+b/5v/l/+X/5f/k/+T/5f/l/+X/5P/k/+P/
4f/h/+D/4P/i/+L/4v/j/+P/4//j/+L/4v/i/+L/4v/i/+L/4v/i/+L/4f/h/+H/3//f
/9//3//f/9//3//f/+H/4f/h/+H/4f/g/+D/4P/e/97/3f/d/9z/3P/c/9v/3f/d/93/
2//b/9v/2//b/9n/1//W/9b/2P/X/9b/1v/V/9T/0//S/9H/0P/P/87/y//K/8n/yP/F
/8P/wv/B/7//vf+8/7n/tv+0/7L/sP+w/67/rP+q/6b/pf+l/6T/of+e/57/nf+e/57/
nv+e/6D/oP+g/6H/o/+l/6b/qP+p/6z/rv+v/7H/tP+3/7r/v//C/8X/yP/M/8//1P/Y
/9z/4P/j/+X/6f/s/+//8v/z//b/9//5//z//v8AAAAAAwADAAUABgAFAAYABwAIAAgA
CAAJAAkACQAKAAoACgAKAAoACgAKAAoACgAKAAoACgALAAsACwAJAAkACQAJAAsACwAL
AAsACwALAAsACwAJAAkACQAJAAkACAAIAAgACAAIAAcABwAHAAcABgAGAAUABQAFAAUA
BAAEAAMAAwACAAIAAgABAAEAAQABAP/////+//3//f/8//z/+//7//v/+//5//n/+f/4
//f/9//3//f/9//1//T/9P/0//P/8//y//H/8f/x//H/8f/x/+//7v/u/+7/7v/t/+3/
7f/t/+3/7P/s/+z/7P/s/+z/7P/s/+z/7P/s/+z/7P/s/+z/7P/s/+z/7v/u/+7/7v/v
/+//7//v/+//8P/w//D/7v/u/+7/7v/w//D/8P/w/+7/7//v/+//8P/w//D/8f/x//H/
8f/x//H/8f/x//H/8P/w//D/8P/w//D/8P/w//D/8P/w//D/8P/w//D/8P/w//D/8P/w
//D/8P/w//D/8P/w//D/8P/w//L/8v/y//L/8v/y//L/8v/y//L/8v/y//L/8v/y//L/
8v/y//L/8v/y//L/8v/y//L/8v/y//L/8v/y//L/8v/y//L/8v/y//T/9P/0//T/9P/0
//T/9P/0//T/9P/0//T/9P/0//T/9P/0//T/9P/0//T/9P/0//T/9P/0//T/9P/0//T/
9P/0//T/9P/0//T/9P/0//T/9v/2//b/9v/2//b/9v/2//T/9P/0//T/9v/2//b/9v/2
//b/9v/2//b/9v/2//b/+P/4//j/+P/4//j/+P/4//r/+v/6//r//P/8//z//P/8//z/
/P/8//7//v/+//7/AAAAAAAA/////////////wEAAgADAAQABwAIAAgACAAGAAYABgAG
AAYABQAFAAUABwAHAAcABQACAAAA/v/8//v/+//6//r/+v/4//j/9//2//b/9v/2//X/
9f/1//X/9f/1//X/9P/0//T/9P/0//T/8//z//P/8//z//P/8//z//P/8//z//X/9P/0
//X/9f/0//T/9P/0//b/9f/z//D/7P/i/9f/z//N/8//1v/i//T/DQAsAFMAggC1APEA
MAFkAY0BtQHQAdEBtAF6ATEB9QDMAJ0AYwBHAE4AWQBbAEMAHAAEAPv/8P/s/+7/7P/q
/+n/6P/m/+X/5P/j/+P/4//j/+P/4//i/+L/4v/i/+L/4v/g/9//3//f/97/3v/f/9//
3//e/97/3f/f/9//3v/e/97/3v/e/9//3f/d/93/3P/e/97/3v/e/97/3v/e/97/3v/d
/93/3f/d/93/3f/d/93/3f/d/93/3f/d/93/3f/b/9r/2v/a/9r/2v/Z/9n/2v/a/9r/
2f/Z/9n/2f/X/9f/1//X/9f/1//V/9T/1P/U/9P/0v/S/9P/0v/R/9D/z//O/83/zP/J
/8j/x//G/8X/w//C/8H/v/+9/7z/uf+4/7b/tP+y/7L/sP+u/6z/qP+n/6f/pv+l/6L/
ov+h/6D/oP+g/6D/oP+g/6D/of+j/6X/pv+o/6f/qv+s/63/r/+y/7X/uP+9/8D/w//G
/8j/y//Q/9T/2P/c/9//4f/n/+r/7f/w//P/9v/3//n//P/+/wAAAAADAAMABQAGAAcA
CAAJAAoACgAKAAsACwALAAwADAAMAAwADAAMAAwADAAMAAwADAAMAA0ADQANAA0ADQAN
AA0ADQANAA0ADQAPAA8ADwAPAA8ADwAPAA8ADwAOAA4ADgAOAA4ADQANAA0ADQAMAAwA
CwALAAsACwAKAAoACQAJAAgACAAIAAcABwAHAAcABQAHAAYABQAFAAQABAADAAMAAQAB
AP////////7//f/9//3//f/9//v/+v/6//r/+f/5//j/9//3//f/9//3//f/9//2//b/
9v/2//X/9f/1//X/9f/0//T/9v/2//b/9v/2//b/9v/2//b/9v/2//b/9v/2//b/9v/2
//b/9v/2//f/9//3//f/9//4//j/+P/2//b/9v/2//j/+P/4//j/+P/5//n/+f/4//j/
+P/5//n/+f/5//n/+f/5//n/+f/6//r/+v/6//r/+v/6//r/+v/6//r/+v/6//r/+v/6
//r/+v/6//r/+v/6//r/+v/6//r/+v/6//r/+v/6//r/+v/6//r/+v/6//r/+v/6//r/
+v/6//r/+v/6//r/+v/6//r/+v/6//r//P/8//z//P/8//z//P/8//z//P/8//z/+v/6
//r/+v/6//r/+v/6//r/+v/6//r/+v/6//r/+v/6//r/+v/6//r/+v/6//r/+v/6//r/
+v/6//r/+v/6//r/+v/6//r/+v/6//r/+v/6//r/+v/6//r/+v/6//r/+v/6//r/+v/6
//r/+v/6//r/+v/6//r/+v/6//r/+v/6//r/+v/6//r/+v/6//r/+v/6//r/+v/6//r/
+v/6//r/+v/6//r//P/8//z//P/+//7//v/+//7//v/+//7/AAAAAAAAAAACAAIAAgAC
AAQABAAEAAQABAADAAMAAwADAAMABQAGAAUABgAHAAgACgAKAAoACgAKAAoACgAJAAcA
BwAHAAcACQAHAAQAAgAAAP7//f/9//r/+v/6//j/+v/5//j/+P/4//j/9//3//f/9//3
//f/9//2//b/9v/2//b/9v/1//X/9f/1//X/9f/1//X/9f/1//X/9f/0//L/8//z//L/
9P/0//T/9P/1//P/8P/s/+T/2f/R/83/0f/Y/+T/9P8NAC4AUwCAAK8A5wAiAVQBeQGd
AbYBtQGWAVgBDQHPAKQAdQA9AB0AJAAzADsALQAKAPT/7f/o/+b/6P/q/+j/5//m/+b/
4//i/+H/4f/h/+H/4f/h/+D/4P/i/+L/4v/i/+L/4f/h/+H/3v/e/9//3//h/+D/4P/f
/9//3//e/97/3v/e/97/3//f/9//3//e/97/3v/e/97/3v/e/97/3v/g/9//3//f/9//
3//f/9//3f/d/93/3f/d/93/3f/d/93/3P/c/9z/3P/c/9v/2//c/9z/3P/b/93/3f/d
/9v/2f/Z/9n/2f/Z/9f/1v/W/9j/1//W/9b/1f/U/9P/0v/P/87/zf/M/8v/yv/J/8j/
x//F/8T/w//B/7//vv+7/7r/uP+2/7T/tP+y/7D/rv+q/6n/qf+o/6n/pv+m/6X/pP+k
/6T/pP+k/6T/pP+l/6X/p/+o/6r/q/+u/7D/sf+z/7b/uf+8/7//wv/F/8j/zP/P/9T/
2P/c/+D/4//l/+n/7P/v//L/8//2//f/+f/8//7/AAAAAAMAAwAFAAYACQAKAAsADAAM
AAwADQANAA0ADgAOAA4ADgAOAA4ADgAOAA4ADgAOAAwADQANAA0ADwAPAA8ADwAPAA8A
DwAPAA8ADwAPAA8AEQARABEAEQAPAA4ADgAOABAAEAAPAA8ADwAPAA4ADgANAA0ADQAN
AAoACgAJAAkACAAIAAgABwAHAAcABwAFAAcABgAFAAUABAAEAAMAAwADAAMAAQABAAEA
AAD//////f/9//3/+//6//r/+v/5//n/+P/3//f/9//3//f/9//3//b/9v/2//j/9//3
//f/9//3//b/9v/2//b/9v/2//b/9v/2//b/9v/2//b/9v/2//b/9v/2//b/9v/2//b/
+f/5//n/+f/5//r/+v/6//r/+v/6//r/+v/6//r/+v/6//v/+//7//r/+v/6//v/+f/5
//n/+f/7//v/+//9//z//P/8//z//P/8//z//P/8//z//P/8//z//P/8//z//P/8//z/
/P/8//7//v/+//7//v/+//7//v/8//z//P/8//7//v/+//7//v/+//7//v/+//7//v/+
/wAAAAAAAAAAAAAAAAAAAAACAAIAAgACAAAAAAAAAAAAAAAAAAAAAAACAAIAAgACAAIA
AgACAAIAAgACAAIAAgAAAAAAAAAAAAIAAgACAAIAAgACAAIAAgACAAIAAgACAAIAAgAC
AAIABAAEAAQABAACAAIAAgACAAQABAAEAAQABAAEAAQABAACAAIAAgACAAQABAAEAAQA
BgAGAAYABgAGAAYABgAGAAQABAAEAAQABgAGAAYABgAGAAYABgAGAAgACAAIAAgACAAI
AAgACAAIAAgACAAIAAkACgALAAwADAAMAAwADAAOAA4ADgAOAA8ADwAPAA8ADwARABIA
EwAWABcAGAAYABYAFgAWABYAFAAUABMAEwAVABUAFQAVABMAEAAOAAwACAAHAAcABgAI
AAgABgAGAAUABAAEAAQABAADAAMAAwADAAMAAwADAAIAAgACAAIAAAAAAP////8AAAEA
AgADAAEAAQABAAEAAQABAAAAAAABAAEAAAAAAAIABAACAAEA///6//D/5P/b/9f/3f/n
//T/CAAkAEcAbgCdANAADQFLAXoBoAHFAdsB2AGxAWoBGAHZAKsAcgA3ACEAMQBEAEUA
LQAPAAIA+v/z//D/9P/2//T/8v/x//L/8P/v/+7/7f/t/+3/7f/r/+v/6v/q/+z/7P/s
/+z/7P/r/+v/6//q/+r/6//r/+n/6P/o/+f/6f/p/+j/6P/o/+j/6P/p/+n/6f/p/+j/
6P/o/+j/6P/o/+j/6P/o/+b/5f/l/+X/5//n/+f/5//n/+f/5//n/+f/5//n/+f/6f/o
/+j/6P/m/+b/5f/l/+T/5P/k/+P/5f/l/+X/4//j/+P/4//j/+P/4f/g/+D/3v/d/9z/
3P/d/9z/2//a/9n/2P/X/9b/0//S/9H/0P/N/8v/yv/J/8f/xf/E/8H/wP++/7z/uv+4
/7b/tP+y/7D/r/+v/67/rf+q/6r/qf+o/6j/qP+o/6j/qP+o/6n/q/+t/67/sP+x/7T/
tv+3/7v/vv/B/8T/yf/M/8//0v/U/9f/3P/g/+T/6P/r/+3/8//2//n//P///wIAAwAF
AAYACAAKAAoADQANAA8AEAARABIAEwAUABQAFAAVABUAFQAWABYAFgAWABYAFgAWABYA
FgAWABYAFgAXABcAFwAVABUAFQAVABcAFwAXABcAFwAXABcAFwAXABcAFwAXABcAFgAW
ABYAFgAWABUAFQAVABUAFAAUABMAEwATABMAEgASABEAEQAQABAAEAAPAA8ADwAPAA0A
DQAMAAsACwAKAAoACQAJAAsACwAJAAkACQAIAAcABwAHAAcABwAFAAYABgAGAAUABQAE
AAMAAwABAAEAAQABAAEAAAAAAAAAAAD//////////////v/+//7//v/+//7//v/+//7/
/v/+//7//v/+//7//v/+//7//v/+//7//v//////////////AAAAAAAAAAAAAAAAAAAC
AAIAAgACAAIAAwADAAMAAAAAAAAAAQABAAEAAQABAAMAAQABAAMAAgACAAIAAgACAAIA
AgACAAIAAgACAAIAAgACAAIAAgACAAQABAAEAAQABAAEAAQABAAGAAYABgAGAAYABgAG
AAYABgAGAAYABgAIAAgACAAIAAgACAAIAAgACAAIAAgACAAIAAgACAAIAAoACgAKAAoA
CgAKAAoACgAMAAwADAAMAAwADAAMAAwADAAMAAwADAAMAAwADAAMAAwADAAMAAwADAAM
AAwADAAMAAwADAAMAAwADAAMAAwADAAMAAwADAAMAAwADAAMAAwADAAMAAwADgAOAA4A
DgAOAA4ADgAOAA4ADgAOAA4ADgAOAA4ADgAOAA4ADgAOAA4ADgAOAA4AEAAQABAAEAAS
ABIAEgASABQAFAAUABQAFgAWABYAFgAWABYAFgAWABgAGAAXABcAFwAXABcAGQAaABsA
HAAdACAAIAAgACAAIAAgACAAIAAfAB8AHwAfAB8AHwAdABoAGAAWABQAEwARABAAEAAQ
ABAAEAAPAA4ADAAMAAwACwALAAsACwALAAsACwAKAAoACgAKAAoACgALAAsACwALAAsA
CwALAAsACwALAAsACwAKAAoACwALAAoACgAKAAoACgALAAsABgACAPr/7//l/+P/5//u
//j/DAAlAEYAawCYAMkABQFEAXYBnwHHAeAB3wHEAYoBQQEHAd4ArQB1AFcAXgBpAG0A
VwAuABYADQAEAP7/AAACAP7//f/8//r/+f/4//f/9//3//f/9//3//b/9v/0//T/9P/0
//T/8//z//P/9P/0//X/9f/z//L/8v/x//P/8//y//L/8v/y//L/8//x//H/8f/w//L/
8v/y//L/8P/w//D/8P/y//H/8f/x//H/8f/x//H/7//v/+//7//v/+//7//v/+//7v/u
/+7/7v/u/+3/7f/s/+z/7P/r/+v/6//r/+n/6//r/+v/6//p/+f/5v/m/+j/5//m/+b/
4//i/+H/4P/f/97/3f/c/9v/2v/Z/9j/1//V/9T/0//R/8//zv/L/8r/yP/G/8T/wv/A
/77/vP+6/7n/uf+4/7X/sv+y/7H/sv+y/7L/sv+y/7L/sv+z/7P/tf+2/7j/t/+6/7z/
vf+//8L/xf/I/8v/zv/R/9T/2P/b/+D/5P/o/+z/7//x//X/+P/7//7/AwAGAAcACQAM
AA4AEAAQABMAEwAVABYAFwAYABkAGgAaABoAGwAbABsAHAAcABwAHgAeAB4AHgAeAB4A
HgAeAB4AHwAfAB8AHQAdAB0AHQAfAB8AHwAfAB8AHwAfAB8AHQAdAB0AHQAfAB4AHgAe
AB4AHgAdAB0AHQAdABwAHAAbABsAGwAbABoAGgAZABkAGAAYABgAFwAXABcAFwAVABUA
FAATABMAFAAUABMAEwARABEADwAPAA8ADgANAA0ADQANAA0ACwAKAAoACgAJAAkACAAH
AAcABwAHAAcABwAHAAYABgAGAAYABQAFAAUABQAFAAQABAAEAAQABAAEAAQABAAEAAQA
BAAEAAQABAAEAAQABAAEAAYABgAGAAYABQAFAAUABQAHAAgACAAIAAYABgAGAAYACAAI
AAgACAAIAAkACQAJAAgACAAIAAkACQAJAAkACQAJAAkACQAJAAoACAAIAAgACAAKAAoA
CgAKAAoACgAKAAoADAAMAAwADAAKAAoACgAKAAwADAAMAAwADAAMAAwADAAKAAoACgAK
AAwADAAMAAwADAAMAAwADAAMAAwADAAMAAwADAAMAAwADAAMAAwADAAMAAwADAAMAAwA
DAAMAAwADAAMAAwADAAMAAwADAAMAAwADAAMAAwADAAMAAwADAAMAAwADAAMAAwADAAM
AAwADgAOAA4ADgAMAAwADAAMAAwADAAMAAwADAAMAAwADAAMAAwADAAMAAwADAAMAAwA
DgAOAA4ADgAMAAwADAAMAAwADAAMAAwADAAMAAwADAAOAA4ADgAOAA4ADgAOAA4ADgAO
AA4ADgAOAA4ADgAOABAAEAAQABAAEgASABIAEgAUABQAFAAUABYAFgAWABYAGAAXABcA
FwAVABUAFwAYABkAGgAbABwAHAAcABwAHAAeAB4AHgAdAB0AHQAdAB0AHwAdABoAGAAU
ABIAEQARABAAEAAQAA4ADgANAAwADAAMAAwACwALAAsACwALAAsACwAKAAoACgAKAAoA
CgAJAAkACQAJAAkABwAHAAcABwAHAAcABwAGAAgACQAJAAgACAAIAAgACAAHAAUABgAE
AP7/8//r/+X/5f/q//T/BAAZADYAWQCCAK8A4QAaAVABeQGbAboBxwG4AYgBPwH3AMYA
mwBjADUALAA7AEkASQAuABAABQAAAPr/+v/+//z/+f/4//j/9//2//f/9//3//f/9//3
//b/9v/0//T/9P/0//T/8//z//P/8v/y//P/8//z//L/8v/x//P/8//y//L/8P/w//D/
8f/x//H/8f/w//L/8v/y//L/8P/w//D/8P/w/+//7//v//H/8f/x//H/7//v/+//7//v
/+//7//v/+//7v/u/+7/7v/u/+3/7f/u/+7/7v/t/+3/7f/t/+v/6f/p/+n/6f/p/+f/
5v/m/+b/5f/k/+T/4//i/+H/4P/f/97/3f/c/93/3P/b/9r/1f/T/9L/0f/P/83/zP/J
/8j/xv/E/8L/wv/A/77/vP+6/7n/uf+4/7X/sv+y/7H/sP+w/7D/sP+w/7D/sP+x/7H/
s/+0/7b/tf+4/7r/u/+7/77/wf/E/8X/yP/L/87/0P/T/9j/3P/i/+b/6f/r/+//8v/1
//j//f8AAAEAAwAGAAgACgAKAA0ADQAPABAAEQASABMAFAAWABYAFwAXABcAGAAYABgA
GAAYABgAGAAYABgAGAAYABgAGQAZABkAFwAXABcAFwAZABkAGQAZABkAGQAZABkAGQAZ
ABkAGQAZABgAGAAYABgAGAAXABcAFQAVABQAFAAVABUAFQAVABQAFAATABMAFAAUABQA
EwATABMAEwARABEAEAAPAA8ADAAMAAsACwALAAsACQAJAAsACgAJAAkABwAHAAcABQAE
AAQABAADAAMAAgABAAEAAQABAAEAAQD///7//v/+//7//f/9//3/+//7//r/+v/8//z/
/P/8//z//P/8//z//P/8//z//P/8//z//P/8//z//P/8//z//f/9//3//f/7//z//P/8
//z//P/8//z//v/+//7//v/8//3//f/9//z//P/8//3//f/9//3//f/9//3//f/9//7/
/v/+//7//v/+//7//v/+//7//v/+//7//v/+//7//v/+//7//v/+//7//v/+//7//P/8
//z//P/+//7//v/+//7//v/+//7//v/+//7//v/+//7//v/+//7//v/+//7//P/8//z/
/P/+//7//v/+//7//v/+//7//v/+//7//v/8//z//P/8//z//P/8//z/+v/6//r/+v/7
//z//f/+//7//v/+//7//P/8//z//P/8//z//P/8//7//v/+//7//P/8//z//P/8//z/
/P/8//3//v///wAA/v/+//7//v/+//7//v/+//7//v/+//7//v/+//7//v/+//7//v/+
/wAAAAAAAAAAAgACAAIAAgACAAIAAgACAAQABAAEAAQABQAGAAcACAAIAAgABwAHAAkA
CQAJAAsACgALAAwADQAMAAwADAAMAA4ADgAOAA4ACwALAAsACwALAAsACQAGAAQAAgAA
AP//AQAAAAAAAAD+//7//f/8//r/+v/6//n/+f/5//n/+f/3//f/9v/2//j/+P/4//j/
+f/5//n/+f/4//f/9v/1//X/9f/1//X/9v/2//f/9//4//j/+P/4//b/8//v/+j/3v/S
/8//0f/Z/+X/9P8MACwAUwCAALEA6gArAWMBigGuAcsB0wG6AXsBLAHoALcAgQBCAB8A
JwA7AD4AKwAPAPv/8v/q/+X/5v/q/+j/5v/m/+P/4v/i/+H/4v/j/+P/4//j/+H/4f/g
/+D/4P/g/+D/4P/e/93/3f/d/9z/3P/d/93/3f/c/9z/2//d/93/3P/c/9r/2v/a/9v/
2//b/9v/2v/a/9r/2v/a/9r/2v/a/9r/2v/Z/9n/2f/Z/9n/2f/Z/9f/1//X/9f/1//X
/9f/1//X/9b/1v/W/9b/1v/V/9X/1P/U/9T/0//T/9P/0//R/9H/0f/R/9H/0f/P/87/
zv/M/8v/yv/K/8v/yv/J/8j/x//G/8X/xP/B/8D/v/++/7v/uf+4/7f/s/+x/7D/rf+s
/6r/qP+m/6b/pP+i/6D/nv+d/53/nP+b/5j/mP+X/5b/lv+W/5b/lv+W/5b/l/+Z/5v/
nP+e/5//ov+k/6X/qf+s/6//sv+3/7r/vf/A/8L/xf/K/87/0v/W/9n/2//f/+L/5f/o
/+v/7v/v//H/9P/2//j/+P/5//n/+//8//3//v///wAAAAAAAAEAAQABAAIAAgACAAIA
AgACAAIAAgACAAIAAgAAAAEAAQABAAEAAQABAAEAAQABAAEAAQABAAEAAQABAAEAAQAB
AAEAAQAAAAAAAAAAAAAA///////////+//7//f/9//3//f/8//z/+//7//r/+v/6//n/
+f/5//n/9//3//b/9f/1//b/9v/1//X/9f/1//P/8//z//L/8f/x//H/8f/x/+//8P/w
//D/7//v/+7/7f/t/+v/6//r/+v/6//q/+r/6v/q/+n/6f/p/+v/6//q/+r/6v/q/+r/
6v/q/+r/6v/q/+j/6P/o/+j/6P/o/+j/6P/q/+r/6v/q/+n/6f/p/+n/6f/q/+r/6v/q
/+r/6v/q/+r/6v/q/+r/6v/r/+v/6//q/+r/6v/r/+n/6f/p/+n/6//r/+v/6//q/+r/
6v/q/+r/6v/q/+r/6v/q/+r/6v/q/+r/6v/q/+r/6v/q/+r/6v/q/+r/6v/q/+r/6v/q
/+r/6P/o/+j/6P/q/+r/6v/q/+r/6v/q/+r/6v/q/+r/6v/q/+r/6v/q/+j/6P/o/+j/
6P/o/+j/6P/o/+j/6P/o/+r/6v/q/+r/6v/q/+r/6v/q/+r/6v/q/+j/6P/o/+j/6P/o
/+j/6P/q/+r/6v/q/+r/6v/q/+r/6P/o/+j/6P/q/+r/6v/q/+j/6P/o/+j/6P/o/+j/
6P/o/+j/6P/o/+j/6P/o/+j/6P/o/+j/6P/o/+j/6P/o/+r/6v/q/+r/6v/q/+r/6v/s
/+z/7P/s/+7/7v/u/+7/7v/u/+7/7v/w//D/8P/w//L/8v/y//H/7//v/+//7//x//L/
8//0//X/9v/2//b/9v/2//b/9v/2//X/9f/1//X/9f/1//P/8v/w/+7/7P/r/+v/6v/q
/+j/5v/m/+X/4v/i/+L/4v/j/+P/4//j/+P/4//j/+L/4v/i/+L/4v/g/9//3//f/9//
3//f/9//3//f/9//3//h/+D/4P/h/9//3v/e/97/4P/g/9//3//c/9T/zP/B/7n/t/+9
/8b/0v/m/wEAIgBLAHgArQDnACIBUgF5AZ8BsgGtAYYBRgEBAc0ApABxADsAKQAyAD0A
OwAdAPj/5v/d/9T/0v/W/9b/0v/R/9D/zv/N/8z/y//L/8v/y//J/8n/yP/I/8j/yP/I
/8j/yP/H/8f/x//G/8b/x//H/8f/xv/G/8X/xf/F/8T/xP/E/8T/xP/F/8X/xf/F/8T/
xP/E/8T/xP/E/8T/xP/E/8T/w//D/8P/w//D/8P/w//D/8P/w//D/8H/wf/B/8H/wf/A
/8D/wP/A/8D/v/+//77/vv++/73/vf+9/73/u/+7/7v/u/+7/7v/uf+4/7j/uP+3/7b/
tv+1/7T/s/+y/7H/sP+v/67/q/+q/6n/qP+n/6X/pP+j/6H/n/+e/5v/nP+a/5j/lv+U
/5L/kP+O/4r/if+J/4j/if+G/4b/hf+E/4T/hP+E/4T/hP+E/4X/g/+F/4b/iP+H/4r/
jP+N/4//kv+V/5j/m/+e/6H/pP+m/6n/rv+y/7b/uv+9/7//w//G/8n/zP/P/9L/0//V
/9j/2v/c/9z/4f/h/+P/5P/l/+b/5//o/+j/6P/p/+n/5//o/+j/6P/o/+j/6P/o/+r/
6v/q/+r/6P/p/+n/6f/p/+n/6f/p/+n/6f/p/+n/5//n/+f/5//n/+f/5//n/+f/5v/m
/+b/6P/o/+f/5//l/+X/5P/k/+P/4//j/+P/4v/i/+H/4f/i/+L/4v/h/9//3//f/93/
3f/c/w==
         </WaveFormData>
      </LeadData>
      <LeadData>
         <LeadByteCountTotal>10000</LeadByteCountTotal>
         <LeadTimeOffset>0</LeadTimeOffset>
         <LeadSampleCountTotal>5000</LeadSampleCountTotal>
         <LeadAmplitudeUnitsPerBit>4.88</LeadAmplitudeUnitsPerBit>
         <LeadAmplitudeUnits>¦ÌV</LeadAmplitudeUnits>
         <LeadHighLimit>2147483647</LeadHighLimit>
         <LeadLowLimit>268435456</LeadLowLimit>
         <LeadID>V6</LeadID>
         <LeadOffsetFirstSample>0</LeadOffsetFirstSample>
         <FirstSampleBaseline>0</FirstSampleBaseline>
         <LeadSampleSize>2</LeadSampleSize>
         <LeadOff>FALSE</LeadOff>
         <BaselineSway>FALSE</BaselineSway>
         <ExcessiveACNoise>FALSE</ExcessiveACNoise>
         <MuscleNoise>FALSE</MuscleNoise>
         <LeadDataCRC32>3470427483</LeadDataCRC32>
         <WaveFormData>
DAAMAAwADAAMAAwADAAMAAwADAAMAAwADAAMAAwADAAMAAwADAAMAAoACgAKAAoACAAI
AAgACAAIAAgACAAIAAYABgAGAAYABAAEAAQABAAEAAQABAAEAAIAAgACAAIAAgACAAIA
AgABAAAA///+//z//P/8//z//P/8//z//P/6//r/+v/6//j/+P/4//j/+P/4//j/+P/4
//j/+P/4//b/9v/2//b/9v/2//b/9v/4//j/+P/4//j/+P/4//j/+P/4//j/+P/4//j/
+P/4//j/+P/4//j/+v/6//r/+v/6//r/+v/6//r/+v/6//r/+v/6//r/+v/6//r/+v/6
//z//P/8//z//P/8//z//P/6//r/+v/6//z//P/8//z//P/8//z//P/8//z//P/8//7/
/v/+//7//P/8//z//P/8//z//P/8//z//P/8//z//P/8//z//P/8//z//P/8//7//v/+
//7//v/+//7//v/+//7//v/+//7//v/+//7//v/+//7//v/8//z//P/8//z//P/8//z/
/v/+//7//v/+//7//v/+//7//v/+//7//P/8//z//P/+//7//v/+//7//v/+//7//v/+
//7//v/+//7//v/+//7//v/+//7//v/+//7//v/+//7//v/+//z//P/8//z//v/+//7/
/v/+//7//v/+//7//v/+//7//P/8//z//P/+//7//v/+//7//v/+//7//v/+//7//v/+
//7//v/+//7//v/+//7/AAAAAAAAAAACAAIAAgACAAIAAgACAAIAAgACAAIAAgAEAAQA
BAAEAAUABgAHAAgACAAHAAYABgAJAAoACwAMAAwADQAOAA4ADQANAA0ADQANAA0ADQAM
AAwADAALAAoABwAFAAQAAgACAAIAAQABAAAAAAD//////v/+//7//v//////////////
///////////+//7//v/+//7//v/9//3//f/9//3//f/8//z//P/9//3//f/9//3//P/8
//z//v/+//7/+//4//D/6f/i/97/3v/k/+v/9/8KACEAOwBUAHMAlwDBAOcAAwEiAT8B
UwFXAUoBMgEeAQwB6wDAAKwArgCvAKEAggBYADkAJAAQAAMA///6//b/8//0//L/8P/w
//D/7f/t/+z/7P/q/+j/6P/n/+n/6f/p/+n/6//p/+n/6v/o/+j/5//n/+f/5v/m/+b/
5v/l/+X/5f/l/+X/5f/l/+f/5//n/+f/5f/k/+T/5P/m/+b/5v/m/+b/5v/m/+b/5v/m
/+b/5f/l/+X/5f/l/+f/5//n/+f/5P/k/+P/4v/i/+L/4v/h/+P/4//i/+L/4//j/+P/
4f/g/+D/4P/g/+D/3v/d/9z/2v/a/9r/2v/Y/9f/1v/V/9f/1v/V/9T/0v/Q/8//zv/N
/8z/y//K/8j/x//G/8T/wf+//7//vv++/73/u/+7/7r/uf+4/7f/tv+2/7X/tf+3/7f/
t/+3/7f/t/+5/7r/vf++/7//wf/C/8T/xf/H/8v/zf/P/9H/0//X/9r/2//f/+L/5f/o
/+3/8P/z//b/9//4//v//f/+/wAAAwAEAAgACgAKAAsADQAOAA8AEAAPABAAEQARABIA
EgATABMAEwAUABQAFAASABIAEgASABIAEgASABIAEgASABIAEgASABIAEgASABIAEgAS
ABIAEgASABIAEgASABIAEgASABIAEQARABEAEAAQABAAEAAQABAAEAAPAA8ADwANAA0A
DQANAA0ADQALAAsACwALAAkACQAJAAkACQAJAAkACAAIAAgACAAGAAYABgAGAAYABgAE
AAQABAAEAAQAAwACAAIAAgACAAEA/////////v8AAP////////3//f/9//z//P/8//z/
/P/8//z//P/8//z//P/8//z//P/8//z//P/8//z//P/8//z//P/8//z//P/8//z//P/8
//3//f/9//3//f/9//3//f/9//7//v/+//7///////3//f/9//3////////////9//3/
/f/9//z//v/9//z//P/8//z//P/8//z//P/8//z//v/+//7//v/8//z//P/8//z//P/8
//z//P/8//z//P/8//z//P/8//z//P/8//z//P/8//z//P/+//7//v/+//7//v/+//7/
/v/+//7//v/8//z//P/8//7//v/+//7//P/8//z//P/8//z//P/8//7//v/+//7//P/8
//z//P/8//z//P/8//z//P/8//z//P/8//z//P/+//7//v/+//z//P/8//z//v/+//7/
/v/+//7//v/+//7//v/+//7//P/8//z//P/8//z//P/8//z//P/8//z//P/8//z//P/+
//7//v/+//7//v/+//7//v/+//7//v/+//7//v/+/wAAAAAAAAAAAAAAAAAAAAAAAAAA
AAAAAAIAAgACAAIABAAEAAQABAAFAAUABQAGAAUABgAHAAgACgALAAwADAALAAsACwAL
AAsACwALAAoACgAKAAkACAAFAAMAAgAAAP7//v/9//3//P/8//v/+//6//r/+v/6//n/
+f/5//n/+f/5//n/+f/5//j/+P/4//j/+P/4//f/9//3//f/9//3//b/9v/2//f/9//3
//f/9//2//b/9v/4//j/+P/3//T/8P/p/+L/3P/a/9r/3//l//L/AwAZADIASwBrAJEA
uwDfAP4AIQE9AU8BUgFGATABIAEPAfAAygC2ALUAsQCgAH4AUQAyABwACwD///j/9P/v
/+7/7P/q/+r/6v/n/+f/5v/m/+b/5P/k/+P/4//j/+P/4//j/+H/4f/i/+L/4v/h/+H/
4f/g/+D/4P/g/9//3//f/9//3//f/9//3//f/9//3//f/97/3v/e/97/3v/e/97/3v/e
/97/3v/e/97/3v/d/9v/2//b/9v/2//b/9v/2//a/9r/2f/Y/9j/2P/Y/9f/1//X/9b/
1v/V/9X/1f/T/9T/1P/U/9T/0v/Q/8//zv/O/87/zv/O/87/zf/M/8v/yf/I/8f/xv/G
/8T/w//C/7//vv+9/7z/vP+7/7r/uP+3/7X/tf+0/7L/sf+v/6//rv+t/6z/q/+q/6r/
qf+p/6n/qf+p/6n/q/+r/63/rv+t/67/r/+x/7L/tP+1/7f/uf+7/73/v//D/8f/yv/L
/8//0v/V/9j/2//e/+H/5P/n/+j/6//t//D/8v/1//b/+P/6//r/+//9//7///8AAP//
AAABAAEAAgACAAMAAwADAAQABAAEAAQABAAEAAQABAAEAAQABAAEAAQABAAEAAQABAAE
AAQABAAEAAQABAAEAAQABAAEAAQABAAEAAQABAADAAMAAwACAAIAAgACAAIAAgACAAEA
AQABAP///////////////////////////f/9//3//f/7//v/+//6//r/+v/6//j/+P/4
//j/+P/4//b/9v/2//b/9v/1//T/8v/y//L/8f/x//H/8f/w//D/7//v/+//7//v/+//
7v/u/+7/7v/u//D/8P/w//D/7v/u/+7/7v/w//D/8P/w//D/8P/w//D/7v/u/+7/7v/w
//D/8P/w/+7/7//v/+//8f/x//H/8f/x//H/8v/y//L/8v/z//P/8//z//P/8//z//P/
8//z//P/8//z//P/8v/y//P/8v/y//L/8v/y//L/9P/0//T/9P/0//T/9P/0//T/9P/0
//T/9P/0//T/9P/0//T/9P/0//T/9P/0//T/9v/2//b/9v/0//T/9P/0//T/9P/0//T/
9P/0//T/9P/0//T/9P/0//T/9P/0//T/9P/0//T/9P/0//T/9P/0//T/9P/0//T/9P/0
//T/9P/0//T/9P/0//b/9v/2//b/9v/2//b/9v/2//b/9v/2//b/9v/2//b/9P/0//T/
9P/2//b/9v/2//T/9P/0//T/9v/2//b/9v/2//b/9v/2//b/9v/2//b/9v/2//b/9v/2
//b/9v/2//b/9v/2//b/9v/2//b/9v/2//b/9v/2//b/9v/2//b/9v/2//b/9v/0//T/
9P/0//b/9v/2//b/9v/2//b/9v/4//j/+P/4//j/+P/4//j/+P/4//j/+P/6//r/+v/6
//z//P/8//z//P/8//3//f/9//7///8AAAEAAgACAAMABAAEAAUABQAFAAUABQAFAAUA
BAAEAAQABQAEAAEA///8//r/+P/4//f/9//2//b/9f/1//T/9P/0//T/8//z//P/8//z
//P/8//z//P/8v/y//L/8v/y//L/8f/x//H/8f/x//H/8P/w//D/8f/x//H/8f/x//D/
8P/w//D/8P/y//H/7v/q/+X/3P/W/9T/1v/b/+H/7P/9/xMALABFAGMAhwCvANEA7gAP
ASsBOwE+ATIBHgEMAfsA3ACyAJoAmQCXAIoAbABDACIAEAABAPf/8v/u/+n/6P/o/+b/
5P/k/+P/4//i/+L/4v/g/+D/3//f/9//3//f/9//3f/d/97/3v/e/93/3f/d/9z/3P/c
/9z/2//b/9v/2//b/9v/2//b/9v/2//b/9v/2v/a/9r/3P/c/9z/3P/c/9z/3P/c/9z/
3P/c/9v/2//b/9v/2//Z/9n/2f/Z/9r/2v/Z/9j/1v/W/9b/1f/X/9f/1v/W/9X/1f/V
/9P/0v/S/9L/0v/S/9D/z//O/87/zv/O/87/zP/L/8r/yf/J/8j/x//G/8b/xP/D/8L/
wf/A/7//vv+8/7v/uv+4/7f/tf+1/7T/sv+x/6//r/+u/63/rP+r/6z/rP+r/6v/q/+r
/6v/q/+r/6v/rf+u/6//sP+x/7P/sv+0/7X/t/+7/73/v//B/8X/yf/M/83/z//S/9X/
2P/b/97/4f/k/+f/6P/r/+3/7v/w//P/9P/4//r/+v/7//3//v///wAAAQACAAMAAwAC
AAIAAwADAAUABgAGAAYACAAIAAgACAAGAAYABgAGAAYABgAGAAYACAAIAAgACAAIAAgA
CAAIAAgACAAIAAgACAAIAAgACAAGAAUABQAFAAYABgAGAAYABgAGAAYABQAHAAcABQAF
AAMAAwADAAMAAQABAAEAAQABAAEAAQABAP////////7//v/+//7//P/+//7//v/+//z/
+v/6//r/+v/6//n/+P/4//j/+P/3//f/9//3//b/9v/1//X/9f/3//f/9//2//b/9v/2
//b/9v/2//b/9v/2//b/9v/2//b/9v/2//b/9v/2//b/9v/2//b/9v/2//b/9v/2//b/
+P/5//n/+f/7//v/+//7//n/+f/6//r//P/8//3//f/9//3//f/9//v/+//7//v//f/9
//3//f8AAAAA//8AAAAAAAAAAAAAAAAAAAAAAAAAAAAAAAAAAAAAAAAAAAAAAAACAAIA
AgACAAIAAgACAAIABAAEAAQABAACAAIAAgACAAQABAAEAAQABAAEAAQABAAEAAQABAAE
AAQABAAEAAQABAAEAAQABAAGAAYABgAGAAQABAAEAAQABgAGAAYABgAIAAgACAAIAAgA
CAAIAAgACAAIAAgACAAIAAgACAAIAAgACAAIAAgACAAIAAgACAAIAAgACAAIAAoACgAK
AAoACgAKAAoACgAKAAoACgAKAAgACAAIAAgACgAKAAoACgAKAAoACgAKAAoACgAKAAoA
DAAMAAwADAAMAAwADAAMAAoACgAKAAoADAAMAAwADAAMAAwADAAMAAwADAAMAAwADgAO
AA4ADgAOAA4ADgAOABAAEAAQABAAEgASABIAEgAUABQAFAAUABQAFQAVABUAFgAXABgA
GQAcABwAHQAeABwAHQAdAB0AGwAbABsAGwAcABwAHAAbABgAFQATABIAEAAOAA4ADQAP
AA4ADgANAA0ADAAMAAwADAALAAsACwALAAsACwALAAkACQAIAAgACAAIAAgACAAIAAkA
CgALAAsACwAKAAoACAAJAAkACQAJAAkACAAIAAgACgAKAAoABwAEAPz/8f/q/+r/7v/0
//v/CQAcADMATQBoAIcArwDZAPsAGQE4AVUBZQFlAVQBPAEqARQB7wDMAL4AwgC9AKsA
hgBcAEEALgAcAA8ACwAGAAAAAQAAAP7//v/8//z/+f/5//j/+P/6//j/+P/3//f/9//3
//f/9//1//X/9v/2//b/9f/1//X/9P/0//T/9P/z//P/8//z//P/8//z//X/9f/1//X/
8//y//L/8v/y//L/8v/y//L/8v/y//L/9P/0//T/8//z//P/8//z//P/8//z//P/8v/y
//H/8P/w//D/8P/v/+3/7f/s/+z/7f/t/+3/6//s/+z/7P/s/+r/6P/n/+b/5v/m/+b/
5v/m/+X/5P/j/+P/4v/h/+D/4P/e/93/3P/Z/9j/1//W/9T/0//S/9D/z//N/83/zP/K
/8n/x//H/8b/xf/E/8P/xP/E/8P/w//D/8P/w//D/8P/w//F/8b/x//I/8n/y//O/9D/
0f/T/9X/1//Z/9v/3f/h/+T/5f/p/+z/7//y//f/+v/9/wAAAwAEAAcACQAKAAwADwAQ
ABIAFAAUABUAGQAaABsAHAAbABwAHQAdABwAHAAdAB0AHQAeAB4AHgAgACAAIAAgACAA
IAAgACAAHgAeAB4AHgAeAB4AHgAeAB4AHgAeAB4AHgAeAB4AHgAeAB4AHgAeABwAGwAb
ABsAGgAaABoAGgAaABoAGgAZABkAGQAXABcAFwAXABcAFwAVABUAFQAVABMAEwATABMA
EwATABMAEgAQABAAEAAOAA4ADgAOAA4ADgAMAAwADAAMAAwACwAKAAoACgAKAAkACQAJ
AAkACAAIAAcABwAHAAcABwAHAAYABgAGAAYABgAGAAYABgAGAAYABgAGAAYABgAGAAYA
BgAGAAYABgAGAAgACAAIAAgABgAGAAYABgAIAAkACQAJAAkACQAJAAkABwAHAAgACAAK
AAoACwALAAkACQAJAAkACQAJAAkACQAJAAkACQAJAAoACgAJAAoACgAKAAoACgAKAAwA
DAAMAAwACgAKAAoACgAKAAoACgAKAAwADAAMAAwADAAMAAwADAAMAAwADAAMAAwADAAM
AAwACgAKAAoACgAMAAwADAAMAAwADAAMAAwADAAMAAwADAAMAAwADAAMAAwADAAMAAwA
DAAMAAwADAAMAAwADAAMAAwADAAMAAwADAAMAAwADAAMAAwADAAMAAwADAAMAAwADAAM
AAwADAAKAAoACgAKAAwADAAMAAwADAAMAAwADAAMAAwADAAMAAwADAAMAAwADAAMAAwA
DAAMAAwADAAMAAwADAAMAAwADAAMAAwADAAMAAwADAAMAAwADAAMAAwADgAOAA4ADgAO
AA4ADgAOABAAEAAQABAAEAAQABAAEAAQABAAEAAQABIAEgASABMAEQARABIAEwAWABcA
GAAYABkAGgAaABsAGwAbABsAGwAbABsAGgAaABoAGQAYABUAEwASABAADgAOAA0ADQAM
AAwACwALAAoACAAIAAgABwAHAAcABwAHAAcABwAHAAcABgAGAAYABgAGAAYABQAFAAUA
BQAFAAUABAAEAAQABQAFAAUABQAFAAQABAAEAAQABAAGAAUAAgD+//n/8P/q/+j/6v/t
//X/AAARACcAQABZAHkAnQDHAOsACgErAUcBWQFcAVABOgEqARkB+gDSAMAAvwC5AKoA
igBfADwAKgAZAAsABAAAAP3/+v/6//j/9v/2//X/9f/0//T/9P/y//L/8f/x//H/8f/x
//H/7//v//D/8P/w/+//7//v/+7/7v/u/+7/7f/t/+3/7f/t/+3/7f/t/+3/7f/t/+3/
7P/s/+z/7P/s/+z/7P/s/+z/7P/s/+z/7P/s/+v/6//r/+v/6//r/+v/6//r/+r/6v/p
/+j/6P/o/+j/5//n/+f/5v/m/+X/5f/l/+P/5P/k/+T/5P/i/+D/3//e/97/3v/e/97/
3P/b/9r/2f/Z/9j/1//W/9b/1P/T/9L/0f/Q/8//zv/M/8v/yv/I/8f/xf/F/8T/wv/B
/7//v/++/73/vP+7/7r/uv+5/7n/uf+5/7n/uf+5/7n/u/+8/73/vv+//8H/wv/E/8X/
x//J/8v/zf/P/9H/1f/Y/9n/3f/g/+P/5v/p/+z/7//y//X/9v/5//v//v8AAAMABAAG
AAgACAAJAAsADAANAA4ADwAQABEAEQASABIAEwATABMAFAAUABQAFAAUABQAFAAUABQA
FAAUABQAFAAUABQAFAAUABQAFAAUABQAFAAUABQAFAAUABQAFAAUABQAFAAUABMAEwAT
ABIAEgASABIAEgASABIAEQARABEADwAPAA8ADwAPAA8ADwAPAA8ADwANAA0ADQANAA0A
DQANAAwACgAKAAoACAAIAAgACAAIAAgABgAGAAYABgAGAAUABAAEAAQABAADAAMAAwAD
AAIAAgABAAEAAQABAAEAAQAAAP7//v/+//7//v/+//7//v/+//7//v/+//7//v/+//7/
AAAAAAAAAAAAAAAAAAAAAAAAAAAAAAAAAAABAAEAAQABAAEAAQABAAEAAQACAAIAAAAA
AAEAAQABAAEAAQABAAEAAQABAAEAAwADAAMAAwACAAIAAwAEAAQAAgACAAIAAgAEAAQA
BAAEAAQABAAEAAQABAAEAAQABAAEAAQABAAEAAQABAAEAAQABAAEAAQABAAEAAQABAAE
AAYABgAGAAYABAAEAAQABAAGAAYABgAGAAYABgAGAAYABAAEAAQABAAEAAQABAAEAAQA
BAAEAAQABAAEAAQABAAEAAQABAAEAAQABAAEAAQABAAEAAQABAAEAAQABAAEAAQABAAE
AAQABAAEAAQABAAEAAQABAAEAAQABAAEAAQABAAEAAQABAAEAAQABAAEAAQABAAEAAQA
BAAEAAQABAAEAAQABAAEAAQABAAEAAQABAAEAAQABAAEAAQABAAEAAQABAAEAAQABAAE
AAQABAAGAAYABgAGAAYABgAGAAYACAAIAAgACAAIAAgACAAIAAoACgAKAAoACgAKAAsA
CwAJAAoACwAMAA0ADgAOAA8AEgASABMAEwATABMAEwATABMAEgASABIAEQAQAA0ACwAK
AAgABgAGAAMAAwACAAIAAQABAAAAAAAAAAAA/////////////////////////v/+//7/
/v/+//7//f/9//3//f/9//3//P/8//z//f/9//3//f/9//z//P/8//z//P/8//v//P/6
//P/7P/m/+D/4P/l/+v/8v8BABUALABFAF8AfwClAMsA6AAHAScBPQFGAUABMAEYAQkB
8gDIAKYAnQCdAJYAhABhADoAIgAVAAcA/v/6//X/8P/w//D/7v/u/+v/6//q/+r/7P/q
/+r/6f/n/+f/5//n/+f/5f/l/+b/5v/m/+X/5f/l/+T/5P/k/+T/4//j/+P/4//j/+P/
4//j/+P/4//j/+P/4v/i/+L/4v/i/+L/4v/g/+D/4P/g/+L/4v/i/+H/4f/h/+H/4f/h
/+H/4f/h/+D/4P/f/97/3v/e/97/3f/d/93/3P/c/93/3f/d/9v/2v/a/9r/2v/a/9j/
1//W/9b/1v/W/9b/1P/T/9L/0f/T/9L/0f/Q/9D/zv/N/8z/y//K/8n/yP/E/8P/wv/A
/8H/v/+//77/vP+7/7n/uf+2/7X/tP+z/7L/sv+x/7H/sf+x/7H/sf+x/7H/s/+0/7X/
tv+3/7n/uv+8/73/v//B/8P/xf/H/8f/y//O/8//0//W/9n/3P/h/+T/5//q/+3/7v/x
//P/9v/4//v//P/+/wAAAAABAAUABgAHAAgACQAKAAsACwAOAA4ADwAPAA8AEAAQABAA
DgAOAA4ADgAOAA4ADgAOAA4ADgAOAA4ADgAOAA4ADgAOAA4ADgAOAA4ADgAOAA4ADgAO
AA4ADgAOAA0ADQANAAwADAAMAAwADAAMAAwACwALAAsACQAJAAkACQAJAAkACwALAAsA
CwAJAAkACQAJAAcABwAHAAYABgAGAAYABAACAAIAAgACAAQAAgACAAIAAgACAAEAAAD+
//7//v/9//3//f/9//z//v/9//3//f/9//3//f/8//r/+v/6//r/+v/6//r/+v/6//r/
+v/6//z//P/8//z//P/8//z//P/6//r/+v/6//z//P/8//z//P/9//3//f/9//3//f/9
//3//f/+//7//v/+//////////////////3//f/9//3///////////8AAP7///8AAAAA
AAAAAAAAAAACAAIAAgACAAIAAgACAAIAAgACAAIAAgACAAIAAgACAAIAAgACAAIAAgAC
AAIAAgACAAIAAgACAAIAAgACAAIAAgACAAIAAgACAAIAAgACAAIAAgACAAIAAgACAAIA
AgACAAIAAgACAAIAAgACAAIAAgACAAIAAgACAAIAAgACAAIAAgACAAIAAgACAAIAAgAE
AAQABAAEAAQABAAEAAQAAgACAAIAAgACAAIAAgACAAIAAgACAAIAAgACAAIAAgACAAIA
AgACAAQABAAEAAQAAgACAAIAAgACAAIAAgACAAIAAgACAAIAAgACAAIAAgACAAIAAgAC
AAMABAAFAAYABAAEAAQABAAEAAQABAAEAAYABgAGAAYACAAIAAgACAAKAAoACgALAAsA
CwAMAA0ADgAPABAAEAAPABAAEAARABMAEwATABMAEQARABAAEAAOAA0ADAAJAAkACAAG
AAQABAADAAMAAgAEAAMAAwACAAAAAAAAAP//AQABAAEAAQAAAP///v/9//3//v///wAA
AgACAAEAAQD///////////7//v/+////AQABAAEAAQAAAAAAAAAAAAAA/v/5//T/7v/l
/+L/5P/o/+7/+f8JAB4ANwBTAHAAlQC/AOUABQElAUIBVwFdAU8BNgEiAQ4B7ADHALQA
tAC0AKMAhQBcADwAKQAWAAYA///9//j/9v/1//T/8v/w//D/8P/x//H/8P/w/+//7P/r
/+n/6//r/+v/6//r/+n/6f/q/+j/6P/n/+f/6f/o/+j/6P/o/+f/5//n/+X/5f/l/+X/
5f/l/+X/5f/n/+b/5v/m/+b/5v/m/+b/5P/k/+T/5P/k/+T/5P/j/+P/4//j/+P/4f/h
/+H/4f/g/+D/3//e/97/3v/e/93/3f/d/9z/3P/b/9v/2//Z/9j/2P/Y/9j/2P/W/9X/
1P/U/9T/1P/U/9L/0f/Q/8//z//O/83/zP/K/8j/x//G/8X/xP/D/8L/wP+//77/vP+5
/7f/t/+2/7b/tf+z/7P/sv+x/7D/r/+u/67/rf+t/63/rf+t/63/rf+t/6//sP+z/7T/
tf+3/7j/uv+7/73/wf/D/8X/x//J/83/0P/R/9X/2P/b/97/3//i/+X/6P/r/+z/7//x
//T/9v/5//r/+v/8//z//f///wAAAQACAAEAAgADAAMAAgACAAMAAwADAAQABAAEAAQA
BAAEAAQABAAEAAQABAACAAIAAgACAAQABAAEAAQABAAEAAQABAACAAIAAgACAAIAAgAC
AAIAAgABAAEAAQACAAIAAgACAAAAAAAAAP////////3//f/7//v/+//7//v/+//7//v/
+f/5//n/+f/3//f/9//2//b/9v/2//T/9P/0//T/9P/0//L/8v/y//L/8v/x//D/8v/y
//L/8f/x//H/8f/w//D/7//v/+//7f/t/+3/7P/u/+7/7v/u/+z/7P/s/+z/7P/s/+z/
7P/s/+z/7P/s/+7/7v/u/+7/7v/u/+7/7v/u/+7/7v/u/+z/7f/t/+3/7f/t/+3/7f/t
/+3/7v/u/+7/7v/v/+//7//v/+//7//v/+//7//v/+//7//v/+//8P/w/+//7v/w/+7/
7v/u/+7/7v/u/+7/7v/u/+7/7v/u//D/8P/w//D/8P/w//D/8P/w//D/8P/w//D/8P/w
//D/7v/u/+7/7v/u/+7/7v/u/+7/7v/u/+7/7v/u/+7/7v/u/+7/7v/u//D/8P/w//D/
7v/u/+7/7v/w//D/8P/w/+7/7v/u/+7/7v/u/+7/7v/u/+7/7v/u/+7/7v/u/+7/7v/u
/+7/7v/w//D/8P/w/+7/7v/u/+7/7v/u/+7/7v/u/+7/7v/u/+7/7v/u/+7/7v/u/+7/
7v/u/+7/7v/u/+7/7v/u/+7/7v/u/+7/7v/u/+7/7v/u/+7/7v/u/+7/8P/w//D/8P/w
//D/8P/w//L/8v/y//L/8v/y//L/8v/y//L/8v/y//T/9P/0//T/9f/1//X/9v/1//b/
9//4//r/+//8//z//f/9//3//f/9//3//f/8//z//P/7//r/9f/z//L/8P/u/+7/7f/t
/+z/7P/r/+v/6v/q/+r/6v/p/+n/6f/p/+n/6f/p/+n/6f/o/+j/6P/m/+b/5v/l/+X/
5f/l/+X/5//m/+b/5v/n/+f/5//n/+f/5v/m/+b/5v/m/+b/5f/i/97/1//Q/8r/yv/M
/9H/2f/m//n/EQAoAEMAYwCJALEA0wDwABEBKwE5ATgBKAEUAQQB8QDOAKoAnACbAJMA
gABcADMAFgAEAPX/6//m/+L/3//c/9z/2v/a/9j/1f/V/9T/1P/W/9T/1P/T/9P/0//T
/9P/0//R/9H/0v/S/9L/0f/R/9H/0P/Q/9D/0P/P/8//z//P/8//z//P/83/zf/N/83/
z//O/87/zv/O/87/zv/O/87/zv/O/87/zP/M/8z/y//N/83/zf/N/83/zf/N/83/zP/M
/8v/yv/K/8r/yv/J/8f/x//G/8b/xf/F/8X/w//E/8T/xP/E/8T/wv/B/8D/vv++/77/
vv+8/7v/uv+5/7n/uP+3/7b/tv+0/7P/sv+x/7D/r/+u/6z/q/+q/6j/p/+l/6X/pP+i
/6H/n/+f/57/nf+c/5v/mv+a/5n/mf+Z/5n/mf+Z/5n/mf+b/5z/nf+e/5//of+i/6T/
pf+n/6n/q/+t/6//sf+1/7j/uf+9/8D/w//G/8n/zP/P/9L/0//U/9f/2f/c/97/4f/i
/+T/5v/m/+f/6f/q/+v/7P/t/+7/7//v//D/8P/x//H/8f/y//L/8v/y//L/8v/y//L/
8v/y//L/8v/y//L/8v/y//L/8v/y//L/8v/y//L/8v/y//L/8v/w//D/8P/w//D/7//v
/+//7v/u/+7/7v/u/+7/7v/t/+3/7f/r/+v/6//r/+v/6//r/+v/6//r/+n/6f/p/+n/
6f/n/w==
         </WaveFormData>
      </LeadData>
   </Waveform>
</RestingECG>
