# Supplementary material for: Detection of Left Atrial Enlargement Using a Convolutional Neural Network-Enabled Electrocardiogram
Source: Front Cardiovasc Med. 2020 Dec 17;7:609976. doi: 10.3389/fcvm.2020.609976 (PMC7773668; doi:10.3389/fcvm.2020.609976)
Supplement: Supplementary file 1 [file Data_Sheet_1.ZIP › hyp/1802014013_8738_0000001Y.XML]

<?xml version="1.0" encoding="Windows-1252"?>
<!DOCTYPE RestingECG SYSTEM "restecg.dtd">
<RestingECG>
   <PatientDemographics>
      <PatientID>1802014013</PatientID>
      <PatientAge>65</PatientAge>
      <AgeUnits>Years</AgeUnits>
      <Gender>Female</Gender>
      <PatientLastName>wuyuyan</PatientLastName>
   </PatientDemographics>
   <TestDemographics>
      <DataType>Resting</DataType>
      <Site>1</Site>
      <AcquisitionDevice>MAC55</AcquisitionDevice>
      <Status>Unconfirmed</Status>
      <Priority>Normal</Priority>
      <AcquisitionTime>10:12:16</AcquisitionTime>
      <AcquisitionDate>08-03-2015</AcquisitionDate>
      <CartNumber>1</CartNumber>
      <AcquisitionSoftwareVersion>009C</AcquisitionSoftwareVersion>
      <XMLSourceVersion>MAC5000 v1.0</XMLSourceVersion>
   </TestDemographics>
   <RestingECGMeasurements>
      <VentricularRate>61</VentricularRate>
      <AtrialRate>61</AtrialRate>
      <PRInterval>112</PRInterval>
      <QRSDuration>90</QRSDuration>
      <QTInterval>436</QTInterval>
      <QTCorrected>438</QTCorrected>
      <PAxis>-12</PAxis>
      <RAxis>-27</RAxis>
      <TAxis>-27</TAxis>
      <QRSCount>10</QRSCount>
      <QOnset>224</QOnset>
      <QOffset>269</QOffset>
      <POnset>168</POnset>
      <POffset>207</POffset>
      <TOffset>442</TOffset>
      <ECGSampleBase>500</ECGSampleBase>
      <ECGSampleExponent>0</ECGSampleExponent>
   </RestingECGMeasurements>
   <Diagnosis>
      <Modality>Resting</Modality>
         <StatementCount>4</StatementCount>
         <LabelText>12SL Õï¶Ï³ÂÊö</LabelText>
      <DiagnosisStatement>
         <StmtFlag>ENDSLINE</StmtFlag>
         <StmtText>ñ¼ÐÔÐÄÂÉ</StmtText>
      </DiagnosisStatement>
      <DiagnosisStatement>
         <StmtFlag>ENDSLINE</StmtFlag>
         <StmtText>µçÑ¹·ûºÏ×óÐÄÊÒ·Ê´óµÄ×îµÍ±ê×¼£¬²»³ýÍâÊÇÕý³£±äÒì</StmtText>
      </DiagnosisStatement>
      <DiagnosisStatement>
         <StmtFlag>ENDSLINE</StmtFlag>
         <StmtText>·ÇÌØÒìÐÔ T ²¨Òì³£</StmtText>
      </DiagnosisStatement>
      <DiagnosisStatement>
         <StmtFlag>ENDSLINE</StmtFlag>
         <StmtText>Òì³£ ECG</StmtText>
      </DiagnosisStatement>
   </Diagnosis>
   <Waveform>
      <WaveformType>Rhythm</WaveformType>
      <WaveformStartTime>0</WaveformStartTime>
      <NumberofLeads>8</NumberofLeads>
      <SampleType>CONTINUOUS_SAMPLES</SampleType>
      <SampleBase>500</SampleBase>
      <SampleExponent>0</SampleExponent>
      <HighPassFilter>16</HighPassFilter>
      <LowPassFilter>150</LowPassFilter>
      <ACFilter>NONE</ACFilter>
      <LeadData>
         <LeadByteCountTotal>10000</LeadByteCountTotal>
         <LeadTimeOffset>0</LeadTimeOffset>
         <LeadSampleCountTotal>5000</LeadSampleCountTotal>
         <LeadAmplitudeUnitsPerBit>4.88</LeadAmplitudeUnitsPerBit>
         <LeadAmplitudeUnits>¦ÌV</LeadAmplitudeUnits>
         <LeadHighLimit>2147483647</LeadHighLimit>
         <LeadLowLimit>268435456</LeadLowLimit>
         <LeadID>I</LeadID>
         <LeadOffsetFirstSample>0</LeadOffsetFirstSample>
         <FirstSampleBaseline>0</FirstSampleBaseline>
         <LeadSampleSize>2</LeadSampleSize>
         <LeadOff>FALSE</LeadOff>
         <BaselineSway>FALSE</BaselineSway>
         <ExcessiveACNoise>FALSE</ExcessiveACNoise>
         <MuscleNoise>FALSE</MuscleNoise>
         <LeadDataCRC32>999311807</LeadDataCRC32>
         <WaveFormData>
8P/w//D/8P/u/+7/7v/u//D/8P/w//D/7v/u/+7/7v/u/+7/7v/u/+z/7P/s/+z/7f/u
/+//8P/x//L/8//0//H/8P/v/+7/8f/y//P/9P/y//L/8v/y//D/8P/w//D/8v/y//L/
8v/z//T/9f/2//j/+P/4//j/+P/4//j/+P/5//r/+//8//7//v/+//7//f/8//v/+v/7
//z//f/+/wAAAgAEAAYABAAEAAQABAAHAAgACQAKAAoACgAKAAoADAAMAAwADAAPABAA
EQASABEAEAAPAA4AEQASABMAFAARABAADwAOABAAEAAQABAAEAAQABAAEAAPAA4ADQAM
AAwADAAMAAwACQAIAAcABgAEAAQABAAEAAMAAgABAAAA/v/+//7//v/8//z//P/8//n/
+P/3//b/+P/4//j/+P/4//j/+P/4//f/9v/1//T/9v/2//b/9v/2//b/9v/2//T/9P/0
//T/9v/2//b/9v/4//j/+P/4//f/9v/1//T/9P/0//T/9P/2//b/9v/2//j/+P/4//j/
+P/4//j/+P/2//b/9v/2//b/9v/2//b/+f/6//v//P/7//r/+f/4//r/+v/6//r/+P/4
//j/+P/4//j/+P/4//j/+P/4//j/+P/4//j/+P/2//b/9v/2//b/9v/2//b/+P/4//j/
+P/2//b/9v/2//T/9P/0//T/8//y//H/8P/0//b/+P/6//b/9P/y//D/8f/y//P/9P/2
//b/9v/2//b/9v/2//b/9f/0//P/8v/y//L/8v/y//L/8v/y//L/8v/y//L/8v/x//D/
7//u//D/8v/0//b/9f/0//P/8v/0//T/9P/0//P/8v/x//D/8f/y//P/9P/y//L/8v/y
//L/8v/y//L/8P/w//D/8P/x//L/9v/3//L/8//y//H/9P/3//j/+P/3//b/9f/0//X/
+P/5//n/+//7//n/+P/1//T/9v/1//f/+f/9/wIAAQADAAIAAQAGAAoACgAKAAkACgAL
AAsABwAGAAQAAQAEAAUABQAGAAYABgACAP//AQABAP7//f/5//n/9//1//b/9v/y//D/
8P/w//D/8P/v/+//7v/u//D/8P/v/+v/7v/u/+z/7P/x/+//6P/n/+n/5//r//H/9/8A
ABMANgBgAIEAnQC2AMQA1QDnAOkA4QDUAMMAtQCdAHsAXAA+AB8A+//h/9P/0//Y/9j/
2P/e/+D/3v/c/+L/5//h/+X/8P/r/+f/6v/o/+X/5f/p/+v/7P/s/+z/7v/u/+7/6//q
/+n/6P/p/+z/7v/y/+//7f/s/+z/8P/t/+3/7//v/+//7//x/+z/7P/t/+3/8P/0//L/
8//x//P/8P/t/+z/8P/y//P/8P/x/+3/6v/y//P/9P/0//L/8v/y//T/8//z//L/8f/v
//T/+f/4//P/9v/2//b/9v/4//j/+P/7//z//P/7//n/+v/9//3/+//9////////////
AAAAAAAAAAAAAAAABgAIAAkACAAHAAoACQAHAAkADAAMAAwADgAQABAAEQASABIAEQAN
AA0ADgAOAA0ADQAQABIAEgASAA4ADgAQABIAEgASABIADwAOAA0ACwALAAsADgAMAAoA
CgAKAAkABgAFAAQAAwADAAEAAQAEAP7/+//5//b/+f/5//z/AgD///v/+P/5//v/+v/5
//n/+P/4//j/9v/1//X/9P/z//f/9f/0//P/9//4//j/9//0//X/9P/x//H/8v/0//X/
9//3//f/9//3//j/+P/3//n/+f/5//j/9//5//b/8//2//f/+P/7//r/9//4//f/9f/4
//j/9//2//b/9v/2//j/+P/6//r/+P/6//j/9v/2//f/+f/2//f/+f/8//7//f/7//n/
+P/2//b/8//z//X/+P/5//r/+v/5//n//f/6//n/9//y//X/9//4//f/9f/3//X/9f/4
//n/+v/9//z/+P/3//f/9f/0//T/9v/4//X/9f/2//f/8//y//H/8//1//n/+//1//b/
9v/1//L/8//3//j/9//2//P/8v/z//X/9f/0//X/9v/4//n/9P/z//L/8f/0//X/9v/3
//P/8//1//X/9P/0//T/8//1//b/8v/0//T/9P/0//T/9P/0//T/9P/0//T/9P/0//T/
9P/0//T/9P/0//T/9P/0//T/9P/0//T/9P/0//T/9P/0//T/9P/0//T/9P/0//f/9//1
//f/9//3//f/+//7//r/+v/6//r/+v/7//3//f/8//v//f/7//r/+v/7////AAABAP7/
//8BAAAAAQABAAEABgANAA4ADwAOABAAEAAPAA4ACgAHAAMAAwAHAAgACgAOAA4ACgAH
AAcABQACAAEA/f////3/+//6//n/9P/x//D/7//u/+3/7f/w//D/8f/0//L/8f/t//D/
8//y//P/9f/r/+T/6//t/+X/4//r//f/BgAXACwARgBnAIUApgDIAN0A6wD1APEA6ADj
ANcAvwCnAIgAYAA9ABkA9//h/93/2v/Y/97/5P/i/+L/6P/g/93/5//t/+j/5//z//X/
8v/u/+3/7//v/+7/7P/s/+7/7v/u/+7/7v/u/+7/6v/s/+3/8P/u/+3/7f/u/+7/6//r
/+3/8P/x//L/9f/x//D/8P/v/+//8v/v/+//8f/1//T/8//w//L/8v/x//P/9f/y//D/
8//z//P/8v/0//T/9P/2//f/9//2//X/8P/0//j/9v/1//j/+P/4//r//P/8//z//P/8
//v/+f/6//z/AAABAP7///8AAP///////wAAAAADAAQABQAGAAgACAAHAAQABgAKAAoA
CQAJAAwADAAMAA4AEAAQABEAEgASABEADQAQABIAEwATABEAFAAWABYAFgASABIAFAAU
ABQAFAAUABIAEgASABEADAALAA0ACgAKAAwADgAPAAwACwAKAAkABwAFAAUACAAGAAUA
BQAEAAEA/f/8//7////9//z////9//z/+//7//r/+v/6//j/+P/5//n/+f/+//v/+f/3
//r//P/9//3/+//7//n/9f/1//b/+P/5//f/9//3//f/9f/2//b/9f/3//f/9//2//b/
+f/3//X/+f/5//n/+//5//f/+f/5//f/+v/6//n/9v/2//b/9v/2//b/+P/4//n//P/7
//r/+P/5//v/+P/3//f/+P/4//f/9//3//j/+f/6//j/+f/6//z//P/8//f/9f/0//f/
+v/7//v/+P/8//3//f/7//f/9//z//H/8//1//f/+//4//T/8//z//T/9P/1//j/+f/3
//j/+v/5//X/9P/z//T/9f/4//n/9P/2//f/9//z//P/9v/2//j/+P/2//b/9v/3//b/
9P/2//b/9//3//f/9//3//f/9f/1//X/9f/z//P/9f/1//L/8v/y//H/9f/w//b/+f/6
//v//P/6//j/9v/0//T/9P/0//T/8v/y//L/8v/0//T/9P/0//b/9v/2//b/9//3//X/
9//6//v//P////3/+v/4//b/+f/6//z/AAAAAP///v/9//n/+P/4//j//P/9//7///8A
AAIAAQADAAQABQALABAAEgASABAAEAAPAA0ACwAKAAsACQALAAsABwAGAAcABgADAAEA
AgADAAAA///7//v/+P/1//P/8v/v/+7/7//w//L/8v/z//P/8P/w//L/8v/z/+//8v/y
/+7/7v/t/+//9v/x/+v/7//v//H//f8MAB8AQgBsAIMAlwC0AMoA1QDbAN8A4QDWAMMA
sQCbAH0AVgAyABUA/f/l/9f/1//a/9z/4P/g/+D/4v/i/+T/5//l/+v/8P/p/+f/7v/s
/+n/6f/u/+//7//u/+7/8v/0//b/8v/w/+7/7P/s/+7/7//y//D/7//v//D/8P/t/+3/
7//w//H/8v/1//D/8P/x//H/7//y/+//7//w//P/8f/v/+7/8v/0//X/8//1//L/8P/z
//P/8//y//T/9P/0//b/9//3//b/9f/0//j//P/6//f/+v/6//r/+f/6//n/+P/5//r/
+v/5//n/+v/9//3//v8BAAQABQAEAAMAAwACAAQABAAEAAQABwAIAAgABgAIAAwADAAL
AAsADgAOAA4ADgAQABAAEQARABIAEgAPABAAEgATABMAEQASABIAEAASABAAEgAWABQA
FAAUABQAEAAQABAADwANAA0AEAAOAAwADAAMAAsABgAFAAQAAwADAAEAAQAEAP7//f/9
//z//v/7//v//v8AAP3/+//9//z/+v/4//f/+P/4//j/9v/2//f/9//3//r/9//1//P/
9f/2//b/9f/2//n/+v/5//X/9P/0//P/9f/1//X/9f/3//j/+P/3//X/9f/1//T/9v/5
//f/9f/1//X/9f/3//b/8//0//P/8//4//r/+//4//j/+P/4//n/+v/9//7//f/+//v/
+P/3//f/+P/0//b/9//5//r/+f/5//n/+v/6//r/9//3//j/+v/6//r/+P/3//f/+//7
//v/+v/2//b/9//3//X/+P/7//r/+//5//f/9f/1//f/9P/0//X/9v/2//f/+v/5//X/
9P/0//f/9f/2//f/9f/1//f/9//y//T/9f/1//L/8//3//j/9v/2//T/9P/1//f/9//2
//T/9P/1//X/8//z//P/8//1//X/9f/1//H/8f/z//P/9P/2//j/+f/5//L/8P/z//T/
9f/2//T/9P/0//T/8v/y//L/8v/1//b/9//4//X/9P/z//L/9P/0//T/9P/0//T/9P/0
//T/9P/0//T/9P/0//f/9//2//n/+v/7//n/+f/3//T/9//4//n/+v/4//r/+v/5//v/
/f/9//7//P/8///////+//3//v8AAAEABQAGAAcADAAQABAAEAAMAAwADAALAAwADAAL
AAkACQAJAAgACAAMAAwACAAFAAUABQACAAEA/f/9//v/+f/4//j/9P/y//D/8P/w//D/
8f/x//D/8P/0//T/8//v//L/8v/w//D/8f/z/+r/4//t/+//6f/t//X//P8TADoAVgBz
AJMAsADKAN0A6wDxAO8A4ADPAMsAwQCfAHwAXgA3AA8A8//j/9v/1v/Y/+D/4v/i/+T/
5v/m/+H/5f/t//D/5//n/+//7v/s/+3/7v/v/+//7v/u//D/8P/w//L/8v/y//L/7v/u
/+3/7v/w//H/8//2//T/7//t/+3/7v/v//D/8//w//D/8f/x//H/9P/x//H/8P/z//H/
7//v//L/8//z//X/9//0//L/9f/1//X/9P/y//L/8v/0//f/9//2//X/8v/2//r/+P/z
//b/9v/2//j/+v/6//r/+P/4//f/9f/3//j/+//7//v///8DAAUAAwABAAAA/v8CAAIA
AgACAAYACAAJAAgACAAMAAwACwAJAAwADAAMAAwADgAOAA8AEgAUABUAEwASABIAEQAP
ABEAFAAWABYAFgASABIAFAAUABQAFAAUABQAFAAUABMADwAPABIAEAAOAA4ADgANAAwA
CwAKAAkABQADAAMABgAEAAMAAwACAAEA/f/8//7/AAD9//v//f/9//z/+//7//z//P/8
//r/+P/5//n/+f/6//f/9f/z//b/+P/5//n/+f/7//v/+f/2//b/9//3//X/9f/1//X/
9//4//j/9//1//X/9f/0//b/+f/3//X/9v/1//T/9f/4//f/+v/7//j/+v/5//f/9v/2
//b/9v/1//T/9f/0//f/+v/5//j/+P/5//v/+P/1//X/9v/2//j/+f/6//z/+v/4//P/
8f/1//j/+f/6//f/9f/0//f/9//3//b/8v/3//n/+v/5//f/+f/3//f/9f/1//X/9//5
//b/9v/3//X/9P/0//b/9v/z//P/9P/3//X/9v/3//T/8//0//P/8f/0//b/9//x//H/
9P/0//X/9v/1//b/9P/1//T/8v/y//L/8//z//L/8//0//X/9P/z//L/8f/w//H/9P/1
//f/+P/5//n/8//y//L/8v/y//L/8v/0//T/9P/0//b/9v/2//b/9f/0//P/8v/w//D/
8P/w//P/9P/1//b/9f/0//P/8v/0//T/9//3//X/9//3//f/9P/1//T/8v/0//b/+P/6
//r//P/8//v/+//7//n/+P/6//r//f/9//v/+//9/wAAAQAFAAYABwAKAAwACgAIAAcA
CAAJAAkACAAIAAcABQAFAAUABAAEAAcACAAFAAMAAgABAP3/+//5//n/9//1//L/8v/u
/+z/7v/u/+7/7v/u/+3/6//q/+7/8P/x/+//7//u/+v/6v/r/+//8P/t/+X/5//v/+//
9/8UADcAUABoAIkAqQC8AM4A4QDnAOEA3wDYAMMApwCPAG0ASAAqAA8A8f/h/9//3f/W
/9b/3P/i/97/3P/i/+r/5f/l/+v/6v/n/+v/7v/s/+n/6f/q/+v/6//q/+j/6v/q/+r/
7f/u/+//8P/s/+7/7//y//D/7//v//D/8f/t/+z/7f/v/+//7//x//D/8P/x//H/7//y
/+//7//w//P/8f/v/+v/7v/v/+//8v/1//P/8v/1//X/9f/0//L/8v/y//T/9f/1//T/
8//y//b/+v/4//P/9v/2//b/+P/6//r/+v/6//r/+f/3//j/+v/+////+//9////////
////AAAAAAQABAAEAAQABQAGAAYABAAJAA4ADwAPAA0ADgAMAAoACgAMAAwADQASABQA
FQATABEAEAAOAAsADgASABUAFgAUABAAEAASABEAEAAPAA4ADgAOAA4ADQANAA0AEAAO
AAoACgAKAAkABAADAAIAAQACAAEAAgAGAAAA//////7//P/5//n//P/8//n/9//5//v/
+v/5//n/9v/2//b/9P/0//X/9f/1//j/9f/z//H/9P/2//f/9//2//f/9v/z//H/8P/w
/+//8v/z//T/9f/1//b/9v/1//P/8//z//L/9P/3//X/8//1//X/9f/3//n/9//5//n/
9v/4//f/9f/1//b/9//4//b/9v/4//j/+P/6//j/9v/4//n/+//4//b/9f/1//T/9//3
//f/+P/5//r/+P/5//n/+v/5//j/9v/1//X/+f/5//n/+P/0//T/9f/1//P/8//1//P/
8//1//X/9f/3//n/9v/2//f/9//2//b/+P/2//P/8//0//f/9f/2//f/9P/z//T/8//x
//T/9v/3//D/7//x//D/8//0//P/9P/z//X/9f/0//L/8v/z//P/8v/z//T/9f/0//P/
8v/x//H/8f/z//P/9f/2//f/9//1/+7/7v/x//L/8//0//L/8v/y//L/8P/w//D/8P/z
//T/9f/2//X/9P/z//L/9P/0//T/9P/y//L/8v/y//T/9P/0//T/8v/y//L/8v/2//f/
9v/5//j/9//2//f/+f/4//j/+P/6//r/+//+//z/+//6//n/+f/4//j/+P/+////AAAB
AAEAAgAAAAEAAwADAAgADAAPABAADwAQAA4ACwAIAAYACAAHAAoACwAJAAgACQAIAAQA
AQABAAEAAAD///v/+//2//P/8f/w/+7/7v/w//L/7//u/+7/7f/s/+z/7v/u/+7/6//v
//D/8v/o/+f/7f/u/+v/5//j/+P/7//3/wIAHQBAAGIAhQClALoAzADbAOUA6QDnAN4A
zwDBAK8AiQBgAD4AGwD7/+H/3f/f/9T/1v/e/9z/2v/i/+b/4P/d/+f/8f/u/+f/6f/t
/+r/5v/l/+n/6//s/+z/6P/q/+r/6v/s/+z/7P/s/+r/7P/t//D/7P/r/+v/7P/v/+3/
7v/x/+7/7f/s/+3/7f/u//D/8f/w//L/7v/t//D/8//x/+//7//y//P/8//1//f/9P/y
//T/8//y//D/8v/y//L/9P/z//P/8v/x//D/9P/4//b/8//2//b/9v/2//j/+P/4//v/
/P/8//v/+v/6//z/+//7//3///////////8AAAAAAgACAAIAAgAHAAgACAAGAAUACAAH
AAUABwAMAA4AEAAPABAADwAPAA8AEAAQAA0ADwAQABAADwAPABIAFAAUABQAEAAQABIA
EAAQABAAEAAQABAAEAAPAA8ADwASABAADQAMAAsACQAIAAcABgAFAAUAAwADAAYAAAD/
/////v////3//v8CAP//+//4//n/+//6//n/+f/5//r/+//6//j/+f/5//n//P/5//f/
9f/1//b/9v/1//X/9//3//X/9P/0//X/9f/1//X/9f/1//b/+P/5//n/+P/3//b/9P/2
//n/9//1//f/9//3//n/+f/3//n/+f/3//r/+v/5//f/9v/1//T/9f/2//n/+v/4//r/
+P/2//j/+f/7//j/9//3//j/+P/3//f/9//4//n/+v/4//n/9//4//f/9v/2//X/9f/5
//n/+f/4//T/9v/3//f/9f/2//n/+P/5//j/9//2//f/9//0//T/9f/3//b/9v/4//f/
8//y//L/9f/z//T/9f/1//X/9//3//T/9v/3//f/8f/x//T/9P/y//L/8P/w//P/9f/1
//T/9P/0//X/9f/x//H/8f/x//T/9f/2//f/8v/x//L/8f/y//T/9v/3//X/9v/y//L/
8v/y//L/8v/y//L/8v/w//D/8P/w//H/8v/z//T/8v/y//L/8v/w//D/8P/w//P/9P/1
//b/9f/0//P/8v/y//L/8v/y//X/9f/z//X/9//3//f/+f/4//b/9f/0//T/9P/1//j/
+//7//v/+//7//r/+v/6//z/+//6//n//v8CAAMABwAFAAUACgAOAAwACgAGAAQABgAH
AAgACgAHAAUABwAHAAcACAALAAwABQABAAAA///+//3/+f/5//n/9//2//b/7//s/+v/
6v/t/+7/8P/x/+7/7v/w//D/8f/t//D/8P/u//D/8f/v/+j/4//h/+f/8//3////GAAx
AEgAagCPAKMAtADUAOcA4wDjAOEA0gDHALcAmwB3AFYANgANAOn/4f/j/9v/3P/g/97/
3v/m/+T/4v/o/+3/5//j/+b/5//p//H/8P/u/+//7//v/+7/7P/s/+7/7v/u/+//8P/x
//L/7v/u/+3/7v/u/+//8f/0//X/8f/w//H/8//z//P/9f/y//L/8//z//L/9P/w/+//
8f/1//T/8//v//L/8//z//X/9//0//L/9//3//f/9v/2//b/9v/4//n/+f/4//f/8v/2
//r/+P/2//r/+//8//r//P/8//z//f/+//7//f/9//7/AQABAPz//f/+//3///8BAAQA
BgAIAAgACAAIAAkACAAGAAIABgAMAA4ADwANABAAEAAQABIAFAAUABUAFQAUABIADQAP
ABAAEAAPABIAFgAZABoAGQAUABMAFAAUABQAFAAUABQAFAAUABMAEAAPABEADgAMAAwA
DAALAAoACQAIAAcABAABAAAAAgACAAMABQAGAAQA///9//7//v/7//n/+//7//r/+f/5
//j/+P/4//b/+P/5//n/+f/9//v/+v/5//j/+P/3//X/8//1//X/8//1//b/+P/5//v/
+//7//v/+P/4//f/9f/1//X/9f/0//L/9f/z//H/9f/3//n//f/6//f/+P/3//f/+v/6
//n/+P/4//j/+P/6//r//P/8//n/+v/3//T/9//5//z/+v/4//f/9//2//j/+f/6//z/
/P/8//n/+f/5//r/+f/4//j/9//3//v/+f/5//j/9P/3//n/+v/5//j/+f/2//X/9f/1
//X/9//3//T/9P/1//X/9P/0//b/9//1//b/+P/5//X/9P/z//T/9f/4//n/8//0//T/
8//w//H/9f/2//b/9v/0//T/9P/1//T/8v/z//T/9v/3//f/9//3//f/9v/1//T/8//y
//P/9v/3//X/9P/z//H/+f/0//T/9P/0//T/9P/z//L/8f/w//L/9P/2//j/9//2//X/
9P/0//T/9P/0//b/9v/2//b/9f/0//P/9f/2//X/+P/5//j/9//4//f/9P/0//T/9P/1
//f/+//9//v/+//7//n/+f/6//v////+//3//P/9/wIAAgAFAAUABgAMABEAEgAOAAoA
CAAGAAgACAAJAAkABwAJAAkACAAKAAwADAAIAAMAAwADAAAA///7//v/+f/5//j/+P/0
//H/8P/v/+7/8P/x//H/8P/w//L/8v/x/+v/7v/u/+z/7P/x/+//8P/1/+3/4//n//H/
+/8IACEAQgBgAH0AmwCuAMQA3QDjAOEA4QDSAL8ArwCZAHUAUAA6AB0A+//h/9n/3f/c
/9z/3v/a/9z/5P/k/+D/6f/x/+v/6P/p/+n/8P/u/+v/6//s/+3/7f/s/+r/7P/s/+z/
7v/u/+7/7v/u//D/8f/0/+//7f/s/+z/8f/v//D/8//y//H/8P/x/+//8P/y//P/8P/y
/+7/7f/w//P/8f/v/+z/7v/u/+3/8P/z//H/8P/1//X/9f/0//P/8v/x//L/9P/1//X/
9f/y//b/+v/4//P/9v/2//b/+P/6//r/+v/4//j/9//1//j/+v/+////+//9///////9
//3//v/+/wEAAgADAAQABgAGAAUAAgAFAAoACwALAAkADAAMAAwACwAMAAsACwAPABIA
FAATABIAEgARAA8ADQAQABIAEgASAA4ADgAQABEAEgATABQAEQAQAA8ADQAMAA0AEQAQ
AAwADAAMAAsABwAFAAMAAQABAP////8CAAEAAQACAAIA/v/5//f/+P/7//n/+P/7//j/
9v/0//P/9f/2//f/9v/4//n/+f/5//r/9f/x/+3/7//w//D/7//x//X/9//3//T/9P/1
//X/8//z//P/8//y//L/8f/v//D/8f/y//L/9P/3//X/8//z//P/8//1//P/8f/z//P/
7//y//L/8f/0//b/+P/6//f/9v/3//b/+P/6//j/9v/1//X/9v/y//P/8//0//T/9//3
//f/+P/3//b/8v/x//X/+P/5//r/+v/5//n//f/6//n/9//y//T/9f/1//P/8//1//P/
8//z//P/8//1//f/9P/0//X/9P/y//H/8v/0//H/8f/y//T/8f/x//H/8f/x//P/8//y
//T/9f/1/+//7//y//L/8v/y//D/8P/x//P/8//y//L/8v/z//P/8v/z//T/9f/y//H/
8P/v/+7/7//y//P/9f/2//f/9//t/+T/7P/u//D/8v/0//P/8v/x//D/8f/y//P/9P/y
//L/8v/y//T/9P/0//T/9P/0//T/9P/y//L/8v/y//H/8P/v/+7/8f/y//P/9P/0//P/
8P/x//T/9f/2//n/9//2//b/9v/2//b/9//6//v/+//7//v/9//2//b/9v/4//f/9v/1
//j//P/9/wEAAgADAAkADgAMAAwACgAKAAoACQAIAAgABQADAAUABQAGAAYACAAIAAQA
AQABAAEA/v/9//n/+f/2//P/8f/w/+//7v/v//D/7v/u/+//7//w//D/8v/y/+//6//u
/+7/8P/s/+n/5//q/+n/5f/p/+//8//7/wwAIQA+AGIAhwCfALYAzADbAOcA6QDhANoA
ywCtAJkAiQBmADoAHQD//+P/2//h/97/3v/i/97/3P/k/+T/5P/n/+v/7f/u/+//7//y
/+7/6f/n/+3/7//w//D/7f/u/+3/7P/q/+r/6v/q/+n/7P/u//L/7//t/+z/7P/x/+//
8P/z//L/8f/w//H/8P/w//H/8f/u//D/7P/r/+7/8//z//P/8P/y//L/8f/v//H/7v/s
//H/8f/x//D/8f/y//P/9v/3//f/9v/1/+//8v/1//L/8v/2//f/+P/2//j/+P/4//n/
+v/6//n/+//8///////8//3//v/9//7///8BAAIAAwACAAEAAAAFAAYABgAEAAYACgAK
AAkACQAMAAwADAANAA4ADQANABEAEgASAA8AEAASABMAEwASABQAFQAUABIADgAOABAA
EAAQABAAEAAPABAAEQARAAwACwANAAoACQAKAAsACwAJAAkACQAJAAQAAQAAAAIA/f/7
//r/+P/6//n/+/8AAP//+//4//n/+v/6//r/+//3//b/9f/y//P/9f/2//f/+v/3//X/
8//z//T/9P/z//X/9//3//X/9v/2//f/9//0//P/8v/x//T/9v/3//f/9f/z//H/7v/x
//X/9P/z//P/8//z//X/9f/z//X/9f/z//b/9v/1//L/8v/y//L/9P/0//b/9v/1//b/
8//w//H/8//2//T/8f/x//L/8v/z//P/8//0//X/9v/0//X/9f/2//X/9P/w/+//7//z
//b/9//3//T/9P/1//X/8//z//X/8//z//H/8f/x//P/9P/y//P/9f/1//T/9P/2//T/
8f/x//L/8v/v/+//7//v/+//8f/x//D/8v/z//P/8P/x//X/9v/y//D/7P/q/+3/8f/z
//T/8v/y//P/8//v/+//7//v//H/8f/x//H/7v/t/+7/7f/t/+7/7//v/+//9P/2//P/
8v/x//D/8v/y//L/8v/w//D/8P/w/+7/7v/u/+7/8P/w//D/8P/x//H/7//x//P/8//z
//X/8//y//L/8v/y//L/8//2//f/9//3//f/8//y//L/8v/1//X/9f/1//r//v///wMA
AAD//wMABgAHAAgABwAIAAcABQADAAIAAQD//wEAAQACAAIABAAEAAAA/f/9//3/+v/5
//X/9f/z//H/8P/w/+7/7P/s/+z/7P/s/+3/7f/q/+r/7P/s/+n/5f/o/+j/6v/o/+v/
7//m/9v/6f/z//P///8TACQAQwBqAIQAkwCnALwAyADJAMMAuQCvAKAAkQB/AF8AQQAm
AP7/3f/X/93/2f/Z/+D/3v/c/+D/4P/e/+T/5v/j/+P/5//q/+f/6f/s/+r/5//n/+j/
6f/p/+j/5v/o/+j/6P/o/+j/6P/o/+j/6v/r/+7/7v/t/+3/7v/v/+v/6v/r/+v/6//r
/+3/6P/o/+n/6f/q/+7/7P/t/+z/7//t/+v/6//u/+//7//u/+//6//o/+//7//v/+7/
7v/u/+7/8P/z//P/8v/x/+z/8P/0//L/8f/0//T/9P/z//T/8//y//X/9v/2//X/9f/2
//n/+f/1//f/+f/5//v/+//8//z/AAAAAAAAAAABAAIAAgAAAAIABgAGAAUAAwAGAAYA
BgAKAA==
         </WaveFormData>
      </LeadData>
      <LeadData>
         <LeadByteCountTotal>10000</LeadByteCountTotal>
         <LeadTimeOffset>0</LeadTimeOffset>
         <LeadSampleCountTotal>5000</LeadSampleCountTotal>
         <LeadAmplitudeUnitsPerBit>4.88</LeadAmplitudeUnitsPerBit>
         <LeadAmplitudeUnits>¦ÌV</LeadAmplitudeUnits>
         <LeadHighLimit>2147483647</LeadHighLimit>
         <LeadLowLimit>268435456</LeadLowLimit>
         <LeadID>II</LeadID>
         <LeadOffsetFirstSample>0</LeadOffsetFirstSample>
         <FirstSampleBaseline>0</FirstSampleBaseline>
         <LeadSampleSize>2</LeadSampleSize>
         <LeadOff>FALSE</LeadOff>
         <BaselineSway>FALSE</BaselineSway>
         <ExcessiveACNoise>FALSE</ExcessiveACNoise>
         <MuscleNoise>FALSE</MuscleNoise>
         <LeadDataCRC32>3636597862</LeadDataCRC32>
         <WaveFormData>
3v/e/97/3v/d/9z/2//a/9z/3P/c/9z/2//a/9n/2P/a/9r/2v/a/9z/3P/c/9z/3P/c
/9z/3P/c/9z/3P/c/9z/3P/c/9z/2v/a/9r/2v/b/9z/3f/e/93/3P/b/9r/3P/c/9z/
3P/d/97/3//g/93/3P/b/9r/3P/c/9z/3P/e/97/3v/e/97/3v/e/97/3P/c/9z/3P/c
/9z/3P/c/93/3v/f/+D/3//e/93/3P/d/97/3//g/97/3v/e/97/4P/g/+D/4P/h/+L/
4//k/+P/4v/h/+D/4v/i/+L/4v/i/+L/4v/i/+L/4v/i/+L/5P/k/+T/5P/i/+L/4v/i
/+T/5P/k/+T/5P/k/+T/5P/m/+b/5v/m/+j/6P/o/+j/5v/m/+b/5v/m/+b/5v/m/+b/
5v/m/+b/5P/k/+T/5P/m/+b/5v/m/+T/5P/k/+T/5v/m/+b/5v/m/+b/5v/m/+T/5P/k
/+T/5f/m/+f/6P/m/+b/5v/m/+b/5v/m/+b/5v/m/+b/5v/o/+j/6P/o/+r/6v/q/+r/
6f/o/+f/5v/o/+j/6P/o/+r/6v/q/+r/6P/o/+j/6P/q/+r/6v/q/+z/7P/s/+z/7P/s
/+z/7P/s/+z/7P/s/+r/6v/q/+r/7P/s/+z/7P/q/+r/6v/q/+j/6P/o/+j/6P/o/+j/
6P/q/+r/6v/q/+z/7P/s/+z/6v/q/+r/6v/q/+r/6v/q/+j/6P/o/+j/6P/o/+j/6P/q
/+r/6v/q/+j/6P/o/+j/5v/m/+b/5v/n/+j/6f/q/+n/6P/n/+b/5//o/+n/6v/p/+j/
5//m/+f/6P/p/+r/6v/q/+r/6v/q/+r/6v/q/+r/6v/q/+r/6P/o/+j/6P/o/+j/6P/o
/+n/6v/r/+z/7P/s/+z/7P/s/+z/7//v/+7/7v/x//H/8//z//P/8v/0//X/9f/1//P/
8//1//j/+v/5//j/+P/2//P/8//y//D/8P/y//T/9f/1//b/9//4//j/+P/3//j/+P/3
//f/9v/0//L/8f/x//H/8f/x//P/8v/v/+//8P/w//L/8P/t/+3/7f/t/+7/7f/s/+z/
7P/r/+v/6//u/+//7//v/+3/7f/t/+3/7P/s/+r/6v/q/+7/7//x//j/AQADAAYACAAI
AAUABQAJABAAGAAeAB4AHQAeABwAGgAWAA4AAgD1/+b/1v/F/77/v/+//7z/vf/C/8X/
yP/R/9f/2f/c/97/3//i/+X/5P/l/+b/6f/p/+n/6v/r/+v/6//r/+z/7f/t/+3/6//r
/+v/6//r/+v/7P/s/+z/7f/u/+//7f/t/+3/7f/v/+//8P/w/+7/7v/u/+7/8P/w//D/
7//t/+3/7f/t/+3/7//v/+7/7v/u/+3/7f/v/+//7//v/+//7//v/+//7//v//D/8P/u
/+7/7v/u/+//8P/y//P/8P/w/+//7//w//D/8P/w//L/8v/y//L/8v/y//L/8v/y//L/
8v/y//H/8f/w//D/8f/x//D/8P/y//L/8v/y//H/8f/x//H/8v/y//L/8//x//H/8f/v
//H/8v/y//P/9f/1//X/9f/y//L/8//0//b/9v/2//b/9v/3//f/9//3//j/+P/5//n/
+f/5//n/9//3//f/+P/6//r/+v/7//r/+f/4//f/9//4//n/+v/6//r/+f/5//n/+P/3
//X/9v/3//j/+P/2//b/9v/2//j/+P/3//f/+f/5//n/+f/4//j/+P/2//b/+P/4//j/
9//3//f/9v/4//f/9//4//n/+v/7//z/+//6//n/+P/7//v/+//7//r/+v/5//n/+v/7
//v/+f/7//z//P/8//r/+//7//v//f/+//7//f/7//v/+//7//z//P/9//7//P/7//v/
+//4//j/+P/4//v/+//7//v/+v/6//r/+v/4//n/+f/4//n/+v/7//v/+f/6//r/+P/4
//r//P/8//r/+P/4//n/+f/6//r/+v/8//v/+//7//j/9//3//f/+P/5//z//f/7//v/
+v/6//v/+//7//v/+//7//r/+v/5//n/+f/3//j/+v/7//z/+//6//n/+P/6//r/+v/6
//v/+//7//v/+f/3//f/+P/4//r/+P/7//z//f/+//3//P/7//r/+v/6//r/+v/4//j/
+P/4//j/+P/4//j/+v/6//r/+v/4//j/+P/4//r/+v/6//r/+v/6//r/+v/8////////
/wIABgAHAAcABwAHAAYABgAHAAcABwAHAAUABwAKAAoACQAIAAgABgADAAMAAgACAAAA
AgAEAAQAAQABAAEAAwACAAMAAwADAAMAAgACAAMAAAD//////f///////////////f/+
/wAA//8AAP3/+//9//3//f/8//n/+P/4//j/9v/1//T/9P/3//f/9//3//X/9f/1//b/
9//2//f/+P/8//v//f8CAAEABQAMABAAEgAVABUAFwAcABwAIAAqACsAJgAmACoAKgAi
ABQABQD4/+T/zf/A/7//v/++/7//wv/F/87/2f/d/+P/6v/q/+v/7P/r/+z/7//w//H/
8f/x//L/8f/x//H/8f/w//H/8f/x//L/8//0//X/8//z//T/9P/1//X/9f/1//P/8//z
//P/8//z//T/9P/2//b/9v/2//X/9P/z//H/8v/z//T/9f/1//f/9//2//b/9v/1//X/
9f/1//X/9f/z//P/8//z//X/9f/2//b/9P/0//T/9P/y//L/8//z//P/9P/0//X/9P/0
//T/9P/1//b/9//4//j/+P/4//j/9//2//X/9P/3//f/9v/2//X/9f/0//T/9v/2//b/
9v/3//f/9//3//b/9v/2//f/9//3//f/9f/3//j/+P/5//f/9//3//f/9v/2//f/+P/2
//b/9v/2//f/+f/6//v/+f/6//r/+//7//v/+//7//v/+//7//z//P/8//z//f//////
//////z//P/8//z//P/8//v/+//8//z//P/7//v/+//7//r/+v/6//r/+v/4//j/9//3
//n/+f/5//n//P/8//z/+v/4//r/+v/6//v/+//7//r/+P/3//f/+P/4//j/+P/4//n/
+v/7//z//P/7//r/+f/8//z/+//7//z//f/9//v/+f/6//r/+v/6//v/+//7//3//v/+
//3//f/9//3//f/7//r/+v/6//v/+//8//3//v/+//7//v/+//3//P/7//z//P/8//z/
+v/7//v/+v/9//7///////7//v/9//r/+P/6//z//P/6//j/+P/5//v//P/8//z//P/7
//v/+//6//n/+f/5//f/9//5//n/+//7//r/+v/5//n/+f/5//v/+//6//r/+//7//v/
+f/3//j/+P/4//r/+v/6//r/+P/4//j/+P/5//n/+f/5//f/9f/1//b/+v/6//j/+v/6
//r/+v/6//r/+v/6//r/+v/6//r/+P/4//j/+P/2//b/9v/2//n/+v/7//z/////////
AAACAAMAAwADAAEAAAAAAAEAAQABAAEAAQAFAAgACAAHAAQABAACAP/////+//7//v8C
AAQABAADAAEAAQADAAQABQAFAAUABAAAAP/////+//3//f/7//v//P/9//7//v/5//n/
+v/6//7//P/7//v/+f/5//j/9//0//T/9P/z//X/9f/2//f/9f/1//X/9f/2//f/+f/6
//j/9v/2//j/+/8BAAgADwARABIAEgAOAA0ADQATABoAIgAoACgAIwAgACIAJgAgABYA
DgADAPD/3P/L/8b/xf/F/8T/xf/M/9P/2v/f/+P/5f/m/+b/5f/m/+v/7v/v//L/8v/x
//D/8P/z//P/8//z//b/9//3//f/9P/z//L/8f/y//P/9f/2//X/9f/1//X/8//z//P/
8//1//X/9v/2//T/9P/0//T/9P/0//T/8//1//X/9f/1//T/9f/0//L/9P/0//P/8//z
//P/8//z//X/9f/1//X/8//z//T/9P/0//T/9P/0//X/9v/4//n/9v/2//X/9f/0//T/
9P/0//T/9P/0//T/9P/0//T/9P/y//L/8v/y//H/8f/w//D/8v/z//P/9P/2//b/9v/2
//X/9f/1//X/9v/2//b/9//1//X/9f/z//X/9v/2//f/+f/5//n/+f/3//b/9v/2//j/
+P/4//j/9//3//b/9f/2//j/+f/7//3//f/9//3//P/7//r/+v/6//r/+v/7//n/+f/5
//n/+v/6//r/+v/6//r/+f/5//j/+P/4//f/+f/5//n/+P/4//j/+P/4//j/+P/3//f/
9//3//f/9//4//j/+P/2//j/+v/6//r/+f/5//n/+P/4//f/9//4//r/+v/6//r/+P/4
//j/+P/5//n/+f/5//j/+P/3//f/+f/7//z/+//5//r/+v/6//r/+//7//v//f/+//7/
/f/6//n/+P/3//f/+P/6//z/+v/5//n/+f/4//j/+P/4//v/+//7//v/+f/4//f/9v/3
//n/+v/6//j/+P/4//f/9//4//j/9v/2//j/+v/6//j/9v/2//f/+f/6//r/+v/4//f/
9//3//b/9f/1//X/9//3//n/+f/2//X/8//y//T/9f/2//f/9f/1//T/9P/3//f/9//1
//X/9v/2//b/9P/0//T/9P/2//b/9v/2//f/9//3//f/9f/z//P/9P/4//b/9P/1//b/
9//4//b/9v/2//b/+P/4//j/+P/3//b/9f/0//X/9v/3//j/9//2//X/9P/1//b/9//4
//b/9v/2//b/9v/2//n/+f/7//z/AAABAAAA///+//z//v//////////////AQAEAAQA
AwACAAIAAgD//////v/9//z//f/+//7//f/9//3/AQACAAMAAwACAAAA/f/7//z//P/8
//3/+f/5//n/+f/7//r/9//3//j/+P/6//j/9f/1//X/9f/2//X/9P/0//T/8//z//P/
9P/1//X/9f/3//f/9//3//f/9v/z//L/9P/0//f/+//+/wMACQAKAAgACgALAAsAEQAa
ACAAJgAqACcAIAAeACIAJAAaAA4AAwDy/9r/x/+8/7f/uf+8/7//wv/J/9L/2f/d/9//
4P/m/+v/7P/t//D/7//s/+//7//v//D/9P/1//b/9//1//X/9P/z//X/9f/1//X/9P/z
//P/8v/z//P/8//z//P/8//z//P/8f/x//L/8v/w//D/8P/w//L/8v/y//H/8f/x//H/
8f/z//X/9f/0//P/8v/w/+//8P/x//L/8//x//H/8f/x//H/8f/y//L/9P/0//T/9P/z
//L/8v/x//L/8v/x//H/9P/0//T/9P/y//L/8v/y//L/8v/y//L/8v/y//L/8v/z//P/
8v/y//H/8f/w//D/8v/y//L/8v/z//P/8//z//L/8v/y//P/8//z//P/8f/v//D/8P/x
//L/8//0//X/8v/y//P/9P/0//T/9P/0//T/9f/1//X/9//4//j/+f/3//f/9//3//n/
+f/5//r/+P/4//j/+f/5//n/+f/5//j/+P/4//j/+P/4//f/9//4//j/+P/3//f/9//3
//b/9v/2//b/9v/0//T/8//z//P/8//z//P/9f/2//f/9v/0//b/9v/2//f/9//3//b/
9P/z//P/9P/2//b/9v/2//j/+P/4//j/9//3//f/9//6//r/+f/5//j/+f/5//f/9//4
//j/+P/4//n/+f/5//f/+P/4//f/+P/5//r/+//6//r/+//8//r/+f/5//n/+P/4//j/
+P/3//f/9//3//b/9v/2//b/9v/3//f/9v/4//j/+P/3//n/+v/6//j/9P/2//j/+P/4
//b/9v/3//X/9v/2//b/9P/z//P/8//z//P/9P/1//P/8//1//X/9//3//b/9v/5//n/
+f/5//j/9//1//T/9//3//f/9f/z//T/9P/0//T/9P/0//T/9P/0//T/9P/1//X/9f/1
//b/9f/2//j/9P/0//b/9P/0//T/9P/0//T/9P/0//T/9P/0//T/9v/2//b/9v/0//T/
9P/0//b/9v/2//b/9P/0//T/9P/0//T/9//3//n/+v/+/////f/9//3//P/+////////
//////8BAAQAAgABAAAAAAAAAP3//f/8//z//P/+/wAAAAD///////8BAAIAAwADAAMA
AgAAAP///f/8//v/+//3//f/9//3//f/9v/z//P/9f/2//n/+P/3//f/9//3//j/9//2
//b/9P/x/+//7f/v//H/8v/z//T/9f/2//f/9//2//P/8v/0//j/+//9//7/AwAJAAoA
CgAOAA8AEQAVABwAHgAiACQAIQAeACIAJAAcABAABAD1/+L/zv/F/8L/wf/D/8b/y//O
/9P/1v/b/9//4f/k/+b/5//o/+v/7P/t/+z/6//r/+v/7P/v/+//7//v/+7/7//v/+//
8P/x//L/8//x//H/8v/y/+//7//v/+//8P/x//L/8//x//H/8v/y//L/8v/y//L/9P/0
//T/8//y//H/8P/v//D/8//0//T/8v/y//H/8f/v/+//7//v/+//7//v/+//7f/t/+7/
7v/x//L/8//0//L/8v/z//P/8v/y//H/8f/y//L/8v/y//L/8v/y//L/8v/y//L/8v/w
//D/8P/w//P/8//y//L/9f/1//T/9P/z//L/8f/w//L/8//0//X/9f/0//P/8//0//X/
9v/1//P/9P/0//X/9f/1//X/9f/2//b/9//4//b/9v/2//b/9v/3//f/9//3//j/+P/5
//f/9//3//f/+P/5//r//P/6//r/+v/7//3//f/9//3/+v/6//r/+v/8//z/+//7//r/
+v/6//n/9//3//f/9v/4//j/+P/4//j/+P/3//f/+f/5//n/+f/6//r/+v/4//b/+P/4
//j/9//3//f/9v/3//f/+P/6//j/+P/4//j/+P/4//j/+P/5//n/+f/5//r/+v/5//n/
+v/7//v/+f/5//r/+v/6//z//f/9//3/+//8//z/+//5//n/+f/5//r/+v/7//z//P/7
//v/+//8//z//P/8//v/+//7//v//P/8//z//P/6//v/+//6//r/+v/6//n/+v/8//3/
/P/5//r/+//6//v/+v/7//3//P/8//v/+v/8//v/+//7//r/+f/5//n/+f/5//v/+//7
//v/+v/6//r/+f/4//f/+f/5//j/+P/7//v/+//5//n/+v/6//r/+v/6//r/+v/6//r/
+v/6//n/+f/5//n/+//5//n/+v/6//r/+v/8//z//P/8//v/+v/5//j/+P/4//j/+P/5
//r/+//8//r/+v/6//r/+v/6//r/+v/8//z//P/8//r/+v/6//r//P/8//z//P/9//3/
/f/+/wIAAwADAAMABQAEAAQABQAEAAMAAgABAAUACAAIAAcABAAEAAIA//8AAAAAAQAC
AAIABAAEAAMAAQABAAMABAAHAAcABwAGAAIAAQABAAAAAQABAP/////9//3//f/8//n/
+f/6//r//v/8//v/+//5//n/+P/3//j/+P/4//f/9//3//j/+f/3//f/9//3//n/+f/6
//r/+v/2//T/9v/7////BAAJAAsADgAOAAwADQAPABMAHgAmACgAKgAlACIAIgAkAB4A
FAAKAPv/5v/S/8P/vv+9/73/vv/B/8b/yf/S/9f/2f/f/+T/5P/h/+L/6f/u/+//8P/v
/+//7//w//P/8//z//P/8//z//L/8f/x//H/8f/x//P/8//0//T/9f/1//X/9f/z//P/
8//z//H/8f/y//L/9P/0//T/9P/0//T/9P/z//P/8//z//P/8//1//X/9P/2//b/9f/1
//P/8//z//P/9f/1//X/9f/z//P/9P/0//T/9P/0//T/9P/0//X/9f/2//b/9f/1//b/
9v/2//b/9v/2//b/9v/2//b/9v/2//j/+P/4//j/9//3//b/9v/3//f/9v/2//b/9v/2
//b/9//3//f/9//4//j/+P/5//f/9//3//X/9f/2//b/9//5//n/+f/5//b/9v/3//j/
+f/6//v//P/5//n/+P/3//j/+v/7//3//f/9//3//f/9//3//f/+/wAAAAAAAAEA////
/////////wAAAQACAAQABAADAAMAAwACAAEA///9//3//f/8//z//P/8//z/+v/6//n/
+f/5//n/+f/5//j/+P/4//b/+P/6//r/+v/7//v/+//6//z/+//7//z/+v/6//r/+v/8
//z//P/8//v/+//7//v//P/8//v/+//+///////9//v//P/8//z//P/9//3//f///wAA
AAD///3//f/9//3//v/+////AAD+//3//f/9//z//P/8//z//f/9//3//f/6//r/+v/6
//r/+//7//r/+//8//3//f/8//z/+//4//b/+P/6//r/+v/4//j/+f/6//z//f/+//v/
+f/4//f/9//3//j/+f/7//v//f/9//v/+//6//r/+f/5//n/+f/7//v/+v/6//v/+//7
//n/+f/6//r/+v/4//j/+P/4//n/+v/7//z//f/9//3//f/7//n/+f/6//7//v/6//n/
+P/3//b/9//4//n/+v/8//z//P/8//r/+v/6//r//P/8//z//P/8//z//P/8//v/+v/5
//j/+v/6//r/+v/6//r/+v/6//3//f/9//7/AQABAAAA//8BAAAAAAABAAMAAwADAAMA
BAAGAAUAAwADAAQAAwABAP///v/+//7/AwAGAAcABwAGAAUABgAGAAYABQAEAAIAAwAD
AAQABAADAAMAAQABAAAA///+//z/+v/7//3//v/9//r/+P/3//n/+//8//3/+f/4//f/
9f/3//f/+P/5//n/+f/5//n/+f/5//r/+v/4//r//P/+/wEAAwAIAA8ADwAMAA4AEgAR
ABEAGQAkACoALAAsACkAKAAuADAAJAAUAAoA/f/k/9D/x//C/8X/y//K/8v/0P/Z/97/
4//r//H/7v/s/+//8P/t/+7/7//w//P/9f/3//r/+f/5//n/+f/4//n/+f/5//n/+f/5
//n/+f/5//r/+v/5//n/+f/5//v/+//7//v/+//7//z//P/6//r/+v/6//j/+P/4//f/
+v/7//z//f/8//3//P/6//r/+v/5//n/+v/7//z//f/8//v/+v/5//v/+//8//z/+v/6
//r/+v/4//j/+f/5//n/+v/6//v//P/8//z//P/6//r/+v/6//j/+P/4//j/+v/6//r/
+v/8//3//f/+//7//f/7//r/+v/6//r/+v/9//3//f/9/wAAAAAAAAEA/////////f/7
//z//P/9//3//f/9//3//v/+////AAAAAAAAAAAAAAAAAQABAAEAAAAAAP////8CAAMA
BAAFAAMAAwADAAQABAAEAAQABQAFAAUABQAFAAMAAgABAAAAAgACAAEAAQACAAIAAgAB
AAEAAQABAAAAAgACAAIAAgACAAIAAQABAAEAAQABAAEAAAAAAAAA/v/8//7//v/+/wAA
AQACAAIAAAD/////AAAAAAAAAAAAAP///v/9//z//v///wAAAQAEAAQAAwADAAQABQAF
AAMAAQACAAIAAgACAAMAAwADAAEAAAD+//v//v///wAAAQAAAAAAAQACAAIAAQABAAEA
/v/+//7//v//////////////AAABAAIAAAABAAEAAAACAAIAAgABAP//AAAAAP7//P/+
/wAAAAABAAAAAQADAAIAAgABAAAAAgABAAEAAQAAAP////////////8BAAEAAQABAAAA
AAAAAP///v/9//7//////wAA/////////f///wAAAAAAAAAAAAAAAAAA///+//3//P//
//////////3/+//7//z//P/+//7//v/+//7//v/8//z//P/8//7//v/+//7//v/+//7/
/v/+//7//v/+////AAABAAIAAQAAAP//AQABAAEAAgAGAAUABQAFAAUABAAEAAUABQAH
AAcABwAJAAwADAALAAoACgAIAAUABQAGAAYABgAIAAgACAAHAAcACAALAA0ADwANAA0A
DAAKAAkACQAIAAcACQAHAAcABwAFAAUABAABAAEAAgACAAQAAgABAAEAAQADAAIAAQAA
AP7//v/9//3///8AAAEAAQABAAEAAQABAAAAAAD///z//P/+//7/BQANABAAEwAXABgA
FgAWABcAGwAfACgALgA0ADYAMwAuADIANgAwACIAGAALAPj/4P/R/8z/yf/J/8j/yf/Q
/9f/3P/h/+f/6//s//D/8//0//f/+P/1//b/+P/5//r//P/9//3//f/9//z//f/9//3/
//////////8BAAEAAgACAP/////////////////////+//3//f/8//3//v///wAA/v/+
//7//f/9//3//f/9////AQABAAAA/v/+//3//f/+////AAABAP///////////f/9//7/
/v///wAAAQACAAAA/v/9//v/+//8//z//f/+//7//v/+//7//v/+//7/AAAAAAAAAAD/
//7//f/8//3//f/8//z///////7//v/8//z//P/8/////////////v/+//7/////////
///9//3//v/+///////////////+//7///8AAP7//v/+//7/AAABAAEAAQABAAIAAgAD
AAEAAQABAAEAAQABAAEAAgACAAIAAgADAAMAAwADAAMAAgACAAIAAgACAAIAAQABAAIA
AgACAAEAAwADAAMAAgACAAIAAgACAAIAAgABAAEAAQABAAEAAQACAAIAAgAAAAIABAAE
AAQAAwADAAMAAgACAAEAAQACAAAAAAAAAAAAAQACAAMABAADAAMAAwADAAQABAADAAMA
BAAFAAUAAwAFAAYABgAGAAYABwAHAAcABwAIAAgABwAHAAcABwAHAAgACAAJAAoACAAH
AAcABwAJAAoACwAMAAsACwALAAsACgAKAAoACgAJAAkACAAGAAQABAAEAAMAAwAEAAQA
AgACAAQABgAGAAQAAgACAAMABQAGAAYABgAGAAUABQAFAAYABQAFAAUAAgABAAIAAQAE
AAUABQAGAAcABwAHAAcABQAFAAQABAAFAAUABQADAAMABAAEAAQABgAGAAYABgAEAAQA
BAAEAAUABQAFAAUABwAFAAUABgAIAAQAAgAEAAQABAAEAAQABAAEAAQABAAEAAQABAAG
AAYABgAGAAQABAAEAAQABQAGAAcACAAGAAYABgAGAAYABgAGAAYABwAIAAkACgAKAAkA
CAAIAA4ADwAPAA8ADQAMAAwADQANAA0ADQANABAAFAAVABUAFAAUABIADwAOAAwACwAK
AAwADgAOAA0ADQANAA8AEAASABMAFAAUABAADwAPAA4ACwALAAkACQALAAsACwAKAAUA
BQAGAAYACgAIAAcABwAHAAcABgAFAAQABAAEAAMABQAFAAYABwAFAAUABQAFAAcABwAI
AAgABAACAAQABgAHAAsAEAAXAB8AIAAcABwAHQAfACUALgA0ADoAPgA9ADwAPAA8ADYA
JgAWAAsA+v/i/9P/zv/L/8v/0P/X/9z/3//m/+v/7f/v//T/+v/5//b//f8CAAMABAAE
AAMAAgACAAIAAQAAAP//AgADAAMAAwAFAAUABQAFAAMAAwAEAAQAAwADAAMAAwADAAMA
AwADAAUABQAGAAYABgAGAAYABgAGAAYABgAFAAcABwAHAAcABAAFAAQAAgAEAAQAAwAD
AAUABQAFAAUABQAFAAUABQAFAAUABgAGAAUABAADAAIABAAGAAkACwAHAAYABAADAAIA
AgACAAIABAAEAAQABAACAAIAAgACAAUABgAHAAgABwAHAAYABgAGAAUAAwACAAQABAAE
AAQABQAFAAUABQAIAAgACAAJAAcABwAHAAUABwAIAAgACQAHAAcABwAHAAgACAAJAAoA
CAAIAAgACAAJAAsADAANAAsADAAMAA0ADAALAAoACQAJAAkACQAKAAwADAAMAA0ADQAN
AA0ADQAOAA4ADgAOAA0ADAAKAAkADAAMAAwACwALAAsACwAKAAgACAAIAAgACwAMAAwA
DQAMAAsACgAJAAgACAAIAAYACQAMAA0ADgAOAA0ADAAKAAsACwAMAA4ADQAMAAsACgAM
AAwADAAMAA4ADwAQABEADwAOAAwACwAOAA8ADwANAA0ADgAOAA4AEAARABEAEQAQABAA
DwANAA0ADQANAA0ADgAOAA8AEAAQAA8ADwAPABAAEAAQABAADwAPAA8ADwAOAA4ADgAO
AA8AEQASABIAEAAQABAADwAOAA4ADQAKAAkADAAPABAAEAAOAA4ADwAPABAAEAAQAA8A
DQAMAAsADAALAAsACwANAA0ADwAPAA4ADQALAAoADQANAA0ADQAPAA8ADgAOAA0ADQAN
AAsACQAKAAoACgALAAwADQAOAA4ADgAOAA4ADQANAA0ADQANAAsACwAMAAwADAAMAAwA
DAAMAAwADgAOAA4ADgAOAA4ADgAOAA0ADAALAAoADAAMAAwADAARABEAEQASABQAFQAV
ABUAFwAWABYAFwAVABUAFQAVABUAGAAYABcAFAAUABIADwARABAAEAAQABUAGAAZABkA
GAAXABgAGAAbABsAGwAaABgAFwAXABYAFAATABAADwARABEAEQAQAA8ADwAQABAAEAAO
AA0ADQANAA0ADAALAAoACgAKAAkACwALAAwADQAMAAsACgAJAAsACwAMAAwADAAKAAoA
DgARABcAIAAlACMAIgAiACAAJQAvADcAPgBCAEQAQgBDAEQAQAA2ACYAHAAOAPf/5v/e
/93/2v/X/9f/3v/n/+7/8f/y//X/9//7//z//P/9//7/AQAEAAcACgAIAAcABgAGAAUA
BQAFAAUABwAJAAoACwAKAAkACAAHAAcABwAIAAgACQAJAAkACQAJAAkACQAJAAoACwAN
AA4ADQAMAAsACgAMAAwADAALAAsACwALAAsACwANAA0ADAAMAAwACwALAAkACQAJAAkA
CQAJAAkACQALAAsADAAMAAwADAAMAAwADAAMAA0ADQALAAoACAAHAAkACgALAAwACwAK
AAkACAAJAAoACwAMAA0ADgAPABAADgANAAsACgANAA0ADAAMAA4ADgAOAA4ADQANAA0A
DQAOAA==
         </WaveFormData>
      </LeadData>
      <LeadData>
         <LeadByteCountTotal>10000</LeadByteCountTotal>
         <LeadTimeOffset>0</LeadTimeOffset>
         <LeadSampleCountTotal>5000</LeadSampleCountTotal>
         <LeadAmplitudeUnitsPerBit>4.88</LeadAmplitudeUnitsPerBit>
         <LeadAmplitudeUnits>¦ÌV</LeadAmplitudeUnits>
         <LeadHighLimit>2147483647</LeadHighLimit>
         <LeadLowLimit>268435456</LeadLowLimit>
         <LeadID>V1</LeadID>
         <LeadOffsetFirstSample>0</LeadOffsetFirstSample>
         <FirstSampleBaseline>0</FirstSampleBaseline>
         <LeadSampleSize>2</LeadSampleSize>
         <LeadOff>FALSE</LeadOff>
         <BaselineSway>FALSE</BaselineSway>
         <ExcessiveACNoise>FALSE</ExcessiveACNoise>
         <MuscleNoise>FALSE</MuscleNoise>
         <LeadDataCRC32>539984934</LeadDataCRC32>
         <WaveFormData>
FgAWABYAFgAUABQAFAAUABQAFAAUABQAFgAWABYAFgAUABQAFAAUABYAFgAWABYAFAAU
ABQAFAASABIAEgASABMAFAAVABYAFQAUABMAEgAUABQAFAAUABQAFAAUABQAEgASABIA
EgAUABQAFAAUABEAEAAPAA4ADwAQABEAEgAPAA4ADQAMAA4ADgAOAA4ADgAOAA4ADgAN
AAwACwAKAAwADAAMAAwACQAIAAcABgAGAAYABgAGAAgACAAIAAgABwAGAAUABAACAAIA
AgACAAIAAgACAAIAAAAAAAAAAAABAAIAAwAEAAEAAAD///7///8AAAEAAgACAAIAAgAC
AAIAAgACAAIABQAGAAcACAAHAAYABQAEAAUABgAHAAgACgAKAAoACgAIAAgACAAIAAoA
CgAKAAoACgAKAAoACgANAA4ADwAQAA8ADgANAAwADgAOAA4ADgAMAAwADAAMAAwADAAM
AAwADgAOAA4ADgAOAA4ADgAOAAwADAAMAAwADgAOAA4ADgAOAA4ADgAOABAAEAAQABAA
DQAMAAsACgAMAAwADAAMAA4ADgAOAA4ADQAMAAsACgAMAAwADAAMAAoACgAKAAoADAAM
AAwADAAOAA4ADgAOAAsACgAJAAgACQAKAAsADAAMAAwADAAMAAoACgAKAAoADAAMAAwA
DAAKAAoACgAKAAwADAAMAAwADAAMAAwADAALAAoACQAIAAsADAANAA4ADAAKAAgABgAJ
AAoACwAMAAoACgAKAAoACgAKAAoACgALAAwADQAOAA0ADAALAAoADAAMAAwADAAKAAoA
CgAKAAgACAAIAAgACgAKAAoACgAKAAoACgAKAAoACgAKAAoACgAKAAoACgAKAAoACgAK
AAwADAAMAAwADAAMAAwADAALAAoACgAJAAsACgAKAAkABwAHAAgACQAMAAwADQAOAAwA
CwAKAAoADAAMAA0ADQANAAwACgAKAAgABwAFAAMAAwACAAAA/P/3//f/9//3//f/+P/4
//b/+P/4//r/+//8//z//P/9//////8BAAEAAAABAAMABAAFAAYABwAHAAkACQAJAAsA
CQAJAAoACgALAAwADQANAAwADAALAAsADQANAA0ADQANAA0ADwAOAA0ADwARABEADwAI
AAAA9P/i/9L/vf+r/5z/k/+O/4r/hv+H/5P/mv+g/7H/xf/W/+P/9v8FAAwAEQAVABkA
HwAhAB8AHQAfAB8AHAAcABsAFgATABIAEQARABEAEAAPAA8ADwAPAA0ADQANAA0ADwAP
AA8ADwAOAA0ADAAKAAwADQAPABAADgAOAA4ADQANAA4ADgANAA0ADQANAA0ACgAKAAsA
CwANAAwADAAMAAoACgAKAAoACgALAA0ADgAMAAwADAALAAkACQAJAAcACAAKAAsADAAL
AAkABwAGAAgACAAIAAkACQAHAAcABwAGAAYABgAGAAkACQAHAAcABgAEAAIAAQADAAMA
AwADAAIAAQAAAAAA/v///////v8AAP/////+//z/+//6//r/+//8//z/+//7//v/+//7
//n/+f/5//n/+v/5//j/+P/3//f/+P/4//r/+f/5//n/+f/5//n/+f/5//n/+f/5//z/
/P/8//3//f/9//3//v8AAAAAAAABAAIAAgACAAIAAAAAAAAAAAACAAQABQAGAAMAAwAC
AAEAAgADAAUABgAHAAcABwAFAAMABAAFAAUABQAFAAUABQAGAAYABgAGAAYABgAFAAUA
AwADAAMABQAFAAMAAwAEAAUABgAHAAgABwAGAAUABAAGAAYABgAFAAcACQAGAAYABQAF
AAUABgAIAAgACAAIAAcABgAEAAMABAAFAAcACAAIAAcABwAHAAYABQAEAAMABAAFAAYA
BgAEAAQABQAFAAcABwAHAAcABAAEAAQABAAEAAUABQAFAAcABwAHAAcABQAFAAUABQAD
AAMAAwACAAQABAAFAAUABQAGAAYABQAFAAYABgAGAAQABAADAAIABAAFAAUABQAFAAUA
BAAEAAMAAwADAAMABQAFAAUABgAEAAQAAgACAAUABQAFAAUABgAGAAUABQADAAMAAwAD
AAUABQAFAAUABQAEAAQABQAFAAYACAAIAAgACAAIAAUABAADAAIAAwAEAAUABgAEAAQA
BAAEAAIAAgACAAIAAwAEAAUABgAFAAQAAwACAAMABAAFAAYABAAEAAQABAACAAMAAwAD
AAQABAADAAMAAQACAAMAAwACAAIAAgABAAEAAQACAAIABAAFAAUABQAGAAQABAAEAAEA
///9//v//f/8//n/9//1//P/8f/x//T/9P/y//T/9v/4//n/+v/5//j/+P/3//r//f/+
/wAA//8BAAIAAwAEAAUABQAFAAYABwAKAAsACgAKAAkACAAKAAoACQAJAAgACAAJAAkA
CQAJAAkACQARABEADgALAAsADQAPAAsABgAAAPr/8v/i/8n/sf+e/4//hv+E/4L/f/+F
/4z/kv+f/7H/wv/T/+j/+f8KABMAGQAdAB0AGwAZABcAGQAbAB4AGgAXABYAFwAQAA8A
DwAPAA4ADgAPABAAEQAPAA8ADwAPABEAEQARABEADwAPAA8ADgANAA0ADgAOAA8AEAAR
ABEADgAOAA0ACwANAA0ADQANAAwADAANAA0ADQAMAAwADAAOAA4ADgAOAAsACwAMAAwA
DgAOAA4ADQALAAsACwAJAAcACAAIAAgACQAJAAkACgAIAAgACAAJAAoACQAKAAsABwAG
AAUABAAHAAcABQAFAAYABgAGAAcABAADAAIAAQADAAMAAwAEAAMAAwACAAAAAgABAAEA
AAAAAP///v/+//7//v/9//v//P/9//7////8//v/+v/5//r/+f/4//j/+//7//z//P/7
//n/+P/3//n/+f/5//n/+//7//v/+//6//r/+v/7//3//f/9//7//v/+//7///8CAAIA
AgACAAIAAgACAAIAAQACAAIAAgAEAAUABQAFAAMAAwAEAAQABgAHAAgABwAFAAYABwAH
AAUABQAFAAUACAAIAAgACAAGAAYABQAFAAYABwAIAAsACQAHAAcACAAIAAgACAAIAAoA
CgAKAAoACQAIAAcABQAHAAkABgAGAAcABwAHAAgACAAIAAgACAAKAAoACQAJAAgABwAH
AAYABwAHAAgACQAIAAcABgAFAAcABwAHAAYACAAIAAkACQAIAAcABgAFAAcACAAJAAoA
BwAHAAYABQAFAAUABQAFAAcABwAHAAcABQAFAAUABAAFAAYACAAJAAcACAAIAAcABQAG
AAYABgAHAAgACAAIAAUABQAEAAMABAAFAAUABgAFAAUABQAFAAcABwAHAAgACgAKAAgA
CAAGAAUABAADAAUABgAGAAcABQAFAAUABQAFAAUABQAFAAcABgAGAAcABwAIAAYABgAG
AAYABgAGAAYABgAGAAYABgAGAAYACAAIAAgACAAHAAYABQAEAAYABgAGAAYABwAHAAcA
BgAGAAUABQAFAAgACQAJAAgABwAGAAQAAwAFAAYABgAGAAkACQAJAAgABQAEAAMAAQAA
AP///v/+//n/9P/w/+//8P/x//T/9v/2//T/9v/2//b/9//4//j/+//9//7///8AAP//
/////wIABAAGAAgACAAHAAYABQAFAAcABwAHAAoACgAKAAoACQAHAAYABgAIAAkACQAJ
AA0ACwALAAkABwAKAA0ADwAPABEADQAEAPz/7v/e/87/vf+r/5z/k/+O/4j/hP+H/5H/
nP+m/7f/y//a/+X/8P8BAAwAEQAVABkAHQAbABkAGQAbABkAFgAYABcAFAAVABQAEgAR
ABAADgALAAsACwALAAsACwALAAsACwALAAsACwALAAsACwAKAAsACwAMAAwACgAKAAoA
CQAJAAoACgAJAAkACQAJAAkACAAIAAkACQAJAAgACAAIAAYABgAGAAYABwAHAAgACAAI
AAgACAAHAAcABwAHAAUABQAGAAYABgAEAAMAAgACAAQABAAEAAUABQADAAMAAwAEAAQA
BAAEAAMAAwABAAEAAAD+//z/+//+////AAABAP///f/7//r/+v/7//v/+v/8//v/+//6
//j/9//2//b/9//4//j/9//3//f/9//3//X/9f/1//X/9f/1//X/9v/1//P/8v/w//P/
8//0//X/8//z//P/8//1//X/9f/1//b/9v/2//f/9//3//f/+P/8//z//P/9//7//v/+
//7//P/8//z//P///wAAAAAAAP7/////////AQABAAIAAgABAAEAAQD//wEAAgADAAMA
AwADAAMAAwABAAAA///+/wEAAgACAAMAAwADAAMABQADAAEAAQACAAQABAAEAAQAAgAC
AAIAAgAEAAQABAADAAMABQACAAIAAQABAAEAAgAEAAQABAAEAAMAAgAAAP//AAABAAMA
BAAEAAMAAwADAAEAAQABAAEAAgADAAQABAADAAIAAgABAAIAAwAEAAUAAgACAAIAAgAC
AAMAAwADAAUABQAFAAUABAADAAIAAQACAAMABAAEAAIAAgADAAMAAwAEAAQAAwADAAQA
BAAEAAIAAgABAAAAAQADAAQABQAEAAMAAQAAAAIAAwAEAAUABQAFAAUABgAFAAQAAQAA
AAIAAwAEAAUABQAEAAIAAQABAAEAAQABAAIAAwAEAAUAAgAAAP////8FAAQABAAEAAQA
BAAEAAMAAgABAAAAAgAEAAYACAAGAAQAAgAAAAEAAgADAAQAAgACAAIAAgACAAIAAgAC
AAQABAAEAAQAAwACAAIAAQACAAIAAwADAAMAAwAEAAUAAwACAAIAAgAEAAUABgAIAAUA
BAAEAAMABAAEAAMABAACAAEA///9//n/+P/2//L/8f/x//H/8f/x//L/8v/w//T/9P/2
//f/9v/2//b/9//3//f/+f/5//z//f///wAA//8AAAEAAQADAAMAAwAFAAUABQAGAAYA
BgAGAAYABQAHAAgACAAJAAgABwAGAAUABwAHAA0AEgANAAsADwALAAcABAD6/+7/5v/Y
/8H/q/+Y/4n/gv96/3j/ff+J/5D/lv+l/7f/yP/X/+b/9/8IABEAFwAbABsAGQAVABMA
FQAZABoAGAATABAADwAMAAkACQAJAAgACAAJAAoACwAJAAkACQAJAAsACwALAAsACwAL
AAsACgAHAAcACAAIAAkACgALAAsACwAMAAwACwALAAsACwALAAoACgALAAsACQAIAAgA
CAAKAAoACgAKAAgABwAHAAYACAAIAAgABwAJAAkACQAHAAUABgAGAAYABwAHAAcACAAG
AAYABgAHAAUAAwADAAMABQAGAAcACAAIAAcABAADAAMAAgABAAEAAwADAAMAAwAAAP//
/v/+//7///////7//v/9//3//P/+//3//P/8//v//P/8//v/+f/5//n/+f/7//v/+//7
//j/9//2//b/+P/5//v//P/7//n/+P/3//n/+f/5//n/+//7//v/+//6//r/+v/7//z/
/f/+/wAAAAAAAAAAAQACAAIAAgACAAQABAAEAAQABAAEAAMAAgADAAUABgAHAAUABQAG
AAYACQAJAAkABwAJAAoACwALAAgABwAGAAUABwAIAAkACgAIAAgABwAHAAkACQAJAAsA
CwAJAAkACgAJAAgABwAGAAkACgALAAwACgAKAAoACQAIAAkABQAEAAYABwAIAAoACAAI
AAgACAALAAwADAANAAoACQAJAAgACgAJAAkACQALAAsACwALAAoACQAIAAYACAAIAAkA
CQAHAAcABwAHAAYABgAGAAYACAAJAAkACQAGAAUABAADAAYABwAIAAkABwAHAAcABgAG
AAYABwAHAAkACgAKAAkABwAIAAgACAAKAAoACQAIAAYABwAHAAcABwAHAAYABgAJAAkA
CQAJAAgABwAGAAYABwAIAAcACAAHAAcABwAHAAgACAAHAAcABwAHAAcABwAFAAUABQAF
AAYABgAHAAkABQAGAAYABgAGAAYABgAIAAgACAAIAAYABgAGAAYACAAIAAgACAAIAAgA
CAAIAAYABgAGAAYABwAIAAkACgAHAAYABgAFAAcABgAGAAUABwAHAAgACQAHAAYABgAG
AAcABwAHAAgABgAGAAcABwAHAAYABAAEAAYABQADAAEA/v/8//n/9P/0//X/9v/3//f/
9v/0//D/9f/2//n/+//8//z//P/9//v/+//9//3///8BAAQABgAGAAYABgAFAAcABwAH
AAkABwAHAAgACAAKAAoACgAJAAkACgAKAAsACQAJAAkACQALAA0ADwAOAA8ADwARABEA
CQD+//L/6v/e/8r/s/+j/5j/i/+C/4D/gP+H/5P/ov+u/73/z//c/+f/+P8HABAAFwAd
AB8AHwAdABsAGwAbABkAGAAYABkAGAAXABQAEQARABEAEAAQABEAEgATABIAEQAQAA8A
DQANAA0ADQAOAA8AEAAQAA4ADQANAAwADgAOAA4ADQANAA4ADgANAA0ADQANAA0ADgAO
AA8ADwANAAwADAAMAA4ADgAOAA4ACwALAAwADAAMAAwADAALAA4ADwAQAA8ACwAKAAgA
BgAJAAkACQAKAAgACAAIAAkACwAJAAkACQAKAAoACgAKAAoACQAGAAUABQAEAAMAAwAB
AAEAAQABAAEAAQABAAIAAgADAAMAAgD///3//P/6//3//f/9//7//v/+//3/+//5//n/
+f/5//r/+//8//3/+//5//f/9v/3//f/+P/4//j/9//3//f/+P/5//r/+//7//v/+//7
//r/+v/6//v//f/9//3//v////7//f/9/wAAAAAAAAAAAAAAAAAAAAABAAIAAgACAAQA
BQAFAAUAAwADAAQABAAHAAcABwAFAAUABgAHAAcABQAFAAUABQAHAAgACQAKAAkACAAG
AAUABQAFAAUABwAIAAcACAAKAAcABgAFAAQABwAIAAkACgAJAAgABwAFAAYACQAHAAgA
BwAHAAcACAAGAAYABgAGAAcACAAIAAkABwAHAAgACAAIAAcABwAHAAkACQAJAAkABwAH
AAcABgAGAAYABwAHAAUABQAFAAUABgAGAAYABgAGAAcABwAHAAUABQAFAAUACAAJAAoA
CwAIAAcABgAEAAYABgAHAAcABwAIAAgABwAGAAYABQAEAAYABgAFAAQABAAFAAUABQAH
AAcABgAGAAcABwAHAAcABQAFAAUABgAIAAgABgAGAAcABwAHAAcABwAGAAQAAwAEAAUA
BgAHAAYABQAEAAMABQAEAAQABQADAAQABAAEAAQABAAEAAYABgAGAAYABAAEAAQABAAE
AAQABAAEAAQABAAEAAQAAgACAAIAAgADAAQABQAGAAUABAADAAIAAwAEAAUABgAGAAUA
BAACAAIAAQABAAEAAwAFAAYABgAFAAQAAgABAAIABAAFAAYABgAFAAQAAgD+//7//v/9
//z/+//6//r/9//y/+7/7f/t/+3/7//w//H/8P/z//T/9P/1//b/9v/4//n/+f/5//v/
+//8//3//f/+////AAADAAMAAwADAAEAAwADAAMABQAGAAcACAAGAAUABQAGAAgACQAJ
AAkACQAFAAEAAwAFAAgACQANAA8ADQAJAAIA9v/q/97/zv+5/6X/lv+P/4j/gv98/33/
i/+W/57/rf/D/9T/3//w/wEACgAPABkAHQAbAB0AGwAZABsAGwAYABIAEQASABUAEgAR
ABEAEQAQAA4ADQAMAAsADQANAA0ADQALAAsACwALAAkACQAJAAgACgALAA0ADgALAAoA
CQAHAAoADAANAA0ADAALAAoACQAKAAoACwALAAsACgAKAAoACAAIAAgACAAJAAkACgAK
AAgACAAIAAcABwAHAAcABQAFAAYABgAGAAQAAwACAAIABAAEAAQABQADAAEAAQABAAIA
AgACAAIAAQABAP////////7//f/9//3//f/9//3//v/9//z//P/6//v/+//6//r/+f/5
//j/+P/3//b/9v/5//r/+v/5//j/9//2//X/9f/1//X/9f/1//X/9f/2//X/9f/2//b/
+P/3//f/9//2//X/9P/z//f/9//3//f/+v/6//r/+//6//n/+P/4//z//P/8//3//v/+
//7//v/8//z//P/8/wAAAgADAAQAAwADAAIAAQABAAEAAgACAAMAAwADAAEAAgAEAAYA
BwAHAAcABwAHAAcABgAFAAQABQAGAAYABwAFAAUABQAHAAcABQAFAAYABgAGAAYABgAE
AAQABAAEAAUABgAHAAcABgAHAAMAAgAFAAUABQAGAAgACAAIAAgABgAGAAUABQAHAAcA
CAAIAAcABQAEAAMABAAFAAYABwAFAAUABQAEAAQABAAFAAUACAAJAAoACwAJAAgABwAG
AAQABQAFAAUABgAHAAgACQAIAAcABgAFAAgACQAKAAoACQAIAAgABwAHAAgACAAHAAcA
CAAIAAgACAAIAAcABgAIAAkACQAJAAcABwAGAAYACQAJAAkACQAJAAkACQAKAAgACAAG
AAYACAAJAAoACwAJAAgABgAFAAYABwAIAAkACwALAAsACwAIAAYABQAFAA0ADAAOAA0A
DAALAAoACgAKAAoACgAKAAoACgAKAAkACAAHAAYACAAIAAgACAAKAAoACgAKAAgACAAI
AAgACQAKAAsADAAKAAoACgAKAA0ADQANAAwACgAJAAkACQAIAAkACQAIAAoACgAJAAkA
BwAIAAgACAAJAAkACQAIAAcACAAJAAkABAABAP7//P/7//j/9v/3//X/9f/3//j/+P/2
//j/+P/7//3///8AAP3//f/8//v///8BAAQABwAFAAQAAwACAAQABQAGAAcABwAJAAkA
CQAKAAoACgAKAAwACwALAAwACwALAAoACQAJAAsADQANAA8AEAARABEADQALAAkAAgD6
/+7/3v/K/7f/pf+U/4v/hv+E/4T/if+P/5j/pv+3/8n/2P/p//z/CQAQABMAGQAbABkA
FQATABcAGwAbABwAHAAXABQAEQAOAA8ADwAPAA4ADwAPAA8ADwAOAA0ADAALAAwADQAO
AA8ADwAPAA8ADgAKAAkACQAIAAsADAANAA0ADAAMAAsACQAKAAsADAANAAoACgALAAsA
CwAKAAoACgAMAAwADAAMAAkACQAKAAoACgAKAAoACQAJAAkACQAHAAcACAAIAAgACwAL
AAsADAAJAAgABwAHAAcABQAFAAUAAwACAAEAAAAEAAUABAAFAAcABgAFAAUAAgABAAAA
//////////8AAP7///////7//v/9//3//P/+//3//P/8//r/+v/5//f/+P/5//r/+//5
//n/+f/5//b/9f/0//T/9//3//j/+P/2//X/9f/1//f/9//3//f/+P/3//b/9f/3//j/
+f/7//v/+//7//z//P/8//z//f8AAAAAAAAAAAAAAAAAAAAA//8AAAAAAAACAAMAAwAD
AAIAAQABAAAAAgADAAQAAwACAAIAAgABAAIAAwAEAAUACAAIAAgACAAFAAQAAgABAAIA
AwAEAAcABQADAAMABAAGAAYABgAGAAYABgAGAAYABQAEAAMAAQAEAAcABQAGAAUABQAF
AAYABAAEAAQABAAFAAYABgAHAAUABQAGAAYACAAHAAcABwAHAAcABwAHAAYABQAEAAIA
AwAEAAYABwAGAAUABAADAAUABgAHAAgABgAHAAcABwAFAAUABQAFAAcABwAHAAcABQAF
AAUABAAEAAQABQAFAAUABgAGAAUABQAGAAYABgAIAAgABwAGAAUABQAEAAMABAAFAAUA
BgAGAAUABAADAAMAAwADAAQABgAGAAQABAADAAMAAwADAAYABgAFAAUABQAFAAUABQAF
AAUABQAFAAcABgAGAAcAAwAEAAQABgAGAAYABgAEAAQABAAEAAIAAgACAAIAAwAEAAUA
BgADAAIAAQAAAAIAAgACAAIAAgACAAIAAwABAAEAAAAAAAAAAQACAAQABAADAAEAAAAB
AAEAAgADAAQABAAEAAUABAADAAEA/v///wAAAAD///z/+f/3//T/8f/v//D/8f/v//H/
8v/y/+7/8P/w//L/9P/2//f/+P/4//f/9v/3//f/+P/5//v//v///wAAAQD/////////
/wMAAwADAAQAAgACAAIAAgADAAMABAAEAAMAAwADAAMAAwABAAMABQAGAAsADQAPAA0A
BQD6//D/6P/e/8z/t/+n/5j/if+A/3z/eP+B/4//mP+i/7P/xf/Q/9v/6v/7/wgADQAT
ABkAFwAXABUAEQATABcAFAASABMAEgAPAA4ADAALAAoACAAJAAkACQAJAAcABwAHAAcA
BwAHAAcABwAJAAkACQAIAAUABQAGAAYACAAIAAgABwAFAAYABgAFAAUABQAFAAUABQAG
AAgACQAIAAYABQAEAAUABgAHAAgABgAFAAUABAAEAAQABAADAAQABQAGAAUABAAEAAMA
AgADAAMAAwAEAAIAAgACAAMAAgD///7//f/+/wAAAgAEAAIAAQD+//3//v/+//7/////
//////////3/+//5//j/+f/7//z//P/7//n/+P/2//j/9//2//b/9//4//j/9//0//P/
8v/x//L/8//0//X/9P/z//L/8v/1//X/9v/2//T/8//z//P/9f/1//X/9f/3//f/9//3
//b/9v/2//f/+f/5//n/+v/6//r/+v/7//z//P/8//z//f/+////AAAAAAAA///+//7/
/////////////wAAAAABAAEAAQD//wEAAgADAAMAAgABAAAA//8CAAIAAgACAAIAAgAB
AAEAAQABAAEAAwAFAAMAAwAEAAMAAgABAAAAAgACAAIAAgADAAQABQAFAAIAAwD///7/
AAABAAIABAABAAAA///+////AAAAAAEA/////wAAAAAAAP///////wEAAQABAAEA/v/9
//z/+v/9//7/AAABAP///////////v/+//7//v/+////////////////////////////
//8BAAEAAQAAAP7//v////////8AAAAA/////wAAAAAAAAIAAgABAAAAAAABAAEAAQAB
AAEAAAAAAAMAAwADAAMAAQABAAEAAgAEAAQAAgACAAEAAQABAAEAAgACAAEAAQACAAMA
BAAFAAIAAQAAAP//AQAAAAAAAQAFAAgAAgAAAAAAAAAAAAAAAAAAAAAAAgACAAIAAgAE
AAQABAAEAAIAAgACAAIAAAAAAAAAAAACAAIAAgACAAIAAgACAAIAAgACAAIAAgADAAMA
AwACAAIAAQABAAEAAgADAAMAAgACAAIAAQABAAEAAgACAAIABQAFAAUABAAEAAQABAAD
AAEA///9//z/9//y/+7/7f/v/+//8f/y//L/8P/y//L/9v/3//j/+P/4//n/+f/5//r/
+f/5//n//f/+////AAADAAMAAwADAAEAAwADAAMABAAEAAQABAACAAEAAQACAAQABQAF
AAUABQAFAAkABwAFAAgACQAFAAkACwAFAP7/9v/s/97/yv+z/5//kv+L/4T/ev92/3v/
h/+S/5z/qf+9/9L/4f/s//3/CgANABEAFQAVABUAEwARABMAFwAUAA4ABwAGAAkACgAK
AAsADAAMAAkABwAFAAMABQAHAAkACwAKAAkACAAHAAcABwAHAAYABwAHAAgACAAHAAYA
BQADAAQABgAHAAcABwAHAAcABwAEAAQABQAFAAUABAAEAAQABAAEAAQABAAFAAUABgAG
AAYABgAGAAUAAwADAAMAAQADAAQABAAEAAMAAQD///7///8AAAEAAwABAP//////////
AAABAAIAAQABAP/////9//z/+//7//3//f/9//3//v/9//z//P/6//v/+//6//v/+//8
//z/+//5//f/9v/3//j/+P/3//b/9f/0//P/8//z//P/8//z//P/8//0//P/8//0//T/
8v/x//H/8f/x//H/8f/x//X/9f/1//X/+P/4//j/+f/3//f/9//4//z//P/8//3//P/8
//z//P/+//7//v/+////AAAAAAAA/v////////8AAAEAAwAEAAIAAQAAAP3//f/+////
//8BAAEAAQABAAAAAAAAAAAAAgACAAEAAQAAAP///v///wEA/////wAAAQACAAMABAAB
AAAA///+/wAAAAAAAP//AQADAAAAAAD///////8AAAIAAgACAAIA///+//z/+//8//3/
//8AAAAA/////////f/9//3//f8AAAEAAgACAAAA/v/9//v//P/9//7////+//7//v/+
//3//f/8//v//P/9//7///////////////////////7//f/8//z/+//9//7//v/9//7/
AAABAAIAAQAAAP7//P/+///////////////+//7//f/9//3//f/+////AAACAP///v/7
//r//v///wAAAQACAAIAAQABAP7//f/8//v//P/9//7///////7//v///wEAAAAAAAAA
AAAAAAAA///+//3//P/+//7//v/+//7//v/+//7//v/+//7//v8BAAEAAQAAAP7//f/9
//3//P/9//3//P/+//7//f/9//3//v/+//7/AQABAAEAAAD9//z/+//5//n/9//1//T/
8v/u/+v/6//r/+v/7f/u//D/7v/w//D/8P/x//L/8v/z//X/9v/3//j/9//3//f/+//8
//3//v/9//3//f/9//v//f/9//3//v/+//7//v8AAP////8AAAAAAQABAAEABQADAP//
//8BAAYABwAHAAUA///3//L/6P/U/8D/sP+f/5H/jP+J/4L/gP+K/5X/m/+k/7b/yf/V
/+b/9//+/wMABgANAA8AEwATAA8ADwATABEADQAQABAADQAKAAkACAAHAAcABwAGAAMA
AwADAAMABAAFAAYABwAFAAUABQAFAAcABwAHAAYAAwADAAQABAACAAIAAgABAAIABAAF
AAUABAADAAIAAQACAAIAAwADAAMAAgACAAIAAgACAAIAAgABAAEAAgACAAAAAAAAAP//
/////////f///wAAAAAAAP7//f/8//z//v/+//7///////3//f/9//r/+v/6//r//f/9
//v/+//5//j/9//3//n/+f/5//n/9v/1//T/9P/0//X/9f/0//T/8//z//L/8v/x//D/
8P/t/w==
         </WaveFormData>
      </LeadData>
      <LeadData>
         <LeadByteCountTotal>10000</LeadByteCountTotal>
         <LeadTimeOffset>0</LeadTimeOffset>
         <LeadSampleCountTotal>5000</LeadSampleCountTotal>
         <LeadAmplitudeUnitsPerBit>4.88</LeadAmplitudeUnitsPerBit>
         <LeadAmplitudeUnits>¦ÌV</LeadAmplitudeUnits>
         <LeadHighLimit>2147483647</LeadHighLimit>
         <LeadLowLimit>268435456</LeadLowLimit>
         <LeadID>V2</LeadID>
         <LeadOffsetFirstSample>0</LeadOffsetFirstSample>
         <FirstSampleBaseline>0</FirstSampleBaseline>
         <LeadSampleSize>2</LeadSampleSize>
         <LeadOff>FALSE</LeadOff>
         <BaselineSway>FALSE</BaselineSway>
         <ExcessiveACNoise>FALSE</ExcessiveACNoise>
         <MuscleNoise>FALSE</MuscleNoise>
         <LeadDataCRC32>46407855</LeadDataCRC32>
         <WaveFormData>
DgAOAA4ADgAOAA4ADgAOAAwADAAMAAwADgAOAA4ADgAOAA4ADgAOABAAEAAQABAADwAO
AA0ADAAKAAoACgAKAAsADAANAA4ADgAOAA4ADgAQABAAEAAQAA4ADgAOAA4ADgAOAA4A
DgAOAA4ADgAOAAwADAAMAAwADQAOAA8AEAAOAA4ADgAOABAAEAAQABAAEAAQABAAEAAP
AA4ADQAMAA0ADgAPABAAEAAQABAAEAAOAA4ADgAOAA8AEAARABIAEAAQABAAEAAOAA4A
DgAOABAAEAAQABAADgAOAA4ADgAQABAAEAAQAA8ADgANAAwADgAOAA4ADgAOAA4ADgAO
AA4ADgAOAA4AEAAQABAAEAAPAA4ADQAMAAwADAAMAAwADAAMAAwADAAMAAwADAAMAAwA
DAAMAAwADAAMAAwADAAOAA4ADgAOAAwADAAMAAwADgAOAA4ADgANAAwACwAKAAwADAAM
AAwADgAOAA4ADgAMAAwADAAMAA4ADgAOAA4ADgAOAA4ADgAQABAAEAAQABAAEAAQABAA
DgAOAA4ADgAQABAAEAAQABIAEgASABIADwAOAA0ADAANAA4ADwAQAA8ADgANAAwADgAO
AA4ADgAOAA4ADgAOAA0ADAALAAoADAAMAAwADAAMAAwADAAMAAsACgAJAAgACQAKAAsA
DAALAAoACQAIAAoACgAKAAoACgAKAAoACgAIAAgACAAIAAoACgAKAAoABwAGAAUABAAF
AAYABwAIAAgACAAIAAgACAAIAAgACAAIAAgACAAIAAcABgAFAAQABgAGAAYABgAGAAYA
BgAGAAYABgAGAAYABgAGAAYABgAGAAYABgAGAAQABAAEAAQABAAEAAQABAAEAAQABAAE
AAQABAAEAAQABAAEAAQABAACAAIAAgACAAQABAAEAAQAAgACAAMAAwAEAAUABgAHAAYA
BQAEAAQABgAGAAYABwAFAAUAAwADAAQABAADAAMAAgADAAMAAQD+//3//P/7//n/+f/5
//n/+P/4//n/+f/7//z//P/8//r//P/9//3//f///////////wEA/////wAA////////
/v/+//3//P/9//7///8AAP7//v/+////AAAAAP///f/9//z//v8AAAIACAALABEAGAAY
ABkAHQAdABYABgDv/+D/1P/I/7z/sP+t/6//rf+r/67/sP+v/6r/rv+3/8H/zP/U/9//
5//q/+7/8v/5////AAAEAAQAAQAEAAYABAACAAQABAABAAEAAQABAAEAAgACAAIABAAE
AAQABAADAAIAAQD//wAAAQACAAMAAwADAAQABAACAAIAAgACAAIAAgACAAIAAAAAAAAA
AAAAAAEAAgADAAQABAAEAAQAAgABAAEAAgACAAIAAgACAAAAAAAAAP//AAABAAMABAAC
AAIAAgADAAMAAgACAAMAAwACAAIAAgADAAMAAwADAAUABQAEAAQAAwADAAMAAwAFAAUA
BAAEAAUABQAFAAUABAAFAAQAAgAEAAMAAwADAAEAAQACAAIABAAEAAMAAwACAAIAAwAD
AAMAAgACAAIAAwACAAIAAgABAAEAAgACAAQAAwADAAMAAQABAAEAAQD//////f/9/wAA
//8AAAIAAgACAAIAAAAAAAEAAQAAAAIAAgACAAEAAAAAAP///P/9////AAABAAAA///+
//3//v///wAAAgAAAAAAAAD/////////////AgACAAIAAAACAAIAAgACAAEAAQAAAAAA
AQABAAEAAgACAAEAAQACAAQABAAEAAQAAgACAAMAAwACAAIAAwADAAMAAwADAAQABgAE
AAQABAAFAAUABQAFAAQABAAEAAIAAwADAAQABQADAAIAAgACAAAAAQABAAEAAQACAAMA
BAADAAMAAwADAAMAAwAEAAQAAgACAAIAAAAAAAAAAAAAAAIAAgACAAIABAAEAAQAAwAA
AAAA///8//3///8AAAEA/////////f///wEAAQABAP/////+//3//f/+//7//v8AAAAA
//////7//v/9//3//v/+//7//v/+//3//P/8//////8AAAAA/v/+//7//v/+//7//P/8
/////////////f/9//z//P/+////AgAAAAAAAAAAAP3//P/7//r/+//8//3//v/+//7/
/v/+//z//P/8//z//v/+//7//v/9//z/+//6//v//P/9//7//P/8//z//P/8//z//P/8
//7//v/+//7//P/9//3//f/9//3//f/9//////8AAAAAAgACAAMAAwABAP////8AAAAA
//////3//v/+//z/+//6//n/+P/3//n/+f/5//j/+P/5//n/+f/5//j/9//2//r/+//7
//v///////////8BAP/////+///////////////+//3//P/+//7//v/+//7//v///wAA
AgABAP////8GAAIA/v8CAAQABwANAA4AEAATAB0AJQAkAA4A8f/e/87/xP+8/7L/pf+j
/6n/q/+s/67/r/+u/6z/sf+9/8z/2P/h/+X/6P/o/+7/9/8BAAYABgAEAAUACgAGAAgA
BgAIAAgABwAHAAcABwAHAAgACAAIAAgACAAIAAgACAAIAAgABwAHAAcABwAHAAkACQAK
AAoACQAIAAcABgAGAAYABgAGAAgACAAIAAgABwAHAAcABwAKAAoACgAKAAoACQAJAAoA
CgAKAAoACgAKAAoACgAJAAgABwAHAAYABwAIAAkACwALAAoACgALAAsACgAKAAoACgAJ
AAgABwAIAAkACQAKAAsACwALAAsACQAJAAgACAALAAsACwALAAkACwALAAoADAALAAsA
CwANAA0ADgAOAA0ADAAKAAkACwAMAA4ADwAMAAoACQAIAAgACAAJAAoACwALAAwADAAK
AAkACQAJAAsACwALAAsACwALAAkACQAKAAcABgAGAAcACAAJAAgACAAJAAkACAAKAAoA
CgAJAAkACgAKAAgABgAHAAcABwAJAAkACQAJAAcABwAHAAgACQAKAAsACwAKAAkACAAH
AAgACAAIAAYACQAKAAsADAAMAAsACQAIAAsACwALAAwADAALAAsADAAKAAoACgAKAAsA
DAAOAA8ADQAMAAwACwALAAsACwAMAA4ADAAMAAwACwALAAsACwAOAA4ADgAMAAkACQAK
AAsADQAMAAwADAAKAAsACwALAAoACgAKAAoACwALAAsACwAJAAkACgAKAAsADAANAAwA
CQAIAAcABgAIAAgACAAIAAgACAAIAAcABQAGAAYABAAFAAcACAAJAAkACQAJAAcABgAH
AAYABQAGAAcABwAHAAUABgAGAAYACAAIAAcABwAGAAYABQAFAAgACAAIAAgACAAHAAYA
BgAEAAMAAwACAAMABAAFAAYABgAGAAQABAAFAAUABQAFAAcABwAGAAYAAgAFAAQABAAE
AAQABAAEAAQABAAEAAQABAAEAAQABgAGAAYABgAFAAQAAwACAAQABAAEAAQABgAGAAYA
BgAGAAYABgAGAAcABwAHAAcABgAFAAQAAwAEAAYABwAIAAgACQAJAAkABgAFAAUABAAE
AAUABAAFAAIA///9//3//f/9//3//f/9//3//P/8//3//f/9//7///8AAAEABAAEAAMA
AgADAAQABQAGAAkABgAFAAMAAQABAAEAAQACAAQABAAEAAQAAgACAAIAAgACAAMABAAE
AAcABQADAAIAAAAEAAoADgATABkAGgAaAB0AIwAlABwACADx/+L/2P/O/8L/uP+1/7X/
tf+3/7r/uv+3/7L/sv+7/8v/1v/g/+n/6//s//D/9v///wMABAAGAAgABwAMAA4ACwAI
AAkACAAFAAUABQAFAAUABgAGAAYACAAIAAgACAAGAAYABgAFAAcABwAHAAcABwAHAAgA
CAAKAAoACgAKAAgACAAIAAgABgAGAAYABgAHAAcABwAHAAcABgAFAAQABQAFAAYACAAI
AAgACAAIAAgACAAIAAcABQAFAAYABgAEAAQABAAFAAcABgAGAAcABwAGAAYABgAHAAcA
BwAHAAUABQAEAAQAAwADAAMAAwAEAAUABQAGAAUABQAFAAUABQAHAAcABgAIAAcABwAH
AAUABQAGAAYABgAGAAUABQAGAAYABwAHAAUABAAEAAQABQAEAAQABAACAAEAAQAAAAEA
AQACAAMAAQABAAEAAQADAAMAAQABAAEA/////wAAAgACAAIAAAACAAMAAwACAAIAAgAC
AAEA//8AAAAA/v8AAAEAAQABAAEAAQABAAEAAQABAAEAAgACAAIAAgABAAMAAwADAAMA
AgACAAIAAAABAAAA///+/wAAAQABAAIAAwADAAMABAACAAEAAQACAAQABAAEAAQAAgAC
AAMAAwAEAAQABQAFAAcABwAHAAgABQACAAEAAAADAAMAAwADAAIAAgACAAAAAgADAAUA
BwAGAAQAAwACAAAAAQABAAEAAQACAAMABAABAAEAAQABAAMAAwAEAAQAAgACAAIAAAAC
AAIAAgACAAIAAgACAAIAAQAAAP///f/+/wAAAQAAAP7//////////////////f///wEA
AQABAP/////+//3///8AAAAAAAD+//7//f/9/wAAAAD/////AAAAAAAAAAD+//3//P/8
//7///8BAAIA///+//3//P/+//7//P/8/wAAAQACAAMAAQD///z/+v/+//3//v8AAAAA
AAAAAP///v/9//z//f/+////AAD///7//f/8//3//v///wAA///+//3//P/8//z//P/8
//7//v/+//7//P/8//z//P/+//7//v/+//7//v///////f/9//3//f8AAAEAAgAEAAEA
AAD/////AAABAAAAAQAAAAAA//////3//f/8//n/9//3//f/9//1//X/9f/1//X/9v/4
//n/+P/4//f/9v/4//r/+//7//3//////////v////z/+//6//n/+f/5//v//P/8//z/
/P/8//z//P/+//7//v////7//v/9//v/+//8/wIACAAEAAQACQALAAwAEgARABUAHwAc
AAYA7f/a/8r/vv+0/6j/pf+r/63/rf+u/67/rf+q/6j/rf+9/87/2v/h/+f/6P/q/+7/
9////wYABgACAAMABgAGAAUAAgADAAIAAwADAAMAAwABAAIAAgACAAQABAAEAAQABAAE
AAQAAwABAAEAAQABAAIAAwAFAAYABAAEAAQABAAEAAQABAAEAAYABgAGAAYABQAFAAUA
BQAGAAYABgAGAAQAAwADAAQABgAGAAYABgAIAAgACAAHAAUABQAGAAYABgAGAAYABwAH
AAYABgAHAAcABgAGAAYABwAHAAcABwAJAAkACAAIAAcABwAHAAcACAAJAAkACgAKAAkA
CAAHAAcACQAJAAgACgAJAAkACQAJAAkACgAKAAwADAALAAsACQAIAAgABwAKAAoACwAM
AAoACAAHAAYACQAJAAoACgAIAAcABwAHAAkACQAJAAkACwALAAkACQAJAAcABwAIAAgA
CAAIAAYACAAJAAkACAAIAAgACAAHAAkACgAKAAgABwAHAAYABQAGAAcACAAJAAcABwAH
AAgACgAKAAoACQAJAAkACQAJAAkACAAHAAQABwAIAAkACgAJAAkACAAIAAoACwAMAA4A
DAALAAsADAALAAoACQAIAAsADAAOAA8ADAAMAA0ADQAMAAsACgAKAAwACgAKAAoACwAL
AAsACwAOAA4ADgAMAAoACQAJAAkACwAKAAoACgAMAA0ADQANAAsACgAJAAgACAAJAAoA
CwAJAAkACgAKAAoACgAKAAgACAAIAAgACAAHAAYABQAEAAcACAAJAAkACAAIAAcABAAG
AAcABwAHAAcABwAHAAUABQAHAAcABwAFAAUABAADAAMABAAEAAQABAAEAAMAAwAGAAYA
BQAFAAQABAAEAAQABQAFAAUABgAFAAUABgAGAAYABgAGAAYABgAGAAQABAADAAMAAwAD
AAUABQAEAAQABAAFAAYABAAEAAQABAAEAAQABAAEAAIAAgACAAIABAAEAAQABAAEAAQA
BAAEAAIAAgACAAIAAwAEAAUABgAEAAQABAAEAAYABgAGAAYACAAIAAkACQAIAAcABgAF
AAUABQAFAAYABgAGAAYABwAJAAkABwAHAAgACAAHAAcABAADAAEA/f/8//3//v////7/
/f/8//v/+//8//7////9//7//v/+//7/AAABAAEAAwAFAAUABQADAAUAAwADAAAA////
////AQACAAIAAgAEAAQABAAEAAIAAgACAAMAAgACAAEA//8DAAgACAAIAAwAEAAVABkA
GAAWABsAJQApABYA/P/r/97/zv/E/7r/sv+v/7P/uf+5/7j/uP+z/7D/tv/D/8//2v/m
/+v/7f/u//T/+v8BAAUABgAGAAgACwAMAAoACAAGAAgACAAJAAkACQAJAAkACgAKAAoA
CAAIAAgACAAKAAoACgAJAAgABwAGAAUABgAHAAkACgAKAAoACgAKAAoACgAKAAoACAAI
AAgACAAJAAkACQAJAAgACAAIAAgACAAHAAcACAAIAAgACAAIAAkACgALAAsACgAJAAkA
CAAKAAoACgALAAoACAAHAAcACQAIAAgACAALAAsACwALAAkACQAIAAgACQAJAAkACQAJ
AAkACAAIAAsACwALAAsACwANAA0ADAALAAkACAAHAAoACwANAA4ADQAMAAoACQAGAAYA
BwAHAAoACgALAAwACAAGAAUABAAFAAUABgAGAAgABwAHAAcACQAJAAkACQAHAAcABQAF
AAUAAwADAAQABQAGAAcABgAHAAcABgAEAAQABAAEAAMABQAGAAYABAAEAAUABQAFAAcA
BwAHAAcABgAFAAQABAAFAAYABwAHAAcABwAHAAcABgAGAAYABAAGAAYABgAGAAcABwAG
AAYABQAFAAUABgAHAAcACAAKAAkACAAHAAYABwAIAAoACwAIAAgACQAJAAsACwALAAwA
DAAKAAoACgAKAAkACAAHAAkACgALAAoACQAJAAoACwAJAAgACAAIAAoACwALAAsACQAI
AAcABgAHAAcABwAHAAUABQAGAAYABgAGAAYABAAEAAQABAAEAAIAAgACAAIAAwAEAAUA
BQADAAQABAACAAQABQAFAAUAAwADAAMAAQD//wEAAQABAAMAAwACAAEAAwAEAAQABAAC
AAIAAQABAAIAAgABAAEAAAAAAAAAAAABAAEAAQACAAEAAQACAAIAAAAAAAAAAAACAAIA
AAAAAP//////////AQABAAAAAAD+/wEABAADAAIAAQAAAAAAAAAAAAAAAAAAAAAAAAD+
//7//v/+//7//v/+//7//v/+//7//v8AAAAAAAAAAP///v/9//z//f/+////AAD+//7/
/v/+//7//v/+//7/AQABAAEAAQD//////////wAAAgADAAQAAQABAAAA////////AAAA
AAEAAQD//////f/5//b/9f/3//f/9//3//f/9//2//b/9//3//f/+P/6//r/+v/8//v/
+//7//3//f/9//3////9//3//P/7//n/+f/5//r//P/8//z//P/8//z//P/8//z//f/+
//7//f/9//v/+v/8//7/AAAGAA0ADwAQABIAFQAbAB8AFgD+/+f/2v/M/8D/tP+o/6H/
p/+t/6n/rP+w/6//qP+q/7X/v//K/9j/4f/j/+j/7P/w//f///8AAP7//v8BAAYABAAG
AAQABgAGAAQAAwACAAEAAwAEAAQABAACAAIAAgACAAIAAgACAAEAAwADAAMAAwACAAEA
AQAAAAEAAgADAAQAAgACAAIAAgACAAIAAgACAAEAAQABAAEAAgACAAIAAgAEAAMAAwAE
AAMAAgABAAAAAQACAAMAAwABAAEAAgACAAIAAgACAAMAAwACAAIAAwABAAAAAAAAAAEA
AQABAAEAAwADAAIAAgABAAEAAQABAAEAAQAAAAAAAQABAAEAAQD//wEAAQAAAAEAAQAC
AAMAAgABAAEAAAABAAIAAgADAAAAAAABAAEAAQAAAAAAAAABAAAAAAAAAAEAAQACAAIA
BAADAAMAAwAAAP///v/9///////9//3/AAD//wAAAgABAAAA///8/wAAAQABAAAAAAAA
AAAA///9//7//v/8//3///8AAAEAAAD///7//f/9//3//f/+/wAAAAAAAP//AQABAAEA
AQACAAIAAgAAAAAAAAAAAAAAAwADAAIAAgADAAMAAwAEAAQAAwADAAQABAAEAAQABAAC
AAIAAwADAAMABAAGAAcABgAFAAQABAAGAAQABAAEAAUABQAFAAUABAAEAAQAAgACAAMA
BQAHAAYABAADAAIAAwAFAAYABwAGAAYABgAGAAMAAwADAAMABQAFAAYABgAFAAQAAwAA
AAIAAgACAAIAAgACAAIAAgACAAIAAgABAAIABAAFAAQAAwADAAIAAQADAAMAAwABAAEA
AwADAAMAAwADAAIAAQABAAIAAgACAAAAAAD/////AgACAAEAAQACAAIAAgACAAAA///+
//7/AQABAAIAAgAAAAAAAAAAAAIAAgAAAAAAAQABAAEAAQAAAP///f/8/wQABQAEAAMA
AgABAAAAAgACAAIAAgACAAIAAgACAAEAAAD///7/AAAAAAAAAAACAAIAAgACAAAAAAAA
AAAAAAAAAAAAAAAAAAAAAAAAAAEAAgADAAQAAwACAAEAAAADAAMAAwADAAMAAwADAAMA
AQACAAIAAgACAAMAAwADAAMAAwAEAAQAAAD///z/+//9//v/+v/7//n/+f/5//n/9//3
//b/9v/4//n/+v/8//v/+v/5//r//v///wAAAwAAAP///v////7//////////f/9//3/
/v8AAAAAAAAAAP7//v/+//7//P/9//7//v////////8CAAQABAAIAAwADQAPABQAFgAb
ACMAIwASAPz/6f/W/8j/wv+4/67/q/+t/6//sf+y/7D/rf+s/7T/v//J/9T/3P/h/+P/
5P/q//b//f///wYACAAEAAMAAgAAAAIAAAACAAIAAgADAAQABQADAAQABAAEAAUABgAH
AAgACgAKAAoACQAGAAUABAADAAQABQAHAAgABgAGAAYABgAGAAYABgAGAAQABAAEAAQA
BQAFAAUABQAIAAgACAAIAAgABwAHAAgACAAIAAgACAAGAAYABgAFAAUABQAGAAYABwAI
AAkACwAIAAYABQAFAAYABgAHAAgACAAHAAYABQAIAAkACQAKAAsACwALAAsACgAJAAcA
BgAHAAcABwAHAAcACQAJAAgACgAJAAkACQALAAsADAAMAAkACAAGAAUABwAIAAoACwAJ
AAgACAAIAAUABAAEAAQABwAHAAgACAAGAAUABQAFAAcABwAHAAcABgAFAAIAAQAEAAMA
BAAGAAQABAAEAAIABAAFAAUABAAEAAQABAADAAUABgAGAAQAAgADAAMAAwAFAAUABQAF
AAUABQAFAAYABgAGAAYABQAEAAMAAgABAAMABAAFAAQACAAIAAgACAAGAAUAAwACAAQA
BQAGAAgABgAFAAUABgAHAAgACQAKAAgACAAJAAkABgAGAAcABwAIAAkACgAMAAoACAAI
AAgACQAJAAkACQAMAAwADAAKAAcABwAIAAkACwAKAAoACgAKAAsACwALAAkACAAHAAYA
BwAHAAcABwAFAAUABgAGAAcACAAJAAgACAAIAAgACAAHAAYABQAEAAYABgAGAAUABQAG
AAYABAAEAAUABQAFAAUABQAFAAMAAwAFAAUABQAHAAcABgAFAAMABAAEAAQABgAGAAUA
BQAFAAQAAgABAAQABAAEAAQABgAFAAQABAAEAAMAAwACAAIAAgACAAIABAAEAAIAAgAB
AAEAAQABAAIAAwADAAQAAAADAAAAAgACAAIAAgACAAIAAgACAAIAAgACAAIAAgACAAIA
AgABAAAA///+/wAAAAAAAAAA/v/+//7//v8AAAAAAAAAAAAAAAAAAAEAAQABAAEAAQAB
AAEAAQABAAIAAgACAAIAAwADAAMAAQD//wAAAAD///3/+//7//r/+v/5//r/+//5//n/
+f/5//j/9v/1//X/9v/3//n/+v/4//j/+v/7//v/+//9//3//f/9/////f/7//r/+f/5
//v/+//8//z/+v/6//r/+v/8//z//P/8//v//P/8//v/+//7//z//v8AAAQACgAPABMA
EAAOABEAGQAhABgAAADr/9z/yv++/7T/qP+n/63/sf+x/7b/tP+t/6b/qP+z/8P/zP/W
/93/4f/m/+j/7P/1////AAD+/wAAAQACAAQAAgAAAAIAAgD///////////3//v/+//7/
/v/+//7//v8AAAAAAAD//////////////////wAAAAAAAAAAAAAAAAAAAAAAAAAAAgAC
AAIAAgAAAP///v/9////AAABAAIAAAD/////AAD+//7//v/+////AAABAAEAAAD/////
/v8AAAAAAAABAAEAAAAAAAEAAQAAAAAAAAACAAMABAAFAAIAAQD///7/AAABAAIAAwAB
AAEAAAAAAP//////////AAADAAQABAACAAEAAQABAP////8AAAAAAQACAAIAAwABAAAA
AAD//wAAAAABAAIA///+//7//v8BAAEAAgACAAAA//////////////////8BAAEA////
/////f/9//7//v/+//7//P/+///////+//z//P/8//v//f/+//7//P/8//3//f/9//v/
+//7//v/+//7//v//P/8//z//P/7//z//f/+///////+//3/+v/8//z//P/8//3//f/8
//z/////////AAAAAP////8AAP7//v/+//7/AAAAAAEAAQAAAAAAAQABAP///////wAA
AgAAAAAAAAD//////////wAAAAAAAP7//f/9//7///////7//v/+//7/////////+//6
//n/+P/6//v//P/9//3//f/+//7//v/+//7//P/+//7//v/+//z//P/8//z//v/+//7/
/f/9//7//v/8//z//f/9//3//f/9//3/+//7//3//f/9//3//f/8//v/+f/6//r/+v/8
//z/+//7//z//P/7//v/+v/6//r/+v/7//v/+//8//z/+//7//r//P/8//z//P/+//7/
/P/8//v/+//7//v/+//7//r/+v/+////+v/4//j/+P/4//n/+v/7//z/+v/6//r/+v/6
//r/+v/6//r/+v/6//r/+v/6//r/+v/6//r/+v/6//z//P/8//z//P/8//z//P/8//z/
/P/8//r/+v/6//r/+//7//v/+//9//3//f/9//3//v/+//7//v/////////+////AQAC
AAAA///8//v/+f/1//L/8f/y//P/9P/1//P/8//y//L/9f/1//X/9v/2//b/9v/4//n/
+f/5//v/+//7//v//f/9//3//P/7//n/+f/5//r/+P/4//j/+P/4//j/+P/4//r/+//8
//z/+f/5//v//P/8//7//v8CAAkADwAOAA4AFQAhACMAEgD6/+f/2P/M/77/rv+i/6H/
qf+v/6//qv+q/6v/qP+o/7P/w//O/9b/3f/f/+L/6P/u//f///8AAPz/+P/5//z//v8B
AAAAAwAEAAAA///+//3//v8AAAEAAgAAAAAAAAAAAP7//v/+//3//v///wAAAQAAAP//
///+/wAAAAAAAAAAAAAAAAAAAAACAAIAAgACAP///////////v/+//7//v//////AAAC
AAQABAAEAAQAAwACAAEA//8AAAEAAwAEAAMAAgABAAEAAwACAAIAAwADAAIAAgACAAUA
BQAFAAUAAwADAAIAAgADAAMAAwADAAUABQAEAAQABQAFAAUABQAFAAcABwAGAAcABwAI
AAkACAAHAAcABgAIAAgABwAHAAQABAAFAAUABQAEAAQABAAEAAQABQAGAAcABwAIAAgA
BwAFAAQAAwADAAMAAwADAAQABQAEAAUABwAFAAUABgAFAAQAAwAAAAQABQAFAAQAAgAC
AAIAAQABAAIAAgAAAAAAAQABAAEAAQABAAEAAQADAAMAAwAEAAMAAgABAP//AQABAAEA
AQAEAAQABAACAAMAAgABAAAAAgADAAMABAAEAAMAAgACAAQAAwADAAQABgAGAAYABgAD
AAIAAgABAAIAAgADAAMABQAFAAUABgAGAAQABAAEAAUABQAFAAUABAAEAAQAAgADAAMA
BAAFAAUABAAEAAQABAAFAAUABQAEAAQABAAEAAIAAQAAAP//AAABAAMABAAGAAYABgAE
AAEAAAD///7/AQACAAMABAACAAIAAgABAAEAAgACAAAA/v////////8BAAEAAQD//wEA
AwADAAMAAQABAAAA/////wAAAAAAAAAAAAD//////v/+//3//f8AAAAAAAAAAP7//f/8
//z//v///wEAAgACAAIAAgACAP///v/7//r//P/9//7//////////v/+//7///8AAP7/
/v/+//7//v/+//7//v/+//7//v/+//7//v/+//7//P/8//z//P///wAAAQACAAEAAAD/
//7//f/9//3//f////////////7//v/9//z//f///wAAAQD+//3//f/8//3//f/7//v/
+v/3//X/9f/3//f/9//3//f/9//2//b/9//3//f/+P/6//r/+v/8//v/+//7//3//f/9
//3////9//3//P/7//n/+f/5//r/+v/6//r/+v/6//r/+v/6//z//f/+//7////9//n/
+P/+/wQACAAMABEAEQAUABwAJwAhAA8A+P/m/9f/zv/E/7j/sP+0/7X/s/+z/7X/tP+y
/7H/uP/A/8n/0f/W/9r/4//p/+j/7v/6//3//f/+/wIAAgADAAIAAAD+//z//v/+//3/
/f/9//3//v8AAAEAAgAAAAAAAAAAAAAAAAAAAP//////////////////AAAAAP7//v/+
//7//v/+//7//v/8//z//P/8//z//f/+////AAAAAAAAAAD+//3//f/+//z//P/8//z/
/P/8//z/+//9//3//v/+//7//v/+///////+//7///8BAAAAAAAAAAAA///+//3/////
//7//v/9//3//f/9///////+//7//f/9//3//f/9///////+/wAA/////////////wAA
AAD8/w==
         </WaveFormData>
      </LeadData>
      <LeadData>
         <LeadByteCountTotal>10000</LeadByteCountTotal>
         <LeadTimeOffset>0</LeadTimeOffset>
         <LeadSampleCountTotal>5000</LeadSampleCountTotal>
         <LeadAmplitudeUnitsPerBit>4.88</LeadAmplitudeUnitsPerBit>
         <LeadAmplitudeUnits>¦ÌV</LeadAmplitudeUnits>
         <LeadHighLimit>2147483647</LeadHighLimit>
         <LeadLowLimit>268435456</LeadLowLimit>
         <LeadID>V3</LeadID>
         <LeadOffsetFirstSample>0</LeadOffsetFirstSample>
         <FirstSampleBaseline>0</FirstSampleBaseline>
         <LeadSampleSize>2</LeadSampleSize>
         <LeadOff>FALSE</LeadOff>
         <BaselineSway>FALSE</BaselineSway>
         <ExcessiveACNoise>FALSE</ExcessiveACNoise>
         <MuscleNoise>FALSE</MuscleNoise>
         <LeadDataCRC32>403623964</LeadDataCRC32>
         <WaveFormData>
BgAGAAYABgAGAAYABgAGAAYABgAGAAYABwAIAAkACgAIAAgACAAIAAoACgAKAAoACAAI
AAgACAAGAAYABgAGAAkACgALAAwACgAKAAoACgAMAAwADAAMAAoACgAKAAoADAAMAAwA
DAANAA4ADwAQAA8ADgANAAwADgAOAA4ADgAOAA4ADgAOABAAEAAQABAAEQASABMAFAAR
ABAADwAOABAAEgAUABYAFgAWABYAFgAWABYAFgAWABcAGAAZABoAGAAYABgAGAAYABgA
GAAYABkAGgAbABwAGQAYABcAFgAXABgAGQAaABcAFgAVABQAFQAWABcAGAAYABgAGAAY
ABcAFgAVABQAFgAWABYAFgATABIAEQAQABIAEgASABIAEAAQABAAEAAOAA4ADgAOAA4A
DgAOAA4ADAAMAAwADAAMAAwADAAMAAoACgAKAAoADAAMAAwADAALAAoACQAIAAoACgAK
AAoADAAMAAwADAAKAAoACgAKAAwADAAMAAwADgAOAA4ADgAQABAAEAAQABAAEAAQABAA
DgAOAA4ADgAQABAAEAAQABIAEgASABIADwAOAA0ADAAPABAAEQASABAAEAAQABAADgAO
AA4ADgAQABAAEAAQAA0ADAALAAoACwAMAA0ADgAMAAwADAAMAAsACgAJAAgACQAKAAsA
DAAJAAgABwAGAAgACAAIAAgACAAIAAgACAAHAAYABQAEAAcACAAJAAoACAAGAAQAAgAD
AAQABQAGAAQABAAEAAQABAAEAAQABAAGAAYABgAGAAMAAgABAAAAAQACAAMABAACAAIA
AgACAAIAAgACAAIAAgACAAIAAgACAAIAAgACAAIAAgACAAIAAAAAAAAAAAAAAAAAAAAA
AAIAAgACAAIAAAAAAAAAAAAAAAAAAAABAAEAAQADAAMAAAAAAAEAAQADAAQABQAHAAUA
AwAFAAcABwAHAAcACAAGAAYABAAEAAMAAwADAAQABQAHAAgABwAFAAUABQAFAAUAAwAD
AAEAAAD///////////7//v//////AQABAAEA//8AAAAA/v///////////////v/7//v/
+P/4//f/9v/3//n/+v/6//j/+P/4//r/+//7//z//f/5//j//P/+/wQADQAXACQAMwA9
AE0AagCIAJcAiQB4AGwAWgBIADMAHAAFAPL/3P/G/6//k/9y/1P/R/9P/1//bP97/4v/
mf+j/7D/vf/L/9X/3P/k/+n/6f/w//X/+f/5//r/+v/5//n/+P/5//v//P/8//3///8A
AAAAAAD///7//f/8//3//v8AAAMA/////////////wAAAAAAAAAAAQABAAEA/v/+//7/
/v8AAAEAAQAAAAAAAQABAAIAAgAAAAIAAwABAAAAAAAAAP7//v8BAP//AAABAAMABQAD
AAMAAwADAAUABQAFAAYABAAEAAUABQAEAAQABAAEAAUABwAIAAkABwAHAAcACQAJAAkA
CQAJAAwADAAMAAwADQAMAAsACwANAA0ADgAPAA4ADQANAAwADAANAA4ADwAPAA4ADgAP
AA0ADQANAA0ADgANAA0ADQALAAsACwAMAAwADAAMAAsACwALAAsACwAJAAgABgAGAAgA
CQAKAAoACgAJAAgACAAHAAcABgAGAAcABgAHAAgABgAFAAQAAQACAAMABAADAAIAAQAA
AP////8AAAEAAwADAAMAAwABAAAAAAAAAP////8AAAEAAgACAAIAAgACAAIAAgACAAIA
AAAAAAAAAQABAAAAAAACAAQABAAEAAQAAwADAAMAAwADAAMABAAEAAcABwAHAAcABwAH
AAYABgAIAAkACQAKAAoACQAIAAUABQAGAAkACwAJAAcABwAHAAYABwAHAAcABgAGAAcA
CAAGAAUABQAGAAYABQAFAAUABQAFAAUABAADAAMAAwACAAIAAwAFAAYABAAFAAUAAwAC
AAEAAAD+//7///8BAAMAAgABAP///P/9////AAABAP7//v/+//3//f/9//3//f//////
/v/+//7//f/8//v//P/9//7////9//z/+//7//3//f/9//7//v/+//3//f/9//z/+f/4
//z//P/7//v/+f/5//j/+P/4//n//v/+//7//v/+//v/+v/5//j/+f/6//v//P/6//r/
+v/6//j/+P/4//j/+f/6//v//P/7//r/+f/4//n/+v/7//z/+v/6//r//P/7//r/+v/5
//r//f/+//7//P/9//3//v/+//7/////////AQADAAMAAwADAAQABAACAAAAAAABAAEA
AQACAAIABAAFAAQABQACAAEAAAD///7////+//7//f/9//3//f/7//r/+v/5//z//f/+
////AAAAAP7//f/9//3//f/7//v/+f/6//v/+//6//n/+P/5//n/+P/4//r/+v/8//z/
+f/5//n/+f8CAAAA/P/+/wMADQAYACEALQA/AFwAggCZAI8AdgBoAFoASAA3ACIABQDy
/+T/1v/B/6X/hP9l/0v/Q/9R/2b/ef+J/5X/n/+o/7X/xf/V/+L/5v/n/+3/9P/z//b/
9//5//r//P/9//3////+//7//f/9//7/AAABAAIAAgACAAIAAgABAAAAAAABAAAAAQAC
AAMAAgACAAEAAAACAAMAAwADAAIAAgACAAIAAgADAAMAAgADAAUABgAIAAcABAAFAAUA
BwAGAAYABgAGAAYACQAHAAYABQAFAAUABgAHAAgACQAJAAkACQAKAAoACgALAAsACwAK
AAkACAAJAAsADAANAA8ADwAPABEAEAAPAA4ADQAPABAAEQASABMAEgARABEAEQARABIA
EwAVABUAFgAWABMAEwATABMAFgAWABcAGQAYABcAFgAVABYAFQAVABUAFQAVABUAFgAV
ABQAEwARABIAEwAUABUAFQAUABIAEgASABEAEAAOAA8ADwAPABAADwAPAA4ADgAQAA4A
DgAOAA0ADQANAAsACQAJAAkABwAIAAkACgALAAkACAAHAAcACAAJAAoACQAGAAYABgAF
AAQABAAEAAQABQAGAAcACAAGAAYABgAGAAcACAAJAAsACgAIAAcACAAIAAgACAAIAAsA
CwALAAsACgAJAAkACAAKAAsADAANAA0ADQAMAAwACgALAAsADAAPAA8ADwANAAoACgAM
AA0ADwANAA0ADQANAA0ADAALAAsACgAKAAoACgAJAAkACgAKAAkACQAJAAoACwAMAAwA
CAAHAAYABAAFAAUABgAGAAgACQAJAAcABgAFAAQAAgACAAMABQAHAAUABQAEAAIAAgAD
AAMAAwADAAQABQAFAAQAAwACAAEAAQABAAAAAAD//////////wAAAQACAAMAAwACAAEA
AQD+//3//P/8////AAAAAAEAAAAAAP7//v8AAAAA/////wEAAQAAAAAA/v/9//z//f/+
////AAAAAAAAAAAAAP7//v/+//7/AAAAAAAAAAD///7//f/8//z//P/+//7/AAABAAEA
AQADAAMAAgACAAUABQAGAAYABQAFAAQAAQAFAAcABwAHAAcACAAIAAgABQAEAAQAAwAE
AAYABwAJAAcABQAFAAUABQAFAAUAAwADAAEAAAD///3//f/9//z///8BAAIABQACAAEA
AAAAAAEAAAAAAAEA//////3//P/3//f/9//4//n/+v/7//3/+//6//r/+v/6//z//P/7
////+//7//z/+v/+/wYAEQAbACoANQA/AFMAcgCQAJkAiwB4AG4AYABOADkAHgAJAPb/
4v/O/7X/l/92/1f/Sf9T/2f/dv+D/5P/n/+p/7T/wf/P/9n/3v/k/+n/7f/2//v/+//7
//z//P/7//v/+v/7//v//P/8//3///8AAAAAAAAAAAAAAAAAAAAAAAABAAMAAQABAAEA
AQABAAIAAgACAAIAAwADAAMAAAAAAAAAAAACAAMAAwACAAEAAQAAAAAAAgAAAAIAAwAF
AAQABAAEAAQABAAHAAUAAwADAAQABQAEAAMAAgABAAIAAwAEAAYABgAGAAcABwAGAAYA
BgAGAAgACQAJAAkACAAHAAYABwAKAAsADAANAAwADAAMAAwADQAMAAsACwAMAA0ADwAR
AA8ADwAQABAAEQARABEAEQARABAAEAARABAADwAOAA0ADwAPABAAEQAOAA0ADAAMAA0A
DgAPAA8ADgANAAwACwANAAwACgAKAAsACwALAAoACgAJAAgACAALAAsACgAKAAoACAAI
AAgABgAFAAQAAQACAAMABAADAAEAAQABAAEAAgACAAIAAwABAAEAAQD/////AAABAAEA
AAAAAAAAAAD+//7//v/+////AAABAAIAAgACAAIAAwABAAAAAAACAAMABAAFAAYABgAF
AAQAAwAEAAUABwAIAAkACQAJAAkACAAHAAUABAAGAAcABwAIAAgABwAGAAMABQAGAAkA
CwAKAAcABgAFAAYABwAHAAcABgAGAAcACAAHAAUABAAEAAYABQAFAAUAAwADAAMAAgAD
AAMAAwACAAMAAwAEAAQAAgABAP//+//+////AAAAAP3//f/+//////////7//P/+////
//////3//P/7//n/+v/7//z//f/7//v/+v/6//3//f/9//3//f/9//3//f/8//r/+P/3
//r/+//8//7//f/8//r/+f/6//r/+P/4//3//v/+////+//5//b/9P/6//n/+v/8//z/
/P/8//v/+v/5//j/+f/6//v//P/5//j/9//2//n/+v/7//z/+//6//n/+P/4//j/+P/4
//r/+v/6//r/+//6//n/+f/5//n/+//7//z//P/9//3//v/+//7///8AAP//AgAFAAIA
AQAAAAAAAgACAAAAAAADAAMAAwAEAAIAAwADAAEAAwADAAMAAwABAP/////9//z/+//7
//v/+//6//r/+//7//3//f/9//7/AAABAAAA/P/7//r/+f/5//j/9f/1//f/+P/4//j/
9v/3//f/9v/4//j/+P/6//n/9//2//X/9//2//z/BAAEAAcAEQAYACEALwA9AFgAgACV
AIkAcgBkAFIAPgArABQA/f/y/+T/0P+5/5v/ev9Z/0H/Pf9R/2r/e/+J/5f/of+s/7f/
w//R/97/5P/n/+v/8P/z//P/8//0//T/9f/3//j/+//6//r/+f/5//v//P/8//z//v/+
//7//v/7//r/+v/7//v//f///wEA//8AAAAAAAD+////////////AAABAAIAAQABAAAA
/v///wEAAgAEAAIAAAACAAMAAwACAAIAAgAEAAQABwAFAAMAAwAEAAUABwAHAAcABwAF
AAUABQAGAAYABgAHAAcACAAIAAgACAAIAAkACQAJAAkACQAJAAsADQANAA0ADQANAAwA
CwAKAA4ADgAOAA8ADwAPABAAEQARABEAEgASABMAEwATABMAEQAQABAAEQASABMAFAAV
ABIAEQARABEAEwATABMAFAASABIAEgARABEAEQARABEAEwASABAAEAAPAA8ADwAOABAA
DwAOAA4ADwAPAA4ADgAOAAwADAAMAA0ADQANAAsACQAJAAkABwAJAAkACQAJAAcABgAF
AAUABwAHAAcABQAHAAgACQAJAAUABAADAAIABQAGAAcACAAGAAYABgAGAAgACAAIAAkA
CQAIAAgACgAJAAgABwAGAAgACQAKAAsACwALAAwADAAKAAkACAAHAAgACQAJAAoACAAJ
AAkACgAMAA0ADgANAAkACAAJAAkACwAJAAkACQAMAA0ADQANAAoACAAHAAYABwAHAAgA
CgAIAAcABwAHAAcABwAHAAYABwAHAAcABgAEAAMAAwACAAMABQAGAAUAAwADAAMAAgAB
AAEAAgADAAUABQAEAAIAAAABAAEAAQAAAAAAAAD//////////////f/9//z//P//////
//////3//f/9//3//v/+//7////9//3//f/+//7//v/9//3/AAAAAP7//v/9//z/+v/5
//r/+//7//z//P/9//7//P/8//z//P/8//z//P/8//r/+v/6//r//P/8//z//P/6//r/
+v/6//j/+P/4//j/+f/6//v//P/9//z/+//7//3//f//////AAAAAAEAAQABAAAA////
/wAA//8CAAUAAwADAAMABAACAAIAAAAAAAIAAwAEAAYABQAFAAQAAQACAAMABAAFAAIA
///+//v//f/9//7////9//z//P/9//v//f/9//3///8AAAAA/v/7//v/+//7//n/+P/1
//X/9//4//j/+P/4//n/+f/4//j/+P/4//r/+f/3//b/9f/3//z/AAACAAoAEQAdACgA
MQA7AFUAfACaAJUAewBuAGQATAA4ACcAEAD5/+z/3P/E/6f/if9m/0n/R/9Z/2n/eP+L
/5n/n/+p/7T/w//P/9f/3v/m/+3/8//2//f/+P/3//f/9v/3//n/+v/9//v//P/8//3/
+//8//z//P/9//7///8AAP3//P/8//3//v///wAAAQD//wAAAAAAAAAAAQABAAEAAAAA
AAAAAAD+///////+/wAAAQABAAIAAgAAAAIAAwADAAIAAgACAAMABAAIAAcABgAFAAUA
BQAHAAcABwAHAAUABQAFAAYABgAGAAcABwAJAAoACwAMAAsACwAKAAkACQAJAAkACwAL
AAsACwALAA4ADgAOAA4AEgASABIAEwARAA8ADgANAA8AEQAUABYAEwATABMAEwARABAA
EAARABIAEwAUABUAEQAPAA4ADQAPAA8ADwAQAA4ADgAOAA0ADgAPABAAEQARABAADgAO
AA4ADQAMAAoADQANAA0ADgAMAAsACQAIAAoACAAIAAgABwAHAAcABQAFAAUABQADAAUA
BQAFAAUAAwACAAEAAQACAAMABAADAAMABAAFAAUAAwACAAEAAAABAAIAAwAEAAIAAgAC
AAIAAAAAAAAAAQACAAIAAwAGAAUABAADAAIABgAHAAgACQAHAAcACAAIAAkACQAJAAkA
CwALAAoACgAJAAkACAAIAAoACwAMAAsACAAIAAoACwAJAAcABwAHAAoACwALAAsABwAG
AAYABgAIAAcABwAIAAYABQAFAAUABQAFAAUABAADAAMAAwACAAEAAQACAAIABAAFAAUA
AwACAAEAAAD+//////8AAAEAAQABAAAA/v/8//3//f/9//7//v/+//3////////////9
//3//P/8//3//f/9//3/+//7//v/+//9//z/+//7//v/+//7//z/+v/6//n/+f/7//z/
+//8//3//P/6//n/+//7//r/+v/6//v//P/8//z//P/8//z//P/8//z/+v/6//r/+v/6
//r/+v/6//r/+v/6//r/+P/4//j/+P/5//r/+//8//v/+v/5//j/+f/6//3//v/9//3/
/P/7//3//f/8//z//////wAAAAD+///////9/wIABQAGAAcABAAEAAMAAgAAAAAAAQAB
AAIABAAFAAcABAABAAAA//8BAAEAAQD//////f/8//v/+f/5//n/+P/5//v//P////3/
/f/9//7//v/8//v/+//7//v/+f/4//P/8//z//T/9f/2//f/+f/3//b/9v/2//b/+P/4
//f/+f/5//f/9v/4//r/AAALABcAIAArADcASQBoAIgAkQB9AGwAYABSAD4AJwAKAPP/
5v/W/8L/q/+R/3D/T/9B/0n/V/9o/33/i/+V/6P/rv+7/8n/1//c/+D/4//r//L/9f/3
//f/+P/4//f/9//2//f/+P/6//v//f/7//z//P/8//z//P/8//z//v/+////AQD+//3/
/P/7//z//v///wAA/v/////////+//7//v/+//7///////7//v//////AAACAAAAAgAD
AAIAAAD///7/AAAAAAMAAQABAAEAAgADAAIAAQAAAP//AAABAAIABAADAAIAAgABAAQA
BAAEAAQABgAHAAcABwAFAAUABQAHAAcABwAHAAcACAAIAAgACAAIAAgACAAJAAoACwAN
AA8ADAALAAsACgAMAA0ADgAPAA0ADAAMAA0ADQANAA0ADQAMAAsACwALAAsACwALAAwA
DQAOAA8ADwAMAAsACgAJAAsACgAIAAgACgALAAwADAAKAAkACAAIAAkACQAIAAgACAAG
AAYABgADAAMAAwABAAIAAwAEAAMAAQABAAEAAQAAAAAAAAABAAMAAwADAAEAAQACAAMA
AwAEAAQABAAEAAMAAgABAAAAAwAEAAUABgAEAAQABAAFAAMAAgACAAQABgAGAAYABgAG
AAUABAADAAQABQAHAAgACAAHAAYABQAHAAcABgAGAAgACQAJAAoACgAJAAgABQAHAAgA
CwANAAwACQAIAAcACAAJAAkACQAIAAgACQAKAAkABwAGAAYABwAHAAgACQAGAAUABAAC
AAMAAwADAAIAAwADAAQABAADAAMAAgD//wIAAwAEAAQAAgABAAEAAQABAAEAAAD+/wAA
AQABAAEAAAAAAAAA//////////////3//f/8//z///////////////////////3//P/7
//v//f/9//3//v/8//z/+//7//7//v/8//z//v/+//3//f/6//n/9//2//z///8AAP3/
/P/7//r//P/8//z//P/8//z//P/8//v/+v/5//j/+v/6//r/+v/8//z//P/8//r/+v/6
//r//P/8//z//P/7//r/+//6//v//f/+////AAD///3//P//////AAAAAAIAAwADAAEA
AgADAAIAAQADAAQABAAEAAQABAAFAAUAAgACAAEAAQAEAAMABAAFAAQAAwACAP/////9
//z/+//8//3//v/+//v/+//6//v//f///wEABAACAP7/+//5//r/+//6//r/9//3//f/
+P/4//j/+P/5//n/+P/4//j/9v/4//j/9//5//n/+//+/wIABAAKABEAGQAiADEAPwBZ
AH4AlgCRAH0AbgBeAEoAOgApABAA+//q/9j/xP+p/4f/Zv9N/0v/V/9n/3j/hf+R/5v/
pf+y/8X/0//b/+T/7P/t/+//8P/z//f/9//4//j/+v/7//v//f/7//z//P/9////AAAA
AAAAAgACAAIAAgD///7//v////7///8AAAEA//8AAAAAAAACAAMAAwADAAAAAAAAAAAA
AAABAAEAAAABAAMABAAGAAUAAgADAAMABQAEAAQABAACAAIABQADAAMAAwAEAAUABgAH
AAgACQAGAAUABAAEAAYABgAHAAcABgAGAAYABgAIAAkACQAJAAsACwALAA0ADAALAAoA
CQALAAwADQAOAA4ADgAOAA8ADQANAA4ADwASABMAFQAWABIAEQAQAA8AEgASABMAFQAT
ABMAEwATABAADwAPAA8AEAARABIAFAATABIAEQAPABEAEQARABEAEAAOAAsACgANAA0A
DQAMAAwACwAKAAoACwALAAoACgAKAAgACAAIAAcABwAHAAUAAwADAAMAAQADAAMAAwAD
AAAAAAAAAAEAAgADAAQAAwAAAAAAAAD/////AAABAAIAAwAEAAUABgAEAAIAAAD+/wEA
AgADAAUAAwACAAIABAAGAAYABgAGAAcABwAHAAcABAADAAMAAgAGAAcACAAJAAkACQAI
AAgACAAJAAkACgALAAsACwAJAAYABgAIAAkACgAJAAoACwALAAsACgAJAAkACAAIAAgA
CAAHAAcACAAHAAUABAADAAYABwAIAAgABQAFAAUABAABAAEAAgACAAQABQAFAAMAAQAB
AAEAAAABAAEAAgADAAEAAQAAAP7//v///////////wAAAQABAAAA///+//3//v//////
AAAAAP///v/9//3//f/9//3//v/+//7////+//3//P/8//7//v/9//3//P/8//r/+v/8
//z/+//7//z//f/9//7/+v/7//r//P/8//z//P/8//z//P/8//z//P/8//z//v/+//7/
/v/7//r/+f/4//r/+v/6//r/+P/6//r/+v/5//n/+f/7//z//P/9/////v/+//3//P//
/////f///wMAAwADAAMAAgACAAIAAAAAAAEAAQABAAEAAAAAAP//AAABAAIAAwABAAEA
//////z/+v/4//f/+P/5//n/+v/5//n/+//7//3//f/+//7//P/7//v/+//5//f/9v/z
//X/9f/2//b/9P/0//X/9f/2//b/9v/2//j/+P/3//f/9f/z//b/+P/8/wQADwAZACQA
KQAxAEUAagCOAJUAgQByAGYAUAA6ACcADgD5/+z/3v/K/7P/lf9u/03/Qf9N/1//bv99
/43/l/+h/67/t//F/9X/3P/g/+f/6//u//H/8//z//T/9P/0//X/9f/3//X/9v/2//f/
9//4//j/+P/5//r/+//8//v/+v/6//v/+//7//v/+//7//z//P/8//r/+//7//v//f/+
////AAD9//3//P/6//v//f/+/wAA///8//3//f/9//z//P/8//3//v8CAAEA/v/9//3/
/f/+////AAABAAEAAQABAAIAAAAAAAEAAQADAAQABQAGAAUABQAEAAMABAAFAAYACQAJ
AAkACQAJAAkACAAHAAYACQAKAAsADQAMAAsACwALAAsACwAMAAwADAANAA4ADwAOAAwA
CwALAAwADQAOAA8ADAALAAsACwANAA0ADQAOAAwADAAMAAsACwALAAsACwAMAAwACwAM
AAwACwAKAAgACgAJAAgACAAJAAkACAAIAAYABAAEAAQABAAFAAYABQAEAAMAAgD//wEA
AQABAAEA/v/+//7////9//3//f/7//z//v8AAAEA///+//3//P/6//r/+v/6//v//P/9
//7//P/8//z//f/+//7///8CAAEAAAD///7/AQABAAEAAQABAAEAAgACAAEAAQABAAEA
AgADAAMABAABAAEAAAAAAAMAAwADAAEAAAAAAAIAAwADAAEAAQABAAAAAQABAAEA/f/8
//z//P/9//3//v8AAAAA/////////////////v/+////AAAAAP7//f/9//z//v//////
/f/9//3//f/8//v/+//8//3//f/9//z/+v/4//n/+f/5//r/+v/6//n/+f/5//n/+f/3
//f/9v/2//n/+f/5//n/9//3//f/9//4//j/+P/5//j/9//2//b/+P/4//f/9//4//j/
9v/2//b/9v/1//X/9//3//b/9v/6//v/9v/1//T/8//y//X/9v/3//j/9//2//X/9P/2
//b/9v/2//b/9v/2//b/9P/0//T/9P/0//T/9P/0//b/9v/2//b/9v/2//j/+P/2//f/
9//3//f/9//2//b/+f/5//r/+v/6//v/+//5//v//f/9//3///8AAAAAAAD+//7/////
////AAAAAAEA/v/7//r/+f/6//v//P/7//v/+f/4//f/9//3//f/9v/4//n/+f/7//n/
+f/5//r//P/6//n/+f/5//n/9//2//P/8//z//T/8v/y//L/8//z//L/8v/y//T/9v/2
//X/9f/1//f/+P/4//r//v8FABMAIAApADcAUQB2AJIAkQB9AG4AZgBWAEIAKQAOAPf/
7P/i/8z/q/+L/27/Uf8//0v/X/9u/3//jf+X/6X/sP+9/83/2//e/97/4f/l/+r/7//0
//X/9//4//X/9f/0//X/9v/4//n/+//5//r/+v/6//j/+P/4//j/+f/6//z////8//v/
+v/5//v//P/8//z//P/9//3//f/+//7//v/+//z//f/9//z/+v/7//v//P/+//z//v//
/wAAAAABAAIA///+/wAA/f/+////AQADAAIAAQAAAP//AQABAAEAAgACAAIAAwADAAUA
BgAHAAgACAAJAAkACQAHAAcABwAJAAkACQAJAAkADAAMAAwADAAQABAAEAARABEAEQAS
ABMAEgARABEAEAASABMAFAAVABUAFAAUABUAEwATABMAEwATABMAFAAVABUAFQAVABYA
FQAUABMAEQATABMAEwATABMAEgAQABAAEwATABMAEgARAA8ADQAMAA0ADQAMAAwACgAI
AAgACAAJAAkACQAHAAUABQAFAAMAAwADAAMAAwADAAQABQAHAAQAAwACAP////8AAAEA
AQABAAIAAwAEAAMAAgABAAAAAgACAAIAAgAAAAAAAAABAAEAAAAAAAIAAwAEAAUABgAF
AAMAAQD//wEAAQACAAIABQAFAAUABQADAAMAAgACAAMABQAGAAgACAAHAAYAAwAEAAQA
BgAHAAkABwAHAAcABgAHAAcABwAHAAYABgAGAAUAAwACAAIABAADAAMAAwAFAAUABQAE
AAAA///+//z//f///wIABAADAAMAAgD///////////7//f/9//7//////////v/8//3/
//8AAAEA///+//3/+//7//v/+//7//3//f/8//z/+//7//v/+//8//3//v////7//P/6
//n/+v/7//z//v8AAAAA//////7//P/4//b/+f/6//r/+//7//v/+v/6//r/+//+//3/
/P/7//r/+v/6//r/+v/6//r/+v/6//r/+v/6//r/+P/4//r/+v/7//3//v///wAA///9
//z//f/9//7//v/+///////9//3/////////AQACAAIAAgD+//7//////wEAAgACAAMA
AQD///////8BAAEAAQD//////f/8//v/+//7//v/+v/9////AAADAAAA///+//7//v/8
//v/+//9//3/+//6//X/9f/1//b/+P/4//j/+f/3//b/9v/2//j/+v/6//n//f/7//f/
+P/+/wgAEAAdACkANABFAGUAiwCaAJAAfwBxAGQAVABCAC4AGQAIAPf/4v/K/67/kf9x
/1z/W/9l/2//ff+K/5P/of+t/7X/xP/V/93/4f/m/+7/8f/z//b/+f/6//n/+f/4//b/
9//3//n/+//8//z//f/9//7//v/+//z//P/8//z//v/+////AQD///////////3//v/+
//7//v/////////8//z//P/8//3///8AAAAAAAABAAEAAgAAAP7/AAABAAEAAAAAAAAA
AAAAAAMAAQADAAMABAAFAAMAAwADAAMABQAFAAUABgAGAAYABwAHAAcABgAFAAQABQAH
AAgACQAHAAcABwAJAAsACwALAAsACgAKAAoACgAMAAwADAANAA4ADwARABMAEQARABIA
EgAPAA==
         </WaveFormData>
      </LeadData>
      <LeadData>
         <LeadByteCountTotal>10000</LeadByteCountTotal>
         <LeadTimeOffset>0</LeadTimeOffset>
         <LeadSampleCountTotal>5000</LeadSampleCountTotal>
         <LeadAmplitudeUnitsPerBit>4.88</LeadAmplitudeUnitsPerBit>
         <LeadAmplitudeUnits>¦ÌV</LeadAmplitudeUnits>
         <LeadHighLimit>2147483647</LeadHighLimit>
         <LeadLowLimit>268435456</LeadLowLimit>
         <LeadID>V4</LeadID>
         <LeadOffsetFirstSample>0</LeadOffsetFirstSample>
         <FirstSampleBaseline>0</FirstSampleBaseline>
         <LeadSampleSize>2</LeadSampleSize>
         <LeadOff>FALSE</LeadOff>
         <BaselineSway>FALSE</BaselineSway>
         <ExcessiveACNoise>FALSE</ExcessiveACNoise>
         <MuscleNoise>FALSE</MuscleNoise>
         <LeadDataCRC32>2837915077</LeadDataCRC32>
         <WaveFormData>
AAAAAAAAAAAAAAAAAAAAAAAAAAAAAAAAAgAEAAYACAAHAAYABQAEAAUABgAHAAgABwAG
AAUABAAEAAQABAAEAAcACAAJAAoACQAIAAcABgAHAAgACQAKAAoACgAKAAoACgAKAAoA
CgALAAwADQAOAA0ADAALAAoADQAOAA8AEAAPAA4ADQAMAA0ADgAPABAAEQASABMAFAAR
ABAADwAOABAAEgAUABYAFAAUABQAFAAUABQAFAAUABUAFgAXABgAFwAWABUAFAAUABQA
FAAUABYAFgAWABYAFQAUABMAEgAUABQAFAAUABIAEAAOAAwADQAOAA8AEAAQABAAEAAQ
AA4ADgAOAA4AEAASABQAFgATABIAEQAQABEAEgATABQAEgASABIAEgAQABAAEAAQABIA
EgASABIAEQAQAA8ADgAQABAAEAAQAA4ADgAOAA4ADgAOAA4ADgAOAA4ADgAOAAwADAAM
AAwADQAOAA8AEAAOAA4ADgAOAA4ADgAOAA4AEQASABMAFAASABIAEgASABMAFAAVABYA
FQAUABMAEgASABIAEgASABUAFgAXABgAFgAUABIAEAATABQAFQAWABUAFAATABIAEgAS
ABIAEgAUABQAFAAUABEAEAAPAA4ADwAQABEAEgARABAADwAOAAwADAAMAAwADgAOAA4A
DgALAAoACQAIAAkACgALAAwACwAKAAkACAAHAAYABQAEAAYACAAKAAwACAAGAAQAAgAF
AAYABwAIAAYABgAGAAYABgAGAAYABgAIAAgACAAIAAYABAACAAAAAwAEAAUABgAEAAQA
BAAEAAIAAgACAAIABAAEAAQABAADAAIAAQAAAAEAAgADAAQAAgACAAIAAgAAAAAAAAAA
AAEAAgADAAQAAQAAAP///v///wEAAgADAAIAAwADAAMAAQACAAIABAAHAAgACQAKAAgA
CAAHAAcACQAKAAsADAAMAAoACAAIAAkACAAJAAgADAANAA4ADwAPAA8ADgANAA4ADgAN
AAsACAAHAAUABQAEAAQABAAEAAYABgAGAAcABgAEAAMAAAD//wAAAQACAAEA/v/9//3/
+//6//r/+f/6//v//v/9//v/+v/6//v//P/9//7////7//3//f/+/wUAEQAfADMASgBe
AHgAnQDKAOoA7wDtAPAA5ADLAK4AjABjADoAEgDt/8T/lv9j/zP/HP8k/zP/Q/9S/2T/
dv+H/5n/qf+5/8X/zf/U/9n/2v/i/+n/7P/w//P/9P/z//L/9P/0//X/9f/1//j/+v/6
//r/+v/4//f/9//2//j/+//9////+v/9//z/+//7//v/+//7//3//f/9//7//f/8//v/
+v/9//7//v////////8AAP//AQAAAAAAAAD+//7///8AAP7//v/9//v//P/+/wAAAwAB
AAAAAQAAAAIAAQABAAEAAgACAAMABAAFAAQAAQAAAAQABQAGAAcABgAEAAQAAgADAAMA
BAAGAAYABgAGAAcABQAEAAMAAgADAAQABgAJAAYABgAGAAUABQAFAAUAAwADAAQABAAE
AAIAAQAAAAAAAQACAAEAAgABAAAAAAD//wAAAAAAAAAAAQABAAEAAQD+//3//P/7//3/
AAACAAQAAwACAAAA//8CAAMAAwADAAUABQAFAAQAAgABAAAA/v///wEAAwAFAAIAAAD+
//3//v/+////AAAAAAAAAAD///7//f/8//v//v///wAAAQAAAP///v/9////////////
/f/9//7//v/8//z//P/9/wAAAQACAAQAAwACAAIAAQADAAMAAwADAAYABgAGAAYABgAF
AAQAAwAFAAcACQAMAAoACQAHAAMABAAGAAcACQAHAAYABgAGAAQABAAEAAQABwAIAAgA
CAAFAAQAAwADAAUAAwADAAMAAwAEAAQAAgD////////+/wEAAgADAAMAAAABAAAA/f/7
//v/+//6//v//P/9//7//f/8//r/+P/7//3//v////v/+v/5//j/+f/4//j/+f/7//v/
+//6//n/+P/3//b/9//4//n/+//6//j/9v/1//f/+P/4//j/+v/6//n/+f/4//f/9f/0
//b/9//3//j/+f/1//T/9P/1//X/+P/5//r/+//8//j/9v/0//L/9f/2//f/+P/2//b/
9v/2//T/9P/0//T/9//4//n/+v/3//b/9f/0//f/+P/5//r/+f/4//f/9v/1//X/9f/2
//j/+f/6//v/+f/4//n/+P/5//r/+//9//7//v///wAAAAAAAAAAAgAAAP7//v8AAP//
AAD/////AQADAAUACAAHAAUAAwABAAEAAAD+//7////9//3//v/8//r/+P/2//n/+v/8
//3//P/8//r/+P/4//j/+P/3//X/9f/2//b/8//z//L/8f/z//X/8//y//L/8//1//X/
8//z//P/8//9//3/+v/7////CQAZACoAQABaAIEAsADcAOUA3QDeANwAywC0AJgAcQBG
ACIABQDe/67/ef9H/x7/Dv8f/zf/Sv9a/2r/ef+J/5v/rf+//83/1P/V/9z/4v/h/+T/
6P/r/+z/7f/u//L/9P/y//H/8P/y//X/9v/3//j/9//3//j/+P/2//f/9//3//f/+//7
//v/+v/5//j/9//6//v//P/+//3//P/7//r//P/8//v/+//+////AQABAAAA/v/9//z/
/f/+/wAAAgABAAIAAgABAP7//v/+////AgACAAQABAACAAEAAQABAAEAAgAEAAYABwAG
AAMAAgAFAAUABQAFAAgACAAKAAoACQAHAAYABgAJAAoACwANAA0ADAALAAoACwAKAAoA
CwANAA4ADwAPAAwACwAKAAcACQAMAA4AEAANAAsACQAIAAoACgAIAAgACgAKAAsACwAJ
AAgABwAGAAgACQAKAAsACwALAAsACwAKAAoACQAIAAsADAAMAA0ACwALAAoACQAMAA0A
DgAOAAsACwALAAoABwAHAAcABwAIAAgACAAJAAcABgAGAAYABwAIAAkACQAIAAcABgAF
AAMAAwADAAMABgAHAAgACQAIAAcABgAFAAgACQALAAwACwAKAAkACQAJAAkACQAKAAsA
DAAOAA8ADAALAAoACQALAAwADQAOAA0ADQANAA0ACwALAAsADAANAA8AEAAPAA4ADgAN
AA0ADgAOAA8AEAAOAA4ADgAOAA4ADgANAAwADgAOAA4ADwAOAAsACgAJAAwADgAPAA4A
CgAJAAgABgAGAAYABgAFAAYACQAKAAkABgAFAAQAAgADAAQABQAGAAYABgAFAAQAAgAD
AAMAAwAFAAYABwAIAAQAAgABAAEAAwADAAMAAgACAAIAAgACAAIAAgACAAMABAAEAAQA
BQADAAIAAAD+/wEAAgACAAMAAQABAAAAAAABAAEAAAAAAAQAAQABAAIA///9//z//v/+
//7//v8AAAAAAAAAAP7//v/+//7/AAAAAAAAAAD+//7//v/+//7//v/+////AQABAAIA
AwABAAEAAQACAAMABgAHAAgABQAEAAQABAAFAAcACQAKAAoACgAMAAoABQAEAAUABAAI
AAoADQAPAA4ADQANAA0ADwAPAA8ADgAMAAkACAAHAAQAAwADAAIABAAGAAgACgAHAAcA
BgAEAAYABAACAAIAAAAAAP///P/5//n/+P/4//z//f/+////AAD9//v/+v/9////////
/wMA//////3//f8AAAsAFwApAD0ATgBiAIAAqwDYAPYA+QD7APwA8ADZALwAmABrAEIA
HgD7/9D/nv9r/zn/IP8m/zv/S/9a/27/gP+P/5//r/+9/8n/z//U/9v/4v/q//H/8f/0
//b/9v/0//L/8//y//T/9f/2//r/+v/6//r/+v/7//v//P/8//7/////////+v/9//z/
+//8//3//v///////////wAA///+//3//P///wAAAAABAAAA//////3//v/+////AAAA
AAAAAQACAAEAAgACAAEAAgACAAIAAwACAAAAAAD+/wEAAQACAAMAAAAAAAEAAgAEAAQA
AgACAAUABQAFAAUABAACAAIAAAADAAMABAAGAAQABAAEAAUABAAEAAQABAAEAAQABQAH
AAYABgAGAAUABgAHAAgABwAGAAYABQAEAAQAAwACAAIAAwAEAAMABAACAAAA///9//7/
AAACAAQAAgABAAAA/////////////wEAAgACAAIAAAAAAP////8BAAMABAAFAAUABQAF
AAQAAQABAAEAAAAAAAEAAgADAAEAAAD/////AQAAAAAAAAD+//7//v/9//3//f/9//3/
/v///wAAAQD///3/+//5//z//f/+/////////wAAAAD+//7//v///wAAAQACAAQAAQAA
AAAA//8CAAMABAAFAAQABAAEAAQABAADAAIAAQAEAAUABgAIAAUABQAEAAEABAAGAAcA
CQAHAAYABgAGAAUABAADAAIABQAGAAYABgADAAIAAQABAAIAAQACAAMAAgACAAEA/v//
///////+////AAABAAEA//////3/+f/8//3//v/+//3//P/7//r/+v/6//n/+P/6//v/
+//7//n/+P/3//b/+P/4//n/+//6//n/+P/2//j/+P/4//j/+P/4//j/+f/4//b/9P/z
//b/+P/5//r/+f/4//b/9f/1//X/9P/0//j/+f/5//r/+P/z//H/8P/1//X/9v/2//b/
9v/2//T/9P/0//T/9//4//n/+v/4//b/9P/y//P/9P/1//b/9v/2//b/9v/0//T/9P/0
//b/9v/2//b/9f/1//T/8//1//f/+P/5//n/+v/6//z/+v/6//r/+v/+/wAAAQADAAAA
/v/8//r////+//3//v8AAAAAAgACAAEAAQABAAEAAwAFAAYABwAGAAQAAQD9//7//f/7
//v/+v/6//r/+v/4//j/+P/5//z//P/9//z/9//2//X/9P/1//L/8f/x//L/8v/z//P/
8v/x//L/7//x//L/9P/3//T/8//y//H/8//z//n/AgABAAUAEQAdACwAQgBaAH8AtADc
AOUA4QDiANgAvwCkAIYAYwBAAB4A/f/U/6L/a/83/xD/Cv8h/zn/TP9e/3D/gf+N/5v/
q/+9/8v/1P/Z/97/5P/l/+b/6P/p/+j/6//s//D/8v/y//H/8P/y//L/8v/y//L/9P/1
//f/+P/2//X/8//x//P/+f/7//3//P/7//r/+f/5//n/+f/6//z//P/8//z/+//6//j/
9//5//v//v////3//P/8//z//P/8//3//v8BAAIAAgABAP///v/9//3///8AAAMABAAD
AAEAAAD//wAAAAABAAIABAAEAAIAAgABAAEAAQABAAQABAAGAAYACAAHAAcACAAHAAYA
BQAFAAYABgAGAAYABQAEAAQABQAHAAgACQAJAAcABwAHAAUABQAGAAYABgAJAAkACQAK
AAcABgADAAIAAwAEAAYABwAGAAYABgAGAAUABQAFAAUABgAHAAgACQAHAAgACAAIAAkA
CgAKAAsACwALAAoACQALAAsACwAKAAoACwAMAAwACAAHAAYABQAHAAgACQALAAgABgAF
AAQABgAGAAYABQAHAAcABwAHAAQAAwACAAEABAAFAAYABwAFAAUABQAFAAUABQAGAAYA
CAAIAAgACQAGAAUABAAEAAYACAALAA0ACwALAAsACwAJAAgABwAGAAgACQAKAAsACgAJ
AAgACAAKAA0ADwAPAAwADAALAAsADQAMAAwADAAOAA4ADgAOAAsACgAIAAYACQAKAAsA
DQAMAAkACAAHAAcACAAIAAYABwAHAAcABgADAAIAAQD//wIABQAGAAUABQAFAAUABAAC
AAIAAgACAAMABAAEAAQAAwADAAIAAQACAAIAAgACAP///v/+/////f/9//3//P///wAA
AQACAP///v/9//3/AAAAAAAAAQAAAAAA///+//7//v/9//3//v//////AAD+//3/+//6
/////f/+/wAAAQD///7//P/8//z//P/9//7///8AAP///v/9//z//f/+////AAAAAAAA
AAAAAP///v/9//z///8AAAEAAgD//////v/9/wAAAQABAAEAAwAEAAQABgAFAAQAAwAC
AAQABgAHAAkACQAIAAcABgAKAAgABgAGAAoACgAMAAwADAALAAoACQALAA0ADgAPAAwA
CgAHAAMAAwADAAIAAwAEAAQABAAEAAMAAgABAAEABAAEAAUABAD///7//f/8//3/+v/5
//n/+v/6//v/+//7//v//f/7//v//P/+/wEA///9//v/+f/7/wEAAwAIABEAHQArADsA
TABgAIQAuQDqAPgA8QDzAPAA2gC/AKYAggBXADQAFgDv/7z/iv9V/yf/HP8s/0H/Vf9o
/3j/hv+T/6P/sf+9/8f/0//c/+X/7v/y//H/8v/0//X/9P/1//b/+v/8//v/+//7//7/
/P/8//z//P/+////AQACAP/////+//3//P8BAAIAAwABAAEAAQABAAMAAwADAAQABgAG
AAYABgAFAAQAAgABAAQABQAHAAcABQAEAAQABAAEAAQABQAGAAgACgALAAsABwAGAAUA
BQAHAAgACwAMAAsACQAIAAcACAAIAAkACgAOAA4ADAAMAAwACwAKAAkADAAMAA4ADgAM
AAsACwAMAA4ADgAOAA8AEgASABIAEgAOAAwACwALAA0AEAATABUAFAATABIADwANAA4A
DgAOABEAEQARABIAEAAOAAoACAALAAwADgAPAA0ADAALAAoADQANAA0ADQANAA0ADQAN
AAoACgAJAAgACgAMAA0ADwANAA0ADAALAA0ADQANAAwADQANAA0ADAAKAAkACAAHAAcA
CAAJAAsACgAIAAcABgAIAAgACAAHAAkACQAJAAkABwAFAAMAAQAEAAUABgAHAAUABQAF
AAUAAwADAAQABAAFAAYABwAJAAYABQAEAAQABgAIAAsADQAMAAsACgAJAAoACgAKAAoA
DQANAA0ADQAKAAkACAAIAAoADQAPAA8ADgAOAA0ADQANAAwADAAMAA0ADgAPABAADQAM
AAoACAAJAAoACwANAAsACQAJAAkABwAIAAgABgAGAAcACAAIAAcABgAFAAMABgAJAAoA
CQAGAAUABAACAAQABAAEAAQABgAGAAUABAABAAEAAAD/////AAABAAIAAQAAAAAAAQD/
///////+/wAAAAAAAAAA/f/8//v/+//+//7//v////7//v/9//z/+v/6//n/+f/7//3/
/v8AAP///f/6//j//f/7//z//v/9//v//P/6//r/+v/6//v//P/9//7//f/8//v/+v/6
//r/+v/6//r/+v/6//r/+f/4//f/9v/5//r/+//8//n/+P/3//b/+f/6//v//f/8//v/
+//7//v/+//7//z//v8AAAAAAAD///7//v/+/wEAAwAFAAYABQAEAAUAAgD+//7/AAAA
AAUABgAIAAkABgAFAAUABQAFAAUABQAEAAQAAQAAAP//+//7//z//P/9//7///8AAP3/
/f/8//r//P/6//j/+P/4//j/9//0//L/8f/v/+7/8f/z//X/9//2//P/8f/w//P/9f/1
//X/+f/3//X/8//1//j//f8LABsAKwA8AFAAagCTAMAA3ADfAN0A4ADWAL8AngB2AE0A
KAAIAOX/wP+S/1//L/8U/xr/Kf87/1D/ZP90/4X/lf+l/7X/wf/J/8z/0f/a/+L/5//p
/+z/7v/u/+v/6v/s/+z/7v/v//D/9P/y//L/8v/y//P/8//0//T/9v/3//f/9//y//X/
9P/z//b/9//4//n/+P/3//b/9v/2//b/9v/2//j/+P/3//f/9//3//j/9//4//j/+f/6
//j/+P/5//r/+f/6//r/+f/5//r/+//9//z/+v/6//j/+//7//z//f/6//r/+//8//7/
/v/8//z//v///wAAAQD///7////+//////8AAAIAAAAAAAAAAQABAAAA///+/wAAAAAB
AAMAAAAAAAAA//8CAAMABAADAAIAAgABAAAAAAD///7//v///wAA//8AAP3//P/8//v/
/P/+/wAAAgABAP///f/7//3//f/9//3//v8AAAEAAgABAAAA/v/9////AQACAAMAAQAB
AAEAAAD9//3//f/8//7///8AAAEA///+//3//f/+//7///8AAP7//v/+//3/////////
//8BAAEAAQABAP7//f/8//v//v///wAAAQAAAP/////+//7//v/+////AQABAAEAAgD/
//7//v/9////AQADAAUABQAEAAMAAgADAAMAAwADAAQABQAGAAgABQAFAAQAAQAEAAYA
BwAJAAYABAADAAIABAAEAAQABAAFAAYABgAGAAMAAgABAAEAAwADAAUABwAFAAQAAgD+
//////////7///8AAAEAAQAAAAEAAAD9//7///8AAAAA///+//3//P/+//7//f/8//z/
/f/9//3/+v/6//r/+v/6//r/+//9//z/+//6//j/+v/6//r/+v/7//z//f////z/+v/4
//f/+P/6//v//P/6//r/+f/5//v/+//6//r//f/9//z//P/6//X/8//y//n//f/+//v/
+v/5//j/+P/4//j/+P/6//r/+v/6//f/9v/1//T/9f/2//f/+P/6//r/+v/6//n/+P/3
//b/+P/4//j/+P/3//b/9f/1//j/+f/7//3/+//7//v//P/6//z//P/8//3//v8AAAIA
/////////v///wAAAwACAAAAAAACAAIAAQAAAAAA//8CAAMABQAHAAYABQAEAAIAAgD/
//7//f/8//3///8AAP7//P/6//j/+v/9////AAD+//r/9v/0//f/+P/4//b/9f/1//T/
9P/z//P/8//z//b/9f/1//b/9P/1//T/8//z//X/+f/7////AgAJABUAHwAvAEYAXgCE
ALUA3gDuAOsA7QDmANIAvQCkAIIAVwAwAA4A6f+6/4L/Tf8n/xz/Kv87/03/Xv9s/3r/
if+b/63/vf/H/9P/3P/f/+L/5P/l/+n/7P/u/+7/8f/y//b/+P/2//X/9P/2//f/+P/5
//r/+//7//z//P/7//v/+v/5//j//f/+/////v/9//z/+//8//3//v8AAP///v/9//z/
/P/8//v/+//9////AgADAAIAAAD///7///8AAAIABAACAAIAAQD/////AAABAAMABQAG
AAkACgAHAAUABAADAAMABAAGAAgACQAIAAUABAAHAAcABwAHAAkACgANAA4ADAAJAAcA
BgAJAAoACwANAA0ADAALAAoACwAKAAoACwANAA4ADwAPAAwACwAKAAcACgAMAA0ADgAM
AAsACgAKAAgACAAGAAYABwAIAAoACwAJAAgABwAGAAoACwAMAA0ACgAJAAgABwAJAAoA
CgAKAAoACgAJAAkACAAJAAkACQAJAAkACQAIAAcABwAHAAYABQAFAAUABQAGAAYABgAH
AAYABAADAAIABQAGAAcABwAEAAMAAgABAAIAAwAEAAUABwAHAAcABwAEAAMAAgABAAQA
BQAHAAgABgAGAAYABwAHAAcABwAIAAoACgALAAsACQAHAAUAAwAIAAoADAAOAA4ADQAM
AAsACwALAAsADAAOAA8ADwANAAwADAALAAsADgAOAA8AEAAPAA4ADQAMAA4ADgANAAwA
DgAOAA4ADwAMAAkACAAHAAoADAANAAwACQAJAAkACAAGAAYABgAFAAYACQAKAAkACAAH
AAYABAAGAAYABgAGAAQABAADAAIAAgADAAMAAwADAAQABQAGAAIAAAD/////AgADAAQA
BAADAAIAAQAAAAAAAAAAAAEAAgACAAIAAwAAAAAA///+////AAAAAAEA//////7//v//
/////v/+/wEA//8AAAIA/f/9//z//f/+////AAAAAAAAAAAAAP///v/9//z///8AAAEA
AgAAAP7//P/6//v//P/9//7//P/8//3//f/9//7//////wAAAQADAAQAAwACAAEAAAAC
AAMABAAEAAcACAAIAAgABwAIAAUAAgAEAAYABgAIAAcABwAGAAUACAAKAAwADQALAAsA
CgAIAAQAAgAAAP3/AAACAAMABAABAAAA///+/wEAAQAAAAAA/v/8//z//P/6//n/9v/1
//b/9v/3//n/9v/1//T/9f/0//T/9f/3//n/+f/5//n/9f/z//X/+f/+/wcAEwAhADEA
QABSAHAAoQDWAPIA8QDzAPQA4ADFAKgAhABdADoAGgD5/9D/nP9h/y3/FP8g/zX/Q/9Y
/2z/ev+H/5f/o/+x/8H/yf/Q/9v/4v/k/+f/5//q/+z/7P/u/+7/8f/y//H/8f/x//T/
8//y//H/8P/0//X/9//4//f/9//2//X/8//3//f/9//3//f/9//3//f/9//3//j/+//8
//3//v/7//r/+P/3//r/+//9//3/+//6//r/+v/6//r/+//8////AAAAAP//+//6//n/
+f/7//z///8AAAAA/////////P/8//3//v8DAAQAAwAEAAMAAQD///3///8AAAMABAAE
AAMAAwAEAAMAAgABAAEAAwAEAAUABgAEAAIAAQABAAMABAAFAAUABQAFAAUAAwACAAIA
AQAAAAMAAwADAAQAAwACAP///v8AAAAAAQABAP7//v/+//7///////////8CAAMABAAF
AAIAAgABAAAAAgACAAEAAQACAAMAAwADAAIAAQAAAP7/AAABAAIAAgAAAP///v/9//7/
/v/+/////f/8//z//P/7//r/+f/3//r/+//8//3//P/7//r/+f/5//n/+f/5//v/+//7
//v/+f/5//r/+v/7//z//f////z/+//6//r/+//8//7//////////////////v/9//z/
AAABAAIAAwABAP///f/8//3///8AAP////8AAAAAAQD///7//v/+/wAAAAAAAAAA/f/8
//r/+P/7//z//f///wEA/////////v/+//3/+v/7//3///8AAP7//P/6//f/+P/7//z/
+//7//v/+//6//j/+P/4//j/+f/6//r/+v/3//f/9v/1//X/9v/3//j/9f/0//T/9f/z
//P/8//y//P/9P/1//b/9f/0//P/8//0//T/9P/1//P/9P/0//T/8v/y//H/8f/y//P/
8//0//T/8//x//D/8//x//L/9P/5//n/9P/x//D/7//u//H/8v/z//T/8//y//H/8P/y
//L/8v/y//L/8v/y//L/8P/w//D/8P/y//L/8v/y//L/8v/y//L/8v/y//L/8//z//P/
9P/1//T/8//y//L/9P/2//b/9v/2//b/9//4//r/+//8//z//v/+/wAA/v/6//r//P/8
/wAAAAABAAEA/v/9//3//f/+////AAAAAAAA/f/8//v/9//3//j/+P/6//r/+v/6//n/
+f/4//b/9//2//X/9v/4//j/9//0//L/8f/v/+7/8f/x//H/8f/x/+//7v/u/+//8f/x
//H/9f/1//X/9f/1//j/+/8FABcALQBAAFYAegCpANgA6gDpAO8A9gDqANMAtACKAFsA
NgAcAPf/xP+S/2H/L/8U/xr/L/9B/1L/Zv94/4v/m/+p/7v/y//P/9D/0//Y/9z/4//m
/+r/7f/u/+v/6v/s/+z/8P/x//L/9v/0//T/9P/0//P/8//0//T/9f/3//j/+f/0//f/
9v/1//j/+f/6//v/+//7//v//P/8//z//P/8//7//v/9//3/+//7//z/+//8//z//f/+
/wAAAAABAAIAAAAAAP///f///wAAAQADAAEAAAABAAAAAQABAAIAAwACAAIAAwAEAAYA
BgAEAAQABgAHAAgACQAHAAYABwAGAAcABwAIAAoADAAMAAwADQAOAA4ADgAOABAAEAAR
ABMAEAAQABAADwAQABEAEgARABEAEgASABIAEAAPAA4ADgARABIAEQASABEAEAAQAA8A
DwAQABEAEgARABEAEQARABEAEQARABEAEgAUABUAFgAUABIADwANABAAEQARABEADwAP
AA8ADgANAA0ADQAMAA0ADQANAA0ACwAKAAkACQAKAAoACwAMAAsACgAJAAcABQAFAAUA
BQAIAAkACgALAAoACQAIAAcACQAJAAkACQAHAAcACAAIAAYABgAGAAcACwANAA8AEgAP
AAwACgAHAAgACQAKAAsADAAMAAwADAALAAsACwALAA4ADwAQABIAEQARABAADQAPABAA
EAARABEAEAAQABAADgAOAA4ADgARABIAEgASABAADgAMAAsADAALAAwADQANAA4ADgAM
AAkACQAJAAgACgAMAA4ADwANAA0ACwAHAAgACQAKAAoACgAKAAoACgAIAAgABwAGAAkA
CwAMAA0ACQAIAAcABgAGAAYABwAJAAsACwALAAoACQAIAAcABgAJAAoACwANAAoACAAG
AAUABgAIAAkACgAMAAwACwALAAkABwAEAAIABgAHAAcACAAIAAUABQAGAAcACQAMAAsA
CgAJAAgABgAGAAYABgAHAAgACQAKAAgACAAIAAgACAAIAAgACQAKAAsADQAPAA0ADQAN
AA4AEAASABIAEgAQABAAEQASABQAFQAWABYAGAAYABoAGAAVABQAFQAUABkAGgAcAB0A
HAAbABsAGwAdAB0AHQAcABwAGQAYABcAFAATABMAEgAWABgAGgAcABsAGwAaABgAFgAU
ABIAEgAUABQAEwAQAA0ADQAMAAwADgAPABAAEQASAA8ADQAMAA8AEQARABEAFQAVABEA
EQAXACAAKwA7AFMAaQCGALAA5AALARQBFAEZARMBBgHwANMArgCGAF8APAASAN//rP94
/1H/Rf9Q/17/bf99/4r/nP+u/7v/y//d/+f/7f/z//j//f8AAAYACQAKAAwADQAMAAsA
CgAMAAwADgAPABAAFAAUABQAFAAUABMAEwAUABQAFQAXABgAGQAUABcAFgAVABYAFwAY
ABkAGQAZABkAGgAZABgAFwAWABkAGgAaABsAGgAbAB0AHQAeAB4AHwAgACIAIgAjACQA
JQAmACYAJQAnACgAKQArACsAKgArACoAKwArACwALQAsACwALQAuAC8ALgArACoALAAt
AC4ALwAvAC4ALwAuAC8ALwAwADIAMAAwADAAMQAwADAAMAAwADEAMgA0ADcANAA0ADQA
MwAvAA==
         </WaveFormData>
      </LeadData>
      <LeadData>
         <LeadByteCountTotal>10000</LeadByteCountTotal>
         <LeadTimeOffset>0</LeadTimeOffset>
         <LeadSampleCountTotal>5000</LeadSampleCountTotal>
         <LeadAmplitudeUnitsPerBit>4.88</LeadAmplitudeUnitsPerBit>
         <LeadAmplitudeUnits>¦ÌV</LeadAmplitudeUnits>
         <LeadHighLimit>2147483647</LeadHighLimit>
         <LeadLowLimit>268435456</LeadLowLimit>
         <LeadID>V5</LeadID>
         <LeadOffsetFirstSample>0</LeadOffsetFirstSample>
         <FirstSampleBaseline>0</FirstSampleBaseline>
         <LeadSampleSize>2</LeadSampleSize>
         <LeadOff>FALSE</LeadOff>
         <BaselineSway>FALSE</BaselineSway>
         <ExcessiveACNoise>FALSE</ExcessiveACNoise>
         <MuscleNoise>FALSE</MuscleNoise>
         <LeadDataCRC32>1712081570</LeadDataCRC32>
         <WaveFormData>
9v/2//b/9v/4//j/+P/4//j/+P/4//j/+v/6//r/+v/8//z//P/8//z//P/8//z/+v/6
//r/+v/6//r/+v/6//v//P/9//7//v/+//7//v/+//7//v/+/wAAAAAAAAAAAAAAAAAA
AAAAAAAAAAAAAAAAAAAAAAAAAgACAAIAAgAAAAAAAAAAAAMABAAFAAYABAAEAAQABAAC
AAIAAgACAAMABAAFAAYABAAEAAQABAAGAAYABgAGAAYABgAGAAYABgAGAAYABgAEAAQA
BAAEAAYABgAGAAYABAAEAAQABAAEAAQABAAEAAIAAgACAAIAAgACAAIAAgAEAAQABAAE
AAQABAAEAAQABQAGAAcACAAGAAYABgAGAAgACAAIAAgACAAIAAgACAAGAAYABgAGAAQA
BAAEAAQABgAGAAYABgAFAAQAAwACAAIAAgACAAIAAgACAAIAAgAAAAAAAAAAAAIAAgAC
AAIAAgACAAIAAgACAAIAAgACAAQABAAEAAQABAAEAAQABAAFAAYABwAIAAgACAAIAAgA
BgAGAAYABgAIAAgACAAIAAoACgAKAAoACgAKAAoACgAKAAoACgAKAAoACgAKAAoACgAK
AAoACgAKAAoACgAKAAgACAAIAAgACAAIAAgACAAGAAYABgAGAAQABAAEAAQABAAEAAQA
BAAEAAQABAAEAAIAAgACAAIAAgACAAIAAgAAAAAAAAAAAAIAAgACAAIAAAAAAAAAAAAA
AAAAAAAAAAAAAAAAAAAAAAAAAAAAAAD+//7//v/+//z//P/8//z//f/+////AAAAAAAA
AAAAAP7//v/+//7//v/+//7//v/+//7//v/+//z//P/8//z//v/+//7//v/+//7//v/+
//z//P/8//z//v/+//7//v/7//v/+//9//7//v/+//7//v//////AAACAAIAAgADAAIA
AgACAAMABgAGAAYABgAEAAQAAgACAAAAAQAEAAUABgAHAAgACAALAA4ADwAQABAADwAM
AAsACQAIAAYABgAGAAYABgAHAAUABQADAAMABgAGAAUAAwD+//7//f/8//3//P/8//v/
+P/3//f/9//3//j/+P/4//j/+P/5//n/+f/5//n/+f/3//n//P/8////CAARACIAOgBV
AHcApQDXAAYBJwFFAV0BYwFXAToBEQHbAJ8AagA8AAoA0/+g/3P/W/9e/2n/cP96/4j/
mP+i/63/u//H/8//1v/e/+P/4//m/+r/6v/t/+7/7v/v/+//8P/w//L/8v/y//P/9f/2
//b/9v/2//X/9f/0//b/9v/2//j/9v/2//b/9v/2//f/9//3//f/9//4//j/9f/1//b/
9v/4//f/9//4//j/+P/5//n/+//7//v/+//5//n/+f/6//j/+f/5//n/+//7//v/+//6
//r/+v/6//z//P/8//3/+//7//v/+//7//z//P/8//7//v/+//7//f/9//3//f///wAA
AAAAAP7//v/+//7//f/9//3//f/9//3//f/9//7//v/9//3//P/9//3//f/7//v/+//7
//3//f/8//z/+v/6//j/+P/6//r/+v/6//j/+f/5//j/+P/5//n/+v/6//r/+v/6//3/
/f/9//3///////////8CAAIAAgACAAIAAwADAAIAAgACAAIAAQABAAEAAQAAAAAA////
////AQAAAAAAAAAAAAAA///+//z//f/9//z//v/9//3//f///wAAAAAAAP7//v/9//3/
+//7//v//P/+//7//v///////////wAAAAAAAAAAAAACAAMAAwADAAQABAAEAAQABwAH
AAcABwAHAAgACAAJAAcABwAHAAcABwAHAAgACAAHAAcABwAGAAgACAAIAAkACQAJAAcA
BwAHAAcABwAHAAkACAAIAAgABgAGAAYABQAHAAcABwAHAAYABQAFAAUABQAGAAYABAAD
AAIAAQD//wEAAQABAAEAAwADAAMAAgAAAAEAAQABAAEAAQABAAAA////////////////
/v/+///////+//7//v///////////////v/+//7//v/+//7///////7//v/+//7//f/9
/////////////f/8//z//f/+//3//P/+//7//v/+//z//P/8//z//v/+//7//v/+//7/
/v/+//7//v/+//7//v/+//7//v/8//z//P/8//z//P/8//z//P/8//z/+//9//3///8A
AP7//v/+//7//////wAAAAAAAAAAAQACAAIAAgADAAQABgAGAAYABgAEAAIAAgACAAMA
BgAHAAgACwAMAAwADgAOAA4ADgAOAA8ADAALAAkACAAGAAYABgAEAAQABQAFAAUAAwAD
AAQABgAFAAMAAAAAAP///v/9//z//P/7//r/+f/5//n/+f/4//j/+P/4//r/+//7//v/
+f/5//n/+f/9//7//P/9/wAACwAaACoAQQBfAIcAtwDsAA8BKwFLAWEBXwFOAS0B/wDD
AIoAXgAyAPf/vP+N/2f/VP9Z/2j/dP+A/47/nP+p/7f/w//R/9r/3P/d/+P/6v/q/+r/
7f/u/+7/7//v//D/8P/y//L/8v/z//P/9P/0//T/9f/1//b/9v/2//b/9v/4//b/9v/2
//b/9v/3//f/9//3//f/+P/4//X/9f/2//b/+P/3//f/+P/4//j/+f/5//n/+f/5//n/
+f/5//n/+v/6//v/+//7//v/+//7//v/+v/6//r/+v/8//z//P/9//3//f/9//3/+//8
//z//P/+//7//v/+/////////////f/+//7//v8AAAAAAAAAAP//////////AQABAAEA
AQAAAAAA//////7/////////AAABAAIAAwACAAEA///+/wAAAAD+//7//P/8//z//P/+
///////+//7//////wAAAAAAAAAAAAD//////////wEAAQABAAEABAAEAAQABAAEAAUA
BQAEAAQABAAEAAMAAQABAAEAAAAAAP///////wAAAAABAAIAAgACAAEAAAD+///////+
//7//f/9//3//f/+//7//v/+//7//f/9//3//f/9//7//v/+//7///////////8AAAAA
AAAAAAAAAAABAAEAAQACAAIAAgACAAMAAwADAAMAAQACAAIAAwAFAAUABQAFAAUABQAG
AAYABQAFAAUABAAGAAYABgAHAAkACQAHAAcABgAFAAQAAwADAAIAAgACAAUABgAHAAcA
BQADAAEA////////AAABAAEAAgACAAAAAAAAAAAA//////////////////////7//P/9
//3//f/+////AAAAAP3//f/9//3/+//7//r/+v/9//3//P/8//z//f/9//3//f/9//z/
/P/8//z//P/8//3//f/8//z//P/8//v/+//9//3//f/9//v/+v/6//v//v////z/+v/6
//r/+v/6//r/+v/6//r/+v/6//r/+v/6//r/+v/8//z//P/8//r/+v/5//n/+//9//7/
/v/+//7//v//////AAAAAAAA/v///wAAAAACAAMABAAEAAIAAgACAAIAAAAAAAAAAQAG
AAcACAAJAAoACgAMAA4ADgAOAA4ADQAIAAcABQAEAAIAAgACAAIABAAFAAUABQABAAEA
AgACAAEA///8//z/+//6//n/+P/4//f/9v/1//X/9f/1//b/9v/2//b/9v/3//f/9//3
//n/9//3//n/+P/6/wEACAAVACYAPABXAH0ArQDhABABMQFPAWcBawFfAUQBGwHjAKUA
cABEAA4A0f+g/3P/Wf9c/2v/dP9+/4z/mP+i/63/u//F/83/1P/a/9//4//o/+r/6f/r
/+v/6v/t/+3/7v/u/+7/7v/u/+//8f/y//L/8v/z//P/9P/0//L/8v/y//T/9P/0//T/
9P/y//P/8//z//T/9f/3//j/9f/1//b/9v/0//P/8//0//T/9P/1//X/9f/1//X/9f/3
//f/9//4//j/+f/5//n/9//3//f/9//4//j/+P/4//j/+P/4//n/+f/5//n/+f/7//z/
/P/8//r/+v/6//r/+//7//v/+//7//z//P/8//z//P/8//z//f/9//3//f/9//3//f/9
//7//v/9//3//v/////////9//3//f/9//v/+//6//r//P/8//r/+v/4//j/+P/4//r/
+//7//r/+P/5//n/+v/8//z//P/8//v/+//7//v///////////8AAAAAAAAAAAIAAwAD
AAIAAAAAAAAA///////////+/wAA/////////f/8//z//P/8//z/+//6//z//f/9//z/
/P/7//v/+//6//r/+f/4//r/+v/5//n/+v/7//z//v/8//z//P/9//3//f/9//7/AAAA
AAAAAAAAAAEAAQABAAIAAgACAAIAAQABAAEAAQADAAQABAAFAAMAAwADAAMABQAFAAYA
BgAFAAUABQAEAAQABAAEAAUABQAFAAMAAwADAAMAAwADAAMAAgACAAIAAgACAAIAAQAD
AAMAAwADAAIAAQABAAEAAAAAAP///P/9//7///////3//f/9//3//f/9//3//P/8//3/
/f/9//3//f/9//z/+//7//v/+//7//v/+v/6//3//f/8//z/+v/7//v/+//7//v/+v/6
//z//P/8//z/+//7//r/+v/8//z/+//7//v/+//7//v/+f/4//j/+f/8//n/+P/5//r/
+//8//r/+v/6//r//P/8//z//P/6//r/+v/6//r/+v/6//r/+v/6//r/+v/6//r/+v/6
//r/+v/6//r/+f/5//n/+//8//z//P/8//7//////wAAAAAAAAAAAQACAAIAAgADAAIA
AgACAAIABAAEAAIAAgACAAMABgAHAAgACQAKAAoADAAOAA4ADgAOAA0ACgAJAAcABgAE
AAQAAgACAAIAAwAFAAUAAwADAAQABAADAAEA/v/+//3//P/7//r/+v/5//j/9//3//f/
+f/6//r/+v/4//j/+f/5//n/+f/5//n/+f/5//7/AAD9/wIADQAYACwARwBjAIcAvQDw
ABMBLwFNAV0BVQFAAR0B7wC1AH4AUgAkAOf/sP+B/13/UP9d/2z/dv+C/5D/nv+r/7X/
wf/P/9j/3P/f/+H/5v/q/+r/7f/u/+7/7//v//D/8P/w//D/8P/x//P/9P/0//T/9//3
//j/+P/3//b/9f/2//X/9v/3//j/+P/5//n/+f/4//f/9//2//X/9f/2//b/9v/1//X/
9v/4//j/+f/5//n/+f/5//n/+f/5//n/+v/6//v/+//7//v/+//7//v//P/8//z//P/8
//z//P/9//v/+//7//v/+//8//z//P/+//7//v/+//3//f/9//3///8AAAAAAAD+//7/
/v/+//3//f/9//3///////////8AAAAA//////7//////////f/9//3//f///////v/+
/wAAAAD+//7//P/8//z//P/8//3//f/8//z//f/9//7//v/+//7//v8AAAEAAgADAAMA
AwADAAMABAAEAAQABAAGAAcABwAGAAQABAAEAAMAAwADAAMAAgAEAAMAAwADAAEAAAAA
AAAAAAAAAP///v/+///////+//z/+//7//v//f/+//7//v/+//7//f/9/////////wAA
///+//3//f/9//3//f/+/wAAAAAAAAAAAAABAAEAAQABAAAA///+/wEAAQABAAEAAQAC
AAIAAwAFAAUABQAFAAMAAwAEAAQABQAFAAUABAAEAAQABAAFAAMAAwABAAEAAwADAAMA
AwADAAIAAgACAAIAAgACAAEAAQABAAEAAQD+//3//f/9////AAAAAP7//v/+//7//f/9
//3//f/9//3//f/9//z//P/9//3//f/7//v/+//6//v/+//7//v/+f/5//j/+P/7//v/
+v/6//r/+//7//v/+//7//r/+v/6//r/+v/6//n/+f/4//j/+v/6//n/+f/5//n/+f/5
//f/9v/2//f/+P/5//r/+v/6//r/+v/5//j/9//2//j/+P/4//j/+P/4//j/+P/2//b/
9v/2//j/+P/4//j/+P/4//j/+P/5//n/+f/7//r/+v/6//r/+v/7//v//P/8//z//P/9
//7//v/+////AAAAAAAAAAAAAAAA/v/+/wAAAQAEAAUABAAFAAYABgAIAAoACgAKAAgA
BwAEAAMAAQAAAP7//v8AAAAAAAABAAEAAQD//////v/+//3/+//4//j/9//2//X/9P/0
//P/8v/x//H/8f/y//T/9f/2//X/9P/0//P/9f/1//X/9f/3//n/+P/6////CgAXACoA
QgBfAIUAuwDzABgBMQFRAWcBYwFRATQBBQHHAI0AXgAsAPD/u/+M/2X/Vf9e/2n/dP+A
/47/mP+k/7H/v//H/83/1P/a/9//4//o/+j/6P/r/+z/7P/r/+v/7P/s/+7/7v/u/+//
7//w//D/8P/x//H/8v/y//L/8v/y//T/8v/y//L/8v/0//X/9f/1//X/9f/2//b/9f/1
//b/9v/0//P/8//0//T/9P/1//X/9f/1//X/9f/1//X/9f/2//j/+f/5//n/+f/5//n/
+f/4//j/+P/4//j/+P/4//n/+f/5//n/+f/5//r/+v/6//z//P/8//z/+//7//v/+//7
//z//P/8//7//v/+//7////////////9//3//f/9/wAAAAD/////AAABAAEAAQAAAP//
/v/9///////+//7//v/+//z//P/8//z//P/8//z//f/9//z//v//////AAD+//7//v/+
//3//f/9//3/AAABAAIAAwABAAAA///+////AQACAAIAAAAAAAAA///////////+//z/
+//7//v//f/8//z//P/+//7//f/8//r/+//7//r/+v/5//n/+f/7//z//P/8//z//P/7
//v/+f/5//n/+v/8//z//P/9//3//f/9//7/AAAAAAAAAAD+/////////wIAAgACAAIA
AQABAAEAAQABAAIAAgADAAUABQAFAAUABQAFAAYABgAFAAUABQAEAAYABgAGAAcABwAH
AAUABQADAAMAAwADAAUABAAEAAQAAgACAAIAAQABAAEAAQABAAAA//////////8AAAAA
/v/8//z//P/7//z//f/+/////f/9//3//P/8//3//f/9//3//f/9//z//f/9//3//f/9
//3//P/8//v/+//6//r/+v/7//v/+//7//v/+v/6//z//P/8//z/+//7//r/+v/6//r/
+f/5//n/+f/5//n/+f/4//j/+f/2//n/+v/6//r/+v/6//j/+P/4//j/+P/4//j/+P/4
//j/+P/4//j/+P/4//j/+P/4//j/+P/4//j/+P/4//j/+P/4//j/+v/6//n/+f/3//n/
+v/6//v//P/9/////v/+//3//P/8//3//v/+////AQADAAQAAwACAAEAAAAAAAAAAAAB
AAQABQAGAAcACAAIAAoADAAKAAoACgAJAAYABQADAAIAAgACAAIAAgACAAMAAwADAP//
//8AAAAA///9//r/+v/5//j/9//2//b/9f/0//P/9f/1//X/9v/4//j/+P/4//f/9//3
//f/9//5//f/9//6//z//f8EABEAIAA2AFEAcQCdANEAAAEdATkBUQFZAU0BMAEFAc0A
lQBkADgABADP/5z/b/9Z/1r/Y/9u/37/iv+W/6L/rf+7/8f/0f/W/9r/3f/j/+j/6v/o
/+v/7P/s/+//7//w//D/8P/w//D/8f/z//T/9P/0//P/8//0//T/9P/0//T/9v/0//T/
9P/0//b/9//3//f/9f/1//b/9v/1//X/9v/2//b/9f/1//b/9v/2//f/9//1//X/9f/1
//f/9//3//j/+P/5//n/+f/5//n/+f/5//r/+v/6//r/+v/6//r/+//5//n/+f/5//v/
/P/8//z//P/8//z//P/9//3//f/9//v//P/8//z//v/+//7//v/9//3//f/9//3//f/9
//3//v/+//3//f/8//3//f/9//3//f/9//3//f/9//z//P/8//z/+v/6//r/+v/6//r/
/P/9//3//P/7//v/+v/6//r/+v/6//r//f/9//3//f///////////wAAAAAAAAAAAgAD
AAMAAgAAAAAAAAD///////////7/AAD///////////7//v/+/wAAAAD///7//v//////
/v8AAP////////7//v/9//z//v/+//3//f/9//3//f/+//7//v/+/////f/9//3//v8A
AAAAAAAAAAAAAQABAAEAAgACAAIAAgABAAEAAQABAAMABAAEAAUAAwADAAMAAwAFAAUA
BgAGAAUABQAFAAQABgAGAAYABwAHAAcABQAFAAUABQAFAAUABQAEAAQABAADAAIAAQD/
/wEAAQABAAEAAgABAAEAAQABAAIAAgAAAAAAAAAAAP///f/9//3//f/////////+//z/
/f/9//3//////////v/7//v/+//7//v/+//6//r//f/9//z//P/8//3//f/9//v/+//6
//r/+v/6//r/+v/7//v/+v/6//r/+v/5//n/+f/5//n/+f/4//b/9f/1//r/+//8//v/
+v/5//j/+v/6//r/+v/5//j/9//2//T/9P/0//T/9v/2//b/9v/4//j/+P/4//j/+P/4
//j/9v/2//b/9v/4//j/9//3//f/+f/6//r/+v/6//r/+//9//7//v/+//z//f/+//7/
/v///wAAAAAAAAAAAAAAAP7//v/+////AgADAAQABQAEAAQABgAIAAoACgAKAAkABAAD
AAEAAAAAAAAAAAAAAP/////+//3//P/9////AAD+//v/9//2//b/9v/2//b/9P/z//L/
8f/z//P/8//0//T/9P/0//T/8//z//P/8//z//P/8//z//b/+v///woAFQAmAEIAXwCD
ALUA6QAQATEBUQFjAWEBUwE2AQkBzQCPAF4AMgD4/73/jP9n/1v/Xv9n/3L/fv+K/5j/
pP+x/7//x//N/9T/2v/f/+P/5v/m/+j/6//s/+z/7f/t/+7/7v/w//D/8P/x//H/8v/y
//L/8//z//T/9P/y//L/8v/0//T/9P/0//T/9P/1//X/9f/z//P/9P/0//P/8//0//T/
9v/1//X/9v/2//b/9//3//f/9//3//f/9//3//f/+P/2//f/9//3//n/+f/5//n//P/8
//z//P/8//z//P/9//v/+//7//v/+//8//z//P/8//z//P/8/////////////f/+//7/
/v/+//7//v/+//////////////////////8CAAIAAQABAAAAAQABAAEAAQABAAEAAQAB
AAEAAAAAAP7//v/8//z//v/+//7//v/+///////+//7//////wAA/v/+//7//v8BAAEA
AQABAAEAAQABAAEABAAEAAQABAACAAMAAwACAAIAAgACAAEA/////////v/+//3//f/9
/////v/+//7//v/+//3//P/6//v/+//6//z/+//7//v/+f/6//r/+v/8//z/+//7//v/
+//7//z//P/8//z//f/9//3//f/+//z//P/8//z//P/9//3//f///wAAAQACAAEAAQAB
AAEA//8AAAAAAQADAAMAAwADAAMAAwAEAAQABQAFAAUABAAEAAQABAAFAAUABQADAAMA
BQAFAAUABQADAAIAAgACAAAAAAAAAP//AQABAAEAAQAAAP////////3//v/+//z//f/+
///////+//3//P/7//3//f/9//z//P/9//3//f/7//v/+//6//v/+//7//v/+//7//r/
+v/5//n/+P/4//j/+f/5//n/+//7//r/+v/6//r/+v/6//n/+f/4//j/+v/6//n/+f/3
//f/9//3//f/9v/2//f/9v/5//j/+P/4//j/+P/4//j/+P/4//j/+P/4//j/+P/4//j/
+P/2//b/9v/2//b/9v/2//b/9v/1//X/9f/3//j/+P/4//j/+P/5//n//P/8//z//P/8
//z/+//6//z//v///wAA/v/+//7//P/8//z//f8AAP//AAABAAIAAwAGAAkACgAKAAoA
CQAGAAUAAwACAAAAAAAAAAAAAAABAAEAAQD/////AAAAAP///f/6//r/+f/4//f/9v/2
//X/9P/z//P/8f/x//L/8v/y//L/8v/z//X/9f/1//X/9f/z//P/9P/0//n/AAANACAA
OABRAHcApwDfAAoBKQFJAWMBZQFXATwBEQHbAJ8AbABAAAwA0/+e/3H/W/9c/2n/cP94
/4b/lP+g/63/t//D/9H/1P/W/93/4f/i/+T/5v/p/+r/6v/r/+v/7P/s/+z/7P/s/+3/
7//w//D/8P/v/+//8P/w//L/8v/y//T/8P/w//D/8P/w//H/8f/x//P/8//0//T/9f/1
//b/9v/0//P/8//0//b/9v/3//f/9v/1//T/8//1//X/9f/2//T/9f/1//X/9//3//f/
9//4//j/+P/4//j/+P/4//n/+f/5//n/+f/7//z//P/8//r/+v/6//r//f/9//3//f/7
//z//P/8//z//P/8//z//f/9//3//f/9//3//f/9//7//v/9//3//v/////////9//3/
/f/9//3//f/8//z//P/8//r/+v/6//r/+v/6//j/+f/5//j/+v/7//v//P/8//z//P/8
//3//f/9//3//f/9//3//f8AAAAAAAAAAAAAAQABAAAAAAAAAAAA///////////+//7/
/f/9//3/+//6//r/+v/6//r/+f/4//r/+//7//r/+v/5//n/+f/3//j/+P/4//j/+P/3
//f/9//3//f/+P/6//r/+v/7//n/+f/5//r/+v/6//r/+v/8//3//f/9//z//P/8//z/
/f/9//3//f/9//7//v///wEAAQABAAEA/////wAAAAABAAEAAQAAAP7//v/+/////f/9
//v/+//8//3//v////3//P/8//z//v/+//7//f/9//3//f/9//z/+//7//v/+//8//z/
+v/6//r/+v/5//n/+f/5//n/+f/5//n/+P/4//n/+f/5//n/+f/5//j/9//3//f/9//3
//f/9v/2//X/9f/0//T/9v/3//f/9//3//f/9v/2//T/9P/0//T/9//3//b/9v/0//T/
8//z//P/8//z//P/9f/0//T/9f/2//f/9P/y//L/8v/y//T/9P/0//T/8v/y//L/8v/0
//T/9P/0//P/8v/x//D/8v/y//L/8v/w//D/8P/w//L/8v/y//L/8v/y//H/8f/x//P/
9P/0//T/9P/0//X/8//0//T/9P/2//f/+P/4//j/+f/6//r/+v/6//r/+v/5//r/+//9
///////////////+////AAACAAIAAgABAAAA///9//z//P/8//z//P/6//v/+//7//f/
9//4//j/+f/3//T/9P/z//L/8f/w/+7/7f/s/+v/6//r/+v/7P/s/+z/7P/s/+//7//v
/+//7f/v//H/8f/y//T/9//6/wkAHAAyAE8AdwCpAN8ACgEpAUsBZQFtAWEBQgEVAdkA
nwByAEQABADH/5b/af9P/1D/Xf9q/3b/hv+S/6D/q/+1/8P/z//U/9T/1f/Z/9z/3v/f
/+P/5f/m/+X/5f/m/+b/6P/o/+j/6f/p/+r/6v/q/+n/6f/q/+r/7P/s/+z/7v/s/+z/
7P/s/+z/7f/t/+3/7f/t/+7/7v/v/+//8P/w/+7/7f/t/+7/7v/u/+//7//t/+3/7f/t
/+//7//v//D/8P/x//H/8f/z//P/8//z//L/8v/y//L/9P/0//T/9f/z//P/8//z//T/
9v/3//j/9//2//X/9P/3//f/9//3//f/+P/4//j/+P/4//j/+P/7//v/+//7//v/+//7
//v//v/+//3//f/8//3//f/9//3//f/9//3//f/9//z//P/8//z/+v/6//v//P/9//7/
/v///////v/8//3//f/+/wAAAAAAAAAA//////////8AAP///v/9//7//v/+//7//v//
/////v/+//7//v/9//v/+//7//r/+v/5//n/+f/5//j/+P/4//b/9v/1//T/9P/1//X/
9P/0//P/8//z//P/9P/0//T/8v/y//H/8f/x//H/8f/y//D/8P/w//H/8v/z//T/9v/1
//T/8//y//L/8//z//P/9P/0//T/9P/3//f/9//3//X/9v/2//f/+f/5//n/+f/4//f/
9//2//n/+f/5//j/+v/6//r/+//7//v/+f/5//f/9//3//f/9//2//b/9v/2//b/9v/1
//X/9f/1//X/9v/1//X/9f/z//T/9P/y//P/9P/1//X/8//z//P/8//z//P/8//y//L/
8//z//P/8f/x//H/8P/v/+//7//v//H/8f/w//D/8f/x//D/8P/w//H/8f/x//H/8f/w
//D/8v/y//L/8v/z//P/8v/y//H/8P/u/+3/7f/t/+3/7f/u/+7/7//x//L/7//w/+7/
7v/u/+7/8P/w//D/8P/u/+7/7v/u/+7/7v/u/+7/8P/w/+//7//t/+//8P/w//L/8v/y
//P/8f/y//L/8v/y//P/9P/0//L/8//0//T/9P/0//T/9P/z//T/9f/3//j/+f/6//v/
/P/8//7/AAAAAAAAAAD///z/+//5//j/9v/2//b/9v/3//n/+v/7//n/+f/6//r/9//1
//L/8v/v/+7/7f/s/+7/7f/s/+v/6//r/+v/7P/q/+r/6v/q/+3/7f/t/+3/7f/r/+v/
6//w//b///8OACUAPgBeAIsAwwD1ABkBOgFbAW0BawFbATsBDAHRAJcAawA4AP7/xv+V
/2z/W/9d/2T/b/98/4j/lv+i/6r/tf/B/8f/zf/S/9j/2//b/97/4P/f/+H/4f/g/+H/
4f/i/+L/5P/k/+T/5f/n/+j/6P/o/+n/6f/q/+r/6P/o/+j/6v/o/+j/6P/o/+j/6f/p
/+n/6//r/+z/7P/p/+n/6v/q/+j/5//n/+j/6v/q/+v/6//r/+v/6//r/+v/6//r/+z/
7P/t/+3/7f/t/+3/7f/t//D/8P/w//D/7v/u/+7/7//x//H/8f/x/+//8P/w//D/8P/w
//D/8P/z//P/8//z//P/9P/0//T/9P/0//T/9P/3//f/9//3//f/9//3//f/+P/4//f/
9//4/w==
         </WaveFormData>
      </LeadData>
      <LeadData>
         <LeadByteCountTotal>10000</LeadByteCountTotal>
         <LeadTimeOffset>0</LeadTimeOffset>
         <LeadSampleCountTotal>5000</LeadSampleCountTotal>
         <LeadAmplitudeUnitsPerBit>4.88</LeadAmplitudeUnitsPerBit>
         <LeadAmplitudeUnits>¦ÌV</LeadAmplitudeUnits>
         <LeadHighLimit>2147483647</LeadHighLimit>
         <LeadLowLimit>268435456</LeadLowLimit>
         <LeadID>V6</LeadID>
         <LeadOffsetFirstSample>0</LeadOffsetFirstSample>
         <FirstSampleBaseline>0</FirstSampleBaseline>
         <LeadSampleSize>2</LeadSampleSize>
         <LeadOff>FALSE</LeadOff>
         <BaselineSway>FALSE</BaselineSway>
         <ExcessiveACNoise>FALSE</ExcessiveACNoise>
         <MuscleNoise>FALSE</MuscleNoise>
         <LeadDataCRC32>503746152</LeadDataCRC32>
         <WaveFormData>
+v/6//r/+v/8//z//P/8//7//v/+//7//P/8//z//P/9//7///8AAP7//v/+//7//P/8
//z//P/+//7//v/+//z//P/8//z//f/+////AAD///7//f/8//7//v/+//7/AAAAAAAA
AAD///7//f/8//3//v///wAAAAAAAAAAAAAAAAAAAAAAAAEAAgADAAQAAwACAAEAAAAC
AAIAAgACAAQABAAEAAQABAAEAAQABAAEAAQABAAEAAIAAgACAAIABQAGAAcACAAHAAYA
BQAEAAYABgAGAAYABgAGAAYABgAFAAQAAwACAAQABAAEAAQAAgACAAIAAgAEAAQABAAE
AAYABgAGAAYABgAGAAYABgAGAAYABgAGAAQABAAEAAQABgAGAAYABgAGAAYABgAGAAMA
AgABAAAAAwAEAAUABgADAAIAAQAAAAIAAgACAAIAAgACAAIAAgABAAAA///+////AAAB
AAIAAAAAAAAAAAAAAAAAAAAAAAIAAgACAAIAAAAAAAAAAAACAAQABgAIAAcABgAFAAQA
BAAEAAQABAAGAAYABgAGAAQABAAEAAQABwAIAAkACgAIAAgACAAIAAgACAAIAAgACgAK
AAoACgAIAAgACAAIAAoACgAKAAoACQAIAAcABgAGAAYABgAGAAgACAAIAAgABwAGAAUA
BAAFAAYABwAIAAcABgAFAAQABgAGAAYABgAEAAQABAAEAAIAAgACAAIABAAEAAQABAAC
AAIAAgACAAQABAAEAAQABgAGAAYABgADAAIAAQAAAAIAAgACAAIAAAAAAAAAAAACAAIA
AgACAAIAAgACAAIAAQAAAP///v///wAAAQACAP///v/9//z//v/+//7//v8AAAAAAAAA
AP///v/9//z//f/+////AAD///3//P/8//7//v/+////AQABAAEAAQACAAIAAgACAAQA
BAAEAAUABQAEAAQABAAGAAYABAAEAAYABQAFAAUABgAGAAgACQAOAA8AEAASABEADwAN
AAsACQAIAAgACAAKAAoACgAKAAgABwAGAAUABgAHAAcABgADAAAA/////wEAAAAAAAAA
/v/+//7//v/7//v/+//7//7//v/+/////f/9//v/+//6//z/AAABAAIABwANABYAJwA5
AFMAdACaAL4A3gD5AA0BFgEPAfwA4QC7AI0AYQA9ABcA7f/L/7H/pP+k/6j/q/+w/7r/
w//I/8z/0//a/9//4//q/+7/7v/w//H/7//w//L/8P/x//P/9f/2//X/9f/1//X/+f/5
//n/+f/6//r/+v/6//n/+P/4//f/+P/5//r/+//6//n/+P/3//n/+f/5//r/+v/6//r/
+v/4//j/+f/6//z//P/9//3//f/8//z//P/7//r/+v/5//v//P/8//z/+//7//r/+f/7
//v/+v/5//n/+v/7//3/+f/5//n/+f/9//3//f/9//v/+v/6//r//f/+//7//P/8//3/
/v////3//f/8//z////////////+//3//f/8//3//f/9//3/+//7//v/+//6//r/+v/7
//z//P/9/////P/5//j/9//4//n/+v/7//n/+v/6//r/+v/6//r/+v/8//3//v////7/
/v/9//z//f/+////AAD//////v/+////////////AQABAAEAAAD+//7//v/8//7//v/+
//7//v/+//7//v/+//7//v/8//7///////7//P/8//z//P/+//7//v/+//z//P/8//z/
+v/6//r/+v/+////AAABAP///v/9//z//f/+////AQD///////8AAAAAAAD/////AQAC
AAMABQAEAAMAAgABAAQABAAEAAMAAwADAAQABAADAAMAAwADAAQABAAFAAcABQAEAAQA
BAAFAAUABQAHAAUABAAEAAUAAwADAAMAAgACAAMABQAGAAMAAQAAAP//AgADAAQABQAB
AAMAAgD/////////////AAABAAEAAgAAAAEAAQABAAMAAwACAAEA//////////8BAAAA
AAABAAMAAwADAAMAAgABAAEAAAABAAEAAgADAAQABAAEAAQABAAEAAIAAgADAAQAAwAE
AAMAAgABAAAAAQAAAAMABAAEAAMAAgACAAIAAgACAAMABAAFAAYAAwACAAEAAAABAAIA
AwAEAAYABgAGAAYABQAEAAMAAgAEAAQABAAEAAIAAgACAAIABAAEAAQABAADAAMABAAG
AAUABAAEAAMABAAFAAYACAAHAAYABQAGAAgACAAJAAkACQAKAAsADAAKAAYABAAFAAgA
CgAMAA4ADAAOAA8AEQATABMAFAAUABUAFAATABEADwAOAA0ADAAOAA4ADgANAAwACwAK
AAkACwAKAAgABwAFAAUABgAHAAUABAADAAAAAgACAAIAAQAAAP///v/+////AAACAAMA
AQD/////AAACAAQAAQACAAcADwAaACMAMwBHAGAAgACoAMoA4wABARQBFwEMAfkA1wCp
AHcAUwAzAAcA3//B/67/ov+g/6P/qv+y/7v/xv/O/9f/3v/j/+f/6P/o/+7/9P/1//X/
9v/4//b/9P/1//b/9v/4//n/+v/7//z/+//6//n//P/8//z//P/+//7///////7//f/8
//v//P/9//7////+//3//P/8//r/+v/6//r/+//8//7/AAD///7//v/9//7//v///wAA
///+//7//f///wAAAAAAAP7//////////v/9//v/+f/7//7/AQAFAAIAAQAAAP//////
//////8BAAAAAAAAAP//AAAAAP7///8BAAMABQADAAMAAgACAAEAAQABAAEAAwADAAQA
BAAEAAMAAgABAAIAAwAEAAUABAAEAAQABQAEAAIAAQABAAIAAQACAAMAAgABAAAA//8A
AAIAAwAEAAMAAgABAAAAAwADAAMAAwADAAQABAAEAAIAAgACAAIABAAFAAUABgAEAAMA
AgABAAIAAwAEAAQABAAEAAQAAgAAAAAAAAAAAAMABAAFAAYABQAEAAMAAAAAAAEAAQAA
AAAAAAAAAAAA/v/+//7//v///wAAAQACAAAAAAAAAAAAAwADAAMAAwAGAAYABgAGAAUA
BAADAAMABAAFAAYACAAGAAYABQAFAAYABgAGAAcABQAFAAUABQAEAAQABAADAAQABQAH
AAgACAAHAAYABQAGAAYABwAJAAsACgAKAAoABgAFAAQABQAGAAYABwAJAAkACQAJAAgA
BQAFAAYABgAIAAcABwAHAAUABQAFAAUAAwAHAAgABwAFAAUABQAFAAUABQAEAAQABAAF
AAUABQAFAAUABAADAAUABQAFAAUABAACAAEAAQADAAMAAwADAAMAAwAEAAQAAgABAAEA
AQAEAAQABAAEAAMAAgD///7/AAAAAP7//v8CAAIAAgACAAAA/v8AAAAABAAHAAQAAwAC
AAEAAAAAAAAAAAAAAAEAAgADAAQAAQAAAP///v///wAAAQACAAEAAAD///3///8AAAIA
AgADAAUABgAHAAUABQAGAAYABgAGAAgACAAGAAcABwAGAAQABAAEAAQAAwAEAAgACQAI
AAkACgAKAA4ADwARABEAEQASABIAEQAOAA0ACwAKAAoACgAKAAoACgAKAAkACQALAAsA
CwALAAgABgAFAAIAAQABAAEAAAACAAIAAAAAAP///v/8//v//P/9////AAD+////////
/////f8AAAAAAgAFAAoACwARABwALQBBAF0AgACkAMwA7AAFARkBIAEbAQwB8QDHAJMA
aQBFABkA7f/N/7X/qP+o/7D/tf+4/8D/xf/I/87/1f/c/+P/6f/w//T/9P/0//X/9P/0
//X/8v/1//f/+f/6//j/9//2//X/+f/5//n/+f/8//z//P/8//v/+v/6//n/+v/7//z/
/f/8//v/+v/5//r/+//8//7//P/8//z//P/4//j/+f/6//v//P/+/////f/8//z//P/8
//z//f/9////AAAAAAAA/f/9//z/+//+//////////7//v/+//////////////8DAAMA
AwADAAIAAAD///7/AAACAAMAAgABAAEAAQABAAMAAwACAAIABQAFAAUABQAEAAMAAwAC
AAUABQAFAAUAAwADAAMAAwAEAAQABAAFAAMAAgACAAMAAwABAAEAAQABAAEAAQABAP//
AAAAAAAAAgACAAIAAgAFAAUABQAFAAIAAgABAAAAAwAEAAUABgAFAAUABAAEAAcABwAH
AAcABwAHAAcABgAEAAQABAACAAMABAAFAAYABQAEAAMAAgAEAAQABAACAAQABQAFAAQA
AwACAAEAAAACAAIAAgACAAEAAAD///7///8AAAEAAgADAAMAAwADAAIAAgACAAIAAwAE
AAUABwAGAAUABAAEAAYABgAFAAUACAAIAAgACQAIAAcABgAFAAgACAAIAAcABQAFAAYA
BgAJAAkACQAJAAkACAAIAAkACAAGAAUABAAEAAUABgAJAAcABgAGAAcABwAHAAcABgAH
AAcACAAIAAcABQAEAAMABQAFAAUABQACAAUABQADAAUABQAFAAUABQAFAAQABAADAAMA
AgABAAMAAwACAAEA//////////8BAAAAAAABAAMAAwADAAMAAgABAAEAAAACAAEAAQAB
AAAAAAAAAAAAAgACAAAAAAACAAIAAAAAAAAAAAAAAAAAAgAAAAIAAgACAP3//P/+//7/
/v/+////AAABAAIAAQAAAP///v8AAAAAAAAAAAAAAAAAAAAA/v/+//7//v8BAAIAAwAE
AAEAAAD///7/AQABAAIABAAFAAQAAwADAAMAAwADAAMABQAGAAcACAAJAAgABwAHAAkA
CAAIAAgABgAGAAQABAAFAAUABgAHAAkACgANAA8AEAAPAA4ADgAPAA8ADwAPAAwACgAJ
AAgABgAGAAYABgAGAAcACAAJAAcABwAGAAQABQACAAEAAQD///7//v/+//z//P/8//z/
/v///wAAAQAAAP7//P/7//7////+////AAD+/wAAAQD+/wEADQAUACMAOQBLAGAAhACq
AMoA5QD/ABABEQEEAe8AywCbAGsARwAnAPv/1/+7/6j/oP+i/6f/qv+u/7f/wv/M/9P/
3P/l/+n/6v/q/+r/8P/z//X/9v/4//b/9f/1//X/9P/1//X/9f/1//n/+f/5//n/+P/4
//j/+P/5//r//P/9//v/+//7//v//f/9//3//f/9//3//f/+//3//P/7//r/+f/6//z/
/v/8//z//f/9//3//P/8//z//v/+///////9//7//v/+/wAAAQABAAEA//////7//f/9
//7///8BAP//////////AAD///7//f8AAAAAAQACAAAAAAD///z//f///wEAAwADAAMA
AgACAAAA///+//3/AAABAAMABAACAAEAAAD//wEAAQABAAEAAAAAAAAAAQABAAAAAAAB
AAIAAQACAAMAAQABAAEAAQABAAIAAgACAAIAAgACAAIAAQABAAEAAQAEAAYABwAIAAcA
BgAFAAQABwAHAAYABgAJAAkACQAJAAgABwAGAAQABQAGAAcABgAFAAQAAwACAAIAAgAC
AAIAAwAEAAUABAADAAMAAgAAAAIAAgACAAIAAAAAAAAAAAACAAIAAgACAAQABAAEAAQA
BAADAAIAAQAEAAQABAAEAAQABAAEAAUABwAHAAcACAAGAAYABQAFAAQABAAEAAUABgAH
AAgACQAIAAgACAAHAAcABwAIAAgACQAJAAkACQAHAAYABgAHAAgACAAJAAoACQAJAAkA
CwALAAoACgALAAsACwALAAoACAAHAAcABgAIAAcABwAHAAcABwAHAAcABAAHAAcABQAF
AAUABQAFAAMAAwACAAIAAwAFAAYABwAGAAUAAwABAAMAAwADAAMAAQAAAAAAAQD/////
/////wAAAQADAAQAAgABAAEAAQACAAIAAgACAAIAAgAAAAAA/v/+//z//P///wAAAQAC
AAEA/v////7//v8BAAQABAAEAAQABAACAAAA/v/8//3//v///wAA/v/+//7//v/8//z/
/P/8////AAABAAIAAQAAAP///v8BAAEAAgAEAAMAAgABAAEAAwADAAMAAwAGAAYABgAG
AAUABAADAAMABgAGAAcACAAGAAYABAAEAAcABwAIAAkADAAMAA4ADwAOAA0ADAAMAA4A
DQAMAAsACQAIAAgACAAIAAgACAAIAAkACQAJAAkABgAFAAMAAAACAAAAAAABAAAA/v/9
//z/+v/6//r/+v/7//3///8BAAAA/v/8//v//P/9//z//f8CAAIA/v/9/wIACQATACIA
MwBHAGEAhgCwAM4A5gAFARsBHgEVAQQB4QCvAHsAVQAtAAEA3f/D/7H/qP+m/6r/rf+y
/7r/wf/K/9T/3//i/+X/5//q/+r/7v/w//H/8v/0//f/9v/1//X/9f/0//b/9//4//n/
+//7//v/+//7//r/+f/4//n/+v/8//3/+v/5//j/9//6//v//P/9//v/+//7//z/+v/6
//r/+v/5//r//P/+//3//P/8//v/+//6//r/+v/8//z//f/9//3//v/+//7//v//////
///9//3//P/7//3//v///wEA//////////8AAP///v/9/wAAAAABAAIAAgACAAEA/v8A
AAEAAgADAAMAAwACAAIAAQABAAEAAQADAAMABAAEAAUABQAFAAUABQAFAAUABQACAAIA
AgADAAMAAgACAAMABQADAAMAAwABAAEAAQABAAEAAgACAAIABAAEAAQABAADAAMAAwAD
AAUABgAGAAYABAAEAAQABAADAAMAAgACAAUABQAFAAUAAwADAAMAAgADAAQABQAEAAEA
AAD///7/AAAAAAAAAAABAAIAAwACAAEAAQAAAP7/AAAAAAAAAAD+//7//v/+/wAAAAAA
AAAA/v/+//7//v/9//3//f/9////AAABAAIAAAAAAAAAAQADAAMAAwAEAAIAAgABAAEA
AAAAAAAAAQACAAMABAAFAAUABAADAAEAAgADAAUABgAFAAUABQAFAAUABAAEAAUABwAG
AAYABgAEAAMAAgADAAQABAAFAAcABwAHAAcABgADAAMABAAEAAUABQAGAAcABQAFAAUA
BQAAAAMAAwABAAIAAwAEAAUAAgABAP///v8BAAMABAAFAAQAAwABAP//AAABAAIAAwAD
AAIAAgADAAEAAQABAAEAAwADAAQABAACAAEAAQABAAQABAAEAAQABAAEAAIAAgAAAAAA
/v/+/wEAAgADAAQAAwAAAAEAAAD+/wMABgAEAAQABAAEAAMAAgABAAAAAQACAAMABAAC
AAIAAgACAAAAAAAAAAAAAQACAAMABAACAAIAAgACAAQABAAEAAQABAAEAAQAAwABAAIA
BAAEAAUABwAIAAkABgAFAAUABAAFAAYACQAKAAoACwALAAoACAAIAAgACAAHAAgADAAN
AAwADQAOAA4AEQATABYAFwAWABYAFQATABIAEQAPAA4AEAAQABAAEAAOAA4ADQANAA8A
DwAPAA8ADAAKAAkABgAFAAUABQAEAAYABgAEAAQAAgACAAEAAQACAAMABQAGAAUABQAE
AAMAAQADAAQABgAKAAkACgAPABUAHAAtAEMAWwB6AKAAxgDgAPcADQEYAREB/gDjAL0A
jQBjAEEAGQDv/83/t/+s/6r/rv+z/7z/wv/H/87/1P/b/+T/6//v//L/9v/6//z/+//7
//z//v/8//3///8BAAIAAgABAAAA//8BAAEAAQABAAIAAgACAAIAAgACAAMAAwAFAAUA
BQAFAAQAAwACAAEA////////AAAAAAAAAAAAAP7//v///wAAAgACAAMAAwACAAAA///+
/wAAAAABAAEAAQACAAIAAgABAAEAAAD//wAAAQABAAEAAAAAAAAAAQAAAAEAAgADAAUA
BQAFAAUABAACAAEAAAACAAQABQAEAAMAAwADAAMABQAFAAQABAADAAMAAwADAAEAAQAC
AAIABQAFAAUABQADAAMAAwADAAQABAAEAAUABQAEAAQABQADAAEAAQABAAIAAwAEAAUA
BAAEAAMAAgACAAIAAgACAAUABQAFAAUAAwAEAAQABAAGAAYABgAGAAUABQAEAAQABwAH
AAcABwAHAAcABwAGAAQABAAEAAIAAwAEAAUABgAFAAQAAwACAAQABAAEAAIABQAHAAgA
CAAGAAYABgAGAAYABgAGAAYABAAEAAQABAAEAAQABAAEAAUABQAFAAUABQAEAAMAAgAF
AAYABwAJAAcABwAHAAgACAAIAAcABwAIAAgACAAJAAcABwAHAAcACgAKAAoACQAHAAcA
CAAIAAkACQAJAAkACwAKAAoACwAJAAgACAAIAAgACQAKAA0ADAAKAAkACQAIAAcABgAE
AAUABQAGAAYABgAFAAUABQAGAAcACAAJAAUABwAGAAMAAwADAAMAAwAEAAUABQAGAAMA
AwACAAEABAAFAAUABQAEAAMAAgABAAEAAAAAAAEAAQABAAEAAQD/////AAAAAAEAAQAC
AAMAAQAAAP///v8AAAAA/v/+/wAAAAD+//7////+//3//P/+//z//v/+/wAA//8AAP7/
/v/+//7///8AAAEAAgAAAP7//P/6//z//P/8//z//P/8//z//P/+//7//v/+/wAAAAAA
AAAA/f/8//v/+v/7//z//f/9//v//P/+//7//P/9//3//f/+////AQACAAEAAAABAAAA
AgADAAMAAgACAAIAAgACAP7//v8BAAEABAAFAAYABgAHAAcACAAHAAoADAANAA0ACwAJ
AAYABAACAAIAAgACAAIAAgABAAEAAQABAAEAAQACAAAA///8//v/+//7//r/+P/4//b/
9v/3//j/+P/5//j/9//3//b/+P/5//n/+f/5//f/9P/0//b/+/8CAAkADwAcAC8AQQBZ
AH4ApADEAOQAAQETARYBEQH+AN8ArQB3AFEALwAFAN3/v/+r/6T/oP+e/6P/qv+0/73/
xv/O/9f/2v/b/9//5P/o/+z/8P/z//L/8v/z//D/7v/v//D/8P/y//P/9P/1//b/9f/0
//P/9f/2//f/+P/2//b/9//3//b/9f/0//P/9v/3//j/+f/4//f/9v/2//j/+P/4//j/
9//4//r//P/7//r/+v/5//r/+v/7//z/+//6//r/+f/3//j/+P/4//n/+//8//3/+//7
//r/+f/6//z//v8BAPz/+//6//n//f/9//3//f////7//v/+//3//v/+//z//v///wAA
AQAAAP///f/8//7///8AAAEA/////wAAAAD//////////wIAAwAEAAUAAwACAAEAAQAD
AAIAAgADAAMAAQABAAEAAAD///7//f/+/wAAAQACAAEAAAD///7///////////8BAAIA
AgACAAAAAAAAAAAABAAFAAUABgAEAAMAAgABAAEAAQABAAAAAgACAAIAAAD///7//f/8
//3//v///wAA///+//3/+v/6//v/+//6//z//P/8//z/+//6//n/+P/5//r/+//8//r/
+v/6//r//f/9//3//f/+//7//v/+//3//P/7//v//P/9//7/AAD+//7//f/9/wAAAAAA
AAEAAQABAAEAAQAAAAAAAAD//wAAAQADAAQAAgABAAAA//8BAAAAAAABAAEAAAAAAAAA
AQABAAEAAwAFAAQABAAFAAMAAQD///z//v///wEAAgAAAP////////7//f/8//v/+///
/wAA///8//v/+v/5//r/+//7//z//P/9//3//f/7//v/+v/5//r/+//8//3//P/6//n/
+f/5//n/+f/5//n/+f/6//r/+v/5//n/+f/8//z//P/8//v/+v/3//b/9//4//f/+P/4
//j/+P/4//b/9P/2//b/+P/7//z/+//6//n/+P/4//j/+P/4//r/+v/6//r/+f/4//f/
9v/4//j/+P/4//b/9v/2//b/9v/2//X/9f/3//r/+//8//z/+//6//n/+v/8//3//v/8
//7//v/+///////+//7///8AAAEAAAD9/////v/+/wAAAgADAAYABwAJAAkACQAKAAoA
CQAIAAcABQAEAAQAAwACAAEAAAABAAEAAgADAAMAAwADAAIA/v/9//r/+f/7//v/+v/6
//n/9v/1//T/9f/1//b/9//1//b/9v/2//X/9f/1//P/+f/4//j/9v/1//j//f8HABQA
JwA7AFUAdgCcAL4A2AD1AA8BFgERAQIB5QC7AIcAWwA3ABEA6f/H/7P/pv+m/6j/p/+q
/7L/uf/C/8z/0//c/+P/5f/k/+b/6v/q/+//8P/y//X/9P/y//P/9P/0//P/8//z//P/
9//3//f/9//3//b/9f/0//X/9v/4//n/+P/3//b/9f/3//f/9//3//j/+f/6//z/+v/6
//r/+v/5//r//P/+//3//P/8//v/+//6//r/+v/7//z//v////7//v/9//z//v//////
/////////v/9//3//v///wEAAQABAAEAAQABAAEAAQABAAMAAgACAAIAAQACAAIAAAAA
AAEAAgADAAUABQAEAAQABAADAAIAAQACAAMABQAGAAYABQAEAAMABQAFAAUABQAEAAQA
BAAFAAQAAgABAAEABAADAAQABQADAAMAAwADAAEAAgACAAIABQAGAAcACAAGAAUABAAD
AAQABgAHAAgABgAGAAYABgAIAAkACQAKAAsACwALAAsACQAJAAkACAAKAAoACgAIAAYA
BgAGAAYABAAEAAQABAAGAAYABgAEAAMAAwACAAAAAwAEAAUABgAFAAQAAwACAAIAAgAC
AAIABAAEAAQABAAEAAMAAgABAAMABAAFAAYABAAEAAQABQAFAAUABQAGAAcACAAIAAkA
CQAIAAcABwAJAAkACQAJAAoACgAKAAkACwALAAwADAANAA0ADQANAAwACgAJAAkACgAK
AAsADAAJAAkACQALAAkACAAIAAkADAANAA4ADgAMAAsACwAKAAwACwALAAsACgAJAAgA
BwAGAAkACQAHAAkACQAJAAkACAAHAAUABAAFAAcACAAJAAcABwAGAAUABQAFAAUABQAH
AAYABgAHAAQAAwACAAEABAAFAAcACAAGAAUABQAFAAQABAAEAAQABQAGAAUABgADAAIA
///+/wEAAgADAAQABAACAAQABAACAAUABgAEAAQABAAEAAIAAgACAAIAAgACAAIAAgAE
AAQABAAEAAMAAgABAAAAAwAEAAUABgADAAIAAQAAAAEAAgADAAQABAAEAAQAAwABAAIA
BAAEAAUABwAIAAkABgAFAAUABAAFAAYACQAKAAoACwALAAoACAAIAAgACAAIAAoADwAR
ABAADwAOAAwADgAPABEAEQATABQAFAATABEADwAMAAoADAAOABAAEgAPAA4ADAALAA0A
DQANAA0ADgAMAAsACAAFAAUABQAEAAYABgAEAAQAAwACAAAA////////AAAAAAIAAwAD
AAMA+//9/wAABAAGAAkADAANABUAHgArAEEAXwCCAKoA0ADuAAkBHwEoASEBDgHxAMUA
kwBvAEsAGwDt/83/tf+m/6b/rP+x/7r/wv/L/9L/1v/Z/+L/7f/v//D/8v/0//T/9//5
//r//P/6//z//f/+//7//////////////////////wEAAgADAAQAAwACAAIAAQADAAMA
AwADAAIAAQAAAP//AQABAAEAAgAEAAQABAAEAAAAAAABAAIAAwAEAAYABwAGAAQAAwAC
AAAAAAABAAEABAAGAAcACAAHAAcABgAFAAcABwAGAAUAAwAEAAUABwAFAAUABQAFAAgA
CQAKAAsACgAIAAcABgAKAAwADQAMAAoACwAMAA0ADQANAAwADAAOAA8AEAARABAADwAP
AA4AEgATABQAFQAUABMAEgARABIAEgASABMAFAAUABUAFwAWABMAEgARABQAFQAWABcA
FgAWABUAFAAUABQAFAAUABYAFwAYABkAFwAWABQAEgATABQAFQAWABYAFQATABIAEwAT
ABMAEwAUABUAFgAWABMAEgARAA4ADwAQABEAEgAQABAAEAAQAA8ADgANAAoACwANAA4A
DgANAAwACwAKAAsADAANAA4ADQAMAAsACgAKAAoACgAKAA0ADQANAA0ADAAMAAwADAAO
AA4ADgAPAA4ADQAMAAwADAAMAAsACwAPABAAEQATABIAEQAQAA8AEgASABIAEQAQAA8A
DwAOABEAEQARABEAEgASABMAFQATABIAEgASABEAEQARABMAEwASABIAEwATABMAEwAS
ABMAEwAUABQAEgARABEAEQATABMAEwATABIAFQAVABMAEQARABEAEQATABMAEgASABAA
EQARABEAEgATABMAEwAQAA8ADgANAA8ADgAOAA8AEAARABIAEwASABEAEQAQABIAEQAR
ABEAEAAQABAAEAASABIAEAAQABAAEAAOAA4ADwAOAA0ADAAOAA4AEgAUABYAEwASABAA
EAAQABAAEwAUABUAFgAUABIAEAAOAA8AEAARABIAFAAUABQAEwARABIAFAAUABcAGQAa
ABsAGQAXABYAFAAWABYAGAAYABgAGQAZABgAGAAYABgAGAAXABgAHAAdABsAGwAbABoA
HQAfACIAIwAjACQAJAAjACIAIQAfAB4AIAAgACAAIAAgACAAHwAfACEAIQAhACEAHgAc
ABsAGAAWABUAFAASABUAFgAVABYAFAAUABMAEwAVABUAFgAWABYAFwAXABcAEwATABIA
EgAYAB8AJAArADkASgBhAIEAqQDQAPQAFAEwAUEBQwE6ASEBAAHPAKMAfwBZAC8ACQDr
/9X/yf/E/8T/yv/V/97/5v/t/+7/8v/3//z/AQAHAAwADgAOABAAEQAQABAAEQAOAA8A
EQATABQAEwATABMAEwAVABUAFQAVABkAGgAbABwAGQAYABgAFwAZABkAGQAZABkAGQAZ
ABkAGwAbABsAHAAcABwAHAAcABkAGAAYABgAGwAcAB4AHwAfAB4AHgAeAB4AHgAfAB8A
IQAiACIAIgAhACEAIAAfACIAIwAjACMAIQAiACMAJQAlACUAJQAlACcAJwAnACcAJQAk
ACQAJAAoACoAKwAqACgAKQAqACsAKwArACoAKgAuAC8AMAAxAC4ALQAtACwALgAvADAA
MQAxAA==
         </WaveFormData>
      </LeadData>
   </Waveform>
</RestingECG>
