# Supplementary material for: Detection of Left Atrial Enlargement Using a Convolutional Neural Network-Enabled Electrocardiogram
Source: Front Cardiovasc Med. 2020 Dec 17;7:609976. doi: 10.3389/fcvm.2020.609976 (PMC7773668; doi:10.3389/fcvm.2020.609976)
Supplement: Supplementary file 1 [file Data_Sheet_1.ZIP › hyp/1802014042_8823_0000001Q.XML]

<?xml version="1.0" encoding="Windows-1252"?>
<!DOCTYPE RestingECG SYSTEM "restecg.dtd">
<RestingECG>
   <PatientDemographics>
      <PatientID>1802014042</PatientID>
      <PatientAge>77</PatientAge>
      <AgeUnits>Years</AgeUnits>
      <Gender>Female</Gender>
      <PatientLastName>huangwanyi</PatientLastName>
   </PatientDemographics>
   <TestDemographics>
      <DataType>Resting</DataType>
      <Site>1</Site>
      <AcquisitionDevice>MAC55</AcquisitionDevice>
      <Status>Unconfirmed</Status>
      <Priority>Normal</Priority>
      <AcquisitionTime>15:23:43</AcquisitionTime>
      <AcquisitionDate>08-06-2015</AcquisitionDate>
      <CartNumber>1</CartNumber>
      <AcquisitionSoftwareVersion>009C</AcquisitionSoftwareVersion>
      <XMLSourceVersion>MAC5000 v1.0</XMLSourceVersion>
   </TestDemographics>
   <RestingECGMeasurements>
      <VentricularRate>77</VentricularRate>
      <AtrialRate>77</AtrialRate>
      <PRInterval>134</PRInterval>
      <QRSDuration>74</QRSDuration>
      <QTInterval>360</QTInterval>
      <QTCorrected>407</QTCorrected>
      <PAxis>69</PAxis>
      <RAxis>14</RAxis>
      <TAxis>47</TAxis>
      <QRSCount>13</QRSCount>
      <QOnset>223</QOnset>
      <QOffset>260</QOffset>
      <POnset>156</POnset>
      <POffset>214</POffset>
      <TOffset>403</TOffset>
      <ECGSampleBase>500</ECGSampleBase>
      <ECGSampleExponent>0</ECGSampleExponent>
   </RestingECGMeasurements>
   <Diagnosis>
      <Modality>Resting</Modality>
         <StatementCount>2</StatementCount>
         <LabelText>12SL ��ϳ���</LabelText>
      <DiagnosisStatement>
         <StmtFlag>ENDSLINE</StmtFlag>
         <StmtText>�������</StmtText>
      </DiagnosisStatement>
      <DiagnosisStatement>
         <StmtFlag>ENDSLINE</StmtFlag>
         <StmtText>���� ECG</StmtText>
      </DiagnosisStatement>
   </Diagnosis>
   <Waveform>
      <WaveformType>Rhythm</WaveformType>
      <WaveformStartTime>0</WaveformStartTime>
      <NumberofLeads>8</NumberofLeads>
      <SampleType>CONTINUOUS_SAMPLES</SampleType>
      <SampleBase>500</SampleBase>
      <SampleExponent>0</SampleExponent>
      <HighPassFilter>16</HighPassFilter>
      <LowPassFilter>150</LowPassFilter>
      <ACFilter>NONE</ACFilter>
      <LeadData>
         <LeadByteCountTotal>10000</LeadByteCountTotal>
         <LeadTimeOffset>0</LeadTimeOffset>
         <LeadSampleCountTotal>5000</LeadSampleCountTotal>
         <LeadAmplitudeUnitsPerBit>4.88</LeadAmplitudeUnitsPerBit>
         <LeadAmplitudeUnits>��V</LeadAmplitudeUnits>
         <LeadHighLimit>2147483647</LeadHighLimit>
         <LeadLowLimit>268435456</LeadLowLimit>
         <LeadID>I</LeadID>
         <LeadOffsetFirstSample>0</LeadOffsetFirstSample>
         <FirstSampleBaseline>0</FirstSampleBaseline>
         <LeadSampleSize>2</LeadSampleSize>
         <LeadOff>FALSE</LeadOff>
         <BaselineSway>FALSE</BaselineSway>
         <ExcessiveACNoise>FALSE</ExcessiveACNoise>
         <MuscleNoise>FALSE</MuscleNoise>
         <LeadDataCRC32>1111731703</LeadDataCRC32>
         <WaveFormData>
AAAAAAAAAAD+//7//v/+//7//v/+//7//v/+//7//v/+//7//v/+/wEAAgADAAQAAgAC
AAIAAgACAAIAAgACAAMABAAFAAYABQAEAAMAAgADAAQABQAGAAYABgAGAAYABAAEAAQA
BAAGAAYABgAGAAgACAAIAAgABgAGAAYABgAEAAQABAAEAAQABAAEAAQABgAGAAYABgAE
AAQABAAEAAUABgAHAAgABgAGAAYABgAFAAUAAwAFAAcABwAHAAcABwAHAAcABgAIAAgA
CAAIAAkACQAJAAkACQAKAAoACgAJAAkACQAJAAcABgAGAAYABQAGAAgACwAKAAkACQAJ
AAwADAAMAAwACQAJAAkACgAKAAwADAANAA8ADwAPAA8ADgAOAA4ADgAPAA4ADQAMAAgA
BgAEAAQABQAFAAUABQABAAAAAAABAAEAAQABAAEAAQABAAEAAQAFAAMA//8CAAcAEAAV
ABgAIAA2AFAAbACJAJgAngCiAKEAngCPAG0APAAdABEACgAHAAUAAAD9////AAD+/wEA
BAADAAMAAwABAAIABAAEAAQABAAFAAUABAAEAAQABAADAAMAAwADAAQABAAEAAQABAAE
AAYABgAGAAYABAAFAAUABAACAAIAAgACAAYABwAIAAkACAAIAAcABAAGAAcACQAKAAgA
CAAHAAcADAAKAAoACgAKAAoACgALAAwADAAMAAwADAAMAAwADgAOAA4ADwAPABIAEgAT
ABMAEgAUABUAFgAWABcAGAAZABsAGwAdAB4AHgAfAB8AHwAdAB0AHgAeACAAIQAhACEA
IgAiACAAIAAhACAAHwAcABoAGgAaABkAGgAZABgAFgATABMAEwASABAAEAAPAA4ADQAM
AAwACwAJAAkACAAGAAcABwAJAAkABwAHAAcABwAGAAYABgAFAAUABQAFAAUABQAFAAQA
BAACAAEAAQACAAMAAwACAAIAAAABAAEA//8BAAEAAQABAAAA///+//3//f/9//3//f8A
AAEAAwAEAAIAAQAAAP//AAABAAIAAwADAAIAAQAAAP//AAABAAIAAwAEAAQAAwABAAEA
AAAAAAMABAAEAAUAAwADAAMAAwAFAAUABQAFAAMABAAEAAQAAgACAAIAAgADAAMAAwAE
AAMAAgABAAAAAgACAAIAAQAAAAAAAQACAAAAAAAAAP7/AAAAAAAAAAD/////////////
///+//7//v/+//7//v/+//7//P/+//7//v/+///////9/////f/9//3//f/9//3//f/8
//r/+v/6//r//f/9//3//f/9//7//v/+//3//f/9//3//f/8//z//P/6//r/+//9////
//8AAAEAAAAAAAAAAAD///////8AAAEABAAFAAcABgAFAAQAAwAEAAQABAAEAAMAAgAB
AAAA/P/6//j/+P/6//n/+P/3//P/8v/y//P/9f/1//X/9f/z//P/8//z//H/8f/1//r/
/f8AAAkAFAAiADoAVABuAIUAlACgAKYAoQCOAG8ARQAcAAkABQACAP3/9//w/+3/7//w
/+7/7//w//H/8//1//P/8v/w//D/8P/w//H/8f/w//D/8v/y//H/8f/v/+//8P/w//L/
8v/y//L/8P/w//D/8P/y//P/8//y//D/8P/w//D/7//v/+//7//w//L/8//y//H/8f/y
//L/9P/0//P/8//0//L/8v/y//L/8v/y//P/9v/2//b/9v/2//b/9v/4//j/+P/5//n/
+v/6//v/+//6//z//f/+//7///8AAAEAAQABAAMABAAEAAUABQAFAAcABwAIAAgACAAJ
AAkACQALAAwACwAMAAwADAAMAAoADAAMAAwACwAIAAcABgAEAAYABwAIAAgABgAGAAUA
BAADAAIAAgABAAMAAwACAAAA/////wEAAQD9//3//f/9//3//v//////////////////
/////v/+/wAA/////wAA//////7//v8AAAEAAQD/////////////////////////////
//////3//f/+//7//v///wAAAQD//////////wQABAAEAAQAAAAAAAAAAAABAAIAAgAB
AAQABQAFAAYABAAEAAMAAwAFAAUABQAFAAUABQAFAAUABQAGAAYABgAGAAYABgAGAAUA
BQAFAAYABgAGAAYABgAEAAQABAADAAIAAgADAAQABgAGAAYABAADAAIAAQAAAAEAAQAB
AAEA//////7//v/+//z//P8CAAEAAAD///7///////3///////////////////////7/
/v/+//7//v8BAAEAAQABAP//AAAAAAAAAgADAAQABQADAAIAAgACAAAAAAABAAMAAwAD
AAQABQAGAAYABgAGAAcABwAHAAgABgAIAAgACQALAAsACwALAA0ADgAPABAADgAMAAoA
CAAGAAQAAgACAAIAAQAAAP///f/8//z//f/9//3//f/9//3//f/9//3///////3//v8D
AAYACwAUAB4ALgBIAGAAdwCQAKIArgCxAKgAlQB5AFAAJwAVABIADQAFAP7/+f/3//b/
+P/7//z//f/9/////f/6//z//P/8//z//f/9//z//P/8//z/+//7//v/+//8//z//P/8
//z//P/8//z//P/8//7///////7//P/8//z//P////////////3//v/+//z//P/9////
AAAAAAAA/////wQAAgACAAIAAAAAAAAAAQACAAIAAgACAAAAAAAAAAIABAAEAAUABQAG
AAYABwAHAAYACAAJAAoADAANAA4ADwANAA0ADwAQABIAEwATABMAFQAVABYAFgAUABUA
FQAVABYAFgAUABQAGAAYABgAFgAUABQAFAATABAADwAOAAwADQANAA0ADAAIAAgABwAG
AAcABgAGAAUABwAHAAYABAACAAEAAgABAAEAAQABAAEAAAAAAAAA//8BAAEAAQABAAMA
AwACAAIAAQD///7//v8BAAEAAAAAAAAAAQABAP////////////8BAAEAAQABAAEAAQAB
AAEAAQABAAIAAgABAAEAAQABAP//////////AgACAAIAAgAAAAAAAAAAAAEAAgACAAEA
AQABAAAAAAD//wAAAAABAAMAAwADAAMAAwADAAMAAwADAAQABAAEAAMAAgABAAAAAAAB
AAIABAAGAAYABgAGAAQABAAEAAMABAAEAAUABgAIAAgACAAGAAYABgAGAAYABwAHAAcA
BwAHAAcABgAGAAgACAAIAAgABgAGAAYABwAFAAUABQAEAAUABgAHAAoABgAIAAUABgAI
AAgACAAIAAcABwAFAAcABwAHAAcABwAIAAkACgAKAAgACAAIAAgACwALAAsACwAJAAoA
CgAKAAsACwALAAsADQAMAAwADAAIAAgACQALAA0ADQAOAA8AEgASABIAEgARABEAEQAS
ABQAFgAWABcAFQAVABUAFQAWABYAFgAWABUAFAATABIAEQAQAA8AEAASABEAEAAPAAsA
CgAKAAsADQANAA0ADQALAAsACwALAAkACQAJAAgACwAWABsAHgAoADQASABmAIcAogC2
AMQAywDKAL8ApQB2AEcALQAiAB0AHQAWAAsABwAIAAgACQAMABEAEQANAA8AEAAPAA4A
DQAMAAsACwAKAAoACwAMAAwADQALAAsADAAMAA4ADgAOAA4ACgAIAAYABAAGAAcABwAG
AAYABgAGAAYABQAFAAUABQAHAAgACAAGAAUABQAGAAYACAAIAAcABwAJAAYABQAEAAYA
BgAGAAcACAAIAAgACAAIAAgACAAKAAoACgALAAsADgAOAA8ADwAPABAAEAAQABIAEwAU
ABUAFQAVABcAGAAcAB0AHQAdAB8AHwAgACAAHgAfAB8AHwAiACIAIAAgACEAIAAfABwA
HQAeAB8AHwAcABsAGgAYABcAFwAXABYAFAAUABMAEgARABAAEAAPAA8ADwAOAAwACwAL
AA0ADQAJAAkACQAJAAgACAAIAAcABwAHAAcABwAIAAkACQAKAAcABQAEAAQABgAHAAcA
CAAIAAkACQAHAAUABQAFAAUABwAHAAcABwAJAAkACQAJAAgABwAHAAYABwAHAAcABwAH
AAcABwAHAAwADAAMAAwACAAIAAgACAAJAAoACgAJAAkACQAIAAgACQAKAAoACwANAA0A
DQANAA0ADQANAA0ADQAOAA4ADgAOAA4ADgAOAAsACwALAAwADQAOAA8AEAAOAA4ADgAN
AAwADAANAA4AEAAQABAADgAOAA4ADgAOAA0ADQANAA0ADwAPAA4ADgAMAA4AEAAOAAoA
CwAMAA0ADgANAA0ACwANAA8ADwAPAA8ADQANAA0ADAANAA4ADwAQAA8ADwAPAA8ADQAO
AA4ADgARABEAEQARABMAEgASABIADgAOAA8AEQARABEAEgATABIAEgASABIAEQARABEA
EgAUABYAFgAXABcAFwAXABcAGAAYABgAGAAVABQAEwASABIAEAAOAA4ADAALAAoACQAJ
AAgACAAJAAsACwALAAsACgAJAAgABwAJAAsADQAMAAsADAAVACQAMAA4AEwAbACNAKQA
rACsAKkApACZAH0AUAApABkAFgARAA0ACAD/////BgAKAAcACAALAAsABwAHAAgACgAK
AAoACgAJAAkACAAIAAYABAABAP///f/9//7//v/8//z//P/8//7//v/+//7//v//////
/v/+//7//v/+/wEAAQABAAEA//8AAAAA/v8AAAEAAwAEAAIAAgABAAEAAgAAAAAAAAAC
AAIAAgADAAIAAgACAAIABAAEAAQABgAEAAQABQAFAAYABgAHAAcACQAMAA4AEAAOAA8A
EAARABEAEQATABQAGAAZABkAGQAYABcAFwAWABcAGQAaABsAGgAaABgAGAAaABoAGgAY
ABYAFgAWABUAFAATABIAEAANAA0ADQAMAAoACgAJAAgACQAIAAgABwAFAAUABAACAP//
//8BAAEAAQABAAEAAQAAAAAAAAD///////////////////7//v/+//3//f/+//3//f/8
//z/+v/7//v/+f/6//v//P/9//v/+//7//v/+v/5//j/9//4//n/+//8//n/+f/5//n/
+v/7//z//f/+//7//v/+//z//P/8//z///8AAAAA/////////v/+//7//v/9//3//v//
/wAAAQD/////////////AAAAAAAAAAAAAAAAAAD9//3//f/+/wAAAAAAAAAA/v/+//7/
/f/+//7///8AAP7//v/+//z//v/+//7//v/9//3//f/9//3//f/8//z//P/8//z//P/8
//z//P/9//3//f/9//z//v/6//r//v/+//3//P/7//r//f/9//v//f/7//v/+//7//z/
/f/+//7//f/8//v/+v/7//v/+//7//v//P/8//z/+//7//v/+//9//z//P/8//r/+v/7
//3//f/9//7///8AAAAAAAAAAP///////wAAAgAEAAQABQADAAMAAwADAAQABAAEAAQA
BQAEAAMAAgD///z/+f/4//j/9//2//X/9P/0//X/9//1//X/9f/1//X/9f/1//X/8f/z
//P/8v/1//r/BQASAB4AMABIAGAAdwCMAJ4AqACnAJ4AiQBlADYAFwAJAAYAAwD7//T/
7f/v//L/8v/v/+7/9f/5//X/8//2//X/9P/z//L/8f/x//D/8P/y//L/8f/x//P/8//0
//T/9P/0//T/9P/2//b/9v/2//X/9f/0//L/8//0//X/9v/1//X/9f/1//X/9v/2//T/
8v/z//X/9v/3//j/+P/5//r/+P/4//j/+P/4//j/+f/6//r/+v/6//z//P/8//7//v/+
///////+//7///////7/AAABAAIABAAFAAYABwAHAAcACQAKAAoACwALAAsADQANAA4A
DgAMAA0ADQANAA4ADgAMAAwAEAAQABAADgAMAAwADAALAAwACwAKAAgABQAFAAUABAAE
AAQAAwACAAEAAAAAAP////////7//P/9//3///////z/+//6//n/+f/6//v/+//5//n/
+f/5//n/+f/4//j/+v/5//n/+v/6//n/9//2//f/+f/6//n/+f/5//n/+f/3//f/9//3
//n/+f/5//n/9//3//j/+P/5//n/+f/5//n/+f/5//n/+//6//n/+P/3//j/+f/6//n/
+v/6//n/+//7//r/+v/5//r/+v/7//v/+//7//v//P/9//7////+//7//f/8//7//v/+
//7/+//7//v//P/8//z//P/8//z//P/8//v/+v/6//v//P/8//z//P/6//z//P/8//z/
/P/7//r/+f/6//v/+//8//z//P/8//z//P/8//z//f/7//v/+//6//r/+v/8//z//P/8
//3//f/7//3/+//7//v/+//9//3//f/8//7//v/+//7//f/9//3//f/9//7//v/+////
///////////+//7//v/6//r/+//9//////8AAAEAAAAAAAAAAAD9//3//f/+////AgAD
AAUABQAFAAUABQAIAAgACAAIAAcABgAFAAQAAQD+//v/+v/8//v/+v/5//f/9v/2//f/
9//3//f/9//1//X/9f/1//P/8//3//r//f8EAA0AFAAiADgAUgBsAIMAlACiAKwAqQCa
AIEAWQAuABMADQAMAAUA///2/+3/7f/y//L/9f/0//P/9f/1//P/8v/y//L/8v/y//X/
9f/0//T/8v/y//H/8f/v/+//8P/w//H/8v/z//T/8//y//H/8P/x//P/9P/0//L/8v/y
//L/8//z//P/8//1//b/9v/0//L/8//1//b/+P/4//f/9//6//j/+P/4//j/+P/4//n/
+v/6//r/+v/4//j/+P/6//r/+v/7//v//v/+/////////wAAAAAAAAIAAwAEAAUABQAF
AAcACAAKAAsACwALAAsACwAMAAwADAANAA0ADQAOAA4ADAAMAAwADAAMAAoADAAMAAwA
CwAKAAkACAAGAAUABQAFAAQABAAEAAMAAgD///7//v/9///////+//z/+//7//3//f/5
//n/+f/5//r/+v/6//n/+P/3//b/9f/3//f/9v/2//b/9f/1//b/9//3//b/9v/4//n/
+f/3//f/9//3//f/9//3//f/9//3//f/9//3//f/9//4//j/+f/5//n/+f/5//n/+f/5
//z//P/8//z/+P/4//j/+P/7//z//P/7//v/+//6//r/+f/6//r/+//9//3//f/9//v/
+//7//v//f/+//7//v/+//7//v/+//v/+//7//z//P/8//z//P/+//7//v/9//z//P/9
//7//P/8//z/+v/6//r/+v/6//v/+//7//v/+f/5//j/+P/6//r/+v/6//z//P/8//3/
+//7//v/+v/8//z//P/+//z/+v/5//n//f/+//z//P/8//z/+//7//n/+//7//v/+//7
//3//f/9//z/+v/6//r/+v/9//3//f/9//v//P/8//z/+//7//v/+//9//z//P/8//n/
+P/4//n/+f/5//r/+//+//7//v/+//z/+//6//r//f8AAAEAAwABAAEAAQABAAIAAgAC
AAIAAQAAAP///v/8//r/+P/4//f/9f/z//H/7//u/+7/7//v/+//7//v//H/8f/x//H/
6f/p/+3/8v/x//T/+/8AAAgAEgAmAEQAYwCAAJgAogCnAKYAmwCHAGIALwALAAQA///5
//b/8f/n/+b/6v/t/+7/7f/r/+v/7f/s/+r/6v/q/+r/7f/t/+z/7P/u/+7/7f/t/+v/
6//s/+z/7v/u/+7/7v/u/+7/7v/u/+//8f/y//L/8P/w//D/8P/v/+//7//v//D/8v/z
//L/8f/x//L/8v/0//b/9//5//n/9v/1//T/9v/2//b/9//4//j/+P/4//j/+P/4//r/
/P/8//3//f/8//z//f/9//7/AAABAAIABAAFAAYABwAFAAUABwAIAAsADQAOAA8ADQAN
AA4ADgAQABEAEQARABQAFAASABIAEwASABEADgAOAA4ADgANAA0ADQANAAwACwALAAsA
CgAIAAgABwAGAAMAAgACAAEAAQABAAAA/v//////AQABAP3//f/9//3//P/8//z/+//5
//n/+f/5//v/+//6//r/+v/5//n/+v/7//v/+v/6//z//f/9//v/+f/5//n/+f/3//f/
9//3//n/+f/5//n/+f/5//r/+v/7//v/+//7//n/+f/5//n/+v/6//r/+v/5//r/+//8
//v//P/8//v//v//////AAAAAAAA/////wEAAQABAAEA/////////////wAAAAAAAAEA
AgADAAQAAQABAAEAAgACAAIAAgACAAIAAgACAAEAAAAAAAEAAgAEAAQABAACAAAAAAAA
AAAAAQABAAEAAQABAAEAAAAAAAIAAgACAAIABAACAAAAAAAAAAAAAQABAP//AQABAAEA
AQABAAEAAQABAAAAAAAAAAAAAAD//////////wEAAgACAAIABQAFAAUABQADAAIAAgAC
AAIAAgADAAUAAwADAAQABQAGAAYABgAGAAcABwAHAAgABgAIAAgACQAKAAsADAANAA0A
DAALAAoACQAIAAcABgAGAAQAAgACAAIAAQAAAP///f/8//z//f/9//3//f/9//3//f/9
//3/AQABAP///v///wYADwAaACYAMgBMAG4AiQCWAJwAnACdAJwAhwBfADIAFQANAAwA
BwD///j/8//1//r//P/7//z////7//X/9//6//z//P/8//z//f/9//z//P/+//7//f/9
//3//f/+//7//v/+//7//v/8//z//P/8//3///8AAAAA///+//3//P////////////3/
/v/+//z//f///wIABAABAAAA/v/9/wEAAAABAAIAAAAAAAAAAQACAAIAAgACAAQABAAE
AAYABgAGAAcABwAKAAoACwALAAwADgAPABAADgAPABAAEQASABMAFgAYABgAGQAZABkA
GQAZABoAGgAaABsAGwAbABoAGgAYABgAHAAcABwAGgAYABgAGAAXABQAEwASABAAEQAR
ABEAEAAMAAwACwAKAAkACAAIAAcABQAFAAQAAgD/////AQABAAAAAQACAAMAAAAAAAAA
///////////////////+//7//v/9//3//v///////v/+//3//f/8//n//P/9//7////+
//3//P/7//n/+f/5//n//P/9////AAD+//3//P/7//v/+//7//v/AAAAAAAAAAD+//7/
/v/+////AAAAAP////////7//v8BAAIAAgADAAEAAQABAAEAAwADAAMAAwACAAIAAQAA
AAIAAgACAAIAAQABAAEAAgAAAAAAAAAAAAIAAgACAAEAAAAAAAEAAgABAAAA///8//3/
/v///wAA/////////////////v/+//z//P/8//z//P/8//z//f////7//v/+//7//v/9
//3/+//9/////////////v/9//z/+v/7//z//f/+/////////////f/+//7//v8BAAEA
AQABAAAA/v/9//z//P/8//3/////////AAABAAAAAAAAAAAAAQABAAEAAgACAAQABAAF
AAUABQAFAAUABgAGAAYABgADAAIAAQAAAP7//P/6//r/+v/5//j/9//3//b/9v/3//X/
9f/1//X/8//z//P/8//5//X/7//0//v//v8FAAwAFgAkAD4AXAB5AJAAngCoAK0ApgCP
AHUATAAfAAkACAAHAAEA+P/v/+v/7v/y//X/9P/3//n/9f/z//L/8v/y//L/8v/1//X/
9P/0//L/8v/x//H/8//z//T/9P/z//L/8f/w//P/9P/1//b/9P/1//X/9P/0//T/9P/0
//f/9//3//f/9v/2//X/8v/0//X/9//4//r/+v/5//n/+v/4//j/+P/5//r/+//9//z/
/P/8//z/+v/6//r//P/8//z//f/9/wAAAAABAAEAAgAEAAUABgADAAMAAwADAAYABwAK
AAwADgAPAA8ADwANAA0ADgAOAA4ADwAPAA8AEAAQAA4ADgAOAA4ADgAMAAwADAAMAAsA
CgAJAAgABgAHAAcABwAGAAIAAgABAAAA///+//7//f///////v/8//r/+f/6//n/+f/5
//n/+f/4//j/+P/3//X/9f/1//X/9//3//b/9v/0//P/8//0//X/9f/0//T/9v/3//f/
9f/1//X/9f/1//f/9//3//f/9v/1//T/8//z//P/9P/0//P/8//z//P/8//z//P/8//2
//b/9v/2//T/9P/0//T/9//4//j/9//3//f/9v/2//X/9v/2//f/+f/5//n/+f/5//n/
+f/5//n/+v/6//r/+v/6//r/+v/5//n/+f/6//r/+v/6//r/+P/4//j/9//4//j/+f/6
//j/+P/4//b/9P/0//T/9P/2//f/+P/5//j/9//1//T/9v/2//b/9v/2//b/9v/3//P/
9f/2//b/9v/2//b/9f/1//P/9f/3//f/9//3//X/9f/1//T/9v/2//b/9v/5//n/+f/5
//n/+v/6//r/+//7//v/+//5//j/+P/4//b/9v/3//n/+f/5//r/+//6//r/+v/6//r/
+//8//7//P/+//7////9//3//f/9////AAABAAIA///+//3//P/6//j/9v/2//b/9f/0
//P/7//u/+7/7//x//H/8f/x/+//7//v/+//8f/z//H/9P/1//r/AQAMABgAKgBCAFoA
cwCKAJ4ApgClAJgAgwBhADQAFQAJAAQAAQD9//T/6//p/+7/8P/x//L/8f/x/+//7f/w
/+7/7v/u/+7/8f/x//D/8P/u/+7/7f/t/+7/7//x//L/8v/y//L/8v/w//D/8P/w//L/
8//z//L/8P/w//D/8P/z//P/8//z//P/9P/0//L/8P/x//P/9P/2//b/9f/1//b/9P/0
//T/9v/2//b/9//4//j/+P/4//f/9v/1//b/+f/6//z//f/9//z//P/7//r//P/9//7/
//8BAAMABQADAAMABQAGAAgACQAJAAkACQAJAAoACgAKAAsACwALAAwADAAKAAoACgAK
AAoACAAJAAoACwALAAgABwAGAAQABQAFAAUABAAAAAAA///+//3//P/8//v//f/9//z/
+v/3//f/+f/5//f/9//3//f/9v/2//b/9f/z//P/8//z//X/9f/0//T/9P/z//P/9P/1
//X/9P/0//T/9f/1//P/8//z//P/8//1//X/9f/1//X/9f/1//X/8//z//T/9P/z//P/
8//z//P/8//z//P/9v/2//b/9v/0//T/9P/0//P/9P/0//P/9f/1//T/9P/1//b/9v/3
//X/9f/1//X/9f/1//X/9f/3//j/+P/4//b/9v/2//b/9f/1//X/9v/3//j/+f/6//n/
+P/3//X/9v/2//f/+P/4//j/+P/2//b/9v/2//b/9//3//f/9//3//f/9v/2//T/9P/0
//T/9v/2//b/9//2//X/9P/y//b/+v/8//n/+P/3//b/9f/1//P/9f/3//f/9//3//f/
9//3//b/+P/4//j/+P/3//f/9//3//X/9v/2//b/+P/5//r/+//5//j/+P/4//j/+P/5
//v/+f/5//r/+//8//z//P/8//3//f/9//7//P/+//7///8BAAEAAQABAAIAAgACAAIA
AQAAAP///v/8//r/+P/4//j/9//2//X/8//y//L/8//z//P/8//z//P/8//z//P/9//z
//H/8P/x//T/+f8EAAwAFgAqAEgAZwCAAJIAoACpALAAqQCTAG4APQAXAAoABwD///z/
9f/t/+7/9P/z//T/8//v/+v/7//0//L/8v/y//L/8//z//L/8v/0//T/8//z//X/9f/2
//b/9P/0//T/9P/2//b/9v/2//b/9//3//b/9v/2//b/9v/3//f/9//3//X/9v/2//T/
9f/3//r//P/8//z/+//7//z/+v/6//r//P/8//z//f/8//z//P/8//7//v/+/wAA/v/+
//////8AAAAAAQABAAQABgAHAAgABgAHAAgACQAKAAsADgAQABAAEQARABEAEQARABIA
EgATABUAFgAXABYAFgAUABQAGAAYABgAFgAVABQAEwARABEAEQARABAADwAPAA8ADgAK
AAoACQAIAAkACAAIAAcABwAHAAYABAABAAEAAwADAP//////////AAAAAAAA////////
//////3//f/8//z//v/9//3//v8BAAEAAAAAAP/////+//v//P/9//7////9//3//f/9
/////////////f/9//7//v/9//3//f/9//7///8AAAEAAQAAAP///v/9//7///8AAAEA
AgACAAEA//////7//v8BAAIAAgADAAUABQAFAAUAAwADAAMAAwADAAQABAAEAAYABgAG
AAYABQAFAAUABgAGAAYABgAGAAgACAAIAAcABAAEAAUABgAGAAYABgAEAAUABgAHAAgA
BwAHAAcABwAFAAUABAAEAAYACAAIAAcABgAFAAQABgAHAAYACQAHAAcABwAHAAcABwAH
AAYACAAIAAgACAAHAAcABwAHAAcACAAIAAgACQAJAAkACQAJAAgACAAIAAYABgAHAAkA
CQAJAAoACwAMAAwADAAMAAsACwALAAwACgAMAAwADQANAA0ADQANAA4ADgAOAA4ADQAM
AAsACgAKAAgABgAGAAYABQAEAAMAAwACAAIAAwACAAEAAAD//wEAAQABAAEABQAFAAMA
AAAFAA4AFQAcACYANgBQAHIAjwCeAKQAogChAKAAjQBlADgAGQANAAwACwADAPz/+f/9
/wAAAgABAAAA/f///wMABQACAAQABAAEAAQABAADAAEAAAADAAQABAAFAAMAAwAEAAQA
AgACAAIAAgADAAQABQAGAAQABQAFAAQABQAGAAcACAAJAAkACQAJAAgACAAHAAQABQAH
AAoADAALAAoACAAHAAwACgAKAAoACgAKAAoACwAMAAwADAAMAA4ADgAOABAAEAAQABEA
EQASABIAEwATABQAFgAXABgAGAAZABoAGwAdAB0AHwAgACAAIQAhACEAIwAjACQAJAAk
ACUAJQAlACQAJAAiACIAJgAmACYAJAAiACIAIgAhACAAHwAeABwAGQAZABkAGAAaABYA
FQAWAA==
         </WaveFormData>
      </LeadData>
      <LeadData>
         <LeadByteCountTotal>10000</LeadByteCountTotal>
         <LeadTimeOffset>0</LeadTimeOffset>
         <LeadSampleCountTotal>5000</LeadSampleCountTotal>
         <LeadAmplitudeUnitsPerBit>4.88</LeadAmplitudeUnitsPerBit>
         <LeadAmplitudeUnits>��V</LeadAmplitudeUnits>
         <LeadHighLimit>2147483647</LeadHighLimit>
         <LeadLowLimit>268435456</LeadLowLimit>
         <LeadID>II</LeadID>
         <LeadOffsetFirstSample>0</LeadOffsetFirstSample>
         <FirstSampleBaseline>0</FirstSampleBaseline>
         <LeadSampleSize>2</LeadSampleSize>
         <LeadOff>FALSE</LeadOff>
         <BaselineSway>FALSE</BaselineSway>
         <ExcessiveACNoise>FALSE</ExcessiveACNoise>
         <MuscleNoise>FALSE</MuscleNoise>
         <LeadDataCRC32>2880122213</LeadDataCRC32>
         <WaveFormData>
EgASABIAEgAQABAAEAAQABIAEgASABIAEwAUABUAFgAVABQAEwASABYAGAAaABwAGQAY
ABcAFgAYABgAGAAYABkAGgAbABwAHgAeAB4AHgAdABwAGwAaABoAGgAaABoAGgAaABoA
GgAcABwAHAAcAB0AHgAfACAAHQAcABsAGgAaABoAGgAaABoAGgAaABoAHAAcABwAHAAa
ABoAGgAaABgAGAAYABgAGgAaABoAGgAZABkAGQAZABsAGwAbABsAGQAZABkAGQAbABwA
HAAcABsAGwAdAB0AHQAdAB8AHwAjACQAJQAlACUAJAAlACQAJQAmACcAKwAtAC0ALQAt
AC8AMAAwADEALwAwADAAMgA0ADUANgAzADIAMQAwAC8AMAAyADIAMgAzADMALwAtACsA
JQAgAB4AHQAbABkAFwAUABIAEQARABEAEAAQABAAEQASABMAFAATABUAFwAXABoAHwAm
ACwAPwBXAG4AgQCTAJIAhAB0AF8AUABOAFMAUABFADUAIAANAAIAAgAHAAsABwD///7/
BgAHAAsADQAMAAgACAAIAAcABwAJAAoACwAMAAsACgAJAAgABgAGAAYABwAIAAoACwAM
AAoACwALAAsADAANAA0ACwANAA0ADQANAAsACwALAAwADgAOAA8ADwARABMAEwATABAA
DwAOAA0AEAARABIAEwATABQAFAAUABMAEwATABQAGAAYABgAGgAaABkAGAAXABsAGwAb
AB0AHgAeACAAIQAgACEAIwAkACcAKQAqACsAKgArACsALQArACsALAAsAC4ALwAvAC8A
LQAtAC0ALAArACoAKQAnACcAJwAmACUAJQAjACEAIAAeAB0AHQAbABwAGwAaABkAGAAX
ABcAFgAUABMAEgAQABEAEQAQAA4ADgANAA0ADQANAA0ACwALAAkACAAIAAoACAAHAAYA
BQADAAMABAAFAAcACAAJAAkABgAFAAUABAAGAAcACQAHAAUABQAFAAUAAwADAAMABQAI
AAkACQAJAAkACgAKAAkACQAJAAkACwAMAAsACQAGAAYABwAIAAoACQAJAAkACwAKAAsA
CwAKAAwADAAKAAoACgALAAsACwANAA0ACwALAAwADAAMAAwADQANAAwACgAJAAkACgAL
AAkACQAIAAYABgAFAAYACQAHAAcABgAFAAcABwAGAAQABAAEAAQAAwAFAAUABQAFAAQA
AwACAAEAAQAAAAAAAgAEAAIAAAAAAAAAAAAAAP///////////f/9//3//f/9//3//f/9
//3//v/+//7//////wEAAQABAAEAAwADAAUABgAHAAcABgAGAAgACAAIAAgACAALAA0A
DQANAA0ADQAOAA4ADwANAA4ADgAQAA8ADwAPAAsACwALAAsACwAMAA4ADgAOAAoACQAE
AAEAAQD9//r/+v/6//f/9P/x/+3/7P/s/+3/7f/s/+z/7P/s/+z/7P/s/+v/7f/v//f/
/P8DABIAIgAxAEMAWABrAHcAdABmAFgATQBAADYAMQAmABMAAQDy/+n/6v/u/+3/6f/l
/+X/5v/o/+f/5//l/+T/5P/i/+L/4f/h/+L/4v/i/+L/4v/i/+L/4v/i/+L/4v/j/+P/
5P/k/+T/5P/l/+X/5f/m/+f/5//l/+X/5f/l/+X/5f/l/+X/5v/n/+j/6v/r/+n/6//r
/+v/6//r/+v/6//r/+v/6//r/+v/7P/s/+z/7//v/+//8P/y//L/8v/0//X/9f/1//X/
+f/5//n/+//6//r//P/9//7///8BAAIAAQADAAQABQAGAAcABwAJAAkACQAKAAoADAAN
AA0ADQAPAA8ADwAOAA4ADgAOAA0ADQANAAwACwALAAkABwAGAAcABwAIAAcABgAFAAQA
AwAAAP/////+//3//f/9//z//f/9//z/+v/4//f/9//3//j/+f/4//n/+f/4//j/+v/5
//n/+f/5//f/9//4//n/9//4//n/+f/6//n/+f/4//r/+//9//v//f/9//3//f/7//v/
+//9//3//f/8//v//f/+//7//f/9//3//f///wEAAQAAAP7/////////AAD///////8B
AAIAAwADAAIAAgACAAAAAAACAAMAAwADAAMAAwABAAEAAgACAAIAAgAEAAUABQAEAAIA
AQABAAEAAgADAAMAAgABAP////8BAAEAAQAAAP////////7//P/6//r/+v/5//n/+f/5
//n/+f/5//n/+f/5//j/9v/6//n/+P/3//b/9//3//f/9//3//f/9//3//f/9//3//f/
9f/2//b/9v/5//n/+//7//z//f8AAAEAAwAEAAUABQAGAAYACAAIAAYABgAGAAkACwAL
AAsACwAJAAoACgALAAsADAAMAA4ADQANAA0ACQAJAAkACQAJAAwADgAOAA4ACgAJAAQA
AQABAP3/+v/6//r/9//0//H/7f/s/+z/7f/v/+7/7v/u/+z/7P/s/+z/8f/v/+3/8f/4
/wEACgAYACcAOQBMAF8AcwB+AHoAbgBhAFIARAA9ADoALwAfAAwA+//w//D/9//3//P/
7//w//D/8f/x/+//7v/q/+z/7P/r/+v/6v/q/+r/6v/q/+r/6v/q/+r/6v/q/+v/6//s
/+z/7P/s/+3/7f/t/+7/7//v/+3/7f/t/+3/7f/u/+//8P/y//D/8P/x//H/8f/z//P/
8//z//P/8//z//f/9//3//f/9f/2//b/9v/5//n/+f/6//r/+v/6//z///////////8B
AAEAAQADAAQABAAGAAcACAAJAAsADAALAA0ADgAPABAAEQARABMAFQAVABYAFgAWABcA
FwAXABUAFQAVABQAFgAWABYAFQATABMAEgARABEADwANAAwADgANAA0ACwAJAAcABQAD
AAQAAwADAAIAAQABAAEAAAD//////v/8//7//f/9//3/+//7//n/+f/7//r/+v/8//v/
+//7//v/+P/3//f/9//5//r/+//7//z/+//7//r/+v/7//3/+//9//3//f/9//v/+//7
//3///////7//f/9//7//v/9//3//f/9////AgABAP///P/9//3//f/+/wEAAQABAAMA
AwADAAIAAAACAAIAAAAAAAIAAwADAAMAAwADAAEAAQAEAAQABAAEAAMAAwACAAAAAQAB
AAIAAwAEAAUABQAEAAUAAwADAAUABAAFAAUABQAHAAcABgAEAAUABgAHAAcABwAHAAcA
BwAHAAcABwAHAAcABgAGAAgACAAGAAUABQAFAAUAAwABAAIABAAFAAgABAAEAAQABgAI
AAgACAAIAAUABQAFAAUABQAFAAUABQAHAAcABwAHAAcACAAIAAgACQAJAAsACwANAA0A
DwAPABEAEgATABMAFQAWABkAGgAXABYAFQAXABsAGwAbABsAHgAgACEAIwAjACQAJAAm
ACgAKQAqACcAJgAlACQAIwAmACgAKAAoACYAJQAgAB0AHgAbABkAGgAXABMADwALAAoA
CgALAA0ADQAMAAwADAALAAoACQAIAAkACwAPAA8AFAAfACYALgA7AEsAXABxAIUAlACW
AIwAfQBwAGoAXwBYAFMARwAyAB0ADgAKAA8AEQAPAA0ADAAMABEADwALAAoACAAKAAoA
CQAJAAkACgALAAwACwAKAAkACAAGAAYABgAHAAoADAANAA4ADQANAAwACwAKAAsACwAJ
AAwADQAOAA8ADgANAAwADAAOAA4ADwAPAA0ADwAPAA8ADwAPAA8ADwATABMAEwATABMA
FAAUABQAEwATABMAFAAWABYAFgAYABoAGwAcAB0AHgAdABwAHQAgACAAIgAjACQAJQAn
ACgAKwAtAC4ALwAyADMAMwA1ADIAMQAxADAAMAAxADEAMQAyADMANAA0ADIAMgAyADEA
MwAzADIAMQAzADEALwAuACwAKwArACkAKAAnACYAJQAjACEAIAAeAB4AHwAgACAAHQAd
ABwAGgAbABsAHAAdABoAGQAWABUAFwAWABYAGAAZABkAGQAZABcAFwAYABkAGQAaABsA
GwAaABkAGQAYABgAGQAbABkAFwAXABcAFwAYABkAGgAdAB4AHQAbABkAGwAcABwAGwAb
ABsAGwAdAB8AHwAeABwAHQAdAB0AHgAhACEAIQAjACIAIQAfABwAHwAgAB8AIAAiACMA
IwAjACIAIQAeAB0AHwAgACEAIgAkACUAJQAkACAAHwAfAB8AIgAjACMAIgAjACEAIQAj
ACEAIQAgAB8AIAAhACEAIAAgACAAIAAfACEAIQAhACEAHwAfAB8AHwAfACAAIAAeABoA
HQAeAB8AIAAcABsAGgAZABoAGwAcAB0AGwAbABsAGwAcAB4AHwAgAB8AHwAhACEAHwAf
ACEAIQAjACQAJQAlACgAKAAqACoAKgAqACoALQAuAC0ALAArAC4AMAAxADMAMQAyADIA
NAA3ADcANwAzADEAMQAxADEAMgA0ADQANAAyADEALAApACsAJwAkACQAHwAbABcAEwAT
ABIAEgATABUAFAAUABQAEwASABEAEAARABMAFQAVABgAHQAoADoASwBbAGoAfQCLAI4A
hgB8AGkAWABUAFcAVABHADMAIAAPAAYABgAJAAkACQAHAAgACgANAAkACQAKAAoADAAM
AAsACwAMAAwADAAMAAsACgAJAAgACgAKAAoACwALAAwADAAMAAoACwALAAsADQAPABAA
DwAQAA8ADgANAA8ADwAPABAAEAAQABEAEQARABMAEwATABMAEwATABMAFAATABIAEQAT
ABQAFAAUABUAFQAVABYAFgAWABYAGAAZABkAGQAZABsAGwAbAB0AIQAiACUAJwAnACcA
KAAoACkAKwAsAC0ALAAtAC0ALwAxADEAMgAyADAAMQAxADEAMQAxADEAMAAwADAAMAAv
AC0ALQAsACsAKwApACcAJgAkACMAIwAhACIAIQAgAB8AHAAbABsAGgAYABcAFgAUABUA
FQAUABIAEgARABEAEQAPAA8ADQANAA0ADAAMAA4ADQANAA0ADQAMAAsACwALAAkACgAL
AAsACgAJAAkACAAIAAkACwAJAAkACQAJAAkABwAHAAcACQALAAsACgAJAAkACgAKAAkA
CQAJAAkACwAPAA8ADgAMAAsACwALAAwADQANAA0ADwAPAA8ADgAMAA4ADgAMAAwADgAP
AA8ADwAPAA8ADQANAA4ADgAOAA4ADgAPAA8ADgAMAAsACwALAAwADQANAAwACwAJAAkA
CwAKAAsACwALAAkACQAIAAYABQAGAAcABwAHAAcABwAHAAUABQAFAAUABwAGAAYACAAI
AAYABQAFAAcABwAFAAMABQACAAIABAAEAAMAAgABAAAAAQABAAEAAQD//////////wEA
AQABAAEAAAAAAP///v//////AQABAAMAAwAFAAUABgAGAAYABQAHAAgACwAMAAsACgAJ
AAsADQANAA0ADQANAA4ADgAPAA0ADgAOABAAEQARABEADQANAA0ADQANAA4AEAAQABAA
EAAPAAoABwAGAAEA/f/8//r/9//0//H/8P/w//H/8//y//D/7//u//D/8P/w//D/7f/v
/+//8//4////DAAeAC8AQQBSAGcAdwB8AHYAaABbAE4ARAA9ADYAKQAVAAQA8f/u//T/
9//x/+//7f/o/+j/7f/x/+//6v/q/+j/6P/n/+f/5P/k/+T/5P/i/+L/4v/i/+T/5P/k
/+X/5f/m/+b/5v/m/+f/5//n/+b/5//n/+X/6f/p/+n/6f/p/+n/6f/q/+r/6v/r/+v/
6f/r/+v/6//t/+3/7f/t/+//7//v/+//8f/y//L/8v/z//P/8//0//b/9v/2//j/+f/5
//n/+f/7//v/+//9//z//P/+////AgADAAUABgAHAAkACgALAAwADQANAA8ADwAPABAA
EAAQABEAEQARAA8ADwAPAA4AEAAQABAADwANAA0ADAALAAsACQAHAAYABgAFAAUAAwAC
AAEAAAD///7//f/9//z/+f/5//n/+P/3//f/9v/0//T/8//z//P/9f/1//P/8//z//L/
8v/0//T/8//y//H/8f/x//L/8//x//L/8//z//T/8//z//L/8P/x//P/8f/x//H/8f/x
//P/8//z//X/9v/1//P/8f/z//T/9P/z//P/8//z//X/+P/3//X/8v/0//X/9v/4//j/
9//2//f/+P/5//n/+P/4//j/9v/2//j/+f/5//n/+//7//n/+f/4//j/+P/4//j/+f/5
//j/9v/1//X/9f/2//f/9//2//f/9f/1//f/9//3//b/9f/z//P/8v/w//D/8v/0//X/
8//z//P/8//z//P/8//z//P/8v/y//T/9P/y//H/8f/1//X/8//x//H/8P/y//L/8v/y
//H/8f/x//H/8f/x//H/8f/x//H/8f/x//P/9P/0//T/9f/1//f/9//3//f/+f/5//v/
/P/9//3//v/+/wAAAAD+//7//v8BAAMAAwADAAMAAQACAAIAAwACAAIAAQACAAMAAwAD
AP////////////8CAAQABAAEAAAA///6//f/9//z//D/8P/v/+3/6//p/+X/5P/k/+X/
5f/k/+T/5P/m/+b/5v/m/+P/4//n/+3/9P/9/woAGAApADsATgBlAHMAdABoAFwAUQBE
ADgANQAwAB8ADQD6/+3/8P/0/+//6f/p/+n/6P/o/+n/6f/l/+L/4v/g/+D/3//f/+D/
4P/g/+D/3v/e/97/3v/c/9z/3P/d/9//4P/g/+D/3v/f/9//3//h/+P/5P/j/+T/4//i
/+H/4f/h/+H/4v/k/+T/5f/l/+P/5f/l/+X/5//n/+f/5//p/+n/6f/p/+n/6v/q/+r/
6//r/+v/7P/s/+z/7P/u/+//7//v/+//8//z//P/9f/0//T/9v/3//r/+//9//7///8B
AAIAAwACAAMAAwAFAAcABwAIAAgACAAJAAkACQAJAAkACQAIAAgACAAIAAcABwAHAAYA
BQAFAAMAAQAAAAAA//////3//P/7//r/+f/2//X/9f/0//P/8//z//L/8f/x//D/7v/u
/+3/7f/t/+//7//t/+3/7f/s/+z/7v/t/+3/7f/t/+z/6//r/+v/6//s/+3/7f/u/+3/
7f/s/+r/6//t/+v/6//r/+v/6//t/+3/7f/v//D/7//t/+v/7f/u/+7/7f/v/+//7//x
//X/9f/0//L/8f/x//H/8v/x//H/8f/z//P/8//y//D/8f/y//H/8v/y//P/8//z//X/
9f/z//P/9P/0//T/9P/2//f/9//2//L/8f/x//H/8v/z//P/8v/0//P/9P/3//X/9f/0
//P/8//z//L/8P/u/+7/7v/t/+7/7//w//H/8//z//P/8//z//L/8v/0//T/8v/x//H/
8v/x/+7/6//u//D/8f/0//L/8P/w//H/8f/y//L/8v/y//L/8f/x//H/8f/x//H/8f/x
//L/8//0//X/9P/0//P/8v/1//X/9//3//f/9//5//n/+v/6//r/+f/8//z//v/+//z/
/P/8////AgADAAQABQAFAAYABgAHAAYABgAFAAYACgALAAwACQAHAAcABwAHAAgACgAK
AAoACQAJAAUAAwACAP3/+f/4//j/9f/y/+//7P/q/+n/6f/r/+r/6v/q/+r/6v/q/+r/
5f/l/+f/7f/w//P//v8IABMAJQA6AEsAWwBqAHAAagBZAEYAOgA3ADYALwAfABAA/f/o
/+L/5//p/+f/5f/i/+D/4f/j/+X/5P/k/+T/5P/j/+P/4P/g/+D/4P/j/+T/5f/m/+b/
5v/m/+f/5v/m/+X/5P/l/+f/6P/p/+r/6//r/+n/6v/p/+j/5//p/+n/6f/q/+r/6v/r
/+v/6f/r/+v/6//t/+3/7f/t/+z/6//q/+n/6//s/+z/7P/r/+v/6//s/+//8P/x//T/
9f/1//X/9f/1//X/9f/3//r/+v/8//3//v///wEAAgACAAMAAwADAAUABwAIAAsACQAJ
AAoACgALAA0ADgAPAA0ADQANAAwACgAKAAoACQAKAAsACwALAAsACQAHAAYACAAHAAcA
BQABAP///f/7//z/+//7//r/+f/5//n/+P/3//f/9v/0//L/8f/x//H/8f/x/+//7//v
/+7/7v/w//P/8//z//P/7f/r/+r/6f/r/+7/8f/z//H/7//u/+z/7P/t/+//7f/t/+3/
7f/t/+//7//v//H/8//z//L/8f/v//D/8P/v/+//7//v//H/9//3//b/9P/x//H/8f/y
//X/9f/1//f/+f/7//z//P/5//j/9f/0//f/+f/6//v/+//7//n/+f/6//r/+v/6//7/
//////7/+v/5//n/+f/8//3//f/8//r/9//2//f/+v/7//v/+//+///////+//n/+P/3
//X/9v/3//j/+f/5//n/+f/5//n/+P/4//r/+v/0//f/+P/5//r/+f/5//n/+f/5//n/
+f/5//n/+f/5//n/+v/8//3//v/8//v//P/7//z//f8AAAEAAwAEAAUABQAIAAgACgAK
AAkACAAHAAkADQANAA0ADQAOABAAEQATABMAFAAUABYAGQAZABkAFQATABMAEwATABMA
FAATABIAEgARAAwACQAKAAcABQAGAAMA///7//f/9//2//b/9//1//T/9P/0//T/9P/0
//T/+f/9//v/+//8/wMADgAcAC0AQQBUAGsAewB4AGgAWABLAEAAOgAzACwAIQARAAQA
9//q/+j/6f/r/+3/6//o/+j/7//z//P/8v/y//L/8v/x//H/7//u/+3/7P/s/+z/7P/s
/+3/7v/v//H/7//w//D/8P/w//H/8f/x//P/9f/2//X/9v/1//T/8//x//H/8f/y//P/
9P/2//f/+f/7//v/+//4//f/9v/1//r/+//8//3//f/+//7//v/9//3//f/+/wAAAAAA
AAIAAwADAAMAAwAFAAUABQAHAAgACAAKAAsADAANAA8AEAARABMAFAAVABQAFQAVABcA
GAAZABsAHAAbABsAGgAZABcAFwAXABYAFwAYABkAGQAbABsAGgAZABYAEwAQAA4ADgAN
AA0ACwAMAAsACgAJAAcABQAEAAIAAQABAAEAAAD//////v/8//7//f/9//3//f/9//v/
+//7//r/+v/8//z/+//6//n/+P/3//f/9//5//r/+//7//n/9//2//T/9v/3//n/9//1
//X/9f/1//X/9f/1//f/+//7//r/+f/4//j/9//1//X/9f/1//f/+//7//r/+P/4//n/
+v/8//3//f/9/////f/9//z/+v/9//7//f/+///////+//3/AQABAP/////+//7//v/+
//7///////7//f/9//7////9//3//P/6//r/+f/6//3//P/9//3//f/7//v/+v/4//n/
+v/7//v/+f/5//n/+f/5//n/+f/5//f/9v/2//j/+v/4//f/9//5//j/+P/4//j/+P/3
//f/9//3//X/9f/1//X/9f/1//X/9f/1//b/9v/2//f/9//5//n/9//3//n/+f/9//7/
//////7//v8AAAAAAgACAAIABQAHAAcABwAHAAYABgAFAAUABwAIAAgACgAJAAkACQAF
AAcABwAHAAcACAAKAAoACgAKAAkABAABAP//+//4//j/9v/z//D/7f/r/+r/6v/r/+n/
6P/o/+j/5v/m/+b/5v/p/+f/4//p//L/9//+/woAGQArAEAAUwBnAHAAbABeAE8AQgA4
ADMAMgAjAA8AAADv/+b/5v/p/+f/4//h/+L/5P/l/+f/4//g/97/4P/g/9//3//e/97/
3v/e/97/3v/e/97/3P/c/9z/3f/b/9z/3P/c/93/3//g/+H/4P/h/+H/3//f/9//3//f
/+H/4f/h/+L/4P/g/+H/4f/h/+P/4//j/+X/5f/l/+X/5//n/+f/5//n/+j/6P/o/+v/
6//r/+z/7f/s/+v/7P/t/+3/7f/t//H/8f/x//P/8v/y//T/9f/1//X/9v/2//n/+//8
//3/AAABAAEAAwABAAEAAgACAAIAAwADAAMAAwADAAMAAgACAAIAAgABAP/////+//3/
/f/7//n/+P/6//n/+f/3//T/8//y//H/8P/v/+//7v/r/+v/6//q/+n/6f/o/+b/6P/n
/+f/5//l/+X/4//j/+P/4v/i/+T/4//j/+P/4//i/+H/4f/h/+H/4v/j/+P/5P/j/+P/
4v/i/+P/5f/j/+P/4//j/+P/4f/h/+H/4//j/+P/4v/h/+H/4v/i/+H/4//j/+P/5f/n
/+f/5v/k/+P/4//j/+T/5//n/+f/6f/o/+n/6f/o/+j/6P/m/+b/6P/p/+n/6f/p/+n/
5//n/+j/6P/o/+j/6P/p/+n/6P/o/+f/5//n/+j/6f/p/+j/5//l/+X/5//m/+f/5//n
/+n/6f/o/+b/5P/k/+T/4//k/+X/5v/n/+X/5f/l/+X/4//i/+L/5P/m/+T/4//j/+P/
4//k/+b/5v/m/+b/4//j/+P/4//j/+P/4//j/+H/4f/h/+H/4//k/+T/5P/l/+X/5//n
/+n/6f/r/+v/7f/u/+//7//w//D/8v/y//L/8v/y//X/9//3//f/9//2//b/9f/1//X/
9v/2//j/9//3//f/8//z//P/8//z//b/+P/4//j/9P/z/+7/6//t/+n/5v/m/+T/4f/e
/9v/2f/Y/9j/2f/b/9r/2v/a/9j/2P/Y/9j/2f/b/9n/3//m/+3/+P8GABkALQA+AFEA
ZQBuAGYAWABJADwALgAnACQAGQAFAPD/4f/g/+T/4f/f/9//3f/c/9z/2//b/9X/0v/U
/9L/0v/R/9H/0f/S/9P/1P/S/9L/0v/S/9T/1P/U/9X/0//U/9T/1P/U/9X/1f/V/9b/
1//X/9X/1f/V/9X/1f/W/9f/2P/a/9r/2v/b/9v/2v/b/9r/2f/a/9v/3P/d/93/3f/d
/93/3f/e/97/3v/h/+H/4f/i/+P/4v/h/+L/5f/l/+X/5f/l/+X/5f/n/+b/5v/o/+n/
7f/v//L/9P/0//X/9f/1//j/+f/5//v/+//7//z//P/8//3//f/9//3//f/9//z//P/8
//z/+//9//3//P/7//n/9//1//T/9v/1//X/8//w/+//7v/t/+z/6//r/+r/5//n/+f/
5v/n/+f/5v/k/+T/4//j/+P/4//j/+H/4f/h/+D/4P/i/+H/4f/h/+H/4P/f/9//3//h
/+L/4//j/+L/4f/h/+D/4P/h/+P/4f/j/+P/4//j/+H/4f/h/+P/4//j/+L/4f/h/+L/
4v/h/+P/4//j/+X/5//n/+b/5P/l/+X/5f/m/+X/5f/l/+f/6P/p/+n/6P/q/+r/6P/o
/+j/6f/p/+n/7f/t/+v/6//s/+z/7P/s/+v/6//q/+j/6P/n/+f/5//q/+v/6//q/+v/
6f/p/+v/6//r/+r/6f/r/+v/6v/o/+j/6P/o/+f/6f/p/+n/6f/p/+n/6f/p/+f/5v/m
/+j/6P/m/+X/5f/p/+n/5//l/+f/6v/q/+j/6P/o/+j/6f/p/+n/6f/r/+v/6//r/+r/
6f/o/+f/5//o/+j/6P/r/+v/7f/t/+3/7f/v/+//8f/y//P/8//2//b/+P/4//n/+v/7
///////////////+//7//f/9//3//v/+/wAAAwADAAMA//8AAAEAAgADAAYACAAIAAgA
BAADAP7/+//9//n/9v/2//L/7//s/+n/6f/o/+j/6f/p/+j/6P/o/+j/6P/o/+j/5//l
/+f/5//q//H/+P8GABMAJQA4AEsAXwBuAHQAbgBdAFAARgA7ADQAMQAnABQA/f/q/+D/
4//n/+n/6f/m/+b/5f/h/93/3v/g/+L/4v/h/+H/4f/i/+P/5P/i/+L/4v/i/+L/4v/i
/+P/4f/i/+L/4v/k/+X/5f/l/+j/6f/p/+f/6v/r/+z/7f/r/+n/5//m/+b/5v/n/+f/
6v/t/+7/7//v/+//7//v/+//7//v/+//8f/y//L/8v/z//P/8//0//j/+P/4//r/+f/5
//n/+f/9//3//f///wIAAgAEAAUABgAHAAkACgANAA8AEAARABEAEQAQABEAEQARABIA
EgATABUAFgAXABcAFwAXABYAFwAYABkAGQAZABkAGAAXABUAEwARABAAEAAPAA8ADQAM
AAsACgAJAAoACQAJAAgABwAHAAcABgADAAMAAgAAAP7//f/9//3//v////7////8//r/
+f/6//v/+//7//v//P/9////AQAAAAAAAAD///7//f/9//z//v///wEA///9//3//f/9
/////////wEAAQABAAAA/////wAAAAD//wAAAQACAAUABgAFAAMAAAABAAEAAQACAAUA
BQAFAAcABgAHAAcABgAHAAgABwAIAAkACQAIAAcACQAJAAcABwAKAAoACgAKAAwADQAN
AAwADAALAAsACwALAAsACgAIAAkABwAHAAkACgALAAsACwALAAsACgAIAAcACAAJAAkA
CQAJAAkACQAJAAkACQAJAAMABAAIAAgACAAIAAgABwAHAAcABwAHAAcABwAHAAkACQAJ
AAkABgAGAAUABAAIAAkADAANAAsACwANAA0ADQAOAA8ADwAQABAAEgASABQAFAAUABcA
GQAZABkAGQAXABgAGAAZABwAHgAfACIAIwAjACMAHwAhACEAIQAhACAAIAAeABwAGgAZ
ABQAEQATAA8ADAAMAAwACQAGAAMA///+//7////+//z/+//6//v//P/9//7/+//5//n/
AQAKABEAHAAqADkASQBaAG0AdwB6AHIAYgBPAEQAQABDAD4AKwATAAIA8//s//D/9f/3
//X/8f/w/+7/6//t//X/+P/2//T/9P/z//P/8v/y//L/8v/z//T/9f/2//X/9P/z//P/
9P/2//f/+P/4//n/+f/5//n/+f/4//X/9//3//f/9//4//n/+v/8//v/+v/6//n/+v/9
//7////+//3//P/7////////////AQACAAIAAgABAAEAAQACAAQABAAEAAYACQAJAAkA
CQALAAsACwANAAwADAAOAA8AEgATABUAFgAXABkAGgAbABwAHQAdAB8AHwAfACAAIAAe
AB8AHwAfACEAIQAhACAAIgAiACIAIQAgAB8AHQAbAB0AGwAZABgAFgAVABUAEwAUABEA
EAAPAA==
         </WaveFormData>
      </LeadData>
      <LeadData>
         <LeadByteCountTotal>10000</LeadByteCountTotal>
         <LeadTimeOffset>0</LeadTimeOffset>
         <LeadSampleCountTotal>5000</LeadSampleCountTotal>
         <LeadAmplitudeUnitsPerBit>4.88</LeadAmplitudeUnitsPerBit>
         <LeadAmplitudeUnits>��V</LeadAmplitudeUnits>
         <LeadHighLimit>2147483647</LeadHighLimit>
         <LeadLowLimit>268435456</LeadLowLimit>
         <LeadID>V1</LeadID>
         <LeadOffsetFirstSample>0</LeadOffsetFirstSample>
         <FirstSampleBaseline>0</FirstSampleBaseline>
         <LeadSampleSize>2</LeadSampleSize>
         <LeadOff>FALSE</LeadOff>
         <BaselineSway>FALSE</BaselineSway>
         <ExcessiveACNoise>FALSE</ExcessiveACNoise>
         <MuscleNoise>FALSE</MuscleNoise>
         <LeadDataCRC32>561508007</LeadDataCRC32>
         <WaveFormData>
/v/+//7//v/8//z//P/8//z//P/8//z//P/8//z//P/6//r/+v/6//r/+v/6//r/+v/6
//r/+v/4//j/+P/4//j/+P/4//j/+P/4//j/+P/2//b/9v/2//b/9v/2//b/9P/0//T/
9P/y//L/8v/y//T/9P/0//T/8v/y//L/8v/y//L/8v/y//D/8P/w//D/7v/u/+7/7v/u
/+7/7v/u/+z/7P/s/+z/7v/u/+7/7v/s/+v/6//s/+r/6v/q/+r/6v/q/+r/6v/q/+r/
6v/q/+r/6v/r/+3/7v/v//D/8f/z//X/9f/2//b/9v/1//X/9P/0//T/8v/y//H/7//s
/+r/5//l/+X/4//i/+H/3v/c/9v/2f/V/9P/0v/T/9L/0v/U/9b/1//Y/9n/2v/b/97/
4f/i/+T/4//j/+P/5v/m/+b/5v/n/+r/6v/q/+r/6P/o/+j/6P/p/+7/8v/1//z/CgAT
ABkAGAANAPL/yv+i/4P/dv9p/0L/Df/z/vf+Af8S/yr/Rf9h/33/jv+f/7D/vf/I/9T/
3v/j/+r/7v/v//L/9P/1//X/9//4//j/+P/5//r/+v/7//v//P/8//3//f/9//3//v//
//////////////////////8BAAEAAQABAAIAAgACAAIAAgACAAIAAwABAAEAAQABAAMA
AwADAAMAAgACAAMAAwADAAMAAwAEAAQABAAEAAUABQAFAAUABQAHAAcABwAJAAoACgAK
AAoACgAKAAoACgALAAsADAAMAAoACgAKAAkACgAJAAkACAAHAAYABQAEAAUABAADAAIA
AgADAAIAAgABAAAA///+/////v/9//z//f/+//3//v/+//7//f/9//z//P/8//v//P/8
//v/+//8//3//v/+//7//v/+/////f/9//z//P/9//7///8AAAAAAAD/////AQABAAAA
AAACAAIAAwADAAMAAwACAAIABAAEAAQABAACAAMAAwADAAUAAwAFAAUABQAEAAQABQAH
AAcABwAHAAUABQAFAAUABQAFAAYABgAHAAcABwAGAAYABgAGAAcACQAIAAgACAAJAAkA
CQAJAAcABwAHAAcABwAHAAYABgAIAAgACAAIAAgACAAIAAgACQAIAAgACQAIAAgACAAI
AAcABwAGAAYACAAIAAgACAAIAAgABgAGAAgACAAIAAkACQAIAAcABgAHAAcABwAHAAYA
BgAHAAcABwAGAAYABgAIAAgACAAGAAYABgAGAAgABwAHAAgABgAGAAYABgAGAAYABgAG
AAgACAAIAAgACAAIAAkACwAMAA0ADgAPAA8AEQARABIAEAAQAA8ADwAQABAAEAAOAAwA
CQAFAAAAAAD9//v/+//9//z/+//4//T/8//x/+3/7v/u//D/8P/y//T/9v/3//b/9//4
//n//f//////AAD///////8CAAQABAAEAAUABAAEAAQABAAEAAQABAAEAAsAEAAaACkA
MgA2ADMAJwAMAOX/tv+Q/3b/Wf8o//v+8v79/gX/Ff8t/0r/ZP99/5H/o/+2/8X/0P/f
/+r/8v/6/wEABgAKAAsADgAQABEAEQATABIAEgASABMAFAAUABUAFQAYABgAGQAZABcA
FwAYABkAGQAZABkAGQAZABkAGQAZABsAGwAbABsAGgAaABoAGgAcABwAHAAdAB0AHQAd
AB0AHQAdAB0AHQAgACAAIQAhACEAIQAhACIAIgAiACIAIwAjACMAIwAjACcAJwAnACkA
KAAoACgAKAAqACoAKgAqACkAKQAqACoAKAAoACgAJwAmACUAJQAkACMAIgAhACAAIQAg
AB8AHgAbABsAGQAYABcAFgAVABQAEwASABEAEAAQABAADgAOABAAEAAPAA8ADgAOAA4A
DQAOAA4ADQANAA0ADQANAAwADAAMAAwADQANAA0ADAAMAAwADAAMAAwADAAMAAsACwAL
AAsACgAKAAoACgALAAsACwALAAoACgAKAAoACgAKAAoACwALAAsACwAJAAsACwALAAoA
CgALAAsACwALAAsACwALAAsACwANAA0ADgAOAA0ADQANAAwACgAKAAoACwANAAwADAAM
AAsACwALAAsADQANAA0ADQANAA0ADAAMAAwADAAMAAwACgAKAAoACgALAAoACgALAAoA
CgAKAAoACQAJAAgACAAKAAoACgAKAAoACgAIAAgACAAIAAgACQAIAAgACAAIAAcABwAH
AAcABgAGAAcABwAJAAYABgAGAAYABgAGAAYABgAFAAUABgAGAAYABgAGAAYABgAGAAYA
BgAGAAYABgAGAAYABwAJAAoACwAMAA0ACwANAA0ADgAQABAADwAPABIAEgASABAADQAL
AAgABAAEAAEA/////////v/9//r/+P/3//X/8f/w//D/8v/y//L/9P/2//f/+P/5//r/
+//7//3//f/+/wEAAQABAAQABgAGAAYABwAGAAYABgAGAAYABgAGAAYABQAMABQAHQAu
ADgAOQAxACAAAQDS/6b/iP9r/0D/C//w/vP+/f4F/xn/MP9K/2P/ef+P/6T/t//E/9H/
3P/m//D/+f/+/wQACQAMAA4ADwAPABEAEgASABIAEwAUABQAFQAVABQAFAAVABUAFQAV
ABYAFwAXABcAFwAXABcAFwAXABcAGQAZABkAGQAaABoAGgAaABgAGAAYABkAGwAbABsA
GwAbABsAGwAbABwAHAAdAB0AHQAdAB0AHgAeAB4AHgAfACAAIQAiACMAIwAjACMAJQAo
ACgAKAAoACoAKgAqACoAKQApACoAKgAoACgAKAAnACYAJQAlACQAIwAiACEAIAAdABwA
GwAaABcAFwAVABQAFQAUABMAEgAPAA4ADQAMAAwADAAKAAoACAAIAAcABwAEAAQABAAD
AAMABAAEAAUABQAFAAUABAAEAAQABAAFAAMAAwACAAIAAgACAAIAAgAEAAQAAwADAAEA
AQAAAAAAAAAAAAEAAQABAAEAAAAAAP7//v/+//7//v////////////3//////////v/+
//////////////////////////////8AAAAA/////////v/+//7//v///////v/+//7/
///////////9//3//f/9//3//f/8//z//v/+//7//v/8//z//P/8//v/+v/6//v//P/8
//z//P/5//n/+P/4//r/+v/6//r/+v/6//j/+P/6//r/+v/7//r/+v/6//r/+f/5//n/
+f/4//j/+f/5//n/+P/4//j/+P/4//j/+P/4//j/9//2//b/9//4//j/+v/4//j/+v/4
//j/+P/4//j/9//3//j/+P/4//j/+P/6//r/+v/6//r/+v/6//r//P/8//3////+////
AAABAAEAAwADAAQABgAGAAUABQAIAAgACAAGAAMAAQD+//r/+v/3//X/9f/3//b/9f/y
//D/7//t/+n/6v/q/+z/7P/u//D/8v/z//P/8//z//P/9//5//n/+v/9//3//f8AAAAA
AAAAAAEABAAEAAQABAAGAAYABgAGAAcACgAQABUAIgA0AD8AQQA8ACsACgDe/67/hf9o
/0X/EP/j/t/+6/77/hL/LP9H/2P/f/+W/63/vv/L/9r/5v/u//v/BgAKAA8AEgAUABUA
FQAXABgAGAAYABkAHAAcAB0AHQAcABwAHQAdAB0AHQAeAB8AIQAhACEAIQAhACEAIQAh
ACMAIwAjACMAJAAkACQAJAAiACIAIgAjACMAIwAjACMAIwAjACMAIwAiACIAIwAjACUA
JQAlACYAJgAmACYAJwAnACcAJwAnACcAJwAnACkAKgAqACoAKgAsACwALAAsACsAKwAs
ACwAKgAqACoAKQAoACcAJwAmACMAIgAhACAAIQAgAB8AHgAcABsAGAAWABYAFgAWABYA
FQAUABMAEgAQABAADgAOAAwADAALAAsADAAMAAwACwAMAAwACwALAAsACwALAAoACgAK
AAoACwAJAAkACAAIAAoACgAKAAoACAAIAAcABwAHAAcABgAGAAQABAAFAAUABQAFAAQA
BAAEAAQABAAEAAQABQAFAAUABQADAAUABQADAAIAAgADAAMAAwADAAMAAwADAAMAAwAF
AAUABgAGAAQAAwACAAAAAgACAAIAAwACAAAA///+/wAAAQACAAMAAwADAAMAAwABAAEA
AAAAAAAAAAAAAAAAAAAAAAAAAAD///7//v///wAAAAAAAAAA/f/9//z//P/6//r/+v/6
//r/+v/4//j/+P/4//j/+f/6//r/+v/6//n/+f/5//n/9v/2//f/9//5//r/+v/4//b/
9v/2//b/9v/3//f/+P/6//n/+P/3//b/9v/2//b/9v/2//b/9v/2//b/9v/3//n/+v/7
//z//f/9//////8AAAAAAAD////////+//3/+v/8//v/+f/2//L/7//t/+3/7f/s/+v/
6P/k/+P/4f/d/9z/3P/e/97/3P/e/+D/4f/i/+P/5P/l/+n/6//r/+z/6//r/+v/7v/u
/+7/7v/v//D/8P/w//D/8P/w//D/8P/x//b//P///wYAEAAZAB8AIAAXAP7/1v+q/4f/
dv9p/0T/D//1/vn+A/8Q/yr/Qf9d/3n/jv+f/7L/v//K/9b/4P/l/+z/8v/3//r/+v/7
//v//f/+//7//v///wEAAgAEAAUABgAGAAcABwAJAAkACgALAAkACQAJAAkACQAJAAkA
CQALAAsACwALAAwADAAMAAwADAAMAAwADQANAA0ADQANAAsACwALAAsADQAOABAAEQAP
AA8ADwAQABAAEAAQABEADwAPAA8ADwAPAA8ADwARABIAEgASABIAEgASABIAEgATABMA
FAAUABQAFAAUABMAEgARABEAEAAPAA4ADQAMAA0ADAALAAoACQAJAAcABgAHAAYABQAE
AAUABAADAAIABAAEAAIAAgAAAAAA/////wAAAAAAAP////8AAAAAAQABAAEAAQAAAAIA
AgACAAMAAQABAAAAAAAAAAAAAAAAAAIAAgABAAEAAQABAAAAAAACAAIAAwADAAMAAwAC
AAIAAgACAAIAAgACAAMAAwADAAUAAwAFAAUABQAEAAQABQAFAAUABQAFAAUABQAFAAUA
BQAFAAYABgAHAAcABwAGAAQABAAEAAUABQAEAAQABAAFAAUABQAFAAMAAwADAAMAAwAD
AAIAAgAEAAQABAAEAAQABAAEAAQAAwACAAIAAwACAAIAAgACAAMAAwACAAIAAgACAAIA
AgAAAAAA/v/+/wAAAAAAAAEAAAAAAAAAAAD///////////7//v/////////+//7//v/+
//7//v/+/wAAAAD///7//v/9//7//v/+//7//v/+//7//v/9//3//v/+//7//v/+//7/
/v/+//7//P/8//z//P/+//7///8BAAEAAQABAAEAAwAFAAUABgAGAAYABQAFAAQABAAE
AAIAAwABAP7/+v/2//P/8f/x//P/8v/x/+7/7P/r/+n/5f/k/+T/5v/m/+b/6P/q/+v/
6v/r/+z/7f/v//H/8f/y//P/8//z//b/+P/4//j/+f/4//j/+P/4//b/9v/2//b/+f/+
/wYAEwAiACoAKQAjABAA7f/C/5j/eP9d/zT//f7g/uP+7/75/g//KP9E/1//c/+H/5z/
rf+4/8f/1P/c/+T/7f/0//r//f8AAAAAAQABAAMABAAEAAQABQAGAAYABwAHAAgACAAJ
AAkACQAJAAoACwALAAsACwALAA0ADQANAA0ACwALAAsACwAOAA4ADgAOAAwADAAMAA0A
DQANAA0ADQAPAA8ADwAPAA4ADgAPAA8AEQARABEAEgASABIAEgATABUAFQAVABUAFwAX
ABcAGQAYABgAGAAYABoAGgAaABoAGwAbABwAHAAaABoAGgAZABYAFQAVABQAEwASABEA
EAAPAA4ADQAMAAsACwAJAAgABwAGAAUABAADAAIAAQAAAP///v/7//r/+v/6//n/+f/4
//j/+P/3//j/+P/3//f/9//3//f/9v/2//b/9v/3//f/9//2//b/9P/0//T/9P/0//T/
8//z//X/9f/0//T/8v/y//P/8//z//P/8v/y//L/8v/y//L/8P/x//H/8f/z//H/8//z
//H/8P/w//H/8//z//P/8//z//P/8//z//P/8//0//T/9f/1//X/9P/0//T/9P/1//X/
9P/0//T/9f/1//X/9f/z//P/8//z//X/9f/0//T/9P/0//T/9P/0//T/9P/0//P/8v/y
//P/8v/y//L/8v/z//P/8v/y//D/8P/w//D/8f/y//H/8v/y//L/8v/z//L/8v/y//L/
8f/x//H/8f/u/+7/7//v//H/8P/w//D/8P/w//D/8P/y//L/8f/w//L/8P/w//D/8P/w
//D/7//v//D/8P/w//D/8P/w//D/8P/w//D/8P/w//D/8P/w//H/8//0//X/9v/3//f/
+f/5//r/+v/6//n/+f/8//z//P/6//f/9f/y/+7/7P/p/+f/5//n/+b/5f/i/+D/3//d
/9n/2v/a/9z/3P/c/97/4P/h/+D/4f/i/+P/5//p/+n/6v/p/+n/6f/s/+7/7v/u/+//
7v/u/+7/7v/u/+7/7v/u//P/+v8EABEAHAAgAB0ADwDy/8n/nv96/17/Of8E/93+1v7f
/uX+9f4N/yr/Qv9Z/2//hf+W/6X/sv/B/8z/1v/e/+P/6v/u//P/9v/4//n/+f/7//r/
+v/6//v//P/8//3//f/+//7//////wEAAQACAAMAAQABAAEAAQADAAMAAwADAAMAAwAD
AAMABAAEAAQABAAEAAQABAAFAAUABQAFAAUABQAFAAUABQAGAAYABwAHAAgACQAKAAwA
CgAKAAoACwANAA0ADQANAA8ADwAPABEAEgASABIAEgAUABQAFAAUABQAEwATABIAEAAQ
ABAADwAOAA0ADQAMAA0ADAALAAoABwAGAAUABAADAAMAAQAAAP///v/9//z/+f/4//f/
9v/2//b/9P/0//T/9P/z//P/8P/w//D/7//w//D/7//v/+//7//v/+7/7v/u/+7/7//x
//H/8P/w/+7/7v/u/+7/7v/u/+3/7f/t/+3/7P/s/+r/6v/r/+v/7P/t/+3/7v/s/+z/
7P/s/+z/7f/t/+3/7f/r/+3/7f/t/+z/7P/t/+3/7f/t/+3/7f/t/+3/7f/t/+3/7v/u
/+3/7f/t/+z/7v/u/+7/7//x//D/8P/w/+//7//v/+//8f/x//H/8f/x//H/8P/w//D/
8P/w//D/8P/w//D/8P/x//D/8P/x//D/8P/w//D/7//v/+7/7v/v//D/8f/y//L/8v/w
//D/8v/y//L/8//y//L/8v/y//H/8f/x//H/8P/w//H/8f/z//L/8v/y//T/9P/0//T/
9P/0//P/8v/0//X/9v/2//T/9P/0//T/9v/4//b/9v/2//b/+P/3//f/+P/4//j/+P/4
//j/+P/4//j/+v/6//r/+v/6//r/+//9//z//f/+////AAADAAQABgAGAAYABQAFAAcA
CAAJAAgACQAHAAQAAAAAAP3/+//7//n/+P/3//T/8v/x/+//6//o/+j/6v/q/+z/7v/w
//H/8P/x//L/8//1//f/9//4//n/+f/5//z//f/+////AQAAAAAAAAAAAAIAAgACAAIA
AQAEAAoAEQAYACQAMwA5ADoAMwAcAPT/xP+Z/37/Z/84//3+4f7n/vX+BP8Y/zX/Vf9z
/4r/n/+y/8P/zv/e/+r/9f/8/wAABQAIAAwADQANAA8AEQASABMAFQAWABYAFwAXABgA
GAAZABkAGQAZABoAGwAZABkAGQAZABsAGwAbABsAGwAbABsAGwAcABwAHAAcABwAHAAc
AB0AHQAdAB0AHQAdAB0AHQAdAB4AHgAfAB8AHwAfAB8AIAAeAB4AHgAfAB8AHwAfAB8A
IQAhACEAIwAmACYAJgAmACQAJAAkACQAJQAlACYAJgAkACQAJAAjACAAHwAfAB4AHwAe
AB0AHAAbABoAGQAYABcAFwAVABQAFQAUABMAEgAQAA4ADAAKAAwADAAKAAoACgAKAAkA
CQAIAAgACAAHAAcACAAIAAkACQAJAAkACAAGAAYABgAHAAcABwAGAAYABgAGAAYABgAG
AAYABQAFAAcABwAGAAYABAAEAAUABQAFAAUABAAEAAQABAAEAAQABAAFAAUABQAHAAUA
BwAHAAYABAADAAMABQAFAAUABQADAAMAAwADAAUABQAGAAYABQAFAAUABAAEAAQABAAF
AAcABgAGAAYABAADAAIAAQADAAMAAwADAAMAAwACAAIAAgACAAIAAgAAAAAAAAAAAP//
/v/+////AgACAAIAAgABAAEAAAAAAP7//v/+//7//v/+//z//P/8//z//P/9/wAAAAAA
AAAA/f/9//3//f/8//z//f/9//3//P/8//z//v/+//z//P/8//z/+v/5//n/+v/8//z/
/P/8//z//P/8//z/+v/6//r/+v/7//z//v8BAAAAAQACAAMAAwAFAAUABgAGAAYABQAF
AAYABgAGAAQABQADAAAA/P/6//f/9f/1//T/8v/w/+z/6v/p/+f/4//i/+L/5P/k/+b/
6P/q/+v/7P/t/+7/7//v//H/8f/y//T/9f/2//r/+f/4//f/9//4//j/+P/4//r/+v/6
//r/+f/+/wQACwAUABwAJwAtACgAGQD6/9D/pP+L/4L/bf8+/xH/A/8J/xH/JP88/1P/
b/+N/6T/s//C/8//2v/k/+7/9f/6//z///8EAAYABwAHAAkACgAKAAoACwAMAAwADQAN
AAwADAANAA0ADwAPABAAEQAPAA8ADwAPAA8ADwAPAA8ADwAPAA8ADwAQABAAEAAQABAA
EAAQABEAEQARABEAEQARABEAEQARABIAEgATABMAEQARABEAEgASABIAEgATABMAEwAT
ABMAEwATABMAFQAWABYAFgAWABgAGAAYABgAFwAXABgAGAAWABYAFgAVABYAFQAVABQA
EwASABEAEAAPAA4ADQAMAAwADQAMAAwADQAMAAsACgAJAAgABwAGAAgACAAGAAYABgAG
AAUABQAGAAYABgAFAAYABgAFAAUABwAHAAcABgAGAAYABgAHAAkACQAIAAgACAAIAAgA
CAAIAAgABwAHAAgACQAJAAoACgAKAAsACwALAAsACgAKAAsADAANAA4ADAANAA0ADQAP
AA0ADwAPAA8ADgAOAA8ADwAPAA8ADwARABEAEQARAA8ADwAQABAAEQARABEAEAASABIA
EgATABEAEAAQABAAEwATABMAEwATABMAEwATABMAEwASABIAFAAUABQAFAASABIAEgAS
ABIAEgATABUAFAAUABQAFAAVABUAFAAUABYAFgAWABYAFAAUABIAEgAUABQAFAAVABYA
FgAWABYAFwAXABcAFwAWABYAFwAXABcAFgAWABYAGAAYABgAGAAaABoAGAAYABgAGAAa
ABkAGQAaABgAGAAYABgAGAAYABgAGAAYABgAGAAYABgAGAAZABsAHAAdAB4AHwAfACEA
IQAiACIAIgAhACEAIgAiACIAIAAhAB8AHAAYABYAEwARABEADwAOAA0ACgAKAAkABwAD
AAAAAAACAAIAAgAEAAYABwAIAAkACgALAA0ADwAPABAAEQARABEAFAAUABQAFAAVABYA
FgAWABYAFgAWABYAFgAXABoAIAArADoARgBLAEsAQgApAAQA1P+q/4//dP9H/xL/+f4B
/w3/Hf8y/07/af+D/5n/rv/B/9L/3f/s//j/AAAJABAAFAAXABoAHgAfAB8AIQAiACIA
IgAjACQAJAAlACUAJAAkACUAJQAlACUAJgAnACkAKQApACkAJwAnACcAJwAnACcAJwAn
ACgAKAAoACgAKAAoACgAKQApACkAKQApACkAKQApACkAKgAqACsAKwArACsAKwAsAC4A
LgAuAC8ALQAtAC0ALQAvAC8ALwAxADQANAA0ADQANAA0ADQANAAzADMANAA0ADQANAA0
ADMAMAAvAC8ALgAtACwAKwAqACkAKAAnACYAIwAjACEAIAAhACAAHwAeABsAGgAZABgA
FgAWABQAFAAUABQAEwATABAAEAAQAA8AEAAQAA8ADwAPAA8ADwAOAA4ADgAOAA8ADwAP
AA4ADgAOAA4ADgAOAAwADAALAAsADQANAAwADAAMAAwADQANAAsACwAKAAoACgAKAAoA
CgAMAA0ADQANAAsACQALAAsADQAMAAwADQALAAsACwALAAsACwALAAsACwALAAwADAAL
AAsACwAKAAwADAAMAA0ACwAKAAoACgALAAsACwALAAsACwALAAsACQAJAAgACAAKAAoA
CgAKAAoACgAKAAoACQAIAAgACQAKAAoACgAKAAkACQAIAAgACAAIAAgACAAGAAYABAAE
AAQABAAEAAUABgAGAAYABgAFAAUABQAFAAQABAAFAAUAAwACAAIAAgACAAIAAgACAAIA
BAAEAAIAAgACAAIAAgABAAEAAgAAAAAAAAAAAAAAAAAAAAAAAgACAAIAAgAAAAAAAQAD
AAYABwAIAAkACQALAAsADAAKAAoACQAJAAoACgAKAAgABQADAAAA/P/6//f/9f/1//f/
9v/1//L/8P/v/+3/6f/o/+j/6v/q/+r/7P/u/+//7v/v//D/8f/1//f/9//4//j/9//2
//j/+f/6//v//f/8//z//P/8//z//P/8//z///8GAA4AGwAoAC4AKwAfAAoA4/+2/5D/
cv9P/xz/7f7g/uf+8f79/hX/Lv9I/1//df+J/57/rf+6/8n/0v/a/+T/6//y//r//f/+
/wAAAQABAAMABAAEAAQABQAGAAYABwAHAAgACAAJAAkACQAJAAoACwALAAsACwALAAsA
CwALAAsACwALAAsACwAMAAwADAAMAAwADAAMAA0ADQANAA0ADQANAA0ADQANAA4ADgAP
AA8ADwAPAA8AEAASABIAEgATABMAEwATABMAFQAVABUAFwAWABYAFgAWABgAGAAYABgA
GQAZABoAGgAYABgAGAAXABYAFQAVABQAEwASABEAEAANAAwACwAKAAkACQAHAAYABQAE
AAMAAgD///7//f/8//z//P/6//r/+P/4//f/9//2//b/9v/1//b/9v/1//X/8//z//P/
8v/0//T/9P/1//P/8//y//L/8v/y//L/8v/w//D/7//v/+//7//u/+7/7P/s/+3/7f/v
/+//7v/u/+z/7P/s/+z/7P/t/+3/7f/t/+v/7f/t/+3/7P/s/+3/7f/t/+3/7f/t/+3/
7f/t/+3/7f/u/+7/6//r/+v/6v/r/+z/7f/v/+3/7P/s/+z/7f/t/+3/7f/t/+3/7f/t
/+v/6//q/+r/7P/s/+z/7P/s/+z/7P/s/+v/6v/q/+v/6v/q/+r/6v/p/+n/6P/o/+r/
6v/q/+r/6v/q/+j/6P/o/+j/6P/p/+r/6v/q/+r/6f/p/+n/6f/q/+r/6//r/+r/6P/n
/+b/6P/o/+j/6P/q/+r/6f/o/+r/6//s/+r/6v/q/+r/6v/p/+n/6v/o/+j/6P/o/+r/
6v/q/+r/7P/s/+z/7P/u/+7/7//x//D/8f/y//P/9f/3//f/+P/4//j/9//3//j/+P/4
//b/9//1//L/7v/t/+v/6v/r/+3/7P/r/+j/5v/l/+P/3//e/97/4P/g/9//4P/h/+H/
5P/l/+b/5//n/+n/6f/q/+z/7f/u//L/8v/y//L/8//0//T/9P/0//T/9P/0//T/9//2
//r/AwAOABwAJwAtACwAIQAEANj/pv95/1z/Pf8K/9n+zf7V/uP+9v4Q/y3/Sf9p/4D/
k/+m/7X/wP/O/9r/5f/u//T/+//+/wAAAQABAAMABAAEAAQABQAIAAgACQAJAAgACAAJ
AAkACwALAAwADQAMAAsACgAJAAkACQAJAAkACQAJAAkACQAKAAoACgAKAAoACgAKAAsA
CwALAAsACwAJAAkACQAJAAoACgALAAsACgAJAAgACAAKAAoACgALAAoACQAIAAcACgAL
AAwADwAPAA4ADQAMAAwADAAMAAwACwALAAwADAAKAAoACgAJAAgABwAHAAYAAwACAAEA
AAABAAAA///+//v/+//5//j/9//2//X/9P/x//D/7//u//D/8P/u/+7/7P/s/+v/6//q
/+r/6v/p/+j/6P/n/+f/5f/l/+X/5P/m/+b/5v/n/+X/5f/k/+T/5v/m/+b/5v/m/+b/
5f/l/+P/4//i/+L/4v/i/+P/4//h/+H/4P/g/+D/4P/g/+D/4P/h/+H/4f/f/93/3//f
/9//3v/e/9//3f/d/93/3f/f/9//3//f/93/3f/e/97/3f/d/93/3P/e/97/3v/f/97/
3P/b/9r/3f/d/93/3f/b/9v/2//b/9v/2//a/9r/2P/Y/9j/2P/Y/9j/2P/Y/9n/2P/Y
/9n/2f/Y/9f/1v/X/9f/1v/W/9b/1v/W/9b/1P/U/9L/0v/S/9L/0v/T/9L/0v/S/9L/
0f/R/9H/0f/Q/9D/0f/R/8//0P/Q/9D/0P/Q/9D/0P/P/8//0P/O/87/zv/O/9D/0P/Q
/9D/zv/O/87/zv/O/87/z//R/9L/0//U/9X/0//V/9X/1v/Y/9j/1//X/9b/1v/W/9T/
1f/T/9D/zP/I/8X/w//D/8H/wP+//7z/uv+5/7f/s/+y/7L/tP+0/7b/uP+6/7v/uv+7
/7z/vf/B/8P/w//E/8X/xf/F/8j/x//G/8X/xf/G/8b/xv/G/8j/yP/I/8j/y//O/9L/
2f/i/+z/9f/7//T/4//G/57/cv9X/0z/Of8I/9n+y/7T/t3+8P4K/yX/Qf9Z/2z/ff+O
/53/qP+y/7r/v//E/8r/zf/O/9D/0f/R/9P/1P/U/9T/1f/U/9T/1f/V/9b/1v/X/9f/
1//X/9j/2f/X/9f/1//X/9f/1//X/9f/1//X/9f/1//W/9b/1v/W/9b/1v/W/9f/1f/V
/9X/1f/X/9f/1//X/9b/1v/X/9f/1//X/9f/2P/W/9b/1v/X/9f/1//X/9f/2f/Z/9n/
2//b/9r/2f/Y/9j/2P/Y/9j/2f/Z/9r/2v/W/9b/1v/V/9b/1f/V/9T/0//S/9H/0P/P
/87/zf/M/8v/y//J/8j/x//G/8X/xP/F/8T/w//C/8T/xP/C/8L/wv/C/8H/wf/C/8D/
wP+9/w==
         </WaveFormData>
      </LeadData>
      <LeadData>
         <LeadByteCountTotal>10000</LeadByteCountTotal>
         <LeadTimeOffset>0</LeadTimeOffset>
         <LeadSampleCountTotal>5000</LeadSampleCountTotal>
         <LeadAmplitudeUnitsPerBit>4.88</LeadAmplitudeUnitsPerBit>
         <LeadAmplitudeUnits>��V</LeadAmplitudeUnits>
         <LeadHighLimit>2147483647</LeadHighLimit>
         <LeadLowLimit>268435456</LeadLowLimit>
         <LeadID>V2</LeadID>
         <LeadOffsetFirstSample>0</LeadOffsetFirstSample>
         <FirstSampleBaseline>0</FirstSampleBaseline>
         <LeadSampleSize>2</LeadSampleSize>
         <LeadOff>FALSE</LeadOff>
         <BaselineSway>FALSE</BaselineSway>
         <ExcessiveACNoise>FALSE</ExcessiveACNoise>
         <MuscleNoise>FALSE</MuscleNoise>
         <LeadDataCRC32>1751011380</LeadDataCRC32>
         <WaveFormData>
3P/c/9z/3P/c/9z/3P/c/97/3v/e/97/4P/g/+D/4P/g/+D/4P/g/+L/4v/i/+L/4v/i
/+L/4v/k/+T/5P/k/+T/5P/k/+T/5v/m/+b/5v/k/+T/5P/k/+b/5v/m/+b/5P/k/+T/
5P/i/+L/4v/i/+T/5P/k/+T/4//i/+H/4P/i/+L/4v/i/+T/5P/k/+T/4v/i/+L/4v/i
/+L/4v/i/+L/4v/i/+L/5P/k/+T/5P/i/+L/4v/i/+L/4v/i/+L/4v/i/+L/4v/k/+T/
5f/l/+X/5f/l/+b/5//n/+n/6//r/+z/7P/s/+7/7v/u/+7/6//r/+v/6v/s/+z/6P/m
/+X/5f/k/+T/5P/i/+H/4P/h/+H/4f/g/9z/3P/c/9z/3v/f/+H/4f/j/+P/4//l/+X/
5v/m/+b/6P/o/+j/6v/q/+r/6v/s/+7/7v/u/+7/7v/u/+//7//v//f/AQAPACgASwBj
AG8AbgBaAD8AKgAeABIABQD1/93/vf+R/1D/CP/f/uX+Av8o/1H/a/+A/5j/rf+8/83/
2//m/+7/9P/2//z//v8AAAEAAwACAAMAAwADAAUACAAJAAoACQALAAoACQAMAA4ADgAO
AA0ADQANAA8ADwAPABEAEQASABMAEwAUABUAFgAWABYAGAAZABkAGwAaABoAGgAaAB0A
HQAeAB4AIAAhACIAIwAkACUAJgAnACoALAAtAC4AMAAxADQANgA6ADwAPwBBAEUASABJ
AEsATwBRAFMAVQBaAFwAXgBgAGIAYwBkAGUAZwBnAGcAZgBmAGQAZABjAGQAYQBfAF0A
XABYAFYAVQBTAFEATgBJAEYAQwA+ADsAOAA2ADQAMgAvACwAKQAnACUAIwAgAB8AHgAb
ABgAFgAXABYAFgAWABQAFAAUABQAEwASAA8ADgAQABAAEQARABEAEQARABAADwAQABAA
EQARABEAEgASABEAEAAQAA8ADwAQABIAFAASABIAEgARABMAEwAUABQAFAAUABUAFQAX
ABcAFwAYABkAGQAZABkAGwAcABwAHAAbABwAHAAcAB4AHgAfACAAIAAgACAAIAAhACEA
IQAhACAAIQAhACAAIAAgACEAIgAhACEAIQAiACAAHwAeAB4AHgAeAB8AHwAeAB4AHQAd
ABsAGQAbABsAGgAaABoAGgAaABgAGAAZABsAGQAZABkAFwAXABcAFwAXABcAFgAWABcA
FwAWABYAFgAWABUAFQAXABYAFgAUABQAFAAUABIAEgASABIAEwAUABUAFgAVABQAEwAS
ABQAFAAVABUAFQAVABUAFgAXABcAGQAbABsAHAAcABwAGgAaABoAGgAZABkAGQAYABYA
FgASABAADQANAAwADAAOAAwACwAKAAcABwAHAAYABgAGAAYABgAIAAkACwALAAkACQAJ
AAsADQAOAA4ADgAMAAwADAAOABAAEAAQABIAEAAQABAAEAAQABAAEQARABsAKwBDAGUA
fACBAH0AYwBCACwAHwAaABYADAD9/+f/1/+7/3//NP8G/wv/K/9K/2j/g/+Z/6z/vP/P
/+D/7f/5/wQACgAQABIAFgAYABoAGwAdABwAHQAdAB0AHAAeAB4AHgAeACEAIQAhACAA
IgAiACIAIwAjACMAJQAlACUAJwAnACYAJwAnACgAKwAsACwALAAqACsAKwAtAC4ALgAu
AC4ALwAvADAAMAAwADEAMgAzADYANwA4ADkAOgA8AD0APgBCAEMARgBIAEwATgBRAFMA
VwBaAFsAXQBjAGUAZwBpAGoAbABuAHAAcABxAHIAcwBxAHEAcQBwAG4AbABsAGsAagBn
AGUAYwBhAFwAWQBXAFQAUQBNAEcARgBDAD4AOwA1ADIALwAsACsAKAAlACMAHwAdABoA
GQAaABcAFAASABIAEAAPAA4ADAAMAAwADAANAAwACQAIAAgACAAJAAkACQAJAAkACAAI
AAgABwAHAAUABQAGAAYABwAGAAYABQAEAAQABQAGAAYABgAGAAUABQAFAAYABgAIAAgA
CQAJAAkACQAJAAoACQAJAAkACQALAAwADAAMAA0ADgAOAA4ADgAOAA8AEAAQABAAEAAQ
ABEAEQARABEAEAARABEAEAAQABAAEQASABIAEQAQABAAEAAPAA4ADgAOAA4ADwAPAA4A
DgANAA0ACwAJAAsACwAKAAoACgAKAAoACAAIAAkABwAFAAUABQAFAAUABQAFAAMAAwAC
AAIAAQABAAAAAAAAAAAA//8AAP7//v/+//7//v/+//7//v/+//7//v/+//z//P/8//z/
/P/8//3//f/9//3//f/+//////8BAAMAAwAEAAQABAACAAIAAgACAAEAAQABAAAAAAAA
APz/+v/3//f/9v/2//b/9P/z//L/8f/x//H/8P/u/+7/7v/u/+7/7//x//H/8f/x//H/
8//z//T/9P/0//T/9P/0//b/+P/4//j/+v/6//r/+v/6//r/+v/7//v//f8FABUAMQBU
AGsAbQBhAEQAJAANAPz/9P/u/+H/0f/B/7H/kf9Y/xL/6f7x/g7/Lv9L/2f/fP+O/6H/
tP/D/9P/3v/o//D/+P/8//7/AAABAAMAAgADAAMAAwAEAAYABgAGAAQABwAHAAcABgAI
AAgACAALAAsACwANAA0ADQAPAA8ADgAPAA8AEAARABIAEgASABIAEwATABUAFgAWABYA
FgAVABUAFgAWABgAGQAaABsAHgAfACAAIQAkACYAJwAoACoAKwAuADAANAA2ADkAOwA/
AEIAQwBFAEkASwBNAE8AUgBUAFYAWABYAFkAWgBbAFkAWQBZAFgAVgBUAFQAUwBSAE8A
TQBLAEcAQgA/AD0AOwA5ADYAMQAuACsAJgAjAB0AGgAXABQAEQAOAAsACQADAAEA/v/9
//7/+//4//b/9P/y//H/8P/w//D/8P/w/+3/7P/p/+j/5v/m/+f/5//n/+f/5//m/+b/
5v/l/+X/4//j/+T/5P/l/+T/5P/j/+L/4v/j/+T/5P/k/+T/4//h/+H/4v/i/+T/5P/l
/+X/4//j/+P/5P/l/+X/5f/l/+X/5v/m/+b/5f/m/+b/5v/k/+T/5f/m/+b/5v/m/+b/
5f/l/+X/5f/m/+f/5//m/+T/5P/l/+b/5f/l/+X/5v/k/+P/4v/i/+L/4v/j/+P/5P/k
/+P/4//h/9//4f/h/+D/4P/g/+D/4P/e/97/3//d/9v/2//b/93/3f/d/93/2//b/9r/
2v/d/93/3P/c/9r/2v/Z/9n/1//Y/9n/2f/Z/9n/2P/Y/9j/2P/Y/9j/2P/Y/9b/2P/Y
/9j/2P/Y/9b/1v/W/9b/2P/Y/9j/2P/Y/9j/2P/Y/9r/2v/b/9v/3f/d/93/3v/d/93/
3//h/+P/5P/k/+T/5P/k/+T/5P/j/+P/4//i/+L/4v/e/9z/2//b/9r/2v/b/9r/2v/a
/9n/2f/Z/9j/1v/W/9b/1v/X/9n/3P/d/9z/2//a/9v/3//g/+D/4P/e/97/3v/g/+L/
4v/i/+T/5P/k/+T/5P/k/+T/5f/l/+X/6f/1/wcAJgBNAF8AYQBUADAAEwAEAPr/8P/j
/8//uf+h/4f/Vv8O/9H+vf7S/vb+Hf89/1j/bv+D/5r/rf+9/8z/2v/g/+b/7P/u//D/
8f/z//T/9f/1//X/9v/4//j/+P/6//3//f/9//z//v/+//7/AAABAAIABQAHAAcACQAJ
AAgACQAJAAoADQAOAA4ADgAMAA0ADQAPABIAEgASABIAEwATABQAFAAUABUAFgAXABoA
GwAcAB0AHwAgACAAIAAiACMAJgAoACoALAAvADEAMwA2ADcAOQA9AD8AQQBDAEQARgBI
AEoATABNAE4ATwBPAE8ATwBOAEwASgBKAEkASgBHAEUAQwA/ADoANwA1ADUAMwAwACsA
KAAlACAAHQAXABQAEQAOAA0ACgAHAAUA///9//r/+f/4//X/8v/w//D/7v/t/+z/6P/o
/+j/6P/l/+T/4f/g/+D/4P/h/+H/4f/h/+H/4P/g/+D/3//f/93/3f/e/97/3//e/97/
3f/c/9z/3f/e/97/3v/e/93/3f/d/97/3v/c/9z/3f/d/9//3//f/+D/3//f/9//3//h
/+L/4v/i/+H/4v/i/+L/4P/g/+H/4v/k/+T/5P/k/+X/5f/l/+X/5v/n/+f/5v/m/+b/
5//o/+f/5//n/+j/6f/p/+n/6v/p/+j/6P/n/+j/6P/n/+f/5f/j/+X/5f/k/+T/5P/k
/+P/4v/j/+X/5f/j/+P/4//j/+P/4//j/+P/4//i/+L/4f/h/+D/4P/m/+b/5f/h/+D/
4P/g/+D/4P/h/+L/4//k/+L/4v/i/+L/4v/i/+L/4v/i/+L/4//j/+P/4//j/+T/5//n
/+n/6//p/+r/6v/q/+r/6v/q/+r/6f/p/+n/6P/q/+r/5v/k/+P/4//i/+L/5P/i/+H/
4P/f/9//3//e/9z/3P/c/9z/2v/b/93/3f/f/9//3//h/+P/5P/k/+T/5v/m/+b/6P/m
/+b/5v/o/+r/6v/q/+r/6v/q/+v/6//t//X/AQAPACYARQBdAG0AcABaAD0ALAAcAA4A
AwD1/93/vf+V/1b/DP/Z/tn+9P4a/0H/X/92/47/of+0/8X/0//c/+j/8P/y//b/+v/8
//3////+/////////wEABAAFAAYABgAJAAkACQAKAAwADAAMAA0ADQANAA8ADwAPABEA
EQAUABUAFQAWABUAFgAWABYAGAAZABkAGwAcABwAHAAcABsAGwAcABwAIAAhACIAIwAk
ACUAJgAnACoALAAtAC4AMAAxADQANgA2ADgAOwA9AEEARABFAEcATQBPAFEAUwBWAFgA
WgBcAGAAYQBiAGMAZQBlAGUAZABmAGQAZABjAGIAXwBdAFsAWgBWAFQAUwBQAE0ASQBD
AEIAPwA6ADcANQAyAC8ALAAnACQAIQAfABwAGwAZABkAGgAXABQAEgASABAADwAOAAoA
CgAKAAoACQAIAAUABAAGAAYABwAHAAcABwAHAAYABgAGAAUABQAFAAUABgAGAAUABAAE
AAMABAAEAAUABgAGAAYABgAFAAUABQAGAAYACAAIAAkACQAJAAkACQAKAAkACQAJAAkA
CwAMAAwADAAPABAAEAAQABAAEAARABIAEgASABIAEgATABMAEwATABQAFQAVABQAEgAS
ABMAFAATABMAEwAUABIAEQAQABAADgAOAA8ADwANAAwACgAJAAgABQAGAAUAAgACAAIA
AgACAAAAAAABAAEA/////////////////////////v/+//3//f/8//z//P/8//v/+//5
//r/+//7//v/+//6//r/+v/6//z//P/8//z//P/8//z/+v/6//r/+v/8//z//P/8//r/
+v/6//r/+v/6//v/+//9//3//f/+//3//f///wEAAQACAAIAAgACAAIAAgACAP//////
//7/AAAAAPz/+v/3//f/9v/2//b/9P/z//L/8f/x//H/8P/s/+z/7P/s/+7/7//x//H/
7//v/+//8f/z//T/9P/0//T/9P/0//b/9P/0//T/9v/4//j/+P/4//b/9v/3//f/+f8H
ABsAOQBYAGcAaQBdADwAHAALAAQA/v/6/+3/2//J/7f/i/9E/wL/5/7//iD/PP9X/3P/
iP+Y/6v/vv/N/9n/5v/w//j//v/+/wAAAgADAAUACAAJAAkACQAJAAoACQAIAAoADQAN
AA0ADAAOAA4ADgARABEAEQATABUAFQAXABcAFgAXABcAGAAZABoAGgAaABoAGwAbAB0A
HgAeAB4AHgAfAB8AIAAgACAAIQAiACMAJgAnACgAKQAsAC4ALwAwADIAMwA2ADgAOwA+
AEIARQBIAEoASgBLAFEAUwBVAFcAWgBcAF4AYABgAGEAYgBjAGMAYwBjAGIAYgBgAGAA
XwBcAFkAVwBVAFMATgBLAEkARQBDAEAAOwA2ADMALgArACUAIgAfABwAGQAWABMAEQAN
AAsACAAHAAYAAwAAAP7//v/8//v/+v/2//b/9v/2//f/9v/z//L/8v/y//P/8//y//H/
8P/u/+7/7v/t/+3/6//r/+z/7P/t/+z/7P/r/+z/7P/t/+7/7f/s/+v/6f/q/+v/7f/u
/+z/7P/t/+3/7//v/+//8P/v/+//7//v/+//8P/w//D/8//0//T/9P/y//L/8//0//b/
9v/2//b/9f/1//X/9f/2//f/9//2//b/9v/3//j/+P/3//b/9v/2//X/9P/0//L/8v/z
//P/8v/y//H/8f/x/+//8f/x/+7/7v/u/+7/7f/s/+3/7//t/+v/6//r/+v/6//r/+v/
6//r/+r/6v/q/+n/5//m/+j/6P/n/+f/5f/m/+f/5//n/+f/5v/m/+j/5v/k/+T/5P/k
/+L/4v/i/+L/5P/k/+T/5P/k/+T/5P/k/+T/5P/l/+X/5f/l/+X/5v/n/+f/6f/r/+v/
7P/s/+z/6v/q/+r/6v/r/+v/6//q/+j/6P/k/+L/3//f/97/3v/e/9z/2//a/9n/2f/Z
/9j/1v/W/9b/1v/U/9X/1//X/9X/1f/V/9f/2//c/9z/3P/a/9r/2v/c/9z/3P/c/97/
3v/e/97/3v/c/9z/3f/d/+X/9f8PADMATABVAE0AMQAOAPT/4//a/9T/yv+3/6X/lf99
/0n/Bv/S/s3+5f4E/yT/Q/9Z/2r/fv+R/6T/s//B/8r/1P/c/+D/4v/m/+j/6f/r/+z/
7f/t/+3/7P/u/+7/7v/u//H/8f/x//D/8v/y//L/8//z//P/9f/1//X/9//3//b/9//3
//j/+//8//z//P/6//v/+//9//7//v/+//7//////wAAAAACAAMABAAFAAgACQAKAAsA
DAAOAA8AEAATABUAGQAcACAAIgAlACcAKQAsAC0ALwA1ADcAOQA7AD4AQABCAEQARABF
AEYARwBFAEUARQBEAEIAQABAAD8APgA7ADkANwAzAC4AKwApACcAJQAiAB0AGgAXABIA
DwAJAAYAAwAAAP///P/5//f/8f/v/+z/6//s/+n/5v/k/+T/4v/h/+D/3P/c/9z/3P/d
/9z/2f/Y/9b/1v/X/9f/1f/V/9X/1P/S/9L/0f/R/9H/0f/S/9L/0//S/9L/0f/Q/9D/
0f/S/9L/0v/S/9H/0//T/9T/1P/U/9T/1f/V/9X/1f/V/9b/1f/V/9X/1f/V/9b/1v/W
/9X/1v/W/9b/1v/W/9f/2P/a/9r/2v/a/9n/2f/Z/9n/2v/b/9v/2v/a/9r/2//c/9v/
2//b/9z/3P/b/9r/2v/a/9r/2//b/9r/2v/Z/9n/2f/X/9n/2f/Y/9j/2P/Y/9j/1v/W
/9f/2f/X/9f/1//V/9X/1f/V/9X/1f/U/9T/1f/V/9T/1P/U/9T/0//T/9P/1P/V/9X/
1f/V/9T/1P/W/9b/1v/W/9T/1P/U/9T/2P/Y/9b/1v/W/9b/1v/W/9b/1v/Y/9j/2P/Y
/9b/1v/W/9b/2P/Y/9n/2f/b/9v/2//c/9v/2//d/9//3//g/+D/4P/g/+D/4P/g/+H/
4f/h/+D/4P/g/9z/2v/Z/9n/2P/Y/9j/1v/V/9T/0//T/9P/0v/Q/9D/0P/Q/87/z//R
/9H/0f/R/9H/0//V/9b/1v/W/9b/1v/W/9j/2v/a/9r/3P/c/9z/3P/c/9z/3P/d/93/
2//d/+n/+f8SADUAUwBfAFwARAAfAAgA+P/q/9v/yf+t/4//c/9K/wr/w/6l/rb+4P4H
/yn/Rv9g/3f/jP+h/7P/wP/M/9T/2v/e/+L/5P/l/+f/6P/p/+n/6f/q/+z/7P/s/+7/
8f/x//H/8P/y//L/8v/1//X/9f/3//n/+f/7//v/+v/7//v//P///wAAAAAAAAAAAQAB
AAMABgAGAAYABgAJAAkACgAKAAoACwAMAA0ADgAPABAAEQASABQAFQAWABYAFwAaABwA
IAAiACUAJwApACwALQAvADMANQA3ADkAPAA+AEAAQgBEAEUARgBHAEcARwBHAEYASABG
AEYARQBGAEMAQQA/AD8AOgA3ADUAMwAxAC4AKQAmACMAHgAbABUAEgAPAAwACgAIAAYA
BQD///3/+v/5//b/8//w/+7/7v/s/+v/6v/m/+b/5v/m/+f/5v/j/+L/4v/i/+P/4//h
/+H/4f/g/+D/4P/f/9//4f/h/+L/4v/h/+D/4P/f/+D/4P/h/+L/4P/g/+D/3//h/+H/
4v/i/+L/4v/j/+P/5f/l/+X/5v/l/+X/5f/l/+f/6P/o/+j/5//o/+j/6P/q/+r/6//s
/+7/7v/u/+7/7//v/+//7//w//H/8f/w//D/8P/x//L/8f/x//H/8v/y//H/8P/w//D/
8P/x//H/8f/y//L/8//z//H/8//z//L/8v/y//L/8v/w//D/8f/v/+3/7f/t/+7/7//w
//H/7//v/+7/7v/v/+//7v/u//D/8P/v/+//7//u/+z/7P/s/+z/7v/u/+7/7v/u/+7/
7v/u/+7/7v/u/+7/7P/s/+3/7f/v/+//7//w//H/8f/z//X/9f/2//b/9v/2//b/9v/2
//X/9f/1//T/9P/0//D/7v/v/+//7v/u/+z/6v/p/+j/6f/p/+n/6P/m/+b/5v/m/+j/
6f/r/+v/7f/t/+3/7//x//L/8v/y//L/8v/y//T/9P/0//T/9v/2//b/9v/2//j/+P/5
//n/+/8DAA0AHQA8AF0AcQB5AHIAWABBADAAIAAWAAsA+//h/8H/lf9Q/wj/5f7x/hD/
Nv9b/3f/jP+i/7n/yv/X/+P/8P/4//z/AAAGAAgACgALAA0ADwARABIAEwAUABYAFgAW
ABQAFwAXABcAGAAaABoAGgAZABkAGQAbABkAGQAbABsAHgAfAB8AIAAhACIAIgAiACIA
IwAjACUAJgAmACYAJgAlACUAJgAmACoAKwAsAC0ALQAtAC0ALQAyADQANQA2ADYANwA6
ADwAPgBAAEMARQBJAEwATQBPAFMAVQBXAFkAXgBgAGIAZABmAGcAaABpAGsAawBrAGoA
bABqAGoAaQBoAGUAYwBhAGIAXgBcAFsAVwBVAFIATQBMAEkARABBAD8APAA5ADYAMQAu
ACsAKQAnACUAIgAhACIAHwAcABoAGgAYABcAFgASABIAEgASABMAEgAPAA4ADgAOAA8A
DwAPAA8ADwAOAA4ADgANAA0ADQANAA4ADgAPAA4ADgANAA4ADgAPABAADgAOAA4ADQAN
AA0ADgAOAA4ADgAPAA8AEQARABEAEgARABEAEQARABMAFAAUABQAFwAYABgAGAAaABoA
GwAcABoAGgAaABoAHQAdAB0AHQAeAB8AHwAeAB4AHgAfACAAIQAhACEAIgAiACEAIAAg
ACAAIAAhACEAIgAiACEAIQAfAB0AHwAfACAAIAAgACAAHgAcABwAHQAfAB0AHQAdABsA
GwAbABsAGQAZABgAGAAZABkAGAAYABYAFgAVABUAFQAWABcAFwAXABYAFAAUABQAFAAU
ABQAFAAUABQAFAAUABQAEgASABIAEgAUABQAFQAVABMAEwATABQAEwATABUAFwAZABoA
GgAaABgAGAAYABgAFwAXABcAFgAWABYAEgAQAA0ADQAMAAwADAAKAAkACAAJAAkACQAI
AAYABgAGAAYABAAFAAcABwAJAAkACQALAAsADAAMAAwACgAKAAoADAAOAA4ADgAQAA4A
DgAOAA4ADgAOAA8ADwARABcAJQA7AF4AeQCDAIMAbgBKADMAKAAiABwAEwABAOv/1f+1
/3j/LP/7/v3+Gv88/1v/d/+O/6L/tf/K/93/6//2/wAACAAMABAAFAAWABcAGQAYABkA
GQAZABoAHAAcABwAGgAdAB0AHQAeACAAIAAgACMAIwAjACUAIwAjACUAJQAmACcAJwAo
ACkAKgAqACoAKgArACsALQAuAC4ALgAuAC0ALQAuAC4AMAAxADIAMwA2ADcAOAA5ADoA
PAA9AD4AQgBDAEYASABIAEoATQBPAFUAWABZAFsAXwBhAGMAZQBqAGwAbgBwAHQAdQB2
AHcAdQB1AHUAdAB2AHQAdABzAHAAbQBrAGkAaQBkAGEAXwBbAFkAVgBRAE0ASQBDAD8A
PQA6ADcANAAwACwAKAAlACEAHwAcABsAHAAZABYAFAASABAADwAOAAwADAAMAAwACwAK
AAcABgAEAAQABQAFAAUABQAFAAQAAgACAAEAAQABAAEAAgACAP///v/+//3//v/+////
AAD+//7//v/9//3//f/+//7//v/+//////////////8AAAEAAQABAAEAAwAEAAQABAAD
AAQABAAEAAQABAAFAAYABgAGAAYABgAFAAUABQAFAAYABwAHAAYABAAEAAUABgAFAAUA
BQAGAAQAAwACAAIAAgACAAMAAwAEAAQAAwADAAEA//8BAAEA/v/+//7//v/+//z//P/9
//v/+f/5//n/9//3//f/9//3//f/9v/2//X/9f/0//T/9P/0//P/8//x//L/8//z//P/
8//y//D/8P/w//D/8P/w//D/8P/w//D/8P/w/+//7v/t/+z/7P/s/+3/7f/t/+3/7f/u
/+//7//x//P/8//0//T/9P/y//L/8v/y//H/8f/x//D/7v/u/+r/6P/l/+X/5P/k/+T/
4v/h/+D/3f/d/93/3P/c/9z/3P/c/9r/2//d/93/3f/d/93/3//h/+L/4v/i/+D/4P/g
/+L/5P/k/+T/5v/k/+T/5P/k/+L/4v/j/+P/6f/1/wsALQBMAFMATwA7ABwAAADt/+L/
3P/U/8X/tf+l/5P/a/8q/+r+0/7l/gL/IP8//1f/aP98/5H/ov+x/7//yP/S/9r/4P/k
/+b/6P/p/+v/7P/t/+3/7f/s/+7/7v/u/+7/8f/x//H/8P/y//L/8v/x//H/8f/z//P/
8//1//X/9P/1//X/9v/3//j/+P/4//j/+f/5//v//P/8//z//P/9//3//v/+/wAAAQAC
AAMABAAFAAYABwAKAAwADQAOABIAEwAWABgAGgAcAB8AIQAnACoAKwAtAC8AMQAzADUA
OAA6ADwAPgBAAEEAQgBDAEEAQQBBAEAAPgA8ADwAOwA6ADcANQAzADEALAApACcAIwAh
AB4AGQAUABEADAAJAAUAAgD///z/9//0//H/7//r/+n/5v/l/+T/4f/e/9z/3P/a/9n/
2P/U/9T/1P/U/9P/0v/P/87/zP/M/83/zf/N/83/zf/M/8r/yv/J/8n/x//H/8j/yP/J
/8j/yP/H/8b/xv/H/8j/yP/I/8j/x//H/8f/yP/I/8j/yP/J/8n/y//L/8v/zP/M/8v/
yv/J/8v/zP/M/8z/zP/M/8v/yv/I/8j/yf/K/8z/zP/M/8z/zP/L/8r/yf/K/8v/y//K
/8r/yv/L/8z/zP/L/8r/yv/K/8n/yP/I/8j/yP/J/8n/yP/I/8f/x//H/8X/x//H/8T/
xP/E/8T/xP/C/8L/w//D/8H/wf/B/8H/wf/B/8H/v/+//77/vv/B/8H/wP/A/77/vv+9
/73/vf++/7//v/+//7//vv++/77/wP/A/77/vv++/77/vv++/77/vv+8/7z/vP+8/73/
vv+//8D/vv++/7//v//B/8H/wf/C/8P/w//F/8f/x//I/8j/yP/K/8r/yv/K/8f/x//H
/8b/yP/I/8T/wv/D/8P/wv/C/8L/wP+//77/vf+9/73/vP+8/7z/vP+8/7r/u/+9/73/
u/+7/7v/vf+9/77/vv++/7//wP/B/8T/wv/C/8L/xP/C/8L/wv/C/8T/xP/F/8X/xf/H
/8//4f/+/yMAOwBDADgAGAD3/+T/2P/M/7//rf+Z/4P/a/9A//7+uf6X/qb+zP73/hn/
Mv9K/1//dP+H/5n/pv+y/7z/xP/K/8r/zP/N/8//0P/R/9H/0f/U/9b/1v/W/9b/2f/Z
/9n/2v/c/9z/3P/d/93/3f/f/9//3//h/+H/4v/j/+P/5P/l/+b/5v/m/+j/6f/p/+v/
7P/s/+z/7P/v/+//8P/w//L/8//0//X/9f/1//X/9f/4//r/+//8//z//f8AAAIABgAI
AAsADQAPABIAEwAVABcAGQAbAB0AIAAiACQAJgAmACcAKAApACoAKwAsACwAKgAoACgA
JwAmACMAIQAfAB4AGgAYABcAEwARAA4ACQAGAAMA/v/7//j/9v/0//L/7f/q/+f/5f/f
/93/2v/Z/9b/0//Q/87/zP/K/8n/yP/I/8j/yP/I/8X/xP/B/8D/wP/A/8H/wf/B/8H/
wf/A/77/vv+9/73/vf+9/77/vv+9/7z/vP+7/7z/vP+9/77/vP+8/7z/u/+7/7v/vP+8
/7z/vP+9/73/vf+9/73/vv/B/8H/wf/B/7//wP/A/8D/wf/C/8L/wv/C/8L/w//E/8T/
xP/E/8T/x//H/8f/x//G/8f/x//G/8j/yP/J/8r/yf/J/8n/yv/K/8n/yP/I/8r/yv/L
/8v/yP/I/8f/x//J/8f/yf/J/8j/yP/I/8j/xP/C/8L/w//D/8H/wf/B/8P/w//D/8P/
wf/B/8D/wP/B/8H/wP/A/8L/wP/A/8D/wP/A/8D/wv/C/8L/wv/A/8D/wP/A/8L/wv/C
/8L/wP/A/8H/wf/B/8H/wf/C/8X/xf/H/8n/yP/I/8f/xv/I/8j/yP/I/8X/xf/F/8T/
xv/G/8L/wP+//7//vv++/7z/uv+5/7j/uv+7/7z/vP+4/7j/uP+4/7r/u/+9/73/vf+9
/73/v//B/8L/wv/C/8T/xP/E/8b/xP/E/8T/xv/G/8b/xv/G/8j/yP/J/8n/z//X/+H/
8f8QAC8ARQBNAEAAJgARAAAA8v/o/93/y/+x/4//X/8a/9L+tf7D/ub+DP8v/0f/XP9y
/4f/mv+p/7X/vv/I/9D/1P/U/9b/2P/Z/9v/3v/f/9//3//g/+L/4v/i/+L/5f/l/+X/
5P/m/+b/5v/n/+f/5//p/+f/5//p/+n/6v/r/+v/7P/t/+7/7v/u//D/8f/x//P/8//y
//H/8P/z//P/9P/0//b/9//4//n/+P/5//r/+/8AAAIAAwAEAAQABQAIAAoADAAOABEA
EwAXABoAGwAdACEAIwAlACcAKgAsAC4AMAA0ADUANgA3ADcANwA3ADYANwA2ADcANwA2
ADMAMQAvAC8AKgAnACUAIQAfABwAFwAWABMADgALAAcABAABAP7/+//4//X/8//x/+3/
6v/l/w==
         </WaveFormData>
      </LeadData>
      <LeadData>
         <LeadByteCountTotal>10000</LeadByteCountTotal>
         <LeadTimeOffset>0</LeadTimeOffset>
         <LeadSampleCountTotal>5000</LeadSampleCountTotal>
         <LeadAmplitudeUnitsPerBit>4.88</LeadAmplitudeUnitsPerBit>
         <LeadAmplitudeUnits>��V</LeadAmplitudeUnits>
         <LeadHighLimit>2147483647</LeadHighLimit>
         <LeadLowLimit>268435456</LeadLowLimit>
         <LeadID>V3</LeadID>
         <LeadOffsetFirstSample>0</LeadOffsetFirstSample>
         <FirstSampleBaseline>0</FirstSampleBaseline>
         <LeadSampleSize>2</LeadSampleSize>
         <LeadOff>FALSE</LeadOff>
         <BaselineSway>FALSE</BaselineSway>
         <ExcessiveACNoise>FALSE</ExcessiveACNoise>
         <MuscleNoise>FALSE</MuscleNoise>
         <LeadDataCRC32>1448156459</LeadDataCRC32>
         <WaveFormData>
6P/o/+j/6P/q/+r/6v/q/+r/6v/q/+r/7P/s/+z/7P/s/+z/7P/s/+7/7v/u/+7/7//w
//H/8v/0//T/9P/0//b/9v/2//b/+P/4//j/+P/2//b/9v/2//b/9v/2//b/9P/0//T/
9P/y//L/8v/y//T/9P/0//T/8//y//H/8P/w//D/8P/w//D/8P/w//D/7v/u/+7/7v/u
/+7/7v/u/+7/7v/u/+7/7v/u/+7/7v/u/+3/7f/t/+v/6//r/+v/6//r/+v/6//t/+3/
7f/t/+3/7f/t/+7/7f/v/+//8P/y//L/8v/z//P/8//z//P/8f/x//H/8f/y//L/8P/w
/+//7v/t/+3/7f/s/+v/6//r/+v/6//q/+r/6v/o/+j/6P/o/+r/6v/q/+r/6v/q/+v/
6//r/+r/6v/p/+n/6f/p/+n/6f/p/+v/6//r/+v/6//t/+7/7//t//X/AgAQAC0AUQB6
AKUAzQDuABsBVgGMAaMBmQF+AVMBEgGuAB8AgP8R/+/+8f4I/y7/Tf9h/3f/jv+k/7f/
xf/R/9z/4P/j/+f/6P/q/+z/7f/t/+//8P/x//T/9f/2//b/9P/1//X/9f/4//n/+f/6
//j/+P/5//n/+v/6//v//P/8//z//f///wEAAQABAAIAAgACAAIABAADAAMABAAFAAYA
BgAHAAgACQALAAwADQAOAA4ADwASABMAFgAXABcAGQAbAB0AHwAiACQAJwAqAC4AMAAz
ADYAOgA+AEEARABHAEsATgBRAFIAVABYAFkAXQBdAF8AYABeAF4AXgBeAFoAWQBWAFQA
UgBRAE8ASwBHAEUAQQA+ADkANwAyAC4ALQApACUAIgAcABgAFQASAA8ADAAKAAcABAAB
AP7//f/9//r/+P/2//X/8//z//H/8v/x//D/7//u/+3/7f/t/+v/6//r/+v/7P/q/+r/
6//r/+v/6v/p/+n/6f/p/+n/6P/o/+j/6P/n/+b/5P/j/+T/5P/k/+T/5P/k/+T/5f/o
/+j/6P/o/+r/6//r/+v/7v/w//D/8P/y//T/9P/1//f/+P/5//r//P/8//z////+////
//////////8BAAEAAgACAAIAAwABAAEAAQABAAAAAAAAAAAAAAD////////////////+
//7//P/8//z//P/7//r/+v/5//n/+P/4//f/9//3//f/9P/0//T/9P/0//T/9P/0//T/
8//z//P/8v/y//L/8v/0//P/8v/y//L/8v/y//D/7//v/+//8f/x//H/8f/v/+//7//v
//H/8f/x//H/8f/x//H/8v/x//P/8//0//b/9v/2//f/9v/1//T/8//y//P/9P/1//X/
9P/x//D/7//u/+3/7f/t/+z/6//r/+v/6//r/+r/6v/q/+j/6P/o/+j/6v/q/+r/6v/q
/+r/6//r/+v/6v/q/+n/6f/p/+n/6f/p/+n/6f/p/+n/6f/p/+v/7P/t//X/AQAWADYA
VQB1AJYAswDZABYBVwGOAbgByQHBAaABaQEQAX4Azf9A/wv/D/8X/zD/UP9l/3f/i/+g
/7D/v//L/9P/2v/e/+H/4//k/+b/6P/p/+n/6//s/+3/7P/t/+7/7v/w//H/8f/x//D/
8f/x//L/9P/0//X/9f/0//T/9f/2//j/+P/5//v/+//7//v//P/8//z//P/+/wEAAQAC
AAMABAAEAAUABgAHAAkACgALAA4ADgAPABIAEQAUABUAFQAZABsAHQAfACQAJgApACwA
MAAyADUAOAA8AEAAQwBGAEcASwBOAFEAVABWAFoAWwBcAFsAXABcAFoAWgBaAFoAWABX
AFQAUgBOAE0ASwBHAEUAQwA/ADwANwA1ADAALAAnACMAHwAcABkAFgAUABIADQAKAAgA
BQAEAAEA/v/9//v/+P/2//T/9f/z//P/8f/y//H/8P/v/+z/6//r/+v/6//r/+v/6//s
/+r/6v/r/+n/6f/o/+f/6f/p/+n/6f/o/+j/6P/o/+r/6v/p/+n/6P/o/+j/6P/q/+r/
6v/r/+r/6v/q/+r/7P/t/+3/7f/u//D/8P/w//D/8v/y//P/8f/y//P/9P/0//T/9P/3
//j/+f/5//n/+f/5//v/+//6//r/+v/7//v/+//7//v/+v/6//r/+v/6//n/+f/5//n/
+f/5//j/+P/2//b/9v/2//X/9P/0//X/9f/0//T/8//z//P/8//y//L/8v/y//D/8P/w
//D/8P/v/+//7//w/+7/7v/u/+z/7P/s/+z/7v/t/+3/7f/r/+v/6//r/+v/6//r/+v/
6//r/+v/6//r/+v/6//s/+3/7//v//D/8v/y//L/8//x//H/8f/x//H/8f/x//H/8P/w
/+7/7v/t/+z/6//r/+v/6v/p/+n/6f/p/+n/6P/m/+b/5P/k/+b/5v/o/+j/6P/o/+j/
6P/p/+n/6f/o/+j/5//n/+f/5//n/+f/5//n/+f/5//n/+f/6f/q/+v/7f/z/wAAGAA7
AFsAegCXALMA3AAXAVIBhAGtAb8BtgGXAV4B/gBrAL7/Of8H/wf/Ev8s/03/Yf9z/4j/
nP+t/7v/x//Q/9b/3f/h/+L/5P/m/+f/5f/n/+j/6f/q/+v/7P/s/+z/7f/t/+3/7v/v
/+//8P/w//D/8f/x//L/8v/z//T/9P/0//X/9//3//f/9//4//r/+v/6//z//f/9//7/
//8AAAAAAQACAAMABQAGAAcACAAIAAkADAANABAAEQARABUAFwAZABsAHAAeACEAJAAq
ACwALwAyADQAOAA7AD4AQQBFAEgASwBMAE4AUgBTAFUAVQBXAFgAVgBWAFYAVgBUAFMA
UABOAEwASwBJAEUAQwBBAD0AOgA1ADMALgAqACcAIwAfABwAGAAUABEADgAJAAYABAAB
AAAA/f/6//n/9//0//L/8P/v/+3/7f/r/+j/5//m/+X/5v/l/+X/5f/j/+P/4//j/+L/
4P/g/+H/4f/h/+D/3//h/+H/4f/h/+L/4v/i/+L/4v/i/+H/4f/g/+D/4P/g/+L/4v/i
/+P/4v/i/+L/4v/i/+P/4//j/+L/5P/k/+T/4v/k/+T/5f/l/+b/5//o/+b/5v/m/+n/
6P/p/+n/6f/p/+n/6//r/+r/6v/q/+v/6//r/+v/6//q/+r/6v/q/+r/6f/p/+n/6//r
/+v/6v/o/+b/5v/m/+f/5//n/+j/5//n/+b/5v/l/+X/5f/l/+T/5P/k/+T/4v/i/+L/
4v/k/+P/4//j/+L/4v/i/+L/4v/h/+D/4P/h/+H/4P/g/+D/4P/g/+D/4P/e/9//4P/e
/97/3v/e/+D/3//f/9//3//f/9//3//f/9//3//f/9//3//f/9//4f/h/+H/4v/h/+P/
4//k/+b/5v/m/+f/5//n/+f/5//n/+f/5//n/+b/5v/k/+T/4//i/+H/4f/j/+L/4f/h
/+H/4f/h/+D/4v/i/+D/4P/g/+D/4v/i/+H/4P/f/97/4P/h/+L/4v/g/9//3//f/9//
3//f/9//3//f/9//3//f/+H/4v/j/+P/6f/w/wAAGwA/AGIAhQCrAMoA/wBIAYoBuQHJ
Ab4BmQFiAQ4BjwDw/1v/A//v/vj+Dv8x/03/X/90/4z/of+v/7//yv/S/9f/2//a/9z/
3v/f/9//4f/i/+P/5v/n/+j/6P/o/+n/6f/p/+r/6//r/+z/7v/u/+//7//y//L/8//0
//T/9P/1//f/9//3//f/+P/4//j/+P/6//3//f/+////AAAAAAEAAgABAAMABAAFAAgA
CAAJAAwADAAOAA4ADQARABMAFQAXABoAHAAfACIAJAAmACkALAAwADQANwA6ADsAPwBC
AEUASABKAE4ATwBTAFMAVQBWAFYAVgBWAFYAVgBVAFIAUABMAEsASQBFAEYARQBCAEAA
OQA3ADIALgArACcAIwAgAB4AGgAXABQADQAKAAgABQAEAAEA/v/9//v/+P/2//T/8//x
//H/7//s/+v/6v/p/+j/5//n/+f/5//n/+f/5//m/+T/5P/l/+P/4//i/+H/4//j/+P/
4//i/+L/4v/i/+L/4v/h/+H/4P/g/+D/4P/g/+D/4P/h/+D/4P/g/+D/4P/h/+H/4f/i
/+T/5P/k/+P/5P/j/+P/4//k/+X/5v/o/+j/6P/r/+z/7f/t/+3/6//r/+3/7f/u/+7/
7v/v/+//7//v/+//8v/y//L/8v/w/+//7//v//H/8f/x//D/8v/w//D/8P/u/+3/7P/s
/+3/7f/s/+z/6//r/+v/6//s/+z/7P/s/+r/6v/q/+r/6P/n/+f/5//q/+z/6v/m/+b/
5v/m/+b/5v/n/+f/6P/p/+j/5//m/+X/5//n/+f/5//l/+X/5f/l/+X/5f/l/+b/5//p
/+n/6v/o/+j/6P/p/+n/6f/p/+n/5//n/+f/5//q/+r/6P/o/+X/5P/j/+P/5P/k/+T/
5f/l/+X/5f/k/+L/4v/g/+D/4P/g/+L/4v/i/+L/4v/i/+P/4//j/+L/5P/j/+P/4//h
/+H/4f/h/+H/4f/h/+H/4f/j/+T/5f/l/+3/+P8GAB8AQwBqAJcAwwDmAA8BTAGEAZ8B
nQGGAVsBHgHAADcAkv8X/+v+6f74/h7/P/9V/2v/gv+W/6n/t//D/87/1v/b/93/3v/g
/+L/4//j/+X/5v/n/+r/6//s/+z/7v/v/+//7//w//H/8f/y//L/8v/z//P/8v/y//P/
9P/2//b/9//5//f/9//3//j/+v/6//r//P/7//v//P/9//z//P/9//7/AQADAAQABQAG
AAYABwAKAAsADgAPAA8AEQATABUAFwAYABoAHQAgACQAJgApACwALgAyADUAOAA9AEEA
RABHAEwATgBSAFMAUwBTAFUAVgBWAFYAVgBWAFQAUwBQAE4ATgBNAEsARwBEAEEAPAA4
ADUAMwAuACoAJwAjAB8AHAAWABIADwAMAAkABgAEAAEAAAD9//r/+f/1//L/8P/u/+3/
6//r/+n/6P/n/+b/5f/k/+P/4//j/+P/4//j/+P/4v/g/+D/4f/j/+P/4v/h/9//3//f
/9//3v/e/97/3v/e/97/3f/d/9z/3P/c/9z/3P/c/9z/3f/c/9z/3P/c/93/3//g/+H/
4v/k/+T/5P/m/+j/6P/p/+n/6v/r/+z/7v/u/+7/8f/y//P/8//z//X/9f/3//f/9v/2
//b/9//5//n/+f/5//n/+P/3//b/9v/1//X/9f/z//P/8//y//T/8v/y//L/8v/x//D/
8P/v/+//7v/u/+//7//v/+//7P/s/+z/7P/s/+z/7P/s/+r/6f/p/+n/6P/o/+j/6P/o
/+f/5v/m/+n/6f/o/+j/5v/o/+j/6P/o/+j/6P/o/+j/5v/l/+X/5f/n/+f/5//n/+f/
5//n/+f/5f/l/+X/5f/n/+f/5//o/+f/6f/p/+r/7P/s/+z/7f/t/+3/7f/t/+v/6//r
/+v/7P/s/+r/6v/n/+b/5f/l/+X/5P/j/+P/4//j/+P/4v/i/+L/4P/g/+D/4P/i/+L/
4P/g/+D/4P/j/+P/4//i/+D/3//f/9//4f/h/+H/4f/h/+H/4f/h/9//4f/i/+P/5f/v
/wAAGgA7AFkAfACdALkA6gAtAWwBngHBAckBtAGLAUoB2AAxAIT/G/8D/wv/FP8y/1H/
Y/91/4r/nv+r/7n/xf/Q/9b/2f/b/9r/3P/e/9//4f/j/+T/5f/k/+X/5v/m/+j/6f/p
/+n/6P/p/+n/6v/s/+z/7f/t/+7/7v/v//D/7v/u/+//8f/z//P/8//0//T/9P/0//b/
9//3//j/+f/6//r/+//8//3///8AAAEABAAEAAUACAAJAAwADQANAA8AEQATABUAGgAc
AB8AIgAkACYAKQAsAC4AMgA1ADgAOwA/AEIARQBIAEoATgBPAFEAUQBTAFQAUgBSAFIA
UgBQAE8ATABKAEYARQBDAD8APQA7ADcANAAxAC8AKgAmACEAHQAZABYAEgAOAAsACAAF
AAIAAAD9//r/9//0//P/8f/u/+z/6v/p/+f/5//l/+b/5f/k/+P/4P/f/9//3//d/93/
3f/d/9z/2v/a/9v/2//b/9r/2f/b/9v/2//b/9r/2v/a/9r/2v/a/9n/2f/Z/9r/2//c
/9z/3P/c/93/3v/e/97/3v/e/9//3//f/97/4P/g/+D/4P/i/+L/4//j/+T/5f/m/+b/
5v/m/+n/6P/p/+n/6f/p/+n/6//r/+7/7v/u/+//7f/t/+3/7f/u/+7/7v/u/+7/7f/t
/+3/6//r/+v/6v/s/+r/6v/q/+r/6f/o/+j/6f/p/+j/6P/n/+f/5//n/+b/5v/m/+b/
5v/m/+b/5v/k/+P/4//j/+T/5P/k/+T/5P/j/+L/4v/j/+P/4v/i/+L/4v/i/+L/4v/i
/+D/3//f/9//4f/h/+H/4f/h/+H/4f/h/+H/4f/h/+H/4f/h/+H/4v/j/+X/5f/m/+j/
6P/o/+n/5//n/+f/5//n/+f/5//n/+b/5v/k/+T/5f/k/+P/4//h/+D/3//f/93/3f/d
/9z/3v/e/9z/3P/e/97/4P/g/97/3v/e/97/3//f/9//3v/e/93/3f/d/93/3f/d/93/
3//f/9//3//d/9//4P/h/+f/9f8KACoASQBnAIgAowDFAP4AOwFuAZwBtwG1AZgBZwEY
AZQA6/9S/wf//f4D/xj/PP9V/2P/ef+O/6D/r/+7/8f/0P/U/9f/2//c/97/4P/h/9//
4f/i/+P/5P/l/+b/5v/o/+n/6f/p/+r/6//r/+z/6v/q/+v/6//u/+7/7//w//D/8P/x
//P/8//z//P/9P/2//b/9v/4//n/+f/6//v//P/8//3//v///wEAAgADAAYABgAHAAoA
CQAMAA0ADQAQABMAFgAZABoAHAAfACIAJgAoACsALgAyADYAOQA8AD0AQQBEAEcASABK
AE4ATwBRAFEAUwBUAFIAUgBSAFIAUABPAEwASgBGAEUAQwA/AD8APQA5ADYAMQAvACoA
JgAjAB8AGwAYABYAEgAPAAwABwAEAAIA///+//v/+P/3//X/8v/w/+7/7f/r/+v/6f/o
/+f/5v/l/+L/4f/h/+H/3//f/9//3//g/97/3v/f/9//3//e/93/3//f/9//3//e/97/
3v/e/+D/4P/f/9//4P/g/+D/4P/g/+D/4P/h/+D/4P/g/+D/4P/h/+H/4f/i/+T/5P/k
/+L/5P/k/+X/4//k/+X/5v/o/+j/6P/r/+v/6//q/+n/6//r/+3/7f/s/+z/7P/t/+3/
7f/t/+3/7v/u/+7/7v/u/+3/7f/t/+3/7f/t/+z/7v/s/+z/7P/s/+v/6v/q/+v/6//q
/+r/6f/p/+n/6f/q/+r/6v/q/+b/5v/m/+b/6P/n/+f/5//m/+b/5v/m/+j/5//m/+b/
5//n/+b/5v/m/+b/5v/m/+b/5v/l/+X/5//o/+b/5v/m/+b/5v/l/+X/5f/n/+f/5//n
/+X/5f/l/+X/5//n/+f/5//n/+f/5//o/+f/6f/p/+r/7P/s/+z/7f/r/+v/6//r/+v/
6//r/+v/7P/s/+r/6v/p/+j/5//n/+f/5v/l/+X/5f/l/+X/5P/k/+T/4v/i/+L/4v/k
/+T/5P/k/+T/5P/l/+X/5f/k/+L/4f/h/+H/4v/j/+T/5f/j/+P/4//j/+P/5f/m/+f/
5f/n//D/AAAVADkAXgCDAKkAygDzAC4BcAGfAa8BoAF7AUIB9gCJAPb/Xf/7/uP+7v4I
/yn/Rf9b/3L/iv+f/7H/v//K/9T/2f/b/97/4P/i/+P/4f/j/+T/5f/o/+n/6v/q/+z/
7f/t/+3/7P/t/+3/7v/u/+7/7//v//D/8P/x//L/8v/y//P/9f/1//X/9f/2//j/+P/4
//r/+//7//z//f8AAAAAAQACAAEAAwAEAAUACAAIAAkADAALAA4ADwAPAA8AEQATABUA
GgAcAB8AIgAmACgAKwAuAC4AMgA1ADgAOwA/AEIARQBKAEwAUABRAFMAUwBVAFYAWABY
AFgAWABXAFcAVQBUAFQAUwBRAE0ASwBJAEUAQgA9ADsANgAyAC8AKwAnACQAIgAeABsA
GAATABAADgALAAgABQACAAEA///8//r/+P/1//P/8//x//D/7//u/+3/7P/r/+v/6//q
/+n/6P/n/+j/5v/m/+f/6f/p/+j/5//n/+f/5//n/+T/5P/k/+T/5P/k/+P/4//i/+L/
4v/i/+L/4v/i/+P/5P/k/+T/5P/i/+P/4//j/+b/6P/o/+j/5v/o/+j/6f/r/+z/7f/u
/+7/7v/u//H/8P/x//H/8f/z//P/9f/1//T/9P/0//X/9f/1//X/9f/2//b/9v/2//b/
9f/1//X/9//3//f/9v/2//T/9P/0//b/9f/0//T/8//z//L/8v/x//H/8f/x//L/8v/y
//L/7v/u/+7/7v/w/+//7//v/+7/7v/u/+7/7v/s/+z/7P/s/+z/7P/r/+v/6//r/+v/
6//r/+3/7f/t/+3/6//r/+v/6//r/+v/6//s/+3/7//v//D/8v/y//L/8//x//H/8f/x
/+//7//v/+//8P/w/+7/7v/t/+z/6//r/+v/6v/p/+n/6f/p/+n/6P/o/+j/5v/m/+b/
5v/o/+j/6P/o/+j/6P/p/+n/6f/o/+r/6f/p/+n/5//n/+f/5//p/+n/6f/p/+f/6f/q
/+v/7//1/wAAEgAxAFcAgACpANEA8gAlAWQBlAGnAZ8BhAFTARABqAAPAG7/C//x/vX+
DP80/1H/Y/97/5T/qP+3/8X/0//a/9z/3//l/+b/6P/q/+v/7f/v//D/8f/w//H/8v/y
//L/8//z//P/9v/3//f/+P/2//b/9//3//j/+P/5//r/+v/6//v//f/9//3//f/+/wAA
AAAAAAIAAQABAAIAAwAEAAQABQAGAAcACQAKAAsACgAKAAsADgARABQAFQAVABcAGQAb
AB0AHgAgACMAJgAqACwALwAyADYAOgA9AEAARQBJAEwATwBSAFQAWABZAFsAWwBdAF4A
XgBeAF4AXgBcAFsAWABWAFQAUwBRAE0ASwBJAEUAQgA9ADsANgAyAC8AKwAnACQAHgAa
ABcAFAAPAAwACgAHAAQAAQD+//3/+//4//b/9P/x/+//7//t/+7/7f/s/+v/6v/p/+n/
6f/p/+n/6f/p/+j/5v/m/+f/5//n/+b/5f/l/+X/5f/l/+T/5P/k/+T/5P/k/+P/4//i
/+L/4v/i/+D/4P/g/+H/4v/i/+L/4v/k/+X/5f/l/+T/5v/m/+b/5//q/+v/7f/t/+7/
7//w//D/8P/w//P/9v/3//f/9//1//X/9//3//j/+P/4//n/+//7//v/+//6//r/+v/6
//r/+f/5//n/9//3//f/9v/2//T/9P/0//b/9f/0//T/8//z//L/8v/x//H/8f/x//D/
8P/w//D/7v/u/+7/7v/u/+3/7f/t/+z/7P/s/+z/7v/t/+z/7P/r/+r/6v/q/+r/6v/q
/+n/6f/p/+n/6f/p/+n/6f/p/+n/6f/p/+n/6f/p/+n/6f/p/+r/6//t/+3/7v/u/+7/
7v/v/+3/7f/t/+3/7f/t/+3/7f/s/+z/6v/q/+n/6P/n/+f/5//m/+X/5f/l/+X/5f/k
/+T/5P/i/+L/4v/i/+T/5P/k/+T/5P/k/+X/5f/l/+T/4v/h/+H/4f/j/+P/4//j/+P/
4//j/+P/4//l/+b/5//n/+3/+P8MAC0ATQBuAJUAtQDaABkBXgGYAcEBzQHAAZkBXgEA
AXEAxP87/wX/A/8K/yL/Q/9Z/2v/gP+W/6f/tf/B/8z/1P/X/9n/3P/e/+D/4f/f/+H/
4v/j/+T/5f/m/+b/5v/n/+f/5//o/+n/6f/q/+z/7P/t/+3/7P/s/+3/7v/u/+7/7//x
//P/8//z//T/9P/0//T/9v/3//f/+P/5//r/+v/7//z///8BAAIAAwACAAIAAwAGAAkA
DAANAA0ADwARABMAFQAWABgAGwAeACQAJgApACwALgAyADUAOAA7AD8AQgBFAEoATABQ
AFEAUQBRAFMAVABWAFYAVgBWAFQAUwBQAE4ATABLAEkARQBDAEEAPQA6ADUAMwAuACoA
JwAjAB8AHAAWABIADwAMAAcABAACAP///v/7//j/9//z//D/7v/s/+v/6f/p/+f/5v/l
/+T/4//i/+H/4f/h/9//3//f/9//3v/c/9z/3f/d/93/3P/b/9v/2//b/9v/3P/c/9z/
3P/c/9z/2//b/9r/2v/a/9r/3P/c/9z/3f/c/9z/3P/c/9z/3f/d/93/3v/g/+D/4P/g
/+L/4v/j/+X/5v/n/+j/5v/m/+b/6f/q/+v/6//r/+v/6//t/+3/7v/u/+7/7//v/+//
7//v//D/8P/w//D/8P/v/+//7//v/+//7//u/+7/7P/s/+z/7P/r/+r/6v/p/+n/6P/o
/+n/6f/p/+n/5v/m/+b/5v/m/+b/5v/m/+b/5f/l/+X/4v/i/+L/4v/k/+P/4v/i/+P/
4//i/+L/4v/i/+L/4v/h/+H/4f/h/+H/4f/h/9//3//f/9//4f/h/+H/4f/h/+H/4f/i
/+P/5f/l/+b/5v/m/+b/5//n/+f/5//n/+f/5//n/+f/5//m/+P/4v/h/+D/3//f/9//
3v/d/93/3f/d/93/3P/c/9z/2v/a/9r/2v/c/9z/3P/c/9z/3P/f/9//3//e/9z/2//b
/9v/3f/d/93/3f/d/93/3f/d/9v/3f/e/9//4//t/wAAHAA9AFkAeACVALMA6AApAWAB
kAG1AcEBsAGHAUQB0gAvAIT/F//9/gP/EP8w/0v/Xf9x/4j/mP+n/7P/v//I/9D/0//X
/9j/2v/c/93/2//d/97/3//g/+H/4v/i/+L/4//j/+P/5P/l/+X/5v/o/+j/6f/p/+j/
6P/p/+r/6v/q/+v/7f/v/+//7//w//L/8v/y//T/9f/1//b/9//4//j/+f/6//v//f/+
////AAAAAAEABAAFAAgACQAJAA0ADwARABMAFAAWABkAHAAgACIAJQAoACoALgAxADQA
OQA9AEAAQwBGAEgATABNAE0ATQBPAFAATgBOAE4ATgBOAE0ASgBIAEQAQwBBAD0APQA7
ADcANAAvAC0AKAAkACEAHQAZABYAEgAOAAsACAADAAAA/v/7//r/9//0//P/7//s/+r/
6P/n/+X/5f/j/+L/4f/g/9//3v/d/93/3f/b/9v/2//b/9r/2P/Y/9n/2f/Z/9j/1//X
/9f/1//X/9j/2P/Y/9j/2v/a/9n/2f/Y/9j/2P/Y/9j/2P/Y/9n/2v/a/9r/2v/Y/9n/
2f/Z/9r/3P/c/9z/2//c/9v/2//b/9z/3f/e/9z/3P/c/9//3v/f/9//3//f/9//4f/h
/+D/4P/g/+H/4f/h/+H/4f/g/+D/4P/g/+L/4f/h/+H/4f/h/+H/4P/g/97/3v/e/97/
3f/c/9z/3f/d/9z/3P/b/9v/2//b/9r/2v/a/9r/2P/Y/9j/2P/a/9n/2f/Z/9b/1v/W
/9b/1v/V/9T/1P/X/9f/1v/W/9b/1v/W/9T/1P/U/9T/1v/V/9X/1f/T/9P/0//T/9X/
1f/V/9X/1f/V/9X/1f/V/9X/1f/W/9X/1//X/9j/2v/a/9r/2//b/9v/2//b/9f/1//X
/9f/2v/a/9j/2P/Y/9j/2P/Z/9f/1v/V/9X/1f/V/9X/1P/U/9T/0v/S/9L/0v/U/9T/
0v/S/9L/0v/T/9P/0//S/9T/0//T/9P/0//T/9P/0//R/9H/0f/R/8//0f/S/9P/1f/V
/9z/7P8HACkASgBvAJUAsgDhACgBbAGfAbkBuAGZAWgBHAGnAAwAa////t3+5v78/h//
Of9L/2L/eP+N/5//rf+2/8D/yf/N/8z/zv/Q/9H/0f/T/9T/1f/W/9f/2P/Y/9j/2f/Z
/9n/2v/b/9v/3P/c/9z/3f/d/97/3v/f/+D/4P/g/+H/4//l/+X/5f/m/+b/5v/m/+j/
5//n/+j/6f/q/+r/6//s/+//8f/y//P/8v/y//P/9v/5//z//f/9//7///8AAAEABgAI
AAsADgAQABIAFQAYABgAHAAfACIAJwArAC4AMQAyADQAOAA5ADwAPQBAAEIAQgBCAEIA
QgBCAEEAPgA8ADsAOwA6ADcAMwAxAC0AKgAmACUAIQAeAB0AGQAVABIADAAIAAUAAgD9
//r/+P/1//D/7f/q/+n/5//k/+L/4P/f/93/3f/b/9j/1//W/9X/1P/T/9P/0//T/9P/
0//T/9D/zv/O/8//z//P/87/zf/N/83/zf/N/8z/zP/M/8z/yv/K/8n/yf/K/8r/yv/K
/8r/yv/K/8v/yv/K/8r/yv/M/83/zf/N/8v/zP/L/8r/yv/M/8z/zf/P/9D/0f/S/9L/
0v/S/9X/1f/V/9T/0//V/9X/1//X/9j/2P/Y/9n/2f/Z/9n/2f/a/9r/2v/a/9z/2//b
/9v/2v/Z/9j/1v/X/9b/1//Y/9r/2f/Y/9j/2P/X/9X/1P/T/9P/0//T/9T/1P/U/9T/
0v/S/9L/0v/S/9H/0f/R/9D/0P/O/87/zv/O/87/0P/P/8//z//P/8//z//P/8//z//P
/8//z//P/8//z//P/8//z//Q/8//0f/R/9L/0v/S/9L/0//T/9P/0//T/8//z//P/8//
0v/S/9D/0P/P/87/zf/N/8v/yv/J/8n/yv/L/8z/zP/K/8r/yP/I/8j/yP/K/8r/yv/K
/8r/yv/L/8v/y//K/8j/x//H/8f/x//H/8f/x//H/8f/x//H/8f/yf/K/8v/0f/Z/+L/
9P8RADcAYgCLAK0A0gAHAUYBeAGJAX8BYgExAeoAfgDj/0b/5f7P/tX+7v4U/y3/Qf9X
/3L/hv+X/6P/rf+2/8D/w//B/8L/xP/G/8f/yf/L/8z/zf/M/83/zv/O/87/z//P/8//
0P/R/9H/0v/Q/9D/0f/R/9L/0v/T/9T/1P/U/9X/1//V/9X/1f/W/9j/2P/Y/9r/2f/Z
/9r/2//c/9z/3f/e/93/3//g/+H/4v/i/+P/5v/n/+r/6//r/+3/7//x//P/9v/4//v/
/v8AAAIABQAIAAoADgARABQAFwAbAB4AIQAkACYAKgArAC8ALwAxADIAMAAwADAAMAAu
AC0AKgAoACYAJQAjAB8AGwAZABUAEgANAAsABgACAP//+//3//T/8P/s/+n/5v/j/97/
2v/V/w==
         </WaveFormData>
      </LeadData>
      <LeadData>
         <LeadByteCountTotal>10000</LeadByteCountTotal>
         <LeadTimeOffset>0</LeadTimeOffset>
         <LeadSampleCountTotal>5000</LeadSampleCountTotal>
         <LeadAmplitudeUnitsPerBit>4.88</LeadAmplitudeUnitsPerBit>
         <LeadAmplitudeUnits>��V</LeadAmplitudeUnits>
         <LeadHighLimit>2147483647</LeadHighLimit>
         <LeadLowLimit>268435456</LeadLowLimit>
         <LeadID>V4</LeadID>
         <LeadOffsetFirstSample>0</LeadOffsetFirstSample>
         <FirstSampleBaseline>0</FirstSampleBaseline>
         <LeadSampleSize>2</LeadSampleSize>
         <LeadOff>FALSE</LeadOff>
         <BaselineSway>FALSE</BaselineSway>
         <ExcessiveACNoise>FALSE</ExcessiveACNoise>
         <MuscleNoise>FALSE</MuscleNoise>
         <LeadDataCRC32>98745899</LeadDataCRC32>
         <WaveFormData>
FAAUABQAFAAVABYAFwAYABYAFgAWABYAGAAYABgAGAAWABYAFgAWABkAGgAbABwAHgAe
AB4AHgAeAB4AHgAeACEAIgAjACQAIgAiACIAIgAiACIAIgAiACIAIgAiACIAIgAiACIA
IgAhACAAHwAeAB4AHgAeAB4AHAAcABwAHAAeAB4AHgAeABwAHAAcABwAGgAaABoAGgAZ
ABgAFwAWABcAGAAZABoAGAAYABgAGAAYABgAFwAXABQAFAAUABQAFgAWABYAFgAWABYA
FgAXABcAFwAXABgAFgAWABgAGAAbABsAGwAcABwAHAAcABoAGgAaABoAGgAaABsAGwAb
ABoAGQAZABoAGAAXABcAFwAZABoAGgAaABgAFwAXABcAFwAXABkAGgAcABoAGQAZABcA
FwAWABUAFAATABIAEQARABAAEAAQABIAEwATABMAEQARABEAEQAQABMAFwAiADYAWACF
AL8AAQFRAbEBHAJ7AqAChAJJAvgBlQEhAZYA/P+P/2r/aP9v/4L/lP+i/6//wP/R/+D/
6//x//j/+v/8//////8AAAEAAgABAAIAAwAEAAcACAAJAAoACAAHAAcACAAJAAkACwAL
AAsACwALAAwADAANAA0ADgAMAAwADAAOAA8AEAARABIAEQAQAA8ADwAPABAAEQARABMA
FAAUABYAFgAWABUAFAAWABYAFwAZABoAGwAcABwAHQAeAB8AIAAiACUAJgAnACoALAAu
ADAAMQA0ADYAOQA7AD8AQgBFAEgASgBMAE4AUABSAFQAVQBVAFQAUwBTAFEAUQBQAE8A
TgBNAEwASwBHAEYARABAAD0AOgA2ADMAMwAwAC0AKgAmACIAHwAbABYAEwARABAADQAL
AAkABwAFAAIAAQD///3//f/7//r/+//6//j/+P/2//T/8//x//P/8f/x//L/8P/v/+//
7//u/+3/7f/t/+r/6v/p/+j/5v/m/+b/5v/j/+P/5P/k/+P/4v/i/+L/4P/g/+H/4f/i
/+L/4//k/+b/5v/m/+b/5//o/+n/6v/s/+z/7f/t//D/8P/w//D/8f/y//L/8//z//T/
9P/0//b/9v/3//j/9v/2//f/9//1//b/9v/2//T/9P/0//T/8v/x//H/8f/x//H/8f/x
//D/7//u/+z/7P/r/+r/6f/p/+n/6v/q/+j/5v/m/+b/5P/k/+T/5P/i/+L/4//j/+D/
4P/g/+D/3f/d/97/3//f/9//3P/c/9z/3P/c/9r/2v/Z/9n/2P/Y/9j/2P/Y/9j/2P/Y
/9b/1v/W/9f/1//X/9f/2P/Y/9j/2v/a/9n/2f/Z/9r/2P/Y/9j/1v/Y/9j/2P/Y/9b/
1//X/9f/1v/V/9X/1v/U/9P/0//T/9P/1P/U/9T/1P/T/9P/0//T/9P/1f/W/9b/1P/T
/9P/0f/R/9D/z//O/83/zP/L/8v/yv/K/8r/yv/L/8v/y//L/8v/y//L/87/0//d//D/
CAAsAFsAlwDlAEUBqwEGAkcCWAJAAgUCrAE9AbMAEACG/0f/RP9G/0//YP9u/3j/hf+U
/6H/qv+v/7f/vP++/77/wf/B/8L/w//E/8X/xv/H/8j/x//I/8n/yv/M/8v/y//M/83/
zf/P/8//z//P/8//0P/Q/9H/0f/S/9L/0v/S/9T/1P/U/9T/1P/W/9b/1v/X/9n/2v/b
/9v/2f/a/9r/3P/f/+D/4P/g/+L/4v/j/+X/5v/n/+j/6P/r/+z/7f/u//L/9f/2//f/
+P/6//z//v8BAAQABgAJAAsADwASABUAGAAaABwAHgAeACAAIgAjACQAJAAkACUAIwAj
ACIAIQAgAB8AHgAdABoAGgAZABYAFAASAA8ADQALAAgABQACAAAA/v/9//v/+P/1//P/
8v/v/+3/6//p/+n/5v/l/+P/4//j/+H/4P/f/97/3P/c/9v/2v/a/9n/2//Z/9n/2v/a
/9n/2f/Z/9r/2f/Z/9n/1//Y/9j/2P/Y/9j/2P/Y/9X/1f/W/9b/1//W/9b/1v/W/9b/
1//X/9f/1v/W/9b/2P/Y/9j/2P/a/9r/2v/a/9z/3P/d/93/3v/e/97/3v/f/+D/4P/h
/+L/5P/l/+b/5v/m/+f/6P/o/+j/6f/p/+n/6v/q/+r/6v/q/+r/6v/q/+n/6f/p/+n/
6f/p/+n/5//n/+f/5v/o/+f/5v/l/+X/5f/m/+b/5v/k/+T/5P/i/+L/4v/i/+D/4P/h
/+H/4P/g/+D/4P/h/9//3v/g/97/3v/e/97/4P/g/9//3//e/97/3v/e/97/3v/e/97/
3v/e/97/3//f/9//3//g/+D/4P/i/+L/4//j/+P/5P/m/+b/5v/k/+T/5P/k/+T/4v/j
/+P/4//i/+H/4f/i/+L/4f/h/+H/4f/i/+L/4v/i/+H/4f/h/+P/4//l/+b/5P/i/+H/
4f/j/+P/4v/h/+D/3//e/93/3f/c/9z/3P/a/9v/2//b/93/3f/d/93/3v/f/+P/8P8E
ABwAQQBvAKkA9QBPAawBAQJEAlwCRwIOArUBRQG+ACAAmf9e/1j/W/9k/3b/hP+N/5r/
p/+y/73/xf/I/8z/0P/R/9H/0v/T/9T/0//U/9X/1v/X/9j/2f/a/9r/2f/Z/9r/2//b
/93/3f/d/93/3f/e/97/3//f/+D/4P/g/+D/4v/i/+L/4v/i/+L/4v/i/+P/4//k/+X/
5f/l/+b/5v/o/+n/6v/q/+r/7P/s/+3/7//w//H/8v/y//X/9v/3//j/+P/7//z//f8A
AAIABAAGAAcACgAMAA8AEQAVABgAGwAeACAAIgAkACQAJgAoACkAKgAqACoAKwArACsA
KgApACgAJwAmACUAJAAkACMAIAAgAB4AGwAZABUAEgAPAAwACwAIAAYAAwAAAP3/+//6
//n/9//1//P/8f/u/+3/6//p/+n/5//m/+X/5P/i/+L/4f/g/+D/3//f/93/3f/e/97/
3f/d/93/3P/b/9v/2//b/9z/3P/c/9z/3P/c/9z/2//b/9z/3P/b/9r/2v/a/9r/2v/b
/9v/2//a/9r/2v/a/9r/2v/a/9r/2v/a/9r/3P/c/93/3f/e/97/3v/e/93/3v/e/9//
3//g/+D/4P/g/+D/4f/i/+L/4v/j/+P/4//k/+T/5P/i/+L/4v/i/+T/4//j/+P/4//j
/+P/4//j/+P/4//i/+L/4f/g/9//3//f/+D/4P/g/97/3v/e/9z/3P/c/9z/3P/c/93/
3f/c/9z/3P/c/9v/2//c/93/2//b/9v/2//b/9n/2f/Z/9r/2//b/9r/2v/Y/9j/2v/Y
/9j/2P/Y/9r/2v/Z/9n/2P/Y/9j/2P/Y/9j/2P/Y/9r/2v/a/9v/3f/d/93/3v/e/97/
4P/g/+H/4f/h/+L/4v/i/+L/4P/h/+L/4//k/+T/5f/l/+X/5P/j/+P/5P/l/+X/5v/n
/+n/6v/q/+r/6v/p/+n/6f/r/+v/7f/u/+z/6v/p/+n/6//r/+r/6f/q/+n/6P/n/+f/
5v/m/+b/6P/p/+n/6f/q/+v/7P/t/+7/7f/x//r/CgAiAEEAbQCjAOUAPQGmAQsCWAJ0
AlsCHAK/AU0B0gBOANH/fv9m/2f/cP+A/47/mf+k/7f/xP/P/9v/4v/m/+j/6f/n/+j/
6f/q/+v/7P/t/+7/8P/y//T/9v/4//f/9//4//f/9//5//n/+//7//v//P/9////AAAC
AAAAAAAAAAIABAAEAAQABAAGAAYABgAHAAcACAAJAAkACwAMAAwADgANAA4ADgAOABEA
EgAUABcAFwAXABcAFgAZABoAGwAcAB4AIQAiACMAKAAqACwALgAtADAAMgA1ADcAOwA+
AEEARgBIAEoATABOAFAAUgBTAFYAVgBWAFcAWQBZAFgAVwBUAFMAUgBRAFAAUgBTAFIA
TwBMAEgARQBFAEIAPwA8ADoAOAA3ADUAMQAtACoAKAAlACMAIQAfAB8AHAAbABkAFwAX
ABUAFAAQAA4ACwAKAAoACgALAAsACwAJAAkACgAKAAkACQAJAAYABQAFAAUABQAGAAYA
BgAGAAYABgAGAAMAAwAEAAQAAwACAAIAAgAAAAAAAQABAAEAAAAAAAAAAgACAAIAAgAC
AAIAAgACAAMAAgACAAEABAAEAAQABAADAAQABAAFAAYACAAJAAoACgAKAAsADAAOAA4A
DwAPAA8AEAAQABAAEgASABIAEgAQAA8ADwAPABEAEQARABEAEQARABEAEAAPAA0ACwAJ
AAoACwANAA4ADgAMAAwADAAMAAwADAAMAAsACgAKAAkACAAIAAgACAAJAAsACgADAAIA
BQAGAAcACAAIAAgABwAHAAQABAAEAAQABAAEAAQABAAEAAQABAAFAAMAAwADAAQABgAG
AAgACAAIAAcABgAGAAYABgAGAAQAAgACAAIAAgADAAUABgAHAAQAAwADAAQABQAFAAYA
BwAHAAgACAAIAAcABQAEAAMAAwADAAUABgAGAAQAAwADAAEAAQAAAP//AAD///7//f/7
//r/+v/6//r/+//7//v/+f/5//n/+f/+/wEABwASACQAPgBjAJkA3wArAYcB8gFTAoAC
cgI9AuwBiwEbAZYA/v+L/17/Vv9Z/2r/fv+K/5n/qP+3/8T/z//X/+D/6P/s/+v/6f/q
/+v/7P/r/+z/7f/u//H/8v/z//T/9v/1//X/9v/1//X/9//3//X/9f/1//b/9v/3//f/
+P/6//r/+v/8//r/+v/6//r//P/8//z//f/9//7///////z//P/7//z///8AAAAAAAAC
AAIAAwAFAAYABwAIAAgABwAIAAkACgAMAA8AEAARABQAFgAYABoAGwAeACAAIwAnACsA
LgAxADQANgA4ADoAPAA+AEAAQQBAAEAAQABBAEEAQQBAAD8APgA9ADwAOwA3ADYANAAw
AC4ALAApACcAIwAgAB0AGgAWABIADwALAAgABQADAAIA///9//v/+f/1//L/8f/v/+3/
7f/r/+r/6f/o/+b/5v/n/+b/5v/l/+P/4f/h/+L/4P/f/9//3//g/9//3//f/97/3v/d
/9z/2//a/9n/2P/X/9f/2P/Y/9f/1v/W/9b/1P/U/9X/1f/V/9T/1P/U/9b/1v/W/9b/
1//Y/9n/2v/c/9z/3f/d/97/3v/e/97/4f/i/+L/4//j/+T/5P/k/+T/5P/l/+b/6P/o
/+n/6f/n/+j/6P/o/+b/5v/m/+b/5v/l/+X/5f/k/+P/4v/h/+H/4f/h/+D/3v/d/9z/
2//b/9v/3P/c/9r/2P/Y/9j/2P/Y/9j/2P/W/9b/1//X/9X/1P/T/9L/0f/R/9L/0//R
/9H/0f/R/9H/z//P/8//0P/P/9H/0P/Q/9D/0P/Q/9D/zv/O/83/zf/O/87/zv/O/87/
zv/O/87/zP/M/8z/zf/N/83/zf/O/87/zv/Q/9D/0f/R/9H/0v/S/9L/0v/Q/9D/0P/Q
/9D/0v/T/9P/0//Q/8//z//Q/9D/z//P/8//z//Q/9D/0P/Q/8//z//P/8//z//R/9L/
0v/Q/8//z//N/83/zP/L/8r/yf/I/8f/x//G/8b/xv/G/8f/x//H/8f/x//H/8f/xv/L
/9H/4P/0/xAAOQBvAK8ABQFpAcwBHQJMAkwCKQLiAX8BBwFyAND/Y/9C/0T/Rf9S/2L/
bv95/4j/lf+e/6X/r/+2/7r/uv+7/7v/vP+9/77/v//A/8H/wv/B/8L/w//E/8b/xf/F
/8b/x//H/8n/yf/L/8v/y//M/8z/zf/N/87/zP/M/8z/zv/Q/9D/0P/Q/9L/0v/S/9P/
0//U/9X/1f/V/9b/1v/Y/9n/2v/a/9r/3P/c/93/3//g/+H/4v/i/+X/5v/n/+j/6v/t
/+7/7//w//L/9P/2//f/+v/8////AQAFAAgACwAOABAAEgAUABYAGAAaABsAHgAeAB4A
HwAdAB0AHAAbABoAGQAYABcAFAAUABMAEAAOAAwACQAHAAUAAgD///z/+//4//b/8//y
/+//7f/s/+r/5//k/+H/4f/e/93/2//Z/9n/1//W/9X/1P/S/9L/0f/Q/9D/z//P/83/
zf/O/87/zf/N/83/zv/N/83/zf/L/8z/zP/M/8z/zP/M/8z/yf/J/8r/yv/L/8r/yv/K
/8r/yv/L/8v/y//K/8r/yv/M/8z/zP/M/87/zv/O/87/zv/O/8//z//S/9L/0v/S/9P/
1P/U/9X/1f/W/9b/1v/Y/9j/2f/a/9r/2v/b/9v/2//c/9z/3P/c/9z/3P/c/97/3f/d
/93/2//b/9v/2//b/9v/2//a/9z/2//a/9n/2f/Z/9r/2v/a/9j/2P/Y/9j/2P/Y/9j/
1v/W/9f/1//U/9T/1P/U/9L/0//V/9f/1v/V/9T/0//V/9P/0//T/9L/1P/S/9L/0v/S
/9L/0v/R/9H/0P/Q/9D/0P/Q/9D/0P/Q/9D/0P/Q/9H/0//T/9P/1P/U/9T/1v/W/9f/
1//X/9j/2P/Y/9j/1v/Y/9j/2P/Y/9b/1//X/9f/1v/V/9X/1v/U/9P/0//T/9P/1P/U
/9T/1v/V/9X/1f/V/9X/1//Y/9f/1P/S/9H/0//T/9L/0f/Q/8//zv/N/83/zP/M/8z/
zP/N/83/zf/N/83/zf/N/9D/1f/f//D/BgAmAFEAhwDLACUBgQHYASECRgI+Ag8CvgFV
AdcAQgCw/13/Sv9K/1H/ZP9y/3r/h/+W/6H/qv+z/7n/wP/C/8L/w//D/8T/xf/G/8f/
yP/J/8r/yf/K/8v/zP/O/83/zf/O/8//z//R/9H/0f/R/9H/0v/S/9P/0//U/9T/1P/U
/9b/1v/W/9b/1v/Y/9j/2P/Z/9n/2v/b/9v/2//c/9z/3v/d/97/3v/e/+L/4v/j/+X/
5P/l/+b/5v/p/+r/6//s/+7/8f/y//P/9P/2//j/+v/7//7/AAADAAUACQAMAA8AEAAS
ABQAFgAYABoAHAAdAB4AHgAeAB8AHQAdABwAGwAaABkAGAAXABYAFgAVABIAEAAOAAsA
CQAJAAYAAwAAAP3/+v/4//X/9P/x/+//7v/s/+n/5v/j/+P/4P/f/93/2//b/9n/2P/X
/9b/1P/U/9P/0v/S/9H/0f/P/8//0P/Q/8//z//P/87/zf/N/83/zf/O/87/zv/O/87/
zv/O/83/zf/O/87/z//O/87/zv/O/87/z//P/8//zv/O/87/zv/O/87/zv/O/87/zv/O
/9D/0P/R/9H/0P/Q/9D/0P/T/9T/1P/V/9X/1v/W/9b/2P/Y/9n/2v/Y/9j/2f/Z/9v/
3P/c/9z/3P/c/9z/3P/e/93/3f/d/9v/2//b/9v/2//b/9v/2v/b/9v/2//b/9r/2f/Z
/9j/2f/Y/9n/2v/c/9z/3P/c/9n/2P/Y/9f/2P/Y/9j/2P/X/9f/2P/Z/9v/2//b/9v/
2//Z/9n/2f/a/9v/2//a/9j/2v/a/9r/3P/c/9r/2v/a/9r/3P/c/9v/2//b/9z/3f/e
/97/3v/e/97/4P/g/+D/4f/f/9//3//g/+H/4v/l/+b/5//n/+f/6P/o/+j/6P/m/+j/
6P/o/+j/6v/r/+v/6//s/+v/6//s/+z/6//r/+v/7f/u/+7/7v/u/+3/7f/t/+3/7f/v
//D/8v/w/+//7//x//H/8P/v/+z/6//q/+n/6//q/+r/6v/q/+v/6//r/+3/7f/t/+3/
7P/r/+//+P8GABwAOwBjAJkA2wAtAZIB/QFMAmgCSwIMAq8BPwHMAE4Azf9y/1b/W/9i
/3L/gP+L/5j/qf+6/8X/z//Y/+D/5P/j/+P/5P/l/+b/5f/m/+f/6P/r/+z/7f/u//D/
7//v//D/8f/x//P/8//z//P/8//0//b/9//3//j/+v/6//r//P/8//z//P/8//7//v/+
//////8AAAEAAQACAAQABQAIAAkACgAKAAoACgAKAAsADQAQABEAEgASABIAEgASABIA
FwAbAB0AHwAgACIAJAAmACcAKgAsAC8AMQA1ADgAOwBAAEIARABGAEYASABKAEsATQBO
AE8AUQBSAFMAUwBTAFMAUwBTAFMATgBOAE0ASgBIAEYAQwBBAEAAPgA8ADoAOQA2ADQA
MQAsACkAJwAmACMAIQAfAB0AGwAYABcAFQAVABUAEwASABAADgALAAoACgAKAAsACwAI
AAUABAAEAAYABQAFAAUABgAFAAUABQADAAQABAAEAAYABgAGAAYAAgABAAEAAAD///7/
/v/+//7//v//////AAAAAAEAAgAAAAAAAAAAAAAAAAAAAAAAAAAAAAEAAQADAAQABQAG
AAkACgAKAAsADAAOAA8AEAAQABAAEQASABAAEAARABEAEwAUABQAFAASABIAEgASABQA
EwATABMAEwATABMAEwARABEAEQAQABEAEQARABEAEAAPAA8ADgAPAA4ADwAQABAAEAAQ
ABAADwAOAA4ADQAOAA4ADgAOAA0ADQAOAA8ADQAKAAwADAAMAAwACgAKAAkACQAKAAoA
CgAKAAoACgAKAAoACgAKAAoACwAKAAkACAAIAAoACgAMAAwADgAPABAAEgARABAADwAM
AAwADAAMAAwACgALAAsACwAMAAsACwAMAA0ADQAOAA8ADgAOAA0ADAAMAAsACwALAAsA
CwANAA4ADgAMAAsACwAJAAkACAAHAAgABwAGAAUAAwACAAIAAgAEAAUABQAFAAMAAwAD
AAMABgALAA8AHAA0AFYAgQC5AP8AUQGzASACdwKSAnYCOQLkAYEBDQF+AOb/hf9o/2b/
bf9+/47/mv+r/77/zf/Y/+P/7f/w/+7/8v/5//n/+v/7//z///8AAAEAAgACAAIAAgAC
AAIAAQABAAIABQAFAAcABwAHAAcABwAIAAgACQAJAAoACgAKAAoADAAMAAwADAAMABAA
EAAQABEADwAQABEAEQAPABAAEAASABUAFgAWABYAFQAUABQAFQAZABsAHQAeAB0AHgAf
ACAAIgAlACYAJwAqACwALgAwADMANgA4ADsAPwBDAEYASQBMAE4AUABSAFQAVgBYAFkA
WABYAFgAWQBZAFkAWABXAFQAUwBSAFEATABMAEsASABGAEQAQQA/ADwAOAA0ADAAKwAo
ACYAIwAfABsAGAAWABMAEQAPAA0ACwAIAAcABQACAAEA/v/8//3//P/6//r/+f/4//j/
9//3//X/9f/2//T/8//z//P/8v/x//H/8f/v//D/8P/w/+//7v/t/+z/6f/p/+r/6v/p
/+j/6P/o/+X/5P/k/+P/5P/k/+X/5v/o/+j/6P/o/+b/5v/m/+b/6f/q/+z/7f/w//D/
8P/w//H/8v/y//P/9f/2//b/9v/0//T/9f/2//j/+P/5//n/9//4//j/+P/4//j/+P/4
//b/9f/1//X/9f/1//X/9f/0//P/8v/w//L/8f/w/+//7f/t/+7/7v/u/+z/7P/s/+z/
7P/s/+z/6//q/+r/6f/m/+b/5v/m/+T/5f/n/+n/5//n/+f/5//l/+T/5P/k/+T/5P/k
/+T/4//j/+L/4v/i/+L/4P/g/+D/4P/g/+D/4P/h/9//3//f/+D/4P/g/+L/4v/j/+P/
4//k/+L/4v/i/+D/4P/g/+D/4P/i/+P/4//j/+H/3//e/97/3v/d/93/3f/d/97/3v/e
/97/3f/d/93/3f/d/9//4P/g/97/3f/d/93/3f/c/9v/2P/X/9b/1f/V/9T/1P/U/9L/
0//T/9P/0//T/9P/0//U/9f/2f/m//r/EgA1AGcAowDvAFEBugEVAlACWAIzAvABkQEf
AZwACACL/07/SP9J/1L/ZP9w/3n/hv+V/6T/rf+z/7r/wP/A/8H/wf/C/8P/xP/F/8b/
x//I/8f/yP/J/8r/yv/J/8n/yv/L/8v/zf/N/83/zf/N/87/zv/P/8//0P/O/87/zv/Q
/9D/0P/Q/9D/0v/S/9L/0//V/9b/1//X/9f/2P/Y/9r/2//c/9z/3P/e/97/3//h/+L/
4//k/+T/4//k/+X/5v/o/+v/7P/t//D/8v/0//b/9//6//z///8BAAUACAALAA4AEAAS
ABQAGAAaABwAHQAeAB4AHgAfAB8AHwAeAB0AHAAbABoAGQAWABYAFQASABAADgALAAkA
BwAEAAEA/v/7//j/9v/z//D/7f/r/+r/5//l/+P/4f/f/9z/2//Z/9X/1f/T/9L/0//S
/9D/0P/P/87/zv/N/83/y//L/8z/zP/L/8v/y//M/8v/y//L/8r/yv/J/8j/yP/I/8j/
yP/F/8X/xv/G/8f/xv/G/8b/xv/G/8f/x//H/8b/xv/G/8b/xv/G/8b/yP/I/8j/yP/K
/8r/y//L/8z/zP/M/8z/z//Q/9D/0f/T/9T/1P/U/9T/1P/V/9b/2P/Y/9n/2f/Z/9r/
2v/a/9r/2v/a/9r/2v/Z/9n/2f/Z/9n/2f/Z/9n/2f/Z/9j/2P/X/9b/1f/V/9X/1v/W
/9b/1P/U/9T/0v/S/9L/0v/S/9L/0//T/9L/0v/S/9L/z//P/9D/0f/R/9H/0f/R/9H/
0f/Q/9D/0P/Q/9D/0P/Q/8//z//Q/9D/0P/Q/87/zv/O/87/zv/O/87/z//P/8//z//Q
/9L/0v/U/9T/1f/V/9X/1v/W/9b/1v/U/9b/1v/W/9b/1P/V/9X/1f/U/9P/0//U/9T/
0//T/9P/0//U/9T/1P/U/9P/0//T/9P/0//V/9b/1v/U/9P/0//T/9P/0v/R/9D/z//O
/83/zf/M/8z/zP/M/83/zf/N/8//z//P/8//0P/T/9v/6v8AABoAQQBzALMACQFpAcIB
FQJMAlYCMwLwAY0BFQGEAOT/c/9O/0z/Uf9g/27/eP+D/5L/n/+o/6//t/++/8D/wv/D
/8P/xP/F/8b/xf/G/8f/yP/J/8r/y//M/8z/y//L/8z/zf/N/8//z//R/9H/0f/S/9D/
0f/R/9L/0v/S/9L/1P/W/9b/1v/W/9b/1v/W/9f/1//Y/9n/2f/Z/9r/2v/c/93/3v/e
/97/4P/g/+H/4//k/+X/5v/m/+n/6v/r/+z/7P/v//D/8f/0//b/+P/6//3/AAACAAUA
BwALAA4AEQASABQAFgAYABoAHAAeAB8AIAAgACAAIQAhACEAIAAfAB4AHQAcABsAGgAa
ABkAFgAUABIADwANAA0ACgAHAAQAAQD+//z/+f/2//P/8f/w/+3/6//p/+f/5f/i/+H/
3//d/93/2//a/9n/2P/W/9b/1f/U/9T/0//V/9P/0//U/9L/0f/R/9H/0P/P/8//z//P
/9D/0P/Q/87/zv/O/87/z//P/9D/0P/P/87/zv/O/87/zv/P/8//z//O/87/zv/O/87/
zv/O/9D/0P/Q/9D/0P/Q/9H/0f/S/9L/0v/S/9H/0v/S/9P/0//U/9T/1P/U/9T/1f/W
/9b/1v/X/9f/1f/W/9b/1v/W/9b/1v/W/9b/1f/V/9X/1//X/9f/1//X/9f/1//W/9b/
1f/U/9P/1f/V/9b/1v/U/9L/0v/S/9L/0v/S/9L/0v/S/9P/0//S/9L/0v/S/8//z//Q
/9H/0f/R/9H/0f/R/8//z//P/9L/0//S/9D/0P/Q/9D/0v/S/9H/0f/S/9L/0v/S/9T/
1P/U/9T/1P/U/9T/1f/T/9P/0//U/9b/1v/Y/9j/2v/b/9z/3v/g/+D/4P/e/9z/3P/c
/9z/3f/f/+D/4f/h/+H/4v/k/+T/4//j/+P/5f/m/+b/5v/m/+X/5f/l/+X/5f/n/+j/
6v/o/+f/5//o/+n/6f/p/+j/5//m/+X/5v/m/+f/6P/m/+f/5//n/+f/5//n/+f/7v/r
/+3/9P8EABgANQBfAJMA0wApAZAB+QFOAnoCbwI4AuEBcwH2AHIA6/+G/2D/Y/9s/3r/
iP+R/57/rf+6/8f/0f/W/97/5v/n/+b/5v/m/+b/5//o/+n/6v/t/+7/7//w//H/8f/y
//T/8//z//X/9f/2//f/+P/6//r/+//7//z//P/8//z//v///wAAAQACAAMAAgABAAEA
AwAEAAUABQAFAAYABgAIAAsADAAMAAwADgAOAA8AEQASABMAFAAUABMAFAAVABYAGQAd
AB8AIQAjACQAJQAmACcAKgAsAC8AMQA1ADgAOwA8AD4AQABCAEcASgBNAE8AUABQAFAA
UQBTAFMAUgBRAFIAUQBQAE8ATABMAEsASABHAEYARABDAEMAQAA9ADoANwA0ADIALwAq
ACcAJQAkACEAHwAdABsAFwAUABMAEQANAA0ACwAKAAoACgAJAAoACQAIAAgABwAHAAUA
BQAGAAMAAQAAAP///v/9//3//f/+/wAAAQACAAEAAAD///7//P/7//v/+v/6//r/+//8
//r/+v/7//v/+//6//r/+v/8//z//P/8//v/+v/5//j/+P/4//n/+f/8//z//P/8////
AAAAAAEA//8AAAAAAAAAAAAAAQACAAMABAAGAAcABQAGAAYABgAIAAgACAAIAAgABwAH
AAcABQAFAAUABQAGAAcACAAIAAgABwAGAAUABAADAAMAAgAAAP7//v/+/wEAAgADAAQA
AgACAAMAAwAAAAAAAAAAAP3////8//z//P/8//z//v/+//3//f/+//7//v/+//z//P/8
//z//P/8//z//f/8//v/+v/6//z//P/+//7//f/9//3//v/+//7//v/8//r/+v/6//r/
+v/7//v/+//7//v//P/+//v/+f/4//f/+P/6//v//P/6//n/+f/5//n/+f/7//z//P/6
//n/+f/5//n/+P/3//T/8//y//H/8f/w//D/8P/t/+3/7P/r/+7/7//w//H/+P/5////
CgAeAD4AawClAOkAOwGhAQ4CZQKAAmICIwLMAWMB7wBeAMb/af9O/1L/W/9q/3j/hP+T
/6b/t//C/8n/z//Y/+D/4v/f/93/3v/f/+D/4f/i/+P/5P/j/+T/5f/m/+j/5//n/+j/
6f/p/+v/6//q/+n/6P/o/+f/5//m/+b/6P/o/+j/6v/q/+r/6v/q/+r/6v/q/+v/6f/q
/+v/6//p/+r/6v/s/+v/7P/s/+z/7P/s/+3/7//w//H/8v/y//H/8v/z//T/9P/3//j/
+f/8//7/AAACAAUACAAKAA0ADQARABQAFwAaABwAHgAgACIAJAAmACcAKAAoACgAKQAp
ACkAKAAnACUAIwAhAB8AGgAaABkAFgASABAADQALAAgABAAAAPz/+f/2//T/8f/s/+n/
5f/g/w==
         </WaveFormData>
      </LeadData>
      <LeadData>
         <LeadByteCountTotal>10000</LeadByteCountTotal>
         <LeadTimeOffset>0</LeadTimeOffset>
         <LeadSampleCountTotal>5000</LeadSampleCountTotal>
         <LeadAmplitudeUnitsPerBit>4.88</LeadAmplitudeUnitsPerBit>
         <LeadAmplitudeUnits>��V</LeadAmplitudeUnits>
         <LeadHighLimit>2147483647</LeadHighLimit>
         <LeadLowLimit>268435456</LeadLowLimit>
         <LeadID>V5</LeadID>
         <LeadOffsetFirstSample>0</LeadOffsetFirstSample>
         <FirstSampleBaseline>0</FirstSampleBaseline>
         <LeadSampleSize>2</LeadSampleSize>
         <LeadOff>FALSE</LeadOff>
         <BaselineSway>FALSE</BaselineSway>
         <ExcessiveACNoise>FALSE</ExcessiveACNoise>
         <MuscleNoise>FALSE</MuscleNoise>
         <LeadDataCRC32>4007221935</LeadDataCRC32>
         <WaveFormData>
5v/m/+b/5v/n/+j/6f/q/+z/7P/s/+z/7P/s/+z/7P/q/+r/6v/q/+z/7P/s/+z/7v/u
/+7/7v/w//D/8P/w//L/8v/y//L/8P/w//D/8P/x//L/8//0//T/9P/0//T/8v/y//L/
8v/x//D/7//u//D/8P/w//D/8P/w//D/8P/w//D/8P/w/+7/7v/u/+7/7v/u/+7/7v/s
/+z/7P/s/+7/7v/u/+7/7P/s/+z/7P/u/+3/7f/t/+r/6f/o/+f/6P/p/+r/6//r/+v/
6//r/+3/7v/u/+7/7P/s/+3/7f/u/+7/7//v//H/8f/x//H/7//v/+//8P/u/+7/8P/w
//L/8f/x//L/8P/v/+//7//y//P/8//z//T/9P/0//T/8//z//P/8v/0//L/8f/x/+//
7v/t/+z/7f/r/+r/6f/q/+n/6f/p/+v/6//r/+v/6v/p/+n/6P/k/+b/6P/u//v/DwAs
AE8AeACpAOsAOgGCAaUBmwF7AVABGAHVAHsAEQDD/6P/nf+d/6H/pv+r/7H/u//H/9D/
1//b/9z/3v/f/+H/4f/h/+L/4v/g/+D/4P/i/+P/5f/m/+f/5f/l/+X/5v/o/+j/6f/q
/+j/6P/o/+j/6P/o/+j/6f/n/+f/5//o/+r/6//s/+7/7P/s/+z/7P/t/+3/7f/u//D/
8f/x//L/8v/x//D/8P/x//L/9P/3//b/9v/2//b/+f/5//v//P/8//7///8AAAMABQAH
AAkACgAMABAAEQATABYAGAAaABwAHgAgACEAJQAnACkAKwApACoAKgAqACgAKQApACkA
KgAqACoAKAAlACUAJQAkACEAHwAbABgAGQAXABUAEwARAA4ADAAIAAUABAABAAAA/f/7
//n/+P/4//b/9P/z//P/8v/w/+//8P/v/+7/7v/r/+v/6//r/+z/6//r/+r/6v/q/+r/
6v/n/+f/5//n/+X/5P/k/+T/5P/k/+P/4//j/+P/4//i/+L/4v/j/+P/4//j/+P/4//j
/+P/4//j/+b/5v/m/+b/6P/p/+n/6P/p/+r/7f/u/+7/8P/w//D/8P/w//H/8v/z//P/
8//z//P/8//z//T/9f/2//b/9v/2//b/9v/3//X/9P/0//X/9f/1//T/9P/0//T/8//z
//P/8//z//P/8//z//P/8v/y//L/8f/x//H/8P/w//D/7v/u/+7/7v/v/+//7//v/+//
7//v/+//7f/s/+z/7P/u/+7/7v/u/+7/7v/u/+z/6//r/+v/7f/t/+3/7f/t/+3/7f/t
/+3/7f/t/+3/7f/u/+7/7v/u/+7/7//v//D/8P/x//H/7//v/+//7//v/+//7//w//D/
8P/y//L/8v/x//H/8v/y//H/8f/x//L/8//z//P/8v/y//L/8v/0//X/9v/2//T/8v/x
//H/8f/w/+//7v/t/+v/6v/p/+r/6f/p/+n/6f/p/+n/6f/p/+n/6v/q/+z/7P/y//z/
CQAfADwAYwCUANUAGwFeAY4BpQGfAYMBUAEQAb0AVQD3/8f/vf+5/7f/uf+8/7//x//R
/9f/3P/h/+P/5P/k/+X/5f/l/+X/5v/m/+j/6P/o/+r/6P/p/+n/6f/r/+v/6//s/+z/
7P/t/+7/7P/s/+z/7P/u/+7/7v/v/+//7//v//D/7//v/+//8P/y//L/8v/y//P/8//z
//T/9P/1//X/9v/5//n/+f/6//r/+v/7//3//v/+//7//v//////AQACAAQABgAHAAgA
CgALAAwADQAOABAAFAAVABcAGgAcAB4AHgAgACIAIwAlACcAKQArACsALAAsACwAKgAr
ACsAKwAsACwALAAqACcAJwAnACYAJgAlACIAIAAdABsAGQAXABYAFAATABAADwAOAAsA
CgAHAAUAAwACAAAA/v/8//v//f/8//r/+f/4//f/9v/2//X/9f/1//X/9v/1//X/9P/y
//L/8v/y//H/8f/x//H/8//y//L/8v/y//L/8f/x//H/8f/x//D/8P/w//H/8f/x//H/
8f/x//H/8f/x//H/8v/y//L/8v/y//P/8//y//L/8v/0//T/8v/0//T/9P/2//b/9//4
//n/+f/5//n/+f/5//n/+v/7//z//P/8//r/+v/6//v/+//6//r/+//7//v/+v/6//r/
+v/5//n/+f/5//n/+f/5//n/+f/4//j/+P/3//f/9//2//b/9v/2//b/9v/2//X/9f/1
//X/8//z//P/8//z//L/8v/y//D/8P/w//D/8v/x//H/8f/x//H/8f/x//H/8f/x//H/
8f/x//H/8f/x//L/8v/y//T/9P/1//X/9v/2//f/9//1//X/9f/1//P/8//z//T/9P/0
//b/9v/0//P/8//0//T/8//z//P/9P/1//X/9f/2//b/9v/2//j/+f/6//r/+v/4//f/
9//1//T/8//y//P/8f/w/+//7v/t/+3/7f/r/+v/6//r/+v/6//s/+z/7P/u/+7/9P//
/w0AIgA/AGQAlQDTABIBUAGDAZ0BmwGAAU4BDQG7AFcA+//L/7//vf+7/77/v//D/8v/
0//Y/93/4f/i/+T/5f/l/+X/5f/m/+b/5P/k/+T/5v/m/+f/5//n/+f/5//n/+j/5v/m
/+f/6P/m/+b/5v/m/+b/5v/m/+f/5//n/+f/6P/n/+f/5//o/+j/6P/o/+j/6f/p/+n/
6v/q/+v/6//s/+v/6//r/+z/7P/s/+3/7//w//D/8P/w//P/8//1//b/9//4//j/+P/6
//v//P/9//7/AAAEAAUABwAKAAwADgAOABAAEgATABUAFwAZABsAGwAcABwAHAAcAB0A
HQAdABwAHAAcABoAGwAbABsAGgAYABcAFAASABEADwANAAsACwAIAAYAAgABAAAA/f/8
//v/+f/3//b/8v/w/+7/7f/t/+z/6v/p/+j/5//m/+b/5f/l/+X/5f/k/+P/4//i/+L/
4v/i/+L/4f/h/+H/4f/j/+L/4v/i/+L/4v/h/+H/4//j/+P/4v/g/+D/4f/h/+H/4f/h
/+H/4f/h/+H/4f/g/+D/4P/g/+D/4f/h/+D/4P/g/+L/4v/i/+T/5P/k/+L/4v/j/+T/
4//j/+P/4//j/+P/4//k/+X/5v/m/+b/5v/m/+b/5//l/+T/5P/l/+X/5f/k/+T/5v/m
/+X/5f/j/+P/4//j/+X/5f/l/+T/5v/m/+X/5f/j/+L/4v/i/+L/4v/i/+L/4f/h/+H/
4f/h/+H/4f/h/+H/4P/g/+D/4P/g/+D/4f/f/9//3//f/+H/4f/h/+H/3v/e/9z/3v/d
/9z/2//a/9v/2//c/93/3f/d/93/3f/d/93/3f/d/9//3//f/9//4f/i/+L/4v/k/+T/
5f/l/+b/5v/n/+f/5f/l/+X/5f/k/+X/5v/o/+j/6P/q/+r/6v/p/+n/6v/s/+v/6//r
/+7/7//v/+//7v/u/+7/7v/w//H/8v/y//D/7v/t/+3/7//u/+3/7P/r/+n/6P/n/+T/
4//j/+P/5f/l/+X/5f/n/+f/6P/o/+b/5v/m/+r/8/8DABQALwBQAHkAswD8AEgBhQGh
AZ0BggFQAQ8BxQBtABEAz/+5/7X/sf+0/7n/u/+//8v/0v/X/93/4v/k/+X/5f/j/+P/
5P/k/+L/4v/i/+T/5f/n/+j/6f/r/+v/6//s/+r/6v/r/+z/7P/s/+z/7P/t/+7/7//x
/+//7//v//D/8//z//P/9P/0//T/9P/0//X/9f/1//b/+P/5//n/+v/6//n/+P/4//n/
+v/8///////+//3//P/9//3///8AAAIABAAFAAYACgALAAwADQANAA4AEQARABMAFgAY
ABoAHgAgACIAIwAlACcAKQArAC0ALgAuAC4ALgAvAC8ALwAtACwAKwAoACsALQAvADAA
LQArACcAJAAjACEAHwAdAB0AGgAYABQADwAOAAsACgAJAAcABQAEAAQAAgAAAP///f/8
//r/+f/3//X/8//y//P/8//z//P/8v/x//H/8P/w//D/8P/w/+3/7f/t/+3/7//u/+7/
7v/w//D/7//v/+3/7f/t/+z/7P/s/+3/7f/r/+v/6//r/+v/6//r/+v/7P/s/+z/7P/s
/+3/7f/s/+z/7P/u/+7/7P/u/+7/7v/u/+7/7//w//P/8//z//P/8//z//P/9P/1//b/
9v/2//b/9v/2//f/9//2//b/9//1//X/9P/0//b/9v/1//X/9//3//f/9//2//X/9P/y
//T/9P/z//P/9f/0//T/9P/y//L/8v/y/+//7//v/+//8f/x//H/8f/v//L/8P/s/+r/
6//s/+3/7v/w/+//7//v/+7/7f/s/+v/6//r/+v/6//t/+3/7f/t/+v/7P/s/+z/7v/u
/+//7//v/+7/7v/t/+3/7f/t/+3/6f/p/+n/6v/t/+7/8f/y/+//7f/s/+z/7//v//D/
8f/w//H/8f/x//D/8P/w//D/7v/v//D/8P/x//D/8P/x//D/7v/s/+r/6//p/+j/5//k
/+P/4//j/+P/4//j/+P/4//j/+T/5P/m/+b/6v/w//n/BwAcAD0AagCZANUAJAFuAZUB
lQF9AVIBGAHXAIUAHwDN/6f/nf+b/53/ov+l/63/tf+//8j/zf/R/9T/2v/f/93/2//b
/9z/3P/c/9z/3P/e/9//4f/i/+P/4//j/+P/5P/k/+T/5f/m/+T/5P/k/+T/5P/k/+T/
5f/m/+f/6P/q/+n/6f/p/+r/6v/q/+r/6v/t/+3/7f/u/+v/6//q/+r/7P/t/+7/8P/w
//D/8f/z//b/9v/2//b/9f/1//f/+P/6//z//f/+/wAAAQACAAMABAAGAAoACwAPABIA
FAAWABgAGgAcAB0AHwAhACMAJQAlACYAJgAmACgAKQApACkAKAAoACgAJgAjACMAIwAi
ACAAHwAcABoAGQAXABUAEwAQAAwACQAEAAEAAAD9//z//f/7//n/+P/0//L/8P/v/+3/
7P/q/+n/6P/n/+b/5v/n/+f/5//n/+b/5f/l/+T/4v/i/+L/4v/j/+P/4//j/+L/4P/f
/97/3v/e/93/3f/f/9//3//e/9z/3P/d/93/2//b/9v/2//d/93/3f/d/9z/3P/c/9z/
3f/f/+D/4P/i/+L/5P/k/+T/5v/m/+b/6P/o/+n/6v/r/+v/6//r/+v/6//r/+z/7f/u
/+7/7v/u/+7/7v/v/+3/7P/s/+3/7//v/+7/7v/s/+z/6//r/+3/7f/t/+3/6//r/+v/
6v/q/+r/6f/p/+n/6P/o/+j/6P/o/+j/6P/n/+f/5//n/+X/5f/l/+X/5f/k/+T/5P/k
/+T/5P/l/+X/5f/l/+X/5f/l/+X/5f/k/+T/5P/k/+T/5P/j/+P/4//j/+P/4//j/+P/
4//j/+P/4//j/+P/4//j/+T/5P/k/+b/5v/n/+f/5v/m/+f/5//n/+f/5//n/+f/5//n
/+j/6P/o/+r/6v/o/+f/5//o/+j/5//n/+f/6P/p/+n/6f/q/+r/6v/q/+r/6//s/+z/
7v/s/+v/6//p/+j/5//m/+X/4//i/+H/4P/f/9//3//f/9//3//f/9//3//g/+D/4P/g
/+T/7P/1/wUAIABBAGoAowDnACwBaAGNAZkBjQFoATAB6QCNACUA1/+5/7X/r/+t/7L/
tf+5/8H/yf/O/9P/1//a/9z/3f/b/9v/2//c/9z/3v/e/97/4P/e/9//3//f/+H/4f/h
/+L/4v/i/+P/5P/k/+T/5P/k/+T/5P/k/+X/5f/l/+X/5v/l/+X/5f/m/+j/6P/o/+j/
6f/p/+n/6v/q/+v/6//s/+3/7f/t/+7/7P/s/+3/7//w//D/8P/w//P/8//1//b/9v/4
//n/+v/8//3//v///wAAAgAGAAcABwAKAAwADgAQABIAFAAVABcAGQAbAB0AHQAeAB4A
HgAeAB8AHwAfAB4AHgAeABwAGwAbABsAGgAYABcAFAASABEADwANAAsABwAEAAIA/v/9
//z/+f/4//f/9f/z//L/8P/u/+z/6//r/+r/6P/n/+b/5f/k/+T/4//j/+P/4//g/9//
3//e/97/3v/e/97/3//f/9//3//f/97/3v/e/97/3v/d/93/3f/d/93/3P/c/9z/3f/d
/93/3f/d/93/3f/d/93/3f/e/97/3v/e/9z/3f/d/9z/3v/e/+D/4P/g/+L/4v/i/+L/
4v/j/+T/5f/l/+X/5f/l/+X/5f/m/+f/6P/o/+j/6P/o/+j/6f/p/+j/6P/p/+f/5//m
/+b/5v/m/+X/5f/n/+f/5//n/+X/5f/l/+T/5v/m/+X/5f/l/+T/5P/k/+T/5P/k/+T/
4//j/+P/4//h/+H/4f/h/+H/4P/g/+D/4P/g/+D/4f/h/+H/4f/h/+H/4P/g/+D/4P/g
/+D/3//f/9//3//f/9//3//f/9//3//f/9//3//f/9//3//g/+D/4P/i/+L/4//j/+T/
5P/l/+X/4//j/+P/4//j/+P/4//k/+L/4v/k/+T/5P/j/+P/5P/k/+P/4//j/+T/5f/l
/+X/5v/m/+b/5v/m/+f/6P/o/+j/5v/l/+X/5f/k/+P/4v/h/9//3v/d/9z/2//b/9v/
2//b/9v/2//d/93/3v/e/97/4P/k/+z/+f8LACoASwB2AK8A8QAwAWYBhwGNAXkBTgES
AcUAZwAHAMn/t/+v/6v/r/+y/7P/uf/D/8n/zv/T/9X/2P/Y/9f/1//X/9f/2P/Y/9j/
2P/Y/9r/2P/Z/9n/2f/b/9v/2//c/9z/3P/d/97/3f/c/9v/2v/c/9z/3P/d/93/3f/d
/97/3//f/9//4P/g/+D/4P/g/+H/4f/h/+L/4v/j/+P/5P/l/+X/5f/m/+b/5v/n/+n/
6P/o/+j/6P/r/+v/7f/u/+//8P/w//D/8v/z//T/9f/4//r//v//////AgAEAAYACAAK
AAwADQANAA8AEQATABUAFgAWABYAFAAVABUAFQAWABYAFgAUABMAEwATABIAEAAPAAwA
CgAJAAcABQADAAMAAAD+//r/+f/4//X/9P/x/+//7f/s/+r/6P/m/+X/5f/k/+L/4f/g
/9//3v/e/9v/2//b/9v/3P/b/9v/2v/a/9r/2v/a/9n/2f/Z/9n/2f/Y/9j/2P/a/9r/
2f/Z/9n/2f/Z/9j/2P/Y/9n/2f/b/9v/2//b/9n/2f/Z/9n/2v/a/9r/2v/a/9v/2//a
/9r/2v/c/9z/2//c/9v/2v/b/9z/3v/g/9//3//f/9//4f/h/+H/4v/i/+L/4f/g/+L/
4v/i/+P/4//i/+L/4//j/+P/4v/i/+L/4v/h/+H/4f/h/+H/4f/j/+P/4//i/+L/4v/h
/+H/4f/g/+D/4P/i/+L/4v/i/9//3//f/9//4f/h/+H/4f/f/97/3v/e/9//4P/h/+P/
4//j/+P/4//j/+P/4//j/+D/4P/g/+D/4v/k/+P/4v/h/+D/4v/h/+H/4f/i/+P/5P/l
/+P/4//j/+P/4//j/+P/4//j/+T/5P/k/+T/5P/l/+X/6P/o/+n/6f/p/+n/6f/p/+n/
6f/p/+r/6v/q/+z/7P/u/+3/7f/u/+7/7f/t/+3/8P/x//H/8f/w//D/8P/w/+7/7//w
//D/8f/w//D/8f/z//L/8f/w/+7/6//p/+f/6P/n/+f/5//l/+X/5f/l/+f/5//o/+j/
5v/k/+b/6v/v//3/EAApAEoAdQCrAPIAQAGBAZ8BmQF6AUgBBQG/AG0AEQDL/6//rf+r
/6z/r/+x/7X/w//O/9P/1//c/+L/4//j/+H/4f/i/+L/4v/i/+L/5P/i/+P/4//j/+P/
4//j/+T/5f/m/+j/6v/q/+r/6v/q/+r/6v/q/+v/7f/t/+3/7v/t/+3/7f/u/+z/7P/s
/+z/7f/t/+3/7v/x//P/9P/2//f/9//3//j/9v/2//f/+f/8//z//P/8//r/+f/6//r/
/f8AAAIABAAIAAkACgALAAkACgANAA0AEQAUABYAGAAcAB4AIAAhACIAIwAkACUAJgAo
ACkAKgArAC0ALgAvAC4ALgAuACwAKQApACkAKAAoACcAJAAiACMAIQAfAB0AHQAaABgA
FAARABAADQAMAAkABwAFAAQAAAD+//z/+//7//r/+P/3//T/8//y//L/8//z//P/8//w
/+//7//u/+7/7v/u/+7/7//v/+//7//v/+7/7v/u//D/8P/v/+//7v/t/+z/6v/o/+j/
6f/p/+v/6//r/+v/6//r/+v/6//u/+7/7v/u/+z/7f/t/+z/6v/q/+z/7P/t//D/8f/y
//L/8v/z//T/+P/5//r/+//7//v/+//8//z//P/7//r//P/8//z//f/7//r/+v/7//z/
/f/9//7/AAAAAP/////+//3//P/7//z//f/+//7//f/8//r/+f/6//r/+//8//7//v/+
//7//P/7//r/+f/7//v/+//7//3//P/8//z/+v/4//j/+P/4//j/+v/5//n/+f/3//f/
9//3//X/9f/1//X/9v/3//j/+f/4//j/9//2//f/+P/6//v//P/8//3//f/7//v/+//7
//n/+f/5//r/+P/4//r/+v/6//n/+f/6//v/+//8//3//f/9//z/+//8//z//P/8//r/
+//8//z//f/8//z//f/7//r/+f/4//n/9//2//X/8//x//D/7//w//H/8v/z//L/8f/x
//D/8P/y//L/+P8HAB0AOgBbAIQAuQD7AEoBjAGnAZ8BgQFSARoB1wB7ABcA0f+3/6//
rf+v/7L/t/+9/8n/0//a/+H/5f/m/+T/5//r/+v/6//s/+z/7v/u/+7/8P/u/+//7//v
/+//7//v//D/8P/w//H/8v/y//L/8v/y//L/8v/y//P/8//z//P/9P/1//X/9f/2//j/
+P/4//j/9//3//f/+P/2//f/9//4//v/+//7//z/+//6//r/+////wAAAQACAAEAAQAD
AAQABgAIAAkACgAMAA0ADgAPABAAEgAWABcAHAAgACMAJgAoACoALAAtAC0ALwAxADMA
MwA0ADQANAA2ADcANwA3ADQANAA0ADIAMQAxADEAMAAuAC0AKgAoACcAJQAjACEAHgAa
ABcAEgAPAA4ACwAKAAcABQADAAIAAgAAAP7//f/8//r/9//1//b/9f/0//T/8f/x//H/
8f/y//H/8f/w//D/8P/w//D/7f/t/+3/7f/t/+z/7P/s/+z/7P/r/+v/6//r/+v/6v/o
/+j/6f/p/+j/5//m/+X/5v/n/+j/6f/s/+z/7P/s/+v/6//q/+j/6f/q/+3/7v/u//D/
8P/w//L/8v/z//T/9f/1//X/9f/1//X/9f/2//f/+P/4//j/+P/4//j/+f/5//j/+P/5
//n/+f/4//j/+P/4//f/9//1//X/9f/1//X/9f/1//T/8v/y//H/8f/z//L/8v/y//L/
8v/y//L/7//v/+//7//v/+//7//v//H/8P/w//D/8P/w//D/8f/v/+7/7v/u/+7/7v/u
/+3/7f/t/+3/7f/t/+3/6//r/+v/6//r/+v/6//r/+3/7v/u/+7/7P/s/+3/7f/w//D/
8f/x/+//7//v/+//7f/t/+3/7v/w//D/8v/y//D/7//v//D/8P/v/+//7//w//H/8f/x
//L/8v/y//L/8v/z//T/9P/2//T/8//z//P/8v/x//D/7//t/+z/6//q/+n/6f/p/+f/
5//n/+f/5//n/+j/6P/q/+r/6v/w//v/CQAeAD8AZACTANcAIAFiAZEBnwGTAXQBQAH9
AK0ATwD1/8P/t/+1/7P/tv+5/7v/w//L/9L/1//b/97/4v/h/+H/4f/h/+L/4v/i/+L/
4v/k/+L/4//j/+P/5f/l/+X/5v/k/+T/5f/m/+j/6P/o/+j/6P/o/+j/6f/p/+n/6f/q
/+v/6//r/+z/6v/q/+r/6v/t/+3/7f/u/+7/7//v//D/8f/x//H/8v/y//L/8//1//b/
9v/2//b/9//3//n/+v/6//z//f/+/wIAAwAEAAUABgAIAAwADQANABAAEgAUABgAGgAc
AB0AHwAhACMAJQAlACYAJgAmACYAJwAnACcAJgAmACYAJAAjACMAIwAiACAAHwAcABoA
GQAXABUAEwATABAADgAKAAcABgADAAIA///9//v/+v/4//b/9P/z//H/8P/u/+3/7v/t
/+z/7P/p/+n/6f/p/+j/5//n/+b/5v/m/+b/5v/n/+f/5//n/+X/5P/k/+T/5P/k/+P/
4//j/+P/4//i/+L/4v/j/+P/4//j/+P/4//j/+P/4//j/+T/5P/k/+T/5P/l/+X/5P/k
/+T/5v/m/+b/6P/o/+j/6P/o/+n/6v/r/+v/6//r/+v/6//r/+z/7f/u/+7/7v/u/+7/
7v/v/+//7v/u/+//7//v/+7/7v/w//D/7//v/+3/7f/t/+3/6//r/+v/6v/q/+r/6f/p
/+v/6v/q/+r/6v/q/+r/6v/p/+n/6f/p/+f/5//n/+f/5f/k/+T/5P/k/+T/5P/l/+P/
4//k/+T/5P/k/+T/5P/j/+P/4//h/+H/4f/h/+H/4f/h/+H/4f/h/+H/4f/j/+T/5P/k
/+T/5P/l/+X/5P/k/+X/5f/l/+X/5f/l/+X/5f/l/+b/5P/k/+b/5v/k/+P/4//k/+T/
4//j/+P/5P/l/+X/5f/m/+b/5v/m/+b/5//o/+j/6P/m/+X/5f/l/+T/4//i/+H/3//e
/93/3P/b/9v/2//b/9v/2//b/9v/2//c/9z/3P/e/+D/6P/z/wMAHAA7AGQAnQDdABoB
VgGDAZMBhwFkAS4B5wCPACcA2f+3/6//q/+r/67/r/+z/73/xf/I/8v/z//U/9T/0f/T
/9P/0//U/9T/1P/U/9T/1v/U/9X/1f/V/9X/1f/V/9b/1v/W/9f/2P/Y/9j/2P/Y/9b/
1v/W/9f/1//X/9f/2P/Z/9n/2f/a/9r/2v/a/9r/2//b/9v/3P/c/93/3f/e/9//3//f
/+D/4P/g/+H/4//k/+T/5P/k/+X/5f/n/+j/6P/q/+v/7P/u/+//8P/x//D/8v/2//f/
+f/8//7/AAACAAQABgAHAAkACwANAA8ADwAQABAAEAAQABEAEQARABAAEAAQAA4ADwAP
AA8ADgAMAAsACAAGAAUAAwABAP/////8//r/9v/z//L/7//u/+v/6f/n/+b/5P/i/+D/
3//f/97/3P/b/9r/2f/Y/9j/1//X/9f/1//W/9X/1f/U/9L/0v/S/9L/0//T/9P/0//T
/9L/0v/S/9L/0v/R/9H/0f/R/9H/0P/Q/9D/0f/R/9H/0f/R/9H/0f/R/9H/0f/Q/9D/
0P/Q/9D/0f/R/9D/0P/Q/9L/0v/R/9L/0f/Q/9D/0P/R/9L/0f/R/9H/0f/R/9H/0f/S
/9H/0v/S/9L/0P/Q/9D/0f/T/9L/0v/T/9P/0//S/9L/1P/U/9P/0//T/9P/0//T/9H/
0f/R/9D/0P/Q/8//z//P/87/zv/O/87/zv/O/87/z//P/8//z//P/8//z//P/83/zP/M
/8z/zP/M/8z/zf/L/8v/y//L/83/zf/M/8r/yv/K/8r/zP/L/8v/y//N/83/zf/N/8//
z//P/8//z//P/8//z//O/87/zf/M/87/zv/P/8//0f/S/9T/1f/V/9X/1f/V/9H/0f/R
/9L/0v/S/9T/1P/V/9X/1v/Y/9j/1//X/9f/1v/X/9f/1//Y/9j/2P/Y/9j/2f/a/9r/
2v/Y/9f/1//Z/9j/1//W/9f/1f/U/9P/0v/R/9H/0f/P/8//z//P/8//z//Q/9D/0v/Q
/9D/1P/b/+X/9v8PADIAWQCRANYAIAFhAYkBjwF6AVABEwHJAHMAEwDH/6X/of+h/6L/
of+j/6n/sf+4/7//w//G/8z/z//R/9D/z//P/87/zP/M/8z/zv/Q/9H/0f/R/9H/0f/R
/9L/0f/Q/9D/0P/R/9L/0//U/9T/1P/U/9X/0//T/9P/1P/W/9f/2P/a/9j/2P/Y/9j/
2f/Z/9n/2v/a/9v/2//c/93/3f/d/97/3v/e/9//4f/g/+D/4P/g/+H/4f/j/+T/5v/o
/+n/6v/q/+v/7P/t/+7/8P/0//X/+f/8//7/AAACAAQABgAHAAsADQAPABEADwAQABAA
EAARABMAFAAVABQAFAAUABIAEQARABEAEAAPAA8ADQAMAAsACQAHAAUAAwAAAP7/+v/3
//b/8//y//H/7//t/+z/6f/m/+P/4f/f/97/3P/b/9z/2//a/9r/2f/Z/9n/2f/a/9n/
2f/Y/9X/1P/T/9L/z//P/8//z//S/9L/0//U/9L/0v/R/9H/z//P/8//zv/P/9D/0v/T
/9D/z//O/83/zf/N/83/zf/Q/9D/0P/Q/8//z//O/8z/zP/M/87/zv/O/9D/0P/Q/9L/
0v/T/9T/0//T/9P/0//R/9H/0f/S/9X/1v/W/9b/1v/W/9b/1//Z/9j/2P/Z/9f/1//W
/9b/1v/W/9X/1f/W/9f/2P/Z/9n/2f/Z/9j/1f/U/9L/0f/R/9D/0P/Q/9L/0v/S/9L/
0//T/9P/0//S/9H/0P/P/8//0P/M/8z/zP/M/8z/zf/N/87/z//P/8//z//P/83/zf/N
/83/zf/N/83/zf/L/8z/zP/M/8z/zP/N/83/zP/M/83/zf/P/8//z//P/8v/y//L/8z/
zP/M/87/zv/Q/8//z//Q/8//zf/M/8v/zf/P/9D/0f/Q/9D/0P/Q/9D/0f/S/9L/0v/Q
/8//z//P/87/zf/M/8n/x//G/8X/xv/F/8X/xf/C/8H/wP+//8L/w//F/8b/zP/M/8z/
0P/b/+v/BgArAFQAiwDTACIBZAGBAXcBVQEmAeoAowBHAOH/m/+D/4H/gf+B/4T/if+R
/53/pf+s/7H/s/+4/7z/v/+7/7v/u/+8/7z/vP+8/7z/vv++/7//v/+//8H/wf/B/8L/
wP/A/8H/wv/C/8L/wv/C/8H/wP+//7//wP/B/8L/xP/E/8P/wv/C/8T/xP/E/8T/xf/F
/8X/xv/G/8f/x//I/8f/x//H/8j/yP/I/8n/y//M/8z/zP/M/83/zf/P/9D/0P/S/9P/
1P/W/9f/2P/Z/9r/3P/g/+H/4f/k/+b/6P/s/+7/8P/x//P/9f/3//n/+f/6//r/+v/8
//3//f/9//r/+v/6//j/9f/1//X/9P/y//H/7v/s/+n/5//l/+P/4f/e/9z/2P/V/9T/
0f/M/w==
         </WaveFormData>
      </LeadData>
      <LeadData>
         <LeadByteCountTotal>10000</LeadByteCountTotal>
         <LeadTimeOffset>0</LeadTimeOffset>
         <LeadSampleCountTotal>5000</LeadSampleCountTotal>
         <LeadAmplitudeUnitsPerBit>4.88</LeadAmplitudeUnitsPerBit>
         <LeadAmplitudeUnits>��V</LeadAmplitudeUnits>
         <LeadHighLimit>2147483647</LeadHighLimit>
         <LeadLowLimit>268435456</LeadLowLimit>
         <LeadID>V6</LeadID>
         <LeadOffsetFirstSample>0</LeadOffsetFirstSample>
         <FirstSampleBaseline>0</FirstSampleBaseline>
         <LeadSampleSize>2</LeadSampleSize>
         <LeadOff>FALSE</LeadOff>
         <BaselineSway>FALSE</BaselineSway>
         <ExcessiveACNoise>FALSE</ExcessiveACNoise>
         <MuscleNoise>FALSE</MuscleNoise>
         <LeadDataCRC32>3982748678</LeadDataCRC32>
         <WaveFormData>
/v/+//7//v8AAAAAAAAAAAIAAgACAAIAAAAAAAAAAAACAAIAAgACAAQABAAEAAQABgAG
AAYABgAIAAgACAAIAAoACgAKAAoACQAIAAcABgAHAAgACQAKAAoACgAKAAoACgAKAAoA
CgAJAAgABwAGAAcACAAJAAoACAAIAAgACAAKAAoACgAKAAkACAAHAAYACAAIAAgACAAG
AAYABgAGAAcACAAJAAoACQAIAAcABgAIAAgACAAIAAQAAwACAAEAAQAFAAcACQAIAAcA
BgAFAAYABwAJAAoACgAKAAwADAAKAAoACgALAA0ADQANAAwADAAMAAwADAAMAA0ADQAP
ABEAEQARABEAEQAQAA8ADwAQABMAFAAVABUAFgAWABYAFQAVABUAFgAWABUAFAATABAA
DwANAAwADAAMAAsADAAJAAcABwAHAAoACgAKAAoABwAHAAcABwAFAAUABwAKABMAHwAr
ADwAUABqAI4AugDhAPQA8QDmANUAwACnAIEAUgArABQACQAEAAAA///9//v//v8BAAYA
CgAKAAgACAAHAAcABgAGAAYABgAGAAYABgAHAAcACAAIAAgACAAIAAgACQALAAsADAAM
AA0ADQAMAAwADAAMAAwADQAMAAwADAANAA8AEAARABIAEQARABEAEQASABIAEwATABQA
FQAWABgAGAAXABYAFQAUABUAFwAbABkAGQAaABoAHAAcABwAHgAfACAAIAAhACUAJgAm
ACcAKgArACwALQAuADEAMwAzADUANgA3ADgAOgA8AD4AQAA/AD8APwBAAD4APwA/AD8A
QQBBAEEAQQA+AD4APgA9ADoAOgA4ADcAOAA3ADYAMwAzADEALwAuACoAKAAmACYAJAAi
ACIAIAAfAB4AHQAcAB0AHAAbABsAHAAaABoAGgAZABgAFwAWABgAFwAXABYAGAAYABcA
FwAXABYAFgAWABUAFAATABIAFAAUABQAFAARABEAEQAQABIAEgASABIAEAAQABAAEAAS
ABIAEQARABIAEgASABIAFAAUABQAFAAWABcAFwAXABcAGAAYABgAGAAYABgAGQAZABoA
GgAaABgAGAAYABgAGAAYABgAGQAZABkAGQAZABkAGQAZABkAFwAXABYAFgAYABgAGAAZ
ABcAFwAWABYAGAAYABgAGAAXABcAFwAXABcAFwAWABYAFAAUABQAFAAUABQAFAATABMA
EwATABMAFQAVABUAFQAUABQAFAAUABQAFAAUABIAEgASABIAEwATABMAEwARABMAEwAT
ABMAEwATABMAFQAVABYAFgAUABQAFgAWABQAFAAUABUAEwATABMAEgASABIAEgASABIA
EwATABUAFQAVABUAFQAUABQAFAAVABUAFwAXABcAFwAYABgAGAAXABcAFwAYABgAFwAW
ABUAEgARAA8ADgANAAwACgAKAAkABwAHAAcABwAGAAUABAADAAMAAwADAAMAAwAFAAoA
EQAbACsAQABaAH4ApADKAOUA8ADzAOoA1QC6AJkAbwBCACUAGAAPAAgABgABAP////8C
AAMAAgACAAAAAgAAAP///f/8//z//P/8//z//P/8//3//f/+//7//v/+//7//v////3/
/f/+//7///////7//v/+//7//v///wAAAAAAAAEAAAAAAAAAAAABAAEAAQABAAAAAAAB
AAEAAQABAAEAAgADAAMAAwADAAIAAwAFAAkABwAHAAgACAAIAAgACAAKAAkACgAKAAsA
DQAOAA4ADwAOAA8AEAARABQAFwAZABkAGQAaABsAHAAbABwAHQAeAB8AHwAfACAAHgAf
AB8AHwAhACEAIQAhAB4AHgAeAB0AHAAcABoAGQAWABUAFAARABIAEQAQABAADgAMAAoA
CgAKAAgACAAGAAMAAgABAAAAAQAAAP/////+//z//P/8//z//P/8//z/+v/5//n/+P/6
//r/+f/5//n/+P/4//j/9v/2//b/9v/2//b/9v/2//X/9f/1//T/9P/0//T/9P/0//T/
9P/0//T/9P/z//P/9P/0//T/9P/0//T/9P/0//T/9f/1//X/9f/2//b/9v/2//b/9v/3
//n/+v/6//r/+v/6//r/+v/6//r/+v/7//n/+f/5//n/+f/5//n/+f/5//n/+P/4//j/
+P/4//n/9//3//b/9v/2//b/9v/2//f/9//3//f/9//3//b/9v/2//b/9v/2//T/9P/0
//P/8//z//P/8//z//P/8//0//L/8v/y//L/8v/y//L/8v/x//H/8f/x/+//8f/x//H/
8f/x//H/8f/x//H/8v/y//L/8v/0//T/9P/0//T/9f/3//f/9//2//b/9v/2//b/9P/1
//X/9//3//f/9//3//b/9v/2//f/9//5//n/+f/5//r/+v/6//3//f/9//7//P/7//r/
+f/4//f/9f/0//P/8v/w//D/7f/r/+v/6//q/+r/6v/q/+v/6//r/+v/6//r/+v/7P/x
//n/BQAUACgAQgBkAIYAqQDGANUA2gDRAL4AoQCBAFgALwASAAUA/P/0/+//6//r/+r/
7f/s/+z/6v/o/+j/6f/n/+b/5v/m/+b/5f/k/+P/4//j/+T/5P/k/+L/4v/i/+P/4//j
/+T/5P/l/+X/5P/k/+T/5P/k/+X/5P/k/+T/5f/m/+b/5v/m/+X/5f/l/+X/5v/m/+f/
5//n/+f/5//o/+f/5//n/+f/5//n/+j/6//p/+n/6v/q/+j/6P/o/+r/6//s/+z/7f/t
/+7/7v/v//D/8f/y//P/8v/1//f/9//3//j/+f/6//v//P/9//7/////////AAD+////
/////////////////v/+//7//f/8//z/+v/5//b/9f/0//H/8f/v/+3/7P/q/+j/5v/m
/+b/5P/k/+L/3//e/93/3P/b/9r/2f/Z/9j/1v/W/9b/1P/U/9T/1P/U/9P/0//S/9L/
0v/R/9H/0f/Q/9D/0P/Q/9D/0P/Q/9D/0P/Q/9D/z//P/8//zv/O/87/zv/O/8z/zP/M
/8z/zP/M/8v/y//M/8z/zP/M/8z/zP/M/8z/yv/L/8v/y//L/8z/zP/M/8r/yv/K/8v/
y//M/8z/zP/K/8r/yv/K/8r/yv/K/8v/yf/J/8n/yf/H/8f/x//H/8n/yf/I/8j/yP/I
/8j/yf/H/8f/xv/G/8j/yP/I/8j/yf/J/8n/yf/J/8n/yP/I/8f/xv/F/8T/xP/E/8T/
w//D/8P/w//D/8P/w//D/8P/wP/A/8D/wP/A/8D/wP/A/8L/wv/C/8H/wf/A/77/vv+9
/7z/u/+6/73/vv+//8D/vf+9/73/vf+7/73/vf+9/7v/u/+7/7v/vf+9/77/vv++/77/
wP/A/8H/wv/D/8X/xP/D/8L/wP/B/8L/w//E/8L/w//D/8X/xf/F/8X/xf/I/8j/yP/J
/8n/y//L/8v/y//M/8z/zP/P/8//z//Q/9D/z//O/83/zP/L/8n/yP/I/8j/x//I/8P/
wf/B/8H/xP/E/8T/xP/G/8f/yP/J/8X/wf/B/8T/y//V/9//7P/+/xQAMgBcAIcAqgC7
AL4AtwCmAIsAawBIAB8A+v/p/+D/1v/R/8//y//K/8//0P/Q/9L/1P/U/9P/0//R/9D/
z//O/8z/zP/M/83/0P/S/9P/1P/U/9T/1P/V/9X/1f/W/9b/2P/Z/9n/2v/b/9z/3f/f
/+D/4P/g/+H/5P/k/+T/5P/l/+X/5f/l/+j/6P/p/+n/7P/t/+7/8P/u/+3/7P/r/+r/
6//t//H/8f/x//L/8v/w//D/8P/y//X/9v/2//f/+//8//z//f/8//3//v///wIABQAH
AAcACQAKAAsADAAPABAAEQASABUAFQAVABYAFgAXABcAFwAVABUAFQAVABcAGAAZABkA
GAAYABYAFQAUABMAEgAPABEADwANAAwACgAIAAYABgAGAAQABAACAAEAAAD///7//v/+
//7////7//j/9//2//f/+P/5//r//P/7//v/+v/6//r/+f/5//f/9v/2//b/+P/4//j/
+P/5//r/+//8//n/+f/5//j/+v/6//r/+v/6//r/+v/6//j/+P/3//f/+P/4//j/+P/6
//r/+v/6//j/+f/5//n/9//4//j/+P/4//j/+P/5//v//P/8//z//P/8//z//P/8//z/
/P/9///////////////////////9//3//P/8//7//v/+////AQABAAAAAAD///7//f/8
//z//f/+//////////7//v8AAAAAAAAAAP///v/9//v//P/9//7////7///////7//j/
+f/6//v//P/+//7//v/+//3//f/9//3/+f/7//v/+//9//3//f/9//v/+//8//z//P/8
//7//v/+//7//v///wEAAQABAAAA///+//3//P///wEAAgAFAAIAAQAAAP//AgACAAIA
AwAEAAcACAAJAAkACgAKAAoACQAJAAkACgALAAsACwALAAcABQACAAAAAAAAAP//AAD7
//n/+f/5//z//P/8//z//f/9//3//f////////8CAAcADQAXACgAQABYAHgApADRAOgA
6wDiAM8AuACfAH0AUgArABQACQAAAPr/9//1//X/+P/7//7//v/+//7/AAADAAMAAAAA
AAAAAAD+//7//v///wIABAAFAAYABgAGAAYABwAFAAUABgAGAAkACQAIAAgABgAGAAYA
BwALAAwADQAPAA4ADgAOAA4ADwAPAA8ADwASABIAEwATABIAEQAQABAAEwATABMAEwAR
ABEAEgAVABUAFQAWABYAFAAUABQAFgAZABoAGgAbABsAHAAcAB0AHgAfACAAIQAjACcA
KgArACsALAAtAC4ALwAwADEAMgAzADMAMwA0ADYANwA3ADcANwA3ADcANwA0ADQANAAz
ADIAMgAwAC8ALgAtACwAKQAoACUAIgAgABwAGgAYABgAGQAYABkAGAAXABYAFQAUABIA
EAAOAA0ADAAKAAoACgALAAwADQAOAA4ADQANAAwADAAMAAsACwALAAoACgAKAAgACAAI
AAgACAAIAAgACAAJAAkACQAIAAYABgAGAAYABgAGAAYABgAIAAgABwAHAAgACAAIAAgA
CgAKAAoACgAMAA0ADQANAA0ADgAOAA4AEAAQABAAEQATABQAFAAUABIAEgASABIAFAAU
ABQAFQAVABUAFQAVABMAEwATABMAFQAVABQAFAASABIAEgATABMAEwASABIAEgASABIA
EgARABEAEQARABEAEQAQABAAEAAQABAAEAAQABAAEAAPAA8ADwAPAA8ADQANAA0ADQAO
AA4ADgAOAA4ADgAOAA4ADAAMAAwACwAKAAoACgAKAAoACgAKAAoACgALAAsACwALAAcA
CQAJAAkACQAJAAkACQAJAAkACgAKAAoACgAMAAwACgAKAAoACwALAAsACwAKAAoACgAK
AAoACgALAAsADQALAAsACwALAAwADAAMAA0ADQAPAA8ADwAPABAAEAAQABEAEQARABIA
EAAPAA4ADQAKAAkABwAGAAMAAgAAAAAA///9//3//f/8//z//P/8//3//f/9//3/+//7
//3//v8DAA0AGwAuAEQAYgCIAKwAzQDkAOsA6gDdAMYApwCDAFYALwAaABEABgD+//3/
+//3//j/+//6//j/+P/4//j/9f/1//T/9P/0//T/9P/0//T/9f/z//T/9P/0//T/9P/0
//X/8//z//T/9P/1//X/9P/0//T/9P/0//X/9v/2//b/9//2//b/9v/2//f/9//3//f/
9v/2//f/9//3//f/9//4//n/+f/5//n/9//3//j/+//5//n/+v/6//r/+v/6//z//f/+
//7///8AAAAA/////wAAAQACAAMABAAHAAkACQAJAAoACwAMAA0ADgAPABAAEQARABEA
EgASABMAEwATABIAEQAQAA8AEAAQABAADwAMAAwACgAJAAgABwAGAAMAAwABAP///v/8
//r/+P/4//b/9P/0//L/8f/w/+//7v/t/+z/6//r/+j/5v/m/+b/5v/m/+b/5v/k/+P/
4//i/+L/4v/h/+H/4//i/+L/4v/g/+D/4P/g/+D/4P/g/+D/3f/d/93/3P/e/97/3v/e
/97/3v/e/97/3P/c/9v/2//c/9z/3P/c/9z/3P/c/9z/3P/d/93/3f/d/97/3v/e/97/
3v/e/9//3f/e/97/3v/e/97/3v/e/97/3v/e/9//3//f/9//3//f/9//3//f/9//3//e
/97/3P/c/9z/3f/f/9//3v/e/97/3v/e/97/3f/d/93/3f/d/93/3P/c/9z/3P/c/9z/
3P/c/9z/2//b/9v/2//b/9v/2//b/9v/2v/a/9r/2v/a/9r/2v/a/9j/2P/Y/9j/2P/Y
/9j/2P/Y/9j/1//X/9f/1//V/9f/1//X/9f/1//X/9f/1//X/9j/2P/W/9b/2P/Y/9r/
2v/a/9v/2//b/9v/2v/a/9r/2v/a/9j/2f/Z/9v/2//b/9v/2//b/9r/2f/Z/9v/3f/d
/93/3//g/+D/4P/h/+H/4f/i/+H/3//d/9v/3P/b/9n/2P/V/9T/0v/S/8//zf/N/83/
zv/O/87/zv/N/83/zf/N/83/zf/P/9L/2f/j//P/BgAcADwAXgCCAKEAtgC9ALgAqQCQ
AHEASQAgAP//8P/j/9r/2P/V/8//z//Q/9H/0P/Q/9D/zv/M/8v/y//K/8r/yv/K/8j/
yP/I/8n/yf/K/8r/yv/K/8r/yv/L/8v/y//M/8z/y//L/8r/yv/M/8z/zP/N/8z/zP/M
/83/zP/M/8z/zP/N/83/zf/N/8z/zP/N/83/zf/N/83/zv/N/83/zf/N/83/zf/O/9H/
z//P/9D/0P/Q/9D/0P/S/9H/0v/S/9P/1f/W/9b/1//Y/9n/2v/b/9r/3f/f/9//4f/i
/+P/5P/l/+b/5//o/+v/6//r/+z/6v/r/+v/6//r/+v/6//r/+j/6P/o/+f/6P/o/+b/
5f/k/+P/4v/f/93/2//Z/9j/2P/W/9T/1P/T/9D/z//M/83/zP/L/8r/yf/I/8f/x//E
/8L/wv/C/8D/wP/A/8D/wP+//7//vv++/77/vf+9/73/vP+8/7z/vP+8/7z/vP+6/7r/
uv+6/7v/u/+7/7r/uv+6/7r/uv+8/7z/vP+8/7r/uv+5/7n/uv+6/7r/uv+6/7r/uv+6
/7r/u/+7/7v/uf+6/7r/uv+8/7z/vP+9/73/vv++/77/vv++/77/vv+8/7z/vP+9/73/
vf+9/73/v/+//7//v/+9/73/vP+8/7z/vP+8/73/u/+7/7r/uv+7/7z/vf++/73/vf+9
/73/v/+//77/vv/A/8D/wP/A/7//vv+9/7v/u/+7/7v/u/+5/7n/uf+5/7v/vP+9/77/
wP/A/8D/wP++/77/vv+9/73/vP+8/7z/wP/A/77/vv++/77/wP/A/8D/wP/B/8H/wf/B
/7//wf/B/8H/wf/B/8H/wf/B/8H/wv/C/8T/xP/G/8b/yP/I/8j/yf/L/8v/y//K/8j/
yP/I/8j/yP/J/8n/y//N/83/zf/N/87/zv/O/8//0P/T/9T/1f/V/9b/1v/W/9f/1//X
/9j/2v/Z/9j/1//Z/9n/2P/Y/9b/1P/R/9D/z//N/83/zf/M/8z/zP/M/8z/zf/O/8//
z//N/83/0P/T/9n/5f/y/wIAGAA4AFwAiQCwAMEAwgC7AKYAiwBxAE4AJwAEAPH/6v/e
/9f/1f/P/9D/1f/Y/9j/2P/a/9r/2f/X/9f/2P/Z/9r/2v/a/9r/2//a/9r/2f/Y/9r/
2v/a/9v/3v/f/+H/4v/h/+H/4P/g/+P/5P/l/+f/5v/m/+b/5//q/+r/6v/q/+3/7f/t
/+3/7v/u/+//7//w//H/8v/0//f/9//3//f/9f/1//b/+f/5//n/+v/6//n/+P/3//j/
/P/+////AQAFAAYABgAHAAcABwAHAAcACgANAA8ADwATABQAFQAWABcAGAAZABoAHAAd
AB4AIAAgACEAIQAhACEAIQAhACEAIAAgACAAHwAgACAAHgAdAB4AHQAcABkAGgAZABgA
GAAUABIAEAAQAA4ADAAMAAoACwAKAAkACAAJAAgABwAHAAQAAgACAAIAAgACAAIAAgAA
AP/////+////AAAAAAEAAgACAAMABAACAAIAAgACAAMABAAFAAYABAADAAIAAAAAAAAA
AAAAAAEAAgADAAQAAgACAAEAAQADAAQABQAGAAYABgAGAAYABAAFAAUABQAHAAgACAAI
AAYABgAGAAcACgAMAA0ADgAOAA4ADgAOAA0ADAALAAsADQANAA0ADQALAAsACwALAAwA
DQANAA4ADwAQABEAEwARABEAEAAQABAAEAAQABAADAALAAoACQAKAAsACwAMAA0ADgAP
ABAADwAOAA0ACwANAA0ADQANAA4ADwAQABEADgAKAAwADAAMAAwADgAOAA4ADgALAAsA
CwALAAcACQAJAAkACgALAAwADQALAAsADAAMAA4ADgAQABAADgAOAA4ADwAPAA8ADwAO
AA4ADgAOAA4ADQANAAwADQANAA0ADQANAA8AEAARABMAEgATABIAEQATABQAFAAUABUA
FQAVABYAFgAVABQAEwAQAA8ADQAMAAsACgAIAAgABQADAAMAAwAGAAYABgAGAAMAAwAD
AAMA//8DAAUABgANABkAJQA4AFAAagCOALoA3wDsAOkA4ADNALQAmwB5AE4ALQAcAA8A
BAD+//v/+f/7//7////+/wAABAACAAAA/////wAAAAAAAAAAAwAEAAUABwAFAAYABgAG
AAYABgAGAAcABQAFAAYABgAFAAUABAAEAAYABgAGAAcACAAIAAgACQAKAAoACgAKAA0A
DQANAA0ADAAMAA0ADQAMAAsACgAKAAwADQAOAA8ACwALAAwADwASABMAFQAWABQAFAAU
ABYAGAAaABsAHQAdAB4AHgAfACEAIwAlACcAKQAtADAAMQAzADQANQA2ADcAOAA5ADoA
PQA9AD0APgBAAEEAQQBBAEEAQQBBAEEAQABAAEAAPwBAAEAAPgA9ADwAOwA6ADcANgAz
ADAALgAsACoAKAAoACgAJgAmACQAJgAmACYAJgAkACIAIAAfAB4AHAAcABwAHAAcABwA
HAAeAB0AHQAcABwAHAAbABsAGwAaABoAGgAYABgAGAAYABgAGAAYABgAGQAZABkAGAAY
ABgAGAAYABcAFgAVABQAFQAWABYAFwAZABoAGwAcABoAGgAaABoAGgAbABsAGwAdAB4A
HgAeAB4AHgAeAB8AHwAgACAAIAAgACAAIAAgACIAIgAiACMAIwAjACMAIwAjACMAIwAj
ACEAIQAgACAAIgAiACIAIwAhACEAIAAgACAAIAAgACAAHQAdAB0AHQAeAB8AHwAgAB4A
HgAeAB4AHgAeAB4AHQAdAB0AHQAdAB8AHwAfAB8AHgAeAB4AHgAcAB4AHgAeAB4AHgAc
ABwAHAAcAB0AHQAdAB0AGwAdAB0AHQAdAB0AHQAdAB0AHQAeAB4AHAAcAB4AHgAgACAA
IAAhACEAIQAhACAAIAAgACAAIAAiACMAIwAlACUAJQAlACUAJgAmACYAJwAnACkAKQAp
ACkAKgAqACoAKwArACsALAAqACkAKAAnACYAJQAjACIAIQAgAB4AHgAbABkAGQAZABgA
GAAYABgAFwAXABcAFwAXABcAFQAYAB0AJQAvAEAAUgBsAJAAugDdAPoAAwECAfcA5ADH
AKUAgABTADYAKwAkABoAFQARAA8ADgARABIAFAASABIAFAARAA8ADgAOAA4ADgAMAAwA
DAANAA0ADgAOAA4ADgAOAA4ADwAPAA8AEAAQAA8ADwAOAA4ADgAOAA4ADwAOAA4ADgAP
ABIAEgASABIAEQARABEAEQASABIAEwATABEAEQARABIAEwATABMAEwARABEAEgAVABMA
EwAUABQAEgASABIAFAATABQAFAAVABUAFgAWABcAFgAXABgAGQAYABsAHQAdAB8AIAAh
ACIAIwAkACUAJgAlACUAJQAmACQAJQAlACUAJQAlACUAJQAkACQAJAAjACAAIAAeAB0A
HAAbABoAFwAXABUAEwASAA4ADAAKAAoACAAGAAYABAACAAAA/v/8//v/+v/5//n/+P/2
//b/9v/2//b/9v/2//T/8//z//L/8v/y//H/8f/x//D/8P/w/+//7v/t/+z/7P/s/+z/
7P/r/+v/6//q/+j/6P/o/+j/6P/o/+j/6P/o/+j/5//n/+b/5v/m/+b/5v/m/+b/5v/m
/+f/5//n/+f/6P/o/+j/5v/m/+b/5//n/+j/6P/o/+j/6P/o/+j/6P/o/+j/6f/n/+f/
5//n/+n/6f/p/+n/6f/p/+j/6P/m/+b/5v/n/+f/5//m/+b/5v/m/+b/5v/l/+X/5f/l
/+P/4//i/+L/4v/i/+L/4v/i/+L/4v/h/9//3//f/9//3//f/9//3//e/97/3v/e/9z/
3P/e/97/3v/e/97/3P/c/9z/3P/b/9v/2//b/9n/2//b/9v/2//b/9v/2//Z/9n/2v/a
/9z/3P/e/97/3P/c/9z/3f/d/93/3f/c/9z/3P/c/9z/3P/d/93/3//f/9//3//f/97/
3v/e/9//3//h/+H/4f/f/+D/4P/g/+P/4//j/+T/4//h/9//3f/c/9v/2f/Y/9f/1v/U
/9T/0f/P/8//z//O/87/zv/O/83/zf/N/83/z//N/83/0P/X/9//6//8/xQAMgBUAHgA
mQCyAL8AvgCvAJoAfQBZAC4ABwDw/+X/3P/W/9H/y//L/87/zf/K/8r/yv/K/8j/x//H
/8T/xP/E/8T/xP/E/8T/xf/E/8T/w//C/8L/wv/C/8P/w//D/8T/xP/D/8P/wv/C/8L/
wv/C/8P/wv/C/8L/w//E/8T/xP/E/8X/xf/F/8X/xP/E/8X/xf/F/8X/xf/G/8X/xf/F
/8X/xf/F/8b/yf/H/8f/yP/I/8j/yP/I/8r/yf/K/8r/y//L/8z/zP/N/87/z//Q/9H/
0v/V/9f/1//X/9j/2f/a/9v/3P/d/97/3//f/9//4P/g/+H/4f/h/+H/4f/h/+H/3v/e
/97/3f/e/97/3P/b/9r/2f/Y/9X/0//R/8//zv/O/8z/yv/K/8n/xv/F/8L/wf/A/7//
vv+9/7z/u/+7/7j/tv+2/7b/tP+0/7T/tP+0/7P/s/+y/7L/sv+x/7H/sf+w/7D/sP+w
/7D/sP+w/67/rv+u/67/r/+v/6//rv+u/67/rv+u/67/rv+u/67/rv+u/63/rf+u/67/
rv+u/67/rv+u/67/rv+v/6//r/+t/67/rv+u/6z/rP+s/63/q/+s/6z/rP+s/6z/rP+s
/6r/qv+q/6v/qf+p/6n/qf+p/6n/qf+p/6v/q/+q/6r/qv+q/6r/q/+r/6v/qv+q/6r/
qv+q/6r/qf+p/6n/qf+n/6f/pv+m/6j/qP+o/6j/qv+q/6r/qf+p/6n/qf+p/6f/p/+n
/6f/pv+m/6b/pv+m/6b/pv+m/6b/qP+o/6f/pv+l/6T/pP+k/6T/pP+k/6X/pv+n/6X/
p/+n/6f/pf+l/6X/pf+l/6X/pv+m/6j/qP+q/6r/rP+s/6z/rf+v/6//r/+u/63/rP+r
/6r/qv+r/6v/rf+w/7H/sv+z/7T/tP+0/7X/tf+3/7f/t/+5/7r/uv+6/7v/u/+7/7z/
vP+7/7r/uf+6/7n/t/+2/7b/tv+1/7b/s/+x/7H/sf+w/7D/sP+w/6//r/+v/6//tf+z
/7P/sv+1/7v/w//S/+T/+v8YAD4AaQCOAKUAqAChAJQAfwBhAD4AEwDu/9n/zv/G/8H/
u/+3/7b/uf+6/7r/uv+8/7r/u/+7/7r/uv+6/7r/uP+4/7j/uf+6/7z/vf++/77/vv++
/7//v/+//8D/wP/D/8P/wv/C/8T/xP/E/8X/xf/E/8P/w//G/8j/yv/M/83/zf/N/83/
zv/O/8//z//R/9H/0f/S/9H/0f/R/9H/0P/R/9P/1//V/9X/1v/W/9b/1v/W/9j/2//c
/9z/3f/d/97/3v/f/+D/4f/i/+P/5v/p/+v/6//u//D/8v/0//P/9P/1//b/9//3//f/
+P/5//v//P/9/////////////v/+//7//f/8//z/+v/5//r/+f/4//X/9//1//P/8v/w
/+7/7P/s/+7/7P/s/+r/6P/m/+T/4v/h/+D/3//f/+D/3v/e/97/3//g/+H/4v/k/+P/
4//i/+H/4P/e/93/2//a/9r/2v/d/97/3//g/+D/4P/g/+D/3f/d/93/3P/d/97/3//g
/97/3v/e/97/3v/e/93/3f/g/+D/4P/g/97/3v/e/97/3P/d/93/3f/f/+D/4P/g/+L/
4v/i/+P/4//k/+T/5P/k/+T/5P/k/+X/5v/n/+n/6P/n/+b/5f/m/+f/6P/p/+n/6f/o
/+j/5v/m/+b/5//p/+n/6P/o/+r/6v/q/+r/6P/n/+b/5f/l/+X/5P/k/+T/5P/k/+T/
5f/m/+f/5//m/+X/5P/j/+X/5f/i/+D/4P/g/+D/4//k/+X/5v/l/+X/5f/l/+H/4//j
/+P/4//j/+P/4//h/+H/4v/i/+L/4v/k/+T/5P/k/+T/5f/l/+X/5f/k/+L/4v/i/+L/
5P/l/+X/5//p/+n/6f/p/+j/6P/o/+n/6f/r/+v/6//p/+r/6v/q/+z/7f/u//D/7v/t
/+z/6//s/+v/6f/o/+b/5P/h/+D/3//d/93/3f/c/9z/3P/c/93/3f/d/93/5f/l/+P/
5v/n/+3//f8QACYAQgBqAJoAvwDQAMsAvACpAJIAdwBRACYAAQDw/+n/5P/c/9n/1f/X
/9r/2//e/97/3v/e/+D/4f/f/97/3v/e/97/3v/e/97/3//f/+D/4P/g/+L/4v/i/+P/
4//j/+T/5P/j/+P/4v/i/+D/4P/g/+H/5P/k/+T/5f/k/+T/5P/k/+X/5f/l/+X/6P/o
/+n/6f/n/+f/5//o/+n/6f/p/+n/5//n/+j/6//t/+3/7v/u/+z/7P/s/+7/7f/u/+7/
7//x//L/8v/z//X/9//5//v/+//9//7//f8AAAIABAAGAAcACAAJAAoACQAJAAkACgAM
AA0ADQANAAsACwALAAsACAAIAAgABwAGAAYABAADAAEA///9//n/+//5//f/9v/0//D/
7v/s/w==
         </WaveFormData>
      </LeadData>
   </Waveform>
</RestingECG>
