# Supplementary material for: Detection of Left Atrial Enlargement Using a Convolutional Neural Network-Enabled Electrocardiogram
Source: Front Cardiovasc Med. 2020 Dec 17;7:609976. doi: 10.3389/fcvm.2020.609976 (PMC7773668; doi:10.3389/fcvm.2020.609976)
Supplement: Supplementary file 1 [file Data_Sheet_1.ZIP › hyp/1802014182_9048_0000000G.XML]

<?xml version="1.0" encoding="Windows-1252"?>
<!DOCTYPE RestingECG SYSTEM "restecg.dtd">
<RestingECG>
   <PatientDemographics>
      <PatientID>1802014182</PatientID>
      <PatientAge>83</PatientAge>
      <AgeUnits>Years</AgeUnits>
      <Gender>Male</Gender>
      <PatientLastName>moxunyi</PatientLastName>
   </PatientDemographics>
   <TestDemographics>
      <DataType>Resting</DataType>
      <Site>1</Site>
      <AcquisitionDevice>MAC55</AcquisitionDevice>
      <Status>Unconfirmed</Status>
      <Priority>Normal</Priority>
      <AcquisitionTime>08:53:21</AcquisitionTime>
      <AcquisitionDate>08-12-2015</AcquisitionDate>
      <CartNumber>1</CartNumber>
      <AcquisitionSoftwareVersion>009C</AcquisitionSoftwareVersion>
      <XMLSourceVersion>MAC5000 v1.0</XMLSourceVersion>
   </TestDemographics>
   <RestingECGMeasurements>
      <VentricularRate>88</VentricularRate>
      <AtrialRate>88</AtrialRate>
      <PRInterval>152</PRInterval>
      <QRSDuration>80</QRSDuration>
      <QTInterval>370</QTInterval>
      <QTCorrected>447</QTCorrected>
      <PAxis>65</PAxis>
      <RAxis>36</RAxis>
      <TAxis>82</TAxis>
      <QRSCount>14</QRSCount>
      <QOnset>224</QOnset>
      <QOffset>264</QOffset>
      <POnset>148</POnset>
      <POffset>206</POffset>
      <TOffset>409</TOffset>
      <ECGSampleBase>500</ECGSampleBase>
      <ECGSampleExponent>0</ECGSampleExponent>
   </RestingECGMeasurements>
   <Diagnosis>
      <Modality>Resting</Modality>
         <StatementCount>4</StatementCount>
         <LabelText>12SL Õï¶Ï³ÂÊö</LabelText>
      <DiagnosisStatement>
         <StmtFlag>ENDSLINE</StmtFlag>
         <StmtText>ñ¼ÐÔÐÄÂÉ</StmtText>
      </DiagnosisStatement>
      <DiagnosisStatement>
         <StmtFlag>ENDSLINE</StmtFlag>
         <StmtText>µçÑ¹·ûºÏ×óÐÄÊÒÖÐ¶È·Ê´óµÄ±ê×¼£¬²»³ýÍâÊÇÕý³£±äÒì</StmtText>
      </DiagnosisStatement>
      <DiagnosisStatement>
         <StmtFlag>ENDSLINE</StmtFlag>
         <StmtText>·ÇÌØÒìÐÔST¶ÎÓëT²¨Òì³£</StmtText>
      </DiagnosisStatement>
      <DiagnosisStatement>
         <StmtFlag>ENDSLINE</StmtFlag>
         <StmtText>Òì³£ ECG</StmtText>
      </DiagnosisStatement>
   </Diagnosis>
   <Waveform>
      <WaveformType>Rhythm</WaveformType>
      <WaveformStartTime>0</WaveformStartTime>
      <NumberofLeads>8</NumberofLeads>
      <SampleType>CONTINUOUS_SAMPLES</SampleType>
      <SampleBase>500</SampleBase>
      <SampleExponent>0</SampleExponent>
      <HighPassFilter>16</HighPassFilter>
      <LowPassFilter>150</LowPassFilter>
      <ACFilter>NONE</ACFilter>
      <LeadData>
         <LeadByteCountTotal>10000</LeadByteCountTotal>
         <LeadTimeOffset>0</LeadTimeOffset>
         <LeadSampleCountTotal>5000</LeadSampleCountTotal>
         <LeadAmplitudeUnitsPerBit>4.88</LeadAmplitudeUnitsPerBit>
         <LeadAmplitudeUnits>¦ÌV</LeadAmplitudeUnits>
         <LeadHighLimit>2147483647</LeadHighLimit>
         <LeadLowLimit>268435456</LeadLowLimit>
         <LeadID>I</LeadID>
         <LeadOffsetFirstSample>0</LeadOffsetFirstSample>
         <FirstSampleBaseline>0</FirstSampleBaseline>
         <LeadSampleSize>2</LeadSampleSize>
         <LeadOff>FALSE</LeadOff>
         <BaselineSway>FALSE</BaselineSway>
         <ExcessiveACNoise>FALSE</ExcessiveACNoise>
         <MuscleNoise>FALSE</MuscleNoise>
         <LeadDataCRC32>1276812154</LeadDataCRC32>
         <WaveFormData>
+v/6//r/+v/4//j/+P/4//r/+v/6//r//P/8//z//P/6//r/+v/6//v//P/9//7//P/8
//z//P/+//7//v/+/wAAAAAAAAAA///+//3//P/9//7///8AAAAAAAAAAAAA/v/+//7/
/v///wAAAQACAP///v/9//z//v/+//7//v/8//z//P/8//z//P/8//z//v/+//7//v/9
//z/+//6//z//P/8//z/+v/6//r/+v/6//r/+v/6//z//P/8//z/+f/4//f/9v/3//j/
+f/6//j/+P/4//j/+P/4//j/+P/6//r/+v/6//j/+P/4//j/+v/6//r/+v/4//j/+P/4
//j/+P/4//j/+//8//3//v/7//r/+f/4//n/+v/7//z/+v/6//r/+v/8//z//P/8//z/
/P/8//z/+v/6//r/+v/8//z//f/9//3//f/8//z//P/8//z//f/9//3//f/9//n/+P/4
//n/+//8//z//f/9//3//f/+//7//v/+/wEAAgAEAAYACgAKAAoACgAKAAoADAANAA0A
DQANAAsACAAGAAMAAwADAAMAAgABAAAA/v/8//v/+v/8//z//P/8//z//P/7//r//P/8
//z//f/7//v/+//7//n/+f/4//j//P/8//7///8AAP7//v/7//f/+/8CAAgADgAXACUA
NgBJAF8AeACSAKwAvADAALYAnABxAD0AGgAFAPf/8f/5//n/9P/0//X/8//1//n/9//3
//n/9//2//b/9v/1//T/9P/0//b/+P/4//f/9f/1//X/9f/3//f/+P/4//n/+f/4//j/
9v/2//b/9v/5//n/+f/5//j/+P/3//b/+P/5//n/+f/7//v//P/8//v/+v/5//j/+v/6
//r/+v/5//n/+f/3//f/+P/4//j/+//7//z//P/7//n/+P/3//j/+f/7//3/+//7//v/
+v/6//v/+//8//7//v/+//7//f/8//v/+v/8//3//v/+//7//v/+//7//v/+//7//v8A
AAEAAQABAP///v/+////AQACAAMAAwAAAAAAAAAAAAAAAAAAAAAAAgACAAEAAQD///7/
/f/8//7//v8AAAAA/f/7//v/+v/6//r/+v/6//z//f/9//z/+//6//j/9//4//n/+v/7
//n/+f/5//j/+P/4//j/+P/6//r/+v/5//f/9//3//f/+P/5//r/+//6//n/+P/3//n/
+f/5//n/+//7//3//f/7//n/+P/3//n/+v/7//z/+//7//v/+v/6//r/+v/7//7//v/+
//7//P/8//z//P/+//////////3//f/9//z/+v/8//7//v/+//7//v/+//7//v/8//z/
/f/9//7//////wAA///+//3//f////////////3//P/8//3/+//8//z//f/+////AAAC
AAEAAAD//wEAAwAEAAUACAAMAAwADAAMAA0ADgAOAA0ADgAPAA4ADAAHAAMAAgABAAAA
AAAAAAAA/f/8//z//P/+//7//v/+//7//v/9//z/+v/6//r/+//9//3//f/9//3//f/8
//z/+v/6//z///8AAAAAAAD///v/+//+/wQADAAXACUANgBJAF0AdACOAKgAugC+ALYA
ogB7AEkAIAAJAPn/8//3//f/9P/0//f/9//3//f/9//3//f/9//2//b/9v/1//T/9P/0
//T/9v/2//X/9//3//f/9//2//X/9f/0//b/9//3//j/9v/2//b/9v/3//f/9//3//r/
+v/5//j/9v/3//f/9//5//n/+v/6//r/+v/6//r/+P/4//j/+P/7//v/+//5//n/+v/6
//r//f/9//7//v/8//v/+//7//n/+f/6//v//P/9//7//v/9//3//P/8//7//v/+//7/
AAAAAAAAAAD////////+/wAAAAAAAAAA///+//3//P/+/////////////v/+/////f/+
//////8AAAAAAAAAAP///v/9//z//v/+//3//f/8//z//P/8//r/+v/8//z//f/7//v/
+v/4//j/+P/4//j/+f/5//j/+P/4//f/9//3//f/9//3//f/9//3//b/9P/0//T/9P/2
//b/9v/1//f/9//3//f/9f/1//X/9f/3//f/9//3//X/9f/1//X/9//3//n/+f/4//f/
9//3//b/9v/2//b/+P/5//r/+v/5//j/9//3//j/+P/4//j/+P/4//j/+P/4//n/+f/5
//3//v/9//z/+//6//r/+v/6//r//P/8//3//f/8//v/+f/4//n/+v/7//3/+//7//v/
+//5//j/+P/5//r//P/9/////v/9//z//P/8//z//P////3//v///wIABAAEAAQABAAI
AAoACwALAAkACQAHAAQABAABAAEAAQD9//z/+//6//v/+v/6//r//P/8//z//P/7//r/
+P/2//f/+P/5//v/+f/5//n/+f/5//n/+P/4//z//P/8//v/+v/8//r/+f/5//3/AAAI
ABIAGQAlADQARwBdAHgAlACsALoAuACoAIoAWwAvABQABQD7//v////7//T/9P/z//H/
8//3//f/9//3//X/9P/0//T/8f/w//D/8P/x//T/9f/1//P/8//z//P/8//z//T/9P/1
//X/9P/0//T/9P/0//T/9//3//f/9//3//b/9P/y//T/9f/1//X/9f/1//b/9v/0//T/
9P/0//X/9v/3//j/+P/3//b/8//0//b/9//4//f/9//4//j/9v/1//X/9f/2//f/+f/7
//j/9//2//T/9f/3//j/+v/8//z//P/8//r/+v/6//r//P/9//7//v/9//z/+//6//z/
/P/8//z//P/9//3//f/7//r/+v/7//z//v8AAAEA///+//3//P/+//7//v/+//7//v/9
//3//P/8//z//P/8//z//v/+//v/+f/5//j/+v/6//r/+v/6//v/+//6//j/+P/3//f/
+P/5//r/+//6//n/+P/2//f/+P/5//r/+v/6//r/+f/3//f/9//3//n/+f/5//n/+P/3
//b/9f/2//f/+P/5//f/9//5//n/+P/3//f/9//6//r/+v/6//n/+f/5//j/+f/6//v/
/f/8//z//P/8//r/+v/6//r/+//9//7////9//v/+f/6//v//P/9//7/AAAAAAAAAAD9
//z//P/7//7//////wAA///+//3//f/9//3//f/9//3//P/8//3/+//8//z//f//////
//8AAP7//v/+/wEA//8AAAEABAAIAAgACAAIAAoADAANAA0ADwAPAA0ACgAGAAMAAwAD
AAEAAAD///7//f/8//z//P/6//r/+v/6//v//P/8//z/+v/6//r/+//7//v/+//7//v/
+//6//r/+P/4//z//f/+/wAAAAD9//n/+f/8/wIACAAPABsALAA/AFUAagCCAJoArgC4
ALYAqACJAFsALAARAP//8//1//n/9v/0//f/+f/3//f/9//1//X/9f/0//T/9P/1//T/
9P/0//L/9P/0//P/9P/1//b/9//2//X/9f/0//f/9//2//b/9v/2//b/9v/1//X/9f/1
//j/+P/3//b/9P/1//X/9f/3//f/+P/4//j/+P/4//j/9v/2//b/9v/5//n/+f/3//f/
+P/4//j/+f/5//r/+v/6//n/+f/5//f/9//4//n/+v/7//z//P/7//v/+v/6//z//P/8
//z//P/8//z//P/6//v//P/8//7//v/+//7//P/8//z//P/8//3//f/9/////v/+////
/v/+//7//f/9//7///8AAP7//v/+//7//v/+//3//f/+//7//v/+//3//P/9//z//P/7
//z//P/6//r/+v/6//r/+//7//r//P/8//v/+//5//n/+f/5//v/+//7//r/+f/4//f/
9v/4//j/+P/3//n/+f/5//n/9//3//f/9//5//n/+f/5//j/9//2//X/9//3//n/+f/6
//n/+f/5//j/+P/4//j/+//7//v/+v/4//j/+P/5//r/+v/6//r//P/8//z//P/7//v/
+v/5//3//f/+//3//P/7//r/+v/6//r/+v/8//z//f/9//v/+//6//r/+//8//3////+
//3//P/7//v/+v/6//v//f/+//7////9//3//f/+////AAABAAUAAwAEAAUACAAMAAwA
DAAMAAwADgAPAA8ADgANAAoABgAGAAMAAwADAAEAAAD///7//f/8//z//P/8//z//P/8
//r/+v/5//j/+f/6//v//f/7//v/+//7//n/+f/4//j//P/+//7////8//j/+P/5//n/
/f8EAAoAEAAbACsAPABRAGkAggCeALYAvgC6AKgAiABXACkADgD///P/8//5//X/8P/y
//P/8f/z//f/+f/5//f/9f/0//T/9P/z//L/8v/y//T/9v/2//X/8//z//P/8//0//X/
9//4//f/9//2//b/9P/0//T/9P/3//f/9//3//b/9v/1//T/9f/3//j/+f/3//f/+P/4
//b/9v/2//b/+P/4//j/+P/4//f/9v/z//T/9v/3//j/+f/5//r/+v/6//n/+f/5//v/
+//8//3//P/7//r/+P/5//v//P/+//z//P/8//z//P/8//z//P/+////AAAAAP7//v/+
//7/AAAAAAAAAAD+/////////////v/+////AQACAAMAAwAAAAAAAAAAAAAAAAAAAAAA
AAAAAP/////8//z//P/8//3//v8BAAIAAAD9//z/+v/7//z//f/+//z//f/9//z//P/8
//v/+//9//3//f/9//z/+//6//j/+f/6//v//P/6//r/+v/5//n/+f/5//n/+//7//v/
+//6//n/+P/3//j/+f/6//v/+f/5//v/+//6//n/+f/5//z//P/8//z//P/7//r/+P/6
//r/+v/7//r/+v/6//r//P/8//z//P/+////////////+v/8//z//P/8//3//v///wAA
///+//7//f///////v/+//7//v/+/////v/9//z/+//6//r/+//9//z//P/7//v//P/9
//7/AAAAAAAAAAADAAMABAAFAAgACgAKAAoACgALAAwADAALAAsACwAJAAYABAABAAEA
AQD9//z/+//6//z//P/9//7/+//6//n/+P/5//r/+v/6//r/+v/6//v/+f/5//n/+f/6
//v/+//8//r/+P/6//3//v/8//z//f/9////AAAEAA4AGQApADwAUwBrAIQAnACyALwA
ugCqAIwAXQAvABYABwD5//f/+f/z/+7/8v/1//X/+f/7//n/9//1//X/9P/0//T/9P/0
//X/9v/z//T/8//x//L/8//0//X/8//z//T/9P/1//X/9P/0//X/9v/3//j/+P/3//b/
9f/4//j/9//2//T/9f/1//X/8//z//T/9P/2//b/9v/2//T/9P/0//T/9v/3//j/9//1
//b/9v/2//X/9f/2//b/+f/5//r/+//4//f/9//3//n/+f/5//j/+P/5//n/+v/4//j/
+P/4//n/+v/7//z/+//7//v/+v/8//z//P/8//z//P/8//z/+v/7//v/+//9//z//P/9
//z//P/8//v//P/8//z//P/8//z//P/8//r/+v/5//n/+v/6//r/+v/4//j/+v/6//v/
+f/5//j/+P/4//j/+P/2//f/9//2//f/+P/4//n/+P/3//b/9f/3//f/9//2//b/9v/2
//b/9P/0//T/8//2//f/+P/5//b/9f/0//P/9P/1//b/9//3//f/9//3//X/9f/3//f/
+P/3//f/9//2//b/9v/2//f/9//3//b/+P/4//j/+f/5//j/9//2//f/+P/5//r/+v/5
//f/+f/6//r/+v/6//r/+v/6//r/+v/4//j/+f/5//r/+//7//z/+//6//n/+f/7//v/
+//7//n/+P/4//n/9//4//j/+f/7//v/+//8//r/+v/6//3///8AAAEABAAEAAQABAAE
AAQABgAHAAcACAAJAAgABgACAP////////7//v/+//7/+//6//r/+v/6//r/+v/6//v/
/P/8//z/+//6//n/+f/7//v/+//7//v/+//6//r/+P/4//z//f/+/wAA/v/7//v/+//8
/wIACAARAB0ALgA/AFMAagCAAJgArAC2ALIAogB/AEsAIAALAP3/8//3//n/9v/2//f/
9f/z//P/9f/1//f/9f/0//T/9P/z//L/8v/y//L/9P/0//P/9f/1//X/9f/0//P/8//y
//T/9f/1//b/9v/2//b/9v/1//X/9f/1//b/9v/1//T/8v/z//P/8//1//X/9v/2//T/
9P/0//T/9P/0//T/9P/3//f/9//1//X/9v/2//b/9//3//j/+P/4//f/9//3//f/9//4
//n/+//7//v/+v/5//n/+P/4//n/+v/7//z/+v/6//r/+v/6//v//P/8//z//P/8//z/
/P/8//z//P/+//////////3//P/8//3//f/+/////////wAAAQACAAEAAAD///7/AAAA
AP/////+//7//v/+//z//P/+//7//v/9//7//v/9//z/+//6//v//f/+//7//P/8//v/
+//7//v/+//7//v/+//7//r/+P/4//j/+P/6//r/+v/5//n/+f/5//n/9//3//f/9//4
//n/+v/7//j/9//2//X/9//3//n/+f/4//f/9//3//j/+P/4//j/+//7//v/+v/4//j/
+P/5//z//P/8//z//P/8//z//P/6//z//v/+//7//v/8//z//P/8//z//P/9//3/////
//7//v/8//z//P/9//3//f/9//3//f/8//z//f/7//z//P/9/////////wAAAAAAAAAA
AwAEAAYACAAMAAwADAAMAAwADQAOAA4ADQANAA0ACwAIAAQAAQABAAEAAQAAAP///v/9
//z//P/8//r/+v/6//r/+//8//z//P/7//r/+f/5//r/+//8//3/+//7//r/+v/6//r/
+v/9/wAAAgAAAP3/+f/7/wAABgAMABkAKQA6AE8AZwCAAJQAqAC4ALoAtACaAG0AOwAa
AAUA9f/x//f/9f/y//b/+f/3//f/9//3//f/9//3//b/9v/2//X/9P/0//T/8v/0//T/
8//0//X/9v/3//b/9f/1//T/9v/3//f/+P/2//b/9v/2//X/9f/1//X/9//4//j/+P/2
//f/9//3//n/+f/6//r/+P/4//j/+P/6//r/+v/6//v/+//7//n/9//4//j/+P/5//n/
+v/6//z/+//7//v/+f/5//r/+//9//3//f/8//r/+//7//z//v/+//7//v/+//7//v/+
//7///8AAAAAAAAAAAAAAAD+//7//v/+////AQACAAMAAQAAAAAAAQABAAIAAwADAAQA
BAAEAAQAAwACAAEAAAACAAIAAQABAAAAAAAAAAAA/v/+/wAAAAAAAP//AAAAAP7//v/+
//7//P/9//3//P/+//7//f/9//v/+//7//v//f/9//3//P/6//r/+v/6//z//P/8//v/
+f/5//n/+f/5//n/+f/5//v/+//7//v/+f/5//n/+f/5//n/+//7//r/+f/5//n/+P/4
//j/+P/7//v/+//6//j/+P/4//n//P/8//z//P/8//z//P/8//j/+f/7//z//v/+//7/
/v/9//z/+//6//v//P/+/////f/9//z//P/8//z//P/9//3//f/9//3/+//6//r/+//9
//7//v///////////wAA/v/+//7/AQADAAQABQAIAAgACAAIAAgADAAOAA8ADwAOAA0A
CgAGAAQAAQABAAEAAQAAAP///v/8//r/+f/4//n/+v/7//z//P/8//v/+v/4//j/+P/5
//r/+//8//3/+v/5//f/9v/6//z//P/9//7//v/+//v/9//7/wAABgAOABsAKwA6AE8A
YQB4AJQAsADAAMIAtgCcAG0AOwAaAAkA9//z//v/+//2//b/9//1//P/9f/3//f/9//1
//T/9P/0//P/8v/y//L/9P/2//b/9f/1//X/9f/1//P/8//0//T/9//3//b/9v/0//T/
9P/0//f/9//3//f/+P/4//f/9v/0//X/9f/1//X/9f/2//b/9v/2//b/9v/0//T/9P/0
//f/9//3//X/9f/2//b/9v/3//f/+P/4//b/9f/1//X/9v/3//n/+//5//n/+f/4//j/
+f/5//r//P/8//z//P/6//r/+v/6//r/+//8//z//P/8//z//P/6//r/+v/6//v//f/+
/////v/8//v/+//9//7///////z//P/8//z//P/8//z//P/+//7//f/9//r/+v/6//r/
+v/6//z//P/9//v/+//6//j/+P/4//j/+v/7//v/+v/5//j/9v/1//f/9//3//f/+f/5
//n/+P/2//b/9v/2//j/+P/4//f/9f/1//X/9f/3//f/9//3//f/9//3//f/9f/1//X/
9f/3//f/+f/5//b/9f/1//X/+P/4//j/+P/5//n/+f/4//b/9v/2//f/+f/6//v//P/7
//r/+f/4//j/+f/8//z//P/8//z//P/8//z//P/8//z//f/9//v/+//6//r/+v/6//r/
+//9//3//f/9//n/+P/4//n/+//8//z//f/7//v/+//8//7//v/+/wEA//8AAAEABAAE
AAQABAAEAAcACgAMAA0ADAALAAgABAAEAAEAAQABAP///v/9//z/+//6//r/+v/8//z/
/P/8//r/+v/5//j/+P/4//j/+f/7//v/+//7//r/+f/3//b/+P/6//z////+//7//P/5
//n/+/8CAAgADAAVACMAMgBFAFsAcgCMAKYAtgC4ALAAmABvAD0AGgAJAPv/9f/5//v/
9v/2//X/8//z//f/+f/5//v/+v/4//f/9v/z//L/8v/y//P/9v/3//f/9f/1//X/9f/1
//X/9v/2//n/+f/4//j/9v/2//b/9v/5//n/+f/5//j/+P/3//b/9v/3//f/9//5//n/
+v/6//f/9v/1//T/9//4//n/+v/6//n/+P/1//f/+P/4//j/+f/5//r/+v/6//n/+f/5
//v/+//8//3//P/7//r/+P/6//v/+//8//7//v/+//7//f/8//v/+v/7//3///8AAP7/
/v/+//7//v/+//7//v8AAAEAAQABAP///v/+////AQACAAMAAwACAAIAAgACAAIAAgAC
AAIAAgACAAEAAQD+//7//v/+/wAAAAACAAIAAQD//////v/+//7//v/+/wAAAQABAAAA
///+//z/+//9//3//f/9//v/+//7//r/+v/6//r/+v/8//z//P/7//r/+f/4//f/+P/5
//r/+//5//n/+f/5//f/9//3//f/+f/5//v/+//4//f/9//3//r/+v/6//r/+f/5//n/
+P/4//j/+P/5//z//P/8//z/+v/6//j/+P/6//v//P/9//7//P/8//z//P/8//z//f/9
///////+//7//f/8//v/+//8//3//v////v/+v/6//v//f/+//7///////////8AAP7/
/v/+/wEAAwAEAAUACAAKAAoACgAKAAwADgAPAA8AEQARAA8ADAAJAAUABAADAAMAAgAB
AAAA///+//7//v/8//z//P/8//7//v/9//z//P/8//z//f/9//3//f/9//3//f/8//z/
/P/8//7/AQACAAAAAAD///v/+//+/wQACgAVACEAMgBDAFkAbgCIAKIAugDEAL4ArgCP
AF8AMAATAAEA9//5//3/+P/2//n/+f/3//f/+f/7//v/+//6//r/+v/4//b/9f/0//T/
9v/2//X/9//3//f/9//1//X/9v/2//n/+f/4//j/9v/2//b/9v/5//n/+f/5//r/+v/5
//j/9v/3//f/9//5//n/+v/6//j/+P/4//j/+v/6//r/+v/9//3//f/7//n/+v/6//r/
/f/9//7//v/8//v/+//7//3//f/+/////f/9//3//P/6//v/+//8//7//v/+//7//f/8
//v/+v/8//3//v/+//7//v/+//7//P/8//z//P/9////AAABAAAA/v/9//3///8AAAEA
AQACAAIAAgACAAAAAAAAAAAAAgACAAEAAQD+//7//v/+//7//v8AAAAAAQD//////v/8
//z//P/8//7///////7//P/8//v/+//7//v/+//7//v/+//7//r/+P/4//j/+P/5//r/
+//7//n/+f/5//n/+f/5//n/+f/5//n/+f/5//f/9//3//f/+P/5//z//f/6//n/+f/5
//r/+v/6//r/+//7//v/+v/6//r/+v/7//7//v/+//7//P/8//z//P/+/////////wEA
//////7//P/8//z//P/9//7///8AAP7//v////////////7//v8AAAAAAAABAAAA///+
//3//v/+////AQAAAAAA/////////////wAAAQACAAMABwAEAAQABAAGAAsADAANAA4A
DwAQABAADwARABEADwAMAAoABwAHAAcAAwACAAEAAAABAAAAAAAAAP///v/9//z//v/+
//3//P/8//z//P/9//z/+//6//n/+v/7//v//P/6//r//P/9//7//v8AAP///////wIA
BgAKABMAIQA0AEkAYQB6AJQArgDAAMQAugCkAH8ATQAmABMAAQD3//n/9//y//T/+f/3
//X/+f/7//v/9//1//T/9P/0//T/9P/1//b/9P/2//b/9f/3//f/9//3//n/+f/6//r/
+P/3//X/9P/3//j/+f/6//n/+f/5//n/+P/4//f/9v/3//n/+v/7//r/+f/5//j/+f/6
//v//P/7//r/+f/4//n/+f/5//f/+f/6//r/+v/5//n/+v/6//v/+//8//3//P/7//v/
+//9//3//f/8//z//f/9//7//f/8//v/+v/7//z//f/+//z//f/+//7//v/+//7//v8A
AAAAAAAAAP/////+//3////+//7////9//7//////wAAAAAAAAAAAgACAAIAAgABAAAA
/v/9//3//v///wAA/v/+/wAAAAD///3//f/8//3//v///wAA/f/9//z/+v/7//z//P/9
//v/+//7//v/+//7//v/+v/8//z//P/8//v/+v/5//f/+f/5//n/+f/5//n/+f/5//f/
9//3//f/+P/5//r/+//4//f/+P/3//n/+f/6//v/+//6//n/+P/3//f/9//2//f/+P/5
//v/+//6//n/+P/6//z//v/+//z/+v/6//r/+v/8//z//P/8//z//P/9//3/+//7//r/
+v/7//z//f////7//f/8//v/+v/6//v//f/7//z//P/9//v/+//7//z//v/+//7/AQAA
AAAAAAACAAUABgAHAAgACgAMAA0ADQANAA0ACwAIAAcABQAGAAcABAACAAAA/v/+//7/
//8AAP7//v/+//7//P/8//v/+v/7//z//f////7//f/8//v//f/9//z//P/+//7//v/7
//z//v/+//3//f8DAAgACgAMABUAIQAyAEUAWwB2AJQArAC8ALwAsgCeAHUARwAkABEA
AwD9/////f/2//T/9//5//n/+f/9//3/+f/4//b/9f/0//T/9P/1//b/9v/4//j/9//3
//f/9//3//n/+f/6//r/+f/5//j/+P/4//j/+P/4//n/+f/5//n/+P/4//f/9v/3//n/
+v/7//r/+f/5//j/+v/6//r/+v/6//r/+v/6//n/+f/5//f/+P/6//v//P/8//v/+//6
//z/+//7//v//f/9//7////+//3//P/6//v//f/+/wAA/v/+//7//v8AAAAAAAAAAAAA
AQACAAIAAAAAAAAAAAACAAIAAgACAAAAAQABAAEAAwACAAIAAwADAAQABQAFAAIAAgAC
AAIAAwAEAAUABgADAAIAAAD/////AAABAAIAAgACAAQABAABAP/////+////AAABAAIA
AAABAAEAAAACAAIAAQABAAEAAQABAAEA/////////v///wAAAQACAAEAAAD///3//v//
/wAAAQD///////////3//f/9//3//v///wAAAQAAAP//AAD//wAA////////AgACAAIA
AgABAAEAAQAAAAIAAgACAAMAAwACAAEAAAAAAAIAAgAEAAYABQAEAAMAAgACAAIAAgAC
AAMABAAGAAcABgAFAAMAAgADAAQABQAHAAUABQAFAAUAAwACAAIAAwAFAAYABgAHAAUA
BQAFAAYACAAIAAgACwAKAAoACgAMAA4ADgAOAA4AEgAUABUAFQAVABUAEwAQAA8ADQAO
AA8ACwAKAAkACAAHAAYABgAGAAYABgAGAAYABAAEAAMAAgADAAQABQAHAAYABQAEAAMA
AwADAAIAAgAGAAYABgAHAAYABAAGAAUABQAHAAwAEAAUABkAJQA2AEkAXwB6AJYAsADC
AMgAwACsAIcAVwAyABsACQABAAUABwAAAP7////9////AwAHAAcAAwABAAAAAAAAAP//
/v/+//7/AAACAAIAAQD//////////wAAAQADAAQAAwADAAIAAgACAAIAAgACAAUABQAF
AAUABAAEAAMAAgAEAAUABQAFAAUABQAGAAYABAAEAAQABAAGAAYABgAGAAUABQAFAAMA
BAAGAAcACAAIAAcABwAGAAgABwAHAAcACQAJAAoACwAKAAkACAAGAAcACQAKAAwACgAK
AAoACgAKAAoACgAKAAwADQAOAA4ADQAMAAsACgANAA4ADwAQAA8ADwAOAA0ADwAOAA4A
DwARABIAEwATABEAEAAPAA4ADwAQABEAEgASABIAEQARABAAEAAQABAAEAAQABIAEgAP
AA0ADQAMAA0ADgAPABAADgAPAA8ADgAOAA4ADQANAA8ADwAPAA8ADgANAAwACgALAAwA
DQAOAAwADAAMAAsACwALAAsACwAMAA0ADgAPAAwACwAKAAkACwALAAsACwALAAsADQAN
AAwACwALAAsADQAOAA8AEAAQAA8ADgAMAA4ADgAOAA8ADgAOAA4ADgAOAA4ADgAOABAA
EQARABEADwAPAA8ADgAPABEAEgATABIAEgASABIAEQAQABAAEQATABMAFAAUABIAEgAR
ABEAEwATABMAEwAVABYAFgAWABQAFAAUABQAFwAYABwAHQAdAB8AIAAgACAAIwAlACYA
JwAmAA==
         </WaveFormData>
      </LeadData>
      <LeadData>
         <LeadByteCountTotal>10000</LeadByteCountTotal>
         <LeadTimeOffset>0</LeadTimeOffset>
         <LeadSampleCountTotal>5000</LeadSampleCountTotal>
         <LeadAmplitudeUnitsPerBit>4.88</LeadAmplitudeUnitsPerBit>
         <LeadAmplitudeUnits>¦ÌV</LeadAmplitudeUnits>
         <LeadHighLimit>2147483647</LeadHighLimit>
         <LeadLowLimit>268435456</LeadLowLimit>
         <LeadID>II</LeadID>
         <LeadOffsetFirstSample>0</LeadOffsetFirstSample>
         <FirstSampleBaseline>0</FirstSampleBaseline>
         <LeadSampleSize>2</LeadSampleSize>
         <LeadOff>FALSE</LeadOff>
         <BaselineSway>FALSE</BaselineSway>
         <ExcessiveACNoise>FALSE</ExcessiveACNoise>
         <MuscleNoise>FALSE</MuscleNoise>
         <LeadDataCRC32>454940201</LeadDataCRC32>
         <WaveFormData>
9v/2//b/9v/2//b/9v/2//f/+P/5//r//P/8//z//P/9//7///8AAAIAAgACAAIAAwAE
AAUABgAHAAgACQAKAAoACgAKAAoADAAMAAwADAANAA4ADwAQAA4ADgAOAA4AEAAQABAA
EAAPAA4ADQAMAAoACgAKAAoACQAIAAcABgAFAAQAAwACAAAAAAAAAAAA/v/+//7//v/+
//7//v/+//z//P/8//z//P/8//z//P/8//z//P/8//r/+v/6//r/+v/6//r/+v/6//r/
+v/6//r/+v/6//r/+v/6//r/+v/6//r/+v/6//z//P/8//z//P/8//z//P/6//r/+v/6
//z//P/8//z//v/+//7//v/8//z//P/8//z//P/8//z//P/8//z//P/8//z//P/8//z/
/P/8//z//P/8//z//P/8//z//P/8//3//f///wAAAQACAAMABAAFAAUABQAFAAQABAAF
AAUABgAGAAcABwAFAAQABAAEAAcACQAKAAsACwAKAAgABwAHAAcACAAJAAcABwAGAAQA
BQADAAMABAAEAAMAAgABAP///v/9//r/+P/4//j/9//4//f/9v/2//T/8//z//P/9f/1
//X/9f/1//T/9P/0//T/9P/0//T/9P/y//L/8f/s/+f/5f/l/+n/7v/z//f/AAAMABwA
KwA6AFAAcACTALQA0ADuAAYB+QC8AHEANQAEAND/q/+l/7P/yv/k//L/9//3//b/8v/u
/+7/7P/s/+v/6//t/+3/7f/t/+v/6//r/+v/7f/t/+3/7f/v/+//8P/w/+7/7v/u/+//
7f/u/+7/7v/w//D/8P/w//D/8P/w//D/8P/w//D/8f/x//H/8f/x//L/8v/y//L/8v/y
//L/8v/y//L/8//z//P/8//z//T/9f/1//X/9f/1//b/9v/2//f/+P/4//j/+P/5//n/
+v/7//z//f/+////////////AAACAAMABAADAAQABAAFAAgACQAJAAkACAAJAAoACgAK
AAoACwALAA0ADQAOAA8ADwAPABAAEAAPAA8ADwAQABAADwAOAA4ADgANAA0ADQAMAAsA
CgAKAAcABwAGAAUABAADAAIAAgAAAAAA/////////////////v/9//3//f/9//3//P/8
//3//f/8//z//P/8//z//P/8//v/+//7//z//P/9//3//f/8//z//f/9//3//f/9////
/////////f/+//7//v/+//7//v/+/wEAAQABAAEAAQABAAEAAQABAAEAAQACAAIAAgAB
AAEAAQABAAIAAgACAAIAAgACAAAAAAAAAAAAAQAAAAAAAAAAAAAAAAAAAAAAAAAAAAAA
AAAAAAEAAQADAAQABQAGAAcACAAJAAkACQAJAAYABgAHAAcACAAIAAkACQAJAAgACAAI
AAkACwAMAA0ADwAOAAwACwALAAsADAANAA8ADwAOAAwACQAHAAcACAAGAAUABAADAAMA
AgABAP7/+v/6//r/+f/6//n/+P/4//j/9//3//f/9//3//f/9//3//b/9v/2//T/9P/0
//T/9P/0//L/8f/w/+v/5//p/+3/8P/z//n/AgAQAB4AKwA2AEwAbACPALIA0ADsAAYB
/wDIAH0AQwAQANr/s/+p/7X/yv/i//L/+f/5//b/8v/u/+7/7v/u/+3/7f/t/+3/7f/t
/+//7//v/+//7f/t/+3/7f/t/+3/7v/u//D/8P/w//H/8f/y//L/8v/w//D/8P/w//D/
8P/w//D/8v/y//L/8//z//P/8//z//L/8v/y//L/9P/0//T/9P/0//T/9f/1//X/9f/1
//b/9//3//f/9//3//j/+P/4//n/+v/6//r/+P/5//n/+v/7//z//f/+/wEAAQABAAEA
AAACAAMABAADAAQABAAFAAgACQAJAAkACgALAAwADAAKAAoACwALAAsACwAMAA0ADwAP
ABAAEAAPAA8ADwAQAA4ADQAMAAwADAALAAsACwAIAAcABgAGAAUABQAEAAMAAgABAAAA
AAAAAAAA//////3//f/9//3/+v/5//n/+f/6//v/+//8//3//f/8//z/+v/6//r/+v/4
//f/9//3//j/+P/5//n/+//6//r/+//5//n/+f/5//v/+//7//v/+f/6//r/+v/6//r/
+v/6//n/+f/5//n/+//7//v/+//9//3//f/+/wAAAAD//////v/9//3//P/6//r/+v/6
//z//v/+//7//v/+//z//P/8//z/+v/6//r/+v/7//v//f/+/wEAAgADAAQABQAFAAUA
BQAEAAQABQAFAAQABAAFAAUABwAGAAYABgAJAAsADAANAAsACgAIAAcABwAHAAgACQAH
AAcABgAEAAEA/////wAAAgABAAAA///7//r/+f/2//X/9v/3//f/9P/z//L/8v/y//H/
8f/x//H/8f/x//H/8f/w//D/8P/w//D/8P/w/+7/7v/u/+v/5v/j/+H/4//n/+z/7//1
/wIAEgAgAC8AQgBeAIQAqQDOAO4ACgEaAf0AuABzAD8ABgDM/6//r/+9/9T/6v/0//X/
9f/y/+z/7P/s/+j/6P/n/+f/5//n/+f/5//n/+f/5//n/+n/6f/p/+n/6f/p/+r/6v/o
/+j/6P/p/+n/6v/q/+r/7P/s/+z/7P/s/+z/7P/s/+z/7P/s/+3/7f/t/+3/7f/u/+7/
7v/u/+7/7v/u/+7/7P/s/+3/7f/v/+//7//w//H/8f/x//H/8f/y//L/8v/z//T/9P/0
//b/9//3//j/+f/6//v//P/9//3//f/9//7/AAABAAIAAwAEAAQABQAIAAkACQAJAAoA
CwAMAAwADAAMAA0ADQANAA0ADgAPABEAEQASABIADwAPAA8AEAAQAA8ADgAOAAwACwAL
AAsADAALAAoACgAHAAcABgAFAAQAAwACAAIAAgACAAEAAQD///////////7//f/9//3/
/f/9//z//P/9//3//P/8//7//v/+//7//P/7//v/+//8//z//f/9//v/+v/6//v//f/9
//3//f/9//3//f/9//v//P/8//z//v/+//7//v/9//3//f/9//3//f/9//3/////////
AAD+//7//f/9//////8AAAAA/v/+//7//v/+//7//P/8//3//v///wAAAAAAAAAAAAD+
//7//v/+//////8BAAIAAwAEAAUABgAJAAkACQAJAAgACAAJAAkACgAKAAsACwAJAAgA
CAAIAAkACwAMAA0ADwAOAAwACwAJAAkACgALAAsACwAKAAgACQAHAAcACAAGAAUABAAD
AAEAAAD///z/+v/6//r/+f/4//f/9v/2//b/9f/1//X/8//z//P/8//z//L/8v/y//L/
8v/y//L/8v/y//L/8//w/+v/5//l/+f/7P/v//P/+v8GABYAJwA0AEYAYgCFAKgAyADm
AAQBDQHoAJ0AVQAeAOj/t/+h/6n/vv/a//D/9//3//b/8v/u/+z/7P/s/+v/6//r/+v/
6//r/+v/6//r/+v/6//r/+v/6//r/+v/7P/s/+7/7v/u/+//7f/u/+7/7v/u/+7/7v/u
/+7/7v/u/+7/7v/u/+7/7//v/+//7//v//D/8P/w//D/8P/w//D/8P/y//L/8//z//H/
8f/x//L/8//z//P/8//z//T/9P/0//X/9v/2//b/9v/3//f/+P/5//r/+//8//3//f/9
//3//P/+////AAABAAIAAgADAAYABwAHAAcABgAHAAgACAAIAAgACQAJAAkACQAKAAsA
DQANAA4ADgAPAA8ADwAQAA4ADQAMAAwADAALAAsACwAIAAcABgAGAAUABQAEAAMAAgAB
AAAAAAAAAAAA//////3//f/9//3//P/7//v/+//7//v/+v/6//v/+//6//r/+v/6//r/
+v/6//n/+f/5//j/+P/5//n/+//6//r/+//5//n/+f/5//n/+f/5//n/+f/6//r/+v/6
//r/+v/6//n/+f/5//n/+//7//v/+//5//n/+f/6//z//P/7//v/+//7//z//P/8//z/
/P/8//z//P/8//z//P/8//z//P/8//z//P/8//z//P/8//////8BAAIAAwAEAAUABgAG
AAUABAADAAQABAAFAAUABgAGAAcABwAFAAQABAAEAAYACQALAA0ACgAIAAUAAwAEAAUA
BwAJAAcABwAGAAQABAADAAQABgAFAAMAAQD///3//P/7//j/9v/2//b/9f/0//P/8v/y
//L/8f/x//H/8f/x//H/8f/x//D/8P/w//L/8v/y//L/8v/y//D/7f/q/+X/4//n/+v/
7v/z//n/BAASACIAMQBCAF4AfgChAMIA3gD6AAYB5QCaAFEAGwDo/7j/n/+l/7n/1P/s
//b/9//1//L/7v/u/+z/6v/q/+n/6f/r/+v/6//r/+n/6f/p/+n/6//r/+v/6//t/+3/
7v/u/+z/7P/s/+3/7f/u/+7/7v/u/+7/7v/u//D/8P/w//D/8P/w//D/8f/x//H/8f/x
//L/8v/y//L/8P/w//D/8P/y//L/8//z//P/8//z//T/9f/1//X/9f/1//b/9v/2//f/
+P/4//j/9v/3//f/+P/7//z//f/+/////////////v8AAAEAAgABAAIAAgADAAYABwAH
AAcACAAJAAoACgAKAAoACwALAA0ADQAOAA8ADwAPABAAEAAPAA8ADwAQAA4ADQAMAAwA
DAALAAsACwAKAAkACAAIAAUABQAEAAMAAgABAAAAAAAAAAAA/////////////////v/9
//3//f/9//3//P/8//v/+//6//r/+//8//3//v/8//v/+//7//j/+P/5//n/+//6//r/
+//7//v/+//7//v/+//7//v/+//8//z//P/+//7//v/+//3//f/9//3//f/9//3//f/9
//3//f/+//z//P/7//v//f/9//7//v/+//7//v/+/wAA/v/+//7//v/+//z//P/8//z/
/v/+//7//v//////AQACAAEAAgADAAQAAwADAAMAAwAEAAQABQAFAAYABgAHAAcABwAG
AAYABgAHAAkACgALAAsACgAIAAcABwAHAAgACQAIAAcABQACAAMAAQABAAIAAQD///3/
+//6//r/+v/4//b/9v/2//X/9P/z//L/8v/y//H/8f/x/+//7//v/+//8P/w//H/8v/y
//L/8v/y//D/8P/u/+3/6v/j/9//4f/p/+z/7//1/wIAFAAiAC8AQgBgAIAAowDGAOYA
BgEUAfEAqABlADMA+v/E/6n/q/+//9b/7P/2//f/9f/y/+7/6v/q/+j/6P/n/+f/5//n
/+f/5//p/+n/6f/p/+f/5//n/+f/5//n/+j/6P/o/+j/6P/p/+n/6v/q/+r/6v/q/+r/
6v/s/+z/7P/s/+v/6v/p/+n/6//r/+v/6//s/+z/7P/s/+z/7P/s/+z/7P/s/+3/7f/r
/+v/6//s/+3/7f/t/+3/7v/w//H/8v/x//L/8v/y//L/8//z//T/8//0//X/9v/5//n/
+f/5//r//P/9//7///8AAAAAAQAEAAUABQAFAAQABQAGAAYABgAGAAcABwAJAAkACgAL
AAkACQAKAAoACgALAAwADgANAAsACQAIAAYABQAFAAUABgAFAAQABAADAAMAAgABAAIA
AQAAAAAA///+//z/+//5//n/+f/5//r/+f/5//n/9//3//b/9v/3//f/9v/2//T/9P/0
//T/9P/z//P/8//0//T/9f/1//X/9P/0//X/9//3//f/9//1//X/9f/1//f/+P/4//j/
+P/4//j/+P/5//n/+f/5//n/+f/5//n/+f/5//n/+v/6//r/+f/5//n/+f/6//r/+v/6
//j/+v/8//r/+v/6//r/+P/4//j/+P/4//j/+P/4//v/+//9//7//f/+////AAABAAEA
AQABAAIAAgADAAMABAAEAAUABQAFAAQABAAEAAUABwAIAAkACwAKAAgABwAFAAUABgAH
AAcABwAGAAQABQADAAMABAACAAEAAAD///3//P/7//j/+P/4//j/9//2//X/9P/0//T/
8//z//P/8f/x//H/8f/x//D/8P/w//D/8P/w//D/8v/w//D/7//s/+f/4//j/+f/6v/v
//P/+v8GABgAJwA2AEoAaACNAK4AzgDuAAoBEQHkAJcAUwAeAOb/tf+h/6n/wP/c/+7/
8//1//L/8P/u/+7/6v/q/+n/6f/p/+n/6f/p/+n/6f/p/+n/5//n/+f/5//p/+n/6v/q
/+j/6P/o/+n/6f/q/+r/6v/q/+r/6v/q/+r/6v/q/+r/6v/q/+r/6//t/+3/7f/t/+z/
7P/s/+z/7P/s/+z/7P/u/+7/7//v/+//7//v//D/7//v/+//7//v//D/8P/w//L/9P/1
//b/9P/1//X/9v/3//j/+f/6//v/+//7//v/+v/8//3//v8BAAIAAgADAAIAAwADAAMA
BgAHAAgACAAIAAgACQAJAAkACQAKAAsACwALAAwADAANAA0ADQAOAA4ADQAMAAwACgAJ
AAkACQAIAAcABgAGAAcABwAGAAUAAgABAAAAAAAAAAAA//////3//f/9//3//P/7//v/
+//9//3//P/8//v/+//6//r/+v/6//r/+v/8//v/+//7//j/+P/5//n/+f/4//j/+f/5
//n/+f/5//n/+f/5//n/+f/6//r/+v/6//r/+v/6//v/+//7//v/+//7//v/+//7//v/
+//8//z//P/7//v/+//7//z//P/8//7//P/8//z//P/8//z//P/8//7//v/+//7//f/9
////AAADAAQABQAGAAUABQAFAAUABAAEAAUABQAGAAYABwAHAAcABgAGAAYACQALAAwA
DQALAAoACAAHAAcABwAIAAkACQAJAAgABgAHAAUABQAGAAUAAwABAP///f/8//v/+P/4
//j/+P/3//b/9f/0//T/9P/z//P/8//z//P/8//z//P/8v/y//L/8v/y//L/8v/y//L/
8P/v/+z/5//l/+f/6//u//P/+f8CABAAIAAvAD4AVgB4AJkAuADWAPQADAH3ALQAZwAt
APr/xP+l/6P/tf/S/+z/+P/5//f/9P/w/+7/8P/u/+7/7f/t/+3/7f/t/+3/7f/t/+3/
7f/t/+3/7f/t/+3/7f/u/+7/7v/u/+7/7//v//D/8P/w//D/8P/w//D/8P/w//D/8P/w
//D/8P/x//H/8f/x//H/8P/w//D/8P/x//L/8//0//P/8v/y//H/8//z//P/9P/z//P/
8//z//X/9v/2//b/9//4//j/+P/4//n/+f/6//v//P/9//7///////////8AAAIAAwAE
AAUABgAGAAcACAAJAAkACQAMAA0ADgAOAA4ADgAPAA8ADwAPABAAEQATABMAFAAUABMA
EwATABQAEgARABAAEAAOAA0ADQANAAwACwAKAAoACQAJAAgABwAIAAcABgAGAAQABAAD
AAMAAQABAAEAAQACAAEAAQABAP/////+//7///////7//v/+//7//v/+//7//f/9//3/
/P/8//3//f/9//z//P/9//v/+//7//v//f/9//3//f/9//7//v/+//7//v/+//7/////
///////9//3//f/9//3//f/9//7/AAAAAP//////////AAAAAP7//v/+//7//v/+//7/
/v/+//7//v/+//7//v/+//7/AQABAAMABAAFAAYABwAIAAcABwAHAAcABgAGAAcABwAK
AAoACwALAAkACAAIAAgACQALAAwADQANAAwACgAJAAoACwANAA8ADgANAAsACAAFAAMA
AwAEAAYABQAEAAMAAQAAAP///P/4//j/+P/3//j/9//2//b/9v/1//X/9f/3//f/9//3
//X/9P/0//T/8v/y//L/8v/0//b/9P/x/+7/6//p/+v/7f/w//X/+/8EABIAIgAxAEIA
WgB8AKEAxADiAAABFgH/ALwAdQBBAAwA1P+z/7H/wf/Y/+7/+v/7//n/9v/2//L/7v/u
/+7/7f/t/+3/7f/t/+3/7//v/+//7//t/+3/7f/t/+3/7f/u/+7/7v/u/+7/7//v//D/
8P/w//D/8P/w//D/7v/u/+7/7v/w//D/8P/x/+//7//v/+//8f/y//P/9P/z//L/8f/w
/+7/7v/v/+//8P/x//L/9P/1//X/9f/1//X/9v/2//b/9f/2//b/9v/3//n/+v/8//3/
/v///wAAAAD///7//f8AAAIAAwAEAAUABgAGAAcABgAHAAcABwAIAAkACgAKAAwADAAN
AA0ADwAPABAAEQARABEAEgASAA8ADwAPABAAEAAPAA4ADgAOAA0ADQANAAoACQAIAAgA
CQAJAAgABwAEAAMAAgACAAIAAgABAAEA///////////+//3//f/9//3//f/8//z/+//7
//r/+v/6//r/+v/6//z/+//7//v/+v/6//v/+//7//r/+v/7//v/+//7//v/+//7//v/
+//7//z//P/8//7//v/+//7//////////////////////////////wAAAgACAAEAAQD/
////AAAAAAIAAAAAAAAAAAAAAAAAAgACAAIAAgAAAAAAAAAAAP////8BAAIABQAGAAcA
CAAHAAcABwAHAAgACAAJAAkACgAKAAsACwALAAoACgAKAAsADQAOAA8ADwAOAAwACwAL
AAsADAANAA0ADQAMAAoACAAFAAQABAAGAAUABAADAP///v/9//r/+P/4//j/9//4//f/
9v/2//T/8//z//P/8//z//P/8//z//L/8v/y//L/8v/y//L/9P/y//L/7//s/+f/5f/l
/+v/8P/z//f//v8OAB4ALQA+AFgAeACbAL4A2gD4ABIBBwHMAH8ARQAQANb/rf+l/7X/
zv/m//T/9//5//j/8v/w//D/7P/s/+v/6//r/+v/6//r/+3/7f/t/+3/7f/t/+3/7f/t
/+3/7v/u/+7/7v/u/+//7//w//D/8P/u/+7/7v/u//D/8P/w//D/8P/w//D/8f/x//H/
8f/x//L/8v/y//L/8v/y//L/8v/y//L/8//z//P/8//z//T/9f/1//X/9f/1//b/9v/2
//f/+P/4//j/9v/3//f/+P/7//z//f/+////////////AAACAAMABAAFAAYABgAHAAgA
CQAJAAkACgALAAwADAAOAA4ADwAPABEAEQASABMAEwATABQAFAARABEAEQASABQAEwAS
ABIADgANAA0ADQAMAAsACgAKAAsACwAKAAkACAAHAAYABgAEAAQAAwADAAMAAwADAAMA
AgABAAEAAQD//////v/+///////+//7//v/+//7//v/+//3//f/9//z//P/9//3//f/8
//z//f/7//v/+//7//3//f/9//3//f/+//7//v/+//7//v/+//3//f/9//3//f/9//3/
/f/9//3//f/+//7//v/9//3//f/9//7//v/+//7//v/+//7//v/+//7//v/+//7//v/+
//////8BAAIAAwAEAAUABgAHAAcABwAHAAYABgAHAAcACgAKAAsACwAJAAgACAAIAAkA
CwAMAA0ADwAOAAwACwAJAAkACgALAA0ADQAMAAoABwAFAAUABgAIAAcABgAFAAMAAgAB
AP7//P/8//z/+//6//n/+P/4//b/9f/1//X/9//3//f/9//1//T/9P/0//b/9v/2//b/
+P/4//b/9f/y/+3/6f/p/+3/8P/z//f//v8KABoAKQA2AEoAZgCHAKoAygDoAAQBDQHo
AJ0AVwAgAOr/u/+l/6v/wv/g//T/+//7//r/9v/y//L/8v/y//H/8f/v/+//7//v/+//
7//v/+//7//v/+//7//x//H/8v/y//D/8P/w//H/8f/y//L/8v/0//T/9P/0//L/8v/y
//L/9P/0//T/9f/1//X/9f/1//T/9P/0//T/9v/2//b/9v/0//T/9f/1//X/9f/1//b/
9//3//f/9//3//j/+P/4//v//P/8//z/+v/7//v//P/7//z//f/+/////////////v8A
AAEAAgAFAAYABgAHAAYABwAHAAcACAAJAAoACgAMAAwADQANAA0ADQAOAA8AEQARABIA
EgARABEAEQASABAADwAOAA4ADAALAAsACwAKAAkACAAIAAkACQAIAAcABgAFAAQABAAC
AAIAAQABAP///////////v/9//3//f///////v/+//3//f/8//z//P/8//z//P/+//3/
/f/9//r/+v/7//v//f/8//z//f/9//3//f/9//3//f/9//3//f/+//7//v/8//z//P/8
/////////////f/9//3//f////////8AAAAAAAD//////////wAAAAAAAAAAAAAAAAAA
/v8AAP7/AAAAAAAAAAAAAAAAAAAAAP7//v/+//7//////wEAAgADAAQABQAGAAcABwAH
AAcACAAIAAkACQAIAAgACQAJAAkACAAIAAgACQALAAwADQAPAA4ADAALAAkACQAKAAsA
DQANAAwACgAJAAcABwAIAAgABwAGAAUAAwACAAEA/v/+//7//v/9//r/+f/4//j/+v/5
//n/+f/4//f/9v/1//f/9v/2//b/9P/0//T/9P/0//T/9v/z//D/7f/p/+n/7f/w//P/
9//+/wwAHgAtADwAUABuAI8AsADMAOgABAEBAcwAfwA/AA4A2v+z/6f/sf/K/+b/+P/7
//f/9P/w/+z/7P/r/+z/7P/t/+3/7f/t/+3/6//r/+v/6//t/+3/7f/t/+3/7f/u/+7/
7v/u/+7/7//x//L/8v/y//H/8P/v/+7/8P/w//D/8P/y//L/8v/z//H/8f/x//H/8v/y
//L/8v/y//L/8v/y//T/9P/1//X/8//z//P/9P/1//X/9f/1//X/9v/2//b/9f/2//b/
9v/4//n/+f/6//n/+v/7//z///////////8AAAIAAwAEAAMABAAEAAUACAAJAAkACQAI
AAkACgAKAAoACgALAAsADwAPABAAEQARABEAEgASAA8ADwAPABAAEAAPAA4ADgAOAA0A
DQANAA4ADQAMAAwACgAJAAcABQAEAAMAAgACAAQABAADAAMAAQABAAEAAQAAAP//////
//3//f/8//z///////7//v/+//7//v/+//z/+//7//v//P/8//3//f/7//r/+v/7//n/
+f/5//n/+//7//v/+//9//7//v/+//z//P/8//z//P/7//r/+f/7//v/+//7//3//f/9
//7//v/+//3//f/7//v//P/8//z//v/+//7//v/8//z//P/8//r/+v/6//r/+//7//3/
/v8BAAIAAwAEAAcABwAHAAcABgAGAAcABwAHAAYABgAFAAcABgAGAAYACQALAAwADQAP
AA4ADAALAAoACQAJAAkACgALAAsACgALAAkACQAKAAkABwAFAAMAAQAAAP///P/7//z/
/f/9//v/+f/3//b/9P/z//P/8//z//P/8//z//P/8v/y//L/8//0//X/9v/y//D/7v/t
/+r/5f/j/+X/6f/w//X/+f8CAA4AHgAtADwAUABwAJcAvgDcAPoAFgEPAdgAkQBXACIA
5v+5/63/uf/M/+b/9v/5//n/9v/w/+z/7P/q/+r/6f/p/+n/6f/p/+n/6f/p/+n/6f/p
/+n/6f/p/+v/6//s/+z/6v/q/+r/6//r/+z/7P/s/+z/7P/s/+z/7P/s/+z/7P/s/+z/
7P/t/+//7//v/+//8P/w//D/8P/u/+7/7v/u//D/8P/x//H/8f/x//H/8v/z//P/8//z
//P/9P/0//T/9f/2//b/9v/4//n/+f/6//v//P/9//7///////////8AAAIAAwAEAAUA
BgAGAAcACgALAAsACwAKAAsADAAMAA4ADgAPAA8AEQARABIAEwATABMAFAAUABMAEwAT
ABQAFAATABIAEgAQAA8ADwAPABAADwAOAA4ACwALAAoACQAKAAkACAAIAAYABgAFAAUA
BQAFAAUABQAGAAUABQAFAAMAAwACAAIAAwADAAIAAgAEAAQABAAEAAQAAwADAAMABAAE
AAUABQAEAAIAAQABAAMAAwADAAMAAwADAAMAAwABAAIAAgACAAMABAAFAAYABQAFAAUA
BQAHAAcABwAHAAcABwAHAAgACAAIAAcABwAJAAkACAAIAAgACAAIAAgACAAIAAgACAAI
AAgACAAIAAgABwAHAAkACgALAAwADQAOAA8ADwAPAA8ADwAQABIAEwASABIAEwATABMA
EgASABIAEQATABQAFQAXABYAFAATABMAEwAUABUAFQAVABQAEgATABEAEQASABIAEQAQ
AA8ADQAMAAsACAAGAAYABgAFAAQAAwACAAIAAgABAAEAAQD//////////////v/+//7/
/v/+//7//v8AAP7//P/9//r/9//z//H/9f/6//3/AQAIABQAJAA1AEQAWgB4AJsAvgDc
APoAGAEZAeoAnwBdACYA7P+//6//uf/Q/+7//v8FAAcABgACAP7/+v/6//r/+f/5//n/
+f/5//n/+f/5//n/+f/7//v/+//7//v/+//8//z/+v/6//r/+//7//z//P/8//z//P/8
//z//v/+//7//v/+//7//v////3//f/9//3/AAAAAAAAAAAAAAAAAAAAAAAAAAABAAEA
AQABAAEAAgABAAEAAQABAAMABAAEAAQABQAGAAYABgAIAAkACQAKAAsADAANAA4ADQAN
AA0ADQAQABIAEwAUABMAFAAUABUAGAAZABkAGQAaABsAHAAcABwAHAAdAB0AHwAfACAA
IQAhACEAIgAiACEAIQAhACIAJAAjACIAIgAgAB8AHwAfAB4AHQAcABwAGwAbABoAGQAY
ABcAFgAWABgAGAAXABcAEwATABMAEwAUABMAEwATABMAEwASABIAEQARABAAEAASABIA
EgASABIAEQARABEAEAAQABEAEQARABAAEAARABEAEQARABEAEQARABEAEQARABIAEgAS
ABIAEgASABIAEwATABMAEwATABMAEwATABMAEwATABQAFAAUABMAEwATABMAFAAUABQA
FAAUABQAFAAUABQAFAAVABUAFgAWABQAFQAVABUAFgAXABoAHAAaABsAHAAcABwAHQAd
AB4AHgAeAB8AHwAfACAAIAAgACAAIAAgACEAIwAkACUAJQAkACMAIQAgACEAIgAjACQA
IgAhAA==
         </WaveFormData>
      </LeadData>
      <LeadData>
         <LeadByteCountTotal>10000</LeadByteCountTotal>
         <LeadTimeOffset>0</LeadTimeOffset>
         <LeadSampleCountTotal>5000</LeadSampleCountTotal>
         <LeadAmplitudeUnitsPerBit>4.88</LeadAmplitudeUnitsPerBit>
         <LeadAmplitudeUnits>¦ÌV</LeadAmplitudeUnits>
         <LeadHighLimit>2147483647</LeadHighLimit>
         <LeadLowLimit>268435456</LeadLowLimit>
         <LeadID>V1</LeadID>
         <LeadOffsetFirstSample>0</LeadOffsetFirstSample>
         <FirstSampleBaseline>0</FirstSampleBaseline>
         <LeadSampleSize>2</LeadSampleSize>
         <LeadOff>FALSE</LeadOff>
         <BaselineSway>FALSE</BaselineSway>
         <ExcessiveACNoise>FALSE</ExcessiveACNoise>
         <MuscleNoise>FALSE</MuscleNoise>
         <LeadDataCRC32>1786910086</LeadDataCRC32>
         <WaveFormData>
GAAYABgAGAAZABoAGwAcAB4AHgAeAB4AHAAcABwAHAAeAB4AHgAeABsAGgAZABgAFwAW
ABUAFAATABIAEQAQAA0ADAALAAoACAAIAAgACAAHAAYABQAEAAQABAAEAAQABgAGAAYA
BgAGAAYABgAGAAgACAAIAAgABgAGAAYABgAGAAYABgAGAAgACAAIAAgABgAGAAYABgAI
AAgACAAIAAgACAAIAAgACAAIAAgACAAKAAoACgAKAAoACgAKAAoADAAMAAwADAAMAAwA
DAAMAA4ADgAOAA4ADgAOAA4ADgAMAAwADAAMAA4ADgAOAA4ADAAMAAwADAAMAAwADAAM
AAwADAAMAAwACwAKAAkACAAIAAgACAAIAAYABgAGAAYABgAGAAYABgAEAAQABAAEAAIA
AgACAAIABAAEAAQABAACAAEAAQABAAMAAwADAAUAAwADAAQABAAEAAUABgAHAAkACQAK
AAoACgAJAAgABQADAAEA///+//7//f/9//v/+v/3//X/8//x//P/9f/1//b/9v/3//f/
+f/5//v//P/+//7//v/+//z/+//7//v/+//9//3//f/9//z/+//7//v/+//7//z//P/8
//v/+//7//v/+//7//3//f/+//7/+//7//v/+//+/wIABwAJAAcA///2//b//P8LACMA
QgBXAFUAQQAYAOP/vf+j/37/S/8Y/93+sf6x/sX+5P4R/z//av+R/7H/wv/U/+j/9f/6
//r//f///wMABAAFAAcACAAJAAcABwAHAAcACgAKAAoADAAMAAsACwALAAoACgAJAAkA
DAAMAA4ADgAMAAwADAAMAA4ADgAOAA8AEAAQABAAEAAOAA4ADwAPABIAEgATABMAEwAT
ABMAEwATABQAFQAVABYAFwAXABcAFQAVABUAFwAZABoAGgAaABkAGQAZABoAGgAaABoA
GgAeAB4AHgAeABwAHAAcABsAGwAbABoAGQAYABcAFAATABIAEQAQAA8ADgAMAAoACQAH
AAUABQAEAAUABAADAAMAAQAAAAAAAAAAAAEAAgADAAMABAAEAAQABAAEAAQABAAGAAcA
BwAHAAUABQAEAAQABgAFAAUABgAGAAYABgAGAAQABAAEAAQABQAHAAkACgAJAAgABwAF
AAcACAAIAAgACwAMAAwADAAKAAoACgAKAAsADAAMAAwADAAMAAwADAAMAAwADAAMAA0A
DQANAA0ACwALAAsACwANAA0ADQANAAsACgAJAAkACQAJAAkACQAKAAoACgAIAAYABgAG
AAYACAAHAAcABwAEAAQAAwACAAQABAAEAAQABAAEAAIAAgACAAIAAAAAAAAAAAACAAEA
AQABAP///////wEAAwADAAQABAAEAAUABgAHAAcABwAIAAgACgAJAAgABQABAP///f/8
//3//f/+//3/+v/3//X/8//w//H/8v/x//b/9v/3//f/9//3//n/+v/8//z//P/8//v/
+f/4//f/+f/7//v/+//9//z/+//7//r/+f/4//j/+f/6//r/+//5//n/+f/5//n/+f/6
//r/+//7//v/+//8/wAAAwAFAAUA///4//b//v8LAB8APgBXAFkASQAkAPP/y/+x/4z/
Wf8i/+P+sf6t/sP+3v4N/zv/Xv+F/6n/vP/M/+D/7//2//r/+//9/wEAAgABAAMABAAF
AAYABwAIAAkACAAIAAgACgAMAAsACwALAAoACgAJAAkACgAKAAwADAAMAAwADAAMAAoA
CgAKAAsADgAOAA4ADgAMAAwADQANABAAEAARABEAEQARABEAEQARABIAEwATABQAFQAV
ABUAEwATABMAFQAVABYAFgAWABgAGQAaABwAGwAaABkAGAAcABwAHAAcABwAHAAcABsA
GwAbABoAGQAYABcAFAATABEADwANAAsACwAKAAkACQAFAAMAAwACAP///v/9//3////+
//7//v/8//3//v///wEAAgACAAIAAgACAAIAAgACAAMAAwADAAUABQAEAAQAAgABAAEA
AgAEAAQABAAEAAQABAAEAAQABAAFAAYABgAGAAYABgAFAAMABAAEAAQABgAIAAkACgAI
AAgACAAIAAcACAAIAAgACgAKAAoACgAIAAgACAAIAAsACwALAAsACwALAAsACwALAAsA
CwALAA0ADAALAAsACQAJAAkACQAIAAgACAAGAAYABgAGAAYACAAHAAcABwAGAAYABQAE
AAQAAgACAAIAAgACAAIAAgACAAIAAAD///////8BAAEAAQADAAMAAwAEAAQABAAFAAYA
BwAJAAkACgAKAAgABwAGAAMAAQD///3//P/8//v/+//5//j/9f/z//H/8f/z//X/9f/2
//b/9//3//n/+f/7//z/+v/6//r/+v/6//n/+f/5//v//f/9//3/+//6//n/+f/7//v/
+//8//r/+v/5//n/+f/5//n/+f/7//v//P/8//n/+f/5//3/AgAGAAkACwAFAPv/9v/4
/wQAFQAxAFIAXwBTADcACADZ/73/of9w/zf//P67/qH+t/7X/vr+J/9R/3j/nf+1/8T/
2P/q//X/+P/6//3///8DAAQABQAHAAgACQAHAAcABwAHAAoACgAKAAwACgAJAAkACQAK
AAoACQAJAAwADAAOAA4ADAAMAAwADAAOAA4ADgAPABAAEAAQABAAEAAQABEAEQASABIA
EwATABEAEQARABEAEgAUABYAFwAXABcAFgAVABcAFwAXABkAGQAaABoAGgAZABkAGQAa
ABsAHAAdAB4AHgAeAB4AHgAcABwAHAAbAB0AHQAcABsAGAAXABQAEwAUABMAEgARAA4A
DAAKAAkABwAFAAUABAADAAIAAQABAP///v/+//7/AAABAAIAAwADAAQABAAEAAQABAAE
AAQABgAHAAcABwAFAAUABAAEAAYABQAFAAYABAAEAAQABAAEAAQABAAEAAYABwAIAAgA
BgAGAAYABQAHAAgACAAIAAcACAAIAAgACgAKAAoACgALAAwADAAMAAoACgAKAAoACwAM
AA0ADgANAA0ADQANAAsACwALAAsADQANAA0ADQALAAoACQAJAAsACwALAAsACAAIAAgA
BgAGAAYABgAGAAYABQAFAAUABAAEAAMAAgAEAAQABgAEAAIAAgACAAIAAgACAAIAAgAC
AAEAAQABAP///////wEAAwADAAQABAAEAAUABgAHAAUABQAGAAYABwAHAAcABQABAP//
/f/8//z/+//7//n/+P/1//P/8f/t/+//8f/x//b/9v/3//f/9f/1//f/+P/6//r/+v/6
//r/+f/5//n/9//5//n/+f/7//r/+f/5//f/9//3//j/+v/6//n/+f/5//n/+f/5//n/
+f/6//r/+//7//n/+f/8//7/AQADAAMA///4//b/+v8FABcAMgBNAFMARQAiAO//wf+l
/4T/U/8e/+X+q/6Z/q/+zP71/if/WP+D/6P/tv/I/9z/7//4//r/+//9/wEAAgABAAMA
BAAFAAcABwAHAAcABgAGAAYACAAIAAcABwAHAAgACAAHAAcABgAGAAgACAAJAAoACwAM
AAoACgAKAAsADgAOAA4ADgAOAA4ADwAPAA4ADgAPAA8AEQARABEAEQAPABAAEQARABIA
EwATABMAFQAVABUAFwAVABYAFgAWABgAGQAaABwAGgAaABoAGgAcABwAHAAcABwAHAAc
ABsAGwAbABoAGQAaABkAFgAVABIAEQAQAA8AEAAOAAwACwAJAAcABwAGAAMAAgABAAEA
AwACAAIAAgAAAAEAAgADAAMABAAEAAQABgAGAAYABgAFAAUABAADAAUABQAEAAQABAAD
AAMABAAEAAQABAAEAAQABAAEAAQABAAFAAYABgAIAAgACAAHAAUABgAGAAYACQAKAAoA
CgAIAAgACAAIAAkACgAKAAoADAAMAAwADAAKAAoACgAKAAsACwALAAsACwALAAsACwAJ
AAkACQAJAAoACgAKAAsACgAJAAgABwAHAAgACQAIAAYABgAGAAYABAADAAMAAwADAAQA
BAAEAAQAAgACAAIAAgACAAIAAAAAAAAAAAD+//3//f/9//7///8AAAMAAQABAAIAAgAE
AAUABgAHAAcABwAIAAgABQADAAEA/f/8//v/+v/6//r/+f/5//f/9P/x/+//7f/s/+//
8v/z//T/9P/1//X/9v/3//r//P/6//r/+v/6//r/+f/5//n/+f/7//v/+//5//j/9//3
//n/+f/5//r/+P/4//f/9//5//n/+f/5//n/+f/6//r/+f/3//f/+/8AAAQABwAHAAEA
+f/y//b/AAATAC0ASgBVAEkAKQD0/8P/p/+L/17/L//6/sP+qf6z/sv+8P4j/1H/fv+j
/7v/zP/e/+7/9f/4//r//f///wMABAADAAUABgAHAAcABwAHAAcACgAKAAoADAAKAAkA
CQAJAAwADAALAAsADgAOABAAEAAPAA4ADQAMAA0ADgAPABEAEAAQABAAEAAQABAAEQAR
ABQAFAAVABUAEwATABMAEwAVABYAFwAXABYAFwAXABcAFwAXABcAGQAZABoAGgAaABsA
GwAbABwAHQAeAB8AIAAhACAAHwAeAB4AHgAeAB0AHwAfAB4AHQAaABkAFgAVABYAFQAU
ABMAEAAOAAwACwALAAkACQAIAAkACAAHAAcABQAEAAQABAAGAAcACAAJAAcACAAIAAgA
CAAIAAgACAAIAAkACQAJAAkACQAIAAgACgAJAAkACgAIAAgACAAIAAgACAAIAAgACgAL
AAwADAAKAAoACgAJAAsADAAMAAwADAAMAAsACgALAAwADQAOAA8AEAAQABAADgAOAA4A
DgAPABAAEQASABIAEQAQAA8ADwAPAA8ADwAPAA8ADwAPAA0ADAALAAsADQANAA0ADQAK
AAoACgAIAAoACgAKAAoACgAJAAkACQAGAAYABQAEAAYABgAGAAYABgAGAAUABAADAAIA
BAADAAMAAwADAAMAAwAFAAcABwAIAAgACAAJAAoACwAJAAkACgAKAAgABwAGAAMAAQD/
//3//P/+//3//f/7//r/9//1//P/8f/z//X/9f/5//r//P/9//v/+//9//7//P/8//z/
/P/+//3//f/9//z//f/8//v//P/8//z//f/7//v/+//8//z//P/7//v/+//7//v/+//5
//n/+v/6//v/+//9/wEABAAGAAkACQADAPv/9v/4/wYAGQA1AFIAXwBTADcACADZ/73/
of90/z//BP/D/qn+u/7X/vz+Lf9V/3r/n/+3/8T/1v/q//f//P8AAAEAAwAHAAgABgAH
AAcABwAIAAkACgALAAoACgAKAAwADAALAAsACwAOAA4ADQANAAwADAAOAA4ADgAOAA4A
DgAQABAAEAARABAAEAAQABAAEQASABQAFQATABIAEgARABIAEwAUABUAFQAWABcAFwAW
ABcAFwAXABkAGQAZABsAGQAaABoAGgAdAB0AHQAeABwAHAAcABwAHgAeAB4AHgAgACAA
IAAfAB4AHQAbABkAGgAZABYAFQASABEAEAAPAAwACgAIAAcABgAFAAYABgAEAAIAAAD/
/wEAAAAAAAAA/v///wAAAQADAAQABAAEAAYABgAGAAYABAAFAAUABQAHAAcABgAGAAQA
AwADAAQABAAEAAQABAAFAAYABwAIAAcABwAHAAYACAAIAAgABwAHAAgACAAIAAcACAAI
AAgACQAKAAsADAAMAAwACwAKAAwADAAMAAwACgAKAAoACgALAAsACwALAAsACwALAAsA
CQAJAAkACQAKAAoACgALAAkACQAJAAkACgAKAAoACAAKAAoACgAKAAkABwAGAAUABgAG
AAcACAAGAAUABAADAAIAAgACAAIAAgAEAAMAAwADAAEAAQABAAMABQAFAAYABgAEAAUA
BgAHAAcABwAIAAgACAAHAAYAAwABAP///f/8//z/+//7//n/+P/1//P/8f/v//H/8//z
//b/9v/3//f/9//3//n/+v/8//z//P/8//r/+f/5//n/+//9//3//f/9//z/+//7//n/
+f/5//r//P/8//v/+//5//n/+f/5//v/+//8//z//f/7//v//f/+/wIABQAJAAkAAwD6
//j//P8JABsAOABTAFkASQAmAPP/yf+v/4z/Wf8k/+n+s/6n/r/+3P4F/zX/YP+H/6f/
uv/K/97/7//4//z//v///wIAAgADAAUABgAHAAcABwAHAAcABgAGAAYACAAKAAkACQAJ
AAgACAAHAAcACgAKAAwADAAOAA4ADgAOAA0ADAALAAsADgAOAA4ADgAOAA4ADwAPABAA
EAARABEAEwATABMAEwARABIAEwATABYAFwAXABcAFwAXABcAGQAZABoAGgAaABsAGwAb
ABwAGgAaABoAGgAdAB4AHwAgAB4AHgAeAB0AHQAdABwAGwAcABsAGAAXABQAEwASABEA
EQAQAA8ADwALAAkACQAIAAcABgAFAAUABQAEAAQABAADAAMAAwADAAQABgAHAAgABgAG
AAYABgAGAAcABwAHAAcABwAGAAYABAADAAMABAAFAAYABwAIAAYABgAGAAYABgAHAAgA
CAAIAAgACAAHAAUABgAGAAYACAAKAAsADAAKAAoACgAKAAsADAAMAAwADgAOAA4ADgAM
AAwADAAMAA8ADwAPAA8ADQANAA0ADQAPAA8ADwAPABEAEAAPAA8ADQANAA0ADQAMAAwA
DAAKAAoACgAKAAoACgAJAAkACQAKAAgABgAGAAYABgAGAAYABgAGAAYABQAFAAUAAwAD
AAMABQAGAAcACQAKAAgACQAKAAsACwALAAwADAAKAAkACAAFAAEA///9//z//v/9//3/
+//4//X/8//x//H/8//1//X/+v/6//v/+//5//n/+//8//7//v/+//7//P/7//v/+//7
//3//f/9//3//P/7//v/+f/5//n/+v/7//z//P/9//v/+//7//v/+//7//z//P/9//3/
/f/9/wAABAAHAAcABQD///j/+v8EABEAKQBEAFMASwAzAAQA0f+v/5X/av83/wL/x/6l
/qv+xf7o/hf/Sf92/53/tf/G/9j/7P/3//z//v8AAAEABAAEAAUABwAIAAkACQAJAAkA
CQAIAAgACAAKAAwACwALAAsACgAKAAkACQAKAAoADAAMAA4ADgAOAA4ADgAOAA4ADwAQ
ABAAEAAQABAAEAARABEAEgASABMAEwATABMAEwATABEAEgATABMAFgAXABcAFwAXABcA
FwAZABkAGgAaABoAGwAbABsAHAAaABoAGgAaAB4AHgAeAB4AHQAcABsAGQAbABsAGgAZ
ABoAGQAWABUAFAATABIAEQASABAADgANAAkABwAHAAYABQAEAAMAAwAFAAQABAAEAAIA
AwAEAAUABwAIAAgACAAIAAgACAAIAAYABwAHAAcABwAHAAYABgAEAAMAAwAEAAYABgAG
AAYABgAGAAYABgAGAAcACAAIAAoACgAKAAkABwAIAAgACAAJAAoACgAKAAoACgAKAAoA
CQAKAAoACgALAAwADQAOAA0ADAALAAoADQANAA0ADQALAAsACwALAAsACwALAAsADAAM
AAwADQALAAsACwALAAwADAAMAAoACAAIAAgACAAIAAcABwAHAAgACAAHAAYABQAEAAMA
AgAEAAQABAAEAAIAAQABAAEAAwADAAMABQAFAAUABgAGAAYABwAIAAkACQAJAAoACgAI
AAcABgADAAEA///9//z//v/9//3/+//5//X/8v/v/+7/8f/0//X/+P/4//n/+f/5//n/
+//8//z//P/8//z/+v/5//n/+f/7//3//f/9//v/+v/5//n/+f/5//n/+v/8//z/+//7
//n/+f/5//n/+//7//z//P/7//n/+f/7//7/BAAHAAkABQD9//b/+P8AAA0AKQBKAFsA
VwA/ABAA3f+9/6X/ev9F/wz/y/6n/rP+zf7u/h3/Sf9u/5X/sf/A/9T/6P/3//z//P/+
////AgACAAUABwAIAAkABwAHAAcABwAIAAgACAAKAAwACwALAAsACgAKAAkACQAKAAoA
DAAMAA4ADgAOAA4ADgAOAA4ADwAQABAAEAAQAA4ADgAPAA8AEAAQABEAEQARABEAEQAR
ABMAFAAVABUAFAAVABUAFQAVABUAFQAXABkAGgAaABoAGwAbABsAHAAaABoAGgAaABwA
HAAcABwAHAAcABwAGwAbABsAGgAZABYAFQASABEAEAAPAA4ADQAMAAoACAAHAAMAAQAB
AAAAAQAAAP////////7//v/+//7///8AAAEAAwAEAAQABAACAAIAAgACAAQABQAFAAUA
AwADAAIAAgAEAAMAAwAEAAYABgAGAAYABQAEAAMAAgADAAUABwAIAAgACAAIAAcABwAI
AAgACAAJAAoACgAKAAgACAAIAAgACwAMAAwADAAKAAoACgAKAAoACgAKAAoADQANAA0A
DQAMAAsACgAJAAsACwALAAsACwAKAAkACQAJAAkACQAJAAoACgAKAAgABgAGAAYABgAG
AAUABQAFAAYABAACAAAAAAAAAAAAAQACAAMABAADAAEAAAD//wEAAQABAAMAAwADAAQA
BAAEAAUABgAHAAcABwAIAAgACAAHAAYAAwABAP///f/8//z/+//7//n/+P/1//P/8f/v
//H/8//z//T/9P/1//X/9//3//n/+v/6//r/+v/6//r/+f/5//n/+f/7//v/+//7//r/
+f/5//n/+f/5//r/+v/6//n/+f/3//f/9//3//n/+f/6//r/+//5//f/+f/+/wIABwAJ
AAUA/f/2//T//v8NACMARABZAFcAPQASAN//u/+h/3j/Rf8M/8v+of6p/sX+5v4T/0P/
bP+T/6//wP/S/+b/8//4//r/+//9/wEAAgAFAAcACAAJAAcABwAHAAcACAAIAAgACgAM
AAsACwALAAoACgAJAAkADAAMAA4ADgAMAAwADAAMAAwADAAMAA0ADgAOAA4ADgAOAA4A
DwAPABIAEgATABMAEQARABEAEQARABIAEwATABQAFQAVABUAFQAVABUAFwAZABoAGgAa
ABkAGQAZABoAGgAaABoAGgAcABwAHAAcABoAGgAaABkAGgAbABsAGwAYABcAFAATABIA
EQAQAA8ADgAMAAoACQAHAAUABQAEAAUABAADAAMAAQAAAAAAAAAAAAEAAgADAAUABgAG
AAYABAAEAAQABAAGAAcABwAHAAUABQAEAAQABAADAAMABAAEAAQABAAEAAQABAAEAAQA
BgAHAAgACAAGAAYABgAFAAcACAAIAAgABwAIAAgACAAIAAgACAAIAAsADAAMAAwACgAK
AAoACgAKAAoACgAKAAsACwALAAsACQAJAAkACQAKAAsADAANAAsACgAJAAkACwALAAsA
CwAKAAoACgAIAAYABgAGAAYACAAJAAcABwAGAAQABAAEAAQABAAEAAQABAACAAEAAQAB
AAEAAQABAAMAAwADAAQABAAEAAUABgAHAAcABwAIAAgACgAJAAgABQABAP///f/8//z/
+//7//n/+v/3//X/8//v//H/8//z//T/9P/1//X/9f/1//f/+P/5//r/+//8//r/+f/5
//n/+f/7//v/+//7//r/+f/5//n/+f/5//r/+v/6//n/+f/3//f/9//3//n/+f/6//r/
+//5//f/+f/8//7/AwAHAAcAAwD6//T/+v8FABcAMgBNAFMAQwAeAOn/vf+h/4D/Uf8g
/+f+rf6b/q3+yv7x/iX/WP+F/6f/uv/M/+D/7//4//r//P/9/wAAAAADAAUABgAHAAcA
BwAHAAcABgAGAAYACAAJAAkACgALAAsACgAIAAcACgAKAAwADAAMAAwADAAMAAwADAAM
AA0ADgAOAA4ADgAMAAwADQANABAAEAARABEAEQARABEAEQAPABAAEQARABQAFQAVABUA
EwATABMAFQAXABgAGAAYABkAGQAZABoAGgAaABoAGgAcABwAHAAcABoAGgAaABkAGwAb
ABoAGQAYABcAFAATABAADwAOAA0ADQAMAAsACwAHAAUABQAEAAQABAAEAAUAAwACAAIA
AgAAAAEAAgADAAUABgAGAAYABAAEAAQABAAEAAUABQAFAAUABQAEAAQAAgABAAEAAgAD
AAQABQAGAAUABAADAAIAAgADAAQABAAEAAQABAADAAMABAAEAAQABwAIAAgACAAGAAYA
BgAGAAcACAAIAAgACAAIAAgACAAIAAgACAAIAAsACwALAAsACQAJAAkACQAJAAkACQAJ
AAkACAAHAAcABQAFAAUABQAFAAYABwAGAAQABAAEAAQABAADAAMAAwACAAIAAQAAAAAA
/v8AAAAAAAAAAAAAAAD///7//f/8//7//f/9//3//f/9//3////9//3//v/+////AQAD
AAUABAADAAMAAgADAAMAAwABAP///f/7//r/+P/3//f/9f/3//X/9P/z/+//7//v/+3/
8v/y//P/8//z//P/9f/2//b/9v/2//b/9v/1//X/9f/z//X/9f/1//f/9v/1//X/9f/1
//X/9v/0//T/8//z//T/9f/2//f/9f/1//b/9v/1//X/9//5//z/AAABAAMAAQD5//T/
8v/6/wkAHwA8AFEATwA5ABAA3f+1/53/fP9J/xT/1/6j/pv+r/7O/v3+Mf9g/4v/qf+8
/8z/3v/t//L/9v/5//v///8AAP//AQACAAMABQAFAAUABQAGAAYABgAIAAYABQAFAAUA
CAAIAAcABwAGAAYACAAIAAoACgAKAAoACgAKAAoACwALAAoACQAIAAkACgAMAA0ADAAM
AA0ADQAPAA8ADwAPAA8AEAARABEAEAARABEAEQATABMAEwAVABMAFAAUABQAFwAXABcA
GAAYABgAGAAYABgAGAAYABgAGgAaABoAGQAXABcAFgAVABQAEwAQAA8ADgANAAwACwAK
AAgABgAFAAQAAwAEAAQAAgAAAP7//f////7//v/+//7///8AAAEA//8AAAAAAAACAAIA
AgACAAIAAwADAAMAAwADAAIAAgACAAEAAQACAAIAAgACAAIABAAEAAQABAACAAMABAAE
AAYABgAGAAUABQAGAAYABgAFAAYABgAGAAgACAAIAAgABwAIAAgACAAIAAgACAAIAAgA
CAAIAAgABwAHAAcABwAJAAkACQAJAAkACQAJAAkACwAKAAkACQAHAAcABwAHAAYABgAG
AAQABgAGAAYABgAEAAMAAQABAAIAAgACAAIAAgAAAAAAAAAAAAAA////////AQABAAEA
AwAAAP/////+////AQADAAUABQAFAAYABgAIAAcABgADAAMAAQD///7/+//5//j/9f/3
//X/9P/z//D/8f/y//H/8v/y//P/8//1//X/9//4//b/9v/2//b/+P/3//f/9//1//f/
9//3//f/9v/1//X/9v/3//j/+v/4//j/9//3//n/+f/5//n/9//3//j/+P/3//n/+f/7
/wAAAgADAAUAAwD7//L/9P/8/w0AJQBEAFkAVwBDABoA5f/D/6v/hP9N/xL/zf6b/p/+
wf7i/g//Pf9m/4v/q/+6/8r/3v/t//T/+P/7//3/AQACAAEAAwAEAAUABQAFAAUABQAI
AAgACAAKAAgABwAHAAcACgAKAAkACQAIAAgACgAKAAoACgAKAAoADAAMAAwADQAMAAwA
DAAMAA4ADgAPAA8ADgAOAA8ADwAPAA8ADwAPABEAEgATABMAEwATABIAEQASABMAFAAX
ABUAFgAWABYAFwAXABcAGAAaABoAGgAaABsAGgAZABgAGgAaABoAGQAZABkAGAAXABYA
FQASABEAEAAPAA4ADQALAAgABQADAAIAAQACAAIA///+//3//f/9//z//P/8//z//f/+
//////8AAAAAAAABAAIAAwAEAAIAAwADAAMAAQABAAAAAAABAAEAAgAEAAMAAgABAAAA
AgACAAIAAgACAAMABAAEAAIAAgACAAEAAgAEAAUABgAGAAYABQAEAAYABgAGAAYABQAG
AAYABgAGAAYABgAGAAcACAAJAAoACQAJAAkACQAJAAkACQAJAAkACQAJAAkABwAGAAUA
BQAHAAcABwAHAAQABAAEAAIABAAEAAQABAAEAAMAAQD//wAAAAAAAAAAAAAAAAAAAAAA
AP7//f/9//3//f/9//3////9//3//v/+//7///8AAAEAAwADAAQABAAEAAMAAgD///7/
/f/8//z/+//5//j/9f/1//P/8v/x/+z/7f/u/+3/7v/u/+//7//w//H/9P/2//T/9P/0
//T/9P/z//P/8//z//X/9f/1//P/8v/x//H/8v/z//T/9v/1//T/8v/x//P/8//z//P/
9f/1//b/9v/z//H/8f/1//r//v8BAAMAAQD5//D/7v/2/wUAGQA2AE0ATQA3AA4A2f+v
/5f/dP9B/wr/zf6X/o/+qf7K/vX+K/9c/4f/p/+6/8r/3v/r//D/8v/1//f/+//8////
AQACAAMAAQABAAEAAQAEAAQABAAGAAQAAwADAAMABAAEAAMAAwAEAAQABgAGAAQABAAE
AAQABQAGAAcACQAIAAgACAAIAAoACgALAAsACgAKAAsACwAJAAkACQAJAAoADAAOAA8A
DwAPAA4ADQAPAA8ADwARABEAEgASABIAEQARABEAEgATABQAFQAWABYAFgAWABYAFgAW
ABYAFQAVABUAFAATABIAEQAOAA0ADgANAAwACwAIAAYABAADAAMAAQABAAAAAQAAAP//
///+//z/+//6//r/+//8//3//f/+//7//v/+//7//v/+//7//////////v/9//v/+v/7
//v//P/+//7//v/+//7//P/8//z//P/+////AAAAAP///v/9//v//P/+////AAD//wAA
AAAAAAAAAAAAAAAAAQACAAIAAgAAAAAAAAAAAAEAAgADAAQAAwADAAMAAwADAAMAAwAD
AAUABQAFAAUABAACAAAA//8AAAEAAgADAAAAAAAAAP7//v/+//7//v/+//3//f/9//z/
/P/7//r//P/8//z//P/5//j/9//1//b/9v/2//b/+P/4//n/+f/5//r/+v/6//3//v//
/wAA///+//3//P/6//j/9//1//T/8//x//D/7v/t/+z/6//p/+b/5f/k/+X/5v/n/+n/
6v/q/w==
         </WaveFormData>
      </LeadData>
      <LeadData>
         <LeadByteCountTotal>10000</LeadByteCountTotal>
         <LeadTimeOffset>0</LeadTimeOffset>
         <LeadSampleCountTotal>5000</LeadSampleCountTotal>
         <LeadAmplitudeUnitsPerBit>4.88</LeadAmplitudeUnitsPerBit>
         <LeadAmplitudeUnits>¦ÌV</LeadAmplitudeUnits>
         <LeadHighLimit>2147483647</LeadHighLimit>
         <LeadLowLimit>268435456</LeadLowLimit>
         <LeadID>V2</LeadID>
         <LeadOffsetFirstSample>0</LeadOffsetFirstSample>
         <FirstSampleBaseline>0</FirstSampleBaseline>
         <LeadSampleSize>2</LeadSampleSize>
         <LeadOff>FALSE</LeadOff>
         <BaselineSway>FALSE</BaselineSway>
         <ExcessiveACNoise>FALSE</ExcessiveACNoise>
         <MuscleNoise>FALSE</MuscleNoise>
         <LeadDataCRC32>1968952751</LeadDataCRC32>
         <WaveFormData>
CAAIAAgACAAKAAoACgAKAAoACgAKAAoACAAIAAgACAAIAAgACAAIAAUABAADAAIA///+
//3//P/7//r/+f/4//T/8v/w/+7/7P/s/+z/7P/p/+j/5//m/+f/6P/p/+r/6//s/+3/
7v/w//D/8P/w//P/9P/1//b/9v/2//b/9v/4//j/+P/4//n/+v/7//z/+//6//n/+P/5
//r/+//8//v/+v/5//j/+P/4//j/+P/4//j/+P/4//b/9v/2//b/9//4//n/+v/5//j/
9//2//j/+P/4//j/+v/6//r/+v/4//j/+P/4//n/+v/7//z//P/8//z//P/+//7//v/+
//7//v/+//7//v/+//7//v8AAAAAAAAAAP7//v/+//7/AAAAAAAAAAAAAAAAAAAAAP//
/v/9//z//v/////////9//z//P/8//7//v///////////wAAAAD+//7//v/+/wEAAQAB
AAEAAQABAP///v/9//z//P/9///////9//3/+v/5//n/+f/7//v//v8AAP//AAABAAMA
BAAEAAQABAADAAEAAQAAAP3/+//5//n//P/8//3//f/7//r/+f/5//j/+P/4//n/9//3
//f/9//2//b/9v/2//j/+f/5//n/+f/5//n//f8FAAoADgAOAAcA/P/x/+//+v8bAFMA
mADeAB4BVgGSAdgBGAI1AggCeQF4ADn/c/5g/n3+p/77/kX/aP+J/6n/t//E/9f/5P/n
/+X/5f/n/+j/6f/r/+7/8P/y//H/8f/x//L/8v/0//X/9v/4//j/+P/5//f/9//3//f/
+v/6//v//P/6//r/+v/6//z//P/9//3//f/+//7//v/9//3//f/9/wEAAQABAAEAAgAC
AAIAAgACAAMAAwAEAAUABQAFAAUAAwAEAAUABQAHAAgACAAKAAgACAAIAAgACAAIAAcA
BwAKAAoACgAKAAYABgAFAAQABQAFAAQABAAAAP///P/7//n/+P/4//b/9f/0//H/8P/s
/+r/6P/o/+n/6P/o/+j/5P/k/+T/5P/n/+n/6f/s/+z/7//x//H/8P/y//P/9P/2//f/
9//3//j/+P/6//r/+P/5//n/+f/7//v/+//5//f/9//3//j/+v/6//r/+v/6//j/9//3
//j/+P/4//j/+f/5//j/9//3//f/9//3//j/+f/6//z/+v/5//n/+f/6//r/+v/7//3/
/f/9//3/+//8//z//P/+//////8AAP7//v/+//7/AAAAAAEAAQABAAIAAgACAAAAAAAA
AAAAAgADAAMAAwABAAEAAQABAAEAAQABAAAAAgACAAAAAAAAAAAAAAABAAEAAQADAAIA
AgACAAEAAAAAAP//AQABAAIAAgACAAIAAgACAAEAAQABAAEAAwADAAEAAAD9//z//P/9
//7////+/////v/9//3//f/7//v//v8AAAMABAAFAAcABgAGAAYABgAFAAMAAwACAP//
/f/7//v//P/8//3//f////7//f/9//v/+v/5//n/+//7//v/+//6//r/+v/6//r/+//7
//v/////////AwAJAAwADgAOAAsAAgD5//f/AAAfAFUAmADgACIBYAGgAewBNgJfAjwC
twG6AG//jf5u/on+q/79/kv/bv+L/6n/t//C/9P/5P/p/+n/5//p/+r/6//s/+7/7//w
//P/8//z//T/8v/0//X/9v/4//j/+P/5//f/9//3//f/+P/4//n/+v/8//z//P/8//r/
+v/7//v//f/+//7//v///////////wEAAQABAAEAAgACAAIAAgAAAAEAAQACAAQABQAG
AAcABQAGAAcABwAFAAYABgAIAAkACgALAAwACgAKAAkACQAKAAoACgAKAAgACAAHAAYA
BQAFAAQABAAEAAMAAAD///r/+P/3//T/8v/y//D/8P/s/+r/6P/o/+X/5P/k/+T/5P/k
/+T/5P/k/+X/5P/m/+j/6//t/+3/7P/u/+//8P/w//H/8f/x//T/9P/2//b/9f/1//T/
8//1//X/9f/z//X/9f/1//b/9P/0//T/9P/0//L/8f/x//D/8P/w//D/8//z//L/8f/z
//P/8//z//P/8//z//T/9v/1//X/9f/1//T/8//z//T/9f/2//f/9//4//j/+P/4//n/
+f/6//v//P/9//7//P/8//3//f/9//7//v/+//7//v/+//7//v////////8BAAEAAQAB
AP3//v/8//z//P/8//7//////////f/8//z//P/+//7///////////8AAAAA/v/+//7/
/v8BAAEAAQABAP/////9//z//f/8//z//f/7//v/+f/5//b/9f/1//X/9//3//r//P/9
//7///8BAAQABAAEAAQAAQD//////v/9//v/+f/5//r/+v/7//v/+f/4//f/9//4//j/
+P/5//f/9//3//f/9v/2//b/9v/4//n/+f/5//f/+f/7/wMACwASABQAEgAJAPz/9f/1
/wYAMQBvALgAAAFEAYQB0AEoAm4CdQIgAl0BKADz/nf+kP6r/tv+Lf9l/4D/n/+1/7//
zP/b/+T/5f/l/+X/5//o/+n/6v/s/+3/7v/t/+3/7f/u//D/8v/z//T/9P/0//T/9f/z
//P/8//z//b/9v/3//j/9//2//X/9P/1//b/+P/5//n/+v/6//r/+f/5//n/+f/9//3/
/f/9//z//P/8//z//v//////AAD/////////////AAABAAEAAwAEAAQABgAFAAQAAwAC
AAMABAAEAAUABAAEAAQABAAAAAAA///+///////+//7/+v/5//b/9f/1//T/9P/y/+3/
7P/p/+j/5v/k/+L/4v/h/+D/4P/g/97/3v/e/97/4P/j/+T/6P/m/+n/6//r/+z/7v/v
//D/8v/z//P/8//y//L/9P/0//b/9//3//f/9//3//f/9f/1//X/9f/2//j/+P/4//j/
9v/0//P/8//2//b/9v/2//X/9f/0//P/8//z//P/8//1//X/9f/2//T/8//z//P/9f/2
//f/+f/3//f/9//3//X/9v/2//b/9//5//r//P/7//r/+f/4//r/+v/7//v/+//8//z/
/P/6//r/+v/6//v//f/+/////v/9//z/+//9///////+//z//P/8//z/+v/7//v/+//9
//z//P/8//r/+v/7//v//f/9//7//v/+//7//v/+//3//f/9//3///////3//P/5//j/
+P/5//v/+//5//n/+P/3//f/9//1//X/+P/6//3//v///wEAAgACAAIAAgABAP/////+
//3/+//5//n/+f/4//j/9//4//j/+P/5//b/9v/2//f/9//3//f/9//2//b/9v/2//b/
9//3//f/+f/5//n//f8DAAgACgAKAAcAAAD1/+//9P8JADcAdAC4APwAPAF4Ab4BCgI/
AjgC1QEGAdP/t/5a/nP+k/7T/iv/Yv+B/5//s/++/8//3v/l/+f/5f/n/+j/6f/q/+z/
7f/u/+//7//v//D/7v/w//H/8v/0//T/9P/1//X/9f/1//X/9P/0//X/9v/4//j/+P/4
//b/9v/3//f/+f/6//r/+v/7//v/+//7//v/+//7//v//f/+////AAD+//////8AAAMA
AwADAAMAAwAEAAUABQADAAQABAAGAAgACAAIAAgABgAGAAUABQAIAAgACAAIAAYABgAF
AAQAAQABAAAAAAAAAP///P/7//f/9v/2//T/8//y/+//7v/s/+r/6P/o/+X/5P/k/+T/
4//k/+X/5v/m/+f/5v/o/+r/7f/v/+//8P/y//P/9P/y//P/8//z//X/9v/5//r/+P/5
//n/+f/7//v/+//5//n/+f/5//r/+P/4//j/+P/5//j/+P/5//j/+P/4//j/+f/5//j/
9//3//f/9//3//X/9f/1//b/9//3//j/+f/5//j/9//3//n/+f/5//n/+f/6//r/+v/4
//n/+f/6//z//P/8//z/+v/6//v/+//9//7//v/+//7//v/+//7//P/9//3//f//////
//////3/+//6//z//P/8//z//P/9//3//f/7//r/+v/6//v//P/+/////f/9//7//v/+
//7//v/+/////////////f/9//v/+v/6//r/+//9//v/+//5//n/+v/5//n/+f/7//v/
/v8AAP//AAABAAMABAAEAAQABAACAP///v/8//v/+f/3//f/+v/6//v/+//6//j/9v/1
//f/+P/5//v/+v/5//j/9//2//b/9v/2//j/+f/5//n/9//3//n/AQAJAA4ADgAKAAEA
9P/t/+//BAAvAG8AsgD2ADABZgGgAeQBGAIZAsQBDQHq/8v+Wf5o/oX+wf4b/1f/eP+d
/7X/wf/Q/+H/5v/n/+f/6f/r/+z/7f/u//D/8f/y//H/8f/x//L/9P/2//f/+P/2//b/
9v/3//f/9//3//f/+v/6//v//P/7//r/+f/4//n/+v/8//3/+//8//z//P/9//3//f/9
/wEAAQABAAEAAAAAAAAAAAACAAMAAwAEAAMAAwADAAMAAwAEAAUABQAFAAYABgAIAAYA
BgAGAAYABwAIAAgACQAJAAgABwAGAAYABgAFAAQAAwADAAIAAgD+//3/+v/5//n/+P/4
//b/8//y/+//7v/s/+r/6P/o/+n/6P/o/+j/5v/m/+b/5v/o/+v/7P/w/+//8f/y//H/
8P/y//P/9P/2//f/9//3//b/9v/4//j/+v/7//v/+//7//v/+//5//n/+f/5//r/+v/6
//r/+v/6//j/9//3//r/+v/6//r/+v/5//f/9f/2//f/+P/5//v/+//7//z/+//5//j/
9//6//r/+v/7//v/+//7//v/+//8//z//P/8//3//f/+//z//P/8//z//v/+///////9
//7//v/+//7//v/+//7/AAABAAEAAQD/////////////AAAAAAAAAAAAAP7/////////
AQAAAAAAAAAAAAAAAQABAP////8AAAAAAQACAAMABAACAAEAAAD//wEAAQD///7//f/8
//z//f/9//3/+//7//z/+//7//v/+f/5//z//v8CAAQABgAJAAcABgAFAAQAAQD/////
/v/8//v/+v/7//v/+v/6//n/+v/6//r/+//4//j/+P/5//f/9//3//f/9//4//n/+v/5
//n/+P/3//n/+////wcADwAQAA4ACgADAPj/8f/1/wwAOQB5AMAABgFIAYgB1AEoAmwC
cwIeAlcBGADl/nP+iv6j/tv+Mf9n/4D/n/+1/7v/yP/b/+b/6f/p/+n/6//s/+3/7f/u
/+7/7v/x//H/8f/y//D/8v/z//T/9P/0//T/9f/2//f/+P/5//f/9v/2//b/+P/4//j/
+P/4//j/+f/5//n/+v/6//r//f/9//3//f/+//3//P/7//7//v/+//7//v//////AAAB
AAEAAQABAAMABAAFAAUABAAEAAMABAAGAAYABgAGAAYABgAFAAUABAAEAAQABAADAAQA
BAAEAAIAAQD///7//P/7//j/9//z//L/8v/w/+3/7P/p/+j/6P/m/+T/5P/i/+D/3//e
/93/3v/f/+D/3//h/+H/5P/m/+n/6//r/+z/7v/v//D/8P/x//H/8f/0//T/9v/2//T/
9f/1//X/9//3//f/9f/2//f/+P/6//f/9v/1//T/9f/0//T/9f/0//T/9P/0//P/8//y
//H/8v/z//T/9f/0//P/8v/y//P/8//0//X/9v/2//b/9//1//X/9f/1//b/+P/5//r/
+P/5//n/+v/8//z//P/8//z//P/9//3//f/+//7//v8AAAAAAAAAAP/////+//3//f//
//////8AAP///v/9//z//P/9//3//f/9//z//P/8//r/+v/7//v//f/9//7//v/8//z/
/P/8//3//f/9//3///////3//P/5//j/+P/5//n/+f/3//f/9P/z//P/8//1//X/+P/6
//3//v///wEAAAAAAAAAAAABAP/////+//n/9//1//X/+P/4//n/+f/5//j/9//3//T/
9P/0//X/9//3//f/9//0//T/9P/0//b/9//3//f/+f/3//n//f8DAAoADAAOAAsAAAD1
/+//9P8NADsAegDAAAYBRgGEAcwBGgJLAjoCxwHoAKv/p/5m/of+pf7p/j3/av+F/6P/
s/++/8//4P/n/+f/5f/n/+j/6f/o/+r/6//s/+//7//v//D/7v/w//H/8v/0//T/9P/1
//P/8//z//P/9P/0//X/9v/4//j/+P/4//b/9v/3//f/+f/6//r/+v/7//v/+//7//3/
/f/9//3/AAAAAAAAAAD//////v/+/wAAAQACAAMAAQACAAMAAwADAAQABAAGAAYABgAG
AAYABAAEAAMAAwAGAAYABgAGAAQABAADAAIAAQABAAAAAAAAAP///P/7//f/9v/2//T/
8//y/+//7v/q/+j/5v/m/+P/4v/i/+L/4f/i/+P/5P/j/+X/5f/o/+r/7f/v/+//7v/w
//H/8v/0//X/9f/1//j/+P/6//r/+f/5//j/9//7//v/+//5//n/+f/5//r/+P/4//j/
+P/5//j/+P/5//n/+P/3//b/+P/5//n/+f/3//f/9//3//f/9//3//j/+v/5//n/+f/5
//j/9//3//j/+f/6//v/+f/6//r/+v/4//n/+f/6//z//P/8//z/+v/6//v/+//9//7/
/v/+//z//P/8//z//P/9//3//f///wAA///+//3//P/8//3//f/9/////v/+//7//P/8
//3//f//////AAAAAAAAAAAAAAAA//////////8BAAEA///+//v/+v/6//v//f/9//v/
+//4//f/9//3//n/+f/8//7/AQACAAMABQADAAIAAQAAAAEA//////7/+//5//f/9//4
//j/+f/5//v/+v/5//n/9v/2//b/9//5//n/+f/5//b/9v/2//b/9v/3//f/9//7//v/
+/8BAAkADAAMAAoABQD6//P/8/8AACUAXwCiAOQAJAFcAZgB4AEcAi0C8AFPAUAACf9f
/l7+f/6v/gn/T/9y/5X/r/+7/8j/2//m/+n/6f/n/+n/6v/r/+z/7v/v//D/8//z//P/
9P/y//T/9f/2//j/+P/4//n/+f/5//n/+f/4//j/+f/6//z//P/8//z//P/8//3//f//
/wAAAAAAAP//////////AQABAAEAAQAEAAQABAAEAAIAAwADAAQABwAHAAcABwAFAAYA
BwAHAAcACAAIAAoACgAKAAoACgAIAAgABwAHAAoACgAKAAoABgAGAAUABAADAAMAAgAC
AAIAAQD+//3/+f/4//j/9v/1//T/8f/w/+7/7P/q/+r/5//m/+b/5v/n/+j/6f/q/+r/
6//q/+z/7f/x//T/9f/1//b/9v/2//b/9//3//f/+P/4//r/+v/4//n/+f/5//3//f/9
//v/+f/5//n/+v/6//r/+v/6//z/+v/5//n/+f/4//f/9v/5//n/+P/3//f/9//3//f/
9//3//f/+P/6//n/+f/5//n/+P/3//f/+P/5//r/+//5//r/+v/6//r/+//7//z//v/+
//7//v/8//z//f/9////AAAAAAAA/v/+//7//v/+////////////AQABAP7//P/8//z/
/P/+//////////3//P/8//z//v/+////////////AAAAAP7//v/+//7/AQABAAEAAQD/
/////f/8//3//P/8//3//f/9//v/+//4//f/9//3//j/+f/9/wAAAQACAAMABQAFAAQA
AwACAAEA//////7/+//5//f/9//6//r/+//7//v/+v/5//n/9v/2//b/9//5//n/+f/5
//b/9v/2//b/+P/5//n/+f/7//v/+/8BAAcADAAOAA4ACQD+//X/9f8EACkAZQCwAPgA
PgGAAcYBGgJkAn0CQAKXAXQAKf99/oL+n/7H/hv/W/94/5X/sf+7/8j/2//o/+n/5//l
/+f/6P/p/+z/7v/v//D/8f/x//H/8v/w//L/8//0//b/9v/2//f/9v/1//T/8//2//b/
9//4//j/+P/4//j/9v/2//f/9//5//r/+v/6//n/+f/5//n/+//7//v/+//8//z//P/8
//z//f/9//7/AQABAAEAAQAAAAAAAAD//wEAAgACAAQAAgACAAIAAgACAAIAAQABAAQA
BAAEAAQAAAAAAP///v/9//3//P/8//j/9//0//P/8f/w//D/7v/r/+r/5//m/+L/4P/e
/97/3f/c/9z/3P/c/9z/3P/c/93/3//f/+L/4//n/+r/6//r/+z/7P/s/+3/7//w//H/
8P/w//L/8v/y//P/8//z//f/9//3//X/9P/z//L/8v/0//T/9P/0//b/9P/z//P/8v/y
//L/8v/1//X/9P/z//H/8f/x//H/8//z//P/9P/y//H/8f/x//L/8v/y//P/9f/1//X/
9f/z//T/9P/0//b/9//3//j/+P/4//j/+P/4//j/+f/5//n/+v/6//r/+P/4//j/+P/6
//v/+//7//3/+//6//r/+v/6//r//P/9//3//f/7//r/+v/6//r/+v/7//v//f/9//7/
/v/9//z/+//6//3//f/9//3/+//7//n/+P/3//b/9v/3//n/+f/3//f/9f/z//L/8f/z
//P/9v/4//n/+v/7//3//v/+//7//v/9//v/+//6//f/9f/z//P/9v/2//f/9//1//T/
8//z//T/9P/0//X/9f/1//X/9f/0//T/9P/0//T/9f/1//X/9f/z//X/+/8FAAoADAAM
AAkA/P/v/+v/+P8bAFUAmADgACQBZAGkAfIBPAJZAiYCjQF+ADf/ef5w/o/+tf4F/0//
cv+R/6v/t//E/9f/4v/l/+P/4//l/+b/5//q/+z/7f/u/+3/7f/t/+7/7v/w//H/8v/0
//T/9P/1//P/8//z//P/9v/2//f/+P/2//b/9v/2//j/+P/5//n/+//8//z//P/8//v/
+v/5//3//f/9//3//P/8//z//P/8//3//f/+/wEAAQABAAEA//8AAAEAAQADAAQABAAG
AAUABAADAAIAAwAEAAQABQAGAAYABgAGAAIAAgABAAAAAQABAAAAAAD8//v/+P/3//X/
9P/0//L/7//u/+v/6v/m/+T/4v/i/+L/4v/j/+T/4v/i/+L/4v/j/+X/5f/o/+r/7f/v
/+//7//w//D/8P/x//P/9P/1//T/9P/2//b/9v/3//f/9//5//n/+f/3//X/9f/1//b/
+P/4//j/+P/4//b/9f/1//b/9v/2//b/+f/5//j/9//2//X/9P/z//X/9f/1//b/9v/1
//X/9f/2//b/9v/3//n/+f/5//n/9//4//j/+P/4//n/+f/6//r/+v/6//r/+v/6//v/
+//7//z//P/8//r/+v/6//r//P/9//3//f/+//3//P/7//r//P/9//3//f/7//r/+v/6
//r/+v/7//v//f/9//7//v/8//z//P/8//3//f/9//3///////3//P/5//j/+P/5//v/
+//5//n/+P/3//f/9//3//f/+v/8//3//v///wEAAAAAAAAAAAABAP/////+//v/+f/3
//f/+P/4//n/+f/5//j/9//3//T/9P/0//X/9//3//f/9//0//T/9P/0//b/9//3//f/
9//3//f/+/8BAAgACgAMAAsAAgD1/+//9P8LADkAeAC+AAABPgF4AboBAgI1AiwCyQH8
AMv/r/5Q/mn+if7J/iP/XP99/5//s//A/9H/4v/n/+f/5f/n/+j/6f/q/+z/7f/u/+//
7//v//D/8P/y//P/9P/2//b/9v/3//X/9f/1//X/9v/2//f/+P/4//j/+P/4//j/+P/5
//n/+//8//z//P/7//v/+//7////////////AAAAAAAAAAD+//////8AAAMAAwADAAMA
AQACAAMAAwAFAAYABgAIAAgACAAIAAgABgAGAAUABQAIAAgACAAIAAQABAADAAIAAQAB
AAAAAAAAAP///P/7//f/9v/2//T/8v/y//D/8P/s/+r/6P/o/+f/5v/m/+b/5P/k/+T/
5P/l/+f/5//q/+z/7//x//H/8f/y//L/8v/0//X/9f/1//j/+P/6//r/+P/5//n/+f/9
//3//f/7//n/+f/5//r/+v/6//r/+v/8//r/+f/5//j/+P/4//j/+f/5//j/9//3//f/
9//3//f/9//3//j/+v/5//n/+f/4//j/+P/5//v/+//7//v/+f/6//r/+v/6//v/+//8
//z//P/8//z/+v/6//v/+//9//7//v/+//z//P/8//z//v/////////9//3//f/9//3/
/f/9//7//v/+//7//v/8//3//f/9//3//P/8//z//P/8//3//f/9//3//v/+/wAAAAAA
AAAA/////////////////f/8//3//P/8//3/+//7//n/+f/5//n/+v/7//r/+f/7//z/
/f/+////AQACAAIAAgACAAEA//////7//f/7//n/+f/5//j/+P/3//n/+P/3//f/+P/4
//j/+f/4//f/9v/1//X/9v/3//j/9//3//b/9f/1//f/+f8BAAkADgAOAA4ABwD8//P/
8f/6/xsAUQCSANgAGAFQAYoB0AEYAkECJAKnAbgAcf+D/lL+bf6T/uX+Of9o/4n/qf+5
/8L/0f/g/+X/5//n/+n/6v/r/+z/7v/v//D/8f/x//H/8v/y//T/9f/2//T/9P/0//X/
9//3//f/9//2//b/9//4//r/+v/6//r/+v/6//v/+//5//r/+v/6//z//f/+////AAD/
//7//f/+//7//v/+/wAAAQABAAIAAQABAAEAAQADAAQABQAFAAMABAAEAAYABgAGAAYA
BgAIAAgABwAHAAcABgAFAAQAAwAEAAQABAABAAEAAAAAAP7//f/6//n/9//2//b/9P/v
/+7/6//q/+r/6P/m/+b/4v/g/9//3v/d/97/3//g/+P/5f/l/+j/5v/p/+v/6//u//D/
8f/y//D/8f/x//H/9P/0//b/9v/2//f/9//3//f/9//3//X/9v/3//j/+v/5//j/9//2
//f/9v/2//f/9v/2//b/9v/1//X/9P/z//X/9f/1//X/8//z//P/9P/2//X/9f/1//b/
9v/2//f/9v/1//T/8//0//b/9//4//b/9//3//j/+v/6//r/+v/6//r/+//7//n/+v/6
//r//P/8//z//P/8//v/+//5//r/+//8//3//v/8//3//f/9//v/+v/6//r//P/8//3/
/f/7//v//P/8//7//v/+//7//////////////////f/8//3//P/8//3/+v/5//b/9f/1
//X/9v/3//b/9f/3//j/+f/6//v//f///wAAAQACAP///f/9//z/+v/5//j/+f/4//j/
+f/5//n/+P/3//f/+P/4//j/+f/4//f/9v/1//b/9v/2//b/9v/3//f/9//1//X/+f8B
AAsAEAAQAA4ACQD+//X/8//+/yEAWwCgAOgALAFsAbQBCgJcAokCXgLHAbgAYf+J/nb+
l/63/gX/T/90/5H/rf+5/8L/0f/e/+X/5f/n/+n/6v/r/+r/7P/t/+7/7f/t/+3/7v/w
//L/8//0//P/8v/x//H/8v/z//T/9f/0//T/9f/2//b/9v/2//b/+P/4//n/+f/3//j/
+P/4//v/+//7//v/+//7//v/+//8//z//P/8//7//////wAAAAD///7//f///wAAAQAB
AP//AAAAAAIAAgACAAIAAgAEAAQAAwADAAMAAgABAAAA//8AAAAAAAD9//3//P/8//j/
9//0//P/8//y//L/8P/r/+r/5//m/+b/5P/i/+L/3//e/97/3v/c/9z/3P/c/9//4f/h
/+T/4v/l/+f/5//q/+z/7f/u/+7/7//v/+//8P/w//L/8v/0//X/9f/1//X/9f/1//P/
9f/1//X/9v/0//T/9P/0//T/8v/x//H/9P/0//T/9P/0//P/8f/v//D/8f/y//P/8//z
//P/9P/y//H/8f/x//P/9P/1//f/9v/1//T/8//1//b/9v/2//b/9//3//j/9v/2//b/
9v/3//j/+v/7//n/+v/6//r//P/8//z//P/8//v/+//3//j/+P/4//j/+P/6//v/+//7
//r/+P/3//b/+P/4//n/+f/5//n/+v/6//r/+v/6//r//f/9//3//f/7//v/+f/4//j/
+P/5//v/+v/5//b/9f/2//X/9f/1//P/8//2//j/+P/4//j/+f/9//7///8AAP///f/9
//z/+f/3//X/9f/2//b/9//3//X/9P/z//P/9P/0//T/9f/0//P/8v/x//L/8v/y//L/
8v/z//P/8//x//H/8//5/wMADAAOAAwABwD8/+//6//0/xEAQwCGAMoADAFIAYYBzgEa
AkcCLgKzAcgAhf+L/lL+cf6T/t3+Nf9k/4X/pf+3/8L/0//g/+P/4f/j/+X/5v/n/+j/
6v/r/+z/6//r/+v/7P/u//D/8f/y//D/8P/w//H/8//z//P/8//2//b/9//4//f/9v/1
//T/9f/2//j/+f/3//j/+P/4//n/+f/5//n/+//7//v/+//6//r/+v/6//z//f/9//7/
/f/9//3//f/9//7//////wEAAgACAAQAAwACAAEAAAADAAQABAAFAAUABAADAAIAAgAC
AAEAAAD//////v/+//r/+f/2//X/9f/0//T/8v/t/+z/6f/o/+j/5v/k/+T/4//i/+L/
4v/e/97/3v/e/+H/4//j/+b/5P/n/+n/6f/q/+z/7f/u//D/8f/x//H/8P/w//L/8v/0
//X/9f/1//X/9f/1//P/9f/1//X/9v/2//b/9v/2//T/8v/x//H/9P/0//T/9P/z//P/
8v/x//H/8f/x//H/8//z//P/9P/y//H/8f/x//T/9P/0//X/8//z//P/8//z//T/9P/0
//b/9//3//j/9//2//X/9P/1//b/+P/5//j/+P/3//b/9v/2//b/9v/4//n/+f/5//f/
9//3//f/+f/5//n/+P/2//f/9//2//b/9v/2//b/9//4//n/+v/5//n/+f/5//v/+//7
//z/+v/6//r/+v/4//j/+P/4//j/+P/4//j/9v/0//T/8v/y//P/9f/2//n/+f/5//r/
+//7/w==
         </WaveFormData>
      </LeadData>
      <LeadData>
         <LeadByteCountTotal>10000</LeadByteCountTotal>
         <LeadTimeOffset>0</LeadTimeOffset>
         <LeadSampleCountTotal>5000</LeadSampleCountTotal>
         <LeadAmplitudeUnitsPerBit>4.88</LeadAmplitudeUnitsPerBit>
         <LeadAmplitudeUnits>¦ÌV</LeadAmplitudeUnits>
         <LeadHighLimit>2147483647</LeadHighLimit>
         <LeadLowLimit>268435456</LeadLowLimit>
         <LeadID>V3</LeadID>
         <LeadOffsetFirstSample>0</LeadOffsetFirstSample>
         <FirstSampleBaseline>0</FirstSampleBaseline>
         <LeadSampleSize>2</LeadSampleSize>
         <LeadOff>FALSE</LeadOff>
         <BaselineSway>FALSE</BaselineSway>
         <ExcessiveACNoise>FALSE</ExcessiveACNoise>
         <MuscleNoise>FALSE</MuscleNoise>
         <LeadDataCRC32>3128318655</LeadDataCRC32>
         <WaveFormData>
/v/+//7//v///wAAAQACAAIAAgACAAIAAgACAAIAAgAEAAQABAAEAAMAAgABAAAA/v/+
//7//v/9//z/+//6//f/9v/1//T/9P/0//T/9P/y//L/8v/y//T/9P/0//T/9f/2//f/
+P/6//r/+v/6//v//P/9//7//P/8//z//P/8//z//P/8//7//v/+//7//f/8//v/+v/6
//r/+v/6//n/+P/3//b/9v/2//b/9v/2//b/9v/2//T/9P/0//T/9v/2//b/9v/0//T/
9P/0//b/9v/2//b/+P/4//j/+P/4//j/+P/4//r/+v/6//r//P/8//z//P/+//7//v/+
//7//v/+//7//v/+//7//v8AAAAAAAAAAAAAAAAAAAAAAAAAAAAAAAAAAAAAAAAAAP7/
/v/+//7//////wAAAAD+//7//f/9/wAAAAAAAAEAAQABAAAAAAAAAAAAAAAAAAIAAgAD
AAMAAAAAAAAA/v/9//3//f/9/wAAAAAAAAAAAAD+//7//v8AAAAAAgADAAQABAAEAAQA
BwAHAAcABwAEAAMAAAAAAP3/+//7//r//P/8//3//f/6//j/+P/4//j/+P/4//j/+P/4
//j/9//3//f/9//3//r/+v/6//r/+v/6//r//v8CAAQABAADAAEA+v/1//n/CwAzAHIA
uQADAUoBjwHaATACfwKsApICDAIEAa//1v6v/rT+x/4R/1v/fP+b/7b/wf/M/9z/5f/m
/+T/5P/l/+X/5v/n/+n/6//t/+v/6//s/+z/7P/u/+//7//x//H/8v/y//D/8P/w//D/
8//0//T/9P/1//X/9f/1//b/9v/2//b/9//3//f/9//3//f/9//3//r/+v/7//v/+f/5
//n/+v/8//3//f///////////////f/9//7/AAACAAMAAwADAAEAAgACAAMAAwADAAMA
BAAGAAYABgAGAAQABAAEAAQABAAEAAQAAwACAAEAAAD//wAA//////7//f/8//v/+v/5
//f/9v/1//b/9v/2//b/9P/0//T/9P/2//j/+v/7//r//P/8//z/+v/7//v/+//+//7/
//////3//f/9//3//f/9//3//f/9//3//f/9//r/+v/6//n/+//7//v/+//4//f/9v/2
//b/9v/2//b/9v/2//b/9f/1//P/9f/1//b/9v/2//f/9f/1//X/9f/2//b/9//3//f/
9//4//j/+P/4//j/+f/7//v//f/9//v//P/9//3//f/9//3//f///wAAAAABAP//////
////AAACAAMABAAEAAMAAgAAAAIAAgACAAIAAgACAAAAAAAAAAAA/////wAAAAACAAIA
AQABAAEAAAD/////AQABAAAAAAAAAAAAAAAAAAAAAAABAAEAAAAAAAAA/v/7//v/+//7
//z//P/8//z//P/6//r/+v/4//j/+v/7////AAABAAIAAwADAAMAAwACAAEA/v/+//v/
+f/5//j/+P/4//n/+f/6//j/+P/4//f/9v/1//T/9v/2//b/9f/1//X/9f/1//T/9P/0
//T/9v/2//j/+v/+//7//v/9//v/9v/z//f/CQAvAGwAswD9AEYBjQHcATgCjQLCArQC
OgI6AeP/8v67/rz+yf4P/1n/ev+V/7D/vf/E/9L/3//i/+L/4P/h/+H/4v/i/+P/5P/l
/+f/5//o/+j/5v/o/+n/6f/r/+v/7P/s/+r/6v/q/+r/6//s/+z/7P/v/+//7//v/+7/
7v/u/+7/8f/x//H/8f/v/+//7//v//D/8P/x//H/8//z//P/9P/y//P/8//1//f/9//3
//f/9f/1//b/+P/4//n/+f/5//v//P/8//3//f/9//3//v/+//7//v/+//z//P/8//z/
/v/+//7//f/8//v/+v/5//b/9f/1//T/9f/0//P/8v/x/+//7v/t/+r/6v/q/+r/6v/q
/+r/6v/o/+r/7P/t//D/8v/y//L/8P/x//H/8f/y//L/8//z//X/9f/1//X/9P/z//L/
8f/x//H/8f/x//D/8P/w/+//7//v/+//7//u/+3/7P/s/+r/6v/q/+r/7P/s/+z/6//r
/+n/6//r/+j/6P/o/+n/6//r/+v/6//q/+r/6//r/+3/7f/u/+7/7v/u/+7/7//x//H/
8//z//P/9P/1//X/9f/1//X/9f/1//b/9v/3//f/9//3//f/9//4//j/+P/7//v/+//6
//j/+P/2//b/9v/2//b/9//5//r/+P/4//f/9//4//j/+P/5//n/+f/4//j/+v/6//r/
+v/8//z//f/9//z//P/8//r/+f/5//n/+f/6//r/+v/6//j/9v/2//b/+P/4//r/+//9
//7///8AAAMAAwADAAMAAAD///z//P/7//n/+f/4//j/+P/5//n/+P/2//b/9v/2//b/
9v/2//T/9P/0//P/9f/1//X/9f/2//b/9v/2//T/9P/4//7/BAAGAAQAAwD///j/9//9
/xcASQCQANsAKQF2AcUBIgKMAuECAAPCAggCyAB7/+L+2/7Y/vf+Q/93/5D/q//A/8f/
0v/e/+P/5P/i/+L/4//j/+T/5v/n/+j/6f/n/+f/6P/o/+r/7P/t/+3/6//r/+z/7P/s
/+z/7P/s/+3/7v/u/+7/7f/t/+3/7f/w//D/8P/w/+//7//v/+//8f/x//H/8f/y//L/
8//z//H/8f/x//L/9P/1//X/9//1//X/9f/1//X/9f/2//j/+P/5//n/+f/3//j/+P/5
//v/+//7//z/+v/6//r/+v/6//r/+v/6//r/+v/6//n/9v/1//T/8//0//P/8//y/+//
7v/t/+z/6//p/+j/5//o/+j/6P/o/+b/5v/m/+b/5//q/+3/7//u//D/8P/w//D/8f/x
//H/9P/0//X/9f/z//P/8//z//X/9f/1//X/8//z//P/8//w//D/8P/v//H/8f/x//H/
8P/v/+7/7v/w//D/8P/w/+7/7v/u/+3/7f/r/+3/7f/u/+7/7v/v/+7/7f/s/+v/6//s
/+7/7//t/+3/7v/u/+7/7v/u/+//8f/x//P/8//x//L/8//z//X/9f/1//X/8//0//T/
9f/z//P/8//z//X/9v/2//b/9f/1//X/9P/2//j/+P/4//b/9v/2//b/9f/1//b/9v/4
//j/9//3//b/9v/2//f/+//7//r/+v/6//r/+v/6//j/+P/5//n/+v/6//r/+P/3//f/
9//3//j/+P/4//j/+P/2//b/9v/0//T/9v/3//r//P/+/wAA//////////8AAP///P/8
//f/9f/1//T/8v/y//P/8//z//L/8//0//L/8v/y//L/8v/y//L/8f/x//H/8f/x//L/
8v/y//L/9P/0//b/+P/8//7//v/7//v/9v/x/+//+f8XAEwAjwDXACABawG2AQ4CawKu
ArwCbgKmAWEALv+3/rT+u/7r/j3/cP+N/6j/uf/C/9D/2//g/+D/3v/f/9//4P/e/9//
4P/h/+P/4//k/+T/4v/k/+X/5f/n/+f/6P/o/+j/6P/o/+j/6f/q/+r/6v/s/+3/7v/v
/+7/7v/u/+7/7//v/+//7//v/+//7//v/+7/7v/v/+//8f/x//H/8v/y//P/8//1//X/
9f/1//X/9f/1//b/+P/4//n/+f/5//v//P/8//3/+//7//v//P/+//7//v/+//z//P/8
//z//P/8//z/+//8//v/+v/5//j/9//3//b/9f/0//P/8v/x/+//7v/t/+z/7P/s/+z/
7v/u/+7/7v/s/+7/8P/x//L/9P/0//T/9v/3//f/9//2//b/9//3//n/+f/5//n/9//3
//f/9//3//f/9//3//b/9v/2//X/8//z//P/8//z//P/8//0//L/8v/y//L/9P/0//T/
8//x/+//8f/x/+7/7v/u/+//8f/x//H/8f/u/+7/7//v//H/8f/y//L/8P/w//D/8f/v
/+//8f/x//P/9P/1//X/8//z//P/8//1//b/9v/3//X/9f/1//X/9f/2//b/9v/5//n/
+f/4//j/9v/2//j/+P/4//j/9//3//j/+P/2//b/9f/1//f/+P/5//v/+//7//r/+v/8
//z//P/8//z//P/9//3/+v/6//r/+P/4//n/+v/7//r/+v/6//r/+v/4//j/+P/5//r/
/f//////AAABAAIAAwADAAMAAwABAP//+//6//f/9f/1//T/9v/2//f/9//2//T/9P/0
//b/9v/2//b/9P/0//T/8//1//X/9f/1//b/9v/2//b/9P/2//j//P8CAAIAAAD9//n/
8v/v//f/EwBHAIoA0wAbAWABowHyAUYCiQKaAlwCpgF0ADv/sP6p/q7+2/4v/2f/iP+p
/7z/x//U/+D/5f/i/+L/5P/l/+X/5v/o/+n/6v/r/+n/6f/q/+r/7P/u/+//7//v/+//
8P/w//D/8P/w//D/8f/y//L/8v/x//H/8f/x//T/9P/0//T/8//z//P/8//1//X/9f/1
//j/+P/5//n/+P/3//b/9v/4//n/+f/7//n/+f/5//n/+//7//z//v/+//////////3/
/v/+////AQABAAEAAgACAAIAAgACAAAAAAAAAAAAAAAAAAAA///+//3//P/7//z/+//7
//r/9//2//X/9P/1//P/8v/x//L/8v/y//L/8P/w//D/8P/x//T/9//5//j/+v/6//r/
+P/5//n/+f/6//r/+//7//v/+//7//v/+//7//v/+//5//n/+f/5//j/+P/4//f/+f/5
//n/+f/2//X/9P/0//b/9v/2//b/9f/0//P/8f/y//H/9P/1//T/9P/0//X/9P/z//L/
8f/x//L/9P/1//X/9f/2//b/9v/2//b/9//3//f/+f/5//f/+P/5//n/+//7//v/+//7
//z//P/9//3//f/9//3//f/+//7//v/9//3//f/8//7//v/+//7//v/+//v/+//8//z/
/f/+//7////+//7//v///wEAAQAAAAAAAgACAAIAAgABAAAAAAD//wAAAAAAAP7//f/9
//3//f/+//7//v/+//7//P/8//z//v/+/wAAAQAFAAYABwAIAAgABwAGAAUAAgABAP7/
/v/9//v/+//6//j/+P/5//n/+f/4//n/+v/4//j/+P/4//b/9v/2//X/9//3//f/9//2
//b/9v/2//b/+P/8/wIABAAEAAAA/f/7//b/9f///x0AUQCWAOEALQF4AcUBIgKIAtcC
8gKyAvIBqABh/9b+0f7Q/vX+Q/93/47/q/+8/8H/zP/a/+P/5v/m/+T/5f/l/+b/5f/l
/+X/5f/n/+f/6P/o/+b/6P/p/+n/6//r/+z/7P/u/+7/7v/u/+7/7v/t/+z/7v/v//D/
8f/w//D/8P/w//H/8f/x//H/8//z//P/8//z//L/8v/x//P/8//z//T/9P/1//X/9//3
//f/9//3//n/+f/6//z/+v/7//v/+//9//7//v////3//f/9//7/AAAAAAAAAAACAAIA
AgACAAEAAAD///3//v/9//z/+//6//n/+f/4//X/9P/z//L/8//x//D/7//t/+z/6//q
/+z/7P/s/+z/6v/s/+7/7//w//L/8v/y//T/9f/1//X/9P/0//X/9f/2//f/+P/5//f/
9//3//f/9//3//f/9//3//j/+f/5//j/9//2//X/9v/1//T/9P/y//L/8v/y//D/8P/w
/+//8P/v//L/8//x//D/7//v//H/8f/x//H/8v/y//P/8//z//P/9P/0//b/9v/2//f/
9f/1//f/9//5//r/+//7//v/+//7//v/+//8//z//f////////////3//v/+//7///8B
AAEAAgAAAP7//v/+//7//////wAAAAD+//7//f/9//7//v/+////AQABAAAAAAAAAAAA
AAAAAAAAAAABAAEAAAAAAAAA/v/7//v/+//7//z//P/8//z/+v/4//j/+P/6//r//P/9
/wEAAgADAAQAAwADAAMAAwAEAAMAAAAAAPv/+f/5//j/+P/4//n/+f/6//j/+P/4//b/
9v/2//b/+P/4//j/9//1//X/9f/1//b/9v/2//b/+P/4//j//P8CAAQABAADAAEA+v/1
//X///8fAFYAnQDnADIBewHKASYChQLIAswCbgKQAT8AIP/D/sb+y/4B/0//ev+T/7D/
v//G/9T/4f/m/+T/4v/j/+P/5P/k/+X/5v/n/+f/5//o/+j/5v/o/+n/6f/r/+v/7P/s
/+z/7P/s/+z/7f/u/+7/7v/v/+//7//v/+7/7v/u/+7/8f/x//H/8f/v/+//7//v/+7/
7v/v/+//8f/x//H/8v/x//H/8P/x//P/8//z//P/8//z//T/9v/0//X/9f/1//f/+P/4
//n/9//3//f/+P/6//r/+v/6//j/+P/4//j/+P/4//j/9//4//f/9v/1//T/8//z//L/
8//y//H/8P/t/+v/6v/p/+j/6P/o/+j/6v/q/+r/6v/o/+r/7P/t//D/8v/y//L/8v/z
//P/8//y//L/8//z//X/9f/1//X/8//z//P/8//1//X/9f/1//T/9P/0//P/8//z//P/
8//0//P/8v/y//D/8P/w//D/8f/y//P/8//x/+//8f/x//D/8P/w//H/8f/x//H/8f/u
/+7/7//v//H/8f/y//L/8P/w//D/8f/x//H/8//z//P/9P/1//X/8//z//P/8//1//b/
9v/3//X/9f/1//X/9//4//j/+P/5//r/+f/4//f/9v/3//f/+P/4//r/+v/5//n/+P/4
//j/+f/9//3//P/8//r/+v/6//r/+v/6//v/+//8//z//P/6//f/9//3//f/+v/6//r/
+v/6//j/+P/4//r/+v/8//3///8AAAEAAgACAAEAAAD///7//f/6//r/9//1//X/9P/2
//b/9//3//b/9P/0//T/9P/0//T/9P/2//b/9v/1//X/9f/1//X/9P/0//T/9P/2//b/
+P/8/wAAAAD+//3/+//2//P/+f8NADkAegC/AAkBUAGVAeIBPAKHAqoCgALqAdAAf/++
/qX+rP7L/hv/X/9+/5//tv/B/8z/2v/j/+T/5P/i/+P/4//k/+T/5f/m/+f/5//n/+j/
6P/o/+r/6//r/+3/7f/u/+7/7P/s/+z/7P/t/+7/7v/u/+//7//v/+//8P/w//D/8P/z
//P/8//z//P/8//z//P/9P/0//X/9f/2//f/+P/6//n/+f/4//n/+//7//v/+//7//v/
/P/+//z//f/9//3///8AAAAAAQD///////8AAAIAAgACAAIAAAAAAAAAAAAAAAAAAAD/
/wAA///+//3//P/7//v/+v/5//j/9//2//X/8//y//H/8P/w//D/8P/y//L/8v/y//D/
8v/0//X/+P/6//r/+v/4//n/+f/5//j/+P/5//n/+f/5//n/+f/3//f/9//3//n/+f/5
//n/9v/2//b/9f/3//f/9//3//j/9//2//b/9P/0//T/9P/0//T/9P/z//H/7//x//H/
8P/w//D/8f/z//P/8//z//D/8P/x//H/8//z//T/9P/0//T/9P/1//P/8//1//X/9//4
//n/+f/3//f/9//3//n/+v/6//v/+f/5//n/+f/5//r/+v/6//3//f/9//z/+v/6//r/
+v/7//v//P/8//z//P/7//v//P/8//z//f///////v/+//7//v/+//7//v/+///////+
//7//v/8//v/+//7//v//v/+//7//v/9//r/+f/4//v//P///wEAAQACAAMABAADAAMA
AwADAAIAAQD+//7/+f/3//f/9v/4//j/+f/5//j/9v/2//b/9v/2//b/9v/2//b/9v/1
//X/9f/1//X/+P/4//j/+P/6//r/+v/8/wAAAgACAAEA///6//f//f8TAEEAhADPAB0B
agG3ARACcgLLAvYCzgIwAgYBqf/o/tH+0P7n/jH/b/+I/6P/uv/D/87/3P/l/+j/5P/i
/+P/4//k/+b/5//o/+n/6f/p/+r/6v/q/+z/7f/t/+3/7f/u/+7/7P/s/+z/7P/v//D/
8P/w//H/8f/x//H/8P/w//D/8P/z//P/8//z//L/8f/w/+//8f/y//T/9f/z//P/8//0
//b/9//3//n/+f/5//n/+f/3//f/+P/6//r/+//7//v//f/+//7////9//3//f/+/wAA
AAAAAAAA/v/+//7//v/+//7//v/9//z/+//6//n/+P/3//f/9v/1//T/8//y/+//7f/s
/+v/7P/s/+z/7P/s/+z/7P/s/+z/7v/w//H/9P/2//b/9v/0//X/9f/1//j/+P/5//n/
+f/5//n/+f/5//n/+f/5//n/+f/5//n/9v/2//b/9f/3//f/9//3//b/9f/0//T/9P/0
//T/9P/0//T/9P/z//H/7//x//H/8v/y//L/8//x//H/8f/x//D/8P/x//H/8//z//T/
9P/y//L/8v/z//X/9f/3//f/9f/2//f/9//5//n/+f/5//n/+v/6//v/+//7//v/+//7
//z//P/8//3/+//6//r/+v/6//r/+//7//z//P/6//r/+f/5//r/+v/6//v//f/9//z/
/P/8//z//P/8//z//P/9//3//P/8//z/+v/7//v/+//7//r/+v/6//r/+P/2//b/9v/4
//j/+v/7//3//v///wAAAQABAAEAAQAAAP///P/8//n/9//3//b/9v/2//f/9//2//T/
9P/0//b/9v/2//b/9v/2//b/9f/z//P/8//z//b/9v/2//b/9v/2//b/+v8CAAIAAgAB
AP//+P/x//P/BwAzAHIAuwAHAVIBnQHwAVICqwLaAr4CNAIeAb//5P7B/sT+0/4Z/1//
gP+d/7T/v//I/9j/3//g/97/3v/f/9//4P/i/+P/5P/l/+P/4//k/+T/5P/m/+f/5//p
/+n/6v/q/+j/6P/o/+j/6//s/+z/7P/r/+v/6//r/+z/7P/s/+z/7f/t/+3/7f/t/+3/
7f/t//D/8P/x//H/8f/x//H/8v/w//H/8f/z//X/9f/1//X/8//z//T/9v/4//n/+f/5
//f/+P/4//n/+//7//v//P/8//z//P/8//r/+v/6//r//P/8//z/+//4//f/9v/1//b/
9f/1//T/8//y//H/8P/t/+v/6v/p/+r/6v/q/+r/6v/q/+r/6v/q/+z/7v/v//L/9P/0
//T/8v/z//P/8//2//b/9//3//X/9f/1//X/9f/1//X/9f/1//X/9f/1//T/9P/0//P/
8//z//P/8//y//H/8P/w//D/8P/w//D/8P/w//D/7//t/+v/7f/t/+7/7v/u/+//7f/t
/+3/7f/u/+7/7//v/+//7//w//D/7v/u/+7/7//x//H/8//z//L/8v/y//H/8//z//P/
8//1//b/9v/3//X/9f/1//X/9//4//j/+P/4//b/9v/2//b/9v/3//n/+v/4//j/9//3
//j/+P/4//n/+//7//r/+v/4//j/+P/4//r/+v/7//v/+v/6//r/+P/1//X/9f/1//j/
+P/4//j/9v/0//T/9P/2//b/+P/5//v//P/9//7//f/9//3//f/+//3/+v/6//X/8//z
//L/8v/y//P/8//0//L/8v/y//D/8P/w//D/8v/y//L/8f/w/+//7v/t//D/8P/w//D/
8v/w//D/8v/4//r/+v/5//n/9P/t/+3/9/8XAEoAjwDZACIBaQGwAQYCXwKgAqwCXAKU
AVEAHv+l/qT+q/7d/jH/Zv+H/6b/t//A/87/2//e/9z/3P/d/93/3v/g/+H/4v/j/+P/
4//k/+T/4v/k/+X/5f/n/+f/6P/o/+b/5v/m/+b/6f/q/+r/6v/r/+v/6//r/+r/6v/q
/+r/7f/t/+3/7f/r/+v/6//r/+7/7v/v/+//8f/x//H/8v/w//H/8f/z//X/9f/1//X/
8//z//T/9v/4//n/+f/5//n/+v/6//v/+//7//v//P/6//r/+v/6//j/+P/4//j/+P/4
//j/9//4//f/9v/1//T/8//z//L/8//y//H/8P/t/+v/6v/p/+n/6v/r/+z/7P/s/+z/
7P/s/+7/8P/x//L/9P/0//T/8v/z//P/8//0//T/9f/1//f/9//3//f/9f/1//X/9f/3
//f/9//3//T/9P/0//P/9f/1//X/9f/0//P/8v/y//L/8v/y//L/8v/y//L/8f/v/+3/
7//v//D/8P/w//H/8f/x//H/8f/u/+7/7//v//H/8f/y//L/8v/y//L/8//z//P/9f/1
//X/9v/3//f/9f/1//X/9f/3//j/+P/5//f/9//3//f/+f/6//r/+v/5//n/+f/4//j/
+P/4//r/+v/6//r/+v/5//n/+v/6//r/+v/5//n/+v/6//r/+//8//v/+f/4//n/+v/7
//z/+v/6//v/+//8//z//P/6//n/+f/5//n/+v/6//r/+v/7//r/+//8//v/+v/7//v/
/f/+////AAADAAMAAwADAAAA///8//z/+//5//n/+P/3//b/9v/1//b/9P/0//T/9P/0
//T/9P/z//L/8f/v//H/8f/x//H/8P/w//D/8P/w//L/9P/6//7/AAD+//3/+f/y/+3/
8/8DACkAZgCtAPMAOgF/AcgBIAJ1AqoCogIyAkAB6//m/p/+ov6x/vf+Sf9y/5H/rv+7
/8T/0P/b/97/3v/e/9//3//g/97/3//g/+H/4v/j/+X/5v/m/+j/6f/p/+f/5//o/+j/
6v/q/+r/6v/r/+z/7P/s/+3/7f/t/+3/7v/u/+7/7v/t/+3/7f/t/+7/7//w//H/8f/w
//D/7//x//H/8f/y//L/8//z//X/8//z//P/8//0//X/9//6//j/+f/5//n/+//8//z/
/f/7//v/+//8//r/+v/6//r/+//8//3//v/9//z/+//5//r/+f/4//f/+P/3//f/9v/z
//L/8f/w//H/7//u/+3/6//q/+n/6P/q/+r/6v/q/+z/7v/w//H/8P/y//L/8v/0//X/
9f/1//T/9P/1//X/9f/1//X/9f/3//f/9//3//X/9f/1//X/9v/2//b/9f/z//P/8//z
//T/8//y//L/8P/w//D/8P/u/+7/7v/t/+//7f/v/+//7v/u/+7/7//v/+//7//v/+7/
7v/v/+//7f/t/+7/7v/w//D/8P/x//H/8f/z//P/8//0//X/9f/1//X/9f/1//X/9v/2
//f/+f/5//n/+f/7//r/+P/4//j/+f/6//v//P/7//v//P/8//r/+v/5//n//P/8//z/
/f/+//3/+//6//v//P/9//7//v/+///////+//7//v/8//3//f/9//3//f/8//v/+v/8
//r/+v/6//j/+P/6//v//f/+////AAACAAMABAAFAAIAAQD+//7//P/7//z//P/7//r/
+v/5//r/+P/4//j/+P/4//j/+P/2//b/9v/1//f/9//3//f/9v/2//b/9v/2//b/+v8A
AAYACAAGAAUAAwD8//n//f8PADsAfADFAA8BXAGpAf4BaALLAgQD8gJuAlwB8/8E/9P+
1P7d/h//Zf+G/6H/vP/F/8z/2P/j/+T/5v/k/+X/5f/m/+T/5f/m/+f/6f/p/+r/6v/q
/+z/7f/t/+3/7f/u/+7/8P/w//D/8P/v//D/8P/w/+//7//v/+//8v/y//L/8v/x//H/
8f/x//P/8//z//P/8v/y//P/8//z//P/8//0//b/9//3//n/+P/3//b/9f/2//f/+f/8
//v/+//6//n/+f/6//r/+//9//3//f/+//z//P/8//z//v/+//7//v/8//z//P/7//r/
+f/4//f/+P/3//f/9v/0//L/8P/u/+//7f/s/+v/6v/q/+r/6v/q/+r/6v/q/+z/7v/w
//H/8P/y//L/8v/0//X/9f/1//T/9P/1//X/8//z//P/8//0//X/9v/3//X/9f/1//X/
9v/2//b/9f/z//P/8//z//L/8f/w//D/8v/y//L/8v/x//D/7//t/+//7f/v/+//7v/u
/+7/7//t/+3/7f/t/+3/7v/w//H/7//v//D/8P/y//L/8v/z//H/8f/z//P/8f/y//P/
8//1//X/9f/1//P/9P/0//X/9//3//f/9//3//b/9v/0//b/9v/2//b/9v/1//X/9v/2
//T/9P/z//P/9v/2//b/9//3//f/9v/2//j/+P/4//j/+P/4//n/+f/2//b/9v/0//T/
9f/2//f/9//2//X/9P/2//T/9P/0//L/8v/0//X/9f/2//f/+P/6//v//P/9//z/+//4
//j/9f/z//P/8v/w//D/8f/x//D/7v/u/+7/7v/u/+7/7v/s/+z/7P/r/+3/7f/t/+3/
7P/s/+z/7P/s/+z/7P/w//j//P/8//n/9f/w/+n/6f/5/x0AWACfAOkAMgF3AcQBIAJ9
ArwCuAJQAmYBDwD8/qf+qP6z/vH+Q/9u/43/qv+5/8L/0P/Z/9z/2P/Y/9n/2f/a/9z/
3f/e/9//3f/d/97/3v/g/+L/4//j/+H/4f/i/+L/4P/g/+D/4P/h/+L/4v/i/+H/4f/h
/+H/5P/k/+T/5P/l/+X/5f/l/+X/5f/l/+X/5v/m/+f/5//l/+X/5f/m/+f/6f/q/+3/
6//r/+v/6//t/+3/7v/w//D/8f/x//H/7//w//D/8f/y//P/9P/2//T/9P/0//T/9P/0
//T/9P/0//T/9P/z//D/7//u/+3/7v/t/+3/7P/p/+j/5//m/+f/5f/k/+P/4v/i/+L/
4v/g/+D/4P/g/+L/5P/m/+f/5v/o/+j/6P/q/+v/6//r/+z/7P/t/+3/6//r/+v/6//r
/+v/6//r/+v/6//r/+v/6v/q/+r/6f/r/+v/6//r/+r/6f/o/+j/6v/q/+r/6v/p/+j/
5//l/+f/5f/n/+f/6P/o/+j/6f/o/+f/5v/l/+X/5v/o/+n/6P/n/+f/5v/o/+j/6P/p
/+n/6f/r/+v/6v/q/+r/6f/q/+v/7P/t/+v/7P/s/+3/6//r/+v/6//t/+7/7v/u/+7/
7f/s/+r/6//s/+3/7v/s/+3/7f/t/+3/7P/s/+z/7f/u//D/8f/x//H/8P/u//D/8P/w
//H/7//v/+//7//v/+//7f/t/+//7//v/+//7f/t/+z/6//t/+v/7f/t/+//8P/x//T/
8v/1/w==
         </WaveFormData>
      </LeadData>
      <LeadData>
         <LeadByteCountTotal>10000</LeadByteCountTotal>
         <LeadTimeOffset>0</LeadTimeOffset>
         <LeadSampleCountTotal>5000</LeadSampleCountTotal>
         <LeadAmplitudeUnitsPerBit>4.88</LeadAmplitudeUnitsPerBit>
         <LeadAmplitudeUnits>¦ÌV</LeadAmplitudeUnits>
         <LeadHighLimit>2147483647</LeadHighLimit>
         <LeadLowLimit>268435456</LeadLowLimit>
         <LeadID>V4</LeadID>
         <LeadOffsetFirstSample>0</LeadOffsetFirstSample>
         <FirstSampleBaseline>0</FirstSampleBaseline>
         <LeadSampleSize>2</LeadSampleSize>
         <LeadOff>FALSE</LeadOff>
         <BaselineSway>FALSE</BaselineSway>
         <ExcessiveACNoise>FALSE</ExcessiveACNoise>
         <MuscleNoise>FALSE</MuscleNoise>
         <LeadDataCRC32>620784075</LeadDataCRC32>
         <WaveFormData>
+P/4//j/+P/5//r/+//8//z//P/8//z//v/+//7//v8AAAAAAAAAAAAAAAAAAAAAAgAC
AAIAAgACAAIAAgACAAAAAAAAAAAAAAAAAAAAAAAAAAAAAAAAAAEAAgADAAQABAAEAAQA
BAAEAAQABAAEAAIAAgACAAIAAAAAAAAAAAAAAAAAAAAAAP7//v/+//7//f/8//v/+v/4
//j/+P/4//b/9v/2//b/9v/2//b/9v/0//T/9P/0//L/8v/y//L/8v/y//L/8v/y//L/
8v/y//L/8v/y//L/8v/y//L/8v/y//L/8v/y//T/9P/0//T/9v/2//b/9v/4//j/+P/4
//r/+v/6//r/+v/6//r/+v/6//r/+v/6//r/+v/6//r//P/8//z//P/8//z//P/8//z/
/P/8//z//P/8//z//P/7//v/+v/6//r/+//7//z//P/8//z//f/9//3//f/+//7//v/+
//7//v/9//3//f/7//v/+v/6//z//f/+/////f/9//3//v8AAAAAAQADAAIAAwAEAAUA
BQAFAAUABQADAAMAAQD+//z/+f/4//f/+P/4//j/+P/2//X/9f/1//X/9P/0//T/9P/0
//P/8//1//X/9f/1//X/9f/2//b/9v/2//b/9//5//b/9P/y//H/7//x//v/EwA7AHQA
sgDwACwBcQG7AQYCQAJdAkgC3QEKAQkAYP8s/xb/FP9G/37/mv+x/8b/zv/V/+D/5v/m
/+T/5P/k/+T/5P/k/+X/5f/l/+X/5v/n/+f/5//o/+j/6f/p/+n/6f/q/+r/6//r/+v/
7f/t/+7/7v/s/+z/7P/s/+z/7f/t/+3/7v/u/+7/7v/u/+7/7//v/+//8P/w//D/8f/x
//H/8f/y//P/8//z//T/9P/0//T/9f/1//X/9v/3//f/9//4//b/9//3//j/+v/6//r/
/P/8//z//P/9//z//P/8//z//f/9//7//v///////////wEAAQABAAEAAQABAAEAAAD/
/////////////////wAA/v/+//7///8BAAIAAgACAAAAAQABAAEA///////////+//7/
/f/9//3//P/8//v//P/7//v/+v/4//j/+P/3//b/9v/1//X/9f/1//X/9f/z//L/8f/x
//L/8v/x//H/8f/x//H/8P/u/+3/7f/t/+//7//v/+//7f/t/+z/7P/t/+7/7//w//D/
8f/x//H/8f/x//L/8//0//T/9f/1//X/9f/1//X/9//4//j/+f/4//j/+P/4//j/+P/4
//n/+//7//v//P/7//v/+//7//v/+//7//v/+//8//r/+v/6//r//P/8//z//P/7//v/
+v/6//j/+f/5//r/+v/6//r/+//7//v/+//8//z//P/8//z//v/9//3//f/7//v/+v/6
//3//f/9//3//f/9//3//v/8//z//f///wAAAQACAAMABQAFAAUABQABAAEA///8//r/
9//2//X/9v/2//b/9v/4//f/9//3//f/9v/2//b/9v/2//X/9f/1//X/9f/1//X/9f/2
//b/+P/4//j/+f/5//b/8v/y//H/8f/1//3/EwA7AHIArgDsACoBbwG5AQgCSAJrAl4C
+wEyATEAfP9A/yb/Hv9I/4D/nP+x/8b/0P/T/9z/4v/m/+T/4v/i/+L/4v/i/+P/4//j
/+X/5v/n/+f/5f/m/+b/5//p/+n/6f/q/+j/6f/p/+n/6f/p/+r/6v/s/+z/7P/s/+z/
7f/t/+3/7v/u/+7/7v/s/+z/7f/t/+//8P/w//D/8f/x//H/8f/w//H/8f/x//T/9P/0
//T/9f/1//X/9v/2//X/9P/0//b/9//3//j/+v/6//r//P/6//r/+v/7//z//P/8//z/
/////wAAAAABAAEAAQABAAAA///+//3//////////v/9//3//f/9//3//f/9//7//v/+
//7////9//7//v/+/wAAAQABAAEA/f/9//3//f/8//z/+//7//v/+v/6//n/+P/3//f/
9v/0//T/9P/z//T/9P/z//P/8f/x//H/8f/v/+7/7f/t/+z/7P/r/+v/7f/t/+3/7P/s
/+v/6//r/+n/6f/p/+n/6f/p/+j/6P/o/+j/6P/o/+r/6//r/+v/6//r/+z/7f/s/+z/
7f/t/+//7//v/+//7//w//D/8f/y//L/8v/y//D/8P/w//H/8//z//P/9P/1//X/9f/1
//X/9P/y//L/8v/y//L/8v/y//L/9f/1//T/9P/0//X/9f/2//T/9P/0//X/9f/1//X/
9v/2//b/9v/2//j/9//3//f/9//3//b/9v/1//X/9f/1//P/8//z//T/9v/2//f/+f/8
//3//v//////////////+//7//n/9v/4//X/9P/z//L/8v/y//L/8P/v/+//7//v/+7/
7v/u/+7/7v/t/+3/7//v/+//7//v/+//8P/w/+7/7v/w//P/9f/y/+7/7v/t/+3/8/8B
AB0ATQCKAMoADAFSAZ0B8wFIAoYCnQJyAuMB8gD5/3j/Tv8w/zb/av+S/6b/u//I/87/
1f/c/+D/3v/c/9z/3P/c/9z/3P/d/93/3f/d/97/3//f/9//4P/g/+H/4f/h/+H/4v/i
/+P/4//j/+P/4//k/+T/5P/k/+T/5P/k/+X/5f/l/+b/5v/m/+b/5v/m/+f/5//n/+j/
6P/o/+n/6f/p/+n/6v/r/+v/6//q/+r/6v/q/+3/7f/t/+7/7//v/+//8P/w//H/8f/y
//T/9P/0//b/9P/0//T/9f/2//b/9v/2//f/9//4//j/+f/5//n/+f/5//n/+f/5//n/
+f/5//j/9//3//f/9//3//f/9//4//j/+P/4//n/+//8//z//P/6//v/+//7//v/+//7
//v/+v/6//n/+f/5//j/+P/3//j/9//3//b/9P/0//T/8//y//L/8f/x//H/8f/x//H/
7//u/+3/7f/u/+7/7f/t/+3/7f/t/+z/7P/r/+v/6//t/+3/7f/t/+v/6//q/+r/7P/s
/+z/7P/s/+3/7f/t/+3/7f/u/+//8P/w//H/8f/x//H/8f/x//H/8v/y//P/9P/0//T/
9P/0//T/9P/1//X/9f/1//b/9f/1//X/9f/3//f/9//2//b/9v/2//b/9v/2//b/9v/5
//n/+P/4//b/9//3//j/+v/6//r/+//7//v/+//8//r/+v/6//r//P/7//v/+//5//n/
+P/4//v/+//7//v/+f/5//n/+v/6//r/+//9////AQADAAUAAwADAAMAAwADAAMAAQD+
//7/+//6//n/+P/4//j/+P/4//f/9//3//X/9P/0//T/9v/2//X/9f/1//X/9f/1//P/
8//0//T/9v/0//T/9//5//j/8v/w/+//7f/v//X/BQAlAFgAlADQABABUwGdAewBNgJn
AnICNwKWAZ0AtP9I/yz/Fv8u/2r/kv+r/8D/zP/T/9z/5P/m/+T/4v/i/+L/4v/i/+P/
4//j/+P/5P/l/+X/5f/m/+b/5//p/+n/6f/q/+r/6//r/+v/6f/p/+r/6v/s/+z/7P/s
/+z/7f/t/+3/7v/u/+7/7v/u/+7/7//v/+//8P/w//D/8f/x//H/8f/y//P/8//z//T/
9P/0//T/9f/1//X/9v/3//f/9//4//j/+f/5//r/+v/6//r//P/+//7//v////7//v/+
//7//////wAAAAABAAEAAQABAAEAAQABAAEAAQABAAEAAAD//////////////////wAA
AgACAAIAAwABAAIAAgACAAIAAwADAAMAAQABAAEAAQAAAAAA/////wEAAAAAAP///v/9
//3//P/8//z//P/7//r/+v/5//n/9//3//f/9//5//j/9//3//b/9v/1//X/9//3//f/
9v/0//P/8//z//P/8//z//P/9f/1//T/9P/y//L/8v/y//T/9f/1//X/8//z//T/9f/0
//T/9f/1//f/9//3//f/9f/2//b/9//6//r/+v/6//r/+v/6//v/+//7//v//P/9//3/
/f/9//v/+//8//z//P/8//z//P/8//z//P/7//v/+v/6//v//f/+/wAA/v/+//7/////
//////8AAAAAAAAAAAAAAAD//////////////v/+/wEAAQABAAEAAQABAAEAAgAEAAQA
BQAHAAYABwAIAAkACQAJAAkACQAFAAUAAwAAAAAA/f/8//v//P/8//z//P/6//n/+f/5
//v/+v/6//r/+P/4//f/9//5//n/+f/5//n/+f/6//r/+v/4//r//f/9//r/9v/0//P/
8//3/wcAJQBVAJIA0AAMAUwBkQHbASQCVAJfAiwCmQGkALX/QP8i/xD/JP9i/47/qP/B
/9L/2P/f/+j/6v/o/+b/6P/o/+j/6P/o/+n/6f/p/+n/6v/r/+v/6//s/+z/7f/t/+3/
7f/u/+z/7f/t/+3/7//v//D/8P/u/+7/7v/u//D/8f/x//H/8v/y//L/8v/y//L/8//z
//P/9P/0//T/9f/1//X/9f/2//f/9//3//f/9v/1//T/9f/1//X/9v/3//f/9//4//j/
+f/5//r/+v/6//r//P/8//z//P/9//7//v/+//7/AQABAAIAAgABAAEAAQABAAMAAwAD
AAMAAQABAAEAAAD//////////////////wAAAAAAAAAAAQADAAQABAAEAAIAAwADAAMA
///////////+//7//f/9//3//P/8//v//P/7//v/+v/4//j/+P/3//j/+P/3//f/9f/1
//X/9f/1//T/8//z//T/9P/z//P/8f/x//H/8P/y//H/8f/x//P/8//z//P/8v/x/+//
7v/w//D/8P/w//L/8//z//P/8//z//T/9f/1//T/9P/z//X/9f/1//X/9f/2//b/9//4
//j/+P/4//j/+P/4//n/+//7//v//P/7//v/+//7//v//P/8//z//P/8//r/+v/6//r/
/f/9//z//P/6//v/+//8//z//P/8//3//f/9//3//v/8//z//P/8//z/+//7//v/+//7
//r/+v/9//3//f/9//3//f/9//7//v/+////AQAEAAUABgAHAAYABQAEAAMA//////3/
+v/8//n/+P/3//b/9v/2//b/9v/1//X/9f/1//T/9P/0//T/9P/z//P/8//z//P/8//x
//H/8v/y//T/9P/2//n/+f/y/+7/7v/v/+//9f8FACUAVwCUANIAEgFYAaEB9QFEAnwC
jwJeAscBzgDd/2b/RP8o/zb/bP+U/6j/u//K/87/0//e/+T/5P/i/+L/4v/i/+L/4f/h
/+D/3//h/+L/4//j/+H/4v/i/+P/5f/l/+X/5v/m/+f/5//n/+b/5f/l/+T/5v/m/+b/
5v/m/+f/5//n/+r/6v/q/+r/6v/q/+v/6//q/+r/6f/o/+v/6//r/+v/7P/t/+3/7f/u
/+7/7v/u//H/8f/x//L/8f/x//H/8v/y//P/8//0//T/9P/0//b/9v/2//b/9//6//r/
+v/6//n/+f/6//r/+//7//v/+//7//v/+//7//v/+//7//r/+f/5//n/+f/5//n/+f/6
//r/+v/6//v/+f/6//r/+v/6//v/+//7//v/+//7//v/+P/4//f/9//5//j/+P/3//T/
8//z//L/8v/y//L/8f/y//L/8f/x/+//7//v/+//7//u/+3/7f/s/+z/6//r/+v/6//r
/+r/7P/r/+v/6//p/+n/6f/p/+n/6f/o/+j/6P/o/+j/6P/o/+n/6f/p/+v/6//s/+3/
7P/s/+3/7f/v/+//7//v/+//8P/w//H/8v/y//L/8v/0//T/9P/1//P/8//z//T/9f/1
//X/9f/2//X/9P/z//L/9P/0//T/9P/1//X/9P/0//T/9f/1//b/9v/2//b/9//3//f/
9//4//j/+P/4//j/+P/3//f/9//1//X/9P/0//X/9f/1//X/8//z//P/9P/1//b/+P/7
//z//f/+///////////////9//3/+//4//j/9f/0//P/8v/y//L/8v/y//H/8f/x//H/
8P/w//D/8P/w/+//7//v/+//7//v//H/8f/y//L/8P/w//D/8//1//T/8P/u/+3/6//r
//H/AwAlAFoAmADYABoBXwGpAfwBSAJ5AnwCNwKKAYcAqP9O/zL/Hv86/3T/lv+r/8D/
yv/P/9j/4P/k/+L/4f/g/9//3v/g/+H/4f/h/+H/4v/j/+P/4f/i/+L/4//l/+X/5f/m
/+b/5//n/+f/5//n/+j/6P/o/+j/6P/o/+j/6f/p/+n/6v/q/+r/6v/q/+r/6//r/+v/
7P/s/+z/7f/t/+3/7f/u/+//7//v//D/8P/w//D/8f/x//H/8v/z//P/8//0//T/9f/1
//b/9v/2//b/+P/6//r/+v/7//r/+v/6//r//f/9//7//v//////////////////////
/////////v/9//3//f/9//3//f/9//7//v/+//7//////wAAAAAAAAIAAwADAAMA////
//////8AAAAA/////////v/+//3//P/7//v/+v/6//r/+v/5//j/+P/3//f/9//3//f/
9//3//b/9f/1//L/8v/x//H/8//z//P/8v/w/+//7//v//H/8f/x//H/8f/x//D/8P/w
//D/8P/w//D/8f/x//H/8f/x//L/8//z//L/8v/x//P/8//z//P/8//0//T/9f/0//T/
9P/0//b/9v/2//f/9//3//f/+P/5//j/+P/4//j/+P/4//j/+P/4//n/+f/4//j/+v/7
//v//P/8//z//P/9//3//f/9//7//v/+//7//v/+//3//f/9//3//f/8//z/////////
///9//3//f/+/wAAAAABAAMABAAFAAYABwAFAAUABQAFAAEAAQD///z//P/5//j/9//4
//j/+P/4//b/9f/1//X/9f/0//T/9P/2//b/9f/1//P/8//z//P/9f/1//b/9v/2//b/
9v/5//n/9v/y//D/7//v//P///8ZAEMAfgC6APgAOgF9AckBFAJMAmMCRgLNAe4A6/9S
/yj/EP8Y/07/gv+e/7f/yv/Q/9n/4v/m/+b/5P/i/+L/4v/i/+T/5f/l/+X/5f/m/+f/
5//n/+j/6P/p/+n/6f/p/+r/6P/p/+n/6f/r/+v/7P/s/+z/7P/s/+z/7P/t/+3/7f/w
//D/8P/w/+7/7v/v/+//7//w//D/8P/x//H/8f/x//L/8//z//P/9P/0//T/9P/z//P/
8//0//f/9//3//j/+P/5//n/+v/4//j/+P/6//z//P/8//3//v/+//7//v//////AAAA
AAEAAQABAAEAAQABAAEAAQABAAEAAQAAAP///////////f/9//3//v8AAAAAAAABAAEA
AgACAAIAAgADAAMAAwABAAEAAQABAP7//v/9//3//f/8//z/+//6//n/+f/4//j/+P/4
//f/9v/2//X/9f/1//X/9f/1//X/9P/z//P/8v/y//H/8f/x//H/8f/w/+7/7f/t/+3/
7f/t/+3/7f/v/+//7v/u/+z/7P/s/+z/7P/t/+3/7f/t/+3/7v/v/+7/7v/v/+//8f/x
//H/8f/v//D/8P/x//L/8v/y//L/8P/w//D/8f/z//P/8//0//X/9f/1//T/9P/0//T/
9P/0//T/9P/0//X/9f/0//T/9P/1//X/9v/2//b/9v/3//f/9//3//j/+P/4//j/+P/4
//f/9//3//f/9//2//b/+f/5//n/+f/3//f/9//4//r/+v/7//3//v///wAAAQD/////
//////3//f/7//j/9v/z//L/8f/x//L/8//0//T/8//z//P/8f/w//D/8P/w//D/7//v
/+//7//v/+//8f/x//L/8v/y//L/8v/z//P/8P/u/+z/7f/t//P///8ZAEcAggDCAAIB
SAGPAd8BMgJwAo0CcALzARABDwB2/0j/LP8q/1z/jP+i/7f/yP/O/9P/3v/k/+T/4P/e
/97/3v/e/97/3//f/9//3//g/+H/4f/h/+L/4v/j/+X/5f/l/+b/5P/l/+X/5f/n/+f/
6P/o/+j/6P/o/+j/6P/p/+n/6f/q/+r/6v/q/+j/6P/p/+n/6//s/+z/7P/t/+3/7f/t
/+z/7f/t/+3/8P/w//D/8P/v/+//7//w//P/8//z//T/9P/1//X/9v/2//b/9v/4//j/
+P/4//n/+v/6//r/+v/7//v//P/8//v/+//7//v//f/9//3//f/7//v/+//6//n/+f/5
//n/+f/5//n/+v/8//z//P/9//3//v/+//7//v/////////9//3//f/9//z//P/7//v/
+//6//r/+f/4//f/9//2//b/9v/2//X/8v/y//H/8f/x//H/8f/x//H/8P/v/+//8P/w
/+//7//v/+//7//u/+7/7f/t/+3/7//v/+//7//u/+3/6//q/+z/7P/s/+z/7P/t/+3/
7f/t/+3/7v/v//D/8P/x//H/8f/x//H/8f/z//T/9P/1//T/9P/0//T/9P/0//T/9f/1
//X/9f/2//f/9//2//b/9v/2//b/+P/4//j/+P/3//f/9v/2//b/9//3//j/+v/6//r/
+//5//n/+f/6//r/+v/6//r/+v/5//n/+f/5//n/+P/4//n/+f/5//n/9//3//f/+P/6
//r/+//9//7///8AAAEAAQABAAEAAQD//////f/6//r/9//2//X/9P/0//T/9P/y//H/
8f/x//P/8v/y//L/8v/y//H/8f/x//H/8f/x//H/8f/y//L/8v/y//L/9f/3//b/8v/w
/+//7//v//n/EQA9AHYAtAD0ADgBfwHPASACYgKHAnQCCwI0ASsAfv9G/yr/Iv9Q/4T/
nv+1/8b/zv/V/97/4v/i/+D/4P/g/+D/4P/g/+H/4f/h/+H/4v/j/+P/4//k/+T/5f/l
/+X/5f/m/+b/5//n/+f/5//n/+j/6P/o/+j/6P/o/+j/6f/p/+n/6v/q/+r/6v/q/+r/
6//r/+v/7P/s/+z/6//r/+v/6//s/+3/7f/t//D/8P/w//D/8f/x//H/8v/z//P/8//0
//T/9f/1//b/9v/2//b/+P/6//r/+v/7//r/+v/6//r//f/9//7//v/9//3//f/9//3/
/f/9//3//f/9//3//P/7//v/+//7//v/+//7//z//P/8//z//f///wAAAAAAAAAAAQAB
AAEA/f/9//3//f/+//7//f/9//3//P/8//v//P/7//v/+v/4//j/+P/3//j/+P/3//f/
9f/1//X/9f/z//L/8f/x//L/8v/x//H/8f/x//H/8P/w/+//7//v/+//7//v/+//7//v
/+7/7v/u/+7/7v/u/+7/7//v/+//7f/t/+7/7//w//D/8f/x//H/8f/x//H/8f/y//L/
8//0//T/9P/0//T/9P/0//X/9f/1//X/9v/4//j/+P/4//j/+P/4//j/+P/5//n/+P/4
//j/+f/5//r//P/8//z//f/7//v/+//8//z//P/8//z//P/7//v/+//7//v/+v/6//v/
+//7//v//f/9//3//v/+//7///8BAAIAAwAEAAUABQAFAAUABQADAAMAAQD+//7/+//6
//n/+P/4//j/+P/2//X/9f/1//X/9P/0//T/9v/2//X/9f/z//P/8//z//X/9f/2//b/
9v/2//T/9//3//b/8v/y//H/7//v//X/BQAlAFoAlgDUABQBVQGdAewBNAJjAmoCLQKO
AZMAqv9A/yD/Dv8m/2T/kP+p/8D/zP/T/9z/5P/m/+L/4v/i/+L/4v/i/+P/4//j/+P/
5P/l/+X/5f/m/+b/5//p/+n/6f/q/+j/6f/p/+n/6f/p/+r/6v/q/+r/6v/q/+r/6//r
/+v/7P/s/+z/7P/s/+z/7f/t/+3/7v/u/+7/7//v/+//7//u/+//7//v//L/8v/y//L/
8f/x//H/8v/1//X/9f/2//b/9//3//j/+P/4//j/+v/6//r/+v/7//r/+v/6//r//f/9
//7//v/9//3//f/9/////////////////////v/9//3//f/9//3//f/9//7//v/+//7/
/////wAAAAAAAAAAAQABAAEA///////////+//7//f/9//3//P/8//v/+v/5//n/+P/6
//r/+v/5//b/9v/1//X/9f/1//X/9f/1//T/8//z//L/8v/x//H/8f/x//H/8P/w/+//
7//v/+//7//v/+//7//v/+7/7v/w//D/8P/w//D/8f/x//H/8f/x//L/8//y//L/8//z
//P/8//z//P/8//0//T/9f/2//b/9v/2//b/9v/2//f/9//3//f/+P/3//f/9//3//f/
9//3//j/+P/4//j/+P/4//j/+P/4//n/+f/4//j/+P/5//n/+v/4//j/+P/5//v/+//7
//z/+v/6//r/+v/8//v/+//7//v/+//6//r/+//7//v/+//7//v/+//8//z//P/9////
AAABAAIAAwADAAMAAwADAAEAAQD///z//v/7//r/+f/2//b/9v/2//T/8//z//P/8//y
//L/8v/y//L/8f/x//H/8f/x//H/8f/x//L/8v/w//L/9P/1//f/9v/y//D/7//t/+//
+f8NADUAagCoAOQAIgFlAa0B/AE8Al8CVgL9ATwBNwBy/yr/Ev8K/zb/cv+W/63/wv/M
/9H/2v/g/+L/4v/g/+D/4P/g/97/3//f/9//4f/i/+P/4//j/+T/5P/l/+X/5f/l/+b/
5v/n/+f/5//n/+f/6P/o/+j/6P/o/+j/6P/p/+n/6f/q/+r/6v/q/+r/6v/r/+v/6//s
/+z/7P/t/+3/7f/t/+7/7//v/+//7v/u/+7/7v/x//H/8f/y//P/8//z//T/9P/1//X/
9v/2//b/9v/4//b/9v/2//f/+v/6//r/+v/7//v//P/8//v/+//7//v//f/9//3//f/7
//v/+//6//n/+f/5//n/9//3//f/+P/6//r/+v/7//v//P/8//z//P/9//3//f/7//v/
+//7//r/+v/5//n/+//6//r/+f/4//f/9//2//b/9v/2//X/9P/0//P/8//x//H/8f/x
//P/8v/x//H/7v/u/+3/7f/t/+3/7f/s/+z/6//r/+v/6//r/+v/6//t/+3/7P/s/+z/
7P/s/+z/6v/r/+v/6//r/+v/7P/t/+z/7P/t/+3/7//v/+//7//v//D/8P/x//D/8P/w
//D/8v/y//L/8//z//X/9f/0//T/9v/2//b/9v/2//b/9v/2//X/9f/0//T/9P/1//X/
9v/0//T/9P/1//f/9//3//j/9v/2//b/9v/4//f/9//3//f/9//2//b/9f/1//X/9f/3
//f/9//4//b/9v/3//n/+v/7//z//f////////////3//f/7//j/+v/3//b/9f/0//T/
9P/0//L/8f/x//H/8//y//L/8v/w//D/7//v/+3/7f/t/+3/7f/t/+7/7v/u//D/8v/1
//f/9P/w/+7/7f/t//H/+/8TADsAdgC2APQAOAF/AdEBJgJwApsCjgIrAlwBUwCa/1z/
Ov8s/1L/hv+g/7X/yP/O/9P/2v/e/+D/4P/g/+D/4P/g/97/3//f/9//4f/i/+P/4//h
/+L/4v/j/+P/4//j/+T/5P/l/+X/5f/l/+X/5v/m/+b/5v/m/+b/5v/n/+f/5//m/+b/
5v/m/+j/6P/p/+n/5//o/+j/6P/p/+n/6f/p/+r/6//r/+v/6v/q/+r/6v/s/+3/7v/w
//H/8f/x//L/8v/z//P/9P/2//b/9v/4//b/9v/2//f/+v/6//r/+v/7//v//P/8//v/
+//7//v//f/9//3//f/7//v/+//6//v/+//7//v/+//7//v//P/8//z//P/9//3//v/+
//7//v/////////9//3//f/9//z//P/7//v/+//6//r/+f/6//n/+f/4//b/9v/2//X/
9v/2//X/9f/z//P/8//z//P/8v/x//H/8v/y//H/8f/v/+//7//u/+7/7f/t/+3/7f/t
/+3/7f/t/+3/7P/s/+7/7v/u/+7/7P/t/+3/7f/v/+//8P/x//D/8P/x//H/8//z//P/
8//z//T/9P/1//b/9v/2//b/9v/2//b/9//3//f/9//2//b/9v/2//b/9v/2//b/9v/2
//f/9//2//b/9v/3//f/+P/4//j/+P/5//n/+f/5//r/+v/6//r/+v/6//n/+f/5//n/
+f/4//j/+f/5//n/+f/5//n/+f/6//j/+P/5//v//P/9//7///8AAAEAAgADAAEAAQD/
//z//P/5//j/9//2//b/9v/2//T/8//z//P/9f/0//T/9P/y//L/8f/x//H/8f/x//H/
8f/x//L/8v/y//L/8v/1//f/+P/0//D/7f/t/+3/9f8JAC8AZACiAOAAIAFjAa8BAgJK
AnUCdgInAnABbQCY/0T/Jv8U/zj/dP+W/6//xP/O/9X/3v/k/+T/4v/i/+L/4v/i/+L/
4//j/+P/4//k/+X/5f/l/+b/5v/n/+f/5//n/+j/6P/p/+n/6f/p/+n/6v/q/+r/6v/q
/+r/7P/t/+3/7f/s/+z/7P/s/+7/7v/v/+//7//w//D/8P/v/+//7//v//D/8f/x//H/
9P/0//T/9P/1//X/9f/2//f/9//3//j/9v/3//f/+P/5//r/+//+//z//P/8//3//v/+
//7//v//////AAAAAAEAAQABAAEAAQABAAEAAQD////////+////////////////////
AAAAAAAAAAABAAMABAAEAAQAAgADAAMAAwABAAEAAQABAAIAAgABAAEA///+//7//f/+
//3//f/8//z//P/8//v/+v/6//n/+f/5//n/+f/5//f/9v/1//X/9v/2//X/9f/1//X/
9f/0//T/8//z//P/8//z//P/8//x//H/8P/w//L/8v/y//L/8P/x//H/8f/x//H/8v/z
//L/8v/z//P/8//z//P/8//1//b/9v/3//b/9v/2//b/+P/4//j/+f/5//n/+f/6//n/
+f/5//n/+//7//v/+//7//v/+//6//r/+v/6//v//f/+//7//v/+//7//v/+//7//v//
/////f/9//3//f/9//3//f/7//3//v/+//3//////////////////////wIAAwADAAUA
BQAGAA==
         </WaveFormData>
      </LeadData>
      <LeadData>
         <LeadByteCountTotal>10000</LeadByteCountTotal>
         <LeadTimeOffset>0</LeadTimeOffset>
         <LeadSampleCountTotal>5000</LeadSampleCountTotal>
         <LeadAmplitudeUnitsPerBit>4.88</LeadAmplitudeUnitsPerBit>
         <LeadAmplitudeUnits>¦ÌV</LeadAmplitudeUnits>
         <LeadHighLimit>2147483647</LeadHighLimit>
         <LeadLowLimit>268435456</LeadLowLimit>
         <LeadID>V5</LeadID>
         <LeadOffsetFirstSample>0</LeadOffsetFirstSample>
         <FirstSampleBaseline>0</FirstSampleBaseline>
         <LeadSampleSize>2</LeadSampleSize>
         <LeadOff>FALSE</LeadOff>
         <BaselineSway>FALSE</BaselineSway>
         <ExcessiveACNoise>FALSE</ExcessiveACNoise>
         <MuscleNoise>FALSE</MuscleNoise>
         <LeadDataCRC32>3045907042</LeadDataCRC32>
         <WaveFormData>
+v/6//r/+v/7//z//f/+//7//v/+//7/AAAAAAAAAAABAAIAAwAEAAYABgAGAAYABwAI
AAkACgAKAAoACgAKAAwADAAMAAwADAAMAAwADAAOAA4ADgAOABAAEAAQABAADgAOAA4A
DgAMAAwADAAMAAwADAAMAAwACwAKAAkACAAGAAYABgAGAAYABgAGAAYABQAEAAMAAgAA
AAAAAAAAAP7//v/+//7//P/8//z//P/8//z//P/8//r/+v/6//r/+v/6//r/+v/6//r/
+v/6//r/+v/6//r/+v/6//r/+v/6//r/+v/6//z//P/8//z//P/8//z//P/+//7//v/+
/wAAAAAAAAAAAAAAAAAAAAAAAAAAAAAAAAIAAgACAAIAAgACAAIAAgAEAAQABAAEAAQA
BAAEAAQABAAEAAQABQADAAMAAwACAAQABAAFAAUABQAFAAYABgAGAAYABgAGAAYABgAG
AAYABgAGAAYABgAFAAUABQAFAAkACQAJAAkACQAJAAoACgAKAAwADQAOAA0ADgAPAA8A
DwAPAA8ADwAPAA4ADQAMAAkABwAFAAUABAAEAAQABAADAAIAAgACAAAAAAAAAAAA////
/////v8AAAAAAAAAAAEAAQABAAEAAQABAAEAAQABAP///P/4//j/+/8AAAoAHgA9AGgA
lgDFAPgANAF0Aa8B2gHwAegBoQEOAV8A5v+v/4j/d/+S/7T/yP/Y/+T/6//u//T/+P/2
//X/8//y//L/8v/0//T/9P/z//X/9v/2//b/9f/1//b/9v/4//j/+P/4//n/+f/5//n/
+v/6//r/+v/6//r/+v/7//v/+//7//z//P/8//z//P/8//z//f/9//3//v/+//7/AAAA
AAAAAAAAAAEAAQACAAIAAgACAAIAAgACAAMABAAEAAQABQAFAAUABgAGAAYABQAGAAgA
CAALAAsACgAKAAsACwANAA0ADwAQABAAEQAQABEAEQASABQAFgAWABYAFgAWABYAFgAW
ABYAFwAXABkAGQAZABoAGAAZABkAGQAaABsAGwAbABoAGQAYABcAFgAVABQAEwAUABQA
FAATABEAEQAPAA8ADwAOAA0ADAALAAsACgAKAAsACwAKAAoACAAIAAcABwAHAAUABAAE
AAQABAAEAAMAAwADAAMAAgACAAIAAQABAAMAAwADAAMAAwADAAIAAgACAAIAAgACAAQA
BAAEAAQABAAEAAQABQAHAAcABwAIAAcABwAHAAcABwAIAAgACQAJAAkACQAJAAoACgAJ
AAkACwAMAA0ADgAOAA4ADgAOAA4ADgANAA0ADQAMAAwADAAMAAwADAAMAAwADQANAA0A
DQAMAAwADAANAA0ADQANAA4ADgAMAAwADAAMAA4ADgAOAA4ADgAOAA4ADgANAA0ADQAN
ABEAEQARABEADwAPABAAEAAOABAAEQASABUAFgAXABcAFwAXABcAFwAVABQAEwASAA8A
DQALAAsACgAKAAoACgAKAAoACwAMAAkACAAHAAYABwAHAAcABgAIAAgACAAIAAkACQAJ
AAkACQAJAAkACQAHAAUAAAD+/wAAAwAGABAAJABDAGwAmgDHAPwANgF2AbEB4AH8AfgB
twEqAX0AAADF/5z/h/+a/7z/0P/e/+z/8f/0//r//v/+//3/+//6//r/+v/4//j/+P/3
//n/+v/6//r/+//7//z//P/+//7//v/+//3//f/9//3//P/8//z//P/9//7///8BAAEA
AQABAAIAAAAAAAAAAAAAAAAAAQABAAEAAgACAAIAAgACAAIAAgACAAMAAwAEAAYABgAG
AAYABgAGAAcACAAGAAYABwAHAAgACgALAAwADQAOABAAEAAPAA8ADgAOAA8ADwARABEA
EwAUABQAFQAWABcAFwAYABcAGAAXABYAGAAYABgAGAAaABoAGwAbABsAGwAbABwAGgAb
ABsAGwAcAB0AHQAdAB4AHQAcABsAGAAXABYAFQAUABQAFAATABMAEwARABEADwAOAA0A
DAALAAsACgAKAAkACQAIAAgACgAKAAkACQAHAAUABAAEAAIAAgACAAEAAwADAAMAAgAC
AAIAAQABAAEAAQABAAEAAQABAAAAAAAAAAAAAAAAAAAAAAAAAAAAAAAAAAAAAQABAAEA
AQACAAUABQAFAAUABQAGAAYABwAFAAUABQAFAAYABgAFAAUABQAGAAcACAAKAAoACgAK
AAgACAAGAAYABgAGAAYABgAGAAcABwAHAAcABgAHAAgACgALAAoACQAJAAgACAAIAAgA
CAAKAAoACgAKAAoACgAKAAoACQAJAAkACQAJAAkACQAJAAcABwAIAAgACAAKAAsADAAP
ABAAEQARABEAEQARABEADwAOAA0ADAAJAAcABQAFAAQABAAEAAQAAwACAAIAAgACAAIA
AgACAP////////7/AAAAAAAAAAD//////////////f/9///////7//j/9v/4//v/AgAO
ACYASwB4AKYA2QASAVIBlgHVAQICFAL+AZ8B/ABZAPr/yf+e/5P/rP/G/9L/4P/o/+n/
7v/0//T/8v/v/+//7v/u/+7/7v/u/+7/7f/v//D/8P/w//H/8f/y//L/8P/w//D/8P/x
//H/8f/x//L/8v/y//L/8v/y//L/8//z//P/8//0//T/9P/0//T/9P/0//X/9f/1//b/
9v/2//b/9v/2//b/9v/3//f/+P/2//b/9v/2//j/+P/5//r/+v/6//v/+//7//z//P/8
//3//v8AAAAAAQABAAAAAAABAAEAAwADAAUABgAGAAcABgAHAAcACAAIAAoACgAKAAoA
CgAKAAoADAAMAA0ADQANAA0ADQAOAA4ADwAPAA8AEAARABEAEQAQAA8ADgANAA4ADQAM
AAsACgAKAAoACQAHAAcABQAFAAcABgAFAAQAAwADAAIAAgABAAEAAAAAAP7//v/9//3/
///9//z//P/8//z//P/7//v/+//7//r/+v/6//n/+f/5//n/+f/5//n/+f/4//j/+v/6
//r/+v/6//r/+v/6//r/+v/6//v/+//7//v//P/9//3//f/9//3//v/+////////////
//8AAAAA/////wEAAgADAAQAAgACAAIAAgACAAQAAwAEAAQABAAEAAQABAAEAAQABQAF
AAUABQAEAAYABgAHAAcABwAHAAgACAAIAAgACAAIAAYABgAGAAYACAAIAAgACAAFAAUA
BQAFAAcABwAHAAcABwAHAAgACAAIAAoACwAMAA8AEAARABEADwAPAA8ADwAPAA4ADQAM
AAkABwAFAAUABAAEAAQABAADAAIAAgACAAAAAAAAAAAAAQABAAEAAAAAAAAAAAAAAAEA
AQABAAEAAQABAAMAAwADAP///P/4//j/+f/8/wQAEgArAFIAfgCtAOAAGgFYAZkB0AH0
AQAC3QFuAcMAJgDR/6b/g/+G/6j/xP/U/+L/6//u//L/+P/4//f/9f/0//T/9P/0//T/
9P/z//P/9P/0//T/9f/1//b/9v/2//b/9v/2//f/9//3//f/+P/4//j/+P/6//r/+v/7
//v/+//7//z//P/8//z//P/8//z//f/9//3//v/+//7//v/+//7//v/+//////8AAAAA
AAAAAAAAAgACAAMABAACAAIAAwADAAUABgAGAAYABQAGAAgACAALAAsACgAKAAsACwAN
AA0ADQAOAA4ADwAQABEAEQASABIAFAAUABQAFgAWABYAFgAWABYAFwAXABcAFwAXABgA
GgAbABsAGwAaABsAGwAbABwAGwAaABkAGAAXABYAFQAUABQAFAATABMAEwARABEAEQAQ
AA8ADgANAA0ADAAMAA0ADQAMAAwACgAKAAkACQALAAkACAAIAAgACAAIAAcABwAHAAcA
BgAGAAYABQAFAAMAAwADAAMABQAFAAQABAACAAIAAgACAAQABAAEAAQAAgACAAIAAwAD
AAMAAwAEAAUABQAFAAUABQAGAAYABwAHAAcABwAHAAgACAAHAAcABwAIAAkACgAKAAoA
CgAKAAoACgAKAAoACgAKAAoACgAKAAoACwALAAsACwAKAAwADAANAA0ADQANAA4ADgAO
AA4ADgAOAA4ADgAOAA4ADgAOAA4ADgAPAA8ADwAPAA8ADwAPAA8AEQARABIAEgASABQA
FQAWABUAFgAXABcAFwAXABcAFwATABIAEQAQAA8ADQALAAsACgAKAAoACgAJAAgACAAI
AAgACAAIAAgABwAHAAcABgAGAAYABgAGAAcABwAHAAcABQAHAAcABwAHAAMA/v/+//7/
AQAIABQALABVAIIArgDhABYBUgGSAckB6gH4AdoBcwHKACcAzP+f/37/gf+k/8L/1P/m
//D/8//4//z//P/8//n/+f/4//j/+P/4//j/+P/3//n/+v/6//r/+//7//z//P/8//z/
/P/8//3//f/9//3//P/8//z//P/6//r/+v/7//3//f/9//7//v/+//7//v/+//7/////
////AAAAAAAAAAAAAAAAAAAAAAEAAQACAAIAAgACAAIAAgACAAMABAAEAAQABQAFAAUA
BgAGAAYABwAIAAoACgALAAsACgAKAAsACwANAA0ADwAQABAAEQASABMAEwAUABQAFgAW
ABYAFgAWABYAFgAWABYAFwAXABcAFwAXABgAGAAZABkAGQAaABsAGwAbABoAGQAYABcA
FAATABIAEQAQABAAEAAPABEAEQAPAA8ADwAOAA0ADAALAAsACgAKAAkACQAIAAgABgAG
AAUABQAFAAMAAgACAAQABAAEAAMAAQABAAEAAAAAAAAA/////wEAAQABAAEAAAD///3/
/P/+//7//v/+//7//v/+//7//v/+//7///////////8AAP//////////AQACAAIAAwAB
AAEAAQABAAIAAgABAAEAAwAEAAUABgAEAAQABAAEAAQABAAEAAQABAAEAAIAAgACAAMA
BQAFAAUABAAEAAQABQAFAAUABQAGAAYABgAGAAYABgAEAAQABAAEAAIAAgACAAIAAwAD
AAMAAwAFAAUABQAFAAUABQAGAAYABgAIAAkACgANAA4ADwAPAA0ADQANAA0ACQAIAAcA
BgADAAEA//////7//v/+//7////+//7//v/8//z//P/8//v/+//7//r//P/8//z//P/7
//v/+//7//v//f/9/////f/1//D/8P/y//f//v8MACYATQB6AKgA2wAUAVIBlAHPAfYB
CALqAYMB3AA7AOT/tf+O/4n/qP/A/8z/2P/g/+P/5v/s/+7/8P/v/+3/7P/s/+z/6v/q
/+r/6f/p/+r/6v/q/+n/6f/q/+r/7P/s/+z/7P/t/+3/7f/t/+3/7P/r/+r/7P/s/+z/
7f/t/+3/7f/u/+7/7v/u/+7/7v/u/+//7//t/+7/7v/u/+7/7v/u/+7/8P/x//H/8v/y
//L/8v/y//L/8v/z//T/8v/y//P/8//z//T/9P/0//X/9v/4//j/+//7//r/+v/7//v/
/f/9//3//v/+/////v//////AAAAAAIAAgACAAQABAAEAAQAAgACAAMAAwADAAMAAwAE
AAYABwAHAAcABwAHAAYABQAEAAMAAgABAAIAAQAAAP///v/+//7//f/9//3/+//7//r/
+P/2//T/9f/1//T/9P/1//X/9P/0//L/8v/x//H/8//x//D/8P/u/+7/7v/t/+v/6//r
/+r/7P/s/+v/6//p/+n/6f/p/+n/6f/o/+j/6P/o/+j/6P/q/+r/6v/q/+r/6v/q/+v/
6//r/+v/7P/t/+3/7f/t/+v/7P/s/+3/7f/t/+3/7f/w//D/7//v/+3/7v/v//D/8P/w
//D/8P/w/+7/7v/u/+7/8P/w//D/8f/v/+//7//u/+7/7v/v/+//7//v//D/8P/w//D/
8P/w//L/8v/y//L/8P/w//D/8P/v/+//7//v//H/8f/x//H/8f/x//L/8v/0//b/9//4
//n/+v/7//v/+//7//v/+//5//j/9//2//P/8f/v/+//7v/u/+7/7v/r/+r/6v/q/+r/
6v/q/+r/6//r/+v/6v/q/+r/6v/q/+v/6//r/+v/6//r/+v/6//r/+n/5P/i/+L/4//m
/+7//P8ZAEAAbgCfANIADgFMAY0BxAHoAe4BwwFMAZ8ACgC//5T/c/96/5z/sv/A/8z/
0//W/9r/4P/g/9//3f/c/9z/3P/c/9z/3P/b/9v/3P/c/9z/3f/d/97/3v/e/97/3v/e
/9//3//f/9//4P/g/+D/4P/i/+L/4v/j/+H/4f/h/+L/4v/i/+L/4v/i/+L/4//j/+X/
5v/m/+b/5v/m/+b/5v/m/+f/5//o/+j/6P/o/+j/6P/o/+n/6v/q/+r/6//r/+3/7v/u
/+7/7f/u//D/8P/z//P/8v/y//P/8//1//X/9//4//j/+f/6//v/+//8//z//v/+//7/
AAAAAAAAAAAAAAAAAQABAAEAAQABAAIAAgADAAMAAwAEAAUABQAFAAYABQAEAAMAAgAB
AAAA//8AAAAAAAD////////9//3/+//6//n/+P/5//n/+P/4//f/9//2//b/9v/2//X/
9f/1//P/8v/y//L/8v/y//H/8//z//P/8v/w//D/7//v//H/8f/x//H/8f/x//D/8P/w
//D/8P/w//D/8P/w//D/8P/w//D/8f/x//H/8f/y//H/8f/x//H/8f/y//L/8//1//X/
9f/1//b/9v/1//X/9f/2//f/+P/4//j/9v/2//b/9v/4//j/+P/5//n/+f/5//j/+P/4
//n/+f/7//v//P/8//z//P/8//z//P/8//z//P/8//z//P/8//v/+//7//v/////////
///9//3//v/+////AgAEAAYABQAGAAcABwAFAAUABQAFAAMAAgABAAAA/f/7//n/+f/4
//j/+P/4//f/9v/2//b/9P/0//T/9P/1//X/9f/0//T/9P/0//T/9f/1//X/9f/3//f/
9//3//f/8//u/+z/7v/x//b/AgAWADcAZACSAMMA+AA0AXQBrwHYAewB3AGLAfAAQwDS
/5//eP9v/4z/rv/A/9D/3P/h/+b/6v/u/+z/6//p/+j/6P/o/+j/6P/o/+f/6f/q/+r/
6v/p/+n/6v/q/+z/7P/s/+z/6//r/+v/6//u/+7/7v/u/+7/7v/u/+//7//v/+//8P/y
//L/8v/y//D/8P/x//H/8f/y//L/8v/y//L/8v/y//L/8//z//T/9v/2//b/9v/0//T/
9f/2//b/9v/3//f/+f/6//r/+v/6//r/+//6//3//f/8//z//f/9//////8BAAIAAgAD
AAQABQAFAAYABgAIAAgACAAIAAgACAAIAAgACAAJAAkACQAJAAkACgAKAAsACwALAAoA
CwALAAsADAALAAoACQAIAAcABgAFAAQABAAEAAMAAQABAP////////7//f/8//v/+//6
//r/+//7//r/+v/4//j/9//3//n/9//2//b/9v/2//b/9f/z//P/8//y//L/8v/x//H/
8f/x//H/8f/x//H/8P/w//D/8P/w//D/8P/w//D/8P/u/+7/7v/v//H/8f/x//L/8f/x
//H/8f/z//T/9P/1//X/9f/1//X/9P/0//P/8//z//T/9f/2//b/+P/4//j/9v/2//b/
9v/2//b/9v/3//X/9f/1//T/9v/2//f/9//3//f/+P/4//j/+P/4//j/+v/6//r/+v/4
//j/+P/4//f/9//3//f/+//7//v/+//5//n/+v/6//z//v///wAA//8AAAEAAQABAAEA
AQABAP3//P/7//r/9//1//P/8//0//T/9P/0//H/8P/w//D/7v/u/+7/7v/v/+//7//u
/+7/7v/u/+7/7//v/+//7//v/+//7//v/+3/6f/m/+b/5v/p//D//P8SADMAYACQAL8A
+AA2AXgBswHiAfgB6gGVAfwAUwDm/7P/iP95/5L/sP++/8z/1v/Z/9z/4v/m/+T/4f/f
/97/3v/e/+D/4P/g/9//3//g/+D/4P/h/+H/4v/i/+L/4v/i/+L/4f/h/+H/4f/k/+T/
5P/k/+T/5P/k/+X/5f/l/+X/5v/k/+T/5P/k/+T/5P/l/+X/5f/m/+b/5v/m/+b/5v/m
/+j/6f/p/+r/6v/q/+r/6v/o/+j/6f/q/+z/7P/t/+3/7f/u/+7/7v/u/+7/7//u//H/
8f/w//D/8//z//X/9f/1//b/9v/3//j/+f/5//r/+v/8//z//P/+//7//v/+//z//P/9
//3//f/9//3//v8AAAEAAQABAAIAAwADAAMAAgABAAAA///8//v/+v/5//r/+v/6//n/
+f/5//f/9//1//T/8//y//P/8//y//L/7//v/+7/7v/u/+7/7f/t/+//7f/s/+z/7P/s
/+z/6//p/+n/6f/o/+r/6v/p/+n/6f/p/+n/6f/n/+f/5v/m/+b/5v/m/+b/6P/o/+j/
6P/o/+j/6P/p/+n/6f/p/+r/6//r/+v/6//p/+r/6v/r/+3/7f/t/+3/7v/u/+3/7f/r
/+z/7f/u/+7/7v/s/+z/7P/s/+z/7v/u/+7/7//t/+3/7f/s/+z/7P/t/+3/7//v//D/
8P/u/+7/7v/u/+7/7v/u/+7/7P/s/+z/7P/t/+3/7f/t/+3/7f/t/+3/7f/t/+7/7v/u
//D/8f/y//P/9P/1//X/9f/1//X/9f/z//L/8f/w/+3/6//p/+n/6P/o/+j/6P/n/+b/
5v/m/+b/5v/m/+b/5//n/+f/5v/k/+T/5P/k/+X/5f/l/+X/5f/l/+P/5f/l/+P/3v/c
/9z/3//i/+z/AAAjAE4AfACtAOQAIAFgAZ8BzgHoAeIBnQEMAV0A5v+t/4L/a/9+/57/
sv/A/8r/z//U/9j/3P/a/9f/1//W/9b/1v/W/9b/1v/V/9X/1v/W/9b/1//X/9j/2P/a
/9r/2v/a/9n/2f/Z/9n/3P/c/9z/3P/c/9z/3P/d/93/3f/d/97/3v/e/97/3v/c/9z/
3f/d/9//4P/g/+D/4P/g/+D/4P/g/+H/4f/i/+L/4v/i/+L/4v/i/+P/5P/m/+b/5//n
/+X/5v/m/+b/5//o/+r/6v/r/+v/6v/q/+v/6//t/+3/7//w//D/8f/y//P/8//0//T/
9v/2//b/9v/2//b/9v/2//b/9//3//n/+f/5//r/+v/7//v/+//8//3//f/9//7//f/8
//v/+v/5//j/9//2//b/9v/1//P/8//x//H/8//y//H/8P/t/+3/7P/s/+3/7f/s/+z/
7P/s/+v/6//r/+n/6P/o/+j/6P/o/+f/5//n/+f/5v/m/+b/5f/l/+X/5f/l/+X/5f/l
/+T/5P/k/+T/5P/k/+T/5P/k/+T/5P/k/+T/5f/l/+X/5f/m/+X/5f/l/+X/5//o/+j/
6f/n/+f/5//n/+r/6v/p/+n/6//s/+v/6v/q/+r/6v/q/+r/7P/s/+z/7f/t/+3/7f/s
/+z/7P/t/+3/7//v//D/8P/u/+7/7v/u//D/8P/w//D/8P/w//D/8P/v/+//7//v//H/
8f/x//H/8f/x//L/8v/0//b/9//4//f/+P/5//n/+//7//v/+//5//j/9//2//P/8f/v
/+//7v/u/+7/7v/t/+z/7P/s/+r/6v/q/+r/6//r/+v/6v/q/+r/6v/q/+v/6//r/+v/
6//r/+v/6//t/+n/5v/k/+L/4//m/+7//P8VADwAbACZAMwABgFEAYMBugHcAeQBwQFW
AasADAC3/4r/af9s/47/rP++/87/1f/a/97/4v/i/9//3//e/97/3v/e/97/3v/d/9//
4P/g/+D/3//f/+D/4P/i/+L/4v/i/+H/4f/h/+H/4v/i/+L/4v/k/+T/5P/l/+P/4//j
/+T/5P/k/+T/5P/k/+T/5f/l/+X/5v/m/+b/6P/o/+j/6P/m/+f/5//o/+r/6v/q/+r/
6v/q/+v/7P/s/+z/7f/t/+3/7v/u/+7/7f/u//D/8P/x//H/8P/w//H/8f/z//P/9f/2
//b/9//4//n/+f/6//r//P/8//z//P/8//z//P/8//z//f/9/////////wAAAAABAAEA
AQAAAAEAAQABAAIAAQAAAP///v/9//z/+//6//r/+v/5//n/+f/3//f/9//2//X/9P/1
//X/9P/0//H/8f/w//D/8P/w/+//7//v/+3/7P/s/+z/7P/s/+v/6//r/+v/6v/q/+r/
6f/p/+n/6f/p/+n/6f/p/+j/6P/q/+r/6v/q/+r/6v/q/+r/6v/q/+r/6//r/+v/6//s
/+3/7f/t/+3/6//s/+z/7f/v/+//7//v/+7/7v/t/+3/7f/u/+//8P/w//D/8P/w//D/
8P/x//D/8v/y//L/8v/w//D/8P/x//H/8f/x//D/8P/w//H/8f/x//H/8v/y//L/8v/y
//L/8P/w//D/8P/u/+7/7v/u/+3/7f/t/+3/7//v/+//7//x//H/8v/y//D/8v/z//T/
9f/2//f/9//5//n/+f/5//f/9v/1//T/8//x/+//7//t/+z/6//q/+n/6P/o/+j/6P/o
/+j/6P/n/+f/5//m/+b/5v/m/+b/5f/l/+X/5f/l/+f/5//p/+n/5f/i/+D/4P/h/+b/
8P8CAB8ASAB0AKMA1gAQAU4BjQG8AdYB1gGdARgBZwDg/53/dv9d/3D/lv+s/77/zP/R
/9T/2P/c/97/2//Z/9j/2P/Y/9j/2P/Y/9f/2f/a/9r/2v/Z/9n/2v/a/9r/2v/a/9r/
2//b/9v/2//c/9z/3P/c/9z/3P/c/93/3f/d/93/3v/c/9z/3P/c/97/3v/f/9//3f/e
/97/3v/e/97/3v/e/97/3//f/+D/4P/g/+D/4P/i/+L/4//k/+L/4v/j/+P/4//k/+T/
5P/j/+T/5v/m/+f/5//m/+b/6f/p/+v/6//r/+z/7P/t/+z/7f/t/+7/7v/w//D/8P/w
//D/8P/w//L/8v/z//P/8v/x//D/8P/y//P/8//z//T/9f/1//X/9v/1//T/8//w/+//
7v/t/+z/7P/s/+v/7f/t/+v/6//r/+r/6f/o/+X/5f/k/+T/4//j/+L/4v/i/+L/4f/h
/+P/4f/g/+D/3v/e/97/3f/d/93/3f/c/9z/3P/b/9v/2f/Z/9n/2f/b/9v/2v/a/9r/
2v/a/9r/2P/Y/9j/2P/Y/9j/2P/Z/9v/2//b/9z/3f/d/93/3f/b/9z/3P/d/93/3f/d
/93/4P/g/9//3//f/+D/3//e/+D/4P/g/+D/4P/g/+D/4P/h/9//3//f/97/3v/e/9//
3//f/9//4P/g/+L/4v/i/+L/4v/i/+L/4v/i/+L/4v/i/+H/4f/h/+H/4v/h/+D/3//g
/+H/4//k/+L/5P/l/+b/5//o/+n/6f/p/+n/6f/p/+n/6P/n/+b/4//h/9//3//c/9z/
3P/c/93/3P/c/9z/3P/c/9z/3P/Z/9n/2f/Y/9b/1v/W/9b/1//X/9f/1//X/9n/2//b
/93/2f/U/9D/0P/T/9j/5P/2/xcAQgBwAKEA1AASAVQBlQHIAegB5gGlARoBbQDy/7P/
hP9p/3j/lP+m/7T/vv/D/8T/xv/K/8r/yf/H/8b/xv/G/8T/xP/E/8P/xf/G/8b/xv/F
/8X/xv/G/8b/xv/G/8b/yf/J/8n/yf/K/8r/yv/K/8r/yv/K/8v/yf/J/8n/yv/K/8r/
yv/K/8r/yv/L/8v/yf/K/8r/yv/M/8z/zP/M/8r/y//L/8z/zP/M/8z/zP/M/8z/zf/O
/87/zv/P/8//z//Q/9D/0P/P/9D/0v/S/9P/0//S/9L/1f/V/9f/1//X/9j/2P/Z/9r/
2//b/9z/3P/e/97/3v/c/9z/3P/c/97/3v/f/9//3//f/9//4P/g/+H/4f/h/+D/4f/h
/+H/4P/f/97/3f/e/93/3P/b/9j/2P/Y/9f/1//X/9X/1f/X/9b/1f/U/9P/0//S/9L/
0f/R/9D/0P/O/87/zf/N/8//zf/M/8z/zP/M/8z/y//J/8n/yf/I/8j/yP/H/8f/x//H
/8f/x//H/8f/xv/G/8j/yP/I/8j/yP/I/8j/yP/I/8j/yP/J/8n/yf/J/8r/yf/J/8n/
yf/L/8z/zP/N/8v/y//L/8v/zv/O/83/zf/N/87/zf/O/87/zv/O/87/zv/O/87/zv/P
/83/zf/N/8z/zv/O/8//z//N/83/zv/O/87/zv/O/87/0P/Q/9D/0P/O/87/zv/O/8//
z//P/8//z//P/8//z//P/8//0P/Q/87/0P/R/9L/1f/W/9f/1//Z/9n/2f/Z/9f/1v/V
/9T/0//R/8//z//M/8z/zP/M/8n/yP/I/8j/yP/I/8j/yP/H/8f/x//G/8j/yP/I/8j/
x//H/8f/x//H/8f/x//J/8n/x//C/77/vv+//8L/zP/e//v/JABQAH8AsgDuACwBbQGi
AcIByAGXAR4BcQDg/5f/av9J/1T/dv+Q/6D/rP+z/7b/vP/A/77/u/+7/7r/uv+6/7r/
uv+6/7n/uf+6/7r/uv+7/7v/vP+8/7z/vP+8/7z/vf+9/73/vf++/77/vv++/77/vv++
/7//v/+//7//wP++/77/vv++/8D/wP/B/8H/v//A/8D/wP/A/8D/wP/A/8L/w//D/8T/
xP/E/8T/xP/C/8L/w//E/8T/xP/F/8X/xf/G/8b/xv/H/8j/yv/K/8v/y//K/8r/y//L
/83/zf/N/87/zv/P/9D/0f/R/9L/0v/U/9T/1P/U/9T/1P/U/9T/1P/V/9X/1f/V/9X/
1v/W/9f/1//X/9j/2f/Z/9n/2P/X/9b/1f/W/9X/1P/T/9L/0v/S/9H/z//P/83/zf/P
/87/zf/M/8v/y//K/8r/x//H/8b/xv/G/8b/xf/F/8X/w//C/8L/xP/E/8T/w//B/8H/
wf/A/8L/wv/B/8H/v/+//7//v/+//7//vv++/77/vv++/77/vP+8/7z/vP++/77/vv+/
/7//v/+//8D/wP+//77/vf+//8D/wP/B/7//v/+//7//wP/A/7//v/+//8D/wf/C/8D/
wP/A/8D/wv/C/8H/wf+//7//v/+//8H/wf/B/8L/wv/C/8P/w//C/8L/wv/B/8P/w//D
/8P/wv/C/8L/wf/C/8L/wv/C/8H/wf/B/8L/xP/E/8P/w//E/8T/xP/F/8j/yf/K/8v/
y//L/w==
         </WaveFormData>
      </LeadData>
      <LeadData>
         <LeadByteCountTotal>10000</LeadByteCountTotal>
         <LeadTimeOffset>0</LeadTimeOffset>
         <LeadSampleCountTotal>5000</LeadSampleCountTotal>
         <LeadAmplitudeUnitsPerBit>4.88</LeadAmplitudeUnitsPerBit>
         <LeadAmplitudeUnits>¦ÌV</LeadAmplitudeUnits>
         <LeadHighLimit>2147483647</LeadHighLimit>
         <LeadLowLimit>268435456</LeadLowLimit>
         <LeadID>V6</LeadID>
         <LeadOffsetFirstSample>0</LeadOffsetFirstSample>
         <FirstSampleBaseline>0</FirstSampleBaseline>
         <LeadSampleSize>2</LeadSampleSize>
         <LeadOff>FALSE</LeadOff>
         <BaselineSway>FALSE</BaselineSway>
         <ExcessiveACNoise>FALSE</ExcessiveACNoise>
         <MuscleNoise>FALSE</MuscleNoise>
         <LeadDataCRC32>357074426</LeadDataCRC32>
         <WaveFormData>
7P/s/+z/7P/u/+7/7v/u//D/8P/w//D/8v/y//L/8v/0//T/9P/0//X/9v/3//j/+f/6
//v//P/9//7///8AAAAAAAAAAAAAAgACAAIAAgAEAAQABAAEAAQABAAEAAQAAgACAAIA
AgAAAAAAAAAAAP///v/9//z/+v/6//r/+v/5//j/9//2//T/9P/0//T/8v/y//L/8v/w
//D/8P/w/+7/7v/u/+7/7P/s/+z/7P/s/+z/7P/s/+r/6v/q/+r/6v/q/+r/6v/q/+r/
6v/q/+r/6v/q/+r/6v/q/+r/6v/q/+r/6v/q/+z/7P/s/+z/7v/u/+7/7v/s/+z/7P/s
/+7/7v/u/+7/8P/w//D/8P/w//D/8P/w//D/8P/w//D/8P/w//D/8P/y//L/8v/y//L/
8v/y//L/8v/y//L/8v/y//L/8v/y//L/8//z//P/8//0//T/9f/1//X/9f/1//X/9f/1
//X/9f/0//T/9P/2//b/9v/2//f/+P/5//n/+//7//z//P/+////AAABAAAAAQABAAEA
AwADAAMAAwABAP7//f/7//v/+f/4//j/9//1//X/9f/0//T/9P/0//L/8f/x//H/8f/x
//H/8P/y//L/8v/y//P/8//z//P/9f/1//P/8//x//D/7P/q/+z/8P/1/wAADgAlAEUA
ZwCLALUA5gAZAUgBagGAAYABUAHqAG4AFgDm/73/qP+0/8j/0//d/+X/6f/r//D/8f/x
/+3/7P/r/+r/6v/s/+v/6//r/+v/6//r/+v/6//r/+z/7P/t/+3/7f/t/+3/7f/t/+3/
7//v/+//7//u/+//7//v/+//7//v/+//8f/x//H/8f/x//H/8f/x//H/8f/x//L/8//z
//L/8v/y//L/8v/z//P/8//0//T/9P/1//X/9f/3//f/9//3//b/9//3//f/+v/6//r/
+//7//z//f/9//3//v/+//7///8AAAEAAgADAAQABAAEAAYABwAHAAcACgAKAAoADAAL
AAsACwALAA4ADgAOABAAEAAQABAAEAASABIAEgASABAAEAAPAA4ADQALAAoACAAJAAkA
CAAHAAcABgAGAAUABAADAAIAAQABAAAAAAD///7//v/+//7//P/7//v/+//7//r/+v/5
//n/+P/4//j/+v/6//r/+f/3//f/9//3//n/+P/4//j/+P/3//f/9//3//f/9//3//f/
9//3//f/+f/5//n/+f/8//z//P/9//v/+//7//v/+//7//z//f/8//z//P/8//7//f/9
//3//f/+//////8BAAEAAAAAAP7//v/////////+//7//v/+//7//v/+//7//v8AAAAA
AAAAAP7///////////8AAAAAAQABAAEAAQABAAEAAQABAAEAAwACAAIAAgAAAAAAAAAA
AAMABAAFAAUABQAFAAYABgAGAAcACAAJAAwADQANAA0ADwAPAA8ADwAOAAoACAAFAAUA
AwACAAIAAQD///////8AAAAAAAAAAP7//f/9//3//f/9//3//P/8//z//P/8//3//f/9
//3//////////f/7//b/8v/y//T/9v/9/wgAFgAtAEsAawCPALcA5gAbAUwBbgGGAYoB
YAH8AIQALAD4/8//tv++/9L/3f/l/+3/7//x//b/9//3//f/9f/z//H/8P/w/+//7//v
//H/8f/x//H/8f/x//L/8v/z//P/8//z//H/8f/x//H/8f/x//H/8f/z//X/9v/3//f/
9//3//f/9f/1//X/9f/3//f/9//3//f/9//3//j/9//3//b/9v/2//b/9v/3//n/+f/6
//r/+P/5//n/+f/3//f/9//3//n/+//8//3/AAAAAAAAAQACAAIAAgABAAEAAgACAAIA
BQAGAAcACAALAAwADAAMAAsACwAKAAkADAAMAAwADgARABEAEQARABIAEgASABQAEgAS
ABIAEgASABIAEgASABIAEgARABAADwANAAwACgAJAAkACAAHAAcABgAGAAUAAgABAAAA
///9//z//P/7//z//P/8//z//P/7//v/+//5//j/+P/3//X/9P/0//T/9v/2//b/9f/3
//f/9//3//X/9P/0//T/9v/1//X/9f/1//X/9f/1//X/9f/1//X/9f/1//X/9f/0//T/
9P/1//b/9//4//n/9//3//j/+f/5//j/9//2//b/9f/1//X/9//4//n/+f/7//v/+v/6
//r/+P/2//b/9v/2//j/+P/4//j/+v/6//r/+v/6//v/+//7//n/+v/6//v/+f/5//n/
+f/7//v/+//7//3//P/8//z//P/8//z//P/9//7///////3//f/+//7/AAABAAIAAwAG
AAcABwAHAAUABQAFAAUABQACAAEA///9//v/+v/6//n/9//3//f/9P/0//T/9P/0//P/
8//z//P/8//z//L/9P/0//T/9P/z//P/8//z//P/8f/x//H/7//s/+r/6P/s//D/9/8C
ABQALwBRAHMAmwDJAP4AMwFkAYYBmAGMAUwB3ABuACgA+P/N/7z/yP/U/9v/4f/n/+n/
6//u/+3/6//p/+b/5f/k/+T/5v/l/+X/5f/l/+X/5f/l/+X/5f/m/+b/5f/l/+X/5f/n
/+f/5//n/+f/5//n/+f/5v/n/+f/5//n/+f/5//n/+n/6f/p/+n/5//n/+f/5//p/+n/
6f/q/+n/6f/o/+j/6v/q/+r/6//p/+n/6v/q/+r/6//r/+v/7f/t/+3/7f/s/+3/7f/t
//D/8P/w//H/8f/y//P/8//z//T/9P/0//f/+P/5//r/+f/6//r/+v/8//3//f/9/wAA
AAAAAAIAAQABAAEAAQAEAAQABAAGAAYABgAGAAYABgAGAAYABgAEAAQAAwACAAMAAQAA
AP7///////7//f/7//r/+v/5//r/+f/4//f/9//2//b/9f/y//L/8v/y//L/8f/x//H/
8f/w//D/7//x//D/8P/w//D/8P/w/+//7f/t/+3/7f/v/+7/7v/u/+z/6//r/+v/7f/t
/+3/7f/v/+//7//v/+//7//v/+//8P/w//D/8f/x//H/8f/x//H/8f/y//P/9P/0//T/
9P/0//P/8//z//P/9P/1//X/9f/1//T/9P/0//T/9f/0//b/9v/2//b/9P/0//T/9P/0
//T/9P/0//b/9//3//f/9//4//j/+f/3//f/9//3//f/9//3//f/+f/4//j/+P/4//j/
+P/4//f/+P/5//n/+//7//z//P/8//3//v///wIAAwADAAMAAwADAAMAAwADAAAA///9
//v/+f/4//j/9f/z//P/8//0//T/9P/0//T/8//z//P/8//z//P/8v/y//L/8v/y//H/
8f/x//H/8//z//P/8//z//D/7P/o/+j/6v/v//j/AgAXADMAVQB1AJ0AzAABATQBYAF8
AYoBeAEsAbQARAACANf/sv+u/8D/z//Z/+H/5//n/+z/7f/t/+3/6v/p/+j/6P/o/+f/
5//n/+f/5//n/+f/5//n/+j/6P/p/+n/6f/p/+n/6f/p/+n/6//r/+v/6//s/+3/7f/t
/+3/7f/t/+3/7f/t/+3/7f/t/+3/7f/t/+3/7f/t/+7/7//v/+7/7v/w//D/8P/x/+//
7//w//D/8v/z//P/8//z//P/8//z//T/9f/1//X/9v/2//b/9//3//j/+f/5//v//P/8
//z/+//8//3//v8BAAIAAgACAAQABQAFAAUABgAGAAYACAAJAAkACQAJAAgACAAIAAoA
CwAMAA0ADgAOAA4ADgAOAAwADAALAAoACwAJAAgABgAFAAUABAADAAMAAgACAAEAAAD/
//7//f/9//z//P/7//z//P/8//z/+v/5//n/+f/5//j/+P/3//f/9v/2//b/9v/2//b/
9f/1//X/9f/1//X/9P/0//T/9P/z//P/8//z//P/8//z//H/8f/x//H/8//z//P/8//y
//L/8v/z//X/9f/1//X/8//z//T/9f/2//b/9v/2//j/9//3//f/9f/2//f/9//5//n/
+P/4//j/+P/2//b/9v/2//b/+P/4//j/+P/4//j/+P/4//r/+//7//v/+f/6//r/+//7
//v/+//7//v/+//7//v/+//6//r/+v/8//z//P/8//v//P/9//3//////wAAAAACAAMA
BAAFAAQABQAFAAUABQAFAAUABQADAAAA///9//v/+f/4//j/+f/3//f/9//2//b/9v/2
//b/9f/1//X/9f/1//X/9P/0//T/9P/0//X/9f/1//X/9f/1//X/8//x//D/7P/q/+z/
8P/5/wIAFgAzAFUAdwCdAMsA/AAvAVoBdgGGAXYBLgG0AEIA/P/Q/63/pv+4/8r/1//j
/+n/6//t//L/8f/v/+v/7P/r/+r/6v/q/+n/6f/p/+n/6f/p/+n/6f/p/+r/6v/r/+v/
6//r/+3/7f/t/+3/7f/t/+3/7f/t/+3/7P/r/+3/7f/t/+3/7//v/+//7//v/+//7//v
//H/8f/x//L/8f/x//D/8P/y//L/8v/z//H/8f/y//L/8v/z//P/8//z//P/8//z//T/
9f/1//X/+P/4//j/+f/5//r/+//7//3//v/+//7/AQACAAMABAADAAQABAAEAAYABwAH
AAcACAAIAAgACgAJAAkACQAJAAwADAAMAA4ADgAOAA4ADgAOAA4ADgAOAAwADAALAAoA
CQAHAAYABAADAAMAAgABAAEAAAAAAP///v/9//z/+//7//r/+v/5//j/+P/4//j/+P/3
//f/9//1//T/9P/z//X/9P/0//T/9P/0//T/8//z//P/8//z//X/9P/0//T/8v/x//H/
8f/x//H/8f/x//P/8//z//P/8//z//P/8//y//L/8v/z//P/8//z//P/9f/1//b/9//2
//b/9v/2//b/9f/1//X/9//4//n/+f/3//f/9v/2//j/+P/2//b/9v/2//b/9v/2//b/
+P/4//j/+P/4//n/+f/5//v//P/8//3/+//7//v/+//7//v/+//7//v/+v/6//r//P/8
//z//P/9//7///////////8AAAAAAgADAAQABQAGAAcABwAHAAUABQAFAAUAAwAAAP//
/f/7//n/+P/4//f/9f/1//X/9v/2//b/9v/2//X/9f/1//X/9f/1//T/9v/2//b/9v/1
//X/9f/1//X/9//3//f/9f/w/+j/6P/s//L/+f8EABoAOQBZAH0AowDRAAQBOQFkAYQB
lgGGAT4BygBeABwA7P/H/7z/yv/Y/93/4f/l/+f/6f/u/+//7//v/+7/7f/s/+z/6v/p
/+n/6f/p/+n/6f/p/+n/6f/q/+r/6//r/+v/6//r/+v/6//r/+n/6f/p/+n/7P/t/+3/
7f/t/+3/7f/t/+3/7f/t/+3/7//v/+//7//u/+3/7P/s/+3/7f/s/+z/7v/u/+7/7//v
/+//8P/w//D/8f/x//H/8f/x//H/8f/w//H/8f/x//T/9P/0//X/9v/2//b/9f/3//j/
+P/4//v//P/9//7//v/+//3//P8AAAEAAQABAAIAAgACAAQAAwADAAMAAwAEAAQABAAG
AAgACAAIAAgABgAGAAYABgAGAAYABQAEAAUAAwACAAAA//////7//f/9//z//P/7//j/
9//2//X/9//2//b/9f/2//b/9v/2//T/8//z//P/9f/0//T/8//x//D/8P/w/+7/7v/u
/+3/7//v/+//7//t/+z/7P/s/+z/6//r/+v/6//r/+v/6//p/+n/6f/p/+v/6//r/+v/
7P/s/+z/7f/t/+3/7f/t/+3/7f/u/+//7v/u/+7/7v/w/+//7//v/+3/7v/v/+//8f/x
//D/8v/y//D/8P/w//D/8P/w//D/8P/y//L/8v/y//L/8//z//P/8f/y//L/8//z//P/
8//z//P/8//z//P/8//y//L/8v/w//D/8P/w//H/8v/z//P/9f/1//b/9v/4//n/+v/7
//z//f/9//3//f/9//3//f/9//r/+f/3//X/8//y//L/8f/v/+//7//u/+7/7v/u/+7/
7f/t/+3/7f/t/+3/7P/s/+z/7P/s/+3/7f/t/+3/7f/t/+3/7//t/+r/5v/k/+L/5v/r
//L//v8VADMAVQB3AKEA0AAFATgBYgF+AYoBcAEcAaQAPAACANX/sv+u/8D/zf/X/93/
4f/h/+b/6f/p/+f/5P/j/+L/4v/i/+H/4f/h/+H/4f/h/+H/4f/h/+L/4v/j/+P/4//j
/+P/4//j/+P/4//j/+P/4//k/+X/5f/l/+P/4//j/+P/5f/l/+X/5f/l/+X/5f/l/+X/
5f/l/+b/5//n/+b/5v/m/+b/5v/n/+f/5//o/+j/5v/n/+f/5//p/+n/6f/p/+r/6//r
/+v/7P/s/+z/7f/v//D/8f/x//H/8v/y//L/8//0//X/9v/3//j/+P/4//r/+//7//v/
/v/+//7/AAD//////////wAAAAAAAAIABAAEAAQABAAEAAQABAAEAAQABAADAAIAAwAB
AAAA/v/9//3//P/7//3//P/8//v/+P/3//b/9f/1//T/9P/z//L/8v/y//L/8v/x//H/
8f/x//D/8P/v/+//7v/u/+7/8P/w//D/7//v/+//7//v/+//7v/u/+7/7v/t/+3/7f/t
/+3/7f/t/+3/7f/t/+3/7f/t/+3/7f/u/+7/7v/v//H/8f/x//H/7//v//D/8f/y//L/
8v/y//L/8f/x//H/8f/y//P/8//z//T/9P/0//T/9P/0//T/9P/0//b/9v/2//b/9P/1
//X/9f/3//j/+P/5//f/9//3//f/9//3//f/9//5//j/+P/4//b/9v/2//b/+f/6//v/
+//7//v//P/8//7///8AAAEAAgADAAMAAwABAAEAAQABAP///P/7//n/+f/3//b/9v/1
//P/8//z//L/8v/y//L/8v/x//H/8f/z//P/8//y//L/8v/y//L/8//z//P/8//z//P/
8//z//H/7P/o/+j/6v/u//X/AAAQACkASQBrAI8AuwDsACEBTgFwAYQBgAFIAdoAYAAO
AN7/tf+k/7T/yP/T/9//5f/n/+n/7P/v/+3/6//q/+n/6P/o/+j/5//n/+f/5//n/+f/
5//p/+n/6v/q/+v/6//r/+v/6//r/+v/6//r/+v/6//r/+z/7f/t/+3/7f/t/+3/7f/v
/+//7//v/+//7//v/+//7//v/+//8P/v/+//7v/u/+z/7P/s/+3/7//v//D/8P/v/+//
7v/t/+//7//v/+//8v/z//P/8//y//L/8v/z//P/9P/1//X/9//4//j/+P/5//r/+//8
////AAAAAAAAAgADAAMAAwAEAAQABAAGAAcABwAHAAcABgAGAAYACAAKAAoACgAKAAoA
CgAKAAoACAAIAAcABgAHAAUABAACAAEAAQAAAP/////+//7//f/8//v/+v/5//n/+P/4
//f/9v/2//b/9v/2//X/9f/1//f/9v/2//X/9f/0//T/9P/y//L/8v/x//H/8f/x//H/
8//y//L/8v/y//H/8f/x/+//7//v/+//7//v/+//7//x//H/8f/x//L/8v/y//P/8//z
//P/8//z//P/9P/1//b/9v/2//b/9P/z//P/8//1//b/9//3//f/9//4//j/+P/4//j/
+P/4//j/+P/4//b/9v/2//b/9v/3//f/9//3//j/+P/5//n/+f/5//n/+//7//v/+//7
//r/+v/6//j/+P/4//j/+//8//3//f/9//3//v/+/wIAAwAEAAUABAAFAAUABQAFAAUA
BQAFAAMAAAD///3/+f/3//b/9v/2//X/9v/3//b/9v/2//b/9P/z//P/8//z//P/8//y
//T/9P/0//T/9f/1//X/9f/1//X/8//x//H/7P/o/+j/7P/w//f/AgASACsATQBvAJMA
vwDyACkBWAF8AZIBjAFSAeYAdAAkAPT/yf+2/8D/0P/Z/+H/5//p/+v/7v/x/+//6//q
/+n/6P/o/+r/6f/p/+n/6f/p/+n/6f/p/+n/6v/q/+v/6//r/+v/6f/p/+n/6f/p/+n/
6f/p/+z/7f/t/+3/7f/t/+3/7f/r/+v/6//r/+n/6f/p/+n/6f/p/+n/6v/r/+v/6v/q
/+z/7P/s/+3/7f/t/+7/7v/t/+3/7P/r/+3/7f/t/+3/8P/x//H/8f/w//D/8P/x//H/
8v/z//P/9f/2//b/9v/5//r/+//8//v//P/8//z/AAABAAEAAQACAAIAAgAEAAQAAwAC
AAEAAgACAAIABAAFAAYABwAIAAgACAAIAAgABwAGAAQAAgABAP///v/8//3//f/8//v/
+//6//r/+f/4//f/9v/1//f/9v/2//X/8v/y//L/8v/y//H/8f/x//P/8v/y//H/7//u
/+7/7v/u/+7/7v/t/+3/7f/t/+3/7//u/+7/7v/s/+v/6//r/+3/7f/t/+3/7f/t/+3/
7f/t/+3/7f/t/+7/7v/u/+//7//v/+//7//t/+3/7v/v//D/8P/w//D/8P/v/+//7//v
//D/8f/x//H/8f/w//D/8P/w//D/8P/w//D/8P/w//D/8P/w//D/8f/x//H/8//0//T/
9f/z//P/8//z//H/8f/x//H/8f/w//D/8P/w//D/8P/w//P/9P/1//X/8//z//T/9P/2
//f/+P/5//j/+f/5//n/+f/5//n/+f/7//j/9//1//H/7//u/+7/7//t/+3/7f/s/+z/
7P/s/+z/6//r/+v/6//r/+v/6v/o/+j/6P/o/+n/6f/p/+n/6f/p/+n/6f/p/+T/4v/g
/+L/5P/r//T/AgAbADsAXQCDAK8A4AAXAUgBbAGCAYIBVgHyAHgAJADy/8X/qv+w/8L/
y//V/9v/3f/f/+T/5f/j/+H/4P/f/97/3v/e/93/3f/d/93/3f/d/93/3f/d/97/3v/f
/9//3//f/9//3//f/9//4f/h/+H/4f/g/+H/4f/h/+H/4f/h/+H/4//j/+P/4//j/+P/
4//j/+P/4//j/+T/4//j/+L/4v/i/+L/4v/j/+X/5f/m/+b/5v/n/+f/5//p/+n/6f/p
/+j/6f/p/+n/6v/q/+r/6//r/+z/7f/t/+7/8P/x//L/8//0//X/9v/3//j/+P/4//r/
+//7//v//v/+//7/AAD//////////wIAAgACAAQABAAEAAQABAAEAAQABAAEAAQABAAD
AAIAAQD///7//P/7//v/+v/5//n/+P/4//f/9v/1//T/8//z//L/8v/x//D/8P/w//D/
8P/v/+//7//v/+7/7v/t/+3/7P/s/+z/7P/s/+z/6//r/+v/6//r/+v/6v/q/+r/6v/p
/+n/6f/p/+n/6f/p/+n/6f/p/+n/6f/p/+n/6f/q/+r/6v/r/+v/6//r/+v/6f/p/+r/
6//s/+z/7P/s/+7/7f/t/+3/7f/u/+3/7f/u/+7/7v/u/+7/7v/u/+7/7v/u/+7/7v/u
/+7/7//v/+//8f/y//L/8//x//H/8f/x//H/8f/x//H/8f/w//D/8P/w//D/8P/w//H/
8v/z//P/8//z//T/9P/2//f/+P/5//r/+//7//v/+//7//v/+//9//r/+f/3//X/8//y
//L/8f/v/+//7//s/+z/7P/s/+z/6//r/+v/6//r/+v/6v/q/+r/6v/q/+3/7f/t/+3/
7f/t/+v/7f/r/+j/4v/i/+L/5P/p//D//P8RAC0ATwBxAJkAyAD7ADABWgF2AYIBbgEk
AawAPAD6/8v/qP+k/7b/x//T/93/4f/j/+b/6f/p/+X/5P/j/+L/4v/k/+P/4//j/+P/
4//j/+P/4//j/+T/5P/l/+X/5f/l/+X/5f/l/+X/5f/l/+X/5f/m/+f/5//n/+X/5f/l
/+X/5//n/+f/5//n/+f/5//n/+f/5//n/+j/6f/p/+j/6P/o/+j/6P/p/+n/6f/q/+r/
6v/r/+v/6//r/+v/6//r/+7/7//v/+//7v/u/+7/7//v//D/8f/x//H/8v/y//L/8//0
//X/9v/3//j/+P/4//j/+f/5//n//P/8//z//v///////////wAAAAAAAAIAAgACAAIA
AgACAAIAAgACAAIAAgABAAAA///9//z/+v/7//v/+v/5//n/+P/4//f/9v/1//T/8//1
//T/9P/z//D/8P/w//D/8P/v/+//7//v/+7/7v/t/+3/7P/s/+z/7P/s/+z/6//r/+v/
6//r/+v/6v/q/+r/6v/p/+n/6f/r/+v/6//r/+v/6//r/+v/6//r/+v/6//q/+r/6v/r
/+v/6//r/+v/6//r/+z/7f/u/+7/7v/u/+7/7f/t/+3/7f/u/+//7//v/+//7v/u/+7/
7v/v/+7/8P/w//D/8P/w//D/8P/w//D/8P/w//D/8P/x//H/8f/w//D/7//v/+//7//v
/+//7f/t/+3/7f/t/+z/7P/s/+7/7v/u/+7/7f/u/+//7//x//H/8v/y//L/8//0//X/
9v/3//f/9//5//n/+f/5//n/9v/1//P/8f/v/+7/7v/r/+n/6f/p/+j/6P/o/+j/6P/n
/+f/5//l/+X/5f/k/+b/5v/m/+b/5//n/+f/5//l/+f/5//n/+f/5P/g/97/3v/i/+f/
8P/+/xMAMwBTAHcAoQDQAAEBNAFYAW4BdgFUAfQAeAAYAOD/tf+a/6D/tP/D/8//2f/d
/93/3v/h/+H/3//c/9v/2v/a/9r/2f/Z/9n/2//b/9v/2//b/9v/3P/c/93/3f/d/93/
3f/d/93/3f/d/93/3f/d/97/3//f/9//3//f/9//3//d/93/3f/d/93/3f/d/93/3//f
/9//4P/f/9//3v/e/+D/4P/g/+H/3//f/+D/4P/g/+H/4f/h/+P/4//j/+P/5P/l/+X/
5f/k/+T/5P/l/+b/5v/m/+X/5//o/+j/6P/r/+z/7f/u/+//8P/w//D/8v/z//P/8//y
//L/8v/0//X/9f/1//X/9P/0//T/9v/4//j/+P/4//n/+v/7//z/+v/6//n/+P/1//P/
8v/w/+//7//u/+3/7v/u/+//7//w/+//7v/t/+v/6v/q/+n/5v/m/+b/5v/o/+f/5//n
/+f/5v/m/+X/5f/k/+T/5P/k/+T/5P/j/+H/4f/h/+H/4f/g/+D/4P/i/+H/4f/h/+H/
4f/h/+H/3//f/9//3//f/9//3//f/+D/4P/g/+H/4f/h/+H/4f/f/9//4P/h/+L/4v/i
/+L/5P/j/+P/4//j/+T/5f/l/+T/5P/k/+T/5P/k/+T/5P/k/+T/5P/k/+T/4v/j/+P/
4//h/+L/4v/j/+X/5f/l/+X/5//n/+f/5//n/+b/5v/m/+T/5P/k/+T/4//k/+X/5f/n
/+f/6P/o/+r/6//s/+3/7P/t/+3/7f/v/+//7//v//H/7v/t/+v/6f/n/+b/5v/l/+P/
4//j/+D/4P/g/+D/4v/h/+H/4f/f/9//3//e/9z/3P/c/9z/2//b/9v/2//d/93/3//h
/9//3P/W/9T/1P/W/9v/5P/0/w0ALQBRAHUAnQDQAAUBOAFeAXgBfgFUAfQAgAAoAPT/
w/+k/6r/uv/D/8v/0f/T/9P/1P/V/9X/0//S/9H/0P/Q/9L/0f/R/9H/0f/R/9H/0f/P
/8//0P/Q/8//z//P/8//0f/R/9H/0f/R/9H/0f/R/9D/0f/R/9H/0//T/9P/0//T/9P/
0//T/9P/0//T/9P/0//T/9P/1P/T/9P/0v/S/9T/1P/U/9X/0//T/9T/1P/U/9X/1f/V
/9f/1//X/9f/1v/X/9f/1//Y/9j/2P/Z/9n/2v/b/9v/3f/e/97/3v/f/+D/4f/i/+H/
4v/i/+L/5v/n/+f/5//m/+b/5v/o/+n/6f/p/+n/6v/q/+r/7P/q/+r/6v/q/+r/6v/q
/+r/6P/o/+f/5v/n/+X/5P/i/+H/4f/g/9//3f/c/9z/2//c/9v/2v/Z/9n/2P/Y/9f/
1v/W/9b/1v/W/9X/1f/V/9P/0v/S/9H/0//S/9L/0v/Q/9D/0P/P/8//z//P/8//zf/M
/8z/zP/M/8v/y//L/83/zf/N/83/zf/N/83/zf/N/83/zf/N/8z/zP/M/83/zf/N/83/
zf/P/8//0P/R/9H/0P/P/87/0P/P/8//z//R/9L/z//P/9D/0P/Q/9D/0P/Q/9D/0P/Q
/9D/0P/Q/9D/0P/R/9H/0f/R/9L/0v/T/9H/0f/R/9H/0//T/9P/0//R/9D/0P/Q/9L/
0v/S/9L/0f/S/9P/0//T/9P/1P/U/9T/1f/W/9f/2P/Z/9n/2f/a/9v/3P/d/93/2v/Z
/9f/1//V/9T/1P/R/8//z//P/8z/zP/M/8z/zv/N/83/zf/L/8v/y//K/8r/yv/K/8r/
y//L/8v/y//J/8n/yf/J/8n/yP/E/8D/wP/C/8f/0P/e//P/EQA1AFcAgQCwAOUAGgFC
AVoBZAFKAfYAfgAYANr/q/+I/4r/nP+p/7P/vf/B/8P/xv/H/8X/wf/C/8H/wP/A/8D/
v/+//7//vf+9/73/vf+//7//wP/A/7//v/+//7//v/+//7//v//B/8H/wf/B/8H/wf/A
/7//wf/B/8H/wf/B/8H/wf/B/8H/wf/B/8H/wf/B/8H/wv/B/8H/wP/A/8L/wv/C/8P/
w//D/8T/xP/C/8P/w//D/8X/xf/F/8X/xP/F/8X/xf/G/8b/xv/H/8f/yP/J/8n/yf/K
/8r/yv/N/87/z//Q/8//0P/Q/9D/0v/T/9P/0//U/9T/1P/W/9X/1f/V/9X/2P/Y/9j/
2v/Y/9j/2P/Y/9r/2v/a/9r/2P/Y/9f/1v/V/9P/0v/Q/9H/0f/Q/8//zf/M/8z/y//M
/8v/yv/J/8n/yP/I/8f/xP/E/8T/xP/E/8P/w//D/8P/wv/C/8H/wf/A/8D/wP++/77/
vv+9/73/vf+9/73/vf+8/7z/vP+6/7n/uf+5/7v/u/+7/7v/uf+5/7n/uf+5/7n/uf+5
/7r/uv+6/7v/uf+5/7n/uf+5/7n/uv+7/7r/uv+6/7r/uv+5/7n/uf+7/7z/vf+9/7v/
u/+6/7r/uv+6/7v/u/+5/7r/uv+5/7v/u/+7/7v/vf+9/73/vf+8/7z/vP+8/73/vv++
/77/vP+8/7z/vP+8/7z/u/+7/73/vf+9/73/v/+//8D/wP/A/8D/wv/D/8P/xP/E/8T/
xf/F/w==
         </WaveFormData>
      </LeadData>
   </Waveform>
</RestingECG>
