# Supplementary material for: Detection of Left Atrial Enlargement Using a Convolutional Neural Network-Enabled Electrocardiogram
Source: Front Cardiovasc Med. 2020 Dec 17;7:609976. doi: 10.3389/fcvm.2020.609976 (PMC7773668; doi:10.3389/fcvm.2020.609976)
Supplement: Supplementary file 1 [file Data_Sheet_1.ZIP › hyp/1802014245_9279_0000000G.XML]

<?xml version="1.0" encoding="Windows-1252"?>
<!DOCTYPE RestingECG SYSTEM "restecg.dtd">
<RestingECG>
   <PatientDemographics>
      <PatientID>1802014245</PatientID>
      <PatientAge>85</PatientAge>
      <AgeUnits>Years</AgeUnits>
      <Gender>Male</Gender>
      <PatientLastName>zoujiandong</PatientLastName>
   </PatientDemographics>
   <TestDemographics>
      <DataType>Resting</DataType>
      <Site>1</Site>
      <AcquisitionDevice>MAC55</AcquisitionDevice>
      <Status>Unconfirmed</Status>
      <Priority>Normal</Priority>
      <AcquisitionTime>09:20:16</AcquisitionTime>
      <AcquisitionDate>08-15-2015</AcquisitionDate>
      <CartNumber>1</CartNumber>
      <AcquisitionSoftwareVersion>009C</AcquisitionSoftwareVersion>
      <XMLSourceVersion>MAC5000 v1.0</XMLSourceVersion>
   </TestDemographics>
   <RestingECGMeasurements>
      <VentricularRate>65</VentricularRate>
      <AtrialRate>65</AtrialRate>
      <PRInterval>176</PRInterval>
      <QRSDuration>102</QRSDuration>
      <QTInterval>400</QTInterval>
      <QTCorrected>416</QTCorrected>
      <PAxis>12</PAxis>
      <RAxis>26</RAxis>
      <TAxis>19</TAxis>
      <QRSCount>11</QRSCount>
      <QOnset>224</QOnset>
      <QOffset>275</QOffset>
      <POnset>136</POnset>
      <POffset>193</POffset>
      <TOffset>424</TOffset>
      <ECGSampleBase>500</ECGSampleBase>
      <ECGSampleExponent>0</ECGSampleExponent>
   </RestingECGMeasurements>
   <Diagnosis>
      <Modality>Resting</Modality>
         <StatementCount>3</StatementCount>
         <LabelText>12SL Õï¶Ï³ÂÊö</LabelText>
      <DiagnosisStatement>
         <StmtFlag>ENDSLINE</StmtFlag>
         <StmtText>ñ¼ÐÔÐÄÂÉ</StmtText>
      </DiagnosisStatement>
      <DiagnosisStatement>
         <StmtFlag>ENDSLINE</StmtFlag>
         <StmtText>µçÑ¹·ûºÏ×óÐÄÊÒÖÐ¶È·Ê´óµÄ±ê×¼£¬²»³ýÍâÊÇÕý³£±äÒì</StmtText>
      </DiagnosisStatement>
      <DiagnosisStatement>
         <StmtFlag>ENDSLINE</StmtFlag>
         <StmtText>ÁÙ½ç ECG</StmtText>
      </DiagnosisStatement>
   </Diagnosis>
   <Waveform>
      <WaveformType>Rhythm</WaveformType>
      <WaveformStartTime>0</WaveformStartTime>
      <NumberofLeads>8</NumberofLeads>
      <SampleType>CONTINUOUS_SAMPLES</SampleType>
      <SampleBase>500</SampleBase>
      <SampleExponent>0</SampleExponent>
      <HighPassFilter>16</HighPassFilter>
      <LowPassFilter>150</LowPassFilter>
      <ACFilter>NONE</ACFilter>
      <LeadData>
         <LeadByteCountTotal>10000</LeadByteCountTotal>
         <LeadTimeOffset>0</LeadTimeOffset>
         <LeadSampleCountTotal>5000</LeadSampleCountTotal>
         <LeadAmplitudeUnitsPerBit>4.88</LeadAmplitudeUnitsPerBit>
         <LeadAmplitudeUnits>¦ÌV</LeadAmplitudeUnits>
         <LeadHighLimit>2147483647</LeadHighLimit>
         <LeadLowLimit>268435456</LeadLowLimit>
         <LeadID>I</LeadID>
         <LeadOffsetFirstSample>0</LeadOffsetFirstSample>
         <FirstSampleBaseline>0</FirstSampleBaseline>
         <LeadSampleSize>2</LeadSampleSize>
         <LeadOff>FALSE</LeadOff>
         <BaselineSway>FALSE</BaselineSway>
         <ExcessiveACNoise>FALSE</ExcessiveACNoise>
         <MuscleNoise>FALSE</MuscleNoise>
         <LeadDataCRC32>815372252</LeadDataCRC32>
         <WaveFormData>
+P/4//j/+P/4//j/+P/4//j/+P/4//j/+v/6//r/+v/6//r/+v/6//r/+v/6//r/+v/6
//r/+v/6//r/+v/6//j/+P/4//j/+f/6//v//P/6//r/+v/6//n/+P/3//b/9v/2//b/
9v/2//b/9v/2//j/+P/4//j/+v/6//r/+v/6//r/+v/6//j/+P/4//j/+P/4//j/+P/6
//r/+v/6//n/+P/3//b/+P/4//j/+P/6//r/+v/6//f/9v/1//T/9//4//n/+v/5//j/
9//2//j/+P/4//j/+P/4//j/+P/2//b/9v/2//j/+P/4//j/9v/2//b/9v/4//j/+P/4
//j/+P/4//j/9f/0//P/8//3//j/+f/8//r/+v/5//n/9//4//j/+P/5//r//P/9//3/
/v/7//j/+f/5//n/+f/5//n/+//9//v/+f/7//z//f/9//3///8AAAAA/v/+/wAAAQAB
AAIABAAEAAIA/f/6//f/9v/2//b/9f/2//X/9P/0//X/9v/2//b/9//3//f/9v/1//X/
9f/0//L/8P/x//P/9P/2//b/9v/0//T/+P/3//f/9//1//T/+P/4//j//P/+/wEACgAY
ACUANgBPAGoAggCSAJ8AqQCsAKUAnACOAHQAUQA7ACwAGgAMAAMA/v/8//z//f/+//n/
9f/0//T/8//1//H/7//x//P/8//x/+//8P/z//f/9//3//f/9//3//T/8//y//L/8v/y
//L/8v/z//L/8v/z//P/9P/2//f/9//3//f/9f/0//D/8v/z//X/8//z//b/+f/6//n/
+v/4//n/+//7//v/+//7//n/+f/5//n/+f/+/wEAAQABAP/////+//7//v8AAAAAAQAG
AAYABgAGAAYABgAGAAoACwAKAAoACQAMAA0AEAARABEAEgAUABUAFwAXABcAFwAVABMA
EgASABQAEwASABEAEwASABIAFAAVABUAFwAZABQAEgAPAA0ADwARABMAEwAPAA4ADAAJ
AAsACQAJAAoACQAFAAIA//8BAAAA//////3/+f/8//3///////7//P/8//3//f/5//n/
9v/6//v/+f/4//b/9v/5//n/9//1//n/+//4//r/+v/6//r/+v/4//n/+//5//f/9//3
//f/9//3//f/+f/6//r/+f/5//f/9//3//f/+f/7//v/+P/2//X/9f/1//X/9//3//b/
+P/4//j/+v/6//n/+f/5//r/+v/6//r/+P/5//n/+P/4//j/+f/5//X/9//4//j/+f/5
//n/+v/4//j/+P/6//j/9v/2//f/9f/0//T/9f/4//f/+P/5//X/9P/z//X/9v/1//b/
9v/4//j/9//3//j/+P/3//f/+P/4//j/+f/3//b/9v/2//f/9//4//n/+f/3//X/9f/1
//f/9P/0//f/+P/4//j/9P/0//T/9P/3//f/9f/1//b/9v/3//f/9f/1//f/9f/3//n/
+f/5//f/9P/0//b/9P/1//f/9f/1//b/9f/2//T/9v/2//X/8v/y//L/9P/0//L/8f/x
//T/9//6//n/+P/2//X/8//0//T/9P/0//T/8v/y//L/8v/0//T/9P/1//b/9v/2//j/
9v/2//X/9f/1//b/9v/2//b/9v/3//f/+P/6//j/9v/2//f/+P/5//j/9//4//n/9//1
//f/+P/3//f/9//5//z//P/6//r//f///wAAAgACAAIAAAD7//j/9f/0//T/9f/1//f/
9//0//L/8f/w//T/9v/5//v/+P/2//T/8//2//b/9f/0//T/9f/1//b/9f/0//H/8P/6
////+f/3//n/+v/6//r/+v/6//z///8GAAwAHwA6AFEAZAB+AJYAowCnAKwAsQCsAJoA
hABnAEsANgAkABYACQACAAAA/v/9//r/9f/z//b/9v/1//X/8//v/+3/8//3//X/8//+
/wMA+//z//X/9f/1//X/9v/3//j/+v/5//j/9//2//f/9v/2//f/+v/8////AQD+//v/
+P/z//X/9P/5//3//P/5//j/+v/7//z/+//8//z//f///////////////f/9//3//f/9
/wMABwAIAAkABwAFAAIAAAABAAQABQAHAAgACAAIAAgACgAKAAoADgAQABAAEQARABMA
EwAVABUAFQAWABgAGQAZABkAGQAZABoAGQAZABoAHQAdAB0AHQAdABoAGAAYABkAGQAb
AB0AGAAWABMAEQAUABUAFgAVABMAEgAQAA0ADQALAAsADAAKAAcABQADAAMAAgABAAEA
AQD9/wAAAQD//////v/8//7///////v//f/6//7////+//z/+f/4//r/+//6//n/+f/7
//j/+v/6//r/+v/6//j/+f/7//n/9f/1//X/9f/3//f/9//5//j/+P/3//f/9v/3//j/
+f/5//v/+//4//b/9f/1//X/9//5//n/+P/6//r/+v/8//v/+f/4//f/+//8//3//v/8
//v/+f/2//f/+P/6//v/+f/7//z//P/8//v/+v/6//z//P/8//7//P/6//r/+//8//z/
/f////7/+//6//n/9v/2//b/+f/5//f/9//2//j/+P/3//f/+//8//z//f/7//r/+f/5
//v/+v/6//r/+//7//z//f/6//f/9P/z//b/+f/3//j/+P/4//f/9v/1//b/9//4//j/
9//0//P/9f/2//j/+f/5//n/+//5//b/9//2//X/+P/2//f/+v/4//n/+//5//f/9v/z
//L/8//2//f/9//4//j/+P/6//n/9v/0//P/9f/3//n/9//s//L/+//9//z//P/8//z/
/P/6//j/9//4//r/+v/8//z//P/7//v/+//8//z//P/8//3///8AAAIAAAD8//j/9f/2
//f/+P/5//v//f////3/+f/7//z//f/9//3///8AAP3/+v/5//r//v///wEABAABAP7/
+P/0//L/8v/z//X/9f/3//f/9f/y//L/8v/y//L/8//z//P/9P/z//P/9P/0//P/8v/y
//H/8f/y//L/9P/y//L/9P/1//n/9f/3//r/+v/4//r/+v/8////CAAWACkAPABNAGQA
gACUAKEArQCwAKkApACaAH4AWwA/ACgAFgAQAA0AAgD2//D/+f/+//H/5//0//z/9f/r
/+n/6//r/+v/6//t/+//8P/z//P/8f/z//P/8//z//H/8f/x//L/8v/y//L/8v/y//D/
7//v//P/9P/2//f/9//3//f/9f/x/+z/7f/t//D/8f/0//r/+v/6//j/+P/4//n/+//7
//r/+f/4//X/+f/5//n/+f/8//////////3//f/8//z//f8AAAEAAwADAAIAAQAAAAQA
BAAEAAgACgAKAAsACwAJAAkACwALABAAEgAVABcAFwAXABcAFwAVABMAEgASABcAFwAX
ABcAFQASABAAEAAPAA8AEQATABIAEgARABEAEAAPAA4ACwANAA4ADgANAAwACQAIAAgA
CQAHAAYABQAHAAYABQAFAAQA//8BAAEAAQABAAAA/v/8//3//f/5//3//P8CAAUABAAC
AP///v/9//3/+//5//v//f/6//z/+v/6//r/+v/8//3////9//n/+f/5//n/9//3//f/
+f/8//z/+//7//n/+f/5//n/+f/7//v/+P/5//n/+v/7//n/+//7//r/+P/4//j/+v/5
//f/9v/1//j/+P/4//j/+v/7//v/+v/6//r/+//7//j/+f/5//j/+P/3//b/9v/4//j/
+P/6//z/+v/6//v/+f/4//j/+f/5//f/9//3//X/9P/z//X/+P/3//j/+P/3//b/9P/z
//b/9v/1//X/+P/4//j/+f/4//b/9f/0//X/9f/2//f/9f/z//H/8f/1//f/9P/0//f/
+P/4//j/9v/2//b/9v/1//X/8//z//T/9P/1//X/9f/1//f/9f/y//P/8v/x//P/8P/w
//L/8//1//j/9//0//L/7v/s/+7/8v/0//X/9P/0//T/9v/2//T/8//z//X/9//5//f/
8v/0//b/9v/2//b/8//z//X/9P/2//j/+P/4//X/9f/1//b/9v/2//b/9v/3//f/+P/6
//r/+P/3//f/9f/1//X/9f/5//v/+f/3//v//P/9//3/+v/7//v/+v/7//z///8BAAAA
AAABAAAA/v/5//b/8//0//T/9f/1//X/9f/z//L/8//0//X/9v/1//X/9f/0//b/9//5
//r/9v/0//P/8//x//D/7v/s/+7/8P/0//f/9f/3//v/9v/y//b/+P/4//7/BQAIABQA
JwA6AFEAagB8AIgAmQCrAKoAoQCWAIYAbABPADcAJgAYAAYA+f/4//r//P/7//j/9f/z
//L/8v/z//H/6//n/+3/8//z//P/8//0//P/8f/x//H/8f/x//H/8v/z//T/9v/4//j/
+P/4//j/9v/1//X/9v/2//f/9//1//X/9f/z//X/9P/5//3//P/5//j/+v/8//z/+v/6
//z//f//////+//5//f/8//3//n/+//9//7/AQABAAEAAAD///3//P/+/wIABAAHAAcA
BgAFAAQACQAKAAsAEAAPAA4ADgANABAAEQAUABUAFwAYABoAGwAaABkAGAAXABgAFwAX
ABgAGwAZABcAFQAWABQAEwAUABcAFwAZABsAFwAWABQAEwATABMAEwARAA0ADAAKAAcA
CAAHAAgACgAMAAkABwAFAAIAAAD+//3////9/wIABQACAAEA///8//3///8AAP3//P/4
//v/+//7//r/+P/4//r/+//6//n/+P/5//X/9v/4//j/+P/4//r/+//9//v/9v/1//T/
8//0//X/9v/5//r/+v/5//n/9f/1//X/9f/5//v/+//4//b/9f/1//X/9f/3//f/9v/3
//j/+f/8//r/+f/5//n/+v/6//r/+v/6//v/+//6//r/+v/7//v/9//5//r/+v/6//n/
+P/4//j/+P/4//r/+v/4//j/+f/7//r/+v/7//n/9//3//f/+P/4//j/+//9//v/+//6
//f/9P/w/+3/8v/0//X/9//4//j/+P/5//f/9v/2//b/9v/3//n/+//4//X/8v/x//X/
9//0//T/9f/2//b/9v/y//L/8v/y//T/9f/0//X/9P/0//X/9f/z//P/9f/z//H/8//z
//P/9P/y//P/9v/2//f/+f/3//b/9v/0//T/9v/4//j/9//1//T/8//0//T/8v/x//H/
9f/3//n/9//2//b/9//4//b/9v/2//b/9P/1//j/+P/4//r/+v/6//n/+f/5//r/9//2
//X/9P/2//f/+f/8//n/9v/0//P/9f/1//X/9f/3//n/9//1//f/+P/5//n/+//9//7/
/v/+//7/AAABAAAAAAABAAAA/v/5//b/8//w//D/8f/x//X/9f/z//L/8P/w//D/8P/0
//X/9v/2//T/8//z//L/8f/w//D/8f/x//L/8v/y//L/8v/0//X/8//1//f//v8AAPr/
8v/y//b//f8KABoALwBCAFcAdACMAJgAoQClAKYAoQCWAIYAbgBLAC8AJAAUAP7/9f/4
/wAAAgD9//j/9//1//D/7v/t/+//8f/x//P/8f/v//H/8f/s/+3/9f/3//b/9f/0//P/
9f/1//X/9v/2//b/9v/2//P/8P/u/+3/8v/0//f/+f/5//n/+f/3//f/9P/3//n/+f/3
//f/+v/5//j/9f/0//f/+f/8//3//f/9//3/+//8//v/+v/5//7/AQABAAEA//////7/
/v8AAAIAAgADAAgACAAIAAgACAAIAAgADAAQABAAEQARABMAEwAVABUAFAAUABUAFQAX
ABkAGwAdABwAGQAXABYAGQAZABkAGQAZABYAFAAUABUAFQAXABkAFwAWABQAEwATABMA
EwARAA4ADgANAAsACwAJAAkACgAJAAUAAgD//wIAAgACAAMAAQD7//z/+//+///////+
//7///////v/+f/2//r/+//9//z/+v/6//n/+f/3//X/+f/7//j/+v/8//z//P/8//v/
+//8//n/+P/5//r/+//6//n/+P/5//r/+v/5//n/+P/5//r/+//8//3//P/4//j/9//3
//f/+P/7//z//P/8//z//P/+//7//f/9//3//P/8//z//P/+///////+//z//P/9//3/
/f///wAAAAAAAP///v/+//3//P/7//z//v/8//z//f////7//v///////f/9//3/+v/6
//r//f////3//f/8//7//v/9//3//f/6//b/8//2//j/+v/9//z/+v/5//j/+f/5//r/
+//7//n/9//3//f/+f/2//b/9//4//j/+P/3//j/+f/6//v/+//5//n/+P/4//n/+f/3
//f/+f/3//X/9//3//f/+P/2//f/+v/3//f/+P/1//X/9v/1//b/9//6//v/+//6//r/
+v/8//v/+P/2//X/9f/5//z/+v/6//r/+v/3//f/+f/4//v//v///wAA/v/9//z//P/8
//z//P/8//3//f/+/wAAAAD+//3//f/8//v/+v/5//3////9//v//v8AAAIAAwABAAMA
BAAEAAEAAAABAAEAAQACAAQABAACAP3/+v/3//j/+P/5//n//f/9//v/+v/4//j/+P/4
//v/+//7//r/+f/5//r/+v/4//b/9f/1//f/+P/4//j/9v/2//j/+f/1//P//f8EAAIA
/P/8//7/AgAHABIAHgAtAD4AVwB4AI4AnACrALEAsACvAKYAkgB6AF0APwAqABwACgD/
/wQADAAKAP///P/7//f/7v/u//v/+//x//P/+f/3//f/9//3//j/+f/5//n/9//3//f/
9//5//n/+f/6//z//P/8//z/+v/4//f/9//5//r//P/9//v/+//7//n/+v/4//z/////
//3//f8AAPz/+v/2//T/9//5//z//f/9//3//f/7//v/+//7//v//v8BAAEAAQADAAMA
AgACAAIABAAEAAUABgAGAAYABgAJAAoACwAQABEAEAAQAA8ADwAPABEAEQAVABYAGAAZ
ABcAFwAXABcAGAAXABcAGAAdAB0AHQAdAB0AGgAYABgAFwAVABUAFQAUABQAEwATABMA
EwATABEADwAOAAwACQAIAAUABAAEAAYABQAFAAUABQAEAAMAAwACAP3////////////+
//z/+//7//r/9f/3//T/+P/5//v/+v/4//j/+//7//n/9//2//f/8//0//X/9v/3//j/
9v/3//n/9//1//f/+f/7//j/9//2//f/+P/4//f/9//3//f/9//3//n/+//7//j/+v/5
//n/+f/2//f/9v/0//b/9v/2//j/+v/5//n/+f/6//r/+v/6//z//f/9//z//P/8//3/
/f/8////AQACAAAA///+//7/AAAAAAAAAgAAAPz/+v/5//r/+v/7//3/+v/3//b/9f/2
//j/+v////7/+//6//j/+//8//z//f/+//7//f/9//z//P/8//3//f/8//z//P/7//v/
/P/9//7//f/8//3//v////v/+v/9//7//v/+//7//v/+//7/AQABAP/////+//7/////
//3//f////3//f////////////z//P/+//z//f////3///8AAP//AAD9//7//f/7//3/
/v///wIAAgAAAP/////9/////////wIABAAEAAQABAABAAEAAwACAAQABgAGAAYABQAF
AAUABgAIAAgACAAIAAkACQAKAAwACwAKAAoACwANAA0ADQANAA8AEQAPAA0ADwAQABEA
EQARABMAFAAUABQAFAAWABcAFwAYABoAGgAaABUAEgAPABAAEAARABEAEwATABEAEAAO
AA4ADgAOAA8ADwAPAA4ADQANAA4ADgAPAA4ADgAPABEAEgASABIAEAAQABIAEwATABMA
FQAUABQAGAAYABIAFAAbACQALgA7AEoAXwB0AIoAoACxALkAvgC9ALQApgCQAHkAXQBE
ADIAJAAZAA4ADAAOAA8ADAAJAAkACAAGAAMA//8BAAMA///9////AQAFAAQAAQADAAUA
AwADAAMAAwADAAMAAwAEAAIAAgACAAIAAAD8//n/9//2//b/9//3//f/9//3//X/9//0
//f/+f/3//X/9f/4//r/+v/4//j/9//3//j/9//3//f/9//1//n/+f/5//n/+//9//z/
+//5//n/+P/4//n//P/9////AgACAAIAAgAEAAQABAAIAAoACgALAAsADQANAA8ADwAP
ABAAEgATABQAFQAWABcAFQATABIAEgAWABUAFAATABUAEgAQABAAEQARABMAFQATABIA
EAAPAA8ADwAPAA0ADgAOAA0ACwAIAAUABAAEAAcABQAEAAMABQAEAAMAAwACAP3/////
//z/+//5//b/9v/3//f/8//2//T/+f/7//r/+P/1//T/9f/1//P/8f/z//X/8v/0//T/
9P/0//T/9P/1//f/9f/x//H/8f/x//P/8//z//X/9P/0//P/8//x//H/8f/x//P/9f/1
//L/9P/z//P/8//x//P/8//y//T/9P/0//b/9P/z//P/8//0//T/9P/0//T/9f/1//T/
8v/y//P/8//y//X/9//4//f/9f/z//L/8//0//X/+P/2//T/9P/1//X/9P/0//X/9f/z
//P/8//w//D/8P/z//T/8//0//T/8v/y//H/8f/y//L/8f/x//L/8v/y//P/8//y//L/
8v/x//H/8v/z//b/9f/0//X/9P/1//H/8P/x//L/8v/y//L/8v/y//L/9P/1//T/9f/z
//L/8v/x//H/8f/z//H/7//x//H/8f/x/+7/7v/w//D/8f/z//H/8v/y//D/8P/y//T/
9P/z//L/8v/y//T/9P/y//H/8f/z//P/9v/0//T/9P/0//P/8//1//T/9P/2//b/9v/z
//P/8//0//T/9P/0//T/9f/1//b/+P/2//T/8//z//X/9f/1//X/9f/3//X/8//3//j/
+f/5//n/+//8//z/+P/4//r/+//9//7/AAAAAPz/9//0//H/8v/y//P/8//1//X/8//y
//D/8P/w//D/8v/z//T/9P/y//H/8f/w//H/8P/w//H/7//w//D/8P/w//D/8v/z/+//
7//1//b/9P/2//j//P/+////BAAQACUAOABNAGQAegCKAJUAoQCiAJ0AlACEAGwAUwA5
ACIAFAAIAPv/9v/8//z/+f/4//X/8//y//L/8f/x//H/7f/p/+v/7f/t/+3/8P/1//X/
9f/1//X/9f/1//P/8//z//T/9P/0//T/9P/2//T/8//z//X/9v/4//n/9//3//f/9f/1
//L/9f/3//f/9f/1//j/9v/2//T/9P/3//n//P/9//z/+//6//f/+f/5//n/+f/8////
///////////+//7/AAACAAIAAwAEAAQABAAEAAYABgAGAAoACgAKAAsACwAMAA0AEAAR
ABMAFAAWABcAFQAVABUAFQAXABUAFAAUABkAGQAZABkAFwAUABIAEgAVABUAFwAZABUA
FAASABEAEQARABEADwAOAA4ADQALAAsACQAJAAoACAAFAAMAAQADAAIAAQABAP//+//+
/////f/9//z/+v/6//v/+//3//r/+P/9/////f/8//r/+v/7//v/+f/3//v//f/6//z/
+f/4//f/9v/4//n/+//5//b/9//4//n/+P/3//b/9//6//r/+f/5//X/9f/1//X/+f/7
//v/+P/4//f/9//3//f/+f/5//j/+P/4//j/+v/6//n/+f/5//r/+v/6//r/+v/7//v/
+v/4//j/+f/5//j/+//9//7//v/9//z//P/7//r/+f/6//v/+v/7//3//f/8//z//f/+
//3//v////v/+v/5//v//f/7//v/+v/6//r/+f/5//z//P/7//v/+//6//n/+f/5//j/
+P/4//j/+f/7//3//f/7//n/+f/6//v/9//2//n/+v/6//r/+P/4//j/+P/5//n/9//3
//j/+P/5//n/9f/1//f/9f/3//n/+f/5//n/9v/2//j/+v/7//3/+//8//z/+v/6//f/
+P/3//X/9//4//n//P8AAAAA+//4//r/+v/6//r/+P/5//z//P/6//z//P/8//3//f/9
//7//v/+//7//v//////AAACAAAA/v/9//3/+//7//v/+//+/wEAAAD///3//P/7//n/
/P///wEAAgAAAAAAAgADAAMABAAGAAYABwADAAEA///8//r/+f/3//v/+//5//j/+P/4
//j/+P/3//f/9//2//b/9//5//r/+P/2//X/9f/2//j/+f/6//f/9v/3//f/9//3//n/
/P/+//z//P/+/wAAAwAIABAAIwA4AE0AYAByAIwAoQCpALAAswCuAJ4AigB1AF0AQgAq
ABoADwAEAAIABgAHAAIA/f/7//j/9P/z//f/+f/5//f/+f/5//P/8f/0//f/+f/5//v/
+//7//v/+f/5//n/+v/7//z//f/+//z/+v/5//n/+f/6//z//f/9//3//f/7//3/+v/9
/////f/7//v//v8AAAAA/v/+//z//f//////AAABAAIAAQACAAEAAAD//wAAAwADAAMA
BQAFAAQABAAEAAYABgAHAAsADAANAA4ADgAOAA4AEgAWABYAFwAXABYAFQAWABUAGAAa
AB0AHwAfAB8AHwAfACAAHwAfACAAIwAhAB8AHQAgAB4AHQAeAB0AHQAfACEAHwAeABwA
GwAZABkAGQAXABcAGAAYABcAFQARAA8ADgAPAA0ADAALAA0ADAALAAsACgAFAAcABwAH
AAcABgAEAAQABQAFAAEA///8/wAAAQADAAIAAAAAAAAA///8//n//v8BAP//AgAAAAAA
AAAAAAAAAQADAAEA///////////+//3//P/9//7//v/9//3//P/9//7////+/////v/6
//3//f/+/////v////7//P/8//z//P/+/wAA///////////+//3//P/9////AAAAAP//
/v/+//3//f///wAAAAAAAP///v/+//7//v/+/wAAAQAAAAEAAwACAAAA/////////f/9
//3//f/+////AwAFAAMAAwACAAEAAAD+//3/AAAAAP/////+//7//v///wEAAAAAAAAA
/////wAAAQADAAEA////////AQD+//7///8AAAAAAAD8//z//P/8///////9//3//v/+
///////7//v//f/7//v//f/9//3//f/6//r//P/8//3////9//v/+v/3//b/9//6//v/
+//4//r//v8CAAEAAAD///7/+//7//3//P/8//7//v/+/////////wAA/v/+//7//v8A
AAEAAwAGAAIAAAD///////////////8BAAMAAQD//wEAAgADAAMAAwAFAAYABgAEAAQA
BgAHAAgACgANAA4ACgAFAAIA///8//z//f/9/wEAAQD///7//P/8//z//P/7//v/+//6
//r/+//9//7//P/6//n/+f/6//z//f/+//r/+v/8//3//f///////P/+/wAA/v8AAAYA
DQAYACYAMwBEAF8AfACMAJgApQCxALQArwCkAJAAegBdAEMAMAAiABQACQAKAA4ABgD7
//7////1//T//P/7//X/8//5///////3//H/9f/6//v/+f/5//v/+//7//v/+v/5//j/
+P/7//z//f/+//z/+v/5//n/+//8//7///8BAAEAAQD///3/+v/9///////9//3/AAD+
//7//P/8//7///8BAAEAAQABAAEA/////////////wQABwAHAAcABwAHAAYABgAGAAgA
CAAJAAwADAAMAAwADgAOAA4AEgAUABQAFQAVABUAFQAXABcAFwAYABoAGwAbABsAGwAb
AB0AGwAaABoAHwAfAB8AHwAfABwAGgAaABsAGwAdAB8AHQAcABoAGQAXABcAFwAVABQA
FAATABEAEQAPAA8AEAAOAAsACQAHAAcABgAFAAUABgADAAcACQAHAAUAAgD+////AQAC
AP//AQD+/wIAAwADAAIAAAAAAP/////9//v//f////z//v/+//7//v/+//7///8BAP//
+//7//v/+//9//3//f///wAAAAD//////f/9//3//f/+/////v/6//3//f/+/////v//
//7//P/+//7//v8AAAAA/////////v/+//7//v/+///////+//7//v////////8BAAIA
AgABAP///f/8//7//v/+/wAAAgAAAAAAAQD///7//v///////f/9//3//f/+////AwAB
AP/////+/wAAAAD/////AgACAAEAAQACAAIAAgADAAIAAAD///7//v///wEAAwADAAEA
/////wEAAwAAAAAA//8AAAAAAAAAAAAAAAAAAAEAAQD/////AAAAAAEAAQD9//3////9
////AQABAAEAAAD8//v//P/6//v//f/7//z//P/6//r//P/8//7//P/8//z//P/8//3/
AAAAAP3//v/9//z//P/9//7/AAD///7//f/8//v/+//8//7//P/6//n/+f/5//n/+f/5
//z////+//3/AQACAAMAAwACAAMAAwACAAIAAgAEAAUABQAGAAgACAAIAAMAAAD9//v/
+v/6//n/+//7//n/+P/5//r/+//8//r/+f/4//b/9//3//j/+P/3//b/9v/3//X/9v/2
//b/8v/y//T/9f/3//X/9//6//z//v/6//r/AAD//wIADgAZACYAOQBOAGQAfgCLAIsA
iACPAI4AfgBuAGEATQA2ACQAFAAJAAAA/v8AAP//+v/3//P/9P/y/+//8//1//X/9f/z
//H/7//v//D/8//1//H/8//z//P/8//x//H/8f/y//T/9P/0//T/9P/y//H/8f/x//L/
9P/1//b/9//4//f/9f/y//X/9//2//P/8v/0//b/9v/0//T/9P/1//f/9//4//n/+v/5
//r/+f/4//f/9//5//j/9//4//n/+f/6//r//P/8//3/AAAAAAAAAAACAAIAAgAGAAgA
CAAJAAkABgAFAAYABQAIAAoADQAPAA8ADwAPAA8AEAAPAA8AEAATABEADwANAA4ADAAL
AAwADQANAA8AEQAPAA4ADAALAAkACQAJAAcABQAEAAIA//8CAAEAAgAEAAYAAwABAP//
+//4/w==
         </WaveFormData>
      </LeadData>
      <LeadData>
         <LeadByteCountTotal>10000</LeadByteCountTotal>
         <LeadTimeOffset>0</LeadTimeOffset>
         <LeadSampleCountTotal>5000</LeadSampleCountTotal>
         <LeadAmplitudeUnitsPerBit>4.88</LeadAmplitudeUnitsPerBit>
         <LeadAmplitudeUnits>¦ÌV</LeadAmplitudeUnits>
         <LeadHighLimit>2147483647</LeadHighLimit>
         <LeadLowLimit>268435456</LeadLowLimit>
         <LeadID>II</LeadID>
         <LeadOffsetFirstSample>0</LeadOffsetFirstSample>
         <FirstSampleBaseline>0</FirstSampleBaseline>
         <LeadSampleSize>2</LeadSampleSize>
         <LeadOff>FALSE</LeadOff>
         <BaselineSway>FALSE</BaselineSway>
         <ExcessiveACNoise>FALSE</ExcessiveACNoise>
         <MuscleNoise>FALSE</MuscleNoise>
         <LeadDataCRC32>1143017906</LeadDataCRC32>
         <WaveFormData>
+v/6//r/+v/8//z//P/8//r/+v/6//r//P/8//z//P/6//r/+v/6//z//P/8//z//P/8
//z//P/8//z//P/8//r/+v/6//r/+P/4//j/+P/6//r/+v/6//j/+P/4//j/+P/4//j/
+P/2//b/9v/2//b/9v/2//b/+P/4//j/+P/4//j/+P/4//b/9v/2//b/9v/2//b/9v/4
//j/+P/4//f/9v/1//T/9P/0//T/9P/0//T/9P/0//T/9P/0//T/9v/2//b/9v/2//b/
9v/2//b/9v/2//b/9v/2//b/9v/2//b/9v/2//b/9v/2//b/9P/0//T/9P/0//T/9P/0
//X/9v/3//j/+P/4//r//P///wEAAgACAAEA/v/8//v/+//7//3//f///wAAAgACAAEA
AQD///7//P/7//r/+f/5//f/9f/z/+//7P/p/+f/5f/l/+f/6P/t/+7/7v/u/+7/7v/u
/+7/7f/u//D/8f/z//H/8P/w/+7/7v/v/+//7//v/+7/7v/t/+3/7f/t/+//7//v//D/
8P/w//D/8P/y//P/8//z//H/8v/y//H/7//x/+//7v/t/+3/7v/w//P/+P/+/wMABwAQ
ACEANQBKAGAAbgB3AHgAeAB3AHUAeQCDAH8AawBOADcAJQAVAA4ADgARABAAEAAQABcA
GQAXABEADgANAAwACgAKAAgABAAAAP7//f/6//n/+f/3//b/9f/1//j/+P/4//b/9P/1
//X/9f/z//P/8//z//T/9P/z//P/8//z//P/8//z//P/8//z//H/8v/y//H/8v/z//T/
9f/z//P/9P/0//T/9P/1//X/8//z//L/8v/z//T/9f/3//f/9//3//f/9f/1//b/9v/2
//f/9//3//f/+P/4//f/9f/2//b/9//6//r/+//7//v//f/+//7//P/9//3//f/+////
//////////////////8AAAAAAAACAAIAAgACAAAAAQABAAIAAwAEAAUABgAEAAQABAAE
AAMAAwADAAIABAAEAAQABAACAAEAAAD/////////////AQAAAP///v/9//3//f/9//z/
/P/8//z/+//6//n/9//5//n/+f/5//n/+f/4//j/+P/4//j/+P/4//n/+f/5//n/+P/4
//j/+P/4//j/+P/4//j/+P/4//n/+f/5//n/+f/5//n/+f/5//v/+//7//n/+f/5//n/
+v/7//z//P/6//z//f/9//3//P/8//3//f/9//3//P/8//3//v/+//3//f/9//3////+
//7//v/+//7//v/+//7//v/+//3//f/8//z//P/9//3//f/9//v/+//7//z//P/7//v/
+//5//n/+f/5//j/+f/7//z/+v/6//v/+//7//r/+v/6//z//P/7//v/+v/5//n/+P/3
//f/9//2//b/9//3//f/9v/2//f/9//3//f/9v/2//b/9v/2//b/9v/2//X/9f/1//X/
9f/1//X/9v/4//n/9//3//f/9//3//f/+P/4//b/9v/2//b/+P/4//j/+P/4//j/+P/5
//n/+f/5//r/+f/6//r/+P/2//b/9v/2//b/+P/4//j/+P/6//r//P/+/wEAAwAEAAQA
AgAAAP//////////AQABAP//AAACAAIABQAFAAMAAgACAAEAAAD///3/+//5//f/8//w
/+3/6//p/+n/6//s//H/8v/y//L/8P/w//D/8P/z//T/9v/3//f/9f/0//T/9P/0//X/
9f/x//H/8P/w//H/8f/x//H/8f/x//H/8v/y//L/8v/y//L/8//z//P/8//0//T/8//z
//X/9f/y/+//8f/y//T/+f/+/wAABQANABIAHQAxAEYAWgBuAHkAfgB8AHkAdwB3AH0A
gQB3AGAARQAxACEAFAAQABMAFgAUABAAEwAZABsAFwAWABMADgAOAA4ADgAKAAYAAgAB
AAAA+//3//j/+P/4//n/+P/4//j/9v/4//n/+f/5//f/9//3//f/+P/4//f/9//3//f/
9//3//f/9//3//f/9f/2//b/9f/3//f/9//3//f/9//4//j/+P/4//n/+f/5//n/+P/4
//j/+P/4//n/9//3//f/9//5//n/+v/6//r/+//7//v/+f/6//r/+f/5//r/+v/7//7/
/v///////f///wAAAAAAAAEAAQABAAQABQAFAAUABQAFAAUABQAFAAYABgAGAAQABAAE
AAQABgAHAAcACAAGAAYABgAGAAQABAAEAAQABAAFAAYABgAFAAQAAwACAAIAAQAAAP//
AQABAAEAAQABAAAA///+//3//f/9//3//P/8//z//P/8//z//P/7//n/+f/5//n/+//7
//r/+v/6//r/+v/6//r/+//7//v/+f/4//j/+P/6//r/+v/6//j/+P/4//j/+//7//v/
+//7//v/+//7//n/+//7//v/+//7//v/+//9//3//f/8//z//v/////////+//7////9
//3//f/8//z//f/+//7///////////////7//v/+//7//v/+//7//v/+//7//f/9//z/
/P/8//v/+//7//v/+f/5//n/+v/6//n/+f/5//n/+f/5//n/9//3//j/+P/2//b/9//3
//f/9v/2//b/9v/2//X/9f/1//X/9v/2//X/9f/1//T/9P/1//X/9f/2//b/9//3//f/
9//2//b/9P/0//T/9P/2//b/9f/1//P/8//z//P/9P/0//X/9f/1//X/9f/1//T/8//z
//L/8v/y//L/8v/0//T/9P/0//L/8v/y//P/8//z//P/9P/x//D/8v/0//b/9v/2//b/
9v/2//j/+v/7//v//P/8//z/+v/5//n/+f/7//3//f/9//7/AAAAAAEA///9//z/+v/5
//j/9//1//X/8//x/+3/6f/l/+L/4f/j/+X/5v/p/+j/6P/o/+j/6P/o/+j/6f/q/+z/
7f/t/+v/6v/q/+r/6v/r/+v/6f/p/+j/6P/p/+f/5//n/+f/6f/p/+r/6v/q/+r/6v/q
/+n/6f/p/+n/6v/q/+n/6f/r/+v/5v/l/+f/6v/q/+3/8v/4//v/AQAKABkALQA+AFQA
ZABtAHIAcABrAGsAbwB1AHMAZQBMADEAHwARAAgABAAFAAQABgAIAA0AEQARAA8ACgAD
AAAAAAAAAPz/+v/4//b/9f/y/+//7f/v/+7/7f/t/+7/7v/u/+z/6v/r/+v/6//r/+v/
6//r/+z/7P/r/+v/6//r/+v/6//p/+n/6f/p/+n/6v/q/+n/6//r/+v/6//r/+v/7P/s
/+z/7P/t/+3/6//r/+r/6v/s/+z/7P/t/+//7//v/+//7f/t/+7/7v/s/+3/7f/t/+3/
7v/u/+3/7//w//D/8f/y//L/8//z//P/9f/2//b/9v/3//f/9//2//f/9//3//f/9//3
//f/+f/6//r/+v/6//r/+v/6//r/+//7//z/+v/6//r/+v/6//r/+v/6//n/+f/5//j/
+v/6//r/+v/6//n/+P/3//X/9f/1//X/8//y//H/8P/x//H/8f/x//L/8v/y//L/8P/w
//D/7//x//H/8f/x//H/8f/w//D/8P/w//D/8P/u/+//7//v/+//7v/u/+7/8P/w//D/
8P/w//D/8P/w//H/8f/x//H/8f/x//H/8f/x//P/8//z//H/8f/x//H/8//z//P/8v/w
//L/8//z//P/8v/y//P/9f/1//X/9P/y//P/9P/0//X/9f/1//X/8//y//L/8v/y//L/
8v/y//T/9P/0//P/8//y//L/8v/x//H/8f/x//H/8f/x//L/8v/x//H/8f/v/+//7//v
/+//7//w//D/7v/u/+//7//x//D/8P/w//D/8P/v/+//7//v//D/8P/t/+3/7f/s/+3/
7//w//H/8P/w//H/8f/v/+//7v/u//D/8P/w//D/8P/w/+//7//v/+//7//v/+7/7v/v
/+//7//v/+//7//v/+//8P/w//D/8P/w//D/7v/u/+7/7v/u/+7/7v/v/+//7//v//D/
7//w//L/8v/y//L/9P/2//f/+f/6//r/+v/4//f/9//3//f/+f/5//n/+v/8//z//f/9
//n/+P/2//X/9v/1//P/8f/t/+v/5//k/+L/4f/i/+P/5f/m/+n/6v/q/+r/6v/q/+r/
6v/r/+z/7v/v/+//7f/q/+r/6v/q/+v/6//p/+n/5v/m/+f/5//p/+n/6f/p/+n/6v/q
/+r/6v/q/+r/6//r/+v/6//s/+z/6//r/+v/6f/q/+n/6f/o/+z/7f/y//r/AQADAAwA
HQAxAEoAYABwAHcAegB6AHkAdwB7AIEAfQBnAEgAMQAhABEACAAIAAkACAAGAAgADQAN
AAsACQAIAAUAAgACAAIAAAD+//r/+P/1//L/8f/x/+//7v/t/+3/7v/u/+7/7P/u/+//
7//v/+3/7f/t/+3/7P/s/+v/6//r/+v/6//r/+3/7f/t/+3/6//s/+z/6//t/+3/7f/t
/+3/7f/u/+7/7P/s/+3/7f/t/+3/7P/s/+7/7v/u/+//7f/t/+3/7f/t/+3/7v/u//D/
8f/x//H/8f/y//L/8f/x//L/8v/z//T/9P/1//X/8//1//b/9v/4//n/+f/5//j/+f/5
//n/+f/5//n/+f/5//r/+v/6//r/+v/6//r/+v/7//v//P/8//z//P/8//z//P/8//z/
/f/9//3//P/+//7//v/+//r/+f/4//f/+f/5//n/+f/5//j/9//2//f/9//3//f/9v/2
//b/9v/2//b/9v/1//X/9f/1//X/9f/1//T/9P/0//T/9P/0//T/9f/1//X/9//2//b/
9v/2//b/9v/2//b/9v/2//b/9//3//f/9//5//n/+f/5//n/+//7//v/+//7//v/+//7
//v/+//6//r//P/9//3//f/8//z//f/9//3//f/8//z//f/+//7//f/9//3//f/9//z/
/P/8//z//P/8//z//P/8//z/+//9//z//P/8//v/+//7//v/+//7//v//P/6//n/+f/5
//n/+f/5//n/+f/5//r/+v/4//j/+f/5//n/+P/4//j/+P/4//f/9//1//X/9v/2//f/
9//3//b/9v/3//f/9//2//b/9//3//X/9f/0//T/9v/2//b/9v/4//j/9//3//f/9//3
//f/9v/2//f/9//3//f/9//3//f/9//4//j/+P/4//j/+P/4//j/+P/4//b/9v/2//f/
9//3//f/+P/5//r/+v/4//r/+v/6//r//f8AAAIABQAFAAQAAwAAAAEAAQABAAEAAQAB
AAEAAgAEAAQABQAFAAMAAgAAAP///P/7//n/9//1//P/7//s/+n/5//n/+f/6//s/+//
8P/y//L/8v/y//D/8P/x//L/9P/1//X/8//y//L/8v/y//X/9f/z//P/8P/w//H/8f/v
/+//7//v//H/8v/y//L/8v/y//L/8//z//P/8//0//T/8//z//P/8//w/+//8f/y//b/
+//8/wIACQARABgAJwA9AFYAagB2AHkAegB4AHcAeQB/AIMAfQBpAEwANQAlABUADgAQ
ABMAFAASABIAGQAZABUAEwASABEADgAMAAwACAAGAAIAAAD///7//f/5//n/+P/3//f/
9v/2//b/9P/2//f/9//3//X/9f/1//X/9v/2//X/9f/1//X/9f/1//f/9//3//f/9f/2
//b/9f/3//f/9//3//X/9f/2//b/+P/4//n/+f/5//n/+P/4//j/+P/4//n/9//3//f/
9//4//n/+//8//r/+//7//v//f/+//7//f/9//7//v///wAAAAABAAEAAQADAAQABAAE
AAUABQAFAAYABwAHAAcABwAHAAcABwAFAAYABgAGAAgACAAIAAgACAAJAAkACgAKAAoA
CgAKAAoACgAKAAoACQAJAAkACAAIAAgACAAIAAYABQAEAAMAAwADAAMAAwADAAIAAQAA
AP///////////v/+//7//v/+//7//v/9//v/+//7//v/+//7//r/+v/6//r/+v/6//z/
/f/9//3/+//6//r/+v/6//r/+v/6//r/+v/6//r/+//7//v/+//9//3//f/9//v//f/9
//3///////////8BAAEAAQAAAAAAAgADAAMAAQAAAAAAAQABAAEAAQAAAP7///8AAAAA
AQABAAEAAQD///7//v/+/wAAAAAAAAAA/v/+//7//f/9//z//P/8/////////////f/9
//3//v/8//v/+//7//v/+//7//v/+f/5//r/+v/6//r/+//7//v/+v/6//r/+v/6//n/
+f/5//n/+v/6//n/+f/5//j/9v/3//f/9//4//j/+f/5//n/+f/4//j/9v/2//b/9v/2
//b/9f/1//f/9//3//f/9v/2//f/9//3//f/9//3//f/9//4//j/+P/4//j/+P/4//j/
+P/4//j/+P/4//n/+f/5//j/+f/6//v//P/8//7///8BAAQABAAEAAIAAwADAAMAAwAF
AAUABQAGAAgACAAJAAkABwAGAAQAAwAAAP///f/7//n/9//z//D/7//t/+3/7f/x//L/
9f/2//T/9P/0//T/9v/2//f/+P/4//n/+f/3//b/9v/2//b/+f/5//f/9//2//b/9//3
//f/9//3//f/9//4//j/+P/4//j/+P/5//n/+f/5//r/+P/3//f/9//3//T/8//3//j/
+v/9/wIACAAPABUAGgApAD8AVgBoAHgAfwB+AHoAeQB9AIEAhQB/AG8AVgA9ACsAHwAY
ABoAGwAaABgAGgAfAB8AHQAdABwAFwASABIAFAAOAAoACgAGAAMAAgD///3////+//3/
/f8AAAAAAAD+//z//f/9//3//f/9//3//f/8//z/+//7//v/+//7//v/+//7//v/+//7
//z//P/7//v/+//7//v/+//7//z//P/8//z//f/9//v/+//6//r/+//8//3////9//3/
/f/9//3//f/+//7//v////////8BAAIAAgABAP//AAAAAAEAAgACAAMAAwADAAUABgAG
AAgACQAJAAkACAAJAAkACQAJAAkACQAJAAkACgAKAAoACgAKAAoACgAKAAsACwAMAAoA
CgAKAAoADAAMAAwADAALAAsACwAKAAgACAAIAAgACAAHAAYABQAFAAUABQAFAAUABAAD
AAIAAQABAAEAAQAAAAAAAAAAAAAAAAAAAP///////////////////v/+/wAAAAAAAAAA
/v////////8BAAAAAAAAAP7//v/+//7/AAAAAAAAAAD/////////////////////AQAD
AAMAAwADAAMAAwADAAMAAwADAAIAAgAEAAUABQAFAAQABAAFAAUABQAFAAQAAgADAAQA
BAAGAAcACAAJAAcABgAGAAYABgAGAAYABgAFAAQAAwABAAMAAgACAAIAAwADAAMAAwAB
AAEAAQACAAAA////////AQABAAEAAQD/////AAAAAAAAAAABAAEA///+//7//v8AAAAA
//////3//f/+//7//f/9//3//P/+//////////7//v//////AQABAAAAAAAAAAAAAAAA
AP7//v/9//3//f/9//3//f/8//z//f/9//3//f/9//3//////wAAAAD///7//f/8//7/
/v/+//7//v/+//7//////////f8AAAIAAgACAAIAAgACAAQABQAHAAoACgAKAAgABwAH
AAcABwALAAsACwAMAAwADAANAA0ACwAKAAgABwAGAAUAAwABAAEA///7//j/9f/z//P/
8//z//T/9//4//r/+v/6//r/+v/6//v//P/+///////9//r/+v/6//r//f/9//v/+//6
//r/+//7//v/+//7//v/+//8//z//P/8//z//P/9/////////wAA/v/9//3//f/7//r/
+f/3//j/+v/9/wIABgANABMAGgAjADEASABiAHQAgQCIAIoAhwCHAIkAjQCNAIEAZABF
ADEAIQAUABAAEQAQABAAEAATABkAGQAVABIADwAMAAgABgAGAAQAAAD+//v/+v/3//f/
9f/0//P/8//y//L/8v/w/+//7//u/+3/6f/n/+X/4//j/+L/4P/f/9//3//f/9//3//f
/9//3//d/97/3v/d/93/3f/d/93/3f/d/97/3v/e/97/3//f/9//3//e/97/4P/g/+D/
4f/f/9//3//f/9//3//g/+D/4P/h/+H/4f/j/+T/5P/j/+P/5P/k/+X/5v/m/+f/5//p
/+v/7P/s/+r/6//r/+v/7P/t/+3/7f/v/+//7//v/+3/7v/u/+7/8P/w//D/8P/w//H/
8f/y//D/8P/w//D/8P/w//D/8P/v/+//7//u//D/8P/w//D/7v/t/+z/6//r/+v/6//r
/+3/7P/r/+r/6f/p/+n/6f/q/+r/6v/q/+n/6P/n/+X/5f/l/+X/5f/m/+f/5//o/+j/
6P/o/+j/5v/n/+f/5//p/+j/6P/o/+b/5v/m/+b/6P/o/+j/6P/n/+f/5//n/+f/5//n
/+f/5//p/+n/6f/r/+v/6//r/+v/6//r/+r/6P/q/+v/6//t/+z/7P/t/+//7//v/+7/
7f/t/+3/7P/s/+3/7v/v/+3/7P/s/+z/7P/s/+z/7P/u/+7/7v/t/+3/7P/s/+z/7//v
/+//7//r/+v/6//s/+z/6//r/+v/6//r/+v/6//p/+n/6v/q/+j/6P/p/+n/6//q/+r/
6v/q/+r/6f/p/+n/6f/q/+r/6f/p/+n/6P/o/+n/6f/p/+j/6P/p/+n/6f/p/+j/6P/o
/+j/6P/o/+j/6P/n/+f/6f/p/+n/6f/o/+j/6f/p/+n/6f/p/+n/6//r/+z/7P/q/+r/
6v/q/+r/6v/q/+r/6v/q/+r/6//r/+v/7P/u/+7/7v/u//D/8v/z//X/9v/2//b/9P/z
//P/8//z//X/9f/1//b/+P/4//n/+f/3//b/9P/z//L/8f/v/+3/6//p/+X/4v/f/93/
3f/d/9//4P/j/+T/4v/i/+L/4v/i/+L/4//k/+j/6f/p/+f/5v/m/+b/5v/n/+f/5f/l
/+T/5P/l/+X/5f/l/+X/5f/l/+b/5v/m/+b/5v/m/+f/6f/p/+n/6v/o/+f/5//n/+X/
5P/j/+P/5v/o/+v/8P/2//3/AwAKABkALwBIAFwAbAB1AHgAdgB1AHMAdwB9AHkAZQBI
AC8AHQANAAQAAgAFAAYABAAEAAkADQALAAkABgADAAAAAAAAAP7//P/6//j/9f/0//X/
8//x//D/7//v//D/8P/w/+7/7v/v/+//7//u/+//8P/x//D/8P/v/+//7//v/+//7//v
/+//7//v//H/8v/y//H/8f/x//H/8f/x//H/8v/y//L/8v/z//P/8//z//L/8v/y//L/
8v/z//P/8//z//P/8//z//T/9P/y//P/8//z//P/9P/0//P/9f/2//b/9//2//b/9//3
//n/+//8//z//P/9//3//f/8//3//f/9//////////////8AAAAAAAAAAAAAAAAAAAAA
AQABAAIAAgACAAIAAgAAAAAAAAAAAAEAAQABAAAAAAAAAAAAAAAAAP///v/9//3//f/9
//3//f/8//v/+v/5//n/+f/5//j/+P/4//j/+P/4//j/9//5//n/+f/5//n/+f/4//j/
+P/4//j/+P/4//n/+f/5//n/+P/4//j/+P/4//j/+P/5//r/+//8//v/+//7//v/+f/5
//n/+f/5//v/+//7//v/+//7//v//f/9//3//P/8//7//////////v/+////////////
/v/+////AAAAAP//////////AQAAAAAAAAD+//7//v/+/wAAAAAAAP/////+//7//v//
//////////v/+//7//z//v/9//3//f/9//3//f/9//v/+//8//z//P/8//3//f/9//z/
/P/8//z//P/7//v/+f/5//r/+v/7//v/+//6//r/+//7//v/+v/6//v/+//7//v/+v/6
//r/+v/6//r//P/8//v/+//5//n/+f/5//j/+P/5//n/+f/5//n/+f/5//n/+v/6//j/
+P/4//j/+P/4//j/+P/4//r/+v/6//z//P/8//z//P/+////AQAEAAQABAACAP//////
////AwADAAMABAAGAAYABwAHAAMAAgAAAP//AAD///3/+//7//n/9f/y/+7/6//q/+n/
6//s/+//8P/w//D/8P/w//D/8P/x//L/9v/3//f/9f/0//T/9P/0//X/9f/z//P/8P/w
//H/8f/z//P/8//z//X/9v/2//b/9f/0//P/8//z//P/8//0//b/9f/1//X/8//y//H/
8f/y//T/9f/6//7/BQALABAAGwAtAEIAWgBuAHsAgACAAH0AewB5AHsAgwB/AG4AUQA3
ACUAFgAQABMAFgAWABQAFQAZABsAGQAUABEAEAAOAAwADAAKAAQAAAD///7//f/7//v/
+v/5//n/+P/4//j/9v/2//f/9//3//f/9//3//f/9v/2//X/9f/3//f/9//3//f/9//3
//f/9//4//j/9//5//n/+f/5//f/9//4//j/+P/4//n/+f/7//v/+v/6//j/+P/4//n/
+f/5//n/+f/5//n/+v/6//r/+//7//v/+//8//z/+//9//7//v///wAAAAABAAEA//8B
AAIAAgAEAAUABQAFAAQABQAFAAUABwAHAAcABwAHAAgACAAIAAgACAAIAAgACAAJAAkA
CgAIAAgACAAIAAoACgAKAAoACQAJAAkACAAIAAgACAAIAAgABwAGAAUAAwADAAMAAwAF
AAQAAwACAAEAAQABAAEA/v/+//7//v/+//7//v/9//3//f/9//3///////7//v/+//7/
/v/+//z//f/9//3//f/8//z//P/+//7//v/+//z//P/8//z//f/9//3//f/9//3//f/9
//v//f/9//3////////////9//3//f/8//7/AAABAAEA///+//7////////////+//7/
//8AAAAA//////////////7//v/+//7//v/+//7/AAAAAAAA///9//z//P/8//3//f/9
//3/+//7//v//P/9//3//v////3//f/9//3/+//7//z//P/6//r/+//7//3//P/8//z/
/P/8//v/+//7//v//P/8//v/+//7//r/+P/5//n/+f/4//j/+f/5//n/+f/4//j/+P/4
//j/+P/4//j/9//3//f/9//3//f/9P/0//X/9f/z//P/8//z//X/9f/2//b/9P/0//T/
9P/2//b/9v/4//j/+P/4//j/+v/8//3////+//7//v/8//v/+//7//v/////////AAAC
AAIAAwADAAEAAAD+//3/+v/5//f/9f/z//H/7f/q/+f/5f/l/+X/5//o/+v/7P/s/+z/
7P/s/+7/7v/v//D/8v/z//P/8f/u/+7/7v/u/+//7//t/+3/7P/s/+3/7f/t/+3/7f/t
/+v/7P/s/+z/7v/u/+7/7//v/+//7//w//D/7//v/+//7f/s/+n/6f/s//D/9f/4/wAA
BwANABQAJQA7AFAAYgBwAHkAegB4AHUAdQB5AH8AewBnAEwANQAlABcADgAOABEAEAAO
ABAAFQAZABUAEwAOAAsACAAKAAwACgAEAP7/+v/5//b/9f/1//P/8v/x//H/8//0//X/
9P/y//P/8//z//P/8//z//P/8v/y//H/8f/x//H/8f/x/+//7//v/+//8f/y//L/8f/x
//H/8f/x//P/8//0//T/8//y//L/8f/x//H/8P/w//L/8v/y//P/9f/1//X/9f/z//P/
9P/0//b/9//3//f/9f/2//b/9f/3//j/+P/5//z//P/9//3/+//9//7//v/8//3//f/9
/wAAAQABAAEA//////////8BAAIAAgACAAIAAgACAAIAAgADAAMABAACAAIAAgACAAIA
AgACAAIAAQABAAEAAAAAAAAAAAAAAP///////////f/9//3//f////7//f/8//n/+f/5
//n/+P/4//j/+P/4//j/+P/3//f/9//3//f/9f/1//T/9P/0//T/9P/0//b/9//3//f/
9f/0//T/9P/0//T/9P/0//b/9v/2//b/9f/1//X/9f/3//f/9//3//X/9//3//f/9//3
//f/9//3//f/9//2//b/+P/5//n/+//6//r/+//7//v/+//6//j/+f/6//r/+//7//v/
+//5//j/+P/4//j/+P/4//j/+P/4//j/9//3//b/9v/2//n/+f/5//n/9//3//f/+P/6
//n/+f/5//f/9//3//f/9f/1//b/9v/4//j/+f/5//j/9v/1//T/9P/0//P/8//0//X/
9//4//f/9//3//b/9v/3//f/9//0//T/9f/1//X/9f/0//T/9P/0//T/9P/0//T/8//z
//P/8//z//P/8v/y//P/8//x//H/8f/x/+//7//w//D/8P/w//L/9P/0//T/9P/0//b/
9//5//v//P/9//z/+v/5//j/9//5//n/+f/6//7//v//////+//6//j/9//3//f/9v/1
//P/8f/t/+r/6f/n/+f/5//m/+b/6P/o/+n/6v/r/+z/6//q/+r/6v/u/+//7//t/+r/
6v/q/+r/7f/t/+v/6//q/+r/6//r/+v/6//r/+v/6//s/+z/7P/s/+z/7P/t/+v/6//r
/+z/7P/r/+v/6//r/+r/5//n/+j/7P/r/+7/9P/5/wEACAARACEAOgBUAGwAfQCKAI4A
jQCNAJEAlQCVAI0AdgBXAD0AKwAcABIAEwAWABQAEgAVABcAFwAVABQAEQAOAAoACgAI
AAgABAD+//v/+v/3//X/9f/0//P/8//y//L/8v/w//D/8f/x//H/7f/t/+3/7f/w//D/
7//v/+3/7f/t/+3/7//v/+//7//t/+7/7v/t/+3/7f/t/+3/7f/t/+7/7v/w//D/8f/x
/+//7//u/+7/8P/w//D/8f/v/+//7//v/+//7//w//D/8v/z//P/8//z//T/9P/z//X/
9v/2//f/9//2//b/9f/3//n/+v/6//r/+//7//v//P/9//3//f/9//3//f/9//3//v/+
//7//v/+//7//v/+//////8AAAAAAAAAAAAAAgACAAIAAgD////////+//z//P/8//z/
+v/5/w==
         </WaveFormData>
      </LeadData>
      <LeadData>
         <LeadByteCountTotal>10000</LeadByteCountTotal>
         <LeadTimeOffset>0</LeadTimeOffset>
         <LeadSampleCountTotal>5000</LeadSampleCountTotal>
         <LeadAmplitudeUnitsPerBit>4.88</LeadAmplitudeUnitsPerBit>
         <LeadAmplitudeUnits>¦ÌV</LeadAmplitudeUnits>
         <LeadHighLimit>2147483647</LeadHighLimit>
         <LeadLowLimit>268435456</LeadLowLimit>
         <LeadID>V1</LeadID>
         <LeadOffsetFirstSample>0</LeadOffsetFirstSample>
         <FirstSampleBaseline>0</FirstSampleBaseline>
         <LeadSampleSize>2</LeadSampleSize>
         <LeadOff>FALSE</LeadOff>
         <BaselineSway>FALSE</BaselineSway>
         <ExcessiveACNoise>FALSE</ExcessiveACNoise>
         <MuscleNoise>FALSE</MuscleNoise>
         <LeadDataCRC32>4047819240</LeadDataCRC32>
         <WaveFormData>
CAAIAAgACAAIAAgACAAIAAYABgAGAAYACAAIAAgACAAGAAYABgAGAAYABgAGAAYABgAG
AAYABgAGAAYABgAGAAYABgAGAAYABAAEAAQABAAEAAQABAAEAAYABgAGAAYABgAGAAYA
BgAGAAYABgAGAAQABAAEAAQABAAEAAQABAAGAAYABgAGAAQABAAEAAQABgAGAAYABgAG
AAYABgAGAAQABAAEAAQABAAEAAQABAAEAAQABAAEAAYABgAGAAYABAAEAAQABAAEAAQA
BAAEAAYABgAGAAYABAAEAAQABAAEAAQABAAEAAQABAAEAAQABAAEAAQABAAEAAQABAAE
AAYABgAGAAYACAAIAAkACgAOAA4ADwAPAA0ADgARABEAEgATABUAFQAUABMAEAAQAA4A
CwAHAAQAAgAAAP3/+v/5//n/+P/4//n/+f/5//n/9//0//P/8//2//j/+f/6//r/+f/4
//X/9f/2//j//f8AAAIAAgACAAAAAAAAAAAAAgACAAIAAwABAAEAAQABAAEAAQACAAIA
BAAFAAUABQADAAMAAQADAAUABQAGAAYABgAGAAQABAAGAAYACAAPABoAIgAoACwAKgAk
ABwADQD6/+X/0v/D/6//l/+F/3T/Z/9g/1r/VP9S/1X/Uv9U/1//b/99/47/of+z/8L/
0P/a/9//5f/r//D/9P/5//r/+/8AAAUABwAGAAUABgAHAAgACQAKAA0ADgAOAA4ADAAM
AAwADAAOAA8ADwAQABAADwAOAA4AEQARABIAEgATABMAEgASABAAEAAQABEAEQARABIA
EgASABEAEQARABEAEgASABIAEwATABIAEgASABIAEQARABIAFAAVABcAFgAUABMAEgAS
ABMAEwASABQAFQAVABMAEgASABIAEgASABMAEwATABEADwAOAA0ADwAQABAADwAPABAA
EAAPAA0ADQANAAwADAANAA0ADQAMAAsACwALAAsADAANAA0ADQAMAAwADAAMAAwADAAM
AA0ADQANAAwADgAMAAwADAALAAwADAAMAAwADAAMAAsACQAJAAkACQALAAoACgAKAAkA
CQAJAAkACgAKAAoACgAKAAoACgALAAkACQAJAAkACwALAAsACwAJAAkACQAJAAsADAAM
AAwADAANAA0ACwAJAAkACgAKAA0ADQAMAAwACgAJAAkACgAMAAwADAAMAAoACgAKAAoA
CgAKAAoACQALAAsACwALAAsACgAJAAkACgAKAAoACgAKAAoACgAJAAkACgAKAAkACQAJ
AAkACQAHAAgACAAIAAkACQAJAAkACgAKAAoACgAJAAkACAAHAAcACAAJAAoACQAIAAcA
BgAHAAcABwAHAAgACAAJAAkACQAJAAgABwAJAAkACQAKAAgABwAFAAUABgAGAAYACAAI
AAgACAAIAAUABQAFAAUABgAHAAkACgAIAAcABwAHAAcABwAGAAYABwAJAAkACAAGAAYA
BgAFAAYABwAIAAkABgAGAAcABwAIAAgACAAHAAcACAAIAAgACAAHAAYABgAIAAoACwAL
AAoACAAHAAYACAAKAAsACwAKAAkACAAHAAYABwAIAAkACgAKAAoACwAMAA4ADgAPAA8A
EQASABUAFQAUABUAFwAXABYAFQASABIAEQAPAAwACgAHAAQAAAD8//3//f/8//z/+//7
//v/+//7//j/9//3//j/+v/7//z/+v/5//j/9f/1//b/+P/9/wAAAgACAAIAAgACAAIA
AgAEAAQABAAFAAQAAwACAAEAAgADAAUABgAFAAUABAADAAUABQADAAUABQAFAAYABgAE
AAIABAAEAAYABgAIAA0AFAAeACYALAAqACgAIAATAAAA6//Y/8f/s/+f/4n/dv9p/2D/
WP9S/1D/T/9S/1L/Wf9p/3f/iP+d/63/vP/K/9T/3f/j/+n/8P/0//n//P/9//7/AQD/
/wAABQAIAAkACgALAAwACwAMAAwADAAOAA4ADgAOAA4ADwAPABAADgANAAwADAAOAA8A
EQASABIAEQAPAA4AEAAQABAAEQAPAA8AEAAQABIAEQARABEAEQASABIAEgATABMAEgAS
ABAAEAAPAA8AEQASABIAEwARABAAEAAQABIAEwATABIAEAARABEADwAQABAAEAAQAA4A
DwAPAA8ADwANAAwACwALAAwADAALAAsADAAMAAsACwALAAsACgAKAAsACwALAAoACQAJ
AAkACwAMAA0ADQALAAoACgAKAAwADAAMAAwADQANAA0ADAAMAAoACgAKAAsADAAMAAwA
CgAKAAoACQAJAAkACQAJAAkACAAIAAgABwAHAAcABwAHAAgACQAKAAgACAAIAAkACQAJ
AAkACQAJAAkACQAJAAkACQAJAAkACQAKAAoACgAKAAsACwAJAAkACQAKAAoACwALAAoA
CgAKAAkACQAKAAwADAAMAAwACgAKAAoACgAMAAwADAALAA0ADQANAA0ADAAKAAgABwAJ
AAoACwAMAAsACgAJAAcACQAKAAoACQAJAAkACQAJAAkACgAKAAoACwALAAsACwAIAAgA
CAAIAAgACQAJAAkACgAKAAoACgAKAAoACgAKAAsACwALAAsACQAIAAgABwAIAAkACQAJ
AAkACQAJAAoACgAJAAcABwAKAAoACgAMAAkACAAHAAYABgAHAAgACQAHAAcACAAIAAoA
CQAJAAkACQAJAAgACAAIAAkACAAGAAgACAAIAAcABwAHAAcABwAIAAgACQAJAAoACgAK
AAkABwAIAAgACAAKAAkACAAIAAgACgALAAsACQAIAAgACAAMAAoABwAJAAgACAAIAAgA
CAAJAAsADQAQABAAEQARABEAEgAVABUAFgAZABsAGwAaABcAFAAUABIAEQANAAoACAAE
AAEA/v/9/////v/+/////f/9//3/+//4//f/9//4//z//f/+//7//P/6//b/9f/4//r/
//8CAAQABAAEAAQABAAEAAQABAAEAAQABQAFAAUABQAFAAUABQAGAAYABgAJAAkACQAJ
AAkABwAJAAkABwAIAAgACAAIAAgACAAIAAgACgAPABoAJAAsADAALgAqACAAEwD+/+n/
1v/H/7P/m/+F/3T/Z/9c/1j/VP9U/1n/WP9Y/2H/cf+B/5L/o/+1/8b/1v/e/+P/6//x
//b/+v/9/wAAAwAGAAkACwAMAAsADAAPABAAEQASABMAFAAUABQAEgASABIAEgAUABUA
FQAWABQAEwASABIAFQAVABYAFgAZABkAGAAYABcAFgAVABUAFQAVABYAFgAYABcAFwAX
ABgAGgAbABwAGwAbABoAGgAaABoAGQAZABsAHAAcAB0AGwAaABoAGgAcAB0AHQAcABwA
HQAdABsAGgAaABoAGgAaABsAGwAbABkAFwAWABUAFQAWABYAFQAXABgAGAAXABUAFQAV
ABQAFAAVABUAFQAWABUAFQAVABMAFAAVABUAFQAUABQAFAAUABQAFAAUABUAFQAVABQA
EgAQABAAEAAPABAAEAAQABIAEgASABEADwAPAA8ADwARABAAEAAQABAADwAOAA0ADAAM
AAwADAAMAAwADAANAA8ADwAPAA8ADwAPAA8ADwANAA0ADQANAA0ADgAOAA4AEAARABEA
DwANAA0ADgAOABEAEQAQABAAEAAPAA8AEAAOAA4ADgAOAA4ADgAOAA4AEAAQABAADwAR
ABEAEQARABEAEAAPAA8AEAAQABAAEAAQABAAEAAPAA8AEAAQAA8ADwAPAA8ADwANAA4A
DgAOAA0ADQANAA0ADgAOAA4ADgAMAA0ADQANAA4ADgAOAA4ADAAMAAwADAANAA0ADQAN
AAwADAANAA0ACwALAAoACQAKAAsADAAOAAwACwAJAAkADAAMAAwADgALAAoACQAIAAgA
CQAKAAsACwALAAwADAAMAAsACwALAAsACwAKAAoACQALAAsACgAKAAoACgAJAAkACQAJ
AAkABgAGAAcABwAKAAoACgAJAAcACAAIAAgACAAHAAYABgAGAAgACQAJAAkACAAIAAgA
DAAKAAwADAAMAAwADQAOABAAEAATABMAEwAUABYAFQAVABUAFwAXABYAFQAUABQAEgAP
AAoABgADAAAA/v/8//z//f/6//r/+//7//v/+//5//b/9//3//j/+v/7//z//P/7//r/
9//3//j/+v///wIABAACAAIAAgACAAQABAAEAAQAAgADAAMAAwADAAMAAwADAAIAAgAC
AAMABQAFAAUABQAEAAcACAAJAAkACAAHAAYABAAGAAYACAAMABEAGAAiACoALAAqACQA
GgAJAPT/4f/O/73/qf+T/4H/cv9n/2D/XP9W/1T/Vf9W/1j/Y/9v/33/jv+j/7X/xP/O
/9j/3//l/+v/8v/4//n/+v/7//7///8BAAQABwAKAAkACgALAAwACwAMAAwADAAOAA4A
DgAOAA4ADwAPABAAEAAPAA4ADgARABEAEgASABEAEQAQABAAEgASABIAEwATABMAFAAU
ABMAEQAQAA8AEgAUABUAFgAUABMAEQAQABIAEgARABEAEwAUABQAFQATABIAEgASABQA
FQAVABQAEgATABMAEQAQABAAEAAQABAAEQARABEADwANAAwACwAMAA4ADwAPAA4ADgAN
AAsADAANAA4ADgAOAA8ADwAPAA4ADQANAA0ADwAQABEAEQAPAA4ADgAOABAAEAAQABAA
DwAPAA8ADgAQAA4ADgAOAA8AEAAQABAADwAOAA0ACwANAA0ADQANAAsACgAKAAoADQAN
AA0ADQAMAAwADAAMAAoACgAKAAsADQANAA0ADQALAAsACwALAAkACQAJAAkADAAOAA8A
EAAPAA8ADgALAAsACwAMAAwADQANAAwADAAMAAsACwAMAAwADAAMAAwADAAMAAwADAAK
AAoACgAJAAsACwALAAsACQAIAAcABwAKAAoACgAKAAoACgAKAAkACQAKAAoACQAJAAkA
CQAJAAkACgAKAAoACQAJAAkACQAIAAgACAAIAAgACQAJAAkACAAIAAgACAAHAAYABQAE
AAgACQAKAAsABwAGAAYABQAHAAcABgAFAAcABwAHAAgACAAHAAUABQAGAAYABgAIAAYA
BgAGAAYABwAHAAcABwAHAAcACAAIAAYABQAFAAUABQAFAAQABAAFAAcABwAGAAgACAAI
AAcABQAFAAUABQAEAAQABQAFAAYABgAGAAUAAwAEAAQABAAFAAUABQAGAAQABgAHAAcA
BQAEAAQABAAEAAYABwAGAAYABgAGAAYACQAKAAwADAANAA0ADQAOAA8ADwAQABEAFQAV
ABQAEwAOAA4ADAAJAAUAAgAAAP7//f/6//n/+f/2//b/9//3//n/+f/3//T/8//z//T/
9v/5//r/+v/5//b/8//z//T/+P/9/wAAAgAEAAQABAAEAAIAAgACAAIAAgADAAMAAwAB
AAEAAQABAAQABAAEAAUABQAFAAUABQADAAUABQAFAAYABgAGAAYACAAIAAgABgAIABEA
HgAoAC4AMAAuACQAGAAHAPT/3//M/7v/qf+T/4H/cv9l/1z/Uv9S/1b/Vf9U/17/af91
/4H/kv+l/7f/xP/Q/9z/5f/p/+//9P/2//f/+v///wAAAwAJAAoACQAIAAkACgALAAwA
CwAMAAwADAAOAA4ADgAOAA4ADwAPABAAEAAPAA4ADgANAA0ADgAOABEAEQAQABAADgAO
AA4ADwAPAA8AEAAQABAADwAPAA8ADwAQABAAEAARABEAEAAQAA4ADgANAA0ADQAOAA4A
DwARABAAEAAQAA4ADwAPAA4AEAARABEADwAOAA4ADgAOAAwADQANAA0ADwANAAwACwAK
AAoACQAHAAgACgALAAsACQAJAAkACAAIAAkACQAJAAoACQAJAAkABwAIAAkACQALAAoA
CgAKAAoACgAKAAoACQAJAAkACAAJAAgACQAKAAgACAAHAAYABwAIAAkACQAHAAcABwAH
AAcABgAGAAYACQAJAAkACQAGAAYABgAGAAgACAAIAAkACQAJAAkACQAHAAcABwAHAAgA
CQAKAAsACgAKAAkACAAKAAsACwAJAAcABwAIAAgABwAHAAYABgAIAAcABwAIAAgACAAI
AAgACAAIAAgACAAIAAgACAAHAAcABwAHAAcABwAGAAUABQAEAAQABAAEAAUABgAHAAcA
BQAGAAYABQAFAAUABQAFAAcACAAIAAgABQAFAAUABQAEAAQABAAEAAYABwAHAAcACAAI
AAgACAAGAAYABgAGAAUABQAFAAUABQAGAAgACQAHAAcABgAFAAUABQAFAAYABgAFAAMA
AwAEAAQABAAGAAYABgAGAAYABQAFAAUABQAFAAUABgAGAAYABQAFAAUABQAFAAQABAAF
AAcABwAGAAYABgAGAAUABQAFAAUABQAFAAYACAAJAAkACAAHAAUABQAGAAYABgAGAAUA
BAAEAAQABgAHAAcACQAIAAYACAAIAAgACAALAAwADgAOABEAEQARABIAEwATABQAFQAX
ABcAFgAVABAAEAAOAAsABwAEAAIAAAD9//r/+f/5//j/+P/5//n/+f/5//f/9P/z//P/
9P/2//n/+v/6//n/+P/1//X/9v/2//v//v8AAAAAAAAAAAAAAAAAAAAAAAD+////////
/wEAAQABAAEAAAAAAAAAAQADAAMAAwADAP//AQABAAEABAAEAAQABAAGAAYABAACAAYA
DQAWACAAKAAuACoAJAAaAAsA9v/h/87/vf+p/5H/f/9w/2X/Wv9S/07/UP9R/1L/WP9n
/3P/e/+M/6P/tf/C/87/3v/l/+n/7f/y//T/9//4//v/AAADAAUABgAHAAYACQAKAAsA
DAANAA4ADgAOAA4ADgAOAA4ADgAPAA8AEAASABEAEAAQAA8ADwAQABAAEwATABIAEgAQ
ABAAEAARABIAEwAVABYAFAATABMAEwATABQAFAAUABcAFwAWABYAFgAWABUAFQATABQA
FAAVABcAFgAWABYAFgAXABcAFgAWABcAFwAVABQAFAAUABQAEgATABMAEwAVABMAEgAR
ABEAEgASABEAEQASABIAEQARABEAEQAQABAAEQARABEAEgARABEAEQAQABAAEAAPABEA
EAAQABAAEgASABIAEgATABMAEwASABAADgAOAA4ADwAQABAAEAAQABAAEAAPAA0ADQAN
AA0ADwAOAA4ADgARABEAEQARAA8ADgANAAwADQAOAA8AEQARABEAEQARABEAEQARABEA
EQARABEAEQAPABAAEAAQABIAEwATABEAEQARABIAEgATABMAEgASABIAEQARABIAEAAQ
ABAAEAARABIAEwAUABIAEgASABEAEQARABEAEQATABIAEQARABEAEAAPAA4AEAAQABAA
DwANAA4ADgANAA0ADQANAA0ADQAOAA4ADgALAAsACwALAAwADAAMAAwADAANAA0ADQAM
AAwADAAMAAwADAAMAAwADAALAAoACQAKAAoACwALAAkACQAIAAcACQAJAAkACgAMAAsA
CQAJAAgACAAIAAoACgAKAAoACgAHAAcABwAHAAcABwAIAAgACAAHAAcABwAHAAcABgAG
AAkACwALAAoACgAKAAoACQAJAAkACQAJAAgACAAJAAkACQAIAAcABQAGAAgACQAKAAoA
CQAIAAgABgAIAAkACQALAAoACAAKAAgACgAKAAoACgALAAwADgAOAA8ADwAPABAAFQAV
ABYAFwAXABcAFgAVABQAFAASAA8ACwAIAAYABAAAAPz/+v/5//j/+P/5//n/+//7//n/
9v/z//P/9P/2//n/+v/6//n/+P/1//X/9v/4//3/AAACAAAAAAAAAAAAAAAAAAAAAAAC
AAMAAwADAAEAAQABAAEABAAEAAQABQADAAMAAwADAAEAAwADAAMABAAEAAQABAAEAAQA
BAAEAAYACQAQABwAJgAqACoAJAAaAAsA+P/j/9D/v/+t/5n/hf90/2f/XP9S/0z/TP9P
/07/Tv9V/2P/cf9+/5H/pf+2/8T/zv/V/9v/4f/m/+r/7f/w//P/9v/3//v//v///wAA
AwAEAAUABgAFAAYABgAGAAYABgAGAAYABAAFAAUABgAIAAcABgAGAAUABQAGAAYABwAH
AAYABgAEAAQABAAFAAcABwAIAAgACAAHAAcABwAFAAYABgAGAAcABwAGAAYABgAGAAUA
BQAFAAYABgAHAAcABgAGAAYABAAFAAUABAAGAAcABwAFAAQABAAEAAQABAAFAAUABQAF
AAMAAgABAAEAAgACAAEAAQACAAIAAQD////////+/wAAAQABAAEA/v/9//3//f/9//7/
/////////v/+//7//P/8//z//P/////////+//7//P/8//z/+//8//z//P/8//z//P/7
//v/+//7//v//f/8//z//P/8//v/+v/5//j/+P/4//j/+v/6//r/+//5//n/+f/5//v/
+//7//v/+f/5//n/+f/5//r/+v/6//r/+//7//n/+f/5//r/+v/9//3//P/8//z/+//7
//z//P/8//z//P/8//z//P/8//z//P/8//v//P/9//7////9//z/+//7//z//P/8//z/
/P/8//z/+//7//z//P/7//3//f/9//3//P/8//v/+v/5//n/+f/5//r/+v/6//r/+v/7
//v/+//6//r/+v/6//j/+P/4//j/+f/5//n/+f/4//j/+f/5//f/9//2//X/9v/3//j/
+v/4//f/9f/1//b/9v/2//j/+P/4//j/+P/3//f/9//3//f/9//4//j/9v/1//X/9f/3
//f/9v/2//X/9//3//b/9v/2//b/9f/3//f/9//3//T/9P/1//X/9P/0//T/8//z//T/
9P/0//b/9f/0//T/9P/2//f/9//1//T/9P/2//b/9v/2//n/+v/8//z/+//7//v//P8B
AAEAAgADAAUABQAEAAMAAgACAAAA/f/5//b/9P/y/+3/6v/p/+n/6v/q/+v/6//r/+v/
6f/m/+X/5f/m/+j/6f/q/+r/6f/o/+X/5f/m/+j/7f/w//L/9P/0//T/9P/y//L/8v/y
//L/8//z//P/8//z//P/8//2//b/9v/3//X/9f/1//X/9f/3//f/9//4//j/+P/4//j/
+P/4//j/+v8BAAoAEgAaAB4AHgAYAAwA+//m/9H/wP+x/5//h/9z/2L/Vf9O/0b/QP9A
/0X/RP9G/1P/X/9t/37/k/+l/7T/wP/M/9P/2f/f/+L/6P/t/+7/8f/0//f/9//4//n/
+v/5//r/+//8//3//v/+//7//v/+//7//v8AAAEAAQACAAAA///+//7//////wAAAAAB
AAEAAAAAAAAAAAAAAAEAAwADAAQABAACAAEAAQABAAMABAAEAAQABQAFAAQABAAEAAQA
AwADAAMABAAEAAUABQAEAAQABAAEAAUABQAEAAQABQAFAAMABAAEAAQABAACAAMAAwAD
AAMAAQAAAP//AQACAAIAAQD//wAAAAD///////////7/AAABAAEAAQD+//3//f/9//3/
/v/////////+//7//v/+//7//v/+//////////7/AAD+//7//v/9//7//v/+/wAAAAAA
AP///f/9//3//f////7//v/+//7//f/8//v//P/8//z//P/8//z//P/9//v/+//7//v/
/P/9//7////+//3//P/7//v//P/8//z//v///////f/9//3//v/+///////+//7//v/9
//3//v8AAAAAAAAAAAAAAAAAAAAA/v/+//7//f/+////AAABAP///v/9//3//P/8//z/
/P/+//7//v/9//v//P/8//v//f/9//3//f/7//z//P/8//v/+//7//v//P/8//z//P/6
//v/+//7//z//P/8//z//P/8//z//P/7//v/+//7//r/+v/7//v/+//7//r/+f/7//v/
+//8//r/+f/3//f/+P/4//j/+v/6//r/+v/6//n/+f/5//n/+f/5//r/+v/6//n/+f/5
//v/+//6//r/+//9//3//P/7//r/+f/3//j/+f/6//v/+P/4//n/+f/6//r/+v/5//v/
/P/8//z/+v/5//j/+P/4//z//f/+//z//P/8//z//f/+/wAAAAAEAAUABgAIAAoACQAJ
AAkADQANAAwACwAIAAgABgADAP///P/6//j/9f/y//H/8f/u/+7/7//v//H/8f/v/+z/
6f/p/+r/7P/v//D/8P/v/+7/6//r/+z/7f/x//P/9P/1//b/9//4//b/9v/2//b/9v/3
//f/9//5//n/+f/5//r/+v/6//v/+//7//v/+//5//v/+//7//z//P/8//z//P/+//z/
/P/8////BgAQABwAJAAkACIAGAALAPj/5f/U/8H/q/+V/3//av9b/07/RP88/zr/Pf9A
/0D/Sf9b/2n/dv+L/53/rP+6/8r/1f/b/9//5P/o/+3/7v/x//b/+f/7//7///8AAP//
AAABAAIAAwAEAAQABAAEAAQABAAEAAQABQAFAAYACAAHAAYABgAFAAUABgAGAAkACQAI
AAgACgAKAAoACwAJAAkACgAKAAwACwALAAsACgAKAAkACAALAAsACgAKAAoACgAJAAkA
BwAIAAgACQALAAoACgAKAAgACQAJAAgACAAJAAkABwAIAAgACAAIAAYABwAHAAcABwAF
AAQAAwADAAQABAADAAUABgAGAAUABQAFAAUABAACAAMAAwADAAQAAwADAAMAAQACAAMA
AwADAAIAAgACAAIAAgACAAIAAwADAAMAAgAEAAIAAgACAAIAAgABAAAAAgACAAIAAQD/
/////////////v/+//7/AQABAAEAAQD+//7//v/+/wAAAAAAAAEA///////////9//3/
/f/9/////////////f/+//7//v8AAAEAAQD///////8AAAAA//////7//v//////AAAC
AAAAAAAAAAAAAAAAAAAAAAAAAAAAAAD/////////////AQAAAP////////7//f/8//7/
/v/+//3//f/+//7//f/9//3//f/9//3//v/+//7/+//7//v/+//8//z//P/8//z//f/9
//3/+v/6//r/+v/8//z//P/8//v/+//7//v//P/8//3//f/7//v/+v/5//n/+f/5//r/
/P/7//n/+f/4//j/+P/6//r/+v/6//r/+f/5//n/+f/5//n/+v/6//z/+//7//v/+f/5
//j/+P/5//v/+//6//r/+v/6//n/+f/5//n/+f/4//j/+f/5//r/+v/6//n/+f/6//r/
+v/8//v/+v/6//z//P/8//z///8AAAIAAgADAAMAAwAEAAcABwAIAAkACwALAAoACQAE
AAQAAgD///3/+v/4//b/8//w/+//7//u/+7/7//v/+//7//t/+r/6f/p/+r/7P/t/+7/
7v/t/+r/5//n/+j/7P/x//T/9v/2//b/9v/2//T/9P/0//T/9f/3//j/+f/3//f/9//3
//j/+P/4//n/+f/5//n/+f/1//f/9//3//r/+v/6//r/+v/6//r/+v/8/wMADgAaACAA
IgAeABYADAD7/+T/z/++/63/lf99/2n/WP9L/0L/Ov84/zz/P/8+/0T/Vf9h/23/hP+d
/6v/uP/I/9D/1f/Z/+H/5P/o/+v/7v/z//j/+f/3//j/+//8//3//v///wAAAQACAAIA
AgAAAAAAAAAAAAIAAwADAAQAAgABAAAAAAABAAEAAgACAAMAAwACAAIABAAEAAQABQAF
AAUABgAGAAQAAwADAAMABQAGAAYABgAHAAcABgAGAAQABAADAAMABQAGAAYABwAFAAQA
BAAEAAQABQAFAAQABgAHAAcABQAEAAQABAAEAAQABQAFAAUABwAFAAQAAwADAAQABAAD
AAEAAgACAAEAAQABAAEAAAACAAMAAwADAAAA/////////f/+//////////7//v/+/wAA
AAAAAAAA/////////v/+//z//P/8//v//P/8//z//P/8//z/+//7//v/+//7//v/+v/6
//r/+f/5//n/+f/4//j/+P/4//r/+v/6//v/+v/5//j/9//5//n/+f/5//f/9//3//f/
9//4//j/+P/2//f/9//1//f/9//4//j/+f/5//j/+P/6//n/+f/6//j/+P/4//j/+P/4
//j/+P/4//j/+P/3//n/+f/5//n/+f/4//f/9//2//b/9v/2//j/+P/4//f/9v/2//X/
8//0//X/9v/3//b/9v/1//T/8//z//P/8//0//T/9P/0//L/8//z//P/9P/0//T/9P/0
//T/9P/0//P/8//z//P/9P/0//X/9f/z//P/8v/x//P/8//z//T/8v/x/+//7//w//D/
8P/y//L/8v/y//L/8f/x//H/8f/x//H/8v/y//D/7//v/+//8f/x//D/8P/v//H/8f/w
/+7/7v/u/+3/7v/v//D/8f/u/+7/7//v//D/8P/w/+//8f/y//L/8P/w//D/8P/x//L/
9P/0//f/9//3//j/+f/5//r/+////////v/9//v//P/7//n/8//w/+7/7P/n/+T/4//j
/+L/4v/j/+P/5f/l/+P/4P/d/93/3v/g/+H/4v/i/+H/4v/f/9//4P/f/+P/5f/m/+f/
6P/p/+r/6v/q/+r/6v/q/+v/6//r/+3/7f/t/+3/7P/s/+z/7f/t/+3/7f/t/+v/7f/t
/+3/8P/w//D/8P/u//D/7v/u/+7/7//2/wAADAAUABgAFAAMAAEA8P/Z/8D/rf+d/43/
ef9m/1n/Tv9A/zb/NP89/0L/QP9F/1H/W/9o/3v/jf+c/6r/uP/D/8n/zf/S/9T/2f/a
/93/4v/n/+n/7P/v//D/8f/y//P/9P/1//b/9v/2//b/9v/2//b/9P/1//X/9v/4//f/
9v/2//b/9f/1//T/9v/3//f/+P/2//b/9v/3//f/9//4//j/+v/5//n/+f/4//j/9//2
//n/+f/4//j/+v/6//n/+f/3//j/+P/5//n/+P/4//j/9v/3//f/9v/4//n/+f/3//T/
9P/0//T/9v/3//f/9//3//X/9P/z//P/9P/0//P/8//0//T/8//x//H/8f/w//D/8f/x
//H/8P/v/+//7//t/+7/7//v//D/8P/x//L/8P/w//D/8P/v/+//7//u/+//7v/v//D/
7//u/w==
         </WaveFormData>
      </LeadData>
      <LeadData>
         <LeadByteCountTotal>10000</LeadByteCountTotal>
         <LeadTimeOffset>0</LeadTimeOffset>
         <LeadSampleCountTotal>5000</LeadSampleCountTotal>
         <LeadAmplitudeUnitsPerBit>4.88</LeadAmplitudeUnitsPerBit>
         <LeadAmplitudeUnits>¦ÌV</LeadAmplitudeUnits>
         <LeadHighLimit>2147483647</LeadHighLimit>
         <LeadLowLimit>268435456</LeadLowLimit>
         <LeadID>V2</LeadID>
         <LeadOffsetFirstSample>0</LeadOffsetFirstSample>
         <FirstSampleBaseline>0</FirstSampleBaseline>
         <LeadSampleSize>2</LeadSampleSize>
         <LeadOff>FALSE</LeadOff>
         <BaselineSway>FALSE</BaselineSway>
         <ExcessiveACNoise>FALSE</ExcessiveACNoise>
         <MuscleNoise>FALSE</MuscleNoise>
         <LeadDataCRC32>3771578643</LeadDataCRC32>
         <WaveFormData>
/P/8//z//P/+//7//v/+//3//P/7//r//P/8//z//P/6//r/+v/6//r/+v/6//r//P/8
//z//P/5//j/9//2//b/9v/2//b/9P/0//T/9P/0//T/9P/0//b/9v/2//b/9f/0//P/
8v/y//L/8v/y//L/8v/y//L/8P/w//D/8P/y//L/8v/y//D/8P/w//D/8P/w//D/8P/w
//D/8P/w/+7/7v/u/+7/8P/w//D/8P/u/+7/7v/u//D/8P/w//D/7v/u/+7/7v/u/+7/
7v/u//D/8P/w//D/7v/u/+7/7v/u/+7/7v/u/+7/7v/u/+7/7v/u/+7/7v/w//D/8P/w
/+7/7v/u/+7/8P/w//L/8v/y//T/9f/1//T/9P/1//f/+P/5//v/+//5//n/+f/5//j/
9//0//L/7//t/+r/6P/n/+f/5//n/+j/6P/q/+j/5v/k/+D/3//i/+X/5f/m/+b/5P/i
/+D/4P/i/+T/5//p/+n/6f/o/+b/5v/l/+X/5//o/+j/6P/m/+f/5//m/+b/5v/m/+f/
6P/p/+v/7P/s/+v/6P/n/+j/6f/q/+r/7P/s/+z/7P/w//X//f8NACIANgBFAFUAYABq
AHkAgwCIAI4AigB2AFQANAAWAPD/x/+c/2v/M/8D/+j+1/7U/uL+/P4b/0L/Y/9//5T/
o/+t/7T/u//D/8v/0f/W/9j/3f/i/+j/7P/s/+3/8f/y//T/9f/3//j/+v/9//7//v/+
//3//P8AAAEAAwADAAMAAwADAAMABAAFAAYABwALAAsACwALAAsACwAMAAwADwAPABEA
EgAUABMAEwAUABUAFwAaABsAHQAfACAAIAAgACIAJAAmACsALAAuADIAMwAyADQANwA6
AD0APwBDAEUASABLAE0ATQBPAFIAVgBZAF0AXgBgAGAAYQBiAGIAYwBkAGUAZQBlAGYA
ZgBlAGMAYwBjAGIAYABgAGAAXQBdAFoAWABWAFYAVQBVAFIATwBMAEgARQBAAD0AOQA3
ADYAMwAwACwAKQAlACIAHgAbABgAFQATABMAEQAOAAwACAAGAAQAAgAEAAMAAgABAAEA
AAD///7//f/9//3//P/+//7//v/9//v/+//7//z//v/9//3//v/8//v/+//7//3//f/9
//3//f/+//7//v/8//z//P/8//z//f/+/////f/9//3//v8AAAAAAQABAP////8AAAEA
AQAAAP////8BAAEAAgACAAIAAAAAAAEAAgACAAEAAQADAAEAAAAAAAAAAAAAAAAAAgAB
AAEAAgAAAP7//v///wEAAQAAAAAAAAAAAP///v/8//z//P/8//7//v/+//7//f/8//z/
/P/6//v/+//6//z//P/7//v/+P/4//j/+P/6//r/+v/6//j/9//2//b/9v/2//b/9v/4
//j/+f/5//b/9P/z//P/9P/1//f/+P/1//X/9f/1//X/9f/2//b/9v/2//b/9v/0//P/
8P/x//T/9f/2//f/9v/z//L/8//0//T/9P/z//X/9f/1//X/9P/0//T/9P/z//X/9f/1
//T/8v/y//P/8//1//f/9v/2//X/9P/z//L/9P/0//T/9P/2//b/+P/4//b/+P/5//n/
+f/6//z////+////AQABAP///////////f/9//v/+v/0//H/7f/q/+z/7f/u/+//7//u
/+//7P/r/+r/5//n/+r/7f/t/+7/7f/q/+f/5P/j/+b/6f/t/+3/7f/t/+z/7P/s/+v/
6//t/+7/7v/u/+3/7f/s/+r/7P/s/+z/7f/r/+v/7P/s/+3/7f/r/+v/7v/v//D/8P/s
/+r/7P/u//D/9////wsAHAAyAEMAUQBgAG4AeQCFAIoAkACQAH4AXAA8AB4A+v/T/6r/
gf9N/xX/8P7b/tT+3P70/hH/OP9f/3v/jv+f/6v/sP+5/8P/y//T/9r/4P/h/+T/6P/o
/+r/7//1//j/+v/7//3/+//8//7//v8AAAIAAwAEAAQABQAHAAcABQAFAAUABQAJAAsA
DQAPABAADwAOAA0ADwAPABAAEAARABEAEwAUABYAFQAVABYAGQAbAB4AHwAfACEAIgAi
ACIAJAAmACgALQAuADAANAA0ADQANwA7ADwAPwBBAEUARQBIAEsATQBPAFEAVABYAFkA
XQBeAGAAYgBjAGQAZABnAGgAaQBpAGcAaABoAGcAZwBnAGcAZgBmAGYAZgBjAGEAXgBc
AFoAWQBZAFoAWABUAFAASwBHAEUAQwBAAD8APAA5ADYAMgAtACkAJgAiACAAHgAcABsA
FwAVABIAEAAOAAwACgAIAAgABwAGAAUAAwACAAEAAAAAAAEAAgACAAAAAAAAAP//////
////AAAAAP////8AAP7//f/9//3////////////9//7//v/+//7//v/+//7//v///wAA
AQAAAP///v/+/wAAAAABAAEA/////wAAAQABAAAA/////wEAAQACAAIAAAD+//7///8B
AAIAAgADAAQAAQD///7/AAAAAAAAAAAAAP////8AAP7//P/8//3//v//////AAD///7/
/P/6//z//P/8//z//P/8//z//P/5//j/+P/4//r/+//7//r/+f/4//b/9f/1//b/9//4
//b/9v/2//b/9v/1//T/9P/2//b/9v/2//X/9P/0//P/8v/y//P/9f/1//X/9v/2//X/
9f/1//X/8//z//T/9P/y//L/8v/y//P/8//x//P/8f/x//H/8f/z//H/8f/z//T/9P/0
//P/8f/x//H/8f/y//L/8v/y//P/9f/1//X/9P/y//L/8//1//P/8f/y//L/8P/w//D/
8P/z//b/9//4//j/+f/5//j/+P/5//v//P///wEAAQABAP////////z//f/6//j/9f/x
/+7/7P/r/+3/7f/t/+7/7P/u/+z/6//q/+f/5//o/+v/6//s/+z/6P/m/+T/4v/m/+j/
6//t/+3/7f/s/+z/7P/r/+v/6//s/+z/7P/s/+v/6//q/+r/6v/q/+v/6//t/+7/7v/v
/+//7f/t/+7/7//w//D/8P/w//D/8P/y//f///8NACIAOABLAFkAZgByAH8AiQCQAJQA
kgB8AFoAOAAWAPL/yf+e/3H/O/8L/+7+3f7W/uL++v4d/0T/Z/+B/5j/qf+x/7r/w//J
/8//1f/c/97/4//o/+7/8v/0//X/9f/4//r/+//9//7/AAADAAQABAAEAAMAAgAGAAcA
CQAJAAkACQAJAAkACgALAAwADQARABEAEQARABAADwAPAA4AEwATABUAFgAYABcAFwAY
ABsAHQAgACEAIQAjACQAJAAiACQAJgAoAC0ALgAwADQANgA2ADkAPQA8AD8AQQBFAEkA
TABPAFEAUQBTAFYAWgBdAGEAYgBkAGQAZQBmAGYAZwBoAGkAaQBrAGwAbABrAGcAZwBn
AGYAaABoAGgAZQBlAGIAYABeAFoAWQBZAFYAVQBSAE4ASwBGAEMAPwA9ADoANwA0ADAA
LQApACYAIgAdABoAFwAVABQAEwARABAADAAKAAgABgAIAAcABgAFAAQAAgAAAP7//f/9
//3//P/+//7//v/9//v/+//7//z//v/9//3//v/8//v/+//7//v/+//7//v//f/+//7/
/v/9//z/+//6//r/+//8//3/+//7//v//P/6//r/+//7//3//f/+/////f/8//v/+//8
//3///8AAP7//P/8//3//v/+//3//f8BAP///v/+//z//P/8//z//v/9//3//v/+//z/
/P/9//v/+//6//r//P/8//v/+v/4//j/+P/4//r/+v/6//r/9//2//b/9v/4//n/+f/4
//j/+P/3//f/9P/0//T/9P/2//b/9v/2//T/8//y//L/9P/0//T/9P/y//L/8//z//H/
8P/w//H/8//z//T/9P/z//P/8//z//H/8f/y//L/8v/y//L/8v/x//H/7//x//H/8f/x
//H/7//t/+3/7//y//L/8v/x//H/8f/x//H/7v/u/+7/7v/v//H/8f/x//L/8P/w//H/
8f/w//H/8v/z//T/9P/0//T/9v/3//f/9v/2//f/+f/6//v/+//7//v/+//9//3/+v/5
//T/8v/v/+3/7P/q/+n/6f/p/+n/6v/q/+r/6P/n/+b/5P/l/+f/6//p/+r/6v/o/+b/
5P/i/+T/5v/p/+v/6//p/+j/6P/o/+j/6f/q/+z/6//q/+n/6f/p/+j/6P/o/+r/6//r
/+v/6v/q/+v/6//s/+3/7//x/+//7v/t/+z/7P/w//T/+/8FABMAJAA4AEcAVQBiAHAA
fQCHAIwAkgCMAHQAVgA2ABgA9P/J/6D/b/8z/wf/7P7d/tz+7P4C/yX/TP9v/4n/nP+p
/7H/uv/B/8n/0f/Z/9z/3v/h/+T/6P/q/+7/8//3//j/+v/7//3/+//8//7//v8BAAIA
AgACAAQABQAHAAcABQAFAAUABQAIAAkACgALAAwACwAKAAkADQANAA4ADgARABEAEwAU
ABIAEQARABIAFgAZAB0AHwAeAB8AHwAeAB8AIgAlACgAKQAqACwAMAAwADAAMwA3ADkA
PQBAAEUARQBIAEsATQBPAFEAVABYAFsAXwBgAGIAYwBjAGMAYgBkAGYAaABpAGgAaABn
AGUAZABlAGYAZgBkAGQAZABhAF8AXABaAFgAVwBXAFgAVgBRAE4ASgBHAEYAQwA/AD0A
OgA3ADQAMAArACcAJAAgACAAHgAcABsAGAAVABEADgAOAAwACgAIAAgABwAGAAUABQAE
AAMAAgADAAMAAwACAAEAAAD///3//v///wAAAgACAAEAAQACAAAA////////AAABAAIA
AwAAAAAA///+/wAAAAAAAAAAAQABAAEAAQD///////8AAAIAAgADAAMAAgABAAEAAQAB
AAAA/////wEAAQACAAIAAAD+//7///8CAAIAAQABAAEA///+//7/AAAAAAAAAAAAAP//
//8AAP7//P/8//3///////7//v/8//z/+//6//z//P/8//z//P/8//z//P/6//j/9//2
//n/+//8//z/+//6//j/9//4//j/+P/4//j/+P/4//j/+P/3//b/9v/4//j/+P/4//b/
9v/3//f/9//2//b/9//3//f/+P/4//b/9f/0//P/8v/z//X/9v/0//T/9P/0//X/9f/z
//X/9f/1//X/9f/z//H/8f/z//b/9v/2//X/8//z//P/8//0//T/9P/0//X/9//3//f/
9P/y//L/8//1//f/9f/0//L/8v/y//L/9f/2//f/+v/7//v/+v/6//v//f/+////AwAD
AAMAAwACAAEA/f/7//r/+P/1//P/8P/u/+3/7f/t/+3/7v/u//D/7v/t/+z/5//n/+j/
6//t/+7/7v/s/+r/6P/m/+j/6P/r/+3/7f/u/+7/7//w/+3/7f/t/+7/7v/u/+7/7//v
/+7/7v/u/+7/7//v/+//8P/w//H/8f/t/+3/7v/v//D/8P/w//D/9P/2//j//f8FABcA
LgBCAFMAYwBuAHgAgQCJAJAAkgCGAGgASgAuAAwA5v+7/47/Wf8j//n+4v7X/uD+9P4O
/yv/UP9z/4n/mv+p/7X/wP/H/8//1f/X/9r/3v/j/+j/7v/0//j/+f/5//v//P/8//3/
//8AAAIAAgAFAAYABgAGAAYABwAJAAkACwALAAsACwAKAAsADAANABEAEQARABEAEwAT
ABQAFAAXABcAGQAaABoAGQAZABoAGwAdACAAIQAjACUAJgAmACYAKAAqACwALQAuADAA
NAA4ADgAOwA/AD4AQQBDAEcASgBOAFIAVQBWAFcAWQBcAF0AYQBiAGQAaABpAGoAagBq
AGoAagBpAGoAbABtAG0AaQBpAGkAaABmAGYAZgBjAGQAYgBhAGAAXQBbAFoAVgBVAFIA
TgBLAEgARQBBAD8AOgA3ADQAMAAuACsAKQAmACIAHgAaABcAFgAVABMAEgAQAA4ADAAK
AAgABwAGAAUABgAGAAYABgADAAMAAwACAAQABAAEAAMAAwADAAMABAACAAEAAQACAAQA
AwADAAMAAQABAAEAAQADAAQABAAEAAIAAgACAAIAAQABAAEAAQADAAMAAwAEAAIAAgAD
AAMAAwADAAQABQAFAAQAAwADAAMAAwAEAAQABQAEAAUABwAHAAYABAADAAcABQAEAAQA
BAAEAAQABAACAAEAAQACAAMAAgADAAUABAADAAEAAAAAAAAA///+/wAAAAAAAAAAAAAA
AAAAAAD///7//v/+//3//f/8//r//f/+//7////9//z/+//6//r/+v/6//r/+v/5//j/
+P/2//b/9v/2//j/+P/5//n/9f/0//T/9f/1//X/9v/2//X/9f/1//X/8//z//T/9P/0
//T/9P/0//P/8//x//P/8//z//P/8//1//P/8//1//X/9P/z//H/8//z//P/8//y//L/
8v/y//L/8//y//H/9P/0//L/8v/y//L/8v/2//b/9v/4//n/+f/4//j/+f/7//z//f//
//////////3//f/6//n/9v/0//H/7//u/+z/6//r/+v/6//s/+z/7v/s/+v/6v/n/+f/
6P/r/+v/7P/s/+r/6v/o/+b/6P/o/+v/7f/t/+3/7P/s/+z/6//r/+v/7P/s/+z/7P/t
/+3/7P/s/+z/7P/t/+3/7f/u/+7/7//v/+3/7f/u/+//8P/w//D/8P/0//b/9P/3/wMA
EwAmADwATwBfAG4AeACDAI0AkACSAIoAcABMACwADADo/7//kv9h/yv//f7k/tX+2v7u
/gb/I/9K/23/h/+W/6X/tf/A/8X/y//T/9f/2v/e/+P/6P/u//L/9v/3//n/+//8//z/
/f/+/wAAAwAEAAMABAAEAAQABAAFAAcABwAJAAkACQAJAAoACwAMAA0ADwAPAA8ADwAR
ABEAEgASABUAFQAXABgAGgAZABkAGgAcAB0AHwAfACEAIwAkACQAJgAoACoALAAtAC4A
MAA0ADgAOAA7AD8APgBBAEMARwBJAEwATwBRAFUAVwBaAF4AXQBhAGIAZABoAGkAagBq
AGkAagBrAGsAbQBuAG4AbQBrAGsAawBqAGgAaABoAGUAZwBkAGIAYABcAFsAWwBYAFcA
VABQAE0ASgBHAEMAQQA+ADsAOAA0AC8AKwAoACQAIwAgAB0AGwAbABkAFgAUABAADgAM
AAoADAALAAoACQAJAAgABwAGAAQAAwACAAAAAQACAAMAAwADAAMAAwAEAAIAAQABAAIA
BAADAAMAAwABAAEAAQABAAIABAAFAAYABAAEAAQABAAFAAUABQAFAAMAAwADAAQAAgAC
AAMAAwAEAAUABwAJAAcABgAFAAUABQAFAAYABgAIAAYABgAHAAYABgAFAAUACQAHAAYA
BgAGAAYABgAGAAQAAwADAAQABgAEAAQABQADAAMAAgACAAQABAADAAIAAgACAAIAAgAB
AAAA///+//7//v///wAA//////7//P/+//7//f/9//z//P/8//z/+v/6//r/+v/8//v/
+v/6//j/+P/4//j/+v/6//v/+//5//j/+P/5//f/9//4//j/+f/5//n/+f/3//f/+P/4
//r/+v/6//r/+f/5//f/+f/5//n/+f/5//n/9//3//n/+f/4//f/9f/2//f/+P/5//b/
9v/2//b/9f/3//f/9//6//j/9v/3//b/+P/4//j/+P/6//r/+v/8//v/+//6//r//f//
/wAAAQABAAEAAQABAAEAAQD+//3//P/6//f/9f/x/+7/7P/r/+v/6//s/+z/7v/s/+v/
6v/n/+f/6P/r/+v/7P/s/+r/6P/m/+T/5v/q/+3/7//v/+3/7P/s/+z/6//r/+v/7P/u
/+7/7v/v/+3/7P/s/+z/7P/t/+3/7f/s/+z/7f/t/+v/6//s/+3/7v/u/+7/7v/u//D/
8v/3//3/CQAaADAAQwBRAF4AagB1AIEAhgCMAI4AgABkAEYAKAAGAN//tP+H/1H/G//8
/uf+3P7g/vb+Ef80/1n/d/+M/5//q/+y/7n/v//F/8v/0P/U/9f/3P/g/+T/5v/p/+v/
7v/w//H/8//1//b/+P/4//j/+P/3//b/+P/5//v/+//5//n/+f/5//r/+//8//3/////
////////////AAAAAAMAAwAFAAYABgAFAAUABgAHAAkADAANAA8AEQASABIAEAASABQA
FgAbABwAHgAiACIAIgAlACkAKQArACwALwAyADYAOgA9AD0APwBCAEYASQBNAE4AUABQ
AFEAUgBSAFMAVABVAFUAVwBYAFgAVwBTAFMAUwBSAFQAVABUAFEAUQBOAEwASgBGAEUA
RQBCAEAAPgA7ADkANQAxACwAKQAnACUAIwAgABsAFwAUABAADQAKAAcABQAEAAMAAQAA
AP7//P/6//j/+v/5//j/9//1//T/8//y/+//7//v/+7/8P/w//D/7//t/+3/7f/u//D/
7//v//D/7v/t/+3/7f/t/+3/7f/t/+3/7v/u/+7/7v/u/+7/7v/v/+//7//v/+3/7f/t
/+7/7v/u/+//7//x//H/8v/z//H/8P/v/+//8f/x//L/8v/y//D/8P/x//L/8v/x//H/
9f/z//L/8v/y//L/8v/y//L/8f/x//L/8v/w//D/8f/x//H/8P/w//L/8v/x//D/7v/u
/+7/7v/w//D/8P/w/+3/7P/s/+z/7P/t/+3/7P/s/+z/6//r/+j/6P/o/+j/6v/q/+r/
6v/q/+n/6P/o/+j/6P/o/+j/6P/o/+n/6f/n/+b/5v/n/+f/5//o/+j/5//n/+f/5//l
/+X/5v/m/+b/5v/m/+b/5f/l/+P/5f/n/+f/5//n/+X/4//j/+X/5P/k/+T/4//j/+P/
4//j/+L/4v/i/+L/4//l/+X/5f/k/+T/4v/k/+T/5P/k/+j/6P/o/+r/6v/p/+f/5v/p
/+v/7P/t/+//7//v/+//7//v/+z/6//q/+j/5f/j/97/3P/b/9v/3f/d/97/3v/g/97/
3f/c/9n/2f/a/93/3//g/+D/3v/a/9j/1v/Y/9z/3//h/+H/4f/g/+D/4P/f/9//3//g
/+D/4P/g/+H/4f/g/+D/4P/i/+P/4//j/+P/4v/i/+H/4f/h/+L/4//k/+T/5P/k/+T/
5v/q/+//+f8HABwAMAA/AE8AXABoAHMAewCAAIYAhABsAE4AMAAQAOr/v/+U/2P/Kf/7
/uT+0/7S/uL++v4Z/z7/Y/97/5D/n/+p/7L/uf+//8X/zf/S/9T/2f/e/+T/5v/o/+n/
6//s/+7/7//x//P/9P/2//b/9f/2//b/9v/6//v//f/9//v/+//7//v//P/9//7///8D
AAMAAwADAAMAAwAEAAQACQAJAAsADAAMAAsACwAMAA8AEQAUABUAFQAXABgAGAAYABoA
HAAeACEAIgAkACgAKgAqAC0AMQAyADUANwA7AD0AQABDAEUARwBJAEwAUABRAFUAVgBY
AFoAWwBcAFwAXQBeAF8AXwBhAGIAYgBhAF0AXQBdAFwAXABcAFwAWQBXAFQAUgBQAE4A
TQBNAEoASQBGAEIAPwA6ADcAMwAxADAALQAqACYAIQAdABoAFgATABAADQALAAoACQAH
AAYAAgAAAP7//P/+//3//P/7//n/+P/3//b/9f/1//X/9P/2//b/9v/1//P/8//z//T/
9f/1//b/+P/3//X/9P/z//P/8//z//P/9f/2//b/9v/0//T/9P/0//T/9f/2//f/9f/1
//X/9v/2//b/9//3//f/9//4//n/9//2//X/9f/3//f/+P/4//j/9v/2//f/9v/2//X/
9f/5//f/9v/2//T/9P/0//T/9v/1//X/9v/2//T/9P/1//X/9f/0//T/9v/2//X/9P/y
//L/8v/y//T/9P/0//T/8//y//L/8v/w//H/8f/w//D/8P/v/+//7v/u/+7/7v/u/+7/
7v/u/+7/7f/s/+z/7P/s/+z/7P/u/+7/7//v/+v/6v/q/+v/6//r/+z/7P/r/+v/6//r
/+v/6//s/+z/7P/s/+z/7P/p/+n/5//p/+v/6//r/+v/6//p/+n/6//q/+r/6v/p/+v/
6//r/+v/6P/o/+j/6P/p/+v/7f/u/+z/7P/s/+z/7P/s/+z/7v/w//H/8f/y//L/8//z
//P/9v/3//j/+f/3//f/9P/z//D/7v/r/+n/5//m/+b/5//m/+X/5f/k/+j/5v/l/+T/
3//f/+D/4//j/+T/5P/i/+L/4P/e/+D/3//h/+L/4f/i/+L/4//k/+P/4//j/+T/4v/i
/+L/4//k/+T/5f/m/+T/5f/l/+X/5v/m/+f/5//l/+X/5v/n/+j/6P/o/+j/6v/q/+z/
7//1//3/EAAkADkASQBYAGQAbwB5AH4AhACKAHwAWgA8ABwA+P/T/6j/ff9N/xX/6v7V
/sz+1P7s/gn/KP9N/2v/gP+R/5//rP+1/7v/w//J/87/0v/X/9z/4v/m/+r/7f/v//H/
8v/y//P/9f/2//j/+P/5//r/+v/6//r/+//9//3//v///wAAAQABAAEAAQABAAUABQAF
AAUABwAHAAgACAAJAAkACwAMAA8ADwAQABIAEgATABUAFQAWABkAGwAcABwAHgAgACIA
JAAkACUAKAAsACwALwAzADIANQA3ADsAPQBAAEMARQBJAEsATgBSAFMAVwBYAFoAXABd
AF4AXgBfAGAAYQBhAGEAYgBiAGEAYABhAGIAYgBgAGAAYABdAF8AXABaAFgAVABTAFMA
UABPAEwASABFAEIAPwA7ADkANgAzADAALAApACUAIgAeABkAFgATABEADwANAAoACAAG
AAQAAgAAAP7//f/8//v//f/8//v/+v/3//f/9//2//j/+P/4//f/9//3//f/+P/2//X/
9f/2//j/9//3//f/9f/1//X/9f/3//j/+P/4//b/9v/2//b/9f/1//X/9f/2//f/+P/6
//n/+P/4//f/+f/5//r/+//5//j/9//3//f/9//4//j/+v/4//j/+f/5//j/9v/1//j/
9//3//j/+P/4//j/+P/2//X/9f/2//f/9v/3//n/+P/3//X/9P/2//b/9f/0//b/9v/2
//b/9f/0//P/8v/y//L/8//0//L/8//z//L/8v/y//H/8f/w//D/8P/w/+7/7v/u/+7/
8P/v/+7/7v/s/+z/7P/s/+7/7v/v/+//7f/s/+z/7f/r/+v/7P/s/+3/7f/t/+3/6//r
/+z/7P/s/+z/7P/s/+3/7f/r/+3/6//r/+v/6//r/+n/6f/r/+r/6v/q/+n/6//r/+v/
6//u/+7/7P/q/+z/7P/s/+z/7//w//H/9P/z//P/8v/y//X/9//4//n/+//7//v/+//5
//n/9v/1//T/8v/v/+3/6v/o/+f/5//n/+f/6P/o/+j/5v/l/+T/4//j/+T/5//n/+j/
6P/m/+L/4P/e/+D/5P/n/+n/6f/p/+j/6P/o/+f/5//n/+j/6v/q/+r/6//p/+j/6P/o
/+j/6f/p/+n/6v/q/+v/6//n/+f/6P/p/+z/7P/s/+z/7P/u//L/9////xEAJgA8AEsA
WQBmAHIAfwCJAIwAkACIAGwASAAmAAQA3v+1/4r/W/8j//v+4v7V/tj+7P4G/yX/Tv9x
/4X/lP+l/7H/tv+9/8X/y//R/9T/2v/f/+T/6P/o/+z/7//x//L/9P/1//f/+f/6//z/
/P/9//7//v/+/wIAAwAFAAUAAwADAAMAAwAEAAUABgAHAAkACQAJAAkACQAJAAoACgAP
AA8AEQASABAADwAPABAAEwAVABgAGQAbAB0AHgAeABwAHgAgACIAJQAmACgALAAuAC4A
MQA1ADYAOQA7AD8AQwBGAEkASwBLAE0AUABUAFcAWwBcAF4AYABhAGIAYgBjAGQAZQBl
AGUAZgBmAGUAYwBjAGMAYgBkAGQAZABhAF8AXABaAFgAVgBVAFUAUgBPAEwASABFAEAA
PQA5ADcANAAxAC4AKgAlACEAHgAaABkAFgATABEADwANAAoACAAIAAYABAACAAIAAQAA
AP///f/8//v/+v/7//v/+//6//z//P/8//v/+v/5//j/+P/6//n/+f/6//j/9//3//f/
+f/5//n/+f/3//j/+P/4//b/9v/2//b/9//3//f/9//3//f/9//4//b/9v/3//f/9//3
//j/+f/5//j/9//3//n/+f/6//r/+v/4//j/+f/6//r/+f/5//v/+f/4//j/9v/2//b/
9v/3//f/+P/6//n/9v/1//X/8//z//L/8v/z//T/9P/0//L/8v/y//L/9P/0//T/9P/z
//L/8v/y//L/8//z//L/8v/y//H/8f/u/+7/7v/u/+//8P/x//L/8f/v/+3/7P/u/+7/
7v/u/+7/7v/v/+//7f/s/+z/7f/t/+3/7v/u/+v/6//r/+v/6//r/+z/7P/s/+z/7P/s
/+n/6f/n/+n/6//r/+v/6//p/+f/5//p/+r/6v/q/+n/6//t/+z/6//q/+n/6P/o/+j/
6P/q/+3/7f/s/+z/6//t/+7/7//z//P/8//z//P/8//w/+//7P/q/+f/5f/i/+D/3//f
/93/3f/e/97/4f/g/+D/4P/b/9v/3P/f/9//4P/g/97/3v/c/9r/3P/d/9//4P/f/+D/
4P/h/+L/3//f/9//4P/g/+D/4P/h/+P/4v/i/+L/4P/h/+H/4f/k/+T/5f/l/+H/4f/i
/+P/5v/m/+b/5v/m/+j/6P/r//H/+f8IAB4ALwA/AE4AWgBlAHEAeAB8AH4AeABiAEgA
LAAMAOf/vv+R/2H/Lf8I//P+5v7k/vT+C/8q/0//b/+G/5X/o/+u/7f/vf/D/8X/yv/M
/9H/2P/c/+D/4v/l/+n/6v/s/+3/7//x//L/9P/0//P/9P/0//T/9P/1//f/9//4//n/
+v/7//n/+f/5//n//f/9//3//f//////AAAAAAEAAQADAAQABQAFAAYACAAJAAkACgAJ
AAoADQAPABAAEAASABQAFgAYABgAGQAcACAAIAAjACcAJwApACoALQAvADIANQA3ADcA
OQA8AEAAQwBHAEgASgBMAE0ATgBOAE0ATgBPAE8AUQBSAFIAUQBPAE8ATwBOAEwATABM
AEkASwBIAEYARABAAD8APwA8ADoAOAA1ADMAMAAtACkAJwAiAB8AHAAYABYAEwARAA4A
CwAKAA==
         </WaveFormData>
      </LeadData>
      <LeadData>
         <LeadByteCountTotal>10000</LeadByteCountTotal>
         <LeadTimeOffset>0</LeadTimeOffset>
         <LeadSampleCountTotal>5000</LeadSampleCountTotal>
         <LeadAmplitudeUnitsPerBit>4.88</LeadAmplitudeUnitsPerBit>
         <LeadAmplitudeUnits>¦ÌV</LeadAmplitudeUnits>
         <LeadHighLimit>2147483647</LeadHighLimit>
         <LeadLowLimit>268435456</LeadLowLimit>
         <LeadID>V3</LeadID>
         <LeadOffsetFirstSample>0</LeadOffsetFirstSample>
         <FirstSampleBaseline>0</FirstSampleBaseline>
         <LeadSampleSize>2</LeadSampleSize>
         <LeadOff>FALSE</LeadOff>
         <BaselineSway>FALSE</BaselineSway>
         <ExcessiveACNoise>FALSE</ExcessiveACNoise>
         <MuscleNoise>FALSE</MuscleNoise>
         <LeadDataCRC32>3671688984</LeadDataCRC32>
         <WaveFormData>
+v/6//r/+v/8//z//P/8//r/+v/6//r/+v/6//r/+v/4//j/+P/4//j/+P/4//j/+v/6
//r/+v/5//j/9//2//b/9v/2//b/9f/0//P/8v/y//L/8v/y//L/8v/y//L/8P/w//D/
8P/w//D/8P/w//D/8P/w//D/7v/u/+7/7v/u/+7/7v/u/+z/7P/s/+z/7v/u/+7/7v/s
/+z/7P/s/+r/6v/q/+r/7P/s/+z/7P/s/+z/7P/s/+7/7v/u/+7/7f/s/+v/6v/q/+r/
6v/q/+z/7P/s/+z/6v/q/+r/6v/s/+z/7P/s/+r/6v/q/+r/6P/o/+j/6P/o/+j/6P/o
/+j/6P/o/+j/5v/m/+f/5//n/+n/6v/q/+n/6f/r/+z/6v/r/+7/7v/u/+7/7v/t/+3/
7P/q/+f/5f/j/+D/3f/c/9z/3P/b/9v/2//b/9r/1//U/9T/1P/Y/9r/2v/a/9j/1v/V
/9P/0//U/9b/2P/a/9r/2f/Z/9n/2f/Z/9n/1//X/9f/1v/Y/9j/2P/W/9b/1//Y/9n/
2//b/9v/2//Z/9n/2f/Z/9v/2//c/9z/2//b/9v/2//f/+T/7P/5/wwAIgA0AEsAXwBz
AJAArQDEANsA6ADdAMUArACSAHQAUQAmAOj/l/9N/x///f7s/u7+Af8c/z3/XP91/4r/
mv+k/6r/sf+6/8H/yf/N/8//0v/X/9v/3//g/+P/5f/p/+r/6v/r/+//8f/z//P/8f/z
//P/8//1//j/+f/5//v/+//7//z//P/+////AAADAAMABAAEAAMABAAFAAUABwAJAAoA
DAAOAA4ADwAQABAAEQASABQAFQAWABcAGAAbABwAHQAgACQAJgApACsAKgAtAC8AMQA0
ADYAOgA9AEEAQwBFAEcASQBMAE8AUwBUAFcAWQBbAF0AXQBfAGAAXwBhAGIAYwBlAGUA
ZQBlAGQAYwBjAGIAXwBfAF8AXgBbAFgAVwBVAFUAVABUAFEATwBNAEoARgBEAEAAPQA7
ADgANQAxAC8ALAAqACUAIgAgAB0AGgAXABcAFQASAA8ADAAKAAgABwAFAAUABAADAAAA
AAD///3//f/9//3//f/8//z//P/6//r/+v/7//v/+v/6//r/+v/5//j/9//3//r/+v/7
//v/+f/5//n/+f/5//r/+f/5//n/+f/5//n/+P/5//n/+P/5//r//P/9//3//P/7//r/
+v/6//r/+v/8//3//f/9//3/+//7//z//P/8//z//P/6//r/+v/6//r/+v/5//n/+f/5
//n/+f/5//f/9//2//j/+P/4//j/+P/4//f/9v/2//b/9v/2//j/+P/3//b/8//z//P/
8//z//P/8//z//L/8v/y//L/8P/w//D/8P/w//D/8P/w//D/7v/t/+3/7f/t/+7/7v/u
/+7/7f/s/+v/6//s/+z/7v/u/+//7//u/+7/7f/t/+3/7f/t/+3/7v/u/+3/7f/r/+r/
6v/q/+v/7P/t/+7/6//q/+n/6f/r/+z/7P/s/+3/7P/s/+z/7P/s/+z/7f/s/+z/7f/t
/+v/6f/p/+v/6//r/+z/7f/s/+v/6v/p/+j/6v/q/+r/6v/s/+z/7f/t/+v/7f/u/+7/
7//v//H/8v/w//H/9P/0//T/9P/0//P/8v/y//H/7//s/+n/5f/h/+H/4v/j/+P/4v/h
/+D/3v/f/9z/3P/c/+D/4v/i/+L/4v/g/9//3f/d/97/4P/i/+L/4v/h/+H/4//j/+P/
4//j/+P/4//i/+H/4P/f/9z/3//h/+P/5f/k/+P/4v/h/+P/4//j/+P/5f/l/+b/5v/f
/9//4f/j/+P/6v/y//v/DAAiADYARwBfAHUAjgCpAMIA2QDqAOUAzQC2AJwAfgBdADgA
CADD/3H/N/8R//r+9v4F/x7/Pf9g/3n/iv+c/6j/sv+5/8L/y//R/9f/2//c/9//4f/l
/+r/8f/1//j/+v/7//3//v///wAA//8AAAMABAAFAAMABgAHAAcABQAFAAUABgAHAAoA
DAAOAA4ADQANAAwADQAOAA8ADwAPABEAEgAUABQAFAAVABYAGgAbABwAHgAdAB4AHwAg
ACEAIgAjACYAKAAqAC0ALwAuADEAMwA1ADgAOgA+AEEAQgBDAEQARQBJAEwATwBTAFQA
VwBZAFsAXQBdAF8AYABjAGUAZgBnAGUAZQBlAGUAZgBlAGUAZABjAGMAYwBiAF8AXABb
AFkAWgBaAFsAWQBWAFMATwBKAEkARgBEAEMAPgA7ADcANQAwAC4AKQAmACQAIQAeABsA
GQAXABQAEQAQAA4ADAALAAcABwAGAAUAAgACAAEA//8AAAEAAgADAAEAAAD///z//v/+
///////8//z//P/8//3//P/7//v/+v/6//v/+//5//n/+f/5//n/+v/5//n/+f/5//n/
+f/4//n/+f/4//r/+v/7//v/+v/6//r/+v/6//r/+v/6//r/+//7//v/+f/3//f/+P/5
//r/+//8//v/+v/5//j/+P/4//f/9//3//f/9//3//f/9f/1//T/9P/0//T/9P/z//L/
8P/u//D/8P/w//D/8P/w/+//7v/t/+3/7f/t/+3/7f/t/+3/6v/q/+r/6v/q/+r/6v/q
/+r/6v/q/+r/6v/o/+f/5//p/+n/6v/q/+j/6P/n/+b/5v/n/+n/6v/o/+j/6f/p/+r/
6v/p/+n/6f/p/+n/6f/q/+r/6f/p/+v/6v/q/+r/7P/s/+z/7P/s/+z/7P/t/+3/7v/u
/+7/6//q/+r/6v/r/+z/7f/v/+7/7v/v/+//7f/r/+v/7f/x/+//7v/v//L/8v/y//L/
8v/1//f/+P/5//n/+v/6//n/+//9//7//v///wIAAgACAAAAAAD///3//v/8//n/9//z
//D/7f/s/+z/7P/r/+v/7f/t/+z/6//m/+b/5v/o/+z/7P/s/+z/6P/n/+X/5f/o/+r/
7P/u/+7/7f/t/+3/7f/t/+3/7f/t/+3/7P/s/+z/7P/q/+r/6f/q/+v/6//r/+v/6//r
/+n/6f/p/+n/6f/q/+r/6f/p/+n/5//p/+7/9v8DABYALABAAFUAawCBAJoAtwDQAOcA
9ADpANMAuACaAH4AWwAwAPr/r/9l/zX/E//8/vz+C/8o/0n/aP9//5b/qP+w/7b/wf/I
/83/0//X/9n/3v/j/+f/6f/s/+3/7//z//T/9P/1//f/+f/7//v/+f/7//v/+//7//7/
/////wEAAQABAAIAAAACAAMABAAIAAkACwAMAA4AEAASABMAGAAbAB0AIAAiACIAIwAk
ACgAKQAqACwALQAuAC8AMAAvADAAMQA0ADcAOgA+AEEAQABDAEUARwBIAEoATgBRAFUA
VwBZAFsAXQBgAGMAZwBsAG8AcQBzAHUAdQB3AHgAeQB7AHwAfQB/AH8AfwB/AHwAewB7
AHoAegB7AHwAfAB7AHgAdwB1AHQAdAB1AHMAbwBtAGoAZgBiAF4AWwBZAFYAUwBPAE0A
SABGAEEAPgA7ADcAMwAvAC4ALQArACkAJgAkACIAIQAhACEAIAAfABoAGgAZABcAFwAX
ABcAFwAWABYAFgAUABIAEgATABMAFAAUABQAFAATABIAEQARABIAEgATABMAEQARABEA
EQAPABAADwAPABEAEQARABEAEAARABEAEAAQABAAEQARABIAEgASABIAEAAQABAAEAAS
ABMAEwATABEADwAPABAAEAAQABAAEAAQABAAEAAQABAAEAAPAA8ADwAPAA8ADwARAA8A
DwAOABAAEAAQABAADgAOAA0ADAAKAAoACgAKAAwADAALAAoABwAHAAcABwAJAAkACQAJ
AAgACAAIAAgABAAEAAQABAAGAAYABgAGAAQAAgABAAEAAQABAAIAAgAAAAAA///+//v/
+//8//z//P/8//3//f/8//z/+//7//v/+//7//v//P/8//v/+//5//j/+P/4//j/+P/4
//j/9v/2//b/9//5//r/+v/6//f/9v/2//b/9P/0//T/9f/2//b/9//3//X/8//z//X/
9f/0//X/9v/3//j/+f/5//n/+//8//z/+//7//3//v/+////AAAAAAAAAAACAAEA///+
//v/9//0//H/8P/t/+z/7P/q/+n/6f/p/+n/6P/n/+T/5v/m/+j/6v/p/+j/5//k/+P/
4f/h/+L/5P/m/+j/6P/l/+X/5f/l/+f/5//n/+f/5v/k/+P/4v/k/+L/4v/j/+L/4//j
/+P/4//j/+P/4//m/+f/6P/p/+n/6P/m/+X/5f/n/+v/8v/8/wcAGAAuAEIAVwBtAIUA
ogC9ANYA8QD6AO8A2QDAAKYAiABhADIA8P+Z/1H/I/8D//T+9v4J/yT/Sf9o/4H/lP+i
/6z/sv+5/8L/y//T/9X/1//Y/93/3//j/+b/6f/t/+//8P/w//H/8v/z//T/8//1//f/
9//3//f/+v/7//v/+//7//v//P/8//7///8AAP////8AAAAAAQACAAMAAwADAAUABgAI
AAYABgAHAAgADQAPABEAFAASABIAEgASABQAFgAYABwAHgAgACMAJQAkACcAKQArAC0A
MAA1ADkAOwA9AD8AQQBFAEgASwBPAFAAUwBVAFcAWwBbAF0AXgBfAGEAYgBjAGIAYQBg
AF8AXwBfAGAAYABdAF0AXQBcAFsAWABXAFUAUwBSAFIATwBNAEsASABEAEQAQAA9ADsA
NgAzAC8ALQAoACYAIQAeAB0AGwAZABcAEwARAA4ACwAMAAoACAAHAAMAAwACAAEAAAAA
AP///f/9//3//f/9//r/+v/6//j/+f/6//z//f/6//r/+v/6//n/+P/3//f/+v/6//v/
+//6//n/+P/3//f/+P/3//f/9f/1//X/9f/2//f/9//2//b/9v/3//f/9v/2//b/9v/2
//b/9v/2//b/9//3//f/9f/z//P/9P/2//b/9v/2//T/9P/0//T/9v/2//X/9f/1//X/
9f/1//P/8f/x//D/8P/w//D/8P/u/+7/7f/s/+7/7v/u/+7/7P/s/+v/6v/r/+v/6//r
/+3/7//x//P/8f/w/+//7v/u/+7/7v/u/+7/7v/u/+7/7v/s/+v/6//t/+3/7v/u/+z/
7P/r/+r/6//r/+z/7P/s/+z/7f/t/+r/6v/p/+n/6//r/+v/6//q/+r/6f/p/+v/6v/q
/+r/6v/q/+r/6v/o/+j/6P/p/+n/6v/q/+r/6f/o/+j/6P/q/+r/6v/r/+7/7v/v/+//
7f/r/+v/7f/v/+//7v/s/+z/7P/s/+z/7v/v//D/8//y//L/8f/x//H/8v/y//P/9v/2
//b/9v/0//P/8f/w//D/7f/r/+n/5v/j/+L/4v/i/+H/4f/h/+H/4P/f/9z/2v/a/9z/
3v/g/+D/4P/e/9v/2f/Z/9r/3P/e/+D/4P/g/+H/4v/j/+H/4f/h/+H/4f/g/+D/4P/g
/97/3v/f/+D/4f/h/+H/4v/j/+T/5f/j/+P/4//j/+b/5v/l/+X/5//n/+n/7P/2/wcA
HgA0AEYAXQBzAIcAoAC7ANYA6wDqANcAwwCsAJAAcABJABoA1v+J/0n/H/8D//7+Bv8Z
/zL/U/9y/4n/mP+o/7T/vP/F/8z/0f/V/9f/2//g/+P/6f/v//L/8f/x//X/9v/2//f/
+f/7//3//f/9////////////AgADAAMAAwADAAMABAACAAQABQAGAAkACQAKAAoACQAK
AAsACwAPABEAEgAUABQAFAAVABYAFgAXABgAGgAdAB4AHwAgACEAIgAjACYAJgAoACsA
LQAwADMANQA3ADYAOAA8AD8ARgBJAEwATwBRAFQAVwBbAF4AYQBjAGUAaQBpAGsAbABs
AG0AbQBtAG8AbwBvAG8AbABrAGsAagBpAGkAaQBoAGcAZABjAGEAXQBcAFwAWQBZAFcA
VABQAE4ASgBHAEUAQgA/ADsAOQA2ADQALwAsACgAJQAiAB8AHgAdABsAGQAWABQAEgAR
AA8ADwAOAA0ACwAMAAwACwAKAAkACAAHAAcACAAJAAgACgAKAAsACwAKAAoACgAKAAoA
CgAKAAsACwAKAAoACQALAAsACwALAAkACgAJAAkACQAJAAkACQAJAAsADAAMAAoACgAL
AAsADAAMAAwADAAMAAwADAAMAAwADQANAA0ADQALAAsADAAKAAoACgAKAAoACgAKAAoA
CAAIAAcABwAHAAcABwAHAAkABwAHAAYABAAEAAQABAAGAAYABQAEAAYABgAGAAYABAAE
AAMAAgABAAEAAQABAP////////////8AAAEAAgD///7//f/8//z//P/8//z//P/6//n/
+f/5//n/+v/6//z//P/7//r/9//3//j/+P/4//j/+f/5//j/+P/3//f/9v/1//T/8//2
//b/9f/1//X/9P/0//T/9v/2//b/9v/1//b/9//5//j/+P/3//b/9v/2//f/+P/4//j/
+P/5//v//P/+////AwABAAIABAAEAAQABAAHAAcABwAJAAwADAALAAsADQAOAA4ADwAS
ABIAEgASABIAEQAPAA4ADAAJAAcABQACAP///v/+//z/+//7//v/+//6//n/9v/0//T/
9v/4//r/+v/6//j/+f/3//f/+P/6//z//v/+//3//f/9//3/+//7//v/+//9//z//P/8
//z/+v/6//v/+v/7//v/+//7//v/+//7//n/+f/5//n/+v/6//n/+f/7//3/+/8AAAgA
FwAsAEAAVgBtAIEAlwCwAM0A5AD1APwA7QDTALgAnAB+AFsALgDy/6X/Y/81/xf/DP8U
/yX/PP9d/37/l/+m/7b/xP/O/9H/2P/f/+X/6f/r/+7/8//3//n//P//////AwAEAAQA
BQAHAAkACwALAAkACwALAAsACwAOAA8ADwAPAA8ADwAQABAAEgATABQAFQAVABYAFgAV
ABYAFwAXABsAHQAeACAAHgAeAB8AIAAgACEAIgAkACcAKAApACoAKwAsAC0AMAAwADIA
NQA3ADoAPQA/AEEAQABCAEYASQBLAE0ATwBRAFMAVgBZAF0AXgBhAGMAZQBnAGcAaQBq
AGsAbQBuAG8AcQBxAHEAcQBuAG0AbQBsAGsAawBrAGoAawBoAGcAZQBiAGAAXwBbAFkA
VwBUAFAATgBKAEcARQBCAD8AOwA5ADYANAAvACwAKgAnACQAIQAhAB8AHAAZABgAFgAU
ABMAEwATABIAEQAQABAADwANAAwACwAKAAkACgAKAAoACAAGAAYABwAHAAYABgAGAAYA
BwAGAAUABQADAAIAAgABAAMAAwADAAMAAwAEAAMAAwADAAMAAwADAAIAAwADAAIAAAAA
AAEAAQACAAIAAgACAAAAAAAAAAAAAAABAAEAAQABAP////8AAAAAAAAAAAAAAgACAAIA
AgAAAAAA/////wEAAQABAAEAAQD//////v/8//z//P/8//7//v/9//z/+v/6//r/+v/4
//j/9//2//f/9//3//f/9v/1//T/8//0//T/9P/0//D/8P/w//D/8P/w//D/8P/y//D/
7//v/+3/7f/u/+7/8P/w/+//7v/t/+3/7v/u/+z/7P/t/+3/7f/u/+7/7//t/+3/7f/t
//D/8P/v/+//7//u/+7/7v/u/+7/7v/u/+7/7v/u/+//7P/s/+v/6v/s/+z/7f/u/+3/
7P/r/+v/6v/q/+v/6//v/+3/6//r/+r/6v/q/+r/6v/t/+3/7f/v/+7/7v/t/+3/8f/y
//L/8//0//T/9P/0//T/8//x//D/8P/t/+v/6f/j/9//3f/c/97/3f/d/93/3f/c/9v/
2P/W/9b/2P/a/9r/2v/a/9j/1f/T/9P/1P/Y/9r/3P/c/9r/2f/Y/9f/1//X/9f/1//Z
/9j/2P/Y/9b/1P/U/9X/1v/X/9f/1//X/9f/1//X/9X/1f/V/9X/1v/W/9X/1f/V/9X/
1//c/+T/7/8AABQAKAA9AFEAZwB+AJsAtgDRAOYA5QDTAL4ApACGAGMAOgAEALn/Z/8t
/wX/6P7g/uv+AP8d/0L/Xf9y/4b/kv+a/53/pv+t/7H/tf+5/7r/v//B/8X/yP/L/83/
0f/S/9L/0//T/9X/1//X/9b/1//W/9X/1f/Y/9n/2f/Z/9n/2f/a/9z/3v/f/+D/3//f
/+D/4P/f/+D/4f/h/+H/4//k/+b/5v/m/+f/6P/q/+v/7P/u/+//8P/x//L/8f/y//P/
9v/6//z///8BAAAAAwAFAAcACAAKAA4AEQAXABkAGwAdAB0AIAAjACcAKgAtAC8AMQAz
ADMANQA2ADcAOQA6ADsAPQA9AD0APQA6ADkAOQA4ADcANwA3ADYAMwAwAC8ALQArACoA
KgAnACUAIwAgABwAGAAUABEADwANAAsACAAHAAEA/v/4//T/8v/v/+z/6f/p/+f/5P/h
/+D/3v/c/9v/2f/Z/9j/1//U/9T/0//R/9H/0f/R/9H/0P/Q/9D/zv/O/87/z//P/87/
zv/O/87/zf/M/8v/y//M/8z/zf/N/8v/y//L/8v/yv/M/8z/zf/N/83/zf/N/8z/zf/N
/8z/zP/M/83/zf/M/8z/zP/M/8z/zP/M/8z/zv/P/8//z//P/83/zf/O/87/zv/O/87/
zP/M/8z/zP/M/8z/y//L/8v/y//L/8v/yf/H/8f/xv/I/8j/yP/I/8j/yP/H/8b/xv/G
/8b/xv/G/8b/xf/E/8P/w//D/8P/wf/B/8H/wf/C/8L/wv/C/77/vv++/77/vv++/77/
vv++/7z/u/+7/7v/u/+8/7z/vP+8/7v/uv+5/7n/uv+6/7r/uv+7/7v/uP+4/7f/t/+3
/7f/t/+3/7j/uP+3/7f/t/+2/7b/tv+4/7j/uP+4/7b/tv+2/7f/tf+2/7b/tv+1/7T/
tP+0/7L/sv+y/7P/sv+y/7P/s/+z/7H/sP+y/7L/sv+y/7X/tf+1/7f/tv+2/7X/tf+4
/7r/u/+9/77/vv++/77/wP+//73/vP+6/7f/tf+z/7D/rf+s/6z/rv+t/63/rf+r/6r/
qf+m/6j/qP+q/6z/rP+s/6z/qv+o/6X/pP+k/6f/qv+t/67/r/+v/6//r/+w/7H/sv+z
/7P/sv+y/7L/tP+y/7L/s/+0/7X/tf+1/7X/tf+1/7X/tf+1/7X/tf+4/7j/t/+3/7X/
tf+5/77/yP/X/+z//v8SACkAPwBVAG4AiwCmAL8AygC/AKsAlAB4AFgAMQAEAMT/b/8n
//n+1/7G/sr+2/70/hf/OP9P/2L/cv98/4T/jf+U/5v/of+n/6n/rP+x/7X/t/+4/7v/
v/+//8D/wP/B/8P/xf/H/8f/x//J/8n/yf/J/8z/zf/N/83/zf/N/87/zv/Q/9H/0v/R
/9H/0v/S/9P/1P/V/9X/1//Z/9r/3P/a/9r/2//c/+D/4f/i/+T/5f/m/+f/6P/o/+j/
6P/q/+7/8P/z//X/9v/5//v//f8AAAIABgAJAAsADQAPABEAEwAWABkAHQAgACMAJQAn
ACkAKQArACwAKwAtAC4ALwAvAC8ALwAvAC4ALQAtACwALQAtAC0ALAAqACYAJAAhACEA
IAAgAB0AGwAZABYAEgAOAAoABwAFAAQAAQD9//v/9P/y/+3/6v/o/+X/4v/f/93/2//Y
/9X/1P/S/9D/z//L/8v/yv/J/8T/xP/D/8H/wf/B/8H/wf/A/8D/wP++/7z/vP+9/73/
vf++/7//wP+9/7z/u/+7/7r/uv+7/7v/vP+9/77/v//O/9z/6P/1//v/AQAHAA0ADwAR
ABIAEgATABQAFgAXABgAGAAYABgAGgAaABoAGgAcAB0AHQAdAB0AGwAbABwAGgAaABoA
GgAcABwAHAAcABwAHAAbABsAHQAdAB0AHQAdABsAGwAaABgAGAAYABgAGAAYABcAFgAW
ABYAFgAWABgAGAAXABYAFQAVABUAFQAVABUAFQAVABIAEgASABIAEAAQABAAEAASABIA
EgASABAADgANAA0ADQANAA4ADgAOAA4ADQAMAAsACwAMAAwADQAOABAAEQASABIAEQAR
ABMAEwATABMAFgAWABUAFQAUABIAEQAQABIAEgASABIADgAOAA4ADwAPABAAEAAQABAA
EAARABIAEAAQABAAEQAQABIAFQAWABQAFAAUABQAFQAVABUAFwAaABoAGQAZABkAGgAa
ABsAIAAgACAAIAAgAB8AHQAcABoAFwAVABMAEAANAAwADAAKAAkACQAJAAkACAAHAAQA
AgACAAQABgAGAAYABgAEAAMAAQABAAIAAwAEAAUABAAEAAUABgAHAAYABQAEAAMAAwAC
AAIAAgADAAIAAwAFAAQABQAFAAUABQAFAAUABQADAAMAAwADAAYABgAFAAUABwAHAAUA
CAAOABcAJgA6AFAAZQB9AJEAqADDANoA9QAKAQsB9QDeAMIApACFAGAANAD1/6f/Z/89
/yL/Gv8n/zr/V/94/5P/pv+4/8b/0v/b/+L/5//t//P/9f/6//3/AwAFAAgACwANAA0A
DgAOAA8AEQATABUAFQAVABcAFwAXABkAHAAdAB0AHQAdAB0AHgAcAB4AHwAgACMAIwAk
ACQAJQAmACcAJwAnACkAKgAsAC4ALgAvADAAMQAxADEAMgA0ADYAOAA6ADkAOgA7AD4A
PgBAAEMARQBIAEsATQBPAE8AUABTAFUAWQBbAF0AXwBhAGQAZwBrAGwAbwBxAHMAdwB3
AHkAegB9AH8AgACBAIEAgQCBAIEAggCBAIEAgAB/AH8AfwB+AH8AfAB7AHkAdQB0AHQA
cQBxAG8AbABoAGgAZABhAF8AXABZAFUAUwBQAE4ASQBGAEMAPwA7ADcANwA1ADIALwAu
ACwAKgApACUAJQAkACMAIgAiACEAHwAdAB0AHQAdAB4AHgAeABwAGgAaABsAGwAYABgA
GAAYABkAGAAXABcAFgAWABcAFwAXABcAFwAXABUAFgAVABUAEwATABMAEwATABUAFgAW
ABUAFAAUABMAFAAUABQAFAAUABQAFAAUABQAFQAVABUAFwAVABUAFgAUABQAFAAUABYA
FgAWABYAFgAWABUAFQAVABUAFQAVABcAFQAVABQAEgASABIAEgAUABQAEwASABIAEgAS
ABIAEQAQAA4ADAAMAA0ADgAPAA0ADQANAA0ADgAOAA4ADgAMAAwADAAMAAoACgAKAAoA
DAAKAAkACQAHAAcACAAIAAoACgAJAAgABwAHAAgACAAGAAYABwAHAAYABgAFAAUAAwAD
AAMAAwAGAAYABQAFAAcABgAGAAYABAAEAAQABAACAAIAAgADAAEAAgACAAIAAwACAAIA
AgAEAAQAAgAAAAEAAgADAAQABwAHAAcACQAKAAoACQAJAAsADAAMAA0ADgAOAA4ADgAO
AA0ACwAKAAkABwAGAAUABAADAAQABgAIAAcABwAHAAkACAAHAAQABAAEAAYACAAIAAgA
CAAGAAUAAwADAAQABgAIAAoACgAJAAkACQAJAAkACQAJAAkACwAKAAoACgAKAAgACAAJ
AAoACwALAAsACwALAAsACwAJAAkACQAJAAwADAALAAsACwALAA8AFAAeAC0AQgBYAGwA
gQCXAK0AzADpAAABFQEcAQsB8QDWALYAlgBzAEYABgC1/3P/Rf8n/xr/Iv8z/07/df+U
/6X/tv/I/9L/2P/f/+b/7f/z//f/+/8AAAUABwAHAAoADQAPAA8AEAAQABEAEwAVABcA
FwAVABcAFwAXABkAHAAdAB0AGwAbABsAHAAaABwAHQAeACEAIQAiACIAIwAkACUAJQAn
ACkAKgAsACsAKgAqACoALgAvADAAMgAzADQANQA2ADcAOAA5ADwAPgBAAEMARQBGAEkA
SwBNAFAAUgBWAFkAXwBhAGMAZQBlAGgAawBvAHIAdQB3AHkAfQB9AH8AgACBAIMAhACF
AIUAhQCFAIUAhACDAIMAggCDAIMAgwCCAH8AfAB7AHkAdwB2AHYAcwBwAG0AaQBkAGIA
XgBbAFkAVABRAE0ASwBGAEQAPwA8ADoANwA0ADEALQArACgAJQAmACQAIgAhAB0AHQAc
ABsAFgAWABUAEwATABMAEwATABIAEgASABAAEAAQABEAEQAQABAAEAAQAA8ADgANAA0A
EAASABUAFwAaABsAHAAdABwAHgAeAB8AHwAfAB8AHwAkACcAKQAqACwALAAtAC0ALgAu
AC4ALgAuAC4ALgAuAC4ALwAvAC8AMQAvAC8AMAAwADAAMAAwADAAMAAwADAAMAAwAC8A
LwAvAC8ALwAvAC8ALQAtACwAKgAqACoAKgAsACwAKwAqACoAKgAqACoAKgAqACkAKAAn
ACcAJwAnACcAJwAnACcAJAAkACQAJAAiACIAIgAiACIAIgAiACIAIgAgAB8AHwAfAB8A
IAAgACAAIAAfAB4AHQAdAB4AHgAeAB4AHwAfABwAHAAbABsAHQAdAB0AHQAcABwAGwAb
ABsAGgAaABoAGgAaABoAGgAYABgAGAAZABkAGgAaABoAHQAcABwAGgAaABoAGgAbABsA
GwAdACAAIAAfAB8AIAAgAB8AHwAjACQAJQAmACYAJQAjACIAIAAdABsAGQAWABMAEgAS
ABAADwAPAA8AEAAQABAADgAMAAwADgAQABAAEAAQAA4ADQALAAsADAANAA4ADwAOAA8A
DwAPAA8ADwAPAA8ADwAPAA4ADgAOABAADgAOAA8ADgAPAA8ADwARABEAEQARAA8ADwAP
AA8AEgASABEAEQARABMAEQAUABoAIQAyAEgAWgBvAIcAnQC0ANEA7gAHASABKQEfAQ4B
+gDeAL0AlgBiAB0Ayf+F/1n/Nv8o/yv/PP9Z/3z/mf+u/8D/0P/a/+P/6v/t//H/9f/5
//z/AQAHAAsADAAPABMAEwAUABQAFQAZABsAHQAdABsAHQAdAB0AGwAeAB8AHwAhACEA
IQAiACEAIgAiACIAJQAlACYAJgApACoAKwArACsALQAuADAAMAAwADEAMgAzADMAMwA0
ADYAOAA6ADwAPQA+AD8AQgBCAEQARwBJAEoATQBPAFEAUgBUAFgAWwBfAGEAYwBlAGUA
aABrAG8AcwB3AHoAfQB/AH8AgQCCAIEAgwCEAIUAhwCHAIcAhwCGAIUAhQCEAIEAgQCB
AIAAgQB+AH0AewB3AHYAdgBzAHMAcQBuAGoAaABkAGEAXwBaAFcAUwBRAE0ATABIAEYA
QgA/AA==
         </WaveFormData>
      </LeadData>
      <LeadData>
         <LeadByteCountTotal>10000</LeadByteCountTotal>
         <LeadTimeOffset>0</LeadTimeOffset>
         <LeadSampleCountTotal>5000</LeadSampleCountTotal>
         <LeadAmplitudeUnitsPerBit>4.88</LeadAmplitudeUnitsPerBit>
         <LeadAmplitudeUnits>¦ÌV</LeadAmplitudeUnits>
         <LeadHighLimit>2147483647</LeadHighLimit>
         <LeadLowLimit>268435456</LeadLowLimit>
         <LeadID>V4</LeadID>
         <LeadOffsetFirstSample>0</LeadOffsetFirstSample>
         <FirstSampleBaseline>0</FirstSampleBaseline>
         <LeadSampleSize>2</LeadSampleSize>
         <LeadOff>FALSE</LeadOff>
         <BaselineSway>FALSE</BaselineSway>
         <ExcessiveACNoise>FALSE</ExcessiveACNoise>
         <MuscleNoise>FALSE</MuscleNoise>
         <LeadDataCRC32>797632300</LeadDataCRC32>
         <WaveFormData>
7v/u/+7/7v/w//D/8P/w/+7/7v/u/+7/7v/u/+7/7v/u/+7/7v/u/+7/7v/u/+7/7v/u
/+7/7v/u/+7/7v/u/+z/7P/s/+z/6//q/+n/6P/o/+j/6P/o/+j/6P/o/+j/6P/o/+j/
6P/o/+j/6P/o/+b/5v/m/+b/5v/m/+b/5v/k/+T/5P/k/+T/5P/k/+T/5P/k/+T/5P/k
/+T/5P/k/+L/4v/i/+L/5P/k/+T/5P/i/+L/4v/i/+T/5P/k/+T/4//i/+H/4P/g/+D/
4P/g/+D/4P/g/+D/4P/g/+D/4P/g/+D/4P/g/+D/4P/g/+D/4P/g/+D/4P/g/+D/4P/g
/+D/4P/g/+D/4P/g/+H/4v/k/+b/5v/l/+X/5f/m/+f/6f/q/+v/6//t/+3/7f/t/+v/
6//o/+b/4//h/9//3P/c/9z/3P/c/9r/2f/Z/9j/1f/V/9T/1P/X/9j/2P/Y/9j/2P/W
/9P/0//U/9b/2f/c/9z/2//b/9v/2//b/9r/2P/Y/9f/1v/W/9f/1//X/9j/2P/Z/9n/
2//b/9z/3P/a/9r/2v/a/9z/3f/d/93/3//f/93/3f/f/+T/6f/z/wEAEQAjAD4AXQB7
AKYA2QAJATsBYgFyAXMBcwFsAVwBQAEMAboARwDY/4r/Vv80/yv/Nf9K/2X/ff+P/6H/
q/+y/7j/vf/E/8n/z//R/9H/0//X/9z/3v/g/+L/4v/i/+T/5f/m/+r/6//r/+r/6v/q
/+v/7P/s/+7/7v/u/+//7//w//D/8v/y//P/9f/3//f/+P/4//j/+P/4//f/+P/6//v/
/P/8//z//v////7/AAADAAQABAAFAAUABQAFAAcACQAKAA0AEAATABUAFAAUABcAGgAa
AB0AIAAjACUAJwAqACwALgAwADQANwA8AD4AQQBDAEQARQBFAEUARgBJAEkASQBLAEwA
TABLAEsASQBJAEgARgBGAEYARABDAEIAQAA+AD4APQA9ADsAOQA3ADQAMgAvACwAKgAo
ACUAIwAgABwAGQAWABMAEAAPAAwACQAGAAcAAwABAAAA/P/6//j/9v/0//T/8//y//P/
8v/x//H/7//v/+//7v/u/+7/7v/s/+z/7P/s/+z/6v/q/+n/6f/r/+v/6v/q/+r/6v/q
/+r/7P/s/+v/6v/q/+r/6v/q/+r/6v/q/+r/6f/o/+j/6f/r/+v/7P/s/+n/6f/p/+r/
7P/r/+r/6v/s/+z/7P/t/+v/6v/q/+r/7P/s/+3/7f/s/+v/6//r/+v/6//r/+v/7f/t
/+3/7P/s/+z/7f/t/+3/7f/t/+v/6//q/+r/6f/n/+f/6P/p/+r/6v/n/+b/5P/k/+T/
5f/l/+T/5P/k/+L/4v/i/+L/4P/g/+D/3//f/+D/4f/h/+H/3//d/93/3f/d/97/3v/g
/+D/3//d/93/3f/d/93/3//g/+H/4f/e/97/3P/c/97/3v/e/97/3//f/9//3f/c/9z/
3P/c/9v/2v/l/+X/4f/g/97/3P/c/9z/3P/c/93/3f/d/93/3P/c/9z/3P/b/9v/3v/f
/93/2v/X/9f/2//d/9z/3v/c/9z/3P/c/9z/3P/c/9z/3P/e/97/3//g/97/4P/g/9//
4f/h/+L/4//j/+T/5f/l/+X/5f/l/+X/5f/l/+L/4P/b/9n/1//U/9T/1P/U/9T/0//R
/9D/zv/N/83/zP/M/87/0P/R/9L/0P/Q/87/y//N/87/0P/T/9T/1P/T/9P/0f/R/9H/
0P/S/9L/0f/Q/87/z//P/8//0P/Q/9H/0f/P/8//0P/Q/87/zv/O/87/0P/R/9H/0f/N
/8v/z//P/83/0v/Z/+H/7f/7/w0AIgA/AF8AhACxAN8AEQE+AVIBVQFVAU4BQAEqAQYB
xgBjAO7/kv9U/yz/G/8f/zD/S/9l/3f/hf+V/5z/ov+n/67/s/+5/7//w//D/8X/yP/G
/8j/zP/Q/9L/1P/V/9b/1//X/9b/1P/V/9b/2P/a/9r/3P/c/9z/2//b/9z/3P/d/97/
4P/j/+H/4f/i/+L/4//k/+X/5f/k/+b/5//o/+j/6P/q/+v/7P/u//H/8v/z//P/8v/x
//H/8//1//b/+f/8////AQAAAAAAAwAGAAYACQAMAA8ADwARABQAFgAYABoAHgAhACIA
JAAnACkAKQArACwALQAwADMAMwAzADQANAAzADEAMwAxADEAMAAwADAAMAAuACsAKgAo
ACYAJQAlACYAJQAhAB8AHAAaABcAFAASABAADwANAAoABgADAAAA/f/6//f/9P/x/+7/
7f/p/+f/5v/m/+T/4v/g/97/3v/d/9z/2f/Y/9f/1//W/9f/2P/Y/9f/1v/V/9L/0v/S
/9L/0v/S/9L/0f/R/9H/0f/Q/9D/0v/S/9L/0v/S/9L/0f/Q/87/zv/O/87/zv/O/87/
zv/P/87/zv/P/8//z//Q/9D/z//P/8//0P/Q/8//zv/O/87/zv/O/8//zf/M/8z/zP/O
/87/z//P/87/zf/N/83/zf/N/83/zf/P/8//z//O/8z/zP/N/83/y//L/8v/yf/J/8j/
yP/H/8f/x//I/8n/yf/I/8T/wv/E/8T/xP/F/8P/wv/C/8L/vv++/77/vv++/77/vv+9
/73/vv+//7//v/+9/7v/u/+9/73/vv++/7z/vP+7/7n/u/+7/7v/u/+5/7r/u/+7/7z/
vP+6/7r/uP+4/7j/uP+3/7f/t/+1/7X/tv+3/7j/tf+0/7//v/+9/7z/uv+4/7j/uP+4
/7j/uP+3/7b/tf+1/7b/t/+4/7X/tf+4/7n/u/+4/7X/tf+5/7X/tP+2/7b/tv+2/7b/
tv+3/7n/u/+8/7z/vP+7/7v/u/+8/73/v/++/7//v/+//73/vf+9/73/vf+6/7j/tf+z
/7H/rv+s/6z/rP+s/6z/qf+p/6j/p/+l/6T/pP+l/6f/qP+p/6r/qf+m/6L/of+k/6b/
qf+q/6j/p/+n/6f/p/+n/6b/pv+m/6X/pP+k/6X/pf+l/6T/ov+j/6P/o/+j/6T/pP+k
/6T/pP+k/6T/o/+j/6P/o/+j/6H/n/+h/6b/rf+1/8H/0//n//7/HQA9AGYAlwDHAPkA
IAEwATMBLQEkARYB/ADMAIAAFQCm/1b/Hv/4/uv+8f4G/yX/Pf9L/13/bf9w/3T/ff+C
/4P/if+N/43/j/+T/5b/mP+a/5r/mv+c/57/n/+g/6T/pf+l/6T/ov+i/6P/pP+k/6b/
pv+m/6X/pf+m/6b/pv+m/6f/qf+r/6v/rP+s/6r/qv+q/6n/qP+q/6v/rP+s/6z/rv+v
/7D/sv+1/7b/t/+3/7b/tf+1/7f/uf+6/7n/vP+//8H/wv/C/8X/yP/I/8v/zv/R/9H/
0//W/9j/2v/c/+D/4//m/+j/6//t/+3/7//w//H/8v/1//X/9f/3//j/+P/3//X/8//z
//L/8v/y//L/8P/v/+7/7P/q/+b/5f/l/+P/4f/f/9z/2v/V/9L/0P/O/8v/yf/G/8L/
v/+8/7n/tv+x/67/q/+o/6n/pf+j/6L/nv+c/5r/mP+W/5b/lf+U/5H/kP+P/4//jf+N
/43/jP+K/4r/iv+I/4j/iP+I/4j/iP+I/4f/h/+F/4X/hP+E/4T/hP+E/4T/hv+G/4X/
hP+C/4L/gv+C/4L/gv+C/4L/gf+A/4D/gf+B/4H/gv+C/4H/gf+B/4L/gv+B/4D/gP+C
/4L/gv+D/4P/gv+C/4L/gv+C/4P/g/+E/4P/g/+D/4P/g/+D/4P/g/+D/4P/gv+A/4D/
gf+B/3//f/9//33/fv9+/3//f/99/33/fv9//4D/gP99/3z/ev96/3r/e/97/3r/ev96
/3j/eP94/3j/dP90/3T/c/91/3b/d/93/3X/c/9x/3H/cf9x/3L/cv9x/3D/bv9r/2v/
a/9r/2v/a/9s/23/bf9q/2r/aP9o/2j/aP9o/2j/Z/9n/2f/Zf9l/2b/Z/9o/3r/jP+q
/73/xf/M/9L/2P/e/+L/5v/q/+7/7//w//H/8//0//X/9v/2//f/+//9//7//P/6//v/
AQACAAYACAAKAAwAEAASABMAFgAZABkAGgAbABwAHQAfACAAIQAhACEAIQAkACUAJgAn
ACUAJAAiACEAIgAgAB8AIAAhACIAIwAjACQAJAAkACUAKAAqAC0AMAAyADIAMgAyADEA
LwAwADIANgA5ADoAOgA5ADkAOQA5ADsAPAA+AEAAPwA+AD4APwBBAEEAQABAAEEAQQBB
AEEAQgBCAEIAQgBEAEQARABFAEQAQwBCAEEAQQBBAEMASgBTAFsAZwB3AIsAqADHAOkA
GAFJAX8BswHaAeoB7QHtAeYB1gGyAXYBGAGbACwA4v+u/5D/h/+R/6j/w//d//H///8J
ABAAFAAbACIAJwAtAC0ALQAvADEANAA2ADgAPAA+AD4AQABBAEIAQgBDAEMAQgBCAEIA
QwBEAEQARgBGAEYASQBJAEoASgBMAEwATQBPAE0ATQBOAE4ATwBQAFEAUQBSAFQAVQBW
AFQAVABWAFcAWQBcAGAAYgBjAGMAYgBhAGMAZQBnAGgAaQBsAG8AcQByAHIAdQB4AHgA
ewB+AIEAgwCFAIgAigCOAJAAlACXAJoAnACfAKEAowClAKYApwCqAK0ArQCtAKwArACr
AKkAqgCpAKoAqgCqAKoAqgCoAKcApgCkAKIAogChAKEAnwCdAJsAmACWAJUAkgCQAI4A
iwCJAIYAggB/AHwAeQB2AHUAcgBvAGwAagBlAGIAYABgAF4AXABaAFYAVgBVAFQAVQBU
AFMAUwBRAFEAUQBQAE4ATgBOAEwATABMAEwATABKAEoASQBJAEkASQBIAEgASgBKAEoA
SgBJAEgARgBEAEQARABEAEQARgBGAEYARgBDAEIAQgBDAEUARQBGAEYAQwBDAEMARABE
AEMAQgBCAEIAQgBCAEMAQwBCAEIAQgBCAEIAQwBDAEIAQQBBAEEAQQBBAEEAQQBBAEEA
QQBAAD4APgA/AD8APQA9AD0AOwA7ADoAOgA5ADcANwA4ADkAOAA4ADUANAAyADIAMgAz
ADQANAA1ADYAMwAyADEAMAAwADAAMAAvAC0ALgAvAC8ALwAtACsAKwAtAC0ALgAuACwA
LAArACkAKgArACwALQAsACwALAArACoAKgAoACgAKgAqACoAKgApACkAKQAnACgAKAAo
ACgAJgAkAC4ALQArACoAKAAmACQAJAAkACQAIwAjACMAIwAkACQAJAAkACEAIQAkACUA
JQAiAB8AHwAjACMAIgAiACAAIAAgACAAIgAkACUAKAAmACUAJQAlACYAJwApACoAKwAr
ACsAKwApACkAKQApACYAJAAhAB8AHQAaABgAGAAYABgAGAAXABcAFgAVABUAFAAUABUA
FgAWABYAFgAWABQAEQARABIAEgAVABYAFgAVABUAFQAVABUAFAAUABQAEQAQABAAEQAP
AA8ADgAOABEAEQARABEAEgASABIAEgAQABAAEAARAA8ADwAPAA8AEQARABEAFgAbACcA
OQBLAF0AegCZALkA4gAVAUsBeQGUAZwBnwGdAZIBgAFeASABxABPAOz/qP96/2T/Y/9t
/4L/m/+z/8X/0//d/+b/7P/z//j//f//////AwAFAAcACgAQABIAEAAQABIAFAAVABYA
FgAXABcAFgAYABgAGQAaABwAHgAeAB4AHwAfACAAIAAgACAAIQAjACUAJQAmACYAJwAo
ACkAKQAqACwALQAuAC4ALgAwADEAMAAyADUANgA4ADkAOQA5ADcAOQA7ADwAOwA+AEEA
QwBGAEYASQBMAE0ATwBRAFMAVwBZAFwAXgBfAGAAYwBlAGgAagBtAG8AcQBzAHQAdQB1
AHcAdgB1AHcAeAB4AHcAeQB3AHcAdgB1AHQAcwBwAHEAcABuAGwAagBpAGkAZwBlAGMA
YABeAFsAWABWAFQAUQBPAEwASABFAEIAPwA8ADcANAAxAC4ALgArACoAKgAnACQAIQAe
ABwAHAAbABoAGwAaABkAGQAVABUAFQAUABQAFAAUABIAEgASABIAEgAQABAADwAPABEA
EQAQABAADgAOAA4ADgAOAA4ADQAMAAwADAAMAAwADAAMAAwADAANAAwADAANAA0ADQAO
AA4ADQANAA0ADgAQAA8ADgAOABAAEAAQABEAEwASABIAEgARABAAEAAPABAADwAPAA8A
DwAPAA8ADwANAA0ADQAMAAsADAAOAA8ACwALAAsACQALAAoACgAJAAsACwAMAA0ADAAM
AAkACAAIAAgACAAJAAcABgAGAAYABQAGAAcACAAEAAQABAADAAEAAgADAAMAAwABAP//
//8AAP/////+/wAAAAD///3//f/9//3//f/7//z//f/9//z//P/6//r/+v/6//r/+v/7
//v/+//5//r/+v/6//r/+P/2/wAA///8//z/+//6//j/+P/4//j/9//3//f/9//2//b/
9v/2//f/9//6//v/+f/4//j/+P/4//j/+P/7//z//P/+//7//f/9//3//v///wEAAgAB
AAEAAQABAAEAAQABAAEA/v/8//n/9//3//T/8v/y//D/8P/w/+//7//u/+3/7f/s/+z/
7f/u//D/8P/w//D/8P/t/+3/7v/u//H/8v/y//H/8f/x//H/8f/w//D/8P/x//D/8P/x
/+//7//u/+7/8f/x//H/8f/0//T/9P/0//L/8v/y//P/8//z//P/8//z//P/8f/0//v/
BwAVACcAOwBWAHMAkwC8AO8AHQFLAWwBdgFzAW8BZgFWATgBCAG0AEUA3v+U/2L/SP9D
/0v/XP93/5H/o/+v/7n/xP/M/8//1P/Z/93/3//f/+H/5f/o/+r/7P/w//D/8P/y//P/
9P/4//n/+f/4//j/+P/5//r/+v/8//z//P/9//3//v/+//7//v///wEAAQABAAIAAgAB
AAIAAwADAAYACAAJAAoACAAIAAoACwAMAA4AEQASABIAEwATABMAFQAXABkAGgAaABwA
HgAfACIAIgAlACgALAAvADIANQA5ADsAPgBAAEQARgBKAE0ATgBQAFMAVQBZAFsAXABd
AGAAYwBjAGMAZQBmAGYAZQBlAGMAYwBiAGAAYABgAF4AXwBeAFwAWgBWAFUAVQBTAFEA
TwBMAEoARwBEAEIAQAA/AD0AOgA2ADEALgArACgAJwAkACEAHgAdABkAFwAWABIAEAAO
AAwADAAMAAsACgALAAoACQAJAAUABQAFAAQABgAGAAYABAAEAAQABAAEAAQABAADAAMA
AwADAAIAAgAAAAAAAAAAAAIAAgABAAAAAgACAAIAAgAAAAAAAAAAAP///v/+////////
/wAAAAAAAAEAAgAEAAQAAwACAAIAAgACAAIAAwADAAIAAgACAAUABgAIAAkACgALAA0A
DwAPAA8ADwAPABEAEQARABAAEAAQABEAEQAPAA8ADwANAA8ADgAOAA0ADQANAA4ADwAP
AA4ACgAIAAoACgAKAAsACgAIAAcABgAGAAYABgAGAAQABAAEAAMAAQACAAMAAwAFAAMA
AQABAAIAAQABAAAAAgACAAEA//////////////3//v//////AAAAAP7//v/8//z//P/8
//3//f/9//v/+v/6//r/+v/5//j/AwADAP///v/8//r/+P/4//j/+P/5//n/+f/5//b/
9v/2//b/9f/1//j/+f/5//j/9//3//b/9v/2//b/9v/5//r/+v/8//z/+//7//v/+v/7
//3//v/9//3//f/9/////////////P/6//f/9f/x/+7/7P/s/+r/6v/q/+n/6//q/+n/
6f/m/+b/5//o/+j/6P/o/+j/5v/j/+P/5P/m/+n/6v/q/+j/5//m/+X/5f/k/+T/5P/j
/+L/4v/j/+H/4f/g/+D/4f/h/+H/4f/i/+L/4v/i/+L/4v/i/+P/4//j/+P/4//j/+P/
4//q//H/+/8HABcAKwBCAF8AfwCkANUACQE/AXIBjgGXAZkBlgGKAXIBSAH+AJEAFAC0
/3T/Rv8t/y//Pv9V/3P/if+Z/6f/sv+2/7n/wP/F/8n/y//N/8//0f/U/9b/2v/c/9z/
3v/g/+H/4v/i/+P/4//i/+L/4v/j/+T/4//k/+P/4v/j/+P/5P/k/+T/5P/l/+f/5f/l
/+b/5v/l/+b/5//n/+b/6P/p/+r/7P/s/+7/7//u//D/8//0//T/9f/1//X/9f/3//n/
+v/7//7/AQADAAIAAgAFAAgACAALAA4AEQATABUAGAAaABwAHgAiACUAKAAqAC0ALwAz
ADUANgA3ADgAOwA7ADsAPQA+AD4APQA9ADsAOwA6ADoAOgA6ADgANQA0ADIAMAAuAC0A
LQArACkAJwAkACIAHQAaABgAFgATABEADgAKAAUAAgD///z/+//4//X/8v/x/+3/6//q
/+j/5v/k/+L/4P/g/9//3v/b/9r/2f/Z/9f/1//X/9b/2P/Y/9j/1v/W/9b/1v/W/9j/
2P/X/9f/1//X/9b/1v/W/9b/1v/W/9b/1v/V/9T/1v/W/9b/1v/W/9b/1v/W/9X/1P/U
/9X/1f/V/9b/1v/X/9f/1//Y/9b/1f/U/9T/1f/W/9f/2f/X/9b/1v/W/9b/1v/X/9f/
2P/X/9f/1//X/9f/1//X/9X/1f/V/9T/0v/S/9P/0//T/9P/0//R/9P/0v/S/9H/0f/R
/9L/0//S/9L/z//O/8z/zP/M/83/zf/M/8z/zP/K/8r/yv/K/8b/xv/G/8X/w//E/8X/
xf/F/8P/wf/B/8H/wf/C/8L/xP/E/8P/wf/D/8P/w//D/8H/wv/D/8P/wP/A/77/vv++
/77/vv++/7//v/+//73/vv++/77/vv+8/7r/xP/D/8H/wP++/7z/vP+8/7z/vP+7/7v/
u/+7/7r/uv+6/7r/uf+5/7z/vf+7/7r/uv+6/7r/uv+6/73/vv++/8D/vv+9/73/vf++
/7//wf/C/8X/xf/F/8X/xf/F/8X/xf/C/8D/vf+7/7v/uP+2/7b/tP+0/7T/s/+z/7L/
sf+x/67/rv+v/7D/sv+y/7L/sv+u/6v/q/+s/7D/s/+0/7T/sf+x/7H/sf+x/7D/sP+w
/7H/sP+w/7H/r/+v/67/rv+v/6//r/+v/7D/sP+w/7D/sP+w/7D/sf+x/7H/sf+x/6//
rf+x/7b/vf/H/9X/5f/5/xYANQBXAIIAtQDpAB8BSAFYAV8BXwFWAUYBJgHwAJIAFwCm
/1r/Iv8C//n+A/8W/zH/S/9d/23/ef9+/4T/if+Q/5P/mf+d/5//of+j/6b/qP+q/6z/
rv+s/67/r/+w/7T/tf+1/7T/tv+2/7f/uP+4/7r/uv+6/7n/uf+6/7r/uv+6/7v/vf+9
/73/vv++/7//wP/B/8H/xf/I/8r/zP/N/87/0f/T/9n/4P/o/+7/9//9/wIABwAIAAsA
DgAQABMAFgAZABsAHgAeACEAJAAoACsALgAxADMANQA4ADoAPgBAAEQARwBIAEoATQBP
AFIAVQBXAFkAXABfAF8AXwBjAGQAZABjAGEAXwBfAF4AXgBeAF4AXABbAFoAWABWAFUA
VQBWAFUAUwBRAE4ATABJAEYARABCAD8APQA6ADYANQAyAC8ALAApACYAIwAgAB8AGwAZ
ABgAFgAUABIAEAAOAA4ADQAMAAsACgAJAAkABwAHAAcABgAGAAYABgAEAAQABAAEAAQA
BgAGAAUABQAFAAUABAAEAAIAAgACAAIABAAEAAMAAgACAAIAAgACAAIAAgACAAIAAQAA
AAAAAQADAAMABAAEAAMAAwADAAQABAADAAIAAgAEAAQABAAFAAUABAAEAAQABAAEAAUA
BQAGAAUABQAFAAMAAwADAAMAAwADAAMAAgABAAIABAAFAAMAAwADAAEAAwACAAIAAQAB
AAEAAgADAAIAAgD///7//v/+//7///////7//v/+//z//P/8//z/+v/6//r/+f/7//z/
/f/9/////f/7//v//////wAAAAAAAAAA///9//3//f/9//3//f/+///////+//7//P/8
//7//v/+//7//////////f/8//z//P/8//v/+v8FAAUAAQAAAP7//P/8//z//P/8////
/////////P/8//z//P/7//3//v8AAP7//v/+//7///8AAAAAAgADAAMABAAFAAUABQAG
AAYACQAJAAkACQAJAAkACQAJAAYABAABAP/////8//r/+v/4//j/+P/3//f/9v/1//X/
8v/y//P/9P/2//b/9v/2//T/8f/x//L/8v/1//b/9v/3//f/9//3//f/9v/2//b/9f/0
//T/9f/3//f/9v/2//f/9//3//f/+P/4//j/+P/6//r/+v/7//7///8AAAEABQAFAAMA
BgALABMAHQAtAD8AVgBzAJMAtgDjABUBSQF8AZgBnwGfAZwBkAGAAWABKAHNAFoA9P+u
/4D/Z/9n/3b/i/+n/73/y//Z/+T/7P/x//b/+////wMABQAHAAsADgAQABIAFAAWABYA
GAAZABoAHAAdAB0AHAAeAB4AHwAgAB4AIAAgACAAIQAhACIAIgAiACIAIwAlACcAJwAo
ACgAKQAqACsAKwArACwALAAsAC4ALgAwADEAMQAyADQANAA2ADcANwA3ADUANwA5ADoA
OQA8AD8AQQBCAEIARQBIAEwATwBSAFUAVQBXAFoAXABeAGAAZABnAGoAbABvAHEAcQBz
AHQAdQB4AHsAewB7AHsAfAB8AHsAfgB9AH4AfgB8AHwAfAB6AHsAegB4AHYAcgBxAHEA
bwBvAG0AagBoAGUAYgBgAF4AWwBZAFYAUgBPAEwASQBGAEMAQAA9ADoAOwA3ADUANAAy
ADAALgAsACoAKgApACgAKQAoACcAJwAlACUAJQAkACYAJgAmACQAJAAkACQAJAAkACQA
IwAjACUAJQAkACQAIgAiACIAIgAkACQAIwAiACQAJAAkACQAJAAkACQAJAAkACQAJQAn
ACYAJQAlACQAJAAlACYAKAAoACcAJgAmACgAKAAoACkAKQAoACgAKAAmACYAJwAnACcA
JwAoACkAJwAnACcAJwAlACUAJQAkACMAJAAmACcAJQAlACUAIwAlACQAJAAjACMAIwAk
ACUAJQAkACAAHgAgACAAIAAhAB8AHgAeAB4AHgAeAB4AHgAcABwAHAAbABsAHAAdAB0A
HwAdABsAGwAaABkAGQAYABoAGgAZABcAFwAXABcAFwAVABYAFwAXABgAGAAWABYAFAAU
ABQAFAAVABUAFQATABQAFAAUABQAEAAOABgAFwAVABQAEgAQABIAEgASABIAEQARABEA
EQAUABIAEgAQABIAEgASABIAFAAWABcAGgAYABcAFwAXABgAGQAbABwAHQAdAB0AHQAb
ABsAGwAbABoAGAAVABMAEQAOAAwADAAKAAoACgAJAAkACAAHAAcABgAGAAcACAAGAAYA
BgAGAAQAAQABAAIABAAHAAgACAAHAAcABwAHAAUABAAEAAQABQAEAAQABQAFAAUABAAE
AAUABQAFAAUABgAGAAYABgAEAAQABAAFAAcABwAHAAcACQAJAAsADgAVACEALwBBAFcA
cgCRALUA4gAXAUkBewGeAaoBqwGlAZgBhgFoATAB1ABdAPb/rP94/1z/Wf9j/3j/l/+v
/73/y//X/+D/4v/n/+7/8//3//v//f///wEAAgAEAAYACgAKAAoADAANAA4AEAARABEA
EAASABIAEwAUABQAFgAWABYAFwAXABgAGAAWABYAFwAZABsAGwAcABwAHQAeAB8AHwAg
ACIAIwAkACQAJAAmACcAJgAoACsALAAsAC0ALQAtAC0ALwAxADIAMwA2ADkAOwA8ADwA
PwBCAEQARwBKAE0AUQBTAFYAWABYAFoAXgBhAGQAZgBpAGsAbQBvAHAAcQBwAHMAcwBz
AHMAdAB0AHMAdQBzAHMAcgB0AHQAdAByAG8AbgBsAGoAaABnAGcAZQBhAF8AXABaAFkA
VgBUAFIATQBLAEgARABBAD4AOwA4ADUAMgAvACwAKwAnACUAJAAkACIAIAAeABoAGgAZ
ABgAFwAWABUAFQATABMAEwASABQAFAAUABIAEgASABIAEgAQABAADwAPAA0ADQAMAAwA
DgAOAA4ADgAOAA4ADQAMAAoACgAKAAoACAAIAAgACAAJAAgACAAJAAkACQAKAAoACwAL
AAsADAAMAAsACgAKAAoACgAKAAsADQAMAAwADAAMAAwADQANAAwACwALAAsACQAJAAkA
CQALAAsACwAKAAgACAAJAAkABwAHAAcABQAHAAYABgAFAAcABwAIAAkACAAIAAUABAAG
AAYABgAHAAUABAAEAAQAAgACAAIAAgAAAAAAAAD/////AAABAAEAAQD///3//f8BAAEA
AgACAAAAAAD///3//f/9//3//f/9//7///////7//v/8//z//P/8//z//P/9//3//f/7
//r/+v/6//r/9//2/wEAAQD///7//P/6//r/+v/6//r//f/9//z/+v/6//r/+v/5//r/
+v/8//////8AAAEA/////wAAAAACAAMABAAFAAUABQAFAAUAAgAAAP3/+//7//j/9v/2
//T/9P/0//P/9P/0//T/9f/z//L/8v/y//L/8v/y//L/8f/v//D/8v/z//X/9f/0//X/
9f/1//X/9f/0//T/9P/z//L/8v/z//X/9f/0//T/8//z//P/8//0//T/9P/0//T/9P/0
//X/9//3//f/9//3//n/9//4////BQAPAB8ALwBGAGMAhQCqANsADwFFAX4BpAG3AcMB
xgG+AawBiAFGAeEAYADw/6b/bv9N/0X/Tv9n/4X/nf+r/7v/xv/O/9X/2v/d/9//4f/l
/+f/6//u//L/8v/0//j/+P/6//v//P/+///////+//7//v///wAA/v8AAAAAAAABAAEA
AgACAAAAAAABAAMABQAFAAYABgAJAAoACwALAAoADAANAA4ADgAOABAAEQAPABAAEgAS
ABYAFwAXABcAFwAZABsAHAAdACAAIwAlACgAKAArAC4ALwAxADMANQA5ADsAPgBAAEAA
QgBGAEkATQBQAFQAVwBbAF0AXgBfAGAAYwBjAGMAZQBmAGYAZQBnAGUAZQBkAGIAYgBi
AGAAYQBgAF4AXABYAFcAVwBVAFUAUwBQAE4ASwBIAEYARAA/AD0AOgA2ADUAMgAvACwA
KQAmAA==
         </WaveFormData>
      </LeadData>
      <LeadData>
         <LeadByteCountTotal>10000</LeadByteCountTotal>
         <LeadTimeOffset>0</LeadTimeOffset>
         <LeadSampleCountTotal>5000</LeadSampleCountTotal>
         <LeadAmplitudeUnitsPerBit>4.88</LeadAmplitudeUnitsPerBit>
         <LeadAmplitudeUnits>¦ÌV</LeadAmplitudeUnits>
         <LeadHighLimit>2147483647</LeadHighLimit>
         <LeadLowLimit>268435456</LeadLowLimit>
         <LeadID>V5</LeadID>
         <LeadOffsetFirstSample>0</LeadOffsetFirstSample>
         <FirstSampleBaseline>0</FirstSampleBaseline>
         <LeadSampleSize>2</LeadSampleSize>
         <LeadOff>FALSE</LeadOff>
         <BaselineSway>FALSE</BaselineSway>
         <ExcessiveACNoise>FALSE</ExcessiveACNoise>
         <MuscleNoise>FALSE</MuscleNoise>
         <LeadDataCRC32>619459830</LeadDataCRC32>
         <WaveFormData>
8P/w//D/8P/y//L/8v/y//L/8v/y//L/9P/0//T/9P/y//L/8v/y//L/8v/y//L/8v/y
//L/8v/w//D/8P/w/+7/7v/u/+7/7P/s/+z/7P/s/+z/7P/s/+z/7P/s/+z/6v/q/+r/
6v/o/+j/6P/o/+j/6P/o/+j/5v/m/+b/5v/m/+b/5v/m/+T/5P/k/+T/5P/k/+T/5P/k
/+T/5P/k/+T/5P/k/+T/5P/k/+T/5P/i/+L/4v/i/+T/5P/k/+T/4v/i/+L/4v/i/+L/
4v/i/+T/5P/k/+T/4//i/+H/4P/g/+D/4P/g/+D/4P/g/+D/3v/e/97/3v/e/97/3v/e
/+D/4P/g/+D/3v/e/+H/4f/j/+P/5P/k/+H/4f/h/+H/4v/k/+X/5f/l/+X/5f/l/+X/
4//i/+H/4P/f/93/2v/Z/9n/2f/a/9r/2v/a/9j/1v/W/9b/1v/a/9r/2v/b/9v/2//Z
/9j/2P/Y/9r/2//b/9v/2f/Y/9j/2P/Y/9j/1v/W/9b/1f/V/9X/1f/U/9b/1v/X/9f/
2v/a/9r/2v/a/9r/2v/a/9r/2v/b/9v/2//Z/9n/2P/a/93/3v/i/+b/7v/8/xIAMgBZ
AJAA0gAYAWYBqgHYAfYBDgIeAiACCgLSAXAB7ABkAP7/uP+J/3P/df+G/5r/qP+w/7n/
vv/A/8D/xP/H/8r/zf/O/8//zv/S/9T/1f/U/9X/1v/V/9b/1//Y/9v/3P/e/9//3f/d
/9z/3P/e/9//4v/i/+D/4P/g/+D/4v/i/+L/5P/m/+b/5v/n/+X/5f/m/+b/5//p/+r/
6v/s/+3/7f/t//H/8//1//n/+v/7//v//P/8//z//f///wIAAwAGAAcACAAIAAkACQAK
AA0ADwARABMAFQAYABoAGgAeACAAIgAkACcAKQAsACwALgAvADAAMQAzADQANAA0ADUA
NgA2ADQAMwAyADEAMQAxAC8ALgAtACsAKAAlACcAJwAmACQAIwAiAB8AHQAbABkAFgAS
ABEADwAOAAoACQAFAAIAAAD+//z/+v/4//b/9P/z//H/7//t/+z/6//q/+n/6P/n/+j/
6P/o/+j/5f/k/+T/5P/k/+T/5P/k/+T/4//i/+L/4v/i/+H/4f/h/+D/4P/g/+L/4v/h
/+H/4P/g/+D/3//f/9//3//f/+H/4f/h/+H/3//f/9//3//h/+P/4//j/+H/4v/j/+P/
4//j/+P/4//k/+X/5f/m/+b/5v/m/+b/5v/m/+f/5//p/+n/6f/o/+j/6P/o/+j/6v/q
/+r/6//p/+n/6f/o/+j/6P/o/+j/6P/o/+j/6P/k/+T/5f/l/+b/5v/l/+X/4//h/+P/
4//h/+D/4P/g/+H/4f/h/+H/4P/g/9//3//h/+H/4f/h/9//3v/e/97/3v/e/97/3f/f
/+D/4P/e/9z/3P/c/9z/3v/e/97/3v/d/9z/2//a/9z/2//b/9v/2//b/9v/2//Z/9j/
2P/Y/9r/2//b/9v/2P/Y/9j/2P/W/9b/1v/W/9j/2P/Y/9n/2f/Z/9j/1//X/9f/2f/a
/9n/2P/X/9b/2f/b/9v/2//a/9n/2P/X/9b/2P/Y/9j/2P/a/9r/3f/d/9v/2//c/9z/
3f/d/93/3f/c/97/3//f/+H/4f/h/+H/4//h/+D/3//c/9v/2f/W/9b/1//Y/9r/2P/Y
/9j/1v/Y/9j/2P/Y/9z/3P/c/93/2//b/9n/2P/Y/9j/2v/b/9v/2//Z/9j/2P/Y/9j/
2P/Y/9j/2P/X/9X/1f/V/9T/1v/W/9f/1//W/9b/1v/W/9b/1v/W/9b/2P/Y/9n/2f/X
/9X/1//W/9b/2f/c/+D/5P/q//b/CAAmAEkAegC0APgARAGOAcIB5AH+ARICFgIMAugB
nAEkAZgAIADM/5X/d/9x/3z/kv+k/6z/s/+6/7z/vP/A/8P/yP/L/9D/z//Q/9D/0P/P
/9D/0//U/9f/2P/Z/9r/2//c/97/3//g/+H/4f/i/+L/4//m/+b/5P/k/+T/5P/l/+b/
5//q/+n/6P/n/+f/6f/p/+r/6v/q/+v/6//q/+r/6//r/+v/7//v/+//8f/y//P/8//0
//T/9P/1//f/+v/7//7//////wAAAgADAAQABwAJAAsACwANABAAEgAUABgAGgAcAB4A
IQAjACYAJgAoACkAKgAtAC8AMAAwAC4ALwAwADAAMAAvAC4ALQAtAC0AKwAqACgAJwAl
ACMAJAAlACUAJAAhACAAHQAbABoAGQAXABQAEwARABAADAAJAAUAAgAAAAAA/v/8//r/
+P/2//X/8//x/+//7v/t/+z/6//q/+n/6P/o/+j/6P/o/+j/6f/q/+n/6P/n/+b/6P/n
/+b/5v/k/+T/4//j/+P/4v/i/+L/5P/k/+P/4//i/+L/4v/h/+P/4//j/+P/4//j/+P/
4//j/+P/4//j/+P/5f/l/+X/5f/m/+f/5//n/+f/5//n/+j/6f/p/+r/6P/o/+j/6P/p
/+r/7P/t/+7/7f/s/+r/7P/s/+z/7P/s/+z/7P/t/+3/7f/t/+z/7P/s/+z/7P/q/+r/
6v/q/+r/6v/r/+v/6v/q/+n/6f/p/+f/6f/p/+v/6v/q/+r/6P/n/+b/5f/l/+b/5v/n
/+X/5f/l/+X/5f/k/+T/5P/m/+b/5v/l/+P/5P/k/+L/5P/k/+T/5P/i/+L/4v/i/+T/
5P/k/+T/4v/h/+H/4f/h/+H/4f/h/+P/4v/i/+L/4P/h/+H/4f/i/+L/4v/i/+T/5P/k
/+T/4v/i/+L/4//j/+P/4v/h/+H/4f/j/+T/4v/i/+L/4v/n/+X/4//j/+L/4v/i/+L/
4v/k/+f/5//n/+f/6P/o/+f/6f/p/+n/6v/s/+3/7f/t/+v/6//r/+v/6//q/+n/6P/l
/+P/4P/f/9//3//g/+D/4P/g/97/3v/e/97/3v/g/+D/4P/h/+H/3//d/9z/3P/d/+D/
4v/j/+H/3//e/97/3v/e/97/3v/e/97/3f/d/93/3f/c/9z/3P/d/93/3v/e/97/3v/e
/+D/4P/g/+D/4P/h/+H/4f/d/93/2v/a/93/4v/k/+r/8v8CABgAOABfAJQA1AAcAWoB
sAHgAQACGAImAioCGgLmAYgBCAGAABQAyP+V/3n/ef+K/6L/rv+2/8P/yv/I/8r/zv/R
/9L/1f/Y/9f/2P/a/9r/2//e/9//3v/h/+L/4//k/+X/5v/o/+n/5//n/+b/5v/m/+f/
6v/q/+j/6P/o/+j/6v/q/+r/7P/v//D/8f/z//D/7//v/+7/7//x//L/8v/y//P/8//z
//f/9//3//n/+v/7//v//P/8//z//f///wAAAQAEAAUABwAIAAoACwAOABEAEwAVABUA
FwAaABwAHgAiACQAJgAoACsALQAwADAAMgAzADQANwA5ADoAOgA8AD0APgA+AD0AOwA5
ADcAOQA5ADcANgA2ADUAMwAxAC8ALwAuACwAKwAqACcAJQAiACEAHwAcABoAGQAZABYA
EwAPAAwACgAGAAQAAgAAAAAA/v/9//v/+f/3//b/9f/2//X/9P/z//D/8P/w//D/7//u
/+7/7v/u/+7/7v/u/+7/7f/s/+z/7P/s/+v/6//t/+z/7P/s/+7/7v/t/+3/7P/s/+z/
6//p/+n/6f/p/+v/6//r/+v/6f/p/+n/6f/p/+v/6//r/+v/7P/t/+3/7//v/+//7//y
//P/8//0//L/8v/y//L/9P/0//X/9f/1//X/9f/0//b/9v/2//b/9v/2//b/9//1//X/
9f/0//L/8v/y//L/9P/0//T/9P/y//L/8//z//T/9P/z//P/8//x//P/8//z//L/8v/y
//P/8//z//P/8P/w/+//7//v/+//7//v/+3/7P/s/+z/7v/u/+7/7f/r/+z/7P/q/+z/
7P/s/+z/7v/u/+7/7v/s/+z/7P/s/+z/6//r/+v/6//r/+v/6//r/+r/6v/q/+r/6//r
/+v/6v/q/+r/6v/r/+z/7f/u/+3/7P/r/+v/6f/p/+j/5//p/+n/6//s/+r/6v/q/+r/
6//s/+7/7v/u/+7/7//v/+//7//w//D/7//v/+//7//w//L/8//z//P/8//1//X/9f/z
//D/7//u/+3/7P/q/+r/6//p/+r/6v/q/+r/6P/o/+j/6v/q/+z/7P/q/+v/6//r/+n/
6P/o/+j/7P/t/+3/7f/r/+r/6v/q/+r/6v/q/+r/6f/n/+b/5f/n/+b/5v/m/+X/5f/m
/+b/6P/o/+j/6P/p/+r/6//s/+z/6//q/+f/5f/m/+j/6//w//D/9P/+/w4AKABIAHMA
rADwADwBjAHQAfwBGgIwAkACPgIgAt4BcgHoAGQABgDE/5f/g/+D/5b/qP+2/8D/yf/M
/87/0P/S/9f/3P/d/97/2//c/97/4P/f/+L/5f/m/+X/5v/n/+j/5//o/+r/6//p/+n/
6P/o/+r/6//u/+7/7P/s/+z/7P/t/+7/7//y//D/8P/w//H/8//z//T/9P/z//X/9v/2
//b/9//3//f/+v/7//z//////////v/+////AAACAAUABAAFAAgACQAJAAoADAANABAA
EwAVABcAFwAZABwAHgAgACQAJgAoACoALQAvADIAMgA0ADUANgA4ADsAPQA+AD0APQA9
ADwAPAA7ADoAOQA5ADkANwA2ADQAMwAxAC8AMQAxADAALgArACoAJwAlACQAIwAhAB4A
GwAZABgAFAATAA8ADAAKAAoACAAGAAQAAQD+//z/+f/5//f/9v/1//T/8//y//H/8P/w
//D/8P/t/+z/7P/s/+r/6v/q/+r/7P/r/+r/6v/q/+r/6f/p/+n/6P/o/+j/6f/q/+r/
6//r/+r/6f/n/+f/5//n/+f/6f/p/+n/6f/n/+f/5//n/+n/6//r/+v/6f/q/+v/6//r
/+v/6//r/+r/6//r/+z/7P/s/+z/7P/u/+7/7//v/+//7//v/+7/8P/w//D/8P/y//L/
8v/z//L/8f/w/+7/8P/w//D/8P/u/+7/7v/u/+z/7P/t/+3/7P/s/+v/6//p/+f/6f/p
/+z/7P/t/+7/6v/p/+j/5//m/+b/5f/l/+f/5//n/+f/5f/k/+T/5P/m/+b/5v/l/+X/
5v/m/+T/5P/k/+T/5P/k/+T/5P/k/+L/4v/i/+L/5P/j/+P/4//j/+P/4//j/+X/5P/k
/+T/4v/j/+P/4//k/+T/5P/k/+T/5P/k/+T/4v/i/+L/4//l/+X/5P/j/+X/5f/n/+j/
5//m/+X/5P/l/+X/5f/k/+T/5P/k/+T/6f/p/+n/6f/q/+r/6f/p/+n/6f/q/+z/7f/t
/+3/7f/r/+v/6//p/+r/6f/o/+f/5f/i/+H/4f/h/+L/4v/i/+L/4P/g/+D/3v/e/+D/
4P/i/+P/4//j/9//3v/e/97/4P/h/+H/4f/h/+D/4P/g/97/3v/e/97/3v/d/93/3f/b
/9r/2v/a/93/3f/e/97/3v/e/97/3v/e/97/3v/e/93/3f/d/9v/3//c/9z/3f/g/+b/
7v/4/wgAIgBEAG0ApgDqADgBhAG8AeIBAgIaAiQCIAIAAroBTAHGAEgA7P+u/4v/ff+B
/5L/pP+w/7j/v//E/8j/yv/O/9H/0v/T/9T/1//Y/9j/2v/f/+L/3//e/9//4P/h/+L/
4//k/+b/5//p/+n/6P/o/+j/6f/s/+z/7v/u/+7/7v/w//D/8P/y//T/9P/0//X/9f/1
//b/9v/5//v//P/8//r/+//7//v/////////AQACAAMAAwAEAAQABAAFAAcACAAJAAwA
DQATABYAGgAdAB0AHwAgACEAIwAlACgAKgAqAC4AMAAyADQANwA5ADwAPgBAAEEAQgBC
AEMAQwBCAEQARQBGAEYARABDAEIAQQA/AD8APQA8AD4APQA7ADkANwA3ADYANAAzADIA
LwAtACwAKwApACYAIwAhACAAHAAdABkAFgAUABEADgALAAgABwAGAAYABQABAP///v/9
//r/+f/4//f/+P/4//j/+P/1//T/9P/0//b/9v/2//b/9v/1//T/9P/y//L/8f/x//L/
8v/z//T/8v/y//H/8f/0//T/9P/z//H/8f/x//H/8f/x//H/8f/y//P/9P/1//P/9f/1
//X/9f/2//f/9//5//n/+f/5//j/+f/5//r/+v/6//r/+v/6//r/+//7//3//f/9//z/
+v/6//r/+v/6//r/+v/7//3//f/9//z/+v/6//r/+v/6//r/+v/6//r/+v/7//v/+v/6
//n/+f/5//f/+f/5//f/9v/2//b/9v/3//j/+f/3//b/9P/z//X/9f/1//X/8//y//L/
8v/y//L/8v/x//H/8v/y//D/7v/u/+7/7v/u/+7/7v/u/+7/7v/u/+7/7v/t/+3/7f/v
/+//7//v/+//7v/u/+7/7P/t/+3/7f/u/+7/7v/u/+7/7v/u/+7/7P/s/+z/7f/v/+//
7v/t/+3/7f/v//D/8v/w/+7/8P/w//D/8P/z//P/8//z//T/9P/z//P/8//z//T/9v/1
//X/9f/1//f/9//3//X/8v/x//D/7//v/+z/6//r/+n/6v/q/+r/6P/m/+b/5v/o/+j/
6v/q/+r/6//r/+v/6//q/+r/6v/q/+v/6//r/+n/6P/o/+j/6P/o/+j/6P/o/+f/5//n
/+f/5v/m/+b/5//n/+j/6P/o/+j/6P/o/+j/6P/o/+j/6f/p/+n/5//p/+j/5P/l/+r/
7v/0//z/DAAmAEgAbwCmAOoAMAF8AbwB5gEAAhYCJAImAg4C1AFuAewAaAACAL7/l/+F
/4X/lP+o/7j/wP/H/8r/0P/U/9T/1f/a/9v/3P/b/9z/3v/i/+P/5P/j/+T/5f/m/+f/
6P/n/+j/6v/r/+v/6//q/+r/6v/r/+7/7v/u/+7/7v/u/+7/7v/u//D/8P/w//D/8f/x
//H/8v/y//X/9//4//j/9//3//b/9f/5//n/+f/7//z//f/9//7/AAAAAAEAAwACAAMA
BgAHAAkACgAMAA0ADgARABMAFQAXABkAHAAeAB4AIgAkACYAKAArAC0AMAAyADQANQA2
ADcAOQA6ADoAOgA7ADwAPAA6ADkAOAA3ADcANwA1ADQANQA1ADQAMwAyADEALwAsAC0A
LAApACcAJgAlACMAIAAfAB0AHAAYABUAEQAOAAwACgAIAAYABAACAAAA///9//v/+f/4
//f/9v/1//T/8//0//T/9P/0//H/8P/w//D/8P/w//D/8P/w/+//7v/u//D/8P/v/+//
7//u/+7/7v/s/+z/6//r/+7/7v/u/+3/7f/t/+3/7f/v/+//7//v/+3/7f/t/+3/7f/v
/+//7//x//L/8//z//P/8//z//P/8v/z//P/9P/2//b/9v/2//b/9v/3//f/+f/5//n/
+P/4//j/+P/4//j/+P/4//n/+f/5//n/+P/4//j/+P/4//j/+P/4//j/9v/2//f/9//2
//b/9f/1//f/9f/3//f/9v/0//P/8v/z//P/8//z//L/8v/x//H/8f/x//H/8f/z//L/
8v/y//D/8P/w/+//8f/y//L/8P/w//D/8P/w/+7/7v/u/+7/7v/u/+7/7v/u/+3/7f/t
/+//7//v/+//7f/s/+z/7P/u/+//7//v/+7/7v/u/+7/7v/u/+7/7v/u/+7/7v/v/+3/
7f/s/+v/6//r/+3/7v/y//D/7v/u/+7/7v/u/+7/7v/x//H/8f/x//L/8v/x//H/8//z
//T/9v/2//X/9P/z//T/9f/2//X/8v/x//D/7//r/+j/5//n/+f/6P/o/+j/6v/o/+j/
6P/o/+j/6v/q/+r/6//r/+v/5//m/+b/5v/q/+v/6//r/+f/5v/m/+b/5v/m/+b/5v/m
/+X/5f/l/+X/5P/k/+T/5//n/+j/6P/m/+b/5v/m/+T/5P/k/+T/5//n/+f/5f/n/+b/
5v/n/+r/7v/y//r/BgAaADYAWwCIAMgAEAFiAbAB6gEOAiwCQAJIAjwCEAK8AT4BsgA8
AOz/sf+J/33/iP+a/6r/tv+//8j/zP/M/87/0f/U/9X/1v/X/9j/2v/a/9v/3v/f/97/
3//g/+H/4v/h/+L/5P/l/+P/4//i/+L/4v/j/+b/5v/m/+b/5v/m/+b/5v/m/+j/6P/o
/+j/6f/p/+n/6v/q/+n/6//s/+z/7P/t/+3/7f/v/+//7//x//L/8//z//T/9v/2//f/
+f/6//v//v//////AAACAAMABAAHAAkACwAPABEAFAAWABYAGgAcAB4AIAAjACUAKAAq
ACwALQAuAC8AMQAyADIAMwA1ADcAOAA2ADUANAAzADUANQAzADIAMgAxAC8ALQArACsA
KgAoACcAJgAjACEAHgAdABsAGAAWABUAFQASABAACwAHAAQAAgAAAP7//P/8//r/+f/3
//X/8//y//H/8v/x//D/7//s/+z/7P/s/+n/6P/o/+j/6P/o/+j/6P/q/+n/6P/o/+r/
6v/p/+n/5//m/+b/5v/o/+j/5//n/+j/6P/o/+f/5//n/+f/5//p/+n/6f/p/+f/5//n
/+f/5//p/+n/6f/p/+r/6//r/+n/6f/p/+n/7P/t/+3/7v/s/+z/7P/s/+z/7P/t/+3/
7//v/+//7v/w//D/8P/w//D/8P/w//H/8P/v/+7/7P/u/+7/7v/u/+7/7v/u/+7/7P/s
/+3/7f/u/+7/7f/t/+v/6f/r/+v/6//q/+r/6v/r/+v/6//r/+j/6P/n/+f/6f/p/+n/
6f/p/+j/6P/o/+j/6P/o/+f/5//o/+j/5v/m/+b/5v/m/+j/6P/o/+j/5//m/+X/5P/m
/+X/5f/l/+X/5f/l/+X/5f/k/+T/5P/k/+X/5f/l/+T/5P/k/+T/5P/k/+T/5P/i/+L/
4v/j/+P/4//i/+H/4//j/+X/5v/k/+L/4v/i/+L/4v/i/+X/5f/l/+X/5v/m/+X/5f/n
/+f/6P/q/+n/6f/p/+n/6//r/+v/6f/o/+f/5v/l/+P/4P/f/9//3//g/+D/4P/g/97/
3v/e/97/3v/g/+D/4v/j/+P/4//f/97/3v/e/+L/4//j/+P/4f/g/+D/4P/e/97/3v/e
/97/3f/d/93/3//e/97/3v/d/93/3v/e/97/3v/e/97/4P/g/+D/4P/h/+H/4f/f/9//
3P/e/+H/5v/q/+7/9v8GACAAQgBrAKAA5AAuAYABxgH0ARYCLgI8AjoCIgLkAXwB8gBu
AAwAyP+Z/4P/gf+Q/6T/sv+6/8P/yP/K/8z/zv/R/9T/1//a/9v/3P/e/+D/3//g/+H/
5P/k/+T/5P/k/+P/5P/m/+f/6f/p/+j/6P/o/+n/7P/s/+r/6v/q/+r/6v/q/+r/7P/q
/+r/6v/r/+3/7f/u/+7/7//x//L/8v/y//P/8//z//X/9f/1//f/9v/3//f/+P/6//r/
+//9//7///8CAAMAAwAEAAYABwAIAAsADQAPABEAEwAWABgAGgAeACAAIgAiACUAJwAq
AC4AMAAxADIAMwA1ADYANgA4ADkAOgA6ADkANwA1ADMANAA1ADQANAAyADEALwAtAC8A
LwAuACwAKwAqACcAJQAjACEAHgAaABkAFwAWABIAEQANAAoACAAGAAQAAgAAAP7//P/7
//n/9//1//T/8//y//H/8P/v/+z/7P/s/+z/6//q/+r/6v/q/+r/6v/q/+r/6f/o/+j/
6v/q/+n/6f/n/+b/5v/m/+T/5P/j/+P/5v/m/+b/5f/l/+X/5f/l/+f/5//n/+f/5f/l
/+X/5f/n/+n/6f/p/+f/6P/p/+n/5//n/+f/5//o/+n/6f/q/+r/6v/q/+r/6v/q/+v/
6//t/+3/7f/s/+z/7P/s/+z/7P/s/+z/7f/v/+//7//u/+z/7P/s/+z/7P/s/+z/7P/q
/+r/6//r/+z/7P/r/+v/6f/n/+n/6f/p/+j/6P/o/+f/5//n/+f/5v/m/+X/5f/l/+X/
5f/l/+X/5P/k/+T/4v/i/+L/4f/j/+T/5P/i/+D/4P/g/+D/4v/i/+L/4v/i/+L/4v/i
/+L/4f/h/+H/4f/h/+H/4f/f/97/3v/e/+D/4f/h/+H/4P/g/+D/4P/g/+D/4P/g/+D/
4P/g/+H/3//f/97/3f/d/93/3//g/97/3v/e/97/3//f/9//3//i/+L/4f/h/+H/4f/i
/+T/4//j/+P/4//l/+X/5f/j/+L/4f/g/9//3//c/9v/2//a/9r/2f/Y/9j/1v/W/9b/
1P/U/9b/1v/W/9f/1//X/9f/1v/W/9b/1v/X/9f/1//X/9b/1v/W/9T/1P/U/9T/1v/V
/9X/1f/X/9b/1v/W/9X/1f/W/9b/2P/Y/9j/2P/Y/9j/2P/Y/9n/2f/Z/9f/2f/Y/9b/
1//a/9z/4P/k/+7/AAAcAEEAagCkAOgANAGEAb4B4gEAAhQCHAIWAvoBuAFMAcQARADo
/6f/f/9z/3r/jP+c/6b/rf+2/7r/vP/A/8H/wv/F/8j/yf/K/8z/zv/R/9L/0f/S/9H/
0v/T/9T/0//U/9b/1//V/9X/1P/U/9T/1f/Y/9j/2P/Y/9j/2P/Y/9j/2P/a/9r/2v/a
/9v/2f/Z/9r/2v/b/93/3v/e/97/3//f/9//3//f/9//4f/k/+X/5f/m/+b/5v/n/+n/
6v/r/+7/7//x//L/9P/1//T/9//5//v//f///wIABAAEAAgACgAMABAAEwAVABgAGAAa
ABsAHAAfACEAIgAiACAAIQAiACIAIwAjACMAIwAhACEAHwAeACAAHwAdABsAGwAbABoA
GAAZABgAFQATABAADwANAAoACAAHAAcABAADAP///P/6//b/9P/y//D/8P/u/+3/6//p
/+f/5v/l/+b/5f/k/+P/5P/k/+T/5P/j/+L/4v/i/+L/4v/i/+L/4v/h/+D/4P/e/97/
3f/d/9//3v/e/97/3P/c/9v/2//e/97/3v/d/93/3f/d/93/3f/d/93/3f/f/9//3//f
/97/3//e/93/3//g/+H/4f/h/+H/4f/h/+L/4//j/+T/5P/k/+T/5P/k/+T/5f/l/+f/
5//n/+b/5v/m/+b/5v/m/+b/5v/n/+f/5//n/+b/5v/m/+b/5v/m/+b/5v/m/+b/5v/n
/+f/5f/k/+L/4f/j/+H/4//j/+P/4v/i/+L/4f/h/+H/4f/g/+D/3//f/9//3//f/9//
3//e/97/3v/e/97/3v/d/93/3v/e/9z/3P/c/9z/3P/c/9z/3P/c/9z/3P/c/9z/2v/Z
/9n/2f/b/9v/2//b/93/3P/c/9z/2v/b/9v/2//Y/9j/2P/Y/9r/2v/a/9r/2v/a/9r/
2//d/9v/2v/a/9z/3P/c/9z/3//f/9//3//g/+D/3//f/9//3//g/+L/4f/h/+H/4f/h
/+H/4f/f/+D/3//e/93/2//Y/9f/1//V/9b/1v/W/9b/1P/U/9T/1v/W/9j/2P/Y/9n/
2f/Z/9X/1P/U/9T/2P/Z/9n/2f/X/9b/1v/W/9T/1P/U/9T/1v/V/9X/1f/V/9T/1P/U
/9P/0//U/9T/1P/U/9T/1P/S/9L/0v/S/9X/1f/V/9P/0//S/9T/1f/a/97/5P/u/wAA
GgA8AGUAogDoADQBggHCAe4BCgIgAioCKAIMAswBYAHYAFYA9v+y/4f/df91/4b/nv+q
/7D/t//A/8D/wP/C/8X/yv/L/87/z//Q/9D/0v/R/9L/1f/U/9X/1v/X/9j/1//Y/9r/
2//d/93/3P/c/9z/3f/g/+D/3v/e/97/3v/e/97/3v/g/+L/4v/i/+P/4//j/+T/5P/l
/+f/6P/o/+j/6f/p/+n/6//r/+v/7f/u/+//7//w//D/8P/x//P/9v/3//r/+//8//z/
/f/9////AwAGAAkADQAPABIAFAASABYAGAAaABwAHwAhACQAJgAoACkAKgAtAC8AMAAw
AC4ALwAwADAAMAAvAC4ALQAvAC8ALQAsACoAKQAnACUAJQAlACQAIgAhACAAHQAbABwA
GwAZABYAEwARABAADAAJAAUAAgAAAP7//P/6//j/9v/0//P/8f/w/+//7//v/+z/6//q
/+n/6P/o/+j/6P/n/+b/5v/m/+f/6P/p/+r/6v/p/+j/6P/m/+b/5f/l/+X/5P/k/+T/
5v/m/+X/5f/l/+T/4//h/+H/4f/h/+H/3//f/9//3//h/+H/4f/h/9//4f/h/+H/4//k
/+X/5f/n/+f/5//n/+b/5//n/+j/6P/o/+j/6P/o/+j/6f/p/+r/6f/o/+b/6P/o/+j/
6P/q/+r/6v/r/+n/6f/p/+j/6P/o/+j/6P/m/+b/5v/m/+b/5v/n/+f/6P/o/+f/5//n
/+X/5//n/+f/5v/m/+b/5f/l/+X/5f/k/+T/4//j/+X/5f/l/+X/5f/k/+T/5P/m/+b/
5v/l/+P/5P/k/+L/4//k/+X/5v/m/+b/5v/m/+T/5P/k/+T/4v/h/+H/4f/h/+H/4f/h
/9//3v/e/97/3v/f/9//3//c/9z/3P/c/97/3v/e/97/4v/i/+L/4P/g/+D/4P/i/+H/
4P/f/+L/4v/h/+H/3//f/+D/4v/l/+X/5f/l/+f/5//n/+X/4v/h/+D/3//d/9r/2f/Z
/9f/2P/Y/9j/2f/Y/9n/2v/Y/9j/2v/a/9j/2f/Z/9n/2f/Y/9j/2P/Y/9n/2f/Z/9j/
2P/Z/9r/2P/Y/9j/2P/W/9X/1f/V/9b/1v/X/9j/2f/Z/9r/2v/Y/9j/2P/Y/9j/2P/Y
/9j/2v/b/9z/2//d/97/3P/b/97/4v/k/+r/8v8EACAAQwBuAKgA6gA2AYQBxgHyARQC
LgI6AjQCFgLQAWQB3ABiAAgAyf+Z/3//fv+Q/6T/sP+5/8L/xv/I/8r/zf/O/8//0P/R
/9L/1P/Y/9n/2P/b/9z/3f/e/9//4P/f/+D/4v/j/+P/4//i/+L/4P/h/+T/5P/k/+T/
5P/k/+L/4v/i/+T/5v/m/+b/5//p/+n/6v/q/+n/6//s/+z/7P/t/+3/7f/u/+3/7P/t
/+//8f/y//T/9P/0//X/9//2//f/+v/7//3//v8AAAEAAAADAAUABwALAA0AEAASABAA
FAAWABgAHAAfACEAJAAmACgAKQAqACkAKwAsACwALAAtAC4ALgAwAC8ALgAtAC0ALQAr
ACoALAArACkAJwAlACUAJAAiACMAIgAfAB0AGgAZABcAFAARAA8ADgAKAAsABwAEAAIA
AgD+/w==
         </WaveFormData>
      </LeadData>
      <LeadData>
         <LeadByteCountTotal>10000</LeadByteCountTotal>
         <LeadTimeOffset>0</LeadTimeOffset>
         <LeadSampleCountTotal>5000</LeadSampleCountTotal>
         <LeadAmplitudeUnitsPerBit>4.88</LeadAmplitudeUnitsPerBit>
         <LeadAmplitudeUnits>¦ÌV</LeadAmplitudeUnits>
         <LeadHighLimit>2147483647</LeadHighLimit>
         <LeadLowLimit>268435456</LeadLowLimit>
         <LeadID>V6</LeadID>
         <LeadOffsetFirstSample>0</LeadOffsetFirstSample>
         <FirstSampleBaseline>0</FirstSampleBaseline>
         <LeadSampleSize>2</LeadSampleSize>
         <LeadOff>FALSE</LeadOff>
         <BaselineSway>FALSE</BaselineSway>
         <ExcessiveACNoise>FALSE</ExcessiveACNoise>
         <MuscleNoise>FALSE</MuscleNoise>
         <LeadDataCRC32>952367622</LeadDataCRC32>
         <WaveFormData>
/P/8//z//P/9//7///8AAP7//v/+//7/AAAAAAAAAAD+//7//v/+/wAAAAAAAAAAAAAA
AAAAAAD+//7//v/+//7//v/+//7//f/8//v/+v/6//r/+v/6//z//P/8//z/+v/6//r/
+v/6//r/+v/6//j/+P/4//j/+P/4//j/+P/4//j/+P/4//j/+P/4//j/+P/4//j/+P/2
//b/9v/2//b/9v/2//b/9v/2//b/9v/0//T/9P/0//X/9v/3//j/9//2//X/9P/2//b/
9v/2//b/9v/2//b/9v/2//b/9v/2//b/9v/2//b/9v/2//b/9P/0//T/9P/0//T/9P/0
//b/9v/2//b/+P/4//j/+f/5//v/+//7//j/+P/4//n/+//9//3//f/7//v//P/8//z/
+//6//n/+P/4//b/9P/0//T/9P/0//b/9v/0//T/8v/y//L/8v/1//b/9v/2//b/9v/0
//T/9v/3//j/+P/2//X/8//y//T/9P/y//L/8v/y//H/8f/v/+//7v/u/+7/7//v//D/
8v/y//L/8v/x//H/7//v/+//8P/w//D/8v/y//D/8P/w//L/8v/z//b/+f8DABUALgBO
AHwAuAD5AD4BfAGnAcQB2wHsAfIB5wHHAYUBJAG5AGEAIgDw/9D/yP/T/93/4v/l/+v/
7P/o/+j/6P/p/+z/7//v/+3/7f/u//L/8v/w/+//8f/w//D/8P/y//P/9f/2//f/9f/2
//b/9f/1//b/9//4//j/+P/4//j/+P/4//j/+P/6//v/+//8//z//P/7//r/+v/8//z/
/P/+//7//v/+//////8BAAEAAgACAAMABAAEAAQABAAFAAcACAAJAAoACQAKAAsADAAO
AA8AEAATABYAGQAaABsAHAAdAB8AIgAiACQAJgAoACoAKwArACwALgAvADAAMQAxADEA
MgAyADAALwAuAC0ALQAtAC0ALQAqACkAKAAnACgAKAAnACcAJgAlACQAIwAfAB0AHQAb
ABkAGAAWABQAEgARAA8ADQAMAAoACAAGAAYABgADAAMAAQAAAP///f/9//z//P/7//v/
+//6//r/+P/2//b/9v/4//j/+P/4//b/9v/1//X/9P/0//T/9P/0//T/8//z//X/9P/0
//T/8//z//P/8f/x//L/8v/x//P/9P/0//T/8v/z//P/8v/0//X/9v/2//b/9v/2//b/
9//3//b/9v/2//b/+P/5//n/+f/5//j/+P/5//r/+//7//v/+//6//r/+v/6//n/+f/6
//v/+//5//n/+P/3//n/+v/7//v/+v/6//r/+f/3//j/+P/3//n/+f/4//j/9f/0//T/
9f/1//X/9f/1//b/9v/2//b/9P/z//P/8//z//P/8//z//L/8v/y//D/7v/v/+//8P/y
//L/8f/x/+7/7v/u/+7/8P/w//H/8f/u/+7/7v/t/+3/7f/t/+3/7f/u/+7/7v/t/+z/
6//p/+z/7f/u/+7/7P/s/+z/7P/s/+z/7f/t/+v/6//r/+v/7f/t/+3/7P/s/+z/7v/u
/+v/6//q/+r/6v/u/+7/7P/s/+r/6v/q/+r/7P/s/+z/7P/u/+7/7v/v/+//8f/x//H/
8P/w//D/8f/v//H/8f/x//H/8f/y//L/9P/z//L/8f/u/+7/7P/q/+r/6v/q/+r/6v/q
/+j/6P/o/+j/6P/o/+v/7P/s/+z/6v/q/+j/6P/p/+v/7f/u/+z/6//p/+j/6v/q/+j/
6P/o/+j/5//n/+X/5f/k/+T/5v/n/+f/6P/m/+b/5v/m/+f/5//l/+X/5//o/+j/6P/k
/+L/4v/i/+D/4v/k/+f/6P/r//H///8WADQAXACSAM8AFAFYAYkBqgHDAdYB3gHbAccB
lQFEAdkAcQAoAPL/yv+6/7//z//Y/9f/2f/c/9z/2v/a/9v/3P/f/+H/4//h/+D/4P/e
/97/4f/j/+b/5v/m/+j/5//n/+b/5f/n/+j/6P/n/+f/6P/p/+r/6P/o/+j/6P/p/+r/
6//s/+v/6//q/+r/6//s/+z/7P/s/+7/7v/u/+7/7v/u/+7/8f/x//P/8//0//T/9f/2
//T/9P/0//X/+f/6//v//P/9//7///8AAAIAAwAEAAcABgAJAAoACwAMAA0ADwASABYA
GAAaABwAHAAdAB0AHgAiACMAJAAlACMAIwAkACQAJAAjACIAIQAjACMAIwAjACAAHwAe
AB0AHQAeAB4AHwAcABsAGgAZABkAFwAXABUAEwASABAADgAMAAsACQAHAAYABAACAAAA
/v/+//v/+//5//j/9//1//P/8v/y//H/8f/x//D/8P/y//D/8P/w/+7/7v/u/+7/7v/u
/+3/7f/u/+7/7v/u/+z/7P/r/+v/7f/s/+z/7P/r/+v/6//p/+n/6v/q/+n/6//s/+z/
7P/q/+v/6//q/+r/6//s/+z/7v/u/+7/7v/t/+3/7P/s/+7/7v/w//H/7//v/+//7v/v
//H/8//1//T/8//y//D/8v/y//L/8f/x//L/8//z//P/8//y//H/8f/y//P/8//w//D/
8P/v/+//8P/w/+//8f/x//D/8P/v/+7/7v/v/+//7//v/+//7P/s/+z/7P/u/+3/7f/t
/+v/6//r/+v/6P/o/+j/5v/n/+n/6v/s/+r/6v/p/+n/6v/q/+r/6v/q/+r/6//r/+z/
7P/s/+v/6v/p/+j/5//n/+j/6P/o/+j/6P/o/+f/5//n/+f/5v/o/+j/6P/o/+r/6v/r
/+v/6v/p/+j/5//p/+n/6f/o/+j/6P/q/+r/6P/p/+n/6v/u/+z/6v/q/+r/6P/o/+j/
6P/r/+z/7v/v/+//7//v/+7/7v/u/+//7//z//P/8//z//H/8v/y//L/8//y//H/8P/w
/+7/7P/s/+z/7P/s/+z/7P/q/+r/6v/q/+r/6v/t/+7/7v/u/+7/7P/q/+r/6v/t/+7/
7v/u/+v/6f/o/+j/6v/o/+j/6P/o/+f/5//n/+f/5v/m/+b/5f/l/+b/5v/o/+j/6P/p
/+v/6f/p/+n/6v/q/+r/6v/o/+b/5v/k/+b/6v/r/+z/8f/5/wsAJABGAHIArgDvADYB
dgGhAcIB2QHoAfAB6QHJAY0BMAHFAGkAJADu/8r/wP/J/9n/3P/b/+P/5v/i/+D/5P/j
/+T/5//n/+f/5//o/+j/6P/o/+n/6f/s/+z/7P/u//D/8f/x//H/7//w//D/7//t/+7/
7//w/+7/7v/u/+7/8P/w//D/8P/0//X/9f/2//X/9P/y//D/8v/0//T/9P/2//b/9v/2
//n/+f/7//v/+v/6//v//P/6//r/+v/7////AAABAAIAAwAEAAUABgAIAAkACgANAA4A
EQASABMAFAAVABcAGgAdACAAIwAmACcAJwAmACYAKAApACoAKwAtAC0ALgAuACwAKwAq
ACkAKQApACkAKQAqACkAKAAnACQAJAAjACMAIgAhACAAHwAbABkAGQAXABUAFAASABAA
DAALAAkABwAEAAIAAAD+//z//P/5//n/9f/0//P/8f/x//D/8P/v/+7/7f/r/+r/6P/m
/+b/5v/m/+b/5v/m/+P/4v/g/9//3v/e/97/3v/c/9z/2//b/93/3P/c/9z/3//f/9//
3f/b/9z/3P/b/93/3v/e/97/3v/f/9//3v/e/9//4P/g/+D/4P/g/+D/4//j/+L/4v/k
/+T/5v/n/+X/5f/l/+T/5P/l/+b/5//n/+f/5//m/+b/5v/m/+X/5f/m/+f/5//l/+X/
5P/j/+P/5P/l/+X/5P/k/+T/4//h/+L/4v/h/+L/4//j/+T/4//i/+L/4//j/+P/4//j
/+L/4v/i/+L/4P/f/9//3//g/+H/4v/j/+L/4v/i/+D/4P/h/+H/4v/g/+D/3//f/+D/
4P/g/+D/4P/g/+H/4f/g/+D/4P/f/93/3f/d/93/3f/e/97/3v/e/97/3v/d/9//3//f
/97/3P/c/9z/3P/d/97/4P/h/9//3//f/9//3f/d/93/3P/e/97/4P/g/9//3//e/97/
4P/g/+L/4v/i/+L/4v/j/+P/5f/l/+X/5P/k/+T/5f/l/+f/5//n/+f/5//o/+j/6P/n
/+b/5f/k/+T/5P/i/+L/4v/g/+D/4P/g/97/3v/e/97/4P/g/+P/5P/k/+T/5P/k/+L/
4v/i/+P/5P/k/+T/4//h/+D/4P/g/9//4P/h/+L/4P/f/97/3f/d/97/3//h/+D/4P/f
/97/4P/g/+H/4f/g/+H/4v/k/+L/4v/i/+L/4P/e/+D/4v/k/+P/5P/p//X/CQAiAEYA
egC2APsARAGCAasByAHfAe4B8gHjAbkBcQEOAaUAUwAWAOT/xP+8/8f/0f/U/9n/3f/c
/9r/2v/a/9v/4P/h/+H/3//f/+D/4P/i/+L/4//l/+T/5P/k/+b/5v/n/+f/5//n/+j/
6P/n/+n/6v/r/+z/6v/q/+r/6v/s/+z/7P/s/+3/7f/s/+z/7f/u/+7/7v/w//L/8v/y
//D/8P/w//D/8v/z//b/9//2//b/9//4//r/+v/6//v//f/+////AAADAAQABQAGAAgA
CQAKAA0ADAAPABAAEQAUABUAFwAaABwAHgAgACIAJAAlACUAJgAqACsALAAtACwAKwAr
ACoAKwArACsAKwApACkAKQApACgAJwAmACUAJAAkACMAIwAiACEAIAAfAB0AGwAbABkA
FwAWABQAEgAOAA0ACwAJAAcABgAFAAQAAwACAP7//f/9//z/+//5//f/9v/2//X/9//3
//b/9v/2//T/9P/0//L/8v/y//L/9P/0//P/8//y//L/8v/y//L/8v/x//H/8v/y//P/
9P/0//P/8v/v//H/8v/y//H/8f/y//L/8v/w//H/8f/w//H/8//1//b/9v/2//b/9v/1
//X/9P/0//b/9v/4//n/9//3//f/9v/4//n/+v/7//n/+f/5//j/+f/6//v/+//7//z/
/f/9//v/+//6//n/+f/6//v/+//4//j/+P/3//f/+P/4//f/9//3//b/9v/z//L/8v/z
//b/9//4//n/9//2//X/9P/0//P/8//z//P/8//z//P/8v/y//L/8P/x//P/9P/2//T/
9P/z//P/8v/y//L/8v/y//L/8//z//D/8P/w/+//8f/x//H/8f/x//L/8v/y//L/8v/y
//H/8f/x//H/8P/w//D/8P/w//D/8P/x//H/8f/x//H/8f/z//P/8//y//L/8v/0//T/
8f/x//D/8P/y//L/8v/y//D/8P/w//D/8f/z//T/9//1//X/9P/0//T/9f/1//f/+f/5
//n/+f/4//j/+P/3//b/9f/0//T/8v/w//D/8P/w//D/8P/w/+7/7v/u/+7/7v/u//H/
8v/y//L/8v/y//D/8P/w//H/8v/y//L/8f/x//D/8P/w/+7/7v/u/+7/7f/t/+3/7f/q
/+r/6v/r/+v/7P/s/+z/7v/u/+//7//t/+3/7f/u/+7/7v/u/+7/7v/s/+z/7P/s/+//
9P/7/wUAGwA4AFoAigDIAA8BVAGGAasByAHfAe4B7gHdAbEBZQEAAZkARwAOAOL/yv/I
/9P/2//e/+H/4//k/+T/5v/o/+n/6P/p/+n/5//p/+j/6v/u/+7/7f/t/+z/7P/s/+7/
7v/v/+//7//x//L/8v/x//H/8v/z//T/8v/y//L/8v/y//L/8v/y//X/9f/0//T/8//0
//T/9P/2//j/+P/4//b/9v/2//b/+f/5//v/+//8//z//f/+//7//v/+//////8AAAEA
AgAEAAYACAAKAAoACwAMAA8AEgAVABYAFwAWABcAGQAcAB4AIAAiACQAKAApACkAKgAr
ACsAKwArACwALQAvADAALgAtACwAKwApACkAKQApACoAKQAoACcAJAAkACMAIwAiACEA
IAAfAB8AHQAdABsAGQAYABYAFAASABEADwANAAgABgAEAAIABAAEAAEAAQD9//z/+//5
//n/+P/4//f/+f/5//j/+P/4//b/9v/2//b/9v/2//b/9v/2//X/9f/y//L/8v/y//T/
9P/z//P/8//y//L/8v/z//P/8//x//H/8v/y//H/7//w//D/8P/y//P/8//y//L/8//0
//T/9P/0//T/9P/3//f/9v/2//b/9v/4//n/+f/5//n/+P/4//n/+v/7//3//f/9//z/
/P/8//z/+//5//r/+//7//3//f/8//v/+f/6//v/+//6//r/+v/5//v//P/8//v/+//7
//r/+v/3//b/9v/3//X/9f/1//X/9f/2//f/+P/2//X/9f/1//X/9f/1//X/9P/0//T/
8v/y//P/8//0//T/9P/z//P/8v/y//L/8v/y//L/8//z//L/8v/y//H/8f/x//H/8f/x
//L/8v/y//T/9P/0//P/8f/x//H/8P/x//L/8//0//L/8v/z//P/8f/x//H/8f/z//P/
8//y//D/8P/y//L/9P/z//L/9P/0//T/9P/0//X/9f/3//f/9//2//b/9v/3//f/+f/5
//n/+f/5//r/+v/6//n/+P/3//b/9v/0//L/8v/y//L/8v/y//L/7v/u/+7/7v/u/+7/
8f/y//T/9P/0//T/9P/0//T/9f/1//T/8//x/+//7v/u/+7/7P/s/+z/7P/t/+3/7f/t
/+z/7P/s/+3/6//s/+z/7P/u/+7/7//v/+v/6//r/+z/7P/s/+z/7P/s/+z/6P/o/+z/
7//u//P///8TAC4AUACAALwA/QBCAXwBpQG+AdUB5AHqAd8BuwF3ARYBrQBVABQA6P/M
/8T/zf/X/97/4f/j/+L/5P/o/+b/5f/m/+n/5//n/+f/6P/q/+r/6v/r/+n/7P/s/+z/
7v/u/+//7//v/+//8P/w/+//7//w//H/8v/y//L/8v/y//T/9P/0//T/9f/1//T/9P/1
//b/9v/2//j/+v/6//r/+P/4//j/+P/3//f/+f/5//r/+v/7//z//f/+////AQABAAIA
AwAEAAcACAAJAAoADAANAA4AEQAQABMAFAAVABYAFwAZABwAHgAgACIAJAAoACkAKQAq
ACoAKwAsAC0ALwAvADAAMAAwAC8ALgAtACsAKwArACsALAArACoAKQAmACYAJQAlACYA
JQAkACMAIQAfAB8AHQAbABoAGAAWABIAEQAPAA0ACwAKAAkACAAGAAYAAwADAP///v/9
//v/+v/6//v/+//7//v/+v/6//j/9v/2//b/+P/4//j/+P/4//j/9//3//j/+P/4//j/
+P/4//f/9//1//T/9P/0//f/9//3//X/9f/2//b/9f/1//b/9v/2//T/9f/1//T/9v/3
//j/+P/6//r/+v/6//v/+//6//r/+v/6//z//f/9//3//f/8//r/+//8//3/////////
/v/+//7//v/9//3//v////////////7//f/9//7///////7//v/+//3//f/+//7//f/9
//3//P/8//3//P/8//3//P/7//r/+f/6//r/+v/6//j/9//3//f/9f/1//X/9f/1//b/
9//2//b/9//3//j/+P/4//f/9//2//b/9v/2//T/9P/1//X/9P/0//T/8//1//X/9f/1
//X/9v/2//b/9P/0//T/8//1//X/9f/0//b/9v/2//b/9f/0//T/8//z//P/8//z//H/
8f/x//D/8P/w//L/8v/2//X/8//y//L/8v/y//L/8v/0//X/9f/3//X/9f/0//T/9v/3
//f/+f/3//f/9//3//r/+v/6//n/+P/3//b/9v/x/+7/7f/s/+7/7v/u/+7/7v/u/+7/
7v/u/+7/8f/y//D/8P/w//D/7v/u/+7/7//y//L/8v/x/+3/7P/s/+z/6v/q/+r/6v/p
/+n/6f/p/+r/6v/q/+v/6//s/+z/7P/q/+r/6//r/+f/5//n/+j/6P/o/+j/6P/o/+j/
6P/q/+r/7f/u//H/+f8HAB4APABkAJoA3QAmAW4BoQHGAeMB+AECAv8B5wGvAVYB7QCL
AEQACgDc/8T/xf/P/9b/2f/f/+L/4v/g/+D/4f/g/+H/4f/h/+P/4v/i/+L/5P/l/+X/
5v/m/+b/6P/m/+f/5//n/+X/5v/m/+X/4//k/+X/5v/m/+b/5v/m/+b/5v/m/+b/5f/l
/+T/5P/l/+b/5v/m/+T/5v/m/+b/6P/o/+j/6P/p/+n/6//r/+z/7P/t/+7/7v/u/+7/
7//x//L/8//0//X/9v/3//j/+P/5//r//f8AAAMABAAFAAYABwAJAAwADgAQABIAFAAW
ABcAFwAYABoAGwAcAB0AHwAfACAAIAAgAB8AHgAdAB0AHQAdAB0AHAAbABoAGQAYABgA
FwAXABYAFQAUABMADwANAA0ACwALAAoACAAGAAIAAQD///3//P/6//j/9v/2//b/8//z
//H/8P/v/+3/7P/s/+3/7f/r/+v/6v/q/+j/5v/m/+b/6P/o/+j/6P/o/+j/5//n/+j/
6P/o/+j/5f/k/+L/4f/j/+L/4v/i/+H/4f/h/9//4f/i/+L/4f/h/+L/4v/i/+D/4f/h
/+D/4P/h/+L/4v/k/+T/5P/k/+P/4//i/+L/4//k/+f/6f/n/+f/5//m/+T/5f/m/+f/
5//n/+f/5v/n/+j/6f/p/+n/6v/r/+v/6f/p/+j/5//n/+j/6f/p/+j/6P/o/+f/5//o
/+j/5//p/+n/6P/o/+f/5v/m/+f/5//n/+f/5//o/+j/6P/o/+f/5f/k/+P/5f/l/+X/
5f/m/+b/5v/k/+L/4//j/+T/5P/k/+P/4//k/+T/5P/k/+T/5P/l/+X/5P/k/+T/4//j
/+P/4//j/+P/5P/k/+T/5P/k/+T/4//l/+X/5f/k/+T/5P/k/+T/5P/k/+X/5f/j/+P/
4//j/+P/4//j/+L/5P/k/+b/5v/k/+X/5P/m/+b/5v/m/+b/5//n/+n/6f/p/+j/6P/o
/+n/6f/r/+v/6//r/+v/7P/s/+z/6//s/+v/6v/q/+j/5v/m/+b/5v/m/+b/5v/k/+T/
5P/k/+b/5v/p/+r/6v/q/+r/6v/m/+b/5v/n/+r/6v/q/+n/5f/k/+T/5P/k/+T/5P/k
/+P/4//j/+P/4v/i/+L/4//h/+L/4v/i/+L/4v/j/+P/4v/j/+T/5v/k/+T/5P/k/+L/
4P/i/+T/5v/n/+j/6//1/wsAJgBGAHQAsgD1AD4BfAGnAcYB3QHsAfIB5QHBAXsBGAGx
AF0AHgDs/8r/wP/J/9H/1P/X/9v/3P/a/9z/3v/d/97/4f/j/+P/4//k/+b/5P/k/+X/
5f/m/+b/5v/o/+j/6f/p/+n/6f/q/+r/6f/r/+z/7f/u/+z/7P/s/+z/7P/s/+z/7P/v
/+//7v/u/+//8P/w//D/8P/y//L/8v/y//L/8v/y//P/8//1//X/9v/2//f/+P/4//j/
+P/5//v//P/9//7///8AAAEAAgAEAAUABgAJAAoADQAOAA8AEgATABUAGAAYABoAHAAe
ACIAIwAjACQAKAApACoAKwApACkAKgAqACoAKQAoACcAJwAnACcAJwAmACUAJAAjACIA
IgAhACEAIAAfAB4AHQAbABkAGQAXABUAFAASABAADgANAAsACQAGAAQAAgAAAAAAAAD9
//3/+//6//n/9//3//b/9v/1//X/9f/0//T/9P/y//L/8v/y//L/8v/y//L/8v/x//H/
8v/y//L/8v/w//D/7//v/+//7v/u/+7/8f/x//H/7//v//D/8P/v/+//8P/w//D/7v/v
/+//7v/w//H/8v/y//D/8P/w//D/8f/x//D/8P/y//L/9P/1//P/8//z//L/8v/z//T/
9f/1//X/9f/0//T/9P/0//P/9f/2//f/9//3//f/9v/1//X/9v/3//f/9v/2//b/9f/z
//T/9P/z//X/9f/0//T/8//y//L/8//z//P/8//z//L/8v/y//L/8v/x//H/8f/x//H/
8f/x//D/8P/w/+7/7v/v/+//8P/w//D/7//v/+7/7v/u/+7/7v/u/+//7//u/+7/7v/t
/+//7//v/+//7//w//D/8P/u/+7/7v/t/+//7//v/+7/7v/u/+7/7v/s/+z/7f/t/+//
7//v/+//7f/t/+3/7P/s/+7/8P/w//D/8P/w//D/8P/x//H/8//1//X/9P/0//L/8//z
//X/9//3//f/9//2//b/9v/1//b/9f/0//T/8v/w//D/8P/u/+7/7v/u/+7/7v/u/+7/
7P/s/+//8P/w//D/8P/w//D/8P/w//H/8P/w//D/7//t/+z/7P/s/+r/6v/q/+r/6f/p
/+n/6f/p/+r/6//t/+z/7P/r/+r/7P/s/+3/7f/p/+n/6f/q/+z/7P/s/+z/7P/q/+j/
6P/q/+v/7P/v//X/AwAYADQAWACKAMcADAFUAYsBrgHJAd4B6AHpAdkBsQFqAQMBnQBM
ABAA4v/K/8n/1f/e/93/3//i/+T/5P/k/+P/5P/l/+f/5//n/+j/6v/q/+z/6//r/+r/
6v/q/+z/7P/t/+3/7f/t/+7/7v/t/+3/7v/v//D/8P/w//D/8P/w//D/8P/w//H/8f/w
//D/8f/y//L/8v/y//T/9P/0//T/9P/0//T/8//z//X/9f/4//j/+f/6//r/+v/6//v/
+//8//3//v///wAAAQACAAIAAwAEAAcACAALAAwADQAQABEAEwAWABYAGAAaABwAHgAf
AB8AIAAkACUAJgAnACcAJwAoACgAKQApACkAKQAnACcAJwAnACYAJQAkACMAIgAiACEA
IQAgAB8AHgAdABsAGQAZABcAFwAWABQAEgAQAA8ADQALAAgABgAEAAIAAAAAAP3//f/9
//z/+//5//f/9v/2//X/9f/1//T/9P/0//L/8v/y//L/8v/y//L/8v/y//H/8f/w//D/
8P/w//D/8P/v/+//7f/s/+z/7P/v/+//7//t/+3/7v/u/+3/6//s/+z/7P/u/+//7//u
/+z/7f/u/+7/7v/u/+7/7v/v/+//7v/u/+7/7v/w//H/8f/x//H/8P/u/+//8P/x//P/
8//z//L/8v/y//L/8f/x//L/8//z//P/8//y//H/8f/y//P/8//y//L/8v/x//P/9P/0
//P/8v/x/+//7v/u/+7/7//x/+//7//v/+//8P/w//D/8P/u/+3/7f/t/+3/7f/t/+3/
7v/u/+7/7P/q/+v/6//s/+z/7P/r/+v/6v/q/+r/6v/q/+r/6//r/+z/7P/s/+v/6f/p
/+n/6f/r/+z/7P/s/+r/6v/q/+n/6f/p/+n/6P/o/+j/6P/o/+j/6P/p/+n/6f/p/+n/
6f/r/+v/6//q/+r/6v/q/+r/7P/t/+3/7//v/+//7v/u/+7/7//v//H/8f/x//H/8f/x
//D/7//t/+z/6//q/+r/6P/m/+b/5v/k/+T/5P/k/+L/4v/i/+L/4v/i/+X/5v/m/+b/
5v/m/+T/5P/k/+X/5v/m/+b/5f/j/+L/4v/i/+D/4P/g/+D/4f/h/+H/4f/g/+D/4P/h
/9//4P/g/+D/4P/g/+H/4f/d/93/3f/e/97/3v/e/97/3v/e/97/3v/g/+H/5P/r//f/
CwAmAEgAfgC+AAEBRgGCAa0ByAHdAeoB7AHfAbcBbwEKAaEATwAQAOD/wv+8/8X/0f/W
/9f/2f/c/9r/2P/a/9v/3P/d/9//3//f/97/3v/c/97/3//h/+D/4P/g/+L/4v/j/+P/
4//j/+T/5P/j/+X/5v/n/+j/5v/m/+b/5v/m/+b/5v/m/+f/5//m/+b/5//o/+j/6P/o
/+r/6v/q/+r/6v/q/+r/7f/t/+//7//w//D/8f/y//H/8P/v/+//8f/y//P/9P/1//b/
9//4//z//f/+/wEAAgAFAAYABwAGAAcACQAMABAAEgAUABYAFgAXABcAGAAaABsAHAAd
ABsAGwAcABwAGgAZABgAFwAZABkAGQAZABgAFwAWABUAFAAUABMAEwAQAA8ADgANAA0A
CwALAAkABgAEAAEA/v/6//n/9//1//L/8P/u/+z/6v/q/+f/5//n/+b/5f/j/9//3v/e
/93/3P/b/9n/2P/Y/9b/1v/W/9f/2P/Z/9r/2f/Y/9b/1f/U/9T/1P/U/9L/0v/R/9H/
0//S/9L/0v/T/9P/0//R/8//0P/Q/8//zv/O/83/zP/O/8//z//O/8z/zf/O/87/zv/O
/87/zv/R/9H/0P/Q/87/zv/Q/9H/z//P/8//zv/O/8//0P/R/8//z//P/87/zv/O/87/
zf/P/9D/0f/R/8//z//O/83/zP/M/8z/y//M/8z/zP/L/8v/zP/M/8v/y//L/8r/yv/L
/8r/yv/L/8//0f/T/9X/1f/W/9f/2P/Y/9f/1//X/9X/1f/V/9X/1P/U/9T/0v/S/9P/
0//U/9L/0v/R/9H/0P/Q/9D/0P/O/87/z//P/87/zv/O/83/zf/N/83/zf/L/8z/zP/M
/8v/yv/J/8f/yP/J/8r/yv/J/8j/x//G/8j/yP/J/8n/zf/N/8z/yv/K/8r/yv/J/8n/
yP/J/8v/y//K/8r/yv/L/8v/zf/P/8//z//P/87/zv/O/83/zP/L/8r/yv/I/8b/xv/G
/8b/xv/G/8b/xf/G/8f/yP/G/8b/yf/K/8j/yP/I/8j/yP/I/8j/yf/K/8r/yv/J/8X/
xP/E/8T/v/+8/7n/tv+y/7H/sP+v/7D/sP+w/7H/sf+y/7L/sv+w/7D/sf+x/7H/sf+x
/7L/tP+0/7T/tP+0/7b/tP+y/7b/t/+4/7v/v//L/+D/+v8eAFIAjwDSABoBVwGAAZ8B
ugHKAcsBuwGNAUIB4QCBADQA+P/E/6D/lf+f/6r/rf+x/7b/tP+2/7b/t/+2/7X/tf+1
/7f/uP+6/7z/vv+//7//wP/A/8D/wv/C/8P/w//D/8P/xP/E/8P/w//E/8X/xv/G/8b/
xv/G/8X/xP/D/8L/w//D/8L/wv/D/8T/xP/E/8T/xv/G/8b/xv/G/8b/xv/F/8X/x//H
/8r/yv/L/8z/zv/O/87/z//Q/9D/0P/Q/9P/1P/V/9b/1//X/9f/2f/c/9//4P/h/+D/
4f/j/+b/6f/s/+//8v/y//P/8//0//b/9//4//n/+f/5//r/+v/6//n/+P/3//f/9//3
//f/9v/1//T/8//y//L/8f/x//D/7//u/+3/7f/r/+v/6f/l/+T/4v/g/+D/3//d/9v/
2v/Y/w==
         </WaveFormData>
      </LeadData>
   </Waveform>
</RestingECG>
