# Supplementary material for: Detection of Left Atrial Enlargement Using a Convolutional Neural Network-Enabled Electrocardiogram
Source: Front Cardiovasc Med. 2020 Dec 17;7:609976. doi: 10.3389/fcvm.2020.609976 (PMC7773668; doi:10.3389/fcvm.2020.609976)
Supplement: Supplementary file 1 [file Data_Sheet_1.ZIP › hyp/1802014308_9458_0000000Y.XML]

<?xml version="1.0" encoding="Windows-1252"?>
<!DOCTYPE RestingECG SYSTEM "restecg.dtd">
<RestingECG>
   <PatientDemographics>
      <PatientID>1802014308</PatientID>
      <PatientAge>85</PatientAge>
      <AgeUnits>Years</AgeUnits>
      <Gender>Male</Gender>
      <PatientLastName>huangzhuo</PatientLastName>
   </PatientDemographics>
   <TestDemographics>
      <DataType>Resting</DataType>
      <Site>1</Site>
      <AcquisitionDevice>MAC55</AcquisitionDevice>
      <Status>Unconfirmed</Status>
      <Priority>Normal</Priority>
      <AcquisitionTime>09:24:55</AcquisitionTime>
      <AcquisitionDate>08-19-2015</AcquisitionDate>
      <CartNumber>1</CartNumber>
      <AcquisitionSoftwareVersion>009C</AcquisitionSoftwareVersion>
      <XMLSourceVersion>MAC5000 v1.0</XMLSourceVersion>
   </TestDemographics>
   <RestingECGMeasurements>
      <VentricularRate>68</VentricularRate>
      <AtrialRate>68</AtrialRate>
      <PRInterval>204</PRInterval>
      <QRSDuration>132</QRSDuration>
      <QTInterval>436</QTInterval>
      <QTCorrected>463</QTCorrected>
      <PAxis>57</PAxis>
      <RAxis>62</RAxis>
      <TAxis>48</TAxis>
      <QRSCount>11</QRSCount>
      <QOnset>222</QOnset>
      <QOffset>288</QOffset>
      <POnset>120</POnset>
      <POffset>172</POffset>
      <TOffset>440</TOffset>
      <ECGSampleBase>500</ECGSampleBase>
      <ECGSampleExponent>0</ECGSampleExponent>
   </RestingECGMeasurements>
   <Diagnosis>
      <Modality>Resting</Modality>
         <StatementCount>5</StatementCount>
         <LabelText>12SL ��ϳ���</LabelText>
      <DiagnosisStatement>
         <StmtText>�������</StmtText>
      </DiagnosisStatement>
      <DiagnosisStatement>
         <StmtText>��</StmtText>
      </DiagnosisStatement>
      <DiagnosisStatement>
         <StmtFlag>ENDSLINE</StmtFlag>
         <StmtText>�����粫</StmtText>
      </DiagnosisStatement>
      <DiagnosisStatement>
         <StmtFlag>ENDSLINE</StmtFlag>
         <StmtText>����֧��������</StmtText>
      </DiagnosisStatement>
      <DiagnosisStatement>
         <StmtFlag>ENDSLINE</StmtFlag>
         <StmtText>�쳣 ECG</StmtText>
      </DiagnosisStatement>
   </Diagnosis>
   <Waveform>
      <WaveformType>Rhythm</WaveformType>
      <WaveformStartTime>0</WaveformStartTime>
      <NumberofLeads>8</NumberofLeads>
      <SampleType>CONTINUOUS_SAMPLES</SampleType>
      <SampleBase>500</SampleBase>
      <SampleExponent>0</SampleExponent>
      <HighPassFilter>16</HighPassFilter>
      <LowPassFilter>150</LowPassFilter>
      <ACFilter>NONE</ACFilter>
      <LeadData>
         <LeadByteCountTotal>10000</LeadByteCountTotal>
         <LeadTimeOffset>0</LeadTimeOffset>
         <LeadSampleCountTotal>5000</LeadSampleCountTotal>
         <LeadAmplitudeUnitsPerBit>4.88</LeadAmplitudeUnitsPerBit>
         <LeadAmplitudeUnits>��V</LeadAmplitudeUnits>
         <LeadHighLimit>2147483647</LeadHighLimit>
         <LeadLowLimit>268435456</LeadLowLimit>
         <LeadID>I</LeadID>
         <LeadOffsetFirstSample>0</LeadOffsetFirstSample>
         <FirstSampleBaseline>0</FirstSampleBaseline>
         <LeadSampleSize>2</LeadSampleSize>
         <LeadOff>FALSE</LeadOff>
         <BaselineSway>FALSE</BaselineSway>
         <ExcessiveACNoise>FALSE</ExcessiveACNoise>
         <MuscleNoise>FALSE</MuscleNoise>
         <LeadDataCRC32>3275820154</LeadDataCRC32>
         <WaveFormData>
/v/+//7//v///wAAAQACAAIAAgACAAIAAQAAAP///v/+//7//v/+//7//v/+//7//v/+
//7//v8AAAAAAAAAAP///v/9//z//v/+//7//v8AAAAAAAAAAP7//v/+//7//v/+//7/
/v/9//z/+//6//3//v///wAA/v/+//7//v8AAAAAAAAAAP7//v/+//7/AAAAAAAAAAAA
AAAAAAAAAAAAAAAAAAAA/v/+//7//v///wAAAQACAAEAAgACAAIABAAFAAUABQADAAMA
BQAFAAgACQAJAAoADAAMAAsACgAJAAYABAACAAIAAAD///3//f/8//z//P/6//n/+f/5
//z//f/9//7//f/9//z//P/6//r/+v/6//r/+f/5//r/+P/3//f/9//4//j/+f/6//z/
/P/8//z/+v/6//r/+v/6//r/+v/6//j/+P/4//f/+f/6//r/+v/8//r/9//3//f/9f/3
//v/AQAEAAYACgASAB8AMABFAFgAagBzAHcAcABiAFEARgA1ABwA+//i/9b/0f/L/8j/
x//G/8T/wv/A/73/v/+//73/u/+8/7z/uv+4/7z/u/+6/7r/vf/D/8n/yv/O/9D/1//j
/+b/5f/m/+3/7v/u//L/8//z//T/9v/2//b/+f/5//n/+f/4//n/+f/6//v/+//7//z/
+v/6//r/+v/8//z//f/9//3//f/9//3//f/9//7//v/9//3//f/9/wEAAQABAAEAAgAC
AAIAAgADAAQABAAEAAYACAAIAAgABgAGAAYABgAJAAkACAAIAAgACgAKAAoADQANAA4A
EQARABEAEQASABAAEAATABMAEwATABQAFQAVABUAFgAXABUAFgAWABYAGQAZABoAGgAX
ABcAGAAYABkAGQAaABoAGgAZABkAGQAZABkAFwAXABYAFwAYABkAFQAUABQAEgASABAA
EAAQABEADwANAA0ACgAIAAYABgAHAAcABwAIAAgABgAFAAUABQADAAMABAAEAAQAAgAC
AAIAAgACAAIABAAEAAQABQADAAIAAQAAAAEAAQABAAEAAQADAAMABAACAAEAAQAAAAMA
AwADAAQABAADAAIAAgABAAEAAAABAAEAAgADAAQAAQABAAEAAQAEAAQABQAHAAUABAAE
AAQABAAEAAQABAAEAAUABwAIAAcABwAHAAYACAAJAAoACgAIAAgACAAIAAsADAANAA4A
EQASABMAFAAXABgAGAAZABwAHAAaABoAGAAXABUAFwAXABcAGwAfACYALgAyADYAOwBA
AEcATABSAFUAUwBGADwAMQAoACEAIgAfABYACAD5/+//6P/n/+L/3v/c/9z/2f/Z/9v/
4f/h/97/3v/i/+b/6v/t//L/9P/1//v////+//z//P/9////AAABAAAA//8AAAAA/v//
/wEAAgAEAAQABAAEAAMAAgABAAQABQAFAAYACQAJAAkACgAIAAgACAAIAAoACgALAAsA
CwALAAsACwALAAsADAAMABAAEQASABMAFQAVABUAFQAYABgAGAAYABYAFgAVABQAFAAW
ABYAFgAWABYAFgAWABgAFwAVABQAFQAYABkAGgAYABcAFwAZABkAGQAZABoAGAAYABsA
GwAaABkAGQAZABgAFwAXABcAFgAWABUAFAAVABUAFgAWABUAFQAWABYAFAATABMAEgAS
ABEAEQARABAADwAMAAsACwALAAsACwAJAAgACAAGAAcABgAHAAgACAAHAAYABwAIAAYA
BAAEAAUABQAFAAYABwAGAAYABwAFAAMAAwAEAAcABgAHAAkACAAHAAYAAwAHAAcABwAG
AAgABwAGAAYABQAGAAUAAwADAAQABQAGAAYABQAEAAQABgAEAAQABQAJAAcABwAHAAYA
BgAGAAYABwAHAAcABgAFAAQABAADAAIAAgADAAQABQAGAAYABwAGAAYABgAGAAcABwAH
AAgABwAIAAcABQAFAAYABgAFAAQABAADAAMAAwADAAMAAwAGAAcABwAHAAoACgAKAAkA
BwAHAAcABgAGAAcABwAHAAQABAADAAIABAAEAAQABQADAAQABQAFAAYABgAGAAYABgAG
AAUABQADAAMAAwAEAAcABwAGAAQAAgAFAAUABAAEAAQABAAEAAYABgAFAAUABQAFAAUA
BQAFAAYABgAGAAQABAAEAAYABQAFAAcABwAFAAUABQAFAAQABQAFAAQABAAFAAUAAwAE
AAUABgAGAAQABwAEAAIABQAGAAcACAAHAAYABQAEAAQABAAEAAQABgAGAAYABgAEAAQA
BAAEAAYABgAGAAYABAAEAAQABAAEAAQABAAEAAQABAAEAAQABAAEAAQABAAEAAQABAAE
AAQABAAEAAQABAAEAAQABAAEAAQABAAEAAIAAgACAAIABAAEAAQABAACAAIAAgACAAQA
BAAEAAQAAgACAAIAAgAEAAQABAAEAAIAAgACAAIABAAEAAQABAAEAAQABAAEAAIAAgAC
AAIAAAAAAAAAAAACAAIAAgACAAIAAgACAAIABAAEAAQABAADAAIAAQAAAAIAAgACAAIA
AgACAAIAAgAAAAAAAAAAAAAAAAAAAAAAAgACAAIAAgACAAIAAgACAAIAAgACAAIAAAAA
AAAAAAADAAQABQAGAAUABgAGAAYABAAFAAUABQAGAAcACgALAAsACwAKAAoADAAMAAsA
CgAKAAgABwAGAAQAAgABAP//AQAAAAAAAAD///3//P/7//3//f/8//z//f/9//z//P/6
//r/+v/6//z/+//7//z//P/7//v/+//6//r/+//8//v/+v/5//j/+v/6//r/+v/4//j/
+P/4//n/+v/7//v/+f/6//r/+v/6//z/+f/3//n/+//7////AQAEAAoAEgAgADUATABh
AHIAgACFAIEAdgBmAFkASgAtAAgA7f/g/9r/1//T/9D/0f/Q/8r/yv/M/8f/xf/D/8P/
w//E/8L/wP/A/8D/v/++/77/wf/F/8n/yv/K/9L/2f/Z/9j/3f/i/+P/5v/o/+j/7f/v
//D/8v/y//L/8f/x//H/8f/0//X/9f/2//b/9f/0//T/9v/2//b/9v/2//b/9//3//f/
9//3//f/9f/1//b/9v/3//f/9//3//n/+f/5//n/+v/6//r/+v/5//r/+v/6//r//P/8
//z//f/+////AAADAAMAAgACAAIABAAEAAQAAwADAAQABwAJAAkACQAKAAwADAAPAA8A
EQARABIAEwAVABUAFgAXABcAGAAYABgAGwAdACAAIgAfAB8AIAAgACEAIQAiACIAJAAj
ACMAIwAlACUAIwAjACEAIQAhACEAHwAeAB4AHAAbABgAFwAWABcAFQATABMAEQAOAAsA
CgAKAAkACAAIAAYABAADAAMAAQD/////AAD+//z//P/9//3//f/9//v/+//7//v/+v/4
//f/9v/2//j/+v/6//n/+P/4//j/+P/3//f/9//4//j/9v/2//f/+f/3//f/9//4//j/
+P/4//f/9//3//b/9v/2//f/9//2//b/9//4//b/9v/1//X/9P/0//T/9P/0//X/9v/4
//b/+P/4//f/9f/2//b/9f/2//b/9f/1//X/9f/1//X/9v/3//f/9//3//b/9f/z//X/
9f/1//T/9v/3//f/9//0//T/8//y//T/9P/0//X/9P/0//T/8//z//T/9f/2//T/9P/z
//P/8f/x//H/8v/1//X/9P/y//D/8//z//L/8v/y//L/8v/y//L/8f/x//H/8f/x//H/
8f/y//L/8v/w//D/8P/y//H/8f/z//P/8//z//P/8//z//P/8v/w//H/8//0//P/8f/x
//H/8P/y//P/8v/0//T/9P/0//L/8v/y//P/9v/2//b/9v/1//X/9f/1//b/+f/6//z/
+//7//z//P/7//n/9//2//X/9f/1//b/8v/x/+//7//w//D/8P/w//H/8f/x//H/7//u
/+7/7//v/+7/7v/u/+7/7v/u/+7/7f/t/+7/7v/t/+3/7f/s/+z/7f/u/+7/8P/w//D/
8P/w//D/8P/w/+7/7v/u/+7/8P/w/+//7//u/+7/7v/u/+7/7f/r/+v/7f/v//P/9f/4
//7/BgAQACEAOgBLAFoAagBvAGcAXABQAEcAOgAhAAAA4f/S/8z/y//N/8r/x//I/8j/
wv/C/8H/vf+7/73/vf++/7z/uP+8/8D/v/+8/7r/u//B/8f/yP/M/9D/0f/T/9b/1//a
/9//4v/o/+z/6//r/+r/7P/s/+z/7//v/+//7//u/+//7//w//H/8f/x//L/8P/w//D/
8P/y//L/8//z//X/9f/1//X/8//z//T/9P/1//X/9f/1//f/9//3//f/9v/2//b/9v/5
//r/+v/6//j/+v/6//r//P/8//z//P///////v/+//7/AAAAAAAAAQABAAIABQADAAMA
AwAEAAQABAAHAAcABwAHAAgACQAJAAkACgALAAsADAAMAAwADAALAAsACgAJAAkACgAK
AA0ADQAOAA4ADQALAAoACQAKAAsACgALAAkACQAJAAkACQAIAAgABgAEAAIAAgACAP//
/f/7//v/+//6//n/+v/6//n/+P/4//r/+P/3//f/+f/3//f/+P/2//T/9P/1//X/9f/1
//P/8//z//P/8v/z//P/8//0//T/9v/2//X/9P/0//T/9P/1//X/9f/2//b/9P/0//X/
9//1//X/9f/2//b/9v/2//X/9f/1//T/9v/2//f/9//0//T/9f/2//j/+P/3//f/9v/2
//b/9v/1//X/9f/2//b/+P/4//f/9f/2//b/9f/2//b/9f/1//X/9f/1//X/9v/3//f/
9//4//j/+P/3//f/9//3//b/9P/1//X/9f/2//b/9f/0//b/9v/2//f/9f/2//f/9//1
//T/8//y//T/9P/z//P/9f/1//X/9v/3//f/9v/0//T/9//3//b/9P/0//T/9P/2//b/
9f/1//b/9//4//n/9//2//T/9v/4//j/+P/4//j/+P/4//j/+f/6//r/+v/6//v/+//7
//v//f//////AAD/////AAAAAAIAAQAAAAAA/f/7//n/+P/3//f/9v/3//b/9v/2//b/
9//3//f/9//2//T/8//z//X/9P/0//T/9P/0//T/9P/0//X/9//4//X/9f/1//T/8v/z
//T/9P/1//b/9//4//f/9v/1//T/9P/0//T/9P/1//b/9v/3//b/9v/0//L/9P/3//f/
9f/1//f/+f/7//z/AAAGABQAIwA0AEcAWgBmAG8AcwBqAFwAUwBGADUAGgD1/9j/0P/P
/8n/xv/H/8j/xP/C/8D/wf+//73/vf+//7z/uv+8/7z/uv+5/7j/vP/B/8f/y//O/9L/
1v/d/9//4P/h/+b/6//q/+7/9P/3//P/8v/0//T/9P/3//f/9//3//b/9//3//j/+f/5
//n/+v/6//r/+v/6//r/+v/7//v/+//7//v/+//7//v//P/8////////////////////
//8AAAAAAAAAAAEAAgACAAIAAgAEAAQABAAEAAQABAAEAAcABwAGAAYABgAIAAgACAAL
AAsADAAPAA0ADQANAA4AEAAQABMAEwATABMAFAAVABMAEwAUABUAFwAYABgAGAAYABcA
FwAWABUAFQAWABYAGQAZABoAGgAYABcAFwAXABcAFwAVABUAFQAVABUAFQARABAAEAAO
AA8ADgAPABAADQALAAkACQAKAAgABgAGAAUAAwABAAAAAwACAAIAAwADAAEAAQACAAIA
AAAAAAEA/////////f/////////+/wAA///+//7//P/+//7//f/8//z//P/8////////
/wAAAAD+//7///8BAP///////wAAAAAAAAAA/////////v8AAAAAAQABAP7//v///wAA
AAAAAP////8AAAAAAAAAAP3//f/9//7/AAACAAIAAQABAAIAAgABAAIAAgABAAEAAQAB
AAEAAQABAAEAAAD//wAAAAAAAP///////////v/+////////////AAAAAAAA/v/+//7/
/////wAAAQABAP7//v/+//7//v/+//3//f/9//3//f/+///////+//z//P///////v8A
AAAAAAAAAAAAAAD////////////////9//7//v/+//z//P/8//7//f/9////////////
/////wAAAQABAAAA//////7/+//8//3//v/+//7///8CAAAAAAAAAAAAAgACAAIAAwAE
AAQABAAEAAcABwAHAAcABwAJAAkACgAKAAkACQAIAAkACQAJAAoACAAHAAYABgACAAEA
//////7//v/+//7//f/9//3//f////7//v////3//P/8//z//P/8//z//P/5//n/+v/6
//v/+//7//r//P/9//7//v/8//z//P/8//7//v/+//7//P/8//z//P/8//z/+//7//7/
AAD+//r/+v/7//3/+//7//3/AwAFAAgADAASAB4ALQBAAFUAZgB2AH0AfwByAGAATQBE
ADsAGgDz/97/2v/X/9X/0v/L/8r/yv/I/8T/w//D/8P/w//B/77/vv++/77/vP+9/77/
wP/F/8X/x//O/9j/2v/f/+f/7P/v//D/8f/y//T/9v/3//n/+f/6//n/+P/7//v/+//7
//z//f/9//7/////////AAD+//7//v/+/wAAAAABAAEA//////////8BAAEAAgACAAMA
AwADAAMABQAFAAUABQAGAAYABgAGAAcACAAIAAgACAAKAAoACgAKAAoACgAKAAsACwAK
AAoACwAOAA8AEAAPAA8AEAATABMAEwATABQAFgAWABkAGQAXABcAGAAZABsAGwAcAB0A
GwAcABwAHAAbABsAHAAcABsAGwAcABwAHQAdAB4AHgAgAB8AHwAfAB0AHQAbABsAGwAb
ABsAGwAXABYAFgAUABYAFAAUABQAFQATABEAEQAPAAwACQAIAAoACQAIAAgACAAGAAUA
BQAFAAMAAwAEAAQAAgACAAMAAwADAAMAAQABAAEAAQAAAAEAAQABAAIAAQACAAEA////
/wAAAQACAAEAAQABAAIABAACAAIAAwADAAEAAQABAAAAAAAAAAAAAgADAAQABAACAAIA
AwADAAIAAgADAAQABAAEAAMAAwABAAAA///+/wAAAQACAAQAAgAEAAQAAwABAAIAAgAB
AAIAAgABAAEA//////////8CAAMAAwADAAQABAAEAAMAAQABAAEAAAAAAAEAAQABAP7/
/v/9//z//f/+////AQD//wAAAQABAP7//v/+//7/AAAAAP/////9//3//f/+///////+
//z//v8BAAEAAAD+//7//v/+/wIAAgABAAEA/////////////wAAAAAAAP///v/9//7/
+/8CAAIAAgACAAIAAgACAAIAAwAEAAQABAAEAAUABQAFAAUAAwAFAAUABgAJAAkACgAK
AAoACQAIAAgABgAFAAQABAAAAP///f/9//r/+v/6//r/+v/7//z//f/9//z//P/9//3/
/P/8//z//P/8//z//P/6//n/+f/4//j/+f/6//r/+P/5//r/+v/8//z//P/8//z//P/8
//z/+v/6//r/+v/6//r/+f/5//r//v/+//z/+v/5//v////9//n/+f/7/wAABAAGAA4A
HwAyAEcAXABsAHkAgQCAAHQAZQBcAEsAMAALAOj/2v/Z/9X/zv/P/9L/0v/M/87/z//J
/8X/x//F/8T/xv/E/8T/wv/D/8T/xP+//7//w//K/9L/1v/X/9f/3P/f/+T/5f/o/+z/
8P/z//X/9P/2//b/9v/3//f/9//3//r/+//7//z/+//7//v//P/+//7//v/+//z//P/9
//3//f/9//3//f//////AAAAAAEAAQABAAEAAQABAAEAAQACAAIAAgACAAMABAAEAAQA
BAAGAAYABgAGAAYABgAGAAsACwAKAAoACAAKAAoACgAJAAkACgANAA8ADwAPABAAEgAS
ABUAFQAXABcAGAAZABcAFwAYABkAGwAcABwAHAAdAB0AHgAeAB0AHQAeAB4AHwAfACAA
IAAeAB0AHQAdAB8AHwAdAB0AHAAdAB4AHwAbABoAGgAYABYAFAAUABQAEQAPAA0ADQAN
AAwACwAMAAoACQAIAAgABgAEAAMAAwADAAEAAQACAAMAAgADAAUAAwADAAMAAQADAAMA
AwACAAAA///+//7///8CAAMAAwABAAAA///+/wAAAQACAAQAAwAAAP////8CAAEAAgAD
AAIAAgACAAIAAwADAAMAAgACAAIAAwADAAAAAAABAAIAAAAAAP////8AAAIABAAGAAQA
AwACAAIAAAACAAIAAQADAAQABAADAAAAAAD/////AQABAAEAAQABAAEAAAD//wAAAAAA
AP//AQABAAEAAAD+/////////wAAAAD///7//v/+//7//////wAAAQABAAAAAAAAAAAA
/v/+//3//f/9//3//f/+///////+//z//v8BAAEAAAAAAAAAAAAAAAAAAAD/////AwAC
AAAAAAAAAAAAAQACAAMABQAGAAYABgAGAAUABQAFAAUABgAJAAoADAALAAsADAAMAAkA
BwAFAAQABQAFAAUABgAEAAMAAQABAAAAAAAAAAAA//////////////7//v///////v/+
//7//P/8//z//P/9//3//v/+//3//f/9//z//v///wAAAAD+//7//v/+//z//P/8//z/
/P/8//z//P/8//z/+//7//z/+v/6//z//v/9//3//f/7//f/+f8BAAYABgAMABoAKwBC
AFUAaAB6AIcAiQCAAHAAYQBUAD8AIAD5/+L/2v/X/9H/0P/P/8z/yP/G/8L/v/+//8H/
v/+7/7r/vP/A/77/vP+5/7j/uP+9/8P/x//M/9D/0v/V/9//5P/j/+b/7f/y//T/9P/z
//X/9P/2//b/9v/3//f/9//3//b/9//3//j/9//3//f/+P/7//z//f/+//z//P/9//3/
///////////9//3//v/+//3//f/9//3//f/9//3//f/+//7//v/+/wAAAgADAAQAAgAE
AAQABAAEAAQABAAEAAUABQAEAAQABQAIAAkACgALAAsADAAPAA0ADQANAA4ADgAOABEA
EQAQAA8ADwAPABEAEQASABMAFAAWABcAGAAXABcAGAAYABkAGQAaABoAGQAZABoAGgAa
ABkAGQAZABsAGwAZABkAFQAVABUAFQATABIAEgAQABAADgAOAA4ADAAJAAYABQAGAAQA
AgACAAIAAQAAAAAAAgAAAP////////3//f/+//7//P/8//3//f/9//3/+//8//v/+v/4
//v/+//7//z//P/+//7//f/8//z//P/8//3//f/9//7//P/6//r/+//9//v/+//7//7/
/v/+//7//v/9//z/+v/7//z//v////z//P/9//7//v/+//3//f/9//7///8AAP7//f/8
//z//v8AAAAA///9//7//v/9//z//P/7//v/+//7//v/+//8//3//f/9/wAAAAAAAP//
/f/9//3//P/8//3//f/9//3//v/+//7//f/8//v/+//9//7///////z//P/8//z//P/8
//v/+//9//3//f/+//3//f/8//r/+v/9//3//P/+//7//v/+//7//v/9//3////9//3/
/P/8//z//P/8////AAABAAMAAwACAAEAAAACAAMABAAFAAUABwAHAAgABwAHAAgACAAK
AAkACAAIAAYABQAEAAQAAAD///3//f/+//7//v/+//z/+//6//n/+//6//r/+//7//r/
+v/6//r/+v/6//r/+//7//z//P/6//n/+P/2//j/+f/6//r/+P/4//j/+P/6//r/+v/6
//r/+v/6//r/+P/4//f/9//6//r/+P/0//b/9f/z/+//7//z//n//f/8//z/BAAQABsA
MABLAF4AcgCDAIkAhgB4AGMAUgBBACwACQDo/9r/1//R/8z/yf/K/8j/xv/G/8X/v/+7
/7v/u/+6/7z/vP+2/7b/uf+4/7j/u/+9/7//xP/K/87/0f/Z/97/4f/k/+n/6P/o/+7/
7//t//D/9P/2//j/9//3//f/9//2//f/9//4//n/+f/5//r/+P/4//j/+P/5//r//P/9
//v/+//7//v/+//7//z//P/7//v/+//7////////////AgACAAIAAgADAAQABAAEAAQA
BgAGAAYABgAGAAYABgAHAAcABgAGAAgACgAKAAoADQANAA4AEQAPAA8ADwAQABAAEAAT
ABMAEwATABQAFQAXABcAGAAZABcAGAAYABgAGwAbABwAHAAdAB0AHgAeAB4AHQAdABwA
HQAdAB4AHwAeAB0AGgAZABkAGQAZABkAFgAUABMAEAASABAAEAAQAA0ACwAJAAkACAAG
AAQABAAEAAMAAgACAAIAAAD//////f/7//v//P/+//z//P/9//////////3/////////
/v/8//v/+v/6//z//v/+//3//P/8//z//P/7//v/+//8//7//P/8//3//f/7//v/+//8
//z//P/8//////////7//P/8//3//f/+//7///8AAAAAAAD//////P/8//z//P/7//v/
+//8//7/AAAAAP///f/+//7//f/+//7//f/9//v/+//7//v//v/////////+//7//v/9
//3//f/9//z//P/9//3//f/6//r/+f/4//r/+v/6//v//f/+///////8//z//P/8//7/
/v/9//3/+//7//3//v/+//7//v/+//7//v/+//7///8BAAIAAwAEAAQAAwACAAEA//8B
AAEAAgAFAAcACgAMAAsACQAHAAYABAADAAIAAgD///3/+v/5//r/+v/6//r/+v/7//z/
/f/8//r/+f/5//n/+P/4//j/+P/4//j/+P/1//X/9v/2//f/9//3//b/9P/1//b/9v/4
//j/+P/4//b/9v/2//b/9v/2//b/9v/2//b/9f/1//L/8v/2//j/+P/5//n/9f/1//f/
9//5//z//v8CAA4AHwA2AE0AXgBuAHsAgwB6AGwAXQBQAD0AIAD7/97/1v/T/83/yv/L
/8j/xv/E/8L/v/+7/7n/vf+7/7r/uP+0/7b/uv+5/7j/uv+7/73/wf/G/8z/0v/T/9H/
1P/b/+D/4//q//L/9P/z//P/8v/0//T/9P/1//X/9f/1//b/9//3//j/+//7//v//P/+
//7//v/+//3//P/8//v//P/9//7////9//3//v/+////////////AwADAAMAAwADAAIA
AQAAAAMABAAEAAQABAAGAAYABgADAAIAAQAAAAYACQALAA4ADQAOAA0ADAALAAsADAAP
AA8ADwAPABAAEAAQABMAEwAVABUAFgAXABcAFwAYABkAGQAaABoAGgAZABkAGgAaABsA
GwAcABwAHwAfACAAIAAfAB0AHAAbABwAHQAcAB0AGQAZABkAGQAVABQAFAASABIAEAAQ
ABAADQALAAkACQAIAAYABAAEAAQAAwACAAIAAgAAAP////8BAP////8AAAAA/v/+////
/f/9//3/+//////////+//z/+//6//r//P/+//7//f/8//z//P/8/////////wAA///8
//v/+//9//v/+//7//3//v///wAAAAD///7//P/8//z//f/9//7//v///wAA/v/+//3/
/f/+//7//v/+//3//f/9//7//v8AAAAA///9//7//v/9//r/+v/5//n//P/9//7/////
/////v/9//7//v/+//3//f/9//3//P/8//3//f/9//7//v/9//z//P/8//z//f/7//z/
/f/9//z//P/8//z/+v/6//n/+f/8//3//v8AAP7//f/7//j/+v8DAAIAAgACAAIAAgAA
AAAAAAABAAMABAAFAAYABQAFAAUABQAHAAkACQAKAA0ADQAOAA4ADQALAAkACAAEAAMA
AgACAAIAAQD//////P/8//z//P/5//n/+f/5//r/+v/7//3//f/8//z//P/6//r/+v/6
//v/+//8//z/+f/5//n/+P/4//n/+v/6//z//P/8//z/+f/4//f/9v/4//j/+P/4//j/
+P/3//f/9v/8//7//P/6//n/9//1//f/9//5//n/+P/+/w4AHgAtAEQAXQBwAHwAhwCJ
AH4AbgBdAEoAMwASAO//3P/W/9H/z//M/8v/yv/K/8b/xv/F/7//vf+//7//vP+8/7z/
uv+4/7n/uP+4/7v/v//H/8z/zv/S/9f/2//c/9//5v/t/+7/8P/y//P/8//z//T/8//y
//T/9f/2//f/+f/7//z//v/+//3//P/8//7//v/+//7//P/8//3//f////////////7/
/f/9//z///////////8BAAEAAQABAAAAAAAAAAAA//8AAAAAAAABAAQABQAGAAYABgAG
AAYACwALAAoACgAIAAoACgAKAAsACwAMAA8ADwAPAA8AEAAOAA4AEQARABIAEwAVABcA
FQAVABYAFwAZABoAGgAaABsAGwAcABwAHQAdAB4AHgAeAB0AHQAcABwAGwAbABsAHQAd
ABsAGwAXABUAEwARABIAEgATABIADwAMAAsACgAHAAUAAwADAAIAAAD+//7//v/9//z/
/P/8//r/+f/5//v/+f/5//r/+P/2//b/9//5//n/+f/3//f/9//3//b/9v/1//T/9P/0
//b/9v/1//T/9P/0//T/9//3//f/+P/2//T/9P/1//f/9f/1//X/9P/0//T/9P/1//X/
9f/0//b/9v/3//f/9P/0//X/9v/0//T/8//z//L/8v/y//L/8v/z//T/9v/0//b/9v/1
//T/9P/z//H/8v/y//H/8f/z//P/8//z//T/9f/1//X/9f/0//P/8f/z//P/8//y//D/
8f/x//H/8f/y//L/8v/w//D/8P/x//H/8v/z//P/8P/w//D/8P/w//D/7//v//L/8//0
//b/9v/1//P/8P/w//P/8//y//P/9P/1//b/+P/4//f/9//3//f/9//3//n/+v/6//r/
+//8//3/AAD7//v//f/9//r/+f/4//f/9//3//b/9P/y//H/7//r/+7/7//w//D/7P/r
/+7/8P/v/+7/7f/s/+z/7P/s/+z/6v/q/+r/6v/q/+r/6v/q/+z/7P/s/+z/7P/s/+z/
7P/q/w==
         </WaveFormData>
      </LeadData>
      <LeadData>
         <LeadByteCountTotal>10000</LeadByteCountTotal>
         <LeadTimeOffset>0</LeadTimeOffset>
         <LeadSampleCountTotal>5000</LeadSampleCountTotal>
         <LeadAmplitudeUnitsPerBit>4.88</LeadAmplitudeUnitsPerBit>
         <LeadAmplitudeUnits>��V</LeadAmplitudeUnits>
         <LeadHighLimit>2147483647</LeadHighLimit>
         <LeadLowLimit>268435456</LeadLowLimit>
         <LeadID>II</LeadID>
         <LeadOffsetFirstSample>0</LeadOffsetFirstSample>
         <FirstSampleBaseline>0</FirstSampleBaseline>
         <LeadSampleSize>2</LeadSampleSize>
         <LeadOff>FALSE</LeadOff>
         <BaselineSway>FALSE</BaselineSway>
         <ExcessiveACNoise>FALSE</ExcessiveACNoise>
         <MuscleNoise>FALSE</MuscleNoise>
         <LeadDataCRC32>753953794</LeadDataCRC32>
         <WaveFormData>
EgASABIAEgAQABAAEAAQABIAEgASABIAEQAQAA8ADgAQABAAEAAQABAAEAAQABAADgAO
AA4ADgAQABAAEAAQABAAEAAQABAAEAAQABAAEAAQABAAEAAQABAAEAAQABAAEgASABIA
EgAQABAAEAAQABIAEgASABIAEgASABIAEgASABIAEgASABMAFAAVABYAGQAaABsAHAAe
AB4AHgAeACAAIAAgACAAIAAgACAAIAAiACIAIgAiACAAIAAgACAAHgAeAB8AHwAfAB4A
HQAbAB0AHQAdAB0AGQAXABcAFwAXABcAFwAXABgAGAAVABMAEgARABAADwANAAwADAAM
AA4ADgAOAA4ADgAMAAsACwAKAAoACgAKAAoACgAKAAoACAAIAAgACAAKAAoACgAKAAgA
CAAIAAgABgAGAAYABQAEAAMAAgABAP///f/6//f/9v/1//P/8v/t/+v/5//k/+L/5P/q
//H/9f/5//z/AQAGABEAIgAzAEQAUABfAGwAdwB2AGMASwAvABUACwALAAgAAwD5//D/
5//h/9z/1//Q/8z/x//E/8T/xf/G/8j/yf/M/8z/zP/L/83/z//P/83/zf/S/9f/2P/Y
/9j/2P/Y/9f/2P/X/9j/2P/Z/9f/1//Y/9j/2v/a/9n/2f/Y/9n/2f/Z/9f/2P/Y/9j/
2P/Y/9j/2P/a/9r/2v/a/9n/2f/Y/9j/2v/a/9v/2//b/9v/3P/c/9z/3P/c/9z/3f/e
/9//3//h/+H/4v/i/+D/4f/i/+L/4//k/+T/5P/l/+b/5//n/+j/6v/s/+7/7v/v//L/
9P/0//T/9f/2//T/9v/6//z/+//6//v/+v/7//v/+//8//z//f/9//z//P/8//3//v/+
//3//v////3//f/8//z/+//6//r/+//5//n/9//1//T/8v/x//H/7f/s/+z/6v/n/+f/
5v/j/+H/4f/f/97/3P/c/9n/2f/W/9b/1v/V/9P/0//S/9L/0f/P/83/zP/N/83/y//M
/8r/yv/K/8r/yv/K/8r/yv/I/8j/yP/I/8j/yf/J/8n/yv/J/8f/x//J/8n/yf/F/8b/
x//I/8n/yf/J/8n/yv/L/8n/yP/I/8r/yv/K/8v/yv/K/8r/yv/M/8z/zP/M/8z/y//L
/8z/zP/M/8z/zP/O/87/zv/O/9D/0P/Q/9D/0//W/9n/3P/g/+T/6P/s//P/+v8AAAcA
EAAXAB4AJgAvADcAPwBHAF0AZABsAHEAeQB/AIYAjgCUAJwApQCtALcAvgDFAMgAxwDG
AMkAzADOAM8A0ADVANgA1wDRAM0AxQC3AKsAmgCHAHMAYgBPADsAJAAPAAIA/v/9//z/
/P/9//7/+v/1/+z/5v/g/9n/0f/L/8X/v/+9/7z/u/+8/7z/uv+4/7j/uf+4/7f/uP+2
/7f/uP+5/7v/vP++/77/vf+9/77/v/+//7//wP/C/8P/xP/G/8b/xv/G/8T/xP/E/8T/
xP/D/8H/wP+9/7z/vP+7/7r/uf+5/7j/t/+2/7X/tP+0/7T/tP+z/7P/s/+0/7T/s/+z
/7P/sv+w/7D/r/+u/63/rP+r/6n/p/+o/6n/qv+n/6f/qf+q/6n/qP+o/6j/pf+m/6n/
qv+n/6b/p/+m/6X/pf+l/6b/p/+p/6r/qv+s/6z/rf+u/7H/sf+z/7X/uP+5/7n/uv+9
/77/wP/D/8f/yf/J/8n/zf/O/9D/0//V/9b/2P/Y/9n/2//c/9v/3f/f/9//4P/h/+L/
4P/h/+H/4v/j/+P/5P/l/+X/5v/n/+X/4//i/+T/5f/m/+r/6P/o/+f/5//n/+f/6P/o
/+r/6P/n/+f/5//n/+f/5//o/+n/6v/s/+v/6v/p/+j/6v/q/+r/6v/s/+3/7f/t/+r/
6v/q/+r/7f/t/+3/7f/t/+3/7f/t/+v/7P/s/+v/7P/s/+3/7v/s/+z/7P/s/+7/7P/s
/+z/7P/s/+3/7f/v/+7/7f/t/+7/7v/v//D/7v/u/+//7//w//D/8P/w/+7/7v/u/+7/
8P/v/+//7//v/+7/7v/u/+z/7P/s/+z/7v/u/+z/7v/s/+z/7P/s/+3/7v/u/+3/7f/t
/+3/7f/s/+z/7P/t/+7/7//w//H/8P/w//H/8v/z//P/8v/x//L/8//1//X/9f/0//P/
8v/y//L/8//1//P/8P/v/+//8f/x//H/8P/x//L/8v/y//T/9v/2//X/9P/0//X/9//2
//b/9v/2//X/9f/1//b/9v/2//b/9v/2//b/9v/2//j/+P/4//j/9v/2//b/9v/2//b/
9v/2//j/+P/4//j/9v/2//b/9v/2//b/9v/2//b/9v/2//b/9P/0//T/9P/2//b/9v/2
//T/9P/0//T/9v/2//b/9v/2//b/9v/2//b/9v/2//b/+P/4//j/+P/2//b/9v/2//j/
+P/4//j/9v/2//b/9v/2//b/9v/2//b/9v/2//b/9v/2//b/9v/4//j/+P/4//b/9v/2
//b/9v/2//b/9v/2//b/9v/2//b/9v/2//b/+P/4//j/+P/2//b/9v/2//b/9v/2//b/
+P/4//j/+P/4//j/+P/4//n/+v/7//z///8AAAEAAgAEAAQABAAEAAYABgAGAAYABgAG
AAYABgAHAAgACQAKAAgACAAIAAgACgAKAAsACwANAAwACwAJAAcABwAHAAcABgAFAAYA
BwAEAAMAAgABAAQABAABAP///v/9//z/+//6//j/9//2//b/9v/2//b/9v/0//P/8//0
//T/9P/0//T/9P/0//T/8v/y//L/8v/0//T/9P/0//T/9P/0//T/8v/y//L/8f/z//P/
8//z//T/9f/1//X/8v/x/+//7v/t/+3/6//o/+j/7v/2//v/AQAFAAoADwAWACMANgBF
AFYAYgBxAH4AgQBwAFsARQAxACsAKwAnACIAGwARAAYA///7//T/6//k/+L/3//c/9r/
3f/g/+D/4f/i/+L/3v/d/93/3f/d/93/3f/e/9//4v/k/+b/6P/o/+n/6v/r/+j/5v/n
/+f/5//o/+j/6P/o/+f/5//o/+n/6f/p/+f/6P/o/+j/6P/o/+j/6P/o/+j/6P/o/+f/
5//m/+b/6P/o/+n/6f/p/+n/6v/q/+z/7P/s/+z/7f/u/+//7//v/+//8P/w//D/8f/y
//L/8//0//T/9P/1//b/9//3//j/+v/8//7//P/9/wAAAgAAAAAAAQACAAMABgALAA4A
DgAOABAAEAATABMAEwAUABcAGQAaABoAGwAcAB4AIAAjACMAJQAnACUAJQAkACQAJgAm
ACcAKQAnACcAJQAjACUAJAAkACUAIwAiACIAIAAeAB0AGwAXABUAFQATABIAEQAQAAwA
CwAKAAoACgAJAAUABQAEAAQAAQD///3//P/7//v/+//+//3//P/6//n/9//3//j/+P/4
//b/9f/1//X/9f/1//X/9f/1//X/9v/2//b/9v/2//X/9P/z//L/8P/x//H/8f/x//L/
8//0//f/9//3//f/9v/1//T/8//x//L/8v/x//H/8P/w//D/8f/y//P/9P/0//L/8v/y
//D/7v/t/+v/7f/u/+//8f/x//D/8P/w/+7/7v/v/+//8v/y//L/8v/w//D/8P/w//D/
7//v/+//7//u/+7/7v/u/+7/7v/u/+7/7v/s/+7/7v/u/+7/7v/u/+7/7f/r/+3/7f/t
/+3/7f/s/+v/6//r/+v/6//r/+v/6v/q/+r/6//r/+r/6f/o/+n/6//r/+v/6v/p/+j/
6P/o/+n/6//t/+r/6f/p/+v/6//r/+r/6//s/+z/7P/t//D/8f/x//H/8v/0//f/9v/2
//b/9v/3//n/+v/6//r/+v/6//j/+P/4//j/+f/6//v//P/8//3//f/9//r/+f/3//f/
9//3//f/8//x//H/8f/x//P/8//z//T/8v/v/+3/7P/r/+r/6f/p/+j/6P/o/+j/6P/o
/+j/6P/m/+X/5f/m/+T/5P/k/+T/5v/m/+b/5v/m/+b/5v/m/+b/5v/m/+b/5v/m/+b/
5v/o/+j/5//n/+X/5f/l/+b/5f/l/+X/5f/l/+b/5v/l/+H/3//e/97/5P/q/+//8//3
/wAABwAQAB8AMgBDAFIAYgBxAIAAhwB6AGUATQA3ACcAIQAbABQADwAHAP7/9//z/+z/
4//c/9j/1//U/9L/1f/a/9z/3f/e/97/2v/X/9f/2f/b/9v/3f/e/9//4v/i/+T/5P/k
/+f/6P/n/+j/6P/n/+X/5f/m/+b/6P/o/+f/5//o/+n/6f/p/+n/6v/q/+r/7P/s/+z/
7P/q/+r/6v/q/+v/6//q/+r/7P/s/+3/7f/t/+3/7v/u/+7/7v/u/+7/7//w//H/8f/z
//P/9P/0//L/8//0//T/8//0//T/9P/3//j/+f/5//n/+v/7//z//P/9/wAAAgACAAIA
AwAEAAIABAAIAAoACAAIAAoACgALAAsACwAMAA0ADwAQABAAEAAQABEAEgASABEAEgAT
ABMAEwASABIAEQAQABAAEQATABMAEQAPABAADgANAA0ACwAKAAoACAAHAAcABgADAAEA
AQD///7/AAAAAP3//f/6//r/+v/5//f/9//2//b/9v/1//T/9P/x//H/8f/0//b/9v/1
//X/8//z//T/9P/2//T/8//z//X/9f/1//X/8//z//P/9P/0//T/9P/0//b/9v/2//b/
9P/1//X/9f/2//b/9v/2//X/9f/1//X/9f/1//X/9f/z//T/9P/z//X/9P/0//T/9P/0
//T/9P/2//T/9P/0//T/9P/1//X/9f/0//P/8//z//L/8v/y//L/8v/z//P/8v/y//L/
8v/0//T/9P/0//T/8//z//P/8//y//L/8v/y//L/8v/y//L/8v/w//L/8v/y//L/8v/y
//L/8f/v//H/8f/x//H/8P/w//D/8f/x//H/8f/x//D/8P/x//L/9P/1//X/9f/4//n/
+//7//z//P/8//z/AAAAAAEAAQACAAQABAAEAAQAAwACAAEAAAAAAAAAAAAAAAAAAQAB
AAEAAgABAP////8BAAEAAQD9//v/+//7//v/+//7//v//P/6//f/9f/0//P/8v/x//H/
8v/y//L/8v/w//D/8P/w//D/7//v//D/8P/w//D/8P/w//D/8P/w//D/8P/w//D/7v/u
/+7/7v/w//D/8P/w//D/8P/v/+//7//v/+//8P/x//H/8f/x//P/8v/w/+//7//t/+7/
7v/u//L/+f///wMACgARABoAJQA2AEUAVABiAG8AgACNAIoAeQBjAEcALQAjACUAIgAd
ABUADAAFAAEA+v/x/+z/6P/h/97/3v/f/+L/5P/n/+j/6P/m/+X/5f/n/+n/6//t/+7/
8f/y//T/8v/y//L/8//0//X/9v/2//X/8//z//T/9P/1//b/9v/3//b/9//3//f/9f/2
//b/9v/3//j/+f/6//j/+P/4//j/+//7//r/+v/6//r/+//7//n/+f/6//r//P/8//z/
/P/9//7///////////8AAAAAAgADAAQABAAFAAYABgAGAAkACgALAAsACwAMAA0ADgAQ
ABEAFAAWABYAFgAXABgAGAAaAB4AIAAgACAAIgAiACMAIwAjACQAJQAnACgAKAAoACgA
KQAqACkAKQArAC0ALQAtACwALAApACgAKAApACkAKQAnACUAJgAkACMAIwAgAB4AHQAa
ABkAGQAYABUAEwATABEAEAAOAA4ACwALAAoACgAKAAkABQAFAAQABAAFAAMAAQAAAP//
/////wIAAAAAAP/////9//3//v/+/wAA/v/9//3//f/9//3//f/7//v/+//8//z//P/8
//z//P/8//z//P/6//v/+//7//z//P/8//z/+//7//v/+//7//v/+//7//v//P/8//v/
+//6//r/+v/8//z//P/8//z/+v/6//r/+v/6//v/+//5//j/9//3//f/9v/2//b/9v/2
//f/9//2//b/9v/2//b/9v/2//b/9v/1//X/9f/1//T/9P/0//b/9v/2//b/9v/2//T/
9v/0//T/9P/0//X/9v/2//X/8//z//P/8//0//T/9P/1//T/8//y//H/8v/y//P/9P/1
//X/9P/z//P/8//0//P/9f/0//P/8v/w//D/8f/z//X/8v/x//H/8//z//P/8v/0//T/
8//y//T/+P/6//v/+v/6//v//f8AAAAAAAAAAAEAAQAEAAQABAAEAAQABgAGAAYABgAF
AAQAAwACAAQABQAFAAUABgAFAAMAAwACAAEAAAD7//n/+f/5//n/+//7//v//P/6//f/
9f/0//X/9P/z//P/8P/w//D/8P/y//L/8v/y/+7/7f/t/+7/7v/u/+7/7v/u/+7/7v/u
/+7/7v/u/+7/8P/w//D/8P/u/+7/7v/u/+7/7v/t/+3/7//v/+//8P/v/+//7//v/+//
8P/w/+3/6//r/+r/6P/s//L/+////wMACgAPABYAIwA0AEMAUgBiAHEAfgCHAH4AZwBL
AC8AGwAZAB0AGgAVAA0ABAD7//f/8P/p/+L/4P/b/9r/2v/d/97/3v/h/+L/4P/i/+P/
5f/n/+f/6f/p/+z/7f/w//L/8v/y//T/8//y//P/9P/y//P/8//z//T/9P/2//b/9f/1
//T/9f/1//X/8//0//T/9P/0//T/9P/0//b/9v/2//b/9//3//b/9v/4//j/+f/5//n/
+f/6//r/+v/6//r/+v/7//z//f/9//3//f/+//7/AAABAAIAAgADAAQABAAEAAUABgAH
AAcACQAKAAsADAAMAA0AEAASABQAFAAVABYAFAAWABoAHAAaABoAHAAcAB8AHwAfACAA
IQAjACQAJAAkACQAJQAmACcAJwApACsAKgApACcAJgAoACgAKQArACgAJwAkACEAIgAg
AB8AHwAdABwAHAAaABkAGQAYABUAFQAVABMAEgAPAA4ACgAJAAgACAAIAAcABQAFAAQA
BAADAAEA///+/////////wIAAAAAAP////8BAAEAAgACAAQAAgABAAEA//////////8A
AAEAAgAEAAQABAAEAAQABAAEAAQABAACAAMAAwADAAAAAAAAAAAAAwADAAMAAwADAAMA
AwADAAMABAAEAAMAAwACAAIAAgAAAAAAAAAAAAEAAAABAAIAAAAAAAEAAQABAAAA////
/////v/+//7//P/8//3//f8AAAAAAAAAAAAAAAAAAAAAAAD///////8BAAAAAAAAAAAA
AAAAAAAAAAAAAP7/AAAAAAAAAAAAAAAAAAD///3////////////+//7//v//////////
/////v/+////AAABAAEAAAD//wIAAwAFAAUABgAGAAYABgAIAAgACQALAA0ACgAJAAkA
CwAOABAAEAAQABAADgAOAA4ADgAQABAAEAAQAA4ADwAPAA8ADgANAAsACwANAA0ADQAJ
AAcABwAHAAcABwAHAAcACAAIAAUAAwACAP///v/9//3//P/8//z//P/+//7//v/+//z/
+//7//z//P/8//z//P/8//z//P/8//7//v/+//7//P/8//z//P/8//z//P/8//z//P/7
//v/+//7//v//P/9//3//f/9//3//P/8//v/+//7//r/+P/4//z/AwAFAAkADgARABYA
IQAuAD0ATABaAGUAdgCFAIgAeQBlAFEAOwAxADEALgAnACEAGgAVAA8ACgADAPz/9v/z
/+7/6v/p/+r/7v/x//L/8v/w/+//7f/t/+//8f/x//L/9f/2//b/+v/8//z//f/+////
AAAAAAEAAAD//////v/+//7//f/9//7//////////f/+//7//v8AAAAAAAAAAAAAAAAA
AAAAAQABAAAAAAAAAAAAAQABAAEAAQACAAIAAgACAAIAAgADAAQABQAFAAMAAwAEAAQA
BAAFAAYABgAHAAgACAAIAAkACgALAAsACQAKAAsADAAMAA0AEAASABIAEgATABQAEgAU
ABgAGgAaABoAHAAcAB0AHQAdAB4AHwAhACIAIgAiACIAIwAkACMAIwAlACcAJwAnACYA
JgAlACQAJAAlACUAJQAjACEAIQAgACAAIQAeABwAGwAYABcAFwAWABMAEQARAA8ADgAO
AA4ACwALAAgACAAIAAcABQAFAAQABAADAAEA///+/wAAAQACAAYABQAEAAIAAQD/////
AAAAAAAA/v/9//3//v///wAAAQD///////8AAP7//v/+//7//v/+//7//v/8//3//f/9
//7//v/+//7//f/9//3//f/9//3//f/9//3//v/+//3/+//6//r/+v/8//z//P/8//z/
+v/6//r/+v/6//v/+//7//r/+f/5//n/+P/4//j/+P/4//n/+f/4//j/+P/4//j/+P/4
//j/+P/3//f/9//3//b/9v/2//j/+P/4//j/+P/4//b/+P/4//j/+P/4//f/+P/4//f/
9//3//f/9//4//j/+P/5//v/+//7//v//v/+////AAACAAMAAwADAAQABQAHAAcABwAI
AAgACAAIAAgABgAGAAYABgAIAAgACAAIAAcABwAGAAUABgAFAAMAAwADAAMAAwD///3/
/f/9//3//f/9//3//v/8//n/9//2//X/9P/z//P/9P/0//T/9P/y//L/8v/y//L/8f/x
//L/8f/w/+//7v/v//D/8f/y//D/8P/w//D/8P/w//D/8P/w//D/8P/w//L/8v/x//H/
8f/x//H/8v/z//P/8//z//P/8v/w//H/8f/v/+7/7v/w//T/+////wMACAANABQAIQAw
AEEATgBcAGkAeACBAHoAZwBPADUAHwAbAB0AGgAVAA8ACAABAPv/9P/t/+j/5P/f/9z/
3P/f/+L/4v/j/+T/5P/k/+P/4//n/+n/6//r/+z/7//w//L/9P/0//T/9f/2//f/9v/0
//P/8//z//T/9P/2//b/9f/1//T/9f/1//X/9f/2//b/9v/4//j/+P/4//b/9v/2//b/
+f/5//j/+P/4//j/+f/5//n/+f/6//r/+v/6//r/+v/7//z//f/9//////8AAAAA/v//
/wAAAAABAAIAAgACAAUABgAHAAcABwAIAAkACgAMAA0AEAASABAAEAARABIAEAASABYA
GAAXABYAFwAWABkAGwAdACAAIQAjACQAJAAiACIAIwAkACUAJQAnACkAJwAnACYAJgAl
ACQAJAAlACUAJQAjACEAIAAeAB0AHQAbABoAGgAYABUAFQAUABEADQANAAsACgAKAAoA
BwAHAAYABgAGAAUAAwADAAIAAgACAAEAAAAAAP3//f/9/wAAAgACAAEAAQD/////AAAA
AAIAAAD////////////////9//3//f/+/wAAAAAAAAAAAAAAAAAAAAAAAAEAAQABAAAA
AAAAAAAAAAD///7//f////////////3//v/+//3////+//7//v/+//7//v/+//7//P/8
//z//f/+/wAAAQD///7//f/9//v/+v/6//r//P/8//3//f/8//z//P/8//7//v/+//7/
/P/7//v/+//9//z//P/8//z//P/8//z/+v/6//j/+v/6//r/+v/6//n/+v/6//n/+f/5
//n/+f/6//r/+v/7//v/+//7//v//v/+////AAACAAMAAwADAAQABQAHAAcABwAGAAUA
BgAIAAgACAAIAAkACgALAAwACgAKAAoACgAKAAsACwALAAwACwAJAAkABwAHAAcAAwAD
AAMAAwADAAEAAQABAAIABAABAP///v////7//f/9//v/+v/5//j/+v/6//r/+v/4//f/
9//4//b/9v/2//b/+P/4//j/+P/3//b/9f/0//b/9v/2//b/9v/2//b/9v/2//b/9f/1
//X/9f/1//b/9v/1//T/8//1//b/9v/z/+//7f/s/+r/7P/0////AwAHAAoADwASABkA
KAA5AEgAVABjAHIAfwB+AG0AVwA9ACEAFwAdAB4AGQAVAAwAAwD///r/8f/s/+j/4//e
/97/3//g/+L/4//m/+j/6P/n/+n/6f/r/+3/7f/u/+//8P/0//b/9P/0//X/9P/x//D/
8P/x//T/9f/3//j/9v/2//X/9f/2//f/9//3//f/+P/4//j/9v/2//b/9v/4//j/+P/4
//n/+f/4//j/+P/4//n/+f/5//n/+v/6//r/+v/6//r//f/+////////////AAAAAAAA
AQACAAIAAwAEAAQABAADAAQABQAFAAYACAAKAAwACgALAA4AEAAOAA4ADwAQABIAFAAY
ABoAGAAYABoAGgAcAB0AHgAgACEAIwAkACQAJAAkACUAJgAnACcAKQArACkAKQAoACgA
KAAoACkAKwAqACkAJgAjACQAIgAhACEAHQAcABwAGgAZABkAGAAVABUAFQATABIAEQAQ
AAwACwAKAAoACgAJAAkACQAIAAgABQADAAEAAAABAAEAAQAEAAQABAADAAMAAQABAAIA
AgACAAAA////////////////AQABAAEAAgAAAAAAAAAAAAIAAgACAAIAAgADAAMAAwAA
AAAAAAAAAAMAAwADAAMAAQABAAEAAQADAAQABAADAAMAAgACAAIAAAAAAAAAAAAAAP7/
/v/+////AAACAAMAAwACAAEAAQABAAAAAAAAAP7//v//////AgACAAIAAgAAAAAAAAAA
AAAA///////////+//7//v/+//7//v/+/wAAAAD+/wAAAgACAAIAAgAEAAYABwAHAAkA
CQAJAAkACgAKAAoACwAMAA4ADgAOAA4ADgAOAA4ADgAMAAwADAAMAAwADQANAA0ACgAJ
AAcABwAIAAkACgAHAAUABQAFAAUABQAFAAUABgAGAAMAAQAAAP3//P/7//v//P/8//z/
/P/7//r/+f/4//j/9//3//j/+P/4//j/+P/3//b/9f/0//b/9v/2//b/9P/0//T/9P/2
//b/9v/2//b/9v/1//X/9f/1//X/9v/2//X/9P/z//H/8P/0//f/9//z//T/9P/0//j/
/f8BAAUACgAPABQAHQAsAD0ATABWAGUAdAB9AHoAawBVADsAJwAhACMAIgAbABcADgAH
AAMA/v/3//D/6v/l/+L/4P/h/+L/5P/n/+r/6v/o/+f/5//p/+v/7f/t/+7/8f/y//L/
8P/w//D/8f/0//v//v/6//X/9//3//j/+P/4//j/9//3//j/+f/5//n/+f/6//r/+v/8
//z//P/8//r/+v/6//r//f/9//z//P/8//z//f/9//////8AAAAAAgACAAIAAgABAAIA
AwADAAEAAQACAAIABAAFAAYABgAEAAQAAwACAAUACAALAA0ACwAMAA0ADgAOAA8AEgAU
ABQAFAAVABYAFAAWABoAHAAeAB4AIAAgACEAIQAhACIAIwAlACYAJgAmACYAJwAoACcA
JwApACsAKQApACgAKAAoACgAKQArACkAKQAnACUAJAAiACEAIQAdABwAHAAaABsAGwAa
ABcAEwATABEAEAAQABAADQANAAwADAAMAAsACQAJAAgACAAJAAcABQAEAAMAAwADAAYA
BAAEAAMAAwADAAMABAAEAAIAAAD/////AgADAAQABQADAAMAAwAEAAQABAAEAAQAAgAC
AAIAAgACAAMAAwADAAQABAAEAAQAAwADAAMAAwAFAAUABQAFAAQABAADAAEAAwACAAIA
AgAEAAQABAAEAAIAAAAAAAAAAgACAAMAAwABAAAA//////3//P/8//z///8AAAIAAwAD
AAIAAQAAAAIAAgACAAIAAgABAAEAAQD///7//v/+/wAAAAAAAAAA/v/+//z//v8AAAAA
AAAAAAEAAgACAAEAAgADAAQABQAHAAgACQALAAoACQAIAAcACgASABgAFQAUABMAEgAQ
ABAAEAAQABIAEgASABIAEQARABAADwAQAA8ADQANAA0ADQANAAkABQAFAAUABQAHAAcA
BwAIAAYAAwABAAAA///+//3//f/6//r/+v/6//z//P/8//z/+v/5//n/+v/6//r/+v/6
//j/+P/4//j/+P/4//j/+P/2//b/9v/2//j/+P/4//j/9v/2//X/9f/3//f/9//4//j/
9//2//X/9//4//j/9//3//X/8v/y//T/+v///wEAAwAIABUAHgApADgARwBSAF4AawB4
AH0AcgBbAEMAKQAdAB8AIQAeABkAEwAKAAUAAQD6//P/7v/o/+H/3v/e/+H/5P/m/+n/
6v/o/+j/6f/p/+n/6//t/+//8P/x//T/9P/0//T/9v/5//r/+f/6//j/9//1//X/9v/2
//b/9v/1//X/9//5//r/+//5//r/+v/6//r/+v/6//r/+v/6//r/+v/7//v/+v/6//r/
+v/7//v/+//7//z//P/8//z//P/8//3//v//////AQABAAIAAgACAAMABAAEAAUABgAG
AAYABwAIAAkACQAHAAgACQAKAAwADQAQABIAFAAUABUAFgAWABgAHAAeABwAHAAeAB4A
HwAfAB8AIAAjACUAJgAmACQAJAAlACYAJQAlACcAKQApACkAKAAoACcAJgAmACcAJwAn
ACUAIwAhAB4AHAAbABwAHAAdABwAGAAXABUAEQAPAA8ADQAMAAwADAAJAAkABgAGAAYA
BQADAAMAAgACAAMAAQD///7/////////AgACAAIAAQABAP////8AAAAAAAD+//3//f/9
//3//f/9//v/+//7//z///8AAAEAAgABAAAA///+//7//////////v/+//7//v//////
/////////////////f/+//7//f////7//v/+//7//v/+//7//v/8//z//P/8//z//f/9
//v/+v/5//n/+f/4//j/+P/7//z//v////3//P/7//r//P/8//z//P/6//n/+f/5//r/
+v/7//z//P/8//z//P/7//r/9//4//r/+v/6//r/+//8//z/+//8//3//v///wEAAgAD
AAUABQAFAAUABQAEAAQABQAGAAoACwALAAsACgALAA0ADQALAAoACQAIAAgACAAJAAsA
CQAGAAUABQADAAMAAwACAAEAAAD+//z//v8AAAAA///7//r/+v/7//r/+v/6//r/+f/5
//n/+P/2//b/9v/2//b/9v/2//b/9f/0//P/8v/y//L/8v/y//T/9P/0//T/9v/2//b/
9v/2/w==
         </WaveFormData>
      </LeadData>
      <LeadData>
         <LeadByteCountTotal>10000</LeadByteCountTotal>
         <LeadTimeOffset>0</LeadTimeOffset>
         <LeadSampleCountTotal>5000</LeadSampleCountTotal>
         <LeadAmplitudeUnitsPerBit>4.88</LeadAmplitudeUnitsPerBit>
         <LeadAmplitudeUnits>��V</LeadAmplitudeUnits>
         <LeadHighLimit>2147483647</LeadHighLimit>
         <LeadLowLimit>268435456</LeadLowLimit>
         <LeadID>V1</LeadID>
         <LeadOffsetFirstSample>0</LeadOffsetFirstSample>
         <FirstSampleBaseline>0</FirstSampleBaseline>
         <LeadSampleSize>2</LeadSampleSize>
         <LeadOff>FALSE</LeadOff>
         <BaselineSway>FALSE</BaselineSway>
         <ExcessiveACNoise>FALSE</ExcessiveACNoise>
         <MuscleNoise>FALSE</MuscleNoise>
         <LeadDataCRC32>3301545736</LeadDataCRC32>
         <WaveFormData>
+P/4//j/+P/4//j/+P/4//j/+P/4//j/+P/4//j/+P/6//r/+v/6//j/+P/4//j/+P/4
//j/+P/2//b/9v/2//b/9v/2//b/9v/2//b/9v/z//L/8f/w//L/8v/y//L/8P/w//D/
8P/y//L/8v/y//L/8v/y//L/8P/w//D/8P/y//L/8v/y//D/8P/w//D/8v/y//L/8v/0
//T/9P/0//L/8v/y//L/8P/w//D/8P/v/+3/6//m/+X/5P/l/+X/4//i/+H/4P/f/9//
4P/g/+T/5f/l/+X/4//j/+P/5f/n/+j/6f/q/+3/7f/u/+//7f/t/+7/7v/w//D/8P/w
/+7/7//v/+//7//v/+//7//w//D/8P/w/+7/7//v/+//8P/x//L/8//x//H/8f/w//D/
8P/w//D/8P/w//D/8P/y//L/8//z//b/9//2//n/+f/5//n/+v/6//3///8BAAYACAAG
AAAA/f/9//v///8EAAgACQAEAAAA+//2//P/7f/t//b//P8BAAsAFwAcAB8AJgAyAD0A
SABOAFgAYwBsAHIAegCAAIAAgQCHAIwAkgCYAJsAmwCbAJUAiQB8AHEAaABiAFkATAA6
ADIALwApACIAIAAdABkAFgAVABIAEAANAAwACwALAAsACwAIAAgABwAGAAYABgAGAAUA
BwAGAAYABgAFAAUAAwADAAMAAwADAAMAAwADAAIAAgACAAEAAQABAAMAAgACAAIA////
/////v/+//3//f/9//z//P/8//z//P/8//v/+//8//v/+//6//n/9//1//T/9f/1//X/
9f/z//L/8v/x//D/8P/v/+7/7//v/+//7//t/+3/7f/s/+7/7P/s/+z/7P/t/+3/7P/q
/+r/6v/q/+z/7P/s/+z/6v/q/+z/7f/v//D/8f/x//P/9P/1//b/9//5//r//P//////
AQACAAEAAgAEAAUACAAJAAoACwALAAwADAAOAAwADAAMAAwADgAQABEAEgARABEAEQAS
ABQAFAAUABQAFAAUABEADgAOABAAEQATABMAEwATABMAEwAUABQAFgAVABUAFQAVABMA
EwAVABUAFQAVABUAFQATABQAFQAVABMAFAAUABQAFAAUABQAFAATABMAEwATABMAEwAT
ABIAFAAUABQAFAAUABMAEgARABIAEwAUABUAEwATABIAEgAQABAAEAAQABAAEAAQABAA
EQATABQAFQAZABkAHQAfACEAIQAgACAAIQAjACUAJgAqADIANgA1ADMANQA5AD4ARABJ
AFAAVABXAFgAWQBbAF8AZABqAHUAgQCPAJ4AqQC2AMAAxQDIAMwA0gDTANAAxgC6AKwA
nACLAH0AcABeAFAASQBBADkAMQApACIAHQAcABoAGwAaABgAFgATABEAEAAQAA8ADwAO
AA0ADQAMAAoACgAJAAkACQAJAAkACgAKAAoACAAIAAgABwAFAAQABAAEAAAA///8//v/
9//1//P/8f/x//H/8P/w//D/7//v/+//7//u/+7/7v/t/+3/7f/s/+z/6//r/+v/6v/q
/+r/6v/n/+b/5P/j/+T/4//j/+L/4P/f/97/3v/f/9//3//f/+D/4P/h/+H/4v/i/+H/
4P/i/+P/5P/l/+f/6f/r/+z/8P/w//L/9P/3//n/+v/6//z//P/8//z//v8AAAIABAAF
AAYACQALAAsADAANAA0ADwAQABEAEgAQABEAEQASABIAEQASABIAEgASABMAEwATABMA
EwATABMAFAAUABYAFQAUABMAEgATABQAFAAUABMAEwATABIAEgASABIAEwAUABUAFQAT
ABIAEgASABMAFAAUABQAFAASABIAEQARABEAEQAQABAAEwATABMAEwARABEAEQARABMA
EwAUABQAEgARABAAEAAQABAAEAAQABMAEwATABMAEAAPAA8ADwAQABAAEAARABEAEQAQ
ABAAEgASABIAEgARABEAEQAQABAADwAOAA4AEAARABEAEgAQAA8ADgAOAA4ADgAOAA4A
DgAOAA4ADgALAAsACwALAAwADgAPABEADwAPAA8ADgANAA0ADQANAA4ADgAPAA8ADgAM
AAsACgAMAAwADAAMAAoACgAKAAoACgAJAAkACAAJAAoACwAMAAkACQAKAAoACQAJAAkA
CQAJAAoACwAMAAoACgAJAAkACQAJAAoACQAIAAgACQAKAAkACQAJAAkACQAJAAkACQAH
AAcACAAIAAoACgALAAwACwAKAAkACAAIAAgACAAIAAgACAAIAAgACAAIAAgACAAKAAoA
CgAKAAkACAAHAAYACAAIAAgACAAKAAoACgAKAAoACgAKAAoACgAKAAoACgAIAAgACAAI
AAoACgAKAAoACAAIAAgACAAIAAgACAAIAAgACAAIAAgABgAGAAYABgAIAAgACAAIAAYA
BgAGAAYACAAIAAgACAAIAAgACAAIAAgACAAIAAgACAAIAAgACAAGAAYABgAGAAYABgAG
AAYACAAIAAgACAAGAAYABgAGAAYABgAGAAYABAAEAAQABAAEAAQABAAEAAYABgAGAAYA
BAAEAAQABAAEAAQABAAEAAQABAAEAAQABAAEAAQABAAFAAYABwAIAAgACAAIAAgACgAK
AAoACgAKAAkACAAEAP7//P/8//v//f/8//v/+v/2//X/9f/0//j/+f/5//n/9//3//f/
+f/3//j/+f/6//z//f///wEA/////wAAAAABAAIAAwAEAAIAAwADAAMAAQABAAEAAQAB
AAIAAwAEAAIAAwADAAMAAwADAAMAAwADAAMAAwACAAIAAgACAAIABAAEAAQABAADAAIA
AgABAAMAAwABAAMAAwADAAMABAAEAAUABwALAA4ADAAIAAYAAwABAAMACQAMAAoAAwD+
//b/7//q/+P/4f/n/+r/7P/3/wUADwAQABUAHgAoADEANgA+AEgAUQBaAGQAbABwAHIA
dQB7AIIAhgCKAI0AjwCRAJEAjwCEAHkAbgBoAF8AVgBOAEIANQAvACoAKAAlACEAHgAZ
ABYAFAARABAADgANAAwACwAKAAoACQAIAAcABgAFAAMABQAEAAQABAABAAEA/////wEA
AQABAAEA//////7//v/+//3//f/9//v/+v/6//r/+f/5//n/+P/6//n/+f/5//j/+P/4
//j/9f/0//L/8f/w/+//7//u/+7/7f/s/+z/6//r/+v/6//n/+b/5v/l/+T/5P/j/+L/
4P/f/97/3f/b/9v/2//a/9r/2P/Y/9j/1v/V/9P/0P/O/87/zv/O/8//0P/R/9L/0f/Q
/9H/0f/P/9D/0f/R/9P/1P/V/9b/1f/X/9j/2v/c/93/4P/i/+P/5P/m/+f/6v/r/+z/
7f/v//D/8P/y//T/9P/0//T/9v/4//n/+v/7//v/+//6//z//P/8//3//P/9//3/+//8
//z//P/9//7//v/+//7//v/+//3//f///////v/+///////////////////////9//3/
/v/+//7//f/8//z//v/+//7//v////////////z/+//7//v//P/8//z//f/9//3//P/8
//z//P/8//z//f/9//3//P/8//v/+v/6//z//f/9//7//f/7//n/+P/5//r/+//8//z/
/P/8//z/+v/5//j/9//4//r/+//9//v/+//7//r/+//7//v/+//8//z//f/9//z/+v/5
//j/+f/6//v//P/7//r/+f/4//r/+f/5//j/+P/4//j/+P/3//f/+P/4//f/9//3//f/
9v/2//b/9v/2//b/9f/1//X/9f/2//X/9P/0//X/9v/5//n/+f/5//j/9//2//X/9//3
//j/+P/8//r/+v/5//j/9//2//f/9v/y/+7/6v/q/+n/6f/o/+f/5v/l/+f/6P/o/+r/
6f/p/+n/6f/r/+v/7f/t/+z/7f/u/+//7//w//H/8f/z//T/9P/0//P/8v/x//D/8v/z
//T/9f/z//P/8//y//D/8P/w//D/8//z//P/8//x//H/8f/x//P/8//y//L/8v/y//L/
8v/w//D/8P/w//L/8//z//P/8v/v//D/7//v//H/9P/0//X/9f/3//r/+P/2//T/8f/x
//H/9f/2//T/7f/o/+D/1//S/83/yf/N/9D/0v/b/+v/9f/8/wEACAAQABkAIgAmACwA
NwBAAEgAUgBYAFoAWwBhAGgAagBqAGsAbwBxAHUAdQBsAF8AVABKAEEAOAAwACgAHwAX
ABIADgAHAAEAAAD///3//P/6//r/9v/1//T/8//w//D/7//u/+7/7v/u/+3/7f/s/+z/
7P/t/+3/6//r/+v/6//r/+v/6//r/+r/6v/q/+n/6f/p/+f/5v/m/+b/5//n/+f/5v/k
/+P/4//j/+T/5P/k/+T/4//k/+T/5f/i/+H/4f/g/+L/4f/g/+D/3f/d/93/3f/b/9r/
2v/Z/9r/2v/Z/9j/1v/V/9T/0//V/9X/1f/U/9L/0P/Q/9D/zv/P/8//zv/O/87/zv/O
/83/zP/L/8r/zP/M/87/z//O/87/zv/N/83/zv/P/9D/0//V/9b/2P/X/9f/2f/a/93/
3v/g/+H/4v/j/+T/5f/n/+j/6P/q/+r/6v/q/+r/6f/q/+r/6v/q/+v/7P/s/+z/7P/s
/+3/7P/t/+3/6//r/+z/7f/v/+//7v/t/+z/7f/u/+7/7//t/+3/7P/s/+3/7f/t/+3/
7//v/+//7//t/+3/7v/u/+//7//v//D/7v/u/+7/7v/t/+3/7f/t/+3/7f/u/+//7//u
/+3/7f/v/+//7v/u/+7/7v/u/+7/7f/t/+3/7P/t/+3/7f/u/+z/7f/t/+7/8P/v/+7/
7v/u/+7/7v/u/+7/7v/u/+7/7//v/+//7//t/+7/7v/v/+//7//v/+7/7//v/+//7//u
/+7/7//v//H/8P/w//D/7//u/+3/7P/u/+7/7v/u/+7/7f/t/+z/7v/u/+7/7v/v/+//
8P/w/+3/7f/t/+3/7v/w//L/8P/u/+z/7P/s/+z/6f/o/+T/4P/g/+D/3//f/9z/2//a
/9n/2//c/9z/3v/d/93/3f/d/9//3//h/+H/4v/j/+T/5f/j/+T/5f/l/+f/6P/o/+j/
5v/m/+b/5v/p/+n/6f/p/+n/6f/p/+j/5v/m/+b/5v/n/+f/5//n/+f/5//n/+f/6P/p
/+n/6v/o/+j/6P/o/+j/6P/o/+j/6v/r/+v/6//p/+f/6f/p/+n/6f/q/+7/7//t/+//
8v/0//D/7P/r/+v/7f/t//D/8v/x/+z/5v/h/97/2f/V/9P/2P/c/+P/7f/7/wIABwAM
ABgAIwAqAC4ANgBBAEoAUgBaAGAAYgBjAGkAbgBwAHQAdwB7AH0AeQBtAGAAVQBMAEQA
OQAsACAAGAAVABEACgAGAAMA/f/4//f/9//2//T/9P/y//H/8P/v//D/8P/v/+7/8P/w
//D/7//t/+z/7P/s/+3/7f/r/+v/7f/t/+3/7f/s/+v/6f/o/+r/6f/p/+n/6f/o/+j/
6P/n/+f/5//m/+j/5//n/+f/5v/m/+b/5v/m/+b/5f/l/+L/4f/h/+D/4P/f/97/3v/d
/93/3f/d/9n/2P/Y/9f/1v/W/9X/1P/S/9H/0P/P/8//z//P/87/0P/O/87/zv/N/83/
zP/K/8z/zP/M/8z/zP/M/8z/zP/M/8z/zv/P/9H/0v/T/9P/0//U/9X/1v/Y/9v/3f/g
/9//3//h/+L/5f/m/+j/6f/q/+v/7P/t/+3/7v/u//D/7v/u/+7/7v/v//D/8P/w//H/
8f/x//D/8v/y//L/8//y//P/8//x//H/8v/z//X/9f/0//P/8v/0//T/8//z//P/8//y
//L/8//z//P/8//z//P/8//z//H/8f/y//L/9P/z//L/8v/0//T/9P/0//P/8//z//P/
8//z//T/9f/1//T/8//z//X/9f/0//T/9P/0//T/9P/0//P/8v/w//H/8f/x//L/8P/x
//H/8v/0//P/8v/y//T/9P/0//T/8v/y//L/8v/z//P/8//z//L/8v/x//H/8//z//P/
8v/z//P/8//z//P/8v/y//H/8//y//L/8v/w//D/8P/w//L/8v/y//L/9P/z//P/8v/w
//D/8P/w//D/8f/z//T/9f/1//X/9f/0//T/9P/0//b/9v/1//X/9P/z//P/8f/y//L/
8//0//T/8//y//H/8//z//P/8//1//X/9v/2//T/9P/y//L/8v/y//L/7//u/+r/5v/k
/+T/4//j/+P/4//j/+P/4f/i/+L/5P/n/+f/5//n/+f/5//p/+n/7P/t/+7/7//x//T/
9//5//f/+P/4//j/+v/6//r/+v/7//v/+//7//v/+//7//r//P/8//z//P/7//v/+//7
//3//f/9//3//f/9//z//P/8//z//P/8//z//P/8//z/+v/7//v/+//9//v//f/9//3/
/f/8//z//f///wMACAAIAAYAAAD9//3//f///wQABgAFAAIA/v/5//T/8f/t//H/+v/+
////DQAZABwAIQAoADQAPwBGAE4AWABjAG4AdAB6AH4AfgCBAIcAjACQAJYAmQCXAJcA
jwCBAHYAbQBkAFoATwBCADQALAAlACEAHAAYABUAEQAOAA0ACwAKAAgACAAGAAUABAAD
AAQABAADAAIAAAAAAAAA//8BAAAAAAAAAAEAAQD//////////////////////v/+//z/
+//7//v//f/8//z//P/7//v/+//6//z/+//7//v/+v/6//r/+v/4//j/9//3//j/9//3
//b/9P/z//L/8v/x//H/8f/x//D/8P/x//H/7//u/+z/6v/s/+v/6v/p/+f/5//n/+b/
6P/m/+b/5v/m/+f/5//m/+X/5P/j/+L/4v/i/+L/4v/i/+L/5P/l/+X/5v/n/+f/6//s
/+3/7v/t/+//8P/y//P/8//1//b/9//4//r/+//6//v//P/9//7/AAABAAQABAAEAAQA
BAAFAAYABgAGAAUABQAFAAQABAAEAAQABQAGAAcABwAFAAYABgAGAAcABgAGAAYABgAG
AAYABQAFAAUABQAEAAQABQAFAAUABQAFAAUABQAFAAcABwAIAAgABgAFAAQABAAEAAQA
BAAEAAUABQAFAAUABAADAAMAAwAGAAYABgAHAAUABQAEAAQABAAEAAQABAAHAAcABwAG
AAYABQAEAAQABgAHAAcACAAGAAUABAAEAAMAAgABAAAAAQACAAMABAADAAMAAwADAAUA
BgAGAAcABQAFAAUABAADAAMAAwADAAYABgAHAAcABQAEAAQABAAEAAQABAAEAAQABAAE
AAQABAADAAMAAgAEAAQABAAEAAEAAQACAAIAAgADAAQABQAGAAYABgAGAAgACAAHAAcA
DAAIAAYABgAGAAYABQAEAAAA/P/6//r/+f/5//b/9f/0//P/8//0//T/9v/3//f/9//3
//f/9//5//n/+P/5//r/+//7//z//f/9//7/AAABAAIAAAAAAAAAAAD/////////////
//////7//v/+//7//v///////////////////////f/9//z//P/8//z//P/8//z//P/8
//z//P/9//3//f/9//v//f/9//v/+//6//z//////////v8AAAIAAAD7//n/+f/7//7/
AgD///r/9P/t/+j/4f/d/9n/3v/i/+X/6//5/wQACQAOABgAIwAqAC4ANgA/AEYATgBY
AGIAagBtAG8AdAB6AHwAfwCDAIMAhwCJAIgAfwByAGQAWwBUAEoAQgA3ACsAJAAeABkA
EwAOAAkABQAEAAIAAgAAAP///v/9//v/+v/4//b/+P/4//j/9//1//T/9P/0//X/9f/z
//P/9f/1//X/9f/1//X/9P/0//b/9f/1//X/8//y//L/8v/x//H/8f/w//D/7//v/+//
7P/s/+z/7P/r/+z/7P/t/+r/6f/p/+j/6v/p/+j/6P/l/+X/5f/l/+H/4P/g/9//4P/g
/9//3v/c/9v/2v/Z/9f/1//X/9b/2P/W/9b/1v/V/9X/1P/S/9L/0v/S/9L/0P/Q/9D/
0P/Q/9D/0v/T/9X/1v/X/9f/2P/Y/9j/2P/b/93/3v/g/+H/4f/j/+T/5//o/+r/6//s
/+3/7v/v/+//8P/w//L/8//0//X/9v/2//b/9f/0//T/9f/2//b/+P/4//j/+f/4//n/
+f/3//f/+P/5//v/+f/4//f/9v/4//j/9//3//f/9//2//b/9//3//f/9//5//n/+f/5
//f/9//4//j/+P/3//b/9v/4//j/+P/4//f/9//3//f/9//3//j/+f/4//j/+P/5//f/
9//2//b/+P/4//j/+P/3//f/9//2//f/9//3//j/9v/3//f/+P/4//f/9v/2//j/+P/4
//j/9v/2//b/9v/3//f/9//3//X/9v/2//f/9f/1//X/9P/0//X/9v/3//f/9v/2//X/
9//2//b/9v/2//b/9v/2//b/9v/2//b/+P/3//f/9v/2//b/9v/2//b/9//5//r/+//4
//b/9v/2//b/8//y/+7/6v/o/+j/5//n/+b/5f/k/+P/5f/m/+b/6P/n/+f/5//n/+n/
6f/r/+v/6v/r/+z/7f/t/+7/7//v/+//8P/w//D/8P/w//D/8P/x//H/8f/x//H/8f/x
//D/8v/y//L/8v/z//P/8//z//L/8f/w/+//8f/x//D/8P/w//D/8P/w//D/8P/w//D/
8v/z//P/8//x/+//8f/x//P/8//0//T/9f/1//f/+v/8//r/+P/1//H/8f/1//r/+v/5
//T/8P/r/+j/5f/f/+H/5v/q/+//+f8HAAwAEQAYACQALQA2ADwARgBRAFoAZABuAHQA
dgB3AH0AggCCAIgAjQCPAJEAjwCFAHgAawBgAFgATwBEADYAKgAjAB8AGAASAA0ACQAG
AAMAAwACAAAAAAD+//3//P/7//z//P/7//r//P/8//z/+//5//j/+P/4//n/+f/3//f/
9//3//f/9//3//f/9v/2//f/9//4//n/9//2//b/9v/3//f/9//2//T/8//z//P/8v/y
//L/8v/y//L/8f/x//D/7//v/+7/7v/t/+z/7P/r/+v/6//r/+n/6P/o/+f/5v/m/+X/
5P/j/+H/3//d/97/3//g/+D/3v/c/9z/3P/c/93/3f/c/9z/3P/c/9z/2v/a/9r/2v/b
/9z/3//h/9//4P/h/+H/4//k/+X/5v/p/+v/7P/u/+3/7f/v//D/8v/0//f/+f/4//n/
+v/7//v//P/8//7/AAAAAAAAAAD//wAAAAAAAAEAAQABAAAAAAAAAAAAAQAAAAEAAQD/
/wAAAAAAAAEAAAAAAAAAAAACAAIAAQABAAEAAQAAAAAA//////////8BAAEAAQABAAAA
//////7/////////AAD+//7//v/+/////////////////wAAAQABAAAA/////wEAAQAA
AAAAAAAAAAAAAAD////////+/wAA///+//7//P/9//3//v8AAP///v/+//7//v/+//7/
/v/+//7//v////////////3//v/+////AQABAAEAAAD///////////7//v//////AQAA
AAAAAAD+//7//v/+/wAAAAAAAAAAAgABAAEAAAAAAAAAAAAAAAAAAQADAAQAAwADAAMA
AgACAAIAAgACAAEAAAD8//j/9P/0//P/8//y//H/8P/v/+3/7v/u//D/8v/z//T/9f/z
//P/9f/1//T/9f/2//f/+f/6//v/+//5//r/+v/6//v//P/9//7//f/9//3//f/9//3/
/f/8//7//v/+//7//f/9//3//f/////////////////+//7//P/8//z//P/+//7//v/+
//z//f/9//3////9//////////3//v/+//v/+////wIABgAGAAIA/f/7//n/+/8CAAgA
BQAAAP7/+f/0/+//6//n/+7/9v/5/wEADQAUABkAHgAoADMAPABCAEoAVwBiAGoAdAB8
AIAAgQCFAIoAkACWAJsAnQCdAJ0AlwCMAH0AcgBqAGEAVgBIADoALwAnACIAHAAXABMA
EgAPAAwACgAHAAYABAADAAIAAQAAAAAA///+//z//P/8//v//f/8//z//P/7//v/+f/5
//n/+f/5//n/+//7//r/+v/6//n/+f/5//n/+P/4//j/9//3//f/9v/2//X/9f/1//b/
9v/2//b/8v/y//H/8f/x//H/8v/y//D/7//u/+7/6//r/+v/6//p/+j/6P/n/+b/5v/l
/+T/5v/l/+T/4//i/+H/4P/e/97/3P/c/9z/3P/d/93/3P/b/9r/2f/Y/9j/2P/Y/9j/
2P/Y/9r/2//d/97/3//f/+H/4v/j/+T/4//l/+b/6P/r/+v/7f/u/+//8P/y//P/9P/1
//b/9//5//r/+v/8//r/+v/6//r/+//8//z//P/9//3//f/8//7//v/+/////v//////
/f/+//7//v///wAAAAAAAAAAAAAAAP///////////v/+////////////////////////
////AAAAAP7//f/8//z//v/+//7//v////////////7//f/9//3//v/+//7////9//3/
/P/8//7//v/+//7//f/9//3//P/8//v/+v/6//z//f/9//7//P/7//r/+v/6//r/+v/6
//r/+v/6//r/+f/5//n/+f/5//r/+v/7//v/+//7//r/9//3//f/9//5//r//P/9//v/
+v/6//r//P/+//7//v/+//3//P/7//r/+f/4//T/8P/s/+z/6//r/+r/6f/o/+f/5//o
/+j/6v/r/+v/6//r/+v/6//t/+3/7v/v//D/8f/x//L/8//z//P/9P/0//T/9P/0//T/
9P/1//X/9f/1//X/9f/1//T/8v/y//L/8v/1//X/9f/1//P/8//z//P/8//z//L/8v/0
//T/9P/0//L/8v/y//L/8v/z//P/8//x/+//8f/x//H/8f/0//b/+f/3//X/+v/8//j/
9v/z//H/8f/z//j/+v/3//T/8P/r/+j/4//d/9//5P/o/+v/8////wgACwASAB4AKQAw
ADYAPgBJAFIAXABoAHAAdAB1AHkAfgCCAIYAiQCLAIsAiwCFAHgAawBgAFQASwBCADgA
KgAhABsAFgAOAAkABwACAP///f/8//r/+v/2//X/9P/z//L/8v/x//D/8P/w//D/7//v
/+7/7v/u/+//7//t/+3/6//r/+v/6//p/+n/6P/o/+n/6f/q/+v/6f/o/+j/6P/p/+n/
6f/o/+b/5f/l/+X/5P/k/+T/5P/k/+T/4//j/+D/3//f/97/4P/f/97/3v/b/9v/2//b
/9n/2P/Y/9f/2P/Y/9f/1v/U/9P/0v/R/9H/0f/R/9D/zv/M/8z/zP/K/8v/y//K/8z/
zP/M/8z/y//K/8n/yP/J/8r/zf/P/83/zv/P/8//0f/S/9P/1P/W/9n/2//e/97/3f/e
/97/4f/i/+T/5f/o/+n/6v/r/+n/6v/q/+z/7f/u/+//8P/w//D/7//u/+7/7//w//D/
8P/w//D/8f/w//H/8f/v//D/8P/w//H/8P/w//D/8P/y//L/8f/x//H/8f/w//D/7//v
/+//7//x//H/8f/x//D/7//v/+7/8P/v/+7/7v/w//D/8P/w/+//7//v/+//8P/v/+//
7//u/+7/7v/v/+//7//u/+7/7v/u/+7/7v/t/+3/7f/s/+3/7f/t/+7/7v/v/+//8P/w
/+//7v/u//D/8P/w//D/7v/u/+7/7v/v/+//7//v/+7/7v/t/+3/7f/t/+3/7P/t/+3/
7f/t/+z/7P/t/+3/7v/u/+//8P/w//D/8P/w//D/8P/w//D/8P/z//T/8f/w/+//7v/t
/+z/6P/k/+D/4P/f/9//3v/d/9z/2//d/97/3v/g/9//3//f/9//3//f/+H/4f/i/+P/
5P/l/+X/5v/n/+f/6f/q/+r/6v/o/+j/6P/o/+v/6//r/+v/6f/p/+n/6P/q/+r/6v/q
/+v/6//r/+v/6f/p/+n/6f/r/+v/6v/q/+j/6P/o/+j/6v/q/+r/6v/q/+v/6//r/+r/
5//o/+f/6f/p/+j/6v/r/+v/7f/y//L/7v/q/+n/6f/p/+//9P/0/+//7P/o/+P/3v/b
/9f/2f/g/+L/5//x//v/AgAJABIAHgAnAC4ANAA+AEkAUgBaAGYAbABuAHEAdQB4AHwA
ggCFAIcAiwCHAH0AbgBfAFQASgBBADYAKAAcABUADwAKAAQA///5//j/9f/z//L/8P/w
/+z/6//q/+n/6P/o/+f/5v/o/+j/6P/n/+X/5P/k/+T/5P/l/+T/5f/j/+P/4//j/+P/
4//i/+L/4v/h/+H/4f/f/97/3v/e/93/3f/d/9z/2v/Z/9n/2f/W/9b/1v/W/9b/1v/V
/9X/0v/R/9H/0P/S/9H/0P/Q/83/zf/N/83/y//K/8r/yf/I/8j/x//G/8X/w//B/7//
wf/B/8H/wP++/7z/vP+8/7z/vf+9/7z/uv+6/7r/uv+6/7r/uv+6/7r/uv+8/73/u/+8
/73/vf/B/8L/w//E/8X/x//I/8r/zf/N/8//0P/T/9T/1v/X/9b/1//Y/9n/2//c/9z/
3v/e/97/3v/e/97/3v/d/9z/3P/d/97/3v/e/97/3v/f/97/3//f/93/3v/e/97/3//f
/97/3f/c/93/3v/e/9//4f/h/+D/4P/g/9//3v/d/9//3//f/9//3f/d/97/3v/g/9//
3v/e/9z/3P/c/9z/2//b/9v/2//b/9v/3P/d/9z/3P/c/93/3f/d/9z/3P/c/9z/3P/c
/9v/2//b/9r/2v/Z/9j/2P/a/9v/2//c/97/3f/c/9z/2v/a/9r/2v/Y/9j/2P/Y/9n/
2f/Z/9n/1//Y/9j/2f/Z/9n/2f/Y/9f/1//X/9f/2P/Y/9n/2f/a/9r/2//c/9z/3P/c
/9z/3P/c/9z/3P/c/9v/2//a/9r/2v/a/9r/1f/T/9L/0P/M/8v/yv/J/8r/yv/K/8r/
zP/M/8v/y//M/8v/y//J/8r/zP/P/9L/1f/V/9X/1f/X/9f/1//X/9X/1f/W/9b/2P/Y
/9f/1v/W/9b/1v/W/9T/1P/U/9T/1f/W/9f/2P/X/9b/1f/U/9b/1v/W/9b/1v/W/9b/
1v/U/w==
         </WaveFormData>
      </LeadData>
      <LeadData>
         <LeadByteCountTotal>10000</LeadByteCountTotal>
         <LeadTimeOffset>0</LeadTimeOffset>
         <LeadSampleCountTotal>5000</LeadSampleCountTotal>
         <LeadAmplitudeUnitsPerBit>4.88</LeadAmplitudeUnitsPerBit>
         <LeadAmplitudeUnits>��V</LeadAmplitudeUnits>
         <LeadHighLimit>2147483647</LeadHighLimit>
         <LeadLowLimit>268435456</LeadLowLimit>
         <LeadID>V2</LeadID>
         <LeadOffsetFirstSample>0</LeadOffsetFirstSample>
         <FirstSampleBaseline>0</FirstSampleBaseline>
         <LeadSampleSize>2</LeadSampleSize>
         <LeadOff>FALSE</LeadOff>
         <BaselineSway>FALSE</BaselineSway>
         <ExcessiveACNoise>FALSE</ExcessiveACNoise>
         <MuscleNoise>FALSE</MuscleNoise>
         <LeadDataCRC32>474412470</LeadDataCRC32>
         <WaveFormData>
8P/w//D/8P/y//L/8v/y//D/8P/w//D/8P/w//D/8P/y//L/8v/y/+//7v/t/+z/7//w
//H/8v/x//D/7//u/+z/7P/s/+z/7v/u/+7/7v/t/+z/6//q/+v/7P/t/+7/7f/s/+v/
6v/q/+r/6v/q/+z/7P/s/+z/6//q/+n/6P/q/+r/6v/q/+j/6P/o/+j/6v/q/+r/6v/r
/+z/7f/u/+3/7P/r/+r/7P/s/+z/7P/r/+r/6P/l/+f/5v/l/+X/5v/m/+b/5v/k/+T/
5P/m/+n/6v/r/+3/6v/o/+f/5v/m/+b/5//n/+n/6v/p/+r/5//m/+b/5f/o/+n/6P/p
/+n/6P/n/+b/5v/l/+T/5P/k/+X/5//o/+X/5f/k/+P/5f/n/+n/6v/n/+f/5v/l/+X/
5f/m/+b/5f/m/+j/6f/n/+j/6f/p/+v/7P/u//D/7v/u/+7/7//u//L/9//7//7/////
/////f/8////EgA0AFcAewCdALkAyADUAM8AsQCPAH4AbABSAC4A9v+8/6T/qf+5/8b/
z//W/93/5v/p/+j/6//v/+3/6//q/+z/7f/u/+z/6P/k/+X/4//l/+f/7f/x//T/8//x
//H/8//3//j//P8AAAIAAwACAAEAAAD+//3//v/+////AAABAAIAAgACAAEAAgABAAAA
AQACAAMABQAEAAMABAADAAcABwAGAAYABAAFAAYABwAFAAUABQAFAAcACAAKAAsACgAK
AAoACgALAAwACwAMAA4ADQANAA8AEAAQAA8ADwASABEAEgATABEAEQASABIAEwATABQA
FAAUABUAGAAbABoAGgAZABcAGQAZABoAHAAaABoAGwAZABsAGwAaABkAGAAYABkAGgAa
ABoAGQAXABgAGQAaABsAGgAaABkAGQAbABsAGwAaABoAGgAaABoAFwAXABcAFgAWABcA
FgAWABMAEgAQAA4ADwAOAA4ADgAOAAwADAAJAAcABgAGAAUABwAIAAgACQAFAAMABQAE
AAUABgAHAAgABgAFAAMAAwAEAAMAAwACAAMABAAFAAYAAwACAAMABAAGAAYABwAHAAYA
BgAGAAQAAgADAAMABAAHAAYABwAIAAUABQAEAAMABgAFAAYACAAGAAYABgAGAAUABAAE
AAMABAAGAAcACAAGAAUABAADAAYABwAHAAgACQAJAAkACQALAAwADAAKAA0AEQAUABcA
HgAjACcAKwAzADoAQQBIAFgAVgBXAFYAWABfAGUAbgB5AIkAlQChAK4AuwDIANwA8wAP
ASkBQQFUAV4BVwFFATEBIgEWARQBGgEcAQwB7ADHALEAngCNAIYAiQCGAHsAbgBdAEkA
MwAfABAABgD9//j/+P/6//r/9//3//X/8//1//f/+P/3//f/8//v/+3/7P/s/+z/7v/v
//D/7v/u/+3/7f/r/+r/6v/q/+v/7P/s/+z/6f/q/+n/6P/n/+j/6f/r/+f/5f/l/+P/
4P/d/9n/1v/W/9f/2P/Z/9f/1//X/9f/2f/a/9z/3f/b/9r/2f/Y/9f/1v/T/9L/0v/R
/9H/0//R/87/yv/H/8f/xf/F/8X/xf/F/8b/xv/E/8P/w//C/8P/xf/J/83/zP/M/8v/
yf/L/83/0P/U/9j/2v/d/93/4P/h/+H/4f/j/+j/7v/0//f/+P/4//f/+v/9/wAAAwAG
AAgACQALAAsACwALAAoADQAOAA8AEAANAA0ADQAMAA0ADQALAAoADAAMAAsACgAJAAgA
CAAIAAoACgAMAAsACwAKAAoACQALAAwADAANAAsACwALAAsACwALAAoACQAMAA4ADwAQ
AA0ADAALAAoADQANAA4AEAAOAA4ADgAOAA0ADAALAAkADAAOAA8AEAANAAwACwALAAwA
CwAMAA4ADgAOAA4ADgANAAwACwALAAwADAANAA4ADQAMAAsACgAKAAsADAAOAA4ADQAM
AAsACgAKAAgACAAJAAwADQAOAAwACwAJAAgACQAKAAsADwANAA0ACwAKAAkACAAIAAgA
DAAOAA8ADwANAAsACAAGAAcACgANAA8ADQANAAsACgAIAAgACAAIAAwADQAOAA8ADQAK
AAkACAAKAAsADAAMAAsADAAMAAoACAAIAAkACQALAAwADQAOAAoACAAIAAkACwAKAAoA
DAAMAA0ADQAMAAkACAAIAAgACQAKAAoACwALAAoABwAGAAkACAAJAAsACwALAAoACQAJ
AAkABgAGAA4ADgAOAA4ACwAKAAkACAAJAAoACwAMAAoACgAKAAoACAAIAAgACAALAAwA
DQAOAAwACgAIAAYABwAIAAkACgAMAAwADAAMAAoACgAKAAoADAAMAAwADAALAAoACQAI
AAsADAANAA4ADgAOAA4ADgANAAwACwAKAAsADAANAA4ACwAKAAkACAALAAwADQAOAAwA
DAAMAAwACgAKAAoACgALAAwADQAOAA0ADAALAAoACwAMAA0ADgAMAAwADAAMAAoACgAK
AAoACwAMAA0ADgALAAoACQAIAAoACgAKAAoACgAKAAoACgAJAAgABwAGAAcACAAJAAoA
BwAGAAUABAAFAAYABwAIAAgACAAIAAgABgAGAAYABgAHAAgACQAKAAcABgAFAAQABwAI
AAkACgAIAAgABwAFAAIAAAD+//3///8AAAEAAgAAAP7//P/8////AAABAAMABQAEAAQA
BAABAAAAAAD//wMABAADAAQAAQAAAAAA//8AAAEAAAABAAAAAAAAAAAA/v/9//z//P/8
//3///8AAP3//f/8//v//f/9//3//P/6//v/+//7//n/+f/6//r/+//8//7////9//z/
+//5//r/+v/7//z//P/8//z//f/8//z/AQAFAAoACwALAAsACQAKABcANABYAHsAnQC7
AMsA1gDWAL8AnQCLAHoAYABCABQA3P/A/8L/y//V/+D/5f/o/+//9P/3//r//f/9//n/
+f/8//z/+//8//z/+v/0//H/7//v/+//8//3//j/+f/5//n/9f/z//T/+v/+/wIAAwAC
AAIAAgABAAEAAQAAAAAAAAACAAQABQAGAAQABAACAAAAAQACAAMABQACAAEAAgABAAUA
BQAEAAQABAAFAAYABwAEAAMAAgABAAMABAAGAAcABAAEAAQABAAEAAQAAgACAAUABQAG
AAkABwAGAAQAAwAEAAMABAAFAAUABQAGAAYABgAFAAUABAAEAAUACAALAAoACgAJAAcA
CAAJAAsADgAPABAAEgARABEAEQAQAA8ADwAQABIAFAASABIAEQAPABEAEwAVABcAFwAY
ABgAGQAbABsAGwAaABoAGgAaABoAGAAXABYAFAAWABcAFgAWABQAFAATABIAEQAQABAA
EAAQAA4ADgALAAoACAAHAAUABQAGAAYABwAGAAUABAADAAIAAQD///3//f/+//7//v/7
//r/+f/4//n/+f/6//z/+//6//n/+P/6//r/+v/5//v//P/8//z/+v/4//b/9f/2//X/
9v/4//f/9v/1//T/9P/0//T/9f/2//b/9//4//X/9P/z//L/8v/z//T/9v/2//X/9P/z
//T/9P/y//L/8v/0//T/9P/w/+//7f/s/+//8P/x//X/8//x/+3/6v/q/+r/6//s/+z/
7v/v/+//6//p/+b/5P/n/+r/7f/v/+z/6//o/+b/5f/m/+f/6P/o/+n/6v/r/+r/5v/k
/+L/5f/n/+n/6v/p/+j/5v/i/+L/4v/j/+P/5v/m/+b/5v/i/+D/4P/h/+L/4v/j/+b/
5f/l/+T/4v/h/+D/4P/g/+H/4v/i/+P/4//i/9//3v/g/+D/4v/l/+T/4//h/9//4P/h
/9//4P/m/+b/5P/j/+L/4f/g/+L/4f/f/9//3f/b/9r/2P/W/9b/1v/W/9j/2v/e/+L/
4P/e/93/2//b/9z/3f/c/9z/3f/d/97/3P/a/9r/2v/c/93/3f/d/9z/2f/Y/9j/2//c
/93/3v/b/9r/2v/Z/9j/2P/X/9b/2v/b/9z/3f/c/9v/2f/Y/9v/2//b/9v/2f/a/9r/
2P/W/9f/1//X/9r/2//b/9v/2f/Y/9f/1v/Y/9r/3f/g/+L/4f/h/+L/4//j/+X/5//s
//n/EgAsAEcAZQB9AIkAjgCQAH8AYwBRAEAAKgAQAOz/uv+c/57/q/+3/8D/xf/C/8X/
yv/R/9T/2f/d/93/2//a/9j/0//O/87/zv/O/9H/0//R/83/zf/N/8z/z//T/9X/1//Z
/9r/3P/a/9r/2//e/+H/4v/i/+P/4//i/+L/4v/j/+T/5P/k/+b/6P/o/+j/5P/k/+T/
5f/n/+f/6f/p/+n/6f/o/+j/5v/n/+j/6f/q/+v/7P/t/+r/6v/r/+v/7f/u/+//8P/w
//D/7v/u//D/7//v//H/8//0//T/9f/z//H/8f/x//T/9f/3//j/+P/3//f/9v/1//X/
9//5//v//P/8//v/+f/3//b/9v/2//j/+//7//r/+f/3//X/8v/y//P/9P/1//b/9v/1
//L/8f/w/+//8P/y//P/9f/1//X/9f/0//L/8v/y//L/9P/1//b/9v/z//P/8f/w//H/
8v/y//L/8//y//L/8v/w/+7/7v/r/+7/7v/v/+//6//q/+j/5//o/+n/6v/r/+v/6//q
/+n/5//o/+j/6P/p/+r/6//s/+v/6f/o/+j/6f/q/+v/7P/s/+z/7P/r/+n/6v/q/+r/
7f/u/+//8f/w/+3/7P/s/+3/7v/v//D/7v/u/+7/7//t/+z/7P/s/+3/7v/v//D/7v/t
/+z/7P/v/+//7//v/+7/7v/s/+z/6v/s/+z/7P/s/+3/7f/u/+v/6v/p/+v/6//r/+n/
6P/p/+j/6P/o/+n/6v/q/+n/6//r/+r/6v/n/+j/6f/p/+n/6f/n/+b/5f/m/+f/6P/p
/+n/6f/p/+z/6v/q/+r/5//n/+f/5v/p/+r/6v/o/+j/6P/p/+n/6f/o/+f/5v/o/+j/
6v/t/+r/6P/n/+j/6P/r/+//8P/u/+v/6v/p/+j/6P/n/+X/5f/m/+X/5f/k/+P/4v/h
/+D/4//k/+f/6v/o/+j/6f/p/+j/6P/o/+b/5//p/+r/7P/p/+b/5f/k/+f/6f/q/+v/
6f/n/+f/6P/o/+j/6P/o/+n/6P/o/+f/5v/m/+X/5P/m/+f/6P/p/+n/6f/o/+j/5//n
/+f/5//p/+r/6v/o/+b/5//n/+f/6v/r/+v/6//o/+j/6P/o/+j/6v/t//D/8v/x//P/
9P/1//X/9//7//z/BQAWADIAUQBvAI0ApwC6AMQAwQClAIEAagBWADwAFgDi/6z/lv+d
/6//vv/D/8T/yf/Q/9X/2P/d/+P/4//h/+D/3v/b/9r/2v/c/9z/3//f/+H/4f/j/+X/
5P/j/+X/5//r/+//8v/0//T/8v/x//L/8//0//T/9f/2//b/9//4//b/9v/1//T/9f/4
//n/+v/2//b/9v/3//f/9//5//n//f/9//z//P/5//n/+f/5//v/+//7//v/+P/4//n/
+f/5//r/+//8//3//v/9//7//P/7//v//f8BAAIAAgADAAMAAQABAAEAAgADAAUABgAH
AAcACAAIAAUABQAHAAkADQAOAA4ADQANAAsACgAKAAoADAAPAA8ADwAPAA4ADQAIAAgA
CQAKAAsADAAMAAsACQAJAAkACQAJAAoACgALAA0ADQANAAwACQAIAAcABgAIAAkACgAK
AAgABwAEAAIABAAEAAMAAgADAAIAAgACAAEA/v/9//n/+v/6//v/+//4//j/9//3//f/
9//3//f/+f/5//j/9//2//b/9f/0//f/+P/5//r/+f/3//b/9v/2//b/9v/2//j/+P/4
//f/9f/2//b/9v/3//j/+f/7//n/9//3//j/+v/6//r/+v/8//z//P/9//z/+v/5//j/
+//8//3//v/8//v/+v/6//v/+//7//v//P/8//r/+v/5//r/+f/4//r/+//7//z/+//6
//n/+//7//v/+f/4//j/+P/5//r/+v/6//n/9//5//n/+P/4//f/+P/5//n/+f/5//f/
9v/3//j/+f/6//r/+f/4//f/+v/4//j/+P/2//f/+P/4//f/+P/4//b/9//4//r/+//5
//j/9//2//b/9v/4//v/+v/4//f/+P/4//n/+f/4//j/+P/5//r/+f/4//b/9f/5//r/
+f/6//j/9v/2//f/+//7//r/+f/6//v/+f/6//r/+v/6//v//P/9//7//f/7//j/9//2
//X/9f/0//X/9v/3//j/9v/2//j/+v/8//z//f/9//r/+v/6//j/9v/3//f/+P/7//r/
+//8//n/+f/4//f/+v/5//r//P/6//r/+v/6//f/9v/2//X/9v/4//n/+v/4//f/9v/1
//b/9//3//j/+f/5//n/+f/4//j/9//0//f/+f/6//v/+v/5//f/9f/3//j/+f/6//r/
+v/5//j/+v/9////BAAHAAkACQAJAAgADwAkAEYAaQCRALUAzwDcAOIA0wCtAI8AgABm
AEQAGgDi/7b/rv+5/8X/zv/V/9r/4//s/+//8v/3//f/8f/v/+7/7P/t//D/8v/u/+z/
6f/n/+f/7f/v//H/9P/3//f/9//3//f/+P/8//7/AAADAAYABAAEAAMAAwADAAIAAgAC
AAUABgAGAAYAAwAEAAMAAgACAAQABgAJAAcABwAJAAkACQAJAAgACAAJAAsADQAPAAwA
CwAKAAkACwAMAA4ADwANAA4ADwAQABAAEAAOAA4AEQARABIAFQAUABQAEwATABYAFQAW
ABcAFgAXABkAGgAaABkAGQAYABoAGwAeACEAIQAgAB4AGwAbABsAHAAeAB0AHgAgAB8A
HgAdABsAGQAZABoAHAAeAB0AHAAaABcAGgAbABwAHQAbABwAHAAdABsAGwAbABoAHQAe
AB8AIAAeAB0AHAAaABkAGQAXABYAFgAWABUAFAASABAADwAOAA8ADgAPAA0ACwAKAAoA
CQAJAAoACgALAAoACQAIAAcABQAFAAQAAwAEAAYABwAIAAcABgAFAAQABQAFAAYACAAI
AAgACAAIAAcABgAFAAMABgAIAAkACgAJAAgABwAHAAgABwAIAAoACAAIAAgACAAIAAgA
CAAJAAsACgAKAAoACQAIAAcABgAHAAcABwAIAAgABwAGAAUABAAEAAIAAgADAAYABwAI
AAUABQAEAAQABgAGAAYACQAIAAcABAACAAEAAAAAAAAAAgAEAAUABQADAAEA/v/8//3/
AAADAAUABAADAAAA/v/+//7//v/+/wAAAQACAAMAAgD+//z/+v/8//3//v/+////AAAA
AP7//P/8//3//f/+//7//v/+//r/+P/4//n//P/8//3/AAABAAEAAAD+//3//P/8//z/
AgAAAP7//v/+//7//P/7//n/+f/6//n/+f/4//f/9v/1//T/8v/y//T/9v/2//b/9//3
//X/9P/z//D/8f/z//T/9v/z//D/7//u//H/8//0//X/8//x//H/8v/w//D/8P/w//D/
8P/x//H/7v/u/+3/7P/u/+//8P/x/+//7//u/+7/7f/t/+3/7f/v//D/8P/u/+3/7f/s
/+v/7v/v/+//7//u/+7/7v/u/+z/6v/r//D/9P/1//X/9P/z//P/8//1//T/9f8CABoA
OQBdAH0AlwCqALgAuwCtAI8AeABmAEgAJAD2/8T/qv+v/73/zP/X/9r/2//g/+P/5v/r
//H/9//5//j/9v/1/+7/6v/o/+b/4//j/+X/5f/h/+H/5P/j/+P/4//l/+f/6v/s/+7/
7v/v/+7/7//w//D/8f/0//T/9f/2//X/9P/y//D/8f/0//X/9v/2//b/9v/3//b/9f/2
//X/+P/5//n/+v/5//n/+f/5//r/+//8//3//P/8//3//f/7//z//f/+//7//v/8//z/
+f/3//b/9//5//r/+v/7//3/+//7//v/+v/7//3//v8AAP/////+//v/+//9////AQAC
AAIAAQAAAP////8AAP//AAACAAEAAgADAAMAAwD+//7///8AAAMABAAEAAMABQAFAAUA
BQADAAQABAAFAAYABwAIAAgABQAEAAMAAgADAAMAAwACAAEAAQD///7//P/8//v/+v/6
//r/+//8//v/+P/3//P/9v/2//f/9//1//T/8v/x//H/8f/x//H/8v/z//P/8//y//L/
8f/w//H/8v/z//T/8v/x//H/8v/y//L/8v/y//T/9P/0//P/8f/y//L/8v/0//T/9P/1
//X/8//z//T/8v/y//L/8v/0//T/9P/1//T/8v/x//D/8f/y//P/9P/x//H/8f/y//L/
8f/w/+//8f/y//H/8v/v//D/7//u/+7/7//v//D/7v/u/+7/8f/v/+//7f/s/+7/7v/v
//D/8P/w/+//7f/t/+3/7P/s/+r/7P/u/+//7f/t/+v/6v/q/+z/7v/w/+7/7f/s/+v/
7v/s/+z/7P/s/+3/7v/u/+7/7v/t/+r/6v/s/+//8f/v/+7/7f/s/+z/7P/u//H/8f/w
/+3/7P/r/+r/6//r/+r/6//o/+f/5//m/+b/5v/m/+b/6f/q/+3/8P/t/+z/7P/r/+v/
7P/t/+z/6v/r/+v/7P/q/+j/6P/o/+n/6//s/+3/6//p/+n/6v/s/+z/7P/s/+v/6v/q
/+n/5//o/+j/6P/q/+v/7P/t/+r/6f/n/+b/6P/p/+r/6//p/+r/6v/o/+b/5//n/+f/
6f/r/+z/7f/r/+r/6f/o/+r/7P/v//D/8P/x//H/8v/x//P/9//3//j///8SADAAUwB1
AJcAtQDIANYA0QCxAJEAfABiAEIAFgDc/67/ov+v/7v/yP/N/9D/1f/c/+H/5P/r//H/
7//t/+z/5v/h/+D/4P/i/+L/4f/h/+H/4f/j/+P/5P/l/+X/5//t//H/8P/y//D/8P/x
//L/9f/2//b/9//3//b/9v/2//X/9v/2//b/9//6//v//P/5//j/9//3//n/+f/7//v/
+//7//r/+v/4//n/+v/7//z//f/+/////P/8//3//f/+/wAAAgAEAAIAAgAAAAAAAgAB
AAEAAwAHAAgACAAJAAcABQAFAAUACAAJAAsADAAMAAsACwAKAAkACQALAA0ADwAQABAA
DwALAAkACAAIAAwADgARABEAEAAPAA0ACwAKAAoACwAMAA0ADgAOAA0ACwALAAsACwAM
AA4ADwARABAADwAOAAwADgAOAA4ADgAPAA8ADwAOAAwACwAIAAYACAAIAAcABgADAAIA
AgACAAEA/v/9//n//P/8//3//f/7//r/+P/3//n/+f/5//n/9//3//b/9f/1//b/9v/2
//j/+P/4//j/9v/1//X/9v/4//j/+P/4//j/+P/4//f/9f/2//b/9v/3//j/+f/7//r/
9//2//b/9//4//n/+v/4//j/+P/5//f/9v/2//b/9//4//n/+v/4//f/9v/2//n/+f/5
//n/+P/4//b/9v/1//b/9f/0//T/9f/1//b/9f/0//P/9f/3//f/9f/0//X/9P/0//T/
8//0//T/8//z//P/8v/y//H/8v/z//P/9f/1//P/8v/y//L/8v/y//H/8f/x//H/9P/y
//L/8v/v/+//7//u//H/8v/y//D/8P/w//H/8f/x//D/7//u//D/8P/y//X/8f/w//D/
8P/x//L/8//0//L/8f/v/+//7P/r/+v/6v/s/+z/7P/s/+v/6v/r/+z/7f/u//D/8f/u
/+7/7v/s/+r/6//r/+z/7f/s/+3/7v/t/+3/7P/r/+z/6//s/+7/7v/u/+7/7v/r/+r/
6v/p/+r/7P/t/+7/7P/r/+r/6f/q/+v/6//s/+v/6//r/+v/6f/q/+r/6P/p/+v/7P/t
/+v/6//q/+n/6f/q/+v/7P/u/+z/6//q/+j/6//v//L/9f/3//f/9f/y//P/AAAeAEMA
aQCRALMAyADWANkAwwChAIoAeABaADQA/P/C/6j/q/+3/8T/zf/S/9n/5P/p/+z/7f/v
/+//7f/q/+r/5//o/+r/6P/k/9//2//b/9v/3//j/+b/5//n/+X/5f/l/+b/6v/s//D/
8//0//T/9P/z//P/8f/w//D/8P/z//T/9P/0//H/8v/x//D/8f/y//P/9f/z//P/9f/1
//X/9f/0//T/9//5//v//f/8//v/+v/5//n/+v/8//3/+//8//3//v/+//7//P/8//7/
//8BAAUABAAEAAMAAwAGAAUABgAHAAYABwAJAAoACAAHAAcABgAIAAkADAAPAA4ADgAN
AAsACwALAAwADgANAA4AEAAPAA0ADQAMAAsACgAMAA8AEgARABAADgALAA4ADwAQABEA
DwAQABAAEQAPAA8ADwAOAA8AEAARABIADgANAAwACgALAAsACQAIAAcABgAEAAIAAQAA
AAAAAAACAAAAAAD9//z/+v/5//f/9//4//j/+f/3//f/9//3//f/9//2//X/9v/4//n/
+v/5//j/9//2//f/9//4//r/+P/4//j/+P/4//j/+P/3//n/+v/6//r/+P/4//j/+f/7
//n/+f/6//r/+v/6//r/+P/4//j/+f/6//r/+//8//n/+P/3//b/+P/5//r//P/8//v/
+v/5//r/+v/4//j/+v/8//z//P/6//n/9//2//j/+P/4//v/+v/5//b/9P/1//T/9P/0
//b/+P/5//n/9//1//L/8P/y//T/9v/3//X/9f/z//L/8P/w//D/8P/0//X/9v/3//X/
8v/x//D/9P/3//j/+v/4//X/9P/z//L/8//z//L/8//w/+//7//u/+3/7P/r/+r/7P/s
/+7/8P/w//D/8f/x//L/8v/y//D/8P/x//H/8v/w/+7/7v/u/+//8f/y//P/8v/v/+7/
7v/w//D/8P/w/+//7v/u/+3/6//s/+z/7P/u/+//8P/x//D/7//t/+z/7f/t/+3/7f/v
//D/8P/u/+3/7f/s/+v/7v/v/+//7//t/+z/6//q/+r/7P/v//T/+P/1//P/9P/z//H/
8//z//T/+/8MACgASwBvAJEArQDCANIA0QC5AJcAhABqAEYAHADk/7T/pP+v/7//zv/T
/9b/2//g/+X/6P/v//f/+f/1//T/8P/r/+b/5v/k/+L/4f/j/+P/4//l/+X/5P/n/+f/
6f/r/+//8v/y//T/9v/z//T/9//4//j/+f/7//r/+v/6//r/+v/5//j/+f/8//3//v/6
//r/+v/7//v/+//9//3///////7//v/8//3//v///wAAAQACAAMAAAAAAAEAAQABAAIA
AwAEAAMAAgD///7//P/5//f/9//7//z//P/9//z/+f/4//f/+v/7//3//v8AAP/////+
//v/+//9////AQACAAIAAQABAP///v/+//7/AAADAAMAAwADAAIAAQAAAAAAAQACAAQA
BgAHAAcABgAFAAQAAwAFAAYABgAHAAcABwAHAAYABQAEAAMAAgADAAMAAwACAAAA///8
//r/+v/6//n/+P/3//b/9v/2//X/8v/x/+3/8P/w//H/8f/u/+7/7f/t/+3/7f/t/+3/
7f/t/+z/6//p/+r/6v/q/+z/7P/s/+z/7P/r/+v/7P/s/+z/7P/s/+7/7v/u/+3/7P/s
/+v/6v/r/+z/7f/v/+7/6//q/+r/7P/s/+z/7P/u/+7/7v/v/+7/7P/r/+r/6//s/+3/
7v/s/+v/6v/q/+n/6f/p/+n/6f/q/+n/6v/p/+r/6f/o/+j/6f/p/+r/6P/o/+j/6//p
/+n/5//m/+b/5v/n/+j/6P/o/+f/5f/n/+f/5v/m/+X/5v/n/+f/5f/l/+P/4v/h/+L/
4//k/+P/4//j/+P/5v/k/+T/5P/i/+P/5P/k/+X/5v/m/+T/6P/q/+z/6v/o/+b/5P/m
/+X/4//j/+D/3//f/97/3P/c/9z/3P/e/97/4P/i/+H/4P/g/9//3//g/+H/4P/f/9//
3v/e/9z/2v/a/9r/2//d/97/3//e/9v/2v/a/9v/3P/d/97/2//a/9r/2f/Z/9r/2v/a
/9v/2//b/9v/2f/Z/9j/2P/b/9v/2//b/9n/2v/a/9j/2P/Z/9n/2f/Y/9n/2f/Z/9f/
1v/V/9T/2P/Y/9n/3v/e/93/3f/c/9v/2//f/9//4v/r/wQAJgBLAG8AkQCtAMAAygC9
AJsAfwBoAEoAIADq/7D/kP+U/6P/sf+6/73/vv/F/8r/zf/Q/9n/4f/f/93/2v/W/8//
zv/Q/9D/zv/P/83/zf/N/83/zf/O/9H/0f/T/9n/2//c/9z/3v/c/93/4P/h/+L/4v/j
/+L/4P/f/97/3//g/+D/4P/h/+T/5f/m/+P/4v/h/+H/4v/j/+b/5//n/+f/5v/m/+b/
5//o/+n/6//r/+v/6//p/+j/6P/n/+j/6v/s/+7/7P/s/+r/6v/q/+n/6f/r/+//8P/w
//H/7//t/+3/7f/w//H/8//0//L/8f/x//D/8f/x//P/9f/3//j/+P/3//P/8f/w//D/
9P/2//n/+f/3//f/9v/1//P/9P/2//j/+//8//z/+//5//n/+f/5//f/+P/4//n/+P/3
//b/9P/y//L/8v/y//P/8//z//L/8P/v/+z/6v/q/+r/6f/o/+X/5P/k/+T/4v/e/9z/
1//Y/9j/2f/Z/9X/1P/S/9H/0v/T/9T/1f/U/9P/0f/P/83/zv/O/87/0f/S/9P/1P/R
/8//zv/O/9D/0P/Q/9D/0v/S/9L/0f/Q/9D/z//O/9D/0P/Q/9H/0P/N/8z/zP/N/87/
z//Q/8//zv/N/83/zf/M/8z/zP/O/87/zv/O/8z/y//K/8r/y//L/8v/y//M/8z/yv/K
/8n/yv/J/8j/yf/J/8j/yP/H/8b/xf/H/8f/x//F/8T/xf/E/8T/xP/E/8T/w//B/8P/
w//C/8L/v//A/8H/wf/D/8P/wf/A/8D/wP/A/8D/wf/B/8H/wf/C/8D/wP/A/7//v/+/
/77/v//A/8D/vv++/77/v/+//77/vv++/77/vP+6/7r/u/+4/7b/tf+2/7j/uf+5/7j/
uf+4/7j/uP+4/7j/t/+3/7r/uv+4/7j/tv+0/7T/tf+3/7f/tv+1/7P/s/+w/7D/sv+0
/7T/tP+0/7T/tP+0/7H/sP+v/67/r/+w/7H/sv+w/7D/sP+w/67/rv+u/67/r/+w/7H/
sv+v/w==
         </WaveFormData>
      </LeadData>
      <LeadData>
         <LeadByteCountTotal>10000</LeadByteCountTotal>
         <LeadTimeOffset>0</LeadTimeOffset>
         <LeadSampleCountTotal>5000</LeadSampleCountTotal>
         <LeadAmplitudeUnitsPerBit>4.88</LeadAmplitudeUnitsPerBit>
         <LeadAmplitudeUnits>��V</LeadAmplitudeUnits>
         <LeadHighLimit>2147483647</LeadHighLimit>
         <LeadLowLimit>268435456</LeadLowLimit>
         <LeadID>V3</LeadID>
         <LeadOffsetFirstSample>0</LeadOffsetFirstSample>
         <FirstSampleBaseline>0</FirstSampleBaseline>
         <LeadSampleSize>2</LeadSampleSize>
         <LeadOff>FALSE</LeadOff>
         <BaselineSway>FALSE</BaselineSway>
         <ExcessiveACNoise>FALSE</ExcessiveACNoise>
         <MuscleNoise>FALSE</MuscleNoise>
         <LeadDataCRC32>657808574</LeadDataCRC32>
         <WaveFormData>
6P/o/+j/6P/m/+b/5v/m/+b/5v/m/+b/5P/k/+T/5P/m/+b/5v/m/+X/5P/j/+L/5P/k
/+T/5P/i/+L/4v/i/+L/4v/i/+L/4v/i/+L/4v/h/+D/3//e/+D/4P/g/+D/3v/e/97/
3v/e/97/3v/e/+D/4P/g/+D/3v/e/97/3v/e/97/3v/e/+D/4P/g/+D/4v/i/+L/4v/k
/+T/5P/k/+T/5P/k/+T/5P/k/+T/5P/k/+P/4f/g/97/3v/e/93/3v/f/9//3//d/93/
3v/g/+L/5P/l/+b/5f/j/+H/3//e/97/3//g/+L/4v/g/9//2//d/93/3P/e/97/3v/e
/9z/3P/c/9z/2//a/9n/2P/a/9r/2v/a/9j/2P/Y/9n/2//b/9r/2v/Z/9n/2f/Z/9f/
1//X/9f/2f/Z/9n/2P/a/9r/2//b/9z/3f/e/9//4f/h/+H/4f/g/+P/5f/n/+j/6f/t
//X/+//9/wcAHQBDAHIAqADdAAcBJAE7AUEBKwEKAfMA0wClAGUADgC5/5D/kf+e/6f/
rf+w/7b/u/+9/73/v//D/8T/xf/G/8j/yv/L/8z/yv/I/8j/yv/M/9D/1f/Z/97/4P/f
/9//4v/m/+j/6//v//H/8f/y//L/8v/y//H/8//z//P/8//0//T/9f/1//P/9P/0//X/
9//3//f/9//3//j/+P/5//n/+v/6//r/+v/7//v//P/7//z//P/9//7///8AAAEAAAAB
AAMAAwAEAAUABgAHAAgACQAJAAwADAANAA0ADQAOAA8AEQASABIAEgATABUAGAAaABoA
GgAcABwAHQAeAB8AIAAgACAAIQAiACMAJAAkACQAJAAkACUAJAAjACIAIgAiACIAIwAj
ACQAIwAiACMAIwAjACMAIgAiACIAIQAhACEAIAAgAB8AHwAfAB8AHAAbABsAGQAZABkA
FwAVABIAEQAQAA0ADQALAAsACQAIAAcABgAGAAMAAQAAAP//AAABAAIAAgAAAP7//v/+
/wAAAAAAAAAA///9//z//P/+//7//f/9//7//v/+/////v/+///////+//7//v/+////
/v/9//z//P/9//7//v////7//v/9//3//f/8//z//f/+////AAD+//7//v/9//7//f/8
//z//v/+//7//v/8//z//f/9/wAAAAABAAMABAAFAAYABwAJAAsADQAPABQAGQAdACIA
KwAzADoAQQBLAFUAXwBpAHsAfwB/AIIAhwCPAJcAoACvAL8AzwDjAPUABwEZATEBTAFo
AYkBpwHCAdUB2wHXAdIByQG/Ab8BxQG8AZcBWAEZAewAzQCvAJwAlACJAHsAbQBdAEkA
NgAjABIABgD6//H/7P/q/+j/5v/i/97/3P/b/93/3P/a/9n/1//U/9L/0v/R/9H/0f/R
/9D/z//Q/9H/0f/Q/8//zv/N/87/zv/P/8//zP/M/8v/y//L/8v/y//L/8n/yP/G/8X/
wv/A/73/uv+3/7f/tv+2/7X/tv+2/7f/uf+5/7n/uf+2/7X/tf+z/7L/sf+w/6//rv+t
/6v/rP+q/6f/o/+f/57/nf+d/5z/m/+a/5r/m/+Z/5r/mf+Y/5r/mv+b/5z/m/+c/5z/
nP+f/6D/of+i/6T/pv+o/6r/rf+u/6//sP+1/7j/u/+//8L/xv/I/8r/z//T/9f/2//h
/+j/7//1//j/+f/5//r//f///wEAAwAFAAUABgAFAAYABwAGAAUABgAHAAgABwAIAAcA
CAAHAAkACQAJAAoACwAJAAgABwAIAAkACgAKAAoACgAKAAgACAAJAAkACAAJAAoACwAL
AAkACQAJAAkACwALAAsACwALAAsACgAKAAkACQAJAAkACwALAAsACwAIAAgACAAIAAoA
CgAJAAkABwAHAAgACQAJAAkACAAHAAkACQAJAAkACQAJAAgABgAFAAUABgAHAAgACAAI
AAcABgAGAAQABAAGAAgACAAHAAQABAADAAEABQAGAAYABgAGAAYABAAEAAMAAwADAAMA
AwAEAAUABQAEAAMAAgACAAUABQAEAAQAAwADAAMAAwACAAIAAgACAAMAAwADAAQAAwAD
AAMAAwAEAAQAAwADAAEAAgACAAIAAAAAAAAAAAACAAIAAwADAAAA//////7/AAAAAAIA
AgADAAMAAwADAAMAAgACAAEAAwADAAMAAwABAAAA/////wEAAQABAAAAAAABAAIAAgAA
AAAAAAAAAAQABAADAAQAAwACAAEAAAACAAIAAgACAAAAAAAAAAAA/v/+//7//v///wAA
AQACAAEAAAD///7/AAAAAAAAAAACAAIAAgACAAIAAgACAAIAAgACAAIAAgAAAAAAAAAA
AAIAAgACAAIAAgACAAIAAgAAAAAAAAAAAAIAAgACAAIAAQAAAP///v///wAAAQACAAAA
AAAAAAAAAAAAAAAAAAAAAAAAAAAAAAAAAAAAAAAAAAAAAAAAAAAAAAAAAAAAAP7//v/+
//7/AAAAAAAAAAD///7//f/8//7//v/+//7//v/+//7//v/8//z//P/8//7//v/+//7/
/f/8//v/+v/7//z//f/+//7//v/+//7//v/+//7//v///wAAAQACAAAAAAAAAAAAAgAC
AAIAAgAEAAMAAQAAAP7//v/+//3///////7//f/6//n/+f/6//3//v/+//7/AAD///7/
/f/6//r/+//8//3//v/9//3/+v/7//r/+P/4//j/+P/4//r/+v/6//r/9//2//X/9P/2
//b/9v/2//X/9P/z//P/9f/1//T/9P/z//P/8//z//X/9f/1//X/9f/1//X/9P/y//L/
8//z//X/9f/1//X/9f/1//X/9f/y//X/9//5//r///8FAA0AEQAXACsAUQB9AKwA4gAP
AS0BRAFPAUMBJwEQAfEAwwCHADsA5v+5/7j/v//I/8//0f/Q/9T/1f/X/9f/2f/b/9r/
3f/i/+T/5P/l/+b/5P/g/97/3v/g/+D/4//l/+b/5v/p/+v/6v/q/+z/8f/1//f/+f/4
//j/+P/4//f/9//3//f/9//5//r//P/9//z//P/7//v/+//7//v/+//5//r/+v/7//z/
/v///wAA/v//////AAAAAAAA/////wEAAQABAAEAAAABAAMAAwAEAAUABgAHAAoACwAL
AA4ADQANAAwACwANAA0ADgAOAA8ADgAOAA8ADgAQABAAEAARABIAFAAWABcAGAAYABgA
GgAcAB4AIAAiACQAJgAoACwALAAsACwALAAsACwALQAuADAAMAAwADQANQA2ADcAOQA6
ADsAOwA7ADsAOgA6ADoAOQA4ADcANgA1ADUAMwAyADMAMgAxAC0ALQAtACsAJwAlACUA
IwAgAB8AHgAeABsAGQAYABcAFQAVABUAFAATABIAEQAOAAwADQANAAwACgAKAAoACQAI
AAcABgAFAAUABQAFAAUABAADAAEAAAADAAMAAwADAAMAAwADAAMAAAAAAAAAAAACAAIA
AQABAAAA//////////////7//f////////////3//f/8//r/+//7//z//f8AAAAAAAD/
//z//P/6//r/+v/8//z/+//5//j/9v/z//b/+P/5//r/+f/4//X/9P/0//X/9v/3//X/
9v/3//f/9f/z//H/8P/0//X/9f/2//b/9f/0//P/8v/y//L/8v/y//P/9P/2//T/8//y
//H/8v/y//H/8f/w//D/7//u/+7/7v/u/+7/8P/w//H/8f/u/+3/7f/s/+7/7v/w//D/
8P/v/+7/7f/r/+r/6v/p/+r/6//s/+3/7f/s/+v/6//s/+3/7v/u/+7/7//w//D/8P/w
//D/8P/y//L/9P/z//L/8f/w/+//7f/s/+z/6v/q/+n/6f/p/+j/5//n/+j/6v/t/+//
7v/u/+7/7v/t/+z/6//q/+z/7f/u/+7/7f/q/+j/5f/p/+n/6P/o/+b/5v/m/+b/6P/o
/+j/5//m/+X/5P/k/+P/4v/h/+D/4f/i/+T/5f/j/+L/4v/j/+X/5f/l/+X/5P/j/+L/
4f/h/+H/4P/g/+L/4//j/+P/4f/h/+H/4f/h/+P/5f/m/+f/5//l/+b/6//z//n//f8D
ABcAOQBjAJAAwADtAAkBGgEjARkB/wDqANEAqQB3ADEA2v+f/5T/n/+q/7P/tf+0/7T/
t/+7/73/wf/F/8b/yf/K/8z/yv/H/8r/yv/K/8r/zP/K/8r/y//N/87/0v/V/9f/2v/c
/97/4f/h/+H/4//k/+b/6P/q/+v/6//r/+v/6//q/+r/6//r/+3/7v/u/+//7f/t/+3/
7f/t/+7/7v/v/+//8P/w//D/8P/x//H/8v/z//T/9P/1//X/9f/1//X/9v/3//n/+f/5
//n/+f/5//z//f/9/wAAAAABAAEAAQABAAEAAgACAAQABAAFAAcACAAKAAoACgAIAAgA
CQAKAAsADAAMAAwADAAMAAwADAAMAAwADAAMAAsACgAJAAgABgAGAAYABwAHAAgABwAG
AAUABQAFAAUABwAIAAkACQAKAAkABwAGAAYABQAEAAMAAwADAAQAAwABAAEA///9//3/
/f/9//v/+//5//n/9//0//P/8v/y//P/8f/w/+//7f/t/+3/7P/u/+7/7v/s/+z/7f/t
/+z/6v/q/+r/6f/q/+v/7P/t/+z/6//q/+n/6v/r/+v/7P/t/+3/7f/t/+3/7f/t/+3/
7f/u/+//8P/u/+7/7f/t/+//7//w//H/8f/x//D/7//v/+//7//v//D/8f/x//D/7v/t
/+3/7f/u/+7/7v/t/+7/7v/s/+z/6v/s/+z/6//r/+z/7P/r/+z/7P/r/+r/6v/q/+j/
6P/p/+n/6f/p/+j/6P/o/+f/5//n/+f/6P/o/+f/5f/k/+f/5//n/+f/5v/m/+b/5v/j
/+P/4//k/+f/5//n/+f/5P/k/+P/4//l/+b/5v/m/+b/5v/m/+b/5v/m/+f/5//n/+f/
6P/o/+b/5v/o/+j/6f/r/+3/7f/s/+v/6v/p/+j/5//l/+T/5P/k/+T/4//j/+P/4v/h
/+H/4//k/+b/5//m/+b/5v/m/+f/5v/l/+T/5v/n/+j/6P/m/+T/4//h/+X/5f/k/+T/
4//i/+H/4P/i/+L/4v/h/+D/3//e/97/3P/c/9z/3P/e/97/3//f/9//3v/e/9//3//f
/9//3//f/9//3//f/93/3f/c/9z/3v/f/9//3//d/93/3f/d/93/3//f/+L/4//h/+H/
5P/l/+v/8//7/wEADQAlAEkAdgCoANkABQEiATcBPQEnAQYB5wDHAJkAVwAAAKv/hP+D
/5T/n/+h/6L/pv+p/63/r/+z/7f/uv+7/7z/vv++/73/wP/A/8D/wv/E/8b/yv/N/8//
0P/Q/9P/1//a/97/4P/j/+X/4//j/+T/5//o/+n/6f/q/+v/7P/t//H/8v/0//X/9v/4
//n/+//5//n/+f/5//n/+v/6//v//f/+//7//v/8//3//f/+/wEAAgACAAMAAwADAAMA
AwAEAAUABwAHAAkACQAJAAkACAAJAAkADAAOAA8ADwAPABEAEQASABIAFAAUABUAFwAa
ABwAHAAcABwAHAAdAB4AIQAiACIAIgAiACIAIgAiACEAIgAjACQAJAAkACQAJAAjACIA
IQAhACAAIgAiACIAIAAfAB4AHQAdAB4AHwAfACAAHwAdABwAHAAbABoAGQAZABkAGgAZ
ABUAFQATABEADwAPAA8ADQANAAsACwAJAAYABQAEAAQAAwABAAAA///9//3//f/8//r/
+v/6//j/+v/7//v/+v/4//j/+P/3//j/+f/6//v/+f/5//n/+f/5//n/+P/4//v/+//7
//v/+f/5//n/+f/5//r/+//8//z//P/7//v/+//7//z//f/9//3//P/7//v/+//7//v/
/P/9//3//P/8//v/+//7//z//P/8//v//P/8//r/+v/4//r/+v/5//n/+v/6//n/+f/6
//r/+v/6//r/+P/4//n/+f/5//n/9//4//n/+f/6//n/+P/4//f/9//2//b/9//3//f/
9//4//j/+P/4//X/9f/1//b/9//3//f/9//2//b/9f/1//P/9P/0//T/9P/0//T/9P/y
//L/8//z//P/8//0//T/9P/0//b/9v/1//X/9f/1//f/9v/2//X/8//z//P/8//0//T/
9P/1//X/9f/1//T/9v/3//j/+P/6//r/+v/6//r/+v/6//z//P/8//z/+//5//j/+P/4
//j/9//3//j/+P/4//n/+f/6//z//f/+//7//v/+//v/+v/5//j/+P/5//r/+v/7//r/
+v/5//r/+f/3//b/9v/2//b/9v/2//b/9v/1//T/8//y//L/9P/0//T/9P/y//L/8//z
//X/9P/0//X/8//z//P/8//x//H/8f/x//P/8//y//L/8f/x//D/7//x//H/8f/x//P/
8//x//L/8//z//P/9P/7/wEABwANABEAHQA7AGUAlgDMAAEBJwFAAVEBSwEvARAB9QDL
AI8ARQDw/6//nv+l/67/tf+5/7z/wv/H/8f/yf/N/8//0P/P/9D/0P/S/9P/1P/S/9L/
1P/U/9j/3P/d/9//5P/m/+n/6f/q/+z/8P/z//X/9//5//r/+v/6//r/+f/5//n/+f/5
//z//P/9//3//P/8//v/+//9//3//f/9//3//v/+/////f/+//7//v8AAAEAAQACAAEA
AgACAAMABQAFAAUABQAGAAcACQAJAAkACQAJAAkACgALAAsADgANAA0ADAALAAwADQAP
ABAAEAAQABEAEwAUABYAFgAWABcAGAAaABwAGwAcABwAHAAeAB4AHgAeAB4AHgAeAB4A
HwAeAB0AHAAcABwAHAAdABsAHAAbABoAGwAbABsAGwAdAB4AHwAfAB4AHQAbABoAGwAb
ABsAGwAYABcAFwAVABMAEwARAA8ADQANAA0ACwAHAAUABQADAAQAAwACAAIAAQD///7/
/f/9//3//f/8//r/+v/6//j/9v/3//f/9v/4//j/+P/3//X/9f/1//X/9f/1//X/9f/2
//f/9//4//b/9f/0//P/9P/1//b/9//2//b/9v/2//j/+P/3//f/9//3//j/+f/5//n/
+P/3//n/+f/5//n/+f/5//j/9v/1//X/9v/3//b/9v/2//X/9v/2//T/9P/1//j/+f/5
//b/9v/1//P/9f/2//b/9v/0//T/8v/y//H/8f/x//H/8//0//X/9f/z//H/7//u//H/
8f/w//D/8f/x//H/8f/u/+7/7v/u/+7/7//w//L/8P/v/+7/7f/u/+7/7f/t/+//8P/w
//D/7v/u/+7/7v/u/+7/7//v/+7/7f/t/+z/7f/u//H/8v/z//P/8//z//P/8v/y//H/
9f/0//L/8v/y//L/8//x//D/8P/u/+7/7f/t/+3/7P/r/+v/7f/u//D/8f/w//D/8P/w
/+//7v/t/+z/7P/t/+7/7v/u/+z/6//p/+3/7f/s/+z/6v/q/+r/6v/q/+r/6v/p/+n/
6f/p/+r/6f/o/+f/5v/o/+j/6f/p/+n/6P/o/+n/6P/n/+b/5f/n/+f/5//n/+X/5f/k
/+T/5v/n/+f/5//n/+f/5//n/+f/5f/l/+j/6f/r/+v/6v/p/+3/8f/3//n///8PAC8A
WgCMAL0A6wAKASEBLwElAQwB8QDRAJ8AYQAWAM3/pv+h/6r/t/+//8D/wP/D/8X/x//J
/8v/0P/V/9j/2v/a/9f/1P/W/9b/0v/Q/9L/0v/R/9P/1v/Y/9n/2f/c/97/4v/j/+f/
5//n/+j/6//s/+3/7f/u/+//8P/x//H/8P/w/+//8f/y//L/8//z//P/8//z//H/8v/y
//P/9P/2//f/+P/2//f/9//4//n/+v/6//v/+//7//v/+//6//v//f/9////////////
/v//////AgAEAAUABQAFAAYABwAJAAoACgAKAAsADQAOABAAEAAQAA4ADgAPABAAEgAU
ABUAFgAWABYAFgAWABUAFgAXABgAGgAaABoAGgAaABoAGgAbABwAHgAeAB4AHwAfAB8A
HwAdAB4AHwAfAB8AHwAeAB4AGgAZABgAFwAWABUAFQATABEAEQAPAA0ACQAJAAkABwAH
AAUABQADAAIAAQAAAAAAAAD////////9//3//f/8//z//P/8//r/+v/7//v/+v/6//r/
+v/5//v/+//7//v/+//7//v/+//7//v/+v/6//v/+//7//v/+//7//v/+//7//z//f/+
//7//v/9//3/+//7//z//f/9//3//P/7//v/+//7//v//P/9//3//P/6//n/+f/5//j/
+P/4//f/+f/6//n/+v/5//r/+f/3//f/+P/4//f/9//4//j/+P/2//b/9P/0//T/9f/2
//f/9v/2//b/9f/2//X/9P/0//P/8//y//L/8f/x//H/8f/x//L/8//0//L/8f/w//D/
8f/x//H/8f/y//L/8f/x//H/8v/y//L/9P/0//T/9P/y//L/8//z//X/9f/2//b/9v/2
//T/9P/0//T/9f/z//L/8v/w//D/7//v/+//7v/t/+3/7//w//L/8//y//L/8v/y//L/
8v/y//L/8f/x//H/8P/w/+7/7f/r/+3/7f/s/+z/7P/s/+z/7P/u/+7/7v/t/+z/6//q
/+r/6v/q/+r/6v/s/+z/7f/t/+z/6v/p/+n/6//r/+v/6//p/+n/6f/p/+n/6f/o/+j/
6v/r/+v/6//p/+n/6f/p/+n/6//r/+z/6//r/+v/6v/r//H/+f///wMADwApAE8AfgCy
AOUAEQEuAUMBRwEvARAB8wDLAJMASQD0/7H/mv+h/6z/tf+3/7j/vP+//8H/w//J/8v/
zv/P/9D/zv/M/83/0P/Q/87/zv/Q/9L/1P/V/9f/2v/c/93/3//k/+j/6P/p/+v/6//t
/+7/7//w//H/8f/x//H/8f/x//D/8P/x//H/8//0//T/9f/z//P/8//z//X/9v/2//f/
9f/2//b/9v/4//n/+f/6//v//P/8//3/+//7//v/+//+////AQABAAEAAQABAAEAAgAD
AAMABgAIAAkACQAJAAsACwAMAAwADAAMAA0ADwAQABIAEgASABIAEgATABQAFQAWABYA
FgAUABQAFAAUABcAGAAZABoAGwAaABkAGAAWABYAFgAXABYAGAAYABgAFwAXABcAFwAZ
ABoAGwAbABoAGQAXABYAFQAVABUAFQAUABMAEwARAA0ADQALAAkABwAHAAcABQADAAEA
AQD///3/+//5//j/+f/3//b/9f/z//P/8//y//T/9P/0//L/8P/x//H/8P/w//D/8P/v
//H/8f/x//H/7//v/+//7//w//H/8f/y//H/8f/x//H/7//v/+//7//v//D/8f/y//D/
8P/v/+//8f/x//L/8//z//P/8v/x//H/8f/x//H/8v/z//P/8v/w/+//7//v//D/8P/w
/+//8P/w/+7/7v/s/+7/7v/t/+7/7v/t/+v/6//s/+z/7P/u/+7/7P/s/+v/6//r/+v/
6f/q/+v/6//s/+v/6v/q/+n/6f/o/+j/6f/p/+n/6f/o/+j/6P/o/+X/5f/l/+b/5//n
/+f/5//k/+T/4//j/+X/5v/m/+b/5v/m/+b/5v/m/+b/5//n/+n/6f/q/+r/6P/o/+j/
6P/q/+r/6v/q/+v/6f/o/+j/5//m/+T/4//l/+T/4//j/+L/4v/j/+P/5f/m/+f/6P/n
/+b/5f/k/+L/4//k/+T/5f/k/+T/4//j/+P/4v/i/+L/4v/i/+L/4v/i/+L/4f/g/9//
3v/e/+D/4P/g/+D/3//e/97/3f/f/97/3v/f/9//3//f/9//3f/d/93/3f/f/9//3v/e
/9z/3f/d/93/3//f/9//3//f/93/3f/c/9v/3f/d/97/3//l/+v/7//x//f/CQArAFoA
jgDFAPMAFAErATkBLQEOAfMA0wCfAF0ACgC9/5j/l/+g/6v/r/+w/7b/vf+//7//wf/F
/8b/x//K/8r/yv/L/87/zv/K/8b/xP/E/8j/y//P/9L/1P/X/9f/1v/Y/9r/3f/f/+H/
5f/m/+X/5v/n/+f/5//n/+f/5//o/+j/6f/p/+f/6P/o/+n/6//r/+v/6//p/+r/6v/r
/+3/7v/u/+7/8P/x//H/8v/y//L/8f/x//P/8//z//P/8v/z//X/9f/1//X/9f/1//f/
+f/6//7//v////////8AAAEAAwAEAAQABAAFAAcABgAIAAgACAAJAAoADAAOAA8AEAAQ
ABAAEgASABIAEgARABIAEwAUABQAFAAUABQAFgAWABYAFwAVABYAFQAUABYAFwAYABkA
FwAYABkAGQAaABkAFwAWABUAFQAVABUAEwARABAADQALAAsACQAHAAQAAwACAP///f/7
//v/+f/4//f/9v/2//X/8//y//H/8f/x//H/8P/w//D/8P/u/+7/7//v/+7/8P/w//D/
7//t/+3/7f/t/+//7//v/+//7//v/+7/7v/v/+//7//v//H/8f/x//H/8P/w//D/8P/y
//L/8f/x/+//7//w//H/7//v/+7/7f/u/+//8P/x//H/8f/w/+7/7v/t/+3/7f/s/+z/
7P/r/+v/7P/r/+z/7P/u/+7/7f/q/+r/6f/n/+v/7P/s/+z/6v/q/+j/6P/n/+f/5//n
/+n/6v/r/+v/6P/n/+b/5v/p/+n/6P/o/+f/5//n/+f/5v/m/+b/5v/m/+f/6P/q/+r/
6f/o/+f/6v/s/+3/7f/s/+r/6v/q/+r/6//p/+j/6P/m/+b/5f/l/+X/5P/j/+P/4//k
/+b/5//o/+j/6P/o/+n/6P/n/+b/5P/l/+b/5v/m/+T/4//h/+P/4//i/+L/4v/i/+L/
4v/i/+L/4v/h/+D/3//e/97/3P/c/9z/3P/d/97/4P/h/+D/3v/d/93/3//f/9//3//f
/9//3//f/9//3//e/97/4P/h/+H/4f/f/9//3//f/9//4f/j/+b/5//l/+P/5P/j/+P/
6//v//P//f8TADcAZACYAM0A+QAWAS0BNQEjAQYB6wDFAIsARQDy/6//lv+Z/6b/sf+z
/7T/uP+9/7//v//D/8n/zP/N/87/zv/M/8v/yv/K/8b/xv/I/8r/zP/P/8//0P/U/9f/
1//a/97/4v/j/+X/6f/n/+j/6//s/+3/7f/r/+v/6//r/+r/6v/r/+v/7P/u/+//8f/v
/+//7//v//H/8v/y//P/8//0//T/9P/y//P/8//0//f/+P/4//n/+f/5//n/+f/6//v/
/f/9//3//f/9//3//v//////AgACAAMAAwADAAMAAwAEAAQACAAIAAkACwAKAAwADAAM
AAwADAANAA4AEQASABIAEgASABIAEgASABEAEgATABQAFQAUABMAEgASABIAEgATABYA
GAAYABgAGAAXABYAFQAXABgAGQAZABYAFQATABIAEAAPAA4ADQAOAA0ADQALAAgABwAE
AAEA/////////f/7//n/+f/3//T/8//y//L/8//x//D/7//t/+3/7f/s/+z/7P/s/+r/
6v/r/+v/6v/q/+r/6v/p/+n/6f/p/+n/6f/p/+n/6f/p/+n/6P/o/+n/6f/p/+n/5//n
/+f/5//n/+j/6f/q/+n/6P/m/+X/5//n/+j/6f/p/+n/6P/n/+X/5f/l/+X/5v/n/+f/
5v/k/+P/4//j/+T/5P/k/+P/4//k/+P/5P/j/+T/4//h/+L/4v/h/9//4f/i/+L/4v/g
/+D/3v/e/97/3//g/+H/4P/g/+D/3//g/9//3v/e/93/3f/c/9z/3f/d/93/3f/c/9z/
3P/c/9v/2//b/9z/3f/d/93/3f/e/97/3f/d/9//4P/g/+D/4P/i/+T/4//i/+H/4P/h
/9//3v/e/9z/3P/b/9v/2//a/9n/2f/b/9z/3v/f/97/3v/e/97/3f/c/9v/2v/a/9v/
3P/c/9r/2P/X/9X/2P/Z/9n/2v/Z/9j/1//W/9b/1v/W/9X/1v/V/9T/1P/S/9L/0v/S
/9T/1P/V/9X/0//S/9L/0//T/9P/0//T/9P/0//T/9P/0//T/9L/0v/S/9P/0//T/9L/
0f/Q/8//0//T/9P/1P/V/9P/0//S/9P/2f/f/+P/6f/3/xUAPwBwAKYA1wD7ABYBKQEl
AQsB6gDLAJkAVwAFALj/jf+I/5P/nv+l/6X/pv+q/63/rf+v/7X/u/+8/73/vv+8/7r/
u/+8/7r/uv+8/7z/vP++/7//wf/E/8b/yf/L/87/0v/U/9X/1f/X/9n/2P/Z/9r/2//b
/9v/2//b/9v/3P/c/93/3f/f/+D/4P/h/+D/3//e/93/3//g/+D/4f/h/+L/4v/i/+L/
4//j/+T/5f/m/+b/5//l/+X/5f/l/+j/6f/r/+v/6//r/+v/6//q/+v/6//u//D/8f/x
//H/8f/x//L/8v/2//b/9//5//n/+v/5//j/+v/6//v//P///wAAAAAAAP7//v/+//7/
AQACAAMABAAGAAYABgAGAAYABgAGAAcACAAKAAoACgAJAAkACQAJAAsADAANAA0ACgAJ
AAcABgAEAAMAAgABAAAA//////3/+v/5//b/8//x//H/8f/v/+v/6f/p/+f/5v/l/+T/
5P/l/+P/4v/h/+D/3//e/9z/3v/e/97/3P/a/9v/2//a/9r/2v/a/9n/2v/b/9z/3f/a
/9n/2P/X/9j/2f/Z/9r/2//b/9v/2//Z/9n/2f/Z/9r/2v/a/9r/2P/Y/9f/1//Z/9n/
2v/b/9n/2f/Y/9f/1//X/9f/1//Y/9n/2f/Y/9b/1f/V/9X/1v/W/9b/1f/W/9b/1P/U
/9L/1P/U/9P/1P/U/9P/0f/R/9L/0v/S/9L/0v/Q/9D/0f/R/9H/0f/O/87/zv/N/83/
zf/N/87/zf/N/8z/zP/N/83/zf/N/87/zv/O/87/zf/N/83/zv/R/9H/0f/R/9D/0P/P
/8//z//Q/9D/0P/Q/9D/0P/Q/9D/0P/R/9H/0P/P/8//zv/N/8z/zf/M/83/zf/N/83/
zf/M/8z/y//L/8v/y//L/8v/yv/J/8n/yf/J/8n/yP/G/8f/yP/I/8b/xv/G/8b/xv/I
/8f/xv/E/8T/xP/E/8P/wv/B/8D/wv/C/8L/wv/C/8L/wv/C/8D/wP/A/8D/wv/C/8L/
wv/A/w==
         </WaveFormData>
      </LeadData>
      <LeadData>
         <LeadByteCountTotal>10000</LeadByteCountTotal>
         <LeadTimeOffset>0</LeadTimeOffset>
         <LeadSampleCountTotal>5000</LeadSampleCountTotal>
         <LeadAmplitudeUnitsPerBit>4.88</LeadAmplitudeUnitsPerBit>
         <LeadAmplitudeUnits>��V</LeadAmplitudeUnits>
         <LeadHighLimit>2147483647</LeadHighLimit>
         <LeadLowLimit>268435456</LeadLowLimit>
         <LeadID>V4</LeadID>
         <LeadOffsetFirstSample>0</LeadOffsetFirstSample>
         <FirstSampleBaseline>0</FirstSampleBaseline>
         <LeadSampleSize>2</LeadSampleSize>
         <LeadOff>FALSE</LeadOff>
         <BaselineSway>FALSE</BaselineSway>
         <ExcessiveACNoise>FALSE</ExcessiveACNoise>
         <MuscleNoise>FALSE</MuscleNoise>
         <LeadDataCRC32>1627642964</LeadDataCRC32>
         <WaveFormData>
7v/u/+7/7v/u/+7/7v/u/+z/7P/s/+z/7P/s/+z/7P/s/+z/7P/s/+r/6v/q/+r/7P/s
/+z/7P/q/+r/6v/q/+j/6P/o/+j/6v/q/+r/6v/p/+j/5//m/+j/6P/o/+j/6P/o/+j/
6P/m/+b/5v/m/+b/5v/m/+b/5v/m/+b/5v/m/+b/5v/m/+j/6P/o/+j/6v/q/+r/6v/s
/+z/7P/s/+z/7P/s/+z/7P/s/+z/7P/q/+r/6f/o/+n/6f/p/+n/6f/p/+n/6P/o/+j/
6P/p/+r/7P/s/+z/6//q/+n/6P/o/+j/6P/p/+n/6f/o/+b/4//j/+T/5P/l/+T/5P/k
/+L/4v/i/+L/4//i/+H/4f/h/+D/4P/g/+D/4f/h/+H/4f/h/+H/4f/h/+H/4f/h/+H/
4f/h/+H/4f/h/+H/4f/j/+P/4//j/+T/5f/m/+f/6f/p/+r/6v/o/+r/6//r/+n/6f/v
//n/AwALABcAMABTAIEAtgDyACIBRAFfAWwBYwFJASoBAwHGAHgAGgDI/6b/pv+s/6//
sv+z/7b/uP+4/7j/uP+8/7//v//D/8T/yP/L/8v/y//J/8v/zf/P/9P/2P/b/+D/5P/l
/+X/6v/s/+7/8f/0//b/9//6//n/+f/4//f/+f/5//r/+v/8//z//f/9//z//P/8//z/
/v///wAAAAD//////////wEAAwADAAMAAgADAAMABAAEAAUABQAGAAgACQAJAAkACAAJ
AAsACwALAAsADAAOABEAEQARABMAEgATABQAFQAYABkAGgAbABwAHQAeAB8AIQAhACIA
JAAlACUAJwApACoALAAsACwALwAvAC8ALwAvAC8AMAAwADAAMAAyADIAMQAxADAALwAx
ADAAMAAyADMAMwAyADAALQAtAC4ALwAxAC8ALgAsACsAKgAqACkAKAAmACUAIgAiACAA
HgAcABoAGQAXABYAFQATABIAEAANAAwACwAKAAkACAAIAAcACAAHAAYABgAGAAQABAAG
AAYABgAGAAYABgAFAAQAAwADAAMAAwADAAUABQAEAAQAAgACAAMABAAGAAYABgAFAAYA
BQAEAAQABAAEAAUABQAGAAYABQAFAAcACAAIAAcABgAGAAYABgAGAAYABgAFAAYABQAF
AAUABgAGAAYABgAHAAcABwAHAAkACQAJAAkACwANAA8AEQAUABcAGgAdACQAKQAuADMA
PQBFAE0AVQBfAGkAcwB9AJEAlACWAJwAoAClAK8AtwDDANMA4QD1AAkBGwEqAT8BVwFu
AYgBpgG+AdEB3gHjAeUB4gHfAeAB5AHYAbABbgEsAQIB4QDCAKcAkgB8AGgAWgBOAEAA
MQAjABcADAACAPn/9f/z/+//7f/p/+f/5f/k/+H/4v/i/+H/3//c/9z/3P/b/9r/2v/Z
/9r/2//b/9r/2f/Z/9n/2v/a/9n/2P/Y/9f/1v/W/9b/1v/W/9f/2P/Y/9X/0//R/8//
zf/N/8v/yf/I/8f/xf/E/8T/xf/F/8b/xv/H/8f/x//E/8P/w//B/7//v//A/8L/v/+9
/7v/u/+3/7X/s/+x/7D/r/+u/63/q/+r/6v/q/+p/6n/qv+s/6v/q/+t/6//r/+w/6//
rv+x/7H/sf+x/7T/tf+3/7j/uf+6/73/vv/C/8X/x//J/83/zv/Q/9T/2P/b/93/3v/g
/+P/5//r/+//7//w//D/8//0//b/9//6//r/+//6//z//P/8//z//P/9//3//v8AAP//
///+////AAABAAIAAwACAAIAAQABAAEAAQACAAIAAgACAAIAAgACAAIAAQACAAIAAgAD
AAMAAwADAAMABQAEAAQABAACAAIAAgACAAMAAwADAAIAAgADAAMAAwABAAEAAQABAAMA
AwADAAMAAwADAAMAAwADAAMAAwADAAMAAwADAAMAAQABAAEAAQAAAAAAAAAAAAIAAgAC
AAMAAQAAAAAAAAACAAIAAQABAAEAAAAAAAAAAAAAAAAAAAAAAAAAAAAAAAAA//////7/
//8AAAEAAgAAAP////8AAAIAAQABAAEAAQABAAEAAQD//////////wAAAAD/////////
//////////////////7//v///////f/9//7//v/+//7//v/+//7//v/+//7//v/+//7/
/v///wAAAAD///////////////////7//v/9//3//f/9//z//P/7//v//f/9//z//P/8
//z//P/8/wAA//8BAAIAAQAAAP///v8AAAAAAAAAAP7//v/+//7//v/+//7//v/+//7/
/v/+//z//P/8//z//v/+//7//v/+//7//v/+/wAAAAAAAAAAAAAAAAAAAAD+//7//v/+
//7//v/+//7/AAAAAAAAAAAAAAAAAAAAAAAAAAAAAAAA/v/+//7//v8AAAAAAAAAAAAA
AAAAAAAA/v/+//7//v8AAAAAAAAAAAAAAAAAAAAAAAAAAAAAAAACAAIAAgACAAAAAAAA
AAAAAgACAAIAAgAAAAAAAAAAAP7//v/+//7/AAAAAAAAAAD+//7//v/+/wAAAAAAAAAA
///+//3//P/+//7//v/+/wAAAAAAAAAAAgACAAIAAgAEAAQABAAEAAIAAgACAAIABAAE
AAQABAAGAAYABQAEAAEAAQABAAEA/////////v/8//z//P/9//7/AAAAAAAAAAAAAAAA
AAD+//7//v///wEAAQAAAP7/+//7//z//P/7//r/+v/6//r/+v/6//r/+f/4//f/9//1
//T/9P/0//L/8//z//P/8//z//P/8//1//X/9f/1//f/9//3//f/9//3//f/9//2//X/
9P/z//T/9f/2//f/9f/1//b/9v/2//T/9f/1//X/+f8DAA0AFQAfADUAWACDALcA8AAk
AUoBZgF3AXYBYQFFARwB3QCSADwA6P/C/8L/xv/K/83/zP/L/8r/yv/I/8r/yv/K/8n/
z//V/9b/2P/Z/9v/2f/X/9f/1//X/9n/3P/d/9z/3v/j/+X/5P/k/+j/7f/w//L/8//y
//L/8//z//P/8//z//T/9P/3//j/+v/7//v/+v/5//j/+P/5//r/+v/5//n/+f/5//v/
/f/9//3//P/9//3//v/+//////8AAAAAAQABAAEAAQABAAIAAQADAAMABAAGAAcABwAH
AAkACQAJAAkACQAIAAkACgALAAoACwAMAA0ADwAPABAAEgAVABUAFwAZABoAHAAcABwA
HwAhACMAJQApACsALgAwADIAMgA0ADQANgA3ADcANwA4ADgAOQA8AEEAQwBEAEQARABF
AEcASQBJAEcARgBEAEQAQgBBAD8APgA8ADsAOAA4ADYANAAyADAALwAtACwAKgAnACUA
IgAeABwAGgAYABUAFAAUABMAEAAPAA4ADgANAAwACwAKAAkACAAHAAUAAwACAAEAAQAA
AP///v/9//3//P/8//z/+//6//n/+P/6//v//P/8//z//f/9//3//P/7//r/+f/3//f/
9//3//X/9f/1//X/9f/1//X/9f/1//X/9f/1//T/8//y//H/8f/y//P/9P/2//b/9v/3
//b/9P/z//L/8P/w/+//7//v/+7/7v/u/+//8P/x//L/8f/w/+//7v/u/+3/7f/s/+z/
7P/s/+z/6//p/+j/6P/p/+n/6v/r/+r/6f/o/+f/6f/p/+n/6f/q/+r/6f/p/+f/5//n
/+f/5//n/+f/5//l/+T/5P/j/+H/4f/i/+L/5P/k/+T/5P/i/+L/4v/i/+L/4v/i/+L/
4f/i/+L/4f/f/9//3//f/+H/4f/g/+D/4f/h/+H/4f/k/+T/4//j/+P/4//i/+L/5P/k
/+T/5P/k/+f/6P/m/+b/5v/m/+T/4//i/+H/3//f/9//3//h/+H/4P/g/+L/4v/j/+T/
5P/k/+T/4//i/+H/4P/g/+L/4v/j/+P/4v/g/93/2//b/9z/3P/b/9r/2v/a/9r/2v/a
/9r/2f/Y/9f/1//X/9T/1P/U/9T/1//X/9f/1//X/9f/1//X/9f/1//X/9f/1f/V/9X/
1f/T/9P/0//T/9P/0//T/9P/0//T/9P/0//V/9b/2P/Y/9j/1//V/9X/2//j/+v/8f/7
/xEANgBjAJcA0AAGASwBRgFZAVgBRQErAQYB0QCKAC4AzP+S/4r/lP+Y/53/nv+d/5z/
nP+e/57/oP+i/6f/q/+v/7L/tP+z/7P/tf+z/7X/t/+3/7f/uv+7/7z/wP/D/8X/yP/M
/9D/0//U/9b/1//a/9z/3f/d/93/3f/d/97/3v/e/97/3//f/+D/4P/g/+D/4v/j/+T/
5P/l/+X/5f/l/+X/5//n/+f/6P/p/+n/6v/q/+v/6//s/+z/7f/t/+3/7v/v//H/8f/x
//H/8v/0//f/9//3//n/+v/7//z//f/+////AAABAAIAAwAEAAUABwAHAAgACgAJAAkA
CwANAAwADgAOAA4ADwAPAA8ADwAOAA8AEQASAA8ADgAPAA4ADAANAA0ADQALAAoACgAM
AA0ADQAMAAoACgALAA0ADwAPAA0ADAAKAAkACAAIAAcACAAGAAUAAgACAAAA/v/8//z/
+//5//j/9//1//T/8v/x//D/7//u/+3/7P/s/+v/6v/p/+j/6P/o/+j/6P/o/+j/6P/o
/+f/5//m/+X/5f/n/+f/5//n/+f/5v/m/+b/6P/o/+j/6P/p/+n/6f/o/+j/6f/p/+n/
6//r/+v/6//p/+n/6f/p/+v/6//r/+v/6//r/+v/6//r/+v/6//r/+3/7f/t/+3/6v/q
/+r/6v/q/+r/6v/r/+n/6P/o/+j/6P/o/+f/5//p/+j/6P/o/+j/6P/o/+j/6P/o/+j/
6P/o/+f/5//m/+T/5P/k/+T/5v/l/+X/5v/k/+P/4//j/+X/5f/l/+X/5f/l/+X/5f/k
/+T/4//j/+X/5f/l/+X/4//j/+P/4//k/+T/5f/l/+P/4//k/+T/5v/m/+b/5v/o/+j/
6P/o/+j/6P/o/+j/6//q/+z/7f/s/+r/6v/q/+r/6P/n/+b/5f/n/+f/5//n/+f/5//m
/+b/6P/o/+n/6v/s/+z/7P/r/+r/6f/o/+j/6v/q/+v/6//q/+j/5f/j/+X/5v/m/+X/
5P/k/+T/5P/k/+T/5P/j/+L/4f/h/+H/4P/g/+D/4P/h/+H/4f/h/+H/4f/h/+H/4f/h
/+H/4f/h/+H/4f/h/+H/4f/h/+H/4f/h/+H/4f/h/+H/4f/h/+H/4v/i/+T/5P/j/+H/
4f/j/+v/9////wkAFwAyAFUAgwC6APIAIgFGAWEBbAFhAUcBJgH5ALwAagAKALj/kv+U
/5z/of+g/6H/pP+m/6b/pv+o/6z/r/+x/7X/uP+4/7n/u/+9/73/v//B/8X/yf/M/83/
0P/S/9X/2f/c/97/4v/l/+j/5v/n/+j/6v/r/+v/6//r/+v/7P/s/+7/7v/v/+//8P/w
//D/8P/w//H/8v/y//H/8f/x//H/8v/1//b/9//2//f/9//4//j/+f/5//r/+v/7//v/
+//8//3//////wEAAQACAAQABQAFAAUABwAIAAkACgALAAwADQAOAA8AEAARABIAEwAU
ABUAFwAaABsAGwAdAB8AIAAiACIAIgAjACMAIwAjACQAJQAnACgAJwAmACcAJgAkACUA
JQAlACUAJAAkACYAJQAlACQAIgAhACEAIgAjACMAIQAgAB4AHgAcABsAGQAZABgAGAAW
ABYAFAASABAADgANAAsACgAJAAcABgAEAAEAAAD///7/+//6//r/+f/6//n/+P/4//b/
9v/2//b/9v/2//b/9f/1//T/8//z//X/9f/1//X/9f/0//T/9P/0//T/9P/0//X/9f/1
//T/9v/3//f/9//3//f/9//3//f/9//3//f/9//3//f/9//5//n/+f/5//n/+f/5//n/
+f/5//n/+f/6//r/+v/6//r/+v/6//v/+f/4//j/+P/4//j/9//3//n/+P/4//j/9v/2
//b/9v/2//b/9v/2//b/9f/1//T/9P/0//T/9P/0//P/8//0//T/8//z//P/8//z//P/
8//1//X/9f/1//L/8v/x//H/8//z//P/8//z//P/8//z//P/8v/y//H/8f/x//L/8v/w
//D/8P/w//D/8P/w//D/8P/w//D/8P/x//L/8v/x//H/8f/x//H/8f/x//D/8P/x//H/
8f/x//L/8v/x//H/8v/z//P/9P/0//T/9P/0//b/9f/2//b/9v/2//b/9v/1//T/8//z
//P/8//z//X/9f/0//T/9P/0//X/9v/2//b/9v/1//T/8//y//L/8v/y//P/8//z//L/
8P/v/+//8P/w/+//7v/u/+7/7v/s/+z/7P/r/+r/6f/p/+n/6f/q/+v/7P/r/+v/6//r
/+v/6//r/+v/7f/t/+3/7f/t/+3/7f/t/+v/6//r/+v/6//r/+v/6//t/+3/7f/t/+3/
7P/q/+r/6v/r/+n/6f/t//f/AQAHAA8AHwA+AGcAlwDQAAYBMAFQAWUBaAFVATkBFgHh
AJYAQgDs/7L/pP+q/67/rf+w/7H/tP+0/7b/tP+2/7r/u/+9/7//wv/C/8X/xf/F/8X/
x//J/83/0f/U/9f/2P/c/9//4f/i/+T/6P/r/+z/7v/v//L/8//z//L/8f/z//P/9P/0
//T/9P/1//X/9P/0//T/9P/2//f/+P/4//f/9//3//f/9//5//n/+f/8//3//f/+//z/
/f/9//7///8BAAIAAwACAAMABQAFAAUABQAGAAgACQAJAAkACwAMAA0ADgAPABIAEwAU
ABUAFAAVABYAFwAYABkAGwAeACEAIQAjACUAJAAmACYAJgApACkAKQApACkAKQAqACoA
KAAoACoAKgAqACsAKwArACkAKAAoACoALgAvAC8ALgAtAC0ALgAvAC8ALQAsACoAKQAo
ACgAJwAmACQAIwAgAB4AHAAaABgAFgAVABMAEgAPAA0ADAAKAAsACgAJAAgABwAGAAYA
BQAEAAMAAgACAAAAAAAAAAAAAAAAAAAA//////7//f/9//3//f/9//3//f/8//z//P/+
//7//v/+//7//f/8//r//P/9//3//f/9//3//f/9//3//f/9//3/////////////////
/////////////////f/9//3//f/8//z//P/8//r/+v/6//v/+//6//r/+v/7//z//P/9
//v/+v/6//r/+v/6//r/+v/4//j/+P/4//j/9//3//b/+P/4//j/+P/3//X/9P/0//b/
9f/1//X/8//z//P/8//z//P/8//z//T/9P/z//P/8f/x//H/8f/x//H/8f/x//T/9P/1
//X/9P/z//P/8v/w//D/8P/w//L/8v/y//L/9P/0//T/9P/1//b/9v/1//X/9f/1//X/
9//2//b/9v/2//b/9v/1//T/8//z//P/8//z//P/8//y//L/8v/y//P/9P/0//T/9P/z
//L/8f/w//D/8P/w//H/8f/v/+7/7P/r/+3/7v/u/+3/7P/s/+z/7P/s/+z/7P/r/+j/
5//n/+f/5v/m/+b/5v/n/+f/5//n/+f/5//n/+f/5//n/+f/5//l/+X/5f/l/+X/5f/l
/+X/5f/l/+X/5f/l/+X/5f/l/+X/5P/k/+T/5v/l/+P/4f/h/+X/7f/1//v/AQAUADMA
XwCUAMwAAAEkAUEBVAFTAT0BHAHzALQAZgAOAMb/pP+k/6r/r/+0/7P/sv+0/7T/sv+0
/7b/uf+9/8H/xv/I/8f/x//J/8n/xf/F/8f/yf/I/8v/zv/Q/9H/0//W/9j/2v/d/+D/
4v/l/+b/6P/p/+n/6f/r/+v/7P/s/+r/6v/r/+v/7P/s/+z/7P/u/+//8P/w/+//7//v
/+//8f/z//P/8//0//X/9f/2//b/9//3//j/+P/5//n/+f/6//v//f/9//3//f/+/wAA
AQABAAEAAwAEAAUABgAHAAYABwAIAAkADAANAA4ADwAPAA8AEAASABMAEwAVABcAGAAa
ABoAGgAcAB0AHgAfAB4AHwAhACIAIgAiACQAJAAkACUAJQAlACYAJgAnACoAKwArACoA
KAAnACcAKAApACsAKQAoACYAIgAgAB8AHQAcABoAGQAWABQAEgAQAA4ADAALAAkACAAH
AAUABAACAAEAAAD///7//f/8//z/+//6//n/+P/4//j/+P/4//j/+P/4//j/9//3//b/
9f/1//f/9//3//f/9//2//b/9v/2//b/9v/2//X/9f/1//T/9v/3//f/9//3//f/9//3
//n/+f/5//n/9//3//f/9//3//f/9//3//f/9//3//f/9//3//f/9//0//T/9P/0//T/
9P/0//X/9f/0//T/9P/y//L/8f/x//P/8v/y//L/8v/y//L/8v/w//D/8P/w//L/8f/x
//D/8P/w//D/8P/w/+//7//w/+7/7f/t/+3/7f/t/+3/7f/t/+3/7f/t/+z/7P/r/+v/
6//r/+v/6//t/+3/7f/t/+z/7P/t/+3/7//v//D/8P/w//D/8P/w//L/8v/y//L/8v/y
//D/8P/w//D/8v/x//D/7//v/+//7//v/+//7//u/+7/7v/u/+//8P/y//L/8v/x//D/
7//u/+7/7v/u/+//7//t/+z/6v/p/+v/7P/s/+v/6v/q/+r/6v/q/+r/6v/p/+j/5//n
/+f/5v/m/+b/5v/p/+n/6f/p/+f/5//n/+f/5//n/+f/5//n/+f/5//n/+X/5f/l/+X/
5//n/+f/5//n/+f/5//n/+f/6P/o/+j/6P/n/+X/4//l/+3/9////wUAEwAuAFMAgQC4
APAAHgE+AVcBYAFTATcBFgHjAJ4ASADy/7b/pP+o/67/r/+w/7H/tP+0/7T/tP+2/7j/
vf/B/8P/wv/A/8P/xf/H/8X/x//H/8n/zf/Q/9P/1v/Y/9n/2//g/+L/5P/n/+j/6v/r
/+z/7P/t/+3/7f/v/+//8P/w//D/8P/x//H/9P/0//T/9P/y//P/9P/0//X/9f/1//X/
9f/3//f/9//4//n/+f/6//r/+//7//z//P/9//3//f8AAAEAAwADAAEAAQACAAQABQAF
AAUABwAIAAkACgALAAwADQAOAA8AEAARABIAEwAVABUAFgAYABcAFwAZABsAHAAeAB4A
HgAeAB0AHAAbAB4AHwAhACIAIAAgACIAIgAiACMAIwAjACMAIgAiACQAJAAlACUAJAAl
ACUAJgAnACUAIwAiACAAIAAeAB0AGwAcABoAGQAWABIAEAAOAAwACwALAAoACgAHAAUA
BAACAP///v/9//z/+//6//r/+f/4//f/9v/2//T/9P/0//T/8v/y//L/8f/z//L/8f/x
//H/8f/x//H/8//y//L/8v/y//L/8v/y//P/8//z//L/8v/z//P/8//1//X/9f/1//P/
8//z//P/9f/1//X/9f/z//P/8//z//P/8//z//P/9f/1//X/9f/0//T/9P/0//L/8v/y
//P/8//y//L/8v/y//L/8f/x//P/8v/y//L/8v/y//L/8v/y//L/8v/y//D/7//v/+7/
7v/u/+7/7v/u/+3/7f/u/+7/7f/t/+3/7//v/+//7//v/+//7//v/+7/7v/t/+3/7f/t
/+3/7f/r/+v/6//r/+z/7P/t/+3/7//v//D/8P/w//D/8P/w//L/8v/y//L/8P/w//D/
8v/0//T/9P/0//T/8//y//H/7//v/+//7//v/+//7v/u/+7/7v/v//D/8v/y//L/8f/w
/+//7v/u/+7/7v/v/+//8f/w/+7/7f/r/+z/7P/r/+r/6v/q/+r/6v/q/+r/6f/o/+f/
5//n/+j/6P/o/+j/5//n/+f/5//n/+f/5//n/+f/5//n/+f/5//n/+f/5//n/+f/5//n
/+f/5//n/+f/5//n/+f/5//n/+j/6P/o/+b/5f/l/+P/4//n//H/+/8BAAkAHAA9AGcA
nADUAAYBKAFDAVQBUQE7ARoB8QCyAGIACgDG/6r/qv+u/7H/tP+z/7b/uv+6/7j/uP+6
/73/wf/F/8b/xv/J/8v/y//H/8X/xf/J/83/0P/T/9b/2v/b/9v/3P/g/+L/5f/o/+j/
6//s/+7/7//v/+//7f/t/+7/7v/w//D/8f/x//D/8P/w//D/8P/x//L/8v/z//P/8//z
//P/9f/1//X/+P/5//n/+v/4//n/+f/6//r/+//7//v//P/9////////////AAACAAMA
AwADAAUABgAHAAgACQAKAAsADAANAA4ADwAQABEAEQARABIAFAAVABUAFwAZABgAGgAa
ABoAHQAdAB0AHQAcAB0AHwAgAB4AHgAgACAAIgAjACMAIwAjACIAIgAkACQAJQAlACQA
JQAlACYAJwAlACMAIgAgACAAHgAdABsAGgAYABcAFAASABAADgAMAAgABwAFAAQAAQD/
//7//P/9//z/+//6//f/9v/2//X/9P/z//L/8v/w//D/8P/w//D/8P/w/+//8f/w/+//
7//v/+//7//v//H/8P/w//D/8P/w//D/8P/x//H/8f/w//D/8f/x//H/7//v/+//7//v
/+//7//v/+//7//v/+//7//v/+//7//v/+//7//v/+//7//v/+//7v/u/+7/7v/s/+z/
7P/t/+3/7P/s/+z/7P/s/+v/6//r/+r/6v/q/+r/6v/q/+r/6v/q/+r/6v/q/+n/6f/o
/+j/6P/o/+j/5v/l/+X/5v/o/+f/5//n/+f/5//n/+f/5//n/+f/5//o/+j/5//n/+f/
5//n/+f/6f/r/+v/6//q/+r/6v/q/+r/6v/p/+j/5//n/+f/5//n/+X/5f/k/+T/5P/k
/+X/5v/o/+j/6P/n/+j/5//m/+b/5v/m/+f/5//l/+T/4v/h/+H/4v/i/+H/4P/g/+D/
4P/i/+L/4v/h/97/3f/d/93/3P/c/9z/3P/d/93/3f/d/93/3f/d/93/3f/d/93/3f/d
/93/3f/d/9v/2//b/9v/3f/d/93/3f/b/9v/2//b/9v/3P/e/+D/4P/d/9v/2f/Z/9v/
5f/t//H//f8UADcAYwCYAM4A/gAeATkBRgE9ASUBBAHVAJAAPgDq/67/nP+e/6L/p/+o
/6f/qv+s/6r/qv+s/7D/s/+1/7f/uv+6/7v/u/+7/7n/t/+5/73/v//E/8f/yP/K/83/
z//S/9b/2P/b/97/4P/f/+D/4v/j/+P/4//j/+P/5P/k/+T/5P/l/+X/6P/o/+j/6P/o
/+n/6v/q/+v/6//r/+v/6//t/+3/7f/s/+3/7f/u//D/8f/x//L/8v/z//P/8//0//X/
9//3//f/9//4//r/+f/5//n/+//+////AAABAAAAAQACAAMABAAFAAYABwAJAAkACgAM
AAsACwANAA8AEAASABIAEgAVABUAFQAVABYAFwAZABoAGgAaABwAHAAcAB0AHQAdAB8A
HgAeACAAIQAhACAAHgAeAB8AIQAjACIAHwAdABoAGAAWABUAEwASABAADwAMAAoACAAG
AAQAAgABAP///v/9//v/+v/4//f/9v/1//T/8//y//L/8f/w/+//7v/u/+7/7v/u/+7/
7v/u/+7/7f/t/+z/6//r/+v/6//r/+v/7f/s/+z/7P/s/+z/7P/s/+v/6//r/+r/6v/r
/+v/6//t/+3/7f/t/+v/6//r/+v/6//r/+v/6//r/+v/6//r/+n/6f/p/+n/6//r/+v/
6//o/+j/6P/o/+r/6v/q/+v/6//q/+r/6v/o/+j/5//n/+f/5v/m/+b/5v/m/+b/5v/m
/+b/5v/m/+b/5f/l/+T/5P/k/+T/5P/i/+H/4f/i/+L/4f/h/+H/4f/h/+H/4f/h/+H/
4f/h/+L/4v/h/+H/4//j/+P/4//j/+P/4//j/+T/5P/l/+X/5//p/+z/6f/o/+f/5v/m
/+X/5P/j/+P/4//j/+P/4//j/+L/4v/k/+T/5f/m/+b/5v/m/+X/5P/j/+L/4v/i/+L/
4//j/+P/4v/g/9//3//g/+D/3//c/9z/3P/c/97/3v/e/93/3P/b/9v/2//a/9r/2v/a
/9v/2//b/9v/2//b/9v/2//b/9v/2//b/9v/2//b/9v/2//b/9v/2//b/9v/2//b/9n/
2f/Z/9n/2//a/9r/3P/c/9n/2f/X/9n/3//n/+//9f8FACIASwB9ALIA5gAMASgBPQFA
AS8BDQHmAKsAXgAIAML/oP+e/6L/pv+p/6j/qf+q/6r/qv+q/6z/sP+z/7X/uf+4/7j/
u/+7/7v/uf+5/73/vf/B/8L/xf/I/8z/zf/P/9L/1v/Y/9v/3P/e/9//4P/g/+H/4f/h
/9//3//g/+D/4v/i/+P/4//m/+b/5v/m/+T/5f/m/+b/6f/p/+n/6f/p/+v/6//r/+r/
6//r/+z/7P/t/+3/7v/u/+//7//v//D/8f/z//P/8//z//T/9v/1//X/9f/3//r/+//8
//3//v///wAAAQACAAMABAAFAAUABQAGAAgACQAJAAsADQAOABAAEAAQABEAEQARABEA
FAAVABcAGAAYABgAGgAaABoAGwAbABsAHAAcAB0AIAAhACEAIAAeAB0AHQAeAB8AHQAb
ABoAGAAWABQAEwARABAADgANAAoABgAEAAIAAAD+//3/+//6//n/9//2//T/8//y//H/
8P/x//D/8P/v/+z/6//q/+r/6v/q/+r/6v/o/+j/6P/n/+f/5v/l/+X/5v/n/+j/6f/n
/+b/5v/m/+b/5v/m/+b/6f/p/+n/6P/m/+f/5//n/+f/5//n/+f/5f/l/+X/5f/l/+X/
5f/l/+X/5f/l/+X/5f/l/+X/5f/l/+X/5f/l/+L/4v/i/+L/5P/k/+T/5f/n/+b/5v/m
/+b/5v/l/+X/5//m/+b/5v/o/+j/6P/o/+b/5v/m/+b/5v/l/+X/5P/i/+L/4v/i/+P/
4//k/+b/5P/j/+P/4//l/+X/5f/l/+f/5//n/+f/6P/o/+f/5//p/+n/6f/p/+v/6//r
/+v/6v/q/+v/6//r/+v/7P/s/+z/7P/s/+z/7P/s/+z/7P/q/+r/6v/q/+v/7P/s/+v/
6f/p/+n/6f/p/+n/6P/o/+X/5f/l/+X/5v/m/+X/5f/j/+P/4v/i/+D/4P/g/+D/4v/j
/+H/4P/e/97/3v/e/9z/3P/c/9z/3v/e/97/3v/e/97/3v/e/9z/3P/c/9z/3v/e/97/
3v/c/w==
         </WaveFormData>
      </LeadData>
      <LeadData>
         <LeadByteCountTotal>10000</LeadByteCountTotal>
         <LeadTimeOffset>0</LeadTimeOffset>
         <LeadSampleCountTotal>5000</LeadSampleCountTotal>
         <LeadAmplitudeUnitsPerBit>4.88</LeadAmplitudeUnitsPerBit>
         <LeadAmplitudeUnits>��V</LeadAmplitudeUnits>
         <LeadHighLimit>2147483647</LeadHighLimit>
         <LeadLowLimit>268435456</LeadLowLimit>
         <LeadID>V5</LeadID>
         <LeadOffsetFirstSample>0</LeadOffsetFirstSample>
         <FirstSampleBaseline>0</FirstSampleBaseline>
         <LeadSampleSize>2</LeadSampleSize>
         <LeadOff>FALSE</LeadOff>
         <BaselineSway>FALSE</BaselineSway>
         <ExcessiveACNoise>FALSE</ExcessiveACNoise>
         <MuscleNoise>FALSE</MuscleNoise>
         <LeadDataCRC32>990653690</LeadDataCRC32>
         <WaveFormData>
8P/w//D/8P/u/+7/7v/u/+7/7v/u/+7/7v/u/+7/7v/u/+7/7v/u/+z/7P/s/+z/7P/s
/+z/7P/q/+r/6v/q/+r/6v/q/+r/7P/s/+z/7P/r/+r/6f/o/+r/6v/q/+r/6P/o/+j/
6P/o/+j/6P/o/+j/6P/o/+j/6P/o/+j/6P/o/+j/6P/o/+r/6v/q/+r/6v/q/+r/6v/s
/+z/7P/s/+z/7P/s/+z/7P/s/+z/7P/q/+r/6v/p/+n/6f/p/+n/6f/p/+j/6P/o/+j/
6v/q/+z/7v/u/+7/7P/s/+r/6v/p/+n/6f/q/+r/6P/o/+X/5f/l/+X/5f/l/+P/4//k
/+L/4v/i/+L/4v/i/+H/4P/g/+D/4P/g/+D/4P/h/+H/4f/h/+H/4f/h/+H/4f/h/9//
3//f/9//4f/h/+H/4f/h/+H/4f/h/+T/5f/m/+f/5//o/+j/6P/o/+b/5//m/+T/5P/p
//L/+/8BAAoAHQA5AGAAjgC/AOoACgEmATUBMQEdAQIB4QCuAGgAGwDa/8H/vf+7/7j/
tP+2/7f/t/+0/7T/sP+0/7b/t/+5/7v/vf+//8D/vv++/8D/xP/J/8z/z//W/9n/3P/d
/+H/5P/m/+n/6//u//D/8P/y//P/8//y//H/8//0//T/9P/0//T/9f/1//T/9f/2//b/
+P/4//j/+P/5//n/+f/6//n/+v/6//v/+//7//v/+//9//3//f//////AQABAAEAAQAB
AAMABAAEAAQABQAGAAgACQAJAAsADAAOAA8AEAARABIAEwAUABMAEwAVABYAGQAZABsA
HQAdAB4AIAAgACMAJAAlACYAJgAoACgAKQApACoAKwAqACoAKgAqACoAKgArACsAKwAr
ACwALQAtAC0ALQAtACwAKgAqACsAKwAqACgAJwAmACUAJAAkACMAIgAgAB8AHQAbABoA
GAAXABMAEQAQAA8ADwANAA0ACwAJAAkACAAHAAYABQAEAAQABQAEAAQAAwADAAMAAwAC
AAIAAgACAAIAAgACAAEAAQABAAEAAQABAAMAAgACAAIAAAACAAIAAgACAAIAAgACAAQA
AgACAAEAAwADAAQABAAEAAQAAQABAAMAAwADAAMAAwADAAQABAAEAAQABAACAAQAAwAC
AAIABAAEAAQABAAEAAUABQAFAAYABwAIAAkACwANAA8AEQAVABcAGQAbACEAJQApAC0A
NAA7AEIASQBRAFkAYQBpAHgAegB6AHwAfgCDAIgAjgCYAJ8AqgC5AMkA1gDhAO8AAAEQ
ASMBNgFIAVQBWwFbAVsBVgFNAUwBSgE/ASQB8wDBAKEAjgB4AGIATQA5ACgAIAAYABAA
CAD///n/9f/v/+v/6v/q/+r/6v/q/+n/5v/n/+b/5f/m/+X/4//i/+L/4//j/+L/4v/i
/+L/4v/j/+P/4//j/+T/5P/k/+T/5P/l/+X/5f/l/+X/5P/k/+T/5P/k/+T/4//i/+L/
3//e/9z/2//a/9n/2P/X/9r/2//c/9//3f/f/9//3//e/93/3v/e/9z/3P/d/97/2//b
/9r/2//Z/9j/1v/U/9L/0v/S/9L/0v/R/9L/0v/S/9H/0v/T/9H/0v/U/9T/0//U/9X/
1v/U/9b/1v/X/9b/2P/a/9r/2//c/93/3v/f/+H/4v/j/+X/5v/n/+f/6f/r/+3/7v/x
//L/9P/1//b/9v/3//j/+v/6//v/+//+//7/////////AAAAAAEAAQABAAIAAwAEAAMA
BAADAAIAAwADAAMAAwADAAMABAAEAAQABQAFAAUABQAFAAQABAAEAAQABAAFAAQABAAE
AAQABAAEAAQABAAEAAQAAwADAAMAAwADAAMAAwADAAMAAwAEAAQABAAEAAQABAAEAAYA
BQAFAAUAAwADAAMAAwAEAAQABAAEAAQABAAEAAQABAADAAMAAwADAAMAAwADAAUABQAF
AAUAAwADAAMAAgACAAIAAQABAAEAAQABAAEAAwADAAMAAwADAAMAAgACAAIAAgACAAIA
AwAEAAUABgAFAAUABQAFAAUABQAEAAQABAAEAAUABgAEAAQABAAEAAQABAAEAAUABQAF
AAUABQAEAAQABQAFAAMAAgACAAIAAgACAAQABAAFAAUABAADAAEAAgADAAMABQAFAAUA
BQAFAAYABwAHAAcABwAHAAcABwAGAAUABQAGAAUABQAFAAUABAAEAAMAAwAEAAUABgAG
AAYABgAGAAgABgAIAAoACAAIAAgACAAKAAoACgAKAAkACAAHAAYABgAGAAYABgAIAAgA
CAAIAAYABgAGAAYABgAGAAYABgAIAAgACAAIAAgACAAIAAgACAAIAAgACAAIAAgACAAI
AAgACAAIAAgACAAIAAgACAAIAAgACAAIAAgACAAIAAgACAAIAAgACAAKAAoACgAKAAgA
CAAIAAgABgAGAAYABgAIAAgACAAIAAoACgAKAAoACgAKAAoACgAKAAoACgAKAAgACAAI
AAgACgAKAAoACgAIAAgACAAIAAgACAAIAAgACgAKAAoACgAKAAoACgAKAAoACgAKAAoA
CQAIAAcABgAIAAgACAAIAAoACgAKAAoACgAKAAoACgAMAAwADAAMAAoACgAKAAoADAAM
AAwADAAOAA4ADgANAAsACwALAAsACQAJAAgACAAGAAYACAAIAAoADAAMAAwADgAOAAwA
DAAKAAkACAAIAAoACAAIAAUAAwADAAMAAwADAAEAAQACAAAAAAAAAAAAAAAAAP///v/8
//z//P/8//r/+v/7//v/+//7//v/+//7//v/+//7//3//f/9//3//f/9//3//f/7//v/
+//7//3//f/9//3//f/+//7//v/8//z/+//4//b/+v8DAAoAEwAdAC4ASwBxAJwA0AAD
ASYBRAFYAVsBSwEzARAB2wCUAEQA/f/e/9v/2f/V/9j/1v/S/9H/zf/M/8r/yv/I/8r/
zf/R/9P/1f/V/9b/1v/W/9T/1P/X/9r/3f/e/93/3v/j/+X/5v/m/+v/7//y//L/9P/0
//T/9f/1//X/9//4//j/+P/5//r//P/9//z//f/+//7/AAAAAAAAAAADAAMAAwAEAAcA
CAAIAAkABwAHAAcABwAJAAkACQALAAsADQANAA0ADAALAAwADAAOAA4ADwAQABIAEwAT
ABUAEwAUABQAFAATABQAFQAWABcAFwAZABoAGwAbAB0AHwAhACIAJAAkACcAKAApACoA
LAAwADIANQA4ADoAPAA8AD0APgA/AEAAQQBDAEQARQBHAEgASQBJAEsATQBPAFAAUgBS
AFMAUwBUAFIAUQBQAE4ATABLAEkARwBEAEIAPwA9ADwAOgA5ADUAMwAyADEALAApACgA
JQAgAB8AHQAbABkAFwAVABQAEQAQABAADwAOAA0ADAAKAAgACAAIAAgABQAEAAQABAAB
AAAA///+//7//v/+//3//P/7//r/+f/6//v//P/9//3//v/+//7//f/8//v/+v/5//f/
9v/1//P/8//z//P/9P/0//T/9P/0//T/9P/0//L/8f/x//H/8//z//P/8//1//X/9f/1
//L/8f/w/+7/7v/u/+3/7f/s/+v/6v/p/+r/6//s/+3/6//r/+r/6v/q/+r/6v/q/+j/
6P/o/+j/5//n/+f/5//p/+n/6P/o/+X/5P/k/+T/5P/k/+T/5P/l/+b/5//p/+j/5//m
/+X/4v/i/+P/4//h/+D/4P/g/+D/4P/i/+L/4f/h/+D/3//d/97/3//f/9//3//f/9//
3f/e/9//3//c/9v/2v/Z/9z/3P/c/93/3f/d/97/3//h/+D/4P/f/97/3v/e/97/3v/e
/97/3v/g/+L/5P/i/+L/4v/i/+D/4P/f/9//3v/d/9z/2//d/9z/3P/c/9z/3v/e/97/
4P/g/+D/4P/e/9z/3P/b/93/3f/e/97/2//a/9b/1f/V/9X/1f/V/9X/1f/W/9b/1P/U
/9T/0v/Q/8//zv/O/8z/zP/M/8z/zv/P/8//z//P/8//z//P/8//z//P/8//zf/N/83/
zf/L/8v/y//L/8v/y//L/8v/zf/N/83/zf/M/8z/zv/O/87/zf/I/8j/zP/V/9z/4f/r
//z/GwBBAG4AogDVAPoAFAEoASsBGwEBAeQAtQB0ACAAy/+e/5n/nf+b/5r/mP+W/5X/
lf+U/5T/lP+U/5b/m/+f/6P/o/+j/6T/pv+m/6b/qP+p/6r/rf+w/7H/tP+3/7v/vv/C
/8X/yf/M/8z/zv/Q/9D/0f/R/9H/0v/U/9X/1v/W/9b/1//X/9b/1//Y/9j/2v/a/9r/
2v/d/93/3f/e/9//4P/g/+H/4f/h/+H/4f/j/+P/4//l/+X/5//n/+f/5//n/+n/6v/q
/+r/6//s/+7/7//v//H/8v/0//X/9v/3//j/+f/6//v/+//9//7//////wEAAwABAAIA
BAAEAAUABgAHAAgACAAKAAoACwALAAwADQAMAAwADAAMAAwADAANAA0ADQALAAwADQAN
AAsACwALAAoADAAMAA0ADQAOAAwACwAKAAoACAAHAAUABgAEAAMAAQD///7//P/7//v/
+f/4//f/9f/z//P/8f/t/+3/7P/r/+r/6f/o/+j/6f/o/+j/5//n/+f/5//m/+b/5v/m
/+b/5//m/+b/5v/m/+b/5v/m/+b/5v/m/+X/5//n/+f/5//n/+f/5//n/+n/6v/q/+r/
6v/q/+r/6v/q/+n/6f/p/+v/6//r/+v/7P/s/+z/7P/s/+z/7P/s/+7/7f/t/+3/6//r
/+v/6//t/+3/7f/t/+v/6//r/+r/6v/q/+n/6f/p/+n/6f/p/+n/6f/p/+n/6f/p/+j/
6P/q/+r/6v/q/+j/6P/o/+j/6f/p/+n/6f/n/+f/5v/m/+b/5v/n/+j/6P/o/+j/6P/o
/+j/6P/p/+n/6f/p/+n/5v/m/+f/5//n/+b/5v/m/+b/5v/o/+j/6f/p/+j/5//p/+r/
6//r/+n/6f/p/+n/6f/q/+v/6//s/+z/7P/s/+z/6v/q/+n/6f/p/+n/6f/p/+v/6v/q
/+r/6v/s/+z/7P/u/+7/7v/u/+7/7P/s/+v/6//r/+z/7P/q/+r/5//n/+n/6f/p/+n/
5f/l/+b/5v/m/+b/5v/k/+T/4//i/+L/5P/k/+T/5P/k/+X/5f/l/+P/4//j/+P/4//j
/+P/4//j/+P/4//j/+P/4//j/+P/5f/l/+X/5f/j/+P/4//j/+T/5P/k/+b/5v/j/+D/
4P/i/+n/8v/5/wEADAAhAD0AYgCQAMEA7AAOASgBNwEzAR0BAAHbAKgAYAARAND/tf+x
/7H/rv+q/6j/qf+n/6b/pv+m/6j/qv+t/6//sf+x/7P/tP+2/7b/uP+8/7//xP/H/8r/
zf/O/9H/1f/Y/9z/3//h/+T/5P/k/+b/5v/n/+f/5//n/+j/6P/o/+r/6v/r/+v/6v/r
/+z/7P/u/+7/7v/u/+3/7f/t/+7/7//w//D/8f/x//H/8f/x//P/8//z//X/8//1//X/
9f/1//X/9//4//j/+P/5//r/+v/7//v//f8AAAIAAwAEAAMABAAFAAYACQAJAAsADAAN
AA0ADwARABEAEgAUABQAFwAYABkAGgAaABwAHAAdAB0AHgAfAB4AHgAeAB4AHgAcAB0A
HQAdABsAHAAdAB0AHQAdAB0AHAAaABoAGwAbABwAGgAZABgAGAAWABUAEwATABIAEgAR
AA0ADAAKAAkABwAFAAQAAwABAP/////9//v/+//6//n/+P/3//b/9v/1//T/9P/z//P/
8//z//L/8v/y//L/8v/x//D/8P/w//L/8v/y//L/8v/y//L/8f/x//H/8f/x//H/8f/x
//H/8f/y//L/8v/0//T/9P/0//T/8//z//P/8//z//P/8//0//T/9P/0//T/9P/0//T/
9v/1//X/9f/1//X/9f/1//X/9f/1//X/9f/1//X/9P/0//T/8//z//X/9f/1//X/9f/1
//X/9f/1//X/9P/0//T/9P/0//T/9P/0//T/9P/z//P/8//z//P/8//y//L/8v/y//P/
9P/0//T/9P/0//L/8v/y//P/8//z//P/8//y//L/8//z//P/8v/y//L/8P/w//L/8v/z
//P/8v/x//H/8v/z//P/8f/x//H/8f/v//D/8f/x//P/8//z//P/8f/w/+//7//v/+//
8P/x//P/8v/y//H/8f/y//P/9P/2//b/9v/2//b/+P/4//j/+P/4//j/+P/4//f/9//1
//X/9f/1//X/9P/0//T/9v/4//j/+P/6//r/+v/6//j/9v/2//X/9f/1//b/9v/2//b/
8//z//P/8//z//P/8f/x//L/8v/y//L/8v/w//D/7//u/+7/8P/w//D/8P/u/+//7//v
//H/8f/x//H/8//z//P/8//1//X/9f/1//X/9f/1//X/8//z//P/8//1//X/9f/1//b/
9v/0//T/9P/1//L/8P/0//v/BAALABMAIAA3AFUAfgCuAN8ABgEiATgBPwEzAR0BAAHT
AJIASAABANb/y//J/8P/wP++/77/v/+9/7z/uv+6/77/vv/B/8P/w//F/8f/xv/G/8b/
yP/M/8//1v/Z/9r/3f/g/+P/5f/o/+r/7f/v//L/9P/2//b/9v/3//f/9//5//r/+v/6
//r/+v/7//v/+//7//v/+v/8//z//P/8//3//f/9//7//f/+//7///8BAAEAAQABAAMA
AwADAAUABQAHAAcABwAHAAcACQAKAAwADAANAA4ADAANAA0ADwAOABAAEQASABUAFgAX
ABgAFwAXABkAGgAdAB0AHwAhACMAJAAmACYAJwAoACkAKgAqACwALAAtAC0ALgAvAC4A
LAAsACwALAAuAC8ALwAvAC0ALgAvAC8ALwAvAC8ALgAuAC4ALwAvADAALgAtACwAKwAq
ACoAKQAoACYAJQAjAB8AHgAcABsAGwAZABgAFwATABEAEQAPAA0ADQAMAAsACgAJAAgA
CAAHAAYABgAFAAMAAwADAAIAAgACAAIAAgADAAIAAgACAAAAAAAAAAAAAAAAAAAA//8B
AAEAAQABAP//////////AQACAAIAAgACAAIAAgACAAQAAwADAAMAAwADAAMAAwACAAIA
AgACAAIAAgACAAIAAAD/////////////////////////////AQABAAEAAAACAAIAAQAB
AAEAAQABAAEAAQABAAEAAQD//////v/+//7//v/+//7//v/+//7//v/7//v/+//7//v/
+//6//r/+v/6//v//P/7//r/+f/4//j/+P/4//n/9//3//f/9//2//b/9//3//j/+P/5
//r/+v/6//z//P/8//v/+f/3//n/+v/7//v/+//7//v/+//7//z//f/9//v/+//7//v/
/f/8//z//P/8//z/+v/6//n/+f/5//n/+f/5//v/+v/6//r/+v/8//z//P/+//7//v/+
//7//P/8//v/+//7//z//P/6//r/9//3//X/9f/1//X/8f/x//L/8v/y//L/8v/w//D/
7//u/+7/7v/u/+7/7v/u/+//7//v/+//7//v/+//7f/t/+3/7f/t/+3/7f/t/+v/6//r
/+v/6//r/+v/6//t/+3/7f/t/+z/6v/q/+r/6v/r/+r/5v/k/+f/7P/1//v/AgARACsA
UAB+ALEA4gAIASYBOQE9AS0BEgHrALQAbAAZANj/vf+9/7v/uv+8/7j/tf+1/7T/sv+0
/7T/tP+3/73/v//B/8H/wv/E/8L/wP/A/8P/xP/F/8j/zf/O/8//0f/U/9j/2//f/+L/
5P/m/+j/6v/r/+v/6//t/+7/7v/u/+z/7P/t/+3/7P/t/+7/7v/u/+7/7v/u/+//7//v
//D/8f/y//L/8//1//X/9f/1//f/9//3//n/9//5//n/+f/5//n/+//8//z//P/9//7/
/v//////AQACAAQABQAGAAcACAAJAAoACwALAA0ADgAPAA8AEQATABEAEgAUABQAFgAY
ABoAHAAeACAAIAAhACAAIgAkACQAJgAmACYAJgAoACkAKQApACsALAAtAC0ALQAtAC0A
LAAsACwALQAtACwAKgApACgAJQAiACAAHQAcABoAGQAXABUAFAASABEADwANAAwACwAH
AAUABQADAP/////+//3//v/9//z//P/5//j/+P/3//n/+f/5//j/+P/4//j/+P/3//b/
9v/2//b/9v/2//b/9P/0//T/8//1//X/9f/1//P/8//z//P/9f/2//b/9v/0//T/9P/0
//b/9f/1//X/9f/1//X/9f/2//b/9v/2//b/9v/2//b/9v/1//X/9f/z//P/8//z//P/
8//z//P/9f/1//X/9P/y//L/8f/x//P/8//z//P/8//z//P/8//x//H/8P/w//L/8v/y
//L/8P/w//D/8P/v/+//7//v/+//7//u/+7/7P/s/+3/7v/u/+7/7v/u/+z/7P/s/+3/
7f/t/+3/7f/u/+7/7//v/+//7v/u/+7/7v/u//D/8P/x//H/8P/v/+//8P/x//H/8f/w
//D/8P/w//D/8P/w/+//7//v/+//7//v//H/8P/w//D/8P/y//L/8v/0//T/9P/0//T/
8v/y//H/7//v//D/8P/u/+7/6//r/+v/6//r/+v/6f/p/+r/6v/q/+r/6v/o/+j/5//m
/+b/5v/m/+b/5v/o/+n/6f/p/+f/5//n/+f/5//n/+f/5//n/+f/5//n/+X/5f/l/+X/
5//n/+f/5//n/+f/5//n/+b/6P/o/+j/5v/l/+L/4P/g/+f/8v/3//3/CgAfAD0AZACU
AMUA8AAOASYBMwEtARcB+ADPAJIASAD9/8r/vf+9/7n/tv+0/7T/s/+x/7D/rv+u/7D/
sv+1/7f/uf+3/7n/vP+8/7z/vP/A/8P/xv/J/8z/0f/S/9P/1//c/97/4f/j/+L/5P/m
/+b/6P/p/+n/6f/p/+r/6v/q/+r/6v/r/+v/7P/t/+7/7v/u/+7/7v/u/+//7//v//D/
7//w//D/8f/x//H/8f/x//P/8//z//X/9f/3//f/9//5//n/+//8//z//P/9//7/AAAB
AAEAAwAEAAYABwAIAAkACgALAAwACwALAA0ADgAPAA8AEQATABMAFAAWABYAFwAYABkA
GgAZABoAGQAZABwAHgAgACAAHgAeAB4AHgAgACEAIQAhACEAIgAjACMAIwAjACMAIgAi
ACIAIwAjACIAIAAfAB4AHgAcABsAGQAWABQAEwARAA8ADgAMAAsACQAHAAYABQABAP//
///9//v/+//6//n/9v/1//T/9P/z//L/8v/x//H/8f/x//D/8P/w//D/8P/x//D/8P/w
//D/8P/w//D/8P/w//D/7//v/+//7//v/+//7//v/+//7//w//D/8P/w//D/8P/w//L/
8f/x//H/8f/x//H/8f/y//L/8v/y//L/8v/y//L/9P/z//P/8//z//P/8//z//P/8//z
//P/8//z//P/8v/y//L/8f/x//H/8f/x//H/8//z//P/8//z//P/8v/y//D/8P/w//D/
8P/w//D/8P/x//H/8f/x/+//7//u/+7/7v/u/+//8P/w//D/8P/w/+7/7v/u/+//7//v
/+//7//u/+7/7//v//H/8P/w//D/8P/w//L/8v/x//H/8P/v//H/8v/z//P/8f/x//H/
8v/y//L/8v/y//T/9P/z//P/8//z//P/8//1//T/9P/0//L/9P/0//T/9v/2//b/9v/2
//T/9P/z//H/8f/y//L/8f/y//D/8f/x//H/8f/x/+3/7f/u/+7/7v/u/+7/7P/s/+v/
6v/q/+z/7P/s/+z/6v/r/+v/6//r/+v/6//r/+v/6//r/+v/6//r/+v/6//t/+3/7f/t
/+v/6//r/+v/6//r/+v/6//s/+z/7P/s/+r/6f/o/+b/5P/p//L/+/8BAAoAGQAzAFYA
ggC1AOIABAEgATMBNQElAQoB5QCwAGYAGQDg/8n/x//D/8D/vv+8/7//v/++/7r/uP+6
/7z/vf+//8H/wf/F/8b/xP/C/8D/wv/F/8r/z//U/9X/2P/d/9//4v/k/+f/6f/s/+z/
7v/w//D/8f/x//H/8f/y//L/8v/y//L/8//z//L/8//0//T/9P/0//T/9P/1//X/9f/2
//f/+P/4//n/+//7//v/+//9//3//f////3//////////////wEAAgACAAIAAwAEAAYA
BwAHAAkACAAKAAsADAANAA4ADwAQABEAEQATABQAFQAVABcAGQAZABoAHAAcAB0AHgAf
ACAAIAAiACIAIwAnACoALQAuADAAMAAwADAAMQAzADQANQA1ADYANwA3ADkAOQA5ADgA
OAA4ADkAOQA2ADQAMwAyADIAMAAvAC0AKgAoACcAJQAhACAAHgAdABkAFwAWABUAEwAR
ABEADwANAA0ADAALAAoACQAIAAgABQAEAAQAAwADAAMAAwACAAIAAgACAAIAAwACAAIA
AgAAAAAAAAAAAAAAAAAAAP//AQABAAEAAQABAAEAAQABAP//AAAAAAAAAAAAAAAAAAAA
AP///////////////////v/+//7//v8AAAAAAAAAAP7//f/9//3////////////9//3/
/f/9//3//f/9//z//P/8//v/+//7//v/+//7//v/+//7//v/+f/5//j/+P/6//r/+v/6
//r/+v/6//r/9//3//f/9//5//n/+P/4//j/+P/5//r/+f/4//f/9v/3//j/+f/7//n/
+f/5//n/+v/6//v/+//6//r/+v/6//r/+v/6//n/+f/5//n/+f/5//n/+P/4//j/9v/4
//j/+P/8//z//P/8//z/+v/6//n/+f/5//r/+v/4//j/9f/1//P/8//z//P/8f/x//L/
8v/y//L/8v/w//D/7//u/+7/7v/u/+7/7v/u/+//7//v/+//7//v/+//7//v/+//7//v
/+//7//v/+//7//v/+//7//v/+//7//v/+//7//v/+z/7P/u//D/8P/t/+r/6P/m/+n/
8v/5//3/CAAbADUAWgCIALkA5gAGASABLwErARcB/ADVAJoAUgAHANT/xf/D/8H/vv+8
/7r/u/+7/7j/tv+2/7j/uv+9/7//wf/B/8H/wv/C/8D/wP/C/8f/yv/P/9D/0//W/9n/
3f/g/+L/5f/n/+r/7v/u/+7/8P/x//H/8f/v//D/8P/w//D/8P/x//H/8v/z//T/9P/2
//b/9v/2//f/9//3//j/9//4//j/+f/7//v/+//7//3//f/9//////8BAAEAAQABAAEA
AwAEAAQABAAFAAYABgAHAAcACQAIAAoACwAMAAsADAANAA4AEQARABMAFAAVABUAFwAZ
ABkAGgAcABwAHQAeAB8AIAAgACIAIgAjACIAJAAmACYAKAAoACgAKAAqACsAKwArAC0A
LgAvAC8ALQAtAC0ALAAsACwALQAtACoAKAAnACYAJAAiACEAHwAeABwAGwAZABUAFAAS
ABEADQALAAoACQAHAAUABQADAP/////+//3//v/9//z//P/7//r/+v/5//n/+f/5//j/
+P/4//j/+P/3//b/9v/2//b/9v/2//b/+P/4//j/9//3//f/9//3//X/9f/1//X/9f/2
//b/9v/2//b/9v/2//b/9f/1//X/9f/1//X/9f/2//b/9v/2//b/9v/2//b/9v/1//X/
9f/1//X/9f/1//X/9f/1//X/9f/1//X/9P/0//T/8//z//P/8//z//P/9f/1//X/9f/z
//P/8v/y//L/8v/y//L/8v/y//L/8v/x//H/8f/x//H/8f/w//D/8P/w//H/8v/w//D/
8P/w//D/8P/w//H/8f/x//H/8f/y//L/8//z//P/8v/y//L/9P/4//r/+f/4//f/9v/0
//T/8//z//X/9f/1//X/8//y//L/8v/0//b/9v/2//j/+P/4//j/+P/2//b/9f/z//P/
9P/0//L/8v/v/+//8f/x//H/8f/v/+//8P/w//D/8P/w/+7/7v/t/+z/7P/s/+z/7P/s
/+z/7f/t/+3/7f/t/+3/7f/t/+3/7f/t/+3/7f/t/+3/7f/t/+3/7f/t/+3/7f/t/+v/
6//r/+v/7v/u/+z/7v/u/+v/6P/m/+j/7//2//v/AwAQACcASQByAKQA0QD2ABIBKAEt
ASMBBwHmALMAcAAiAOX/zP/H/8f/w//C/8D/vv+9/7v/uP+2/7j/vP++/7//wf/B/8H/
w//E/8T/wv/E/8b/yf/M/8//0v/X/9r/3f/f/+T/5v/p/+v/7P/u//D/8P/w//H/8f/x
/+//8P/w//D/8v/y//P/8//2//f/+P/4//b/9v/2//b/+f/5//n/+v/7//z//P/9//3/
/f/9//3//f/9//3//////wEAAQABAAEAAQADAAQABAAEAAUABgAEAAUABQAHAAoADAAN
AA4ADQAOAA8AEAARABEAEwAUABUAFQAXABkAGQAaABwAHAAfACAAIQAiACAAIgAiACMA
JAAmACgAKAAqACoAKgAqACsALQAuAC8ALwAwADEAMQAxADEAMQAwADAAMAAxADEALgAs
ACsAKgAmACQAIwAhAB4AHAAbABkAFQAUABIAEQAPAA0ADAALAAkABwAHAAUAAwADAAIA
AQAAAP///v/+//3//P/8//v/+//7//v/+v/4//j/+P/4//n/+P/4//j/+v/6//r/+v/5
//j/9//1//f/9//3//f/+f/5//n/+f/3//j/+P/4//j/+P/4//j/+P/3//f/9//3//f/
9//3//j/+P/4//j/+P/4//j/+P/4//f/9//3//f/9//3//f/9//3//f/9//3//f/9//2
//b/9v/1//X/8//z//P/8//z//P/8//z//P/8//y//L/8v/y//L/8v/w//D/8P/w//H/
8f/x//H/8//z//L/8v/y//L/8//0//T/9P/0//T/9P/0//T/9f/3//f/9//3//T/9P/1
//X/9f/0//T/9P/0//T/9v/2//n/+f/4//f/9//4//n/+f/3//f/9//3//f/+P/5//n/
+f/5//n/+f/3//b/9f/1//b/9f/1//X/9f/0//T/8//w//D/8P/w//D/8P/w//D/8P/w
/+7/7v/s/+z/7P/s/+v/6v/p/+j/6//s/+3/7v/s/+z/7P/s/+z/7P/s/+z/7P/s/+z/
7P/q/w==
         </WaveFormData>
      </LeadData>
      <LeadData>
         <LeadByteCountTotal>10000</LeadByteCountTotal>
         <LeadTimeOffset>0</LeadTimeOffset>
         <LeadSampleCountTotal>5000</LeadSampleCountTotal>
         <LeadAmplitudeUnitsPerBit>4.88</LeadAmplitudeUnitsPerBit>
         <LeadAmplitudeUnits>��V</LeadAmplitudeUnits>
         <LeadHighLimit>2147483647</LeadHighLimit>
         <LeadLowLimit>268435456</LeadLowLimit>
         <LeadID>V6</LeadID>
         <LeadOffsetFirstSample>0</LeadOffsetFirstSample>
         <FirstSampleBaseline>0</FirstSampleBaseline>
         <LeadSampleSize>2</LeadSampleSize>
         <LeadOff>FALSE</LeadOff>
         <BaselineSway>FALSE</BaselineSway>
         <ExcessiveACNoise>FALSE</ExcessiveACNoise>
         <MuscleNoise>FALSE</MuscleNoise>
         <LeadDataCRC32>167265924</LeadDataCRC32>
         <WaveFormData>
5v/m/+b/5v/k/+T/5P/k/+T/5P/k/+T/5P/k/+T/5P/k/+T/5P/k/+T/5P/k/+T/5P/k
/+T/5P/i/+L/4v/i/+L/4v/i/+L/4v/i/+L/4v/g/+D/4P/g/+L/4v/i/+L/4v/i/+L/
4v/g/+D/4P/g/+D/4P/g/+D/4P/g/+D/4P/g/+D/4P/g/+L/4v/i/+L/4v/i/+L/4v/i
/+L/4v/i/+T/5P/k/+T/5P/k/+T/5P/i/+P/4//i/+L/4v/i/+L/4v/i/+P/4//l/+X/
5f/n/+b/5//n/+f/5//n/+b/5P/j/+L/4v/j/+P/4//h/+D/3v/e/9//3//f/93/3f/d
/93/3f/d/93/3P/b/9v/2v/c/9z/3P/c/9z/3f/d/93/2//b/9v/2//d/93/3f/d/9v/
2//b/9v/2//b/9v/2//c/93/3v/f/+D/4f/i/+P/4//j/+P/4//j/+P/5f/i/97/4P/k
/+z/8v/4/wAADQAgAD0AZQCPALAAzADhAPEA8QDmANEAtwCUAGMAKgAAAO3/5//h/9j/
0v/R/8//y//J/8f/w//F/8f/x//G/8j/yP/L/8z/zP/M/87/0P/U/9b/2v/e/+L/5f/n
/+r/7f/w//H/9f/3//j/+f/6//n/+v/7//v/+//7//v/+//+//7//v////////8AAAAA
/////wAAAAACAAIAAwADAAMAAwADAAQABQAFAAUABgAIAAgACAAJAAgACAAJAAkACQAJ
AAkACgALAAsACwANAA8ADwAPABEAEgASABQAFQAWABYAFwAYABgAGAAZABsAGwAcAB4A
IAAgACIAIwAjACcAJwAoACkAKgAqACsALAArACwALQAuACwALgAuAC8ALQAuAC8ALwAv
ADEAMQAxADAAMAAwADAAMAAvAC4ALgAvAC0ALgAuAC0AKgApACcAJwAmACUAIgAhAB8A
HwAeAB0AGwAaABoAFwAXABYAFQATABIAEgARABAADwAPAA4ADwAPAA4ADQANAAwADgAO
AA4ADgAOAA4ADQANAAwADAAOAA4ADgAOAAwADQANAA0ADQANAA8AEAAQAA8ADgANAA8A
DgAMAAsACwAMAA4ADwARAA8ADgAMAA4ADwAPAA8ADwAPAA8ADwAPAA8ADwAOAA8ADwAO
AA4ADgAOAA4ADgAPAA8ADwAPABAAEQASABMAFgAXABgAGQAdAB8AIQAjACgAKwAuADEA
NwA9AEMASQBPAFUAWwBhAGsAawBtAG0AcQBxAHQAdgB+AIIAiACUAKAApgCtALYAvwDL
ANUA4gDsAPMA9wD3APQA7QDpAOQA4wDYAMQAowCDAG0AYABSAEEALwAfABMADQAJAAUA
AQD9//z/+v/2//X/9v/2//j/+P/4//j/9v/2//j/9v/3//n/9v/1//b/9//3//f/+P/3
//j/+P/4//j/9//5//n/+f/5//j/+P/4//n/9//3//j/+P/5//n/+v/6//j/+P/5//n/
+P/3//b/9v/2//X/9P/0//X/9v/3//n//P/8//3//f/8//v/+v/6//v/+//7//3//P/7
//r/+//6//j/+P/3//f/9v/2//b/9v/2//f/+f/4//j/+f/6//n/+v/6//n/+v/5//n/
+f/4//j/+f/6//r/+v/6//r/+v/8//z//f/8//z//P/7//v//f/9//3/AQACAAMABAAF
AAUABQAGAAcABQAGAAYABwAGAAcABwAKAAoACgAIAAgABwAIAAgACgAJAAkACgAKAAsA
CwALAAoACgALAAsADAALAAsACgALAAsACgAJAAkACgAKAAkACwALAAsACwANAAsACwAL
AAsACwALAAsADQANAA0ADQANAA0ADQANAAsACwALAAsACwALAAsADAAKAAoACgAKAAsA
CwALAAsACwALAAsACwALAAsACwALAAsACwALAAsACQAJAAkACQALAAsACwALAAsACwAL
AAsACQAJAAkACQAJAAkACAAIAAgACAAIAAgACAAJAAkACQAIAAgACAAIAAgACAAIAAgA
CgAJAAkACQAIAAgACAAIAAgACAAIAAgABgAGAAYABgAGAAYABgAGAAYABgAGAAYACAAI
AAgACAAIAAkACQAJAAcABwAHAAcABQAGAAYABgAGAAYABgAGAAYABgAGAAcABwAGAAYA
BwAIAAgACAAIAAgACAAJAAkABgAGAAUABAACAAMAAwACAAIAAgACAAIABAAEAAQABAAC
AAIAAgACAAQAAwAFAAYABgAGAAYABgAGAAYABgAGAAQABAAEAAQABAAEAAQABAAEAAQA
BAAEAAQABAAEAAQAAgACAAIAAgAEAAQABAAEAAYABgAGAAYABAAEAAQABAAEAAQABAAE
AAQABAAEAAQABAAEAAQABAAGAAYABgAGAAYABgAGAAYABAAEAAQABAAGAAYABgAGAAQA
BAAEAAQABAAEAAQABAACAAIAAgACAAQABAAEAAQABAAEAAQABAAGAAYABgAGAAUABAAD
AAIAAgACAAIAAgAAAAAAAAAAAAAAAAAAAAAAAgACAAIAAgACAAIAAgACAAIAAgACAAIA
AAAAAAAAAAD+//7//v/+/wAAAAAAAAAAAgACAAIAAgACAAIAAgACAAIAAgACAAIABAAE
AAQABAAEAAUABQAEAAQABAAEAAQAAwACAAIAAQABAAEAAQADAAQABQAFAAUABwAHAAYA
BAAFAAQABAAFAAUABQADAAIAAAAAAAEAAQD///3//f/9//3//f/9//3//P/7//v/+v/4
//j/+P/4//r/+//7//v/+f/5//n/+f/5//n/+f/5//v/+//7//v/+//7//v/+//5//n/
+f/5//v/+//7//v//f/9//3//f/7//v/+//4//b/+P/+/wYADAAUACIANwBQAHEAmQDB
AOAA+AANARMBCwH4AN8AtwCGAEkAFgAAAPv/8//p/+b/5P/f/93/1//T/9H/0f/P/8//
0f/U/9b/2P/Z/9j/2P/Y/9b/1v/W/9L/0v/U/9L/0//X/9r/2f/a/9//4//l/+b/5//o
/+n/6v/r/+v/7f/t/+3/7f/u/+7/7v/v/+//7//w//D/8P/v/+//7v/u/+7/7//v/+//
7//v//D/7//v/+//8P/y//L/8v/z//T/9P/1//X/8//z//P/9P/1//X/9f/3//n/+f/5
//v/+v/6//z//f/8//z//f/+/wAAAAABAAMABQAGAAgACgAKAAwADQANABEAEQASABMA
FgAYABsAHgAhACIAIwAkACUAKAApACsAKQAqACsAKwAsAC8AMAAxADMANAA1ADYAOAA3
ADYANgA3ADUANgA2ADUAMgAxAC8ALQAsACsAKAAnACUAJQAkACEAHwAeAB4AGAAXABUA
EwAOAAwACwAJAAgABwAHAAYAAwADAAIAAQABAAIAAgABAP///////////f/7//v/+//6
//n/+P/3//n/+f/5//n/+P/3//b/9f/3//f/9//3//n/+f/5//r/+f/4//f/9v/z//P/
8//z//P/8//z//P/9f/1//X/9f/1//X/9f/1//T/8//y//H/8//z//P/8//1//X/9f/1
//T/8//y//H/8f/x//D/8P/w//D/8P/w//L/8//z//P/8P/w//D/8P/w//D/8P/w//L/
8f/x//H/7v/u/+7/7v/w//D/8P/w/+//7v/t/+z/7P/s/+z/7P/v//D/8f/y//H/8P/v
/+7/7P/t/+3/7f/r/+v/6//r/+v/7P/s/+z/7P/s/+z/7P/q/+r/6v/r/+v/6v/q/+v/
7P/s/+z/7P/p/+j/6P/n/+n/6v/q/+r/6//t/+7/7v/s/+z/7P/s/+z/7P/s/+z/7v/u
/+7/7v/w//H/8v/y//L/8v/y//H/8f/w//D/7//u/+3/7P/u/+//7//v//H/8f/z//T/
9f/1//X/9f/3//b/9P/z//L/8v/z//P/8f/v/+7/7P/s/+3/7f/t/+3/7f/t/+3/6//r
/+v/6v/p/+n/6P/o/+b/5v/m/+b/6f/p/+n/6f/r/+v/6//r/+n/6f/p/+n/5//n/+f/
5//n/+f/5//n/+f/5//n/+f/6f/p/+n/6f/p/+n/5//n/+f/5f/i/+L/5v/s//L/9v/+
/woAHwA6AF0AhQCtAMwA4ADxAPkA7wDeAMcApQB0ADUA+v/a/9P/z//F/8L/wP+9/7f/
tf+z/7H/r/+v/7H/s/+2/7r/uv+5/7r/uv+6/7r/uv+6/7z/vv/A/8D/w//F/8j/zf/O
/9H/0//V/9j/2//a/9n/2v/b/9v/3f/d/93/3f/c/9z/3P/d/93/3f/e/97/3f/d/97/
3v/c/9z/3f/d/9v/2//b/9z/2//b/9v/3P/c/9z/3P/d/9z/3P/d/93/3//f/9//4P/f
/9//3//h/+L/4//k/+f/5v/m/+j/6f/q/+r/6//s/+z/7P/t/+//7//w//L/9P/y//T/
9f/1//X/9f/2//f/+v/6//v//P/8//z//P/8//r//P/8//3/+//8//3//f/7//3//f/9
//z//P/8//z//v/9//z//P/+//v/+//6//v/+P/3//X/9f/0//P/8P/v/+3/7f/s/+v/
6f/o/+j/5f/l/+T/4//h/+D/4P/f/97/3f/d/9z/3f/d/9z/2//b/9z/3P/b/9v/2//b
/9v/3f/b/9v/2//b/9v/2//b/9n/2f/Z/9n/2//b/9v/2//b/9v/2//b/93/3f/d/97/
3v/e/97/3v/d/93/3f/d/9//3//f/9//3//f/9//3//f/9//3//f/9//3//f/9//3//f
/9//3//h/+H/4f/h/9//3//f/9//3//f/97/3v/e/97/3v/e/97/3//f/9//3v/e/97/
3v/e/97/3v/e/97/3f/d/93/3v/e/97/3v/e/97/3v/e/9z/3P/c/9z/3v/e/97/3v/e
/97/3v/e/+D/4P/g/+D/3v/f/9//3//f/9//3//f/9//4P/g/+D/4P/g/+D/4P/i/+L/
4v/j/+P/4v/i/+P/4v/k/+T/5P/k/+T/5P/k/+T/4//j/+L/4v/k/+T/5P/k/+L/4//j
/+P/5f/l/+f/6P/p/+n/6f/p/+n/6P/m/+X/5v/m/+f/5//l/+P/4v/g/+D/4f/h/+H/
4f/h/+H/4f/f/9//3//e/9//3//e/97/3v/e/97/3v/f/9//3//f/9//3//f/9//3//f
/9//3//f/9//3//f/9//3//f/9//3f/d/93/3f/d/93/3f/d/9//3//f/+H/3//d/9r/
2v/a/+D/6P/u//T//v8LAB4AOQBbAIEApAC+ANUA4wDlANQAvwClAIAATQAUAOj/1f/N
/8f/wP+4/7X/s/+x/6//rf+r/6v/rf+t/67/sP+y/7H/tP+0/7T/tv+4/7z/wP/E/8b/
yP/J/83/0v/T/9b/2f/b/93/3v/f/+D/3//g/+H/4f/j/+P/4//j/+T/5P/k/+X/5f/l
/+b/5v/l/+X/5v/m/+b/5v/n/+f/6f/p/+n/6v/r/+v/6//s/+z/7P/s/+3/7v/u/+//
7//x//H/8f/y//P/8//z//X/9f/1//X/9//4//j/+v/7//z//P/9//7/AAAAAAEAAwAD
AAQABgAIAAgACgALAAsADQANAA4ADwAQABAAEQASABEAEgATABQAEgAUABQAFQATABQA
FQAVABMAFQAVABUAFAAUABQAFAAUABMAEgASABQAEQARABAAEQAOAA0ACwANAAwACwAI
AAgABQAEAAIAAQD///7//v/7//v/+v/5//n/+P/4//f/9P/z//P/8v/z//P/8v/x/+//
8P/w/+//8f/x//H/8f/x/+//7//v/+//7//v/+//7//v/+//7//v/+//7//v//H/8f/x
//H/8f/x//H/8v/y//L/8v/y//P/8//z//P/8//z//P/8//z//P/8//z//P/8//z//P/
8//z//P/8//z//P/8//z//X/9f/1//X/8//z//P/8//z//P/8v/y//T/9P/0//T/8v/z
//P/8//0//T/9P/0//L/8v/y//L/8v/x//H/8f/w//D/8P/w//D/8P/w//D/8P/w//D/
8P/y//L/8v/y//L/8v/y//L/8P/w//D/8P/y//P/8//z//H/8f/x//H/7//w//D/8P/w
//D/8P/w//D/8P/w//H/8f/w//D/8f/w//D/8P/w//L/8v/z//P/8v/y//H/8P/w//H/
8f/w//L/8v/y//L/8v/y//L/8v/0//T/9P/0//T/9f/0//b/9v/2//b/9f/1//T/9P/2
//b/9v/2//b/9//3//f/+f/5//v//P/8//v/+v/5//n/+P/2//X/9v/2//f/9//3//X/
9P/y//L/8//z//P/8f/x//H/8f/v/+//7//u/+//7//u/+7/7v/u/+7/7v/v/+//7//v
/+3/7f/t/+3/7//v/+//7//v/+//7//v/+//7//v/+//7f/t/+3/7f/t/+3/7f/t/+3/
7f/t/+3/7//t/+r/6P/q//D/+P/+/wQADgAfADYAUQB1AJsAuADQAOMA7QDpANgAxQCj
AHIAOwAMAO7/4//f/9X/zP/K/8n/xf/B/7//u/+7/73/vf+//8D/wP/A/8H/wv/C/8L/
xP/I/8z/0v/S/9L/1v/Z/9v/3v/h/+T/5//p/+v/7P/t/+7/7//w//H/8f/z//P/8//z
//L/8v/y//P/8//z//T/9P/z//P/9P/0//b/9v/3//f/9//3//f/+P/5//n/+f/6//z/
/P/8//3//v/+//////8BAAEAAQACAAMAAwADAAUAAwADAAMABQAGAAYACAAJAAoACgAL
AAwADAAMAA0ADwARABIAFAAWABgAGgAbABsAGwAbABwAHQAeAB4AHwAgAB8AIAAhACIA
IAAiACIAIwAhACIAIwAjACMAJQAlACUAJAAkACQAJAAmACUAJAAkACYAIwAjACIAIQAe
AB0AGwAZABgAFwAUABQAEQAQAA4ADQALAAoACgAFAAUABAADAAEAAAAAAP//AAD/////
/v/9//3//P/7//n/+v/6//n/+f/5//n/+f/5//f/9//3//f/9//3//f/9//3//f/9//5
//n/+f/5//f/9//3//f/9f/1//X/9v/4//j/+P/4//f/9//3//f/+f/5//n/+f/5//n/
+f/5//f/9//3//f/9//3//f/9//1//X/9f/1//f/9//3//f/9//3//f/9//5//n/+P/4
//r/+v/6//r/+P/5//n/+f/6//r/+v/6//r/+v/6//r/+P/3//f/9//2//b/9v/2//j/
+P/4//j/+P/4//j/+P/3//b/9f/0//T/9P/0//T/9v/2//b/9v/0//X/9f/1//b/9//4
//n/+f/6//r/+v/4//j/+P/4//j/+P/4//n/+//6//r/+//6//r/+v/6//z//P/9//3/
/P/6//r/+v/6//r/+f/5//j/+P/6//r/+v/6//z//f/9//3/+//7//3//v//////////
/////v/8//v/+v/6//v/+//7//n/+P/2//b/9//3//f/8//z//P/8//z//P/8//y//H/
8f/w//D/8P/w//D/8P/v/+//7//v/+//7//v/+//7//v/+//7//t/+3/7f/t/+3/7f/t
/+3/7f/t/+3/7f/t/+3/7f/t/+3/6//r/+v/6//r/+r/5v/k/+b/7P/y//j//P8HABoA
NQBXAH8ApgDGAN8A8wD5APAA2QC9AJYAXwAiAPL/3//b/9P/zP/K/8f/w//B/73/u/+5
/7n/uf+7/77/vv/A/8H/wv/C/8D/vv++/8D/xP/E/8b/zP/N/83/0P/T/9b/2f/b/9//
4v/l/+T/5f/m/+f/5//p/+n/6f/p/+r/6v/q/+v/6//r/+z/7P/t/+3/7v/u/+z/7P/t
/+3/7//v/+//8P/x//H/8f/y//L/8v/y//P/9P/0//X/9f/1//X/9f/2//f/9//3//n/
9//3//f/+f/6//r//P/9/wAAAAABAAIABAAEAAUABwAFAAYACAAKAAoADAANAA0AEQAR
ABIAEwAWABYAFwAYABkAGgAbABwAHAAeAB4AHwAfACAAIQAhACEAIwAjACMAJAAkACQA
JAAkACMAIgAiACIAHwAfAB4AHQAaABkAFwAVABQAEwAQABAADQAMAAoABwAFAAQABAD/
/////v/9//v/+v/6//n/+P/3//f/9v/1//X/9P/z//X/9v/2//X/9f/1//X/9f/1//P/
8//z//P/8//z//P/8f/x//H/8f/x//H/8f/x//H/8f/x//H/8f/x//H/8v/y//L/8v/y
//P/8//z//P/8f/x//H/8f/x//H/8f/x//P/8//z//P/8//z//P/8//x//H/8f/x//H/
8f/x//H/8f/x//H/8f/x//H/8P/w//D/8P/w//D/8P/x//H/8f/w//D/8P/w//D/8P/w
//D/8P/v/+//7//u/+7/7v/u/+7/7v/u/+7/7v/u/+7/7v/u/+7/7v/u/+7/7v/u/+7/
7v/u/+7/7v/u/+//7//v/+//7//v/+//7//w//D/8P/y//L/8v/y//L/8v/y//P/8f/y
//L/8v/y//L/8//z//L/8v/0//T/9P/0//L/8//z//P/8//z//X/9v/3//f/9//3//n/
+P/2//X/8v/y//P/8//z//H/8P/u/+7/7//v/+//7f/t/+3/7f/t/+3/7f/s/+v/6//q
/+r/7P/s/+z/7P/t/+3/7f/t/+v/6//r/+v/6//r/+v/6//r/+v/6//r/+v/6//r/+v/
6//r/+v/6//r/+v/6//r/+v/6//r/+n/6f/n/+b/5P/k/+r/8v/4//z/BgAVACgARQBp
AJEAsgDKAN8A7QDtANwAxwCpAHwARwAQAO7/4//d/9X/zP/K/8f/xf/B/73/vf+7/7n/
u/+9/77/wP++/7//wP/C/8D/wP/E/8b/yv/O/9D/1P/X/9f/2v/f/+L/4//l/+f/6P/p
/+r/6f/q/+v/6//t/+3/7f/t/+7/7v/u/+//8f/x//L/8v/x//H/8v/y//L/8v/z//P/
8//z//P/9P/1//X/9f/2//j/+P/4//n/+v/6//v/+//9//3//f/+/////////wEAAQAB
AAEAAwAEAAQABgAHAAoACgALAAwADAAMAA0ADwANAA4AEAASABAAEgATABMAFQAVABYA
FwAWABYAFwAYABsAHAAdAB4AHAAeAB4AHwAfACAAIQAhAB8AIQAhACEAIgAiACIAIgAi
ACEAIAAgACAAHQAdABwAHQAaABkAFwAXABYAFQASABIADwAOAAwACwAJAAgACAADAAMA
AgABAP///v/+//3//P/7//v/+v/5//n/+P/3//X/9v/2//X/9f/1//X/9f/1//P/8//z
//P/8//z//P/9f/1//X/9f/1//X/9f/1//P/8//z//P/8//z//P/9P/0//T/9P/0//X/
9f/1//X/9f/1//X/9f/z//P/8//z//X/9f/1//X/9//3//f/9//1//X/9f/1//X/9f/1
//X/8//z//P/8//z//P/8v/y//L/8v/y//L/9P/1//X/9f/0//T/9P/0//L/8v/y//L/
9P/z//P/8//y//L/8v/y//T/9P/0//T/8v/y//L/8v/y//L/8v/y//L/8v/y//L/8v/y
//L/8v/w//H/8f/x//P/8//z//P/8//0//T/9P/0//T/9P/0//T/9P/0//X/8//0//T/
9v/2//b/9v/2//f/9//2//b/9v/2//b/9v/0//X/9f/1//X/9f/3//j/+f/5//n/+f/5
//j/9v/1//b/9v/3//f/9//1//T/8v/w//H/8f/x/+//7//v/+//7//v/+//7v/t/+3/
7P/s/+z/7P/s/+z/7f/t/+3/7f/t/+3/7f/t/+v/6//r/+v/7f/t/+3/7f/t/+3/7f/t
/+3/7f/t/+3/7f/t/+3/7f/t/+3/7f/t/+v/6f/o/+b/5P/o//D/+P/8/wIADQAeADcA
WQB/AKQAvgDVAOcA7QDiAM8AtQCMAFUAHAD0/+X/3//X/9D/zP/J/8f/xf/D/7//vf+7
/73/v//A/77/vv+//8L/wP++/77/vv/C/8b/zP/O/9D/0//X/9r/3f/g/+P/5f/l/+b/
5//o/+v/7P/t/+3/6//r/+v/6//s/+z/7P/t/+3/7f/u/+7/7//v//D/8P/w//D/8f/x
//H/8f/x//L/8//z//P/9P/0//T/9P/1//b/9v/3//f/9//3//f/+P/5//n/+f/7//3/
/f/9/////v/+/wAAAQACAAIAAwAEAAYABgAHAAkACQAKAAwADgAMAA4ADwAPABEAEQAS
ABMAFgAWABcAGAAXABgAGQAaABoAHAAcAB0AGwAcAB0AHQAdAB8AHwAfACAAIAAgACAA
IAAfAB4AHgAgAB0AHQAcABsAGAAXABUAFQAUABMAEAAMAAkACAAGAAUAAwACAAIA/f/9
//z/+//5//j/+P/3//b/9f/1//T/8//z//L/8f/v//D/8P/v//H/8f/x//H/8f/v/+//
7//v/+//7//v/+//7//v/+//7//v/+//7//v/+//7//v/+//7//v//D/8P/w//D/8P/v
/+//7//v/+//7//v/+//7//v/+//7//v/+//7//v/+//7//v/+//7//v/+//7//t/+3/
7f/t/+3/7f/t/+3/7f/t/+z/7P/s/+z/7P/s/+z/7f/t/+3/7P/s/+z/7P/s/+z/7P/s
/+z/6//r/+v/6v/q/+r/6v/o/+j/6P/o/+r/6v/q/+r/6v/q/+r/6v/q/+r/6v/q/+z/
7P/s/+z/7P/r/+v/7f/s/+z/7P/s/+z/7f/t/+z/7P/s/+z/7P/s/+z/7f/t/+3/7f/t
/+//8P/x//H/8f/x//H/8P/u/+3/7P/s/+3/7f/v/+3/7P/q/+j/6f/p/+n/5//n/+f/
5//n/+f/5//m/+X/5f/k/+T/5P/k/+T/5P/l/+X/5f/l/+X/5f/l/+X/5f/l/+X/5f/l
/+X/5f/l/+X/5f/l/+X/5f/l/+X/5f/l/+X/5f/l/+X/4//l/+f/5//j/+L/4v/e/+D/
6P/u//L/+v8HABoAMwBXAH0AoAC6AM8A3QDfANQAvwCjAHgAQwAOAOr/3f/Z/9H/yv/E
/8H/v/+9/7v/uf+3/7f/t/+3/7j/uv+8/7v/vP+6/7j/uP+6/8D/wv/I/8r/zP/P/9P/
1v/X/9r/2//d/+H/5P/l/+T/5f/m/+f/5//n/+f/5//n/+j/6P/o/+n/6f/p/+r/6v/r
/+v/7P/s/+7/7v/v/+//7//v/+//8P/v/+//7//w//L/8v/y//P/9P/0//X/9f/3//f/
9//4//f/9//3//n/+//7//v//f/8//z//v////7//v///wAAAQACAAQABwAFAAYACAAK
AAgACgALAAsADwAPABAAEQASABIAEwAUABUAFgAXABgAFgAYABgAGQAbABwAHQAdABsA
HQAdAB0AHAAcABwAHAAeAB0AHAAcABoAFwAXABYAFwAUABMAEQAQAA4ADAAIAAgABQAE
AAIA///9//z//P/5//n/+P/3//X/9P/0//P/9P/z//P/8v/x//H/8P/v/+//8P/w/+//
7//v/+//7//v/+3/7f/t/+v/6//r/+v/7f/t/+3/7f/t/+3/7f/t/+v/6//r/+v/7f/t
/+3/7v/u/+7/7v/u/+v/6//r/+v/6//r/+v/6//r/+v/6//r/+v/6//r/+v/6//r/+v/
6//r/+v/6//r/+v/6//r/+v/6//r/+v/6//p/+n/6P/o/+j/6P/o/+j/6v/r/+v/6//o
/+j/6P/o/+j/6P/o/+j/6P/n/+f/5//m/+b/5v/m/+b/5v/m/+b/5v/m/+b/5v/m/+b/
5v/m/+b/5v/m/+b/5v/m/+b/5v/o/+n/6f/p/+f/5//n/+f/6f/s/+7/7f/s/+v/6v/r
/+v/6v/q/+r/6v/q/+r/6v/r/+v/6//r/+v/7f/u/+//7//v/+//7f/s/+r/6f/o/+j/
6f/p/+n/5//m/+T/5v/n/+f/5//j/+P/4//j/+P/4//j/+L/4//j/+L/4v/i/+L/4v/i
/+H/4f/h/+H/4//j/+P/4//h/+H/4f/h/+H/4f/h/+H/4f/h/+H/4f/h/+H/4f/h/+H/
4f/h/+H/4//h/9//4f/f/93/3P/a/9r/4P/m/+z/8P/6/wsAJABDAGcAiwCoAMAA0wDb
ANUAxACpAIcAVAAdAPL/3v/Z/9P/yf/E/8L/v/+7/7n/tf+x/6//sf+x/7P/tP+0/7T/
tf+2/7b/tP+2/7j/uv++/8D/xP/I/8v/zf/Q/9H/1P/X/9n/2//c/93/3v/d/97/3//f
/9//3//f/9//4v/i/+L/4//j/+P/5P/k/+P/4//k/+T/5v/m/+f/5//n/+f/5//o/+n/
6f/p/+r/6v/q/+r/6//s/+z/7f/t/+3/7f/t/+7/7//v/+//8f/v/+//7//x//T/9P/2
//f/9v/2//f/+P/4//j/+f/7//v//P/+/wAAAgAEAAUABQAFAAUABgAHAAgACAAJAAoA
DQAOAA8AEAAQABIAEgATABMAFAAVABUAFQAXABcAFwAYABgAGAAYABYAFQAUABQAEgAP
AA8ADgANAAoACQAHAAYABAACAP7//P/5//j/9v/z//H/8P/w/+//7//u/+3/6//q/+r/
6f/o/+f/5//m/+P/4//i/+H/4f/i/+L/4f/f/9//3//f/9//3f/d/93/3//f/9//3//d
/93/3f/d/9v/2//b/9v/3P/d/97/3//d/93/3f/e/9z/3P/c/9z/2//b/9v/2//b/9v/
2//b/9v/2//b/9v/2f/Z/9n/2f/b/9v/2//b/9n/2f/Z/9n/1//X/9f/1//X/9f/1//X
/9f/1//W/9b/1P/U/9T/1P/U/9X/1f/V/9T/1P/U/9T/0v/S/9L/0v/Q/8//z//P/87/
zv/O/87/0P/Q/9D/0P/S/9L/0v/S/9L/0v/S/9L/0P/Q/9D/0P/S/9L/0v/S/9L/0//T
/9P/0v/R/9D/z//R/9L/0v/S/9P/1P/V/9b/1P/U/9T/1f/V/9T/1P/V/9b/1v/W/9b/
1v/W/9f/1//W/9b/1f/U/9L/0//T/9L/0v/S/9L/0v/R/9D/z//O/8z/zP/M/8z/zP/N
/83/zP/K/8r/yv/K/8j/yP/I/8j/yf/K/8v/zP/O/87/zv/O/8z/zP/M/8z/zP/M/8z/
zP/M/w==
         </WaveFormData>
      </LeadData>
   </Waveform>
</RestingECG>
