# Supplementary material for: Detection of Left Atrial Enlargement Using a Convolutional Neural Network-Enabled Electrocardiogram
Source: Front Cardiovasc Med. 2020 Dec 17;7:609976. doi: 10.3389/fcvm.2020.609976 (PMC7773668; doi:10.3389/fcvm.2020.609976)
Supplement: Supplementary file 1 [file Data_Sheet_1.ZIP › hyp/1802014379_9634_0000002F.XML]

<?xml version="1.0" encoding="Windows-1252"?>
<!DOCTYPE RestingECG SYSTEM "restecg.dtd">
<RestingECG>
   <PatientDemographics>
      <PatientID>1802014379</PatientID>
      <PatientAge>94</PatientAge>
      <AgeUnits>Years</AgeUnits>
      <Gender>Male</Gender>
      <PatientLastName>zhouyixiong</PatientLastName>
   </PatientDemographics>
   <TestDemographics>
      <DataType>Resting</DataType>
      <Site>1</Site>
      <AcquisitionDevice>MAC55</AcquisitionDevice>
      <Status>Unconfirmed</Status>
      <Priority>Normal</Priority>
      <AcquisitionTime>09:03:56</AcquisitionTime>
      <AcquisitionDate>08-24-2015</AcquisitionDate>
      <CartNumber>1</CartNumber>
      <AcquisitionSoftwareVersion>009C</AcquisitionSoftwareVersion>
      <XMLSourceVersion>MAC5000 v1.0</XMLSourceVersion>
   </TestDemographics>
   <RestingECGMeasurements>
      <VentricularRate>79</VentricularRate>
      <AtrialRate>79</AtrialRate>
      <PRInterval>138</PRInterval>
      <QRSDuration>68</QRSDuration>
      <QTInterval>360</QTInterval>
      <QTCorrected>412</QTCorrected>
      <PAxis>64</PAxis>
      <RAxis>-10</RAxis>
      <TAxis>97</TAxis>
      <QRSCount>13</QRSCount>
      <QOnset>227</QOnset>
      <QOffset>261</QOffset>
      <POnset>158</POnset>
      <POffset>211</POffset>
      <TOffset>407</TOffset>
      <ECGSampleBase>500</ECGSampleBase>
      <ECGSampleExponent>0</ECGSampleExponent>
   </RestingECGMeasurements>
   <Diagnosis>
      <Modality>Resting</Modality>
         <StatementCount>4</StatementCount>
         <LabelText>12SL ��ϳ���</LabelText>
      <DiagnosisStatement>
         <StmtFlag>ENDSLINE</StmtFlag>
         <StmtText>�������</StmtText>
      </DiagnosisStatement>
      <DiagnosisStatement>
         <StmtText>ǰ����ļ�����</StmtText>
      </DiagnosisStatement>
      <DiagnosisStatement>
         <StmtFlag>ENDSLINE</StmtFlag>
         <StmtText>�����䲻ȷ��</StmtText>
      </DiagnosisStatement>
      <DiagnosisStatement>
         <StmtFlag>ENDSLINE</StmtFlag>
         <StmtText>�쳣 ECG</StmtText>
      </DiagnosisStatement>
   </Diagnosis>
   <Waveform>
      <WaveformType>Rhythm</WaveformType>
      <WaveformStartTime>0</WaveformStartTime>
      <NumberofLeads>8</NumberofLeads>
      <SampleType>CONTINUOUS_SAMPLES</SampleType>
      <SampleBase>500</SampleBase>
      <SampleExponent>0</SampleExponent>
      <HighPassFilter>16</HighPassFilter>
      <LowPassFilter>150</LowPassFilter>
      <ACFilter>NONE</ACFilter>
      <LeadData>
         <LeadByteCountTotal>10000</LeadByteCountTotal>
         <LeadTimeOffset>0</LeadTimeOffset>
         <LeadSampleCountTotal>5000</LeadSampleCountTotal>
         <LeadAmplitudeUnitsPerBit>4.88</LeadAmplitudeUnitsPerBit>
         <LeadAmplitudeUnits>��V</LeadAmplitudeUnits>
         <LeadHighLimit>2147483647</LeadHighLimit>
         <LeadLowLimit>268435456</LeadLowLimit>
         <LeadID>I</LeadID>
         <LeadOffsetFirstSample>0</LeadOffsetFirstSample>
         <FirstSampleBaseline>0</FirstSampleBaseline>
         <LeadSampleSize>2</LeadSampleSize>
         <LeadOff>FALSE</LeadOff>
         <BaselineSway>FALSE</BaselineSway>
         <ExcessiveACNoise>FALSE</ExcessiveACNoise>
         <MuscleNoise>FALSE</MuscleNoise>
         <LeadDataCRC32>1352647463</LeadDataCRC32>
         <WaveFormData>
9//1//X/9f/z//P/8//z//P/8//y//L/9P/0//T/9P/0//T/9P/0//L/9P/3//v/AQAF
AAgADAARABkAJAAzAEIAVABmAHsAhgCFAH8AdABgAEYAMgAkABMABQD///r/9v/1//b/
9f/3//b/8//1//T/9P/0//T/8//z//H/8f/0//T/8//z//P/8//z//P/8f/x//H/8f/z
//P/8//z//P/8//z//P/9f/0//T/9f/z//P/8//z//T/9P/0//P/9f/2//b/9f/z//P/
8//0//b/9v/2//b/9//3//f/9//3//f/9//3//f/9//3//f/9f/1//X/9f/3//f/9//3
//X/9f/1//X/9//3//f/9v/2//b/9v/2//T/9P/0//T/9v/2//b/9v/0//T/9P/0//P/
8//z//P/8//0//T/9P/2//b/9//3//f/9//3//j/9v/4//n/+f/6//v/+//7//3//f/9
//7/AAABAAEAAgAAAAAAAAAAAAEAAQACAAIAAQABAAEAAQABAAIAAgABAAEAAQABAAEA
AQABAAEAAQAAAP////8AAAAAAAAAAAAAAAAAAAAAAAAAAP////////////8AAAAA/P/8
//z//P/8//z//P/8//r/+f/5//n/9//3//f/9//4//j/+P/4//j/9//3//f/+f/5//n/
+f/4//j/+P/4//j/+P/4//n/+f/5//n/+f/5//n/+f/6//z/+//7//z/+v/6//r/+v/6
//r/+v/6//z//P/7//v/+v/6//r/+v/7//v/+//7//v/+//7//v/+//7//v/+/////7/
/v/+//7//v/+//7//v/+//7//v/+///////////////+//7//v/+//7//v/+//7//v/+
//////8AAAAAAgAAAAAAAAABAAEAAwADAAQABAAFAAUABgAGAAQABAAEAAQACAAKAAwA
DAAJAAkACQAJAAkACQAKAAsADQANAAoACAAIAAYABQAEAAQABAAEAAMAAQABAAEAAQAB
AAEAAQABAAMAAgACAAIAAAAAAAAAAAACAAIAAgACAAIAAQAFAAsADwAUABoAHwAjACwA
OQBIAFQAZAB1AIIAhwCDAHwAbABSADwALgAhABMADQAIAAYABwAGAAUABQAEAAMAAwAC
AAIAAgACAAEAAQD/////AgACAAEAAQABAAEAAQABAAEAAQABAAEAAwADAAMAAwADAAMA
AwADAAMAAgACAAMABQAFAAUABQABAAAA///9//z//P/7//n/+P/3//b/9v/0//T/9P/0
//P/8//z//P/8f/x//H/8f/z//P/8//z//H/8f/x//H/7//v/+//7//x//H/8f/x/+//
7//v/+7/8P/w//D/8P/v/+7/7f/s/+z/7P/s/+z/7P/s/+z/7P/r/+v/6//r/+v/7P/s
/+z/7P/s/+3/7f/t/+3/7f/u/+7/8P/x//H/8P/x//H/8f/z//P/8//0//L/8//z//T/
9P/0//T/9P/z//P/9P/0//L/8f/w/+//7//w//D/7//v/+//7//v/+//7//v/+//7v/t
/+3/7v/u/+7/7v/u//D/8P/w//D/7v/t/+3/7f/v/+//8P/w//D/8P/w//D/8P/w//D/
8P/y//H/8f/x//H/8f/x//H/8P/w//D/8P/w/+//7//v/+3/7f/t/+3/7v/u/+7/7v/s
/+z/7P/t/+//7//v/+//8f/x//H/8v/y//H/8f/y//L/8v/y//L/8P/w//D/8P/w//D/
7//v//D/8P/w//D/7f/t/+3/7f/v/+//7//v/+3/7f/t/+3/7f/u/+7/7v/w//D/7v/u
/+7/7v/u/+7/7v/u/+7/7v/u/+7/7//t/+3/7f/t/+7/7v/u/+7/7v/u/+7/7v/u/+7/
7//v//D/8P/y//D/8P/w//H/8f/x//H/8v/y//H/8f/y//L/9P/0//T/9P/2//j/+v/6
//f/9//3//f/+f/5//r/+//7//v/+P/2//T/8v/x//D/8P/w//D/7//v/+//7//v/+3/
7f/t/+3/6//q/+r/6v/s/+z/7P/s/+z/7P/s/+z/7P/r/+//8//7/wAABgALABEAGgAl
ADIAQABSAGcAeACBAIEAgAB2AGIARgAuAB8AEwAJAAAA+v/1//T/9f/z//L/9f/1//L/
8v/y//L/8f/x/+//7//x//L/8v/z//P/8//z//P/8//z//P/8//z//P/8//z//H/8f/x
//H/8//y//L/8//x//H/8f/x//L/8v/y//H/8f/y//L/8f/v/+//7//w//L/8v/y//L/
7//v/+//7//x//H/8f/x//H/8f/x//H/8f/x//H/8f/x//H/8f/x/+//7//v/+//8f/x
//H/8P/w//D/8P/w/+7/7v/u/+7/8P/w//D/8P/u/+7/7v/u/+//7//v/+//7//w//D/
8P/w//D/8f/x//P/8//z//T/8v/0//X/9f/2//f/9//3//v/+//7//z/+v/7//v//P/+
//7//v/+//v/+//8//z/+//7//v/+//7//z//P/7//v/+//7//v/+//7//v/+//6//n/
+f/6//r/+v/6//r/+v/6//r/+v/8//v/+//7//v/+//8//z/+v/6//r/+v/4//j/+P/4
//r/+f/5//n/9//3//f/9//4//j/+P/4//b/9f/1//X/9f/1//X/9f/2//b/9v/2//T/
9P/0//X/9//3//f/9//1//X/9f/2//j/9//3//j/+P/4//j/+P/2//b/9v/2//j/+P/3
//f/9v/2//b/9v/3//f/9//3//f/9//3//f/9//3//f/9//3//j/+P/4//b/9v/2//b/
9v/2//b/9v/2//b/9v/3//f/9//3//f/+P/4//j/+P/2//b/9v/2//j/+P/5//n/+P/4
//r/+P/4//j/+f/5//v/+//8//z/+//7//z//P/+//7//v/+/wAAAgAEAAQAAQABAAEA
AQADAAMABAAFAAMAAwAAAP7//v/8//v/+v/4//j/+P/3//f/9//3//f/9//3//f/9//1
//T/9P/0//b/9v/2//b/9v/2//b/9v/0//X/+/8BAAcADgAUABkAIQAsADkARgBYAGoA
fQCKAI8AjQCIAHYAWgA+ACwAHwARAAkABAD+//v/+v/5//f/+P/3//f/9v/2//b/9v/1
//X/8//z//T/9P/z//P/8//z//P/8//z//P/8//z//P/8//z//P/8//z//P/8//1//T/
9P/1//P/8//z//P/8v/y//L/8f/z//T/9P/z//H/8f/x//L/9P/0//T/9P/z//P/8//z
//P/8//z//P/8//z//P/8//z//P/8//z//X/9f/1//X/8//z//P/8//z//P/8//y//T/
9P/0//T/8v/y//L/8v/y//L/8v/y//L/8v/y//L/8f/x//H/8f/z//T/9P/0//L/8v/z
//P/9f/1//X/9v/2//j/+f/5//r/+//7//v//f/9//3//v/+//////8AAAAAAAAAAAAA
/f/9//7//v////////////3//v/+//3/+//7//v/+//9//3//f/9//z/+//7//z//P/8
//z//P/+//7//v/+//z/+//7//v/+//7//z//P/6//r/+v/6//r/+v/6//r//P/7//v/
+//5//n/+f/5//r/+v/6//r/+P/3//f/9//3//f/9//3//j/+P/4//j/+P/4//j/+f/5
//n/+f/5//n/+f/5//r/+v/5//n/+v/6//r/+v/6//r/+v/6//r//P/8//v/+//6//r/
+v/6//v/+//7//v/+f/5//n/+f/5//n/+f/5//v//P/8//z//P/6//r/+v/8//z//P/8
//z//P/8//z/+v/6//r/+//7//v/+//7//r/+v/6//r/+v/6//r/+v/6//r/+//7//r/
+v/8//r/+//8//7////9//3//v/+//////8AAAAAAgACAAIAAgACAAQABgAGAAcABwAH
AAcABQAFAAYABwAJAAkABgAEAAIAAAD///7//f/8//v/+f/4//n/+v/7//r/+f/4//f/
+f/4//j/+P/4//j/+P/4//b/9v/2//b/+P/5//n//f8DAAgADgAVABsAIgAvAEAAUgBi
AHMAhACRAJMAkACKAHgAWgBAAC0AHQAPAAYA/v/9//z/+//7//r/+f/3//T/9P/0//T/
9f/1//P/8//0//T/8//z//H/8f/x//H/8//z//P/8//x//H/8f/x//P/8//z//P/8f/w
//D/8f/v/+//7//v//D/8P/w/+//7//w//D/7//x//H/8f/y//D/8P/w//D/7//v/+//
7//x//H/8f/x/+//7//v/+//8f/x//H/8f/v/+//7//v/+//7//v/+//7//v/+//7v/u
/+7/7v/u/+7/7v/u/+7/7v/u/+7/7v/u/+7/7v/u/+3/7f/t/+3/6//s/+z/7P/u/+7/
7//v/+3/7f/t/+7/7v/w//H/8f/y//P/8//z//P/8//z//T/9v/3//f/+P/2//b/9v/2
//P/8//0//T/9f/1//X/9f/z//T/9P/z//P/8//z//P/8//z//P/8//0//P/8//0//T/
9P/0//T/8v/y//L/8v/0//P/8//z//H/8f/y//L/8P/w//D/8P/y//L/8v/y//D/7//v
/+//7//v/+//7//u/+7/7v/u/+7/7f/t/+3/7//v/+//7//u/+7/7v/u/+7/7v/u/+//
7//v/+//7//v/+//7//w//L/8f/x//L/8P/w//D/8P/w//D/8P/w//D/8P/v/+//8P/w
//D/8P/v/+//7//v/+3/7f/t/+3/7//x//H/7//w/+7/7v/u/+7/7v/u/+7/7v/w//D/
8P/x/+//7//v/+//8P/w//D/8P/u/+7/7v/u//D/8P/x//H/8v/y//T/8v/w//D/8f/x
//H/8f/y//L/9f/1//b/9v/2//b/9v/2//b/+P/6//r/+f/5//n/+f/7//v//P/9//z/
+//3//T/9P/y//H/8P/u/+7/7v/t/+3/7f/t/+3/7f/t/+3/7f/r/+r/6v/q/+v/7P/t
/+7/7v/u/+7/7v/s/+3/8//5//3/AgAKABEAFwAiADMAQgBUAGYAeQCGAIcAgQB0AF4A
QAAoABoACwD9//X/9P/w/+//7v/t/+3/7v/v/+//7P/s/+z/7P/p/+n/5//n/+r/6v/p
/+n/6f/p/+n/6f/n/+f/5//n/+j/6f/q/+v/6f/p/+n/6f/p/+j/6P/p/+n/6f/p/+n/
6v/q/+r/6f/p/+r/6v/p/+n/6f/p/+r/6v/q/+r/6v/p/+n/6f/p/+v/6//r/+v/6//r
/+v/6//r/+v/6//r/+v/6//r/+v/6//r/+v/6//r/+v/6//q/+z/7P/s/+z/7P/s/+z/
7P/u/+7/7v/u/+7/7v/u/+7/7//v/+//7//v//D/8P/w/+7/7v/v/+//8f/x//H/8v/w
//L/8//z//T/9f/1//X/9//3//f/+P/2//f/9//4//r/+v/6//r/+P/3//f/9v/3//f/
9//3//X/9v/2//X/8//z//P/8//1//X/9f/1//L/8f/x//L/8v/y//L/8v/y//L/8v/y
//L/8f/x//H/8f/x//L/8v/u/+7/7v/u/+//8P/x//L/9P/z//P/8//y//H/8P/v//D/
8P/w//D/8v/x//H/8f/z//P/8//z//T/9P/0//T/9v/2//b/9//3//f/9//3//f/9//3
//j/+P/3//f/+P/2//b/9v/2//T/9P/0//T/9v/2//X/9f/0//T/9P/0//P/8//z//P/
8//z//P/8//z//H/8P/w//D/8P/w//D/8P/w//D/8P/w//D/8f/z//P/8//z//D/8P/w
//D/8P/w//D/8P/w//D/8f/x//L/8v/0//L/8v/y//P/8//x//H/8v/y//X/9f/2//b/
9P/0//T/9P/2//j/+v/6//n/+f/5//n/9//3//j/+f/5//n/9v/0//T/8v/x//D/8P/w
//D/7//t/+3/7f/t/+3/7f/t/+3/7//u/+7/7v/w//D/8P/w/+7/7v/u/+7/8P/z//X/
+f/9/wIACAALABMAHgAtADoASABaAGsAeAB5AHUAbgBcAEAALAAgAA8AAQD5//b/9P/z
//L/8//z//L/7//t/+z/7P/s/+z/7P/t/+z/7f/t/+z/6v/p/+v/6//r/+v/6//r/+v/
6//t/+3/7f/t/+//7//v/+//7f/s/+z/7f/t/+3/7f/t/+z/7P/s/+v/6//s/+z/6//t
/+3/7f/u/+7/7v/u/+7/7v/v//D/8f/x//H/8f/x/+//7//v/+//8f/x//H/8f/x//H/
8f/x//H/8f/x//H/8f/x//H/8P/w//D/8P/w//H/8v/z//T/8v/y//L/8v/y//L/8v/y
//P/8//z//P/8//0//T/9P/2//b/9//3//f/9//3//j/+P/6//v/+//8//3//f/9////
/////wAAAgADAAMABAACAAIAAgACAAEAAQACAAIAAQABAAEAAQD//wAAAAD//wEAAQAB
AAEA//////////8AAP////8AAAAAAAAAAAAA/v/+//7//v8AAP////////3//f/+//7/
/v/+//7//v/+//7//v/+//z/+//7//v//f/9//3//f/8//z//P/8//z/+//7//v/+//7
//v/+//6//r/+v/6//z//P/8//3//P/7//r/+f/7//v/+//8//z/+//7//z//P/8//z/
/P/6//r/+v/6//r/+v/5//n/+P/4//j/+P/5//n/+f/5//n/+f/5//n/+//7//v/+//5
//r/+v/6//r//P/8//z//P/8//r/+v/6//r/+v/6//r/+//5//n/+f/5//j/+P/4//j/
+v/6//r/+v/5//j/+P/3//b/9v/4//b/+P/4//n/+f/3//f/+P/4//v/+//8//z/+v/6
//r/+v/8//7/AAAAAP///////////////wAAAQADAAMAAAD+//r/+P/3//b/9v/2//b/
9f/z//P/8//z//P/8//z//P/8f/w//D/8P/w//D/8P/w//D/8P/w//D/8v/z//P/+f//
/wQACAAPABkAJAAzAD4ATABgAHEAfgCFAIUAgABwAFYAOAAmABcACQD///z/+P/1//T/
8//z//L/8f/x//L/8v/y//L/8f/x/+//7//u/+7/7f/t/+3/7f/t/+3/6//r/+v/6//t
/+3/7f/t/+3/7f/t/+3/6//q/+r/6//t/+3/7f/t/+r/6v/q/+n/6//s/+z/6//t/+3/
7f/u/+7/7v/u/+7/7f/t/+3/7f/t/+3/7f/t/+3/7f/t/+3/7f/t/+3/7f/r/+v/6//r
/+v/6//r/+v/6//r/+v/6v/q/+r/6v/q/+r/6v/q/+r/6P/o/+j/6P/o/+j/6P/o/+f/
5//n/+f/5//o/+j/6P/q/+r/6//r/+n/6f/p/+r/7P/u/+//7//w//H/8f/x//T/9f/2
//j/+v/7//v//P/6//r/+v/6//v/+//8//z//f/9//3//f/7//z//P/7//3//f/9//3/
+//7//v/+//7//v//P/+//7//v/+//7/AAAAAAAAAAACAAEAAQABAP////8AAAAA//8A
AAEAAgACAAIAAgACAAIAAQABAAEAAQABAAEAAQD+//7//v/+//7//f/9//3/////////
//8AAAAAAAAAAAIAAgACAAMAAQABAAEAAQADAAMAAwAEAAIAAQABAAIABAAEAAQABAAE
AAQABAAEAAQABAADAAMABgAGAAYABgAFAAUABQAFAAMAAwADAAMABQAFAAUABQAFAAYA
BgAGAAgACAAIAAgACAAIAAgABgAGAAYABgAGAAYABgAGAAYABgAGAAYABwAHAAcABwAH
AAYABgAGAAYABgAGAAYABgAIAAgACQAJAAgACAAKAAgACgAKAAsACwANAA0ADgAOAA8A
DwAQABAAEgASABIAEgAUABYAGAAYABkAGQAZABkAGQAZABoAGwAbABsAGAAWABQAEgAR
ABAAEAAQABAADwAOAA8AEAARAA8ADwAPAA8AEQAQABAAEAAQABAAEAAQABAAEAAQABAA
FAAVABkAHwAjACoAMAA1AD0ASgBZAGoAegCOAJ8AqgCtAKsApACSAHYAWgBIADkAKwAh
ABwAGAAVABQAEwATABIAEQAPAAwADAAMAAwADQANAAsACwAKAAoACQAJAAcABwAHAAcA
BwAHAAcABwAFAAUABQAFAAUABQAFAAUABQAEAAQABQADAAMAAwADAAIAAgACAAEA//8A
AAAA//////////8AAP7//v/+//7/+//7//v/+//9//3//f/9//v/+//7//v/+//7//v/
+//5//n/+f/5//n/+f/5//n/+//7//v/+v/6//r/+v/6//r/+v/6//r/+P/4//j/+P/4
//j/+P/4//n/+f/5//n/9//4//j/+P/4//j/+f/5//n/+f/5//r/+v/8//3//f///wEA
AgADAAMAAwADAAQABgAHAAcACAAGAAYABgAGAAUABQAGAAYABwAHAAcABwAFAAYABgAF
AAcABwAHAAcABwAHAAcABwAIAAcABwAIAAoACgAKAAoACAAIAAgACAAKAAkACQAJAAgA
BwAHAAYABgAGAAYABgAGAAYABgAGAAQAAwADAAMAAwADAAMAAwAAAAAAAAAAAAIAAQAB
AAEAAQABAAEAAQACAAIAAgACAAIAAgACAAMAAQABAAEAAQADAAMAAwAEAAQAAwADAAQA
AgACAAIAAgADAAQABQAGAAYABgAFAAUACAAIAAgACAAJAAkACQAJAAkACQAJAAkACwAL
AAsACwAJAAoACgAKAAoACgAMAAwADAAMAAwADAAMAAwADAAMAAwADAAMAAwADQAMAAsA
CgAJAAkACgALAAwADAAMAAwADAAMAAwADQANABAAEAASABAADgAOAA8ADwARABEAEgAS
ABMAEwAUABQAFAAUABQAFAAYABoAHAAcABsAGwAbABsAGwAbABwAHQAfAB8AHAAaABYA
FAATABIAFAAUABQAEwATABMAEwATABMAEwATABMAEwASABIAEgASABIAEgASABQAFAAU
ABQAEgAVABcAGwAhACgAMAA1ADsARABTAGIAcgCCAJcAqACxALMArgCkAIwAbABUAEMA
NQApACQAIAAdABgAFQAVABYAEwATABIAEgASABIAEQARAA8ADwAOAA4ADQANAA0ADQAN
AA0ADQANAA0ADQANAA0ADQANAAsACwALAAsACwAKAAoACwALAAsACwALAAgACAAIAAcA
CQAKAAoACQAJAAkACQAKAAoACgAKAAoACQAJAAkACQAHAAcABwAHAAkACQAJAAkABwAH
AAcABwAHAAcABwAHAAkACQAJAAkABwAHAAcABgAIAAgACAAIAAYABgAGAAYABAAEAAQA
BAAGAAYABgAGAAUABQAFAAUABQAGAAYABgAEAAQABQAFAAUABQAFAAYABgAIAAkACQAK
AAsACwALAA0ADQANAA4ADgAPAA8AEAAOAA4ADgAOAA8ADwAQABAADQANAA0ADQANAA4A
DgANAAwACwAKAAkACQAJAAkACQAKAAkACQAKAAoACgAKAAoACgAKAAoACgAIAAcABwAH
AAkACQAKAAoACAAIAAgACAAGAAYABgAGAAYABQAFAAUABQAFAAUABQAEAAQABAAEAAYA
BQAFAAUAAwADAAMAAwAEAAQABAAEAAIAAgACAAMAAwADAAMAAwADAAMAAwAEAAIAAQAB
AAIABAAEAAQABAAEAAQABAAEAAQABAADAAMAAgACAAIAAgABAAEAAQABAAMAAwADAAMA
AQABAAEAAQABAAIAAgACAAIAAgACAAIAAgACAAIABAAEAAQABAACAAIAAgACAAIAAgAC
AAMAAwADAAMAAwAAAAAAAAAAAAIAAgACAAIAAgACAAMAAwACAAIABAACAAQABAAFAAUA
AwADAAQABAAFAAUABgAGAAYABgAGAAYACAAKAAwADAAJAAkACQAJAAkACQAKAAsACwAL
AAgABgACAAAA///+//7//v/+//3//f/9//3//f/7//v/+//7//3//P/8//z/+v/6//r/
+v/4//j/+P/4//r//f8BAAcACwAOABQAGwAhAC4APwBSAGIAdgCHAJQAlQCRAIYAcgBW
AEAALgAdAA8ABQD+//7////8//v/+//6//f/9//2//b/9v/2//f/9//1//X/9P/0//P/
8//z//P/8//z//P/8//z//P/8//z//P/8//z//P/8//z//H/8P/w//H/8//z//P/8//0
//T/9P/z//P/9P/0//P/9f/1//X/9v/1//T/8//y//H/8f/x//H/8//z//P/8//z//P/
8//z//P/8//z//P/8//z//P/8//z//P/8//z//P/8//z//L/8P/w//D/8P/y//L/8v/y
//D/8P/w//D/8P/w//D/8P/v/+//7//v//H/8v/y//L/8P/w//H/8f/x//H/8f/y//D/
8v/z//P/9v/3//f/9//3//f/9//4//r/+//7//z/+v/6//r/+v/7//v//P/8//r/+f/4
//f/9//4//j/9//5//n/+f/5//f/9//3//f/+P/3//f/+P/2//b/9v/2//b/9v/2//b/
+P/3//f/9//1//X/9v/2//T/9P/0//T/9P/0//T/9P/y//H/8f/x//P/8//z//P/8v/y
//L/8v/0//P/8//z//P/8//z//P/9P/0//T/9P/0//T/9P/1//T/8//y//H/8//z//P/
9P/2//X/9f/2//X/9P/z//L/9P/0//T/9P/y//L/8f/x//T/9P/0//T/8//z//P/8//z
//P/8//z//X/9f/1//X/8//0//T/9P/0//T/9P/0//T/9P/y//L/8v/y//L/8v/y//P/
8//z//P/8//y//L/8v/y//T/9P/0//T/9P/0//X/9f/2//b/+P/2//b/9v/3//f/9//3
//j/+P/3//f/+P/4//j/+P/4//j//P/+/wAAAAD///////////3//f/+////AQABAP7/
/P/4//b/9f/0//T/9P/0//P/8//z//P/8//x//H/8f/x//P/8v/y//L/8P/w//D/8P/y
//L/8v/y//T/9f/5////AwAIAA4AEwAZACYANQBEAFIAZgB3AIAAgwB/AHYAYABEADAA
IgATAAUA+//4//j/+f/4//f/9f/0//P/8//y//L/8v/y//P/8//x//H/8v/y//H/8f/x
//H/8f/x//H/8f/x//H/8//z//P/8//z//P/8//z//H/8P/w//H/8//z//P/8//y//L/
8v/x//H/8v/y//H/8//z//P/9P/y//L/8v/y//L/8//0//X/8//z//P/8//z//P/8//z
//P/8//z//P/8//z//P/8//1//X/9f/1//P/8//z//L/8v/y//L/8v/0//T/9P/0//L/
8v/y//L/9P/0//T/9P/z//P/8//z//P/9P/0//T/9P/0//X/9f/z//P/8//0//b/+P/5
//n/+v/7//v/+//7//v/+//8//7//////wAA/v/+//7//v//////AAAAAP3//f/9//3/
/f/+//7//f////////////3//f/9//3//v/9//3//v/8//z//P/8//7//v/+//7//v/9
//3//f/7//v//P/8//v//P/9//7//P/8//z//P/8//v/+//7//3//f/9//3/+v/6//r/
+v/8//v/+//7//n/+f/5//n/+v/6//r/+v/8//z//P/9//v/+//7//v//P/9//7/AAD+
//3//f/+//7//v/+//7//v/+//7//v/8//z/+//7//7//v/+//7//f/9//3//f/9//3/
/f/9/////////////v/+//3//P/+//7//v/+//z//P/8//z//v////7/AAAAAAAAAAD+
//7//v/+//7//v/+///////////////+//7//v/+/wAAAAAAAAAA/v/+//////8AAAAA
AgAAAAIAAgADAAMAAQABAAIAAgADAAMABAAEAAQABAAEAAQABgAIAAoACgAJAAkACQAJ
AAkACQAKAAsACwALAAgABgAEAAIAAQAAAAAAAAAAAP///f/9//3//f/9//3//f/9////
/v/+//7//P/8//z//P/+//7//v/+//7///8BAAUACwAQABYAHQAlADAAPwBMAFoAbAB/
AI4AlwCXAJQAhgBsAEwAOAApABsAEQAMAAgABQAEAAEA///+//3//f/8//z//P/8//v/
+//5//n/+P/4//f/9//4//n/+v/7//n/+f/5//n/+f/5//n/+f/5//n/+f/5//n/+P/4
//n/+//7//v/+//6//r/+v/5//n/+v/6//n/+//7//v//P/6//r/+v/6//v/+//7//v/
+f/5//n/+f/7//v/+//7//v/+//7//v/+f/5//n/+f/7//v/+//7//n/+f/5//j/+v/6
//r/+v/6//r/+v/6//j/+P/4//j/+v/6//r/+v/3//f/9//3//n/+v/6//r/+v/6//v/
+//7//v/+//8//z//v///////v////////8DAAMAAwAEAAQABQAFAAYABgAGAAYABgAH
AAcACAAIAAUABQAFAAUABQAGAAYABQAFAAUABQAFAAMAAwADAAMAAwADAAQABgAEAAQA
BAAEAAQABAAEAAQABgAFAAUABQADAAMABAAEAAQABAAEAAQAAgACAAIAAgACAAEAAQAB
AAEAAQABAAEAAAAAAAAAAAACAAEAAQABAP//////////AAAAAAAAAAACAAIAAgADAAEA
AQABAAEAAQABAAEAAgACAAEAAQACAAIAAgACAAIAAgACAAIAAgACAAIAAQABAAQABAAE
AAQAAQABAAEAAQABAAEAAQABAAEAAQABAAEAAQACAAIAAgAEAAQABAAEAAIAAgACAAIA
AgADAAMAAwAFAAQABAAEAAIAAwADAAIABAAEAAQABAACAAMABAAEAAQABAAEAAQABgAG
AAYABwAHAAcABwAGAAgABwAHAAcABgAGAAcACQAIAAkACgALAAwADAAMAAsADgAQABAA
EAAQABAAEAAQABAAEAAQABAAEAAQABAAEAAQAA4ADAAKAAgABgAGAAYABgAGAAYABgAG
AAQABAAEAAQABAAEAAQABAACAAIAAgACAAQABAAEAAQABwAIAAkACgAPABQAGQAeACQA
KAAsAA==
         </WaveFormData>
      </LeadData>
      <LeadData>
         <LeadByteCountTotal>10000</LeadByteCountTotal>
         <LeadTimeOffset>0</LeadTimeOffset>
         <LeadSampleCountTotal>5000</LeadSampleCountTotal>
         <LeadAmplitudeUnitsPerBit>4.88</LeadAmplitudeUnitsPerBit>
         <LeadAmplitudeUnits>��V</LeadAmplitudeUnits>
         <LeadHighLimit>2147483647</LeadHighLimit>
         <LeadLowLimit>268435456</LeadLowLimit>
         <LeadID>II</LeadID>
         <LeadOffsetFirstSample>0</LeadOffsetFirstSample>
         <FirstSampleBaseline>0</FirstSampleBaseline>
         <LeadSampleSize>2</LeadSampleSize>
         <LeadOff>FALSE</LeadOff>
         <BaselineSway>FALSE</BaselineSway>
         <ExcessiveACNoise>FALSE</ExcessiveACNoise>
         <MuscleNoise>FALSE</MuscleNoise>
         <LeadDataCRC32>3058185243</LeadDataCRC32>
         <WaveFormData>
8//x//H/8P/w//H/8v/z//L/8f/v/+7/7v/u/+7/7f/u/+//8P/x//L/+P8CAAwAEwAX
ABkAHAAiACwAQQBZAGwAeACEAIAATAAGAOD/1f/R/9b/2v/Z/93/4f/o/+7/7//u/+//
8f/v/+3/7f/t/+7/7v/v//D/8v/y//L/8v/y//L/8v/y//T/9f/1//X/8//x/+//7f/v
/+//7//v//H/8f/x//H/8//z//P/8//z//L/8f/w//P/9P/1//b/+f/5//n/+v/3//b/
9f/0//T/9P/0//X/9v/3//j/+//7//v/+//7//n/+f/6//r//P/8//3//f/+//7/AAAA
AP7//////wEAAwAEAAUABwAGAAcABwAIAAkACgALAAwADQAOAA8AEQATABUAFwAZABgA
GQAaABsAGwAbABsAGwAeAB8AIQAiACEAIAAfAB4AHAAbABsAGgAZABkAGAAXABcAFgAW
ABYAFAASABEADwAPAA0ADAAKAAgABwAGAAUABQAFAAUABQAFAAUABQADAAIAAQAAAP//
//8AAAAAAQD///7//f/8//7//v/+//7//f/9//3//f/7//r/+v/7//v/+v/6//r//P/8
//z//P/8//3//f/8//v/+//8//z//P/8//z//P/9//3//f/9//r/+f/4//f/+v/6//r/
+v/7//z//f////////8AAAAA/v/9//3//f8AAAAAAAAAAAIAAgADAAQAAgACAAAAAAAA
AAAAAQABAP/////+//7//v///////v///wAAAQACAAIAAgACAAIAAAD///7//P8AAAAA
/v/+//7//v///wAAAQACAAIAAQABAAEA//////////8BAAEAAgACAAAAAAAAAAAAAAAC
AAUABwALAA4AEQAUABMAEwASABEAEgATABQAFgAYABkAGQAaABoAGAAVABQAFgAVABQA
EQAPAA8ADgANAAsACwAMAAwACgAKAA0ADQAKAAcABQADAAMAAwACAP///f/9//z/+//7
//v/+//7//v/+v/6//r/+P/4//f/9//5//n/+f/6//7/BgAQABkAHwAlACoAMAA6AEcA
XwB2AIQAkgCUAGwAIgDu/9v/1//c/+D/4f/j/+n/7v/0//f/+P/7//v/+f/3//f/+f/3
//b/9v/2//b/9v/2//b/9v/2//b/9v/2//f/9//3//n/+f/5//n/+//7//v/+//5//n/
+f/5//v/+//7//v//P/8//z//P/8//z//P/8/////////wAA/v/+//7//v/+//7//v//
/wEAAQABAAMAAQABAAEAAQADAAMABAAEAAQABAAFAAUABgAGAAgACAAIAAkACQALAAoA
CgAKAAsADQAPABAAEgARABIAEwAUABcAGAAZABsAGgAbABwAHQAcAB0AHgAfACIAIwAk
ACUAJQAlACYAJgAmACYAJgAmACYAJQAlACQAIQAhACAAHwAeABwAGwAaABgAFgAVABMA
EQAPAA4ADAAMAAsACgAJAAYABQAEAAMABQAFAAUAAwABAAEAAQABAAAAAAD//////v/+
//7//v/8//z//P/8//z//f/+///////+//7///////7//v/+/wAAAAAAAAAA/v//////
/v/+////AQACAAAAAAAAAAAAAQABAAEAAQABAAEAAQABAAAAAAAAAAAAAgACAAIAAwAB
AAEAAgACAAQAAwADAAMABAAEAAQABAACAAIAAwAEAAYABgAEAAQAAgACAAMAAwADAAMA
AgACAAIAAwADAAIAAAAAAAAAAAACAAIAAgACAP////////7/AAABAAEAAQABAAEAAAD+
//7//v/+//7//v/+//7/AAD///////////////////////8AAAAA/v/+//7//v8AAAIA
BQAHAAoADAAOABAAEAARABEAEQATABMAEwAUABQAFQAVABYAGAAWABMAEgARAA8ADQAJ
AAkACQAIAAcABwAHAAgACAAGAAYACQAJAAgABQADAAEA//////7/+//5//n/+P/3//f/
9//3//f/9f/0//T/9P/2//b/9f/1//P/8//z//T/9v/8/wYAEQAZAB0AIAAmADAAOQBL
AGIAdgCCAIwAggBQAAwA4//R/9D/2P/f/+H/6f/w//T/9f/4//v//f/5//X/9//5//f/
9v/2//b/9v/2//b/9v/4//j/+P/4//j/+f/5//n/+//7//v/+//7//v/+//7//n/+f/5
//n/+//7//v/+//6//r/+v/6//z//P/8//z/+//7//v//P/8//z//P/8//7//v/+////
/f/9//3///////////////////8AAAAAAAAAAAEAAQAEAAQABgAGAAQABQAFAAcACgAK
AAoACwAJAAsADAAOAA8AEAARABIAEwAUABUAFwAWABcAGAAZABwAHQAeAB8AIAAhACIA
IwAjACMAJAAkACQAJAAkACQAJAAjACMAIgAjACMAIgAhAB4AHAAbABoAGAAWABUAEwAT
ABEAEAAOAAwACwAKAAkACAAHAAYABQAFAAUABQADAAEAAQABAAEAAgACAAEAAQD+//7/
/v/+//7//v/+//7//f/9//3//f/9//z//P/9//3//P/8//z//P/8//z//P/6//v/+//6
//v/+//8//z/+v/6//r/+v/9//3//f/9//v/+//7//v//v/+//7//v/+//7//v////3/
/f/+//7/AAD////////+//7//v/+//7//v///wAAAAAAAP7//v/+//7//////wEAAQAA
AAAA//////7//P/+//7//v/+//z//P/8//z//f/9//3//P/8//3////+//z//P/8//z/
/P/8//z//P/+//3//f/9//v/+//7//v//f/9//7//v/8//z//P/8//3/AAAEAAcACgAM
AA4AEAAOAA8ADwAPAA8ADwAPABAAEgATABMAFAASABAADQAMAAoACQAIAAUAAwADAAIA
AQAAAAEAAwAEAAIAAgAFAAUABAABAP///f/7//v/+v/3//X/9f/0//P/8//z//P/8//z
//L/8v/y//T/9P/z//P/8//z//P/9P/2//7/CgARABcAGwAgACgAMAA9AFEAZgB0AH4A
fgBaABYA5P/N/8f/zP/W/9n/3f/l/+z/8P/z//L/9f/z//H/8f/x//H/8f/w//D/8P/w
//D/8P/w//D/8P/w//D/7v/v/+//7//x//H/8f/x//P/8//z//P/8f/x//H/8f/z//P/
8//z//T/9P/0//T/9P/0//T/9P/1//X/9f/2//b/9v/2//b/9v/2//b/9//3//f/9//5
//n/+f/5//n/+f/5//r/+v/6//r/+//7//z//P/+//7//v//////AQACAAIAAgADAAMA
BQAGAAgABwAIAAkACgANAA4ADwARABAAEQASABMAFAAVABYAFwAaABsAHAAdABsAGwAc
ABwAHgAeAB4AHgAcABsAGwAaABkAGQAYABcAFgAUABMAEgAOAAwACwAJAAsACQAIAAYA
BAADAAIAAQACAAEAAAD///////////3/+//7//v/+//8//z/+//7//r/+v/6//r/+P/4
//j/+P/5//n/+f/5//n/+P/4//n/+f/4//j/+P/2//b/9v/2//b/9//3//b/9//3//j/
+P/2//b/9v/2//f/9//3//f/9//3//f/9//4//j/+P/4//j/+P/4//n/9//3//j/+P/6
//n/+f/5//r/+v/6//r/+v/6//v//P/8//z/+v/6//r/+v/7//v/+//7//r/+v/6//v/
+//6//r/+v/6//r/+v/6//r/+v/7//v/+//6//r/+//7//v/+//7//n/+P/6//r/+v/6
//r/+v/6//r/+P/3//f/9//5//n/+f/5//f/9//4//j/+P/4//j/+P/4//r//f///wIA
BAAGAAgACAAJAAkACQAJAAkACQAKAAwADQANAA4AEAAOAAsACgAJAAcABQABAAMAAwAC
AAEAAQABAAIAAgAAAAAAAwADAAIA///9//v/9//3//b/8//z//P/8v/x/+//7//v/+//
7//u/+7/7v/w//D/7//v/+3/7f/t/+7/8v/2/wAACwARABMAFgAcACIAKQA5AFAAZABs
AHQAbgBAAPr/z/+//7z/xP/P/9H/1f/a/+D/5//s/+3/7//v/+//7//t/+v/6v/q/+r/
7P/s/+z/7P/q/+r/6v/q/+r/6//r/+v/7f/t/+3/7f/r/+v/6//r/+3/7f/t/+3/7//v
/+//7//u/+7/7v/u/+z/7P/s/+z/7//v/+//8P/y//L/8v/y//D/8P/w//H/7//v/+//
8f/z//P/8//z//P/8//0//T/9P/0//X/9f/2//b/+P/4//b/9//3//n/+v/6//r/+//9
////AAACAAEAAgADAAQABQAGAAcACQAIAAkACgALAA4ADwAQABEAFAAVABYAFwAVABUA
FgAWABQAFAAUABQAFAATABMAEgASABMAEwATABAADgANAAwACAAGAAUAAwAFAAMAAgAA
AP7//f/8//v//P/7//r/+f/3//f/9//1//f/9//3//f/9P/0//P/8//y//L/8v/y//T/
9P/0//T/8f/x//H/8f/x//D/8P/x//P/8v/y//L/8f/w/+//7v/w//H/8f/w/+//7//w
//D/8v/y//L/8v/x//H/8f/x//P/8//z//P/9P/0//T/9P/z//L/8f/x//L/8//1//b/
9P/z//P/8//y//L/8v/y//L/8v/z//T/9P/0//L/8v/y//L/8//z//H/8f/w//D/8v/z
//P/8v/y//L/8v/y//D/8P/w//D/8f/x//H/8P/w//D/8P/w//D/7v/u/+7/7v/u/+3/
7f/t/+//7//v/+//8f/x//L/8v/w//D/8P/w//D/8v/1//f/+v/8//7/AAD+////////
/wEAAQABAAIABAAFAAUABgAGAAQAAQAAAP7//f/8//n/+//7//r/+f/3//f/+P/4//j/
+P/7//v/9v/z//H/7//t/+3/7P/p/+n/6f/o/+f/6f/p/+n/6f/o/+b/5f/k/+b/5v/l
/+X/4//j/+P/5P/q//L//P8DAAkACwAOABYAIgAzAEkAWABiAGwAYAAoAOb/xv+7/7f/
wv/K/8v/0f/V/9r/3v/h/+D/4f/h/9//3//h/+H/4f/g/+D/4P/g/+D/4P/g/+D/4P/g
/+D/4P/h/+H/4f/f/9//3//f/+H/4f/h/+H/4f/h/+H/4f/h/+H/4f/h/+L/4v/i/+L/
4v/i/+L/4v/l/+X/5f/m/+X/5P/j/+L/4//k/+X/5//n/+f/5//p/+n/6f/p/+n/5//n
/+j/6P/o/+j/6f/p/+v/7P/v//D/8P/x//H/8//z//L/8f/x//L/9f/3//r/+//8//3/
/v8CAAQABgAJAAgACQAKAAsADAANAA4ADwARABMAFQAXABYAFQAVABQAEgASABIAEgAS
ABEAEQAQABEAEQAQAA8ADgAMAAsACgAGAAQAAwABAAMAAQAAAP7//f/7//n/9//2//X/
9P/z//P/8//z//H/7//v/+//7//v//D/8P/x//D/8P/w//D/7f/s/+v/6v/r/+v/6//r
/+v/6v/q/+v/7f/s/+z/7P/s/+z/7P/s/+r/6//r/+r/6f/p/+r/6v/q/+r/6v/q/+z/
7f/u/+//8f/x//H/8f/y//L/8v/y//L/8v/y//P/9P/1//f/+P/4//f/9//3//f/9v/1
//T/9P/0//X/9v/4//j/9v/2//X/9P/0//P/8//z//L/8v/y//P/8//y//D/8P/w//D/
8P/w//D/8P/v/+//8P/w//D/8P/w/+7/7v/u/+7/7v/t/+3/7f/t/+3/7f/t/+v/6//s
/+z/7P/s/+z/7P/u//D/8//1//j/+v/8//7//v/////////+//3//P/8/wAAAQABAAIA
BAACAP///v8AAP///v/7//v/+//6//n/9v/1//X/9P/2//b/+f/5//T/8f/v/+3/6f/p
/+j/5f/j/+P/4v/h/+P/4//j/+P/5f/k/+T/5P/k/+T/4//j/+H/4f/h/+L/6P/y//z/
AwAJAAsAEAAYACIAMwBPAGQAcgB8AHgATgAGANj/x//D/8j/zv/N/8//1f/Y/97/4f/k
/+X/5f/l/+P/4f/h/9//3v/e/97/4P/g/+D/4P/g/+D/4P/g/97/3//f/9//4f/h/+H/
4f/j/+P/4//j/+X/5f/l/+X/4//j/+P/4//k/+T/5P/k/+T/5P/k/+T/4//j/+P/5P/m
/+b/5v/m/+j/6P/o/+n/6f/p/+n/6//r/+v/6//r/+v/6//s/+z/7v/u/+//7//w//D/
8v/y//T/9f/1//f/9v/2//b/9//5//v//P/+/wEAAgADAAQAAwAEAAUABwAIAAkACgAL
AA4ADwAQABEAEgATABQAFQAXABcAGAAYABgAGAAYABgAGAAXABcAFgAXABcAFgAVABIA
EAAPAA4ADgAMAAsACQAJAAcABgAEAAQAAwACAAEAAgABAAAA///+//3//P/5//v/+//7
//v/+v/6//n/+f/4//j/+P/4//j/+P/4//j/9f/1//X/9f/3//b/9v/3//X/9P/0//T/
9v/2//b/9v/0//X/9f/0//X/9f/2//b/+P/4//j/+P/5//n/+f/5//n/+f/5//n/+P/4
//j/+P/6//r/+v/7//v/+//8//z/+v/5//n/+f/8//z//P/8//r/+v/7//z//P/8//r/
+v/6//r/+//7//n/+f/4//j/+P/5//n/+P/6//r/+v/6//r/+v/6//r/+//7//v/+v/6
//v/+//7//v/+v/6//r/+v/6//j/+P/4//j/+P/3//f/9//1//X/9f/1//X/9f/2//b/
9v/2//b/9v/2//j/+//9/wAAAgAEAAYABgAHAAcABwAFAAUABQAGAAoACwALAAwACwAI
AAQAAgACAAEAAAD9///////+//3/+//7//z//P/8//z///////z/+f/3//X/8//z//L/
7//t/+3/7P/r/+n/6f/p/+n/6//q/+r/6v/o/+j/5//n/+f/5//n/+j/7v/2/wAABwAL
AA8AFAAcACYANQBLAGAAbAB4AHgAVAAQAN7/x//B/8b/zP/N/9P/2f/e/+T/5//m/+n/
6//p/+f/5//n/+f/5v/m/+b/5v/m/+b/5v/k/+T/5P/k/+T/5f/l/+X/5f/l/+X/5f/l
/+X/5f/l/+X/5f/l/+X/4//j/+P/4//m/+b/5v/m/+b/5v/m/+b/5//n/+f/6P/q/+r/
6v/q/+r/6v/q/+v/6//r/+v/7f/t/+3/7f/t/+3/7f/u/+7/7v/u/+//7//u/+7/8P/w
//D/8f/x//P/9P/0//T/9f/1//f/+P/6//v//P/9//7//f/+////AQAEAAUABgAHAAYA
BwAIAAkACgALAAwADQAPAA8AEAAQABAAEAAQABAAEgARABEAEAAPAA8ADgANAA4ADAAL
AAoACgAIAAcABQADAAEAAAD+/////////////v/9//z/+//9//3//f/7//v/+//7//v/
+v/6//n/+f/6//r/+v/6//r/+v/6//r/+f/5//n/+f/6//r/+//9//v/+v/6//r//P/8
//z//P/8//3//f/8//3//f/+//7/AAAAAAAAAAD/////////////////////AAAAAAAA
AAACAAIAAgADAAMAAwAEAAQABAADAAMAAwAGAAYABgAGAAQABAAFAAYABgAGAAQABAAG
AAYABwAHAAcABwAGAAYACAAJAAkACAAGAAYABgAGAAYABgAGAAYABwAHAAcABgAGAAcA
BwAHAAkACQAJAAkACQAJAAcACAAIAAgACAAIAAgACAAIAAgACAAHAAcABwAHAAcABwAH
AAUABQAGAAYABgAGAAYABgAJAAwAEAATABQAFgAYABoAHAAdAB0AHQAfAB8AHwAgACIA
IwAjACQAJAAiAB8AHgAcABsAGgAXABkAGQAYABcAFwAXABgAGAAYABgAGwAbABoAFwAV
ABMAEQARABAADQANAA0ADAALAAkACQAJAAkACgAKAAsADAAMAAwACwALAAsACwALAAwA
FAAeACgALwAzADUAPABEAEwAWwBxAIQAkACcAJYAZgAiAPb/5f/h/+r/8v/z//n//f8C
AAYABwAKAA0ACwAJAAcACQAHAAUABAAEAAQABAAEAAQABAAEAAQABAAEAAIAAwADAAMA
AwADAAMAAwABAAEAAQABAAEAAQABAAEAAQABAAEAAQAAAAAAAAAAAAIAAgACAAIAAgAB
AAAAAAAAAAAAAAAAAAAAAAAAAAEA////////AQABAAEAAQABAAEAAQACAAIABAAEAAUA
BQAEAAQABgAGAAYABwAHAAkADAAMAAwADQANAA8AEAASABMAFAAVABYAFQAWABcAGQAa
ABsAHAAdACAAIQAiACMAIgAjACQAJQAlACUAJgAmACgAKAAoACgAKAAnACcAJgAlACUA
JAAjACIAIAAfAB4AHgAcABsAGQAXABUAFAASABIAEQAQAA8ADwAPAA8ADwANAA0ADQAL
AA0ADQANAA0ADAAMAAsACwAMAAwADAAMAAwADAAMAAwACwALAAsACwALAAoACgALAAkA
CAAIAAgACAAIAAgACAAIAAkACQAIAAcABwAIAAgACAAIAAgACAAHAAcABwAHAAcABwAH
AAcACgAKAAoACgAKAAoACgALAAsACwAMAAwADAALAAsACwAKAAoACgAKAAwADAANAA4A
DAAMAAoACgALAAwADgAPAA0ADQAMAAwADgAPAA8ADgAQABAAEAAQABAAEAAQABAAEQAR
ABEAEAAQABEAEQARAA8AEQARABEAEAAQABAAEAAQABIAEgASABIAEgARABEAEQARABEA
EQARABEAEQASABIAEAAQABAAEAAQABIAFQAXABsAHgAhACQAJAAlACUAJQAlACUAJQAm
ACgAKQApACoAKAAmACMAIgAiACEAIAAdAB0AHQAcABsAGwAbABwAHAAcABwAHwAfAB4A
GwAZABcAFwAXABYAEwARABEAEAAPABEAEQARABEAEQAQABAAEAAQABAADwAPABEAEQAR
ABIAFgAcACQALQA1ADcAPABCAEoAUwBjAHoAiACQAJYAhABGAAgA6f/d/97/6P/v//H/
+f/+/wQACwAOAA8ADQANAAsACwALAAsACgAKAAoACgAKAAoACgAKAAoACgAKAAoACwAL
AAsACQAJAAkACQALAAsACwALAAkACQAJAAkACQAJAAkACQAKAAoACgAKAAgACAAIAAgA
CQAJAAkACgAIAAgACAAIAAoACgAKAAsACQAJAAkACwAJAAkACQAJAAoACwANAA4ADAAM
AA0ADQAOAA4AEAAQABAAEQARABMAFAAUABQAFQATABUAFgAYABcAGAAZABoAHQAeAB8A
IQAiACMAJAAlACUAJQAlACUAKAApACoAKwArACsALAAsACwALAAsACwAKgApACkAKAAn
ACcAJgAlACQAIgAhACAAHgAcABsAGQAZABcAFgAUABIAEQAQAA8ADgANAAwACwANAA0A
DQALAAoACQAIAAcABgAGAAUABQAGAAYABgAGAAQABAAEAAQAAwADAAMAAwABAAAAAAAB
AAEAAAAAAAAAAAAAAAAAAAD+///////+/wAAAQADAAQAAwACAAEAAAD//////////wAA
AQACAAMAAgACAAIAAgACAAIAAgADAAEAAQACAAIAAgABAAEAAQAEAAQABAAEAAMAAgAC
AAIAAgACAAAAAAAAAAAAAQABAAEAAQAAAAAAAgADAAMAAgACAAIAAgACAAIAAgACAAIA
AQABAAEAAAAAAAEAAQABAP///////////f/7//z//v/+//7//v/8//z//P/8//7//f/9
//3//f/9//3//f/8//v/+//6//z//P/8//z//P/+/wEAAwAEAAYACAAKAAoACwALAAsA
CwALAAsADAAMAA0ADQAOABAADgALAAoACgAJAAgABQAHAAcABgAFAAEAAQACAAIAAAAA
AAMAAwAAAP3/+//5//f/9//2//P/8f/x//D/7//t/+3/7f/t/+7/7v/v//D/7v/u/+3/
7f/r/+v/6//s//T//P8EAA0ADwARABQAHAAmADUASwBeAGgAcgBqADYA8v/O/73/uf/E
/87/z//T/9n/3P/g/+X/6P/p/+n/5//l/+X/5//l/+T/5P/k/+b/5v/m/+b/5v/m/+b/
5v/m/+f/5//n/+X/5f/l/+X/5f/l/+X/5f/n/+f/5//n/+X/5f/l/+X/5v/m/+b/5v/m
/+b/5v/m/+f/5//n/+j/6v/q/+r/6v/o/+j/6P/p/+f/5//n/+n/6//r/+v/6//r/+v/
7P/s/+r/6v/r/+v/7P/s/+7/7v/u/+//7//x//P/9P/1//f/9v/3//f/+P/3//j/+f/6
//z//v8AAAMABAAFAAYABwAGAAcACAAJAAgACQAKAAsACwALAAwADAAMAAwADAAMAAoA
CQAJAAgABwAHAAYABQACAAAA///+//3//P/8//v/+//5//j/9v/2//X/9P/z//D/7//u
/+3/7f/t/+3/6//t/+3/7f/t/+r/6v/p/+n/6P/o/+j/6P/o/+j/6P/o/+f/5//n/+f/
6f/o/+j/6f/o/+b/5f/k/+T/5P/k/+T/5P/l/+X/5P/l/+X/5v/m/+b/5v/m/+b/5f/l
/+X/5f/n/+f/5//n/+r/6v/q/+r/6P/o/+j/6f/n/+f/6P/o/+j/5//n/+f/6P/o/+j/
6P/q/+r/6//s/+v/6v/n/+b/6P/o/+n/6f/p/+n/6P/o/+j/6f/p/+j/6P/o/+j/6P/o
/+j/6P/o/+f/5//n/+b/5P/l/+X/5f/l/+b/6P/o/+j/6P/n/+b/5f/k/+b/5f/l/+X/
5f/l/+X/5f/n/+f/6P/o/+j/6P/o/+j/5//o/+r/6//w//L/9P/2//j/+f/5//n/+f/5
//n/+v/6//v/+//8//z/+v/3//b/+P/3//b/8//z//P/8v/x/+//7//w//D/8P/w//P/
8//u/+v/6f/n/+X/5f/k/+H/4f/h/+D/3//d/93/3f/d/9//3v/e/97/3P/c/9v/2//b
/9v/2//c/+b/7v/4////AQAFAAoAEgAcAC8ARwBcAGgAcgBqADQA7v/I/73/u//C/8b/
xf/J/83/0P/W/9v/3P/b/93/2//b/9v/2f/Z/9j/2P/Y/9r/2v/a/9r/2v/a/9r/2v/a
/9v/2//b/9n/2f/Z/9n/2//b/9v/2//b/9v/2//b/9v/2//b/9v/3P/c/9z/3P/c/9z/
3P/c/93/3f/d/97/4P/g/+D/4P/e/97/3v/f/+H/4f/h/+P/4f/h/+H/4f/j/+P/5P/k
/+T/5P/l/+X/5P/k/+b/5v/n/+n/6v/t/+z/7P/s/+3/7f/v//D/8v/z//T/9f/2//f/
+P/5//v//v///wAAAQAAAAEAAgADAAQABQAGAAcABwAHAAgACAAIAAgACAAIAAgABwAH
AAYABwAHAAYABQACAAAA///+//7//P/7//n/9//1//T/8v/y//H/8P/v/+7/7f/s/+v/
6//r/+v/6f/p/+n/6f/p/+j/6P/n/+f/6P/o/+j/6P/n/+b/5f/k/+X/5f/l/+X/5f/k
/+T/5f/l/+T/5P/k/+b/5v/m/+b/5P/l/+X/5P/j/+P/5P/k/+b/5v/m/+b/5f/l/+X/
5f/n/+f/5//n/+b/5v/m/+b/6P/o/+j/6f/p/+n/6v/q/+j/5//n/+f/6v/q/+r/6v/o
/+j/6f/q/+r/6v/o/+j/6v/q/+v/6//p/+n/6P/o/+r/6//r/+r/6P/o/+j/6P/o/+j/
6P/o/+f/5//n/+b/5v/n/+f/5//n/+f/5//n/+X/5f/l/+X/5//l/+b/5v/m/+b/5v/k
/+T/5P/k/+b/5f/l/+X/5f/l/+X/5f/j/+P/5P/k/+b/5v/m/+b/5v/o/+v/7f/w//L/
9P/2//b/9//3//f/9//3//f/+P/8//3//f/+//z/+v/3//b/9P/z//L/7//v/+//7v/t
/+v/6//s/+z/7v/u//H/8f/s/+n/5//l/+X/5f/k/+H/4f/h/+D/3//e/93/3P/b/93/
3P/c/9z/3P/c/9v/2//d/93/3f/e/+D/6P/y//n//f8BAAgAEAAYACUAOwBSAGAAaABs
AFAADADW/7v/s/+4/8D/w//H/8v/0v/W/9n/3P/d/93/2f/X/9f/1//X/9b/1v/W/9b/
1v/W/9b/1P/U/9T/1P/W/9f/1//X/9f/1//X/9f/1//X/9f/1//X/9f/1//X/9f/1//X
/9f/2P/Y/9j/2P/Y/9j/2P/Y/9n/2f/Z/9r/2v/a/9r/2v/a/9r/2v/b/93/3f/d/9//
3f/d/93/3f/d/93/3v/e/+D/4P/h/+H/4P/g/+L/4v/k/+X/5f/n/+b/5v/m/+f/5//p
/+r/7P/r/+z/7f/u//H/8v/z//X/9v/3//j/+f/6//v//P/9//7///8AAAEAAQABAAIA
AgACAAIAAgACAAQAAwADAAIA//////7//f/8//r/+f/4//b/9P/z//H/7//t/+z/6v/q
/+n/6P/n/+b/5f/k/+P/4//j/+P/4f/h/+H/4f/h/97/3v/d/93/3v/e/97/3v/c/9z/
3P/c/9v/2//b/9v/2//a/9r/2//Z/9j/2P/Y/9r/2v/a/9r/2P/Z/9n/2P/X/9f/2P/Y
/9r/2v/a/9r/2f/Z/9n/2f/Z/9n/2f/Z/9r/2v/a/9r/2v/a/9r/2//Z/9n/2v/a/9r/
2f/Z/9n/2v/a/9r/2v/a/9r/2//c/9r/2v/Y/9j/2v/a/9v/2//Z/9n/2P/Y/9j/2f/Z
/9j/2P/Y/9j/2P/Y/9j/2P/Y/9f/1//X/9b/1P/V/9X/1f/X/9f/1//X/9X/1f/V/9X/
1f/V/9T/1P/U/9T/1P/U/9P/0//T/9P/1f/U/9T/1f/T/9T/1f/V/9P/1P/U/9X/1v/X
/9j/2v/c/93/3//h/+L/4//k/+X/5f/l/+X/5P/l/+b/5v/l/+v/6P/l/+H/4P/e/97/
3v/e/93/3P/b/9r/2P/Y/9j/2P/a/9r/2v/a/9f/1v/V/9T/0f/Q/8//zv/N/8z/y//K
/8n/yP/H/8b/yP/I/8j/yP/H/8b/xf/E/8b/xv/G/8b/y//Q/9X/2v/h/+b/6//w//X/
+v///w==
         </WaveFormData>
      </LeadData>
      <LeadData>
         <LeadByteCountTotal>10000</LeadByteCountTotal>
         <LeadTimeOffset>0</LeadTimeOffset>
         <LeadSampleCountTotal>5000</LeadSampleCountTotal>
         <LeadAmplitudeUnitsPerBit>4.88</LeadAmplitudeUnitsPerBit>
         <LeadAmplitudeUnits>��V</LeadAmplitudeUnits>
         <LeadHighLimit>2147483647</LeadHighLimit>
         <LeadLowLimit>268435456</LeadLowLimit>
         <LeadID>V1</LeadID>
         <LeadOffsetFirstSample>0</LeadOffsetFirstSample>
         <FirstSampleBaseline>0</FirstSampleBaseline>
         <LeadSampleSize>2</LeadSampleSize>
         <LeadOff>FALSE</LeadOff>
         <BaselineSway>FALSE</BaselineSway>
         <ExcessiveACNoise>FALSE</ExcessiveACNoise>
         <MuscleNoise>FALSE</MuscleNoise>
         <LeadDataCRC32>1856399646</LeadDataCRC32>
         <WaveFormData>
EQARABIAEgASABIAEgASABIAEwATABQAFAAUABUAFQATABMAFAAUABQAEwAQAAgA/v/2
/+7/5P/X/8j/t/+i/4n/cf9c/0z/UP9j/2v/Z/9x/4f/nP+u/77/zv/c/+r/+P8EAA0A
EwAXABoAHAAbABkAGwAcAB0AHgAeAB8AHwAfACAAIAAhACEAIQAhACIAJAAkACQAJAAi
ACIAIwAjACMAIwAjACMAIwAjACMAIwAjACMAIwAkACQAJAAkACQAIgAiACMAIwAlACUA
JQAlACUAJgAmACYAJAAkACQAJAAmACYAJwAnACcAJwAnACcAJQAlACYAJgAmACcAJwAn
ACUAJQAlACUAJwAoACkAKQApACkAKQApACkAKgAqACoAKgApACgAJwAlACQAJAAkACYA
JgAkACQAIgAgAB8AHgAeAB4AHgAdABoAGQAXABUAFgAVABMAEgAQAA8ADwAOAA0ADAAL
AAoACwAKAAoACgAIAAkACQAJAAsACwALAAsACgAKAAoACwAMAAwADAANAA8ADwAPAA8A
DQAOAA4ADgAOAA4ADwAPAA8AEAAQABAADgAOAA4ADgAQABAAEQARABEAEQARABEAEAAQ
ABAAEAAQABAAEAAQAA4ADgAOAA4ADwAQABAAEAAQABAADwAPABEAEQARABEADwAPAA8A
DwAPAA8ADgANAA0ADQANAA4ADgANAAwADAAMAAwADAAMAAwACwALAAoACgAKAAkACQAL
AAsACwALAAsACgAKAAoACgAKAAoACgAKAAoACgAJAAkACQAJAAgACAAJAAkACQAJAAgA
CAAIAAgACAAIAAgACAAIAAYABgAFAAUABwAHAAcABwAHAAcABwAHAAUABQAFAAYABgAI
AAkACQAMAA0ADgAOAAwADAAMAAwADAAMAAsACgAGAAQAAgAAAAEAAAD///7//f/7//r/
+v/3//f/9//2//X/9f/1//f/9v/3//n/+v/9//7/AAABAAIAAgACAAMAAQACAAIAAgAC
AAIAAgACAAMAAwAEAAQABAAFAAUABQADAAQABAAEAAMAAAD6//D/6P/g/9T/x/+6/6n/
kv9//2n/Uv9A/z7/Uf9d/1v/Yf93/4r/mv+u/77/yv/Y/+T/8P/5////AwAGAAYABwAJ
AAsADAANAAwADAANAA0ADQAOAA4ADwAPAA8ADwAQABAAEAAQABAAEAAQABEAEQARABEA
EQARABEAEQARABEAEQARABEAEgAUABQAFAAUABYAFgAXABcAFwAXABcAFwAZABoAGgAa
ABgAGAAYABgAGgAaABsAGwAbABsAGwAbABsAGwAcABwAHAAdAB0AHQAdAB0AHQAdAB0A
HgAfAB8AHwAfAB8AHwAfACAAIAAgACEAIQAhACEAIQAgACAAIAAeAB4AHAAcABwAGgAZ
ABgAFgAWABYAFQAWABUAEwARAA4ADQALAAoACAAHAAcABgADAAIAAQAAAAEAAAAAAAAA
AAABAAEAAQADAAMAAwADAAIAAgACAAMABAAEAAQABQAFAAUABQAFAAUABgAGAAYABgAG
AAcABwAFAAYABgAGAAgACAAIAAgACAAIAAkACQAJAAkACQAJAAoACgAKAAoADAAMAAwA
DAAMAAwADAAMAAsADAAMAAwADAAMAAsACwALAAsACwALAAkACQAJAAkACQAJAAgABwAJ
AAkACQAKAAoACQAIAAgACAAIAAgACAAKAAkACQAIAAgACAAHAAcABQAFAAUABQAFAAQA
BAAEAAQABAAEAAQABAAEAAQAAwADAAMAAwACAAIAAwADAAMAAwACAAIAAgACAAIABAAE
AAQABAAEAAIAAgACAAIAAgACAAEAAQADAAMAAwADAAEAAQABAAEAAwADAAMABAACAAQA
BQAFAAYABwAIAAgACgAKAAoACgAIAAgABwAGAAYABAACAAAA/f/8//v/+v/3//X/9P/0
//P/8//z//L/8f/x//H/8//0//X/9//4//n/+v/8//3//v/+//7///8BAAIAAgACAAIA
AgACAAIAAwADAAQABAAEAAUABQAFAAMABAAEAAQABQAEAAAA+P/w/+j/3P/P/77/q/+U
/3//a/9W/0D/Mv81/0X/S/9N/13/dP+O/6D/sv/A/9D/4P/u//n/AQAHAAgADAANAA0A
DwAQABEAFAAUABUAFQAVABYAFgAXABcAFwAXABgAGgAaABoAGgAaABoAGwAbABsAGwAb
ABsAGwAbABsAGwAbABsAGwAcABwAHAAcABwAHAAcAB0AHQAdAB0AHQAdAB0AHgAeAB4A
IAAgACAAIAAgACAAIQAhACEAIQAhACEAIQAhACIAIgAiACMAIwAjACMAIwAjACMAIwAk
ACUAJQAlACUAJQAlACcAKAAoACgAJwAnACcAJwAnACYAJgAmACYAJgAkACQAJAAiACEA
IAAgACAAIAAfABwAGwAZABcAFgAVABMAEgAQAA8ADwAOAAwACgAIAAYABwAGAAYABgAE
AAUABQAFAAUABQAFAAUABgAGAAYABwAGAAYABgAHAAcABwAHAAcABQAGAAYABgAGAAYA
BwAHAAcACAAIAAgACAAIAAgACAAKAAoACwALAAsACwALAAsADAAMAAwADAAMAAwADAAM
AAwADAAMAAwACwAMAAwADAAMAAwACwALAAsACwALAAsACwALAAsACwALAAsACgAJAAsA
CwALAAwACgAJAAgACAAIAAgACAAIAAgABwAHAAYABgAGAAUABQAFAAUABQAFAAUABAAE
AAQABAAEAAQABAAEAAQABAADAAMAAwADAAIAAgADAAMAAwADAAIAAgACAAIAAgACAAIA
AgACAAIAAgACAAIAAQABAAEAAQABAAEAAQABAAEAAQABAAEAAQACAAIABAAFAAUABAAF
AAYABgAIAAgACAAIAAgACAAHAAYABAACAAAA/v/7//r/+f/4//P/8f/w//D/8f/x//H/
8P/v/+//7//x//L/8//1//b/9f/2//j/+f/6//r/+v/7//v//P/8//z/+v/6//r/+v/7
//v//P/8//z//f/9//3/+//8//z//P/9//r/9P/s/+L/2P/M/7v/qv+X/4D/bf9X/0L/
Lv8s/zn/Qf9B/0n/X/94/47/oP+u/77/zv/c/+j/8f/3//v//v/+//////8BAAIAAwAE
AAQABQAFAAUABgAGAAcABwAHAAcACAAIAAgACAAIAAgACAAJAAkACQAJAAkACQAJAAkA
CQAJAAcABwAHAAgACgAKAAoACgAIAAgACQAJAAsACwALAAsACQAKAAoACgAKAAoACgAK
AAwADAANAA0ACwALAAsACwALAAsADAAMAAwADQANAA0ADQANAA0ADQANAA4ADwAPAA8A
DwAPAA8ADwAQABAAEAAPAA8ADwAPAA8ADgAOAA4ADgAOAAwADAAMAAoACQAIAAYABgAG
AAUABAADAAEA///+//3/+//6//b/9f/1//T/8f/w/+//7v/v/+7/7v/u/+z/7f/t/+3/
7f/t/+3/7f/u/+7/7v/v/+7/7v/u/+//7//v/+//7//v//D/8P/w/+7/7v/v/+//7//w
//D/8P/w//D/8P/w//D/8P/x//H/8f/x//H/8f/y//L/8v/y//L/8v/y//L/8v/y//L/
8v/x//L/8v/y//L/8v/x//H/8f/x//H/8f/x//H/8f/x//H/8f/w/+//8f/x//H/8v/w
/+//7v/u/+7/7v/u/+7/7v/t/+3/7P/u/+7/7f/t/+3/7f/t/+3/7f/s/+z/7P/s/+z/
7P/s/+z/7P/s/+v/6//r/+v/6v/q/+v/6//r/+v/6v/q/+r/7P/q/+r/7P/q/+r/6v/q
/+r/6v/q/+r/6v/q/+n/6f/p/+n/6f/p/+n/6f/p/+n/6//r/+v/7P/q/+z/7f/t/+7/
7//w//D/8P/w//D/8P/w//D/7//u/+7/7P/q/+j/5//m/+X/5P/f/93/3P/c/9n/2f/Z
/9j/2f/Z/9n/2//c/93/3//g/9//4P/i/+P/5v/m/+b/5//l/+b/5v/m/+b/5v/m/+b/
5//n/+j/6P/o/+n/6f/p/+n/6v/q/+r/6//o/+b/3v/W/8z/xP+5/6z/nf+I/3H/W/9G
/zD/Hv8f/y//N/81/z3/Uv9q/4D/kP+i/7D/wP/O/9n/4//n/+z/7v/v/+//8f/y//P/
9P/0//X/9f/1//b/9v/3//n/+f/5//r/+P/4//j/+P/6//r/+//7//n/+f/5//n/+//7
//v/+//7//v/+//8//z//P/8//z//P/8//3//f/9//3//f/9//3//v/+//7/AAAAAAAA
AAD+//7//////wEAAQABAAEAAQABAAIAAgAAAAEAAQABAAMAAwADAAMAAwAEAAUABQAF
AAUABQAFAAUABgAGAAYABQAFAAUABQAHAAYABgAGAAQABAACAAIABAACAAEAAAAAAAAA
AAD///z/+//5//f/+P/3//X/9P/w/+//7//u/+//7v/t/+z/6//q/+r/6v/o/+n/6f/p
/+r/6//s/+3/7P/s/+z/7f/u/+7/7v/v/+3/7f/t/+3/7f/u/+7/7v/u/+7/7//v/+//
8P/w//D/8v/y//L/8v/y//L/8//z//H/8f/x//H/9P/0//T/9P/0//T/9P/0//T/9P/0
//T/9f/2//b/9v/2//b/9f/1//X/9f/1//X/9f/1//X/9f/3//f/9v/1//X/9f/1//b/
9v/1//T/9P/0//T/9P/0//T/8//z//L/9P/0//P/8//z//P/8//z//P/8v/y//L/9P/0
//T/9P/y//L/8v/x//L/8//0//T/9P/1//X/8//0//b/9v/2//b/9v/2//b/9v/0//T/
8//z//X/9f/1//X/9f/1//X/9f/1//X/9f/2//b/+P/5//n//P/9//7//v/+//7//v/+
//z//P/7//r/+P/2//T/8v/z//L/8f/w/+v/6f/o/+j/6f/p/+n/6P/l/+X/5f/n/+j/
6f/r/+z/7//w//L/8//0//T/9P/1//P/9P/0//T/9P/0//T/9P/2//f/+f/6//j/+f/5
//n/+f/6//r/+v/5//b/7v/k/9z/0v/G/7n/rP+Z/4L/bf9Z/0L/NP86/0f/Tf9L/1P/
a/+A/5T/pv+4/8b/1P/g/+z/8//5//3//v/+/wEA//8BAAIAAwAEAAQABQAFAAcACAAI
AAkABwAHAAcACAAIAAgACAAIAAgACAAJAAkACQAJAAkACQALAAsACwALAAsACwALAAwA
CgAKAAoACgAKAAoACwALAAsACwALAAsACQAKAAoACgAKAAoACgAKAAwADAANAA0ADQAN
AA0ADQANAA0ADgAOAA4ADwAPAA8ADwAPAA8ADwARABIAEwATABEAEQARABEAEQASABIA
EgATABMAEwATABEAEAAQABAAEgASABAAEAAOAAwACwAKAAwADAAMAAsACAAHAAUAAwAE
AAMAAQAAAP7//f/9//z/+//6//n/+P/5//j/+P/4//b/9//3//f/+f/5//n/+f/6//r/
+v/7//r/+v/6//v/+//7//v/+//7//z//P/8//z//P/9//3//f/+//7//v/+//7//v/+
//7//v////////////////8AAAAAAAAAAAAAAAAAAAAAAAAAAAAAAAABAAIAAgACAAAA
AAD/////AQABAAEAAQADAAMAAwADAAMAAwACAAEAAQABAAEAAgAEAAMAAgACAAIAAgAC
AAIAAgABAAEAAAAAAAAA/////wEAAQABAAEAAwACAAIAAgACAAIAAgACAAIAAgACAAEA
AwADAAMAAgACAAMAAgAEAAQABAAEAAQABAAEAAQABAAEAAMAAwADAAMAAwADAAUABQAF
AAUABQAFAAUABgAEAAYABwAHAAgACQAKAAoADAAMAAwADAAMAAwACwAKAAgABgAEAAIA
AQAAAP///v/9//v/+v/6//f/9//3//b/9f/1//X/9//4//n/+//8////AAACAAMABAAE
AAQABQAFAAYABgAGAAYABgAGAAYACQAJAAoACgAIAAkACQAJAAsADAAMAAwACQAGAAAA
+P/u/+b/2v/P/8L/r/+a/4X/b/9a/0j/Sv9b/2X/Zf9r/4H/lP+k/7b/xv/U/+L/8v/8
/wUACwAPABAAEAARABMAFQAWABcAFgAWABcAFwAZABoAGgAbABsAGwAbABwAHAAcABwA
HAAcABwAHQAdAB0AHQAdAB0AHwAfAB8AHwAfAB8AHwAgACAAIAAgACAAIAAgACEAIQAh
ACEAIQAhACEAIgAiACIAIgAiACIAIgAiACIAIwAjACMAIwAjACMAIwAjACQAJAAkACUA
JQAlACcAJwAnACcAJwAoACkAKQApACkAKQApACkAKgAqACoAKwArACsAKwArACoAKgAq
ACoAKgAoACgAKAAmACUAJAAiACIAIgAhACAAHwAdABsAHAAbABkAGAAWABUAFQAUABMA
EgARABAAEQAQABAAEAAQABEAEQARABEAEQARABEAEgASABIAEwAUABQAFAAVABUAFQAV
ABUAFQAWABYAFgAWABYAFwAXABUAFgAWABYAGAAYABgAGAAYABgAGQAZABkAGQAZABkA
GgAaABoAGgAaABoAGgAaABoAGgAaABoAGQAaABoAGgAcABwAGwAbABsAGwAbABsAGQAZ
ABkAGQAbABsAGgAZABkAGQAZABoAGgAZABgAGAAYABgAGAAYABgAFwAXABYAGAAYABcA
FwAVABUAFQAVABUAFAAUABQAFAAUABQAFAAUABQAFAATABQAFQAWABYAFAAVABUAFQAX
ABYAFgAWABYAFgAWABYAFgAWABYAFgAWABYAGAAYABcAFwAVABUAFQAVABUAFQAVABUA
FQAVABUAFgAUABYAFwAXABoAGwAcABwAHAAcABwAHAAaABoAGQAYABYAFAASABAADwAO
AA0ADAAJAAcABgAGAAUABQAFAAQABQAFAAUABwAGAAcACQAKAAsADAAOAA8AEAAQABAA
EQARABIAEgASABIAEgASABIAEwATABQAFAAUABUAFQAVABMAFAAUABQAEwAQAAwABAD6
//L/5P/V/8L/r/+a/4X/b/9Y/0b/RP9R/1v/Wf9h/3X/kP+k/7b/yP/Y/+j/9v8CAAsA
EQAVABgAGgAbABsAHQAeAB8AIAAgACEAIQAhACIAIgAjACMAIwAjACQAJAAkACQAJAAk
ACQAJQAlACUAJQAlACUAJQAlACUAJQAlACUAJQAmACYAJgAmACYAJAAkACUAJQAlACUA
JQAlACUAJgAmACYAJgAmACYAJgAmACYAJwAnACcAJwAnACcAJQAlACYAJgAmACcAJwAn
ACUAJQAlACUAJQAmACcAJwAlACUAJQAlACUAJgAmACYAJQAlACUAJQAlACQAJAAkACIA
IgAgACAAIAAeAB0AHAAbABoAGQAXABYAFQATABEAEAAPAA0ADAAIAAcABwAGAAMAAgAB
AAAA///+//7//v/+////////////////////AAAAAAAAAQAAAAAAAAABAAEAAQABAAEA
//8AAAAAAAAAAAAAAQABAP//AAAAAAAAAAAAAAAAAAAAAAAAAQABAAMAAwADAAMAAgAC
AAIAAgACAAIAAgACAAQABAAEAAQAAwAEAAQABAAEAAQAAwADAAMAAwADAAMAAwADAAMA
AwADAAMAAgABAAEAAQABAAIAAgABAAAAAAD+//7//v/+//7//f/9//z//v/+//3//f/7
//v/+//7//3//P/8//z//P/8//z//P/8//z//P/7//v/+//7//r/+P/5//n/+f/7//r/
+v/6//r/+v/6//r/+v/6//v/+v/6//r/+v/6//j/+P/4//j/+v/6//n/+f/3//f/9//3
//n/+f/5//n/+f/5//n/+v/4//r/+//7//7///8AAAAAAAAAAAAAAAAAAAAA///+//z/
+v/4//b/9f/0//P/8v/v/+3/7P/s/+v/6//r/+r/6//r/+v/7f/u/+//8f/y//P/9P/2
//f/+P/4//j/+f/3//j/+P/4//r/+v/6//r/+//7//z//P/8//3//f/9//3//v/+//7/
/f/6//L/6P/g/9j/zP+7/6r/l/+A/2v/Vf9A/y7/Lv89/0P/Q/9N/2P/fv+S/6T/tP/C
/9L/4P/s//X/+f/9/wAAAAABAAEAAwAEAAUABgAGAAcABwAHAAgACAAJAAkACQAJAAoA
CgAKAAoACgAKAAoACwALAAsACwALAAsACwALAAsACwALAAsACwAMAAoACgAKAAoACgAK
AAsACwALAAsACwALAAkACgAKAAoADAAMAAwADAAMAAwADQANAAsACwALAAsADQANAA4A
DgAOAA8ADwAPAA8ADwAPAA8ADQAOAA8ADwARABEAEQARABEAEgASABIAEQARABEAEQAR
ABAAEAAQABAAEAAOAA4ADgAMAAsACgAIAAgACAAHAAYABQADAAEAAAD///3//P/4//f/
9//2//X/9P/z//L/8f/w//D/8P/w//H/8f/x//H/8f/x//H/8v/y//L/8//0//T/9P/1
//P/8//z//P/8//0//T/9P/2//b/9//3//X/9v/2//b/9v/2//b/9v/2//b/9//3//f/
9//3//f/+P/4//j/+P/4//j/+P/4//j/+P/4//j/9//4//j/+P/4//j/9//3//n/+f/5
//n/9//3//f/9//5//n/+P/3//f/9//3//j/9v/1//T/9P/2//b/9v/2//b/9f/1//T/
9P/0//P/8//1//X/9f/1//X/9P/0//T/9P/0//T/9P/0//T/9P/z//X/9f/1//T/8v/z
//P/8//1//T/9P/0//T/9P/0//T/9P/0//T/9P/0//T/9P/0//T/9P/0//P/8//1//X/
9f/1//X/9f/1//X/9f/1//X/9v/2//j/+f/5//r/+//8//z//P/8//z//P/+//7//f/8
//r/+P/2//T/8//y//H/8P/t/+v/6v/q/+n/6f/p/+j/5//n/+f/6f/s/+3/7//w//H/
8v/0//X/9v/2//b/9//3//j/+P/4//j/+P/4//j/+f/5//r/+v/8//3//f/9//3//v/+
//7//f/6//b/8P/m/97/1v/J/7r/qf+S/33/af9S/zz/MP83/0X/R/9D/1P/bP+E/5b/
qv+4/8j/2P/m/+//9//9/wAAAgADAAMABQAGAAcACAAIAAkACQALAAwADAANAAwACwAK
AAoADAAMAAwADAAMAAwADQANAA0ADQANAA0ADQANAA0ADQANAA0ADQAOAA4ADgAOAA4A
DgAOAA8ADwAPAA8ADwAPAA8AEAAQABAAEAAQABAAEAAQABAAEQARABEAEQARABEAEQAR
ABIAEgASABMAEwATABMAEwATABMAFQAWABcAFwAVABUAFQAVABUAFgAWABYAFwAXABcA
FwAXABYAFgAWABYAFgAUABQAFgAUABMAEgAQABAAEAAPAA4ADQALAAkACgAJAAcABgAE
AAMAAwACAAAA/v/8//r/+//6//r/+v/6//v/+//7//v/+//7//v/+v/6//r/+//8//z/
/P/9//3//f/9//3///8AAAAAAAAAAAAAAQABAP//AAAAAAAAAAAAAAAAAAACAAIAAwAD
AAMAAwADAAMAAgACAAIAAgAEAAQABAAEAAQABAAEAAQABQAGAAYABgAGAAYABQAFAAMA
AwADAAMABQAFAAUABQAFAAUABAADAAUABQAFAAYABgAFAAQABAAEAAQABAAEAAQAAwAD
AAIABAAEAAMAAwADAAMAAwADAAMAAgACAAIAAAAAAAAAAAABAAIAAwADAAMAAwADAAIA
AgADAAMAAwADAAIAAgACAAQABAAEAAQABAAEAAQAAgACAAIAAgACAAIAAgACAAQABAAD
AAMABQAFAAUABQAFAAUABQAFAAUABQAFAAYABAAGAAcABwAIAAkACgAKAAoACgAKAAoA
DAAMAAsACgAIAAYABAACAP///v/9//z/+f/3//b/9v/3//f/9//2//P/8//z//X/+P/5
//v//P/9//7/AAABAAQABAAEAAUABQAGAAYABgAEAAQABAAEAAUABQAGAAYACAAJAAkA
CQAJAAoACgAKAAsABAD8//T/7P/k/9r/zf/A/63/lv+B/2n/Uv9C/0b/Vf9b/1f/X/93
/4z/nv+y/8L/0P/g/+7/+v8DAAkACwAOAA4ADwARABMAFAAVABYAFgAXABcAFwAYABgA
GQAZABkAGQAaABgAGAAYABgAGgAaABsAGwAbABsAGwAbABsAGwAbABsAGQAZABkAGgAc
ABwAHAAcABoAGgAbABsAHQAdAB0AHQAdAB4AHgAeAB4AHgAeAB4AHAAcAB0AHQAfAB8A
HwAfAB0AHQAeAB4AIAAhACEAIQAhACEAIQAhAB8AIAAhACEAIgAjACQAJQAjACQAJAAk
ACQAIwAiACEAIQAgACAAIAAgACAAHgAeACAAHgAdABwAGgAaABoAGQAWABUAEwARABIA
EQAPAA4ADAALAAsACgAJAAgABwAGAAcABgAGAAYABgAHAAcABwAIAAkACgALAA0ADgAP
ABEAEgASABIAEwATABMAEwATABUAFgAWABYAFAAUABUAFQAVABYAFgAWABgAGAAYABgA
FgAWABcAFwAXABcAFwAXABYAFgAWABYAGAAYABgAGAAYABgAGAAYABgAGAAXABYAGAAY
ABcAFwAVABUAFQAVABMAEwATABMAFAAVABUAFQAVABUAFQAWABYAFQAUABQAEgASABIA
EgASABEAEQAQABEAEgASABMAEQARABEAEQATABIAEgASABIAEgASABIAEgASABIAEQAT
ABMAEwASABAAEQARABEAEQAQABAAEAAQABAAEgASABIAEgASABIAEgASABIAEgARABEA
EQARABEAEQARABEAEQARABEAEQARABIAEgAUABUAFQAWABcAGAAYABYAFgAWABYAGAAY
ABcAFgAUABIAEAAOAA0ADAALAAoABwAFAAQABAADAAMAAwACAP///////wEAAgADAAUA
BgAJAAoADAANABAAEAAQABEADwAQABAAEAAQABAAEAAQABEAEQASABIAEAARABEAEQAR
ABIAEgASAA8ADAAEAPz/9P/q/+D/0//E/7H/nP+F/2//WP9K/07/Yf9n/2P/b/+H/5r/
qv+8/8z/2v/o//b/AAAJAA8AEQASABQAFQATABUAFgAXABgAGAAZABkAGQAaABoAGwAb
ABsAGwAcABoAGgAaABoAHAAcAB0AHQAbABsAGwAbAB0AHQAdAB0AGwAbABsAHAAaABoA
GgAaABoAGgAbABsAGwAbABsAGwAbABwAHAAcABoAGgAaABoAGgAaABsAGwAbABsAGwAb
ABsAGwAcABwAGgAbABsAGwAbABsAGwAbABsAHAAdAB0AHQAdAB0AHQAbABwAHAAcAB0A
HQAdAB0AGwAaABoAGgAaABoAGAAYABgAFgAVABQAEgASABIAEQAQAA8ADQALAAoACQAH
AAYAAgABAAEAAAD///7//f/8//v/+v/6//r//P/9//3//f/9//3//f/9//7//v/+////
/v/+//7/////////////////AAAAAAAAAAAAAAEAAQABAAIAAgACAAIAAgACAAIAAgAC
AAMAAwADAAMAAwADAAQABAAEAAQABAAEAAQABAAEAAQABAAEAAMABAAEAAQABAAEAAMA
AwADAAMAAwADAAMAAwADAAMABQAFAAQAAwABAAEAAQACAAIAAQAAAAAAAgACAAIAAgAC
AAEAAQAAAAAAAAD///////////////8BAAAAAAAAAP7//v/+//7//v/+//7//f/9//3/
/f/8//r/+//7//v//f/8//z//P/8//z//P/8//z//P/7//v/+//9//z/+v/6//r/+v/6
//r/+v/6//r/+v/5//n/+f/5//n/+f/5//n/+f/5//n/+f/5//r/+P/6//v/+//8//3/
/v/+//7//v/+//7//v/+//3//P/6//j/9v/0//P/8v/x//D/7f/r/+r/6v/n/+f/5//m
/+X/5f/l/+f/6P/p/+v/7P/r/+z/7v/v//D/8P/w//H/8f/y//L/8v/y//L/8v/y//H/
8f/y//L/8v/z//P/8//z//T/9P/0//P/8P/s/+L/2v/S/8b/tf+k/5H/ev9n/1H/Ov8m
/yD/K/8z/zX/O/9N/2j/gP+U/6L/sv/E/9L/3v/n/+3/8f/0//b/+f/5//v//P/9//7/
/v////////8AAAAAAQD///////8AAAIAAgACAAIAAgACAAMAAwADAAMAAwADAAMAAwAD
AAMAAwADAAMABAAEAAQABAAEAAQABAAFAAUABQAFAAUABQAFAAYABgAGAAYABgAGAAYA
BgAGAAcABwAJAAkACQAJAAcABwAIAAgACgALAAsACwALAAsACwALAAsADAANAA0ADwAP
AA8ADwAPABAAEAAQABEAEQARABEAEQAQABAAEAAQABAADgAOABAADgANAAwACgAKAAoA
CQAKAAkABwAFAAQAAwABAAAA/v/9//3//P/5//j/9//2//X/9P/0//T/9P/1//X/9f/1
//X/9f/1//b/9v/2//f/+P/4//j/+f/5//n/+f/5//n/+v/6//r/+v/6//v/+//7//z/
/P/8//7//v/+//7//v/+/////////////////wAAAAAAAAAAAgACAAIAAgAEAAQABAAE
AAMABAAEAAQABgAGAAUABQAFAAUABQAFAAcABwAHAAcABwAHAAYABQAFAAUABQAGAAYA
BQAEAAQABgAGAAYABgAGAAUABQAEAAQABAADAAMABQAFAAUABQAHAAYABgAGAAYABgAG
AAYABgAGAAYABQAHAAcABwAGAAYABwAHAAcABwAGAAYABgAGAAYABgAGAAgACAAHAAcA
BwAHAAcABwAHAAcABwAHAAcABwAHAAcABwAHAAcACAAGAAYABwAHAAYABgAHAAgACAAI
AAgACAAKAAsACwAMAAwADAAMAA0ADQANAA0ACwAJAAkACAAHAAQAAgAAAP3//P/7//r/
+f/4//b/9v/2//b/9P/0//T/9P/1//b/9//4//v//P/9//7/AAAAAAAAAAD+//7//v/+
//7//v/+//7/AAAAAAAAAAAAAAAAAAAAAAIAAgACAAIA///8//n/9v/r/+L/2f/Q/8f/
vv+1/w==
         </WaveFormData>
      </LeadData>
      <LeadData>
         <LeadByteCountTotal>10000</LeadByteCountTotal>
         <LeadTimeOffset>0</LeadTimeOffset>
         <LeadSampleCountTotal>5000</LeadSampleCountTotal>
         <LeadAmplitudeUnitsPerBit>4.88</LeadAmplitudeUnitsPerBit>
         <LeadAmplitudeUnits>��V</LeadAmplitudeUnits>
         <LeadHighLimit>2147483647</LeadHighLimit>
         <LeadLowLimit>268435456</LeadLowLimit>
         <LeadID>V2</LeadID>
         <LeadOffsetFirstSample>0</LeadOffsetFirstSample>
         <FirstSampleBaseline>0</FirstSampleBaseline>
         <LeadSampleSize>2</LeadSampleSize>
         <LeadOff>FALSE</LeadOff>
         <BaselineSway>FALSE</BaselineSway>
         <ExcessiveACNoise>FALSE</ExcessiveACNoise>
         <MuscleNoise>FALSE</MuscleNoise>
         <LeadDataCRC32>2329163861</LeadDataCRC32>
         <WaveFormData>
DQAMAAwACwAJAAkACQAJAAsACwALAAwADQANAA0ADQALAAwADAAMAAwADAALAAgA///0
/+f/0v+4/6L/kf+E/3P/Zf9f/2P/ef+V/5v/lP+U/6L/sP+2/7v/wf/K/9b/5//3/wQA
DwAWABkAGQAaABsAGwAcABwAHgAeACEAIQAdABsAGgAYABkAGQAYABcAGgAaABoAGgAa
ABkAGQAZABsAGwAbABsAGgAaABoAGwAbABsAGwAbABoAGgAaABsAGwAbABwAHQAdAB0A
HQAeAB4AHwAfAB8AHQAeAB4AHwAhACEAIQAiACAAIAAhACEAIgAiACMAIwAhACEAIgAi
ACMAIwAjACMAIwAjACMAIwAhACEAIQAhACEAHwAfAB4AGwAbABoAGQAWABUAEwARABIA
DwANAAwACQAGAAMAAgD+//v/+f/3//X/8//w/+//7f/s/+r/6P/m/+b/5f/j/+P/4//j
/+P/5v/n/+r/7P/t/+7/8P/x//L/8//0//X/9v/2//f/9//3//n/+f/6//z/+//7//z/
+v/6//v/+//7//z//f/9//z//P/9//3//f/9//7//v8AAAAAAQABAP//////////////
//////////////////3//f/9//3//f/9//z//P/8//r/+v/6//n/+f/5//n/+f/4//f/
9//1//X/9f/0//b/9f/1//T/8v/y//L/8f/x//H/8P/w//L/8v/x//H/7//v/+//7v/w
//D/8P/w//D/8P/w//D/7v/u/+7/7v/u/+7/7v/u/+7/7v/u/+7/8P/w//H/8f/x//D/
7v/u/+7/7v/u/+7/7//w//D/7//v/+//7//v/+//7//v/+//7//v/+3/7v/u/+7/7//w
//H/8v/z//T/9f/2//b/9v/2//b/+P/5//n/+f/3//b/9f/0//P/8P/v/+//7f/t/+7/
7//v/+//7f/q/+b/5v/n/+j/6P/p/+n/6f/o/+n/6//s/+z/7P/s/+v/6P/o/+f/5//l
/+X/5f/l/+X/5f/m/+f/6f/p/+n/6f/o/+j/6P/o/+j/5f/m/+H/1v/J/7b/mv+A/23/
XP9L/z//N/85/0f/Z/95/3b/dP98/4b/kP+V/5v/pv+0/8H/z//c/+f/7v/v//H/8v/y
//P/9f/2//b/9v/5//n/+//7//z//P/8//3//f/9/wAAAAAAAAAAAQABAAIAAwABAAEA
AQABAAQABAAEAAUAAwADAAMAAwAGAAYABgAHAAkACQAKAAsADQANAA0ADgAQABEAEQAR
AA8AEAAQABEAEwATABMAFAAUABQAFQAVABQAFAAVABUAFwAXABgAGAAZABkAGQAZABkA
GQAZABkAGQAZABkAGQAZABcAFwAWABcAFwAWABUAEgARAA8ADQAMAAkABwAGAAIAAAD+
//7//P/5//f/9f/1//P/8P/v/+z/6v/n/+T/5P/k/+P/4f/j/+P/4//j/+f/5//p/+r/
7f/u//D/8f/w//H/8v/z//T/9P/1//X/9f/3//f/+P/4//f/9//4//r/+v/7//v/+f/6
//v/+//8//z//f/9//3//f/+//7//v/+//////8BAAEAAQABAAEAAQABAAEAAwADAAMA
AwADAAMAAwADAAMAAwACAAIABAACAAIAAgD//////////////v/9//3//f/9//3//P/8
//v/+//6//z//P/8//v/+f/5//j/+P/6//r/+f/5//n/+f/5//j/+P/4//j/+P/4//j/
+P/4//b/9v/2//b/+P/4//j/+P/4//j/+P/4//j/+P/5//n/+//7//v/+//5//n/+v/6
//r/+v/6//r/+v/7//z//P/7//v/+//9//3//f/9//v/+//7//v/+//8//z//P/9//7/
//8AAAEAAgADAAQABQAGAAcACAAGAAcABwAHAAkACAAHAAYABQACAAEAAQD/////AAAB
AAIAAwACAAAA/f/8//z//P/+//////////3//f/+//7//v/+//7//f/8//z/+//7//n/
+f/5//n/+//7//z//f/9//3//f/9//z//P/8//z//P/9//z/+f/y/+f/2v/C/6b/j/96
/2f/V/9P/0n/T/9l/4P/kP+W/5r/nP+i/6v/sf+8/8j/0//d/+z/+f8CAAUACQAKAAoA
CwANAA4ADgAOABEAEQARABEAEgASABQAFQAVABUAGAAYABgAGAAXABcAGAAZABsAGwAb
ABsAHAAcABwAHQAdAB0AHQAdAB4AHgAeAB8AHQAdAB4AHwAhACEAIQAiACAAIQAhACEA
HwAgACAAIQAjACMAIwAkACIAIgAjACMAJgAmACcAJwAlACUAJgAmACcAJwAnACcAJwAn
ACcAJwAnACcAJwAnACcAJQAlACQAIQAhACAAHwAgAB8AHQAbABoAFwAVABQAEgAQAA4A
DgAMAAkABwAFAAMAAQD+//3/+//6//j/9v/0//T/8//x/+//7//v/+//8f/x//P/9P/z
//T/9v/3//b/9//4//n/+v/6//v/+//5//v/+//8//7//f/9//7//P/8//3//f/9//7/
/////wAAAAABAAEAAAD//////v8AAAAAAQABAP////////////////////8BAAEAAQAB
AP////////////////7//v8AAP7//v/+//3//f/9//3//f/8//v/+//5//n/+f/4//j/
9//3//b/9v/2//b/9f/1//X/9P/0//T/9P/z//P/8//z//P/8v/0//T/9P/0//L/8v/y
//L/8v/y//L/8v/y//L/8v/y//L/8v/y//L/8v/y//P/8//z//P/8//y//T/9P/0//T/
9P/0//X/9v/0//P/8//z//T/9f/2//f/9f/1//X/9f/1//b/9v/2//f/+P/5//r/+//8
//3//v/+//7//v/+//7////////////+//3//P/7//j/9//3//n/+f/6//v/+//7//n/
9v/0//T/9f/2//b/9//3//f/9f/1//b/9v/0//T/9P/z//T/9P/z//P/8f/x//H/8f/z
//P/9P/1//X/9f/1//X/9P/0//T/9P/0//P/8v/v/+T/2f/I/6z/kv99/2r/Wf9L/0X/
Rf9T/2//gf+E/4b/iv+S/5z/o/+r/7b/xP/R/93/7P/3//z///8BAAAAAgADAAUABgAG
AAYACQAJAAkACQAKAAoADAANAA0ADQAOAA4ADgAOAA8ADwAQABEAEwATABMAEwASABIA
EgATABMAEwATABMAFAAUABQAFQATABMAFAAVABcAFwAXABgAGAAZABkAGQAZABoAGgAb
AB0AHQAdAB4AHAAcAB0AHQAeAB4AHwAfAB8AHwAgACAAIQAhACEAIQAjACMAIwAjACEA
IQAhACEAIQAfAB8AHgAbABsAGgAZABgAFwAVABMAFAARAA8ADgAKAAgABgAGAAQAAQD/
//3/+//5//b/9f/z//L/8P/u/+z/7P/r/+n/6f/p/+n/6f/t/+3/7//w/+//8P/y//P/
9P/1//b/9//2//b/9//3//f/+f/5//r//P/7//v//P/6//r/+//7//v//P/9//3//P/8
//3//f/7//v//P/8//7//v///////f/9//3//f/9//3//f/9/////////////f/9//3/
/f/9//3//P/8//z/+v/6//r/+f/5//n/+f/7//r/+f/5//f/9//3//b/9v/1//X/9P/0
//T/9P/z//P/8//y//L/9P/0//P/8//x//H/8f/w//L/8v/y//L/8v/y//L/8v/y//L/
8v/y//L/8v/y//L/8v/y//L/8v/y//L/8//z//P/8//z//P/8//z//P/9P/2//b/9v/2
//T/9P/1//b/+P/3//f/9//3//f/9//3//f/9//3//f/+f/6//r/+v/6//r/+v/6//3/
/v///wAAAgACAAIAAgACAAMAAwADAAUABAADAAIAAQD+//3//f/9//3//v///wEAAQD/
//z/+v/6//v//P/8//3//f/9//r/+f/5//j/+v/6//r/+f/4//j/9//3//f/9//3//f/
9//3//j/+f/5//n/+f/5//r/+v/6//r/+v/3//T/8//s/+X/2v/I/7D/lf+A/2//Xf9P
/0v/Tf9d/3n/hP+A/4D/hv+Q/5n/of+s/7j/yf/Z/+b/8//+/wMABQAGAAgACQALAAwA
DgAOABEAEQARABEAEgASABQAFQAVABUAFAAUABQAFAAXABcAGAAZABkAGQAZABkAGAAY
ABgAGQAbABsAGwAbABoAGgAaABsAHQAdAB4AHwAdAB0AHQAeABwAHQAdAB0AHwAgACAA
IQAfAB8AHwAgACIAIgAjACMAJAAkACUAJQAjACMAJAAkACcAJwAnACcAJwAnACcAJwAn
ACcAJwAnACcAJQAlACQAIQAhACAAHwAgAB8AHQAbABgAFQATABIAEgAQAA4ADgAMAAkA
BwAFAAEA///8//v/+//6//j/9v/y//L/8f/v/+//7//v/+//8f/x//P/9P/1//b/+P/5
//r/+//8//3//v/+/////////wEAAQACAAIAAQABAAIAAgACAAMAAwADAAQABQAFAAIA
AgADAAMABQAFAAYABgAGAAYABwAHAAcABwAHAAcACQAJAAkACQAHAAcABwAHAAkACQAJ
AAkABwAHAAYABgAGAAQABAAEAAMAAwADAAMAAwACAAEAAQABAAEAAQAAAAAA//////7/
/v/+//7//f///////v/+//z//P/7//v//f/9//3//P/8//z//P/8//z//P/8//z//P/8
//z//P/6//r/+v/6//v//P/9//7//P/8//3//f/8//z//P/8//z//P/8//3//v/+//3/
/f/9//3//f/9//3//f/9//3//f/9//7//v/+/wEAAgADAAQAAwAEAAUABgAIAAgACAAI
AAYABwAHAAcABwAGAAUABAADAAAA//////////8AAAEAAwADAAEA/v/6//r/+//8//z/
/f/9//3//f/9//7//v/8//z//P/7//r/+v/5//n/9//3//f/9//5//n/+v/7//3//f/9
//3//P/8//z//P/6//n/9v/t/+D/0/++/6T/jv99/3D/Yf9V/1H/Vf9r/4H/g/96/3z/
iP+U/5z/o/+t/7j/xv/X/+X/9P/9/wQABQAFAAYABgAHAAkACgAKAAoADQANAA8ADwAQ
ABAAEAARABEAEQAUABQAFAAUABMAEwAUABUAEwATABMAEwAUABQAFAAVABUAFQAVABUA
FgAWABYAFwAVABUAFgAXABcAFwAXABgAGAAZABkAGQAXABgAGAAZABsAGwAbABwAHAAc
AB0AHQAeAB4AHwAfAB0AHQAeAB4AHwAfAB8AHwAhACEAIQAhAB8AHwAfAB8AHwAdAB0A
HAAdAB0AHAAbABkAFwAUABEAEgAPAA0ADAAIAAYABAAEAAQAAQD///3/+f/3//T/8//x
//D/7v/s/+z/7P/r/+n/6//r/+v/6//t/+3/7//w//P/9P/2//f/9v/3//j/+f/8//z/
/f/9//3//////wAAAAD/////AAAAAAAAAQABAP//AAABAAEAAgACAAMAAwADAAMABAAE
AAQABAAFAAUABQAFAAUABQADAAMAAwADAAUABQAFAAUAAwADAAMAAwADAAMAAgACAAIA
AAAAAAAA//////////8BAAAA//////3//f/9//z//v/9//3//P/8//z//P/7//v/+//6
//r/+P/4//f/9//3//f/9//2//b/9v/2//b/9v/2//b/9v/0//T/9P/0//b/9v/2//b/
9v/2//b/9v/2//b/+P/2//b/9v/2//T/9P/1//b/9v/1//X/9f/1//X/9f/1//X/9f/1
//X/8//0//T/9P/1//b/9//4//n/+v/7//z//P/8//z//P/8//3//f/9//3//P/7//r/
9//0//P/8//z//P/9P/1//X/9f/z//D/7P/s/+3/7v/u/+//7//v/+//7//w//D/8P/w
//D/7//s/+z/6//r/+v/6//r/+v/7f/t/+7/7//t/+3/7f/t//D/8P/w//D/7v/r/+j/
5f/a/8//vP+i/4j/df9k/1X/R/89/z//U/9v/33/eP92/37/iv+S/5n/n/+q/7r/yf/Z
/+b/7//2//f/9//6//z//f///wAA/v/+/wEAAQABAAEAAgACAAQABQAFAAUABgAGAAYA
BgAJAAkACgALAAsACwALAAsACgAKAAoACwANAA0ADQANAAwADAAMAA0ADQANAA4ADwAP
AA8ADwAQABAAEQARABEAEQASABIAEwARABEAEQASABQAFAAVABUAFgAWABcAFwAXABcA
GAAYABkAGQAZABkAGQAZABkAGQAZABkAGQAZABkAFwAXABYAFwAXABYAFQAUABMAEQAP
AA4ACwAJAAgABgAEAAIAAgD+//v/+f/3//X/8//w/+//7//u/+z/6v/m/+b/5f/j/+T/
5f/m/+f/6f/p/+v/7P/v//D/8v/z//L/8//0//X/9v/2//f/9//5//v/+//8//r/+f/5
//r//P/8//3//f/7//z//f/9//z//P/9//3//////wAAAAD+//7/////////////////
AQABAAEAAQABAAEAAQABAAEAAQABAAEAAQABAAAAAAACAAAAAAAAAP///////////f/8
//v/+//9//3//f/8//z/+//7//r/+P/4//j/9//5//n/+P/4//b/9v/1//X/9//3//f/
9v/0//T/9P/0//T/9P/0//T/9v/2//b/9v/0//T/9P/0//b/9v/2//b/9v/2//f/9//3
//f/9//3//n/+P/4//j/+P/4//j/+P/5//r/+v/5//n/+f/5//n/+f/5//n/+f/5//n/
9//4//j/+P/5//r/+//8////AAABAAIAAAAAAAAAAAACAAMAAwADAAEAAAD///7//f/6
//n/+f/5//n/+v/7//v/+//5//b/9P/0//X/9v/2//f/9//3//X/9f/2//b/9v/2//b/
9f/y//L/8f/x//P/8//z//P/8//z//T/9f/1//X/9f/1//b/9v/2//b/8v/x//D/6//k
/9n/xv+q/47/d/9i/1P/Sf9D/0P/U/9x/4P/iP+K/4z/kP+a/6P/qf+2/8b/z//b/+j/
8//4//3///8AAAIAAwAFAAYABAAEAAcABwAJAAkACgAKAAoACwALAAsADAAMAAwADAAP
AA8AEAARAA8ADwAPAA8AEgASABIAEwATABMAEwATABQAFAAUABUAFQAVABYAFwAXABcA
FwAYABoAGwAbABsAGwAcABwAHQAbABsAGwAcAB4AHgAfAB8AHgAeAB8AHwAhACEAIgAi
ACEAIQAhACEAIQAhACEAIQAhACEAIQAhACEAHwAfAB4AHQAdABwAGwAaABkAFwAVABQA
EQAPAA4ADAAKAAgACAAGAAMAAQD//////f/6//n/9f/0//L/8P/u/+7/7f/r/+z/7f/u
/+//7//v//H/8v/1//b/+P/5//j/+f/6//v//P/8//3//f/9//////8AAAAA/////wAA
AAAAAAEAAQABAAIAAwADAAIAAgADAAMAAwADAAQABAAEAAQABQAFAAUABQAFAAUABQAF
AAUABQAFAAUABQAFAAUABQAFAAUAAwADAAIAAgAEAAIAAgACAP/////////////+//3/
/f/////////+//z/+//7//r/+v/6//r/+f/5//n/+P/4//j/+P/3//f/9//3//f/9v/0
//T/9P/0//b/9v/2//b/9v/2//b/9v/2//b/9v/2//j/+P/4//j/9v/2//f/9//5//n/
+f/5//f/9//3//f/9//3//f/+P/4//j/+P/4//j/+P/5//r/+v/5//n/+f/5//n/+f/5
//n/+f/5//n/+//8//z//P/7//z//f/+/wEAAgADAAQABAAEAAQABAAGAAcABwAHAAcA
BgAFAAQAAQD+//3//f/+////AQADAAEAAQD///z//P/8//3//v/+//////////v/+//8
//z//P/8//z/+//6//r/+f/5//n/+f/5//n/+//7//z//f/7//v/+//7//7//v/+//7/
/P/5//b/8//q/93/yv+u/5T/f/9s/1v/T/9L/0//X/99/4v/jv+Q/5T/mv+i/6n/s//A
/87/2f/n//b///8EAAcABwAIAAoACwANAA4ADgAOABEAEQAPAA8AEAAQABQAFQAVABUA
FAAUABQAFAAVABUAFgAXABcAFwAXABcAGAAYABgAGQAbABsAGwAbABoAGgAaABsAHQAd
AB4AHwAdAB0AHQAeAB4AHwAfAB8AIQAiACIAIwAhACEAIQAiACQAJAAlACUAJgAmACcA
JwAnACcAKAAoACsAKwArACsAKwArACsAKwAtAC0ALQAtAC0AKwArACoAKQApACgAJwAo
ACcAJQAjACAAHQAbABoAGgAYABYAFgAUABEADwANAAsACQAGAAUABQAEAAIAAAD8//z/
+//5//r/+//8//3//f/9////AAABAAIABAAFAAgACQAKAAsACgAKAAsACwALAA0ADQAO
AA4ADQANAA4ADAAMAA0ADQAPABAAEQARABAAEAARABEAEQARABIAEgASABIAEwATABEA
EQARABEAEwATABMAEwATABMAEwATABMAEwATABMAEwATABIAEgASABAAEAAQAA8ADwAP
AA8ADQAMAAsACwANAA0ADQAMAAwACwALAAoACAAIAAgABwAIAAkACQAKAAgACAAHAAcA
BwAHAAcABgAGAAYABgAGAAYABgAGAAYACAAIAAgACAAGAAYABgAGAAgACAAIAAgACAAI
AAkACQAJAAkACQAJAAsACwALAAsACgAKAAoACgAKAAwADAANAA4ADAALAAsACwALAAsA
CwALAA0ADQANAA0ACwAMAAwADAAPABAAEQASABMAFAAVABYAFgAWABYAFgAYABkAGQAZ
ABcAFgAVABQAFAASABIAEwATABMAFAAVABUAFQATABAADgAOAA8AEAAQABEAEQARAA8A
DwAQABAAEAAQABAADwAOAA4ADQANAA0ADQANAA0ADQANAA4ADwARABEAEQARABAAEAAQ
ABAAEAANAAwACwAEAPn/7P/U/7j/nf+M/3v/a/9j/2H/Z/99/5P/lv+S/5j/oP+q/7P/
vf/I/9b/5f/z/wAADQAWABsAHQAeAB4AHwAhACIAIgAiACUAJQAnACcAKAAoACgAKQAp
ACkALAAsACwALAAtAC0ALgAvAC8ALwAvAC8AMAAwADAAMQAvAC8ALwAvADIAMgAyADMA
MwAzADQANQA1ADUANQA2ADYANwA3ADcANQA2ADYANwA5ADkAOQA6ADoAOgA7ADsAOgA6
ADsAOwA9AD0APgA+AD0APQA9AD0APgA/AEAAQQA/AD8APwA/AEEAPwA/AD4APQA9ADwA
OwA4ADcANQAzADQAMQAvAC4AKgAoACYAJgAkACEAHwAdABsAGQAWABUAEQAQAA4ADAAM
AAwACwAJAAkACQAJAAkACQAJAAsADAANAA4AEAARABIAEwAUABUAFgAWABcAFwAXABkA
GQAaABoAGQAZABoAGgAaABsAGwAZABoAGwAbABwAHAAdAB0AGwAbABwAHAAcABwAHQAd
AB8AHwAfAB8AHQAdAB0AHQAdAB0AHQAdABsAGwAbABsAGwAbABoAGgAcABoAGgAaABcA
FwAXABcAFwAWABUAFQATABMAEwASABIAEQARABAAEgASABIAEQARABEAEAAQABAAEAAP
AA8ADwAPAA8ADgAOAA4ADgAOAA4ADgAOAA4ADAAMAAwADAAMAAwADAAMAAwADAAMAAwA
DAAMAA0ADQAPAA8ADwAPAA0ADQANAA0ADQAPABAADwAOAA0ADAAKAAoACwAMAA4ADQAN
AA0ADQANAA0ADQANAA0ADQANAA0ADgAOAA4ADQAOAA8AEAATABQAFQAWABQAFAAUABQA
FgAXABcAFwAVABQAEwASABAADAAKAAkACgALAA0ADwAPAA8ADQAKAAYABgAHAAgACAAJ
AAkACQAFAAUABgAGAAgACAAIAAcABQAEAAIAAQABAAEAAQABAAEAAQACAAMAAQABAAEA
AQACAAIAAgACAAAA+//4//H/6P/b/8j/rv+U/4P/dv9l/1f/U/9X/2v/hf+L/4L/gv+M
/5j/nv+n/7H/uv/K/93/6//4/wMABgAHAAkADAAOAA8AEQASABIAEgAVABUAEwATABQA
FAAYABkAGQAZABgAGAAYABgAGQAZABoAGwAbABsAGwAbABoAGgAaABsAGwAbABsAGwAa
ABoAGgAbABsAGwAcAB0AHQAdAB0AHgAeAB8AHwAfAB8AIAAgACEAHwAfAB8AIAAiACIA
IwAjACIAIgAjACMAJQAlACYAJgAnACcAJwAnACUAJQAlACUAJwAnACcAJwAnACUAJQAk
ACEAIQAgAB8AHgAdABsAGQAYABUAEwASABAADgAMAAwACAAFAAMAAQD9//v/+P/3//X/
9P/y//D/7v/u/+3/6//s/+3/7v/v/+//7//x//L/8//0//b/9//6//v//P/9//7//v//
//////8BAAEAAgACAAEAAQACAAQABAAFAAUAAwAEAAUABQAGAAYABwAHAAkACQAKAAoA
CAAIAAkACQAJAAkACQAJAAkACQAJAAkACQAJAAkACQAJAAkACQAJAAcABwAGAAYACAAG
AAYABgADAAMAAwADAAEAAAD/////AAABAAIAAgACAAEAAQAAAAAAAAAAAP////////7/
/v/+//7//f/9//3//f/9//z//P/8//z//P/8//z//P/8//7//v/+//7//P/8//z//P/+
//7//v/+//7//v///////f/9//3//f////7//v/+//7//v/+//7///8AAAAA////////
//////////////////////3//v/+//7/AQACAAMABAAFAAYABwAIAAYABgAGAAYABgAH
AAcABwAHAAYABQAEAAEA/v/9//3//f/9//7////9//3/+//4//b/9v/3//j/+P/5//n/
+f/3//f/+P/4//j/+P/4//f/9v/2//X/9f/1//X/9f/1//X/9f/2//f/9//3//f/9//4
//j/+P/4//b/8//w/+n/3v/R/7z/nv+G/3P/ZP9T/0f/Qf9F/13/ef+B/3z/fP+G/5L/
mv+h/6n/tP/E/9P/4f/u//f//P/9////AAACAAMABQAGAAQABAAHAAcABwAHAAgACAAI
AAkACQAJAAwADAAMAAwADQANAA4ADwANAA0ADQANAA4ADgAOAA8ADwAPAA8ADwAQABAA
EAARAA8ADwAQABEAEQARABEAEgASABMAEwATABMAFAAUABUAEwATABMAFAAUABQAFQAV
ABQAFAAVABUAFwAXABgAGAAZABkAGQAZABkAGQAZABkAGwAbABsAGwAZABcAFwAWABUA
FQAUABMAEAAPAA0ACwAMAAkABwAGAAQAAgAAAAAA/f/5//b/8//z//H/7v/t/+v/6v/o
/+b/4v/i/+H/3//h/+H/4f/h/+P/4//l/+b/6f/q/+z/7f/s/+3/7v/v//L/8v/z//P/
8//1//X/9v/2//X/9f/2//j/+P/5//n/9//4//n/+f/6//r/+//7//v/+//8//z/+v/6
//v/+//9//3//f/9//v/+//7//v/+//7//v/+//7//v/+//7//n/+f/4//j/+v/4//j/
+P/3//f/9//3//X/9P/z//P/9f/1//X/9P/y//H/8f/w//L/8v/y//H/8f/x//D/8P/w
//D/7//v/+//7//v/+7/7P/s/+z/7P/u/+7/7v/u/+7/7v/u/+7/7v/u/+7/7v/w//D/
8P/w/+7/7v/v/+//7//v/+//7//v/+//7//v/+3/7f/t/+7/8P/w//D/7v/u/+7/7v/u
/+7/7//w//D/7//v/+//7//v/+//7//x//H/8f/x/+//8P/w//D/8f/y//P/9P/1//b/
9//4//j/+P/4//j/+v/7//v/+//5//j/9//2//X/8v/x//H/8f/x//L/8//z//P/8f/u
/+z/7P/t/+7/7v/v/+//7//t/+3/7v/u/+7/7v/u/+3/6v/q/+n/6f/p/+n/6f/p/+n/
6f/q/+v/6//r/+v/6//s/+z/7P/s/+r/5//m/+P/3P/T/8D/pP+G/23/Wv9J/z3/N/83
/0X/Yf93/3z/gv+E/4j/kP+Z/6H/rv+8/8f/0f/e/+n/8P/z//X/9v/4//n/+//8//r/
+v/9//3//////wAAAAACAAMAAwADAAYABgAGAAYABwAHAAgACQAJAAkACQAJAAwADAAM
AA0ADQANAA0ADQAOAA4ADgAPABEAEQASABMAEQARABEAEgAUABUAFQAVABUAFgAWABcA
FwAXABcAGAAYABgAGQAZABgAGAAZABkAGwAbABwAHAAdAB0AHQAdAB8AHwAfAB8AHwAf
AB8AHwAfAB0AHQAcABsAGwAaABkAGAAXABUAEwAUABEADwAOAAwACgAIAAgABgADAAEA
//////3/+v/5//X/9P/y//D/7v/u/+3/6//t/+3/7f/t/+7/7f/u/+7/8f/y//T/9f/0
//X/9v/3//j/+P/5//n/+//9//3//v/+//3//f/+//7//v////////8AAAEAAQAAAAAA
AQABAAMAAwAEAAQABAAEAAUABQAHAAcABwAHAAcABwAHAAcABwAHAAcABwAHAAcABwAH
AAcABwAGAAYACAAGAAYABgAFAAUABQAFAAUABAADAAMAAwADAAMAAgAAAP/////+//7/
/v/+//3/+//7//r/+v/6//r/+f/5//n/+f/5//j/9v/2//b/9v/4//j/+P/4//b/9v/2
//b/9v/2//b/9v/4//j/+P/4//b/9v/3//f/9//3//f/9//3//f/9//3//f/9//3//j/
+P/4//j/+P/2//b/9v/2//j/+P/4//j/+P/4//j/+f/3//f/+P/4//n/+f/6//r/+//6
//n/+v/7//7//////wEAAAAAAAAAAQABAAEAAgADAAIAAgACAAAA///8//v//P/+//7/
/v/+//3//P/7//r/+P/4//j/+P/6//r/+v/6//n/+P/3//b/+P/4//j/+P/3//b/9f/0
//T/9P/0//T/9v/2//b/9v/2//b/9v/2//j/+P/4//j/9v/0//L/8P/m/9z/0v/I/7n/
qv+b/w==
         </WaveFormData>
      </LeadData>
      <LeadData>
         <LeadByteCountTotal>10000</LeadByteCountTotal>
         <LeadTimeOffset>0</LeadTimeOffset>
         <LeadSampleCountTotal>5000</LeadSampleCountTotal>
         <LeadAmplitudeUnitsPerBit>4.88</LeadAmplitudeUnitsPerBit>
         <LeadAmplitudeUnits>��V</LeadAmplitudeUnits>
         <LeadHighLimit>2147483647</LeadHighLimit>
         <LeadLowLimit>268435456</LeadLowLimit>
         <LeadID>V3</LeadID>
         <LeadOffsetFirstSample>0</LeadOffsetFirstSample>
         <FirstSampleBaseline>0</FirstSampleBaseline>
         <LeadSampleSize>2</LeadSampleSize>
         <LeadOff>FALSE</LeadOff>
         <BaselineSway>FALSE</BaselineSway>
         <ExcessiveACNoise>FALSE</ExcessiveACNoise>
         <MuscleNoise>FALSE</MuscleNoise>
         <LeadDataCRC32>2424865742</LeadDataCRC32>
         <WaveFormData>
AgABAAAA///9//z//P/8/////////wAAAAABAAEAAQABAAEAAgACAAAAAAAAAAAA/f/2
/+//5v/X/8v/yv/O/87/zP/T/93/5f/p/+D/zv/E/8T/xP/B/7//wP/F/8//3//w//3/
BwAKAAwADQAOAAwADQAOAA8AEAARABEAEgAUABYAGAAZABwAHQAdAB0AIAAgACEAIQAh
ACAAIAAfACEAIQAiACIAIgAiACIAIwAjACMAIwAjACEAIQAiACIAIgAjACMAIwAlACUA
JgAmACcAJwAnACcAJQAmACYAJgAoACgAKAApACkAKgAqACoAKgAqACoAKwApACkAKQAp
ACkAKQApACkAJwAoACgAKAAoACgAKAAmACYAJQAkACMAIgAhACAAIAAdABsAGAAVABUA
EwARABAADgALAAoACAAGAAQAAwABAAAA/v/+//v/+v/6//n/9//1//X/9f/1//X/9f/1
//f/+f/7//7/AAABAAMABQAGAAkACgAKAAsADQAOAA4ADgAQABAAEAARABEAEQARABEA
EQARABEAEQASABIAEgATABEAEQARABEAEAARABEAEQASABIAEwAVABUAFQAVABUAFQAV
ABUAFQATABMAEwATABIAEgARABEAEQARABEAEAAQABAADwAPAA8ADwAPAA8ADQAMAAwA
DAALAAsACwAKAAwACwALAAoACAAIAAgACAAHAAYABgAGAAYABgAGAAYABAAEAAMAAwAD
AAMAAwADAAMAAwADAAIAAgACAAIAAgACAAIAAgACAAIAAwADAAMABQAFAAUABQAGAAQA
BAAEAAQABAAEAAQABAAEAAQABAAEAAQABQAFAAUABQAFAAUABQAFAAUABQAFAAUACAAK
AAoACwANAA4ADwAQAA4ADgAOAA4AEAAQABEAEgAQABAAEAAOAA0ACwAJAAkACgAKAAoA
CgALAAsACgAHAAIAAgADAAQABQAFAAUABQAEAAUABQAGAAYABgAFAAQAAwACAAEAAQD+
//7//v////////8AAAAAAwADAAMAAwABAAIAAgACAAIAAgACAAEA+v/z/+j/1//H/8L/
xP/E/8L/x//P/9f/4f/i/9T/yP/G/8L/wf/D/8T/yf/T/+H/7v/7/wMACAAMAAsADAAO
AA8AEAARABAAEQARABIAEwAUABUAFQAYABkAGQAZABoAGgAbABsAHAAcAB0AHQAdAB0A
HgAeAB4AHgAeAB8AHQAdAB0AHQAfAB8AIAAgACIAIwAjACMAJQAlACYAJgAnACcAJwAn
ACcAKAAoACgAKgAqACoAKwApACoAKgAqACoAKgAqACsAKwArACsAKwArACsAKwArACkA
KgAqACoAKgAqACoAKAAoACcAJgAlACYAJQAkACQAIQAfABwAGQAZABcAFQAUABMADwAN
AAoACAAGAAUAAwACAAAAAAD9//v/+v/4//X/9f/1//X/9f/3//f/9//5//r/+//9//7/
//8BAAMABAAFAAYABgAHAAkACgAKAAoACgAKAAoACwALAAsACwALAA0ADQANAA0ADAAM
AAwADQANAA0ADQANAAwADQANAA0ADQAMAAwADQAPAA8ADwAPAA0ADQANAA0ADwAPAA8A
DwAOAA4ADQANAA0ADQANAAwADAAMAAsACwAJAAkACQAJAAkACAAIAAgABwAHAAcABgAG
AAUABQAEAAYABgAGAAYAAwACAAIAAgAEAAQABAAEAAIAAgABAAEAAQABAAEAAQABAAEA
AQAAAAAAAAAAAAAAAgACAAIAAgAAAAEAAQABAAEAAQABAAEAAgACAAIAAgACAAIAAgAC
AAIAAgACAAIAAgACAAIAAgACAAIAAgADAAMAAwADAAMAAwADAAMAAwADAAMAAwAEAAYA
BgAHAAkACgALAAwADgAOAA4ADgAMAAwADQAOAA4ADgAOAAwACwAJAAcABwAGAAYABgAG
AAgACQAJAAcAAwACAAIAAgADAAMAAwADAAEAAQAAAAAAAAAAAP///v////7//f/9//r/
+v/6//v/+//7//z//P/9//3//f/9//v//P/8//z//P/8//z////8//f/8v/n/9f/zP/I
/8b/xP/H/8//0//b/+D/3v/W/9D/yP+//73/vv/F/83/1f/e/+3/+f/+/wIABQAGAAQA
BQAGAAcACAAJAAkACgALAAwADQANAA4ADwAPAA8AEgASABMAEwASABIAEwATABUAFQAW
ABYAFgAWABYAFwAXABcAFwAXABcAFwAYABgAFgAXABcAFwAZABkAGgAaABkAGQAZABkA
GQAaABoAGgAaABoAGgAbABkAGgAaABoAHAAcABwAHQAdAB0AHQAdABsAGwAbABsAGwAc
ABwAHAAaABoAGgAYABoAGQAYABcAFgAVABQAFAASABEADwANAA0ACwAJAAgABgADAAIA
AAAAAP7//f/7//r/+P/4//X/9P/0//P/8f/z//P/8//z//P/8//z//X/9v/3//n/+v/7
//3///8AAAEAAgACAAMABQAGAAYABgAGAAYABgAHAAcABwAHAAcABwAHAAcABwAGAAYA
BgAHAAkACQAJAAkACQAJAAgABwAJAAgACAAJAAkACQAJAAkACQAJAAkACQAJAAkACQAJ
AAoACgAJAAkACQAJAAkACAAIAAgABwAHAAcABwAHAAcABQAEAAQABAADAAMAAwACAAQA
AwADAAIAAAAAAAAAAAD///7//v/+//7//v/+//7//v/+//3//f/9//3//f/9//3//f/9
//z//v/+//7//v/+//7//v/+//z//f/9//3///////////8AAP7//v/+//7//v/+//7/
AAAAAAAAAAD+//7//v/+////////////AQABAAEAAQABAAEAAQABAAIABAAEAAUABwAI
AAkACgAKAAoACgAKAAoACgALAAwACgAKAAoACAAHAAUAAwADAAYABgAGAAYABQAFAAQA
AQAAAAAAAQACAAEAAQABAAEA//////7//v/8//z/+//6//v/+v/5//n/+P/4//j/+f/5
//n/+v/6//n/+f/5//n/9//4//j/+P/6//r/+v/7//j/8//s/93/z//K/8j/xv/G/8v/
0f/X/9n/1v/M/8T/vv+2/7P/s/+4/8P/zf/X/+L/8f/5//7/AAABAAIAAgADAAQABQAE
AAUABQAGAAcACAAJAAkACgALAAsACwAMAAwADQANAA4ADgAPAA8ADwAPABAAEAAQABAA
EAARABEAEQARABEAEwATABQAFAASABMAEwATABMAEwAUABQAEwATABMAEwAVABYAFgAW
ABYAFgAWABcAFQAWABYAFgAWABYAFgAXABcAFwAXABcAFwAXABcAFwAXABgAGAAYABYA
FgAWABQAEgARABAADwAOAA0ADAAMAAoACQAHAAUAAwABAP///v/+//v/+v/4//b/9P/z
//H/8P/u/+7/6//o/+j/5//l/+X/5f/l/+X/5f/l/+X/5//o/+n/6//s/+v/7f/v//D/
8f/y//L/8//z//T/9P/0//T/9P/0//X/9f/1//X/9f/1//X/9f/1//b/9v/2//f/9//3
//f/9//3//f/9v/1//f/9v/2//f/9f/1//X/9f/1//X/9f/1//f/9//3//f/9//2//T/
8//1//X/9f/0//T/9P/z//P/8f/x//H/8f/x//D/8P/w/+//7//v/+7/7v/t/+3/7P/s
/+z/7P/s/+3/7P/s/+z/7P/s/+z/7P/s/+z/6//r/+v/6//r/+v/6//r/+v/6v/s/+z/
7P/s/+7/7v/u/+7/7P/t/+3/7f/t/+3/7f/t/+z/7P/s/+z/7P/s/+7/7P/s/+z/7P/s
/+z/7P/s/+z/7v/u/+7/7v/t/+3/7f/t/+//7//v/+//7//v/+//7//u//D/8P/x//X/
9v/3//j/+P/4//j/+P/4//j/+f/6//r/+v/6//j/+f/3//X/9f/0//T/9P/0//X/9f/0
//H/7v/u/+//8P/z//P/8//z/+//7//u/+7/7v/u/+3/7P/r/+r/6f/p/+j/6P/o/+n/
6f/p/+r/6v/p/+n/6f/p/+n/6v/q/+r/6v/o/+b/5//o/+P/4P/b/83/wP++/8D/vP+7
/8H/x//J/8j/wP+w/6T/ov+f/53/nv+l/6//u//K/9f/5f/u//D/8//y//T/9f/2//f/
+P/5//n/+v/7//z//f/9//7/////////AAAAAAEAAQACAAIAAwADAAMAAwAEAAQABAAE
AAQABQAFAAUABQAFAAcABwAIAAgABgAHAAcABwAJAAkACgAKAAkACQAJAAkACwAMAAwA
DAAKAAoACgALAAsADAAMAAwADgAOAA4ADwAPAA8ADwAPABEAEQARABEAEQASABIAEgAQ
ABAAEAAOABAADwAOAA0ADAALAAoACgAKAAkABwAFAAMAAQD///7//v/7//r/+P/3//b/
9v/1//L/8P/w/+3/7P/s/+v/6f/n/+f/5//n/+n/6f/p/+v/7P/t/+//8P/x//P/9f/2
//f/+P/4//n/+f/6//r/+v/8//z//P/9//3//f/9//3///////////8AAAAAAAABAP//
/////////v////////8BAAAAAAABAP///////////////////////////////wAAAAD/
/////f/9//3//P/+//7//f/9//v/+//7//v/+//6//r/+v/7//v/+//6//r/+f/5//j/
+P/4//j/+P/5//j/+P/4//b/9v/2//b/9v/2//X/9f/3//f/9//3//f/9//3//b/+P/4
//j/+P/2//b/9v/2//j/+f/5//n/+f/5//n/+f/4//j/+P/4//j/+P/4//j/+P/4//j/
+P/4//n/+f/5//n/+f/5//n/+f/7//v/+//7//z//v/+////AQACAAMABAACAAIAAgAC
AAQABAAFAAYABgAGAAYABAADAAEA//////7//v/+//7///////7/+//4//j/+f/6//3/
/f/9//3//f/9//z//P/7//r/+P/2//X/9P/z//P/8v/y//L/8//2//f/+f/6//7///8A
AAEAAQACAAIAAgD+//7//v/7//b/8f/m/9f/zf/O/9L/0v/Q/9f/3//j/+H/1P/C/7j/
tv+0/7H/s/+4/8H/z//d/+z/+/8DAAYACAAHAAgACAAJAAoACwAMAA0ADQAOAA8AEAAR
ABEAEgATABMAEwAUABQAFQAVABYAFgAXABcAFwAXABgAGAAYABgAGAAZABcAFwAXABcA
GQAZABoAGgAYABkAGQAZABkAGQAaABoAGwAbABsAGwAZABoAGgAaABwAHAAcAB0AHQAe
AB4AHgAgACAAIAAhACAAHwAeAB0AHQAdAB0AHQAfACAAIAAgAB4AHgAeABwAHAAbABoA
GQAYABcAFgAWABIAEQAPAA0ADQALAAkACAAGAAMAAgAAAP7//P/7//n/9v/0//T/8f/w
//D/7//t/+3/7f/t/+3/7//v/+//8f/0//X/9//4//n/+//9//7//f/+//7///8AAAIA
AwAEAAQABAAEAAUABQAFAAUABQAFAAUABQAFAAYABgAGAAcABQAFAAUABQAGAAcABwAH
AAcABgAGAAcABwAHAAcABwAFAAUABQAFAAcABwAHAAcABgAGAAUABQAHAAcABwAGAAQA
BAADAAMAAQABAAEAAQADAAIAAgACAAEAAQABAAAAAAD//////v8AAAAAAAAAAP///v/+
//7//v/+//7//v/8//z/+//7//3//f/9//3//f/9//3//P/8//z//P/8//7//v/+//7/
/P/9//3//f/9//3//v/8//z//P/8//z//P/8//z//v/+//7//v//////////////////
///////////////+/wAAAAABAAUABgAHAAgACAAIAAgACAAIAAgACQAKAAoACgAKAAgA
BQADAAEAAQAEAAQABAAEAAUABQAEAAEA/P/8//3//v////////////3//f/8//z//f/+
//7//v/7//r/+f/5//r/+v/6//v/+//7//z//P/9//3//f/9//3//v/+//7//P/6//z/
+//0/+//5v/T/8X/wP/E/8T/wP/F/83/1f/b/9j/yP+8/7r/uP+3/7f/uv+//8v/2f/o
//P//f8CAAQABQAGAAYABwAIAAkACAAJAAkACgALAAwADQANABAAEQARABEAEgASABMA
EwAUABQAFQAVABUAFQAWABYAFgAWABYAFwAXABcAFwAXABUAFQAWABYAGAAZABkAGQAX
ABcAGAAYABkAGQAZABkAGwAcABwAHAAcABwAHAAdAB0AHgAeAB4AHgAeAB4AHwAfAB8A
HwAfAB8AHwAfAB8AHQAeAB4AHgAeAB4AHgAcABwAGwAaABkAGAAXABYAFgAWABUAEwAR
AA8ADQALAAoACAAFAAQAAgAAAP7//f/7//r/+P/4//X/9P/0//P/8f/x//H/8f/x//P/
8//z//X/9v/3//n/+v/7//3///8AAAEAAgACAAMAAwAEAAQABAAGAAYABgAHAAcABwAH
AAcACQAJAAkACQAKAAoACgALAAkACQAJAAkACAAJAAkACQAJAAgACAAJAAkACQAJAAkA
CwALAAsACwALAAsACwALAAoACgAJAAkACQAJAAkACAAIAAgABwAHAAcABwAHAAcABQAE
AAQABAAFAAUABQAEAAQAAwADAAIAAgACAAIAAgABAAAAAAAAAAAAAAAAAAAAAgACAAEA
AQD///////////////////7//v/+//7//v/+//7//v/+//7///////////////////8A
AAAAAAAAAAIAAgAAAAAAAAAAAAAAAAAAAAAAAAAAAAAAAAD//////////wEAAQABAAEA
AQABAAEAAQAAAAIAAgADAAUABgAHAAgACAAIAAgACAAIAAgACQAKAAoACgAKAAgABwAF
AAMAAwAEAAQABAAEAAMAAwACAP///v/+////AAABAAEAAQABAP3//f/8//z//P/8//v/
+v/7//r/+f/5//j/+P/4//n/9//3//j/+P/3//f/9//3//f/+P/4//j/+P/2//j/+f/2
//H/6v/X/8n/wv/A/8D/wv/J/8//1f/b/9r/0v/K/8L/uP+z/7P/uP/B/8v/0//e/+v/
9f/4//z//f/+//7///8AAAEAAgADAAMABAADAAQABQAFAAYABwAHAAcACAAIAAkACQAK
AAoACwALAAsACwAMAAwADAAMAAwADQANAA0ADQANAA0ADQAOAA4ADgAPAA8ADwAPAA8A
EAAQABEAEQARABEAEQASABIAEgASABIAEgATABMAFAAUABQAFAAUABQAFQAVABUAFQAV
ABMAEwATABMAEwAUABQAFAASABIAEgAQABIAEQAQAA8AEAAPAA4ADgAKAAkABwAFAAUA
AwABAAAA/v/7//r/+P/2//T/8//x//L/8P/w/+3/6v/q/+n/5//p/+n/6f/p/+v/6//r
/+3/7v/v//H/8v/z//X/9//4//f/+P/4//n/+//8//z//P/+//7//v////3//f/9//3/
///////////+//7//v//////////////AAABAAEAAQABAAAAAAABAAEAAQABAAEAAQAB
AAEAAQABAAEAAQABAAIAAgABAAEA/////////v8AAAAA//////3//f/9//3/+//6//r/
+v/7//v/+//6//r/+f/5//j/+P/4//j/+P/5//j/+P/4//b/9v/2//b/9v/2//X/9f/1
//X/9f/1//f/9//3//b/9P/0//T/9P/0//T/9P/0//b/9//3//f/9f/1//X/9f/2//b/
9v/2//b/9v/2//b/+P/4//j/+P/2//b/9v/2//b/9v/2//b/9v/2//b/9v/3//f/9//3
//f/9//3//f/9//3//f/9//2//j/+P/5//3//v///wAAAAAAAAAAAAAAAAAAAQACAAIA
AgACAAAA/f/7//n/+f/8//z//P/8//3//f/8//n/9v/2//f/+P/7//v/+//7//f/9//2
//b/9v/2//X/9P/z//L/8f/x//D/8P/w//H/8//z//T/9P/z//P/8//z//P/9P/0//T/
9P/y//T/8//w/+3/4v/T/8f/wv/C/8L/wv/J/83/0f/V/9D/xv++/7b/sP+t/63/sv+9
/8f/0f/e/+3/8//2//j/+f/6//r/+//8//3//v//////AAABAAIAAwADAAQABQAFAAUA
BgAGAAcABwAIAAgACQAJAAkACQAKAAoACgAKAAoACwALAAsACwALAAkACQAKAAoADAAN
AA0ADQANAA0ADgAOAA0ADQANAA0ADwAQABAAEAAQABAAEAARABEAEgASABIAEgASABIA
EwAVABUAFQAVABUAFQAVABUAFQAWABYAFgAWABYAFgAUABQAEwASABEAEAAPAA4ADgAM
AAsACQAHAAcABQADAAIAAgD///7//P/8//r/+f/3//b/9P/0//H/8P/w/+//7f/t/+3/
7f/t/+//7//v//H/8v/z//X/9v/1//f/+f/6//v//P/8//3//f/+//7//v8AAAAAAAAB
AP//////////AQABAAEAAQACAAIAAgADAAEAAQABAAEAAgADAAMAAwADAAIAAgADAAMA
AwADAAMABQAFAAUABQADAAMAAwADAAQABAADAAMAAwADAAMAAgAAAAAA////////////
/////f/8//z//P/9//3//f/8//r/+f/5//j/+v/6//r/+v/7//r/+v/6//j/+P/4//j/
+P/4//f/9//5//n/+f/5//n/+f/5//j/+v/6//r/+v/6//r/+v/6//r/+//7//v/+//7
//v/+//8//z//P/8//z//v/+//7//v/+//7//v/+//7//v/+//7//v/+//7//v/9//3/
/f/9//////////////////////8CAAQABAAFAAcACAAJAAoACgAKAAoACgAKAAoACwAM
AAwADAAMAAoACwAJAAcABwAIAAgACAAIAAsACwAKAAcABAAEAAUABgAFAAUABQAFAAMA
AwACAAIAAgACAAEAAAD///7//f/9//r/+v/6//v/+//7//z//P/9//3//f/9//v//P/8
//z/+v/6//r/+//6//f/8v/n/9X/yv/K/8r/yP/L/9P/1//X/9b/yv+6/7T/sv+t/63/
sP+3/8H/z//c/+n/9f/8//7/AQAAAAAAAQACAAMABAAFAAUABgAHAAgACQAJAAgACQAJ
AAkADAAMAA0ADQAOAA4ADwAPAA8ADwAQABAAEAAQABAAEQAPAA8ADwAPAA8ADwAQABAA
EAARABEAEQARABEAEgASABMAEwATABMAEQASABIAEgAUABQAFAAVABMAFAAUABQAFAAU
ABQAFQAXABcAFwAXABUAFQAVABUAFQAWABYAFgAWABYAFgAUABQAEwASABEAEgARABAA
EAAOAA0ACwAJAAkABwAFAAQAAgD///7//P/8//r/+f/3//b/9P/0//H/8P/w/+//7f/t
/+3/7f/t/+3/7f/t/+//8P/x//P/9P/1//f/+f/6//v//P/8//3///8AAAAAAAACAAIA
AgADAAMAAwADAAMABQAFAAUABQAEAAQABAAFAAUABQAFAAUABAAFAAUABQAFAAQABAAF
AAcABwAHAAcABQAFAAUABQAHAAcABwAHAAYABgAFAAUABQAFAAUABAAEAAQAAwADAAEA
AQABAAEAAQAAAAAAAAD////////+//7//f/9//z//P/8//z//P/7//r/+v/6//r/+v/6
//r/+v/6//n/+f/5//n/+f/5//n/+f/5//j/+v/6//r/+v/8//z//P/8//r/+//7//v/
/f/9//3//f8AAAAAAAAAAAAAAAAAAAAAAgACAAQAAwACAAEAAAAAAAAAAAAAAAIAAgAC
AAIAAwADAAMAAwADAAMAAwADAAMAAwADAAMABAAGAAYABwALAAwADQAOAAwADAAMAAwA
DgAOAA8AEAAOAA4ADgAMAAsACQAHAAcACQAKAAsADAALAAsACgAHAAQABAAFAAYACQAJ
AAkACQAHAAcABgAGAAgACAAHAAYAAwACAAEAAQAAAAAAAAABAAEAAQACAAIAAwADAAMA
AwADAAQABAAEAAQAAAAAAP//+v/1/+7/3f/R/87/1P/W/9L/2f/j/+f/5//c/8j/vv++
/7r/t/+5/77/xf/R/+H/8P///wUACgAMAA0ADgAQABEAEgATABIAEwATABQAFQAWABcA
FwAaABsAGwAbABoAGgAbABsAHAAcAB0AHQAdAB0AHgAeAB4AHgAeAB8AHwAfAB8AHwAd
AB0AHgAeACAAIQAhACEAIwAjACQAJAAjACMAIwAjACEAIgAiACIAIgAiACIAIwAlACYA
JgAmACYAJgAmACcAJwAnACcAJwAnACcAJwAnACUAJgAmACYAJgAmACYAJAAmACUAJAAj
ACAAHwAeAB4AGgAZABcAFQATABEADwAOABAADQAMAAoABgAEAAMAAQD///z/+//3//T/
9P/z//H/8//z//P/8//1//X/9f/3//j/+f/7//z//f///wEAAgAFAAYABgAHAAkACgAK
AAoADAAMAAwADQALAAsACwALAA0ADQANAA0ADgAOAA4ADwANAA0ADQANAA4ADwAPAA8A
DwAOAA4ADwAPAA8ADwAPABEAEQARABEADwAPAA8ADwAOAA4ADQANAA0ADQANAAwADAAM
AAsACwAJAAkACQAJAAcABgAGAAYABgAHAAgACAAIAAcABwAGAAYABgAGAAYABQAEAAQA
BAAEAAQABAAEAAQABAADAAMAAwADAAMAAwADAAMAAwACAAIAAgACAAIAAgACAAIAAgAC
AAMAAwADAAMAAwADAAMABAAEAAQABAAEAAQABAAEAAQABAAEAAQABAAEAAQABAAEAAQA
BQAFAAUABQAFAAUABQAFAAUABQAFAAUABgAIAAgACQALAAwADQAOAAwADAAMAAwADgAO
AA8AEAAQABAAEAAOAA0ACwAJAAkACgAKAAoACgAJAAkACAAFAAIAAgADAAQABwAHAAcA
BwAFAAUABAAEAAIAAgABAAAA///+//3//f/+//7//v////////8AAAAAAQABAAEAAQAB
AAIAAgACAAAA/v/+//3/9v/v/+L/z//D/8L/xP/E/8T/y//T/9v/4f/a/8z/wv/A/77/
u/+9/8D/x//T/+H/7v/7/wUACAAKAAkACgAMAA0ADgAPAA4ADwAPABAAEwAUABUAFQAW
ABcAFwAXABgAGAAZABkAGgAaABsAGwAbABsAHAAcAB4AHgAeAB8AHwAfAB8AHwAfAB8A
IAAgAB4AHwAfAB8AHwAfACAAIAAjACMAIwAjACMAJAAkACQAIgAiACIAIwAjACQAJAAk
ACQAJAAkACUAJwAnACcAJwAnACcAJwAnACUAJgAmACYAJgAmACYAJAAkACMAIgAhACAA
HwAeAB4AGgAZABcAFQAVABMAEQAQAA4ACwAKAAgABgAEAAMAAQD+//z//P/5//j/+P/3
//X/9f/1//X/9f/1//X/9f/3//j/+f/7//z///8BAAMABAAFAAYABgAHAAkACgAKAAoA
DAAMAAwADQALAAsACwALAA0ADQANAA0ADgAOAA4ADwAPAA8ADwAPAA4ADwAPAA8ADwAO
AA4ADwAPAA8ADwAPAA8ADwAPAA8ADQANAA0ADQAOAA4ADQANAA0ADQANAAwADAAMAAsA
CwAJAAkACQAJAAkACAAIAAgABwAHAAcABgAGAAUABQAEAAQABAAEAAQAAwACAAIAAgAC
AAIAAgACAAQABAADAAMAAwADAAMAAwADAAMAAwACAAIAAgACAAIAAgACAAIAAgACAAMA
AwADAAMAAwADAAMABAAEAAQABAAEAAQABAAEAAQABAAEAAQABgAGAAYABgAGAAYABgAG
AAYABgAGAAgACAAIAAgACQAJAAkACQAJAAkACQAJAAkACQAJAAkACgAMAAwADQAPABAA
EQASABIAEgASABIAEgASABMAFAAUABQAFAASABMAEQAPAA8AEAAQABAAEAARABEAEAAN
AAoACgALAAwADQANAA0ADQAJAAkACAAIAAoACgAJAAgABwAGAAUABQAEAAQABAAFAAMA
AwAEAAQABQAFAAUABQAFAAYABgAGAAYABgAGAAcABAABAPr/6f/Z/9L/0P/Q/9L/1//f
/+X/6//s/+T/3v/U/8z/x//F/8r/0//d/+P/7v/7/wUACgAMAA8ADgAQABEAEgATABIA
EwATABQAFQAWABcAFwAYABkAGQAZABwAHAAdAB0AHgAeAB8AHwAdAB0AHgAeACAAIAAg
ACEAIQAhACEAIQAhACEAIgAiACIAIwAjACMAIwAjACQAJAAlACUAJQAlACUAJgAmACYA
JgAmACYAJwAnACgAKAAoACYAJgAmACcAJwAnACcAJwAnACcAJwAnACUAJgAmACYAJgAm
ACYAJAAkACMAIgAhACIAIQAgACAAHgAdABsAGQAZABcAFQAUABIADwAOAAwADAAKAAkA
BwAGAAQABAABAAAAAAD///3//f/9//3//f/9//3//f///wAAAQADAAQABQAHAAkACgAJ
AAoACgALAA0ADgAOAA4AEAAQABAAEQAPAA8ADwAPABEAEQARABEAEAAQABAAEQARABEA
EQARABIAEwATABMAEwASABIAEwATABMAEwATABMAEwATABMAFQAVABUAFQAUABQAEwAT
ABUAFQAVABQAFAAUABMAEwARABEAEQARABEAEAAQABAADwAPAA8ADgAOAA0ADQAMAA4A
DgAOAA4ADQAMAAwADAAOAA4ADgAOAA4ADgANAA0ADQANAA0ADQAPAA8ADwAOAA4ADgAO
AA4ADgAOAA4ADgAOAA8ADwAPAA8ADwAPAA8AEgASABIAEgASABIAEgASABIAEgASABIA
FAAUABUAFQATABMAEwATABUAFQAVABUAFAAUABQAFAAVABUAFgAWABUAFQAWABcAFQAV
ABcAGAAZABoAHAAdAB8AHwAfAB8AIQAhACAAIAAgACAAIQAiACEAHwAdABoAGgAbABwA
HQAeABwAHAAcABwAGwAaABkAGAAaABoAGgAaABkAGAAXABYAFgAWABYAFgAVABQAEwAS
ABIAEgASABIAFAAUABQAFAAUABQAFAAUABYAFgAWABYAFgAWABYAFgARAA4ACwAIAAEA
+v/z/w==
         </WaveFormData>
      </LeadData>
      <LeadData>
         <LeadByteCountTotal>10000</LeadByteCountTotal>
         <LeadTimeOffset>0</LeadTimeOffset>
         <LeadSampleCountTotal>5000</LeadSampleCountTotal>
         <LeadAmplitudeUnitsPerBit>4.88</LeadAmplitudeUnitsPerBit>
         <LeadAmplitudeUnits>��V</LeadAmplitudeUnits>
         <LeadHighLimit>2147483647</LeadHighLimit>
         <LeadLowLimit>268435456</LeadLowLimit>
         <LeadID>V4</LeadID>
         <LeadOffsetFirstSample>0</LeadOffsetFirstSample>
         <FirstSampleBaseline>0</FirstSampleBaseline>
         <LeadSampleSize>2</LeadSampleSize>
         <LeadOff>FALSE</LeadOff>
         <BaselineSway>FALSE</BaselineSway>
         <ExcessiveACNoise>FALSE</ExcessiveACNoise>
         <MuscleNoise>FALSE</MuscleNoise>
         <LeadDataCRC32>1972989676</LeadDataCRC32>
         <WaveFormData>
9v/1//T/8//y//H/8P/v//H/8f/y//L/8v/x//H/8v/w//D/8P/w/+//7//x//f/+P/4
//j/+P/2//j/BQAcAC0AOABLAFkAVQBFAC0AFQD+/+r/1v/D/7r/tv+4/8H/0P/f/+n/
8f/z//P/8//z//H/8v/y//P/8//z//P/9f/1//X/9v/2//j/+P/6//r//f/+//7//v/+
//7//f/9//7//v//////AQABAAIAAgAAAAAAAAAAAP7//v/+//7//P/9//3//f//////
//8AAAAAAAABAAEAAQABAAEAAQD//wAAAAAAAAAAAAAAAAEAAQABAAEAAQD/////AAAA
AAAAAAAAAAAA/v/+//7//v/+//3//f/9//v/+//6//r/+f/4//f/9//1//P/8P/u/+3/
7P/r/+r/5//m/+T/4//g/9//3f/c/9v/2v/Z/9n/2P/Y/9j/1//X/9f/2P/Y/9j/2f/a
/9v/3f/f/+L/5P/l/+f/6P/p/+r/6v/r/+v/6//s/+z/7f/v/+//8P/w/+7/7v/u/+7/
7v/u/+7/7v/s/+z/7P/s/+v/6//q/+n/5//n/+f/5//p/+n/6f/p/+n/6f/p/+n/6f/p
/+j/6P/m/+b/5v/m/+T/5f/l/+X/5P/k/+T/5P/j/+L/4f/g/+H/4P/g/9//3f/d/93/
3P/b/9v/2//a/9r/2v/Z/9j/2P/Y/9f/1v/W/9b/1v/W/9b/1v/W/9b/1v/W/9X/1f/V
/9X/1f/V/9P/0//T/9P/0//U/9T/1P/S/9L/0v/S/9L/0v/S/9L/0//U/9X/1v/W/9b/
1P/U/9T/1P/U/9T/1P/U/9L/0v/T/9P/1f/V/9X/1f/U/9T/1P/U/9T/1P/U/9X/1v/W
/9j/2f/a/9v/3P/c/9z/3P/d/93/3f/d/97/3//e/97/3f/c/93/3P/Z/9n/3P/d/93/
3f/d/93/3f/Z/9X/1f/W/9f/2f/Z/9n/2f/Z/9j/1//W/9f/1//W/9b/1f/U/9P/0//R
/9H/0f/R/9P/1P/U/9T/1f/V/9b/1v/U/9T/1P/T/9P/1f/Z/9z/3P/c/9z/2P/U/93/
8P///wwAHwAtAC8AJQAVAP//6v/U/8D/r/+m/6L/pP+t/7j/xf/P/9f/2//b/93/3f/d
/97/3v/f/9//3//f/+H/4//j/+T/5P/k/+T/5v/m/+f/6P/o/+j/6f/q/+r/6//u/+7/
7//v/+//7//w//D/8P/w//D/8P/y//L/8v/y//T/9f/1//X/9f/1//X/9v/2//b/9//3
//f/9//3//f/9//4//j/+P/4//j/+P/5//n/+f/5//n/+//7//z//P/6//r/+v/6//j/
+P/4//j/+P/3//f/9//1//X/9P/0//X/9P/z//P/8f/v/+z/6v/p/+j/5//m/+P/4v/g
/9//3v/d/9v/2v/b/9r/2f/Z/9b/1v/W/9X/1//X/9j/2P/a/9v/3P/d/97/3//h/+L/
5f/n/+j/6f/q/+r/6//r/+3/7v/u/+//7//v//D/8P/w//D/8P/w//L/8v/y//L/8P/w
//D/8P/w//H/8f/x//P/8//z//P/8f/x//H/8f/z//P/8//z//P/8//y//L/9P/0//T/
9P/0//X/9f/1//T/9P/0//T/8v/y//L/8v/x//D/8P/v/+//7//v/+7/7//v/+//7v/w
//D/7//u//D/8P/v/+7/7v/u/+7/7v/u/+7/7v/u/+7/7v/t/+3/7f/t/+3/7f/v/+//
7//v/+3/7v/u/+7/8P/w//D/8P/w//D/8P/w//L/8v/y//L/8v/y//P/8//z//P/9P/0
//T/9P/0//b/9v/2//b/+P/4//n/+f/7//v/+//7//z//P/8//z//f/+////AQACAAIA
BAAFAAYABwAIAAgACAAIAAkACQAHAAcACAAJAAoACgAJAAgABwAGAAMAAwACAAMAAwAD
AAUABQAFAAEA/f/9//7///8BAAEAAQABAP///v/9//z/+//7//r/+v/5//j/9//3//X/
9f/1//X/9f/2//b/9v/1//X/9v/2//b/9v/2//X/9f/3//n//v8CAAQACgAKAAYACQAU
ACMANABDAFUAWwBTAEUANQAkABAA+P/f/87/yP/I/83/1P/d/+n/8//3//n//f/9//v/
/P/8//3/////////AQD/////AAAAAAIAAgAEAAQABQAGAAYABgAHAAgACAAJAAwADAAN
AA0ADQANAA4ADgAOAA4ADgAOABAAEAAQABAADgAPAA8ADwARABEAEQASABIAEgATABMA
EwATABMAEwATABQAFAAUABQAFAAUABUAFwAXABcAFwAVABUAFgAWABgAGAAYABgAGAAY
ABgAGAAWABUAFQAVABQAFQAVABYAEwASABEAEQASABEADwAOAA0ADAALAAoACQAIAAYA
BQAGAAUAAwACAAEAAAD//////v/+//7//f/9//3//v/+/wAAAQACAAMABAAFAAcACAAH
AAkACgALAA4ADgAPAA8ADwAQABAAEQAPAA8AEAAQABAAEAAQABAAEgASABIAEgASABIA
EgASABAAEQARABEAEQARABEAEQARABEAEQARAA8ADwAPAA8ADwAPAA4ADgAOAA4ADgAO
AAwADQANAA0ADgAOAA4ADgAMAAwADAAMAAsACgAKAAkACwALAAsACgAHAAcABwAGAAgA
CAAHAAYABgAGAAUABAAEAAQABAAEAAQABAAEAAQABAAEAAMAAwAFAAUABQAFAAMAAwAD
AAMAAwAEAAQABAAGAAYABgAGAAQABAAEAAQABgAGAAYABgAGAAYABwAGAAgACAAIAAgA
CAAIAAgACAAIAAgACQAJAAsACwALAAsADgAOAA4ADgAOAA4ADgAPABAAEAASABMAEgAT
ABQAFAAWABYAFwAXABcAFwAYABkAGgAaABkAGAAXABYAEwATABQAFQAVABUAFQAVABUA
EQARABEAEgATABMAEwATABMADwAOAA0ADAALAAsACgAKAAkACAAHAAcABQAFAAUABQAF
AAYABgAGAAUABQAGAAYABgAGAAYABQAFAAcACwASABQAGAAaABoAGgAjADIAQQBOAF8A
aQBlAFMAPwArABgABADu/9v/0v/S/9b/3//o//X///8FAAkACwALAAsACQAKAAoACwAN
AA0ADQAPAA0ADQAOAA4AEAAQABIAEgARABIAEgASABMAFAAUABUAFgAWABcAFwAZABkA
GgAaABgAGAAYABgAGgAaABoAGgAaABsAGwAbABsAGwAbABwAHAAcAB0AHQAdAB0AHQAd
AB8AIAAgACAAHgAeAB4AHwAfAB8AHwAfAB8AHwAgACAAIAAgACAAIAAgACAAIAAgACAA
HwAfAB8AHwAfAB4AHgAdABwAGwAbABoAGQAXABYAFQAUABMAEgARABAADgANAA4ADQAL
AAoABwAGAAUABQAEAAQABAADAAMAAwAEAAQABAAFAAYABwAKAAsADQAOAA0ADwAQABEA
EAAQABEAEQATABQAFAAVABMAEwAUABQAFAAUABQAFAAUABQAFAAUABIAEgASABIAEgAT
ABMAEwARABEAEQARABMAEwATABMAEQARABEAEQARABEAEAAQABAAEAAQABAADgAPAA8A
DwAOAA4ADgAOAAwADAAMAAwADQAMAAwACwALAAsACwAKAAkACQAJAAgACgAKAAkACAAI
AAgABwAGAAYABgAGAAYACAAIAAgACAAIAAgABwAHAAkACQAJAAkABwAHAAcABwAHAAgA
CAAIAAoACgAKAAoACAAIAAgACAAIAAgACAAIAAgACAAJAAkACwALAAsADAAKAAoACgAK
AAoACgAKAAoADAAMAA0ADQALAAsACwALAAwADAAMAAwADgAOAA4ADwAOAA4AEAARABQA
FQAWABYAGAAYABkAGQAZABkAGgAbABwAHAAbABoAGwAaABcAFwAYABkAGQAZABkAGQAZ
ABUAEwATABQAFQAVABUAFQAVABMAEgARABAAEQARABAAEAANAAwACwALAAsACwALAAsA
CwAMAAwADAALAAsADAAMAAwADAAMAAsACwALAAsAEAAUABgAHAAgACAAHwAsAD8ATABX
AGkAcQBlAE0ANQAeAAgA+P/j/9T/zP/M/9P/3v/r//n/AwAJAAsADQANAA0ADgAOAA8A
DwAPAA8AEQARABEAEgASABIAEgAUABQAEwAUABQAFAATABQAFAAVABQAFAAVABUAFQAV
ABYAFgAYABgAGAAYABoAGgAaABoAGAAZABkAGQAZABkAGQAaABgAGAAZABkAGwAbABsA
GwAZABoAGgAaABoAGgAaABsAGwAbABsAGwAZABkAGgAaABwAHAAcABwAGgAaABoAGgAa
ABkAGQAZABcAFwAWABYAFQAUABMAEwASABEADwAOAA0ADAALAAoACQAIAAYABQAGAAUA
AwACAP///v/9//3//P/8//z/+//5//n/+v/6//z//f/+////AAABAAMABAADAAUABgAH
AAoACgALAAsACQAKAAoACwALAAsADAAMAAoACgAKAAoACgAKAAoACgAMAAwADAAMAAsA
CwAKAAkACQAJAAkACQAJAAkACQAJAAcABwAHAAcACQAJAAgACAAGAAYABgAGAAQABQAF
AAUABAAEAAQABAACAAIAAgACAAEAAAAAAP///////////v/////////+//7//v/9//z/
/P/8//v/+v/8//z//P/8//r/+v/6//r/+v/6//n/+f/5//n/+f/5//f/9//3//f/+f/6
//r/+v/4//j/+P/4//j/+P/4//j/9v/2//j/9v/2//b/9v/2//b/9v/2//b/9v/0//T/
9f/1//X/9f/1//X/9P/0//T/9P/0//T/9P/1//j/+P/6//v/+v/7//z//P/6//r/+//7
//v/+//8//3/AAAAAP///v/9//z/+f/5//j/+f/5//n/+f/5//n/9f/x//H/8v/z//f/
9//3//f/8//y//H/8P/t/+3/7P/s/+n/6P/n/+f/5f/l/+X/5f/n/+j/6P/o/+j/6f/r
/+z/6v/q/+r/6f/p/+v/7//w//L/9P/0//L/9v8FABwAKQA4AEkAUQBHADEAFwD9/+j/
1P/A/7H/qP+o/67/u//I/9X/4f/n/+n/6//p/+n/6f/q/+r/6//r/+v/6//t/+3/7f/u
/+7/8P/w//L/8v/z//T/9P/0//X/9v/2//f/9v/2//f/9//5//n/+v/6//j/+P/4//j/
+P/4//j/+P/2//f/9//3//f/9//3//j/9v/2//f/9//3//f/9//3//n/+v/6//r/+v/6
//r/+//7//v/+//7//r/+f/5//j/+v/6//r/+v/8//z//P/8//r/+f/5//n/9//3//b/
9v/1//T/8//z//D/7//t/+z/6//q/+n/6P/m/+T/4f/f/+D/3//d/9z/2//a/9n/2f/W
/9b/1v/V/9f/1//Y/9j/2P/Z/9r/2//e/9//4f/i/+H/4//k/+X/5P/k/+X/5f/n/+j/
6P/p/+n/6f/q/+r/6v/q/+r/6v/p/+j/5//m/+b/5v/m/+b/5P/l/+X/5f/l/+X/5f/l
/+X/5f/l/+X/4//j/+P/4//h/+H/4P/g/+H/4v/j/+T/4v/j/+P/4//g/+D/4P/g/9//
3v/d/9z/2//a/9r/2f/a/9v/3P/c/9v/2//b/9r/2P/Y/9f/1v/Y/9j/1//W/9b/1v/W
/9b/1v/W/9b/1v/U/9T/0//T/9P/0//T/9P/0//T/9P/0//R/9L/0v/S/9L/0v/S/9L/
0P/Q/9D/0P/S/9D/0P/O/87/zv/O/87/zv/O/87/0P/Q/9H/0f/P/8//z//P/87/zv/O
/87/zP/M/8z/zf/O/87/0P/R/9L/0//U/9T/1P/U/9X/1f/V/9X/1v/X/9j/2P/X/9b/
0//S/8//z//S/9P/0//T/9P/0//T/8//y//L/8z/zf/P/8//z//P/83/zP/L/8r/yv/L
/8v/zP/J/8j/x//H/8f/x//H/8f/x//I/8j/yP/H/8f/yP/I/8j/yP/I/8f/x//J/83/
zv/Q/9L/0v/O/8z/1//s//v/BgAXACUAJQAXAAMA7f/W/8D/rP+b/5L/kP+S/5v/qP+z
/7//x//J/8v/y//N/83/zv/O/8//zf/N/83/z//R/9H/0v/S/9T/1P/W/9b/1f/W/9b/
1v/Z/9r/2v/b/9z/3P/d/93/3f/d/97/3v/g/+D/4P/g/97/3v/e/97/3v/f/9//3//f
/9//3//g/+D/4P/h/+H/4f/h/+H/4f/h/+L/4v/i/+T/5P/k/+X/5f/l/+X/5f/l/+X/
5v/m/+j/6P/o/+j/5v/m/+b/5v/m/+X/5f/l/+X/5f/k/+T/4f/g/9//3//g/9//3f/c
/9v/2v/Z/9j/1//W/9T/0//Q/8//zf/M/8v/yv/J/8n/yv/K/8r/yf/J/8n/yv/K/87/
z//Q/9H/0v/T/9X/1v/X/9n/2v/b/9z/3P/d/93/3f/e/97/3//f/9//4P/g/+D/4P/g
/+D/4v/i/+L/4v/i/+L/4v/i/+D/4f/h/+H/4f/h/+H/4f/h/+H/4f/h/+H/4f/h/+H/
4//j/+L/4v/i/+L/4v/i/+L/4//j/+P/4v/i/+L/4v/i/+L/4v/i/+P/4v/i/+H/4f/h
/+H/4P/h/+H/4f/g/+D/4P/f/97/4P/g/9//3v/e/97/3v/e/97/3v/e/97/4P/g/9//
3//d/93/3f/d/93/3f/d/93/3f/e/97/3v/e/97/3v/e/+D/4P/g/+D/4P/g/+D/4P/g
/+D/4f/h/+P/4v/i/+L/4v/i/+L/4v/i/+L/4v/i/+P/4//j/+P/4//j/+T/5P/k/+T/
4v/i/+L/4//i/+L/5P/l/+j/6f/q/+r/6P/o/+n/6f/r/+v/7P/t/+z/7P/r/+r/6f/o
/+X/5f/m/+f/5//n/+f/5//n/+P/4f/h/+L/4//l/+X/5f/l/+P/4v/h/+D/3//f/97/
3v/d/9z/2//b/9v/2//b/9v/2f/a/9r/2v/Z/9n/2v/a/9z/3P/c/9v/2//b/9//5P/o
/+z/7v/s/+r/8f8CABEAIAAzAEEAPQAxAB8ACwD4/+L/yP+z/6j/qP+s/7P/vP/F/9H/
1//Z/93/3//d/9//4P/g/+H/4f/h/+H/4//j/+P/5P/k/+T/5P/m/+b/5//o/+j/6P/p
/+r/6v/r/+z/7P/t/+3/7f/t/+7/7v/w//D/8P/w//D/8P/w//D/8P/x//H/8f/z//P/
8//0//T/9P/1//X/9f/1//X/9f/1//b/9v/2//j/+P/4//n/9//3//f/9//5//n/+v/6
//j/+P/4//j/+v/6//r/+v/8//v/+//7//n/+f/4//j/+f/4//f/9//2//X/8//y//H/
8P/v/+7/7f/s/+r/6f/q/+n/5//m/+f/5v/l/+X/5P/k/+T/4//l/+X/5v/m/+j/6f/q
/+v/7P/t/+//8P/x//P/9P/1//j/+P/5//n/+f/6//r/+//7//v//P/8//z//P/8//z/
/P/8//z//P/+//7//v/+//7////////////////////9//3//f/9//3//f/9//3/////
//7//v/+//7//v/+//z//f/9//3//P/8//z//P/8//z//P/8//v/+v/6//n/+f/5//n/
+P/4//n/+v/6//z//P/7//r//f/+//7//v8BAAIAAwAEAAYABgAGAAYABgAGAAUABQAF
AAUABQAFAAcABwAHAAcABQAGAAYABgAGAAYABgAGAAgACAAIAAgACAAIAAgACAAIAAgA
CQAJAAkACQAJAAkACQAJAAkACgAKAAoACgAKAAgACAAIAAgACAAIAAkACQAJAAkACQAJ
AAoACgAKAAoACgAKAAoACwAMAAwADgAPABIAEwAUABQAEgASABMAEwATABMAFAAVABYA
FgAVABQAFQAUABEAEQAUABUAFQAVABMAEwATAA8ADwAPABAAEQARABEAEQARAA8ADgAN
AAwADQANAAwADAALAAoACQAJAAcABwAHAAcACQAKAAoACgAHAAcACAAIAAoACgAKAAkA
CwALABEAFgAYABwAIAAeAB4AKQA4AEcAVgBnAHEAZwBVAEEALQAaAAYA7v/b/9T/1P/Y
/+H/7P/5/wMABwAJAAsACwALAAsADAAMAA0ADQANAA0ADwAPAA8AEAAQABAAEAASABIA
EQASABIAEgATABQAFAAVABYAFgAXABcAGgAbAB0AHgAgACAAIAAgACAAIAAgACAAIAAh
ACEAIQAhACEAIQAiACIAIgAjACMAJQAlACUAJQAlACYAJgAmACYAJgAmACcAJwAnACcA
JwAnACcAKAAoACgAKAAoACgAKAAoACgAKAAoACcAJwAnACcAJwAmACYAIwAiACEAIQAi
ACEAHwAeABsAGgAZABgAGQAYABYAFQAUABMAEQAQABEAEAAPAA8ADgAOAA4ADQANAA0A
DgAOABAAEQASABMAFAAVABcAGAAXABkAGgAbABwAHAAdAB0AHQAeAB4AHwAfAB8AIAAg
AB4AHgAeAB4AHgAeAB4AHgAeAB4AHgAeABwAHQAdAB0AHwAfAB8AHwAfAB8AHwAfAB0A
HQAdAB0AHQAdABwAHAAcABwAHAAcABoAGwAbABsAGgAaABoAGgAYABgAGAAYABkAGAAY
ABcAFwAXABcAFgAXABcAFwAWABYAFgAVABQAFAAUABMAEgAUABQAFAAUABQAFAAUABQA
FAAUABMAEwAVABUAFQAVABcAFwAXABcAFwAYABgAGAAYABgAGAAYABgAGAAYABgAGAAY
ABgAGAAYABgAGQAZABsAGwAbABsAGgAaABoAGgAaABoAGgAaABoAGgAaABsAGwAbABsA
GwAbABwAHAAcABwAHAAcABwAHQAeAB4AIAAhACQAJQAmACYAJgAmACcAJwAnACcAKAAp
ACoAKgApACgAKAAoACYAJwAoACkAKQApACsAKwArACcAJQAlACYAJwAnACcAJwAnACcA
JgAlACQAIwAjACIAIgAfAB4AHQAdAB0AHQAdAB0AGwAcABwAHAAdAB0AHgAeAB4AHgAe
AB0AHQAdAB8AJgAqAC4AMgAyAC4AMQBAAFMAYABvAH8AfwBvAFcAPwAoABgABgDz/+b/
4v/k/+3/+P8DABEAGQAdAB8AIQAhAB8AIAAgACEAIwAjACMAJQAlACUAJgAmACYAJgAo
ACgAJwAoACgAKAApACoAKgArACoAKgArACsAKwArACwALAAsACwALAAsAC4ALgAuAC4A
LgAvAC8ALwAvAC8ALwAwADAAMAAxADEALwAvAC8ALwAvADAAMAAwADAAMAAwADEAMQAx
ADEAMQAxADEAMgAyADIAMgAyADIAMgAyADIAMgAyADEAMQAxADEAMQAwADAAMQAwAC8A
LwAuAC0AKwAqACkAKAAnACYAJQAkACIAIQAgAB8AHQAcAB0AHAAbABsAGQAYABcAFQAX
ABcAGAAYABkAGQAZABkAGgAbAB0AHgAfACEAIgAjACQAJAAlACUAJQAmACYAJwAlACUA
JgAmACgAKAAoACgAJgAmACYAJgAmACYAJgAmACYAJwAnACcAJwAnACcAJwAlACUAJQAl
ACUAJQAlACUAJQAlACQAJAAkACQAJAAkACIAIwAjACMAIgAiACIAIgAgACAAIAAgAB8A
HgAeAB0AHwAfAB8AHgAdAB0AHQAcABwAHAAbABoAHAAcABsAGgAYABgAGAAYABoAGgAa
ABoAGgAaABkAGQAXABcAFwAXABkAGQAZABkAFwAYABgAGAAYABgAGAAYABgAGAAYABgA
GAAYABgAGAAYABgAGQAZABkAGQAZABkAGwAdABwAGgAaABoAGgAYABgAGAAYABoAGgAb
ABsAGQAZABkAGQAaABoAGgAaABoAGgAaABsAGgAaABwAHQAgACEAIgAiACIAIgAjACMA
IwAjACQAJQAkACQAIwAiACEAIAAdAB0AIAAhACEAIQAhACEAIQAdABkAGQAaABsAHQAd
AB0AHQAbABoAGQAYABkAGQAYABgAFQAUABMAEwARABEAEQARAA8AEAAQABAADwAPABAA
EAAQABAAEAAPABEAEQAVABgAGgAeAB4AHAAcACkAQABPAFwAbwB5AG8AWQBBACcAEgAA
AOr/1//Q/9D/1P/f/+z/+/8HAA0ADQAPABEAEQARABIAEgATABMAEwATABUAEwATABQA
FAAUABQAFgAWABYAFgAVABQAFQAWABYAFwAYABgAGQAZABsAGwAcABwAGgAaABoAGgAY
ABgAGAAYABoAGwAbABsAGwAbABsAHAAaABoAGwAbABsAGwAbABsAGQAaABoAGgAaABoA
GgAbABsAGwAbABsAGwAbABwAHAAcABwAHAAcABsAGgAZABgAGgAZABkAGQAZABkAGAAY
ABUAFAATABMAEAAPAA0ADAALAAoACQAIAAcABgAEAAMAAgABAP///v/7//r/+f/5//b/
9v/2//X/9f/1//b/9v/6//v//P/9//z//f///wAAAQADAAQABQAIAAgACQAJAAkACgAK
AAsACwALAAwADAAKAAoACgAKAAoACgAKAAoACgAKAAoACgAJAAkACAAHAAcABwAHAAcA
BQAFAAUABQAFAAUABQAFAAcABwAGAAYABgAGAAYABgAFAAUABAADAAAAAAAAAAAAAAAA
AAAAAAD9//z//P/7//n/+f/5//j/+f/5//n/+P/6//r/+f/4//b/9v/1//T/9P/0//T/
9P/y//L/8v/y//T/9P/z//P/8f/x//H/8f/x//H/8f/x//H/8v/y//L/8v/y//L/8v/w
//D/8P/w//L/8v/y//L/8P/w//H/8f/x//D/8P/w//D/8P/w//D/8P/w//D/8P/x//H/
7//v/+//7//u/+7/7v/u/+7/7v/u/+//8P/w//L/8//y//P/9P/0//L/8v/z//P/9f/1
//b/9//4//j/9//2//X/9P/x//H/8v/z//P/8//z//P/8//v/+v/6//s/+3/8f/x//H/
8f/v/+7/7f/s/+v/6//q/+r/5//m/+X/5f/n/+f/5//n/+f/6P/o/+j/5f/l/+b/5v/m
/+b/5v/l/+X/5f/p/+7/8P/w//D/6v/q//n/DAAbACgAOwBFAEMANQAhAAkA8v/e/8j/
uf+w/7D/sv+9/8r/1//h/+n/6f/p/+v/6//r/+z/7P/t/+v/6//r/+3/7//v//D/8P/w
//D/8v/y//P/9P/0//T/9f/2//b/9//4//j/+f/5//n/+f/6//r/+v/6//r/+v/4//j/
+P/4//j/+f/5//n/+f/5//n/+v/6//r/+//7//v/+//7//v/+f/6//r/+v/8//z//P/9
//3//f/9//3//f/9//7//v/+//7//v/+//7//v/+//7//v/9//3//f/7//v/+v/6//n/
+P/3//f/9P/z//H/8P/v/+7/7f/s/+v/6v/o/+f/5v/l/+P/4v/h/+D/3//f/97/3v/e
/93/3f/d/97/3v/g/+H/4v/j/+T/5f/n/+j/6//t/+7/7//w//D/8f/x//H/8v/y//P/
9f/1//b/9v/2//b/9v/2//j/+P/4//j/+P/4//j/+P/4//n/+f/5//n/+f/5//n/9//3
//f/9//3//f/9//3//f/9//2//b/9v/2//b/9v/2//f/9//3//b/9v/2//b/9v/2//b/
9v/1//T/9P/z//X/9f/1//T/8//z//P/8v/y//L/8f/w//L/8v/x//D/8P/w//D/8P/w
//D/8P/w//D/8P/v/+//8f/x//H/8f/x//H/8f/x//H/8v/y//L/8v/y//L/8v/0//T/
9P/0//T/9P/0//T/9v/2//f/9//1//X/9f/1//X/9f/1//X/9//4//b/9v/2//b/9v/2
//b/9v/2//j/+P/5//n/9//3//f/9//4//j/+P/4//j/+P/4//n/+v/6//z//f8AAAEA
AgACAAIAAgADAAMAAwADAAQABQAGAAYABQAEAAMAAgD/////AAABAAEAAQABAAEAAQD9
//3//f/+//////////////////7//f/8//3//f/8//z/+f/4//f/9//3//f/9//3//f/
+P/4//j/9//3//j/+P/4//j/+P/3//n/+f///wQABgAKAA4ACgAIAA8AHgAvAD4AUQBf
AF8AUwBBAC8AHAAIAOz/1//M/8r/zv/V/9r/5f/v//f/+f/7//3//f/9//7//v//////
/////wEAAQABAAIAAgAEAAQABgAGAAUABgAGAAYACQAKAAoACwAKAAoACwALAA0ADQAO
AA4ADgAOAA4ADgAOAA4ADgAOABAAEQARABEAEQARABEAEgAUABQAFQAVABUAFQAVABUA
FQAWABYAFgAWABYAFgAXABcAFwAXABcAFwAXABgAGAAYABgAGAAYABgAGAAYABgAGAAX
ABcAFwAVABUAFAAUABUAFAATABMAEgARAA8ADgAPAA4ADQAMAAsACgAIAAcABgAFAAMA
AgADAAIAAQABAAAAAAAAAP///////wAAAAACAAMABAAFAAYABwAJAAoACwANAA4ADwAQ
ABAAEQARABEAEgASABMAEwATABQAFAAWABYAFgAWABYAFgAWABYAFgAWABYAFgAWABcA
FwAXABcAFwAXABcAGQAZABkAGQAZABkAGQAZABkAGQAYABgAGAAYABgAGAAYABkAGQAZ
ABgAGAAYABgAGgAaABoAGgAZABgAGAAXABcAFwAXABYAFwAXABcAFgAWABYAFQAUABYA
FgAVABQAFgAWABYAFgAWABYAFgAWABYAFgAVABUAFQAVABUAFQAXABcAFwAXABcAGAAY
ABgAGAAYABgAGAAaABoAGgAaABoAGgAaABoAGgAaABsAGwAbABsAGwAbABsAGwAbABsA
GwAcABwAHAAcABwAHAAcAB4AHgAfAB8AHQAdAB0AHgAeAB8AHwAgAB4AHgAfAB8AIAAg
ACEAIgAjACUAJgAoACgAKAAoACgAKgAqACoAKgAsACwALAAsACoAKgAmACUAJgAnACgA
KQAqACgAKAAoACgAJwAmACUAJAAmACYAJgAmACUAJAAjACIAIAAgACAAIAAfAB4AHQAc
AB4AHgAeAB4AHgAeAB4AHgAeAB4AHgAeAB4AHgAeAB4AIAAiACQAJgArAC4AMQA0ADUA
NgA3AA==
         </WaveFormData>
      </LeadData>
      <LeadData>
         <LeadByteCountTotal>10000</LeadByteCountTotal>
         <LeadTimeOffset>0</LeadTimeOffset>
         <LeadSampleCountTotal>5000</LeadSampleCountTotal>
         <LeadAmplitudeUnitsPerBit>4.88</LeadAmplitudeUnitsPerBit>
         <LeadAmplitudeUnits>��V</LeadAmplitudeUnits>
         <LeadHighLimit>2147483647</LeadHighLimit>
         <LeadLowLimit>268435456</LeadLowLimit>
         <LeadID>V5</LeadID>
         <LeadOffsetFirstSample>0</LeadOffsetFirstSample>
         <FirstSampleBaseline>0</FirstSampleBaseline>
         <LeadSampleSize>2</LeadSampleSize>
         <LeadOff>FALSE</LeadOff>
         <BaselineSway>FALSE</BaselineSway>
         <ExcessiveACNoise>FALSE</ExcessiveACNoise>
         <MuscleNoise>FALSE</MuscleNoise>
         <LeadDataCRC32>751725126</LeadDataCRC32>
         <WaveFormData>
+f/5//f/9//1//T/8//y//L/8v/z//P/9P/1//b/9//2//b/9v/1//H/8//3/wEADAAV
ACAALAA5AEoAaQCPALMA0gD5ABMBDAHuAM0AqwCHAF8ANAAPAPT/4f/d/+H/6v/z//n/
/P/8//j/9v/3//f/9v/2//X/9v/2//f/9//1//X/9f/1//f/9//3//f/9//4//j/+P/2
//b/9//3//f/+P/4//j/+v/6//r/+v/6//r/+v/6//j/+f/5//n/+P/3//b/9f/2//f/
+f/7//v/+//7//r/+v/6//r/+v/4//j/+P/5//f/9//3//j/+P/4//j/+P/6//n/+P/4
//b/9v/2//b/9f/2//b/9v/2//b/9v/2//X/9f/1//X/9f/1//X/9P/y//H/8f/x//D/
7//u/+3/7//v/+7/7v/s/+z/7f/t/+3/7f/t/+3/7f/u/+7/7//w//H/8v/z//H/8P/w
//D/8v/0//X/9v/2//f/9//3//j/+f/6//v/+f/5//n/+f/5//n/+f/5//r/+v/5//n/
+P/3//b/9f/0//T/9P/0//L/8f/x//H/8//z//P/8//1//X/9f/1//P/8v/y//L/8//y
//L/8v/w//D/8P/w//D/8P/v/+//7f/t/+3/7P/u/+7/7v/t/+3/7P/s/+z/6v/q/+r/
6//r/+v/6//r/+n/6f/p/+n/5//n/+f/5//n/+f/5//n/+n/6f/p/+n/5//n/+f/5//l
/+X/5f/l/+f/5//n/+f/5//n/+f/5//l/+X/5f/l/+X/5f/l/+X/5v/n/+j/6f/p/+j/
5v/m/+b/5v/k/+T/5P/k/+L/4//j/+L/4//l/+f/6P/l/+T/5P/k/+L/4v/i/+P/5f/l
/+b/5//o/+n/6f/p/+r/6v/r/+v/6f/p/+r/6//r/+z/7P/s/+v/6v/p/+n/6v/r/+v/
6//r/+v/6//p/+X/5f/m/+f/5//p/+n/6P/m/+X/5P/j/+T/4//i/+H/4f/f/9//3v/c
/9z/3P/c/97/3//f/9//3//f/9//4P/e/97/3f/d/9//4//r//b//f8GABAAGwAqAEEA
YwCFAKYAxwDlAOgA0gC1AJcAdQBPACIA///m/9H/yf/N/9T/2//f/+L/4v/i/+L/4f/h
/+D/4P/f/97/3v/f/9//3//f/9//3//h/+H/4f/h/+H/4v/i/+L/4v/i/+P/4//j/+T/
5P/k/+b/5v/m/+b/5v/m/+b/5v/o/+n/6f/p/+v/6//r/+v/7f/t/+7/7//v/+//7//u
//D/8P/w//D/8P/w//D/8f/x//H/8f/y//L/8v/y//L/8//z//P/9P/0//T/9P/0//P/
9P/0//T/9P/0//T/9P/z//P/8//z//P/8//z//L/8v/x//H/8f/x//H/8f/x//H/8f/w
//D/8P/w//H/8f/x//H/8f/x//H/8v/y//P/8v/z//T/9f/4//j/+f/6//3//v/+//7/
AAABAAEAAQABAAEAAQABAP/////////////////////+//7//f/9/////////////v/+
//7//v8AAP////////3//f/9//3///////////////7//v/+/////v/+//7//v/+//7/
/v/+//7//f/9//3//f/9//z//P/8//z/+//7//r/+v/6//r/+v/6//v/+//7//v/+//5
//n/+f/5//v/+//7//v/+//7//v/+//7//v/+//7//v/+//7//v/+//7//v/+//5//n/
+f/5//v/+//7//v/+f/5//n/+f/5//n/+f/5//n/+f/5//n/+f/6//r/+f/5//j/+P/4
//j/+P/4//r/+v/6//r/+P/5//n/+P/2//f/+P/4//n/+P/4//j/9v/2//b/9//3//f/
+P/5//r/+//7//v//P/8//3//f/9//3//v////3//v/+//7//f/8//v/+//8//3//f/9
//////////3/+f/5//r/+//7//3//f/8//r/+f/4//f/9v/1//T/8//z//H/8f/w//D/
8P/w//D/7v/v/+//7//t/+3/7f/u/+z/7P/r/+v/6//t//P//P8HABIAIAAtADoATQBp
AIsAqgDNAO0A/ADwANUAuQCdAH8AVgApAAoA8//n/+H/4v/l/+v/7v/u/+7/7v/t/+3/
7P/s/+v/6v/q/+v/6//r/+v/6//r/+v/6//r/+v/6//s/+z/7P/s/+z/7f/t/+v/7P/s
/+z/7v/u/+7/7v/u/+7/7v/u/+7/7//v/+//7//v/+//7//t/+3/7v/v/+//7//v/+7/
7v/u/+7/7v/u/+7/7v/v/+3/7f/t/+7/7v/u/+7/7v/u/+3/7P/s/+7/7v/u/+7/7v/u
/+3/7P/s/+z/7P/s/+v/6//r/+v/6f/p/+n/6P/q/+n/6f/p/+n/6f/p/+n/5//n/+b/
5v/m/+b/5//n/+f/5//n/+f/6f/q/+r/6//q/+v/7P/t/+7/7v/v//D/8f/y//L/8v/0
//X/9f/1//P/8//z//P/8//z//P/8//x//H/8f/x//L/8v/x//H/7//v/+//7//w//D/
8P/w//D/7//v/+//7//v/+//7//v/+//7//v/+//7v/u/+7/7f/s/+z/7P/s/+z/7P/s
/+z/7P/r/+v/6//r/+v/6v/q/+r/6v/p/+n/6P/o/+j/6P/o/+j/6f/n/+f/5//n/+n/
6f/p/+n/6f/p/+n/6f/p/+n/6f/p/+n/6f/p/+n/6f/p/+n/6f/p/+n/6f/p/+n/6f/p
/+n/6//r/+v/6//t/+3/7f/t/+v/6//r/+v/6//r/+v/6//t/+z/7P/s/+7/7v/u/+7/
7v/u/+7/7v/u/+//7//u/+7/7//w//D/7//u/+7/7v/w//D/8P/x//H/8f/y//P/9v/3
//f/9//4//j/+f/5//n/+f/6//v/+//8//z//P/5//j/9//3//r/+//7//v/+f/5//n/
9//3//f/+P/5//n/+//7//r/9v/1//T/8//y//H/8P/v/+//7f/t/+z/7P/s/+z/7P/q
/+v/6//r/+v/6//r/+z/7P/s/+v/6//t//H/+/8EAA8AHAAqADUARgBdAH8AnwC+AN8A
9wDyANYAtQCZAH0AWQAwAAsA8v/j/93/3//i/+f/6//s/+z/7v/s/+v/6//q/+r/6f/o
/+j/6f/p/+f/5//n/+f/5//n/+f/5//n/+j/6P/o/+j/6P/p/+n/6f/q/+r/6v/q/+r/
6v/q/+r/6v/q/+r/6v/r/+v/6//t/+3/7f/t/+v/6//s/+3/7f/t/+3/7P/s/+z/7P/s
/+z/7P/s/+3/7f/t/+3/7v/s/+z/7P/s/+7/7f/s/+z/7P/s/+z/7P/r/+z/7P/s/+z/
7P/s/+z/6//r/+v/6//r/+v/6//q/+r/6f/p/+n/6f/p/+n/6f/p/+n/6P/o/+j/6P/p
/+n/6f/p/+n/6f/p/+r/6v/r/+z/7f/u/+//8P/w//H/8v/x//L/8v/y//L/8//z//P/
8f/x//H/8f/x//H/8f/x/+//7//v/+//7v/u/+3/7f/t/+3/7f/t/+z/7P/s/+z/6v/p
/+n/6f/r/+v/6//r/+n/6f/p/+n/5//m/+b/5v/n/+b/5v/m/+b/5v/m/+b/5P/k/+P/
4//j/+P/4//i/+L/4v/i/+H/4//i/+L/4v/k/+T/5P/l/+b/5//o/+n/6f/p/+n/6f/p
/+n/6f/p/+n/6f/p/+n/6f/p/+n/6f/r/+v/6//r/+v/6//r/+v/6//r/+v/6//r/+v/
6//r/+v/6//r/+v/6//r/+v/6//r/+v/6//r/+v/7P/s/+v/6//s/+z/7P/s/+z/7P/s
/+z/7P/s/+z/7P/t/+3/7P/s/+3/7v/u/+3/7P/s/+z/7P/s/+z/7f/t/+3/7v/v//D/
8f/x//H/8v/y//P/8//z//P/9P/1//X/9v/2//b/9//2//X/9f/2//f/9//3//n/+f/5
//f/8//z//T/9f/3//n/+f/4//b/9f/0//P/8P/v/+7/7f/v/+3/7f/s/+r/6v/q/+r/
6v/r/+v/6//r/+v/6//s/+z/7P/r/+v/6//t//H/+v8FABAAHAArADgASQBjAIUAqADF
AOUA+ADqAMUAnwCBAGMARAAfAP7/5//b/9f/3P/h/+n/7P/u/+7/8P/t/+3/7P/s/+v/
6v/q/+v/6//t/+3/7f/t/+//7//v/+//7f/u/+7/7v/s/+z/7f/t/+3/7v/u/+7/7P/s
/+z/7P/t/+7/7//w//L/8//z//P/8f/x//H/8f/x//H/8v/z//H/8f/x//D/8v/y//L/
8v/w//D/8P/x//H/8f/x//L/8v/y//L/8v/y//H/8P/w//L/8v/y//L/8f/y//L/8v/w
//D/8P/w//H/8f/x//H/7//v/+//7v/w/+//7//v/+3/7f/t/+3/7f/t/+z/7P/u/+7/
7//v/+//7//v/+//7//w//D/8f/w//H/8v/z//T/9P/1//b/+P/6//v//P/6//v/+//7
//v/+//7//v/+//7//v/+//7//v/+//7//j/+P/3//f/+f/5//n/+f/6//r/+v/6//j/
9//3//f/9//3//f/9//5//n/+f/5//n/+P/4//j/+f/4//j/+P/2//b/9v/2//b/9v/1
//X/9f/1//X/9P/2//b/9v/1//P/8v/y//L/8//0//X/9//3//f/9//3//X/9f/1//X/
9//3//f/9//3//f/9//3//f/9//3//f/9//3//f/9//3//f/9//3//f/9//3//f/9//3
//f/9//5//n/+f/5//n/+f/5//n/+f/7//v/+//6//r/+v/6//r/+v/6//r/+v/6//v/
+//6//j/+f/6//r/+f/4//j/+P/6//r/+v/7//3//f/+////AAABAAEAAQD+//7/////
/wEAAQACAAMABAAGAAcACAAFAAQAAwADAAMAAwACAAEAAwADAAMAAQD/////AAABAAMA
BQAFAAQAAQD///3/+//8//v/+v/5//j/9f/0//L/8v/y//L/8v/w//H/8f/x//T/9f/2
//j/+P/4//f/9//5//3/AwAMABcAIgAwAD8AUABvAJcAuQDYAPsADQH8ANoAtwCXAHMA
TQAiAP//5v/Z/9f/3//m/+//9f/2//b/9v/2//X/9f/0//T/8//w//D/8f/x//H/8f/x
//H/8//z//P/8//1//b/9v/2//b/9v/3//f/9f/2//b/9v/4//j/+P/4//b/9v/2//b/
+P/5//n/+f/5//n/+f/5//f/9//4//n/9//3//f/9v/4//j/+P/4//r/+v/6//v//f/9
//3//v/8//z//P/8//r/+f/4//j/+v/6//r/+v/8//7///8AAP///v/9//z/+f/5//n/
+f/6//v//P/8//z/+//7//v/+//7//v/+//5//n/+P/4//r/+v/7//v/+//7//v/+//7
//z//P/9//z//f/+////AAAAAAEAAgADAAQABAAEAAQABQAFAAUABQAFAAUABQAFAAUA
BQAFAAcABwAHAAcABgAGAAUABQADAAMAAwADAAIAAgACAAIAAgABAAEAAQADAAMAAwAD
AAMAAwADAAMAAwACAAIAAgAAAP7//f/8////AAABAAIAAgACAAEAAQD////////+//z/
/P/8//v/+//6//r/+v/7//z//f///wEAAQABAAEAAAD///7//f//////////////////
////////////////////////////////////////////////////////////////////
/f/9//3//f/9//3//P/8//z//P/8//z//P/8//z//v///////v8AAAEAAgACAP///v/+
//7//v/+//7/////////AAABAAQABQAFAAUABAAEAAUABQAFAAUABgAHAAcACAAIAAgA
BwAGAAUABQAGAAcABwAHAAkACQAJAAcABQAFAAYABwAFAAcABwAGAAQAAwACAAEAAgAB
AAAA///9//v/+//6//z//P/8//z//v/////////9//3//f/+//7//v/9//3//f8BAAkA
EgAbACYAMgA9AEwAZwCLAK8AzgDvAAsBCgHwANEAsQCPAGcAPAAXAPz/6//j/+f/7v/1
//v//v/+//7//v/9//3//P/8//v/+v/6//v/+//7//v/+//7//3//f/9//3/+//8//z/
/P/+//7//////wEAAgACAAIAAgACAAIAAgACAAIAAgACAAAAAQABAAEAAwADAAMAAwAD
AAMABAAFAAMAAwADAAIABAAEAAQABAAEAAQABAAFAAUABQAFAAYABAAEAAQABAAFAAUA
BQAGAAQABAAEAAQAAwAEAAQABAAGAAYABgAGAAUABQAFAAUAAwADAAMAAgAEAAMAAwAD
AAMAAwADAAMAAwADAAIAAgAAAAAAAQABAAEAAQABAAEAAwAEAAQABQAGAAcACAAJAAwA
DAANAA4ADwAQABAAEAAQABEAEQARABEAEQARABEADwAPAA8ADwAPAA8ADwAPAA4ADgAN
AA0ADQANAA0ADQAMAAwADAAMAAwACwALAAsACQAJAAkACQAJAAkACQAJAAkACAAIAAgA
BwAGAAYABgAEAAQABAAEAAQABAADAAMAAwADAAMAAgAEAAQABAADAAMAAgACAAIAAAAA
AAAAAQABAAEAAQABAAEAAQABAAEA/////////////////////wEAAQABAAEA////////
///////////////////////////////////////////////////////////////////9
//7//v/9/////v/+//7//v/+//7//v/+//7//v///////v/8//3//v/+//3//P/8//z/
/P/8//z//f/9//3//v///wAAAQABAAEAAAAAAAEAAQABAAEAAgADAAEAAgACAAIAAQAA
AP////8AAAEAAQABAAEAAQABAP///f/9//7//////wEAAQAAAPz/+//6//n/+P/3//b/
9f/1//P/8//y//L/8v/y//L/8v/z//P/8//x//H/8f/y//L/8v/x//H/8//1//3/BgAT
AB4ALAA5AEgAXwB/AKMAxADnAP8A/gDkAMcAqwCPAGkAPAAVAPz/6//j/+P/5v/r/+//
8P/y//L/8v/x//H/8P/w/+//7v/u/+//7//v/+//7//v/+3/7f/t/+3/7f/u/+7/7v/u
/+7/7//v/+//8P/w//D/8P/w//D/8P/y//L/8v/y//L/8//z//P/8//z//P/8//z//P/
9P/1//X/9f/1//T/9P/0//T/9P/0//T/9P/1//X/9f/1//b/9P/0//T/9P/2//X/9P/0
//T/9P/0//T/8//0//T/9P/y//L/8v/y//P/8//z//P/8//z//P/8v/y//H/8f/x//H/
8f/x//H/8f/x//D/8P/w//D/8f/x//H/8f/x//H/8//0//T/9f/2//f/+P/5//r/+v/7
//z//f/+//7//v/+//////////////////////////////////////////7//v/9//3/
/f/9//3//f/8//z//P/8//z/+//7//v//f/9//3//f/9//3//f/9//3//P/8//z/+//6
//r/+v/6//r/+v/6//r/+v/5//n/9//3//f/9v/2//b/9v/1//X/9P/0//T/9P/0//T/
9f/1//X/9f/1//X/9f/1//X/9f/1//X/9f/1//X/9f/1//X/9f/1//X/9f/1//X/9f/1
//X/9f/1//X/9f/1//X/9f/1//X/9f/z//P/8//z//P/8//z//P/9f/1//X/9f/z//T/
9P/z//P/9P/0//T/9P/0//T/9P/0//T/9P/0//T/9P/0//T/9P/1//X/9P/y//P/9P/0
//X/9P/0//T/8v/y//L/8//1//X/9v/3//r/+//7//v/+v/6//v/+//7//v//P/9//3/
/v/+//7//f/8//v/+//8//3//f/9//3//f/9//v/+//7//z//f/9///////+//r/+f/4
//f/9v/1//T/8//1//P/8//y//D/8P/w//D/8P/x//H/8f/x//H/8f/y//L/8v/x//H/
8//3/wEADAAXACQAMgA9AE4AaQCLAKsAygDtAP8A9ADUALMAmQB9AFkALgALAPT/5f/h
/+P/5v/r/+//8P/w//D/8P/v/+//7v/u/+3/7P/s/+3/7f/r/+v/6//r/+v/6//r/+v/
6//s/+z/7P/s/+z/7f/t/+v/7P/s/+z/7v/u/+7/7v/u/+7/7v/u/+z/7f/t/+3/7//v
/+//7//u/+3/7f/t/+3/7f/t/+z/7v/u/+7/7v/u/+7/7v/v/+3/7f/t/+7/7P/s/+z/
7P/u/+3/7P/s/+7/7v/u/+7/7//w//D/8P/w//D/8P/w/+//7//v/+//7//v/+//7v/u
/+3/7f/t/+//7//v/+//7//v/+7/7v/u/+7/7//v/+//7//v/+//7//w//D/8f/y//P/
9P/1//b/9v/3//j/+f/6//r/+v/6//v/+//7//3//f/9//3/+//7//v/+//7//v/+//7
//r/+v/5//n/9//3//f/9//4//j/+P/4//j/9//3//f/9//3//f/9//1//X/9f/1//X/
9P/0//T/9f/0//T/9P/y//L/8v/y//D/8P/v/+//8f/x//H/8P/u/+7/7v/t/+//7v/u
/+7/7v/u/+7/7//v/+//7//v/+3/7f/t/+3/7//v/+//7//v/+//7//v/+//7//v/+//
7//v/+//7//v/+//7//v/+//7//v/+//7//v/+//7//v/+//7//v//H/8f/x//H/8f/x
//H/8f/x//L/8v/x//P/8v/y//L/8v/y//L/8v/y//L/8v/y//L/8v/z//P/8v/y//P/
9P/0//P/8v/y//L/9P/0//T/9f/3//f/+P/5//r/+//7//v//P/8//3//f/9//3//v//
////AAAAAAAAAQAAAP////8AAAEAAQABAAMAAwADAAEA/////wAAAQABAAMAAwACAAIA
AQAAAP///v/9//z/+//7//n/+f/4//b/9v/2//b/9v/3//f/9//5//n/+f/6//r/+v/5
//n/9//5////CgAVACIAMAA9AEoAXQB7AJ8AvADbAPsABAHqAMMAowCHAGkARgAfAAIA
7//j/+P/6v/v//X/9v/4//j/+P/3//f/9v/2//X/9P/0//X/9f/1//X/9f/1//f/9//3
//f/9f/2//b/9v/4//j/+f/5//f/+P/4//j/+P/4//j/+P/4//j/+P/4//j/+f/5//n/
+f/5//n/+f/5//n/+v/7//v/+//7//r/+v/6//r/+v/4//j/+P/5//n/+f/5//r/+v/6
//r/+v/8//v/+v/6//r/+v/6//r/+f/6//r/+v/6//r/+v/6//v/+//7//v/+//7//v/
+v/8//v/+//7//n/+f/5//n/+f/5//j/+P/4//j/+f/5//v/+//7//v/+f/6//r/+//8
//3//v////7//v///wAAAQACAAIAAgACAAMAAwADAAUABQAFAAUAAwADAAMAAwABAAEA
AQABAAIAAgABAAEAAQABAAEAAQAAAAAAAAAAAAAA///////////////////9//3//f/9
/////v/+//7//f/8//z//P/6//r/+v/6//r/+v/5//n/+//7//v/+v/4//j/+P/3//f/
9v/2//b/9v/2//b/9//3//f/9//3//f/9//3//f/9//3//f/9//3//f/9//3//f/9//3
//f/+f/5//n/+f/5//n/+f/5//f/9//3//f/9//3//f/9//3//f/9//3//f/9//3//f/
9//3//f/9//3//j/+P/3//n/+v/6//r//P/8//7//P/8//z//P/6//r/+v/6//r/+//7
//r/+v/7//z//P/7//r/+v/6//r/+v/6//v/+//7//z//f8AAAEAAQABAAAAAAABAAEA
AQABAAIAAwABAAIAAgACAAEAAAD/////AgADAAMAAwADAAMAAwABAP3//f/+/////f//
/////v/8//v/+v/5//j/9//2//X/9f/z//P/8v/y//L/8v/y//D/8f/x//H/7//v/+//
8P/w//D/7//v//P/9//9/wgAEwAeACoANwBIAGUAjQCvAMwA7wADAfYA0gCxAJEAcQBN
ACQAAQDo/9v/1f/Z/+D/5//t/+7/8P/w//D/7//v/+7/7v/t/+r/6v/r/+v/6f/p/+n/
6f/r/+v/6//r/+n/6v/q/+r/7P/s/+3/7f/v//D/8P/w//D/8P/w//D/7v/u/+7/7v/t
/+3/7P/r/+z/7f/u/+//7//v//D/8f/v/+//7//u/+7/7v/u/+7/7v/u/+7/7//v/+//
7//w//L/8v/y//L/8v/x//D/8P/w//D/8P/w//D/8P/v/+7/7//w//H/8v/x//H/8f/x
//D/7//u/+z/7P/r/+v/6//r/+v/6//r/+3/7f/s/+z/6v/q/+v/6//r/+v/6//r/+v/
7P/s/+3/8P/x//L/8//0//T/9f/2//X/9v/2//b/9v/3//f/9//5//n/+f/5//n/+f/5
//n/+//7//v/+//6//r/+f/5//f/9//3//f/+P/4//j/+P/4//f/9//3//X/9f/1//X/
9f/1//X/9f/3//b/9v/2//f/9v/2//b/9v/2//b/9v/1//T/8v/x//P/8//z//L/8v/y
//L/8f/v/+7/7v/u/+z/7P/s/+3/7//v/+//7//w//H/8v/z//L/8f/w/+//7//v/+//
7//x//H/8f/x/+//7//v/+//7f/t/+3/7f/t/+3/7f/t/+//7//v/+//7//v/+//7//t
/+3/7f/t/+7/7//w//H/8f/y//L/8f/x//L/8P/w//D/8P/w//D/8P/w//D/8f/x//D/
7v/v//D/8P/v/+7/7v/u/+7/7v/u/+//8//z//T/9f/2//f/9//3//T/9P/1//X/9//3
//j/+f/5//r/+v/6//f/9v/1//X/9v/3//f/9//3//f/9//1//P/8//0//X/9f/3//f/
9v/0//P/8v/x//D/7//u/+3/7f/r/+v/6v/s/+z/7P/s/+z/7f/t/+3/6//r/+v/7P/s
/+z/6//r/+3/8f/5/wQADQAaACQALwBAAF8AhQCnAMgA6wD/APgA3AC/AKEAewBRACYA
AwDs/9v/1f/b/+L/5//t//D/8v/w//D/7//v/+7/7v/t/+z/7P/t/+3/7f/t/+3/7f/t
/+3/7f/t/+//8P/w//D/8P/w//H/8f/x//L/8v/y//T/9P/0//T/9P/0//T/9P/0//X/
9f/1//P/8//z//P/9f/1//b/9//3//f/9//2//j/+P/4//j/+P/4//j/+f/3//f/9//4
//j/+P/4//j/+v/5//j/+P/6//r/+v/6//n/+v/6//r/+v/6//r/+v/7//v/+//7//n/
+f/5//j/+P/3//f/9//5//n/+f/5//n/+f/4//j/+P/4//n/+f/5//n/+f/5//n/+v/6
//v//P/9//7///8AAAAAAQACAAMABAAEAAQABgAHAAcABwAHAAcABwAHAAcABwAHAAcA
BwAHAAcABwAIAAgABwAHAAUABQAFAAUABAAEAAQABAAEAAMAAwADAAUABQAFAAUAAwAD
AAMAAwADAAIAAgACAAEAAAAAAAAA/v/+//7//v8AAAAA//////////////7//P/8//z/
+//9//z//P/8//z//P/8//3/+//7//v/+//7//v/+//7//v/+//7//v/+//7//v/+//7
//v/+//7//n/+f/5//n/+f/5//n/+f/5//n/+f/5//n/+f/5//n/+f/5//n/+f/5//n/
+f/5//f/9//3//f/9//4//j/9//1//b/9v/2//b/9v/2//b/9v/2//b/9v/2//b/9v/2
//b/9v/2//T/9f/1//T/8v/z//T/9P/1//T/9P/0//T/9P/0//X/9f/1//b/9//4//n/
+f/5//r/+v/7//v/+f/5//r/+//7//z//P/8//v/+v/5//n/+v/7//v/+//7//v/+//5
//f/9//4//n/+f/7//v/+v/2//X/9P/z//T/8//y//H/7//t/+3/7P/s/+z/7P/s/+z/
7f/t/+3/6//r/+v/7P/s/+z/6//r/+3/7//3/wIACwAYACYAMQBAAFcAdwCZALoA3QD5
APwA5ADFAKsAjwBrAEAAFwD6/+n/3//d/97/4//p/+r/6v/q/+r/6f/n/+b/5v/l/+T/
5P/l/+X/5f/l/+X/5f/l/+X/5f/l/+X/5v/m/+b/5v/m/+f/5//n/+j/6P/o/+j/6P/o
/+j/6P/o/+j/6P/o/+n/6f/p/+n/6f/p/+n/6f/p/+r/6//r/+v/6//q/+r/6v/q/+r/
6v/q/+r/6//r/+v/6//s/+r/6v/q/+r/7P/r/+r/6v/q/+r/6v/q/+n/6v/q/+r/6v/q
/+r/6v/r/+v/6//r/+n/6f/p/+j/6v/p/+n/6f/p/+n/6f/p/+n/6f/o/+j/6P/o/+n/
6f/r/+v/6//r/+v/7P/s/+3/7v/v//D/8f/y//L/8//0//X/9v/2//b/9v/3//f/9//3
//f/9//3//f/9//3//f/9f/1//X/9f/2//b/9f/1//X/9f/1//X/9P/0//T/9P/0//P/
8//z//P/8//z//P/8//z//P/8//z//L/8v/y//P/8v/y//L/8v/y//L/8v/y//L/8f/x
//H/8f/x//D/8P/w//D/7//x//D/8P/w//D/8P/w//H/8f/x//H/8f/x//H/8f/x/+//
7//v/+//7//v/+//7//x//H/8f/x//H/8f/x//H/8f/x//H/8f/z//P/8//z//P/8//z
//P/8//z//P/8//z//P/8//z//X/9f/1//X/8//0//T/8//z//T/9P/0//T/9P/0//T/
9v/2//b/9v/2//b/9v/2//b/9v/2//b/+P/4//j/+P/2//f/9//3//b/9//3//j/+P/4
//r/+v/8//z//f/9//////////////8AAAAAAAACAAIAAgACAAQAAQAAAP7/AAACAAIA
AgACAAIAAgACAAIAAAAAAAAAAAACAAIAAgACAP///v/9//z/+v/6//r/+v/5//j/9//2
//b/9v/2//b/9v/2//b/9v/2//b/9v/2//T/9P/0//T/+f/8////AgAPABoAJQAwADkA
QgBLAA==
         </WaveFormData>
      </LeadData>
      <LeadData>
         <LeadByteCountTotal>10000</LeadByteCountTotal>
         <LeadTimeOffset>0</LeadTimeOffset>
         <LeadSampleCountTotal>5000</LeadSampleCountTotal>
         <LeadAmplitudeUnitsPerBit>4.88</LeadAmplitudeUnitsPerBit>
         <LeadAmplitudeUnits>��V</LeadAmplitudeUnits>
         <LeadHighLimit>2147483647</LeadHighLimit>
         <LeadLowLimit>268435456</LeadLowLimit>
         <LeadID>V6</LeadID>
         <LeadOffsetFirstSample>0</LeadOffsetFirstSample>
         <FirstSampleBaseline>0</FirstSampleBaseline>
         <LeadSampleSize>2</LeadSampleSize>
         <LeadOff>FALSE</LeadOff>
         <BaselineSway>FALSE</BaselineSway>
         <ExcessiveACNoise>FALSE</ExcessiveACNoise>
         <MuscleNoise>FALSE</MuscleNoise>
         <LeadDataCRC32>1247893076</LeadDataCRC32>
         <WaveFormData>
7f/s/+v/6v/n/+f/5//n/+f/6P/p/+r/7P/t/+3/7f/t/+3/7P/s/+j/6P/t//j/BAAP
ABwAKQA5AE0AbQCVALoA3QADAR4BFwH2ANUAtwCUAGwARQAgAAIA7f/j/+X/6f/u//H/
8f/v/+v/6//r/+z/6//q/+n/6//r/+v/6//t/+3/7f/t/+v/7P/s/+z/7v/u/+7/7v/t
/+3/7f/t/+//7//v/+//7f/u/+7/7v/v//D/8P/x/+//7//v/+//7f/t/+3/7v/v//D/
8f/y//P/9P/1//b/9P/1//X/9f/z//P/8//z//P/8//z//P/9f/1//X/9f/3//f/9//3
//X/9f/1//X/8//z//P/8//0//T/9P/0//X/9f/1//X/9//3//f/+P/3//b/9f/0//L/
8v/z//P/9f/2//f/+P/2//f/+P/4//b/9v/3//n//P/8//z//f/7//z//v/+//3//f/8
//v//v8AAAEAAgACAAIAAgACAAMABAAEAAUAAwACAAEAAAABAAIAAgADAAMAAgACAAEA
/////////v8AAAAAAAAAAAIAAgABAAEABAAFAAYABwAJAAkACQAKAAwACwALAAsACQAI
AAgACAAGAAYABgAGAAcABwAHAAgABgAGAAYABgAGAAYABgAGAAcABwAHAAYABgAGAAYA
BwAHAAcABwAHAAcABwAHAAcABgAFAAMAAgADAAQABQAGAAkACQAJAAkABwAHAAcABwAF
AAUABQAFAAYACAAJAAoACgAKAAoACgAJAAgABwAGAAYABgAGAAYABwAIAAkACgAIAAgA
CAAIAAgACAAHAAYABQAEAAIAAgACAAIABQAGAAcACAAHAAYABQAEAAQABAAEAAQABAAG
AAYACAAIAAkACQAJAAcACAAIAAgABwAHAAgACQAJAAkACgAKAAoACQAIAAgACwAMAAwA
DQALAAsACwAJAAgACAAIAAkACgALAAsACgAJAAYABQAFAAQAAwACAAEA/v/9//z/+//7
//v/+//6//z//P/8//z/+//7//v/+//7//r/+v/6//z///8IABIAHQAoADMAQQBRAGsA
jwCyANMA9wAUARcB/gDfAMUApgB+AFMAMAASAP3/8f/v//P/9v/5//n/+f/3//f/9//2
//X/9P/z//P/8//z//P/8//z//P/8//z//T/9P/0//T/9P/0//T/8//z//P/8//1//X/
9f/1//X/9v/2//b/9v/2//X/9f/1//X/9f/1//b/9//4//r/+v/6//r/+v/8//z//P/8
//r/+//7//v/+//7//v/+//5//n/+f/5//n/+f/5//n/+//7//v/+//7//v/+//7//n/
+f/5//n/+v/6//r/+v/5//n/+f/5//n/+f/5//r/+P/4//j/+P/6//r/+//7//z//P/8
//z/+v/7//z//P/8//z//f////7//v/+//////8AAAIAAgAEAAUABQAFAAUABgAGAAYA
BgAGAAYABgAGAAYABQAFAAQABAAEAAQAAgACAAEAAQABAAAAAAD//wEAAQABAAAAAAAA
AAAAAAAAAAAA////////////////////////AAD+//3//f/9//3//P/8//z//v/+//7/
/v8AAP///v/+//z//P/8//z//P/8//z//P/7//v/+//6//r/+v/6//v/+//7//v/+//7
//v/+//7//3//f/8//z//v/+//7//v/9//3//f/9//3//f/9//3//f/9//3//f/7//z/
/P/8//z//P/8//z//P/8//z//P/8//z//P/8//z//P/8//z//P/8//z//P/8//z/+v/6
//r/+v/6//r/+v/6//r/+v/6//r/+v/6//r/+v/6//r/+v/6//r/+v/6//r/+v/6//z/
/P/+//7///////////8AAAAAAAD/////AAABAAEAAQACAAIAAgABAAAAAAABAAIAAgAD
AAMAAwADAAEAAAAAAAAAAQACAAMAAwACAAMAAAD//////P/7//r/+f/4//f/9v/1//X/
9f/1//T/9P/0//T/9P/z//P/8//z//P/8v/y//L/8v/1//r/BgARAB4AKwA7AEsAXwB9
AKAAwQDlAAYBFwEKAe0A0QC4AJoAcwBKACoAEQABAPf/9f/0//f/+f/3//X/9f/1//L/
8f/w/+//7//v/+//7//v/+//7//v/+//8P/w//D/8P/w//D/8P/x//H/8f/x//H/8f/x
//H/8f/y//L/8v/y//L/8f/x//H/8f/x//H/8f/x//H/8v/w//D/8P/w//D/8P/w//D/
8P/x//H/8f/x//H/8f/x//H/8f/x//H/8f/x//H/8f/x//H/8f/x/+//7//v/+//7//v
/+//7//u/+7/7v/u/+3/7f/t/+3/7f/t/+3/7v/u/+7/7v/u/+7/7v/v/+//7v/u/+7/
7v/w//H/8v/y//L/8v/z//X/9v/2//b/9//3//j/+v/6//z//f/9//3///8AAAAAAAD+
//7//v/+//7//v/9//3//P/8//z//P/8//z/+//7//v/+v/6//n/+f/5//n/+P/4//j/
+P/4//r/+v/5//n/+f/5//n/+f/5//n/+f/6//r/+f/5//n/+f/4//j/+P/2//b/9v/2
//b/9f/0//T/9P/0//T/9P/0//T/9P/0//X/9f/1//T/9P/0//T/9f/z//P/8//z//P/
8//z//P/8//z//L/8v/0//T/9P/0//P/8//z//P/8//z//P/8//z//P/8//z//H/8v/y
//L/9P/0//T/9P/0//T/9P/0//T/9P/0//T/9P/0//T/9P/2//b/9v/2//b/9v/2//b/
9v/2//b/9v/2//b/9v/2//b/9v/2//b/9P/0//T/9P/0//T/9P/0//b/+P/4//r/+v/7
//v/+//7//z//P/8//3//f/+/////////wAAAAD+//3//P/8////AAAAAAEAAQABAAEA
///+//7//v////7///////7//f/6//n/+f/4//f/9v/1//T/8//y//H/8f/x//H/8P/y
//L/8v/y//H/8f/x//H/8//y//L/8v/0//f/AAAMABcAJAAzAEMAVQBvAJEAsgDRAPMA
DAEJAeoAyQCvAJQAdABPACoADgD7//H/7//v//D/8//z//H/8f/x/+//7v/t/+z/6//r
/+v/6//r/+v/6//r/+v/6//s/+z/7P/s/+z/7P/s/+3/7f/t/+3/7f/t/+3/7f/r/+z/
7P/s/+z/7P/r/+v/6//r/+v/6//r/+v/6//s/+z/7P/s/+z/7v/u/+7/7v/s/+3/7f/t
/+//7//v/+//7f/t/+3/7f/t/+3/7f/t/+//7//v/+//7f/t/+3/7f/v/+//7//v/+7/
7v/u/+7/7//v/+//7//v/+//7//w//D/8P/w//D/8P/w//H/8f/y//L/8v/y//T/9f/2
//b/9P/0//X/9//4//j/+P/5//v//P/+//7//v///////////wAAAAAAAAAAAAAAAAAA
/v/+//3//f/8//z//P/8//z//P/7//v//f/8//z/+//5//n/+f/4//r/+v/6//r/+P/4
//f/9//3//f/9//3//f/9//3//j/9v/1//X/9f/1//T/9P/0//T/9P/0//T/9v/1//T/
9P/0//T/9P/0//T/9P/0//T/8//z//P/8v/y//L/8v/z//X/9f/1//X/8//z//P/8//z
//P/8v/y//L/8v/y//L/8//z//P/8//1//X/9f/1//X/9f/1//X/9f/2//b/9v/2//b/
9v/2//j/+P/4//j/+P/4//j/+P/2//b/9v/2//b/9v/2//b/9v/4//j/+P/4//j/+P/4
//b/9v/2//b/9v/2//b/9v/2//b/9v/2//b/9v/2//b/9v/2//b/9v/2//j/+P/6//z/
/f/9//3//f/+//7//v/9//3//v////////8AAAAAAgABAAAAAAABAAIAAgADAAEAAQAB
AP//AAAAAAAAAQACAAMAAwACAAMAAAD//////v/9//z/+//6//n/+P/3//f/9//3//b/
+P/4//j/+P/3//f/9//3//f/9v/2//b/9v/5//7/BgATAB4AKwA7AEsAXQB5AJ4AvwDf
AAABEwEGAd8AuwCeAIQAZQBCACAACQD5//H/8f/0//f/+//5//n/+f/3//b/9f/0//P/
8//z//P/8//1//X/9f/1//X/9v/2//b/+P/4//j/+P/4//f/9v/1//P/8//z//P/8//0
//T/9P/2//b/9f/1//b/9//4//n/9//3//f/+P/4//j/+P/4//j/+P/4//j/+P/5//n/
+f/5//n/+f/5//n/+f/5//n/+f/5//n/+f/5//n/+f/5//v/+//7//v/+//7//v/+//6
//r/+v/6//n/+f/5//n/+f/5//n/+v/6//r/+v/6//r/+v/7//v/+v/6//r/+v/8//3/
/v/+//7//v///wEAAAAAAAAAAQD//wAAAgACAAIAAwADAAMABAAGAAcACAAGAAYABgAG
AAYABgAFAAUABAAEAAQABAACAAIAAQABAP///v/+//3//////////v8AAAAAAAAAAP//
/v/8//v/+//7//v/+//9//3//f/+//3/+//6//n/+//6//r/+v/5//j/9//2//b/9f/0
//T/9P/0//T/9P/0//T/9P/0//H/8f/x//D/8f/y//P/9f/1//X/9f/1//P/8//z//P/
9f/1//T/9P/0//T/9P/0//P/8//z//P/8//z//P/8//1//X/9f/1//T/9P/z//L/8v/y
//L/8v/0//T/9P/0//T/9P/0//T/9v/2//j/+P/4//b/9v/2//b/9v/2//b/9v/2//b/
9v/2//T/9P/0//T/9P/0//T/9P/0//T/9P/0//X/+P/5//z/+v/7//v/+//6//r/+f/4
//j/+f/7//3//v///wEAAgABAP///f/8//3//v/+/////////////f/8//z//P/9/wAA
AQABAAAA/f/6//n/+f/4//f/9v/1//L/8f/w/+//7//v/+//7v/w//D/8P/w//L/8//0
//X/9//2//b/9v/4//3/BAAOABsAJgA3AEcAWwB7AKUAyADpAA0BIAEPAeoAyQCtAIwA
ZgA9ABgA/P/p/+X/5//r/+7/8//z//P/9f/1//P/8v/x//D/7//t/+3/7f/t/+v/6//r
/+v/7f/u/+7/7v/u/+7/7v/u/+//7//v/+//7//v/+//7//t/+7/7v/u//D/8P/v/+//
8f/x//H/8f/w/+//7v/u/+7/7v/u/+7/7v/u/+7/7v/u/+//7//v//H/8f/x//H/8v/z
//T/9f/z//P/8//z//L/8f/w/+//7//v/+//7//x//P/9f/3//f/9v/1//T/8v/x//D/
7//w//H/8v/0//b/9v/2//b/9P/0//X/9f/1//T/8//y//P/9f/3//j/+f/6//z////9
//z/+//7//v//P/+//7//P/9//3//f/9//7//v/+//7//v/+//7//P/8//v/+//8//z/
/P/8//7//v/9//3//f/8//z/+//6//n/+P/2//b/9v/2//b/9f/0//L/8f/z//P/8//z
//P/8//z//T/9P/z//P/8//y//D/7//u//H/8v/z//T/9v/1//T/9P/y//L/8v/y//H/
8P/v/+7/6//r/+v/6v/r/+z/7f/v//D/8f/y//P/8f/x//H/8f/x//H/8P/w//L/8v/y
//L/8//z//P/8//z//P/8//z//L/8f/w/+//7//w//D/8P/y//L/8v/y//D/8P/w//D/
8P/w//D/8P/u/+z/7v/u/+7/7v/u/+7/7v/u/+7/7v/u/+7/7v/v//D/8f/y//H/8P/v
/+7/7f/s/+v/6v/r/+7/7//y//L/8//z//P/8f/y//L/8v/x//H/8v/z//X/9f/2//b/
9P/z//L/8v/z//T/9P/1//X/9f/1//P/8v/y//L/8//y//P/8//y//P/8P/v/+//8P/v
/+7/7f/q/+n/6P/n/+j/6f/q/+r/6v/q/+r/6v/p/+n/6f/p/+v/6v/q/+r/7P/v//j/
AgANABgAJwA1AEcAYwCJAK4A0QD1ABABDQHyANEAtwCWAG4AQwAeAAIA6//f/9//4//m
/+n/6//r/+v/6f/n/+j/5//m/+X/5f/l/+X/5f/l/+X/5f/l/+P/5P/k/+T/5P/k/+T/
5P/n/+f/5//n/+n/6f/p/+n/5//o/+j/6P/o/+j/5//n/+f/5//n/+f/5//n/+f/6P/o
/+j/6P/o/+j/6P/o/+j/6P/p/+n/6f/p/+n/6f/p/+v/6//r/+v/6//r/+v/6//r/+v/
6//r/+n/6f/p/+n/6f/p/+n/6f/s/+z/7P/s/+v/6//r/+v/6f/p/+n/6v/q/+r/6v/q
/+r/6v/r/+v/7P/s/+z/7P/s/+3/7v/u/+7/7v/v//H/8P/w//D/8f/z//T/9v/2//j/
+f/5//n/+f/6//r/+v/4//j/+P/4//j/+P/3//f/9P/0//T/9P/0//T/8//z//X/9P/0
//P/8//z//P/8v/y//L/8v/y//L/8v/x//H/8f/x//H/8f/v/+//7//w//D/7//v/+//
7//u/+7/7v/u/+7/7v/u/+7/7f/s/+z/7P/s/+z/7P/s/+z/7P/s/+v/6//r/+r/7P/s
/+z/7f/t/+3/7f/t/+3/7f/t/+3/7f/t/+z/7P/s/+z/7P/s/+3/7f/t/+3/7f/t/+3/
7f/t/+3/7f/t/+v/7P/s/+z/7P/s/+z/7P/u/+7/7v/u/+7/7v/u/+7/7v/u/+7/7v/u
/+7/7v/u/+7/8P/u/+7/7v/u/+7/7v/u/+7/8P/w//D/8P/w//D/8P/w//D/8P/w//D/
7v/u/+7/7v/s/+7/7v/w//L/8//z//P/8//0//T/9P/z//P/9P/1//X/9f/2//b/9v/1
//T/9P/1//b/9v/3//f/9//3//X/9P/0//T/9f/4//n/+f/4//X/8v/x//H/8P/v/+7/
7f/s/+v/6v/p/+n/6f/p/+j/6P/o/+j/6P/p/+n/6f/p/+n/6P/o/+j/6v/v//j/AgAN
ABoAKwA5AEsAZQCHAKwAzQDxAAoBCwHwANEAtwCcAHwAUQAqABAA+//t/+v/6//s/+3/
7f/t/+v/6//p/+r/6f/o/+f/6f/p/+n/6f/p/+n/6f/p/+f/6P/o/+j/6P/o/+j/6P/n
/+f/5//n/+n/6f/p/+n/6f/q/+r/6v/q/+r/6f/p/+v/6//r/+v/6//r/+v/7P/q/+r/
6v/q/+z/7P/s/+z/7P/t/+3/7f/t/+3/7f/t/+3/7f/t/+3/7f/t/+3/7f/t/+3/7f/t
/+v/6//r/+v/6//r/+v/6//q/+r/6v/q/+v/6//r/+v/6//r/+v/7P/s/+z/7P/s/+z/
7P/t/+3/7v/u/+7/7v/u/+//8P/w//L/8v/z//X/9v/2//b/9//5//r//P/8//z//f/9
//3//f/+//7//v/+//7//v/+//7//v/9//3//P/8//z//P/8//z/+//7//3//P/8//v/
+f/5//n/+P/6//r/+v/6//r/+v/5//n/+f/5//n/+f/5//n/+f/6//r/+f/5//n/+f/4
//j/+P/4//j/+P/4//j/9//2//b/+P/4//j/+P/4//j/+P/4//X/9f/1//T/9v/2//b/
9//3//f/9//3//X/9f/1//X/9//3//b/9v/4//j/+P/4//f/9//3//f/9f/1//X/9f/1
//X/9f/1//f/+P/4//j/+P/4//j/+P/4//j/+P/4//j/+P/4//j/+P/4//j/+P/6//r/
+v/6//r/+v/6//r/+v/6//r/+v/6//r/+v/6//r/+v/6//r//P/8//z//P/8//z//P/8
//z//P/8//z//P/8//z//P/8//7//v8AAAAAAQABAAEAAQACAAIAAgADAAMABAAFAAUA
BQAGAAYABAADAAIAAgAFAAYABgAHAAcABwAHAAUABgAGAAYABwAIAAkACQAIAAUAAgAB
AAEAAgABAAAA///+//3//P/7//v/+//7//r//P/8//z//P/9//3//f/9//3//P/8//z/
/v8DAA4AGAAjADIAQQBRAGMAfwCjAMYA5QAJARwBEQHwANEAtwCeAHwAUwAyABgABQD9
//v/+//+///////9//3//f/7//r/+f/4//f/9//3//f/9//3//f/9//3//f/+P/4//j/
+P/4//j/+P/3//f/9//3//n/+f/5//n/9//4//j/+P/4//j/9//3//f/9//3//f/9//3
//f/+P/2//b/9v/2//j/+P/4//j/9v/3//f/9//5//n/+f/5//n/+f/5//n/+f/5//n/
+f/5//n/+f/5//n/+f/5//n/+//7//v/+//6//r/+v/6//v/+//7//v/+//7//v//P/8
//z//P/8//7//v///////v/+//7//v8AAAEAAgACAAIAAgADAAUABAAEAAQABQAHAAgA
CgAKAAoACwALAAsADQAOAA4ADgAOAA4ADgAOAA4ADgANAA0ADAAMAAwADAAMAAwACwAL
AAsACgAKAAkACwALAAsACgAIAAgACAAIAAgACAAHAAcABwAHAAcABwAHAAcABwAIAAYA
BQAFAAUABQAEAAQABAAEAAQABAAEAAYABQAEAAQABAAEAAQABAAEAAQABAAEAAMAAwAD
AAIAAgACAAIAAwABAAEAAQABAAEAAQABAAEAAwADAAIAAgACAAIAAgACAAMAAwADAAMA
AwADAAMAAwAFAAUABQAFAAMABAAEAAQABAAEAAQABAAEAAQABAAEAAQABAAEAAQABAAE
AAQABAAEAAQABAAEAAYABgAGAAYABgAEAAQABAAEAAQABAAEAAQABAAEAAQABAACAAIA
AgACAAIAAgACAAIABAAEAAQABAACAAQABAAGAAgACQAJAAkABwAIAAgACAAHAAcACAAJ
AAkACQAKAAoACgAJAAgACAAJAAoACgALAAsACwALAAkACAAIAAgACQAMAA0ADQAMAAsA
CAAHAAcABAADAAIAAQAAAP///v/9//3//f/9//z//P/8//z//P/9//3//f/9/////v/+
//7//v8BAAYAEAAdACoAOQBHAFcAbQCNALAA0QDzABIBGQEAAdkAuwCgAIQAYQA+ACAA
CQD7//X/9f/6//3//f/9//3/+//7//r/+f/4//f/9//3//f/9//5//n/+f/5//n/+v/6
//r/+v/6//r/+v/7//v/+//7//n/+f/5//n/+//8//z//P/6//r/+f/5//v/+//7//v/
+//7//v//P/+//7//v/+//z//P/8//z/+v/7//v/+//7//v/+//7//v/+//7//v/+//7
//v/+//9//3//f/9//3//f/9//3//f/9//3//f/+//7//v/+//3//f/9//3//f/9//3/
/v/+//7//v/+/wAAAAABAAEAAAAAAAAAAAAAAAEAAgACAAIAAgADAAUABgAGAAYABwAH
AAgACgAKAAgACQAJAAkABwAIAAgACAAIAAgACAAIAAgACAAHAAcABgAGAAYABgAGAAYA
BQAFAAUABAAEAAMAAwADAAMAAgACAAIAAgACAAIAAgABAAEAAQABAAEAAQD///////8A
AAAA///////////+//7//v/8//z//P/8//7//f/8//z//P/8//z//P/6//r/+v/6//v/
+//7//r/+P/4//j/+f/5//n/+f/5//v/+//7//v/+//7//r/+v/6//r/+v/6//n/+f/5
//n/+v/7//z//f/7//v/+//7//n/+v/6//r/+v/6//r/+v/6//r/+v/6//j/+P/4//j/
+P/4//j/+P/4//j/+P/4//j/+P/4//j/+v/6//z/+v/6//r/+v/4//j/+P/4//j/+P/4
//j/9v/2//b/9v/2//b/9v/2//b/9v/2//b/+P/6//r//P/8//3//f/9//3//v/+//7/
/f/9//7/////////AAAAAAAA///+//7///8AAAAAAQABAAEAAQD///z//P/8//3//P/9
//3//P/7//j/9//3//j/9//2//X/9P/z//L/8f/z//P/8//y//D/8P/w//D/8f/x//H/
8f/x//D/8P/w//T/+f8AAAoAFwAkADMAQwBVAHUAnQDAAN8AAwEYAQsB5gDHAKsAjABq
AEMAHgAEAPH/5//n/+v/8P/x//P/8//z//P/8f/w/+//7v/t/+3/7f/t/+3/7f/t/+3/
7f/t/+7/7v/u/+7/7v/u/+7/7//v/+//7//w//H/8v/z//H/8v/y//L/8v/y//H/8f/v
/+//7//v//D/8f/y//T/8v/y//L/8v/w//D/8P/w//D/8f/x//H/8f/x//H/8f/z//P/
8//z//X/9f/1//X/9f/1//X/9f/z//P/8//z//P/8//z//P/9v/2//b/9v/1//X/9f/1
//T/8//y//L/8v/y//L/8v/y//L/8//z//T/9P/0//T/9P/1//b/9v/2//b/9//5//n/
+P/3//f/+f/6//z//P/8//3//f/9//v//P/8//z//P/8//z//P/8//z/+//7//j/+P/4
//j/+f/6//r/+//7//r/+v/5//f/9//3//b/+P/4//j/+P/4//j/9//3//b/9f/0//P/
9f/1//X/9v/4//f/9//3//n/+P/4//j/9v/2//b/9v/2//X/9P/0//T/9P/0//T/9P/0
//T/9P/z//P/8//y//H/8P/v/+//8P/x//L/8//1//X/9f/1//T/8//x//D/8v/y//L/
8v/z//P/8//z//H/8f/x//H/8f/x//H/8f/v//D/8P/w//H/8v/z//T/9P/0//T/9P/y
//L/8v/y//P/9P/1//b/9P/0//T/9P/0//T/9P/0//T/9P/y//L/8v/y//L/8v/y//L/
8v/y//L/8v/v/+7/7f/s/+3/7v/v//D/8P/y//L/9P/y//P/8//z//H/8v/y//L/8v/z
//X/9//5//n/+v/6//j/9//2//b/9f/2//b/9//3//f/9//1//L/8v/y//P/9v/3//f/
9v/0//D/7v/t/+r/6f/o/+f/6P/n/+b/5f/n/+f/5//m/+b/5v/m/+b/5f/l/+X/5f/l
/+T/5P/k/+b/6//0/wAACwAYACUAMwBHAGcAjwCyANUA9wAOAQUB5gDJAK0AjABiADcA
FAD4/+P/2f/b/9//4v/l/+X/5f/l/+P/4f/g/9//3v/d/93/3f/d/93/3f/d/93/3f/d
/97/3v/e/+D/4P/g/+D/4f/h/+H/4f/h/+H/4f/h/9//4P/g/+D/4v/i/+H/4f/h/+H/
4f/h/+H/4f/h/+L/4v/i/+L/4v/i/+L/4v/i/+L/4//j/+P/4//j/+P/4//h/+H/4f/h
/+H/4f/h/+H/4//j/+P/4//l/+X/5f/l/+P/4//j/+P/5P/k/+T/5P/l/+X/5f/l/+X/
5f/l/+b/5v/m/+b/5v/o/+j/6f/p/+j/6P/o/+j/6P/p/+r/6v/q/+r/6//t/+7/7v/u
/+//7//w//L/8v/y//P/8//z//X/9v/2//b/9v/2//b/9v/2//b/9f/1//b/9v/2//b/
9P/0//P/8//1//T/9P/z//P/8//z//L/8v/y//L/8v/y//L/8f/x//H/8f/x//H/8f/x
//H/8v/y//H/8f/x//H/8P/w//D/7v/u/+7/7v/w/+//7v/u/+7/7v/u/+7/7v/u/+7/
7v/t/+3/7f/s/+7/7v/u/+//7f/t/+3/7f/t/+3/7f/t/+3/7f/s/+z/7v/u/+7/7v/t
/+3/7f/t/+3/7f/t/+3/7//v/+//7//t/+7/7v/u//D/8P/w//D/7v/u/+7/7v/u/+7/
7v/u/+7/7v/u/+7/7v/u/+7/7v/s/+z/7P/s/+7/7v/u/+7/7v/u/+7/7v/u/+7/7v/u
/+7/7v/u//D/8P/w//D/8P/w//D/8P/w//D/8P/w//L/8v/y//L/8P/y//L/9P/0//X/
9f/1//X/9v/2//b/9//3//j/+f/3//f/+P/4//j/9//2//b/9//4//j/+f/3//f/9//1
//b/9v/2//f/+P/5//n/+P/3//T/8//z//L/8f/w/+//8P/v/+7/7f/r/+v/6//q/+z/
7P/s/+z/6//r/+v/6//r/+r/6v/q/+z/8f/6/wQADwAcACsAOwBLAGUAhQCqAM0A7wAM
AQ0B9gDVAL0ApACEAFkAMgAUAP//8//t/+v/7P/t/+3/7f/r/+v/6f/o/+f/5v/l/+X/
5f/l/+X/5f/l/+X/5f/l/+b/5v/m/+b/5v/m/+b/5//n/+f/5//n/+f/5//n/+f/6P/o
/+j/6P/o/+f/5//n/+f/5//n/+f/5//n/+j/6P/o/+j/6P/o/+j/6P/o/+j/6f/p/+n/
5//n/+f/5//n/+f/5//n/+X/5f/l/+X/5//n/+f/5//n/+f/5//n/+f/5//n/+f/5v/m
/+b/5v/n/+f/5//n/+f/5//n/+j/6P/o/+j/6P/m/+b/5//n/+j/6P/o/+j/6v/r/+z/
7P/s/+z/7f/v//D/8P/w//H/8f/y//T/9P/0//X/9f/1//f/+P/4//j/9v/2//b/9v/2
//b/9f/1//L/8v/y//L/8P/w/+//7//v/+7/7v/t/+3/7f/t/+z/7v/u/+7/7v/u/+7/
7f/t/+3/7f/t/+3/7f/t/+3/7v/s/+v/6//r/+3/7P/s/+z/7P/s/+z/7P/s/+v/6v/q
/+r/6v/q/+r/6P/o/+j/6P/p/+n/6f/o/+j/6P/o/+n/5//n/+f/5//n/+f/5//n/+X/
5f/k/+T/5v/m/+b/5v/l/+X/5f/l/+f/5//n/+f/5//n/+f/5//n/+j/6P/o/+j/6P/o
/+j/6P/o/+j/6P/q/+r/6v/q/+r/6v/q/+r/6v/q/+r/6v/q/+r/6v/q/+r/6v/q/+r/
6v/q/+r/6v/q/+r/6v/q/+v/6//r/+v/6//r/+z/7P/q/+v/6//r/+n/6f/q/+r/6//r
/+v/7f/v/+//7//w//D/8P/w//D/8f/x//H/8f/y//P/8//z//X/8//x//H/8P/x//L/
8//0//L/8v/y//L/8P/w//D/8P/y//L/8v/y//H/8P/v/+7/7f/s/+v/6v/p/+j/5//m
/+T/5P/k/+T/5P/k/+T/5P/k/+T/5P/k/+L/4v/i/+L/5v/q/+7/8v/+/woAFgAiAC4A
OABCAA==
         </WaveFormData>
      </LeadData>
   </Waveform>
</RestingECG>
