# Supplementary material for: Detection of Left Atrial Enlargement Using a Convolutional Neural Network-Enabled Electrocardiogram
Source: Front Cardiovasc Med. 2020 Dec 17;7:609976. doi: 10.3389/fcvm.2020.609976 (PMC7773668; doi:10.3389/fcvm.2020.609976)
Supplement: Supplementary file 1 [file Data_Sheet_1.ZIP › hyp/1802014400_9672_0000000G.XML]

<?xml version="1.0" encoding="Windows-1252"?>
<!DOCTYPE RestingECG SYSTEM "restecg.dtd">
<RestingECG>
   <PatientDemographics>
      <PatientID>1802014400</PatientID>
      <PatientAge>72</PatientAge>
      <AgeUnits>Years</AgeUnits>
      <Gender>Male</Gender>
      <PatientLastName>lianghongjie</PatientLastName>
   </PatientDemographics>
   <TestDemographics>
      <DataType>Resting</DataType>
      <Site>1</Site>
      <AcquisitionDevice>MAC55</AcquisitionDevice>
      <Status>Unconfirmed</Status>
      <Priority>Normal</Priority>
      <AcquisitionTime>08:45:21</AcquisitionTime>
      <AcquisitionDate>08-25-2015</AcquisitionDate>
      <CartNumber>1</CartNumber>
      <AcquisitionSoftwareVersion>009C</AcquisitionSoftwareVersion>
      <XMLSourceVersion>MAC5000 v1.0</XMLSourceVersion>
   </TestDemographics>
   <RestingECGMeasurements>
      <VentricularRate>64</VentricularRate>
      <AtrialRate>64</AtrialRate>
      <PRInterval>126</PRInterval>
      <QRSDuration>122</QRSDuration>
      <QTInterval>426</QTInterval>
      <QTCorrected>439</QTCorrected>
      <PAxis>83</PAxis>
      <RAxis>-16</RAxis>
      <TAxis>43</TAxis>
      <QRSCount>11</QRSCount>
      <QOnset>226</QOnset>
      <QOffset>287</QOffset>
      <POnset>163</POnset>
      <POffset>216</POffset>
      <TOffset>439</TOffset>
      <ECGSampleBase>500</ECGSampleBase>
      <ECGSampleExponent>0</ECGSampleExponent>
   </RestingECGMeasurements>
   <Diagnosis>
      <Modality>Resting</Modality>
         <StatementCount>3</StatementCount>
         <LabelText>12SL ��ϳ���</LabelText>
      <DiagnosisStatement>
         <StmtFlag>ENDSLINE</StmtFlag>
         <StmtText>�������</StmtText>
      </DiagnosisStatement>
      <DiagnosisStatement>
         <StmtFlag>ENDSLINE</StmtFlag>
         <StmtText>����֧��������</StmtText>
      </DiagnosisStatement>
      <DiagnosisStatement>
         <StmtFlag>ENDSLINE</StmtFlag>
         <StmtText>�쳣 ECG</StmtText>
      </DiagnosisStatement>
   </Diagnosis>
   <Waveform>
      <WaveformType>Rhythm</WaveformType>
      <WaveformStartTime>0</WaveformStartTime>
      <NumberofLeads>8</NumberofLeads>
      <SampleType>CONTINUOUS_SAMPLES</SampleType>
      <SampleBase>500</SampleBase>
      <SampleExponent>0</SampleExponent>
      <HighPassFilter>16</HighPassFilter>
      <LowPassFilter>150</LowPassFilter>
      <ACFilter>NONE</ACFilter>
      <LeadData>
         <LeadByteCountTotal>10000</LeadByteCountTotal>
         <LeadTimeOffset>0</LeadTimeOffset>
         <LeadSampleCountTotal>5000</LeadSampleCountTotal>
         <LeadAmplitudeUnitsPerBit>4.88</LeadAmplitudeUnitsPerBit>
         <LeadAmplitudeUnits>��V</LeadAmplitudeUnits>
         <LeadHighLimit>2147483647</LeadHighLimit>
         <LeadLowLimit>268435456</LeadLowLimit>
         <LeadID>I</LeadID>
         <LeadOffsetFirstSample>0</LeadOffsetFirstSample>
         <FirstSampleBaseline>0</FirstSampleBaseline>
         <LeadSampleSize>2</LeadSampleSize>
         <LeadOff>FALSE</LeadOff>
         <BaselineSway>FALSE</BaselineSway>
         <ExcessiveACNoise>FALSE</ExcessiveACNoise>
         <MuscleNoise>FALSE</MuscleNoise>
         <LeadDataCRC32>129835460</LeadDataCRC32>
         <WaveFormData>
+P/4//j/+P/6//r/+v/6//r/+v/6//r/+P/4//j/+P/2//b/9v/2//f/+P/5//r//P/8
//z//P/7//r/+f/4//j/+P/4//j/+P/4//j/+P/4//j/+P/4//j/+P/4//j/9v/2//b/
9v/2//b/9v/2//j/+P/4//b/9f/1//b/9v/4//j/+P/4//f/9v/2//X/9f/z//X/9f/3
//j/+P/4//f/9v/1//P/9f/1//b/9v/0//T/9P/0//T/8//z//T/9//3//f/9//3//b/
9v/1//j/+f/6//v/+//8//z//P/9////AAAAAP7///8AAAAA/f/9//r/+f/4//f/9//2
//T/9P/z//L/8//z//T/9f/1//X/9f/1//P/8v/y//H/9P/0//D/8P/y//X/+f/7/wMA
EQAeACkANQBEAFYAZwB5AIYAigB4AF4ASwA9ACkAHAAYAAsA/v/7//r/9v/x/+z/5P/a
/9P/yv/E/8T/xf/F/8j/zf/Q/8z/zf/O/8z/z//R/9H/0//V/9f/2f/Z/97/5f/m/+f/
7P/w//L/8v/z//P/8//z//L/8//v//L/9P/3//j/9//2//b/9f/3//f/+P/4//j/+P/4
//j/+f/5//j/+P/5//r/+//+//3/+//5//f/+v/7//z//f/+//7//////wAAAAAAAAEA
AwACAAIABQADAAIAAQAAAAMABAAGAAcACAAIAAgABwAKAAsADAANAAsADAANAA4ADAAN
AA0ADAAPABEAEgATABEAEwATABMAEQAQABAAEAARABIAEwAUABQAFAATABMAEQAQAA8A
DwAQABAAEAAQAA4ADAAMAAwADAANAA4ADwANAAwACQAIAAYABwAHAAgACAAIAAgABwAD
AAIAAQD///////8AAAAA/v/+//3//P/8//z//P/9//7//v//////+//7//v/+//8//3/
//8AAP///v/9//r/+f/3//f/+f/9//7///8AAP7//v/9//3////////////+//3//P/7
//r/+P/4//n/9//3//j/+P/2//b/9v/2//f/+P/5//z/+v/5//n/+f/3//f/9//2//T/
9v/2//f/9//2//b/9v/3//f/9//5//j/9//4//X/8//y//L/8//1//X/9//3//X/9P/z
//L/9P/1//b/9v/2//X/8//y//T/8//z//P/9f/1//X/9P/z//P/8//z//P/8//0//T/
8//z//L/8f/x//L/8//0//T/9P/1//X/8//z//P/8//1//T/8//z//P/8//y/+//8//z
//P/8v/0//T/9P/0//T/9P/y//L/9P/0//X/9f/1//T/8//y//P/8v/z//T/9v/3//f/
9v/0//T/9P/0//v/+//4//P/9P/0//T/9P/0//b/9v/2//b/9P/0//T/9P/2//b/9v/2
//b/9v/2//b/9P/0//T/9P/1//b/9//2//f/9//4//j/9v/2//b/9v/2//b/9//3//X/
8//1//X/9//4//j/+P/2//b/9v/1//f/9//4//j/9v/2//b/9v/y//H/8f/y//X/9f/1
//X/9P/0//X/9f/2//f/+P/5//z//v///wAA/v///////v/+////AAAAAP7//f/5//f/
9P/z//P/8v/z//T/9P/0//L/8f/x//H/8v/z//T/9f/z//L/8v/x//D/8v/y//D/8v/7
//3/+f8BABUAIAApADsATABcAG8AgQCKAIoAegBeAEcANQAlAB4AGAAPAAQA/f/2//D/
7f/q/+b/3v/R/8z/zP/I/8f/yf/M/8//0v/S/9H/0v/U/9X/1f/V/9f/3f/d/9//4//m
/+f/7v/x//L/9P/2//j/+f/5//n/+//8/////f/5//j/+P/2//f/+P/6//v/+f/5//r/
+v/8//z//P/8//v/+//6//r//P/8//z//v///////////wEAAQABAAEAAgACAAMAAwAG
AAYABgAHAAUABAAEAAcACgAKAAoACgAIAAgACQAJAA0ADgAPAA8ADwAPAA8ADwAPABAA
EQASABAAEQARABAAEgATABMAEwAVABcAFwAXABcAFgAWABYAFwAYABkAGgAaABoAGQAZ
ABcAFgAVABUAGAAYABgAGAAYABYAFgAWABcAFwAXABcAFQAUABEAEAAOAA8ADwAQAA8A
DgANAAsACQAIAAcABQAHAAcACAAIAAoACgAJAAgABQAEAAMAAwAEAAQABQAFAAUABQAF
AAUAAwADAAQABAAEAAQABAACAAMAAQABAAMABAAEAAQABAAEAAQAAwADAAMAAwADAAMA
BQAFAAUABQAEAAIAAgADAAQABQAHAAgABwAGAAUABAACAAIAAgAEAAYABQAFAAUAAwAD
AAMAAgAEAAYABgAHAAYABAADAAIAAgADAAQABwAGAAUABgADAAMAAgACAAMAAwADAAUA
BQAGAAYABgAGAAMAAwADAAIAAwADAAIAAgAEAAMAAwADAAcABwAHAAYAAwADAAMAAwAF
AAUABgAGAAgACQAJAAkABAAEAAQABAAGAAYABwAHAAYABQAEAAMABAAEAAQABQAFAAUA
BAABAAMAAwADAAIAAwAEAAUABgAGAAYABAAEAAQABAAFAAUACAAIAAgACAAIAAYABgAG
AAYABwAHAAYABAAEAAQABAAHAAkABgAFAAIABAAEAAQABAAEAAQABAAEAAQABAAEAAQA
AgACAAIAAgAEAAQABAACAAIAAwAFAAYABQAEAAMAAgAEAAQABQAFAAMAAQADAAMAAwAE
AAQABAAEAAQABAADAAMAAwAEAAQAAgACAAIAAgACAAEAAQACAAEAAQABAAEAAgACAAMA
AwADAAMAAwADAAYACAAJAAoADAANAA0ADAAOAA8AEAAQAA0ADQAKAAkABgAFAAUABAAG
AAYABQAEAAMAAwAEAAUABwAHAAcABwAGAAQAAwABAAIA/v/+/wAABAAHAAsADQAVACMA
LgA5AEcAWABmAHcAiQCSAIwAeABgAFEAPQArACgAIgAVAA4ADQAGAAAA+//2//L/7P/n
/+T/4P/c/93/3//e/93/4v/i/+P/5v/m/+n/7//v/+3/7//x//H/8//2//n/+v/9/wIA
BAAEAAQABQAFAAUACAAIAAoABwAHAAgACgAKAAwADAANAA0ACgAJAAkACAAJAAoACwAM
AA0ADQAMAAwACgAKAAoADAAOAA8AEAARABAADwAOAA0AEAAQABEAEQAQABAAEAARABEA
EAAQABMAFgAWABYAFgAVABQAFAATABYAGAAaABsAGgAZABgAFwAZABoAGwAcAB4AHwAf
AB4AHAAdAB0AHQAfACEAIQAhAB8AHgAeAB4AHgAeAB4AHgAgACAAHwAfACEAIAAfAB8A
HwAeAB0AHAAeABwAHAAcABsAGwAbABsAGgAaABgAGAAUABMAEQAQABAAEAAQAA8ADwAO
AA0ACwAJAAkACgAKAAoACgAJAAgABwAGAAUABQAIAAgACQAJAAcABwAHAAcABgAFAAUA
BAAGAAYABgAEAAQAAwAEAAcABwAGAAUABAAGAAYABQAFAAUABQAFAAUABQAFAAUABQAE
AAIAAgADAAUABQAGAAYABAAEAAQABAACAAIAAgAEAAQAAwADAAMAAwADAAMAAgACAAQA
BAAFAAMAAgACAAIAAwADAAMABQADAAMABQADAAMAAgACAAMAAwADAAUABQADAAIAAQAA
AAAAAQACAAIABQAFAAQABAACAAEAAQABAAMAAwADAAIA//////////8BAAEAAgACAAEA
AQAAAP///v/+//7//v8AAAAAAQABAAEAAQABAAEAAQAAAP////8AAAEAAQD/////////
//7/AAAAAAAAAAD+//7//P/8//z//P/9//3//v/+//7//v/+//z//P/8//7///////7/
/P/8//z//P/5//n//P/9//7//v/+//7//v/8//z//P/8//3//v///wAA/v/+//7//v8A
AAAAAAAAAAIAAgACAAIAAQAAAP3/+//8//7///8AAP7//v/+//7//v///////f/7//3/
/f/9//z//P/8//z//f/+//7////9//7//v/+//7//v/+//z//f/9//7////9//3//f/+
//z//f/9//3//f/9//3//v8BAAMABQAGAAkACQAIAAgACAAIAAcABQAIAAYABgAGAAQA
AwABAAAAAAD///7//f///wAAAQABAP////////////8AAAAAAAD+/wAA/P/6////AwAF
AA8AHQAoADUARQBSAF4AbQB9AI4AlgCGAGoAUwBDADEAJgAiABkADAAJAAgAAgD7//T/
7v/m/9//2P/W/9b/1f/T/9T/1f/U/9T/2//e/97/4f/f/93/4f/l/+H/4//p/+7/8f/2
//n//P/+//7//v////////8CAAIABAABAAEAAgAEAAQAAgACAAMAAwAFAAUABgAGAAUA
BAADAAIABAAFAAUABgAEAAQABAAGAAUABQAFAAUABwAHAAcABwAHAAYABgAFAAgACAAI
AAkABwAGAAYACQALAAwADQAOAA4ADgAPAA8ADwAQABEAEQATABMAEwATABMAFAAVABYA
FgAXABcAFgAWABcAFwAXABUAFwAXABcAGQAYABgAGAAYABgAGAAYABoAGgAZABkAGgAa
ABoAGwAbABoAGQAYABgAFgAWABYAEwATABMAEwASABIAEAAQAA4ADwAPABAADgAMAAoA
BwAGAAYABgAFAAMAAwAEAAQABAAEAAMAAgADAAIAAQABAAEAAAAAAP/////////////9
//3//v/+/wAAAAAAAP7////9//3///8BAAAA///+//z//P/7//v/+//7//v/+//9//3/
/f/9//z/+v/6//v/+v/5//n/+P/7//z//f/+//v/+v/5//r/+//7//z//f/7//v/+//6
//f/+P/3//f/+P/4//n/+v/7//v/+//9//r/+f/6//f/+P/4//n/+//5//n/+//7//v/
+v/5//j/+P/5//r/+v/5//n/+P/4//r/+f/5//n/+//7//v/+v/5//n/+f/5//f/9//4
//j/+P/5//n/+f/3//j/+f/6//n/+P/4//f/9//3//f/9//3//b/9f/1//f/+f/6//n/
+f/5//n/+P/2//b/9v/2//n/+v/5//r/+v/6//v/+//7//r/+f/4//r/+P/4//j/+v/7
//v/+v/4//j/+P/4//n/9f/2//v/+v/6//r/+v/6//j/+P/4//j/9v/2//b/9v/4//j/
+P/4//j/+P/4//j/+v/6//r/+P/3//f/+P/4//j/+P/4//j/+P/4//n/+f/1//P/9f/1
//X/9v/2//b/9v/2//b/9f/3//f/+P/4//b/9v/2//b/9v/1//X/9v/3//f/9//3//b/
9v/3//f/+f/5//n/+f/6//z//f/+//7///////7//v///wAAAAD//////P/7//j/9//3
//b/9v/2//X/9P/x//H/8v/z//P/8//z//P/9f/0//T/8//y//D/8P/y//D/8f/3//3/
/f8HABYAJQAzAEQAVABfAG0AgACKAIQAagBPAEEAMQAgABYADwAGAAEA+v/0//H/6P/g
/9z/2f/Q/8z/yv/H/8f/yv/N/9D/0v/P/9D/1P/V/9P/1f/X/9n/2//b/9v/5P/n/+j/
7//y//L/8v/1//f/+P/5//j/+P/6//f/9//4//r/+v/6//r/+//7//v/+//8//z//P/8
//z//P/9//3//P/8//z//P/8//7//f/9//3//f/9//3//f/9////AAACAAMAAgAAAP7/
/f/+//7///8DAAQABAAEAAQABgAGAAcABwAJAAoACwALAAsACwALAAsACQAKAAsADAAO
AA8ADwAOAAwADQANAA0ADwARABEAEQATABIAEgASABAAEAAQABAAEgASABEAEQARABAA
DwAPABIAEgASABIAEAAOAA4ADgAPAA8ADwAPAA4ADgAMAAwACQAJAAgACAAGAAYABgAF
AAMAAgABAP//AQABAAIAAgAAAAAA///+//z/+v/4//f/+P/4//n/+f/5//n/+f/5//n/
+f/6//r//P/8//z/+v/3//X/9f/3//j/+P/4//j/9v/2//X/9f/3//f/9//3//f/9//3
//f/+P/2//b/9//3//f/+P/4//j/+P/4//j/9v/2//b/+P/2//X/9f/1//T/9f/2//b/
9P/2//b/9//5//j/+P/4//f/9//3//n/9//3//n/9//2//b/9//5//f/9//5//n/+f/4
//f/9v/0//X/9v/2//n/+f/4//j/9v/1//X/9f/5//n/+f/4//X/9f/1//X/9f/1//b/
9v/4//n/+f/5//b/9v/2//b/9v/2//f/9//1//X/9f/1//f/9v/1//X/+P/5//n/9//4
//f/9v/0//b/9v/2//b/9v/2//T/9P/2//b/9//3//b/9v/2//b/9//2//f/+P/6//v/
+//6//n/+P/3//b/9//3//j/9//0//b/9v/2//b/9P/0//T/9P/1//X/9v/4//f/9v/1
//T/9P/0//T/9f/2//X/9P/3//T/8//z//L/8//0//X/9v/z//P/8//0//b/9v/2//b/
9f/y//D/7//y//P/8//z//P/9P/0//X/9f/1//X/9f/3//j/+v/7//r/+v/7//v/+v/6
//v//P/8//v/+//4//X/9P/z//P/8v/y//L/8f/u/+3/7f/u/+3/7f/t/+3/7v/v/+//
8P/r/+r/7P/s/+z/7P/x//n///8FABMAJAAvADcAQABOAGMAcQB0AGgATgA2ACkAGQAN
AAoAAAD3//b/9f/u/+r/4//c/9L/0P/R/9D/zP/M/83/y//M/8v/zP/O/9P/0v/Q/9P/
1//X/9f/1//X/9n/3f/i/+f/6v/r/+z/7P/u//H/8//0//X/9P/0//b/8//z//T/9v/2
//f/+P/6//v/+v/5//n/+P/6//r/+v/6//n/+f/4//j/9v/2//b/+P/6//v//P/9//v/
+//7//v//P/8//3//f8AAAAAAAABAP///v/+/wEAAgACAAIAAgACAAIAAwADAAMABAAF
AAUABwAHAAcABwAHAAgACQAKAAgACQAJAAgACgALAAsACwAJAAsACwALAAsACgAKAAoA
CgAKAAoACgALAAwADAANAAwACgAIAAcACgAKAAoACgAKAAgACAAIAAcABwAHAAcABgAG
AAQABAADAAMAAgACAAAAAAAAAP/////+//3/+//5//n/+v/6//v//P/8//z/+f/4//f/
9//4//j/+f/5//f/9//3//f/9f/1//b/9v/2//b/9v/0//P/8f/x//P/9v/2//b/9v/2
//b/9f/1//X/9f/1//X/9f/1//X/9f/1//T/9f/3//b/9f/1//T/9f/2//f/+P/3//b/
9f/2//f/9//4//n/9f/1//X/9P/2//j/+P/5//n/+P/4//j/9f/1//X/9//3//f/+f/3
//X/9P/0//X/9//3//n/+f/5//j/9//2//b/9//4//j/+f/5//j/+P/4//f/9//3//n/
+f/5//j/9//3//f/9//3//f/+P/4//j/+f/5//n/9P/0//T/9P/y//L/8//z//P/8//z
//P/8//y//H/8f/y//P/8//x//P/8//z//L/9P/0//T/9P/0//T/8v/y//L/8v/z//P/
9P/0//T/9P/0//L/8v/y//P/8//y//D/8v/y//L/8v/z//X/9P/z//D/8f/y//P/9P/y
//L/8v/y//T/9P/y//H/8//0//T/9P/y//L/8v/y//P/9f/2//X/9f/3//f/9//2//b/
9v/2//b/9v/1//X/9f/2//b/9v/2//b/9v/0//P/8//0//X/9v/3//j/+v/8//3//f/9
//z/+//6//r//f///wEAAgABAAEAAAAAAAEAAgACAAEA///8//v/+v/7//v/+v/6//r/
+f/4//f/9//4//n/+f/3//f/9//3//T/9P/z//L/9v/w//D/8v/3//3/BQAJABEAGgAl
ADEAPgBOAFsAbQB+AIAAcABWAEMANQAjABgAEgAJAAAA+f/0//D/6f/i/97/3v/Z/9L/
1P/U/8//z//S/9H/zv/S/9X/1v/W/9f/1f/V/9f/2//f/9//4//m/+n/7v/v//D/9P/2
//b/9//3//f/9//2//f/8//z//T/9v/2//b/9v/3//f/9//3//j/+P/4//j/+P/4//v/
+//6//r/+f/4//f/+P/8//3//v////3//f/9//3//v/+//////8AAAAAAAABAAEAAAAA
AAMABAAEAAQABAACAAIAAwADAAUABgAHAAcABwAHAAcABwAHAAgACQAKAAwADQANAAwA
CgALAAsACwANAA8ADwAPABEAEAAQABAADwAOAA0ADAAOAA4ADQANAAsACgAJAAkACgAK
AAoACgAKAAgACAAIAAUABQAFAAUABgAGAAQABAABAAEAAAAAAAIAAgACAAEA///+//3/
+//9//3//v/+//z//P/7//r/+f/4//f/9//4//j/+f/5//n/+f/5//n/9//3//j/+P/4
//j/+P/2//f/9f/1//f/+P/4//j/+P/4//j/9//3//f/9//3//f/+P/5//r/+//4//b/
9v/3//n/+f/6//r/+v/6//r/+v/8//z//P/+//z/+//7//v/+f/5//n/+P/6//z//P/9
//v/+v/6//r/+f/5//n/+//7//v//f/7//n/+P/4//n/+f/5//v/+//7//r/+f/4//j/
+f/6//r//f/9//z//P/7//n/+P/3//v/+//7//r/+f/5//n/+f/7//v//P/8//r/+//7
//v/+v/6//r/+v/6//r/+//7//v/+//7//v/+//6//n/+f/8//3//f/7//v/+//7//r/
+P/4//j/+P/6//r/+P/4//z//P/9//3//v/+//7//v/+//r//P/8//z//P/9//z//P/9
//z//P/8//z//v/+//7//v8BAAEA///9/////////wAA/v/+//7//v/8//v/+//7//7/
/v/+//7/AAAAAP7//f/7//z//f/9//////8AAAAAAQABAAEAAQD/////AAACAAIAAgAB
AAEAAQAAAAAAAQADAAQABAAFAAAA///+//3////+//7//v/+//7//v/////////+//3/
/f/9//3//P8AAAUAAgD6//j//P/+/wMACQANABMAHQAoAC8ANQBCAFAAXwBtAHAAYABM
AD4ALwAhAB8AGgASAA8ACgABAP7//P/1/+7/6v/m/+n/6P/k/+D/3//h/+T/5f/m/+j/
6f/s/+7/7f/p/+n/6//r/+//8//1//b/9//6//3/AAAAAAAAAgADAAMAAwADAAIAAwD/
////AAACAAIABAAEAAUABQAEAAMAAwACAAIAAgACAAIAAwADAAIAAgAEAAQABAAGAAcA
BwAHAAcABQAFAAUABQAIAAgACQAJAAgACAAIAAkACwAKAAoADQAMAAwADAAMAA4ADgAP
AA8ADwAQABEAEQATABMAEwATABMAFAAVABYAFgAXABcAFgAUABUAFQAVABcAGQAZABkA
GQAYABgAGAAYABgAGAAYABYAFgAVABUAFQAUABMAEwASABIAEgASABIAEAAQABAADwAP
AA8ADwAQABAADgAOAAkACQAIAAgACgAKAAoACQAJAAgABwAFAAUABQAGAAYABgAGAAUA
BAADAAIAAQABAAQABAAFAAUAAQABAAEAAQADAAMABAAEAAIAAgACAAAAAAD//wAAAwAF
AAQAAwACAAIAAgABAAEAAQABAAEAAQABAAEAAQABAAIAAAAAAAEAAQABAAIAAgAAAAAA
AAAAAAAAAAAAAAIAAgABAAEAAQD////////+//7/AAAAAAEAAQAAAAAAAAABAAEAAQAD
AAEAAQADAAEAAQAAAAAAAQABAAEAAwADAAMAAgABAAAAAAABAAIAAgACAAEA///+//7/
/f/9//3/AQABAAEAAAD///////////////8AAAAAAAABAAEAAQAAAAAAAAAAAAAAAAAB
AAEA//////////8BAAAA/////wAAAQABAP///////////v///wAAAQACAAAA/v8AAAIA
AQAAAP///v////7//v////7//v/+//7/AAAAAAAAAAADAAMAAQD///7//f/8//z///8A
AAEAAgABAP///v/9//7//v/+//7/AAAAAP7//f/7//z//f/9//3//f/+//7//v/9//z/
+//7//v//P/+//3//v/+///////+//7////+//7//f/9//v/+//7//v//P/8//3//v/6
//j/9v/1//j/+f/5//n/+//7//v/+v/4//f/+P/4//j/+P/2//n//f8BAAkADQAQAB0A
LQA4AEIATwBdAGwAcgBoAFQAPwAzACcAHAAYABEABgABAAAA/P/z/+z/6v/m/9//2v/c
/9r/1//X/9r/2//e/+D/3//e/+D/4f/f/9//4f/j/+f/6//v//T/8//0//f/+v/8//z/
/v/////////+//7/AAD9//3//v8AAAAAAgACAAMAAwABAAEAAgACAAIAAgACAAIAAwAD
AAIAAgAFAAYABwAKAAoACQAIAAcABQAFAAUABQAHAAgACgALAAoACgAKAAsACQAIAAgA
CwAOAA4ADgAOAA4ADgAPAA8AEQASABMAEwASABEAEAAPABEAEgATABQAFAAVABUAFAAU
ABUAFQAVABYAGQAaABsAGgAYABcAFgAWABYAFgAWABYAFgAVABUAEwASABEAEQAUABQA
FAAUABIAEAAQABAADwAPAA8ADwAQABAADgAOAAkACQAIAAgACgAKAAoACQAHAAYABQAD
AAMAAwAEAAQABAAEAAMAAgABAAAA/////wEAAgAEAAUAAgABAAAA////////AAAAAAIA
AgACAAAA///9//3///8EAAQABAAEAAIAAgABAAEAAwADAAMAAwAFAAUABQAFAAMAAAD/
////AAABAAMABAADAAIAAQAAAAAAAAAAAAIABAADAAMAAwABAAEAAQAAAAAAAgACAAMA
AwACAAIAAgABAAEAAQADAAEAAQADAAEA///+//7/////////AQABAAMAAgABAAAAAAAB
AAIAAgABAAEAAAAAAAAA////////AwADAAMAAgD///////////////8AAAAAAAABAAEA
AQAAAAAAAAAAAAAAAAABAAEA//////////8BAAAA//////7///////3//f/9//3//P/9
//7///8AAAAAAAD+//7/AAAAAAEAAQAAAAAAAAAAAAAA/v/+//7/AAABAAEAAAACAAAA
/v/+//7//v////7//v///wAAAAAAAAAAAgACAAIAAgADAAMAAQD//wAA///+//7/AAAA
AAAAAAAAAP///////wAAAAAAAAAAAAAAAP7//f/9//7///////////8AAAAA////////
////////AAACAAIAAgABAAEAAgACAAMABQAHAAgACAAJAAQAAwACAAEAAwACAAIAAgAB
AAAA///////////+//3//v///wAAAAAAAP///P/6//z//v/+////AQADAAEABQAMABMA
HwAuADwARwBXAGQAcgCAAIAAawBTAEUAOAAmABsAGAAPAAQAAgABAPj/8P/u/+v/5P/e
/97/3f/Z/9j/2f/c/97/3f/e/+D/4//j/+P/4f/h/+X/6//v//L/9//4//v/AAACAAIA
AgADAAMAAwAGAAYACAAFAAUABgAIAAgACAAIAAkACQALAAsADAAMAAoACgAKAAoACwAL
AAoACgAKAAoACgAMAA0ADQANAA0ADQANAA0ADQAOAA4ADwAPAA4ADgAOAA8AEQAQABAA
EwAUABQAFAAUABQAFAAVABUAFQAWABcAFwAZABkAGQAZABcAGAAZABoAHAAdAB0AHAAc
AB0AHQAdAB0AHwAfAB8AHwAeAB4AHgAgACAAIAAgACAAIAAfAB8AHwAeAB0AHQAcABwA
HAAcAB0AHAAdAB4AHQAdAB0AHQAeAB4AHAAcABcAFwAWABYAGAAYABgAFwAXABYAFQAT
ABEAEQASABIAEgASABEAEAANAAwACwALAAwADAANAA0ADQANAA0ADQANAA0ADgAOAA4A
DgAOAAwACwAJAAkACwAOAA4ADgAOABAAEAAPAA8ADgANAAwACwALAAsACwALAAsACgAL
AA0ACwALAAwADAAMAAwADAAMAAoACgAKAAwADgANAA0ADQANAA0ADQAMAAwADgAOAA8A
DQAMAAwADAALAAsACwANAA0ADQAPAA0ADQAMAAwADQANAA0ADwAPAA0ADAALAAoADAAN
AA4ADgAPAA8ADgAOABAADwAPAA8ADwAPAA8ADgANAA0ADQANAA0ADQAOAA4ADgAPAA8A
DwAOAA4ADgAOAA4ADgAPAA8ADQANAA0ADQAOAA4ADgAPABAAEQARAA8AEAAPAA4ADAAO
AA4ADgAOAA4ADgAMAAwADgAOAA8ADwASABIAEgASABAADgAOAA4AEAARABEAEAASABIA
EgASABEACwASABMADgAOAA4ADgAOAA4ADgAOAA4AEQASABMAFAATABIAEQAQABIAEgAS
ABIAFAAUABQAEgARABEAEgASABQAFAAUABQAEgASABMAEwASABEAFAAVABcAGAAYABgA
FwAWABUAEwATABMAFAAUABQAFAAUABQAEgARABEAEgATABMAEwATABQAFAAVABUAFwAX
ABcAFwAXABgAGAAYABoAGwAbABoAHAAdAB4AHgAfAB8AHAAbABwAGwAbABoAFwAWABQA
EgATABMAFAAVABMAEwATABMAEwASABIAEQAUABYAFAAUABQAEQARABUAHQAnADAAOQBF
AFIAYgBrAHkAjgCcAJoAhgBxAGEATwA6ADIALwAmACEAIAAaABMADgAIAAAA9//y//L/
8P/x//P/8P/t/+z/7P/t//L/9v/7//v/+f/7//3///8BAAcACAAJAA4AFQAWABgAGgAa
ABsAGwAbAB4AHgAgAB0AHwAgACIAIgAhACAAIAAfACEAIQAiACIAJAAkACQAJAAjACMA
IgAiACQAJAAkACYAJgAlACQAIwAlACUAJQAlACQAJAAlACUAKAAoACgAKQAqACoAKwAv
AC0ALAArACoAKgAqACsAKwAvADAAMQAxAC8ALwAvAC8AMAAyADQANgA2ADcANwA2ADQA
NwA1AA==
         </WaveFormData>
      </LeadData>
      <LeadData>
         <LeadByteCountTotal>10000</LeadByteCountTotal>
         <LeadTimeOffset>0</LeadTimeOffset>
         <LeadSampleCountTotal>5000</LeadSampleCountTotal>
         <LeadAmplitudeUnitsPerBit>4.88</LeadAmplitudeUnitsPerBit>
         <LeadAmplitudeUnits>��V</LeadAmplitudeUnits>
         <LeadHighLimit>2147483647</LeadHighLimit>
         <LeadLowLimit>268435456</LeadLowLimit>
         <LeadID>II</LeadID>
         <LeadOffsetFirstSample>0</LeadOffsetFirstSample>
         <FirstSampleBaseline>0</FirstSampleBaseline>
         <LeadSampleSize>2</LeadSampleSize>
         <LeadOff>FALSE</LeadOff>
         <BaselineSway>FALSE</BaselineSway>
         <ExcessiveACNoise>FALSE</ExcessiveACNoise>
         <MuscleNoise>FALSE</MuscleNoise>
         <LeadDataCRC32>751332434</LeadDataCRC32>
         <WaveFormData>
9v/2//b/9v/4//j/+P/4//r/+v/6//r/+f/4//f/9v/2//b/9v/2//j/+P/4//j/+P/4
//j/+P/2//b/9v/2//b/9v/2//b/9v/2//b/9v/2//b/9v/2//j/+P/4//j/9v/2//b/
9v/2//b/9v/2//j/+P/4//b/9v/3//f/9v/2//f/9//3//j/+P/4//j/9v/2//b/9v/2
//b/+P/4//f/9//3//f/+//9//7/AQAAAP//AAAAAAEAAgAEAAcABwAJAAsAEAATABkA
HAAcABkAGAAXABcAFwAXABYAFQAVABQAEQAQAAwACQAFAAMAAAABAP/////+//7/+//5
//j/+P/3//P/8//y//L/8v/0//T/9P/0//P/8//y//H/8f/1//X/9v/4//z//v8CAAkA
DwAWABkAGAAdACgALgAuACoAIAAQAAMAAwD5/+b/3f/X/9P/1//h/+j/7//z//f/9//1
//L/9v/4//b/9v/4//b/7//p/+L/3P/X/9P/0f/P/8v/y//N/9H/1f/a/9//4//m/+n/
7f/x//H/8v/y//L/8v/y//P/8//0//T/9f/1//X/9v/2//f/+P/4//f/9//5//j/+v/4
//f/+f/5//n/+f/7//z//f/+//7//f/8//v//v/+/////////wAAAwADAAMAAgACAAMA
BAAFAAUABQAIAAcABgAFAAYABwAIAAkABwAKAAsADAANAA4ADgAOABAAEQARABEAEAAR
ABEAEQASABMAFwAaABkAGwAbABoAGAAYABgAGAAaABsAGwAbABwAHAAbABsAGQAZABcA
FwAWABcAGAAYABkAGAAYABgAGAAXABcAFgATABMAEgARABIAEAAOAA4AEAAPAA0ACwAK
AAkACAAHAAMAAgACAAIAAQAAAAAAAAD///7//f/9/////v/+//7//v/8//z//v/+//7/
/f/9//3//v/+//3//////////f/9//3//f/+//7//P/8//3////////////9//7//v/9
//z//P/9//3//f/+//7//v/9//3//f/9/wAAAAABAAIAAQAAAAAAAAACAAEAAAAAAAAA
AAAAAAAA/v/+//7//v/9//3//f/+//7//v/+//3/+//7//v/+//7//v/+//7//r/+P/2
//X/8//z//P/8//y//H/8P/v//H/8f/w//D/8P/w//H/8f/y//L/8v/x//P/8//0//T/
8v/y//L/8v/0//T/9P/z//P/8//z//P/8//y//L/8//0//T/8//z//H/8f/x//H/8v/y
//L/8v/0//L/8v/z//H/8f/w//D/8//0//T/8//z//P/8//z//P/8//y//L/9f/1//X/
9f/z//P/8//z//X/9P/0//L/8v/y//L/8v/y//T/9P/0//T/8v/y//L/8v/w//D/8P/w
//H/8v/z//T/8v/y//L/8v/z//T/9f/0//T/9f/1//T/9P/1//X/9f/0//T/9P/0//L/
8v/y//L/8v/y//T/9P/1//X/9f/1//f/+f/6//3//f/9////AAD+//7///8BAAUABwAJ
AA4AEQAXABoAGgAVABQAEwATABQAFQAVABUAEQAQAA0ADAAKAAcAAwABAP7////9//3/
+v/6//f/9f/0//T/8//v//H/8P/w//D/8f/y//P/9P/z//P/8v/x/+//8//1//b/+v8A
AAIAAAAJABMAFgAVABgAHwAoADAAMAAoABwADAADAP//8//i/9v/2f/Z/9//6f/s/+//
9f/7//v/9//2//r//P/6//r/+P/2//H/6f/g/9j/1//V/9H/zf/N/8//z//R/9P/2P/d
/+H/5P/p/+v/7//x//L/8v/y//L/8v/z//P/9P/z//P/8v/x//P/9P/2//j/9v/1//X/
9//6//z/+v/5//n/+f/5//n/+f/6//v//P/9//3//f/9//7//v////////8AAAMAAwAB
AAAAAAABAAQABQAFAAUACwALAAsACwAJAAkACQAJAAsADgAPABAADwAQABAAEAASABMA
EwATABQAFQAVABUAEwATABYAGAAXABkAGQAYABoAGgAaABoAGgAbABsAGwAaABoAGQAZ
ABcAFwAVABUAFwAZABsAHAAbABoAGgAaABgAFwAXABYAFQAVABQAEwAUABIAEAAQAA4A
DQALAAkACAAHAAYABQAEAAQABQAGAAUABAAEAAQAAgAAAP7//f/9//z//P/8//3//P/9
/wAA/v/+//3//f/9//7//v/9//3//f/9//v//f/9//3//v/+//z//P/9////////////
//8AAAAA///+//7/////////AAAAAAAA//////////////7//v/+//7//v///wAAAAD/
//7//v8AAAAAAAAAAP7//v/+//7/////////AAD+//7//v/9//v/+//7//v//f/9//3/
/f/+//7//v////3//f/9//3//P/7//r/+f/6//v/+//8//z//P/9//3//P/8//z/+//5
//n/+v/6//z//P/8//z/+v/6//r/+f/7//v/+//7//v/+v/6//v//P/8//v/+//7//v/
+//7//r/+v/6//r//v/8//z//f/7//v/+v/6//v//P/8//v//f/9//3//f/9//3//P/8
//v/+//7//v//f/9//3//f////z//P/8//z//P/8//z//P/8//z//P/8//z//P/8//z/
/P/8//z//P/+//7//v/8//z//f/9//z//P/9//3//f/+//7//v/+//z//P/8//z//P/8
//7//v///////////wEAAwAEAAcABwAHAAkACgAKAAoACwANAA8AEQATABgAGwAhACQA
JAAeABwAGgAZAB0AHwAgACEAHQAcABkAGAAWABMADwANAAsACwAIAAcABAAEAAEA//8A
AAAA///7//v/+v/6//r//P/8//z//P/6//v/+//7//n/+//9//7/AgAGAAgADAAPABcA
HAAdAB4AIwAsADIANAAyACQAEAAJAAcA+f/o/+P/4//l/+v/9f/2//f/+//9//3/+//8
//z//P/8//7//v/8//X/7f/i/97/3f/Z/9X/1f/V/9H/0f/X/93/4P/l/+f/6v/v//X/
9//3//j/+P/4//j/+P/5//n/+v/6//v/+//7//7//v///wAA/v/9//3///8AAAIAAAD/
/wEAAQABAAEA//8AAAEAAgAFAAUABQAFAAQABAAFAAUAAwAEAAcABwAIAAgACQALAAoA
CwALAAsADwAPAA8ADwAPAA8ADwAPABEAFAAVABYAFgAWABUAFAAVABcAGAAZABoAGwAb
ABsAGwAbAB4AIAAfACEAIQAgAB4AHgAeAB4AHgAfAB8AHwAgACAAHwAfAB8AHwAdAB0A
HAAdAB4AHgAfAB4AHgAeAB4AHQAdABwAGwAbABoAGQAYABYAFAAUABQAEwARAA8ADgAN
AAwACwAHAAYABgAGAAcABgAGAAYAAwACAAEAAQACAAIAAwAEAAQAAgACAAQAAgACAAEA
AQD//wAAAAD//wEAAQABAP//AQABAAEAAgACAAAAAAABAAEAAQABAAEAAwAEAAQAAwAA
AAAAAQABAAMABAAEAAQAAwADAAMAAwADAAIAAgACAAIAAgADAAQAAgABAAAAAAACAAIA
AgACAAIAAgACAAIAAQABAAEAAgACAAIAAgABAP////////////////////8BAAAA////
/////////////////////////////v/+//7//v///////v/+//7//f/9//3//v/+//7/
/v/+//7//v/+//7//f/9//3//f/9//3//P/8//3//P/8//v/+//9//3//f/9//z//P/8
//z/AAD+//7////9//3//P/8//v//P/8//v//f/9//3//f/7//v/+v/6//3//f/9//3/
+//7//v/+//7//z/+v/6//z//v/+//7//v/8//z//P/8//7//v/+//7//P/8//z//P/+
//7//v/+//7//v/+//7//v/+//z//P///////v/+//7//f/8//r//P/8//z//P/8//z/
/P/8//v//P/7//n//P/9//7/AQABAAIABQAFAAUABwAIAAgACgALAA0ADwARABMAGAAb
ACAAIgAhAB0AGgAZABkAGgAbABsAGwAZABoAFwAWABQAEAALAAgAAwAGAAQABAAEAAIA
///9//z//P/7//f/9//3//j/+f/6//j/+P/4//j/+f/5//n/+f/5//v//P/+/wIABAAI
ABEAFwAcAB8AIAAjACoALgAyADIAKAAWAAkABwD9/+z/4f/b/9n/3//p//L/8//1//n/
+//3//j/+v/+/wAA/v/+//z/9//r/+L/3v/d/9v/1f/R/8//0f/T/9P/1//c/+P/5//q
/+//8//1//X/9P/0//T/9P/2//f/9//4//j/+f/5//n/+P/4//n/+v/8//v/+//9//3/
/v/7//n/+v/7//z//f/9//7///8AAAEAAQABAAEAAgACAAMAAwABAAIABQAFAAcABgAG
AAcABwAHAAYABQAKAAsADAANAA0ADQANAA0ADQAQABEAEgARABIAEgASABQAFQAVABUA
FAAVABUAFQAVABUAGAAaABkAGwAbABoAHAAcABwAHAAaABsAGwAbABwAHAAbABsAHAAd
ABwAHQAdAB0AHQAcABsAGgAaABoAGAAXABcAFgAVABUAFAATABQAEgAQABAADgANAAsA
CQAKAAkACAAHAAUABAAEAAQAAQAAAAAAAAABAAAA//////3//P/8//z//P/6//r//P/8
//z/+//7//v//P/8//v//f/9//3/+//7//v/+//8//7//P/8//3//f/9//3//f/9//7/
/v/9//z//P/9//3//P/8//v/+v/8//3//v////3//P/8//z//P/8//3//v/+//3//P/8
//r/+v/6//r//P/8//z//P/7//v/+//8//z//P/8//v/+//7//v/+//7//v/+//7//v/
+v/5//n/+f/5//n/+f/5//n/+f/5//v/+//6//r/+v/6//v/+//6//r/+v/5//n/+f/6
//r/+v/6//r/+v/6//r/+v/5//f/9//3//f/9//2//b/9//6//r/+f/5//v/+//7//v/
+P/4//j/+P/4//b/9v/3//j/+f/5//r/+f/6//r/+f/3//f/9//3//n/+f/4//j/9//3
//f/9//3//f/9//3//n/9v/2//b/9v/4//j/+P/4//j/+P/4//j/9v/2//b/9v/2//b/
9v/2//b/9v/2//b/+P/4//j/9v/2//f/9//2//T/9f/1//X/9v/2//b/9v/0//T/9P/0
//L/8v/0//T/9P/1//b/9//5//v//P////3//f///wAAAAAAAAEAAwAHAAkACwAQABEA
FwAaABoAFQAUABMAEwAUABUAFQAVABUAFAARABAADAAJAAUAAwABAAEA/v/9//z//P/5
//f/9v/2//X/8f/x//D/8P/w//L/8v/y//L/8P/x//H/8f/x//H/8//2//j/+v/+/wIA
BQAHABAAFQAWABkAIgAqAC4AKgAiABIAAwD9//v/7P/d/9f/1f/X/+X/7v/v//P/9//3
//f/+P/4//r/+v/4//j/+P/1/+3/5P/a/9X/1f/R/83/zf/N/83/zf/P/9T/2//f/+D/
5f/r/+3/7f/v//D/8f/y//D/8f/x//L/9P/1//X/9f/2//b/9//4//j/9//3//n/+v/8
//r/+f/5//n/+f/5//n/+v/7//z//f/9//3//f/+//7//////wEAAgAFAAUABAACAAEA
AQACAAMAAwADAAcABwAHAAcACQAJAAkACQAJAAwADQAOAA0ADgAOAA4AEAARABEAEQAU
ABUAFQAVABMAEwAWABgAFgAZABoAGgAaABoAGgAaABoAGwAbABsAHAAcABsAGwAbABsA
GQAZABoAGwAcABwAGQAYABgAGAAaABkAGQAYABUAFQAUABMAFAASABAAEAAQAA8ADQAL
AAgABwAGAAUABQAEAAQABAAFAAQABAAEAAIAAAD+//3//f/8//z//P/+//z//P/+//z/
/P/7//v//f/+//7//f/7//v/+//5//3//f/9//7//P/6//r/+//7//v/+//7//3//v/+
//3/+v/6//v/+//7//z//P/8//3//f/9//3//f/8//z//P/6//r/+//8//7//f/8//z/
/P/8//z//P/6//r/+v/6//n/+f/5//r//P/8//z/+//9//3//f/9//3//f/9//3//f/8
//v/+//7//v/+//7//v/+//7//v/+f/5//j/+P/6//r/+//7//r/+v/6//n/9//3//j/
+P/6//r/+v/6//r/+v/6//n/+f/5//n/+f/3//b/9v/3//j/+P/3//f/+f/5//n/+f/2
//b/9v/2//r/+P/4//n/9//3//b/9v/3//j/+P/3//f/9//3//f/+f/5//j/+P/3//f/
9//3//X/9f/1//X/9f/2//b/9v/2//b/9v/2//b/9v/2//b/9v/1//b/+P/5//f/9v/2
//X/9//2//b/9v/4//j/+P/4//b/9v/2//j/+v/5//n/+f/3//n/+//8/////////wEA
AAAAAAAAAQAFAAcACQALABIAFQAbAB4AHQAZABcAFQAVABYAFwAXABkAFwAWABMADwAM
AAgAAwACAP//AAD+//3//P/8//n/9f/0//T/8//w//H/8f/y//D/8P/w//D/8P/w//H/
8f/x//H/8//3//j/+P/8/wIABgAHAA0AFAAVABIAFwAeACYAJgAeAAoA+P/1//H/4f/Y
/9n/2//f/+n/8f/y//P/9f/3//X/9f/2//T/9P/2//b/8v/s/+P/2f/U/87/y//J/8f/
x//F/8P/w//J/8//1P/b/9//5P/n/+n/6f/t//D/8P/w//D/8P/x//H/8v/w//H/8f/x
//P/9P/2//j/9v/1//X/9//4//r/+P/3//f/9//3//f/9f/2//f/+P/7//v/+//7//z/
/P/9//3//f/+/wEAAQABAAAAAAABAAAAAQABAAEAAwADAAMAAwAFAAUABQAFAAMABgAH
AAgACwAMAAwADAAKAAsACwALAA4ADwAPAA8ADQANABAAEgAQABMAFAAUABQAFAAUABQA
EgATABMAEwAWABYAFQAVABUAFQATABMAFgAXABgAGAAVABQAFAAUABQAEwATABIAEQAR
ABAADwAOAAwACgAKAAoACQAHAAUABAADAAIAAQD///7//v/+/////v/+//7/+//6//n/
+f/5//j/+P/4//r/+P/4//r/+P/4//f/9//3//j/+P/3//f/9//3//X/9//3//f/+P/4
//b/9v/3//f/9//3//f/9f/2//b/9f/2//b/9//3//n/+v/6//r/+f/5//n/+f/5//j/
+P/4//j/+P/5//r/+v/5//j/+P/6//r/+v/6//r/+v/6//r/9//3//f/+P/4//j/+P/3
//n/+f/5//n/+f/5//n/+f/5//j/9//3//X/9f/1//X/9v/3//j/+f/3//f/9v/2//b/
9v/3//f/+P/4//j/9//3//f/+P/4//b/9v/2//b/9v/2//b/9f/1//X/9f/1//b/9v/3
//n/+f/4//b/9f/1//X/9f/1//b/9v/2//b/+P/2//b/9//1//X/9P/0//X/9v/2//X/
9f/1//X/9f/1//X/9P/0//X/9f/1//X/9//3//f/9//1//b/9v/y//L/8//0//X/9v/0
//T/9P/0//T/9P/y//L/9f/1//T/9P/z//P/8//y//X/9v/3//j/+P/4//j/+P/4//r/
+v/5//v/+//7//3///8AAAMAAwABAAMABAAEAAIAAwAFAAcACgANABMAFwAfACIAIgAf
ABwAGwAbABwAHgAfACAAHwAcABkAGAAWABEADQALAAcABwAEAAMAAgACAP///f/8//z/
+//3//f/9v/2//b/9v/2//b/9v/2//j/+f/6//v//f/5//j//P/+/wIACgARABUAGAAb
ABoAGwAmAC4AMAAyACgAEAD7//P/5//a/9f/2f/b/+P/6//w//f//f/9//v/9//0//b/
/P/+//j/8v/s/+X/3f/U/87/y//J/8X/w//B/8P/w//F/8v/0v/V/9v/4v/p/+v/6//v
//H/8v/z//T/8v/z//P/9P/0//X/9f/1//j/+P/5//r/+v/5//n/+//8//7//P/7//v/
+//7//v/+//8//3//v///////////wIAAgADAAMAAQACAAUABQADAAIAAgADAAQABQAF
AAUACwANAA8AEQAOAA0ADAALAAwAEAASABQAEwAUABQAFAAWABcAFwAXABYAFwAXABcA
FQAVABgAGgAZABsAGwAaABwAHAAcABwAHAAdAB0AHQAdABwAGgAZABkAGQAXABcAGQAb
AB0AHgAcABoAGQAYABgAFwAXABYAFgAXABcAFwAVABIADwAOAA4ADQALAAkABgAFAAQA
AwADAAIAAgACAP///v/+//7//P/6//j/9//4//j/+f/6//r/+P/4//r/+f/4//b/9f/4
//r/+//7//n/+f/5//f/+f/5//n/+v/8//r/+v/7//n/+f/5//n/+//8//z/+//4//j/
+f/5//v//P/8//z//f/9//3//f////7//v/+//3//P/8//z//v/9//z//P/8//z//P/8
//7//v/+//7//P/7//r/+v/8//z//P/7//n/+f/5//n/+f/5//n/+f/7//r/+f/5//j/
9//2//X/+P/5//r/+//5//n/+P/4//r/+v/7//v/+P/4//j/9//5//n/+v/6//j/+P/4
//j/+P/4//j/9//5//n/+f/5//j/9v/1//X/+P/4//f/9//1//X/9f/1//X/9v/3//j/
+v/4//j/+f/5//n/+P/4//f/+P/4//f/9f/1//X/9f/5//b/9v/2//b/9v/4//b/9v/3
//X/9P/0//X/9f/1//T/9P/0//T/9P/0//T/9P/0//T/9v/2//X/9f/3//f/+f/7//7/
AQABAAEAAwAEAAQABAAFAAcACQALAA4AFAAYAB8AIgAiAB8AHgAdAB0AHgAfAB8AHwAd
ABwAGQAYABYAEwANAAsABwAHAAEA///9//z/+//5//j/+P/3//P/8//y//H/8P/v/+7/
8P/w//D/8f/t//H/8f/v/+//9P/0//j//P8AAAEACQAMAAcABAAFAA4AFgAgACIAFAAG
AAsADQD///D/6f/p/+//9//7//z/+//5//f/8//t/+7/9P/0//T/9P/y/+z/4f/X/87/
xv/B/7//wf/B/8P/w//D/8v/1f/c/+P/6//s/+n/6f/p/+n/6//s/+3/7v/u/+//7//w
//D/8f/x//H/8v/y//P/9P/y//H/8f/z//L/9P/y//H/8f/x//H/8f/z//T/9f/2//r/
+//8//3//f/8//z/+//5//r//f/9//v/+v/6//v//v////////8CAAEAAAD/////////
/////f8AAAEAAgAEAAYABwAIAAYABwAHAAcACAAJAAkACQAJAAkADAAOAAwADwAQABAA
EAAQABAAEAAPAA8ADgANABAAEAAPAA8AEQARAA8ADwAQABEAEgASABMAEgASABIAEgAR
ABEAEAAPAA8ADgANAAwACgAIAAgACgAJAAcABQAEAAMAAgABAP3//P/8//z/+//6//r/
+v/5//j/9//3//j/+P/5//r/+f/2//X/9v/4//j/9//3//f/+P/4//f/9//3//f/9f/3
//f/9//4//j/9v/2//f/+f/5//n/+f/5//r/+v/5//j/+P/5//n/9//4//j/+P/5//n/
+f/5//f/9v/2//b/+P/4//n/+v/6//n/+P/4//j/+P/4//j/+P/4//j/+P/5//n/+f/6
//r/+v/6//n/9//3//f/9//5//n/+f/5//v/+v/5//n/+//7//v/+//5//n/+f/5//n/
+f/4//j/+f/6//z//f/6//r/+v/5//f/9//4//j/+v/6//r/+v/4//j/+P/3//n/+f/5
//n/+f/4//j/+f/6//r/+f/5//n/+f/5//n/9v/2//b/9v/5//j/+f/7//f/9//4//j/
9v/2//b/9v/3//b/9//5//f/9v/2//f/+f/5//j/+P/4//j/+P/4//j/+P/4//j/+v/6
//n/+f/3//f/+f/7//3/AQACAAMAAwAEAAQABAAFAAcACQALAA0AEgAVABsAIAAgAB0A
HAAcAB0AHwAhAB8AHwAdABwAGwAaABgAFQAPAA0ACQAJAAUAAwABAAAA///9//z//P/5
//X/9f/0//T/9P/0//T/8v/y//L/8//x//H/8f/x//P/9P/2//j/+v/8/wEABwAKAA0A
DAAJAAoAEgAaAB4AHgAUAAEA+/8BAP7/8f/r/+n/6//z//r//f/////////5//T/9P/4
//j/9v/2//L/6//h/9b/zv/J/8f/x//F/8P/w//F/8f/y//U/93/4//m/+v/7//v/+//
8v/y//L/8v/y//P/8//0//T/9f/1//X/9v/2//f/+P/4//f/9//5//j/+v/4//f/9//3
//f/9//4//r//P/+//3//f/9//3//P/8//3//f/9//7/AQABAAMAAgACAAMAAgADAAMA
AwAHAAcABwAHAAkACQAJAAkACwAOAA8AEAAQABAADwAOABAAEQARABEAEAARABEAEQAR
ABEAFAAWABQAFwAYABgAFwAWABUAFAAWABcAFwAXABYAFgAVABUAFwAXABUAFQAYABkA
GgAaABkAGAAYABgAGgAZABkAGAAXABcAFgAVABQAEgAQABAAEgARAA8ADQAKAAkACAAH
AAUABAAEAAQAAwACAAIAAgD///7//f/9/////v/+//7//f/6//n/+v/8//z/+//7//3/
/v/+//3/+//7//v/+f/9//3//f/+//z/+v/6//v//f/9//3//f///wAAAAD///z//P/9
//3//v8AAAEAAgAAAP///v/9/////v/+//7/AAAAAAEAAgABAP///f/8//3//v///wAA
AAAAAAAAAAD///////8AAAAAAAAAAP///////////////////////////v/9//3//f/9
//3//f////////////3//f/8//z//P/8//3//f/6//r/+v/5//n/+f/6//r/+v/6//r/
+v/6//r/+v/5//v/+//7//v/+//6//r/+//6//r/+f/5//n/+f/5//n/+P/4//j/+P/6
//j/+P/5//n/+f/4//j/+f/6//r/+f/3//f/9//3//n/+f/4//j/+f/5//n/+f/5//r/
+P/4//j/+P/6//j/+P/5//n/+P/4//n/+//7//r/+v/4//j/+P/4//j/+P/4//j/+v/6
//n/+f/3//f/+f/7//7/AQABAAEAAQACAAIAAgADAAUABwAJAAoADgAQABUAGwAcABoA
GgAcAB0AHwAhAB8AHwAdABwAGgAaABkAFwARAA8ACwALAAcABQADAAIA///9//z//P/7
//f/9//2//T/9P/0//T/9v/2//b/9//z//P/8f/x//P/9v/2//r//v/+//3/AQAGAAkA
DAARABAAEAAYAB4AHgAaABMAAQDz//b/9f/n/9//3//d/+L/7//1//X/9//9//r/9P/0
//j/+v/4//b/8//t/+T/2v/T/8//y//H/8f/x//D/8P/yf/O/9X/3f/i/+f/7f/v/+//
8P/w//D/8P/y//P/8//0//L/8//z//P/9P/0//X/9v/2//X/9f/3//j/+v/4//f/9//3
//f/9//3//j/+f/6//v/+//7//v/+v/6//v/+//9//7/AQABAP///v/+////AgADAAMA
AwAFAAUABQAFAAUABQAFAAUABwAKAAsADAALAAwADAAMAAwADQANAA0ADgAPAA8ADwAP
AA8AEgAUABMAFQAVABQAEgASABIAEgASABMAEwATABQAFAATABMAFAAVABQAFQAVABUA
FQAUABUAFAAUABQAFgAVABUAFAAUABUAFQAVABQAEgAQABAAEAAPAA0ACwAMAAsACgAJ
AAUABAAEAAQAAwACAAIAAgAAAP7//P/7//3//P/8//z//P/6//r//P/6//r/+f/5//v/
/P/8//v/+f/5//n/9//6//v//P/+//z/+v/6//v/+//7//v/+//9//7//v/9//z//P/9
//3//f/+//7//v/9//3//f/9//3//P/8//z//P/8//3//v8AAP///v/+//7//v/+//7/
/v/+//7//v/7//v/+//8//z//P/8//v/+//7//v/+//9//3//f/9//v/+v/5//n/+//7
//v/+//7//v/+//7//v/+//6//r/+v/6//v/+//6//r/+v/5//f/9//4//j/+P/4//j/
+P/4//j/+P/3//n/+f/5//n/+f/4//j/+f/6//r/+f/5//n/+f/5//n/9v/2//b/9v/4
//b/9v/3//f/9//2//b/9//4//j/9//5//n/+f/5//f/9//2//b/9//3//f/9//3//f/
9//3//f/9v/2//j/9v/2//b/9v/2//T/9P/0//T/9f/2//f/+P/2//b/9v/2//b/9v/2
//b/+P/4//j/9v/2//f/9//2//b/9//3//f/9v/2//b/9v/2//b/9v/2//j/+P/6//r/
+P/3//b/9f/5//v//P////////8BAAIAAgACAAMABQAFAAcACQAOABEAFwAaABoAGAAY
ABgAGQAZABkAGAAXABUAFAARABAAEAANAAkABwADAAMAAAD//wAAAAD9//v/+f/4//b/
8f/z//L/8v/y//D/8P/w//D/8P/x//H/8f/x//H/8//0//j/+P/6//7/AwAHAAwAEQAS
ABEAEgAaACAAJgAgABAA/f/x/+//6v/b/9P/0f/T/9v/5P/r/+3/8f/1//P/8P/y//b/
9v/2//b/9P/t/+P/2v/S/8//z//L/8f/xf/H/8f/x//N/9b/2f/Z/+D/6f/r/+3/7//u
/+7/7v/u//D/8f/x//L/8P/x//H/8f/w//D/8f/y//T/8//z//X/9v/4//b/9f/3//f/
9//3//f/+P/5//r/+f/5//n/+f/6//r/+//7//n/+v/9//3////+//7///8CAAMAAwAD
AAYABQAEAAMABQAFAAUABQAHAAoACwAMAAwADAALAAoACwANAA4ADwAOAA8ADwAPABEA
EQASAA==
         </WaveFormData>
      </LeadData>
      <LeadData>
         <LeadByteCountTotal>10000</LeadByteCountTotal>
         <LeadTimeOffset>0</LeadTimeOffset>
         <LeadSampleCountTotal>5000</LeadSampleCountTotal>
         <LeadAmplitudeUnitsPerBit>4.88</LeadAmplitudeUnitsPerBit>
         <LeadAmplitudeUnits>��V</LeadAmplitudeUnits>
         <LeadHighLimit>2147483647</LeadHighLimit>
         <LeadLowLimit>268435456</LeadLowLimit>
         <LeadID>V1</LeadID>
         <LeadOffsetFirstSample>0</LeadOffsetFirstSample>
         <FirstSampleBaseline>0</FirstSampleBaseline>
         <LeadSampleSize>2</LeadSampleSize>
         <LeadOff>FALSE</LeadOff>
         <BaselineSway>FALSE</BaselineSway>
         <ExcessiveACNoise>FALSE</ExcessiveACNoise>
         <MuscleNoise>FALSE</MuscleNoise>
         <LeadDataCRC32>2442336339</LeadDataCRC32>
         <WaveFormData>
/P/8//z//P/8//z//P/8//z//P/8//z//P/8//z//P/8//z//P/8//z//P/8//z//P/8
//z//P/8//z//P/8//7//v/+//7//P/8//z//P/8//z//P/8//z//P/8//z//P/8//z/
/P/+//7//v/+//z//P/8//v//f/9//3//f/7//z//P/8//7//v/+//7//v/+//7//v/8
//z//P/8//3//f/9//7/////////////////AAAAAAIAAwAEAAYABgAGAAcABwAEAP7/
+P/z//D/7v/t/+z/7f/s/+z/6//t/+z/7P/r/+n/6f/p/+v/7v/w//H/9P/0//b/+P/5
//r/+v/6//v/+//7//z//P/6//r/+v/7//v/+//7//v//f/+//////8CAAIAAAD9//j/
8P/s/+r/5//i/9v/0//N/9D/3P/y/wgAFgAbACAAHAAQAA0AEQAUABkAIAApADAAOQBG
AFIAXQBkAGgAcQB7AIQAjQCXAJ8AnwCfAJwAmQCUAJQAlACUAIwAegBnAFkATAA8AC0A
IQAVAAwACQAIAAcABwAHAAYABAAEAAEAAAD+//3//v/9//z//P/7//r/+v/6//r/+v/4
//j/9v/2//X/9f/1//X/9f/z//X/9f/1//P/8//z//P/8//x//D/8P/u//D/7//v/+//
7//u/+3/7P/r/+v/6v/p/+j/6P/o/+j/5P/j/+L/4f/i/+D/3//f/97/3f/c/9r/2f/X
/9X/1f/U/9L/0f/Q/8//zf/M/8v/yf/H/8f/xv/G/8b/xf/F/8T/xP/E/8P/w//E/8X/
xv/F/8b/xv/I/8z/zf/O/9H/0P/T/9X/1//Z/9v/3f/e/+H/5P/l/+f/6f/r/+v/7f/y
//T/9P/1//b/9v/3//f/+v/6//r/+//5//v/+//7//z//P/7//v/+//7//z//P/8//z/
/P/8//7//v/+//7//P/8//z//f/9//3//f/9//3//f/9//3//f/9//3//f/9//3//f/9
//////////////////////8BAAEAAQABAAEAAQABAAEA//////////8BAAEAAQABAAEA
AQABAAEAAgACAAEAAQD//////////wAAAAAAAP//AQABAAEAAQABAAEAAQABAAEAAQAB
AAEAAwADAAMAAwADAAMAAwADAAMAAwADAAMAAgACAAIAAwADAAMAAwACAAQABQAFAAUA
AwADAAIAAgAEAAQABQAFAAQAAwACAAEAAwACAAIAAgAEAAQABAAEAAIAAwADAAMAAwAC
AAIAAgACAAMAAwADAAEAAQAAAAAAAQABAAEAAQADAAMAAgACAAIAAgADAAMAAQABAAAA
AAACAAIAAgACAAAA//8BAAEAAgACAAIAAgACAAAAAAAAAAAAAAAAAAAAAAAAAAAAAAAA
AAAAAAAAAAAAAAAAAAAAAAAAAAAAAAD//wEAAQABAAEAAQACAAIAAgAAAAAAAAAAAAAA
AAAAAAAAAAAAAAAAAAABAAEAAQACAAMAAwADAAMAAwADAAQABAAGAAcACAAKAAwADAAN
AA0ACAACAPz/9//2//T/8//y//P/8v/y//H/7//u/+7/7f/t/+3/7f/v//L/9P/1//j/
+v/8//7////+//7//v////////8AAAAAAAAAAAAAAQABAAEAAQABAAMABAAFAAUABgAG
AAQA///6//T/7v/q/+n/5P/d/9X/z//S/+D/+v8OABgAIQAiABoAEgAPABMAGAAdACQA
LQA2AD8ATABYAGEAZgBsAHUAewCEAI8AmwCfAKEAowCgAJkAlACWAJgAmACSAIIAbQBf
AFIAQgAzACcAHQASABAADgAMAAsACQAIAAYABgAFAAQAAgABAAAA///+//7////+//7/
/v/+//7//P/8//r/+v/5//n/+//7//v/+f/5//n/+f/3//f/9//3//f/+f/4//j/9v/0
//P/8//z//X/9P/z//L/8f/x//D/7//u/+7/7v/u/+r/6f/o/+f/5v/k/+P/4//k/+P/
4v/g/9//3f/b/9v/2v/Y/9f/1v/T/9H/0P/P/83/y//L/8r/yv/K/8n/yf/G/8b/xv/F
/8X/xv/H/8j/yf/K/8r/zP/O/8//0P/T/9T/1//Z/9v/3f/f/+H/4v/n/+r/6//t/+3/
7//v//H/9P/2//b/9//6//r/+//7//z//P/8//3///8BAAEAAQAAAAAA//////////8A
AAAAAAAAAAAAAAAAAAAAAAAAAAAAAAAAAAEAAQABAAEAAQD//////////wEAAQABAAEA
AQABAAEAAQABAAEAAQABAAEAAQABAAEA////////////////////////////////AQAB
AAEAAQABAAEAAQABAAAAAAD/////AQABAAEAAQAAAAAAAAD//wEAAQABAAEAAQABAAEA
AQD//////////wEAAQABAAEAAQABAAEAAQABAAEAAQABAAAAAAAAAAEAAQABAAEAAAAA
AAEAAQABAAEAAQAAAAAAAAAAAAEAAQABAAEAAQABAAEAAAAAAAAAAAAAAAAAAAACAAMA
AwADAAEAAAAAAAAAAAABAAEAAQABAAEAAAAAAAEAAQABAAEAAQABAAAAAAACAAIAAwAD
AAEAAQAAAAAAAgACAAIAAgACAAEAAQABAAAAAAAAAAAAAAACAAIAAgACAAAAAAAAAAAA
AgACAAIAAgACAAIAAgABAP//////////AQACAAIAAgACAAIAAgACAAAAAAAAAAAAAAAA
AAAAAAABAAEAAQACAAMAAwADAAMAAwADAAQABAAGAAcACAAKAAwADAANAA0ACAACAPz/
9//0//L/8f/w//H/8P/w/+//7f/s/+z/6//t/+3/7f/v//L/9P/1//j/+v/8//7////+
//7//v////////8AAAAAAAAAAAAAAQABAAEAAQABAAMABgAFAAcABgAEAAIA/f/4//L/
7v/q/+n/5P/d/9P/0f/W/+b//v8OABYAHwAgABYADAANAA8AEgAVAB4AJwAwADkARgBS
AFkAXgBmAG0AdQB+AIsAlwCfAKUApwCiAJ0AmgCaAJoAmgCWAIgAcwBhAFQAQgAzACcA
GwASABAADgAMAAsABwAGAAQABAADAAIAAAD///7//f/8//z/+//6//r/+v/6//r/+P/4
//j/+P/3//f/9//3//f/9f/1//X/9f/z//P/8//z//P/8//y//L/8P/w/+//7//v/+//
7v/t/+z/7f/t/+z/6//o/+j/6P/o/+b/5f/k/+P/4v/g/9//3//e/93/3P/a/9n/1//V
/9X/1P/S/9H/0P/P/83/zP/L/8n/x//H/8b/xv/G/8X/xf/E/8T/xP/D/8P/xP/F/8b/
x//I/8j/yv/M/83/zv/R/9T/1//Z/9v/2//d/9//4P/l/+j/6f/r/+3/7//v//H/9P/2
//b/9//6//r/+//7//7//v/+/////f////////8AAAAA//////////8AAAAAAAAAAAAA
AAAAAAAAAAAAAAAAAAAAAAEAAwADAAMAAwABAAEAAQABAAEAAQABAAEAAQABAAEAAQAB
AAEAAQABAAEAAQABAAEAAQABAAEAAQABAAEAAQABAAEAAQABAAEAAQABAAEAAQABAAEA
AQABAAIAAgABAAEAAQABAAEAAQAAAAAAAAD/////////////AQABAAEAAQABAAEAAQAB
AAEAAQABAAEAAQABAAEAAQABAAEAAQABAAAAAAAAAAEAAQABAAEAAAAAAAEAAQABAAEA
AQAAAAAAAAAAAAEAAQABAAEAAQABAAEAAAAAAAAAAAAAAAAAAAAAAAEAAQABAAEAAAAA
AAAAAAABAAEAAQABAAEAAAAAAAEAAQABAAEAAQABAAAAAAAAAAAAAQABAAEAAQAAAAAA
AAAAAAAAAAACAAEAAQABAAAAAAAAAAAAAAACAAIAAgACAAIAAgACAAIAAAAAAAAAAAAC
AAIAAgACAAIAAgACAAIABAAEAAMAAwABAAEAAQABAAIAAgACAAIAAgACAAIAAgACAAIA
AgACAAIAAgACAAEAAQABAAIAAwADAAMAAwADAAUABgAGAAgABwAIAAoADAAOAA8ADwAM
AAQA/v/5//b/9P/z//L/8f/y//L/8f/x//D/8P/v/+//7//v//H/8v/0//X/+P/6//r/
/P/9//7//v/+///////9//7//v/+/wAAAAABAAEA////////AQACAAMABQAIAAYABAAB
APz/9v/w/+z/6f/m/9//1//V/9b/4P/0/wwAGgAfACQAIgAYABUAFwAaAB0AJAArADQA
PwBMAFgAYQBoAG4AdQB9AIYAkQCdAKMApQCjAKAAmwCWAJYAmACYAJAAgABvAGEAUgBC
ADEAJQAZABIAEAAOAAwACwAJAAgABgAGAAUABAACAAEAAgABAAAAAAD///7//v/+//7/
/v/8//z//P/8//v/+//7//v/+//5//v/+//7//n/9//3//f/9//5//j/+P/2//b/9f/1
//X/8//y//H/8P/x//H/8P/v/+z/7P/s/+z/6v/p/+j/5//o/+b/5f/l/+L/4f/g/97/
3//d/9v/2//Y/9b/1f/U/9P/0f/Q/8//zf/L/8v/yv/I/8j/x//H/8b/xv/G/8X/xf/G
/8f/yP/L/8z/zP/O/87/z//Q/9P/1P/X/9n/2//d/9//4f/i/+P/5v/n/+n/7P/v//D/
8//0//b/9v/3//r/+v/7//v//P/8//z//f/9/////////wAAAAD/////AQABAAIAAgAA
AAAAAAAAAAAAAAAAAAAAAAAAAAAAAQABAAEAAQABAAEAAQABAAEAAQABAAEAAQABAAEA
AQABAAEAAQABAAEAAQABAAEAAQADAAMAAwADAAMAAwADAAMAAQABAAEAAQABAAEAAQAB
AAMAAwADAAMABAAEAAMAAwABAAEAAQABAAQABAAEAAMAAwADAAMAAwADAAMAAwADAAMA
AwADAAMAAwADAAMAAwADAAMAAwADAAEAAQABAAEAAAAAAAAAAQD////////+//z//f/9
//3///////7//v/8//z//f/9//3//f/9//3//f/8//z//P/+//7//v/+//7/////////
/f/8//z//P/8//3//f/9//3//f/8//z//f/9//3//f///////v/+//z//P/9//3//f/9
//z//P/8//z//P/8//z//f/9//3//P/+//7//v/+//z//P/8//z//v/+//7//v/8//z/
/P/8//z//P/8//z//P/8//z/+//9//3//f/9//v//P/8//z/+v/6//r/+v/7//z//f/+
//z//P/8//z//f/9//3//v////////////////8AAAAAAAABAAIABAAIAAgACQAJAAgA
AgD8//f/8v/w/+//7v/v/+7/7v/t/+3/7P/s/+v/6f/p/+n/6//s/+7/7//y//T/9v/4
//n/+v/6//r/+//7//v//P/8//z//P/8//3//f/9//3//f///wAAAQADAAIAAgAAAP3/
+P/y/+7/6P/l/+L/3f/X/9H/zP/S/+T//P8OABcAHgAcABIACwALABAAFwAeACUALAA1
AEIATgBZAGAAZABrAHMAegCDAI8AlwCdAJ8AngCbAJQAkgCSAJYAlACIAHcAZwBYAEoA
OQArAB8AFgARAA4ACwAJAAkACAAGAAYABQAEAAIAAQAAAP///v/+//3//P/8//z/+v/6
//j/+P/4//j/9//3//n/+f/5//f/9//3//f/9f/1//X/9f/1//f/9v/2//T/8v/x//H/
8f/z//L/8f/w/+//7//u/+3/7P/s/+z/7P/q/+n/6P/n/+b/5P/j/+P/4v/h/+D/3v/f
/93/2//b/9j/1v/V/9T/0//R/9D/z//N/8v/y//K/8j/yP/H/8f/xv/G/8b/xf/F/8b/
x//I/8n/yv/K/8z/zP/N/87/0f/S/9X/1//Z/9v/3f/f/+D/4//m/+f/6f/t/+//7//x
//L/9P/0//X/+P/4//n/+f/8//z//P/9//3/////////AAAAAP//////////AAAAAAAA
AAAAAAAAAAAAAAAAAAAAAAAAAAABAAEAAQABAAEA//////////8BAAEAAQABAP//////
////AQABAAEAAQABAAEAAQABAP//////////AQABAAEAAQD/////////////////////
AQABAAEAAQAAAAAA////////////////AAAAAAAA/////////////wEAAQABAAEA////
//////////////////////////////////////8AAAAAAAABAP////////7/AAABAAEA
AQD//////v/+/wAAAAABAAEAAQABAAEAAQD///7//v/+/wAAAAAAAAAA/v////////8B
AAAAAAAAAP7///////////////7//v8BAAEAAQABAP/////+//7//v/+////////////
/v/+//7//v/+//7//v////////8AAP7//v/+//7/AAAAAAAAAAD///////////3//f/+
//7/AAAAAAAAAAD+//7//v/+//7//v/+//7//v/9//3//f/+/////////wEAAQABAAIA
AgAEAAUABgAIAAoACgALAAkABAD8//T/8P/u/+3/7f/u/+3/7P/s/+v/6//q/+r/6//r
/+v/6//v//D/8v/z//T/9v/4//r/+//8//z//P/9//3//f/+//7//v/+//7/////////
//8BAAEAAgAFAAUABAACAAAA+//0/+z/6v/q/+f/4P/X/9P/0//c//D/CgAYABwAIQAc
ABAACgANAA8AEgAXABwAJQAwADsARgBQAFcAYABmAG0AdQCCAI8AmwCjAKcApQCiAJ8A
ngCeAKAAogCaAIgAcQBfAFAAPgAtACEAGQAUABAADgAMAAsACQAIAAYABgADAAIAAAD/
/wAA///+//7//f/8//z//P/8//z/+v/6//j/+P/3//f/+f/5//n/9//3//f/9//1//X/
9f/1//X/9f/0//T/8v/y//H/8f/x//H/8P/v/+7/7f/t/+z/6//q/+r/6v/q/+j/5//m
/+X/5P/i/+H/4f/e/93/3P/a/9v/2f/X/9f/1P/S/9H/0P/R/8//zv/N/8v/yf/J/8j/
xv/G/8X/xf/E/8T/xP/D/8X/xv/H/8j/yf/K/8r/zP/O/8//0P/T/9T/1//Z/9v/3f/f
/+H/4v/l/+j/6f/r/+//8f/x//P/9P/2//b/9//6//r/+//7//z//P/8//3//f//////
//8AAAAA//////////8AAAAAAAAAAAAAAAAAAAAAAAAAAAAAAAAAAAEAAQABAAEAAQAB
AAEAAQABAAEAAQABAAEAAQABAAEAAQABAAEAAQABAAMAAwADAAMAAgABAAAA//8AAAEA
AgADAAEAAQABAAEAAQABAAEAAQABAAEAAQABAAIAAgABAAEAAQABAAEAAQAAAAAAAAD/
/wEAAQABAAEAAQABAAEAAQD//////////wEAAQABAAEA///////////9//3//f/9//3/
/v///wEA/////////v/+///////////////+//7//v/+//////////////////3//P/8
//z//v/+//7//v/+/////////wEAAAAAAAAAAAABAAEAAQABAAEAAAAAAP//////////
//////7//v8AAAAAAQABAAEAAQAAAAAAAAAAAAAAAAACAAMAAwADAAQAAgACAAIAAgAC
AAIAAgACAAIAAgABAAEAAQABAAEAAQACAAIAAgACAAAAAAAAAAAAAAAAAAAAAAAAAAAA
AAD///////8AAAEAAwADAAMAAwAFAAYABgAIAAcACAAKAAwADAANAA0ACgACAPz/9//0
//L/8f/w/+//7v/u/+3/7f/s/+z/6//r/+3/7f/v//D/8f/x//P/9P/4//r/+//8//7/
/v///////f/+//7//v/+//7///////3//f/9////AAABAAUABgAGAAIAAQD8//T/8P/s
/+n/5P/f/9n/1f/U/97/9v8QABwAIQAiAB4AEgAPABEAEgAVAB4AJQAuADkARgBQAFcA
XgBkAG8AdwCCAI8AnwCnAKkAqwCoAKMAogCiAKYArACmAJIAeQBjAFIARAA1ACcAHwAY
ABIAEAAOAA0ACQAIAAYABgAHAAYABAADAAAA///+//7/+//6//r/+v/6//r/+P/4//j/
+P/3//f/9//3//f/9f/z//P/8//x//H/8f/x//H/7//u/+7/7P/u/+3/7f/t/+3/7P/r
/+r/6P/n/+X/4//k/+T/5P/k/+L/4f/g/9//3v/c/9v/2//Y/9f/1v/U/9P/0f/P/8//
zv/M/8v/yv/J/8f/xv/F/8P/wf/B/8D/wP/A/7//v/++/77/vv+9/73/vv+//8D/wf/C
/8L/xP/G/8f/yP/L/8z/z//R/9P/0//V/9f/2P/d/+D/4f/j/+X/5//n/+n/6v/s/+z/
7f/y//L/8//z//T/9P/0//X/9f/3//f/9//4//j/9//3//n/+f/6//r/+P/4//j/+P/6
//r/+v/6//r/+v/6//v/+f/5//n/+f/5//n/+f/5//n/+f/5//n/9//3//f/9//5//n/
+f/5//f/9//3//f/9//3//f/9//5//n/+f/5//n/+f/5//n/9//3//f/9//3//f/9//3
//j/+P/3//f/9//3//f/9//4//j/+P/3//f/9//3//f/+f/5//n/+f/3//f/9//3//n/
+f/5//n/9//3//f/9//1//X/9f/1//b/9v/2//f/+f/5//n/+P/2//f/9//3//f/9//2
//b/9P/0//X/9f/3//f/9//3//f/9v/2//b/9v/2//b/9v/2//f/9//3//f/9v/2//b/
+P/5//n/+f/3//f/9v/2//X/9f/1//X/9f/1//T/9P/0//T/9v/2//b/9v/0//P/8//z
//P/8//z//T/9P/0//T/9P/y//L/8v/y//T/9P/0//T/9P/0//P/8//z//T/9f/1//P/
8//z//P/9P/0//b/9//6//z//v/+//3//f/6//T/6//l/+H/3v/f/97/3f/c/9z/2//b
/9r/2//b/9z/3f/c/93/3f/e/+L/5v/p/+z/8P/x//L/8v/w//H/8f/x//P/9P/1//b/
9P/1//X/9f/1//f/+f/4//n/+//6//r/9v/x/+7/6v/m/+b/5//k/9v/0//R/9b/5P/4
/wAA/v////z/9P/w/+//7f/w//n/BAANABoAJwA0ADwAQQBIAFAAWQBhAG4AewCJAJEA
lQCVAJYAlwCYAJoAmgCUAIQAcABbAEUAMgAmAB0AFQANAAgABgAEAAIAAQD///7//P/8
//v/+v/4//f/9v/1//T/9P/1//T/9P/0//T/9P/y//L/8v/y//H/8f/z//P/8//x//D/
7//u/+v/7f/t/+3/7f/t/+z/7P/q/+j/5//n/+f/6f/o/+f/5v/l/+X/5P/j/+L/4v/i
/+L/3v/d/9z/2//a/9j/1//X/9b/1f/U/9L/0f/P/83/zf/K/8j/x//G/8X/w//C/8H/
v/+9/73/vP+7/7z/vP+9/7r/uv+6/7n/uv+8/77/wP/B/8L/wv/E/8j/yf/K/83/zv/R
/9P/1f/X/9n/2//c/9//4v/j/+X/5//p/+n/6//s/+7/7v/v//T/9P/1//X/9v/2//b/
9//1//f/9//3//j/+P/3//f/9//3//j/+P/6//r/+v/6//j/+P/4//j/+P/4//j/+f/7
//v/+//7//n/+f/5//n/+//7//v/+//7//v/+//7//n/+f/5//n/+//7//v/+//5//n/
+f/5//v/+//7//v/+//7//v/+//7//v/+//7//v/+//7//v/+v/6//n/+f/7//v/+//7
//r/+v/6//n/+//7//v/+//7//v/+//7//n/+f/5//n/+//7//v/+//7//v/+//7//v/
+//7//v/+v/6//r/+//7//v/+//6//z//f/9//3/+//7//r/+v/6//r/+//7//v/+//7
//v/+//6//r/+v/8//z//P/8//z//f/9//3/+//6//r/+v/8//3//f/9//3//f/8//z/
/P/8//z//P/8//v/+//7//3//f/9//7//P/8//z//P/8//z//P/8//7//v/+//7//P/8
//v/+//7//z//f/9/////////////v/+/wAAAQAEAAYACAAIAAoACwAJAAQA/P/3//T/
8v/u/+z/6v/o/+j/5//n/+b/5//n/+j/6f/o/+n/6f/q/+3/8P/y//T/+P/5//r/+v/8
//3//f/9//7//v/+//7//P/9//3//f////////8AAAEAAwAGAAYAAgD///z/+v/4//T/
8//y//H/6f/j/+L/5v/2/wwAGgAbABoAFgAMAAUABwAIAAcADAAZACIAKwA4AEQATwBY
AGIAawB1AIAAjQCbAKMAqQCrAKoApwCoAKoArgCwAKAAhgBtAFkASgA8ADEAJQAdABgA
FAASABAADwANAAwACgAKAAkACAAGAAUABAADAAIAAgABAAAAAAAAAAAAAAD+//7//v/+
//3//f/7//v/+//5//v/+//7//n/+//7//v/+//5//j/+P/2//b/9f/1//X/8//y//H/
8P/x//H/8P/v/+z/7P/s/+z/7P/r/+r/6f/o/+b/5f/l/+T/4//i/+D/3f/b/9n/2f/a
/9j/1//W/9P/0f/Q/8//zf/L/8v/yv/K/8r/yf/J/8j/yP/I/8f/x//I/8n/yv/L/8z/
zP/O/9D/0f/S/9X/1v/Z/9v/3f/f/+H/4//k/+f/6v/r/+3/8f/z//P/9f/2//j/+P/5
//z//P/9//3/AAAAAAAAAQD//wEAAQABAAIAAgABAAEA/////wAAAAACAAIAAgACAAIA
AgACAAIAAgACAAIAAwABAAEAAQABAAEAAQABAAEAAwADAAMAAwABAAEAAQABAAEAAQAB
AAEAAQABAAEAAQABAAEAAQABAAMAAwADAAMAAQABAAEAAQABAAEAAQABAAEAAQABAAEA
AAAAAP////8BAAEAAQABAAAAAAAAAP//AQABAAEAAQD/////////////////////////
/////////////////////////////v/+//7////////////+//7//////////f/9//z/
/P/+//7///////3//f/9//3//f/8//z//P/+//7//v/+//z//f/9//3////+//7//v/8
//3//f/9//3//f/8//z//f/9//3//f/9//3//P/8//7//v///////f/9//z//P/8//z/
/P/8//z//P/+//3//f/9//v/+//7//z//P/8//z//P/8//z//P/8//z//P/8//z//P/8
//v/+//7//z//f/9//3//f/9//3//P/8//7////+/wAAAgACAAYABwAFAAAA/P/5//j/
+P/z//D/7f/q/+r/6f/p/+j/6v/p/+n/6f/m/+f/5//o/+n/7P/u//D/9P/1//b/9v/3
//n/+v/7//r/+v/6//r/+v/7//v/+//7//v//f/+///////+/wAAAgD///z/+v/2//L/
7f/s/+3/6//n/+D/4P/m//T/CgAfACgAKAAoACEAFQAQABEAEgAVABwAJQAuADoARwBS
AFoAYwBrAHYAfwCNAJsAowCnAKgApQCgAJ4AoACiAKIAnACHAGsAVgBGADcAKQAfABgA
EQAOAAsACQAFAAQAAgACAAEAAAD+//3//P/7//r/+v/5//j/+P/4//j/+P/2//b/9P/0
//P/8//1//X/9f/z//H/8f/x/+//7//v/+//7//v/+7/7v/s/+z/6//r/+v/6//q/+n/
6P/p/+n/6P/n/+T/5P/k/+T/5P/j/+L/4f/g/97/3f/d/9z/2//a/9j/1//V/9P/0//S
/9D/z//O/83/y//K/8n/x//F/8X/xP/C/8L/wf/B/77/vv++/73/vf++/7//wP/A/8D/
v//A/8L/w//E/8f/yP/L/83/z//P/9H/0//U/9f/2v/b/93/4f/j/+P/5f/m/+j/6P/p
/+7/7v/v/+//8v/y//L/8//z//X/9f/1//b/9v/1//X/9f/1//b/9v/2//b/9v/2//b/
9v/2//b/9v/2//b/9//3//f/9//3//X/9f/1//X/9f/1//X/9f/1//X/9f/1//X/9f/1
//X/9f/1//X/9f/1//X/9f/1//X/9f/1//X/9f/1//X/9f/3//f/9//3//f/9//3//f/
9v/2//X/9f/1//X/9f/1//T/9P/0//P/8//z//P/8//1//X/9f/1//P/8//z//P/9f/1
//X/9f/z//P/8//z//P/8//z//P/8v/y//L/8//z//P/8//y//T/9f/1//X/8//z//L/
8v/y//L/8//z//H/8f/x//H/8f/w//D/8P/y//L/8v/y//D/8f/x//H/8f/w//D/8P/w
//H/8f/x//H/8f/w//D/8f/x//H/8f/x//H/8P/w/+7/7v/v/+//8f/x//D/8P/u/+7/
7v/u//D/8f/v/+//8P/w//D/8P/w//D/8P/w//D/8P/w//D/8P/u/+7/7v/u/+7/7v/u
/+7/7v/u/+7/7f/t/+3/7f/t/+3/7v/u/+7/7v/u/+7/7v/u/+7/7v/u/+7/7v/u/+7/
6//r/+v/7P/v/+//7//v/+3/7f/u/+7/8P/x//L/9P/0//T/9f/1//b/8v/u/+v/5f/i
/+D/3v/d/9z/3P/b/9v/2v/a/9n/1//X/9f/2f/a/9z/3f/g/+L/5P/m/+f/6P/o/+j/
6f/p/+n/6v/q/+j/6P/o/+n/6//r/+v/6//t/+z/6//t/+7/7v/u/+3/6v/k/+D/2v/Z
/9b/1f/P/8n/xv/O/9z/9v8MABUAGgAcABQABwADAAYABwAKABEAGgAhACwAOABFAE4A
VABdAGcAcgB7AIkAkwCVAJMAkACNAIgAiACKAIoAhAB0AF8ASwA8AC4AHQANAAMA/v/4
//b/9P/z//P/8v/w//D/7f/s/+r/6f/o/+f/5v/m/+f/5v/m/+b/5P/k/+L/4v/i/+L/
4f/h/+H/4f/h/9//3//f/9//3f/d/93/3f/d/9v/2v/a/9j/2v/Z/9n/2f/Z/9j/1//W
/9X/1f/U/9P/0v/S/9L/0v/Q/8//zv/N/8z/yv/J/8n/yP/H/8b/xP/D/8H/v/+//8D/
wP+7/w==
         </WaveFormData>
      </LeadData>
      <LeadData>
         <LeadByteCountTotal>10000</LeadByteCountTotal>
         <LeadTimeOffset>0</LeadTimeOffset>
         <LeadSampleCountTotal>5000</LeadSampleCountTotal>
         <LeadAmplitudeUnitsPerBit>4.88</LeadAmplitudeUnitsPerBit>
         <LeadAmplitudeUnits>��V</LeadAmplitudeUnits>
         <LeadHighLimit>2147483647</LeadHighLimit>
         <LeadLowLimit>268435456</LeadLowLimit>
         <LeadID>V2</LeadID>
         <LeadOffsetFirstSample>0</LeadOffsetFirstSample>
         <FirstSampleBaseline>0</FirstSampleBaseline>
         <LeadSampleSize>2</LeadSampleSize>
         <LeadOff>FALSE</LeadOff>
         <BaselineSway>FALSE</BaselineSway>
         <ExcessiveACNoise>FALSE</ExcessiveACNoise>
         <MuscleNoise>FALSE</MuscleNoise>
         <LeadDataCRC32>885420597</LeadDataCRC32>
         <WaveFormData>
7v/u/+7/7v/u/+7/7v/u/+7/7v/u/+7/8P/w//D/8P/u/+7/7v/u/+7/7v/u/+7/7v/u
/+7/7v/u/+7/7v/u/+7/7v/u/+7/7P/s/+z/7P/u/+7/7v/u/+7/7v/u/+7/7P/s/+z/
7P/u/+7/7v/u/+z/7P/s/+r/7P/t/+3/7f/r/+z/7P/r/+3/7f/t/+3/7f/t/+3/7v/s
/+z/7P/r/+3/7f/t/+7/7P/s/+z/7P/u/+z/7P/t/+//8f/y//L/8//z//P/8//w/+3/
6//o/+T/4v/h/+H/4f/h/+L/5f/l/+X/5f/l/+P/5f/m/+b/6v/r/+z/7P/q/+z/7P/s
/+r/6v/q/+r/6f/p/+n/6f/p/+n/6f/p/+n/6f/p/+n/6//p/+f/5f/o/+3/8P/x//P/
+P8FABYAKQA6AE0AXAB2AJ4AwgDKALoAoACDAFwAOwAgAAcAAQAIAAoADQARABAACQAC
AP7//v/5//f//P8EAAwAGQAiABwAFgAWABsAHgAYABMAFQAVAA4ABAD+//7/AAAAAP7/
+//7//r/+f/5//f/9v/3//b/9f/1//X/9f/0//L/9P/0//T/9P/0//X/9f/1//X/9f/1
//X/9f/1//b/9v/2//b/9v/2//j/+P/4//n/9//3//j/+P/4//j/+P/4//j/+P/5//n/
+f/5//n/+f/5//n/+f/5//n/+f/6//r/+v/6//n/+f/5//n/+f/6//z//P/6//r/+f/4
//f/9//2//b/9f/0//P/8f/v/+3/7f/s/+z/6//n/+b/5v/l/+X/5f/l/+X/5P/l/+b/
6P/q/+r/6//u//L/9P/3//n/+v/7//z//f/+/wAAAgAEAAQABgAGAAYABgAGAAQAAwAF
AAUABAAEAAEAAQD///3//v/9//v/+v/5//n/+f/4//f/9f/0//T/9P/1//X/9f/y//L/
8v/x//L/9P/1//b/8//z//P/9v/4//b/9v/1//X/9f/2//b/9v/2//b/9//3//b/9f/1
//T/9P/0//T/9P/0//T/9P/2//b/9v/2//f/9//3//f/9//3//f/9//3//f/9//4//b/
9f/1//X/9//3//f/9//1//X/9f/1//f/9f/1//f/9f/1//X/9f/1//T/9P/y//T/9P/1
//X/9v/2//b/9v/3//f/9v/2//X/9f/2//b/9v/1//X/9P/2//b/9f/1//b/9v/1//X/
9f/z//P/9P/1//X/9f/1//P/8//z//P/8//z//P/8v/z//P/9P/1//P/8//z//P/8f/x
//H/8f/x//H/8f/x//H/8f/x//H/8f/y//L/8f/z//P/8//z//P/8//z//P/8//z//L/
8v/0//T/9P/1//T/8v/y//L/8v/y//L/8v/y//L/8v/y//L/8v/y//L/8v/y//L/8v/y
//L/8v/y//L/9P/0//T/9P/0//T/9P/y//T/9f/1//X/9f/2//b/9f/1//X/9f/1//f/
9//3//j/+P/4//j/9//3//f/9//4//r/+v/6//r/+v/4//j/+f/5//v//P/8////////
////+v/3//X/8v/y//D/7//v/+//7//w//P/8v/x//D/7//v//H/8v/y//T/9f/2//b/
9v/4//j/+P/3//b/9f/0//P/8//z//P/8//z//P/8//z//P/8//z//X/9f/x/+//8v/3
//r/+////wYAFQAkADUARgBXAGgAggCqAMoAzgC8AKIAhQBcADkAHAAHAAUAEAASABcA
HwAgABkAEAAOAAwABQADAAgADgAWACUAMAAqACQAJAAnACYAJAAhACMAIwAcABAACAAG
AAoACgAIAAkACQAIAAUABQADAAIAAwACAAEAAQADAAMAAgAAAAAAAAAAAAAAAAABAAEA
AQABAAEAAQABAAEAAQACAAIAAgACAAIAAgACAAIAAgADAAUABQAGAAYABgAGAAYABgAE
AAQABQAFAAcABwAHAAcABwAHAAcABwAJAAkACgAKAAoACgAJAAkACQAJAAkACgAKAAoA
CAAIAAcABgAFAAUABAAEAAMAAgABAP///f/7//n/+P/4//f/9f/0//T/8//x//H/8f/x
//T/9f/2//j/+P/4//n//P8AAAIABQAHAAcACQALAA0ADwAQABEAEgAUABYAFgAWABQA
FAASABEAEQARABAAEAAPAA8ADQALAAoACQAHAAYABQAFAAUABAADAAEAAAAAAP7/////
////AAAAAAAA///9//7//v/+/////////wIAAAD+//7//f/9//3//v/+/wAAAAAAAAEA
AQAAAP////8AAAAAAAAAAP7//v/+//7//v/+//7//v//////////////////////////
////AAACAAEAAQABAAEAAQABAAEAAQABAAEAAQADAAEAAQADAAEAAQABAAEAAQAAAAAA
/v/+//7//////wAAAAAAAAAA//////7//v8BAAEAAgACAAAA//////7//v/+//3//f/+
//7//f/9/////f/9//7//f/9//3//f/9//3//f/9//3//f/9//z//P/7//v/+//9//3/
/f/9//v/+//7//v/+//7//v/+//7//v/+//7//v//P/8//v/+//7//v/+//9//3//f/9
//v/+//6//r//P/8//z//f/+//z//P/8//z/+v/6//r/+v/7//z//f/+//z//P/8//z/
/P/8//z//P/+//7//v/8//r/+//7//v//f/+//7//f/9//3//f/9//3//f/9//7//P/8
//z/+//9//3//f/+//z//P/8//z//P/6//r/+//7//3//v/+/wEAAQABAAEA/P/5//f/
9P/0//L/8f/x//H/8f/y//X/9P/z//L/8f/z//X/9v/2//j/+f/6//r/+P/6//r/+v/6
//r/+v/6//f/9//3//f/+f/5//n/+f/5//n/+f/5//n/+f/5//n/+v///wQAAwAFAA4A
HwAsAD0AUABfAG4AigCyAMoAyAC0AJwAfwBcAD0AIgAPABEAGAAaAB0AIwAkAB8AFgAU
ABAADQALABAAGAAgACsAOAA4ADIAMgAxADAAMAAvAC8ALwAqABwAEAAOAA4ADgAMAA0A
DQAMAAsACwAJAAgABwAGAAUABQAGAAcABwAGAAQABAAEAAQABAAFAAUABQAFAAUABQAF
AAMAAwAEAAQABgAGAAYABgAGAAYABgAHAAcABwAIAAgABgAGAAYABgAGAAYABwAHAAkA
CQAJAAkACQAJAAkACQAJAAkACgAKAAoACgAJAAkACQAJAAkACgAKAAoACAAIAAcABgAF
AAUABAAEAAMAAgAAAP3/+v/3//T/8v/x/+//6//q/+r/6f/n/+f/5//n/+b/5//o/+r/
7v/u/+//8v/y//T/9//5//v//f///wEAAQACAAMABAAGAAgACAAIAAgACAAGAAUABQAF
AAQABAABAAEA///9//7//f/7//r/9//3//f/9v/3//X/9P/0//L/8//z//P/9P/0//T/
8//x//L/8v/y//P/8//z//b/9v/0//T/8//z//P/9P/0//b/9v/2//f/9//2//X/9f/0
//T/9P/0//T/9P/0//T/9v/2//b/9v/3//f/9//3//X/9f/1//X/9//3//f/+P/2//X/
9f/1//f/9//3//f/9//3//f/9//3//X/9f/3//X/9f/1//X/9//2//b/9P/0//T/9f/1
//T/9P/0//T/8//z//L/8v/z//P/9P/0//L/8f/x//D/8f/y//L/8//y//L/8f/x//P/
8f/x//L/8f/x//H/8f/x//H/8f/x//H/8f/x//D/8v/x//H/8f/v/+//7//v/+//7//v
/+//8f/x//H/8f/v/+//7//v//H/8v/y//H/8f/x//H/8f/x//H/8f/x//H/8f/w//D/
8P/w//D/8f/y//L/8P/w//D/8v/y//L/8v/y//L/8v/y//L/8v/y//L/8v/y//L/8v/0
//T/9P/0//L/8v/y//L/8//0//P/9P/0//P/8v/x//T/9P/z//P/8//z//P/8//x//H/
8v/y//T/9P/z//P/8//z//T/9P/0//T/9P/0//T/9P/1//X/9f/2//b/9//4//n/+v/4
//T/8f/t/+r/6P/n/+f/5v/m/+f/6v/r/+r/6f/o/+f/6//s/+z/7v/v//D/8P/w//D/
8P/w//D/8P/w//D/7//t/+3/7f/t/+//7//v/+//7f/t/+3/7f/t/+v/6//w//P/+P/3
//n/AAALABwALQBAAFMAYgB8AKQAxgDQAMAApgCJAGYARQAoABEACQAOABIAEQAVABgA
EwAMAAoACAABAP3/AgAKABIAIQAqACYAIAAgACMAIgAeABsAGwAdABgADAAGAAYACAAG
AAIAAwADAAQAAwADAAEAAAD///7//f/9///////+//z//v/+//7//v/+////////////
/////////////wAAAAAAAAAAAAAAAAIAAgACAAMAAQABAAIAAgAEAAQABAAEAAQABAAF
AAUABQAFAAUABQAHAAcABwAHAAUABQAGAAYACAAIAAcABwAFAAUABQAGAAYABgAEAAQA
BQAEAAMAAwABAAAA/v/8//3/+//5//f/9//2//b/9f/z//L/8v/x//H/8f/x//H/8P/x
//L/9P/2//b/9//6//r//P///wEABQAHAAkACwANAA4ADwAQABAAEgASABIAEwAUABMA
EwARABEAEAAQAA0ADQALAAkACAAHAAUABAABAAEAAQAAAAAA/////wAA//////7//f/+
//7//v/9//3//v/+//7/+//7//v//v/+//z//P/7//v/+//8//z//P/8//z//f////7/
/f/9//z//P/8//z//v/+//7//v/+//7//v/+///////////////////////9//3//f/+
/wAA///////////////////9//3//f/9/////f/9/////f/9//3//f////7//v/8//z/
/P/9//3//P/8//z//P/9//3//P/8//z/+//7//r//P/7//v/+v/6//r/+f/5//r/+v/5
//n/+//5//n/+v/5//n/+f/5//n/+f/5//n/+f/5//n/+P/6//n/+f/5//n/+f/5//n/
+P/3//b/9f/3//f/9//3//f/9//3//f/9f/2//b/9f/3//f/9//3//X/9f/1//X/9//3
//b/9v/2//b/9v/3//b/9v/2//b/+P/2//b/9v/2//b/9v/2//b/+P/4//j/+P/2//b/
9v/2//b/9v/2//b/9v/2//b/9P/0//X/9f/1//f/+P/4//f/9f/1//X/9f/3//f/9//4
//r/+v/6//n/+f/5//n/+v/6//r/+v/6//r/+P/4//n/+f/7//z//P////////////z/
+f/3//T/8P/u/+3/7f/t/+3/7v/x//H/8f/x//H/7//x//L/8v/0//X/9v/2//b/+P/4
//j/+P/4//j/+P/3//f/9//3//f/9//3//f/9//3//f/9//5//n/9//1//b/+f/+/wMA
AwAGABEAIAAvAEAAUwBkAHgAmgDAANYAzAC2AJ8AfABVADQAGQALABIAGgAdACEAJgAj
ABwAGAAWABEACQAKABIAGAAhADIAOAAwAC4ALwAwAC4AKwAnACkAKAAeABQADgAQABIA
EAAPABEAEAANAA0ACwAKAAsACgAJAAkACwALAAoACAAIAAgACAAIAAgACQAJAAkACQAJ
AAkACQAHAAcACAAIAAoACgAKAAoACAAIAAgACQALAAsADAAMAAwADAAMAAwADAAMAA0A
DQANAA0ADQANAA0ADQANAA0ADwAPABAAEAAOAA4ADQANAA0ADQANAA4AEAAQAA4ADgAN
AAwACwALAAoACgAJAAgABwAFAAMAAQD///7//v/9//3//P/8//v/9//3//f/9//4//n/
+v/8//7//v///wIAAgAEAAcACQALAA0ADwARABMAFAAVABYAFgAYABgAGAAaABoAGAAX
ABcAFwAWABYAFQAVABMAEQAQAA8ADQAMAAkACQAJAAgABwAFAAQABAACAAMAAwADAAQA
BAAEAAMAAgACAAEAAAABAAEAAQAEAAIAAAAAAP///////wAAAAACAAIAAgADAAEAAAD/
////AAAAAAAAAAAAAAAAAAAAAAAAAAAAAAAAAQABAAEAAQABAAEAAQABAAEAAQABAAIA
AgABAAEAAQD////////////////////////9//3////9//3//f/9/////v/+//z//P/8
//3//f/8//z//P/8//v/+//6//r/+f/5//r/+v/6//n/+f/4//j/+P/3//f/+P/4//f/
9//3//X/9f/2//f/9//3//f/9//3//f/9//1//X/9f/0//b/9f/1//X/8//z//P/8//z
//P/8//z//P/8//z//P/8f/x//H/8f/z//T/9P/z//H/8f/x//H/8//z//P/8//x//H/
8P/w//D/8P/w//H/8P/y//D/8P/w//D/8P/w//D/8P/w//D/8P/u/+7/7//v/+//7//w
//D/7//v/+//7//v/+//7//v//D/8P/w//D/7f/t/+3/7f/u/+7/7v/u/+7/7v/s/+z/
7f/t/+//8P/y//P/8//z//L/7v/q/+f/5v/k/+L/4f/j/+L/4f/h/+P/4//j/+P/5f/l
/+f/6P/o/+r/6//s/+r/6v/s/+z/7P/s/+z/7P/s/+v/6//r/+v/6//r/+v/6//r/+v/
6//t/+3/6//t/+//8v/3//j/+f/9/wgAFwAoADkASgBXAGwAjgCsALgArgCaAH4AXQA+
ACMACgABAAUACgAKAA8AEwASAA0ABgAEAAQAAwADAAoAEgAaACcAMgAyACwAKAAlACYA
JgAlACcAJwAgABIACAAGAAYAAgAAAP//AQACAP/////9//z/+//6//n/+f/7//v/+v/4
//r/+v/6//r/+v/7//v/+//5//n/+f/5//n/+f/6//r//P/8//z//P/8//z//P/9//3/
/f/+//7//v/+//7//v8AAAAAAQABAAIAAwAEAAUABQAFAAUABQAHAAcACAAIAAgACAAH
AAcABwAHAAcACAAIAAgABgAGAAMAAgABAAEAAAAAAP///v////3/+//5//f/9v/2//X/
8//y//L/8f/x//H/8f/x//T/9f/2//j/+v/6//v//v8AAAIABQAHAAkACwANAA8ADwAQ
ABEAEgAUABYAFgAWABYAFgAUABMAEQARABAAEAARABEADwANAAwACwAJAAgABwAHAAcA
BgAHAAUABAAEAAIAAwADAAMABAAEAAQAAwABAAIAAgACAAEAAQABAAQABAACAAIAAQAB
AAEAAgACAAQABAAEAAUAAwACAAEAAQACAAIAAgACAAMABAAFAAYABQAEAAMAAgAFAAUA
BQAFAAUABQAFAAUABQAFAAUABgAGAAUABQAFAAUABQAFAAUABQAFAAUABQADAAEAAQAD
AAMAAwADAAMABQAEAAQAAgACAAIAAwADAAIAAgACAAIAAQABAAAAAAABAAEAAgACAAIA
AQABAAAAAgACAAEAAQACAAIAAQABAAEA/////wAAAQABAAEAAQABAAEAAQABAP//////
//7//////wAAAQD//////////wEAAQABAAEAAwADAAMAAwABAAEAAQABAAEAAgACAAEA
//////////8BAAEAAQABAAEAAQAAAAAAAgACAAIAAwAEAAQABAAEAAQAAgACAAIAAgAE
AAQABAAEAAQABAACAAIAAwADAAMAAwAEAAQAAwADAAEAAQABAAEAAwADAAQABAACAAIA
AQABAAEAAQACAAIAAgACAAIAAgAAAAAAAQABAAEAAgACAAMABQAFAAUAAgD9//v/+P/2
//T/8//z//L/8f/x//P/8//z//P/8//z//f/+P/4//r/+f/6//r/+v/8//z//P/8//r/
+v/6//n/+f/5//n/+f/5//n/+f/5//f/9//3//f/+f/3//f/+v///wAAAQADAAgAFQAk
ADUARgBXAGoAggCmAMYAzAC8AKQAiQBoAEcAKAARAA0AEAASABMAFQAQAAkABgAIAAoA
CQAHAA4AGAAiAC8APAA4ADAALAAnACQAIgAfACEAKQAoACAAGAAUABQAEgAOAA0ADwAM
AAkACQAHAAYABQAEAAMAAwAFAAUABAACAAIAAgACAAIAAAABAAEAAQD/////////////
//8AAAAAAAAAAAAAAAAAAAAAAAABAP////8AAAAA/v/+//7//v8AAAAAAQABAP///f/7
//n/+P/3//b/9f/1//X/9v/2//b/9v/1//X/9f/1//X/9v/2//b/9P/0//H/8P/v/+//
8P/w/+//7v/r/+n/5//l/+X/5P/k/+P/4//i/+L/4f/f/9//3//f/+D/4f/i/+T/5v/m
/+f/6v/s/+7/8f/z//X/9//5//v/+f/6//v//P8AAAIAAgACAAIAAgAAAP///f/9//z/
/P/9//3/+//5//r/+f/3//b/9f/1//X/9P/z//H/8P/w//D/8f/x//H/8P/w//D/7//v
//D/8P/w//H/8f/x//T/8v/w//D/7//v/+//8P/w//L/8v/y//P/8f/w/+//7//y//L/
8v/y//D/8P/w//D/8P/w//D/8P/x//H/8f/x//P/8//z//P/8f/x//H/8v/y//H/8f/x
/+//7//v/+//8f/x//H/8f/v/+3/7f/v/+//7//v/+//7//u/+7/7P/s/+z/7f/t/+7/
7v/u/+7/6//r/+r/6v/p/+n/6v/q/+r/6f/p/+j/6v/q/+n/6f/q/+r/6f/p/+n/5//n
/+j/5//n/+f/5//p/+n/6f/p/+n/6f/p/+j/6P/n/+f/5//n/+f/5//n/+f/5//n/+f/
5//n/+f/5//n/+f/5//n/+f/6P/o/+f/5f/l/+X/5f/l/+b/5v/m/+b/5v/m/+T/5P/l
/+P/4//j/+T/5v/l/+X/5f/l/+X/5f/l/+P/5P/k/+T/5v/l/+X/5f/j/+T/5P/k/+T/
5P/k/+L/4P/h/+H/4//m/+b/5//n/+X/5f/i/9//2//Y/9b/1P/R/9H/0P/P/83/z//P
/8//z//P/8//0f/U/9T/1v/X/9v/3P/d/+D/4v/i/+L/4v/g/+D/3//f/+H/4f/h/+H/
3//f/9//3//h/+P/4//h/+P/5f/o/+3/8P/x//f/BAAPACAANQBGAFEAYgB6AIwAjgCE
AGwASAApABYACQD4/+v/5//m/+b/5//p/+z/7f/w//T/9P/x//H/+v8EABAAHQAmACoA
LAAuADEALgAmAB8AHwAdABgADgAGAP7/+v/4//j/+f/5//b/9P/z//D/7v/v/+7/7f/t
/+3/7f/s/+r/6v/q/+r/6v/s/+3/7f/t/+3/7f/t/+3/7f/t/+7/7v/u/+7/7v/u/+3/
7P/r/+v/7f/t/+7/7v/u/+7/7v/u/+z/7P/t/+3/7v/v//D/8f/v/+//7//v//H/8f/y
//L/8P/w/+//7//v/+//7//w//D/8P/u/+7/6//q/+n/6f/q/+r/6f/o/+f/5f/j/+H/
4f/g/+D/3//d/9z/3P/b/9v/2//b/9v/3v/f/+D/4v/k/+T/5f/o/+n/6v/s/+3/7f/v
//H/8//x//L/8//0//T/9v/2//b/9v/2//T/8//z//P/8v/y//P/8//x/+//7v/t/+v/
6v/p/+n/6f/o/+n/5//m/+b/5P/l/+X/5f/l/+b/5//n/+b/5v/l/+T/5f/l/+X/6P/m
/+T/5P/j/+X/5f/m/+b/6P/o/+j/6f/n/+b/5f/l/+j/6P/o/+j/6P/o/+j/6P/m/+b/
5v/m/+n/6f/p/+n/5//n/+f/5//n/+f/5//o/+b/5f/l/+X/5f/l/+X/5f/l/+X/5f/l
/+X/4//j/+X/4//j/+P/4//l/+T/5P/i/+L/4v/j/+P/4v/i/+L/4v/j/+P/4v/i/+P/
4//k/+T/4v/h/+H/4P/i/+L/4f/h/+L/4v/h/+H/4f/f/9//4P/h/+H/4f/h/+H/4f/h
/+H/3//f/9//3v/g/9//3//f/93/3f/d/93/3f/d/93/3f/f/9//3//f/93/3f/d/97/
3v/e/97/3v/e/9z/3P/d/93/3f/d/97/3v/d/93/3f/b/9v/2//b/93/3v/e/97/3P/b
/9v/2//d/97/3v/e/97/3v/e/9z/3P/d/93/3//g/+D/4f/h/+P/4//g/93/2//Y/9b/
1P/Q/8//zf/L/8r/y//K/8n/y//L/8v/zf/M/8z/zv/P/9H/0v/T/9b/2f/a/9v/3P/c
/9z/2//b/9v/2//b/9v/2//b/9v/2//d/93/2//b/9v/2f/c/+H/5P/l/+f/8P/7/wgA
GQAsAEEAUABkAIAAngCmAJwAhABjADoAHwAQAPv/6//m/+L/3//j/+b/4//k/+r/7P/r
/+3/8v/6/wYAFQAcABwAHAAcABsAGgAUAAsADwAXABgAEAAIAAIAAAD8//j/9//5//j/
9f/1//P/8v/z//L/8f/x//H/8f/w/+7/7v/u/+7/7v/w//H/8f/x//H/8f/x//H/8f/x
//L/8v/y//L/8v/y//L/8v/y//P/9f/1//b/9v/0//T/9P/0//b/9v/3//f/9//3//f/
9//3//f/9//3//f/9//4//j/+P/4//f/9//5//n/+f/6//r/+v/4//j/9//2//X/9f/0
//T/8//y//P/8f/v/+3/6//q/+r/6f/n/+b/5v/l/+P/4//j/+P/5P/l/+b/6P/q/+r/
6//u//D/8v/1//f/9//5//v//f/7//z//f/+/wAAAgACAAIAAgACAAAA//8BAAEAAAAA
AP3//f/7//n/+v/5//f/9v/1//X/9f/0//X/8//y//L/8P/x//H/8f/y//L/8v/x//H/
8v/y//L/8//z//P/9v/2//T/9P/z//X/9f/2//b/9v/2//b/9//1//T/8//z//X/9v/3
//j/9v/2//b/9v/4//j/+P/4//n/+f/5//n/+f/5//n/+f/5//n/+f/6//r/+f/5//n/
+f/5//n/+f/7//v/+//7//n/9//3//n/+//7//v/+//7//r/+v/4//j/+P/5//n/+P/4
//j/+P/3//f/9v/2//f/9//4//j/+P/3//f/9v/4//j/9//3//j/+P/3//f/9//1//X/
9v/3//f/9//3//f/9//3//f/9//3//f/9v/3//f/+P/5//f/9//3//f/+f/5//n/+f/5
//n/+f/5//n/+f/5//n/+//8//z/+//7//v/+//7//z//f/+/////f/9//z//P/8//z/
/v/+//7//v8AAP7//v////3//f/9//7/AAD////////9//3//f/9////AAAAAAAAAAD/
/////////wAAAAAAAAIAAgACAAAA/v//////AQACAAIAAwADAAUABQACAP///v/8//v/
+v/4//f/9f/z//L/8//y//H/8f/x//H/8//0//T/9v/3//n/+v/7//7//v/+//7//v8A
AAAA////////////////AQABAAEAAQD//wEAAwADAAMAAwACAAEABAAJAAsADgARABoA
KQA6AE8AZgB6AIwAqgDUAPAA7ADTALIAiQBiAE0AOQAeABQAFQATABIAEQAMAAgACAAN
AA0ADAAQABoAJQAyADwAOgAyAC8ALAAqACkAJQAlAC4AMAAqACQAIAAeABwAGQAZABwA
GQAZABcAFgAVABQAEwATAA8ACwAGAAAA/f/8//v/+v/4//n/+f/5//v/+//7//v/+//7
//z//P/+//7//v/+//7//v/+/////f/9//7//v/+//7//v/+//7//v//////////////
///9//3//f/9//v/+//8//z//v/+//3//f/7//v/+//8//7//v/8//z/+//6//n/+f/4
//j/9//2//X/8//x/+//7//u/+7/7f/r/+r/6v/p/+X/5f/l/+X/5P/l/+b/6P/o/+j/
6f/s/+z/7v/x//P/8//1//f/+f/5//r/+//8//7/AAAAAAAAAgACAAAA/////////v/+
//3//f/7//n/+P/3//X/9P/z//P/8//y//P/8f/w//D/7//v/+7/7f/s/+z/7P/r/+v/
7P/s/+z/7f/t/+3/8P/w/+7/7v/t/+3/7f/u/+7/8P/w//D/8f/z//L/8f/x//P/9P/1
//b/+P/4//j/+P/4//j/+P/4//n/+f/5//n/9//3//f/9//5//n/+f/6//r/+f/5//n/
9//3//f/9//3//f/9//3//f/9f/1//f/9f/1//X/9f/1//T/9P/y//L/8v/z//P/9P/0
//T/9P/x//H/8P/w//H/8f/y//L/8P/v/+//7v/u/+7/7f/t/+7/7v/t/+3/7f/r/+v/
7P/t/+3/7f/t/+v/6//r/+v/6//r/+v/6v/r/+v/7P/t/+v/6//r/+v/7f/t/+3/7f/t
/+3/7f/t/+3/7f/t/+3/7//w//D/7//t/+3/7f/t/+//7//v/+//7//v/+7/7v/s/+z/
7P/t/+7/8P/u/+7/7v/u/+7/7v/u/+7/7v/u/+7/7v/u/+7/7v/u/+7/7v/u/+7/7v/u
/+7/7v/u/+7/7P/u/+//7//v/+3/7v/u/+3/7//v/+//7//v/+//7//w//D/8P/w/+//
7//v/+//8P/w//D/8P/w/+//7P/r/+v/6f/r/+z/7P/t/+3/7f/t/+v/6f/o/+b/4//g
/97/3f/c/9v/2//d/9//3//f/9//3v/f/9//3v/i/+P/5P/k/+L/5P/k/+T/5v/m/+b/
5v/l/+X/5f/l/+T/4//i/+H/4v/j/+T/5f/l/+P/4//h/+L/5f/q/+//7//w//f/BgAX
ACgAPQBSAGQAhACuAMwAzgC4AJsAegBVADYAHwALAAYACgALAA0ADAAFAPz/+P/6//n/
9f/4/wAACgAVACAAHgASAAwACwAOABAADwAPABEADgAIAAAA/v8AAAAA/v/7//v/+v/2
//X/8v/w/+3/7P/r/+v/6f/p/+j/5v/o/+j/6P/o/+j/6f/p/+n/6f/p/+n/6f/p/+n/
6v/q/+r/6v/q/+r/7P/s/+z/7f/t/+3/7v/u/+z/7P/s/+z/7v/u/+//7//t/+3/7f/t
/+//7//v/+//7//v//D/8P/w//D/7//v/+//7//v//D/8P/w/+7/7v/v/+7/7f/t/+7/
7P/p/w==
         </WaveFormData>
      </LeadData>
      <LeadData>
         <LeadByteCountTotal>10000</LeadByteCountTotal>
         <LeadTimeOffset>0</LeadTimeOffset>
         <LeadSampleCountTotal>5000</LeadSampleCountTotal>
         <LeadAmplitudeUnitsPerBit>4.88</LeadAmplitudeUnitsPerBit>
         <LeadAmplitudeUnits>��V</LeadAmplitudeUnits>
         <LeadHighLimit>2147483647</LeadHighLimit>
         <LeadLowLimit>268435456</LeadLowLimit>
         <LeadID>V3</LeadID>
         <LeadOffsetFirstSample>0</LeadOffsetFirstSample>
         <FirstSampleBaseline>0</FirstSampleBaseline>
         <LeadSampleSize>2</LeadSampleSize>
         <LeadOff>FALSE</LeadOff>
         <BaselineSway>FALSE</BaselineSway>
         <ExcessiveACNoise>FALSE</ExcessiveACNoise>
         <MuscleNoise>FALSE</MuscleNoise>
         <LeadDataCRC32>4192504306</LeadDataCRC32>
         <WaveFormData>
5v/m/+b/5v/m/+b/5v/m/+b/5v/m/+b/5v/m/+b/5v/m/+b/5v/m/+b/5v/m/+b/5v/m
/+b/5v/m/+b/5v/m/+b/5v/m/+b/5P/k/+T/5P/m/+b/5v/m/+b/5v/m/+b/5v/m/+b/
5v/m/+b/5v/m/+b/5v/m/+X/5//n/+f/5//l/+b/5v/m/+j/6P/n/+b/5v/m/+b/5v/l
/+X/5f/l/+b/5v/m/+j/6P/o/+j/6f/p/+n/6v/r/+3/7f/u/+7/7//w//H/8v/0//L/
8f/v/+v/6f/o/+j/6P/o/+j/6P/q/+n/6P/o/+b/5v/m/+j/6f/p/+n/6f/n/+f/5//n
/+f/5//m/+b/5f/k/+T/5P/k/+X/5f/k/+T/5P/k/+T/5P/i/+D/4P/i/+f/7v/2//z/
CQAhADUAQwBTAGcAdACNALQAzgDBAJ8AiABvAEQAFwDz/9L/yv/W/+D/6f/z//L/5v/b
/9X/0//R/8//1v/d/+T/6//w/+n/4//j/+X/6P/l/+P/4//k/+L/3v/g/+T/6f/t//D/
8f/z//P/8//z//P/8//z//P/8//z//T/9P/0//T/8v/y//P/8//1//b/9v/2//f/9//3
//j/+P/4//n/+f/4//j/+P/5//v/+//8//z//P/9//7//v/8//3//f/9//7//v8AAAAA
AAABAAEAAgADAAMABAAEAAQABgAHAAcABQAFAAYABgAHAAcABwAIAAkACQAJAAkACQAH
AAcABwAHAAYABQAEAAEAAAD///7//f/9//z/+//4//f/9v/0//X/9P/y//L/8v/z//P/
9f/1//b/9//4//r//f///wMAAwADAAQABgAHAAkACQAJAAwADAALAAsACwALAAoABwAH
AAYABQAEAAEA///+//3//P/7//n/+f/4//f/9v/1//T/8//z//L/8f/x//H/8f/x//H/
8f/w//L/8v/y//L/8f/x//H/8v/y//P/8//y//T/9P/0//X/9v/2//b/9v/2//b/9v/2
//j/+P/5//n/+v/6//r/+f/7//v/+//8//z//P/8//z//P/8//z//P/8//z//P/8//z/
/P/8//z//P/8//z//P/6//r/+v/6//r/+v/5//n/+//7//v//P/6//n/+P/4//r/+f/5
//n/+f/5//n/+f/5//n/+f/5//n/+f/5//n/+f/3//f/9//5//n/+P/4//f/+P/4//j/
+P/4//b/9v/4//j/+P/4//b/9v/2//b/9v/2//f/9//3//f/9//3//X/9f/1//X/9//2
//b/9v/0//X/9f/0//T/9P/z//P/9P/0//T/9P/0//T/8//z//P/8//0//T/8//z//P/
8//z//P/8//0//T/8//z//X/9P/0//T/9P/0//L/8v/y//L/8v/y//L/8v/y//L/8v/y
//L/8v/y//L/8v/y//L/8v/y//L/8v/x//H/8f/x//H/8f/y//L/8v/y//L/8f/w//L/
8v/y//L/8//z//P/8//y//L/8v/0//T/9P/0//X/9f/1//b/9//7//v//P/8////AAAB
AAIAAAD+//3/+//5//f/9v/2//X/9v/3//j/+P/3//b/9v/2//b/9v/4//n/+f/5//n/
9//3//f/9//1//X/9P/0//X/9P/0//T/9P/1//X/9P/0//T/9P/0//T/9P/y//D/9P/7
/wIACAASACEANwBJAFcAZQB3AIgAoQDGANgAwwChAI4AdQBGABkA8//W/9b/5v/u//f/
BQAGAPr/7//r/+n/5f/j/+j/7f/0////BAD9//X/9//5//b/8//1//f/9v/0//L/7v/y
//n//f/+/wEAAwADAAEAAQABAAEAAwADAAMAAwAEAAQABAAEAAQABAAFAAUABQAGAAYA
BgAJAAkACQAKAAgACAAJAAkADAAMAAwADQANAA0ADgAOAA4ADwAQABAAEAARABEAEQAQ
ABAAEgASABMAFQAWABgAFwAXABgAGAAaABwAHQAdAB0AHQAeAB4AHQAdAB0AHgAhACEA
IQAhAB8AHQAdAB0AHwAeAB0AHAAZABgAFwAWABUAFQAUABMAEgARABAADgANAAwACgAK
AAoACwALAA0ADwAQABEAEgATABUAFgAZABsAGwAcAB4AIQAjACMAIwAkACQAIwAjACEA
IQAgAB0AGwAaABkAGAAZABcAFgAVABIAEQAPAA8ADgANAAwACwAIAAcABwAGAAUABQAF
AAUABQAFAAUABAAEAAQABAAEAAUABQAFAAYABAAFAAUABAAEAAQABAAFAAYABgAGAAYA
BgAGAAYABgAGAAYABwAHAAYABgAGAAUABQAFAAUABgAIAAgACAAIAAYABgAGAAYABgAG
AAYABgAIAAgACAAIAAgACAAIAAgABgAGAAYABgAIAAgABwAHAAUABQAFAAYABgAFAAQA
BAAEAAMAAwADAAUABQAFAAUAAwADAAMAAwADAAMAAwADAAUAAwADAAMAAQABAAAAAAAB
AAIAAgACAAAAAAD+//7/AAAAAAAAAAAAAAAAAAAAAP7//v///////f/9//3//f/9//3/
/f/9//3//P/8//z//P/9//3//P/8//z/+//7//z//P/8//z//P/8//v/+//7//v//P/8
//v/+//7//v/+//7//v//P/+//v/+//7//z/+v/6//r/+v/8//z//P/8//r/+v/6//r/
+v/6//r/+v/8//z//P/7//n/+f/5//n/+f/6//r/+v/6//r/+f/4//r/+v/6//r/+f/5
//n/+f/6//r/+v/8//z//P/8//3//f/9//7/////////AAAAAAEAAgADAAQABAACAAEA
///9//v/+v/6//r/+v/6//r/+f/3//X/9P/2//b/9v/4//n/+f/5//n/9//3//f/9//1
//X/9P/0//P/8v/y//L/8v/z//P/8v/y//L/8v/y//L/8v/y//D/8v/5/wAACAAQACEA
NwBHAFcAZwB1AIYAowDKANQAuwCdAIoAbQA+ABkA9//Y/9b/5v/s//P////+//L/5f/f
/93/2f/X/97/5f/s//P/+v/5//P/8f/x/+7/7//v/+//8P/u/+r/6P/q/+//8//2//n/
+//7//v/+//7//v/+f/5//n/+f/8//z//P/8//r/+v/7//v//f/+//7//v/9//3//f/+
//7//v//////AAAAAAAAAQABAAEAAgACAAIAAwAEAAQABAAFAAUABQAGAAYACAAIAAYA
BwAHAAgACwALAAwADAAKAAwADQANAA0ADQAOAA4ADwAPAA8AEAARABEAEQARABEADwAP
AA8ADwAOAA0ADAAJAAgABwAGAAMAAwACAAEAAAD///7//P/9//z/+v/6//r/+//7//3/
/f/+////AAADAAUABgAJAAsACwAMAA4ADQAPAA8ADwASABIAEQARAA8ADwAOAAsACwAK
AAkACAAHAAUABAADAAIAAQD//////P/7//r/+f/4//f/9//2//X/9f/1//X/9f/1//X/
9P/y//L/8v/y//P/8//z//T/9P/1//X/9P/0//T/9P/1//T/9P/0//T/9v/2//b/9v/2
//b/9//3//b/9v/2//X/9//3//f/+P/2//b/9v/2//b/9v/2//b/9v/2//b/9v/2//b/
9v/2//b/9v/2//b/9v/2//b/9v/2//b/9f/1//P/8//z//T/9P/z//L/8v/z//P/9P/1
//X/9f/1//X/8//z//P/8//1//X/9f/1//X/8//z//P/8//z//L/8v/6/wAABQAKAAoA
CgAIAAgABgAGAAYABgAEAAQABAAEAAIAAgADAAMAAQABAAEAAQD//////////wEAAAAA
AAAAAAABAAEAAAAAAAAA/////wAAAAAAAAAA/v/+//3//f//////AAAAAP3//f/9//3/
/f/9//3//v/+/////f/9//7//v/+//7//v/+//7//v/+//z//P/8//z//P/8//z//P/+
//7//v/+//z//P/8//z//P/8//v/+//9//3//f/9//z//P/8//z//P/7//r/+v/6//r/
+v/7//v/+//7//r/+v/6//z//P/8//z//f/9//3//v///wEA//8AAAAAAQAEAAUABgAG
AAQAAwABAP//+//6//r/+P/6//r/+v/6//n/+P/4//j/+P/4//r/+//7//v/+//7//n/
+f/5//f/9//2//b/9f/0//T/9P/0//X/9f/0//T/9P/0//T/9P/0//D/8v/0//n/AAAI
AA4AGwAvAEMAUwBjAHUAhgCfAMYA3gDPAK0AlgB/AFQAKQAFAOT/2v/m//D/9f/9/wAA
9v/p/+X/4//f/93/4v/p//D/+/8AAPn/8f/z//X/9P/x//H/8f/0//T/8P/w//b//f//
/wAAAwAFAAUABQAFAAUABQADAAMAAwADAAQABAAEAAQABgAGAAcABwAHAAgACAAIAAkA
CQAJAAoACgAKAAsACwAMAAwADAANAA0ADQAOAA4ADAANAA4ADgAQABEAEQARABIAEgAU
ABQAFAAVABUAFgAXABcAGAAYABYAGAAZABkAGQAZABoAGgAbABsAGwAcAB0AHQAdAB0A
HQAbABsAGwAZABgAFwAWABUAFAATABIADwAPAA4ADQAMAAsACgAIAAcABgAEAAQABAAF
AAUABwAJAAoACwAMAA0ADwAQABMAFQAVABYAGAAZABsAGwAbABwAHAAbABsAHQAdABwA
GQAZABgAFwAWABUAEwASABEADgANAAsACwAIAAcABgAFAAQAAwADAAIAAQABAAEAAQD/
///////+/wAAAAAAAAAA////////AAAAAAEAAQAAAAAAAAAAAAEAAgACAAIAAgACAAIA
AgACAAAAAAABAAEAAgACAAIAAQADAAMAAwAEAAIAAgACAAIAAgACAAIAAgACAAIAAgAC
AAIAAgACAAIAAgACAAIAAgACAAIAAgACAAIAAgABAAEA////////AAAAAP///v/+//7/
/f/9//3//f/9//3//f/9//3//f/9//3//f/9//3//f/7//v/+//7//v/+v/6//r/+v/5
//j/+v/6//j/+P/4//j/+P/4//b/9v/2//b/9v/2//f/9//3//f/9//3//f/9//3//f/
9f/0//T/9P/2//f/9//2//b/9v/1//X/9v/2//b/9v/2//b/9f/1//P/8//0//T/8//z
//P/8//z//P/8//0//T/8//z//P/8v/0//T/9P/0//L/8v/y//L/8v/y//L/8v/y//L/
8v/y//L/8v/y//L/8v/y//L/8f/z//P/8//z//P/9P/0//T/8//y//D/7v/v//D/8f/y
//H/8f/x//H/8v/y//L/9P/2//b/9v/3//X/9f/2//f/9//3//j/+P/7//z//f/+/wAA
/v/9//v/9//1//T/9P/z//T/9f/2//b/9f/0//T/8v/y//L/9P/1//X/9f/1//X/9f/1
//X/8f/x//D/8P/v/+7/7v/u/+7/7//v/+7/7v/u/+7/7v/u/+7/7v/s/+z/7//4/wAA
CAARACMANwBHAFUAZwB4AIsArADMAM0ArQCSAIEAXgAtAAMA3v/M/9b/5v/t//f/AgD8
/+//5//l/+H/2//a/+P/6P/v//j/+f/x/+//7//w/+3/7f/r/+7/8v/y/+7/7v/1//n/
/P///wMAAwADAAMAAwADAAMAAwADAAMABAAEAAQABAAEAAQABQAFAAcACAAIAAgACQAJ
AAkACgAIAAgACQAJAAwADAAMAA0ACwALAAwADAAOAA8AEAAQABIAEwATABMAEgASABQA
FAAWABcAFwAYABcAFwAYABgAGgAcAB0AHQAdAB0AHgAeAB8AHwAfACAAIQAhACEAIQAj
ACEAIQAhACEAIAAfAB4AHQAcABsAGgAVABUAFAATABQAEwASABAADQAMAAoACgAMAA0A
DQAPAA8AEAARABIAEwAVABYAGQAbABsAHAAeAB0AHwAfAB8AIgAiACEAIQAjACMAIgAf
AB8AHgAdABwAGQAXABYAFQAUABMAEQARAA4ADQAMAAsACgAJAAkACAAHAAcABwAHAAcA
BwAHAAYABAAEAAQABAAFAAUABQAGAAQABQAFAAQABAAEAAQABQAGAAYABgAGAAQABAAE
AAQABgAGAAcABwAGAAYABgAFAAUABQAFAAYABgAGAAYABgAGAAYABgAGAAYABgAGAAYA
BgAGAAYABgAEAAQABAAEAAQABAAEAAQABAAEAAMAAwADAAMAAwAEAAQAAwACAAIABAAD
AAMAAwADAAMAAwADAAEAAQABAAEAAQABAAEAAQABAP/////////////+//7///8AAAAA
AAAAAAAA/v/+/wAAAAAAAAAAAAAAAAAAAAD+//7//////////////////f/9//3//f/9
//z//P/8//z//f/9//z/+v/6//n/+f/8//z//P/8//r/+v/5//n/+//7//z//P/7//v/
+//7//n/+f/5//r/+v/5//n/+f/8//r/+v/6//r/+v/6//r/+v/5//n/+f/5//n/+f/6
//r/+v/6//r/+f/4//j/+P/4//j/+f/5//n/+f/4//j/+P/6//r/+v/6//v/+//7//z/
/f//////AAAAAAEAAgADAAIAAgAAAP///f/7//n/+P/4//b/9v/2//j/+P/3//b/9v/2
//b/9v/4//n/+f/5//n/+f/5//n/9//1//X/9P/0//P/8v/y//T/9P/1//X/9P/0//T/
9P/2//T/9P/0//T/+P8BAAgAEAAaAC0AQQBRAF8AbwB/AJYAuwDYANIAswCbAIYAXwA0
ABEA7//c/+L/7P/y//n////6/+z/4f/d/93/2//d/+L/6f/w//n/AAD7//f/9f/z//L/
8//z//P/9v/2//L/8P/0//n/+//8////AQABAAEAAQABAAEA//////////8AAAAAAAAA
AAIAAgADAAMAAwAEAAQABAAFAAUABQAGAAQABAAFAAUACAAIAAgACQAHAAcACAAIAAgA
CQAKAAoADAANAA0ADQAMAAwADgAOABAAEQARABIAEwATABQAFAAUABYAFwAXABcAFwAY
ABgAGQAZABkAGgAZABkAGQAZABkAFwAXABcAFQAUABMAEgATABIAEQAQAAsACwAKAAkA
CAAHAAYABAAFAAQAAgACAAQABQAFAAcABwAIAAkACgALAA0ADgARABMAEwAUABYAFQAX
ABcAFwAYABgAFwAXABcAFwAWABMAEQAQAA8ADgANAAsACgAJAAYABQADAAMAAgABAAAA
///+//3//f/8//n/+f/5//n/+//7//v/+v/6//r/+v/6//n/+f/5//r/+v/7//v/+v/6
//r/+v/7//z//P/8//z/+v/6//r/+v/6//r/+//7//z//P/8//v/+//7//v//P/+//7/
/v/+//z//P/8//z//P/8//z//P/+//7//v/+//7//v/+//7//P/8//z//P/8//z/+//7
//v/+//7//z//P/7//r/+v/6//n/+f/5//v/+//7//v/+f/5//n/+f/5//n/+f/5//n/
9//3//f/9//3//b/9v/1//b/9v/2//b/9v/0//T/9v/2//b/9v/2//b/9v/2//T/9P/1
//X/9f/1//X/9f/1//X/9f/1//f/9v/2//b/9v/3//f/9v/4//j/9//3//b/9v/2//b/
9v/2//X/9f/1//X/9v/2//X/9f/1//X/9//3//f/+P/6//n/+f/5//r/+P/4//j/+P/6
//r/+v/6//r/+v/5//n/+//7//v/+//6//r/+v/6//j/9//2//b/9//4//n/+//5//n/
+f/4//b/9v/4//j/+f/6//z//f/9//7///8BAP//AAAAAAEABAAFAAYABgAEAAMAAQD/
//v/+v/6//j/+P/4//j/+P/3//b/9v/2//j/+P/6//v/+v/5//j/9//5//n/+f/3//f/
9v/2//X/9P/0//T/9P/z//P/8v/y//L/8v/y//L/9P/y//L/9v/7/wAABgAOABsALwBD
AFMAYQB1AIYAowDMAOoA3wC7AKAAhwBeAC8ABwDm/97/5v/q//H/9//y/+T/2f/b/93/
2//Z/97/5//u//n//v/3//H/7//v/+z/7f/r/+3/8v/0//b/9v/4//3/AwAGAAcABwAH
AAUABQAFAAUABQAFAAUABQAGAAYABgAGAAYABgAHAAcABQAGAAYABgAFAAUABQAGAAgA
CAAJAAkACAAIAAgACQALAAsADAAMAAoACwAMAAwACgALAAsACwAOAA4AEAAQABAAEQAR
ABIAEgARABEAEAASABQAFQAVABUAFQAWABYAFwAXABcAGAAZABkAGQAZABkAFwAXABcA
FwAWABUAFAATABIAEQAQAA0ADQAMAAsADAALAAoACAAHAAYABAAEAAYABwAHAAkABwAI
AAkACgALAA0ADgARABMAEwAUABYAFgAXABYAFQAWABYAFQAVABQAEwARAA0ADQAMAAsA
CgAJAAcABgAFAAIAAQD//////v/9//z/+//6//n/+f/4//f/9//3//f/9//3//f/9v/2
//b/9v/2//f/9//3//j/9//3//b/9P/0//T/9P/1//j/+P/4//j/9v/2//b/9v/4//j/
+f/5//j/+P/4//f/9//3//f/+P/4//j/+P/4//r/+v/6//r/+v/6//r/+v/6//r/+v/6
//n/+P/3//b/+P/4//j/+P/2//b/9f/1//X/9f/1//b/+P/3//b/9v/2//X/9f/1//f/
9//3//f/9v/1//T/8//x//H/8f/x//L/8f/y//P/8//z//L/8v/x//L/8v/y//L/8v/w
//D/8P/w//D/8P/w//D/8P/w//D/8P/x//H/7//v/+//7//x//H/8f/x/+//7v/u/+7/
7v/v/+//7v/u/+7/7f/t/+7/7v/u/+7/7v/u/+3/7f/t/+z/7P/s/+z/7P/s/+v/6//r
/+v/6//r/+z/7P/s/+z/7P/t/+z/7P/s/+r/6v/r/+v/7f/t/+z/7P/s/+7/7v/u/+7/
7//v/+//7//v//D/7//y//L/8//0//P/9P/0//L/8f/v/+3/6//o/+j/5v/m/+T/5P/k
/+P/5P/k/+T/5P/i/+T/5f/l/+j/6f/q/+v/7f/t/+v/6//q/+r/6f/o/+j/6P/o/+n/
5//m/+b/5v/o/+r/6P/m/+b/6v/s//P/+v8AAAoAHQAvAD8AUwBlAHMAigCrAMYAxACr
AI0AaAA9ACAACwDt/9T/0P/Q/9D/0//T/9D/yv/J/8n/x//D/8H/xv/R/9r/4//o/+n/
7f/x//P/8v/v/+v/6//s/+r/6v/s//D/8//1//T/9f/3//f/9v/1//T/8//z//P/8//z
//T/9P/0//T/8v/y//P/8//0//b/9//4//n/+f/5//r/+v/6//v/+//8//z//P/9//v/
+//8//z//P/9//7//v8AAAEAAQABAAAAAAACAAIAAwAFAAYACAAHAAcACAAIAAoADAAN
AA0ADwAPABAAEAAQAA8ADgAOAA8ADwAPAA8ADwANAA0ADQANAAwACwAKAAkACAAHAAYA
BQAFAAQAAwACAAEAAAD+/////v/8//z//f///wAAAwADAAQABQAGAAYABwAHAAkACQAJ
AAoADAAMAA0ADAALAAsACgAIAAcABwAHAAYAAwABAAAA///+//3/+//6//n/+P/3//X/
9f/0//P/8v/x//D/7//v/+7/7//v/+//7//v/+//7//u/+z/7P/s/+z/7f/t/+3/7v/s
/+3/7f/s/+7/7v/u/+//8P/w//D/8P/w//D/8P/w//D/8P/x//H/8v/y//L/8f/v/+//
7//w//L/8v/y//L/8v/y//L/8v/y//L/8v/y//L/8v/y//L/8v/y//L/8v/y//L/8v/y
//L/8v/x//H/8f/x//H/8v/w/+//7v/u//D/7//v/+//7//v/+//7//v/+//7//v/+//
7//v/+//7//t/+3/7f/t/+3/7P/s/+3/7v/u/+7/7v/u/+z/7P/s/+z/7P/s/+z/7P/s
/+z/7P/s/+3/7f/t/+3/7f/t/+3/7f/t/+3/7f/s/+z/7P/s/+3/7f/s/+7/7P/t/+7/
7v/u/+7/7v/u/+3/7f/t/+3/7f/t/+7/7v/u/+7/7v/t/+z/7P/s/+z/7P/t/+3/7f/t
/+z/7P/s/+7/7v/u//D/8f/x//H/8f/x//L/8f/0//T/9f/2//f/+P/4//b/9//1//P/
8f/v/+7/6//q/+n/6P/n/+X/5v/m/+b/5v/k/+b/5//n/+j/6f/q/+v/7P/t/+z/7f/s
/+z/6//q/+j/6P/o/+n/6f/o/+j/6P/o/+j/6P/o/+b/5v/o/+3/8P/2//7/BwAZACsA
PQBRAGMAdACNALQA2ADdAMMApAB/AFAAJwAPAO7/0v/O/87/zf/T/9b/zP/F/8X/x//F
/8P/yP/P/9j/4f/m/+P/4//l/+f/6P/j/9//4//q/+7/7P/u//L/9f/3//j/+f/7//3/
+//7//v/+//7//v/+//7//z//P/8//z//P/8//3//f///wAAAAAAAP///////wAAAgAC
AAMAAwAEAAQABAAFAAUABQAGAAYABgAHAAgACAAIAAkACQAJAAoACgAMAAwADAANAA0A
DgAPAA8AEAAQABAAEgATABMAFQAVABYAFgAXABcAFwAYABkAGQAZABkAGQAXABcAFwAX
ABYAFQAUABMAEgARABAADwAPAA4ADQAMAAsACgAIAAkACAAGAAYABgAHAAcACQALAAwA
DQAOAA8AEQASABUAFQAVABYAGAAXABkAGQAZABwAHAAbABsAGgAZABcAEwATABIAEQAQ
AA8ADQAMAAsACgAJAAcABwAEAAMAAgABAAIAAQABAAAA/f/9//3//f/9//3//f/8//7/
/v/+//7//f/9//3//v/+///////+//7//v/+////AAAAAAAAAAAAAAAAAAAAAAIAAgAD
AAMAAgACAAIAAQABAAEAAQACAAIAAgACAAIAAgACAAIAAgAAAAAAAAAAAAIAAgACAAIA
AAAAAAAAAAAAAAAAAAAAAP7//v/9//3/////////AAD+//3//P/8//7//f/9//3/+//7
//v/+//7//v/+//7//n/+f/5//n/+//5//n/+f/5//n/+P/4//f/+P/4//j/+P/4//b/
9v/4//j/+P/4//j/+P/4//j/+P/4//n/+f/5//n/+f/5//f/9//3//f/+f/4//j/+P/2
//f/9//2//b/9v/1//X/9v/2//b/9v/0//T/8//z//X/9f/2//b/9f/1//X/9f/1//b/
9v/2//b/9v/2//X/9f/1//P/8//z//T/9v/2//b/9v/1//T/9P/0//T/9P/1//X/9f/1
//T/9P/0//b/9v/2//j/+f/5//n/+f/5//r/+f/6//r/+//8//3//v/+//z//v/9//z/
+//4//j/9v/2//P/8v/x/+//8P/w//D/8P/u//D/8f/x//P/8//z//P/9f/1//P/8//0
//T/8//y//D/8P/w//H/8f/w//D/8P/u//D/8P/w//D/7v/u/+3/8P/0//r/AQAJABcA
LQBDAFcAbACBAJYAugDpAAUB8gDJAKQAdwBFACQABgDg/9D/2f/d/+D/4v/b/8//zf/P
/8//zP/R/9j/3//q//H/6//l/+P/5P/j/+P/4//k/+j/7v/s/+z/8f/1//j/+//9////
/f/9//3//f/9//3//f/9//7//v/+//7//v/+/////////wAAAAAAAAEAAQABAAIAAgAC
AAMAAwAEAAQABAAFAAMAAwAEAAQABgAHAAgACAAIAAkACQAJAAoACgAMAAwADAANAA0A
DgAPAA8AEAAQAA4AEAARABEAEwATABQAFAAVABUAFQAWABcAFwAXABcAFwAVABUAFQAV
ABQAEwASABMAEgARABAACwALAAoACQAIAAcABgAEAAMAAgAAAAAAAAABAAEAAwABAAIA
AwAEAAcACQAKAA0ADwAPABAAEgAVABcAFwAXABoAGgAZABkAGQAZABgAFQAVABQAEwAS
ABEADwAOAA0ACgAJAAcABwAGAAUABAADAAQAAwADAAIA///////////////////+//7/
/v/+//7/////////AAD+///////+//7//v/+////AgACAAIAAgACAAIAAgACAAAAAAAB
AAEABAAEAAQAAwABAAEAAQACAAIAAgACAAIAAAAAAAAAAAACAAIAAgACAAIAAgACAAIA
AgACAAIAAgAAAAAAAAAAAAAAAAD/////////////AAAAAP///v/+//7//f/9//3//f/9
//3//f/7//v/+//7//3//f/9//3//f/7//v/+//7//v/+v/6//n/+v/6//r/+v/6//j/
+P/4//j/+P/4//j/+P/4//j/+P/4//n/+f/5//n/+f/5//n/+f/5//n/+f/4//j/+P/4
//n/+f/4//j/+P/3//f/+P/4//j/+P/4//j/9//3//f/9//4//j/+f/5//n/+f/3//f/
9//4//j/+f/3//f/+P/4//j/+P/4//j/+P/4//j/+P/4//j/+P/2//b/9v/2//b/9v/2
//b/9v/2//b/9f/3//f/9//3//f/+P/4//j/+P/4//f/9v/4//j/+P/4//f/9//3//f/
9v/2//b/+P/6//r/+v/7//v/+//8//3/AQABAAIAAgABAAIAAwAEAAUABAAEAAMAAQD/
//7//v/6//r/+v/6//z/+//6//r/+f/4//f/+P/6//v//P/9//v/+//7//v/+f/5//j/
+P/3//b/9v/2//b/9//3//b/9v/2//b/9v/4//b/9P/0//L/9f/6/wIACgARAB8ANQBJ
AFkAawB+AJMAtADeAPUA4wC8AJ8AfgBPACcACgDs/+T/8P/5//3/AAD4/+n/3//f/9//
3f/g/+n/8P/5/wIA/f/z/+3/7f/u//H/8f/z//T/9P/0//T/+P/9/wEABAAFAAUABwAH
AAcABwAHAAcABwAHAAcABgAGAAYABgAGAAYABwAHAAkACgAKAAoACQAJAAkACgAKAAoA
CwALAAwADAAMAA0ADQANAA4ADgAOAA8AEAAQABAAEQARABEAFAAUABYAFgAUABUAFQAW
ABkAGQAaABoAGgAcAB0AHQAbABsAHAAcAB8AHwAfACAAHwAfAB8AHwAfAB0AHQAdAB8A
HgAdAA==
         </WaveFormData>
      </LeadData>
      <LeadData>
         <LeadByteCountTotal>10000</LeadByteCountTotal>
         <LeadTimeOffset>0</LeadTimeOffset>
         <LeadSampleCountTotal>5000</LeadSampleCountTotal>
         <LeadAmplitudeUnitsPerBit>4.88</LeadAmplitudeUnitsPerBit>
         <LeadAmplitudeUnits>��V</LeadAmplitudeUnits>
         <LeadHighLimit>2147483647</LeadHighLimit>
         <LeadLowLimit>268435456</LeadLowLimit>
         <LeadID>V4</LeadID>
         <LeadOffsetFirstSample>0</LeadOffsetFirstSample>
         <FirstSampleBaseline>0</FirstSampleBaseline>
         <LeadSampleSize>2</LeadSampleSize>
         <LeadOff>FALSE</LeadOff>
         <BaselineSway>FALSE</BaselineSway>
         <ExcessiveACNoise>FALSE</ExcessiveACNoise>
         <MuscleNoise>FALSE</MuscleNoise>
         <LeadDataCRC32>4154545525</LeadDataCRC32>
         <WaveFormData>
7v/u/+7/7v/w//D/8P/w//D/8P/w//D/8P/w//D/8P/w//D/8P/w//D/8P/w//D/8P/w
//D/8P/w//D/8P/w/+7/7v/u/+7/7v/u/+7/7v/u/+7/7v/u/+7/7v/u/+7/7v/u/+7/
7v/w//D/8P/w/+7/7v/u/+7/8P/w//D/8P/u/+7/7v/u//D/8P/w//D/8P/w//D/8P/u
/+7/7v/u//D/8P/w//H/8f/y//L/8//z//P/8//1//X/9v/2//b/9//5//r//P/9//3/
/f/7//f/9f/1//T/9f/1//b/9v/2//b/9P/z//P/8//z//P/9P/0//T/9P/0//T/9P/y
//D/7//u/+3/7v/t/+3/7f/t/+3/7f/t/+3/7f/t/+3/6//q/+n/6f/r//D/+v8HABcA
LQBMAGUAdQCEAJgAqgC+ANcA0gCeAF8ARQAwAAkA4f/G/63/qv+6/8T/zP/V/9X/zP/A
/73/v/+//8H/x//N/9H/0//V/9D/z//P/9H/0//V/9T/1P/X/9f/2P/b/+H/5//q/+7/
8v/z//P/9P/0//T/9P/1//X/9f/1//f/9//3//f/9v/3//f/+P/5//n/+f/6//r/+v/7
//v/+f/6//r/+//8//z//P/8/////////wAAAAABAAIAAgABAAEAAQADAAMAAwAEAAQA
BAAGAAYACAAIAAkACQAJAAkACgALAAsACwALAAwADAANAA4ADgAPABAAEAAQABAADgAO
AA0ADQAPAA4ADgAOAAsACgAJAAgABwAGAAUABAADAAIAAgAAAAAA///+//3//f/+//7/
//8BAAEAAgAEAAcACAAJAAoADAANAA4ADgAQABAAEAARABEAEAAQABAAEAAPAA0ADAAL
AAoACQAIAAUABAADAAIAAQAAAP///f/8//v/+v/5//r/+f/4//f/9//4//j/9//1//X/
9P/0//b/9v/2//b/9f/1//X/9v/4//j/9//3//f/9//3//f/+P/5//n/+P/6//r/+v/6
//r/+//7//r/+v/6//n/+f/7//v/+//7//z//P/8//z//P/8//z//f/9//3//f/8//z/
/P/8//z//P/8//z//P/8//z//P/8//z//P/8//z//f/9//3//f/7//r/+v/6//z//P/8
//v//f/+//7//f/9//3//f/+//z//P/7//v/+//6//r/+v/7//v/+//6//r/+v/6//r/
+P/4//j/+P/5//n/+f/5//f/+P/4//f/+f/5//n/+f/6//r/+v/6//r/+v/6//r/+v/6
//n/+f/5//n/+f/5//r/+v/5//n/+P/4//j/+P/4//j/+P/4//f/9//4//j/9v/2//b/
9v/4//j/9//3//f/9//3//j/+P/4//j/+P/4//j/+P/4//j/9v/2//b/9v/2//b/9v/2
//b/9v/2//b/9v/2//b/9v/2//b/9v/2//b/9v/2//b/+P/4//j/+P/2//b/9v/2//b/
9v/2//b/+P/4//j/+P/4//j/+P/5//n/+v/6//v/+f/5//n/+//9//7//v/+////AQAC
AAQABQAFAAUAAwD///3//f/8//3//f/+//7//v/+//z/+//7//v/+//7//z//P/8//z/
+v/6//r/+P/2//X/9P/z//L/8f/x//H/8//z//P/8//z//P/8//z//P/9P/z//H/9f/8
/wYAEwAnAD8AXABxAH8AkACkALYAzADfAM4AkABXAEMALgABANv/xP+x/7T/xP/O/9T/
3//h/9b/zP/L/83/y//L/8//0//X/93/3//a/9X/2f/b/9n/2f/c/97/3//f/97/4f/l
/+3/8P/0//j/+f/5//r/+v/6//r/+//7//v/+/////////////7//////wAA////////
AAABAAIABAAFAAMABAAEAAUABgAGAAYABgAHAAcABwAIAAoACwAMAAwACwALAAsADQAN
AA0ADgAOABAAEgASABQAFAAVABUAFQAXABgAGQAZABkAGQAaABoAGQAaABoAGwAeAB4A
HgAeAB4AHgAdAB0AHQAcABwAHAAZABgAFwAWABcAFgAVABQAEwASABIAEAAQAA8ADgAN
AA0ADgAOAA8ADwAPABAAEgATABQAFQAWABgAGQAaABoAHAAcABwAHQAdABwAHAAcABoA
GQAXABYAFQAUABMAEgAPAA4ADQAMAAkACAAHAAUABAADAAIAAQAAAP///v/9//3//v/+
//3//f/9//z//P/8//z//P/8//v/+//7//z//P/8//v/+//9//3//f/9//z//f/9//z/
/P/8//z//P/8//3//f/8//z//P/7//v/+//7//v/+//8//z//P/8//z//P/8//3//f/9
//3//P/8//z//P/8//z//P/8//z//P/8//z//P/8//z//P/8//v/+//7//v/+//6//r/
+v/4//j/+P/3//n/+v/6//n/9//3//f/+P/6//r/+f/5//n/+P/4//j/9//3//f/9v/2
//b/9v/2//b/9v/2//b/9//3//f/9//3//j/+P/3//f/9//3//f/9v/2//b/9v/4//j/
+P/4//b/9v/1//X/9//3//f/9//2//b/9f/1//b/9v/2//b/9v/2//b/9v/1//X/9v/2
//T/9P/0//T/9v/2//X/9f/1//X/9f/2//b/9P/0//T/9P/2//b/9v/2//T/9P/0//T/
9P/0//T/9P/0//T/9P/0//L/8v/y//L/9P/0//T/9P/0//T/9P/0//T/9P/0//T/9P/0
//T/9P/0//T/9P/1//X/9v/2//f/9//3//f/+f/3//j/+P/4//v//f/+/wAA////////
/f/5//f/9//2//b/9//5//r/+f/4//X/8//1//X/9f/1//b/9v/2//b/9P/0//T/8v/y
//H/8P/v/+7/7f/t/+3/6//r/+v/6//t/+3/7f/t/+3/7P/r/+n/7f/2/wIAEQAhADsA
WABtAHsAjACeALAAygDfAMgAhgBTAEEAKAD7/9v/wv+t/67/vv/G/8z/1f/X/8z/wP+9
/73/u/+9/8P/yf/L/8//0f/Q/83/z//R/9H/0f/S/9T/0//V/9b/1//b/+H/5P/q/+7/
7//x//L/8v/y//L/8f/x//H/8f/1//X/9f/1//b/9//3//j/+f/5//n/+v/4//j/+f/5
//n/+v/6//v/+v/6//r/+v/9//3//f/+//7///8AAAAAAQABAAEAAwADAAMABAAEAAQA
BgAGAAgACAAJAAkACQAJAAoACwALAA0ADQAOAA4ADwAQABAAEQASABIAEgASABAAEAAP
AA8ADwAOAA4ADgANAAwACwAKAAkACAAHAAYABQAEAAQAAgACAAEAAAD/////AAAAAAEA
AwADAAQABgAHAAgACQAKAAoACwAMAAwADgAOAA4ADwAPAA4ADgAOAA4ADQALAAoACQAI
AAcABgADAAIAAQAAAP3//P/7//n/+v/5//j/9//2//X/9P/z//P/9P/0//P/9f/1//T/
9P/y//L/8v/y//P/8//z//T/9v/2//X/9f/z//P/8//z//L/8//z//L/9P/0//T/9P/0
//X/9f/0//T/9P/z//P/9f/1//X/9f/2//b/9v/2//b/9v/2//f/9//3//f/9v/2//b/
9v/2//b/9v/2//b/9v/2//b/9v/2//b/9v/2//X/9f/1//X/9f/0//T/9P/2//b/9v/1
//P/9P/0//P/8//z//P/9P/0//T/8//z//P/8v/y//L/9f/1//X/9P/0//T/9P/0//T/
9P/0//T/8//z//P/8//z//T/9P/z//P/8//z//P/9P/0//T/9P/0//T/9P/0//T/9P/z
//P/9f/1//X/9f/0//T/8//z//T/9P/0//T/9P/0//T/9P/1//X/9v/2//T/9P/0//T/
9P/0//P/8//1//P/8//0//L/9P/0//T/9P/0//T/9P/0//T/9P/0//T/9P/0//T/9P/0
//T/9P/0//L/8v/y//L/9P/0//T/9P/y//L/8v/y//T/9P/0//T/9P/0//T/9P/y//L/
8v/y//L/8v/y//L/9P/0//X/9f/2//b/9//3//f/9//5//n/+v/6//r/+////wAAAgAD
AAEAAQD///3/+//7//r/+f/7//z//P/8//z/+v/5//n/+f/5//n/+v/6//r/+v/6//r/
+v/4//j/9f/0//P/8v/z//P/8//z//P/8//z//P/8f/x//H/8f/w/+3/7//x//b/AAAN
AB0AMwBQAGkAeQCIAJwAsADGAN8A2ACkAGUASQA2AA8A5//M/7X/sP++/8j/zv/X/9v/
0v/I/8X/xf/F/8X/yf/P/9P/2f/b/9b/0f/V/9f/1//X/9b/2P/Z/9v/3P/f/+X/6//u
//L/9P/1//f/+P/4//j/+P/5//n/+f/5//v/+//7//v/+v/7//v//P/9//3//f/+/wAA
AAABAAEA//8AAAAAAQAEAAQABAAEAAUABQAFAAYABgAHAAgACAAJAAkACQALAAsACwAM
AAwACgAMAAwADgAQABEAEQARABEAEgATABMAFQAVABYAFgAVABYAFgAXABgAGAAYABgA
FgAWABUAFQAVABQAFAAUABEAEAAPAA4ADwAOAA0ADAALAAoACgAIAAgABwAGAAUABQAG
AAYABwAHAAcACAAKAAsADAANAA4AEAARABIAEgATABQAFQAXABUAFAAUABQAFgAVABMA
EgARABAADwAOAA0ADAALAAoABwAGAAUAAwACAAEAAAD///7//f/8//v/+//8//z/+//7
//v/+v/6//r/+v/6//r/+f/5//n/+v/6//r/+f/5//n/+f/5//n/+v/7//v/+v/6//r/
+v/6//j/+f/5//j/+v/6//n/+f/7//v/+//7//r/+v/6//r/+v/6//r/+//7//v/+//6
//r/+v/6//r/+v/6//r/+v/4//j/+P/4//r/+v/6//r/9//3//f/9//5//j/+P/4//b/
9v/2//X/9f/2//b/9f/3//f/9//4//b/9v/1//X/9//2//b/9v/1//X/9f/0//T/9P/0
//T/9P/0//T/9P/z//P/8//z//P/9P/0//P/8//z//P/8//0//T/9P/0//T/9P/0//T/
8v/y//H/8f/z//P/8//z//L/8v/x//H/8v/y//L/8v/y//L/8v/y//H/8f/y//L/8P/w
//D/8P/y//L/8f/x//H/8//x//D/8v/y//L/8v/y//D/8P/w//D/8v/y//L/8v/y//L/
8v/y//D/8P/w//D/8P/w//D/8P/y//L/8v/y//L/8v/y//L/8P/w//D/8P/y//L/8v/y
//D/8P/w//D/8P/w//D/8f/z//T/9P/1//P/8//z//X/8//0//T/9P/3//n/+v/8////
//////3/+f/3//f/9v/3//f/+P/4//j/+P/2//X/9f/1//X/9f/2//b/9v/2//T/9P/0
//L/8v/x//D/7//u/+3/7f/t/+3/7f/t/+3/7f/t/+3/7f/t/+z/6//p/+n/7v/4/wUA
EwAnAEIAXQBvAH4AkgCmALgA0QDaALIAbQBDADYAFwDr/8z/s/+m/7T/xP/K/9P/2//Y
/8z/xf/F/8X/w//F/8v/z//T/9f/1v/R/9H/0//T/9P/1P/U/9f/1//Y/9f/2//h/+j/
7P/w//P/9f/2//b/9v/2//X/9f/1//X/+f/5//n/+f/6//v/+//8//3//f/9//7//v/+
///////9//7//v///wIAAgACAAIAAwADAAMABAAEAAUABgAGAAcABwAHAAkACQAJAAoA
CgAMAA4ADgAQABAAEQARABEAEwAUABUAFQAVABUAFgAWABcAGAAYABkAGAAYABgAGAAa
ABoAGQAZABkAGAAYABgAFwAWABUAFAATABIAEQAQAA8ADgAOAAwADAALAAoACQAJAAoA
CgALAAsACwAMAA4ADQAOAA8AEAATABUAFwAYABgAGAAYABkAGwAaABoAGgAaABkAFwAW
ABUAFAATABIADwAOAA0ADAALAAoACQAHAAQAAwACAAEAAgABAAAA///9//7//v/9////
///+//7//P/8//z//P/9//3//f/+//z//P/7//v//f/9//3//f/8//3//f/8//z//P/8
//z//P/9//3//P/+//7//f/9//3//f/9//3//v/+//7//v8AAAAAAAABAP////////7/
AAAAAAAAAAD+//7//v/+//z//P/8//z//v/+//7//v/7//v/+//7//z//P/9//7//v/+
//7//f/9//7//v/9//v/+//7//z//P/8//v/+//5//j/+P/4//v/+//7//r/+v/6//r/
+v/6//r/+v/6//n/+f/5//n/+f/6//r/+f/5//n/+f/5//j/+P/4//j/+P/4//j/+P/4
//j/9//3//n/+f/5//n/+P/4//f/9//4//j/+P/4//f/9v/1//T/9P/1//f/+P/4//j/
+P/4//j/+P/3//f/9//5//f/9v/4//j/+P/4//j/+P/4//j/+P/4//j/+P/4//j/+P/4
//j/+P/4//j/+P/4//j/+P/4//j/+P/4//j/+P/4//j/+P/5//n/+v/6//v/+//7//v/
+//7//z//P/9////AgAEAAUABQAEAAMAAQD///3//f/8//v/+//8//z//P/8//r/+//7
//v/+//7//z//P/8//r/+v/6//r/+P/4//f/9v/z//L/8f/x//P/8//z//P/8//z//P/
8//1//P/8v/x//P/9/8EABIAHwAzAE8AagB7AIkAmgCuAMYA5ADpALoAeABXAEMAHgD1
/93/wv+z/7z/yP/O/9T/2f/X/8z/xP/D/8P/w//D/8n/zf/R/9X/2f/W/9P/0//V/9X/
1//Y/9j/2//f/97/4f/n/+3/8P/0//b/9//5//r/+v/6//r/+//7//v/+//7//v/+//7
//7//////wAAAQABAAEAAgACAAIAAwADAAMABAAEAAUABgAGAAYABgAFAAUABQAGAAgA
CQAKAAoACwALAAsADQANAA0ADgAOAAwADgAOABAAEAARABEAEQATABQAFQAVABUAFQAW
ABYAGQAaABoAGwAaABoAGgAaABgAGAAXABcAFwAWABYAFgAVABQAEwASAA8ADgANAAwA
DQAMAAwACgAKAAkACAAHAAcACAAIAAkACQAJAAoADAANAA4ADwAQABIAEwAUABQAFAAU
ABQAFQAVABQAFAAUABIAEQAPAA4ADQAMAAsACgAHAAYABQAEAAEAAAD///3//P/7//r/
+f/6//n/+P/3//X/9v/2//X/9//3//b/9v/2//b/9v/2//X/9f/1//b/9v/2//X/9f/1
//X/9f/1//b/9//3//b/9v/2//b/9v/0//X/9f/0//X/9v/2//f/9f/1//X/9f/4//j/
+P/4//b/9v/2//f/+f/5//n/+P/4//j/+P/4//b/9v/2//b/9v/2//b/9v/0//T/9P/0
//X/9f/1//X/9f/0//T/9P/y//L/8v/x//P/9P/0//P/8f/x//H/8v/y//L/8f/x//H/
8P/w//D/8f/x//H/8P/w//D/8P/w/+7/7v/u/+7/7//v/+//7//t/+7/7v/t/+3/7f/t
/+3/7v/u/+7/7v/u/+7/7v/u/+//8P/w//H/8//z//P/8//0//T/8//z//L/8v/y//L/
8v/y//L/8v/v/+//8P/w/+7/7v/u/+7/8P/w/+//7//z//P/8//y//T/8v/y//L/8v/y
//L/8v/y//L/8v/y//L/8v/y//L/8v/y//L/8v/y//D/8P/w//D/8v/y//L/8v/y//L/
8v/y//D/8P/x//H/8//0//b/9//3//f/+f/5//z//P/8//3/AQACAAQABQAHAAcABQAD
AAAA///9//v//P/+////AAD+//z/+//7//z//f/+/wAAAAAAAAAAAAACAAIAAAAAAAAA
AAAAAAAA/f/9//3//f/7//v/+//7//v/+//7//v//v//////AQAGABAAHwAvAEMAXgB5
AIkAmACuAMIA3AD9AAIB0ACLAGcAVAAtAAMA5P/L/8b/zv/U/9z/4f/h/9b/zv/P/9P/
0//T/9X/2//h/+X/5//i/9//4f/l/+P/4//k/+b/6f/t//L/9f/7/wEACAAMAA4ADwAR
ABAAEAAQABAADwAPAA8ADwASABMAFAAVABUAFQAUABQAEwATABMAFAAUABQAFQAVABcA
GAAYABkAGAAYABgAGAAbABsAGwAcABsAGwAbABoAGQAZABkAGwAdAB0AHgAeAB4AIAAg
ACIAIQAhACAAHwAhACIAIwAjACUAJQAmACYAJQAmACYAJwAqACoAKgAqACoAKgApACkA
KQAoACgAKAAlACQAIwAiACEAIAAfAB4AHQAcABwAGgAYABcAFgAVABUAFgAWABcAFQAV
ABYAGAAZABoAGwAcAB4AHwAgACAAIAAgACAAIQAfAB4AHgAeABwAGwAZABgAFwAWABUA
FAARABAADwAOAAsACgAJAAcABgAFAAQAAwACAAEAAAD/////AAAAAP////////7//v/+
//7//v/+/////////wAA///+//z/+//7//v/+//7//7///////7//f/8//v/+v/7//3/
/v/+//7//v/9//3/+//7//v/+//8//z//P/8//7//v/+/////////////v/8//z//P/8
//r/+v/6//r//P/8//z//P/7//r/+f/4//n/+f/5//n/+v/6//v//P/6//r/+v/5//v/
/P/8//v/+v/5//j/+P/1//T/8v/x//T/9P/1//b/9f/1//X/9P/2//b/9v/2//T/9P/0
//T/9f/1//X/9f/1//b/9v/1//X/9f/1//X/9P/0//T/9P/2//b/9v/2//T/9P/z//P/
8//z//P/8//0//T/8//z//L/8v/y//L/8v/y//L/8v/x//D/8v/y//L/8v/w//D/8P/w
//D/8P/w//D/8v/y//L/8v/y//L/8v/y//D/8P/w//D/8v/y//L/8v/w//H/8f/y//D/
8f/x//H/8f/z//P/9P/2//b/9//5//n/+v/6//n/+f/3//X/8//x//D/7//v/+7/7v/u
/+7/7v/t/+3/7f/t/+3/7v/u//D/8P/w//D/8v/w//D/7//u/+3/7P/r/+v/6//r/+v/
6v/p/+j/5//r/+3/6f/o/+f/6f/t//b/BAAPAB8AOQBQAF8AbwCCAJYArgDQAOMAxgCS
AGsASwAeAPv/5//M/7X/tP+6/7r/vv/B/73/tP+y/7P/s/+v/63/s/+7/8H/xf/J/8z/
z//R/9P/1f/V/9T/1P/T/9X/1v/d/+X/6//u/+7/8P/x//H/8P/w//D/8P/x//H/8f/x
//P/8//z//P/8v/z//P/9P/3//f/9//4//r/+v/7//v/+//8//z//f/9//z/+//6//n/
+f/5//r/+//9////AAABAAEAAQADAAEAAQACAAIAAwAGAAcACgAIAAkACQAJAA0ADgAP
AA8AEQARABIAEgARABIAEgATABQAFAAUABQAFAAUABMAEwARABAAEAAQABEAEAAPAA4A
DQAMAAsACgAJAAgACAAGAAYABQAEAAMABQAGAAYABwAHAAcACAAKAAoACgAKAAoACgAL
AAwADAAKAAoACgALAAgABgAFAAQABAADAAEAAAD9//z/+//6//n/+P/3//b/9f/0//P/
8f/y//H/8P/v//D/7//u/+3/7f/u/+7/7f/v/+//7v/u/+z/7P/s/+z/7f/t/+3/7v/s
/+z/6//r/+v/6//r/+v/7v/v/+//7v/s/+z/7P/s/+7/7//v/+7/7v/u/+3/7f/r/+v/
6//r/+z/7P/s/+z/7v/u/+7/7//v/+//7//u/+7/7v/u/+7/7v/u/+7/7v/s/+z/7P/s
/+z/7P/s/+z/6//r/+v/6//r/+r/6v/q/+z/7P/s/+v/6//s/+z/6//r/+v/6//s/+r/
6v/p/+n/6f/o/+j/6P/p/+n/6f/o/+r/6v/q/+r/6v/q/+r/6v/n/+f/5//n/+X/5v/m
/+X/5f/l/+X/5f/m/+b/5v/m/+b/5v/m/+b/5v/m/+X/5f/l/+X/5f/l/+T/5P/l/+b/
5P/k/+T/5P/k/+T/5P/k/+L/4v/i/+L/4v/i/+L/4v/k/+T/5P/k/+T/5P/k/+T/5P/k
/+T/5P/k/+X/5f/m/+j/6f/p/+n/6P/p/+j/6P/q/+r/6//t/+7/8P/x//H/8//x/+//
7f/s/+r/6P/n/+f/5v/l/+T/5P/j/+P/4//h/+H/4v/i/+P/5P/l/+b/6P/m/+b/5f/i
/+H/4P/f/9//3//f/9//4f/h/+H/4f/h/+H/3//e/9//3f/f/+T/6v/z////EQAqAEEA
VQBmAHgAjgCoAMkA5gDUAJsAbQBMAB8A8//c/8P/qv+o/67/sP+3/7n/sP+o/6f/p/+n
/6f/q/+v/7X/u/+9/7z/vf/B/8P/xf/D/8L/xP/L/83/0P/V/93/4f/k/+b/6P/p/+v/
7P/s/+z/7P/r/+v/6//r/+3/7f/t/+3/7P/t/+3/7v/x//H/8f/y//L/8v/z//P/9f/2
//b/9//4//j/+P/4//n/+f/5//r//P/9//7//v/9//3//f////////8AAAAAAAACAAIA
BAAGAAcABwAHAAcACAAJAAkACwALAAwADAANAA4ADgAPABAAEAAQABAAEAAQAA8ADwAR
ABAAEAAQAA8ADgANAAwACwAKAAkACAAHAAYABgAEAAQAAwACAAEAAQACAAIAAwADAAMA
BAAGAAcACAAJAAoADAANAA4ADgAOAA4ADgAPAA8ADgAOAA4ADAALAAkACAAJAAgABwAG
AAMAAgABAAAA/f/8//v/+f/6//n/+P/3//j/9//2//X/8//0//T/8//1//X/9P/0//T/
9P/0//T/9f/1//X/9v/2//b/9f/1//f/9//3//f/+P/5//n/+P/6//r/+v/6//v//f/+
//7/AAACAAMABQADAAMAAwADAAQABAAEAAQABgAGAAYABwAFAAUABQAEAAYABgAGAAYA
BgAGAAYABgAGAAYABgAGAAQABAAEAAQABAAFAAYABwAFAAQABAAEAAYABgAGAAUAAwAE
AAQAAwAFAAUABQAGAAYABgAFAAUABwAGAAYABgAFAAUABQAEAAQABAAEAAQAAgACAAIA
AgADAAMAAwADAAMABAAEAAMAAwADAAMAAwACAAIAAgACAAIAAgACAAIABAAEAAMAAwAD
AAMAAwADAAIAAgABAAEAAgACAAIAAgAAAAAAAAAAAAAAAQADAAQAAgACAAIAAgACAAIA
AAAAAAAAAAACAAIAAgACAAAAAAAAAAAAAAAAAAAAAAAAAAAAAAAAAAAAAAAAAAAAAAAA
AAAAAAAAAAEAAQACAAIAAwADAAMAAwAFAAUABgAEAAQABQAHAAYACAAJAAkACgAJAAgA
BwAHAAYABQAFAAUABAADAAIAAgABAAEAAQAAAP/////+////AAABAAIAAgAAAAAA//8A
AP///v/9//z/+//6//n/+//7//v/+//7//v//f/8//3/+//5//r//P8BAAkAFQAkADsA
WQByAIQAlgCqAMEA4gAGAQ0B2QCWAG8ASwAcAPv/4v/E/7r/xP/L/8//1P/O/8H/vf/B
/8P/w//H/8v/0f/X/9r/1//V/9f/1//X/9r/2v/b/93/4v/l/+n/7//0//j//v8BAAEA
AAAAAAAAAAABAAEAAQABAAMAAwADAAMABAAFAAUABgAHAAcABwAIAAgACAAJAAkABwAI
AAgACQAKAAoACgAKAA0ADQANAA4ADAANAA4ADgAPAA8ADwARABEAEQASABIAEgAUABQA
FgAWABcAFwAXABcAGAAZABkAGwAbABwAHAAbABwAHAAdAB4AHgAeAB4AHgAeAB0AHQAd
ABwAHAAcABsAGgAZABgAFQAUABMAEgARABAAEAAOAAwACwAKAAkACQAKAAoACwALAAsA
DAAOAA8AEAARABIAFAAVABYAFgAYABgAGAAZABoAGgAbABwAGgAZABcAFgAVABQAEwAS
ABEAEAAPAA4ACwAKAAkABwAGAAUABAADAAQAAwACAAEA//8AAAAA/////////v/+//7/
/v/+//7//f/9//3//v8AAAAA////////////////AAABAAEAAAAAAAAAAAAAAAAAAQAB
AAAAAgACAAEAAQABAAEAAQABAAIAAgACAAIAAgACAAIAAwADAAMAAwACAAIAAgACAAIA
AgACAAIAAgACAAIAAgACAAIAAgACAAIAAQABAAEAAQABAAAAAAAAAAIAAgACAAEAAQAC
AAIAAQD///////8AAAAAAAD/////AQAAAAAAAAD////////+/wAAAAAAAAAA/v/+//7/
/v////////////3//v/+//3///////////8AAAAAAAAAAP7//v/+//7/AAAAAP//////
//////////7//v/9//3//v/+//7//v/+//7//v/+//3//f/+//7//v/+//7//v/+//7/
/f/9//v//f/9//z//v/+//7//v/+//z//P/8//z//P/8//z//P/8//z//P/8//z//P/8
//z/+v/6//r/+v/8//z//P/8//z//P/8//z//P/8//z//P/8//z//P/8//z//P/8//z/
/P/8//z//f/9//7//v///////////wEAAwAEAAQABAADAAUABgAIAAsACwALAAkACQAH
AAcABgAEAAMAAwACAAQABAACAAEA//////////8CAAIAAgACAAAAAAAAAP7//v/9//z/
+//6//n/+f/5//n/+f/5//n/+//7//v/+//7//r/9//3//f/+P8AAAsAFwAlADoAVwBt
AHwAjACgALYA0wDuAOoAtQB3AFgAPwATAPD/2f/G/8L/0P/Y/93/4f/c/87/x//H/8n/
yf/N/9P/1//d/+H/3v/X/9f/1//Z/9v/3v/g/+H/4//k/+f/7f/x//j//P/+////AQAC
AAIAAgACAAMAAwADAAMABQAFAAUABQAGAAcABwAIAAkACQAJAAoACgAKAAsACwALAAwA
DAANAA4ADgAOAA4ADwAPAA8AEAAQABEAEgASABMAEwATABUAFwAXABgAGAAYABoAGgAc
ABwAHQAdAB0AHQAeAB8AHwAfAB8AIAAgACEAIgAiACMAJAAkACQAJAAkACQAIwAjACMA
JAAiAA==
         </WaveFormData>
      </LeadData>
      <LeadData>
         <LeadByteCountTotal>10000</LeadByteCountTotal>
         <LeadTimeOffset>0</LeadTimeOffset>
         <LeadSampleCountTotal>5000</LeadSampleCountTotal>
         <LeadAmplitudeUnitsPerBit>4.88</LeadAmplitudeUnitsPerBit>
         <LeadAmplitudeUnits>��V</LeadAmplitudeUnits>
         <LeadHighLimit>2147483647</LeadHighLimit>
         <LeadLowLimit>268435456</LeadLowLimit>
         <LeadID>V5</LeadID>
         <LeadOffsetFirstSample>0</LeadOffsetFirstSample>
         <FirstSampleBaseline>0</FirstSampleBaseline>
         <LeadSampleSize>2</LeadSampleSize>
         <LeadOff>FALSE</LeadOff>
         <BaselineSway>FALSE</BaselineSway>
         <ExcessiveACNoise>FALSE</ExcessiveACNoise>
         <MuscleNoise>FALSE</MuscleNoise>
         <LeadDataCRC32>372411533</LeadDataCRC32>
         <WaveFormData>
6P/o/+j/6P/q/+r/6v/q/+r/6v/q/+r/6v/q/+r/6v/q/+r/6v/q/+r/6v/q/+r/6v/q
/+r/6v/q/+r/6v/q/+r/6v/q/+r/6v/q/+r/6v/q/+r/6v/q/+r/6v/q/+r/6v/q/+r/
6v/q/+r/6v/q/+r/6v/q/+r/7P/r/+v/6//p/+n/6f/p/+v/6//r/+v/6//r/+v/6//q
/+r/6f/p/+v/6//r/+v/7f/t/+7/7v/u/+7/7v/u//L/8v/x//H/8v/0//b/+P/6//3/
//8AAP3/+//6//r//P/8//z//f/9//3//f/8//z//P/8//z//P/8//z//P/6//n/+f/4
//f/9v/1//T/8//z//P/8//z//L/8v/y//L/8v/y//L/8v/x//D/7v/x//f/AAAOACEA
PABcAHcAigCdALYAzgDmAPcA6ACpAGAAPAAjAPv/2//M/77/vP/D/8n/zP/O/8z/xP+9
/7j/uP+7/7v/vf/C/8X/x//G/8b/yP/K/83/0f/S/9P/1P/W/9f/2v/f/+T/6f/t//D/
8v/z//X/9f/1//X/9//3//f/+P/4//r/+v/6//r/+//7//z//P/8//z//P/8//3/////
/////////wAAAAAAAAAAAQABAAEAAgADAAQABAAEAAQABQAFAAUABwAHAAcABwAJAAkA
CQAKAAoACwAJAAsACwALAAwADAAOAA4ADgAQABAAEAARABIAEgATABMAFQAVABUAFQAV
ABUAFQAUABQAFAAUABIAEgASABIAEAAQABAAEAAOAA4ADgAOAA4ADQANAAwACgAKAAoA
CgAKAAoACwALAA0ADQAOABAAEAAQABAAEAAQAA8ADgAOAA0ADAALAAsACwAKAAgABwAG
AAUAAwACAAEA//////3/+//7//r/+f/6//n/+P/4//j/9//2//b/9P/0//T/9P/z//P/
8//y//T/9P/0//P/8//z//P/9P/2//b/9f/1//b/9v/2//b/9v/2//b/9v/2//b/9v/2
//j/+P/4//j/9//3//f/9//4//j/+P/4//n/+f/5//r/+v/5//n/+f/7//v/+//7//v/
+//7//v/+//7//v/+//6//r/+v/6//r/+v/6//r//P/8//z//P/6//r/+v/6//z//P/8
//z//f/+//7///////////////////////7//v/+//7//v8AAAAAAAD/////AAAAAAAA
/v/9//3//f/+//////8AAP7//v/+//7//v/+//7//v/+//3//f/+//7//v/+//7////+
//7//v/+//7///////3//f/8//z//P/8//z//P/+//7//v/+//z//P/8//z//P/8//z/
+//7//z//P/7//v/+//8//7//P/8//z//P/8//z//P/8//z//P/8//z//P/6//r/+v/6
//z//P/8//z//P/8//z//P/8//z//P/8//z/+//7//v//f/9//3//f/9//3//f/9//3/
/f/9//3//P/8//v/+//9//3//f/9//3//f/+//7/AAAAAAAAAAACAAIAAQABAAIABAAG
AAgACAAJAAkACAAHAAUABAAEAAYABgAGAAcABwAHAAcABgAEAAQABAAEAAYABgAGAAYA
AgABAAEAAAD+//z/+v/4//j/+f/6//v//f/8//z//P/6//r/+v/6//r/+f/4//j/+f8B
AAwAGgAvAE4AbACBAJQAqwDEAN4A9AD/AOQAmwBWADgAHQDz/9X/yv/A/8D/yf/P/9D/
0v/S/8j/wf/A/8D/v//D/8P/xv/J/83/zv/M/8r/zv/R/9H/1P/X/9r/2v/b/97/3//m
/+v/7//y//b/9//3//n/+f/5//v/+//7//z//P/+//7//v/+//////8AAAAAAAAAAAAA
AAABAAMAAwADAAEAAQACAAIABAAEAAUABQAFAAYABwAIAAgACAAIAAkACQAJAAsACwAJ
AAkACwALAAwADgAPABEAEQATABMAEwAUABQAFgAWABYAGAAYABgAGQAaABoAGwAbAB0A
HQAdAB0AHQAdAB0AHgAeAB4AHgAcABwAHAAcABgAGAAYABgAGAAYABgAGAAWABUAFQAU
ABQAFAAUABQAFAAUABUAFQAXABcAGAAaABoAGgAaABoAGgAZABgAGAAZABgAFwAXABUA
FAASABEAEAAPAA0ADAANAAsACwAJAAcABwAGAAUABAADAAIAAgACAAEAAAAAAAAAAAAA
AAAA/////////v/+//7//v/9//3//f/9//7//v/+//3//f/+//7//v/+//7//v/+//7/
/v/+//7//v/+//7//v/+//3//f/9//3//P/8//z//P/7//v/+//8//7//f/9//3//f/9
//3//f/9//3//f/9//3//f/9//3//P/8//z//P/+//7//v/+//z//P/8//z/+v/6//r/
+v/4//j/+P/4//r/+v/5//n/+f/5//n/+f/7//v/+//6//r/+v/6//r/+P/4//j/9//3
//j/+P/4//j/9//3//f/+f/5//j/+P/4//j/+P/4//j/+P/4//j/+P/3//f/+P/4//j/
+P/4//f/9v/2//b/+P/4//n/+f/3//f/9v/2//b/9v/2//b/+P/4//j/+P/2//b/9v/2
//b/9v/2//X/9f/2//b/9f/3//f/9v/2//j/9v/2//b/9v/4//j/+P/4//b/9v/2//b/
9v/2//b/9v/2//b/9v/2//b/9f/1//X/9f/1//X/9f/1//X/9f/1//X/9f/1//X/9P/0
//P/8//1//X/9f/1//X/9f/2//b/9v/2//b/9v/4//j/9//3//j/+v/8//7//v//////
/v/7//n/+P/4//n/+v/7//3//P/7//r/+P/4//j/+P/4//j/+P/4//j/9v/1//X/9P/z
//L/8f/w/+//7//v/+//7//u/+7/7v/u/+7/7v/u/+7/7//s/+z/7//3/wQAEgApAEgA
aAB9AJAApQC+ANYA8gD7ANoAiwBMADAAEQDn/9H/yP+8/7z/xf/H/8j/yv/I/8D/uf+2
/7b/t/+3/7v/vv/B/8P/xP/E/8T/yP/L/8v/zv/P/9L/0v/V/9j/2//e/+P/5f/q//D/
8f/x//P/8//z//X/9f/1//b/9v/4//j/+P/4//n/+f/6//r//P/8//z//P/7//3//f/9
//////8AAAAAAAAAAAEAAQABAAIAAwAEAAQABAAEAAUAAwADAAUABQAHAAcACQAJAAkA
CgAKAAsACwANAA0ADQAOAA4AEAAQABAAEgASABIAEwAUABQAFQAVABcAFwAXABUAFQAV
ABUAFgAWABYAFgAUABQAFAAUABIAEgASABIAEAAQABAAEAAQAA8ADwAOAA4ADgAOAA4A
DgAOAA8ADwAPAA8AEAASABIAEgASABIAEgARABAAEAAPAA4ADQANAA0ADAAKAAkACAAH
AAUABAADAAEAAQD//wEAAQAAAP///v/9//z//P/8//v/+v/6//r/+v/6//r/+f/5//n/
+P/4//j/+P/3//f/9//3//j/+v/6//n/+f/4//j/+P/4//j/+P/4//j/+v/6//r/+v/4
//j/+P/4//n/+f/5//n/+v/6//r/+v/7//v/+//8//z/+//7//v/+//7//v/+//5//n/
+f/5//v/+//7//v//P/8//z//P/6//r/+v/6//r/+v/6//r/+v/6//r/+v/6//r/+v/6
//r/+v/5//n/+//7//v/+//7//v/+//6//r/+v/6//r/+v/6//r/+f/5//r/+v/6//r/
+f/5//n/+f/5//j/+P/4//j/+P/4//j/+P/4//j/+P/3//f/+P/4//j/+P/4//n/+P/4
//j/+P/4//n/+f/5//n/+P/4//r/+v/6//r/+v/6//r/+v/6//r/+v/6//r/+v/6//n/
+f/6//r/+f/7//n/+v/6//r/+v/6//r/+v/6//r/+v/6//r/+v/6//r/+v/6//r/+v/6
//r/+v/6//j/+P/4//j/+P/4//j/+P/3//f/9//3//f/9//3//f/+f/5//n/+f/3//f/
9//4//j/9//3//f/+f/5//n/+//7//z//P/8//z//P/8//7//v/9//3//v8AAAIABAAE
AAUABQAEAAMA///+//7//v8AAAAAAQABAP/////+//7//v/+//7//v/+//7//v/8//n/
+f/4//f/9v/1//T/8//z//P/8//z//L/8v/y//L/8v/y//L/8v/x//D/8P/x//f/AAAO
ACEAPgBcAHUAiACdALYAzgDoAPkA6gCpAGAAPAAhAPn/2f/K/77/uv/B/8f/yP/I/8j/
wv+5/7b/tv+3/7f/uf+8/7//wf/E/8L/wv/G/8n/y//M/83/zv/Q/9H/1P/Z/+D/5f/n
/+r/7v/v//H/8f/x//H/8//x//H/8v/y//T/9P/0//T/9f/1//b/9v/4//j/+P/4//n/
+//7//v/+f/5//r/+v/8//z//f/9//3//v///wAAAAAAAAAAAQABAAEAAwADAAMAAwAF
AAUAAwAEAAQABQAHAAkACQAJAAgACAAKAAoACgAMAAwADAANAA4ADgAPAA8AEQARABEA
EQARABEAEQAQABAAEAAQAA4ADgAOAA4ADAAMAAwADAAKAAoACgAKAAgABwAHAAYACAAI
AAgACAAKAAoACwALAAsACwAMAA4ADgAOAA4ADgAQAA8ADgAOAA0ADAALAAsACwAKAAgA
BwAIAAcABQAEAAUAAwADAAEAAAD///3/+//8//v/+v/6//r/+f/4//j/+P/4//j/+P/3
//f/9//2//j/+P/4//f/9//3//f/+P/4//j/9//3//j/+P/4//j/+f/6//v//P/9//7/
//8AAAAAAAAAAAAA//////////8AAAAAAAAAAAEAAQABAAIAAgABAAEAAQABAAEAAQAB
AAEAAQABAAEAAQABAAEAAQAAAAAAAAAAAAAAAAAAAAAA/v/+//7//v/+//7//v/+//z/
/P/8//z//P/8//v/+//9//3//f/9//3//f/9//z//P/8//z//P/8//z//P/7//v//P/8
//z/+v/5//n/+f/5//n/+P/4//j/+P/4//j/+v/6//r/+v/6//n/+f/6//r/+v/6//r/
9//2//b/9v/4//j/+f/5//n/+f/4//j/+P/4//j/+P/4//j/+P/4//j/+P/4//j/+P/4
//j/9//3//j/+P/3//f/9//4//b/+P/4//j/+P/4//b/9v/2//b/9v/2//b/9v/2//b/
9v/2//b/9v/2//b/9v/2//b/9v/2//X/9f/1//X/9f/1//X/9f/1//X/9f/3//f/9//3
//b/9v/1//X/9f/1//X/9f/3//f/+P/4//r/+v/6//r/+v/6//n/+f/8//7/AAACAAIA
AwADAAIAAQD///7//v8AAAAAAAABAAEAAQABAAAAAAAAAAAAAAAAAAAAAAAAAPz/+//7
//r/+f/4//f/9v/1//X/9f/1//X/9P/0//T/9P/0//T/9P/0//P/8v/y//H/9f8AAAwA
HQA0AFQAcQCEAJcAsADMAOYA+wD6AMcAdgBAACkABwDf/8z/vv+4/7//yf/M/87/zv/I
/8H/vP+6/7v/u/+9/8D/wf/F/8j/yP/G/8j/y//N/8z/z//Q/9L/1f/W/9n/3P/j/+f/
6v/w//P/9f/1//X/9f/3//X/9f/2//b/+P/4//j/+P/5//n/+v/6//r/+v/6//r/+//9
//3//f/7//v//P/8//3//v8AAAEA//8AAAEAAgAEAAQABAAFAAUABQAHAAcABwAHAAkA
CQAJAAoACgALAAsADQANAA0ADgAOABAAEAAQABIAEgASABMAFAAUABUAFwAZABkAGQAa
ABsAHAAdAB4AHgAeAB4AHAAcABwAHAAYABgAGAAYABgAGAAYABgAGAAXABcAFgAWABYA
FgAWABQAFAAVABUAFQAVABYAGAAaABoAGgAaABoAGQAYABgAGQAYABcAFwAXABYAFAAT
ABIAEQAPAA4ADQALAAsACQAJAAkACAAHAAQAAwACAAIAAgABAAAAAAAAAAAAAAAAAAEA
AQABAAAAAAAAAAAA//////////8AAAAAAAD//////v/+//7//v/+//7//v/+//7//v/+
//7//v/+//7//v////////////7//v/+//7/////////AAACAAEAAQABAP//////////
//////////////////////z//P/8//z//v/+//7//v/8//z//P/8//7//v/+//7//v/+
//7//v/8//z/+//7//v/+//7//v/+//7//v/+v/4//j/+P/4//r/+v/6//n/+f/6//r/
+v/6//n/+f/5//n/+f/4//j/+P/4//j/+P/4//j/+P/4//j/9//3//j/+P/4//j/+P/3
//b/9v/2//b/9v/3//f/9f/1//T/9P/0//T/9P/0//L/8v/y//L/9P/0//T/9P/0//T/
9P/z//P/9P/0//P/9f/z//T/9P/2//T/9P/0//T/9P/0//T/9P/0//T/8//z//P/8//z
//P/8//z//P/8//z//P/8//z//P/9P/0//P/8//z//P/8//z//X/9f/2//b/9v/2//b/
9v/4//j/9//3//j/+v/8//z//P/9//3//P/7//n/+P/6//r/+v/6//v/+//7//v/+v/6
//r/+v/6//r/+v/6//j/9v/1//X/9P/z//L/8f/y//H/8f/x//H/8f/w//D/8P/w//D/
8P/y//D/7//u/+7/8////w4AIAA5AFYAdACHAJoArwDKAOYA/gD3ALoAawA+ACYA/f/d
/9H/xv+6/77/x//H/8j/yP/G/77/t/+4/7j/uf+7/73/wP/D/8X/yP/I/8j/yP/L/83/
zv/R/9L/1P/Z/9j/3f/i/+f/6//u//D/8//z//X/9f/1//f/9//3//j/+P/6//r/+v/6
//v/+//8//z//v/+//7//v///wEAAQABAAEAAQACAAIAAgACAAMAAwADAAQABQAGAAYA
BgAGAAcACQAJAAsACwAJAAkACwALAAsADAAMAA0ADwARABEAEQASABIAFAAUABQAFgAW
ABYAGQAaABoAGwAZABsAGwAbABsAGwAbABsAGgAaABoAGgAaABoAGgAaABYAFgAWABYA
FAAUABQAFAAUABMAEwASABIAEgASABIAEgASABMAEwATABMAFAAWABYAFgAWABYAFAAT
ABIAEgATABIAEQARAA8ADgAMAAsACgAJAAcABgAHAAUABQADAAEAAQAAAP///v/9//z/
/P/6//n/+P/4//j/+P/4//j/+f/5//n/+P/4//j/+P/3//n/+f/5//r/+v/6//n/+f/4
//j/+P/4//r/+v/6//r/+v/6//r/+v/4//j/+P/4//v/+//7//v/+P/4//j/+P/7//v/
+//8//r/+f/5//n/+f/5//n/+f/5//n/+f/5//n/+f/5//n/+P/4//j/+P/2//b/9v/2
//b/9v/2//b/9v/2//b/9v/0//T/9P/0//T/9P/z//P/8//z//P/8//z//P/8//y//L/
8v/y//L/8v/y//L/8f/v//D/8P/w//D/7//v/+//7//v/+7/7v/u/+7/7v/u/+z/7P/s
/+z/7v/t/+3/7v/u/+7/7v/u/+7/7v/v//D/8v/y//P/8//z//P/8v/y//D/8P/w//D/
8P/w//D/8P/w//D/8P/w/+7/7v/u/+3/7v/w//H/8f/x//P/9P/0//T/8v/y//L/8v/y
//L/8v/y//L/8v/y//L/8f/x//H/8f/x//H/8f/x//D/7//u/+3/7//v/+//8P/w/+//
7//v/+//7//v//H/8//0//T/9P/y//L/8v/0//b/9f/1//b/+P/6//z//P///////v/9
//j/9v/1//T/9f/2//j/+f/4//f/9f/0//b/9v/2//b/9v/2//b/9P/1//X/9P/z//L/
8f/w/+//7v/t/+z/6//q/+r/6v/q/+j/6P/o/+j/6//q/+z/7//z//z/CgAdADgAVgBt
AIAAlQCuAMgA5AD7APIAtQBmADoAIQD7/9v/yv+8/7j/vf+//8D/wv++/7b/sf+w/7T/
tf+1/7X/uv+9/7//wP/A/77/wv/F/8X/xv/J/8r/zP/P/9T/2f/e/+P/6f/s/+7/8f/x
//H/8f/x//P/8f/x//L/8v/2//b/9v/2//f/9//4//j/9v/2//b/9v/5//v/+//7//3/
/f/+//7//v/+//////8BAAIAAwAEAAIAAgACAAMAAQABAAMAAwAGAAcACgALAAsADAAM
AA0ACwANAA0ADQAQABAAEgASABAAEgASABIAFQAWABYAFwAXABkAGQAZABsAGwAbABsA
HAAcABwAHAAaABoAGgAaABgAGAAYABgAFgAWABYAFgAUABMAEwASABIAEgASABIAEAAQ
ABEAEQATABMAFAAWABYAFgAWABYAGAAXABYAFgAVABQAEwATABEAEAAOAA0ADAALAAkA
CAAJAAcABwAFAAMAAwACAAEAAgABAAAAAAAAAP///v/+//7//v/+//7//////////v8A
AAAAAAD//wEAAQABAAIAAAAAAP/////+//7//v/+////AAABAAIAAAAAAAAAAAABAAIA
AwAEAAMAAwADAAMAAgACAAIAAgADAAMAAwAEAAYABQAFAAUABQAFAAUABQAFAAUABQAF
AAMAAwADAAMAAwAEAAUABgAEAAQABAAEAAYABgAGAAYACAAIAAgACAAIAAgACAAIAAoA
CgAJAAkACAAHAAYABQADAAMAAwACAAMABAAFAAYABAAEAAQAAwAFAAYABgAGAAQAAwAD
AAMABQAFAAQABAAGAAYABgAGAAYABgAGAAYABgAFAAUABgAGAAYABgAGAAMAAgACAAIA
AgACAAMAAwAFAAUABAAEAAQABAAEAAQABAAEAAQABAACAAIAAgACAAIAAgACAAIAAgAB
AAMAAwADAAMAAwADAAMAAwAFAAUABQAFAAMAAwAEAAQABQAFAAUABQAFAAUABwAHAAcA
BgAFAAQABAAEAAYABgAHAAcACAAKAAsADAALAAsACwAKAAkABwAEAAQABAAEAAIAAwAD
AAMABQAEAAQABAAGAAYABgAGAAYABgAEAAMABQAEAAMAAgABAAAA/////wEAAQABAAAA
///+//3//P8AAAIAAAD9//z//v8BAAkAFgAiADUATgBkAHcAigCfALQA0ADuAPMAygCN
AGIARAAdAP//9f/m/9b/1P/Z/9f/1v/W/9L/zP/J/8j/yP/F/8P/xf/M/9H/1f/Y/9r/
3P/e/9//4f/i/+P/4v/i/+X/6P/v//b/+////wAAAgADAAUABAADAAIAAwADAAMABAAE
AAYABgAGAAYABwAHAAgACAAKAAoACgAKAAsADQANAA0ADQANAA4ADgAOAA4ADwAPAA0A
DgAPABAAEAAQABAAEQATABMAFQAVABMAEwAVABUAFgAYABkAGwAZABsAGwAbAB4AHgAg
ACAAIAAiACIAIgAhACIAIgAjACMAJQAlACUAJQAlACUAJQAkACQAJAAkACIAIgAiACIA
IAAgACAAIAAgACAAIAAgAB4AHQAdABwAHAAcABwAHAAeAB4AHwAfAB0AHQAeACAAHgAe
AB4AHgAeAB0AHAAcABkAGAAXABcAFwAWABQAEwASABEADwAOAA8ADQANAAsACwALAAoA
CQAIAAcABgAGAAYABQAEAAQABAAEAAQABAADAAMAAwACAAIAAgACAAEAAwADAAMABAAC
AAIAAQABAAIAAgACAAIABAAEAAQABAACAAIAAgACAAIAAgACAAIAAwADAAMAAwACAAIA
AgACAAMAAwADAAQAAgABAAEAAQADAAMAAwADAAMAAwADAAMAAwADAAMAAwACAAIAAgAC
AAIAAgACAAIAAgACAAIAAgACAAIAAgACAAIAAgACAAIAAgACAAEAAQABAAEAAQABAAEA
AQABAAAAAAAAAAAAAAAAAAAAAAD/////AAAAAAAAAAD//////////////v/+//7//v/+
//7//v/+//7//v/+//3//f/+//7//v/+//7//f/8//z//P/8//z//f/9//3//f/+//7/
/P/8//z//P/6//r/+v/5//v/+//7//v/+//7//v/+//7//v/+//7//v/+//8//z/+f/5
//n/+f/5//n/+//7//7//v/+//7//f/8//3//P/7//v//P/+//7/AAAAAAEAAwACAAEA
///8//z//P/8//v/+//6//n/+//6//r/+v/4//j/+P/4//r/+v/4//f/+f/4//f/9v/1
//T/8//z//P/8//z//L/9P/0//T/9P/0//T/8v/x//D/7v/v//X/+v8CAA8AIgA8AFMA
aAB5AIwApADAAN0A7ADRAJIAYABBABkA8//k/9b/xv/F/8n/yP/K/8j/wP+5/7T/tP+1
/7f/uf+6/7//w//E/8T/xv/K/83/z//O/8v/zv/U/9f/2v/f/+T/6f/t/+7/8P/x//P/
8//z//P/9f/1//X/9v/2//b/9v/2//b/9f/1//b/9v/4//j/+P/4//f/+f/5//n/+//7
//z//P/8//z//f/9//v//P/9//7//v/+//7////9//3//////wEAAQADAAMAAwAEAAQA
BQAFAAcABwAHAAYABgAIAAgACAAKAAoACgANAA4ADgAPAA8AEQARABEADwAPAA8ADwAO
AA4ADgAOAAwADAAMAAwACgAKAAoACgAKAAoACgAKAAgABwAHAAYABQAEAAMAAgACAAIA
AwADAAMAAwAEAAYABgAGAAYABgAGAAUABAAEAAUABAADAAMAAQAAAP7//f/8//v/+f/4
//f/9f/1//P/8f/x//D/7//w/+//7v/u/+7/7f/s/+z/6v/q/+r/6v/r/+v/6//q/+r/
6v/q/+n/6f/p/+n/6v/s/+z/6//r/+z/7P/s/+z/7P/s/+z/7P/s/+z/7P/s/+z/7P/s
/+z/7f/t/+3/7f/s/+z/7P/s/+v/6//r/+z/7v/t/+3/7f/r/+v/6//r/+3/7f/t/+3/
6//r/+v/6//q/+r/6v/q/+r/6v/q/+r/7P/s/+z/7P/s/+z/7P/s/+z/7P/s/+z/7P/s
/+v/6//r/+v/6//r/+v/6//r/+r/6v/q/+r/6v/s/+z/7P/r/+n/6v/q/+r/7P/r/+v/
6//r/+v/6v/q/+r/6v/q/+r/6v/q/+r/6v/s/+v/6//s/+r/6v/q/+r/6//q/+r/6v/q
/+r/6//r/+n/6f/o/+j/6v/q/+r/6v/q/+r/6v/q/+r/6v/q/+r/6v/q/+r/6f/r/+z/
6v/q/+r/6v/q/+r/6v/p/+n/6f/p/+n/6//r/+v/6//r/+v/6//r/+v/6//s/+z/6//r
/+v/6//r/+v/7f/t//D/8P/w//D/8P/w//L/8v/x//H/8v/0//T/9v/2//f/+P/4//j/
9//2//b/9v/2//T/9f/1//X/9f/0//T/9P/2//b/9v/2//j/+P/2//X/9f/0//P/8v/x
//D/7//v/+3/7f/t/+z/7v/u/+7/7v/u/+7/8P/v//D/7v/t/+3/7v/0//v/CAAaADEA
TgBnAHoAjgCkAL8A3AD1AO4AtABtAEUAIwD6/+L/2P/F/7v/wv/I/8b/xP+//7j/sv+x
/7P/tf+2/7n/vf/A/8L/wP/A/8P/x//I/8v/zP/M/8//0v/V/9r/4f/l/+r/7v/x//P/
8//z//P/9f/1//X/9v/2//j/+P/4//j/+f/5//r/+v/6//r/+v/6//v//f/9//3//f/9
//7//v/+//7/////////AAABAAIAAgACAAIAAwADAAMABQAFAAUABQAHAAcABwAIAAgA
CQAJAAsACwALAAwADAAOAA4AEAASABIAEgARABIAEgATABMAFQAVABUAFQAVABUAFQAW
ABYAFgAWABQAFAAUABQAEgASABIAEgAQABAAEAAQAA4ADQANAAwADAAMAAwADAAMAAwA
DQANAA4ADwARABQAFAAUABQAFAAWABUAFAAUABUAFAATABMAEwASABAADwAQAA8ADQAM
AAsACQAJAAcABQAFAAQAAwAEAAMAAgACAAIAAQAAAAAA/v/+//7//v/9//3//f/8//7/
/v/+//3//f/9//3//v/+//7//f/9//7//v/+//7//v/+//7//v8AAAAAAAAAAP7//v/+
//7/AQABAAEAAQAAAAAAAAAAAP///////wAAAAD/////////////////////////////
/f/9//3//f/+//7//v/+//z//P/8//z//P/8//z//P/8//z//P/8//r/+v/6//r//P/8
//v/+//5//n/+f/5//v/+//7//r/+v/6//r/+v/6//r/+v/5//n/+v/6//r/+v/5//n/
+f/5//n/+P/4//j/+P/4//j/+P/4//j/+P/6//n/+f/6//j/+P/4//j/9//2//b/9v/4
//j/+f/5//f/9//2//b/+P/4//j/+P/2//b/9v/2//b/9v/2//b/+P/4//j/9//3//j/
+P/3//f/9//2//b/+P/4//j/+P/4//b/9v/2//b/+P/4//j/+P/4//j/+P/4//j/+P/4
//j/+P/4//j/+P/6//n/+f/5//n/+f/5//n/+f/5//n/+f/5//n/+f/5//r/+v/5//n/
9//3//f/9//7//v//P/8//r/+v/6//r//P/8//v/+//6//z//v8AAAIAAwADAAIAAQD/
//7//v/8//z//P/9//3//f/9//z//P/8//z//P/8//z//P/8//z/+//7//r/9//2//X/
9P/z//P/8//z//P/8v/y//L/9P/0//T/9P/0//P/8v/y//H/8f/4/wQADwAgADgAVQBs
AH0AkACmAMAA2wDqANsAngBaADcAHQD1/9z/0v/I/8X/y//Q/9L/0P/K/8H/uv+4/7v/
u/+9/8D/w//F/8j/yP/G/8j/y//N/9D/0//W/9j/2f/c/+H/5v/p/+//9P/2//f/+f/5
//n/+f/7//n/+f/6//r//P/8//z//P/9//3//v/+/wAAAAAAAAAAAQADAAMAAwADAAMA
BAAEAAQABAAFAAUABQAGAAcACAAIAAgACAAJAAcABwAJAAkACQAJAAsACwALAAwADAAN
AA0ADwAPAA8AEAAQABIAEgAQABIAEgASABMAFAAUABUAFQAXABcAFwAVABUAFQAVABgA
GAAYAA==
         </WaveFormData>
      </LeadData>
      <LeadData>
         <LeadByteCountTotal>10000</LeadByteCountTotal>
         <LeadTimeOffset>0</LeadTimeOffset>
         <LeadSampleCountTotal>5000</LeadSampleCountTotal>
         <LeadAmplitudeUnitsPerBit>4.88</LeadAmplitudeUnitsPerBit>
         <LeadAmplitudeUnits>��V</LeadAmplitudeUnits>
         <LeadHighLimit>2147483647</LeadHighLimit>
         <LeadLowLimit>268435456</LeadLowLimit>
         <LeadID>V6</LeadID>
         <LeadOffsetFirstSample>0</LeadOffsetFirstSample>
         <FirstSampleBaseline>0</FirstSampleBaseline>
         <LeadSampleSize>2</LeadSampleSize>
         <LeadOff>FALSE</LeadOff>
         <BaselineSway>FALSE</BaselineSway>
         <ExcessiveACNoise>FALSE</ExcessiveACNoise>
         <MuscleNoise>FALSE</MuscleNoise>
         <LeadDataCRC32>26229274</LeadDataCRC32>
         <WaveFormData>
8P/w//D/8P/y//L/8v/y//L/8v/y//L/8v/y//L/8v/y//L/8v/y//L/8v/y//L/8v/y
//L/8v/y//L/8v/y//L/8v/y//L/8v/y//L/8v/w//D/8P/w//L/8v/y//L/8v/y//L/
8v/y//L/8v/y//L/8v/y//L/9P/0//P/8//z//P/8//z//P/9P/0//P/8//z//P/8//z
//P/8//z//P/8//z//T/9P/1//X/9f/2//b/9v/2//f/9//3//j/+P/6//r//P/9//7/
/v/+//3//P/7//v//P/8//z//f////////////3//f/9//z//P/8//z/+v/5//j/9//2
//X/9P/z//L/8v/x//H/8f/x//H/8P/w//D/8P/w//D/8P/u/+7/7P/v//T//P8HABcA
LwBIAGAAbwCAAJcArwDBAM4AvwCLAFMANgAgAP//5f/d/9X/0v/X/9n/2P/W/9L/yv/D
/77/vP++/77/vf++/8D/wf+//8H/wv/E/8f/y//L/8v/zv/P/9D/0//Y/93/4f/l/+f/
6//s/+3/7f/u/+//8P/w//D/8P/w//H/8f/y//L/8//z//T/9P/0//X/9f/1//X/9v/3
//f/9//3//j/+P/4//j/+f/5//v/+//7//v/+v/7//v//P/8//3//f/+//7//v///wAA
AAAAAAEAAgABAAIAAgACAAQABgAHAAcABwAHAAcACAAJAAkACQALAA0ADwAPAA8ADwAQ
ABAAEAARABEAEQARABIAEgARABEAEQARABEAEAAPAA8AEAAQABAAEAAPAA8ADwAOAA4A
DgAOAA0ADQANAA8ADwAOAA4ADQANAA0ADQAMAAwACgAJAAgACAAHAAYABwAGAAUABAAD
AAIAAQAAAP7//f/7//r/+v/5//j/+P/4//f/9v/2//f/9//3//b/9v/2//b/9v/z//P/
8//z//b/9v/2//X/9P/0//T/9v/2//b/9v/2//b/9v/2//b/9v/2//b/9v/3//f/9//3
//f/9//2//b/9//3//f/9//5//n/+f/5//n/+f/5//n/+P/4//j/+P/6//r/+f/5//n/
+v/6//r/+v/6//r/+f/7//v/+//7//n/+f/6//r/+v/6//r/+v/6//r/+v/5//v/+//7
//r//P/8//z//P/8//z//P/8//z//P/8//z/+v/7//v/+//7//v/+f/5//r/+//8//z/
+v/6//r/+v/8//z//P/8//v/+//6//n/+f/5//n/+P/5//n/+v/7//n/+v/7//v/+v/6
//r/+v/6//r/+v/6//r/+v/5//n/+f/6//r/+v/6//r/+v/6//r/+v/6//r/+v/5//n/
+f/5//n/+v/6//j/+P/6//n/+P/6//r/+v/6//j/+P/4//j/+P/4//j/+P/4//j/+P/4
//j/+P/4//j/+P/4//j/+P/4//j/+P/4//j/+P/3//f/9//3//f/9//3//j/+P/3//f/
9//3//f/9//3//f/9//3//f/9//4//j/+f/5//n/+v/6//r/+v/9//3//f/+//7/AAAA
AAIAAwAEAAQABAABAAAA/////wEAAgADAAUAAwADAAMAAwADAAMAAwACAAIAAgACAAAA
///+//3//P/6//j/9v/0//b/9f/1//X/9//3//b/9v/2//b/9v/2//b/9v/0//T/9f/8
/wQAEQAlAD8AVgBqAHsAjgClAL0AzwDUALsAgQBLADIAGgD3/+H/2//V/9T/2//d/9j/
2P/U/8z/w//A/8D/wv/E/8P/xP/E/8f/yf/H/8b/yv/N/83/z//T/9L/1f/W/9f/3P/h
/+X/5//r/+//8P/x//H/8v/z//T/9P/0//T/9P/3//f/+P/4//n/+f/6//r/+P/5//n/
+f/5//r/+//7//v/+//8//z//P/8//3//f///////////wAAAQABAAIAAgADAAMABAAC
AAIAAwAEAAUABgAIAAoACwAMAAwADAAKAAwADQANAA8ADwAPABAAEQARABEAEwAVABcA
FwAXABcAGAAYABgAGQAZABkAGQAaABoAGQAZABkAGQAZABgAFwAXABgAGAAYABgAFwAX
ABcAFgAWABYAFgAVABUAFQAXABcAFgAWABMAEwATABMAEgASABAADwAQABAADwAOAAsA
CgAJAAgABwAGAAUABAAGAAUAAwACAAAA///+//7//v/9//z//P/7//v/+//6//r/+v/6
//r/+f/5//n/+f/4//j/+P/3//j/+P/4//r/+v/6//r/+v/6//r/+v/6//r/+v/6//r/
+//7//v/+//7//v/+v/6//v/+//7//v/+//7//v/+//7//v/+//7//z//P/8//z//P/8
//v/+//7//z//P/8//z//P/8//v/+//7//v/+//9//3//v/+//z//P/8//z/+v/6//r/
+f/5//n/+f/4//r/+v/6//r/+v/6//r/+v/8//z//P/8//r/+//7//v/+//7//n/+f/5
//n/+f/4//j/+P/4//j/+P/4//j/+P/6//v/+//7//n/+f/5//j/+P/3//f/9//5//r/
+//7//j/+P/4//j/+v/6//r/+v/4//j/9//3//f/+P/4//j/+P/4//j/+P/6//r/+v/6
//j/9//3//f/+f/5//r/+v/6//j/+P/5//r/+v/6//r/+v/6//r/+v/6//r/+v/6//r/
+v/6//r/+v/6//r/+v/6//j/+P/3//f/+f/5//n/+f/5//r/+v/5//f/9//3//f/9//3
//f/9//5//n/+f/6//r/+//7//v//P/8//z//P/7//v/+//8//7/AAAAAAIAAwAEAAQA
BAABAAAA/////wIAAgACAAMAAQABAAEAAQABAAEAAQAAAAAAAAAAAP7//f/8//v/+v/3
//b/9f/0//T/8//z//P/8//z//L/8v/0//T/9P/0//T/9P/0//L/8//6/wQAEwAnAD8A
WABqAHsAkACnAL8A0wDYALsAewBJADIAFgDz/+X/4f/X/9b/3f/b/9b/1P/S/8j/wf++
/77/vv++/7//wv/C/8H/w//D/8T/yP/L/8v/zf/N/87/z//S/9X/2P/d/+H/5f/p/+3/
7v/v/+//8P/x//L/8v/y//L/8v/z//P/9P/0//X/9f/2//b/9v/3//f/9//1//b/9//3
//n/+f/6//r/+P/4//n/+f/7//v/+//7//z//f/9//7//P/9//3//v8AAAAAAQACAAIA
AgADAAQABwAIAAgACAAGAAgACQAJAAsACwALAAwADQANAA0ADwARABMAEwATABMAFAAU
ABQAFQAVABUAFQAUABQAEwATABUAFQAVABQAEwATABQAFAAUABQAEwATABMAEgASABIA
EgARABEAEQARABEAEAAQAA8ADwAPAA8ADgAOAAwACwAKAAoACQAIAAcABgAFAAQAAQAA
AP///v8AAP///f/8//z/+//6//r/+P/3//b/9v/3//f/9//2//b/9v/2//b/9//3//f/
9//2//b/9v/1//b/9v/2//j/+P/4//j/+P/2//b/9v/2//b/9v/2//b/+f/5//n/+f/3
//f/9v/2//f/9//3//f/+f/5//n/+f/3//f/9//3//j/+P/4//j/+P/4//f/9//1//b/
9v/2//j/+P/4//f/9//3//f/9//3//f/+P/4//b/9v/2//b/9v/2//b/9f/3//f/9//2
//T/9P/0//T/9P/0//T/9P/2//b/9v/2//T/9f/1//X/9f/1//P/8//z//P/8//y//T/
9P/0//T/9P/0//T/9P/y//P/8//z//P/8//z//L/8v/x//H/8f/x//L/8//z//L/8v/y
//L/9P/0//T/9P/0//T/8//z//H/8v/y//L/9P/0//T/9P/0//T/9P/0//T/8//z//P/
8//z//T/9P/0//L/8v/z//L/9P/0//T/9P/0//T/9P/0//T/9P/0//T/9P/0//T/9P/y
//L/8v/y//L/8v/y//L/8v/y//L/8v/0//P/8//z//P/8//z//P/9P/0//P/8//z//P/
8//z//P/8//z//P/9f/1//b/9v/3//f/9//4//j/+P/4//n/+f/5//r/+v/8//z//v//
/wIAAgACAAEA/v/9//3//v/+//7///////////////////////7//v/+//7//P/7//j/
9//2//X/9P/z//L/8v/z//P/8//z//P/8v/y//L/8v/y//L/8v/y//D/8P/x//b//P8J
ABsAMwBMAGIAcwCEAJkAsQDHANQAxQCRAFkAOgAiAAEA6f/h/9n/1v/b/93/2v/W/9T/
zv/F/8D/wP/A/8L/wf/E/8b/x//H/8f/xv/K/83/z//R/9P/1P/V/9b/2f/e/+P/6f/r
/+//8f/y//X/8//0//X/9v/2//b/9v/2//n/+f/6//r/+//7//z//P/8//3//f/9//v/
/P/9//3//////wAAAAAAAAAAAQABAAMAAwADAAMAAgADAAMABAAGAAcABwAIAAgACAAJ
AAoACAAIAAkACgALAAwADAAMAAwADgAPAA8AEQARABEAEgAVABUAFQAXABcAGQAZABkA
FwAYABgAGAAZABkAGQAZABoAGgAZABkAGwAbABsAGgAZABkAGgAaABoAGgAZABkAGQAY
ABgAGAAYABcAFwAXABcAFwAWABYAFwAXABcAFwAWABYAFAATABIAEgARABAADwAOAA0A
DAALAAoACQAIAAgABwAFAAQAAgABAAAAAAACAAEAAAAAAP////////7//v/+//7//v/9
//3//f/9//7//v/+//3//P/8//z//v/8//z//P/8//7//v/+//7//v/+//7//v//////
///////////+//7//f/9//3//f///////////wEAAQABAAEAAgACAAIAAgACAAIAAQAB
AAEAAgACAAIAAgACAAIAAQABAAEAAQABAAEAAQACAAIAAAAAAAAAAAAAAAAAAAD/////
//////7//v/+//7//v/+//7//v/+//7//v/+//7//v///////////////f/9//3//f/9
//z//P/8//z//P/8//z//P/8//z//f/9//3/+//7//v/+v/7//v//P/9//v//P/9//3/
+v/6//r/+v/6//r/+v/6//z//P/7//v/+//8//z//P/6//r/+v/6//z//P/8//z/+v/5
//n/+f/7//v//P/8//z//P/8//v//P/8//z//P/8//r/+v/6//r/+v/6//r/+v/6//r/
+v/6//r/+v/6//r/+v/6//r/+v/8//z/+//7//v/+//7//v/+v/6//n/9//4//n/+v/7
//n/+f/5//n/+f/5//n/+v/8//3//f/9//7//v/+//7//f/9//3//v/+/wAAAAACAAUA
BgAGAAYABQAEAAMAAwAEAAQABAAFAAcABwAHAAcABwAHAAcABgAGAAYABgAEAAMAAgAB
AAAA/f/8//v/+v/6//n/+f/5//n/+f/4//j/+P/4//j/+P/4//j/9v/2//f/+P8AAA0A
GwAvAEoAYABxAIQAmwCzAMsA3ADXAK0AbQBCAC4AEQDz/+X/3f/Y/93/4f/g/97/3P/U
/83/xv/E/8T/xP/F/8j/yP/J/8v/y//K/8z/z//R/9P/1f/W/9f/2P/b/9z/4f/n/+v/
7//x//b/9//3//j/+f/6//r/+v/6//r/+//7//z//P/9//3//v/+//7///////////8A
AAEAAQD/////AAAAAAIAAgADAAMAAwADAAMAAwAGAAcABwAIAAgACQAJAAoACAAIAAkA
CgAKAAoACwAMAA0ADgAOAA4ADgAQABEAEQATABMAEwAUABcAFwAXABkAGQAbABsAGwAd
AB4AHgAeAB8AHwAfAB8AIAAgAB8AHwAdAB0AHQAcAB0AHQAeAB4AHgAeAB0AHQAfAB4A
HgAeABwAGwAbABsAGQAZABgAGAAZABkAGQAZABgAGAAWABUAFAAUABMAEgARABAADwAO
AA0ADAALAAoACgAJAAcABgAGAAUABAAEAAIAAQAAAAAA/////////v/+//7//v/+////
/////////v/+//7//f/+//7//v8AAP7//v/+//7//v/+//7//v/+//7//v/+//3//f/9
//3///////7//v////////////////////////////////8AAAAAAAAAAP7//v/9//3/
/f/+//7//v/+//7//v/9//v/+//7//v//f/9//7//v/8//z//P/8//z//P/8//v//f/9
//3//P/8//z//P/8//r/+v/6//r/+v/6//r/+v/4//n/+f/5//v/+//5//n/+//7//v/
+v/6//r/+v/6//r/+v/6//r/+P/5//n/+f/5//n/+f/4//r/+f/5//n/9//4//n/+f/4
//j/+P/4//b/9v/2//b/9v/2//X/9f/3//j/+P/4//b/9v/2//b/9v/2//b/9v/4//f/
9//3//f/9//4//j/+P/4//b/9//4//b/9v/2//b/+P/4//j/+P/4//j/+P/3//X/9f/1
//X/9f/1//b/9v/1//X/9f/1//f/9//3//f/9//3//f/9//4//j/+f/5//f/+P/4//j/
+P/5//n/+f/8//z//v/+/wAAAQACAAIAAgABAAAA///9//7//v/+/wEAAQABAAEA////
///////+//7//v/+//z/+//6//n/+P/3//b/9f/0//T/8//z//P/8//z//L/9P/0//T/
9P/2//T/8v/y//L/9f/+/wwAHQAzAE0AZAB0AIUAmgCxAMsA3QDUAJ8AXQA7ACYABADr
/+X/3//X/9r/3f/b/9b/1P/Q/8j/wf/A/8D/wv/C/8P/xv/G/8X/x//H/8j/yv/L/8//
0f/R/9D/0//Y/9v/3v/j/+f/6//t/+//8P/x//P/9P/1//b/9v/2//b/9v/1//X/9v/2
//n/+f/6//r/+v/7//v/+//7//z//f/9//3//f/+//7//P/8//3//f///////////wAA
AQABAAIABAAFAAUABgAGAAYABwAIAAYABgAHAAgACQAKAAoACgAKAAwADQANAA8ADwAP
ABAAEwATABMAFQATABUAFQAVABUAFgAWABYAFwAXABcAFwAYABgAFwAXABUAFQAVABQA
FQAVABYAFgAWABYAFQAVABUAFAAUABQAEgARABEAEQARABEAEAAQAA8ADwAPAA8ADgAO
AAwACwAKAAoACQAIAAcABgAFAAQAAQAAAP///v/+//3/+//6//r/+f/4//j/+P/3//b/
9v/1//X/9f/0//T/9P/0//T/9f/1//X/9f/2//b/9v/1//T/9P/0//b/9P/0//T/9P/0
//T/9P/0//T/9P/0//T/8//z//P/8//z//P/8v/y//X/9f/1//X/8//z//P/8//1//X/
9f/1//T/9P/0//T/9v/2//X/9f/1//b/9v/2//b/9v/2//X/9f/1//X/9f/z//P/9P/0
//T/9P/0//T/9P/0//T/8//x//H/8f/w//L/8v/y//L/8v/y//L/8v/y//L/8v/y//D/
8f/x//H/8//z//H/8f/v/+//7//u/+7/7v/u/+7/7v/u/+7/7v/s/+3/7f/t/+3/7f/t
/+z/7v/t/+3/7f/t/+7/7//v//D/8P/w//D/8P/w//D/8P/y//L/8f/x/+//8P/w//D/
7v/u/+7/7v/u/+7/7v/u/+7/7f/t/+3/7//v//D/8P/y//L/8v/z//T/8//y//H/8P/w
//D/8P/w//D/8P/w//D/8v/x//H/8f/z//P/8//z//P/8v/w/+//8f/x//H/8f/x//H/
8f/x//H/8f/y//L/8//z//P/9P/y//L/8v/z//P/8//0//T/+P/4//r/+//9//7/////
//3/+//6//r//P/8//3//f/8//v/+v/5//v/+//6//r/+v/6//j/9//4//f/9v/1//T/
8//y//L/7//v/+//7//t/+z/7P/s/+z/7P/s/+z/7v/u//D/8//2//z/CQAdADMATABi
AHEAhACbALMAyQDaAM8AmwBbADoAIgAFAO//5f/d/9j/2f/Z/9j/1P/Q/8j/wf/A/8L/
xP/C/8H/xP/E/8X/x//F/8b/yv/N/8//z//R/9L/0//W/9v/4P/l/+n/7//z//X/9v/3
//f/+P/5//r/+P/4//j/+P/7//v//P/8//v/+//8//z/+v/7//v/+//9//7//////wEA
AQACAAIAAAAAAAEAAQACAAMABAAFAAUABQAEAAQABAAFAAUABgAIAAgACQAKAAoACgAL
AAwACwAMAAwADAAOABAAEQARABIAEQAQABAAEQARABEAEwARABMAEwATABQAFgAXABgA
GwAbABsAGwAaABoAGQAZABsAGwAbABoAFwAXABgAGAAWABYAFQAVABUAFAAUABQAFAAT
ABMAEwAVABUAFAAUABUAFQAVABUAEgASABAADwAOAA4ADQAMAA0ADAALAAoABwAGAAUA
BAAGAAUAAwACAAAA///+//7//v/9//z//P/9//3//f/8//z//P/8//z//f/9//3//f/+
//7//v/9//z//P/8//7//P/8//z//P/8//z//P/8//7//v/+//7//f/9//3//f//////
/v/+/////////////////////////////////wAAAAAAAAAAAAAAAP////8BAAIAAgAC
AAAAAAAAAP//AQABAAEAAQD/////AAAAAAAAAAAAAAAAAgACAAIAAQABAAEAAQAAAAIA
AgACAAIAAQAAAP///v/8//z//P/8//7///////////////3//f/7//v/+//6//r/+v/6
//r/+v/6//r/+v/8//3//f/9//v/+//7//r/+v/5//n/+f/7//z//f/9//v/+v/5//j/
+P/4//j/+P/6//r/+f/5//f/+P/4//j/+v/6//r/+v/2//b/9v/2//b/9v/4//j/+P/4
//f/9//3//f/9//3//f/+P/6//n/+f/5//f/9//3//f/+P/5//r/+//6//r/+f/5//n/
+f/6//r/+v/6//v/+//5//r/+v/8//r//P/9//7/AAAAAP///v/7//v//P/8//r/+//7
//v/+//7//v/+//9//z//P/8//7//P/7//r/+f/4//f/9v/3//b/9v/1//X/9f/1//X/
8v/y//L/8v/4//j/9v/0//T/9P/1//7/CAATACEANwBKAFoAawB+AJEAqwDDAMQAoQBt
AE0ANgAaAAUA///3/+v/6P/p/+P/4P/c/9j/0P/J/8j/yv/G/8T/xf/K/8z/z//R/9H/
0v/U/9f/2f/b/9n/2v/b/97/4f/o/+3/8//1//X/9//6//v/+v/6//r/+v/6//r/+v/6
//v/+//8//z//f/9//7//v/+/////////wAAAgAEAAUABQAFAAYABgAGAAYABwAHAAUA
BQAFAAUABgAHAAcACAAKAAsACwAMAAoACgALAAwADQAOABAAEgARABIAEgASABIAFAAV
ABUAGQAZABkAGgAZABkAGQAbABsAHQAdAB0AHQAeAB4AHgAdAB0AHQAdAB4AHgAdAB0A
HQAdAB0AHAAdAB0AHgAeABwAHAAbABsAGwAaABoAGgAcABsAGwAbABkAGQAYABgAFwAX
ABcAFwAWABYAFAATABEAEAAOAAwADAAMAAwADAALAAoACQAIAAgABwAFAAQABgAFAAQA
BAACAAEAAAAAAAEAAQABAAAAAAAAAAAAAAD///////////7//v/+//3//v/+//7/AAD+
//7//v/+/wAAAAAAAAAAAAAAAAAAAAD////////////////+//7////////////9//3/
/f/9/////////////v/+//7//v/+//7//f/9//3//v/+//7//v/+//7//f/9//3//f/9
//////8AAAAA/v/+//7//v/+//7//v/9//////////7//P/8//z//P/+//7//v/+//7/
/v/+//7//P/9//3//f/9//3/+//7//v/+//7//r//P/8//z//P/6//r/+v/6//r/+//7
//v/+//7//v/+v/6//n/+f/5//n/+v/7//v/+P/4//j/+P/6//r/+v/6//r/+v/7//r/
+v/6//r/+v/4//j/+P/4//n/+f/5//n/+f/5//n/+v/6//n/+f/5//n/+f/5//n/+f/5
//n/+f/5//r/+v/7//3//f/+//7//f/8//z/+//7//z//P/+//z//v///wAAAgACAAEA
AAD/////AAAAAP/////+//3////////////9//z//P/8//7//P/7//r/+v/6//r/+v/5
//j/+P/3//b/9f/0//P/9P/0//T/9P/2//T/8v/y//L/8P/x//b/+v8BAA0AHQAyAEYA
VwBmAHcAiwClALoAwwCrAHcAUgA8AB8AAwD5/+//5v/l/+X/4P/e/9z/0v/J/8T/wP/C
/8T/w//E/8b/yf/J/8f/yv/M/8//0f/R/8//0P/V/9j/3f/i/+f/6//t/+//8f/y//P/
8//0//X/9v/2//b/9v/2//f/9//4//j/9//3//j/+P/4//n/+f/5//f/+P/5//n/+//7
//z//P/6//r/+//7//3//f/9//3//P/9//3//v/+//////8AAAAAAAABAAIAAgACAAMA
BAAFAAYABgAGAAQABgAHAAcACQAJAAkACgALAAsACwANAA8AEQARABEAEQASABIAEgAT
ABMAEwATABIAEgARABEAEQARABEAEAARABEAEgASABIAEgARABEADwAOAA4ADgAOAA0A
DQANAA0ADQAMAAwADQANAA0ADQAMAAwACgAJAAoACgAJAAgABQAEAAMAAgABAAAA///+
//7//f/7//r//P/7//r/+v/4//f/9v/2//b/9//4//j/9v/2//b/9v/1//X/9f/1//T/
9P/0//P/9P/0//T/9v/2//b/9v/2//b/9v/2//b/9v/2//b/9v/1//X/9f/1//f/9//2
//b/9//3//f/9//3//f/9//3//f/9//3//f/+P/4//j/+P/4//j/9//3//f/+P/4//j/
+P/4//j/9//5//n/+f/5//f/9//4//j/+P/4//j/+P/4//j/+P/3//f/9//3//b/9v/2
//b/9v/2//b/9v/2//b/9v/2//b/9P/1//X/9f/3//f/9f/1//X/9f/1//T/9P/0//T/
9P/0//T/9P/0//T/9f/1//X/9f/1//X/9P/0//P/8//z//H/8v/z//P/9P/0//T/9P/0
//T/9P/0//L/8v/x//H/8f/y//L/8v/y//L/8v/y//T/9P/0//T/9P/z//P/8//z//T/
9P/0//T/9P/y//L/8v/y//H/8f/x//H/8//z//P/9P/y//H/8f/x//P/8//z//P/8f/x
//H/8f/x//L/8v/z//X/9f/2//b/9P/0//X/9f/1//b/9v/4//b/+P/5//r/+//8//z/
/P/7//v//P/8//v/+//6//n/+f/5//n/+f/7//r/+v/6//z/+v/5//j/9//2//X/9P/z
//L/8v/x/+//7//v/+//8P/w//D/8P/w//D/8P/w//D/7v/t/+7/8P/z//v/BQAUACgA
PwBSAGEAcQCHAJwAswDDALcAiABUADcAHwD//+//6v/f/9f/3P/c/9j/1P/P/8T/vv+8
/7z/u/+8/77/v//B/8P/wv/C/8X/x//H/8n/zP/L/8z/z//U/9n/3//h/+X/6f/s/+v/
7f/u/+//8P/w//D/8P/w//H/8f/y//L/8//z//T/9P/0//X/9f/1//X/9v/3//f/9//3
//j/+P/4//j/+f/5//n/+f/5//n/+v/7//v//P/6//v/+//8//z//P/9//7//P/8//3/
/v///wAAAAAAAAAAAgADAAMABQAFAAUABgAHAAcABwAJAAkACwALAAsACwAMAAwADAAL
AAsACwALAAwADAALAAsACwALAAsACgAJAAkACgAKAAgACAAHAAcACQAIAAgACAAIAAcA
BwAHAAkACQAIAAgACQAJAAkACQAIAAgABgAFAAYABgAFAAQAAwACAAEAAAABAAAA///+
//z/+//5//j/+P/3//b/9v/2//X/9P/0//P/8//z//L/8v/y//L/8v/x//H/8f/x//L/
8v/y//H/8P/w//D/8v/y//L/8v/y//L/8v/y//L/8v/y//L/8v/z//P/8//z//H/8f/w
//D/8//z//P/8//z//P/8//z//H/8f/x//H/8v/y//L/8v/0//T/8//z//H/8v/y//L/
8v/y//L/8f/x//H/8f/x//H/8f/y//L/8P/w//D/8P/w//D/8P/v/+//7//v/+7/7v/u
/+7/7v/u/+7/7v/u/+7/7v/u/+7/7v/v/+//7//v/+//7f/t/+3/7f/t/+z/7v/u/+7/
7v/s/+z/7P/s/+z/7f/t/+3/7f/t/+3/7P/u/+3/7f/t/+v/7P/t/+3/7P/s/+z/7P/s
/+z/7P/s/+z/7P/r/+v/6//s/+z/7P/s/+z/7P/s/+z/7P/s/+z/7P/r/+v/6//r/+v/
7P/s/+r/7P/q/+n/7P/s/+z/7P/s/+r/6v/q/+r/6v/q/+r/6v/q/+r/6v/q/+r/6v/q
/+r/6v/q/+r/6v/q/+r/6f/p/+n/6f/p/+n/6f/q/+r/6f/p/+n/6f/p/+n/6f/p/+n/
5//n/+f/6P/q/+v/6//r/+z/7P/s/+z/7f/t/+3/7v/s/+7/7v/w//H/8v/y//L/8//y
//H/8f/w//D/8P/x//P/8//z//P/8f/x//H/8P/y//L/8v/w/+//7v/t/+z/6f/o/+f/
5v/m/+X/5f/l/+X/5f/k/+T/5v/m/+b/5v/m/+T/5P/k/+X/5P/q//H/+/8LACAAOABL
AFgAZwB7AJEApgCvAJ8AawA2ABwACQDr/9n/1f/Q/83/0f/S/87/zP/E/7v/tP+y/7T/
tP+z/7T/tv+5/7v/uf+4/7r/u/+9/7//wf/E/8X/xP/H/8z/0f/V/9n/3f/f/+D/4//j
/+T/5f/m/+T/5P/k/+T/5f/l/+b/5v/n/+f/6P/o/+j/6f/p/+n/6f/q/+v/6//r/+v/
7P/s/+r/6v/r/+v/6//r/+v/6//u/+//7//w/+7/7//v//D/8P/w//H/8v/y//L/8//0
//X/9v/2//b/9v/4//n/+f/7//v/+//8//v/+//7//3//f/////////9//7//v/+/wEA
AQABAA==
         </WaveFormData>
      </LeadData>
   </Waveform>
</RestingECG>
