# Supplementary material for: Detection of Left Atrial Enlargement Using a Convolutional Neural Network-Enabled Electrocardiogram
Source: Front Cardiovasc Med. 2020 Dec 17;7:609976. doi: 10.3389/fcvm.2020.609976 (PMC7773668; doi:10.3389/fcvm.2020.609976)
Supplement: Supplementary file 1 [file Data_Sheet_1.ZIP › hyp/1802014417_9713_0000003K.XML]

<?xml version="1.0" encoding="Windows-1252"?>
<!DOCTYPE RestingECG SYSTEM "restecg.dtd">
<RestingECG>
   <PatientDemographics>
      <PatientID>1802014417</PatientID>
      <PatientAge>83</PatientAge>
      <AgeUnits>Years</AgeUnits>
      <Gender>Male</Gender>
      <PatientLastName>luhongdao</PatientLastName>
   </PatientDemographics>
   <TestDemographics>
      <DataType>Resting</DataType>
      <Site>1</Site>
      <AcquisitionDevice>MAC55</AcquisitionDevice>
      <Status>Unconfirmed</Status>
      <Priority>Normal</Priority>
      <AcquisitionTime>08:50:35</AcquisitionTime>
      <AcquisitionDate>08-26-2015</AcquisitionDate>
      <CartNumber>1</CartNumber>
      <AcquisitionSoftwareVersion>009C</AcquisitionSoftwareVersion>
      <XMLSourceVersion>MAC5000 v1.0</XMLSourceVersion>
   </TestDemographics>
   <RestingECGMeasurements>
      <VentricularRate>91</VentricularRate>
      <AtrialRate>91</AtrialRate>
      <PRInterval>242</PRInterval>
      <QRSDuration>92</QRSDuration>
      <QTInterval>380</QTInterval>
      <QTCorrected>467</QTCorrected>
      <PAxis>37</PAxis>
      <RAxis>68</RAxis>
      <TAxis>94</TAxis>
      <QRSCount>15</QRSCount>
      <QOnset>224</QOnset>
      <QOffset>270</QOffset>
      <POnset>103</POnset>
      <POffset>165</POffset>
      <TOffset>414</TOffset>
      <ECGSampleBase>500</ECGSampleBase>
      <ECGSampleExponent>0</ECGSampleExponent>
   </RestingECGMeasurements>
   <Diagnosis>
      <Modality>Resting</Modality>
         <StatementCount>8</StatementCount>
         <LabelText>12SL Õï¶Ï³ÂÊö</LabelText>
      <DiagnosisStatement>
         <StmtText>ñ¼ÐÔÐÄÂÉ</StmtText>
      </DiagnosisStatement>
      <DiagnosisStatement>
         <StmtFlag>ENDSLINE</StmtFlag>
         <StmtText>°éÒ»¶È·¿ÊÒ´«µ¼×èÖÍ</StmtText>
      </DiagnosisStatement>
      <DiagnosisStatement>
         <StmtText>¿ÉÄÜ</StmtText>
      </DiagnosisStatement>
      <DiagnosisStatement>
         <StmtFlag>ENDSLINE</StmtFlag>
         <StmtText>×óÐÄ·¿À©´ó</StmtText>
      </DiagnosisStatement>
      <DiagnosisStatement>
         <StmtText>ST¶ÎÓë</StmtText>
      </DiagnosisStatement>
      <DiagnosisStatement>
         <StmtFlag>ENDSLINE</StmtFlag>
         <StmtText>T ²¨Òì³££¬¿É¿¼ÂÇÎªÇ°²à±ÚÐÄ¼¡È±Ñª</StmtText>
      </DiagnosisStatement>
      <DiagnosisStatement>
         <StmtFlag>ENDSLINE</StmtFlag>
         <StmtText>QT¼äÆÚÑÓ³¤</StmtText>
      </DiagnosisStatement>
      <DiagnosisStatement>
         <StmtFlag>ENDSLINE</StmtFlag>
         <StmtText>Òì³£ ECG</StmtText>
      </DiagnosisStatement>
   </Diagnosis>
   <Waveform>
      <WaveformType>Rhythm</WaveformType>
      <WaveformStartTime>0</WaveformStartTime>
      <NumberofLeads>8</NumberofLeads>
      <SampleType>CONTINUOUS_SAMPLES</SampleType>
      <SampleBase>500</SampleBase>
      <SampleExponent>0</SampleExponent>
      <HighPassFilter>16</HighPassFilter>
      <LowPassFilter>150</LowPassFilter>
      <ACFilter>NONE</ACFilter>
      <LeadData>
         <LeadByteCountTotal>10000</LeadByteCountTotal>
         <LeadTimeOffset>0</LeadTimeOffset>
         <LeadSampleCountTotal>5000</LeadSampleCountTotal>
         <LeadAmplitudeUnitsPerBit>4.88</LeadAmplitudeUnitsPerBit>
         <LeadAmplitudeUnits>¦ÌV</LeadAmplitudeUnits>
         <LeadHighLimit>2147483647</LeadHighLimit>
         <LeadLowLimit>268435456</LeadLowLimit>
         <LeadID>I</LeadID>
         <LeadOffsetFirstSample>0</LeadOffsetFirstSample>
         <FirstSampleBaseline>0</FirstSampleBaseline>
         <LeadSampleSize>2</LeadSampleSize>
         <LeadOff>FALSE</LeadOff>
         <BaselineSway>FALSE</BaselineSway>
         <ExcessiveACNoise>FALSE</ExcessiveACNoise>
         <MuscleNoise>FALSE</MuscleNoise>
         <LeadDataCRC32>418587182</LeadDataCRC32>
         <WaveFormData>
DAAMAAwADAAJAAgABwAGAAgACAAIAAgACAAIAAgACAALAAwADQAOAA4ADgAOAA4ACwAK
AAkACAAKAAwAEAAVABMAEwAVABYAFAATABMAFAAVABUAFQAUABIAEQAQAA4ADQAKAAcA
BgAGAAQAAwACAAIAAgACAAIABAAFAAUAAwADAAMAAwADAAIAAAD//wAA//8AAAEAAwAB
AAAAAAD///3//f/+//7//v///wEAAgAAAAAAAAD/////////////AAABAAIABAACAAIA
AgAAAAEAAAD+//3/AQABAP////8DAAcABQAAAAAABAAEAAIAAAACAAIABwALAA8ACQAM
ABgAHgAhACwANwBGAFoAZABkAF4AVABBACAAAADp/9v/0P/K/8//1P/W/9//6P/m/+//
///9//f/+f/7//n/+//+//7///////3//P/6//r/+v/6//3///8AAAEA///////////9
//////8AAAAA/v/+////AQABAAAAAAAAAAAAAAAAAAAAAAD/////AgACAAIAAQD//wAA
AAAAAAIAAgABAAEA/////wAAAAABAAEAAAAAAP7//v/+//7/AQACAAMAAwACAAEAAQAA
AP7//v8AAAAAAAAAAAAAAAD+//7//v/+//7//P/7//v/+v/6//v/+//7//r/+v/5//v/
+v/6//n/9v/2//f/9//3//j/+P/5//j/+P/4//n/+//8//z//f/7//v/+//8//3/////
////AAD///7//P/8//z//P/8//7/AgAEAAYABQAEAAMAAgAAAAEAAQACAAIAAAAAAAAA
AwADAAMAAwABAAMAAwADAAEAAQABAAIAAwADAAQABQAEAAMAAgABAAIABAAEAAQABAAE
AAUABgAHAAcABQAFAAUABgAGAAcACQAKAAoACgAMAA0ADQANAAwADQAMAAgACQAOAA0A
DAALAAoADAAPAA8ADwATABQAFAATABMAFAAVABUAEwASABAADwAPAA4ADgAMAAoACgAJ
AAgABgAEAAMAAgACAAIAAgADAAMAAQABAAEA/////////v/8//7//P/8//3///8AAAAA
AgABAAEAAQAAAAAA//////7//v/+//7//v/9//3//f////////////3//v/+//7////+
/wEAAgD/////AQABAAEAAQADAAMAAwAGAPz/9v/8/wIAAgD+/wAAAwAFAAUABwAKAAwA
EgAbACoAMwA4AEIAUgBeAGAAWABJADIAEgD1/+H/1v/M/8X/yv/U/9n/4v/s//H/9f/7
/wEAAQD7//X/9f/4//7/AQABAP///v/+//7//v/+//7//////////f/9//3//f/9////
//8AAAIAAAAAAAEA//////7//v8AAAAAAAAAAAIAAgABAAEAAAAAAAAA//8BAAIAAgAC
AAEAAAD+//3//////wAAAAAAAP///f/8////AAABAAIAAQAAAP///f/9//3//v/+//7/
/v8AAAAA//8AAAEAAgD+//z/+v/4//v/+v/6//v/+P/4//n/+f/5//j/+P/3//n/+P/4
//f/9f/0//T/8//z//T/9P/1//X/9P/z//P/9P/2//f/+f/7//v/+//8//v//f/9//3/
/v/9//z/+v/8//z//P/8//7/AAAAAAAA/v/+//7//v/+//////8AAAAA/v/+//7/////
///////+/wEAAgADAAIAAQAAAAAA/v/9//3//f///////////wEABAAFAAYABAAEAAUA
BgAEAAMAAAD//wIABAAFAAcABwAIAAgACAAIAAkACQAJAAcACQAJAAYACQAKAAkACAAH
AAYACAALAAsACwAPABAAEAAPABEAEgATABMAEgAQAA0ACwAMAAoACQAGAAUABAACAAAA
/f/8//z//P/8//z//P/9/////f/9//3/+//7//v/+v/6//z/+v/6//v//f/+//7//P/7
//v/+//6//r/+f/5//v//P/9//7//f/7//r/+f/5//n/+f/5//v//P/8//z//v/8//7/
/v//////AQABAP3//f//////AQD6//r/AAACAAIA/v/4//r//f8DAA0ADQAIAAoAFAAf
ACwANQBCAFgAZgBgAFwAUgA5ABwABADt/9X/yv/I/8n/zP/S/9//6v/q/+v/8f/5//f/
8//5//3//f/6//z//v////7//v/7//r/+f/4//v//f/+////AQABAAEAAQD8//3//P/8
//3//P/9/////f/9//z//P/8//z//P/8//7//v/9//3///8AAAEAAQAAAAAA///+//7/
/v/9//3//////wAAAAADAAMAAgACAP///v/9//z//v/+//7//f/9//3//v/+//z//P/+
//7//v/+//7//v/+//7//v/+//z/+v/5//n/+P/4//n/+f/3//b/9v/1//f/9v/2//X/
9v/2//f/9//0//T/8//z//T/9P/0//X/9f/2//b/9//3//f/9//4//b/9//2//X/+v/7
//z//P/7//r/+f/4//v//v///wAA/v/+//7//v/+//////8AAP7//P/8//z//f/9//3/
/f/9/////////////////wAAAAD////////9//3//f/9//7/AAAAAAAAAAAAAAEAAgAF
AAUAAwADAAEAAgACAAMABQAGAAYABgAEAAUABQAFAAgACwAMAAoACQAJAAYABAAGAAYA
BgAGAAsADwAQABEAEQAQAA4ACwALAAwADQANAA8AEAAQABEADwAMAAoABgABAAAA/v/8
//n/+P/4//j/+f/6//v//f////3//f/9//r/+f/4//b/+P/6//j/+P/4//n/+f/4//r/
+f/5//n/+P/4//f/9//6//r/+v/6//n/9//2//X/9v/3//j/+f/5//r/+v/6//z/+v/8
//z/+P/3//j/9//2//f/+v/7//n/+v/2//j//P/+//7//v/+//n/+/8BAAUACAAQABwA
JwAyAEMAVABcAFoAVABOAD4AIQACAOj/0f/H/8b/xP/H/9L/3P/j/+7/8v/r/+//9//3
//P/8//3//n/+v/6//n/+f/3//b/9//4//n/+v/+//////////7//f/8//v/+f/7//v/
/P/+//z//P/9//v/+//6//r/+v/6//r/+v/7//z//P/9/wAAAAAAAP////8AAAAAAAD9
//z/+v/5//r/+//9//7///////7//v8AAAAAAAAAAAAAAAAAAP///f/9//7//v/+//7/
AAAAAP3//P/7//r/+//8//3//v/+//z/+//7//z//P/9//3/+//6//r/+f/3//b/9v/1
//b/9v/3//f/9f/0//L/8f/z//T/9f/3//j/+v/7//3/+v/5//j/+P/6//3//v///wMA
AwADAAIA///+//3//P/9/wAAAQACAAAAAAAAAAAA/v//////AAABAAAAAQACAAMAAwAD
AAMA//8BAAEAAQACAAMABAAGAAQAAwADAAMABQAFAAUABQACAAIAAAD+////AAACAAQA
BgAHAAYABwAJAAoACgALAAwADAALAAoADQAPABAAEQAPABEAEQAOAAUACAAJAAoACwAM
AAwADwAPAA8AEwAUABQAEwATABQAFQAVABcAFgAUABMADwAMAAoABgAEAAQAAwACAAAA
/v/9//z//f/+////AQABAP////////3//f/9//z//v8AAP7//v/8//3//f/8//3//f/+
/////f/8//r/+f/8//z//P/8//z/+//7//v/+//7//v/+//9//7//v/+//v/+P/5//j/
+P/5//z//f/4//f/+P/3//n/+v/6//z//v/8//j/9v/6///////9/wMABgAKABIAHQAo
ADUAQABOAFwAYABaAEoAMQAUAPj/4//V/8b/vv/B/8r/1P/Z/97/5v/v/+//7f/t//H/
9//5//f/+P/6//n/+f/3//b/9v/2//b/9v/6//v/+//7//r/+f/4//f/9v/5//r//P/6
//j/+P/5//n/+f/4//j/+P/4//j/+P/6//z//f////3//P/7//n/+f/6//r/+v/8//z/
+//7//r/+f/5//j/+//7//r/+v/8//z//P/8//z//P/8//v/+v/5//n/+P/2//b/+P/4
//f/+P/5//r/+f/4//f/9v/3//b/9v/3//T/9P/1//X/8//y//L/8f/v/+7/7v/t/+//
8P/y//P/8P/w/+//7//t/+z/6//r/+7/8P/x//P/8//z//P/9P/1//f/9//3//v/+//7
//r/+f/4//f/9v/3//r/+//8//r/+v/6//r/+v/7//v//P/8//r/+v/6//n/+f/5//n/
9//5//n/+f/7//v/+//8//r/+f/5//n/+//7//v/+//+/wAAAAAAAP///v/+//7/AQAB
AP////8BAAIAAgADAAYACAAJAAoABgAFAAMAAQAEAAcACAAGAAcABwAEAAYABgAGAAYA
CAALAAsACwANAA4ADgANAA8AEAARABEAEQAQAA4ADQAKAAgABwAEAP///v/8//r/+//6
//r/+v/6//r/+v/7//v/+f/5//n/9//3//f/9v/2//j/9v/2//T/9f/1//T/9f/1//b/
9//4//j/9//3//X/9P/z//L/8//z//T/9f/1//X/9f/1//b/+P/5//r/+f/2//f/9v/1
//X/9//3//X/9f/3//f/+f/4//j/+v/6//b/9v/8//7/+f/5//3///8CAAgAEAAXACIA
MwBEAFAAWgBaAFQASAAzABIA8P/d/9H/xv++/8P/zv/S/9f/4v/s/+n/7f/3//n/8f/v
//H/8f/y//j/+//7//n/+P/2//b/9v/2//j/+f/5//n/9//3//f/9//2//n/+v/8//z/
+v/6//v/9//1//L/8P/2//j/+v/8//r/+v/5//n/+P/4//j/9//5//r/+v/6//r/+v/5
//n/+f/5//r/+v/5//n/+P/4//n/+v/7//z/+v/6//r/+f/7//v//P/8//j/+P/6//r/
9//2//X/9P/1//b/9//4//b/9P/z//P/8v/y//P/8//1//T/9P/z//L/8P/v/+3/7//w
//L/8//w//D/7//v/+7/7v/u/+//8f/y//L/8//z//P/8//0//X/9//3//f/+f/5//n/
+P/6//r/+v/6//n/+v/5//j/+P/4//j/+P/5//v//P/+//z/+v/6//r/+//7//v/+//7
//3//f/9//v/+//7//z/+v/5//n/+f/6//v//P/9//z//v/+//7//P/8//3//v8BAAEA
/////wAAAgADAAUABgAGAAUABAACAAMAAwADAAUABwAHAAQABQABAAQABQAGAAcACAAM
AA8ADwAPAA8AEAAQAA8AEQASABMAEwARABAADgANAAkABgAEAAAA///+//z/+v/7//r/
+v/6//n/+P/3//f/+P/3//j/+f/7//v/+//6//n/+v/3//b/9v/3//f/9v/2//X/9f/1
//b/9v/1//X/+P/4//j/+P/2//X/9f/1//X/9f/1//X/9f/2//b/9v/2//T/9v/2//f/
9//5//n/9//3//n/+f/5//b/9P/2//z/+v/0//r//v/9//////8BAAgAEgAYABsAKAA9
AEwAVABcAFoASgA6ACEAAgDm/9X/y//G/8L/w//M/9T/3//q//D/8f/z//X/9f/1//v/
+f/z//T//P///////f/8//n/+P/3//b/+v/7//v/+//7//v/+//7//r//f/+/wAA/f/6
//n/+f/7//3//v8AAAAA/v/8//r/+v/6//n/+f/7//z//f/9//3//v/+//7//v/+//3/
/f/7//v//P/8//3//f/8//z//f/+////AAD///7//f/7//3//f/+//7//P/8//7//v/6
//r/+v/6//3//v///wAA///8//r/+f/3//b/9v/1//f/9v/2//X/8//y//L/8f/y//L/
8//z//L/8v/x//H/8P/w//D/8f/y//T/9f/3//f/9//3//j/+//9//3//f/+//3//P/6
//z//P/8//z//v8AAAAAAAD+//z/+v/4//v//f/+/wAAAAD+//7//v////////////3/
/////////f/9//3//v8AAP///////wEAAQABAAEAAgAEAAQABAACAAIAAwAEAAUABQAD
AAMAAwAEAAQABQAIAAoACwAMAAoACwALAAsACwANAA0ACgAJAAgACgAKAAoACgANABEA
EgATABMAFAAUABMAFQAWABcAFwAZABgAFgAVABEADgAMAAgABAACAP///P/+//7///8A
AAAAAAAAAAEA///9//3//f/9//3//f/8//z//v/8//z/+v/7//v/+v/8//v/+//7//7/
/v/9//3//P/8//z//P/8//v/+//7//v/+//7//v/+//8//z//P/8//r//P/8//z//f8A
AAEA/f/9///////5//7/BAAGAAIA/P/8/wAAAAABAAUABwAHAAoAEgAaACkAOABDAFAA
XABqAHQAZgBOADMAFgD0/9v/zf/C/7r/v//O/9j/1f/a/+j/7//x//f////9//n/+//9
//z//P/7//v/+f/4//v//P/9//7///////7//f/8//v/+v/5//r//f/+/wAA/v/8//z/
/f/9//3//P/8////AAABAAIAAQAAAP7//f/8//z//P/7//n/+v/6//r/+//8//z//f//
////AAAAAP/////+//7/AAAAAAAAAAD+//7//v/9//3//f/+//7/+//6//v/+v/6//r/
+v/6//z//P/8//z//v/8//v/+//5//j/+P/3//f/9v/2//X/9//2//b/9f/2//b/9//3
//X/9P/y//H/9P/0//T/9f/2//j/+f/7//j/9//2//b/+f/7//v/+//7//v/+//6//r/
+v/6//r//P/+//7//v/8//z//P/8//3///8AAAIAAQD+//3//P////////////3/////
/////v/9//z//P/+//3//f/9//3//f/9//3//P/+//7//v/+//7///8AAAEAAQD/////
AAACAAMABQADAAIAAAD+/wAAAQABAAEABQAJAAsACgD//wEABgAGAAYABgAGAAYABgAJ
AAkACQANAA4ADgANAA8AEAARABEAEQAQAA4ADQAOAAwACwAIAAMAAgAAAP7////+//7/
/v/9//z/+//7//n/9//3//f/+f/5//n/+P/4//r/+P/4//j/+f/5//j/+P/3//f/9//4
//j/9//3//r/+v/6//r//P/7//v/+//7//v/+//7//r/+v/5//j/+v/4//r/+v/5//n/
+//7//f/9//5//n/+f/2//T/+P/+/wAA/P/6/wAABQD/////CwAQABQAHAAhACgANQBG
AFQAXgBmAGAASgAvABAA7v/Z/8//xv/G/8f/xP/I/9n/5P/q//P/9f/t//H/9//1//X/
9//6//7//P/7//j/9v/4//j/+P/4//r/+//7//v/+//7//v/+//7//3//f/+//v/+P/3
//f/+f/7//z//v////7//f/8//r/+v/5//n//P/8//z/+//7//z//P/8//v/+v/4//f/
+P/5//v//P/9//3//P/8//v/+v/5//j/+v/6//r/+f/7//v//P/8//r/+v/8//z/+P/4
//j/+P/6//r/+v/6//n/9v/0//P/9f/2//j/+f/4//b/9f/z//P/8v/y//H/8v/y//P/
8//0//T/8//z//P/8v/x//H/8//0//T/9f/z//P/8//0//P/9f/1//X/+f/5//n/+P/6
//r/+v/6//n/+v/5//j/+v/6//r/+v/8//3//f/+//z/+v/6//r/+//7//v/+//7//3/
/f/9//3//f/9//7//P/7//v/+//7//v/+//7//7/AAAAAAAAAgACAAMABAACAAEA/v/9
//3//v/+////AwAEAAQABAAEAAUABQAFAAMAAQABAAQABAAEAAQABAAGAAkACQAJAAoA
CgAJAAcACAAKAAwADQAMAAoABwAFAAUABAAEAAIA///+//z/+v/3//b/9v/2//n/+v/7
//3/+v/3//b/9f/3//f/9//2//b/+P/2//b/+P/5//n/+P/6//n/+f/5//j/9v/z//H/
8//0//X/9v/2//X/9f/1//P/8//z//P/9f/2//b/9v/5//j/+//8//n/9//3//X/9P/1
//j/+f/3//z/+v/2//b/+v/6//j/+v/9//3//f///wYAEAAYAB0AJAAvAEIATgBUAFYA
UgBIADMADgDw/9//0f/A/77/yf/O/9D/2f/i/+r/7//v/+3/7//v/+//9f/7//j/9v/1
//X/8//y//T/9P/0//T/9v/3//f/9//3//f/9//3//P/9f/1//b/9//2//f/+f/3//f/
9v/2//j/+P/4//j/+v/6//n/+f/5//j/9//1//b/+P/5//r//P/8//v/+//6//n/+f/4
//n/+f/4//j/9//2//X/9P/1//b/9//3//f/9//4//j/9v/2//j/+P/3//j/+f/6//n/
+P/3//b/9v/0//P/8//y//L/8//z//X/9P/0//P/8f/w//D/7//w//D/8f/x//L/8v/x
//H/8v/y//L/8//x//L/8v/z//H/8f/x//L/9P/3//j/+f/6//n/+P/2//j/+P/4//j/
9//4//f/9v/3//j/+f/6//j/+f/5//r//f/8//3//v/8//v/+v/5//f/+f/5//n/+f/5
//n/+v/8//v/+//7//n/+f/5//n/+v/8//z//P/+//7///8AAP/////9//3//f/+//7/
//8BAAIAAgACAAEAAQAAAP//AQAFAAcABgADAAIAAQAAAAQABwAHAAcACAAIAAcABQAG
AAgACgALAAsACgAIAAcABgAEAAMAAAAAAAAA///+//z/+v/5//j/+P/4//j/+f/4//X/
9P/z//X/9f/1//T/9P/2//T/9P/2//f/9//2//b/9f/1//X/9v/2//X/9f/0//T/9P/0
//X/9f/2//f/9v/1//T/8//0//b/9//4//b/9P/2//b/9f/1//f/9//1//X/9//3//f/
/P/4//T/+P/4//b/+v/8//v//f8BAAUABgAEAAgAFwAkACsANgBGAFAAVABUAEoAOwAi
AAAA5f/Z/8z/vv+//8b/yv/P/97/5v/p/+3/9f/3//f/9//3//P/8v/0//f/9//1//T/
8v/y//L/8v/1//f/+P/5//v/+//7//v/9//5//n/+v/7//r/+//9//r/+f/3//b/+P/4
//j/+P/4//j/9//3//r/+v/6//n/+f/6//r/+v/5//j/9v/1//b/9//5//r/+//7//r/
+v/6//r/+v/6//r/+v/6//n/+P/3//f/9v/1//b/+f/6//j/+P/4//j/+v/6//r/+v/4
//b/9f/1//L/8v/z//P/9f/0//T/8//1//T/9P/z//D/8P/x//H/8f/y//L/8//z//L/
8f/x/+//8P/w//H/8//z//P/9P/3//n/+f/5//v/+//7//r/+v/6//r/+v/6//z//P/8
//r/+v/6//r//P/9//3//v/+//z//P/8//z/+//6//n/+v/9//7////9//3//f/+//7/
/f/9//3//f/9//3//f/9//7//f/8//7//v///wAAAgADAAIAAwACAAIAAQABAAUABgAG
AAYABAAFAAUABQD9/wcADwAIAAQABAAEAAQABAAGAAkACQAJAA0ADgAOAA0ACgAKAAoA
CQALAAwADAANAA4ADAALAAgABAACAP///P/5//j/+P/4//n/+v/7//3//P/5//j/9//4
//n/+v/6//j/+v/4//j/+P/5//n/+P/3//X/9P/z//X/9v/2//f/+v/6//r/+v/6//n/
+f/5//b/9f/0//P/9v/4//n/+v/7//r//f/+//z/+//8//v/+f/5//v/+//7//r//v/+
//j/+P/+/wAA+v/7/wMACQAFAAIACgAUABsAKgA5AEIATgBeAGQAXABSAEEAIgAAAOX/
0//G/8L/x//K/87/2f/i/+j/7//z//X/9f/1//n/+f/1//T/+v/7//v/+f/4//r/+v/6
//r//P/9//3//f/9//3//f/9//n/+//7//z//f/8//3//////////v/+/////v/9//z/
/f/+//7////+//7//v/9//3//v/+//7//v/+//3//f/7//v//P/8///////+//7/AAAA
AAAAAAD+//7//v/9//////8AAAAAAAAAAAIAAgD+//7//v/+//7//v/+//7//P/6//n/
+f/6//r/+//7//3//P/8//v/+f/4//j/9//0//T/9f/1//b/9v/1//X/9v/2//b/9//1
//b/9v/3//n/+f/5//r/+//9//3//f/////////+//7//v/+//7//f/+//3//P/+/wAA
AgAEAAEAAQAAAAAAAgAAAAAAAAABAAEAAQABAAEAAwADAAMABQAFAAUABgAFAAMAAgAB
AAEAAQABAAEAAwAGAAcACAAGAAYABwAIAAcABwAFAAUABwAIAAgACQANAA4ADgAOAAwA
DQANAA0ADwARABEADgAJAAoACwAMAA0ADgAOABEAEQARABQAFgAXABcAFQAWABcAFwAX
ABYAFAATABEADgAMAAgABwAGAAQAAgACAAIAAwAEAAMAAgABAAEAAgABAAIAAwABAAEA
AQAAAP//AAD9//z//v8BAAMABAADAAEAAAD//wIAAgABAAEAAQAAAP///v8AAP//////
/wEAAQABAAEAAAAAAP///v8AAP7/AAAAAAEAAQADAAMA/////wEAAQD///7/AgAAAAAA
AgAEAAQADAALAAEABQAPABQAFAAaACsAQgBTAFwAYABkAGAAVgBEACMAAADs/9v/y//I
/9D/1//Y/9r/5f/y//b/+f/7//n/+f/9/wEAAQD///7//v8BAAEA///+/wAAAAAAAAAA
AQABAAAA//8BAAEAAQABAP//AQABAAIAAAD+//7///8AAAEAAQACAAIAAgACAAIABAAE
AAMAAwACAAAA/v/7//z//v///wAAAAAAAP////8BAAEAAgACAAMAAwACAAIAAgACAAIA
AgACAAIAAgABAAEAAQACAAIA/v/+/wAAAAAAAAAAAAAAAP///v/9//z//f/8//z//f/8
//z//f/9//z/+v/5//f/+P/4//n/+f/3//b/9v/1//b/9v/1//X/+P/4//j/+f/5//r/
+v/7//n/+f/5//r//f////////8AAP///v/8////AAABAAIAAAACAAIAAgACAAIAAgAC
AAAAAQABAAIABAACAAIAAgABAAEAAQABAAEAAwADAAMAAgABAAAAAAACAAEAAQABAAIA
AwAEAAUABgAIAAgACAAGAAYABwAIAAkACQAHAAcABQAGAAYABwALAAwADAAMAA0ADwAQ
ABEADQAPABEADAAKAAsADAANAA4AEgAVABUAFQAWABYAFQATABMAFAAVABUAFwAWABQA
EwAQAA4ADQAKAAUABAACAAAAAAAAAAEAAgD///7//f/9//7//f/+/////////////v/8
//7//P/8//7///////7//P/7//v/+//6//r/+f/5//v//P/9//7//v/9//3//f/7//v/
+//7//3//v/+//7//P/6//z//P/9//3///////3//f//////AQD4//j/AgAGAP7/+v/+
/wIAAQD//wMACwASABQAFgAdADAARQBUAF4AZABiAFQAQAAhAAAA6P/b/8//xP/G/8//
1P/c/+P/6P/o/+v/+f/9//f/+f/7//n/+f/6//j/+//9//3//v/8//z//P/8//3//f/8
//v//f/9//3//f/9//////8AAP///P/7//v//v//////AAABAAAA///+/wAAAAD/////
AAAAAAAA///9//7//v/+/wEAAgACAAMAAAD//////v/+//3/+//6//3//v///wAA///+
//3/+//7//v//P/8//z//P/+//7//P/8//z//P/8//z//P/8//z/+v/5//n/+P/4//n/
+f/4//b/9f/z//X/9P/0//P/9P/0//X/9f/z//L/8P/v//H/8v/z//X/8//0//T/9f/3
//f/9//4//j/+f/4//f/+//7//v/+v/8//z//P/8//z//v/+//7//v/+//7//v/8//3/
/f/+//7//P/8//z//v///wAAAQD8//3//P/7//3//f/9//7/AAD////////9//3//f/9
/wAAAgACAAIAAgACAAMABAADAAMAAQABAP//AAAAAAEABAAGAAcACAAIAAkACQAJAAsA
CwAJAAoACgAMAAwADAAMAAwADQALAAkADgAQABEAEQAPABAAEQARABEAEAAOAA0ADAAK
AAkABgADAAIAAAD+//z/+v/5//j/+f/6//v//f/7//n/+f/5//v/+//7//r/+f/6//f/
9v/4//n/+f/4//X/8//y//H/9f/2//b/9//2//b/9v/2//j/9//3//f/9//3//f/9//2
//b/9f/0//T/8v/0//T/9P/1//j/+f/2//X/9v/1//f/9v/6//z/+v/6//b/9v/2//X/
/f8NAAcA/P8IABIAFQAkADsASABQAFoAWABOAEAAJwAGAOr/1f/J/8D/wv/J/9L/1P/Z
/97/4v/p/+//8f/z//P/+f/5/+//8P/4//f/9//1//T/9v/2//b/9v/3//f/9v/1//X/
9f/1//X/8//1//X/9v/2//T/9P/1//b/9//3//j/+v/6//r/+v/5//j/9v/1//j/+P/4
//f/+f/6//r/+v/4//j/9//3//X/9f/2//b/9//3//b/9v/2//b/9v/2//n/+v/7//v/
+f/3//b/9P/0//T/9v/2//T/9P/0//T/9v/2//b/9v/0//L/8f/x//H/8v/0//X/8v/w
/+//7f/u/+7/7//v/+v/6v/q/+n/6v/q/+n/6f/s/+z/7P/t/+v/7P/s/+3/7//v/+//
8P/x//P/8//z//X/9f/1//T/9P/0//T/9P/0//b/9v/2//j/+P/4//j/+P/5//n/+v/4
//b/9v/2//f/9//3//f/9f/3//f/9//3//f/9//4//f/9f/0//P/9f/3//n/+//7//z/
+//6//j/+P/5//r//f/9//v/+//7//z//P/9////AAAAAAAAAQADAAQABQACAAMAAgD+
//////8AAAAAAwAEAAUABgAFAAcACQAJAAsADAANAA4ADAAMAAsACAAKAAoABwAFAAcA
/v/3/w==
         </WaveFormData>
      </LeadData>
      <LeadData>
         <LeadByteCountTotal>10000</LeadByteCountTotal>
         <LeadTimeOffset>0</LeadTimeOffset>
         <LeadSampleCountTotal>5000</LeadSampleCountTotal>
         <LeadAmplitudeUnitsPerBit>4.88</LeadAmplitudeUnitsPerBit>
         <LeadAmplitudeUnits>¦ÌV</LeadAmplitudeUnits>
         <LeadHighLimit>2147483647</LeadHighLimit>
         <LeadLowLimit>268435456</LeadLowLimit>
         <LeadID>II</LeadID>
         <LeadOffsetFirstSample>0</LeadOffsetFirstSample>
         <FirstSampleBaseline>0</FirstSampleBaseline>
         <LeadSampleSize>2</LeadSampleSize>
         <LeadOff>FALSE</LeadOff>
         <BaselineSway>FALSE</BaselineSway>
         <ExcessiveACNoise>FALSE</ExcessiveACNoise>
         <MuscleNoise>FALSE</MuscleNoise>
         <LeadDataCRC32>2772220549</LeadDataCRC32>
         <WaveFormData>
DAAMAAwADAAMAAwADAAMAAoACgAKAAoADAAMAAwADAAKAAoACgAKAAwADAAMAAwACgAK
AAoACgAIAAgACAAJAAoACwAOABAADwAOAA0ADQANAAwACwAJAAgABwAGAAYABQAEAAIA
AAD8//r/+f/4//b/9f/0//T/9P/1//X/9P/2//b/9v/2//T/8//z//P/8//z//P/8//x
//H/8P/w//L/8//z//H/8f/y//L/8v/z//P/8//y//L/8v/z//P/9P/0//X/9f/0//P/
8v/x/+//7//t/+//8f/y//L/8//3//b/8P/s/+3/7P/o/+b/6P/r//L/9f/4//b/8v/4
/wYADgAMABEAHgAnADEAQABLAFEAWgBdAFEAQQA4ADEAKgAhAB0AEwAHAP7/+P/w/+7/
8P/x/+7/8P/x//D/8v/2//f/9v/2//T/8//z//T/9P/0//X/9v/3//j/9f/0//P/8v/0
//T/9P/1//P/8//z//P/9P/1//b/9//1//X/9f/2//b/9v/2//b/9P/0//T/9P/1//b/
+P/5//j/9//1//T/9f/1//X/9v/4//j/+P/4//b/9v/2//b/+f/6//v//P/8//v/+v/6
//j/+P/4//n//P/9//3//f/+/wMABQAGAAMAAwADAAQAAwACAAQAAwADAAQABgAIAAgA
CAAIAAkACAAIAAgACAAJAAkACAAIAAUABQADAAMAAwADAAEAAQACAAEAAAAAAAEAAQAA
AAAAAAAAAAAA///8//v/+f/7//3//v/+//3//f/8//r//f/9//3//P/8//z//P/7//v/
/f/9//v/+//8//z//P/8//z//P/8//z/+//7//v//f///////////wIABAAEAAcACAAI
AAgACAAIAAgACAAIAAgACAAIAAkACwALAAsACgALAAkACgALAAcABgAGAAUACAAGAAUA
BAADAAIAAwAFAAkACwAQABIADwAOAAwACwAKAAgABQADAAIAAQACAAIAAQAAAP///v/9
//z/+v/4//f/9f/y//L/8v/z//P/8v/y//L/8P/w//D/7//w//H/8v/z//P/8//z//P/
8v/y//L/8//z//H/8f/y//D/8P/x//H/8f/w//D/8P/v/+//7v/u//H/8f/x//H/8//z
//P/8//v//H/8v/y//L/8//0//b/9v/0/+//7P/o/+r/7P/p/+j/6//u//L/9v/6/wIA
CgASABkAGgAfACsAOgBFAE8AXgBlAFsASQA2AC8AKAAbABEACwAFAPz/9P/w/+7/7v/x
//L/8v/v/+7/8P/y//X/+P/4//b/9f/z//T/9P/0//L/8v/y//L/9P/0//T/9P/0//T/
9P/1//f/9//3//f/9P/z//L/8f/z//P/8//0//b/9v/2//b/+P/4//j/+P/4//j/+f/5
//n/+f/4//j/+f/5//n/+v/3//b/9f/0//X/9v/3//j/+v/6//r/+v/5//n/+f/6//z/
/P/8//3/AAABAAEAAQD+/wEAAQAAAAAAAQACAAQAAgACAAUABQAEAAQABQAGAAgACAAI
AAkADAAMAAwADAAJAAkACAAIAAcABwAFAAUABQAFAAMAAwACAAEAAAAAAP3//f/8//z/
/P/8//z/+//6//n/9//5//r//P/9//3/+//6//j/+//5//n/+P/4//r/+v/5//n/+f/5
//f/9//6//r/+v/6//z//P/8//z/+f/5//n/+//9//3//f/9/wAAAgACAAUABgAGAAYA
BgAGAAYABgAGAAgACAAIAAkACwALAAsACgAKAAcABwAHAAQABAAFAAUABgAGAAMAAgAB
AAAAAgADAAYABwAJAAoABgAEAAUABQAFAAQAAwABAAAA///+//7//f/8//r/+P/2//T/
8v/w/+//7f/t/+7/7//x//H/8P/w//D/7//u/+3/6//t/+3/7f/t/+//7//v/+//8P/w
//D/8f/w/+3/7P/s/+3/7v/w//H/8P/u/+3/7P/v/+//7v/u/+3/7f/t/+3/7f/t/+3/
7f/t/+//8P/w/+//7//v//D/9v/0/+3/6v/q/+j/5P/j/+r/7//y//b/+v/8/wQACgAS
ABUAHAAnADMAPgBFAE8AVABNAD8AMwAmABsAFgARAAcA/f/1//D/7v/q/+z/8P/x/+7/
7P/v//D/8P/y//X/9v/2//T/8//y//L/8f/w//H/8v/z//T/8v/y//L/8v/y//L/8v/z
//T/9f/2//f/9v/1//T/8//x//H/8f/y//T/9P/0//T/9v/2//b/9v/2//b/9//3//f/
9//2//b/9//3//f/+P/4//j/+P/4//j/+P/4//j/+P/4//j/+P/7//v/+//8//z//P/8
//3//v/////////9/wEAAgACAAIAAwAEAAYABAAEAAcABwAIAAgACQAKAAgACAAIAAkA
CgAKAAoACgAJAAkACAAIAAUABQADAAMABQAFAAMAAwACAAEAAAAAAP3//f/8//z//P/8
//z/+//6//n/9//5//v//P/8//v/+f/4//b/+f/7//v/+v/6//n/+P/2//X/+P/5//j/
+f/4//j/+P/4//j/+P/4//j/9f/1//X/9//6//v//P/9//7/AAAAAAMABAAEAAQABAAH
AAgACQAKAAkACAAHAAcACwALAAsACgAIAAUABQAFAAYABgAHAAcABAACAAIAAAD+//7/
/v/+/wEAAwAHAAkACwAMAAgABgADAAMAAwACAAEA///+//3//P/8//v/+v/4//b/9P/y
//H/8P/w/+//7//w//H/8//1//T/9P/0//H/8P/v/+3/7//v/+//7//v/+//7//v//D/
8P/w//H/8f/v/+//8P/w//D/8f/x/+//7v/u/+7/7//v/+7/7v/x//H/8f/x//H/8f/x
//H/7f/v//D/8P/v/+//7//w//D/7v/r/+r/7P/s/+r/6//u//P/9v/8/wYACAAIAA4A
GAAfACYALwA3AEAARwBPAEoAPQAtACUAHAAXABQABwD9//f/7//o/+r/7P/s/+z/7//w
//D/8//0//T/8v/z//b/9v/0//P/8//0//T/9P/2//b/9v/2//X/9P/z//L/9P/0//T/
9f/1//X/9f/1//f/9//3//f/9f/1//X/9v/4//j/+P/4//r/+v/6//r/+P/4//n/+f/4
//f/9f/0//j/+f/6//z//P/8//z//P/6//r/+v/6//z//P/8//z//f/9//3//v8AAAAA
AAABAAEAAQAAAP////8DAAQABAAEAAUABgAIAAoACgANAA0ACgAKAAsADAAKAAoACgAL
AAwADAAMAAwACQAJAAgACAAHAAcABQAFAAUABQADAAMAAgABAAAAAAABAAEAAAAAAAAA
AAAAAP///f/7//j/+f/5//r/+v/5//v/+v/4//v/+//7//r/+v/6//r/+f/5//v/+//5
//n/+v/6//r/+v/8//z//P/8//v/+//7//3///////////8AAAIAAgAFAAYABgAGAAYA
CQAKAAsADAAKAAoACgALAAsACwALAAoACQAHAAgACQAHAAYABgAFAAAAAgAAAAAAAAAA
AAIAAwAGAAcACAAKAAcABgAEAAMAAgAAAAAA/////////P/8//v/+v/6//j/9v/0//P/
8v/y//H/8P/w//D/8f/z//L/8v/y//L/8v/y//H/8f/x//H/8f/x//H/8f/x//L/8v/y
//P/8f/v/+//8P/w//D/8f/x//H/8P/w//D/8f/x//D/8P/x//H/8f/x//H/8f/x//H/
8f/z//T/9P/y//H/8P/w//L/8v/v//D/8v/s/+b/6f/u//P/9P/0//r/AgAIABAAFAAZ
ACAAJwAtADYAQQBNAFAAQQAxACsAJAAZABIACwADAPv/9f/s/+b/6P/s/+j/6f/u//D/
8f/0//L/9P/3//f/9v/z//H/8//0//T/9P/2//b/9v/2//b/9v/2//b/9v/2//b/9//3
//f/9//3//f/9//3//f/9//3//f/+P/4//j/+P/4//j/+P/4//j/9v/2//f/9//3//f/
9v/2//n/+f/5//r/+P/4//j/+P/6//r/+v/6//z//P/8//z//f/9//3//v/+//7//v//
/wIAAwADAAMAAQAFAAYABgAHAAcABwAIAAgACAALAAsACAAIAAkACgAKAAoACgALAAwA
DAAMAAwACwALAAoACgAHAAcABQAFAAUABQADAAMAAgABAAAAAAD//////v/+//7//v/+
//3//P/7//n/+//7//z//P/7//3//P/6//3/+//7//r/+v/6//r/+f/5//3//f/7//v/
+v/6//r/+v/6//r/+v/6//r/+//8////AAD///7//f8AAAIAAgAFAAgACAAIAAgACAAI
AAgACAAKAAoACgALAA4ADwAQABAADQAJAAgABwAGAAYABwAHAAgACAAEAAIAAgACAAIA
AAABAAQABQAIAAoABwAGAAYABwAIAAgABgADAAEA//8AAAAA///+//r/+P/2//T/9f/0
//T/8//y//L/8v/z//P/8v/y//L/9P/0//T/8//x//H/8f/x//H/8f/x//H/8v/y//L/
8//1//P/8//0//P/8v/y//H/8//y//L/8v/z//P/8v/y//X/9f/1//X/9P/z//L/8f/x
//P/9P/0//P/8//z//T/9P/y//H/8v/y//D/7v/x//T/9f/6//7//v8GAAwAEAAWABsA
IAApADUAPgBFAE0ATgBFADUAKwAiAB0AGAARAAcA///1//L/8P/u/+r/7P/z//b/9P/x
//L/9v/4//n/+P/4//b/9f/1//b/9v/2//j/+P/4//j/9v/2//b/9v/4//j/+P/5//n/
+f/5//n/+P/3//b/9f/2//f/+P/6//j/+P/4//j/+f/6//v//P/7//r/+v/5//v/+//6
//r/+f/5//n/+v/8//z//P/8//7//v/+//7////+//3//P////////8AAAIAAgACAAMA
AwADAAIAAQABAAUABgAGAAcABwAHAAgABgAGAAkACQAKAAoACwAMAAwADAAMAA0ADgAO
AA4ADgANAA0ADAAMAAkACQAHAAcABwAHAAUABQAEAAMAAgACAAEAAQAAAAAAAAAAAAAA
/////////v8BAAAAAAD///3//f/8//r//f///////v/+//7//v/9//3//f/9//v/+//+
//7//v/+//z//P/8//z//f/9//3///8BAAEAAQABAAQABgAGAAkACgAKAAoACgAMAAwA
DAAMAA4ADgAOAA8AEAAPAA4ADAAKAAcABwAHAAYABgAHAAcABgAEAAQAAwACAAEAAAAB
AAMABwAJAAsADAAIAAYABwAHAAcABgADAAEAAAD///7//v/9//z//P/6//j/9v/1//T/
9P/z//T/9P/0//X/8//y//L/8v/z//T/9f/1//P/8//z//P/8//z//P/8//w//D/8P/x
//L/8f/y//T/9P/0//X/9f/z//L/8v/y//X/9f/0//T/9f/1//X/9f/z//P/8//z//L/
9f/3//j/9f/1//X/9v/2//T/8f/w//L/7v/u//X/+v/7//7//P8CAAoAEAAWABwAIwAs
ADMAOwBEAEsASwBIAD0ALwAnACAAGwAaAA8AAQD3/+//7P/s/+7/7v/u//H/9v/4//f/
+P/6//r/+//+//7//P/7//r/+v/5//j/+v/6//r/+v/8//z//P/8//z//P/8//3/+//7
//v/+//5//n/+f/5//r/+//8//7//f/8//v/+v/7//z//f/+//7//v//////AQABAAAA
AAAAAP///v/+/wAAAAAAAAAAAAAAAAAAAAAAAAAAAAAAAAEAAQABAAIAAgACAAIAAwAE
AAUABQAFAAcACwAMAAwACwALAAsADAALAAoADAALAAsADAAOABAAEAAQABAAEQASABIA
EgASAA8ADwAOAA4ACwALAAkACQAJAAkABwAHAAQAAwACAAIAAgADAAMABAADAAIAAQD/
//7//f/7//3//f/+//7//f/9//z/+v/9///////+//7//v/+//3//f///////f/9//7/
/v/+//7//P/8//z//P/9//3//f///wEAAQABAAEAAgAEAAQABwAIAAgACAAIAAwADAAM
AAwADgAOAA4ADwAPAA8ADwAOAAwACQAJAAkABwAGAAYABQAGAAYABgAGAAYABgADAAMA
BQAFAAgACgAHAAYABwAHAAcABgAHAAUABAADAAAAAAD///7/+v/4//b/9P/1//T/9P/z
//L/8v/y//P/9f/0//T/9P/z//L/8f/v//D/8f/y//P/8f/x//H/8f/u/+7/7v/v/+//
7f/t/+7/8P/w//H/8f/v/+7/7v/u//D/8f/x//L/8f/x//H/8f/v/+//7//v/+//8f/y
//L/8f/x//H/8v/u//D/8//y/+r/4v/m/+3/8P/v//L/9v/2//7/CAAOABQAGQAiACsA
MQA8AEcASwBKAEUAOwAtACYAHwAaABcAEQALAP//8v/s/+z/6v/s/+//8P/u/+//8P/w
//L/8//y//L/8P/v//D/8v/z//T/8v/y//L/8v/y//L/8v/y//T/9P/0//X/8//z//P/
8//1//X/9f/1//f/9//3//j/9f/0//P/8v/0//T/9P/0//L/8v/z//P/9P/1//X/9v/5
//n/+f/6//j/+P/4//j/9v/2//b/9v/6//r/+v/6//3//f/9//7//f/8//v/+//8//3/
/f/9//v///8AAAAAAAABAAIABAAEAAQABwAHAAYABgAHAAgABwAGAAUABQAHAAgACQAK
AAcABwAGAAYABwAHAAUABQAHAAcABQAFAAMAAQD///7///////7//v/+//7//v/9//r/
+f/3//n/+v/8//3//f/7//r/+P/7//n/+f/4//j/+f/6//r/+//7//v/+f/5//j/+P/4
//j/9v/2//b/9v/3//f/9//5//n/+f/5//n/+//8//v//f8AAAAAAAAAAAQABAAEAAQA
BQAGAAcACQAKAAkACAAGAAUAAwAEAAUABAAEAAUABQD+/wIABAAGAAQABAAEAAQAAgAB
AAIAAQAFAAgABgAGAAYABwAIAAgABwAFAAQAAwAAAAAA///+//7//P/6//j/9f/0//T/
8//w//D/8P/x//H/8P/w//D/8P/w//D/7//v/+//7//v/+3/7f/t/+3/7v/u/+7/7//x
/+//7//w/+7/7v/v/+//7//u/+7/7v/v/+//7v/u/+//7//v/+//8f/x//H/8f/v//H/
8v/y//D/7//u/+7/7v/s/+3/6v/k/+L/4v/n/+z/7f/u//D/9P/8/wIACgAKABEAHgAp
ADEAQABNAFMAVgBTAEUAMQAoACMAHAAXAA0AAQD5//T/8P/u//D/7P/n/+z/8v/z//D/
7v/w//P/9P/0//L/8f/x//L/8v/y//L/8v/y//L/8f/w/+//7v/x//L/8//1//T/8//y
//H/9P/1//b/9//0//P/8v/y//D/8P/w//D/8f/y//P/9P/z//L/8v/x//P/8//y//L/
8//z//P/9P/0//T/9P/0//b/9v/2//b/+P/4//j/+P/3//f/9//4//r/+v/6//v/+v/7
//v/+//7////AAAAAP3//f/9//7///8AAAQABQACAAIAAwAEAAQABAAEAAUABgAGAAYA
BgAHAAcABgAGAAUABQADAAMAAQABAP/////+//3//P/8//v/+//6//r//P/8//z/+//7
//v/+v/9//r/+v/5//f/9//2//T/9//6//v/+//8//v/+v/4//f/9//3//X/9f/4//j/
+P/4//r/+v/6//r/9//3//f/+f/5//n/+f/5//7/AAAAAAMABQAGAAcACAAIAAYABAAC
AAMABAAFAAcACAAHAAYABAAEAAEAAQABAAgAAgABAAQABAAEAAQABAADAAMABQAFAAYA
CAAFAAQABgAHAAgACAAEAAEA///9//3//v/+//7/+v/4//b/9P/x//D/8P/v//D/8P/w
//H/8P/u/+3/7P/s/+z/7P/r/+v/6//r/+v/7f/t/+3/7f/s/+z/7P/t/+z/6f/o/+j/
6//s/+7/7//s/+r/6f/o/+v/6//q/+r/6//r/+v/6//r/+v/6//r/+j/6f/p/+j/6v/r
/+z/7v/s/+r/5f/i/+L/4P/e/9//5P/p/+z/7v/y//b//P8EAAoADQAWACMALwA8AEcA
UQBcAFsASQA7ADYAKQAYABEADwAFAPv/8v/u/+z/7P/s/+n/6v/o/+f/6v/u//D/7//w
//D/7v/t/+3/7v/u/+7/7v/u/+7/7v/u/+7/7v/u/+7/7v/u/+//7//v/+//7//v/+//
7//v/+//7//v//D/8P/w//D/8P/w//D/8P/w//D/8P/x//H/8f/x//D/8P/x//H/8f/y
//L/8v/y//L/8v/y//L/8v/2//b/9v/2//X/9f/1//b/9//4//n/+//6//v/+//7//v/
//8AAAAA////////AAAAAAAAAwADAAIAAgADAAQAAgACAAIAAwAGAAYABgAGAAUABQAE
AAQAAwADAAEAAQADAAMAAQABAP7//f/8//z//f/9//z//P/7//r/+f/3//f/9//2//n/
+f/6//r/+f/3//b/9P/3//j/+f/5//r/+v/6//n/+f/6//n/9v/1//f/+P/5//r/+f/4
//f/9v/2//f/+P/7//3//f/9//3/AAACAAIABQAGAAYABgAGAAYABgAGAAYACAAIAAgA
CQALAAsACwAKAAcAAwACAAEACAAGAAUACAAGAAQAAgAAAAIAAwAGAAcACAAKAAcABgAF
AAUABQAEAAQAAwADAAMAAAAAAP///v/9//z/+//6//b/9P/z//H/8v/y//L/8//x//D/
8P/w//D/8P/w/+//7f/t/+3/7f/v/+//7//v/+z/7P/s/+3/7v/t/+7/8P/v/+7/7v/t
//D/8P/x//L/8P/v/+3/7P/t/+3/7f/t/+v/6//r/+v/6//t/+7/7v/v/+//7//w//L/
8v/r/+j/6P/k/+D/5f/m/+n/8v/0//T/9v/+/wQACgATABoAIQArADoARQBNAFYAWQBN
ADsAMAApAB4AFQAPAAcA///4//D/6v/o/+r/7f/s/+r/7//y//L/8P/x//T/9P/y//H/
7//w//D/8P/w//D/8P/w//H/8v/z//T/8//y//H/8f/z//P/8//z//P/8//z//P/9f/1
//X/9v/1//T/8//y//L/8v/y//L/9P/0//X/9f/1//X/9P/0//P/8//z//T/9P/0//T/
9P/2//b/9v/2//b/9v/2//b/9//3//f/+P/6//r/+v/7//z//f/9//3/+////wAAAAAB
AAEAAQACAAAAAAADAAMABAAEAAUABgAIAAgACAAJAAoACgAKAAoACQAJAAgACAAHAAcA
BQAFAAQAAwAAAP//AAD///7//v/9//3//P/8//z//P/8//v/+v/5//f/+f/7//z//P/7
//n/+P/2//n/+f/5//j/+P/6//r/+f/5//n/+f/3//f/+v/6//r/+v/4//j/+P/4//j/
+f/6//3///////////8BAAIAAQADAAYABgAGAAYACgAKAAoACgAIAAgACAAJAAkACQAJ
AAgACAAFAAUABQACAAYACwAJAAQAAwACAAEAAAD+////AgADAAgACgAHAAYABQAFAAUA
BAADAAEAAAD//wAAAAD///7//P/6//j/9v/0//L/8f/v/+7/7v/u/+//8P/w//H/8v/w
//D/8P/v/+//7//v/+//7//v/+//7//u/+7/7v/v/+//7f/t/+7/7v/u/+//7//v/+7/
7v/u/+//7//u/+7/7//v/+//7//x//H/8f/x/+3/7//w//D/7//v/+//8P/u/+7/7//s
/+b/5v/o/+v/6v/r//D/9v/6//z/AgAIAAwAFQAcACMAKwA2AEMASwBQAEsAPQAvACYA
HwAWAA8ACQABAPn/8v/s/+j/6v/q/+v/7v/u//H/8P/w//T/9//1//T/8f/v//H/8v/y
//L/8v/y//L/8v/0//T/9P/0//L/8v/y//P/8//z//P/8//x//H/8f/x//P/8//z//T/
9P/0//T/9P/0//T/9P/0//T/9P/1//X/9f/1//T/9P/1//X/9f/2//b/9v/2//b/+P/4
//j/+P/6//r/+v/6//v/+//7//z/+v/6//r/+//8//3//f/9//3/AQACAAIAAwADAAMA
BAACAAIABQAFAAYABgAHAAgACgAKAAoACwALAAoACQAIAAkACQAIAAgABwAHAAUABQAE
AAMAAAD//wAA///+//7/+//7//r/+v/8//z//P/7//r/+f/3//n/+P/4//f/9f/2//b/
9f/5//f/9//2//b/+P/4//f/9//3//f/9f/1//j/+P/4//j/9v/2//b/9v/1//X/9f/3
//v/+//7//v//v8AAAAAAwAEAAQABAAEAAYABgAGAAYABgAGAAYABwAJAAkACQAIAAQA
AQABAAEAAgACAAMAAwACAAAA/v/+//7//v/+////AgADAAYACAAFAAQAAwADAAMAAgD/
//3//P/7//r/+v/5//j/9v/0//L/8P/x//D/8P/v/+7/7v/u/+//7f/s/+z/7P/u/+7/
7v/t/+3/7f/t/+3/7f/t/+3/7f/s/+z/7P/t/+7/7f/u//D/7f/s/+z/6//s/+z/7f/u
/+3/7f/s/+z/7f/t/+3/7f/t/+3/7f/t/+v/7f/u/+7/6//r/+v/7P/s/+r/5//k/+b/
5P/k/+n/9P/1//D/9P/+/wQACgAMABAAHQAsAC8AMQA6AEMASQBGADUAJwAfABgAEQAO
AAkA///x/+X/4v/k/+b/5P/o/+n/6v/u/+//7v/w//L/8f/y//L/8P/v/+3/7v/u/+7/
8P/w//D/8P/u/+7/7v/u/+7/7v/u/+//7//v/+//7//x//H/8f/x//H/8f/x//L/9P/0
//T/9P/y//L/8v/y//D/8P/x//H/8//z//L/8v/z//P/8//0//T/9P/0//T/8v/y//L/
8v/2//b/9v/2//f/9//3//j/+P/4//j/+f/4//n/+f/5//n//f/+//7/////////AAAA
AAAAAwADAAAAAAABAAIAAwAEAAUABwAFAAQAAwACAAMAAwACAAIAAwADAAEAAQD///3/
+f/3//j/9//2//b/9//3//b/9v/0//T/9P/z//T/8//x//P/8f/y//L/8f/x//D/7v/x
/+//7//u/+7/8f/y//L/8//y//H/7v/t//D/8P/w//D/8P/w//D/8P/x//H/8f/z//X/
9f/1//X/+P/6//r//f8AAAAAAAAAAAIAAgACAAIAAAAAAAAAAQABAAEAAQAAAPz/+f/5
//n/+v/+//3/+f/2//b/9v/2//b/+P/5//z//f/9//7/+v/4//n/+f/5//j/9//1//T/
8//y//L/8f/w/+7/7P/q/+j/6f/o/+j/5//k/+T/5P/l/+X/5P/k/+T/5P/k/+T/4//l
/+X/5f/l/+P/4//j/+P/5P/k/+T/5f/l/+P/4//k/+T/5P/l/+X/5f/k/+T/5P/l/+X/
5P/k/+P/4//j/+P/5f/l/+X/5f/j/+X/5v/m/+P/4//j/+T/5v/i/93/3v/c/9j/2v/f
/+b/6//u/+7/8P/4/wAABAAGAA0AGAAfACkAMgA7AD8AOgApABkAEwAMAAcABAD7//H/
6f/f/9j/2P/a/97/4P/f/+D/5P/l/+L/5P/o/+f/6v/q/+j/5//m/+b/5f/k/+b/5v/m
/+b/5P/k/+T/5P/m/+b/5v/n/+b/5f/k/+P/5P/l/+b/5//n/+f/5//o/+b/5v/m/+b/
6P/o/+j/6P/m/+b/5//n/+f/5//m/+b/6f/p/+n/6v/o/+j/6P/o/+r/6v/q/+r/6v/q
/+r/6v/t/+3/7f/u/+7/7v/u/+//8P/x//H/8f/v//P/9P/0//P/8//z//T/9f/2//r/
+//3//b/9v/2//f/+P/5//v/+v/6//r/+v/3//f/9v/2//f/9//1//X/9P/z//D/7//u
/+3/7P/s/+3/7f/s/+z/6v/q/+r/6f/q/+n/5//p/+j/6P/n/+X/5//m/+T/5//p/+n/
6P/o/+b/5v/l/+X/5//n/+X/5f/m/+b/5v/m/+T/5P/k/+T/5P/l/+b/6f/p/+n/6f/p
/+7/8P/w//P/8v/y//L/8v/y//L/8v/y//L/8v/y//P/9f/1//X/9P/w/+3/7f/t/+7/
7P/t/+//7v/t/+z/6//q/+n/6f/r/+v/8P/y/+//7v/t/+3/7f/s/+n/5//m/+X/5v/m
/+X/5P/i/+D/3v/c/9v/2v/a/9n/2P/Y/9j/2f/Z/9j/2P/Y/9j/2P/Y/9f/1//X/9f/
1//X/9f/1//X/9T/1P/U/9X/1//V/9X/1v/W/9b/1//X/9n/2P/Y/9j/2P/X/9X/1P/X
/9f/1//X/9X/1f/V/9X/1f/X/9j/2P/V/9X/1f/W/9b/1P/V/9T/0P/O/87/0//U/9X/
3P/k/+b/7P/0//L/9P///wgADwAVAB4AJwAtACwAHwARAAcA/P/3//b/8//r/9//0f/M
/8r/yP/K/8z/0f/U/9T/0//W/9b/1v/X/9n/2v/Z/9n/2P/Y/9f/1v/U/9T/1P/U/9X/
1v/X/9j/1v/W/9b/1//V/9X/1f/V/9f/1//X/9f/2f/Z/9n/2v/Z/9j/1//W/9b/1v/W
/9b/2P/Y/9n/2f/Z/9n/2P/Y/9j/1//W/9b/2P/Y/9j/2P/Y/9j/2P/Y/9z/3P/c/9z/
2//b/9v/3P/c/9z/3P/d/97/3//f/9//3v/h/+H/4P/h/+H/4f/i/+L/4v/l/+X/5P/k
/+X/5v/o/+j/6P/p/+n/6P/n/+b/5f/l/+T/5P/h/+H/3//f/93/3f/b/9v/3P/b/9r/
2v/Z/9n/2P/Y/9j/2P/Y/9f/1v/V/9P/1f/U/9T/0//R/9P/0v/Q/9P/1f/V/9T/1P/U
/9T/0//T/9T/0//Q/8//0P/Q/9D/0P/Q/9D/0P/Q/8//z//P/9H/1P/V/9b/1//Z/9r/
2f/b/9z/3P/c/9z/4P/g/+D/4P/i/+L/4v/j/+L/4f/g/97/3v/b/9v/2//Z/9j/2P/X
/9f/1v/X/9f/1f/U/9T/1P/X/9j/2f/c/9n/2f/Z/9n/2P/X/9f/1v/V/9L/0f/R/9L/
zv/L/w==
         </WaveFormData>
      </LeadData>
      <LeadData>
         <LeadByteCountTotal>10000</LeadByteCountTotal>
         <LeadTimeOffset>0</LeadTimeOffset>
         <LeadSampleCountTotal>5000</LeadSampleCountTotal>
         <LeadAmplitudeUnitsPerBit>4.88</LeadAmplitudeUnitsPerBit>
         <LeadAmplitudeUnits>¦ÌV</LeadAmplitudeUnits>
         <LeadHighLimit>2147483647</LeadHighLimit>
         <LeadLowLimit>268435456</LeadLowLimit>
         <LeadID>V1</LeadID>
         <LeadOffsetFirstSample>0</LeadOffsetFirstSample>
         <FirstSampleBaseline>0</FirstSampleBaseline>
         <LeadSampleSize>2</LeadSampleSize>
         <LeadOff>FALSE</LeadOff>
         <BaselineSway>FALSE</BaselineSway>
         <ExcessiveACNoise>FALSE</ExcessiveACNoise>
         <MuscleNoise>FALSE</MuscleNoise>
         <LeadDataCRC32>2585407161</LeadDataCRC32>
         <WaveFormData>
CAAIAAgACAAIAAgACAAIAAkACgALAAwACwAKAAkACAAGAAQAAgAAAP///v/9//z/+f/4
//f/9v/0//L/8P/s/+z/7f/t/+3/8P/y//P/9P/4//n/+f/5//r/+v/6//v//v///wEA
AwADAAUABwAHAAcACAAIAAgABgAHAAcABwAKAAsACwALAAsACwAMAAwACgAKAAoACgAL
AAsACwAMAAoACgAKAAoADAAMAAwADAAOAA8ADwAPAAwADAANAA0ADQANAA0ADQANAA0A
DQANAA0ADQANAA0ADQANAA0ADQAMAAoADAAQAA4ADwAPABIAFQAZABsAIAAkACsALgAv
AC8AMQAwACgAIAATAAUA+v/t/+D/0v/H/7//wv/I/87/0//W/9j/2//k/+v/7//z//f/
+//+/wEAAgAEAAYABwAFAAYABAAEAAQABAAHAAcABwAHAAQABAAEAAQAAgACAAIAAgAD
AAQABQAFAAMAAwADAAMAAQABAAEAAQADAAIAAgACAAEAAQACAAIAAgACAAIAAgABAAEA
AQABAAEAAQABAAEA//////7//v/+//7//v/+/wAAAAD//////v/8//r/+f/7//r/+v/6
//r/+f/4//b/9v/2//b/9f/0//T/8//y/+//7//u/+7/7v/u/+z/6v/r/+r/6v/p/+b/
5v/m/+b/5v/m/+b/5v/l/+X/5f/k/+X/5f/n/+j/6P/q/+v/6//r/+z/7f/v//D/8f/x
//H/8v/y//T/9f/1//X/9f/1//P/9P/0//T/9P/0//T/9f/1//X/9f/1//P/8//z//P/
9f/1//X/9v/0//T/9P/z//P/8//z//P/8//z//P/8//z//P/8//z//T/9P/1//X/9f/1
//X/9f/1//X/9v/2//n/+f/5//f/8//z//L/8P/v/+3/7f/q/+n/5//l/+T/5P/i/+D/
4P/g/+D/3//c/9v/2//Z/9n/2v/c/93/3v/g/+H/4//j/+X/5v/m/+f/6f/p/+n/6//r
/+3/8f/x//H/8v/y//L/8v/z//H/8f/y//P/9f/1//X/9f/2//b/9v/2//j/+P/5//n/
+f/6//r/+v/3//b/9f/0//X/9v/3//n/+f/5//j/+P/3//f/9//3//f/9//3//f/9//3
//f/9//3//f/9//3//n/+f/4//j/+v/2//j/+//5//z/AQAFAAcACgAQABUAGAAdACEA
IwAiACAAFgALAP//9P/j/9T/xv+5/6v/qP+s/7T/uf/A/8b/y//S/9v/4//l/+f/6//u
//H/8v/0//b/9//1//j/9v/2//b/9v/5//n/+f/5//j/+P/4//j/+P/4//j/+P/4//j/
+P/3//n/+f/5//n/+f/5//n/+f/5//j/+P/4//f/9//4//j/9v/2//b/9v/1//X/9f/1
//X/9f/1//X/9f/1//T/9P/0//T/9P/0//T/9P/z//P/9f/0//P/8//z//L/8v/y//D/
7//u/+z/7v/u/+7/7f/u/+7/7f/s/+n/6f/o/+j/6P/o/+b/5P/k/+T/5f/l/+P/4v/h
/+D/4v/i/+L/4v/g/+H/4v/i/+X/5f/n/+j/5v/o/+n/6f/p/+r/6//t/+7/7//v/+//
8P/w//L/8//1//X/9f/1//X/9v/2//b/+P/4//j/+f/5//n/+f/5//f/9//3//f/+f/5
//n/+v/6//r/+v/5//v/+//7//v/+f/5//n/+f/5//n/+f/5//j/+P/5//n/+f/5//n/
+f/7//v//P/8//v/+//7//n/9//3//b/9P/z//H/8f/u/+3/6//p/+j/6P/q/+f/5v/l
/+T/4v/g/+D/4f/h/+H/4v/k/+f/6P/q/+v/6//r/+3/7v/t/+//8v/z//X/9//3//n/
+f/5//n/+v/7//z//f////////8AAAEAAQABAAEAAQACAAIAAgACAAIAAgADAAMAAwAE
AAQABAACAAIAAgACAAQABAAEAAUABQAFAAQABAAHAAcABwAHAAUABQAFAAUABQAFAAUA
BQAFAAUABQAFAAUABQAEAAQACAAKAAgABwAJAA4AEQAVABsAIAAkACcALgAxADMANQAy
ACwAIgAVAAUA9P/j/9L/wP+x/6v/rP+y/7j/wf/K/9D/2f/k/+v/7f/v//P/9//4//n/
/v/+//7//////wIAAQAAAP///v8BAAEAAQABAAAAAAAAAAAA/v/+//7//v8AAAAAAAD/
/////////////f/9//3//f////7//v/+//3//f/+//7//P/8//z//P/7//v/+//7//n/
+f/5//n/+//7//r/+v/4//j/+P/4//r/+v/5//n/+f/4//f/9//3//b/9v/2//b/9f/0
//L/8v/y//L/8f/y//L/8f/w/+//7//u/+7/7v/u/+z/6v/p/+j/6P/n/+b/5v/m/+b/
5v/m/+b/5v/m/+f/6P/o/+f/5//p/+r/7P/u/+//7//v//D/8f/z//T/9f/1//X/9v/2
//j/+f/5//n/+f/5//n/+v/6//r/+v/6//r/+//9//3//f/9//v/+//7//v//f/9//3/
/v/8//z//P/7//v/+//7//v//f/9//3//f/9//3//f/9//z//P/9//3//f/9//3//f//
////AAAAAAEAAQABAP///f/9//z/+v/5//f/9//0//P/8f/v/+7/7P/s/+v/7P/p/+j/
5//m/+T/4v/i/+P/5v/n/+n/7P/r/+z/7v/v/+7/7f/u/+7/8P/z//f/+f/7//3//f//
/////////wAAAAAAAAAAAQABAAEAAgADAAUABQAFAAUABQAEAAMAAgAEAAQABQAFAAUA
BgAGAAYABAAEAAQABAAGAAYABgAHAAUABQAEAAQABQAFAAUABQAHAAcABwAHAAUABQAF
AAUABwAHAAcABwAFAAUABAAEAAgACAAKAA0AEQASABUAFwAdACYALgAxADYAOQA7ADsA
NgAqABwADwD//+z/2f/E/7L/o/+j/6z/tv/A/8f/zv/W/+H/6v/t/+//8//5//v/+v/7
/wAABAAEAAEAAQAAAAIAAgACAAIAAwADAAMAAwACAAIAAgACAAIAAgACAAIAAAAAAAAA
//8BAAEAAQABAAEAAQABAAEAAQAAAAAAAAD/////AAAAAAAAAAAAAAAAAQABAAEAAQAB
AAEAAQABAAEAAQAAAAAAAAAAAAAAAAD+//7//f/9//3//P/7//v/+//6//r/+v/6//n/
+P/2//j/+P/4//f/9P/0//P/8v/x//H/8P/w//L/8v/w/+7/7f/s/+z/6//q/+r/6v/q
/+j/6P/o/+j/6v/r/+z/7P/t/+3/7//w/+7/8P/x//H/8//0//X/9//2//f/9//3//j/
+P/6//v/+//7//v/+//5//r/+v/6//z//P/8//3//f/9//3//f/7//v/+//7//v/+//7
//z//P/8//z/+//7//v/+//7//3//f/9//3/+//7//v/+//+//7///////3//f/9//3/
/f/9//7//v/////////9//v/+//6//j/9f/z//P/8P/v/+3/6//q/+r/6v/p/+j/5//m
/+T/4v/i/+P/5f/l/+b/6P/n/+j/6v/r/+v/6//t/+7/8f/z//b/9//3//n/+f/7////
/////wAA/v/+//7/////////AAABAAEAAQABAAEAAgACAAIAAgAEAAQABQAFAAUABgAG
AAYABAAEAAQABAAGAAYABgAHAAUABQAEAAQABQAFAAUABQAFAAUABQAFAAcABwAHAAcA
BwAHAAcABwAHAAcABgAGAAgACAAIAAkACwAMABEAFQAZAB4AKAAtADAANQA5ADkANgAw
ACYAGQAHAPT/3f/M/7r/o/+Z/5z/pv+u/7f/wv/M/9X/3v/n/+n/6//x//P/9v/5//j/
+P/8//3/+//8//z//P/8//z/+//7//v/+//6//r/+v/6//z//P/8//z/+v/6//r/+f/7
//v/+//7//v/+//7//v/+//6//r/+v/3//f/+P/4//r/+v/6//r/+f/5//n/+f/5//n/
+f/5//n/+f/4//j/+P/4//j/+P/4//j/9//3//f/9v/1//X/9//2//b/9v/1//P/8f/u
/+7/7v/u/+3/7v/u/+3/7P/p/+n/6P/o/+n/6v/p/+j/5//m/+b/5f/k/+T/5P/k/+T/
5P/k/+T/4v/j/+T/5P/m/+f/6v/s/+v/7P/s/+v/7f/u/+//8f/y//P/8//z//L/8v/0
//X/9v/3//j/+f/4//j/9//2//b/9v/2//f/+f/5//n/+f/3//f/9//3//n/+f/5//r/
+v/6//r/+f/5//n/+f/5//v/+//7//v/+f/5//n/+f/6//r/+//7//v/+//7//v/+//7
//z//P/7//v/+//5//n/+f/4//b/9//1//X/8v/w/+3/6v/o/+b/5v/m/+X/5P/j/+L/
4f/e/93/3f/f/9//4P/i/+P/5P/m/+f/5//n/+n/6v/r/+3/8P/x//X/9//3//n/+//7
//v//P/8//z//P/9//v/+//8//3//v///wAAAQAAAAAAAAAAAAAAAAABAAEA//8AAAAA
AAAAAAAAAAAAAAIAAgACAAMAAwADAAIAAgABAAEAAQABAAEAAQABAAEA//////////8B
AAEAAQABAAEAAQAAAAAAAAACAAQABQAHAAwADwARABUAHAAkACsAMAAzADUANQA0ACwA
IAATAAUA8P/b/8j/tP+h/5P/lv+g/6j/sf++/8b/z//a/+H/5f/p/+//8f/0//X/9v/4
//r//f/7//r/+v/6//r/+v/7//v/+//7//r/+v/6//r/+v/6//r/+v/6//r/+v/5//n/
+f/5//n/+f/5//n/+f/3//b/9v/2//f/9//4//j/+P/4//j/+P/3//f/9//3//f/9//3
//f/9//3//b/9v/2//b/9v/2//T/9P/z//P/8//y//H/8f/z//L/8v/y//L/8f/w/+7/
8P/w//D/7//s/+z/6//q/+n/6f/o/+j/6P/o/+b/5P/j/+L/4v/h/+L/4v/i/+L/4P/g
/+D/4P/g/+H/4v/i/+P/4//l/+b/5v/o/+n/6f/p/+r/6//t//D/8f/x//H/8P/w//L/
8//z//P/8//z//P/9P/0//T/9P/0//T/9f/1//X/9f/1//f/9//3//f/9f/1//X/9v/0
//T/9P/z//T/9f/2//f/9//3//f/9//3//f/9//3//b/9v/3//f/9//3//f/9//5//n/
+v/6//v/+//7//n/9f/1//T/8v/x/+//7//s/+n/5//l/+T/4v/i/+T/4f/g/9//3v/c
/9r/2v/b/9z/3f/f/+L/4f/i/+T/5f/l/+X/5//o/+v/7f/w//H/8//1//X/9//3//f/
9//4//r/+v/6//v/+f/5//r/+//9//3//f/9//z//P/8//z//v/+///////9//7//v/+
//7//v/+//7//v/+//7////9//3//P/8///////////////////////9//3//f/9//3/
/f/9//3//f/9//z//P8AAAIAAgADAAUACAALABEAFwAgACYAKwAwADMAMwAxAC4AJgAY
AAkA9f/e/8f/tP+g/5P/kf+c/6T/rv+7/8T/yv/T/97/4f/l/+n/7f/v//L/9//4//j/
+v/7//v//P/8//z//P/8//v/+//7//v/+v/6//r/+v/8//z//P/8//7//v/+//3//f/9
//3//f///////////wEAAAAAAAAAAQABAAIAAgAAAAAAAAAAAAEAAQABAAEAAQABAAEA
AQABAAEAAAAAAAIAAgACAAIAAAAAAP////////7//f/9/////v/+//7/AAD///7//P/+
//7//v/9//r/+v/5//j/+f/5//j/+P/6//r/+P/2//X/9P/0//P/9P/0//T/9P/0//T/
9P/0//T/9f/2//b/+f/5//v//P/8//7//////wEAAgADAAUABAAFAAUABQAGAAYACAAJ
AAsACwALAAsACwAMAAwADAANAA4ADwARABEAEQARABEADwAPAA8ADwARABEAEQASABQA
FAAUABMAFQAVABUAFQAVABUAFQAVABcAFwAXABcAGAAYABkAGQAbABsAGwAbABsAGwAc
ABwAHQAdAB0AGwAZABkAGAAWABcAFQAVABIADwANAAsACgAKAAoACQAIAAcABgAFAAIA
AQABAAMAAwAEAAYACQAKAAwADQAMAAsADAAMAA4AEQAVABcAGwAdAB0AHwAfAB8AHwAg
AB4AHgAeAB8AIQAhACIAIwAjACMAIwAjACYAJgAmACYAJgAmACcAJwAnACgAKAAoACoA
KgAqACoAKAAoACgAKQApACkAKAAoACkAKQApACkAKQApACkAKQApACkAKQApACkAKQAp
ACkAKQApACgAKAAqACwALAAtAC0ALgAxADcAOwBAAEYASQBMAE8AUwBRAEoARAA8AC8A
HQAMAP//8v/m/9v/2f/e/+j/7v/z//j//P///wYACwARABMAFwAbAB4AHQAgACIAIgAh
ACMAIgAiACIAIgAiACMAIwAjACMAIAAgACAAIAAiACIAIgAiACAAIAAgAB8AHwAfAB8A
HwAhACEAIQAhACEAIAAgACAAHwAfACAAIAAeAB4AHgAeAB0AHQAdAB0AHQAdAB0AHQAf
AB8AHgAeAB4AHgAeAB4AHQAcABoAGQAbABoAGQAZABkAGAAYABgAGAAXABYAFAAUABQA
FAATABQAFAATABIADwAPAA4ADgAOAA4ADAAKAAsACgAKAAkACAAIAAgACAAIAAgACAAI
AAgACQAKAAoACQAJAAsADAAKAAwADQANAA8AEAARABMAFAAVABUAFQAYABgAGgAbABkA
GQAZABkAFwAYABgAGAAZABoAGwAdABsAGwAbABsAGwAbABsAGwAdAB0AHQAeAB0AHAAb
ABkAGwAbABsAGwAZABkAGQAZABoAGwAcAB0AHAAcAB0AHQAbABsAGwAbAB0AHQAeAB4A
HQAdAB0AGwAbAB0AHgAeAB8AHQAdABoAFwAVABMAEgASABIADQAIAAgACAAIAAgABwAE
AAMAAwABAAEAAgAEAAQABAAFAAUABgAHAAoADAAMAA0ADwAPABEAEwATABUAGQAZABkA
GgAaABoAGgAbABsAGwAcAB0AHQAdAB0AHQAcABwAHAAcAB4AHgAfAB8AHQAeAB4AHgAg
ACAAIAAgAB4AHgAeAB8AIQAhACAAIAAfAB8AHwAfAB8AHwAfAB8AHQAdAB0AHQAeAB8A
IAAhAB8AHwAeAB4AIAAiACIAIwAjACQAKQAtAC8AMgA6AD0APgBBAEMAQQA8ADgALgAh
ABMACAD5/+z/3v/T/9H/2P/i/+b/6f/s/+7/8//8/wEAAwAHAAsADQAQABMAFgAYABoA
FwAZABgAGgAaABoAGgAZABkAGQAZABYAFgAWABYAGAAYABgAGAAYABgAGAAXABcAFwAX
ABcAFQAVABUAFQAVABQAFAAUABMAEwAUABQAFAAUABQAFAATABMAEwATABMAEwATABMA
EgARAA8ADgAOAA4ADgAOAA4ADgANAA0ADwAOAA0ADQANAAwADAAMAAwACwAKAAgACAAI
AAgABwAGAAYABQAEAAEAAQAAAAAAAAAAAP7//P/9//z//P/7//r/+v/6//r/+P/4//j/
+P/2//f/+P/4//j/9//4//j/+v/8//3//f///wAAAQADAAMAAwACAAEAAgACAAQABQAH
AAcABwAHAAcACAAIAAgABgAGAAYABwAFAAUABQAFAAcABwAHAAcABwAHAAcACAAFAAQA
AwABAAEAAQABAAEAAQABAAEAAQABAAEAAQABAAAAAAABAAEAAQABAAEAAQADAAMABAAE
AAUABQAFAAMA//////7//P/5//f/9//0//X/9f/z//D/7v/u/+7/7v/t/+r/6f/p/+j/
5//n/+j/6f/q/+z/7f/v/+//8f/y//H/8//2//f/+f/7//v//f////////8AAP7//v/+
////AQABAAIAAwADAAMAAwADAAMAAgABAAAAAgACAAMAAwADAAQABAAEAAQABAAEAAQA
BAAEAAQABQAFAAUABAAEAAcABwAHAAcABgAFAAQAAwADAAMAAwADAAQABQAGAAcABgAF
AAMAAgAGAAQABAAFAAkADAAPABEAFQAaAB4AIQAmACcAJwArACoAJAAYAAkA+//w/+P/
1v/I/7v/tf+8/8L/yP/P/9L/0v/Z/+L/5//r/+v/7f/x//b//f8AAAAAAAD9//3/AAAA
AAAAAAAAAAEAAQABAAEAAAAAAAAAAAD+//7//v/+//7//v/+//3//f/9//3//f/9//3/
/f/9//3//P/8//z/+//7//z//P/8//z//P/8//n/+f/5//n/9//3//f/9//5//n/+P/4
//b/9v/2//b/9v/2//X/9f/1//T/8//z//P/8v/y//L/8v/x//D/7v/u/+7/7v/t/+7/
7v/t/+z/6//r/+r/6v/q/+r/6P/m/+X/5P/k/+P/4v/i/+L/4v/g/+D/4P/g/97/3//g
/+D/3//f/+H/4v/i/+T/5f/l/+f/6P/p/+v/6v/r/+v/6//q/+r/7P/t/+3/7f/t/+3/
7v/w//H/8v/x//D/7//v/+//7//v/+//7//v/+//7//v/+//7//w/+7/7v/u/+3/7f/t
/+3/7f/v/+//7//v/+3/7f/t/+3/7v/u/+//7//v/+//7//v/+//7//w//D/7//v/+//
7f/p/+n/6P/m/+f/5f/l/+L/4f/f/93/3v/b/9r/2f/Y/9b/1P/U/9X/0v/R/9H/0v/T
/9T/1v/X/9f/1//Z/9r/2//d/+D/4f/h/+P/4//l/+X/5f/l/+b/6P/o/+j/6f/n/+f/
6P/p/+n/6f/p/+n/6P/o/+j/6P/q/+r/6//r/+n/6v/q/+r/6v/q/+r/6v/q/+r/6v/r
/+v/6//q/+r/6//r/+v/6//t/+3/7f/t/+3/7f/t/+3/7f/t/+3/7f/t/+3/7P/s/+7/
7v/q/+v/7//0//n/+//9/wIACgANABAAFQAZABkAGAAUAA4AAQDz/+b/1//I/7r/qf+d
/5z/ov+m/63/tv+6/7//yP/P/9X/2f/d/+H/5P/j/+b/7P/w/+//7//w//D/8P/w//D/
8f/x//H/8f/w//D/8P/w//D/8P/w//D/7v/u/+7/7f/t/+3/7f/t/+//7//v/+//8f/w
//D/8P/v/+//8P/w//D/8P/w//D/7//v/+//7//v/+//7//v/+//7//u/+7/7v/u/+7/
7v/u/+7/7f/t/+7/7v/u/+//7//u/+7/7v/u/+3/7P/q/+r/6v/q/+n/6v/q/+n/6P/l
/+X/5P/k/+T/5P/i/+D/4f/g/+D/3//d/9z/2//a/9r/2v/a/9r/2P/Z/9r/2v/d/93/
3//g/97/4P/h/+H/4f/i/+P/5f/o/+n/6f/p/+r/6v/s/+3/7f/t/+3/7f/t/+7/7v/u
/+7/7v/u/+//7//v/+//7//v/+//7//v//H/8f/x//L/8v/y//L/8f/z//P/8//z//X/
9f/1//X/9f/1//X/9f/2//b/9//3//f/9//3//f/+f/5//r/+v/9//3//f/7//f/9//2
//T/8//x//H/7v/x/+3/7f/s/+j/5v/m/+b/5v/k/+L/4v/j/+P/4//k/+b/6f/q/+z/
7f/r/+v/7f/u/+//8f/0//X/+f/7//v//f////////8AAAIAAgACAAMAAwADAAQABQAF
AAUABQAFAAgACAAIAAgABgAGAAcABwAJAAoACgAKAAoACgAKAAoACAAIAAgACQALAAsA
CgAKAA0ADQANAA0ACwALAAsACwAJAAkACQAJAAsACwALAAsADQANAAwADAAMAA4ADgAN
AA8AEgAXAB0AHwAkACgALwA0ADcANwA7ADoAMgAmABkACwD4/+f/1v/E/7H/qf+s/7T/
vP/D/8r/0P/Z/+T/6//x//P/9//5//z///8CAAIAAgAFAAUABgAGAAYABgAGAAcABwAH
AAcABgAGAAYABgAGAAYABgAGAAYABgAGAAUABQAFAAUABQAFAAUABQAFAAcABgAGAAYA
AwADAAQABAAEAAQABAAEAAMAAwADAAMABQAFAAUABQAFAAUABAAEAAIAAgACAAIABAAE
AAMAAwADAAIAAQABAP///v/+//7//v/9//z/+v/6//r/+v/5//r/+v/5//j/9//3//b/
9v/2//b/9P/y//P/8v/y//H/8P/w//D/8P/u/+7/7v/u/+7/7//w//D/8f/x//P/9P/2
//j/+f/5//n/+v/7//3//v////////8AAAAAAgADAAEAAQABAAEAAwAEAAQABAACAAIA
AgADAAMAAwADAAMABQAFAAUABQADAAMAAwAEAAYABgAGAAUAAwADAAMAAwAFAAUABQAF
AAUABQAFAAUABAAEAAUABQAFAAUABQAFAAcABwAIAAgACQAJAAkABwAFAAUABAACAAAA
/f/8//j/+f/3//X/9P/0//L/8f/w/+//7v/u/+z/7P/t/+//7//w//L/8//0//b/9//1
//X/9//4//n/+//+////AwAFAAUABwAHAAcABwAIAAoACgAKAAsACQAJAAoACwANAA0A
DQANAA4ADgAOAA4ADAAMAA0ADQANAA4ADgAOAA4ADgAOAA4ADgAOAA4ADwARABEAEAAQ
AA8ADwAPAA8AEQARABEAEQAPAA8ADwAPAA8ADwAPAA8AEQARABAAEAAQABAAEgATABcA
GgAfACUAKwAuADQAOQA+AD8AQQBBADwANAAoABcAAQDu/9v/xv+0/6n/rf+2/77/xv/N
/9b/3v/p//D/8//5//3/AQADAAYABQAGAAgACAAJAAsADAAMAAwADAAMAAsACwALAAsA
CgAKAAoACgAKAAoACgAKAAwADAAMAAsACwALAAsACwAJAAkACQAJAAkACAAIAAgABwAH
AAgACAAIAAgACAAIAAcABwAHAAcABwAHAAcABwAHAAcABgAGAAYABgAGAAYABgAGAAUA
BQADAAIAAQABAAEAAAAAAAAAAgABAAAA/v/9//z/+//5//j/+P/3//b/9f/1//T/9P/z
//L/7//s/+z/7P/t/+3/7P/s/+z/7P/s/+z/7P/s/+z/7f/u/+7/7//v//H/8v/y//T/
9f/1//X/9v/3//n/+P/5//n/+f/6//r//P/9//3//f/9//3///8AAAAAAAD+//7//v//
////////////AQABAAEAAQD///////8AAP7//v/+//3/////////////////////////
/////////v/+//////8BAAEAAQABAAMAAwAEAAQAAwADAAMAAQD//////v/8//r/9//2
//L/8//z/+//7P/s/+r/6v/q/+r/6v/o/+j/6f/n/+f/6P/q/+3/7v/w//H/8f/x//P/
9P/z//X/+P/5//3//////wEAAQABAAEAAgAEAAQABAAFAAUABQAGAAcABwAHAAcABwAI
AAgACAAIAAgACAAJAAkABwAIAAgACAAKAAoACgAKAAoACgAKAAsACwALAAoACgAJAAkA
CQAJAAkACQAJAAkACwALAAsACwAJAAkACQAJAAsACwAKAAoACgAKAAoACwANABQAGQAf
ACUALAAyADUANgA5AD0APwA6ADAAJAAVAAEA7P/X/8L/sP+j/6H/qv+y/7z/x//O/9b/
3//o/+v/7//3//v/+//8//3/AAACAAIAAwAFAAYABAAEAAQABAADAAMAAwADAAQABAAE
AAQABAAEAAQABAAEAAQABAADAAMAAwADAAMAAwADAAMAAwAFAAQABAAEAAEAAQACAAIA
AgACAAIAAgADAAMAAwADAAIAAQAAAP//AAABAAEAAgACAAIAAgACAAIAAgABAAEA///+
//3//f////7//v/+//z/+//6//j/+P/4//j/9//0//T/8//y//P/8//y//L/9P/0//L/
8P/t/+z/7P/r/+z/7P/s/+z/7P/s/+z/7P/u/+//8P/w//D/7//w//D/8v/0//X/9f/z
//T/9f/3//r/+//7//v//P/8//7////9//3//f/9////AAAAAAAA/v/+//7///8BAAEA
AQABAAEAAQABAAEA////////AAACAAIAAgABAP//////////AQABAAEAAQABAAEAAQAB
AAAAAAABAAEAAQABAAEAAQABAAEAAgACAAUABQAFAAMA//////7//P/6//f/9v/y//P/
8f/x//D/7v/t/+z/6//q/+j/5v/m/+f/6f/p/+r/7P/r/+z/7v/v//H/8f/z//T/8//1
//j/+f/9//////8BAAMAAwADAAQAAgACAAIAAwAFAAUABgAHAAUABQAFAAUACAAIAAgA
CAAGAAYABwAHAAkACgAKAAoACgAKAAoACgAKAAoACgALAAsACwAKAAoACQAJAAkACQAL
AAsACwALAAsACwALAAsACwALAAsACwALAAsACgAKAAwADAAMAA8AEQAUABsAIQAnACwA
MgA1ADwAQwBDAD8APgA4ACoAGwAJAPT/3//M/7j/pf+j/6r/sv+8/8f/0P/Y/+H/6v/x
//X/+f///wMABgAHAAgACAAIAAsACwAMAA4ADgAOAA4ADQANAA0ADQAMAAwADAAMAAwA
DAAMAAwADAAMAAwACwANAA0ADQANAAsACwALAAsADQAMAAwADAALAAsADAAMAAoACgAK
AAoACwALAAsACwALAAsACwALAAsACwAKAAoADAAMAAwADAAKAAoACQAJAAkACAAHAAcA
BwAGAAYABgAIAAcABgAEAAQABAAEAAMAAAAAAP///v/9//3//P/8//z//P/6//j/+P/4
//n/+f/2//b/9v/2//T/9P/0//T/9v/3//j/+P/5//n/+//8//z//v//////AQACAAMA
BQAEAAUABQAFAAgACAAKAAsACQAJAAkACQALAAwADAAMAAwADAAMAA0ACwALAAsACwAN
AA0ADQANAA0ADQANAA4ADgAOAA4ADQANAA0ADQANAA0ADQANAA0ADwAPAA8ADwAOAA4A
DwAPAA8ADwAPAA8ADwAPABAAEAATABMAEwARAA8ADwAOAAwACQAHAAcABAAFAAMAAQAA
AP7//P/7//n/+P/4//f/9P/2//b/9//4//j/+P/5//v//P/8//7//v8AAAAAAwAGAAQA
CAANAA==
         </WaveFormData>
      </LeadData>
      <LeadData>
         <LeadByteCountTotal>10000</LeadByteCountTotal>
         <LeadTimeOffset>0</LeadTimeOffset>
         <LeadSampleCountTotal>5000</LeadSampleCountTotal>
         <LeadAmplitudeUnitsPerBit>4.88</LeadAmplitudeUnitsPerBit>
         <LeadAmplitudeUnits>¦ÌV</LeadAmplitudeUnits>
         <LeadHighLimit>2147483647</LeadHighLimit>
         <LeadLowLimit>268435456</LeadLowLimit>
         <LeadID>V2</LeadID>
         <LeadOffsetFirstSample>0</LeadOffsetFirstSample>
         <FirstSampleBaseline>0</FirstSampleBaseline>
         <LeadSampleSize>2</LeadSampleSize>
         <LeadOff>FALSE</LeadOff>
         <BaselineSway>FALSE</BaselineSway>
         <ExcessiveACNoise>FALSE</ExcessiveACNoise>
         <MuscleNoise>FALSE</MuscleNoise>
         <LeadDataCRC32>2265778192</LeadDataCRC32>
         <WaveFormData>
FAAUABQAFAAWABYAFgAWABkAGgAbABwAHAAcABwAHAAZABgAFwAWABMAEgARABAADgAM
AAoACAAFAAQAAgABAAEAAgACAAIABQAFAAYACAAIAAgACAAIAAUABQAGAAYABAAEAAQA
BAAEAAQABAADAAMAAwADAAMAAQACAAIAAgACAAIAAwADAAMAAwADAAMAAwADAAMAAwAC
AAEAAAD//wEAAQABAAEABAAEAAQABAAEAAUABQAFAAMAAwADAAMABQAGAAYABgAGAAYA
BgAHAAUABQAGAAcACQAJAAkACQAHAAYACgAMAA8ADgASABgAHgAnADYARQBWAGgAeACC
AI8AoACuALUAvADFAM4A1QDFAJ0AWwD8/5T/Vf9D/z7/Pv9L/1v/bv+D/5b/qP+9/8r/
1//h/+f/6v/w//X/9//1//b/9v/2//b/+f/7//v/+//7//v/+//7//v/+f/6//r/+v/9
//3//f/9//v/+//7//v/+f/5//r/+v/6//r/+//7//j/9//3//f/+v/6//r/+v/5//j/
9//2//b/9v/2//b/9v/2//X/9f/z//P/8v/y//L/8v/y//H/8P/v/+//7//u/+3/7P/r
/+z/7P/p/+f/5f/k/+L/4f/f/93/2//Z/9n/1//V/9P/0P/O/8z/yv/F/8L/wf+//7//
vv+8/7z/uP+4/7f/tv+0/7T/tf+3/7j/uf+6/73/vP+//8P/xv/H/8r/zf/Q/9P/1v/Y
/9v/3P/d/9//4v/l/+f/6f/p/+j/6f/q/+r/6v/r/+3/7f/t/+3/7v/u/+7/7v/u/+7/
7//v/+//7//t/+3/7f/t/+//7v/u/+7/7f/t/+7/7v/u/+//7//v//H/8f/x//P/9P/1
//X/9//3//j/+f/5//3//v/+//7//P/9//3//P/7//v/+v/3//X/8v/v/+7/7v/q/+j/
6P/o/+j/5//n/+f/6P/m/+b/5//n/+j/6v/q/+r/7P/s/+v/6//u/+7/7v/u/+z/7P/s
/+z/7P/r/+v/6//t/+3/7f/u/+z/7P/s/+z/7f/t/+3/7f/t/+3/7f/t/+//7//v/+//
8f/x//H/8f/w/+//7//u//D/8P/w//H/8//z//P/8//x//H/8f/y//T/9P/0//T/9P/1
//X/9f/4//n/+f/5//v/+//7//z/+v/4//3/AAACAAYAEAAZACIALwBCAFYAZAByAIEA
kgCgAKkArACxALwAxQC7AKEAcwAmALz/Y/87/zT/Mv83/0f/Wv9t/4T/mv+v/77/y//V
/93/4P/i/+f/6//r/+7/7v/u/+7/8f/z//P/8//z//P/8//z//P/8f/y//L/8v/z//P/
8//z//X/9f/1//X/9f/1//b/9v/2//b/9//3//b/9f/1//X/9v/2//b/9v/2//b/9v/2
//T/9P/0//T/9P/0//P/8//1//X/9P/0//T/9P/0//P/9P/z//P/8//y//H/8P/v/+z/
7P/p/+f/6f/o/+b/5f/l/+P/4f/f/93/2//Z/9f/1P/S/9D/zv/M/8r/yv/J/8X/xP/C
/8L/wv/C/8H/wP+//77/vv+//8L/w//E/8f/yP/L/8//0v/T/9b/2f/c/93/4P/i/+X/
6v/r/+3/8P/x//P/9f/1//j/+f/6//r/+v/7//3//f/9//3//v/+//z//P/8//z//f/9
//3//f///////////////v/+//7//f/9//7//v///wEAAgADAAMAAwADAAUACAAJAAkA
CwANAA4ADwAPAA8AEAAQABAAEAARABEAEAANAA0ADAAJAAcABAABAAAA/v/+//3//P/7
//r/+P/3//b/9v/4//j/+f/5//r//P/8//z//v/+//3//f/+//7//v/+/wAAAAAAAAAA
/v/9//3//f////////8AAAIAAgACAAIAAQABAAEAAQABAAEAAQABAAEAAQABAAEAAwAD
AAMAAwADAAMABAAEAAQABAAEAAUABQAFAAUABQAGAAcACAAKAAkACAAHAAYACAAJAAkA
CQAKAAsACwALAAkACQAJAAoADgASABEAEgAWAB4AJgAxAEIAVwBoAHoAiACWAKcAuADE
AMkA0ADdAOIA1wC7AIkAOQDM/2z/O/8v/y7/NP9H/1n/bP+H/6L/uP/H/9L/3f/n/+v/
8P/0//f/+f/9//7//P/8//z//////////////wEAAQABAAEA//8AAAAAAAADAAMAAwAD
AAMAAwADAAMAAQABAAIAAgAAAAAAAQABAAIAAQABAAEAAgACAAIAAgABAAAA///+//7/
/v/+//7//v/+//3//f/9//3//P/8//7//v/+//3/+//5//j/9//4//f/9v/1//L/8v/v
/+3/7f/s/+r/6f/p/+f/5f/j/9//3f/b/9n/1v/U/9L/0P/P/8z/y//J/8X/xP/C/8L/
wv/C/8H/wP++/77/v//B/8L/w//E/8f/yP/L/8//0v/T/9b/2f/c/97/4v/l/+n/7P/t
/+//8v/x//P/9f/1//b/9//4//j/+P/5//v/+//9//3//v/+//3//P/7//r/+//7//v/
+//7//v/+//7//v/+v/6//r/+//7//z//P/8//3//f/9//3//f/9////AAABAAEAAwAF
AAYABwAHAAcACAAIAAgACgALAAsACgAJAAkACAAFAAMAAAD9//z/+v/2//b/9P/y//L/
8v/y/+//7//v//D/8f/y//T/9f/0//b/9v/2//X/9P/y//H/8//0//X/9v/2//b/9v/2
//b/9f/1//X/9f/1//X/9v/4//j/+P/4//n/+f/5//n/9//3//f/9//3//f/9//3//n/
+f/5//n/9//3//j/+P/4//j/+P/5//f/9//3//f/+f/5//n/+v/8//z//P/8//r/+//7
//v//P/9//3//f/7//v/+//8//7/AAADAAgAEAAYACAALQBAAFsAbgB+AIwAoACxALwA
xADHANAA1wDQALMAgQA1AMn/Wv8W/wv/Ef8Y/yb/Of9P/2r/h/+e/67/vf/K/9X/2//f
/+T/6v/r/+v/6//s/+7/7v/u//H/8v/z//T/9f/1//X/9f/1//X/9v/2//b/9f/1//X/
9f/1//X/9f/1//X/9f/2//b/9P/0//X/9f/0//P/8//z//T/9P/0//T/8v/y//L/8v/y
//L/8v/y//L/8v/x//H/8//z//L/8v/w//D/8P/v/+7/7f/t/+3/7P/r/+r/6f/o/+j/
5f/j/+P/4v/g/9//3f/b/9n/1//T/9H/z//N/87/zP/K/8j/xf/C/8H/v/+7/7r/uP+4
/7j/uP+3/7b/tv+2/7f/uf+7/73/v//D/8L/xf/J/8z/0f/U/9f/2v/b/97/4P/j/+T/
5f/n/+r/7f/v//H/8f/y//P/9P/0//T/9f/3//f/9//3//j/+P/4//j/+P/4//n/+f/5
//n/+f/5//n/+f/3//b/9v/2//f/9//4//j/+P/5//n/+f/9//3//f////7//////wEA
AQACAAMAAwAFAAYABgAGAAgACQAJAAgABwAHAAYAAwD+//r/9v/0//L/8v/w//D/8P/w
/+//7//v//D/8v/y//P/8//z//T/8//y//L/8v/x//H/9P/0//T/9P/y//L/8v/y//T/
8//z//P/8f/x//H/8v/y//L/8v/y//P/8//z//P/8//z//P/8//z//P/8//z//X/9f/1
//X/8//z//T/9P/2//b/9v/3//X/9f/1//X/9//3//f/+P/2//b/9v/2//f/+f/6//v/
+v/7//v/+//7//v/+//8//z//P///wQACgAQABgAIwAyAEcAYAByAIAAkAClALQAvgDD
AMoAzwDSAMMAnQBlABEAnv82/wX/A/8G/xL/Kf8//1b/cf+I/57/sf/A/8v/1f/d/97/
4P/n/+v/7f/u/+7/7v/u//H/8f/x//H/8f/x//H/8f/x//P/9P/0//T/8//z//P/8//1
//X/9f/1//X/9f/2//b/9v/2//f/9//2//X/9f/1//b/9v/2//b/9v/2//b/9v/2//b/
9v/2//j/+P/3//f/9//3//b/9v/2//b/9v/1//b/9f/1//X/9P/z//L/8f/u/+7/6//p
/+n/6P/m/+X/4//h/9//3f/b/9n/1//V/9T/0v/Q/87/yf/G/8X/w//D/8L/wP/A/7z/
vP+7/7r/uv+6/7v/vf+//8H/w//H/8b/yf/N/9D/0//W/9n/3P/f/+L/5P/n/+j/6f/r
/+7/8P/z//b/9//2//f/+P/4//j/+f/7//v/+//7//z//P/8//z//P/8//3//f/9//3/
//////////////7//v/+/wEAAQACAAIAAQABAAAA//8BAAEAAQADAAQABQAFAAcACQAK
AAsACwANAA4ADgAOABAAEQARABAAEQARABAADQAIAAQAAAD+//z/+v/6//j/+P/4//j/
9f/1//X/9v/4//j/+f/5//r//P/8//z//v/+//3//f/8//z//P/8//z//P/8//z//v/9
//3//f/9//3//f/+//z//P/8//z//v///wAAAQD/////////////////////////////
////////AAAAAAAAAAAAAAEAAQABAAEAAQD///////8AAAEAAgADAAQAAwADAAIAAQAE
AAUABQAFAAUABQAFAAYABgAIAAsAEAAWABwAJAAvAD4AVQBuAIIAkACgALEAwADIAM0A
0gDbAOAA0QCrAHMAHwCq/0D/D/8N/xb/Iv83/03/ZP+B/5z/sv/D/9L/3//p/+3/8P/2
//3//////wAAAAAAAAAAAwAFAAUABQAFAAUABQAFAAUABQAGAAYABgAHAAcABwAHAAkA
CQAJAAkABwAHAAgACAAGAAYABwAHAAgABwAHAAcACAAIAAgACAAGAAYABgAGAAgACAAI
AAgABgAGAAUABQAFAAUABAAEAAQABAAEAAMAAgABAAEAAQD+//3//P/7//r/+v/3//X/
9//2//T/8//w/+3/6v/n/+X/4//h/9//3P/a/9j/1v/T/9D/z//N/83/zP/K/8r/xv/G
/8X/xP/E/8T/xf/H/8j/yf/K/83/zv/R/9X/2P/b/97/4f/k/+X/6P/q/+3/8P/x//P/
9v/3//n/+//7//z//f/+//7//v///wEAAQADAAMABAAEAAQABAAEAAQAAwADAAMAAwAD
AAMAAwADAAUABAAEAAQABQAFAAYABgAIAAkACQAJAA0ADQANAA8ADwAPAA4ADwARABIA
EwATABUAFgAWABYAFgAXABcAFgAXABcAFgATAA0ACgAHAAYAAgAAAAAA/v/+//7//v/9
//3//f/+/wAAAAABAAEAAAACAAIAAgABAAAA/v/9//7//v/+//7/AAAAAAAAAAAAAP//
/////////////wAA/v/+//7//v///////////wEAAQABAAEAAwADAAMAAwABAAEAAQAB
AP////8AAAAAAgACAAIAAwABAAEAAQABAAMAAwADAAQABAAEAAQABAAEAAUABQAFAAYA
BwAHAAcACQAJAAkACgAQABQAFwAcACIALAA0AEMAXABzAIgAmACoALoAyQDUANwA4wDq
AO8A5AC/AIcAOQDN/1z/GP8P/xf/JP84/1H/Z/+A/53/tP/E/9X/5P/v//X/+/8AAAQA
CQAJAA0AEAAOAA4ADgARABEAEQARABEAEQARABEAEQATABQAFAAUABcAFwAXABcAFwAX
ABcAFwAZABkAGgAaABoAGgAbABsAGgAZABkAGQAYABgAGAAYABoAGgAaABoAHAAcABwA
HAAaABoAGQAZABsAGwAaABoAGgAaABoAGQAaABkAGQAZABgAFwAWABUAFgAWABMAEQAR
ABAADgANAAkABwAFAAMAAwABAP///f/8//r/+P/2//P/8P/v/+3/7f/s/+r/6v/o/+j/
5//m/+j/6P/p/+v/7f/v//H/9f/0//f/+//+/wMABgAJAAwADQAQABIAFQAYABkAGwAe
AB8AIQAjACMAJAAlACYAJgAoACkAKwArACsAKwAsACwALAAsACwALAAtAC0ALQAtAC0A
LQAtAC0ALQAsACwALAArACsALAAsAC0ALwAwADEAMwAzADMANQA2ADcANwA5ADkAOgA7
ADsAOwA8ADwAPAA+AD8APwA+AD8APwA+ADsANQAyAC8ALgAqACoAKQAoACcAJgAjACMA
IwAkACQAJAAlACUAJwAqACsALAArACoAKAAnACkAKgArACwALgAuAC4ALgAuAC0ALQAt
ACsAKwArACwALAAsACwALAArACsAKwArAC0ALQAtAC0ALQAtAC0ALQAsACsAKgApACsA
KwAsACwAKgAqACoAKwApACkAKQApACoAKwAsAC4ALQAsACsAKgAoACkAKQApACoAKwAr
ACsAKQApACkAKgAsAC4ALwA0ADYAOgBEAE8AXgBxAIgAmgCqALoAzwDeAOYA7QD0AP0A
BAH7AN0ApQBRAOD/eP9F/z3/Pv9G/1f/a/98/5H/rv/G/9f/6P/1/wEABwAKABAAEwAT
ABUAGAAaABoAGgAdAB0AHQAdAB0AHQAdAB0AHQAgACIAIwAkACQAIwAiACEAIwAjACMA
IwAlACUAJgAmACYAJgAnACcAKAAnACcAJwAmACYAJgAmACYAJgAmACYAJgAmACYAJgAm
ACYAJQAlACUAJQAkACQAJAAkACQAIwAgAB8AHwAfACAAHwAeAB0AGgAaABcAFQAVABQA
EgARAA8ADQALAAkABwAFAAMAAQACAAAA/v/8//f/9P/z//H/7//u/+z/7P/q/+r/6f/o
/+r/6v/r/+3/7v/v//D/8//y//X/+f/8////AgAFAAgACQAMAA4AEQAWABcAGQAcABwA
HQAeAB0AHgAfACAAIAAiACMAJQAlACMAIwAkACQAJAAkACQAJAAlACUAJQAlACMAIwAj
ACMAJQAkACQAJAAjACMAJAAkACQAJQAlACUAJQAlACUAJwAnACcAJgAnACgAKgAsAC0A
LAAsACsAKgArAC0ALgAuAC8AMQAyADEALgAsACoAKgAoACYAIgAgAB8AHgAdABwAGgAZ
ABgAGAAYABgAGQAZABkAGgAZABgAGQAaABoAGwAaABoAGgAaABoAGgAaABoAGgAZABkA
GQAXABcAFwAYABgAGAAYABgAGQAZABkAGQAXABcAFwAXABkAGQAZABkAFwAXABcAFwAZ
ABkAGgAaABgAGAAYABkAGwAbABsAGwAbABsAGwAcABoAGgAaABoAGgAbABsAGwAeAB8A
HwAfAB8AHwAfACAAIAAiACMAJgAqADIAOgBDAFAAYQB2AIwAmACmALcAxADKANUA4ADp
APIA9QDbAKUAVQDq/4T/V/9R/0z/UP9d/2//gv+Z/67/wv/V/+b/7//1//3/AgAIAAsA
CQAJAAoADQAOAA8AEwATABMAEwATABEAEQARABEADwAQABAAEAARABEAEQARABMAEwAT
ABMAEQARABIAEgAQABAAEQARABAADwAPAA8ADgAOAA4ADgAQABAAEAAQAA4ADgAOAA4A
DAAMAAsACwAJAAkACAAIAAgACAAIAAcABwAHAAgACQAGAAUABAADAAIAAgD///3/+//6
//j/9//z//H/7//t/+3/6//p/+f/6P/m/+T/4v/f/9z/2//Z/9f/1v/U/9T/0f/Q/87/
zP/O/87/z//R/9D/0f/S/9X/1P/X/9v/3v/j/+b/6f/s/+3/8P/y//X/9v/3//n//P/9
////AQABAAAAAQACAAIABAAFAAcABwAFAAUABgAGAAYABgAGAAYABwAHAAcABwAGAAUA
BAADAAQABAAFAAYABQAFAAYABgAGAAcABwAHAAcABwAHAAkADAANAA0ADwAOAA4ADgAN
ABEAEgASABIAEAARABEAEAAMAAsACQAFAAUABAABAAAA///+//3//P/6//n/+P/4//b/
9v/3//f/+P/6//r/+v/8//z/+//7//v/+v/5//j/+P/4//j/+P/4//f/9//3//X/9f/1
//b/9v/2//b/9v/1//X/9f/1//P/8//z//P/9f/1//X/9f/z//P/8//z//X/9f/2//b/
9P/0//T/9f/3//f/9//3//j/+f/6//z/+f/4//f/9v/2//f/9//3//r/+//7//v/+v/5
//j/+P/8//r/+/8AAAQADAAUAB0AKAA5AEoAXABsAHYAgQCUAKAApwCsALMAvgDBALEA
iwBFAOL/fv9F/zf/Mv8y/z3/Tf9i/3f/jP+g/6//vP/J/9P/3f/i/+T/5f/l/+X/6v/q
/+r/6v/t/+3/7f/t/+3/7f/t/+3/7f/r/+z/7P/s/+3/7f/t/+3/7f/t/+3/7f/v/+//
8P/w/+7/7v/v/+//7f/r/+r/6f/q/+r/6v/q/+j/6P/o/+j/6P/o/+j/6P/q/+r/6f/p
/+b/5f/j/+L/4//k/+X/5f/i/+H/4f/h/+L/4f/g/9//3P/c/9n/1//Z/9j/1v/V/9X/
0//R/8//y//J/8f/xf/E/8L/wP++/7v/uP+3/7X/s/+y/7D/sP+s/6z/q/+q/6r/qv+r
/63/rv+v/7D/s/+0/7f/u/++/7//wv/F/8j/x//K/8z/z//S/9P/1f/Y/9n/2//d/93/
4P/h/+L/4v/g/+H/4//j/+X/5f/m/+b/5v/m/+b/5v/n/+f/5//n/+f/5//n/+f/5//m
/+b/5v/p/+n/6v/q/+r/6//r/+v/7f/t/+3/7//y//P/8//1//X/9v/3//f/9//4//j/
+P/2//f/9//2//X/9f/0//H/7//s/+n/6v/p/+j/5//m/+X/5f/l/+b/5f/k/+T/4//k
/+b/5v/m/+j/6P/n/+f/6v/q/+r/6v/s/+z/7P/s/+r/6f/p/+n/6//r/+v/7P/q/+r/
6v/q/+3/7f/t/+3/7//v/+//7//v/+//7//v/+//7//v/+//8f/x//L/8v/y//L/8v/z
//P/8//z//P/9f/1//X/9v/2//b/9v/2//j/+f/5//n/+v/7//v/+//7//v/+//8/wAA
/v/9//7/BgAOABgAHwAoADsAUABiAHAAfACLAJoApACvALYAuwDGAMsAvwCdAGUADgCm
/1n/Pf82/zL/O/9N/17/df+O/6T/t//G/9P/3f/j/+b/7P/z//P/9f/4//j/+P/4//v/
+//7//v/+//7//v/+//7//v//P/8//z//f/9//3//f/9//3//f/9//////8AAAAAAAAA
AAEAAQD+//3//f/9//7//v/+//7//P/8//z//P/+//7//v/+//7//v/9//3//f/9//z/
/P/8//z//P/7//z/+//7//v/+v/5//j/9//2//b/8//x/+//7v/s/+v/7P/r/+r/6f/l
/+P/4f/f/9z/2v/Y/9b/1f/S/9H/z//L/8r/yP/I/8j/yP/H/8b/xf/E/8T/xf/I/8n/
yv/N/8z/z//T/9b/1//a/93/4P/j/+b/6P/r/+7/7//x//T/9//5//v/+//6//v//P/8
//r/+//9//3//////wAAAAD+//7//v/+/wEAAQABAAEAAQABAAEAAQD///7//v/+////
//8AAAAAAAABAAEAAQAFAAUABQAHAAYABwAHAAkACQAKAAsACwANAA4ADgAOAAwADQAN
AAwACQAJAAgABQAFAAIAAQD+//r/+f/4//f/9v/z//P/8//0//T/9P/1//X/+P/6//r/
+v/4//j/9//3//r/+v/6//r/+P/4//j/+P/2//X/9f/1//b/9//4//r/+v/6//r/+v/5
//n/+f/5//n/+f/5//n/+f/5//n/+f/6//v//P/9//v/+//8//z//P/8//z//f/9//3/
/f/9/////////wAAAAAAAAAAAAABAAMABAAFAAgACQAJAAkACwALAAsADAAMAA4AEQAS
ABgAIAAqADUAQgBTAGgAfACMAJoAqwC8AMgAzwDWAN8A5gDfAMUAlQBJAN7/dv89/zH/
MP80/0P/V/9q/4P/nv+2/8n/1v/h/+n/7//2//j//f8BAAMAAgADAAQABQAJAAcABwAH
AAcACQAJAAkACQAJAAoACgAKAAsACwALAAsACwALAAsACwAJAAkACgAKAAwADAANAA0A
DAALAAsACwALAAoACQAIAAgACAAIAAgACAAIAAgACAAIAAgABwAHAAcABwAGAAYACAAI
AAgABwAIAAcABwAHAAUAAwABAP//AAAAAP3/+//7//r/+P/3//P/8f/v/+3/6//p/+f/
5f/i/+D/3v/c/9r/2P/Y/9f/0//S/9D/0P/M/8z/y//K/8z/zP/N/8//0P/R/9L/1f/W
/9n/3f/g/+H/5P/n/+r/7P/w//P/9//4//n/+//+//3///8BAAEABAAFAAYABgAEAAUA
BwAHAAcABwAIAAgACAAIAAgACAAHAAcABwAHAAkACQAJAAkABwAGAAYABgAJAAkACgAK
AAwADQANAA0ADgANAAwADQAQABEAEQATABMAFAAVABUAFwAYABgAGAAaABsAGwAaABgA
FwAVABEADQAKAAcABgAGAAQAAQAAAP///v////////8AAAAAAAABAAEAAgAEAAQABAAE
AAQAAwADAAYABgAGAAYABAAEAAQABAAEAAMAAwADAAUABQAFAAYABgAGAAYABgAHAAcA
BwAHAAcABwAHAAcABwAHAAcABwAHAAcABwAHAAcABwAIAAgACAAIAAgACQAJAAkACQAJ
AAcABwAHAAgACgAKAAoACgAIAAkACQAJAAoACwALAAsADQANAA0ADgAQABAAEwAaACIA
KgA2AEcAXABxAIQAlgCmALgAyQDWAN4A5QDwAPUA6gDLAJUARwDb/27/Nv8v/zH/OP9I
/1v/cf+M/6f/vv/S/+H/7P/3//3///8EAAoACwANABEAFAASABIAEgAVABUAFQAVABUA
FwAXABcAFwAXABgAGAAYABkAGQAZABkAFwAXABcAFwAXABcAGAAYABYAFgAXABcAGAAX
ABcAFwAWABYAFgAWABYAFgAWABYAFAAUABQAFAASABIAEQARABMAEwASABIAEAAQABAA
DwAOAA0ADQANAAwACwAKAAkACgAKAAcABQAEAAIA///9//3/+//5//f/9f/z//H/7//s
/+r/6P/m/+X/4v/h/9//2//a/9j/2P/Y/9j/1//W/9b/1v/X/9n/3P/d/97/4f/i/+X/
6f/s/+3/8P/z//b/+f/8//7/AQAEAAUABwAKAAkACwANAA0ADgAPABAAEAAOAA8AEQAR
ABMAEwAUABQAFAAUABQAFAAUABMAEgARAA8ADwAPAA8AEQAQABAAEAARABEAEgASABIA
EwATABMAEwATABMAFQAYABkAGQAbABsAHAAdAB0AHQAeAB4AHgAgACEAIQAgABwAGwAZ
ABUAEwASAA8ACgAKAAkACAAHAAYABwAHAAcACAAGAAYABwAHAAgACgAKAAoACgAKAAkA
CQAIAAgACAAIAAgACAAIAAgACAAHAAcABwAHAAcABwAIAAoACgAKAAoACgAJAAgABwAJ
AAkACQAJAAkACQAJAAkACQAJAAkACQAJAAkACgAKAAgACAAIAAkACQAJAAkACQAJAAkA
CQAKAAgACAAIAAgACgALAAsACwAKAAsACwALAA0ADQANAA4ADgAQABEAFAAaACQAMAA/
AFQAawCAAJAAnACuAMEAzgDUANcA4ADlANwAvwCJAD0A1/9m/yD/Ef8Z/yL/NP9H/1v/
dP+P/6b/uv/L/9r/4//n/+v/8v/4//n/+//9//7/AAAAAAAAAwACAAEAAAD//wAAAQAC
AAMAAwAEAAQABAADAAMAAwADAAMAAwADAAMAAwADAAQABAAEAAQABQAFAAIAAQABAAEA
AgACAAIAAgACAAIAAgACAAEAAAD///7///8AAAAAAQD//////v/+//7//v/+//3//P/7
//v/+//6//n/+P/3//b/9v/z//H/7//u/+z/6//r/+n/5//l/+P/4f/f/93/3P/a/9j/
1v/R/87/zf/L/8v/yv/I/8j/xv/G/8X/xP/F/8b/yP/L/8r/y//M/8//0f/V/9r/3v/g
/+L/5P/m/+n/7P/u//H/9P/1//f/+v/6//v//P/7//3///8BAAIAAAABAAMAAwADAAMA
BAAEAAQABAAEAAQAAwADAAMAAwAFAAUABQAFAAYABgAHAAgACwALAAwADAAMAA0ADQAN
AA0ADQANAA8AEgATABMAFQATABQAFQAVABkAGgAaABoAGAAZABkAGAAWABUAEwAPAAsA
CgAHAAQAAgABAAAA///+//3//f/9//7/AAAAAAEAAQAAAAIAAgACAAQABAADAAMABAAE
AAQABAADAAIAAQAAAAIAAQABAAEAAAD///7//v///wAAAQACAAEAAQABAAEAAQABAAEA
AQADAAMAAwADAAEAAQABAAEA/////wAAAAAAAAAAAAABAP//////////////////AAAA
AAAAAAAAAAAAAQABAAEAAAABAAEAAQADAAMAAwAEAAYACAALAA4AFAAaACQAMwBGAF8A
dACEAJIApgC3AMAAzADRANYA2wDYAL0AjwBLAOn/dP8g/wf/Cf8S/yT/O/9P/2b/gf+c
/67/v//O/9v/4//p/+z/8P/z//f/9//4//r/+v/6//3//f/9//3//f/7//v/+//7//3/
/v/+//7//f/9//3//f////////////3//f/+//7//v/+///////+//3//f/9//z//P/8
//z//P/8//z//P/6//r/+v/6//r/+v/5//n/+//7//r/+v/4//j/+P/3//j/9//3//f/
9P/z//L/8f/x//L/8P/v/+//7v/s/+v/6P/l/+L/3//f/93/2//Z/9j/1v/U/9L/0f/O
/83/y//H/8b/xP/E/8T/xP/D/8L/wv/C/8P/xf/G/8f/yP/L/83/0f/W/9r/3f/g/+P/
5v/n/+r/7P/v//T/9f/3//r/+f/7//3//f///wEAAwAEAAQABQAHAAcABwAHAAgACAAK
AAoACgAKAAsACwALAAsACwALAAsACwALAAoACgAKAA0ADQAOAA4ADgAPAA8ADwAPAA8A
DwARABIAEwATABUAFQAWABcAFwAZABoAGgAaABsAHQAeAB4AHQAdABwAGQATABAADQAM
AAoACAAGAAYABQAEAAMAAwAFAAYABwAJAAcABwAJAAoADAAMAAwADAAKAAoACgALAAkA
CQAJAA==
         </WaveFormData>
      </LeadData>
      <LeadData>
         <LeadByteCountTotal>10000</LeadByteCountTotal>
         <LeadTimeOffset>0</LeadTimeOffset>
         <LeadSampleCountTotal>5000</LeadSampleCountTotal>
         <LeadAmplitudeUnitsPerBit>4.88</LeadAmplitudeUnitsPerBit>
         <LeadAmplitudeUnits>¦ÌV</LeadAmplitudeUnits>
         <LeadHighLimit>2147483647</LeadHighLimit>
         <LeadLowLimit>268435456</LeadLowLimit>
         <LeadID>V3</LeadID>
         <LeadOffsetFirstSample>0</LeadOffsetFirstSample>
         <FirstSampleBaseline>0</FirstSampleBaseline>
         <LeadSampleSize>2</LeadSampleSize>
         <LeadOff>FALSE</LeadOff>
         <BaselineSway>FALSE</BaselineSway>
         <ExcessiveACNoise>FALSE</ExcessiveACNoise>
         <MuscleNoise>FALSE</MuscleNoise>
         <LeadDataCRC32>2867926559</LeadDataCRC32>
         <WaveFormData>
DgAOAA4ADgAOAA4ADgAOABEAEgATABQAFAAUABQAFAATABIAEQAQAA0ADAALAAoACAAG
AAQAAgD///7//P/7//z//f//////AAAAAAAAAQACAAIAAgACAP///////wAA/v/8//z/
+//6//r/+v/6//r/+v/5//n/+P/4//j/+P/4//n/+f/5//n/+f/5//n/+P/4//j/+f/4
//j/9//2//f/9//4//n/+P/4//j/+P/6//r/+v/6//j/+P/4//j/+f/6//r/+v/6//r/
+v/6//n/+P/3//f/+f/5//n/+f/3//X/+P/7//z//f///wYADQAZACoAOwBRAGkAfACJ
AJsAsQC/AMYA0ADgAPUAAgH4AMsAgAANAI3/O/8i/xr/GP8j/zX/Sv9g/3T/iv+i/7L/
wP/M/9P/1//d/+L/5f/l/+j/6f/p/+j/6P/q/+v/7v/v/+7/7v/v/+//7f/t/+3/7v/u
/+7/7v/u/+7/7v/u/+7/7P/s/+z/7P/v/+//7//v/+v/6//s/+z/7f/u/+//8P/u/+7/
7v/u/+7/7v/u/+7/7v/u/+z/7P/r/+r/6f/o/+f/5//n/+f/5P/i/+L/4v/i/+D/3//e
/97/3v/d/9v/2f/Y/9f/1P/S/8//zv/L/8j/x//F/8P/wf+//7z/uf+0/7P/r/+u/67/
rP+q/6n/pv+m/6X/pP+k/6T/pf+m/6f/qf+s/67/rv+y/7X/uP+7/8D/wv/H/8n/zP/P
/9L/1f/Y/9n/3P/f/+L/5f/m/+j/6f/q/+r/6v/r/+3/7v/u/+7/7//v/+//7//w//D/
8v/z//T/9f/z//P/8//z//T/9f/2//f/9v/2//f/9//5//r/+v/7//v//f/+////AgAD
AAQABQAEAAUABgAHAAoACwALAAwADAANAA0ADQAMAAsACAAEAAMAAgAAAP3//v/8//r/
+v/6//r/9//3//j/+f/5//n/+P/4//r/+//8//z//v/+//3//f/9//7//v/8//z/+//6
//r/+v/6//r/+v/5//n/+v/6//r/+v/6//v//f/9//3//f/7//v/+v/6//z//f/9//7/
AAAAAAAA///+//3//f/8//7//v/+//7/AAAAAAAAAAD+//7///8AAAAAAAAAAAAAAAAA
AAAAAAACAAMAAwADAAUABQAFAAUABAADAAgACwALABAAGwAlAC4APwBZAHEAhACRAKMA
vQDNANYA3ADkAPcACAEGAesAuABdANv/af82/yr/JP8n/zf/TP9g/3b/kv+q/7z/zP/a
/+P/5//p//D/8//1//j/+v/7//v//P/9//3///////7//v///////f/9//3//v/+//7/
/v/+/wAAAAAAAAAAAQACAAMABAAIAAkACgALAAsACwAMAAwADAAMAAwADAAMAAwADAAM
AAwADAAMAAwADAAMAAoACgAKAAoACgAKAAkACQAJAAkACgAIAAgACAAIAAYABQAEAAEA
AAD+//v//f/8//v/+P/4//X/9P/x/+7/7f/r/+n/5f/j/+D/3f/c/9v/1//W/9L/0P/O
/83/zP/M/8v/yv/I/8j/yf/K/8v/zf/Q/9L/0v/W/9n/3P/h/+b/6P/t/+3/8P/z//b/
+//+////AgAEAAYACAAIAAoACwAMAAwADgAPABEAEgASABIAEwATABEAEQASABIAEwAT
ABMAEwATABMAEwATABMAEwATABMAEgASABMAEwAVABYAFgAXABcAGQAaABsAHAAdAB4A
HwAgACEAIgAjACQAJQAlACYAJgAnACcAJwAmACUAIgAeAB0AHAAaABcAFgAWABMAEgAR
ABAADwAPABAAEQATABMAEgASABQAFQAWABYAFAAUABMAEwATABQAFAASABQAEwASABIA
EgASABIAEgATABMAFAAUABIAEgASABMAEwATABMAEwATABMAEgASABIAEwATABQAFAAU
ABQAEwATABMAFAAUABQAFAAUABQAFAAUABQAFAAWABYAFwAYABYAFgAWABYAFgAWABYA
FgAYABkAGQAZABcAFwAXABcAHAAdABwAHQAhACoAMwBBAFQAbQCFAJkAqgC9ANMA5QDz
APoABgEWASMBIAEGAc0AcADv/3f/Of8o/yT/KP83/0v/Yv98/5r/tP/I/9b/5P/u//X/
+f///wQABwAJAAwADQANAAwADAANAA0ADwAPABAAEAARABEADwAPAA8AEAASABIAEgAS
ABAAEAAQABAAEAAQABAAEAARABEAEQARAA8ADwAQABAAEAAQABAAEAAOAA4ADgAOAA4A
DgAOAA4AEAAQAA4ADgAMAAwADAAMAA0ADQANAA0ACgAIAAgACAAIAAYABQAEAAMAAgAA
AP3/+//6//n/9v/1//P/8//x/+z/6//p/+f/4//h/97/2//Y/9f/0//S/9D/zv/M/8v/
yv/K/8n/yP/I/8j/yf/K/8n/y//O/9D/0v/W/9n/3P/f/+T/5v/r/+//8v/1//j/+//+
////AgACAAQABgAGAAgACQAKAAoADAANAA8AEAASABIAEwATABAADwAPAA4AEQARABEA
EQARABEAEQARAA8ADwAPAA8AEgASABMAEwATABQAFAAVABMAFQAWABcAGAAZABoAGwAc
AB0AHgAfACAAIQAhACIAIgAjACMAIwAkACMAIAAcABsAGgAYABUAEgASABAAEAAPAA4A
DQAMAAsACwAMAA0ADwAPAA4ADgAOAA8AEAAQAA8ADgAMAAsADQAOAA4ADAAMAAsACgAK
AAoACgAKAAoACQAJAAoACgAMAAwADAANAAsACwALAAsACQAJAAgACAAIAAkACQAKAAoA
CgAKAAkACQAJAAoACgAKAAoACgAKAAgACAAIAAgACgAKAAsADAAMAAwADAAMAAoACgAK
AAoADAANAA0ADQALAAsACwALABAAEQAUABkAHwAmADEAQQBaAHcAkQChALQAywDfAOsA
8wD6AAQBFAEVAfwAxABtAO7/a/8Z/wX/CP8M/xr/Lf9D/2D/fv+Y/6z/vv/O/9r/4v/n
/+3/9f/4//f/+f/6//z//f/9//7//////wEAAQAAAAAAAQABAAEAAQABAAIAAAAAAAAA
AAAAAAAAAAAAAAIAAgACAAIAAgABAAAA////////AAAAAP7//v/+//7//v/+//7//v/+
//7//v/+//7//v/8//z//P/8//z//P/7//v/+//7//j/9v/2//b/9v/0//P/8v/v/+7/
7P/p/+n/6P/n/+T/4v/f/97/2//Y/9f/1f/T/9H/z//M/8n/xv/F/8H/wP++/7z/uv+5
/7j/uP+3/7b/tv+2/7f/uP+6/73/wf/E/8T/yP/L/87/0f/W/9j/3f/f/+L/5f/o/+r/
7P/s/+7/8v/0//b/9v/4//n/+v/6//r/+//9//7//P/8//3//f/9//3//v/+////////
////AQABAAEAAQD//////////wAAAAABAAEA//8AAAAAAQADAAUABgAHAAgACQAKAAsA
CgALAAwADQAOAA8ADwAQABIAEwATABMAEgARAA4ACgAIAAYAAwD///7//v/9//z/+//6
//n/+f/6//v///////7//v/8//3//v/+//z//P/7//v//P/+/////v/9//v/+f/4//n/
+v/7//z/+f/5//r/+v/6//r/+v/7//v/+//7//v/+//7//r/+v/8//3//f/+//z//P/8
//v/+//7//z//P/8//z//P/8//z//P/8//z//v/+////AAD+//7//v/+////AAABAAIA
AgADAAMAAwABAAEAAQABAAQABQAGAAsADwAWACEALwBAAFkAdQCLAJ4AsQDJANsA5QDq
APAA/AAFAf4A2ACdAD4At/87///+9P74/gD/F/8t/0T/YP98/5T/qv+8/8r/1v/f/+H/
5f/s//H/8f/0//T/9f/1//b/9//3//n/+f/4//j/+f/5//v/+//7//z/+v/6//r/+v/6
//r/+v/6//z//P/8//z/+//7//v/+//5//n/+v/6//r/+v/6//r//P/8//z//P/6//r/
+v/6//z//P/6//r/+v/6//r/+v/5//n/+f/5//j/9v/2//b/+P/2//X/9P/y//D/7f/p
/+n/6P/n/+T/5P/h/+D/3f/Y/9f/1f/T/9P/0f/O/8v/yP/H/8P/wv/A/77/vP+7/7j/
uP+3/7b/uP+4/7n/uv+8/7//w//G/8b/yv/N/9D/0//Y/9r/3//j/+b/6f/s/+3/8P/x
//T/9//6//3//v/+////AAAAAAIAAwAFAAYABgAGAAcABwAFAAUABgAGAAkACQAJAAkA
CQAJAAkACQAJAAkACQAJAAwADAANAA0ADAAMAAsACwALAA0ADgAPABIAEwAUABUAFgAX
ABgAGQAaABsAGwAcAB4AHwAfAB8AHwAfAB0AGgAWABQAEQANAAwACgAKAAgACAAIAAgA
BQAFAAYABwAJAAkACAAIAAgACQAKAAoACgAKAAkACQAHAAgACAAGAAYABQAEAAQABgAG
AAYABgADAAMABAAEAAQABAAEAAUABwAHAAcABwAFAAUABAAEAAQABQAFAAYABgAGAAYA
BQAFAAUABgAGAAYABgAGAAYABgAGAAYABgAGAAYABwAIAAoACgAKAAoACAAIAAgACAAK
AAsACwALAAsACwALAAsADAANABAAEwAXAB4AJwAzAEgAYwB/AJUApgC5AM8A4QDrAPAA
9gAEAQsBAAHaAJ0APAC5/zv///74/v7+Cv8f/zX/TP9o/4b/nv+y/8T/0v/e/+X/6f/v
//b/+f/5//r//P/9//3//v//////AQABAAAAAAABAAEAAQABAAEAAgAEAAQABAAEAAIA
AgACAAIAAgACAAIAAgABAAEAAQABAAEAAQACAAIAAgACAAIAAgACAAIAAgACAAIAAgAC
AAIAAAAAAP7//v/+//7//v/+/////////////P/6//r/+v/4//b/9f/0//X/9P/y/+//
8f/w/+//7P/p/+X/4//f/97/3f/b/9n/1f/T/9D/zf/K/8n/xf/E/8T/wv/A/7//vP+8
/7v/uv+6/7r/u/+8/73/v//C/8T/yP/M/8//0v/T/9j/2v/f/+H/5P/n/+r/7f/w//H/
9P/4//r//P/8//7///8AAAAAAAABAAMABAAEAAQABQAFAAUABQAGAAYABQAFAAUABQAD
AAMAAwADAAUABQAFAAUABAAEAAUABQAFAAYABgAHAAkACwAMAA0ADAANAA4ADwAQABEA
EgATABQAFQAVABYAFgAXABcAFwAXABcAFQASAA4ADAAJAAUAAgAAAAAA/v/+//7//v/9
//3//v///wEAAQAAAAAAAAABAAIAAgAAAAAA////////AAAAAP7//v/9//z//P/8//z/
/P/8//v/+//8//z/+v/6//r/+//9//3//f/9//3//f/8//z//v//////AAD+//7//v/9
//3//f/+//7//v/+//7//v/8//z//P/8//7//v///wAA/v/+//7//v/+//7//v/+/wAA
AQABAAEAAQABAAEAAQAGAAkACgANABMAHAAnADkAVABxAIkAmwCuAMMA1QDfAOcA7gD6
AAIB/wDcAKIASwDS/0///f7t/vT+AP8U/yv/Qf9Y/3b/kP+k/7j/xv/S/9z/4//n/+3/
8P/z//X/+P/4//n/+f/6//n/+f/7//v/+v/6//v/+//9//3//f/+//7//v/+//7//v/+
//7//v/+//7//v/+//3//f/9//3/+//7//z//P/6//r/+v/6//z//P/8//z//v/+//7/
/v/8//z/+v/6//v//P/9//7/+//7//v/+//6//j/+P/4//r/+P/3//b/9//2//T/8f/x
//D/7//s/+j/5f/k/+H/4f/h/+D/3//d/9v/2P/V/9L/0f/N/8z/zP/K/8j/x//G/8b/
xf/E/8b/xv/H/8j/yv/N/9H/1P/V/9j/2v/c/+H/5v/o/+3/7//y//X/+P/7//7///8C
AAQABgAIAAgACAAJAAoACgAMAA0ADwAQABAAEAARABEADwAPABAAEAARABEAEQARABMA
EwATABMAEwATABMAEwASABIAEwATABQAFgAXABkAGwAdAB4AHwAeAB8AIAAhACIAIwAk
ACUAJAAlACUAJgAnACkAKgArACwAKwAoACQAIQAgAB4AGwAYABgAFgAWABYAFgAVABUA
FgAXABcAFwAWABYAGAAZABoAGgAYABgAFwAXABcAGAAYABYAGAAXABYAFgAWABYAFgAW
ABMAEwAUABQAFgAWABYAFwAVABUAFQAVABcAFwAWABYAFgAXABcAGAAYABgAGAAXABkA
GQAaABoAGAAYABgAGAAYABgAGAAYABgAGAAZABoAGgAaABoAGgAYABgAGAAYABgAGQAZ
ABkAGwAbABsAGwAcAB0AIAAjACUAKgAzAD8AUgBrAIUAnQCuAMMA2wDvAPcA/gAIARgB
IwEkAQYBywBqAOX/Z/8p/yD/HP8g/zP/R/9Y/27/jP+o/7z/zv/g/+z/8//3//3/AgAD
AAUACAAMAA0ADQAOAA0ADQAPAA8ADgAOAA8ADwAQABEAEgAUABIAEgASABIAEAAQABAA
EAAQABAAEAAQABEAEQARABEAEQARABIAEgAQABAAEAAQABAAEAAQABAAEAAQABAAEAAQ
ABAADgAOAA4ADgAOAA4ADQANAA0ADQAKAAgACAAIAAoACAAHAAYABQAEAAIA///9//z/
+//4//b/8//y/+//7P/r/+n/5//l/+P/4P/d/9r/2f/V/9T/0v/Q/87/zf/M/8z/y//K
/8z/zP/N/87/z//R/9T/1v/W/9r/3f/g/+P/6P/q/+//8f/0//f/+v///wIAAwAGAAYA
CAAKAAoACgALAAwADAANAA8AEgAUABIAEgATABMAFQAVABYAFgAXABcAFwAXABUAFQAV
ABUAFwAXABcAFwAWABYAFwAXABUAFgAWABcAFQAXABgAGQAZABkAGQAZABsAHQAfACEA
IQAhACAAIAAiACMAIwAjACQAJQAkACIAIgAiACEAHwAeABwAGgAYABcAFgAVABQAEgAR
ABEAEQARABEAEAAQAA4ADwAQABAAEQASABIAEwARABIAEgAQABIAEQAQABAADwAOAA0A
DAALAAsADAAMAAwADAAMAA0ADQANAA0ADQANAA0ADAAMAA4ADwAPABAADgAOAA4ADQAN
AA0ADgAOAA4ADgAOAA4ADgAOAA4ADgAMAAwADQAOAA4ADgAOAA4ADgAOAA4ADgAQABEA
EQARAA8ADwAPAA8AEAARABIAFQAZACAAKwA3AEYAWwB1AI0AnACtAMUA1QDfAOoA+AAG
ARcBIAEMAdMAdADx/3X/O/8w/yr/KP83/0v/Xv90/4z/pP+6/8r/1v/g/+f/7f/z//j/
9//3//r//v//////AAADAAMABQAFAAQABAAFAAUAAwADAAMABAAEAAQABAAEAAYABgAG
AAYABAAEAAQABAADAAMAAwADAAEAAQACAAIAAgACAAIAAgACAAIAAgACAAIAAgACAAIA
AAAAAP7//v/8//z//P/8//v/+//7//v/+//6//v//P/6//j/9//2//P/8v/w/+3/6//q
/+n/5v/k/+H/4P/d/9r/2f/X/9X/1f/T/9D/zf/K/8n/xf/E/8L/wP++/73/uv+6/7n/
uP+4/7j/uf+6/7n/u/++/8D/wP/E/8f/yv/O/9T/1//d/93/4P/j/+b/6f/s/+3/8P/y
//T/9v/2//b/9//4//j/+v/7//3//v/8//z//f/9//////8AAAAAAQABAAEAAQD/////
/////wEAAQABAAEAAAAAAAEAAQABAAIAAgADAAEAAwAEAAUACAAJAAoACwAKAAsADAAN
AA4ADwAPABAAEAARABEAEQAPAA0ACQAEAAcABgAEAAIAAQAAAP///v/8//v/+//7//v/
+//6//r//P/9//7//v/+//7//f/9//3//v/+//z/+v/5//j/+P/4//j/+P/4//f/9//4
//j/9v/2//b/9//3//f/9//3//X/9f/0//T/9v/3//f/+P/2//b/9v/1//f/9//4//j/
9v/2//b/9v/2//b/9v/2//f/+P/6//z/+f/4//f/9v/2//b/9v/2//j/+f/5//n/9//3
//f/9//6//n/+v/9/wEACAARAB0AKgA/AFUAawB+AIsAmwCxAMEAxgDQAN4A8QD8APAA
xQB2AP//gf81/yL/Gv8W/yH/M/9I/17/dP+M/6D/sP++/8r/0f/X/9v/3v/d/9//5P/m
/+f/5//o/+n/6f/r/+v/6v/q/+v/6//p/+n/6f/q/+r/6v/q/+r/6v/q/+r/6v/s/+z/
7P/s/+v/6//r/+v/5//n/+j/6P/m/+b/5v/m/+b/5v/m/+b/5v/m/+b/5v/n/+j/5//o
/+f/5v/l/+T/5P/l/+b/5//k/+L/4v/i/+T/4v/h/+D/3//e/9z/2f/Z/9j/1//U/9T/
0f/Q/83/yv/J/8f/xf/D/8H/vv+7/7j/t/+z/7L/sP+u/6z/q/+o/6j/p/+m/6b/pv+n
/6j/qf+r/67/sP+0/7j/u/++/7//xP/G/8v/zf/Q/9P/1v/Z/9z/3f/g/+L/5P/m/+b/
6f/r/+3/7v/s/+3/7//w//L/8v/z//P/8f/x//L/8v/z//P/8//z//P/8//z//P/8//z
//P/8//2//b/9//3//f/+P/4//n/+f/7//z//f/8//3//v///wAAAQACAAMAAgADAAMA
BAAEAAUABQAFAAQAAwAAAPz//f/6//j/9v/1//T/8//y//H/8f/y//P/9P/z//H/8P/y
//P/9P/0//b/9v/1//X/9//4//j/9v/2//X/9P/0//P/8v/x//D/8P/x//P/9P/y//L/
8v/z//X/9f/1//X/9//3//b/9v/2//f/9//4//b/9v/2//X/9//3//j/+P/4//j/+P/4
//j/+P/4//j/+v/6//v//P/8//z//P/8//z//P/8//z//v/////////9//3//f/9/wAA
///+////BQAOABcAHwAsAEEAWwBxAIIAkwClALcAxQDQANoA4gDzAAIB/gDZAJgAMwCv
/03/Kv8c/xb/Hf8v/0T/Wv90/47/pv+4/8b/0v/Z/93/5f/s/+//7//w//T/9f/1//b/
9//3//n/+f/4//j/+f/5//n/+f/5//r/+v/6//r/+v/4//j/+P/4//n/+v/7//z/+//7
//v/+//5//n/+v/6//r/+v/6//r/+P/4//j/+P/6//r/+v/6//r/+v/4//j/+P/4//j/
+P/5//n/+f/5//j/9v/2//b/9v/0//P/8v/x//D/7v/r/+v/6v/p/+b/5f/j/+P/4f/c
/9v/2f/X/9X/0//Q/83/zP/L/8f/xv/C/8D/vv+9/7z/vP+7/7r/uP+4/7n/uv+9/7//
wv/E/8T/yP/L/87/0f/W/9j/3f/h/+T/5//q/+3/8P/x//T/+P/6//z//P/8//3//v/+
//7///8BAAIAAgACAAMAAwADAAMABAAEAAUABQAFAAUABQAFAAUABQAFAAUABQAFAAgA
CAAJAAkACQAKAAoACwANAA8AEAARABIAEwAUABUAFAAVABYAFwAaABsAGwAcABoAGwAb
ABsAHAAbABgAFAAVABIAEgAPAAoACAAIAAgACAAFAAUABgAHAAcABwAGAAYABwAJAAsA
DAAKAAoACQAJAAkACgAKAAgACgAJAAgACAAHAAYABQAEAAUABQAGAAYACAAIAAgACQAH
AAcABwAHAAkACQAIAAgABgAHAAcACAAKAAoACgAJAAkACQAKAAoACgAKAAoACgAKAAoA
CgAKAAoACgALAAwADAAMAAwADAAMAAwADAAMAAwADQANAA0ADwAPAA8ADwAOABEAEgAV
ABkAIgArADcASABfAHkAjwCiALUAywDfAO0A9AD8AAoBGQEYAQIBzwB4APn/d/8v/x7/
Gv8a/yf/O/9S/2r/iP+k/7r/yP/U/97/6f/v//P/+P/9//3//v8CAAMAAwAEAAMAAwAF
AAUABAAEAAUABQAFAAUABQAGAAYABgAGAAYABgAGAAYABgAEAAQABAAEAAcABwAHAAcA
BQAFAAYABgAGAAYABgAGAAQABAAEAAQABAAEAAQABAAGAAYABAAEAAIAAgACAAIAAwAD
AAMAAwAEAAIAAgACAAEA/v/8//r/+//6//j/9f/1//T/8//w//D/7f/s/+n/5v/l/+P/
4f/d/9v/2P/V/9T/0//P/87/zP/K/8j/x//E/8T/w//C/8T/xP/F/8b/xf/H/8r/zP/Q
/9T/1//a/9v/4P/i/+f/6//u//H/9P/2//j/+P/6//7/AAACAAIABAAFAAYABgAEAAUA
BwAIAAgACAAJAAkACwALAAwADAALAAsACwALAA0ADQANAA0ADAALAAoACQAMAAwADQAN
AA8AEAAQABEADwARABIAEwAUABUAFgAXABgAGQAaABsAHAAdAB0AHgAgACEAIQAhAB4A
HQAaABYAEwASABAADQAOAAoACQAIAAcABgAHAAcACAAJAAkACQAIAAgACgALAAwADAAK
AAoACQAJAAsADAAMAAoACgAJAAgACAAGAAYABgAGAAcABwAIAAgABgAGAAYABwAJAAkA
CQAJAAkACQAIAAgABgAHAAcACAAIAAgACAAHAAkACQAKAAoACgAKAAoACgAMAAwADAAM
AAoACgALAAwADgAOAA4ADgAMAAwADAAMAAwADQANAA0ADwAPAA8ADwAQABEAFAAZAB8A
KgA3AEsAZAB7AJMApwC6AM8A4wDxAPkAAgEQARoBFQH4AL4AZQDm/2X/Hf8P/w7/Ev8i
/zX/S/9o/4b/oP+2/8j/1P/i/+r/7f/z//n//P/9/wEABAAFAAUABAAEAAMAAwAFAAUA
BgAGAAcABwAHAAcABwAIAAgACAAIAAgACAAIAAgACAAIAAgACAAIAAcABwAHAAcABwAH
AAgACAAIAAgACAAIAAgACAAIAAgACAAIAAgACAAIAAgABgAGAAgACAAIAAgABQAFAAUA
BQAEAAIAAgACAAAA/v/9//z//f/8//r/9//1//T/8//w/+7/6//q/+f/5v/l/+P/4f/d
/9v/2P/V/9T/0//P/87/yv/I/8b/xf/G/8b/xf/E/8T/xP/F/8b/yf/L/87/0P/S/9b/
2f/c/9//5P/m/+v/7f/w//P/9v/3//r/+//+/wAAAgAEAAQABgAHAAgACAAIAAkACwAM
AA4ADgAPAA8ADwAPABAAEAAPAA8ADwAPAA8ADwAPAA8ADwAPAA8ADwAQABAAEQARABEA
EgASABMAEwAVABYAFwAYABkAGgAbABwAHQAeAB8AIAAhACEAIgAiACMAIwAjACEAHwAb
ABYAFwAWABIADwAOAAwADAAMAAwACwALAAwADQANAA0ADAAMAA4ADwAQABAAEAAQAA8A
DwANAA4ADgAMAAwACwAKAAoACgAKAAoACgALAAsADAAMAAwADAAMAA0ACwALAAsACwAN
AA0ADAAMAAwADQANAA4ADAAMAAwACwANAA0ADgAOAAwADAAMAAwADAAMAAwADAAMAAwA
DQAOAA4ADgAOAA4AEAAQABAAEAAQABEAEQARABEAEQARABEAEgAVABYAGQAdACgANwBJ
AGIAfwCXAKcAuADNAOMA8QD5AP4ACAESAREB9AC+AGkA8v9t/xn/Bf8I/xD/IP81/0n/
YP9+/5r/sv/G/9T/3v/m/+v/8f/5//z//f///wIABAAFAAUABgAGAAUABgAFAAUABgAI
AAkACQAJAAkACgAKAAoACgAKAAoACgAKAAoACgAKAAoACgALAAsACwALAAcABwAIAAgA
CAAIAAgACAAKAAoACgAKAAgACAAIAAgACQAKAAkACgAKAAoACgAKAAcABwAHAAcABgAE
AAQABAAEAAIAAQAAAP///v/8//n/9//2//X/8v/w/+3/7P/p/+b/5f/j/+H/4f/f/9z/
2f/U/9P/z//O/87/zP/K/8n/yP/I/8f/xv/I/8j/yf/K/8n/y//O/9D/0//Y/9z/4P/i
/+b/5//r/+7/8v/2//r/+//+////AgACAAQABgAGAAoACwAMAAwADAANAA8AEAAQABAA
EQARABEAEQASABIAEQARABEAEQARABEAEQARABEAEQARABEAEgASABMAEwATABQAFAAV
ABUAFwAYABkAGwAdAB8AIQAhACEAIQAhACQAJQAlACYAJgAnACcAJwAkACMAIAAcABkA
GAAUABMAEgARABAADwAOAA8ADwAQABEAFQAVABQAFAAUABUAFgAWABYAFgAVABUAFwAY
ABgAFgAWABUAFAAUABYAFgAWABYAEwATABQAFAAWABYAFgAXABUAFQAVABUAFwAXABYA
FgAWABcAFwAYABYAFgAWABUAFQAVABYAFgAWABYAFgAWABgAGAAYABgAFgAWABcAGAAY
ABgAGAAYABoAGgAaABoAGgAbABsAGwAdAB0AHQAdAB4AHwAgACUAKQAwAD0ATwBmAIEA
mwCtAMAA1wDrAPkAAQEIAQ4BGAEZAQQB1ACLABwAlf8z/xH/Ev8Y/yj/Pf9R/2j/hv+k
/7r/zP/c/+z/9v/7/wEABQAKAA0ADwAOABEAEwAUABYAFQAVABcAFwAWABYAFwAXABcA
FwAXABgAGgAaABoAGgAaABoAGgAaABoAGgAaABoAGwAbABsAGwAbABsAHAAcABoAGgAa
ABoAHAAcABwAHAAcABwAHAAcABwAHAAaABoAHAAcABwAHAAZABkAGQAZABoAGAAYABgA
FgAUABMAEgATABIAEAANAA0ADAALAAgABAABAAAA/f/6//n/9//1//H/7//s/+n/5//n
/+T/5P/g/97/3P/b/9j/2P/X/9b/2P/Y/9n/2v/b/93/4P/i/+T/6P/r/+7/8//4//r/
/////wIABQAIAAsADgAPABIAFAAWABgAGAAcAB0AHgAeABwAHQAfACAAIAAgACEAIQAh
ACEAIgAiACMAIwAjACMAIwAjACMAIwAhACEAIQAhACIAIgAjACMAJQAmACYAJwAlACcA
KAApACoAKwAsAC0ALgAvADAAMQAyADMAMwA0ADYANwA3ADcANgA1ADIALgArACoAKAAl
ACQAIgAgACAAHQAcABwAHAAdAB8AIAAiACIAIgAjACUAJQAkACQAJAAiACEAIQAiACAA
HwAgAA==
         </WaveFormData>
      </LeadData>
      <LeadData>
         <LeadByteCountTotal>10000</LeadByteCountTotal>
         <LeadTimeOffset>0</LeadTimeOffset>
         <LeadSampleCountTotal>5000</LeadSampleCountTotal>
         <LeadAmplitudeUnitsPerBit>4.88</LeadAmplitudeUnitsPerBit>
         <LeadAmplitudeUnits>¦ÌV</LeadAmplitudeUnits>
         <LeadHighLimit>2147483647</LeadHighLimit>
         <LeadLowLimit>268435456</LeadLowLimit>
         <LeadID>V4</LeadID>
         <LeadOffsetFirstSample>0</LeadOffsetFirstSample>
         <FirstSampleBaseline>0</FirstSampleBaseline>
         <LeadSampleSize>2</LeadSampleSize>
         <LeadOff>FALSE</LeadOff>
         <BaselineSway>FALSE</BaselineSway>
         <ExcessiveACNoise>FALSE</ExcessiveACNoise>
         <MuscleNoise>FALSE</MuscleNoise>
         <LeadDataCRC32>1000063636</LeadDataCRC32>
         <WaveFormData>
DgAOAA4ADgAQABAAEAAQABIAEgASABIAFAAUABQAFAASABIAEgASABEAEAAPAA4ACwAK
AAkACAAGAAQAAgAAAAMABAAEAAUABgAHAAgACQALAAsACwAKAAgABwAGAAUAAwACAAEA
AAD//////v/+//7//f/9//3/+//7//v/+//7//z//P/8//v/+//7//v/+//7//v/+//7
//r/+f/4//n/+v/7//z/+v/6//r/+v/7//z//f/+//z//P/8//z//P/8//3//f//////
//8AAP///v/9//7/AAAAAAAAAQD///3/AQAEAAYABwAGAAkAEgAfADEARQBeAHwAkQCj
ALsA0QDgAOcA8gAHASABOQE6ARcB0ABcANP/cf9K/zj/Lf8w/z3/Tv9g/3H/iP+h/7P/
wv/R/9j/3v/i/+n/6//s//D/8f/w//D/8P/y//T/9f/2//f/9//3//j/9v/3//f/9//5
//n/+f/5//n/+f/5//n/9//3//j/+P/4//j/+P/4//b/9v/2//b/9//5//r/+v/4//j/
+P/4//f/9//4//j/+P/4//f/9//2//X/9P/z//P/8v/y//H/8f/v/+7/7v/u/+z/6//q
/+v/6//p/+j/5v/k/+P/4P/e/9z/2v/Y/9X/1P/R/8//zf/K/8f/xf/B/73/u/+5/7n/
t/+z/7L/sv+x/7D/r/+v/6//r/+w/7H/sv+1/7f/uf++/8H/xP/J/8z/0f/V/9v/3f/g
/+T/5v/p/+r/7v/w//P/9f/3//r/+//9//7/AAAAAAIABAACAAIAAgACAAAAAQADAAMA
BAAEAAUABgAGAAYABgAHAAkACQAJAAkACAAIAAcABgAIAAkACQAJAAsADAANAA0ADgAP
ABAAEQARABIAFAAVABYAFwAZABoAGgAaABoAGQAbABoAGAAVABUAEwARAA8AEAAOAAwA
DAAMAAwACwAKAAwADAAMAA0ADQANAA0ADQANAA0ADwAOAA0ADQAPAA8ADwAOAA0ADAAJ
AAkABgAGAAYABQAFAAUABQAFAAUABQAFAAYABgAGAAUABQADAAMAAwADAAUABQAGAAYA
CAAIAAgACAAFAAQAAwACAAMABAAFAAYACAAIAAgACAAHAAYABQAEAAcABwAHAAcABQAG
AAYABgAGAAgACAAIAAgACQAJAAkACQAIAAwADwAOABEAGgAlADEAQwBiAH4AlQCjALsA
1QDoAPEA9gADARwBNwE+AS0B/ACiABsAm/9Y/0D/L/8q/zX/Rv9W/2n/hP+d/7H/wv/T
/9z/4P/k/+v/7//y//b/+P/4//n/+v/7//z//P/8/////////wAA//////7//f/9//3/
/f/9/////////////////wAAAAAAAAAAAAAAAP7//v/+//7/AAABAAEAAAAAAAAAAAAA
AP3//f/+//7//P/8//v/+//9//3//f/9//v/+v/6//n/+//5//j/+P/4//b/9f/0//P/
8f/t/+r/7P/q/+n/5v/m/+T/4v/g/9v/2v/X/9X/0f/O/8v/yf/I/8X/xP/D/7//vf+5
/7j/uP+3/7b/tf+0/7P/sv+y/7P/tP+3/7n/uf++/8H/xP/J/8z/0f/V/9f/2f/c/+D/
5P/n/+j/7P/v//H/8v/z//T/9f/3//j/+v/6//z//v/+//7//v/+//z//f/////////+
//7//v/+//7//v///////////////f/+//7//v8AAAEAAQABAAMABAAFAAUACAAJAAoA
CwALAAwADgAPAA8ADwAQABAAEAAQABAADwAPAA4ADAAJAAkABwAFAAMAAgACAAAA/v/8
//r/+P/4//v//P/8//3//f/9///////////////+//3//f/7//v/+//6//n/+P/1//X/
9P/0//T/8//1//X/9f/1//X/9f/1//b/9P/0//P/8//z//P/8//z//P/8//0//T/9P/0
//T/9P/y//L/8v/y//T/9P/0//T/8v/y//L/8v/z//T/9f/2//b/9f/0//P/8//0//T/
9P/2//j/+P/4//b/9//3//f//f/+//z/+//+/wMADAAdADMATwBqAIAAlwCtAMUA2QDk
AOsA+AALASABKQEWAeUAjgAOAI//Rf8o/xj/Ff8e/yv/Ov9S/2//jP+h/6//vv/L/9L/
2P/e/+P/5//q/+7/7//u/+7/7v/x//L/8v/y//H/8f/x//L/8v/z//P/8//1//X/9f/1
//X/9f/1//X/8//z//T/9P/2//b/9v/2//b/9v/2//b/9v/3//f/9v/0//T/9P/0//P/
8//0//T/8v/y//H/8f/x//H/8f/x//P/8v/y//H/7//t/+z/7P/u/+z/6//q/+r/6f/m
/+T/4v/g/9//3P/a/9j/1v/U/9H/0P/N/8v/x//E/8H/v/++/7v/uv+5/7X/s/+v/67/
rv+t/6z/q/+r/6v/q/+s/63/rv+x/7P/t/+8/7//wv/F/8j/zf/R/9f/2f/c/+D/5P/n
/+j/7P/t/+//8P/x//T/9f/3//j/+v/6//z//v8AAAAAAAAAAP////8AAP//AAAAAAEA
AgAAAAAAAAABAAEAAQABAAEAAwAEAAQABAAGAAcABwAHAAcACAAJAAkACgALAAwADQAP
ABAAEgATABMAEwAUABQAFgAWABYAFQAWABYAFQATABMAEQAPAA0ADAAKAAoACgAHAAYA
BQAEAAQABAAHAAgACAAJAAkACQAJAAkACQAJAAgABgAEAAMABQAFAAUABAADAAIA////
/wAAAAAAAP////////////////////8AAAAAAAD//////f/9//3//f/9//3//v/+/wAA
AAAAAAAA/v/+//7//v8AAAAAAAAAAP7//v/+//7/AAAAAAAAAAADAAMAAwADAAMABAAE
AAQABAAGAAYABgAEAAUABQAFAAcACAAKAA0AEAAXACIANQBPAHEAigCeALMAzQDjAO0A
8gD5AAgBGwEmARMB5gCXACAAnP9B/x//GP8W/xv/Jv83/1D/bP+H/5z/r/+//87/1f/a
/+L/6v/r/+3/7v/w//L/8v/z//T/9//4//j/+P/3//f/9//4//j/+f/5//n/+f/5//n/
+f/7//v/+//7//v/+//8//z//P/8//z//P/8//z//P/8//z//f/9//z//P/8//z//P/7
//v//P/8//r/+v/5//n/+//7//v/+//7//r/+v/5//n/9//2//b/9v/0//P/8v/w/+//
7P/q/+r/6P/n/+T/4v/g/97/3P/Z/9j/1f/T/9H/zv/L/8n/xv/D/8L/wf+//73/uf+4
/7j/t/+2/7X/t/+3/7f/uP+7/7z/v//B/8P/yP/L/87/0f/U/9n/3f/h/+P/5v/q/+r/
7f/u//L/8//1//b/9//6//v//f/+//z//P/+/wAAAgACAAIAAgAAAAEAAwADAAMAAgAC
AAIABAAEAAQABQADAAMAAwADAAMABAAEAAQABAAFAAUABQAJAAoACwALAA4ADwAQABEA
DwAQABIAEwATABMAFAAUABYAFgAWABUAFwAWABQAEQANAAsACQAHAAYABgAFAAQAAwAC
AAIAAgAFAAYABgAHAAcABwAHAAcABwAHAAUABAADAAMABQAFAAUABAABAAAA/f/9//7/
/v/+//3//f/9//3//f/9//3//f/+//7//v/9//3//f/9//3//f/9//3//v/+//z//P/8
//z//P/8//z//P/+//7//v/+//7//v/+//7//v/+//7//v/9//3//f/9//7/AAABAAIA
AgAEAAQABAACAAMAAwADAAUABgAGAAkADAAPABgAJwA7AFcAdgCOAJ8AtQDPAOEA6ADr
APYAAwESAREB9gDBAGwA7v9x/yn/Fv8Q/xH/Hv8v/0D/WP9z/4z/of+x/8D/z//Y/9z/
4P/n/+v/7P/w//D/8P/x//L/9f/2//b/9v/3//f/9//4//j/+f/5//n/9//3//f/9//5
//n/+f/5//n/+f/6//r/+v/6//r/+v/6//r/+v/6//z//f/9//z//P/8//z//P/5//n/
+v/6//3//v/+////AwAFAAcACQAHAAYABgAFAAcABQAEAAQABAACAAEAAAD+//3/+v/4
//j/9v/1//L/8P/u/+z/6v/l/+T/4f/f/9//3P/Z/9f/0v/P/87/zf/L/8n/xf/E/8T/
w//C/8H/wf/B/8H/wv/F/8b/yf/L/8z/0P/S/9T/1//a/9//4//n/+n/7P/w//L/9f/2
//r//P///wEAAwAFAAUABgAGAAgACAAKAAwADAAMAAwADAAKAAsADQANAA0ADAAMAAwA
DgAOAA4ADwANAA0ADQANAA8AEAAQABAAEQARABAADwARABIAEwATABYAFwAYABkAGQAa
ABwAHQAcAB0AHwAgACIAIgAiACEAIgAiACEAHwAbABkAFwAVABIAEgAQAA4ADgAOAA4A
DAAMAA8AEAAQABEAEQARABEAEQARABEAEwASABEAEQAQAA8ADgAMAAsACgAHAAcACAAI
AAgABwAHAAcABwAHAAUABQAFAAYACAAIAAcABwAHAAcABwAHAAkACQAKAAoACAAIAAgA
CAAIAAgACAAIAAgACAAIAAgACAAIAAgACAAIAAgACAAIAAsACwALAAsACQAKAAoACgAM
AA4ADgAOAA4ADwAPAA8ADwAQABIAFQAYAB0AJgAxAEcAYwCCAJoAqwC/ANcA5wDwAPUA
/AAJARYBEwH4AMEAbgD0/3n/Nf8g/x7/I/8w/z//UP9o/4P/nP+v/8H/0P/b/+T/6P/u
//X/+f/6//z//v/+////AAABAAIAAgACAAMAAwADAAQABAAFAAUABQAFAAUABQAFAAcA
BwAHAAcABQAFAAYABgAEAAQABAAEAAYABgAGAAYABgAHAAcABgAGAAYABgAGAAUABQAG
AAYABgAGAAUABQAFAAUABQAFAAUABAAEAAMAAwABAAAAAAAAAP7//f/8//7//f/6//j/
+P/2//X/8v/u/+z/6v/o/+f/5v/j/+H/3//c/9n/1//U/9H/0P/P/83/y//H/8b/xv/F
/8T/w//D/8P/w//E/8X/xv/J/8v/zf/S/9X/2P/Z/9z/4f/l/+n/6//u//L/9v/5//r/
/v///wEAAgADAAYABwAJAAoACAAIAAoADAAMAAwADAAMAA4ADwARABEADwAOAA4ADgAO
AA4ADgAPABEAEQARABEAEQASABIAEgAUABUAFQAVABcAGAAZABkAGAAZABoAGwAdAB4A
IAAhACAAIQAjACQAJAAkACQAIwAkACQAIwAhAB0AGwAZABcAFAAUABQAEwASABEAEAAQ
ABAAEwAUABQAFQAVABUAFQAVABUAFQATABIAEQARABEAEQARABAADwAOAAsACwAKAAoA
CgAJAAsACwALAAsACQAJAAkACgAKAAoACQAJAAsACwALAAsACwALAAwADAAKAAoACgAK
AAoACgAKAAoADAAMAAwADAAKAAoACgAKAAoACgAKAAoACwALAAsACwALAAwADAAMAAwA
DgAOAA4ADgAPAA8ADwARABQAFgAXABoAIwAuAEEAWwB5AJIApAC5ANEA4wDrAPIA+QAE
AQ8BEgH5AMgAfwASAJb/Q/8l/yT/KP83/0b/U/9m/4D/l/+s/73/zf/c/+X/7P/y//j/
+////wIACAAIAAgACQAKAAkACgAKAAoACwALAAsADAAMAA0ADQANAA0ADQANAA0ADwAP
AA8ADwAPAA8AEAAQABAAEAAQABAADgAOAA4ADgAMAA0ADQAMAA4ADgAOAA4ADQANAA4A
DgANAAwACgAJAAsACwALAAsACwAKAAoACQAHAAUABAAEAAYABAADAAIAAgABAP7//P/8
//r/+f/2//L/8P/u/+z/6//q/+f/5f/j/+D/3f/b/9j/1f/U/9P/z//N/8n/yP/K/8n/
yP/H/8f/x//H/8j/y//M/8//0f/S/9b/2P/a/93/4P/l/+n/7f/v//L/9v/4//v//P8A
AAEAAwAEAAUABgAHAAkACgAKAAoADAAOABAAEAAQABAADwAPABAADwARABAAEAAQAA4A
DgAOAA8AEQARABEAEQAPABAAEAAQABQAFQAVABUAFQAWABcAFwAaABsAHAAdABsAHAAe
AB8AHgAfACEAIgAiACIAIgAhACIAIgAhAB8AHQAbABkAFwAWABQAEwASABEAEAAOAA4A
EQASABIAEwATABMAFQAVABUAFQATABIAEQARABEAEQARABAADQAMAAkACQAKAAoACgAJ
AAcABwAHAAcABwAHAAcACAAGAAYABQAFAAcABwAHAAcACQAJAAoACgAIAAgACAAIAAoA
CgAKAAoACAAIAAgACAAKAAoACgAKAAoACgAKAAoACQAJAAkACQAJAAoACgAKAAoADAAM
AAwADAANAA0ADQANAA4ADgARABIAFQAcACsAPwBbAHgAkgClALsA1wDrAPIA9wACARMB
JgEvARwB5wCQABAAk/9P/zj/LP8p/zT/Qf9K/1r/d/+S/6f/t//I/9f/3v/i/+j/7//v
//L/9v/4//j/+f/6//v//P/8//z/+//7//v//P/+/////////////////////f/9//3/
/f/9//3//v/+//7//v/+//7/AAAAAAAAAAD+///////+/wAAAAAAAAAA/f/9//7//v/8
//z/+//7//v/+//7//v/+f/4//j/9//4//f/9//4//j/9v/1//T/9P/z//D/7v/t/+r/
6P/k/+L/4P/e/9z/2//a/9f/1f/V/9L/z//N/8j/xf/E/8P/wf+//7v/uv+6/7n/uP+3
/7n/uf+5/7r/u/+8/7//wf/D/8j/y//O/8//0v/X/9v/3//h/+T/6P/r/+//8f/2//f/
+f/6//v//P/9////AAACAAIABAAGAAQABAAEAAQAAgADAAUABQAGAAYABwAIAAgACAAI
AAkACQAJAAkACQAHAAgACAAIAAkACQAIAAcABwAIAAkACQAIAAkACgALAA4AEAATABUA
FAATABMAEgAUABQAFAATABcAGAAYABcAFwAVABMAEQAQAA4ADAAOAAsACgAJAAgABQAE
AAYABgAGAAcABwAHAAcABwAHAAcACAAIAAgACQAHAAcABwAGAAcABgADAAMAAAAAAAAA
///9//3//f/9//3//f/9//7//v/+//3//f/9//3//f/9//////8AAAAA/v/+//7//v/+
//7//v/+//7//v/+//7/AAAAAAAAAAD+//7//v/+/wEAAQABAAEAAQACAAIAAgAEAAYA
BgAGAAUABQAEAAMABQAEAAYACQAKAA8AGgAnADkAUQBuAIgAmQCtAMkA2wDkAO8A/gAR
ASgBOwE0AQMBrAAqAKX/W/9E/zb/K/8y/z//Tv9g/3X/jv+l/7f/xv/R/9j/3v/k/+f/
5//q/+z/7//w//L/9P/z//T/9P/0//X/9f/1//b/9P/1//X/9f/3//f/9//3//n/+f/5
//n/+f/5//r/+v/4//j/+P/4//j/+P/4//j/9v/3//f/9v/4//j/+P/4//f/9//4//j/
9v/2//X/9f/z//P/8//z//H/8P/w/+//8P/v/+//8P/y//D/7//u/+z/6//o/+b/5P/i
/+H/3v/a/9j/1v/U/9P/0v/P/83/zf/K/8f/xf/A/73/vP+7/7n/t/+z/7L/sP+v/67/
rf+t/63/rf+u/7H/sv+1/7f/uP+8/77/wP/G/8r/0P/V/9f/2f/c/+D/5P/n/+j/7P/u
//H/8//1//b/9//5//r/+v/6//z//v/+//7//v/+/wAAAQADAAMABQAEAAQABAACAAIA
AgADAAEAAQABAAEAAwAEAAQABAAEAAUABQAFAAcACAAJAAkADAANAA4ADwAOAA4ADwAP
ABAAEQATABQAFAAUABQAEwARABAADgALAA0ACwAJAAgABgAGAAYABgADAAIABAAEAAQA
BQAFAAUABgAHAAgACQAHAAYABQAFAAUABQAFAAQABQAEAAEAAQD+//7//v/9//3//f/9
//3/+//7//v//P/8//z/+//7//v/+//7//v/+//7//z//P/8//z//P/8//z//P/8//z/
/P/8//z//P/8//z//P/8//3//v///wAAAAD///7//f/7//z//P/8//7/AAAAAAAAAAAB
AAEAAQADAAIAAgADAAYACwAUACEAMQBLAGYAgACVAKUAuwDVAOQA6QD0AAUBIAE3ATgB
EQHGAE4Ayf9v/0z/Ov8r/y7/P/9O/17/c/+O/6P/tf/E/8//2v/g/+T/6f/r/+z/8v/0
//T/9f/2//f/+P/4//j/9//3//f/+P/3//f/9v/1//f/9//3//f/+f/5//n/+f/7//v/
/P/8//z//P/8//z/+v/6//r/+v/4//n/+f/4//r/+v/6//r/+f/5//r/+v/7//z//P/9
//r/+f/4//f/+f/4//j/9//3//X/9P/0//b/9P/z//L/8v/x/+7/7P/u/+z/6//o/+b/
5P/i/+D/2//a/9f/1f/V/9L/z//N/8n/xf/D/8H/wf+//7v/uv+6/7n/uP+3/7f/t/+3
/7j/u/+8/7//wf/F/8r/zf/Q/9X/2P/d/+H/4//l/+j/7P/w//P/9P/4//v//f/+////
BAAFAAcACAAIAAgACgAMAA4ADgAOAA4ADAANAA8ADwAPAA4ADgAOABAAEAAQABEADwAP
AA8ADwARABIAEgASABQAFQAVABUAGQAaABsAGwAcAB0AHgAfACEAIgAkACUAJQAlACYA
JgAkACQAJAAjACUAJAAiAB8AIQAdABsAHAAZABgAFwAWABYAFgAZABoAGQAZABgAFwAX
ABcAFwAXABgAGAAYABkAGwAbABsAGgAZABgAFQAVABIAEgASABEAEwATABMAEwARABEA
EQASABQAFAATABMAEwATABMAEwATABMAFAAUABIAEgASABIAFAAUABQAFAAUABQAFAAU
ABIAEgASABIAEwAUABUAFgAVABUAFQAVABcAGAAYABgAGAAaABoAGgAYABkAGQAZABsA
GgAYABcAHAAjACwAMwBBAFkAeACSAKUAuQDPAOMA8gD7AAYBEwEqAUMBSAEtAfAAjAAD
AJH/Xv9I/zX/Nv9D/1L/ZP97/5b/r//B/9D/3//o/+7/9P/7//3//P8AAAQABAAFAAYA
BwAIAAgACAAHAAcABwAIAAgACQAJAAkABwAHAAcABwAHAAcABwAHAAkACQAKAAoACgAK
AAoACgAIAAgACAAIAAYABwAHAAYABgAGAAYABgAFAAUABgAGAAYABgAFAAUAAwADAAMA
AwABAAAAAAD//wAA/////wAAAAD+//3//P/6//n/9v/0//L/8P/v/+z/7P/q/+j/5v/h
/+D/3f/b/9f/1P/R/8//zP/J/8j/x//E/8H/vP+6/7z/u/+6/7n/uP+3/7b/tv+5/7r/
vf+//7//xP/H/8r/y//O/9P/1//d/9//4v/m/+j/6//s//D/8//1//b/9//6//v//f/+
//z//P/+/wAAAgACAAIAAgAAAAEAAwADAAMAAgACAAIABAAEAAQABQADAAMAAwADAAMA
BAAEAAQABAAFAAUABQAJAAoACwALAA4ADwAQABEADwAQABIAEwASABMAFQAWABYAFgAW
ABUAFQAUABIADwAPAA0ADQALAAYABQAEAAMAAgAAAAAAAwAEAAIAAwADAAMABQAFAAUA
BQADAAIAAQABAAMAAwADAAIA///+//v/+//4//j/+P/3//n/+f/5//n/+//7//v//P/6
//r/+f/5//n/+f/5//n/9//3//j/+P/6//r/+v/6//r/+v/6//r/+v/6//r/+v/6//r/
+v/6//r/+v/6//r/+f/5//n/+f/7//z//P/8//z//v/+//7//v///////////wIAAgAD
AAYADQAUACEANQBPAGwAhgCbAK8AyQDfAOoA7wD6AA0BIAEpARwB7wCeACQAn/9L/yz/
HP8V/xj/J/82/07/af+I/53/q/+6/8f/1P/a/97/4//p/+r/6v/u/+7/7//w/+//8P/w
//D/8f/x//H/8v/y//P/8//z//X/9f/1//X/8//z//P/8//z//P/9P/0//b/9v/2//b/
9v/2//b/9v/2//f/9//2//T/9P/0//T/9f/1//b/9v/0//T/8//z//P/8//z//P/9f/0
//T/8//1//P/8v/y//D/7v/t/+z/7P/r/+j/5v/o/+b/5f/i/+D/3v/c/9r/1f/U/9H/
z//N/8r/x//F/8L/v/++/73/vf+7/7f/tv+0/7P/sv+x/7H/sf+x/7L/tf+2/7n/u/+9
/8L/xf/I/8n/zP/R/9X/2//d/+D/5P/m/+n/6v/u/+//8f/y//P/9v/3//n/+v/6//r/
/P/+/wAAAAAAAAAA/v///wEAAQABAAAAAAAAAAIAAgACAAMAAQABAAEAAQADAAQABAAE
AAYABwAHAAcACQAKAAsACwAMAA0ADgAPAA8AEAASABMAEgATABUAFgAYABgAGAAXABcA
FgAUABEADwANAAsACQAIAAQAAgACAAIAAgACAAIABQAGAAYABwAHAAcABwAHAAcABwAH
AAYABQAFAAUABQAFAAQAAwACAP/////8//z//P/7//z//f/+/////f/9//3//v/+//7/
/f/9/////////////v/9//3//P/+//7//v/+//7//v/+//7//v/+//7//v8AAAAAAAAA
AP7//v/+//7/AQABAAEAAQABAAIAAgACAAIABAAEAAQAAgADAAMAAwAFAAYACAALAA4A
FwAkADkAUwBvAIgAngC1AM0A4QDtAPIA/QAMAR0BIgENAdoAiQAUAJL/P/8j/xb/FP8d
/yj/Of9S/27/if+g/7H/v//O/9f/2v/i/+j/6//v//L/9P/1//T/9P/0//X/9v/2//b/
9//3//f/+P/4//n/+f/5//n/+f/5//n/+f/5//n/+f/7//v//P/8//r/+v/6//r/+v/6
//r/+v/6//v/+//6//r/+v/6//r/+f/5//r/+v/6//r/+f/5//n/+f/5//n/9//2//b/
9f/1//P/8v/y//T/8v/x//D/8P/v/+z/6v/o/+b/5f/i/+D/3v/c/9r/2f/Y/9X/0//P
/8z/yf/H/8b/w//C/8H/v/+9/7n/uP+4/7f/tv+1/7f/t/+3/7j/u/+8/7//wf/B/8b/
yf/M/9H/1P/Z/93/4f/j/+b/6v/s/+//8P/0//X/9//4//n/+v/7//3//v/+//7/AAAC
AAQABAAEAAQABAAFAAcABwAFAAQABAAEAAQABAAEAAUABwAHAAcABwAHAAgACAAIAAoA
CwALAAsACwAMAA0ADQAPABEAEwAVABMAFAAWABcAFgAXABkAGgAcABwAHAAbABoAGAAV
ABEAEQARAA0ACwAKAAkACAAHAAYABgAGAAkACgAIAAkACQAJAAsACwALAAsACwAKAAkA
CQAHAAcABwAGAAUABAABAAEAAgACAAIAAQABAAEAAQABAAEAAQABAAIAAAAAAP////8A
AAEAAgADAAEAAQACAAIAAgACAAIAAgACAAIAAgACAAIAAgACAAIAAgACAAIAAgACAAIA
AgACAAMAAwADAAMAAwAEAAQABAAEAAYABgAGAAYABwAHAAcABwAIAAoACwAOABcAJgA3
AFMAcwCMAJ4AsQDJAN8A7QDwAPUAAAEPARYBBQHUAIsAHgCc/0H/If8Y/xj/If8u/z3/
Uv9s/4f/nv+x/8H/zv/V/9z/5P/q/+3/7//y//T/9v/2//f/+P/3//j/+P/4//v/+//7
//z//P/9//3//f/7//v/+//7//v/+//7//v//f/9//7//v/+//7//v/+//z//P/8//z/
/P/9//3//P/+//7//v/+//z/+//7//r/+//8//z//f/9//3//f/9//3//P/8//v/+//5
//j/+P/4//b/9f/0//L/8f/u/+z/7v/s/+v/6P/k/+L/4P/e/93/3P/Z/9f/1//U/9H/
z//K/8f/xv/F/8X/w/+//77/vv+9/7z/u/+9/73/vf++/7//wP/D/8X/x//M/8//0v/V
/9j/3f/h/+X/5//q/+7/8P/z//T/+P/5//v//P/9/wAAAQADAAQABAAEAAYACAAIAAgA
CAAIAAYABwAJAAkACQAIAAgACAAKAAoACgALAAkACQAJAAkACQAKAAoACgAMAA0ADQAN
AA8AEAARABEAFAAVABYAFwAXABgAGgAbABoAGwAdAB4AHgAeAB4AHQAdABwAGgAXABMA
EQAPAA0ADAALAAoACQAIAAgACAALAAwADQAPABAAEQARABEAEQARABMAEgARABEADwAP
AA8ADgANAAwACQAJAAgACAAIAAcABwAHAAcABwAJAAkACQAKAAoACgAJAAkACQAJAAkA
CQAJAAkACgAKAAoACgAKAAoACgAKAAoACgAKAAoACgAKAAoACgAKAAoACgAKAAoACgAL
AAsACwALAAsADAAMAAwADgAQABAAEAAQABEAEQARABEAEgAUABUAGAAfACoAOwBTAHEA
jACgALMAzQDhAO0A9AD7AAIBDwEWAQsB5AClAEIAxP9d/zH/JP8k/y//PP9L/1z/dP+R
/6b/t//H/9j/5f/o/+7/9P/3//v//v/+/wIAAgADAAQABQAGAAYABgAFAAUABQAGAAgA
CQAJAAkACQAJAAkACQALAAsACwALAAkACQAKAAoACgAKAAoACgAKAAoACgAKAAgACQAJ
AAgACgAKAAoACgAJAAkACgAKAAgACAAHAAcACAAJAAoACwAJAAgACAAHAAkABwAGAAYA
CAAGAAUABAAEAAMAAAD+/wAA/v/9//r/9//0//H/7v/r/+r/5//l/+X/4v/f/93/3P/Z
/9j/1//T/9H/zf/M/8z/y//K/8n/y//L/8v/zP/O/87/0P/R/9X/2v/d/+D/4//m/+v/
7//x//P/9v/6//7/AQACAAYABwAJAAoACwAOAA8AEQASABAAEAASABQAFgAWABYAFgAU
ABUAFwAXABkAGAAYABgAGgAaABoAGwAZABkAGQAZABkAGgAaABoAHAAdAB0AHQAfACAA
IQAhACQAJQAmACcAJwAoACoAKwAsAC0ALwAwADIAMgAyADEAMQAwAC4AKwApACcAJQAj
ACIAIAAeAB4AHQAcABwAHgAeAB4AIAAgACEAIQAhACMAJQAkACQAJAAiACEAIQAhAB8A
HwAeAA==
         </WaveFormData>
      </LeadData>
      <LeadData>
         <LeadByteCountTotal>10000</LeadByteCountTotal>
         <LeadTimeOffset>0</LeadTimeOffset>
         <LeadSampleCountTotal>5000</LeadSampleCountTotal>
         <LeadAmplitudeUnitsPerBit>4.88</LeadAmplitudeUnitsPerBit>
         <LeadAmplitudeUnits>¦ÌV</LeadAmplitudeUnits>
         <LeadHighLimit>2147483647</LeadHighLimit>
         <LeadLowLimit>268435456</LeadLowLimit>
         <LeadID>V5</LeadID>
         <LeadOffsetFirstSample>0</LeadOffsetFirstSample>
         <FirstSampleBaseline>0</FirstSampleBaseline>
         <LeadSampleSize>2</LeadSampleSize>
         <LeadOff>FALSE</LeadOff>
         <BaselineSway>FALSE</BaselineSway>
         <ExcessiveACNoise>FALSE</ExcessiveACNoise>
         <MuscleNoise>FALSE</MuscleNoise>
         <LeadDataCRC32>328960728</LeadDataCRC32>
         <WaveFormData>
DgAOAA4ADgAOAA4ADgAOAA8AEAARABIAFAAUABQAFAAUABQAFAAUABIAEgASABIAEQAQ
AA8ADgALAAoACQAJAA0ADgAQABAAEQASABMAFAAXABcAFwAWABUAEgARABAADAAKAAgA
BgAEAAIAAQABAAIAAQABAAEA//8AAAAA/////wAAAAAAAAAA/////////f/9//3//f/8
//z/+//6//z//P/8//z//P/8//z//P/8//z//P/7//3//f/9//3/+//7//z//P/8//z/
/f/9//v/+//7//3//f/9//3//f/7//z//v8CAAMAAQD///3/AAAKABUAJgA7AFEAYQBw
AIEAkgCgAKkAugDWAPkAGwEuASMBAAG4AE0A4v+e/3P/WP9K/03/Xv9s/3r/kP+o/7n/
xv/S/9r/3P/f/+X/6P/m/+j/6f/p/+n/6//t/+3/7//v//D/8P/w//D/8P/w//D/8P/x
//H/8f/y//D/8P/w//D/7//u/+3/7P/v/+//7//v/+7/7v/u/+7/7//w//H/8v/x//D/
7v/t/+//7//v/+//7//v/+7/7v/t/+z/6v/p/+n/6f/p/+j/5v/l/+X/5f/l/+T/4//i
/+P/4v/i/+L/3//e/97/2//Z/9f/1v/U/9L/0P/O/8z/yf/I/8T/w//A/77/vP+5/7n/
t/+2/7T/tf+0/7T/s/+y/7L/sf+x/7L/tP+1/7b/uf+8/73/wf/F/8f/yv/N/9L/1f/X
/9r/2//e/+H/4//l/+f/6P/p/+v/7f/w//H/7//w//L/8//x//H/8v/y//T/9P/0//T/
9v/3//j/+f/3//f/9//2//f/+P/5//r/+P/4//n/+v/7//v/+//8//7//v8AAAIABAAE
AAYABwAIAAkACQAIAAoACwALAA0ADQAOAA4ADgAQABAAEAAOAAwACgAKAAoADwAOAAwA
DAAMAAwADAANAA8AEAAUABQAFAAUABYAFgAXABcAGQAYABgAFgAXABgAFwAWABUAFAAT
ABIAEAAPAA0ACwALAAsACwAMAA4ADQANAA4ADgAOAA4ADQANAA0ADQANAA8ADwAPABAA
EgASABIAEgARABAADwAOAA8AEAARABIAFAATABMAEwATABMAEwATABQAFAAUABQAFQAV
ABUAFQAVABcAFwAXABoAGwAcAB4AGgAaAB0AHwAdAB0AIAAmAC8APABVAG0AfQCIAJsA
sgDCAMsA1ADoAAcBKwFCAUUBNAEAAaEAMgDY/6P/gP9o/2P/cP9+/47/pv/A/9P/4P/u
//j//P///wUACgAMAA4ADwAPAA8AEQATABMAFQAVABYAFgAWABYAFgAWABYAFgAXABcA
FwAYABgAGAAYABgAGgAaABoAGgAbABsAGwAbABoAGgAaABoAGgAaABoAGgAaABoAGQAZ
ABkAGQAZABkAGwAbABoAGgAcABwAGwAbABsAGwAbABoAGgAZABkAGQAZABgAFwAWABQA
EgARABAAEQAQABAADQALAAkACAAGAAIAAAD+//z/+f/4//T/8//x//D/7//t/+v/6f/o
/+b/4//i/+L/4f/g/+D/3//f/+D/4v/j/+T/5f/o/+n/7f/z//X/+P/7//7/AQADAAYA
BwAKAA0ADwARABMAFAAVABQAFQAXABcAFwAYABoAGwAZABkAGgAaABoAGgAaABoAGQAZ
ABkAGQAZABkAGQAYABoAGgAaABoAFwAWABYAFgAZABkAGQAaABgAGAAaABwAHAAcAB4A
HwAgACEAIQAgACAAIQAhACMAIwAkACQAJAAkACQAJAAiACAAHgAeAB4AHQAeABsAGgAZ
ABgAGAAZABsAHAAeAB4AHgAeAB4AHgAfAB8AHQAcABwAGgAaABoAGAAWABQAEgAQAA4A
DQANAAwACwALAAsACwAMAA4ADQANAA4ADQAMAAsACQAJAAkACQAJAAsACwALAAwADgAO
AA4ADgAMAAwADAAMAAwADAAMAAwACgAJAAkACQALAAsACwALAAoACgAKAAoACwALAAsA
CwALAA0ADQANAAsACwALAAwAEgASABEADwANAA0AEgAcAC0ARABXAGcAeQCKAJ0ArAC4
AMEA1ADwAA0BIQEmAREB5gCSACcAyv+O/2n/VP9O/1X/Yv92/5D/qv+8/8n/2P/i/+j/
7v/x//X/+P/8//7//f/9//3///8BAAEAAwADAAIAAgACAAIABAAEAAQABAAHAAcABwAI
AAgACAAIAAgABgAGAAYABgAHAAcABwAHAAYABgAGAAYACAAIAAgACAAGAAYABQAFAAUA
BQAFAAUABQAFAAQABAAEAAQAAwADAAUABQAFAAQAAgABAAEAAQABAAAA///+//7//P/7
//r/9//2//b/8//z//H/8P/u/+z/6v/o/+b/4//i/97/3f/Z/9j/1//V/9X/0//S/9D/
zf/M/8z/y//L/8z/zP/N/83/zv/O/87/0v/W/9j/3f/h/+P/5v/p/+3/8f/0//j/+f/8
////AQABAAMABAAFAAgACQALAAsACwAMAA4ADwAPAA8AEAAQAA4ADgAOAA4AEQARABEA
EQAPAA8ADwAOAA4ADgAOAA4AEAAQABEAEgATABMAEwAUABQAFAAWABgAGAAYABoAGwAc
AB0AHQAcABoAGwAbAB0AHwAgACAAIAAiACIAIgAgAB4AHAAcABwAGQAYABkAGAAWABYA
FgAWABgAGQAbABwAHgAeAB4AHgAcABwAHQAdABwAGgAZABYAFwAYABcAFgASABAADgAM
AA0ADQAMAAsACwALAAsADAAMAAsACwAMAAoACgAKAAkACQAJAAkACQAHAAcABwAIAAoA
CgAKAAoACAAIAAgACAAKAAoACgAKAAgABwAHAAcABwAHAAcABwAIAAgACAAIAAsACwAL
AAsACwANAA0ADQALAAsACwAMAA4ADAANAA0ADQAPABQAIAA3AFAAYwBxAIMAlgCnALAA
uADDANoA9gANAREBAAHZAJAAJgC//4D/Yv9P/0b/Sv9Z/27/hv+g/7L/wv/P/9z/5P/o
/+7/8//1//b/9v/6//v/+//7//3//f/9//////8AAAAAAAAAAAAAAAAAAAAAAQABAAEA
AgACAAIAAgACAAIAAgACAAIAAQABAAEAAQACAAIAAgACAAAAAAAAAAAAAAAAAP//////
///////////////+//7//v/+//3//f/9//3//f/8//r/+f/5//n/+f/4//f/9v/2//T/
8//y//H/8P/w/+3/6//p/+j/5v/m/+T/4v/g/9//3v/a/9n/1f/U/9P/0f/P/83/zP/K
/8v/yv/K/8n/yf/K/8r/y//O/9D/0f/S/9P/1v/X/9v/4f/j/+b/6f/q/+3/7//y//P/
9v/5//v/+//9//7///8AAAEAAwADAAMABAAGAAcABwAHAAgACAAIAAgACAAIAAkACQAJ
AAkACwALAAsACgAKAAoACgAKAAoACgALAAwACwALAAsADAAOAA4AEAASABIAEgAUABUA
FAAVABUAFAAWABcAFwAZABsAHAAcABwAHAAcABwAGgAWABQAFAAUABMAEgASABIAEgAS
ABIAEwAVABYAGAAYABgAGAAYABgAGQAZABgAFgAVABIAEwAUABMAEgAPAAwACQAGAAYA
BwAHAAcABQAFAAUABgAGAAUABQAGAAYABgAGAAUABwAHAAcABwAHAAcABwAIAAYABgAG
AAYABgAGAAYABgAGAAYABgAGAAYABQAFAAUABwAHAAcABwAGAAYABgAGAAkACQAJAAkA
CQALAAsACwALAAsACwAMAAwADAALAA0ADQALABAAGgApAEAAVwBlAHEAhACXAKQArAC1
AMIA2ADvAP0A+ADjALgAZAD5/6L/cP9X/0r/Sv9T/2T/eP+O/6b/uP/H/9T/4P/o/+r/
7//1//j/+v/6//v/+//7//3//////wEAAQAAAAAAAAAAAAIAAgACAAIAAQABAAEAAgAC
AAIAAgACAAIAAgACAAIAAwADAAMAAwACAAIAAgACAAQABAAEAAQAAgACAAEAAQABAAEA
AQABAAEAAQAAAAAAAAAAAP/////////////+//7//f/9//3//f/8//v/+v/4//b/9f/0
//P/8v/y/+//7//t/+z/6v/m/+T/4v/g/9//3v/a/9n/1//W/9X/0//R/8//zv/M/8v/
yv/K/8n/x//I/8j/yf/M/87/z//Q/9H/1P/V/9n/3f/f/+L/5f/o/+v/7f/w//H/9P/3
//n//f///wAAAQACAAMABQAFAAMABAAGAAcACQAJAAoACgAIAAgACAAIAAsACwALAAsA
DQANAA0ADAAKAAoACgAKAAoACgALAAwACwALAAsADAAMAAwADgAQABIAEgAUABUAFgAX
ABcAFgAYABkAGQAbAB0AHgAeAB4AIAAgACAAHgAbABgAFwAWABUAFAASABQAFAAUABQA
EgATABUAFgAYABgAGAAYABoAGgAbABsAGQAYABgAFgAWABYAFAASABAADgAMAAoACwAL
AAoACQAJAAkACQAKAAgABwAHAAgACgAKAAoACQAJAAkACQAJAAkACQAJAAoACAAIAAgA
CAAIAAgACAAIAAgACAAIAAgACgAJAAkACQAJAAkACQAJAAwADAAMAAwADAALAAoACQAJ
AAsACwALAA0ADQANAA4ADgAOAA8ADwAPABEAFAAaACsAQABXAGcAcwCEAJUAogCqAK8A
vgDSAOkA9QDwANkArABcAPP/nv9w/1v/Uv9S/13/bP9+/5T/rP+8/8v/2P/i/+j/7P/x
//f/+v/6//z/+//7//v//f/+////AgADAAIAAgACAAIABAAEAAQABAAFAAUABQAGAAYA
BgAGAAYABgAGAAYABgAFAAUABQAFAAYABgAGAAYABgAGAAYABgAGAAYABQAFAAUABQAF
AAUABQAFAAQABAACAAIAAQABAAEAAQABAAAA/v/9//3//f/9//z/+//6//z/+v/5//j/
9//2//b/8//x/+//7v/s/+z/6v/o/+b/4//i/97/3f/Z/9j/1//V/9X/0//S/9D/z//O
/87/zf/N/87/zv/P/9D/0v/T/9T/1//a/9v/3//h/+P/5v/p/+7/8f/z//b/9//6//3/
/////wEAAgADAAQABQAHAAcABwAIAAoACwALAAsADAAMAA4ADgAOAA4ADQANAA0ADQAN
AA0ADQAMAA4ADgAOAA4ADgAOAA8AEAARABEAEQASABQAFAAWABgAFgAWABgAGQAaABsA
GwAaABsAHQAeACEAIQAiACIAIgAkACQAJAAiAB4AHAAcABwAGQAYABoAGAAYABgAGAAa
ABsAHQAeAB4AHgAeAB4AIAAgACEAIQAgAB4AHQAaABoAGgAYABYAFAASABAADgAPAA8A
DgANAA8ADwAPABAADgANAA0ADgAOAA4ADgANAA8ADwAPAA8ADwAPAA8AEAAOAA4ADgAO
AA4ADgAOAA4ADgAOAA4ADgAOAA0ADQANAA0ADQANAA0ADAAMAAwADAALAAsACwALAA0A
DwAPAA8ADwAPAA8AEAASABQAFQATABMAFQAaACgAPQBSAGUAcQCBAJQAoQCoALAAvQDM
AOIA7wDrANQArwBuAAwAsf98/2b/Xf9c/2b/cf9+/5T/qv+8/8r/1//i/+r/7v/y//X/
+f/6//z/AAAAAP///v////////8BAAEAAAAAAAAAAAAAAAAAAAAAAAEAAQABAAIAAgAC
AAIAAgAAAAAAAAAAAAEAAQABAAEA/v/+//7//v/9//z/+//6//r/+v/5//n/9//3//f/
9//0//P/8f/w//L/8v/x//H/8P/v/+7/7P/p/+f/5v/l/+P/4v/h/+D/3v/c/9v/2v/X
/9b/1v/T/9D/zf/L/8j/xP/C/8D/vv+7/7r/tv+1/7L/sP+u/6v/qP+l/6P/oP+f/57/
nv+d/5z/nP+b/5v/mv+c/53/nv+g/6L/ov+l/6j/qf+r/63/sP+z/7X/uP+4/7r/vP+9
/73/v//A/8H/wP/B/8P/w//D/8T/xv/H/8f/x//I/8j/xv/G/8b/xv/H/8f/x//H/8f/
x//H/8b/x//I/8n/yv/I/8j/yf/K/8z/zf/O/9D/zv/O/9D/0v/S/9L/1P/V/9b/1//X
/9b/1v/X/9f/2f/b/9z/3P/c/93/3v/f/97/3v/c/9z/3P/b/9j/1v/W/9b/1v/W/9f/
2f/a/97/3v/e/97/3v/e/9//3//f/97/3v/c/9z/3P/a/9j/2P/W/9T/0v/R/9H/0P/P
/8//z//P/9D/0P/P/8//0P/O/87/zv/N/87/z//Q/9H/0f/R/9H/0v/S/9L/0v/S/9L/
0v/S/9L/0v/S/9L/0v/U/9P/0//T/9P/0//T/9P/0v/S/9L/0v/V/9X/1f/V/9X/1//X
/9f/2P/Z/9r/3P/c/9z/3f/f/93/2//e/+j/9/8MACUAOQBHAFoAcQCCAIgAjwCgALgA
0QDlAOYAzwCcAEYA2f+E/1D/M/8i/yD/K/8y/0D/WP9y/4b/k/+k/7L/tv+6/7//w//G
/8j/yv/L/8v/y//N/83/zf/P/8//zv/O/87/zv/Q/9D/0P/Q/9P/0//T/9T/0v/S/9L/
0v/S/9L/0v/S/9P/0//T/9P/0v/S/9L/0v/S/9L/0v/S/9T/1P/T/9P/0//T/9P/0//R
/9H/0P/Q/9L/0v/R/9H/0f/R/9H/0P/P/8//0P/R/9P/0v/R/9D/zv/M/8v/yv/H/8b/
xv/D/8H/v/++/7z/vP+6/7j/tv+1/7T/sP+v/6v/qv+p/6f/pf+j/6L/oP+h/6D/oP+f
/5//oP+g/6H/ov+k/6X/pv+p/6z/rf+x/7X/t/+6/73/wP/D/8X/yP/M/9D/1P/X/9j/
2f/Z/9n/2v/b/93/3f/f/+D/4v/j/+P/4//k/+T/4v/i/+L/4v/k/+X/5v/n/+f/5//n
/+b/6P/o/+j/6P/q/+r/6//s/+r/6f/o/+j/6P/o/+r/7P/q/+r/7P/t/+//8f/y//L/
8P/x//H/8//z//T/9P/0//f/+P/5//j/+P/2//b/9v/1//T/8//0//P/8v/x//D/7v/v
//H/8v/2//b/9v/2//T/9P/1//X/+P/4//n/+P/2//b/9P/y//H/8P/v/+7/7P/r/+n/
5//l/+X/5f/m/+j/5//n/+j/6P/o/+j/5//n/+f/5//n/+n/6f/p/+r/6P/o/+j/6P/q
/+r/6v/q/+j/6P/o/+j/6v/p/+n/6f/p/+n/6f/p/+z/7P/s/+z/7//v/+//7//w//P/
9P/1//L/8f/w//D/8v/w//H/9f/z//X//P8EABMAJAA9AE8AWwBsAIEAkgCcAKcAvgDY
APcAFQEeAQ0B3gCIABcAuv+E/13/RP88/0f/Vv9i/3b/jv+m/7X/wP/K/9D/1P/Z/93/
4P/i/+T/5//n/+f/6f/r/+v/7f/t/+z/7P/s/+z/7P/s/+z/7P/v/+//7//w//D/8P/w
//D/8v/y//L/8v/z//P/8//z//L/8v/y//L/8v/y//L/8v/0//T/8//z//X/9f/1//X/
9P/z//H/8P/u/+7/7f/t/+3/7f/t/+z/7f/t/+7/7//x//D/7//u/+z/6v/p/+j/5f/k
/+T/4f/f/93/3P/a/9r/2P/W/9T/1f/U/9D/z//L/8r/yf/H/8X/w//C/8D/v/++/77/
vf+7/7z/vP+9/8D/wv/D/8T/xf/I/8n/zf/U/9f/2//f/+L/5f/n/+r/7f/w//P/9f/3
//n/+v/7//r/+//9//3//f/+/wAAAQABAAEAAgACAAMABAAFAAYACQAJAAkACQAIAAcA
BgAEAAYABgAGAAYABgAGAAcACAAHAAcABwAIAAoACgAMAA4AEAAQABIAEwATABMAEgAQ
ABIAEwATABUAFgAWABUAFAASABIAEgAQABIAEgAQAA4ADgAOAA4ADgAMAA0ADwAQABIA
EgASABIAEwAUABYAFwAVABQAFAASABIAEgAQAA4ADgAMAAoACAAFAAUABAADAAMAAwAD
AAQABAADAAMABAACAAIAAgABAAEAAQABAAEA////////AAACAAIAAgACAAIAAgACAAIA
AAAAAAAAAAACAAEAAQABAAIAAwAEAAUABQAEAAMAAgACAAEAAAD//wEAAwADAAMAAwAD
AAMABAAIAAYAAwAFAAUABQAKABAAGwAuAEMAVwBnAHYAhQCaAKgAsQDAANoA+wAdASwB
IwH+ALQASQDm/6T/ef9a/0z/U/9i/27/gP+a/67/u//I/9T/3P/i/+X/6//q/+z/8P/x
//H/8f/z//P/8//1//X/9P/0//T/9P/z//L/8f/w//P/8//z//T/9P/0//T/9P/2//b/
9v/2//f/9//3//f/9P/0//T/9P/y//L/8v/y//T/9P/z//P/8//z//P/8//0//X/9f/2
//P/8v/w/+//8P/x//L/8v/w/+//7//v//H/8P/v/+7/7v/s/+v/6v/q/+r/6//p/+n/
5//m/+T/4P/e/9z/2v/Z/9j/1P/T/9H/0P/P/83/yf/H/8b/xP/E/8T/xf/F/8P/xP/E
/8X/yP/K/8v/zP/Q/9T/1v/b/9//4f/k/+f/6v/t/+//8v/1//j/+//9//3///8AAAEA
AwAFAAgACQALAAwADgAPABEAEQASABIAEAAQABAAEAASABMAFAAVABcAFwAXABYAFgAW
ABYAFgAYABgAGQAaAB0AHQAdAB4AIAAgACIAJAAkACQAJgAnACgAKQApACgAKgArACsA
LQAtAC4ALgAuADAAMAAwAC4ALgAsACwALgAsACwALAAsAC4ALwAxADIAMgAyADIAMgA0
ADQANQA1ADcANgA2ADQANwA4ADcANgA2ADQAMgAwAC0ALQAsACsALQAtAC0ALgAuAC0A
LQAuADAAMAAwAC8ALwAvAC8ALwAvAC8ALwAwADAAMAAwADAAMgAyADIAMgAyADIAMgAy
ADAALwAvAC8AMAAxADIAMwAyADIAMgAyADUANQA1ADUANwA5ADkAOQA3ADcANwA4ADoA
OgA3ADcAOQA7AD4AQgBLAF4AdwCJAJcAqAC5AMoA2ADhAPAABAEjAUcBWgFVATwBAgGd
ADAA4v+x/5D/fP99/4j/mP+s/8b/3v/v//r/CAAQABQAGQAfACAAIAAkACUAJQAlACcA
KQApACsAKwAqACoAKgAqACoAKgAqACoAKwArACsALAAqACoAKgAqACwALAAsACwALQAt
AC0ALQAsACwALAAsACoAKgAqACoAKgAqACkAKQApACkAKQApACoAKwArACwALAAsACsA
KwAqACkAKAAmACUAJQAmACcAJQAkACMAIgAgAB4AHQAcABkAGAAYABUAFQATABIAEAAM
AAoACAAGAAQAAgD9//v/9//2//X/8//v/+3/7P/q/+f/5v/m/+X/5P/k/+P/4//m/+j/
6f/q/+v/7v/v//P/9f/3//r//f8AAAMABQAIAAsADgARABMAEwAVABYAFwAWABcAGQAZ
ABkAGgAcAB0AGwAbABwAHAAcABwAHAAcAB0AHQAdAB0AHwAfAB8AHgAcABwAHAAcABwA
HAAdAB4AHQAdAB0AHgAeAB4AIAAiACIAIgAkACUAJQAlACQAIgAkACUAJQAnACgAKAAn
ACYAJAAkACQAIgAiACIAIgAiAB4AHAAcABwAHAAbABsAHAAcAB4AHgAeAB4AHgAeAB8A
HwAdABwAHAAaABoAGgAYABYAFgAUABIAEAAMAAsACQAHAAkACQAJAAoACgAJAAkACgAI
AAgACAAHAAcABwAHAAcABwAHAAcACAAIAAgACAAIAAYABgAGAAYABgAGAAYABgAEAAMA
AwADAAEAAQABAAEAAgACAAIAAgADAAMAAwADAAMABQAFAAUABQAFAAUABgAGAAgABwAF
AAcABwAKABAAHwA0AEkAXwBvAIAAkwCkAK4AtwDGAOAA+wARARgBCQHiAJQAKQDI/4j/
Y/9K/z7/Q/9S/2T/fv+Y/6z/uf/G/9L/3P/i/+X/6f/u/+7/7v/x//H/8f/z//P/8//1
//X/9f/0//P/8v/0//T/9P/0//X/9f/1//b/9P/0//T/9P/0//T/9P/0//P/8//z//P/
8v/y//L/8v/y//L/8v/y//D/8P/v/+//8f/x//H/8f/v/+//7v/u/+7/7v/t/+3/7//v
/+//7v/t/+3/7v/v/+7/7P/q/+j/6P/m/+X/5P/l/+T/5P/h/9//3f/c/9r/2P/W/9T/
0v/P/87/yv/J/8f/xv/F/8P/wf+//77/vP+7/7r/uv+5/7j/uP+3/7f/uv+8/73/vv/B
/8T/xf/J/8v/zf/Q/9P/2P/b/93/4P/h/+T/5//p/+n/6//s/+3/7v/v//H/8f/v//D/
8v/z//X/9f/2//b/9v/2//b/9v/3//f/9//3//n/+f/5//j/9v/2//b/9v/2//b/9//4
//v/+//7//z/+v/6//z//v/+//7/AAABAAAAAQABAAAAAgADAAMABQAHAAgACAAIAAgA
CAAIAAYABAACAAIAAgABAP7//P/8//z//P/+////AQACAAIAAgACAAIAAgACAAMAAwAD
AAIAAgAAAAIAAgAAAP7/+v/4//b/9P/z//P/8v/x//L/8//0//b/9f/z//L/8v/0//T/
9P/z//P/8//z//P/8v/x//D/8P/y//L/8v/y//L/8v/y//L/8v/y//L/8v/0//P/8//z
//H/8f/x//H/9P/0//T/9P/z//P/8//z//P/9f/1//X/9f/1//X/9v/2//b/9//3//f/
+f8CABIAJwA8AE0AXwBvAIIAkQCcAKQAswDMAOQA9wD5AOYAvQByAAgAqf9u/0z/O/80
/zj/R/9c/3T/jv+i/7L/vf/M/9T/1v/a/+H/4//k/+j/6P/p/+n/6f/r/+n/6f/r/+v/
7v/u/+7/7v/w//D/8P/w/+//7//v//D/8P/w//D/8P/w//D/8P/w/+//7//v/+//8P/w
//D/8P/y//L/8v/y//L/8v/x//H/7//v/+//7//v/+//7v/u/+7/7v/t/+3/7f/t/+3/
7P/s/+v/6//r/+v/6v/p/+j/6P/m/+X/5P/h/+D/4P/d/93/2//a/9j/2P/W/9T/0v/R
/9D/zP/L/8f/xv/F/8P/w//B/8D/vv+9/7z/vP+7/7v/vP+8/73/vv/A/8H/wv/H/8r/
y//P/9H/0//W/9n/3P/f/+H/5P/n/+r/7f/v/+//8f/y//P/9v/3//n/+f/3//j/+v/7
//3//f/+//7//v/+//7//v/9//3//f/9//3//f/9//z//v/+//7//v/+//7///8AAAEA
AQABAAIABAAEAAYACAAIAAgACgALAAoACwALAAoADAANAA0ADwARABIAEgASABEAEAAP
AAwADAAMAAoABgAGAAYABgAGAAYACAAJAAsADAANAAwACwAKAAwADAANAA0ADQAMAAwA
CgAKAAoACAAGAAQAAgAAAP7//f/9//z/+//7//v/+//8//z/+//7//z//P/8//z/+//9
//3//f/9//v/+//7//z//P/8//z//P/8//z//P/8//z//P/8//z//P/7//v/+//7//v/
+//7//r/+v/6//r//f/9//3//f/7//3//f/9/////////wAAAAAAAAEA///9/wEACgAY
AC0ARgBZAGUAcQCEAJUAogCoALMAxADaAO0A8QDeALcAeAAUAK//cv9U/0X/QP9G/1H/
Yv94/5L/pv+2/8X/0P/W/9z/4v/n/+n/6v/s/+7/7//v/+//8f/v/+//8f/x//L/8v/y
//L/9P/0//T/9P/z//P/8//0//T/9P/0//T/9v/2//b/9v/3//f/9//3//b/9v/2//b/
9v/2//b/9v/4//j/9//3//b/9f/0//P/9P/1//X/9v/2//b/9f/1//P/8//z//L/8P/v
/+//7//v/+7/7f/s/+z/6v/p/+j/5//m/+b/4//h/9//3v/c/9z/2v/Y/9b/1//W/9L/
0f/O/8z/yv/H/8f/xf/E/8L/wf/A/8D/v//B/8L/wv/D/8L/xP/F/8b/y//O/8//0//X
/9n/3P/f/+T/5//p/+z/6//u//H/8//z//X/9v/3//r/+//9//3/+//8//7///8BAAEA
AgACAAIAAgACAAIAAQABAAEAAQADAAMAAwACAAIAAgACAAIABAAEAAUABgAHAAcABwAI
AAgACAAKAAwADAAMAA4ADwAOAA8ADwAOAA8AEQASABUAFQAWABYAFgAWABYAFgAUABAA
EAAQAA4ADgANAAwACwAKAAoACwANAA4AEgASABIAEgASABIAEwATABMAEgASABAADgAO
AAwACgAIAAYABAACAAMAAwACAAEA////////AAAAAP////8AAAAAAAAAAP//////////
//////////8AAAIAAgACAAIAAAAAAAAAAAACAAIAAgACAAIAAQABAAEA//////////8A
AAAAAAAAAAEAAQABAAEAAQADAAMAAwAFAAUABQAGAAYABgAHAAcABQAFAAwAGAApAEAA
UwBfAHEAhACVAJwApACtAL4A0ADjAOkA3AC/AIYALADJ/4T/YP9R/0z/Tv9b/2j/fP+U
/6r/tv/F/9T/3v/i/+b/6f/t//D/8P/y//X/9f/1//f/9f/1//f/9//2//b/9v/2//b/
9v/2//b/+f/5//n/+v/6//r/+v/6//r/+v/6//r/+f/5//n/+f/6//r/+v/6//r/+v/6
//r/+v/6//n/+f/5//n/+f/5//f/9//2//b/9v/2//X/9f/z//P/8//y//L/8f/x//H/
8f/w/+//7v/w/+7/7f/s/+3/7P/s/+n/5f/j/+L/4P/e/9z/2v/Y/9n/2P/U/9P/0f/Q
/8//zf/L/8n/yP/G/8X/xP/E/8P/w//E/8T/xf/E/8b/x//I/83/0P/R/9X/1//Z/9z/
3//i/+X/5//q/+v/7v/x//P/8//1//b/9//6//v//f/9//v//P/+/////////wAAAAAC
AAIAAgACAAEAAQABAAEAAwADAAMAAgACAAIAAgACAAIAAgADAAQABQAFAAUABgAGAAYA
CAAKAAoACgAMAA0ADgAPAA8ADgAOAA8ADwARABMAFAAUABQAFAAUABQAEgAQAA4ADgAO
AAsACgAJAAkACQAIAAgACAAMAA0ADwAQABEAEAAOAA0ADgAOAA8AEAAOAA0ADQANAAgA
CAAFAA==
         </WaveFormData>
      </LeadData>
      <LeadData>
         <LeadByteCountTotal>10000</LeadByteCountTotal>
         <LeadTimeOffset>0</LeadTimeOffset>
         <LeadSampleCountTotal>5000</LeadSampleCountTotal>
         <LeadAmplitudeUnitsPerBit>4.88</LeadAmplitudeUnitsPerBit>
         <LeadAmplitudeUnits>¦ÌV</LeadAmplitudeUnits>
         <LeadHighLimit>2147483647</LeadHighLimit>
         <LeadLowLimit>268435456</LeadLowLimit>
         <LeadID>V6</LeadID>
         <LeadOffsetFirstSample>0</LeadOffsetFirstSample>
         <FirstSampleBaseline>0</FirstSampleBaseline>
         <LeadSampleSize>2</LeadSampleSize>
         <LeadOff>FALSE</LeadOff>
         <BaselineSway>FALSE</BaselineSway>
         <ExcessiveACNoise>FALSE</ExcessiveACNoise>
         <MuscleNoise>FALSE</MuscleNoise>
         <LeadDataCRC32>3011061303</LeadDataCRC32>
         <WaveFormData>
/P/8//z//P/6//r/+v/6//r/+v/6//r//P/8//z//P/6//r/+v/6//n/+P/3//b/9f/0
//P/8v/x//D/7//u//L/9f/3//f/9//3//f/+f/5//j/+P/3//X/8v/w/+//7P/p/+b/
4v/f/93/3P/c/97/3f/c/9z/2//b/9v/2//b/9v/2//b/9v/2//b/9r/2//d/97/3v/c
/93/3f/c/9//4f/i/+P/5f/l/+X/5f/l/+b/5v/m/+j/6P/o/+j/6f/p/+r/6//r/+v/
6//s/+z/6//r/+v/6v/q/+n/6P/m/+b/6P/q/+r/5//i/97/3P/f/+b/8P/9/wkAEgAa
ACQANABCAFAAZgCFAKoAygDfAOMA2AC2AG4AFwDP/5//e/9n/2X/cf96/4X/lv+q/7b/
wP/K/83/z//R/9T/1f/U/9b/1v/W/9f/2P/Z/9r/3f/e/9//4P/h/+L/5f/l/+b/5//p
/+n/6f/q/+z/6v/q/+r/5//m/+b/5f/q/+//9P/5////AwAHAAsADAANAA4AEAAOAA0A
DQANAAkABwAFAAMA///9//r/+P/3//b/9P/z//D/7//u/+3/7P/q/+n/6P/n/+b/5f/j
/+T/4//j/+T/4v/h/9//3v/d/9v/2v/Z/9j/2P/X/9f/1P/T/9L/0f/O/8v/yP/I/8r/
yv/K/8j/yP/I/8j/yP/H/8f/xv/F/8X/xf/F/8f/yP/J/8r/yv/M/87/z//R/9T/1v/X
/9n/2f/a/9v/3P/c/93/3//i/+T/5f/m/+f/6P/p/+v/7P/v//D/8v/z//T/9v/4//n/
+v/8//7/AAD+//3//f/9/////f/9//7//v/9//z//P/+//////////3//v8BAAIABAAE
AAUABQAHAAcABwAJAAsACwAMAA0ADwAQABAAEAAQABAAEAAPAA0ADQANAA0AEAAQABAA
EAAQABAADgAOABAAEwAXABkAGwAdACAAJQAoACoALwAxADMANAA5AD0APwBBAEIAQAA+
AD0AOgA6ADoAOQA4ADgAOQA5ADkAOQA5ADkANwA3ADcANwA3ADYANgA3ADoAOgA7AD0A
PQA8ADwAPQA8ADsAOgA5ADwAPQA+AEAARABIAEwAUABSAFQAVwBZAFsAXQBeAF8AYABi
AGMAYwBkAGUAZwBoAGUAZABkAGQATgBMAEoARQA8ADQALgArACoAMAA7AEUASgBOAFwA
bAB4AIQAkgCpAMwA8AAHARUBFAECAcwAewApAO3/xf+l/5v/of+q/7H/xP/Y/+b/8P/6
/wMABQAHAAoACwAKAA4ADQAMAAwADAAKAAoADAAMAAwADAAMAAwADQANAA4ADwAQABEA
EgAUABcAFgAXABgAGwAcAB4AHwAhACEAIQAhACIAIwAkACUAIwAjACMAJAAnACcAKAAp
ACwALQAuAC8ALQArACgAJgAhAB4AGgAXABMAEQAPAA0ACgAGAAMAAAD+//z/+v/3//b/
8//x//D/8f/x//D/8P/v/+3/7P/r/+r/6v/p/+n/6P/n/+b/5f/n/+X/4//k/+T/5P/k
/+L/5P/k/+T/5P/h/+H/4P/f/+D/4f/i/+X/5v/n/+j/6P/t//D/8v/1//b/+P/5//v/
//8AAAEAAgADAAUACAAMAAsACwALAAsADgAPABEAEgARABAAEAAPAA4ADgAOAA0ACgAK
AAoACgAMAAsACwALAA8ADQANAA4ADAALAAoACgAMAA0ADQANAA0ADgARABIAEgASABMA
EwAUABUAFgAZABkAGQAaABsAGwAcABwAHAAcABwAHAAbABsAGwAbABsAGgAaABkAGAAX
ABYAGAAYABoAHQAeAB0AHAAbAB0AHwAfAB4AIAAfAB4AHAAbABsAGQAXABUAEgAPAA0A
DAAMAAwACwAKAAoACwALAA0ADQANAA0ADAALAAoACQAJAAgACAAJAAsACgAKAAsADQAM
AAwADQANAA0ADQANAAsACwALAAwADAAMAAwADAAOAA4ADwAPAA4ADwAPAA8ADwAQABAA
DwAIAAMA///6//D/5v/d/9T/1P/U/9D/zf/K/8b/xv/L/9T/4P/r//P/AAAMABoAJgA0
AEIAXAB7AJgAsAC9AL0ArgCEADgA5f+l/3v/X/9R/1H/W/9o/3n/jP+Y/6L/rP+0/7f/
u/+9/8D/wf/E/8b/xP/E/8X/xv/I/8j/yv/K/8z/zP/M/8z/zP/L/8v/y//M/83/zv/Q
/9D/zv/O/87/0P/Q/9H/0f/S/9P/1P/V/9X/1f/V/9X/1f/V/9X/1v/W/9X/1f/V/9X/
1f/V/9X/1f/V/9T/1P/U/9T/0//T/9P/0//T/9P/0f/Q/9D/0P/Q/9D/0P/P/8//zf/M
/8z/y//L/8r/yv/L/8n/yP/H/8j/yP/H/8f/xP/D/8L/wf/B/7//vf++/77/vv++/7z/
uv+6/7r/uv+7/7v/uv+5/7v/u/+7/73/wf/D/8X/xv/K/8z/zf/P/9H/1P/W/9n/2//c
/93/3v/e/9//4f/k/+X/5f/l/+X/5P/l/+f/6P/o/+j/6f/p/+f/6P/p/+n/6v/q/+r/
6v/q/+n/6f/p/+v/6f/p/+r/6//r/+v/7P/u/+//7//v/+7/7v/w//D/8v/y//P/8//1
//X/9f/3//b/9f/1//X/9v/4//n/+v/6//r/+v/5//f/9//3//f/+v/5//j/+P/2//b/
9v/2//f/+P/7/////////////////wEAAQAAAP///f/7//j/+f/5//f/9f/z//D/7f/r
/+v/7P/t/+3/6v/q/+v/6//r/+v/6//r/+v/6//r/+v/6//q/+r/6//p/+j/6P/p/+v/
6v/q/+v/6v/p/+j/5//o/+n/6v/s/+r/6v/q/+r/6P/o/+n/6f/s/+3/7f/t/+3/7v/u
/+3/7f/t/+7/7v/r/+r/6v/q/+r/6v/q/+n/5v/k/+T/6f/2/wQAEQAZACQAMgBAAEoA
VgBoAIAAnwC4AMQAwwC5AJQATgD4/7n/k/97/2n/Z/9x/33/jv+h/7D/uv/G/87/0v/T
/9f/3f/g/9//4P/i/+T/5P/l/+b/5v/m/+j/6P/o/+j/6P/o/+f/5//o/+n/6f/p/+n/
6v/s/+r/6v/q/+r/6v/r/+v/6//r/+v/6//r/+v/6//r/+n/6f/p/+r/7P/r/+v/6//p
/+n/6f/p/+v/6//q/+r/6v/q/+n/6f/n/+f/5//n/+X/5P/k/+T/5v/m/+b/5f/n/+X/
5P/k/+P/4//i/+L/4f/f/97/3f/e/97/3f/d/9z/2//a/9n/2v/X/9T/1P/S/9L/0v/Q
/9D/0P/Q/9D/0P/R/9H/0f/S/9P/1P/X/9j/2f/a/9r/3f/g/+L/5f/m/+j/6f/r/+3/
7v/v//D/8v/z//X/+P/5//n/+f/5//n/+f/6//r/+v/6//v/+//7//z//f/9//z//P/8
//z//v/9//3//f/9//v/+//8//3//f/9//7//P/9//3//f///wAAAwAEAAQABAAFAAUA
BQAFAAUABwAFAAUABgAHAAkACgAKAAoACgAKAAoACQAFAAUABQAFAAgABgAIAAgACAAI
AAoACgAMAA8ADwAPAA8ADwAPABEAEQAQABAADwAOAAwADQANAAsACQAFAAIA///9//7/
/v/+//3/+v/6//v/+//9//3//f/9//v/+//7//v/+//6//r/+//7//r/+v/7//n/+P/4
//n/+f/5//n/+f/5//n/+f/6//r/+v/6//r//P/8//3//f/8//3//f/9////AAAAAP//
/////wAAAAD///7//v/+//7//v/8//v/+v/4//j/+/8EABAAHwAnAC4AOgBIAFQAXABq
AH4AmQCyAMQAywDJALoAigBAAPP/v/+f/43/hf+L/5X/ov+z/8L/0P/c/+T/7v/z//P/
9f/6//3//P/8//z//P/9//7//v/+/wAAAAACAAIAAgACAAMAAwAEAAUAAwADAAMABAAG
AAQABAAEAAQABAAFAAUABwAHAAcABwAHAAcABwAHAAcABwAHAAgACAAHAAcABwAFAAUA
BQAFAAYABwAHAAgACAAIAAcABwAHAAcABwAHAAcABgAGAAYABgAGAAYABQAFAAMAAgAC
AAEAAQAAAAAAAQD///7//f/8//z/+//7//r/+f/4//f/+P/1//L/8v/x//D/7//s/+r/
6v/q/+r/6//r/+r/6f/q/+v/7P/v/+7/7//w//D/9P/2//f/+f/8//7///8BAAMABAAF
AAYACAAJAAsADgANAA0ADQANAAwADQAPABAAEAAQABEAEQAQABAAEAAPABAAEAAQABAA
EgARABEAEQARAA8ADwAQAA8ADwAPABAADgAPAA8ADwAPABAAEwAUABQAFAAVABUAFwAX
ABcAGQAXABcAGAAZABkAGgAaABoAHQAeAB8AHwAbABsAGwAbABoAGQAYABgAGAAYABgA
GAAYABoAHQAfAB8AHwAfACEAIwAjACIAIgAhACAAHgAbABsAGQAXABUAEgAPAA0ADgAO
AA4ADQAKAAoACwALAAkACQAJAAkACwALAAsACwALAAoACgALAAkACAAIAAkACQAIAAgA
CQAJAAkACQAJAAkACQAJAAoACgAKAAoACgAKAAoACwALAAwADQANAA0ACwAMAAwACwAN
AA0ADgAOAA0ADAAMAAwADAAMAAwADQAKAAgACAAJABAAHgArADMAOgBGAFIAWgBkAHAA
ggCbALQAxgDJAMUAtgCIAD4A9f/F/6n/mf+R/5f/n/+q/7v/zP/Y/+D/6P/y//X/+f/7
/wAAAwACAAIAAgACAAMABAAEAAQABgAGAAQABAAEAAQABwAHAAgACQAHAAcABwAIAAwA
CgAKAAoACgAKAAsACwAJAAkACQAJAAsACwALAAsACwALAAsADAAKAAkACQAJAAsACwAL
AAsACwALAAoACgAIAAgABwAHAAkACQAJAAkABwAGAAYABgAGAAYABgAFAAYABQAFAAYA
BwAHAAYABgADAAEAAAD//wAAAAD//////v/9//z/+//6//f/9P/0//T/9P/0//L/8P/w
//D/8P/x//H/8P/v//H/8f/x//P/9v/3//j/+P/6//z//f///wIABAAFAAcACQAKAAsA
DAAMAA0ADwASABMAEwATABMAEgATABUAFgAXABYAFgAVABUAFgAXABcAFgAWABYAFgAW
ABUAFQAVABcAFQAVABYAGQAZABkAGgAYABkAGQAZABsAHAAfACAAHgAeAB8AHwAhACEA
IQAjACMAIwAkACUAIwAkACQAJAAoACgAKAAnACUAJQAlACUAIgAhACQAIgAiACIAIgAk
ACQAJgApACkAKQApACkAKwAtAC0ALAAqACkAKAAmACUAJQAjACEAHwAcABkAFwAYABgA
GAAXABgAGAAZABkAFwAXABcAFwAXABcAFwAXABcAFgAWABcAGQAYABgAGQAZABgAGAAZ
ABkAGQAZABkAFwAXABcAGAAYABgAGAAYABYAFgAXABcAGAAZABkAGQAXABgAGAAXABkA
GQAaABoAGwAaABoAGgAcABwAGgAXABQAEgAUABkAJgA0AD0AQwBOAFoAZABuAHoAigCe
ALcAyADOAMkAuwCYAFgADgDZ/73/rf+l/6f/r/+3/8b/1f/i/+z/9P/8/wIABQAHAAsA
DgAPABAAEgAQABAAEQASABAAEAASABIAEAAQABAAEAAPAA8AEAARABMAEwATABQAFgAU
ABQAFAAUABQAFQAVABcAFwAXABcAFQAVABUAFQATABMAEwAUABUAFQAWABcAFwAXABcA
FwAXABcAFgAWABgAGAAXABcAFwAXABcAFwAXABYAFgAWABQAFAAUABMAEwARABAAEAAP
AA8ADgAOAA0ACwAKAAkACAAIAAcABwAEAAMAAgABAAAA/f/6//r/+P/4//j/9v/2//b/
9v/2//P/8//y//H/8f/x//H/8//y//P/9P/0//b/+P/5//v/+v/8//3///8AAAAAAAAA
AP7///8BAAQAAwABAP///f/8//3///8AAAEAAAAAAP///v/+//7//f/6//r/+v/6//r/
+f/5//n/+f/3//f/+P/4//f/9v/2//j/+f/5//n/9//4//v//P/7//r/+v/5//n/+f/5
//v/+f/5//r/+//9//7//v/+/wAAAAAAAP///f/9//3//f/8//r/+f/4//f/9v/2//b/
+P/7//v/+//7//v//f///////v/+//3//P/6//f/9//1//P/7//s/+n/5//k/+T/5P/j
/+D/4P/h/+H/4f/h/+H/4f/g/9//3v/d/9//3v/e/9//3//e/97/3//d/9z/3P/d/9z/
2//a/9n/1//X/9f/2P/Y/9j/2P/Y/9b/1v/X/9f/1v/X/9f/1//Z/9r/2v/Z/9f/1//Y
/9j/2P/Y/9n/2v/a/9j/2P/Z/9j/0v/S/9X/3v/s//n/BQAOABoALgA6AEAATABgAH0A
mACsALUArwCaAGoAHADP/5f/c/9b/1H/V/9b/2L/c/+K/5r/ov+u/7j/u/+9/8H/xP/F
/8b/yP/I/8j/yf/K/8r/yv/M/8z/yv/K/8r/yv/L/8v/zP/N/8v/y//L/8z/zP/K/8r/
yv/K/8r/y//L/8n/yf/J/8n/yf/J/8n/yf/H/8f/x//I/8r/yf/J/8n/y//L/8v/y//J
/8n/yP/I/8r/yv/J/8n/yf/J/8n/yf/M/8z/zf/O/8z/zP/M/8v/zf/L/8r/yv/J/8n/
yP/I/8n/x//G/8X/xP/E/8P/w//C/8H/wP+//8D/vf+6/7r/uv+6/7r/uP+4/7j/uP+4
/7f/t/+2/7X/t/+3/7f/uf+8/73/vv++/8L/xP/F/8f/yP/K/8v/zf/P/9D/0f/S/9D/
0f/T/9b/1v/X/9j/2f/a/9v/3f/e/93/3P/c/9v/2f/a/9v/2//a/9r/2v/a/9z/2//b
/9v/2//Z/9n/2v/b/9v/2//c/9z/3f/d/93/3P/c/97/3v/d/9z/3P/b/9z/3f/e/+H/
3//f/+D/4f/f/+D/4P/g/+L/4v/i/+H/3//f/9//3//e/9//3v/c/9z/3P/c/9z/2v/a
/9z/3//h/+H/4f/h/9//4f/h/+D/4//j/+P/4v/f/9//3f/b/9n/1v/T/9H/zf/M/8v/
yf/H/8b/xv/F/8b/x//I/8n/x//H/8f/x//F/8T/xP/F/8f/xv/G/8f/x//G/8b/x//H
/8f/x//H/8X/xf/F/8b/yP/I/8j/yP/G/8b/x//H/8r/y//L/8v/zf/O/87/zf/O/8//
0f/S/8//zv/O/87/zv/O/87/z//O/87/zv/T/9r/5P/x//v/AgAOAB4ALAA6AEoAZACD
AKIAvgDPAM8AvgCQAEAA6/+t/4H/Yf9P/1X/X/9o/3f/iv+c/6j/sP+2/7v/v//B/8T/
xf/I/8j/yv/K/8v/zP/O/87/0P/Q/87/zv/O/87/0f/R/9L/0//V/9X/1f/W/9r/2P/Y
/9j/2v/a/9v/2//b/9v/2//b/9v/2//b/9v/2//b/9v/3P/d/93/3v/f/+L/4//k/+X/
5//n/+b/5v/m/+b/5f/l/+f/5//n/+f/6P/o/+n/6v/s/+z/7P/r/+v/6f/o/+j/6P/n
/+X/5P/j/+H/4P/f/9//4P/g/+H/4f/h/+H/4f/i/9//3P/c/97/3v/e/9z/2//a/9n/
2P/X/9f/1v/V/9b/1//Y/9v/3P/d/97/3v/h/+T/5v/p/+r/7P/t/+//7//w//H/8v/x
//H/8v/0//T/8//y//H/8P/x//P/9P/1//T/9P/z//v/AgAJAA8AEgAUABYAGAAWABUA
FQAVABgAFwAYABoAHQAdAB0AHgAaABkAFwAVABUAFgAZABoAGgAaABsAGwAZABkAGQAb
ABsAGwAcAB0AGwAcABwAHAAbABoAGQAXABcAFwATABIAEQAQAA8ADgAMAAwADgARABUA
FQAVABUAEwAVABUAFAAUABMAEgAQAA0ADQALAAkABwAEAAEA///+//7//v/9//z//P/9
//3//f/9//3//f/7//v/+//7//n/+P/4//n/9//2//b/9//6//r/+//9////AQADAAUA
BQAFAAUABgAGAAYABgAGAAsAEAAWABsAHQAfACAAIQAhACIAIgAhAB8AHwAgACAAHwAe
AB4AHgAiACAAHAAbABoAGAAYABkAHAAmADMAPwBKAFIAXgBuAHwAigCcALkA3AD8AA8B
EwEKAeYAoABLAAUA1f+v/5n/nf+n/67/u//O/97/5v/w//j///8DAAUACAAHAAgADAAM
AAwADQAOAA4ADgAQABAADgAOAA4ADgAMAAsACwALAAwADQAOABAAEgAQABAAEAASABIA
EwATABsAIQAnAC0ALgAvADAAMQAsACkAJgAkACIAHwAdABsAGQAXABUAEwAVABUAFAAU
ABIAEAANAAsACwALAAsACwAKAAgABwAGAAQABAAEAAMABQADAAIAAgAFAAUABAAEAAUA
AwACAAEA///+//z/+//6//n/+P/3//b/8//w//D/7//u/+3/6v/q/+r/6v/q/+f/5//m
/+X/4//j/+P/5f/m/+f/6P/o/+r/7P/t/+//8P/y//P/9f/3//j/+f/6//r/+//9/wAA
AwAFAAcACQALAA0AEAASABUAFgAYABkAGwAcAB0AHQAfACIAJQAoACsAKwAsAC0AMgAx
ADIANAA2ADcAOAA6ADsAPQA+AD8APQA+AEEAQgBAAEAAQQBBAEAAPwA+AD8APgA9AD0A
PQA7ADwAPAA8AEMARgBJAEsAWwBbAFsAXgBeAF4AXgBeAGEAYgBlAGkAawBrAGsAawBt
AG8AbwBuAHEAcQBxAHAAcQBzAHMAcwBzAHAAbQBrAGkAaABnAGUAZgBmAGcAZwBlAGUA
ZQBlAGUAZQBlAGUAZQBkAGQAZQBlAGQAZABlAGQAYgBhAGEAYgBjAGQAZQBnAGcAZwBo
AGgAaABoAGgAaQBqAGwAbQBsAG0AbQBtAG4AcABxAHEAcwBzAHQAdABxAHAAcABwAHAA
aABYAE0ASgBKAEQAQQBCAEwAWQBjAGoAdACAAI4AmACmALoA0wD0ABYBLwE1ATABGAHc
AIkAPQAHAOH/yf/B/8f/0v/f//L/BAAQABgAIgAnACkAKwAuAC8ALgAwADIAMgAzADQA
NAA0ADYANgA2ADYANgA2ADUANQA2ADcANQA1ADUANgA2ADQANAA0ADUANgA4ADkAOwA7
ADsAOwA5ADkAOQA5ADgANwA2ADYANAAzADMAMwAxADEAMQAxADEAMQAwADAAKgAmACEA
HQAZABUAEQANAP//8v/m/9r/1P/O/8j/wf+//7v/uP+2/7X/tf+0/7T/tf+z/7L/sf+v
/67/rP+r/6j/p/+m/6X/pv+j/6D/oP+e/57/nv+c/5r/mv+a/5r/mf+Z/5j/l/+a/5v/
nP+f/6L/o/+k/6T/p/+q/6z/r/+w/7L/s/+1/7n/uv+7/7z/vv+//8H/xP/F/8X/xf/F
/8T/xf/H/8j/yf/I/8j/x//F/8b/x//H/8j/yP/I/8j/yv/J/8n/yf/J/8f/x//I/8j/
x//G/8b/xv/H/8f/x//H/8j/y//M/87/zv/P/8//z//P/8//0f/T/9P/1P/V/9X/1v/W
/9b/1v/W/9b/1f/V/9X/1//X/9T/1P/U/9T/1P/U/9T/1v/Z/9v/2//b/9v/2//d/93/
3P/e/93/3P/a/9v/2//Z/9f/1//U/9H/z//N/8z/y//J/8j/yP/J/8n/y//L/8v/y//J
/8n/yf/J/8n/yP/I/8n/y//K/8r/y//N/8z/zP/N/83/zf/N/83/zf/N/83/zv/O/87/
zv/O/87/zv/P/8//zv/P/8//z//R/9L/0v/R/8//z//Q/9D/0f/Q/9D/0P/Q/9L/0v/P
/8r/yv/I/8v/0v/e/+3/+f8CAA4AHAAqADgARABaAHUAlACsALsAvQCyAIwAQgDv/63/
g/9l/1P/Uf9b/2j/ef+M/5z/pP+u/7j/v//D/8X/xv/L/8z/zP/O/87/z//Q/9D/0P/S
/9L/0v/S/9L/0v/T/9P/1P/V/9X/1f/V/9b/2P/W/9b/1v/W/9b/1//X/9f/1//X/9f/
1//X/9f/1//X/9f/1//Y/9b/1f/V/9X/1//X/9f/1//X/9f/1v/W/9b/1v/V/9X/1f/V
/9X/1f/V/9T/1P/U/9P/0v/R/8//0f/P/87/zv/R/9H/0P/Q/8//zf/M/8v/zP/M/8v/
y//K/8n/yP/H/8j/xf/C/8L/xP/E/8T/wv/A/8D/wP/A/7//v/++/73/vv+//8D/w//G
/8f/yP/I/8z/zv/P/9H/0//W/9j/2//d/97/3//g/97/3//h/+T/5P/l/+b/5//n/+f/
6P/o/+j/6P/p/+n/5//o/+n/6f/o/+j/6P/o/+r/6f/p/+n/6f/n/+f/6P/n/+f/5//o
/+r/6//r/+v/6P/o/+r/6v/o/+j/6f/p/+v/6//r/+3/6//r/+z/7f/v//D/8P/w//D/
8P/w/+//6//r/+v/6//q/+b/5v/m/+b/5v/o/+j/6v/t/+7/7f/s/+v/6//t/+3/7P/u
/+3/7P/q/+v/6//p/+f/5P/g/9z/2f/Y/9j/2P/X/9f/2P/a/9v/2v/Z/9j/1//Z/9n/
2f/Z/9n/2P/Y/9n/1//W/9b/1//X/9b/1v/X/9n/2f/Z/9n/2f/Z/9n/2v/a/9r/2v/a
/9r/2v/b/9v/3P/d/93/3f/b/9z/3P/b/9v/2//c/9z/2//a/9r/2v/c/9z/2v/Z/9b/
1P/W/9//7P/4/wEADQAaACYANABAAEwAYAB8AJcArgC4ALUAqQCEADwA6v+t/4f/bf9f
/1//a/93/4j/m/+q/7T/vP/G/8z/zf/R/9X/1v/X/9r/2v/a/9r/2//c/9r/2v/c/9z/
3v/e/97/3v/h/+H/4v/j/+H/4f/h/+L/5v/k/+T/5P/k/+T/5f/l/+P/4//j/+P/5f/l
/+X/5f/l/+X/5f/m/+b/5f/l/+X/5f/l/+X/5f/l/+X/5P/k/+b/5v/l/+X/4//j/+P/
4//j/+L/4v/i/+T/5P/k/+P/5f/j/+L/4v/h/+H/4P/g/+D/3//f/9//4P/g/9//3//e
/93/3P/b/9z/2f/W/9b/1v/W/9b/1P/U/9T/1P/U/9P/0//S/9H/0v/T/9T/1//a/9v/
3P/c/9//4v/k/+f/6P/q/+v/7f/v//D/8f/y//L/8//1//j/+P/5//r/+//6//v//f/+
//7//v////////8AAAEAAQD///7//f/8//7//f/9//3////9//3//v////////8AAAAA
AQABAAEAAQACAAUABgAGAAYABwAHAAcABwAHAAkACQAJAAoACwANAA4ADgAOAA0ADAAL
AAkACwALAAkACQAIAAgACAAIAAgACgAKAAwADwAPAA8ADwAPAA8AEQARABAAEAAPAA4A
DAALAAsACQAHAAMAAAD9//v//P/8//z/+//6//r/+//7//v/+//7//v/+//7//v/+//7
//r/+v/7//v/+v/6//v/+//6//r/+//7//v/+//7//v/+//7//z/+v/6//r/+v/8//z/
/f/9//z//f/9//3//f/+//7//f/9//3//v/+//3//P/8//z//v/+//z/+f/0//T/+P//
/wwAGgAlACsANABAAE4AWgBkAHQAigClAL4AygDHALsAnABaAAoAy/+n/5P/h/+H/43/
mf+o/7n/yv/W/97/5v/q/+3/8f/1//b/9//4//r/+v/6//v//P/6//r//P/8//7//v/+
//7//////wAAAQD///////8AAAIAAAAAAAAAAgACAAMAAwADAAMAAwADAAEAAQABAAEA
AQABAAEAAgAEAAMAAwADAAIAAQAAAP//AAABAAEAAgACAAIAAQABAP/////////////+
//7//v/+//7//v/9//3/+//6//r/+//7//r/+v/5//f/9v/1//b/9v/1//X/9P/z//L/
8f/w/+3/6v/q/+r/6v/q/+j/5v/m/+b/5v/n/+f/5v/l/+f/5//n/+n/7P/t/+7/7v/w
//L/8//1//f/+v/8//////8AAAEAAgACAAMABQAIAAgACQAKAAsACwALAAwADAAMAAwA
DQANAAsADAANAA0ADAAMAAwADAAOAA0ADQANAA0ACwALAAwACwALAAsADAAMAA0ADQAN
AA0ADgARABIAEgASABMAEwATABMAEwAVABUAFQAWABcAFwAYABgAGAAYABgAGAAXABUA
FQAVABUAFAASABIAEgASABQAFAAWABkAGwAbABsAGwAbAB0AHQAcABwAGwAaABgAFwAX
ABUAEwAPAAwACQAHAAgACAAIAAcABAAEAAUABQAFAAUABQAFAAMAAwADAAMAAwACAAIA
AwADAAIAAgADAAUABAAEAAUAAwADAAMAAwADAAMAAwAEAAQABAAEAAQAAgACAAMAAwAC
AAMAAwADAAMABAAEAAMAAwADAAQABAADAAIAAgACAAIAAgAAAP///P/6//z/AQAMABgA
IwApADQARABOAFYAYABuAIAAmQCuALoAvQC1AJoAYgAYANX/q/+X/4v/if+P/5n/pP+1
/8T/zv/Y/+L/6P/r/+3/7//y//P/8v/y//T/9P/1//b/9P/0//b/9v/0//T/9P/0//f/
9//4//n/+f/5//n/+v/6//j/+P/4//j/+P/5//n/+f/5//n/+f/7//v/+//7//n/+f/5
//r//P/7//v/+//5//n/+f/5//f/9//2//b/+P/4//f/9//1//X/9f/1//P/8v/y//L/
8v/y//L/8f/z//H/8P/w/+//7//u/+7/6//p/+j/5//m/+b/5f/l/+L/4f/g/9//3//d
/9v/3P/a/9r/2v/Y/9b/1v/W/9b/1f/V/9T/0//T/9P/0//V/9f/2f/b/9z/3v/g/+H/
4//k/+b/5//p/+3/7v/v//D/7v/v//H/9P/0//X/9v/3//X/9f/2//b/9v/2//f/9//3
//j/+f/5//j/+P/4//j/+P/3//f/9//3//X/9f/2//f/9//3//j/+P/5//n/+f/3//j/
+//8//z//P/9//3/////////AQD/////AAABAAEAAgACAAIABAAEAAQAAwABAAEAAQAB
AAAA///+//7//v/+////AQACAAQABgAGAAQABAAFAAYABwAHAAgACQAGAAUABAACAAIA
/v/8/w==
         </WaveFormData>
      </LeadData>
   </Waveform>
</RestingECG>
