# Supplementary material for: Detection of Left Atrial Enlargement Using a Convolutional Neural Network-Enabled Electrocardiogram
Source: Front Cardiovasc Med. 2020 Dec 17;7:609976. doi: 10.3389/fcvm.2020.609976 (PMC7773668; doi:10.3389/fcvm.2020.609976)
Supplement: Supplementary file 1 [file Data_Sheet_1.ZIP › hyp/1802014438_9760_00000000.XML]

<?xml version="1.0" encoding="Windows-1252"?>
<!DOCTYPE RestingECG SYSTEM "restecg.dtd">
<RestingECG>
   <PatientDemographics>
      <PatientID>1802014438</PatientID>
      <PatientAge>76</PatientAge>
      <AgeUnits>Years</AgeUnits>
      <Gender>Female</Gender>
      <PatientLastName>tongmeijuan</PatientLastName>
   </PatientDemographics>
   <TestDemographics>
      <DataType>Resting</DataType>
      <Site>1</Site>
      <AcquisitionDevice>MAC55</AcquisitionDevice>
      <Status>Unconfirmed</Status>
      <Priority>Normal</Priority>
      <AcquisitionTime>08:49:37</AcquisitionTime>
      <AcquisitionDate>08-28-2015</AcquisitionDate>
      <CartNumber>1</CartNumber>
      <AcquisitionSoftwareVersion>009C</AcquisitionSoftwareVersion>
      <XMLSourceVersion>MAC5000 v1.0</XMLSourceVersion>
   </TestDemographics>
   <RestingECGMeasurements>
      <VentricularRate>57</VentricularRate>
      <AtrialRate>57</AtrialRate>
      <PRInterval>154</PRInterval>
      <QRSDuration>86</QRSDuration>
      <QTInterval>422</QTInterval>
      <QTCorrected>410</QTCorrected>
      <PAxis>68</PAxis>
      <RAxis>24</RAxis>
      <TAxis>105</TAxis>
      <QRSCount>9</QRSCount>
      <QOnset>226</QOnset>
      <QOffset>269</QOffset>
      <POnset>149</POnset>
      <POffset>210</POffset>
      <TOffset>437</TOffset>
      <ECGSampleBase>500</ECGSampleBase>
      <ECGSampleExponent>0</ECGSampleExponent>
   </RestingECGMeasurements>
   <Diagnosis>
      <Modality>Resting</Modality>
         <StatementCount>4</StatementCount>
         <LabelText>12SL ��ϳ���</LabelText>
      <DiagnosisStatement>
         <StmtFlag>ENDSLINE</StmtFlag>
         <StmtText>����Ķ�����</StmtText>
      </DiagnosisStatement>
      <DiagnosisStatement>
         <StmtText>ST����</StmtText>
      </DiagnosisStatement>
      <DiagnosisStatement>
         <StmtFlag>ENDSLINE</StmtFlag>
         <StmtText>������ T ���쳣���ɿ���Ϊǰ����ļ�ȱѪ</StmtText>
      </DiagnosisStatement>
      <DiagnosisStatement>
         <StmtFlag>ENDSLINE</StmtFlag>
         <StmtText>�쳣 ECG</StmtText>
      </DiagnosisStatement>
   </Diagnosis>
   <Waveform>
      <WaveformType>Rhythm</WaveformType>
      <WaveformStartTime>0</WaveformStartTime>
      <NumberofLeads>8</NumberofLeads>
      <SampleType>CONTINUOUS_SAMPLES</SampleType>
      <SampleBase>500</SampleBase>
      <SampleExponent>0</SampleExponent>
      <HighPassFilter>16</HighPassFilter>
      <LowPassFilter>150</LowPassFilter>
      <ACFilter>NONE</ACFilter>
      <LeadData>
         <LeadByteCountTotal>10000</LeadByteCountTotal>
         <LeadTimeOffset>0</LeadTimeOffset>
         <LeadSampleCountTotal>5000</LeadSampleCountTotal>
         <LeadAmplitudeUnitsPerBit>4.88</LeadAmplitudeUnitsPerBit>
         <LeadAmplitudeUnits>��V</LeadAmplitudeUnits>
         <LeadHighLimit>2147483647</LeadHighLimit>
         <LeadLowLimit>268435456</LeadLowLimit>
         <LeadID>I</LeadID>
         <LeadOffsetFirstSample>0</LeadOffsetFirstSample>
         <FirstSampleBaseline>0</FirstSampleBaseline>
         <LeadSampleSize>2</LeadSampleSize>
         <LeadOff>FALSE</LeadOff>
         <BaselineSway>FALSE</BaselineSway>
         <ExcessiveACNoise>FALSE</ExcessiveACNoise>
         <MuscleNoise>FALSE</MuscleNoise>
         <LeadDataCRC32>4150615430</LeadDataCRC32>
         <WaveFormData>
9P/0//T/9P/0//T/9P/0//P/8v/x//D/7//u/+3/7P/w//L/9P/2//T/9P/0//T/8//y
//H/8P/y//L/8v/y//H/8P/v/+7/8P/y//T/9v/z//L/8f/w//L/8v/y//L/8P/w//D/
8P/y//L/8v/y//T/9P/0//T/9P/0//T/9P/x//D/7//u/+3/7P/r/+r/6v/q/+r/6v/o
/+j/6P/o/+f/5v/l/+T/5P/k/+T/5P/j/+L/4f/g/+P/5P/l/+b/4//i/+H/4P/i/+L/
4v/i/+T/5v/o/+r/6//s/+3/7v/v//D/8f/y//X/9v/3//j/+//8//3//v/+//7//v/+
////AAABAAIAAQAAAP///v8AAAAAAAAAAAAAAAAAAAAAAwAEAAUABgACAAAA/v/8//7/
AAACAAQAAgACAAIAAgACAAIAAgACAP///v/9//z///8AAAEAAgACAAIAAgACAAIAAgAC
AAIAAAAAAAAAAAAAAAAAAAAAAAMABAAFAAYAAwACAAEAAAD+//7//v/+/wEAAgADAAQA
AwACAAEAAAAAAAAAAAAAAAEAAgADAAQAAgAAAP7//P/+/wAAAgAEAAEA/v/7//j//f8A
AAMABgAEAAIAAAD+//z//P/8//z///8AAAEAAgAAAAAAAAAAAAAAAAAAAAAA/v/+//7/
/v8BAAIAAwAEAAIAAgACAAIA///+//3//P///wAAAQACAAMABAAFAAYABgAGAAYABgAD
AAAA/f/6//7/AAACAAQABgAGAAYABgAEAAIAAAD+/wEAAgADAAQABAAEAAQABAABAAAA
///+/wEAAgADAAQAAgAAAP7//P8BAAQABwAKAAYABAACAAAA/v/+//7//v8CAAQABgAI
AAcABgAFAAQAAgACAAIAAgADAAQABQAGAAMAAAD9//r//P/+/wAAAgD///7//f/8//7/
AAACAAcACAAGAAEA/////wIAAgACAAQABAABAAEAAAAAAAAAAQACAAIABgAGAAQAAgAF
AAUAAQABAAMABwANAA0ACwAJAAYABgAHAAwACwAMAAsACgALAAsADAAOAAsACwAOAA4A
DAAPABEADwAPAA4ADwAQAA4ADQANAAwACQAEAAEAAQAEAAIAAQAEAAIAAQABAAEAAAD9
//r/9//1//r//f/9//z//f/9//z/9v/5////BAAKAAgA///3//f//f8FAA4AGwAkACQA
KwA4AE8AcgCgAMEAyAC+AKYAkwCMAIsAgABoAEkAIwAMAAEA/f///wcADgAJAAAA///9
//f/+f/+//r/+f/3//b/9f/2//b/9//4//r//P/3//P/8//1//L/7//v//P/9P/2//j/
+P/4//j/9f/z//P/8f/x//f/+//7//j/9//0//D/7//1//X/9P/0//X/9f/1//L/8P/z
//f/9//3//X/9f/1//X/9f/1//X/8//y//L/8//1//T/8//z//H/8//z//P/9P/1//X/
9v/1//T/8f/w//L/8//z//P/8//x/+7/8P/u/+3/6v/t//P/9//3//j/9P/x/+//7v/t
/+//8P/w//T/8v/v/+3/6//q/+r/6v/s/+7/7v/r/+j/6P/p/+v/6v/p/+T/4v/l/+b/
5v/m/+T/4v/i/+L/4f/h/+H/4//j/9//2//e/+H/4//i/+L/5//s/+7/8v/v/+z/6v/p
/+7/9v/8//v/+P/6//3//v/+////AgACAAIA///+//7///8AAAAAAgACAP////8BAAAA
///+//3//P///wMABAAFAAUABwAFAAAA/////wAAAwADAAIAAQD//wMABgACAPz///8D
AAMAAwADAAMAAgAAAP///v8AAAMABAAFAAYABgABAP//AQAEAAUABQAGAAYABQAEAAMA
AQAAAP///f///wIABAABAP7//v/9//3/AQABAAEAAQABAAEAAQABAAAAAAADAAcABgAA
AAEAAgD+//z//P/8//v/+/8BAAMAAwACAAIABAD+//z//f/7//7/AgAEAAQAAQD///z/
+v/+//7//v8BAAYAAgACAAIA/v/+/////////wAAAAACAP//+//9//3//P/8/wQABAAA
AP//AAD///3///8BAAMABQAHAAUAAAAAAAMA///7/wAAAgACAAcAAwABAP3//P/7//z/
/v/8//7/CQAKAAYABAACAAAA/v/+//7//v8BAAIAAwAEAAMAAgABAAAAAgACAAIAAgAB
AAAA///+////AAABAAIABAAEAAQABAADAAIAAQAAAAAAAAAAAAAAAAAAAAAAAAAAAAAA
AAAAAAIAAgACAAIA/v/8//r/+P/6//z//v8DAAcABgACAAEA/v8AAP///v8BAAIAAAAB
AAEAAAD/////BAAEAAgACAAGAAQABwAHAAQAAwAEAAcACwALAAkABwAEAAQABQAKAAwA
DgAOAA4ADQANAA4AEAAPAA8AEgASABIAFQAXABUAEAAOAA4ADgAMAAsACwAKAAkABAAB
AAEAAQD+//z//v/+//3//f/9//z/+f/2//P/9f/8/wEAAwD//////v/8//7/+//7//7/
+v/2//n/AQADAP//CQAcACcAKgAuADkAUABxAJoAwgDLALoArACkAJUAhAB9AHIAWAA1
AB0AFAANAA0AFwAXAAoABQAEAP3/9//5//n/AAAGAP3/+v/4//b/9v/1//X/9f/2//f/
8//w//H/9f/0//P/9f/1//b/+P/6//f/9v/1//H/7//v/+3/7f/y//f/+P/2//j/9v/z
//P/9f/1//T/9P/0//P/8v/u/+7/8//5//v/9//1//X/9f/2//X/9P/z//X/9P/0//X/
8//y//H/8f/y//X/9v/3//T/8//x//D/8f/y//H/8v/2//f/9//3//X/8//w//L/8P/v
/+z/7//1//f/9f/0/+//7f/s/+z/7f/v//D/8P/y//D/7f/r/+z/7P/t/+7/7P/u/+7/
6//m/+b/5//p/+v/6//n/+b/5P/k/+P/4v/k/+L/4v/i/+X/5f/l/+f/5v/h/9z/3v/l
/+n/6v/s/+v/7P/q/+r/7f/u//D/8//0//r//v/7//j/+v/9//7//v///wIAAgABAP//
//8AAAEAAgACAAQAAwD///7////9//3//f/9//z///8DAAQABAAFAAgABwADAAMABAAG
AAUAAwAAAP3//f8BAAQAAAD9/wEABgAHAAMAAwADAAIA////////AgADAAQABQAGAAQA
/f/5//n/+//9//7/AAADAAMAAwADAAAAAAAAAP//AQAEAAYAAwD+//7//f/9/wIAAwAE
AAUABAADAAIAAQD7//r//P///wAA/P///wIA/P/6//r/+v/6//v/AgAFAAMAAAD+//7/
+v/6//3//f8AAAIAAgAAAPz/+//5//j//f/+////AwADAP7//f/8//r/+v/7//v//f8A
AAIABgACAP3//v/9////AAAJAAoAAwD///3/+f/1//f/+f/7//7/AQAAAPz//v8DAAEA
//8AAAAA/v8BAP/////9//7//f/+/wAA/v/+/////P/+//7//v/+//z//P/8//z///8A
AAEAAgD///7//f/8////AAABAAIA///+//3//P///wAAAQACAAAAAAAAAAAA///+//3/
/P/+//7//v/+//3//P/7//r//f/+////AAAAAAAAAAAAAP///v/9//z///8AAAEAAgD/
//7//f/8//7//v/+//7//v8BAAQAAgD///3//f8AAAIAAgAEAAQA///9//z/+v/9////
AwAEAAgACAAEAAIAAgD///r/9////wcADwATAA0ACQAEAAIABQAKAAoADAAKAAoACQAJ
AAwADgALAAsADQAMAAsADQAQAA8ADQAMAA0ADgAPAA8ADgAMAAgAAgD+//3//v/6//r/
/P/8//v//P/9//7//f/5//f/9//8//3//f/7//v//P/6//j/+//7//T/+P/2/+//9f/9
/wEACQAUAB8ALAAsACsAPABjAJQAuAC7ALIArgCeAI8AkACPAH4AYgBBACEAFAATABMA
DwAJAAgAAwD8//f/+f////3//P8AAAUA/v/4//L/7v/x//P/9f/4//r/9//1//f/9f/y
/+//7//v//D/8v/0//D/8P/w/+3/7//v/+3/7f/v//P/8//w//L/8P/t/+3/8//z//L/
8v/y//H/8P/s/+7/8//5//v/9v/x/+7/6//w//H/8v/z//H/8P/w//H/7v/s/+r/6f/s
/+//8P/x/+//7//u/+7/7f/s/+n/6P/u//H/8//1//L/7//r/+z/7f/t/+v/7//y//P/
8P/u/+3/6//q/+r/6f/r/+z/7P/v/+7/7P/r/+j/6P/p/+r/6P/q/+r/5//i/+L/4//l
/+b/5//k/+T/4f/g/97/3P/d/9z/3f/e/93/3f/d/9//4f/d/9n/3P/i/+X/5f/m/+f/
6v/q/+z/7f/u//D/8//z//j/+//3//T/9v/5//r//P/9/wAAAAD9//n/9//2//z//v//
/wIAAQD9//z//f/+////AAABAP//AQAEAAQA///9//3/+f/3//n//P8AAP/////+//3/
/P8BAAUAAgD+/wEABQAFAAEAAQABAAAAAAABAAIABgADAAIAAQAAAAIA/f/7//3/AAAB
AAEAAgABAAEAAQABAP///v/9//v//v8CAAUAAwD+//7//f/9//3//f/9//3//f/9//3/
/f/6//r//f8BAAMA/v8AAAIA/f/6//n/+P/5//n///8BAAEA/v/8//z//P/8///////+
/wAAAAD+//r/+f/3//b/+v/6//r//f////r/+f/4//j/+v/9////AAACAAMABgACAP3/
/v/9//z//P8EAAQA/v/7//r/9//z//X/9//5//j/+f/2//D/9v///wEAAwAEAAIA/v//
//7//f/6//r/+//8//7//P/8//v/AAD+//7//v/+//7//v/+//7//P/8//z//P/9//7/
//8AAP7//v/+//7//P/6//j/9v/6//z//v8AAP3//P/7//r//P/8//z//P/9//7///8A
AP///v/9//z//P/8//z//P/8//z//P/8//r/+v/6//r//f/+/wIABgABAPv/+P/3//j/
+P/4//r//f/7//z//v/9//z//P/+/wEABgAHAAQAAAADAAMAAQD+////AgAFAAYABQAE
AAIAAwAFAAsADAAMAAwADAALAAoACgALAAcACQAOABAAEgAUABUAEgAOAAwADAAMAAwA
CgAJAAcAAwD+//v/+//9//3//P///wAA+//5//f/9f/1//X/9f/3//v//f/8//n/+P/2
//P/8P/9//3/8P/0//7/9//x//P/+f///xAAIQAoADIAPwBKAGcAmADAAM0AwACwAKQA
mwCQAIMAeABmAEMAGwAGAAUABQAJAA8ABAD1//b/+//7//n/+//6//j/+//3//T/8f/w
/+//7//v//D/8v/v/+3/7//v/+z/6f/p/+3/7v/w//L/7v/u/+7/6//t/+3/6//r/+3/
8f/x/+7/7v/s/+n/6f/w//H/8f/y//L/8f/w/+z/6v/t//H/8f/v/+3/7f/t/+//7//v
/+//7//u/+7/7//x//D/7//v//H/8//z//P/8v/x/+//7v/t/+z/6f/o/+r/6//r/+v/
7P/r/+n/7P/s/+v/6P/r/+3/7//t/+z/6f/n/+b/5v/o/+v/7f/u/+7/7P/p/+f/5v/m
/+f/6P/m/+j/6P/l/+D/4P/h/+P/5P/l/+L/4v/f/97/3P/a/93/3P/d/97/3P/b/9r/
2//Z/9X/0f/U/9z/4f/j/+b/6P/q/+n/6v/o/+j/6f/r/+7/9P/4//X/8v/0//f/+P/8
//3/AAAAAPz/+f/4//j/+f/6//r//P/9//v//P////7//f/8//v/+v/9/wEAAgD+//3/
/v/7//j/+f/7//7/AQABAAAA///6//3////6//j//f8DAAUA///9//v/+P/5//v//f8C
AAIAAgACAAIAAAD7//n/+//8//3//f/+//7//f/8//v//f/+///////+/wAAAQD9//j/
+P/3//f/+f/5//n/+f/7//v/+//7//n/+v/+/wMABQAAAAIABAD+//r/+P/2//f/9//9
////AAD+//3//v/5//j/+v/5//r//P/8//r/+//7//r/+v/6//r/+v/9/wIA/v/+//7/
+f/4//j/9//3//j/+P/6//n/9f/3//f/+P/6/wQABgD+//v/+v/3//f/+f/7//3//v8B
AAAA/P/8////+//3//3//v/9/wEAAAD///z//P/6//j/9//y//z/AQAAAP7//v/+//7/
AAAAAAAAAAD9//z/+//6//v//P/9//7//v/+//7//v/+//7//v/+//z//P/8//z//v/+
//7//v/9//z/+//6//z//v8AAAIAAAD+//z/+v/8//z//P/8//z//P/8//z//v/+//7/
/v/8////AgAAAPn/9//3//r//f/+/wEAAgD9//3//v/+//7///8CAAIABgAGAAIAAAAC
AAEA/v/9/wEABQAJAAkACAAHAAUABgAEAAgABwAIAAkACgAKAAsADgAQAA0ADQAPAA4A
DQAPABEADwAMAAoACgAKAAoACQAJAAgABQAAAAAAAQAEAAIA/f/+//3/+//9//3//f/7
//b/8//y//b/+//9//3////8//r/+P/7////+v/4//b/8f/x//v/AQAHABIAHQAmADIA
OQBEAGEAiACwAM0AzgC2AKAAmQCQAH8AeABkAD0AGwAIAPv/+f8FAAcA/v/7/wYADQAB
APP/8//+//r/8//y//L/8v/0//D/7//u/+7/9f/1//b/+//6//b/8v/x//P/9P/2//j/
9f/0//P/7//y//P/8v/z//T/9//2//L/8P/u/+v/6//w//H/8f/y//T/9f/2//T/8f/z
//b/9f/x/+//7//v//H/8f/x//H/8v/y//P/9f/3//b/9f/1//P/9f/1//X/9//3//b/
9v/z//L/7//u//P/9f/2//f/9v/z/+//8P/w/+//7P/v//P/9f/z//L/8f/v/+7/7v/t
/+3/7P/q/+//8P/w//H/7//u/+7/7v/u//D/8P/t/+b/5v/n/+n/5//n/+P/4v/l/+b/
5v/m/+P/4P/f/97/4f/j/+X/6f/m/+H/3P/e/+D/4//j/+T/6P/s/+3/8P/u/+7/7//x
//L/+P/8//n/+P/6//3//v8AAAEABAAEAAMAAQABAAIAAQAAAP7//v8BAP//AAADAAMA
AwADAAMAAQADAAYABgADAAMABQADAAEAAQACAAQABQAFAAQAAwADAAcACgAGAP//AQAE
AAMABQAHAAkACgAGAAMAAAAAAAEAAgADAAQABgADAAMABwAFAAMAAAD+/wEAAwAFAAcA
BQAEAAMAAQABAAQABgADAAAAAAD/////AgADAAQABQADAAMAAwADAAAAAAADAAcACQAE
AAYACAACAAAAAAAAAAAAAQAIAAsABgACAP///v/+//7/AQABAAAAAgACAAAA/f/9//z/
/P///wAAAQAFAAsACAAJAAoABQAEAAQAAwADAAQABAAGAAEA/f///////P/8/wQABAAD
AAMABQAFAAAAAQACAAMABAAHAAYAAgADAAcABAABAAQABAACAAUAAQD///v/+v/8//7/
AQAAAAIAAwD+/wEAAgADAAQAAgACAAIAAgAEAAQABAAEAAYABgAGAAYABQAEAAMAAgAE
AAQABAAEAAIAAgACAAIAAAAAAAAAAAAAAAAAAAAAAAEAAgADAAQAAwACAAEAAAD+//7/
/v/+/wEAAgADAAQAAgACAAIAAgAEAAQABAAEAAIAAgACAAIABAAGAAMA/f/9//3/AAAA
AAAAAgACAP//AAACAAMABAAEAAYABQAIAAYAAgAAAAMABAADAAQABwAKAA0ADAAJAAkA
BgAGAAcADQAOABEAEgARAA8ADgAOABIADwAPABIAEAAQABMAFQAVABIAEAAQAA4ADgAN
AA0ACgAHAAIA///+////+//4//z//v///wEAAgADAAIAAQD7//n//P/9/////f/9//z/
AgAKAAcAAQAAAPr/9P/v//P//f8DABEAHgAhACYALgA1AEoAawCUAMIA2QDIAKgAnACV
AIgAeQBoAFgAQwAlAA4ACQANAA0ADQAKAAEA/P8HAAsA///7/wAA/v/1//X/9P/z//T/
9f/1//X/9v/4//X/8//1//f/9P/x//H/8f/y//T/9v/3//j/+f/3//f/9//1//X/9v/5
//j/9P/2//T/8f/x//P/8//y//L/8//z//P/8P/u//H/9f/1//H/7//v/+//8v/z//T/
9f/1//T/9P/1//X/9P/z//P/8//1//X/9f/z//P/8v/y//T/9P/y//L/8//z//L/8f/y
//H/7//y//T/8//w//P/9P/1//L/8P/w/+//7//w/+//8f/y//L/8//w/+z/6f/q/+r/
6//s/+7/8P/w/+3/6v/q/+v/7f/r/+v/5//m/+T/5P/j/+L/4//i/+P/5P/j/+P/4//l
/+X/4f/d/+D/4v/l/+X/5v/p/+z/7P/u//H/8v/0//f/9f/6//3/+f/3//r//v8AAP//
//8BAAAA/v/7//r/+v///wAAAAACAAQAAQABAAMABQAFAAUABQABAAMABgAGAAQAAwAE
AAEAAAABAAMABgAFAAMAAAD9////BQAKAAgAAQADAAYABQABAP///f/6//7/AQAEAAoA
CQAIAAcABgAGAAEA//8BAAIAAwADAAQAAwADAAMAAwAEAAQABAADAAEAAgACAP3///8C
AAQABwAFAAMAAQD///3//f/9//3//f/+/wIABwAGAAAAAQACAP///v///wAA/v/9/wIA
AwADAAAA/v/+//z//P///////v8AAAAA/v8AAAEAAQACAAEAAAD//wEAAwD+//3//P/+
/wAAAwAFAAIAAgABAAIAAQD//wMABQACAAAABgAEAP3/+//7//n/+v/9/wAAAwACAAMA
AAD6//7/BQAFAAUACAAIAAYACQACAP//+v/4//v//v8CAAIA+P/7//z///8AAAEAAgAD
AAQABQAGAAQAAgAAAP7/AQACAAMABAAAAP7//P/6//3//v///wAAAwAEAAUABgAEAAIA
AAD+/wAAAAAAAAAAAgACAAIAAgAAAAAAAAAAAAAAAAAAAAAAAAAAAAAAAAABAAIAAwAE
AAIAAAD+//z/AAACAAQABgADAAIAAQAAAP7//v/+//7/AwAIAAgABQD///3//v/8//z/
/v/+//v///8CAAQABgAEAAYABQAIAAYAAgAAAAMAAwABAAEAAwAKAA8AEAAPAAsACAAI
AAkADAAMAA4ADgAPAA8AEAASABMADwAOABAADgAOABEAEwAUABIAEQASABEAEAAOAA0A
DQALAAcABQACAAMA///8////AAAAAAEA//////3/+//5//n//v8BAAIAAQACAAIA9v/4
/wEA/f/8/wIAAAD3//f//f8DABEAHgAhACYALgAzAE4AdQCWALIAwwDAAK4AmgCRAI4A
iQCCAHIATwAnABQAFQAVABMAEwAQAAUA/P///wUAAwD//wQABgD9//z/+v/4//j/9f/1
//X/9v/6//f/9f/3//n/9v/z//P/9P/0//X/9v/4//r//P/7//n/9//z//H/9f/5//n/
9v/3//b/9P/1//n/+f/4//j/+P/3//b/8v/t/+//8v/x//H/8f/z//X/9//3//f/9//1
//T/9P/1//f/9v/1//X/9P/1//T/8//1//X/9P/0//b/9v/0//T/9P/1//X/9f/z//H/
7v/w/+7/7f/q/+3/8//3//f/+P/y/+//7f/s/+//8f/y//L/9v/0//H/7//s/+z/7f/u
/+//8v/z//H/6v/o/+f/5//p/+n/5f/k/+T/5P/j/+L/4v/g/+D/4P/h/+H/4f/j/+b/
4//g/+T/5v/n/+X/5P/q/+7/7//y//H/8P/w//H/8//6/////f/6//z///8AAAEAAQAD
AAIAAAD9//z//P///wAAAAACAAIA/////wEAAwADAAMAAwADAAUACAAIAAcABwAJAAcA
///9//z//P///wEAAgADAAEABQAIAAQA//8BAAQAAwADAAMAAwACAAIAAwAEAAgABgAG
AAYABgAFAP///P/9/wEAAwAEAAYABAADAAIAAQACAAIAAgABAAMABgAIAAUAAgACAAEA
AQACAAEAAAD//wEAAQABAAEA/P/8////AwAFAAAAAgAEAAEAAAABAAIA/f/7//////8A
AP7//f/+//7//v8BAAEAAQACAAEA/v8BAAMABAAGAAUABAADAAUABgACAAIAAgD+//7/
/////wEAAgACAAQAAQD9///////+//7/BgAGAAIAAQACAAEA/v///wAAAQACAAUABAAA
AAIABwAFAAMAAwAAAPv/+//9//////8CAAEAAgAEAAIAAAAJAAwACgAIAAYABAACAAAA
/v/8/wAAAgAEAAYABQAEAAMAAgAEAAQABAAEAAIAAgACAAIABAAEAAQABAADAAIAAQAA
AAIAAgACAAIABAAEAAQABAACAAAA/v/8//z//P/8//z//v8AAAIABAAEAAQABAAEAAQA
BAAEAAQABAAEAAQABAADAAIAAQAAAAMABwALAAoAAgD///7/AAABAAIABQAGAAEA///+
//z///8BAAUABgAIAAgABAACAAgACQAIAAkACgANABAADwAPAA0ACgAKAAsAEAAQABIA
EAAQAA8ADwAQABIADwAPABQAFAAUABcAFgATAA8ADAAOABAAEgATABMAEgAPAAoABgAF
AAYAAgACAAQABAADAAEAAQABAP///P/5//j//P8DAAUABQAHAAMAAAD9///////+//j/
+P/7/wcADQALAA8AGgAjACgAMAA7AFoAiQCyAMgAzQDAAKoAmgCRAIgAfwBwAFwAPwAl
ABwAGwAfABsAEQAKAAkACAADAAEAAQD5//L/AAANAAgABAAAAP7/+//7//v//P/9//n/
9v/3//T/8P/s/+v/8P/0//n//v/6//r/+v/3//X/8//v/+3/9P/7//7//v/9//r/9v/1
//j/9//1//T/+P/5//r/+P/z//X/+P/3//f/9f/1//X/9f/1//X/9f/3//b/9v/3//j/
+P/4//n/9v/3//b/9f/2//f/9//4//b/9v/0//T/9P/1//X/9f/2//X/8//2//b/9f/y
//X/+f/7//n/+P/z//H/8P/w//L/9f/3//j/9//0//D/7f/u//D/8//2//X/9v/1//H/
6f/o/+j/6f/n/+f/4//i/+b/6P/p/+r/6f/m/+X/5P/l/+X/5f/n/+n/5//l/+r/7f/v
/+7/7v/x//T/9P/2//b/9v/3//n/+f/+/wEA/f/4//r//f/+/wEAAwAHAAgABAABAAAA
AAAFAAgACgAOAA0ACQAIAAkACQAJAAkACQAGAAcACQAIAAkACwAPAA8ACAAFAAMAAgAH
AAkACgALAAgACwANAAgABgAJAA0ADQANAA0ADQAMAAgABwAGAAgACAAIAAgACAAGAAEA
//8BAAQABwAJAAwADQANAA0ADQALAAoACQAHAAcACgAMAAkABgAGAAUABQAHAAcABwAH
AAkACQAJAAkABgAGAAkADQAPAAoADAAOAAcABAADAAIABAAFAAwADwALAAYAAgAAAAEA
AgAGAAcACAAKAAoACAAFAAUABAAEAAYABgAGAAkADQAKAAsADAAKAAoACwALAAkACgAK
AAwACQAFAAcABwAEAAQADAAMAAoACQAKAAkABQAHAAkACwANAA8ADQAIAAkADQAKAAcA
DAAMAAoADQAKAAkABgAGAAkACgAMAAoADgALAAoADAAMAAwADAAMAAwADAAMAAwADAAM
AAwADAAMAAwADAAMAAwADAAMAAwADAAMAAwADAAMAAwADAAKAAoACgAKAAoACgAKAAoA
DAAOABAAEgAPAAwACQAGAAcACAAJAAoADAAOABAAEgAOAAwACgAIAAoADAAOABAAEAAS
AA8ACQAJAAkADAAMAAwADgAOAAsACQAKAAoACgAMABAAEQAWABgAFAASABUAEgAPAA4A
DwATABcAFwAVABQAEgATABUAFwAWABcAFgAZABkAGgAcABwAGQAZABwAHQAeACIAJQAg
ABwAGQAYABgAGAAXABcAGAAXABQAEwASABMADwAMAAwADAALAAsADAANAAwACwAKAAsA
EQAVABEADQALAAgADAAGAAMAAwAGAAwACAABAAEABwALABMAHAApADwAQABDAFAAaQCO
ALYA1wDiANgAxgC1AKYAmwCWAIgAXQAxACAAGQAXABkAGQAUABMAFgARAAsADQARABAA
DgAFAAQAAgAAAAAAAAABAAIABAALAAsADAARAA4ACAACAP////8AAAIABAACAAIAAgD/
///////9//3/BAAJAAoACAAKAAgABQAFAAcABQACAAAAAwADAAMAAAAAAAMABwAHAAMA
AQABAAEABgAHAAgACQAJAAgACAAJAAcABAABAP//AgAFAAYABwAJAAkACAAIAAcABgAD
AAIABgAHAAcABwAKAAkABwAKAAkABwADAAUABgAHAAQAAgACAAEAAQACAAQABwAJAAoA
CAAEAP//+//8//z//f/+////AgADAAEA+v/6//v//f///wEA//8AAP3//P/6//j/9v/0
//T/9P/2//f/+P/7//j/8//u//D/9P/3//f/+P/9/wAAAAACAAMABAAGAAkACwASABcA
FQAQABAAEQAQABUAFwAbABwAFwATABEAEAAUABYAFwAaABwAGQAZABsAGgAZABgAFwAX
ABkAHAAcABoAGQAaABcAFgAXABkAHAAgACEAIQAhABoAGwAbABQAFAAZAB8AIQAfAB8A
HwAeABwAGwAaABwAHAAcABwAHAAdABkAGAAbABkAGQAYABgAGQAZABkAGQAcAB4AIAAh
ACEAJAAmACMAHgAcABkAFwAaABsAHAAdAB8AHwAfAB8AGQAYABoAHQAbABYAGAAaABkA
GgAdACAAHwAfACUAJwAjAB4AGgAYABgAGAAbABsAHgAgACAAHgAbABsAGgAaABwAHAAc
AB8AIgAeAB4AHgAeAB4AHwAfAB4AHgAdAB4AHwAdACEAIwAiACIAKgAqACEAHQAbABcA
GQAhAA==
         </WaveFormData>
      </LeadData>
      <LeadData>
         <LeadByteCountTotal>10000</LeadByteCountTotal>
         <LeadTimeOffset>0</LeadTimeOffset>
         <LeadSampleCountTotal>5000</LeadSampleCountTotal>
         <LeadAmplitudeUnitsPerBit>4.88</LeadAmplitudeUnitsPerBit>
         <LeadAmplitudeUnits>��V</LeadAmplitudeUnits>
         <LeadHighLimit>2147483647</LeadHighLimit>
         <LeadLowLimit>268435456</LeadLowLimit>
         <LeadID>II</LeadID>
         <LeadOffsetFirstSample>0</LeadOffsetFirstSample>
         <FirstSampleBaseline>0</FirstSampleBaseline>
         <LeadSampleSize>2</LeadSampleSize>
         <LeadOff>FALSE</LeadOff>
         <BaselineSway>FALSE</BaselineSway>
         <ExcessiveACNoise>FALSE</ExcessiveACNoise>
         <MuscleNoise>FALSE</MuscleNoise>
         <LeadDataCRC32>942173318</LeadDataCRC32>
         <WaveFormData>
7P/s/+z/7P/t/+7/7//w//H/8v/z//T/8v/y//L/8v/0//T/9P/0//H/8P/v/+7/7//w
//H/8v/y//L/8v/y//L/8v/y//L/9f/2//f/+P/4//j/+P/4//n/+v/7//z//f/+////
AAACAAIAAgACAAYACAAKAAwADgAOAA4ADgARABQAFwAaAB4AIAAiACQAJQAmACcAKAAq
ACwALgAwADIAMgAyADIAMwA0ADUANgAzADIAMQAwAC8ALgAtACwAKQAmACMAIAAcABgA
FAAQAA0ADAALAAoACQAIAAcABgAEAAIAAAD+//3//P/7//r/+f/4//f/9v/6//z//v8A
APz/+v/4//b/9f/0//P/8v/0//T/9P/0//b/9v/2//b/9//4//n/+v/4//b/9P/y//L/
8v/y//L/8//0//X/9v/1//T/8//y//X/9v/3//j/+v/6//r/+v/5//j/9//2//T/9P/0
//T/9v/2//b/9v/3//j/+f/6//r/+v/6//r/+v/6//r/+v/5//j/9//2//j/+P/4//j/
+v/8//7/AAD+//7//v/+//z/+v/4//b/+f/6//v//P/5//j/9//2//b/9v/2//b/9//4
//n/+v/4//j/+P/4//r/+v/6//r//P/8//z//P/5//j/9//2//j/+P/4//j/+P/4//j/
+P/5//r/+//8//n/+P/3//b/9P/0//T/9P/1//b/9//4//b/9v/2//b/+P/4//j/+P/2
//b/9v/2//b/9v/2//b/9v/2//b/9v/2//b/9v/2//j/+P/4//j/9//2//X/9P/2//b/
9v/2//b/9v/2//b/9P/0//T/9P/1//b/9//4//b/9v/2//b/9P/0//T/9P/0//T/9P/0
//L/8v/y//L/9P/0//T/9P/2//b/9v/2//T/9P/0//T/8//y//H/8P/x//L/8//0//b/
9v/2//X/9f/1//X/8//0//f/+f/6//f/9f/y/+//8f/z//f/+f/6//v//f/9//3//v//
/wEAAwADAAUACQALAAsACgAKAAwADAAPABIAFQAVABQAFAAVABUAFwAYABoAGgAcABwA
GgAYABcAFQAOAAwADAAMAA4ACgAIAAYABgABAPn/9//0//L/8P/t/+7/7//u/+3/6//r
/+v/6v/p/+n/7P/s/+z/7v/s/+r/5v/s/+3/6v/p/+j/4v/e/+D/6P/s//H//v8GABAA
HQAiACsAWACGAJ8AuQDDAKAAcgBZAEoAQAA+ADYAGgABAPf/9f/1//r/+v/v/+n/7P/q
/+f/7//1/+3/5//p/+j/6f/r/+7/7v/v/+//6v/o/+f/5P/m/+T/5P/l/+f/6P/p/+v/
6//r/+v/6//p/+n/6f/q/+r/6v/q/+r/6P/n/+b/5v/p/+r/6P/p/+n/6v/s/+z/6//p
/+v/7f/v/+7/7v/v/+7/7v/u/+7/7f/s/+r/6f/t/+r/6v/r/+//7//v//L/9P/0//D/
8P/0//X/9f/2//f/+f/5//j/+v/6//r/+//7//r/+f/7//7///8BAAYABgAGAAgACwAL
AA8AEQARABUAFwAYABsAHQAeAB4AHwAmACkAKwAsACoAKwAtADEALwAwADAALAAtAC4A
LgAtACkAKQAnACYAJAAiAB8AGwAaABgAFgATABEADgALAAcABgAFAAQAAQD+//z/+v/5
//X/9f/4//X/9P/z//P/9P/2//f/9//4//f/9f/0//P/8v/x//D/7//y//L/8P/w/+//
8f/u/+7/8v/0//T/9P/z//X/9P/y//L/8P/w//D/7v/w//D/8P/0//X/9f/0/+//7//y
//L/9P/0//X/9v/2//f/8//y//D/8f/y//L/8v/z//X/9v/1//T/8//y//f/+P/4//n/
9f/0//P/8f/0//f/+P/3//P/8//z//P/9f/2//b/9v/3//f/+P/4//f/9f/3//n/9//3
//f/+P/4//j/9//3//n/+f/5//n/+//5//n/+P/3//f/+P/3//T/9P/0//T/8v/x//D/
8P/0//j//P8BAP7/+f/2//T/8//y//H/7v/u/+//7//v//H/8//2//j/9v/1//X/9v/1
//b/+P/5//T/8v/w//X/+P/4//X/8//y//L/8f/v//L/8//1//j/8//x//H/9P/y//H/
8f/x//D/8//0//L/8v/y//L/9P/0//T/9P/0//T/9P/0//L/8v/y//L/8v/y//L/8v/w
//D/8P/w//L/8v/y//L/8P/w//D/8P/y//L/8v/y//P/9P/1//b/9P/0//T/9P/y//L/
8v/y//L/8v/y//L/8v/y//L/8v/x//D/7//t//D/8f/y//H/7f/v//D/8P/w//H/8f/x
//L/9f/6//3//////wAA//8AAAAAAAABAAUABQAHAAsADQALAAgABgAHAAgADAAQABUA
FQAUABQAEwATABUAFgAVABQAFQAUABMAEgASABEADAAKAAoACgAIAAQAAgAAAAAA+//z
//H/7//u/+3/6//r/+v/6f/n/+f/5//n/+b/5v/n/+v/7P/q/+z/6v/o//D/7P/l/+T/
4//e/9r/4v/o/+r/8P///wwAEgAWAB8ANABXAIIApgC7ALMAjwBmAFIASQA+ADgAMAAe
ABQAFQAPAAkADwAIAPb/7//v/+r/6v/x/+v/5f/t//X/8//u/+v/6f/o/+j/6f/p/+f/
6P/q/+r/6//o/+f/5//p/+r/6//t/+v/6//r/+v/6v/p/+j/6P/r/+z/7f/u/+7/7f/s
/+z/7//w/+7/7//s/+z/7f/s/+n/5//p/+v/7P/s/+3/7//u/+7/7v/u//D/8P/v/+//
8//w//D/8f/y//H/8P/y//T/9P/w//D/9P/1//X/9v/8////AAAAAAAAAAAAAAEAAwAC
AAEAAwAGAAcACQAOAA0ADAANAA8AEgAXABoAGwAeAB8AHwAhACQAJgAnACkALQAvADAA
MAAtAC0ALgAxADQANgA3ADQANAA0ADMAMQAvAC8ALQAsACsAKgAoACUAHgAaABYAEQAP
AAwACQAFAAQAAwACAP///v/+//7////9//3/AAD9//3/+//6//r/+//7//r/+v/4//f/
9//3//X/9f/1//X/+P/4//b/9v/3//n/9v/2//j/+P/2//T/9//7//z//P/4//b/9v/2
//X/9v/1//T/+f/7//z//P/3//X/9v/0//X/9P/0//T/9f/3//T/9P/0//X/9v/2//X/
9f/2//b/9//4//n/+v/7//r/+P/3//j/+v/8//3/+//9//3/+//7//v/+//7//3//v/+
//7//P/7//v/+v/5//f/+f/7//v/+//7//z///8AAAAAAQD9//v/+f/3//f/9f/1//T/
9//5//z//f/+//7//v/+//z/+f/2//T/9P/0//T/9f/1//P/8//0//b/+P/6//r/+f/5
//j/9//2//X/9f/0//f/+f/8/wAA+P/2//X/8//x//D/7//1//j/+P/1//P/9P/2//f/
9//3//f/+P/6//T/8f/w//L/8//z//T/9f/8//v/9v/0//T/9P/0//X/9v/3//j/9f/0
//P/8v/w//D/8P/w//P/9P/1//b/9P/0//T/9P/1//b/9//4//b/9v/2//b/9f/0//P/
8v/0//T/9P/0//X/9v/3//j/9//2//X/9P/y//L/8v/y//D/8P/w//D/8f/y//P/9P/z
//L/8f/w//L/8v/y//L/8//z//T/9f/0//H/7v/v//H/8v/z//X/9P/z//L/8//4//v/
//8BAAMAAwACAAIAAAABAAMAAwAHAAsADwAPAA4ADgAOAA4AEQAUABcAFwAUABQAFQAV
ABcAGAAYABgAGwAcABkAGAAWABMADQAKAAoACgAKAAYABgAEAAQA///1//P/8//y//P/
8f/x//H/7f/r/+v/6//t/+z/6//r/+3/7P/r/+z/7P/s/+7/8P/p/+L/5//m/+D/4v/m
/+b/8P8BAA4AEgAYACEALABJAHIAlgCtALEAnwB2AFQASQBGADwAMgAkABwAIQAlAB8A
FQAMAAQA+//1//T/9P/x/+v/7f/z//f/8//u/+v/6f/s/+z/7f/t/+//8P/y//L/8v/w
//D/8f/w//D/8P/x/+z/6f/m/+P/5v/n/+j/6v/s/+z/7P/s/+r/6f/o/+j/7P/s/+n/
6f/r/+z/7v/u/+3/6//t/+//7f/s/+z/7f/s/+z/7P/s//D/8P/v/+//8v/w//H/8//1
//X/9f/4//f/9v/x//D/9P/1//X/9v/4//v//P/8//v/+v/5//n//f/+////AwAFAAUA
BgAKAA4ADgAQABMAEwAXABkAGQAcAB0AHQAfACIAJAAlACcAKgArACsAKgAsAC0ALwAz
ADQANgA3ADQAMwAyADAALQAtAC0AKwAqACYAJAAhAB0AHAAaABgAFQASAA4ACgAFAAYA
BQAEAAEAAAAAAAAAAQD8//v//f/5//j/9//3//j/+f/5//j/+P/2//X/9f/1//b/9//4
//n/+P/4//b/9v/3//n/9v/2//n/+v/5//j/9//5//j/9v/2//T/9P/0//T/9v/2//b/
+f/7//z//P/3//f/+v/6//f/9v/2//b/9//5//b/9v/2//f/+P/4//n/+f/6//r/+v/6
//r/+v/8//z/+//7//r/+v/6//n/+//9//3/+//7//v/+//7//n/+v/6//r/+//7//z/
/P/7//n/+//9//v/+//7//z//P/8//v/+//8//3//v////3/+//7//r/+P/5//v/+//4
//j/+P/4//n/+f/5//r/+//8//3////9//n/9//2//j/+P/4//b/+f/7//z//f//////
AAAAAP3/+//6//r/9//4//r/+//6//j/9v/7//v/+v/2//P/9v/4//n/+f/5//n/+v/8
//f/9f/1//j/9v/1//X/9f/8/wEA/P/6//j/9v/0//b/9v/2//b/9//4//n/+v/8//z/
/P/8//v/+v/5//j/9v/2//b/9v/4//j/+P/4//f/9v/1//T/9f/2//f/+P/7//z//f/+
//z/+v/4//b/9//4//n/+v/6//r/+v/6//b/9P/y//D/8//0//T/9f/3//f/9f/z//P/
9P/0//T/9f/1//X/9f/4//3/AAAEAAUABwAHAAYABQAEAAQABQAGAAkADgATABAADgAN
AAwADQARABUAGQAZABgAGAAZABsAHQAeAB4AHwAiACMAIAAbABcAEgAKAAkACgALAAwA
BQACAP///v/9//f/9//5//r/+f/3//f/9P/x/+7/7f/v/+//7v/t/+v/7v/u/+7/8f/w
/+//8P/0/+3/4v/n/+z/6P/g/+L/6v/0/wEACgAOABQAHwAuAEsAcACUAKsArQCVAGoA
TABBADwAPgBCADIAEgAJAA0ACQALABAAAgDz//H/9P/y/+3/6f/t//P/+f/3//L/7//t
/+3/7P/s/+v/7f/u//D/8P/x/+7/7f/t/+7/7v/u/+//7f/t/+3/7f/t/+3/7f/u//D/
8P/w//D/8P/v/+7/7v/w//D/7f/t/+7/8P/z//T/8P/t/+7/7//y//L/8//1//X/9P/z
//L/8//y//D/7//0//L/8//1//f/9//3//r/+P/2//D/7v/z//P/8v/y//j/+//8//z/
+//6//n/+f/9//7///8DAAMAAwAEAAgADQAOABEAFQAVABkAGwAbAB4AHwAfACEAJgAo
ACkAKwAsAC0ALQAsACwALQAvADMANQA2ADYAMgA0ADQAMwAxAC0ALQArACoAJgAkACEA
HQAZABYAEwAPAA4ADAAKAAcACAAJAAoACQAFAAIA///9//3//f8AAP3/+f/3//b/9v/5
//n/+P/4//f/9f/0//P/9v/3//j/+f/4//j/9v/2//f/+f/2//b/+v/6//j/9v/2//n/
+f/4//T/8v/y//L/8//2//f/+P/4//n/+f/4//f/9//6//r/9v/0//P/8v/2//n/9//4
//v//f///wAA+//5//j/9v/0//T/9P/0//b/9v/1//X/+v/+/wIABQD///3/+f/z//T/
9f/2//f/+f/6//r/+v/4//f/9//2//b/9f/4//v/+//7//v//P/6//r/+f/5//j/9//2
//X/9v/1//b/9v/3//n//P/9//n/+P/3//b/+P/3//b/9v/2//b/9v/3//n/9//3//j/
9v/2//b/9P/0//X/9f/1//X/9f/2//b/9f/1//b/+P/0//T/9f/1//X/9P/z//n//P/8
//n/9//2//b/9f/z//P/8//0//b/9f/z//P/9v/1//P/8v/x//j////4//b/9v/2//b/
9v/2//b/9v/z//L/8f/w//H/8v/z//T/9P/0//T/9P/2//b/9v/2//X/9P/z//L/8v/y
//L/8v/z//T/9f/2//b/9v/2//b/8v/w/+7/7P/v//D/8f/y//L/8v/y//L/9f/2//f/
+P/2//X/9f/1//X/8//x//P/8v/y//L/8//z//P/8//1//n/+//+//////////7//v8A
AAEAAwADAAcACwAPAA8ACwAKAAkACAALAA4AEQARAA4ADgAPAA8AFQAYABoAHAAdABwA
FwAUABQAEwAPAA4ADAAMAAwACAAEAAIAAgD9//j/9//4//j/9P/x//D/7//v/+3/7f/t
/+v/6v/p/+n/7v/u/+7/8P/s/+r/6v/q/+3/6v/l/+b/4v/c/97/6v/w//f/BAAUABwA
GwAgADsAYgCIAKkAuwCpAIQAagBXAEAAOgBCADYAFgD///f/9f/7/wQAAAD3//X/9P/u
/+f/6f/z//P/6//t/+r/6f/p/+n/6P/o/+f/6//u//L/9P/y/+7/7P/r/+z/7P/s/+3/
7f/t/+3/7f/v/+//7//w/+3/7P/r/+r/6v/p/+j/6P/s/+z/6f/p/+v/7P/u/+7/6//p
/+v/7f/t/+z/7P/t/+z/7P/s/+z/8f/y//L/8//y/+7/7f/t//H/8f/x//T/9v/2//L/
8v/1//X/9P/0//b/+f/6//r/+v/6//r/+////wAAAQAFAAUABQAGAAoACwAKAAsADQAP
ABMAFQAVABgAGQAZABsAHwAiACQAJwArAC0ALgAuAC4ALwAxADUANQA2ADYAMgA0ADQA
MwAxACwAKwAoACYAJgAkACEAHQAbABoAGQAXABMAEAANAAkABgAFAAQAAQABAAAA////
//v/+//+//v/9//1//T/9P/4//n/+f/6//r/+f/5//n/9//1//P/8f/y//L/8P/w//L/
9f/z//T/+P/4//b/9P/1//f/9v/0//H/7v/t/+z/7//y//P/9P/2//f/9//2//L/8f/z
//L/8v/y//P/9P/1//f/9P/0//T/9f/2//b/8v/x//H/8P/y//T/9v/4//n/+P/2//X/
8//0//X/9f/4//v//P/7//b/9f/0//P/9f/2//b/9v/1//X/9v/2//f/9f/3//n/+f/5
//n/+v/6//r/+f/5//n/+f/5//n/9//1//X/9P/y//P/9f/1//X/9v/3//j/+//7//v/
/P/5//j/9//3//n/9//3//j/9//2//X/8v/z//X/9v/3//X/9f/2//b/9f/1//b/+P/0
//T/9f/1//L/8P/u//P/9f/2//T/8//y//L/8f/v//L/8//1//j/9//1//X/+P/4//f/
9//3//b/9f/w/+7/7v/u/+7/7//w//H/8v/0//T/9P/0//L/8P/u/+z/7v/u/+7/7v/u
/+7/7v/u/+//8P/x//L/8f/w/+//7v/s/+z/7P/s/+7/7v/u/+7/8P/w//D/8P/u/+z/
6v/o/+v/7P/t/+7/7v/u/+7/7v/w//D/8P/w/+//7v/t/+z/7f/t/+3/7f/t/+v/7f/u
/+3/7P/s/+v/7P/t//D/9f/2//j/+P/5//v/+v/6//r/+//9//3///8DAAcABwAGAAYA
BgAGAAkADAAPAA8ADgAOAA8ADwARABQAFAAUABYAFQAQAA0ACwAKAAYABQAGAAYABgAC
AAAA/v/+//n/8f/s/+v/6f/n/+b/5//o/+f/5f/l/+X/5f/j/+H/4P/i/+P/5P/n/+b/
4P/i/+T/5f/g/93/2P/S/9r/6v/u/+z/8f/+/wgAEAAbAC4ATwB2AJ4AuwC7AJ8AdABU
AEEAOAA4ADQAIAAIAAMACwAJAAMA/P/4//H/7f/q/+j/5f/l/+n/6f/l/+b/5P/k/+X/
5v/m/+f/5//n/+j/6v/q/+n/5v/l/+X/4//i/+H/4f/j/+X/5//p/+n/6f/p/+r/5//m
/+X/5P/n/+f/5//o/+z/7P/p/+n/5v/m/+f/5v/m/+X/6P/r/+r/6P/n/+f/6//s/+3/
7v/v/+7/7P/r/+3/6v/q/+v/7//v/+//8v/w//D/7P/s/+//7//u/+7/9P/3//j/+P/4
//j/+P/5//z//P/8////AQABAAIABgAIAAgACgANAA0AEQATABMAFwAZABoAHQAeACAA
IQAjACgAKwAtAC4ALgAvADEANQA3ADgAOAA0ADEAMAAuACsAKgArACoAKgAoACYAIwAf
ABwAGgAYABUAEwAQAA0ACQAIAAcABgADAAEAAAD/////+//7//7/+//5//f/9v/2//j/
+f/5//r/+f/3//b/9f/2//f/+P/5//j/+P/2//b/+P/7//n/+v/6//r/+P/2//j/+//7
//r/+v/4//j/+P/1//b/9f/0//b/9//3//b/9v/3//v//P/6//j/9//2//n/+//4//j/
9v/3//j/+P/4//n/+//8//v/+v/5//j/+//8//z//f/8//z//P/7//3///////3/+//7
//v/+//8//7///8AAPz/+//7//r/+f/3//n/+//9//3//f/+//z//P/7//v/+//7//v/
+//8//v//P/8//r/+//9//3//P/8//z//P/+//3//P/8//7//v/+/////f/7//v//P/+
//7//v/8//r/+//7//v/+f/5//r/+v/4//f/9//4//f/+P/6//v/9v/0//L/9//2//b/
8//x//X/+P/6//v/+v/5//n/+v/1//P/8//2//f/9//4//n/9P/7//r/+f/4//f/9v/2
//b/9v/2//f/+P/5//r/+f/4//f/9v/0//T/9P/0//T/9P/0//T/9P/0//T/9P/0//T/
9P/0//b/9v/2//b/9v/2//b/9v/0//T/9P/0//X/9v/3//j/9v/0//L/8P/x//L/8//0
//T/9P/0//T/9v/2//b/9v/0//T/9P/0//b/9v/2//b/9//3//f/9//0//H/8v/y//T/
9P/1//X/9f/1//f/+////wIAAwAFAAUABAAEAAQAAwAFAAUABwALAA8ADwAOAA8AEAAR
ABUAFgAZABkAGAAWABcAFwAZABkAGAAXABgAGAAUABIAEQARAAwACgAKAAoACgAGAAQA
AAAAAPv/8//x//H/8P/v/+//7//v/+3/6//r/+v/6//q/+n/6f/s/+7/8P/0//T/6P/k
/+T/5f/m/+n/6P/g/9z/4P/q//D/+f8KABQAGgAhADAATwB6AJ4AsQCzAJsAdABUAEcA
QAA8ADoALgAgAB0AIQAdABcAEAAEAPX/7//w/+7/7//z//H/6//t/+v/6P/n/+f/6v/q
/+v/6//q/+r/6//q/+v/6P/n/+f/5v/m/+b/5//r/+3/7//x/+7/7f/s/+z/7P/s/+z/
7P/q/+n/6P/o/+r/6v/n/+f/5//o/+r/6v/p/+f/6f/r/+3/7P/s/+3/7v/u/+7/7v/u
/+7/7f/t/+//7P/s/+3/8f/x//H/9P/2//b/8v/y//T/8//x//D/9P/3//j/+P/5//r/
+//9//7//v/+/wEAAgABAAEABAAHAAgACwAPABAAEwAUABMAGQAbABwAHwAhACIAIgAj
ACkAKwAsACwAKgArAC0AMQAvADAAMAAsACsAKgAoACUAJgAnACYAJgAiACAAHQAZABgA
FgAUABEADwAMAAkABQAEAAMAAgD///r/+P/2//X/9v/3//v/+f/5//f/9v/2//b/9f/z
//L/8v/x//H/8f/v/+//7//v//H/8v/x//L/8P/x/+3/7P/v//D/7//u//H/9f/2//b/
8//w/+//7v/w//L/8v/y//L/8//z//L/7f/t//D/8P/x//D/8P/w//P/9f/y//L/8P/x
//L/8v/x//H/8v/y//L/8v/y//L/8v/y//H/8f/z//T/9f/1//f/+f/5//f/8//z//P/
8//z//T/9P/0//X/9f/2//b/9//1//f/+f/3//X/8//y//P/9P/0//X/9P/z//L/8f/0
//P/9P/0//H/8f/y//H/8//0//X/9v/1//P/8f/w/+7/7v/u/+//8f/x//P/9v/1//T/
8//w//D/8f/x//H/7//v//D/8P/v/+//8P/y//D/8P/x//H/8P/u/+z/8f/0//T/8f/v
/+//8P/w/+//7v/t/+3/7v/t/+v/6//u//H/8f/y//P/9v/3//L/7//u/+3/7P/t/+7/
7//w/+//7v/t/+z/7//w//H/8v/v/+7/7f/s/+3/7v/v//D/7v/u/+7/7v/t/+z/6//q
/+v/7P/t/+7/7P/s/+z/7P/r/+r/6f/o/+v/7P/t/+7/7v/u/+7/7v/s/+z/7P/s/+//
8P/x//L/7v/s/+r/6P/r/+z/7f/u/+//7//w//H/7f/p/+X/5f/p/+r/6//t/+3/7f/t
/+//9f/3//r/+//9//3//P/8//z//f///////v8BAAQAAwAGAAgACgAMAA4AEAASABEA
DwAOAA4ADQAPABAAEAAQAA8ADgAJAAYABwAFAAAA/v8AAAIABAACAP3/+v/5//P/7v/t
/+7/7v/r/+n/6f/p/+f/5f/l/+X/4//i/+H/4f/k/+T/5P/m/+L/4P/g/+D/5//i/9v/
2P/a/9z/3P/i/+r/9/8EAAwADgAPACoAXQCEAJYAnwCdAIEAXABOAEMANAAuACoAHgAS
ABEAFQAVAAkA+v/2//H/6//q/+j/4//f/+H/5f/n/+f/5P/j/+P/4v/i/+P/4//h/+L/
5P/k/+H/3v/d/93/4f/i/+P/5f/l/+X/5f/l/+X/5f/l/+b/6P/o/+j/6P/o/+f/5v/m
/+b/5v/j/+P/5f/m/+j/6P/l/+P/5f/n/+b/5P/j/+P/4v/i/+L/4v/m/+j/6f/r/+3/
6v/q/+v/6f/n/+X/5v/p/+z/6//u/+//7f/q/+j/7f/x//P/9P/2//b/9v/3//n/+P/3
//n/+//7//z/AAAEAAQABgAJAAwAEQAUABUAFwAXABYAFwAZABoAGgAbACAAIwAlACYA
KAApACsALwAtACwAKgAkACcAKAAoACcAIwAjACEAIAAcABoAFwATABEAEAAPAA0ADQAK
AAcAAwAAAP///v/7//f/9v/1//X/8f/x//T/8f/v/+3/7P/s/+7/7//v//D/8v/x//H/
8f/v/+//7//v//D/8P/u/+7/8f/z//D/8P/u/+z/6P/k/+r/7//x//L/7v/s/+z/7P/s
/+7/7v/u/+7/7//v/+7/7v/v//P/9P/1//T/9P/0//L/8f/r/+j/6f/r/+3/7v/u/+//
8f/y//D/8P/w//D/9P/0//P/8//y//L/8v/x//H/8//z//H/7//v/+//7//v//D/8P/w
//D/8f/z//T/8v/v//D/8f/z//P/8//0//L/8v/x//H/8//z//P/8//x/+//7//u//D/
8f/z//P/8v/y//L/8v/y//H/8P/w/+3/7P/r/+v/7v/t/+7/8P/w//D/8P/u/+z/7f/t
/+3/7//v//D/8P/v/+//8P/y/+3/7P/s/+v/6//q/+n/7//u/+7/6//p/+v/7P/s/+v/
6f/p/+r/7P/q/+n/6v/u/+3/6//q/+n/8P/t/+z/6v/q/+r/6v/q/+r/6v/q/+z/7P/s
/+z/7f/u/+//8P/s/+r/6P/m/+j/6P/o/+j/6v/q/+r/6v/q/+r/6v/q/+r/6v/q/+r/
7P/u//D/8v/u/+z/6v/o/+r/6v/q/+r/6//s/+3/7v/t/+z/6//q/+r/6v/q/+r/6f/p
/+n/6f/p/+f/6f/q/+r/6v/r/+v/7f/t/+//8//0//b/9v/3//n/+P/4//j/+P/5//j/
+f/9/wEAAQAAAAMABAAFAAkACQALAAoACAAJAAsADAAPABAAEAAQABIAFQASABEAEQAN
AAYAAgAAAP7//v/6//j/9//4//T/7f/r/+v/6v/p/+f/5//n/+X/5P/l/+b/5//k/+P/
4//m/+X/5P/l/+L/6v/k/+D/4f/k/+P/3P/S/9D/1v/a/9z/5f/4/wIAAAAHABQAJQBG
AHQAmQCpAKUAhgBeAEkAPAA6AEQAOAAQAPP/8f/z//P/8P/u/+//7f/o/+b/5f/j/+H/
3//d/97/3P/c/93/3//g/+L/4//k/+b/6f/q/+b/4v/g/9//4P/g/+D/4f/h/+H/4f/h
/+P/4//j/+T/4v/i/+L/4v/l/+X/5f/m/+b/5P/f/93/3//g/+L/4v/h/9//4f/j/+P/
4v/i/+P/5f/m/+f/6P/o/+j/5//n/+b/4v/h/+H/5P/l/+b/6v/s/+z/6P/o/+r/6f/n
/+b/6v/t/+7/7v/u/+7/7v/v//T/9P/0//f/9//3//j//P/8//z//v8BAAYACwAOAA8A
EAARABEAEwAVABYAFgAXABkAGwAcABwAHwAhACQAKQApACoAKgAmACgAKAAnACUAIwAj
ACEAIAAeABwAGQAVABAADgAMAAkABwAEAAEA/f/6//n/+P/1//P/8v/x//H/8P/x//X/
8//u/+v/6f/o/+n/6f/o/+j/5v/l/+X/5f/n/+n/6//t/+v/6v/n/+b/6P/r/+n/6v/p
/+j/5f/i/+b/6f/p/+j/5//m/+f/6P/o/+r/6v/q/+r/6f/n/+T/5P/l/+n/6v/p/+j/
6P/o/+j/6f/l/+T/5//p/+v/7P/p/+n/6v/q/+j/6P/o/+j/6P/o/+f/5//o/+r/7P/t
/+v/7f/t/+v/6//r/+v/6//p/+r/6v/q/+r/6//t/+7/6v/n/+j/6f/q/+v/7P/u/+z/
7P/r/+v/7f/t/+3/7f/s/+n/6P/m/+j/6f/r/+v/6v/q/+r/6v/q/+n/6P/o/+b/5v/m
/+f/5//l/+X/5v/n/+j/6f/o/+j/6f/p/+n/6P/n/+f/5v/n/+f/6P/q/+b/5v/n/+f/
3v/c/w==
         </WaveFormData>
      </LeadData>
      <LeadData>
         <LeadByteCountTotal>10000</LeadByteCountTotal>
         <LeadTimeOffset>0</LeadTimeOffset>
         <LeadSampleCountTotal>5000</LeadSampleCountTotal>
         <LeadAmplitudeUnitsPerBit>4.88</LeadAmplitudeUnitsPerBit>
         <LeadAmplitudeUnits>��V</LeadAmplitudeUnits>
         <LeadHighLimit>2147483647</LeadHighLimit>
         <LeadLowLimit>268435456</LeadLowLimit>
         <LeadID>V1</LeadID>
         <LeadOffsetFirstSample>0</LeadOffsetFirstSample>
         <FirstSampleBaseline>0</FirstSampleBaseline>
         <LeadSampleSize>2</LeadSampleSize>
         <LeadOff>FALSE</LeadOff>
         <BaselineSway>FALSE</BaselineSway>
         <ExcessiveACNoise>FALSE</ExcessiveACNoise>
         <MuscleNoise>FALSE</MuscleNoise>
         <LeadDataCRC32>1966740803</LeadDataCRC32>
         <WaveFormData>
BAAEAAQABAAEAAQABAAEAAYABgAGAAYACAAIAAgACAAIAAgACAAIAAoACgAKAAoACgAK
AAoACgAKAAoACgAKAAsADAANAA4ADgAOAA4ADgAQABAAEAAQABEAEgATABQAFgAWABYA
FgAXABgAGQAaABsAHAAdAB4AHAAcABwAHAAdAB4AHwAgACAAIAAgACAAIAAgACAAIAAe
ABwAGgAYABcAFgAVABQAEgAQAA4ADAAJAAYAAwAAAP3//P/7//r/+P/4//j/+P/4//j/
+P/4//b/9v/2//b/+P/4//j/+P/7//z//f/+/wAAAAAAAAAA/v/+//7//v/9//z/+//6
//v//P/9//7//v/+//7//v/+//7//v/+//7//v/+//7/AAAAAAAAAAD+//7//v/+//z/
/P/8//z//v/+//7//v/8//z//P/8//7//v/+//7//v/+//7//v/+//7//v/+//z//P/8
//z//v/+//7//v///wAAAQACAAAA/v/8//r//P/8//z//P/+//7//v/+/wAAAAAAAAAA
/v/+//7//v/8//z//P/8//3//v///wAA/v/+//7//v8AAAAAAAAAAP7//v/+//7//f/8
//v/+v/7//z//f/+//7//v/+//7//f/8//v/+v/7//z//f/+//z//P/8//z/+v/6//r/
+v/6//r/+v/6//z//P/8//z/+v/6//r/+v/4//j/+P/4//n/+v/7//z/+f/4//f/9v/3
//j/+f/6//r/+v/6//r/+f/4//f/9v/5//r/+//8//n/+P/3//b/9//4//n/+v/5//j/
9//2//b/9v/2//b/9//4//n/+v/5//j/9//2//b/9v/2//b/+f/6//v//P/6//j/9v/0
//X/9v/3//j/+P/4//j/+P/3//b/9f/0//X/9v/3//j/9v/2//b/9v/4//j/+P/4//b/
9v/2//b/9v/2//b/9//2//T/8//y//P/8//1//X/9//3//n/+f/5//n/+f/5//n/+P/4
//n//f/9//3/+//5//f/9v/2//j/+P/3//T/9P/y//D/8P/w/+//7f/t/+z/7P/s/+z/
7P/s/+v/6//p/+v/7v/u/+7/7f/t/+7/8P/x//L/8//z//P/8//y//T/9P/0//T/9v/3
//n/+v/4//j/9v/2//b/9v/1//X/+v/8//r/9v/2////BwAQAB4ALAA+AFMAawCHAJ8A
tQDGAM4AvACIADsA7/+f/1r/Pf8o/w//Bv8N/xj/Iv8x/0D/Uv9o/4b/n/+w/7r/xf/S
/9z/3//i/+v/8f/z//f/+P/4//f/+f/5//n/+v/7//7/AAAAAAAAAgACAAQABAAEAAUA
AwAEAAUABgAIAAgACAAIAAUABQAFAAcABwAHAAgACAAHAAcABwAHAAkACQALAAwACwAL
AAoACgAJAAkACQAJAAcABwAIAAkACgAMAA0ADgAOAA8ADwAPAA4AEAAQABAAEgASABIA
EwAUABUAFwAYABgAFwAWABQAFgAYABoAGgAdAB8AIAAgAB8AHgAdAB0AIAAiACQAJAAm
ACQAJgAmACUAJQAlACUAJwAlACQAIwAiACAAHgAeAB0AHAAZABcAFQATABIADwAKAAgA
BgACAAEAAQD///3/+f/3//b/9v/0//X/9f/1//f/9//3//j/+P/3//f/+P/6//z//v//
//z/+//7//z//f/9//3//f////////////3//////////////////////////v/+/wAA
AAAAAAEAAAAAAP7//v/8//z//f/9////AAABAAIA/////////////////////wEAAQD/
/////f/9//3//f///wAAAQABAP7//v/+//7///8AAAAAAAACAAIAAQABAAAA///+//7/
AAABAAIAAwABAAAAAAAAAAAAAAACAAIAAgACAAAAAAAAAAAAAAAAAAIAAgACAAAAAgAB
AAEAAQACAAMAAwADAAEAAQD+/wAAAAAAAAAAAAACAAIAAgABAP7//P/8//7/AAAAAAAA
AQABAAEAAAAAAP////8AAAAAAAAAAP/////8//z//f/9//3//v///wAAAwADAAIAAQAB
AAEAAQACAAAA///+//7/+//5//n/+f/6//v//f/+//7//v/+//3//v/+//7//v/+//3/
/f/+/wAA/P/8//7//v/+//7/AAAAAAAAAAD+//7//v/+//7//v/+//7//P/8//z//P/+
//7//v/+//7//v/+//7//P/8//z//P/+//7//v/+//7//v/+//7//P/8//z//P/+//7/
/v/+//7//v/+//7/AAAAAAAAAAD///7//f/8//z//P/8//3////+//7//v/8//v//P/7
//3//f//////AwADAAMAAwABAAAAAAABAAMAAwADAAEAAgABAAEAAgACAAIAAQD+//r/
+P/2//b/9v/1//P/8//y//L/8v/y//T/9P/z//P/8//1//j/+P/2//X/9f/2//j/+f/6
//v//f/9//3//P/6//r/+v/6//r/+//9//7//v/+//z//P/+//7//f/9//z//v8AAAAA
BgAPABcAJAA4AE4AZAB9AJsAswDHANsA3gDAAIgARgD1/5v/T/8q/xf/BP/3/vT++f4K
/yT/O/9a/4L/mv+m/7X/wv/M/9X/3P/g/+f/7P/t//H/9f/5//r/+v/8////AAABAAEA
AQADAAQAAQAAAAEAAAABAAIAAwAFAAUABgAHAAgACAAIAAgACAAHAAcABwAJAAsACwAM
AAwACgAJAAgABwAJAAkACwAMAA8ADwAOAA4ADwAPAA8ADwAPAA8AEAARAA8AEAAQABAA
EgATABMAEwAUABYAFgAWABQAFAAUABUAFgAXABkAGgAdAB0AHQAcABwAHgAgACAAIQAj
ACQAJAAmACYAJgAnACYAKAAqACoAKAAmACgAKAAnACcAJwAnACcAJQAkACMAIgAgAB4A
HgAdABwAGQAXABEADwAOAAsABgAEAAIA/v/7//v/+f/3//P/8f/w//D/8//1//b/9//2
//X/9P/0//X/9f/2//j/+//8//3//f/5//n/+v/8//3//f/9//3//f/9//3//f/7//3/
/f/9//3//f/9//3///////7//v/+//7//v////7//v/8//z//P/8//3//f/+//7//v/+
//v/+//7//v/+f/5//n/+f/8//3//P/9//v/+//7//v//f/+///////7//r/+f/4//v/
/P/8//z//v/+//3//f/9//3//f/+/wEAAQABAAEA///+//7//v/+//7/AAAAAAAAAAD+
//7//P/8//z//P8AAAAAAAD+//z/+//7//v//P/9//3//f///////P/+//z//P/8//z/
/v/+//7//f/6//j/+P/6//z//P/8//3//f/9//z//P/7//v//P/8//7//v/9//3/+//6
//r/+f/6//r/+v/6//3//f/8//v/+P/3//b/9v/5//n/+f/6//n/9//3//f/9//3//j/
+P/8//z//P/7//j/+P/4//j/+v/5//n/+v/6//z/+P/4//j/+P/4//r/+v/6//r/+f/4
//f/9v/4//j/+P/4//j/+P/4//j/+P/4//j/+P/6//r/+v/6//j/+P/4//j/+P/4//j/
+P/4//j/+P/4//r/+v/6//r/+P/4//j/+P/2//b/9v/2//f/+P/5//r/+P/4//j/+P/4
//j/+P/4//j/+P/4//j/+P/4//j/+P/4//n/+f/4//b/9v/1//X/+f/5//n/+f/7//v/
/f/9//3//f/9//z//f///wIAAwAAAP3/+//5//z//v///wAA/v/6//f/9P/w//D/8P/v
/+7/7//v//D/8P/w//D/8P/t/+3/7f/v//T/9P/0//P/8//0//b/9//4//n/+f/5//n/
+P/4//j/+P/4//j/+f/4//j/9//2//X/9v/3//j/+f/5//r//P/+/wIAAgAHABEAHAAq
AD4AUgBpAIcAoQC5AM8A3gDQAKQAbgAvANf/cf80/yH/Dv/5/ur+6f74/hT/L/9K/27/
jv+g/6n/uP/E/83/1v/a/93/4v/n/+3/9P/5//v//P/7//3//f/9//3//f///wAAAgAC
AAQABAADAAIAAQABAAMABAAFAAYABgAGAAYABgAFAAUABQAHAAkACQAKAAoABwAHAAcA
BwAJAAkACwAMAA0ADQAMAAwACwALAAsACwAMAA0ADwARAA8AEAAQABAAEQATABQAFQAU
ABQAEgAQABIAEgASABMAFgAXABkAGgAbABsAGwAaABoAHAAeAB4AHwAhACIAIgAgACAA
IAAhACQAJgAoACgAKAAmACgAKAAlACUAJQAlACcAJQAkACMAIQAeABsAGgAbABoAFwAV
ABEADwAOAAsABwAEAAEA/P/6//v/+v/5//T/8f/v/+7/8P/x//H/8f/x//H/8f/y//X/
9f/2//j/9//4//n/+f/3//f/+P/6//3//f/9//3//f/9//3//f///wEAAQABAAAA///+
//3///////7//v/8//z//P/9//z//P/6//r/+//8//7////9//z/+//6//z//f/+////
//////////8AAP///P/7//3//f/9//3//v/+//7//f/8//z//P/8////AAAAAAAA/v/+
//3//f/9//3//f/+/wEAAQABAAEAAAD+//3//P/9//7/AQACAAAAAAD+//7/AAAAAAAA
AAACAAIAAgAAAP///f/8//v//v/////////9//3/+v/8//7//v/+//7//v/+//7//f/6
//j/+P/6//v//P/9/////f/9//z//P/5//n/+v/6//v//P/8//3/+//6//r/+f/5//r/
+//8//v/+//6//n/+f/5//n/+v/8//v/+v/6//v/+f/5//n/9//3//j/+P/4//j/+P/3
//f/+P/5//r/+P/3//f/+P/4//r//P/6//r/+v/6//j/+P/4//j/9v/2//b/9v/4//j/
+P/4//f/9v/1//T/9f/2//f/+P/3//b/9f/0//b/9v/2//b/9v/2//b/9v/1//T/8//y
//X/9v/3//j/9v/2//b/9v/0//T/9P/0//X/9v/3//j/9f/0//P/8v/0//T/9f/1//T/
9P/0//P/8//1//X/9f/1//f/9//5//j/9//2//X/9//4//r//f/8//v/+P/2//f/9//4
//j/9v/1//L/8P/u/+z/7P/s/+v/6f/p/+j/6P/o/+j/6P/q/+n/6f/p/+n/7P/s/+z/
6//r/+z/7v/v//D/8f/x/+//7//u/+7/8P/w//D/8P/z//X/9v/2//T/8v/y//L/9P/z
//P/9P/0//j/+P/6/wEACwAUACQAOgBSAGkAgwCfALMAyQDYAMYAkgBOAP//pf9X/y7/
F/8A//H+8P7x/vr+Ev8r/0T/av+K/57/qf+2/8D/yf/Q/9j/3f/g/+X/6f/t//H/8v/y
//X/9//3//f/9//3//n/+v/8//z//v/+//z//P/8//3///8AAAEAAgAAAAAAAAAAAP//
/////wEAAQABAAIAAgAAAP///v/9//3//f///wAAAwADAAIAAgABAAEAAQABAAQABQAH
AAkACQAKAAoACgAKAAsACwALAAwADgAOAA4ADQAMAAsACwAOAA8AEQASABMAEwATABIA
EgAUABYAFgAXABkAGgAaABoAGgAaABsAHgAgACIAIgAgAB4AIAAgAB8AHwAfAB8AHQAb
ABoAGQAaABgAFgAWABcAFgATABEACwAJAAgABQACAAAA/v/6//f/9//1//P/8f/v/+7/
7v/v//H/8v/z//L/8f/w//D/8f/x//L/9P/3//j/+f/5//b/9f/1//b/+P/5//r/+//5
//n/+f/5//f/+f/5//n/+//9////AQACAAMAAwAEAAcACAAJAAsACwAKAAcABgAGAAYA
BwAHAAoACgAKAAoABwAHAAcABwAJAAkACQAJAAkACQAHAAcACAAJAAoACwAKAAoACgAJ
AAgACAAIAAgABwAIAAgACAAIAAgABwAHAAcABwAHAAgACQAJAAkACQAJAAgACAAIAAgA
CAAKAAoADAAMAAoACgAKAAoACgAKAAwADAAMAAoACQAHAAYABQAHAAkACgALAAoACQAF
AAYACAAIAAgACAAKAAoACgAJAAgABgAGAAgABwAGAAUABQAFAAUABAAEAAMAAwAEAAQA
BQAGAAYABwAFAAQABAADAAQABAAEAAQABQAFAAQAAwAFAAUABQAGAAYABQAEAAQAAwAB
AAEAAQABAAEAAgACAAIAAgACAAEAAgACAAIAAgAEAAMAAwAEAAIAAAD+//7//v/+//7/
AAAAAAAAAAACAAIAAgACAAAAAAAAAAAA/v/+//7//v8AAAAAAAAAAAAAAAAAAAAAAAAA
AAAAAAD+//7//v/+//z//P/8//z//f/+////AAD///7//f/8//7//v/+//7//P/8//z/
/P/6//r/+v/6//z//f/9//z//v/+//3//f/9//3//f/9//////8BAAEAAQABAAEAAAAA
AAEAAwADAAIA///9//v//P/+////AAD///z/+v/4//b/9v/2//X/9f/1//T/9P/x//D/
7//u/+v/6//r/+3/8//0//X/9f/0//T/9f/1//b/9//3//f/9//2//b/9v/0//T/9P/1
//j/+v/7//z/+f/4//f/9v/2//f/+f/8//z//P8AAAcAEQAYACIANABKAF8AeQCTAKsA
wwDUANIAsgBsABsAy/+B/07/Nf8e/wf/Av8P/xz/KP8z/0T/Wv90/5L/qf+4/8L/y//W
/97/5f/o/+v/7f/0//n/+//8////AQABAAEAAQABAAMABAACAAIABAAEAAUABgAHAAkA
BwAIAAkACgAMAAwADAAMAAoACQAIAAkACwALAAwADAALAAsACwALAAkACQALAAwADwAP
AA4ADgAPAA8ADwAPAA8ADwAQABEAEQASABIAEgAQABEAEQARABQAFgAWABYAFgAWABYA
FwAYABkAGwAcABsAGwAbABoAGgAcAB4AHgAfACEAIgAiACQAJAAkACUAJQAmACcAJgAp
ACgAKwAsACgAJwAmACUAKAAnACcAJwAkACIAIAAgACEAIAAdABsAFwAVABQAEQAPAA4A
DQAKAAkACQAHAAUA///9//z//P/6//v/+//7//3//f/9//7//f/9//7/AAADAAQABQAF
AAEAAQACAAQAAwADAAMAAwAFAAUABQAFAAMABQAFAAUABwAHAAcABwAFAAUABAAEAAQA
BAAEAAUABgAGAAQABAAEAAQABQAFAAcACAAJAAoACAAHAAYABQAFAAUABQAFAAkACQAH
AAcABgAFAAQAAwAFAAYABwAHAAQABAAEAAQABwAIAAgACAAIAAgABwAHAAUABQAFAAYA
CQAJAAkACQAJAAgACAAIAAYABgAIAAgACAAIAAYABgAGAAYABgAGAAgACAAIAAYABgAF
AAUABQAIAAkACQAJAAkACQAGAAgABQAEAAMAAgADAAQABQAFAAQAAgACAAQABgAGAAYA
BwAFAAUABAAEAAMAAwAEAAQAAgACAAEAAQACAAIAAwADAAQABAAEAAQAAwADAAIAAQD/
//////8AAAIAAQAAAAAAAAD//wAAAQD/////AAAAAAIAAgACAAEAAAAAAAAAAAAAAP//
//8AAAAAAgAEAAMAAgABAAAAAAAAAAAAAAACAAIAAgACAAIAAgACAAIAAAAAAAAAAAAA
AAAAAAAAAAIAAgACAAIAAgACAAIAAgAAAAAAAAAAAP7//v/+//7//v/+//7//v8BAAIA
AwAEAAEAAAD///7/AAAAAAAAAAD+//7//v/+/wAAAAAAAAAAAAAAAAAAAAD//////v/+
//////8AAAMAAQABAAEAAwADAAUABQAFAAMAAwACAAIAAwAFAAUABQADAAIAAQABAAIA
AgACAAEA/v/8//r/+P/5//r/+v/5//j/9v/1//T/9v/2//b/9f/z//P/9f/4//r/+v/5
//n/+v/8//3//v////////////7//v/+//7//v/+////AQACAAIAAgAAAAAAAAAAAP//
/f8AAAIABAAGAAgADwAZACgAOABIAFoAcQCPAKsAwQDXAOIA1gCkAFwADQC1/2X/Ov8p
/xT/Cf8I/wn/EP8k/zn/UP9w/5T/rP+5/8L/zP/R/9j/4v/p/+z/8//5//z/AQADAAQA
AgADAAIAAQADAAMABQAGAAQABAAGAAYACAAIAAgACQALAAwADQAOAAsACgAJAAgACQAL
AA0AEQAOAA0ADQAMAAwADQAOAA8ADwAPABEAEgARABEAEAAQABMAEwATABMAEgARABEA
EQATABQAFAAUABQAFQAVABUAFQAWABUAFAAWABgAGgAdAB0AHQAeAB4AHwAfAB8AHgAg
ACIAJAAkACQAJQAlACQAJgAmACYAJwAoACoALAAsAC4ALAAuAC4ALQAtAC0ALQAtACsA
KgApACgAJgAkACQAIAAeABoAFwAUABMAEwARAA4ADAAKAAYAAgABAP7/+//5//n/+v/8
//v/+//6//n/9//3//f/+P/6//v//f8AAAAAAAAAAP///v///wEABAADAAMAAwADAAMA
AwADAAMABQAHAAcABwAGAAUABAADAAQABQAFAAYABAAEAAQABQAGAAYABAAEAAYABgAH
AAcABwAGAAUABAAFAAUABQAFAAUABQAFAAUABQAFAAMAAwAEAAUABgAHAAcABgAFAAMA
BQAGAAcACAAGAAYABQAEAAYABgAFAAUABwAHAAcACAAHAAcABwAHAAgACAAJAAoACAAG
AAYABAAFAAYABQAGAAYABgAGAAYACAAIAAgABgAIAAcABwAHAAYABwAHAAcACQAJAAYA
CAAGAAYABgAGAAQABAAEAAMABAACAAIABAACAAIAAgADAAMAAwACAAIAAwADAAQABAAD
AAIAAAD/////AAACAAMAAAAAAAAAAAABAAEAAAD//wEAAQABAAIAAgABAAAAAAAAAP//
AAABAP////8AAAAAAQAAAP///f///wAAAQACAAEA///+//7/AgAAAAAA/v/+//7//v/+
//7//v/+/wAAAAAAAAAA///+//3//P/+//7//v/+//z//P/8//z//P/8//z//P/+//7/
/v/+//z//P/8//z//v/+//7//v/9//z/+//6//r/+v/6//r//P/8//z//P/6//r/+v/6
//z//P/8//z/+//6//n/+P/6//r/+v/6//v//P/9//7/+//6//n/+P/5//n/+P/4//n/
+f/6//3/+v/5//j/+f/8////AAABAAEAAQAAAAAA//8BAAEAAQD///7//f/9//7//v/+
//3//P/6//j/9v/1//T/8v/v//D/8P/x//L/8P/w//D/7//v/+//8f/0//X/9v/2//f/
9//4//j/+P/8//3//v////3//P/7//r/+P/4//n/+////wAAAQAAAP3//P/7//n///8C
AAIABAAEAAYADQAXACAAMABKAGAAeQCXALEAxwDdAOYAzgCiAGoAIwDB/2X/Mv8f/wz/
8/7m/un+/v4c/zf/VP98/5r/pP+v/8D/yP/L/9b/4v/l/+r/8f/z//b/+//9//7/AQAD
AAMAAwABAAEAAwAEAAQABAAGAAYACAAIAAgACQAGAAYABgAGAAcACAAJAAoACQAJAAkA
CwANAA0ADgAOAA0ADQANAA0ACwALAA0ADgAPAA8ADgAOAA8ADwAPAA8ADwAPABAAEQAR
ABIAEgASABAAEQARABEAEwAWABcAGAAXABYAFQAVABgAGQAbABwAHwAfAB8AHgAdAB4A
HwAeACAAIwAlACYAJQAkACMAIwAlACgAKwAsACoAKAAqACoAJwAnACcAJwApACcAJgAl
ACQAIgAgACAAHQAcABkAFwARAA8ADgALAAoACAAGAAIAAQABAP///f/4//X/8//y//D/
8f/x//H/9P/1//b/+P/2//X/9f/2//n/+v/7//v/+//7//z//v//////////////////
/////v////7//f/+////AAABAAAA///9//z//v/+//7///8AAAAA/v/+//7//v//////
AAAAAAAAAAD/////////////////////AQABAP///////////////wIAAgACAAEA/v/+
//7//v///wAAAAAAAAEAAgACAAMAAQABAAEAAgABAAEAAQABAAMAAgACAAIAAgACAAQA
BAAEAAQAAgACAAIAAgACAAIABAAEAAQAAgACAAEAAQABAAAAAQABAAEAAgADAAEABAAE
AAQABAAEAAQABAAEAAMABAACAAIABAADAAIAAQABAAMAAwACAAIAAwADAAQABAACAAIA
AQABAAAAAAABAAEAAgACAAIAAgADAAMAAgABAP///////wAAAgABAAAAAAABAP//////
//////8AAAAAAwAEAAUABQADAAIAAQAAAAIAAQABAAIAAgACAAAA/v/+//7//v///wAA
AQACAP///v/9//z//f/+////AAAAAAAAAAAAAP///v/9//z//f/+////AAD+//7//v/+
/wAAAAAAAAAA/v/+//7//v///wAAAQACAAAAAAAAAAAA///+//3//P///wAAAQACAAAA
AAAAAAAA/f/8//v/+v/9//7///8AAP///v/9//z//P/9//3//P/+//7//f/9/wEAAQAB
AAEAAwADAAUABQADAAMAAwACAAIAAwAFAAUABwAFAAQAAwABAAIAAgACAP///P/6//j/
9v/2//b/9f/z//P/8v/y//L/8v/y//L/8//z//P/9f/4//j/+P/3//f/+P/6//v//P/9
//3//f/9//z//P/8//r/+v/6//v//v8AAAEAAgD///7//f/8//v/+//8//7/BgAIAAoA
EQAbACQANgBQAGoAgwCbALMAzQDhANgAtACEAEoA+f+b/1H/LP8b/wL/7/7q/vX+Dv8o
/0X/bP+Q/6L/rP+7/8j/zv/V/9z/5P/v//b/8//z//r///8BAAIAAQADAAMAAwADAAMA
BQAGAAcACAALAAwACQAIAAcABwAJAAoACwAMAA4ADgAOAA4ADQANAA0ADwARABEAEgAS
ABEAEQARABEADwAPABEAEgAUABUAFQAWABUAFQAVABUAFQAVABYAFwAXABgAGAAYABYA
FwAXABcAGQAcAB0AHgAgACAAIAAhACEAIQAiACIAJQAlACUAJAAkACYAKAAoACkAKwAs
ACwALAAsACwALQAuADAAMgAyADAALgAwADAAMAAxADIAMwAyAC8ALQArACoAKAAmACYA
IwAiAB8AHQAbABkAGAAVABIAEAAOAAoABQAFAAMAAQD9//v/+v/6//z//f/9//3/+//7
//v//P//////AAACAAMABAAFAAUAAQABAAIABAAFAAUABQAFAAcABwAHAAcABwAJAAkA
CQAHAAcABwAHAAcABwAGAAYABAAEAAQABQAHAAgABwAIAAgACAAJAAkACAAIAAgACAAH
AAcABwAHAAUABQAFAAUABwAHAAUABQAFAAUABQAFAAcACAAJAAkABgAGAAYABgAIAAoA
CwAMAAkACAAGAAUABwAHAAcACAAJAAkACQAJAAcABgAGAAYABwAIAAsADAAMAAwACgAK
AAkACAAHAAYACAAIAAgABgAIAAcABwAHAAgACQAJAAkACQAJAAYACAAGAAYABgAGAAgA
CAAIAAcABAACAAIABAAEAAQABAAFAAcABwAGAAYAAwADAAQABAAGAAYABQAFAAQABAAF
AAUABAAEAAQABAADAAMAAgABAAEAAQABAAIAAwADAAMABAADAAEAAQABAAEAAQACAAIA
BAAEAAQAAwACAAIAAgACAAIAAQABAAIAAgAAAP7/AAAAAAAAAAABAAIAAwAEAAEAAAD/
//7///8AAAEAAgABAAAA///+/wAAAAAAAAAAAAAAAAAAAAAAAAAAAAAAAAAAAAAAAAAA
AAAAAAAAAAAAAAAAAAAAAAIAAgACAAIAAQAAAP///v/+//7//v/+////AAABAAIAAgAC
AAIAAgABAAEAAAAAAP7//f/9////AQABAAEAAwABAAMAAwADAAMAAwACAAIABAAHAAgA
CQAFAAQAAwADAAIAAgACAAEA///+//3//P/6//r/+f/3//f/9v/2//b/9v/2//b/9f/1
//X/9//6//r/+v/5//n/+v/8//3//v/9//3//f/9//z//P/8//z//v/+////AQACAAIA
AgAAAAAAAAAAAP//+//8//7/AgAGAAYABwANABwAKgA4AEoAYQB7AJEAqQDFANgA3ADI
AIwAOQDl/5P/WP87/yb/Df8E/wn/GP8k/y3/Ov9Q/2z/jP+n/7j/wv/N/9T/3P/j/+j/
7f/x//X/+f/6//r//v8BAAIAAwACAAEAAgACAAQABAAGAAYABgAGAAYABwAJAAoACwAM
AAwADAAMAAwACAAHAAYABwAIAAkACwAMAAsACwALAAsACQAJAAsADAANAA0ADAAMAA4A
DwAQABEADwAPABAAEQAQABAADwAOABAAEQARABEAEgAUABQAFAATABIAEQARABMAFQAY
ABoAGgAZABgAFgAUABYAGAAYABsAHQAeAB4AHgAeAB4AHwAgACIAJAAkACQAIgAkACQA
JQAlACUAJQAlACMAIgAhAB4AHAAaABoAGgAaABgAFwATABEAEAANAAwACgAIAAQAAQAB
AP///f/5//f/9v/2//T/9f/1//X/9f/1//X/9v/3//f/+P/6//n/+v/7//v/+f/5//r/
/P/9//3//f/9//3//f/9//3//f/////////9//3//f/9//v/+//6//r//f/+////AQAB
AAAA/f/8//z//P/9//3//f/8//v/+v/7//v/+//7//z//f/+//////////3//f/7//v/
+//7//r/+v/6//n/+v/6//r/+v/9//7//v/+//3//P/6//n/+v/7//z//v/+//3//P/7
//r/+P/3//b/+f/6//3//v/9//z/+f/4//r/+v/6//r//P/8//z/+v/7//v//P/9//3/
/f/8//v/+f/5//b/+P/5//r/+//8//v/+v/5//f/+P/2//b/+P/6//r/+v/7//n/+f/4
//j/9//3//j/+P/4//j/9//3//j/+P/5//n/9v/2//b/9v/3//f/9v/1//b/9//4//r/
+P/z/w==
         </WaveFormData>
      </LeadData>
      <LeadData>
         <LeadByteCountTotal>10000</LeadByteCountTotal>
         <LeadTimeOffset>0</LeadTimeOffset>
         <LeadSampleCountTotal>5000</LeadSampleCountTotal>
         <LeadAmplitudeUnitsPerBit>4.88</LeadAmplitudeUnitsPerBit>
         <LeadAmplitudeUnits>��V</LeadAmplitudeUnits>
         <LeadHighLimit>2147483647</LeadHighLimit>
         <LeadLowLimit>268435456</LeadLowLimit>
         <LeadID>V2</LeadID>
         <LeadOffsetFirstSample>0</LeadOffsetFirstSample>
         <FirstSampleBaseline>0</FirstSampleBaseline>
         <LeadSampleSize>2</LeadSampleSize>
         <LeadOff>FALSE</LeadOff>
         <BaselineSway>FALSE</BaselineSway>
         <ExcessiveACNoise>FALSE</ExcessiveACNoise>
         <MuscleNoise>FALSE</MuscleNoise>
         <LeadDataCRC32>3339854556</LeadDataCRC32>
         <WaveFormData>
9P/0//T/9P/1//b/9//4//j/+P/4//j/+P/4//j/+P/4//j/+P/4//r/+v/6//r/+v/6
//r/+v/4//j/+P/4//n/+v/7//z/+//6//n/+P/2//b/9v/2//j/+P/4//j/9//2//X/
9P/2//b/9v/2//T/9P/0//T/8f/u/+v/6P/n/+b/5f/k/+H/3v/b/9j/1P/S/9D/zv/I
/8T/wP+8/7b/sv+u/6r/pf+i/5//nP+W/5L/jv+K/4f/hv+F/4T/hf+G/4f/iP+L/47/
kf+U/5v/oP+l/6r/sf+2/7v/wP/H/87/1f/c/+D/5P/o/+z/7//y//X/+P/7//z//f/+
/wEAAgADAAQABgAGAAYABgAIAAgACAAIAAgACAAIAAgACgAKAAoACgAIAAgACAAIAAgA
CAAIAAgACAAIAAgACAAGAAYABgAGAAcACAAJAAoACAAIAAgACAAKAAoACgAKAAgACAAI
AAgABgAGAAYABgAJAAoACwAMAAoACAAGAAQABgAGAAYABgAIAAgACAAIAAYABgAGAAYA
BgAGAAYABgAEAAQABAAEAAYABgAGAAYABAAEAAQABAAEAAQABAAEAAYABgAGAAYAAwAC
AAEAAAABAAIAAwAEAAQABAAEAAQAAgACAAIAAgADAAQABQAGAAQABAAEAAQABAAEAAQA
BAAEAAQABAAEAAQABAAEAAQABAAEAAQABAACAAIAAgACAAMABAAFAAYABAACAAAA/v8B
AAIAAwAEAAQABAAEAAQAAwACAAEAAAADAAQABQAGAAMAAgABAAAAAgACAAIAAgACAAIA
AgACAAIAAgACAAIABAAEAAQABAACAAIAAgACAAEAAAD///7/AAACAAQABgADAAIAAQAA
AAIAAgACAAIAAgACAAIAAgAAAAAAAAAAAAEAAgADAAQAAwACAAEAAAABAAIAAwAEAAIA
AgACAAEA/////wAAAgACAAEAAAAAAAAAAAABAAIAAgADAAUABQAGAAcABwAGAAQAAwAD
AAMACAAIAAgABgAFAAUABAAEAAQABgAGAAUABAADAAAAAAAAAP////8AAAAAAAABAAEA
/////////////wIAAwAEAAYABAACAAIABAAEAAMAAwAFAAUABQAEAAEAAAD///////8B
AAMABAAEAAMAAgACAAIAAgACAAIABgAKAAYAAQACAAgAEwAiADsAYQCOAL8A9gAxAWgB
lwHJAQYCQQJfAkICyAHvAB4Avf+R/1D/JP8h/xb/Bv8L/x//NP9M/2v/iP+W/6L/rf+7
/8f/y//Q/9b/3v/h/+T/5f/m/+j/6v/q/+r/6//t//D/8f/x//L/8//z//X/9f/1//T/
8v/z//T/9v/4//j/+P/3//T/9P/0//X/9v/2//j/+P/1//T/9P/0//X/9f/3//j/+f/5
//n/+P/1//X/9f/1//P/8//0//X/+P/5//j/+f/3//f/9//4//j/+f/5//j/9//3//f/
9//4//j/+v/6//j/9v/1//T/9P/0//b/9v/4//n/+f/5//X/8v/u/+3/7v/u/+7/7v/t
/+r/6P/k/+P/4f/e/9z/2//Y/9L/z//L/8b/wf+9/7r/t/+y/6z/qP+k/5//mv+U/4//
jf+H/4f/hv+F/4L/gP9//3//gf+D/4T/iP+M/5D/k/+Z/5//pf+q/7H/uf/B/8n/0P/V
/9f/2v/e/+P/5//q/+7/8f/1//b/+f/6//z//////wAAAQABAAIAAgACAAIAAgACAAQA
BgAGAAYABwAHAAUABAADAAMAAgACAAQABQAGAAcABQAFAAQABAAGAAYABgAHAAgACAAG
AAYABAADAAMAAgAFAAcABwAGAAYABAACAAIABAAFAAUABQAHAAcABgAFAAIAAQAAAP//
AgADAAMAAwADAAIAAQABAAMAAwAFAAUABAACAAEA/v/+//7//v/+/wIAAwADAAEAAAD/
//7//v///wAAAAABAAEAAQD+//7//P/8//3//f///wAAAAAAAP7//P/8//7//v/+////
AAAAAAAA///8//7///8BAAEAAgACAAIAAAD///7//f/8//7//////wAAAgACAAEAAQAB
AP////8CAAEAAQABAAAA/f/8//z//f/9//3//v8AAAIAAgACAAAA/v/+////AAAAAAAA
AAACAAIA/v/8//3//v///wAAAgACAAIAAgAAAAAAAAAAAAIAAgACAAIAAQAAAP///v8A
AAAAAAAAAAAAAAAAAAAA/v/+//7//v8AAAAAAAAAAAIAAgACAAIAAAAAAAAAAAACAAIA
AgACAAIAAgACAAIAAwAEAAUABgADAAIAAQD///////8AAAIABAADAAIAAgABAAAAAAAA
AAEAAwAGAAcABgAHAAcABgAIAAcABwAHAAgACAAIAAYABwAHAAYABgAGAAgACAAHAAQA
AwAAAAAAAAD/////AAAAAAAAAQABAAMAAwADAAMABQAIAAkACgAJAAYAAwACAAQABAAD
AAMABQAFAAUABAABAAAA/////wEAAwAFAAYABAADAAIAAgADAAQABQAGAAQACAAIAAcA
DAAWACMAPgBpAJsA0AAJAUgBfwGuAekBKwJuApUCcQLaAe4AIwDA/4//Tf8i/xr/Ef8A
/wb/Hf9B/2j/gv+P/5z/qv+0/73/xf/L/9P/2P/a/+D/5P/o/+r/7P/w//L/8v/y//D/
8f/z//P/8v/y//L/8f/y//P/9P/0//L/8//0//b/9v/2//b/9f/0//T/9P/1//b/9v/4
//j/9f/0//T/9P/1//X/9//4//v/+//7//r/+f/5//n/+f/7//v//P/9//v/+//5//n/
+f/5//n/+v/8//3//f/8//n/+f/5//n/+P/4//r/+v/8//r/+f/4//b/9v/4//j/+P/5
//n/+f/2//T/8f/x//D/8P/w//D/6//o/+b/4v/f/93/2v/Y/9X/0v/M/8n/w/++/7n/
tf+y/6//qv+k/57/mv+V/5D/if+F/4T/f/99/3z/e/94/3b/df91/3f/fP+A/4f/jv+Q
/5P/mf+f/6b/rP+0/73/w//L/9L/1//Y/9z/4f/n/+3/8P/0//f/+f/6//3//v/+/wEA
AQACAAUABQAGAAYABgAGAAYABgAIAAoACgAKAAkACQAHAAYABgAHAAcACAALAAsACwAL
AAkACQAIAAgACAAIAAgACQAMAAwACgAKAAcABwAIAAgACgANAA4ADgALAAgABQAEAAgA
CQAJAAkACwALAAoACQAHAAcABwAHAAsACwAKAAkABwAGAAUABQAHAAcACQAJAAkACAAI
AAYABAAEAAQABAAHAAkACgAJAAYABQAEAAQAAwAEAAQABQAGAAcABQAGAAUABAAEAAMA
BQAGAAYABgACAAAAAAACAAQABAAFAAYABgAGAAUAAgAEAAUABwAHAAgACAAIAAYABQAE
AAMAAgAEAAUABQAGAAYABgAFAAUABAABAAAAAgAEAAUABgAGAAMAAgACAAMAAwADAAQA
BgAIAAgACAAGAAUABAAEAAQABgAGAAYACAAIAAgABAAEAAQABAAEAAcACAAJAAoABwAG
AAUABAAFAAYABwAIAAYABgAGAAYABgAGAAYABgAIAAgACAAIAAYABgAGAAYACAAIAAgA
CAAGAAYABgAGAAgACAAIAAgACAAIAAgACAAHAAYABQAEAAUABgAHAAgABgAGAAYABgAG
AAYABgAGAAgACAAIAAgABgAFAAUABQAGAAgACAAHAAYABgAGAAYACQAKAAoACwALAAsA
DAANAA0ADAAMAAsADAANABEAEgAPAAwACgAJAAkACgALAA4ADAALAAoACQAEAAQABAAD
AAUABgAGAAYACQAJAAkACQAHAAcABwAKAAsADAAMAAoACgAKAAwADAAJAAkACQAJAAkA
CAAHAAYABwAHAAcACQAIAAgABwAFAAUABgAHAAgACAAIAAgADAAMAA8ADgASACEANgBX
AIMAtADrACoBZwGaAc8BDwJUApECowJQAoQBjwDs/6//c/8y/xz/F/8I/wT/F/81/1r/
ev+L/5T/ov+u/7n/xf/L/83/1P/a/+D/5f/q/+3/8P/x//L/8f/w//D/8f/z//P/9f/2
//f/9//2//X/9P/y//P/9f/3//r/+v/6//r/+f/2//b/9v/3//r/+v/8//z/+f/4//j/
+P/5//n/+//8//v/+//7//r/9//3//f/9//4//n/+//9//v/+//5//n//P/9//7/AAD9
//3//P/6//n/+f/5//n//P/8//7//v/8//r/+f/4//f/+P/7//z/+v/7//v/+//2//T/
8f/x//H/8v/z//T/8f/u/+z/6P/l/+P/4P/e/9v/2P/S/8//x//C/73/uf+4/7X/sP+q
/6L/nv+Z/5T/j/+L/4r/hf+D/4L/gf9+/3r/ef95/3v/gP+C/4f/jP+O/5H/l/+d/6X/
rP+1/7//w//L/9L/1//Y/9z/4f/n/+z/8P/1//n/+//8////AAAEAAcABwAIAAcABwAI
AAgACQAKAAsADAAKAAwADAAMAAsACwAJAAgACQALAAwADgAOAA0ADAALAAwADQANAA4A
DgAOAA4ADwAPAA4ACwAKAAoACwANAA4ADgAPAA4ADAAMAAoACAAIAAwADQANAA0ADQAN
AAwACwAJAAkACQAJAAwADQANAA0ACgAIAAYABQAGAAcACgALAAoACAAHAAQABgAGAAYA
BgAIAAkACQAHAAQAAwACAAIABQAGAAYABwAGAAUAAQAAAAEAAgAEAAUAAwAEAAQABAAC
AAAAAAACAAMABAAGAAgABgAGAAUAAgAAAAEAAwADAAYABgAGAAQAAwACAAEAAAABAAMA
BAAGAAQABAADAAMABQADAAMABgAFAAUABQAEAAMAAgACAAMAAQABAAIABAACAAIAAgAA
AAIAAgADAAQABAAEAAQABgACAAQABAAEAAQABAAEAAIAAgACAAIAAgACAAIAAgADAAQA
BQAGAAMAAgABAAAAAQACAAMABAACAAIAAgACAAIAAgACAAIAAwAEAAUABgADAAIAAQAA
AAEAAgADAAQABAAEAAQABAACAAIAAgACAAMABAAFAAYAAwACAAAA//8BAAIABAAEAAMA
AgACAAIAAgADAAQABAAFAAcABwAIAAgABwAFAAQABgAHAAgADAAKAAoACAAHAAkACAAI
AAgACgAKAAkACAAHAAQABAAEAAMAAwAEAAQAAgADAAMAAwAFAAUABQAFAAYABwAIAAgA
BgAEAAQABgAGAAUABQAFAAMAAwACAAEAAAD///////8CAAUABwAIAAYABAADAAIABAAE
AAQABAAGAAwACQAKABIAHwA2AFsAjwDEAPsANgFzAaQB3QEjAmYCkQKDAgYCIgE9AML/
kf9T/x7/FP8L//r+/P4T/zH/Vv94/4v/lv+i/7D/u//D/8v/0f/W/9j/3P/g/+T/5v/o
/+z/7v/u/+7/7P/t/+//7//x//L/8//z//P/8//z//L/8v/z//T/9v/2//b/9v/1//L/
8v/y//P/9P/0//b/9v/1//T/9P/0//P/8//1//b/+f/5//n/+P/1//X/9f/1//f/9//4
//n/9//3//X/9f/3//f/9//4//j/+f/5//j/9v/1//T/8//2//b/+P/4//j/9v/1//T/
8v/y//T/9P/z//P/8v/x/+7/7P/p/+n/6f/q/+v/7P/o/+T/4f/c/9n/1//U/9L/zv/K
/8P/v/+6/7b/sv+v/6z/qf+k/57/lv+S/43/iP+F/4H/gP97/3f/dv91/3L/cP9v/2//
cf91/3j/fv+E/4b/if+P/5X/nv+k/6z/tf+9/8X/zP/R/9P/1v/a/9//5P/o/+3/8f/z
//T/9//4//j/+//7//z//////wAAAAAAAAAAAAAAAAEABAAFAAYABgAFAAIAAAACAAMA
AwAEAAUABQAFAAUABAADAAEAAAADAAQABQAHAAUABAABAAAAAgADAAUABgAFAAcABwAG
AAYABAACAAIABAAFAAUABQADAAMAAgABAAMAAwADAAMABQAFAAQAAwADAAIAAQABAAMA
AwAFAAUABQAEAAQAAgACAAIAAgACAAQABQAFAAMAAQD///3//P8AAAIAAwAFAAQAAwD/
//7/AAAAAAEAAQADAAQABAAEAAIAAAAAAAIAAAAAAAEAAgACAAIAAQD+//7///8BAAEA
BAAEAAQAAgABAAAA///+////AQACAAQAAwACAAAA//8BAP////8CAAMAAwADAAIA///+
//7///8BAAEAAgAEAAMAAgABAP7/AAAAAAEAAgAEAAQABAAGAAIA/v/8//3//v///wAA
AgACAAIAAgACAAIAAgACAAIAAgACAAIAAAAAAAAAAAACAAIAAgACAAQABAAEAAQAAgAC
AAIAAgACAAIAAgACAAAAAAAAAAAAAQACAAMABAAEAAQABAAEAAQABAAEAAQABAAEAAQA
BAACAAEAAQABAAIABAAEAAMABAAEAAQABAAEAAQAAwADAAcABwAIAAkACQAIAAgABwAJ
AAkADAAMAAsACAAGAAUABQAGAAcACgAIAAcABgAFAAQABAAEAAMAAwAEAAQABAADAAMA
AwADAAEAAQABAAQACAAKAAsACgAGAAYACAAIAAUABQAFAAUABQAEAAMAAgABAAEAAQAD
AAcACAAIAAcABAAEAAQABAAEAAQABAAIAAgABwAMABQAIQAwAE0AeQCuAOMAHAFZAZAB
wQH9AUICdQJ5Ai4CfgGXAPD/sf95/zb/Gv8X/wj/Av8N/yP/Pv9c/3v/kP+g/6z/tf+/
/8n/0f/W/9r/3v/j/+j/6//u//D/8v/y//L/8v/z//X/9f/z//T/9f/1//b/9//4//j/
9v/3//j/+v/8//z//P/7//j/+P/4//n/+v/6//z//P/7//r/+v/6//f/9//5//r//f/9
//3//P/7//v/+//7//n/+f/6//v//f/9//v/+//5//n/+f/6//z//f/9//z/+//7//v/
+//6//r//P/8//z/+v/5//j/9v/2//j/+P/2//f/9//3//b/9P/x//H/7//u/+3/7P/s
/+r/6f/m/+D/3f/Z/9b/1v/U/8//zf/H/8L/vf+5/7j/tf+w/6r/pP+g/5v/lv+T/4//
jv+J/4n/iP+H/4T/gf9//37/f/+A/4L/h/+M/5H/lf+c/6P/qf+u/7X/vf/D/8v/0v/X
/9r/3v/j/+n/6//u//L/9f/3//j/+//8//7/AQABAAIABAAFAAcACAAHAAYABQAEAAQA
BgAGAAYABwAHAAUABAAEAAUABQAGAAgACQAKAAsACgAJAAcABgAGAAYABgAHAAoACgAI
AAgABQAFAAYABgAJAAsACwAKAAgABgAEAAQACAAJAAkACQAJAAkACAAHAAUABQAFAAUA
CAAJAAkACQAJAAgABwAHAAUABQAHAAcACQAIAAgABgAEAAQABAAEAAYABwAHAAUABgAF
AAQABAAFAAYABgAHAAkACQAGAAYAAwACAAIAAQADAAQABAAEAAQAAgACAAQABAAEAAUA
BgAGAAYABQACAAAAAQADAAMABAAEAAQAAgAEAAQABAAEAAQABQAFAAYABgAGAAUABQAE
AAEAAAACAAUABQAFAAQAAwACAAIAAwABAAEAAgAEAAYABgAGAAQAAgACAAMABAAEAAQA
BAAGAAQABgAGAAQABAAEAAQABgAGAAYABgAEAAQABAAEAAYABgAGAAYABgAGAAYABgAE
AAQABAAEAAYABgAGAAYABgAGAAYABgAGAAYABgAGAAQABAAEAAQAAgACAAIAAgAEAAYA
CAAKAAcABgAFAAQABgAGAAYABgAEAAQABAAEAAYABgAGAAYABgAHAAgACgAJAAgABgAE
AAcACAAJAAsACgAKAAsADQALAAwADQANAA4ADgANAA0ACwAOAA4ADgAOAA0ADQAMAAwA
DAAOAA4ADAAKAAgABAAHAAgACAAJAAcABgAFAAUABgAHAAgACQAHAAcACgALAA4ADgAM
AAoADAAOAA4ADQALAAsACwALAAwACwAKAAkACQAJAAsADQAOAA4ADQAMAAoACgAKAAoA
CAAKAAoADAAPABAAGAApAEQAZwCTAMIA9wA0AXMBpgHdAR8CYgKTAocCFAI6AVcA4P+v
/2//Ov8s/x//CP8G/xv/M/9W/3r/k/+g/6r/tP+5/8P/zf/T/9j/4P/o/+r/7v/w//L/
8f/y//H/8P/x//P/9v/3//b/9v/2//X/9//3//f/9v/4//n/+v/8//n/+P/3//X/9v/4
//r//f/7//r/+//6//r/+v/7//z/+//7//3//v/+//3//P/6//r/+//8//3/+v/5//n/
+f/7//v/+f/5//n/+f/5//r/+P/5//n/+P/6//v//P/9//3//P/9//z//P/6//n/+P/4
//j/+v/6//f/9//2//X/8//y//D/8f/u/+7/7v/u/+v/6P/m/+L/4f/f/9z/2v/W/9L/
y//H/8T/wP+8/7n/sv+t/6b/nv+Z/5b/kv+O/4r/h/+H/4P/fv98/3r/dv93/3f/eP97
/3z/fv+D/4j/jP+P/5X/m/+j/6r/s/+9/8L/yf/P/9P/2f/e/+T/6//u//D/8//1//n/
+v/9//7/AQAFAAYACAAGAAUABQAEAAUABgAHAAgABgAIAAgACAAJAAkABwAGAAcACQAK
AAwACgAJAAgABwAIAAkACQAKAAgACAAIAAkACAAIAAYABgAIAAkACwAMAAsACwAJAAYA
CAAIAAgACgAKAAkABwAFAAYABwAHAAcACQAJAAkACQAJAAkACAAHAAoACgAKAAsABwAF
AAUAAwAEAAQABQAEAAQABAAEAAQABQAFAAQAAQABAAEAAQACAAMABAAEAAUABQAFAAIA
AgAEAAQABQAFAAQABAADAAIAAgAAAAAAAgAAAAAAAQACAAQABAADAAAAAgADAAUABQAD
AAIAAQD+/wEAAgADAAQAAwADAAIAAgACAAIAAQABAAIAAQACAAYABgAFAAQAAgACAAIA
AwAFAAMAAwAEAAYABQAEAAMAAAADAAQABgAIAAUABAADAAQABgAGAAYABQAEAAMAAgAC
AAIAAgACAAMABAAFAAYABQAEAAMAAgAEAAQABAAEAAQABAAEAAQAAgACAAIAAgAEAAQA
BAAEAAIAAgACAAIABAAEAAQABAACAAIAAgACAAIAAgACAAIABAAEAAQABAAEAAQABAAE
AAQABAAEAAQAAgACAAIAAgACAAIAAgACAAUABgAHAAgABAADAAIAAgAEAAQAAwACAAMA
BAAFAAcABQAEAAQABQAHAAoADQAPAA0ADAAKAAkABwAKAAoACgAKAAkACQAIAAgACAAK
AAoACgAKAAoACAAHAAYABAADAAYABgAGAAcABQAFAAUABQAFAAUACAAJAAsADAALAAoA
CQAKAAkABwAIAAkACgALAAgABwAGAAUAAwADAAUABwALAAwADAAMAAkACAAHAAYACgAM
AA4ADgAPABAAFAAjADgAXQCTAMYA/wA+AXkBrgHnAScCbgKvArUCQgJgAXMA7P+z/3H/
Mv8e/xf/Cv8K/x//P/9m/4L/jf+Y/6j/sv+3/8H/z//V/9z/4P/k/+b/6v/s/+7/8v/0
//T/9P/y//P/9f/1//X/9v/3//f/+f/5//n/+P/1//X/9f/2//f/+P/5//n/+v/6//r/
+//8//z//v/+//3//P/8//z/+f/5//v//P/9//3//f/8//3//f/9//3/+//7//z//f//
/////f/9//3//f/9//7/AAABAAEAAAD+//3//P/7//7//v8AAAAAAgAAAP///v/7//r/
+//6//v//f/+////+v/4//X/9f/2//b/9v/2//P/8P/u/+r/5f/j/+D/3v/d/9r/1P/R
/8v/xv/B/73/uf+1/6//qP+g/5z/l/+S/4//i/+K/4X/hf+E/4P/gP98/3v/e/99/37/
gP+F/4r/kP+V/53/pf+p/67/tf+9/8X/zf/U/9n/3f/i/+j/7//z//b/+v/9/wEAAgAF
AAYABwAJAAgACAAKAAsADQAOAAwADAAMAAwADgAQABAAEAATABMAEQAQAA4ADwAPABAA
EwATABMAEwARABEAEAAQABAAEAAQABEAFAAUABIAEgAPAA8AEAAQABMAFQAVABQAEgAQ
AA4ADgAQABEAEQARABIAEwATABMAEgARABAADwAPAA8ADgANAA8ADgANAA0ADQANAA8A
DwAPAA4ADgAMAAoACgAKAAoADgAPAA8ADQAKAAkACAAIAAcACAAIAAkADAANAAsADAAK
AAoACwALAAsADAAMAAwACgAIAAgACgAIAAgACQAKAAwADAALAAgACAAJAAsACwAKAAoA
CgAIAAoACgAKAAoACgALAAsADAAMAAwACwALAAkABwAHAAoACwALAAsACgALAAoACgAL
AAoACQAJAAoADQAOAA8ADgALAAoACgAKAAoACgAKAAwADAAMAAoACgAKAAoACgANAA4A
DwAQAA4ADAAKAAgACQAKAAsADAAOAA4ADgAOAAsACgAJAAgACQAKAAsADAAMAAwADAAM
AA4ADgAOAA4ADQAMAAsACgAMAAwADAAMAA4ADgAOAA4ADQAMAAsACgANAA4ADwAQAA4A
DgAOAA4ACwAKAAkACAALAAwADQAOAAwACwALAAsACgAMAAwACwAKAAoACgAKAA0ADgAO
AA8AEwATABQAFQAUABIAEQAPAA8ADwASABIAEwASABIAEwARABAADwAQABAADwAOAA0A
CgAKAAoACQAJAAoACgAKAAsACwALAAsACwALAAsADgARABIAEgAQAAwADAAOAA4ADQAN
AA0ADQANAAwACwAKAAcABwAHAAkADAAOAA8ADwANAAwACwAKAAoACgAKAA4AFAAVABYA
HgAvAEgAcwCpAOAAGQFWAY8BxgEBAj8CgAKtAoEC3AHqACEAxP+N/0f/HP8Y/w3/BP8M
/yv/V/94/4z/l/+k/7D/uv/B/8v/0//f/+b/5P/k/+r/7v/w//L/9v/4//j/+P/2//f/
+f/5//v//P/9//3//P/7//r/+P/6//v//P/+//7//v/+//3/+v/6//r/+//+//7/AAAA
AP3//P/8//z/+//7//3//v8AAAEAAgACAP///////////////wAAAQADAAMAAQABAAAA
///+//7/AQADAAQABAADAAMAAwADAAMAAgADAAIAAgAAAP///v/+//7/AAAAAP7/////
/////P/6//f/9//2//b/9v/2//P/8P/u/+r/6f/n/+T/4v/e/9r/0//P/8f/wv+9/7n/
tP+x/6z/pv+i/57/mf+U/43/if+I/4P/gf+A/3//fP98/3v/e/99/4D/gv+H/4z/kv+V
/5v/of+o/67/tv+//8f/z//W/9v/3P/g/+X/6//x//T/+P/7////AAADAAQABgAJAAkA
CgAJAAkACgAKAAoACgAKAAoACAAKAAoACgAMAA0ADAAMAAwADQANAA4ADwAPAA8ADwAP
AA8ADgAOAAwADAAMAA0AEAAQAA4ADgAMAAsACwAKAAwADwAQABAADgAMAAoACgAOAA8A
DwAPAA4ADQALAAkACwALAAsACwANAA0ADAALAAoACAAGAAUABgAHAAoACwANAAwADAAK
AAcABgAFAAQACAAJAAkABwAGAAUABAAEAAcACAAIAAkACQAJAAYABgAFAAQABAADAAQA
BgAHAAgABAACAAIABAAEAAQABQAGAAgACAAHAAQAAgADAAUABQAGAAYABgAEAAQABAAE
AAQABgAHAAcACAAGAAYABQAFAAUAAwADAAYABwAHAAcABgAFAAQABAAFAAUABQAGAAgA
CAAIAAgABgAEAAQABQAGAAYABgAGAAgACAAEAAIABAAEAAQABAAFAAYABwAIAAYABAAC
AAAAAgAEAAYACAAHAAYABQAEAAQABAAEAAQABgAGAAYABgAFAAQAAwACAAMABAAFAAYA
BgAGAAYABgAEAAQABAAEAAUABgAHAAgABQAEAAMAAgAEAAQABAAEAAYABgAGAAYABwAH
AAcACAAIAAgABwAGAAQABAAEAAUABAAEAAUABwAFAAYABwAHAAYABgAFAAUACAAMAA0A
DgAKAAkACQAIAAYABgAIAAgACQAIAAcABAACAAIAAQABAAQABAAEAAUAAwADAAMAAwAF
AAUACAAJAAgACAAGAAQABgAIAAgABwAFAAUABQAFAAIAAQAAAP//AAABAAQABwAGAAYA
BQAEAAQABAAEAAQAAgACAAQACAAJAAoACgAVACgARwBvAKAA1QAOAUcBfgGzAe0BMgJz
Ao0CXALCAdUADgC5/4X/QP8a/xX/DP8A/wP/Ef8s/0r/a/+I/5r/pv+x/7v/xf/L/9D/
2P/c/97/4v/k/+b/6//u/+//8P/t/+3/7v/t/+7/8P/y//P/8//z//P/8v/0//X/9v/4
//j/+P/4//f/9f/0//P/8//2//b/+P/4//n/+P/4//j/9v/1//b/9v/1//X/9f/0//T/
9f/2//f/+f/5//r/+//4//f/9P/z//X/9f/1//b/9v/3//f/9v/z//P/8//z//X/9v/5
//r/+f/2//T/8v/u/+7/8P/w//D/8f/x//H/8P/u/+v/6//q/+r/6v/q/+f/5P/i/97/
3f/b/9j/1v/T/9D/yv/H/8H/vP+3/7P/sf+v/6v/pv+g/5z/l/+S/4//i/+K/4X/gf+A
/3//fP94/3f/d/95/3r/fP+B/4b/iP+L/5H/l/+e/6T/rP+1/7n/wf/I/83/0P/U/9n/
3//l/+j/7P/v//H/8v/1//b/+v/9//3//v8BAAEAAgACAAEAAAD///7/AQAEAAUABgAF
AAUAAwACAAIAAwADAAQAAwADAAMAAwABAAEAAAAAAAMABAAFAAcABgAGAAQABAABAAEA
AgACAAIAAwACAAAAAQAAAP//AAAEAAUABQAFAAMAAwACAAEAAwADAAMAAwADAAMAAgAB
AAAA/v/8//v//f///wMABQAEAAIAAQD+/wAAAAAAAAAAAgADAAMAAQACAAEAAAAAAP//
AAAAAAEAAAD///v/+v/9//7/AAABAAAAAAD///7//v/8//z//v8AAAAAAQACAAAAAAD/
//z//P/9//////8AAAAAAAD+//7//v/+//7//v//////AAD+//7//f/9//7//f/+/wIA
AwD9/w==
         </WaveFormData>
      </LeadData>
      <LeadData>
         <LeadByteCountTotal>10000</LeadByteCountTotal>
         <LeadTimeOffset>0</LeadTimeOffset>
         <LeadSampleCountTotal>5000</LeadSampleCountTotal>
         <LeadAmplitudeUnitsPerBit>4.88</LeadAmplitudeUnitsPerBit>
         <LeadAmplitudeUnits>��V</LeadAmplitudeUnits>
         <LeadHighLimit>2147483647</LeadHighLimit>
         <LeadLowLimit>268435456</LeadLowLimit>
         <LeadID>V3</LeadID>
         <LeadOffsetFirstSample>0</LeadOffsetFirstSample>
         <FirstSampleBaseline>0</FirstSampleBaseline>
         <LeadSampleSize>2</LeadSampleSize>
         <LeadOff>FALSE</LeadOff>
         <BaselineSway>FALSE</BaselineSway>
         <ExcessiveACNoise>FALSE</ExcessiveACNoise>
         <MuscleNoise>FALSE</MuscleNoise>
         <LeadDataCRC32>2967574210</LeadDataCRC32>
         <WaveFormData>
7P/s/+z/7P/s/+z/7P/s/+3/7v/v//D/7v/u/+7/7v/u/+7/7v/u//D/8P/w//D/7v/u
/+7/7v/s/+z/7P/s/+7/7v/u/+7/7P/s/+z/7P/q/+r/6v/q/+j/6P/o/+j/5v/m/+b/
5v/k/+T/5P/k/+P/4v/h/+D/3P/a/9j/1v/S/9D/zv/M/8r/yP/G/8T/v/+8/7n/tv+x
/6z/p/+i/57/mv+W/5L/jv+K/4b/gv99/3r/d/90/3H/cP9v/27/cf9y/3P/dP94/3z/
gP+E/4n/jv+T/5j/oP+o/7D/uP/B/8j/z//W/9z/4P/k/+j/7f/w//P/9v/5//r/+//8
////AgAFAAgACAAIAAgACAAKAAoACgAKAAwADAAMAAwADAAMAAwADAAMAAwADAAMAAwA
DAAMAAwADAAMAAwADAAMAAwADAAMAAwADAAMAAwADgAOAA4ADgAMAAwADAAMAAwADAAM
AAwACgAKAAoACgANAA4ADwAQAA4ADAAKAAgACgAKAAoACgAMAAwADAAMAAoACgAKAAoA
CAAIAAgACAAIAAgACAAIAAoACgAKAAoABwAGAAUABAAFAAYABwAIAAgACAAIAAgABwAG
AAUABAAGAAYABgAGAAgACAAIAAgABgAGAAYABgAIAAgACAAIAAgACAAIAAgABgAGAAYA
BgAGAAYABgAGAAgACAAIAAgABgAGAAYABgAGAAYABgAGAAgACAAIAAgABQAEAAMAAgAF
AAYABwAIAAYABgAGAAYABAAEAAQABAAFAAYABwAIAAUABAADAAIAAwAEAAUABgAGAAYA
BgAGAAgACAAIAAgACAAIAAgACAAGAAYABgAGAAQABAAEAAQABwAIAAkACgAHAAYABQAE
AAYABgAGAAYABgAGAAYABgAEAAQABAAEAAUABgAHAAgABgAGAAYABgAGAAYABgAGAAYA
BgAGAAYABQAEAAQABQAEAAMAAgABAAIAAwAGAAcABwAHAAkACgAJAAwACgAKAAoACgAK
AAoADAANAA0ADQALAAwADAAMAAwADQANAA0ADQALAAsACwAMAAwACwALAAsACgAKAAsA
DAAMAAoACgAJAAsACwAMAA0ADAALAAwADgAMAAkACAAIAAgABwAGAAUABAAEAAMAAwAE
AAQABgAGAAUABQAFAAYABgAFAAQACAAKAAYAAgAAAAYADgAbADMAWQCLAMMAAwFKAYkB
vwH5AUYCowLzAvgCkwLLAfQAeQA6AOf/qf+V/3D/Pv8r/zf/TP9e/3r/kP+c/6P/rf+4
/8L/xP/K/9D/1//Y/9z/3f/g/+D/4f/i/+L/4//m/+j/6f/p/+n/6f/p/+n/6v/r/+v/
6//s/+z/7f/t/+3/7f/t/+r/6v/q/+v/7P/s/+z/7P/r/+v/6//r/+3/7f/t/+//7f/t
/+z/7P/t/+3/7f/t/+n/6f/q/+r/6//s/+3/7v/s/+z/7P/r/+v/6//r/+v/7f/t/+3/
7f/r/+v/6v/q/+j/6P/m/+X/5v/m/+b/5f/n/+f/5//l/+L/3//d/9z/2//a/9r/2v/X
/9X/1P/T/8//zP/J/8X/wf++/7r/tv+y/63/qP+k/6H/nv+Y/5T/jv+L/4j/hP9//3v/
d/9y/3D/b/9v/23/bv9t/23/bv9w/3P/dv95/3//hP+K/5L/l/+e/6b/rf+2/7//x//O
/9L/1v/b/+D/5P/o/+z/7//0//f/+f/8//3/AAACAAIAAAABAAIAAwAFAAYABgAGAAgA
CQAJAAkACQAJAAgACAAGAAcACAAIAAgACAAIAAgACAAIAAgABwAHAAcABwAIAAsACwAJ
AAkABwAHAAcABwAJAAoACwALAAkACQAHAAUABwAIAAgABgAKAAoACgAKAAgABgAFAAQA
BgAHAAYABwAGAAYABQAFAAcABwAHAAcABgAFAAMAAQADAAIAAgADAAQABAAEAAMAAwAD
AAMAAgACAAMAAwADAAMAAwABAAEAAAAAAAAAAAAAAAAAAAAAAP///////wAAAAAAAAAA
AAABAAEA/////wEAAgADAAMAAQABAP/////9//3//v/+////AAABAAIAAwADAAIAAgAE
AAQABAAEAAIAAgACAAIAAAD//////v8AAP7//v8AAAEAAQABAAEAAwADAAMAAwACAAIA
AgADAAUAAQAAAAEAAgADAAQABAAEAAQABAAEAAQABAAEAAIAAgACAAIAAgACAAIAAgAE
AAQABAAEAAIAAgACAAIAAgACAAIAAgACAAIAAgACAAQABAAEAAQABAAEAAQABAACAAIA
AgACAAQABAAEAAQABAAEAAQABAACAAIAAgACAAEAAAAAAAEAAwADAAMAAwACAAEAAgAB
AAMAAwAFAAYACQAMAAoACgAKAAoACgAKAAgACQAJAAkACwAMAAwADAAMAA0ADQANAA0A
CwALAAsADAAMAAsACwAJAAgACAAJAAwADAAKAAoACwANAA0ADgAMAAoACAAIAAgABgAD
AAIABAAEAAMAAgABAAAAAAD/////AAAAAAIAAgABAAEAAQAEAAQAAwACAAAAAgACAAIA
BAAKABQALQBXAIkAvwD/AEMBggG3AfUBRwKqAvkC8QJ6Aq8B5wBuAC8A5v+t/5f/df9E
/zL/Rf9j/3z/kP+Y/6D/qv+z/7v/vv/E/8r/zv/S/9f/2P/c/93/4P/i/+P/5P/k/+T/
5v/n/+f/5P/j/+L/4f/k/+b/6P/p/+f/6P/o/+n/6f/p/+n/6f/q/+r/6v/r/+r/6v/q
/+r/5//n/+f/5//p/+n/6f/r/+v/6//q/+r/6//r/+v/6//r/+v/7P/s/+r/6v/q/+r/
6v/q/+r/6f/p/+n/6f/p/+n/6f/p/+n/5//n/+b/5v/n/+j/5//n/+T/5P/k/+P/4//j
/+P/4f/h/9//3v/e/9v/2v/a/9r/0//R/9D/z//L/8j/xf/B/73/uv+2/7L/rv+p/6T/
oP+b/5j/kv+O/4j/hf+C/37/eP91/3L/bv9u/23/bf9r/2r/af9p/2r/cP91/3r/f/+C
/4b/i/+S/5r/ov+r/7P/uf/B/8j/zv/T/9j/3v/k/+b/6v/u//H/8v/1//f/+v/5//z/
/v/+/wAAAQACAAMABQAGAAYABgAGAAcABwAHAAcABwAGAAYABAAFAAYABgAGAAYABgAG
AAgACAAIAAcABgAFAAQABAAGAAcABgAHAAUABQAFAAUABwAIAAkACQAIAAcABAABAAUA
BgAGAAQABgAGAAYABgAFAAQABAAEAAUABQADAAMABAAEAAMAAwADAAMAAwADAAMAAwAC
AAEAAQAAAAAAAQAEAAQABAADAAEAAQABAAAA/v////////8AAAEAAAABAAAAAAAAAAAA
AgACAAIAAgD///////8AAAIAAgACAAIAAwADAAEAAQABAAIAAwADAAMAAwABAAEA////
/wAAAAAAAAAAAAAAAAMAAwACAAIAAQAAAP///v8AAAAAAAAAAAEAAQACAAIAAAD+//7/
AAACAAMABAAFAAMAAwADAAMAAgACAAIAAwAFAAkABAACAAIAAgACAAMABAAFAAYABQAE
AAMAAgACAAIAAgACAAQABAAEAAQABAAEAAQABAAEAAQABAAEAAQABAAEAAQAAgACAAIA
AgAEAAQABAAEAAQABAAEAAQABAAEAAQABAACAAIAAgACAAQABAAEAAQAAgACAAIAAgAC
AAIAAgACAAIAAgACAAIAAgACAAEAAAACAAMAAwADAAEAAQABAAEABQAFAAUABQAHAAgA
CQAMAAgACAAIAAgACQAKAAsADQAMAAsACgAKAAwADAAMAA0ACwALAAsACQAJAAkACgAK
AAkACQAJAAgACQALAA0ADgALAAoACgALAAsADAAMAAoACgAKAAwACgAFAAQABAAEAAUA
BAADAAIAAgABAAEAAgABAAIAAQD//wEAAQACAAIAAQAAAAAAAgAEAAgABAAEAA4AHwA9
AGcAmwDXABkBXgGXAc0BFQJwAtEC/wLKAicCSwGgAFEAEADH/6H/i/9e/zz/Q/9f/3j/
iv+W/5z/pP+t/7X/vv/C/8T/yv/Q/9X/2f/e/+D/5P/j/+P/4//i/+T/5v/n/+f/5//n
/+f/5//m/+b/5v/l/+b/6P/p/+v/6f/p/+n/6f/q/+r/6v/r/+z/7P/s/+z/6//r/+v/
6//r/+v/6//t/+3/7f/s/+z/6//r/+v/6//r/+v/7P/s/+z/7P/s/+z/7f/u/+//7//s
/+v/6v/p/+v/6//r/+v/6//r/+r/6v/q/+r/6P/n/+b/5v/m/+X/5f/l/+X/4//h/9//
3v/e/9v/2v/a/9r/1//V/9T/0//R/87/y//H/8P/wP+8/7j/sv+t/6j/pP+h/57/mP+U
/47/i/+I/4T/gP99/3r/dv90/3P/c/9x/27/bf9t/27/cf91/3n/ff+B/4b/jP+U/5v/
ov+q/7H/t/+//8b/zP/R/9b/3P/i/+b/6v/u//H/9P/3//n//P/9/wAAAgACAAIAAwAE
AAUABgAIAAkACgAJAAkACAAHAAcABwAGAAYABgAHAAgACAAGAAYABgAGAAcACAAJAAkA
CQAJAAkACgAKAAkABgAFAAYABwAIAAkABwAIAAkACQAJAAkABwAFAAkACgAKAAgACAAI
AAgACAAFAAQABAAEAAYABwAGAAcABwAGAAQAAwAFAAUABQAFAAUABQAEAAMAAwACAAIA
AwAEAAQABAADAAEAAQABAAAAAAABAAEAAQABAAEA/////wIAAgACAAIAAAAAAAAAAAD9
//3//f/+////AAABAAIAAwADAAEAAQD//wAAAQABAAMAAwABAAEAAAD//////v8AAAAA
AAAAAAEAAQAAAAAAAAAAAAAAAAACAAIAAgACAAEAAQACAAIAAAD+//7/AAABAAEAAQAB
AAMAAwADAAMAAgACAAIAAwADAAUABAACAAIAAgACAAIAAgACAAIAAgACAAIAAgACAAIA
AgACAAAAAAAAAAAAAgACAAIAAgAEAAQABAAEAAQABAAEAAQABgAGAAYABgAFAAQAAwAC
AAMABAAFAAYABgAGAAYABgAEAAQABAAEAAYABgAGAAYABQAEAAMAAQACAAIAAwADAAUA
BQAFAAUAAwAFAAUABQAHAAkACgALAAsACAAHAAYACQAKAAsADAANAA0ADQANAA4ADgAO
AA4ADwAPAA8ADwAPAA8ADwAQAA4ADQANAA0ADAAMAA0ADgAQAA4ADgAPAA8ADwAQABAA
DgAMAAwADgAKAAcABgAGAAQAAwACAAEAAgACAAEAAQAEAAQABgAGAAMAAwADAAQABgAF
AAQABAAGAAoACAAGAAoAEgAlAEkAewCxAOsALQFuAaMB3QErAoQC1QLhAoQCxwHzAGQA
KQDq/63/lf97/07/NP9B/1//eP+Q/5z/ov+q/7X/vf/E/8j/zP/Q/9b/2f/c/+D/4f/k
/+b/5//o/+j/6P/q/+v/6//r/+v/6//r/+n/6v/r/+v/7f/u/+7/7//v/+//7//v/+7/
7v/u/+//7v/u/+7/7v/t/+3/7f/t/+3/7f/t/+//8f/x//D/8P/v/+//7//v/+//7//w
//D/8P/w//D/8P/w//D/8P/v/+//7//v/+//7v/t/+z/6//t/+3/7P/s/+7/7v/s/+v/
6P/o/+j/5//n/+f/5//l/+X/4//i/+L/3//e/97/3v/X/9X/1P/T/83/yv/H/8P/v/+8
/7j/tP+x/63/qf+m/6H/nv+Y/5T/jv+L/4j/hP+A/33/ev92/3L/cf9x/2//bv9t/23/
bv9y/3f/fP+B/4P/iP+O/5b/nf+k/6z/s/+7/8P/yv/Q/9P/2P/e/+T/6v/u//L/9f/4
//v//f8AAAAAAgADAAIAAgADAAQABQAHAAgACAAIAAoACwALAAsACQAJAAgACAAIAAkA
CgAKAAoACgAKAAoACAAIAAgABwAIAAkACgAMAAsACwAJAAkACgALAAwADQALAAwADQAN
AAsACwAJAAcACQAKAAoACAAIAAgACAAIAAkACAAIAAgABwAHAAUABQAIAAgABwAHAAcA
BwAHAAcACQAJAAgABwAHAAYABgAHAAgACAAIAAcABgAFAAQAAgADAAUABgAHAAUABQAD
AAMABgAGAAYABgAGAAYABgAGAAcABwAHAAgABQAEAAMAAgAFAAUAAwADAAMABAAFAAUA
BwAHAAUABQADAAMABAAEAAYABgAGAAYABgAFAAMAAgADAAQABQAGAAYABgAGAAYABQAF
AAYABgAGAAQABAAGAAYABQAEAAMABQAFAAUABQAGAAYABgAHAAUAAwACAAQABAAEAAQA
BAAEAAQABAAFAAYABwAIAAcABgAFAAQABAAEAAQABAAGAAYABgAGAAYABgAGAAYACAAI
AAgACAAHAAYABQAEAAQABAAEAAQABgAGAAYABgAGAAYABgAGAAgACAAIAAgABwAGAAUA
BAAGAAYABQAEAAYABwAHAAcABwAHAAcABwAIAAcABgAFAAcACAAJAAwADAAMAAwADAAO
AA4ADgAPAAwACwAKAAoADQAOAA8AEQAPAA8ADwANAA0ADQAOAA4ADwAPAA8ADgANAA0A
DQAMAAoACgALAA0ADgAQABEAEAAMAAwADgAMAAkACAAIAAgABQAEAAMAAgAEAAMAAwAE
AAYACAAIAAcABQAFAAYABgAFAAQABAAGAAYABAAGAA4AFgAlAEEAbwCnAOEAIwFqAacB
3QEhAnwC1wIJA9wCRQJrAbQAWwAYAMf/m/+H/1z/NP8v/0H/Vv9w/4r/mP+i/63/tf+8
/8L/yP/O/9L/1//b/+D/4v/m/+b/5//o/+j/6v/s/+3/7f/t/+3/7f/t/+3/7v/v/+//
7f/u/+7/7//v/+//7//v/+7/7v/u/+//8v/y//L/8v/v/+//7//v/+//7//v//H/8f/x
//D/8P/x//H/8f/x/+//7//w//D/8P/w//D/8P/w//D/8P/v/+//7//v/+//7//v/+//
7//v/+//7v/u/+z/7P/q/+n/6P/o/+j/5//n/+f/5//l/+P/4f/g/+D/2//a/9r/2v/W
/9X/1f/V/87/yv/G/8H/vv+8/7n/tv+y/63/qP+k/6H/nv+Y/5T/iv+H/4T/gP9+/3v/
eP90/3L/cf9x/2//bP9r/2v/bP9t/3H/df95/3//hP+K/5L/m/+i/6r/sf+5/8H/yP/O
/9P/2P/e/+T/6P/s//D/8//2//n/+//+/wEABAAGAAYACAAJAAoACwAJAAoACgAKAAgA
CQAJAAkACwALAAoACgAKAAsADAAMAA4ADgAOAA4ADAAMAAwACwAJAAkACQAKAA0ADQAL
AAsACwALAAsACwALAAwADQANAAsACwAJAAcACwAMAAwACgAKAAoACgAKAAkACAAIAAgA
CwALAAkACQAMAAwACwALAAkACQAJAAkACwALAAoACQAHAAYABgAHAAgACAAIAAcACQAJ
AAkACAAIAAkACQAJAAkACQAHAAcABwAGAAUABAAEAAQABAAEAAUABQAFAAYACAAIAAgA
CAAHAAcABQAFAAMABAAFAAUABQAFAAMAAwAFAAUABgAGAAYABgAGAAYABwAHAAYABgAE
AAQABAAEAAYABgAGAAYABQAFAAYABgAGAAQABAAGAAcABwAHAAcABQAFAAUABQAGAAYA
BgAHAAcACQAKAAkACAAHAAYABgAGAAYABgAIAAgACAAIAAgACAAIAAgACAAIAAgACAAG
AAYABgAGAAYABgAGAAYABwAIAAkACgAJAAgABwAGAAYABgAGAAYABgAGAAYABgAJAAoA
CwAMAAsACgAJAAgACAAIAAgACAAGAAYABgAGAAgACAAIAAgACgAJAAgACAAHAAcABwAH
AAkACQAJAAsACQAJAAkACwAMAA0AEAAOAAwADAAMAAwADgAOAA8ADwAPAA8AEAAQABAA
EAARABEADwAPAA0ADQANAA4ADgANAA0ADQAMAAwADQAOAA4ADAAMAA0ADwAPABIAEgAQ
AA4ADgAQAA4ACwAMAAwADAALAAgABwAGAAYABQAFAAYABgAKAAoACQAJAAgACAAHAAUA
BAAGAAYACAAIAAgACAAUAC0AUwCBALcA8wA5AYABuQHxAT0CpAIBAxkDxAIHAi8BoABZ
AAoAw/+n/4f/Uv8y/z3/U/9q/4b/mv+g/6b/r/+z/7z/xv/K/9D/1v/b/97/4v/j/+b/
5f/l/+X/5P/k/+b/5//n/+n/6f/p/+n/6f/q/+v/6//r/+z/7P/t/+z/6//q/+n/6f/q
/+v/7f/s/+z/7P/s/+z/7f/u/+//7f/t/+3/7//v/+//7v/u/+3/7f/t/+3/6//r/+z/
7P/s/+z/7P/s/+z/7P/s/+v/6//r/+v/6//t/+3/7f/t/+v/6//q/+r/6v/q/+j/5//m
/+b/5v/l/+P/4//j/+H/4f/f/97/3v/b/9r/2v/a/9P/0f/Q/8//y//I/8X/wf+//7z/
uP+0/7D/q/+m/6L/nP+Y/5H/jP+H/4X/g/+A/3r/d/90/3D/bP9r/2v/af9r/2v/bP9u
/2//c/93/3v/ff+C/4j/kP+Y/6D/qf+x/7f/v//G/8z/0//Y/97/5P/o/+z/8P/z//T/
9//5//z///8CAAQABAACAAMABAAFAAUABgAGAAYABAAFAAUABQAHAAcABgAGAAYABwAI
AAgACAAIAAgACAAIAAgACAAHAAcABwAHAAgABwAHAAUABQAHAAcABwAHAAUABgAHAAcA
CQAJAAcABQAFAAYABgAEAAYABgAGAAYABwAGAAYABgAJAAkABwAHAAgACAAHAAcABAAD
AAIAAQAEAAUABQAFAAMAAgACAAMAAgACAAIAAQABAAEAAQAAAAEAAwAEAAUABQAFAAMA
AwACAAIAAgACAAQABAAEAAQAAQABAAEAAgACAAIAAgACAAUABQADAAMAAQACAAMAAwAD
AAMAAQABAAMAAwAEAAQAAgACAAIAAgABAAEAAAAAAAEAAgADAAQABAAEAAQABAADAAMA
BAAEAAYABAAEAAYABQAFAAUABQAHAAcABwAHAAQABAAEAAUABwAFAAQABAAEAAQABAAE
AAQABAAEAAYABgAGAAYABAAEAAQABAAGAAYABgAGAAQABAAEAAQABgAGAAYABgAEAAQA
BAAEAAYABgAGAAYABgAGAAYABgAEAAQABAAEAAQABAAEAAQABAAEAAQABAAGAAYABgAG
AAYABgAGAAYABAAEAAQABAAGAAYABgAGAAgACAAIAAgABwAFAAMAAgADAAMAAwADAAUA
BQAFAAcABgAFAAQABQAHAAkADQAMAAoACgAKAAoACgAKAAsACwALAAsADAAMAA4ADgAP
AA8ADwAPAA0ADQALAAwADAALAA0ADQAMAAwACwAMAAwACgAMAA0ADwAPABAAEAAOAAwA
CwAMAAkABQAHAAgACQAJAAcABQADAAIAAQABAAIAAgAFAAYABgAHAAQABAADAAEABgAI
AAgABgAGAAYABgAQACMARwB5AK8A6QAvAXABpwHhAS0CkAL1AhcDxAILAjcBogBXABAA
y/+r/5H/Yv9E/03/Z/+C/5L/mv+g/6z/s/+1/77/yP/M/9L/1v/Z/9z/4P/h/+T/5P/l
/+b/5v/l/+b/5v/l/+f/5//n/+f/5//o/+n/6f/o/+j/5//n/+n/6f/p/+n/6v/q/+r/
6//u/+7/7v/u/+v/6//r/+v/6//r/+v/7f/r/+v/6v/q/+3/7f/t/+3/6//r/+z/7P/s
/+z/7P/s/+z/7P/s/+v/7f/t/+3/7f/s/+v/6v/p/+v/6//q/+r/6v/q/+j/5//m/+b/
5v/l/+b/5//o/+f/4v/f/93/3P/c/9z/3f/e/9j/1f/T/9H/z//M/8n/xf/D/8D/vP+4
/7L/rf+o/6T/n/+c/5b/kv+I/4X/gv9+/3v/ef93/3T/cv9x/3H/b/9u/23/bf9u/2//
c/93/3v/gP+G/43/lv+a/6D/p/+t/7f/v//G/8z/0//Y/97/5P/o/+z/8P/z//T/9//5
//z/+//+/wAAAAABAAMABQAHAAUABgAGAAYABgAHAAcABwAJAAkACAAIAAgACQAKAAoA
CAAIAAgACAAIAAgACAAHAAcABwAHAAgACwALAAkACQAJAAkACQAJAAkACgALAAsACQAJ
AAcABQAJAAoACgAIAAoACgAKAAoACQAIAAgACAAHAAcABQAFAAYABgAFAAUABwAHAAcA
BwAFAAUABAADAAUABAAEAAUABAAEAAQAAwABAAEAAQAAAAAAAQABAAEAAgADAAIAAwAE
AAQABAAEAAIAAgACAAIAAQABAAEAAgACAAIAAgACAAUABQADAAMAAQACAAMAAwADAAMA
AQABAAEAAQACAAIABAAEAAQABAADAAMAAgACAAIAAgACAAIABAAEAAQABAADAAMABAAE
AAIAAAAAAAIABAAFAAYABwAGAAUABAADAAIAAgACAAMAAwADAAQAAgACAAIAAgADAAQA
BQAGAAMAAgABAAAAAQACAAMABAAEAAQABAAEAAMAAgABAAAAAgACAAIAAgAEAAQABAAE
AAYABgAGAAYABQAEAAMAAgADAAQABQAGAAYABgAGAAYABAAEAAQABAAGAAYABgAGAAgA
CAAIAAgABQAEAAMAAgADAAQABQAGAAYABgAFAAQABAAFAAUABQADAAMAAwADAAYABwAI
AAkACQAKAAsADgAKAAoACgAKAAoACgAKAAsADAANAA4AEAAOAA4ADgAPAA0ADQANAAsA
CwALAAwADAANAA0ADQAMAAoACwAMAAwADAAMAA0ADwAPABAAEAAOAAoACgAMAAoACQAI
AAgACAAHAAYABQAEAAIAAQABAAIABQAIAAkACQAIAAcABwAGAAUABAAEAAYACgAKAAgA
DgAaADEAWQCPAMkABQFJAYYBvwH/AU8CsgL/Au8CagKhAdsAaAAnAN7/qf+V/3X/SP88
/1f/d/+M/5j/oP+q/7L/uf+//8L/yv/S/9j/2P/Z/93/4v/k/+j/5v/n/+j/6P/m/+j/
6f/p/+r/6//s/+3/6v/q/+r/6f/q/+z/7f/v/+//7//v/+//7P/s/+z/7f/w//D/8P/w
/+3/7f/t/+3/7f/t/+3/7//w//H/8f/y//H/8f/x//H/7//v//D/8P/y//L/8v/y//H/
8P/v/+3/7v/v//D/8f/x//H/8f/x//D/7//t/+z/7v/u/+z/6//q/+r/6v/p/+n/6f/p
/+f/5//l/+T/5P/h/+D/4P/g/9n/1//W/9X/0v/Q/87/y//G/8L/vf+4/7T/r/+q/6b/
of+e/5j/lP+N/4v/if+G/4T/gf9+/3r/dv91/3X/c/90/3P/c/90/3f/e/9//4P/h/+M
/5L/mv+h/6j/sP+3/7//x//O/9T/1//c/+L/6P/q/+7/8v/1//j/+//9/wAAAgAGAAkA
CgAHAAcABwAHAAkACgAKAAoACAAJAAkACQAMAA0ADQAOAAwADQAOAA4ADgAOAA4ADgAO
AA4ADgANAAwACwAKAAoADAANAAwADQALAAsACwALAA0ADgAPAA8ADwAPAA0ACwAPABAA
EAAOAA0ADAALAAoACgAKAAsADAANAA0ACwALAAsACgAIAAcACQAJAAkACQALAAsACgAJ
AAgABgAFAAUABgAGAAYABQAFAAUABQAEAAYABwAHAAcACQAJAAcABwAGAAYABgAGAAgA
CAAIAAgABQAFAAUABgAGAAYABgAGAAcABwAFAAUABQAGAAcABwAHAAcABQAFAAcABwAI
AAgACAAIAAgACAAHAAcABgAGAAYABgAGAAYABgAGAAYABgAHAAcACAAIAAgABgAGAAgA
BwAHAAcABwAJAAkACQAJAAgACAAIAAkACQAHAAgACAAIAAgACAAIAAgACAAIAAYABgAG
AAYABwAIAAkACgAIAAgACAAIAAoACgAKAAoACAAIAAgACAAGAAYABgAGAAgACAAIAAgA
CAAIAAgACAAIAAgACAAIAAoACgAKAAoACQAIAAcABgAIAAgACAAIAAgACAAIAAgACQAJ
AAkACgAJAAkACQAJAAcABwAHAAkACQAJAAkACwALAAsADQAKAAwADAAMAAwADQAOABAA
EQAPAA8AEAAQAA4ADgAPAA8AEgATABIAEwASABIAEQAPABEAEQAQABAAEQASABIAEAAO
AA8AEQARABAAEAAOAAwADQAQAA8ADQAKAAoACgAJAAgABwAGAAYABQAFAAYABgAIAAgA
BwAHAAkACgAKAAkAAgACAAYACAAKAAgACAAOAB8AOwBjAJUAzQAPAVABjQHFAQMCVgK3
Av0C7AJzAp8B1gBpACoA2/+l/5H/bv9C/y//O/9Q/2j/gv+Y/6L/q/+z/7r/wv/I/9D/
1v/b/9z/4P/h/+T/5f/n/+n/6v/p/+r/6v/p/+v/6//r/+v/7f/u/+//7//v//D/8P/x
//H/8f/x//H/7v/u/+7/7//w//D/8P/w//D/8f/y//P/8v/x//D/8f/v/+//7v/u//D/
8f/y//P/8//z//T/9P/z//L/8f/w//D/8P/w/+//7//v/+//7//v/+//7//v/+//7//u
/+7/7v/u/+z/6//p/+j/5//l/+f/5//n/+X/5f/j/+L/4v/d/9z/3P/c/9n/1//W/9X/
0//Q/83/yf/D/8D/vP+4/7T/r/+q/6b/pf+i/5z/mP+Q/43/iv+G/4L/f/98/3j/dP9z
/3P/cf9w/2//b/9w/3L/df94/3v/f/+E/4r/kv+X/57/pv+t/7f/v//G/8z/0//Y/97/
5P/o/+z/8P/z//j/+//9/wAAAQAEAAYABgAGAAcACAAJAAcACAAIAAgACQALAAwADQAN
AA0ADAAMAAoACwAMAAwACgAKAAoACgAMAAwADAALAA0ADQANAA4ADwAPAA0ADQALAAsA
CwALAAoACgAKAAkACwALAAkABwALAAwADAAKAAoACgAKAAoACgAKAAsADAALAAsACQAJ
AAgACAAHAAcACAAJAAoACwAJAAkACAAHAAkACAAIAAkACAAIAAgABwAJAAkACQAIAAYA
BwAHAAcABgAFAAIAAQADAAQABQAGAAQABAAEAAQABQAFAAUABgAEAAQABAAEAAcABwAF
AAUAAwAEAAUABQAFAAUAAwADAAUABQAGAAYABAAEAAQABAAFAAUABAAEAAYABgAGAAYA
BgACAA==
         </WaveFormData>
      </LeadData>
      <LeadData>
         <LeadByteCountTotal>10000</LeadByteCountTotal>
         <LeadTimeOffset>0</LeadTimeOffset>
         <LeadSampleCountTotal>5000</LeadSampleCountTotal>
         <LeadAmplitudeUnitsPerBit>4.88</LeadAmplitudeUnitsPerBit>
         <LeadAmplitudeUnits>��V</LeadAmplitudeUnits>
         <LeadHighLimit>2147483647</LeadHighLimit>
         <LeadLowLimit>268435456</LeadLowLimit>
         <LeadID>V4</LeadID>
         <LeadOffsetFirstSample>0</LeadOffsetFirstSample>
         <FirstSampleBaseline>0</FirstSampleBaseline>
         <LeadSampleSize>2</LeadSampleSize>
         <LeadOff>FALSE</LeadOff>
         <BaselineSway>FALSE</BaselineSway>
         <ExcessiveACNoise>FALSE</ExcessiveACNoise>
         <MuscleNoise>FALSE</MuscleNoise>
         <LeadDataCRC32>2757781910</LeadDataCRC32>
         <WaveFormData>
6v/q/+r/6v/q/+r/6v/q/+v/7P/t/+7/7v/u/+7/7v/s/+z/7P/s/+3/7v/v//D/7//u
/+3/7P/s/+z/7P/s/+7/7v/u/+7/7v/u/+7/7v/s/+z/7P/s/+z/7P/s/+z/7P/s/+z/
7P/s/+z/7P/s/+7/7v/u/+7/6v/o/+b/5P/j/+L/4f/g/97/3v/e/97/3P/a/9j/1v/T
/9D/zf/K/8b/xP/C/8D/vP+6/7j/tv+y/7D/rv+s/6r/qP+m/6T/pf+m/6f/qP+q/6z/
rv+w/7T/tv+4/7r/wf/G/8v/0P/W/9r/3v/i/+f/6v/t//D/9P/2//j/+v/7//z//f/+
/wAAAgAEAAYABgAGAAYABgAIAAgACAAIAAkACgALAAwADAAMAAwADAAKAAoACgAKAAgA
CAAIAAgACgAKAAoACgAIAAgACAAIAAoACgAKAAoADAAMAAwADAAKAAoACgAKAAoACgAK
AAoADAAMAAwADAANAA4ADwAQAA4ADAAKAAgACgAKAAoACgAMAAwADAAMAAwADAAMAAwA
CgAKAAoACgAKAAoACgAKAAwADAAMAAwACQAIAAcABgAJAAoACwAMAAwADAAMAAwACwAK
AAkACAAKAAoACgAKAAoACgAKAAoACgAKAAoACgAMAAwADAAMAAoACgAKAAoACAAIAAgA
CAAIAAgACAAIAAoACgAKAAoACAAIAAgACAAKAAoACgAKAAwADAAMAAwACQAIAAcABgAJ
AAoACwAMAAoACgAKAAoACAAIAAgACAAJAAoACwAMAAsACgAJAAgACAAIAAgACAAKAAoA
CgAKAAoACgAKAAoACgAKAAoACgAKAAoACgAKAAgACAAIAAgACwAMAA0ADgANAAwACwAK
AAoACgAKAAoACAAIAAgACAAIAAgACAAIAAoACgAKAAoACgAKAAoACgAKAAoACgAKAAgA
CAAIAAgACgAIAAgACgAJAAcABgAFAAYACAAKAAsACwALAAwADgAOAA4ADgAOAA4ADgAO
AA4ADwARABEAEQAPABAAEAAQABAAEgASABIAEgASABIAEgASABIAEwATABUAFQAVABUA
FgAWABQAEwARABIAEwAUABYAFAASABIAEQAPAAwACwALAAoACgAIAAcABgAGAAQABAAF
AAYABwAHAAYABgAGAAcABwAFAAUACQALAAcAAAD//wEABgANAB0AOABbAIQAtgDuAB8B
RwFyAa4BAAJNAmkCPQLMAToB0QCYAF4ALgAUAOf/p/+E/4f/kf+Y/6n/t/+6/7z/w//N
/9X/1f/Z/97/4//m/+b/5v/m/+b/5//n/+f/6P/p/+7/7f/t/+3/7v/u/+7/7v/u/+7/
7v/v//D/8P/w//D/8P/w/+7/7v/u/+7/7f/t/+3/7f/v/+//7//v/+7/7v/v//D/8P/w
//D/8P/w//D/8P/w/+3/7P/r/+r/7P/u//D/8v/w//D/7//v/+7/7v/u/+3/7//w//D/
8P/u/+7/7v/u/+z/7P/s/+r/6v/r/+v/6//s/+3/7v/v/+z/6v/p/+j/5v/m/+b/5v/m
/+T/5P/k/+H/4f/f/93/2//a/9j/1f/T/9D/zf/L/8j/xv/C/7//u/+5/7j/tf+w/7D/
rf+q/6X/pf+k/6L/o/+j/6L/ov+h/6P/pP+m/6v/q/+u/7T/uP+7/8D/xv/N/9P/2P/e
/97/4v/l/+j/7P/s/+7/8P/z//b/+P/7//r//f/9//z//P/9//7//v///wAAAAAAAAIA
AgACAAIAAwADAAIAAQD//wAAAQABAAIAAgADAAMAAwADAAMAAgABAAEAAgACAAQABAAD
AAMAAQABAAEAAQABAAIAAgACAAQABAACAAIAAQACAAIAAAAEAAQABAAEAAMAAQAAAP//
AAABAAIAAwADAAIAAgACAAIAAgACAAMAAQABAAAAAAAAAP///v/+/wAAAAAAAP//AQAB
AAAAAAABAAEAAQD////////+//7//v/+//7//v/+//7//v/+//3//f/9//7//v/+//7/
/v/+//7//v/9//7///8BAAIAAQAAAP3//P/7//v/+//7//z//f/+////AAAAAP////8A
AAAA/////////////////f/8//z/+//9//v/+//9/wAAAAAAAAAA/v/+///////9//3/
/v/+/wAA/f/8//7//v/+//7/AAAAAAAAAAAAAAAAAAAAAP7//v/+//7//P/8//z//P/9
//7///8AAP7//v/+//7//v/+//7//v/+//7//v/+/wAAAAAAAAAA/v/+//7//v/+//7/
/v/+/wAAAAAAAAAAAgACAAIAAgABAAAA///+//7//P/8//7//v/9//3//f/7//z//f/9
//////8AAAIABgAGAAYABgAGAAYABgAGAAUABwAHAAcACQAKAAoACgAKAAwADAAMAAoA
CgAKAAoACgAKAAsACwALAAsACwALAA4ADgAMAAsACwAMAA0ADgAMAAoACAAIAAcABQAC
AAEAAQAAAAAA/v/9//z//P/6//r/+//8//3//f/8//z//P///////f/9//n/+//7//r/
+f/7//7/DQArAE4AdQCkANgABgEpAVUBlAHoATACPwIFApMBDgGqAHcARgAeAAgA5P+p
/4v/lv+n/7H/uP+7/7//wv/K/83/z//T/9n/2f/a/9//4f/i/+P/5P/k/+X/5f/l/+X/
5f/p/+f/5v/l/+X/5P/l/+b/5//o/+j/6f/q/+r/6P/o/+j/6P/o/+j/6P/o/+v/6//r
/+v/6f/p/+n/6f/o/+j/6f/q/+r/6v/q/+r/7P/s/+z/7P/s/+z/7P/s/+z/7P/s/+z/
7P/s/+v/6//q/+r/6v/p/+n/6v/q/+r/6v/q/+r/6v/s/+z/7P/q/+r/6//r/+v/6//r
/+v/6//p/+j/6P/o/+b/5v/m/+b/5P/i/+L/4v/f/9//3f/b/9n/2P/W/9P/0f/O/8v/
yf/K/8j/xP/B/7v/uf+4/7X/sv+y/6//rP+p/6n/qP+m/6X/pf+k/6T/pv+p/6v/rv+x
/7H/tP+6/77/wf/G/8z/0P/V/9n/3v/g/+T/5//q/+7/7v/w//L/9P/2//f/+f/4//v/
+//6//r/+//8//z///8AAAAAAAAAAAAAAAAAAAEAAQAAAP///f/+//////8AAAAAAQAB
AP////////7/+//7//z//P///wAAAAABAP//////////AAACAAMABAADAAIA///+/wEA
AgACAAAABAAEAAQABAACAAEAAQABAAEAAQABAAEAAwACAAIAAgACAAIAAgADAAEAAQAA
AAAAAAD///7//v8CAAIAAgABAAEAAQAAAAAAAAD///7/+//+//////8AAP7//v/+//7/
AAAAAAAAAAD9//3//f/+//7//v/+//7/AAAAAAAA////////AAAAAAAAAAD+//7//f/9
//3//f/9//3//f/9/wAAAAD////////+//z/+//9//3//f/9//z//P/9//3//f/7//v/
/f8AAAAAAAAAAP7//v///////f/9//7//v8CAAMAAAD///7//f/8//3//v///wAA/v/+
//7//v/8//z//P/8//7//v/+//7//v/+//7//v/+//7//v/+//7//v/+//7//P/8//z/
/P/+//7//v/+//7//v/+//7//P/8//z//P/8//z//P/8//7//v/+//7//v/+//7//v/8
//z//P/8//z//P/8//z//P/8//z/+v/6//z//P/7//n/+f/5//r//f/9//3//f8AAAIA
BAAEAAIAAgACAAIAAwAEAAYACQAIAAcABgAGAAgACAAIAAoACAAIAAgACAAIAAgACAAI
AAkACQAJAAkACgALAA0ADgALAAkACAAIAAkACgAKAAgACAAIAAcABQAAAP/////+/wAA
/v/9//z//P/6//r/+//7//v/+v/4//n/+v/8//3/+f/5//n/+f/9//7/+//5//z/BQAZ
ADQAVwCCALYA6AAPATMBZgGyAQICNQIlAs8BSgHOAIsAXgAuABQA+v/J/53/mP+p/7P/
vP+//7//vv/E/8v/0f/R/9H/1f/a/9v/4f/i/+P/5P/k/+X/5f/l/+X/5f/p/+f/5//n
/+j/6P/m/+b/5v/m/+j/6f/q/+r/6v/q/+r/6v/q/+r/6v/q/+v/6//r/+v/6//r/+v/
6//q/+r/6//s/+r/6v/q/+r/6v/q/+r/6v/s/+z/7P/s/+z/7P/s/+z/7f/u/+7/7//t
/+z/6//p/+v/7P/s/+z/7v/u/+7/7v/s/+z/7P/q/+r/6//r/+v/7f/t/+3/7f/p/+j/
6P/o/+j/6P/o/+j/6P/m/+b/5v/l/+X/4//h/9//3v/c/9n/1f/S/8//zf/O/8z/yP/F
/8P/wf/A/73/uf+4/7T/sP+u/6//r/+u/6v/q/+q/6r/q/+t/67/sP+x/7H/tP+6/8D/
w//I/87/0P/V/9n/3v/g/+T/5//q/+7/7v/w//L/9v/4//n/+//8///////+//z//f/+
//7/AAACAAMABAADAAIAAQAAAAEAAQAAAP//AQACAAMAAwABAAAAAAD//wIAAwAEAAQA
AQABAAIAAgADAAIAAAD//wEAAQABAAEAAQACAAIAAgACAAIAAAAAAAMABAAEAAIAAgAC
AAIAAgAAAP///////wIAAwAEAAUABAACAAEAAAAAAAAAAAABAAEAAQAAAAAAAAD///7/
/v8CAAIAAgABAAAA///9//z//////////f/9//3//P/8//7//v/+//7//v/+//7//v/7
//v/+//8//3//v///wAA/v/+//7//f/7//v//P/8//7//v/8//z//P/7//r/+f/7//v/
+//7//z//P/7//v//P/8//v/+//9//3//f/9//z//P/9//3/+//5//n/+//8//z//P/8
//7//v//////+//7//z//P/+////AAD///7//f/8//z//P/8//z//P/8//z//P/+//7/
/v/+//3//P/7//r//P/8//z//P/8//z//P/8//z//P/8//z//v/+//7//v/8//z//P/8
//7//v/+//7//v/+//7//v/8//z//P/8//3//v///wAA///+//3//P/8//z//v/+//3/
/f/9//3//v///////////wAAAgAEAAIAAgACAAIAAwAEAAUABwAHAAcABwAHAAgACAAI
AAgACgAKAAoACgAMAAwADAAMAAoACwALAAsACQAJAAkACgALAAoACgALAAoACwAMAAwA
CgAIAAgABwAFAAIAAQABAP7//v/8//v//P/8//r/+v/7//z//f/9//r/+v/6//v//f/7
//v/+//7/////P/5//n//P8HAB8AQgBpAJAAwgDwABMBOQFyAboBAAIdAvUBjwEEAZgA
ZQA8ABQA/v/i/63/if+O/6H/r/+6/7//v//A/8T/y//P/9H/1f/X/9r/3f/f/+D/4f/i
/+T/5f/l/+X/5f/l/+n/5//p/+n/6v/q/+j/6P/o/+j/6P/p/+r/6v/q/+r/6v/q/+r/
6v/q/+r/6f/p/+n/6f/r/+v/6//r/+j/6P/p/+r/6//s/+3/7v/s/+z/7P/s/+r/6v/q
/+r/6v/q/+r/6v/s/+z/6//r/+z/7P/s/+v/6v/q/+n/6P/o/+j/6P/o/+r/6v/q/+j/
6P/p/+n/6f/n/+f/5//n/+f/5v/m/+b/5v/m/+b/5v/k/+L/4v/i/9//3//d/9v/1//W
/9T/0f/Q/87/zP/L/8r/yP/E/8H/vf+7/7r/t/+0/7T/sf+u/6n/qf+o/6b/o/+j/6L/
ov+k/6f/qf+s/63/rf+w/7b/uv+9/8L/yP/M/9H/1f/a/9v/3v/g/+L/6v/q/+z/7v/w
//L/8//1//T/9//3//b/9v/3//j/+P/7//z//P/8//7//v/+//7//v/9//v/+f/5//r/
+//7//r/+v/7//v/+//7//v/+v/7//v//P/8//z//P/7//v//P/9//7////9//7//v/+
//z//P/6//r/+//8//z/+v/8//z//P/8//z/+//7//v/+//7//v/+//7//r/+v/6//r/
+v/6//v//f/9//z//P/+//3//P/8//7//v/+//3//P/7//n/+P/6//v//P/7//v/+//6
//r/+v/6//r/+v/8//z//P/8//3//f/9//7/+//6//n/+P/6//r/+v/5//n/+f/6//r/
/P/8//r/+v/5//n/+f/5//v/+//7//v/+f/4//b/9f/5//r/+v/7//v/+//7//v/+v/6
//v/+//5//f/9//5//j/+P/4//j/+v/6//v/+//7//v//P/8//z/+f/2//f/+P/5//r/
+P/4//j/+P/5//r/+//8//r/+v/6//r/+P/4//j/+P/6//r/+v/6//z//P/8//z//P/8
//z//P/6//r/+v/6//r/+v/6//r//P/8//z//P/8//z//P/8//7//v/+//7//f/8//v/
+v/6//r/+v/4//r//P/8//v/+//7//v//P/7//v/+//7//z//v8AAAAAAAAAAAAAAAAC
AAIAAwAFAAIAAQAAAAAAAwAEAAUACAAIAAgACAAIAAgACAAIAAgACwALAAsACwAJAAkA
CgAKAAYABQAFAAYACAAKAAsACgAGAAYABQADAAAA//////7//P/6//n/+P/6//j/+P/5
//v//f/+//7//f/8//z/+//7//v/+//7//f/9v/3//v//v8FABcAOgBhAIwAvgD0ACEB
RwF6AcABEgJJAkMC9wF0Ae4AoQBwADgAEgD2/8P/jf98/4X/kf+c/63/tf+4/77/w//H
/83/0f/V/9j/2f/g/+L/5P/m/+b/5//n/+f/6f/p/+3/6//r/+v/7P/s/+7/7v/u/+7/
7P/t/+7/7v/w//D/8P/w//D/8P/w//D/8//z//P/8//z//P/8//z//L/8v/z//T/9P/0
//T/9P/0//T/9P/0//T/9P/0//T/9P/0//T/9P/0//T/8//z//L/8v/y//H/8v/0//X/
9v/2//b/9v/2//T/9P/0//L/8P/x//H/8f/x//H/8f/x//H/8P/w//D/7//u/+3/7P/r
/+r/6//s/+j/5//k/+H/4f/g/97/2//Z/9b/0//R/87/zP/I/8X/v/+9/7z/uf+2/7b/
s/+w/6//r/+u/6z/qf+p/6j/qP+n/6n/qv+s/7H/sf+0/7r/v//D/8n/0P/U/9n/3f/i
/+b/6v/t//D/9P/0//b/+P/8//7///8BAAQABwAHAAYACAAJAAoACgAJAAoACgAKAAgA
CAAIAAgACQAJAAgABwAIAAoADAANAAwADAANAA0ADAALAAoACAAHAAcACAAIAAsADAAM
AA0ACwALAAsACwALAAwADAAMAAoACgAIAAgACwAMAAwACgAKAAoACgAKAAoACQAJAAkA
CwALAAsACwANAAwADAAMAAwADAAMAA0ACwALAAoACgAKAAkACAAIAAoACgAKAAkACwAL
AAoACgALAAsACwAJAAsACwAKAAoACQAIAAcABgAGAAYABgAGAAcABwAHAAgACgAKAAoA
CgAIAAgACAAHAAcABwAIAAgACAAIAAYABgAHAAcABwAHAAcABwAHAAcACAAIAAcABwAG
AAYABQAFAAUABQAFAAUABgAGAAcABwAHAAUABQAHAAYABgAGAAYABgAGAAcABwAFAAUA
BgAGAAgACQAKAAkACAAHAAYABgAGAAYABgAGAAYABgAGAAYABgAGAAYABgAGAAYABgAG
AAYABgAGAAYABgAGAAYACAAIAAgACAAGAAYABgAGAAQABAAEAAQABAAEAAQABAAHAAgA
CQAKAAkACAAHAAYABAAEAAQABAAEAAQABAAEAAQABAAEAAQABQAGAAUABgAHAAYABAAD
AAQABQAHAAkABwAHAAcACAAKAAwADAAMAAoACgAKAAoADAANAA8ADwAPAA8AEAAQABAA
EAASABIAEAAQABAAEAAQABAAEAARABEAEQARABEAEQASABIAEAAPAA8AEAARABQAFAAS
ABAADgANAAsACAAJAAkACAAIAAYABQAEAAQAAgACAAMABAAFAAUABAAEAAMAAwACAP//
//8BAAMAAwACAP///f8CABMAKwBMAHEAngDUAAoBMQFZAZQB6gE+AmMCQQLbAVIB4ACj
AGwAPAAiAPz/vf+P/47/m/+l/7T/wf/B/8L/xv/J/83/1f/Z/9v/4P/j/+f/6P/p/+r/
6P/p/+n/6f/n/+f/6//p/+n/6f/q/+r/6v/q/+r/6v/s/+3/7v/u/+3/7P/r/+r/6//s
/+3/7v/t/+3/7f/t/+//7//v/+//7v/u/+//8P/u/+7/7v/u//D/8P/w//D/7v/u/+7/
7v/u/+7/7v/u/+7/7v/t/+3/7v/u/+7/7f/v//D/8P/w/+7/7v/u/+7/7v/u/+7/7P/s
/+3/7f/t/+3/7f/t/+3/6//q/+r/6v/q/+r/6v/q/+j/5v/m/+b/4//j/+H/3//f/97/
3P/Z/9X/0v/P/83/yv/I/8T/wf+//73/vP+5/7b/tv+z/7D/rf+t/6z/qv+r/6v/qv+q
/6v/rf+u/7D/s/+z/7b/vP/C/8X/yv/Q/9L/1//b/+D/4v/m/+n/7P/y//L/9P/2//b/
+P/5//v//f8BAAIAAgAAAAEAAgACAAEAAgACAAIAAgACAAIAAgADAAMAAgABAAMABAAF
AAUABAAEAAUABQADAAMAAwACAAMAAwAEAAQABQAEAAIAAQACAAMABAAFAAMABAAEAAQA
BgAGAAQABAADAAQABAACAAQABAAEAAQABgAFAAUABQAHAAcABwAHAAcABgAGAAYAAwAC
AAEAAQACAAMAAwAEAAQAAwACAAIAAgACAAIAAQABAAEAAAAAAAMAAwADAAEABQAFAAQA
BAACAAIAAgACAAIAAgACAAIA////////AAACAAIAAgACAAIAAgACAAEAAQABAAIAAgAA
AAAA/v/+/wAAAQACAAMAAgABAAAA//8AAAAA/////wIAAgABAAEAAQABAAEAAQAAAAAA
AQABAAEA/////wEAAAAAAAAAAAABAAIABAAFAAEAAQACAAIABAABAAAAAAAAAAAAAAAA
AAAAAAAAAAIAAgACAAIAAgACAAIAAgACAAIAAgACAAAAAAAAAAAAAgACAAIAAgAAAAAA
AAAAAAAAAAAAAAAAAAAAAAAAAAAAAAAAAAAAAAAAAAAAAAAAAAAAAAAAAAAAAAAAAAAA
AAAAAAAAAAAAAAAAAAAAAAAAAAAAAAAAAAEAAgADAAQAAwACAP///v8AAAAA/////wEA
AQACAAMAAgABAAAAAAADAAYABwAIAAgACAAIAAgABgAHAAkACQAJAAkACgAKAAoACgAM
AAwADgAOAA4ADgANAAwACwALAAwADQAOAA8ADQAOAA4ADAALAAsADAANABAAEAAOAAwA
CwAJAAYAAgACAAMAAwAEAAAA///+//7/+v/6//v//P/+//////8AAP3//f/8//n///8B
AAEA///+//v/+f/8/wkAIQBCAGcAkADEAPQAGQFBAXoByAEeAkcCJQLBAUAB0ACTAGQA
NgAeAAAAzf+j/6L/s/+7/8L/wf/B/8b/yv/J/8//1f/X/9v/4P/h/+X/5v/n/+j/5v/n
/+f/5//l/+X/6f/n/+n/6f/q/+r/6v/q/+r/6v/o/+n/6v/q/+r/6v/q/+r/7P/s/+z/
7P/t/+3/7f/t/+v/6//r/+v/7P/s/+3/7v/u/+7/7v/u/+7/7v/u/+7/7P/s/+z/7P/u
/+7/7v/u/+7/7v/t/+3/7v/u/+7/7f/r/+z/7P/s/+7/7v/u/+7/8P/w//D/7v/t/+3/
7P/r/+z/7f/u/+//7P/q/+n/6P/p/+r/6//s/+j/5v/m/+b/5f/l/+P/4f/h/+D/3v/b
/9n/1v/T/9H/zv/M/8j/xf+//73/vP+5/7f/uP+2/7T/sf+x/7D/rv+r/6v/qv+q/6n/
q/+s/67/tP+1/7n/wP/B/8P/x//M/9D/1f/Z/97/4P/k/+f/6v/w//D/8v/0//b/+P/5
//v/+v/9//3//P/9////AQACAAIAAgABAAAAAgACAAIAAgADAAMAAgABAAEAAgADAAMA
AgACAAMAAwADAAMAAwACAAEAAQACAAIABgAGAAUABQADAAMAAwADAAMABAAEAAQABAAE
AAIAAgADAAQABAACAAYABgAGAAYABgAFAAUABQAEAAMAAgABAAEAAAAAAAAAAgACAAIA
AwADAAMAAgACAAIAAQAAAAAAAgACAAIAAQD//////v/+//3//f/9//v//v//////AAAA
AAAAAAAAAAAAAAAAAAAA////////AAD+//7//v/+/wAAAAAAAP///////wAAAAD+//7/
/P/8///////////////////////+//7//f/9//7//v/9//3////////////+//7/////
/////f/9////AQACAAMABAADAAIAAgABAP////8AAAAAAAABAAAAAAAAAAAAAAACAAIA
AgACAP///v/9//z//f/+////AAACAAIAAgACAAEAAAD///7/AAAAAAAAAAAAAAAAAAAA
AAAAAAAAAAAA///+//3//P///wAAAQACAAAAAAAAAAAA/v/+//7//v///wAAAQACAAIA
AgACAAIA///+//3//P/9//7///8AAAAAAAAAAP7//v8AAAAA//////////8AAAIAAwAE
AAUABgAIAAoACgAIAAgACAAIAAYABgAHAAkACwALAAsADAAMAAwADAAOAAwADAAMAAwA
DAAMAAwADAANAA0ADQANAAsACwAMAAwADAALAAsADAALAAwADAAKAAgACAAHAAUABAAD
AAMAAgAAAP7//f/8//z/+v/6//v//f///wAAAAD///7//v/9//v/+//7//v////+//3/
+/8CAA8AKQBQAHkApgDYAAIBKQFVAZAB4gEqAjMC8QF9AfwAngBrADwAGAAGAOD/rf+X
/6b/uf+//8D/wf/F/8r/zv/R/9H/1f/b/9//3P/d/+L/5P/m/+j/5v/n/+f/5//n/+f/
6//p/+v/6//s/+z/6//q/+n/6P/q/+v/7P/s/+z/7P/s/+z/6v/q/+r/6v/s/+3/7v/v
/+7/7f/s/+v/7P/s/+3/7v/w//D/8P/w//D/8P/w//D/7v/u/+7/7v/u/+7/7v/u/+z/
7P/r/+v/7f/u/+//7//x//L/8v/y//H/8P/v/+7/8P/w//D/7v/u/+//7//v/+3/7f/t
/+3/7f/s/+z/7P/s/+z/7P/s/+r/6P/o/+j/6P/p/+j/5//i/+D/3f/Z/9n/1v/T/9H/
zv/M/8j/xf/C/8H/wf+//7z/vP+5/7b/s/+z/7L/sP+v/6//rv+u/6//sf+y/7T/t/+3
/7r/wP/E/8f/zP/S/9T/2f/d/+L/4v/m/+n/7P/w//D/8v/0//b/+P/5//v//v8BAAEA
AAD////////+/wEAAgACAAIAAAAAAAAAAAACAAMAAwADAAMABAAFAAUABAAEAAUABQAD
AAMAAwACAAEAAQACAAIABAAEAAMAAwADAAMAAwADAAQABgAHAAgABgAGAAQABAAHAAgA
CAAGAAUABAADAAIAAwADAAQABQAFAAUABQAFAAMAAgACAAIABAAEAAQABQAFAAUABAAE
AAIAAQAAAAAAAAAAAAAA//8BAAEAAAAAAAMAAwADAAEAAwADAAIAAgAAAAAAAAAAAAAA
AAAAAAAA////////AAAAAAAAAAAAAAAAAAAAAP//AQABAAIAAgAAAAAA/v/+////////
////AQABAAEAAQACAAIAAQABAAIAAgABAAEA///////////+//7//////wAA//8AAAMA
AgACAAIAAgACAAIAAwADAAEAAQACAAIAAgABAAAAAgACAAIAAgAAAAAAAAAAAP7//v/+
//7///8AAAEAAgACAAIAAgACAAIAAgACAAIAAAAAAAAAAAAAAAAAAAAAAAAAAAAAAAAA
AgACAAIAAgAAAAAAAAAAAAEAAgADAAQAAgACAAIAAgAAAAAAAAAAAAAAAAAAAAAAAQAC
AAEAAgACAAIAAQABAAEAAQACAAMAAQABAAEAAgACAAQABAAEAAYABgAGAAYABwAJAAwA
DQALAAsADAAMAAsACgALAAoADQAOAA8AEAAOAA4ADgAPAA8ADwAPAA8AEQASABIAEAAN
AA0ADgAPAA4ADgAMAAoADQANAAwACgAIAAcABQAEAAIAAQAAAAAA/v/+////AAADAAMA
AgACAAIAAwADAAEA+//7//3///8AAP///f/+/wkAGwA2AFcAgACyAOIADQE1AWABngHu
ATUCQQIHAo4BAgGpAHgARAAaAAIA2/+l/4T/if+V/57/r/+9/77/wP/H/83/0f/V/9v/
4P/j/+b/5v/m/+b/5//p/+r/6//p/+n/7f/r/+3/7f/u/+7/7v/u/+7/7v/w//H/8v/y
//L/8v/y//L/8P/w//D/8P/x//H/8f/x//L/8//0//X/8//y//L/8v/w//D/8P/w//L/
8v/y//L/8//0//X/9v/1//T/8//y//T/9P/z//P/9P/0//T/8//x//L/8v/y//T/9P/0
//T/8v/y//L/8P/u/+//7//v//H/8f/x//H/8f/w//D/8P/u/+7/7v/u/+7/7P/s/+z/
6f/p/+f/5f/h/+D/3v/b/9f/1P/R/8//z//O/8v/yf/F/8P/wv+//7r/uv+3/7T/sf+x
/7D/rv+t/63/rP+s/6z/rf+t/67/sf+x/7T/uv++/8H/xv/M/9L/1//b/+D/4v/m/+n/
7P/0//T/9v/4//z//v///wEAAgAFAAUABAAGAAcACAAIAAgACAAHAAYABwAIAAkACgAJ
AAkACAAHAAcACAAJAAkABgAGAAcABwAJAAkACQAIAAgACQALAAwADAAMAAsACwAJAAkA
CQAJAAgACAAHAAYABwAIAAcACAALAAwADAAKAAoACgAKAAoADAALAAsACwAJAAkACQAJ
AAcABgAGAAYABwAIAAkACwAJAAkACAAIAAoACQAIAAgACgAKAAoACQALAAsACgAKAAoA
CQAIAAUABQAFAAQABAAFAAYABwAIAAYABgAGAAYABQAFAAUABgAGAAYABgAGAAYABgAG
AAUABQAFAAYABgAGAAYABAAEAAcABwAHAAcABQAFAAUABQAGAAYABQAFAAgACAAHAAcA
BwADAA==
         </WaveFormData>
      </LeadData>
      <LeadData>
         <LeadByteCountTotal>10000</LeadByteCountTotal>
         <LeadTimeOffset>0</LeadTimeOffset>
         <LeadSampleCountTotal>5000</LeadSampleCountTotal>
         <LeadAmplitudeUnitsPerBit>4.88</LeadAmplitudeUnitsPerBit>
         <LeadAmplitudeUnits>��V</LeadAmplitudeUnits>
         <LeadHighLimit>2147483647</LeadHighLimit>
         <LeadLowLimit>268435456</LeadLowLimit>
         <LeadID>V5</LeadID>
         <LeadOffsetFirstSample>0</LeadOffsetFirstSample>
         <FirstSampleBaseline>0</FirstSampleBaseline>
         <LeadSampleSize>2</LeadSampleSize>
         <LeadOff>FALSE</LeadOff>
         <BaselineSway>FALSE</BaselineSway>
         <ExcessiveACNoise>FALSE</ExcessiveACNoise>
         <MuscleNoise>FALSE</MuscleNoise>
         <LeadDataCRC32>1025975014</LeadDataCRC32>
         <WaveFormData>
6v/q/+r/6v/q/+r/6v/q/+z/7P/s/+z/7P/s/+z/7P/s/+z/7P/s/+7/7v/u/+7/7P/s
/+z/7P/s/+z/7P/s/+7/7v/u/+7/7v/u/+7/7v/s/+z/7P/s/+7/7v/u/+7/8P/w//D/
8P/u/+7/7v/u//H/8v/z//T/8v/w/+7/7P/u/+7/7v/u//D/8P/w//D/7//u/+3/7P/q
/+j/5v/k/+P/4v/h/+D/3//e/93/3P/Y/9b/1P/S/8//zv/N/8z/zP/M/8z/zP/N/87/
z//Q/9L/0v/S/9L/1f/Y/9v/3v/i/+T/5v/o/+r/7P/u//D/8f/y//P/9P/2//b/9v/2
//n/+v/7//z//P/8//z//P/6//r/+v/6//v//P/9//7//v/+//7//v/+//7//v/+//z/
/P/8//z//P/8//z//P/8//z//P/8//7//v/+//7/AAAAAAAAAAD+//7//v/+//z//P/8
//z//v/+//7//v///wAAAQACAP///v/9//z//P/8//z//P/9//7///8AAP7//v/+//7/
/v/+//7//v/+//7//v/+/wAAAAAAAAAA///+//3//P/+//7//v/+//7//v/+//7//P/8
//z//P/8//z//P/8//7//v/+//7//P/8//z//P/+//7//v/+//7//v/+//7//P/8//z/
/P/6//r/+v/6//z//P/8//z/+v/6//r/+v/6//r/+v/6//v//P/9//7//P/6//j/9v/5
//r/+//8//z//P/8//z/+v/6//r/+v/8//z//P/8//v/+v/5//j/+v/6//r/+v/6//r/
+v/6//z//P/8//z//P/8//z//P/8//z//P/8//v/+v/5//j/+//8//3//v/9//z/+//6
//r/+v/6//r/+v/6//r/+v/4//j/+P/4//n/+v/7//z//P/8//z//P/8//z//P/8//r/
+v/6//r//P/8//z//P/5//j/9//2//f/+P/6//v/+//7//3//f/8//3//f/9//3//f/+
//7/AAABAAEAAQAAAAEAAQABAAEAAwADAAMABAAEAAQABAAGAAYABgAGAAkACQAJAAkA
CgAKAAgACAAGAAYABwAIAAoACAAFAAUABQACAP///v/+//3/+//7//n/+P/4//f/9//3
//j/+f/7//v/+f/5//j/+P/3//b/+P/7//n/8v/w//L/8v/0//3/DQAhADkAWAB7AJkA
rwDIAPEALgFvAZoBlwFlARcB3AC6AJUAdwBjADoA+f/N/8n/yv/H/8//1//W/9L/2P/d
/+D/3//g/+P/5v/l/+X/5f/k/+P/4//j/+P/5v/n/+n/6v/n/+f/5//n/+n/6f/q/+r/
6P/o/+n/6f/p/+n/6f/p/+b/5v/m/+j/6v/p/+n/6f/o/+j/6f/p/+n/6f/p/+r/6v/q
/+r/6v/q/+v/6//r/+f/5v/l/+T/6P/p/+r/6//r/+v/6v/q/+j/6f/p/+n/6//r/+v/
6//s/+z/7P/t/+v/6//r/+r/7P/s/+z/7P/t/+7/7v/u/+3/7P/q/+n/6f/q/+3/7f/s
/+z/7f/t/+//7//u/+z/6v/q/+r/6v/m/+T/4//j/+L/4f/e/93/3P/c/9v/2f/V/9X/
0v/R/87/zP/M/8r/yf/J/8j/yf/H/8j/yP/J/8n/yf/M/8//0P/S/9T/1//a/97/4//l
/+P/5f/n/+r/7P/s/+7/7//y//P/9P/1//X/+P/4//j/+P/4//j/+P/4//r/+v/5//n/
+f/6//r/+v/6//n/+f/3//n/+f/5//r/+v/6//r/+v/6//r/+f/5//n/+f/5//v/+//6
//r/+f/5//j/+P/4//j/+v/6//z/+//6//r/+P/6//j/+P/7//v/+//7//n/+f/5//f/
+//7//r/+v/9//3//P/8//z//P/8//z//P/7//n/+P/4//b/9v/3//n/+v/6//j/+v/6
//n/+f/5//r/+v/5//n/+f/5//n/+f/5//j/+P/5//n/+f/3//f/9//3//j/+P/4//j/
+P/3//f/9//1//b/+P/6//v/+f/5//f/9//2//b/9v/2//j/+P/4//j/+v/6//r/+v/6
//r/+v/6//z/+f/3//f/9P/0//X/9f/3//b/9v/3//r/+v/6//r/+v/6//r/+v/6//j/
+P/6//r/+P/2//f/+P/5//r/+v/6//r/+v/8//z//P/8//r/+v/6//r/+P/4//j/+P/5
//r/+//8//r/+v/6//r/+v/6//r/+v/4//j/+P/4//r/+v/6//r/+v/6//r/+v/6//r/
+v/6//r/+v/6//r//P/8//z//P/7//r/+f/4//j/+P/4//j/+v/6//r/+v/4//j/+f/5
//v/+//9//3/AAABAAEAAQD/////AAAAAAAAAQABAAEAAgADAAMAAwADAAUABQAFAAYA
BgAGAAYACAAIAAgACAAJAAkACQAJAAoACgAIAAgACAAIAAkACgAKAAgABQAFAAMAAAD9
//z//v/9//v/+//5//j/+P/3//f/9//4//n/+f/5//f/9//6//r/+f/4//b/9//3//b/
9P/0//T/+v8NACEANwBTAHQAjQChALsA6AApAWgBhwF4AUUB+wC/AKIAhgBtAF0AOwAA
ANv/2f/h/+L/5f/j/+H/4P/k/+T/4//i/+f/5v/n/+j/6P/p/+r/6v/p/+n/6f/p/+v/
6//s/+z/6v/p/+j/5//o/+n/6//s/+z/7P/t/+3/6//r/+v/6//q/+r/6v/s/+z/6//r
/+v/6P/o/+n/6f/r/+v/6//s/+z/7P/s/+z/7v/v/+//7//u/+7/7v/u/+3/7f/t/+3/
7f/t/+z/7P/s/+3/7f/t/+//7//v/+//7//u/+3/7f/u/+//8P/w/+7/7v/u/+7/7//w
//D/8P/y//L/8f/x/+//8P/z//P/8P/w//H/8f/x//H/8P/u//D/8P/w//D/7P/q/+n/
6f/o/+f/5P/j/+D/4P/f/93/2//b/9j/1//W/9T/1P/S/9D/z//N/83/zv/Q/9H/0//R
/9H/1P/X/9j/2v/c/9//4f/k/+j/6f/r/+3/7//y//L/8v/0//X/9v/3//j/+f/3//r/
+v/6//z//P/8//z//P/+//7//f/9//3//v/+//7//v/9//3//f////////8AAAAAAAAA
AAAAAAAAAP///v/9//z/+//+//////8AAP/////+//7/AAAAAAIAAgAAAP///v/+//7/
AAD+//7/AQABAAEAAQABAAEAAQD//wEAAQAAAAAAAQABAAAAAAAAAAAAAAAAAAEAAQAA
AAAAAAD+//7///8BAAIAAgAAAAAAAAD//////f/+//7//f/+////AAABAP/////+//7/
/////////f/9//3//f/+/wAAAAAAAAAA/////////f///wAAAQABAAEAAQD//////v/+
//7//v/+//7//v/+/wAAAAAAAAAA///+//3//P8AAP3/+//7//v//P/+/////f/8//z/
/f8AAAAAAAAAAP7//v/+//7/AAD+//7/AAAAAAIAAAD///7//f/8//3//v///wAA/v/+
//7//v/+//7//v/+//7//v/+//7//v/+//7//v8AAAAAAAAAAAAAAAAAAAAA/v/+//7/
/v/+//7//v/+//7//v/+//7//v/+//7//v/+//7//v/+//7//v/+//7//v/+//7//v/+
//7//v/+//7//v/+//7//P/8//z//P/8//z//P/8//r/+v/6//r//f/9//3//f8BAAEA
AgADAAEAAQABAAEABAAEAAQABQADAAMABAAFAAcABwAHAAkACQAJAAoACgAJAAgACQAI
AAoACgALAAsADAANAA8AEAANAAwACwAKAAsADAAMAAoACQAJAAkABgACAAAA///9//z/
/f/8//z//P/7//v/+//7//v/+v/5//j/+f/7//z/+f/4//j/+f/7//z/+v/2//b/+v8D
ABMAJwBBAGIAgQCVAKkAzAADAUQBdwGCAWEBGwHVALAAlgB3AGcAUwAiAPP/5f/r/+z/
6//r/+X/4v/i/+b/6f/m/+X/5v/p/+z/7P/t/+7/7v/r/+v/6//r/+3/7f/u/+7/7f/t
/+3/7f/r/+v/7P/s/+7/7v/v/+//7//v/+//7//u/+7/7v/w//D/7//v/+//7v/u/+//
7//v/+//7//w//D/8P/w//D/7v/v/+//7//w//D/8P/w//H/8f/x//H/8v/z//P/9P/x
//H/8P/v//H/8f/x//H/8v/y//L/8//z//P/8//y//L/8v/y//L/8//0//T/9P/0//T/
8//z//P/9P/3//f/9f/2//j/+f/3//f/9v/0//T/9P/0//T/8P/u/+3/7f/u/+3/6v/p
/+b/5v/l/+P/4f/h/97/3f/e/9z/3P/a/9b/1f/T/9P/0//U/9T/1f/V/9X/2P/b/9z/
3v/g/+P/5f/o/+z/7f/r/+3/7//y//T/9P/2//f/+v/7//z//f/9/wAAAAAAAP7//v/+
//7///8CAAMAAwACAAEAAQAAAAAAAAD///////8BAAEAAQAAAAAAAAAAAAEAAgADAAMA
AQABAAEAAQABAAEAAAAAAAMAAwACAAIAAAAAAAIAAgACAAEAAAAAAAIABAACAAIAAQAB
AAEAAQD////////9/wAAAQABAAIAAQABAAAAAAAAAAAAAAAAAAEAAQAAAAAAAAD+//7/
//8BAAIAAgAAAAEAAAD+//3///8AAAAA///9//3//f/9//7//////wAAAQABAAEA///+
//3//P/8//3//v///wAAAQABAAEA///+//7//v/9///////9//3//P/8//z//P/+//7/
/v/+//7//v/+//7//v/+//7//v8CAP///f/9//7//v///////f/8//z//f/+//7//v/+
/wAAAAAAAAAAAAD+//7/AAAAAAAAAAD+//7//v/+//7//v/+//7//v/+//7//v/+//7/
/v/+//z//P/8//z//v/+//7//v/+//7//v/+/wAAAAAAAAAAAAAAAAAAAAD+//7//v/+
////AAABAAIAAAAAAAAAAAD+//7//v/+////AAABAAIAAQAAAP///v/+//7//v/+/wAA
AAAAAAAAAAABAAEAAQABAAMAAwAEAAMAAwADAAMABQAGAAYABgAHAAcABwAIAAkACQAJ
AAkACwALAAsADAAOAA4ADgAQAA4ADgAOAA8ADwAPAA8AEAASABAAEAAQAA8ADwAPAA4A
DgALAAsACwAGAAMAAgACAP///f/9//v/+//8//z//f/9//7///////3/+//7//z//v/9
//z//P/9/////P/6//j/+P/8/wkAIQA5AE8AbACHAJsAsQDaABEBTgF3AXIBRQH7ALkA
mgCAAGcAWQA9AAgA4f/b/+P/5v/p/+n/5f/i/+b/6P/n/+j/5//q/+n/6v/s/+3/7v/u
/+//7//v/+//7//v//D/8P/x//H/8f/x/+//7//w//D/8P/w//H/8f/x//H/8f/x/+7/
7v/u//D/8P/v/+//7//w//D/8f/x/+//7//v//D/8f/y//P/9P/y//P/8//z//L/8v/y
//L/8//z//P/8//x//H/8P/w//D/8f/x//H/7//v/+//7//w//D/8P/x//L/8//0//T/
9P/0//T/9P/0//T/8//y//T/9P/z//P/9f/2//n/+f/0//T/9f/1//X/9f/0//L/8f/w
/+//7v/t/+z/7P/t/+7/7f/q/+n/5v/m/+X/4//f/9//3P/b/9j/1v/W/9T/1P/T/9H/
0f/T/9T/1P/V/9P/0//W/9n/2P/a/9z/3//j/+b/6v/r/+n/6//t//D/8//0//f/+f/4
//n/+v/7//r//P/7//r/+v/6//r/+v/8//7//v/9//////8AAAAA/v/+//3//f/7//3/
/f/9//7//v/+//7//v/+//7//f/9//3//f/9//3//f/8//z///////7//v/8//z//v/+
//7//f/8//z//P/+//z//P/7//v/+//7//3//f/9//v//f/9//z//P/9//3//P/8//z/
/P/8//z///////7//v/+//z//P/9//3//v/+//z//f/8//r/+f/6//z//f/9//v/+//7
//v//f/9//z//P/9//3//f/7//3//f/9//7//f/8//v/+v/7//v/+//5//n/+v/7//v/
/f/9//v/+//6//r/+v/6//z//P/8//z/+v/6//r/+v/8//z//P/8//7/+//5//n/+f/6
//z//f/7//r/+v/7//r/+v/6//r/+//8//3//v/+//z//P/+//z/+v/6//r/+v/6//r/
+P/4//j/+P/5//r/+//8//r/+v/6//r/+v/6//r/+v/6//r/+v/6//z//P/8//z//P/8
//z//P/6//r/+v/6//r/+v/6//r//P/8//z//P/8//z//P/8//7//v/+//7//P/6//j/
9v/3//j/+f/6//z//P/8//z//P/8//z//P/7//v/+//7//3//f/+////AQABAAEAAQAC
AAIAAgADAAIAAQABAAEAAgADAAQABwAFAAUABgAGAAYABgAIAAgACQAKAAwADQAMAAsA
CwAKAAYABgAGAAYACAAKAAsACgAHAAcABwAEAAEAAAAAAP//+//7//n/+P/6//n/+f/5
//r/+//7//v/9//3//j/+P/5//j/+P/5//f/9P/2//j/+P/4/wEAFwAvAEcAaACJAKEA
twDYAAsBSgGDAZoBgwFBAfUAyACqAIcAbQBTACIA5//N/8//zv/R/9v/3f/a/9z/4P/h
/+D/4f/i/+P/5P/n/+n/6//s/+v/6//r/+v/6//r/+z/7P/r/+v/6//r/+3/7f/u/+7/
7P/s/+3/7f/t/+3/7f/t/+z/7P/s/+7/8P/v/+//7//u/+7/7//v/+3/7f/t/+7/7v/u
/+7/7v/u/+//7//v//D/8P/w//D/7//v/+//7//v/+//7v/u/+7/7//v/+//8P/x//L/
8//y//L/8v/z//H/8f/x//D/8P/w//D/8P/v//D/8P/w//L/8v/x//H/7//w//P/8//z
//T/9v/3//X/8//w/+z/7v/u/+7/7v/s/+r/6f/p/+j/5//k/+P/4P/g/9//3f/b/9v/
2P/X/9b/1P/U/9L/0P/P/83/zf/M/8z/y//L/83/zf/Q/9P/1v/Y/9r/3f/f/+L/5v/n
/+n/6//t//D/8P/w//L/8//2//f/+P/5//n//P/8//z//v/+//7//v/8//7//v/9//v/
+//8//z//P/8//v/+//8////AAABAAAAAAAAAAAA/v/+//7//f/7//v/+//7//7/////
/wAAAAD///3//P/+//7/AAAAAP7//f/8//z//f8AAP//AAD///////////////////3/
//////7//v8BAAEAAAAAAP7//v/+//7///////7//v/+//z//P/9//3//v/+//z/AAAA
AP///////wAAAAD///3//f/9//3/+//7//r/+v/7//v/+//5//v/+//7//z//v/+//7/
/v/9//3//f/7//n/+v/7//v/+//7//n/+f/8//z//P/8//z//P/8//z//v/+//7//v/9
//z/+//6//7/+//5//n/+f/6//z//f/7//r/+v/7//z//P/8//z//P/8//z//P/8//r/
+v/8//z//v8AAP3//P/7//r//P/8//z//P/8//z//P/8//r/+v/6//r//P/8//z//P/6
//r/+v/6//r/+v/6//r//P/8//z//P/6//r/+v/6//r/+v/6//r/+P/4//j/+P/7//z/
/f/+//3//P/7//r/+v/6//r/+v/6//r/+v/6//r/+v/6//r//P/8//z//P/6//r/+v/6
//z//P/8//3/+//7//v//f///wAAAQABAP///////wAAAgACAAMAAwABAAIAAwADAAMA
AwAFAAUABQAGAAYABgAGAAgACAAIAAgACQAJAAkABwAIAAgABgAGAAYABgAHAAkACgAJ
AAcABQAFAAIA//8AAAAA///9//3/+//6//r/9//3//f/+P/7//v/+//5//j/+P/3//X/
9v/4//n/+f/4//T/8P/y//z/CwAdADEASwBuAI0AowC5AOAAIQFmAZMBlgFrASMB5QDA
AKAAgwBxAE8AEgDh/9X/2f/Y/93/4//f/9z/3v/e/9//4v/j/+T/5//q/+r/6//s/+z/
6f/p/+n/6f/n/+f/6P/o/+n/6f/p/+n/5//n/+j/6P/q/+r/6//r/+n/6f/p/+n/6f/q
/+v/7v/t/+v/6v/p/+n/6v/s/+3/6//r/+v/7P/s/+z/7P/s/+z/7f/t/+3/7P/s/+z/
7P/t/+3/7f/t/+v/6//q/+r/6v/r/+v/6//s/+3/7v/v//D/8P/w//H/8f/x//H/8P/w
//D/8P/w//H/8v/y//L/8P/w/+//7//v//D/8//z//L/8v/z//P/8//z//L/8P/w//D/
8P/w/+7/7P/r/+v/6f/n/+P/4f/f/+D/4P/f/93/3f/a/9n/2P/W/9b/1P/U/9P/0f/R
/8//0P/Q/9H/0f/R/9T/1//a/9z/3v/h/+H/5P/o/+n/6//t/+//8v/y//L/9P/1//b/
9//4//n/+//+//7//v/8//z//P/8//z//v/+//3//f/9//7//v/+//7//f/9//3/////
/////v/+//7//v/+//7//v/9//3//f/9//3///////7//v8BAAEAAAAAAP7//v8AAAAA
AgABAAAAAAD//wAA/f/8////////////AQABAAEA//8BAAEAAAAAAAMAAwACAAIAAAD+
//z/+v/+//////8AAP7//P/8//3//f/+//7//P/8//z/+//7//z//v//////////////
///9//3//P/8//////////3/+//7//v//P/+//7//v/+//////////3/+//8//3//f/9
//3/+//7//7//v/+//7//P/8//z//P/6//r/+v/6//v//P/9//7/AgD///3//f/8//z/
/f/9//3//P/8//3//P/8//z//P/9//7///8AAP7//P/8//7/AAAAAP7//P/8//z//P/+
//7//v/+//7//v/+//7//v/+//7//v/+//7//v/+//7//v/+//7//v/+//7//v/8//z/
/P/8//7//v/+//7//v/+//7//v/+//7//v/+//7//v/+//7//P/8//z//P/+//7//v/+
//7//v/+//7//P/8//z//P/+//7//v/+/wAAAAAAAAAA///+//3//P/8//z//P/8//7/
/v/+/////f/9//3///8AAAIABAAFAAMAAwADAAQABAAEAAUABQADAAQABQAFAAcABwAJ
AAkACwAMAAwADAALAAwACwAKAAsADQAOAA8ADQAOAA4ADAAMAAwADAANAA4ADgAMAAkA
CAAHAAMA//8BAAIAAgABAAAA/f/7//r/+f/5//n/+v/8//3//v/9//z//P/7//n//P/+
//3/+//6//j/9v/2//r/BwAdADMASwBsAIUAmQCxANYADwFYAYUBhAFXARUB1wC0AJgA
fQBrAFMAJAD3/+3/7//w/+3/6//n/+b/5v/k/+X/6P/p/+r/7f/s/+z/7f/u/+7/7//v
/+//7//t/+3/7v/u/+3/7f/t/+3/7f/t/+7/7v/t/+z/7P/r/+3/7f/t/+3/7v/u/+7/
8P/y//H/8f/x/+7/7v/v/+//7//v/+//8P/u/+7/7v/u/+7/7//v/+//7v/u/+7/7v/v
/+//7//v//H/8f/w//D/8v/z//P/8//y//H/8P/v//L/8v/y//P/8//z//P/8v/w//D/
8P/w//L/9P/1//b/9f/0//L/8f/y//T/+P/5//T/9P/1//X/9f/1//T/8v/0//T/9P/0
//L/8P/v/+//7P/r/+j/5//j/+L/4P/d/9z/3f/b/9v/3P/a/9r/2P/W/9X/0//T/9H/
0v/S/9P/1P/V/9n/3f/b/9z/3f/f/+H/5P/o/+n/6//t/+//8v/0//T/9v/3//b/9//4
//n/+f/8//z//P/+//7//v/+//z//v/+//3//f/9//7//v8AAAAA////////AQABAAEA
AAAAAAAAAAAAAAAAAAD/////////////AQABAAAAAAD//////v/+/wAAAAACAAIAAAD/
//7//v/+/wAA/v/+/wAAAQACAAMAAQABAAEA/////////v/+///////+//7//v/+//7/
/v///////v/+/wAA/v/+/////f/+//7//P/8//z/+//7//v//P/8//v//f/9//3//f//
/////v/+//3//f/9//v//f/9//3//v/8//z//P/8//3//f/9//v//f/+///////9//3/
+//7//z//P/8//z//v/+//7//v/8//z//P/8//z//P/8//z/AAD9//v/+//8//z//f/9
//3//P/8//3/AAAAAAAAAAD///7//f/8//z/+v/6//z//P/8//z/+v/6//r/+v/7//z/
/f/+//v/+v/5//j/+f/6//v//P/8//z//P/8//r/+v/6//r/+v/6//r/+v/8//z//P/8
//z//P/8//z/+v/6//r/+v/7//z//f/+//z//P/8//z/+v/6//r/+v/7//z//f/+//7/
/v/+//7/+//6//n/+P/5//r/+//8//r/+v/6//r/+v/6//r/+v/6//r/+v/6//z//f/+
////AQABAAIAAwABAAEAAQABAAAAAAAAAAEAAgADAAUABwAFAAUABQAHAAkACQAKAAoA
CQAIAAkACAAKAAoACwALAAkACQAKAAoACAAIAAgACAAJAAoACgAIAAUABQAFAAIA///+
//7//f/7//v/+f/4//j/9//3//f/+f/7//z//f/6//n/+f/4//f/9v/2//f/+//4//b/
9P/2//z/CwAjADsAVwB0AIsAoQC9AOYAJwFmAYEBbAE1Ae8AuQCaAHwAZwBZADcAAgDj
/+f/7//s/+n/5//l/+b/5v/m/+X/5P/p/+r/5//m/+r/6//s/+z/6//r/+v/6//r/+v/
7P/s/+3/7f/t/+3/7P/r/+v/6v/s/+z/7f/t/+3/7f/t/+3/7P/s/+z/7v/u/+3/7f/t
/+r/6v/r/+v/7f/t/+3/7v/w//D/8P/w/+7/7//v/+//7v/u/+7/7v/v/+//7//v/+3/
7f/s/+z/7f/v//D/8f/z//P/8//z//P/8v/x//H/8f/x//H/8P/y//L/8v/y//H/8v/y
//L/8v/y//H/8f/x//L/9f/1//L/8v/z//P/9P/1//X/9P/z//L/8f/w/+7/7P/r/+v/
6P/n/+T/4//h/+L/4v/h/9//3//c/9v/2P/W/9b/1P/U/9P/0f/R/9H/0v/S/9P/0//T
/9b/2f/a/9z/3v/h/+P/5v/q/+v/6f/r/+3/8P/w//D/8v/z//b/9//4//n/+f/8//z/
/P/7//r/+f/4//r//P/8//v/+f/5//r/+v/9//7//v//////AQABAAEA/v/+//7//v/+
//7//v/9//v/+//7//v//f/9//z//P/9//3//P/8//7//v8AAAAAAAD///7//v/+/wAA
/v/+//7//f/8//v//f/9//3/+////////v/+//7//f/7//r//P/8//z//P///////v/+
//z/+v/6//v/+//8//z/+v/8//z/+//7//3//v/+//3//f/9//3//f/7//v/+v/6//v/
+//7//n/+//7//v//P/6//r/+v/6//v/+//7//n/+f/6//v/+//7//v/+f/5//r/+v/6
//r/+v/6//r/+v/6//r/+v/6//r/+v/6//r//P/5//f/9//4//j/+f/5//v/+v/6//v/
+v/6//r/+v/6//r/+v/6//r/+P/4//r//P/6//r/+v/6//r/+v/6//r/+v/6//n/+P/3
//b/9//4//n/+v/6//r/+v/6//z//P/8//z/+//6//n/+P/6//r/+v/6//r/+v/6//r/
+v/6//r/+v/4//j/+P/4//r/+v/6//r/+v/6//r/+v/4//j/+P/4//j/+P/4//j/+v/6
//r/+v/6//r/+v/6//j/+P/4//n/9//3//f/+f/3//j/+f/5//v/+//7//z//v/+////
/////wAAAQABAAAA//8AAP//AAACAAMABAACAAQABAAEAAYABwAHAAcABwAIAAgABgAG
AAYABgAHAAcABgADAP//AgADAAEA///9//z/+v/3//f/9f/0//T/8//z//P/9P/1//X/
9f/z//P/9P/0//P/7v/w//H/8//0//L/7v/u//T///8PACEAOwBYAHUAiwChALwA5wAo
AWkBigF9AUEB9QDCAKQAgwBnAFEAKgDx/8v/x//K/8n/0f/Z/9b/1P/Y/9n/3P/d/+D/
4//k/+P/4//j/+L/4v/j/+T/5f/k/+P/4//i/+L/4//k/+X/5f/l/+b/5v/m/+b/5//n
/+f/5//n/+f/5P/k/+T/5v/m/+X/5f/l/+X/5v/o/+n/5//n/+f/6P/n/+b/5f/k/+b/
5//n/+f/5//o/+n/6v/q/+n/6P/n/+n/6f/o/+j/6P/p/+n/6f/p/+n/6f/p/+r/6v/q
/+v/6f/p/+n/6P/o/+j/6P/o/+v/7P/s/+z/7P/s/+v/6//p/+r/7f/t/+z/7P/t/+3/
6//r/+r/6P/o/+j/6P/o/+T/4v/h/+H/4v/h/97/3f/c/9z/2//Z/9X/1f/S/9H/0P/O
/87/zP/M/8v/yf/J/8j/yP/H/8f/x//H/8r/zf/O/9D/0v/V/9f/2v/e/9//3//h/+P/
5v/q/+r/7P/t//D/8f/y//P/8//2//b/9v/2//b/9v/2//X/9v/1//P/9P/1//f/+P/4
//j/9//3//X/9//3//f/9v/2//b/9v/4//j/+P/3//f/9//3//f/+f/5//j/+P/3//f/
9v/2//X/9P/1//T/9f/1//X/9v/4//r/+P/4//n/+f/5//n/+f/5//n/9//3//f/9v/2
//X/9f/0//T/9f/2//f/+P/3//f/9v/2//f/9v/3//n/9//4//j/9v/6//r/+f/5//f/
+P/4//f/9v/1//T/8//0//X/9f/2//X/9f/1//P/8//z//P/9P/0//T/9P/0//X/9f/1
//P/8//0//X/9f/3//f/9f/1//b/9v/2//b/9P/0//T/9P/0//T/9P/0//b/9v/2//b/
+P/x/w==
         </WaveFormData>
      </LeadData>
      <LeadData>
         <LeadByteCountTotal>10000</LeadByteCountTotal>
         <LeadTimeOffset>0</LeadTimeOffset>
         <LeadSampleCountTotal>5000</LeadSampleCountTotal>
         <LeadAmplitudeUnitsPerBit>4.88</LeadAmplitudeUnitsPerBit>
         <LeadAmplitudeUnits>��V</LeadAmplitudeUnits>
         <LeadHighLimit>2147483647</LeadHighLimit>
         <LeadLowLimit>268435456</LeadLowLimit>
         <LeadID>V6</LeadID>
         <LeadOffsetFirstSample>0</LeadOffsetFirstSample>
         <FirstSampleBaseline>0</FirstSampleBaseline>
         <LeadSampleSize>2</LeadSampleSize>
         <LeadOff>FALSE</LeadOff>
         <BaselineSway>FALSE</BaselineSway>
         <ExcessiveACNoise>FALSE</ExcessiveACNoise>
         <MuscleNoise>FALSE</MuscleNoise>
         <LeadDataCRC32>1650718411</LeadDataCRC32>
         <WaveFormData>
7P/s/+z/7P/q/+r/6v/q/+v/7P/t/+7/7v/u/+7/7v/u/+7/7v/u/+//8P/x//L/8P/w
//D/8P/u/+7/7v/u//D/8P/w//D/8v/y//L/8v/y//L/8v/y//L/8v/y//L/9P/0//T/
9P/2//b/9v/2//n/+v/7//z/+//6//n/+P/5//r/+//8//7//v/+//7//v/+//7//v/8
//z//P/8//r/+v/6//r/+P/4//j/+P/3//b/9f/0//H/8P/v/+7/7f/s/+v/6v/s/+z/
7P/s/+v/6v/p/+j/6v/s/+7/8P/x//L/8//0//b/9v/2//b/+P/4//j/+P/2//b/9v/2
//j/+v/8//7/AAAAAAAAAAD///7//f/8//7//v/+//7/AAAAAAAAAAAAAAAAAAAAAP7/
/v/+//7//v/+//7//v/+//7//v/+//7//v/+//7/AAAAAAAAAAD+//7//v/+//z//P/8
//z//v/+//7//v8BAAIAAwAEAAEAAAD///7//v/+//7//v///wAAAQACAAAAAAAAAAAA
/v/+//7//v8AAAAAAAAAAAAAAAAAAAAAAAAAAAAAAAAAAAAAAAAAAAIAAgACAAIAAQAA
AP///v8AAAAAAAAAAAIAAgACAAIAAAAAAAAAAAACAAIAAgACAAIAAgACAAIAAAAAAAAA
AAAAAAAAAAAAAAIAAgACAAIAAAAAAAAAAAAAAAAAAAAAAAIAAgACAAIA///+//3//P//
/wAAAQACAAIAAgACAAIAAAAAAAAAAAACAAIAAgACAAEAAAD///7/AAAAAAAAAAAAAAAA
AAAAAAIAAgACAAIAAAAAAAAAAAAAAAAAAAAAAP3//P/7//r//P/+/wAAAgABAAAA///+
//z//P/8//z//P/8//z//P/+//7//v/+////AAABAAIAAAAAAAAAAAAAAAAAAAAAAAAA
AAAAAAAAAgABAAEAAgD///3//P/7//z//f8AAAEAAQADAAMABAAEAAQABAAEAAIAAgAC
AAMAAwAEAAQABAAEAAUABgAGAAYABwAJAAoACgAKAAkACQAIAAgACQALAA0ADQANAA4A
DgAOAAwADAAMAAwADQAOABAADgALAAsACwAIAAQAAwADAAIAAQAAAPz/+//7//r//P/9
//3///8BAAAA///+//z//P/7//v//f8AAP7/+P/2//b/9v/2//r/AQAJABUAJQA3AEQA
TQBaAG8AmADIAO8A/QDuAMoAsACjAJAAggB5AF0ALgANAAcAAwD7//7/AQD9//f/+P/8
//7//P/7//3//v/8//r/+P/0//L/8v/y//L/9P/1//j/+f/3//b/9v/1//f/9//3//f/
9//3//j/+P/2//b/9v/2//P/8//z//P/8//0//T/8//y//L/8//z//T/9P/0//b/9P/0
//T/9P/0//T/9P/0//L/8f/w//D/8v/0//b/+P/2//b/9v/2//b/9v/3//f/+f/5//n/
+f/5//n/+f/6//n/+f/5//j/+P/5//n/+f/8//z//f/9//v/+v/6//v/+//7///////9
////AQABAAEAAQABAAEAAQABAAEAAQD///3//f/+//7//v/8//z//f/9//3//P/5//n/
+P/1//X/9P/0//P/9P/x//D/8P/t/+3/7f/t/+3/7f/u/+7/7f/t/+3/7//y//T/9//4
//j/+P/4//n/+f/5//n/+//7//v//f/9//////8CAAAA/////wAAAAAAAAAAAAAAAAAA
AAD/////AQABAP////8AAAAAAQACAAAAAAAAAP//AQABAAEAAAAAAAAAAAAAAAIAAAAA
AAAA//////7//v///wAAAAAAAAAAAAD//////f////////8AAAEAAQACAAEAAAD/////
AQABAAAAAAACAAIAAQABAAEAAgADAAMAAwACAP///v/+//7//v/9//7///8AAAAAAAAB
AAEAAQABAAIAAgACAAIAAgABAAEAAAAAAAAAAAACAAIAAgAAAAAAAAABAAMAAwABAAAA
AAAAAAAAAAAAAAIAAgADAAMAAwADAAAAAAAAAP///f/8//7///8AAAEAAgACAAIAAgAC
AAIAAAAAAAIAAAD//////f/9//3//v8AAAAAAAAAAAEAAQADAAMAAQADAAMAAgABAAEA
AgADAAMA///+/wAAAAAAAAAAAQACAAMABAAEAAQABAAEAAIAAgACAAIAAAAAAAAAAAAB
AAIAAwAEAAIAAgACAAIAAgACAAIAAgACAAIAAgACAAIAAgACAAIAAgACAAIAAgACAAIA
AgACAAQABAAEAAQABAAEAAQABAADAAIAAQAAAAAA/////wAAAgABAAEAAQD/////AQAB
AAEAAwADAAQACAAIAAgACAAGAAYABgAHAAcACAAIAAgACgALAAwADAAKAAsADQAOAA4A
DgANAA0ADgAOAA8AEQARABEAEQASABQAFAASABIAEAAQABEAEgAQAA4ACwALAAkABgAC
AAEAAwACAAEAAAAAAP/////+//7//////wEA///+//3//P/9//7//v////3//v/+//z/
/P/6//b/+P8CAA0AFQAjADUAPwBGAFMAcACbAMoA6gDvAN0AugCgAJIAhwB6AHYAXwA1
ABYAEwAVABEADwAKAAUAAwADAAQAAAD+/wAA/f/5//r/+P/4//j/9v/4//j/+P/4//f/
9//5//n/+P/2//X/8//2//f/+P/5//j/9//3//b/9P/0//T/9P/1//X/9f/1//f/+P/4
//f/8//y//L/8f/u/+7/7v/w/+7/7v/u/+7/7//w//H/8v/0//X/9v/4//f/9v/1//T/
9P/0//T/9P/0//T/9f/1//X/9f/1//X/9f/1//X/9v/5//n/+f/4//j/+f/5//n/+v/6
//v/+//9//z//P/9//v/+///////+//9///////////////////////////////9//3/
/v/+//7//P/8//v/+//7//r/+f/5//j/9f/1//T/9P/z//D/7f/s/+z/7P/t/+7/7//r
/+v/7P/s/+//7//v//H/8f/y//T/9P/0//T/9P/1//n/+f/5//v/+f/5//v/+//5//n/
/P/6//v/+//8//z//P/8//z//P/+//7//f/9//3//f/7//v//P/8//3//v/+//7//v/9
//////////7//f/8//v/+v////7///8AAAAA///9//z//f/+//7//v/8//z/+//7//3/
//////////////7//v/+//7//v/////////+//7//v/+//3//f/9//7//////wAAAAD+
//7//P/8//z/+//+////AAAAAP/////+//3/+//8//z//P/9//7//v///////v/9//z/
/f/+/////v/8//z//f///////f/8//z//v/+//7//v/+//7//////wEAAQD+//7//f/9
//z//P/9//3//f/9/wAAAAAAAAAA///+//v/+v/9//z//P/9//3//f/9//7//P/8//z/
/P//////AQABAPv//f/9//z/+//7//z//f8BAAMA/v/8//z//P/8//3//v///wAA/v/+
//7//v/+//7//v/+//7//v/+//7//v/+//7//v/+//7//v/+//7//v/+//7//P/8//z/
/P/+//7//v/+//7//v/+//7//P/8//z//P/8//z//P/8//7//v/+//7//P/8//z//P/8
//z//P/8//7//v/+//7//P/8//z/+//9//7//v/9//v/+//7//v//f/9//v//f/+/wAA
AwAEAAIAAgACAAIABAAFAAUABgAEAAQABAAFAAgACAAIAAkACQAKAAoACgAJAAkACgAK
AAsADQANAA0ADgAQABEAEgAPAA4ADQAMAA0ADgAOAAwACwALAAsACAACAAEAAQAAAAEA
AAD+//3/+//6//r/+//5//v/+//6//r/+v/7//z/+f/5//n/+v/8//z/+P/0//T/9P/4
////BwATACcANQA+AEUAWAB7AKoA1ADrAOUAxACiAJQAiQB8AHYAawBJACYAGQAZABMA
DwAKAAMA///9/wAAAAD6//b/9f/3//b/+P/4//j/9v/0//T/9P/0//X/9f/3//f/9//2
//b/9f/z//P/8//z//X/9f/2//b/9P/0//T/9P/1//X/9f/1//X/9v/2//X/9P/0//X/
9f/0//T/9P/2//T/9P/0//T/9v/2//b/9v/1//X/9f/2//b/9v/2//b/9//4//n/+v/4
//b/9f/z//P/8//z//P/9f/1//X/9v/3//f/9//2//b/9//3//f/9v/2//f/9//1//T/
9P/1//X/9f/5//n/+P/7//7///////////////3//f/9//3/+v/3//b/9v/4//j/9v/2
//j/+f/6//r/+P/3//X/8f/z//L/8v/x/+7/6//q/+r/5//n/+f/5//l/+X/5v/m/+n/
6f/p/+v/7f/u//D/8P/u/+7/7v/v//P/8//z//X/9f/1//f/9//3//f/+v/4//X/9f/2
//b/9//4//n/+v/4//j/9//3//f/9//1//X/+P/4//n/+v/4//j/+P/3//r/+//8//z/
+v/6//r/+v/6//j/+P/4//v/+//6//r/+//8//z//P/8//z/+//7//v//f/9//3//f/9
//z//P/6//r/+v/7//z//f/9//7//f/8//r/+f/5//r/+//7//z//P/6//r/+v/6//r/
+f/7//v/+//6//j/+f/5//n/+f/6//r/+v/4//j/9//3//r/+v/6//r/+v/6//r/+P/2
//b/9//5//r/+f/5//r/+v/6//r/+v/4//j/+f/5//v/+//4//j/9//3//b/9v/5//n/
+f/5//r/+v/6//r/+v/6//j/+P/4//b/9f/1//X/9f/1//b/9P/0//T/9P/z//P/9f/1
//P/9f/1//T/9f/1//b/9//1//f/+P/2//b/9v/2//b/9v/2//b/9v/2//b/9v/2//b/
9v/2//X/9P/z//L/9P/0//T/9P/0//T/9P/0//T/9P/0//T/9v/2//b/9v/1//T/8//y
//P/9P/1//b/9v/2//b/9v/0//T/9P/0//b/9v/2//b/9P/0//T/9P/1//X/9v/2//X/
9f/1//X/9//5//n/9//5//n/+v/8//v/+v/5//j/+f/6//z//f/+//7//v/+//3//v/+
//7///8BAAIAAgAEAAMAAwAEAAQABQAHAAcABQAFAAYABgAGAAQABAAEAAIAAwAEAAQA
AgD////////8//j/9//3//T/8//y//D/8P/x//H/8v/z//P/9f/1//T/8//y//L/8v/x
//H/8f/y//b/8v/u/+z/6P/q//D//f8JABMAIQAvADYAPwBWAHkAqADOANsAzQCsAI4A
gAB1AGgAYgBPACsACgADAAMAAQD///z/9f/x/+//8P/w/+z/7P/r/+n/6v/q/+r/6v/o
/+r/6v/q/+r/6f/p/+v/6//r/+r/6v/p/+f/5//n/+f/6f/p/+r/6v/q/+r/6v/q/+n/
6f/p/+n/6f/q/+r/6f/o/+j/6f/p/+b/5v/m/+j/6f/q/+v/7P/q/+r/6v/q/+n/6f/p
/+r/6v/q/+r/6v/o/+j/6P/o/+r/6v/r/+v/6v/p/+j/5//p/+n/6f/q/+3/7f/t/+z/
7P/t/+3/7f/s/+z/7f/t/+//7v/u/+//7//v//P/8//v//H/8//z//P/8//z//P/8f/x
//H/8f/y//H/8v/0//b/9v/0//T/8f/x//H/8P/v/+//7v/r/+r/6P/n/+X/5P/h/+D/
4P/g/+H/4v/j/+H/4f/i/+L/4//j/+P/5f/n/+j/6v/q/+j/6P/o/+n/7P/t/+7/8f/x
//H/8//z//D/7//x/+7/7//v//D/8P/y//L/8v/y//T/9P/z//P/8//z//H/8f/w//D/
8f/y//L/8v/y//H/8f/x//H/8P/x//L/8//0//X/8v/x//D/8v/z//P/9P/z//T/9P/0
//L/8v/x//H/8f/z//P/8//x//H/8P/w//H/8v/z//X/8//z//L/8v/y//L/8f/x//H/
8v/z//P/9P/0//L/8v/y//L/8v/x//P/8//z//L/7//v/+7/7f/u//D/8f/y//D/8P/v
/+//8v/y//L/8v/w//D/8P/u/+//8P/y//X/9P/x/+//7v/v//D/8f/y//L/8v/z//P/
9f/1//L/8v/y//H/7//u//D/8f/y//P/8//y//H/8P/y//L/8P/w//L/8P/v/+//7v/v
//D/8v/y//L/8v/y//L/8f/y//H/7v/x//L/8v/x//H/8v/z//H/7//w//D/8P/w//D/
8v/y//L/8v/0//T/9P/0//L/8v/y//L/8v/y//L/8v/w//D/8P/w//H/8v/z//T/8v/y
//L/8v/w//D/8P/w//D/8P/w//D/8f/y//P/9P/y//L/8v/y//T/9P/0//T/8//y//H/
8P/z//T/9f/1//f/+P/4//f/9//3//f/9//3//f/9f/3//f/+P/6//r/+v/6//r/+v/8
//3//f/+//3//P/7//v//v/+//7//////wAAAAAAAAEAAQACAAIABAAHAAgACQAHAAgA
CAAIAAUABAADAAIABAAGAAcABgAFAAUABQACAP3/+//6//j/9//2//T/8//1//T/9P/1
//X/9//3//b/8v/w/+//7v/w//H/8v/0//L/8P/w//L/8P/s//D/+f8HABMAIQAzAD4A
RwBYAHcApADSAO0A8QDYALQAogCVAIQAdgBnAEUAGgADAP//+f/3//r/+f/1//P/9P/y
//D/7v/t/+v/6v/r/+z/7f/s/+r/6v/q/+r/6v/r/+7/7//t/+z/7P/r/+3/7f/t/+3/
6//r/+z/7P/u/+7/7v/u/+//7//v/+//7//w//D/7//u/+7/7//v/+3/7P/r/+z/7f/u
/+//8P/w//D/8P/w/+//7//v//D/8P/w//D/8P/u/+7/7v/u//D/8P/x//H/8//z//P/
8//z//P/8//0//P/8//z//L/8v/z//P/8//0//T/9f/1//X/9P/0//X/8v/x//T/8//z
//f/+//9//r/+f/4//f/+P/5//r/+//9//v/+//8//z//P/6//r/9//3//f/9v/1//X/
9P/x//H/8P/w/+//8P/t/+z/7P/p/+n/6f/p/+n/6f/q/+r/6//r/+v/7f/w//L/9f/2
//j/+P/4//n/+f/5//n/+//7//v//f/9//3//f8AAP7//////wAAAAD+//7//v/+//7/
/v/9//3//f/9//v/+//+//7///8AAAIAAgACAAEAAAD///7//P/8//z//P/8/////v//
/wAA//////7//v///wAAAAAAAP7//v/9//3//v8BAAIAAwABAAEAAAAAAP7//v/+////
AQABAAAAAAACAAIAAQABAAAAAAAAAP//AAAAAP7//v8AAAAAAAD///3//f/9//z//v//
/////////wAAAAAAAAAAAAD////////+//3//P/+//7//v/8//z//P/9////AAD/////
AAAAAAAAAAAAAP7//v////////////z//P///////v/+//3//f/9//3/AAAAAAAAAAAA
AAAA/v/+/wEAAAAAAAEAAAABAAIABAAGAAYABgAGAAgACQAMAA0ABwAJAAkACAAJAAkA
CgALAA0ADwAQAA8ADgANAAwADAAMAAwADAAMAAwADAAMAAwADAAMAAwADAAMAAwADAAK
AAoACgAKAAoACgAKAAoADAAMAAwADAAKAAoACgAKAAwADAAMAAwACwAKAAkACAAKAAwA
DgAQAA0ADAALAAoACAAIAAgACAAIAAgACAAIAAoACgAKAAoADAAMAAsACwALAAoACAAH
AAkACQAJAAsACQAHAAkACQAKAAwADAAMAAwADAAMAAwADQANAA4ADgAOAA4ADwAQABAA
EAARABMAFAAUABQAEwAVABYAFgAXABcAFwAXABcAGAAYABgAFgAWABYAFgAXABgAGAAW
ABMAEwATABAADAANAA0ADAALAAgABgAFAAUABAAEAAUABQAFAAUABAADAAAAAAAAAP//
//8BAAIAAgACAP7//P/6/wAABgANABcAIwAzAEMATABVAGwAlwDIAO4A/QDxANYAugCq
AJsAkACIAHEARQAgABUAEwANAA0ADgAJAAUAAwAAAAAAAgACAAEAAQACAAIAAgACAAAA
///+//3//P/5//n/+//7//v/+v/6//n/+f/5//n/+f/7//v//P/8//v/+v/5//j/+v/7
//z//f/8//z/+//5//n/+v/8//3//P/8//z//v/8//z//P/8//z//P/8//z/+f/5//n/
+v/8//z//P/8//r/+v/6//r/+P/4//n/+f/6//v//P/9//3//f/9//7//////////v/+
//////////7//v///////f/8//z//f//////AwADAP//AQADAAMABQAFAAUABQAHAAcA
BwAHAAcABQAFAAYABQAEAAEAAAAAAAEAAgACAAEAAQAAAP3/+//6//r/+f/6//f/9v/2
//P/8//z//P/7//v//D/8P/y//P/9P/3//j/+P/5//j/+f/6//v//f/9//3//f////3/
/f//////AAABAAUABAABAAEAAgACAAIAAgACAAIAAgACAAEAAQABAAEA/////wIAAgAD
AAQAAgACAAIAAQABAAEAAQAAAAIAAgACAAIAAgAAAAAAAAADAAMAAgACAAIAAgABAAAA
AQACAAIAAwAAAAEAAAD//wEAAQAAAAAAAgACAAIAAwAFAAUABAAEAAYABgAFAAUAAgAC
AAIAAQAEAAQAAgACAAAAAAAAAP//AQABAAEAAAAAAAEAAQABAAEAAgACAAIAAgACAAEA
AQAAAAAAAAAAAAIAAgACAAAA/v/+////AQADAAEAAAAAAAIAAgACAAIAAAAAAAEAAQAB
AAEA/v/+/wAAAQABAAIAAgABAAAA///+//7//v/+/wEAAgABAAIABAACAAEAAQABAAEA
AQACAAAAAAAAAAAA/////wEAAQAAAAMABAAEAAEAAQACAAMABQADAAIAAAAAAAAAAAAC
AAIAAgACAAIAAgACAAIAAAAAAAAAAAAAAAAAAAAAAP7//v/+//7//v/+//7//v/+//7/
/v/+/wAAAAAAAAAAAAAAAAAAAAD+//7//v/+//7//v/+//7///8AAAEAAgACAAIAAgAC
AAAAAAAAAAAAAAAAAAAAAAAAAAAAAAAAAAEAAgADAAQAAwACAAAA//8AAAAA/////wEA
AQABAAMAAgD//wAA//8BAAQABQAGAAYABgAGAAYABQAFAAYABgAGAAYABwAIAAgACAAJ
AAsADgAOAA4ADQALAAwADAANABEAEQARABEAEQAQAA8ADAAOAA4ADgAPABIAEgAQAA0A
CgAJAAUAAAAAAAEAAQABAP7//P/7//v/+v/6//v/+////////v/9//r/+v/6//n//f//
//7//P/8//r/9v/0//T/+v8HABEAGwAtADkAPgBJAF4AhQC4AOAA6wDfAMIAqACaAI0A
gAB6AG0ATQAsAB8AHQAZABMADAAFAAUAAwD+//7/AAD+//3//f/6//r/+v/6//j/+P/4
//j/+P/1//X/9//3//n/+P/4//f/+f/5//n/+f/4//f/9//2//j/+P/4//j/9//3//f/
9//4//r/+//7//n/+P/4//f/+P/4//j/+v/4//j/+P/4//j/+P/4//j/9f/1//X/9v/2
//b/9v/2//j/+P/4//j/+P/4//n/+f/4//f/9v/1//f/9//3//j/+f/5//n/+P/3//f/
9v/1//n/+v/8//3/+v/4//f/9//4//n//v////z//f/+//3///////////8BAAEAAQAB
AAEA/////wAAAAAAAP7//v/8//v/+v/4//j/+f/5//f/9//2//b/9f/y/+//7v/u/+v/
6//r/+v/7P/t/+//8P/u/+3/7P/t/+//8P/y//L/9P/0//T/9f/5//n/+f/7//n/+f/7
//v/+f/5//z/+v/6//v//f/+//3//P/7//r//P/8//v/+//9//3/+//7//z//P/9//7/
/v/+//7//f/9//3//f/8//z//P/8//z//v/8//z//P/7//v/+v/6//v//P/8//z/+//6
//j/9//4//v//P/9//7//////wAAAAAAAAAAAQAAAP///f/8//7//v/9//3///8AAAEA
AQAAAAAA/v/+//7//v/+//3//////////v/8//3//f/9//v//P/8//z//v/+//3//f/+
//7//v/+//7//v/+//z//P/8//3///////3//P/8//7//v/+//7//v/+//////8AAP//
+//6//3//f/8//z//f/9//3//f/8//z//P/8//z//P/6//r//f/8//z//f/9//3//f/+
//3//P/7//r//P/9/wAAAQD8//3//P/6//v/+//8//3//f/9//z//P/8//z//P/8//z/
/P/8//v/+v/5//j/+f/6//v//P/8//z//P/8//z//P/8//z//P/8//z//P/+//7//v/+
//7//v/+//7//P/8//z//P/9//7///8AAAAAAAAAAAAA/v/+//7//v8AAAAAAAAAAAAA
AAAAAAAA/f/8//v/+v/7//z//f/+//7//v/+//3//f/+//7//f/7//v/+//7//7////+
/wEAAQACAAQABAAEAAQABAAEAAMAAwACAAIAAwAEAAUABwAGAAYABgAHAAkACgAKAAoA
BwAHAAgACAALAA0ADQANAAsADAAMAAwACgAKAAoACgALAAwADAAKAAcABwAHAAQAAgAB
AAEAAAD9//z/+v/5//f/9v/2//f/+P/7//z//P/5//j/+P/4//f/9//3//j//P/6//b/
8v/y//L/+v8HABUAIQAtADkAQgBPAGgAkwDGAOIA4wDRALIAmgCKAHsAcgBuAFcAMQAY
ABkAGQATAAsABgADAAEA///+//j/+P/6//v/9f/w//H/8v/z//L/8v/y//L/8v/x//H/
8//z//X/9P/0//P/8v/x//D/7//x//H/8v/y//D/8P/w//D/7//v/+//7//x//L/8v/x
/+//7v/u/+3/7v/u/+7/8P/x//L/8//0//T/9P/0//T/8v/x//D/8P/y//L/8v/y//D/
8P/w//D/8f/y//T/9f/1//X/9f/1//P/8//z//T/9f/1//X/9P/2//f/9//3//b/9v/3
//f/+f/4//j/+f/5//n//f/9//v//f//////AAABAAIAAwACAAEAAAD//////f/9//7/
/v/+//z//P/9//3//f/8//v/+//6//f/9f/0//T/8//y/+//7v/u/+3/7f/t/+3/6//r
/+z/7P/t/+3/7f/v//H/8v/0//T/8v/y//L/8//z//P/8//1//f/9//5//n/+//7//7/
/P/6//n/+f/4//r/+v/6//r/+P/4//f/9//7//v/+f/5//r/+v/7//z//P/8//z/+//5
//n/+f/4//b/9v/2//b/+f/4//n/+v/5//n/+P/4//r//P/9//7//v/+//3//f/9////
//////7//f/7//r//P/8//z//f///////v/+//3//P/6//n/+//8//3//f8AAAAA/v/+
//z//P/8//v/+f/5//n/+P/4//n/+f/5//v//P/8//z//P/8//v/+//6//r/+v/6//z/
/P/8//r/+v/6//v//f/7//n/+P/4//r/+v/6//r/+v/6//v/+//9//3/+v/6//v/+//6
//r/+//7//v/+//8//z//P/8//z//P/6//r//P/6//n/+f/5//n/+f/6//z//P/8//z/
/f/9///////5//v/+//6//v/+//8//3//f/7//r//P/8//z//P/+//7//v/+//3//P/7
//r/+//8//3//v/9//z/+//6//v//P/9//7//P/8//z//P/+//7//v/+/wAAAAAAAAAA
/v/+//7//v/8//z//P/8//7//v/+//7//P/8//z//P/+//7//v/+//7//v/+//7/AAAA
AP////8AAAAA//////3//f/9/////f/7//3//f/+/wAAAAAAAAAAAAAAAAAAAgADAAUA
BgAEAAQABQAGAAUABAAEAAUACQAKAAsACwALAAwADAANAA0ADQANAA0AEAAQABAADgAQ
ABAAEAARABEAEAANAAkADAANAAsACAAFAAUABAADAAAA/v/9//3//v/+//////8BAAEA
AAD///7//v/+//3/9//3//r//P/8//r/9v/0//j//v8FAA0AGwApADMAPABFAFIAawCY
AMoA7wD1AOAAvACmAJsAjAB+AHEAVwAuAA0ABQAFAAEAAgAFAAEA+//8//z//P/8//3/
/f/8//n/+P/3//T/9f/2//f/+P/0//P/9P/z//X/9P/0//P/9f/1//X/9f/3//f/+P/4
//j/+P/4//j/9v/1//T/8//1//b/9v/1//f/+P/6//v/+P/4//j/+v/5//j/9//2//j/
+P/4//j/+v/7//z//v/7//r/+f/4//v//P/9//7//v/+///////9//3//f/9//7///8A
AAIAAQABAAEAAAD+/////////wEAAgAEAAUABQAEAAQABQAFAAUACQAJAAkACwANAA0A
DAALAAoACQAJAAkACQAJAAkABwAHAAgACQAKAAkACgAIAAcABgAEAAUABQAEAAEAAwAC
AAIAAQAAAP3//P/8//n/+f/5//n/+f/5//r/+v/5//n/+f/7//v//P/+//7/AAAAAAAA
AQAFAAUABQAHAAcABwAJAAkACQAJAAwACgAJAAkACgAKAAoACgAKAAoACwAMAAwADQAN
AA0ACwALAAoACgALAAwACgAKAAoACQAKAAsADAAMAAwADAAMAAwAEAAOAA4ADgANAA0A
DAAMAAwADAALAAoACwAMAAwADQANAA8ADwAPAA8ADwAOAA4ADgAOAA4ADwAPAA8ADgAO
AAwADAALAAsADAAOABAAEQAQABAADgAOABAAEAAQAA8ADwAPAA8ADgAQABEAEQARAA8A
EAAQABAADwAOAAwACwANAA4ADwAQAA4ADgAOAAwADAAMAA0ADwARAA8ADgAOABAAEAAQ
ABAADwAOAA4ADQAPAA8ADAAMAA8ADwAOAA4ADwAPAA8ADwAOAA4ADgAOAA8AEAAPABAA
EAAMAA==
         </WaveFormData>
      </LeadData>
   </Waveform>
</RestingECG>
