# Supplementary material for: Detection of Left Atrial Enlargement Using a Convolutional Neural Network-Enabled Electrocardiogram
Source: Front Cardiovasc Med. 2020 Dec 17;7:609976. doi: 10.3389/fcvm.2020.609976 (PMC7773668; doi:10.3389/fcvm.2020.609976)
Supplement: Supplementary file 1 [file Data_Sheet_1.ZIP › hyp/1802014592_10845_0000000F.XML]

<?xml version="1.0" encoding="Windows-1252"?>
<!DOCTYPE RestingECG SYSTEM "restecg.dtd">
<RestingECG>
   <PatientDemographics>
      <PatientID>1802014592</PatientID>
      <PatientAge>85</PatientAge>
      <AgeUnits>Years</AgeUnits>
      <Gender>Female</Gender>
      <PatientLastName>yeyuelian</PatientLastName>
   </PatientDemographics>
   <TestDemographics>
      <DataType>Resting</DataType>
      <Site>1</Site>
      <AcquisitionDevice>MAC55</AcquisitionDevice>
      <Status>Unconfirmed</Status>
      <Priority>Normal</Priority>
      <AcquisitionTime>08:59:08</AcquisitionTime>
      <AcquisitionDate>10-28-2015</AcquisitionDate>
      <CartNumber>1</CartNumber>
      <AcquisitionSoftwareVersion>009C</AcquisitionSoftwareVersion>
      <XMLSourceVersion>MAC5000 v1.0</XMLSourceVersion>
   </TestDemographics>
   <RestingECGMeasurements>
      <VentricularRate>71</VentricularRate>
      <AtrialRate>71</AtrialRate>
      <PRInterval>178</PRInterval>
      <QRSDuration>90</QRSDuration>
      <QTInterval>428</QTInterval>
      <QTCorrected>465</QTCorrected>
      <PAxis>22</PAxis>
      <RAxis>43</RAxis>
      <TAxis>97</TAxis>
      <QRSCount>11</QRSCount>
      <QOnset>227</QOnset>
      <QOffset>272</QOffset>
      <POnset>138</POnset>
      <POffset>192</POffset>
      <TOffset>441</TOffset>
      <ECGSampleBase>500</ECGSampleBase>
      <ECGSampleExponent>0</ECGSampleExponent>
   </RestingECGMeasurements>
   <Diagnosis>
      <Modality>Resting</Modality>
         <StatementCount>5</StatementCount>
         <LabelText>12SL ��ϳ���</LabelText>
      <DiagnosisStatement>
         <StmtText>�������</StmtText>
      </DiagnosisStatement>
      <DiagnosisStatement>
         <StmtFlag>ENDSLINE</StmtFlag>
         <StmtText>��������ɲ���</StmtText>
      </DiagnosisStatement>
      <DiagnosisStatement>
         <StmtText>�����ҷʴ�</StmtText>
      </DiagnosisStatement>
      <DiagnosisStatement>
         <StmtFlag>ENDSLINE</StmtFlag>
         <StmtText>�鸴�����쳣</StmtText>
      </DiagnosisStatement>
      <DiagnosisStatement>
         <StmtFlag>ENDSLINE</StmtFlag>
         <StmtText>�쳣 ECG</StmtText>
      </DiagnosisStatement>
   </Diagnosis>
   <Waveform>
      <WaveformType>Rhythm</WaveformType>
      <WaveformStartTime>0</WaveformStartTime>
      <NumberofLeads>8</NumberofLeads>
      <SampleType>CONTINUOUS_SAMPLES</SampleType>
      <SampleBase>500</SampleBase>
      <SampleExponent>0</SampleExponent>
      <HighPassFilter>16</HighPassFilter>
      <LowPassFilter>150</LowPassFilter>
      <ACFilter>NONE</ACFilter>
      <LeadData>
         <LeadByteCountTotal>10000</LeadByteCountTotal>
         <LeadTimeOffset>0</LeadTimeOffset>
         <LeadSampleCountTotal>5000</LeadSampleCountTotal>
         <LeadAmplitudeUnitsPerBit>4.88</LeadAmplitudeUnitsPerBit>
         <LeadAmplitudeUnits>��V</LeadAmplitudeUnits>
         <LeadHighLimit>2147483647</LeadHighLimit>
         <LeadLowLimit>268435456</LeadLowLimit>
         <LeadID>I</LeadID>
         <LeadOffsetFirstSample>0</LeadOffsetFirstSample>
         <FirstSampleBaseline>0</FirstSampleBaseline>
         <LeadSampleSize>2</LeadSampleSize>
         <LeadOff>FALSE</LeadOff>
         <BaselineSway>FALSE</BaselineSway>
         <ExcessiveACNoise>FALSE</ExcessiveACNoise>
         <MuscleNoise>FALSE</MuscleNoise>
         <LeadDataCRC32>623102246</LeadDataCRC32>
         <WaveFormData>
9P/0//T/9P/1//b/9//4//f/9v/1//T/9f/2//f/+P/6//r/+v/6//j/9v/0//L/9P/0
//T/9P/2//b/9v/2//X/9P/z//L/8v/y//L/8v/w//D/8P/w//L/8v/y//L/8P/u/+z/
6v/s/+z/7P/s/+r/6v/q/+r/6//s/+3/7v/x//L/8//0//X/9v/3//j/+//8//3//v/8
//z//P/8//3//v///wAAAgACAAIAAgAFAAYABwAIAAYABgAGAAYABAACAAAA/v8BAAIA
AwAEAAIAAgACAAIAAgACAAIAAgADAAQABQAGAAMAAgABAAAAAAAAAAAAAAAAAAAAAAAA
AAAAAAAAAAAAAAAAAAAAAAD///7//f/8//z//P/8//z/+v/6//r/+v/8//z//P/8//r/
+v/6//r//f/+////AAD+//z/+v/4//v//P/9//7/+//6//n/+P/6//r/+v/6//z//P/8
//z//v/+//7//v8AAAAAAAAAAP///v/9//z//f/+////AAD+//7//v/+//z//P/8//z/
//8AAAEAAgD///7//f/8//7/AAACAAQAAQAAAP///v8AAAAAAAAAAAAAAAAAAAAAAAAA
AAAAAAAAAAAAAAAAAAAAAAAAAAAAAAAAAAAAAAAAAAAAAAAAAP7//v/+//7///8AAAEA
AgAEAAQABAAEAAEAAAD///7/AQACAAMABAABAAAA///+//7//v/+//7/AAAAAAAAAAAA
AAAAAAAAAAIAAgACAAIA///+//3//P/+/wAAAgAEAAIAAgACAAIAAAAAAAAAAQADAAMA
BAAFAAQABQAEAAMABAAEAAQABAAGAAcACAAJAAwADAAMAA0ADwAQABEAEgARABEAEQAR
AA4ADQANAA4ADwAPAA8AEAASABIAEAAPAA8ADQANAAwACAAHAAUAAwADAAIAAAD/////
AAAAAAAA/v/+//7//v/9//v/+v/5//v//f///wAA/P/6//n/+P/5//r/+//8//r/+f/5
//n/+//8//3//f/9//n/9//6//r//P8BAAYABgALABcAHQAlADcATgBkAIUAqADGAOEA
6wDnANsAwQCLAFAAKAAPAA4AIQAlABEAAgACAAUA///5//X/8//v/+7/7v/w//T//f/9
//H/7//3//T/8//x//D/8f/y//P/9P/2//T/9P/0//P/8//y//H/9P/2//f/9//2//X/
8//y//L/8v/x//D/7//v//D/8v/2//b/9f/0//L/8v/z//P/8f/v//L/8v/y//L/8v/y
//X/9v/4//n/9//1//T/9P/0//T/8v/y//H/8//w//D/8v/z//T/9f/z//P/8//z//P/
9v/0//P/9f/2//b/9v/0//P/8P/v//H/8//1//f/9P/x//D/7v/w//D/8f/x/+//7f/t
/+//7//v/+//7f/q/+r/6f/p/+n/6f/m/+b/5//o/+j/5//p/+r/6v/o/+r/7P/s/+r/
6v/q/+r/6//u/+//8v/z//L/8//1//X/+P/6//3/AAD/////AQABAAIAAgACAAIABAAE
AAQABAAEAAUABQAFAAcABwAGAAYABAAEAAQABQAGAAgACQAKAAcABgAEAAIAAgADAAMA
AgADAAUABgAGAAMAAwADAAMAAwADAAIAAgABAAEAAAAAAAMAAwABAAAA/v//////////
////AAAAAP3//P/7//r/+v/6//r/+v/5//j/+P/3//j/9v/4//j/+f/4//f/9f/3//j/
+f/5//j/9//5//j/9v/2//b/9v/4//j/+P/2//r/+//8//z/+f/7//z//P/9//3//f/9
//v/+P/3//n/9//3//j/+v/7//z//f/+//7//v/9//3/+//8//3/+v/8//3//f/9////
//////////////7//v////7//v/////////9//3/AAAAAP7//P/+//7///8AAAAAAAAA
AP//+P/3//r/+//8//3//v/8//z//P/8//3//v///wAAAAAAAAAAAAD+//7//v/+//v/
+v/5//j/+v/8//7/AAD+//7//v/+//7/////////AAABAAEAAwAFAAUABgAGAAYABgAH
AAcACQAJAAoACgAKAAsADAAMAAwADAANAA0ADwAPAA8ADwANAA4ADgANAA0ADgAOAA4A
DAALAAkABwAIAAgABwAHAAcABQAFAAQA/v/7//n/+P/5//r/+//8//7//v/+//3/+v/5
//j/9//4//j/9//4//j/+P/3//b/9//4//n/+f/5//n/+v/6//r/+f/5//n/9//4//z/
AAABAAQABgAJABMAIwAtADsAVgBuAIMAogDEANkA5wDnAMkAmQBhACYA/v/v//T/+f/5
//f/+P/6//v/+f/z/+//7//v//D/8P/u//L/+f/3//X/9f/1//X/9f/0//T/9v/2//b/
9v/3//T/8//y//T/9f/1//X/9P/0//P/8f/y//P/8//0//X/9v/2//b/8//x//D/8P/z
//T/9P/0//P/8v/y//H/8v/x//X/9v/2//b/9v/2//X/9P/0//P/9P/z//P/9P/3//j/
9//4//b/9//z//L/9f/1//X/9f/3//f/9//3//f/+v/4//f/9v/2//X/9P/z//P/8f/x
//T/9f/2//f/9v/z//L/8P/y//T/9//5//X/8f/v/+//7//v/+//7f/u/+7/7f/t/+v/
6//o/+j/6f/q/+r/6f/p/+r/6v/o/+b/6P/o/+b/6v/q/+r/6//r/+v/7f/t/+7/7//x
//H/7//w//L/9P/4//n//P/9/wAAAAAAAAAA///+//3//P/+///////////////+//7/
AAAAAAAAAQD//wAAAAAAAP3//P/6//j/+//9//7//v/+///////+/////////////f/9
//z//P/9//3//P/8///////9//z//v//////////////AAAAAP3//P/7//r/+P/4//j/
+P/7//z//v////v/+P/5//j//P/8//z/+//7//z//f/9//r/+f/7//r//P/8//z//P/5
//j/9//0//j/+f/6//r/+v/9////AAD+//3//P/7//j/9v/2//n/+//7//z//v/5//j/
9//2//j/+P/3//f/+v/8//7//P/5//n/+P/3//f/9//3//f/+//7//r/+v/6//j/9//3
//n/+f/3//f/+f/6//n/+P/4//j/+f/6//z//P/8//v/BAABAPb/+P/4//j/+P/7//v/
+//8//v/+//9//3//f/+//7//v/+////////////AAAAAAAA//8AAAAAAAAAAAEAAQAB
AAEAAQABAAIABgAHAAcABwAIAAgACAAGAAgABwAGAAcABAACAAEA///7//v/+v/4//f/
9//4//j/+v/6//r/+v/6//r/+f/5//f/9//3//f/9v/0//T/9f/4//j/+P/4//b/9v/1
//X/9//4//j/+P/1//X/9f/1//b/+v/8/wEABAAGAA0AFQAbACcAOwBQAGYAhQCeALgA
zwDXAMsArwCDAEsAHAACAPf//v8FAAEA//8GAAgA+f/r/+//8f/r/+//8v/u//D/8P/v
//X/9//1//H/8//z//L/8v/y//L/8v/y//L/8P/w//D/8P/x//H/8f/z//T/9P/z//X/
9f/0//T/8//0//T/9P/0//P/8//0//T/9P/z//L/9P/0//X/9f/0//H/8//y//T/9P/0
//T/9v/2//f/9//1//P/8v/y//X/9v/1//b/9v/3//P/8v/0//X/9v/3//X/9f/1//X/
8//2//T/8//1//b/9v/2//X/9f/z//P/9f/3//n/+//5//X/8//w//D/8P/x//H/8P/v
//D/8//x//H/8f/v//D/8P/v/+//7f/t/+r/6v/r/+z/7P/r/+v/7P/s/+r/6P/q/+r/
6P/q/+r/6v/r/+3/7f/v/+//7v/v//H/8f/y//T/9//6//n/+f/7//v/+v/6//r/+v/9
//7///8AAP7///////////////7//v/+//7//v//////AAAAAAAAAAAAAP///v/+////
///+/wAAAQABAAAA/////////////////v/+/wEAAQAAAAAA/v/9//r/+P/5//v//P/9
//v/+//8//z/+v/6//r/+v/4//j/+P/4//j/+P/5//n/+v/4//r/+v/7//r/+f/3//b/
9v/2//X/9v/3//v//P/7//r/+f/4//n/+v/7//r/+f/5//n/+P/z//X/9v/2//3/+//8
//r/+v/6//r//P/9//7/AAABAAEAAwADAAIAAgABAAAAAgADAAMAAwABAAIAAgACAAIA
AgABAAAAAgADAAMAAwABAAEAAQACAAgACwANAA8ADgAMAAoABgADAAEA//////7//P/7
//n/+P/5//n/+P/5//n/+v/6//j/+P/4//j/+P/4//f/9//1//X/9f/1//b/9P/0//X/
9v/2//b/9v/2//b/9f/1//X/9v/2//b/9f/1//X/9f/2//r/+v/5//7/BAALABMAHQAr
AD0AUABkAIEAogDKAOcA6QDdAMMAkwBXACgADAABAAQABwAJAA8ADAAEAAEA9f/r/+3/
7//v//D/6v/o/+7/7f/r/+3/7//x//P/8//y//L/7//u/+3/7P/u/+z/7P/s/+3/7//w
//H/8f/y//L/8f/v/+//7v/u/+z/7P/r/+r/6f/p/+r/7P/u/+7/7f/s/+7/7v/v/+//
7//t//D/8P/v/+7/7f/s/+3/7v/w//H/7//t/+z/7P/w//D/7v/u/+//8f/u/+7/7f/t
/+3/7f/v/+//7//v/+3/8P/u/+3/7f/u/+7/7v/x//P/8//1//D/7f/q/+f/6f/p/+v/
7P/q/+r/6//r/+n/5//n/+n/6//r/+v/6f/m/+b/5f/l/+X/5f/i/+L/4//k/+T/4//l
/+b/5v/k/+T/5v/m/+T/5P/k/+T/5f/p/+n/6//r/+r/6//t/+3/7//w//L/9P/z//P/
9f/1//T/9P/0//T/+f/6//v//P/8//3//f/9//v/+//6//r/+v/6//r/+//5//r/+v/6
//z//P/7//r/+v/7//v/+v/8//3//f/8//n/+f/5//n/9//3//b/9v/5//n/+P/4//n/
+f/3//b/9f/1//T/8//z//P/9P/0//T/9P/0//T/9P/0//T/9P/y//L/8//z//T/8v/0
//T/9v/2//b/9f/0//T/9P/z//H/8f/0//T/9P/0//T/9P/y//L/8v/w//P/9f/3//j/
8//1//b/9v/1//P/+f/6//j/+P/4//j/+v/7//z//v/9//3///////3//v/+//7//v//
///////9//7//v/+/wEAAgACAAIAAAABAAEAAQADAAMAAwAEAAcACQAKAAsADAAMAAwA
CgAGAAMAAAD//wAA/v/9//v/9//3//b/9P/1//X/9v/2//b/9v/2//b/9//4//j/+f/5
//n/+f/5//b/8v/w/+//8//0//X/9v/4//j/9//3//X/9v/2//b/9//3//f/9//4//T/
8v/z//j//v8BAAsAGQAnADkATgBkAH0AngDEAOMA6wDnANMApQBpADIACgD7//r/+//9
////AgAAAPv/9//v/+3/7//v/+z/7P/s/+z/8f/5//n/8//r/+v/6//q/+r/7P/u//D/
8v/0//L/8v/y/+//7//u/+3/7v/w//H/8f/v/+//7v/u//D/8v/z//T/7//t/+z/7P/w
//D/7//u/+//8P/y//P/8v/v//H/8P/y//L/8v/y//L/8v/z//P/8f/v/+7/7v/w//D/
7v/u//H/9f/0//b/9v/1//T/8//1//X/9f/1//X/+P/2//X/9//4//j/+P/5//n/9//3
//b/9f/0//P/9v/1//b/9v/z//L/8v/x/+//7f/t/+//8f/x//H/7//u/+7/7f/t/+3/
7f/q/+r/7f/u/+7/7f/v//D/8P/u/+3/7v/t/+r/7v/u/+7/7//v/+//8f/x//T/9f/3
//f/+f/6//z//v/9//3//////////v/9//z///8AAAEAAgD//////v/9//7//////wAA
AAAAAAAAAQD//wAAAAAAAAIAAgABAAAA//////7//P/+///////+//3//f/9//3/////
//7//v/8//v/+f/4//r/+//6//r//P/9//3//f/5//n/+v/6//b/9v/2//b/+P/4//j/
+P/4//j/+f/5//r/+P/6//r/+//6//n/9//2//b/9v/1//f/+f/+//j/9v/2//b/9v/4
//n/+v/8//////8BAAEAAQACAAIAAgACAAMAAwADAAEAAgACAAIABQAIAAoADAALAAsA
CgAJAAcABwAHAAgACgALAAsACwALAAoACQAGAAcABQADAAMABAACAAEA///6//n/9//0
//X/9//6//z/+f/4//f/9v/3//j/+P/5//j/9//2//X/9v/0//T/9f/4//j/+P/4//b/
9v/1//X/9f/2//b/9v/z//P/8//z//j/+P/8//3//P/+/wcADQAXACcAOwBOAGIAeQCY
ALYAzwDZAM8AsQCFAFcAKgAAAPP//v////n/+//+//z/+f/3//P/8//x/+//8P/w//D/
7v/t//H/9f/x/+//7//v/+7/7v/v//D/8f/y//L/8P/w//D/8v/z//P/8//z//T/9P/z
//P/8//y//L/8f/y//L/8v/y//P/9f/4//j/+P/3//b/9P/y//H/7//w/+//8//0//T/
9P/0//T/9P/0//X/9f/0//P/8//0//b/9v/0//T/9f/3//T/9P/1//X/9f/1//j/+f/6
//v/9//4//T/8f/y//T/9f/2//f/9//1//X/9P/z//L/8f/y//H/8v/y//L/8v/z//P/
8f/v/+//8f/x//H/8f/v/+z/7P/r/+v/7P/t/+v/7P/t/+7/7v/t/+z/7P/r/+j/6f/s
/+3/7P/u/+7/7v/v//P/8//1//X/9f/1//b/9f/3//j/+v/8//z/+//8//v/+v/6//r/
+v/+//7//v/+/wAAAQABAAEA//////7//v/+//7//v//////AAAAAAAAAgACAAEAAAD9
//3//P/6//r/+//7//r/+//7//v/+//7//v/+v/6//3//f/8//z//P/7//j/9v/3//n/
+v/7//v/+//8//z/+P/4//j/+P/4//j/+P/4//b/9v/3//f/+P/2//j/+P/7//z//f/9
//n/+P/3//X/9f/1//j/+P/6//r/+v/6//j/+P/4//b/+v/7//z//P/7//3//v/+//3/
/f/9//3/+v/4//j/+//5//n/+v/8//z//P/8//z//v/+//3//f/8//z//P/4//r/+//7
//v/+f/5//n/+f/9//3//P/8//r/+P/3//f//P/9//z//f/+//7//P/6//z//P/9//7/
/v/+//7//f/8//v/+v/7//z//f/+//z//P/8//z//P/8//z//P/8//z//P/8//v/+v/5
//j/+f/6//v//P/8//z//P/8//z//P/8//z/+v/6//r/+v/4//j/+P/4//n/+v/7//z/
/v/+//7//v/7//r/+f/4//j/+P/4//j/+v/6//r/+v/8//z//P/8//7//v///////v/+
//7//f8BAAEAAQACAAEAAAD/////AgADAAQABgAEAAQABQAGAAcACAAJAAsACgAJAAgA
BwAFAAYACAAJAAkACQAKAAoADAAKAAkABwAHAAcABgAEAAMAAQD//////f/6//j/9//4
//j/+P/4//r/+v/6//r/+f/5//n/+f/7//v/+v/4//X/9f/1//T/9v/2//b/9v/3//f/
9//4//b/9v/1//X/+f/3//r//P/6//n//P8AAAUADwAdACcANQBIAFwAdQCMAKgAywDh
AOMA0wCxAH8ASAAeAAUABAAJAAkACwAMAAQA/f/3//P/9f/z/+//7v/y//T/8P/x//P/
8//z//P/9P/1//X/9v/y//D/7v/s//D/7v/u/+7/8P/x//H/8f/v//D/8P/v//H/8f/w
//D/7//w//D/8P/v/+//8P/y//T/9P/z//L/8v/y//P/8//y/+//8f/w//L/8v/y//L/
8P/w//H/8f/z//P/9P/2//X/9P/x//D/8//1//L/8v/x//H/8f/x//L/8//0//X/8//2
//T/8//x//L/8v/y//P/8//x//H/7//v/+//7//w/+//8P/w//L/8v/z//P/8P/t/+z/
7f/t/+3/7f/r/+z/7P/r/+v/7f/t/+r/6v/r/+z/7P/r/+v/7P/s/+r/6//u/+//7v/u
/+7/7v/v//P/8//1//X/9P/1//f/9//5//r//P/+/wEAAQADAAMABAAEAAQABAAFAAQA
AwACAAQABQAFAAUABwAHAAYABgAGAAYABgAHAAUABgAGAAYABAAEAAMAAgADAAUABgAG
AAUABQAEAAIAAQABAAEAAQD//////v/+/wEAAQAAAAAAAQABAP///v/+//////////r/
+f/5//j/+P/4//j/+P/4//j/+P/4//j/+P/5//n/9v/0//b/9v/4//j/+P/3//j/+P/4
//f/+f/5//z//P/7//r/+f/4//j/+P/4//b/+v/7//z//P/4//n/+f/4//n/+f/5//n/
+f/4//n//f/6//n/+f/6//r/+v/6//r/+v/6//n/+f/8//7/AAD+//v/+//6//n/+f/5
//n/+f/5//n/+P/4//n/+P/4//n/+f/5//f/9//7//z/+//6//j/+P/5//r/+//8//3/
/f/4//v//P/6//r/+v/6//r/+v/6//r/+v/6//r/+v/4//j/+P/4//v//P/9//7/+//6
//n/+P/7//z//f/+//3//P/7//r/+//8//3//v/9//z/+//6//v//P/9//7//v/+//7/
/v/7//r/+v/5//r//P/+////AQABAAEAAgAEAAQABAAFAAUABQAFAAYACAAIAAkACgAK
AAoACgALAA0ADQANAA0ACwAKAAoACQAKAAsADQAOAAwACgAJAAcABwAHAAYABAADAAEA
//////z/+v/5//n//P/8//z//P/7//r/+f/4//n/+f/5//n/9//3//b/9P/3//n/+//8
//v/+v/5//j/9//3//f/+P/2//b/9f/1//v/+f/4//z//P/5//z/BgAPABcAIwAzAEMA
VgBwAIkAogDIAOMA5wDfAMMAkwBdACwABgD7/wIABQABAAMAAgD+//v/9f/x/+//8f/1
//T/8P/y//b/8f/t//H/8f/v//D/8f/x//L/8v/y//L/8v/2//T/9P/0//L/8//z//P/
8v/y//H/7//w//H/8f/y//X/9v/2//b/8//x//D/8P/y//L/8f/w//L/8v/z//P/9f/z
//b/9v/0//T/9P/0//T/9P/1//X/9v/1//X/9v/3//b/8//y//X/9//0//T/8//z//P/
8//z//P/8//z//b/+v/5//n/9v/2//X/9P/1//X/8//z//P/8//z//P/9f/z//P/8v/w
//D/8f/x/+//7f/t/+//8f/x//H/7//t/+z/6v/p/+n/6f/m/+b/5//o/+j/5//l/+b/
5v/k/+b/6P/o/+b/5//m/+X/5f/p/+n/6//r/+z/7f/v/+//7//w//L/9P/2//f/+v/7
//z//P/8//z//P/8//z//P/+//////////7//f/7//r//f/+////AQABAAIAAgACAAEA
AAD+//z//f///wAAAAD+///////+//7///8AAAEA//////7//v8BAAEAAAAAAAAA///8
//r/+f/5//j/9//2//f/+f/6//r/+v/6//r//P/8//z//P/7//r/+v/5//j/9v/4//j/
+//8//3//f/8//z//P/7//j/9//5//j/+v/6//r/+v/8//z//P/6//z//f/+//7/+v/7
//v/+v/9//3//f/9//z/+v/6//3/+//7//z//v///wAAAQACAP///v/8//v/+v/8//7/
/P/+//////////////////////////7//v/+//z/+//7///////9//3///8AAP///v8A
AAAAAQACAAEAAAD///3//P8DAAAAAgACAAIAAgD///7//f/8//7///8AAAIABAAFAAgA
CQAGAAYABQAEAAIAAwADAAMABgAIAAkACgAJAAoACgAKAAgABwAFAAMABgAHAAgACgAL
AAsACgAJAA0ADgAPAA4ADQALAAkACQAGAAQAAwABAAEAAQAAAP7//////wAAAAAAAAAA
AAAAAP///v/8//v//P/9//7///8AAP7//v///////v/9//z//v/+//3//f/8//z/+//6
//r/+//8//3//P/6//z/AwAGAAYADwAbACEALQBDAFwAcACJAKYAyADjAO0A4wDNAJ8A
ZwAyAAgA/f8GAAcAAQADAAoACAABAPX/7f/3//f/6//q//T/9v/4//v/9//1//f/9//3
//f/9v/2//T/9P/0//T/+P/2//b/9v/4//n/+f/5//j/+P/3//X/9//3//b/9v/5//r/
+v/6//f/9f/0//T/+f/6//r/+v/4//b/9f/z//T/8//3//j/+v/6//r/+v/4//j/+f/5
//r/+f/5//r/+v/6//j/+P/3//n/9v/2//f/9//3//f/+P/5//r/+//5//z/+v/5//n/
+v/6//r//f/9//v/+//6//n/+P/3//n/9//3//b/+P/4//n/+f/1//P/8//1//f/9//3
//X/8f/w/+7/7f/v/+//7P/s/+//8P/w/+//7f/u/+7/7P/u//D/8P/u/+7/7v/u/+//
8P/v//D/7//z//X/+P/5//f/+P/6//z//////wEAAQAAAAAAAAAAAAIAAgACAAIAAwAF
AAYABwAFAAUABAAEAAQABAAEAAUABQAGAAYABgAHAAgACAAIAAcABwAGAAQAAgADAAMA
AgACAAMABAAFAAUABQAEAAQABQAFAAQABAAHAAcABQAEAAMAAwACAAEAAQABAAIAAgD+
//7//v/+//z//P/8//z///8AAAIAAwD///z//f/8////AAABAAEA/v/+//7//f//////
AgACAAEAAAD///7/AQACAAMAAgD+/wEAAgAAAAAAAgACAAIAAgAGAAcACAAKAAgABwAI
AAcACAAKAAsADAAKAAsACwALAAoACgAJAAgACQAKAAoACgAKAAsACwALAAwADQAOABAA
EgATABMAEwAWABYAFgAUABEADwANAA0ACgAGAAMA//8AAAEAAQAAAAEAAQACAAIAAgAC
AAIAAgABAAAA/v/9//7///8AAAEA/v/8//z//f8AAAAAAAAAAP7//v/9//3///8AAAAA
AAD9//3//f/9/wYABAAAAAUACAAIAA8AHQAnADUASQBeAG4AgQCoANAA5wDrAOcAzQCV
AFcAIgAAAP//CgAJAAUACQAIAAYAAwD7//X/8//5//3/+v/0//b/+v/7//3///////n/
+f/5//j/+P/6//r/+v/6//3//P/9//7//f/9//z/+//8//7////////////+//7//v/+
//3//P/9//3//v8AAP///v/8//r/+v/6//v/+//9//v//v/+//z//P/8//z//v/+////
///8//v/+//8////AAD//wAA//8BAP7//v////////////3//f/9//3//f8AAP7//f/9
//7//v/+///////9//3///////////////3//f/8//r/+v/7//v/+v/5//r//f/7//v/
+//5//r/+v/5//n/+f/5//b/9v/2//b/9f/z//X/9v/2//T/8v/0//T/8v/2//b/9v/3
//j/9//4//f/+f/7//7////+//7///8AAAEAAQADAAMABAAEAAQABAAGAAYABgAGAAYA
BwAHAAcABQAFAAQABAAEAAQABAAFAAUABgAGAAYACAAIAAcABgAGAAcABwAGAAgACQAJ
AAgABAADAAIAAQADAAMAAgACAAYABwAHAAgABgAFAAIAAAABAAMABAAFAAMAAwAEAAQA
AAAAAAAAAAABAAIAAwAEAAAA/v8DAAYABAAEAAQABAAHAAcABwAIAAcABwAJAAkADAAO
AA8AEAAOAA0ACwAJAAcACAAIAAgABwAIAAgACAAKAAsACwALAAwADQAOABAAEwAVABYA
FwAVABQAEwAQAAwACQAGAAUABQAEAAQAAwADAAUABgAGAAQAAwADAAIAAAAAAAAAAAAB
AAIAAgADAAUABQAFAAUAAgAAAAAAAQAEAAQABAAEAAIAAgABAAEAAgAEAAUABgACAAEA
AAD//wQABAAEAAkADgAQABMAIQAtADcASQBiAHoAjwCsAM4A4wDnAN0AuwCDAEsAIAAE
APf/AgALAAkABwAMAA4ABwD///3/+//7/////v/6/wAABAABAP//AQD9////AQABAAAA
AAACAAIAAgACAAIAAAAAAAAAAgADAAMAAwADAAQABAADAAIAAQD///7/AQACAAIAAgAC
AAEAAQACAAQABAADAAIAAgACAAMAAwAFAAMABgAGAAMAAgABAAAAAQACAAQABQAEAAMA
AwAEAAQABAACAAIABgAJAAcACAAGAAUABAADAAMAAwADAAMAAwAGAAQAAwAEAAYABwAI
AAcABwAFAAUABgAHAAgACQAHAAUABQAEAAIAAgADAAMABAADAAQABwAGAAUABAABAAIA
AgABAAEAAwADAAAAAAABAAIAAgABAP//AAAAAP7/AAACAAIAAAAEAAQABAAFAAUABQAH
AAcACgALAA0ADQAMAAwADQAOAA0ADQAPAA8AEgASABIAEgASABIAEgASABEAEQAQAA8A
EAARABEAEgAQABAAEAARABMAFAAUABQAEgASABEAEAASABMAEwASABIAEwATABIAEQAR
ABEAEQASABMAEwAUABMAEQAOAAwAEAARABAAEAAQABEAEQARAA4ADQANAAwADAAOABAA
EgAQABAAEAAQABEAEgAUABUAFwAWABkAGgAaABoAGgAZABoAGgAaABkAFwAXABoAGgAd
AB4AHwAgAB8AHgAdABoAHQAfACEAIgAfACEAIgAiACEAIQAhACEAHgAcABwAHwAaABcA
FQAUABEAEAAPAA4AEQASABIAEwARABIAEwAQABIAEwATABMAEgARABAADwAPAA8ADgAO
AA0ADAAMAA0AEQARAA8ADwAQABAADgAMAA0ADgAQABIAFAAUABQAEwAeABsAIgApADAA
NwA+AA==
         </WaveFormData>
      </LeadData>
      <LeadData>
         <LeadByteCountTotal>10000</LeadByteCountTotal>
         <LeadTimeOffset>0</LeadTimeOffset>
         <LeadSampleCountTotal>5000</LeadSampleCountTotal>
         <LeadAmplitudeUnitsPerBit>4.88</LeadAmplitudeUnitsPerBit>
         <LeadAmplitudeUnits>��V</LeadAmplitudeUnits>
         <LeadHighLimit>2147483647</LeadHighLimit>
         <LeadLowLimit>268435456</LeadLowLimit>
         <LeadID>II</LeadID>
         <LeadOffsetFirstSample>0</LeadOffsetFirstSample>
         <FirstSampleBaseline>0</FirstSampleBaseline>
         <LeadSampleSize>2</LeadSampleSize>
         <LeadOff>FALSE</LeadOff>
         <BaselineSway>FALSE</BaselineSway>
         <ExcessiveACNoise>FALSE</ExcessiveACNoise>
         <MuscleNoise>FALSE</MuscleNoise>
         <LeadDataCRC32>1189790946</LeadDataCRC32>
         <WaveFormData>
/P/8//z//P/9//7///8AAP7//v/+//7/AAACAAQABgAIAAgACAAIAAcABgAFAAQABwAI
AAkACgALAAwADQAOABAAEAAQABAAEgASABIAEgASABIAEgASABIAEgASABIADwAOAA0A
DAAOAA4ADgAOAAwADAAMAAwADAAMAAwADAAKAAoACgAKAAkACAAHAAYABQAEAAMAAgAC
AAIAAgACAAQABAAEAAQAAwACAAEAAAABAAIAAwAEAAQABAAEAAQAAQAAAP///v8AAAAA
AAAAAAAAAAAAAAAAAAAAAAAAAAACAAIAAgACAAIAAgACAAIAAgACAAIAAgACAAIAAgAC
AAIAAgACAAIAAgACAAIAAgAEAAQABAAEAAIAAgACAAIAAgACAAIAAgACAAIAAgACAAQA
BAAEAAQAAgACAAIAAgABAAAA///+/wAAAAAAAAAA///+//3//P/9//7///8AAAAAAAAA
AAAAAAAAAAAAAAD+//7//v/+//z//P/8//z//v/+//7//v8AAAAAAAAAAP7//v/+//7/
/v/+//7//v/8//z//P/8//7/AAACAAQAAgAAAP7//P/8//z//P/8//z//P/8//z/+v/6
//r/+v/8//z//P/8//z//P/8//z//P/8//z//P/8//z//P/8//r/+v/6//r//P/8//z/
/P/+//7//v/+//3//P/7//r/+//8//3//v/7//r/+f/4//r/+v/6//r//P/8//z//P/6
//r/+v/6//v//P/9//7//f/8//v/+v/8//z//P/8//7//v/+//7//f/8//v/+//7//z/
/v///wAAAgAEAAEAAwAGAAgACgAMAAwACgAKAAoACgAHAAcACgALAAwADgAOAA4ADgAO
AAwACwAIAAYABAAEAAEA///9//z/+f/5//v/+v/6//r/+v/7//v//P/7//v/+v/6//v/
+//5//n/+f/5//n/+f/4//f/9P/1//b/9v/3//b/8//z//T/9P/0//T/9f/1//b/9v/1
//X/9//4//j/9//3//X/9v/0//P/8f/z//b/+f/+/wcACAAPACQAPQBQAGYAfQCaAMUA
9gAaAR0B/gC3AGgALwALAP3/BwAUAAwAAgD///z/+P/z//D/7v/v//L/9P/2//X/+///
//X/8v/2//T/8v/y//P/9f/0//T/9P/1//X/9f/1//T/9P/0//P/9f/1//X/9f/3//f/
9f/1//X/9f/1//X/9f/1//b/9v/3//f/9//2//j/+f/5//n/+P/3//f/9v/2//f/+P/5
//v/+//7//v/+//6//r/+v/6//z/+v/5//f/+f/5//r//P/8//z//f/9///////+/wAA
AgACAAAAAgAEAAQABAADAAMABAAFAAcABwAIAAkACgALAA4ADgANAA0ADwAQABAADwAP
ABAAEwATABMAEwARABEAEAAQAA4ADgANAA0ADQANAA0ACwANAA0ADQANAA4ADgANAAsA
DQANAAwADAAOAAwADAANAAoACwAMAAsACAAGAAoADwAJAAYABQAEAAQABAAEAAQABQAF
AAYABgAFAAMAAAD///z//P/9//7/AAD///////8AAAAAAAABAAQAAgD/////AAADAAAA
AAADAAMAAwADAAEAAQABAAIAAAD/////AAAAAAAA///+/wAAAAAAAAAAAAAAAAAAAQAB
AAAA/////wEAAQABAAEAAQAAAAAA///8//z//P/7//z//P/9//3/+//8//v/+P/5//r/
/P/9//r/+v/6//z/+f/2//X/9f/3//n/+f/4//j/+P/3//f/9//3//f/+P/5//n/+f/5
//b/9f/2//j/9//2//X/9P/1//b/+P/5//j/9//2//L/8P/w//D/8v/y//H/8f/x//T/
9v/3//j/+P/4//j/9//2//X/9P/0//b/9//2//f/9//3//X/9f/z//L/8f/x//H/8f/x
//H/9//0//b/9v/2//b/9v/1//T/8//y//T/9P/0//T/9f/2//f/+P/3//b/9f/0//P/
8v/x//D/8f/y//P/9P/z//L/8f/w//L/8//z//T/9f/1//f/+P/8//n/+f/6//z//v8C
AAQABAAEAAQABAAAAP//AAD///7//v/9//z///8AAAEAAQD8//r/+v/6//f/9f/1//T/
8P/v/+7/7P/u/+7/7f/t/+//8P/w//H/7//u/+7/7f/q/+n/6P/n/+j/6f/q/+v/6f/r
/+v/6v/s/+r/6f/p/+n/6P/n/+b/6P/p/+v/7P/t/+3/7f/u/+z/6//r/+n/6P/m/+f/
5f/l/+b/6//u//f/BAAHABAAKQA+AFAAZwCGAK8A3gAEAQ0B9gC/AHYAOQAPAAEACQAQ
AAwABAD9//r/+P/x/+b/4P/h/+j/6P/k/+f/6//r/+3/7P/s/+7/7P/s/+3/7P/q/+n/
6P/l/+P/4f/f/+P/5v/p/+v/6v/p/+j/5//n/+f/5f/l/+X/5f/l/+X/5f/l/+b/5v/p
/+n/6f/o/+b/5//n/+f/5//n/+j/6P/q/+v/7P/t/+r/6f/o/+f/5f/k/+T/5P/p/+z/
6//r/+v/7f/t/+7/7f/s/+v/6//p/+v/6//q/+3/8P/x//D/8f/y//H/8P/x//H/8v/z
//X/9f/2//f/9//3//n/+P/7//3/AQAEAAIA///9//z//f/9//3//f/9//3//P/8//3/
/v/+/////v/9//z/+f/5//n/+f/5//j/+P/3//X/9//3//b/9v/1//L/8f/x/+//7//v
/+3/5//k/+f/6//q/+r/7P/u/+7/7v/u/+7/7P/p/+f/5P/m/+f/5//p/+r/6v/r/+z/
7P/r/+v/6//s/+z/7P/t/+3/6v/m/+X/6f/t/+v/7P/t/+3/7f/t/+3/7f/t/+7/7P/r
/+v/7P/u/+7/7f/s/+r/6v/q/+r/6//s/+3/7//v/+7/7f/t/+v/6//r/+v/6v/q/+v/
6//t/+7/7//v/+z/6v/p/+f/6v/s/+z/6v/o/+j/6f/p/+j/6P/o/+r/6f/o/+n/6//o
/+n/6P/m/+b/5v/l/+X/5//n/+f/6P/r/+v/6//r/+n/5//n/+j/5v/m/+b/5v/i/+L/
4//j/+X/5f/l/+L/5f/m/+f/6v/o/+X/4//h/+H/4v/i/+L/4//k/+X/5f/i/+H/4P/g
/+P/4//h/+H/4v/j/+L/4//l/+T/4//j/+X/5f/l/+X/6f/m/9z/3v/g/+L/5P/m/+f/
6f/s/+//8v/0//b/8f/x//L/8v/w//L/8v/w//H/8v/z//H/8P/x//D/7//x//L/8//0
//T/9P/z//D/8f/y//P/8f/t/+v/6P/j/+X/5f/k/+T/5f/l/+b/5v/k/+H/3//c/97/
3//f/93/3//f/9//3//d/93/3f/b/9//3//e/97/3P/b/9v/3P/c/9z/3P/d/9v/3P/c
/9v/3f/d/97/3v/d/93/2//a/9j/2f/Z/9n/2v/b/+D/6f/y/wEAFAAlADoAVABtAIwA
uQDqAAwBDwHsAKcAYAAnAAMA+f8DAAQA/v/8//n/5v/W/9X/1P/U/9v/3P/a/97/3f/Z
/9v/3f/c/9z/3v/c/9z/3f/f/97/3v/e/93/3f/d/93/3f/c/9v/2f/a/9v/3P/d/9//
3//d/93/3f/d/93/3f/d/93/3v/e/93/3f/d/9z/3v/f/9//3//d/93/3v/e/97/3//g
/+H/4f/h/+H/4f/h/+D/4P/g/+L/5P/i/+H/4//l/+X/5v/o/+j/6P/p/+j/6f/o/+b/
5v/o/+j/5v/q/+z/7P/s/+3/7f/u/+//8P/x//P/9f/z//P/9f/0//H/8f/z//T/9f/1
//b/+P/5//n/+f/5//v/+//6//r/+v/6//n/+f/4//f/9v/z//X/9f/1//X/9P/0//P/
8f/x//H/8P/w//H/7v/t/+3/7P/t/+7/7f/n/+T/5//r/+r/6P/o/+j/5P/k/+T/5P/n
/+f/6P/o/+b/5f/j/+P/5P/k/+X/5v/m/+X/5f/l/+b/5v/m/+f/6v/o/+X/5f/m/+n/
5v/m/+f/5//n/+f/5//n/+f/6P/m/+X/5f/m/+f/6P/o/+j/5v/m/+b/5v/m/+b/5v/n
/+f/5v/l/+X/5//n/+f/5//n/+b/5v/l/+b/5v/m/+X/5v/m/+f/5//m/+j/6P/m/+T/
5P/l/+X/5v/m/+b/6P/o/+b/5v/n/+X/5//n/+b/5P/k/+P/4//j/+P/4//k/+f/5//m
/+j/6P/o/+j/6//t//D/9P/0//b/9//4//T/8//z//L/8v/0//T/8v/w//D/8P/t/+//
8f/x//H/8P/w//D/8P/u/+7/7f/q/+v/7P/t/+v/6P/n/+X/4f/h/+H/4P/g/97/3f/d
/9z/3v/d/93/3P/e/9//3//d/9v/2//b/9v/2//b/9v/2f/b/9v/2v/a/9j/1//X/9j/
2P/Y/9j/2f/Z/9r/2v/Z/9n/2f/a/9r/2f/Z/9f/1v/W/9f/1f/T/9b/3f/i/+n/9P8B
ABAAHwA0AEoAYQCIAL0A6gAGAQEB1ACLAEIADwDz/+3/8//6//j/7P/l/+T/3v/T/87/
0P/R/9T/1P/U/9n/1//T/9X/2P/a/9j/1v/W/9f/1v/U/9P/0v/V/9X/1f/V/9j/2P/Y
/9f/2f/Z/9n/2f/Z/9n/1//X/9f/1//X/9f/1//X/9j/2P/X/9f/1//W/9f/2f/a/9v/
2f/Z/9r/2v/a/9v/3P/d/9//3//f/9//3f/c/9z/3P/e/+D/3v/d/93/3//f/+D/4P/g
/+D/4f/i/+X/5v/m/+T/5v/m/+T/5P/m/+b/5v/p/+v/7v/x/+//7f/s/+v/7f/v//P/
9P/y//H/8v/y//T/8//z//T/9//3//f/9//1//X/9P/0//b/9v/1//X/9f/1//X/8//z
//P/8//z//L/8v/x/+//7f/t/+z/7P/t/+r/6f/p/+b/5//o/+f/4//g/+P/5//k/+L/
4v/i/97/3v/e/97/4P/h/+P/5P/k/+P/4f/h/97/3v/f/+D/4f/h/+L/4//k/+T/5P/l
/+b/5P/h/+H/4v/l/+L/4v/k/+X/5v/n/+X/5f/l/+b/5v/l/+X/5v/m/+b/5f/k/+L/
4v/i/+L/4v/i/+L/4//j/+L/4f/h/+H/4f/h/+H/4v/i/+P/4//i/+L/4v/h/+H/4v/k
/+X/5f/m/+X/4v/g/+D/4f/h/+L/4v/i/+T/4P/e/97/3//d/9//3//e/+D/4P/f/9//
3//f/9//4P/h/93/3//g/+D/4P/g/+D/5f/n/+r/7v/s/+7/7//w/+z/6//r/+r/6//u
/+//7v/u/+7/7v/r/+n/6//r/+v/6v/q/+r/6v/s/+z/6//o/+b/5v/m/+P/4//j/+L/
3//d/93/3P/c/93/3f/e/97/3P/Z/9f/1P/W/9f/1//V/9b/1//Y/9n/2f/Z/9n/1//X
/9f/1v/W/9P/0f/Q/9D/0P/Q/9D/0f/S/9T/1f/V/9b/1//Z/9r/1v/V/9L/0P/W/9H/
zf/L/8z/z//W/9//6v/z/wIAEwAmADgATQBuAJsAzADyAPsA3ACbAFIAFQDx/+f/7f/y
//T/7v/j/9r/2P/T/8z/zP/N/87/zv/O/83/0f/Z/93/2P/O/8v/yP/H/8f/yv/K/8v/
zP/P/8//z//P/83/zP/L/8n/yv/L/8z/zf/R/9H/z//P/83/zf/N/83/y//L/8z/zP/P
/8//z//O/87/z//P/8//z//P/9D/0P/P/8//z//P/9H/0f/R/9H/0P/O/83/zP/O/9D/
zv/N/9D/0//U/9b/1//Y/9n/2//Z/9v/2//a/9j/2v/a/9j/3P/e/97/3v/h/+H/4v/j
/+D/3//f/9//3v/f/+L/4v/j/+P/5f/m/+j/5//n/+j/6f/p/+n/6f/o/+f/5f/k/+b/
5v/l/+X/5v/n/+j/5//m/+X/5P/j/+H/4P/e/9v/3f/d/9z/3P/b/9j/1//X/+b/9/8I
ABcAIAAoADYARQBGAEYASABKAEkASgBLAEwATwBPAFAAUABNAEkARABBAD8APgA+AD4A
PwA/AEAAQQBAAD4APAA7AD0AOgA2ADUANAA3ADQANAAzADMAMwAzADMAMwAzADQAMwAx
ADAAMAAvAC4ALAAqACsALAAtAC4ALgAuAC4ALwAuACwAKgApACgAJwAmACUAKAAoACkA
KQArACwALQAtACkAKAAoACcAJQAmACUAIgAgACAAIQAhACIAIgAkACAAHwAeAB0AHAAb
ABsAHAAeAB0AIAAiACQAIAAfAB8AHgAgACIAIgAgAB8AHgAdABkAHAAhACQAJwAmACYA
JgAmACQAIgAfABoAGAAYABgAFQAVABUAFAARABIAEwATABQAEgARABEAEAAQAA8ADwAO
ABEAEwAUABMAEgARABAADwARABEAEQAPAA4ADQALAAoABgAFAAUABgAEAAQABAAFAAQA
BAADAAEAAwADAAQABAADAAMAAQAAAAAA///9//3//v8DAAwAEwAaACUANgBLAF4AcACF
AKoA1wAIATABNwEaAeEAnABVACsAJwAtAC4AKgAgABUAEgAMAAMAAAAAAP//AgAGAAgA
CwAJAAcABQAAAP7////+////AQACAAIAAwAEAAMAAwADAAMABAAEAAQAAwAFAAUABQAF
AAUABQADAAMAAwADAAMAAwAEAAUABwAIAAkACQAJAAgABgAHAAcABwAFAAUABgAGAAYA
BwAIAAkACQAJAAkACQAJAAgACAAIAAgACgAIAAcACQALAAsADAAKAAoACgALAA0AEQAT
ABQADwAOAAsABgALAA4ADwAQABMAEwAUABUAEwATABQAFQAWABcAGgAaABkAGQAbABwA
HgAdAB0AHgAdAB0AHQAdABsAGwAaABoAHAAcABsAGwAbABsAGwAZABgAFwAWABUAGAAY
ABcAFQATABMAEgASABEADgANAA0ADAANAA4ADQALAAgACwAPAAwACgAKAAoACAAIAAgA
CAAJAAkACgAKAAoACQAHAAcACAAIAAkACgAMAAsACwALAAsACgAJAAkADQAMAAoACwAL
AA0ACQAIAAkACQAJAAkACQAJAAkACgAKAAkACQAKAAoACgAJAAgACAAIAAgACAAIAAgA
CAAJAAsACgAJAAkACAAHAAYABQAHAAgACgALAAgACAAIAAcABgAGAAcABwAKAAwADAAK
AAcABgAGAAUABgAGAAYACAAIAAYABgAHAAQABQAEAAIAAwAEAAQABQAFAAUABQAGAAUA
BQAFAAUABAADAAQABgADAAIAAQAAAP//AAACAAMABAAFAAYABAACAAIAAgAEAAYABQAF
AAUABwAIAAgACAAKAAoACgAJAAkACQAJAAoADAANAAwADQAOAA8ADgAPAA0ADAALAAsA
DQANAA0ADQALAAwADAAOAA4ADgAOAAwADAAMAAwADAAMAAwADAAOAA4ADgAOAA0ADAAL
AAoADAAMAAwADAAMAAwADAAMAAwADAAMAAwADgAOAA4ADgAMAAwADAAMAAwADAAMAAwA
DAAMAAwADAAKAAoACgAKAAgACAAIAAgACQAKAAsADAAMAAwADAAMAAwADAANAA0ADQAO
AA4AEAATABYAFAAVABYAFgAWABgAGAAWABYAFgAUABEAEQATABEAEQASABIAEwAUABUA
FgAXABQAEgASABAADQALAAsACgAHAAcABwAIAAgACAAHAAkACAAIAAcABAACAAEAAQAB
AP///////wAAAQACAAMAAwABAAMAAwAEAAQAAgABAAAAAAD///7//v//////AAAAAP//
/////wAAAAD/////AQD+//7////5//n//P///wIADQAYAB8AKgA/AFYAbAB9AJgAxQD8
ACYBMwEaAd8AkgBPACMAEwAVABoAHAAYAA0ACgAGAP3/+v/4//n//v8CAAQA////////
//8AAAIAAwACAAMABQADAAAA/v/8////////////AgACAAIAAQABAAEAAQABAAEAAQD/
//////////////8BAAEAAgACAAMAAwADAAIAAAABAAEAAQADAAMABAAEAAIAAwAEAAUA
BQAFAAUABQAFAAQABAAEAAYACAAGAAUABwAJAAkACgAJAAgABwAHAAcACQAJAAgACQAM
AA0ADAANAA4ADQAMAA0ADQAOAA8ADwAPABAAEQAUABUAGAAYABcAFwAZABoAGAAXABcA
GAAXABcAFwAXABkAGQAYABgAGAAYABcAFwAZABkAGQAXABcAFwAXABcAGAAYABcAFQAW
ABcAFwAYABgAFgAWABcAFQAXABkAGQAVABIAFQAZABYAFAAUABQAEgASABIAEgASABEA
EQAQABIAEQAPAA8ADgAOAA8AEAAOAA0ADQANAA4ADgAOAA8AEAAOAAsACwAMAA8ADAAM
AAwACwAKAAkACwALAAsADAAMAAsACwAMAA4ADgANAAwADAAMAAwADAAKAAoACgALAAwA
DAAMAA0ACwALAAsACwAKAAoACwALAAwADAAMAAsACQAIAAgABwAGAAgACAAGAAYABgAH
AAcACAAIAAgACgAHAAQAAwADAAEAAwADAAIAAwAEAAQABQAEAAMAAgACAAUABQAFAAUA
AgABAAIABAADAAIAAQAAAP7//v//////AQABAAEA/v8AAAAAAAACAAIAAQABAAEA//8A
AAAAAAAAAAAAAAD//wAA///+//7///////3//f/9//3/+//7//3//P/7//v//P/9//7/
///9//7//v/9//z/+//6//r/+v/6//r/+v/6//r/+v/6//r/+v/6//z//P/8//z//P/8
//z//P/+//7//v/+//3//P/7//r//P/8//z//P/+//7//v/+//z//P/8//z//P/8//z/
/P/8//z//f/9//z//v///wIABQAIAAYABwAMAA4AEAAUABAADAAKAAgACAAFAAUABwAJ
AAkACgAKAAsADAANAA4ADAAIAAUABAAGAAMAAQABAP//+//6//n/+f/6//v/+//9//z/
/P/7//n/+P/4//n/+f/3//f/9//1//X/9f/1//b/9f/4//n/9v/2//T/8//0//b/9//4
//b/9//3//j/9//1//T/8//1//b/9v/3//v/8v/w//P/8f/t//L/+f/+/wUAEAAbACwA
QQBYAGgAewCgANEA/gAeARsB7gCnAF4AJwALAAkADQAQAAwABAD9//r/+v/3/+7/6v/x
//T/9P/0//X/8f/x//P/8v/y//P/8v/z//X/9P/y//H/8P/z//P/8//z//b/9v/2//X/
8v/x//D/7//z//P/8f/x//P/8//z//P/8f/x//L/8v/1//X/9f/0//T/9f/1//X/9f/1
//b/9v/2//f/+P/5//n/+f/5//n/+//6//r/+v/8//7//P/7//v//f/9//7//P/8//z/
/f/7//3//f/8//3/AAABAAAAAQACAAEAAAADAAMABAAFAAMAAwAEAAUABgAHAAoACgAJ
AAkACwAMAAsACQAIAAgACgALAAwADQANAA0ADAAMAAoACgAJAAkACwALAAsACQAHAAcA
BwAHAAYABgAFAAMABQAFAAQABAADAAAA//////7///8AAP//+//4//v////8//r/+v/6
//n/+v/7//z//P/7//v/+v/8//v/+f/5//b/9v/3//j/+f/5//r/+//8//z//P/9//7/
/P/5//n/+/////3//v/9//3//f/9//v/+//7//z//P/7//v//P/8//z/+//6//z//P/8
//z/+v/6//r/+//9//z/+//7//n/+f/5//n//P/8//3//f/8//z//P/7//n/+P/4//f/
+v/8//z/+v/4//j/+f/5//r/+v/6//z//P/6//r/+//7//3//f/8//7//v/9//3/+//7
//v//P/7//v/+//7//v/+//9/wAA///+//3//P/7//z//v////////////z/+v/6//r/
/P/+//3//f/9//z//P/7//r/+v/6//r/+f/6//n/+P/4//r/+//6//v//P/9//z//f/9
//z/+//7//v/+//7//v/+/8AAAAA///+//3//P/8//z//P/8//7///8BAAQABwAKAAwA
DgANAA0ADgAOAAsADAALAAgACwAMAA0ACwAKAAsACgAJAAgACAAIAAgACgAKAAkABgAE
AAQABAABAAEAAQAAAP3///////7//v/8//v/+//6//j/9//3//b/9v/3//f/9f/1//X/
9f/1//P/8//z//H/9f/1//T/9P/y//H/8f/y//L/8v/y//P/8//0//T/8//y//H/8f/w
//D/8f/w//D/8P/v/+v/7f/w//X//v8DAAgAFwAqADsATgBiAHkAnADLAPwAGgEdAfoA
uQBuADEAEQANABMAFAAQAAgAAwAAAPr/8//0//T/7f/u//T/9P/1//f/9f/z//b/+P/3
//T/8//z//P/8v/y//L/8//z//P/8//0//T/9P/z//H/8f/x//H/9f/1//P/8//1//X/
9f/1//T/8//z//L/9P/1//b/9v/1//X/9P/z//T/9f/3//j/+P/5//r/+//5//n/+f/5
//r/+v/7//z//P/+//z/+//6//v/+v/6//v//P/9//////8BAAEAAAACAAQABAACAAMA
BAADAAIAAwADAAQABQAHAAcACAAJAAgACQAMAAwACwALAA0ADgAQAA8ADwAQABMAEwAT
ABMAEgARAA8ADgAQABAADwAPABEAEQARAA8ADQANAA0ADQAOAA4ADQALAAkACQAIAAgA
CQAGAAUABQADAAUABwAHAAEA/v8BAAUAAgAAAAAAAAD+//7//v/+//3//f/+//7/////
//7////8//z//f/+/wAA/////////v/+//7///8CAAAA/f/9////AwABAAIAAQABAAEA
AQACAAMABAAGAAUAAwACAAIABAAEAAMAAgADAAQABQAGAAUABAADAAMAAQAAAP//////
/////////wAAAAABAAEA/v/+//7//f/6//r/+//7//3/AAABAAAAAQACAAQABQACAAIA
AgAEAAAA/P/6//n//f8BAAMABAAMAAwACQADAPz//P/8//z//P///wEABAAIAAoADgAR
ABQADgANAA0ADAAMAA4ADgAMAAoACgAKAAcABwAJAAkACQALAAwADQAOAA4ADgANAAoA
BgAGAAYAAwACAAMAAwABAP/////+//7//P/7//v/+v/5//f/9v/0//T/9f/1//P/9f/1
//X/9f/3//f/9//1//X/9f/0//T/8v/x//H/8v/z//T/9f/3//X/9v/2//X/8//z//T/
9P/y//H/7v/s//D/9f/z//H/8P/x//r/BQAKABMAIgA1AEoAXgB1AJYAwQDyABoBHwH6
ALkAdAA7ABsAEwAXABwAGAAKAAEA/v/6//P/7v/w//H/9P/w//L/+f/5//X/8f/y//L/
8f/u/+3/7f/v/+7/7v/u//L/8//0//X/8//y//H/7//v/+//7//v//T/9f/0//X/9P/z
//L/8f/x//H/8v/y//H/8f/x//D/8P/x//H/8f/v/+//8P/w//L/8//0//X/9f/1//X/
9f/1//T/9P/0//j/+v/4//f/9//5//n/+v/6//r/+v/7//3///////7//v8AAAAA/v8A
AAIAAgACAAEAAQACAAMABQAFAAYABwAIAAkADAAMAAkACQALAAwADAALAAsADAAOAA8A
EAARABEAEQAQABAADwAOAAwACwAJAAkACQAHAAkACwANAA8ADgAMAAkABQAFAAUABAAE
AAEA/v/9//3//P/9//7//f/6//j//P8BAP3/+v/5//j/9v/2//b/9v/5//n/+v/6//j/
9//1//X/9P/0//X/9v/3//f/+P/5//n/+P/3//f/+//6//j/+f/4//v/+P/4//f/9//3
//f/9//3//f/+P/6//n/+f/6//r/+v/5//j/+v/6//r/+v/4//j/+P/5//v/+v/5//n/
+f/5//n/+f/7//z//v////r/+P/6//z//v/+//7//v8CAAMABQAIAAcACgAMAA4ACQAJ
AAoACgAJAAoACQAGAAgACAAIAAUABQAHAAcABwAHAAYABQAEAAUABgAGAAQAAAAAAAAA
/f/7//v/+v/3//b/9f/z//L/9P/z//P/8v/0//P/8//y//L/8//z//H/8P/v/+7/7f/v
/+//7//t/+//7//u/+7/7v/t/+3/7v/u/+7/7v/v/+//8P/w/+//8P/x//P/9P/x/+//
6//o/+z/6f/l/+f/7P/t//L//f8IABUAJgA7AFAAYgB5AKAAzwD+AB4BGwHyAKsAZAAt
AA8AEwAdABoADgAEAP//+v/0/+//6v/q/+//7v/q//D/9//1//P/9f/y//L/8P/u/+7/
7//x//D/8P/w/+//7//v/+//8v/y//L/8f/x//H/8f/x//L/8f/u/+3/7v/v//D/8f/x
//H/8v/y//X/9f/1//T/8v/z//P/8//1//X/9v/2//T/9f/2//f/9f/1//X/9f/2//b/
9//4//j/+v/4//f/+f/9////AgD///7//f/9////AQABAAAAAgAEAAQAAgAEAAYABgAG
AAcABwAIAAkACwALAAwADQAMAAsADAAKAAsACwANAA4AEQARABIAFAATABMAEwATABMA
EwASABIAEAAQAA8ADwAPAA8ADwANAAsACwALAAsACgAKAAkABwAJAAkACAAIAAkABgAF
AAUABQAHAAkACQAEAAAAAgAFAAQAAgACAAIAAAAAAAAAAAD/////AAAAAAIAAQD/////
/v/+////AAAAAP///////wAAAAAAAAEAAgAAAP3//f8AAAMAAAAAAAMAAwADAAMAAgAB
AAAAAAACAAEAAQACAAAAAAD///7/AQACAAMABAADAAIAAQABAAEAAAD/////AAABAAIA
AwAEAAQABQAFAAYACAAKAAsADgAQABMAFQATABQAEwAQAAwADAANAA0ACgAKAAoADAAN
AAwADQAPAA0ADwAPAA4ACwAKAAgABwAEAAMAAgACAAIAAQAAAP///////wEABAACAAAA
/v/8//z//P/9//3//f/9//3/+v/4//j/+P/6//r/+f/5//n/+//8//z//P/8//z//P/7
//r/+f/4//j/+//7//n/+f/5//n/9//3//n/+P/3//f/9f/1//X/9f/5//r/AgAIAA4A
FAAaAA==
         </WaveFormData>
      </LeadData>
      <LeadData>
         <LeadByteCountTotal>10000</LeadByteCountTotal>
         <LeadTimeOffset>0</LeadTimeOffset>
         <LeadSampleCountTotal>5000</LeadSampleCountTotal>
         <LeadAmplitudeUnitsPerBit>4.88</LeadAmplitudeUnitsPerBit>
         <LeadAmplitudeUnits>��V</LeadAmplitudeUnits>
         <LeadHighLimit>2147483647</LeadHighLimit>
         <LeadLowLimit>268435456</LeadLowLimit>
         <LeadID>V1</LeadID>
         <LeadOffsetFirstSample>0</LeadOffsetFirstSample>
         <FirstSampleBaseline>0</FirstSampleBaseline>
         <LeadSampleSize>2</LeadSampleSize>
         <LeadOff>FALSE</LeadOff>
         <BaselineSway>FALSE</BaselineSway>
         <ExcessiveACNoise>FALSE</ExcessiveACNoise>
         <MuscleNoise>FALSE</MuscleNoise>
         <LeadDataCRC32>1286091908</LeadDataCRC32>
         <WaveFormData>
DgAOAA4ADgAQABAAEAAQABIAEgASABIAFAAUABQAFAAWABYAFgAWABgAGAAYABgAGQAa
ABsAHAAeAB4AHgAeAB4AHgAeAB4AIAAgACAAIAAiACIAIgAiACAAIAAgACAAHgAeAB4A
HgAeAB4AHgAeAB0AHAAbABoAFwAWABUAFAARABAADwAOAAwACgAIAAYABAACAAAA/v/9
//z/+//6//n/+P/3//b/9f/0//P/8v/w//D/8P/w//D/8P/w//D/7v/u/+7/7v/s/+z/
7P/s/+r/6v/q/+r/6//s/+3/7v/w//D/8P/w//L/8v/y//L/8v/y//L/8v/0//T/9P/0
//T/9P/0//T/9v/2//b/9v/3//j/+f/6//j/+P/4//j/+P/4//j/+P/6//r/+v/6//r/
+v/6//r/+P/4//j/+P/4//j/+P/4//r/+v/6//r/+P/4//j/+P/4//j/+P/4//j/+P/4
//j/+P/4//j/+P/2//b/9v/2//T/9P/0//T/9P/0//T/9P/2//b/9v/2//T/9P/0//T/
8v/y//L/8v/y//L/8v/y//T/9P/0//T/8v/y//L/8v/w//D/8P/w//L/8v/y//L/8v/y
//L/8v/0//T/9P/0//L/8v/y//L/8v/y//L/8v/y//L/8v/y//D/8P/w//D/8P/w//D/
8P/y//L/8v/y//D/8P/w//D/8P/w//D/8P/w//D/8P/w//D/8P/w//D/8P/w//D/8P/w
//D/8P/w//D/8P/w//D/8P/w//D/8P/w//D/8P/w//L/8v/y//L/8P/w//D/8f/v//D/
8f/y//T/9P/1//X/9//4//n/+f/4//f/9P/0//L/7v/r/+r/5f/l/+T/5P/f/93/3P/c
/97/3//g/+H/5P/l/+b/5v/l/+X/5P/k/+T/5v/o/+n/6v/r/+z/7f/v/+//8P/w/+7/
7v/u/+7/7v/u/+//8P/w/+//7//w/+7/7v/u/+7/7v/u/+//7//w//D/8f/x//H/8f/x
//H/7//v/+//8P/w//L/8v/y//L/9P/6/wEABwAMAA8ADAAQACMAMgA2AC4AHgD3/8L/
lf9r/zz/Gf8E//H+7f4D/xb/KP9F/2f/gv+W/6n/vf/K/9D/2f/h/+f/7//2//r//f8D
AAMABAAFAAYABgAHAAkACgAKAAoACgAKAAsACwALAAsACwALAAsACQAJAAkACQAMAA0A
DQANAA0ADQANAA0ADQANAA0ADAAMAAwADAAMAA4ADwAQABAADQANAA0ADQANAA0ADQAO
ABAAEAAQABAAEQARABEAEQASABIAEgASABAAEQASABMAEwATABIAEgATABQAFAAUABQA
FQAVABUAFwAXABcAGQAZABkAGgAcABoAGgAaABsAHQAfACAAIAAgACAAIAAiACAAIQAh
ACEAIgAkACUAJgAmACYAJgAlACMAIwAjACMAJAAkACQAIwAjACIAIgAiACQAJAAjACQA
IQAgAB8AHAAcABwAHAAbABcAFgAUABEADgAPAA8AEAAMAAkABwAFAAIAAAD9//3//f/9
//3//P/6//r/+f/5//n/+f/6//v/+f/5//j/+P/2//b/9//3//n/+P/3//f/+f/6//r/
+v/4//n/+f/5//v/+v/6//v/+//7//v//P/9//7///8BAP//AAAAAP////8BAAEAAQAB
AAEAAQACAAMABAAFAAYACAAJAAkACQAHAAcABwAIAAgACAAIAAgACQAJAAkABwAJAAkA
CQAJAAkACgAKAAoACgAHAAYABgAHAAcACAAJAAcABwAGAAUABgAHAAgACQAHAAcABwAG
AAUABQAEAAMABAAEAAQABAAEAAMAAwADAAMAAwABAAAAAgACAAIAAQABAAEAAAAAAAIA
AQD/////AAAAAAAAAQAAAAAAAAAAAP7///////////8AAAAAAQD//////v/+/wAAAAAB
AAEAAwABAP7//v/+//7//v8AAAAAAAAAAAAAAAAAAAAA/v/+//7//v8AAAAAAAAAAAAA
AAAAAAAAAAAAAAAAAAD+//7//v/+//z//f/9//7/AQACAAIAAgAFAAUABgAGAAcABwAH
AAcABgAGAAQAAAD9//z/+f/5//b/9v/z//H/7v/u/+//7//x//H/9P/1//T/9P/0//X/
9f/2//b/+P/4//n/+v/7//7/////////AAAAAAAAAAAAAAAAAAAAAAMABAAEAAMAAgAC
AAEAAAACAAIAAgACAAEAAQAAAAAA//////////8AAAEAAgADAAEAAgACAAIABAAEAAQA
CAAMABEAFQAYABkAGgAaACMANAA8ADwAOAAfAPL/y/+1/5j/df9k/1v/R/81/zb/Qv9Z
/3f/lP+i/7H/x//Y/+L/6f/t//X//f8CAAgADQARABEAEAAPABMAFAAWABkAHAAcABwA
HAAaABsAGwAbABsAGwAbABsAGQAZABkAGQAcAB0AHQAdAB8AHwAfAB8AHgAdABwAGgAc
ABwAHAAcABwAHQAeAB4AGwAbABsAGwAdAB0AHQAeAB4AHgAeAB4AHwAfAB8AHwAgACAA
IAAgAB4AHwAgACEAIQAhACAAIAAjACQAJAAkACQAJQAlACUAJQAlACUAJwAlACUAJgAo
ACoAKgAqACsAKQArACwALAAqACoAKgAsAC4ALwAvAC8ALwAwADAAMAAyADIAMgAxAC8A
LwAvAC8AMgAyADIAMQAzADIAMgAyADAALgArACoAKQAoACcAJAAkACQAJAAjACMAIgAg
AB0AGQAZABgAGAAVABMAEgARABAADgALAAsACQAJAAkACAAIAAgABwAHAAQAAwADAAMA
BQAFAAQABAAEAAQABQAFAAUABAADAAMAAwAEAAQABAAEAAUABQAFAAMAAgACAAMABAAF
AAYACAAGAAYABgAHAAcACAAIAAcABwAJAAkACQAHAAcABwAIAAgACAAIAAgACAAJAAkA
CQAJAAkACQAKAAgACAAIAAgACQAJAAkABwAHAAcABwAHAAcACAAIAAgACgAHAAYABgAF
AAUABgAHAAcABwAGAAUABwAHAAcABwAFAAUABQAEAAIAAwADAAMABAAEAAQABAAEAAMA
AwADAAUABQADAAIAAgACAAIAAQABAAEAAAAAAAEAAQAAAAEAAgACAAIAAwADAAIAAQAA
AAAAAQABAAEA//8AAAAAAQD//////v/+/wAAAAABAAEAAQD///z//f/+////AAABAAEA
AgADAAUABgAHAAkABgAGAAUABAAGAAYABgAEAAEA/v/5//X/9v/z//P/8v/y/+//7f/s
/+r/6//r/+v/6f/s/+3/7v/v//D/8v/z//L/8v/0//b/+f/6//v//P/9//3//f/+//7/
/v/+//7//v/+//7///////7//P/7//7//v/+//7//v/+//7///8BAAAAAAABAP//////
////AQABAAEAAQACAAIAAgACAAAAAgAEAAgADwATABgAFwAWAB4ALQA2ADoAOAAuAA0A
3v+7/5//ev9Z/0z/P/8r/yX/Lv8+/1f/df+S/6j/tf/D/9L/3v/p//H/8//7/wQABgAJ
AAsADwAQABMAEwASABIAEwAWABYAFgAWABYAFwAXABcAFwAXABcAFwAZABkAGQAZABoA
GwAbABsAGQAZABkAGQAZABkAGQAYABgAGAAYABgAGAAZABoAGgAXABcAFwAXABcAFwAX
ABgAGAAYABgAGAAZABkAGQAZABoAGgAaABoAGgAbABwAHQAdAB0AHAAcABsAHAAcABwA
HgAfAB8AHwAhACEAIQAjACMAIwAkACYAJQAkACMAIwAkACcAKQAqACgAKAAoACoAKgAr
ACsAKwArACwALAAsAC4ALgAuAC0ALQAtAC0ALQAuAC4ALgAtAC0ALAAsACwALQAsACoA
KgAnACYAJQAiACMAIgAhAB8AHQAcABoAFwARABEAEAAQAA8ADQAMAAsACAAGAAMAAwAF
AAUABQAEAAEAAAD+//3//v/9//3//f/9//3//P/8//z//P/9//3//f/8//v/+//7//z/
/P/8//r/+//7//v//f/8//z//f/9//3//f/+//7//v/+/////f/+//7//f/9////////
/wEAAQABAAIAAgACAAIAAgAAAAEAAQABAAMAAwADAAQAAgACAAIAAgADAAMAAwABAAEA
AQABAAEAAQACAAIAAgAEAAEAAAAAAAEAAQACAAMAAQABAAAA////////////////AQAA
AAAAAAAAAAAAAgADAAUABwAGAAYABgAHAAYABgAFAAQAAAD+//z/+P/2//T/8P/t/+3/
6//s/+z/6v/n/+X/5P/l/+f/6P/p/+v/7v/v//D/7v/u/+//7//x//L/9f/4//f/+P/5
//r/+v/5//j/+P/5//r/+//8//r/+v/6//v//P/8//v/+//8//z//P/8//z//P/8//3/
/f/8//z//f/9//3//f/9//3//f/9//3//v/+//7//v/+//7/AgAGAAsAEQAWABcAGAAg
AC8AOAA4ADYAJAD9/8j/n/97/1D/Nf8o/xf/Ef8f/y7/Pv9d/33/kv+i/7n/zf/W/97/
5//t//H/+f8AAAQABQAHAAsADAAPAA4ADgAPABEAEAAQABAAEAASABMAEwATABMAEwAT
ABMAEwATABMAEwASABMAEwATABMAEwATABMAEQARABEAEAASABIAEgASABAAEQASABIA
EwATABMAEwATABMAEwAUABQAFAAUABQAEwATABMAEwAWABYAFgAWABQAFQAWABcAGAAZ
ABkAGgAbABwAHAAcABwAHQAdAB0AHQAdAB0AHwAhACEAIgAkACIAIgAiACMAJQAnACgA
KAAoACgAKAAqACoAKwArACsAKwAsACwALAAsACwALAArAC0ALQAtAC0ALAAsACwAKwAr
ACoAKgAqACkAKAAmACYAJQAkACMAIAAdABwAGwAZABcAFgAUABEADQANAAwADAALAAkA
CAAHAAYABAABAAEAAQABAAEAAAD+//7//f/9//z/+//7//v/+f/5//j/+P/6//r/+//7
//v/+v/5//n/+f/6//r/+v/6//v/+//7//3//P/8//3//f/9//3//v/+//7//v////3/
/v/+//3///8BAAEAAQABAAEAAQACAAIAAgACAAIAAgADAAMAAwADAAMAAwAEAAQABAAE
AAQABQAFAAUAAwADAAMAAwADAAEAAgACAAIABAABAAAAAAABAAEAAgADAAUABQAEAAMA
AQABAAEAAQABAAEAAQACAAQABAAEAAQABwAHAAgACQAIAAgACAAJAAcACAAIAAgABgAE
AAIA/v/8//r/9v/z//P/8f/y//L/8v/v/+3/7P/u/+//7//v//H/9P/1//b/9v/2//f/
9//6//r//P/+/wEAAgADAAQABAADAAIAAgACAAIAAgACAAQABAAEAAUABAAEAAMAAwAG
AAYABgAGAAYABgAGAAcABwAGAAYABwAHAAcABwAHAAcABwAHAAcABgAGAAYABgAIAAYA
CgAQABUAGQAeAB8AHAAgAC0APgBEAEQAOgAbAOj/vf+d/3j/Wf9M/z//Lf8t/zr/Sv9f
/3//mv+o/7n/z//e/+b/7//1//v/AwAKAA4AEwAXABkAGAAXABoAGgAbAB0AHgAeAB4A
HgAgACEAIQAhAB8AHwAfAB8AIQAhACEAIQAhACEAIAAfAB8AHwAfAB8AIAAhACIAIgAk
ACQAJAAkACIAIwAkACQAIQAhACEAIQAiACMAJAAmACQAJAAkACQAJQAlACUAJQAoACgA
KAAoACgAKQAqACsAKQApACgAKAAqACwALQAuAC4ALwAvAC8ALwAvAC8AMQAxADEAMgA0
ADQANAA0ADUANwA5ADoAOgA4ADgAOAA6ADoAOwA7ADsAOQA6ADoAOgA8ADwAPAA7AD0A
PQA9AD0APQA8ADsAOQA7ADoAOgA6ADkAOAA2ADYAMwAyADEALgAvAC4ALQArACIAHAAV
AA0ABAABAP3/+v/1//P/8v/x//L/8P/t/+3/6//r/+v/6v/q/+r/6f/p/+r/6f/p/+n/
6v/r/+v/7P/s/+z/7f/t/+3/7P/r/+v/7f/u/+7/7v/u/+//7//v//H/8P/w//H/8f/x
//H/8v/0//T/9P/1//P/9P/0//P/9f/3//f/9//5//n/+f/6//j/+P/4//j/+P/5//n/
+f/5//n/+f/6//r/+v/6//r//f/9//3/+//7//v/+//7//3//P/+//r/+v/6//r/+v/5
//n/+v/7//r/+v/6//v/+//8//z//P/7//r/+f/2//j/+P/2//X/9f/z//T/9P/z/+//
7P/q/+j/6f/p/+n/6//u/+//8P/t/+z/7P/r/+7/7v/w//L/8f/y//P/9P/3//f/9//4
//j/+P/4//j/9//2//X/9f/4//j/9//3//r/+v/6//r/+v/6//r/+//9//z//P/9//v/
+//7//v/+f/5//n/+f/8//z//P/8//z//P/+/wIACQAPABQAEwASABYAIQAwADQAMgAo
AAsA3P+3/53/dv9P/0T/Of8j/x3/KP84/1H/c/+M/57/sf/F/9D/2v/h/+f/7f/z//z/
AgAFAAcACQAKAAkADAAMAA0ADwAOAA4ADgAOABAAEQARABEAEQARABEAEQARABEAEQAR
ABIAEwATABMAEwATABMAEwARABEAEQAQABAAEAAQABAAEgATABQAFAATABMAEwATABMA
EwATABQAEgASABIAEgATABMAEwATABQAFAAUABQAFgAXABgAGQAZABkAGAAYABkAGgAa
ABoAGAAZABkAGQAbABsAGwAdAB0AHQAeACAAIAAgACAAIQAhACMAJAAkACQAJAAkACYA
JgAnACcAJwAnACgAKAAoACgAKAAoACcAJQAlACUAJQAkACQAJAAjACMAIgAiACIAIAAe
ABsAGgAXABYAFQASABEAEAAPAA0ACwAKAAgABQADAAMAAgACAAEA///+//3//P/6//f/
9//5//n/+f/4//T/9P/z//P/8//z//T/9f/1//X/9P/0//L/8v/z//P/9f/0//P/8//x
//L/8v/y//T/9f/1//X/9f/0//T/9f/1//X/9f/2//b/9v/2//f/9//4//j/9//3//n/
+f/5//n/+f/5//r/+P/4//j/+P/6//v/+//7//v/+//7//z/+v/6//r/+v/7//v/+//5
//n/+f/5//n/9//4//j/+P/5//f/9//4//X/9f/2//f/9//3//b/9f/1//X/9f/1//P/
8//z//L/9P/1//X/9f/2//b/9v/2//b/9f/1//X/9//3//X/9P/0//T/9P/z//H/8f/w
//D/8P/v/+3/7f/w//D/8P/x//D/8P/w//D/7//v/+7/7f/t/+7/7v/v/+//7//u/+7/
8P/w//H/8f/v/+//8P/u/+7/7v/u/+7/7v/u/+7/7v/u/+7/7v/u/+7/7v/u/+z/7P/s
/+z/7v/u/+7/7v/u/+7/7v/u/+7/7v/u/+7/7v/u/+7/7v/u/+7/7v/u/+7/7v/u/+7/
7P/s/+z/7P/t/+7/7//w//D/8P/w//D/8P/w//D/8P/w//D/8P/w/+7/7v/v/+//8P/x
//L/8v/z//X/9v/4//r/+v/5//j/9//0//T/8v/t/+n/5//j/+P/4v/i/9//3//e/97/
3//f/9//3//i/+P/5P/k/+T/5f/l/+b/5v/m/+j/6f/q/+v/7P/t/+3/7f/u/+7/7v/u
/+7/7v/u//D/8f/y//L/8f/x//L/8v/y//L/8v/y//D/8f/x//D/8v/z//P/8//x//H/
8f/x//H/8f/y//L/9P/0//T/9P/0//r/AQAFAAoADQAMAA4AGQAqADIAMgAoAAkA2P+r
/4X/Xv85/yb/Ff8F/wn/GP8m/z3/Yf9+/5L/pf+5/8b/zv/X/9//5f/v//j/+v/9/wEA
AwAEAAcACAAIAAkACwAKAAoACgAKAAoACwALAAsACwALAAsACwALAAsACwALAAwADQAN
AA0ADwAPAA8ADwANAA0ADQAMAAwADAAMAAwADAANAA4ADgAPAA8ADwAPAA8ADwAPABAA
EAAQABAAEAAQAA8ADgANABAAEAAQABAAEAARABIAEwAVABUAFAAUABMAFAAUABQAFAAV
ABUAFQAVABUAFQAXABcAFwAYABoAGgAaABoAGwAbAB0AHgAeAB4AHgAeACAAIAAhACEA
IQAhACIAIgAiACIAIgAiACEAHwAfAB8AHwAgACAAIAAfAB8AHgAeAB4AHQAcABoAGgAZ
ABgAFwAUABMAEgARAA8ADwAOAAwACQAHAAcABgAGAAEA///+//3//v/8//n/+f/3//f/
9//2//T/9P/z//P/8v/x//H/8f/x//H/8P/w/+7/7v/v/+//8P/w//D/8f/x//L/8v/y
//D/8f/x//H/8v/y//P/9f/z//P/8//0//T/9P/0//X/9f/2//b/9f/1//f/9//3//n/
+f/5//r/+v/6//r/+v/4//n/+f/5//v/+//7//z//P/8//z//P/9//3//f/7//3//f/9
//3/+//8//z//P/+//v/+v/6//n/+f/6//v/+//7//r/+f/5//n/+f/5//n/+f/5//j/
9v/3//f/9//6//r/+v/6//n/9//2//X/9//3//X/9P/0//T/9P/z//L/8//z//T/9v/1
//P/8//0//T/9P/1//T/9P/0//T/8v/z//P/8//x//L/8v/z//P/8//y//L/8P/w//H/
8f/z//X/9P/y//L/8v/y//L/8v/y//L/8v/y//L/8v/y//L/8v/y//L/8v/y//L/8v/y
//L/8v/y//L/8v/y//D/8P/w//D/8P/w//D/8P/y//L/8v/y//D/8P/w//D/8P/w//D/
8P/y//L/8//z//P/8//z//L/9P/1//X/9v/3//j/+P/4//n/9v/2//T/7//r/+n/5f/l
/+T/5P/h/93/3P/c/93/3v/f/+D/5P/l/+b/5v/m/+X/5f/m/+b/5v/o/+n/6v/r/+z/
7f/t/+3/7v/u/+7/8P/w//D/8P/u/+//8P/w//H/8f/y//L/8P/w//D/8P/w//H/8f/w
//L/8//z//P/8f/x//H/8f/x//H/8v/y//T/8P/w//T/+P/8/wMABwAIAAkACgAQAB8A
LgA0AC4AHAD1/8L/nf9//1b/Of8s/x//E/8X/yT/NP9T/3f/jv+c/63/wf/O/9T/2//j
/+v/9f/8//7///8DAAUABgAHAAYABgAHAAkACAAIAAgACAAIAAkACQAJAAoACwAMAA0A
DQANAA0ADQAMAA0ADQANAA0ADQANAA0ADQANAA0ADAAOAA4ADgAOAA0ADQANAAwADQAN
AA0ADQANAA0ADQAOAA4ADgAOAA4ADQANAA0ADQAQABAAEAAQABAAEQASABMAEQARABAA
EAARABIAEgASABQAFQAVABUAEwATABMAFQAXABcAGAAaABgAGAAYABkAGQAbABwAHAAe
AB4AHgAgACAAIQAhACEAIQAiACIAIgAkACQAJAAjACEAIQAhACEAIgAiACIAIQAhACAA
IAAgAB8AHgAcABwAHQAcABsAGAAVABQAEwARABEAEAAOAAsABwAHAAYABgADAAEAAAD/
//7//P/5//n/9//3//f/9v/1//b/9v/3//X/8//y//H/8f/x//D/8P/u/+7/7//v//H/
8P/v/+//8f/y//L/8v/w//H/8f/x//H/8P/w//H/8//z//P/9P/y//L/8v/z//X/9v/2
//X/8//1//X/9f/3//f/9//4//b/9v/2//b/9v/3//f/9//3//f/9//4//j/+P/4//j/
+f/5//n/9//1//X/9f/1//X/9v/2//b/+P/1//T/9P/1//X/9v/3//X/9f/0//P/8//z
//P/8//x//H/8f/w//D/8f/x//H/8P/w//D/8P/w/+//7//v//H/8f/v/+7/7v/u/+7/
7f/u/+//7//w//D/7//t/+3/7v/u/+7/7//u/+7/7v/u/+7/7//v/+//7f/u/+7/7//t
/+3/7P/s/+7/7v/v/+//7//v//D/7//u/+3/7P/u/+7/7v/u/+3/7f/u/+//8v/y//L/
8//z//T/9P/0//X/9P/z//D/7v/s/+j/5f/m/+P/4//i/+L/3//d/9z/2//b/9r/2f/b
/97/3//g/+D/4P/h/+H/4v/i/+T/5v/p/+r/6//s/+v/6//r/+z/7P/s/+z/7P/u/+7/
7v/v//D/8P/v/+//8v/y//L/8v/w//D/8P/x//H/8P/w//H/8f/x//H/8f/z//P/8//z
//T/9P/0//T/9P/2//j//P8BAAcADAANAAwAEgAhACwAMAAsAB4A+//K/6P/g/9c/z//
Mv8h/xX/F/8i/zT/Uf9x/4j/mP+r/7//zP/W/9//4//n//H/+P/6////AQADAAQABwAG
AAYABwAJAAoACgAKAAoADAANAA0ADQALAAsACwALAAsACwALAAsACgALAAsACwANAA0A
DQANAA0ADQANAAwADAAMAAwADAAKAAsADAAMAA0ADQANAA0ADQANAA0ADgAOAA4ADgAO
AA8ADwAPAA8ADgAOAA4ADgAOAA8AEAARABMAEwASABIAEQASABIAEgAUABUAFQAVABMA
EwATABUAFQAVABYAGAAYABgAGAAZABsAHQAeAB4AHgAeAB4AIAAeAB8AHwAfACEAIgAi
ACIAIgAiACIAIQAjACMAIwAjACIAIgAiACEAHwAeAB4AHgAfAB4AHAAcABsAGgAZABYA
EwASABEADwAOAA4ADQALAAUABQAEAAQAAQD///7//f/+//z/+f/5//j/9//2//T/9P/0
//P/8//w/+//7//v//H/8f/w//D/7v/u/+//7//t/+z/6//r/+z/7v/v//D/7v/v/+//
7//t/+z/7P/t/+3/7f/t/+7/8P/w//D/8f/v//D/8P/v//H/8//z//P/8//z//P/9P/2
//b/9v/2//b/9//3//f/9//3//f/+P/2//b/9v/2//n/+f/5//f/9//3//f/9//1//b/
9v/2//f/9f/1//b/8//z//T/9f/1//f/+P/5//r/+P/4//j/+P/7//v//P/9/wAAAAAA
AAEAAAAAAP///v/9//z/+//4//b/9P/w/+3/7P/p/+n/6P/q/+f/5f/k/+L/4//j/+P/
5P/o/+r/7P/s/+z/7f/t/+z/7P/u//D/8v/0//b/+P/3//f/9//4//n/+v/7//z/+//6
//n/+f/7//z//P/9//z//P/8//z//P/8//z//f/9//z//P/9//v/+//7//v//f/9//3/
/f/+//7//v/+//z//v8CAAYACwARABYAFQAUABYAIQAuADgAOgAwAA0A3v+5/5//eP9X
/0z/P/8v/yn/Lv8+/1n/ef+O/6D/s//J/9b/4v/p/+//9f/5/wAABAAJAA0ADQAOABEA
EgASABMAFQAUABQAFAAUABYAFwAXABcAFwAXABcAFwAVABUAFQAVABgAGQAZABkAGQAZ
ABkAGQAZABkAGQAYABgAGAAYABgAFgAXABgAGAAZABkAGQAZABsAGwAbABwAGgAaABoA
GgAbABsAGwAbABwAHAAcABwAGgAbABwAHQAdAB0AHAAcAB8AIAAgACAAIAAhACEAIQAh
ACEAIQAjACMAIwAkACYAJAAkACQAJQAlACcAKAAoACgAKAAoACoAKgArACsAKwArACwA
LAAsACwALAAsACsAKQApACkAKQAqACoAKgApACsAKgAqACoAJwAmACQAJAAhACAAHwAc
AB0AHAAbABkAFwAWABQAEQAPAA8ADgAOAAkABwAGAAUABgAEAAEAAQABAAEAAQAAAP7/
/v/9//3//v/9//3//f/9//3//P/8//r/+v/7//v/+//6//n/+f/7//z//P/8//r/+//7
//v//P/8//3////+//3//P/8//r/+v/6//v//P/+///////+/////v/9/////////wAA
/v/+//7//v8AAAEAAQABAP///////wAAAAAAAAAAAAACAAMABQAHAAYABgAGAAcABgAG
AAUABAAAAP7//P/4//f/9P/v/+v/7P/p/+n/6P/o/+X/4//i/+X/5//o/+n/6f/s/+3/
7v/s/+z/7f/t/+//8P/z//b/9f/2//f/+P/5//n/+f/6//j/+P/4//j/+P/4//j/+f/6
//r/+f/5//j/+P/4//j/+v/6//r/+//5//j/+P/5//n/+f/5//n/+//7//v/+//5//j/
9//2//j/+v/+/wIABwALAA4ADQAOABgAJQAwADIAMAAkAP//zP+n/4n/ZP9L/z7/Lf8d
/yH/MP9A/1v/d/+M/57/sf/D/9L/2v/h/+f/7f/x//b//P8BAAUABwAIAAkACAAIAAkA
CwAMAAwADAAMAAoACwALAAsACwALAAsACwANAA0ADQANAAwADQANAA0ADQANAA0ADQAN
AA0ADQAMAA4ADgAOAA4ADAANAA4ADgANAA0ADQANAA0ADQANAA4ADgAOAA4ADgANAA0A
DQANABAAEAAQABAAEAARABIAEwARABEAEAAQABMAFAAUABQAFAAVABUAFQAVABUAFQAX
ABcAFwAYABoAGgAaABoAGwAbAB0AHgAeAB4AHgAeACAAHgAfAB8AHwAfACAAIAAgACAA
IAAgAB8AHQAdAB0AHQAeAB4AHgAdAB0AHAAcABwAGQAYABYAFgAVABQAEwAQAA8ADgAN
AAsACQAIAAYAAwD//////v/+//3/+//6//n/+v/4//X/9f/1//X/9f/0//T/9P/z//P/
9P/z//P/8//x//H/8P/w//L/8v/z//P/8//y//H/8f/x//L/8v/y//L/8//z//P/8//y
//L/8//1//X/9f/2//T/9P/0//X/9f/2//b/9f/1//f/9//3//f/9//3//j/+P/4//j/
+P/2//f/9//3//j/+f/6//z//v/+//7//v/+//3//P/5//f/9f/z//H/7f/s/+r/6P/n
/+P/4f/g/9//3//g/+H/4//j/+L/4f/k/+X/5v/n/+f/5//n/+b/5//p/+r/6//u/+7/
7v/u/+//7//w//H/8f/x/+//7v/w//D/8P/v/+3/7f/s/+z/7//v/+7/7//w//D/8P/x
//D/8P/w//D/7v/v/+//7//v//D/8P/x//H/8f/w//D/8v/y//P/8//9/wMACAAKAAwA
DgAQAA==
         </WaveFormData>
      </LeadData>
      <LeadData>
         <LeadByteCountTotal>10000</LeadByteCountTotal>
         <LeadTimeOffset>0</LeadTimeOffset>
         <LeadSampleCountTotal>5000</LeadSampleCountTotal>
         <LeadAmplitudeUnitsPerBit>4.88</LeadAmplitudeUnitsPerBit>
         <LeadAmplitudeUnits>��V</LeadAmplitudeUnits>
         <LeadHighLimit>2147483647</LeadHighLimit>
         <LeadLowLimit>268435456</LeadLowLimit>
         <LeadID>V2</LeadID>
         <LeadOffsetFirstSample>0</LeadOffsetFirstSample>
         <FirstSampleBaseline>0</FirstSampleBaseline>
         <LeadSampleSize>2</LeadSampleSize>
         <LeadOff>FALSE</LeadOff>
         <BaselineSway>FALSE</BaselineSway>
         <ExcessiveACNoise>FALSE</ExcessiveACNoise>
         <MuscleNoise>FALSE</MuscleNoise>
         <LeadDataCRC32>1119930851</LeadDataCRC32>
         <WaveFormData>
LgAuAC4ALgAxADIAMwA0ADUANgA3ADgAOwA8AD0APgBAAEIARABGAEcASABJAEoATQBO
AE8AUABTAFQAVQBWAFgAWABYAFgAWgBaAFoAWgBXAFYAVQBUAFMAUgBRAFAATQBMAEsA
SgBIAEYARABCAD4APAA6ADgANQAyAC8ALAApACYAIwAgABsAGAAVABIADwAMAAkABgAC
AAAA/v/8//n/+P/3//b/8//y//H/8P/u/+7/7v/u/+z/7P/s/+z/6f/o/+f/5v/m/+b/
5v/m/+b/5v/m/+b/6P/o/+j/6P/o/+j/6P/o/+r/6v/q/+r/6v/q/+r/6v/s/+z/7P/s
/+z/7P/s/+z/7v/u/+7/7v/v//D/8f/y//L/8v/y//L/8P/w//D/8P/y//L/8v/y//L/
8v/y//L/8f/w/+//7v/u/+7/7v/u//D/8P/w//D/7//u/+3/7P/s/+z/7P/s/+r/6v/q
/+r/6P/o/+j/6P/o/+j/6P/o/+f/5v/l/+T/5P/k/+T/5P/m/+b/5v/m/+X/5P/j/+L/
4v/i/+L/4v/g/+D/4P/g/+L/4v/i/+L/4f/g/9//3v/g/+D/4P/g/+D/4P/g/+D/3v/e
/97/3v/g/+D/4P/g/+D/4P/g/+D/4P/g/+D/4P/e/97/3v/e/9z/3P/c/9z/3v/e/97/
3v/e/97/3v/e/97/3v/e/97/3v/e/97/3v/c/9z/3P/c/97/3v/e/97/3v/e/97/3v/c
/9z/3P/c/97/3v/e/97/3P/c/9z/3P/c/9z/3P/c/97/3v/e/97/3P/c/9z/3P/d/97/
4f/i/+P/5f/m/+b/6v/q/+v/6//t/+3/7f/s/+r/6f/o/+b/5v/l/+P/4f/d/9v/2//X
/9X/1v/X/9f/2P/b/9v/2//a/9j/1//W/9P/0//T/9P/1v/W/9f/1//W/9X/1f/W/9b/
1v/V/9X/0//T/9P/0//T/9P/0//T/9P/0v/S/9L/0v/T/9P/0//T/9L/0v/S/9T/1P/V
/9X/0//T/9P/0//W/9b/2P/W/9b/3v/q//r/DAAfAC8APgBgAKEA3gADASIBLQEPAdAA
mABOANn/Uv/A/j/+/f0H/i/+Xf6e/uv+H/9B/2H/fP+M/5n/qP+5/8b/1v/l/+3/9f/8
//////8DAAQABgAGAAcACwAMAA0ADgAMAA4ADwAPABIAEgASABIAEQARABIAFAAWABYA
FgAWABYAFwAYABgAGAAZABoAGgAaABsAGwAbAB4AHgAfACAAHgAfACAAIQAhACIAIwAk
ACcAKAAoACkAKgArACsAKwArACwALQAtAC4ALwAwADEAMgAzADQANQA3ADgAOgA7ADoA
PAA9AD0AQABCAEMARgBFAEYARwBJAEgASgBLAEwATgBRAFIAUwBTAFQAVQBWAFYAVgBX
AFcAWQBZAFkAWABaAFkAWABXAFUAVABUAFIAUABQAE8ATABMAEsASgBJAEkARwBDAEAA
QQA+ADsAOAA1ADQAMgAxADAALAAoACUAIgAgAB8AHwAaABYAFQATABEADwANAAwACgAK
AAgACAAFAAQAAwACAAMAAgABAAEA///////////+//7//v/+//7//v/9//3//v/+//7/
/v8AAAAAAAABAAAAAQAAAP//AAAAAAAAAQADAAMAAwADAAMAAwADAAMABAAEAAUABQAD
AAMABAAEAAQABAAEAAQABQAFAAUABQADAAQABAAEAAUABQAEAAMAAwADAAQABAAEAAQA
BAADAAMAAwADAAMAAAAAAAAA/v/+//z//f8AAAAAAAAAAP//AQABAAEA///9//3//f/9
//r/+v/6//n/+f/5//n/+f/6//r/+v/5//f/9//3//X/9//3//j/+P/4//b/9P/z//P/
8v/z//T/9P/z//L/8v/z//P/8//z//T/9P/0//P/8f/x//L/8v/y//L/8v/z//H/8P/w
//H/8f/x//D/8P/w//D/8P/y//L/8v/y//D/8P/w//D/7v/u/+7/7v/u/+7/7v/u/+7/
7v/u/+7/8P/w//D/8P/w//D/8P/w/+//7v/u/+7/8f/y//P/9f/4//j/+v/6//7///8A
AAEAAgACAAAA//////z/+v/5//j/9//0//P/8P/r/+r/6v/q/+n/6f/r/+v/6//r/+r/
6P/o/+f/5//n/+f/6P/o/+n/6f/o/+f/5f/m/+b/5v/n/+f/5//n/+f/5//n/+f/5v/l
/+T/4v/j/+T/5f/n/+X/5f/l/+T/5P/k/+T/5P/l/+X/5f/l/+X/5f/m/+b/6P/o/+z/
8v/6/wgAGAApADkASABiAJcA2AALATQBTwFDAQwB0gCaADUAnv8K/5P+Q/4t/kP+af6c
/t/+G/8//13/gP+a/6v/uP/B/8z/2v/n//H/+f8AAAMAAwADAAgACgAKAAsADgAQABIA
FAATABQAFAATABQAFAAUABQAFQAVABYAGAAYABgAGAAYABoAGwAcABwAGgAbABwAHAAe
AB8AHwAfACAAIAAhACIAIgAjACQAJQAjACQAJQAmACcAKAAoACkALAAtAC0ALQAvADAA
MQAxADAAMQAyADMANgA3ADgAOQA5ADoAPAA9AD4AQABBAEEARABGAEcASgBJAEoASwBN
AE4AUABRAFIAUgBVAFYAVwBZAFoAWwBcAFwAXABdAF0AWwBbAFsAWgBcAFsAWgBZAFUA
VABUAFIAUABQAE8ATABJAEcARQBDAEMAQQA9ADoAOQA2ADMAMAAsACoAJwAlACQAIAAc
ABkAFgAUABMAEwAQAAwACwAJAAcABQADAAIAAAAAAP7//v/9//z/+//6//n/+P/3//f/
9//3//f/9//4//j/+P/4//b/9v/1//X/+P/4//j/+P/2//b/9v/3//f/+f/5//n//P/8
//z//f/9//3//f/9////////////AAAAAAEAAQABAAEAAgACAAQABAAEAAQAAwADAAMA
AwADAAQABAAEAAMAAwACAAEAAQABAAIAAgAAAAAAAAD/////////////AAAAAAAA/v/9
//r/+v/8//r/+v/6//n/+//7//v/+f/5//n/+f/5//f/+P/5//n/9//3//f/9//2//b/
9v/1//X/9f/1//P/9f/1//b/9v/2//T/8v/x//H/8P/x//L/9P/z//L/8v/x//H/8f/x
//D/8P/w/+//7//v//D/8P/u/+7/7v/v//D/8P/x//P/8//v/+r/7f/u/+//8P/w//H/
8v/1//b/9//5//r/+P/6//r/+//8//3//v////3/+f/2//P/8P/u/+3/6//r/+f/5f/l
/+D/3//f/9//3//g/+P/4//l/+X/5P/k/+T/4//j/+P/5f/m/+b/5//n/+b/5f/l/+b/
5v/m/+X/5//n/+f/5//l/+X/5f/l/+f/5//m/+b/5v/m/+f/5//n/+f/5v/m/+T/5P/k
/+X/5v/n/+j/6f/n/+j/6P/o/+j/7P/2/wIAEAAeAC8APwBSAHgAswDqABMBNgFJAS0B
7gC0AG4A8/9Y/9D+Z/4v/i/+T/55/rD+9/4v/1X/c/+M/6D/r//A/83/1P/i//H/9//7
/wAABwAJAA0ADwAQAA8ADwATABQAFQAWABYAGAAZABkAGAAYABgAGAAZABkAGgAcAB4A
HgAeAB4AHgAfACAAIAAgACEAIgAiACAAIQAhACEAIgAiACMAJAAkACUAJgAnACcAKAAp
ACoAKQAqACoAKwAuAC8ALwAvAC8AMAAxADEANAA1ADYANwA4ADkAOgA7ADwAPAA9AD0A
QABCAEMAQwBGAEgASQBMAE0ATgBPAFEAUABSAFMAVABYAFsAXABdAFsAXABdAF4AYABg
AGEAYQBhAGEAYQBgAGAAXwBeAF0AXQBcAFwAWgBWAFYAVQBSAE8ATQBLAEkASQBHAEMA
QAA9ADoANwA0ADAALgArACkAKAAkACAAHQAXABQAEgARABAADAALAAkABQADAAEAAAAA
AAAA/v/+//z/+v/4//b/9//2//X/9f/z//P/8//z//L/8v/y//L/8v/y//H/8f/0//T/
9P/0//L/8v/y//P/9f/3//f/9//4//j/+P/5//n/+f/5//n/+//7//v/+//8//z//f/9
//3//f/+//7//v/+//7//v//////////////AAAAAAAA//////7//f//////AAAAAPz/
/P/8//v/+//7//v/+//6//r/+v/4//j/9v/3//r/+P/4//j/9//3//f/9//1//X/9f/2
//b/9v/2//b/+f/7//3/AQABAAEAAgACAAAAAgACAAMAAQD///3/+//5//X/8v/v/+z/
6v/p/+f/5P/f/9z/2//a/9v/3f/f/+H/4v/l/+X/4//j/+L/4v/k/+P/4//j/+H/4v/i
/+P/4f/g/9//3//i/+L/4v/h/9//3//f/9//4f/h/+H/4f/h/+H/4P/g/+D/4P/h/+H/
3//f/97/3v/g/+D/4P/h/9//3//f/9//4f/i/+L/4v/i/+b/7v/4/wgAHAAtAD0AUgB8
ALkA8AAVATYBPwEZAdgAmABCAMP/Mv+q/jv+Df4h/kv+e/7A/gX/L/9P/3X/jv+a/6n/
tv/B/87/3P/p//P/+f/8////AwAFAAgACgAKAAsACwAMAA0ADgAOABAAEQARABIAEgAS
ABIAEwATABQAFgAWABYAFgAWABYAFwAYABgAFgAXABgAGAAaABsAGwAbABwAHAAdAB4A
HgAfACAAIQAhACIAIwAkACMAJAAkACUAKAApACkAKQArACwALQAtAC4ALwAwADEANAA1
ADYANwA5ADoAPAA9AD4AQABBAEEARABGAEcASgBNAE4ATwBRAFAAUgBTAFQAWABbAFwA
XQBbAFwAXQBeAGAAYABhAGEAYQBhAGEAYABeAF0AXABbAFsAWgBaAFgAVQBUAFIATgBL
AEkARwBFAEMAQQA9ADoAOAA0ADAALAAoACYAIwAhABwAGAAUABEADwAMAAoACQAGAAIA
AQD///v/+f/3//b/9v/2//T/9P/z//L/8f/w/+//7v/t/+3/6//r/+v/6//s/+z/7P/s
/+z/7P/r/+v/7P/s/+z/7P/u/+7/7v/v/+3/7//v/+//7v/u/+7/7//x//H/8f/x//H/
8f/x//H/9P/0//X/9f/z//P/9P/0//b/9v/2//b/9//3//f/9//3//j/+P/4//n/+f/4
//f/9f/1//b/9v/0//T/9P/z//X/9f/1//X/9P/0//T/8v/y//D/8f/0//T/9P/0//P/
8//z//P/8f/v/+//8f/y//T/9P/0//T/9f/3//n//f/+////AQACAAAAAgACAAMAAgAB
AAAA///7//f/9P/x/+7/7P/r/+n/5v/h/97/3f/c/93/3//h/+P/5P/n/+f/5//n/+b/
5v/m/+X/5f/l/+f/6P/o/+n/5//m/+X/5f/m/+b/5v/l/+f/5//n/+f/5//n/+f/5//n
/+f/5v/m/+T/5P/l/+X/5//n/+b/5v/m/+b/5v/n/+n/6f/p/+n/5//o/+j/6P/o/+r/
8P/6/woAGgAtAD0ATABsAKUA5gATATgBTQE3AfoAvgB6AAsAdv/o/nH+Jf4f/kP+a/6k
/u/+J/9F/2X/hv+c/6n/uP/D/87/3P/r//X//f8EAAkACQAJAAoADAAMAA0AEQASABMA
FAAWABgAGQAZABkAGAAXABYAGQAZABoAHAAeAB4AHgAeABwAHQAeAB4AIAAhACIAIgAg
ACEAIQAhACQAJAAlACYAJgAnACgAKQApACoAKwAsAC0ALgAuAC8AMAAxADEAMQAzADQA
NQA1ADgAOQA6ADsAPAA9AD4APwBDAEQARgBHAEgASgBLAEsATABOAE8AUgBVAFYAVwBZ
AFoAXABdAF4AYABjAGQAZQBjAGQAZQBmAGYAZgBnAGcAZwBnAGcAZgBoAGcAZgBlAGMA
YgBiAGAAXQBcAFoAVgBUAFMAUgBRAE0ASwBHAEQAQwBAAD0AOgA4ADYAMwAxACkAIAAX
AA8ABgAAAPv/9//z/+7/7P/p/+n/5//l/+T/4P/g/97/3v/f/97/3f/c/93/3P/b/9v/
3f/d/93/3f/c/9z/3P/c/97/3v/d/93/4P/g/+D/4P/i/+L/4v/j/+X/5//n/+f/5v/m
/+b/5//p/+n/6f/p/+v/6//r/+v/7P/s/+3/7f/v/+//8P/w//D/8P/w//D/7//v/+//
7//x//L/8v/y//P/8//y//H/8f/x//L/8v/w//D/8P/v//H/8f/z//D/7v/u/+7/7v/s
/+3/7v/x//D/8f/z//T/9P/2//b/9//3//f/9//3//n/9//2//X/8//y//L/8f/s/+f/
5P/j/+H/4f/i/+P/4f/i/+X/5f/j/+H/3v/c/93/3f/e/9//3f/e/97/3//d/9z/2//b
/97/3v/e/93/2v/Z/9j/1//V/9X/1f/V/9f/1//W/9b/1v/W/9f/1//Z/9n/2P/Y/9b/
1v/W/9f/1f/V/9X/1f/X/9j/2P/Y/9j/3P/i/+7//P8OACEALwA+AF4AlQDQAPsAHAEx
AR8B5ACmAGIA6/9Q/8j+X/4b/hf+O/5j/pr+5f4d/0H/Zf+C/5D/nf+s/7f/wv/Q/9//
5//t//L/9f/3//n//P/+//7///8BAAIAAwAEAAQABgAHAAcACAAIAAgACAAJAAkACgAM
AAwADAAMAAwADAANAA4ADgAOAA8AEAAQABAAEQARABEAEgASABMAFAAUABUAFgAXABcA
GAAZABoAGwAcABwAHQAgACEAIQAhACEAIgAjACMAJgAnACgAKQAqACsALAAtADEAMgA0
ADUANQA2ADYANQA4ADoAOwA+AEEAQgBDAEUARgBIAEkASgBMAE8AUABRAE8AUABRAFIA
UgBSAFMAUwBRAFEAUQBQAFAATwBOAE0ASgBIAEcARABCAEIAQQA+ADsAOQA3ADUAMQAv
ACsAKAAlACIAHwAcABgAFgATABEADgAKAAYAAwAAAP7//f/9//z/+P/3//X/8//x/+//
7v/t/+7/7f/u/+z/6v/o/+b/5//m/+X/5f/n/+f/5//n/+T/5P/k/+T/5f/m/+b/5//m
/+b/5v/m/+j/6P/o/+n/6P/p/+j/5//p/+r/6//t/+3/7f/t/+3/7//v/+//7//w//D/
8f/x//H/8f/y//L/8P/w//D/8P/z//P/8//z//P/9P/0//T/8//z//L/8f/x//H/8v/y
/+7/7v/u/+3/7//v/+//7//w//D/8P/u/+v/6P/o/+r/6v/q/+r/6f/p/+n/6f/n/+X/
5f/l/+X/5f/m/+f/5//l/+X/5f/l/+T/5P/k/+P/5f/l/+X/4//j/+P/5P/k/+L/4P/e
/93/3f/c/93/3v/g/9//3v/e/93/3f/d/93/3P/c/9z/2//b/9v/3P/c/9z/3P/c/93/
3P/c/93/3//b/9v/3P/a/9r/2v/a/9z/3P/c/9z/2v/a/9r/2v/a/9r/2v/a/9r/2v/a
/9r/2v/a/9r/2v/a/9r/2v/a/9j/2P/Y/9j/2v/a/9r/2v/a/9r/2v/a/9r/2v/a/9r/
2P/Y/9j/2P/a/9r/2v/a/9r/2v/a/9r/2v/a/9r/2v/a/9r/2v/a/9z/3P/c/93/3P/f
/+D/4f/l/+b/5v/o/+r/6//r/+v/7f/t/+z/6f/l/+P/4P/e/97/3f/c/9n/2f/Z/9X/
1f/T/9P/0v/S/9f/1//X/9f/1P/U/9T/0//T/9P/0//U/9b/1//X/9b/1f/V/9b/1v/U
/9P/0//T/9X/1f/V/9X/0//T/9P/0//U/9T/1P/U/9P/0//T/9P/1P/U/9T/1P/U/9X/
1f/V/9X/1f/V/9b/2P/Y/9j/2v/e/+r/+P8IABkAKwA6AFQAiQDIAPUAGAEvAR8B6gCs
AGwABwB+/+7+bf4Z/g3+L/5T/oj+1/4T/zX/Vf94/4r/l/+m/7P/vv/O/93/5f/t//L/
9f/5//v//v8AAAAAAQABAAIAAwAEAAQABgAHAAcACgAKAAoACgALAAsADAAOAAwADAAM
AAwADQAPABEAEgAQABEAEgASABIAEwATABMAFAAUABUAFgAWABcAGAAZABkAGgAbABwA
HQAeAB4AHwAeAB8AHwAfACEAIgAjACMAJgAnACgAKQAqACsALAAtAC4ALgAvAC8AMAAy
ADMAMwA0ADYANwA6ADsAPAA9AD8AQABCAEMARABEAEcASABJAEkASgBLAEwATgBOAE8A
TwBPAE8ATwBOAE4ATQBMAEsASwBKAEoASABIAEgARwBEAEIAQQBAAD8APwA9ADkANgA2
ADQAMgAwAC4ALAApACcAJQAiAB8AHQAZABYAFAATABIADgANAAsACQAHAAUABAAAAAAA
/v/+//v/+v/5//j/9f/0//P/8//z//P/8//z//D/8P/w//D/8v/y//H/8f/y//L/8v/y
//D/8P/w//H/8f/z//P/8//y//L/8v/z//P/8//z//P/9f/1//X/9f/1//T/9P/z//X/
9f/2//b/9v/2//b/9v/2//X/9P/z//X/9v/2//b/9f/1//T/8//z//P/9P/0//T/9P/0
//P/8//z//P/8//y//L/8v/w//H/7v/u//D/7v/u/+7/7f/t/+3/7f/r/+v/6//r/+v/
6f/q/+v/6//r/+v/6//r/+j/6P/o/+f/5//n/+f/5f/j/+P/5P/k/+X/5P/j/+P/5P/i
/+L/4v/j/+P/4//k/+P/4//j/+P/4v/i/+L/4f/h/+H/4v/i/+L/4v/i/+P/4f/g/+D/
4f/h/+H/3v/e/97/3v/e/+D/4P/g/+D/3v/e/97/3v/g/+D/4P/g/97/3v/e/97/4P/g
/+D/4P/e/97/3v/e/97/3v/e/97/3P/c/9z/3P/e/97/3v/e/93/3P/b/9r/3P/c/9z/
3P/e/97/3v/f/97/4f/i/+P/5f/m/+b/6P/r/+3/7v/v/+//7//u/+v/6f/n/+T/4v/k
/+P/4v/f/9z/2//W/9X/1P/V/9X/1v/Z/9n/2f/Z/9b/1v/W/9X/1f/V/9X/1v/Y/9n/
2f/Y/9X/1f/W/9b/1v/V/9X/1f/V/9X/1f/V/9f/1//X/9f/1P/U/9T/1P/V/9X/1f/V
/9b/1v/W/9b/1P/V/9X/1f/W/9f/2P/a/9r/1v/W/97/5v/w/wAAEgAhADEARABsAKsA
5gAPATABNwERAdAAmABMAM3/Nv+s/j3+Df4b/kH+a/6w/vn+Kf9D/2X/hP+Y/6H/rv+7
/8j/2P/n/+3/8f/2//v//////wAAAgACAAMAAwAEAAUABgAGAAgACQAJAAwADAAMAAwA
CwALAAwADgAOAA4ADgAOAA4ADwAQABAAEAARABIAEgAUABUAFQAVABQAFAAVABYAFgAX
ABgAGQAZABoAGwAcABsAHAAcAB0AHgAfAB8AHwAhACIAIwAjACQAJQAmACcAKAApACoA
KwAtAC4AMAAxADIANAA1ADUANAA2ADcAOgA9AD4APwBBAEIARABFAEYARgBJAEoASwBN
AE4ATwBQAE4ATgBPAE8ATwBPAE8ATgBQAE8ATgBNAEoASABHAEQAQgBCAEEAPgA7ADkA
NwA1ADMAMQAtACoAKQAmACMAIAAcABoAFwAVABQAEAAMAAkABwAEAAIAAQD+//r/+f/3
//f/9f/z//L/8P/w/+7/7v/t/+z/6//q/+n/6P/n/+f/5//n/+f/5//k/+T/5P/k/+b/
5v/l/+X/5v/m/+b/5v/m/+b/5v/n/+f/6f/p/+n/6v/q/+r/6//p/+n/6f/p/+v/6//r
/+v/7P/s/+3/7f/t/+3/7v/u/+7/7v/u/+7/7//v/+//7//v//D/8P/w/+//7//u/+3/
7f/t/+7/7v/q/+r/6v/p/+v/6//r/+v/6v/q/+r/6P/p/+b/5v/o/+b/5v/m/+X/4//j
/+P/4f/h/+H/4f/h/9//4P/h/+H/3//f/9//3//e/97/3v/d/93/3f/d/9v/2//b/9z/
3P/e/9z/2v/Z/9n/2P/Z/9r/2v/Z/9j/2P/Z/9n/2f/Z/9r/2v/a/9n/2f/Z/9r/2v/Y
/9j/2P/Z/9n/2P/Y/9n/2f/Z/9r/2f/Y/9f/1v/X/9j/2f/a/9j/2f/a/93/4P/h/+P/
5P/k/+b/5v/n/+f/5//n/+f/5v/j/+H/3//a/9j/1//V/9X/0f/P/8//yP/H/8f/x//H
/8j/y//L/8z/zf/N/87/0P/P/8//z//P/9D/0P/R/9H/0P/P/8//zv/O/87/zf/O/8//
0P/R/8//z//P/8//0f/R/9D/0P/O/87/z//P/9H/0f/Q/9D/0v/S/9L/0//R/9H/0f/R
/9H/0v/S/9L/1P/Y/97/6P/4/woAHQArADwAZAChANoABQEmATEBDwHQAJgAUADb/0j/
uP5D/gn+D/41/mH+ov7r/hv/Of9b/3r/iv+b/6r/s/+8/8z/2//l/+n/8P/z//X/9//4
//r/+v/7////AAABAAIAAAACAAMAAwAEAAQABAAEAAUABQAGAAgACAAIAAgACAAKAAsA
DAAMAAoACwAMAAwADAANAA0ADQAOAA4ADwAQABAAEQASABMAEQASABMAFAAXABgAGAAZ
ABoAGwAbABsAGwAcAB0AHQAeAB8AIAAhACIAIwAkACUAJwAoACoAKwAsAC4ALwAvAC4A
MAAxADQANQA2ADcAOQA8AD4APwBAAEIARQBGAEcARwBIAEkASgBKAEoASwBLAEsASwBL
AEoASgBJAEgARwBFAEQARABCAEAAQAA/ADwAOQA3ADUAMwAxAC8AKwAoACUAIgAfABwA
GAAWABMAEQAPAAwACQAHAAMAAAD+//3/+P/0//P/8f/x/+//7f/s/+j/6P/m/+b/5f/k
/+P/4v/h/+D/3//f/93/3f/d/93/2v/a/9r/2v/a/9r/2f/Z/9z/3P/c/9z/3P/c/9z/
3f/b/93/3f/d/9z/3P/c/93/3f/d/93/3f/h/+H/4f/h/+D/4P/h/+H/4f/h/+L/4v/k
/+T/5P/k/+f/5//n/+f/5f/m/+b/5v/l/+X/5P/j/+X/5f/m/+b/5v/m/+b/5f/n/+f/
5//n/+j/6P/o/+b/4//g/+D/4v/k/+T/5P/j/+T/5v/m/+b/5v/o/+n/6v/t//D/8f/z
//T/8//0//P/8//x//H/8f/x/+//6//o/+X/4P/e/93/2//X/9P/0f/R/8//z//Q/9H/
0//W/9v/3f/f/9//3v/e/9//3//g/+H/4v/k/+X/5//n/+b/5f/l/+j/6P/o/+f/5f/l
/+X/5f/m/+f/6P/p/+n/6f/o/+j/5v/m/+f/5//p/+n/6P/o/+j/6P/o/+n/5//n/+f/
5//n/+j/6P/o/+j/7v/4/wAADAAeAC8APwBQAHIAqQDkABMBOgFNATMB9gC6AHYA//9m
/9r+af4p/if+Rf5x/rD++f4r/0v/bf+O/6L/sf/A/8v/1P/i/+//+f8BAAYABwALAA8A
EAASABIAEwATABQAFQAWABYAGAAZABkAGwAcAB0AHgAeAB0AHQAeAB8AIAAhACIAIgAj
ACQAJAAkACUAJgAmACYAJwAnACcAJgAmACcAKAAqACsALAAtAC0ALgAvADAAMQAyADIA
MwA0ADUANQA1ADcAOAA5ADkAOgA7ADwAPQA+AD8AQABBAEMARABGAEcASABKAEsASwBO
AFAAUQBUAFMAVABVAFcAWgBcAF0AXgBgAGMAZABlAGMAZABlAGYAaABoAGkAaQBnAGcA
ZwBmAGgAZwBmAGUAYgBgAF8AXABcAFwAWwBYAFUAUwBRAE8ASwBJAEUAQgBAADwAOAA0
ADIAMAAtACsAKAAkACAAHQAbABgAFgAVABIADgANAAsACQAHAAUABAACAAIAAAAAAP//
/v/9//z//f/8//v/+//7//v/+//7//j/+P/4//j/+P/4//f/9//4//j/+P/4//j/+P/4
//n/+//9//3//f/8//z//P/9//3//f/9//3/AQABAAEAAQACAAIAAwADAAEAAQACAAIA
AgACAAIAAgADAAMAAwADAAMAAgAEAAQABQAGAAcACAALAA0ADwATABMAEwAUABQAEwAU
ABMAEwARAA8ADQALAAgAAwD///v/9v/0//P/8f/t/+n/5//n/+X/5//q/+3/7f/u//H/
8f/w/+//7f/s/+7/7f/t/+3/7f/u/+7/7//t/+z/6//r/+z/7P/s/+v/7f/t/+3/7f/r
/+v/6//r/+v/6//q/+r/6v/q/+v/6//p/+n/6P/o/+j/6P/o/+n/6v/r/+z/7f/r/+r/
6P/m/+r/8P/4/wYAFAAkADUAQwBWAIAAuwDyABkBOgFHASMB4gCgAEwAx/80/7T+Uf4f
/i3+V/6D/sL+Cf83/1f/ef+U/6T/s//A/83/1v/g/+3/+/8BAAYACQALAA0ADgAQABAA
EQATABQAFQAWABQAFgAXABcAGAAYABgAGAAZABkAGgAcABwAHAAcABwAHgAfACAAIAAe
AB8AIAAgACAAIQAhACEAIgAiACMAJAAkACUAJgAnACcAKAApACoAKwAsACwALQAuAC8A
LwAvADEAMgAzADMANgA3ADgAOQA4ADkAOgA7AD8AQABCAEMARABGAEcARwBKAEwATQBQ
AFEAUgBTAFUAVgBYAFkAWgBaAF0AXgBfAGEAYgBjAGQAYwBiAGIAYQBhAGEAYQBgAF4A
XQBcAFsAVwBWAFYAVABSAFIAUQBOAEsASQBHAEUAQQA/ADsAOAA3ADQAMQAuACkAJgAi
AB8AHQAaABcAFQARAA4ADAALAAoABgAFAAMAAQD///3//P/8//z/+v/6//n/+P/3//b/
9//2//X/9f/1//X/9f/1//T/9P/0//T/9v/2//X/9f/0//T/9P/0//b/9v/2//f/9//5
//n/+f/6//r/+v/7//v/+//7//v//f/9//3//f/8//z//f/9//3//f/+//7/AAAAAAAA
AAADAAMAAwADAAYACAAJAAoADQAPABAAEQATABMAFAAUABAADgAMAAkABQADAAEA///7
//j/9f/w/+z/6P/n/+j/6f/q/+v/6//t/+3/7f/r/+n/6f/p/+n/6f/q/+v/6//p/+n/
6f/p/+j/6P/o/+f/6f/p/+n/5//l/+X/5v/m/+j/5v/k/+P/5f/k/+X/5v/o/+f/5v/m
/+X/5f/l/+X/5v/m/+b/5f/j/+P/5P/k/+b/5v/m/+f/6//s/+7/8f8NAB8AMABCAFIA
YgByAA==
         </WaveFormData>
      </LeadData>
      <LeadData>
         <LeadByteCountTotal>10000</LeadByteCountTotal>
         <LeadTimeOffset>0</LeadTimeOffset>
         <LeadSampleCountTotal>5000</LeadSampleCountTotal>
         <LeadAmplitudeUnitsPerBit>4.88</LeadAmplitudeUnitsPerBit>
         <LeadAmplitudeUnits>��V</LeadAmplitudeUnits>
         <LeadHighLimit>2147483647</LeadHighLimit>
         <LeadLowLimit>268435456</LeadLowLimit>
         <LeadID>V3</LeadID>
         <LeadOffsetFirstSample>0</LeadOffsetFirstSample>
         <FirstSampleBaseline>0</FirstSampleBaseline>
         <LeadSampleSize>2</LeadSampleSize>
         <LeadOff>FALSE</LeadOff>
         <BaselineSway>FALSE</BaselineSway>
         <ExcessiveACNoise>FALSE</ExcessiveACNoise>
         <MuscleNoise>FALSE</MuscleNoise>
         <LeadDataCRC32>3379558049</LeadDataCRC32>
         <WaveFormData>
KAAoACgAKAArACwALQAuAC8AMAAxADIANQA2ADcAOAA5ADoAOwA8AD0APgA/AEAAQQBC
AEMARABGAEYARgBGAEQARABEAEQARABEAEQARABCAEAAPgA8ADoAOAA2ADQAMQAuACsA
KAAmACQAIgAgABwAGgAYABYAFAASABAADgAMAAoACAAGAAMAAgABAAAA/f/8//v/+v/4
//j/+P/4//j/+P/4//j/9v/2//b/9v/2//b/9v/2//b/9v/2//b/9f/0//P/8v/y//L/
8v/y//L/8v/y//L/9P/0//T/9P/0//T/9P/0//b/9v/2//b/9v/2//b/9v/3//j/+f/6
//r/+v/6//r/+v/6//r/+v/8//z//P/8//z//P/8//z//P/8//z//P/8//z//P/8//z/
/P/8//z/+v/6//r/+v/6//r/+v/6//r/+v/6//r/+f/4//f/9v/2//b/9v/2//b/9v/2
//b/9P/0//T/9P/0//T/9P/0//L/8v/y//L/8v/y//L/8v/y//L/8v/y//D/8P/w//D/
8P/w//D/8P/u/+7/7v/u//D/8P/w//D/7//u/+3/7P/u/+7/7v/u/+7/7v/u/+7/7v/u
/+7/7v/w//D/8P/w/+7/7v/u/+7/7v/u/+7/7v/u/+7/7v/u/+z/7P/s/+z/7v/u/+7/
7v/u/+7/7v/u/+z/7P/s/+z/7v/u/+7/7v/s/+z/7P/s/+z/7P/s/+z/7P/s/+z/7P/s
/+z/7P/s/+7/7v/u/+7/7P/s/+z/7P/u/+7/7v/u/+7/7v/u/+7/7P/s/+z/7P/s/+3/
8P/x//L/8//0//T/9v/5//v//P/8//v/+//6//r/+P/4//n/+f/4//b/9f/1//P/8v/u
/+v/6//s/+3/7f/v/+//7v/s/+v/6f/n/+f/5//n/+j/6v/p/+n/6P/p/+j/6P/p/+f/
5//n/+f/5f/l/+X/5f/j/+P/4v/i/+T/5P/k/+L/4v/j/+T/5P/i/+L/4v/i/+P/4//i
/+L/4v/i/+L/4v/i/+T/5P/k/+X/6v/1/wQAFgAqAD4AVgCDAMwAEwFUAZcBzwHtAfkB
/gHaAXkB0gDt/wP/b/5L/mD+gP64/v/+MP9N/2j/gf+P/5n/p/+3/8P/0v/f/+n/7//2
//f/9//7//v//f/9////AgADAAQABgAEAAUABQAFAAgACQAKAAoACAAJAAkACwAOAA4A
DgAOAAwADgAPAA8ADgAOAA8ADwAPABAAEAAQABMAEwATABQAFQAWABUAFAAWABYAFgAY
ABkAGQAbABsAHQAeAB4AHwAdACAAIQAiACIAIwAjACQAJAAkACQAJgAnACgAKgArACkA
KwAsACwALgAvADAAMgAzADMANQA1ADQANQA1ADUANwA5ADoAOgA4ADgAOQA5ADkAOAA3
ADYANwA2ADYANQA0ADEALwAtACoAKQAoACUAIwAiACEAHwAdABwAGgAZABkAGAAUABEA
EgAQAA0ACwALAAoACQAKAAsACQAHAAQABQAGAAcACAAEAAMAAwADAAMAAwACAAIAAwAD
AAIAAgD///////////3//f/9//7//v/9//3//v/8//z/+//7//z//P/8//z//P/7//v/
/P/8//z//f/9//3//P/7//r/+//7//z//P/7//v/+//7//v/+//7//v/+//8//z//P/7
//r/+f/4//n/+v/6//r/+P/4//n/+f/3//b/9v/2//f/9//2//b/9v/2//b/9v/3//f/
9//1//X/9f/1//X/8v/y//P/8//w//D/8f/z//P/8//y//L/9P/1//b/9v/3//f/9//3
//b/9f/1//T/9f/1//X/9P/2//b/9v/1//X/9f/1//T/9f/1//X/9f/z//P/8//z//T/
8//x//H/8f/x//L/8v/y//L/8v/y//H/8f/x//D/7v/u/+//7//x/+//7//v/+3/7f/u
/+7/8f/v/+7/7v/u/+7/7v/w//D/8P/w//D/8P/w//D/7//u/+3/7P/s/+z/7P/s/+z/
7P/s/+z/7v/u/+7/7v/u/+7/7v/u/+z/7P/s/+3/7//v/+//7//x//L/9P/3//n/+v/7
//v//f/8//v/+P/4//n/+P/4//j/9//1//P/8P/s/+v/6//p/+n/6v/r/+v/6v/p/+n/
6P/n/+f/5//l/+b/5v/l/+f/5v/l/+T/4v/j/+P/4//j/+P/4//j/+T/5f/m/+f/4//i
/+H/4P/h/+D/4f/j/+L/4v/i/+L/4P/g/+H/4f/i/+L/4v/i/+D/4P/g/+D/4v/i/+X/
7P/z/wAAEgAkADoAVAB7ALgA/wBGAYkBxwHpAe8B6AHKAWcBtADX/wn/ff5R/mD+fP6m
/uX+GP83/1L/cf+H/5X/o/+v/7n/yP/X/+H/6f/u//H/8//z//b/+f/6//3/AAABAAIA
BAACAAMAAwADAAQABQAGAAYABAAFAAUABwAIAAgACAAIAAgACgALAAsADAAMAA0ADQAN
AA4ADgAOABEAEQARABIAEwAUABMAEgAUABQAFAAWABcAFwAZABkAGwAcABwAHQAbAB4A
HwAgAB4AHwAfACAAJAAkACQAJgAlACYAKAApACkAKwAsACwALgAvADAAMgAxADEAMwAz
ADMANQA2ADcANwA5ADoAOgA8ADwAPQA9ADsAOgA5ADgANwA2ADYANQA0ADEALwAtACoA
KQAoACUAIAAeABwAGQAUABIADwANAAsACgAGAAMABAACAP///f/7//j/9f/0//X/8//x
/+7/7v/u/+7/7v/u/+3/7f/t/+3/7f/s/+z/7f/t/+z/7P/t/+3/7f/t/+v/6//r/+z/
7P/r/+v/7P/u/+7/7f/t/+z/7P/s/+z/7f/t/+7/8P/u/+7/7//v//D/8P/w//D/8P/x
//P/9P/1//X/9f/1//f/9//3//f/+f/6//r/+v/4//j/+P/4//v//P/8//z/+v/6//v/
+//7//r/+v/6//n/+f/4//j/9v/2//b/9v/3//f/9//1//f/9//3//f/9v/2//f/9//z
//L/8v/z//H/8f/w//D/8//z//P/8v/x//H/8f/x/+//7//w//D/8P/v/+7/7P/s/+z/
7P/r/+3/7f/t/+z/7f/t/+3/7f/r/+v/6//r/+v/6//q/+v/7f/t/+7/7v/q/+r/6v/q
/+v/6//r/+r/6v/q/+v/6//r/+n/6f/p/+v/6//s/+z/7f/p/+T/5//o/+n/6v/s/+z/
7f/w//H/8v/z//T/8v/z//X/9v/4//j/9//3//b/9f/y//H/8f/v/+7/7P/t/+v/6f/o
/+P/4f/g/+D/4f/j/+X/5f/m/+X/5f/k/+X/5f/l/+X/5v/m/+X/5f/k/+P/4v/i/+P/
4//j/+P/4//j/+P/4//j/+P/4//i/+L/4v/i/+L/4P/g/+H/4v/k/+T/5P/k/+T/5f/l
/+T/5v/m/+b/5v/m/+b/5v/m/+b/6f/y////CgAaADAASABmAJkA3AAfAWIBpwHfAfkB
+wHuAboBOwFwAJH/0/5n/lX+bP6K/rz+/f4u/03/aP9//5H/n/+x/73/xf/U/+P/6//v
//T/+f/7//////8BAAEAAwAEAAUABgAIAAoACwALAAsACgALAAwADAAMAA0ADQAPABAA
EAAQABAADgAQABEAEQARABIAFAAVABMAFAAUABQAFQAVABUAFgAWABgAGAAYABoAGgAa
ABwAGwAbAB0AHQAfACAAIAAhACEAJAAlACYAJgAnACcAKAAsACwALAAuAC4ALgAvAC8A
MQAzADQANAA4ADkAOgA8AD0APQA/AD8APQA/AEAAQQBDAEUARgBGAEYARgBHAEcASQBI
AEcARgBDAEIAQgBBAEAAPQA7ADkAOAA3ADYAMwAwAC4ALAApACQAIgAfAB0AHQAcABgA
FQATABAADAAJAAgABgAEAAQAAwABAP///P/6//r/+v/6//r/+f/5//n/9//3//b/9v/3
//f/9v/2//X/9f/1//X/9f/1//X/9v/0//P/8//0//T/9P/z//P/9P/0//T/9P/2//X/
9f/2//b/9v/3//f/+P/4//j/+P/5//n/+v/6//3//f/9//3//f/9//3//f///wAAAAAA
AAAAAAAAAAAAAQACAAIAAgAAAAAAAQABAAMAAgACAAIAAQABAAAAAAACAAIAAgACAP//
//////3//f/9//3//f/8//z//f/9//v/+v/6//v/+//7//r/+v/5//n/+f/4//n/+f/6
//r/+v/6//r//P/+/wEABgAGAAYABgAGAAQABQAHAAgABwAGAAQAAwABAP//+//5//n/
9//2//T/8P/t/+r/6P/m/+f/6f/s/+//8f/z//P/8P/v/+//7v/v/+//7//v/+7/7v/t
/+3/7P/r/+r/6v/t/+3/7f/t/+v/6//r/+v/6//r/+v/6v/q/+r/6v/q/+r/6v/r/+z/
6v/q/+r/6v/q/+v/6//q/+r/6v/q/+r/7P/s/+z/7P/s/+//9v8BABAAJAA6AFAAbgCj
AOgALQFwAbUB5wH/AQUC+AG8AT8BfACV/8n+Xf5T/nD+lv7U/hX/PP9X/3r/kf+Z/6f/
tf/B/83/3P/r//X/+f/8/wEAAwAFAAcACQAJAAsACgALAAwADgAQABEAEQARABIAEwAU
ABQAFAAVABUAFwAXABYAFQAUABYAGAAZABkAGAAYABkAGQAZABoAGgAaAB0AHQAdAB4A
HgAgACAAIAAiACIAIgAkACMAIwAlACUAJQAmACYAJwApACwALQAuAC4ALwAvADAAMgAy
ADIANAA3ADgAOgA7ADkAOwA8ADwAPgA/AEAAQgBEAEUASABJAEcASQBKAEsATABPAFEA
UgBQAFAAUQBRAFEAUABPAE4ATQBMAEwASwBIAEUAQwBBAEAAPwA+ADsANgA0ADIALwAq
ACgAJQAjACEAIAAcABkAFgAUABEADwAMAAoACAAIAAcABQADAAAA/v/+//7//v/+//3/
/f/9//v/+//6//r/+//7//r/+v/5//n/+f/5//n/+f/5//r/+v/5//n/+v/6//r/+f/5
//r/+v/6//r/+v/5//n/+v/6//r/+//7//z//P/8//z/+f/5//r/+v/9//3//f/9//3/
/f/9//3//f/+//7//v/+//7//v/+//3//v/+//7//v/+//////////7//v/+///////+
//7//v/+//7//v/9//3//f/7//3//f/9//3/+v/6//v/+//4//j/+f/7//v/+//6//r/
+f/5//n/+P/1//X/9//4//r/+v/6//r/+//8//7/AgABAAIAAwAEAAIAAwAFAAYABQAE
AAIAAQD+//3/+v/5//f/9f/0//L/7v/r/+j/5v/k/+X/5//q/+3/7//x//H/8//z//T/
9P/z//P/8//z//b/9v/1//X/8v/x//D/8P/x//H/8f/x//H/8f/x//H/7//v/+//7v/u
/+7/7v/u/+z/7P/t/+7/7P/s/+z/7P/s/+3/7f/s/+7/7v/u/+7/7P/s/+z/7P/w//H/
9P///wwAHgAwAEYAYACLAMwAFQFYAZsB1QHzAfkB9AHQAWcBsgDV/wH/d/5T/mj+iP64
/v3+MP9H/2T/g/+V/6H/r/+9/8f/1v/l/+//9f/8/wEAAQABAAMABQAFAAcACAAJAAoA
DAAOAA8ADwAPAA4ADwAQABAAEAARABEAEwAUABQAFAAUABIAFAAVABUAFQAWABgAGQAX
ABgAGAAYABkAGQAZABoAGgAcABwAHAAeAB4AHgAgACEAIQAjACMAIwAkACQAJQAjACYA
JwAoACoAKwArACwALgAuAC4AMAAzADQANgA3ADcAOQA6ADoAPAA9AD4AQABBAEEAQwBD
AEMARQBGAEcARwBJAEoASgBIAEgASQBJAEkASABHAEYARwBGAEYARQBEAEEAPwA9ADoA
OQA4ADUAMAAuACwAKQAnACYAJAAjAB8AHgAaABcAFgAUABEADwAQAA4ADAAMAAYA///4
//D/6v/m/+L/3v/b/9n/2P/X/9f/1//W/9b/1v/V/9P/0v/T/9P/0//T/9P/0//T/9T/
1P/T/9P/1P/W/9b/1f/V/9b/1v/W/9b/2P/X/9f/2P/Y/9j/2f/Z/9z/3P/c/9z/2//b
/9z/3P/d/93/3f/d/9//3//f/9//4f/i/+L/4v/k/+T/5P/k/+T/5P/j/+L/4v/i/+P/
4//j/+L/4v/i/+P/4//i/+L/5P/k/+T/5P/j/+P/4//h/+H/4//j/+D/4P/g/+D/4P/e
/97/3//i/+P/5P/l/+b/5v/n/+n/6v/o/+j/5//n/+n/6f/n/+f/6f/n/+b/5P/i/9//
3P/a/9j/1//X/9j/1//Z/9v/2//X/9X/1P/S/9L/0//U/9X/1f/U/9L/0f/S/9H/0P/Q
/9H/0f/R/9H/z//P/8//z//R/9H/0f/Q/9L/0v/S/9L/0P/Q/9H/0v/U/9T/1P/U/9P/
0//S/9D/0P/Q/9D/0P/S/9L/0v/S/9L/1//e/+n/9v8KAB4ANABQAHsAugABAUIBhQG/
Ad8B4wHUAaYBLwFqAI3/zf5R/jX+Tv5u/qD+5f4Y/zf/WP9x/3//i/+Z/6X/sf/A/83/
2f/f/+L/5f/n/+n/6//t/+3/7//w//H/8v/0//b/9//3//f/+P/5//r/+v/6//v/+//9
//z//P/8//z//P/+///////+//7//////wEAAgACAAIAAwADAAMABAAEAAYABgAGAAYA
BgAGAAgACwALAA0ADQAPABAAEAARAA8AEgATABQAFgAXABcAGAAaABoAGgAcAB8AIAAi
ACMAIgAjACMAIgAmACcAKAAqAC0ALQAvAC8ALwAxADIAMwAzADUANgA2ADYANgA3ADcA
NwA2ADUANAAxADAAMAAvACwAKQAnACUAIAAfAB4AGwAaABgAFgATAA4ADAAJAAcAAwAC
AP7/+//4//b/8//x//L/8P/u/+7/7f/r/+n/5v/l/+b/5//o/+j/5//n/+f/5f/l/+T/
5P/l/+X/5P/k/+H/4f/h/+H/4//j/+P/5P/k/+P/4//k/+T/5P/j/+P/5v/m/+b/5v/m
/+X/5f/m/+j/6P/p/+n/6P/o/+j/6P/o/+n/6//s/+v/6//r/+v/7//v/+//7//v//D/
8P/w//L/8v/y//L/8v/y//H/8P/y//L/8//z//P/8v/y//L/8f/x//D/8P/y//L/8v/y
/+//7//v/+3/7f/t/+3/7f/u/+7/7//v/+v/6v/q/+v/6//r/+r/6v/p/+n/6f/o/+f/
5//n/+f/5//n/+j/6P/n/+f/5//m/+j/6P/o/+f/5//n/+f/5v/n/+f/5//n/+b/5f/k
/+P/5P/j/+H/4f/j/+P/5P/k/+D/4P/g/+D/4f/h/+H/4P/g/+D/4f/h/+H/3//f/9//
4f/h/+L/4v/f/9//4P/g/+D/4P/g/+L/4v/i/+L/4P/g/+D/4P/g/+D/4P/g/+D/4P/g
/+D/3v/e/97/3v/g/+D/4P/g/97/3v/e/97/4P/g/+D/4P/g/+D/4P/g/+D/4P/g/+D/
4P/g/+D/4P/g/+D/4P/g/+L/4v/i/+L/4v/i/+L/4v/g/+D/4P/g/+L/4v/i/+L/4//m
/+f/6P/r/+z/7P/t//H/8v/y//L/8//z//L/8f/s/+v/6//p/+v/6v/q/+n/6f/o/+T/
4//g/+D/4P/h/+X/5f/k/+P/4//i/+H/4f/f/9//4P/g/+H/4f/g/9//3v/e/9//3//d
/93/3f/d/93/3f/d/93/3f/c/9z/3P/e/97/3P/c/9v/3P/c/9z/3P/c/9z/3f/d/9z/
3P/c/9z/3P/c/9z/4P/e/97/3//k/+3//P8MAB4ANgBOAHUAsgD5ADwBfwG9AeMB8wH2
Ad4BiQHqABMALf+H/k3+Wv50/qD+5f4e/zv/WP93/4f/kf+h/6//u//K/9f/4f/n/+z/
8f/1//X/9//5//n/+//6//v//P/+//7/////////AgADAAQABAAEAAUABQAHAAgACAAI
AAgACAAKAAsACwAKAAoACwALAAsADAAMAAwADQANAA0ADgAOABAAEAAQABIAEgASABQA
FQAVABcAFwAVABYAFgAXABcAGgAbABwAHAAdAB0AHgAgACAAIAAiACEAIgAkACUAJQAn
ACgAKAAoACkAKgAsAC0ALQAvAC8ALwAxADIAMwAzADUANgA2ADYANgA3ADcAOQA4ADcA
NgA1ADQANAAzADQAMQAvAC0ALAArACoAJwAlACQAIwAhACAAHgAbABkAGAAYABUAEwAV
ABQAEgARABAADgAMAAwADAALAAoACAAIAAgACAAIAAgABwAHAAcABQAFAAQABAADAAMA
AgACAP///////////f/9//3//v/8//v/+//8//z//P/7//v//P/8//z//P/8//v/+//8
//r/+v/7//v//P/8//z//P/7//v//P/8//3//f/9//3//f/9//3//f/8//z/+//6//z/
/P/8//z/+//8//z//P/7//r/+v/5//n/+P/4//j/9//3//b/9v/2//b/9v/2//f/9//3
//X/9f/1//X/9f/0//T/9f/1//L/8v/z//X/8//z//L/8v/x//H/8f/w/+//7//v/+//
7f/t/+7/7v/t/+3/7f/s/+r/6v/q/+n/6//r/+v/6v/p/+n/6f/p/+n/6f/p/+n/6P/n
/+X/5f/l/+X/5v/m/+b/5v/m/+b/5f/l/+X/5P/k/+T/5f/l/+X/4//j/+P/4//j/+T/
5P/l/+X/4v/i/+L/4v/i/+L/4v/i/+L/4P/g/+D/4P/i/+L/4v/i/+T/5P/k/+T/5P/k
/+T/5P/k/+T/5P/k/+L/4v/i/+L/4P/g/+D/4P/i/+L/4v/i/+H/4P/f/97/4P/g/+D/
4P/i/+L/4v/i/+H/5P/l/+b/6f/q/+r/6//v//D/8P/w/+//7//u/+3/6v/p/+n/5//o
/+j/6f/p/+X/5P/g/9//3f/e/9//4f/h/+H/4P/f/93/3P/b/9v/3f/d/97/3v/d/93/
3P/b/9j/2P/Z/9n/2f/Z/9n/2f/X/9f/1//X/9n/2P/Y/9j/2P/Y/9b/1v/Z/9r/2v/a
/9r/2v/a/9v/2f/Y/9j/2P/a/9r/2v/a/9z/2P/Y/93/5v/v//7/EAAkADoAWgCNANAA
GQFeAaEB0QHnAesB4gGuAS0BZgCD/7v+T/5H/mT+hP6+/gP/Kv9B/2D/e/+N/5f/o/+v
/73/zv/b/+P/5//s//H/8//z//P/9f/1//f/+P/5//r//P/8//3//f/9/wEAAwAFAAYA
BAAFAAUABwAIAAgACAAIAAgACgALAAsADAAMAA0ADQANAA4ADgAOAA0ADQANAA4ADgAQ
ABAAEAARABIAEwAWABUAFQAXABcAFwAYABgAGQAXABoAGwAcAB4AHwAfACAAIAAgACAA
IgAjACQAJgAnACkAKwAsACwALAAtAC4AMAAxADEAMwAzADUANwA4ADkANwA5ADoAOgA8
ADwAPQA9ADsAOgA5ADgANwA2ADYANQA0ADEALwAtACgAJwAmACMAHgAcABoAFwAUABIA
DwANAAkACAAEAAEAAAD+//v/+f/2//T/8v/y//P/8f/v/+z/6v/q/+r/6v/q/+n/6f/p
/+v/6//q/+r/7f/t/+z/7P/t/+3/7f/t/+v/6//r/+z/7P/r/+v/7P/s/+z/6//r/+7/
7v/u/+7/8P/v/+//8P/u/+7/7//v//L/8v/y//L/8//z//T/9P/z//P/8//z//X/9f/1
//X/9f/2//b/9v/2//b/9v/2//X/9v/2//b/9v/2//f/9//5//j/+P/4//j/9//1//T/
9v/2//b/9v/z//P/8//x//P/8//z//P/8P/w//H/8f/v/+7/7v/v/+3/7f/s/+z/7f/t
/+3/7P/p/+n/6f/p/+n/6f/q/+r/6f/p/+n/6P/o/+j/6P/n/+f/5//n/+b/5f/l/+X/
5f/n/+f/5//n/+j/5//l/+X/5f/l/+b/5v/k/+T/5P/k/+f/5//n/+b/5v/m/+f/5//n
/+X/5f/l/+X/5f/m/+b/5f/l/+b/5P/k/+T/5P/l/+b/5//o/+b/5v/n/+r/7f/u/+//
8P/w//H/8//0//b/9v/1//X/9P/z//D/7//t/+v/6v/o/+n/5//l/+T/3f/b/9r/2v/d
/9//4f/h/+L/4f/h/+D/4P/h/+L/4//i/+L/4f/h/+D/3//e/97/3f/d/93/3f/f/9//
3//f/9//3//f/97/3v/e/97/3v/a/9r/2//c/9z/3P/c/9z/3v/f/9//3v/e/97/3v/e
/97/3v/e/97/4P/h/+j/8f8AABIAKAA+AFoAiwDOABUBVgGZAc0B5QHpAeIBtgFBAYYA
of/R/ln+R/5i/oL+uv79/ij/Qf9g/3v/i/+b/6n/sf+7/8z/2//j/+n/7v/x//P/9f/3
//n/+f/7//z//f/+/wAAAAABAAEAAQACAAMABAAEAAQABQAFAAcABgAGAAYABgAGAAgA
CQAJAAgACAAJAAkACwAMAAwADAANAA0ADQAOAA4AEAAQABAAEAAQABAAEgAVABUAFwAX
ABcAGAAYABkAFwAaABsAHAAcAB0AHQAeACAAIAAgACIAIwAkACYAJwApACsALAAsACwA
LQAuADAAMQAxADMAMwA1ADcAOAA5ADkAOwA8ADwAPAA8AD0APQA9ADwAOwA6ADkAOAA4
ADcANgAzADEALwAsACsAKgAnACQAIgAgAB0AGAAWABMAEQAPAA4ACgAHAAQAAgD///3/
/P/6//j/+P/5//f/9f/y//D/8P/w//D/7v/t/+3/7f/v/+//7v/u/+3/7f/s/+z/7f/t
/+3/7f/r/+v/6//s/+r/6f/p/+r/6v/q/+n/6f/o/+j/6P/o/+n/6f/q/+z/7P/s/+3/
7f/u/+7/7v/u/+//7//w//D/8P/v/+7/7f/x//H/8f/x//P/9P/0//T/8v/y//L/8v/1
//b/9v/2//b/9v/3//f/9f/0//T/9P/1//X/9P/0//b/9v/2//b/8//z//P/8f/x//H/
8f/x//L/8v/z//P/8v/y//P/9f/1//n/+v/4//j/+P/4//j/+P/6//r/+//+/wAAAgAE
AAYAAwADAAQABAAEAAQAAwADAAEA///7//n/9//1//T/8v/w/+3/6v/o/+T/4//j/+T/
5v/p/+z/7f/s/+v/6//q/+f/5//n/+f/6v/q/+n/6f/o/+f/5v/m/+n/6f/p/+n/6P/n
/+b/5f/n/+f/5//m/+b/5v/m/+b/4v/i/+P/5P/l/+b/5//o/+j/6f/p/+j/5//m/+X/
5P/k/+T/5P/k/+T/6f/y//v/CAAYACwAQgBeAIsAygAPAVQBmQHPAekB6wHiAbgBQQF+
AJ//2f5f/kf+Xv6A/rj++/4m/0P/YP99/4//n/+v/7n/w//Q/93/5//t//T/9f/5//3/
/f//////AQAAAAEAAgAEAAYABwAHAAcACAAJAAoACgAJAAkACAAJAAwADAAMAAwADAAO
AA8ADwAOAA4ADwAPAA8AEAAQABAADwAPAA8AEAASABQAFAAUABQAFAAUABYAFwAXABkA
GQAZABoAGgAbABsAHgAfACAAHgAfAB8AIAAkACQAJAAmACcAKAAqACsALQAvADAAMAAy
ADMANAA2ADcANwA5ADkAOQA7ADwAPQA/AEEAQgBCAEAAQABBAEEAQwBCAEEAQAA9ADwA
PAA7ADwAOQA3ADUAMQAvAC0AKQAnACYAJQAjACAAHgAbABkAFgAUAA8ACwAIAAYAAwAB
AAIAAAD+//7/+//5//f/9P/z//T/9f/2//L/8f/x//H/7//v/+7/7v/v/+//7v/u/+3/
7f/t/+3/6//r/+v/7P/s/+v/6//s/+z/7P/r/+v/7v/u/+7/7v/u/+3/7f/u/+z/7P/t
/+3/7//w//H/8v/z//P/9P/0//P/8//z//P/9v/3//j/+f/5//r/+v/6//z//P/8//z/
+//8//z//P/+//7//////////v/+//7///8AAAEAAgADAAQABgAKAAoACgAKAAoACAAJ
AAsADAAJAAgABgAFAAMAAQD9//v/+v/3//X/8v/w/+3/6v/o/+f/6f/s//D/7//x//P/
8//w/+//7//u/+3/7f/t/+3/7P/s/+v/6//s/+v/6v/q/+v/6//r/+v/6f/p/+n/6f/r
/+v/6//q/+r/6v/q/+r/6P/o/+n/6v/o/+j/6P/o/+j/6f/p/+j/6//s/+3/7v/r/+r/
6f/o/+z/8f/4/wUAFAAmADoATgBuAKMA6AArAW4BsQHjAfkB9QHeAZoBCwFAAGf/s/5X
/lH+bv6Q/sz+Df82/1P/cv+L/5n/p/+1/8H/zf/W/+P/7//3//r///8BAAMAAwAFAAUA
BwAIAAkACgAMAAwADQANAA0ADgAPABAAEAAQABEAEQATABQAFAAUABQAFgAYABkAGQAY
ABgAGQAZABkAGgAaABoAGQAZABkAGgAeACAAIAAgACAAIAAgACIAIQAhACMAIwAkACYA
JwApACkALAAtAC4ALgAvAC8AMAAyADIAMgA0ADUANgA4ADkAOwA9AD4APgBAAEEAQgBE
AEcARwBJAEkASQBLAEwATQBLAE0ATgBOAFAAUABRAFEAUABOAEwASgBJAEgASABHAEQA
QQA/AD0AOgA5ADgANQAyADAALgArACoAKAAlACMAHwAeABoAFwAYABYAEwARAA4ADAAK
AAoACwAJAAcABAAAAAAAAAAAAP7//f/9//3//f/9//z//P/9//3//P/8//v/+//7//v/
+f/5//n/+v/6//n/+f/6//r/+v/5//n//P/8//z//P/8//v/+//8//7//v///////v/+
//7//v/+////AQACAAMAAwADAAMABQAFAAUABQADAAQABAAEAAYABgAGAAYABQAGAAYA
BgAHAAgACgALAA4ADgAPABAAEwAVABYAGAAYABgAGAAYABYAFQAUABEADwANAAsACQAG
AAQAAwABAPv/+P/2//X/+P/5//n/+v/7//v/+//6//j/9//2//X/9f/1//b/9v/2//X/
9P/y//T/9P/0//P/8//z//P/8v/x//H/8f/x/+//7//v/+//7//v/+7/7//x//H/8v/y
//D/8P/w//D/8f/x//H/8P/u/+7/7//v//H/7//v/+//8//1//j/+v8XACkAPABUAGoA
gACWAA==
         </WaveFormData>
      </LeadData>
      <LeadData>
         <LeadByteCountTotal>10000</LeadByteCountTotal>
         <LeadTimeOffset>0</LeadTimeOffset>
         <LeadSampleCountTotal>5000</LeadSampleCountTotal>
         <LeadAmplitudeUnitsPerBit>4.88</LeadAmplitudeUnitsPerBit>
         <LeadAmplitudeUnits>��V</LeadAmplitudeUnits>
         <LeadHighLimit>2147483647</LeadHighLimit>
         <LeadLowLimit>268435456</LeadLowLimit>
         <LeadID>V4</LeadID>
         <LeadOffsetFirstSample>0</LeadOffsetFirstSample>
         <FirstSampleBaseline>0</FirstSampleBaseline>
         <LeadSampleSize>2</LeadSampleSize>
         <LeadOff>FALSE</LeadOff>
         <BaselineSway>FALSE</BaselineSway>
         <ExcessiveACNoise>FALSE</ExcessiveACNoise>
         <MuscleNoise>FALSE</MuscleNoise>
         <LeadDataCRC32>3157757601</LeadDataCRC32>
         <WaveFormData>
/P/8//z//P/9//7///8AAAIAAgACAAIABAAEAAQABAAGAAYABgAGAAQABAAEAAQABAAE
AAQABAADAAIAAQAAAP3//P/7//r/+P/2//T/8v/t/+r/5//k/9//3P/Z/9b/0f/O/8v/
yP/E/8L/wP++/7r/uP+2/7T/sf+w/6//rv+v/7D/sf+y/7P/tP+1/7b/uv+8/77/wP/F
/8j/y//O/9H/1P/X/9r/3P/e/+D/4v/m/+j/6v/s/+3/7v/v//D/8P/w//D/8P/y//L/
8v/y//T/9P/0//T/9P/0//T/9P/0//T/9P/0//T/9P/0//T/8v/y//L/8v/0//T/9P/0
//L/8v/y//L/8v/y//L/8v/y//L/8v/y//H/8P/v/+7/7v/u/+7/7v/s/+z/7P/s/+z/
7P/s/+z/6//q/+n/6P/o/+j/6P/o/+j/6P/o/+j/5v/m/+b/5v/o/+j/6P/o/+b/5v/m
/+b/5v/m/+b/5v/m/+b/5v/m/+b/5v/m/+b/5v/m/+b/5v/m/+b/5v/m/+b/5v/m/+b/
5P/k/+T/5P/k/+T/5P/k/+b/5v/m/+b/5f/k/+P/4v/k/+T/5P/k/+T/5P/k/+T/5P/k
/+T/5P/m/+b/5v/m/+b/5v/m/+b/5v/m/+b/5v/m/+b/5v/m/+T/5P/k/+T/5v/m/+b/
5v/m/+b/5v/m/+b/5v/m/+b/5v/m/+b/5v/m/+b/5v/m/+b/5v/m/+b/5v/m/+b/5v/m
/+b/5v/m/+j/6P/o/+j/5v/m/+b/5v/m/+b/5v/m/+j/6P/o/+j/5v/m/+b/5v/m/+b/
6P/o/+v/7P/t/+7/8f/z//T/9P/0//T/8//y//T/8//z//L/8v/y//P/8//z//H/8P/u
/+3/7P/r/+r/7f/u/+7/7P/p/+j/6P/n/+f/5v/m/+f/6f/o/+f/5v/l/+X/5P/k/+L/
4v/i/+H/4v/i/+P/4//g/+D/4P/g/+D/3//e/97/3//f/9//3//f/9//3//f/9//4P/g
/+D/4P/g/+D/4P/k/+T/5P/k/+L/5//u//b/BAAXAC4ATwCJANoAMwGTAfwBYQLBAh4D
aQN6AzIDcAI3AeP/9/6g/qX+wP7p/h//Q/9U/2b/d/+A/4n/lv+j/6//vf/M/9T/2f/g
/+D/4f/j/+X/5//o/+n/7P/t/+7/7//w//H/8f/x//H/8//0//T/9v/2//b/+P/9//3/
/f/9/wEAAQACAAMAAwAFAAUABAAGAAYABwAHAAkACQALAAsACwALAAwADQAOAA4ADwAP
ABEAEQASABIAEgATABMAEwATABQAFAAVABQAFAAUABQAEwATABMAFAAUABYAFgAWABYA
FgAWABYAFQAVABYAFgAWABYAFgAWABUAFAATABIAFAAUABQAEgAQAA4ADQAMAAwACgAI
AAUABAABAP///P/6//j/9P/v/+z/6f/m/+P/3//d/9v/2f/X/9X/1P/S/9H/0P/O/83/
zf/O/87/zv/P/9H/1P/W/9j/2f/a/93/3v/i/+f/7P/w//H/9f/5//z//v8CAAQACQAM
AA0AEAAQABEAEwAUABcAGAAZABsAHAAdAB0AHQAdAB0AHQAeACEAIQAgACAAHgAeAB4A
HwAhACEAHwAhAB8AHwAfAB8AHQAdAB0AHQAdABwAHAAcABsAGgAZABcAFwAXABcAFwAW
ABYAFgAWABgAGQAaABsAHQAfACEAIwAlACUAJQAlACUAJQAlACUAJQAlACUAJQAlACYA
JwAmACQAJAAlACUAIwAiACIAIgAhACEAIgAkACQAJQAlACUAJwAnACcAJwAlACUAJQAl
ACQAJAAjACMAIwAkACQAIwAjACMAIwAjACMAIwAjACMAIgAiACIAIgAiACEAHwAeACEA
IQAfAB0AHQAcAB4AIAAgACEAIwAjACIAIgAiACEAIAAgAB8AHgAeAB0AHQAdABsAGwAb
ABwAHwAeABwAHAAcABwAHAAdAB4AHwAgAB4AHgAeAB4AHAAcABwAHAAaABoAGgAaABwA
HAAcABwAHAAcABwAHAAcABwAHAAcABoAGgAaABoAGgAaAB0AHgAhACIAIwAlACgAKAAo
ACgAKQAoACgAJwApACgAJwAmACcAJwAmACUAIQAeAB0AHAAbABoAHAAcABwAGgAZABgA
GAAXABcAFgAWABcAFwAWABcAFgAVABUAEwASABEAEAAQAA8ADgAOABAAEQARABIADwAO
AA0ACwALAAwADgAPAA0ADQANAA0ADQANAA0ADgAOAA4ADgAOAAwADAAMAAwADgAOABAA
EwAYACAAMABBAFoAfQCzAP4AVQGxARYCewLXAiYDXwNoAw4DOAIFAdX/Cf/G/tP+6P4D
/zP/W/9q/37/lf+k/6//vv/H/9H/3//s//b//f8CAAYABwAHAAsADQAOAA8AEAARABIA
EwASABMAEwATABMAFQAWABYAFwAWABUAFgAXABcAFwAXABcAFwAYABkAFwAZABkAGAAa
ABoAGwAbAB0AHQAfAB8AHgAdAB0AHQAcABwAHQAdAB0AHQAeAB4AIAAhACEAIQAhACIA
IgAjACIAIgAiACIAJQAlACUAJgAlACYAJQAkACYAJgAmACYAKQApACoAKgAoACgAKAAo
ACYAJgAmACYAJAAkACQAIgAhACAAIAAgABwAGgAYABUAEgAPAA0ACgAHAAQA///5//T/
8f/u/+v/5v/j/+D/3f/X/9P/0P/M/8r/yP/F/8P/wv/C/8H/wP+9/73/vv++/8H/wf/B
/8P/w//G/8r/zv/U/9X/2f/d/+L/5P/o/+r/7f/w//H/9P/3//n//P/+//3//v///wEA
AwAFAAYABwAJAAkACQAKAAkACQAIAAgACgAKAAoACwALAAsACQALAAkACQAJAAkACwAL
AAsACwALAAoACgAKAAoACgAKAAkACwALAAsACwAIAAgACAAIAAkACQAJAAkACQAJAAkA
CQAHAAcABwAHAAYABQAEAAMAAwADAAMAAwACAAIAAgAAAAAAAAABAAEAAwACAAIAAgD+
//3//f/+//3//f/8//v//f/9//3//f/9//3//f/9//z//P/7//v/+f/6//r/+f/3//f/
9//3//X/9f/1//X/9P/0//T/9P/0//P/8f/w//H/8f/v/+3/7f/s/+7/8P/v/+//8P/v
/+7/7v/u/+3/7f/u/+7/7v/t/+v/6v/p/+v/6//r/+z/6//o/+T/5f/m/+f/6P/q/+r/
6v/s/+z/7//w//H/8P/x//P/9P/y//L/8v/x//D/8P/v/+//7v/t/+z/7P/r/+n/5//m
/+P/4v/h/+D/4P/j/+T/5P/k/+P/4v/i/+H/4f/g/+D/3//f/97/3f/c/9v/2//a/9r/
2v/a/9r/2f/Y/9j/2f/X/9b/1v/W/9b/1v/V/9T/0v/T/9P/0//V/9X/1f/V/9P/0//U
/9T/1v/W/9b/1v/U/9T/1P/U/9T/2P/d/+T/7v/6/xEALgBbAJ8A8ABHAa0BGgKDAuMC
NANlA1YD1ALQAYUAYf+3/o7+of60/tf+B/8t/0D/VP9j/27/e/+M/5n/of+v/77/xv/J
/87/0v/V/9n/2f/b/9z/3f/e/9//4P/h/+L/4//j/+P/4f/j/+T/5P/m/+b/5v/o/+n/
6f/p/+n/6//r/+z/7f/v//H/8f/w//D/8P/x//H/8f/x//P/8//z//P/9P/1//T/9P/1
//X/9//3//j/+P/4//n/+f/5//n/+v/6//v//P/8//z//P////////8AAP7/AAAAAAAA
AgACAAIAAgADAAMABAAEAAYABgAGAAYABgAGAAYABgAEAAQABAACAAIAAAD///7//f/8
//v/+f/0//H/7//s/+r/6P/k/9//3P/Z/9b/0//O/8v/yP/F/8D/vf+7/7j/uP+2/7P/
sf+v/67/rP+q/6j/qf+r/6z/r/+v/6//sf+z/7b/uv++/8L/w//H/8v/zv/Q/9T/1v/b
/97/3//i/+T/5f/n/+j/6//s/+3/7//w//H/8f/x//H/8f/x//L/8f/x//D/8P/y//L/
8v/z//P/8//x//P/9f/1//X/9f/z//P/8//z//X/9P/0//T/9P/0//T/8//z//P/8//z
//T/9P/0//T/8//z//P/8//x//H/8f/x/+//7//v/+//7//v/+//7//v/+//7//v/+z/
7P/s/+r/6v/q/+v/6//r/+r/6v/q/+r/6f/p/+r/6v/r/+v/6//p/+n/6f/p/+v/6//s
/+z/7P/s/+z/7v/w//L/9v/0//f/+P/5//n/+f/6//r/+P/4//j/9//0//T/8//z//D/
7//u/+7/6v/n/+T/4v/j/+T/5f/m/+j/6//s/+z/7P/r/+r/6v/n/+f/5v/m/+X/5f/k
/+P/4v/h/+H/4P/i/+L/4v/i/+H/4P/g/+H/3//e/97/3v/g/+D/3//e/97/3//f/9//
3//f/9//3//f/9//4P/g/+D/4P/g/+D/4P/g/+D/4P/g/+L/5f/s//b/CAAdADgAYwCl
APYATQGzAR4ChQLlAjoDawNaA9wC4AGVAGX/t/6Q/qX+xP7x/iP/Pf9Q/2r/ef+A/4v/
mv+l/6//v//M/9b/2//e/+L/5f/n/+f/6f/q/+v/7P/t/+7/7//y//P/8//z//P/9f/2
//b/+P/4//j/+v/7//v/+//7//////8AAAEAAQADAAMAAgADAAQABgAHAAkACQALAAsA
CwALAAwADQAQABAAEQARABEAEQASABIAEgATABMAEwAVABYAFgAXABgAGAAYABgAGQAZ
ABkAGgAcAB4AHgAeABwAHAAcABwAHQAdAB4AHgAgACAAIAAgAB4AHgAeAB4AIAAgACAA
HgAaABgAFwAWABYAFAASAA8ADAAJAAcABAABAP7/+f/z//L/7//s/+n/4v/f/9z/2f/U
/9H/z//M/8r/yP/F/8P/wP/A/7//vv++/7//wf/C/8P/w//D/8X/xv/K/8//1P/W/9f/
2//f/+L/5P/o/+r/7//y//P/9v/4//n/+//8//3//v///wEAAgADAAMAAwAFAAUABQAG
AAUABQAEAAQABAAEAAQABQAHAAcABQAHAAcABwAHAAcABgAFAAQAAwAFAAQABAAEAAQA
BAAEAAMAAwADAAMAAwACAAIAAgACAAEAAQABAAEAAwADAAMAAwABAAEAAQABAAMAAwAD
AAMAAQABAAEAAQAAAAAAAAD+/wAAAAABAAEAAwACAAIAAgACAAEAAQACAAQABQAFAAUA
AwADAAMAAwADAAMAAwAGAAcACAAJAAoADQAOAA8AEgAUABcAGAAZABoAGwAdAB4AHgAe
AB4AHQAaABoAGQAZABgAFwAWABYAEgAPAAwACgAKAAwADgAQAA4AEQASABIAEQARABEA
EgARABEAEAAQABEAEQAQAA8ADgANAA0ADAAOAA4ADgAOAA8ADgAOAA8ADwAOAA4ADgAO
AA4ADQAMAAwADQANAA0ADQANAA0ADQAPAA8AEAAQABIAEgASABIAEgASABIAEgAUABQA
FQAcACYANABHAF4AhQC9AAgBWwG7ASACgQLdAi4DaQNuAxQDQAILAdX/Cf/K/tv+8v4T
/0n/bf94/47/p/+y/7v/yP/V/9//7f/6/wYADQASABgAFwAXABcAGQAaABsAHAAdAB4A
HwAiACMAIwAjACEAIwAkACQAJQAkACMAJAApACkAKQApACoAKQApACkAKwAtAC0ALAAs
ACwALQAtAC0ALQAvAC8ALwAvADAAMQAwADAAMQAxADEAMQAyADIAMgAzADMAMwAzADQA
NAA1ADYANgA2ADYAOQA5ADkAOgA8AD4APgA+ADwAPAA8ADwAPQA9AD4APgA+AD4APgA+
AEAAQABAAEAAPgA+AD4APAA6ADgANwA2ADIAMAAuACsAKAAlACMAIAAeABwAGAATABAA
DQAKAAcAAgD///z/+f/1//P/8v/w/+z/6v/n/+X/5P/k/+P/4v/j/+X/6P/q/+b/4f/c
/9n/1P/U/9X/1v/X/9f/2v/d/+D/4v/m/+j/6v/s/+z/7v/u/+//8f/y//X/9v/3//n/
+P/5//n/+f/7//v/+//8//3//f/8//z//P/8//z//f/9//3/+//9//3//f/9//3//f/9
//3//f////7//v/+//z//P/8//v//P/9//7///8AAAAAAAAAAP3//f/9//3/+//7//v/
+//7//v/+//7//v/+//7//v/+//7//v/+//6//r/+v/4//r/+P/5//r/+v/6//r/+v/6
//r/+v/8//z///8AAAEAAAABAAMABAAEAAQABAADAAMABAAEAAUABgAFAAQABAABAP//
/f/8//z//P/8//z/+v/9//7//v/5//f/9f/0//T/9f/1//b/9P/z//H/7//w/+//7//u
/+z/7P/s/+z/6//q/+r/6//r/+r/6v/q/+z/7P/r/+r/6f/p/+j/5//p/+n/6f/p/+f/
5//o/+j/6P/o/+j/6P/m/+b/5v/m/+j/6v/v//b/AAAQACMAPgBpAKMA8ABJAasBFgJ/
AuECNANpA2ID7ALyAa8Ah//J/pL+p/6+/uH+Ff87/1D/Zv97/4T/jf+c/6X/s/+//87/
2v/f/+D/5P/l/+X/5//p/+r/6//s/+3/7v/v/+7/7//v/+//7//x//L/8v/y//L/8v/0
//f/9//3//f/9//3//j/+f/3//n/+f/4//r/+v/7//v/+//7//3//f/9//3//v////7/
/v///////////wAAAAACAAMAAwADAAEAAgACAAMABgAGAAYABgAHAAcABwAIAAgACgAK
AAoACAAIAAgACAAKAAsADQAOAAwADAAMAAwADAAMAAwADAAKAAoACgAIAAYABAADAAIA
AgAAAP7/+//3//P/8P/s/+j/5v/i/93/2P/V/9L/z//K/8f/xP/B/77/u/+5/7b/sv+w
/63/q/+q/6r/qf+o/6r/q/+t/67/sf+x/7H/s/+2/7r/v//E/8j/yf/N/9H/0//U/9f/
2P/d/+D/4f/k/+P/4//k/+T/5//o/+n/6//r/+v/6v/p/+f/5//n/+j/6//r/+r/6v/o
/+j/6P/p/+n/6f/n/+n/5//n/+f/5//p/+n/6f/p/+n/6P/o/+j/6f/q/+v/6//p/+n/
6f/p/+r/6v/q/+r/5//n/+f/5//p/+n/6f/p/+n/6f/p/+n/5//n/+f/5//n/+f/5//n
/+T/5P/k/+L/5P/k/+X/5f/l/+T/5P/k/+L/4f/h/+L/4v/j/+P/4//h/+H/4f/h/9//
3//f/9//3//g/+D/4f/f/+D/4P/f/9//3//f/9//3//f/9//3//e/97/3v/e/9z/2//Z
/9j/2f/Z/9f/1f/V/9T/1v/Y/9b/1//Z/9n/2P/Y/9j/1//X/9j/2P/Y/9n/1//W/9X/
1//X/9f/2P/V/9b/2P/Y/9j/2P/Y/9j/2P/Y/9j/1v/W/9b/1v/Y/9j/2P/Y/9b/1v/W
/9b/1v/W/9b/1v/Y/9j/2P/Y/9b/1v/W/9b/2P/Y/9j/2P/Y/9j/2P/Y/9j/2P/Y/9j/
1v/W/9b/1v/Y/9j/2P/Y/9r/2v/a/9r/2v/a/9r/2v/Y/9j/2P/Y/9r/2v/a/9r/2v/c
/9z/3//i/+P/5P/l/+f/6P/o/+j/6P/n/+b/5v/l/+X/5P/j/+X/5v/m/+X/5f/k/+L/
4v/f/97/3f/f/+L/4v/g/9//3v/e/93/3f/c/9z/3f/d/97/3f/c/9v/2//a/9r/2v/Y
/9j/1//W/9j/2f/Z/9j/1v/W/9b/1v/X/9b/1v/X/9X/1f/V/9X/1f/V/9X/1f/Y/9j/
2P/Y/9b/1v/W/9b/2P/Y/9j/2P/Z/+D/6v/2/wkAIABDAHcAwAAXAXcB4gFLAq0CDgNd
A3wDRgOSAmkBFQAP/57+mf6u/s3+//4r/z7/UP9p/3L/ef+I/5f/o/+x/77/yP/N/9L/
1v/Z/9v/3f/f/+D/4f/g/+H/4v/j/+T/5f/l/+X/5//p/+r/6v/u/+7/7v/w//X/9f/1
//X/+f/5//r/+//7//3//f/8//3//v8AAAEAAwADAAUABQAHAAcACAAJAAgACAAJAAkA
CwALAAwADAAKAAsACwALAA0ADgAOAA8ADgAOAA4ADgARABEAEQASABAAEgASABIAFAAU
ABQAFAATABMAFAAUABQAFAAUABQAFAAUABQAFAASABIAEgAQABEAEAAQABAAEAAOAAwA
CQAIAAUAAwAAAP7//P/4//P/8f/v/+3/6//p/+f/5f/j/9//3f/c/9r/2//a/9j/1//Z
/9r/2v/a/9r/2//d/97/4P/h/+L/5f/n/+r/7v/y//T/9f/5//3/AAACAAYACAAKAAwA
DAAOABAAEQATABQAEwAUABUAFwAYABkAGQAZABcAFwAXABgAGwAbABoAGgAaABoAGgAb
ABkAGQAXABkAFwAXABcAFwAXABcAFwAXABUAFAAUABQAEgASABIAEQAQAA8ADgANAAwA
DAAMAAwACgAJAAgABwAEAAMAAgABAP///////////v/9//z/+//5//n/+f/5//j/+P/4
//b/9P/0//X/9f/3//b/9v/2//b/9f/1//b/9P/1//X/9f/1//X/9f/1//X/9f/1//X/
9f/2//b/9//3//j/+P/3//X/9f/1//X/9f/1//X/9f/0//T/9P/0//X/9f/0//T/9f/1
//P/8f/x//D/8v/0//T/9f/3//f/9v/2//b/9f/z//T/9P/0//b/9f/1//X/9//3//f/
+P/3//b/9v/2//b/9v/2//b/9v/2//b/9v/2//b/9v/2//b/9v/2//b/9v/2//b/9v/2
//b/9v/2//b/9v/2//b/9v/2//b/9P/0//T/9P/2//b/9v/2//X/9P/z//L/8//0//X/
9v/2//b/9v/2//T/9v/2//n//P/9//7///8DAAQABAAEAAQAAwACAAIAAQABAAAA//8B
AAIAAgABAP3//P/6//r/+P/4//j/+//8//z/+v/5//f/9v/0//P/9P/0//X/9f/2//X/
9P/z//H/8P/w//D/8P/w/+//7v/s/+3/7f/s/+7/7v/u/+7/7f/s/+z/7f/t/+3/7f/t
/+3/7f/t/+3/7P/s/+z/7P/u/+7/7v/u//D/6v/q//D/8//6/wYAFgApAEQAcQCzAAAB
WwHBASoCiQLnAjoDbQNeA+AC4gGZAHH/x/6o/r3+1P77/jP/Tf9a/27/g/+Q/5n/pP+x
/7//z//a/+L/5f/q/+7/7//v//H/8//0//X/9P/1//b/9//6//v/+//7//3///8AAAAA
AAAAAAAAAgAFAAUABQAFAAUABQAGAAcACQALAAsACgAMAAwADQANAAsACwANAA0ADQAN
AA4ADwASABIAEwATABEAEQASABIAEgATABMAEwATABQAFAAVABYAFgAWABYAFQAVABUA
FgAWABgAGAAYABoAGgAaABoAGgAZABkAGAAaABoAGgAaABgAGAAYABgAGAAYABgAFgAV
ABQAFAAUABEADgALAAcABgADAAEA/v/6//j/9P/v/+n/5f/h/93/1v/T/9D/zf/I/8X/
w//A/73/uv+2/7P/sP+w/6//rv+t/63/rv+u/7H/sf+x/7P/tf+4/7z/wP/C/8P/x//L
/9D/0v/W/9j/3P/g/+L/5v/p/+v/7v/w//H/8v/z//X/+P/5//n/+f/7//v/+//8////
///+//7//P/8//z//f///////f/////////////////////////9//z//P/8//7//v/+
//3/+//7//v/+//6//r/+v/6//j/9//2//X/9f/1//X/9f/1//X/9f/1//T/8//y//H/
8f/x//H/8f/v/+7/7f/q/+z/7P/t/+3/6//q/+r/6v/q/+n/6f/q/+j/6f/p/+n/5//n
/+f/5//n/+f/5//n/+f/6P/o/+n/6P/o/+f/5f/l/+X/5f/l/+X/5f/l/+X/5P/k/+T/
5P/l/+X/5P/k/+b/5f/i/9//3//e/+D/4v/g/+H/4//j/+T/5P/k/+P/4f/i/+L/4v/j
/+H/4P/f/+H/4f/h/+L/4//k/+T/4//i/+H/4P/h/+L/4//k/+L/4v/i/+T/5v/p/+r/
6//q/+v/7f/u/+7/7v/u/+3/7v/u/+3/7f/r/+n/5//m/+f/5f/j/+L/3f/c/9v/2v/b
/9//4f/i/+L/4f/g/+D/4P/h/+H/4v/h/+H/4P/f/97/3f/d/9z/3P/c/9z/3P/d/9z/
3P/d/93/3P/c/9z/3v/e/93/3P/b/9v/2v/Z/9v/2//b/9v/3f/d/97/3v/c/9z/3P/c
/97/3v/e/97/4P/g/+P/6P/0/wQAGQA0AFsAmwDqAEEBoQEKAmsCxQIaA08DSgPeAvIB
rwB9/8X+lv6p/sL+6f4d/zv/SP9g/3P/fv+N/5r/o/+t/73/yv/U/9n/3P/g/+P/5f/n
/+n/6v/r/+z/7f/u/+//8P/x//H/8f/x//P/9P/0//b/9v/2//j/+//7//v/+//9//3/
/v//////AQABAAAAAgACAAMAAwADAAMABQAFAAcABwAIAAkACAAIAAkACQAJAAkACgAK
AAoACwALAAsACwAMAAwADQAMAAwADAAMAA8ADwAPABAADgAQABAAEAASABIAEgASABIA
EQARABAAEAAQABAAEAASABIAEgASABIAEgASABAADgAMAAsACgAGAAQAAgD///7/+//5
//b/8v/w/+z/5//i/9//3P/Z/9b/0//Q/83/xv/D/8H/vv+6/7j/tf+z/7D/sP+v/67/
rP+t/6//sP+z/7P/s/+1/7X/uP+8/8D/wv/D/8f/y//Q/9L/1v/Y/9v/3v/f/+L/5P/l
/+f/6P/p/+r/6//t/+7/7//v/+//7//v/+//8P/v/+//7v/u//D/8P/w//H/8f/x/+//
8f/v/+//7//v/+7/7f/s/+v/6//q/+r/6v/r/+z/7f/t/+v/6//r/+v/6v/q/+r/6v/r
/+v/6//r/+3/7f/t/+3/6//r/+v/6//r/+v/6//r/+v/6//r/+v/6v/q/+r/6P/q/+r/
6//r/+z/7P/t/+7/7P/r/+v/7P/u//H/8//z//L/9P/0//T/9P/3//j/+f/8//3/AQAD
AAUABQAFAAYABgAHAAgACQAJAAcABgAEAAMAAgABAAAAAAD9//v/+f/4//T/9P/0//T/
9f/5//v//P/8//v/+v/6//f/9//2//b/+f/5//j/9//2//X/9f/0//X/9v/3//j/9f/0
//T/9f/2//b/9//4//b/9v/1//T/9v/3//f/9//5//n/+f/5//n/+f/6//r/+P/4//j/
+P/6//r/+v/6//j//P8DAAoAFAAiADUAUAB3ALMA/gBTAbUBHgJ/AtcCJgNbA1YD4gLu
AbEAif/V/qj+vf7Y/v3+Mf9R/2D/dv+L/5j/p/+2/8H/y//X/+L/7P/x//b/+P/9/wEA
AgADAAMAAwAEAAUABgAHAAoACwALAAsACQALAAwADAALAAoACQAKAA8ADwAPAA8ADwAP
ABAAEQARABMAEwASABIAEgATABMAEQARABMAEwAVABUAFgAXABYAFgAXABcAFwAXABgA
GAAYABkAGQAZABsAHAAcAB0AHAAcABwAHAAdAB0AHQAeAB4AIAAgACAAIgAiACIAIgAj
ACMAJAAkACQAJAAkACQAJAAkACQAJAAkACQAJAAiAB8AHAAaABgAGAAWABQAEQAOAAsA
CQAGAAIAAAD8//f/8//v/+v/5//i/9//3P/Z/9b/0//R/87/y//I/8T/wf+//77/vP+6
/7z/vf+//8D/wf/B/8H/w//E/8j/zf/S/9T/1f/Z/93/3v/g/+T/5v/p/+z/7f/w//L/
8//1//b/9f/2//f/+f/6//v/+//7//n/+f/5//r/+//7//r/+v/4//j/+P/5//f/9//1
//f/+P/5//r/+//5//n/+f/5//f/9v/2//b/+P/4//j/9//3//f/9//3//j/+P/4//j/
9f/1//X/9f/1//X/9f/1//X/9f/1//b/+P/4//j/+P/6//r/+v/8//r//f/+////////
/wAAAAD///7//f/7//n/+P/2//X/8//x/+//7v/s/+n/5v/k/+T/5v/o/+r/6P/r/+z/
7P/s/+v/6v/q/+f/5//m/+b/5v/l/+P/4f/i/+H/4f/g/+D/4P/g/+D/3f/c/9z/3f/d
/9z/3P/c/9z/3P/b/9r/2v/b/9v/2//Z/9n/2f/Z/9n/2f/a/9r/2//c/93/3v/b/9r/
2f/Y/9z/3v/j/+r/+P8KAB8AOgBnAKsA/ABVAbkBJAKJAuUCMANVAzADlgKIAUUAM/+h
/or+o/68/uX+Gf83/0r/Yv9z/3z/if+Y/6P/rf+3/8T/0v/Z/97/4P/j/+P/5f/n/+j/
6f/q/+v/7P/t/+7/7//v/+//7f/v//D/8P/y//L/8v/0//X/9f/1//X/+f/5//r/+//5
//v/+//6//z//P/9//3//f/9//////8BAAEAAgADAAQABAAFAAUABQAFAAYABgAGAAcA
BwAHAAkACgAKAAsADAAMAAwADAANAA0ADQAOAA4AEAAQABAAEgASABIAEgATABMAFAAU
ABYAFgAWABYAFgAWABYAFgAUABQAFAASABEAEAAQABAADQAKAAcAAwAAAP3/+//4//b/
9P/w/+v/5v/j/+D/3f/a/9f/1P/R/83/y//K/8j/yP/G/8P/wf/B/8L/wv/C/8L/w//F
/8b/yv/L/8z/z//R/9T/2P/c/97/3//j/+f/6v/s//D/8v/0//b/9v/4//r/+//9//7/
/f/+////AQAAAAEAAQABAAEAAQABAAIAAwADAAIAAgACAAIAAgADAAQABQAEAAcACQAJ
AAkACQALAAsACwALAAsACgAKAAoACgAKAAoACQAJAAkACQAJAAoACgAKAAoACQAJAAkA
CQALAAsACwALAA4ADwAQABEAFAAVABYAFwAXABcAFwAXABYAFgAWABQAEwASABIAEQAO
AAwACwAKAAUAAwACAAIAAwAFAAYABwAJAAkACQAJAAcABwAHAAcABgAGAAUABQAEAAQA
AwABAAEAAQABAAEAAQABAAEAAQD+//7//v/+//7//f/7//r//P/9//z/+//7//r//P/+
//z//f//////AAAAAAAA/////wAAAAAAAAAA////////AQADAAUACAAbACwAQABeAHoA
lgCyAA==
         </WaveFormData>
      </LeadData>
      <LeadData>
         <LeadByteCountTotal>10000</LeadByteCountTotal>
         <LeadTimeOffset>0</LeadTimeOffset>
         <LeadSampleCountTotal>5000</LeadSampleCountTotal>
         <LeadAmplitudeUnitsPerBit>4.88</LeadAmplitudeUnitsPerBit>
         <LeadAmplitudeUnits>��V</LeadAmplitudeUnits>
         <LeadHighLimit>2147483647</LeadHighLimit>
         <LeadLowLimit>268435456</LeadLowLimit>
         <LeadID>V5</LeadID>
         <LeadOffsetFirstSample>0</LeadOffsetFirstSample>
         <FirstSampleBaseline>0</FirstSampleBaseline>
         <LeadSampleSize>2</LeadSampleSize>
         <LeadOff>FALSE</LeadOff>
         <BaselineSway>FALSE</BaselineSway>
         <ExcessiveACNoise>FALSE</ExcessiveACNoise>
         <MuscleNoise>FALSE</MuscleNoise>
         <LeadDataCRC32>2724345090</LeadDataCRC32>
         <WaveFormData>
3P/c/9z/3P/e/97/3v/e/93/3P/b/9r/2P/Y/9j/2P/W/9b/1v/W/9P/0v/R/9D/zv/O
/87/zv/L/8r/yf/I/8b/xP/C/8D/vP+6/7j/tv+z/7L/sf+w/6z/qv+o/6b/pP+i/6D/
nv+d/5z/m/+a/5r/mv+a/5r/nP+c/5z/nP+g/6L/pP+m/6n/rP+v/7L/tv+6/77/wv/I
/8z/0P/U/9j/3P/g/+T/5//q/+3/8P/0//b/+P/6//3//v///wAAAgACAAIAAgADAAQA
BQAGAAcACAAJAAoACgAKAAoACgAKAAoACgAKAAoACgAKAAoACAAIAAgACAAIAAgACAAI
AAcABgAFAAQAAgACAAIAAgAAAAAAAAAAAP3//P/7//r/+v/6//r/+v/4//j/+P/4//b/
9v/2//b/9P/0//T/9P/0//T/9P/0//b/9v/2//b/9v/2//b/9v/4//j/+P/4//j/+P/4
//j/+v/6//r/+v/4//j/+P/4//j/+P/4//j/+v/6//r/+v/8//z//P/8//z//P/8//z/
/P/8//z//P/6//r/+v/6//v//P/9//7//P/8//z//P/8//z//P/8//7//v/+//7//v/+
//7//v8AAAAAAAAAAAAAAAAAAAAAAAAAAAAAAAAAAAAAAAAAAP7//v/+//7//f/8//v/
+v/6//r/+v/6//r/+v/6//r/+v/6//r/+v/4//j/+P/4//j/+P/4//j/+v/6//r/+v/4
//j/+P/4//r/+v/6//r/+P/4//j/+P/6//r/+v/6//r/+v/6//r/+P/4//j/+P/4//n/
+v/7//z//f/+//7/AgADAAQABAADAAMAAwADAAUABQAFAAUABQAFAAUABAAHAAcABwAI
AAUABAAEAAMAAwAEAAQABAADAAEAAAD//wAAAAAAAAAA/////////v/7//r/+f/5//j/
+P/3//f/9//3//f/9//z//P/9P/0//b/9v/2//T/9P/1//X/9f/1//X/9P/0//P/8//z
//L/9P/1//X/9P/0//b/9v/0//L/8f/z//X/9/8AABIAKwBTAI0AzgAbAW0BuwETAnoC
1gIFA/0CpQLwAQMBLgCz/6X/wP/L/9D/0f/K/8P/v/+8/7r/vv/D/8r/0v/a/97/3//h
/+D/3v/f/+D/4P/g/+H/4//j/+P/5P/k/+T/5P/k/+T/5f/l/+X/5f/j/+P/5P/k/+X/
5f/k/+T/4v/k/+T/4f/h/+L/4v/f/9//3v/e/9//4P/h/+L/4P/h/+H/4f/g/+D/4P/g
/9//3//f/+D/4f/h/9//3v/c/93/3f/c/9z/3P/c/9v/2f/Z/9j/2P/a/9r/2f/X/9f/
2f/W/9T/1P/T/9P/0v/T/9P/0v/S/8//zP/M/8v/zf/M/8v/yf/J/8f/xf/E/8D/vv+8
/7r/t/+2/7X/s/+z/7H/rv+r/6n/pv+k/6H/ov+g/57/nf+d/53/nf+e/5//n/+e/57/
n/+h/6H/ov+m/6r/rf+w/7H/tP+3/7n/vv/D/8f/zf/O/9L/1v/b/97/4f/j/+f/6P/s
/+7/8v/x//T/9v/5//v//f///wAA/v8AAAEAAgAAAAEAAgADAAQABAAFAAYABAAEAAMA
AwABAAIAAgACAAAAAAD/////AQAEAAkADAARABcAGwAhACAAHwAdABwAHAAbABsAGgAW
ABUAFAARAA8ADgANAA0ADQANAA0ADAAJAAgABwAFAAUABQAFAAUAAwAEAAQABAAEAAQA
BAADAAMABAAFAAUABQAEAAMAAgADAAMAAwAEAAIAAwADAAMABQAHAAcABwAFAAYABgAG
AAUABAAEAAQABAAEAAQABQAFAAUABgAGAAcACAAJAAoACAAIAAgABQAGAAcABgAHAAgA
CAAIAAgACQAKAAsADAAPAA8ADwAPAA0ADQANAAwACgALAAsACwAKAAoACgAKAAoACgAJ
AAkADgANAAwADAAMAAwADAAOAA4ADgAOAAwADAAMAAwACgAKAAoACgAKAAoACgAKAAoA
CgAKAAoACwAMAA0ADgAOAA4ADgAOAAwADAAMAA0ADgAPABAAEQAUABQAFgAXABoAGgAb
ABsAGgAZABgAFwAZABkAGQAZABwAHAAdAB0AGwAaABkAGAAYABcAFgAWABgAGAAYABcA
FQAVABQAFAAVABYAFQAVABQAEgARABAADQANAA4ADgAPAA8ADwAPABEAEQAPAA8ADgAM
AAoACAAKAAgACAAJAAsACwALAAsACQAIAAgABwAHAAYABgAHAAUABAAEAAQACAAKAAoA
CQAFAAUABwASACQAQwBvAKUA6gA5AY0B4QE/AqYC+AIhAwcDmQLSAdsACgCr/63/wv/D
/8b/yf/C/7//wf++/8D/xv/L/9L/2v/g/+b/6f/r/+z/7P/r/+7/7v/u/+//8f/x//H/
8v/w//D/8P/w//D/8f/x//H/8v/x//L/9P/0//X/9f/0//b/9P/2//b/9f/1//b/9v/3
//f/9v/2//j/+P/4//j/9v/3//f/9//2//b/9v/2//X/9f/1//b/9//3//X/9P/0//X/
9f/0//L/8v/y//H/8//z//L/8v/y//L/8f/v/+3/7//s/+r/6//r/+z/7P/p/+n/6P/o
/+b/4v/h/9//3//e/93/2//Z/9f/1f/U/9L/0P/O/8z/xv/E/8L/v/+9/7v/uP+1/7L/
rv+r/6f/pP+i/6D/n/+d/5v/mf+Y/5f/l/+W/5b/lf+X/5f/mP+Z/5z/nv+g/6T/qP+s
/6//sP+1/7n/v//E/8j/zP/R/9f/2//e/+P/5//s/+//9P/3//r//P//////AQADAAQA
BQAIAAoADAAOAA8AEAARABEAEAAQABAAEgASABEAEQAQABAADwAOAA4ADgANAA0ACgAK
AAwADAANAA0ACwALAAsACwAKAAoACgAJAAkACAAFAAUABQADAAQABAAEAAUABQAFAAUA
BAAEAAQABAADAAEAAQABAAEAAQACAAIAAgAAAAAAAAD//wEAAgADAAMABAAEAAQABAAD
AAMAAwAEAAIAAwADAAMAAwAFAAUABQAFAAYABgAGAAgACAAJAAoACAAIAAgACQAIAAcA
BwAGAAcACAAJAAoACgAKAAoABwAIAAkACAAJAAgACAAIAAgACQAKAAsADAAMAAsACgAJ
AAkACQAJAAgABgAHAAcABwAIAAgACAAIAAoACgAJAAkACAAFAAIAAwAEAAUABgAIAAgA
CQAKAAsADAANAA4ADAAOAA8AEAAOAA8ADwAPAA8ADwAPAA8ADwAPAA8ADwAOAA4ADQAM
AAoACgAKAAsADQANAA4ADgAQABAADwAPAA8ADgAOAA4ADAAKAAkACAAIAAcABgAFAAMA
BAAEAAMAAwADAAMAAwABAP////8AAAIAAgACAAIA/v/+//////8BAAEAAQAAAP7/////
////AAAAAAEAAQD+//7//v/+//7/AAABAAEAAQADAA4AJABHAHsAuQD+AFEBqQEDAmcC
zAIWAzEDBwODAq4BvwAGAL3/xf/Q/8v/zP/N/8r/w/+9/7r/vv/G/83/0P/a/+L/5v/l
/+X/6P/q/+3/7P/s/+z/7f/r/+v/6//s/+7/7v/u/+7/7v/v/+//7//x/+//7//w/+7/
7//v/+7/7v/s/+7/7v/v/+//8P/w/+//7//u/+7/7P/s/+z/7P/q/+v/6//r/+z/7P/s
/+z/6//r/+v/7P/t/+3/6//q/+r/6//r/+r/6v/q/+r/6f/p/+n/6P/o/+b/5v/l/+P/
5P/n/+X/5P/k/+P/4//i/+H/4f/g/+D/3//c/9z/2//Z/9j/1//V/9H/z//N/8z/y//K
/8n/yP/D/8D/vf+5/7f/tf+y/6//rf+q/6j/pf+j/6D/nf+b/5j/l/+W/5b/l/+X/5b/
lv+V/5f/l/+Y/5j/nP+f/6L/pf+o/6v/rf+y/7f/u//B/8b/yv/O/9P/1//b/97/4//o
/+z/7v/y//P/9v/4//v///8BAAMABAAEAAYABwAIAAoACwAMAA0ADgAOAA8AEAASABIA
EQARAA8AEAAQABAAEAAQAA8ADwAQABAAEgASABEAEQAPAA8ADQANAAwADAAOAA0ADQAM
AA0ADQANAAsACQAIAAcABwAFAAUABQAEAAYABgAGAAUAAwADAAMAAwAFAAYABgAGAAIA
AgACAAEA//8AAAEAAQAAAAAAAAAAAAAAAQACAAQABAAFAAUABQADAAUABQAFAAcACAAI
AAgACAAIAAgACwAMAA4AEAAPABAAEQASABEAEgASABIAEAARABEAEQARABEAEQARAA8A
DwAPAA8ADQAMAAoACAALAAwADQAPABEAEQASABIAEgASABEAEQAPAA4ADgAOAA0ACgAI
AAYABgAFAAQAAwAFAAYABgAFAAUABQAFAAUABQADAAMABAAEAAQABAAEAAIAAgADAAMA
AwADAAMAAgAEAAUABQAFAAIAAgADAAMABAAEAAQABAACAAIAAQADAAUADQAYACwATQB7
ALUA+gBLAZ8B8QFTAroCBAMdA/MCcQKcAa0A9P+t/7n/zv/V/9j/0//O/8//y//C/8D/
xv/J/9D/2P/g/+T/4//h/+T/5v/l/+b/5v/m/+f/5f/l/+X/5v/m/+b/5v/m/+T/5f/l
/+X/5//l/+X/5v/k/+X/5f/k/+L/4P/i/+L/3//f/+D/4P/f/9//3v/e/97/3v/e/97/
3f/d/9z/2//a/9r/2v/a/9n/2f/Z/9r/2f/Z/9f/1v/W/9f/1//W/9b/1v/W/9X/1f/V
/9T/1P/W/9b/1f/T/9P/1f/S/9D/0v/R/9H/0P/P/8//zv/O/8v/yP/I/8f/x//G/8X/
w//B/7//vf+8/7r/uP+2/7T/sP+u/6z/qf+l/6P/oP+d/53/mv+Y/5X/kv+Q/47/jf+K
/4n/iP+I/4n/if+I/4j/if+L/4v/jP+M/5D/k/+W/5n/nP+f/6H/pv+r/6//tf+5/77/
w//J/8v/z//S/9f/2v/e/+D/5P/l/+j/6v/t/+3/7//x//L/9P/2//f/+P/4//n/+v/7
//r/+v/7//z//P/8//v/+//7//z//P/8//z//P/7//v/+P/4//r/+v/7//v/+f/5//n/
+f/4//j/9//1//T/8v/z//P/8//x//H/8P/v/+//7//v/+//7v/u/+7/7v/t/+//7//v
/+//7P/s/+v/6v/q/+r/6v/p/+v/7P/t/+3/7v/u/+7/7v/v/+//7//w//D/8f/x//H/
8P/x//D/7//t/+7/8P/w//L/8v/y//L/9P/0//X/9v/5//r/+//8//r//P/9//7//P/9
//3//f/9//3//f/9/////////////P/8//v/+v/9//7///8BAP////8AAAAAAQACAAIA
AwABAAAAAAAAAP7//P/7//r/+P/3//b/9f/3//j/+P/3//f/9//3//f/+f/3//f/+P/2
//b/9v/2//T/9P/1//X/9f/1//X/9P/0//X/9f/1//T/9P/1//X/9P/0//T/9P/0//L/
8f/z//X/+f8EABYAMQBbAJMA1AAjAXUBwwEhAoYC2AL/AukCewK2AcUA+P+b/53/sv+3
/8D/w/+8/7v/vf+6/7j/uv+//8T/zv/W/9r/3//n//b//P/3//j/+P/4//n/+f/5//n/
+v/8//z//P/8//n/+f/4//f/+f/3//f/+P/6//v/+//6//r/+P/6//r/+//7//z//P/5
//n/+P/4//b/9v/2//b/9P/1//X/9f/2//b/9v/2//P/8//z//T/9f/1//P/8v/w//H/
8f/w/+//8P/x//H/8P/v/+3/7P/v//D/8P/v/+3/7//s/+r/7P/r/+v/6v/p/+n/6P/o
/+n/5v/m/+X/5//m/+X/4//f/93/2//a/9b/1P/S/9D/zv/M/8r/x//G/8X/w//B/73/
uv+4/7X/tv+0/7L/sf+x/7H/sf+y/6//r/+u/67/r/+x/7H/sv+1/7r/vv/C/7//vv+9
/7v/uf+7/7z/v//B/8T/x//L/9H/1f/Y/93/3f/g/+H/5P/l/+j/6v/t/+//8f/z//T/
8v/0//X/9v/2//f/+P/5//z//P/9//7//f/8//r/+f/3//j/+P/4//j/+P/3//f/9v/2
//j/+P/3//f/9f/1//T/8//x//D/8//z//T/9P/z//P/8//x/+//7v/t/+3/7f/t/+3/
7P/q/+r/6v/p/+v/6//r/+v/6//s/+z/7P/r/+z/7f/t/+n/6v/t/+z/7P/s/+z/7P/t
/+7/8P/y//P/9P/1//b/+P/6//v//P/7//v/+v/5//r/+//8//3////////////+//7/
/f/8//7//v/+/////////wAAAAD+//z/+f/3//r/+v/7//z/+v/4//f/9v/2//X/9P/z
//H/8v/y//H/8//z//P/8//1//P/8//0//T/9P/0//T/8P/w//H/8f/y//P/9P/0//P/
8//y//H/8P/w//H/8f/w//D/8P/w//D/8v/x//H/8//3/wIAFAA1AGMAnQDiADUBiQHf
AUMCqgL6AhsD9wJ9ArYBywAEAKn/rf+6/7n/vP+7/7b/uf+1/67/rv+0/7f/vv/E/8z/
1P/X/9f/2P/Y/9f/2v/a/9r/2//Z/9n/2f/a/9r/2v/a/9r/2P/Z/9n/2f/a/9n/2v/c
/9r/2//b/9r/2v/Y/9r/2v/Z/9n/2v/a/9n/2f/Y/9j/1v/W/9b/1v/W/9f/1//X/9T/
1P/U/9T/0//T/9P/1P/X/9f/1f/U/9L/0//T/9L/0v/S/9L/0f/P/8//zv/O/9D/0P/P
/83/zP/N/8n/xv/H/8f/yP/I/8X/xf/E/8T/xf/C/8L/wf/B/8D/v/+9/7n/t/+1/7T/
tP+y/7D/rv+q/6j/pv+j/6H/n/+c/5n/lf+S/5D/jf+P/47/jf+N/4z/i/+K/4r/if+J
/4j/iP+L/43/jf+O/5H/lv+a/57/o/+m/6n/q/+v/7X/uv/B/8T/yP/M/9H/0//X/9r/
3//g/+T/5v/q/+r/7P/t/+//8f/z//X/9v/0//b/9//4//b/9//4//n//P/8//3//v/8
//z/+//7//v//P/8//z/+v/6//n/+f/6//r//P/8//n/+f/3//f/+P/5//n/+v/4//f/
9//2//X/9f/1//P/8//y//H/8f/z//P/8//y//T/9P/0//P/9f/1//X/9f/1//b/9v/2
//T/9P/0//P/9f/2//f/9//2//b/9v/2//f/9//3//j/+P/5//n/+f/5//v/+//7//n/
+v/6//r/+v/6//v//P/+//7//v////3//f/+//7/AAAAAAAAAAAAAAAAAAD9//3//f/7
//v//P/8//z//P/9//7///8AAP///////////f/9//3//P/8//3//f/9//7//v/+//7/
AAAAAP/////8//3//v/+//7//v/+/wAAAAAAAAAA/v/+//7//v/+//7//v/+//3//P/7
//r/+//8//3//v/+//7//v/+//z//P/8//z//P/8//z//P/9//7///8AAP7//v/+//7/
/P/8//z//P/9//7///8AAP7//v/+//7//v/+//7//v/+//7//v/+/wAAAAAAAAAAAQAC
AAMABAAFAAYABgAIAAcACAAIAAkACQAJAAkACQAJAAkACQAJAAsACwAKAAoACgAKAAsA
DAAJAAkACAAHAAgACAAIAAgABwAHAAcABgAGAAYABgAEAAUABAACAAEAAAD/////AAD/
//3//P/7//3//f/9//v/+v/6//n/+P/5//r/+f/6//n/+f/5//n/+f/4//j/+f/7//v/
+v/6//v/+//6//r//P/6//r/+P/3//f/+f/7/wIAEgAtAFMAhwDKABcBbQG9ARcCggLk
AhsDHQPTAi4CRwFgAMn/rf/G/83/zv/P/8j/w//B/7z/uP+8/8H/yP/Q/9j/2v/d/9//
4P/g/+H/4v/i/+L/4//h/+H/4f/i/+L/4v/i/+L/5P/l/+X/5f/l/+P/4//k/+b/5//n
/+b/5P/i/+T/5P/j/+P/5P/k/+P/4//i/+L/4v/i/+L/4v/i/+P/4//j/+L/4v/i/+L/
3//f/9//4P/f/9//3f/c/9z/3f/d/9z/2P/Y/9j/1//Y/9n/2f/a/9n/2P/W/9P/1P/X
/9X/1P/U/9P/0//S/9P/0//S/9L/z//M/8z/y//L/8r/yf/H/8b/xf/E/8T/xP/C/8D/
vv+6/7j/tv+z/7L/sf+v/63/q/+o/6b/o/+k/6L/oP+f/6D/n/+e/57/nv+f/5//oP+i
/6X/pv+o/6j/rP+v/7L/s/+2/7n/u//A/8X/yf/P/9T/2P/c/+H/4//n/+r/7//w//T/
9v/6//n//P/+/wEAAwAFAAcACAAIAAoACwAMAAwADQAOAA8ADgAOAA8AEAASABIAEQAR
AA8AEAAQABAAEAAQAA8ADwAOAA4AEAAQAA0ADQALAAsADQANAAwADAALAAkACAAGAAMA
AwADAAEAAQAAAP/////////////+//z//P/8//v/+v/5//j/9//2//b/9f/0//T/9P/0
//P/8f/y//P/8//2//b/9v/2//X/9f/1//b/9v/3//f/9//3//n/+f/5//n/+v/6//r/
+P/4//n/+v/7//z//f////3//f/+//7//v/+//7//v/8//z//P/5//z//f/8//3//v/+
//7//v8AAAAAAAAAAAEAAQABAAEAAQABAAEAAAAAAAEAAQABAAIAAgACAAIAAgACAAEA
AQACAAEAAAAAAAAAAAAAAAAAAAAAAAAAAAAAAAAAAAACAAIAAgACAAIAAgACAAIAAgAC
AAIAAgAEAAQABAAEAAIAAgACAAIAAgACAAIAAgACAAIAAgACAAIAAgACAAIABAAEAAQA
BAACAAIAAgACAAUABgAHAAgACQAKAAoADAAPABAAEAARAA8ADwAPAA8ADQANAA0ADQAQ
ABEAEQASABEAEAAQABAADwAPAA4ADQAOAA4ADgAOAAsACwALAAoADAAMAAwACgAJAAgA
BgAFAAIAAQABAAIABAADAAMAAwABAAEAAQD//wEAAgACAAIAAgACAAAAAAD/////////
/wEAAAAAAAEA//////7//v8BAAEAAAAAAAIA/v/8//z/+//7////BQAQACYASQB7ALcA
/gBTAaUB9wFdAsICDAMlA/kCbwKUAaMA6v+n/7n/yv/L/9D/zf/E/8H/wf/A/8D/xv/N
/9T/3v/k/+b/5//p/+z/7P/r/+z/7P/s/+3/6//r/+v/7P/s/+z/7P/s/+3/7//w//H/
8f/v/+//8P/u/+//7//u/+7/7P/u/+7/7//v//D/8P/v/+//7v/u/+z/7P/s/+z/7P/t
/+3/7f/u/+7/7v/u/+z/6//q/+r/6//r/+n/6P/o/+n/6f/o/+j/6P/o/+f/5v/l/+P/
4v/i/+L/4f/f/+H/4//g/97/3P/b/9v/2v/Z/9n/2P/Y/9f/1P/U/9P/0f/Q/8//zf/M
/8v/yv/K/8f/xP/B/77/vP+6/7j/tf+x/6//rP+p/6b/ov+f/5v/mP+W/5T/k/+R/4//
jf+M/4n/if+I/4j/h/+J/4n/iv+L/47/kP+S/5f/mv+d/5//ov+n/6v/sf+0/7j/vP/B
/8b/y//P/9X/2f/e/+H/5v/o/+z/7//z//f/+f/7//z//f8AAAIABAAEAAUABgAHAAoA
CgALAAwACgAKAAkACQALAAwADAAMAAoACgAJAAkACgAKAAwADAAJAAkABwAHAAcABwAG
AAYABgAFAAUABAADAAMAAwABAP///v/9//3//////////v/+//7//v/9//3//f/9//3/
+//8//z//P/6//r/+v/5//r//P/+///////+//3//P/9//3//f/+//7//////////f//
///////9//7//v/+/wAAAAABAAIAAAAAAAAAAQABAAEAAgACAAIAAgACAAIABAAEAAQA
AQACAAMAAgADAAQABAAEAAQABAAEAAQABAAFAAUABQAFAAcABwAHAAYABgAHAAcABwAG
AAYABgAGAAYABgAFAAUACAAJAAoACQAIAAcABgAIAAgACAAIAAgACAAJAAoACwAMAA0A
DgAOABAAEQASABQAFQAVABUAFwAXABcAFwAVABUAFQAVABQAFAATABIAEQAQAA8ADwAQ
ABEAEwAUABQAFAATABMAFQAUABQAFAASABAADwAOAAoACQAIAAcABQAGAAYABQAHAAcA
BwAHAAUAAwADAAQABgAGAAYABgACAAIAAwADAAMAAwADAAIABAAFAAUABQACAAIAAwAD
AAIAAgACAAIABAAEAAEAAQADAAkAFgAoAEcAeQC1APgASQGdAe0BTwK2AgQDIQMBA4cC
tAG/APr/q/+3/8r/z//S/9H/yP/H/8X/wv/G/8r/zf/S/9z/4v/m/+n/6f/q/+z/7f/s
/+z/7P/t/+3/7f/t/+7/8P/w//D/8P/w//H/8f/x//H/7//v//D/8P/x//H/8P/w/+7/
8P/w/+3/7f/u/+7/7//v/+7/7v/u/+7/7v/u//D/8f/x//H/8P/w//D/8P/v/+//7//w
/+//7//t/+z/7P/t/+3/7P/s/+z/7P/r/+n/6f/o/+j/6P/o/+f/5f/m/+n/5//m/+T/
4//j/+L/4f/h/+D/4P/g/97/3//f/93/3P/b/9n/2f/X/9X/1P/Q/87/zP/K/8j/xv/E
/8H/vf+7/7j/tf+z/7D/rv+r/6r/qP+m/6X/o/+h/5//nv+b/5v/mv+a/5v/nf+d/57/
n/+i/6T/pv+r/67/sf+z/7j/vf/B/8f/zP/Q/9T/2f/f/+P/5v/r/+7/8v/0//j/+v/+
/wEABQAHAAkACwAMAA0AEAASABQAFAAVABYAFwAWABYAFwAYABkAGgAaABsAGwAcABwA
HAAeAB4AHQAdABoAGgAcABwAGgAZABYAFQAWABcAFwAYABgAFwAXABYAFwAXABcAFQAX
ABYAFQAVABMAEwATABIAEgASABIAEQAOAA0ADAALAA0ADgAOAA4ACwAKAAkABwAHAAgA
CQAJAAwADAAMAAwACQAHAAUABAAGAAsACwALAA4AEAAQABAAEAARABIAFAAWABkAGgAb
ABwAGgAcAB0AHgAfACEAIgAjACEAIQAhACEAHwAfAB8AHwAeAB4AHQAcABoAGgAaABsA
HgAfACEAIgAkACQAIwAjACEAIAAgACAAIQAgACAAIAAgAB8AHgAdAB4AIAAhACEAHgAd
ABwAGwAdAB0AHwAiACAAIAAgACAAHAAcAB0AHQAfAB8AHwAeABwAHQAdAB0AGgAaABsA
GwAdAB4AHwAgAB4AIAAjACMAIQAnADIARABjAI8AyQAGAU8BnwHvAU0CtAIGAykDAQN/
ArABwQACALf/v//Q/9f/2v/R/8r/y//L/8j/zP/U/9f/3P/g/+b/6v/t/+//7v/w//P/
8v/y//L/8//x//H/8f/y//P/9P/1//b/9P/1//X/9f/x/+3/6//q/+z/7f/t/+z/6//o
/+n/6P/o/+n/6//s/+r/6f/n/+b/5f/k/+P/4v/i/+P/4//j/+T/5P/k/+T/4//j/+P/
5P/j/+P/4f/g/+L/4//j/+L/4v/i/+L/4f/f/9//3v/e/97/3v/d/9v/3f/f/9z/2v/c
/9v/2//a/9n/2f/Y/9j/1//U/9T/0//T/9L/0f/P/8z/yf/G/8T/w//C/8H/wP+6/7j/
tv+z/6//rf+q/6f/pf+i/6D/nf+c/5r/mP+X/5j/l/+W/5b/k/+T/5L/kv+S/5P/kv+S
/5b/mv+d/6D/pP+o/6z/r/+0/7n/vf/D/8b/yv/O/9P/1//b/97/4//m/+r/7P/w//H/
9P/2//n/+//9////AAAAAAIAAwAEAAQABQAGAAcABgAGAAcACAAGAAYABQAFAAUABgAG
AAYACAAIAAcABwAFAAQABQAEAAEAAQD/////AQABAAAAAAACAAEAAQAAAAEAAQABAP//
///+//3//f/9//3//f/8//7/AAAAAAAAAgACAAIAAgAEAAQABQAGAAUABgAHAAgABgAI
AAkACgAIAAkACQAJAAkACQAJAAkABwAHAAcABwAEAAQAAwACAAQABgAIAAsACgAJAAkA
CAAKAAoACQAJAAcABgAGAAYABQACAAAA/v/+//3//P/7//z//v///////f/9//3//f/9
//v/+//8//z//P/8//z//P/8//3//f/8//v/+v/4//r/+//7//v/+//8//7////8//r/
+P/2//j//P/7//v//f8DAA4AIgBHAH0AuQAAAVEBpwH9AWMCyAIIAxcD3QJPAnYBjQDg
/6n/u//I/8n/zP/J/8T/xf/B/77/wP/E/8v/0P/W/9r/4P/l/+f/6v/q/+v/7P/s/+z/
7f/t/+3/7f/u/+7/7v/u/+7/7f/t/+z/6//s/+v/7P/u//D/8f/x//D/8v/w//L/8v/v
/+//8P/w/+3/7f/s/+z/7P/s/+z/7P/u/+//7//v/+7/7v/u/+7/7f/t/+3/7v/v/+//
7f/s/+r/6//r/+r/6//s/+3/7f/r/+v/6v/q/+z/7P/r/+n/6f/r/+j/5v/m/+X/5f/k
/+H/4f/g/+D/4P/e/9//3//e/9z/2v/X/9f/1f/T/9L/z//M/8n/xv/C/8D/vv+7/7v/
uf+2/7P/s/+w/67/q/+s/6r/qP+n/6j/p/+m/6b/p/+n/6b/pv+q/63/rv+w/7T/uP+7
/77/w//G/8n/y//P/9X/2v/h/+L/5v/q/+//8//3//r///8BAAQABQAIAAcACgAMAA8A
EAARABIAEgAQABIAEwAUABQAFQAWABcAGAAYABkAGgAZABgAFgAVABcAGAAYABgAFgAW
ABUAFQAUABQAFgAWABMAEwARABEADwAPAA4ADgAQAA8ADwAOAA8ADwAPAA0ADQAMAAsA
CwANAA0ADQAMAA0ADgAPAA8AEgATABQAFQAXABgAGAAYABYAFgAWABUAFQAWABcAFwAW
ABYAFgAWABQAEwASABIAFAAVABUAFQAXABkAGQAZABkAGgAaABoAGAAWABUAFAATABIA
EQARAA8ADwAQABAADgAOAA4ADgAOAA4ADgALAA0ADQALAAsADQAOAA8AEAAOAA4ADgAO
AA0ADQANAA0ADwAPAA8ADgAMAA0ADQANAA4ADgAOAA4ADgAOAA0ADQAQABcAJAA6AE4A
YgB2AA==
         </WaveFormData>
      </LeadData>
      <LeadData>
         <LeadByteCountTotal>10000</LeadByteCountTotal>
         <LeadTimeOffset>0</LeadTimeOffset>
         <LeadSampleCountTotal>5000</LeadSampleCountTotal>
         <LeadAmplitudeUnitsPerBit>4.88</LeadAmplitudeUnitsPerBit>
         <LeadAmplitudeUnits>��V</LeadAmplitudeUnits>
         <LeadHighLimit>2147483647</LeadHighLimit>
         <LeadLowLimit>268435456</LeadLowLimit>
         <LeadID>V6</LeadID>
         <LeadOffsetFirstSample>0</LeadOffsetFirstSample>
         <FirstSampleBaseline>0</FirstSampleBaseline>
         <LeadSampleSize>2</LeadSampleSize>
         <LeadOff>FALSE</LeadOff>
         <BaselineSway>FALSE</BaselineSway>
         <ExcessiveACNoise>FALSE</ExcessiveACNoise>
         <MuscleNoise>FALSE</MuscleNoise>
         <LeadDataCRC32>3804198968</LeadDataCRC32>
         <WaveFormData>
5v/m/+b/5v/o/+j/6P/o/+f/5v/l/+T/5P/k/+T/5P/k/+T/5P/k/+P/4v/h/+D/3v/e
/97/3v/c/9z/3P/c/9r/2v/a/9r/2f/Y/9f/1v/U/9T/1P/U/9P/0v/R/9D/z//O/83/
zP/O/87/zv/O/87/zv/O/87/0P/Q/9D/0P/S/9T/1v/Y/9r/3P/e/+D/4//k/+X/5v/q
/+z/7v/w//P/9P/1//b/+f/6//v//P/9//7///8AAAIAAgACAAIABAAEAAQABAAFAAYA
BwAIAAgACAAIAAgACAAIAAgACAAGAAYABgAGAAgACAAIAAgABgAGAAYABgAGAAYABgAG
AAUABAADAAIAAgACAAIAAgACAAIAAgACAAEAAAD///7//v/+//7//v/8//z//P/8//z/
/P/8//z/+v/6//r/+v/6//r/+v/6//r/+v/6//r//P/8//z//P/8//z//P/8//7//v/+
//7//v/+//7//v/+//7//v/+/wAAAAAAAAAAAAAAAAAAAAABAAIAAwAEAAIAAgACAAIA
AAAAAAAAAAAAAAAAAAAAAAEAAgADAAQAAgACAAIAAgACAAIAAgACAAQABAAEAAQABAAE
AAQABAAGAAYABgAGAAgACAAIAAgABgAGAAYABgAGAAYABgAGAAYABgAGAAYACAAIAAgA
CAAIAAgACAAIAAgACAAIAAgACgAKAAoACgAJAAgABwAGAAgACAAIAAgACAAIAAgACAAI
AAgACAAIAAoACgAKAAoACAAIAAgACAAIAAgACAAIAAoACgAKAAoACgAKAAoACgAJAAkA
CwAMAAwADAANAA0AEAASABIAEgASABAAEAARABEAEgASABIAFAAUABUAFgAWABYAFgAW
ABQAEwASABIAEQASABIAEQAPABAAEAAQABEAEAAPAA4ADgANAA4ADAAJAAkACQAJAAgA
BwAGAAQABgAGAAYABgACAAIAAgACAAMAAwADAAMAAQABAAIAAgACAAEAAQACAAAAAAAA
AAAAAAAAAAAAAAACAAIAAgD///7//f/8//z//P8AAAkAFgAsAE0AcwCaAMYA8gApAW4B
sQHZAeUByQF9AQsBmwBQAD4ASABGADoALAAdAAwA///2/+//7P/s/+7/8//2//b/9v/2
//T/8P/x//P/8//x//H/8f/x//H/8f/x//H/8f/w//D/8P/x//H/8f/v/+//8P/z//P/
8//y//H/8f/y//L/8P/x//H/8f/w/+//7v/u//D/8P/w//D/7v/u/+7/7v/s/+v/6//q
/+z/7P/s/+z/6v/q/+r/6v/q/+r/6v/q/+n/6f/o/+j/6P/o/+f/5//l/+b/5v/l/+X/
5f/l/+P/4//j/+P/4//k/+T/5P/j/+D/3v/d/9z/3P/d/97/3v/d/9z/2v/a/9r/2v/Z
/9j/1//X/9b/1f/U/9T/0//S/9P/0P/Q/8//z//P/83/zP/O/9H/0f/R/9T/1P/S/9L/
0v/U/9T/1P/a/9z/3//h/+P/5P/k/+X/6f/r/+3/8P/y//L/9f/4//j/+f/8////AAAC
AAMABAAEAAcACAAIAAcACAAKAAwACwALAAoACgAIAAgACAAKAAsACwAJAAgACgAKAAwA
DAAMAAwADAAMAAsACgAJAAgACAAFAAUABQAFAAMAAgACAAMAAwADAAIAAgACAAEAAQD+
//3//P/7//j/9//3//T/9f/3//j/+f/2//X/9P/z//T/8v/x//H/8P/x//P/8f/y//D/
7//v/+7/7//w//H/8P/v/+7/7f/u/+3/7v/v/+3/7f/u/+7/8f/y//L/8//x//H/8f/x
//D/7//w/+//8P/w/+//7//x//H/8f/x//L/8//0//X/9P/z//L/8f/y//L/8f/w//L/
8f/x//H/7//x//P/8//1//X/9f/1//P/8v/y//H/7//w//D/8P/x//D/7//u//D/8P/w
//H/9f/z//L/8v/y//L/8v/0//T/9P/0//T/9P/0//T/8v/y//L/8v/w//D/8P/w//D/
8P/w//D/8//0//X/9v/2//b/9v/2//T/9P/1//X/9f/2//b/9v/4//n/+//+/wAAAAAC
AAAA//////7//v8AAAAAAAAAAAQABgAHAAgABwAGAAUAAwAAAAAAAQACAAAA/////wAA
AAAAAP///v8AAAAAAAD///7/+v/4//f/9f/1//X/9f/2//b/9//4//j/+P/2//b/9P/y
//H/7//w//H/8P/x//P/9P/1//X/8v/y//H/8P/w//D/8P/w/+7/7v/u/+7/9v/3//b/
8//u/+j/6P/q//X/CgAkAEEAZQCSAMIA8gAxAXQBsQHVAdsBuwFnAekAdQA2ADAAOAAw
ACAAEAD///T/6//i/93/2v/a/9z/3//g/+D/4v/g/97/3v/d/97/3//e/9//4P/h/+L/
4//g/9//3v/c/93/3v/g/+H/4//h/+H/4v/h/+H/4f/g/9//3//g/+D/4P/h/+H/4f/i
/+H/4P/g/97/3v/e/97/3v/e/97/3v/e/93/3f/c/97/3v/e/97/3v/e/97/3v/c/9z/
3P/c/9n/2f/Y/9j/2//c/9z/3f/c/9z/2//Z/9j/1//W/9P/1f/X/9n/2//Y/9j/2P/X
/9b/1P/T/9L/0//T/9P/0v/T/9L/0P/Q/9D/0P/P/87/yf/J/8j/x//I/8j/x//G/8T/
wP+//73/vf+9/7v/uv+4/7v/u/+7/7z/vP+6/7r/uv+8/7z/vP+9/77/wP/B/8b/yP/J
/8v/yv/L/8z/zv/R/9L/1v/a/97/3//i/+X/5v/o/+n/6v/q/+3/7v/u/+//8P/y//T/
8v/z//P/9P/3//j/+f/8//3//f/7//r//P/8//7//v/7//r/+f/4//r/+v/6//r/+v/3
//f/9//4//f/9//4//n/+f/5//j/+P/4//f/9//2//X/9P/z//P/8//0//L/8v/z//P/
8//x//H/8f/x//L/8P/v/+//8v/z//X/8//0//L/8f/x//L/8//0//X/9f/1//X/9f/1
//P/8//z//P/8//0//T/9f/2//b/9//2//X/9P/z//b/9//6//v/+//6//j/9//2//X/
9P/z//b/9//4//n/+f/5//n/+f/4//j/9//2//b/9f/1//X/9v/5//z//f/8//v/+v/5
//v/+v/6//n/9//4//j/+P/5//j/9//2//f/+P/5//v/9//3//T/9f/2//f/+P/6//v/
+//9/wAAAAAAAAEAAAAAAAEAAAAAAAIAAAAAAAMAAwAEAAQABAAEAAQABQAEAAQABAAE
AAQABAADAAIAAwAFAAcACAAHAAcACAAIAAgABwAGAAUABAADAAEAAQAAAP////////3/
/f/9//3/+v/6//r/+v/6//j/+P/4//n/+//8//3//P/5//j/+P/5//r/+v/7//r/+v/6
//r//P/8//z//P/6//r/+v/6//n/+v/5//b/8v/y//b/AQAYADgAWQB7AKYA2gAQAVEB
lgHNAe0B6wG9AWEB7QCFAFIATgBMAD4ALgAgABUAAgDx/+j/5//m/+j/6P/r/+7/7v/s
/+r/7v/w//H/7//v/+3/7f/r/+v/6//r/+3/7f/t/+z/7P/s/+3/7f/v/+3/7f/u/+3/
7f/t/+z/6f/p/+r/6v/t/+//8P/x//D/7//u/+7/7f/s/+v/6v/q/+r/6v/q/+v/6//s
/+z/6v/q/+r/6v/s/+z/7P/s/+r/6v/q/+r/6f/p/+j/6P/o/+j/5//n/+X/5v/m/+X/
6P/p/+r/6f/n/+f/5//n/+b/5v/m/+X/5f/k/+T/5P/h/+H/4f/g/97/3P/Z/9j/2v/a
/9n/2P/T/9P/0v/R/9D/0P/P/87/zv/M/83/zf/M/8v/yP/G/8X/x//G/8X/x//I/8f/
yP/I/8r/yv/K/83/zv/Q/9H/1f/W/9b/1//Z/9v/3f/g/+L/4v/l/+j/7P/t//D/8//0
//b/9//4//b/+f/6//r//P/+/wEABAACAAMAAwAEAAYABgAGAAgACQAJAAcABgAHAAgA
CwAMAAoACgAKAAoACAAIAAgACAAKAAcABwAHAAkABwAGAAYACAAHAAYABAAFAAYABgAH
AAUABQAFAAUABAADAAMAAAAAAAEAAQABAAMAAwADAAMAAgAAAP////8AAAEAAwABAAAA
/v/9//3//P/9//7////9//3//f/9/wAA//8AAAEAAQABAAIAAgABAAIAAgADAAEAAQAC
AAIAAgACAAIABQAHAAgACwAKAAoACgALAAkACgAMAAwADAAOAAwADAANAA0ADgAOAAwA
DAAMAA0ADQAMAAsACgALAAwADAAMAA4ADwAQABAADwAPABAAEAAOAA0ADAALAAgABwAF
AAUABAADAAMAAwAFAAUABQAFAAIAAgACAAIABAACAAIAAgAAAAEAAQABAAIAAQACAAQA
BAAEAAMAAwAEAAQABAAEAAIAAgACAAIAAgACAAIAAgABAAAA///8//z/AAAGABEAJAA+
AF0AgQCuANoADAFLAZIByQHlAeUBtwFXAd8AdwBGAEYATgBGADgAJAAXAA4AAwD2//H/
8P/u//L/9f/4//r/+P/2//b/+P/3//f/9//1//X/9f/1//X/9f/3//f/9//2//T/9P/1
//X/9f/z//P/9P/1//X/9f/0//P/8//0//T/8v/z//P/8//y//H/8P/w//L/8v/y//L/
8P/w//D/8P/y//H/8f/w//D/8P/w//D/7v/u/+7/7v/w//D/8P/w/+//7//u/+7/7v/u
/+3/7f/t/+7/7v/t/+3/7f/t/+v/7f/t/+3/7f/s/+z/7P/r/+n/6P/o/+j/6f/p/+n/
6P/n/+b/5P/k/+b/5v/l/+T/3//f/97/3f/c/9z/2//a/9r/2P/Z/9n/1//X/9X/1P/U
/9f/1//X/9j/2P/W/9b/2P/a/9r/2v/d/97/4P/h/+P/5P/k/+X/6f/r/+3/8P/0//T/
9//6//r/+//+/wEAAgAEAAUABgAIAAsADAAMAAsADAAOABAAEAARABEAEgASABIAEgAU
ABUAFQATABIAFAAUABYAFgAUABQAFAAUABQAFAAUABQAFAARABEAEQATABEAEAAQABEA
EQARABAADgAOAA0ADQANAA0ADQANAA4ADQANAAoACgALAAsACwAJAAkACQAJAAsACgAK
AAsACQAJAAoABwAJAAgACAAJAAgACQAKAAsADQANAA0ADQAPAA0ADQANAA8ADwAQABAA
EAAQAA8ADwANAA0AEQASABIAEgASABIAEAARABEAEwAVABYAFwAZABkAGgAcABwAGgAc
ABoAGgAbABsAHAAcABwAHAAcAB0AHQAcABsAGgAcABwAGwAaABkAGQAZABgAGAAZABsA
HAAaABkAGAAXABYAFQATABMAEAAPAA8ADwAPAA8ADwAPAA4ADgAOAA4AEAAOAA4ADgAM
AA0ADQANAA8ADQANAA4ADgAOAA0ADQAMAAwADAAMAA4ADgAOAA4ADgAOAA4ADgANAAoA
CQAIAAgACAAOABkAKAA+AFsAfwCsANgABgFBAYgBxQHpAe8BzwF5Af8AjQBQAEoATgBG
ADwAMgAjABoAEQAGAP3/+v/4//r//f8AAAAAAAACAAIAAAD//wEAAQD/////////////
///////////+//3//P/8//v/+//5//n/+v/9//3//f/8//3//f/+//7//P/9//3//f/8
//v/+v/6//r/+v/6//r/+v/6//r/+v/6//n/+f/4//f/9v/1//T/9f/2//f/+P/2//b/
9v/2//b/9//3//j/9f/0//L/8f/0//b/9//3//f/9//3//X/9P/z//L/8f/x//L/8//z
//P/8v/y//L/7//v/+//7v/q/+j/5f/k/+P/4v/g/97/3P/d/93/3f/e/97/3f/c/9n/
1v/W/9X/1f/V/9P/0v/V/9n/2v/b/9n/2P/V/9T/1v/Y/9j/2P/e/+D/4//l/+D/3P/X
/9P/0v/R/9D/0P/R/9D/0v/U/9b/1//a/93/3f/e/97/3v/g/+P/5P/k/+X/5v/o/+r/
5//n/+b/5v/n/+j/6f/s/+//7//t/+z/7v/u//D/8P/u/+z/6v/o/+r/6v/q/+r/6//p
/+r/6//t/+v/6v/q/+r/6f/o/+b/6f/q/+r/6//q/+n/6P/n/+T/4//j/+D/4P/h/+H/
4f/h/+H/4f/h/+P/4v/i/+P/5P/l/+f/5f/k/+L/4f/h/97/4f/i/+D/3v/e/97/3v/g
/+P/5f/p/+n/6P/n/+f/6P/q/+3/7v/s/+7/7P/s/+7/7//x//L/8P/w//D/8f/0//T/
9P/0//T/9P/z//L/8//1//f/+P/z//H/8P/u//H/8f/x//H/8P/v/+3/7f/q/+n/6f/p
/+j/5//m/+X/5//o/+n/6v/q/+j/6P/o/+j/6f/p/+n/6f/n/+f/6P/p/+r/6v/r/+v/
6v/p/+j/6P/o/+j/6P/o/+j/6P/o/+n/6v/n/+T/4v/i/+j/9f8KACIAPwBlAJQAwgDy
ADEBeAGzAdUB1wGvAV8B7QB/AEIAOAA6ADAAIgAQAAMA+v/t/97/1//W/9T/1v/X/9j/
3v/g/+D/3v/g/93/3//f/93/3f/b/9v/2//b/9v/2//b/9r/2P/Y/9n/2f/b/9n/2f/a
/9v/2//b/9r/2f/Z/9r/2v/a/9v/2//b/9r/2f/Y/9j/1v/W/9b/1v/Y/9j/2P/Y/9b/
1f/V/9T/1P/U/9T/1P/W/9b/1v/W/9b/1v/W/9b/1f/V/9T/1P/S/9L/0f/R/9L/1P/V
/9X/1P/T/9L/z//R/9H/0f/R/9D/0P/Q/8//z//O/87/zv/P/8//z//O/8v/yv/I/8j/
yP/I/8f/xv/F/8X/xP/D/8D/wP+//77/vf+6/7r/uf+8/73/vP+8/7z/v/+//7//vv++
/7z/vP++/8D/wP/A/8b/yP/L/83/zf/O/87/z//S/9X/2P/c/97/3v/h/+T/5f/l/+f/
6f/s/+7/7//w/+3/7//v/+7/8f/y//T/9v/0//X/9f/2//X/9P/z//T/9v/3//b/9v/2
//b/+P/4//b/9v/2//b/9P/0//T/9P/2//P/8//z//P/8f/w//D/9f/1//X/9P/y//L/
8f/x/+//7//v/+//7v/t/+3/6v/s/+3/7f/t/+3/7f/t/+3/7f/s/+z/7f/s/+3/7//t
/+7/7P/r/+v/7P/t/+7/7//t/+3/7f/t/+3/6//r/+v/7P/t/+//8P/v//D/8P/x/+//
7//v/+//7//v//H/8f/y//L/8f/x//P/8//z//P/8//z//P/8//z//P/8//z//P/8v/w
/+7/7v/t/+3/7f/v//H/8//z//H/8f/x//H/7//u/+7/7f/t/+7/7v/u/+7/7v/u/+7/
8P/w//D/8f/t/+3/7P/u/+7/7v/u/+//8P/x//L/8P/w//D/8P/u/+7/7v/u/+3/7P/r
/+r/7f/u/+//8P/w//D/8P/w/+//7v/t/+z/7P/s/+z/7P/v//D/8f/y//D/8P/w//D/
7v/u/+7/7v/v//D/8f/y//L/8v/y//L/8f/w/+//7v/w//D/8P/w//L/8v/y//P/8//1
//b/9v/2//f/9//4//j/+P/4//r/+v/6//v/+//8//z//P/8//z//f/+//7///8AAAEA
AgAAAP7//f/9//7//v/9//3//v/+//7//f/+//3//P/7//v/+//4//f/9f/1//X/9f/z
//P/8v/y//T/9P/0//L/8f/w/+//7//w//H/8v/x//H/8v/y//L/8f/x//L/8v/w//D/
8P/w//L/8v/y//L/9P/y//H/8P/t/+z/7P/s/+7/9/8EABoANQBbAIgAtgDgABkBYAGj
Ac8B4QHRAZEBJQGtAFIANgA+ADwALgAeAA8AAgD1/+b/3f/c/9z/3v/h/+L/4v/i/+L/
4v/i/+H/4f/h/9//3//f/9//3//f/+H/4f/h/+D/3v/e/9//3//f/93/3f/e/9//3//f
/97/3f/d/97/3v/d/93/3P/b/9z/2//a/9r/3P/c/9z/3P/e/97/3v/e/97/3f/d/9z/
3P/c/9z/3P/a/9r/2v/a/9r/2v/a/9r/2f/Z/9j/2P/Z/9r/2v/b/9r/2v/Z/9f/1//X
/9f/1f/V/9X/1f/V/9X/1v/X/9f/1v/U/9P/0v/R/9H/0f/Q/9D/0P/P/9D/0v/S/9H/
0P/P/8//zv/N/8z/zP/L/8r/yf/G/8b/xf/G/8f/xv/G/8b/yf/J/8n/zP/M/8r/yv/L
/87/z//Q/9P/1P/W/9f/2//c/9z/3f/g/+P/5v/q/+7/7v/x//T/9f/1//f/+f/4//r/
+//8//r//f/+//7///8AAAIABAADAAMAAgACAAIAAgACAAQABQAFAAMAAgAEAAQABgAG
AAUABAADAAIAAgACAAIAAgACAP///////wEA///+//7/AQABAAEAAAD///7//P/7//n/
+f/5//n/+v/5//n/9v/0//X/9f/1//P/8//z//P/8P/u/+3/7f/s/+3/7//t/+3/7P/s
/+3/7f/t/+3/7f/v/+//7//v/+//7f/t/+3/7//v//D/8P/v//D/8P/x//H/8f/x//H/
7//v//H/8f/z//T/9P/1//X/9f/1//X/9f/1//X/9f/0//P/8v/x//T/9P/z//L/9P/z
//P/8//x//P/9f/1//f/9//3//f/9//2//b/9f/1//b/9v/2//f/9v/1//T/9v/2//b/
9//3//X/9v/2//b/9v/2//b/9v/2//b/9v/2//b/9v/4//j/+P/4//j/+P/4//j/9v/2
//b/9v/2//b/9v/2//b/9v/2//b/9v/2//b/9v/2//b/9v/2//b/9v/2//b/+P/4//j/
+P/2//b/9v/3//f/+f/6//r//P/9//3//v8CAAIAAgAEAAAAAAABAAEAAQAAAP///v8B
AAMABQAGAAYABgAGAAYAAwACAAIAAwACAAIAAQABAAIAAgACAAEAAgABAAAA///9//3/
+v/5//n/+f/5//n/+f/5//j/+P/2//b/9v/0//X/9v/3//n/9//3//f/9f/z//T/9P/0
//T/9f/3//j/9v/2//b/9v/4//j/+P/4//r/9P/x//D/7//u/+7/8v/2/wMAGAA0AFUA
ewCqANYABgFJAZABxwHjAd8BrQFLAc8AZwA6ADwAQAA0ACgAGAAFAPj/7//o/+P/4v/k
/+j/6//u/+z/6v/s/+7/7P/r/+v/6//p/+n/5//n/+f/5//l/+X/5f/k/+f/6P/q/+v/
6//p/+n/6v/p/+n/6f/o/+f/5//o/+j/6P/p/+n/6f/o/+f/5v/m/+T/5P/k/+T/4v/i
/+L/4v/k/+P/4//i/+L/4v/i/+L/4P/g/+D/4P/i/+L/4v/i/+H/4f/g/+D/3v/e/93/
3f/d/97/3v/d/9//3//f/93/3P/b/9r/2f/a/9r/2v/Z/9n/2P/Y/9j/1//X/9f/1v/W
/9b/1f/W/9T/1P/T/9L/0f/R/9D/z//M/8z/y//K/8f/xP/E/8P/wf/B/7//vv+8/7//
v/+//77/vv+8/7z/vP++/77/vv/A/8L/xf/H/8v/zP/M/83/z//R/9P/1v/Y/9j/2//e
/+L/4//m/+n/7P/u/+//8P/y//X/9v/2//n/+v/8//7//v//////AAAAAAAAAAACAAMA
AwABAAAAAAAAAAIAAgACAAIAAgACAAIAAgACAAIAAwABAAIAAwABAP///v/+////////
//7//v/+//3//f/9//3//f/9//r/+f/5//b/9v/3//f/9//5//n/+f/5//n/+P/4//n/
+f/5//r/9//4//b/9f/1//b/9//4//n/9//3//f/9//5//f/9//3//f/9//4//j/+f/6
//r/+//5//n/+f/5//n/+f/7//v//P/8//v/+//5//n/+f/5//v/+//7//v/+//7//v/
+//8//z/+//6//v/+//8//3/+//9///////+//3//P/7//3//P/8//v//f/+//7//v/9
//z/+//6//z//P/8//3//////wAA///+//3//P/+//7//v/+//z//f/9////AAAAAAAA
AQABAAIABAAEAAYACAAGAAYABQAFAAYABgAEAAQABAAFAAgACAAIAAgABgAGAAUABAAH
AAkACwAMAAkACQAKAAoACwALAAsACwAJAAcABAADAP7//f/9//3//f/9//3//f/+//7/
/v/+//z/+v/6//r//P/9//3//f/7//n/+f/6//r/+v/5//n//P/8//z//P/6//r/+v/6
//r/+v/6//r/+f/4//X/8v/y//T/+v8DABYAMgBRAHcApADSAAABPwGGAb8B3wHjAbsB
XwHjAHcAPgA8AEIAOgAqABoACQD+//P/6v/n/+T/4v/k/+n/6v/q/+j/6P/o/+j/6f/n
/+f/5f/l/+f/5//n/+f/5//n/+f/5v/m/+b/5//n/+f/5f/l/+b/5//n/+f/5v/j/+P/
5P/k/+L/4//j/+P/5f/l/+X/5v/m/+b/5v/m/+j/6P/o/+j/5v/l/+X/5P/k/+T/5P/k
/+T/5P/k/+T/5P/k/+T/5P/j/+P/4v/i/+L/4v/h/+H/4f/i/+L/4f/j/+P/4//h/9//
3//f/9//3v/e/97/3f/f/97/3v/e/93/3f/d/9z/2//a/9j/2P/W/9b/1f/U/9P/0//S
/9H/z//O/8z/yv/K/8j/yf/J/8n/yf/H/8b/xf/H/8b/xf/G/8b/xP/E/8b/yP/I/8j/
y//M/87/z//T/9T/1P/V/9f/2f/b/97/4v/i/+X/6P/s/+3/8P/z//L/9P/1//b/9//7
//3//v/9//7/AAACAAIAAwADAAQABAAEAAQABgAGAAUAAgAAAAMABAAHAAgABgAGAAYA
BgAIAAgACAAIAAYAAwADAAMAAgD///3//P8AAAEAAgACAAEAAAD+//3//v///wAAAQAC
AAEAAQD+//7////////////////////8//r/+f/5//z//f////3/+//4//b/9f/3//n/
+//9////////////+//3//X/8//1//f/+P/4//j/+v/6//r/+v/6//v/+//9//7//v/+
/////f/+/wAAAAABAAQAAwAEAAIAAQABAAAAAAAAAAAAAQAAAAAAAAAAAP///v/8//r/
/P///wIABAABAAEAAgACAAEA///9//v/+P/3//X/9f/y//H/8f/x//P/8//z//P/7//u
/+3/7P/u/+7/8P/y//D/8f/x//H/7//t/+3/7v/v//D/8P/x/+//7v/t/+z/6v/q/+r/
6v/r/+z/7f/u/+3/7P/t/+r/6P/o/+7/9/8IACIAPwBlAJQAwgDuACsBdAG1AdkB1QGr
AVMB2wBxADwAOAA+ADgAJgAQAP3/8v/n/97/3f/e/97/3v/d/97/4P/i/97/3P/g/+P/
4v/h/97/3f/f/9//3//f/+H/4f/h/+D/4v/i/+P/4//i/9//3v/e/9//3//f/97/3f/d
/97/3v/h/+P/5P/l/+P/4f/f/97/3f/c/9v/2v/a/9r/2v/a/9v/2//c/9z/3P/c/9z/
3P/b/9r/2f/Y/9n/2v/b/9z/2f/Z/9j/2P/a/9r/2f/Z/9f/2P/Y/9f/1//X/9f/1f/V
/9X/1f/V/9b/1v/W/9X/1f/U/9T/1P/T/9P/0//S/9D/zv/L/8r/y//M/8z/zP/H/8f/
xv/F/8L/wv/B/8D/v/+8/7z/u/+7/7v/uf+4/7n/vf++/7//vv++/7z/vP+7/7z/u/+6
/77/wP/D/8X/yv/M/83/z//R/9P/1f/Y/9r/2v/d/+D/4v/j/+b/6f/q/+z/7f/u/+7/
8f/y//L/9f/2//j/+v/5//n/+P/4//j/+P/4//r/+f/5//f/9v/4//j/+v/6//r/+v/6
//r//P/8//z//P/7//f/9v/1//f/9f/0//T/9//3//f/9v/2//b/9f/1//X/9f/1//X/
9P/z//P/8P/w//H/8f/x//P/9//3//b/9v/2//b/9v/4//n/+f/7//v/+v/5//n/9//4
//r/+v/8//7//P/8//3//f/+//7/AAAAAAAAAQABAAAA///+/wAAAgADAAQAAwADAAMA
AgADAAMABAAEAAQAAwACAAEA/f/7//j/9//2//X/9f/1//b/9//4//n/+P/4//j/+P/2
//T/9P/0//b/9//3//f/+f/3//f/+P/3//b/9P/z//X/9v/3//j/+v/6//r/+v/3//b/
9f/0//f/+P/1//T/8v/0//j/BQAaADgAWQB9AKwA2gAOAVEBlgHLAeMB3QGtAUsB0wBv
AEQARgBIADoAKgAaAA8ABAD3/+z/5//m/+b/6P/p/+r/7v/u/+7/8P/y//H/8f/x/+//
7//v/+//7//v/+//7//v/+7/7f/s/+z/6//t/+v/6//s/+//7//v/+7/7//v//D/8P/v
/+//7v/t/+r/6f/o/+j/6v/q/+r/6v/q/+r/6v/q/+j/5//n/+b/5v/m/+b/5v/m/+b/
5v/m/+T/5P/k/+T/5v/n/+f/6P/n/+b/5P/j/+X/5v/m/+X/5f/l/+X/4//j/+P/4//j
/+H/4P/f/93/3v/e/9//4P/f/9//3//e/9//3v/c/9z/2//a/9j/1v/R/9H/0P/P/9H/
0v/S/9L/z//M/8z/y//M/83/zP/M/8z/z//P/8//zv/O/8z/zP/Q/9T/1v/Y/9v/3P/e
/9//4f/i/+L/4//m/+n/7P/w//L/8v/1//j/+P/5//z////+/wAAAQACAAIABQAGAAYA
BQAGAAgACgAJAAkACAAIAAgACAAIAAoADQANAAsACgAJAAgACQAIAAoACgAKAAoACgAK
AAoACgAMAAkACQAJAAkABwAGAAYABwAFAAMAAAABAAIAAgADAAUABQAFAAUABAADAAMA
AAABAAMABAAFAAcABwAHAAcACQAIAAgACQAMAA0ADwANAAwACgAJAAkACgALAAwADQAN
AA0ADQANAAwACQAIAAcACQAJAAoACgANAA4ADgAPABAAEQASABMADwANAA0ACwALAAoA
CAAHAAUABQAFAAUAAwADAAMAAwABAAEAAQABAAEAAAD+//z//////wAAAQD//wEAAwAD
AAEAAQABAAEAAwACAAIAAQAAAAAA///+/wAAAAAAAAAAAAAAAAAAAQD7//3/BgATAB4A
KQA0AA==
         </WaveFormData>
      </LeadData>
   </Waveform>
</RestingECG>
