# Supplementary material for: Detection of Left Atrial Enlargement Using a Convolutional Neural Network-Enabled Electrocardiogram
Source: Front Cardiovasc Med. 2020 Dec 17;7:609976. doi: 10.3389/fcvm.2020.609976 (PMC7773668; doi:10.3389/fcvm.2020.609976)
Supplement: Supplementary file 1 [file Data_Sheet_1.ZIP › hyp/1802014612_12257_0000003Q.XML]

<?xml version="1.0" encoding="Windows-1252"?>
<!DOCTYPE RestingECG SYSTEM "restecg.dtd">
<RestingECG>
   <PatientDemographics>
      <PatientID>1802014612</PatientID>
      <PatientAge>75</PatientAge>
      <AgeUnits>Years</AgeUnits>
      <Gender>Male</Gender>
      <PatientLastName>jindaojiang</PatientLastName>
   </PatientDemographics>
   <TestDemographics>
      <DataType>Resting</DataType>
      <Site>1</Site>
      <AcquisitionDevice>MAC55</AcquisitionDevice>
      <Status>Unconfirmed</Status>
      <Priority>Normal</Priority>
      <AcquisitionTime>11:46:11</AcquisitionTime>
      <AcquisitionDate>03-10-2016</AcquisitionDate>
      <CartNumber>1</CartNumber>
      <AcquisitionSoftwareVersion>009C</AcquisitionSoftwareVersion>
      <XMLSourceVersion>MAC5000 v1.0</XMLSourceVersion>
   </TestDemographics>
   <RestingECGMeasurements>
      <VentricularRate>75</VentricularRate>
      <AtrialRate>75</AtrialRate>
      <PRInterval>176</PRInterval>
      <QRSDuration>94</QRSDuration>
      <QTInterval>402</QTInterval>
      <QTCorrected>448</QTCorrected>
      <PAxis>39</PAxis>
      <RAxis>-10</RAxis>
      <TAxis>28</TAxis>
      <QRSCount>12</QRSCount>
      <QOnset>210</QOnset>
      <QOffset>257</QOffset>
      <POnset>122</POnset>
      <POffset>176</POffset>
      <TOffset>411</TOffset>
      <ECGSampleBase>500</ECGSampleBase>
      <ECGSampleExponent>0</ECGSampleExponent>
   </RestingECGMeasurements>
   <Diagnosis>
      <Modality>Resting</Modality>
         <StatementCount>2</StatementCount>
         <LabelText>12SL ��ϳ���</LabelText>
      <DiagnosisStatement>
         <StmtFlag>ENDSLINE</StmtFlag>
         <StmtText>�������</StmtText>
      </DiagnosisStatement>
      <DiagnosisStatement>
         <StmtFlag>ENDSLINE</StmtFlag>
         <StmtText>���� ECG</StmtText>
      </DiagnosisStatement>
   </Diagnosis>
   <Waveform>
      <WaveformType>Rhythm</WaveformType>
      <WaveformStartTime>0</WaveformStartTime>
      <NumberofLeads>8</NumberofLeads>
      <SampleType>CONTINUOUS_SAMPLES</SampleType>
      <SampleBase>500</SampleBase>
      <SampleExponent>0</SampleExponent>
      <HighPassFilter>16</HighPassFilter>
      <LowPassFilter>150</LowPassFilter>
      <ACFilter>NONE</ACFilter>
      <LeadData>
         <LeadByteCountTotal>10000</LeadByteCountTotal>
         <LeadTimeOffset>0</LeadTimeOffset>
         <LeadSampleCountTotal>5000</LeadSampleCountTotal>
         <LeadAmplitudeUnitsPerBit>4.88</LeadAmplitudeUnitsPerBit>
         <LeadAmplitudeUnits>��V</LeadAmplitudeUnits>
         <LeadHighLimit>2147483647</LeadHighLimit>
         <LeadLowLimit>268435456</LeadLowLimit>
         <LeadID>I</LeadID>
         <LeadOffsetFirstSample>0</LeadOffsetFirstSample>
         <FirstSampleBaseline>0</FirstSampleBaseline>
         <LeadSampleSize>2</LeadSampleSize>
         <LeadOff>FALSE</LeadOff>
         <BaselineSway>FALSE</BaselineSway>
         <ExcessiveACNoise>FALSE</ExcessiveACNoise>
         <MuscleNoise>FALSE</MuscleNoise>
         <LeadDataCRC32>1880353566</LeadDataCRC32>
         <WaveFormData>
+P/4//j/+P/2//b/9v/2//j/+P/4//j/+P/4//j/+P/4//j/+P/4//j/+P/4//j/+v/6
//r/+v/6//r/+v/6//j/+P/4//j/+f/6//v//P/6//r/+v/6//z//P/8//z//P/8//z/
/P/6//r/+v/6//r/+v/6//r/+v/6//r/+v/6//r/+v/6//j/+P/4//j/+P/4//j/+P/5
//r/+//8//r/+v/6//r/+v/6//r/+v/8//z//P/8//r/+v/6//r//P/8//z//P/8//z/
/P/8//z//P/8//z//P/8//z//P/8//z//P/8//3//v///wAA/v/+//7//v8AAAIAAwAE
AAIAAgACAAIABQAHAAgACQAIAAoACgAKAAkACQAJAAkACgAJAAcAAwACAAAA///+//7/
/f/9//3//v/8//v/+//6//j/9//2//j/9//3//f/9//2//b/9v/2//X/9f/1//X/9f/0
//T/8v/y//L/8v/0//T/9P/0//T/8//z//P/8v/w//H/9f/1//H/7//z//X/9//9/wcA
EwAjADoAUABeAGoAbQBpAFoAQwArABIA/P/r/+D/1f/G/73/vP+4/7r/xP/C/77/xP/Q
/9j/3//k/+T/5v/q//D/8//z//L/8v/y//L/8v/y//L/8P/x//H/8P/w//D/8f/x//T/
9P/0//T/8v/y//L/8v/y//P/8//z//X/9//3//b/9P/0//T/9f/2//b/9v/2//b/9v/3
//f/+f/3//n/+v/7//v/+//7//r/+v/6//r//v/+//7//v/+//7//////wAAAgADAAMA
AQADAAMAAwAFAAcACAAIAAgACAALAAsADQANAA4ADwAQABAAEAASABYAFwAXABgAFgAW
ABYAFwAbABsAGwAbABwAHAAdAB0AGwAbABsAGwAcABwAHAAbABsAGwAbABkAFwAXABcA
FQAWABUAFAATABEADwAOAA0ADgAMAAoACQAIAAYABQAFAAYABQAEAAIA//////7//v/7
//r/+v/7//z/+//7//z/+v/6//v/+//7//v//P/8//r/+v/6//j/+P/5//n/+f/7//v/
/P/8//z//P/7//v//P/8//3//f/7//v/+//7//v/+//8//z//f/9//7//v/7//v//P/8
//7//v///////P/8//3//f/7//v//P/8//z//P/8//z//P/7//v/+//9//3//f/9//z/
/P/8//z//P/8//z/+//7//v/+//5//n/+f/6//r//P/6//z//P/6//r/+v/6//n/+P/4
//f/+f/5//n/+f/3//f/9//3//n/+P/4//j/+P/3//f/+f/5//n/+f/5//v//P/8//v/
/f/+//////8AAAAAAAAAAAIAAgACAAEAAAACAAIAAgACAAIAAwAEAAQABgAGAAYABgAG
AAcACQAKAAsADAAOAA4ADgAPAA8ADwAOAAwACgAHAAMAAAD+//3//v/+//3//f/8//r/
9//1//f/9//2//b/+P/4//f/9//3//f/9v/2//T/9P/z//P/8//z//P/8v/0//T/9P/0
//T/9P/0//T/9P/0//P/8//1//b/9v/3//f/8//z//P/8f/1/wEACwATACUAOwBQAGIA
cAB6AHsAcQBaAD0AHwAIAPL/4f/W/8v/wP+5/7j/uv+8/8D/wv/M/9b/3v/m/+3/7v/q
/+7/8v/y//P/8//y//L/9v/0//T/9P/0//L/8//z//L/9P/0//X/9f/0//T/9P/0//T/
9P/0//T/9P/1//X/9f/1//f/9//2//b/9v/2//f/+P/4//j/+P/4//j/+f/5//n/9//5
//r/+//7//v/+//+//7//v/+//7//v/+//7/AAAAAAEAAQAAAAIAAwADAAUABwAHAAcA
CAALAA0ADgAOAA4AEQARABMAEwAUABUAGAAYABgAGgAcAB0AHQAeACAAIAAgACEAIwAj
ACMAIwAiACIAIwAjACQAJQAmACcAJwAmACUAIwAhACEAIQAfACEAIQAhAB8AHAAbABoA
GQAYABcAFwAXABQAEgAQAA8AEAAOAA0ADQAKAAkACAAGAAcABwAGAAYABwAGAAYABwAG
AAMAAQAAAAEAAgAEAAUABQAFAAYABgAFAAQAAwAAAAIAAwADAAMAAQABAAIAAgACAAIA
AQABAAQABAAFAAUAAwADAAMAAwAFAAUABgAGAAMAAwAEAAQAAQABAAIAAgACAAIAAwAD
AAIAAgADAAMABQAFAAYABgAFAAQAAwACAAIAAQABAAEAAwADAAMAAwAEAAQABAAEAAIA
AgACAAEAAQABAAEA///+//3//f/8//z/+v/8//z/+P/4//j/+P/6//r/+//7//v/+//7
//v/+//7//v/+//5//j/+P/4//j/9//3//n/+//7//v/+//5//r/+v/5//v//P/9//3/
/v/+//7//v/+//7//v///wAA/v///wAAAQACAAAAAQACAAIAAwAEAAUABgAEAAUABwAI
AAsADAAOAA4ADAANAA0ADQAKAAgABgADAAAA/v/9//3/+v/6//n/+f/7//r/+P/3//f/
9//2//b/9v/2//X/9f/3//f/9v/2//X/9P/y//H/8//z//P/8v/y//L/8v/y//L/8v/y
//L/8v/y//H/8f/x//T/9P/x//P/8f/v//H/7//v//f/AwANABsAMwBIAFwAagByAHMA
awBaAD0AIQAGAPD/4f/Y/83/wP+5/7b/uP++/8D/vv++/8b/0v/a/9//4v/k/+j/7P/u
/+//7//w//L/8P/w//D/8P/w//D/8f/x//D/8P/w//H/8f/y//L/8v/y//L/8v/y//L/
8P/x//H/8f/z//X/9f/0//L/8v/y//P/9v/2//b/9v/2//b/9//3//f/9f/3//j/+//7
//v/+//6//r/+v/6//r/+v/6//r//P/8//3//f/8//7//////wEAAwADAAMAAQADAAQA
BAAGAAYACQAJAAsACwAMAA0ADwAOAA0ADgASABMAEwAUABMAEgARABEAFQAVABUAFQAU
ABQAFQAVABUAFQAVABUAGAAYABgAFwAXABcAFwAVABMAEwATABEAEAAPAA4ADQAOAA0A
DQANAAoACAAGAAUABgAEAAMAAwAEAAMAAgAAAAEAAQAAAAAA/f/8//z//f////3//P/8
//z//P/9//3/+f/5//r/+v/8//z//P/6//j/+f/5//n/+f/5//r/+v/8//z/+//7//z/
/P/9//3//f/9//3//f/7//v//P/8//3//f/+//7//////wAAAAD///7//v/9//z//P/9
//3//f/9//7//v/+//7//v/+//7//f/9//3///////////8CAAIAAgACAAEAAAD///3/
/v///wAA///9//3//v/+/wAA/v8AAAAA/v/+//7//v/8//z//f/9////////////////
//////////7//v/+//7//f/9/////f/9//3//f///wAAAAD/////AAABAAEAAAAAAAIA
BAAEAAIAAgACAAIAAgADAAQABAAEAAQABAAEAAQABQAHAAgACwAMAA4ADgAMAA0ADQAN
AA0ADAALAAkABwAEAAIAAQAAAAAA/////wEAAAD+//3//f/9//z//P/6//r/+f/5//n/
+f/4//j/+P/4//f/9//3//f/9//2//b/9v/2//b/9v/2//b/9v/2//b/9f/1//n/+P/2
//P/8//1//f/9//1//X/+f8BAAsAEwAjADwAUABgAGwAcwBzAGQATQAzABoAAgDx/+b/
3f/Q/7//uv+8/8L/xP/E/8T/yP/S/+D/5f/k/+j/7P/u/+7/8f/z//b/9v/2//b/9v/2
//b/9v/3//f/9v/2//b/9//3//j/+P/4//j/9v/2//b/9v/4//n/+f/5//n/+//7//r/
+v/6//r/+//6//r/+v/6//r/+v/7//v/+//5//v//P///////////wAAAAAAAAAAAAAA
AAAAAAAAAAAAAQABAAIABAAFAAUABwAJAAkACQAIAAkACQAIAAwADAAPAA8ADwAPABAA
EQASABIAEgAUABgAGQAZABoAGgAaABoAGwAbABsAGwAbAB4AHgAfAB8AHgAdABwAGwAd
AB4AHwAfAB0AHQAdABsAGwAbABsAGQAaABkAGAAXABUAEwASABEAEgAQAA4ADQAKAAgA
BwAHAAQAAwACAAAAAAABAAEAAgABAAAAAAABAAEA///+//7//v/+///////7//v//P/8
//7//v/+//z//P/9//3//f/7//v//P/8//7//v/9//3//v/+///////9//3//f/9//3/
/f/+//7//f/9//7//v//////AAAAAAAAAAABAAEA/v/+////////////AAAAAAAAAAAA
AAAA/v/9//3//f/9//3//f/9//7//v/+//7//P/8//z/+//9//3//f/7//v/+//8//z/
+v/4//r/+v/6//r/+v/6//j/+P/5//n/+f/5//n/+f/3//f/9//3//n/+P/4//j/+P/3
//f/+f/3//f/9//3//n/+v/6//n/+f/6//v/+//8//z//P/8//7//P/+/wAA///+//3/
/P/9////AQACAAIAAgACAAIAAAABAAMABAAHAAgACgAKAAoACwALAAsADQAMAAsACQAH
AAQAAgABAP///v/8//v/+//6//j/9//5//n/+P/4//f/9v/0//P/9f/1//T/9P/0//T/
8//z//H/8f/x//D/8v/y//L/8v/w//D/8P/w/+7/7v/t/+3/7//u/+7/8f/z//H/8//x
//H/8f/v/+n/7f/1////CgAUACYAPgBVAGUAbgB3AHUAZABMADMAFgD5/+b/2f/Q/8T/
uv+2/7j/uv+6/7z/wv/L/9b/3v/k/+j/6P/r/+//7v/u//D/7v/u/+7/7v/w//H/8f/w
/+7/7v/v/+//8v/y//L/8v/w//D/8P/w//D/8f/x//H/8//1//X/9P/y//L/8v/z//T/
9P/0//T/9v/2//f/9//1//P/9f/2//f/9//3//f/+P/4//j/+P/8//z//P/8//v/+v/6
//n//P/+//////8BAAMAAwADAAEAAwAEAAQABAAEAAcABwAJAAkACgALABAAEAAQABIA
FAAVABUAFgAWABYAFgAXABsAGwAbABsAHAAcAB0AHQAdAB0AHQAdAB4AHgAeAB0AHwAf
AB8AHQAbABsAGwAZABoAGQAYABcAFAATABMAEwAUABIAEAAPAA4ADAALAAsACgAJAAgA
BgAFAAUABAAEAAEAAAAAAAEA///9//z//P/+//7///////3//f/+//7//P/8//z/+v/8
//3//f/9//z/+//7//r//P/8//v/+//8//z//f/9//3//f/9//3/+//7//z//P/9//3/
/v/+//v/+//8//z//P/8//3//f/6//r/+//7//3//f/+//7//v/+//7//v8AAP//////
////////////AAAAAAAAAAAAAAAAAAD//wEAAQABAP///f/9//7//v8AAP7/AAAAAPz/
/P/8//z//f/+/wAAAQAAAP///v/9//3//f/9//3////+//7//v/+//3//f////7//f/8
//v//f/+//7//f/7//z//f/9/wAAAAAAAAAAAgAAAAIAAwAAAAIAAgACAAIABAAFAAYA
BgAEAAQABAAEAAUABwAKAAwACwAMAA4ADgAOAA8ADwAPAA8ADgANAAsABgACAP///f//
/wAAAAABAP///v/8//v/+//7//r/+v/6//r/+f/5//n/+f/4//j/+P/4//f/9//3//f/
9//2//j/+P/4//j/9v/2//b/9v/4//j/9//3//n/+v/4//f/+f/5//n/9f/x//H/+f8F
AA8AGQAlADoAUABiAHAAdQBzAGgAUQA1ABoAAgDx/+T/2//Q/8X/vv+8/77/wP/C/8L/
yP/S/9z/4//k/+b/6v/w//L/7//x//b/9P/y//P/9P/1//b/9P/1//X/9P/2//b/9//3
//b/9v/2//b/9v/2//b/9v/2//f/9//3//b/9//2//T/9f/2//f/+f/6//r/+v/6//r/
+v/7//v/+//5//v//P/9//3//f/9//7//v/+//7/AAAAAAAAAAAAAAAAAQABAAIABAAF
AAUABQAHAAcABwAHAAkACgAKAAoACgANAA0ACwALAAwADQASABIAEgAUABQAFQAVABYA
FwAYABkAGwAcABsAGgAZABoAGgAbABsAHQAdAB0AHQAcABwAHAAbABsAGwAbABkAGQAZ
ABkAFwAWABUAFAATABIAEQARABEADgAMAAoACQAJAAgACAAJAAYABQAEAAIAAwADAAIA
AgABAAAAAAABAAEA///+//7/AAAAAAEAAQD/////AAAAAP7//v/+//z//v/////////9
//3//v/+/wAAAAD//////v/+//////8BAAEAAQABAAMAAwAEAAQAAgABAAEAAAABAAEA
AgACAAIAAgADAAMAAgACAAMAAwABAAEAAgACAAIAAgACAAIAAgABAAEAAQD/////////
/wAAAAAAAAAAAgACAAIAAQABAAEAAQD//wEAAQACAAIAAAD+/wAAAAAAAAAAAAAAAP7/
/v////////////////////////////3//P/8//z//f/9//7/AQABAAEAAQABAAEAAgAC
AAEAAwAEAAUABQAEAAIAAgAGAAQABAAEAAQABgAHAAgACAAIAAgACAAIAAgACQALAAwA
CwAMAA4ADgAQABEAEQARAA8ADgANAAsABwAEAAIAAQABAAIAAgADAAEAAAD+//3/////
//7//v/+//7//f/9//v/+//6//r//P/8//v/+//7//v/+//6//r/+v/6//r//P/8//z/
/P/7//r/+P/3//3/+v/6//v/+f/3//n/+f/1//f//f8FAA8AGQAlADwAVABkAHAAdwB3
AGgAVQA7AB4ABgDz/+T/2//Q/8P/wP/A/8D/xv/G/8b/zP/W/+L/6//s/+z/7v/y//T/
9f/1//b/+P/4//j/+P/4//j/+P/5//n/+P/4//j/+f/5//j/+P/4//j/+v/6//r/+v/6
//v/+//7//r/+//6//j/+f/6//v//f8AAAAAAAAAAP7//v/////////9////AAABAAEA
AQABAAIAAgACAAIAAgACAAIAAgAEAAQABQAFAAYACAAJAAkACQALAAsACwANAA8AEAAQ
ABEAEAASABEAEwATABQAFQAaABoAGgAcAB0AHQAcABwAHQAeAB8AIQAhACEAIQAhACIA
IgAjACMAJQAlACUAJQAkACQAJAAjACMAIwAjACEAIQAhACEAHwAcABsAGgAZABoAGQAZ
ABkAFgAUABIAEQASABAADwAPAAwACwAKAAgABwAHAAYABgAHAAYABgAHAAUAAwACAAIA
BAAEAAUABQABAAEAAgACAAQABAAEAAIAAAABAAEAAQADAAMABAAEAAQABAADAAMAAgAC
AAMAAwAFAAUABQAFAAcABwAIAAgABgAFAAUABAAEAAUABwAIAAYABgAHAAcABgAGAAcA
BwAHAAcACAAIAAcABgAFAAQABgAFAAUABQAHAAcABwAHAAcABgAFAAQABgAGAAYABQAD
AAMAAwABAAMAAwAEAAQAAgAAAAIAAgACAAIAAgACAAQABAAFAAUABAADAAIAAQADAAMA
AwADAAMAAgACAAIABAADAAMABQADAAMAAwADAAMABAAEAAMABQAIAAcABwAIAAgACAAI
AAgACAAJAAoACgALAAwADQAOAA0ADQAOAA4ADQAOABAAEAARABMAFAAVABcAFgAVABMA
EgAQAA8ADwAMAAoABwAFAAUABAACAAEA//////7//v8AAAAA//////3//f/8//z//P/8
//v/+//7//v/+//6//r/+v/6//r/+v/6//r/+v/4//j/9//3//f/+P/4//f/9//5//v/
+f/5//n/9//z//X/9////wwAGAAkADgAUQBnAHQAfwCBAHgAZABJACwAEQD8/+v/3v/O
/8T/vv+8/7r/wP/C/8T/z//a/+L/6P/s/+r/7f/z//b/9P/0//T/9P/0//T/9P/1//X/
9P/y//L/8//z//b/9v/2//b/9P/0//T/9P/2//f/9//3//f/+f/5//j/9v/2//b/9//6
//r/+v/6//r/+v/7//v/+//5//v//P/9//3//f/9//z//P/8//z/AAAAAAAAAAAAAAAA
AQABAAAAAgADAAMABQAHAAcABwAFAAcACAAIAAgACAALAAsADAANAA8AEQATABIAEQAS
ABQAFQAVABYAFwAYABkAGwAfAB8AHwAfAB4AHgAfAB8AHwAfAB8AHwAhACIAIwAjACEA
IQAhAB8AIQAhACEAHwAeAB0AHAAbABoAGQAZABkAGAAWABQAEwASABAADwAPAA4ADQAM
AAoABwAHAAYABgAHAAYABgAHAAUAAwACAAIAAAAAAAEAAQABAAEAAgACAAIAAgACAAAA
/v////////8BAAEAAgACAAEAAAD+//3/AAAAAAEAAQABAAEAAQABAAEAAQACAAIAAQAB
AAIAAgABAAEAAgACAAIAAgADAAMAAgACAAMAAwABAAEAAgACAAIAAgACAAIAAAD/////
//8CAAMABAAFAAMAAgABAAAAAgACAAIAAQADAAMAAwABAAEAAQACAAIAAgAAAAIAAgAA
AAAAAAAAAAAAAAABAAEAAwADAAMAAwABAAEAAQABAAMAAgACAAIAAAD/////AQABAAEA
AQABAAEAAgACAAEAAwAEAAUABQAEAAQABAAEAAYABgAGAAYACAAIAAgACAAKAAsADAAM
AAsACgAJAAgACQALAA4AEAARABIAFAAUABMAEwASABEAEwASABEADwALAAgABgAFAAQA
BAADAAMAAwACAAAA//8BAAEAAAAAAP7//v/9//3//f/9//z//P/8//z/+//7//v/+//7
//r//P/8//z//P/8//z//P/8//7//v/9//3//f/8//r/+//7//f/9//5//n/9//7/wkA
FQAdAC0ARgBYAGgAcgB7AHkAagBPADUAHAAEAO//4v/X/8r/xf/E/8L/xP/I/8j/yP/K
/9j/5P/p/+7/7v/w//T/9v/1//f/+v/8//z/+v/6//r/+v/6//v/+//6//z//P/9//3/
//8AAAEAAgAAAAAAAAAAAAIAAwADAAMAAQADAAMAAgAEAAQABAAFAAYABgAGAAYABAAE
AAUABQAHAAUABwAIAAkACQAJAAkACAAIAAgACAAKAAoACgAKAAoACgALAAsADAAOAA8A
DwANAA8ADwAPABEAEwAUABQAFQAUABYAFQAVABUAFgAXABsAHAAdACAAIQAhACAAIAAi
ACIAIgAjACMAIwAjACMAIgAiACMAIwAkACUAJgAnACcAJgAlACMAJQAlACUAIwAjACMA
IwAhACIAIQAgAB8AHAAbABsAGwAYABYAFAATABIAEAAPAA8AEAAPAA4ADAALAAsACgAK
AAsACgAKAAsACgAHAAUABAAEAAQABQAFAAUABQAGAAYABAAEAAQAAgADAAUABgAHAAUA
BQAGAAYABgAGAAUABQAGAAYABwAHAAcABwAHAAcABwAHAAgACAAHAAcACAAIAAYABQAF
AAQABQAGAAgACQAEAAQABQAFAAUABQAGAAYABgAGAAYABgAGAAUABQAFAAUABQAFAAUA
BgAGAAYABgAIAAgACAAHAAUABQAFAAMABQAFAAYABgAGAAQABgAGAAQABAAEAAQABgAG
AAcABwAGAAUABAADAAMAAwADAAMABQAEAAQABAACAAEAAQADAAUABQAFAAUAAwAEAAQA
AwAFAAYABwAHAAgACAAGAAYABgAGAAYABwAJAAsADAAMAAwADAAMAAoACwANAA4AEQAS
ABQAFAASABMAEwATABMAEgARAA8ACQAGAAQAAwACAAIAAQABAAEAAAD+//3///////7/
/v/+//7//f/9//z/+//5//j/+P/4//f/9//5//n/+f/4//j/+P/4//j/+P/4//j/+P/2
//b/9f/1//X/9P/2//n/9//1//X/9f/z//P/9/8DAA0AFwArAEQAWABoAHYAewB1AGQA
SwAxABoABADx/+L/1//K/8H/vv/A/8b/yP/G/8b/zP/W/+L/6f/s/+r/7v/0//b/9//5
//r/+P/2//j/+P/4//j/+v/7//v/+v/4//j/+f/5//r/+v/6//r//P/8//z//P/6//v/
+//7//v//f/9//z//P/8//z//f/8//z//P/8//z//P/9//3////9////AAABAAEAAQAB
AAIAAgACAAIABgAGAAYABgAGAAYABwAHAAcACAAIAAcACAALAAwADQALAA0ADgAOABAA
EAATABMAEwATABQAFQAYABgAGAAaABwAHQAdAB4AHgAeAB4AHwAjACMAIwAjACIAIgAj
ACMAJQAlACUAJQAkACQAJAAjACMAIwAjACEAIQAhACEAHwAeAB0AHAAbABoAGQAZABkA
FgAUABIAEQAQAA4ADQANAA4ADQAMAAoACQAJAAgACAAJAAgACAAJAAcABQAEAAQABAAE
AAUABQAFAAUABgAGAAQABAAEAAIABAAFAAUABQAFAAUABgAGAAQABAADAAMABgAGAAcA
BwAHAAcABwAHAAcABwAIAAgABwAHAAgACAAGAAUABQAEAAUABgAIAAkABAAEAAUABQAF
AAUABgAGAAQABAAEAAQABAADAAMAAwAFAAUABQAFAAQABAAEAAQABAAEAAQAAwABAAEA
AQD//wEAAQACAAIABAACAAQABAAAAAAAAAAAAAAAAAABAAEAAQABAAEAAQD/////////
/////v/+//7//v/9//3////8//v/+v/5//v//P/8//v/+//8//3//f8AAAAA/v/+//z/
/P/8//z//f///wEAAgACAAIAAgACAAAAAQADAAQABwAIAAoACgAMAA0ADQANAA8ADgAN
AAsABQACAAAA///9//z/+v/5//v/+v/4//f/9f/1//T/9P/y//L/8f/x//H/8f/w//D/
8P/w/+//7//v/+//7//u/+7/7v/u/+7/7v/u/+7/7v/w//D/7//v/+//8P/s/+v/7f/v
/+//6//r/+n/6f/t//X/AQAPABwALABEAFoAawB1AHgAbQBbAEIAJAAJAPL/3//S/8n/
uv+s/6z/tP+4/7b/uv/A/8j/0//e/+D/4v/m/+j/6//v//D/7P/q/+z/7P/s/+z/7P/t
/+3/7P/s/+z/7f/t/+7/7v/u/+7/8P/w//D/8P/u/+//7//v/+//8f/x//D/8P/w//D/
8f/y//L/8v/y//T/9P/1//X/8//x//P/9P/1//X/9f/1//b/9v/2//b/+P/4//j/+P/4
//j/+f/5//z//v//////AQADAAMAAwABAAMABAAEAAQABAAHAAcABwAHAAgACQAOAA4A
DgAQABAAEQARABIAFAAUABQAFQAVABUAFQAVABcAGAAaABsAGQAZABkAGQAcABwAHAAb
ABsAGwAbABkAGwAbABsAGQAWABUAFAATABIAEQARABEAEAAOAAwACwAKAAgABwAHAAYA
BQAEAAIAAQABAAAAAAD///7//v///////f/8//z//P/8//3//f/7//v//P/8//z//P/8
//r/+v/7//v/+//9//3//v/+//z//P/7//v/+v/6//v/+//7//v/+//7//v/+//8//z/
/f/9//7//v/9//3//v/+//7//v///////P/8//3//f/7//v//P/8//3//v///wAA/v/9
//3//f/7//v/+//7//7//v/+//7//P/8//z/+//9//3//f/7//v/+//8//z//v/8//7/
/v/6//r/+v/6//r/+v/7//v/+//7//v/+//7//v/+//7//v/+v/6//r/+v/5//n/+//7
//v/+//7//3//v/+//3/+//8//3//f/+//7//v/+/wIAAgAAAP7//v/+//7//v///wEA
AwAEAAIAAgACAAIABAAFAAcACAAJAAoADAAMAAoACwALAAsADAAMAAwACwAFAAIAAAD/
//7//v/9//3/+//6//j/9//3//f/9v/2//j/+P/3//f/9//3//b/9v/4//j/9//3//X/
9f/1//T/8v/y//L/8v/z//T/9f/2//T/9P/z//P/9f/2//b/9f/z//P/9f/z//H/8//5
/wcAEQAdAC8AQgBUAGQAbgBvAGkAXABDACcADgD4/+X/2v/P/8L/vf++/77/wv/E/8L/
wv/K/9T/3P/j/+j/6v/s//D/8v/z//X/9P/0//b/9P/0//T/9P/0//X/9f/0//b/9v/3
//f/+P/4//j/+P/2//b/9v/2//j/+f/5//n/9//5//n/+P/4//j/+P/5//z//P/8//z/
+v/6//v/+//8//v//v8AAP///////////v/+//7//v8CAAIAAgACAAQABAAFAAUABAAG
AAcABwAFAAcABwAHAAkACwAMAAwADgAOABEAEQAPAA8AEAARABQAFAAUABYAGAAZABkA
GgAcABwAHAAdAB0AHQAdAB0AHAAcAB0AHQAeAB8AIAAhACEAIAAfAB0AHwAfAB8AHQAd
AB0AHQAbABoAGQAYABcAGAAXABcAFwAUABIAEAAPAA4ADAALAAsADAALAAoACAAHAAcA
BgAGAAcABgAGAAcABQADAAIAAgAAAAAAAQABAAEAAQACAAIAAgACAAIAAAACAAMAAwAD
AAEAAQACAAIABAAEAAMAAwACAAIAAwADAAMAAwADAAMABQAFAAYABgADAAMABAAEAAMA
AwAEAAQABgAGAAcABwAEAAQABQAFAAUABQAGAAYABgAGAAYABgAGAAUABQAFAAcABwAH
AAcABwAGAAUABAAEAAQABAADAAUABQAFAAMAAwADAAQABAAEAAIABAAEAAQABAAEAAQA
AgACAAMAAwADAAMAAwADAAMAAwADAAMABQAEAAQABAACAAEAAQADAAUABQAFAAUABQAG
AAYABQADAAQABQAFAAgACAAIAAgABgAGAAYABwAKAAsADQANAA0ADQANAA0ADwANAA8A
EQARABEAEwAUABUAFQAVABUAGAAYABYAFgAWABUAEgASAAwABwAFAAQABQAFAAQABAAD
AAIAAgACAAIAAAAAAAAAAQABAAIAAgAAAP///v/+//7//v8AAP7//v/+//7//v/+//7/
/v/+/w==
         </WaveFormData>
      </LeadData>
      <LeadData>
         <LeadByteCountTotal>10000</LeadByteCountTotal>
         <LeadTimeOffset>0</LeadTimeOffset>
         <LeadSampleCountTotal>5000</LeadSampleCountTotal>
         <LeadAmplitudeUnitsPerBit>4.88</LeadAmplitudeUnitsPerBit>
         <LeadAmplitudeUnits>��V</LeadAmplitudeUnits>
         <LeadHighLimit>2147483647</LeadHighLimit>
         <LeadLowLimit>268435456</LeadLowLimit>
         <LeadID>II</LeadID>
         <LeadOffsetFirstSample>0</LeadOffsetFirstSample>
         <FirstSampleBaseline>0</FirstSampleBaseline>
         <LeadSampleSize>2</LeadSampleSize>
         <LeadOff>FALSE</LeadOff>
         <BaselineSway>FALSE</BaselineSway>
         <ExcessiveACNoise>FALSE</ExcessiveACNoise>
         <MuscleNoise>FALSE</MuscleNoise>
         <LeadDataCRC32>74887781</LeadDataCRC32>
         <WaveFormData>
9v/2//b/9v/2//b/9v/2//b/9v/2//b/9//4//n/+v/6//r/+v/6//r/+v/6//r/+v/6
//r/+v/4//j/+P/4//r/+v/6//r/+v/6//r/+v/4//j/+P/4//j/+P/4//j/+v/6//r/
+v/6//r/+v/6//r/+v/6//r/+P/4//j/+P/2//b/9v/2//b/9v/2//b/9v/2//b/9v/2
//b/9v/2//b/9v/2//b/+P/4//j/+P/4//j/+P/4//j/+P/4//j/+P/4//j/+P/6//r/
+v/6//j/+P/4//j/+//8//3//v///wAAAQACAAMABAAFAAYACAAIAAgACQALAAsACQAG
AAQABAABAAEAAwACAAIAAAD////////+//z//P/8//z//v/+//7/+//8//v/+//6//n/
+P/4//f/9v/1//T/8//x//H/8f/x//P/8//z//P/8//z//P/8v/0//T/9P/0//L/8v/y
//L/8P/w//D/8P/w//D/8P/w//D/8P/x//H/8f/v/+//8f/x/+//7//2//v/+v/5//f/
9//6//3/AQAEAAwAEQAUABgAHQAgACUAJwAdAAoA9f/q/+z/6v/h/97/3//d/9f/2f/c
/9//4v/n/+n/6//v//L/9f/1//P/8//z//P/8//y//L/8P/w//D/8P/w//D/8P/x//P/
8v/y//L/8f/x//D/7//v//D/8P/w//D/8P/w//D/8P/w//D/8P/x//L/8v/x//H/8v/y
//L/8f/x//L/9P/y//H/8f/y//L/8v/y//T/9P/1//X/9f/1//T/9P/0//T/9//3//b/
9v/5//n/+f/7//3//v/+//7/AAABAAIAAwADAAUABwAFAAcACAAJAA0ADQANAA4ADAAN
AA4ADwASABIAEgASABIAEwATABMAEwATABMAEwARABEAEQAQABEAEAAPAA8ADAALAAsA
CgAJAAgABwAHAAYABAADAAIAAgABAAEAAQD//////v/9//7//f/8//v/+f/5//n/9//0
//T/9f/1//f/9v/2//b/9v/1//X/9f/1//b/9v/2//T/8//z//L/9P/0//P/8//1//b/
9v/2//T/9f/1//X/9f/1//b/9v/2//b/9v/2//X/9P/0//P/9f/1//T/8//1//X/9f/1
//X/9f/1//b/9v/1//X/9f/0//T/9f/1//T/9P/z//L/8v/z//P/8v/0//T/9P/0//P/
8v/y//L/8v/y//L/8v/w//D/8P/v/+//7//v/+//7//w//H/8v/w//D/8P/w//D/8P/w
//D/8P/w//D/8P/u/+7/7v/u//D/7//v/+//8f/x//H/8v/w//D/8P/w//H/8v/z//T/
9//4//r/+v/9//7//v/+/wEAAwACAAEAAAACAAIAAgACAAIAAQAAAP3//P/8//z/+f/5
//n/+P/4//j/9//3//f/9v/2//b/9v/0//T/9P/0//H/8P/v/+//7v/t/+z/7P/r/+r/
6f/o/+n/6f/p/+n/6f/p/+n/6f/r/+v/6//r/+j/6P/o/+j/6P/o/+j/6P/o/+j/6P/o
/+j/6P/o/+j/6v/o/+j/6f/r/+n/6f/r/+n/5//p/+3/7v/x//T/9//1//f/+P/5//v/
AgAIAAsADgAQABEAFAAZABcAAwDo/9P/zv/O/8z/y//M/8n/yf/N/9P/2v/h/+j/5//l
/+v/7//u/+v/6//p/+n/7f/r/+v/6v/q/+z/7P/s/+z/7v/u/+7/7//v/+7/7v/u/+7/
7//v/+//7f/u/+7/7v/w//D/8P/w//D/8P/w//D/7//w//D/7//v//D/8P/w/+//7//w
//L/8v/x//H/8v/w//D/8P/y//L/8//z//P/9f/0//T/9P/0//f/9//2//b/+f/5//n/
+//9//7//v8AAAIAAwAEAAUABQAHAAkACQALAAwADQANAA0ADQAOABAAEQASABMAEgAS
ABIAEgAQABEAEQARABMAEwATABMAEQARABEAEAAPAA4ADQANAAwACwALAAoACQAIAAcA
BwAGAAQAAwACAAIAAQABAAEA//////7//f/6//n/+P/3//f/9//3//X/9v/2//f/9//2
//T/8//y//P/8//0//X/9//4//j/+P/2//X/9f/0//T/9P/z//P/9P/2//f/+P/1//X/
9P/z//X/9f/2//b/9P/0//T/9P/2//b/9//3//f/9//2//X/9//3//f/9//2//X/9P/0
//L/8f/x//H/8v/y//P/8//0//T/8//y//L/8//z//L/9P/0//T/9P/1//T/9P/0//P/
8v/x//D/8v/y//L/8f/x//H/8f/x//D/8P/w//D/8P/w//D/8P/y//L/8v/y//L/8v/y
//L/8v/y//L/8v/w/+//7//v//D/8f/y//T/9P/0//T/9P/0//T/9P/0//f/+P/6//r/
/f/+//7//v//////AAABAAEAAgAEAAQABAAEAAQAAwACAP///f/+/////f///////v/+
//z/+//7//v/+P/4//j/+P/3//b/9f/0//L/8v/y//P/8v/x//D/8P/x//D/7//u/+3/
7f/t/+3/7//v/+//7//t/+3/7f/t/+r/6v/q/+r/7P/s/+z/7P/s/+z/7P/s/+z/7P/s
/+z/7v/s/+z/7f/t/+//7//t/+//7f/t/+//8v/x//T/9//1//f//v8BAAEABAAKAA8A
FgAcAB8AIgAlACMAFQAAAPH/7v/s/+j/4//k/+P/3//f/9//4P/j/+j/6//r/+v/7f/y
//X/9f/1//P/8f/z//P/8v/y//L/8v/y//L/8P/w//D/8f/x//D/8P/w//D/8f/x//H/
8f/y//L/8v/0//T/9P/0//P/8v/x//D/8f/y//L/8f/z//T/9P/0//H/8f/y//T/9v/1
//X/9v/4//j/+P/6//r/+//7//v/+//6//r/+v/6//3//f/8//z/////////AQADAAQA
BAAGAAgACQAKAAsACwANAA8ADwARABIAEwAVABUAFQAWABQAFQAWABcAGAAYABgAGAAZ
ABsAHAAdAB4AHQAcABsAGQAZABkAGAAXABYAFQAVABQAEwATABIAEwASABEAEQAQAA4A
DQAMAAwACwALAAsACQAJAAgABwAFAAMAAQD//wEAAQABAP//AAAAAAEAAQD///7//v/+
//7//f/9//3/+//8//z//P/8//3///8AAAAAAAD///////8AAAAAAAAAAAEAAQABAP//
//8AAAAAAgACAAIAAgACAAIAAwADAAEAAQAAAP//AgADAAQABQADAAMAAwAEAAQAAwAD
AAMAAgACAAMAAwAEAAQAAwACAAAAAQABAAAAAwAEAAUABgAHAAYABgAGAAUABAADAAIA
BQAGAAcABwAFAAUABQAFAAIAAgACAAIAAgACAAIAAgACAAIAAgACAAMABAAFAAYABgAG
AAYABgAEAAMAAwADAAMAAwADAAQAAgACAAIAAgAFAAYABwAIAAoADAAPABAADwAQABIA
EgASABIAEgASABIAEwATABMAEQAOAA4ADgALAAsACwAKAAoACgAJAAkACQAIAAgACAAI
AAcABgAFAAQAAwACAAEAAQD+//3//P/8//3//P/7//r/9//3//f/9//3//f/9//3//n/
+f/5//n/9v/2//b/9v/0//T/9P/0//b/9v/2//b/9v/2//b/9v/2//T/9P/1//X/9f/1
//P/8f/z//X/9f/4//n//P//////+//+/wMABQAIABAAGQAcAB4AHwAgACMAJQAfABAA
/f/s/+b/5P/h/+L/4f/d/9v/2//g/+X/5v/l/+v/7//x//T/9f/1//X/9//1//X/9f/0
//T/9P/0//T/9P/y//L/8v/z//X/9P/0//T/8v/z//P/8//z//T/9P/0//b/9v/2//b/
9P/0//T/9P/z//T/9P/z//X/9v/2//b/8//z//T/9v/4//f/9//4//b/9v/2//j/9v/3
//f/9//3//b/9v/2//j/+//7//r//P/////////+///////+////AgAEAAYABwAHAAkA
CwAKAAsACwALAA8ADwAPABAAEAARABIAEwASABIAEgASABQAFQAVABUAFgAVABQAEwAU
ABUAFgAWABMAEgARABEAEgARABEAEAANAAwACwALAAwACgAJAAgACgAJAAkACQAGAAUA
AwABAAIAAQAAAP///////////f/+//7///////3//P/8//z//v/9//3//f/7//z//P/8
//v/+//8//z//P/8//v/+//7//z//P/8//z//f/9//3//f/9//7//v/8//z//P/8//7/
/v////////////7//f///////////wEAAQABAAIAAAD////////+//7//////wAAAAD/
//7//P/9//3//P/8//z//P/8//3//P/8//z//P/8//z//P/+//7//v/9//3//f/9//3/
/P/8//z//P/8//z//P/8//r/+v/6//r/+v/6//r/+v/6//r/+v/6//z/+//7//v/+//7
//v//P/6//r/+v/6//v//P/9//7//f/+/wAAAAABAAIAAgACAAcABwAKAAwACwAKAAkA
CAAKAAsADAALAAgACAAIAAUAAwADAAIAAgABAAEAAgADAAIAAgACAAIAAAAAAAAAAAD/
//7//f/9//r/+f/4//j/9//2//X/9P/1//X/9f/1//T/8//y//H/8f/x//H/8f/w//D/
8P/w//D/8P/w//D/8v/y//L/8v/w//D/8P/w//D/7v/u/+//8f/v/+//8f/x//H/8//x
//L/8//y//H/9f/5//z/+//7//z/AAADAAYADAARABYAGQAdACEAJAAjABgAAgDm/9X/
1P/T/9H/0//R/8z/zf/W/9v/3//l/+v/7v/v//H/8f/v//H/7//v/+7/7v/w//D/8P/w
//D/8P/w//H/8//y//L/8v/w//H/8f/x//H/8v/y//L/8//0//X/9v/1//T/8//y//P/
9P/0//P/9f/2//b/9v/1//X/9v/4//f/9f/0//T/9v/2//b/+P/5//v//P/9//z/+v/5
//j/+v/9//3//P/8////////////AQACAAIAAgAEAAUABgAHAAcACQALAA0ADwAQABEA
EwATABMAFAAUABUAFgAXABoAGgAaABoAHAAdAB0AHQAdAB0AHQAdAB0AHQAdABwAHQAc
ABsAGwAcABsAGwAaABkAGAAXABcAFQASABAADgAQAA8ADwAPAA0ADQAMAAsACAAHAAYA
BQAFAAUABQADAAQABAAFAAUAAwACAAIAAgAAAP///////wEAAgACAAIAAQABAAIAAgAC
AAIAAQABAP//AAAAAAAAAgADAAMAAwADAAMABAAEAAQABAAEAAQAAgACAAMAAwAFAAUA
BAADAAMAAwADAAMAAwADAAMABAACAAEAAQABAAIAAgADAAMABAAEAAMAAgAEAAUABQAE
AAIAAgACAAIABAAEAAUABgAIAAgACAAIAAgACAAIAAcABgAFAAQAAwADAAQABQAGAAYA
BgAGAAYABgAGAAYABgAEAAQABAAEAAIAAgACAAIABAADAAMAAwAEAAUABgAIAAcABgAF
AAQABAAEAAQABAAHAAgACgAKAAsADAAMAAwADQALAAwADQAOABEAEgATABQAFAATABIA
DwAKAAoACgAHAAgACQAJAAoABQADAAIAAQACAAIAAgACAAQABAAEAAQAAAD+//z/+//7
//v/+//8//n/+P/3//b/8//z//P/8//1//X/9f/1//P/8//z//P/8v/y//L/8v/y//L/
8v/y//T/9P/0//T/8v/y//L/8v/y//D/8P/x/+//7//v/+//8f/z//P/8f/w//X/+P/7
//v/+f/6//v/+/8AAAoADwASABgAHwAgACMAKQAlABQA///0//D/7P/n/+T/4//h/93/
3//m/+n/6P/p/+3/7f/x//b/9f/z//X/9//1//X/9f/0//T/9P/0//T/9P/2//b/9v/3
//b/9P/z//L/9f/3//j/+f/3//j/+P/4//X/9P/z//L/8//0//X/9v/5//r/+v/5//v/
/P/8//z/+//7//z//v/+//3//f/+//3//P/7//z//P/9//3//f////7//v/+/wAAAwAD
AAIAAgAFAAUABQAHAAkACgAKAAgACgALAAwACwALAA0ADwAQABMAFQAXABkAGQAZABoA
GAAZABoAGwAZABgAFwAWABcAGQAaABsAHwAfAB8AHwAdAB0AHQAcABsAGgAZABkAGAAX
ABcAFgAXABYAFQAVABQAEgARABAADwANAAwACwALAAsACgAJAAYABQAEAAMABQAFAAUA
AwAAAAAAAQABAAMAAgACAAIABAADAAMAAwACAAIAAQAAAAEAAQACAAIAAAAAAP//////
/wAAAAAAAAIAAwADAAMAAQABAAIAAgAEAAQABAAEAAQABAAFAAUAAwADAAIAAQD/////
/////wEAAQABAAIABAADAAMAAwACAAIAAwADAAYABgAFAAQAAgADAAMAAgAAAAAAAAAA
AAEAAAAAAAAAAgACAAIAAgACAAIAAgABAAEAAQABAAEAAgACAAIAAgACAAIAAgACAAAA
AAAAAAAAAgACAAIAAgAEAAQABAAEAAMAAQAAAP//////////AAAAAAAAAAAAAAIABAAG
AAgACwAMAA4ADgALAAoADAAOAA4ADgAOAA4ADwAPAA8ADQAKAAoACgAHAAkACQAIAAgA
AwABAAAA//8AAAAAAAAAAP7//v/+//7//f/8//v/+//8//v/+v/6//j/9v/0//L/8//z
//P/8//z//P/8//z//H/8f/x//H/8v/y//L/8v/y//L/8v/y//L/8v/y//L/8v/y//L/
8v/w/+7/7v/v//H/7//v//H/7//t/+//8//0//X/+P/5//v/+f/6//3///8GAAwAEQAU
ABgAHQAeAB8AIwAdAAoA9f/m/+L/4P/b/9z/2//X/9X/2f/c/+H/5v/n/+n/6//v//L/
8//z//P/8f/x//H/8f/w//D/8v/y//L/8v/y//L/8v/z//P/8v/y//L/8v/z//P/8//1
//b/9v/2//T/9P/0//T/9v/2//b/9v/3//j/+P/3//f/+P/4//j/9f/1//b/+P/6//n/
+f/6//j/+P/4//r/+P/5//n/+f/7//r/+v/6//7/AQABAAAA/v8BAAEAAQADAAUABgAG
AAQABgAHAAgACwALAA0ADwAPABEAEgATABQAEwASABIAEwAVABcAGQAaABoAGgAaABgA
GQAZABkAGwAbABsAGwAbABsAGwAaABcAFgAVABUAFgAVABUAFAATABIAEQARABIAEAAP
AA4ADgANAA0ADQANAA0ADAALAAgABwAGAAUABQAFAAUAAwAEAAQABQAFAAMAAgACAAIA
BAADAAMAAwABAAIAAgACAAMAAwAEAAQABAAEAAMAAwADAAQABAAEAAQABQAFAAUAAwAD
AAQABAAGAAYABgAGAAYABgAHAAcABQAFAAQAAwAEAAUABgAHAAcABwAHAAgABgAFAAUA
BQAGAAYABwAHAAUABAACAAAAAgADAAMAAgAEAAQABAAEAAMAAgACAAIABAAEAAQABAAD
AAIAAQD//////////////v/+//7//v8AAAAAAAAAAP7//v/+//7//v/+//7//v8AAAAA
AAAAAP7//f/9//3/////////AAD///7//f/8////AAABAAIABQAIAAgACAAKAAgACAAI
AAgACwALAAsACQAHAAgACQAHAAUABQAEAAQAAgABAAEAAQAAAAAAAAAAAAAAAAAAAAAA
///+//3//f/6//n/+P/4//f/9v/1//T/8//z//P/8//z//P/8//z//H/8f/x//H/8P/w
//D/8P/w//D/8P/w//D/8P/w//D/8P/w//D/8P/w/+7/7v/v/+//8f/z//P/8f/z//X/
9f/0//P/8v/z//f/+f/6//v/+//8/wAAAwAGAAoAEQAUABMAFwAbAB4AIQAgABIA9v/b
/9b/1f/R/9H/0//O/83/1P/Z/93/5f/t/+z/7f/x//P/8//z//P/8//y//L/9P/0//T/
9P/z//L/8f/x//H/8P/w//D/8P/x//H/8f/z//T/9P/0//T/9P/0//T/8v/y//L/8v/z
//T/9P/z//P/9P/0//T/8//z//T/9v/4//f/9//4//b/9v/2//j/+v/7//v/+//6//j/
9//2//b/+f/5//j/+f/9//7//////wEAAgACAAEAAgACAAIABAAFAAgACwAJAAsADAAN
AA0ADQANAA4AEQATABUAFwAWABYAFgAWABUAFQAUABMAFwAXABcAFwAYABkAGgAaABkA
GAAXABcAFgAVABUAFAATABIAEQARAA4ADAALAAoACAAHAAcABwAHAAcABgAFAAQAAwAC
AAEAAQABAAEA///+//7///////3//P/8//z//P/7//v/+//6//r/+f/4//n/+f/6//r/
+P/4//f/9//4//r/+//8//v/+//6//n/+//7//z//P/6//r/+v/6//v//P/+////////
//7//f/9//3//f/9//3//f/9//7/AAD////////9//z//P/7//z//P/7//r/+P/5//n/
+P/5//r/+//8//r/+P/3//b/+P/4//j/+P/6//r/+v/5//f/9//3//f/+P/4//j/+P/4
//j/+P/4//b/9v/2//b/9v/2//b/9v/2//b/9v/2//b/9f/1//X/8//z//P/9P/2//b/
9v/2//f/+P/5//r/+//8//7//v/9//7//v/+/wEAAQAAAAIAAgACAAIAAgAEAAUABgAF
AAEAAAD///v//f/9//z//P/4//f/9//3//b/9v/2//b/+P/4//j/+P/1//T/8//z//H/
7//t/+z/7f/s/+v/6v/r/+v/6//r/+n/6f/p/+n/6//r/+v/6//q/+r/6v/q/+r/6v/q
/+r/6f/o/+f/5v/o/+j/6P/o/+r/6P/o/+n/6f/r/+n/5//n/+X/5f/p/+7/7f/u/+//
7//r/+z/8f/z//b//v8HAAwAEgAXABoAHwAdABMA/v/p/+L/5P/k/93/2v/Z/9f/0//T
/9b/2//c/9//3//f/+H/5v/p/+n/6f/r/+3/7P/r/+n/6P/m/+b/5v/m/+f/6P/p/+v/
6//q/+r/6v/q/+v/6//r/+z/7v/v//D/7v/u/+7/7v/u/+7/7v/u/+//8P/w/+//7f/u
/+7/7v/v/+//8P/y//L/8f/x//L/8v/y//L/9P/y//P/8//z//P/8v/y//L/9v/5//n/
+P/4//v/+//7//v//f/+//7//v8AAAEAAgABAAEAAwAFAAcACQAKAAsADQANAA0ADgAM
AA0ADgAPABAAEAAQABAAEQATABQAFQAWABUAFAATABEAEQARABAAEAAQABAAEQAQAA8A
DwAOAA8ADgANAA0ACgAIAAcABgAGAAUABQAFAAEAAQAAAP//AAD///7//f/7//v/+//5
//r/+v/7//v/+v/4//f/9v/4//f/9//3//f/+P/4//j/9//3//j/+P/6//r/+f/5//n/
+v/6//r//P/9//3//f/7//v//P/8//7//v/+//7//v/+/////////////v/9//v/+//7
//v//f/9//3//v/8//v/+//7//z//P/9//3//v/+//3//P/8//3//f/8//z//P/8//z/
/P/8//3//v/+//7//v/+//z//P/8//v//f/9//3//f/8//z//P/8//r/+v/6//r/+//8
//3//v/8//z//P/8//z//P/8//z//P/7//v/+//7//v/+//8//3//v///wAAAQACAAMA
BAAFAAYACAAIAAkACAAKAAoACgAKAAoADQANAA0ACwAGAAYABgADAAEAAQAAAAAAAAD/
///////+//7//v/+//z//P/8//z/+//6//n/+f/6//n/+P/4//f/9v/1//T/9f/1//X/
9f/3//f/9//3//X/9f/1//X/9P/0//T/9P/2//b/9v/2//X/9P/z//L/9P/0//T/9P/0
//L/8v/z//P/9f/3//f/9f/z//P/9f/4//n//P///////f8AAAUABwAKABQAFwAYABwA
HwAiACcAJwAfAAoA8//o/+T/4v/h/+L/4//d/9v/3f/g/+X/7P/v/+//8f/3//r/+f/5
//n/9//1//f/9//2//b/+P/4//j/+P/2//b/9v/3//f/9v/2//b/9v/3//f/9//1//b/
9v/2//b/9v/2//b/9v/2//b/9v/3//j/+P/3//f/+P/4//j/9//3//j/+v/6//n/+f/6
//z//P/8//7//f/9//z/+//9//z//P/8//3////+//z//f8BAAIAAwABAAMABAAEAAYA
CAAJAAoACQAJAAsADQALAA0ADgAPABMAEwATABQAFAAVABYAFwAaABoAGgAaABoAGwAb
ABsAHAAbABoAGQAZABkAGQAYABkAGAAXABcAGAAXABcAFgATABIAEQARABIAEAAPAA4A
DgANAA0ADQAJAAkACAAHAAgABwAGAAUABQAFAAUAAwAEAAQABQAFAAMAAgACAAIABAAD
AAMAAwADAAQABAAEAAMAAwAEAAQABAAEAAMAAwADAAQABAAEAAIAAwADAAMABQAFAAYA
BgAEAAQABAAEAAYABgAHAAcABwAHAAYABQAFAAUABQAFAAcABwAHAAgABgAFAAUABQAE
AAQABQAFAAYABgAFAAQABAAFAAUABAACAAIAAgACAAMAAgACAAIABAAEAAQABAADAAIA
AQD///////////////8AAAEAAgABAAAA///+/wAAAAAAAAAA/v/+//7//v/+//7//v/+
/wAA////////////////AAD///7//f/8//7/AAACAAQABQAGAAgACAALAAoACAAIAAoA
CgAKAAoADgAPABAADwAKAAoACgAHAAUABQAEAAQAAwADAAQABQAGAAYABgAGAAYABgAG
AAYAAQAAAP/////8//v/+v/6//n/+P/3//b/8//z//P/8//x//H/8f/x//H/8f/x//H/
8P/w//D/8P/w//D/8P/w//L/8v/y//L/8v/y//L/8v/0//L/8v/z//H/8f/v/+//8f/z
//H/8f/y//P/9v/3//n/+f/8//3//f/8/wAABwAMABIAEwAWABsAHQAhACAAEQD4/+L/
2P/T/9T/2f/Z/8//zf/Q/9P/1v/d/+P/5//t//D/8//1//X/8f/t/+3/7f/s/+z/7v/u
/+7/7v/u/+7/7v/v//H/8P/w//D/8P/x//H/8f/x//L/8v/y//L/8v/y//L/8P/w//D/
8P/z//T/9P/z//H/8v/y//L/7//v//D/8v/y//H/8f/y//T/9P/0//b/9v/3//f/9//3
//b/9v/2//j/+//7//r/+v/9//3//f/7//3//v/+/wAAAgADAAQAAwADAAUABwAJAAsA
DAANAA0ADQANAA4AEAARABIAEwAWABYAFgAWABYAFwAXABcAGAAXABYAFQAXABcAFwAW
ABcAFgAVABUAFgAVABUAFAARABAADwAPAA4ADAALAAoACAAHAAcABwAHAAcABgAFAAYA
BQAEAAMAAgABAAAA/f/8//z//f/9//3//P/8//z//P/7//v/+//7//z//P/8//v/+//8
//z/+//6//j/9//5//r/+v/6//z//f/9//3//P/7//v/+v/6//r/+v/6//r/+v/7//v/
+v/5//f/9f/3//f/9//3//j/+f/6//z/+f/3//b/9f/0//T/9f/1//j/+P/3//b/9P/1
//X/9P/0//T/9P/0//T/9P/1//b/9P/0//T/9P/0//T/9P/z//H/8f/x//H/8P/w//D/
8P/x//L/8//0//T/9P/0//T/8f/w/+//7v/w//D/8P/w//L/8f/x//H/7//v/+//8P/w
//D/8P/w/+//8P/x//L/8v/y//P/8v/2//j/+f/6//3////+//7//v/+//7//v//////
///9//j/+P/4//X/9v/3//f/+P/0//P/8//z//L/8v/y//L/8v/y//L/8v/v/+7/7f/t
/+3/7f/t/+7/7P/q/+j/5v/l/+X/5f/l/+f/5//n/+f/5f/l/+X/5f/l/+b/5//o/+b/
5v/m/+b/5P/k/+T/5P/m/+b/5v/m/+b/5P/k/+X/5f/l/+X/5//p/+n/6f/p/+j/6f/q
/+3/7f/r/+7/8f/z//j/AgAHAAwAFAAZABoAHwAfAA8A+P/p/+T/5P/i/93/3P/b/9X/
0//V/9b/1//c/+P/4//j/+f/6v/r/+n/6f/p/+n/5v/l/+P/4v/k/+T/5P/k/+b/5v/m
/+f/5//m/+b/5v/k/+X/5f/l/+X/5v/m/+b/6P/o/+j/6P/o/+j/6P/o/+v/7P/s/+v/
6f/q/+r/6v/r/+v/7P/u/+7/7f/t/+7/7v/u/+7/8P/w//H/8f/x//L/8v/z//T/9P/3
//f/9v/2//n/+f/5//n/+//8//z//P/+////AAABAAEAAwAFAAUABwAIAAkADQANAA0A
DgAOAA8AEAARABIAEgASABIAEgATABMAEwATABMAEwATABMAEwATABIAEQAQAA8ADwAQ
AA8ADwAOAAsACgAJAAkACQAIAAgACAAGAAUABQAFAAIAAQD///3//v/9//z/+//7//v/
+//5//r/+v/7//v/+f/4//j/+P/4//f/9//3//f/+P/4//j/9f/1//b/9v/4//j/9//3
//X/9v/2//b/9v/3//f/9//3//f/+P/4//b/9v/2//b/+P/4//n/+f/3//f/9v/1//X/
9f/1//X/9f/1//X/9v/2//X/9f/1//T/9P/1//X/9v/2//X/9P/0//X/9f/0//T/9P/0
//T/8f/w//D/8P/y//L/8v/y//D/8P/w/+//7//v/+//7//u/+7/7v/u/+7/7v/u/+7/
7v/u/+7/7v/u/+7/7v/u/+z/7P/s/+z/7P/r/+v/6//p/+n/6f/q/+z/7P/s/+z/6//s
/+3/7v/v//D/8v/y//X/9v/2//b/9f/1//b/9//7//z//P/7//r/+f/4//f/8//y//H/
8f/x//D/8P/x//P/8f/x//H/8P/v/+3/7P/u/+z/7P/s/+r/5//l/+P/5f/j/+L/4v/f
/97/3v/e/97/3f/d/93/3//e/97/3v/b/9r/2f/Z/9v/2//c/9r/2v/a/9r/2v/a/9r/
2v/c/w==
         </WaveFormData>
      </LeadData>
      <LeadData>
         <LeadByteCountTotal>10000</LeadByteCountTotal>
         <LeadTimeOffset>0</LeadTimeOffset>
         <LeadSampleCountTotal>5000</LeadSampleCountTotal>
         <LeadAmplitudeUnitsPerBit>4.88</LeadAmplitudeUnitsPerBit>
         <LeadAmplitudeUnits>��V</LeadAmplitudeUnits>
         <LeadHighLimit>2147483647</LeadHighLimit>
         <LeadLowLimit>268435456</LeadLowLimit>
         <LeadID>V1</LeadID>
         <LeadOffsetFirstSample>0</LeadOffsetFirstSample>
         <FirstSampleBaseline>0</FirstSampleBaseline>
         <LeadSampleSize>2</LeadSampleSize>
         <LeadOff>FALSE</LeadOff>
         <BaselineSway>FALSE</BaselineSway>
         <ExcessiveACNoise>FALSE</ExcessiveACNoise>
         <MuscleNoise>FALSE</MuscleNoise>
         <LeadDataCRC32>2569738798</LeadDataCRC32>
         <WaveFormData>
7P/s/+z/7P/s/+z/7P/s/+z/7P/s/+z/7P/s/+z/7P/q/+r/6v/q/+r/6v/q/+r/7P/s
/+z/7P/q/+r/6v/q/+r/6v/q/+r/6P/o/+j/6P/o/+j/6P/o/+j/6P/o/+j/6P/o/+j/
6P/m/+b/5v/m/+j/6P/o/+j/6P/o/+j/6P/o/+j/6P/o/+j/6P/o/+j/6P/o/+j/6P/o
/+j/6P/o/+b/5v/m/+b/6P/o/+j/6P/m/+b/5v/m/+b/5v/m/+b/5P/k/+T/5P/m/+b/
5v/m/+b/5v/m/+b/6P/o/+j/6P/o/+j/6P/o/+b/5v/m/+b/6P/o/+j/5//k/+P/4P/e
/93/3f/a/9r/2f/Y/9f/1f/T/9P/1P/U/9f/2f/Z/9n/2f/b/9z/3//i/+P/5P/l/+P/
4//j/+P/4//k/+T/5P/n/+f/5//p/+f/5v/m/+b/6P/p/+n/6f/p/+n/6f/q/+j/6P/o
/+j/6v/q/+r/6v/q/+r/6v/r/+v/6//r/+r/6v/s/+z/7v/v//D/9v8AAAoADwAPAA8A
EAASAA4ACAACAP//+f/0//T/9P/x/+z/7P/n/+H/3f/Z/9r/3v/e/9D/xf/F/8L/vP+3
/7v/x//X/+P/6P/n/+j/6f/o/+n/6v/q/+v/7P/s/+z/7P/t/+3/7f/v/+//8P/w//H/
8f/x//D/7//u/+7/7v/w/+//7//v/+//7//v/+//8P/x//H/8f/x//H/8f/x//D/8P/w
//D/8P/w//D/8f/x//D/8P/w/+//7v/u/+7/7P/s/+z/7P/s/+v/6//r/+v/6//r/+v/
6//r/+n/6f/p/+n/6f/p/+n/6f/n/+b/5f/k/+L/4f/g/9//3v/d/9z/2//a/9r/2v/Y
/9b/1v/W/9b/1v/V/9X/1f/V/9X/1f/W/9b/1v/W/9f/2P/Z/9v/3P/c/93/4P/g/+H/
4v/l/+b/6P/p/+r/6//s/+3/7v/w//H/8v/x//L/8v/z//T/9v/3//n/+f/6//r/+f/5
//n/+f/6//r/+v/6//r//P/8//3//f/+//3//v////z//P/9//3///////7//f/+////
//8AAAAAAQABAAEAAQAAAAAAAAACAAIAAgACAAIAAgACAAIAAwADAAMAAwADAAMAAwAD
AAAAAAAAAAAAAAAAAAAA///////////////////+//7/AAAAAAAAAAACAAIAAgACAAIA
AQABAAEAAQACAAMAAwAEAAMAAwADAAEAAQACAAMAAQABAAEAAAAAAAAAAQABAAMAAwAD
AAMAAQABAAEAAQACAAIAAgACAAIAAQABAAEAAQABAAAAAAD//////////wEAAQABAAEA
AgACAAIAAQABAAIAAwAFAAUABQAEAAQABAACAAIAAgACAAAA/v/8//j/9//3//j/9v/4
//f/9v/1//b/9f/2//j/+v/7//3//f/9//3///8AAAMABAAFAAYABQAFAAUABQAFAAUA
BgAGAAYABwAHAAcACQAJAAgACAAIAAgACQAJAAcABwAHAAcACgAKAAoACgAKAAoACgAK
AAwADAAMAAwADQANAA0ADQAOAAwADAAOABAAEwAYACAAKAAuADMAMQAzADQAMAAoACQA
IAAbABUAEgAQAAwABwAEAAAA9//r/+X/6f/u/+r/1v/I/8n/xf++/8D/y//f/+//+///
/wAAAQAAAP//BAAFAAQABAAFAAYABgAGAAgACQAJAAkACQAJAAoACgALAAsACwAKAAwA
DAANAA4AEAAPAA8ADwAPAA8ADwAPABAAEQARABEAEQARABEAEQASABIAEgASABAAEAAQ
ABEAEwASABIAEgATABIAEgASABEAEAAPAA4ADgANAA0ADQANAA0ADQANAA8ADwANAA0A
DwAPAA8ADwAOAA0ACgAIAAgACAAHAAcACAAHAAYABQAFAAUABQAGAAcABgAFAAYABgAG
AAYABQAFAAUABQAFAAYACAAJAAoACgALAAwADQANAA4ADgAPABAAEAARABIAEwAUABYA
FwAWABcAGAAZABoAHAAdAB4AHQAeAB4AHwAfACAAIAAhACMAJAAkACMAJQAlACUAJgAl
ACQAIwAiACIAIgAjACMAJQAjACMAIwAkACQAJQAlACMAIwAiACEAIwAjACIAIgAgACEA
IQAhACEAIAAgACAAIgAiACIAIgAiACIAIgAiACMAIwAjACMAJQAlACUAJQAmACYAJgAm
ACYAJgAmACUAIwAjACMAIwAhACEAIAAgACAAIAAgACAAIgAiACIAIgAgAB8AHwAfAB0A
HgAfAB8AHAAbABsAGwAdAB0AHgAfAB4AHQAcABoAGQAaABwAHQAbABsAGwAbABkAGQAZ
ABkAGAAYABgAGAAWABUAFQAVABcAFwAWABYAFAATABIAEQATABMAEwATABYAFgAWABUA
FgAWABYAFwAXABcAFgAWABcAGAAXABYAFQAUABIAEAAOAAoACAAHAAcABAACAAEAAAD/
//3/+//7//z//v///wEAAQADAAMABQAGAAkACgALAAwADAALAAoACQAHAAcACAAIAAgA
CQAJAAkACwALAAoACgAIAAgACQAJAAkACQAJAAkACAAIAAgACAAGAAYABgAGAAYABgAG
AAYABQAFAAUABQAGAAYABgAGAAYABQAKABIAHAAkACkAKwArACwALAAmAB4AFgAPAAsA
CAAKAAwACQAEAAQA///7//f/8//0//j/8v/k/93/3f/Y/9D/z//V/+X/8//9//7//f/+
////AAD//wAAAgACAAIAAQAAAAIAAwADAAMAAQABAAIAAgABAAEAAQAAAP///v/+//7/
/v/9//3//f/7//v/+//7//r/+//7//v/+f/5//n/+f/6//r/+v/6//n/+P/3//f/9//2
//b/9v/3//b/9v/2//b/9v/2//b/9P/z//P/8//z//P/8//z//H/8f/v/+//7f/t/+3/
7f/t/+3/6//q/+n/6P/m/+X/5v/l/+T/4//i/+H/4P/g/+D/3v/c/9z/3P/c/9z/2//Z
/9n/2f/Z/9f/2P/Y/9j/2P/Z/9r/2//b/9z/3P/d/97/3v/f/+D/4f/i/+T/5f/o/+n/
6v/r/+v/7P/s/+z/7//w//D/8f/x//L/8v/z//P/9P/0//P/8f/x//H/8v/y//L/8v/y
//L/8v/z//P/8f/v/+//7//v//D/8v/z//P/8//y//H/8f/x//D/8P/w//H/8f/x//H/
8P/w//D/7v/u/+7/7v/w//D/8P/w/+//7//v/+//7f/t/+3/7f/s/+z/7P/s/+z/7P/s
/+v/7f/t/+3/7f/t/+3/7P/s/+r/6v/q/+r/6v/q/+r/6v/s/+v/6//r/+r/6v/q/+n/
6f/p/+r/6//r/+v/7P/t/+3/7f/t/+z/6//s/+7/7//v/+//7//v//H/8f/x//H/7v/u
/+7/7v/u/+3/7f/t/+//7//u/+7/7//v/+//7//x//H/8f/x//P/8v/x/+//8v/0//T/
8f/y//D/8P/w//D/7f/s/+v/6P/m/+X/5f/i/+L/4f/g/9//3//d/93/3v/c/93/3//f
/+D/4f/k/+b/6//s/+3/7v/x//H/8f/x//P/8//0//T/8v/z//P/8//1//X/9P/0//b/
9v/3//f/9f/1//X/9f/2//b/9v/2//T/9P/0//T/9P/0//T/9P/1//X/9f/1//b/9v/2
//b/9v/5//z//v8GAA4AFQAZABkAGgAaABYADgAIAAUAAQD8//z//P/7//b/9P/x/+v/
5//j/+D/4v/k/9z/z//N/8z/xv+9/8H/y//Z/+n/8P/v/+7/7f/u/+//8P/w//H/8v/y
//L/8v/z//P/8//x//H/8v/y//X/9f/1//T/9P/0//X/9v/2//X/9f/1//f/9//3//f/
9v/3//f/9//5//n/+f/5//n/+v/7//z//P/8//z//f/9//z//P/8//3//P/8//z/+v/6
//r/+v/6//n/+f/5//n/+f/5//n/+//7//n/+f/4//f/9v/1//f/9//1//T/8//y//D/
7//u/+3/7P/r/+z/6//q/+r/7P/q/+j/6P/o/+j/6P/n/+f/5//n/+f/5//o/+j/6P/m
/+f/6P/p/+f/6P/o/+n/6//s/+7/8P/v//D/8v/z//b/9//4//n/+v/8//3//v/9//7/
/v///wEAAgACAAMAAwAEAAQAAwAFAAUABQAGAAQABAAEAAQABAAEAAUABQAHAAUABQAF
AAQABAAFAAUABwAHAAYABQAHAAcABgAGAAUABQAEAAMABAAEAAUABgAGAAYABgAGAAYA
BgAGAAYABwAHAAcABwAHAAcABwAHAAcACAAJAAoACgAKAAoACQAJAAkACQAJAAsACwAK
AAoACgAKAAoACgAMAAwADAAMAA4ADQANAA0ACwAMAA0ADQAMAAsACwALAA0ADQAOAA8A
DQANAA0ADAALAAwADgAPAA8ADwAPAA8ADQANAA0ADQAOAA4ADgAOABAADwAPAA8ADwAP
AA4ADgARABEAEQARABMAEwATABMAGAAYABgAFwAYABgAGAAZAB0AGwAcABwAGwAaABkA
GAAZABgAFwAUABAADwAPAAwACgAJAAgABwAHAAUABQAGAAQABQAHAAcABwAHAAkACgAL
AAwADQAOABEAEQARABEAEQARABIAEgASABMAEwATABMAEwASABIAFAAUABUAFQAVABUA
FQAVABQAFAAUABQAFAAUABQAFAAUABQAFAAUABMAEwATABMAFAAUABQAFgAUABMAFgAW
ABgAHAAhACkAMwA4ADgAOgA+AD4AOQAxACoAJgAiAB8AHgAeABsAFwATAAsAAgD4//T/
+v/9//H/3v/W/9X/z//N/9P/4f/0/wMADAANAAwADQAOABAAEQASABIAEgAUABUAFQAV
ABUAFQAWABYAFQAVABUAFAASABIAEwAUABQAEwATABMAEwATABMAEwAUABUAFQAVABUA
FQAVABUAFgAWABYAFgAYABgAGAAZABgAFgAVABQAEwASABIAEgAUABQAFAAUABIAEQAR
ABEADwAPAA8ADwAPAA8ADQANAAsACwALAAsACQAJAAcABgAGAAYABQAFAAYABQAEAAMA
AgABAAAAAAACAAAA/v/+//7//v/+//3/+//7//v/+//7//z//P/8//z//f/+//////8A
AAAAAQACAAIAAwAEAAcACAAKAAsADAANAA4ADwAPABAAEAAQABMAFAAUABUAFQAWABYA
FwAXABgAGAAXABcAFwAXABgAGAAYABgAGAAYABgAGQAZABkAFwAXABcAGAAYABkAGQAZ
ABkAGAAXABUAFQAUABQAFgAXABcAFwAXABYAFgAWABYAFgAWABYAGAAYABgAGAAVABUA
FQAVABUAFQAVABUAEgASABIAEgAUABQAFAATABMAEwATABMAEwATABIAEgASABIAEgAS
ABIAEgASABIAEgARABEAEQATABQAFQAVABIAEQARABEAEwATABQAFQATABMAEwASABAA
EAARABEAEQARABEAEQAPAA8ADwAPAA4ADgAOAA4ADgANAA0ADQANAA0ADAAMAA0ADQAN
AA0ADQANAA0ADQAOAA4ADgANAA0ADgAPABEADwANAAwADgAOAA4ADgAOAA4ADAAKAAgA
BAACAAEAAQD+//7//f/8//v/+//5//n/+v/4//n/+//7//v/+//9//7/AwAEAAUABgAF
AAUABQAFAAcABwAIAAgACAAJAAkACQAJAAkACAAIAAgACAAJAAkACQAJAAkACQAKAAoA
CgAKAAgACAAIAAgACAAIAAgACAAIAAcABgAFAAYABgAGAAYACAAJAAwAEAAaACQAKwAt
ACsALgAuACoAJAAeABsAFQAOAA4AEAAPAAoACAAHAAEA///5//T/9v/6//D/5f/j/+L/
2v/V/9f/3//t//v/AgADAAQAAwAAAAEAAgACAAEAAgACAAIAAgADAAMAAwABAAEAAgAC
AAUABQAFAAQAAgACAAMABAAEAAMAAwADAAMAAwADAAMAAgADAAMAAwADAAMAAwADAAEA
AAD///7//v/+//7////9//z//P/8//v/+v/6//r/+P/4//j/+P/2//X/9f/1//X/9f/1
//X/8//z//H/8f/x//H/8f/x//H/8f/v/+7/7//u/+z/6//q/+n/6P/n/+T/4//i/+L/
4v/g/97/3v/e/97/3v/d/93/3f/d/93/3P/c/9v/2v/a/9v/3P/d/93/3v/e/9//4P/g
/+H/4v/j/+T/5v/n/+j/6f/q/+v/6v/s/+3/7v/x//L/8v/z//H/8v/y//P/8//0//T/
8//z//P/8//0//b/9v/2//b/9P/0//X/9f/1//P/8//z//P/9P/2//f/9//3//b/9f/3
//f/9v/2//b/9//3//f/9f/0//T/9P/0//T/9P/0//L/8v/y//L/8//z//P/8//x//H/
8f/x//L/8v/y//L/8v/y//L/8f/v/+//7//v/+//7//u/+7/7v/u/+7/7v/s/+z/7P/s
/+7/7f/t/+3/6//s/+3/7f/s/+v/6//r/+v/6//s/+3/6//r/+v/6v/q/+r/6//r/+v/
6//r/+v/6f/p/+n/6f/o/+j/6P/o/+r/6f/p/+n/6v/r/+v/7P/s/+v/6v/p/+v/6//r
/+v/7v/u/+7/7f/u/+z/7P/s/+z/7P/s/+z/6f/o/+f/5P/i/+H/4f/e/97/3f/c/9v/
2f/X/9f/2P/Y/9n/2//b/93/3f/f/+D/4//k/+X/5v/n/+f/5//n/+f/5//o/+j/5v/n
/+f/5//p/+n/6P/o/+j/6P/p/+n/6f/p/+n/6f/q/+r/6v/q/+r/6v/q/+r/7P/s/+z/
7P/t/+3/7f/t//D/8P/w//L/9P/1//j//v8EAA4AFQAXABkAGgAcABYAEAAMAAcAAQD8
//z//P/7//b/8v/v/+v/5f/h/97/5P/k/9j/zf/L/8j/wP+5/7//y//b/+f/7P/t/+z/
7f/u/+//7v/u/+//8P/w//D/8P/x//H/8f/v/+//8P/w//H/8f/x//D/8P/w//H/8v/0
//P/8//z//P/8//z//P/8v/z//P/8//x//H/8f/x/+7/7v/u/+7/7v/u/+7/7//v/+7/
7v/u/+3/7P/s/+z/7P/s/+z/7P/s/+v/6//r/+v/6//r/+v/6//r/+n/6f/p/+n/6f/p
/+n/6f/n/+b/5//m/+T/4//i/+H/4P/f/97/3f/c/9z/3P/a/9j/2P/a/9r/2v/Z/9f/
1//X/9f/2f/a/9r/2v/Y/9n/2v/b/93/3v/e/9//4P/g/+H/4v/h/+L/5P/l/+b/5//o
/+n/6P/q/+v/7P/v//D/8P/x//H/8v/y//P/8//0//T/8//1//X/9f/2//X/9P/z//L/
8v/y//P/8//z//H/8f/x//L/8v/z//P/8f/x//D/7//x//H/8P/w//D/8f/x//H/8f/w
//D/8P/w//D/8P/w//D/8P/w//D/7f/t/+3/7f/t/+3/7f/t/+z/7P/s/+z/7P/s/+z/
6//r/+v/6//r/+v/6//q/+r/7P/s/+z/7P/s/+z/7P/s/+z/6//r/+v/6//s/+3/7f/u
/+3/7f/t/+v/6//s/+3/7f/t/+3/7P/q/+r/6//r/+n/6f/p/+n/6//r/+v/6//r/+z/
7f/u/+//7//w//H/8v/z//P/9P/z//P/8//z//X/9f/1//X/+P/4//r/+//4//j/+P/4
//j/+f/4//f/9P/y//H/8f/u/+z/6//q/+n/6f/n/+f/6P/l/+X/5v/l/+f/5//p/+r/
7P/s/+z/7P/v/+//7//v/+//7//w//D/8P/x//H/8f/z//P/8v/y//T/9P/1//X/9//3
//f/9//4//j/+P/4//r/+v/6//r/+v/6//r/+v/5//n/+f/5//r/+P/4//j/9v/3//r/
+v/8/wAABQANABcAIAAiACQAJgAmACUAHwAaABQADgAJAAgACgAJAAUAAQD9//b/7P/k
/+b/6//n/9b/yP/F/8H/u/+7/8n/3P/t//r/AQAAAP3/AAACAAMABAAEAAQABgAHAAcA
BwAFAAUABgAGAAkACQAJAAgACAAIAAkACgAMAAsACwALAAwADQAOAA8ADgAPAA8ADwAP
AA8ADwAPAA4ADgAOAA4ADAAMAAwADQALAAoACgAKAAsACgAKAAoACgAKAAoACgAJAAcA
BgAFAAcABwAHAAcABwAHAAUABQAHAAcABwAHAAcABwAFAAQAAwACAAAA////////////
//z/+//6//r/+v/4//b/9v/4//j/+P/3//X/9f/1//X/9f/2//b/9v/1//X/9f/1//X/
9v/2//f/9//2//b/9v/5//r//P/9//z//f/+//////8AAAAAAAD//wAAAAABAAEAAgAC
AAMABQAGAAYABQAFAAUABQAGAAYABgAGAAYABAAEAAUABQAHAAUABQAFAAQABAAFAAUA
BQAFAAQAAwAEAAUABQAGAAQABQAFAAUAAwACAAIAAgACAAIAAgACAAIAAgACAAIAAwAD
AAMAAwADAAMAAwADAAIAAgACAAIAAAAAAAAA///////////////////+//7//v/+//7/
/v8AAAAAAAAAAP3/+//6//n/9//4//n/+f/6//n/+f/5//f/9//4//n/+f/5//n/+P/2
//b/9//3//X/9f/1//X/9f/1//X/9f/0//T/9P/0//T/8//z//P/8//z//L/8v/z//P/
8//z//P/8//z//P/9v/2//b/9f/y//L/8v/z//X/8//0//b/9P/0//T/9P/x//D/7//s
/+j/5//n/+T/5v/l/+T/4//h/9//3//g/+L/4//l/+X/5f/l/+f/6P/r/+z/7f/u/+//
7//v/+//7v/t/+3/7P/s/+3/7f/t/+//7//u/+7/8P/w//H/8f/v/+//7//v//D/8P/w
//D/8v/y//L/8v/0//T/9P/0//P/8//z//P/9P/0//T/8v/2//n/+v8AAAgAEAAXABkA
GQAaABoAGAASAAwABQD///z/+v/+//3/+P/0//P/7//t/+n/6P/q/+r/3v/T/9P/0P/K
/8X/yf/T/+P/7//0//P/8v/x//T/9f/0//T/8//0//T/9P/0//X/9f/1//X/9f/2//b/
9//3//f/9v/2//b/9//4//b/9f/1//X/8//z//P/8//2//f/9//3//X/9f/1//X/9P/0
//T/9P/2//b/9v/3//n/+P/4//j/+f/4//j/+P/4//j/+P/4//r/+f/5//n/+P/3//b/
9f/3//f/9f/1//P/8//z//P/8f/x/+//7v/t/+z/6v/p/+r/6f/o/+f/5v/l/+T/5P/m
/+T/4v/i/+D/4P/g/9//3f/d/93/3f/f/+D/4P/g/97/3//g/+H/3//g/+D/4f/i/+L/
4//k/+f/6P/q/+v/6v/r/+z/7f/w//L/8//0//P/9P/0//X/9//4//j/+f/3//j/+P/3
//f/9//3//j/+v/6//r/+v/6//r/+//7//v/+f/5//n/9v/2//f/9//3//f/9v/1//X/
9f/0//T/9v/3//f/9//z//L/8v/y//L/8v/y//L/8P/w//D/8P/v/+//7//v/+3/7f/t
/+3/7P/s/+z/7P/u/+7/7v/t/+3/7f/t/+3/6//r/+r/6v/q/+r/6v/q/+z/7P/s/+z/
6v/p/+n/6f/p/+r/6//r/+r/6f/p/+n/6f/p/+r/6//r/+v/6//q/+r/6v/r/+v/6f/p
/+n/6f/p/+n/6f/p/+j/6P/o/+j/6v/p/+n/6f/n/+f/5v/m/+f/5//n/+f/6f/p/+n/
6f/u/+7/7v/t/+z/7P/u/+7/7v/u/+7/6//q/+n/5v/k/+P/4//g/97/3f/c/9v/2//Z
/9n/2v/c/93/3//f/93/3f/f/+D/4f/i/+P/5P/n/+f/5//n/+X/5f/m/+b/6P/p/+n/
6f/r/+v/6v/q/+r/6v/r/+v/7f/t/+3/7f/u/+7/7v/u/+z/7P/s/+z/7v/u/+7/7v/v
/+//7//v/+7/8P/y//L/8v/z//b//P8EAA4AEwAVABUAFgAYABQADgAIAAMA+//2//j/
+v/5//b/8v/t/+f/4//d/9z/4v/g/87/wf/D/8D/uP+1/7//z//f/+n/6v/p/+r/7f/u
/+//8P/w//P/9P/0//T/8v/z//P/8//1//X/9v/2//f/9//3//b/9v/2//f/+P/4//f/
9//3//f/9//3//f/+P/5//n/+f/5//n/+f/5//r/+v/6//r/+v/6//r/+//5//j/+P/4
//j/+P/5//r/+v/6//r/+v/6//n/+f/5//j/9//2//X/9f/1//P/8//x//H/8f/x//H/
8f/v/+7/7f/s/+r/6f/q/+n/6P/n/+b/5f/k/+T/5f/k/+P/5P/m/+b/5v/l/+T/4//i
/+H/4f/i/+L/4v/k/+X/5v/n/+n/6v/q/+v/7P/s/+3/7v/x//L/9P/1//b/9//4//n/
+v/8//3//v///wAAAAABAAMABAAEAAUABQAGAAYABQAGAAcACAAKAAgACAAIAAgACgAK
AAsACwALAAkACQAJAAoACgALAAsACwALAAoACQALAAsACgAKAAoACwALAAsACwAKAAoA
CgAIAAgACAAIAAgACAAIAAgABwAHAAcABwAHAAcABwAHAAgACAAIAAgABgAGAAYABQAF
AAUABQAFAAYABwAHAAgABgAGAAYABgAGAAYABgAGAAYABQAFAAUABQAGAAcABwAIAAcA
BwAHAAkACQAKAAsACwALAAsACgAKAAoACwALAAsACwALAAsACwALAAsACwAMAAwADAAM
AA4ADQANAA0ADQANAAwADAALAAsACwALAAsACwALAAsADgAOAA4ADQAQABAADAAKAAwA
DAAMAAwADAAMAAwACgAGAAUABQACAAAA///+//3/+f/3//f/+P/4//n/+//7//3//f//
/wAABQAGAAcACAALAAsACwALAA0ADQAOAA4ADgAPAA8ADwARABEAEAAQABIAEgATABMA
FAAVABYAFwAWABYAFgAWABQAFAAUABQAFgAWABYAFgAXABcAFwAXABQAFgAWABgAGgAb
ABwAHgAiACgAMwA7AD8AQABCAEQAQAA6ADUAMwAsACgAJgAnACYAIAAbABcAEQAJAAIA
AgAGAAgA+//n/+L/4P/Z/9X/3f/v////DgAVABYAFQAWABcAGAAYABkAGgAaABoAGgAb
ABsAGwAbABsAHAAcAB0AHQAdABwAGgAaABsAHAAaABkAGQAZABsAGwAbABsAGgAbABsA
GwAbABsAGwAbABoAGgAaABoAGgAaABoAGwAZABgAGAAYABcAFgAWABYAFgAWABYAFgAW
ABUAFQAVABUAFQAVABUAFQAVABMAEwATABMAEwATABMAEwARABAADQAMAAoACQAKAAkA
CAAHAAgABwAGAAYABAACAAAAAAD///7//f/7//n/+f/5//n/9//4//j/+P/2//f/+P/5
//j/+P/3//f/+v/6//v//P/9//7/AAABAAIAAwAEAAUABAAGAAcACAAIAAgABwAHAAUA
BgAGAAcACQAKAAoACQAHAAcABwAIAAgACAAIAAgACAAIAAkACQAHAAUABQAFAAQABAAF
AAUABwAHAAYABQAFAAUABAAEAAQABQAFAAUABQAEAAQABAAEAAQABAAEAAQABAAEAAQA
BQAFAAUABQAFAAUABQAFAAQABAAEAAQAAwACAAEA///////////////////+//7///8A
AAEAAgABAAAA///+//z/+//7//v//f/+///////8//v/+//7//v/+//8//3/+//7//v/
+v/2//b/9//3//f/9//3//f/9//3//f/9//2//b/9v/2//b/9f/1//X/9f/1//T/9P/z
//P/8//z//H/8f/x//H/9P/0//T/8//z//T/9f/3//f/9//2//b/+P/4//j/+P/1//T/
8//w/+z/6//r/+j/5v/l/+T/4//h/9//3//g/97/3//h/+H/4v/j/+b/6P/p/+r/6//s
/+//7//v/+//7f/t/+7/7v/u/+//7//v//P/8//y//L/8P/w//H/8f/z//P/8//z//T/
9P/0//T/8v/y//L/8v/y//L/8v/y//H/8f/x//H/8P/u/+7/8P/0//P/9P/8/wQADAAR
ABMAEwAUABQADgAIAAIA/f/3//T/+P/6//X/8P/y/+3/5//j/+H/4P/m/+b/1v/L/8n/
xv/A/73/wf/P/9//6f/s/+v/6v/r/+z/7f/w//D/7//w//D/8P/w//H/8f/x//D/7//v
/+7/7f/t/+3/7P/u/+7/7//w/+7/7f/t/+3/7f/t/+3/7f/s/+3/7f/t/+3/7f/t/+3/
6v/q/+r/6v/o/+j/6P/p/+f/5v/m/+b/5v/m/+f/6P/o/+j/6P/o/+b/5f/l/+X/5P/j
/+L/4f/f/9//3f/d/9v/2//b/9v/2//b/9n/2P/V/9T/0v/R/9L/0f/Q/8//zv/N/8z/
zP/K/8j/xv/G/8b/xv/G/8X/w//D/8P/w//B/8L/wv/C/8D/wf/C/8P/wf/C/8L/w//F
/8b/yP/K/8v/zP/O/8//0P/R/9L/0//S/9T/1f/W/9f/2P/Y/9n/1//Y/9j/2f/Z/9r/
2v/Z/9v/2//b/9z/3P/c/9z/3P/a/9r/2//b/9z/2//c/93/3v/e/9//3//e/93/2//Z
/9v/2//a/9r/2v/b/9v/2//b/9r/2v/a/9j/2P/Y/9j/2P/Y/9j/2P/X/9f/1//X/9X/
1f/V/9X/1P/U/9T/1P/W/9b/1v/V/9X/1f/V/9X/1//X/9b/1v/U/9T/1P/U/9L/0v/S
/9L/0v/R/9H/0f/R/9L/0//T/9L/0f/R/9H/0f/R/9L/0//T/9P/0//S/9L/0v/T/9P/
1f/V/9X/1f/W/9f/2P/Z/9b/1v/W/9b/1v/V/9X/1f/X/9f/1v/W/9X/1f/V/9X/1f/V
/9X/1f/Y/9j/2P/X/9f/2P/Z/9v/2v/Z/9f/1v/Z/9n/1//W/9L/0P/Q/9D/zf/K/8r/
yf/H/8b/xv/F/8P/xP/E/8T/xv/J/8n/yv/L/83/zv/P/9L/0//U/9T/1v/X/9f/1//Z
/9n/2v/a/9r/2//c/9z/3P/c/93/3v/c/9z/3P/c/9r/2//c/9r/2v/a/9r/2v/a/9r/
2v/a/w==
         </WaveFormData>
      </LeadData>
      <LeadData>
         <LeadByteCountTotal>10000</LeadByteCountTotal>
         <LeadTimeOffset>0</LeadTimeOffset>
         <LeadSampleCountTotal>5000</LeadSampleCountTotal>
         <LeadAmplitudeUnitsPerBit>4.88</LeadAmplitudeUnitsPerBit>
         <LeadAmplitudeUnits>��V</LeadAmplitudeUnits>
         <LeadHighLimit>2147483647</LeadHighLimit>
         <LeadLowLimit>268435456</LeadLowLimit>
         <LeadID>V2</LeadID>
         <LeadOffsetFirstSample>0</LeadOffsetFirstSample>
         <FirstSampleBaseline>0</FirstSampleBaseline>
         <LeadSampleSize>2</LeadSampleSize>
         <LeadOff>FALSE</LeadOff>
         <BaselineSway>FALSE</BaselineSway>
         <ExcessiveACNoise>FALSE</ExcessiveACNoise>
         <MuscleNoise>FALSE</MuscleNoise>
         <LeadDataCRC32>32894984</LeadDataCRC32>
         <WaveFormData>
DgAOAA4ADgAOAA4ADgAOAA4ADgAOAA4ADwAQABEAEgASABIAEgASABIAEgASABIAFAAU
ABQAFAASABIAEgASABIAEgASABIAEgASABIAEgAQABAAEAAQABIAEgASABIAEAAQABAA
EAAOAA4ADgAOAA4ADgAOAA4ADgAOAA4ADgAMAAwADAAMAAoACgAKAAoACgAKAAoACgAM
AAwADAAMAAoACgAKAAoACgAKAAoACgAKAAoACgAKAAgACAAIAAgACAAIAAgACAAIAAgA
CAAIAAoACgAKAAoADAAMAAwADAAOAA4ADgAOABAAEAAQABAAEgASABIAEgASABIAEAAO
AA0ADAAJAAgABgAEAAIAAgAAAAAAAAAAAAEAAQABAAEAAwADAAQABAAFAAUABQAGAAYA
BgAFAAUAAwACAAIAAgACAAMAAwADAAMAAwADAAQABAAEAAMAAwADAAMAAwADAAMAAwAD
AAMAAwADAAIAAgAEAAQABAAEAAIAAgACAAIAAgACAAMABQAIAAwAFAAjADUASABXAGUA
cgCIAJ0AqwC0ALQAqwCVAHgATgAZAOP/uf+V/3H/W/9L/zz/Pv9F/0P/Rf9K/07/WP9u
/4//sv/Q/+X/7f/z//n//P/+//7/AQACAAIABAAFAAYABwAHAAcABwAHAAgACgAKAAoA
CgAKAAoACQAIAAgABwAHAAgACAAHAAkACQAJAAkACgAKAAoACwAKAAsACwAKAAoACgAK
AAwADgANAA0ADQAQABAAEAARABEAEgATABQAFAAWABYAFgAVABUAFgAWABcAGAAaABoA
GgAcABwAGwAbAB0AHQAdAB0AHgAeAB8AHwAfAB8AHwAfAB8AHwAfAB8AHwAeAB0AGgAa
ABoAGgAZABkAFwAWABUAFQAVABQAEgASABIAEAAQABEAEgATABMAEwAUABQAFAAVABYA
FgAVABUAFQAWABQAFAAUABMAFQAVABUAFQATABMAEgARABIAEQAPAA4ADAAMAA0ADQAL
AAkACQAJAAkACQAJAAkACQAJAAkACQALAAoACgAKAAgACQAJAAkACwAMAAwADAAMAAwA
DQANAA4ADgAOAA4ADwAPAA8ADwANAA4ADwAPAA8ADwAPAA8AEAAQABAAEAAOAA4ADgAO
AAwADAAMAAsACwALAAsACwALAAsACgAJAAkACQAIAAcABwAHAAcACAAGAAYABgAGAAQA
AwADAAMABQAEAAQAAgACAAMAAwADAAMAAgACAAIAAgACAAIAAQD//////////wEAAAD/
//7//P/7//v/+//7//r/+f/4//X/9f/1//X/9f/1//b/9v/z//P/8//0//T/9P/0//T/
9f/2//f/9//4//j/+P/4//n/+f/5//n/+P/6//r/+v/6//r/+v/6//j/9v/1//T/8f/w
/+7/7P/q/+z/6v/q/+r/7P/t/+3/7f/t/+3/7f/u/+z/7f/t/+3/7P/s/+z/6//r/+n/
6P/o/+r/6v/r/+v/6//r/+v/6//s/+z/7P/r/+v/6//r/+v/6//r/+v/6//p/+n/6f/o
/+j/6P/o/+j/6P/o/+j/6P/q/+j/6v/r/+//9P/6/wYAFQApADwASQBVAGgAfgCNAJkA
oACaAIcAawBAAAgAzf+b/3P/R/8h/wn/Af8K/wz/B/8H/xP/IP8y/1D/eP+f/7z/zv/X
/93/4//l/+j/6v/s/+3/7v/s/+7/7//w//H/8f/x//H/8//0//b/9v/4//j/+P/4//r/
/P///wEAAwAEAAQAAwAFAAUABQAFAAgACAAIAAkADAANAA0ADAAMAAwADAAOABAADwAP
AA8AEgASABIAEwAVABYAFwAYABYAGAAYABgAGQAZABoAGgAbABwAHgAeABwAHgAeAB0A
IAAjACQAJQAjACQAJAAlACUAJQAlACUAJQAlACUAJQAlACUAJAAjACQAJAAkACQAJQAl
ACMAIgAjACMAIwAiACIAIgAiACAAIAAhACIAIwAjACMAJAAkACIAIwAkACQAIwAjACMA
JAAiACIAIgAhAB8AHwAfAB8AHQAdABwAGwAcABsAGQAYABgAGAAZABkAGQAXABcAFwAW
ABUAFAATABMAEwATABMAFQAUABQAFAAUABUAFQAVABMAFAAUABQAFAAUABUAFQAWABYA
FgAWABkAGQAZABkAFwAYABkAGQAZABkAGQAZABoAGgAaABoAGgAaABoAGgAYABgAGAAX
ABkAGQAZABkAGQAZABgAFwAVABUAFAATABMAEwATABQAEgASABIAEgASABEAEQARABEA
EAAQAA4AEAARABEAEQARABAAEAAQABAAEAAQAA8ADwAPAA8ADwAPAA4ADQAMAA4ADQAN
AA0ADQAMAAsACgAJAAkACQAJAAsACwAMAAwACQAJAAkACgAKAAoACgAKAAoADAAOAA8A
DgAOAA4ADgARABEAEQARABQAFAAUABQAFAAUABQAFAAUABIADgANAAwACQAHAAQAAQD+
/////v///wAAAAABAAEAAQABAAEAAQACAAQABQAFAAUABQAEAAMAAQADAAEAAAAAAAAA
AAABAAEAAwADAAMAAwACAAIAAgABAAEAAQABAAEAAQABAAEAAQABAAEAAQAAAAAAAAAA
AAAAAAAAAAAAAAACAAIAAgADAAcACgAOABgAJwA3AEoAWQBlAHYAjACdAKcArACoAJkA
gwBkADgAAwDV/6//i/9v/13/S/8+/0L/Q/9B/0f/Sv9M/1r/dv+X/7r/1v/l/+v/8f/1
//j/+v/8//3//v/8//7///8AAAEAAQABAAEAAQACAAQABAAEAAQABAAEAAIAAgADAAMA
AgACAAEA//8AAAEAAgADAAIAAgACAAMAAgADAAMAAgADAAQABQAIAAYABQAFAAUABgAG
AAYABwAGAAYABgAGAAYACAAIAAgABwAHAAgACAAHAAgACgAKAAoADAAMAAsACQALAAsA
CwANAA4ADgAPAA0ADQANAA0ADQANAA0ADQANAA0ADAALAAoACgAKAAoACwALAAkACAAF
AAUABQAEAAQABAAEAAIAAgADAAQABQAFAAUABgAGAAYABwAIAAgABwAHAAcACAAGAAYA
BgAFAAUABQAFAAUABQAFAAQAAwAEAAMAAQAAAP7//v///////f/7//v/+//5//n/+f/5
//n/+f/5//n/+f/4//j/+P/4//n/+f/5//f/+P/4//j/+v/6//v/+//8//z//P/8//3/
/f/9//3//f/+///////9//3//f/9//v/+v/5//j/9v/2//b/9v/1//T/8//x//P/8//z
//P/8//z//L/8f/x//H/8P/v/+//7//v//D/7v/u/+7/7v/u/+3/7f/t/+3/7P/s/+r/
7P/t/+3/7f/t/+z/7P/s/+r/6v/q/+n/6//r/+v/6//r/+r/6f/o/+r/6f/p/+n/6v/q
/+r/6v/n/+f/5//n/+n/6f/q/+r/6f/p/+n/6v/s/+z/7P/s/+3/7v/v/+//8P/w//L/
8v/y//D/8P/w//D/8f/y//P/8v/w/+//7v/r/+r/6P/m/+T/5P/i/+L/4v/f/9//3v/d
/9z/2//a/9r/2v/b/9v/2//a/9r/2v/Z/9n/1//W/9b/1v/W/9f/1//V/9X/1f/V/9b/
1v/W/9X/1//X/9f/1//V/9X/1f/V/9X/1f/V/9T/1v/W/9b/1v/W/9b/1v/W/9b/1v/Y
/9f/2f/c/+L/6P/x/wMAGAArADcARABYAG0AewCGAIoAgwBxAFQALAD5/8P/lf9v/0//
N/8j/xD/DP8V/xf/Ff8c/yL/Kv8+/1//gv+g/7f/w//J/83/0v/U/9b/2f/a/9j/2v/b
/9z/3f/d/93/3f/d/97/4P/g/+D/4P/g/+D/4P/g/+H/4f/h/+L/4v/h/+T/5f/m/+f/
5v/m/+b/5//m/+f/5//m/+j/6P/o/+r/7P/r/+v/6//u/+7/7v/v/+3/7v/v//D/7v/w
//D/8P/x//H/8v/y//H/8v/0//T/9v/4//j/9//1//f/9//3//n/+v/6//v/+//7//v/
+//5//n/+f/5//v/+//6//n/+P/4//j/+P/3//f/9f/0//P/8//z//L/8v/y//L/8P/w
//H/8v/z//H/8f/y//L/9P/1//b/9v/1//X/9f/2//b/9v/2//X/9f/1//X/9f/z//P/
8v/x//L/8f/v/+7/7v/u/+//7//t/+v/6//r/+v/6//r/+v/6//r/+v/6//t/+z/7P/s
/+z/7f/t/+3/6//s/+z/7P/u/+7/7//v/+7/7v/u/+7/8f/x//H/8f/x//L/8//z//X/
9f/1//X/9P/0//T/9P/0//T/9P/0//T/9P/0//P/8//z//P/8//z//P/8v/x//P/8//y
//H/8f/x//H/8v/y//L/8v/y//L/8f/x//H/8f/w//D/7v/u/+//7//v/+//7v/u/+7/
7v/u/+7/7f/t/+3/7f/t/+3/7P/r/+r/6//r/+z/7f/s/+z/7P/s/+z/7f/u/+//7f/t
/+7/7v/t/+3/7f/u/+7/7v/u/+7/7v/w//L/8//y//L/8v/y//X/9f/1//b/9v/2//b/
9v/4//j/+P/2//b/9f/0//H/8P/u/+z/6v/q/+j/6P/o/+j/6f/p/+n/6f/p/+n/6v/o
/+n/6f/p/+z/7P/s/+v/6//p/+j/6P/o/+j/6f/p/+n/6f/p/+n/6v/q/+r/6f/p/+n/
6f/p/+f/5//n/+f/5//n/+f/5v/m/+b/5v/m/+T/5P/k/+T/5v/m/+T/5f/l/+b/6P/q
/+3/8//6/wUAGQAuAD4ASwBZAG4AggCRAJsAnACQAH0AWwAtAPH/uf+L/2H/Nv8U/wH/
A/8L/wr/BP8K/xT/Jf88/17/hf+p/8P/0f/a/97/4v/l/+b/6P/q/+v/7P/v/+//7//v
/+//8P/y//L/9P/0//T/9P/2//b/9//3//f/+P/4//f/+f/5//n/+f/8//z//P/9//7/
//////7/AAAAAAAAAgADAAMABAAFAAYABgAGAAcABQAGAAcACAAGAAgACAAIAAcABwAI
AAgACQAKAAwADAAMAA4ADgANAAsADQANAA0ADwAQABAAEQATABUAFwAZABsAGwAbABsA
HQAdABwAGwAbABwAHQAeAB8AHwAdABwAHQAdAB0AHAAcABwAHAAaABoAGwAcAB0AGwAb
ABwAHAAaABsAHAAcAB0AHQAdAB4AHQAcABsAGQAZABkAGQAZABcAFwAWABUAFgAVABMA
EgARABAAEAAPAA0ACwALAAsACQAJAAkACQAJAAkACQAJAAcABgAGAAYABgAHAAcABwAF
AAYABgAGAAQABAAFAAUABgAGAAYABgAFAAUABQAFAAUABgAHAAcABQAFAAUABQAGAAYA
BgAGAAYABgAGAAYABAAEAAQAAwADAAMAAwADAAEAAQAAAP//AQABAAAA//////////8A
AP7//v/+//7//P/7//v/+//8//z//f/8//r/+//7//v/+//6//r/+v/4//j/+P/3//f/
9//3//f/+f/4//f/9v/2//X/9f/1//T/9P/0//T/8//z//P/8//z//P/9P/0//P/8//z
//T/8//y//H/8P/y//T/9v/3//j/+P/4//j/+//5//n/+//8//z//P/8//z/+v/6//r/
+P/0//P/8v/v/+7/7P/q/+j/6v/o/+j/6P/o/+n/6f/p/+n/6f/p/+r/6v/r/+v/6//s
/+z/7P/r/+v/6f/o/+j/6v/q/+v/6//r/+v/6//r/+z/7P/s/+v/6//r/+v/6//p/+n/
6f/p/+n/6f/p/+j/6P/o/+j/6P/q/+r/6v/q/+r/6v/q/+v/7f/w//T/+v8FABcALAA9
AEkAVgBmAHsAiwCWAJoAlQCDAGYAQAAPANn/rf+L/2n/Uf8//yz/Jv8v/y3/Lf8y/zb/
PP9Q/3H/kv+y/8n/1f/b/9//4v/i/+b/5//o/+b/6P/p/+r/7f/t/+3/7f/v//D/8v/y
//D/8P/w//D/7v/u/+//7//x//L/8v/x//H/8f/x//H/8v/y//L/8//y//P/8//y//L/
8v/y//T/9P/z//P/8//0//T/9P/1//P/9P/1//b/9P/2//b/9v/2//f/+f/6//n/+v/8
//z//P/+//7//f/9/////////wEAAgACAAMAAwADAAMAAwADAAMAAwADAAMAAwACAAEA
AgACAAIAAgABAAEA///+//3//f/9//z//P/8//z/+v/6//v//P/9//////8AAAAAAAAB
AAIAAgABAAEAAQACAAQABAAEAAMAAwADAAMAAwADAAMAAgABAP7//f/7//r//P/8//3/
/f/7//n/+f/5//v/+//7//v/+//7//v/+//5//j/+P/4//n/+//8//3/+//8//z//P/+
//7//////wAAAAAAAAAAAQABAAEAAQABAAIAAwADAAMAAwADAAMAAwAEAAUABgAGAAYA
BgAGAAYABgAGAAUABQAFAAUABQADAAMAAgABAAIAAwADAAMAAwADAAMABAACAAIAAgAC
AAQAAwADAAMAAwACAAIAAAAAAAEAAQABAAEAAAAAAAAAAAAAAAAA////////////////
/v/9//z//v/9//3//f/8//z//P/8//3//f/9//3//f/9//7//v/9//3//f/+/wAAAAAA
AAAAAAACAAQABQAGAAQABAAGAAYABgAGAAYABgAGAAYABAAEAAMAAgD///7//P/6//j/
9v/0//T/9P/2//f/9//3//f/9//3//j/+P/5//n/+f/6//r/+v/5//n/9//2//b/9P/0
//X/9f/1//X/9f/1//b/9v/2//X/9f/1//X/9f/1//X/9f/1//X/9f/1//T/9P/0//T/
9P/0//T/9P/0//b/9v/2//f/+f/6/wAACAARACMANgBJAFUAZAB2AIkAlwCkAKgAnwCN
AHAASAARANv/rf+H/2X/Tf83/yj/KP8v/y3/Lf80/zr/Qv9c/33/nv++/9P/3f/j/+f/
7P/u//L/8//0//L/9P/1//b/9//3//f/9//3//j/+v/6//r/+v/6//r//P/8//3//f/9
//7//v/9//3//f/9//3//v/+//7///8AAAEAAQAAAAAAAAAAAAIAAgABAAEAAQACAAIA
AgADAAEAAgADAAQAAgAEAAQABAAFAAUABgAGAAUABgAIAAgACAAKAAoACQALAA0ADQAN
AAsADAAMAA0ADQANAA0ADQANAA0ADQANAA0ADQAMAAsADAAMAAwADAALAAsACQAIAAcA
BwAHAAYABgAGAAYABAAEAAUABgAHAAUABQAGAAYACAAJAAoACgALAAsACwAMAAwADAAM
AAsACwALAAsACwAJAAkACAAHAAgABwAFAAQABAAEAAUABQAFAAMAAwADAAEAAQABAAEA
AwADAAMAAwADAAIAAgACAAQABQAFAAUABQAGAAYABgAGAAYABwAHAAgACAAIAAgACQAJ
AAkACQAJAAoACwALAAsACwALAAsACgAKAAoACgAKAAoACgAKAAoACgAKAAkACQAJAAkA
CQAJAAkACAAHAAcABwAGAAUABQAFAAUABgAGAAYABgAGAAYABQAFAAUABQAEAAQAAgAC
AAMAAwADAAMAAgACAAIAAgACAAIAAQABAAEAAQABAAEAAAD///7//v/9//3//f/+//7/
/v/+//3//f/9//3//f/9//7//v/9//3//f/+/wAAAAAAAAAABAAEAAQABwAGAAYABgAG
AAYACAAIAAgABgAHAAcABwAFAAQAAgAAAP7//P/6//r/+v/4//n/+f/5//v/+//7//z/
+v/7//v/+//+//7//v/9/////f/8//z/+//6//r/+f/7//v/+//7//r/+v/6//n/+//7
//v/+//9//3//f/9//3//f/9//z//P/8//z//P/6//r/+v/6//z/+v/6//v/+//8//z/
/v8BAAcADAAXACcAOgBMAFsAaQB6AJIAowCvALYAtACjAIsAZQAtAO//u/+R/2j/Pv8j
/xn/H/8i/x7/Gv8k/zH/Rv9k/43/s//P/+P/8P/2//j//f8CAAQABgAHAAgACQAJAAkA
CQALAAwADgAOABAAEAAQABAAEQASABQAFQAYABwAHwAhACQAJQAmACcAKQAqACsALQAw
ADEAMQAwADIAMgAyADQANgA1ADUANQA4ADgAOAA5ADkAOgA7ADwAPAA+AD4APgA/AD8A
QABAAD8AQABCAEIARABGAEYARQBFAEcARwBHAEkASgBKAEsASwBLAEsASwBNAE0ATQBN
AEsASwBKAEkASgBKAEoASgBKAEsASgBKAEcARwBHAEYARgBGAEYARABCAEMARABFAEMA
QwBEAEQAQgBDAEQARABDAEMAQwBEAEQARABEAEMAQgBBAEAAPwA+AD0AOwA5ADoAOQA3
ADYANAA0ADUANQA1ADMAMwAzADAALwAuAC0ALQAtAC0ALQAtACwALAAsACoAKwArACsA
KQAqACoAKgAqACoAKwArACoAKgAqACoAKQApACkAKQAnACgAKQApACsAKwArACsAKgAq
ACoAKgAqACoAKgAqACoAKgAqACkAJwAnACcAJwAnACcAJgAlACMAIwAiACEAHwAfAB8A
IAAgACAAIAAgAB8AHQAcABsAHQAcABwAGgAaABsAGwAbABkAGAAYABgAGAAYABgAFwAV
ABUAFQAVABcAFgAVABQAFAATABMAEwASABIAEgASABEAEQARABEAEQARABIAEgARABEA
EQASABIAEgASABIAEwAUABUAFQAWABYAFgAWABcAFwAXABgAGAAYABgAGAAYABgAGAAW
ABMAEQAPAAsACgAIAAYABAAEAAIAAgACAAAAAQABAAEAAQABAAEAAgACAAMAAwADAAQA
BAAEAAMAAQD///7//v/+//7//////////////////v/+//7//f/9//3//f/9//3//f/9
//3//f/9//3//P/8//z//P/8//z//P/8//z//P/8//z/+/8BAAQABgAOABsAKwA+AFEA
XQBqAH4AkwChAKgAqAChAIkAbABGABUA4f+3/5X/df9d/0v/PP86/0H/P/8//0b/SP9S
/2z/jf+s/8z/4f/p/+v/8f/2//j/+v/7//z/+v/8//3//v//////////////AAACAAIA
AgACAAIAAgACAAIAAwADAAUABgAGAAUABQAFAAUABQAGAAYABgAHAAcABwAGAAQABAAE
AAQABgAGAAUABQAFAAYABgAGAAcABQAGAAcACAAGAAgACAAIAAkACQAKAAoACQAKAAwA
DAAKAAwADAALAAsADQANAA0ADQAOAA4ADwANAA0ADQANAA0ADQANAA0ADQANAAwACwAK
AAoACgAKAAcABwAFAAQAAwADAAMAAgACAAIAAgAAAP7///8AAAEAAQABAAIAAgAAAAEA
AgACAAEAAQABAAIAAAAAAAAA///////////////////+//3//P/7//n/+P/2//b/9//3
//X/8//z//P/8//z//P/8//z//P/8//z//P/8v/y//L/8P/x//H/8f/z//T/9P/0//L/
8v/z//P/9v/2//b/9v/1//X/9f/1//X/9v/3//f/9f/1//X/9f/0//T/9P/0//T/9P/0
//T/8v/y//L/8f/x//H/8f/x//H/8f/w/+//8f/x//D/7//v/+//7//w/+7/7v/u/+7/
7v/t/+3/7f/t/+z/7P/q/+r/6//r/+v/6//q/+r/6v/q/+r/6v/p/+v/6//r/+v/6//q
/+n/6P/q/+n/6f/p/+j/6P/o/+j/6f/p/+n/6f/n/+f/6P/o/+n/6f/p/+r/7P/s/+z/
7P/s/+7/8P/x//D/8P/y//D/8P/w//D/8v/y//L/8P/u/+3/7P/p/+j/5v/k/+L/5P/i
/+L/4v/i/+P/4//j/+P/4//j/+T/5P/l/+X/5f/o/+j/6P/n/+X/4//i/+L/5P/k/+X/
5f/l/+X/5f/l/+b/5v/m/+X/5f/l/+X/5f/l/+X/5f/l/+P/4//j/+L/5P/k/+T/5P/k
/+T/5P/k/+T/5v/m/+f/6f/s//D/+P8FABcALAA9AEcAVgBqAH8AiwCUAJgAjQB5AFwA
MAD7/8X/m/91/1P/O/8l/xj/HP8j/x//H/8o/y7/PP9W/3n/nv+8/8//1f/b/+H/5v/o
/+r/6//s/+z/7v/v//D/8f/x//H/8f/x//L/9P/0//T/9P/0//T/8v/y//P/8//1//b/
9v/1//f/9//3//f/+P/4//j/+f/6//v/+//6//r/+v/6//z//v/9//3//f/+//7//v//
////AAABAAIAAgAEAAQABAAFAAUABgAGAAYABgAHAAYACAAKAAoACQALAA0ADQANAA0A
DgAOAA8AEQARABEAEQARABEAEQARABEAEQAQAA8AEAAQABAAEAARABEADwAOAA8ADwAP
AA4AEAAQABAADgAOAA8AEAARABEAEQASABIAFAAVABYAFgAXABcAFwAYABoAGgAaABkA
FwAXABcAFwAVABUAFAATABQAEwARABAAEAAQABEAEQATABEAEQARAA8ADwAPAA8ADwAP
AA8ADwAPAA4ADgAOAA4ADwAPAA8ADwAQABAAEAAQABAAEQARABIAEgASABIAEwATABMA
EwAVABYAFwAXABcAFwAXABcAFgAWABYAFgAUABQAFAAUABQAFAAUABMAEwATABMAEwAR
ABEAEAAPABEAEQAQAA8ADQANAA0ADgAOAA4ADgAOAAwACwALAAsADQAMAAwACgAKAAsA
CwALAAkACAAIAAgACgAKAAoACQAHAAcABwAHAAgACAAIAAgACgAJAAkACQAIAAgACAAI
AAkACQAJAAkACQAJAAoACgAJAAkACQAKAAwADAAMAAwADAAOABAAEQASABQAEgASABQA
FAAUABQAFQAWABcAFgAWABUAFAARAA4ADAAKAAgACAAGAAYABgAIAAkACQAJAAsACwAL
AAwADAANAA0ADQAPABAAEQARAA8ADQAMAAwADgAOAA8ADwAPAA8ADwAPAA4ADgAOAA0A
DwAPAA8ADwANAA0ADQANAA8ADwAPAA4AEAAQABAAEAAQABAAEAAQAA4AEAAQAA8AEQAS
ABQAGAAfACcANABJAF0AagB4AIkAnQCuALoAwwDBALIAnAB3AEUACQDV/6v/g/9b/z7/
Lv8v/zf/Nf8w/zb/QP9Q/2n/jv+2/9X/6//5////BgAKAAwADQAQABAAEgATABQAEwAT
ABMAEwARABIAFAAUABYAFgAWABYAFAAUABUAFQATABQAFAATABMAEwATABMAEgASABIA
EwAUABUAFQAUABQAFAAUABYAFgAVABUAFQAUABQAFAAVABMAFAAVABYAFAAWABYAFgAV
ABUAFgAWABcAGAAaABoAGgAcABwAGwAbAB0AHQAdAB0AHgAeAB8AHwAfAB8AHwAhACEA
IQAhACMAIwAiACEAIgAiACIAIgAhACEAHwAeAB4AHwAgACAAHgAeAB4AHAAcAB0AHgAf
AB0AHQAeAB4AIAAhACIAIgAgAB8AHgAeACAAIAAgAB8AHQAdAB0AHQAcABsAGQAXABYA
FQATABIAEAAQABEAEQAPAA0ADQANAA0ADQANAA0ADQANAA0ADQANAAwADAAMAAoACwAL
AAsADQAOAA4ADgAMAAwADQANAAwADAAMAAwADQANAA0ADQALAAwADQANAA0ADQANAA0A
DgAOAA4ADgAOAA4ADgAOAAwADAAMAAsACQAJAAkACQAHAAcABgAFAAcABwAGAAUABwAH
AAcACAAHAAYABQAEAAQAAwADAAMAAwACAAIAAAD+/////////wEAAAAAAAAA/v/+//7/
/f/7//v/+//7//3//P/7//r/+v/5//n/+f/6//r/+v/6//f/9//3//f/9//3//j/+P/3
//f/9//4//j/+P/4//j/+f/6//v/+//8//z//P/8//v/+//9//7//v/+//7//v/+//7/
/v/8//r/+f/4//X/9P/y//D/7v/t/+r/6f/o/+r/6//r/+v/7f/t/+3/7v/u/+//7//v
//D/8P/w/+//7f/r/+r/6v/q/+r/6//r/+v/6//r/+v/7v/u/+7/7f/t/+3/7f/t/+v/
6//r/+v/6f/p/+n/6P/o/+j/6P/o/+b/5v/m/+b/5P/k/+T/5//r/+7/8v/6/wcAGQAs
AD0ASQBYAGwAfwCJAJAAkACDAG0AUAAmAPH/wf+b/3n/V/9F/zP/JP8o/y3/K/8r/zD/
NP9A/1r/ef+a/7j/yf/P/9P/2f/c/+D/4v/j/+b/5P/m/+f/6P/n/+f/5//n/+f/6P/q
/+r/6P/o/+j/6P/o/+j/6f/p/+n/6v/q/+n/6f/p/+n/6f/q/+r/6v/r/+r/6//r/+r/
6v/q/+r/7P/s/+v/6//r/+r/6v/q/+v/6f/q/+v/7P/s/+7/7v/u/+3/7f/u/+7/7f/u
//D/8P/w//L/8v/x//H/8//z//P/9f/2//b/9//1//X/9f/1//X/9f/1//X/9f/1//T/
8//y//L/8v/y//H/8f/v/+7/7f/t/+3/7P/q/+r/6v/o/+j/6f/q/+v/6f/p/+r/6v/s
/+3/7v/u/+//7//v//D/7v/u/+7/7f/t/+3/7f/t/+3/7f/s/+v/6v/p/+f/5v/m/+b/
5//n/+f/5f/l/+X/4//j/+P/4//j/+P/4//j/+X/5P/k/+T/5P/l/+X/5f/l/+b/5v/m
/+T/5P/l/+X/5v/m/+b/5v/n/+f/5//n/+X/5v/n/+f/6f/p/+n/6f/o/+j/6P/o/+j/
6P/o/+j/5v/m/+b/5f/l/+X/5f/l/+X/5f/k/+P/5f/l/+T/4//j/+P/4//k/+L/4v/i
/+L/4v/h/+H/4f/h/+D/4P/e/97/3//f/9//3//e/97/3v/e/97/3v/d/93/3f/d/93/
3//e/93/3P/e/93/3f/d/9z/3P/c/9z/2//b/9v/2//b/9v/3P/c/93/3f/d/97/3v/e
/97/3v/e/+D/4v/j/+b/5v/m/+b/5f/l/+X/5f/o/+j/6P/o/+r/6P/m/+T/5P/h/9//
3v/a/9n/2f/Z/9n/2P/Y/9j/2f/Z/9n/2f/Z/9j/2P/Y/9r/2v/b/93/3f/d/93/3P/Z
/9n/2f/Z/9r/2v/a/9v/2v/a/9r/2v/a/9r/2v/a/9r/3P/c/9z/3P/c/9z/3P/c/9z/
3P/a/w==
         </WaveFormData>
      </LeadData>
      <LeadData>
         <LeadByteCountTotal>10000</LeadByteCountTotal>
         <LeadTimeOffset>0</LeadTimeOffset>
         <LeadSampleCountTotal>5000</LeadSampleCountTotal>
         <LeadAmplitudeUnitsPerBit>4.88</LeadAmplitudeUnitsPerBit>
         <LeadAmplitudeUnits>��V</LeadAmplitudeUnits>
         <LeadHighLimit>2147483647</LeadHighLimit>
         <LeadLowLimit>268435456</LeadLowLimit>
         <LeadID>V3</LeadID>
         <LeadOffsetFirstSample>0</LeadOffsetFirstSample>
         <FirstSampleBaseline>0</FirstSampleBaseline>
         <LeadSampleSize>2</LeadSampleSize>
         <LeadOff>FALSE</LeadOff>
         <BaselineSway>FALSE</BaselineSway>
         <ExcessiveACNoise>FALSE</ExcessiveACNoise>
         <MuscleNoise>FALSE</MuscleNoise>
         <LeadDataCRC32>3181171673</LeadDataCRC32>
         <WaveFormData>
DgAOAA4ADgAOAA4ADgAOAA8AEAARABIAEgASABIAEgASABIAEgASABQAFAAUABQAFgAW
ABYAFgAUABQAFAAUABQAFAAUABQAFgAWABYAFgAUABQAFAAUABQAFAAUABQAEwASABEA
EAAOAA4ADgAOABAAEAAQABAADgAOAA4ADgAOAA4ADgAOAAwADAAMAAwADAAMAAwADAAM
AAwADAAMAAoACgAKAAoACgAKAAoACgAKAAoACgAKAAoACgAKAAoACAAIAAgACAAKAAoA
CgAKAAwADAAMAAwADgAOAA4ADgAQABAAEAAQABIAEgASABIAFAAUABQAFAAVABUAFQAT
ABAADwAOAAsADAAJAAcABgAEAAQABAAEAAQABQAFAAUABgAGAAYABwAHAAgACAAIAAgA
BwAHAAYABQAFAAQAAwADAAMAAwAEAAQABAAEAAQAAwADAAIAAgACAAIAAgACAAIAAgAC
AAIAAgACAAEAAQAAAAAAAAAAAAEAAQABAAEAAAAAAAIABAAHAAoAEAAcAC4AQwBZAG0A
fwCYALcA0ADhAOoA2wC1AIIARwAEAMj/mf9v/0v/Nv8r/x3/G/8g/yX/Kf80/zn/Rv9j
/4X/pP/B/9T/3P/k/+3/8v/1//f/+v/8//z//f/+//7//v///wAAAQAAAAAAAgACAAIA
AgACAAIAAQABAAEAAQADAAMAAwADAAQABAAEAAQABAAFAAUABQAHAAgACAAIAAYABgAG
AAcABwAHAAcACAAKAAoACgAKAAsACwALAAwADAANAA0ADQAOAA4ADwAPABEAEQASABIA
EgAUABUAFQAXABgAGQAZABcAGQAaABoAHAAcAB4AHwAfAB8AHwAfAB8AHwAfAB8AHQAe
AB4AHgAgAB8AHwAfAB0AHQAdAB0AHQAdABwAHAAcABwAHAAcABoAGwAcAB0AGwAbABsA
GwAbABsAGQAZABkAGAAXABcAEwATABMAEgARABAADgANAAwADAALAAoACQAIAAcABgAG
AAYABgAEAAYABAAEAAQAAwADAAMAAgACAAIAAgACAAIAAgACAAIAAgACAAIAAgAEAAUA
BQAGAAQABQAFAAUABQAFAAYABgAFAAYABgAFAAcABwAHAAcABQAGAAcACAAIAAgACAAH
AAUABQAFAAYABAADAAMAAgABAAEAAQABAAEAAQABAAEA/v/9//3//f/7//z//P/8//z/
+v/6//r/+v/6//r/+v/4//j/+P/4//f/9//3//f/9//4//n/+v/7//z//f/+//7//v/+
//7/+//7//z//P/7//v/+//7//v/+//7//v/+//7//r/+f/5//n/+v/6//r/+v/7//z/
+//8//3//v///wAAAAAAAAEAAwACAAIAAAACAAIAAgACAAAAAQABAAEA/f/8//v/+v/3
//b/8//x//L/8v/y//L/8v/y//P/8//z//L/8v/y//P/8//0//T/8v/y//H/8f/w/+//
7//u/+//7//v/+//8P/w//D/8P/w//H/8f/w//D/8P/w//D/8P/w//D/8P/w//D/8P/v
/+3/7v/u/+7/8P/v/+//7//x//D/8P/0//b/+f/+/wgAGAAsAEEAUwBjAHkAlACtAMIA
zQDEAKUAeQBAAAEAwv+S/2n/Pf8X/wD/+f79/gP/BP8J/xf/Jv87/1b/e/+d/7j/x//Q
/9b/3P/h/+T/5//n/+j/6v/q/+v/7P/s/+7/7//w//H/9P/2//r//P/+//7//v/+/wEA
AQABAAEA//////////8AAAAAAAAAAAAAAQABAAEA//8AAAAAAAAAAAAAAAABAAEAAQAB
AAIAAgACAAIAAgAFAAUABQAGAAQABQAFAAUABgAGAAcABwAHAAcACAAIAAgACgALAAsA
CwAMAA0ADQANAA8AEAAQAA8ADgAPAA8ADwAPAA8ADwAPAA8ADwAPAA8AEAAQABAADgAN
AA0ADQANAA0ADQANAA8ADwAOAA4ADgAOAA4ADgAMAA0ADgAPAA0ADQANAA0ACwALAAkA
CQAHAAYABQAFAAMAAwADAAIA///+//z/+//6//r/+f/4//f/9v/1//T/9P/0//T/8v/y
//D/8P/w/+//7//v/+7/7v/u/+7/7v/u/+7/7v/u/+7/7v/u/+7/7v/v/+//8P/w//H/
8f/x//H/8f/y//L/8f/y//L/8f/z//P/8//z//P/9P/1//b/9P/0//T/8//z//P/8//0
//T/8//z//L/8//z//P/8//z//P/8//z//L/8f/x//H/8f/y//L/8v/w/+7/7v/u//D/
8P/w//D/8P/w//D/8P/v/+//7//v//D/8P/w//D/8P/w//D/8P/y//L/8v/y//H/8f/y
//L/8f/x//H/8f/v/+//7//v//D/8f/x//H/8f/x//L/8v/w//D/8f/y//X/9v/3//j/
+f/6//r/+v/9//3//v/+//7/AAAAAAAAAAAAAAAAAQABAAEA/f/8//v/+v/3//b/8//x
//H/8v/z//T/9P/0//X/9f/1//T/9P/0//f/9//4//j/9v/2//X/9f/0//P/8//y//P/
8//z//P/9P/0//T/9P/0//X/9f/0//T/9P/0//T/9P/0//T/9P/0//T/9P/z//P/9P/0
//T/9P/z//P/8//1//T/9P/0//j/+/8AAAgAFgAoAD8AVQBjAHcAlACvAMIAzwDMALUA
jwBcACEA4v+w/4n/Yf9F/zr/K/8f/x3/Iv8l/y3/NP85/0j/Z/+H/6j/w//S/9r/4v/p
/+z/7//z//b/9v/4//n/+v/6//r/+//8//3//P/8//7//v/+//7//v/+////////////
/f/9//3//f8AAAAAAAAAAAIAAwADAAMAAwAEAAQABAAFAAYABwAJAAkACQAJAAoACAAI
AAgACAAJAAkACQAKAAoACwALAAsADAAMAA0ADQARABEAEgASABIAFAAVABUAFQAWABcA
FwAXABkAGgAaABoAGgAcAB0AHQAdAB0AHQAdAB0AHQAdABsAHAAcABwAHgAdAB0AHQAb
ABsAGwAbABsAGwAaABoAGgAaABoAGgAaABsAHAAdAB0AHQAdAB0AHQAdABsAGwAbABoA
GQAZABcAFwAXABYAFQAUABIAEQAQABAADwAOAA0ADAALAAoACAAIAAgABgAIAAYABgAG
AAcABwAHAAYABgAGAAYABgAIAAgACAAIAAYABgAGAAYABgAHAAcACAAIAAkACQAJAAsA
CwAMAAwACwAMAAwACwALAAsACwALAAkACgALAAwADAAMAAwACwAJAAkACQAKAAgABwAH
AAYAAwADAAMAAwACAAEAAAD///7//f/9//3/+//8//z//P/8//r/+v/6//r/+v/6//r/
+v/6//r/+v/5//n/+f/5//j/+P/4//j/+P/4//j/+P/4//j/+P/4//f/9//4//j/9//3
//f/9//3//f/9//3//f/9//2//X/9f/1//b/9v/4//j/+f/6//v//P/9//7//f/+/wAA
AAAAAAAAAAAAAAAAAAABAAEAAQD///7//f/8//n/+P/1//P/8v/y//L/8v/y//L/8//z
//P/8v/y//L/8//z//T/9P/0//T/8//z//T/8//z//L/8f/x//H/8f/w//D/8P/w//D/
8f/x//D/7v/u/+7/7v/w//D/8P/w/+7/7v/u/+3/7f/u/+7/7v/u/+3/7f/t/+//7v/u
/+7/7v/x//b//P8GABQAKwBDAFcAZQB+AJ0AtgDJANYAzQCtAHwAQQD+/8D/j/9l/z//
KP8Z/wn/A/8I/w//E/8c/yX/MP9H/2n/iv+n/7z/xv/Q/9f/3P/h/+X/5v/o/+j/6f/q
/+r/6v/r/+z/7f/t/+z/7f/s/+7/7v/u/+7/7f/t/+3/7f/t/+3/7f/t//D/8P/w//D/
8P/x//H/8f/x//L/8v/y//T/9P/0//X/9f/1//X/9v/2//b/9v/2//X/9f/1//b/9v/3
//f/9//4//j/+f/5//v/+//8//z//v8AAAEAAQD//wAAAQABAP//AQACAAIAAAAAAAIA
AwADAAMAAwADAAUABQAFAAUAAwAEAAQABAACAAEAAQABAAEAAQABAAEA//////7//v/+
//7//v/+//z//f/+/////f/9//3//f/9//3/+//7//3//P/7//v/+//7//v/+v/3//b/
9P/z//L/8v/x//D/8v/y//L/8v/y//T/9v/2//j/9v/2//b/+f/5//n/+P/4//j/+P/4
//r/+v/6//r/+v/6//r/+v/8//3//f/+//z//f/9//3//////wAAAAD//wAAAAD/////
/////////f/+////AAAAAAAAAAD//////////wAAAAD//////v///////////wEAAQAB
AAEAAAD//////////wAAAAAAAAIAAAAAAAAAAgACAAIAAgACAAIAAgACAAEAAQABAAEA
AgACAAIAAgAAAAAAAAAAAAAAAAAAAAAA/////wAAAAD//////////wEAAQABAAEAAwAD
AAIAAQADAAMABAAEAAQABAAFAAYABQAGAAcACAAJAAoACgAKAA0ADQAOABAADgAOAA4A
DgAQABEAEQARABEAEAAPAA4ACQAIAAUAAwACAAIAAgACAAAAAAABAAEAAwACAAIAAgAC
AAEAAQAAAAIAAgABAAEAAgABAAEAAAD9//3//f/9//7//v/+//7//v///////v/+//7/
/v/+//7//v/+//7//v/+//7//f/9//7//v/+//7//f/9//3////+/wAAAAAAAP//AgAE
AAgADAATAB0ALwBFAFwAawB8AJUAsADJANsA3gDNAKYAdgA7APv/wf+U/2f/Pf8b/wj/
Cf8P/xL/E/8c/yn/Of9U/3X/mP+4/9D/3//m/+v/8f/2//j/+P/5//r/+v/+////AAAB
AAAAAAACAAIAAgACAAIAAgADAAMAAwADAAEAAQABAAEAAgACAAIAAgAAAAEAAQABAP//
AAAAAAAAAgACAAIAAwABAAEAAQACAAAAAAAAAAAAAQABAAEAAgAEAAUABQAFAAQABAAF
AAUABwAHAAgACAAIAAoACwALAAsADAANAA0ADwARABIAEgAUABQAFgAXABkAGQAZABkA
GQAZABkAGQAbABwAHAAcAB4AHQAdAB0AHQAdAB0AHQAdAB0AHAAcAB4AHgAeAB4AHgAf
ACAAIQAfAB8AHwAfACEAIQAfAB8AHQAcABsAGwAbABsAGwAaABsAGgAYABcAFAAUABMA
EgAPAA4ADQAMAAwADAAMAAoACgAIAAgACAAHAAcABwAGAAYABgAGAAYABgAGAAYABgAE
AAQABAAEAAQABQAFAAYACAAJAAkACQALAAsADAAMAAsADAAMAAsACwALAAsACwANAA4A
DwAQAA4ADgAOAA0ADQANAA0ADgAOAA0ADQAMAAsACwALAAsADQANAA0ADQAOAA0ADQAN
AAsADAAMAAwADAAKAAoACgAKAAoACgAKAAgACAAIAAgABwAHAAcABwAGAAYABgAGAAYA
BgAGAAYACAAIAAgACAAHAAcACAAIAAUABQAFAAUABQAFAAUABQAFAAUABAADAAMAAwAE
AAQABAAEAAUABgAHAAgACQAKAA0ADgAOAA4ADwANABAAEAAOABAAEAAQABAAEAARABEA
EQANAAwACwAKAAkACAAFAAMAAgACAAIAAgAEAAQABQAFAAMAAgACAAIABQAFAAYABgAI
AAgABwAHAAQAAwADAAIAAwADAAMAAwAEAAQABAAEAAIAAwADAAIAAgACAAIAAgACAAIA
AgACAAIAAgACAAEAAQACAAIAAgACAAEAAQABAAMAAgACAAQABgAJAA4AFAAcACwAQwBb
AG0AfQCUALEAzADdAOgA4QDDAJQAXQAeAOD/sf+L/2f/UP9D/zH/Kf8s/zH/Nf88/0P/
TP9l/4X/pv/D/9j/5P/u//X/+v/9/wEABAAEAAYABwAIAAgACgALAAwADQAOAA4AEAAQ
AA4ADgAOAA4ADwAPAA8ADwAPAA8ADwAPAA4ADgAOAA4ADgAPAA8ADwAPABAAEAAQABIA
EgASABMAEQARABEAEgAUABQAFAAUABUAFQAVABYAFgAXABcAFwAYABgAGQAZABsAGwAc
ABwAHAAeAB8AHwAhACIAIwAjACMAJQAmACYAKAAoACoAKwAtAC0ALQAtAC0ALQAtAC0A
LwAwADAAMAAuAC0ALQAtAC0ALQAtAC0AKwArACoAKgAqACoAKgAqACoAKwAsAC0AKwAr
ACsAKwArACsAKQApACkAKAAnACcAJQAlACUAJAAjACIAIAAfABwAHAAbABoAGwAaABkA
GAAWABYAFgAUABYAFAAUABQAFAATABIAEAASABIAEgASABIAEgASABIAEgASABIAEgAU
ABUAFQAWABYAFwAXABcAFQAVABYAFgAXABgAGAAXABkAGQAZABkAGQAaABsAHAAaABoA
GgAZABkAGQAZABoAGAAXABcAFgAVABUAFQAVABUAFQAVABUAFAATABMAEwARABIAEgAS
ABIAEAAQABAAEAAQABAAEAAOAA4ADgAOAA0ADQANAA0ADgAOAA4ADgAMAAwADAAMAAoA
CgAKAAoACQAJAAoACgALAAsACwALAAsACwALAAsADQANAAwACwALAAsADAAMAA4ADgAP
ABAAEQASABMAFAAVABQAFgAYABgAGAAYABgAFgAXABcAFwAVABQAEwASAA8ADgALAAkA
BgAGAAYABgAIAAgACQAJAAkACAAIAAgACQAJAAoACgAKAAoACQAJAAYABQAFAAQAAwAD
AAMAAwAGAAYABgAGAAYABwAHAAYABgAGAAYABgAGAAYABgAGAAQABAAEAAMABQAGAAYA
BgAGAAUABQAFAAUABgAGAAgACAALAA4AFgAeAC4ARwBdAG8AgQCYALUAzgDjAOwA4QC/
AJAAVQAUANT/o/95/1X/PP8t/x//G/8g/yX/K/80/z3/Sv9l/4f/qP/F/9j/5P/q//H/
9v/7//3/AAAAAAIAAwAEAAQABgAHAAgACQAIAAgACgAKAAgACAAIAAgACQAJAAkACQAJ
AAkACQAJAAoACgAKAAoADAANAA0ADQANAA4ADgAOAAwADAAMAA0ADwAPAA8AEAAQABAA
EAAQAA8ADwAPABAAEAARABEAEQASABIAEwATABMAEwAUABQAFAAWABcAFwAVABYAFwAX
ABcAGQAaABoAGgAaABwAHQAdAB0AHQAdAB0AHQAdAB0AGwAcABwAHAAaABkAGQAZABcA
FwAXABcAFwAXABYAFgAWABYAFgAWABQAFQAWABcAFwAXABcAFwAVABUAEwATABUAFAAT
ABMADwAPAA8ADgANAAwACgAJAAgACAAHAAYABQAEAAMAAgACAAIAAgAAAAIAAAAAAAAA
/////////v/+//7//v/+/wAAAAAAAAAAAAAAAAAAAAAAAAEAAQACAAIAAwADAAMAAwAD
AAQABAACAAIAAQD///3//f/9//3//P/8//z//P/6//r/+v/5//n/+f/5//r/+v/5//n/
+P/5//n/+f/5//f/9//3//f/+P/3//f/9//1//b/9v/2//b/9P/0//T/9P/0//T/9P/0
//T/9P/0//P/8//z//P/9P/0//T/9P/y//L/8v/y//L/8v/y//L/8f/x//L/8v/z//P/
8//z//P/8//z//P/8//z//L/8f/x//H/8v/y//P/9P/2//j/+f/6//v//v/+//7//v/+
//7//v////////8AAAAAAAAAAP///v/7//n/9v/2//b/9v/0//T/9f/1//f/9v/2//b/
9f/1//b/9v/2//b/9f/1//b/9f/1//T/8f/x//H/8f/y//L/8v/y//D/8f/x//D/8P/w
//D/8P/y//L/8v/y//L/8v/y//H/8f/y//L/8v/y//H/8f/x//H/8v/y//D/8P/x//T/
9P/2//r/AQAHABUAKQBAAFUAZAB3AJQArwDBAM4AywCwAIQATwARANH/nP9z/0n/H/8C
//n++/4A/wH/BP8P/x//Nv9V/3j/nP+2/8f/1P/b/9//5v/q/+z/7f/u/+7/8P/x//L/
8//z//L/8//y//T/9P/0//T/9f/1//X/9f/z//P/8//z//T/9P/0//T/9P/1//X/9f/3
//j/+P/4//b/9v/2//f/9//3//f/+P/4//j/+P/4//n/+f/5//r/+v/7//v/+//6//r/
+//7//3//f/+//7//v8AAAEAAQABAAIAAwADAAMABQAGAAYABgAGAAgACQALAAsACwAL
AA0ADQANAA0ADwAQABAAEAASABEAEQARAA8ADwAPAA8AEQARABAAEAAQABAAEAAQABAA
EQASABMAEwATABMAEwATABMAEQARABEAEAAPAA8ADQANAA0ADAALAAoACAAHAAYABgAF
AAQAAwACAAEAAAD+//7//v/8//z/+v/6//r/+f/5//n/+P/4//j/+P/4//j/+P/4//j/
+P/4//j/+P/4//n/+f/6//r/+//7//v/+//7//z//P/7//z//P/7//z//f/+/////f/+
////AAACAAIAAgABAAEAAQABAAIAAAD//////v///////////////////////P/7//v/
+//9//7//v/+//7//P/8//z//P/8//z//P/+//7//v/+//3//f/9//3//P/8//z//P/+
//7//v/+//7//v/+//7//////wAAAAD/////////////////////AQABAAAA////////
AAAAAAAAAAABAAIAAwAEAAUABgAFAAYABgAGAAkACQAIAAoACgAKAAoACgAMAA0ADQAN
AAoACAAGAAQAAwACAP///f/+//7//v/+//z//P/9//3//f/8//z//P/+////AQACAAAA
AAD//////P/7//v/+v/7//v/+//7//z//P/8//z//P/9//3//P/8//z//P/8//z//P/8
//z//P/8//z/+//7//z//P/8//7//f/9//3///8AAP7//P8AAAMABgAMABgAKAA/AFUA
ZwB5AJIAsQDIANcA4ADTAK0AfgBFAAYAzP+d/3f/Vf9C/zX/J/8h/yb/Kf8t/zb/O/9I
/2X/hf+m/8P/1v/e/+T/7f/0//n/+//8//z//v///wAAAAACAAMABAAFAAQABAAGAAYA
BgAGAAYABgAJAAkACQAJAAkACQAJAAkACgAKAAoACgAMAA0ADQANAAsADAAMAAwADAAM
AAwADQANAA0ADQAOAA4ADgAOAA4AEQARABEAEgASABMAEwATABQAFAAVABUAFwAXABgA
GAAYABoAGwAbAB0AHgAfAB8AHwAhACIAIgAgACAAIgAjACUAJQAlACUAJwAnACcAJwAn
ACgAKAAoACgAJwAnACcAJwAnACcAJwAnACcAJgAmACQAJAAkACQAJAAlACYAJwAnACcA
JwAnACUAJQAjACMAIwAiACEAIQAfAB8AHwAeAB0AHAAaABkAGAAYABcAFgAVABQAEwAS
ABAAEAAQAA4AEAAOAA4ADgAPAA8ADwAOAA4ADgAOAA4ADgAOAA4ADgAQABAAEAAQABAA
EQARABIAEgATABMAEwATABMAFAAUABMAFAAUABMAEwATABMAEwATABQAFQAWABUAFAAT
ABEAEQARABEAEgAQAA8ADwAOAA8ADwAPAA8ADQANAA0ADQAOAA0ADQANAAsADAAMAAwA
DAAKAAoACgAKAAoACgAKAAoACgAKAAoACQAJAAkACQAIAAgACAAIAAgACAAIAAgACAAI
AAgACAAFAAUABgAGAAcABwAHAAcABQAFAAUABQAFAAUABAADAAQABQAHAAgACAAIAAkA
CgANAA4ADwAQAA8AEAAQABAAEAAQABAAEgATABMAEwAPAA4ADQAMAAkACAAFAAMAAgAC
AAIAAgAEAAQABQAFAAMAAgACAAIAAwADAAQABAAEAAQAAwADAAAA//////7//f/9//3/
/f/+//7//v/+//7///////7//P/8//z//P/8//z//P/8//r/+v/6//n/+f/6//r/+v/4
//f/9//3//f/+P/4//r/+v/7/wIACAASACQAOwBRAGEAcQCKAKkAvgDPANYAxwCjAHIA
OQD4/77/kf9n/0X/Lv8d/w//D/8Y/xn/If8q/zP/RP9h/4X/pv/B/9D/2P/g/+f/7v/x
//P/9P/0//b/9//4//j/+v/7//z//f/8//z//v/+//7//v/+//7/////////////////
/////wAAAAAAAAAA/v///////////wAAAAAAAAAAAAAAAAEA////////AAAAAAAAAAAA
AAEAAQABAAIAAgADAAMAAwAEAAQABQAFAAUABQAGAAYABgAIAAkACQALAAwADQANAA0A
DwAQABAADgAOABAAEQARABEAEQARABEAEQARABEADwAQABAAEAAQAA8ADwAPAA0ADQAN
AA0ACwALAAoACgAKAAoACgAKAAgACQAKAAsACQAJAAkACQAJAAkABwAHAAcABgAFAAUA
AwADAAMAAgABAAAA/v/9//z//P/7//r/+f/4//f/9v/1//b/9//2//b/9P/0//T/8//z
//P/8v/y//L/8v/y//L/8v/y//L/8v/y//L/8v/0//X/9f/2//b/9//3//f/9//3//j/
+P/3//j/+P/3//f/9//3//f/9//4//n/+v/5//j/9//1//X/9f/1//b/9P/z//P/8v/z
//P/8//z//P/8//z//P/8v/x//H/8f/x//L/8v/y//L/8P/w//D/8v/y//L/8v/w//D/
8P/w//H/8f/x//H/8P/w//D/8P/w//D/8P/w//D/8P/w//D/7//v//D/8P/v/+//7//v
/+//7//v/+//8f/x//D/7//v/+//8P/w//L/8v/z//T/9f/2//f/+P/5//r/+v/6//z/
/P/8//z//f///wAAAQD///7//f/8//f/9v/z//H/8P/w//D/8P/w//D/8f/x//H/8P/w
//D/7//v//D/8P/y//L/8f/x/+7/7f/t/+z/7f/t/+3/7f/u/+7/7v/u/+7/7//v/+7/
7P/s/+z/7P/s/+z/7P/s/+z/7P/s/+v/6//s/+z/7P/u/+3/7f/t/+3/7v/s/+z/7v/x
//L/9P/6/wIADwAjADsATQBcAG8AigChALQAwwDDAKoAgwBSABYA2f+l/3v/VP8t/w//
Af/+/gX/B/8K/xH/Hv8x/03/cP+V/7D/xP/Q/9v/4v/n/+v/7P/u//D/8f/y//L/9P/1
//b/9//2//b/+P/4//j/+P/4//j/+//7//v/+//7//v/+//7//z//P/8//z//P/9//3/
/f/9//7//v/+//7//v/+/////f/9//3//v8AAAAAAAAAAAMAAwADAAQABAAFAAUABQAG
AAYABwAHAAsACwAMAAwADAAOAA8ADwAPABAAEQARABEAEwAUABQAFAAUABYAFwAXABcA
FwAXABcAFwAXABcAFwAYABgAGAAYABcAFwAXABkAGQAZABkAGQAZABgAGAAaABoAGgAa
ABoAGwAcAB0AHQAdAB0AHQAbABsAGQAZABkAGAAXABcAFQAVABUAFAASABAADQALAAoA
CgAJAAgABQAEAAMAAgACAAIAAgAAAAAA/v/+//7//////////v/+//7//v/+//7//v/+
//7///8AAAEAAgAAAAEAAQACAAIAAwADAAMAAwADAAQABAAFAAYABgAFAAcABwAHAAcA
BQAGAAcACAAKAAoACgAJAAcABwAHAAgABgAFAAUABAADAAMAAwADAAMAAwADAAMABAAD
AAMAAwABAAIAAgACAAQAAgACAAIAAgACAAIAAgAAAAAAAAAAAAEAAQABAAEAAgACAAIA
AgAAAAAAAAAAAAAAAAAAAAAAAgADAAUABgAHAAcABwAHAAcABwAHAAcACAAJAAkACQAJ
AAkACgAKAAoACgALAAwACwAMAA0ADgAPABAAEAAQABEAEwAUABQAFAAUABQAFAAWABcA
FwAXABUAFAATABIAEQAQAA0ACwAIAAgACAAIAAgACAAJAAkACwAKAAoACgALAAsADAAM
AAwADAALAAsACAAHAAcABgAHAAcABwAHAAgACAAIAAgACQALAAwADAAMAAwADAAMAAoA
CgAKAAoACAAIAAgABwAIAAoACwAMAAwACwALAAsACQAKAAwADAAQABMAFgAeACoAPgBV
AG0AfQCNAKgAxQDaAOkA7gDbALEAgABDAAQA0P+l/33/W/9M/0H/M/8z/zr/P/9D/0r/
T/9g/3v/mf+8/9f/6P/w//j//f8CAAcADQAQABIAEQARABEAEAASABMAFAAVABQAFAAW
ABYAFgAWABYAFgAZABkAGQAZABcAFwAXABcAGgAaABoAGgAaABsAGwAbABsAHAAcABwA
GgAaABoAGwAdAB0AHQAeAB4AHgAeAB4AHwAfAB8AIAAgACEAIQAhACQAJAAlACUAJQAl
ACYAJgAmACgAKQApACkAKgArACsALQAvADAAMAAuAC4AMAAxADEAMQAxADEAMwAzADMA
MwAxADIAMgAyADIAMQAxADEALwAvAC8ALwAxADEAMAAwAC4ALgAuAC4ALgAvADAAMQAx
ADEAMQAxADEAMQAvAC8AMQAwAC8ALwAtAC0ALQAsACsAKgAoACcAJAAkACMAIgAjACIA
IQAgAB4AHgAeABwAHAAaABoAGgAdAB0AHQAcABwAHAAcABwAHAAcABwAHAAeAB4AHgAe
ABwAHQAdAB4AHgAfAB8AHwAfAB8AIAAgAB8AIAAgAB8AIAAhACIAIwAhACIAIwAkACMA
IgAhAB8AHwAfAB8AIAAgAB8AHwAeAB8AHwAfAB8AHQAdAB0AHQAcABsAGwAbABsAHAAc
ABwAHAAaABoAGgAaABoAGgAaABgAGAAYABgAFwAXABcAFwAWABYAFgAWABYAFgAWABYA
FgAWABYAFgAVABUAFgAWABUAFQAVABUAFQAVABUAFQAVABUAFAATABUAFQAWABYAGAAY
ABkAGgAZABoAGwAcAB0AHgAeAB4AHwAfACAAIAAiACIAIwAjACEAIQAgAB8AHwAdABsA
GgAYABYAFQAUABUAFQAVABUAFQAVABUAFQAVABUAFQAVABUAFQAWABYAFwAWABUAFAAR
ABEAEQARABQAFAAUABQAEwATABMAEwATABMAEwATABMAEwAUABIAEgASABIAEgASABIA
EgASAA==
         </WaveFormData>
      </LeadData>
      <LeadData>
         <LeadByteCountTotal>10000</LeadByteCountTotal>
         <LeadTimeOffset>0</LeadTimeOffset>
         <LeadSampleCountTotal>5000</LeadSampleCountTotal>
         <LeadAmplitudeUnitsPerBit>4.88</LeadAmplitudeUnitsPerBit>
         <LeadAmplitudeUnits>��V</LeadAmplitudeUnits>
         <LeadHighLimit>2147483647</LeadHighLimit>
         <LeadLowLimit>268435456</LeadLowLimit>
         <LeadID>V4</LeadID>
         <LeadOffsetFirstSample>0</LeadOffsetFirstSample>
         <FirstSampleBaseline>0</FirstSampleBaseline>
         <LeadSampleSize>2</LeadSampleSize>
         <LeadOff>FALSE</LeadOff>
         <BaselineSway>FALSE</BaselineSway>
         <ExcessiveACNoise>FALSE</ExcessiveACNoise>
         <MuscleNoise>FALSE</MuscleNoise>
         <LeadDataCRC32>573063891</LeadDataCRC32>
         <WaveFormData>
CAAIAAgACAAKAAoACgAKAAsADAANAA4ADgAOAA4ADgAOAA4ADgAOABAAEAAQABAAEAAQ
ABAAEAAQABAAEAAQAA4ADgAOAA4AEAAQABAAEAAQABAAEAAQAA4ADgAOAA4ADAAMAAwA
DAALAAoACQAIAAgACAAIAAgABgAGAAYABgAGAAYABgAGAAYABgAGAAYABgAGAAYABgAG
AAYABgAGAAQABAAEAAQABAAEAAQABAACAAIAAgACAAQABAAEAAQAAgACAAIAAgACAAIA
AgACAAQABAAEAAQABgAGAAYABgAHAAgACQAKAAwADAAMAAwADgAOAA4ADwAQABAAEAAO
AAsACgAJAAYABQAFAAMAAwAAAAAAAAAAAAIAAgACAAIAAgACAAIAAgACAAIAAwADAAMA
AQAAAP/////9//z//P/8//z//P/8//3//f/9//3/+//7//r/+v/6//r/+v/6//r/+v/6
//r/+v/6//n/+f/5//n/+f/5//n/+f/5//n/+f/5//v//P/+/wEABQAPAB8ANgBPAGMA
dwCUALYA1ADsAPYA5wC8AH8APAD3/7r/i/9m/0b/Nf8u/yj/Jv8s/zP/Of9C/0r/V/9x
/4//q//B/9H/2P/f/+f/7f/w//P/9P/3//f/9//4//n/+v/7//z//P/7//v//f/9////
/v/+/wAA/v/+//////////7//v///////v/+//7//P/8//z//P/8//3//f/9//3//f/9
//3/+//7//v//P/+//////////3//f/9//7/AQABAAEAAQACAAIAAgADAAQABQAHAAcA
BwAIAAkACwAMAAwADQAOAA0ADgAPABAAEgATABQAFQAUABUAFgAXABkAGgAaABoAGAAY
ABkAGQAZABoAGgAaABgAGAAYABgAFgAWABUAFQAXABcAFwAXABYAFgAWABYAFAAUABQA
FAAUABMAEgARAA8ADwAOAAwACgAKAAkABwAFAAQAAgACAAAA///+//3//P/7//r/+f/4
//j/9v/2//j/9//3//f/9v/2//b/9v/2//b/9v/2//T/9f/1//X/9//3//f/+P/6//r/
+v/6//n/+//7//v/+//7//z//P/8//3//v/+//7//v/+/wAA/v/+//7//v/8//z//P/8
//z//P/8//z//P/7//r/+v/5//n/+v/6//v/+v/6//r/+v/5//n/+f/5//n/+f/5//f/
9v/2//b/9P/0//T/9f/1//X/9f/0//P/8//0//T/9f/1//X/9f/0//T/9P/0//P/8//0
//T/8v/y//L/8f/y//L/8v/y//D/8f/y//L/9P/z//P/8//y//H/8P/v/+//8P/z//P/
8v/z//T/9f/3//b/9v/4//f/9//5//f/+P/6//r/+v/6//n/+v/6//r/9v/1//T/8//y
//H/8f/v//H/8P/w//D/8P/w//D/8P/u/+7/7v/u/+7/7v/u/+//7f/t/+v/6v/p/+n/
5//m/+j/6P/o/+j/6P/p/+n/6f/p/+n/6f/o/+j/6P/o/+j/6P/o/+j/6P/m/+b/5v/l
/+f/5//n/+f/5//n/+f/5//n/+X/5f/n/+j/7P/x//f/AwAZADAAQwBTAGkAhgCgALgA
xAC+AJkAaAAtAOz/r/+C/1//Ov8a/wf/BP8G/wz/EP8X/yX/NP9G/2H/f/+d/7P/v//H
/87/1f/X/9n/3P/d/97/4f/h/+H/4v/j/+L/4//k/+T/4//j/+X/5f/l/+T/5P/m/+n/
6v/s/+3/7v/u/+//8f/x//D/8P/w//L/8v/y//L/9P/3//n/+//9////AQADAAUABQAF
AAYACAAJAAkACQALAAsACwAMAAsACwALAAsADAAMAAwADQAMAA0ADwAPAA8AEAARABMA
FAAUABUAFgAXABgAGQAaABwAHQAeAB8AHgAfACAAIQAfACAAIAAgACIAIgAjACMAIwAk
ACQAJAAkACQAJAAkACIAIgAhACEAHwAfAB8AHwAgACAAIAAgAB4AHgAeAB4AHAAbABoA
GQAWABUAEwAQABAAEAAPAA0ACwAKAAgACAAGAAUABAADAAAA///+//3//v/+//z//P/8
//v/+//7//z//P/8//z/+v/6//r/+v/6//v/+//7//n/+f/5//r//P/8//z//P/7//3/
/f/9//7///8BAAIAAQABAAEAAAACAAIAAgAEAAIAAgACAAIAAgACAAIAAgAAAAAAAAAA
AAIAAQAAAAAAAQABAAIAAgABAAAAAAAAAP7//f/9//3////////////9//z//P/8//z/
/P/8//3/+//7//v/+v/7//v//P/8//v/+//7//v//P/8//z//P/7//v//P/8//z//P/8
//v//P/8//z//P/6//v//P/8//z/+//7//v//f/9//3//f/8//z//v/9//7///8AAAEA
AgACAAMABgAJAAkACQAJAAoADAAKAAoACgAKAAsADAAMAAwACgAJAAgABwAEAAMAAwAB
AAEAAAAAAAAAAgACAAIAAgACAAIAAgACAAIAAgACAAMAAwADAAEAAAD9//3/+//6//z/
/P/8//z//P/9//3//f/9//3//f/8//z//P/8//z//v/+//7//v/8//z//P/7//3//f/9
//3/+//7//v/+//9//3//f///wAAAgAHAA0AFwApAEIAWQBpAH8AngC8ANIA4gDiAMkA
mgBfAB4A3f+s/4P/Yv9K/0P/PP80/zT/Ov9B/0n/Tv9S/2P/ff+b/7X/y//X/97/5//t
//H/9P/3//j/+//9//3//v////////////7//////wEAAQABAAAAAAACAAAAAAABAAEA
AQAAAAAAAQADAAIAAgACAAAAAAAAAAAA/v////////8AAAEAAgADAAUABQAFAAYABAAF
AAUABQAFAAUABQAGAAUABQAFAAUABgAGAAYABwAKAAsADQANAA0ADgAPABEAEAAQABEA
EgAVABYAFwAYABgAGQAaABsAGgAbABwAHQAdAB4AHgAeABwAHAAdAB0AHgAgACEAIgAg
ACAAIAAgACAAIAAfAB8AHwAfAB8AHwAgACAAIAAgAB4AHgAeAB4AHgAdABwAGwAZABkA
GAAWABYAFgAVABMAEQAQAA4ADgAMAAsACgAJAAgABwAGAAUAAgACAAAAAAACAAEAAQAB
AAAAAAAAAAAAAAAAAAAAAAACAAMAAwADAAEAAQABAAIAAgACAAIAAgADAAUABQAFAAcA
BwAIAAgABgAHAAgACAAIAAgACAAKAAgACAAIAAgACgAKAAoACgAJAAgABwAGAAYABQAE
AAQAAwADAAQABAADAAIAAgACAAQAAwADAAMAAQABAAEAAQABAAAAAAAAAAAAAAAAAAEA
AQABAAEAAAABAAEAAgACAAAA///+//3//v/+//7//v8BAAEAAgACAAAAAAAAAP///v/+
//7//v8AAAEAAgACAAAA//////////////////8BAAIABQAFAAYABwAIAAkABwAIAAgA
CgAMAAoACgAKAAoADQAOAA4ADgAMAAsACgAJAAYABQAFAAMAAQAAAAAAAAACAAIAAgAC
AAIAAgACAAIAAgACAAIAAwADAAMAAQAAAAEAAQD///7//v/+//7//v/+////////////
//////7//P/8//z//P/+//7//v/+//7//v/+//3//f/9//3//f/9//3//f/9//3//f/9
//3//v8AAAUACQARAB0AMgBNAGMAdQCQALAAzgDmAPgA7wDKAJEATgAHAMj/l/9w/07/
O/8w/yr/Jv8s/zX/O/9C/0z/V/9t/4v/qf+//8//2v/h/+n/7//0//X/+P/7//v/+//8
//3//P/9//7//v//////AQABAP///v/+/wAAAAAAAAEAAQD///7//v///wEAAAAAAAAA
AAAAAAAAAAD+/////////wEAAQABAAEAAQABAAEAAgACAAMAAwADAAMAAwADAAQABQAF
AAUABQAIAAgACAAJAAgACQALAAsACwAMAA0ADwAQABAAEQASABMAFAAVABYAFgAXABgA
GQAaABsAHAAdAB8AIAAgACAAIAAgACEAIQAfACAAIAAgACAAIAAgACAAHgAeAB0AHQAf
AB8AHwAfAB4AHgAeAB4AHAAcABwAHAAcABsAGgAZABkAGQAYABYAFgAWABUAEwARABAA
DgAOAAwACwAKAAkACAAHAAYABQAEAAQAAgACAAAA////////AAAAAAAAAAD+//7//v/+
//7/////////AQABAAEAAgACAAIAAgACAAEAAwADAAMAAwADAAQABAACAAMABAAEAAQA
BAAEAAYABAAEAAQABAAGAAYABgAGAAQABAAEAAQABAADAAIAAgABAAEAAgACAAEAAAAA
AAAAAAD//////////////////////v/+//7//v/+//7////////////+//3//f/+//7/
/f/9//3//f/+//7//v/+//3//f/+//7//v/+//7//f/+//7//v/+//z//f/+//7//v/9
//3//f/9//3//f/9//v//P///////v///wAAAQADAAIAAgAEAAUABQAHAAgABgAGAAYA
BgAJAAoACgAKAAkACQAJAAkABgAFAAUAAwABAAAAAAAAAAAAAAAAAAAAAAAAAAAAAAD+
//7//v///wEAAQD///7//f/9//v/+v/6//r/+v/6//j/+f/5//n/+//7//v/+v/6//r/
+v/6//z//P/8//z//P/8//z/+//7//v/+//7//n/+f/5//n/+//5//v/+//6//z//f/9
////BQAKABEAIQA5AFAAYgByAIoAqADDANgA3QDKAKEAagAvAPD/uv+N/2b/Qv8o/xr/
Hf8j/yj/Lv83/0P/U/9r/4n/pf/A/9P/3//n/+z/8f/2//n/+f/5//r/+//8//3//v/+
//3//f//////AQAAAAAAAgAAAAAAAQABAAEAAAAAAAEAAQAAAAAAAAD+//7//v/+//7/
//////////////////////////8AAAAAAQABAAEAAQABAAEAAgADAAMAAwADAAIAAgAC
AAMABAAFAAcABwAFAAYABwAJAAoACgALAAwADQAOAA8AEAASABMAFAAVABYAFwAYABkA
GQAaABoAGgAaABoAGwAbABsAHAAcABwAHgAeAB4AHgAeAB4AHQAdAB0AHQAdAB0AHgAe
AB4AHgAeAB4AHgAeAB4AHQAcABsAGQAZABgAFgAWABYAFQATABEAEAAOAA4ADAALAAoA
CQAGAAUABAADAAIAAgAAAAAAAAD////////+//7//v/+/wAAAAAAAAAA//////7//f/9
//3//f/+//z//P/8//z///8BAAEAAQADAAMABAAEAAQABQAGAAYABQAEAAMABAAGAAYA
BgAGAAYABgAGAAYABgAGAAYABgAGAAUABAAEAAMAAwAEAAQABAAEAAUABgAIAAcABwAH
AAUABQAFAAUABwAGAAYABgAGAAYABgAHAAYABQAEAAIAAQABAAIAAgADAAMAAwADAAQA
BAAEAAQAAwADAAQABAAEAAQABAADAAIAAgACAAIAAgADAAQABAACAAEAAQABAAEAAQAB
AAEAAQACAAUABQAGAAcACAAJAAoACgALAA4ADwAPAA8AEQAQABAAEAAQABAAEQASABIA
EgAQAA8ADgANAAgABwAHAAUABQAEAAQABAAGAAYABgAGAAQABAAEAAQABgAGAAYABwAJ
AAkABwAGAAUABQADAAIAAAAAAAAAAAACAAMAAwADAAMAAwADAAIAAgACAAIAAgACAAIA
AgACAAIAAgACAAEAAQABAAEAAQABAAEAAQABAAMAAQABAAMABAAGAAsADwAVACMAOABT
AGcAeQCOALAAzgDkAPIA6wDGAJEAUgAPAND/of98/17/Sf8+/zj/Mv82/z3/Q/9K/1L/
Xf9z/4//q//D/9X/3v/n/+//8//2//n//P/9//3//f/+////AgADAAQABAADAAMABQAF
AAMAAgACAAQABgAGAAcABwAFAAQABAAFAAUABAAEAAQABgAGAAYABgAGAAcABwAHAAUA
BQAFAAUABQAFAAUABgAGAAcABwAHAAcABwAHAAgACQAJAAkACQAKAAoACgALAA4ADwAR
ABEADwAQABEAEwAWABYAFwAYABkAGgAbABwAHAAdAB4AHwAgACEAIgAjACEAIgAiACIA
IwAkACYAJwAlACYAJgAmACYAJgAmACYAJgAmACUAJQAlACUAJQAlACIAIgAiACIAJAAk
ACQAJAAiACEAIAAfAB0AHQAcABoAGAAYABcAFQARABAADgAOAAwACwAKAAkACgAJAAgA
BwAEAAQAAgACAAIAAQABAAEAAAAAAAAAAAACAAIAAgACAAIAAwADAAMAAQABAAEAAgAE
AAQABAAEAAMABQAFAAUABQAFAAYABgAIAAkACgAKAAoACgAKAAwACgAKAAoACgAKAAoA
CgAKAAoACgAKAAoACgAJAAgACAAHAAcACAAIAAcABgAGAAYACAAHAAcABwAHAAcABwAH
AAcABgAGAAYABgAGAAYABwAFAAUABQAEAAUABQAGAAYABQAFAAUABQAEAAQABAAEAAQA
AwADAAIAAAAAAAAA/////wAAAQACAAEAAQABAAAAAgABAAEAAQABAAEAAQABAAMABAAH
AAcACAAJAAoACwAJAAoACgAMAAwADAAMAAwACwAMAAwADAAKAAkACAAHAAQAAwADAAEA
///+//7//v///wAAAQACAAAAAAAAAAAA/v/+//7///8BAAEA///+//3//f/7//r/+P/4
//j/+P/4//n/+f/5//n/+f/5//j/+v/6//r/+v/4//j/+P/4//j/+P/4//f/9//3//f/
9//1//X/9f/1//f/9//3//n/+v/6//3/AwAJABcALgBHAF0AbwCIAKYAxgDeAOoA3wC4
AIEAQgD9/77/jf9m/0b/M/8q/yD/IP8m/yv/M/88/0T/U/9r/4n/pf+9/83/1v/d/+P/
5//s/+3/7v/v//H/8f/y//P/9P/1//b/9v/1//X/9//3//f/9v/2//j/+P/4//n/+f/5
//j/+P/5//f/9v/2//b/+P/4//j/+P/4//n/+f/5//f/9//3//f/+f/5//n/+v/4//n/
+f/5//n/+f/5//r//f/9//3//f/8//z//P/9//z//f//////AQACAAMABQAGAAYABwAI
AAcACAAJAAoACgALAAwADQAOAA8AEAARABEAEgASABIAEgASABMAEwATABQAFAAUABIA
EgASABIAFAAUABMAEwATABMAEwATABIAEgASABIAEgASABIAEgAQAA8ADgANAA0ADQAM
AAoABgAGAAUAAwADAAIAAAAAAP7//f/8//v/+v/5//j/9//4//j/9v/2//b/9f/1//X/
9P/0//T/9P/0//T/9P/0//T/9f/1//X/9f/1//X/9v/2//b/9v/2//f/+f/5//n/+//7
//z//P/6//v//P/8//z//P/8//7//P/8//z//P/8//z//P/8//z//P/8//z//v/9//z/
/P/7//v//P/8//v/+v/6//r/+v/5//n/+f/5//n/+f/5//n/+P/4//j/+P/4//j/+f/3
//f/9//2//X/9f/2//b/9f/1//X/9f/0//T/9P/0//P/8//0//T/9P/0//T/8//z//T/
9f/2//X/9f/1//T/9P/z//P/8//z//P/8//z//X/9v/5//n/+v/7//z//f/8//z//P/8
//z//f/+//7//v/9//3//f/9//r/+f/5//f/9v/0//P/8v/y//L/8v/y//T/9P/0//T/
8v/y//L/8//z//P/8f/w//H/8f/v/+7/7P/s/+z/7P/s/+3/7f/t/+v/6//r/+r/6v/q
/+r/6v/q/+r/6v/q/+r/6v/q/+n/6f/p/+n/6f/n/+f/5//n/+f/5//n/+f/5v/o/+n/
6f/r/+//8v/5/wMAFwAuAEQAVABmAIQAoQC4AMcAxAClAHYAPQD+/8D/j/9q/0b/Iv8O
/wf/Cf8O/xL/Gf8l/zP/Sf9l/4P/ov+3/8P/zf/U/9n/3v/j/+X/5f/m/+f/6P/p/+r/
6v/p/+n/6//r/+3/7P/s/+7/7P/s/+3/7f/v/+7/7v/v/+//7v/u/+7/7v/u/+7/7v/u
/+//7//v//H/8f/x//H/7//v/+//8P/w//H/8f/x//H/8f/x//L/8//z//P/8//0//T/
9P/1//b/9//5//n/+f/6//v//f/8//z//f/+////AAABAAIABAAFAAYABwAKAAsADAAN
AA8AEAAQABAAEgASABMAEwATABQAFAAUABQAFAAUABQAFgAWABUAFQAVABUAFQAVABQA
FAAUABQAFAAUABQAFAAQAA0ACgAHAAcABwAGAAQABAAEAAMAAQD///7//P/8//z/+//6
//n/9v/1//T/8//y//L/8P/w/+7/7f/t/+3/7v/u/+7/7v/s/+z/7P/s/+z/7f/t/+3/
7f/t/+3/7v/u/+7/7v/u/+3/7//v/+//7//v//D/8P/w//H/8v/y//T/9P/0//b/9P/0
//T/9P/2//b/9v/2//b/9v/2//b/+P/3//b/9v/1//X/9v/2//f/9v/2//b/9P/z//P/
8//0//X/9v/3//X/9P/0//T/9P/0//T/9f/3//f/9//2//P/8//0//T/8//z//P/8//0
//T/9P/0//P/8//0//T/9P/0//T/8//z//T/9f/2//T/9f/2//b/9v/1//X/9f/z//P/
8//z//P/9P/3//f/+v/7//z//f/9//z//P/+/wEAAQABAAAAAAAAAAAAAAADAAQABAAE
AAAA///+//3/+v/5//n/9//3//b/9v/2//b/9v/2//b/9v/2//b/9v/3//j/+f/7//n/
+f/3//b/9f/1//P/8v/0//T/9P/0//T/9f/1//X/9f/1//X/9P/0//T/9P/0//T/9P/0
//T/9P/0//T/8//1//X/9f/1//X/9f/1//X/9//5//n/9//4//r/+f///wsAGQAuAEcA
XQBtAIgAqgDGANoA5gDZAK4AdQA2APP/uv+L/2j/TP87/zT/Lv8s/zD/Nf89/0T/SP9V
/2//jf+n/7//z//Y/9//5//t//L/8//0//P/9f/1//b/9//6//v//P/8//v/+//9//3/
/f/8//z//v/+//7///////3//P/8//3//f/8//z//P/+//7//v/+//z//f/9//3//f/9
//3//f////////8AAAAAAQABAAEAAQABAAEAAgADAAMAAwADAAYABgAGAAcACAAJAAsA
CwALAAwADQAPABAAEAARABIAEQASABMAFAAUABUAFgAXABgAGQAaABsAGwAcABwAHAAe
AB4AHwAfAB8AIAAgACAAIAAgACAAIAAgACAAHwAfAB8AHwAfAB8AHgAeAB4AHgAcABwA
HAAcABwAGwAaABkAGQAZABgAFgAUABQAEwARAA0ADAAKAAoACgAJAAgABwAEAAMAAgAB
AAAAAAD+//7//v/9//3//f/8//z//P/8//z//P/8//z//P/9//3//f////////8AAAAA
AAAAAAAAAQADAAMAAwABAAEAAgACAAIAAwAEAAQABAAEAAQABgAEAAQABAAEAAQABAAE
AAQABAAEAAQABAAEAAMAAgACAAEAAQACAAIAAQAAAAAAAAAAAP//////////////////
/f/8//z//P/8//z//P/9//3//f/9//z/+//7//z//P/7//v/+//7//r/+v/6//r/+f/5
//r/+v/6//r/+v/5//j/+P/4//j/+P/5//r/+v/6//n/+f/5//v/+//7//v/+f/6//3/
/f/+////AAABAAEAAgACAAIAAgACAAIAAwAEAAQABAACAAEAAAD///r/+f/5//f/9//2
//b/9v/2//b/9v/2//b/9v/2//b/9P/0//T/9f/z//P/8f/w/+//7//t/+z/7v/u/+7/
7v/s/+3/7f/t/+3/7f/t/+z/7P/s/+z/7P/s/+z/7P/s/+r/6v/q/+n/6f/p/+n/6f/p
/+n/6f/p/+f/6f/p/+v/6v/s/+//9f/9/w0AIgA7AE0AXQB4AJgAsgDGANAAvwCWAF0A
HgDd/6T/d/9S/zT/If8W/w7/EP8Y/x3/I/8s/zb/Rf9h/3//m/+v/73/xv/L/9H/1//a
/93/3v/f/9//3//g/+H/4P/h/+L/4v/j/+P/5f/l/+X/5P/k/+b/5P/k/+X/5f/l/+T/
5P/l/+X/5P/k/+T/5v/m/+b/5v/m/+f/5//n/+f/5//n/+f/5f/l/+X/5v/m/+f/5//n
/+f/5//n/+j/6f/p/+n/6f/s/+z/7P/t/+z/7f/v/+//7//w//H/8//y//L/8//0//X/
9v/3//j/+P/5//r/+//6//v//P/9////AAAAAAAAAAAAAAEAAQABAAIAAgACAAAAAAAA
AAAA/v/+//3//f/9//3//f/9//7//v/+//7//P/8//z//P/8//v/+v/5//n/+f/4//b/
9v/2//X/8//z//L/8P/w/+7/7f/s/+v/6v/p/+j/5//o/+j/5v/m/+T/4//j/+P/5P/k
/+T/5P/k/+T/5P/k/+T/5f/l/+X/5f/l/+X/5v/o/+j/6P/o/+f/6f/p/+n/6v/r/+3/
7v/w//P/9v/4//n/+v/7//7//v/+//7//v/+//7//v/+/wAAAAAAAAAAAAD///7//v/7
//v//P/8//z//P/9//7/AgADAAUABwAIAAkACgALAAsACgAKAAoACgAKAAoACwAJAAkA
CQAIAAcABwAIAAgACQAJAAkACQAIAAgACAAIAAcABwAIAAgACAAIAAgABwAIAAgACAAI
AAYABwAIAAgACgAJAAkACQAJAAkACQAJAAsADAAPAA8AEAARABIAEwATABQAEgASABQA
FAAUABQAFwAYABgAGAAWABUAFAATABAADwAPAA0ADQAMAAwADAAOAA4ADgAOAA4ADgAO
AA4ADAAMAAwADQANAA0ACwAKAAsACwAJAAgABgAGAAYABgAGAAcABwAHAAUABQAFAAQA
BgAGAAYABgAEAAQABAAEAAYABgAGAAUAAwADAAMAAwAFAAUABQAFAAUABQADAAMABAAG
AAcACQANABMAHAAvAEUAWQBqAHwAlgCwAMYA1wDYAL8AkABZAB4A4/+0/47/bf9M/zT/
Kv8o/y//M/84/0D/S/9d/3f/k/+x/8v/2v/j/+v/8f/2//n/+v/7//3//f/+////AAAB
AAIAAgABAAEAAwADAAMAAgACAAQAAgACAAMAAwADAAIAAgADAAMAAgACAAIAAgACAAIA
AgACAAMAAwADAAEAAQABAAEAAQABAAEAAgACAAMAAwADAAEAAQABAAIABQAFAAUABQAE
AAQABAAFAAgACQALAAsADQAOAA8AEQAQABAAEQASABEAEgATABQAFAAVABYAFwAaABsA
HAAdABsAHAAcABwAHgAeAB8AHwAfACAAIAAgAB4AHgAeAB4AHgAeAB0AHQAfAB8AHwAf
AB4AHgAeAB4AIAAgACAAIAAeAB0AHAAbABkAGQAYABYAFQAWABYAFQATABIAEAAQAA4A
DQAMAAsACAAHAAYABQAGAAYABAAEAAIAAQABAAEAAAAAAAAAAAAAAAAAAAAAAAAAAQAB
AAEAAwADAAMABAAEAAQABAAEAAUABwAHAAcABQAFAAYABgAGAAcACAAIAAgACAAIAAoA
CAAIAAgACAAJAAoACwAMAAsACgAJAAgACAAHAAYABgAHAAcACAAIAAkACAAIAAgACgAJ
AAkACQAJAAkACQAJAAkACAAIAAgACAAIAAgACQAHAAcABwAGAAUABQAGAAYABwAHAAcA
BwAGAAYABgAGAAUABQAGAAYABgAGAAYABQAEAAQABAAEAAIAAwAEAAQABQAFAAYABwAF
AAUABQAFAAUABgAJAAkACAAJAAoACwAMAAwADQAQAA8ADwATABQAEwASABEAEAATABQA
FAAUABAADwAOAA0ADAALAAsACQAJAAgACAAIAAYABgAGAAYACAAIAAgACAAIAAgACAAJ
AAkACQAHAAYAAwADAAEAAAACAAIAAgACAAEAAQAAAP//AAABAAIAAgACAAIAAgACAAIA
AgACAAIAAQAAAP///f/+////AAABAAAA///+//3/////////AQAEAAQABwALABUAJQA+
AFkAbQB9AJgAugDUAOYA7gDZAKoAbQAsAOn/tP+L/2T/Rv87/zj/Mv8w/zj/Qf9H/0z/
Uv9h/3n/lf+z/8n/1//e/+X/6//v//T/9//6//v//P/7//v/+//+////AAAAAP////8B
AAEAAQAAAAAAAgAAAAAAAQABAP///v/+////AQAAAAAAAAD+//7//v/+//7/////////
/f/9//3//f/9//3//f/+//7/////////AQABAAEAAgADAAMAAwADAAQABAAEAAUABAAF
AAcABwAHAAgACQALAAoACgALAAwADwAQABEAEgASABMAFAAVABQAFQAWABcAFwAYABgA
GAAYABgAGQAZABcAGAAYABgAGAAYABgAGAAYABgAFwAXABcAFwAXABcAFgAWABYAFgAY
ABgAGAAYABYAFQAUABMAEwATABIAEAAOAA4ADQALAAkACAAGAAYAAgABAAAA//8AAP//
/v/9//7//v/8//z//P/7//v/+//6//r/+v/6//z//P/8//z/+v/7//v/+//9//3//f/+
//z//P/8//z//v8BAAIAAwAFAAUABgAGAAQABQAGAAYACAAIAAgACgAJAAgABwAGAAYA
BgAGAAYABgAGAAYABgAGAAUABAAEAAMAAwAEAAQAAwACAAIAAgACAAEAAQABAAEAAQAB
AAEA///+//7//v8AAAAAAAABAP////////7//f/9//7//v/9//3//f/9//z//P/8//z/
+//7//z//P/8//z//P/7//r/+v/6//r/+P/5//r/+v/4//f/9//3//n/+f/5//n/9//4
//v/+//8//3//v///wEAAAAAAAIAAQABAAEAAQACAAMAAwADAAUABAAEAAMAAQAAAP3/
/P/5//n/+P/3//b/9v/2//f/9//2//X/9f/1//X/9v/2//b/9v/2//b/9v/1//P/8//w
/+//7v/t/+//8P/w/+//8P/w//D/8P/u/+7/7v/u/+7/7v/u/+7/7v/u/+7/7P/s/+z/
7P/s/w==
         </WaveFormData>
      </LeadData>
      <LeadData>
         <LeadByteCountTotal>10000</LeadByteCountTotal>
         <LeadTimeOffset>0</LeadTimeOffset>
         <LeadSampleCountTotal>5000</LeadSampleCountTotal>
         <LeadAmplitudeUnitsPerBit>4.88</LeadAmplitudeUnitsPerBit>
         <LeadAmplitudeUnits>��V</LeadAmplitudeUnits>
         <LeadHighLimit>2147483647</LeadHighLimit>
         <LeadLowLimit>268435456</LeadLowLimit>
         <LeadID>V5</LeadID>
         <LeadOffsetFirstSample>0</LeadOffsetFirstSample>
         <FirstSampleBaseline>0</FirstSampleBaseline>
         <LeadSampleSize>2</LeadSampleSize>
         <LeadOff>FALSE</LeadOff>
         <BaselineSway>FALSE</BaselineSway>
         <ExcessiveACNoise>FALSE</ExcessiveACNoise>
         <MuscleNoise>FALSE</MuscleNoise>
         <LeadDataCRC32>2353508307</LeadDataCRC32>
         <WaveFormData>
AAAAAAAAAAABAAIAAwAEAAQABAAEAAQABgAGAAYABgAEAAQABAAEAAYABgAGAAYABgAG
AAYABgAGAAYABgAGAAYABgAGAAYACAAIAAgACAAIAAgACAAIAAYABgAGAAYABAAEAAQA
BAACAAIAAgACAAQABAAEAAQAAgACAAIAAgACAAIAAgACAAIAAgACAAIABAAEAAQABAAE
AAQABAAEAAIAAgACAAIAAgACAAIAAgAAAAAAAAAAAAAAAAAAAAAAAAAAAAAAAAAAAAAA
AAAAAAAAAAAAAAAAAgACAAIAAgADAAQABQAGAAgACAAIAAgACAAIAAgACgALAAsACwAL
AAkACAAGAAYABgAFAAUABQADAAMAAwADAAAAAAAAAAAAAQABAAEAAAAAAAAAAAAAAAIA
AQAAAP///P/8//r/+f/7//z//P/7//v/+//7//v/+f/5//n/+P/4//f/9//3//j/+P/4
//j/+P/4//f/9//4//j/+P/4//j/+P/4//j/9//3//f/9//3//f/9//4//7/CAAYACcA
MgBCAFwAdACIAJkAmgCKAHEAUAApAAkA7P/T/7r/qP+f/53/mv+a/57/ov+k/6f/q/+3
/8X/z//Y/97/4f/m/+z/7//w//L/8v/x//L/8v/y//L/8//z//P/9P/2//b/9v/3//X/
9v/2//b/9v/2//b/9v/5//r/+//9//v/+//7//v//P/8//z//P/+////////////////
/////f/9//3//f/+//7//v/+//7//v/+////AQACAAIAAgABAAEAAQACAAQABAADAAIA
BAAEAAUABgAFAAcABwAHAAcACAAJAAoACwAMAA0AEAAQABEAEgAUABQAFQAWABcAFQAV
ABcAFwAVABUAFwAXABYAGAAZABkAGQAYABYAFQAVABYAFgAWABMAEwATABEAEAAPAA8A
DgAMAAsACgAJAAYABQADAAEAAQABAAAA///8//v/+f/4//j/9//2//T/9P/y//H/8f/u
/+3/7f/v/+//7v/u/+7/7P/s/+z/7P/u/+3/7f/t/+v/7P/t/+3/7v/t/+z/6//t/+7/
7v/v//D/8P/v/+7/8P/v/+//7//w//D/8P/w//D/8f/y//P/8v/y//P/8//x//L/8v/y
//P/8v/x//H/8//z//P/8//x//D/8P/w//D/8f/x//D/7//v/+//7//t/+3/7f/u/+z/
7P/s/+v/7P/r/+v/7P/u/+7/7v/u/+z/7P/t/+3/7v/t/+3/7f/t/+3/7P/s/+r/6//r
/+v/7f/s/+v/6v/p/+r/6//s/+z/7P/r/+v/6//r/+v/6//p/+n/6f/p/+n/6v/r/+v/
7P/t/+7/7v/u/+7/7//w//D/8v/0//L/8v/z//T/9f/2//j/+f/5//n/+f/5//j/9v/2
//b/9f/1//f/9//3//f/9//2//b/9v/2//X/9f/1//T/9P/0//T/8v/y//H/8P/v/+7/
7v/s/+v/6//s/+z/7P/t/+7/7//t/+3/7f/t/+z/7P/r/+v/7f/u/+7/7v/u/+7/7v/t
/+3/7v/u/+7/7P/s/+z/7P/u/+3/7f/v/+3/7f/t//H/9v8AAA4AHAAlADIARABYAGoA
eAB9AHIAXABBACIAAwDr/9b/vf+i/5T/kf+R/5L/lv+c/6D/pv+t/7n/yf/X/93/4v/k
/+n/7P/s/+3/8P/w//D/8f/y//L/8v/y//X/9f/1//b/9P/0//T/9f/z//T/9P/0//T/
9P/0//T/8v/y//L/8//x//H/8f/x//T/9P/0//T/9v/3//f/9//3//f/9//3//n/+f/5
//n/+v/6//r/+v/6//r/+v/7//v//P/8//z//f/9//3//v8BAAIAAgACAAQABAAFAAYA
BwAJAAkACQALAAwADQAOAA8AEAARABQAFAAVABYAGAAaABsAHAAdABsAGwAdAB0AHQAd
AB8AHwAgACIAIwAjACQAJAAjACMAIAAgAB8AHgAdAB0AHQAbABwAGwAbABoAGAAXABYA
FQAUABMAEQAPAA0ADQAMAAsACgAJAAcABgAGAAUABAACAAIAAAD/////AAD/////AQD/
//7//v/+//7//v/+//7//v/9//3//f/7//z//f/9//7//f/8//v//f/+//7//////wAA
AAAAAAEAAQACAAMABAAEAAQABAACAAMABAAFAAMAAgACAAEA//8AAAAAAAABAAAA////
/wAAAQACAAMAAwACAAIAAgAAAAEAAQAAAP//////////AQABAAEAAgAAAAAAAAD//wAA
/////wAA/v/+//7//v/+//7//////wAA/////////v//////AAAAAAEAAQABAAIAAgAC
AAIAAgACAAIAAgAAAAAA/////wEAAQABAAEAAQABAAEAAQD//wAAAQABAAIAAwAEAAQA
BQAGAAgACgAKAAoACgAKAAoACgAKAAoACgAKAAwADQANAA0ACwALAAoACAAGAAYABQAF
AAcABwAHAAcACQAIAAgACAAIAAcABwAHAAgACAAIAAgABwAGAAQAAgADAAIAAgAAAP//
//8AAAAA///////////9//3//f/9//7//v/9//3//f/+//7//v/+//7//v/9////AAAA
AAAA/v/+//7//v/+//3//f/9////////////AgAIABYAJgAxAD4AVABsAIAAkACZAJIA
fgBjAEIAIQAFAOr/z/+8/67/q/+p/6b/qP+u/7D/sP+x/7n/xf/T/93/5P/m/+v/8P/0
//f/+P/6//r/+//6//r/+v/6//n/+f/5//r//P/8//z//f///wAAAAAAAAAAAAAAAAAA
/v/+//7///8BAAEAAQABAAIAAgACAAIAAQABAAAA//8CAAMABAAFAAcABwAHAAcABgAG
AAYABgAGAAYABgAHAAYABgAFAAQABgAHAAgACgAPABAAEAAQABAAEAARABIAEwAVABUA
FQAZABoAGwAcABsAHAAdACAAIAAhACIAJAAkACUAJgAnACcAJwApACkALAAtADAAMQAv
ADAAMAAvADAAMAAvAC8ALwAwADAAMAAtAC0ALQArACoAKQApACgAJgAlACQAIwAgAB8A
HQAbABsAGwAaABkAGAAXABUAFAAUABMAEgAQAA4ADAALAAsACgAJAAkACwALAAoACgAK
AAoACgAKAAoACgAJAAkACQALAAwADQANAAsACQAHAAUABwAIAAgACQALAAwADAAMAA4A
DQANAA0ADgAOAA4ADgAMAA0ADgAPAA4ADgAPAA8ADwAQABAAEAAPAA4ADQANAA0ADQAN
AA0ADwAOAA4ADgAMAA0ADQAMAAsACwALAAsADQANAA0ADgAMAAwADAALAAwACwALAAwA
CgAKAAoACgAKAAoACwALAAoACQAJAAkACAAJAAkACgAIAAkACQAJAAsACgAJAAgABwAI
AAkACgAKAAoACQAJAAkACQAJAAkACQAJAAkACQAJAAoACwALAAwADQAOAA4ADAAOAA8A
EAASABAAEAAQABAAEAARABEAEQARABEAEAAOAA4ADgANAA0ACwALAAsACwANAAwADAAM
AAwACwALAAsACgAKAAoACgAKAAoACQAIAAkACAAIAAYAAwADAAQABAABAAEAAQABAAMA
AwADAAMAAgACAAEAAQABAAIAAgACAAIAAgACAAEAAQACAAIAAgACAAIAAgACAAQAAwAD
AAEA//8BAAEAAQACAAQAEAAiAC8AOABIAGIAeACOAJ0ApACaAIEAYAA7ABkA/P/j/8r/
tv+r/6X/ov+i/6j/rP+u/6//tf/B/83/2f/i/+j/7f/y//b/+//+//7//v///wAAAAAA
AAAA////////AAAAAAAAAAABAAEAAgACAAIAAAAAAAAAAAAAAAAAAAABAAEAAQABAAEA
AgACAAIAAgAAAAEAAQABAAMAAwADAAMAAQABAAEAAQACAAIAAgACAAIAAgACAAMAAQAC
AAIAAgAFAAUABQAGAAgACAAHAAYACAAIAAkACgAJAAsACwALAA0ADgAPABAADwAQABEA
FAAUABUAFgAYABoAGwAcAB0AHQAdAB8AHwAeAB0AHgAdABwAHgAfAB8AHgAeAB0AHQAb
ABwAHAAcABkAGQAZABcAFgAVABUAFAASABEAEAAPABAADwANAAsACQAJAAgABwAEAAMA
AQAAAP7//f/8//r/+v/4//f/9//2//X/9f/3//X/9P/0//T/9P/0//T/9P/y//H/8f/x
//H/8v/z//P/9P/z//L/8f/z//T/9P/1//b/9v/1//T/9v/1//X/9f/0//T/9P/0//T/
9f/2//f/9//2//b/9f/1//b/9v/2//f/9v/1//X/9f/1//X/9f/1//T/9P/0//T/9f/1
//T/8//z//P/8//z//P/8//0//T/9P/0//P/9P/z//P/9P/y//L/8v/y//L/8v/z//P/
9P/z//P/8//z//P/8v/y//D/8f/x//H/8//y//H/8P/v//D/8f/y//L/8v/x//H/8f/x
//H/8f/x//H/8f/x//H/8v/z//P/8v/z//T/9P/0//T/9f/2//j/+P/6//r/+P/4//j/
+P/4//n/+f/5//r/+//7//r/+P/4//f/9//3//f/9//3//f/9v/2//b/+P/3//f/9//2
//b/9v/2//T/9P/z//L/8f/w//D/7v/t/+3/7v/u/+3/7f/t/+3/7f/t/+3/7f/s/+z/
6//r/+v/7P/s/+z/7P/s/+z/6//r/+z/7P/s/+r/6v/q/+r/7P/r/+v/6//r/+v/6//r
/+r/6v/q/+r/8f/8/woAFgAeAC4AQwBYAGoAdQByAGMATQAyABMA+P/g/8f/rf+W/4z/
jP+O/47/k/+Z/5v/o/+t/7r/yP/T/9r/3v/j/+j/6v/s/+v/7P/s/+z/7P/v/+//7//w
/+7/7v/u/+//7f/u/+7/7v/u/+7/7v/u/+7/7v/u/+//8f/x//H/8f/w//D/8P/w//D/
8f/x//H/8f/x//H/8f/x//H/8f/x//L/8v/y//L/8v/y//L/8//z//T/9P/0//X/9f/1
//b/+//8//z//P/+//7///8AAP//AQABAAEAAQACAAMABAAHAAgACQAMAAwADQAOABAA
EAARABIAEwATABMAFQAVABYAFwAaABsAGgAcAB0AHQAeAB4AHQAdAB0AHgAeAB4AHQAd
AB0AGwAaABkAGQAYABgAFwAWABUAEgARAA8ADQANAA0ADAALAAwACwAJAAgACAAHAAYA
BAAAAP7//f/9//z/+//7//3/+//6//r/+v/6//r/+v/6//r/+f/5//n/+f/6//v/+//6
//n/+P/3//X/9v/2//f/+//8//z//P/9//3//v////7//v/+//7//P/9//7////+//7/
//////3//v/+//7//v/+//7////9//3//f/9//3//P/8//z//v///////v//////////
//3//f/9//7//P/8//z/+//9//3//v8AAP7//v/+//7//f/8//z/+//6//n/+f/5//r/
+//7//z//v/////////+//z/+v/4//f/+P/5//r/+v/6//n/+f/3//f/9//3//f/9//3
//f/+f/6//v/+//6//v//P/8//7//v///wAAAgACAAIABAAEAAIAAgACAAIAAgADAAMA
AwADAAMAAgAAAAAAAAD/////AAABAAIAAwACAAAA///+//7//f/9//3//v/+//7//v8A
AAAA///+//v/+v/6//j/9f/1//b/9v/3//f/9//3//X/9f/1//X/9P/0//P/8//1//b/
9v/2//b/9v/2//X/9f/2//b/9v/2//b/9v/2//b/9//3//f/9//3//f/9//4//z/BgAW
ACUAMAA8AFIAagCAAI8AlgCMAHMAVAAxAA8A9P/d/8T/sP+l/6H/nv+e/6L/pv+o/6f/
q/+3/8X/z//W/9z/4//o/+7/8f/y//T/+P/3//b/9v/2//b/+f/5//n/+v/8//z//P/9
//z//P/7//r/+P/4//j/+P/6//r/+v/7//3//f/9//3//v/+//7//v/8//3//f/9//v/
+//7//v//f/9//3//f/+//7//v/+/wAAAAAAAAEAAQACAAIAAgADAAMAAwAEAAUABgAG
AAYACAAIAAkACgALAA0ADQANAA0ADgAPABAAEwAUABUAGAAaABsAHAAeAB4AHwAgACEA
IgAjACYAJwApACkAKwArACkAKgAqACkAKAAoACcAJwApACoAKgAqACsAKwArACkAJgAl
ACUAJAAiACEAIAAfACAAHwAdABsAGwAbABoAGQAXABUAEgAQAA8ADQALAAgABwAGAAYA
BwAGAAUABQAHAAUABAAEAAQABAAEAAQABAAGAAUABQAFAAUABgAHAAcABgAFAAQAAwAF
AAYABgAHAAgACAAHAAYABgAFAAUABQAFAAYABwAIAAYABwAIAAkACgAKAAsACwALAAwA
DAAMAAsACgAJAAkABwAHAAcABwAHAAYABgAGAAQABQAFAAQABQAFAAUABQAFAAUABQAG
AAQABAAEAAMAAwADAAQABgAEAAQABAAEAAQABAAFAAUABAADAAMAAwADAAMAAgACAAAA
AQABAAEAAQAAAP///v/9//7///8AAAAAAAD/////AQABAAEAAQABAAEAAQABAAEAAgAD
AAMABgAHAAgACAAGAAYABwAIAAgACAAIAAgACgALAAsACwAJAAkACAAGAAYABgAFAAUA
BwAHAAcABwAHAAYABgAGAAQAAwADAAMAAgACAAIAAgAEAAQAAwACAAEAAAAAAP7/+//7
//z//P/9//3//f/9//v/+//7//v//P/8//v/+//7//z//P/8//r/+v/6//n/+f/6//r/
+v/6//r/+v/6//r/+//7//v/+//5//n/+//6//7/CgAYACcAMABAAFgAbgCCAJEAlgCK
AHMAVAAvAA0A8P/X/77/qv+f/5v/mP+Y/57/pP+m/6f/rf+5/8f/0f/c/+D/4//o/+7/
7//y//L/8v/z//T/9P/0//T/8//z//P/9P/y//L/8v/z//H/8v/y//L/9P/0//T/9P/y
//L/8v/z//H/8f/x//H/8v/y//L/8v/w//H/8f/x//H/8f/x//H/8f/x//H/8f/y//L/
8v/y//D/8P/w//H/8f/y//L/8v/z//P/8//0//X/9v/2//b/+P/4//n/+v/5//v/+//7
//3//v///wAA//8AAAEABAAGAAcACAAKAAsACwALAAsACwALAA0ADQANAA0ADwAPAA8A
EAAQAA8ADgAOAA0ADQANAA4ADgAOAAsACwALAAkACgAJAAkACAAGAAUABAADAAIAAQD/
//3/+//7//r/+f/4//f/9f/0//L/8f/w/+7/7v/s/+v/6//q/+n/6f/r/+n/6P/o/+j/
6v/q/+r/6v/q/+n/6f/p/+f/6P/p/+n/6v/p/+j/5//p/+r/6v/r/+v/7P/s/+z/7v/t
/+3/7f/s/+z/7P/s/+z/7f/u/+//7//u/+7/7f/t/+7/7v/u/+//7v/t/+3/7f/t/+3/
7f/t/+z/7P/s/+r/6//r/+r/6v/r/+z/7f/v/+//7//w/+7/7v/u/+3/7v/t/+3/7v/u
/+7/7v/u/+7/7v/v/+//7v/t/+3/7f/t/+3/7P/s/+z/7f/t/+3/7//u/+3/7P/r/+z/
7f/u/+7/7v/t/+3/7f/t/+3/7f/t/+3/7f/t/+//8P/x//H/9P/1//b/9v/2//b/9v/2
//b/9v/3//f/9//5//n/+P/2//b/9v/1//X/8//z//P/8//1//T/9P/0//b/9f/1//X/
9P/0//T/9P/y//L/8f/w//H/8P/w/+7/6//r/+z/7P/r/+v/6//r/+v/6//r/+v/6v/q
/+n/6f/p/+r/6v/q/+r/6v/q/+n/6f/q/+r/6v/o/+j/6P/o/+j/5//n/+X/5f/n/+n/
6f/o/+r/6v/q/+//9v8CABAAGgAkADcATABcAGsAcgBrAFcAPgAhAAIA6P/T/7v/oP+O
/4r/iP+I/43/k/+V/5v/pf+y/8L/0f/Y/9r/3//i/+b/6P/p/+r/6v/q/+r/7f/t/+3/
7v/u/+7/7v/v/+3/7v/u/+7/7v/u/+7/7v/u/+7/7v/v/+3/7f/t/+3/7v/u/+7/7v/w
//H/8f/x//H/8f/x//H/7//v/+//7//y//L/8v/y//L/8v/y//P/9f/2//b/9v/3//f/
9//4//r/+v/5//j/+P/4//n/+v/7//3//f/9////AAABAAIAAwAEAAUACAAIAAkACgAM
AA4ADwAQABEAEQARABMAEwAUABUAGAAZABgAGgAbABsAGgAaABkAGQAbABwAHAAcABsA
GwAbABkAGAAXABcAFgAVABUAFQAVABQAEwARAA8ACwALAAoACQAIAAcABQAEAAQAAwAC
AAAA/v/8//v/+//4//f/9//5//f/9v/2//b/+P/4//j/+P/4//f/9//3//n/+v/7//v/
+v/5//j/9//3//j/+P/5//r/+v/5//j/+v/5//n/+f/4//j/+P/4//r/+//8//3//P/8
//3//f/7//z//P/8//3//P/7//v/+//7//v/+//9//z//P/8//z//f/9//z/+//7//v/
+//5//n/+f/6//r/+v/6//n/+v/5//n/+v/8//z//P/8//r/+v/7//v/+v/5//n/+f/3
//f/9v/2//T/9f/1//X/9//2//X/9P/1//b/9//4//r/+v/5//n/9//3//f/9//1//X/
9f/1//P/9P/1//X/9v/3//j/+P/6//r/+//8//r/+P/2//L/9P/0//T/9P/3//n/+v/7
//n/+f/4//b/+f/6//r/+//7//v/+//7//r/+P/3//b/9v/1//X/9f/1//b/9//4//b/
9v/1//T/8v/w/+//7P/r/+v/7P/s/+3/7f/t/+3/7f/t/+3/7f/u/+7/7f/t/+3/7v/u
/+7/7v/u/+7/7f/v//D/8P/w//L/8v/y//L/8P/x//H/7//t/+3/7f/t//D/9v8EABQA
IQAqADwAVABqAHwAiwCMAH4AZQBGACUABQDq/9H/uv+m/53/m/+Y/5j/mv+e/57/n/+l
/7P/wf/P/9j/3v/h/+b/6P/r/+z/7P/s/+v/7v/u/+7/7v/x//H/8f/y//L/8v/y//P/
9f/2//b/9v/2//b/9v/2//T/9P/0//X/9//3//f/9//6//r/+v/6//j/+f/5//n/+f/5
//n/+f/7//v/+//7//z//P/8//z/+v/6//r/+//9//7//v/+/wEAAQABAAIABQAGAAYA
BgAIAAgACQAKAAkACwALAAsADQAOAA8AEAARABIAEwAWABgAGQAaABwAHAAdAB4AHwAf
AB8AIQAhACMAIwAlACUAJAAmACcAJwAoACgAJwAnACUAJgAmACYAJQAlACUAIwAjACMA
JAAkACAAHwAeAB0AHAAbABkAFwAVABUAFAATABAADwANAAwADAALAAoACAAHAAYABgAH
AAQAAwADAAUAAwACAAIAAgACAAIAAgACAAQAAwADAAMAAwAEAAUABQAEAAMAAgABAAMA
BAAEAAUABgAGAAUABAAGAAUABQAFAAQABAAEAAQABAAFAAYABwAGAAYABwAHAAYABgAF
AAQABQAEAAMAAwAFAAUABQAFAAUABAAEAAQABAAFAAUABAADAAMAAwADAAEAAQABAAIA
AgACAAIAAQACAAEAAQACAAIAAgACAAIAAAAAAAEAAQACAAEAAQABAAEAAQAAAAAAAAAB
AAEAAQABAAAA///+//7//v/+//7/AAAAAP/////9//3//f/9//7///8AAAEAAQACAAMA
AwAEAAUABgAGAAQABgAGAAYABgAGAAYACAAJAAkACQAJAAkACAAGAAQABAADAAMAAwAD
AAMAAwAFAAQABAAEAAIAAQABAAEAAAAAAAAAAAD+//7//f/8//v/+v/6//j/+f/5//r/
+v/3//f/9//3//f/9//3//f/9v/2//X/9f/1//b/9v/2//b/9v/2//X/9f/2//b/9v/0
//T/9P/0//L/8//z//P/8f/x//P/9f/2//r/BgAWACEAKAA6AFIAZgB4AIUAhgB2AF0A
PgAbAP3/5P/L/7L/oP+X/5H/kP+U/5j/nP+e/6H/qf+1/8P/0f/Y/9z/3//i/+b/6//u
//D/8P/v//D/8P/w//D/8f/x//H/8v/y//L/8v/z//P/9P/0//T/8//y//H/8P/w//D/
8P/x//H/8f/x//H/8P/w//D/8P/w//H/8f/x//H/8f/x//H/8f/x//H/8f/y//L/8v/y
//T/9P/0//X/8//0//T/9P/1//X/9f/2//j/+P/3//b/+P/4//n/+v/7//3//f/9////
AAABAAIAAQACAAMABgAGAAcACAAKAAwADQAOAA8ADQANAA8ADwARABEAEwATABMAFAAU
ABMAEgASABEAEQARABIAEgASABEAEQARAA8ADgANAA0ADAAMAAsACgAJAAgABwAFAAMA
AQABAAAA///+//3/+//6//r/+f/4//b/9f/0//T/9f/0//P/8//1//T/8v/x//D/8P/w
//D/8P/w/+//7//v//L/9P/2//f/+P/3//b/9f/3//j/+P/5//n/+v/6//r//P/7//v/
+//6//r/+v/6//j/+f/6//v/+v/6//v/+//5//r/+v/6//v/+v/5//n/+f/5//n/+f/5
//j/+P/4//j/+f/5//j/+f/5//n/+f/3//f/9//4//b/9v/2//X/9v/1//X/9v/0//T/
9P/0//T/9P/1//X/9P/z//P/8//y//P/8//0//T/9f/1//X/9//2//X/9P/z//T/9f/2
//b/9v/1//X/9f/1//X/9f/z//P/8//z//P/9P/1//X/9v/3//j/+P/6//r/+//6//r/
+v/6//r//P/9//3//f///////v/8//r/+v/5//n/+f/5//n/+f/7//r/+v/6//r/+f/5
//n/9v/2//b/9v/2//b/9f/0//X/9P/0//L/8f/x//L/8v/x//H/8f/x/+//7//v/+//
8P/w/+//7//t/+7/7v/u/+7/7v/u/+3/7f/u/+7/7v/w//D/8P/w//L/8f/v/+//7//v
/+//7//u//D/9P/8/wkAFgAgACoAOgBMAF0AbAB2AG8AXABDACcACgDx/9z/xP+r/5f/
kP+O/5D/lP+a/5v/n/+p/7X/wf/O/9j/3f/g/+T/6f/s/+7/7v/t/+7/7v/u/+7/7//v
/+//8P/w//D/8P/x/+//8P/w//D/8P/w//D/8P/w//D/8P/x//H/8f/x//H/9P/0//T/
9P/0//X/9f/1//X/9f/1//X/8//z//P/8//0//T/9P/0//b/9v/2//f/9//4//j/+P/5
//n/+f/6//3//v/+//7/AAAAAAEAAgABAAMAAwADAAMABAAFAAYACAAKAAwAEAAQABEA
EgAUABQAFQAWABcAFQAVABcAFwAXABcAGQAZABwAHgAfAB8AHgAeAB0AHQAdAB4AHgAe
AB8AHwAfAB0AHgAdAB0AHAAaABkAGAAXABQAEwARAA8ADQANAAwACwAKAAkABwAGAAYA
BQAEAAIAAgAAAP/////+//3//f////7//P/7//r/+v/6//r/+v/6//n/+f/5//v//P/9
//3//f/9//3//f/7//z//P/9//3//v/+//7//P/7//v/+//6//r/+v/6//z//f/+////
AAAAAAEAAQABAAIAAgACAP///v/9//3//f/9//3//f/9//z//P/8//z//f/9//z/+//7
//v/+//7//v/+//8//z//P/8//v/+v/5//n/+v/6//r/+v/6//r/+v/7//v/+v/5//n/
+f/3//f/9v/2//b/9//3//f/9//2//X/9P/w//D/8P/w//D/8P/v/+//8f/x//H/8f/x
//H/8f/x//P/9P/1//X/9P/1//b/9v/2//b/9//4//b/+P/6//z//P/8//z//P/+////
//////3//f/8//r//P/8//v/+//7//v/+//7//v/+v/6//r//P/7//v/+//6//r/+v/6
//j/+P/3//b/8//y//L/8P/v/+//8P/w/+//7//v/+//8P/x//L/8//0//T/8//z//H/
8v/y//L/8P/w//D/7//x//L/8v/y//L/8v/y//L/8v/x//H/8f/v//H/8f/z//T/+P8G
ABYAIwAwAEQAXABuAIAAkQCOAHwAYwBAAB0A///i/8X/rP+e/5v/mf+W/5j/nv+g/6L/
o/+r/7f/w//P/9b/2v/f/+L/5P/n/+z/7P/u/+//7v/u/+7/7v/x//H/8f/y//L/8v/y
//P/9f/2//b/9v/2//b/9v/2//T/9P/0//X/9f/1//X/9f/2//b/9v/2//b/9//3//f/
9f/1//X/9f/1//X/9f/1//b/9v/2//b/9v/2//b/9//5//r/+v/6//v/+//7//z//f/+
//7//v/+//7///8AAAEAAwADAAMABgAIAAoADAAMAAwADAAOAA4ADwAQABIAFgAXABgA
GQAZABkAGwAbABkAGQAbABsAGgAcAB0AHQAgACAAHwAfAB0AHgAeAB4AHQAdAB0AGwAa
ABkAGQAYABYAFQAUABMAFAATABEADwANAA0ADAALAAoACQAHAAYABAADAAIAAAD+//z/
+//7//z/+//7//3/+//6//r/+v/4//j/+P/4//r/+f/5//n/9//4//n/+f/6//n/+P/3
//n/+v/6//v//P/8//v/+v/6//n/+f/5//r/+v/6//r//P/9//7///////7//v/9//3/
/v/+//7////+//3//f/7//v/+//7//v/+v/6//r/+v/7//v/+v/7//v/+//7//n/+f/5
//r/+P/4//j/9//3//f/+P/6//j/+P/4//j/9v/2//f/9//4//f/9//3//f/9//2//b/
9P/1//X/9f/3//b/9f/0//T/9P/0//T/9P/0//P/8//z//P/8//z//P/8//z//P/8//0
//X/9f/2//f/+P/4//r/+v/7//z/+v/6//r/+v/6//z//P/8//v//f/+//7/+v/5//j/
+P/4//j/+f/5//j/+P/4//n/+f/4//b/9v/2//b/9//3//X/9P/0//T/9P/z//H/8P/u
/+3/7P/q/+v/6//r/+v/7P/s/+z/7P/r/+z/7f/u/+v/7f/s/+z/7P/s/+z/7P/s/+z/
7P/s/w==
         </WaveFormData>
      </LeadData>
      <LeadData>
         <LeadByteCountTotal>10000</LeadByteCountTotal>
         <LeadTimeOffset>0</LeadTimeOffset>
         <LeadSampleCountTotal>5000</LeadSampleCountTotal>
         <LeadAmplitudeUnitsPerBit>4.88</LeadAmplitudeUnitsPerBit>
         <LeadAmplitudeUnits>��V</LeadAmplitudeUnits>
         <LeadHighLimit>2147483647</LeadHighLimit>
         <LeadLowLimit>268435456</LeadLowLimit>
         <LeadID>V6</LeadID>
         <LeadOffsetFirstSample>0</LeadOffsetFirstSample>
         <FirstSampleBaseline>0</FirstSampleBaseline>
         <LeadSampleSize>2</LeadSampleSize>
         <LeadOff>FALSE</LeadOff>
         <BaselineSway>FALSE</BaselineSway>
         <ExcessiveACNoise>FALSE</ExcessiveACNoise>
         <MuscleNoise>FALSE</MuscleNoise>
         <LeadDataCRC32>2136736976</LeadDataCRC32>
         <WaveFormData>
BAAEAAQABAAGAAYABgAGAAYABgAGAAYABgAGAAYABgAGAAYABgAGAAgACAAIAAgACAAI
AAgACAAGAAYABgAGAAYABgAGAAYABAAEAAQABAADAAIAAQAAAAAAAAAAAAAAAAAAAAAA
AAD///7//f/8//z//P/8//z//P/8//z//P/6//r/+v/6//r/+v/6//r/+v/6//r/+v/6
//r/+v/6//r/+v/6//r/+P/4//j/+P/2//b/9v/2//b/9v/2//b/9v/2//b/9v/2//b/
9v/2//b/9v/2//b/+P/4//j/+P/6//r/+v/6//v//P/9//7//v/+//7/AAABAAEAAQD/
///////////////+//7//v/+///////+//z/+//6//r/+//7//v/+f/6//r/+//7//z/
/P/8//r/+v/5//f/9//2//b/9f/1//f/9//3//f/9v/2//b/9v/0//T/9P/0//L/8v/x
//H/8//z//T/9P/0//T/9P/0//b/9f/1//X/8f/x//P/8v/y//L/8f/x//L/9v/9/wUA
CgASACEALgA9AEkATwBNAEYAOwAsAB4AEwADAPD/4P/Y/9b/1P/R/9H/0f/R/8//0P/X
/9z/4f/k/+b/5//s/+//8//z//P/8//z//P/9P/0//T/8//0//T/9P/2//b/9v/2//b/
9v/3//f/9v/2//b/9v/1//X/9f/0//T/9P/0//T/9f/1//X/9f/1//X/9f/1//X/9f/1
//X/9f/1//X/9f/2//b/9v/2//j/9//2//b/9//4//n//P/8//3//P/9//v//P/8//z/
/P/8//z//P8AAAQABAAEAAYABwAHAAkADAAMAA0ADgAQABAAEQATABMAFAAUABQAEwAT
ABQAFwAWABUAFAATABMAEwATABMAEwATABMAEgASABIAEQARABAADwANAAwACwAJAAgA
CAAHAAYABQAEAAAA///9//z//P/8//r/+P/3//f/9//2//X/9f/0//P/8v/x//D/7//s
/+z/7P/s/+z/6//q/+r/6v/q/+r/6v/q/+v/6//r/+n/6f/q/+r/6//q/+j/6P/r/+z/
7P/t/+z/7P/s/+v/7P/r/+v/6//r/+v/6//r/+z/7P/s/+z/7P/s/+z/7P/s/+v/6//r
/+v/6v/q/+r/6v/q/+v/6//q/+n/6f/p/+n/6f/p/+r/6v/q/+r/6f/o/+j/6f/p/+j/
5//n/+f/5//o/+j/6f/q/+r/6v/q/+r/6v/p/+j/6P/p/+n/6f/o/+j/6f/p/+f/5f/n
/+f/5f/m/+b/5f/m/+b/5v/m/+T/5P/k/+T/5P/k/+X/5f/i/+H/4f/i/+P/4//j/+T/
4//j/+L/4v/i/+P/5f/l/+T/5P/k/+X/5P/l/+b/5//o/+n/6f/o/+f/5//n/+f/5//q
/+v/6//s/+7/7v/v/+//8P/w/+//7v/w//H/8f/x/+//7v/u/+//7f/s/+z/7P/q/+r/
6f/n/+f/6P/o/+f/6f/p/+n/6f/n/+b/5v/m/+b/5v/m/+b/6P/o/+j/5//n/+f/5//o
/+b/5v/m/+b/5v/m/+X/5f/l/+X/5f/n/+b/5P/k/+X/5//q//L/9//7/wAACgAVACAA
KwAxAC8AKQAiABUACgACAPf/4//M/8D/vP+8/7z/vf+9/7//wf/D/8r/0f/Y/9v/3P/c
/9//4v/h/+P/4//j/+P/5f/j/+T/5P/k/+P/5P/k/+T/5P/k/+T/5P/i/+L/4//j/+T/
5P/k/+T/4//j/+P/4v/i/+L/4v/i/+P/4//j/+P/5P/l/+b/5//n/+f/5//n/+f/5//n
/+f/6v/q/+r/6v/o/+f/5v/m/+f/6P/p/+z/6//t/+3/7//x//L/8v/y//L/8v/y//L/
8v/2//b/9v/2//f/9//5//r/+v/7//z//f/+/wAAAwADAAQABAAEAAMAAwAEAAcABQAF
AAUABQAGAAcACAAJAAkACQAJAAgABgAGAAUABQAFAAUABAAEAAUAAwACAAIAAQAAAP//
/v/+//3/+//6//j/+P/2//T/9f/1//X/9P/z//P/8v/x//L/8f/w/+//7//w//H/8v/w
/+//7v/u//D/8P/w//D/8v/z//P/8//x//H/8v/y//L/8v/x//L/9f/2//b/9//2//b/
9v/1//f/9//4//n/+f/5//n/+f/6//r/+v/6//j/+P/4//j/+v/5//n/+f/7//r/+v/6
//z//P/9//3//v/9//3//f/7//v/+//8//7//v/+//3//v/+////////////AAABAAEA
AgACAAMAAwACAAEAAAACAAIAAQAAAAIAAwADAAMABAAEAAUABQADAAEAAwADAAUABgAG
AAUABAAEAAQABAACAAIAAgACAAIAAgADAAMABAADAAMABAAEAAMAAgACAAQABQAFAAYA
CAAJAAsACwALAAoACQAJAAoACgAMAAwADAAMAA4ADwAPAA8ACwALAAsACwAJAAkACAAI
AAkACgAMAA0ADAAMAAsACgAIAAkACQAJAAcABgAGAAcABQAEAAQABAACAAIAAQD/////
AAAAAP////////////8AAAAAAQACAAIAAgACAAIAAgACAAIAAQABAAEAAQACAAIAAgAC
AAIAAAAAAP////8BAAEAAQABAAIAAAAAAAEAAQAAAAYADwAVABwAKgA3AEQATwBXAFkA
VQBMAEEANgAsAB8ADQD8//D/7v/u/+r/6//t/+v/5//n/+r/8f/4//v//v/+////AgAH
AAcACQAJAAsADwANAA4ADgAOAA0ADgAOAA4AEAAQABAAEAASABIAEwATABEAEAAPAA4A
CgAJAAgABgAIAAgACAAIAAkACQAJAAkABwAFAAMAAQACAAMABAAFAAcABwAHAAcACAAI
AAgACAAGAAUABAAEAAIAAgACAAQABwAJAAkACwANAA4ADgAOAA4ADgAOAA4ADgASABIA
EgAUABUAFQAXABgAGAAZABoAGAAYABkAGwAdAB4AHgAeAB8AHwAgACMAJQAlACUAJQAk
ACMAIgAhACIAIwAkACQAJAAkACMAIwAiACEAHwAeABsAGQAYABgAFwAWABUAFAASABEA
DwAOAAoACgAIAAYABwAHAAcABgAFAAUABAADAAAA///+//3//v/+//7//v8AAP///v/+
//7//v/+//7//P/9//3//f/9//3//v/+//v/+v/4//j/+//8//z//f/8//z//P/7//r/
+f/5//n/+f/5//n/+f/5//j/9//2//j/+P/4//j/+P/3//f/9//2//T/8//y//L/8v/z
//P/8v/x//H/8f/v/+//7//w//D/8P/w/+//8P/w//H/8f/w/+//7//v/+//8P/w//H/
8f/w/+//7v/w//D/7//u/+z/7f/t/+3/7P/s/+3/7f/r/+n/6//r/+v/7P/s/+v/7P/s
/+z/7P/s/+z/7P/s/+r/6v/r/+v/6v/p/+n/6v/r/+v/6//s/+7/7//v//D/7v/v/+//
8f/y//L/8v/y//L/9f/3//j/+f/5//n/+f/5//n/+f/4//j/9v/2//f/9//3//j/+P/4
//b/9//3//f/8//y//L/8//z//L/8v/y//H/8v/y//H/8P/w/+//7f/r/+v/6//r/+3/
7P/s/+z/6v/q/+r/6v/s/+z/7P/r/+n/6f/p/+r/6v/q/+r/6v/q/+r/6f/p/+3/7f/t
/+n/6P/o/+j/5//n/+b/7P/1//v/AAAIABUAJAAxAD8ARwBHAEAANQAmABoADQD//+7/
3P/Q/87/zP/J/8v/y//L/8n/zv/X/97/4//m/+j/6//u//H/9f/3//n/+f/7//r/+v/5
//j/+f/6//r/+v/8//z//P/8//7//v//////AAAAAAAAAAD////////+/wAAAAAAAAAA
AQABAAEAAQADAAMAAwADAAMAAwADAAMAAwADAAMAAwAEAAQABAAEAAYABQAEAAQABgAG
AAYACAAIAAkACAAJAAcACAAIAAgACQAKAAsADAALAA4ADQAMAA4ADwAPABEAEAAQABEA
EgAUABQAFQAXABsAHAAcABwAHQAdAB4AIQAgAB8AHgAdAB4AHwAgACEAHwAfAB8AHgAe
AB4AHQAdABwAGwAZABgAFwAVABQAFAARABAADwAOAA4ADQALAAoACgAKAAgABgADAAMA
AwACAAEAAQAAAP///P/7//r/+f/6//r/+v/6//r/+f/4//j/+P/4//j/+P/2//f/9//3
//f/9//4//j/9//2//T/9P/1//b/9v/3//b/9v/2//X/9v/1//X/9f/1//X/9f/1//b/
9v/2//b/9v/2//b/9v/2//X/9f/1//f/9v/2//b/9v/2//f/9//2//X/9f/1//X/9f/1
//b/9P/0//T/8//0//T/9f/1//b/9f/1//X/9f/2//b/9//3//b/9f/0//T/9P/z//L/
8v/z//P/8//y//L/8//z//P/8f/z//P/8f/y//L/8f/y//L/8v/y//D/8P/w//D/7v/u
/+//7//u/+3/7f/u/+//7//v//D/7v/v/+//8P/x//H/8v/x//L/8v/y//T/8v/y//L/
8v/0//X/9f/1//X/9f/1//X/8//z//L/8v/y//L/8//z//L/8v/x//D/8P/x//H/8f/v
/+7/7v/v/+//7v/u/+7/7P/s/+v/6f/p/+r/6v/p/+n/6f/p/+n/6f/o/+j/6P/m/+b/
5v/m/+j/6P/o/+f/5//n/+f/6P/o/+j/6P/o/+b/5v/l/+X/5//l/+f/5//m/+b/5v/l
/+X/5v/k/+P/5f/q//L/9//6/wEADQAZACUALgAxAC4AKAAfABUACgAAAPD/3P/K/7//
vf+9/73/v//A/7//wv/J/9D/1v/b/97/3//h/+P/5f/n/+f/5//o/+j/6P/r/+z/7P/s
/+r/6v/q/+r/6v/q/+v/6//q/+r/6v/q/+v/6//r/+r/7P/s/+z/7P/r/+v/6//r/+v/
6//r/+v/6//r/+v/6//r/+v/6//r/+z/7P/s/+z/7P/r/+r/6v/s/+z/7P/u/+3/7//v
//H/8//0//T/9P/1//b/9//4//n//P/7//r/+v/7//v//f8AAAAAAQACAAQABAAFAAcA
CQAKAAoACgALAAsADAAPABEAEQARABEAEgATABQAFQAVABUAFQAUABUAFgAWABcAFwAX
ABYAFgAVABMAEgASABIAEgASABIAEAAPAA0ADAAMAAwACgAIAAkACQAJAAgABQAFAAQA
AwACAAEAAAD///7//v/+//7/AAD///7//v/8//z//P/8//z//f/9//3//////wAAAAAB
AAAA/v/+/wEAAgACAAMABgAGAAYABQAFAAUABgAHAAkACQAJAAkADAAMAAwADAAKAAoA
CgAKAAoACQAJAAkACgAKAAsADAAKAAoACwALAAgABwAHAAcACQAJAAkACgAMAAwADAAL
AAwADAANAA0ADAALAAsACwAMAA4ADwARABEAEAAPAA4ADAAMAAsACgAKAAsACwALAAsA
DAAOAA8AEQAPABEAEQARABIAEgARABMAFAAVABYAFgAWABYAFgAUABQAFQAVABYAFQAV
ABYAFwAXABcAGAAaABsAGwAcACAAIQAjACMAJgAkACQAJQAmACYAJgAmACYAJgAnACcA
JwAjACMAIwAjACUAJQAkACQAJwAoACoAKwAoACgAJwAmACQAJQAlACUAJAAkACUAJwAn
ACYAJgAmACIAIgAhAB8AHQAeAB4AHQAfAB8AHwAfACEAIAAgACAAHgAeAB4AHgAgACAA
IAAfACEAIQAhACIAIgAiACIAIgAiACIAIQAhACEAIQAhACEAIgAiAB4AHQAdAB4AIAAp
ADEANAA6AEUAUgBfAG0AdwB1AHAAZQBWAEoAPwAzACIAEAAGAAIA/v/5//v//f/7//n/
9v/7/wAAAwAEAAYACwAQABUAFwAXABkAGwAZABcAGAAYABgAGwAcABwAHAAcABwAHAAc
ABoAGgAbABsAGQAYABcAFgATABMAEwASABQAFAAUABQAEgARABAADwAOAA0ADAALAAoA
CQAIAAcACQAJAAkACQAIAAgACAAIAAkACQAJAAoACgAKAAoADAAKAAsACgALAAsADAAM
AAwADQAOAA8AEAAQABQAFAAUABUAFQAUABUAFgAWABcAGAAZABoAHAAfAB8AIAAgACAA
IQAhACIAJQAlACUAJQAlACMAIwAjACMAIQAhACEAIAAgACAAHwAfACEAIQAgACAAHQAb
ABoAGgAYABYAFAASABIAEQAPAA4ACgAKAAgABgADAAMAAwACAAAA///9//v/+P/3//b/
9f/0//T/9P/0//b/9f/0//T/8v/y//L/8v/y//P/8//z//H/8f/y//L/8//y//D/8P/v
//D/8P/x//D/8P/w/+//8P/v/+//7//x//H/8f/x//D/8P/w//D/8f/y//P/9P/2//X/
9f/1//X/9P/0//T/8v/y//P/8//0//P/8//z//P/8//z//T/8v/y//L/8f/x//L/9P/1
//b/9f/1//X/9//4//j/+f/4//j/+P/4//j/+P/3//b/+P/5//n/+f/4//j/+f/5//f/
9f/3//f/9//4//j/9//3//j/+f/6//n/+P/3//b/9//4//r/+//8//v/+//8//v/+//7
//z//v//////AAD8//3//f/+//7//v/+//7/AAABAAEAAQD////////////////+//7/
/v/+///////+//7//f/8//r/+//7//v/+f/4//j/+f/5//j/+P/4//b/9v/1//P/8//0
//T/8//z//P/8//z//P/8v/y//L/8v/y//L/8v/y//L/8v/x/+//7//v//D/8v/y//L/
8v/w//D/7//v//P/7//v//H/8v/w//D/7//v/+7/9P/7/wEABgAMABkAKAAzAEEASQBH
AEAANwAoABwAEQABAO7/3P/S/87/zv/L/83/z//N/83/zv/T/9r/4f/k/+T/5//q/+3/
7//x//P/8//z//P/9P/0//T/8//0//T/9P/y//L/8v/y//L/8v/z//P/9P/0//T/9P/1
//X/9f/0//T/9P/0//T/8//z//P/8//z//P/8//z//P/8//z//P/8f/x//H/8f/w//D/
8P/w//D/7//u/+7/7v/u/+7/8P/w//H/8P/x//H/8v/y//L/9P/0//T/9P/1//j/9//2
//b/9//3//n/+P/4//n/+v/8//z//f///wAAAAD///7//////wAAAwADAAMAAwADAAIA
AQAAAP//AQABAAEAAAAAAAAA//////7//f/7//r/+//5//j/+P/3//b/9f/0//T/8//x
//D/7P/s/+r/6P/n/+f/5//m/+P/4//i/+H/4P/f/97/3f/d/97/3//g/+D/3//e/97/
3v/e/97/3v/c/93/3f/d/9v/2//c/9z/3f/c/9r/2v/Z/9r/2v/b/9r/2v/a/9n/2f/Z
/9r/2//b/9v/2//b/9z/3P/c/9z/2v/a/9r/2v/c/9v/2//b/9v/2v/a/9r/2P/Y/9n/
2f/Y/9f/1//X/9f/1//X/9j/2P/Y/9j/1//W/9b/1//X/9b/1f/V/9X/1f/W/9b/1//X
/9b/1f/U/9b/1v/V/9T/1v/X/9f/1//U/9T/1f/V/9X/0//V/9X/1f/W/9b/1f/U/9T/
1P/U/9T/1P/U/9T/0v/S/9P/0//S/9H/0f/S/9P/0//T/9T/4P/p/+v/7P/u/+7/7v/u
/+7/8P/x//H/8f/w//H/8v/z//L/8f/v/+7/7v/u/+//7//w//D/7//u/+7/7//v/+//
7//u/+7/7//u/+z/6//q/+j/6P/n/+X/4//k/+T/4//j/+P/4//j/+P/4v/i/+L/4v/i
/+L/4v/i/+L/4v/h/+H/4f/h/+L/4P/g/+D/4P/i/+L/4f/h/9//3f/f/9//3v/g/+L/
4f/h/+L/4v/h/+P/5v/q//H/9P/5/wUAEQAbACQAKwAsACYAIQAXAAwAAgD4/+r/0v/B
/73/vf+7/7v/vv+//8D/xf/O/9b/3f/i/+H/4//l/+f/5//p/+f/6P/o/+j/6//s/+z/
7P/s/+z/7P/s/+z/7P/t/+3/7v/u/+7/7v/t/+3/7f/s/+z/7P/s/+z/6//r/+v/6//r
/+v/6//r/+v/6//r/+v/6f/p/+n/6f/s/+z/7P/s/+r/6f/o/+j/6f/q/+v/7v/t/+//
7//x/+//8P/w//D/8v/y//L/8v/y//b/9v/2//j/+f/5//v//P/8//3//v8AAAAAAQAD
AAMABAAEAAQABAAFAAcACwANAA0ADQANAA4ADwAQABEADwAPAA8ADgAPABAAEAARABEA
EQAQABAAEQAPAA4ADgAPAA4ADQAMAAwACwAJAAgABgAGAAQAAgADAAMAAwACAAEAAQAA
AP///v/9//z/+//6//r/+v/6//z/+//6//r//P/8//z//P/+/////////wEAAQACAAIA
AQAAAP7//v///wAAAAABAAIAAgACAAEAAwADAAQABQADAAMAAwADAAYABgAGAAYABgAG
AAYABgAGAAUABQAFAAcABgAGAAYABAAEAAUABQAFAAUABgAHAAoACwAMAA4ACwAKAAkA
BwAGAAYABwAHAAYABQAFAAUABwAIAAgACQAMAAwADAAMAAoACgAJAAgACgALAAsACwAJ
AAgACAAHAAcABQAHAAcACQAKAAoACQAKAAoACgAKAAsADAANAA4AEAAQABEAEQASABEA
EQASABMAEwATABQAFgAXABcAGAAcAB0AHwAfACAAIAAgACAAIQAiACMAJAAoACkAKQAp
ACUAJQAlACUAIwAjACIAIgAiACIAIwAjACAAIAAfAB4AHgAfAB8AHwAfACAAIgAlACMA
IgAiACIAHwAeABwAGQAbABwAHAAbABsAGwAbABsAHQAcABwAHAAeAB4AHgAeABwAHAAc
ABsAGQAZABkAGgAaABoAGgAaABwAHAAbABsAGwAbABsAGQAYABgAFgAXABcAGgAeACcA
LQAwADgARQBQAF0AZwBvAG0AZgBdAFIASAA5ACkAFgAEAPr/9v/0/+//7//t/+v/6f/s
//P//P8DAAQABgALAAwADwAVABcAFQAVABUAFQAWABYAFgAWABYAFQAUABQAFAAUABQA
FgAWABcAFwAUABQAFAAUABEAEQARABAAEgASABIAEgASABEAEAAPAA0ADQANAA0ACwAL
AAsACwAJAAkACQAJAAgACAAIAAgABgAFAAQABAAGAAgACgAOAA4ADwAOAA8ADwAQABAA
EAASABIAEgASABEAFAATABIAEgATABMAFQAYABgAGQAaABwAHAAdAB8AHwAgACAAIAAf
AB8AIAAjACMAIwAjACMAIQAhACEAIQAhACEAIQAgACAAIAAfAB8AIAAfAB0AHAAdABsA
GgAaABgAFgAUABIAEAAPAA0ADAAKAAoACAAGAAMAAwADAAIAAQABAAAA//8AAP///v/9
//r/+v/6//r/+v/5//j/+P/6//r/+v/6//j/+f/5//n/+//7//z//P/9//z/+v/6//n/
+v/6//v//P/8//z/+//8//v/+//7//v/+//7//v/+v/6//r/+v/8//z//P/8//r/+f/5
//n/+//6//r/+v/8//z//f/9//z/+//7//v/+f/5//n/+v/4//j/+P/3//j/+P/5//n/
+v/5//n/+f/5//r/+v/7//v/+v/5//j/+v/6//n/+P/4//n/+f/5//b/9v/3//f/+f/3
//n/+f/5//r/+v/5//j/+P/4//j/+P/4//j/+P/2//b/9//3//f/9//4//r/+f/5//n/
+v/6//v/+//8//z/+//8//r/+v/6//r//v/////////////////////////+//7//v/+
//////8AAAAA///+//z//f/9//3/+f/4//j/+f/3//b/9v/2//b/9v/1//P/8//0//T/
8//z//P/8//z//P/8v/y//L/8P/w//D/8P/y//L/8v/x//H/8f/x//L/8v/y//L/8v/w
//D/7//v/+//7f/v/+//8P/u/+7/7//x//L/9v///wMABgAQAB0AKAAzAD8AQwA/ADgA
LQAgABQACQD5/+b/1v/M/8r/yP/H/8f/x//H/8f/yv/R/9r/3//i/+L/4//m/+n/6//t
/+3/6//r/+v/7P/s/+z/7f/u/+7/7v/s/+z/7P/s/+z/7P/t/+3/7P/s/+z/7P/p/+n/
6f/o/+r/6v/q/+r/6f/p/+n/6f/n/+f/5//n/+X/5f/l/+X/5f/l/+X/5f/k/+T/5P/k
/+b/5f/k/+T/5P/k/+T/5v/l/+f/5//p/+j/6P/n/+b/6P/o/+j/6P/o/+z/7P/s/+7/
7//v//H/8v/y//P/9P/0//T/9f/3//f/+P/4//j/9//3//j/+//7//v/+//7//3//f/9
//3//f/9//3//P/8//z/+//7//r/+f/3//b/9//1//T/9P/z//L/8f/w/+7/7f/r/+r/
6P/o/+b/5P/j/+P/4//i/+H/4f/g/9//3v/d/9z/2//a/9r/2v/a/9r/2f/Y/9j/2P/Y
/9j/2P/W/9f/1//X/9f/1//Y/9j/2P/Y/9f/2P/Z/9r/2v/b/9v/2v/Z/9f/1//X/9j/
2f/Z/9n/2f/Z/9r/2v/a/9r/2v/a/9r/2v/c/9v/2//b/93/3v/g/+L/4v/i/+P/4//k
/+P/4//j/+P/4//j/+T/5P/k/+T/4//k/+T/5f/l/+T/4//j/+P/4//k/+T/5f/k/+T/
5P/k/+T/5P/j/+L/5P/l/+X/5f/k/+T/5f/l/+X/4//l/+X/5f/m/+b/5f/k/+T/5P/k
/+T/5P/k/+T/5v/m/+f/5//k/+P/4//k/+X/5f/l/+b/6P/p/+n/6v/s/+3/7f/s/+z/
7P/s/+z/7v/v/+//7//u/+//8P/x/+//7//u/+7/7v/u/+//7//w//D/7//u/+z/7f/t
/+3/6//q/+r/6//r/+r/6v/q/+r/6v/p/+f/5//o/+j/5//n/+f/5//n/+f/5v/m/+b/
6P/o/+j/6P/m/+b/5v/l/+f/5//n/+j/6v/q/+r/6v/r/+z/7P/t/+3/7f/r/+n/6v/q
/+j/5//n/+j/6v/v//X//P8AAAcADgAXACEAKwAzADQALwAoACAAFwAPAAQA9P/c/8r/
wv/B/7//w//H/8f/xv/J/87/1f/c/+D/4f/k/+f/6//t/+//7//t/+3/7v/u/+7/7f/u
/+7/7v/u/+7/7v/u/+7/7v/v/+//7v/u/+7/7v/v/+//7//u//D/8P/w//D/8f/x//H/
8f/x//H/8f/x//H/8f/x//H/8f/x//H/8f/w//D/8P/w//L/8f/w//D/8f/y//P/9v/2
//f/9v/3//n/+v/6//r//P/8//z//P/9/wAA///+///////+////AgACAAMABAAFAAYA
CAALAAsADAAMAAwADQANAA4AEQAQAA8ADgANAA8AEQATABUAFQAVABUAFAAUABQAEwAT
ABMAEwASABIAEgARABEAEgAPAA4ADQAMAAwACwAJAAgABgAGAAQAAgABAAEAAQAAAP//
///+//3//f/9//3//f/8//z//P/8//r/+f/4//j/+v/6//r/+v/8//3//f/9//7///8B
AAIAAgACAAEAAgABAAIAAgADAAYABgAGAAUABgAFAAUABQADAAMAAwADAAYABgAGAAYA
BwAIAAkACgAMAAsACwALAAkACAAIAAgABgAGAAcABwAIAAcABwAHAAcABwAHAAgACgAK
AAoACQAKAAoACwALAA0ADQAOAA8ADQAOAA4ADwASABIAEgASABIAEgARABAAEgATABMA
EwAQABAAEQARABQAEwAWABcAGQAaABoAGQAbABwAHQAeAB4AHgAeAB4AHAAcAB0AHQAc
ABsAGwAcABsAGwAbABwAHgAfAB8AIAAhACEAIgAhAB4AHgAgACAAIAAgACAAIAAgACEA
IQAhAB0AHQAdAB0AHwAfAB4AHgAeAB4AHwAfAB4AHgAdABwAHAAdAB0AHQAZABgAGAAZ
ABcAFgAWABYAFAAUABMAEQAPABAAEAAPAA8ADwAPAA8AEQAQABAAEAAQABAAEAAQAA4A
DgAOAA0ADQANAA0ADgAOAA4ADgAOAAwADAALAAsADQANAA0ADQAMAAoACgALAAkACgAQ
ABkAHwAkADAAPQBIAFUAYQBlAGEAXABRAEQAOAApABcAAADy/+7/7P/q/+n/6//r/+f/
5f/o/+3/9P/5//z//v8BAAQABQAFAAcACQAJAAkACQAKAAoACgALAAwADAAMAAoACgAK
AAoACgAKAAsACwAIAAgACAAIAAcABwAHAAYABAACAAAA/v/+//3//P/7//v/+//7//v/
+v/5//j/9//1//X/9f/1//b/9v/2//b/9P/z//L/8v/z//T/9f/4//j/+f/4//n/9//4
//j/+P/4//j/+P/4//j//P/8//z//v//////AQAAAAAAAQACAAIAAgADAAUABQAGAAYA
BgAFAAUABgAJAAkACQAJAAkACwALAAsACwALAAsACwAKAAgACAAHAAcABgAFAAMAAgAC
AAEAAQACAAEAAAD///7//P/7//n/+P/4//j/9v/0//P/8//z//L/7//v/+7/7f/s/+v/
6v/p/+r/6v/q/+r/6v/p/+j/6P/m/+b/5v/m/+j/6f/p/+n/6f/p/+r/6v/p/+j/5v/m
/+f/6P/o/+n/6P/o/+j/5//o/+f/5//n/+n/6f/p/+n/6v/q/+r/6v/q/+r/6v/q/+z/
6//r/+v/7P/s/+3/7v/s/+z/7f/t/+z/6//r/+v/6//r/+v/7P/s/+z/7P/r/+r/6v/r
/+v/7P/r/+v/6//t/+7/7v/v/+//7v/t/+z/7v/u/+3/7P/s/+3/7f/t/+z/7P/t/+3/
7f/r/+3/7f/t/+7/7v/t/+r/6v/q/+r/6v/q/+r/6v/o/+j/6f/p/+r/6f/p/+r/6//r
/+v/7P/s/+3/7f/u/+7/7//x//H/8f/w/+//7//w//H/8f/x//L/8v/y//L/7//t/+3/
7f/t/+3/7f/u/+7/7v/u/+7/7P/r/+r/6v/q/+r/6//r/+j/5//n/+f/5v/l/+X/5P/h
/+H/4P/g/97/3v/e/97/3v/e/97/3v/d/9z/2//b/9n/2//a/9r/2v/a/9r/2P/Y/9j/
2P/Y/w==
         </WaveFormData>
      </LeadData>
   </Waveform>
</RestingECG>
