# Supplementary material for: Detection of Left Atrial Enlargement Using a Convolutional Neural Network-Enabled Electrocardiogram
Source: Front Cardiovasc Med. 2020 Dec 17;7:609976. doi: 10.3389/fcvm.2020.609976 (PMC7773668; doi:10.3389/fcvm.2020.609976)
Supplement: Supplementary file 1 [file Data_Sheet_1.ZIP › hyp/1802014644_5583_00000003.XML]

<?xml version="1.0" encoding="Windows-1252"?>
<!DOCTYPE RestingECG SYSTEM "restecg.dtd">
<RestingECG>
   <PatientDemographics>
      <PatientID>1802014644</PatientID>
      <PatientAge>65</PatientAge>
      <AgeUnits>Years</AgeUnits>
      <Gender>Female</Gender>
      <PatientLastName>moqiong</PatientLastName>
   </PatientDemographics>
   <TestDemographics>
      <DataType>Resting</DataType>
      <Site>1</Site>
      <AcquisitionDevice>MAC55</AcquisitionDevice>
      <Status>Unconfirmed</Status>
      <Priority>Normal</Priority>
      <AcquisitionTime>09:32:51</AcquisitionTime>
      <AcquisitionDate>04-11-2017</AcquisitionDate>
      <CartNumber>1</CartNumber>
      <AcquisitionSoftwareVersion>009C</AcquisitionSoftwareVersion>
      <XMLSourceVersion>MAC5000 v1.0</XMLSourceVersion>
   </TestDemographics>
   <RestingECGMeasurements>
      <VentricularRate>62</VentricularRate>
      <AtrialRate>62</AtrialRate>
      <PRInterval>162</PRInterval>
      <QRSDuration>90</QRSDuration>
      <QTInterval>394</QTInterval>
      <QTCorrected>399</QTCorrected>
      <PAxis>-15</PAxis>
      <RAxis>37</RAxis>
      <TAxis>42</TAxis>
      <QRSCount>10</QRSCount>
      <QOnset>220</QOnset>
      <QOffset>265</QOffset>
      <POnset>139</POnset>
      <POffset>197</POffset>
      <TOffset>417</TOffset>
      <ECGSampleBase>500</ECGSampleBase>
      <ECGSampleExponent>0</ECGSampleExponent>
   </RestingECGMeasurements>
   <Diagnosis>
      <Modality>Resting</Modality>
         <StatementCount>3</StatementCount>
         <LabelText>12SL ��ϳ���</LabelText>
      <DiagnosisStatement>
         <StmtFlag>ENDSLINE</StmtFlag>
         <StmtText>�������</StmtText>
      </DiagnosisStatement>
      <DiagnosisStatement>
         <StmtFlag>ENDSLINE</StmtFlag>
         <StmtText>�������� T ���쳣</StmtText>
      </DiagnosisStatement>
      <DiagnosisStatement>
         <StmtFlag>ENDSLINE</StmtFlag>
         <StmtText>�쳣 ECG</StmtText>
      </DiagnosisStatement>
   </Diagnosis>
   <Waveform>
      <WaveformType>Rhythm</WaveformType>
      <WaveformStartTime>0</WaveformStartTime>
      <NumberofLeads>8</NumberofLeads>
      <SampleType>CONTINUOUS_SAMPLES</SampleType>
      <SampleBase>500</SampleBase>
      <SampleExponent>0</SampleExponent>
      <HighPassFilter>16</HighPassFilter>
      <LowPassFilter>150</LowPassFilter>
      <ACFilter>NONE</ACFilter>
      <LeadData>
         <LeadByteCountTotal>10000</LeadByteCountTotal>
         <LeadTimeOffset>0</LeadTimeOffset>
         <LeadSampleCountTotal>5000</LeadSampleCountTotal>
         <LeadAmplitudeUnitsPerBit>4.88</LeadAmplitudeUnitsPerBit>
         <LeadAmplitudeUnits>��V</LeadAmplitudeUnits>
         <LeadHighLimit>2147483647</LeadHighLimit>
         <LeadLowLimit>268435456</LeadLowLimit>
         <LeadID>I</LeadID>
         <LeadOffsetFirstSample>0</LeadOffsetFirstSample>
         <FirstSampleBaseline>0</FirstSampleBaseline>
         <LeadSampleSize>2</LeadSampleSize>
         <LeadOff>FALSE</LeadOff>
         <BaselineSway>TRUE</BaselineSway>
         <ExcessiveACNoise>FALSE</ExcessiveACNoise>
         <MuscleNoise>FALSE</MuscleNoise>
         <LeadDataCRC32>3949907521</LeadDataCRC32>
         <WaveFormData>
+v/6//r/+v/4//j/+P/4//j/+P/4//j/+P/4//j/+P/6//r/+v/6//r/+v/6//r/+P/4
//j/+P/5//r/+//8//r/+v/6//r/+v/6//r/+v/8//z//P/8//r/+v/6//r//P/8//z/
/P/6//r/+v/6//r/+v/6//r//P/8//z//P/7//r/+f/4//n/+v/7//z/+//6//n/+P/6
//r/+v/6//r/+v/6//r/+P/4//j/+P/4//j/+P/4//j/+P/4//j/9v/2//b/9v/4//j/
+P/4//b/9v/2//b/9v/2//b/9v/4//j/+P/4//f/9v/1//T/9f/2//f/+P/2//b/9v/2
//j/+P/4//j/9v/2//b/9v/0//T/9P/0//b/9v/2//b/9P/0//T/9P/2//b/9v/2//b/
9v/2//b/9v/2//b/9v/2//b/9v/2//T/9P/0//T/9f/2//f/+P/2//b/9v/2//b/9v/2
//b/9v/2//b/9v/0//T/9P/0//X/9v/4//n/+P/3//b/9v/5//n/+f/6//3/AAABAAIA
AwAFAAQAAgADAAMAAwADAAQAAwADAAMAAwACAAMAAwAFAAcACQAKAAcABgAFAAUABwAG
AAUABQADAAIAAQAAAAIAAwADAAIA/////////v/9//v/9//1//T/8//w//D/7v/u/+//
7//v/+//7//v/+//7//v/+//7f/t/+3/7f/v//H/8P/w//L/7v/q/+z/8P/y//z/DAAe
ADEAQQBRAGEAbwB3AHwAfAB3AGwAXQBOAD0ALwArACgAIgAdABsAHAAUAAkAAgD+////
AAAAAAAA/f/8//v/+v/1//H/8f/x//D/8P/v/+//7//v/+//7//t/+3/7f/u/+7/7v/u
/+7/8P/v/+//8P/y//L/8v/y//L/8v/y//L/8f/y//L/8v/0//T/9P/0//P/8//y//L/
9P/1//b/9v/2//b/9f/1//T/9f/1//X/9v/3//f/9//4//j/9//3//f/+f/6//r/+f/5
//n/+f/6//r/+//7//v/+//9//3/+//7//v/+//+//////8BAAEAAQABAAAAAAAAAAEA
AQACAAMAAwACAAAAAAAAAAAAAwADAAMAAwAAAP///v/+//7//v/+//7//v///wEAAgD/
//7//f/8//7//v/+/wAAAgAAAAAAAAD+//3//P/7//z//f/8//3//P/7//r/9//4//n/
+//8//r/+P/3//f/+v/6//r/+f/5//n/+f/5//f/9//1//X/9//3//f/+P/4//j/+P/4
//b/9v/2//b/+P/3//f/9//2//b/9v/3//n/9//5//n/+f/5//n/+f/3//f/9//3//j/
+P/4//f/9//3//j/+P/4//n/+f/5//n/+f/4//j/9//3//b/9v/3//n/+//8//r/+f/4
//b/+P/5//n/+v/6//r/+P/4//b/9f/1//f/+P/6//v/+v/4//f/9//2//f/+P/5//r/
+P/3//f/9//1//X/9f/2//n/+v/7//z/+f/2//X/9P/2//b/9v/2//T/9f/1//X/9f/0
//T/9P/2//b/9v/2//T/9P/0//T/9f/2//f/+P/3//b/9P/z//P/8//z//P/9f/1//X/
9f/z//P/9P/0//X/9P/0//b/9P/0//P/8//1//X/9f/1//f/9//4//j/9v/1//T/8//0
//X/9v/3//f/9//3//f/9f/1//T/8//1//j/+v/3//b/9f/0//T/9P/0//T/9v/2//b/
9v/1//T/8//y//P/9P/1//b/9P/0//T/9P/2//b/9//3//n/+f/5//r//P/7//r/+v/9
/wAAAQACAAQABwAHAAYABQAFAAUABQACAAEAAQABAAIAAgAEAAUACAAJAAoACgAJAAgA
BwAHAAUABAADAAMABQAEAAMAAgAAAAEAAQAAAAEAAQABAAAA/P/5//T/8f/y//H/7v/u
//D/8P/x//H/7//v/+//7//x//H/8f/x/+//7//v/+//7f/r//L/9P/0//T/8P/s//D/
9v8CABQAJAA1AEkAWwBrAHcAewB8AHgAcQBkAFUARAA3ACsAJwAmAB4AFQARAAwACgAD
AAAA/v////7//P/8//v/+v/5//j/+f/3//P/8f/y//L/8f/x//P/8//z//P/8f/x//H/
8v/y//L/8v/y//L/8f/x//L/8P/w//D/8P/x//L/8//0//P/9P/0//T/9P/0//T/9P/1
//X/9P/0//T/9f/2//b/+P/4//f/9//4//n/+f/5//r/+//7//v//P/8//v/+//5//v/
/P/8//z//f/+/////v/+////////////AQABAAEAAQABAAEAAgADAAMABQAFAAUABQAE
AAYABgAHAAcABwAHAAYABAAAAAAAAAAAAAMAAwADAAMABAADAAIAAgAAAAAAAAAAAAAA
AQADAAQAAgACAAIAAgAAAAAAAAACAAQAAgACAAIA//////////8BAAEA/////wEAAQAB
AP///v/9//3//P/+//z/+//7//r/+v/6//n/+//7//v/+//9//3/+//7//r/+f/4//j/
+f/6//v//P/6//r/+v/6//r/+f/5//n//P/8//z//f/7//n/+//7//7///8AAAEA/v/9
//z/+//8//z//P/7//z//f///wAA//////7//f/+//////8AAP/////+//7//P/9//7/
/v/+////AAAAAP7//////wAAAAAAAP7//v/+//3//f////3//v/+//z//f/9//7//v/8
//z//P/8//3//f/+/////f/9//3//v/8//z//P/8//3//P/9//7//P/8//z//P/+////
/////////v/+//7//v/+//7//v/8//z//P/8//z//P/8//z//v/+//3//f/9//3//f/9
//v/+//7//v//f/9//7//v/7//r/+v/8//7//v/9//3/+//7//v/+//9//3//v/+//3/
/f/9//3//f/9//3//f////////////3//f/8//v/+//8//7//v/+//7//v/9//z/+//6
//v//P/9/////f/9//3//f8AAAMAAwADAAQABgAIAAgABgAIAAsACwAKAAkACQAJAAkA
CAAHAAcABwAIAAgACgANAA4ADwAQAA8ADQALAAkACgALAAsACwAJAAkACAAHAAYABgAH
AAcACAAHAAcABwAFAAEA/v/5//r/+v/6//j/9v/2//b/9//1//X/9f/1//b/9//4//n/
9v/1//T/8//0//X/9v/2//b/9v/0//T/9P/2//r/AAAMABwAKwA5AEkAXQBpAG8AdgB2
AHEAZgBXAEYANQAlAB0AHgAeABUAEQAQAAwAAwD+//7/+//8/wAABAADAAIA///+//v/
9//1//X/9v/2//X/9f/3//f/9//3//b/9f/0//T/9P/0//T/9P/0//P/8//0//b/9v/2
//b/9v/2//b/9v/1//b/9v/2//j/+P/4//j/9//3//b/9v/4//n/+v/6//r/+v/5//n/
+P/5//n/+f/8//3//f/9//3//P/6//n/+v/9////AAD///////////7//v//////AAAB
AAQABQAEAAMAAgABAAMABQAGAAkABwAHAAcABgAGAAYABwAHAAgACQAJAAgABgAGAAYA
BgAHAAcABwAHAAYABQAEAAQABAAEAAQABAAFAAUABgAGAAUABAADAAIABAAEAAQABgAE
AAIAAgACAAEAAQABAAEAAQABAP/////9//3//f/7//3//f/+//7//v/8//v/+//8//z/
/P/7//v/+//7//v/+f/5//f/9//4//n/+v/8//r/+v/6//r/+P/4//j/+P/6//n/+f/5
//j/+P/4//n/+//5//v/+//5//n/+f/5//v/+//7//v//P/8//z/+//6//n/+f/4//n/
+//8//3//f/9//z//P/9//3//P/8//z//f/+//7//f/9//3//P/8//3//f/+//z//P/6
//r/+v/5//n/+//7//z//P/6//n/+f/6//r//P/8//z//P/6//n/+f/5//n/+f/5//r/
/P/8//z//P/7//j/9//2//j/+P/4//j/+P/5//n/+f/5//j/+P/4//j/+P/4//j/+P/4
//j/+P/6//r/+v/6//r/+v/5//n/9//3//f/9//5//n/+f/5//f/9//4//j/+f/4//j/
+v/6//r/+f/5//n/+f/5//n/+f/5//r/+v/4//f/9v/1//f/9//3//f/9v/1//T/8//0
//X/9f/1//f/+v/6//f/9v/1//T/9v/2//b/9v/2//b/9v/2//b/9v/2//b/+P/4//j/
+P/2//b/9v/2//j/+f/5//n/+f/5//r//f/7//v//P/+/wEAAgADAAYACAAHAAUAAwAD
AAMAAwACAAMAAwADAAQAAwAEAAQABAAIAAoACwALAAkABwAGAAUABAADAAMAAwAEAAMA
AgACAAIAAQD///3//v///////f/7//f/9f/0//H/7v/u/+7/8P/x//H/8f/v/+//7//v
//H/8f/x//H/7//v/+//7//t/+7/7v/y//T/8v/y//L/9P/4/wYAGAArADsATwBjAG8A
dQB0AHAAawBkAFkASAA3AC0AJwAiABwAFwATAA4ADAAHAAIA/v/7//z//v/8//n/+v/5
//j/9//1//P/8f/w//D/7//v/+//7//v/+//7//v/+//8P/w//D/8P/w//L/8f/x//L/
8f/w/+//7v/v//D/8f/y//H/8v/y//L/8P/w//D/8P/y//P/8//0//P/8//z//L/8//0
//T/9f/0//X/9f/1//T/9f/1//X/+P/4//f/9//2//f/9//2//f/+f/7//3//f/8//z/
+//7//v//f/9//////////////////7///8AAAEAAgACAAIAAgADAAMAAwADAAIAAAAB
AAIAAwAEAAQAAwACAAEAAgABAAAAAAD+//7//v/+//3//f/+//7/AAAAAAAAAAD9//z/
+//8/////v///wAA/f/9//3//f/9//3/+//7//3//f/9//v/+v/5//n/+P/7//r/+v/7
//v/+v/5//f/9//3//f/9//4//n/+P/5//b/9f/0//T/9//4//n/+v/5//j/9//2//b/
9f/1//X/9v/2//b/9//1//P/9f/1//f/9//3//f/9//3//f/9//4//j/+P/3//n/+f/6
//r/+f/5//j/9//5//n/+P/4//f/9//2//b/9//5//v//P/7//v/+//6//j/+f/5//r/
+v/6//j/+P/4//f/9//5//f/+P/4//b/9v/3//n/+v/5//j/9//2//f/9//4//n/+P/3
//b/9v/2//b/9v/2//f/9v/3//j/9//2//X/9P/2//f/9//3//f/9v/2//b/9v/2//b/
9v/2//b/9v/2//T/9P/0//T/9f/2//b/9//0//P/8v/x//T/9f/2//f/+f/5//r/+v/2
//T/8//0//X/9v/2//f/9f/1//X/9f/z//P/9P/0//T/9f/2//f/9v/1//T/8//1//X/
9f/1//X/9f/0//P/8//2//b/+P/4//j/+P/3//b/9f/0//b/9v/2//b/9v/2//b/9v/0
//T/9P/0//b/9v/2//b/9P/0//T/9P/1//b/9//4//b/9v/2//b/9P/1//X/9f/3//f/
+P/7//v/+//8//7/AgACAAIABAAHAAcABgAFAAMAAwADAAIAAwADAAMABAACAAQABQAG
AAkACgAKAAkACgAJAAkACQAHAAUABAADAAQAAwACAAIAAQABAAAA//8BAAEAAAD9//n/
9f/z//L/8f/u/+7/7v/w//H/8f/x/+//7//v/+//8f/x//H/8f/x//H/8f/x/+3/7v/u
//D/8P/y//L/9P/4/wAADgAgADUARwBbAG0AdwB7AH4AegBvAGIAVQBGADkALwArACgA
HgAVAA8ADAAGAP3//P8AAAMAAgAAAP7/9//0//f/+v/3//X/9f/z//D/8P/v/+//8f/x
//H/8f/x//H/8f/y//D/8P/w//D/8f/x//L/9P/y//L/8v/y//L/8v/y//L/8//0//T/
9P/0//T/9P/0//f/9//2//b/9f/1//X/9P/0//T/8//z//X/9//4//n/+P/5//n/+f/6
//r/+f/5//f/+f/6//r/+//7//v/+//+//7///////7//f/+//3//v///wAAAQAAAAEA
AQADAAMAAwADAAIABAAEAAUABQAEAAUABQAEAAMABAAFAAYABgAFAAQAAwAEAAMAAgAC
AAIAAgACAAIAAAD//////v8BAAIAAwAEAAEAAAD//wAAAgAAAAAAAAABAAEAAQABAP//
///9//3//v///wAA///+//3//f/8//7//P/7//v//v/+//7//f/8//v/+v/5//r/+//6
//v/+f/5//n/+v/7//z//f/+//3//P/7//r//P/7//v/+//6//r/+v/7//v/+f/7//v/
+//7//v/+//9//3//f/9//z//P/8//v//P/9////AAD//////v/9///////+//7/////
//7//v/8//3//v/+//7///8AAAAA/v//////AAAAAAAA/v/+/wAA/////wEA//8AAAAA
/v/9//3//v/+//3//P/7//r//f/9//7////9//3//f/+//z//P/8//z//f/8//3//v/9
//z/+//6//z//f/9//3//f/8//z//P/6//r/+v/6//v//P/9//7//P/8//z//P/8//z/
+//7//v/+//7//v/+//7//v/+//9//3//v/+//v/+v/6//z//P/8//v/+//9//3//f/9
//z/+//7//r/+v/7//z//f/9//3//f/9//v/+//7//v//f/9//z/+//5//z//P/8//z/
/P/8//r/+v/6//r//P/8//z//P/+//7///////7//f/8//z/AAABAAIABAAEAAYABgAG
AAgACwALAAoACwALAAsACwAHAAUABAADAAYACAAMAA8ADQANAA0ADAALAAoACQAJAAoA
CgAKAAsACQAIAAcABgAIAAkACQAIAAUABQAFAAQAAAD9//j/9f/3//f/9f/2//b/9v/3
//f/9//3//f/9//3//f/9//3//f/9//3//f/+//7//T/8P/y//T/9P/0//T//P8KABoA
KAA1AEkAXQBlAGsAcQB2AHAAZQBYAEcANgAnAB0AGwAgABwAEwANAAoABAD9//z//P/9
//7/AAACAAEA/P/7//r/9//1//f/9//4//j/9//3//b/9f/0//P/9P/1//b/+P/4//j/
+P/4//b/9f/1//b/+P/4//j/+P/3//b/9f/0//f/+P/4//j/+P/4//j/+P/5//n/+P/4
//r/+//8//z/+v/6//n/+f/6//v/+//7//z//f/9//3//P/8//v/+//8////AQACAP//
////////AgACAAMAAwADAAMABQAFAAMAAwADAAMABAAFAAUABwAFAAUABQAEAAYABgAH
AAcACAAJAAkACAAEAAQABAAEAAcABwAHAAcABAADAAIAAgAEAAQABAAEAAMAAwAEAAQA
BAAEAAQABAAGAAYABgAIAAcABAADAAIAAwADAAMAAwADAAMAAQABAP////////3/AAAB
AAMABAACAP7/+//5//v//P/9//3/+//7//v/+//7//v/+f/5//v/+//7//z//P/8//z/
/P/6//r/+v/6//v/+//8//3/+//6//n/+f/6//n//P/9//v/+//7//v//f/9//3//f/+
//7//v/9//v/+//8//z//f///wAAAQD//////v/+///////+//7//P/9//7//v/7//v/
+//6//z//f/9//7//v/+//z//P/+//3//f//////AAAAAP7//P/7//v/+v/7//z//f/+
//z/+//7//v//f/9//3//v/8//z//P/8//z/+v/6//r//P/8//z//P/6//v/+//7//v/
+v/6//r//P/8//z//P/7//r/+f/4//n/+v/7//z/+v/6//n/+f/7//v/+//7//v/+//7
//v/+v/5//n/+P/5//r//P8AAP7//P/5//f/+f/5//n/+f/6//v//f/+//z/+//6//n/
+//7//v/+//6//n/+P/3//j/+f/5//n//f/8//r/+P/4//j/+P/6//r/+v/6//j/+P/4
//j/9v/2//b/9v/5//r/+//8//v/+//7//v//f/+/wEAAQD//wAAAgAEAAQABAAGAAkA
CQAIAAcABwAHAAcABgAFAAcABwAIAAgACQAJAAkACQAMAAwACwAKAAsACwALAAoABwAH
AAcABgAFAAQABAAFAAMAAgABAAEAAwACAP///f/5//f/9v/1//D/8P/w//D/8//z//P/
8//y//H/8P/v//H/8f/x//H/8//z//P/8//u/+7/8P/0//T/9P/0//r/AgASACIAMQA/
AFEAZQBxAHcAegB6AHEAZABTAEIANQAtACsAKgAkAB0AGQAUAAwAAwAAAAIAAQACAAQA
AgD9//z/+//4//f/8//z//f/9P/0//P/8//y//H/8P/v//H/8f/x//L/8P/w//D/8P/x
//H/8v/0//L/8v/y//L/8v/y//L/8v/z//T/9P/0//T/9P/0//T/9f/1//T/9P/2//f/
+P/4//b/9v/1//X/9//5//r/+//6//n/9//1//f/+P/4//n/+f/7//z//P/6//n/+P/3
//r/+v/7//v/+//7//3//f////////////7//////wEAAQABAAEAAAACAAIAAwADAAMA
AwACAAAA//8AAAEAAgADAAMAAwADAAIAAQAAAAAAAgACAAIAAgAAAP/////+/wAAAAAA
AAAAAAAAAAAAAgABAP7//f/8//7///8AAAEA/v/9//r/+f/7//v/+//5//v/+//8//z/
+v/4//f/9//6//r/+v/5//f/9//3//f/+f/5//f/9//3//f/9//4//j/+P/4//j/+v/6
//r/+v/5//f/9v/1//f/+P/5//v/+//5//v/+//5//n/+f/5//v/+//7//v/+//6//n/
9//5//n/+v/6//z//f/9//3//P/7//n/+P/6//v/+//8//v/+//7//r/+//7//v/+v/6
//v/+//8//r/+v/4//j/+v/5//n/+//5//r/+v/4//n/+f/6//r/+v/6//r/+v/4//f/
9//3//j/+f/6//z/+//6//n/+P/6//j/+P/4//b/9v/2//b/9v/3//f/9//4//j/+f/6
//j/+P/4//j/9v/2//b/9v/3//j/+f/6//n/+P/2//X/9v/3//j/+f/4//f/9v/1//f/
9//4//j/9//2//b/+P/4//j/9//3//f/9//3//f/9f/1//b/9v/3//f/9//3//n/+f/5
//n/+P/3//b/9f/3//f/9v/1//f/9P/y//P/9P/1//b/+P/4//j/+P/2//b/9v/2//b/
9v/2//b/9v/2//b/9v/0//T/9P/0//X/9v/3//j/9v/2//f/9//4//n/+v/8//3//f/9
//7//v8AAAAAAAAEAAcABwAGAAUABQAFAAUABgAFAAUABQAEAAQABgAHAAYABwAIAAgA
CgAKAAoACwAIAAYABAADAAQABAAEAAQAAgADAAMAAgABAAEAAQAAAP7//f/6//n/9f/z
/+//7v/w//D/8f/x//H/8f/x//H/7//v/+//7//x//H/8f/x//H/8//w/+7/7P/s/+7/
9P/0//b//P8MACAAMwBHAFcAZwB3AH0AfAB6AHMAZgBVAEgAOwAvACsAKAAkAB0AFwAS
AAwABwAEAAIAAwAEAAIAAAD9//r/9//2//f/9f/1//X/8v/y//H/8f/v/+//7//v/+//
7//v//D/8P/w//D/8P/y//H/8f/y//H/8P/v/+7/8P/w//D/8P/y//T/9f/2//X/9P/z
//L/9f/1//T/9P/y//P/9P/0//b/9v/1//X/9v/3//f/9//3//f/9v/1//f/+P/4//n/
9//5//r/+v/7//v/+//7//z//P/9//3//P/7//z/+//8//3//v////7//////wEA////
/////v///wAAAgADAAMAAwACAAAAAQACAAMABAAEAAMAAgABAAAA///+//7/AAAAAAAA
AAD9//3//v/+////AAABAAIAAQAAAP//AAD+//z//P/8//z//f/+/////f/9//v/+//7
//v/+//5//n/+f/6//r//P/6//n/+f/4//j/+P/3//f/9//3//f/+f/5//f/9//3//f/
9//4//j/+P/4//j/+P/4//j/+P/2//X/9f/1//f/+P/5//v/+f/3//n/+f/5//n/+f/5
//f/9//3//f/+P/4//j/9//4//n/+//8//n/+f/4//f/+P/5//n/+v/7//v/+v/6//r/
+//8//z/+//7//v/+v/4//n/+f/6//z//P/6//r/+v/5//n/+//7//z//P/6//n/+f/6
//r/+v/6//r/+v/6//n/+f/5//v/+//7//z/+//6//n/+P/5//j/+f/6//j/+P/4//j/
+P/5//n/+f/5//j/+P/4//b/9v/2//b/9//4//n/+v/3//b/9f/0//X/9v/2//f/+f/5
//n/+f/4//f/9v/1//b/9//5//r/9//2//b/+P/4//j/9//3//j/+f/6//v/+P/3//f/
9v/4//n/+v/7//r/+f/4//f/+f/5//n/+f/5//n/+P/3//P/9P/2//b/9v/2//b/9v/2
//b/9v/2//b/9v/2//j/+P/4//j/9v/2//b/9v/4//j/+P/4//j/+f/5//n/9//3//j/
+//+////AQAEAAMAAgABAAIABgAHAAcABwAHAAcABwAGAAUABQAFAAYACAAKAAsADAAL
AAwADAALAAwACwALAAsACAAHAAcABwAGAAUABAAEAAUABQAEAAMAAwADAAIA//////v/
+f/4//f/9P/0//T/8v/z//P/8//0//X/9v/3//T/8//y//H/8//z//P/8//1//T/9P/y
//L/8v/0//b/+P8AAA4AHgArADsATQBhAHEAewB+AIAAeQBqAFkASAA3ACkAIwAmACYA
HQATAA4ACgADAPz/+v///wAAAAAEAAUA/v/5//j/9f/z//f/9//4//j/9//3//b/9f/0
//P/9f/1//X/9v/2//b/9v/2//T/8//z//T/9f/2//f/+P/2//b/9v/2//f/+P/4//j/
9v/2//b/9v/5//n/+P/4//r/+//8//z/+v/6//n/+f/6//v/+//7//z//f/9//3//P/8
//v/+//8////AQACAAAA///+//3///8AAAIAAwABAAEAAwADAAEAAQABAAEABQAHAAgA
CwAKAAkACAAGAAQABAAFAAUACAAJAAkACAAGAAYABgAGAAkACQAJAAkABgAFAAQABAAG
AAYABgAGAAMAAwAEAAQABAAEAAQABAAFAAYABwAKAAcABAADAAIABAAFAAYABwAGAAUA
AgABAAEAAQABAP//AAABAAMABAADAAAA/v/9/wAAAAAAAP///////////////////f/9
/////////wAA/f/8//v/+v/9//7///8AAAAA///////////+//3//f/+//3/AAABAP7/
/f/8//v//f///wEAAwACAAIAAgABAP////8AAAAAAgADAAMAAwABAAEAAAAAAAMAAwAC
AAIAAgADAAQABAACAAEAAAD+/wEAAwAEAAYABAAEAAIAAgACAAEAAQADAAEAAgACAAAA
AQABAAIAAgAAAAAAAAAAAAAA/////////f/9//3//v8BAAIAAwAEAAMAAAD///7/AAAA
AAAAAAD+/////////wEAAAAAAAAA/v/+//7//v/+//7//v/+////AAABAAIAAQAAAP7/
/f///////////wEAAQABAAEAAQABAAIAAgD///7//v8AAP7//v/9//3/////////////
////AAAAAP3//f/9//3//v///wAAAQD//////////wEAAQAAAP//AwAAAAAA/v/+//7/
/v8AAAAAAQABAAEAAQABAAIAAwADAAMABAAIAAoACgAKAAsADQAMAAoACgALAAwADQAK
AAkACQAJAAoACgAMAA0AEAARABIAEgAOAAwACgAJAAsADAANAA8ADgAMAAoACAAKAAsA
CwAKAAkACQAJAAgABAABAPz/+f/6//v/+v/8//r/+v/7//v/+f/5//n/+f/7//v/+//7
//n/+f/5//n/+f/5//r//P/6//j/+v/8//r//v8OAB4ALAA7AEsAWQBlAG0AbwBsAGYA
XQBUAEcANgAlAB0AHQAcABgAEwANAAgABAD///7/AAD//wAAAgACAAEAAgADAAAA/f/7
//v/+f/5//r/+v/7//n/+f/5//n/9//3//f/+P/5//r/+//8//v/+f/4//j/+//8//3/
/v/9//z/+//6//n/+v/6//r/+//8//3//v/+//3/+//6//v//f///wAAAAAAAP/////+
/////////wEAAwAEAAUAAwACAAAA//8BAAMABAAEAAUABQAFAAUABAAEAAUABQAHAAcA
CQAJAAcABwAHAAcACAAJAAkACwALAAsACwAKAAwADAANAA0AEAARABEAEAALAAoACQAI
AAsACwALAAsADAALAAoACgAJAAgABwAGAAYABwAJAAoACQAIAAcABgAIAAgACAAKAAoA
CAAIAAgABQAFAAUABQAHAAcABQAFAAUABQAFAAMAAwADAAQABAAEAAIAAQABAAIAAgAC
AAEAAwADAAMAAwAAAP///P/7//3//f/9//7/AAAAAAAAAAD///7//f/8//7//f/9//3/
AAAAAAAAAQD///3//////////////////f/9//3//f///wAAAQABAP////8AAAAAAgAD
AAMAAwADAAMAAgACAAEAAQAAAAAAAgADAAQABAADAAMAAwACAAIAAwADAAQABAAEAAIA
AgD///3//P/9/wAAAgADAAIA/////wAAAAAAAAAAAAAAAAAA/////////f/9//3//v//
/wAAAQACAAAA/v/+//7//v/+//7//v8AAAEAAQABAP///v/+//7/AAAAAAAAAAD+//7/
/v/+//7//v/+//7//v/+//3//f/7//v/+//7//3//f/9//3//f/9//7//v/9//z//P/+
/wAAAAD//////v/9//z/+//8//3///8AAP3//f/9//3//f/9//3//f////////////v/
+f/4/w==
         </WaveFormData>
      </LeadData>
      <LeadData>
         <LeadByteCountTotal>10000</LeadByteCountTotal>
         <LeadTimeOffset>0</LeadTimeOffset>
         <LeadSampleCountTotal>5000</LeadSampleCountTotal>
         <LeadAmplitudeUnitsPerBit>4.88</LeadAmplitudeUnitsPerBit>
         <LeadAmplitudeUnits>��V</LeadAmplitudeUnits>
         <LeadHighLimit>2147483647</LeadHighLimit>
         <LeadLowLimit>268435456</LeadLowLimit>
         <LeadID>II</LeadID>
         <LeadOffsetFirstSample>0</LeadOffsetFirstSample>
         <FirstSampleBaseline>0</FirstSampleBaseline>
         <LeadSampleSize>2</LeadSampleSize>
         <LeadOff>FALSE</LeadOff>
         <BaselineSway>TRUE</BaselineSway>
         <ExcessiveACNoise>FALSE</ExcessiveACNoise>
         <MuscleNoise>FALSE</MuscleNoise>
         <LeadDataCRC32>3504829038</LeadDataCRC32>
         <WaveFormData>
+v/6//r/+v/9//7///8AAP3//P/7//r//P/8//z//P/9//7///8AAP///v/9//z//f/+
////AAD+//7//v/+//7//v/+//7///8AAAEAAgD///7//f/8//3//v///wAA/v/+//7/
/v/+//7//v/+/wAAAAAAAAAA/f/8//v/+v/7//z//f/+//z//P/8//z//P/8//z//P/+
//7//v/+//v/+v/5//j/+f/6//v//P/6//r/+v/6//r/+v/6//r/+v/6//r/+v/5//j/
9//2//f/+P/5//r/+f/4//f/9v/4//j/+P/4//n/+v/7//z/+f/4//f/9v/5//r/+//8
//n/+P/3//b/9v/2//b/9v/3//j/+f/6//f/9v/1//T/9//4//n/+v/4//j/+P/4//j/
+P/4//j/+v/6//r/+v/3//b/9f/0//f/+P/5//r/+f/4//f/9v/4//j/+P/4//r/+v/6
//r/+f/4//f/9v/3//j/+f/6//j/+P/5//n/+//7//v//f///wAAAAAAAP3//v/9//r/
AAADAAQABQACAAEA/v/8//v/+f/3//f/+P/6////AAD+//7//v/9//v//P/7//z/+v/4
//X/9P/2//b/9//3//n/+f/5//n/9v/0//P/8v/z//X/9v/4//f/9v/z//H/8v/y//H/
8f/0//T/9P/z//D/7//v/+7/8f/z//T/9f/3//T/8v/w/+//8f/3/wEACAAUACYAOwBQ
AF4AZwBrAHMAfQCGAI0AkgCQAIcAegBrAF0ARwAxACEAEwAGAPv/8v/q/+f/5//o/+r/
7P/t/+r/6P/m/+T/5v/p/+7/8f/1//X/9P/y//L/8v/x//D/7//w//L/8//0//H/8f/x
//H/9f/1//T/9P/z//P/8v/y//D/8P/x//H/9P/2//f/9//2//X/9P/z//X/9v/3//j/
9//2//X/9P/y//L/8v/y//X/+P/6//v/9v/1//T/9P/2//b/9//4//j/+P/4//j/9v/2
//j/+P/7//3/AAABAP///v/+//7/AAAAAAEAAQAEAAUABQAFAAUABAAEAAUACAAKAAwA
DQAMAAsACwAKAAwADQANAA4ADgAPAA8ADQAMAAsACgAIAAkACgALAAwADAAMAAsACwAL
AAsADAAMAAwADAAKAAkABwAHAAcABgAHAAcACAAJAAUABAACAP//AAAAAAAAAAABAAEA
AAD///z//P/8//z//f/9//3//v/8//v/+f/3//n/+v/6//r/+//7//v/+//6//n/+P/3
//v//P/9//7/+v/5//r/+f/6//v//P/9//3//v/+//7//P/8//z//P/9//7///8AAP7/
/v/+//////8BAP//////////AAAAAP3//f/9//7/AAABAAIAAwACAAAA///+/wAAAAAA
AAEAAQABAAAAAAD+//3/+//9///////+//7//P/8//z//P/8//z//f/9//7//v/9//3/
/P/7//n/+P/5//v//P/8//v/+v/5//j/+v/6//r/+//7//r/+f/5//n/+f/5//n/+//7
//v//P/7//r/+f/4//r/+v/5//n/+//7//v/+//5//j/9v/1//T/+P/6//z/+v/5//f/
9f/3//j/+v/7//r/+v/4//j/9//2//X/9P/4//n/+v/6//f/9v/2//X/9v/2//f/+P/5
//n/+P/4//f/9f/0//P/9f/3//r//P/6//b/8v/z//T/9f/2//f/+P/5//r/9//2//X/
9P/3//j/+f/6//f/9v/1//T/8v/y//L/8v/0//b/+f/7//j/9//2//f/+v/8//3//v/8
//7//v/8//3/////////AAABAAAAAAD7//f/8//x//T/+P///wIAAQAAAP///f/6//r/
+P/4//j/+P/3//j/9f/0//T/8//0//X/9v/3//P/8v/y//L/8v/z//P/9P/2//b/9P/z
/+//7v/s/+v/7//w//H/8f/v/+//8P/w//D/8f/x//H/8//y//T/8P/t/+//9f/9/woA
GgAyAEcAVgBcAF8AYQBpAHUAggCJAIwAjACDAHYAaQBVADkAJQAXAAcA+v/z//D/6v/l
/+f/6P/m/+j/6f/o/+j/6P/m/+j/6f/s/+//8f/y//L/8f/y//L/8f/w/+//8f/y//L/
8v/z//P/8//z//L/8f/v/+7/8v/z//P/9P/z//L/8v/x//H/8v/y//H/8v/z//T/9f/0
//T/9P/0//b/9v/2//b/8//y//H/8P/w//L/8//z//T/9f/2//j/9//2//b/9v/3//j/
+f/6//n/+P/5//j/+P/5//v/+//7//z//v8AAP///v/+//3/AAADAAUABwAFAAQABAAF
AAcACAAJAAkACwALAAwADAAKAAkABwAGAAgACwANAA0ACgAJAAgABgAHAAgACQAKAAwA
DAALAAsACAAHAAcABgAJAAoACQAJAAgABwAGAAQABAADAAMAAwADAAQABAADAP///v/9
//z//v/////////7//r/+f/4//v/+//7//z///////7//f/7//r/+P/2//f/+f/7//3/
+//7//v/+//6//r/+v/6//v/+//9//3/+//7//v/+//9//7//v/+//z//P/8//z//P/8
//z//P/8//z//P/9//3////9//3//////wAAAAD9//3//f/+////////////AQAAAAAA
AAD+//7//v///wAAAQABAAIA///9//r/+//+//////8AAP7//v/+//7//P/8//3//f/9
//7//v////7//f/7//r//P/9//3//P/6//r/+v/6//j/+P/4//n//P/8//z//f/8//v/
+v/5//v/+//7//z//P/8//z//P/6//r/+f/5//r/+//8//3//f/8//r/+f/4//r/+v/6
//z//f/9//3/+f/4//j/9//7//z/+//8//v/+v/5//j/+//7//v/+v/8//z//f/9//z/
+v/5//j/+v/7//v//P/7//n/+P/3//n/+f/6//r//P/+//7/+//6//n/+P/5//r/+//8
//v/+v/5//n/+//7//v/+//9//3//v/+//3//P/9//z/+////wIAAwADAAMAAwABAP7/
+//5//f/+f/6//z/AQAAAAAAAAAAAAAA/v////7//v/9//z/+v/3//b/9f/1//j/+f/6
//v/+v/3//X/9P/2//b/9//3//j/+P/4//b/9f/0//T/8//1//b/9v/2//L/8f/w//D/
8//0//b/9//1//X/9P/0//L/8//1//3/AwAKABYAKAA5AEoAWgBhAGkAcwB9AIYAjwCS
AJIAiQB8AHUAcQBbAD8ALwAbAAQA9//y/+7/6//r//D/8P/w/+//7P/q/+r/6v/s//P/
9P/z//n/9//2//T/9P/0//P/8v/x//L/9P/1//b/9P/z//L/8f/0//X/9f/2//X/9f/0
//T/8v/y//P/8//0//b/9//3//T/8//y//H/9f/2//f/+P/2//b/9v/2//T/9P/0//T/
9f/4//r/+//4//f/9v/2//j/+P/5//r/+v/6//r/+v/4//j/+v/6//v//f8AAAEA///+
//7//v8CAAIAAwADAAQABQAFAAUABAAEAAUABwAJAAoACwALAAoACQAJAAgACwANAA4A
EAANAA0ADAAJAAkACQAJAAgACwAMAA0ADgALAAoACAAHAAkACQAKAAoADAAMAAoACQAH
AAcABwAGAAgABwAHAAcABQAEAAIA//8BAAIAAwAEAAEAAQAAAP///P/8//z//P/+//3/
/P/8//z/+//5//f/+P/6//v//P/5//n/+f/5//f/9//3//f/+f/6//v//P/4//f/+P/3
//j/+f/6//v/+f/6//r/+v/5//j/9//2//j/+v/8//7//f/8//v/+//7//3/+//7//v/
+//8//z/+f/5//n/+v/8//3//v////7//P/7//r/+//8//3////+//3/+//6//r/+f/3
//n/+v/7//v//P/5//j/9//2//n/+v/8//3/+v/6//n/+f/3//f/9v/2//f/+f/6//r/
+f/4//f/9v/4//j/+P/5//v/+v/5//n/+P/3//b/9f/2//f/+P/6//f/9v/1//T/9f/2
//b/9//3//f/9//3//f/9v/0//P/8//2//f/+P/3//f/9v/1//X/9v/4//n/+f/4//X/
9P/0//T/9P/0//f/9//3//b/9f/0//T/8//0//T/9f/2//f/9//2//b/9f/z//L/8f/0
//X/9//4//T/8v/0//b/9v/2//b/9v/2//b/9v/0//T/9P/0//b/9v/2//b/9P/0//T/
9P/1//b/9//4//j/+f/5//n/+P/3//j/9//5//r/+//8//z//P/6//3//f/9//3//f//
//3//P/5//X/8//z//T/9//9////AAD///7//P/4//j/9v/2//X/9f/0//X/9v/z//P/
8v/x//L/8//0//P/8P/w//D/8P/x//H/8v/y//T/8v/x//D/7//t/+z/7P/v//D/8P/x
//D/8P/v/+7/7//v/+//7//0//L/7v/t/+//8//5/wIAEgAmADsAUABeAGUAZwBrAHcA
hACLAJIAlgCNAHoAbQBfAEMAKQAbAA8AAgD5//T/8P/p/+f/6P/o/+j/6f/o/+z/7v/q
/+j/6f/q/+3/7//y//L/8f/y//L/8f/w/+//8f/y//L/8v/x//H/8f/x//L/8f/v/+7/
8v/z//P/9P/z//L/8v/x//H/8v/y//H/8v/z//T/9f/0//L/8P/u//H/8v/z//T/8v/y
//L/8v/y//T/9f/1//X/9f/1//b/9f/0//T/9P/1//b/9//4//j/+P/6//r/+P/5//v/
+//7//z//v8AAP///v/+//3/AQADAAQABQAEAAQABQAHAAUABgAHAAcACgALAA0ADgAM
AAsACQAIAAkACwAMAAsACQAJAAkACAAIAAgACAAIAAkACgAKAAsACAAHAAcABgAHAAgA
BwAHAAcABwAHAAYABAADAAMAAwAEAAQAAwABAP///v/9//z//v/////////9//z/+//6
//z/+//6//r/+//7//r/+f/3//j/+P/4//j/+f/6//v/+P/3//b/9f/4//j/+P/4//n/
+f/7//v/+P/3//b/9f/4//r/+//8//v/+v/5//j/+P/4//j/+P/5//r/+//9//v/+//3
//X/9//5//z//v/6//n/+P/4//n/+f/5//n//P/8//3//v/7//r/+f/5//z//f/9//7/
/f/7//j/+f/7//v/+v/6//j/+P/4//j/9//2//b/9f/3//j/+P/5//f/9//2//b/9v/3
//f/9v/4//j/+P/4//X/9P/z//P/9v/2//b/9//3//f/9//3//f/9//3//j/+P/4//j/
+P/3//b/9P/z//T/9f/2//f/9v/2//X/9f/0//b/9v/2//b/9//3//f/9f/0//T/8//1
//b/9f/2//X/9P/z//L/8//z//P/8v/z//T/9v/3//b/9P/z//L/9P/1//X/9v/1//P/
8v/x//P/8//0//T/+P/6//j/9f/0//P/8v/0//T/9P/0//T/9P/0//T/8v/y//L/8v/1
//b/9//4//b/9P/y//D/8f/y//P/9P/2//b/9v/2//X/9P/z//L/9f/3//j/+f/4//f/
+P/3//v//P/9//7//v/+//z///8AAP///v/9/wAA//////3/+f/1//P/8v/3//3///8A
AP7//v/9//r/+f/2//X/8//0//T/9v/4//X/9f/0//P/9f/1//X/8//0//T/9P/0//L/
8f/x//D/8v/y//P/9P/x/+//7v/u/+//8P/w//H/8f/y//L/8v/y//H/8P/v//T/9P/2
//X/9f/3//3/CgAaAC4ARQBYAGYAawBtAHMAewCEAIsAkACOAIMAeABvAFsAPwAnABUA
BQD6//X/8v/u/+n/5//o/+j/6P/p/+r/7P/s/+7/8P/v/+7/7//v//D/8P/v//D/8f/x
//H/8f/v//D/8P/w//L/8//0//X/9v/1//P/8v/0//X/9f/2//T/9P/1//X/8//0//T/
8//2//f/+P/5//n/+P/3//b/9v/2//b/9v/0//T/9P/0//L/9P/1//X/9f/3//n//P/5
//j/+P/4//j/+P/4//j/+P/4//r/+v/4//n/+//7//z//v8BAAQAAwACAAIAAQADAAUA
BgAHAAgACAAJAAsACAAIAAgABwAJAAsADgAQAA8ADwAOAA4ADAANAA0ACwAMAA0ADgAO
AA0ADAALAAoACwAMAAwADQALAAsADAAMAAwADAAKAAkACQAJAAkACAAHAAUABAADAAUA
BgAGAAUAAwACAAEAAAAAAAEAAQABAAAAAAAAAAAA///9//v/+v/8//3//f/9//z//P/7
//r/+v/7//z//f/9//3//f/9//z//P/8//z//f/9///////9//3//f/9//3//v/+//7/
AAAAAAAAAAD+//7//v/+/wAAAAAAAAEAAAABAP7//f/+////AQACAAMAAwADAAQAAgAB
AAAA//8CAAIAAwAEAAMAAgABAAEAAQABAAAAAAACAAEA//8BAAAA///9//z///8AAAEA
AgABAAAAAAD//wAAAAD/////AAABAAEAAgD+//3/+//4//v//P/9//7//P/8//z//f/9
//z/+//7//v/+//7//v/+f/5//n/+v/7//z//f/+//3//P/6//n/+//7//v/+//+//7/
/f/9//j/+v/6//r//P/9//3//f/7//r/+v/5//v//P/7//z//v/+//7//v/8//v/+v/4
//v//P/+/////v/8//v/+v/9//3//P/8//z/+//7//v/+v/5//n/+P/+/wAAAAD9//z/
+//6//j/+P/4//j/+//8//3//v/8//z//f/9//v/+//7//3//f/+//7//v8AAAIAAgAA
AAUABwAHAAcABAADAAAA/v/+//3//P/9//z//v8DAAQABAAEAAQAAwAAAAAA/v/+//v/
+v/4//j/+f/6//z//f/7//v/+//7//f/9v/2//b/+P/5//n/+v/5//j/9f/z//X/9v/2
//f/9v/2//b/9f/0//P/8//y//X/9//4//n/8//y//L/9P/5//3/AwAJABQAJAA2AEkA
WgBkAGkAcwB/AIsAkgCVAJgAkgCDAHgAdQBjAEkAMwAfAAsA/P/1//T/9P/z//P/9P/0
//L/7f/s/+7/7P/q//D/9//4//n/+//6//j/9f/0//X/9f/1//X/9//4//j/+P/1//X/
9f/1//j/+f/5//r/+P/3//X/9P/1//b/+P/5//n/+v/6//n/+P/3//b/9f/5//r/+//8
//v/+v/5//j/+v/6//r/+v/6//z//f/9//n/+f/5//r/+//8//7/AAD///7//f/8//3/
/v8BAAIAAgADAAUABQADAAIAAgACAAcACAAKAAsACgAJAAcABQAHAAgACgANAA8AEAAR
ABEADgANAA0ADAAPABEAEgAUABMAEwASAA8AEQARABEAEAAQABAAEAAQAA8ADgAMAAsA
DgAPABEAEgAPAA4ACwAJAAoACwAMAAwADAALAAsACwAHAAYABAABAAMABAAFAAYAAwAD
AAIAAQAAAAAAAAAAAAIAAQAAAAAAAAD///3/+//8//7///8AAPz/+//6//n/+v/7//z/
/f/+//7//v/+//z/+//8//v//v///wAAAQAAAAAA///+//7//v/+//7/AAAAAAAAAAD+
//7//v///wAAAwACAAMAAAD//////v/+////AAACAAEAAQABAAEAAAD+//3//P/+/wAA
AgAFAAIAAQD///7///////7/AQABAAEAAAAAAP///v/9//z///8AAAIAAwABAAAA/v/9
//3//f/8//z//v///////v/9//z/+//6//3//v///wEAAAD+//z/+//7//v/+//7//n/
+f/5//r/+P/4//j/+P/7//z//P/9//z/+//6//n/+v/6//n/+f/4//r/+v/6//n/+f/4
//f/+f/6//z//f/9//z/+f/4//r/+v/6//r//f/9//3//P/7//r/+v/5//r/+v/7//z/
+v/5//f/9v/3//f/+P/5//n/+f/6//r/9v/2//b/+f/6//v//P/6//r/+v/6//j/+P/4
//j/+v/6//r/+v/5//j/9//2//r/+//8//3/+//9//3//v/8//z//P/+/wAA/v8BAAMA
AQABAAEAAQAAAAAA/v/9//j/9//3//j///8AAAAAAAACAAEA/v/+//n/+P/2//T/9f/2
//f/+P/3//f/9//3//X/9f/z//L/9f/2//f/+f/2//b/9f/0//P/8//z//T/8f/x//L/
8v/y//H/8f/x//P/9P/1//f/9v/1//T/8v/w//T/9//9////BQAMABoALABBAFYAZgBv
AHUAewCDAI4AlQCWAJYAjQCAAHMAYwBHAC0AGwALAPz/9f/w/+7/7f/t/+7/7v/q/+f/
6P/o/+r/7v/y//P/9P/3//f/9f/0//L/8v/0//X/9v/3//T/9P/z//L/8v/z//T/9f/3
//f/9v/2//T/8//x//D/8v/0//f/+f/2//b/9f/z//X/9f/1//X/9v/2//b/9v/0//T/
9P/0//f/+P/5//r/+P/4//f/9f/0//X/9v/4//r/+v/7//z/+v/6//r/+v/7//z///8A
AP////8AAP//AAAAAAEAAgAGAAYABwAHAAYABQADAAEABAAGAAkADQAKAAoACgAJAAsA
CwAMAAwADQAPABAAEgAPAA8ADgALAA4ADwAQABAADwAOAA0ADAAMAAwACwALAA0ADQAO
AA4ADAAMAAoACQAKAAsADAAMAAsACQAIAAcACAAIAAcABQAEAAQABAAEAAAA///9//v/
/P/+/wAAAgABAP///f/8///////+//3///8AAAAAAAD8//v/+v/5//v//f///wEA///+
//3//P/9//3//////wEAAQABAAEAAAAAAP///v///wAAAQACAAEAAAD///7/AAAAAAAA
AQABAAMAAQABAAAA//////7/AAABAAIABAADAAMAAwADAAEAAAAAAAAAAQACAAMABQAC
AAEA///+/wEAAQAAAAMAAQABAAAAAAAAAAAAAAAAAAIAAgADAAMAAQAAAP7//f8AAAEA
AQACAP/////+//z//v/+//7//v8AAAAAAAABAP7//P/6//n//P/9//7////+//3//P/8
//7//v/+//7/AAAAAP/////+//3//P/7//3//v/+////+//8//v/+v/8//3//f/9//7/
/v/////////+//v/+v/7//z//f/+//z/+//6//j/+v/6//v/+//8//z//f/+//z/+//5
//j/+v/7//3////8//v/+//6//j/+P/6//v//P/9//7/+//6//n/+P/5//r/+//8//z/
/P/8//z/+v/6//r/+v/8//z//P/8//v/+v/5//j/+f/6//z//f/7//v/+//9//3//v/+
//7/AQAEAAUABAAFAAUAAwABAAIAAwACAAIA///9//v/+//6//z/AQACAAUABgAHAAcA
AgAAAPz/+v/7//z//P/+//z//P/9//3//P/7//r/+f/4//j/+f/6//f/9//2//b/9//4
//f/9//0//T/8//z//L/8v/y//H/9P/1//f/+P/3//f/9v/1//P/9v/2//r/+//3//n/
AwAMABgALgBFAFoAagBvAHEAcwB7AIgAjwCSAJYAjwB+AHMAYQBFACsAHQARAAQA/f/6
//b/8//x//D/7v/u/+3/7P/w//D/8P/y//P/9P/1//P/9P/0//P/9P/3//f/9//3//T/
9P/z//L/9P/1//b/9//3//f/9v/2//f/9//2//b/9//4//r/+//4//j/9//1//j/+f/6
//v/+//6//n/+P/4//j/+P/4//n/+v/7//z/+f/6//r/+f/6//v//P/+//3//P/8//z/
/P/8//z//P/+//7/AAAAAP3//f/+//3///8AAAIABAAEAAQABQAFAAYABwAHAAcACgAK
AAsADQAKAAoACgAJAAwADQAPABAADgAPAA8AEAAOAA8ADwANAA4ADwAQABAADwAOAA0A
DAANAA4ADgAPAA4ADQANAAwADgAOAAwACwANAA0ADQAMAAsACQAIAAcABwAIAAgABwAE
AAQABAAEAAEAAQAAAP////8AAAEAAgD///3/+//6//7//////////v/+//3//P/9//3/
/f/9/////////////f/8//v/+v/8//3/AAABAP///////////f/+//7//v///wAAAQAC
AAAA/v/8//r//P/+/wAAAwACAAMAAAD///////8AAAAAAAABAAIABAADAAEA///9////
AAACAAQAAQAAAP///////////v/+///////+/wEAAAD///3//P///wAAAQACAAAAAAAB
AAEAAAAAAP///////////v/+//z//f/9//z//v/+//7//v/8//z//P/9//3//P/7//v/
+//7//v/+//5//n/+f/6//v//P/9//7//P/8//v/+//5//n/+f/5//3//v/+////+//8
//v/+v/8//3//f/9//r/+v/7//v//P/8//r/+v/9//7///8AAP7//f/8//r//P/8//3/
/f/7//r/+v/6//v/+//6//r/+//7//z//f/6//n/+f/4//r//v/+//3//P/7//r/+P/4
//j/+P/5//r/+//8//n/+P/3//b/9//4//n/+v/8//z//P/8//r/+//7//v//f/9////
//////7//f/8////AAD//wMABQAFAAUABQAFAAMAAgD//////f/9//7//v8DAAQABAAE
AAQAAwAAAAAA/v/+//3/+v/4//j/+P/7//3//v////7//f/8//n/+v/6//r/+v/5//n/
+v/6//r/+P/3//b/9//3//j/+v/5//j/9v/1//f/+P/4//j/9//3//f/9//y//L/+P/9
/wEABQAJAAwAFgAoADkASgBaAGUAbwB3AIEAigCPAJIAkgCNAIAAewB3AGEASQA1ACEA
DgABAPr/+P/3//f/+P/4//b/8//w//D/8P/w//L/9//8///////+//z/+f/4//v/+//7
//v/+//8//z//P/6//n/+P/3//r/+//7//z//P/7//n/+P/5//r//P/9//v//P/8//v/
+//7//v/+//9//7///8AAP3//P/7//r/+//8//3//v/+/wAAAQABAP7//f/8//z///8A
AAIABAABAAAA///+////AAADAAQABAAFAAcABwAFAAQABAAEAAkACgAMAA0ADAANAA0A
DQAQABAAEQATABEAEgATABMAEwATABQAFAAWABcAFwAYABcAFwAWABMAFQAVABUAFAAV
ABYAFwAYABcAFgAUABMAFAAVABcAGAAXABYAEwARABIAEwAUABQAFAATABMAEwAQABAA
DwANAA0ADgAPABAADAALAAkABwAHAAgACQAKAAgABwAGAAYABQAFAAQAAwAGAAgACQAK
AAgABwAGAAUABwAHAAcABwAIAAgACAAIAAYABQAGAAUACAAJAAoACwAKAAoACQAIAAkA
CgALAAwADgAOAA4ADgANAAwACwALAAwADwAOAA8ADgANAA0ADAANAA0ADQAOAA8ADwAP
AA8ADQAMAAwADAAOAA4ADgAPAA8ADwAOAA4ADgANAAsADQAPAA8ADgAOAA0ADAALAAoA
DQAOABAAEQAPAA4ADAALAA0ADQAMAAwADAANAA0ADAALAAoACQAIAAsADAANAA8ADQAM
AAsACwANAA0ADQANAA0ADQANAA4ADAAKAAgABgAIAAoACwANAAoACQAIAAcACgAKAAkA
CQAIAAoACgAKAAgACQAJAAkACQAKAAwADQAMAAoABgAEAAcACAAJAAoACwALAAsACgAI
AAgACQAJAAsACgAKAAoACgAJAAcABgAJAAkACgALAA0ADQAOAA4ACAAGAAYACQAKAAsA
DAAKAAoACwALAAoACQAIAAkADAAOAA8AEAAPABAADwAMABEAEwATABMAFQAVABMAEgAO
AAsACAAHAAkADAASABQAEgASABIAEQAOAA4ADAAMAA0ADAAKAAoACAAIAAkACQAMAA0A
DgAPAAoACAAHAAYACQALAAwADgAMAAwACgAJAAYABgAFAAUACAAIAAgABwAGAAUABQAE
AAYABwAHAAcACwAGAAIAAgADAAUADwAdACgANgBOAF8AagByAHcAfwCLAJcAogCnAKoA
ogCTAIgAfQBrAFEAOwApABsADgAHAAAA/P/9/////v/+/wAAAQAAAAAAAAAAAAAAAwAK
AA0ADQAMAAoABwAGAAUABQAFAAUACAAKAAsADAAIAAcABgAFAAkACQAIAAgACwALAAoA
CgAJAAgACAAHAAoADAANAA0ACwALAAsACwAKAAoACgAKAAwADAAMAAwACwAKAAkACAAL
AA4AEAARAA4ADQAMAAwADgAOAA8AEAAQABAAEAAQAA8ADgAPAA4AEAATABcAGQAXABYA
FgAWABgAGAAZABkAGgAbABsAGwAbABoAGgAbAB4AIAAiACMAIgAhACEAIAAgACEAIQAi
ACMAJQAmACUAIwAjACMAIgAkACQAJAAkACMAIgAgAB8AIAAhACMAJAAiACIAIAAfAB0A
HQAdABwAHQAdAB4AHwAdABwAGgAXABgAGAAYABgAGQAZABgAFwAVABQAEwASABMAEwAT
ABQAFAATABEADwARABIAEgASABEAEQARABEADwAPAA8ADwASABIAEgASAA4ADQAOAA0A
DgAPABAAEQATABQAFAAUABMAEgARABAAEwAUABUAFgATABIAEQARABIAFQAUABUAFwAX
ABgAGAAWABUAFAAUABYAFwAYABkAFwAWABYAFgAYABgAGAAZABsAGwAaABoAGQAXABQA
FQAWABcAFwAYABcAFgAVABQAFgAWABcAFwAWABYAFQAVABQAEwARABAAEwAVABYAFgAU
ABQAFAAUABQAFAAUABUAFQAUABMAEwARABEAEQARABIAEwAUABYAEwASABEAEAASABIA
EQARABQAFQAWABcAFwAWABQAEwATABYAFwAYABYAFQATABEAEgASABMAEwAUABQAEgAS
ABAAEAAQABAAEwAVABcAGAAWABQAEwARABMAEgASABIAFQAVABQAFAARAA8ADgANABUA
FwAWAA==
         </WaveFormData>
      </LeadData>
      <LeadData>
         <LeadByteCountTotal>10000</LeadByteCountTotal>
         <LeadTimeOffset>0</LeadTimeOffset>
         <LeadSampleCountTotal>5000</LeadSampleCountTotal>
         <LeadAmplitudeUnitsPerBit>4.88</LeadAmplitudeUnitsPerBit>
         <LeadAmplitudeUnits>��V</LeadAmplitudeUnits>
         <LeadHighLimit>2147483647</LeadHighLimit>
         <LeadLowLimit>268435456</LeadLowLimit>
         <LeadID>V1</LeadID>
         <LeadOffsetFirstSample>0</LeadOffsetFirstSample>
         <FirstSampleBaseline>0</FirstSampleBaseline>
         <LeadSampleSize>2</LeadSampleSize>
         <LeadOff>FALSE</LeadOff>
         <BaselineSway>TRUE</BaselineSway>
         <ExcessiveACNoise>FALSE</ExcessiveACNoise>
         <MuscleNoise>FALSE</MuscleNoise>
         <LeadDataCRC32>4130435943</LeadDataCRC32>
         <WaveFormData>
AAAAAAAAAAD+//7//v/+/wAAAAAAAAAAAAAAAAAAAAAAAAAAAAAAAAIAAgACAAIAAAAA
AAAAAAAAAAAAAAAAAAAAAAAAAAAAAAAAAAAAAAAAAAAAAAAAAP7//v/+//7/AAAAAAAA
AAAAAAAAAAAAAAAAAAAAAAAAAgACAAIAAgABAAAA///+//7//v/+//7/AAAAAAAAAAAA
AAAAAAAAAAEAAgADAAQAAwACAAEAAAACAAIAAgACAAIAAgACAAIAAgACAAIAAgACAAIA
AgACAAIAAgACAAIABAAEAAQABAAEAAQABAAEAAQABAAEAAQAAgACAAIAAgAEAAQABAAE
AAQABAAEAAQABAAEAAQABAAEAAQABAAEAAQABAAEAAQAAgACAAIAAgACAAIAAgACAAQA
BAAEAAQABAAEAAQABAAGAAYABgAGAAYABgAGAAYABgAGAAYABgAEAAQABAAEAAQABAAE
AAQABgAGAAYABgAEAAQABAAEAAQABAAEAAUABwAHAAcABwAFAAYABgAFAAYABwAJAAoA
CQAIAAcABwAJAAgABgAGAAQAAwADAAMAAQABAP////8AAP3/+f/3//T/8//z//T/9f/2
//b/9v/2//f/+f/6//r/+v/6//r/+v/6//r/+v/4//r//P///wIAAwAEAAUAAwADAAIA
AQABAAEAAgACAAIAAwADAAMAAgACAAIAAwADAAMABAAEAAYACQAQABkAIAAjACEAFwAI
APr/6f/U/77/qv+b/5L/h/9//33/g/+B/33/dv9v/2v/cv98/4P/if+V/6b/t//C/8n/
0P/Y/+P/6//y//b/+v/8/wAABAAFAAgACQAKAAsACwALAA0ADQAOAA4ADgAOAA8ADwAP
ABAADgAOAA4ADgAPAA8ADwAOABAAEAARABEADwAPAA8ADgAQABAAEAAQAA4ADgAOAA4A
DgAOAA4ADgANAA0ADQANAAwADAALAAoADAAMAAwADAAKAAoACgAKAAoACQAJAAkACQAJ
AAkACQAIAAgACAAIAAoACQAJAAkACQAJAAcABwAGAAYABgAGAAYABAAEAAQAAgABAAEA
AAABAAEAAgACAP/////+//7////+//7//f////////////3//f/8//z//P/8//z//P/6
//r/+v/6//z//P/8//z//P/+//7//f/9//7//v/+/wAAAQABAAIAAAAAAAAAAAAAAAEA
AQABAAMAAwAEAAQAAwACAAEA//8BAAIAAgACAAIAAgACAAIAAgACAAIAAgACAAMAAwAD
AAEAAQABAAEAAwADAAMABAACAAIAAQABAAEAAAAAAAAAAwADAAMAAwABAAEAAQABAAMA
AwADAAMAAwADAAIAAgACAAIAAwADAAMAAwADAAMAAwADAAIAAgAEAAQABAAFAAUABQAE
AAQAAwADAAQABAADAAMAAwADAAMAAwADAAMAAwADAAMAAwADAAMAAwADAAUABAAEAAQA
AgADAAMAAwADAAMAAwADAAMAAwADAAMAAwADAAMAAwADAAQABAADAAMAAwADAAQABAAE
AAQABAAEAAQABQAGAAQAAwACAAIABAADAAMAAwAFAAUABgAHAAYABAADAAIAAwADAAQA
BQAFAAUABQAGAAQABAAEAAQABAAEAAUABQAEAAMAAwADAAUABQAFAAUABQAGAAYABgAG
AAYABQAFAAcABwAIAAgABgAGAAcACAAGAAgABgAIAAgACAAIAAgACAAIAAgACAAIAAgA
CAAIAAgACAAIAAoACgAKAAoACgAKAAoACgAKAAoACgALAA0ADQANAA0ACwAMAAwACwAN
AA0ADgAOAAwADAAMAA0ADQAMAAoACgAKAAkACQAJAAkACQAHAAcABAABAP3/+//6//n/
+f/6//v//P/8//z//f///wIABAACAAIAAgACAAIAAgACAAIABAAGAAgACwALAAsACwAL
AAsACwAKAAkACQAJAAoACgAIAAkACQAJAAkACgALAA0ADQALAAwADgAQABMAHAAlACgA
KQAjABcABgD4/+f/1P++/67/o/+Y/4//i/+N/5H/kf+N/4r/hf+D/4r/lv+d/6H/q/+8
/8n/0v/b/+T/6v/x//f//v8CAAYACgAMAA4AEQATABMAEwATABMAEwAVABUAFgAWABYA
FgAZABkAGQAaABgAGAAYABgAFwAXABcAFgAYABgAGQAZABcAFwAXABYAFgAWABYAFgAY
ABgAGAAYABYAFgAWABYAFwAXABcAFwAWABYAFQAUABQAFAAUABQAFgAWABYAFgAUABMA
EwATABUAFQAVABUAEgASABIAEgASABEAEQARABEAEQAPAA8ADAAMAAwADAANAAwADQAO
AAwACwALAAoACQAJAAoACgAJAAkACAAIAAcABgAGAAUABwAHAAcABwAHAAcABgAGAAQA
BAAEAAQABgAGAAYABgAEAAQABAAEAAYACAAIAAcABwAIAAgACAAGAAcABwAIAAoACgAK
AAoACAAJAAkACQALAAsADAAMAAoACgAKAAkACQAKAAoACgAMAAwADAAMAAoACgAKAAoA
DAANAA0ADQALAAsACwALAAsACwALAAwADAAMAAsACwALAAoACgAKAAsACwALAAsADAAN
AA4ADwANAA0ADQANAAsACwAKAAoADAAMAA0ADQALAAsACwALAA0ADQAMAAwADAAMAAwA
DQALAAsACgAKAAkACQAKAAoADQANAA0ADQANAA0ADQANAAsACwALAAsACwALAAsACwAL
AAoACgAKAAwADQANAA0ACwALAAsACwALAAsACwALAAsACwALAAsACQAKAAoACQALAAsA
CwAMAAoACgAKAAoACAAIAAkACgALAAsACwAMAAoACQAJAAkACwALAAwADQALAAoACgAK
AAoACQAJAAkACQAJAAkACgAJAAgABwAGAAYABgAHAAcACAAHAAcABwAFAAUABQAFAAMA
BAAEAAQABAAEAAMAAwAFAAUABgAGAAQABAAFAAYABAAEAAQABgAGAAYABgAEAAQABAAE
AAYABgAGAAYABQAFAAUABQADAAMABAAEAAUABQAFAAYABAAEAAQABAAFAAUABAACAAQA
AgABAAEA/////////f////7/+//3//T/8v/w/+//8v/z//T/9P/0//T/9f/3//b/9v/2
//b/9v/2//b/9v/2//b/+P/6//3//////////////////v/9//3//f/+//z//P/9//3/
///+//7//v/9//3//f/+/wAAAAADAAgADwAWABsAGwATAAQA8v/j/9D/vP+o/5v/kv+L
/4P/gf+F/4n/h/+E/4H/e/98/4j/k/+X/5v/qP+1/8D/x//O/9b/3f/l/+z/8P/0//j/
/P/+//3/AAABAAIAAwADAAMABQAFAAYABgAGAAYACQAJAAkACgAJAAgABwAGAAcABwAH
AAYABgAGAAcABwAFAAUABQAEAAYABgAGAAYABAAEAAQABAAEAAQABAAEAAMAAwADAAMA
AgACAAEAAAACAAIAAgACAAIAAgACAAIAAAD///////////////////7//v/+//7//v/9
//3//f/9//3/+//7//r/+v/6//r/+v/4//j/+P/2//X/9f/0//P/8//0//T/8f/x//D/
8P/x//D/8P/v/+//7//v/+//7f/t/+z/7P/u/+7/7v/u/+7/7v/u/+7/7v/u/+7/7v/w
//L/8v/x//H/8v/y//L/9P/1//X/9v/0//T/9P/0//b/9//3//f/9//3//j/+P/4//j/
+P/3//n/+v/6//r/+P/4//j/+P/6//r/+v/6//z//f/9//3/+//7//v/+//9//3//f/+
//z//P/7//v//f/8//z//P////////////3//f/9//3////////////9//3//P/8//z/
/P/9//3////////////9//3//P/8//7//v/+//////////7//v//////AAAAAAEAAQAB
AAEAAQABAAEAAQADAAMAAwADAAEAAQABAAEAAwACAAIAAgACAAMAAwADAAMAAwADAAMA
BQAFAAUABQADAAMAAwADAAMABAAEAAMABQAFAAUABgAEAAQABAAEAAQABAAFAAYABgAF
AAQABAAGAAUABQAFAAUABQAGAAcABwAGAAYABgAHAAcACAAJAAcABwAHAAgACAAIAAgA
CAAIAAgACQAJAAgABwAHAAcACAAJAAoACwAJAAoACgAKAAoACgAJAAkACwALAAwADAAL
AAoACgAKAAoACgAKAAoACgAKAAoACAAIAAgACAAJAAoACwAMAAoACgAKAAoACgAKAAoA
CgAKAAoACgAKAAoACgALAAsADQANAA0ADQAOAA4ADQANAA0ADgAOAA4ADgAOAA8ADwAO
AAwADAAKAAsACwALAAsACQAHAAcABgADAP///f/8//v/+//8//3//v/+//7//v8BAAMA
BAAEAAMAAgABAAAAAgACAAIAAgAEAAYACQALAAsACwALAAsACwAKAAkACQAHAAgACAAI
AAkACQAJAAgACAAIAAkACQAHAAoACgAKAA8AFgAhACYAKwAnABsADAD+/+3/2v/E/7L/
pf+a/5H/h/+F/4n/jf+J/4L/e/95/4D/iP+P/5f/of+w/8H/zP/T/9r/5P/r//P/+P/+
/wIABgAKAAwADQAQABEAEgATABMAEwAVABUAFgAWABYAFgAXABcAFwAYABgAGAAYABgA
FwAXABcAFgAYABgAGQAZABkAGQAZABgAGAAYABgAGAAYABgAGAAYABYAFgAWABYAFQAV
ABUAFQAWABYAFQAUABYAFgAWABYAFgAWABYAFgAWABUAFQAVABUAFQAVABUAFAAUABQA
FAAUABMAEwATABQAFQAUABUAEgASABIAEgASABAAEAAQABAADwAPAA4ADQANAA4ADgAN
AA0ADAAMAAkACAAIAAcACQAJAAkACQALAAsACgAKAAgACAAIAAgACAAIAAgACAAIAAgA
CAAIAAgACgAKAAkACQAKAAoACgAIAAkACQAKAAwADAAMAAwACgALAAsACwALAAsADAAM
AAwADAAMAAsACwAMAAwADAAOAA4ADgAOAA4ADgAOAA4ADgAPAA8ADwAPAA8ADwAPAA0A
DQANAA4ADgAOAA0ADQANAAwADAAMAA8ADwAPAA8ADwAPAA8ADwAPAA8ADwAPAA8ADwAO
AA4ADAAMAA0ADQANAA0ADQANAA8ADwAOAA4ADAAMAAwADQAPAA8ADgAOAAsACwAMAAwA
DwAPAA8ADwAPAA8ADwAPAA0ADQANAA0ADQANAA0ADQANAAwADAAMAAwADQANAA0ADQAN
AA0ADQALAAsACwALAA0ADQANAA0ACwAMAAwACwALAAsACwAMAAwADAAMAAwADAAMAA0A
DgAOAA0ADAAMAAwACwALAAsACwALAAwADQAPAA4ADgAOAAwACwALAAsACwALAAsADAAM
AAwADAAMAAwADAANAA0ADAALAAsACwALAAsACwALAAsADAAMAAwADAAMAAsACwAJAAkA
CgAKAAoACgALAAwACgAKAAoACAAIAAgACAAIAAgACAAIAAgACAAIAAgACAAIAAgACAAI
AAgACAAIAAgACAAIAAgACAAIAAgACAAGAAYABgAGAAcACAAJAAoACAAIAAkACQALAAsA
CwALAAoACgAJAAkACQAKAAoACgAKAAoACwALAAoACAAIAAYABQAFAAUABQADAAEAAQAA
AP3/+f/3//b/9f/1//b/9//4//j/+P/4//v//f/+//7//v/+//7//v/+//7//v/+/wAA
AgAFAAcACQAJAAkACQAJAAgABwAHAAcACAAIAAgACQAJAAkACAAIAAgACQAJAAkACAAI
AAoADwAYACEAKAArACUAFQAEAPT/5f/Q/7z/rP+f/5b/jf+H/4f/i/+L/4f/hP99/33/
hP+Q/5f/m/+n/7b/w//M/9P/3v/m/+v/8//4//7/AAAEAAgADAANAA4ADwAQABEAEQAR
ABMAEwAUABQAFAAUABMAEwATABQAFgAWABYAFgATABMAEwASABQAFAAVABUAFQAVABUA
FAASABIAEgASABIAEgASABIAEgASABIAEgARABEAEQARABQAFAATABIAEAAQABAAEAAS
ABIAEgASABAADwAPAA8ADwAPAA8ADwAPABAAEQASABAADwAPAA8ADwAPAA0ADQAMAAwA
DAAMAAwACgAKAAoACgAJAAkACAAHAAcACAAIAAcABwAGAAYABwAGAAYABQADAAMAAwAD
AAMAAwACAAIAAgACAAIAAgACAAIAAgACAAIAAgACAAIAAgAEAAQAAwADAAQABAAEAAQA
BQAFAAYABgAGAAYABgAGAAcABwAHAAcABwAIAAgACAAIAAgABwAHAAgACAAIAAgACAAI
AAgACgAKAAoACgAIAAkACQAJAAsACwALAAsACgAJAAgACAAKAAoACQAJAAcABgAGAAYA
BwAHAAcABwAHAAcABwAHAAcABwAHAAcABwAHAAYABgAEAAQABQAFAAUABQAFAAUABwAH
AAYABgAFAAQAAwADAAQABQAFAAYABQAFAAYABgAHAAcABwAHAAcABwAHAAcABQAFAAUA
BQAHAAcABwAHAAUABAAEAAQAAgADAAMAAwAEAAUABgAHAAUABQAFAAUABQAFAAUABQAF
AAYABgAFAAUABQAFAAYABgAGAAYABgAEAAQABQAGAAYABQAEAAQABgAFAAUABQAFAAUA
BgAHAAcABgAGAAYABAADAAMAAwAFAAUABQAGAAQABAAEAAQABAAEAAUABQAFAAUABgAH
AAcABwAHAAcABwAIAAgACAAIAAgABwAHAAcABwAIAAgACAAIAAkACgAGAAgACAAIAAgA
CAAIAAgACAAIAAgACAAIAAgACAAKAAoACgALAAkACQAJAAkACQAKAAoACQALAAsADAAM
AAoACgAKAAsADAAMAAsADAAKAAkACQAJAAcABwAFAAUABAABAP3/+//6//n/+f/6//3/
/v/+//7//P/9////AAAAAAAAAAAAAAIAAgACAAIABAAGAAgACwALAAsACwALAAkACQAI
AAcACQAJAAoACgAKAAsACwALAAgACAAIAAkACQALAA4ADgAOABMAGAAhACYAJwAfABEA
AADy/9//yv+4/6z/o/+a/5P/j/+R/5X/lf+T/5L/jf+N/5b/ov+l/6n/s//C/83/1P/b
/+L/6v/z//n//v8EAAgACgAMAA4ADQAQABEAEgATABMAEwAVABUAFAAUABQAFAATABMA
EwAUABQAFAAUABQAFQAVABUAFAAUABQAFQAVABMAEwATABIAFAAUABQAFAASABIAEgAS
ABIAEgASABIAEwATABMAEwASABIAEQAQABAAEAAQABAAEAAQABAAEAAQAA8ADwAPAA0A
DQANAA0ADAAMAAwADAAMAAsACwALAAsACwAJAAkACgAKAAoACgAIAAYABgAGAAQAAwAD
AAIAAwADAAQABAABAAEAAAAAAAEAAAAAAP///f/9//3//f///////v/+/wAAAAAAAAAA
///+//3//P/+//7//v/+//7/AAAAAP////8AAAAAAAACAAMAAwAEAAIAAgACAAIABAAF
AAUABQAFAAUABgAGAAYABgAGAAUABwAIAAgACAAIAAgACAAIAAoACgAKAAoACAAJAAkA
CQAJAAkACQAJAAkACQAJAAoACAAIAAcABwAIAAgACQAKAAkACQAJAAkACQAJAAkACQAJ
AAkACQAJAAcABwAGAAYACAAIAAkACQAHAAcABwAHAAcABwAGAAYACAAIAAgACQAHAAcA
BgAGAAcABwAIAAgACAAHAAYABQAFAAUABQAFAAcABwAHAAcABQAFAAUABQAFAAQABAAE
AAQABQAFAAUAAwADAAMAAwAFAAUABQAFAAUABQAFAAUABQAGAAYABQAFAAUABQAGAAQA
BAAEAAQABAAEAAUABgAGAAUABAAEAAYABQAFAAUABQAFAAYABwAHAAYABgAGAAYABQAF
AAUABQAFAAUABgAEAAQABAAEAAYABgAHAAcABgAFAAUABQAFAAUABQAFAAUABgAGAAYA
BgAGAAUABQAFAAUABgAGAAQABAAFAAYABgAGAAYABAAEAAQABAAGAAYABgAGAAYABgAG
AAYABgAGAAYABgAGAAYABgAGAAYABwAHAAcABwAHAAcACAAIAAcABwAHAAgACAAIAAgA
CgALAAsACgAGAAYABAADAAMAAwADAAMAAwADAAIA///5//f/9v/1//X/9v/3//j/9v/2
//b/9//5//r/+v/6//z//P/8//z/+v/6//r//P/+/wEAAwADAAEAAQABAAEAAgABAAEA
AQACAAIAAgADAAEAAQAAAAAAAAABAAEAAQACAAIAAgAFAA4AGQAiACcAIQARAP7/7v/d
/8r/tP+i/5X/iv+B/3n/e/9//33/ef90/23/b/94/4L/h/+N/5n/rP+7/8T/y//U/9z/
5f/r//L/9P/4//r//v8CAAUABgAHAAgACQAJAAkACwALAAwADAAMAAwADQANAA0ADgAM
AAwADAAMAAwADQAOAA4ADAAMAA0ADQAPAA8ADwAOAA4ADgAOAA4ADAAMAAwADAAMAAwA
DAAMAAkACQAJAAkACgAKAAkACAAKAAoACgAKAAkACAAHAAYACAAHAAcABwAHAAcABwAH
AAgACAAIAAgABgAFAAUABQADAAMAAQABAAMABAAFAAYABQACAAEAAAACAAEAAQAAAP//
//8AAAAA/f/9//z//P/9//z//P/7//n/+f/5//n/+//7//r/+v/6//r/+v/6//r/+v/6
//r/+v/6//r/+v/4//r/+v/5//n/+v/6//r/+v/7//v//P/8//z//P/8//z//f/9//3/
+//7//z//P/+//7//v/9//v//P/8//z//v/+//7//v/+//7//v/+//z//f/9//3//f/9
//3//f/9//3//f/+//7//v/9//3//v/+////AAAAAP///v/9////////////////////
/////////v/+//7//v///////f/9//3//f///////v/+//7//v/+/////f/9//z//P/8
//3///8AAP7//f/8//v//f/9//3//f/9//3//f/9//3//f/9//3////+//7//v/8//3/
/f/9//3//f/9//3//f/9//3//f/7//v/+//7//3//v/+//3/+//7//v//P/8//z//P/8
//r/+v/7//z//P/7//r/+v/7//v//P/9//z/+//7//v//f/8//z//P/8//v/+//7//v/
+//7//z/+v/6//r/+v/6//r/+//7//z/+//7//v/+//7//v/+//5//r/+v/6//r/+v/5
//n/+f/5//r/+v/6//r/+//8//r//P/8//r/+v/6//r//P/8//z//P/6//r/+v/6//r/
+v/6//r//P/8//z//P/6//r/+v/6//z//P/8//z//P/8//z//f/7//v/+//7//3//v/+
//3//f/9//7//v/8//z//P/9/////v/8//z/+v/5//n/+f/3//f/9f/1//b/8//v/+3/
7P/r/+v/7P/t/+7/7v/u/+z/7f/v//D/8v/y//L/8v/w//D/8P/w//L/9P/2//n/+f/5
//n/+f/7//v/+v/5//f/9//4//j/+v/7//v/+//6//r/+v/7//3/+//6//r//P8BAAgA
EQAaAB8AGQALAPr/6v/Z/8T/sP+e/5P/iP99/3X/df97/3n/cf9q/2P/Zf9s/3b/ff+D
/4//oP+x/7z/w//M/9T/2//j/+j/7P/w//T/+P/6//3///////////8BAAEAAwADAAYA
BgAGAAYABQAFAAUABgAIAAgACAAIAAcABwAHAAYABQAEAAQAAwADAAMAAwACAAIAAgAC
AAIABAAEAAQABAAEAAQABAAEAAMAAwADAAMABgAGAAUABAACAAIAAgACAAQABAAEAAQA
AgABAAEAAQD//////////wAAAAAAAAAA/v/9//3//f///////f/9//z//P/8//z//P/6
//r/+v/8//v/+//6//f/9//4//j/+f/5//j/+P/1//T/9P/z//H/8f/x//H/8f/x//D/
8P/w//D/8P/w//D/8P/w//D/8v/y//L/8v/x//L/8f/v//H/8v/y//L/8v/z//P/9P/2
//b/9v/2//T/9f/1//X/8//z//T/9P/1//b/9//3//X/9v/2//b/9v/2//b/9v/4//j/
+P/4//j/+f/5//n/+//7//v/+//5//n/+f/6//r/+v/5//n/+f/4//j/+P/3//f/9//3
//n/+f/5//n/+f/5//n/+f/5//n/+P/4//j/+P/5//n/9//3//f/9//3//f/9v/2//b/
9v/2//f/+f/5//j/+P/3//f/+P/4//f/9//3//f/9//3//f/9//1//X/9f/1//f/9//3
//f/9//2//b/9v/2//f/9//3//f/9//3//f/9//3//f/9//3//f/9//3//f/+P/4//f/
9f/1//X/9v/2//b/9v/2//T/9P/1//b/+P/3//b/9v/4//f/9//3//X/9f/2//f/+f/4
//j/+P/4//f/9//3//f/9//3//j/+P/4//j/+P/2//b/9//3//f/9//4//n/+P/3//b/
9f/3//j/+P/4//j/+P/3//f/9f/1//b/9v/2//b/9//4//r/+P/2//b/9v/2//b/9v/2
//b/9v/0//T/9P/0//b/9v/2//b/9v/2//b/9v/2//b/9v/2//j/+P/5//n/9//3//f/
9//5//r/+v/7//n/+v/6//r/+f/4//j/9//4//b/9v/0//H/8f/x//H/8v/x//L/8v/v
/+v/6f/o/+X/5f/m/+f/6v/q/+r/6v/p/+v/7P/s/+7/7v/u/+7/7P/s/+z/7P/s/+7/
8f/z//X/9f/1//X/9f/0//P/8//1//b/9v/2//f/9//3//b/+P/4//n/+f/3//j/+P/4
//n/AAAJABIAFwAVAAsA/P/q/9v/xv+y/57/kf+I/4P/e/93/3v/f/99/3r/d/9z/3L/
fv+J/4//k/+e/6//uP+//8b/zv/V/9v/4v/o/+z/7v/y//b/+f/6//v//P/9//3//f//
////AgACAAIAAgADAAMAAwAEAAIAAgACAAIAAwADAAMAAgAAAAAAAQABAAEAAQABAAAA
AgACAAIAAgAAAAAAAAAAAAIAAgACAAIA//////////8CAAIAAQAAAAAAAAAAAAAA/v/+
//7//v8AAP///////////////////v/+//7//v/+//3//f/9//v/+//5//n/+v/6//r/
+v/6//j/+P/4//b/9f/1//T/8//z//T/9P/z//P/8v/y//P/8v/y//H/7//v/+//7//x
//H/8P/w//D/8P/w//D/7v/u/+7/7v/u/+7/7v/u/+7/8P/w/+//7//w//D/8P/y//P/
8//0//H/8P/v/+7/8P/x//H/8f/z//P/9P/0//b/9v/2//X/9f/2//b/9v/0//T/9P/0
//T/9P/0//T/9P/1//X/9f/1//X/9f/1//f/9//3//j/9v/2//X/9f/3//b/9v/2//X/
9f/1//X/9f/1//X/9f/1//X/9f/1//X/9f/0//T/9v/2//f/9//1//X/9f/1//P/8//y
//L/8v/y//L/8//x//H/8P/w/+//7//w//D/8f/x//H/8f/z//P/8//z//P/8//z//P/
8f/x//H/8f/y//L/8//0//L/8//z//P/8//z//P/8//1//X/9f/1//X/9f/1//X/9f/2
//b/9f/3//f/9//4//j/+P/4//j/+v/6//v//P/8//v/+v/6//z/+//7//v//f/9//7/
///9//z//P/8//7//f/9//3/+//7//v//P/9//7///8AAP7//v//////AAD///////8B
AAEAAQABAP//AAAAAAAAAgACAAEAAQD/////AAAAAAAAAAABAAIAAgAEAAIAAgACAAIA
AgACAAIAAgADAAMAAwADAAMAAgACAAEA//8BAAEAAgACAAIAAgACAAMAAwACAAAAAAAA
AP////////3//f/7//v/+v/3//P/8f/y//H/8f/y//P/9P/0//T/9v/3//n/+v/6//r/
+v/6//r/+v/6//r/+v/8//7/AQADAAMAAwADAAMAAwACAAEAAQABAAIAAgAEAAUABQAF
AAQABAAEAAUABQAHAAYACAAKAA8AFgAdACIAHwAXAAkA+v/s/9n/xP+y/6b/nf+a/5X/
j/+R/5P/l/+Z/5b/kf+P/5j/ov+n/63/t//G/8//1v/f/+b/6v/z//n//v8CAAYACgAM
AAwADQAQABEAEgATABMAEwAVABUAFQAUABMAEgAVABUAFQAWABYAFgAWABYAFQAVABUA
FAAUABQAFQAVABUAFQAVABQAFgAWABYAFgAXABgAGQAaABoAGgAaABoAGwAbABsAGwAa
ABoAGQAYABoAGgAaABoAGgAaABoAGgAaABkAGQAZABkAGQAZABkAFgAWABYAFgAYABcA
FwAXABUAFQATABMAEgASABIAEgAQAA4ADgAOABAADwAPAA4ADQANAA4ADgANAA0ADAAM
AAsACgAKAAkACgALAAwADQALAAsACgAKAAwADAAMAAwACgAKAAoACgAKAAoACgAKAAwA
DgAOAA0ADQAOAA4ADgAQABEAEQASABAAEAAQABAAEQATABQAFQAVABUAFgAWABgAGAAY
ABcAGQAaABoAGgAbABwAHQAeAB4AHgAeAB4AHwAhACIAIwAjACMAIwAjACUAJQAlACYA
JgAmACUAJQAmACYAJwAoACkAKQApACkAKQApACkAKQArACsAKwArACsAKwAqACoALAAs
AC0ALQAtAC0ALQAtACsAKwAqACoAKwAsAC0ALwAvAC8ALgAuAC8ALwAwADAAMQAxADEA
MQAzADMAMwAzADMAMwAzADMANQA1ADUANQA1ADQANAA0ADYANwA3ADcANQA1ADUANQA2
ADcAOAA5ADkAOQA5ADkAOQA6ADoAOQA7ADsAOwA8ADoAOgA6ADoAOgA6ADsAPAA8ADsA
OgA6ADwAOwA7ADsAPQA9AD4APwA9ADwAPAA8AD0APQA+AD8AQQBBAEEAQgBCAEIAQgBC
AEQARABFAEUARgBFAEUARQBHAEcARwBHAEcASABIAEgASABIAEcARwBIAEkASwBMAEoA
SgBJAA==
         </WaveFormData>
      </LeadData>
      <LeadData>
         <LeadByteCountTotal>10000</LeadByteCountTotal>
         <LeadTimeOffset>0</LeadTimeOffset>
         <LeadSampleCountTotal>5000</LeadSampleCountTotal>
         <LeadAmplitudeUnitsPerBit>4.88</LeadAmplitudeUnitsPerBit>
         <LeadAmplitudeUnits>��V</LeadAmplitudeUnits>
         <LeadHighLimit>2147483647</LeadHighLimit>
         <LeadLowLimit>268435456</LeadLowLimit>
         <LeadID>V2</LeadID>
         <LeadOffsetFirstSample>0</LeadOffsetFirstSample>
         <FirstSampleBaseline>0</FirstSampleBaseline>
         <LeadSampleSize>2</LeadSampleSize>
         <LeadOff>FALSE</LeadOff>
         <BaselineSway>TRUE</BaselineSway>
         <ExcessiveACNoise>FALSE</ExcessiveACNoise>
         <MuscleNoise>FALSE</MuscleNoise>
         <LeadDataCRC32>4253713065</LeadDataCRC32>
         <WaveFormData>
BgAGAAYABgAEAAQABAAEAAYABgAGAAYABgAGAAYABgAIAAgACAAIAAkACgALAAwACgAK
AAoACgAMAAwADAAMAAwADAAMAAwADgAOAA4ADgAOAA4ADgAOAA4ADgAOAA4ADgAOAA4A
DgAOAA4ADgAOAA4ADgAOAA4ADgAOAA4ADgANAAwACwAKAAwADAAMAAwADAAMAAwADAAL
AAoACQAIAAkACgALAAwACQAIAAcABgAIAAgACAAIAAYABgAGAAYABgAGAAYABgAIAAgA
CAAIAAYABgAGAAYABgAGAAYABgAGAAYABgAGAAYABgAGAAYABgAGAAYABgAGAAYABgAG
AAQABAAEAAQABgAGAAYABgAEAAQABAAEAAYABgAGAAYABQAEAAMAAgAEAAQABAAEAAIA
AgACAAIABAAEAAQABAAEAAQABAAEAAIAAgACAAIABAAEAAQABAACAAIAAgACAAQABAAE
AAQABAAEAAQABAACAAIAAgACAAQABAAFAAYABgAGAAcABwAIAAgACwAMAA8AEgAUABQA
FQAVABUAFAAWABYAFgAUAA8ADQANAA0ADQAMAAwADAAMAAoABwAFAAEAAAD///z//v//
/////P/8//z//f/+//z//P/6//n/+//7//n/+f/3//f/9//3//r/+//8//z/+f/5//f/
9//3//f/+P/4//j/+P/5//n/9//3//f/9//7//v/+//7//3/BgAXADEASgBiAHUAcQBj
AFkATAA2ACAABQDl/8b/p/98/0v/HP/r/rP+hP5y/oH+l/6t/sn+7P4R/zf/XP95/4z/
nf+x/8P/0f/b/+T/6v/u//X/+v/8/wEAAwAFAAcABwAJAAoACwALAAwADAAOABEAEQAR
ABIAEAARABEAEgASABIAEwATABQAFQAWABcAFgAXABcAGAAZABkAGQAZABsAGgAaABsA
HAAcABwAHAAeAB8AHwAhAB8AHwAgACEAIQAiACMAIwAjACUAJgAmACcAJwApACkAKgAr
ACwALgAsAC0ALgAvADAAMQAyADMAMwA0ADUANQA1ADUANgA2ADYANQA0ADQAMwAzADIA
MAAxADAALwAuACsAKQAoACYAKAAmACMAIQAfAB4AHQAcABgAFgAWABQAFQAUABMAEwAQ
ABAAEAAQAA8ADwAPAA8AEQAQABAAEAAQABAAEAAQAA8ADwAPAA8ADQANAA0ADQANAAwA
CwALAAwACwALAAsACgAJAAkACAAKAAkACAAHAAcABwAHAAcABwAHAAcABwAHAAcABwAH
AAYABwAHAAcABwAIAAkACgAKAAoACwALAAoACgAKAAoADQANAA0ADgAOAA4ADQAMAA0A
DgAOAA8ADQAOAA4ADwAPAA8ADwAPABEAEQARABEAEQARABEAEAASABEAEAAPAA8ADwAR
ABIAEAAPAA8ADwARABEAEAAQAA4ADwAPAA0ADQAMAAsACwAKAAsACwALAAwACwALAAsA
CgAKAAsACwAJAAoACgAKAAkACQAJAAkACQAJAAkACQAIAAcABwAHAAcABwAHAAcABwAH
AAcABgAGAAYABwAHAAYABgAGAAUABQAFAAUABQAIAAgACAAHAAQABAAEAAQABgAHAAcA
BwAFAAUABQAFAAQABAAEAAQABgAGAAcACAAGAAUABQAGAAcABwAHAAYABQAFAAUABQAH
AAcABwAIAAcABwAGAAYABgAGAAUABAAIAAgACAAIAAgACAAIAAYABgAGAAYABgAGAAYA
BgAGAAYABgAGAAYABgAGAAYABgAGAAYABgAIAAgACQAKAAwADAANAA0ADAAMAA8AEAAT
ABYAGAAYABoAGwAcABwAGgAaABoAGAAXABUAFQAVABMAEgASABIAEgAQAA0ACwALAAoA
CQAGAAQABQAFAAIABAAEAAUABgAEAAQAAgABAAEAAQD/////AQABAAEAAQACAAMABAAE
AAMAAwABAAEA/////wAAAAAAAAAAAQABAAMAAwADAAMAAQADAAUABwAJABYALQBHAFwA
cgB/AHcAZwBbAEwAOgAiAAcA5//K/6P/dv9F/xT/4f6t/pD+kP6f/rP+y/7p/gr/K/9R
/3T/jf+g/7X/x//V/9//6f/w//j/AAAFAAgACgALAA0ADwARABIAFQAXABkAFwAYABgA
GgAbABsAGwAcABwAHQAdAB4AHAAcAB0AHQAeAB8AIAAhACIAIwAjACQAIwAjACMAIwAk
ACQAJQAnACYAJgAmACYAKAApACkAKwAqACkAKQApACkAKgArACsALQAvADAAMAAvAC8A
MQAxADQANQA2ADgANwA3ADcANwA5ADkAOQA5ADkAOgA7ADsAOgA5ADkAOAA7ADsAOwA8
ADoAOQA3ADQAMwAyADEAMAAvAC0ALAAqACgAJgAjACEAIQAgAB8AHgAcABoAGgAYABcA
FgAVABUAFAAUABQAFAATABMAEwATABQAFAAVABYAFgAWABYAFgATABMAEwATABUAFQAV
ABUAEwASABEAEQASABEAEQARAA8ADwAQABAAEgARABAADwARABEAEQARAA8ADwAPAA8A
EQARABEAEQAQABEAEQARABAAEAAQABAAEgASABMAEwAUABQAFAAUABUAFQAVABYAFwAY
ABgAGAAYABgAFwAXABcAGAAYABkAGQAZABkAGQAZABkAGQAZABkAGQAZABgAGgAZABgA
FwAXABcAGQAaABkAFwAWABUAFwAXABYAFgAWABcAFwAVABUAFAATABMAEgATABMAEwAS
ABEAEQARABIAEgATABMAEQASABIAEgARABEAEQARABEAEQARABEADgANAA0ADQAPAA8A
DwAPAA8ADwAPAA4ADgAOAA8ADwAQABAAEAAPAA8ADwAPAA8AEAAQABAADwAOAA4ADgAO
AAwADQANAA0ADQANAA0ADQAMAAwADAAMAAwADAANAA4ADAALAAsADAANAA0ADQAMAA0A
DQANAA0ADQANAA0ADgANAA0ADAAMAAwADAALAAoADAAMAAoADAAMAAwADAAKAAoACgAK
AAoACgAKAAsADgAOAA4ADwANAA4ADgARABIAEwAWABgAFgAYABkAGgAcABwAHAAcABoA
FwAVABUAFQAVABQAFAAWABYAFAARAA4ACwAJAAcABAAEAAUABQAEAAQABAAFAAQABAAE
AAIAAQABAAEA////////////////AAABAAIABAADAAMAAQD///////8AAAIAAgACAAMA
AQABAAEAAQABAAEAAQABAAEABQAMABsAMQBGAFoAbwB1AGkAVwBIADYAIgAHAOn/zv+1
/5D/Y/8y/wP/z/6o/pr+of6z/sX+3f76/hn/P/9i/3//kv+l/7f/y//X/+H/6v/y//j/
/f8AAAIABwAJAAsADQANAA8AEAARAA8AEAAQABIAFQAVABUAFgAUABUAFQAWABYAFgAX
ABcAGQAZABkAGQAZABkAGAAYABkAGQAZABkAGQAYABgAGQAaABoAGgAaABwAHQAdAB8A
HQAdAB4AHwAfACAAIQAhACEAIwAkACQAJQAlACcAJwAoACkAKgAsACsAKwArACsALAAt
AC4ALwAtAC4ALwAvAC8ALwAwADAALgAtACwALAApACkAKAAmACYAJgAmACYAJAAhAB8A
HAAcABoAFwAVABMAEgARABAADAAKAAoACAAJAAgABwAHAAQABAAEAAQABQAFAAUABQAH
AAYABgAGAAYABgAGAAYABwAHAAcABwAGAAUABAADAAUABAADAAMABAADAAMAAwABAAEA
AgACAAQAAwACAAEAAQABAAEAAQABAAEAAQABAAEAAQABAAEAAAABAAEAAQABAAIAAwAE
AAIAAgADAAMABAAEAAQABAAHAAcABwAIAAgACAAHAAYABwAIAAgACQAHAAgACAAJAAkA
CQAJAAkACQAJAAkACQAJAAkACQAIAAoACQAIAAcABwAHAAkACgAIAAcABwAHAAcABwAG
AAYABAAFAAUAAwAEAAQABAAFAAUABQAEAAMABAADAAMAAwACAAIAAwADAAIAAgABAAAA
AQABAAEAAQAAAP///v/9//7//f/9//3//f/9//3//f/7//v/+//6//z//P/9//3//P/8
//z/+//7//v/+//7//z//P/8//v/+v/6//r/+v/6//v/+//7//v/+//7//v/+v/6//r/
+v/4//j/+f/6//j/9//3//j/+f/5//n/+P/3//f/9//3//f/9//3//j/+f/5//j/+P/2
//b/9f/0//b/9v/4//b/9v/2//b/9v/2//b/9v/4//j/+P/4//b/9v/2//b/9v/2//b/
9v/2//b/9v/2//b/9//4//j/+f/7//z//v/8////AAABAAIABAAEAAYACQAKAAoACgAI
AAgABgADAAMAAwADAAMAAAAAAAAAAAAAAP3/+//5//b/9f/y//L/8//z//D/8P/w//H/
8v/y//D/7v/t/+3/7//t/+3/7f/t/+3/7f/u/+//8P/w/+//7//t/+3/7f/r/+z/7P/s
/+7/7//v/+//7f/t/+3/7f/r/+3/7//x//r/DwApAEAAWABnAGEAUQBHADgAJAAOAPP/
0/+0/5X/av83/wr/2f6l/nr+cP5//pP+p/7D/ub+Cf8v/1b/cf+E/5f/q/+7/8P/zf/W
/9z/4v/p/+7/8v/1//f/+f/7//v//f/+//////8AAAAAAgADAAMAAwAEAAQABQAFAAYA
BAAEAAUABQAGAAcACAAJAAgACQAJAAoACQAJAAkACQAKAAoACwANAA4ADgAOAA4ADgAP
AA8AEQAPAA8AEAARABEAEgATABMAFQAXABgAGAAXABcAGQAZABoAGwAcAB4AHgAfACAA
IQAhACEAIQAhACMAJAAlACUAIwAjACQAJAAkACMAIgAiACEAIQAgAB4AHQAcABsAGgAb
ABkAGAAWABQAEgAPAA0ADQAMAAsACgAGAAQABAACAP///v/9//3//v/+//7//v/7//v/
+//7//z//P/9//7//P/8//z//P/5//n/+f/5//n/+f/5//n/+f/4//f/9//4//f/9//3
//X/9f/2//b/9v/1//T/8//z//P/8//z//P/8//z//P/8//z//P/8//0//X/9f/1//T/
9P/0//T/9P/0//X/9f/0//T/9P/0//f/9//3//j/9//4//j/+P/4//j/9//3//n/+v/6
//v/+f/5//n/+f/7//v/+//7//v/+//7//r/+v/5//j/9//5//n/+//8//v/+f/4//f/
+f/5//j/+P/2//f/9//1//f/9v/1//X/9P/1//X/9f/0//P/8//z//L/8v/z//P/8f/y
//L/8v/v/+//7//v//H/8f/x//H/7v/t/+3/7f/t/+3/7f/t/+//7//v/+7/7P/s/+3/
7f/u/+7/7v/t/+3/7f/t/+3/7P/s/+z/6//t/+7/7//w/+3/7f/s/+v/6//r/+v/6//s
/+z/7P/s/+z/7P/t/+7/7v/t/+3/7v/u/+3/7P/q/+v/6//r/+v/6//r/+v/7P/t/+3/
7P/s/+7/7v/t/+z/7P/s/+z/7P/s/+z/7P/s/+z/7P/s/+z/7P/s/+z/7P/s/+z/7P/s
/+z/7P/s/+7/7v/u/+7/7P/s/+z/7P/s/+z/7P/s/+3/7v/v//D/7v/v//D/8P/y//P/
8//0//L/9f/2//f/+v/8//z//v8BAAIAAgACAAAAAAD+//v/+f/5//n/+f/6//r/+v/6
//b/8//x/+//8P/v/+z/7P/r/+v/6P/o/+r/6//s/+z/6v/o/+f/5//n/+X/5f/l/+b/
5//o/+r/6f/q/+r/6f/r/+n/6f/p/+f/6P/o/+j/6v/r/+v/6//t/+3/7f/t/+v/7f/t
//H//v8VAC8ARgBeAGkAXwBPAEMANAAgAAoA7//P/7D/j/9g/y3//P7J/pX+eP54/on+
m/61/tP+9P4X/z3/Xv93/4z/of+1/8P/y//V/9z/4v/o/+//9v/4//v//f///wEAAQAD
AAQABQAHAAgACAAKAAkACQAJAAoADAANAA0ADgAMAAwADQANAA8ADwAPAA8AEAARABEA
EgARABEAEQARABIAEgATABUAFAAUABQAFAAWABcAFwAZABkAGQAaABsAGwAcAB0AHQAd
AB8AIAAgAB8AHwAhACEAIgAjACQAJgAmACcAKAApACkAKQApACkAKwAsAC0ALQAtAC0A
LgAuACwAKwAqACoAKwArACoAKAAnACYAJQAkACMAIQAgAB4AHgAcABkAFwAVABQAEwAS
ABAADgAOAAwACwAKAAkACQAIAAgACAAIAAkACQAJAAkACQAIAAgACAAKAAoACgAKAAkA
CQAJAAkACQAJAAkACQAJAAgABwAHAAgABwAHAAcABQAFAAYABgAGAAUABAADAAUABQAF
AAUAAwADAAMAAwAFAAUABQAFAAgACQAJAAkABgAGAAYABgAHAAgACgALAAoACgAKAAoA
CwALAAsADAANAA4ADgAOAA4ADgANAA0ADwAQABAAEQAPAA8ADwAPAA8ADwAPAA8AEAAR
ABIAEgASABEAEAAPABEAEQATABQAEwARABAADwARABEAEAAQAA4ADwAPAA0ADwAOAA0A
DQAOAA8ADwAPAA4ADQANAA0ADAAMAA0ADQANAA4ADgAOAAsACwALAAsACwALAAsACwAM
AAsACwALAAsACwALAAsADQANAA0ADAALAAoACgAJAAwADAAMAAsACwALAAsACwAMAAwA
DAALAAwADAAMAAwACwALAAoACQALAAsACwALAAoACgAKAAoACAAIAAkACgAKAAkACQAK
AAkACQAJAAgACQAJAAkACQAJAAkACQAKAA0ADQAMAAwADAAMAAsACgAKAAoACgAKAAoA
CgAKAAwADAAMAAwACgAKAAoACgAMAAwADQAOAA4ADgAPAA8AEAAQABMAFAAVABgAGgAa
ABoAGwAcABwAHAAcABwAGgAXABUAFQAVABUAFAAUABQAFAASAA8ADQALAAoACQAGAAgA
CQAJAAYABgAGAAcACAAIAAgABgAFAAUABQADAAMAAwADAAMAAwAEAAUABgAGAAUABQAD
AAMAAwADAAQABAAGAAYABwAHAAYABQAEAAMABQAHAAcACQANABwAMQBHAFwAcAB1AGsA
XQBRAEAALAAUAPf/3f/E/6H/cv9D/xb/4/63/qj+sP69/s/+5f4B/x7/Qf9n/4T/mf+s
/7//0f/d/+n/7//2//z/AgAFAAoADAAPABEAEwAVABMAFQAWABcAFwAYABgAGgAZABkA
GQAaABgAGQAZABoAHAAcAB0AHQAdAB0AHQAdABwAHQAdAB4AHwAfAB8AHwAfAB4AHgAf
ACIAIgAiACIAIAAhACEAIwAjACMAJAAlACUAJgAnACcAJgAnACcAJgApACkAKwArACoA
KwAsAC4ALAAtAC4ALwAvAC8ALwAvAC0ALgAvAC8ALwAvADAAMAAwAC8ALgAuACsAKwAq
ACgAKQAoACcAJgAkACEAHwAcABwAGgAXABUAEwASABEAEAAMAAoACgAIAAkACAAHAAcA
BAAEAAQABAAFAAUABQAFAAcABgAGAAYABgAGAAYABgAHAAcABwAHAAYABQAEAAMABAAE
AAQABQAEAAMAAwADAAMAAwAEAAQABAADAAIAAQABAAEAAQABAAEAAQABAAEAAQABAAEA
AQACAAMAAwADAAQABAAEAAQAAgACAAMAAwAGAAYABgAGAAUABQAFAAYABwAIAAgACAAI
AAgABwAHAAUABgAGAAcACAAJAAoACwAJAAkACQAJAAkACQAJAAgACgAJAAgABwAFAAUA
BwAIAAgABwAHAAcABQAFAAQABAAEAAUABQADAAQABAAEAAUABQAFAAQAAwAEAAMAAwAD
AAIAAgADAAMAAQACAAIAAgABAAEAAQABAP//////////AAD/////////////////////
//////7//v/+///////+//7//v/9//3//f/9//3//v/+//7//f/+//7//v/+//z//f/9
//3/+//7//v/+//6//r/+v/6//r/+v/7//z/+v/5//n/+v/7//v/+//6//v/+//7//v/
+//7//v//P/7//v/+v/6//r/+v/5//j/+v/6//z/+v/6//r/+v/6//r/+v/6//r/+v/6
//r/+v/6//r/+v/6//r/+v/6//v//P/8//z//f/9//7//v8BAAIAAwAGAAYABgAIAAkA
DAAMAAwADAAKAAgABQADAAUABQAFAAQABAAEAAQAAgD9//v/+f/4//n/9v/2//f/9f/y
//L/8v/z//T/9P/0//L/8f/x//H/7f/t/+3/7f/v/+//8P/x//D/8P/v/+//7f/t/+3/
7f/w//D/8P/w//D/7//u/+3/7//v/+//7//v/+//8//8/xMALwBIAF4AaQBdAE0AQwA0
ACAACgDv/8//sv+P/2L/Mf8C/9H+m/54/nj+if6f/rX+0/70/hf/P/9g/3n/jP+f/7P/
wf/L/9P/2v/g/+b/7f/w//T/9f/3//n/+//7//3//v///wEAAgACAAQAAwADAAMABAAE
AAUABQAGAAcACAAKAAsACgAJAAgABwAKAAsACwAMAA0ADQANAA0ADQAMAAwADQAQABAA
EAAQAA4ADwAPABEAEQARABIAEwAVABYAFwAXABYAFwAXABYAGQAZABsAGwAaABsAHAAe
ACAAIQAiACMAIwAjACMAIwAhACIAIwAjACQAJQAnACgAJwAlACMAIgAjACMAIgAgACEA
IAAfAB4AGwAZABgAFgAYABYAEwARAA0ADAALAAoACAAGAAYABAADAAIAAQABAAAAAAAA
AAAAAQABAAEAAQD///7//v/+/wAAAAAAAAAA///////////9//3//f/9/////v/9//3/
+v/5//n/+f/5//n/+v/6//r/+f/4//f/9//3//f/9//3//f/9//3//f/9//3//f/9v/3
//f/9//4//j/+P/4//j/+P/5//n//P/8//z//P/7//v/+//8//3//v/+//7/AAAAAP//
///9//7//v/////////////////////////+////AAAAAAIAAQAAAP///f/9////AAAA
AP////////3//f/8//z//P/9//3/+//7//r/+f/5//j/+f/5//n/+v/5//n/+f/2//b/
9//3//f/+P/4//j/9//3//f/9//1//X/9f/1//b/9f/1//X/9f/1//X/9f/1//X/9f/0
//L/8v/z//P/9P/0//T/8//1//X/9f/1//X/9P/z//H/8v/y//L/8v/y//P/8//z//H/
8f/x//H/8v/y//L/8v/y//L/8//0//T/8//z//T/8//z//P/8v/x//H/8f/x//P/8//z
//T/9P/z//H/8P/x//L/8v/y//L/8v/0//P/8v/x//D/8v/y//L/8v/y//L/8v/y//D/
8P/w//D/8v/y//L/8v/w//D/8P/w//L/8v/y//L/8v/y//P/9P/y//L/8//z//X/9v/6
//z//P/+/////v8CAAMABAAEAAIAAgACAAAA/f/7//v/+//7//r/+v/6//r/+P/1//P/
8//y//H/7v/s/+3/7f/q/+j/6P/p/+r/7P/s/+r/6f/n/+f/5f/l/+f/5//n/+f/5v/n
/+j/6P/p/+n/5//n/+f/5//o/+j/5v/m/+f/5//n/+f/5//n/+f/5//n/+f/6//4/w0A
JwBCAFoAZwBdAEsAPwAwABoABADp/8f/qP+H/1j/J//4/sf+j/5m/mL+df6J/p/+v/7g
/gP/Kf9O/2v/fv+R/6X/s/+9/8f/zP/U/9z/4f/m/+r/7f/v//H/8//z//X/9v/3//f/
+P/4//r/+f/5//n/+v/7//3//v8AAP7//v////////////////8CAAMAAwAEAAMAAwAD
AAMABQAEAAQABQAIAAgACAAIAAgACQAJAAsACwALAAwADQALAAwADQANAA8AEQASABIA
EwATABUAFQAWABcAGAAaABoAGwAcAB0AHQAdAB0AHQAdAB4AHwAfACEAIQAiACIAIQAf
AB0AHAAdAB0AHAAaABkAGAAXABYAFQATABIAEAAQAA4ACwAJAAcABgAFAAQAAgAAAAAA
/v/9//z/+//7//r/+v/6//r/+f/5//n/+f/5//j/+P/4//j/+P/4//j/9//3//f/9//3
//f/9//3//X/9P/z//P/8v/x//H/8f/z//P/9P/0//L/8f/w/+//8f/x//H/8f/x//H/
8f/x//H/8f/x//H/8v/z//P/8//w//D/8P/w//L/8v/z//P/9P/0//T/9P/1//X/9f/2
//f/+P/4//j/+P/4//f/9//3//j/+P/5//n/+f/5//n/+f/5//n/+f/6//v//P/8//z/
+//6//n/+f/5//v//P/8//v/+//7//n/+f/4//j/+v/7//v/+f/5//j/9//3//r/+//7
//v/+P/3//f/9//2//b/9//3//f/+P/4//j/9//3//f/9//3//f/9//3//j/9//3//f/
9//3//f/9//3//f/9//2//b/9v/3//f/9v/2//b/9f/3//f/9//3//b/9v/2//X/9f/2
//f/+P/2//f/9//3//X/9f/1//X/9v/2//b/9v/2//b/9//4//j/9//3//j/9//3//f/
9v/3//f/9//3//f/9//3//j/+f/5//j/+P/4//j/9//2//z/+v/2//j/+P/4//j/+v/6
//r/+v/4//j/+P/4//r/+v/6//r/+P/4//j/+P/6//r/+v/6//z//f/+//7//v//////
AAACAAUABgAHAAgACgAKAAwADQAOAA4ADgAQABAADgALAAcABwAHAAcACAAIAAgACAAG
AAMAAQD///7//f/6//r//f/9//r/+v/5//n/+f/4//n/+P/4//n/9//1//X/9f/1//X/
9f/2//n/+v/6//n/9//1//X/9f/3//j/+P/4//j/+f/5//n/+f/5//n/+f/7//v/+f/7
/wAAEQApAEIAWABrAHMAZwBXAEoANgAgAAcA6//Q/7f/kP9d/yz/+f7H/p7+jv6X/qf+
u/7T/vD+D/81/1z/ef+M/5//tf/F/8//2f/i/+r/7v/1//r//v///wEAAwAFAAUABwAI
AAkACQAKAAoADAAPAA8ADwAQAA4ADwAPABAAEAAQABEAEQARABEAEQARABQAFQAVABYA
FwAXABcAFwAVABQAFAAVABYAFgAWABYAFgAXABcAGQAZABkAGgAbABsAHAAdAB0AGwAd
AB4AHgAdAB0AHwAfACAAIQAiACQAIgAjACQAJQAnACcAJwAnACUAJgAnACcAKQApACoA
KgAoACcAJgAmACUAJQAkACIAIwAiACEAIAAdABsAGgAYABgAFgATABEADwAOAA0ADAAK
AAgACAAGAAUABAADAAMAAAAAAAAAAAABAAEAAQABAAMAAgACAAIAAAAAAAAAAAAAAAEA
AgADAAEAAQABAAEAAwACAAEAAQAAAP////////////8AAAAAAAD///7//f/7//v/+//7
//3//f/9//3/+//7//v/+//8//3//f/9//3//v///wAA/v/+//////8AAAAAAAAAAAEA
AQABAAIAAQACAAIAAgAEAAQAAwADAAMABAAEAAUABQAFAAUABQAFAAUABQAFAAQABQAG
AAYABwAHAAcABwAFAAUABwAIAAYABQAFAAUABQAFAAQABAAEAAUABQADAAUABAADAAMA
AgADAAMAAwAEAAMAAwADAAIAAgADAAMAAQACAAIAAgADAAMAAwADAAEAAQABAAEAAgAB
AAEAAQADAAMAAwADAAMAAwADAAIAAgACAAMAAwACAAIAAgABAAIAAwAEAAUABAAEAAQA
AwACAAIAAgACAAQABQAFAAUAAwADAAMAAwADAAQABQAGAAQABAAFAAYABgAFAAUABgAH
AAcABwAGAAUABQAFAAUABgAHAAgACgAKAAkABwAGAAcACAAIAAgACgAKAAoACAAIAAgA
CAAKAAoACwAMAA4ADgAPAA8ADgAOABEAEgAVABgAGgAaABoAGwAcABwAHAAcABwAGgAX
ABUAFQAVABUAFAAUABQAFAASAA8ADQALAAoACQAGAAYABwAHAAQABgAGAAcACAAIAAgA
BgAFAAcABwAFAAUAAwADAAMAAwAEAAUABgAGAAcABwAFAAUABAADAAMAAgADAAQABgAH
AAcABwAHAAcABwAHAAcACQARACAANQBJAFoAbABxAGcAVwBLADwAJgAMAO//1//A/5//
dP9F/xj/6f7D/rT+uv7F/tn+7/4J/yr/Tf9x/47/o/+2/8f/2f/l//H/9//+/wQACgAN
ABAAEgATABUAFwAZABsAHQAeAB8AHQAeAB4AIAAjACMAIwAkACQAJQAlACYAJgAmACcA
JwAoACkAKgArACoAKwArACwALwAvAC8ALwAwADAAMQAzADIAMgAyADIAMwA1ADYAOQA3
ADcAOAA5ADsAPAA9AD0APwBBAEIAQgBDAEMARQBFAEgASQBKAEwASgBLAEwATQBPAE8A
TwBPAE8AUABRAFEAUQBRAFIAUgBUAFMAUgBSAE8ATwBOAEwATQBMAEsASgBJAEcARgBE
AEIAQAA9ADsAOgA6ADoAOgA2ADQANAAyADMAMgAxADEAMAAwADAAMAAxADEAMQAxADIA
MgAzADQAMgAyADIAMgAyADMANAA1ADMAMwAzADMANAA0ADQANQA2ADUANQA1ADUANQA2
ADYANwA3ADcANwA4ADkAOgA7ADsAOwA7ADsAPQA9AD0APQA+AD8APwA/AD8AQABBAEIA
QgBCAEMAQwBGAEYARgBGAEgASQBKAEwASwBMAEwATABPAFAAUABRAFEAUgBSAFMAUwBT
AFMAUwBVAFUAVQBVAFQAVQBWAFYAWABXAFYAVQBVAFUAVwBYAFgAVwBXAFcAWQBZAFgA
WABYAFkAWQBXAFkAWABXAFcAWABZAFkAWQBaAFkAWQBZAFkAWgBcAF0AWwBcAFwAXABc
AF0AXgBfAF8AXwBfAF8AXwBfAGAAYQBjAGMAYwBjAGUAZQBlAGQAZABkAGUAZQBkAGQA
ZABjAGMAYwBjAGMAZABkAGQAYwBiAGIAYgBiAGQAZQBlAGUAZQBlAGUAZQBkAGQAZABk
AGYAZgBnAGgAZgBlAGUAZgBnAGcAZwBmAGcAZwBnAGcAZQBlAGUAZgBpAGkAaABoAGgA
ZgBnAA==
         </WaveFormData>
      </LeadData>
      <LeadData>
         <LeadByteCountTotal>10000</LeadByteCountTotal>
         <LeadTimeOffset>0</LeadTimeOffset>
         <LeadSampleCountTotal>5000</LeadSampleCountTotal>
         <LeadAmplitudeUnitsPerBit>4.88</LeadAmplitudeUnitsPerBit>
         <LeadAmplitudeUnits>��V</LeadAmplitudeUnits>
         <LeadHighLimit>2147483647</LeadHighLimit>
         <LeadLowLimit>268435456</LeadLowLimit>
         <LeadID>V3</LeadID>
         <LeadOffsetFirstSample>0</LeadOffsetFirstSample>
         <FirstSampleBaseline>0</FirstSampleBaseline>
         <LeadSampleSize>2</LeadSampleSize>
         <LeadOff>FALSE</LeadOff>
         <BaselineSway>TRUE</BaselineSway>
         <ExcessiveACNoise>FALSE</ExcessiveACNoise>
         <MuscleNoise>FALSE</MuscleNoise>
         <LeadDataCRC32>1205585178</LeadDataCRC32>
         <WaveFormData>
/v/+//7//v/8//z//P/8//3//v///wAAAAAAAAAAAAAAAAAAAAAAAAEAAgADAAQAAwAC
AAEAAAABAAIAAwAEAAQABAAEAAQABAAEAAQABAAGAAYABgAGAAQABAAEAAQABgAGAAYA
BgAGAAYABgAGAAQABAAEAAQABAAEAAQABAACAAIAAgACAAIAAgACAAIAAgACAAIAAgAA
AAAAAAAAAAEAAgADAAQAAQAAAP///v8AAAAAAAAAAP7//v/+//7//v/+//7//v/+//7/
/v/+//z//P/8//z//v/+//7//v/+//7//v/+//7//v/+//7//P/8//z//P/8//z//P/8
//z//P/8//z//P/8//z//P/8//z//P/8//z//P/8//z//P/8//z//P/8//z//P/8//z/
/P/8//z//P/8//z//P/8//z//P/8//r/+v/6//r//P/8//z//P/6//r/+v/6//z//P/8
//z//P/8//z//P/8//z//P/8//7//v/+/wAA//////////8AAAAAAgAEAAcACAAKAAwA
CgALAAsADAAOAA4ADgANAAgABgAGAAUABQAGAAYACAAIAAcABQAEAAEAAAD///z//v/+
//7//f/6//r/+v/7//v/+//5//j/+f/5//n/+f/3//f/9v/2//n/+f/5//n/+f/3//f/
9v/0//T/9f/1//f/+P/4//n/+P/3//b/9f/5//n/+f/3//r/AAANAB4AMgBIAGQAeQCK
AJoAqACtAK0AqQCcAI4AdgBKAAwAyP+H/0P/BP/m/u3+9/4A/w7/Iv87/1T/b/+G/5T/
of+w/8D/y//U/9v/3//l/+z/8P/y//f/+v/7//3//v/+////AAD//wAAAAABAAUABQAF
AAUABQAFAAYABgAFAAUABQAGAAgACAAJAAkACQAJAAoACgAKAAsACwALAAkACQAKAAoA
CgAKAAsACwANAA0ADgAPAA0ADQANAA0ADwAPABAAEQARABEAEgASABMAEwATABMAFAAV
ABYAFgAUABUAFQAWABgAGAAZABkAGAAZABkAGAAaABoAGgAaABkAGAAYABgAFQAVABQA
EwAUABMAEwATABEAEQAOAA0ADQALAAkABwAHAAYABQADAAIAAgAAAP7//f/9//3//f/9
//3//f/9//7//v8AAAEAAAABAAIAAgAFAAUABQAGAAYABwAHAAgABgAFAAUABQAFAAYA
BgAGAAUABQAFAAQAAQABAAEAAQADAAMAAwACAAIAAwADAAIAAgACAAEAAQACAAIAAgAC
AAAAAAAAAAEAAwACAAIAAgABAAIAAgABAAMAAwADAAMABQAFAAcABwAGAAUABQAFAAcA
BwAGAAYABwAHAAcABwAIAAgACAAJAAgACAAHAAcABwAHAAcABwAJAAoACgAKAAgACAAI
AAgACwALAAoACgAJAAkACAAIAAgABwAHAAcABwAHAAYABgAEAAYABgAFAAcABwAGAAQA
BAAEAAUABQADAAMAAwACAAIAAgACAAEAAwADAAMAAwABAAEAAQABAAEAAQABAAEAAAD/
////AAACAAIAAgACAP/////////////+//7//v8BAAEAAQABAP7//f/9//3//v//////
///////////////////////////////////+//3//f/+////AAAAAP///v/8//7//v/+
//7//v///wAAAAD///7//v/+//7//v///wAA/v8AAAAAAAAAAP7//v/+//7/AAAAAAAA
AAD+//7//v/+/wAAAAAAAAAAAAAAAAAAAAAAAAAAAAACAAUABQAFAAUABAAEAAYACAAJ
AAoADAAOAAwADQANAA4ADQAMAAsACQAHAAYABwAHAAUABgAGAAgABgAFAAMAAgABAAAA
///8//r/+v/6//n/+v/6//r/+//5//n/9//2//X/9f/1//X/9f/1//T/9P/1//X/9f/1
//X/8//z//L/8v/y//P/8//z//T/9P/1//f/9//3//f/9f/3//f/+f/8/wQAFQAmADgA
UgBuAIEAkACcAKYAqwCrAKMAlAB+AFwAJgDi/6D/Yf8f//L+6v7x/vX+Av8U/yr/Qf9c
/3X/iv+a/6f/tv/C/8v/1P/b/+P/6f/w//T/9v/4//r/+v/7//7//v///wAAAQACAAIA
AwAHAAcABwAHAAcABwAIAAgABwAHAAcACAAKAAoACwALAAsACwAMAAwACwALAAoACQAK
AAsADQAOAAwADAANAA0ADwAPABAAEQARABEAEQARABEAEQASABMAFQAVABYAFgAVABUA
FQAVABYAFwAYABgAGAAZABkAGgAcABwAHQAdABwAHQAdABwAGgAaABoAGgAaABoAGwAc
ABoAGQAXABUAFwAVABQAEwATABMAEAAPAA0ACwAJAAcABQAEAAMAAQAAAAAA/v/8//v/
+//7//v/+//7//v/+//8//z//v///wEAAwAFAAYABQAFAAUABgAEAAUABQAGAAYABQAF
AAUAAwAEAAQABAAFAAUABQAEAAEAAQABAAEAAQABAAEAAAACAAMAAwACAAAAAAD/////
AAAAAAAAAAAAAAAAAAABAAEAAAAAAAAAAQACAAIAAQABAAEAAQABAAMAAwAFAAUABQAF
AAYABwAHAAcABgAGAAcABwAHAAcABgAGAAYABwAKAAoACQAJAAkACQAJAAkACQAKAAoA
CgAIAAgACAAIAAkACQAIAAgACQAJAAgACAAIAAcABwAHAAcABwAGAAYABAAGAAYABQAF
AAUABAACAAQABAAFAAUABQAFAAUABAAEAAQABAADAAMAAwADAAMAAQABAAEAAQADAAMA
AwADAAQAAwADAAQAAwACAAEAAAAAAAEAAgADAAMAAgACAAIAAwADAAMAAwAEAAMAAwAD
AAQABQAFAAUABQAFAAUABQADAAMAAwADAAUABQAFAAUABAADAAMABAADAAQABAADAAMA
AgAFAAYABAAEAAQABQAGAAYABQAEAAQABAAEAAQABQAEAAQABgAGAAYABgAGAAYABgAG
AAYABgAGAAYACAAJAAkACQAHAAgACAAKAA4ADwAQABIAEgASABMAEwAWABYAFgAWABUA
EgAQABAADQANAA4ADgASABIAEQAPAAwACQAIAAcABgAGAAYABgAFAAQABAAEAAUABQAF
AAMABAADAAMAAwACAAEAAAD+/wAAAQABAAEAAQABAP/////+//7//v////////8AAAAA
//////////8BAAEAAQABAAEABAAIABMAJAA4AEwAaACBAJIAngCoAK0ArwCpAJ4AjgB6
AFAAEgDM/4v/R/8I//D+8f75/gL/EP8i/zn/Uv9v/4b/lv+j/7T/xP/P/9j/4f/n/+3/
9P/4//r//f8AAAEAAwAGAAYABwAIAAcACAAIAAkADQANAA0ADQALAAsADAAMAA0ADQAN
AA4AEAAQABEAEQAPAA8AEAAQABIAEwATABMAEQARABIAEgASABIAEwATABMAEwAUABUA
EwATABMAEwAVABUAFgAXABcAFwAYABgAGQAZABkAGQAaABsAHAAcABoAGwAbABwAHgAe
AB8AHwAeAB8AHwAeAB4AHgAeAB4AHwAeAB4AHgAcABsAGQAXABgAFwAXABcAFgAVABEA
DwAPAA0ACwAJAAcABgAFAAMAAAAAAP7//P/7//v/+//7//v/+//7//v//P/8//7///8A
AAEAAgACAAEAAQABAAIAAwAFAAYACAAGAAUABQAFAAUABgAGAAYABQAFAAUABAADAAMA
AwADAAMAAwADAAIAAAABAAEAAAACAAIAAQABAAIAAgACAAIAAgACAAIAAwAFAAQABAAE
AAMABAAEAAMABQAFAAUABQAHAAcACQAJAAcABwAIAAkACwALAAoACgALAAsACwALAAoA
CgAKAAsADAAMAAsACwALAAsACwALAAsADAAMAAwACgAKAAoACgALAAsACgAKAAsACwAK
AAoACAAHAAcABwAGAAcABwAIAAcACAAHAAUABwAHAAYABAAGAAYABwAHAAUABQAFAAQA
BAAEAAQAAwABAAEAAQABAAMAAwADAAMAAwADAAMAAwACAAEAAQACAAIAAgACAAIAAQAB
AAEAAQABAAAAAAAAAP//////////AAD///////8AAAEAAQABAP//////////////////
//////////////7//f/9//7///8AAAAA///+//z//v/+//7//v/+////AAAAAP///v/+
//7//v/+//3//v/+//7//v/+//7//v/+//7//v/+//7//v/+//z//P/8//z//P/8//z/
/P/8//z//P/8//z//P/+////AQABAAEAAgAAAAIABAAFAAYACAAKAAoADQANAA4ADgAO
AA4ADQAKAAYABgAFAAUABgAGAAgACAAHAAUABAABAAAA///8//z//P/8//v/+v/6//r/
+//7//v/+f/4//f/9//3//f/9//1//T/9P/1//f/9//3//f/9f/1//T/9P/0//X/9f/1
//b/9v/3//f/9f/1//X/9f/1//f/9//4/wAADwAiADQATABmAHcAhgCYAKQAqQCrAKUA
mACIAG4AQAAAALz/e/83//z+5v7t/vX+/P4M/yL/Of9U/2//hv+U/6P/sv++/8f/0P/X
/93/4//o/+7/8v/0//b/9v/3//r/+v/7//z//f/+//7///8BAAEAAQABAAEAAQACAAIA
AwADAAMABAAGAAYABwAHAAUABQAGAAYABgAHAAcABwAJAAkACgAKAAoACgALAAsACwAL
AAwADQANAA0ADQANAA0ADQAOAA8ADwAPABAAEAAPAA8ADwAPABIAEwAUABQAFAAVABUA
FgAWABYAFwAXABgAGQAZABgAFgAWABYAFgAXABYAFgAWABUAFQAUABMAEQAPAA4ADQAP
AA8ADAALAAkABwAFAAMAAwACAAEA///+//7//P/6//f/9//3//f/+f/5//n/+f/4//j/
+v/7//z//f/+//7/////////AAD+//////8AAAIAAQABAAEA//8AAAAAAAD////////+
/////////////f/9//3//P/6//v/+//6//z//P/7//v/+v/6//r/+v/8//z//P/9//3/
/P/8//z//f/+//7//f/9//3//f/9//////8BAAEA/////wAAAQABAAEAAAAAAAMAAwAD
AAMAAgACAAIAAwAEAAQAAwADAAMAAwADAAMAAwAEAAQABAAEAAQABAAEAAMAAwACAAIA
BQAFAAQABAACAAEAAQABAAEAAQAAAAAAAAACAAIAAQABAAEAAAD+//7//v///////f/9
//3//P/8//z//P/7//3//f/9//3/+//7//v/+//7//v/+//7//z/+//7//z/+v/6//r/
+v/7//v/+//7//v/+v/6//r/+f/5//n/+f/5//n/+v/7//v/+//6//n/+f/5//n/+f/5
//n/+f/5//v/+//7//v//P/7//v//P/6//r/+f/3//f/9v/5//r/+P/4//j/+f/6//r/
+f/4//j/+P/4//j/9//6//r/+P/4//j/+P/4//j/+P/4//j/+P/4//j/+P/4//j/+P/4
//j/+P/4//j/+P/4//j/+P/4//j/+P/4//j/+P/4//r/+v/6//r/+P/4//r/+//9//3/
/f/+//7/AAACAAMABAAGAAgACAAHAAcACAAIAAYABgAFAAIAAgACAAEAAQAEAAQABgAG
AAMAAQAAAP3//v/9//r/+v/4//j/9//2//j/+P/5//n/9//1//T/8//z//P/8//z//X/
9P/0//X/9f/1//X/9f/z//P/8v/y//L/8//z//P/9P/0//X/9f/1//X/9f/1//X/8//1
//j/AgATACYAOgBSAG4AfwCOAJwApACpAKsAowCUAIAAXgAoAOL/nv9d/xv/7P7k/u3+
8/4A/xD/Jv89/1r/c/+E/5T/pf+0/77/x//Q/9f/3f/j/+r/8P/y//P/9v/3//n/+v/6
//v//P///wAAAAABAAEAAQABAAEAAwADAAQABAAFAAUABQAGAAYABgAHAAcABwAHAAgA
CAAGAAcABwAHAAkACQAKAAoADAAMAA0ADQALAAsADAANAA8ADwAPAA8ADQANAA4ADwAR
ABEAEgASABEAEQARABEAEgATABQAFAAUABUAFQAWABYAFgAXABcAGAAZABkAGAAYABgA
GAAYABcAFgAWABYAFwAXABYAFQAVABMAEgARABEAEQAOAA0ACwAJAAcABQAFAAQAAwAB
AP7//v/8//r/+f/5//n/+f/5//n/+f/5//r/+v/8//3//v///wAAAAABAAEAAQACAAQA
BQAFAAYABgAFAAUABQADAAQABAAEAAUABQAFAAQAAQABAAEAAQD////////+/wAAAQAB
AAAA/v/+//3//f/+//7//v/+////AAABAAMAAQAAAAAAAAADAAQABAADAAEAAQABAAEA
AwADAAUABQAFAAUABgAHAAcABwAGAAYACQAJAAkACQAIAAgACAAJAAoACgAJAAkACwAL
AAsACwALAAwADAAMAAwADAAMAAwACwALAAoACgALAAsACgAKAAwACwALAAsACQAJAAgA
CAAIAAoACgAJAAkACQAIAAYABgAGAAcABwAJAAkACQAIAAYABgAGAAUABQAFAAUABQAF
AAUABQAFAAMAAwADAAMAAwADAAQABgAGAAYABgAGAAcABwAHAAcABwAGAAYABgAFAAUA
BQAFAAUABQAGAAcABwAHAAYABQAFAAUABQAFAAUABQAFAAUABQAFAAUABQAGAAUABQAG
AAUABgAGAAUABgAEAAYABgAEAAQABAAFAAYABgAFAAQABgAGAAYABgAFAAQABAAEAAQA
BAAEAAYABgAGAAYABAAEAAQABAAGAAYABgAIAAcABwAHAAcACgAKAAwADgAPABAAEgAU
ABQAFQAVABYAFgAWABYAFQAQAA4ADgANAA0ADgAOABAAEAAPAA0ADAAJAAgABwAEAAYA
BgAGAAUABAAEAAQABQAFAAUAAwACAAEAAQABAAEAAQABAAAAAAADAAMAAwADAAEA////
//7/AAAAAAEAAQABAAIAAgADAAEAAQABAAEAAQADAAMAAwAIABIAIwA0AEoAZAB+AI0A
nACoAKwArwCtAKMAlACCAFwAIADc/5j/U/8R//D+8v73/v/+DP8e/zL/Tf9q/4H/lP+k
/7X/xP/Q/9n/4P/n/+v/8//4//r//v8BAAQABQAHAAYABgAHAAgACQAKAAoACwANAA0A
DQANAA0ADQAOAA4AEQARABEAEgAQABAAEQARABEAEQASABIAEgATABMAEwATABMAFAAU
ABQAFAAVABUAFQAVABYAFwAVABUAFQAVABcAFwAYABkAFwAXABgAGAAbABsAGwAbABoA
GwAcABwAHAAdAB0AHgAgACAAIQAhACEAIQAgAB4AIAAgACAAIAAfAB4AHgAeAB0AHQAc
ABsAGwAZABgAFwAVABUAEgARABEADwANAAsABwAGAAUAAwACAAIAAAD+////////////
/f/9//3//f8AAAAAAgADAAIAAwAEAAQABQAFAAUABgAGAAcABwAIAAgABwAHAAcABwAI
AAgACAAHAAcABwAGAAUABQAFAAUABQAFAAUABAADAAMAAgAAAAIAAgABAAEAAAAAAAAA
AAACAAIAAgADAAUABAAEAAQABAAEAAMAAQACAAMABAAFAAUABQAHAAcABwAHAAgACQAL
AAsACgAKAAkACQAJAAkADAAMAAwADQAMAAwACwALAAsACwALAAsACwAMAAwADAALAAoA
CQAIAAsACwAKAAoACgAJAAcABgAIAAcABwAHAAcABwAGAAYABQAGAAUAAwAFAAUABAAC
AAIAAgADAAMAAwADAAMAAgAEAAQABAADAAEAAQABAAEAAQABAAEAAQABAAEAAQABAAIA
AQABAAIAAgACAAIAAgABAAEAAQABAAEAAAAAAAAAAQABAAEAAQAAAP////////7/////
/////////////////////////////////////v/9//3//v///wAAAAD///7//P/+//7/
AAAAAAAAAQAAAAAA///+//7//v/+//7////+//7//P/8//z//P/+//7//v/+//7//v/+
//7//v/+//7//v/+//7//v/+//z//v//////AQABAAIAAgAEAAYABwAIAAgACgAKAAsA
FAAeACcAMAA6AEEARgBMAEoASQBJAEoASABIAEYAQwA/AD4AOwA6ADsAOAA4ADgANgA1
ADQANAA2ADcANwA3ADUANAAzADMAMgAxADAALwAwADAAMQAxAC8ALwAvAC0ALQAsACwA
LAAtAC0ALQAuACsAKwAqACkAKQApACkAKQApACcAKAAwAD8AUgBoAIQAnACrALgAyADU
ANkA2QDTAMQAsgCWAGIAHADW/5H/Sf8U/wj/E/8b/yb/Nv9K/2P/fv+X/6r/uv/J/9j/
5P/t//T/+f///wUACgAQABIAEwAWABcAGQAYABgAGQAaAB0AHgAeAB8AIAAfAB4AHQAd
AB0AHgAeAB8AHwAfACAAHgAeAB8AHwAhACEAIgAiACAAIQAhACEAIQAhACIAIgAiACIA
IwAjACEAIQAiACMAIwAjACMAIwAjACMAJAAlACMAIwAkACQAJQAlACUAJQAkACUAJgAm
ACgAKQApACoAKAAoACkAKQAoACkAKQAoACkAKgArACwAKQAoACgAKAAnACcAJgAlACUA
IwAiACEAHwAfABwAGwAbABkAFwAVABMAEgARAA8ADgAOAAwACgAJAAkACQAJAAcABwAH
AAcACAAIAAoACwAKAAsADAAMAA8ADwAPABAADgAPAA8AEAAQAA8ADwAPAA8AEAAQABAA
DQANAA0ADAANAA0ADQANAAsACwALAAoACAAJAAkACAAKAAoACQAJAAgACAAIAAgACgAK
AAoACwALAAoACgAKAAkACgAKAAkACwALAAsACwAJAAkACwALAAsACwAMAA0ADQANAAwA
DAANAA0ADQANAA4ADgAOAA8ADgAOAA0ADQAPAA8ADwAPAA0ADgAOAA4ADAAMAAwADAAP
AA8ADgAOAA4ADQALAAoADAALAAsACwALAAsACgAKAAkACgAJAAcACQAJAAgABgAGAAYA
BwAHAAcABwAHAAYABgAGAAYABQADAAMAAwADAAUABQAFAAUABAADAAIAAQABAAEAAgAE
AAIAAgACAAIAAwADAAMAAwADAAIAAgACAAEAAQABAAEAAgABAAEAAQAAAAEAAQABAAEA
AQABAAEA//////////////////////////8AAAIAAgACAAEA//8AAP7/AAAAAP7//v/+
/////v/+//3//P/9//7///8AAP//AAAAAP7//v/+//7/AAAAAAAAAAD+//7//v/+//7/
/v/+//7/AAAAAAAAAAD+//7//v/+/wAAAAAAAAAA/v/+//7/AAABAAEAAQABAAQABAAG
AAgABwAIAAoADAAMAA0ADQAOAAwADAAMAAsACAAGAAYABQAFAAYABgAIAAgABwAFAAQA
AwACAAEA/v/8//z//P/7//r/+v/6//v/+//7//n/+P/3//f/9//3//f/9//2//b/9//3
//f/9//5//f/9//2//T/9P/1//X/9f/2//b/9//5//n/+f/5//n/9//1//f//P8EABEA
JAA6AFQAbAB9AIgAmACkAKcAqQClAJYAggBmADYA9P+y/3P/Lf/4/ub+8f75/gL/FP8o
/z//Wv91/4r/mv+p/7b/wv/J/9L/2f/f/+X/7P/y//b/+P/6//r/+//6//r/+//8////
AAAAAAEAAQABAAEAAQADAAMABAAEAAUABQAFAAYABAAEAAUABQAHAAcACAAIAAYABwAH
AAcACQAJAAoACgAKAAoACwALAAsACwAMAA0ADQANAA0ADQALAAsADAANAA8ADwAQABAA
EQARABEAEQASABMAFAAUABQAFQAVABYAFAAUABUAFQAWABcAFwAWABgAGAAYABgAFQAU
ABQAFAAVABUAFAATABMAEQAQAA8ADwAPAAwACwALAAkABwAFAAMAAgABAP///v/+//z/
+v/5//n/+f/5//n/+f/5//n/+v/6//z//f/+////AAAAAAMAAwADAAQAAgADAAMABAAG
AAUABQAFAAMABAAEAAQAAwADAAMAAgACAAMABAAFAAQAAwACAAAAAAABAAEAAAAAAAAA
/////wAAAAAAAAAAAAAAAAAAAQABAAAAAAAAAAMABAAEAAMAAQABAAEAAQABAAEAAwAD
AAMAAwAEAAUABQAFAAQABAAHAAcABwAHAAgACAAIAAkACAAIAAcABwAJAAkACQAJAAcA
CAAIAAgACgAKAAoACgAJAAkACAAIAAkACQAIAAgACAAHAAcABwADAAMAAgACAAMABgAH
AAcABQAFAAQAAgACAAIAAwADAAMAAwADAAIAAgACAAIAAQABAAEAAQABAAEAAQABAAEA
AQABAAEAAQACAAEAAQACAAAAAAAAAAAA//////////8BAAAAAAAAAP//////////AAD/
///////+//////////////////////////////////////////////8AAAIAAQACAAIA
AQAAAP7/AAAAAAAAAAAAAAEAAgACAAEAAAAAAAAAAAAAAAMAAgAAAAAAAAAAAAAAAgAC
AAIAAgAAAAAAAAAAAAIAAgACAAIAAAAAAAAAAAAAAAAAAAAAAAEAAgAFAAcABQAFAAUA
BgAIAAoADAANAAwADgAQABAAEQARABIAEgASABIAEQAOAAoACgAJAAkACgAKAAwADAAL
AAkACAAFAAQAAwAAAAAAAgACAAEAAAD+//7//////wEA///+//3//P/7//r/+f/7//r/
+v/7//3//f/9//3/+f/5//j/+P/6//v/+//7//z//P/9//3//f/9//3//f/9//3//f/8
/wAADQAgADQASgBmAH8AkACaAKQAqQCtAKsAoACSAHwAUgASAMr/if9H/w7/8P7x/vn+
Av8Q/yL/N/9S/2//hP+U/6P/tv/E/8v/1P/d/+P/6f/u//T/+P/7//7///8BAAIAAgAD
AAQABQAGAAYABwALAAsACwALAAsACwAMAAwADQANAA0ADgAMAAwADQANAA0ADQAOAA4A
EAARABEAEQAPAA8AEAAQABIAEgATABMAEQARABIAEwAVABUAFQAVABUAFQAWABcAFQAV
ABYAFgAZABkAGQAZABgAGQAaABoAHAAdAB0AHgAeAB4AHwAfAB4AHwAfAB4AIAAgACAA
IAAfAB4AHgAeAB0AHQAcABsAGwAZABgAFwAXABcAFAATABMAEQAPAA0ACQAIAAcABQAE
AAQAAgAAAAEAAQABAAEAAAD///7//f8AAAAAAgADAAQABQAGAAYABwAHAAcACAAKAAsA
CwAMAAwACwALAAsACwAMAAwADAAJAAkACQAIAAkACQAJAAkACwALAAsACgAJAAkACAAG
AAgACAAHAAcABgAGAAYABgAIAAgACAAJAAoACgALAAwACwAMAAwACwANAA0ADQANAA0A
DQAPAA8ADQANAA4ADwARABEAEAAQAA8ADwAPAA8AEgASABIAEwASABIAEQARABMAEwAT
ABMAFQAWABYAFgAVABQAEwASABMAEwASABIAEQARABAAEAASABEAEQARABAAEQARABIA
EAASABIAEQARABEAEAAOAA4ADgAPAA8ADwAPAA8ADgAOAA4ADgANAA0ADQANAA0ACwAL
AAsACwALAAsACwALAAwACwALAAwADAAMAAwADAALAAsACwALAA0ADAAMAAwACwALAAsA
CwAMAAsACwALAAoACwALAAsACQAJAAkACQALAAsACwALAAsACwALAAsACwALAAwADgAO
AA4ADQALAAwACgAMAAwADAAMAAwADQAMAAwACwAKAAwADAAMAAwADQAMAAwACgAKAAoA
CgAMAAwADAAOAA8ADwAPAA8AEAAQABIAFAAVABYAGAAaABoAGwAbABwAGgAaABoAGQAW
ABQAFAATABMAFAAUABYAGAAXABUAFAAPAA4ADQAKAAwADAAMAAsADAAMAAwADQALAAsA
CQAIAAkACQAJAAkACQAJAAgACAAJAAkACQAJAAkABwAHAAYABAAEAAUABQAHAAgACAAJ
AAkACQAJAAkACQAJAAkACwAQABwAKwA+AFAAagCEAJMAngCoALAAsQCrAJsAjgB6AFgA
HgDY/5b/Uf8R//b+9P75/gH/EP8i/zr/V/90/4n/nP+s/7v/yv/W/+H/6v/x//f//f8A
AAQABgAHAAoACwANABAAEAARABIAEQASABIAEwAXABcAFwAXABcAFwAYABgAGQAZABkA
GgAaABoAGwAbABkAGQAaABoAHAAdAB0AHQAdAB0AHgAeAB4AHgAfAB8AIQAhACIAIwAi
ACEAIAAfACEAIQAiACMAJQAlACYAJgAlACUAJQAlACgAKQAqACoAKAApACkAKgAsACwA
LQAtACwALQAtACwALgAuAC4ALgAtACwALAAsACkAKQAoACcAKQAnACYAJQAjACMAIAAf
AB0AGwAZABcAFwAWABUAEwARABAADQAKAAsACwALAAsACwALAAsACwAMAAwADgAPABAA
EQASABIAEwATABMAFAAUABUAFQAWABYAFQAVABUAFQAWABYAFgAVABUAFQAUABMAEwAT
ABMAEwATABMAEgASABMAEwASABIAEgARABEAEgASABIAEgASABIAEgATABQAFAAVABYA
FgAWABUAEwAVABUAFQAVABcAFwAZABkAFwAXABgAGQAbABsAGgAaABsAGwAbABsAGgAa
ABoAGwAeAB4AHQAdAB0AHQAdAB0AHQAeAB4AHgAcABwAHAAcAB0AHQAcABwAHQAdABwA
HAAeAB0AHQAdABsAGwAaABoAGAAaABoAGQAbABsAGgAYABoAGgAbABsAGgAZABgAFgAY
ABgAGAAXABcAFwAXABcAFwAXABcAFwAXABcAFwAXABgAFwAXABgAGAAYABgAGAAXABcA
FwAXABcAFgAWABYAFwAXABcAFwAWABUAFQAVABYAFwAXABcAFwAXABcAFwAVABUAFQAV
ABUAFQAVABUAFgAVABUAFgAXABgAGAAXABYAFAAWABYAFgAWABYAFwAYABgAFwAWABQA
FgAWAA==
         </WaveFormData>
      </LeadData>
      <LeadData>
         <LeadByteCountTotal>10000</LeadByteCountTotal>
         <LeadTimeOffset>0</LeadTimeOffset>
         <LeadSampleCountTotal>5000</LeadSampleCountTotal>
         <LeadAmplitudeUnitsPerBit>4.88</LeadAmplitudeUnitsPerBit>
         <LeadAmplitudeUnits>��V</LeadAmplitudeUnits>
         <LeadHighLimit>2147483647</LeadHighLimit>
         <LeadLowLimit>268435456</LeadLowLimit>
         <LeadID>V4</LeadID>
         <LeadOffsetFirstSample>0</LeadOffsetFirstSample>
         <FirstSampleBaseline>0</FirstSampleBaseline>
         <LeadSampleSize>2</LeadSampleSize>
         <LeadOff>FALSE</LeadOff>
         <BaselineSway>TRUE</BaselineSway>
         <ExcessiveACNoise>FALSE</ExcessiveACNoise>
         <MuscleNoise>FALSE</MuscleNoise>
         <LeadDataCRC32>491301468</LeadDataCRC32>
         <WaveFormData>
+v/6//r/+v/4//j/+P/4//r/+v/6//r/+v/6//r/+v/6//r/+v/6//z//P/8//z/+v/6
//r/+v/7//z//f/+//7//v/+//7//v/+//7//v/+//7//v/+//z//P/8//z//v/+//7/
/v/+//7//v/+//z//P/8//z//P/8//z//P/6//r/+v/6//r/+v/6//r/+v/6//r/+v/4
//j/+P/4//r/+v/6//r/+f/4//f/9v/2//b/9v/2//T/9P/0//T/9P/0//T/9P/2//b/
9v/2//T/9P/0//T/9v/2//b/9v/0//T/9P/0//T/9P/0//T/9P/0//T/9P/0//T/9P/0
//T/9P/0//T/9P/0//T/9P/y//L/8v/y//T/9P/0//T/8v/y//L/8v/0//T/9P/0//L/
8v/y//L/9P/0//T/9P/0//T/9P/0//T/9P/0//T/9P/0//T/9P/0//T/9P/0//T/9P/0
//T/9P/0//T/9P/0//T/9P/0//b/9v/2//b/9v/2//b/9v/2//b/+f/5//v//f///wAA
//8AAAAA//8BAAAAAAD///7//P/7//v/+v/6//z//f/////////9//r/+f/2//b/+P/4
//f/9v/1//X/9f/3//X/9P/z//L/8//z//P/8//x//H/8P/w//T/9P/0//L/8v/x//D/
8P/u/+7/7//v//H/8f/x//H/7//v/+//7//x//H/8f/x//T/9//9/wgAFAAlAD8AWwB1
AIoAnACmAK8AtAC2ALUAqACOAGUAMgAIAN//sv+U/4z/h/+A/37/gv+J/5T/nv+p/7H/
uf++/8f/zf/U/9n/3P/f/+T/6P/q/+v/7f/t/+7/7//w//H/8v/y//L/8v/y//T/9P/0
//T/9f/1//X/9f/1//b/9v/2//b/9//3//f/9//3//j/+P/4//j/+P/5//f/9//3//f/
+f/5//r/+v/6//r/+v/7//z//P/7//v/+//8//z//f/9//3//f/+//7//v/+//7/////
/wAAAAAAAAAAAQABAAQABAAEAAUABQAFAAYABgAEAAYABgAFAAcABwAIAAgABgAFAAUA
BQAGAAYABgAGAAYABgAEAAMABAAEAAMAAwACAAEAAQAAAPz//P/7//v//f/9//3//P/8
//3//f/9//3//v/+/wAA/v////////8BAAEAAQACAAIAAwADAAMAAQABAAEAAQD/////
/v/+/wAAAAAAAP7//P/9//3//P/+//7//f/9//3//f/9//z//P/8//z//P/+//7//v/+
//z//f/9//3//f/9//3//v/+//7//v/+//7//v/+//////////////8AAAEAAQABAAEA
AQABAAEAAAAAAAEAAgACAAEAAQABAAMAAwADAAQAAwADAAIAAgAEAAQABAAEAAIAAwAD
AAIABAAEAAQAAwADAAQABAAEAAIAAgABAAEAAQABAAEAAQADAAMAAwADAAMAAgABAAEA
AQABAAEAAQABAAEAAAAAAAAAAAAAAAAAAAAAAAAAAAD+//7//v/+/wAA/////////f/9
//3//f/9//3//f/9//3//f/9//3//f/9//z//P///////v/+//z//P/8//z//v/+//7/
/v/+//7//v/9//v//P/8//z//P/8//3//f/8//z//P/8//7//v///////f/9//z//P/8
//z//P/8//7//v/+//7//f/9//z/+//9//3//v/+//7//v/+//z//P/8//z//v/+//7/
/v/8//z//P/8//z//P/8//z//v/+//7//v/+//7//v/+/wAAAAAAAAAAAAAAAAMAAwAG
AAcACAAIAAYACAAJAAkABwAGAAYABQADAAIAAgADAAIAAgAEAAUABQAFAAUAAwAEAAMA
AAAAAP7//v/9//z//f/9//3////9//z/+//6//v/+//7//v/+//7//r/+v/6//r/+v/4
//n/+f/5//r/+v/6//v/+//7//v/+//7//3//f/9//3/+//7//v/+//+/wMADQAYACYA
OwBVAG8AhwCcAKoAtgC9AMAAvgC1AKIAfgBPACIA/v/T/6z/mv+S/4n/hv+G/4r/kf+c
/6j/s/+7/8P/yv/R/9X/2v/f/+b/7f/y//b/9v/2//f/9v/2//n/+v/7//z/+v/6//r/
+v/+//7//v/+/////////////f/+//7//v8AAAEAAQABAAEAAQACAAIAAAAAAAAAAQAD
AAMAAwADAAMAAwAEAAQABAAEAAQABQAGAAYABQAFAAUABgAGAAcACQAJAAkACgAIAAgA
CAAIAAsACwAMAAwACgAKAAsACwAMAAwADAANAA8ADwAQABAADwAQAA8ADQAOAA8AEQAS
ABAADwAPAA8ADgAOAA4ADgAOAA4ADAALAAoACgAJAAkABgAFAAUABAAEAAQAAwADAAEA
AQABAAAAAgADAAMAAwABAAIAAgAEAAUABwAIAAkABwAHAAcACAAGAAcABwAHAAcABwAH
AAcACQAJAAgACAAGAAYABgAEAAQABQAFAAQAAgACAAEAAQACAAMABAAEAAIAAgACAAIA
BAAEAAQABAACAAMAAwADAAMAAwADAAQABAAEAAQABAAEAAQABAAFAAUABQAFAAUACAAJ
AAkACQAHAAcABwAHAAgACAAJAAoACAAHAAcABwAJAAkACQAKAAsACwAKAAoACAAIAAgA
CAAIAAkACQAIAAgACAAIAAcABwAIAAgACAAGAAYABQAFAAUABQAFAAUABQAFAAUABQAF
AAQAAwADAAUABQAFAAUABQAFAAQABAACAAIAAgACAAIAAgACAAIAAAAAAAAAAAABAAEA
AgADAAEAAQABAAEA//////////8AAAEAAgADAAIAAQD///7/AQABAAAAAAAAAAAAAAAA
AP7//v/+//7/AAAAAAAA///9//7//v/+//7//v///////v/+//7//v/+//7/////////
///+//7//P/8//z//P/+//7//v/+///////+//3///////7//v/+//7//v/+//7//v/+
//7//v/+//7//v8AAAAAAAD+//7//v8BAAMABAAFAAYABAAEAAYABwAJAAkACAAIAAcA
BAACAAEA//8AAAAAAgAFAAUABQAFAAEAAAD///z//P/8//z/+//6//n/+f/5//v/+//6
//n/+P/3//f/9//3//f/9//2//b/+P/4//j/9v/2//X/9P/0//T/9P/1//X/9f/1//X/
8//z//P/8//1//X/9f/1//X/+P/7////CAAWACcAQQBfAHsAkACiAK4AuQDCAMQAvwC2
AJwAawA2AAwA4f+0/5b/jP+H/37/ev98/4P/jP+a/6X/rf+1/77/x//N/9L/1//c/+H/
5v/o/+r/7f/v/+//8P/x//L/8//0//T/9P/0//T/+P/4//j/+P/3//f/9//3//n/+v/6
//r/+P/5//n/+f/3//f/+P/4//r/+v/6//v/+f/5//n/+f/7//v//P/8//z//P/8//3/
/P/8//v/+//9//7//v////3//f/9//7//v/+//7//v//////AAAAAAIAAgADAAMABAAE
AAQABQADAAMABAAEAAQABgAGAAUABQAFAAYABgAEAAMAAwADAAQABAAEAAQAAgACAAAA
//8AAAAA//////z/+//7//r/+P/4//f/9//3//f/9//2//b/9//3//f/9f/2//b/+P/6
//v/+//7//v/+//7//z//v/////////9//3//f/9//3//f/8//z//P/8//z/+v/6//v/
+//6//z//P/7//v/+f/5//n/+P/4//j/+P/4//r/+v/6//r/+P/5//n/+f/7//v/+//8
//r/+v/6//r/+v/6//r/+//7//v/+//7//r/+//7//v//f/9//3//f/8//z//f/+//7/
/f/9//3/////////AAD//////v/+/wAAAAAAAAAA/v///////v8AAAAAAAD/////AAAA
AAAA/v/+//3//f////////////7//f/8//v//f/8//v/+//9//3//f/9//v/+//6//r/
/P/8//z//P/7//r/+f/4//n/+v/7//z//P/7//v/+//5//n/+f/5//v/+//7//v/+f/5
//n/+f/7//v/+v/6//n/+f/4//j/+v/6//r/+v/6//r/+v/6//j/+P/4//f/+f/6//r/
+v/4//j/+f/5//j/+P/4//j/+v/6//v/+//5//n/+P/4//r/+v/6//r/+P/4//j/+P/5
//n/+P/3//n/+f/4//j/+P/4//j/+P/4//j/+P/4//j/+P/4//j/+P/4//j/+P/4//j/
+P/4//j/+P/4//j/+P/4//r//P/8//z//P/6//3//f/+////AAAAAAAAAgADAAMAAwAC
AAIAAQD+//z/+//7//z//P/+/////////////f/8//v/+P/4//j/9v/1//T/8//1//X/
9//3//T/8//y//H/8//z//P/8//x//D/8P/y//T/9P/y//L/8f/w//D/8P/u/+//7//v
/+//7//v/+//8f/x//H/8f/v//H/8f/y//f///8KABYAKQBDAF0AdQCMAJwAqgCzALgA
uAC1AKgAjABhAC4ABADZ/6z/lP+M/4X/fP96/37/hf+Q/5z/qf+x/7n/wP/F/8v/zv/T
/9j/3f/i/+b/6P/p/+v/6//s/+3/7v/v//D/8P/w//D/8P/y//L/8v/y//P/8//z//P/
8f/y//L/8v/0//X/9f/1//X/9f/2//b/9P/0//T/9f/3//f/9//3//X/9f/2//b/9v/2
//b/9//4//j/9//3//f/+P/4//n/+f/5//n/+v/6//r/+v/6//3//f/+//7//P/8//3/
/f/8//z//P/9//7///8BAAIAAAACAAIAAQABAAEAAgACAAIAAQABAAEAAAAAAAAAAAAC
AAIAAAD///z//P/7//v//P/7//v/+v/4//j/9//3//X/9f/1//T/9P/1//X/9f/1//b/
9v/4//r/+//7//v/+//7//v//P/6//v/+//7//v/+//7//v/+f/5//j/+P/6//r/+v/4
//j/+f/5//j/+P/4//f/9//3//f/9//2//j/+P/4//j/9v/2//b/9v/4//n/+f/5//n/
+f/5//r/+v/6//r/+v/6//r/+v/7//3//f/9//3//P/9//3//f/9//3//f/9//7//v//
/wAAAAD///////8BAAEAAQACAAEAAQAAAAAAAAAAAAAAAAAAAAEAAQAAAAAAAAAAAP//
//8AAAAAAAAAAAAA////////////////AQABAAEAAQD///7//f/9/////////////f/9
//z//P/8//z//P/8//7//v/+//7//f/8//v/+v/8//v/+//7//v/+//7//v/+f/5//n/
+f/7//v/+//7//v/+//6//r/+f/5//j/+P/5//r/+//8//v/+v/5//j/+v/6//r/+f/5
//r/+v/6//r/+v/7//v/+v/6//r/+v/6//r/+//7//v/+//6//r/+v/6//r/+v/6//r/
+v/6//3//f/8//v/+//7//z/+v/6//r/+v/6//r/+v/6//r/+v/6//r/+v/6//r/+v/6
//r/+v/6//r/+v/6//r/+v/6//r/+v/6//r/+v/6//z//P/8//z//P/8//z//v8AAAAA
AAAAAP7/AQABAAIAAwAEAAQABAAIAAkACQAJAAYABgAFAAIAAAD/////AAAAAAIAAwAD
AAMAAwABAAAA///8//z//P/6//n/+P/3//n/+f/7//v/+v/5//j/9//3//f/9//3//n/
+P/4//r/+P/4//b/9v/z//L/8v/y//D/8f/x//H/8//z//P/8//z//P/8//z//P/8//z
//T/+f8DABAAHgA1AFEAawCBAJQAoACsALcAvAC8ALMAoAB8AEkAGADy/8n/ov+O/4r/
g/9+/3z/gP+J/5b/ov+r/7X/vf/G/8v/z//U/9v/3v/j/+r/7P/u/+//8f/x//L/8f/y
//P/9P/2//b/9v/2//b/9v/2//b/+f/5//n/+f/5//r/+v/6//r/+//7//v/+//7//z/
/P/8//z//P/9//v/+//7//v//f/9//7//v/+//7//v///wAAAAD///////8AAAAAAQAD
AAMAAwAEAAIAAgACAAIAAQABAAIAAgAEAAQABQAFAAYABgAGAAcABwAHAAgACAAIAAoA
CgAJAAkACQAKAAoACAAHAAcABwAIAAgACAAIAAoACgAIAAcABAAEAAMAAwACAAEAAQAA
AP7//v/9//3//f/9//3//P/8//3//f/9////AAAAAAIAAAABAAEAAQABAAEAAQACAAIA
AwADAAMABAAFAAYABwAGAAUAAwACAAQABAAEAAIAAAABAAEAAAAAAAAA////////////
//7//v/+//7//v/8//z//P/8//3///8AAAEA////////AAACAAIAAgACAAAAAAAAAAEA
AwADAAMAAwACAAMAAwADAAMAAwADAAMABgAGAAcACAAGAAUABQAFAAUABQAFAAYABwAH
AAYABgAIAAgACAAIAAYABwAHAAYABgAGAAYABQAHAAgACAAIAAYABgAFAAUABQAFAAUA
BQAFAAUABQAFAAcABgAFAAUAAwADAAMAAwAFAAUABAAEAAQABAAEAAQABAAEAAQABAAE
AAQABAAEAAQAAwADAAMABQAFAAUABQADAAMAAwADAAUABQAFAAUABQAFAAQABAAFAAUA
BAAEAAIAAgACAAIAAgACAAIAAgAEAAQABAADAAEAAgACAAIAAgACAAMAAwAEAAQABAAE
AAIAAgADAAMABQAFAAQABAACAAIAAgACAAQABAAEAAQABQAFAAQAAwAFAAMAAgACAAIA
AgACAAQABAAEAAQABAAEAAQABAAGAAYABgAGAAcABgAFAAQABgAGAAkACQAMAA0ADgAO
AA4AEAARABEAEQAQABAADwAKAAgABwAHAAoACgAMAA0ADQANAA0ACwAIAAcABAAEAAYA
BgAFAAQAAwADAAMABQAHAAYABQAEAAEAAQABAAEAAwADAAIAAgAEAAQABAACAAAA///+
//7//v/+//////////////////////////////8BAAEAAQAEAAkAEQAcAC4ASQBlAIEA
lwCsALoAyADTANYA1ADJALAAhABPACIA+P/J/6b/mv+S/4n/hv+I/4z/l/+k/7D/uf/B
/8n/0v/Z/9//5P/n/+z/8//2//j/+v/9//////8AAP//AAABAAIAAgACAAIAAgAEAAQA
BAAEAAMAAwADAAMABQAGAAYABgAGAAcABwAHAAcABwAIAAgACgAKAAoACwAJAAkACQAJ
AAsACwAMAAwACgAKAAoACwAMAAwACwALAAsADAAMAA0ACwALAAsADAANAA4ADwAQAA8A
DwAQABAAEAAQABEAEQASABIAEgATABMAEwAUABQAFAAWABYAFQAXABcAGAAYABYAFQAV
ABUAFAAUABQAFAASABIAEAAPAA8AEAAQABEADgANAA0ADAAIAAgABwAHAAkACQAJAAgA
BgAHAAcABwAJAAoACgAMAAwADQANAA0ACwALAAsADAAOAA8ADwAPAA0ADQANAA0ADwAP
AA4ADgAOAA4ADgAMAAwADQANAAwADAAMAAsACwAJAAkACQAIAAgACAAIAAgACAAIAAgA
CAAIAAkACQAJAAsACwALAAwACwAKAAkACAAKAAoACgALAAsACwALAAsADAANAA0ADQAN
AA0ADQANAAwADAANAA4ADwAPABAAEQAPAA8ADwAQAA8ADwAOAA4AEAAQABAAEAAOAA8A
DwAOABAAEAAQAA8ADQAOAA4ADgAOAA4ADQANAA8ADwAPAA8ADgANAAwACwALAAoACQAJ
AAsACwALAAsACQAJAAgACAAIAAgACAAIAAgACAAIAAgABgAGAAYABgAGAAUABQAFAAcA
BwAHAAcABwAHAAcABwAFAAUABQAFAAcABwAGAAYABQAFAAQABAAEAAQABAAEAAYABgAG
AAYABAAEAAQAAwABAAIAAgACAAQABAAFAAUAAgACAAIAAgACAAIAAwADAAMAAwACAAIA
BAAEAAQABAACAAIAAgACAAMAAwACAAEAAwADAAIAAAAAAAAAAAACAAIAAgACAAAAAAAA
AAAAAAAAAAAAAAAAAAAAAAAAAAAAAAACAAIAAgACAAIAAgAFAAUABgAHAAYABgAGAAgA
CwALAAsACgAKAAkABgAEAAEAAQACAAIABgAHAAcABwAFAAMAAgABAAAAAAAAAAAA/f/8
//v/+//7//3//f/8//v/+v/5//n/9//3//f/9//4//j/+v/6//j/9v/2//X/9v/2//b/
9v/3//f/9//3//X/9f/1//X/9//3//f/9//3//X/9v/5/wMADgAeADUAUQBrAIMAmACo
ALYAvwDGAMgAwwCyAJAAXwAsAAAA0f+m/5T/jv+J/4L/gP+E/4v/mP+k/6//t/+//8j/
z//T/9b/2//g/+P/6P/s/+7/7//x//H/8v/z//T/9f/2//j/+P/4//j/+P/4//j/+P/3
//f/9//3//n/+v/6//r/+P/5//n/+f/7//v//P/8//z//P/8//3//f/9//3//f/9//3/
/v/+//z//P/8//3//v/+//3//f///wAAAAABAP///////wAAAgACAAIAAgABAAEAAgAC
AAQABAAFAAUABAAEAAQABQAFAAUABgAGAAYACAAIAAcABQAFAAYABgAIAAcABwAHAAgA
CAAIAAgABgAGAAQAAwACAAIAAQABAAAA//////7//v/+//3//f/7//v/+//6//r/+//7
//v/+//8//z//v/+/////////////////wAAAAABAAEAAQD//////////wEAAQAAAAAA
/v/+//7//P/8//3//f/8//z//P/7//v/+//7//v/+v/6//r/+v/6//j/+P/4//j/+P/5
//n/+f/5//n/+f/6//r/+v/6//r//P/8//z//f/7//v/+//7//z//f/9//3//f/9//3/
/f/8//z//f/+//7//f/9//3//f/9//3//v/9//3//P/8//7//v/+//7//P/9//3//P/+
//7//v/9//z//P/7//r//P/8//v/+//7//v/+//7//n/+f/5//n/+//6//n/+f/3//f/
9//3//n/+f/4//j/9v/2//b/9v/2//b/9v/2//j/+P/4//j/9v/1//X/9f/1//X/9f/1
//P/8//z//P/8//z//P/8//1//X/9P/0//P/8//y//L/9P/0//T/9P/y//L/8v/y//L/
8v/y//H/8f/y//L/8v/w//D/8f/x//H/8v/z//T/8v/y//P/8//x//H/8P/w//L/8v/y
//L/8P/w//D/8P/z//P/8v/x//H/8f/y//D/8P/w//D/8v/y//L/8v/w//D/8P/w//D/
8P/w//D/8P/w//D/8P/u/+7/7v/u//D/8P/w//D/8P/w//D/8P/w//D/8P/w//H/8v/2
//f/9v/3//j/+P/4//r/+//7//n/+P/4//f/9v/0//P/8//y//L/9P/1//X/9f/1//P/
9P/z//D/8P/u/+7/7f/s/+v/6//r/+3/7f/s/+v/6v/p/+n/6f/p/+n/6f/o/+j/6v/q
/+r/6P/o/+f/5v/m/+b/5v/n/+f/5//n/+f/5//n/+f/5//n/+f/5//l/+X/6P/v//f/
AgAQACUAPwBXAGsAgACOAJoAowCqAKoApQCUAHYASQAaAPL/x/+e/4r/hP99/3j/dv94
/3//iv+W/6P/rf+1/7r/v//D/8j/zf/S/9f/2v/e/+L/4v/j/+L/4v/j/+T/5f/m/+b/
5v/m/+b/5v/m/+b/5v/p/+n/6f/p/+v/7P/s/+z/6//r/+r/6f/r/+v/7P/s/+r/6v/q
/+v/7f/t/+3/7f/t/+3/7v/u/+7/7v/u/+//8P/w/+//7//t/+7/7v/v/+//7//v//D/
8P/w//D/8P/x//H/8v/y//T/9P/1//X/9P/0//T/9f/3//f/+P/4//b/+P/4//f/9//3
//j/+P/6//n/+f/5//j/+P/4//j/+P/4//b/9f/0//T/8//z//L/8f/x//D/8P/w/+//
7//t/+3/7f/s/+7/7//v/+//7f/u/+7/8P/w//H/8f/x//P/8//z//T/8v/z//P/8//1
//X/9f/1//X/9f/0//T/8v/y//L/8P/y//P/8//y//D/8P/v/+//8f/x//H/8P/y//L/
8v/y//D/8P/w//D/8v/z//P/8//x//H/8f/y//T/9P/0//T/9P/0//T/9f/z//P/8//z
//b/9//3//f/9//3//f/9//4//j/+f/6//r/+f/5//n/+f/5//n/+v/9//3//P/8//r/
+v/6//r//P/9//3//P/+//7//v/9//v//P/8//z//v/+//3//f/7//v/+//7//3//f/9
//3//f/8//v/+//7//v/+//7//3//f/8//z/+v/6//r/+v/8//z//P/8//z//P/8//z/
/P/7//v/+//7//v/+//7//v/+//7//v/+//7//v/+//7//v/+v/6//v/+//6//r//P/8
//z//P/6//r/+v/6//r/+v/6//n/+//8//z//P/6//r/+//7//z//P/8//z//P/8//3/
/f/7//v/+v/6//z//P/8//z//P/8//z//P/9//3//P/7///////+//7//v/+//7/AAAA
AAAAAAD///7//f/8//3//v///wAA///+//3//P/+//7//v/+////AAABAAQAAgACAAIA
AgACAAUABQAGAAcACAAIAAgACgALAAsACwAMAAwACwAIAAYABQAFAAYABgAIAAkACQAJ
AAkABwAGAAUAAgACAAIAAgABAAAA///9//3//////////////////f/9//3//f/9//z/
/P/+/wAAAAD+//7/+//6//r/+v/6//v/+//7//3//f/9//3/+//7//v/+//9///////+
////BQAQACAAMQBJAGUAfQCSAKIAsAC7AMIAxADFALwAoABxAD4AGADz/8j/qP+e/5X/
jv+K/4z/kf+c/6j/tf+7/8P/zP/T/9f/3v/l/+r/7f/w//b/+v/5//v/+//8//3//v//
/wAAAgACAAIAAgACAAIAAgACAAQABQAGAAcABwAIAAgACAAHAAcABgAFAAUABQAGAAYA
BwAIAAkACwAJAAkACQAJAAkACQAKAAoACgAKAAoACwAOAA4ADQANAAsADAAMAA0ADQAN
AA0ADgAQABAAEAAQABEAEQASABIAEAAQABEAEQAUABQAFAAVABMAEwAUABQAFgAYABgA
FwAVABUAFgAWABYAFQAVABUAFAAUABQAFAASABIAEAAPAA8AEAAQABEADgANAA0ADAAK
AAoACQAJAAkACQAJAAgABgAHAAcABwAHAAgACAAKAAwADQANAA0ADQANAA0ADgAQABEA
EQARAA8ADwAPAA8AEQARABAAEAAOAA4ADgAMAAwADQANAAwADgAOAA0ADQALAAsACwAK
AAoACgAKAAoACgAKAAoACgAIAAkACQAJAAsACwALAAwACgAKAAoACgAMAAwADAANAA0A
DQANAA0ADAANAA0ADQAOAA8AEAARABEAEAAQABAAEgARABEAEQAPAA8ADwAQABEAEQAQ
ABAAEgASABIAEgASABMAEwASABIAEgASABEAEAAQAA8ADgAQABAADwAPAA0ADQANAA0A
CwALAAsACwAMAAwADAANAAwACwAKAAkACgALAAsADAAMAAwADAAMAAoACgAKAAoACAAI
AAgACAAKAAkACQAJAAkACQAJAAkACQAJAAkACQAHAAcABwAHAAkACQAIAAgACQAJAAgA
CAAIAAgACAAIAAgACAAIAAgABgAGAAYABQAGAAgACQAKAAgACAAJAAkACAAIAAgACAAK
AAoACwALAAoACQAHAAYABwAIAAkACgAJAAgABwAGAAcABwAGAAUACQALAAoACAAIAAgA
CAAKAAoACgAKAAwADAAMAAwACgAKAA0ADQAOAA8AEAAQABAAEgATABMAFQAUABQAEwAO
AAwACwALAAwADAAOAA8AEQARABEADwANAAsABwAGAAgACAAHAAYABwAHAAcACQAHAAYA
BQAEAAMAAwADAAMAAwADAAIAAgAEAAQABAACAAQAAwACAAIAAQAAAAAA//8AAAEAAgAD
AAEAAQABAAEAAQABAAMABQAIAA0AFwAiADIASQBpAIMAmwCwAMAAzgDTANQA0gDHALAA
hABLABwA8P/D/6D/kv+I/4H/fP+A/4j/lf+k/7D/uf/B/8n/0v/Z/+H/5v/r//D/9f/4
//r//P///wEAAQACAAMABAAFAAYABAAEAAQABAAIAAgACAAIAAkACQAJAAkACQAKAAoA
CgAMAA0ADQANAAsACwAMAAwADgAOAA4ADwAPAA8ADwAPAA0ADQAOAA4AEAAQABAAEQAQ
ABAADwAPAA8AEAAQABEAEwATABMAFAAUABQAFAAUABcAFwAYABgAFgAWABcAFwAaABoA
GgAbABkAGQAaABoAGgAcABwAGwAbABsAHAAcABoAGQAZABkAGgAaABoAGgAYABgAFgAV
ABYAFgAVABUAFAATABMAEgAOAA4ADQANAA0ADQANAAwADAANAA0ADQANAA4ADgAQABIA
EwATABMAEwATABMAFAAWABcAFwAXABUAFQAVABUAFQAVABQAFAAUABQAFAASABIAEwAT
ABIAEgASABEAEQATABMAEwASABAAEAAQABAAEgASABIAEgAQABEAEQARABMAEwATABQA
EgASABIAEgAUABQAFAAVABcAFwAXABcAFgAXABcAFwAZABkAGQAZABoAGgAbABwAHAAb
ABsAGwAcAB0AHgAgAB8AHwAeAB4AIAAgACAAIAAgACEAIQAgACAAIAAgAB8AIQAiACIA
IgAiACIAIQAhACEAIQAhACEAIQAhACEAIQAhACAAHwAfACEAIQAhACEAHwAfAB4AHgAg
ACAAIAAgACAAIAAgACAAIgAiACIAIgAkACMAIwAjACEAIQAhACEAIwAjACMAIwAjACMA
IwAjACMAIwAiACIAJQAlACQAJAAiACIAIgAiACQAJAAkACQAJAAkACQAIwAhACIAIgAi
ACMAJAAmACcAJgAmACYAJgAmACYAJwAnACkAKQAoACgAKAAoACgAKAAqACoAKgAqACkA
JwAoAA==
         </WaveFormData>
      </LeadData>
      <LeadData>
         <LeadByteCountTotal>10000</LeadByteCountTotal>
         <LeadTimeOffset>0</LeadTimeOffset>
         <LeadSampleCountTotal>5000</LeadSampleCountTotal>
         <LeadAmplitudeUnitsPerBit>4.88</LeadAmplitudeUnitsPerBit>
         <LeadAmplitudeUnits>��V</LeadAmplitudeUnits>
         <LeadHighLimit>2147483647</LeadHighLimit>
         <LeadLowLimit>268435456</LeadLowLimit>
         <LeadID>V5</LeadID>
         <LeadOffsetFirstSample>0</LeadOffsetFirstSample>
         <FirstSampleBaseline>0</FirstSampleBaseline>
         <LeadSampleSize>2</LeadSampleSize>
         <LeadOff>FALSE</LeadOff>
         <BaselineSway>TRUE</BaselineSway>
         <ExcessiveACNoise>FALSE</ExcessiveACNoise>
         <MuscleNoise>FALSE</MuscleNoise>
         <LeadDataCRC32>1766070800</LeadDataCRC32>
         <WaveFormData>
9P/0//T/9P/y//L/8v/y//P/9P/1//b/9v/2//b/9v/2//b/9v/2//j/+P/4//j/9v/2
//b/9v/3//j/+f/6//r/+v/6//r/+v/6//r/+v/8//z//P/8//r/+v/6//r//P/8//z/
/P/8//z//P/8//r/+v/6//r//P/8//z//P/6//r/+v/6//r/+v/6//r/+v/6//r/+v/6
//r/+v/6//z//P/8//z/+f/4//f/9v/4//j/+P/4//j/+P/4//j/+P/4//j/+P/4//j/
+P/4//b/9v/2//b/+P/4//j/+P/4//j/+P/4//b/9v/2//b/9v/2//b/9v/2//b/9v/2
//b/9v/2//b/+P/4//j/+P/4//j/+P/4//j/+P/4//j/9v/2//b/9v/2//b/9v/2//b/
9v/2//b/9v/2//b/9v/4//j/+P/4//b/9v/2//b/9v/2//b/9v/2//b/9v/2//b/9v/2
//b/+P/4//j/+P/2//b/9v/2//j/+P/4//n/+f/5//n/+f/5//r/+//9////AAABAAEA
//8AAAEAAQAEAAQABAADAP///f/8//z/+//7//3//v///////v/9//r/+f/4//f/+P/4
//j/9v/1//X/9f/3//X/9P/0//L/8v/x//H/8f/u/+7/7v/u//H/8f/x//H/7//v/+//
7f/t/+3/7f/t/+7/7v/u/+7/7P/s/+z/7P/u/+//7f/t/+//8f/0//n/AAAPACgARABf
AHkAjgCeAK4AvADEAMYAwACuAIwAXgA5ABsA+f/h/9f/zf/E/7z/uf+5/7r/v//D/8f/
y//P/9P/1//a/97/4P/h/+b/6P/n/+j/6v/r/+v/7f/t/+3/7f/r/+z/7f/t//D/8P/x
//H/7//v/+7/7v/x//H/8f/x//L/8v/y//L/8v/y//L/8v/z//P/9P/0//T/9P/0//X/
9f/1//X/9f/2//b/9v/2//b/9v/2//f/+v/6//n/+f/4//j/+P/5//n/+f/6//r//P/9
//3//v/8//z//P/8//7//v/+//7/////////AAD+/////////wIAAgACAAIAAAABAAEA
AAACAAIAAwADAAMAAQABAAEAAAAAAP///v8AAP/////9//3//P/8//z//P/7//v/+f/5
//n/+v/6//r/+//7//3//f/9//3//f/9//3//f/9///////////////+//7//f/7//v/
+//7//v//P/8//3//P/7//n/+P/6//r/+v/6//v/+//6//r/+P/4//j/+P/5//n/+P/4
//j/+P/5//n/+f/6//r/+f/7//v/+//7//r/+v/6//r//f/9//3//f/7//v/+//8//3/
/f/9//3//f/+//7//v/+//7//v/+//7///////////////////8BAAEAAQABAAEAAAAA
AAAAAQABAAAAAAAAAAAAAAAAAP///////////v/+//7//v8AAAAAAAAAAAEAAQABAAEA
/////////v/+///////+//7//v/+//7//////wAAAAD+//7//v/+/wAAAAD//////f/9
//3//f///////////////////////f/9//3//f/+//////8AAP///v/9//z//f/+////
/////wAAAAD/////////////////////AAD+//7//v/+/wAAAAAAAAAA//////7//v//
/////////wEAAAD//////v///wAAAQD//wEAAAACAAIAAgACAAAAAAAAAAAAAgACAAIA
AgAAAAAAAAAAAAIAAgACAAIAAgACAAIAAgAEAAQABAAFAAcABwAHAAcABQAGAAcACQAL
AAwADQANAA0ADgAPAA8ADwAOAA0ACwAKAAkACQAKAAsACwANAA4ADQANAAwACwAIAAcA
BgAFAAQABAAEAAIAAQABAAEAAwABAAAAAAD+/wAA/////////v/+//7//v/9//3//f/9
//3//f/9//v//f/9//3//f/8//z//P/8//7//v/+//7//v/9//3//////wMACAAPABgA
KwBEAGIAfQCTAKYAugDKANYA2ADUAMgArACAAFoAPQAdAP//8f/n/9n/0P/K/8f/x//M
/9H/1f/b/93/4f/j/+f/6v/u//L/9f/6//r/+//7//z//P/7//z//f/+/////f/+////
//8CAAIAAwADAAMAAwACAAIAAgABAAAA//8BAAIAAwAEAAQABAAEAAQAAwADAAQABAAF
AAYABwAJAAcABwAHAAcACAAIAAgACAAGAAYABgAHAAYABgAFAAUACAAIAAgACQAHAAcA
CAAIAAoACwALAAwACgAKAAoACgAOAA4ADgAOABEAEQARABIAEAARABEAEQAUABQAFAAU
ABIAEwATABIAEgASABMAEwATABEAEQARABAAEAAPAA4ADgANAA0ACwANAAwADAAMAAoA
CQAJAAcACQAJAAoACgAIAAkACQALAA0ADQANAA0ACwALAAsACwAJAAkACQAJAAoACgAL
AAsACwALAAsACwAKAAoACQAJAAkACQAIAAgABgAGAAYABgAGAAcABwAIAAYABgAGAAYA
BwAHAAYABgAEAAQABQAFAAUABgAGAAUABQAFAAUABQAGAAYABgAGAAcABwAHAAcACQAJ
AAkACgAJAAkACQAJAAkACgAKAAoACAAIAAgACAAKAAsACwALAAsACwALAAsACwALAAsA
CwANAAwADAAMAAwACwAJAAgACgAKAAoACgAIAAcABgAFAAYABgAGAAYABgAGAAYABgAD
AAMAAwADAAUABQAFAAQABAAFAAUABAAEAAQABAAEAAMAAwAEAAQAAwACAAEAAAABAAIA
AgADAAEAAQABAAEAAQABAAEAAQADAAMAAwADAAEAAQABAAEAAwADAAIAAgACAAIAAgAC
AAIAAgACAAEAAQACAAIAAQABAAEAAQABAAEAAQABAAIAAAAAAAAAAAAAAAAAAAAAAAEA
AQAAAAAAAAD///7//f////7//f/9//7///8AAAEA/f/9//7/AAAAAAAAAAD+//7//v/+
//7//v/+//7/AQABAAEAAQD/////AAABAAUABQAGAAcABQAFAAYABwAJAAoACgAKAAkA
BwAFAAQAAgADAAMABQAIAAkACQAIAAUABAADAAIAAQAAAAAAAAAAAP/////////////+
//7//v/+//3//f/9//z//P/8//z//f/9//3//f/7//v/+//5//n/+f/5//n/+v/6//r/
+v/6//r/+v/6//r/+//7//v//f///wAAAwAKABkAMABOAG0AiQCgALIAxADUANwA4ADa
AMYAoAByAEsAKwAJAO//4//Z/87/xv/D/8H/xP/F/8v/z//T/9f/3f/h/+T/6P/s/+3/
8P/y//P/8v/0//X/9f/z//P/8//z//H/8v/z//P/9v/2//f/9//1//X/9P/0//f/9//3
//f/9v/2//b/9v/2//b/9v/2//n/+f/6//r/+f/4//f/9//5//n/+f/5//r/+v/6//r/
+P/4//j/+f/8//z/+//7//z//P/8//3//f/9//7//v/+//////8AAAAAAAAAAAAABAAE
AAQABAADAAMAAwAEAAYABwAHAAcACAAIAAgACAAGAAcABwAGAAgACAAJAAkABwAFAAUA
BQAEAAQAAwACAAMAAwAEAAMAAQAAAAAAAAAAAP/////9//3//f/+//7//v//////AQAB
AAEAAQABAP//////////AQABAAEAAQABAAAAAAD/////////////AAAAAP/////9//3/
/P/8//7//v/+//7/+//7//r/+v/6//r/+v/6//3//f/8//z/+v/6//v/+//9//7//v/9
//v/+//7//v//P/8//z//P////////////3//f/9//7//////////////wAAAAAAAAAA
AAAAAAAAAgADAAMAAwABAAEAAQABAAMAAwADAAMAAwACAAIAAgADAAMAAgACAAQABAAE
AAQAAQABAAEAAQACAAIAAgACAAAAAAAAAAAA//////////8BAAEAAQAAAP7///////7/
AAAAAAAAAAD9//3//v/+/wAAAAAAAAAA/v/+//3//f/7//v/+//7//3//f/9//3/+//7
//v/+//7//v/+//7//v/+//6//r/+v/6//r/+v/8//z//P/7//n/+v/6//n/+//7//v/
+//7//v/+//8//r/+v/6//r//P/8//z//P/7//v/+v/6//v/+//7//v//f/8//v/+//6
//v//P/9//v/+//8//z//P/8//z/+v/6//r/+v/6//r/+v/6//r/+v/6//r//P/8//z/
/P/6//r/+v/6//r/+v/7//v//f/9//3//f/8//3//////wAAAQABAAEABAAFAAUABgAG
AAYABQADAAEAAAAAAAEA//8BAAIAAwAFAAQAAwACAP///v/9//z//v/+//z/+//7//v/
/f/9//z//P/6//r/+f/5//n/+P/4//j/+P/5//n/+f/5//f/9//3//X/9f/1//X/9f/2
//b/9v/2//b/9v/2//b/9v/1//f/9//3//v/AAAFAA4AHQA0AE4AawCFAJoArAC+AMoA
0gDUAMwAuACQAGQAQwAjAAMA7f/j/9n/zP/G/8P/w//E/8n/z//T/9X/2f/b/93/4P/m
/+r/7f/u//L/8//y//T/9f/1//f/9//3//f/9f/2//f/9//4//j/+f/5//v/+//6//r/
+f/5//n/+f/6//r/+v/6//r/+v/6//r/+//7//z//P/8//z//P/9//3//f/9//3//P/8
//z//P/+//7//v////7//v/9//3/AAAAAAAAAQD/////AAAAAAIAAwADAAQABAAEAAQA
BAAEAAQABAAEAAYABwAIAAoACAAJAAkACQAMAAwADAAMAAwADQANAAwADAAMAA0ADQAN
AAsACwALAAsACgAIAAYABwAHAAgABwAHAAYABgAGAAQAAwADAAEAAwADAAQABAACAAMA
AwAFAAcABwAHAAcABQAFAAUABQADAAMAAwADAAUABAAEAAMAAQABAAEAAQACAAIAAQAB
AP/////+//7//v/+//7//v///////v/+//7//v/+//7//f/9//z//P/+//7/////////
AAAAAP/////////////+//7//v/+/wEAAQABAAEAAQABAAEAAgABAAEAAQABAAMABAAE
AAQABAAEAAQABAAEAAUABQAFAAUABQAFAAUABQAFAAUABQAHAAYABgAGAAUABQAEAAQA
BgAGAAYABgAFAAUABQAFAAQABAAEAAQABAAEAAQABAADAAMAAwADAAMAAwADAAIAAgAD
AAMAAgAAAAAAAAAAAAEAAQACAAIAAAAAAAAAAAAAAAAA/////wEAAQABAAEA////////
//8BAAEAAQABAP//////////AQABAAAAAAACAAIAAgACAAAAAAAAAP//AQACAAIAAQAB
AAEAAQABAAEAAQABAAIAAgACAAIAAgAAAAAAAAAAAAEAAQAAAAAA//////////8BAAAA
/////wAAAQACAAMA/////wIAAAAAAAAAAAAAAAAAAAAAAAAAAAAAAAAAAAAAAAAAAAAA
AAAAAAAAAAAAAAAAAAAA/v/+//7//v8AAAAAAAAAAAIAAgACAAIAAAAAAAEAAQACAAMA
BAAFAAQABQAHAAcABgAHAAcABwAKAAsACwAMAAoACgAJAAcABQAEAAQABQAHAAkACgAL
AAkACAAHAAYABQAEAAMAAgACAAIAAAD///////8BAAEAAAAAAP7//v/9//3//f/8//7/
/v/+/////////////f/9//3/+//7//r/+f/4//j/9//2//X/9P/0//T/9P/0//P/8f/x
//H/9f/6/wEADAAhADoAVgBvAIUAmACqALwAygDMAMgAvACgAHIASgAtAA0A7//f/9f/
y//A/7r/uf+5/77/wf/F/8n/z//T/9X/1//a/97/4P/l/+r/7P/r/+r/7P/t/+3/7f/t
/+3/7f/t/+7/7//v/+//7v/u/+3/7v/v/+//8P/x//H/8f/x//L/8v/y//L/8v/y//L/
8v/x//H/8v/y//L/8v/y//P/8//z//P/8//0//T/9P/0//b/9v/2//f/9//2//T/8//1
//b/9//5//f/9//4//j/+P/5//n/+v/8//z//P/8//z//P/8//z/////////AAAAAAEA
AQABAAAAAAAAAAAAAgADAAMAAgAAAAAAAQABAAMAAQABAAEAAAAAAP///v/+//3//f/7
//v/+v/6//r/+v/5//n/9//4//n/+//8//r/+//7//3/+//7//v/+//9//3//f/9//3/
/f/9//3////+//7//f/7//v/+//7//r/+v/5//n/+f/5//j/+P/2//b/9v/2//f/9//2
//b/9P/0//T/9P/1//X/9P/0//X/9v/4//n/9v/2//X/8//0//X/9v/3//b/9v/2//b/
9//3//f/9//3//f/9//4//n/+f/5//n/+f/6//r/+v/6//r/+v/6//j/+f/5//n/+//7
//v/+//5//n/+f/5//v/+v/6//r/+f/5//j/+P/6//r/+v/6//n/+f/5//n/+P/4//j/
+P/6//r/+v/6//f/9//3//f/9f/1//X/9P/1//f/+P/4//b/9v/2//b/9f/1//b/9v/2
//b/9v/2//b/9v/1//X/9//3//f/9//1//X/9f/1//f/9//3//f/9//3//f/9//1//X/
9P/0//T/9P/0//T/8v/y//L/8f/y//T/9f/1//P/8//z//P/9f/1//X/9v/0//T/9P/0
//T/9P/0//T/9P/1//X/9v/2//X/9P/z//X/9P/z//P/9P/1//b/9//1//X/9P/0//T/
9P/0//T/9P/0//T/9P/0//T/9P/1//b/9//5//j/9//2//X/9//4//n/+//7//z//f/9
//v//P/9//3//v/+//7//f/5//f/9v/2//n/+f/7//z//f/9//z/+//4//f/9v/1//b/
9v/2//T/8//z//P/9f/3//b/9v/0//L/8f/x//H/8P/w//D/8P/x//H/8f/x/+3/7f/t
/+v/7f/t/+3/7f/s/+z/7P/s/+7/7v/u/+7/7v/v/+//7//v//H/9P/7/wgAHwA8AFwA
dwCPAKQAuADKANYA3ADYAMYAoAByAEoAKQAFAOn/2//R/8X/uv+0/7P/tf+6/7//w//H
/83/0f/V/9n/2v/e/+D/4//m/+j/6f/q/+z/7f/t/+3/7f/t/+3/7f/u/+//7//w//D/
8f/x//H/8f/w//D/8//z//P/8//y//L/8v/y//L/8v/y//L/9P/1//f/+P/3//b/9f/1
//f/9//3//f/+P/4//j/+P/2//b/9v/3//j/+P/3//f/+P/4//j/+f/7//v//P/8//r/
+//7//z//P/8//z//P8AAAAAAAAAAP///////wAAAgADAAMAAwAEAAQABAAEAAQABQAF
AAQABAAEAAUABQADAAEAAQABAAIAAgABAAAA/v/9//3/+//7//r/+v/6//r/+f/5//f/
9//3//j/+P/4//n/+f/7//v/+//7//v/+//7//v/+//9//3//f/9//z/+v/5//f/+f/5
//n/+f/4//j/9//3//f/9//2//b/9v/2//b/9v/z//P/8v/y//T/9P/0//T/8//z//L/
8v/0//T/9f/1//X/9v/2//X/8//z//P/8//2//b/9v/2//f/9//3//f/+f/5//n/+v/5
//n/+f/5//n/+v/6//r//P/8//z//P/8//3//f/9//v/+//7//v//f/9//3//f/9//z/
/P/8///////+//7//f/8//v/+v/7//v/+//7//z//P/8//z/+v/6//r/+v/7//v/+//7
//v/+//7//r/+P/5//n/+P/6//r/+v/6//n/+f/6//r/+v/6//r/+v/6//r/+f/5//n/
+f/5//n/+f/5//n/+f/3//f/9//3//n/+f/5//n/+f/5//j/+P/4//j/+P/4//j/+P/4
//f/9//4//j/9//3//f/9//3//n/+f/5//r/+P/4//j/+P/4//j/+P/4//n/+f/4//j/
+//7//v/+//7//r/+f/5//j/+f/6//v/+//5//r/+P/4//j/+P/6//r/+v/6//r/+v/6
//r/+v/6//r/+v/6//r/+v/6//r/+//7//v/+//7//v//P/9//////8AAAEAAQABAAIA
BQAFAAYABgAEAAMAAQD//wAAAAABAAEAAwAEAAUABQACAAEAAAD//wAA///+//7//v/8
//v/+//7//3//f/8//z/+v/6//n/9//3//b/9v/4//j/+f/5//f/9//1//X/9f/z//P/
8//1//X/9v/2//T/9P/0//T/9v/2//b/9//1//X/9f/1//r/AQAOACMAPABYAHEAiwCg
ALQAxgDSANoA3ADSALgAjABgAD0AHQD9/+n/4//Z/87/xv/B/8H/xP/H/83/0f/V/9v/
3//h/+L/5P/m/+n/7P/w//H/8v/0//X/9f/z//P/8//z//X/9v/3//f/9v/2//f/9//3
//f/9v/2//n/+f/5//n/+f/4//f/9v/3//j/+f/6//v/+//8//z/+v/6//r/+//7//v/
+//7//r/+v/6//r//P/8//z//f/+//7//f/9//z//P/8//3//////wAAAAD+//////8A
AAIAAgACAAIABAAEAAQABAADAAMAAwAEAAUABwAIAAkACQAIAAcABgAIAAkACQAIAAgA
CAAJAAkACQAHAAcABwAIAAgABwAGAAYABQAFAAMABQAEAAQABAAEAAMAAwABAAEAAQAC
AAIAAgADAAMABQADAAMAAwADAAUABQAFAAUABQAFAAUABQAFAAQABAADAAUABQAFAAUA
AgACAAEAAQABAAEAAAAAAAAAAAAAAAAA//////7//v8AAAAAAAAAAAAA///9//z//v/+
/////////wAAAAD/////////////AgACAAIAAgACAAEAAAD//wEAAQABAAIAAwADAAMA
AwADAAQABAAEAAQABAAEAAQAAgADAAMAAwADAAMAAwADAAMAAwADAAMAAwACAAIAAgAF
AAUABAAEAAMAAgABAAAAAQABAAEAAQAAAAAAAAAAAAAAAAAAAAAAAQABAAEAAQD/////
///+//7///////7//v/+//7//v/9//3//v/+/wAAAAAAAAAA/v/+//3//f/9//3//f/9
//3//f/9//3/+//7//v/+//9//3//f/9//3//f/8//z//v/+//7//v/8//z//P/7//v/
/P/8//v/+//7//v/+//7//v/+//8//7//v/+//7//v/+//7//v/9//3//P/8//3//f/9
//3//f/8//v/+//8//3//v////3//f8AAP///v/9//z//v/+//7//v/8//z//P/8//z/
/P/8//z//v/+//7//v/8//z//P/8//7//v/+//7//P/8//z//f/9//3//f/9////AAAB
AAMAAwAEAAUABQAHAAgACQAJAAkACAAHAAUABQADAAIAAgADAAMABQAGAAcABwAGAAUA
BAADAAIAAQAAAAAAAAD+//3//f/9///////+//7//P/8//v/+//7//r/+v/6//r/+//7
//v/+//5//n/+f/3//f/9//3//f/+P/4//j/+P/6//r/+v/6//r/+f/3//f/+////wQA
CQAUACcAPgBYAG8AhwCaAKwAvgDKAM4A0ADGAK4AhgBcAD0AHwD//+v/5f/b/9D/yv/F
/8X/yP/N/9P/1//d/9//4f/j/+b/6P/s/+//8v/2//f/9v/4//n/+f/5//n/+f/5//n/
+v/7//v/+v/6//v/+//9//3//P/8/////////////v/+//7//v8AAAAAAAAAAAAA////
//7/AAAAAAAAAQD//////////wAAAAAAAAAAAgACAAIAAwACAAIAAQABAAIAAgACAAMA
AwADAAQABAAEAAUABQAGAAgACAAIAAgACgAKAAoACgALAAsACwAMAAwADQANAA0ADAAM
AAwADAAOAA8ADwAOAAwADAANAA0ADwANAA0ADQAOAA4ADQAMAAwACwALAAkACwAKAAoA
CgAIAAcABwAFAAcABwAIAAgABgAHAAcACQAJAAkACQAJAAsACwALAAsACQAJAAkACQAJ
AAgACAAHAAcABwAHAAcABAAEAAMAAwAEAAUABQAGAAQABAAEAAQAAwADAAIAAgAEAAQA
BAAEAAUABQAEAAQABAAEAAUABQADAAQABAADAAQABQAGAAcABwAGAAUABAAFAAUABQAF
AAcABwAHAAgABwAHAAcABwAHAAgACAAIAAgACAAIAAgACAAJAAkACQAJAAkACQAJAAcA
BwAHAAcABQAEAAQABAADAAMAAgACAAAAAAAAAAAAAQABAAEAAQD///7//f/8//3//v//
/wAA/f/9//3//f/9//3//f/8//z//f/9//z//P/8//z//P/7//v//P/8//z//P/8//z/
/P/8//v/+//7//v/+//7//v/+//7//v/+//7//v/+//7//v/+//7//n/+f/4//j/+v/6
//r/+v/6//r/+v/5//f/+P/4//f/+f/5//n/+f/3//f/9//4//r/+v/6//r/+P/4//j/
+P/5//n/+P/4//n/+f/5//n/+f/4//f/9//2//f/+P/5//n/+f/4//r/+v/6//r/+v/6
//r/+v/5//j/9//2//f/+P/5//r/+P/4//j/+P/4//j/+P/4//r/+v/7//v/+//7//v/
+//8//3//////wAAAQABAAEAAgADAAMABAAGAAYABQADAP///v/+//////8BAAIAAwAD
AAIAAQAAAP///v/9//z//v/+//z/+//5//n/+//7//z//P/6//r/9//3//f/9v/2//b/
9v/3//n/+f/5//f/9f/1//P/8//1//X/9f/2//j/+P/4//j/9v/2//b/9v/3//f/9//3
//f/+P///woAFwAsAEgAZQB9AJAApAC4AMYA0gDYANQAvgCWAGoARwArAAkA8f/n/93/
0P/I/8H/wf/E/8n/zf/R/9X/2f/d/9//4v/k/+b/6f/s//D/8//y//T/9f/1//X/9f/1
//X/9//4//n/+f/4//j/+f/5//n/+f/4//j/+//7//v/+//7//r/+f/4//j/+P/4//j/
+v/7//3//v/8//z//P/9//3//f/9//3//P/8//z//P/+//7//v////7//v/9//3/AAAA
AAAAAQABAAEAAgACAAAAAQABAAIAAgACAAIAAgAGAAYABgAGAAUABQAFAAYACAAJAAkA
CQAIAAgACAAIAAgACQAJAAgACgAKAAsACwAJAAcABwAHAAoACgAJAAgABgAFAAUAAwAD
AAIAAgACAAIAAQABAP///////wAAAAAAAAEAAQADAAMAAwADAAMAAQABAAEAAQACAAMA
BAAFAAUABAAEAAMABQAFAAUABQACAAIAAQABAAEAAQAAAAAAAAAAAAAAAAD9//3//P/8
//7//v/+//7//f/9//z//P/8//z//f/9////AAAAAP///f/9//3//f8AAAAAAAAAAAEA
AQABAAEA////////AAADAAMAAwADAAMABAAEAAQABAAEAAQABAAEAAUABQAFAAUABQAF
AAUABwAHAAcABwAFAAQABAAEAAcABwAGAAYABAAEAAQABAAFAAUABQAFAAQABAAEAAQA
AgACAAIAAgADAAMAAwADAAIAAQAAAP7/AAABAAEAAAAAAAAAAAAAAP3//f/+//7//v/+
//7//v/+//7//f/9///////////////////////9//3//f/9/////////////f/9//z/
/P/8//z//P/8//z//P/8//v/+f/6//r/+f/7//v/+//7//v/+//7//z/+v/6//r/+v/6
//r/+v/6//n/+f/4//j/+//7//v/+//5//j/9//3//b/9//4//n/+//9//z/+//6//n/
+P/6//r/+v/7//3//f/9//3//P/8//z//f///wAAAQABAAEAAgADAAMABAAEAAQAAwAB
AP///v/+//////8BAAIABQAFAAQAAwAAAP///v/9//7//v/+//z//f/9//3////9//z/
/P/6//z/+//7//v/+v/6//r/+v/5//n/+f/5//f/9//3//X/9f/1//X/9f/4//j/+P/4
//j/+P/4//j/+P/3//n/+f/7//3/AAAHABQAKQBIAGgAhQCdALQAyADWAOAA5ADgAM4A
qAB4AE4AKwAHAOv/3//V/8f/vP+4/7n/v//G/8v/z//T/9f/2f/f/+P/6P/q/+7/8f/y
//T/9f/0//b/9//3//n/+f/5//n/+f/6//v/+//8//z//f/9///////+//7/////////
//8AAAAAAAAAAAAAAAAAAAAAAwADAAQABAACAAIAAgADAAEAAQABAAEAAwAEAAUABgAE
AAQABAAFAAYABgAFAAUACAAIAAgACQAHAAcACAAIAAoACwALAAwADAAMAAwADAAQABAA
EAAQABEAEQARABIAEAARABEAEQAUABQAFAAUABIAEwATABIAFAAUABUAFQAVABMAEwAT
ABIAEgARABAAEgARABEADwANAAwADAAMAA4ADQANAAsADQANAA4ADgAMAA0ADQAPABEA
EQARABEADwAPAA8ADwAQABEAEgATABEAEAAQAA8ADwAPAA8ADwAOAA4ADQANAA0ADQAM
AAwADAAMAAwADAALAAsACgAKAAoACgAKAAoACwALAAoACgAKAAoACwALAA0ADgAOAA0A
DQANAA0ADQAMAAwADAAMAA8ADwAPAA8ADwAPAA8AEAATABMAEwATABMAFAAUABQAFAAU
ABQAFAAWABcAFwAXABUAFQAVABUAFwAXABcAFwAXABYAFgAWABUAFQAUABQAFgAWABYA
FgAXABcAFwAXABYAFgAWABYAFgAWABYAFgATABMAEwATABUAFQAVABQAFAAVABUAFAAW
ABYAFgAWABMAEwAUABQAFgAWABYAFgAWABYAFQAVABUAFQAVABUAFwAXABcAFwAVABUA
FQAVABUAFQAVABUAFwAXABYAFgAUABQAFAAUABUAFgAXABcAFwAYABgAFwAXABcAFwAX
ABkAGQAZABoAGAAYABgAGAAZABoAGwAcABsAGwAaABoAGwAbABsAGwAdABwAGwAbABoA
GwAaAA==
         </WaveFormData>
      </LeadData>
      <LeadData>
         <LeadByteCountTotal>10000</LeadByteCountTotal>
         <LeadTimeOffset>0</LeadTimeOffset>
         <LeadSampleCountTotal>5000</LeadSampleCountTotal>
         <LeadAmplitudeUnitsPerBit>4.88</LeadAmplitudeUnitsPerBit>
         <LeadAmplitudeUnits>��V</LeadAmplitudeUnits>
         <LeadHighLimit>2147483647</LeadHighLimit>
         <LeadLowLimit>268435456</LeadLowLimit>
         <LeadID>V6</LeadID>
         <LeadOffsetFirstSample>0</LeadOffsetFirstSample>
         <FirstSampleBaseline>0</FirstSampleBaseline>
         <LeadSampleSize>2</LeadSampleSize>
         <LeadOff>FALSE</LeadOff>
         <BaselineSway>TRUE</BaselineSway>
         <ExcessiveACNoise>FALSE</ExcessiveACNoise>
         <MuscleNoise>FALSE</MuscleNoise>
         <LeadDataCRC32>3327666253</LeadDataCRC32>
         <WaveFormData>
6P/o/+j/6P/m/+b/5v/m/+f/6P/p/+r/6P/o/+j/6P/o/+j/6P/o/+r/6v/q/+r/6P/o
/+j/6P/q/+r/6v/q/+r/6v/q/+r/6P/o/+j/6P/p/+r/6//s/+v/6v/p/+j/6P/o/+j/
6P/q/+r/6v/q/+j/6P/o/+j/6P/o/+j/6P/n/+b/5f/k/+b/5v/m/+b/5v/m/+b/5v/k
/+T/5P/k/+b/5v/m/+b/5f/k/+P/4v/k/+T/5P/k/+T/5P/k/+T/5P/k/+T/5P/k/+T/
5P/k/+L/4v/i/+L/4v/i/+L/4v/i/+L/4v/i/+L/4v/i/+L/4v/i/+L/4v/i/+L/4v/i
/+L/4v/i/+L/4v/i/+L/4v/g/+D/4P/g/+L/4v/i/+L/4P/g/+D/4P/g/+D/4P/g/+D/
4P/g/+D/4P/g/+D/4P/i/+L/4v/i/+D/4P/g/+D/4P/g/+D/4P/e/97/3v/e/+D/4P/g
/+D/4P/g/+D/4P/e/97/3v/e/97/3v/e/97/4f/h/+H/4f/h/+H/4f/j/+T/5f/l/+X/
4//j/+T/5P/m/+b/5v/m/+b/4//j/+P/4f/j/+T/5v/m/+b/5v/k/+P/4v/h/+H/4P/g
/+D/3v/e/97/3v/e/9z/3P/c/9v/3P/c/9z/3P/Y/9j/2P/Y/9n/2v/b/9z/2P/X/9f/
1v/U/9T/1f/V/9f/1//X/9f/1f/V/9X/1f/V/9X/1v/W/9b/2f/a/9z/4f/q/wAAGQAx
AEUAVgBjAHEAfwCKAI8AjwCHAHMAVQA+ACwAFgADAPb/6//g/9T/zf/H/8X/w//F/8T/
xP/F/8j/yP/L/83/zv/O/9D/0P/Q/9D/0P/R/9H/0v/S/9L/0v/S/9L/0v/S/9P/0//S
/9L/0v/S/9L/0v/S/9L/0//T/9T/1f/V/9X/1P/U/9T/1f/Y/9n/2f/Z/9f/1//X/9f/
2f/Z/9r/2//b/9v/2//b/9n/2f/Z/9n/2//c/9z/3P/a/9r/2//c/9z/2//b/9v/3//g
/+D/4P/e/97/3v/g/+P/4//k/+X/5f/l/+X/5v/m/+b/6P/o/+n/6f/q/+r/6P/o/+j/
6f/s/+z/6//r/+r/6v/q/+r/6v/q/+r/6v/s/+v/6//r/+n/6f/p/+n/6v/q/+r/6//q
/+r/6v/q/+r/6v/q/+r/6P/o/+j/6P/o/+j/6P/n/+f/5//o/+j/5v/l/+X/5f/l/+T/
4//j/+P/4//j/+H/4f/f/9//3//h/+L/4v/i/+H/4f/g/9//3//e/97/3v/e/97/3//f
/97/3v/e/93/3//f/9//4P/e/97/3v/e/93/3f/d/93/4P/i/+L/4f/e/93/3f/e/97/
3v/e/97/3v/d/9z/3P/e/97/3//g/97/3v/e/97/3f/b/9v/3P/c/9z/3P/c/9v/2f/Z
/9n/2//b/9v/3P/a/9r/2f/Y/9f/1//X/9f/1v/W/9b/1f/V/9b/1v/W/9b/1f/V/9X/
1f/V/9X/1f/S/9L/0v/R/9H/0f/R/9H/0v/S/9L/0v/Q/9D/0P/Q/9L/0f/Q/9D/0f/R
/9D/z//O/83/zf/N/83/zf/O/87/zP/L/8v/yv/M/83/zv/P/87/zv/N/8z/zf/N/83/
zf/L/8z/zP/M/83/zP/L/8v/y//M/8z/zP/K/8r/yv/K/8r/y//L/8r/yv/K/8v/y//L
/8v/yf/I/8r/y//M/8z/y//L/8r/yf/J/8n/yP/I/8j/yP/I/8b/xv/G/8b/xv/G/8b/
xv/E/8T/xP/E/8T/xP/E/8T/xP/E/8T/xP/E/8T/xP/E/8f/x//H/8f/x//H/8f/yf/K
/8v/y//L/8n/yf/K/8r/yv/K/8r/yv/K/8f/x//H/8X/x//I/8r/yv/K/8r/yP/H/8b/
xf/F/8L/wv/C/8D/wP/A/8D/wP/A/8D/wP+//77/vv++/77/vP+8/7z/vP+6/7r/uv+6
/7r/uf+5/7j/tv+2/7f/t/+3/7f/t/+3/7n/uf+5/7n/t/+1/7b/uP+4/7n/vP/C/8f/
1P/q/wMAGQAtAD4ATQBdAGkAcABxAGsAXQBBACcAFgAEAOz/3//U/8P/tv+u/6f/o/+f
/6H/o/+k/6L/o/+k/6T/pf+n/6r/rP+u/67/rv+s/6z/rf+t/7D/sP+w/7D/sP+w/7D/
sP+x/7H/sP+w/7D/sP+w/7D/rv+u/6//r/+w/7H/sf+x/7D/sP+w/7H/sf+x/7D/r/+x
/7H/sf+x/6//r/+w/7H/r/+v/6//r/+v/6//r/+v/63/rv+u/67/sP+w/7H/sv+w/6//
r/+v/7H/sv+y/7L/sP+w/7D/sv+x/7H/sv+z/7P/s/+z/7T/sv+y/7T/tP+3/7f/uP+4
/7f/tv+1/7X/tv+2/7X/tf+2/7b/tv+2/7T/tP+0/7T/tP+z/7P/s/+y/7H/sP+v/63/
rP+r/6v/rP+s/6z/rP+s/6z/rP+s/6z/rP+s/6z/qv+q/6r/qf+o/6f/p/+m/6X/pf+m
/6f/pf+k/6P/o/+j/6P/o/+h/6H/n/+f/5//nv+e/53/nP+d/53/nP+b/5v/mv+a/5r/
mP+Y/5n/mf+Y/5j/mP+X/5f/l/+X/5j/lv+W/5b/lv+T/5P/k/+T/5T/lv+W/5X/lv+V
/5X/lv+U/5T/lP+U/5b/lf+U/5T/k/+S/5L/kv+Q/5D/kP+Q/4//jf+N/47/jf+M/4v/
iv+L/4n/if+J/4f/h/+H/4j/hv+G/4X/hP+D/4P/g/+D/4L/gv+C/4H/f/+A/4D/gP9/
/33/fP97/33/ff99/33/ev96/3r/ef93/3f/d/93/3j/eP94/3j/d/92/3X/dP92/3X/
dP90/3X/df90/3P/cP9v/2//b/9x/3H/cv9y/3H/b/9u/2z/bf9t/23/bf9r/2z/bP9s
/2n/af9p/2n/af9q/2r/av9p/2j/Z/9n/2f/aP9o/2j/Z/9m/2X/ZP9i/2P/Y/9i/2L/
Yv9j/2P/Yf9h/1//Xv9g/2H/Yv9i/2H/Yf9g/1//Xf9d/17/Xv9e/17/Xv9d/1z/W/9a
/1r/Wv9a/1r/Wv9b/1v/W/9a/1n/WP9X/1v/XP9d/13/W/9b/1v/XP9c/1z/XP9c/1r/
WP9V/1X/U/9T/1X/Vv9Y/1j/WP9Y/1T/U/9S/1H/T/9O/07/Tv9M/0z/TP9M/0r/Sv9K
/0r/Sf9I/0j/SP9G/0T/RP9E/0T/RP9E/0T/Qv9A/z//P/88/zz/PP89/z3/Pf89/z3/
O/87/zv/O/85/zn/Of84/zj/Ov87/zr/PP9B/0r/XP93/4//p/+4/8n/2f/n//L/+f/5
/+//2f+7/6L/jv94/2X/WP9P/0T/Ov83/zX/Nf87/0P/Tv9a/2f/dv+E/4v/kf+Y/6D/
pv+q/6z/sP+y/7X/t/+7/77/wf/E/8r/zv/S/9b/3P/h/+X/6v/u//D/8v/0//j/+v/9
////AwAFAAYABwAJAAoACwANABIAFQAXABkAHAAdAB4AHwAhACMAJgApACwALQAuAC8A
MQAxADEAMQAzADYAOAA6ADsAPAA+AEAAQgBBAEEAQQBFAEYARgBGAEgASgBMAFAAUgBT
AFUAVwBXAFcAVwBYAFoAWgBcAFwAXwBfAGAAYABhAGIAYwBlAGYAZgBlAGUAZgBmAGYA
ZgBoAGgAaABoAGgAZwBnAGcAZgBlAGQAYwBlAGQAYwBjAGIAYgBiAGIAYgBiAGIAYgBk
AGQAZABkAGIAYgBiAGEAYgBjAGUAZgBmAGUAZQBlAGcAZgBlAGUAZwBnAGcAZQBlAGMA
YwBjAGUAZgBmAGYAZQBlAGQAYwBkAGQAZQBmAGcAaABqAGsAbABsAGwAawBtAG0AbQBu
AGwAbABsAGwAbQBtAG0AbQBuAHAAcABvAG4AbQBtAG4AbgBuAG4AbgBwAG8AbgBuAG4A
bgBvAHAAcABwAHAAcABtAGsAawBsAG4AbgBuAG4AbQBrAGsAawBtAG0AbQBuAHAAcABv
AG4AbQBtAG0AbQBsAGwAbABrAGsAbABsAGwAbABrAGsAawBrAGsAawBrAGoAagBqAGkA
aQBpAGkAaQBmAGYAZgBmAGgAaABoAGgAZgBlAGQAZABoAGkAaQBpAGkAaQBqAGsAaQBp
AGoAagBsAGsAawBqAGkAaQBpAGkAaQBqAGoAagBpAGkAaQBpAGcAaABoAGgAaQBoAGcA
ZwBnAGgAaABoAGYAZgBmAGYAZgBnAGcAZgBkAGQAZQBlAGUAZQBjAGIAYgBjAGQAZABi
AGMAYwBjAGMAYQBiAGIAYgBiAGIAYABgAGAAYABgAGAAYABgAGAAYABgAGAAYABgAGAA
YABgAGAAYABgAF4AXgBeAF8AXwBfAF8AXwBdAF0AXwBgAGEAYQBhAGEAYQBiAGIAYgBg
AGAAYABeAFsAWwBbAFsAWwBcAF4AXgBgAGAAXgBdAFwAWwBbAFoAWgBaAFgAWABaAFoA
WgBaAFkAWABWAFQAVgBWAFYAVABUAFQAVABUAFIAUgBSAFAAUQBRAFAAUABQAFEAUQBR
AFMAUwBTAFMAUQBRAFEAUQBPAFIAUgBSAFMAVgBYAF8AagB+AJUArQDBANQA4wDxAP8A
CAEPAQ0BAwHrAM8AugCoAJAAfQByAGcAVgBMAEUAPwA7ADsAPQA+AD4APwA+ADwAPQA/
AEIARABGAEYARgBEAEQARQBFAEYARgBGAEYARABEAEQARABFAEUARABEAEYARgBGAEYA
RABEAEUARQBGAEcARwBHAEQARABEAEUARABFAEUARQBHAEcARwBHAEUARQBGAEcARQBF
AEUARQBFAEUARQBFAEUARgBGAEYARgBGAEcASABGAEUARQBFAEcASABIAEgASABIAEgA
SgBKAEkASQBJAEsASwBLAEwASgBKAEwATABNAE0ATgBOAE4ATgBOAE8ATgBOAE0ATQBO
AE4ATgBOAE0ATABLAEoATABLAEsASwBJAEkASQBJAEcARgBFAEUASABIAEgASABGAEYA
RgBGAEYARgBGAEYARABEAEQAQwBBAEEAQgBCAEIAQQBBAEEAQQBAAD8APwA/AD8APwA9
AD8APQA9AD0AOwA8ADwAPAA7ADsAOgA5ADsAOgA6ADoAOAA4ADkAOQA6ADoAOgA5ADkA
OQA5ADoAOAA4ADgAOAA3ADcANwA3ADYAOAA4ADcAOAA3ADcAOAA4ADgAOAA4ADoAOQA4
ADgAOAA4ADkAOgA6ADoAOgA6ADsAOQA5ADoAOAA4ADgAOAA4ADcAOAA5ADgANwA2ADYA
OAA4ADcANgA1ADUANQA1ADYANgA2ADUANQA2ADYANgA0ADMAMwAzADMAMwAzADMAMgAy
ADIAMQAvAC8ALwAvAC8AMAAxADIAMAAwADAAMAAwAC8ALgAuAC4ALwAvAC8ALgAtAC0A
LQAvAC8AMAAwADAALwAvAC4ALQAtAC0ALQAtAC4ALgAuACsAKwArACsAKwAsACwALAAt
ACwAKwArACsALAAsACwALAAsACwALAAqACsAKwAqACoAKgArACsAKQApACcAJgAoACkA
KgAqACoAKwArACsAKQArACwAKgAqACoAKgAqACoAKgAqACoAKgAqACoAKgAqACoAKgAo
ACgAKAAoACgAKAAoACgAKAAoACgAKAAmACYAJgAmACgAKAAoACgAKAAoACgAKQArACsA
KwArACsAKwAtAC4ALQAtAC0ALQAtAC4ALgAuAC4ALgAuACwAKQApACkAKQArACwALgAu
AC4ALgAsACsAKgApACkAKAAmACYAJAAkACYAJgAmACYAJgAmACUAJAAkACQAJAAiACIA
IgAiACIAIgAiACIAIAAfAB8AHgAeAB4AHwAfAB8AHQAdAB0AHQAfAB8AHwAfAB8AHgAc
ABwAHwAkACgAMQBAAFYAbQCBAJMApAC1AMUA0wDaANsA1wDJAKsAkQCAAGwAVgBHAD4A
LwAiABoAEwAPAAsACwALAAwADAAPAA4ADAAPABMAFgAWABoAGgAaABoAGgAbABsAGgAa
ABoAGgAaABoAGgAaABkAGQAYABgAGQAaABsAHAAcABwAHQAdABwAHQAdAB0AHAAcABwA
HQAdAB0AHAAbAB0AHQAdAB0AGwAbABwAHQAdAB0AHQAdAB0AHQAdAB0AGwAcABwAHAAe
AB4AHwAgACAAHwAfAB8AHwAgACAAIAAiACIAIgAkACMAIwAkACUAJQAlACUAJgAmACYA
KAAoACcAJwAoACgAKgAqACoAKwAsACwAKwArACwALAAsACwAKgAqACoAKgAqACkAKQAp
ACkAKQApACkAJwAmACUAJQAoACgAKAAoACgAKAAoACgAJwAmACUAJAAmACYAJgAlACUA
JQAmACYAJAAjACMAIwAjACIAIQAhACMAIwAjACEAIwAhACEAIQAgACAAHwAeACEAIQAg
AB8AHwAeAB4AHgAcABwAHQAdAB8AIAAhACEAIAAfAB4AHgAgACAAIAAgAB0AHQAdAB0A
HgAgACAAHwAgAB8AHwAgACAAIAAgACAAIgAhACAAIAAgACAAIQAiACAAIAAgACAAIAAf
ACAAIgAgACAAIAAgACEAHwAfAB8AHwAfAB8AIAAgACAAHwAeAB8AHwAfAB8AHgAeAB4A
HQAfACAAIAAgAB4AHQAdAB0AHQAdAB0AHQAdAB4AHwAfAB0AHQAdAB0AHAAcABwAHAAc
ABwAHAAcABwAGwAaABoAHAAdAB0AHQAcABsAGwAbABsAGwAcABwAGgAZABkAGAAZABkA
GQAZABkAGgAaABoAGQAZABkAGQAZABoAGgAaABkAGAAXABcAFwAYABgAGAAYABgAGAAY
ABgAGQAZABgAGAAYABkAGQAXABcAFQAUABYAFwAYABgAGAAZABkAGQAXABcAFgAYABgA
GAAYABgAGAAYABgAFgAWABYAFgAYABgAGAAYABcAFwAXABcAGQAZABkAGwAeAB8AHwAf
AB0AHQAeAB4AHgAeAB4AHgAcABkAGQAZABsAHQAeACAAIAAgACAAHgAbABoAGQAZABoA
GgAaABgAFgAWABYAFgAYABgAGAAXABQAFAAUABQAFAAUABQAFAAUABQAFAAUABAADwAP
AA4AEAAQABEAEQARABEAEQARAA8ADwAPAA8ADwARABIAEAAQABEAEgAWAB8AMgBMAGUA
fQCRAKIAtQDFANMA2gDdANUAwQChAIcAdABcAEYAOQAuAB8AEgAKAAMA///9//3///8A
AAAAAQACAAQABQAFAAYACAAKAAwADAAMAAwADQANAAwADAAMAAwADAAMAAwADAAPAA8A
DgAOAAwADAAMAAwADgAOAA8ADwAOAA8ADwAPABAAEAAQABEAEgATABMAEwASABEAEAAP
ABEAEQASABMAEQARABEAEQARABEAEQARABMAFAAUABQAEgASABMAFAAWABUAFQAVABYA
FgAVABQAFgAWABYAGAAZABkAGgAbABkAGQAZABoAGgAaABwAHAAdAB0AHgAeAB4AHgAe
AB8AIAAgAB8AHwAeAB4AHgAeAB4AHgAeAB4AHgAdAB0AHQAbABsAGwAbAB0AHAAbABsA
GgAaABoAGgAaABoAGgAaABgAGAAYABgAGAAYABgAFwAZABkAGgAaABYAFQAVABUAFwAW
ABUAFQATABMAEwARABIAEQASABMAEwAUABQAFAASABEADwANAA8ADgAOAA4ADgAOAA8A
DwAOAA4ADgANAA8ADwAPABAADgAOAA4ADgAPAA8ADwAPAA4AEAAQAA8ADwAPABAAEgAQ
ABAAEAAQABAADwAOAA4ADwAQABIAFAASABIAEgASABMAEQARABIAFAAUABQAFAATABEA
EQARABEAEQARABIAEAAQAA8ADgAOAA8AEAARABAAEAAQAA8ADQAOAA4ADgAQAA8ADwAP
AA8ADwAPAA8ADAAMAAwACwANAA0ADQANAAwADAAMAAwADAAMAAwADAAMAAsACgAKAAoA
CwALAAsACgAJAAkACQAJAAkACgAKAAoACQAJAAgACQAJAAkACQAHAAgACAAIAAkACQAJ
AAkABwAIAAgACAAJAAgABwAHAAcACAAIAAgABgAGAAYABgAGAAcABwAGAAYABgAHAAcA
CQAJAAcABgAEAAUABgAGAAQABQAFAAUABwAFAAYABAAEAAQABAAGAAYABgAGAAgACAAI
AAgABgAGAAYABgAEAAQABAAEAAQABAAFAAUABwAHAAcABwAHAAkACgALAAsACwALAAsA
DgAOAA4ADgAOAA4ADAAJAAcABwAHAAkADAAOAA4ADgAMAAoACQAIAAkACQAIAAgABgAE
AAQABAAGAAYABgAGAAYABQAEAAQAAgACAAAAAAACAAIAAgACAAAAAAD+//3////+//7/
/v////////////7//f/8//v//P/9//7////+//z//P/9//7/BAANAB4AMgBJAF8AcwCG
AJUApQC1AL4AwwDBALUAmQB9AGgAUgA6ACsAIgAVAAgA/P/z/+3/6//p/+n/7P/s/+3/
7v/w/+//7//w//L/9P/2//b/9v/2//f/9//2//b/9v/2//j/+P/4//j/+f/5//j/+P/2
//b/9v/2//j/+P/5//n/+f/5//j/9//4//j/+P/5//r/+//7//v/+f/5//n/+f/5//n/
+v/7//n/+f/5//n/+//7//v/+//7//z//P/8//r/+v/7//z//v/9//3//f/+//7//f/8
//3//v///wIAAgABAAEAAQABAAEAAQACAAQABAAGAAYABQAFAAYABgAGAAYABgAHAAgA
CAAHAAcABgAGAAYABgAGAAYABgAGAAYABQAFAAUABQAFAAUABQADAAIAAQABAAIAAgAC
AAIAAgACAAIAAgACAAIAAgACAAIAAgACAAEAAQABAAIAAgAAAP///////wEAAAD/////
/f/9//3/+//9//v/+//7//r/+v/5//j/+f/5//j/9//5//j/+P/4//b/9v/3//f/+P/4
//j/9//5//n/+f/6//j/+P/4//j/+P/5//r/+//7//z/+//5//r/+f/5//r/+v/6//r/
+v/8//v/+v/6//r/+v/7//z/+v/6//r/+v/7//n/+f/6//r/+v/6//r/+//5//n/+f/7
//v/+//8//r/+v/5//j/+f/5//n/+f/4//j/+P/3//f/+P/4//j/+P/3//f/9//1//X/
9f/1//b/9v/2//X/9f/1//X/9f/0//T/9P/0//b/9v/2//b/9P/z//L/8v/0//X/9f/1
//T/8//z//P/8//z//T/9P/2//X/9f/0//P/8//z//P/8//0//T/9P/z//P/8//z//H/
8v/y//L/8//y//H/8f/x//L/8v/y//T/9P/0//T/8v/z//P/8v/y//L/8//z//X/9f/z
//L/8P/x//L/8v/y//P/8//z//P/8//0//L/8v/y//L/9P/0//T/9P/y//L/8v/y//L/
8v/y//L/8v/y//L/8v/y//L/8v/y//T/9P/0//T/9P/0//T/9P/z//P/8//z//X/9f/1
//f/+P/5//n/+f/7//v//P/8//r/+v/6//r/+v/3//f/9//3//n/+v/8//z//P/8//r/
+//6//n/+f/2//b/9v/0//T/9P/0//T/9P/0//T/8//y//L/8v/y//L/8v/y//L/8P/w
//D/8P/u/+3/7f/s/+z/7P/t/+3/7f/t/+3/7f/v/+//7//v/+//7f/s/+z/7v/x//T/
+P8BABAAIgA3AE0AXwBuAH0AjwCdAKQApwClAJkAgQBlAFIAQAAqABsAEgAFAPr/8P/n
/+P/3//d/+H/4v/k/+P/5P/i/+P/5f/m/+j/6v/s/+7/7P/s/+3/7f/s/+z/7P/s/+7/
7v/u/+7/7f/t/+z/7P/t/+7/7//w//D/8P/x//H/8P/x//H/8f/y//L/8v/z//P/8//y
//H/8f/x//H/8f/x//H/8v/z//P/8//z//P/9f/1//X/9f/z//T/9P/0//T/9P/1//b/
9v/1//X/9f/3//j/+P/4//r/+v/6//z/+//7//z//f////////8AAAAAAAACAAIAAgAB
AAEAAAABAAIAAwAFAAUABAACAAEABAAEAAQABAAEAAQABAAEAAIAAQABAAEAAwADAAMA
AwABAAAA/////wAAAAAAAAAAAgACAAIAAgAAAAAAAAAAAAIAAgACAAEA/////wAAAAAA
AP///////wEAAAD//////f/9//3/+//8//v//P/9//v//P/8//z//f/9//z/+//7//r/
+v/6//r/+v/7//v/+//8//3//f/7//v/+//8//7//v/+//7//f/9//3//f/8//7//v/9
//////8AAAIAAQAAAP///v////////8AAAAAAAABAAIAAAAAAAAAAAAAAP//AAACAAAA
AAAAAAAAAgABAAIAAwADAAMAAwAEAAIAAgABAAAAAAABAAIAAwAAAAAAAAD//wAAAgAD
AAQAAgABAAEAAQABAAEAAQABAP7//v/+//3//f/9//3//f/8//z//P/8//z//P/8//z/
/P/7//r/+v/8//3//f/9//r/+f/5//n/+//7//z//P/8//v/+//6//n/+f/5//n/+f/6
//r/+v/5//n/+f/5//n/+v/6//r/+//6//n/+f/5//r/+v/6//z//P/8//z/+//7//r/
+P/6//r/+//7//3//f/7//r/+P/5//r/+v/6//v/+//7//3//f/6//z//P/8//z//v/+
//7//v/9//z/+//6//v//P/9//7//P/8//z//P/8//z//P/8//7//v/+////////////
////////AQACAAMAAwADAAMABQAGAAYABgAGAAYABgAEAAEAAQABAAEAAwAEAAYABgAI
AAgABgAFAAQAAwADAAIABAAEAAIAAgAAAAAAAAAAAAEAAgACAAIAAQAAAP///P/8//z/
/P/8//7//v/+//z/+//7//r/+v/6//v/+//7//3//f/9//3//f/9//3//f/9//z//P/8
//v//v8CAAkAFAAmAD0AVQBpAHoAiQCdAKsAuADDAMMAuQChAIMAbgBcAEYAMwAoABsA
DgACAPn/8//x/+//7//w//D/8//0//L/8//1//b/9v/4//z//v/+//7///////7//v/+
//7//v/+//7//v8BAAEAAAAAAAIAAgACAAIAAgACAAMAAwADAAMAAgABAAIAAgACAAMA
BAAFAAUABQADAAMAAwADAAMAAwAEAAUABQAFAAUABQAHAAcABwAHAAcACAAIAAgABgAG
AAcACAAKAAkACQAJAAkACgAKAAoADAAMAAwADgANAA0ADgAPAA0ADQANAA4ADwAQABMA
FAATABMAFAAUABQAFAAUABUAFgAWABUAFQAWABYAFgAWABYAFgAWABYAFgAVABUAFQAT
ABMAEwATABUAFAATABMAEwASABEAEAASABIAEgASABIAEgASABIAEAAQABAADwAQABEA
EwAUABAADwAPAA8AEQAQAA8ADwANAA0ADQALAAwACwAMAA0ACwAMAAwADAAMAAsACQAH
AAgACAAJAAoACgAKAAsACwAKAAoACgAJAAoACwAMAA4ADAAMAAwADAANAA0ADQANAAwA
DgAOAA0ADAALAAsADAANAA4ADwAQABAADwAOAA4AEAAQABEAEgASABIAEgASABMAEQAR
ABIAFAAUABQAFAATABEAEQARABIAEwAUABYAFAAUABMAEgASABMAFAAVABYAFgAWABUA
FAAUABMAEgAUABMAEwATABMAEwATABMAFAAUABQAEwATABMAEwATABQAFAAUABQAEgAS
ABIAEgAUABMAEgASABIAEwATABMAFAATABMAEwARABEAEgASABMAEwAUABQAEwATABMA
EwARABIAEgASABIAEwAUABUAEwAUABQAFAAVABQAEwATABUAFgAWABYAFgAWABYAFgAU
ABUAFQAUABQAFAAVABUAFgAXABYAFgAUABUAFgAWABQAFQAVABUAGQAZABoAGQAYABcA
FgAXABgAGQAaABkAGQAZABkAGQAZABkAGwAcAB0AHQAdAB0AHQAeAB4AIAAgACAAIAAe
ABsAGwAbAB0AHwAgACIAIgAiACIAIAAfAB4AHQAdAB4AHgAeABwAHQAeAB8AIAAeAB4A
HgAdABwAHAAcABwAGgAaABoAGgAaABoAGgAaABoAGQAZABgAFgAWABcAFwAYABkAGgAb
ABkAGQAZABkAGwAbABoAGgAaABsAHgAiACsAPABWAHMAiwCfALIAxQDTAN8A5gDpAOEA
ywCrAI8AegBiAEwAPQAyACMAFgAOAAsACwAJAAkACQAMAAwACwAOABAAEwATABQAFgAY
ABgAGgAYABgAGQAZABoAGgAaABoAGgAaABoAGgAdAB0AHAAcAB4AHgAeAB4AHgAeAB8A
HwAeAB8AHwAfAB4AHgAeAB8AIAAhACEAIQAfAB8AHwAfAB0AHQAeAB8AIQAhACEAIQAh
ACEAIQAhACMAJAAkACQAJAAkACUAJgAmACUAJQAlACcAKAAoACgAJgAmACYAKAApACkA
KgArACsAKwArACwALAAsAC4ALgAvAC8AMAAwAC4ALgAuAC8AMAAwAC8ALwAwADAAMAAw
ADAAMAAwADAAMAAvAC8ALwAtAC0ALQAtAC8ALgAtAC0ALAAsACwALAAqACoAKgAqACsA
LAAtAC4ALAAsACwAKwArACsALAAsACoAKQApACkAKQAoACcAJwApACkAKQAnACcAJQAl
ACUAJQAmACYAJgAlACUAJAAjACMAIgAiACIAJAAkACUAJQAkACQAJAAjACQAJQAmACgA
JgAmACYAJgAlACUAJQAlACgAKgAqACkAKAAnACcAKAApACoAKwAsACwAKwAqACoAKgAq
ACsALAAsACwALAAsAC0AKwArACwALgAuAC4ALgAvAC0ALQAtAC0ALQAtAC4ALgAuAC0A
LAAsAC0ALgAvAC4ALgAuAC0AKwAsACwALAAsACsAKwArAC0ALQAtAC0AKgAqACoAKQAq
ACsALAAtACoAKgAqACoALAAsACwALAAuAC0ALAAsAC0ALQAsACsALAArACsAKwArACsA
LAAsAC4ALQAtACwALQAtAC0ALQArACwALAAsAC0ALQAtAC0ALQAuAC4ALgAvAC4ALQAt
AC0ALgAuAC4ALgAuAC4ALgAwADEAMQAwAC4ALgAvAC8ALwAvAC0ALAAuAC8AMAAwAC4A
LwAvAA==
         </WaveFormData>
      </LeadData>
   </Waveform>
</RestingECG>
