# Supplementary material for: Detection of Left Atrial Enlargement Using a Convolutional Neural Network-Enabled Electrocardiogram
Source: Front Cardiovasc Med. 2020 Dec 17;7:609976. doi: 10.3389/fcvm.2020.609976 (PMC7773668; doi:10.3389/fcvm.2020.609976)
Supplement: Supplementary file 1 [file Data_Sheet_1.ZIP › hyp/1802014652_5605_0000000P.XML]

<?xml version="1.0" encoding="Windows-1252"?>
<!DOCTYPE RestingECG SYSTEM "restecg.dtd">
<RestingECG>
   <PatientDemographics>
      <PatientID>1802014652</PatientID>
      <PatientAge>79</PatientAge>
      <AgeUnits>Years</AgeUnits>
      <Gender>Male</Gender>
      <PatientLastName>jiachunxi</PatientLastName>
   </PatientDemographics>
   <TestDemographics>
      <DataType>Resting</DataType>
      <Site>1</Site>
      <AcquisitionDevice>MAC55</AcquisitionDevice>
      <Status>Unconfirmed</Status>
      <Priority>Normal</Priority>
      <AcquisitionTime>09:09:56</AcquisitionTime>
      <AcquisitionDate>04-12-2017</AcquisitionDate>
      <CartNumber>1</CartNumber>
      <AcquisitionSoftwareVersion>009C</AcquisitionSoftwareVersion>
      <XMLSourceVersion>MAC5000 v1.0</XMLSourceVersion>
   </TestDemographics>
   <RestingECGMeasurements>
      <VentricularRate>63</VentricularRate>
      <AtrialRate>63</AtrialRate>
      <PRInterval>156</PRInterval>
      <QRSDuration>130</QRSDuration>
      <QTInterval>440</QTInterval>
      <QTCorrected>450</QTCorrected>
      <PAxis>35</PAxis>
      <RAxis>-19</RAxis>
      <TAxis>11</TAxis>
      <QRSCount>11</QRSCount>
      <QOnset>227</QOnset>
      <QOffset>292</QOffset>
      <POnset>149</POnset>
      <POffset>200</POffset>
      <TOffset>447</TOffset>
      <ECGSampleBase>500</ECGSampleBase>
      <ECGSampleExponent>0</ECGSampleExponent>
   </RestingECGMeasurements>
   <Diagnosis>
      <Modality>Resting</Modality>
         <StatementCount>3</StatementCount>
         <LabelText>12SL ��ϳ���</LabelText>
      <DiagnosisStatement>
         <StmtFlag>ENDSLINE</StmtFlag>
         <StmtText>�������</StmtText>
      </DiagnosisStatement>
      <DiagnosisStatement>
         <StmtFlag>ENDSLINE</StmtFlag>
         <StmtText>����֧��������</StmtText>
      </DiagnosisStatement>
      <DiagnosisStatement>
         <StmtFlag>ENDSLINE</StmtFlag>
         <StmtText>�쳣 ECG</StmtText>
      </DiagnosisStatement>
   </Diagnosis>
   <Waveform>
      <WaveformType>Rhythm</WaveformType>
      <WaveformStartTime>0</WaveformStartTime>
      <NumberofLeads>8</NumberofLeads>
      <SampleType>CONTINUOUS_SAMPLES</SampleType>
      <SampleBase>500</SampleBase>
      <SampleExponent>0</SampleExponent>
      <HighPassFilter>16</HighPassFilter>
      <LowPassFilter>150</LowPassFilter>
      <ACFilter>NONE</ACFilter>
      <LeadData>
         <LeadByteCountTotal>10000</LeadByteCountTotal>
         <LeadTimeOffset>0</LeadTimeOffset>
         <LeadSampleCountTotal>5000</LeadSampleCountTotal>
         <LeadAmplitudeUnitsPerBit>4.88</LeadAmplitudeUnitsPerBit>
         <LeadAmplitudeUnits>��V</LeadAmplitudeUnits>
         <LeadHighLimit>2147483647</LeadHighLimit>
         <LeadLowLimit>268435456</LeadLowLimit>
         <LeadID>I</LeadID>
         <LeadOffsetFirstSample>0</LeadOffsetFirstSample>
         <FirstSampleBaseline>0</FirstSampleBaseline>
         <LeadSampleSize>2</LeadSampleSize>
         <LeadOff>FALSE</LeadOff>
         <BaselineSway>FALSE</BaselineSway>
         <ExcessiveACNoise>FALSE</ExcessiveACNoise>
         <MuscleNoise>FALSE</MuscleNoise>
         <LeadDataCRC32>1844481366</LeadDataCRC32>
         <WaveFormData>
2f/Z/9r/2//a/9r/2f/X/9f/2P/Z/9z/2P/Y/9n/2v/a/9n/2f/X/9P/0P/M/8z/0//b
/+j/+f8VADgAVQB1AJcAsQDEAMoAwgCmAIEAXQA7ABcA7v/R/8z/zP/I/8P/wP+9/7r/
uv+3/7T/s/+x/63/qP+l/6T/o/+g/5//nv+Y/5X/l/+Z/5r/nP+c/5//pv+v/7T/tf+4
/7z/xf/P/9f/3P/f/+L/4f/g/9//3v/f/+H/4v/k/+L/5f/l/+X/4f/k/+T/4//k/+X/
5//q/+n/6P/o/+f/5//n/+j/6v/o/+n/6//r/+n/6f/p/+n/6//r/+3/7v/t/+7/7v/u
//D/8P/w//D/8//0//X/9f/z//P/9P/0//f/+P/6//v/+v/6//r/+//+/wAAAQADAAQA
BgAHAAcABwAHAAkACQALAA4AEAATABQAEwASABIAFAAVABYAFwAYABkAGQAYABYAFQAU
ABQAGAAZABkAGgAXABQAEgAPAA4ADQAMAAoACAAIAAYABQACAAAA/f/4//b/9v/2//f/
8f/v/+z/6f/o/+f/5v/n/+X/5P/j/+H/3//e/93/2//d/97/3//f/93/3P/a/9j/2v/a
/9v/3f/b/9v/3f/b/9j/1v/W/9b/2P/Y/9j/2f/Y/9j/1//X/9n/1//X/9j/2P/Z/9n/
2f/Y/9f/1v/U/9X/1//Z/9r/2P/Y/9j/1//Z/9n/2f/Z/9r/2v/a/9r/2P/Z/9n/2P/a
/9r/2v/b/9n/2f/Z/9n/2v/Z/9j/2P/Z/9j/2f/Y/9j/1v/W/9X/1v/Z/9j/2f/X/9f/
1//X/9f/1v/W/9b/2P/Z/9n/2P/W/9T/0//T/9T/1v/X/9j/2P/X/9b/1P/U/9T/1f/X
/9X/1v/W/9b/1v/U/9T/1P/U/9X/1v/Z/9j/1//U/9P/1v/X/9j/2f/X/9j/2f/Z/9n/
2P/Y/9j/2v/c/97/4P/g/9//3v/c/93/3v/f/+D/4P/h/+H/4f/h/+H/4P/g/+L/5P/k
/+P/4f/h/+H/4f/f/+H/4//k/+b/5v/m/+b/5f/k/+P/4v/l/+b/5//o/+b/5v/m/+b/
6P/o/+j/6P/o/+j/6P/o/+b/5v/m/+j/6//r/+z/7P/q/+n/6f/q/+z/7v/u/+7/8P/v
/+//8v/y//P/8//z//T/9f/2//n/+f/5//r/+//8//z//v8BAAMAAwADAAMAAQABAAEA
AQAAAAEAAgABAP7/+//3//X/9P/x//H/8v/0//P/8P/u/+7/7//w//D/8//z//P/8f/v
/+3/7f/u/+//7//w//D/8f/w//D/8P/y//D/8P/x//D/9v/5//P/7f/p/+T/4P/i/+3/
+f8GABkALwBKAGcAhQCfALUAxgDOAMgArgCJAGUAQQAbAPL/2//e/+T/5v/l/97/1f/U
/9D/zf/Q/9P/z//L/8r/x//C/7//vP+5/7j/uv+7/73/wf/A/77/uv+7/77/x//Q/9f/
3P/k/+v/7f/v//T/+f/4//v//P/9//7//v//////AAAAAAMAAwADAAMABgAGAAUAAwAD
AAQABgAIAAgACQAJAAoACQAJAAoACAAJAAsACwAMAA0ADgAPAA0ADQAPABAAEQASABIA
EgAQABAAEAAQABMAFAAVABUAGAAZABsAHAAcABwAHQAdACAAIAAgACEAIwAkACQAJQAm
ACgAKQApACwALQAwADEAMQAyADIAMwA3ADcANwA4ADcANwA3ADcAOQA7ADwAPAA+AD0A
PAA8ADwAOwA5ADgAOQA4ADgANwA1ADMAMQAuACwALAAqACkAKAAoACcAJAAgAB4AHAAb
ABkAGQAYABcAEwARAA8ADwANAAwACwAJAAoACgAKAAkABgAGAAYABQAHAAgACAAIAAUA
BAAEAAUAAwADAAUAAwADAAIAAwAEAAMAAgABAAEABQAGAAYABwAFAAMAAwAEAAIAAwAD
AAMABAAFAAYABgAFAAUABQAEAAUABgAHAAcABQAFAAUABQAGAAYABgAGAAgACQAJAAgA
BQAEAAMAAwAFAAUABQAFAAQAAwACAAIAAgACAAQABAAFAAQABQAFAAMABQADAAMAAwAD
AAMAAwABAAAAAAAAAAIAAwADAAIABAACAAEAAQD//wAAAAAAAAMAAwADAAIAAQAAAAAA
AQD//wAAAAAAAAQAAgACAAIAAAD///7///8BAAEA/////wEAAQABAAEAAAAAAAAA//8A
AAAAAQACAP///v/9//z//v///wAAAAAAAAAAAAAAAP7/////////AQABAAAAAAD+/wAA
AAD//wAAAQACAAMAAQABAP///v/+//7//v/+////AAABAAIA///+//3//P///wAAAQAC
AP///v/9//z//f/+////AAD+//7//v/+/wAAAAAAAAAAAAAAAAIAAgD//////v/+//3/
/f/+/wAAAgACAAIAAgABAAEABAAGAAkACQAJAAkABwAHAAkACQALAAwADQAOABAAEgAV
ABUAFAATABIAEQASABMAFAATABIAEQAOAAsACQAGAAUAAwD///7//v/+//3/+v/4//r/
+f/6//r/+//7//v/+f/5//j/+f/7//3/+//8//z/+//6//r/+v/8//z//P/9//7//P/7
//n/8//v/+z/7P/y//3/CwAaADEASwBmAIkAqQDBANMA3gDcAMQAngB5AFcANQATAPT/
7f/0//D/5v/j/9z/1//U/9T/0//S/9H/z//L/8j/xf/A/7v/uP+5/7r/uv+7/73/vf+8
/7z/vP/B/9D/2f/Y/9v/5P/o/+v/7//1//j/+f/8//7//v/+//7//P/9//3//v8AAAMA
AwADAAAAAgABAP//AAABAAMABgAEAAQABQAFAAQAAwADAAQABgAHAAkACQAHAAcABwAH
AAcABwAJAAoACQAKAAoACgAKAAoACgAKAA4AEAASABMAEQARABIAEgATABQAFgAXABgA
GAAYABkAGwAcABwAHQAhACQAJgAnACYAJQAmACUAJwAqACwALwAvAC8ALwAwADEAMQAx
ADEANQA3ADgAOAA2ADUANAA0ADMAMwAyADIAMgAwAC8ALQAtACsAKQAmACQAJAAiACEA
HQAcABoAFgATABIAEQARAA4ADQALAAkABwAFAAMAAwAFAAQAAwABAP///v/9//v/+//8
//3//f/8//z/+//6//f/9v/2//f/+P/5//z/+//4//b/9v/2//j/+P/4//n/+P/4//f/
9//3//X/9f/2//b/9//3//f/+f/5//n/+P/2//f/+P/4//n/+v/7//v/+v/5//j/9//6
//r/+v/6//j/+f/5//j/+P/4//j/+f/5//n/+f/5//j/9//2//b/+v/6//z//P/7//j/
9//1//f/+f/3//f/+f/5//n/+f/3//b/9v/2//j/+f/5//j/+P/2//X/9f/3//j/+P/4
//n/+f/5//j/9f/0//T/9f/3//j/+P/4//r/+P/4//j/9f/1//X/9//3//f/9f/1//T/
8//y//H/8//2//n/+//4//b/9f/0//b/9v/2//b/9//3//f/9v/0//T/9P/0//X/9//4
//n/9v/1//P/8v/z//b/9//3//f/9//3//f/8//z//X/+P/4//j/+P/4//b/9v/2//b/
+P/4//j/+P/4//j/+P/4//X/9P/z//L/9P/2//j/+v/5//j/9//2//b/9v/1//X/9f/2
//b/9//3//j/+f/4//v//P/8//3//v8AAAEAAQABAAEAAQABAAUABQAFAAYABgAGAAUA
BgALAAsACwALAAkACQAJAAkABwAFAAUABQAFAAMAAQD+//v/+f/1//T/9f/2//b/9P/w
//L/8//0//L/8//z//P/8v/z//L/8//x//H/8P/w//H/8f/x//L/8v/0//L/8v/z//T/
9P/z//X/7//r/+j/5v/m/+v/9/8MACMAPwBeAH0AmQC1AM0A3ADiANQAtACPAG0ARwAZ
AO7/2//i/+b/4v/d/9j/1f/S/87/y//G/8H/w//D/8L/wf/A/7v/tP+x/7D/sP+x/7P/
tf+4/7b/tv+5/77/w//I/8//1v/c/+f/8f/z//D/8f/0//b/9v/2//b/+P/5//n/+v/3
//n/+P/3//f//P/+/////v/9//3//v/+//7//////wAA/////wAA/v///wEAAQADAAMA
AwADAAEAAQADAAQABwAIAAgACAAKAAoACgAKAAwADAAMAAsADgAPABEAEgAQABAAEQAR
ABQAFAAUABUAGgAcAB0AHwAfACAAIAAfACAAIQAkACUAJgAoACkAKwAvAC8ALwAwAC8A
LwAvAC8AMQAzADQANAA1ADUANQA2ADYANQAzADIAMgAwAC8ALQAtACsAKQAmACMAIgAf
AB0AHAAcABsAGAATABIAEQARAAwACwAJAAcABwAFAAMAAwACAAAA/v/7//7//v/+//3/
+//8//3//f/6//r/+f/4//j/+P/5//v/+P/3//j/9f/3//b/9//4//b/9v/2//f/9v/2
//X/9f/2//X/9v/4//b/9//3//f/9//3//f/9v/2//f/+P/4//b/9v/2//X/9v/3//j/
+f/5//j/9//2//j/+f/5//j/9v/2//b/9//5//n/+f/5//r/+f/4//j/9//2//f/9v/5
//j/+f/5//j/+f/2//X/9//3//f/9//5//j/+P/4//f/9//2//T/9//2//b/9//1//b/
9v/2//f/9//3//b/9//2//b/9//2//b/9f/0//j/9v/2//b/8//z//P/9f/3//f/9f/1
//f/9//3//f/9v/2//b/9f/1//T/9P/0//b/9v/2//b/9//3//f/9v/4//j/+P/4//X/
9f/0//P/9v/3//f/+P/3//j/9//1//X/9f/1//X/+//5//f/9v/0//T/9P/0//b/9v/2
//b/9v/2//b/9v/0//T/9P/0//X/9v/3//j/9//2//X/9P/4//j/9//3//b/9v/1//X/
9P/2//j/+P/5//r/+v/7//3//v/+//3//f/9//3//f8AAAEAAgAEAAUABgAGAAgACwAL
AAsACwAJAAkACQAJAAkABwAHAAcABQADAAEA/v/9//v/9//2//b/9v/1//L/8P/y//P/
9P/2//f/9//3//P/8//x//H/9P/1//X/9v/4//f/9v/2//X/9v/z//L/9f/2//b/9f/3
//H/6//o/+j/6v/1/wMAGAAtAEcAYgB9AJcAsQDHANAAygC0AJYAdwBTAC0AAQDk/9//
6P/o/+b/3//Y/9X/1P/Q/8//zv/P/8//zf/I/8H/vv+9/7r/uf+6/7j/uf+7/7v/vP++
/7z/v//G/83/0P/X/97/4v/n/+3/7//w//P/8v/3//j/+f/6//r/+//7//z/+v/9//3/
/f/9/wAAAAD///7//f/9//7///8AAAIAAwABAP///v/+/wAAAQADAAMABAAFAAYABwAF
AAUABwAIAAkACgAKAAoACAAIAAgACAALAAwADQANAA8ADwAQABAAEAAQABEAEQATABQA
FQAXABkAGgAaABsAGwAeACAAIQAjACMAJQAlACQAJgAnACkALQAtAC0ALgAuAC0ALAAr
AC0ALwAwADAAMgAxADAAMAAvAC8ALgAuAC8ALgAuAC0AKgAnACQAIAAeAB4AHAAbABoA
GgAZABYAEQAQAA8ADwANAA0ADAALAAcABQADAAMAAwACAAEA//8BAAAA///9//z//P/8
//v/+//8//z//P/7//r/+v/7//r/+f/6//f/+f/4//n/+v/3//b/9f/1//n/+v/6//v/
+f/3//f/+P/4//n/+f/5//v/+//7//r/+f/5//n/+P/7//z//f/9//r/+f/4//f/+v/6
//r/+v/8//3//f/8//r/+v/6//v//f/9//3//f/8//v/+v/6//r/+v/8//z//f/8//3/
/f/6//v/+P/3//j/+f/6//v/+f/4//j/+P/8//3//f/8//7//P/7//v/+v/6//n/+P/7
//v/+//6//n/+P/4//n/+f/6//r/+v/8//r/+v/6//f/9//3//n/+v/7//r/+//6//n/
+P/3//j/+v/8//3//f/8//z//P/5//j/9//2//r/+//8//z/+//6//n/+P/4//n/+f/5
//r/+//7//z/+//8//v/+f/7//v/+//7//v/+f/5//j/+v/6//r/+v/6//r/+v/6//n/
+P/3//b/+f/6//v//P/6//r/+v/6//z//P/8//z//P/8//v/+//6//r/+f/5//r//P/+
//7//v/+//3//f8AAAIAAwADAAMAAwADAAMABQAFAAUABgAHAAgACAAKAA0ADQANAA0A
DwAPAA8ADwANAAsACwALAAkABwAFAAIAAgABAP7//v/9//z/+v/2//b/+P/5//r/+v/7
//v/+//3//f/9f/1//j/+f/5//r/+P/3//b/9v/4//r/+P/4//n/+v/6//n/9//1//H/
7P/s//L/9////w4AIQA5AFQAdQCTAK8AywDeAN4AzgCyAI8AbQBNACkAAgDt/+7/7v/m
/+H/4P/b/9b/1v/T/9T/0//P/8v/yv/H/8D/uf+4/7v/vv++/7v/u/+7/7j/tv+8/8P/
yv/R/9r/3f/e/+L/5//t//P/+P/9/wAAAQAAAP///v/+//////8AAAAAAwADAAMA//8C
AAIAAQADAAMABAAGAAYABgAHAAcABAADAAMABAAHAAkADAANAAwACwAKAAkACQAJAAsA
DAAPABAAEAAQAA8ADgANAAwAEAASABQAFQAUABMAEwASABUAFgAYABkAHAAcABwAHQAe
AB4AHQAdACAAJAAnACkAKQApACsAKwAqACwALQAvADMAMwAzADQAMwAzADMAMwA2ADkA
OwA8ADoAOQA4ADgAOQA5ADgAOAA4ADYANQAzAC8ALQArACgAKQAqACkAKQAmACQAIQAc
ABkAGAAXABcAFgAVABMAEQANAAsACQAJAAsACgAJAAcABQAEAAMAAQD//wAAAQABAAEA
AgACAAIA///+//7///8BAAEAAwABAP///P/7//r/+//8//3///8AAAAA//////3/+//7
//z//v/////////9//3//f/8//z//f/+//7/AAAAAAAA///9//3//f/9/wAAAAAAAAAA
/v///////v8AAAAAAAABAAMAAwADAAMAAQD///3//P8AAAAAAgACAAAA/v/+//3///8B
AP////////////////3//P/8//z///8BAAIAAgABAP7//P/7//3//v/+//7/////////
/v/9//z//P/9////AAAAAAAAAQD+//3//P/9//3//f////3//f/7//v//f/9//3//f/9
//7///////3//P/8//z//v/+//7//v8BAAEAAQAAAP///v/9//z//v/////////9//3/
/P/8//7/AAAAAP///f/9//3//f/9///////8//3//v///wAA///+//3//P/+//7//v/+
/wAAAAAAAAAA/f/8//v/+v/9//7/AQACAP7//f/7//r/+v/7//3/AAAAAAAAAAAAAAEA
AQAEAAYABwAHAAcABwAFAAUABwAHAAgACgAMAA4ADAAOABEAEQAPAA8ADwAPABEAEQAR
AA8ADwAPAA0ACwALAAgABwAFAAEAAAAAAAAA/v/6//f/+P/8//7///8BAP7//f/6//n/
+P/5//v//f/7//z//P/7//j/+P/4//r/+f/6//z//v/6//f/9//z//H/7v/s//D/+/8H
ABQAKQBBAF4AgQCjAMEA2QDqAO4A3AC2AI0AawBLACEA+P/p//D/8P/o/+H/3v/d/9b/
0P/V/9j/1f/R/9H/zP/F/8D/v/+8/7v/vP++/73/vf+5/7j/uP+6/8P/zv/T/9T/1//c
/+L/6//z//f/+v/9/wAAAQAAAP///v/+//////8AAAIABQAFAAUAAgAEAAMAAQADAAMA
BAAGAAYABgAHAAcABgAFAAUABgAIAAkACwALAAoACQAIAAcACQAJAAsADAAPABAAEAAQ
AA8ADgANAAwAEQASABMAEwARABEAEgASABUAFgAYABkAGgAaABoAGwAdAB4AHgAfACMA
JgAoACkAJwAnACkAKQAqACwALQAvADEAMQAxADIANQA1ADUANQA3ADkAOgA6ADkANwA1
ADQANgA3ADcAOAA2ADQAMwAxAC8ALQArACgAKAAoACYAJQAiACAAHQAYABcAFgAVABUA
FAATABEADwAKAAcABAADAAQABAAEAAMAAgAAAP7/+//9//7///////7//v/9//z/+//6
//r/+//9//3////9//v/+P/3//b/9//4//n/+//6//r/+f/5//n/9//3//j/+v/7//v/
+//6//n/+P/2//f/+f/7//z//P/8//z/+//5//n/+f/5//r/+v/6//r/+v/7//v/+v/6
//r/+v/7//v/+//7//v//P/7//r/+v/8//z//v/+//3/+v/5//f/+f/7//n/+f/7//v/
+//7//n/+P/4//j/+v/7//v/+v/6//j/9//3//f/+P/4//j/+//7//v/+v/3//b/9v/3
//n/+v/6//r/+v/4//j/+P/5//n/+f/7//v/+//5//n/9//3//f/9//5//r/+//7//r/
+P/3//b/9//4//n/+v/6//n/+P/2//b/9v/2//b/+P/5//n/+f/3//f/9v/2//f/+v/7
//v/+f/5//n/+f/1//X/9//4//r/+v/6//r/+f/4//f/9v/4//j/+P/4//j/+P/6//r/
9//3//b/9v/3//f/+P/6//r/+v/6//r/+//7//7/AAD///////////3//f//////AgAE
AAYACAAHAAgACgAJAAkACQAJAAkACwALAAsACQAHAAcABQADAAQAAgACAAEA/P/6//n/
+P/5//b/9P/2//f/+P/4//n/+P/3//T/8//z//X/+P/7//j/+P/3//X/9v/2//b/+P/4
//j/+f/6//b/9f/3//f/8//w/+z/7P/v//X/AgAVADEATABpAIkApQC7AMgA0ADGAKwA
jQBtAEsAJwACAOn/6P/o/+L/3//e/9n/2P/Y/9n/1P/R/8//y//K/8n/yP/H/8T/v/+8
/7r/uf+3/7f/uv+6/7z/v//E/8v/0P/V/9b/2P/f/+f/7//4//3/+v/7//r/+f/4//n/
+//8//7//P/////////7//7//v/9//////8AAAIAAgACAAMAAwAEAAMAAwAEAAIAAwAF
AAUAAwADAAMAAwAEAAUACAAKAAoACgAJAAgACgAKAAoACgALAAwADQANAAsACwAMAAwA
DgAQABMAFQAVABQAEwATABcAGAAYABkAGQAcAB4AHwAfAB8AIQAhACQAJgAnACkAKQAp
ACkAKgAtAC0ALQAtAC8AMQAyADIALwAtACsAKgAuAC8ALwAwAC8ALAAqACcAJgAlACQA
IgAgACAAHgAdABoAGAAVABAAEAAQABAAEQALAAkABgADAAIAAQAAAAEAAQAAAP///f/9
//z/+//5//v//P/9//3/+f/4//b/9P/0//T/9f/3//X/9f/3//X/8v/w//D/8P/x//L/
8//1//X/9P/y//H/8//x//H/8v/w//H/8f/x//H/8f/x//D/8f/z//X/9v/1//T/8//x
//P/8//z//P/8v/y//L/8v/y//P/8//y//P/9P/1//f/9P/z//L/8f/x//H/8f/y//P/
8v/z//L/9P/y//L/8f/y//X/9P/1//T/8//y//H/8//y//L/8v/y//P/8//y//L/8P/v
/+//8P/y//P/9P/z//P/8//y//H/8P/w//H/8f/y//L/8v/z//D/7//u//D/8f/y//X/
8v/x/+7/7f/u/+//8P/x/+//8P/x//H/8//y//L/8v/y//L/8v/y//L/8f/w/+7/7//w
//H/8v/w//H/8f/x//H/8f/w//D/8f/0//X/9f/0//P/8v/x/+3/6//v//T/8v/y//L/
8v/w//D/8P/w//H/8v/z//T/8//y//H/8P/w//L/8v/x//L/8v/z//P/8v/y//P/9P/2
//b/9v/1//P/9v/4//n/+f/5//n/+f/6//3//v////////////7/AgAFAAUABQADAAMA
AwADAAUABQADAAMABQADAAEA///5//f/9P/v//H/8v/z//P/7//s/+3/7f/w//D/8f/x
//H/7//v/+3/7f/u/+//7//w//D/7//u/+z/7P/u/+z/7P/t/+7/7v/v/+v/5//f/9z/
4P/o//H///8UACsARQBkAIMAnQC1AMsA1ADMALIAjgBrAEcAIQD5/9z/2//g/97/2v/V
/87/y//K/8j/w//A/7//wf+//77/uf+w/6v/rP+p/6j/rv+v/63/r/+0/7b/sv+1/77/
xf/M/8//1v/e/+P/5f/p//D/8f/u//L/8v/y//L/8v/z//P/9P/y//X/9f/1//T/+P/5
//n/+P/3//f/+P/6//r/+//7//r/+f/5//r/+v/7//3//f/9//3//f/9//r/+f/6//r/
/v8AAAEAAgACAAIAAgACAAIAAgACAAEABAAFAAcACAAIAAgACQAJAAsADAANAA8AEQAS
ABIAEwAUABYAFwAXABgAGQAcAB0AHQAeAB4AHwAjACMAIwAkACcAJwAnACcAKAApACkA
KAArACsAKwAsACoAKQAnACYAKAAmACUAIwAfAB0AGwAYABUAFAARAA8ADwAQABAADgAJ
AAYAAwABAAEAAQAAAP///f/7//n/+f/2//T/8v/v//L/8v/y//H/7//u/+3/6//t/+7/
7v/u/+3/7P/s/+3/7P/r/+z/6f/r/+r/6//s/+v/6v/p/+n/6v/q/+n/6f/r/+n/6f/q
/+j/6f/p/+n/6//r/+v/6v/p/+n/6f/o/+n/6v/r/+v/6//r/+v/6//q/+r/6v/q/+z/
7f/t/+z/6//q/+n/6f/q/+v/7P/t/+r/6f/o/+j/6f/o/+n/6P/p/+j/6f/p/+j/6f/m
/+X/5//n/+f/5//p/+j/6P/o/+j/6f/p/+j/6f/o/+j/6f/o/+j/5//m/+n/6f/p/+j/
5f/k/+T/5f/n/+j/6P/o/+r/6P/o/+j/5v/l/+T/5f/n/+f/5f/l/+f/5//n/+f/5f/m
/+f/5//p/+j/6P/o/+b/5v/m/+b/5//n/+f/5v/k/+T/5P/k/+T/5f/l/+X/5f/l/+T/
5P/i/+T/5P/j/+T/5f/m/+f/5//l/+P/4P/i/+L/4v/i/+P/5P/l/+b/5f/k/+P/4v/j
/+T/5//o/+b/5f/j/+L/4//j/+T/5v/m/+b/5v/m/+X/5f/o/+r/7f/t/+3/7f/t/+3/
7//v/+//8P/x//L/8v/0//f/9//3//f/9//3//n/+f/5//f/9f/1//P/8f/v/+z/6//p
/+P/4v/i/+L/4f/e/9z/3v/g/+L/4//l/+T/4//g/9//3f/d/97/3//h/+L/4v/h/9//
3v/d/97/3f/e/+D/4v/c/93/3//b/9P/0P/O/9L/2//n//T/CwAlADwAXQCBAJ8AtQDE
AMwAwgCmAH8AVwAzAAsA4v/N/9L/1P/M/8n/wv+7/7j/uP+3/7z/vf+3/7P/sP+r/6T/
n/+e/5//pP+k/6P/n/+f/6L/oP+e/6P/rP+1/7r/v//E/8r/zf/T/9f/2P/d/+b/5v/m
/+b/5v/l/+X/5P/k/+X/6f/q/+v/6P/q/+n/5//p/+n/6v/s/+z/7P/t/+3/6v/p/+n/
6v/t/+//8v/z//D/7//u/+3/7//v//H/8v/1//b/9v/2//b/9v/2//b/+f/6//v/+//7
//v//P/8//3//v8AAAEABAAEAAQABQAFAAYABgAHAAkADAAOAA8ADwAPABEAEQAUABYA
FwAZAB0AHQAdAB4AHgAdABwAGwAeACEAIwAkACIAIQAgACAAIQAhACAAIAAiACAAHwAd
ABkAFwAVABIAEQASABEAEQAOAAwACQAEAAIAAgACAAMA///9//r/9//1//P/8f/x//P/
8v/x/+//7//u/+3/6//r/+z/7f/t/+z/7P/r/+r/6P/m/+X/5f/n/+f/6f/n/+j/5v/m
/+b/5P/k/+T/5f/n/+j/6P/p/+f/5f/l/+b/6P/p/+n/6f/n/+f/5//m/+b/5//o/+j/
6v/q/+r/6f/n/+f/5//n/+j/6P/o/+j/6v/r/+v/6v/q/+r/6v/r/+3/7f/t/+3/6//p
/+f/5v/p/+r/7f/u/+z/6v/q/+n/5//p/+f/5//o/+n/6v/r/+r/6P/n/+b/6v/r/+v/
6v/q/+j/5//n/+f/6P/o/+j/6//r/+v/6v/o/+b/5f/l/+b/6P/p/+r/6f/m/+X/5P/k
/+X/5v/p/+v/6//p/+n/6P/n/+b/5f/n/+j/6f/p/+n/6P/o/+j/5v/m/+b/5v/p/+n/
6f/o/+X/5P/j/+L/5f/n/+j/6f/n/+f/5v/m/+b/6P/o/+f/5//n/+f/5//n/+X/4//k
/+X/5v/n/+j/5v/m/+b/5v/l/+b/5f/j/+T/5P/l/+X/4v/i/+P/5P/l/+b/5//n/+X/
6P/q/+v/6f/p/+n/6f/q/+3/7v/v/+//7//v/+7/8v/1//X/9f/z//P/8//z//H/8f/v
/+//8P/v/+7/7f/p/+f/5P/f/+D/4P/g/9//3P/a/9z/3f/c/9z/3f/d/9//3f/d/9v/
2P/Y/9j/1//b/9z/3P/c/9r/2v/c/9r/2P/Z/9r/2v/d/9v/1//R/8r/zP/Q/9n/5f/4
/xEALQBKAGsAhQCZAKsAuAC0AJ4AfgBZADkAFQDp/8r/xf/M/87/yP/D/8D/vf+2/7L/
s/+y/6//r/+v/6z/pf+i/6H/nP+V/5T/lv+b/53/nf+a/5z/oP+l/6r/sf+0/7n/vv/G
/8v/0f/T/9T/1//Y/9z/3P/c/9z/3P/d/93/3v/d/9//3v/d/9z/4P/h/+H/4P/f/9//
4P/g/+D/4f/h/+L/4f/h/+L/4P/h/+P/4//k/+X/5v/n/+b/5f/m/+b/6f/q/+r/6v/p
/+j/5//m/+n/6v/r/+v/7P/t/+//8P/w//D/8f/x//P/9P/1//f/9//4//j/+f/6//z/
/f/9/wAAAQAEAAUABAAGAAcACQALAAsACwAMAA8ADwAPAA8AEAARABEAEAARABEAEQAS
ABIAEQAPAA4ADwAOAA4ADQALAAkABwAEAAEAAAD9//v//P/8//v/+P/0//L/8P/v/+z/
7f/t/w==
         </WaveFormData>
      </LeadData>
      <LeadData>
         <LeadByteCountTotal>10000</LeadByteCountTotal>
         <LeadTimeOffset>0</LeadTimeOffset>
         <LeadSampleCountTotal>5000</LeadSampleCountTotal>
         <LeadAmplitudeUnitsPerBit>4.88</LeadAmplitudeUnitsPerBit>
         <LeadAmplitudeUnits>��V</LeadAmplitudeUnits>
         <LeadHighLimit>2147483647</LeadHighLimit>
         <LeadLowLimit>268435456</LeadLowLimit>
         <LeadID>II</LeadID>
         <LeadOffsetFirstSample>0</LeadOffsetFirstSample>
         <FirstSampleBaseline>0</FirstSampleBaseline>
         <LeadSampleSize>2</LeadSampleSize>
         <LeadOff>FALSE</LeadOff>
         <BaselineSway>FALSE</BaselineSway>
         <ExcessiveACNoise>FALSE</ExcessiveACNoise>
         <MuscleNoise>FALSE</MuscleNoise>
         <LeadDataCRC32>3265608595</LeadDataCRC32>
         <WaveFormData>
0v/S/9D/0P/T/9P/0//T/8//0f/R/9L/0v/S/9L/0v/Y/9n/1//a/+D/6f/v//L/+P8B
AAsAEAAdACoALwAvADMAMQAoABQA/v/n/9T/wv+z/6v/qf+r/7L/vf/I/8z/y//I/8j/
zP/P/83/0P/X/9n/0//T/9X/0//O/8//zf/K/8j/yP/G/8j/yP/H/8X/w//E/8f/y//M
/87/1P/a/+H/4//k/+f/5f/m/+b/5v/n/+f/5//n/+j/6v/r/+z/6v/q/+v/6//t/+3/
7f/t/+//7//v//D/7//t/+z/7f/t/+3/7v/u/+7/7v/v/+//7//v/+//7//w//D/8f/y
//L/8v/y//L/8//0//b/+P/2//b/9//3//j/+P/4//j/9v/3//f/+P/6//r/+v/6//n/
+f/8//3//f/9//3//f///wAAAQACAAMAAwADAAUABAAEAAQABAAFAAcABwAHAAYABQAG
AAUACAAJAAkACgAIAAgACAAIAAYABgAEAAMABAAEAAQABAACAAIAAQD//wAAAAAAAP7/
/v/9//z//P/8//n/9//1//f/9v/0//T/8v/y//D/7v/r/+v/6v/q/+v/6//q/+3/6//q
/+r/6v/q/+n/6f/p/+f/5//n/+f/6P/o/+b/6P/q/+r/6v/q/+z/6//p/+n/6//s/+3/
7v/r/+v/6v/p/+v/6//r/+z/7v/u/+7/7v/s/+z/7P/s/+7/7v/u/+z/7f/t/+3/7f/t
/+z/7P/s/+7/7v/u/+7/7f/s/+r/6f/r/+v/6//r/+n/6f/p/+j/6f/q/+n/6v/q/+r/
7P/s/+n/6P/n/+j/6f/q/+r/6//p/+n/6f/p/+f/5//m/+b/5//n/+f/5//n/+f/5//n
/+f/5//n/+j/6P/o/+j/6P/n/+f/5//n/+b/5v/l/+X/5v/n/+j/6P/p/+n/6f/q/+n/
6f/q/+r/7f/t/+7/7//x//D/8P/v/+3/7v/v/+//7//w//H/8v/y//L/8//z//P/8//z
//P/8//z//T/9P/y//H/7//y//X/9v/3//j/9//2//X/9P/1//b/9//4//r/+v/6//r/
+P/4//j/+P/6//r/+v/6//j/9v/4//r//P/8//v/+//8//3//v8AAAIABAAFAAUABgAH
AAgACQALAAwADQAOAA4ADgARABEAEQAQABAADwAPAA8AEQASABQAEQAQAA8ADAAMAAwA
DAAMAAsACwALAAkABwAEAAIAAgABAP/////+//3/+//6//v//f/+/////f/9//3//f//
//7//v/8//r/+//7//v//f/7//3//f/+//7//v/+//z/AgAFAAMABAAMABEAEwAUABoA
JQAvADgAQwBOAFkAXQBdAFkATgA+ADAAHQAIAPb/5//b/9f/1//e/+v/+P/8//f/8P/w
//D/8f/1//j/+f/7//v//f/9//v/+P/3//X/8P/u//L/8v/w/+7/7f/r/+n/6P/r/+//
9P/6/wAAAgAFAAkADAANAA0ADgAOAA4AEQARABEAEQATABQAFAAUABIAEgATABMAEwAT
ABMAEwAVABUAFQAWABgAFwAXABkAGAAXABcAFgAXABgAGgAbABsAGwAbABsAGgAaABsA
HAAcABwAHAAcABwAHAAdAB4AHwAgACIAIwAiACIAIgAiACAAIQAhACIAJQAmACcAKAAn
ACcAKgArACsAKwArACsALQAuAC8AMAAvAC8ALwAxADIAMgAyADIAMwA1ADUANQA1ADUA
NwA3ADcANwA2ADYANgA2ADYANgA4ADgANgA1ADQANAA0ADQANAA0ADMAMQAuAC4ALgAs
ACoAKQAoACgAKgAnACUAIwAhACAAHgAeACAAIAAeABwAGwAbABoAGgAcABsAGQAbABsA
GgAaABoAGAAXABcAFwAXABcAFwAXABYAFgAUABYAGAAYABgAGAAYABcAFQAVABMAFAAV
ABYAFwAZABoAGwAZABkAGQAaABoAGgAaABoAGAAYABgAGAAaABoAGgAYABsAGwAbABsA
GQAYABgAGAAWABYAFgAWABgAGAAXABcAFwAXABcAFwAZABkAGQAYABgAGAAWABYAFAAU
ABYAFgAUABQAFAAWABYAFgAVABUAFQAVABUAFQAVABUAFAAUABUAFQAVABUAEwATABMA
EwARABEAEQASABMAFAAVABYAEwATABMAEwASABIAEQARABIAEwAUABQAEQARABEAEgAT
ABMAFAAUABIAEQARABEAEwASABIAEQARABIAEwATABAAEAAQABAAEAAQABEAEQARABEA
EQARABEAEQASABIAEgATABEAEAAQABAAEAAQABEAEgATABQAEgASABIAEgASABIAEgAS
ABAAEAAQABAAEQASABMAFAARABAADwAOAA8AEAARABIADgAQABIAEgASABEAEQASABMA
FAAWABgAGgAbABsAHAAdAB4AHwAgACAAIAAgACAAIAAjACMAIwAgACAAHwAfACEAIwAk
ACQAIAAeABwAGgAbABwAHQAcABsAGwAbABsAGAAUABEADgANAAsACwAKAAsACQAIAAgA
BwAHAAcABwAJAAkACQAJAAoACgAIAAgACQAJAAkACQAJAAsACwAMAAoACgAKAAoADAAP
ABMAGAAeACMAJQAoADIAPwBHAFIAXQBoAG0AbQBpAGEATgA6ACQAEQD+/+j/3f/b/9v/
4f/u//f//P/8//f/9P/4//z/+//5//7/AQABAAEAAQD///f/9v/1//H/8P/0//T/8P/y
//T/7//r/+//8v/x//X//P8AAAIABgAJAAsACgALAA0ADgAOAA4AEQARABEAEQAPABAA
EAAQAA4ADgAPAA8AEAARABIAEwARABEAEQASABIAEQARABMAEgARABEAEAASABIAEwAT
ABEAEQARABEAEAAQABEAEgAUABQAFAAUABYAFgAXABgAGAAYABkAGQAaABoAGgAaABoA
GwAbABwAHgAeAB4AHgAfAB8AIgAjACMAIwAjACMAIwAkACUAJgAlACUAJQAnACkAKgAr
ACwALAAtACwAKwArACsALQAtACsAKwAqACoAKgAqACoAKgArACwAKwArACgAKAAoACgA
JgAmACUAIwAiACIAIgAgACAAHwAeAB4AHgAbABkAFwAXABYAFAAUABIAEgAQAA4ADwAP
AA4ADgAQAA8ADQAPAA4ADAALAAoACwALAAwADQALAAsACwALAAoACgAIAAoACgAKAAoA
CgAMAAsACQAJAAcACAAJAAoADAANAA0ADQAMAAsACgAKAAwADAAMAAwADAAMAAwADAAO
AA4ADgAMAA0ADQANAA0ADQAMAAwADAAKAAoACgAKAAwADAALAAsACwALAAsACwALAAsA
CwAKAAoACgAIAAgACgAKAAwADAAIAAgACAAKAAgACAAHAAcACQAJAAkACQAHAAcABgAG
AAkACQAJAAkABQAFAAUABQAFAAUABQAGAAgACAAIAAgABQAFAAUABQAGAAYABQAFAAMA
AwADAAIAAwAFAAcACgAIAAcABwAGAAQAAwADAAMABAAEAAUABQADAAQABQAFAAIAAgAC
AAIAAgACAAMAAwADAAMAAwADAAUABQAGAAYAAgABAAEAAgACAAIAAgACAAIAAgACAAIA
BAAEAAQABAAEAAQABAAEAAIAAgACAAIABAAEAAQABAAEAAQAAgAEAAUABAADAAEAAgAE
AAYACAAKAAwADgAPAA8AEAARABIAEwAUABQAFAAUABQAFAAXABUAFQAUABQAFQAVABUA
FwAVABQAEAAOAA8ADgAOAA4ADgAMAAsACwAKAAkABgACAAMAAgACAAEAAQAAAP///f/8
//z//f/9//v/+//7//v/+//7//r/+v/4//j/+f/5//n/+f/3//n/+//8//z//P/6//r/
+v/7/wEABgAOABkAHwAgACAAJwAzADwASQBUAFkAWQBXAFMARAAuABoABwD0/+L/0//J
/8f/y//U/+P/7P/s/+n/6v/s/+z/7f/p/+r/7//z//H/8//1//X/8P/t/+f/5P/m/+b/
5P/k/+b/5f/h/93/3P/h/+X/6P/s//b//v////3//P//////AAAAAAAAAQABAAEAAQD/
/wAAAAAAAAEAAgAEAAUAAwADAAMAAwADAAMAAwAEAAQAAwADAAUABQAFAAYABgAGAAYA
BwAHAAcABwAHAAcABgAGAAcACAAIAAgACAAIAAoACgALAAwADAAMAA0ADQAOAA4ADgAO
AAwADQANAA4AEQASABMAFAATABMAFgAXABUAFQAVABUAFQAWABcAGAAaABsAHAAfAB8A
HgAdABwAHwAhACEAIQAhACEAIwAjACMAIwAiACIAIAAgACAAIAAgACAAHgAdABwAHAAc
ABwAHgAeAB0AGwAaABoAGgAYABUAEwARABAAEQAPAA4ADQALAAoACAAIAAYABgAEAAIA
AgADAAMABAACAAEA//8BAAEAAAAAAAAA/v/9//3//f/8//3//v///wAAAAD+/wAA///+
//3//P/8//v/+f/5//r//P/+/wAA//////7//f////////8AAP7//v/+//7/AAAAAAAA
AAD+//7//v/8///////////////+//7//v8AAAAAAAAAAAAAAAD////////////////+
//3//P/6//3//v/9//7//P/8//7//v/+//7//v8AAP7//v/9//3//P/7//r/+f/7//v/
+v/6//v/+//7//v/+//7//v/+//5//n/+f/6//r/+v/6//r/+//7//v/+//6//r/+f/5
//n/+f/5//j/+P/5//r//P/6//n/+f/4//r/+f/5//n/+//6//r/+f/7//z//f/9//n/
+P/3//b/+P/4//n/+f/3//f/9//3//f/9//4//j//P/7//v//P/7//r/+f/4//b/9v/2
//b/+f/6//v//P/5//j/9//2//f/+P/5//r/+P/4//b/+P/4//j/+P/3//n/+v/7//z/
/v8AAAIAAwADAAQABQAGAAcACAAIAAgABwAGAAUABwAIAAkACQAKAAkACQAJAAsACgAK
AAcABgAHAAYABgAGAAQAAgABAAEAAQABAP///P/6//j/9//1//X/9P/z//H/8P/w//H/
8f/x//H/8f/x//P/8//y//L/8P/w//H/8f/y//P/8v/1//L/8v/x//D/8P/w//D/8f/7
/wIACAALAAsACgASABsAJwA0AEEASgBPAE0ASwBFADYAIgAMAP3/8P/e/8//x//H/83/
2v/l/+j/5v/j/+T/5P/m/+f/5f/o/+v/6//p/+f/5f/l/+b/4//d/9r/3v/g/9z/3P/g
/+H/3f/Z/9b/2f/b/+D/5P/q//D/8//z//L/8//0//b/9//4//n/+f/5//n/+f/6//r/
+v/8//z//f/9//z/+//6//n/+//7//v//P/8//v/+//9//v/+//8//z//f/+/wAAAQAB
AAEAAQABAAAAAAABAAIAAAAAAAAAAAACAAIAAwAEAAQABAAFAAUABAAEAAQABAAGAAcA
BwAIAAoACgAKAAoACwALAA4ADwAPAA8ADwAPABEAEgATABQAEwATABMAFQAYABgAGAAY
ABcAGQAZABkAGQAZABsAGwAdAB0AHAAcABwAHAAcABwAGgAaABgAFwAUABQAFAAUABUA
FgAWABUAEgASABIAEAAOAA0ADAAMAAwACQAHAAUABQAEAAIAAgACAAIAAAD+///////+
//7//v/9//v//f/9//z//P/8//v/+f/4//f/+P/5//r/+//7//r/9//4//r/+v/6//r/
/P/7//n/+f/3//j/+f/6//r/+//7//v/+//7//v//P/8//z//P/8//r/+v/6//r//P/8
//z/+v////////////3//P/8//z//v/+//7//v/8//z/+//7//3//f/9//3/////////
/v/8//z/+v/6//r/+v/8//z/+v/6//r//P/+//7//f/9//3//f/9//3/+//7//r/+v/7
//v/+//7//v/+//7//v/+//7//v//P/6//r/+v/6//v/+//7//v//P/8//v/+//7//v/
+//6//v/+//7//z/+//7//z//P/7//n/+P/3//r/+v/7//v/+f/6//v/+//6//r/+v/6
//r/+v/7//v/+f/5//n/+f/3//f/+P/4//r/+//7//r/+v/6//r/+v/6//r/+v/6//j/
+P/4//j/+v/6//r/+v/6//r/+v/6//z//P/6//z//P/8//z/+//7//z//f/+//7/AAAC
AAMABAAGAAgACgALAAwADAAMAA4ADgAOABEAEAAPAA0ADAALAAsACwANAA8AEAAOAA4A
DAAKAAkACAAKAAgABwAHAAcABwAFAAIAAAD+//3/+//7//r/+f/3//b/9v/3//f/9//3
//f/9//3//f/9v/2//T/9P/1//X/9//3//X/9//3//j/+P/4//j/+P/4//n/+/8CAAYA
CwATABgAHAAjAC8AOgBFAFIAWwBdAFkAVwBMADYAHAAJAPj/5P/T/8n/xf/J/9L/2//k
/+b/5f/k/+b/6P/n/+n/7P/t/+//7//v/+v/5f/k/+X/4//g/+D/5P/g/9z/2v/d/9//
2//a/+H/5//m/+r/7v/w//X/+f/8/////f/+//7//v////////////3//v/+//7/AAAA
AAEAAQD//////////wAAAQACAAQAAgABAAEAAwAFAAUABgAGAAQABAAFAAUABQAFAAUA
BQAIAAgACQAKAAkACAAHAAYABwAIAAoADAAMAAwADQANAA4ADgAOAA4ADgAPAA8AEAAQ
ABAAEAAQABEAEQAUABUAFwAXABcAFwAVABYAFwAYABsAGwAbAB0AHAAcABwAHAAeACEA
IgAjACEAIQAjACMAIwAjACIAIgAiACIAIgAiACIAIgAgAB8AIAAgACAAIAAeAB4AHQAb
ABkAGAAXABQAFQAVABUAFgAWABMAEQAPAA8ADgAMAAwADAAMAAoACAAFAAUABAAEAAYA
BQADAAUAAwACAAIAAgACAAEAAQABAP//////////AAAAAP7/AAACAAIAAgACAAQAAwAB
AAEA//8AAAEAAgACAAMAAwADAAEAAQABAAIABAAEAAQABAACAAIAAgACAAIAAgACAAAA
AwADAAMAAwADAAIAAgACAAMABAAFAAYABAAEAAMAAwADAAMAAwADAAMAAwADAAIAAgAC
AAAAAAAAAAAAAgACAAAAAAAAAAIAAgACAAEAAQD////////////////+//7/AQABAAEA
AQD//////////////////wAAAAAAAAAAAAD///////////7//v/9//3//////////v//
//////8AAP////8AAAAA/v/9//3//f/+//7///////3//v///////v/+//7//v/+//7/
/////////////////v/9//3//P/+/wEAAQD+/wAAAAAAAAAA/v/+//7//v/+//7//v/+
/wAAAAAAAAAA/v/+//7//v/+/wAAAgACAAEA///+//7/AQACAAQABgAKAAsACwAMAA8A
EAARABIAEAAQABAAEAAQABMAEwATABIAEgARABEAEQATABQAFAAQAA4ADAAKAAoACgAK
AAgACAAJAAoACwAHAAQAAgAAAAEA//////7/+//5//j/+P/6//v//P/9//z/+//6//n/
+P/4//b/9v/5//n/+f/5//f/+f/5//r/+P/4//j/+P/6//n//f8CAAoAEQAVABgAIAAr
ADUAPgBJAFIAWQBZAFkAUQBCAC4AGAADAO7/3v/R/8f/w//J/9b/4//q/+r/6//s/+j/
5v/r/+//8v/1//X/8f/x//H/7f/q/+n/5//m/+r/6v/m/+T/5P/h/+H/3//g/+H/4//m
/+r/9P/6//v//f/+/////f/+//7//v8BAAEAAQABAAEAAgACAAIAAgACAAMAAwADAAMA
AwADAAMAAwADAAQAAgABAAEAAwADAAMABAAEAAYABgAHAAcABQAFAAUABQAHAAgACgAM
AAsACgAJAAgACAAIAAkACgAMAAwADQANAAwADAAMAAwADAANAA0ADgAQABAAEAAQABMA
EwAWABcAFwAXABcAFwAWABYAFgAWABkAGQAZABsAHgAeAB4AHgAfACEAIQAhAB8AHwAh
ACEAIQAhACAAIAAiACIAIgAiACQAJAAiACEAHgAeAB4AHgAeAB4AHQAbABoAGgAaABgA
FwAXABcAGAAWABEADQAJAAoACgAJAAoACgAKAAgABgAFAAUABAAEAAIAAQD//wEAAwAC
AAIAAgACAAEAAQABAP3//f/9//3/AAAAAP7/AAAAAAAAAAAAAP7//f/7//v//f/+////
AAAAAAEAAQABAAMAAwADAAQABAAEAAQABAAEAAQABAAEAAIAAgACAAAAAwADAAMAAwAD
AAIAAgACAAIAAgACAAIAAgACAAEAAQD//////////wEAAQABAAAA/v/+//z//P/+//7/
AAAAAP7//v/+/wAA/v/+//3//f////////////3//f/8//z////////////9//3//f/9
//v/+//7//z//v/+//7//v/9//3//f/9/wAAAAD//////v/9//z/+v/5//n/+f/6//3/
/f/+//7//v/9//3//f/7//r/+v/5//n/+v/7//v/+v/6//r/+v/8//z//f/9//v/+//7
//v//f/9//7//v/8//v/+//8//z//P/8//z/+v/6//r/+v/4//j/+P/4//j/+v/8//z/
/P/7//v//P/9//7/AAACAAYABwAHAAgACQAKAAsADAAMAAwADAAMAAoADQANAA0ADAAM
AAsACwANAA8AEAAQAA0ADAALAAoACgAKAAoACAAHAAcABwAHAAYABAADAAIA///9//3/
/P/5//f/9v/2//j/+f/6//v/+v/5//j/9//3//j/9//4//f/9//3//f/9f/3//f/+P/6
//r/+v/6//r/+f/7/wAABAALABEAEgASABkAIwAwAD0ASABRAFcAVwBVAEoAPAAoABEA
/v/u/9v/0f/P/9P/3P/j/+j/7P/p/+b/5v/q/+//7//u//H/8//z/+//7//v/+z/6f/n
/+T/5P/m/+b/4v/i/+H/4f/h/+D/4f/l/+b/5v/q//L/9//7//7////9//7//v/+////
////////AQACAAIAAgACAAIAAwADAAIAAQAAAP//AAABAAIABAACAAEAAQADAAMAAwAE
AAQABAAEAAUABQAFAAUABQAFAAgACAAJAAoACAAIAAgACAAIAAgACQAKAAoACgALAAsA
DgAOAA4ADgAOAA8ADwAQABEAEAAPAA4AEQARABQAFQAVABUAFQAVABUAFgAXABgAGwAb
ABsAHQAcABwAHAAcAB0AHwAfAB8AHgAdAB4AHQAgACEAIQAiACAAIAAgACAAIAAgAB4A
HQAcABwAHAAcABoAGgAZABcAGAAYABgAFgASABEAEAAQAA4ACwAJAAcACAAIAAcACAAH
AAYAAwAAAAEAAQAAAAAAAAD///3////9//z//P/8//7//f/9//3/+f/5//n/+f/8//z/
+v/8//r/+v/6//r/+v/5//f/9//3//j/+f/6//j/+f/5//n/+v/7//z//v/8//z//P/8
//z//P/8//z//P/8//z/+v/9//3//f/9//3//P/8//z//P/8//z//P/8//z/+//7//v/
+//7//v/+//7//v/+v/7//z/+//8//r/+v/8//z/+P/4//j/+v/6//r/+f/5//n/+f/5
//n/+//7//r/+v/7//v/+//7//n/+f/5//n/+f/5//n/+v/4//j/+P/4//n/+f/5//n/
+P/4//f/9//3//f/9//2//b/9//4//r/+//7//z//P/7//n/+P/3//n/+P/4//f/9f/2
//f/9//3//j/+f/6//j/+P/5//n/+f/5//n/+f/7//v//P/8//b/8//3//r/+P/4//j/
+P/6//r/+v/6//r/+v/6//r/+v/6//r/+P/3//j/9//2//b/9//5//v//v8AAAIABAAF
AAUABgAHAAgACQAKAAoACgAKAAoACgANAA0ADQAMAAwACwALAAsADQAOAA4ACwAIAAcA
BgAGAAgACAAGAAUABwAHAAcABQAAAP7//P/7//n/+f/4//f/8//y//L/8//1//X/9f/1
//f/9//3//b/9v/0//T/9f/z//P/8//x//P/8//0//T/9P/0//T/9P/1//n/AAAIAA0A
EwAYAB4AJwAzAD4ASwBYAFsAWQBVAEkANgAgAAgA9f/m/9T/xf+//7//yf/U/9//5v/k
/+H/4v/m/+j/5//l/+j/7f/t/+3/7//l/+H/5P/h/93/4P/g/9r/2v/g/+T/3//X/9n/
3v/h/+H/5P/s//D/9P/3//v//P/5//f/+P/4//j/+f/5//n/+f/5//r/+v/6//z//P/9
//3//f/9//3//f/9//3//f/+/wAA/////wEA/////wAAAAAAAAAAAQABAP//////////
AgACAAMABAAGAAYABgAGAAUABAAEAAQABgAGAAcABwAGAAYABgAGAAgACQAJAAoADgAO
AA4ADgANAA0AEAARABEAEQARABEAEQASABMAFAAUABMAEgATABUAFgAXABgAFwAZABkA
GQAbABsAHQAdABsAGwAaABoAGgAaABoAGgAYABgAFgAVABMAEgARABAAEgAUABUAFQAT
ABIAEQAOAA4ADQAMAAwADgALAAkABwAGAAQAAQAAAAEAAgABAAAA/v/9//v/+v/8//v/
+f/7//v/+v/6//r/+P/3//f/9//3//f/9//3//b/9v/0//b/9P/0//T/9P/1//X/9P/1
//P/9P/1//b/9f/1//T/8//z//P/8//0//b/9v/2//b/+P/4//j/+P/2//b/9v/0//f/
9//3//f/9//2//b/9v/2//b/9v/2//b/9v/1//X/8//z//P/8//1//X/9f/0//T/9P/y
//L/8f/w//H/8P/v//D/8f/0//P/8v/w/+//8P/x//L/8//z//P/8v/y//H/8f/x//H/
7//v/+//7//x//H/8f/y//D/8P/w//D/7f/t/+3/7f/u/+7/7f/t/+7/7//w//D/7f/t
/+3/7v/t/+3/7v/u//D/7//v/+//8f/w//D/7//u/+7/7v/t/+z/7P/s/+z/6v/q/+v/
6//t/+3/7f/t/+v/6//s/+z/7v/t/+3/7P/q/+r/6v/q/+z/7P/s/+z/6v/q/+r/6v/q
/+z/7v/u/+z/6//r/+z/7f/u//D/8v/y//P/8//0//f/+P/5//r/+v/6//r/+v/8////
//////z//P/7//v/+//9//7//v/9//z/+//6//r/+v/6//j/9//3//f/9//z//D/7v/s
/+n/5//n/+b/5f/j/+L/4v/k/+X/5v/n/+X/5f/l/+X/4v/i/+D/4P/j/+P/4//j/9//
4f/h/+L/4v/i/+L/4v/i/+P/6f/s//D/9//7//7/BAANABcAJgAxADYAPQBBAD8ANwAo
ABYACAD3/+D/zP+7/7H/rf+x/7r/xf/Q/9T/0f/O/87/0P/V/9f/2P/b/93/2//Z/9f/
0//Q/9H/0f/Q/9D/zv/O/9D/0P/N/8f/x//G/8n/zf/U/9j/2v/c/9//3//i/+v/6f/q
/+r/6v/r/+v/6//r/+3/7v/u/+7/7P/s/+3/7f/r/+v/6//r/+3/7f/t/+7/8P/v/+//
8f/z//P/9P/0//P/8v/y//H/8f/x//H/8f/1//b/+P/6//r/+v/6//r/+P/4//n/+v/4
//j/+f/5//r/+v/6//r/+//9//7/AAAAAAAAAAAAAAAA//8BAAEABAAFAAYABwAHAAgA
CQAKAA0ADQANAA8ADgAOAA4ADgANAA8ADwAPAA8ADwARABEAEwATABIAEgASABIAEgAS
ABIAEgAQAA8AEAAQABAAEAAOAA4ADQALAAoACgAKAAgABAADAAIAAgADAAEAAAD/////
/v/8//z/+v/6//j/9v/3//f/9v/2//f/9//2//n/9//0//L/8P/y//H/8f/x//H/8f/x
//H/8P/w/+7/8P/y//L/8v/y//T/8//x//H/7//w//H/8v/y//P/8//z//P/8//z//T/
8v/y//L/8v/0//T/9P/0//L/8v/y//D/9f/1//X/9f/z//L/8v/y//T/9P/0//T/8v/y
//H/8f/z//P/8//z//X/9f/1//T/8v/y//D/8P/y//L/9P/0//D/8P/w//L/8v/y//H/
8f/x//H/8f/x//P/8//y//L/8//z//P/8//v/+//7//v//H/8f/x//L/8v/y//L/8v/x
//H/8f/x//L/8v/x//H/8f/x//H/8P/v/+//7//w//P/8//0//T/8v/x//H/8f/z//L/
8v/x//D/8P/w/+//8P/w//D/8P/y//L/8//z//P/8//z//P/8f/x//L/8v/0//P/8//y
//L/8v/y//L/9P/0//T/8v/x//L/8f/w//D/8f/z//X/9P/2//j/+v/7//v//P/9//7/
//8AAAAA/v/+//7//v8CAAMABAAEAAIAAQABAAEAAQACAAIA///+//3//P/8//z//P/6
//n/+//7//v/+f/0//L/8P/v/+3/7f/s/+v/6f/o/+j/6f/n/+f/5//n/+f/5//n/+b/
5v/k/+T/5f/l/+X/5f/j/+f/5//o/+j/5//m/+X/5P/n/+n/8P/4//3/AQAEAAoAEwAf
ACoANwBCAEkASQBDAD0ALgAYAAIA7//c/8r/wf+7/7v/wf/M/9f/2v/Y/9f/1v/W/9j/
2//Z/9r/3//h/9//2//b/9v/1v/T/8//zv/S/9T/0P/O/9L/0f/P/8//zv/P/9P/1v/c
/+L/5v/n/+n/7P/v/+7/7v/t/+z/7f/t/+3/7f/t/+7/7v/u//D/8P/x//H/8f/x//H/
8f/v/+//7//w//H/8f/y//X/9P/z//P/8v/0//T/9f/1//f/9//3//f/9v/2//f/+P/2
//b/9v/2//j/+P/5//r/+v/6//v/+//8//z//P/8//z//f/9//7/AAAAAAAAAAABAAEA
BAAFAAMAAwADAAMABQAGAAcACAAHAAcABwAJAAwADAAMAAwADQAPAA8ADwARABEAEwAT
ABEAEQAQABAAEQASABMAFAAUABQAEgARAA4ADgAOAA4ADgAOAA0ACwAKAAoACgAIAAYA
BwAGAA==
         </WaveFormData>
      </LeadData>
      <LeadData>
         <LeadByteCountTotal>10000</LeadByteCountTotal>
         <LeadTimeOffset>0</LeadTimeOffset>
         <LeadSampleCountTotal>5000</LeadSampleCountTotal>
         <LeadAmplitudeUnitsPerBit>4.88</LeadAmplitudeUnitsPerBit>
         <LeadAmplitudeUnits>��V</LeadAmplitudeUnits>
         <LeadHighLimit>2147483647</LeadHighLimit>
         <LeadLowLimit>268435456</LeadLowLimit>
         <LeadID>V1</LeadID>
         <LeadOffsetFirstSample>0</LeadOffsetFirstSample>
         <FirstSampleBaseline>0</FirstSampleBaseline>
         <LeadSampleSize>2</LeadSampleSize>
         <LeadOff>FALSE</LeadOff>
         <BaselineSway>FALSE</BaselineSway>
         <ExcessiveACNoise>FALSE</ExcessiveACNoise>
         <MuscleNoise>FALSE</MuscleNoise>
         <LeadDataCRC32>3317154572</LeadDataCRC32>
         <WaveFormData>
6f/p/+n/6v/q/+r/6//r/+3/7P/s/+z/6v/p/+n/6v/s/+3/7f/t/+//+P8EAA4AEgAU
AA8ACAAAAPb/6v/f/9P/x/+8/7b/tP+2/73/x//U/+r///8NABEAFgAhAC0AOABDAE4A
WgBjAG0AdwCCAIsAlgCgAKoAtQC/AMUAyADFAL8AtwCtAKUAoQCgAJYAggBpAFQARAAy
AB0ACgAAAP3//P/4//j/9f/z//H/8f/v/+7/7P/r/+z/6//q/+n/6f/q/+v/7f/t/+z/
7P/r/+j/6P/p/+n/6f/p/+r/6v/p/+j/5//n/+b/5v/m/+b/5f/k/+P/4f/j/+L/4f/h
/+L/4v/g/+D/3f/d/93/3f/c/9v/2v/a/9v/2v/Z/9n/1//W/9T/0//V/9T/z//N/8//
zv/O/83/y//J/8n/xv/F/8P/w//B/8H/wP+//77/vP+6/7n/uP+6/7r/uf+3/7b/tv+3
/7f/tv+2/7f/uv+6/7v/vf+//8T/xv/H/8n/y//N/8//0//W/9r/3P/c/9z/4f/j/+X/
6P/q/+v/7P/v/+//8f/y//b/+f/6//v//f/+//////8AAAAAAAD///7//v///wEAAQAA
AP///v8AAAAAAAAAAAAAAAAAAAAA//////////8AAAEAAQACAAAA/////wAAAgADAAQA
BQACAAEAAQACAAEAAQACAAIAAgADAAQAAwAFAAUAAwADAAUABAACAAIAAQACAAEAAAAE
AAQAAwABAAIAAgACAAEAAgACAAMAAwABAAEAAQABAAIAAgACAAIAAAD/////AAACAAAA
/////////////wAA/v/+//7//P/9//7///////3//f/9//3//v/+//7//v8BAAEAAQAB
AP/////////////////////9//3//f/9//7///8AAAEAAAAAAAAAAQADAAMAAwADAAMA
AgACAAIAAQABAAEAAgAFAAUABAAEAAYABgAFAAUAAwAEAAQABQADAAMAAwACAAQABAAE
AAQAAgACAAIAAgADAAMAAgAEAAIAAgACAAIAAgACAAIAAgAEAAQABAAEAAIAAgACAAIA
BAAEAAQABAAEAAQABAAEAAYABgAFAAUABQAFAAUABQAHAAcACQAKAAoACgAKAAoACQAJ
AAkACwAJAAkACwALAAwACwALAAsABgACAP//AQABAP////////7//v/+//7//v///wEA
AwAFAAUABAAEAAIAAgAEAAYACAAJAAoACgAIAAcABgAFAAcABwAHAAgACgAKAAoACgAK
AAkACQAJAAoACgAKAAsADQANAAwADAAMAAwACwALAAoADAANAA0ADwATABwAJgAwADgA
OAAzAC4AJgAaAAwA///1/+v/4P/a/9r/4P/l/+v/9v8KAB8AKwAvADYAQwBPAFgAYQBs
AHQAfwCLAJMAmgCjALAAvADIANMA3wDlAOYA4wDhAN0A0wDJAMMAwAC4AKYAjQB4AGYA
VAA/ACwAHgAbABoAGAAWABUAEwARABEADgAOAA0ADQAKAAkACAAHAAgACAAIAAkABwAG
AAYABQAEAAQABQAFAAMAAwAEAAQAAwACAAEAAQAAAAAAAAAAAAAAAAAAAP/////+//3/
/f/+//7//P/8//3//f/9//3/+v/5//j/+P/5//j/9//3//X/9P/y//H/8//y/+3/6//r
/+r/6v/p/+f/5f/l/+L/4f/f/9//3f/b/9r/2f/Y/9j/1v/V/9T/1P/U/9P/0f/Q/9D/
0f/R/8//zv/O/9D/0P/R/9P/1f/Y/9r/2//d/9//4f/j/+f/6P/s/+7/7v/v//P/9P/1
//r//P/9//7//////wEAAgADAAUABQAFAAUABgAHAAcABgAGAAYABQAGAAYABwAJAAkA
CAAHAAYABgAGAAYABgAEAAQABAAEAAcABwAHAAcABQAFAAQABAAGAAUABQAGAAYABQAE
AAMAAwADAAQABgAEAAMAAwACAAEAAQABAP////////3//f/+//7//f/+//z//v/+//7/
/v/+//3/+//8//z//P/7//r/+v/7//v/+f/5//n/+f/8//z//P/8//r/+f/5//r//P/6
//n/+f/5//n/+f/6//r/+v/6//j/9v/2//b/9f/3//f/9//3//b/9v/2//b/9f/1//X/
9f/z//P/8//z//X/9f/1//X/8//z//P/8//1//X/9f/1//b/9v/2//f/+f/5//n/+f/7
//r/+v/6//n/+f/5//r/+//7//r/+v/6//r/+f/5//n/+v/6//v/+//7//v/+v/8//z/
/P/8//z//P/8//z/+//7//z//P/7//r/+f/4//r/+v/6//r/+P/4//j/+P/6//r/+v/6
//n/+P/3//b/9//4//n/+v/4//j/+P/4//r/+v/6//r/+v/5//n/+f/7//v/+//7//v/
/f/+//7//P/8//z/+//7//v//f/9//3/////////+//6//n/9P/y/+//8f/x/+//7//v
/+7/7P/s/+z/7P/v//H/8//1//T/8v/x//D/8P/y//T/9P/1//b/9v/1//X/9f/1//X/
9f/1//b/9v/2//b/9v/2//f/9//3//j/9v/2//f/9//3//b/9v/2//b/9f/1//b/9P/1
//X/+f8BAAoAFAAcACAAHgAZABQACAD8//D/5//d/9P/zP/I/8r/0v/Z/+P/9v8KABkA
HwAlAC4AOQBFAFAAXQBqAHYAfQCFAI8AmAClALIAvgDIANMA2QDbANgA0QDJAMEAtwCz
AK0ApACQAHgAYwBQAEAALgAZAAwACAAJAAgABAACAAEA///9//3//P/8//v/+//6//n/
+P/3//j/+P/4//n/+//6//r/+f/2//b/9//3//f/9//4//j/9//2//X/9f/0//T/9P/0
//L/8v/y//H/8//y//H/8f/w//D/7v/u/+//7//v/+//7P/r/+r/6v/p/+j/5//n/+X/
5P/i/+H/4//i/93/2//b/9r/2v/Z/9b/0//S/87/z//N/83/y//L/8r/yf/I/8j/xv/F
/8T/xv/G/8X/w//E/8T/xf/F/8X/xP/E/8b/yP/J/8v/zf/O/9D/0f/T/9X/1//Z/93/
4P/k/+b/5v/o/+3/7//x//T/9v/3//j/+//7//3//v/9////////////AAABAAEABAAE
AAQAAwAEAAQABQAHAAYABgAGAAYABAAEAAQABAAEAAQABAAEAAcABwAHAAcABQAFAAQA
BAAGAAUABQAGAAUABQAFAAUABAADAAMABAAHAAcACAAIAAcABwAHAAUABgAHAAYABwAJ
AAgABgAGAAYACAAIAAgACAAIAAcABQAGAAYABgAFAAUABgAIAAkACAAHAAYABQAGAAYA
BgAGAAQAAwADAAQABQAEAAQABQADAAMAAwAEAAQABAAEAAIAAgACAAIAAQADAAMAAwAD
AAIAAgACAAIAAwADAAMAAwADAAMAAwADAAMAAwADAAMAAQABAAEAAQADAAMAAwADAAAA
AAAAAAEAAwADAAMAAwABAAAAAAAAAP///////wAAAQABAAAAAAAAAAAA////////AAAA
AAEA/////////v8AAAAAAAAAAAAAAAAAAAAA/////wAAAAAAAAAAAAAAAAAAAAAAAAAA
AAAAAAAAAAAAAAAAAAAAAP7//v/+//7/AAAAAAAAAAACAAIAAgABAAEAAQABAAEA////
////AQACAAIAAgACAAIAAQABAAEABQAFAAUABwAHAAcABQAEAAEA/P/4//X/9//3//X/
9f/z//L/8v/y//T/9P/1//f/9//5//n/+P/4//j/+P/6//7//v///wAAAgABAAEAAQD/
/////////wIAAgACAAIABAAEAAMAAwABAAIAAgACAAMAAwADAAIAAwAEAAUABQADAAQA
BAAFAAcABwALABYAIgAsAC4ALAApACQAGgAMAAAA9//t/+P/2P/U/9b/3P/h/+v//P8Q
ACMALQAxADgAQwBPAFwAZwB0AIIAiwCTAJ0ApgCxALoAxgDUAN8A5wDrAOgA4wDdANUA
zQDHAMEAvACwAJYAfQBoAFoASAA1ACQAHgAdABgAFgAUABMAEQAPAA8ADgAOAA0ADQAM
AAsACgAJAAgACAAIAAkACwAKAAoACQAIAAgACQAJAAcABwAIAAgABQAEAAMAAwAEAAQA
BAAEAAQABAAEAAMAAwACAAEAAQAAAAAA/v/+//3//f/9//3//P/7//r/+v/5//j/9//3
//X/9P/y//H/8//y/+3/6//r/+r/6v/p/+f/5f/l/+L/4f/f/9//3f/b/9r/2f/Y/9j/
1v/V/9T/1P/U/9P/0f/O/87/z//P/87/zv/P/9L/0P/R/9P/1f/W/9j/2f/b/9//4f/j
/+f/6v/u//D/8P/w//X/9//5//7/AAABAAIAAwADAAUABgAHAAkACQAJAAsADAANAA0A
DAAMAAwACwAKAAoACwANABAAEAAQABAAEAAQABAAEAAQABAAEAAQABMAEwATABMAEwAT
ABIAEgASABEAEQASABMAEwATABMAEgARABEAEgATABMAFAAUABMAEwATABEAEwATABEA
EQATABIAEAAQABAAEgASABIAEgASABEADwAQABAAEAAPAA4ADgAPAA8AEAARABIAEwAS
ABIAEgASABAADwAPABAAEQAQABAAEQATABMAEwAUABIAEgASABAAEAAQABAADwAPAA8A
DwAPABIAEgASABIAEgARABAADwAPAA8ADwAPAA8ADwAPAA8AEQARABEAEQARABEAEQAR
ABAAEAAQABEADwAPAA8ADwAPAA4ADgAOAA8ADwAPABAADwAPAA4ADgAPABAAEAARAA8A
EAAQABEAEQARABEAEAAQABAAEAAQAA4ADgAOAA4ADQANAAwADgAOAA4ADgAOAAwADAAM
AAwADQAOAA8AEAAOAA4ADgAOAA4ADgAOAA4ADAAMAAwACwALAAsACwALAAsACwALAA0A
DgAOAA4ADgAOAA0ADQANAA0ADQANAA8AEQARAA8ADgANAAgABAABAAQABQAEAAUABQAE
AAQABAAEAAQABQAHAAkACwALAAoACAAIAAgACgAMAAwADQAOAAwACwALAAsADQANAA0A
DQAMAAwADAAMAA4ADgANAA0ADQAOAA4ADgAPAA8ADwAOAA4ADgAOAA0ADQAOAA4ADwAP
ABEAGQAkADAAOAA6ADgAMwAqACAAEgAGAPv/8f/n/9z/1v/a/+T/7f/1/wYAGgApADMA
NwBCAE0AVQBeAGkAdAB+AIkAlQCdAKQArQC4AMQA0gDdAOUA5wDkAOMA3wDZANEAxwDB
ALwAsACWAH0AagBaAEgAMwAkAB4AHQAcABoAFgAXABUAEwATABIAEgARABEAEgARABAA
DwAPABAAEQATABUAFAAUABMAFAAUABUAFQATABMAFAAUABUAFAATABMAEgASABIAEgAU
ABQAFAATABUAFAATABMAFAAUABIAEgARABEAEQARABAADwAOAA4ADQAMAAsACwANAAwA
CgAJAAEA+v/v/+f/4P/a/9X/z//K/8f/xv/C/7//vf+9/7v/uP+2/7T/sv+w/67/rf+s
/67/rv+t/6v/qP+o/6n/qf+q/6r/q/+u/6z/rf+v/7H/tP+2/7f/uf+7/73/v//D/8b/
yv/M/8z/zP/R/9P/1f/Y/9r/2//c/9//3//h/+L/5f/n/+f/5//n/+j/6f/p/+j/6P/o
/+f/6P/o/+n/6//q/+r/6v/q/+j/6P/o/+j/6f/q/+v/7P/s/+v/6v/p/+v/6//q/+r/
7P/r/+v/7P/s/+v/6v/p/+r/6f/p/+r/6v/p/+n/6P/n/+f/5//l/+f/5//l/+X/5v/m
/+X/5v/k/+b/5v/m/+f/5v/k/+H/4f/i/+P/4//k/+T/5f/l/+P/4//j/+P/5P/k/+T/
5P/i/+H/4f/i/+T/4v/h/+H/3//f/9//4P/i/+L/4v/g/+L/4v/i/+H/3//f/9//3//g
/+D/4P/g/+H/4f/h/+H/4//j/+P/4//h/+H/4f/h/+H/4f/h/+H/4f/h/+H/4f/g/+D/
4P/h/+H/4f/h/+H/4//i/+L/4v/f/9//3//g/+P/4//i/+L/4P/g/9//3//d/97/3v/f
/9//3//f/97/4P/g/+D/4P/g/+D/4P/g/93/3f/e/97/4P/g/+D/4P/e/97/3v/e/9z/
3P/c/9z/2v/a/9r/2v/c/9z/3P/c/9z/3P/c/9v/2//b/9v/2//Z/9n/2f/b/9z/3P/c
/9z/3P/b/9v/2//d/93/3f/f/9//3//d/9z/2f/U/9D/zf/P/8//zf/N/8//zv/O/87/
zv/O/8//0f/R/9P/0//S/9L/0v/S/9T/2P/Y/9n/2v/Y/9f/1//X/9f/1//X/9f/2v/a
/9r/2v/Y/9j/1//X/9X/1v/W/9b/2v/b/9z/3P/c/9z/3P/b/9n/2v/a/9v/2//d/+H/
6P/2/wAABgAGAAMA/v/2/+z/4v/Z/8//xf++/7j/uP++/8X/yf/Y/+7/AwAPABMAGAAj
ADEAPABHAFIAXgBnAHMAfQCEAI8AnACoALQAvwDHAMsAygDHAMEAtwCtAKMAnQCaAI4A
dgBZAEQANgAoABUABAD8//v/+v/2//T/8f/v/+3/7f/r/+r/6P/n/+j/5//m/+X/5P/k
/+T/5f/l/+T/5P/j/+L/4v/j/+P/3//f/+D/4P/h/+D/3//f/9z/3P/c/9z/2v/a/9r/
2f/b/9r/2f/Z/9n/2P/V/9T/0//T/9P/0//S/9H/0P/Q/8//zv/N/83/y//K/8j/x//H
/8b/wf+//8D/wP/B/8H/v/+9/73/uv+5/7f/t/+1/7X/tP+z/7L/sP+u/63/rP+s/6z/
q/+p/6j/qP+p/6n/qP+o/6n/rP+s/63/r/+x/7L/tP+1/7f/uf+7/73/wf/E/8j/yv/K
/8r/z//R/9P/1v/Y/9n/2v/d/93/3//g/9//4f/h/+H/5P/m/+j/6f/p/+j/5//l/+b/
5v/n/+n/6P/o/+j/6P/o/+j/6P/o/+j/6P/o/+j/5//n/+f/5//p/+n/6P/o/+b/5f/l
/+b/6f/p/+n/6f/q/+n/6f/q/+n/6f/q/+r/6f/p/+n/5//o/+n/6P/p/+n/6P/m/+b/
5P/m/+b/5v/m/+b/5f/j/+T/5P/k/+P/4v/i/+P/4//j/+P/4//j/+L/4v/i/+L/4v/h
/+H/4v/i/+D/3//f/93/3f/d/97/3//g/+H/4P/g/+D/4P/f/9//3//f/9//4P/g/+D/
4P/f/9//3//f/9//3//f/9//3//f/9//3//f/9//3//f/9//3//f/9//3v/e/97/3//d
/93/3f/d/9//3v/e/97/3f/d/93/3v/f/9//3v/e/9z/3P/b/9v/3f/e/97/3//f/9//
3//e/9z/3P/c/9z/3P/c/9z/3P/b/93/3v/e/9z/3P/c/9z/3P/c/9z/3P/c/9z/3P/c
/9z/3P/c/9z/3P/c/9z/3P/e/93/3f/d/93/3f/d/93/3f/f/+D/4P/e/97/3v/d/9//
3//h/+H/4//l/+X/5f/i/+D/3v/Y/9X/0//W/9f/1f/V/9X/1P/U/9T/1P/U/9X/1//Z
/9v/2//a/9r/2v/c/97/4P/g/+P/5P/k/+P/4f/h/+H/4f/i/+P/5f/m/+T/5P/k/+T/
5v/n/+j/6v/q/+r/6//r/+v/6v/q/+r/7P/r/+v/7P/q/+n/6//t//H/+v8GAA4AEAAQ
AAsABAD8//D/5P/Z/83/wf+4/7L/sv+4/7//x//a//D/AQAJAA8AFgAhACsANgBBAE4A
WgBnAHMAfQCGAI8AmgCkALIAvQDHAMsAygDHAL8AuQCvAKcApQCgAJIAegBjAFAAQAAu
ABcACAACAP///v/+//z/+//5//f/9//0//T/8//z//T/8//y//H/8P/w//D/8f/z//L/
8v/x/+7/7v/v/+//6//r/+z/7P/t/+z/6//r/+z/7P/s/+z/6v/q/+r/6f/p/+j/5//n
/+r/6v/o/+j/5//n/+f/5//k/+P/4v/i/+P/4v/h/+H/4f/g/97/3f/f/97/2f/X/9f/
1v/W/9X/0//R/9H/zv/P/83/zf/L/8v/yv/J/8j/yv/I/8f/xv/G/8b/xf/D/8T/xP/F
/8X/xP/E/8X/yP/I/8n/y//N/87/0P/R/9P/1v/Z/9z/4f/i/+b/6P/o/+z/8f/z//X/
+v/8//3//v8BAAEAAwAEAAUABwAHAAcACQAKAAsACwAMAAwADAALAAwADAANAA8ADwAO
AA0ADAAMAAwADAAMAA4ADgAOAA4ADQANAA0ADQAOAA8ADwAQABIAEQARABIAEQARABEA
EQAQAA8ADwAQABEAEQASABIAEQARABEADwAPAA8ADQANAA4ADgANAA4ADgAQABAAEAAQ
ABAADwANAA4ADgAOAA0ADgAOAA8ADwAPAA8ADwAPAA8ADgANAAwADgANAA0ADgAPAA4A
DgAPAA8ADwAPABAAEAAQABAADgAOAA4ADgANAA0ADQANAA0ADAAMAAwADAANAA0ADQAN
AAsACwALAAsADQANAA0ADQALAAsACwALAA0ADQANAA0ADgAOAA4ADwANAA0ADQANAA0A
DAAMAAwACwALAAsADAANAA0ADAAMAAoACgAJAAkABwAIAAgACQALAAsACwAKAAoACgAK
AAoACAAIAAgACAADAAMABgAGAAUABAADAAIAAAAAAAAAAAACAAIAAgACAAIAAQABAAEA
AQABAAEAAQABAAMABAAEAAYABgAGAAUAAwADAAUABQAGAAkACgALAAkACAAHAAIA/v/7
//3//f/5//n/+f/4//j/+P/4//j/9//5//v//f////7//v/+//7/AAACAAIAAwAEAAQA
AwADAAMAAwADAAEAAQACAAIAAgACAAIAAgADAAMAAwAEAAMAAgACAAEAAwACAAIAAgAA
AP////8AAAIAAwAFAAUABwAOABoAJgAsACwAJwAiABoAEAACAPn/7f/h/9j/0v/O/9D/
1//d/+j/+v8RAB8AJQAsADUAPwBKAFUAXgBsAHcAfwCJAJIAmwCmALIAvgDLANUA2wDc
ANsA2QDVAM0AxQC9ALYAsACkAIsAcgBgAFAAPQAoABoAFQAUABQAEgARAA8ADQANAAsA
CgAIAAcACAAHAAYABQACAAIAAgADAAUABAAEAAMAAgACAAMAAwD/////AAAAAAEAAAD/
////AAAAAAAAAAD+//7//v/9//3//P/7//v/+v/6//j/+P/5//n/+f/5//j/9//2//b/
9f/0//P/8//z//L/8P/v/+//7v/p/+f/6f/o/+j/5//l/+P/4//g/+H/3//f/93/2//a
/9n/2P/a/9j/1//W/9T/1P/T/9H/0f/S/9T/1f/V/9T/1P/W/9T/1f/X/9n/3v/g/+H/
4//l/+f/6f/t/+7/8v/0//T/9P/5//v//f8CAAQABQAGAAkACQALAAwADwARABEAEQAR
ABIAEwATABIAEgASABEAEQASABQAFwAXABYAFQAUABQAFAAUABQAEgASABIAEgAVABUA
FQAVABcAFwAWABYAFAATABMAFAAVABUAFQAVABQAEwATABQAFQAVABYAFgAVABUAFQAT
ABEAEQAPAA8ADQAMAAoACgALAA4ADwAQABAAEAAPAA0ADAAMAAwACwAKAAoACwALAA0A
DQANAA0ADAAMAAwADAAOAA0ADQAOAAwACgAJAAkACwALAAsADAAKAAoACgAIAAgACAAI
AAcABwAHAAcABwAKAAoACgAKAAsACwALAAsACQAJAAkACQAJAAkACQAJAAkACQAJAAkA
CQAJAAkACQAIAAgACAAJAAkACQAJAAkACQAIAAgACAAHAAcABwAIAAkACQAIAAgACgAK
AAkACQAJAAoACgALAAkACQAJAAgACAAIAAgACAAJAAoACwAMAAsACQAKAAoACgAKAAoA
CgAMAAwADAAMAAwADAAMAAwADAAMAAwADAALAAsACwALAA0ADQANAA0ADwAQABAAEAAO
AA4ADQANAA8AEQARABEAEQARABEADwANAAsABQAAAP7/AQACAAEA//////7//v/9//z/
+//7////AQADAAMAAgACAAIAAgACAAQABAAFAAgACAAHAAcABQAFAAUABQAHAAgACAAI
AAgACAAIAAcABwAHAAgACAAIAAkACQAJAAgACAAIAAgABwAHAAgACAAHAAcADQAVACAA
LAAyADIALgAnAB4AEgAGAPz/8//p/9//2v/Y/9z/5P/t//n/DAAeACkALQAzAD4ATQBZ
AGQAbwB6AIQAjQCVAJ8AqgC1AMAAzgDYAN8A4QDhAOIA3QDTAMcAvwC7ALcArACUAHoA
ZQBUAEQALgAdABYAFAATABAADAAMAAkABwAFAAUAAgACAAEAAQAAAP///v/9//z//P/8
//3/+//6//r/+f/4//j/+f/5//f/9//4//j/9//2//X/9f/0//T/9P/0//L/8v/y//H/
8f/w/+//7//y//L/8P/w/+//7//v/+//7v/t/+z/7P/q/+j/5v/l/+X/5P/i/+H/4f/g
/9v/2f/b/9r/2v/Z/9f/1f/V/9L/0f/P/8//zf/L/8r/yf/I/8j/xv/F/8T/xv/G/8X/
w//C/8L/w//D/8L/wv/D/8b/yP/J/8v/zf/Q/9L/0//V/9X/1//Z/93/4f/m/+n/6v/r
/+//8P/x//T/9v/3//j/+//7//3//v/9/////////wEAAgADAAMAAwACAAEA//8AAAAA
AQADAAIAAgACAAIAAgACAAIAAgAEAAQABAAEAAUABQAFAAUABQAFAAQABAAGAAUABQAG
AAUABQAFAAUABQAFAAYACAAIAAcABwAGAAUABQAFAAMABAAFAAQABQAHAAYABAAEAAIA
BAAEAAQABAAEAAMAAQABAAIAAwADAAIAAgADAAMAAQABAAEAAQACAAIAAgACAAIAAQAB
AAIABAACAAEAAQABAAEAAQACAAIAAgACAAAAAAAAAAAA/////////////wAAAAAAAAAA
AQABAAEAAQABAAEAAQABAAEAAQABAAEAAwADAAMAAwABAAEAAQABAAIAAgACAAMAAQAB
AAEAAQADAAIAAgACAAEAAQABAAIAAwADAAIAAgACAAIAAQABAAMABAAEAAUAAwADAAMA
AgACAAIAAgACAAIAAgACAAIAAwADAAIAAgAEAAQABAAEAAQABAAEAAQAAgACAAIAAgAE
AAMAAwADAAMAAwADAAMABQAHAAgACAAGAAYABgAFAAcABwAJAAkACwANAA0ADQALAAoA
CQAEAP7/+//9//3/+//7//v/+v/5//j/9//2//j/+//+/wEAAwACAAIAAgAAAAIABAAE
AAUABgAGAAUABQAFAAUABQAFAAUABgAGAAQABAAEAAQABAAFAAYACAAIAAgACQAJAAkA
CAAIAAgACAAHAAcACAAKAAkACQALAA8AGAAiACwAMgAyAC0AJgAeABIABAD3/+3/4//Y
/9T/0v/Y/93/5f/2/wwAIQArAC0ANABBAE0AWgBjAGwAeACFAI8AlwCeAKkAsgC8AMoA
1QDfAOMA5ADhANsA0wDJAMUAvQC4AK4AmAB/AGoAXABMADkAJAAYABcAFgAUABAADwAN
AAsACwAIAAgABwAHAAgABwAGAAUABAAEAAQABQADAAIAAgABAAAAAAABAAEAAQABAAIA
AgD///7//f/9//z//P/8//z//P/8//z/+//9//z/+//7//r/+v/4//j/+f/5//n/+f/4
//f/9v/2//X/9P/z//P/8f/w/+7/7f/v/+7/6f/n/+f/5v/m/+X/5f/j/+P/4P/h/9//
3//d/9v/2v/Z/9j/2v/Y/9f/1v/U/9T/0//R/9D/0P/R/9H/0P/Q/9H/1P/W/9f/2f/b
/93/3v/e/9//4v/l/+j/7f/w//T/9v/2//j//f///wEABAAGAAcACAALAAsADQAOAA8A
EQARABEAEwAUABUAFQAUABQAFAATABMAFAAWABkAGAAYABgAGAAWABYAFgAWABYAFgAW
ABYAFwAXABcAFwAZABkAGAAYABkAGQAaABwAGwAbABsAGwAcABsAGwAcABwAGwAbABoA
GgAbABwAGwAcAB0AHAAdAB0AHAAaABoAGgAcABwAHAAcABwAGwAZABkAGgAbABsAGgAa
ABsAGwAZABkAGQAZABoAGgAaABoAGgAZABkAGgAcABoAGQAZABkAGQAZABoAGgAaABoA
GAAaABoAGgAZABkAGQAZABkAGgAaABoAGgAaABkAGAAXABcAFwAXABcAFwAXABcAFwAZ
ABkAGQAZABcAFwAXABcAFgAWABYAFwAVABUAFQAVABUAFAAUABQAEwATABMAFAATABMA
EgASABAAEAAPAA8ADwAQABAAEQARABEAEQAQABAAEAAQABAADgAOAA4ADgANAA0ADgAO
AA4ADgAOAA4ADAAMAAwADAALAAsACwALAAsACwALAAsADQAOAA4ADgAMAAwACwALAA0A
DwAPAA8AEAAPAA4ACwAKAAkABAAAAP7/AQACAAEA//////7//v/8//z//P/9////AQAD
AAMABAAEAAQABAAGAAgACAAJAAoACgAJAAkACwALAAsACwAJAAoACgAKAAwADAAMAAsA
CwALAAwADAAOAA8ADwAPAA4ADgAOAA4ACwALAAwADAANAA8AEQAVACAALAA0ADgANgAv
ACYAHAAQAAQA+f/v/+P/3P/Y/9r/5P/r//P/BAAYACcALwAzAD4ASQBVAGAAaQB0AIAA
iQCTAJsAogCvALoAxADSANsA4wDjAOIA3wDXAM8AwwC9ALsAtgCoAI4AdQBiAFAAQAAt
AB4AFgAVABIAEgAQAA8ADQALAAsACQAIAAYABQAEAAMAAgABAP7//v/+///////+//7/
/f/6//r/+//7//n/+f/6//r/+f/4//f/9//4//j/+P/4//j/+P/4//f/9//2//X/9f/2
//b/9P/0//P/8//z//P/9P/z//L/8v/v/+7/7f/t/+//7v/s/+v/6//q/+X/4//j/+L/
4v/h/9//3f/d/9r/2f/X/9f/1f/T/9L/0f/Q/9H/0P/Q/9D/zv/O/83/y//L/8z/zv/P
/83/zP/M/87/z//R/9T/1//a/9z/3f/f/+H/4//l/+n/7//0//f/+P/6////AQADAAQA
BgAJAA==
         </WaveFormData>
      </LeadData>
      <LeadData>
         <LeadByteCountTotal>10000</LeadByteCountTotal>
         <LeadTimeOffset>0</LeadTimeOffset>
         <LeadSampleCountTotal>5000</LeadSampleCountTotal>
         <LeadAmplitudeUnitsPerBit>4.88</LeadAmplitudeUnitsPerBit>
         <LeadAmplitudeUnits>��V</LeadAmplitudeUnits>
         <LeadHighLimit>2147483647</LeadHighLimit>
         <LeadLowLimit>268435456</LeadLowLimit>
         <LeadID>V2</LeadID>
         <LeadOffsetFirstSample>0</LeadOffsetFirstSample>
         <FirstSampleBaseline>0</FirstSampleBaseline>
         <LeadSampleSize>2</LeadSampleSize>
         <LeadOff>FALSE</LeadOff>
         <BaselineSway>FALSE</BaselineSway>
         <ExcessiveACNoise>FALSE</ExcessiveACNoise>
         <MuscleNoise>FALSE</MuscleNoise>
         <LeadDataCRC32>327561852</LeadDataCRC32>
         <WaveFormData>
2v/a/9r/2v/e/+D/4v/k/+f/6P/p/+r/6//r/+r/6v/s/+7/7v/u//D/+P8IAB0AMgBG
AFkAagCAAJQAqAC+ANYA5wDrAOUAywCZAF0AKQAMAPv/5v/f//P/EAAoADwASwBWAGIA
bwB6AIEAhQCEAIYAhQB7AG4AagBmAFoATgBAAC8AIQAWAA0ABQD+//n/9v/x/+3/6f/m
/+T/5v/s//X/+v/7//3//f/9//3//f/7//v/+//7//v/+//7//v/+//7//v/+//7//v/
+//7//v/+//7//v/+//7//v/+//7//v/+//7//v/+//7//v//f/9//3//f/7//v//P/8
//z//P/8//z//P/8//z//P/8//z//P/8//z//P/8//z//P/8//z//P/+//7//v/+//7/
/v/+//7//v///////v/+//7//v/+//7//v/+//7//f/9//3//f/9//7//v/+//7//v/9
//3///8AAAAAAAABAAEAAwAEAAUABgAHAAgACwAMAA0ADwAQABMAEwAUABUAFgAXABcA
GAAYABgAFwAYABgAFgAVABUAFAAUABQAFAATABIAEQAQAA8ADgANAAsACwALAAkACQAJ
AAkACAAIAAgACAAIAAcABwAHAAcABwAHAAcACAAJAAkACQAJAAcABwAHAAcACQAJAAkA
CgAKAAkACQAKAAoACgAKAAoADAAMAAwADAAMAAwADAAMAAoACgAKAAoACgAKAAoACgAJ
AAkACQAJAAkACQAJAAkACAAIAAgACAAGAAYABgAGAAUABQAFAAUABwAHAAYABgAEAAQA
BAAEAAQABAAEAAQABgAGAAYABgAGAAYABQAFAAUABQAFAAUABQAFAAUABQAHAAcABgAG
AAYABgAGAAYABQAEAAQABQAFAAUABQAFAAUABgAGAAUABQAFAAUABQAGAAYABgAGAAYA
BwAHAAcABwAHAAcABgAFAAUABgAHAAcABgAGAAYABwAHAAYABgAHAAcABgAGAAYABgAG
AAYABgAGAAUABQAFAAUABwAIAAYABgAGAAYABgAGAAYABgAGAAYABgAGAAYABgAGAAYA
CAAIAAgACAAGAAYABgAGAAUABQAFAAYACAAIAAgACAAIAAgACAAIAAgACAAIAAgACAAI
AAoACwAMAA0ADQANAA0ADQAOAA4ADAALAAoACAAIAAgACQAJAAkACQAJAAkADAAMAA0A
DQAMAAwACQAIAAUABQAFAAUABgAFAAUABAAAAP///////wEAAQABAAEAAgACAAIAAgAC
AAIAAgACAAIAAgACAAIAAgACAAIAAgACAAMAAwACAAIAAgAEAAIAAAACAAoAGgAvAEIA
VABjAHQAiACaAKwAwADUAN8A4wDbAL8AjwBVACcADAD3/+b/5f/7/xgAMABAAEsAUgBa
AGEAaABvAHMAcABuAHEAaQBcAFgAVgBMAEAANgAtACEAGAAPAAcAAAD5//b/8//x/+3/
6v/o/+j/6v/x//j/+//9//3//f/9//3/+//7//v/+//5//n/+f/5//r/+//8//3/+//7
//v/+//9//3//f/9//3//f/9//3//f/9//3//f////////////3//f/9//3//////wAA
AAAAAAAAAAAAAAAAAAAAAAAAAAAAAAAAAAAAAAAAAAAAAAIAAgACAAIAAgACAAIAAgAA
AAAAAAAAAAAAAQABAAAA/v/+//7//v8AAAAAAAAAAP///////////f/+//7//v/+//7/
/f/9//v//P/8//z//f/9////AAD//wAAAQACAAMABAAFAAcACAALAAsADAALAAwADQAN
AA8AEAARABEAEgASABAADwAPAA4ADgAOAAwACwAKAAkACAAHAAYABQAFAAUABQADAAMA
AwADAAIAAAAAAAAAAAABAAEAAQABAP///////wAA//////////////////////3//f/9
//7//////wAAAgAAAAAAAAAAAAAAAAAAAAAA/v/+//7//v/+//7//v/+/wAAAAAAAAAA
/f/9//3//f/7//v/+//7//z//P/8//z/+v/6//r/+v/5//n/+f/5//f/9//2//b/9v/2
//b/9v/0//T/9P/0//T/9P/0//T/9P/0//P/8//z//P/8//z//H/8f/x//H/8//z//L/
8v/w//D/8P/w//H/8P/w//H/7//v/+//7//v//D/8P/v/+7/7//w//H/8P/w//D/8P/w
//H/8f/x/+//7//v/+7/7//v//D/8f/x//D/8P/w/+//7//u/+7/7//v/+7/7v/u/+7/
7v/u/+z/7P/r/+v/6//t/+3/7P/q/+r/6v/q/+r/6v/q/+r/6f/o/+f/5v/o/+j/6P/o
/+b/5v/m/+b/5v/m/+b/5v/k/+T/5P/k/+T/5P/k/+P/4//j/+T/5P/k/+T/5P/k/+T/
5P/k/+T/4v/i/+L/4v/i/+T/5f/m/+f/5//n/+f/6f/q/+r/6P/n/+b/5P/k/+T/5f/l
/+X/5f/l/+X/5v/o/+n/6f/q/+j/5f/k/+P/4//j/+P/4v/h/+H/4P/e/93/3f/d/93/
3f/d/93/3v/g/+D/4P/g/+L/4v/i/+L/4P/g/+D/4P/g/+D/4P/g/+P/4//i/+L/4v/i
/+D/4P/k//L/BAAbADAAQgBTAGgAfACSAKgAwADUAN0A3QDHAJkAWwAjAP//6P/R/8b/
1f/z/wwAHAAsADcAQABKAFEAVgBZAFcAVgBaAFMARQBAADoALgAmAB4AEAABAPf/8P/n
/+H/3P/b/9r/1//T/9H/0P/Q/9b/3v/j/+b/5//n/+f/5//n/+f/5//n/+f/5//p/+n/
6f/p/+v/6//r/+v/7f/t/+3/7f/t/+3/7f/t/+3/7f/t/+3/7f/t/+3/7f/v/+//7//v
/+//7//v/+//8f/x//L/8v/0//T/9P/0//b/9v/2//b/9v/2//b/9v/0//T/9P/0//T/
9P/0//T/9P/0//T/9P/2//b/9v/2//b/9//3//b/9v/2//b/9v/4//j/+P/4//f/9//3
//f/9//4//j/+P/4//j/9//3//f/+P/4//j/+f/5//v//P/9//7///8AAAMABAAFAAcA
BgAJAAkACgALAAwADQANAA4ADgAOAA0ADAAMAAoACQAJAAgACAAIAAQAAwACAAEAAAD/
//7//f/9//3//f/7//n/+f/5//j/+P/4//j/+P/3//f/9//3//f/9//3//j/9//3//f/
9//5//n/+f/5//v/+//7//z//P/7//v//P/8//z//P/8//7//v/+//7//v/+//7//v/8
//z//P/8//z//P/8//z/+//7//v/+//7//v/+//7//r/+v/6//r/+v/6//r/+v/5//n/
+f/5//v/+//6//r//P/8//z//P/6//r/+v/6//j/+P/4//j/+P/4//f/9//3//f/9//3
//n/+f/5//n/9//3//b/9v/2//b/9v/2//f/9v/2//f/9f/1//X/9f/1//b/9v/1//X/
9f/1//X/9v/2//b/9v/0//X/9f/1//X/9f/1//T/8//z//T/9f/1//T/9P/0//X/9f/0
//T/8//z//L/8v/y//L/8v/y//L/8v/x//H/8//z//H/8v/y//L/8v/y//L/8v/y//L/
8v/y//L/8v/y//L/8v/y//D/8P/w//D/8v/y//L/8v/y//H/8f/x//D/8P/w//D/8v/y
//L/8v/y//L/8v/y//T/9P/0//b/9//4//n/+f/7//v/+//8//r/+P/3//b/9P/0//T/
9f/1//X/9f/1//X/9v/2//f/9v/2//X/8f/w/+//7//v//H/8P/v/+//7P/q/+n/6f/p
/+n/6f/p/+n/6v/q/+r/6v/q/+r/6v/o/+j/6P/o/+j/6P/o/+j/6v/q/+v/6//o/+j/
6P/o/+j/6P/q//b/CAAbADAAQgBTAGoAfgCSAKQAvADSAOEA4wDVALEAeQA9ABEA+v/l
/9L/1f/x/wwAIgAyAD8ASgBYAGEAaABvAG8AbgBwAG0AYQBaAFgATgBAADYAKAAXAAsA
BAD7//H/7P/n/+T/3//b/9n/1v/Y/9z/4v/p/+7/7//v/+//7//v/+//7f/t/+3/7f/t
/+3/7f/t/+//7//v/+//7//v/+//7//v/+//7//v/+//7//v/+//7//v/+//7//v/+//
7//v/+//7//v/+//7//v//D/8P/w//D/8P/w//D/8P/w//D/8v/y//L/8v/y//L/8v/y
//L/8v/y//L/8v/y//L/8v/y//L/8v/y//L/8//z//L/8P/w//D/8P/w//D/8P/w/+//
7//v/+//7//w//D/8P/y//L/8f/x//H/8v/y//L/8//z//X/9v/3//j/+f/6//v//P/9
////AAADAAMABAAFAAYABwAHAAYABgAGAAUABgAGAAQAAwADAAIAAgACAAIAAQAAAP//
/v/9//z/+//5//n/+f/3//n/+f/5//j/9v/2//b/9v/1//X/9f/1//f/9//3//j/9//3
//f/9//3//f/9//3//f/9//3//j/9v/1//X/9v/4//j/+P/4//j/+P/4//j/+P/4//j/
+P/4//j/+P/4//r/+v/6//r/9//3//f/9//3//f/9//3//j/+P/4//j/+P/4//j/+P/5
//n/+f/5//f/9//2//b/9v/2//b/9v/4//j/+P/4//j/+P/4//j/+P/4//f/9//3//f/
9//3//X/9f/1//X/9f/1//T/9P/0//T/9P/0//X/9P/0//X/8//z//P/8//1//b/9v/1
//X/9f/1//X/9v/2//b/9v/0//X/9f/1//f/9//3//b/9f/1//b/9//3//b/9v/2//f/
9//2//b/9//3//b/9v/2//b/9v/2//b/9v/1//X/9//3//f/9v/2//b/9v/2//b/9v/2
//b/+P/4//j/+P/2//b/9v/2//j/+P/4//j/9v/1//X/9f/2//b/9v/2//j/+P/4//j/
9v/2//b/9v/2//b/9v/4//v//P/9//3/+//7//v//P/8//r/+f/4//j/+P/4//n/+f/5
//n/+f/7//z//P/9//v//P/8//n/+P/3//f/9//3//b/9f/1//L/8P/v/+//8f/x//H/
8f/x//L/8v/y//L/8v/y//L/8v/y//L/8v/y//L/8v/y//D/8P/x//H/8v/y//L/8v/y
//L/9v8CABYAKwA+AE4AYQB0AIYAmACsAMIA0gDbANkAvwCTAFsAKQAHAPL/3f/U/+P/
//8aACwAOABBAEoAUgBXAFwAYwBhAFwAYABdAE8ASABGAD4ANAAqACIAFQALAAQA+//z
/+7/6//o/+X/4//h/97/3P/g/+j/7f/w//H/8f/z//P/8//z//P/8//z//P/8//z//P/
8//z//P/8//z//P/8//z//P/8f/x//H/8f/x//H/8f/x//H/8f/x//H/8//z//P/8//x
//H/8f/x//H/8f/y//L/8v/y//L/8v/y//L/8v/y//L/8v/y//L/8v/y//L/8v/0//T/
9P/0//L/8v/y//L/8v/y//L/8v/w//H/8f/w/+7/7v/u/+7/7P/s/+z/7P/r/+v/6//r
/+v/7P/s/+z/7P/s/+v/6//t/+7/7v/u/+//7//x//L/8f/y//P/9P/1//b/9//5//z/
/////wAAAQACAAMAAwAEAAQABAADAAQABAACAAEAAQAAAAAAAAD+//3//P/7//r/+f/4
//f/9f/1//X/8//z//P/8//y//L/8v/y//L/8//z//P/8//z//P/8//0//X/9f/1//X/
9f/1//X/9f/1//X/9f/2//b/9f/1//b/9P/0//T/9P/0//T/9P/0//T/9P/0//T/9P/0
//T/9P/0//T/9P/0//P/8//z//P/8//z//P/8//y//L/8v/y//L/8v/y//L/8//z//P/
8//y//H/7//u//D/8P/w//D/7v/u/+7/7v/u/+7/7v/u/+7/7v/t/+3/7f/t/+3/7f/t
/+3/7f/t/+3/7f/s/+z/7P/s/+z/7P/t/+z/7P/t/+v/6//r/+v/6//s/+z/6//r/+v/
6//r/+r/6v/q/+r/6v/r/+v/6//p/+n/6f/o/+j/6f/r/+3/6//q/+r/6v/p/+n/6P/o
/+v/6//q/+r/6v/q/+r/6v/o/+j/5//n/+n/6f/p/+r/6v/q/+r/6v/o/+j/6P/o/+j/
6P/o/+j/6v/q/+r/6v/o/+j/6P/o/+j/5//n/+f/6P/o/+j/6P/o/+j/6P/o/+j/6P/o
/+j/6P/o/+j/6v/r/+z/7f/t/+3/7f/t/+7/7P/q/+n/6P/o/+j/6P/p/+n/6f/p/+n/
5//o/+j/6f/p/+r/6v/n/+b/5f/l/+X/5f/k/+P/4//i/+D/3//f/9//3//f/9//3//g
/+D/4P/g/+D/4P/g/+D/4P/g/+D/4P/g/+D/4P/g/+D/4f/h/+L/4v/i/+L/6P/o/+b/
7v8AABUAKgA8AE0AYAB0AIoAoAC4AM4A3wDpAOEAvwCJAE0AGwAAAOn/1P/T/+v/BgAa
ACwANwBAAEwAUwBYAF8AYQBeAF4AYQBVAEoARgBAADQALAAiABEABQD8//P/6//m/+P/
4P/f/9v/2f/W/9T/1v/c/+X/6v/r/+3/6//r/+v/6//p/+n/6f/p/+n/6f/p/+n/6f/p
/+n/6f/p/+n/6f/p/+n/6f/p/+n/6f/p/+n/6f/r/+v/6//r/+n/6f/p/+n/6//r/+v/
6//r/+v/7P/s/+r/6v/q/+r/7P/s/+z/7P/s/+z/7P/s/+z/7P/s/+z/7P/s/+z/7P/s
/+z/7P/s/+7/7v/u/+7/7v/v/+//7v/s/+z/7P/s/+z/7P/s/+z/6//r/+v/6//t/+7/
7v/u/+7/7v/t/+3/7f/u/+7/7v/v/+//8f/y//P/9P/1//b/9//4//n/+//8//////8A
AAEAAgADAAMABAAEAAQAAwACAAIAAAD//////v/+//7//P/7//r/+f/4//f/9v/1//X/
9f/1//P/8f/x//H/8P/y//L/8v/y/+//7//v/+//7//v/+//8P/x//H/8f/x//H/8f/x
//H/7//v/+//8P/w/+//7//w//D/8P/w//D/8P/w//D/8P/w//D/8P/w//D/8P/w//D/
8P/w//D/8P/x//H/8f/x//H/8f/x//H/7v/u/+7/7v/v//D/8f/y//T/9f/2//f/9//3
//b/9v/4//r//P/+/wAAAAAAAAAAAgACAAIAAgAEAAQAAwADAAUABQAFAAUABwAHAAcA
BwAHAAcABgAGAAgACAAIAAgACQAIAAgACQAJAAkACQAJAAkACgAKAAkACQAJAAkACQAK
AAoACgAKAAgACQAJAAkACQAJAAkACAAJAAkACgALAAkACAAIAAgACQAJAAgACAAHAAcA
BgAGAAYABgAGAAYABgAGAAUABQAFAAUABwAGAAQABAAEAAQABgAGAAYABgAGAAYABgAG
AAgACAAIAAgABgAGAAYABQAHAAcACAAIAAYABgAGAAYACAAIAAgACAAIAAgACAAIAAgA
CgALAAwADQANAA0ADQANAA4ADgAMAAkACAAGAAYABgAHAAcABwAHAAcABwAIAAgACQAJ
AAoACgAHAAYABQAHAAcABwAGAAcABwAGAAQAAgABAAAA//8AAAEAAgAEAAIAAgACAAIA
AgACAAIAAgAEAAQABAAEAAQABAAEAAQABQAFAAQABAAEAAIAAgACAAQADgAiADcASgBc
AG8AggCWAKgAvgDWAOoA9wD7AO0AxwCNAFEAJwASAP3/6v/x/w0AJgA6AEwAWwBmAHAA
dwCCAIsAiwCIAIwAiQB7AHIAbgBkAFgATgA+AC0AIQAYAA8ABwACAP3/+v/1//H/7f/q
/+j/7P/0//v/AAADAAMAAwADAAMAAwABAAEAAQABAAEAAQABAAEAAQABAAEAAQABAAEA
AQABAAEAAQABAAEAAQABAAEAAQABAAEAAQABAAEAAQABAAEA////////////////AAAA
AP7//v/+//7/AAAAAAAAAAD+//7//v/+/wAAAAAAAAAAAAAAAAAAAAAAAAAAAAAAAP7/
/v/+//7//v///////v/+//7//v/+//7//v/+//7//f/9//3//f/7//z//P/8//z//P/7
//v//f/+//7//v/9//3///8AAAEAAgADAAQABQAGAAcACQAKAA0ADQAOABEAEgATABMA
FAAUABQAEwAUABQAEgARABEAEAAQABAADgANAAwACwAMAAsACgAJAAkACQAJAAcACQAJ
AAkACAALAAwADQAOAA8ADwAPAA8AEQARABEAEgAVABUAFQAVABUAFQAVABUAFwAXABcA
GAAYABcAFwAYABgAGAAYABgAGAAYABgAGAAYABgAGAAYABgAGAAYABgAFgAWABYAFgAX
ABcAFwAXABcAFwAXABcAFgAWABYAFgAUABQAFAAUABMAEwATABMAEQARABAAEAASABIA
EgASABEAEAAPAA4AEAAQABAAEAAOAA4ADQANAA0ADQANAA0ADwAPAA8ADwANAA0ADAAM
AA4ADgAOAA4ADwAOAA4ADwANAA0ADQANAA0ADgAOAA0ADQANAA0ADQAOAA4ADgAOAA0A
DQAMAAsACwALAAsACgALAAsADAANAAsACgAKAAoACwALAAoACgALAAsACgAKAAoACgAK
AAoACgAKAAkACQAHAAcACQAIAAgACAAIAAgACAAIAAgACAAIAAgACAAHAAUABQAGAAYA
BAAEAAQABAAGAAYABgAGAAQABAAEAAQAAgAEAAUABgAHAAcABwAHAAcACAAIAAYABwAG
AAQABAADAAMAAgABAAEAAQABAAIAAgADAAMABAAFAAMAAwADAAEAAQABAAAAAQABAAAA
/v/9//3//f/9//3//f/9//7//P/8//z//P/+//7//v/+//z//P/8//z//P/8//z//P//
/////v/+//z//P/+//7//v8EABIAJwA6AEoAWQBsAIAAlACmALwA0ADdAOUA4QDDAJMA
WwArAAwA9//k/+H/9f8SACgAOABFAE4AVABfAGQAaQBvAGwAagBrAGcAXABWAFQATABA
ADgALQAfABYADwAHAP7/+f/4//X/8f/v/+7/6v/o/+z/8//6////AQABAAEAAQABAAMA
AwADAAMAAwADAAMAAwABAAEAAQABAAMAAwADAAMAAwADAAMAAwADAAMAAwADAAMAAwAD
AAMAAwADAAMAAwADAAMAAwADAAEAAQACAAIAAgACAAIAAgACAAIAAgACAAAAAAAAAAAA
AAAAAAAAAAAAAAAAAAAAAAIAAgACAAIABAAEAAQABAAEAAUABQAEAAYABgAGAAYABAAE
AAQABAAEAAUABgAHAAcACAAIAAgABgAGAAUABQAHAAgACAAIAAcABwAJAAoACQAKAAsA
DAAPABAAEQATABMAFQAUABQAFwAYABkAGQAYABgAGAAXABgAGAAWABUAFwAWABYAFgAU
ABMAEgARABAADwAOAA0ADAALAAoABwAHAAcABwAGAAYABgAGAAYAAwADAAMAAwAFAAUA
BQAGAAUABQAFAAUABQAFAAUABQAFAAUABQAGAAYABQAFAAYABgAGAAYABgAEAAQABAAE
AAQABAAEAAQABAAEAAQABAACAAIAAgACAAIAAwAEAAUAAwADAAMAAwACAAIAAgACAAIA
AgACAAIA//////////8BAAEAAAAAAP///v/9//z//P/8//z//P/8//z//P/8//z//P/7
//v/+//7//v/+//5//n/+f/5//v/+//6//r/+v/6//r/+v/7//r/+v/7//n/+f/5//n/
+f/6//r/+f/4//n/+v/7//r/+v/6//r/+v/7//v/+//7//v/+//6//n/+f/6//v/+//6
//r/+v/7//v/+v/6//v/+//6//r//P/8//z//P/8//z/+//7//v/+f/7//7//P/8//z/
/P/8//z//P/8//z//P/8//z//P/8//v/+//7//z//P/8//z//P/8//z//P/8//z//P/8
//z//P/8//7///8AAAEAAQABAAEAAQACAAIAAAD///7//P/8//z//f/9//3//f/9//3/
/v/+//////8AAAAA///+//3//f/7//v/+v/5//n/+P/2//X/9f/1//X/9f/1//X/9v/2
//j/+P/4//j/+P/4//j/+P/4//j/+P/4//j/+P/4//n/9//2//b/9v/2//b/9v/8/wwA
IAA3AEoAWgBtAIIAmACsAMIA2ADqAPUA8QDXAKMAZQAzABUA/P/l/+D/9f8RACgAOgBI
AFMAXgBmAGsAcgB1AHEAcgB0AG0AYQBcAFQASAA+ADQAJAAVAA0ABgD9//n/9P/x/+7/
7f/p/+X/5P/m/+z/9P/5//r/+//9//v/+//7//v/+//7//v/+//7//v/+//7//v/+//7
//v//f/9//3//f/9//3//f/9//3//f/9//3//f/9//3//f/9//3//f/9//v/+//7//v/
+//7//z//P/8//z//P/8//r/+v/6//r//P/8//z//P/8//z//P/8//z//P/8//z//v/+
//7//v/8//z//P/8//z//f/9//z//P/8//z//P/8//z//P/8//3//f/9//3/+//8//z/
/P/+//7//f/9//3//v/+//7//////wEAAgABAAIAAwAEAAUABgAHAAkACwAPABAAEgAS
ABIAEgARABIAEgASABEAEAAQAA4ADQAMAAoACQAIAAgABwAGAAUAAgABAAAA//8BAAEA
AQD///////////7//P/8//z//P/9//3//f/9//3//f/9//7/////////////////////
/////////wAAAAD/////AAAAAAAAAAAAAAAAAAAAAAAAAAAAAAAAAAAAAAAAAAAAAAAA
AAAAAAAA/f/9//3//f/7//v/+//7//r/+v/6//r/+v/6//r/+v/5//n/+f/5//n/+f/4
//j/+P/4//j/+P/4//j/+P/4//b/9v/2//b/9v/2//X/9f/1//X/9f/1//X/9f/1//X/
9f/1//T/9P/0//T/9P/0//X/9P/0//X/8//z//P/8//x//L/8v/x//H/8f/x//H/8v/y
//L/8v/w//H/8f/x//H/8f/x//D/8f/x//L/8//z//L/8v/y//H/8f/w//D/8f/x//D/
8P/u/+7/7v/u//D/8P/v/+//8f/v/+//8v/w//D/8P/w//D/8P/w//D/8P/w//D/7//x
//H/8v/y//L/8v/y//L/8P/w//D/8P/w//D/8P/w//D/8v/z//T/9f/1//X/9f/3//j/
+P/2//X/9P/y//L/8v/z//P/8//x//H/8f/y//T/9f/1//b/+P/1//T/8//y//H/8P/u
/+//7//u/+z/6f/p/+n/6f/r/+v/6//s/+z/7P/s/+z/7P/s/+z/7P/s/+z/7P/s/+z/
7P/s/+z/7f/t/+z/7P/u/+z/7P/s/+7/9v8GAB0AMgBCAFMAZgB6AI4AogC6AM4A3QDj
ANkAuQCDAEUAGQD+/+v/2v/b//P/DgAkADYAQwBMAFYAXwBoAHEAdQByAHIAcQBnAFwA
WABSAEYAPAAwAB8AEQAKAAEA+f/w/+v/6v/n/+P/4f/e/9z/3v/k/+v/7v/z//X/8//z
//P/8//z//P/8//z//P/8//z//P/9f/1//X/9f/z//P/8//z//P/8//z//P/8//z//P/
8//1//X/9f/1//T/8//y//H/8//z//P/8//z//P/9P/0//L/8v/y//L/9P/0//T/9P/0
//T/9P/0//T/9P/0//T/9P/0//T/9P/y//L/8v/y//L/8v/y//L/8v/z//P/8v/y//L/
8v/y//T/9P/0//T/8//z//P/8//x//L/8v/y//L/8v/x//H/8f/y//L/8v/x//H/8//0
//X/9v/3//j/+//8//3///8AAAMAAwAEAAcACAAJAAkACAAIAAgABwAIAAgABgAFAAUA
BAAEAAQABAADAAIAAQAAAP///v/9//3//f/9//v/+//7//v/+v/6//r/+v/6//f/9//3
//f/9//3//f/+P/5//n/+f/5//n/+f/5//n/+f/5//n/+v/8//v/+//8//z//P/8//z/
/P/8//z//P/8//z//P/8//z//P/8//z//P/8//z//P/7//v/+//7//3//f/9//3/+v/6
//r/+v/8//z//P/8//n/+f/5//n/+f/5//j/+P/6//r/+v/6//n/+P/3//b/9v/2//b/
9v/2//b/9f/1//X/9f/1//X/9f/1//X/9f/z//P/8v/y//L/8v/y//L/8f/w//D/8f/x
//H/8f/x//H/8v/y//H/7//v/+//7//u/+7/7v/u//D/8f/x//H/7//v/+//7v/v/+//
8P/x/+//7v/u/+7/7//v/+7/7v/t/+3/7P/s/+z/7P/s/+z/7P/s/+v/6//r/+v/6//s
/+r/6v/q/+r/7P/s/+v/6//p/+r/6v/q/+z/7P/s/+z/7P/s/+z/7P/s/+z/7P/s/+z/
7f/u/+//7f/t/+3/7f/u/+7/7P/r/+z/6v/q/+r/6//r/+v/6//p/+n/6v/q/+v/6//s
/+z/6//q/+n/6f/n/+f/5v/l/+X/5P/i/+H/4f/h/+H/4f/h/+H/4v/i/+T/5P/k/+T/
4v/i/+L/4v/k/+T/5P/k/+T/5P/k/+X/5f/k/+T/5P/k/+T/5P/o//T/CgAfADAAQABT
AGYAegCOAKQAuADIANMA0QC7AI0AVQAfAP3/6P/T/8r/2f/1/w4AIAAuADkAQABIAE8A
VgBbAFcAVABYAFUASQBCAD4ANAAoACAAFAAFAPv/9P/r/+f/4P/d/9z/2f/V/9P/0P/Q
/9T/2v/h/+T/5//n/+f/5//n/+f/5//n/+f/5//n/+f/5//n/+X/5f/l/+X/4//j/+P/
4//j/+P/4//j/+P/4//j/+P/4f/h/+H/4f/j/+P/4//j/+P/4//j/+P/4//j/+T/5P/i
/+L/4v/i/+L/4v/i/+L/4v/i/+L/4v/i/+L/4v/i/+L/4v/i/+L/4v/i/+L/4v/g/+D/
4P/g/+D/4f/h/+D/4v/i/+L/4v/h/+D/3//e/9//3//f/9//3f/e/97/3v/g/+D/3//f
/93/3v/e/97/3//f/+H/4v/l/+b/5//o/+f/6P/p/+v/7v/x//H/8v/z//T/9f/1//b/
9v/2/w==
         </WaveFormData>
      </LeadData>
      <LeadData>
         <LeadByteCountTotal>10000</LeadByteCountTotal>
         <LeadTimeOffset>0</LeadTimeOffset>
         <LeadSampleCountTotal>5000</LeadSampleCountTotal>
         <LeadAmplitudeUnitsPerBit>4.88</LeadAmplitudeUnitsPerBit>
         <LeadAmplitudeUnits>��V</LeadAmplitudeUnits>
         <LeadHighLimit>2147483647</LeadHighLimit>
         <LeadLowLimit>268435456</LeadLowLimit>
         <LeadID>V3</LeadID>
         <LeadOffsetFirstSample>0</LeadOffsetFirstSample>
         <FirstSampleBaseline>0</FirstSampleBaseline>
         <LeadSampleSize>2</LeadSampleSize>
         <LeadOff>FALSE</LeadOff>
         <BaselineSway>FALSE</BaselineSway>
         <ExcessiveACNoise>FALSE</ExcessiveACNoise>
         <MuscleNoise>FALSE</MuscleNoise>
         <LeadDataCRC32>1650555443</LeadDataCRC32>
         <WaveFormData>
4f/h/+H/4f/g/9//3//e/+D/4P/h/+L/4v/i/+H/4f/h/+L/4v/j/+b/7f/+/xAAIwA7
AFIAbACMAK4AzQDrAAYBJAE3ATMBDQHQAIoARQAQAOT/t/+i/7b/3f/7/w8AGQAeACQA
LQAwADEAMwAxADEAKAAaABAACwAAAPb/7v/l/9n/0f/K/8T/wf++/73/vf+8/77/v/++
/7//xf/O/9n/3//h/+L/4f/h/+H/4f/i/+L/4v/i/+X/5v/m/+b/5v/m/+b/5v/n/+f/
5//n/+X/5f/l/+b/6P/o/+j/6P/n/+f/5//n/+f/5//o/+j/6v/q/+v/6//p/+r/6v/q
/+r/6v/r/+v/6f/p/+r/7P/q/+r/6v/q/+v/7P/s/+z/7P/s/+z/7P/t/+7/7//v/+3/
7//w//D/8P/w//D/8P/y//L/8//z//L/8v/y//L/9P/0//T/8//1//X/9v/2//T/9P/0
//T/9v/3//f/9//4//n/+f/6//r/+v/8//3/AAABAAIAAwAEAAUABAADAAYABwAHAAgA
CAAIAAcABgAFAAQAAwACAAIAAQAAAP///v/9//v/+P/4//j/9v/1//L/8f/x//D/8f/w
//D/8P/t/+3/7f/t/+r/6v/q/+r/6v/q/+r/6v/q/+r/6v/q/+n/6P/n/+b/5v/n/+n/
6v/o/+j/6f/p/+r/6v/q/+r/7P/s/+z/7P/s/+z/7P/t/+3/7f/t/+3/6//r/+v/6//s
/+z/7P/s/+z/7P/s/+z/7P/s/+z/7P/s/+z/7P/r/+n/6f/o/+j/6f/p/+n/6f/q/+j/
6P/o/+f/5//n/+f/6f/q/+r/6v/q/+r/6v/q/+r/6v/q/+r/6v/p/+n/6f/r/+v/6//s
/+r/6v/q/+n/6v/q/+r/6v/s/+3/7f/t/+3/7f/t/+z/7P/r/+v/6//s/+3/7v/v/+//
8P/w/+//7//w//L/8//0//T/8v/y//P/9P/1//X/8//0//T/9P/2//b/9f/1//f/9//3
//f/9f/1//X/9f/1//f/+f/6//j/+P/4//j/+P/4//j/+P/6//r/+v/6//j/+P/4//j/
+P/4//j/+P/2//b/9v/2//b/9f/1//b/9//4//n/+v/6//r//P/8//z//P/9//3/////
/wEAAgACAAIAAwADAAUABgAGAAYABAADAAIAAgACAAIAAgADAAUABAAEAAQABgAGAAcA
BwAGAAYAAwABAAEAAAD///7///////7//f/5//f/9//3//n/+f/5//n/+v/6//r/+v/6
//n/+f/5//n/+f/5//r//P/8//z//f/8//z//P/7//3//f8AAP7//f8AAAkAFgAoAD0A
VQBsAIYApgDIAOcAAwEgATwBTwFLASUB5ACcAFkAJAD0/8n/uP/Q//n/GQApAC8AMAAy
ADUANgA3ADsANwAzADAAJAAYABMADgAGAAAA+f/1//H/7P/m/+H/3v/Z/9n/3P/e/9//
4P/j/+f/7v/1//3/AwAGAAcABwAHAAcACAAIAAgACAAJAAoACgAKAAsADAANAA4ADwAP
AA8ADwARABEAEQASABIAEgASABIAEwATABMAEwAVABUAFgAWABYAFgAXABcAFwAYABgA
GAAWABYAFwAXABcAFwAYABoAGgAaABoAGgAZABoAGgAaABoAGgAaABoAGgAaABoAGQAZ
ABsAHAAcABoAGgAaABoAGQAYABgAFwAWABYAFgAWABgAGAAYABcAFwAXABgAGAAYABgA
GAAYABgAGQAZABkAGgAbABsAHAAeAB4AIAAhACAAIQAiACMAIwAlACUAJQAlACUAJAAk
ACcAKAAoACgAJQAkACMAIgAiACEAIAAfACAAHwAdABoAGAAYABYAFQAVABUAFgAWABUA
FAAUABQAEwATABMAEwASABIAEgASABIAEgASABIAEgASABIAEgASABIAEgASABEAEQAS
ABIAEgASABMAEwASABIAEgASABQAFAAUABQAFAAUABQAFQAVABUAFQAVABUAFQAVABUA
EgASABIAEgASABIAEgASABAAEAAQABAAEAAQABAADwAPAA8ADgAOAA4ADQAMAAsADAAK
AAoACgAJAAkACQAJAAgACAAHAAYABgAGAAYABgAGAAYABgAGAAYABQAFAAUABQAFAAUA
BgAFAAQAAwABAAEAAgADAAQAAgADAAMAAwAFAAUABQAEAAYABQAFAAUAAwADAAMAAwAD
AAQABAADAAAAAAABAAEABAAEAAIAAgACAAIAAgABAAEAAgACAAIAAAAAAP////8BAAEA
AQABAAEAAQABAAEAAQABAAEAAAAAAAAAAAAAAAIAAgACAAIAAAAAAAAAAAACAAIAAgAC
AAAAAAAAAAAAAgACAAIAAgAAAAAAAAAAAAAAAAAAAAAAAQABAAIAAgAAAAAAAAAAAAAA
AgACAAIAAgADAAMAAwADAAUABgAIAAoACwALAAsADAAMAAwADAALAAoACgAKAAwADAAN
AA0ADAAMAAwADAAOAA8ADwAQAA8ACwAIAAcABgAFAAQAAwADAAIAAQD///v/+//7//v/
/f/9//3//v/8//z//P/8//3//f/9//3//////wAAAAD+//7///8AAAIAAgABAAEAAQAA
AAAAAQAIABUAJgA6AFMAbQCIAKgAzADuAA8BMQFQAWwBcwFXARsBzgCGAEcAFADg/7//
yv/y/xUAJwAvADEANgA6ADsAOgA9ADsAOQA1ACoAHgAYABEABgACAP7/9f/t/+f/4v/e
/93/2v/d/9//4P/g/+H/5P/n/+3/+P///wMABQAGAAcABwAHAAcACAAIAAgACAAJAAoA
CgAKAAoACgAKAAoACwALAAsACwANAA0ADQAOAAwADAAMAAwADQANAA0ADQANAA0ADgAO
AA4ADgAPAA8ADwAQABAAEAAQABAAEQARABEAEQASABQAFAAUABQAFAAVABYAFgAWABYA
FgAWABYAFgAWABYAFQAXABkAGgAaABoAGgAaABoAGgAaABsAGwAcABwAHAAcABwAHAAc
ABsAGwAbABwAHAAcABwAHAAcABwAHQAdAB0AHgAfAB8AIAAgACAAIgAjACYAJwAoACkA
KgArACoAKQApACkAKAAoACkAKgAqACoAJwAmACUAJAAiACEAIAAfAB4AHQAbABgAGAAY
ABYAFQAWABUAFQAUABEAEAAQABAAEAARABIAEwAQABAAEAAQABAAEAAQABAAEAAQABAA
EAAOAA4ADgAOAA8ADwAQABAADgAOAA8ADwAOAA4ADgAOAA4ADgAOAA4ADgAOAA4ADwAN
AA0ADQANAAsACwALAAsADAAMAAwADAAKAAoACgAKAAgACAAIAAgACAAIAAgABwAFAAUA
BAAEAAUABQAFAAUABgAEAAQABAADAAMAAwADAAQABAADAAIAAAAAAAAAAAAAAAAAAAAA
AAIAAQABAAEA////////AAAAAAAAAAD//wAAAAAAAAAA/v////////8BAAEAAQAAAAAA
////////AAABAAIAAwACAAIAAQD//wAAAAABAAEAAgACAAAAAAAAAAAAAAD/////AAAA
AAAAAAAAAP///////////////wEAAQABAAEAAQABAAEAAgACAAIAAgACAAIAAgACAAIA
AgACAAIAAgACAAIAAgACAAAAAAAAAAAAAgACAAIAAgAAAAAA//////7//v/+//7//v/+
//7/AAAAAAAAAAABAAEAAQABAAMABAAGAAYABwAJAAkACgAKAAgACAAHAAYABgAGAAYA
BgAHAAcABgAGAAYABgAGAAcABQAGAAYAAwABAAEAAAD///7//f/9//z//f/7//n/+f/3
//f/9//3//f/+P/4//j/+P/4//f/9//1//X/9f/1//j/+P/4//j/+f/6//r/+v/5//n/
+f/6//z//f8CAA0AHAAwAEUAXQB4AJYAuADaAPcAEwEyAU4BWwFLARkB1gCMAEsAGADo
/73/uP/a/wEAGwArAC8ANAA8AEEAQgBFAEcARQBDADgALAAmACEAFgAMAAYA/f/z/+3/
6P/k/+H/3v/d/93/3v/g/+P/5P/n/+//+v8BAAMABQAIAAkACQAJAAkACgAKAAoACgAL
AAwADAAMAA4ADgAOAA4ADQANAA0ADQAPAA8ADwAQAA4ADgAOAA4ADwAPAA8ADwAPAA8A
EAAQABAAEAARABEAEQASABIAEgASABIAEwATABEAEQASABQAFAAUABQAFAAVABYAFgAW
ABYAFgAWABYAGAAYABgAFwAVABcAGAAYABoAGgAaABoAGAAYABkAGQAaABoAGgAaABgA
GAAYABcAGQAZABoAGgAcABwAHAAcABwAHQAdAB0AHgAfAB8AIAAiACIAJAAlACQAJQAm
ACcAKwAtAC0ALQAvAC8ALgAuAC8AMAAwADAALQAsACsAKgAqACkAKAAnACgAJwAlACIA
IAAgAB4AHQAaABkAGQAYABkAGAAYABgAFQAVABUAFQAWABYAFgAWABYAFgAWABYAFgAW
ABYAFgAWABYAFgAWABUAFQAWABYAFAAUABUAFQAWABYAFgAWABYAFgAWABYAGAAYABgA
GQAXABcAFwAXABkAGQAZABkAGAAYABgAGAAYABgAGAAYABgAGAAYABgAFgAWABYAFQAX
ABcAFgAWABUAFQAVABUAFAASABIAEgARABEAEQARABAAEAAPAA4ADgAOAA4ADgAMAAwA
DAAMAA4ADQANAA0ACwALAAsADAAKAAoACgAJAAoACgAKAAoACAAJAAkACQAJAAkACQAI
AAgABwAHAAcABQAFAAUABQAFAAYABgAFAAUABgAIAAkACAAIAAYABgAGAAYABgAFAAUA
BgAGAAYACAAIAAcABwAFAAUABQAFAAUABQAFAAUABwAHAAcABgAGAAYABgAGAAQABAAE
AAQABAAEAAQABAAEAAQABAAEAAQABAAEAAQABAAEAAMAAwAGAAYABgAGAAYABgAGAAgA
BgAGAAYABwAJAAkACQALAAwADgAOAA8ADwAPABAAEAAQABAADwAOAA4ADgAOAA4ADwAP
AA4ADgAOAA4ADgAPABEAEgASAA8ACwALAAoACQAKAAkACQAIAAUAAwABAAEAAQABAAEA
AQABAAIAAgACAAIAAgABAAEAAQABAAEAAQACAAIAAgACAAEAAgACAAIAAwADAAMABAAE
AAUADAAXACYAPABTAGsAhgCmAMgA6AAFASMBQAFaAV8BQQEHAcAAegA/AAwA3P+//8z/
9P8VACkAMQAzADQAOAA3ADgAOwA5ADUAMwAqABwAFgATAAoAAgD+//n/9f/x/+r/5P/h
/+D/3//h/+L/5P/l/+b/6f/v//j///8FAAcACgALAAsACwALAAwADAAMAAwACwAMAAwA
DAAOAA4ADgAOAA0ADQANAA0ADwAPAA8AEAAPAA4ADQAMAA0ADQANAA0ADgAPABEAEgAQ
ABAAEQARABMAFAAUABQAFAAUABUAFQATABMAFAAWABYAFgAWABYAFgAWABUAFAAVABYA
FwAYABgAGAAYABcAFQAXABgAGAAYABgAGAAYABYAFgAXABcAGAAYABgAGAAWABYAFgAV
ABcAFwAYABgAGAAYABgAGAAWABcAFwAXABoAGwAbABwAGgAaABwAHQAgACEAIgAjACUA
JwAnACcAJwAnACYAJgAnACgAKAAoACUAJAAjACIAIgAhACAAHwAeAB0AGwAYABgAGAAW
ABUAFgAVABUAFAARABAAEAAQAA0ADQANAA0ADAAMAAwADAAKAAoACgAKAAwADAAMAAwA
DAAMAAwADAALAAsADAAMAAwADAANAA0ACgAKAAoACgALAAwADQAOAA0ADAALAAsACwAL
AAsACwALAAsACwALAAgACAAIAAgACQAKAAsADAAKAAoACgAKAAoACgAKAAkACwALAAoA
CgAKAAkACAAHAAcABgAHAAgABQAFAAUABQAGAAYABQAEAAQABAAEAAQABAAEAAQABAAE
AAMAAwADAAMAAwADAAQABAAEAAQAAwACAAIAAgACAAIAAwADAAMAAwADAAMAAgACAAEA
AQABAAMAAwADAAMAAQACAAIAAQD+//7//////wEAAgABAAIAAgACAAIAAQABAAIAAgAC
AAIAAgABAAEAAQABAAEAAQABAAEAAQABAAEAAQABAAAAAgACAAIAAgACAAIAAgACAAIA
AgACAAIABAAEAAQABAACAAIAAgACAAIAAgABAAEAAgACAAIAAgACAAIAAgAEAAQABAAE
AAUAAwADAAMABQAGAAgACAAJAAcABwAIAAgABgAGAAUABAAEAAQABAAEAAUABQAEAAQA
BAAEAAQABQAFAAYABgADAP/////+//3//v/9//3//P/7//n/9//3//f/9//3//f/9f/2
//b/9v/2//b/9f/1//X/9f/1//X/9P/0//T/9P/1//b/9v/2//f/9//3//j/9v/3//j/
//8SACYAOwBTAG4AigCuANIA9QAVATYBVgFtAWcBOwH2AKoAZQAuAPr/xf+0/9L/+f8T
ACEAJwAqADAAMwAyADUANwAzADEALAAeABQADwAGAPz/+v/z/+v/5f/g/9j/1f/U/9X/
1f/Y/9r/2//a/9v/4f/q//P/+////wAAAQABAAEAAQAAAAAAAAAAAAEAAgACAAIAAgAC
AAIAAgADAAMAAwADAAMAAwADAAQABAAEAAQABAAHAAcABwAHAAcABwAIAAgACAAIAAkA
CQALAAwADAAMAAoACgALAAsADQANAA4AEAAOAA4ADgAOAA8AEAAQABAAEAAQABAAEAAQ
ABAAEAAPAA8AEQASABIAEgASABIAEgASABIAEwATABQAFAAUABQAEgASABIAEQATABMA
FAAUABIAEgASABIAFAAVABUAFQAUABUAFQAWABYAFgAYABkAGgAbABwAHQAdAB8AHwAf
ACEAIQAgACAAIQAiACIAIgAfAB4AHQAcABoAGQAYABcAFgAVABMAEAAQABAADgANAAwA
CwALAAoABwAGAAYABgAHAAcABwAHAAQABAAEAAQAAgACAAIAAgACAAIAAgACAAIAAgAC
AAIAAwADAAQABAACAAIAAwADAAQABAAEAAQABAAEAAQABAACAAIAAgADAAMAAwADAAMA
AQABAAEAAQACAAIAAgACAAIAAgACAAIAAAAAAAAAAAACAAIAAgABAP/////+//7/////
//////8AAP7//v/+//3//f/9//3//v/+//3//P/6//r/+v/6//z//P/8//z//v/9//3/
/f/7//v/+//8//z//P/8//v//P/8//z//P/6//v/+//7//v/+//7//r/+v/5//n/+f/7
//v/+//7//n/+v/6//n/+v/6//v/+//8//z/+v/6//r/+v/6//n/+f/6//r/+v/4//j/
9//3//n/+f/5//n/+f/5//n/+f/3//f/9//2//b/9v/2//b/9v/2//b/9v/2//b/9v/2
//b/9v/2//b/9P/0//T/9P/1//X/9v/2//T/9P/0//T/9v/4//j/+P/6//v/+//7//v/
/f/+/wAAAgADAAMAAwACAAIAAgACAP///v/+//7//v/+///////+//7//v/+//7/////
/wAAAAD9//v/+//8//v/+v/5//n/+P/3//X/8f/x//H/8f/y//P/9P/2//T/9P/0//T/
9f/1//X/9f/1//X/9v/2//T/9P/1//b/+P/4//f/9//3//b/9v/5//z/BwAaAC4ARQBd
AHQAkgC0ANYA9QAVATIBTgFbAUsBGQHSAIoASwAaAOr/wf/A/+D/BQAfAC0AMwA6AD4A
QwBGAE0ASwBJAEcAOgAsACYAIQAWAA4ACAD9//P/7f/o/+D/3f/c/93/3f/e/+D/4f/g
/+P/6//0//3/AwAHAAgACQAJAAkACQAIAAgACAAIAAsADAAMAAwADAAMAAwADAANAA0A
DQANAA8ADwAPABAADgAOAA4ADgAPAA8ADwAPAA8ADwAQABAAEAAQABEAEQATABQAFAAU
ABIAEgATABMAEwATABQAFgAVABQAEwASABQAFgAXABgAGAAYABgAGAAYABgAGAAXABcA
GQAaABoAGgAaABoAGgAcABwAHQAdABwAHAAcABwAHAAcABwAGwAbABsAHAAcABwAHAAc
ABwAHgAfAB8AHwAeAB8AHwAgACIAIgAkACUAJgAnACgAKQApACsAKwArAC0ALQAsACwA
KwAsACwALAApACgAJwAmACYAJQAkACMAIgAhAB8AHAAeAB4AHAAbABgAFwAXABYAFQAU
ABQAFAATABMAEwATABIAEgASABIAEgASABIAEgAUABQAFAAUABIAEgASABIAEQARABIA
EgAQABAAEQARABIAEgASABIAEgASABIAEgAQABAAEAARABMAEwATABMAEQARABEAEQAQ
ABAAEAAQABAAEAAQABAADgAOAA4ADgAOAA4ADgANAAsACwAKAAoACwALAAsACwAMAAoA
CgAKAAcABwAHAAcABgAGAAUABAAEAAQABAAEAAIAAgACAAIABAADAAMAAwABAAEAAQAC
AAAAAAAAAP//AAAAAAAAAAD+//////////3//f/9//z//P/7//v/+//9//3//f/9//v/
/P/8//v/+v/6//v/+//6//r/+P/4//b/9v/2//X/9f/2//b/9v/0//T/8//z//X/9f/1
//X/9f/1//X/9f/z//P/9f/0//T/9P/0//T/9P/0//T/9P/0//T/9P/0//P/8//0//T/
8v/y//L/8v/0//b/9v/2//T/9f/1//X/9f/3//j/+v/6//v/+//7//z//P/8//z//f/8
//z//P/6//r/+//7//z//P/8//z/+v/7//v//P/9//v/+v/7//r/+f/4//f/9f/0//P/
8f/v/+//7//v/+//7//v//D/8P/w//D/8P/x//H/8f/x/+//7//w//D/8v/y//P/9P/0
//T/8//z//H/8v/0//X/9v/9/wwAHgAvAEUAXgB4AJgAvADdAP0AGgE2AU0BTQEpAegA
oABdACQA8v/D/67/wP/p/wcAGQAhACIAJAArACoAKwAtACkAJQAiABgADAAJAAQA+v/y
/+//5//h/9z/1v/R/87/y//L/87/0P/R/9L/0//V/97/5//v//X/+P/3//f/9//3//j/
+P/4//j/+//8//z//P/6//r/+v/6//3//f/9//3//f/9//3//v/+//7//v/+////////
/////f/9//7//v/+//7/////////AAAAAAAAAAAAAAEAAQABAAEAAgAEAAIAAgACAAIA
AwAEAAQABAACAAIAAgACAAQABAAEAAMAAwAFAAYABgAEAAQABAAEAAYABgAHAAcABgAG
AAYABgAGAAYABgAFAAUABQAGAAYABAAEAAQABAAGAAcABwAHAAYABwAHAAgACgAKAAwA
DQAOAA8AEAARABIAEwASABEAFAAVABUAFgAWABYAFQAUABMAEgARABAADwAPAA8ADwAO
AA0ACwAIAAgACAAGAAUABAADAAMAAgABAAAAAAAAAAEAAQABAAEA/v/+//7//v/+//7/
/v/+//z//P/8//z//v/+//7//v//////AAAAAP7//v////////8AAAEAAgAAAAAAAAAA
AAAAAAAAAAEAAwADAAMAAwABAAEAAQABAAIAAgACAAIAAgACAAIAAgACAAIAAgACAAAA
AAAAAP////////7//v////////////7//P/8//z/+//7//v/+//8//z/+//6//r/+v/6
//r//P/8//z//P/6//n/+f/5//n/+f/5//r/+v/6//r/+f/4//j/+P/4//j/+f/5//n/
+f/5//n/+P/5//n/+v/7//v/+//7//v/+//8//z/+//8//z//f/9//z//P/6//r/+//8
//3//f/9//7//v/+//7//v/9//3///////////////////////3//f///wIAAQAAAP//
/v8AAAAAAAAAAAAAAAAAAAAAAAAAAAAA/////wAAAAAAAAAAAAAAAAAAAgACAAIAAgAD
AAMAAwADAAMABAAGAAYABwAHAAcACAAKAAoACgAJAAYABgAGAAYABgAHAAcABgAEAAQA
BAAEAAcABwAIAAgABQADAAMAAgABAAAA//////7//f/7//n/9//3//f/9//5//n/+v/6
//r/+v/6//n/+f/5//n/+f/5//r/+v/6//r/+//8//z//P/7//v/+//8//z//f8EABEA
JAA6AFMAbQCIAKwA0gDyABEBLwFQAWgBaQFHAQUBugB0ADkAAgDM/7X/zP/0/xMAJQAr
AC8ANAA4ADcAOAA5ADcANQAxACQAHAAUAAsAAgD8//b/7f/l/+H/3P/a/9n/2P/X/9n/
3P/e/93/4P/l/+//+P///wEAAQAEAAMAAwADAAMABAAEAAQABAAFAAYABgAGAAYABgAG
AAYABwAHAAcABwAHAAcABwAIAAYABgAGAAYACQAJAAkACQAJAAkACgAKAAgACAAJAAkA
CQAKAAoACgAMAAwADQANAAsACwAMAA4ADgAOAA4ADgANAA4ADgAOABAAEAAQABAAEgAS
ABIAEQARABMAFAAUABQAFAAUABQAFAAUABUAFQAUABQAFAAUABYAFgAWABUAFQAVABYA
FgAWABYAFgAWABYAFwAXABcAGgAbABsAHAAaABoAHAAdAB4AHwAgACEAJQAnACcAJwAl
ACUAJAAkACUAJgAmACYAIwAiACEAIAAcABsAGgAZABoAGQAXABQAEwASAA8ADQAOAA0A
DQAMAAsACgAKAAoABwAHAAcABwAIAAgACAAIAAgACAAIAAgACgAKAAoACgAKAAoACgAK
AAkACQAKAAoACgAKAAsACwAKAAoACgAKAAoACgAKAAoACgAKAAoACwALAAsACwALAAsA
CwALAAsACgAKAAoACgAKAAoACgAKAAoACgAKAAoACgAKAAoACQALAAsACgAKAAkACQAJ
AAkACgAIAAgACAAJAAkACQAJAAgACAAHAAYACAAIAAgACAAIAAgACAAIAAgABwAHAAcA
BQAFAAUABgAGAAYABgAFAAYABgAGAAYABAAFAAUABQAFAAUABQAEAAYABQAFAAUABwAH
AAcABwAFAAYABgAFAAQABAAFAAUABgAGAAQABAAGAAYABgAFAAcACAAIAAgACAAIAAcA
BwAFAAUABQAFAAcABwAHAAcACQAHAAcABgAEAAQABAAEAAYABgAGAAYABAAEAAQABAAF
AAUABgAGAAYABgAGAAYABAAGAAYABgAGAAcABwAHAAcACQAKAAwADgAPAA8ADwAQABAA
EAAQAA8ADgAOAA4ADgAOAA8ADwAMAAwADAAMAA4ADwAPABAAEAANAAsACwAKAAkACAAH
AAcABgAFAAMAAQABAAEAAQADAAMAAwAEAAQABAAEAAQAAwADAAMAAwADAAMABAAEAAQA
BAAFAAYABgAGAAUABQAHAAYABgAFAAoAEwAkADYASwBjAHwAmAC4ANgA9wAXATQBUgFj
AVkBLwHsAKIAXwAsAPr/z//G/+L/CQAlADUAOwA+AEQASQBOAFEATwBLAEkAQAAwACYA
IwAaABIADgAHAP3/9f/w/+z/5//k/+P/5f/m/+j/6//s/+3/8f/6/wEABwALABAADwAP
AA8ADwAOAA4ADgAOABEAEgASABIAEgASABIAEgARABEAEQARABEAEQARABIAEgASABIA
EgAVABUAFQAVABMAEwAUABQAFgAWABcAFwAXABgAGAAYABYAFgAXABcAFwAXABgAGgAY
ABgAGAAYABsAHAAcABwAHAAcABwAHAAcABwAHAAbABkAGwAcABwAHAAcABwAHAAcABwA
HQAdAB4AHgAeAB4AHgAeAB4AHQAdAB0AHgAeAB4AHgAeAB4AHgAfAB8AHwAgACEAIQAi
ACIAIgAkACUAKAApACoAKwArAC0ALQAtAC4ALwAvADAALwAwADAAMAAtACwAKwAqACoA
KQAoACcAJgAlACMAIAAgACAAHgAdABwAGwAbABoAGwAaABoAGgAZABkAGQAZABgAGAAY
ABgAGAAYABgAGAAYABgAGAAYABgAGAAYABgAFwAXABgAGAAWABYAFwAXABYAFgAWABYA
FgAWABYAFgAWABYAFgAXABUAFQAVABUAFQAVABUAFQAWABYAFgAWABYAFgAWABYAFQAU
ABMAEgAUABQAFAATABMAEwASABIAEQARABEAEQARABAAEQASAA8ADwAPAA8AEAAQAA8A
DgAOAA4ADgAOAA4ADgAOAA4AEAAPAA8ADwANAA0ADQAOAA4ADgAOAA0ADAAMAAwADAAK
AAsACwALAAsACwALAAoACAAHAAcABwAJAAkACQAJAAkACgAKAAkACAAIAAkACQAMAAwA
CgAKAAgACAAIAAcACQAKAAoACgAKAAoACQAJAAkACQAJAAkABwAHAAcABwAHAAcABwAI
AAgACAAIAAgACAAIAAgABwAHAAgACAAIAAgACAAIAAgACAAIAAgACAALAAsACwALAAsA
DAAOAA4ADwAPAA8AEAASABIAEgARAA4ADgAOAA4AEAARABEAEAAOAA4ADgAOAA8ADwAQ
ABAADwANAA0ADAAJAAgABwAHAAgABwAFAAMAAQABAAEAAQABAAEAAgACAAIAAgACAAEA
//////////8BAAIAAgACAAIAAwAEAAQAAgABAAEAAQAEAAQABQAIABUAJgA6AFEAawCG
AKQAyADqAAkBJwFEAWABZwFLAQ8BxgCAAEMADgDa/73/yv/y/xUAKQAzADUAOAA6ADsA
PAA9ADsANwA3AC4AIAAaABUACgACAP7/9//x/+3/5v/i/+H/3v/f/+H/4v/i/+P/5v/p
//H/+v8BAAcACQAMAAsACwALAAsADgAOAA4ADgAPABAAEAAQABAAEAAQABAADwAPAA8A
DwARABEAEQASABIAEgASABIAEQARABEAEQARABEAEgASABIAEgATABMAFQAWABYAFgAY
ABgAGQAZABkAGQAaABwAHAAcABwAHAAbABwAHAAcAB4AHgAeAB4AHgAeAB4AHQAdAB8A
IAAgACAAIAAgACAAIAAgACEAIQAiACIAIgAiACIAIgAiACEAIQAhACIAIgAkACQAJAAk
ACIAIwAjACMAJQAnACgAKgAqACoALAAtACwALQAuAC8AMwA1ADUANQA1ADUANAA0ADUA
NAA0AA==
         </WaveFormData>
      </LeadData>
      <LeadData>
         <LeadByteCountTotal>10000</LeadByteCountTotal>
         <LeadTimeOffset>0</LeadTimeOffset>
         <LeadSampleCountTotal>5000</LeadSampleCountTotal>
         <LeadAmplitudeUnitsPerBit>4.88</LeadAmplitudeUnitsPerBit>
         <LeadAmplitudeUnits>��V</LeadAmplitudeUnits>
         <LeadHighLimit>2147483647</LeadHighLimit>
         <LeadLowLimit>268435456</LeadLowLimit>
         <LeadID>V4</LeadID>
         <LeadOffsetFirstSample>0</LeadOffsetFirstSample>
         <FirstSampleBaseline>0</FirstSampleBaseline>
         <LeadSampleSize>2</LeadSampleSize>
         <LeadOff>FALSE</LeadOff>
         <BaselineSway>FALSE</BaselineSway>
         <ExcessiveACNoise>FALSE</ExcessiveACNoise>
         <MuscleNoise>FALSE</MuscleNoise>
         <LeadDataCRC32>1723297860</LeadDataCRC32>
         <WaveFormData>
7//v/+//7//t/+3/7f/t/+7/7//w//P/8v/x//D/8P/u//D/8P/w//T//f8IABQAIwA9
AFoAdgCaAMMA6AAGASABOwFIATMB9QCpAGYAKADs/7v/kf97/4z/sv/R/+L/5P/k/+r/
7v/u/+7/7//x//P/7f/k/9//3f/V/87/yv/H/8P/wf+8/7n/uf+5/7f/uf+8/7//wf/C
/8X/y//W/93/4//m/+n/6v/q/+r/6v/p/+n/6f/p/+z/7f/t/+3/6//s/+z/7P/s/+z/
7P/s/+v/6//r/+v/7f/t/+3/7v/t/+3/7f/t/+z/7P/s/+z/7v/v/+//7//v/+//7//v
/+//8P/w//D/8v/y//L/8v/x//H/8f/y//P/8//z//P/8v/y//P/8//1//b/9v/2//b/
9v/2//f/9//3//j/+P/4//n/+f/5//n/+P/3//f/9//3//j/+P/4//j/+f/5//f/9//3
//f/+v/6//r/+//5//r/+v/7//3//f/+//7//v//////AAACAAIAAgACAAIAAgABAAEA
AQD///7//f/9//z//P/8//n/+P/3//b/9f/0//L/8f/y//D/7//u/+7/7v/t/+z/7f/s
/+z/6//q/+r/6f/n/+f/5v/l/+X/5//n/+f/5//n/+f/5//n/+b/5v/m/+f/5v/m/+b/
5//n/+f/5//n/+f/5//o/+j/6P/o/+j/6P/p/+n/6v/r/+n/6f/p/+n/5//n/+f/5//n
/+f/5//o/+r/6f/p/+n/6P/o/+j/6P/o/+f/5//n/+f/5//l/+X/5f/l/+b/5//m/+b/
5f/k/+b/5f/l/+b/5f/l/+X/5f/k/+T/4//j/+P/4//j/+P/4f/h/+H/4f/h/+L/4//k
/+T/5P/k/+T/4v/i/+L/4v/i/+L/4v/i/+L/4v/h/+H/4//j/+P/4//h/+L/4v/i/+L/
4f/h/+H/4//j/+P/4//k/+T/5P/k/+X/5f/l/+X/5f/l/+X/5f/k/+T/4//j/+P/4//j
/+P/4f/h/+H/4f/j/+P/5f/m/+T/5P/k/+T/4v/i/+L/4v/i/+L/4v/i/+T/5P/k/+T/
5P/k/+T/5P/k/+T/5P/j/+H/4v/i/+L/4//k/+X/5v/l/+X/5//o/+j/6f/p/+n/6f/r
/+z/7f/w//D/8P/x//H/8f/y//L/9P/y//L/8v/y//L/9P/0//b/9P/0//X/9f/1//b/
9v/2//b/8//w/+//7v/s/+n/6v/p/+n/6P/l/+T/4v/i/+T/5P/k/+X/5f/l/+X/5f/j
/+P/4//j/+X/5f/l/+X/5//n/+f/5//p/+n/6f/p/+r/7P/u/+z/7P/u//f//v8KAB0A
NQBUAHQAmADDAOwADgEqAUkBWgFFAQkBuQBwAC4A8P+3/4n/ef+O/7j/1//k/+T/4P/i
/+L/4v/i/+X/5f/l/+P/3P/X/9X/z//I/8b/w//D/8P/wv+//7//u/+7/7v/wP/D/8f/
yv/P/9P/2v/h/+n/7v/x//L/8v/y//L/9f/1//X/9f/2//f/9//3//n/+v/6//r/+v/6
//r/+v/7//v/+//7//3//f/9//7//f/9//3//f8AAAAAAAAAAAAAAQABAAEAAwADAAMA
AwADAAQABAAEAAYABgAGAAYACQAJAAkACgALAAsACwALAA4ADgAPAA8ADwAQABAAEAAS
ABIAEgATABUAFQAWABYAFAAVABUAFQAWABYAFgAXABcAFwAYABgAGAAYABkAGQAbABsA
GwAbABwAHAAcAB0AHQAeAB4AHwAfAB8AIAAgACIAIwAjACQAJAAkACQAJAAkACQAIwAj
ACUAIwAiACEAIAAeAB0AHAAbABoAGQAYABUAFAASABEAEAAOAA0ADAAOAA4ADQAMAAkA
CAAIAAcABwAIAAgABwAJAAgABwAHAAUABQAFAAUABwAHAAcABwAIAAgACAAJAAgACAAI
AAkACwALAAsACwAJAAkACgAKAAsADAANAA4ADQANAA4ADwANAA0ADQANAA8ADwAPAA8A
DQANAA0ADgAOAA0ADQANAAwADAAMAAwADgANAA0ADQANAA0ACwALAAkACQAKAAsADAAM
AAsACgAKAAkACQAKAAkACQAJAAkACgAKAAkACQAHAAcABwAHAAcABwAHAAcABgAGAAYA
BgAGAAYABgAGAAYABgAGAAYABAAEAAQABAAGAAYABQAFAAUABQAFAAUABQAGAAYABgAG
AAUABQAFAAMAAwADAAMABgAGAAYABgAFAAUABQAFAAUABQAFAAUABAAEAAMAAwADAAMA
AwADAAUABQAFAAUABQAFAAUABAAEAAQABAAEAAQABAAEAAQAAgACAAIAAgAEAAQABAAE
AAIAAgACAAIABAAEAAQABAACAAIAAgACAAQABAADAAMABAAEAAQABAAEAAQABAAFAAUA
BwAIAAgABwAHAAcABwAJAAoACwAMAAwADAANAA8ADQAOAA4ADgAOAA4ADgAOAA4AEAAQ
ABAADAAMAA0ADQAPABAAEAAQAA8ACwAHAAYACAAHAAUABAADAAMAAgD///z/+v/6//r/
/P/8//3//f/7//v/+//7//3//f/9//3/+//7//v/+//7//v/+//9/////////wAA/v/+
//7/AAAGAA8AHAAsAEMAYwCCAKgA0AD7ACABQgFiAXsBcgE/AfMApwBiACAA5P+t/43/
l//A/+L/8f/w//D/8v/0//T/8v/y//P/9f/z/+v/5v/h/9v/1//U/9T/0f/P/83/yP/H
/8n/x//J/8//1P/V/9f/3P/h/+n/8P/3//v//P///wAAAAAAAAAAAwADAAMAAwACAAMA
AwADAAEAAgACAAIABAAEAAQABAAFAAUABQAFAAMAAwADAAQABQAFAAUABQAGAAYABgAG
AAYABwAHAAcABwAHAAcABwAHAAgACAAIAAoACgAKAAoACQAJAAkACgANAA0ADQANAA4A
DgAPAA8ADQAOAA4ADgASABIAEgATABMAEwAUABQAFAAVABUAFQAWABYAFgAXABcAFwAY
ABgAGAAYABkAGQAZABkAGQAZABoAGgAaABsAGQAaABoAGwAbABsAHAAcABwAHQAdAB4A
HAAcABwAHAAcABwAGwAbABsAGQAYABcAFgAUABMAEgARABAADwAOAAwACgAHAAUABgAE
AAMAAgACAAIAAQAAAP///v/+//3///8AAAAA///9//z/+//7//v/+//7//v/+//7//v/
+//6//r/+v/7//z//P/8//3//f/9//3//f/7//v//P/8//z//P/8//z/+//7//z//f/9
//3//f/9//v/+//7//v/+//7//v//P/8//v/+//7//r/+v/6//r/+v/5//n/+f/5//n/
9//3//f/9//4//n/+f/4//b/9P/0//P/8//0//P/8//z//P/8v/y//H/8f/x//H/8f/x
//H/8f/x//H/8P/w//D/8P/w//D/8P/w//L/8v/y//L/8P/w//D/8P/w//D/7//v/+//
7//v/+//8f/y//L/8v/w/+//7//v//H/8f/x//H/8P/w//D/8P/v/+//7//v/+//7//v
/+//7v/u/+3/7f/v/+//7//v/+//7//v/+//7//v/+//7v/u/+7/7v/u/+z/7P/s/+z/
7P/s/+z/7P/s/+z/7P/s/+z/7P/s/+z/7P/s/+z/7P/r/+v/7P/s/+r/6v/q/+r/6v/r
/+v/7f/u/+7/7//v//H/8f/z//T/9f/2//b/9v/5//v/+//8//z//P/6//r/+P/4//j/
+v/6//r/+P/4//n/+f/5//r/+P/4//j/9f/y//L/8v/x/+3/7P/r/+v/7P/p/+j/5v/k
/+T/5P/k/+X/5f/l/+X/5f/l/+X/5f/j/+P/4//j/+X/5f/l/+X/5f/n/+f/5//l/+b/
5v/m/+r/7P/w//n/BAASACUAPwBeAIAApgDPAPIADgEsAUMBRgEhAdsAkQBOAA4A1P+h
/3v/d/+U/7z/1f/e/97/4P/k/+b/5v/o/+f/6f/r/+P/3P/Z/9P/y//G/8T/v/+9/7v/
uP+3/7X/tf+z/7P/tv+9/7//wv/H/8//2P/f/+H/4v/l/+b/5v/m/+b/5//n/+f/5//m
/+f/5//n/+j/6v/r/+z/6v/q/+r/6v/r/+v/6//r/+v/6//r/+z/7f/t/+3/7f/u/+7/
7v/u/+z/7f/t/+3/7//v/+//7//v//D/8P/w//D/8P/w//D/8//z//P/9P/1//X/9f/1
//T/9P/1//X/9//4//j/+P/4//j/+P/5//v/+//8//z/+v/7//v/+//+//7//v////3/
/f/+//7//v/+//////8BAAEAAQABAAAAAAAAAAEAAQACAAIAAwADAAMABAAEAAQABQAF
AAYACAAIAAgACAAGAAYABQAFAAUAAwACAAEAAAD+//3//P/7//r/+f/4//n/+P/2//X/
8v/w/+//7v/u/+7/7f/s/+z/7P/t/+3/7P/s/+v/6f/r/+r/6f/p/+v/6//r/+v/6f/p
/+n/6f/q/+r/6v/r/+r/6v/q/+v/6f/p/+n/6f/p/+n/6v/q/+z/7P/s/+z/6//r/+z/
7f/s/+v/6v/p/+v/6//r/+v/6//r/+v/7P/s/+v/6//r/+7/7v/u/+7/7P/r/+v/6//r
/+v/6f/p/+n/6f/q/+v/6//q/+j/5v/n/+f/6P/q/+v/6//r/+v/7P/s/+v/6//p/+n/
6f/p/+n/6f/p/+n/6P/o/+j/6P/o/+j/6P/o/+r/6v/q/+r/6v/q/+r/6v/q/+r/6f/p
/+f/5//n/+f/5//o/+j/6P/o/+f/5//n/+n/6f/p/+n/6P/o/+j/6P/n/+f/5//n/+f/
5//n/+f/6f/q/+r/6//q/+n/6P/n/+n/6f/p/+n/6//r/+n/6P/o/+j/6P/o/+j/6P/o
/+j/6f/q/+v/7P/q/+r/6v/q/+z/7P/s/+z/6f/p/+r/6v/s/+z/7P/s/+z/7f/t/+//
7v/u/+//7//x//H/8//0//f/+P/4//j/9//5//n/+v/6//r/+P/4//r/+v/6//z//v/+
//z//P/7//v/+//8//z//P/8//n/+P/4//j/9//1//T/8//z//D/7f/s/+r/7P/s/+z/
7P/v/+//7//v/+3/7f/t/+3/7//v/+//7//x//H/8f/x//H/8//z//P/8//0//T/9P/0
//b//P8DAA4AHgA1AFEAcgCYAMQA6wAQAS4BTAFnAWABKwHfAJMAUAAQANT/of+D/4//
uP/a/+v/7v/s/+r/7P/q/+r/7P/r/+3/7f/n/97/2//Z/9P/0P/Q/83/zf/N/8r/x//H
/8n/yf/L/87/0//V/9j/3f/l/+7/8//3//j/+//+//7//v/+////////////AAABAAEA
AQADAAQABAAEAAIAAgACAAIABQAFAAUABQAFAAUABQAGAAcABwAHAAcACQAKAAsADAAK
AAsACwALAA8ADwAPAA8ADQAOAA4ADgAQABAAEAAQABMAEwATABQAEwATABMAEwAWABYA
FwAXABcAGAAYABgAGgAaABoAGwAbABsAHAAcABwAHQAdAB0AIAAgACAAIQAfAB8AIAAg
ACAAIAAhACEAIQAhACEAIQAiACIAIgAjACUAJgAmACcAJgAlACUAJAAkACUAJQAmACgA
KAAoACgAJgAmACUAJQAlACMAIgAhACAAHgAdABwAGwAaABkAGAAXABYAFAATABIAEAAP
AA4ADgAOAA0ADAALAAoACgAJAAkACgAKAAkACwAKAAkACQAHAAcABwAHAAkACQAJAAkA
CAAIAAgACQAKAAoACgALAAsACwALAAsACQAJAAoACgAMAAwADAAMAAkACQAKAAsACwAL
AAsACwANAA0ADQANAAsACwALAAwADgANAA0ADQANAAwACwAKAAwACwALAAsACwALAAkA
CQAIAAcABwAHAAgACAAHAAYABAADAAMABAAFAAUABQAFAAQABAADAAMAAwADAAMAAwAD
AAMAAwADAAIAAgACAAIAAgACAAIAAgAAAAAAAAAAAAAAAAAAAAAAAgACAAEAAQD/////
////////AAAAAAAAAAD////////9//3//f/9/wAAAAAAAAAA/f/9//3//f//////////
//7//v/9//3//f/9//3//f/9//3//f/9/////f/9//7//v/+//7//v/+//7//v/+//7/
/v/+//7/AAAAAAAAAAD+//7//v/+//////8AAAAAAAAAAAAAAAD+//////8BAAQABAAF
AAUAAwADAAUABgAJAAoACgAKAAsADQANAA4ADAAMAAoACgAMAAwADAAOABAAEAAOAA4A
DQANAA0ADgAOAA4ADgALAAgACAAIAAcABQAEAAMAAwAAAP3//P/6//z//P/8//z/+//7
//v/+//7//v/+//7//v/+//7//v/+//7//v/+//7//3//f/9//v//P/8//z//v/+/wAA
CQAUACIAMwBNAG4AkAC2AOUADgEyAVIBcQGCAWkBJQHVAI4ASgAKAM3/m/+J/6L/yv/l
//D/7v/u//L/8v/y//T/9f/1//X/8f/o/+X/4f/Z/9b/1v/T/8//z//M/8n/yf/J/8v/
zf/S/9X/2f/a/93/4//s//X/+f/8////AAAAAAAAAAABAAEAAQABAAIAAwADAAMAAQAC
AAIAAgACAAIAAgACAAMAAwADAAMAAwADAAMABAAHAAcABwAHAAYABgAGAAYACAAJAAkA
CQALAAsACwALAAsADAAMAAwADgAOAA4ADgAPAA8ADwAQABEAEQARABEAEgASABMAEwAR
ABIAEgASABQAFAAUABUAFwAXABgAGAAYABkAGQAZABoAGgAaABsAGwAbABwAHAAeAB4A
HwAfAB0AHQAdAB0AHgAeAB4AHwAfACAAIAAhACEAIQAiACIAIgAjACMAJAAiACIAIgAi
ACIAIgAhACEAIwAhACAAHwAeABwAGwAaABkAGAAXABYAFQAUABIAEQAQAA4ADQAMAAwA
DAALAAoACQAIAAgABwAHAAgACAAHAAcABgAFAAUABQAFAAUABQAFAAUABQAFAAIAAgAC
AAMABAAEAAQABQADAAMAAwADAAMAAwAEAAQABAAEAAQABAADAAMABAAFAAUABQAFAAUA
BQAFAAUABQADAAMAAwAEAAYABQAFAAUABAAEAAQABAAEAAMAAwADAAMAAwABAAEA////
/wAAAQAAAAAA///+//7//f/9//7//f/9//3//f/6//r/+f/5//n/+f/5//n/+f/5//n/
+f/2//b/9v/2//b/9v/2//b/9v/2//b/9v/2//b/9v/2//b/9v/1//X/9f/1//X/9f/1
//b/9v/2//T/8//z//P/8//z//P/8//0//T/9P/0//P/8//z//P/8//z//P/8//y//L/
8f/x//P/8//z//P/9f/1//X/9f/z//X/9f/0//T/9P/0//T/8v/y//L/8v/0//T/9P/0
//T/9P/0//T/8v/y//H/8f/0//T/9P/0//L/8v/y//P/8//1//b/9v/3//f/9//3//v/
/P/9//7//v/+////AQD//wAAAAAAAP7//v/+//7//P/+//7//v/8//z//f/9//v//P/8
//z//P/5//b/9v/2//X/8//y//P/8//y/+//7P/q/+r/6v/q/+r/6//r/+n/6f/p/+n/
6f/p/+n/6f/p/+n/6f/p/+n/6f/p/+v/6f/p/+n/6v/q/+j/6P/s//L/+/8IABYAKQBD
AGAAggCoANEA9AASATABSQFMASMB2wCPAEwADgDW/6P/ff97/5r/wP/Z/+L/5P/m/+j/
6P/o/+z/7f/t/+3/5f/c/9v/1f/P/8z/yv/H/8H/v/+8/7v/u/+7/73/v//A/8X/xf/G
/8v/0//e/+X/6//u/+//7v/u/+7/7v/v/+//7//v//D/8f/x//H/7//w//D/8P/w//D/
8P/w//P/8//z//P/8//z//P/9P/1//X/9f/1//T/9P/0//T/9v/3//f/9//3//f/9//3
//f/+P/4//j/+P/4//j/+P/5//n/+f/6//3//f/9//3//P/8//3//f/9//7//v/+/wAA
AAAAAAEAAQABAAIAAgACAAMAAwADAAQABAAEAAUABQAFAAYABgAGAAYABwAHAAcABwAH
AAcACgAKAAoACwANAA4ADgAPAA0ADQAOAA4ADgAPAA8AEAAQABAAEAAQABAAEAAPAA8A
EQAPAA4ADQAMAAoACQAIAAcABgAFAAQAAQAAAP7//f/+//z/+//6//j/+P/3//b/9f/0
//T/8//x//L/8v/x//H/8P/v/+//8P/x//L/8//z//P/8//z//L/8v/y//P/9v/2//b/
9//1//X/9f/1//X/9f/2//b/9v/2//b/9v/3//f/+P/5//n/+f/5//n/9//3//f/9//3
//f/9//4//j/9//3//f/+P/4//j/+P/4//f/9//3//f/9//1//X/9//3//j/+f/4//j/
9//2//b/9f/1//b/+f/5//n/+f/2//b/9f/1//f/9//3//f/9//3//f/9//2//b/9v/2
//j/+P/4//j/+P/4//j/+P/2//b/9v/2//b/9v/1//X/9f/1//X/9f/3//j/+P/4//f/
9f/0//P/9P/1//b/9//2//b/9v/2//X/9f/1//X/9//3//f/9//4//j/9//3//f/9//3
//f/+P/5//r/+//5//f/+f/6//r/+v/6//r//P/8//z//P/8//z/+//7//z//P/8//z/
/P/8//z//f/9////AAAAAAEAAQABAAEAAwAEAAUABgAGAAYABwAJAAcACAAIAAgACAAI
AAgACAAIAAoACgAKAAgACAAJAAkACQAKAAoACgAMAAkABgAGAAYABQADAAIAAQABAAAA
/f/8//r/+v/6//r/+v/7//v/+f/5//n/+f/7//v/+//7//n/+f/5//n/+//7//v//f/9
//3//f/+//z/+v/6//7/AAAHABAAHAApAD8AXgCAAKYA0QD8ACABPgFdAXABYwEpAdkA
jgBOAA4A0f+f/4v/nv/G/+X/8v/2//L/8v/0//T/9P/1//X/9f/x/+r/5f/l/+H/2v/W
/9X/0//R/9D/z//N/8v/y//N/9D/0//X/9r/3f/j/+r/8//5//7/AQACAAIAAgACAAUA
BQAFAAUABgAHAAcABwAFAAYABgAGAAgACAAIAAgACQAJAAkACQAJAAkACQAKAAsACwAL
AAsADgAOAA4ADgAOAA8ADwAPABEAEQARABEAEQASABIAEgAUABQAFAAUABUAFQAVABYA
FwAXABcAFwAYABgAGQAZABsAHAAcABwAHgAeAB4AHwAdAB0AHgAeACAAIQAhACEAIAAg
ACAAIQAhACEAIgAiACIAIgAjACMAIQAhACEAIQAjACQAJQAnACUAJgAmACcAKQApACoA
KgAqACsAKwAsACoAKgAqACoAKgAqACkAKQApACcAJgAlACQAIgAhACAAIQAgAB8AHgAb
ABoAGAAXABgAFgAVABQAEgASABEAEAARABAAEAAPABEAEgASABEADwAOAA0ADQAPAA8A
DwAPAA0ADQANAA0ADgAOAA4ADwAQABAAEAARABEAEQARABEAEQARABIAEgAQABAAEAAQ
ABEAEQASABMAEwATABMAEwARABEAEQARABMAEwATABQAFAATABMAEwAUABQAFAAUABIA
EQARABEAEQARAA8ADwARABEAEgATABEAEAAOAAwADgANAA0ADgANAA0ADQANAAwADAAL
AAsADQANAA0ADQALAAsACwALAAoACgAKAAoACgAKAAoACgAKAAoACgAKAAoACgAKAAoA
CAAIAAcABwAJAAkACQAJAAkACgAKAAoACgAJAAkACQAJAAkACQAJAAgACAAIAAgACQAJ
AAkACQAHAAcABwAHAAYABgAFAAUABwAHAAcABwAFAAUABQAFAAUABQAFAAgABwAGAAUA
BAAGAAYABgAGAAYABgAGAAYABAADAAMABAAEAAQABAAEAAQABAAFAAUABwAIAAgACQAL
AAsACwANAAwADQAOAA4ADgAPABEAEQAQABAAEAAOAAwADAAMAAwAEAAQABAADgAMAA0A
DQANAA4ADgAOAA4ADQAKAAoACgAJAAcABgAFAAUABAABAAAA/v/+//7//v/+////////
/////////////f/9//3//f/9//3//f/9//////8BAAEA/////wAAAAAAAAAABAAKABUA
IAAyAEsAaQCKALIA3gAJASoBSAFoAX0BbgEzAeMAmQBWABQA1v+f/4n/nf/G/+j/9f/2
//T/+P/4//j/+P/4//n/+//3//H/7P/n/9//2f/Y/9b/0//R/8//zv/P/8//z//P/9P/
2P/b/93/4v/p//H/+P/9/wEAAgAFAAQABAAEAAQABQAFAAUABQAGAAcABwAHAAcACAAI
AAgACAAIAAgACAAJAAkACQAJAAcABwAHAAgACwALAAsACwAKAAoACgAKAAgACQAJAAkA
DQANAA0ADQANAA4ADgAOAA4ADgAOAA4AEQARABEAEgARABEAEQARABIAEgATABMAFQAW
ABYAFgAYABgAGAAZABkAGQAaABoAGAAZABkAGQAaABoAGgAbAB0AHQAeAB4AHAAcAB0A
HQAdAB0AHQAdABwAHAAcAB0AHgAgACEAIwAiACEAIQAgACAAIQAhACIAIgAiACIAIgAg
ACAAHwAfACEAHwAeAB0AGgAYABcAFgATABIAEQAQABEAEAAOAA0ACgAIAAcABgAIAAgA
BwAGAAcABgAGAAUABAAEAAMAAQACAAIAAgADAAEAAQABAAEAAwADAAMAAwAEAAQABAAF
AAUABAADAAMABQAFAAUABQADAAMABAAEAAYABgAGAAYABQAFAAYABwAHAAcABwAHAAcA
BwAHAAcABQAFAAUABgAIAAcABwAHAAcABgAFAAQABgAFAAUABQAFAAUAAwADAAEAAQAC
AAMAAgACAAEAAAACAAEAAQACAAEAAQABAAEAAgACAAEAAQD/////////////////////
/v/+//7//v/+//7//v/+//7//v/+//7//v/+//7//v8AAAAA//////////////////8A
AAAAAAAAAP////////3//f/9//3//v/+//7//v/9//3//f/9////////////AAAAAP//
////////////////////////AQD/////AAAAAAAAAAAAAAAAAAAAAAAA/v/+//3//f/+
//7//v/+//7//v/+//////8BAAIAAgABAAEAAQABAAMABAAFAAYACAAIAAkACwALAAwA
DAAMAAoACgAKAAoACgAMAAwADAAKAAoACwALAAsADAAMAAwADgALAAgACAAHAAUAAgAA
AAEAAQAAAP3//P/6//r/+v/6//r/+//7//3//f/9//3/+//7//v/+//7//v/+//7//v/
+//7//3//f/9//3//v/+//7//v/+/wQADQAYACQANwBRAHAAkAC0ANsAAAEgAToBVwFi
AUMBAwG3AHAALgD0/7//l/+P/6r/0P/r//b/9v/0//j/+v/8//7//f/9//3/9//w/+v/
5//h/9z/3P/Z/9X/0f/O/83/zf/N/83/0f/U/9v/3f/g/+H/6f/w//f/+/8AAAUABgAG
AAYABgAFAAUABQAFAAYABwAHAAcABwAIAAgACAAIAAgACAAIAAcABwAHAAcABwAHAAcA
CAAKAAsADAANAAwADAAMAAwADAANAA0ADQAPAA8ADwAPAA8AEAAQABAAEgASABIAEgAT
ABMAEwAUABUAFQAVABUAFgAWABcAFwAXABgAGAAYABoAGgAaABsAGwAbABwAHAAcAB0A
HQAdACAAIAAgACEAIwAjACQAJAAkACQAJQAlACMAIwAjACMAJAAkACQAJQAnACgAKAAp
ACkAKQAqACoALAAtAC0ALgAsACwALAAsACwALAArACsAKwApACgAJwAoACYAJQAkACEA
IAAfAB4AHwAeABwAGwAcABoAGQAYABYAFgAVABQAEwASABIAEQARABIAEgARABMAEgAR
ABEAEQARABEAEQATABMAEwATABIAEgASABMAFAAUABQAFQATABMAEwATABMAEwAUABQA
FAAUABQAFAAVABUAFgAXABcAFwAXABcAFQAVABUAFQAXABcAFwAYABgAFwAXABcAFgAW
ABYAFgAYABcAFwAXABcAFwAVABUAFQAVABYAFwAYABgAFwAWABYAFQAVABYAFwAXABcA
FwAWABYAFQAVABcAFwAXABcAFwAXABcAFwAWABYAFgAWABgAGAAYABgAGAAYABgAGAAY
ABgAGAAYABoAGgAZABkAFwAXABcAFwAZABoAGgAaABoAGQAZABkAGQAZABkAGQAcABwA
HAAcABkAGQAZABkAGwAbABsAGwAcABwAGwAbABsAGwAbABsAGQAZABkAGQAbABkAGQAc
ABwAHAAcABwAHAAbABsAHAAcABwAHAAcAB4AHgAfAB8AHwAgACAAIQAjACMAIwAlACQA
JQAmACYAJgAnACkAKQAqACoAKgAoACYAJgAmACYAKgAqACoAKAAmACcAJwAnACgAKAAo
ACgAJgAkACUAJgAjACEAIAAfACEAIAAdABwAGgAaABoAGgAaABsAGwAbAB0AHQAdAB0A
HAAbABoAGQAbABsAGwAbABsAGwAdAB0AHQAdAB4AHgAgACAAIgAmAC8AOgBIAF8AfwCe
AMQA8AAZAT4BXgF8AZUBkgFfAQ8BxQCAADwAAADJ/6v/t//c/wAAEQAWABQAEgAUABIA
FAAWABUAFQAVAA8ACAAFAAEA+f/2//T/8//z//H/7v/t/+3/7f/v//P/9v/5//v//v8F
AA0AFgAZAB0AIgAjACYAJgAmACYAJwAnACcAJwAmACcAJwAnACkAKgAqACoAKAAoACgA
KAArACsAKwArACsAKwArACwAKwArACsAKwAuAC4ALgAuAC4ALwAvAC8AMwAzADMAMwAz
ADQANAA0ADgAOAA4ADgAOQA5ADkAOgA7ADsAOwA7AD4APgA/AD8APwBAAEAAQABAAEAA
QABBAEMAQwBEAEQARABFAEUARQBGAEYARgBHAEcARwBIAEgASABIAEkASQBJAEkASQBJ
AEoASgBKAEsATQBOAE4ATwBPAE8AUABQAE4ATwBPAFAAUABQAFAAUABQAFAATwBPAE8A
TwBOAA==
         </WaveFormData>
      </LeadData>
      <LeadData>
         <LeadByteCountTotal>10000</LeadByteCountTotal>
         <LeadTimeOffset>0</LeadTimeOffset>
         <LeadSampleCountTotal>5000</LeadSampleCountTotal>
         <LeadAmplitudeUnitsPerBit>4.88</LeadAmplitudeUnitsPerBit>
         <LeadAmplitudeUnits>��V</LeadAmplitudeUnits>
         <LeadHighLimit>2147483647</LeadHighLimit>
         <LeadLowLimit>268435456</LeadLowLimit>
         <LeadID>V5</LeadID>
         <LeadOffsetFirstSample>0</LeadOffsetFirstSample>
         <FirstSampleBaseline>0</FirstSampleBaseline>
         <LeadSampleSize>2</LeadSampleSize>
         <LeadOff>FALSE</LeadOff>
         <BaselineSway>FALSE</BaselineSway>
         <ExcessiveACNoise>FALSE</ExcessiveACNoise>
         <MuscleNoise>FALSE</MuscleNoise>
         <LeadDataCRC32>3357087784</LeadDataCRC32>
         <WaveFormData>
BwAHAAcABwAGAAYABQAFAAUABQAFAAUABAAEAAMAAwABAAEAAAACAAcADAAQABYAJAA7
AFoAeQCfAMoA9QAWATABRgFQATMB8gCnAGYAKgDu/7z/k/+C/5D/sP/H/9H/0f/R/9P/
1//Y/9j/2P/Y/9r/2f/W/9X/1P/R/87/zP/I/8j/yf/H/8X/yP/H/8j/yf/P/9L/1f/V
/9j/3//o/+//8//3//n/+P/4//j/+P/5//n/+v/6//v//f/9//3//f/9//3//f/9//7/
/v////7//f/9//z//f/+////AAD/////AAAAAP//////////AQABAAIAAgABAAAA///+
//7//v//////AAAAAAIAAgACAAMAAwAEAAQABQAGAAYABwAGAAUABAAHAAgACQAKAAoA
CgAKAAoACQAJAAkACgAJAAoACwAMAAoACQAIAAgACwALAAsADAANAAwACwAKAAoACQAI
AAcABwAHAAgACAAFAAUABAADAAMAAgACAAEA/////////f/8//v/+f/3//j/+P/3//T/
8v/x/+//7f/s/+v/6f/p/+f/5v/k/+L/4f/e/97/2//a/9r/2v/a/9j/1//W/9X/1v/W
/9b/1f/S/9H/0P/O/8v/y//L/8z/y//L/8v/y//K/8n/yP/H/8f/x//H/8f/xv/G/8X/
xP/D/8P/w//D/8X/xv/H/8f/xf/F/8X/xP/D/8P/w//E/8X/xv/G/8T/wv/C/8L/w//F
/8X/xf/G/8b/xv/F/8X/w//D/8P/w//C/8L/wv/C/8D/v/+9/73/wP/B/8L/xP/C/8H/
wf/B/8H/wf/C/8L/wv/D/8P/w//B/8H/wf/A/8L/wv/C/8P/wf/B/8H/wf/B/8H/wf/C
/8H/wf/B/8H/v/++/77/vv+//8D/wv/D/8H/wf/A/8D/wv/C/8P/xv/G/8X/xP/D/8P/
w//E/8X/xv/I/8r/zP/L/8r/yf/I/8v/yf/K/8v/yf/L/8z/zP/L/8v/yf/J/8r/zP/N
/87/zf/O/87/zf/P/9D/0f/U/9T/1P/U/9T/0v/S/9L/0v/U/9T/1P/U/9T/1P/U/9T/
1f/W/9f/2P/a/9r/2v/a/9j/1//W/9X/2f/a/9v/3P/a/9r/3P/d/9//4P/h/+H/3//g
/+H/4//m/+b/5v/n/+r/6v/r/+v/6//p/+v/6//s/+z/7//w//D/7//t/+3/7P/s/+7/
7v/v//D/7v/t/+r/6v/o/+j/6P/o/+f/5v/l/+P/4//i/+T/5P/l/+X/5f/l/+X/5P/i
/+P/4//j/+X/5f/m/+b/6f/p/+n/6f/r/+v/7P/s/+3/7f/v/+7/7v/v//L/9v/6/wwA
JQBEAGkAkQDAAO8AEgEwAUwBWAFBAQIBtwBuACwA6v+w/4X/dv+M/67/xf/N/8v/x//F
/8f/yP/M/87/0P/Q/9H/zv/L/8j/xf/C/8L/wv/C/8X/x//F/8b/xf/E/8f/y//S/9X/
2f/e/+P/6P/v//P/9//7//7//v/+//7//////wAAAAABAAMAAwADAAUABQAFAAUAAwAE
AAQABQAHAAcACAAIAAgACAAIAAgACQAJAAoACgANAA0ADQANAAsACwAMAAwAEAAQABAA
EAAQABAAEQARABIAEgAUABQAFgAXABcAGAAWABcAGAAYABwAHAAcABwAHAAcABwAHAAd
AB4AHwAgACIAIwAkACYAJgAmACYAJgAnACcAJwAoACkAKQApACoALAAsACwALAAtAC0A
LQAtAC8ALwAwADAAMgAzADMAMwAxADAAMAAvAC0ALQAtACsALAArACkAJwAmACYAJQAi
ACQAIwAhAB8AHAAbABkAGQAYABYAEwAQABAADgAPAA0ACgAKAAoACgAMAAsACgAJAAgA
CAAIAAcABwAHAAcABgAEAAUABgAIAAgABwAGAAUABgAHAAgACQAHAAcABwAHAAkACgAK
AAoACgALAAwADQAMAAwADAALAAwADQAOAA4ADQANAA0ADgAPABAAEAAOAA8AEAARABMA
EgARABAAEAAQABAADwAPAA4ADwAQABEAEAAQABAAEAASABEADwAPAA0ADQANAA4AEAAP
AA8ADwANAA0ADgAOAA4ADwAPAA8ADwAPAA8ADgAOAA4ADgAPAA8ADwAPAA8ADQANAA0A
DgANAA0ADQANAA8ADgAOAA4ADAAMAA0ADQAOAA8ADwAQAA8ADgAOABAADwAPAA8ADwAQ
AA8ADwAPAA4ADgAOAA4ADgAOAA4ADgAOAAsACwALAAsADQAOAA4ADwAPAA0ADQALAAwA
DAAMAA8AEAAQAA8ADwAOAA0ADAAMAAwADAAMAAwADAAMAAwACgAKAAoACgALAAwADQAO
AA0ADAALAAoACwAMAA0ADgAOAA4ADgAOAA4ADgAOAA0ADwAPAA8AEAAOAA4ADgAOABAA
EgATABMAFAAVABUAFQAWABcAGQAaABoAGgAbABwAGgAbABsAGwAaAB0AHgAeAB4AIQAi
ACIAIQAfAB8AIAAgACIAIgAiACEAHQAaABgAGAAWABYAFAAUABMAEgAPAA0ADQAMAAwA
DAANAA0ADQANAA0ADAAMAA0ADQANAA0ACwAMAAwADQALAAsACwALAAwADgAPABEADwAP
ABAAEAAVABgAIAAsAEIAYQCCAKkA1QAEAS0BTgFsAX4BcgE9AfAApwBmACQA5v+0/5v/
pP/E/97/5f/l/+H/4//l/+X/5v/m/+j/6v/o/+X/4v/f/9r/2f/Y/9j/2v/a/9n/1//X
/9j/1//c/+P/5//q/+3/8f/2//3/BAAJAAsADQAPABAAEAAQABAADwAPABAAEAARABMA
EwATABMAEwATABMAEwAUABQAFQATABMAFAAUABIAEgASABIAEwATABQAFAATABMAEwAT
ABMAEwAUABQAFgAWABYAFgAWABYAFwAXABoAGgAcABwAGgAbABsAHAAcAB0AHgAeACAA
IAAgACAAHwAgACEAIgAlACYAJwAoACkAKQApACoAKwAsAC0ALgAvAC8ALwAwADEAMQAx
ADIANAA0ADQANAAzADMAMwAzADUANQA2ADYANQA1ADQAMwAzADIAMgAxADEAMQAxAC8A
LAArACkAJwAmACYAJQAiACAAHwAdABsAGAAXABUAFQAVABQAEgAQAA4ACgAJAAUABAAE
AAQABAACAAEAAAD///z//P/8//v//f/9//3//P/3//f/9//4//f/9//3//f/9//3//f/
9//1//X/9f/1//X/9v/2//b/9f/1//X/9f/1//b/9//3//f/9//3//b/9f/1//X/9v/1
//b/9v/0//T/9P/0//X/8//z//P/9P/z//L/8P/v/+v/6//r/+v/6v/q/+r/6v/p/+f/
5P/j/+P/4//j/+T/5v/l/+X/5f/h/+H/4v/i/+L/4//j/+P/4f/h/+H/4P/i/+L/4v/j
/+H/4f/h/+H/4f/h/+H/4v/j/+P/4//j/+X/5P/k/+T/5P/k/+X/5f/l/+X/5P/k/+X/
5P/k/+b/6f/p/+n/6f/o/+f/5//n/+n/6v/r/+z/7P/s/+z/7P/u/+v/6//r/+3/7//w
//D/7f/t/+v/6//t/+7/7v/u//H/8v/y//H/8f/w//H/8v/0//T/9P/0//L/8v/y//L/
9P/0//T/9P/0//T/9P/0//T/9P/0//T/9v/2//b/9v/4//f/9//3//X/9v/2//b/9//4
//n//P/7//v//P/9//////8AAAEAAQACAAIAAgAFAAYABgAHAAkACQAHAAkABwAGAAYA
CQAMAAwACwAJAAsADAAMAA4ADAAMAAwACQAJAAgACAAGAAUAAgABAP//AAD9//v/+//4
//j/+P/5//f/9//3//f/9//4//r/+//5//n/+f/6//z//f/9//3/+//7//v//P/6//v/
+//7//7/AAADAAgADgAWACYAQwBkAIcArwDcAAEBIAE8AVABTgEjAd4AlQBWABYA2P+m
/4f/hP+c/7z/z//V/9P/1f/Z/9n/2v/c/9z/3v/e/93/2v/Z/9b/0f/O/8z/zP/M/83/
zf/N/87/zf/M/8//1f/a/93/4f/o/+//9v/5//v/+//7//3//v///wAAAQABAAIAAgAC
AAMAAgABAAMAAwADAAMAAwAEAAQABQADAAMABAAEAAQABAAEAAQABQAFAAYABgAHAAcA
BwAHAAUABQAGAAYACgAKAAoACgAKAAoACwALAAoACgAMAAwADgAPAA8AEAAOAA8AEAAQ
ABAAEAAQABAAEwAUABUAFgAVABYAFwAYABoAGwAcAB4AHgAeAB4AHgAhACEAIQAiACUA
JQAlACYAJgAmACYAJgAoACkAKgArACsAKwAsACwAKgArACsAKwArACoAKgApACcAJwAn
ACUAJAAjACEAHwAcABwAGwAYABoAGQAXABUAFAATABEAEQAQAA4ACwAIAAoACAAJAAcA
BQAEAAMAAgAAAP///v/9//3//v///////v/9//z/+v/4//n/+v/8//3//f/9//3//f/9
//3//f/9//3//f/9//3//v/+//7/+//7//v/+//7//z//f/9//////////7/////////
AAD+//7//f/6//v//P/9/////v/9//z//P/8//z/+//7//z//f/+/////f/8//v/+v/8
//v/+f/5//f/9//3//j/9//1//T/8//y//P/9f/2//b/9//3//f/9v/3//j/+P/2//b/
9v/3//X/9f/1//X/8//z//P/9P/z//P/8//z//T/9P/1//b/9v/2//f/9//3//f/9v/2
//X/9P/0//b/9P/z//L/8f/z//P/9P/1//P/9P/1//b/9P/0//T/9P/0//H/8f/x/+//
8f/y//L/8//1//X/9//0//T/8//y//P/9P/0//P/9//2//P/8v/w//D/8P/w//L/8v/y
//L/9P/0//T/9P/0//T/9P/0//b/9v/2//b/9f/z//L/8f/z//T/9P/0//T/9P/0//b/
9f/1//b/9//3//f/+P/5//v//P/8//z///8AAAAAAQABAAEA//8BAAEAAAAAAAMABAAE
AAMAAQD//wAAAAACAAQABAAEAAEA///+//7//P/6//j/+P/3//j/9f/z//P/8v/y//L/
8//0//X/9v/3//X/9P/0//P/8//z//P/9P/2//f/9//3//X/9f/1//b/+P/5//n/+f/4
//r/+//+/wIADgAkAEMAZgCPAL0A7AARATIBTgFkAVgBIwHYAI0ATAAIAMr/mP+B/4r/
rP/I/9H/0f/P/8//0f/P/9D/0v/S/9T/2P/T/9D/zf/M/8n/xv/G/8b/yP/J/8n/x//I
/8n/yv/N/9P/2P/b/+H/5P/r//L/9//5//v//f///wAAAQACAAEAAQACAAIAAwAFAAUA
BQAGAAcACAAJAAcACAAIAAkACQAJAAoACgAIAAgACAAIAAsACwAMAAwADgAPABAAEQAR
ABEAEgASABQAFAAUABQAEgASABMAEwAUABQAFgAWABgAGQAZABoAGAAZABoAGgAeAB4A
HgAeAB8AIAAhACIAIwAkACUAJgApACkAKQAqACsALAAtAC4AMQAxADEAMgAxADEAMQAy
ADQANAA0ADQANwA3ADcANwA1ADUANgA2ADgAOQA5ADkANgA0ADMAMQAxADEAMQAvAC8A
LwAuAC0AKgAqACkAJgAmACUAIwAhAB4AHQAbABsAGwAaABgAFgAXABQAFAARAA8ADgAN
AAwADAALAAoACQAIAAgACAAHAAcABwAHAAYABAAFAAYACAAIAAcABgAFAAcABwAHAAcA
BQAFAAUABQAHAAgACAAIAAgACQAKAAsACQAKAAsACwANAA0ADQAMAAsACwALAAwADQAO
AA4ADAAOAA4ADgAPAA0ADQANAA4AEAAQAA8ADwANAA0ADQANAA4ADgAOAA4AEAAPAA0A
DQALAAsACwAMAAwACwALAAsABwAHAAgACAAKAAsACwALAAsACwALAAoACAAIAAgACQAJ
AAkACQAJAAcABwAHAAgACQAJAAkACQAJAAgACAAIAAYABgAHAAcACAAJAAkACgAJAAgA
CAAKAAkACQAJAAkACgAJAAkACQAIAAgACAAIAAoACgAKAAoACgAHAAcABwAHAAkACgAK
AAkACQAHAAcABwAIAAgACAAJAAoACgAJAAkACAAHAAYACAAIAAgACAAIAAgACAAIAAgA
CAAIAAgACgAKAAoACgAIAAgACAAIAAoACQAJAAkACQAKAAoACgAIAAgACAAKAA0ADQAO
AA8ADQANAA4ADwAPABAAEAAQABMAFAAUABUAEwATABEAEwAVABQAFAAXABYAFgAVABMA
FQAWABYAGAAWABYAFgATAA8ADgAOAAwADgAMAAwACwAIAAUAAwADAAQABAAEAAUAAwAD
AAMAAwAAAAAAAQABAAMAAwADAAQAAgADAAMAAwAFAAUABQAGAAQABQAFAAUABgAGAAcA
DAASABoAKgBDAGQAhQCvAOAADwE0AVIBbgF6AVkBFgHJAIQAQgAAAMb/mf+M/6L/wv/X
/9v/2f/Z/93/3f/e/+D/4P/g/+L/4f/e/9v/2P/V/9T/1P/U/9T/0//T/9H/0v/V/9b/
2f/f/+T/5//p/+z/8//6////BQAJAAsADAAMAAwADAALAAsADAAMAA0ADwAPAA8ADwAP
AA8ADwAPABAAEAARAA8ADwAQABAAEAAQABAAEAASABMAFQAWABYAFQAUABMAEwATABQA
FAAYABgAGAAYABgAGAAZABkAGgAaABwAHAAaABsAGwAcAB4AHwAgACAAIgAiACIAIgAh
ACIAIwAkACcAKAApACoAKwArACsALAAtAC4ALwAwADEAMQAxADIAMwAzADMANAA3ADgA
OQA6ADoAOQA4ADcAOQA5ADoAOgA4ADkAOQA5ADcANgA2ADUANwA3ADcANQAyADEALwAt
AC4ALgAtACoAKAAnACUAIwAgAB8AHQAdAB0AHAAaABgAFwAUABQAEQAQABAAEAAQAA4A
DQAMAAsACgAKAAoACQAJAAkACQAIAAUABQAFAAYABwAHAAcABwAHAAcABwAHAAcABwAH
AAcABwAIAAgACAAHAAcABwAHAAcACAAJAAkACQAJAAkACAAJAAkACQAKAAsADAAMAAoA
CAAIAAgACQAJAAkACQAKAAoACgAJAAkABQAFAAUABQAGAAYABgAGAAQAAwABAAEAAwAD
AAMABAADAAEAAAD///v/+//8//z//v/////////7//v/+//6//z//P/8//3/+//7//v/
+//5//n/+f/6//n/+f/5//n/+f/4//j/+P/4//j/+f/5//n/+f/4//j/9//2//b/+P/3
//f/9//3//b/9f/1//X/9f/2//f/+P/4//j/+P/4//j/9f/1//X/8//1//b/9v/z//P/
8f/x//P/9P/0//T/9P/0//P/8f/x//L/8f/w//L/8v/y//L/8f/w/+//7v/u/+7/7v/u
/+z/7P/s/+z/6v/q/+r/6f/r/+v/6//s/+r/6v/q/+r/7P/u/+//7//u/+//7//v//L/
8//1//b/+P/4//n/+v/4//n/+f/5//f/+f/5//j/9v/5//r/+v/7//n/+f/6//r//P/8
//z/+//3//T/8v/z//L/8//y//L/8f/w/+3/6f/p/+j/6P/q/+v/6//r/+v/6//q/+r/
6//r/+v/6//p/+r/6v/r/+v/6//r/+v/6//s/+z/7f/r/+n/6P/s//H/9v/8/wYAGAAx
AFAAcQCbAMgA7wAQASwBQgE+AREByAB9ADwA/v/C/5L/c/9y/47/qv+7/7//v/+//8H/
wf/E/8j/yv/M/8z/x//C/8H/vv+7/7r/vP+4/7b/tf+3/7f/tv+5/7r/v//D/8j/yf/J
/87/1f/e/+X/6//t/+//7v/u/+7/7v/t/+3/7v/u//H/8//z//P/8f/x//H/8f/x//L/
8v/z//P/8//0//T/9v/2//b/9v/3//f/+P/4//f/9//3//f/+f/5//r/+v/8//z//P/8
//r/+v/7//v//v/+/wAAAAAAAAEAAQACAAQABQAGAAYACAAIAAgACAAJAAoACwAMAA0A
DgAPABAADwAPAA8AEAARABIAEwAUABcAFwAXABgAFwAXABcAGAAaABoAGgAaABkAGQAZ
ABkAGgAbAB0AHgAeAB8AHwAfABsAGgAaABkAGwAbABsAGQAWABUAEwARABIAEgARAA4A
DgANAAsACQAGAAUAAwADAAMAAgAAAP7//f/6//r/9//4//j/+P/4//j/9//2//X/9P/0
//T/8//x//H/8f/w/+3/7f/t/+7/8f/x//H/8f/x//H/8f/x/+3/7f/t/+3/8f/y//L/
8v/v/+//7//v//H/8v/z//P/8f/x//H/8P/v/+//7//w//P/9P/0//L/8P/w//D/8f/x
//H/8f/y//L/8v/x//H/8f/x//H/8f/w//D/8P/w//D/7//t/+3/7f/t/+3/7v/u/+3/
7f/t/+v/6//s/+z/7v/v/+//7//r/+v/6//q/+r/6v/q/+v/6//r/+v/6//r/+v/6//s
/+//7//v/+//7//u/+7/7v/s/+z/7f/t/+v/6//q/+r/6f/o/+j/6v/t/+3/7f/t/+r/
6f/p/+n/6//s/+3/7v/s/+z/7P/s/+z/6f/p/+n/6//t/+7/7v/r/+v/6f/p/+n/6v/q
/+r/6//s/+z/6//n/+b/5//m/+f/6P/p/+r/6v/q/+r/6v/q/+r/6v/p/+v/6//r/+z/
6v/q/+r/6v/s/+7/7//v/+7/7//v/+//8v/z//X/9v/2//b/9//4//f/9//2//X/9f/3
//f/9v/4//v//P/8//v/+f/5//r/+v/8//z//P/8//n/9//2//j/9v/2//T/8v/x//D/
7f/r/+v/6v/q/+r/6//r/+v/6//r/+r/6v/t/+3/7f/t/+z/7P/r/+v/6//r/+v/6//r
/+z/7P/t/+v/6f/s/+7/8f/0//j//P8GAB0APABfAIkAugDpAA4BLgFKAVgBRQEKAbsA
cgAyAPD/sP+D/3T/hP+k/7n/wf/D/8H/wf/D/8b/xv/I/8j/yP/H/8b/w//C/7//uv+6
/7r/uP+5/7n/u/+8/73/vv/B/8X/yv/N/9H/0v/Z/+D/5//t//H/8//0//T/9P/0//f/
9//4//j/+f/7//v/+//7//v/+//7//v//P/8//3//f/9//7//v8AAAAAAAAAAAEAAQAC
AAIAAQABAAEAAQADAAMABAAEAAQABAAEAAQABQAGAAgACQAIAAgACgAKAAoACwALAAwA
DgAPABAAEAAQABAAEAAQABMAFAAVABYAGQAaABsAHAAbABsAGwAcAB8AIAAhACIAIQAh
ACEAIgAlACUAJQAmACgAKAAoACgAJwAnACcAJwAoACkAKwAsACoAKwArACsAKwAqACoA
KQApACkAKQAnACQAIwAhAB8AIAAgAB8AHAAaABkAFwAVABQAEwARABEAEQAQAA4ADAAL
AAgACAAFAAYABgAGAAYABQADAAEA///+//7//v/9//////////7/+//7//v//P/9//3/
/f/9//v/+//7//v/+v/7//z//f/+//7//f/8//3//f/9//3///8AAAEAAQAAAP///v/8
//z//f/+/wAAAQACAAIAAAD+//7//v///wAAAQACAAQAAgACAAEAAQAAAAEAAgADAAMA
AgABAAAAAgABAP////8AAAEAAgAEAAMAAQAAAP///////wAAAAAAAAEAAQABAP//////
//7/AAAAAAAAAQAAAP///v/9//z//f/+/wAAAQABAAEAAQD///7//v/+/wAAAAABAAEA
//////7//v/+//7///8CAAIAAQAAAP//AAD//////////wAAAQACAAEAAAD///7////9
//7////9////AAAAAP/////9//3///8AAAAAAAD//wAAAAD///3//P///wIAAQAAAP//
/v/+//7//v/+/wAAAAAAAAAA/v/+//3//f/9//3//v/+/wAAAAAAAAAAAAABAAEAAgAF
AAUABQAGAAUABwAIAAgACAAJAAoACgALAAsACwAJAAkACQAIAAgADAAOAA8ADwALAAsA
DAAMAAwADAAMAAwACwAJAAgACAAEAAQAAgACAAMAAgD///3/+//6//r/+v/7//v/+//7
//z//P/9/////f/9//3//f/+//7/////////////////AAAAAAEAAQADAAIABAAHAAwA
EgAiADoAWQB8AKcA1wAGASsBSAFiAXABXAEfAdQAjQBMAAgAyP+Y/4f/mP+6/9L/2//Z
/9f/2f/Z/9v/3P/c/97/4P/g/93/2v/X/9L/z//O/87/zv/Q/8//z//R/9L/0//U/9n/
4f/m/+n/7//2//3/BAAHAAkACwANABAAEAAQABAAEQARABIAEgARABMAEwATABUAFQAV
ABUAEwAUABQAFQAXABcAGAAYABgAGAAYABgAGQAZABoAGgAbABsAGwAbABkAGQAaABoA
HgAeAB4AHgAeAB4AHwAfAB8AHgAfAB4AHwAhACIAJAAjACMAIwAiACYAJgAmACYAJwAo
ACkAKgArACwALQAuADEAMQAxADIAMQAyADMANAA3ADcANwA4ADkAOQA5ADoAOgA6ADoA
OgA9AD0APQA9AD0APQA+AD4AQABBAEEAQQA9ADwAPAA7ADkAOQA5ADcAOQA5ADgANwA1
ADQAMgAuADAALwAtACsAKgApACcAJwAkACIAHwAcABwAGgAbABkAGAAYABgAGAAYABcA
FgAVABYAFgAWABUAEwATABMAEgAQABEAEgAUABQAEwASABEAEgATABQAFQATABMAEwAT
ABMAFAAUABQAFQAVABUAFQATABQAFQAVABcAFwAXABYAFwAXABcAGAAXABgAGAAWABgA
GAAYABkAFwAXABcAGAAaABoAGQAZABcAFwAXABcAFgAWABYAFgAYABcAFQAVABMAEwAT
ABQAFAATABMAEwATABMAFAAUABQAFQAVABUAFQAVABUAFAASABIAEgATABEAEQARABEA
DwAPAA8AEAATABMAEwATABMAEgASABIAEgASABMAEwATABMAEgASABEAEAAQABIAEQAR
ABEAEQASABEAEQARABAAEAAQABAAEAAQABAAEAAQAA0ADQANAA0ADwAQABAAEQARAA8A
DwANAA4ADgAOAA0ADgAOAA0AEQAOAA0ADgAMAAwADAAMAA4ADgAOAA4ADAAMAAwACwAN
AA0ADQAOAA4ADgAOAA4ADAAOAA8ADwAOAA8ADwAPABAAEQATABQAFgAWABcAGAAWABcA
FwAXABUAFwAXABYAFgAZABoAGgAXABUAFQAWABYAGAAYABgAGAAVABMAEgASABAAEAAO
AAwACwAKAAcAAwADAAIAAgAEAAUABQAFAAcABwAGAAYABgAFAAQAAwADAAQABAAFAAQA
AwACAAEAAwAEAAQABQAFAAUABAAEAAkADgAUABwAKgBDAGAAgwCrANQA/wAiATwBVAFa
ATcB9ACpAGQAJADm/7L/j/+K/6D/wP/T/9f/1f/X/9n/2//e/+D/4P/g/+D/3f/Y/9f/
1P/P/9D/0P/Q/87/zf/J/8n/zP/N/9D/1f/b/+D/5f/n/+r/7//2//v///8DAAkACAAI
AAgACAAHAAcACAAIAAkACwALAAsACwALAAsACwALAAwADAANAAsACwAMAAwACgAKAAoA
CgAOAA8AEQASABEAEQARABEAEwATABQAFAAUABQAFAAUABYAFgAXABcAGAAYABoAGgAY
ABkAGQAaABwAHQAeAB4AIAAgACAAIAAfACAAIQAiACMAJAAlACYAKQApACkAKgArACwA
LQAuAC8ALwAvADAAMwAzADMANAA2ADYANgA2ADUANQA1ADUANQA1ADYANgA4ADkAOQA5
ADkAOAA4ADcANwA3ADcANQA0ADMAMQAvACwALAArACgAKgApACcAJQAiACEAHwAfAB0A
HAAaABgAGQAWABYAEwASABIAEgASABAADwAOAA0ADAAMAAwACwAJAAkACQAIAAcABwAH
AAgABwAHAAcABwAJAAkACQAJAAUABQAFAAUACQAKAAoACgAJAAkACQAJAAkACgALAAsA
CQAJAAkACAAJAAkACQAKAAsADAAMAAoACgAKAAoACwANAA0ADQAOAA4ADgANAA0ADQAN
AA0ADQAOAA4ADgAOAA4ADQALAAsACQAJAAkACgAMAAsACwALAAkACQAKAAoACAAJAAkA
CQAHAAcABwAGAAYABgAGAAcABwAHAAcABwAFAAUABQAGAAcABwAHAAcABQAEAAQABAAG
AAYABwAHAAcABwAGAAYABQAEAAQABgAFAAUABQAFAAYABQAFAAUABQAGAAcACAAIAAgA
CAAIAAgABQAFAAUABQAHAAgACAAHAAcABQAFAAUABgAGAAYABQAGAAYABQAFAAYABwAG
AAgACAAIAAgACAAIAAcABwAHAAcACAAIAAoACgAKAAoACgALAAsADAAPAA8ADwAQAA8A
EQASABIAEgATABQAFAAXABcAFwAVABUAFQAUABQAFwAYABgAFwAVABUAFgAWABYAFgAW
ABYAFAATABMAFAAPAA4ACwAKAAwADAAKAAkABwAGAAYABgAJAAkACQAJAAkACAAIAAkA
BwAHAAcABwAKAAoACwALAAsACwALAAsACgAKAAsACwALAAwADAAPABIAFgAiADgAVwB6
AKEA0QAAASkBRgFkAXoBbgE5AewAowBgABwA3P+q/5H/mv+8/9b/4f/j/+H/3//f/+H/
4v/i/+T/5v/o/+X/4v/f/9z/2f/W/9b/1v/a/9v/2f/Z/9r/3f/e/+P/5//q/+//8//4
/wEACAALAA0AEwAVABYAFgAWABYAGQAZABoAGgAbAB0AHQAdAB4AHwAgACEAHwAgACAA
IQAjACMAJAAkACQAJAAkACQAJQAlACYAJgApACkAKQApACkAKQAqACoALAAsACwALAAu
AC4ALwAvADAAMAAyADIANAA1ADUANgA0ADUANgA2ADoAOgA6ADoAOwA8AD0APgA9AD4A
PwBAAEMAQwBDAEQARwBIAEkASgBLAEsASwBMAE8ATwBPAFAAUgBSAFIAUgBVAFUAVQBV
AFMAUwBUAFQAVgBXAFcAVwBXAFYAVgBVAFQAUwBSAE8ATwBPAE4ATQBKAEoASQBGAEYA
RQBFAA==
         </WaveFormData>
      </LeadData>
      <LeadData>
         <LeadByteCountTotal>10000</LeadByteCountTotal>
         <LeadTimeOffset>0</LeadTimeOffset>
         <LeadSampleCountTotal>5000</LeadSampleCountTotal>
         <LeadAmplitudeUnitsPerBit>4.88</LeadAmplitudeUnitsPerBit>
         <LeadAmplitudeUnits>��V</LeadAmplitudeUnits>
         <LeadHighLimit>2147483647</LeadHighLimit>
         <LeadLowLimit>268435456</LeadLowLimit>
         <LeadID>V6</LeadID>
         <LeadOffsetFirstSample>0</LeadOffsetFirstSample>
         <FirstSampleBaseline>0</FirstSampleBaseline>
         <LeadSampleSize>2</LeadSampleSize>
         <LeadOff>FALSE</LeadOff>
         <BaselineSway>FALSE</BaselineSway>
         <ExcessiveACNoise>FALSE</ExcessiveACNoise>
         <MuscleNoise>FALSE</MuscleNoise>
         <LeadDataCRC32>913119322</LeadDataCRC32>
         <WaveFormData>
/f/9//3//f/7//v/+//7//z/+//+/////f/9//7//v8AAAAA/v///wMABQAEAAUADAAe
ADMASwBsAJIAtQDOAOYA9wD8AO0AxwCZAGwAPAAKAN//v/+y/7n/yv/U/9b/0v/P/9H/
0f/T/9H/0f/V/9X/0v/Q/9L/0f/M/8z/yv/K/8v/y//J/8v/zv/P/9H/1P/Z/93/4P/h
/+X/6//w//b/+P/8//3//P/8//z//v/+//7//v/+//7/AAAAAAAAAAABAAEAAQD//wAA
AQABAP////////7/AAAAAAEAAQAAAAAAAQABAAEAAAD///3//v8AAAEAAgACAAMAAwAE
AAQABAAEAAYABAAEAAUABgAGAAYABgAGAAcACgAMAA4ADgANAAwADAAQABEAEgATABQA
FQAWABcAGAAZABoAGwAdAB4AHwAgAB4AHQAdABwAHwAhACIAJAAlACYAJgAmACcAJwAn
ACcAJwAoACgAKAAnACYAIwAiACMAIgAhAB8AIAAeAB4AHAAaABkAFwAVABYAFAASABEA
DwAMAAkABgAGAAUAAwABAAEAAAD///7//f/8//r/+f/4//f/9//3//b/9f/z//D/8f/y
//P/9P/0//T/9P/z//L/8f/x//H/8f/y//L/8v/y//L/8v/y//L/8f/x//H/7//v//D/
8f/x//H/8f/x//P/8//0//X/9P/0//T/8//z//P/9P/3//b/9v/2//b/9v/2//b/9v/2
//f/9//3//n/+v/6//r/+v/6//n/+f/4//j/9//2//T/9P/z//P/9f/1//b/+P/5//n/
+P/3//f/9//3//j/9//3//f/9//4//j/+P/4//b/9v/2//b/9P/0//P/8//0//X/9v/3
//f/+P/4//j/9f/1//X/9v/4//f/9//3//X/9f/1//X/9v/3//j/+f/5//n/+f/6//j/
9//3//f/+v/7//z//v/8//z//P/8//3//f/+/////v/+//7////9//z//P/7//3//v/+
//7//v/+//7//v/+//7///8AAAAAAAAAAAAA/v/+//7//v/+//7//v/+//7//v/+//7/
/v/+//7//v8AAAAAAAAAAP///v/9//z//v///wAAAQABAAEAAgACAAIAAgADAAMABQAG
AAYABgAHAAcABgAGAAoACgAKAAsACwALAAsADQANAA0ADgAOAA4ADgAOAA0ADQAOAA8A
DwARAA8ADgANAAoACQAIAAYACAAFAAUABAADAAAAAAAAAAAA/////////f/9//3//P/+
//////////3//f/9//3///////3///8BAAEAAQACAAAAAgACAAIA/////wEA/v///woA
HAAzAE8AcACYAL8A3gD4AA0BFgEJAekAuQCEAFAAGgDn/8X/uP/D/9T/3v/g/9z/1//V
/9X/1f/Z/9v/2//b/9r/2P/Y/9X/1P/S/9L/0v/T/9f/2f/b/9r/2f/Z/9r/3//l/+j/
6//x//X/+v/+/wQACAAJAAoACgAKAAwADAAMAAwADAAMAA4ADgAOAA4ADwAPAA8ADwAQ
ABEAEQARABEAEQAQABIAEgATABMAFAAUABUAFQAWABYAFgAVABcAGAAYABgAGgAbABsA
HAAcABwAHAAeACAAIAAhACIAIgAiACIAIgAkACYAJwAoACkAKQApACoAKgArACwALQAu
AC8AMAAxADMANQA3ADkAOQA6ADsAPAA9AD0APgA+AD4APwA/AEAAQwBEAEQARABFAEUA
RQBFAEMARABEAEQARABEAEIAQgBBAEAAPwA9ADoAOAA4ADYANQA1ADQAMwAwAC4ALAAr
ACwAKgAoACYAJAAjACEAHwAdABwAGwAaABsAGgAYABcAFAATABMAEwATABMAEgAQABAA
EAAQABAAEAAQABAADwAQAA8ADwAPAA0ADgAOAA4AEAAQABAAEAAOAA0ADQANAA0ADQAO
AA8AEAARABIAEwARABEAEgATABYAFgAWABUAFAATABMAFQAUABQAFAAUABYAFgAWABYA
FQAVABQAEwAVABYAFgAWABQAFAATABMAFQAWABYAFgAUABQAEwATABQAEwATABQAEwAT
ABIAEQARABEAEQASABEAEQARABEAEAAQABAAEAAOAA4ADgAOABAAEAAPAA8ADQANAA0A
DQANAA4ADgAOAA8ADwAPABAADgANAA0ADQAPAA8ADwAPAA8ADwAPAA8ADQANAA0ADgAO
AA0ADQANAAsACwALAAwADAAMAAwADAAMAAsACwALAAwADAAMAA0ADQAMAAwACwANAA4A
DgAOAA4ADgAOAA4ADgAMAA0ADAAKAAoACgAKAAwADAAMAAwADAAMAAwADAAOAA4ADgAO
AA0ADAALAAoACwAMAA0ADgAMAAwADAAMAA4ADgAOAA4ADgAOAA4ADwANAA0ADQANAA0A
DgAOABAAEgATABMAEwAUABQAFAAXABUAFAAUABYAFgAWABcAFwAZABkAGwAbABkAGgAa
ABoAGAAYABcAFwAaABsAGwAbABcAFgAVABQAEwASABAAEAANAA0ADAALAAgACAAIAAgA
BwAHAAcABwAHAAcABgAGAAcABwAHAAcABwAHAAcABwAHAAUABwAHAAkACQAKAAoACgAK
AAoACwANAA8AEAAVACQAOgBVAHEAlgC+AN0A+AAOAR0BFgH3AMkAmwBqADQAAADb/8f/
yv/b/+b/5v/i/97/3f/d/9//3//h/+H/4//h/+D/4P/c/9v/2P/a/9j/2v/b/93/2//d
/+D/4f/l/+r/7//x//T/+f/9/wEABAAIAAoADAANAA4ADgAOABAAEAAQABAAEAAQABIA
EgASABAAEQARABEAEQASABMAEwAVABUAFQAUABQAFAAVABUAFgAWABcAFwAYABgAGAAX
ABcAGAAYABgAGAAZABkAGgAcABwAHAAeAB4AHgAfACAAIAAgACAAIAAgACIAIwAkACcA
JwAnACgAKAApACoAKwAuAC8AMAAxADIAMwA0ADUANQA2ADcAOAA5ADkAOgA6ADwAPQA9
AD4APwBAAEAAQAA/AD8APwA/AEEAQgBCAEIAQABAAD4APgA9ADwAOwA5ADgANgA2ADQA
MAAvAC0AKwAsACoAKAAnACYAJAAiACAAHgAdABsAGQAbABoAGQAYABcAFgAUABMAEgAR
ABEAEQARABEAEAAOAAwADAAMAAwADgAOAA4ADQAMAAsACwALAAsADAAMAAwADAAMAAwA
DAAMAAsACwALAA0ADQAOAA8ADwAPAA8ADwAPAA8AEAARABAAEAAQAA8ADgANAA0ADwAQ
ABAAEAAQABAAEAAQABAAEgATABMAEwARABIAEgASABAAEAAPAA8AEQASABIAEgARABAA
DgANAA4ADQANAA4ADwAPAA4ADQANAA0ADQAOAA0ADQANAA0ACgAKAAoACgAKAAoACgAK
AAwADAALAAsACwALAAsACwANAA4ADgAOAAsACwALAAwACgAJAAkACQAJAAkACQAJAAkA
CQAJAAkACQAJAAkACgAIAAcABwAHAAkACQAJAAoACAAIAAgACAAIAAcABwAHAAgACAAI
AAkABwAGAAYABQAFAAYABgAGAAYABgAGAAYABAAEAAUABgAGAAYABgAGAAUABAADAAIA
AgACAAIAAgAAAAAAAAAAAAAAAAAAAAAAAAAAAAAAAAAAAAAAAAAAAP7/////////AQAB
AAEAAgACAAQABAAFAAUABQAGAAYABAAHAAcABgAGAAgACAAIAAkACQAJAAkACgAJAAgA
CAAKAAoACgAKAAcABwAIAAkACQAJAAcABgADAAIAAQAAAP7//v/7//v//P/7//j/+P/2
//b/9f/1//P/8//z//P/8//0//b/9//1//X/9f/1//X/9f/1//P/9f/1//X/9f/0//T/
9P/0//T/9f/3//n//P///wgAHAA1AFMAdACYALcA0ADmAPUA9ADdALMAhQBUACAA7P/D
/6n/pP+z/8T/zP/K/8b/x//H/8X/xf/H/8f/x//J/8j/xv/G/8P/wv/A/8D/wP/B/8P/
w//F/8b/xf/F/8j/y//P/9T/1//d/+X/6v/s/+z/7v/v/+7/7v/u//D/8P/w//D/8P/u
//D/8P/w//L/8//z//P/8f/y//P/8//x//H/8f/w//L/8v/z//P/8v/y//P/8//0//T/
9P/z//P/9P/0//T/9v/3//f/+P/2//b/9v/4//j/+P/5//r//v/+//7//v/8//7///8A
AAEAAQABAAIABAAFAAYABwAGAAcACAAJAAwADQAOAA8ADwAQABEAEgATABMAFAAUABYA
FwAXABgAGQAaABoAGgAdAB0AHQAdABsAHAAcABwAHAAcABoAGgAbABoAGQAXABYAFAAU
ABIADgANAAsACQAKAAgABgAFAAYABAACAAAA/v/9//v/+f/3//b/9f/0//T/9P/z//P/
8v/x//H/8f/w/+//7f/q/+3/7v/v//D/7//u/+3/6//q/+n/6f/p/+v/7P/s/+z/6v/q
/+r/6v/s/+v/6//r/+v/6//s/+3/6//r/+v/6//r/+v/7P/t/+7/7v/u/+3/7v/t/+3/
7//u/+7/7v/u/+//8P/x//L/8P/x//H/8f/w//D/7//u//D/8P/v/+//7//w//D/8P/y
//L/8f/x/+7/7f/t/+7/7v/t/+v/6f/s/+3/7v/w/+//7//v/+//8P/w//D/8P/u/+7/
7v/u/+7/7v/t/+3/7//v/+//7//t/+7/7v/u/+3/7f/t/+7/7v/t/+3/7f/v/+//7//v
//H/8f/x//H/8P/v/+7/7v/u/+3/7f/t/+//7//v//D/8P/w//D/8P/u/+3/7f/t//D/
8P/w//H/8v/y//P/8//y//L/8f/w//D/8P/w//D/8v/w/+//8P/w//D/8P/w//L/8v/y
//L/9P/0//T/9P/0//T/9P/0//b/9v/2//b/9f/0//P/8v/0//X/9f/1//f/9//3//j/
9//4//f/9//3//f/+P/4//r//f/9//z//P/+//7//v8BAAEAAQABAAMAAwADAAQABAAE
AAQABAADAAMABAAFAAcABwAFAAQAAwACAAEAAAD8//z/+f/5//j/9//0//T/9P/0//P/
8//0//X/9v/3//T/9P/1//X/9//3//f/9//5//n/+f/3//f/9//3//f/+P/4//j/+P/4
//n/+f/3//b/+/8KACIAPQBdAIIAqgDJAOQA+gAJAQQB5wC7AIkAVgAeAOr/wf+t/7T/
x//S/9T/0P/K/8n/yf/H/8n/y//J/83/z//M/8r/yP/H/8b/xv/G/8b/yf/J/8n/x//K
/8v/zf/Q/9f/2//g/+P/5//t//D/8v/0//b/+f/8//z//P/+//7//v/+//7//v8AAAAA
AAACAAMAAwADAAEAAgADAAMABQAFAAUABAAEAAQABQAFAAgACAAJAAkADAAMAAwACwAL
AAwADAAMABAAEQARABIAEQAQAA8AEAAQABAAEQASABQAFAAUABQAFgAYABkAGgAdAB0A
HQAeAB4AHwAgACEAIgAjACQAJQAoACkAKgArACsALAAtAC4AMQAxADIAMgAyADMAMwA0
ADcAOAA4ADgAOQA5ADkAOQA3ADgAOAA4ADgAOAA2ADYAMwAyADEALwAuACwALAAqACoA
KQAnACUAIgAgAB4AHQAcABoAGAAWABQAEwARAA8AEQAQAA8ADgANAAwACgAJAAgABwAH
AAcABwAHAAYABAAEAAQABAAEAAIAAgACAAEAAQABAAIAAwABAAIAAgACAAQABAAEAAQA
BgAFAAUABQADAAMABAAFAAUABQAFAAUABQAFAAYABwAIAAgACAAHAAgABwAHAAkACAAI
AAgACAAKAAoACgAKAAkACQAIAAcACAAKAAsADAAMAAwACwALAAsADAAMAAwADAAMAAsA
CwAKAAkACQAKAA0ADQAMAAsACgAJAAgACAALAAsACwALAAoACgAKAAoACAAIAAgACAAK
AAoACQAJAAkACQAJAAkACQAKAAoACgAHAAcABwAIAAgABwAHAAcACAAJAAoACwAJAAkA
CQAJAAkACQAJAAoACgAJAAkACQAJAAkACQAKAAwADAAMAAwACgAJAAkACQAMAAwADAAN
AA0ADAAMAAsADQAOAA4ADgAOAA4ADgAOAA4ADAANAA4ADgAOAA4ADgAOAA4ADgAOAAwA
DAAMAAwADQAOAA8AEAAOAA4ADgAOAA4ADgAOAA4ADgAPAA8ADwAPAA8ADwAQABIAFAAU
ABUAEwATABQAFAAUABcAFwAWABYAGAAYABgAGQAZABkAGQAbABsAGwAcABwAHAAcABwA
GwAbABwAHQAdAB0AGwAaABkAGAAXABYAFgAWABMAEwAQAA8ADAAMAA4ADgANAA0ADQAN
AA0ADQAKAAoACwALAA0ADQANAA0ACwALAAsACQANAA0ADQANAA4ADgAOAA4ADgAPABEA
EQAUABcAIAAyAEkAZQCGAK4A0wDwAAgBHQEkARMB6wC9AI4AWgAiAPP/0f/I/9P/5P/q
/+j/5P/j/+P/4//j/+X/5f/l/+X/5v/k/+L/3//g/97/4P/e/9//4f/h/+H/4v/j/+X/
6P/t//P/9v/1//n/AQAGAAoADgASABMAEgASABIAFAAUABQAFAAUABYAGAAYABgAGAAZ
ABkAGQAXABgAGQAZABsAGwAbABoAGgAaABsAGwAeAB4AHwAfAB4AHgAeAB0AHQAeAB4A
HgAgACEAIQAiACIAIgAiACQAJAAkACUAJgAmACYAJgAmACgAKgArACwALQAtAC0ALgAu
AC8AMAAxADQANQA2ADcANgA3ADgAOQA7ADwAPQA+AD8APwBAAEAAQABBAEEAQgBEAEYA
RwBIAEcARwBHAEcARwBIAEgASABGAEYARABEAEUARABDAEEAQAA+AD4APAA6ADkANwA1
ADQAMgAwAC8ALgAsACoAKAAmACUAIwAhACEAIAAfAB4AGwAaABgAFwAWABUAFQAVABUA
FQAUABIAEgASABIAEgASABIAEgARAA4ADQANAA0ADQAOAA4ADgAQABAAEAAQAA4ADQAN
AA0ADQANAA4ADwANAA0ADQANAA8ADwAQABEAEAAQABAADwAOAA0ADQAPABAAEAAQABAA
DgAOAA4ADgAMAA0ADQANAA8AEAAQABAADgAOAA0ADQANAA4ADgAOAAwADAALAAsADAAL
AAsADAALAAsACgAJAAkACQAJAAoACwALAAsACwAIAAgACAAIAAgACAAIAAgACAAIAAcA
BwAFAAUABQAFAAMABAAEAAQAAQABAAEAAgACAAEAAQABAAEAAQABAAEAAQABAAEAAQAB
AAEAAQACAAAA////////////////AAACAAIAAgACAAIAAQABAAEAAAAAAAAAAQD///7/
/v/9//3//v/+//7//v/+//7//v/8//z//f/8//z//P/8//z/+v/6//r/+v/6//r/+v/6
//r/+v/6//r/+f/4//f/9v/2//b/9v/3//b/9f/0//P/8//0//T/9v/2//f/9//3//r/
+v/6//3//f/8//z//v/9//z//P/7//v/+//9//3/+//8//z//P/8//z/+//7//r/+//7
//v/9//2//X/9P/z//L/8P/w/+3/7f/s/+v/5//m/+X/5P/j/+P/4//j/+H/4f/g/+D/
3//f/9//3//f/9//3//f/9//3f/f/9//4f/h/+L/4v/g/97/3v/h/+P/5f/m/+n/9P8I
AB0AOQBcAIAAoQC8ANIA4QDgAMcAmwBrADwACgDY/6//k/+S/6H/sv+4/7b/sv+x/6//
r/+x/7P/s/+1/7X/tP+y/7D/rf+q/6r/qv+q/6n/q/+r/6v/rP+v/7H/tP+5/73/vv/B
/8X/y//Q/9T/2P/a/9v/2v/a/9r/3P/c/9z/3P/c/97/4P/g/+D/3//f/97/3f/d/97/
3//f/+D/4f/i/+L/4v/i/+P/4//k/+T/5f/l/+T/5P/k/+P/5P/m/+f/6P/o/+n/6f/q
/+r/6v/q/+z/7f/u//D/8v/y//L/8v/y//T/9v/3//j/+//7//v//P/9//3//f/9/wAA
AQACAAMABgAHAAgACQALAAwADQAOABEAEQASABIAEgATABMAFAATABQAFAAUABUAFQAV
ABUAFgAYABkAGgAcABwAGgAaABgAFgAUABEAEAAOAA4ADAAKAAkABwAFAAYABAACAAEA
AAD+//z/+v/4//f/9f/z//X/9P/z//L/7//u/+z/6//r/+v/7P/t/+v/6//q/+j/5v/m
/+b/5v/o/+j/6P/n/+b/5f/l/+X/5//o/+j/6P/o/+j/6P/o/+j/5//n/+f/5//n/+j/
6f/n/+f/5//n/+j/6f/r/+3/7f/s/+v/6f/q/+n/6f/r/+z/7P/s/+z/7P/s/+z/7P/u
/+//7//v/+//8P/w//D/8P/w/+//7//x//L/8v/y//L/8v/x//H/8P/v/+//8P/v/+//
7v/t/+3/7f/t/+7/8f/x//H/8f/w//D/8P/w//L/8v/y//L/8v/y//H/8f/x//H/8f/x
//L/9P/1//b/9P/z//L/8v/0//P/8//z//H/8f/x//H/8//z//P/8//z//P/8//0//L/
8f/x//H/8v/z//T/9v/1//T/8//y//L/8f/x//H/8//0//X/9//3//b/9v/1//X/9v/2
//b/9P/0//T/9P/y//L/8//0//b/9v/2//b/+P/4//j/+P/4//j/+P/4//j/+P/4//n/
9//3//f/9//5//r/+v/8//r/+//7//v//f/+////AwABAAAAAAACAAAAAAABAAEAAwAD
AAUABQAFAAYABgAGAAgACAAHAAcACAAJAAkACQAHAAYABQAEAAUABAACAAIA/f/9//z/
+//4//j/+P/4//n/+f/5//n/9//3//b/9v/5//n/+f/5//f/9//3//f/+P/3//r/+//5
//n/+v/6//r/+P/6//3//f/9//7///8CABIAKQBFAGYAjgC3ANYA8AADARABBQHlALUA
hABSABoA5f/B/7L/u//M/9b/1v/U/9H/z//R/9H/0f/R/9P/0//U/9L/0v/R/87/zP/M
/8z/y//L/8//0f/S/9P/0//W/9n/3f/i/+X/5//t//L/+P/8//7///8AAAAAAAACAAQA
BAAEAAQABAAGAAYABgAGAAcABwAHAAUABgAHAAcACAAJAAoACgAMAAwADQANAAwADAAN
AA0ADgAOAA4ADQAOABAAEQASABMAEwASABIAFAAUABQAFgAWABYAFwAYABgAGAAYABgA
GgAcAB0AHgAfAB8AHwAgACIAIwAkACUAKAApACoAKwArACsAKwArAC8AMAAxADIAMwAz
ADQANAA2ADcANwA4ADsAPAA8ADwAOwA7ADsAOwA8AD4APwBAAD4APgA8ADwAPQA8ADsA
OQA4ADYANgA0ADIAMQAvAC0ALgAsACoAKQAnACQAIQAeAB4AHQAbABkAGwAaABkAGAAX
ABYAFAATABIAEQARABEADwAPAA4ADAAMAAwADAAMAA4ADgAOAA0ACgAJAAkACQALAAwA
DAAMAAoACgAKAAoADAALAAsACwALAAsADAANAAsACwALAAsADQANAA4ADwAPAA4ADQAL
AAsACwAMAA8AEAAQABAAEAAPAA4ADQAMAA0ADwAQABEADwAQABAAEAAQABAADwAPAA0A
DgAOAA4ADgAOAA0ADQANAA0ADgAQAA8ADwAOAA0ADQANAA0ADgANAA0ADQANAAwADAAM
AAwADQAOAA8AEAAOAA4ADQANAA0ADQANAA0ADQAOAA4ADgALAAsACwAMAA4ADQANAA0A
CwALAAsACwALAAsACwALAAsACwALAAwADAALAAsACwANAA0ADQAOAAwADAAMAAwADAAL
AAsACwAMAAwADAANAA0ADAAMAAsADQAOAA4ADgAMAAwADAAMAAwACgANABAADwAOAA0A
DAAOAA4ADgAOAAwADAAMAAwADAAMAAwADAAMAAwADQANAA8ADwAPAA8AEAAQABIAEgAT
ABMAEwAUABQAFAAXABcAFgAWABgAGAAYABkAGQAZABcAGQAZABkAHAAcABwAHAAcABsA
GwAcAB0AHQAdABsAHAAbABoAGQAYABYAFgATABMAEgARAA4ADQAMAAsACQALAAsACwAL
AA0ADAAMAA0ACwALAAsACwANAA0ADQANAAsADQANAA0ADQAOAA4ADgAMAA4ADwARAA8A
EgAZACoAQgBdAH8ApgDMAOkAAAEUAR0BEgHxAMEAjwBgACgA9v/P/8H/zP/d/+j/6v/m
/+L/4f/h/+P/4//j/+X/5//l/+T/5P/i/93/3P/c/9z/3v/f/+H/4f/j/+T/5f/n/+z/
8f/1//r//f8DAAcADAAOAA4AEAARABIAEgASABQAFgAWABYAFgAUABYAFgAWABYAFwAX
ABcAFwAYABkAGQAbABsAGwAaABoAGgAbABsAGgAaABsAGwAcABwAHAAbABsAHAAcABwA
IAAhACEAIgAgACAAIAAiACIAIgAjACQAJgAmACYAJgAkACYAJwAoACsAKwArACwAMAAx
ADIAMwAyADMANAA1ADYANwA4ADkAOQA6ADsAPAA/AD8AQABAAEIAQwBDAEQARQBGAEYA
RgBHAEcARwBHAEUARgBGAEYASABIAEYARgBEAEIAQAA9ADoAOAA4ADYANwA3ADYANQAz
ADAALQArACwAKgAoACYAJAAjACEAHwAdABwAGwAaABsAGgAYABcAFAATABMAEwATABMA
EgAQABIAEgASABIAEAAQABAADwAQAA8ADwAPAA0ADgAOAA4AEAAQABAAEAAQAA8ADwAP
AA8ADwAQABEAEQARABEAEQAPAA8AEAARABIAEgASABEAEgARABEAEwASABIAEgASABQA
FAAUABQAEgATABMAEwATABQAFAAUABQAFAATABMAEwAUABQAFAAUABQAEwATABIAEQAR
ABIAEwATABIAEQATABMAEwAUABUAFQAVABUAFAAUABQAFAASABIAEgASABIAEgARABEA
EQARABEAEQARABIAEgASABIAEwAUABYAFAATABMAEwATABMAEwATABMAEwATABMAEwAT
ABMAFAAUABMAEwATABIAEQAQABAAEgASABIAEgASABEAEQARABIAEgASABMAEwASABIA
EQAPABAAEAAQABAAEAAQABAAEgASABEAEgASABIAEgASABIAEgASABIAEAAQABAAEAAS
ABIAEgATABEAEQARABEAEQASABIAFAAUABUAFQAVABgAGAAYABsAGwAaABoAHAAcABwA
HQAdABsAGwAdAB0AHQAeAB4AHgAgACAAHwAfAB4AHwAfAB8AHQAcABsAGgAZABgAFgAW
ABMAEwASABEADAAMAAwADAANAA0ADQANAA0ADQAMAAwACwALAAsACwALAAsACwALAAsA
CQALAAsADQANAA4ADgAOAA4AEAARABMAFQAWABkAIgA0AEkAZQCEAKgAywDoAP4AEQEU
AQEB2wCrAHoARgASAOX/y//E/9H/4v/o/+j/5P/j/+H/4//l/+f/5//n/+f/5v/m/+T/
4f/e/+D/4P/g/+H/4f/h/+P/5P/l/+f/6v/x//f/+v/7////BQAKAA4AEAAUABcAFgAW
ABYAGAAWABYAFgAWABgAGgAaABoAGgAbABsAGwAbABwAHQAdABsAGwAbABoAGgAaABsA
GwAfACAAIgAjACMAIgAhAB8AIQAiACIAIgAkACUAJQAmACYAJgAmACgAKgAqACsALAAu
AC4ALgAuAC4AMAAxADIANQA1ADUANgA2ADcAOAA5ADoAOwA8AD0APAA9AD4APwBBAEIA
QwBEAEcARwBIAEgASgBLAEsATABPAFAAUABQAFAATwBOAE0ASwBMAEwATABNAE4ATQBO
AE8ATgBNAEsASgBIAEgARgBCAEEAPwA9ADwAOgA4ADcAOAA2ADQAMgAuAC0AKwApACcA
JgAlACQAJAAkACMAIwAiACEAIQAhACEAIQAgAB4AHgAeAB4AHgAcABwAHAAbABsAGwAc
AB0AGwAcABwAHAAeAB4AHgAeAB4AHQAdAB0AHgAfACEAIwAhACEAIQAhAB8AHwAgACEA
IgAiACIAIQAiACEAIQAjACIAIgAiACIAIgAiACIAIgAkACUAJQAlACUAJgAmACYAJAAk
ACMAIwAkACYAJwAoACYAJgAlACUAJAAjACMAJAAmACcAJwAnACcAJwAnACgAJwAnACcA
JwAmACYAJgAmACgAKAAoACgAKgAqACkAKQAnACcAJwAnACgAKgArACwAKQApACkAKgAq
ACkAKQApACsAKwArACsAKwArACsAKwArACsAKwAsACwAKwArACsAKwArACsALAAuAC4A
LgAuACwAKwArACsALgAuAC4ALwAvAC4ALgAtAC8AMAAwADAALgAuAC4ALgAuAC4ALwAw
ADAAMAAwADAAMAAwADAAMAAwADAAMQAxADEAMQAxADEAMAAwADIAMgA0ADUANgA4ADYA
NgA5ADkAOgA6ADwAPAA8AD0APQA9ADsAPQA9AD0APwBAAEEAQgBAAD8APwBAAEEAQQBB
AD8APwA/AD8APwA9ADoAOQA1ADYANgA2ADQAMgAyADIAMQAzADMAMwAzADUANAA0ADUA
NAAzADIAMQAyADMANAA1ADUANwA3ADcANwA4ADgAOAA4ADoAOwA5ADkAOgA/AE4AZgCB
AKEAyADuABEBKgFAAU8BSgEtAf0AzQCaAGIALgAFAPP/+P8LABYAGgAYABQADwAPAA8A
EQATABMAFQAVABQAEgASABEADgAMAAwADAAPABMAEQARABQAFQAZABwAIwAlACgALQAx
ADkAPgBAAEAARABHAEgASABIAEoASgBKAEoASgBKAEwATABMAE4ATwBPAE8ATQBOAE8A
TwBQAFEAUgBSAFIAUgBTAFMAUgBSAFMAUwBWAFYAVgBVAFcAWABYAFgAWABZAFkAWgBc
AFwAXABeAF4AXgBfAGAAYgBiAGIAYgBiAGQAZQBmAGkAaQBpAGoAbABtAG4AbwBwAHEA
cgBzAHYAdwB4AHkAewB8AH0AfgCBAIEAggCCAIYAhwCHAIgAiQCKAIoAigCNAI0AjQCN
AIsAjACMAIwAjgCOAIwAjACNAIwAiwCJAIYAhACEAIIAggCBAH8AfQB8AHoAeAB3AHYA
dAByAA==
         </WaveFormData>
      </LeadData>
   </Waveform>
</RestingECG>
