# Supplementary material for: Detection of Left Atrial Enlargement Using a Convolutional Neural Network-Enabled Electrocardiogram
Source: Front Cardiovasc Med. 2020 Dec 17;7:609976. doi: 10.3389/fcvm.2020.609976 (PMC7773668; doi:10.3389/fcvm.2020.609976)
Supplement: Supplementary file 1 [file Data_Sheet_1.ZIP › hyp/1802014714_5850_00000003.XML]

<?xml version="1.0" encoding="Windows-1252"?>
<!DOCTYPE RestingECG SYSTEM "restecg.dtd">
<RestingECG>
   <PatientDemographics>
      <PatientID>1802014714</PatientID>
      <PatientAge>85</PatientAge>
      <AgeUnits>Years</AgeUnits>
      <Gender>Male</Gender>
      <PatientLastName>heyongquan</PatientLastName>
   </PatientDemographics>
   <TestDemographics>
      <DataType>Resting</DataType>
      <Site>1</Site>
      <AcquisitionDevice>MAC55</AcquisitionDevice>
      <Status>Unconfirmed</Status>
      <Priority>Normal</Priority>
      <AcquisitionTime>09:37:40</AcquisitionTime>
      <AcquisitionDate>04-26-2017</AcquisitionDate>
      <CartNumber>1</CartNumber>
      <AcquisitionSoftwareVersion>009C</AcquisitionSoftwareVersion>
      <XMLSourceVersion>MAC5000 v1.0</XMLSourceVersion>
   </TestDemographics>
   <RestingECGMeasurements>
      <VentricularRate>78</VentricularRate>
      <AtrialRate>78</AtrialRate>
      <PRInterval>172</PRInterval>
      <QRSDuration>96</QRSDuration>
      <QTInterval>360</QTInterval>
      <QTCorrected>410</QTCorrected>
      <PAxis>39</PAxis>
      <RAxis>-22</RAxis>
      <TAxis>54</TAxis>
      <QRSCount>13</QRSCount>
      <QOnset>213</QOnset>
      <QOffset>261</QOffset>
      <POnset>127</POnset>
      <POffset>175</POffset>
      <TOffset>393</TOffset>
      <ECGSampleBase>500</ECGSampleBase>
      <ECGSampleExponent>0</ECGSampleExponent>
   </RestingECGMeasurements>
   <Diagnosis>
      <Modality>Resting</Modality>
         <StatementCount>4</StatementCount>
         <LabelText>12SL Õï¶Ï³ÂÊö</LabelText>
      <DiagnosisStatement>
         <StmtFlag>ENDSLINE</StmtFlag>
         <StmtText>ñ¼ÐÔÐÄÂÉ</StmtText>
      </DiagnosisStatement>
      <DiagnosisStatement>
         <StmtFlag>ENDSLINE</StmtFlag>
         <StmtText>µçÑ¹·ûºÏ×óÐÄÊÒ·Ê´óµÄ×îµÍ±ê×¼£¬²»³ýÍâÊÇÕý³£±äÒì</StmtText>
      </DiagnosisStatement>
      <DiagnosisStatement>
         <StmtFlag>ENDSLINE</StmtFlag>
         <StmtText>·ÇÌØÒìÐÔ T ²¨Òì³£</StmtText>
      </DiagnosisStatement>
      <DiagnosisStatement>
         <StmtFlag>ENDSLINE</StmtFlag>
         <StmtText>Òì³£ ECG</StmtText>
      </DiagnosisStatement>
   </Diagnosis>
   <Waveform>
      <WaveformType>Rhythm</WaveformType>
      <WaveformStartTime>0</WaveformStartTime>
      <NumberofLeads>8</NumberofLeads>
      <SampleType>CONTINUOUS_SAMPLES</SampleType>
      <SampleBase>500</SampleBase>
      <SampleExponent>0</SampleExponent>
      <HighPassFilter>16</HighPassFilter>
      <LowPassFilter>150</LowPassFilter>
      <ACFilter>NONE</ACFilter>
      <LeadData>
         <LeadByteCountTotal>10000</LeadByteCountTotal>
         <LeadTimeOffset>0</LeadTimeOffset>
         <LeadSampleCountTotal>5000</LeadSampleCountTotal>
         <LeadAmplitudeUnitsPerBit>4.88</LeadAmplitudeUnitsPerBit>
         <LeadAmplitudeUnits>¦ÌV</LeadAmplitudeUnits>
         <LeadHighLimit>2147483647</LeadHighLimit>
         <LeadLowLimit>268435456</LeadLowLimit>
         <LeadID>I</LeadID>
         <LeadOffsetFirstSample>0</LeadOffsetFirstSample>
         <FirstSampleBaseline>0</FirstSampleBaseline>
         <LeadSampleSize>2</LeadSampleSize>
         <LeadOff>FALSE</LeadOff>
         <BaselineSway>FALSE</BaselineSway>
         <ExcessiveACNoise>FALSE</ExcessiveACNoise>
         <MuscleNoise>FALSE</MuscleNoise>
         <LeadDataCRC32>2412622415</LeadDataCRC32>
         <WaveFormData>
+v/6//r/+v/4//j/+P/4//j/+P/4//j/+P/4//j/+P/4//j/+P/4//b/9v/2//b/9//4
//n/+v/6//r/+v/6//r/+v/6//r/+v/6//r/+v/8//z//P/8//z//P/8//z/+v/6//r/
+v/8//z//P/8//z//P/8//z//P/8//z//P/+//7//v/+//z//P/8//z///8AAAEAAgAB
AAAA///+/wAAAAAAAAAAAAAAAAAAAAD///7//f/8//7//v/+//7//v/+//7//v/8//z/
/P/8//z//P/8//z//P/8//z//P/6//r/+v/6//r/+v/6//r/+v/6//r/+v/6//r/+v/6
//j/+P/4//j/+v/6//r/+v/6//r/+v/6//j/+P/4//j/+P/4//j/+P/6//r/+v/6//r/
+v/6//r/+v/6//r/+v/6//r/+v/6//z//P/8//z//P/8//z//P/6//r/+v/6//v//P/9
//7//P/8//z//P/8//z//P/8//z//P/8//z/+v/6//r/+v/6//r/+v/6//z//P/8//z/
+v/6//r/+v/4//j/+P/4//n/+v/7//z/+v/6//r/+v/6//r/+v/6//z//P/8//z/+v/6
//r/+v/8//z//P/8//z//P/8//z//f/+/wEAAwADAAMAAwADAAYABwAHAAcACQAIAAcA
BwAHAAYABwAIAAoACwAMAAwADgAOAA4ADgANAAsACgAHAAcAAwABAP7/+f/7//v/+v/4
//j/+f/5//f/9//3//f/+f/4//f/9//5//n/+f/5//f/9v/2//b/9v/2//b/9f/3//f/
9//4//b/9v/2//f/9//3//f/9//0//H/8P/u/+7/8//7/wcAFgAtAFAAfwCrAMsA5AD6
AAIB/gDvANYAqgBzADsAEAD5/+r/1v/I/8f/x//H/8v/zf/O/9L/1//e/+X/7P/u/+//
7f/u//D/8P/x//T/9f/z//P/8v/y//P/9P/0//T/9P/2//f/+P/4//b/9v/2//b/+P/4
//j/+P/5//j/9//1//f/9//3//f/9f/2//b/9v/2//b/9//5//f/9//4//j/9v/4//j/
+P/4//n/+f/5//n/+f/5//n/+f/5//n/+v/6//r/+v/6//z//P/6//z/+v/6//r/+v/6
//r/+//7//v/+//6//r/+f/5//r/+v/9//3//f/9//r/+v/7//v//f/8//z//P/8//z/
/P/8//z//P/8//z//f/9//3//f8AAAAAAAABAAAA/v/9//v//P/+////AAD8//z//P/9
//v/+v/6//r//P/9//7////9//z/+//6//z//P/8//v/+//7//v/+//7//r/+v/7//v/
+//7//r/+P/4//j/+P/4//n/+f/4//r/+f/5//n/9//3//b/9v/2//b/9v/3//n/9//3
//j/+f/4//b/9f/3//f/9//4//b/9v/2//j/+P/2//b/9v/4//j/+P/4//j/+f/5//j/
+P/5//n/+f/4//j/+P/3//n/+f/5//n/+v/6//r/+f/3//f/9//3//n/+v/6//r/+v/6
//j/+v/4//j/+P/4//j/+P/4//f/+P/5//r/+//5//n/+f/5//n/+f/5//n/+f/5//r/
+v/6//n/+f/6//j/+P/4//r/+f////7/AAAAAAAAAAABAAEAAQABAAIAAwAEAAUABQAF
AAUABAADAAMABAAEAAQABgAGAAcACQAKAAsADAAOAA4ADQALAAoABwAFAAEAAAD+//z/
///+//z/+f/4//f/9//3//f/+f/5//n/+P/3//f/9//3//f/9//3//b/9v/2//b/9v/0
//P/8//z//X/9v/2//b/9v/3//f/9//3//f/9P/x//D/7P/s/+//9f///w4AJQBKAHUA
oQDFAOIA+gAIAQYB+QDiALwAhwBNACAA/f/m/9T/yP/B/8H/w//H/8f/yv/O/9X/2v/l
/+r/6v/r/+v/7P/u/+7/7//w//H/8//z//L/8v/z//L/8v/y//L/8v/z//T/9P/0//T/
9P/0//T/9P/0//T/9v/2//b/9f/3//f/9//3//X/9v/2//b/9f/0//T/9f/1//X/9v/2
//L/9P/0//T/9P/1//X/9f/1//X/9f/1//f/9//3//j/9v/2//b/9v/2//b/9P/2//T/
9P/0//T/9v/2//f/9//3//f/9v/2//f/9//4//j/+P/3//b/9f/1//b/+P/5//f/9v/2
//b/+P/4//j/+P/4//j/+P/4//v/+//7//v/+v/6//r/+//8//z//f/9//3//v/+//7/
/P/8//z//f/9//z//P/8//v/+//7//v/+v/6//r/+v/6//r/+v/5//f/9//3//f/+f/4
//j/+f/5//n/+f/4//j/+P/4//j/+P/5//n/+P/4//f/9//3//f/9//2//b/9v/2//b/
9//5//f/9//4//j/+P/3//f/9//3//f/+P/4//j/+P/6//r/+P/4//j/+v/6//r/+v/6
//v/+//6//r/+//7//v//P/8//z/+//7//v/+//7//z//P/8//v/+f/5//n/+f/8//7/
//8AAP7//v/8//7//P/8//z//P/+//7//v/9//v/+//7//v//f/9//3//f/9//3//f/9
//3//f/+//7//v/9//3//v/+/wAAAAACAAIAAgACAAQABQAGAAcABgAHAAgACQAHAAcA
BwAGAAgACQALAAwACwAMAAsACwANAA4ADwAQABEAEgASABEAEgAPAA0ACQAFAAIA//8B
AAAA/v/7//r/+//7//v/+//5//n/+f/4//j/+f/6//v/+//7//v/+v/4//j/+P/4//j/
9//3//f/9//4//j/+P/4//n/+f/5//f/+f/2//P/8v/w/+z/7//3/wEADgAnAEoAeQCn
AMsA6AAAAQwBBgH5AOQAvgCHAEsAHAD9/+b/1P/I/8P/wf/F/8f/x//K/9L/2f/e/+P/
6P/s/+//7//u/+7/7v/x//T/8//z//T/9P/1//f/9v/2//b/9v/2//f/+P/4//r/+v/6
//r/+v/6//r/+v/6//r/+v/5//v/+//7//v/+//8//z//P/7//r/+v/7//3//f/+//7/
+v/8//z//P/6//v/+//7//v/+//7//v//f/9//3//v/8//z//P/8//z//P/6//z//P/8
//z//P/8//z//f/9//3//f/8//z/+//7//z//P/9//3//f/9//z//P/9//3//f/8//z/
/P/6//r/+v/6//z//P/8//z///////////8AAAAAAAABAAEAAAAAAP///f/+//7//v/9
//7///8BAP///v/+//7////////////+//7//v/+/wAAAAAAAP///f/9//3//f/9//z/
/P/9//3//f/9//z//P/8//z//P/8//3//f/8//z/+//7//v/+//7//r/+v/8//z//P/9
//3/+//7//z//P/8//v/+//9//3//f/+//7//v/+/wAAAAD+//7//v/+//7//v/+//7/
//////7//v////////8CAAIAAgABAP//////////AgACAAIAAQD/////////////AAAA
AAAA/v/+//z//v8AAAAAAAAAAAAAAAAAAP////////////////////////3//f/9//3/
/////wAAAAD+//3//f/+/wAAAAD+/wAAAgACAAIAAgAEAAUABgAHAAYABwAIAAkABwAH
AAcABgAHAAcACAAIAAgACgAKAAsADgAOAA4ADgAPABAAEAAPAA8ADQAMAAkABQACAP//
AQD///7//P/8//v/+//7//v//f/9//3//P/9//3//f/9//v/+//7//r/+v/6//r/+v/6
//n/+f/5//n/+v/6//r/+P/5//n/+f/3//X/9P/1//D/7P/u//f/AQALAB4AOQBiAJEA
tQDRAOgA+AD6APAA3QC6AIoATwAfAAAA6//a/87/xv/F/8X/x//H/8n/0v/a/93/4v/n
/+r/7P/t/+3/7v/u//D/8//0//P/8f/y//L/8//1//b/9v/2//b/9v/3//j/+P/4//j/
+P/4//j/+P/4//j/+P/4//j/9//4//n/+v/7//n/+v/6//r/+f/4//j/+f/7//v//P/8
//r//P/8//z//P/9//3//f/9//3//f/9//v/+//7//z//P/8//z//P/8//z/+v/8//z/
/P/8//z//P/8//3//f/9//3//P/8//3//f/+//7//v/9//z/+//8//z//f/9//z/+v/5
//j/+v/6//r/+v/6//r/+v/6//3//f/9//3//v/+//7///////7//v/9//3//v/+//7/
/v/+//7////9//z//P/8//3//f/9//3/+v/6//r/+v/8//z//P/7//v/+//7//v/+//6
//r/+//7//v/+//6//r/+v/6//r/+P/5//n/+P/6//n/+f/5//v/+//6//r/+v/6//r/
+//7//n/+f/6//r/+v/5//n/+//7//v//P/6//r/+v/8//7//P/8//z/+v/6//r/+v/8
//3//f/8//z//f/9//3//P/8//z/+//7//v/+//7//r/+v/6//n/+v/7//z//f/8//z/
+//6//v//P/7//7/+//6//n/+P/6//z//v////7//f/8//v/+//7//v/+//7//v/+//7
//v/+//8//z/+v/5//n/+v/6//r/+v/8//v/+//7//v//f/9//3//v8AAAAAAAAAAAQA
BQAGAAcACAAJAAoACwAKAAkACAAGAAcABwAIAAgADAAOAA4ADwAQABAAEAAQABAAEAAP
AA0ADAAJAAcAAwABAP7/+//9/////v/8//z/+//7//v/+//8//3//v/+//v/+f/3//X/
9f/1//X/9P/1//b/9//4//j/9//3//f/9//4//j/+P/2//f/9//3//n/9//2//P/8P/u
//D/9f/5/wMAFgAvAFAAfwCpAMsA6AD8AAYBAAHzANoAtACBAEcAHAABAOr/1v/M/8v/
yf/H/8n/zf/O/9j/4f/k/+n/7v/u/+3/7//w//L/9P/1//L/9f/1//X/9P/0//X/9v/2
//b/9v/2//f/+P/4//r/+v/6//r/+P/4//j/+P/6//r/+v/5//v/+//7//v/+f/6//r/
+v/6//r/+//9//v/+//8//z/+v/8//z//P/8//3//f/9//3//f/9//3//f/9//3//v//
/wAAAQACAP///v/7//z//P/8//z//P/8//z//f/9///////+//7//f/9//7//v//////
//////7//v/////////+//7//v8AAAAAAAAAAP7//v/+//7/AQABAAEAAQACAAIAAgAD
AAUABAAEAAMAAwAEAAQABAAEAAQABAAFAAQAAgABAAAAAwADAAMAAwAAAAAAAAAAAAAA
AAAAAP//AQABAAEAAQD///7//v////////////7///8AAAEAAgAAAAEAAQAAAAIAAQAB
AAEAAAD///3//P/+//7//v///wEA/////wAAAAAAAP/////9//3//f/+//7//v/+/wAA
AgAAAAAAAAD+//7//v/+/wAAAQABAAAAAAABAAEAAQAAAAAAAAD//wEAAQABAAEA///+
//3/+//7//v/+//7//v//P/8//z//P/8//r//P/8//z//P/8//z//P/8//v/+//7//v/
+//9//3//f/9//v/+//7//v//P/9////AAAAAAAAAAAAAAAAAAAEAAUABgAHAAgACQAK
AAsADAANAA4ADgAMAAsACwAKAAoADAAMAA0ADgAOAA4ADgAOAA4ADQALAAoABwAFAAEA
///8//n/+//7//r/+P/4//n/+f/5//n/9//3//f/9v/2//f/+P/5//f/9//3//b/9v/2
//b/9v/2//X/9f/1//X/9v/2//b/9v/3//f/9//1//X/9v/z/+z/6v/s//P/+/8HABgA
NQBeAIsAtwDZAPQABAEIAf4A7wDWAKgAbwA5ABIA9f/g/9T/yv/F/8X/xf/D/8f/zv/U
/9n/4P/n/+z/7v/v/+3/7P/s/+7/7//w//P/9f/z//L/8v/z//b/9v/2//b/9v/3//j/
+P/4//j/+P/4//j/+P/4//j/+P/4//j/9//5//n/+f/5//n/+v/6//r/+//6//r/+//5
//n/+v/6//r//P/8//z//P/9//3//f/9//3//f/9//3//f/9//7//v/+//7//v/8//z/
+v/8//7//v/+//7//P/8//3//f///////v/+//3//f/+//7//f/9//3//f/6//r/+//7
//3//P/8//z//P/8//z//P/8//z//P/8////////////AAAAAAAAAQABAAAAAAD///3/
/v/+//7//v/+//7///////7//v/+/////////////v/+//7//v/+//7//v/9////////
///////+//7////9//3//f/8//z//P/8//z//P/9//3//P/+//3//f/9//3//f/8//z/
/P/8//z//f////3//f/+/////v/8//v//f/9//3//v/+//7//v8AAAAA/v/+//7//v/+
//7//v8AAAEAAQAAAP7//////////v/+//7//f/+////AAABAAIAAgACAAEA////////
/////wAAAAAAAAAAAAD+/wAAAAAAAAAAAAD+//7//v/9//////////////////////8B
AAEAAQABAAEAAQACAAIAAgACAAIABAAFAAYABwAKAAsADAANAA0ADQANAAwACwALAAwA
DAAOABAAEAARABIAEgASABIAEAAQAA8ADQAOAAsACQAFAAEA/v/7//3//f/8//r/+v/8
//3//v////3//f/9//z/+//7//v/+//7//v/+//6//z//P/8//z/+v/5//n/+f/7//z/
/P/8//z//f/9//3/+//7//z/+f/2//L/8v/1//v/AwAUACsASABzAJ0AvwDWAO4A+gD2
AOsA1gCuAHkAQwAYAP3/6v/a/9L/z//N/8v/zf/N/9L/2P/f/+T/6f/s/+7/8f/x//L/
9v/2//P/8v/3//v/+f/4//j/+f/6//r/+v/6//j/+f/6//r//P/8//z//P/6//r/+v/6
//7//v/+//3/+//7//v/+//9//7//v/+//v/+v/6//v//f/9//7//v/+/wAAAAAAAP7/
//////////////////////////8AAAAAAAAAAAAAAAAAAP7/AAACAAIAAgACAAAAAAAB
AAEAAQABAAAAAAABAAEAAgACAAIAAQAAAP//AAAAAAEAAQABAAAAAAAAAAAAAAAAAAAA
AAAAAAAAAAABAAEAAQABAAQABAAEAAUABQAEAAQAAwADAAQABAAEAAIAAgACAAMABQAE
AAQABAADAAMAAwADAAIAAgACAAIAAgACAAIAAQABAAEAAQABAAEAAAAAAAEA////////
/v///wAAAQACAAEAAQAAAP7/AAD//////////////v/+//7//v/+///////9//3//v8A
AAAA/////////////wAA/v/+//7/AAAAAP7//v/+/wAAAAAAAAAA/v///////v8AAAEA
AQABAAAAAAAAAP//AQABAAEAAQAAAAAAAAD//wEAAQABAAEA//8AAAAAAAD+//7//P/+
////AAABAAIAAAAAAAAA//8BAAEAAQABAP//////////////////////////AAAAAAAA
/////wAAAAAAAAAAAgAFAAQABgAGAAYABgAIAAkACgALAAoACwAMAA0ADgAPABAAEAAP
AA8AEAAQABIAFAAUABUAFQAUABMAEgAUABQAEwARAA8ACwAIAAMAAwAAAP3///8BAAAA
/v/+/////////////////////v/9//3//f/9//////////7//P/8//z//P/+//3//f/9
//3//v/+//7//P/9//3//f////3/+P/3//j/9P/2//3/BwATACYARQBuAJkAvQDfAPgA
BAEGAQAB6QDGAJoAYwAvAA4A/f/s/9z/0v/R/9X/1f/V/9f/3P/i/+f/7P/x//j/9v/1
//X/9v/4//j/+f/6//v/+f/6//r/+//9//z//P/8//z//P/9//7//v/+//7//v/+//7/
/v/+//7/AAAAAAAA/////////////wEAAgACAAIAAwACAAIAAwACAAEAAQAAAP7/AAAA
AAAAAAABAAEAAQADAAMAAwADAAEAAQABAAIABAAEAAQABAACAAIAAAACAAIAAgACAAIA
AgACAAMAAwADAAMAAgACAAEAAQACAAIAAwADAAMAAwACAAIAAwADAAMAAgACAAIAAgAC
AAIAAgAEAAQABAAEAAUABQAFAAUACAAIAAgACQALAAoACgAJAAcACAAIAAgACAAIAAgA
CQAJAAgACAAIAAcABwAHAAcABgAGAAYABgAIAAgACAAHAAcABwAHAAcABwAGAAYABwAF
AAUABQAEAAQABAAEAAQABAAFAAUABAAEAAMAAwADAAUABQAEAAQABAAEAAQABQAFAAMA
AwAEAAQABAADAAMAAwADAAMABAAEAAQABAAGAAYABAAEAAQABAAEAAQABAAEAAUABQAE
AAYABwAHAAcABwAGAAUAAwAEAAUABgAHAAYABgAGAAUABQAFAAUABQAFAAYABgAGAAYA
BgAEAAYABAAEAAQABAAFAAYABwAHAAcABwAHAAcABwAHAAcABwAFAAUABQAFAAcABwAI
AAgABwAFAAQABAAHAAgACQAMAAsACwAJAAoADAAMAAwADAAOAA8AEAARABQAFQAWABcA
FwAXABcAFgATABMAFAAUABcAGgAbAB0AHAAcABwAHAAaABoAGQAXABUAEQAOAAkACAAG
AAQABwAFAAQAAgACAAEAAQABAAEAAAD///7//P/6//n/+P/3//X/9f/1//T/8v/y//L/
8v/x/+//7v/t/+3/7v/u/+7/7f/t/+z/6//p/+n/7P/r/+L/4P/g/+P/6//1/wYAHwBC
AG8AmwC9ANoA7gD4APQA5wDOAKgAcwA5AAoA7f/Y/8T/uP+1/7P/t/+9/8H/vv/C/8n/
zv/T/9j/2v/b/9//4P/e/97/4f/k/+H/3//g/+D/4f/j/+L/4v/i/+L/5P/l/+b/5v/k
/+T/5P/k/+T/5P/k/+T/5v/m/+b/5f/l/+X/5f/l/+f/6P/o/+j/5f/k/+T/5f/l/+X/
5v/m/+b/6P/o/+j/5v/n/+f/5//p/+n/6f/p/+n/6f/p/+r/6P/o/+j/6P/q/+r/6P/q
/+j/6P/o/+j/6v/q/+v/6//r/+v/6v/q/+v/6//s/+z/6//r/+v/6//q/+r/6//r/+v/
6v/q/+r/7P/s/+z/7P/s/+z/7P/s/+//7//v/+//8v/y//L/8//z//L/8v/x//H/8v/y
//L/8v/y//L/8//z//L/8v/y//H/8f/x//H/8f/y//P/9P/y//L/8v/x//P/8//z//P/
8//y//L/8//x//H/8f/w//D/8P/w//D/8v/z//P/8v/y//H/8f/x//H/8f/w//D/7v/u
/+7/7//w/+//8P/y//P/8v/w/+//7//v/+//8P/u/+7/7v/w//H/8P/x//L/8v/y//L/
8v/y//P/8//y//L/8//z//P/9P/0//T/8//z//P/8//z//T/9P/0//P/8//z//P/8//z
//T/9P/0//b/9v/0//b/9P/0//T/9P/0//T/9P/z//P/8//z//P/8//z//P/8//z//P/
8//z//X/9f/2//b/9v/1//X/9v/0//T/9P/2//X/9f/1//X/9//5//v/+v/4//j/+P/4
//v//f///wEAAgADAAQABQAFAAUABQAEAAUABQAGAAYABgAIAAgACQAKAAoACgAKAAgA
CAAHAAUABAABAP//+//7//j/9f/3//f/9v/0//T/9f/1//X/9f/1//X/9f/0//P/8//z
//P/8f/x//H/8P/y//L/8v/y//L/8f/x//H/8//0//T/9P/y//P/8//z//P/9f/y/+n/
4v/i/+L/5f/p//H//P8TADoAaQCVALcA0gDmAO4A6gDfAMgApABvADcADADv/9j/xv++
/7v/t/+z/7X/u//G/87/0f/Q/9f/3v/g/9//4f/i/+D/4v/j/+T/5f/n/+f/5v/m/+f/
5v/m/+b/5v/k/+X/5v/m/+n/6v/r/+z/6v/q/+r/6v/s/+z/7P/r/+3/7f/t/+3/6//s
/+z/7P/s/+z/7f/v/+3/7f/u/+7/7P/u/+7/7v/s/+3/7f/t/+//7//v/+//7//v/+//
8P/y//L/8v/y//L/8v/w//L/8v/y//L/8v/y//L/8//z//H/8f/w//D/8f/x//L/8v/x
//H/8f/x/+7/7v/v/+//7f/s/+z/7P/t/+7/7//w/+7/7v/u/+7/8f/x//H/8f/w//D/
8P/x//P/8v/y//H/8f/y//L/8v/w//D/8P/x//L/8v/z//T/9P/z//L/8f/y//L/8v/y
//D/8P/w/+//7//v/+//7//v/+7/7v/v//H/8f/x//D/8P/w//D/8P/w//H/8f/w/+7/
7f/t/+3/7f/t/+z/7P/t/+7/7//x//H/7//v//D/8P/w/+//7//v/+//7//w/+7/7v/u
//D/8f/w//H/8v/w//D/8P/w//L/8//z//L/8P/x//H/8f/y//L/8v/x//P/8//z//P/
8v/y//L/8f/z//P/8//z//D/8P/v/+7/8f/y//H/9P/z//L/8f/w//P/9P/1//X/9P/z
//L/8f/x//H/8f/x//P/8//z//P/8f/x//L/8v/y//H/8f/y//L/8v/y//T/9f/1//X/
8//y//T/9P/0//T/+P/5//r/+//9////AQADAAMAAwADAAIA/////wAAAAAEAAYABgAH
AAYABgAGAAYABAAEAAMAAQD///v/+P/z//T/8v/w//P/8//y//D/8P/z//P/8//z//L/
8f/w/+7/7f/t/+3/7f/t/+3/7f/s/+7/7v/u/+7/7v/t/+3/7f/t/+7/7v/u/+z/7f/t
/+3/7f/v/+7/6//m/+L/5P/r//P///8QACkAUAB7AKEAwwDgAPAA8gDqAN8AxACaAGMA
LwAKAO//2v/I/8D/v//B/8X/xf/D/8b/0v/V/9j/4f/k/+T/5//n/+T/5v/m/+f/6v/r
/+3/7f/s/+z/7f/u/+7/7v/u/+7/7//w//D/7v/u/+7/7v/u/+7/7v/u//D/8P/w/+//
8f/x//H/8f/v//D/8P/w//D/8P/x//P/8f/x//L/8v/w//L/8v/y//D/8f/x//H/7//v
/+//7//w//H/8v/0//T/9P/0//T/9P/0//L/9P/0//T/9P/0//L/8v/z//P/9f/1//T/
9P/1//X/9v/2//b/9f/0//P/9P/0//X/9f/0//L/8f/w//H/8v/z//T/9P/0//T/9P/3
//f/9//3//j/+P/4//n/+f/4//j/9//4//r/+//8//j/+P/4//n/+f/4//j/+P/3//f/
9//3//b/9v/2//b/9P/0//T/8//0//X/9v/3//f/9v/2//f/9f/1//X/9P/2//b/9v/2
//T/9f/1//T/9P/z//P/8//1//X/9P/0//L/8v/y//P/8//x//H/8v/2//b/9f/1//f/
9//3//j/9//2//X/9v/4//b/9v/2//b/9v/2//b/9v/3//f/9v/4//n/+f/5//r/+v/6
//n/9//3//f/9//4//j/+P/3//f/9//3//f/9f/2//b/9v/4//j/9v/4//j/+P/4//j/
+P/4//j/9//5//n/+f/5//f/9//3//f/+f/5//n/+f/4//f/9//2//j/9//3//j/9v/2
//b/+P/7//v/+//7//z//f/8//v/+v/6//z//P/8//z//P8AAAEAAgADAAQABQAGAAcA
BwAHAAcABgAFAAUABgAGAAoADAAMAA0ADgAOAA4ADgAMAAwACwAJAAcAAwAAAPv/+//4
//X/9//3//b/9P/0//f/9//3//f/9//3//f/9v/1//X/9f/1//X/9f/1//T/9P/0//T/
9P/0//P/8//z//P/9P/0//T/9P/1//X/9f/1//X/9P/x/+z/6P/q/+//+f8BABIALwBY
AIkAsQDPAOoA/AACAfwA8QDaALAAcwA5ABIA+//k/9D/xv/F/8X/x//H/8f/zP/U/9n/
4P/l/+j/7P/t/+v/7P/s/+7/7f/s/+//8f/x//D/8P/x//P/9P/1//b/9P/1//b/9v/0
//T/9P/0//T/9P/0//T/9v/2//b/9f/2//f/+P/5//j/+P/3//b/9f/0//T/9f/3//f/
+P/4//b/+P/4//j/+P/5//n/+f/5//n/+f/5//f/9//3//j/+v/6//r/+v/4//j/9v/4
//r/+v/6//r/+v/6//v/+//5//n/+P/4//j/+f/7//z/+//7//v/+//4//j/+f/5//n/
+P/4//j/+P/4//j/+P/4//j/+P/4//v/+//7//v//v/+//7///////7//v/9//3//v/+
//7//v/+//7////9//z//P/8//v/+//7//v//P/8//z//P/8//z//P/7//3//f/9//3/
+//6//r/+//7//v/+//6//r/+v/6//r/+v/7//v/+v/6//n/+f/5//n/+f/4//j/9v/2
//b/9//5//f/9//4//r/+v/5//n/9//3//f/+P/4//j/+P/6//r/+P/4//j/+P/4//j/
+P/4//n/+f/4//r/+//7//v/+v/6//r/+f/5//n/+f/5//r/+v/6//n/+f/5//n/+f/7
//z//P/8//r/+v/4//r//P/8//z//P/6//r/+v/5//n/+f/5//n/+f/5//n/+f/5//n/
+f/5//n/+f/6//r/+v/5//n/+v/4//b/9//4//n/+v/4//j/+P/4//j/+P/4//j/+f/6
//v//P/8//z//P/8////AAABAAIAAwAEAAUABgAGAAYABgAGAAYABgAGAAYACAAIAAgA
CAAJAAoACwAMAAwADAAMAAwACQAGAAMAAAD///7//f/8//v/+v/5//j/+P/4//j/+P/4
//j/+P/4//b/9v/2//b/9v/2//b/9v/0//T/9P/0//b/9v/2//b/9v/2//b/9v/0//T/
9P/0//T/9P/0//L/7v/o/+r/9v8CAAoAGgA4AF4AigCwAMwA4gDyAPIA6ADWALgAigBS
AB4A/v/q/9b/yP/E/8T/wv/C/8b/yv/Q/9b/2v/g/+T/6P/q/+z/7P/u/+7/7v/u//D/
8P/u/w==
         </WaveFormData>
      </LeadData>
      <LeadData>
         <LeadByteCountTotal>10000</LeadByteCountTotal>
         <LeadTimeOffset>0</LeadTimeOffset>
         <LeadSampleCountTotal>5000</LeadSampleCountTotal>
         <LeadAmplitudeUnitsPerBit>4.88</LeadAmplitudeUnitsPerBit>
         <LeadAmplitudeUnits>¦ÌV</LeadAmplitudeUnits>
         <LeadHighLimit>2147483647</LeadHighLimit>
         <LeadLowLimit>268435456</LeadLowLimit>
         <LeadID>II</LeadID>
         <LeadOffsetFirstSample>0</LeadOffsetFirstSample>
         <FirstSampleBaseline>0</FirstSampleBaseline>
         <LeadSampleSize>2</LeadSampleSize>
         <LeadOff>FALSE</LeadOff>
         <BaselineSway>FALSE</BaselineSway>
         <ExcessiveACNoise>FALSE</ExcessiveACNoise>
         <MuscleNoise>FALSE</MuscleNoise>
         <LeadDataCRC32>3413692537</LeadDataCRC32>
         <WaveFormData>
+v/6//r/+v/8//z//P/8//z//P/8//z//v/+//7//v8AAAAAAAAAAAAAAAAAAAAAAAAA
AAAAAAABAAIAAwAEAAYABgAGAAYABgAGAAYABgAIAAgACAAIAAsADAANAA4AEAAQABAA
EAARABIAEwAUABUAFgAXABgAGAAYABgAGAAYABgAGAAYABcAFgAVABQAEgASABIAEgAR
ABAADwAOAA0ADAALAAoACQAIAAcABgAEAAQABAAEAAIAAgACAAIAAgACAAIAAgAAAAAA
AAAAAAAAAAAAAAAA/v/+//7//v/+//7//v/+//z//P/8//z//P/8//z//P/+//7//v/+
//z//P/8//z//v/+//7//v/+//7//v/+//z//P/8//z//v/+//7//v/+//7//v/+//7/
/v/+//7//v/+//7//v/+//7//v/+//7//v/+//7//v/+//7//v8AAAAAAAAAAP7//v/+
//7//v/+//7//v/+//7//v/+//7//v/+//7//v/+//7//v/+//7//v/+//z//P/8//z/
/v/+//7//v/8//z//P/8//z//P/8//z//P/8//z//P/8//z//P/8//7//v/+//7//v/+
//7//v8BAAIAAwAEAAcACAAJAAoADAAMAAwACgAMAAwADQAQABAAEwATABMAEgAPAA4A
DAAJAAcABgAGAAgABgABAP///f/+////AAAAAAAA/v/+/////v/9//v/+//5//j/9//2
//b/9f/1//P/8//z//T/9v/2//b/9v/0//X/9f/1//X/9v/2//X/9f/2//b/9f/1//b/
9v/2//b/9v/2//b/+P/4//j/+v/9/wQADAARABQAFAAPAA4ADgAOABAAFAAWABkAHQAf
AB0AGAAaAB8AIgAeACAAIAAXAAoA+//2//j//v8AAP//AwACAP3///8DAAQABQAGAAoA
CAAEAAAA/v/8//z/+//6//r/+v/5//n/+f/5//n/+f/7//v/+//7//v/+//8//z//P/8
//z//P/9//3//f/9//3//f/9//3//f/9//7//v/+//7//v/+//7//v/+////AQABAAEA
AAD+/////////wEAAQABAAIAAwADAAMAAwAFAAYABgAGAAcACAAIAAgACAAIAAoACwAO
AA8ADwAPABAAEQASABMAEwAUABUAFgAXABcAFwAXABkAGQAaABoAGwAbABsAHAAcAB0A
HQAdAB0AHAAcABwAGwAbABkAGAAXABcAFwAWABIAEAAQABAAEAAPAA4ADQAMAAwACgAK
AAgABwAGAAYABgAFAAUABQAFAAUABQAEAAMAAwADAAMAAgADAAMAAgAEAAMAAwADAAEA
AQABAAEAAwACAAIAAQD//wEAAQABAAEAAgACAAIAAgACAAIAAgACAAIAAQABAAEAAgAC
AAIAAQABAAEAAgABAAEAAQACAAMAAwACAAEAAQABAAAAAAAAAAEAAgADAAEAAQABAAEA
BAAEAAQABAAEAAQABAADAAMAAgABAAEAAwADAAMAAwADAAIAAQABAAAAAQABAAEAAQAC
AAIAAgABAAEAAQABAAEAAQABAAEAAQABAAEAAQABAAEAAQABAAEAAQABAAEA/////wAA
AgACAAIAAwADAAUABQAGAAcACwANAA4AEAAQABAAEAASABAAEAAQAA8AEgAUABcAGQAZ
ABcAEwASABAAEAAPAA0ADAALAAgABQADAAMABAADAAQABAAEAAMABAAEAAQAAwABAAEA
///+//3//P/8//n/+f/5//n/9//4//j/+P/4//j/+P/5//n/+f/5//r/+v/5//n/+v/8
//v/+//8//z//P/8//z//P/8//z//P/8//7/AQAGAA4AEwAYABgAEwAQABAAEAASABIA
FgAXABsAHQAdABgAGAAfACQAIgAiACQAHwASAAUA/P/8/wIABgAHAAcABgADAAMABQAG
AAkACgAKAAwACgAGAAIAAgAAAP///v/+//7//f/9////////////////////////////
AAAAAAAAAAAAAAAA//////////8BAAEAAQABAAEAAQACAAIAAgACAAIAAgACAAIAAgAD
AAMAAwADAAIABAAFAAUABQAFAAUABQAGAAcABwAHAAcABwAIAAgACAAJAAoACgAKAA4A
DgAQABEAEAARABEAEQAUABUAFgAXABcAGAAZABoAGwAbABsAGwAdAB0AHgAeAB0AHQAd
AB4AIAAhACEAIQAhACAAIAAgAB8AHwAdABwAGQAZABkAGAAWABQAFAAUABQAEwASABEA
DgAOAAwADAAMAAsACgAKAAoACQAJAAkACQAJAAkACAAHAAcABwAHAAYABwAHAAYABgAF
AAUABQAHAAcABwAHAAcABgAGAAUABQAHAAcABwAFAAYABgAGAAYABgAGAAYACAAIAAcA
BwAFAAYABgAGAAcABwAHAAgACQAJAAkACgAJAAkACAAHAAcABwAGAAYABwAHAAcABwAH
AAcABwAHAAgACAAIAAgACAAIAAgABwAJAAgABwAHAAcABwAHAAcACQAIAAcABwAGAAcA
BwAHAAkACgAKAAoACQAJAAkACQAJAAkACQAJAAcABwAHAAcACQAJAAkACQAJAAkACQAJ
AAkACQAKAAwADgAOAA8ADwARABMAFAAWABYAFgAWABYAFAAUABQAFQAYABoAHQAfAB8A
HQAZABkAFgAVABMADwAOAA0ACgAIAAcACAAKAAoACgAJAAgABgAGAAUABAAFAAMAAwAB
AAAA///+//7/+//7//v/+//9//7//v/+//7//v/+////AQABAAEAAgAAAP////8AAAAA
/////wAAAAAAAAAAAAACAAIAAgACAAIAAgAFAAoAEgAZAB4AHgAZABYAEgAOAA4ADgAQ
ABEAFQAXABcAFAAUABsAJAAkACIAJgAlABwADwAKAAoADgAOAA0ADQAKAAcABwAJAAoA
CQAKAAoACgAIAAYAAgACAAQAAQAAAP7//v/9//3/+//7//v/+//7//v/+//7//v/+//8
//z/+v/6//r/+v/9//3//f/9//3//f/9//3//P/7//v/+v/8//z//P/8//r/+v/6//v/
/f/9//3//P/6//v/+//7//3//f/9//7//f/9//3//f///wAAAAAAAP//AAAAAAAAAgAC
AAQABQAGAAcABwAHAAoACwAMAA0ACwAMAA0ADgARABEAEQARABAADwAPAA4ADwAPAA8A
EAAQABEAEQARABEAEAAQABAADwAPAA0ADAAJAAkACQAIAAYABAAEAAQABAADAAIAAQAA
AAAA/v/+//z/+//6//r/+v/5//n/+f/5//n/+f/4//n/+f/5//n/+f/5//j/9v/4//f/
9//3//f/9//3//f/9//2//b/9f/z//X/9f/1//X/9v/2//b/9P/0//T/9P/2//b/9f/1
//X/9v/2//b/9//3//f/+P/4//f/9v/2//n/+f/4//f/+f/5//j/+P/1//X/9f/1//f/
9//3//f/9v/2//b/9v/4//j/+P/3//X/9P/z//P/9f/1//X/9f/3//b/9f/1//b/9//3
//f/9f/2//b/9v/1//X/9f/1//X/9f/1//X/9f/1//X/9f/3//f/9//3//f/9//3//f/
9f/1//b/+P/6//r/+//7/wEAAwAEAAYABQAEAAMAAgADAAIAAwAEAAUACAAKAA0ADwAP
AA0ACQAJAAYABQADAAEAAAD///z/+P/3//j/+v/5//r/+v/6//n/+v/6//r/+//5//n/
9//1//P/8f/w/+//7//v/+//7f/u/+7/7v/u/+7/7v/v//H/8f/x//L/8v/x//H/8v/y
//H/8f/y//L/8v/y//L/8v/y//L/8v/0//b/+/8CAAYACwAMAAgABQAGAAQAAgACAAQA
BgAJAA8ADwALAAwAEAAXABYAEgASABIADQAEAP//AAACAAIAAAD///3//P/7//3///8C
AAMAAgAAAP7//P/6//j/+P/2//X/9v/0//T/8//z//P/8//z//P/9f/1//X/9f/z//P/
9P/0//b/9v/2//b/9f/1//X/9f/1//X/9f/1//f/9//4//j/9v/2//b/9v/2//b/9v/3
//f/9//3//b/9v/3//f/9//3//f/9//4//n/+f/5//n/+f/6//r/+v/7//z//P/8//7/
/v8AAAEAAgADAAMAAwAEAAUABgAHAAcACAAJAAoACwALAAsACwALAAsADAAMAAsACwAL
AAwADAANAA0ADQANAAwADAAMAAsACwAJAAgABQAFAAUABAAEAAIAAgACAAAA///+//3/
/P/8//r/+v/6//n/+P/4//j/9//3//f/9//3//f/9v/3//f/9//3//b/9//3//b/9v/1
//X/9f/z//P/8//z//X/9P/0//P/8f/z//P/8//z//T/9P/0//T/9P/0//T/9P/0//P/
8//1//b/9v/2//X/9f/1//b/9f/1//X/9v/3//f/9v/1//f/9//2//b/9f/1//X/9f/1
//X/9f/1//b/9v/2//b/9v/2//b/9f/3//b/9f/1//f/9//3//f/9//2//X/9f/2//f/
9//3//f/+P/4//j/9//3//f/9//3//f/9//3//f/9//3//f/9//3//f/9//3//f/9//3
//X/9f/2//j/9//2//b/9f/1//X/9v/3//n/+f/6//r//v///wEAAgAEAAQABAAEAAQA
AgACAAIABQAIAAoADQALAAsACQAFAAMAAAD///3//f/+/////v/5//f/9//4//j/+P/3
//b/9f/2//b/9v/z//H/8f/v/+7/7f/s/+z/7f/t/+3/7f/v//D/8P/w/+3/7P/r/+v/
7f/t/+3/7v/u/+3/7f/u/+7/7f/t/+7/7v/u/+7/7v/u/+7/7v/u//D/8P/1//r/AgAH
AAwADAAHAAQAAgACAAIABAAIAAsADwARAA8ADAAMABEAFgAUABIAFgARAAIA9f/w//L/
+P/6//f/+f/4//X/9//5//z/+//8//z//P/6//j/9v/0//L/8f/w//D/8P/v/+//8f/x
//H/8f/x//H/8f/x//H/8f/y//L/8v/y//L/8v/x//H/8f/x//P/8//z//P/8//z//T/
9P/0//T/9P/0//T/9P/0//X/9f/1//X/9P/2//f/9//3//f/9//3//j/9//3//f/9//5
//z//v8AAP3//P/6//j/+v/6//z//f/+/////////wEAAwAFAAcABQAGAAcACAAJAAkA
CQAJAAsACwAMAAwADQANAA0ADgAMAA0ADQANAA8ADgAOAA4ADQANAAsACgAHAAcABwAG
AAQAAgACAAIAAAD///7//f/+//7//P/8//r/+f/4//j/+P/3//f/9//3//f/9//2//X/
9f/1//X/9v/3//f/9v/2//X/9f/1//X/9f/1//X/9v/2//f/9//1//f/9//3//X/9v/2
//b/+P/4//j/+P/2//b/9f/1//f/+P/4//j/9//3//f/+P/5//n/+f/6//n/+f/4//f/
9//3//b/9v/1//X/9f/1//X/9f/1//X/9v/2//b/9v/2//b/9v/1//X/9P/z//P/8//z
//P/8//z//L/8f/x//L/8//z//P/8f/y//L/8v/z//P/8//z//H/8f/x//H/7//v/+//
7//w//H/8v/z//H/8f/x//H/8v/z//X/+P/8//7/AAAAAAAAAAAAAP7//v/+/wAABAAH
AAsACgAJAAYAAQD///z/+//5//b/9v/2//T/7f/r/+v/7P/u//D/8f/y/+7/7v/t/+z/
6//p/+n/5//m/+X/5P/k/+P/4//j/+P/4//k/+T/5P/k/+T/5P/l/+X/5f/l/+b/5v/l
/+X/5v/k/+P/4//k/+T/5P/k/+T/5f/m/+f/6P/q/+z/8f/2//r//f8AAAAA/f/8//z/
+v/6//r//P/9/wEA//////7/AgALAA4ADgAQABIADQACAPn/9P/2//j/9P/x//P/8v/v
//H/9f/4//n/+P/4//b/8v/w/+7/7P/s/+v/6P/o/+j/5//n/+j/6f/q/+v/6f/p/+n/
6f/p/+n/6v/q/+j/6P/o/+j/6//r/+v/6//r/+v/6//r/+n/6f/q/+r/7P/s/+z/7P/s
/+z/7P/t/+v/6//r/+r/7P/t/+3/7f/v/+//7//w/+//7//v/+//8f/y//L/8v/z//T/
9P/0//b/9v/4//n/+v/7//v/+//8//3//v//////AAABAAIABQAFAAUABQAFAAUABgAG
AAcABwAHAAgACAAJAAkACQAHAAYABgAGAAcABwAFAAQAAQABAAEAAAAAAP7//v/+//7/
/f/8//v/9//2//P/8v/0//P/8v/y//L/8f/x//H/8//z//P/8v/v/+//7//v//L/8//z
//L/8P/v/+//7//v/+//7//v/+3/7P/s/+v/7f/v/+//7//v//D/8P/w//L/8v/y//L/
8f/w/+7/7f/t/+7/7v/u/+3/7f/t/+7/8f/x//H/8v/x//H/8P/v/+//7//u/+7/7v/v
//D/8f/z//P/8//z//L/8v/y//L/8P/w//D/7//x//D/7//v//D/8f/y//P/8//y//H/
8f/w//H/8f/x//H/8v/y//L/8f/x//H/8f/x//H/8f/x/+//7//v/+//7//v/+//7//x
//P/9f/3//n/+//+/wAAAAAAAAAA///8//v/+v/8/wAAAwAHAAgACQAIAAUAAgD+//z/
+f/2//b/9v/0//H/7//v//D/7//w//D/8P/w//D/7//u/+v/6f/p/+f/6P/n/+b/5v/n
/+f/5//n/+f/6P/o/+j/5//m/+X/5f/l/+X/5f/m/+j/5//n/+j/6P/n/+f/6P/m/+b/
5v/m/+j/6P/o/+j/6P/q/+3/8v/8/wEAAgACAP3/+v/6//r/+v/8//7/AwAHAAkABwAG
AAYADQAQAAwACAAIAAUA/P/z//D/8v/2//T/9f/1//L/8f/z//X/+P/5//j/+P/2//T/
8v/w/+7/7P/r/+r/6v/q/+n/6f/n/+f/5//n/+n/6f/p/+n/6f/p/+r/6v/q/+r/6v/q
/+n/6f/p/+n/6f/p/+n/6f/p/+n/6v/q/+r/6v/q/+r/6v/q/+r/6//r/+v/6//q/+j/
6f/p/+n/6f/p/+n/6v/r/+v/6//r/+3/7v/u/+7/7f/u/+7/7v/y//L/9P/1//T/9f/1
//X/9v/3//j/+f/7//z//f/+//3//f/9//3//////wAAAAABAAEAAQACAAAAAQABAAEA
AwACAAIAAgABAAEA///+//v/+//7//r/+P/2//b/9v/0//P/8v/x//D/8P/u/+7/7v/t
/+z/7P/u/+3/7f/t/+3/7f/t/+z/6//r/+v/6//q/+v/6//q/+j/5//n/+f/5//n/+f/
5//n/+b/5v/l/+X/5//n/+f/5//o/+j/6P/o/+j/6P/o/+j/6P/n/+f/5f/m/+b/5v/n
/+f/5//o/+f/5//n/+j/6f/p/+j/5//n/+f/5v/m/+f/5//n/+f/5//n/+f/5//q/+r/
6v/q/+j/6P/o/+f/6P/o/+j/6f/p/+n/6f/p/+f/5v/l/+X/6P/p/+n/6f/n/+j/6P/o
/+f/5//n/+f/5//n/+f/5//n/+f/5//n/+f/5//n/+f/5f/l/+X/5f/l/+X/5v/o/+n/
6P/o/+f/6v/r/+3/7//1//b/9v/2//b/9v/0//L/8v/y//T/+P/7/////v/9//r/9f/x
/+7/7f/r/+r/6v/q/+j/5P/j/+T/5v/n/+j/6P/o/+T/5P/j/+L/3//d/93/2//c/9v/
2v/a/9v/2//b/9v/2f/a/9r/2v/a/9r/2v/b/93/3//h/+T/4P/b/9f/1P/V/9X/1v/Y
/9j/2P/Y/9j/2P/Y/9j/2P/a/97/5f/s//L/9//4//b/8//w//D/8P/y//T/+P/7//3/
/f/7//r//P8DAAAA/v8CAP7/8f/k/9v/2v/g/+b/5v/l/+f/5P/j/+X/5//o/+v/7P/q
/+j/5v/i/+D/3v/c/93/3P/c/9z/2//b/93/3f/d/93/3f/d/93/3f/d/93/3v/e/97/
3v/e/97/3//f/9//3//f/9//3//f/9//3//g/+D/4P/g/+D/4P/g/+D/4P/h/+H/4f/h
/+D/4v/j/+P/4//j/+P/4//k/+P/4//j/+P/5f/m/+b/5v/l/+b/5v/m/+j/6P/q/+v/
7P/t/+3/7f/w//H/8v/z//H/8v/z//T/9f/1//X/9f/1//X/9v/2//f/9//3//j/+P/5
//n/+f/3//b/9v/2//f/9//1//T/8f/x//H/8P/w/+7/7v/u/+3/6//p/+f/6P/o/+b/
5v/m/+X/5P/k/+L/4f/h/+H/4f/h/+H/4P/h/+H/4f/h/+H/4f/g/97/4P/f/9//3//d
/93/3f/d/9//3v/e/93/2//d/93/3f/d/97/3v/e/9z/3P/c/9z/3P/c/9v/2//b/9z/
3P/c/93/3f/d/97/3v/d/9z/3P/d/93/3P/b/93/3f/c/9z/3f/d/93/3f/d/93/3f/d
/97/3v/e/97/3v/e/97/3f/d/9z/2//b/93/3f/d/93/3f/c/9v/2//c/93/3f/d/9v/
3P/c/9z/2//b/9v/2//b/9v/2//b/9v/2//b/9v/2//b/9v/2//b/9v/2//b/9n/2f/a
/9z/3f/c/9z/2//d/93/3v/f/+P/5f/o/+r/6v/q/+r/6v/q/+j/6P/o/+v/7v/w//P/
8v/x/+7/6f/l/+L/4f/f/+D/4P/g/97/2f/X/9f/2P/b/9z/3P/c/9n/2P/W/9T/0f/P
/8//zf/O/83/zP/M/83/zf/N/83/y//M/8z/zP/M/8z/zP/N/83/zf/N/87/zv/N/83/
zv/O/83/zf/O/87/zv/O/87/zv/O/87/zv/O/87/0f/Y/97/5f/o/+j/5f/i/+D/4P/g
/+L/5v/p/+v/7f/t/+j/6P/t//D/8P/w//L/6//c/9H/yv/M/9L/1P/V/9f/1P/P/8//
0f/U/9n/2v/Y/9b/1v/U/9D/zP/K/8n/yv/M/8z/y//L/8v/y//L/8v/yf/J/8n/yf/J
/8n/yv/K/8r/yv/K/8r/yf/J/8n/yf/J/8n/yf/J/8f/x//I/8j/yP/I/8j/yP/I/8j/
yP/J/8n/yf/J/8j/yP/J/8n/yf/L/8v/y//M/8v/y//L/8v/zf/O/87/zv/N/87/zv/O
/9D/0P/S/9P/0v/T/9P/0//W/9f/2P/Z/9f/2P/Z/9r/2f/Z/9n/2f/a/9v/3f/e/93/
3f/d/97/3f/d/9z/2//d/9z/3P/c/9v/2//Z/9j/3f/h/+X/6P/t//L/+f8AAAcADQAT
ABkAJQAwADkARABKAE0AUABUAFgAWQBbAF0AYABhAGIAYgBiAGMAZABlAGgAaQBpAGgA
ZgBlAGUAZQBlAGUAZQBlAGYAZgBnAGcAZwBpAGkAaQBpAGoAagBqAGoAagBqAGoAaABo
AGcAZwBmAGYAZQBkAGUAZQBlAGYAZQBlAGUAZgBlAGUAZABjAGUAZQBkAGQAYwBjAGMA
YwBjAGMAYwBjAGMAYgBhAGAAXgBeAF4AXQBdAFwAWwBbAFsAWwBbAFsAXQBcAFsAWwBb
AFsAWgBZAFYAVgBVAFQAVABVAFYAVwBWAFUAVABTAFMAUwBTAFMAUABPAE4ATQBMAEsA
SgBJAEsASwBMAE4ATQBMAEwASwBLAEkASABHAEUARQBGAEYASgBNAE8AUgBUAFQAVABU
AFMAUABPAE4ATQBQAFIAVQBXAFcAVQBRAE0ASABFAEEAQgBCAEIAQAA7ADkAOQA6ADsA
PAA8ADwAOQA4ADYANAAxAC8ALwAtAC4ALQAsACwALQAtAC0ALQAtAC4ALgAuAC0ALAAr
ACsAKgApACgAKAAqACkAKQAqACgAJwAnACgAJgAmACYAJgAoACgAKAAoACgAKAApACwA
MAA1ADgANgAxAC4AKgAmACQAJgAmACcALQAvAC8ALAAsADMAOAA2ADYAOAA3ADAAJQAi
ACQAJAAgACEAIwAkACEAHwAjACYAJQAiACIAIAAeABoAGAAUABIAEQASABIAEgARABEA
DwAPAA8ADwAPAA8ADwAPABEAEQASABIAEQAQAA8ADgAPAA8ADwAPABEAEQARABEAEQAR
ABIAEgASABIAEgASABIAEgASABMAEwATABMAEgASABMAEwATABMAEwATABQAEwATABMA
EwAVABYAFgAWABcAGAAYABgAGAAYABoAGwAcAB0AHQAdAB4AHwAgACEAIQAiACMAJAAj
ACMAIwAjACMAIwAkACQAJQAlACUAJgAmACcAJwAnACUAJAAkACQAJQAlACMAIgAfAB8A
HwAeABoAGAAYABgAGAAXABYAFQASABIAEAAQABIAEQAQABAAEAAPAA8ADwANAA0ADQAM
AAsACwALAAsACwALAAoACAAIAAcABwAHAAcABwAHAAcABwAGAAYABQAFAAcABwAHAAYA
BgAFAAQABgAGAAYABgAEAAQAAwADAAUABgAGAAYABQAFAAUABgAGAAUABAAEAAUABQAE
AAMABQAFAAQABAAFAAUABQAFAAUABQAFAAUABAAEAAQABAAEAAQABAADAAUABAADAAMA
AwADAAMAAwAFAAQAAwADAAEAAQAAAP//AAACAAMABAADAAMAAwADAAMAAwADAAMAAQAB
AAEAAQD//////////wEAAQABAAEAAQABAAIABAADAAIAAgABAAEAAQACAAMABQAHAAoA
DgAQABAAEAAQABAADgAMAAwADAAOABIAFQAZABcAFwAVABEADQAKAAkABwAIAAgACAAG
AP///f/9//7/AQACAAIAAgD+//7//f/8//v/+f/5//f/+P/3//b/9v/1//X/9f/1//P/
9P/0//T/9P/0//T/9f/1//X/9f/2//b/9f/1//b/9v/1//X/9v/2//b/9v/2//T/9P/0
//T/9P/2//v/AgAKAA8AEgAQAA0ACgAGAAYABgAGAAoADQAPAA8ADQAMABIAGQAaABoA
HgAgABkADgADAAAAAgAGAAQABQADAAAA//8BAAMABAAFAAQABAACAAAA/v/6//j/+P/3
//b/9v/2//X/9f/3//f/9//3//X/9f/1//X/9//3//j/+P/2//b/9v/2//f/9//3//f/
+f/5//n/+f/3//f/+P/4//r/+v/6//r/+P/4//j/+f/5//n/+f/4//r/+//7//v/+//7
//v//P/9//3//f/9//3//v/+//7///8AAAAAAAACAAIABAAFAAQABQAFAAUACAAJAAoA
CwAJAAoACwAMAA0ADQANAA0ADwAPABAAEAARABEAEQASABIAEwATABMAEwASABIAEgAR
ABEADwAOAA0ADQANAAwACQAGAAUABAAEAAMAAgABAAIAAgAAAAAAAAD///7//v/+//3/
/f/9//v/+//7//r/+//7//v/+//6//v/+//6//r/+f/5//n/+f/5//n/+f/5//j/+P/3
//f/+f/5//n/9//4//j/+P/4//j/+P/4//j/+P/3//f/9//4//j/+P/5//n/+f/6//n/
+f/5//r/+f/5//j/9//5//n/+P/4//f/9//3//f/+f/5//n/+f/4//j/+P/4//j/+P/4
//f/+P/4//j/+f/5//n/+f/5//n/+P/3//f/+P/5//n/+f/3//j/+P/4//n/+f/5//n/
+f/5//n/+f/3//f/9//3//f/9//3//f/9//3//f/9//1//X/9v/4//n/+P/4//f/9//3
//j/+f/3//f/+P/4//n/+f/6//v/AQAEAAYABgAGAAYABgAIAAYABgAGAAgADAAPABMA
EgARAA4ACQAFAAIAAQD//wAAAAAAAP7/+f/3//f/+P/6//z//f/+//v/+v/4//b/9f/z
//P/8f/x//H/8f/y//H/8f/x//H/7//w//D/8P/y//L/8v/z//X/9f/1//b/9P/z//P/
9P/2//X/9f/2//b/9v/2//b/9v/2//b/9v/6//z/AQAIAAwAEQAUABQAEQAQAA4ADgAO
AA4ADgARABMAFQARABAAFgAhACQAIAAgACQAHQAOAAMAAAAEAAoACgAJAAcABAADAAMA
BQAIAAkACgAKAAgABAAAAP7//P/6//v//P/8//z/+//7//n/+f/5//n/+v/7//z//f/9
//3//v/+//z//P/8//z/+//7//v/+//9//3//f/9//////8AAAAA///+//3//P/+//7/
/v///wEAAQABAAAA/v////////8AAAEAAgAEAAMAAwADAAMAAwAEAAQABAAFAAYABgAG
AAgACAAKAAsADgAPAA8ADwAQABEAEgATABMAFAAVABYAFwAXABcAFwAXABcAGAAYABoA
GwAcAB4AHQAdABwAGwAZABgAGAAYABoAGwAaABoAFwAXABcAFgASABAAEAAQAA8ADQAL
AAkACgAKAAgACAAKAAkACAAIAAYABQAFAAUAAwADAAMAAgACAAMABAAFAAUABQAEAAIA
BAADAAMAAwAFAAUABQAFAAMAAgACAAEAAQADAAMAAwABAAIAAgACAAQABAAEAAQAAwAC
AAAA//8AAAIAAwAEAAUABQAFAAYABAADAAIAAgADAAMAAgABAAMAAwACAAIAAgADAAQA
BQADAAEA///9/wEAAgADAAQABgAGAAYABQAEAAIAAAD//wEAAQABAAEAAgACAAIAAwAC
AAMAAwADAAQABgAHAAgABgAFAAQAAwABAAEAAQABAAMAAwADAAMAAwADAAMAAwADAAMA
AwADAAUABQAGAAgABgAEAAMAAQABAAIABAAEAAQABAADAAIAAQAAAAEAAgADAAQACAAK
AAwADgAPABAAEQASABAAEAAQABAAEwAUABUAFgAYABgAGAAYABMAEAANAAoACAAIAAgA
CAAFAAQAAwACAAIAAgACAAIAAAAAAAAAAAD///7//f/8//r/+v/6//r/+P/4//j/+P/4
//j/+P/4//r/+v/6//r/+v/6//r/+v/6//r/+v/6//z//P/8//z//P/8//z//P/6//r/
+v/6//z/AAAGABAAFAAYABoAGAAUABIAEAAOABAAEgASABYAHAAaABYAFAAaACIAIgAc
AB4AIAAYAA4ACAAIAA4ADgAOAA4ADAAKAAoADAAMAA4ADgAKAAgACAAIAAQAAgAAAAIA
AAD+/w==
         </WaveFormData>
      </LeadData>
      <LeadData>
         <LeadByteCountTotal>10000</LeadByteCountTotal>
         <LeadTimeOffset>0</LeadTimeOffset>
         <LeadSampleCountTotal>5000</LeadSampleCountTotal>
         <LeadAmplitudeUnitsPerBit>4.88</LeadAmplitudeUnitsPerBit>
         <LeadAmplitudeUnits>¦ÌV</LeadAmplitudeUnits>
         <LeadHighLimit>2147483647</LeadHighLimit>
         <LeadLowLimit>268435456</LeadLowLimit>
         <LeadID>V1</LeadID>
         <LeadOffsetFirstSample>0</LeadOffsetFirstSample>
         <FirstSampleBaseline>0</FirstSampleBaseline>
         <LeadSampleSize>2</LeadSampleSize>
         <LeadOff>FALSE</LeadOff>
         <BaselineSway>FALSE</BaselineSway>
         <ExcessiveACNoise>FALSE</ExcessiveACNoise>
         <MuscleNoise>FALSE</MuscleNoise>
         <LeadDataCRC32>2759928721</LeadDataCRC32>
         <WaveFormData>
FAAUABQAFAAVABYAFwAYABgAGAAYABgAGAAYABgAGAAaABoAGgAaABsAHAAdAB4AIQAi
ACMAJAAkACQAJAAkACUAJgAnACgAKwAsAC0ALgAuAC4ALgAuAC4ALgAuAC4ALAAsACwA
LAAsACwALAAsACsAKgApACgAJgAkACIAIAAfAB4AHQAcABoAGAAWABQAEgAQAA4ADAAL
AAoACQAIAAcABgAFAAQABAAEAAQABAACAAIAAgACAAIAAgACAAIAAgACAAIAAgAAAAAA
AAAAAAIAAgACAAIAAgACAAIAAgACAAIAAgACAAIAAgACAAIAAgACAAIAAgACAAIAAgAC
AAQABAAEAAQAAgACAAIAAgACAAIAAgACAAIAAgACAAIABAAEAAQABAACAAIAAgACAAIA
AgACAAIAAgACAAIAAgAAAAAAAAAAAAAAAAAAAAAA/v/+//7//v/+//7//v/+//7//v/+
//7//P/8//z//P/+//7//v/+//z//P/8//z//P/8//z//P/8//z//P/8//r/+v/6//r/
/P/8//z//P/6//r/+v/6//r/+v/6//r/+v/6//r/+v/6//r/+v/6//r/+v/6//r/+v/6
//r/+v/8//z//P/8//7//v/+//7//P/8//r/+v/5//f/9f/z//L/8v/x/+//6//q/+n/
6f/r/+v/6//r/+v/6//r/+v/7P/s/+z/6//r/+r/6v/t/+7/7//x//L/9P/0//T/9P/z
//P/8//0//b/9v/3//f/9f/2//b/9v/2//b/9//3//n/+f/6//r/+P/4//n/+f/8//z/
/P/8//r/+v/6//n/+f/6//r/+v/8//3/AAADAAUABQAFAAUABQADAPz/7v/f/8z/uv+x
/63/of+Q/4b/iP+S/5f/nf+p/7P/wv/O/8//zf/N/9H/1f/a/+D/5f/o/+z/8P/y//T/
+f/5//r//v8AAAAAAgAEAAMAAwADAAMAAwADAAMAAwADAAMABAAEAAQABAAFAAUAAwAD
AAMAAwAFAAYABgAGAAQABQAFAAUABwAHAAoACgAKAAsACgAJAAkACQAKAAoACQAKAAwA
DgAMAAsACwALAA0ADgAOAA4ADAAOAA8ADwAPAA8AEgAUABMAEwAUABUAFgAWABYAFgAa
ABoAGQAZABkAGgAbABsAGwAbABoAGQAaABsAHAAcABoAGgAZABgAFwAVABMAEQAOAA0A
CwAKAAgABQADAAAAAQACAAMAAgD//////P/8//7//v/+//3/+v/5//j/+P/5//n/+P/3
//f/+P/4//f/9P/0//X/9f/2//f/+P/5//f/9v/2//f/9//2//b/9v/5//n/+f/6//j/
+P/4//j/+f/6//v//P/7//v/+//7//3//P/7//v//f/9//3//////////v/9//3//f/8
//3//v/+////AAD+//7//v/+/////v/+//7//P/9//7//v/+//7//f/9/////v/+////
//////////8AAP///v/+//7//v/+////AQABAAEAAAAAAAAAAAAAAAAAAAAAAAAAAgAB
AAEAAQAAAAAAAQABAAEAAQABAAEAAgABAAEAAQACAAIAAgACAAMAAgACAAIAAAAAAAAA
AQADAAMABQAFAAYABwAHAAgACAAHAAgACgAKAAoACgAGAAYABQADAP///f/8//z//f/7
//n/+P/1//X/9//3//f/9//3//f/9//3//j/+P/6//n/+f/4//j/+//8//3//f/+/wAA
AAABAAIABAAFAAYACAAJAAoADQANAA0ADgAOAA4ADgAOAA0ADQANAA0ADgAOAA4ADgAN
AA0ADgAOAAwADAAMAAwADgANAA0ADgAMAAwACgALAAwADwATABUAEwARABEADQAGAPz/
7//e/8r/v/+5/6//nv+S/5D/mP+f/6X/sf+9/8r/1P/X/9P/0//X/93/4v/o/+//9P/2
//r//P8AAAMABwASABwAIAAgACIAJAAjACMAIwAjACMAIwAjACMAIQAhACIAIgAkACQA
JQAlACMAIwAjACMAIQAiACIAIgAkACUAJQAlACQAIwAlACQAJQAnACcAJwAoACkAKwAs
ACwALAAtAC4ALgAtAC0ALQArACwALAAsACwALgAvAC8ALQAtADAAMgAxADEAMgAzADYA
NgA2ADYANgA2ADUANQA3ADgAOQA5ADcANwA2ADUANQA1ADUANAAyADIAMQAwAC8ALQAr
ACkAKAAnACUAJAAiAB8AHQAaABYAFgAWABQAEwATABAAEAAPAA4ADQALAAwACwAKAAoA
CQAJAAgABwAFAAYABgAFAAYABgAHAAcABQAFAAUABQAHAAYABgAHAAcABgAGAAYABQAF
AAUABgAGAAYABgAGAAUABAADAAIABQAFAAUABQAHAAYABQAFAAUABQAFAAcACAAJAAkA
CQAIAAcABQAFAAYABgAHAAgABgAGAAYABgAHAAYABgAGAAgACQAKAAoACAAIAAcABwAH
AAYABgAHAAcABwAHAAcABgAFAAQABAAFAAYABwAJAAgABwAGAAQABQAGAAcACAAGAAYA
BgAGAAYABQAFAAUABQAGAAgACQAHAAcABwAHAAgABwAHAAcABgAGAAYABgAHAAYABgAG
AAYABgAGAAcACQAJAAsACwAMAA0AEAAPAA4ADQAMAAoACgAJAAcABQADAAIAAgABAP//
/f/8//r/+f/6//n/+f/5//n/+f/5//n/+v/6//z/+//7//r/+v/9//7//////wAAAgAC
AAQABAAFAAUAAwAEAAQABAAFAAUABQAGAAQABAAEAAQABQAFAAUABQAIAAgACAAIAAcA
BwAIAAgACAAIAAgACAAIAAcABwAIAAgACAAKAAsADgAPABMAEwATABMAEQANAAIA9v/r
/97/yv+7/7n/tf+q/5z/mv+i/6v/sf+7/8f/1P/g/+X/4//h/+P/6f/u//D/8//2//j/
/P/+/wAAAwAHAAgACgAMAA4ADgAQABEAEQARABEAEwATABMAEwATABMAFAAUABQAFAAV
ABUAEwATABMAEwATABQAFAAUABQAFQAVABUAEwATABYAFgAXABkAGQAZABUAFQAWABYA
FQAWABgAGgAaABkAGQAZABkAGgAaABoAHAAeAB8AHwAeAB0AHwAgACEAIQAiACMAJgAm
ACYAJgAoACgAJwAnACcAKAApACkAJwAnACYAJQAnACcAJwAmACYAJgAlACQAIwAhAB8A
HQAeAB0AGwAaABgAFQATABAAEAAQABAADgAMAAsABwAGAAYABgAGAAUABgAFAAQABAAE
AAMAAQD//wAAAgADAAMAAAAAAAEAAQD//////////wEAAAAAAAEA///+//7//v8BAAEA
AQACAAIAAgACAAIAAgACAAIAAgADAAMAAwADAAEAAAD/////AAABAAIABQADAAMAAgAB
AAIAAQD/////AAAAAAEAAgABAAAA///+/////v/+//7//v///wAAAAD+//7//f/9//3/
/P/8//3//P/7//r/+f/7//v/+//8//z//P/8//3/+//7//v/+v/6//r/+v/6//j/+P/4
//j/+v/5//n/+f/4//j/+f/5//n/+f/5//n/+v/5//n/+f/5//j/9//2//b/9v/3//j/
9v/2//b/9//3//f/+f/5//r/+//9//z/+v/6//r/+v/6//r/+f/3//P/8f/w//D/7//t
/+v/6v/p/+n/6//r/+r/6f/o/+f/6f/p/+r/6v/q/+n/6f/o/+r/7f/u/+//8//0//b/
9v/0//T/9f/1//f/+P/4//j/9//3//f/+P/4//j/+P/4//v/+//7//v/+v/6//r/+v/9
//3//v/+//z//P/8//z//v/9//3//v8AAAAAAAD//wAABQAHAAUABQAFAAEA+f/q/97/
0//C/7L/rf+t/6n/nP+Y/6D/qv+x/7f/wf/N/9r/4P/h/9//3//j/+f/7P/s/+3/8P/y
//L/9P/2//n/+//+//7/AAACAAQABgAFAAUABQAFAAMAAwADAAMABQAFAAYABgAEAAQA
BQAFAAUABQAFAAUABQAGAAYABgAEAAUABQAFAAUABQAIAAgABwAJAAkACQAJAAkACgAK
AAkACgAMAA4ADAALAAsACwALAAwADAAMAAoADAANAA0ADwAPABIAFAAUABMAEwATABQA
FAAUABQAGAAYABcAFwAVABYAFwAXABUAFQAUABMAFQAVABUAFAASABIAEQAQABAADwAO
AA0ACwAJAAYABAAEAAEA///8//z//P/8//r/9//3//T/9P/0//T/9P/z//L/8f/w//D/
8f/x//D/7//v//D/8P/v/+7/7v/v/+//8f/x//H/8f/v/+7/7v/v//H/8P/w//D/8f/x
//H/8v/x//D/7//u/+//8P/x//L/8v/x//D/7//w//D/8P/x//H/8f/x//P/8//z//L/
8f/y//H/7//v/+7/7v/v//D/8P/w//D/8P/x//D/8P/w/+//7//v/+7/7v/u/+3/7f/t
/+z/7P/t/+3/7f/t/+3/7v/t/+z/7P/q/+r/6v/r/+3/7f/t/+z/6v/q/+r/6v/o/+j/
6P/o/+j/5//n/+f/6P/o/+n/6f/n/+f/5//n/+b/5f/l/+X/5v/m/+b/5v/n/+b/5v/m
/+b/5v/m/+f/6f/p/+v/6//p/+n/6P/o/+r/6f/p/+r/7v/u/+7/7v/s/+z/7P/s/+j/
6P/n/+X/4//h/+D/4P/f/93/2//a/9v/2//d/93/3f/d/93/3f/f/9//4P/g/97/3f/d
/9z/3P/f/+D/4f/j/+T/5v/m/+b/5v/n/+f/5//o/+j/6P/p/+n/6f/q/+r/6v/q/+r/
6//r/+v/6//s/+z/7P/s/+3/7f/u/+7/7P/s/+z/7P/u/+3/7f/u/+7/7v/u/+3/8P/z
//f/+f/5//n/9//1/+7/4v/T/77/rP+j/5//k/+C/3b/eP+C/4f/jf+Z/6n/uP/C/8H/
vf+9/8H/xf/K/8b/w//I/9D/0v/S/9T/1//Z/9r/3P/g/+L/5P/k/+P/4//j/+P/4//j
/+P/4//l/+X/5v/m/+X/5P/k/+P/5v/n/+j/6f/r/+z/7P/s/+z/7f/t/+3/8v/1//v/
/v8AAAMABAAFAAUABwAKAAwACwAMAA4AEAAQAA8ADwAPABEAEgASABIAEgAUABUAFQAW
ABcAGwAeABwAGwAbABsAHgAeAB4AHgAhACIAIgAjACEAIgAjACMAJAAlACUAJQAnACcA
JwAmACcAKAAoACgALwA1ADsAQQBBAEEAQABAAEAAPQA7ADgANAA0ADQAMgAxADEALgAu
AC4ALgAuAC0AKgApACgAKAApACkAKAAnACcAKAAoACcAJAAkACUAJQAlACUAJQAlACUA
JAAkACUAJQAkACQAJAAjACMAIwAkACQAJAAkACQAJgAmACYAJgAlACUAJQAlACcAJgAl
ACUAJQAlACUAJwAmACcAJwAnACgAJwAlACUAJAAkACUAJgAmACYAJgAmACUAJAAkACQA
JAAlACYAJgAmACYAJQAlACMAIgAiACMAIwAjACMAIwAkACMAIgAiACAAIAAgACEAIQAh
ACEAIAAeAB4AHgAeACAAIAAgACAAHgAdAB0AHQAcABwAHQAdAB0AHQAdAB0AHAAbABsA
GwAcABwAHAAcAB0AHAAcABwAGgAaABoAGwAhACIAIAAgACAAIAAcABwAGwAZABkAFwAW
ABYAFQATABEAEAAPAA8AEQARABEAEQARABEAEAAPAA8ADgAOAA0ADQAMAAwADwAQABEA
EQASABQAFAAUABQAFQAVABcAGAAYABgAGQAZABkAGgAZABgAFwAWABcAFwAXABcAGAAY
ABgAGAAZABkAGgAaABwAHAAcABwAGwAZABgAGAAaABoAGgAbAB4AIQAjACMAIQAjACEA
HQASAAYA+f/o/9b/zf/N/8P/sv+o/6z/tP+5/7//y//Z/+b/7v/x/+3/6//x//f/+v/8
/wEABgAIAAoADgASABUAFwAYABoAHAAeACAAIAAjACMAIwAjACIAIQAgAB8AIQAhACIA
IgAgACAAIQAhACMAIwAjACMAIwAkACQAJAAjACMAIgAhACMAIwAmACYAJgAnACYAJQAj
ACMAJAAkACUAJgAoACoAKAAnACcAJwAnACgAKAAoACoALAAtAC0AKwArAC4AMAAxADEA
MgAzADIAMgAyADIANgA2ADUANQAzADQANQA1ADUANQA0ADMAMwAzADMAMgAxADIAMgAy
AC8ALQArACkAKgApACcAJgAkACEAHwAcABoAGgAaABgAFgAVABEAEAAQABAAEAAPAA4A
DQAMAAwADgAPAA8ADwANAA4ADgANAAwADAANAA0ADQANAA0ADQANAAwADAANAA0ADAAM
AAwADwAPAA8AEAAOAA4ADgAOAA4ADgAOAA4ADwAPAA8ADwAPAA4ADQANAA8ADwAPABEA
EQARABAADwAPAA8ADgAPABAAEAARABIAEQAQAA8ADgAPAA4ADgAOAAwADQAOAA4ADAAM
AAsACwAJAAgACAAJAAkACQAJAAkACQAJAAkACgAJAAgABwAHAAkACQAJAAgACAAIAAgA
CAAGAAYABgAGAAgABwAHAAcABgAGAAcABwAHAAcABwAHAAgABwAHAAcABwAGAAUABAAE
AAQABQAGAAgACgAIAAoACgAKAAoACAAIAAcABQABAP///v/+//7//f/8//z/+v/5//r/
+f/7//v/+//7//v/+//8//z/+v/5//n/+P/6//3//v//////AAACAAIAAgACAAMAAwAD
AAQABAAEAAMAAwADAAQABgAGAAYABgAFAAUABQAFAAYABgAGAAYABwAHAAgACAAGAAYA
BgAGAAgABwAHAAgACAAIAAgABwAKAA0AEwATABEADwAPAAkAAAD0/+n/2v/K/73/u/+5
/6z/nP+c/6b/s/+5/8H/z//c/+b/6f/p/+f/6f/v//T/9v/1//b/+v/8//7//v8BAAUA
BgAIAAwADgAOAA4ADQANAA0ADQAPAA8ADwAPAA8ADwAQABAAEAAQABEAEQARABEAEQAR
ABEAEgASABIAEgATABMAEwARABEAFAAUABMAFQAVABUAFAAVABcAGAAXABgAGgAcABwA
GwAbABsAHQAeAB4AHgAcAB4AHwAfACEAIQAkACYAJgAlACUAJQAmACYAJgAmACgAKAAn
ACcAJwAoACkAKQArACsAKgApACcAJwAnACYAJQAmACYAJgAnACUAIwAhAB4AHQAbABoA
GgAXABUAEgAQABAAEAAOAA0ADQAKAAoACgAKAAoACQAIAAcABgAGAAkACQAIAAcABgAG
AAUAAwADAAQABgAHAAUABQAFAAUABQAEAAQABQAHAAYABgAGAAUABQAFAAYABgAGAAYA
BgAGAAYABgAGAAUABQAFAAUABwAGAAUABQAFAAUABQAHAAYABwAHAAcACAAHAAUABQAE
AAQABQAGAAYABgAGAAYABQAEAAQABAAGAAcACAAIAAYABgAFAAUABQAEAAQABQAFAAUA
BQAFAAQAAwACAAIAAgACAAIAAwADAAMAAwACAAIAAgACAAIABAAEAAQABAACAAEAAQAB
AAIAAgADAAMAAQABAAEAAQAAAP///////wAAAAAAAAAA///+//7//v/+//7//v////3/
/f//////AAABAAEAAgAEAAQABAAEAAQABAAAAAAA///9//3/+//6//r/9//1//P/8v/z
//P/9f/1//X/9f/1//X/8//z//T/9P/0//P/8//y//T/9//4//n/+f/6//z//P/8//z/
/f/9//v//P/8//z//f/9//3//v/+//7//v/+//3//f/9//3///8AAAEAAgABAAEAAgAC
AAQABAAEAAQABAADAAMABAACAAQABgAHAAgACwANAA0ADQANAA0ACQACAPb/4//O/8D/
uf+v/53/kP+Q/5b/nP+j/63/uf/D/87/1v/T/9H/1f/d/+P/5v/q/+3/8v/2//j//P8A
AAMABQAIAAoACgAMAA4ADgAPAA8ADwAPAA8ADwAPAA8AEQARABIAEgASABIAEwATABQA
FQAWABcAFwAYABgAGAAYABkAGQAZABoAGwAfACAAJAAnACgAKQAoACkAKwAsAC0ALgAw
ADIAMgAxADEAMQAzADQANAA0ADYAOAA5ADkAOQA5ADwAPgA/AD8AQABBAEIAQgBCAEIA
RABEAEMAQwBDAEQARQBFAEUARQBEAEMARQBFAEUARABCAEIAQQBAAEEAPwA9ADsAOgA5
ADcANgAyAC8ALQAqACYAJgAmACQAIgAhAB0AHAAbABoAGQAXABYAFQAUABQAEwATABIA
EQATABQAFAATABAAEAARABEAEQARABEAEQATABIAEgATABEAEAAQABAAEQARABEAEgAQ
ABAAEAAQABIAEgASABIAEwATABMAEwATABIAEQARABMAEwATABUAFQAVABQAEwAUABMA
EQARABEAEgAUABYAFAAUABQAFAAUABQAFQAWABQAFQAWABYAFAAUABMAEwAVABQAFAAV
ABMAEwATABMAFAATABIAEgASABIAEgATABMAEwATABIAFAAUABQAFAAUABQAFAAUABcA
FwAYABkAGAAYABkAGQAZABkAGQAZABoAGQAZABkAGAAYABgAGAAYABgAGQAaABoAGgAa
ABsAGwAbAB0AHQAdAB0AHAAcABwAHwAhACIAJAAkACQAJAAgACAAHwAdAB0AGwAaABoA
GgAZABgAGAAVABUAFwAXABkAGQAZABkAFwAXABgAGAAYABcAFwAWABcAGwAdAB8AIAAg
ACEAIAAhACIAJAAlACUAJgAmACYAKQApACkAKgAsACwALAAsAC0ALQAtAC0AMQAyADMA
NAA4ADkAOwA8AD4APgA+AD4AQAA/AD8AQABCAEAAPgBBAEgASwBPAFEATwBNAE0ATQBG
AD4AMQAeAAwAAwD7/+3/3P/S/9L/2v/f/+f/9f8DAA4AGAAZABMAEwAZAB0AJAAqAC8A
MgA4ADwAQABCAEMARwBKAE4ATgBQAFAAUABRAFEAUQBRAFIAUwBUAFUAVQBVAFYAVgBW
AFYAVwBXAFcAVwBXAFcAWQBaAFoAWgBcAF8AYQBjAGUAZQBoAGgAaQBrAGsAawBrAGsA
bABsAG0AbgBwAHIAcwBzAHQAdQB1AHYAdgB2AHgAegB7AHsAewB7AH4AgAB/AH8AgACB
AIQAhACEAIQAhgCGAIUAhQCFAIYAhwCHAIkAiQCIAIcAhwCHAIcAhgCGAIYAhQCEAIMA
gQB/AH0AfQB9AHwAfAB6AHcAdQByAG8AbgBtAGoAZgBlAGEAYABbAFgAVQBRAE0ASwBJ
AEgARQBBADwANwA2ADYANQAzADIAMgAzADMAMAAvAC4ALQAvAC4ALgAvAC0ALAAsACwA
LwAvAC8AMAAyADIAMgAyADEAMAAvAC4AMQAxADEAMQAvAC4ALQAtAC8ALwAvADEAMgAz
ADMAMwAwAC8ALQAtACwALAAtAC4AKgAoACYAJAAgAB4AHQAcABgAFwAWABQAEAAOAAsA
CQAHAAQAAgABAP///f/7//n/9P/x/+7/7P/q/+r/6v/r/+n/5//l/+L/4f/g/9//3v/d
/9z/2//a/9j/1//X/9f/1f/U/9T/0//S/9H/0P/P/87/zf/N/83/0P/Q/9D/0P/P/87/
zv/O/8z/zP/M/83/zP/L/8z/y//O/8//z//Q/9D/z//P/9D/0P/Q/9D/0v/U/9T/1P/U
/9L/0v/R/8//zv/N/83/zv/N/8v/yf/I/8f/x//J/8n/y//L/8v/y//J/8n/yv/K/8z/
y//L/8r/zP/P/9D/0f/T/9T/1v/W/9b/1v/X/9f/1//Y/9j/2P/b/9v/2//c/9z/3P/c
/9z/3//f/9//3//i/+L/4v/i/+P/4//k/+T/5P/k/+T/5P/k/+P/4//k/+T/5P/k/+X/
6P/r/+3/7f/t/+3/6//n/97/0v/J/7z/rP+f/53/mf+M/37/fP+E/4//lf+d/6v/uP/A
/8P/w//B/8X/zf/S/9L/0f/U/9T/0v/U/9j/2//b/9z/3P/c/9r/2v/a/9v/2//b/9v/
3f/d/93/3f/b/9v/3P/c/9r/2v/b/9v/2v/Z/9j/1//V/9b/1v/W/9b/1//X/9f/1v/V
/9f/1v/V/9f/1//X/9f/1//Y/9j/1//Y/9r/3P/a/9n/2f/Z/9n/2v/a/9r/2v/c/93/
3f/c/9v/3f/e/9z/2//b/9v/3v/e/97/3v/e/97/3f/d/9//4P/h/+H/3//f/97/3f/e
/9//4P/g/+D/4P/f/97/3//d/9v/2f/Y/9f/1f/U/9L/z//N/8r/yP/I/8j/xv/F/8X/
wv/C/8H/wP+//73/vf+9/73/vv+//7//vv+9/73/vv++/73/vv++/7//v/+//7//v/+/
/8H/wP/A/8H/wf/A/8D/wP+//7//v//A/8D/wP/A/8D/wP/A/8D/wP/B/8H/wf/B/8P/
wv/B/8H/w//F/8f/y//L/8v/yv/J/8j/x//F/8X/xf/G/8j/yv/I/8j/yP/I/8n/yP/I
/8j/yP/J/8r/yv/I/8j/x//H/8n/yP/I/8n/x//H/8f/x//I/8f/xv/G/8b/xv/G/8f/
x//H/8f/xv/I/8j/yP/I/8b/xv/G/8b/yP/H/8f/x//G/8b/x//H/8b/xf/E/8P/xf/F
/8b/x//G/8b/xv/G/8f/xv/G/8b/yP/I/8j/yf/H/8f/yf/J/8j/yf/J/8r/yv/J/8n/
zP/O/87/zv/O/87/y//K/8j/xf/F/8P/wv/C/8H/v/+9/7z/u/+7/73/vf+//7//v/+/
/73/vf++/77/vP+7/7v/uv+7/7//wf/D/8L/wv/D/8L/w//E/8b/x//G/8b/xf/E/8X/
xf/F/8b/yP/I/8j/yP/H/8f/x//H/8r/yv/K/8r/yf/J/8r/yv/M/8z/zP/M/87/zf/N
/87/zP/K/8r/y//Q/9X/2f/Z/9f/1f/V/9P/yv/C/7f/qP+W/5H/jf+B/2z/Yv9k/2z/
c/97/4n/l/+k/6z/q/+l/6X/rf+1/7z/vv/D/8j/zP/O/9D/1P/X/9v/3v/g/+L/5P/k
/+L/4//j/+P/4//l/+X/5f/l/+P/4//k/+T/5P/k/+X/5f/n/+f/5//n/+X/5v/m/+b/
5v/n/+f/5//m/+X/5//m/+f/6f/p/+n/6f/p/+r/6v/r/+z/7v/w//H/8f/y//P/8//0
//T/9P/2//j/+f/5//f/9//6//z/+//7//z//f8AAAAAAAAAAAIAAgABAAEAAQACAAMA
AwAFAAUABAADAAMAAwADAAIAAwAEAAQABAADAAEA///9//z/+//5//j/+P/1//P/8P/s
/+z/7P/q/+n/6f/m/+b/5f/k/+P/4f/h/+H/4f/i/+P/4//i/+H/3//g/+D/3//g/+D/
4f/h/9//3//f/9//4f/g/+D/4f/f/97/3v/e/93/3f/d/97/3//g/+H/4v/i/+L/4v/i
/+P/4//j/+P/5P/k/+T/5f/l/+X/5f/n/+j/6f/p/+n/6P/n/+X/5f/l/+b/6P/q/+j/
6P/o/+j/6P/o/+n/6v/q/+v/7P/s/+r/6v/p/+n/6//q/+r/6//r/+v/6//r/+r/6f/o
/+j/6v/q/+r/6//r/+v/6//q/+r/6v/q/+r/7P/s/+z/7P/r/+n/6P/n/+j/6P/p/+n/
5//n/+f/5//o/+f/5//n/+j/6P/o/+j/5//m/+b/5v/n/+j/6f/r/+r/6f/q/+n/7f/v
//D/8v/3//n//P8AAAQABAAEAAUADQARABQAEgASABIAEgASABIAEQAPAA8ADQAMAAwA
CwAJAAcABgAHAAcACQAJAAcABwAHAAcABwAHAAgACAAKAAkACQAIAAgACwAMAA0ADwAQ
ABIAEgAUABQAFQAVABUAFgAWABYAFwAXABcAGAAWABYAFgAWABkAGQAZABkAGgAaABoA
GgAZABkAGgAaABwAHAAcABwAGgAZABkAGgAcABwAHAAdAB4AIwAlACUAIwAjACMAIQAY
AA4AAQDu/9z/1f/P/8P/sP+m/6j/sP+3/7v/x//V/+L/6v/p/+X/5//v//f/+v/+/wEA
BgAKAA4AEAAUABkAGwAeAB4AIAAiACIAIgAlACUAJQAlACMAIwAjACMAJQAlACYAJgAm
ACYAJwAnACcAJwAnACcAKQAqACoAKgAoACkAKQApACsAKwAuAC4ALQAvAC8ALwAtAC0A
LgAuAC8AMAAyADQANAAzADMAMwAzADQANAA0ADQANgA3ADcANwA3ADoAPAA/AD8AQABB
AEAAQABAAEAARABEAEMAQwBFAEYARwBHAEUARQBEAEMARQBFAEUARABEAEQAQwBCAEEA
PwA9ADsAOwA7ADoAOgA2ADMAMQAuACwALAAsACoAKQApACYAJgAkACQAJAAjACIAIQAg
ACAAIQAhACAAHwAhACIAIgAhACIAIgAjACMAIQAhACEAIQAjACIAIgAjACEAIAAgACAA
IQAhACEAIgAgACAAIAAgACMAJAAlACYAJQAlACUAJQAnACYAJQAlACcAJwAnACkAKAAp
ACkAKQAqACkAJwAnACYAJgAnACgAKgAqACoAKgArACoAKgAqACgAKQAqACoALAAsACsA
KwAtACwALAAtACwAKwAqACkAKwArACsALAAsACwALAAtACsAKwArACoALAAsACwALAAq
ACoAKgAqACwAKwArACsAKgAqACsAKwArACsAKwArACsAKwAsAC0ALAAsACwALAArACoA
KgAqACoAKgAqACsAKwArAC0ALQAuAC4ALQAsACsAKgArACwALQAuAC4ALgAuAC4ALgAu
AC4ALgAvADAAMQAyADAAMAAwADAALwAuAC0ALAApACgAJwAmACYAJgAmACYAJAAkACQA
JAAkACQAJAAkACYAJgAmACYAKAAqACwALgAsACwALAAsAC0ALgAvADAAMAAwADAAMAAy
ADIAMgAyADQANAA0ADQANgA2ADYANgA4ADgAOAA4ADYANgA2ADYANwA4ADkAOgA6ADoA
OgA6ADgAOAA6AD4AQABGAEgARABAAEAAPAA4AC4AJAAaAAgA+P/0//T/6v/a/9T/2v/m
/+7/9P8AAAwAFgAcABwAGgAaAB4AJgAqACwALAAuADAAMAAyADYAOAA8AEAAQgBCAEIA
RABEAA==
         </WaveFormData>
      </LeadData>
      <LeadData>
         <LeadByteCountTotal>10000</LeadByteCountTotal>
         <LeadTimeOffset>0</LeadTimeOffset>
         <LeadSampleCountTotal>5000</LeadSampleCountTotal>
         <LeadAmplitudeUnitsPerBit>4.88</LeadAmplitudeUnitsPerBit>
         <LeadAmplitudeUnits>¦ÌV</LeadAmplitudeUnits>
         <LeadHighLimit>2147483647</LeadHighLimit>
         <LeadLowLimit>268435456</LeadLowLimit>
         <LeadID>V2</LeadID>
         <LeadOffsetFirstSample>0</LeadOffsetFirstSample>
         <FirstSampleBaseline>0</FirstSampleBaseline>
         <LeadSampleSize>2</LeadSampleSize>
         <LeadOff>FALSE</LeadOff>
         <BaselineSway>FALSE</BaselineSway>
         <ExcessiveACNoise>FALSE</ExcessiveACNoise>
         <MuscleNoise>FALSE</MuscleNoise>
         <LeadDataCRC32>682734348</LeadDataCRC32>
         <WaveFormData>
HgAeAB4AHgAhACIAIwAkACUAJgAnACgAKwAsAC0ALgAwADIANAA2ADkAOgA7ADwAQABC
AEQARgBIAEoATABOAFIAVABWAFgAWgBcAF4AYABjAGQAZQBmAGcAaABpAGoAagBqAGoA
agBpAGgAZwBmAGQAYgBgAF4AWgBWAFIATgBJAEYAQwBAADoANgAyAC4AKgAmACIAHgAa
ABgAFgAUABEADgALAAgABQAEAAMAAgABAAAA///+//3//P/7//r/+v/6//r/+v/4//j/
+P/4//j/+P/4//j/9v/2//b/9v/2//b/9v/2//b/9v/2//b/9P/0//T/9P/2//b/9v/2
//b/9v/2//b/9P/0//T/9P/1//b/9//4//b/9v/2//b/+P/4//j/+P/4//j/+P/4//j/
+P/4//j/+P/4//j/+P/2//b/9v/2//j/+P/4//j/+P/4//j/+P/2//b/9v/2//b/9v/2
//b/9P/0//T/9P/0//T/9P/0//L/8v/y//L/8v/y//L/8v/0//T/9P/0//P/8v/x//D/
8v/y//L/8v/w//D/8P/w//D/8P/w//D/8v/y//L/8v/w//D/8P/w//L/8v/y//L/8P/w
//D/8P/x//L/8//0//b/9v/2//b/9v/2//f/9//5//n/+f/5//r/+f/4//X/8v/v/+//
7v/t/+3/7f/u//D/7v/u/+7/7//u/+7/7//s/+v/6//r/+3/7f/r/+v/6//r/+v/6//q
/+r/6v/q/+v/7P/u/+//7f/t/+3/7f/t/+3/7f/t//D/8P/w//H/8P/v/+7/7f/u/+//
8f/z//H/8f/x//D/8v/y//L/8v/y//D/8P/0//z/BAAQACQAQwBrAJ4A0QDrAOYA2QDV
AMEAjgBGAPn/qP9M//L+w/6+/sf+1/7o/vL++/4S/yz/Sf9o/4L/mf+v/8T/0f/Y/97/
5v/p/+7/9P/4//z//v8CAAQABQAGAAcABwAIAAoACgALAAwADQANAA8AEAAQABAAEAAR
ABEAEgAVABYAFwAXABYAFwAXABcAGgAaAB0AHgAdAB4AIAAhACIAIwAkACYAJwAoACsA
LAArACwALQAvADIANQA3ADkAOQA7AD0AQABCAEQARgBIAEsATgBRAFUAVQBYAFoAXABg
AGEAYQBiAGMAZQBmAGYAaABoAGgAaQBnAGcAZwBlAGMAYgBfAF0AXQBZAFYAUgBNAEsA
RgBBADoANwAyAC0AKAAmACQAIAAcABgAFgASAA8ADAAJAAgABgAEAAIAAAD+//7/+//6
//z//P/6//r/+f/3//T/8v/z//T/9f/2//X/9P/0//P/8v/y//L/8f/z//P/8//0//L/
8v/y//L/9P/0//X/9f/1//X/9f/1//P/8//z//P/9v/2//b/9v/0//T/9P/z//X/9f/1
//f/9f/1//X/9f/1//X/9f/1//f/9//4//j/9v/2//b/9f/1//X/9v/3//f/9v/2//b/
9f/1//b/9v/4//j/+P/4//X/9f/1//X/9f/1//X/9f/1//X/9f/1//T/9P/0//T/9v/2
//b/9v/0//T/8//z//X/9f/1//X/8//z//L/8v/y//L/8v/y//P/8//y//L/8v/y//L/
8v/0//T/9P/0//X/9f/2//b/9v/1//j/+v/6//r/+v/7//v/+//7//n/+f/7//v/+f/3
//b/8//x//D/7//v//H/8v/y//D/8P/w//D/7v/v/+//7v/t/+//7//v/+//6//r/+v/
6//r/+v/7P/s/+z/7P/s/+z/7f/t/+3/7f/v/+//7//v/+3/7f/u/+7/7v/v/+//7//v
/+//7//v/+7/7//v/+//8P/w//H/8v/w//D/7v/u/+7/8v/6/wIACgAaADUAWQCMAMMA
6QDwAOcA4wDVAKgAYAARALz/YP/+/r3+rv63/sP+1P7g/uf++v4Y/zf/WP90/4//p/+6
/8n/0P/W/9z/4//q//D/9v/6//z//v8AAAEAAgADAAUABgAIAAgACAAIAAgABwAIAAoA
CwAMAAwADQANAA4ADwAQABEAEQAUABUAFQAVABQAFAAXABgAGQAaABwAHQAeAB8AIAAi
ACEAIgAlACYAKAAqACwALwAuADEAMwA1ADcAOQA7AD4APgBAAEIARABIAEoATABPAFEA
VABWAFgAWgBbAFsAXABfAGEAYgBiAGIAYgBiAGMAYwBjAGMAYQBhAGAAXQBbAFkAVQBS
AE4ASQBHAEIAPQA4ADUAMAArACQAIgAgABwAGAAUABIADgAJAAYAAwACAAIAAAD+//z/
+v/6//f/9v/0//T/8v/y//T/8//x//D/7v/u/+7/7v/u/+7/7//v/+7/7v/u/+3/7f/t
/+3/7v/u/+7/7v/u/+z/7P/t/+3/7f/t/+3/7f/t/+3/7f/t/+7/7v/u/+7/8P/w//D/
7//t/+3/7f/v/+//7//v/+//7//v/+//7//v/+//8P/w//D/8P/w/+//7//v//D/8f/x
//D/8P/w/+//7//w//D/7v/u/+7/7v/v/+//7//v//L/8//0//X/+v/9/wAAAwAAAAAA
AAAAAP7//v/+//7/AAAAAP/////9//3//f/9///////+//7//P/8//z//P/9//3//P/8
//7//v/+//7//v/+//7//v///wEABAAEAAQABAAEAAUABQAFAAUABwAHAAkACQAIAAUA
AwD///3//P/7//v/+//8//z/+v/8//z//P/6//r/+//7//v/+v/5//j/9//3//f/9//3
//X/9f/2//b/9v/2//b/9v/5//n/+f/5//f/9//3//f/+f/5//r/+v/6//v/+//7//n/
+f/5//n//P/9//3//f/7//r/+v/6//r/+v/8//r/+v/8/wAACAAOAB4ANwBZAIYAuQDl
APIA5wDfANUAsgBwAB8AyP9q/xD/0/7E/sv+2/7s/vr+Af8Q/yr/Sf9o/4L/m/+v/8b/
1//g/+b/7P/z//b//P8CAAYACgAMAA4ADwAQABEAEwAUABYAFgAXABgAGQAZABsAHAAc
ABwAHAAdAB0AHgAfACAAIQAhACIAIwAjACMAJAAkACcAKAArACwALgAvAC8ALwAvADAA
MwA0ADcAOAA5ADoAOwA9ADwAPwBBAEMARwBJAEsATgBPAFAAUQBSAFYAWABaAF0AXwBi
AGQAZgBoAGkAaQBqAGsAbQBuAG4AbABsAGwAbQBvAG8AbwBtAG0AbABpAGcAYwBfAFwA
WABUAFMATwBLAEQAQQA8ADcANAAyADAALAAoACQAIgAeABsAGAAVABQAEgAQAA4ADAAI
AAgABQAEAAYABgAEAAQABAADAAEAAAACAAIAAgACAAAAAAABAAEA/v/+//7//f//////
//8AAP7//v/+//7//v/+//////////////////3//f/9//3/AAAAAAAAAAD+//7//v/9
//3//f/9////AQABAAEAAQD///////////3//f/+//7/AAAAAAAA////////AAABAP//
/v/+//7/+//7//z//P/+//7//v/+//3//f/9//3/+//7//v/+//7//v/+//7//j/+P/4
//j/+v/6//r/+v/6//r/+f/5//n/+f/5//n/+f/5//j/+P/2//b/9v/2//n/+f/4//j/
+P/4//j/+P/4//j/+P/4//n/+//8//z//P/8//z//P/9//3//f/9//v/+//9//3//P/5
//f/8//z//L/8f/x//D/8P/v/+z/7//w//H/8P/x//H/8P/v/+3/7f/t/+3/7P/t/+7/
7//s/+v/6//q/+f/5v/l/+T/4v/h/+D/3//d/93/3f/d/97/3//h/+L/4f/h/+D/3//h
/+H/4f/h/+D/4f/h/+H/4//i/+L/4v/k/+L/4v/e/+D/5v/u//L//v8SACsATwB8AKcA
wwDAALEAqwCbAGwAJgDX/4L/LP/q/tH+0v7b/uv++v4C/wv/Gv8w/03/aP+A/5H/o/+0
/8H/yP/Q/9T/2f/c/+D/5v/q/+7/8v/0//X/9v/3//X/9v/4//j/+//8//3//f/7//z/
/P/8//7//////wAAAQACAAMAAwAEAAUABQAFAAYABgAJAAoACQAKAAwADQAOAA8AEAAS
ABMAFAAXABgAFwAYABkAGwAeACEAIwAlACYAJwAoACoALgAwADIANAA2ADgAOgA9AD0A
QABCAEQASABJAEkASgBJAEsATABMAEwATABMAE0ATQBNAE0ASwBKAEgARABBAEAAPQA7
ADgAMQAvACoAJQAhAB8AGwAXABIAEAAOAAoACAAEAAIA/v/9//r/9//2//T/8v/w/+7/
7v/u/+v/6v/s/+z/6v/q/+j/5//l/+T/5f/m/+f/6P/n/+b/5v/l/+b/5v/m/+X/5f/l
/+X/5v/k/+T/5P/k/+b/5v/n/+f/5f/l/+X/5f/n/+f/5//n/+b/5v/m/+b/5P/k/+T/
4//k/+X/5v/p/+j/5//m/+X/5//n/+f/5//n/+f/6P/o/+b/5v/m/+X/5//n/+j/6f/n
/+b/5v/m/+f/5//o/+j/5v/m/+b/5v/l/+X/5f/l/+f/5//n/+f/5v/l/+T/4//k/+T/
5P/k/+T/5P/k/+T/4v/i/+H/4f/j/+P/4//j/+H/4f/g/+D/4v/i/+L/4v/j/+P/4v/i
/+D/4P/g/+D/4v/i/+L/4v/h/+H/4v/i/+L/4//k/+T/5//n/+f/6P/q/+r/6v/q/+3/
7f/t/+3/6//r/+3/7f/r/+n/6P/l/+f/5v/l/+X/5f/m/+b/5P/m/+b/5v/k/+H/4f/g
/9//3//f/9//3//f/9//3//f/97/3f/d/9z/3f/e/9//4P/h/+H/4f/h/9//3//f/9//
3//f/+D/4P/e/9//3//f/+D/4f/i/+P/4//j/+L/4f/j/+L/4v/i/+T/4v/g/97/4P/k
/+z/9P8AABQAMQBZAIwAvwDdANwA0QDPAL8AigBCAPX/ov9C/+T+rf6m/rH+v/7S/tz+
5/76/hb/M/9S/27/g/+b/7L/v//G/8z/0P/V/9r/4P/m/+z/8P/y//L/8//0//X/9f/2
//j/+P/5//r/+//7//v//P/8//z/AAABAAEAAgABAAIAAwADAAQABQAFAAUACAAIAAsA
DAAQABQAGQAdACEAIwAlACgAJwAoACsALAAtAC4ALwAxADQANwA5ADsAOwA9AD8AQgBF
AEgASwBOAE8AUABRAFMAVQBYAFoAXABgAGEAYQBiAGMAZQBmAGYAaABoAGgAaQBnAGcA
ZwBlAGUAZABhAF8AXwBbAFgAVABNAEsARgBBAD4AOwA2ADEAKgAoACYAIgAeABoAGAAU
ABIAEAAOAA4ACwAIAAUAAgACAAIA///+//7//v/8//z//P/7//n/+P/6//r/+v/6//n/
+P/4//f/9v/2//b/9f/1//X/9f/2//b/9v/2//b/9v/2//f/9//1//X/9f/1//f/9//3
//f/9v/2//b/9v/4//j/+P/3//f/9//3//n/9//3//f/9//5//n/+f/5//f/9//4//j/
+P/4//j/9//5//n/+v/7//n/+P/4//j/+f/5//r/+v/4//j/+P/4//f/9//3//f/9//3
//f/9//2//X/9P/z//T/9P/0//T/8v/y//L/8v/y//L/8f/x//P/8//z//P/8f/x//D/
8P/w//D/8P/w//H/8f/w//D/8v/y//L/8v/2//j/+P/4//j/+P/5//n/+f/5//r/+//+
///////9//z/+f/5//j/9//3//X/9v/2//T/8v/y//L/8P/t/+3/7P/r/+v/6//r/+v/
6//r/+v/6//r/+v/7P/s/+z/7P/s/+z/7f/t/+3/7f/r/+v/6//r/+3/7f/u/+7/7P/t
/+3/7f/v/+//7//v//D/8f/x//H/8P/u/+3/7P/w/+7/7P/s/+7/8P/4/wAACgAgAD8A
awCgANMA8QDuAOMA2wDHAJIARgD1/57/PP/k/rf+tv7B/tH+5P7u/vf+Cv8q/0f/ZP9+
/5X/qf++/8v/0v/a/+D/5f/q/+7/8v/2//r//v8AAAEAAgADAAEAAgAEAAQABwAIAAkA
CQAJAAoACgAKAAwADQANAA4ADwAQABEAEQAQABEAEQARABMAFAAYABoAGQAaABwAHQAe
AB8AIAAiACMAJAAnACgAKQAqACsALQAsAC8AMQAzADUANwA5ADwAPAA+AEAAQgBFAEgA
SwBPAFAAUgBTAFQAWABZAFkAWgBbAF0AXgBeAF0AXABbAFsAXQBdAF0AWwBZAFgAVQBT
AFEATQBKAEYAQQA/ADoANQAwAC0AKAAjAB4AHAAaABYAEAAMAAoABgAFAAIA///+//z/
+v/4//b/9v/2//P/8v/y//L/8P/w/+7/7f/r/+r/7P/s/+z/7P/q/+r/6//r/+r/6v/q
/+n/6//r/+v/7P/r/+r/6f/o/+j/6P/p/+n/6//r/+v/6//w//P/9v/5//3//v///wAA
AgACAAIAAQADAAMAAwAFAAUABQAFAAUAAwADAAMAAwAEAAUABwAIAAYABgAGAAUABwAH
AAgACQAIAAYABQAEAAMAAwAEAAQABgAGAAYABgADAAMAAwADAAMAAwADAAMAAwADAAMA
AwACAAIAAgACAAIAAgACAAIAAgACAAEAAQADAAMAAwADAAMAAwACAAIAAQAAAP///v8A
AAEAAQACAAQABAAEAAYABgAGAAYABwAHAAcABwAHAAcACQAJAAsACQAIAAUAAwACAAEA
AQADAAQABAACAAQABAAEAAIAAAD///3/+//9//3//f/9//n/+f/5//n/+//7//z//P/6
//r/+v/6//n/+f/5//n/+v/7//z//f/9//3//v/+//z//f/9//3/////////////////
/v/9/////v/+//7//v/+//z/+v/6//7/BAAMABYAIgA5AFcAggC1ANsA6ADbANMAzQCu
AHIAJwDU/3z/KP/z/uj+7/7//hD/HP8h/yz/QP9b/3j/kv+l/7X/xv/V/97/5P/q/+//
9P/4//7/BAAGAAgACAAJAAoACwANAA4AEAAQABEAEgATABMAFQAWABYAFgAYABkAGQAa
ABoAGgAaABkAGwAdAB4AHwAeAB4AIQAiACEAIgAkACUAJgAnACgAKgApACoALQAuADEA
MgAzADUANgA5ADsAPQA+AD8AQABCAEYASABKAEwATABOAFAAUwBTAFYAWABaAF4AXwBf
AGAAXwBhAGIAYgBkAGQAZABlAGMAYwBjAGEAYQBgAF0AWwBZAFUAUgBOAEsASQBEAD8A
PAA5ADQALwAoACYAJAAgAB0AGgAZABYAFQASAA8ADgAKAAgABgAEAAMABAACAAIAAAAA
AP7//v8AAP///f/8//z//P/8//z/+v/6//v/+//8//z//P/7//n/+f/5//r//P/8//z/
/P/8//z//f/9//v/+//7//v//f/9//3//f/9//z/+//6//z//P/8//v//f/9//3////+
//3//P/7//v/+//7//v/+f/5//r/+v/8//z//P/7//v/+//8//3/+//6//r/+v/7//v/
/P/8//r/+v/6//r/+f/5//n/+f/5//n/+f/5//n/+f/5//n/+v/6//r/+v/4//j/+P/4
//j/+P/3//f/+f/5//n/+f/3//f/9v/2//j/+P/4//j/+P/3//X/9P/2//b/9v/2//j/
+P/4//j/+f/5//r/+v/8//7//v/+//7//v/+//3//P/7//7///8CAAMAAQD///7/+//9
//z/+//7//v//P/8//r/+P/4//j/9v/1//X/9P/z//H/8f/x//H/8f/x//H/8f/z//P/
9P/0//L/8v/y//L/8//z//P/8//z//P/8//z//H/8f/y//L/8//1//b/9//2//X/9P/z
//b/9//3//f/9f/0//T/9P/0//T/9P/y//T/+P8AAAwAHAA2AFsAkQDKAPcAAQH0AO8A
5wC9AHoAMgDn/47/Jv/Y/r/+wv7L/t/+8P74/gX/Iv9C/1//fP+Q/6X/u//M/9f/3v/k
/+r/7//0//j//P8AAAIABgAGAAcACAAJAAkACgAMAAwADQAOAA8ADwARABIAEgASABIA
EwATABQAFwAYABkAGQAaABsAGwAbABwAHAAfACAAIQAiACQAJQAkACUAJgAoACsALAAv
ADAAMQAyADMANQA2ADkAOwA9AEEAQwBFAEgASABKAEwATgBRAFQAVwBbAFsAXgBgAGIA
ZABlAGUAZgBnAGkAagBqAGoAagBqAGsAawBrAGsAaQBnAGYAYwBhAF8AWwBYAFQATwBN
AEgAQwA8ADkANAAvACwAKgAoACQAHgAaABgAFAATABAADQAMAAoACAAGAAQAAgACAP//
/v/+//7//P/8//z/+//5//j/+v/6//r/+v/4//j/+f/5//j/+P/4//f/+f/5//n/+v/4
//j/+P/4//j/+P/5//n/+f/5//n/+f/5//n/+f/5//r/+v/6//r/+v/6//r/+f/5//n/
+f/7//v/+//7//v/+f/5//n/+f/7//v//P/8//r/+v/6//n/+//7//z//f/9//z//P/8
//v/+//8//z//P/8//z//P/5//n/+f/5//v/+//7//v/+//7//v/+//4//j/+P/4//r/
+v/6//r/+P/4//f/9//3//f/9//3//f/9//2//b/9v/2//b/9v/5//n/+P/4//f/9v/1
//T/9v/2//b/9v/3//f/+P/4//j/+f/8//7/AAAAAAAAAAD//////////wEAAwAHAAkA
CgAJAAkABwAJAAgABwAHAAUABgAGAAQAAgACAAIAAAD//////v/9//7///8AAAEA/v/9
//z/+//8//3///8AAAAAAAAAAAAAAQABAAEAAQACAAMABAAFAAMAAwAEAAQABgAHAAcA
BwAHAAcABwAHAAgACQAJAAkACwAKAAoACgAKAAoACAAGAAoADgAUAB4AKgA+AF0AiQDA
APkAGQEYAREBEQH5AMIAeAAtANj/dP8O/9P+yv7T/uH+8v7+/gf/Hv8+/13/fv+a/7H/
yf/e/+v/8v/2//z/AwAKABAAFAAYABwAHgAgACEAIgAjACUAJgAoACgAJwAoACkAKQAq
ACwALQAuADAAMQAxADIAMwA0ADUANQA4ADkAOQA5ADoAOgA9AD4AQQBCAEQARQBEAEUA
RgBIAEkASgBNAE4AUQBSAFMAVQBWAFkAWwBdAF8AYQBjAGYAagBsAG4AcAByAHQAdgB5
AH0AgACCAIQAhACFAIUAhgCJAIsAjACMAIwAjACMAI0AiwCLAIsAiQCLAIoAhwCFAIMA
fwB8AHgAdQBzAG4AaQBiAF8AWgBVAE4ATABKAEYAPwA6ADcAMgAsACYAIAAcABYAEgAO
AAoAAwAAAPr/9v/0//L/7v/s/+z/6//p/+j/5//m/+X/5P/i/+L/4//j/+D/4P/g/9//
4f/h/+H/4v/i/+L/4v/i/+D/4P/h/+H/4f/h/+H/4f/h/+H/4f/h/+D/4P/g/+D/4v/i
/+L/4f/h/+H/4f/j/+P/4//j/+P/4//j/+P/4//j/+P/5P/k/+b/5v/m/+X/4//j/+T/
5f/l/+T/5P/k/+X/5f/m/+b/5P/k/+T/5P/k/+X/5v/n/+b/5f/k/+P/5f/l/+X/5f/k
/+T/5P/k/+T/5P/k/+T/5v/m/+X/5f/j/+P/4//j/+X/5f/k/+T/5v/m/+b/5v/n/+f/
5v/m/+b/5v/m/+b/5v/m/+b/5v/n/+f/6P/o/+j/6f/q/+r/6//r/+v/7v/w//D/8P/w
/+//7//v/+//8P/x//T/9f/3//X/9P/x//H/8P/v/+//7//w//D/7v/t/+z/6//o/+n/
6f/o/+f/6f/p/+n/6f/l/+X/5f/l/+f/5//o/+j/5v/m/+b/5v/p/+n/6f/p/+v/6//r
/+v/6//r/+z/7P/s/+3/7f/t/+v/6//r/+v/7v/v/+//7//v/+7/7v/u/+z/7P/q/+j/
6v/s//L/+v8AAAoAIQBHAHYAqwDXAOoA3wDRAMcApgBkABcAxP9q/xD/1/7I/tH+4/72
/gL/C/8Y/zD/T/9s/4j/m/+v/8D/zf/Y/+D/6P/v//b/+v/8//7/AAAAAAQABQAGAAcA
BwAIAAoACgAJAAoACwALAAcABgAEAAIAAgADAAMABAAEAAQABAADAAYABwAHAAcABgAG
AAkACgAJAAoADAANAA4ADwAQABIAEwAUABcAGAAZABoAGwAdABwAHwAhACMAJQAnACkA
LAAsAC4AMAAyADQANgA4ADsAPQBAAEIARABEAEUARQBGAEkASwBMAEwATABMAEwATQBL
AEsASwBJAEsASgBHAEUAQwA/ADwAOAA0ADMALwArACYAIwAeABkAFgAUABIADgAMAAgA
BgACAP///P/5//j/+P/2//T/8v/u/+7/6//q/+v/7P/r/+z/7f/t/+z/7P/q/+r/6v/q
/+z/7P/t/+3/6v/q/+r/6f/p/+n/6f/q/+z/7P/s/+z/6v/q/+v/6//t/+3/7f/t/+v/
6//r/+v/7v/u/+7/7v/s/+z/7P/r/+3/7f/t/+//8f/x//H/8f/v/+//7//v//H/8f/y
//L/8v/y//L/8f/x//H/8v/z//P/8v/y//L/8//z//T/9P/y//L/8v/y//P/8//z//P/
8//z//P/8//1//X/9f/1//L/8v/y//L/8v/y//L/8v/0//T/8//z//H/8f/x//H/8//z
//L/8v/w//D/8P/w//H/8f/w//D/8v/y//L/8v/y//L/8v/y//X/9f/2//b/9v/1//b/
+P/6//z//P/8//z/+//7//v/+//9//3//////wEA///+//v/+f/4//f/9//5//r/+v/4
//b/9v/2//T/8//z//L/8f/z//P/8//z//D/7//u/+3/7//v//D/8P/y//L/8v/y//P/
8//z//P/9f/1//X/9f/z//P/9P/0//T/9f/1//X/9f/1//X/9f/0//X/9f/1//f/9v/2
//b/9v/y//D/8P/y//j/AAAIABQAKABHAHMAqgDhAAEB/gDzAO0A1wCcAFQABQCs/0j/
8P7H/sb+0f7j/vT++v4D/xj/Nv9V/3T/jP+h/7X/xv/T/9r/4P/m/+3/8v/4//z/AgAE
AAQABgAHAAgACQALAAwADgAOAA0ADgAPAA8AEQASABIAEgASABMAEwAUABYAGAAaABsA
HgAfAB8AHwAfAB4AIAAgACEAIgAkACUAJgAnACgAKgApACoALQAuADAAMgA0ADcANgA5
ADsAPQA/AEEAQwBGAEgASgBMAE4AUABSAFQAVwBZAFwAXgBgAGIAYwBjAGQAZQBnAGgA
aABoAGgAaABpAGcAZwBnAGUAZwBmAGMAYQBdAFkAVgBSAE8ATQBIAEMAPgA7ADYAMQAq
ACgAJgAiAB8AHAAbABgAEwAQAA0ADAAKAAgABgAEAAQABAABAAAA/v/+//z//P/+//3/
+//6//j/+P/4//j/+P/4//n/+f/4//j/+P/3//f/9//3//j/+v/6//r/+v/4//j/+f/5
//v/+//7//v/+//7//v/+//6//r/+v/6//v//P/9//3/+//7//v//f/7//v/+//7//3/
/f/9//3//f/9//7//v8AAAAAAAD///3//f/+///////+//7//v//////AAAAAP///v/9
//z//P/9//7////9//3//f/9//v/+//7//v/+v/6//r/+v/4//j/+P/4//r/+v/5//n/
+f/5//n/+f/5//n/+P/4//j/+P/4//j/9//3//b/9v/4//j/+P/4//j/+P/4//j/9//3
//j/+P/2//f/+P/4//n/+f/7//v//v8AAAIAAgACAAIAAgABAAEAAQABAAIAAwAGAAcA
BQADAAIA//8BAAAA//////7//v/9//r/+P/4//j/9v/2//f/9//3//b/9f/0//P/8f/x
//H/8f/z//P/9P/0//L/8v/y//L/8//z//P/8//z//P/8//z//P/8//0//T/9P/1//X/
9f/1//X/9f/1//b/9//3//f/9f/0//T/9P/4//b/9v/0//T/9v/+/wYAEgAoAEkAdQCs
AOMAAwEAAfUA8QDbAKIAWgALALT/Uv/0/r3+uv7F/tX+5v7w/vv+EP8w/1H/bv+I/53/
s//G/9H/2P/g/+z/8f/0//r/AAACAAYACAAKAAsADAANAAsADAAOAA4ADwAQABEAEQAT
ABQAFAAUABYAFwAXABgAGwAcAB0AHQAcAB0AHQAdAB4AHgAhACIAJQAmACgAKQApACkA
KQAqACwALgAyADQAMwA0ADUANwA4ADsAPQA/AEEAQwBFAEgASABKAEwATgBQAFIAVABX
AFsAXgBgAGIAZgBnAGcAaABnAGkAagBqAGgAaABoAGkAawBrAGsAaQBnAGYAYwBhAGEA
XQBaAFYAUwBRAEwARwBAAD0AOAAzADAALgAsACgAIgAeABwAGAAXABQAEQAQAA4ADAAK
AAgABAAEAAEAAAACAAIAAAAAAAIAAQD///7//v/+//7//v/8//z//f/9//r/+v/6//n/
+//7//v//P/6//r/+v/6//z//P/9//3//f/9//3//f/7//v/+//7//7//v/+//7/AAAA
AAAA///9//3//f////3//f/9//3/////////////////AAAAAP7//v/+//3//////wAA
AQADAAIAAgACAP////8AAAAAAgACAAIAAgD///////////3//f/9//3////////////8
//z//P/8//7//v/+//7//P/8//v/+//7//v/+//7//3//f/8//z/+v/6//r/+v/9//3/
/P/8//v/+v/5//j/+v/6//r/+v///wAA///+//3//P/8//z//P/8//7//v/+//7//v/+
//7//v///wAAAQACAAIAAgACAAIAAwAEAAUABgAGAAYABgAGAAMAAgABAAAA/v/+//7/
/v/8//z//P/8//z//P/8//z//P/8//z//P/5//j/9//2//j/+P/4//j/+P/4//j/+P/6
//r/+v/6//r/+v/6//r/+v/6//r/+v/8//z//P/8//r/+v/6//r//P/8//z//P/+//7/
/v/+//r/+v/4//j/+v8CAAwAEgAaAC4ASABwAKIA0gDuAOoA3ADWAMQAkABGAPj/pP9O
/wj/7P7u/vj+Bv8S/xr/JP80/07/av+G/57/rv++/9D/2v/i/+j/7v/0//r//v8CAAYA
CAAKAA==
         </WaveFormData>
      </LeadData>
      <LeadData>
         <LeadByteCountTotal>10000</LeadByteCountTotal>
         <LeadTimeOffset>0</LeadTimeOffset>
         <LeadSampleCountTotal>5000</LeadSampleCountTotal>
         <LeadAmplitudeUnitsPerBit>4.88</LeadAmplitudeUnitsPerBit>
         <LeadAmplitudeUnits>¦ÌV</LeadAmplitudeUnits>
         <LeadHighLimit>2147483647</LeadHighLimit>
         <LeadLowLimit>268435456</LeadLowLimit>
         <LeadID>V3</LeadID>
         <LeadOffsetFirstSample>0</LeadOffsetFirstSample>
         <FirstSampleBaseline>0</FirstSampleBaseline>
         <LeadSampleSize>2</LeadSampleSize>
         <LeadOff>FALSE</LeadOff>
         <BaselineSway>FALSE</BaselineSway>
         <ExcessiveACNoise>FALSE</ExcessiveACNoise>
         <MuscleNoise>FALSE</MuscleNoise>
         <LeadDataCRC32>261340117</LeadDataCRC32>
         <WaveFormData>
0v/S/9L/0v/W/9j/2v/c/97/3v/e/97/4f/i/+P/5P/m/+j/6v/s/+//8P/x//L/9v/4
//r//P///wAAAQACAAQABgAIAAoADgAQABIAFAAUABQAFAAUABYAGAAaABwAHAAcABwA
HAAaABoAGgAaABkAGAAXABYAEQAOAAsACAAFAAQAAwACAP7/+v/2//L/7v/s/+r/6P/m
/+T/4v/g/9v/2P/V/9L/0f/Q/8//zv/L/8r/yf/I/8f/xv/F/8T/xP/E/8T/xP/D/8L/
wf/A/8H/wv/D/8T/wf/A/7//vv+//8D/wf/C/8L/wv/C/8L/wf/A/7//vv+//8D/wf/C
/8H/wP+//77/vv++/77/vv+//8D/wf/C/8H/wP+//77/wf/C/8P/xP/D/8L/wf/A/8L/
wv/C/8L/xP/E/8T/xP/D/8L/wf/A/8H/wv/D/8T/wv/C/8L/wv/C/8L/wv/C/8L/wv/C
/8L/wf/A/7//vv+//8D/wf/C/7//vv+9/7z/vv++/77/vv++/77/vv++/7v/uv+5/7j/
uf+6/7v/vP+7/7r/uf+4/7j/uP+4/7j/uv+6/7r/uv+3/7b/tf+0/7X/tv+3/7j/tv+2
/7b/tv+3/7j/uf+6/73/vv+//8D/v/++/7z/u/+8/77/wv/F/8T/w//B/73/vP+6/7f/
t/+3/7X/tf+z/7P/sv+w/7D/sf+y/7T/tf+y/6//rv+t/6//rv+t/6v/qf+p/6r/qv+p
/6b/pf+k/6b/p/+p/6r/qP+o/6j/qP+o/6j/qP+o/6n/qf+p/6n/qP+n/6b/pf+o/6j/
qv+q/6j/qP+o/6b/pv+n/6j/qP+s/63/rv+0/73/yf/a//X/FwBHAIIAvgDoAPoAAgEI
AfgAxgB8ACAAtv87/8r+hP5p/mj+df6G/pH+of68/tj+9P4U/y7/RP9b/2//fv+F/4z/
k/+V/5f/mv+e/6T/qf+t/67/r/+x/7H/sP+w/7D/sv+z/7b/t/+5/7j/uP+5/7v/uf+6
/7r/u/++/7//wf/D/8P/xf/E/8T/xf/I/8r/y//M/8z/zv/P/9D/0v/S/9P/1f/Y/9v/
3f/c/9v/3f/f/+H/5f/o/+r/6f/s/+7/7v/x//P/+f/7//7//v8BAAMAAwAEAAUABwAL
AA0ADgAOABAAEQASABIAEgATABQAFQAVABQAEgASABAADgALAAsADAALAAoACAADAAIA
AQD+//f/9P/x//D/7//s/+r/6P/k/+D/2//V/9b/1f/V/9H/zf/L/8f/xP/E/8P/wv/C
/8T/w//C/7//vf+7/7r/uf+7/73/vf+8/7z/u/+7/7v/vf+//7//vv/A/8D/wf/C/8H/
wP+//8D/w//D/8L/wv/C/8H/wf/B/8L/w//D/8P/xP/E/8X/xf/E/8P/w//C/8X/xf/F
/8T/xv/E/8P/w//C/8P/xP/E/8X/xv/G/8b/xf/F/8X/xP/I/8j/yP/H/8j/x//G/8b/
xv/G/8j/yP/L/8v/yf/H/8b/xv/G/8f/yv/K/8r/yf/K/8n/yP/I/8b/xv/H/8j/yf/K
/8n/yP/G/8b/x//J/8r/y//L/8n/yv/I/8f/xv/G/8j/yf/L/83/zf/M/8z/yf/I/8n/
zP/P/8//zv/N/83/zv/Q/9D/0f/R/9L/1f/W/9f/2P/Z/9n/2f/a/9v/3f/e/9//4f/f
/97/3P/Y/9f/1v/T/9T/0//U/9T/1P/U/9L/0v/T/9P/0f/P/9H/0f/R/9D/zf/L/8v/
y//M/8z/zP/K/8r/yv/L/8v/zP/M/8z/zP/O/87/zv/O/83/zP/M/8v/zf/N/83/zf/L
/8v/zP/M/8z/zP/M/8z/zv/M/8z/zf/K/8z/zv/P/9L/2v/j/+//+v8PAC0AVQCKAMgA
+gAUAR4BJAEYAe4AqABQAO7/e/8I/7z+mf6S/pv+qv6z/r/+1v72/hb/Ov9Y/3D/h/+Z
/6j/r/+2/73/xf/L/9L/1v/Y/9v/3f/e/9//4f/h/+X/5v/n/+r/6P/q/+r/6//v//D/
8v/1//f/+P/4//n/+//7//z//f8AAAMAAwAEAAIABAAFAAUACAAIAAoACwANAA4ADQAN
AA4AEAASABMAFAAVABkAHQAdAB8AIAAgACIAJgApACoAKQArADEAMwA0ADQANwA5AD4A
QABCAEUARABFAEUARABHAEkASwBMAEwATQBOAE8ATwBOAEwATABNAEwASgBLAEkARQBB
ADwAOAA4ADgANgAvACwAKQAoACMAIAAeABwAGwAYABQADwAMAAkABwABAAIAAQD+//z/
+P/3//b/9v/0//P/8v/v//H/8f/y//P/8f/x/+//7P/t/+3/7v/v/+7/7//u/+z/7f/s
/+z/7P/u/+7/7v/w/+//7f/q/+j/6//r/+z/7f/t/+3/7P/r/+j/6P/p/+n/6//r/+z/
7P/s/+v/6v/o/+r/6v/r/+3/7P/t/+7/7v/u/+7/7f/s/+3/7//x//L/8f/w/+//7f/v
/+//7//w//D/8P/y//L/8f/x/+//7f/u//D/8v/1//P/8v/x/+//8P/x//L/9P/z//L/
8v/y//L/8v/w/+7/7//w//L/9f/z//P/8v/v//H/8P/w//D/7v/w//H/8//y//H/7//u
//D/8P/y//b/9P/z//H/7//1//j//P/8//z//P/8//v/+//7//z///8BAAIAAwABAP//
/v/8//f/9//3//X/9f/z//P/8v/w//D/7v/u//D/8f/w/+//7v/t/+z/6v/q/+n/6v/r
/+r/6v/q/+j/5v/m/+f/5//p/+r/6//s/+r/6v/q/+r/6v/q/+v/6//s/+3/7v/v/+3/
7f/u/+7/8f/y//P/9P/y//D/8P/x//L/9P/2//f/+v8AAAcADwAYACsARwBtAJwA1AAC
ARoBIAEgARgB9gC2AGQABgCZ/y7/5v7L/sb+z/7e/uv+9f4I/yT/QP9e/3z/kv+l/7v/
zP/V/9z/4//p/+v/8P/0//j/+//9/wIAAwAFAAUACAAIAAgACgAKAAwADAANAA8AEAAS
ABUAFAAUABMAEwAWABcAGQAbABsAHQAcABwAHAAeAB8AHwAjACQAJwApACkAKgApACkA
KwAuADEAMwAzADMANgA5ADgAOwA9AD4AQABEAEcASABGAEcATABNAFIAUgBVAFcAWwBc
AF0AXwBhAGMAZABkAGcAaQBrAGwAaQBpAGkAaQBqAGoAaQBqAGgAZgBjAGMAYQBfAF0A
WgBXAFYAVQBSAEoARgBCAEAAPwA8ADoAOAA1ADIALgApACYAJQAlACEAIAAfABwAGgAX
ABUAEwASABQAEwASAA8AEAAPAA8ADwANAA8ADwAOABAADwAPAA8ADAANAAwACgAMAAwA
DQAOAA0ADAALAAwADQANAAwADAANAA0ADgAPAA8ADwAOAA0ADQAOABAAEQAPAA8AEAAQ
ABEAEQARABAAEwASABIAEwATABMAEwASABMAFAAUABQAFAAVABYAFgAWABYAFgAVABUA
FQAVABYAFQAUABUAFAAYABkAGAAXABYAFgAWABcAFQAUABMAEQATABMAEwAUABEAEAAQ
ABAAEQASABEAEAAOAA4ADwARABEAEQAQAA0ADwAOAA4ADgALAAwADAANAA4ADwAPABAA
DwAOAA8AEgASABEADwANABUAFgAYABgAFgAWABYAFgAWABcAGAAaABoAGwAbABsAGQAX
ABYAFAARABEAEQAPAA4ACwAKAAgACAAKAAoADAAMAAsACAAFAAUABQAFAAQABgAFAAYA
BwAGAAQAAgD+////AAACAAMAAwACAAEAAAAAAAAAAAAAAAIAAgADAAMAAgABAAAA//8B
AAEAAgACAAIAAgACAAIAAgAAAAAAAQAEAAYABAADAAYADAAVAB8AMABJAGsAlwDOAAQB
KAE6AUIBRgE2AQQBtABSAOD/af8I/9z+1f7c/u3+/v4H/xP/JP8+/1r/dv+Q/6T/t//J
/9b/3f/i/+f/6//t//D/9v/6//3/AwAFAAUABgAFAAQABAAEAAYACAAKAAoACwALAAoA
CgALAAsADAAMAA0ADwAPABAAEQAPABEAEAAQABEAFAAWABcAFwAWABcAFwAYABoAGgAb
ABoAHAAeAB8AHgAdAB8AIQAkACcAKQAqACgAKgArACoALQAvADUANwA4ADgAOwA9AD0A
PgA/AEEARQBHAEgASABJAEkASQBIAEgASQBKAEsASwBKAEgASABHAEQAQAA/AEEAPwA9
ADoANAAyADAALAApACYAIwAiAB8AHAAaABgAFQASAA4ACQAKAAkACQAFAAEA///7//j/
+f/5//n/+v/4//f/9v/z//L/8f/x//H/8f/z//P/8v/x/+//7v/t/+3/7//v/+7/7//u
/+7/7v/t/+z/6//s/+3/7f/s/+z/6v/p/+n/6f/s/+3/7f/t/+z/7P/t/+3/7P/r/+v/
6v/s/+3/7v/u/+7/7P/r/+v/7v/v//D/8P/w//D/7//u/+z/7f/u/+7/8v/y//L/8f/u
/+3/7P/s/+7/7v/w//D/8f/x/+//7f/s/+z/7P/t/+//8P/x//H/7//t/+v/6v/s/+z/
7f/u/+7/7v/s/+r/6P/o/+n/6//q/+v/6//p/+j/5v/l/+T/5v/o/+n/6//p/+n/6P/o
/+X/5P/l/+j/6f/p/+j/5//m/+b/5//m/+j/6f/q/+v/8f/x//D/8P/y//L/8v/y//T/
9f/2//j/+f/5//j/9//3//X/9P/y/+//7//v/+3/7f/r/+v/6v/p/+r/6f/q/+j/5//k
/+H/4//j/+P/4v/h/9//3//f/93/3P/b/9j/2//c/97/3//f/97/3f/c/9z/3P/c/9z/
2v/a/9v/2//a/9n/2P/X/9r/2//d/97/3f/c/9v/2v/b/9r/2//d/+D/4P/e/93/3v/k
/+///f8OACcASQBzAKgA5AAQASIBLAE0ASgB9gCqAFIA6P9t//z+tP6b/pz+qf68/sf+
1f7s/gj/JP9E/2L/eP+R/6f/tP+5/77/wf/F/8n/0P/Y/97/4f/j/+P/4//k/+P/5v/m
/+b/6P/q/+z/7P/t/+3/7P/s/+3/8P/y//P/9f/0//P/8//z//T/9//3//j/+v/8//3/
/f/8//z//v///wQABgAGAAcABgAIAAoACwANAA0AEAATABYAGQAbABwAHAAeAB8AHgAi
ACUALAAvADAALgAvAC8AMwA0ADUANwA6AD0APwBAAEEAQQBBAEAAQQBDAEUARwBFAEQA
QgBCAEIAQAA9AD0APwA9ADsAOAAwAC4ALAAoACYAJAAiACIAHgAaABcAFAARAA4ACgAF
AAUABQAGAAMAAAD9//j/9P/1//X/9f/2//T/8//y/+//7v/t/+3/7f/v//H/8f/w/+7/
7f/t/+3/7//x//H/8P/v/+7/7v/u/+z/7P/s/+7/8f/x//D/8P/u/+3/7f/t//D/8f/x
//H/7v/u/+//7//v/+//8P/w//H/8f/x//D/7v/s/+v/6//u/+//8P/w/+7/7v/t/+z/
7v/v//D/8P/y//L/8v/x/+7/7f/s/+z/8P/w//L/8v/x//H/7//t/+7/7v/u/+//8P/w
//D/7//s/+v/6v/q/+v/7P/u//D/7//u/+v/6P/o/+j/6f/r/+z/7f/t/+v/6P/m/+X/
5P/m/+j/6f/r/+n/6f/o/+j/6f/q/+3/8v/3//j/+v/6//r/+v/7//v/+//8/wEAAwAE
AAUAAwABAAAA/v/8//3//v/9//3/+//7//r/9//2//P/8v/z//P/8f/v/+3/7f/t/+z/
7f/r/+v/6//s/+z/7P/q/+z/7P/t/+3/7v/u/+7/7v/s/+z/7P/s/+3/7v/w//H/8P/v
/+7/7f/v/+//8P/w//T/9P/0//T/8v/w//D/8f/2//j/+P/7/wAABAALABUAJgA/AGMA
kwDMAAQBLAE6AToBOAEkAfAAogBKAOT/b/8G/8z+u/6+/sv+3v7p/vf+Dv8s/0j/Zv+A
/5T/qf+//8z/1f/c/+H/5f/n/+r/7v/y//f//f8AAAEAAwADAAIAAgACAAQABgAIAAgA
CQAIAAgACQALAAsADAAMAA0AEAARABMAFQATABUAFAAUABcAGgAcAB0AHgAeACAAIQAi
ACQAJAAlACcAKgAtAC8ALQAtADAAMwA0ADcAOQA6AD0AQABCAEIAQgBDAEgASQBOAE4A
UQBTAFMAVABVAFcAWwBdAF4AXgBgAGEAYgBiAGEAYQBhAGEAYgBiAGEAYgBhAF4AWgBZ
AFkAVwBVAFIATQBMAEsASABCAD4AOgA4ADcANAAyADAALAAoACMAHQAeAB0AHQAZABkA
FwATABAAEAAPAA4ADgAQAA8ADgALAAgABwAHAAcACQALAAsACgAJAAcABgAFAAMABQAF
AAQABgAGAAcACAAHAAYABQAGAAcABwAGAAYACAAHAAcABwAHAAcABgAFAAUABgAIAAkA
BwAHAAgACAAJAAkACQAIAAkACAAIAAkACQAJAAkACAALAAwADAAMAAoACwAMAAwADgAO
AA4ADQAMAAsACgAKAAsACgALAAoADAANAAwACwAIAAgACAAJAAwADAAMAAsADAALAAoA
CgAHAAYABgAGAAkACgAJAAgABAAEAAUABwAIAAkACQAHAAgABgAFAAQAAwAEAAQABQAG
AAcABwAIAAoACgAKAAsADAANAA4ADwAPAA8AEAAQABEAEQARABMAEwAUABQADgANAAwA
CQALAAkACQAIAAcACAAHAAgABwAFAAEA/f/+////AAAAAP///f/9//3//v/+//7//P/8
//z//f/9//v/+v/5//j/+//8//3//v/9//z//P/7//v/+//7//v//f/9//7//v/9//z/
+//6//3//P/9////AAD+//z/+/8AAAQADQAbACoAOwBXAH8AtADyACgBSAFaAWQBYgFC
Af4ApAA2ALf/PP/q/s/+0v7f/vL+//4H/xb/Lv9K/2j/iP+e/6//wf/S/9n/3v/j/+f/
7f/y//r//v///wMABQAFAAYABQAHAAgACQAMAAwADgAOAA8AEAAQABEAEwAUABYAFwAZ
ABYAFQAVABUAFwAbABwAHgAcAB4AHwAfACAAIAAiACMAKAAqACoAKwArACwALQAtAC4A
LwAzADcANwA5ADoAOgA5ADwAPgA+AEEAQwBJAEsASwBKAEwATQBQAFIAVABXAFcAWQBa
AFoAWwBbAFsAWgBbAF0AXwBhAGAAXgBbAFoAXABaAFcAVwBWAFMAUABMAEUARABDAEAA
PAA6ADgAOAAyAC4AKwAoACgAJgAjAB8AHgAdAB0AGQAVABMADwAMAAsACwALAAwACQAH
AAUAAQABAAEAAgADAAIAAwACAAAA/v/9//3//f///wEAAQAAAP3//P/8//z//v/+//7/
AAAAAP///f/8//z/+//7//v//v/////////9//z//P/7//3//f/+//7//f/9//3//P/8
//r/+f/5//v//f///wAA///+//z/+v/7//3///8AAAEAAAD///3//f/9//3//v8AAAAA
AgACAAIAAQD+//v/+//8//3////+//7//v/9//z/+//6//r//P/8//3//v/7//r/9//0
//X/9v/4//v/+f/5//j/9f/2//T/8//y//P/9v/4//v/+P/3//X/9P/2//b/+P/8//z/
+//5//f/9//4//r/+v8BAAIAAgACAAIAAgD///////8AAAYACQALAA0ACgAHAAUAAgAA
AAEAAgABAAEA//////7/+v/6//j/+P/5//n/9//1//P/8//z//L/8//x//H/8f/y//L/
8v/w/+7/7v/v/+//8v/y//L/8v/w//D/8P/w/+7/7v/v/+//8P/x//L/8//y//H/8f/w
//T/9P/0//T/8//w/+//7//w//L/9P/3//r/AAALABcALgBNAHkAsQDyAC4BTgFYAVwB
WAEyAe4AngBAAMr/Tf/u/r7+r/60/sf+1v7l/vn+GP84/1b/dP+K/5z/sf/B/8z/1f/c
/+H/5//r/+7/8P/y//f/+f/8//3///////7//v/+/wAAAAACAAIAAwAEAAQABQAHAAUA
BgAGAAcACAAJAAsADQANAA8ADgAOAA4AEAARABEAFAAUABYAFwAZABoAGQAZABsAHgAh
ACMAIQAhACQAJwAoACsALQAuADAANAA3ADgAOAA5AD4APwBDAEQASABLAEsATABNAE8A
UQBTAFQAVABYAFkAWgBaAFkAWQBZAFkAWwBaAFgAWABXAFQAUABPAE4ASwBIAEQAQQBA
AD8APAA1ADAAKwAoACYAJAAjACIAHgAaABUADwAOAA0ADQAJAAkABwADAAAA/P/7//r/
+v/7//v/+//5//b/9f/1//X/9f/3//f/9v/2//X/9f/1//L/8//y//D/8v/y//P/9P/y
//L/8v/0//X/9f/0//T/9v/1//X/9f/z//P/8v/x//H/8v/0//X/9P/z//P/8v/z//P/
8//y//P/8v/y//P/8//z//P/8v/z//T/9P/0//P/8//z//L/8v/y//L/8f/z//P/8//0
//P/8v/z//L/9P/1//T/8//w//D/8P/x//L/8v/y//H/8f/x//H/8v/x//D/8P/w//H/
8v/x//D/7v/u/+//8f/x//H/8P/t/+//7v/u/+7/7f/u/+7/7//w//H/8f/y/+//7v/v
//L/8//z//L/8f/z//T/9v/2//X/9f/3//r/+//8//3//v/7//v/+//8/wEAAwAEAAUA
BgAFAAUABAD////////9/////f/9//z/+f/4//X/9P/1//X/8//x//L/8//0//T/8v/v
/+7/7f/x//L/8//y//L/8v/z//P/9v/2//b/9v/3//j/+f/6//n/+P/4//f/+v/7//z/
/f/7//v//P/8//7//v/+//7////+////AQAAAAAA/v8BAAYADgAXACUAMgBJAGkAlwDQ
AA4BPAFSAVwBYAFOARoB0gB+ABoAof8w/+j+y/7G/s/+4P7r/vn+FP8y/1T/dv+S/6r/
v//R/9z/4//o/+//9//9/wIABgAIAAkACwAOAA8AEQARABMAFAAVABgAFwAYABcAFwAZ
ABoAHAAfAB0AHgAeAB8AIQAhACIAIwAmACkAKQAqACkAKgAqACkAKwAsAC8AMQAyADQA
NAA1ADQANgA4ADkAPAA9AEEARQBDAEUARgBGAEgATABPAFAAUwBVAFsAXQBeAF4AYQBj
AGgAagBsAG8AbwBxAHIAcgB1AHcAeQB6AHoAewB8AH0AewB6AHgAeAB5AHgAdgB3AHYA
cwBwAGwAaQBoAGcAZABfAFwAWQBYAFMAUABOAEwARwBEAEAAOwA1ADEALgAnACQAIQAc
ABgAEQANAAkABgAEAAEA/v/5//v/+//8//3/+f/5//f/9P/1//X/9v/3//b/9//2//T/
9f/0//T/9P/1//b/9//6//j/9//1//T/9f/1//b/9//2//f/9//3//b/9v/3//f/+P/5
//v//P/8//v/+v/4//v/+v/6//v/+v/7//z//P/8//z/+//6//v//f///wAA///+//3/
+//8//3//v8AAAEAAAABAAAA//////3/+//8//7/AAADAAIAAAD+//v//f/9//3//v/+
//7///8AAP7//v/8//r/+//8//7/AQD//////v/7//7//v///wAA/v8AAAEAAwABAAEA
AAAAAAAAAAACAAYABQADAAAA/f8AAAIABQAGAAUABQAFAAUABQAHAAoADAANAA4ADwAQ
AA0ADQANAA4AEwAVABYAFwAZABcAFgAUAA8ADwAPAA0ADgANAA4ADgAJAAgABQAEAAcA
BwAFAAMABAAFAAYABgADAAEAAQABAAQABAAEAAIAAQAAAAAA//8CAAIAAgACAAQABAAE
AAQABAAEAAUABQAHAAcABwAHAAYABQAFAAQABwAIAAkACgAIAAYABgAHAAQABAAEAAcA
DAAQABcAIwAsADsAVwB9ALAA7AAgAT4BRAFCAToBFAHSAH4AHACv/0L/9v7Z/tr+4/70
/v/+Cf8a/zT/Uv9w/4z/ov+z/8P/0P/Z/+L/7f/z//f/+P/8//z//f///wQABQAHAAcA
CAAIAAgACgAHAAgABwAHAAYABgAHAAkACAAIAAcABwAGAAUABQAFAAQABwAHAAgABQAG
AAYABQAIAAgACgALAAsADAALAAsADAAOABAAEQAPAA8AEgAVABQAFQAVABQAFwAaABwA
HAAaABsAIAAhACQAJAAnACkAKwAsAC0ALwAuAC8ALwAuADMANQA3ADgANQA1ADUANQA3
ADYANAA0ADQAMgAvAC8ALgArACgAJAAgACAAIAAeABgAFAAQAA4ADQAKAAgABgAEAAIA
///7//n/9//2//H/8f/x/+//7v/r/+n/5//m/+j/5//m/+P/5P/j/+P/4//i/+P/4v/g
/+P/4//k/+X/5P/l/+T/4v/f/97/3v/e/9//4P/h/+T/4v/h/9//3v/h/+H/4v/j/+H/
4f/g/9//3//g/+L/4//l/+X/5v/m/+T/4//i/+D/5P/k/+X/5//l/+X/5f/k/+X/5v/m
/+b/6P/p/+r/6v/p/+j/5//l/+b/5//o/+r/6//q/+v/6v/r/+v/6f/n/+f/6P/p/+v/
6//q/+n/5//p/+n/6f/q/+f/5v/m/+b/6P/o/+b/5P/j/+T/5v/p/+f/5//m/+P/5v/m
/+f/6P/l/+b/5v/n/+f/5//m/+b/5v/m/+j/7P/q/+n/5//l/+b/6P/r/+z/6//r/+3/
7//w//H/8v/z//T/8//z//P/9P/1//f/+P/5//r/+f/5//j/9P/z//L/7//w/+//8P/w
/+3/7P/p/+j/6f/p/+f/5f/m/+f/6P/o/+T/4f/g/9//4//k/+X/5P/i/+L/4//j/+T/
5P/k/+T/5f/m/+f/6P/l/+T/5P/j/+X/5f/l/+X/5f/l/+b/5v/m/+b/5v/m/+n/6P/p
/+v/5v/k/+T/5//s//T///8LABoAMQBTAIEAvAD6ACYBOAE+ATwBKAHuAKAARgDa/2H/
/P7E/rX+uP7F/tT+2/7p/gD/HP8+/17/ev+Q/6H/s/++/8P/yP/P/9X/2//i/+b/6P/r
/+v/7P/t/+//7//x//L/8//2//X/9v/1//X/9//4//r//f/9//7//v////////8AAAEA
BAAHAAcACAAHAAgACAAHAAkACgANAA8AEAASABIAEwAUABYAGAAZABoAGwAfACMAIwAl
ACYAJgApACwALgAuADEAMwA5ADsAOwA6ADwAPQBCAEQARgBJAEoASwBLAEoATgBPAFAA
UABQAFEAUgBTAFIAUABNAEwATwBOAEwATQBMAEkARgBCAD8APgA9ADoANQAyAC8ALgAp
ACYAJAAiACIAIAAdABkAFwAVABQADwAPAA0ACQAGAAUABQAFAAYABQADAAEA/f//////
AAABAP/////9//r//P/7//v/+//5//v/+//6//f/9v/2//b/+f/6//v//v/8//v/+f/4
//n/+f/6//v/+v/7//v/+//4//j/+f/5//r/+//9//7//v/9//z/+v/7//r/+v/7//z/
/f/+//7//P/8//v/+v/9////AQACAAEAAAD///3/////////AAAAAAAAAgACAAIAAQD+
//v//P/+/wAAAwABAAAA///9//3//f/9//7//v/+////AAD///7/+//4//j/+v/9/wEA
AAD///3/+f/7//r/+v/6//j/+v/7//3//P/7//n/+P/6//r//P8AAP7//f/7//n/+f/6
//z//P/9//3//f/9//3//f/+////BgAIAAoACAAIAAgACAAHAAcABwAIAA0ADwAQABEA
DwANAAwACgAIAAkACgAJAAgABQAEAAIA/v/+//z//P/+/////v/9//v/+//7//r/+f/3
//f/9//4//j/+P/2//b/9v/3//f/+f/6//v//P/7//r/+f/4//n/+v/8//3//f/9//3/
/f/9//3//v/+/wAAAAAAAAAA/v/8//z//f8AAAIABAAFAAgADAATAB8ALgBHAG0AnQDW
ABABOAFIAUoBSAE0AQABugBkAAAAi/8g/97+x/7I/tX+5P7x/gH/Gv82/1b/dv+Q/6L/
t//L/9j/4f/q//H/9f/5//z//v8CAAcACQAMAA0ADwAPAA4ADgAOABAAEAASABIAEwAW
ABYAFwAZABcAGAAYABkAGwAdACAAIwAiACMAIQAgACIAJAAlACUAJwAoACsALQAtAC4A
LQAtADEANAA3ADkANwA3ADoAPQA+AEEAQwBEAEcASgBMAEwATABNAFIAUwBXAFgAXABf
AF8AYABhAGMAZgBpAGsAbABuAG8AcABwAG8AbwBvAG8AcgByAHEAcgBxAG4AagBpAGsA
aQBnAGQAYABgAGAAXgBYAFQAUABOAEsASABGAEQAPwA8ADgAMwAyADEAMQAtACwAKwAo
ACYAJAAjACIAIgAkACMAIgAfAB4AHQAdAB0AHQAfAB8AHgAgAB8AHwAfAB4AHwAeABwA
HgAeAB8AIAAdABwAGwAcAB8AHwAeAB4AIAAfAB8AHwAfAB8AHgAdAB8AIAAiACMAIQAh
ACIAIgAhACEAIQAgACIAIAAfAB8AIAAhACIAIgAkACQAIwAiACAAIQAiACIAJAAkACQA
IwAlACUAJQAmACYAJAAkACIAJAAlACQAIwAiACIAIgAjACIAIgAiACEAIQAhACEAIgAh
ACAAIAAgACEAIgAhACAAHAAcAB0AHwAfAB8AHgAbABsAGgAaABoAGAAaABsAHQAfAB8A
HgAeAB0AHAAdACAAIAAfAB0AGwAhACIAHwAeAB0AHAAeAB4AHgAeAB8AIAAhACIAJAAk
ACQAJAAoACoALAAuAC0ALAArACoALQAuAC8AMAAxADIAMwA0ADAALgAsACoAKAAoACgA
KAAnACYAJQAkACYAJgAmACYAJAAkACQAJAAiACAAHgAcAB0AHgAfACAAHgAeAB4AHgAg
ACAAIAAgACIAIgAiACIAIgAiACIAIgAjACQAJQAmACUAJAAjACIAIwAkACUAJgAmACYA
JgAmACQAIgAkACgALgA2AEIATABYAHAAkgDCAP4APAFmAXgBgAGAAWoBMgHgAIAAEgCa
/zj/CP8A/wT/FP8g/yj/NP9M/2j/hv+m/8D/0v/i//L//P8CAAoAEgAYABwAIgAmACgA
KgAqAA==
         </WaveFormData>
      </LeadData>
      <LeadData>
         <LeadByteCountTotal>10000</LeadByteCountTotal>
         <LeadTimeOffset>0</LeadTimeOffset>
         <LeadSampleCountTotal>5000</LeadSampleCountTotal>
         <LeadAmplitudeUnitsPerBit>4.88</LeadAmplitudeUnitsPerBit>
         <LeadAmplitudeUnits>¦ÌV</LeadAmplitudeUnits>
         <LeadHighLimit>2147483647</LeadHighLimit>
         <LeadLowLimit>268435456</LeadLowLimit>
         <LeadID>V4</LeadID>
         <LeadOffsetFirstSample>0</LeadOffsetFirstSample>
         <FirstSampleBaseline>0</FirstSampleBaseline>
         <LeadSampleSize>2</LeadSampleSize>
         <LeadOff>FALSE</LeadOff>
         <BaselineSway>FALSE</BaselineSway>
         <ExcessiveACNoise>FALSE</ExcessiveACNoise>
         <MuscleNoise>FALSE</MuscleNoise>
         <LeadDataCRC32>2006209837</LeadDataCRC32>
         <WaveFormData>
8v/y//L/8v/0//b/+P/6//r/+v/6//r/+//8//3//v8BAAIAAwAEAAQABAAEAAQABgAI
AAoADAAOAA4ADgAOAA8AEAARABIAFAAWABgAGgAZABgAFwAWABkAGgAbABwAGwAaABkA
GAAWABYAFgAWABQAFAAUABQAEAAOAAwACgAIAAgACAAIAAUABAADAAIAAQAAAP///v8A
AAAAAAAAAP7//P/6//j/+v/6//r/+v/3//b/9f/0//L/8v/y//L/9P/0//T/9P/z//L/
8f/w//H/8v/z//T/8f/w/+//7v/w//D/8P/w//L/8v/y//L/7//u/+3/7P/v//D/8f/y
//D/8P/w//D/8P/w//D/8P/y//L/8v/y//H/8P/v/+7/8f/y//P/9P/y//L/8v/y//L/
8v/y//L/8//0//X/9v/1//T/8//y//X/9v/3//j/9//2//X/9P/2//b/9v/2//b/9v/2
//b/9f/0//P/8v/z//T/9f/2//P/8v/x//D/8v/y//L/8v/y//L/8v/y/+//7v/t/+z/
7f/u/+//8P/t/+z/6//q/+z/7P/s/+z/7P/s/+z/7P/p/+j/5//m/+n/6v/r/+z/6v/q
/+r/6v/r/+z/7f/u//D/8v/0//b/9f/0//P/8v/z//b/+f/7//z/+v/4//b/9P/x/+//
7v/u/+3/7f/s/+z/6//o/+j/6v/r/+3/7v/r/+n/6P/n/+n/5//m/+b/5P/k/+P/4v/h
/+D/3f/c/+D/4v/j/+T/5P/j/+L/4P/g/+D/4P/g/+P/5P/k/+T/4v/g/9//3//g/+P/
5P/m/+T/4//i/+H/4f/k/+T/5P/r/+7/8//6/wQAEwAmAD8AYQCOAMIA9wAeASsBJAES
AfQAxgCFAD0A6v+T/0r/G/8A//L+9/7+/gb/Ff8s/0H/Vv9u/4L/kv+i/7P/v//G/83/
0v/Q/8//0f/V/9b/2v/f/+H/4v/i/+T/4//h/+D/4P/j/+X/5f/n/+f/5//n/+f/5f/l
/+b/6P/p/+z/7f/u/+3/7P/r/+v/7f/v//D/8//z//L/8f/w//H/8v/y//P/9//4//n/
+f/4//f/9//4//n/+v/+/wEAAQABAAEAAgADAAMABAAFAAsACwANAA0ACwALAA0ADgAR
ABIAEgATABQAFAATABMAFQATABMAEwAWABYAFgAVABIAEAAPAA4ADgAOAA0ADQALAAkA
BgADAAAA/v/+//7//v/+//3//f/6//j/9f/0//X/9P/0//T/8f/w//D/7f/r/+v/6//q
/+r/6v/r/+r/6f/n/+b/5v/o/+j/5//m/+b/5f/l/+X/4//j/+P/4//m/+b/5//o/+f/
5f/k/+P/5f/l/+X/5f/j/+T/5P/l/+P/4//j/+H/5P/l/+b/6f/m/+X/4//i/+T/5f/m
/+f/5f/l/+X/5f/l/+T/5P/k/+f/6P/p/+j/6f/o/+f/5f/m/+j/6f/r/+n/6f/r/+n/
5//n/+j/6P/q/+z/7v/s/+r/6f/m/+X/5//o/+n/7P/s/+z/6//q/+j/5//n/+n/7P/t
/+3/7P/q/+n/5v/l/+f/6P/p/+r/6v/q/+n/6P/m/+f/6P/o/+r/6v/r/+3/6v/p/+j/
5f/m/+j/6v/t/+7/7v/t/+v/7f/t//D/8//0//X/9v/0//T/9P/2//b/9//6//r//P/8
//r/9//z//L/8P/v//D/8P/x//H/7v/u/+3/7f/u/+7/7P/r/+z/7f/u/+3/6f/o/+f/
5v/m/+b/5//o/+T/5P/l/+b/5v/m/+f/5//o/+j/6f/q/+f/5v/m/+b/5//o/+j/6P/m
/+f/5//p/+n/6v/q/+n/6f/p/+r/7v/q/+j/6//w//n/AgAOABsAKAA5AFMAdgCiANUA
AgEXARQB/gDiALYAewA3AO7/n/9a/y//Fv8G/wH/BP8I/xP/KP9B/1j/dP+K/57/rv+5
/8P/yP/N/9L/2P/f/+P/5f/m/+b/5f/n/+j/6P/q/+3/7f/u//D/7//v/+3/7f/w//H/
8v/z//H/8f/y//T/8v/0//T/9P/1//b/9//5//n/+f/4//n/+//8//3//v/9//7//v//
////AAABAAEABAAFAAcACgAHAAYACAAJAAwADQAOABAAEQARABIAEwAWABUAFgAVABgA
GQAcAB4AHgAeAB0AHQAiACIAIQAhACEAHwAfAB8AHgAeAB4AHQAfAB4AHgAeABsAGgAY
ABcAGAAXABUAEwAQAA4ADgAOAAsACgAIAAcACAAIAAcACAAFAAIAAAD+//7//v////3/
/f/9//3//P/5//j/+P/2//f/9//4//r/9//2//T/8v/1//X/9v/3//X/9f/1//X/9f/0
//T/9P/1//X/9v/3//b/9f/0//P/9f/2//b/9//3//f/9//1//P/8//z//X/9v/3//f/
+P/2//X/9P/z//T/9f/2//f/9//2//b/9v/2//b/9v/0//f/+P/5//n/9v/2//X/9f/3
//f/+f/3//f/9//4//j/9//4//n/9v/4//n/+P/5//f/9v/1//b/9//4//j/+P/2//X/
9f/3//X/9f/0//L/8//1//X/9//2//T/8v/w//P/9P/0//T/8//z//P/8v/w//D/8f/z
//L/8//0//P/8f/y//P/9f/2//r//v/+//7//v/+//z//P/8//7/AgADAAYABgAEAAQA
AgD///v/+v/4//f/+f/4//j/9//0//T/8//z//X/9v/1//X/8v/x//D/7f/t/+7/7//w
/+//7v/u/+7/6v/q/+v/7P/u/+7/7//v/+7/7P/r/+r/7P/s/+3/7v/w//D/7//u/+v/
6//q/+v/7v/w//H/8f/v/+3/7P/u/+z/7v/z//j///8IABAAGwAkADMASwBuAJYAwwDo
APUA6gDQALIAjABZAB0A3v+Z/1r/M/8g/xb/E/8Y/x7/Jf82/03/Yv94/4z/nP+o/7f/
w//M/9P/2v/e/9//4f/h/+T/5P/l/+n/6v/q/+z/7v/t/+3/7v/t/+//7//x//L/8//0
//X/8v/x//H/8v/z//b/9//4//j/+P/4//n/+P/5//n/+//9//7///8AAAAAAAD/////
AwAEAAUABQAFAAUABgAIAAYABgAJAAsADgAPABAAEgASABEAEQARABcAFwAZABkAGwAb
AB0AHgAdAB4AHgAfACQAJAAjACMAIgAfAB4AHQAfACAAIQAhACAAHgAdABwAGAAYABcA
FwAWABUAEwARAA4ADAAMAAwADAAMAAsACwALAAoACAAIAAYABAADAAIABAAEAAUAAwAA
AP///v/8//7//v////7//P/7//v//P/8//z/+//6//z/+//7//v/+P/3//b/9f/2//b/
9//4//j/9//3//f/9//3//f/9//5//r/+v/7//n/+f/5//f/+f/5//n/+//5//n/+P/4
//n/+f/5//n/+v/7//z//f/7//r/+v/6//3//v////7//v/+//7//f/7//z//P/9//7/
//8CAAEA/f/9//7//v///wIABQAEAAIAAQD+//3//P/8//z//v///wAAAAAAAP3/+//6
//v//f///wAAAAD//////f/9//z//P/8//z///8AAAAAAAD9//3//f/8//z//P/9////
/////////f/9//7///8BAAgACgALAAoACQAIAAcABgAHAAgACQAMAA0ADQAPAA4ADgAO
AAwACQAIAAgABwAHAAUAAgAAAP3//f8AAAIABQAEAAQAAgABAAAA///+//v//P/+/wAA
AgD///z/+v/4//n/+v/8//7//f/8//z/+//9//z//P/8//3//v8AAAIA///+//z/+v/9
////AAADAAIAAgABAP///v/9//3/AAAEAAYABwAKAA0AFgAiAC0AQABbAH0AqADcAA0B
LgE3AS4BHgH+AM4AiwA9AOb/j/9I/yf/Hv8g/yn/Mv84/0H/Uv9n/3r/jv+i/7L/wP/R
/9v/4v/l/+j/5v/n/+v/7f/y//b/+//7//z//P/+//z/+//7//z///8BAAEAAwACAAEA
AAD//wAAAQADAAYABgAIAAgACAAFAAQAAwADAAcACQAKAA0ACwAKAAkACAAKAAwADQAP
AA8AEAARABEADwAPABAAEgATABQAGAAbABoAGQAYABgAGgAbAB0AHwAjACMAJQAlACQA
IwAkACQAJgAoACkAKwArACoAKAAnACkAJwAnACcAJgAmACYAJQAiACAAHwAeAB0AHgAe
AB8AHAAZABUAEQARABAAEQASABIAEgARABEADQAMAAoACgAMAAwADQAOAAwACgAJAAUA
BwAHAAcABgAHAAYABgAEAAMAAQAAAAAAAwAEAAQABAABAP///v/9//7///8AAAEAAQAA
AAAAAAD///3//P/7//7///8AAAEA///+//z/+//8//3//v/9/////////wEA/v/9//v/
+v/+////AAABAAAA///+//3////+//7//v8AAAAAAAD+/////v/9//v//v8AAAEAAwAA
AP//AAD9//z//f///wAA/v8AAAIAAAD//////f/9////AAABAAQAAgAAAP3/+v/5//n/
+v/9//z//f/9//z/+//7//n/+f/8//z//P/8//r/+v/5//j/+v/7//z//P/6//r/+//9
//r/+f/4//X/+P/6//z////+//z/+f/1//j/+//9////AwADAAQAAgACAAIAAgACAAUA
BgAHAAoACQAJAAsACgAKAAoACAAFAAQABAADAAMAAgAAAP///f/8//7///8BAAAA/v/6
//f/+f/5//n/9//2//b/9v/2//T/8v/x//D/8P/y//X/+P/1//T/9P/z//P/8v/y//L/
8v/y//P/9P/z//L/8P/u//H/8//0//f/9P/0//P/8f/x//H/8v/2//b/9v/3//j//f8G
ABIAIwA2AE0AaQCOALwA7QAUASMBHgEKAewAvgCBADcA6P+T/1D/J/8S/wj/C/8U/xj/
J/88/03/Yv98/5D/ov+2/8n/0//Y/9n/2v/c/9//4f/n/+7/8P/z//L/8v/x//L/8v/x
//H/8v/0//f/+P/7//j/9//2//X/+P/5//v//v/9//7//f/8//z//P/8//3///8BAAIA
BQADAAIAAQAAAAIABAAFAAcACAAIAAgABwAJAAkACgAMAA4ADgARABMAEgARABAAEAAT
ABUAGAAbABwAGwAcABsAGwAbAB0AHgAgACIAIwAlACUAJAAiACEAJAAjACQAJQAlACQA
IwAhACIAIAAfAB4AHgAeAB0AHQAaABcAEwAPAA4ADgAQABIAEQAQAA4ADQALAAoACAAI
AAkACAAIAAgABgAEAAMA//8AAAEAAgACAAEAAAAAAP7//v/9//3//v8AAAAA///+//z/
+//7//v//P/9//7////+//z/+//6//r/+f/5//n/+v/7//z//f/8//z/+//7//z//f/+
//3/+//7//v//f/9//3//P/8/////////////v/9//z/+//+//7///8AAAEAAAD///z/
AAAAAAAA//8BAAIAAgADAAAA//8AAP3//v///wEAAgAAAAIABAACAAEAAQD/////AAAA
AAAAAgD///7//P/6//r/+//9/wEA//////7//P/7//v/+f/5//v//P/9//7/+//6//j/
9v/3//n/+//8//r/+v/7//3//P/9//7//f8HAAgABgAGAAYABgAIAAgACAAKAA0ADwAT
ABQAEwASAA8ACwAMAAwACwALAAoACAAHAAUAAAAAAP////8AAAAA/v/9//v/+//7//n/
+v/6//r/+v/3//b/9v/2//X/9v/4//r/+v/6//v/+//6//j/9//2//n/+v/8//7//f/8
//r/+P/4//n/+f/7//z//v///////P/7//v//v8AAAIABQAMABEAGAAiAC8AQABZAHkA
oADSAAEBIAEfAQoB6gDIAJgAWwAdANr/k/9U/zP/JP8c/x//Jv8u/zn/Tv9n/3z/kP+i
/7L/wP/R/93/4v/p/+7/8P/v//H/8//0//r//f///wAAAAACAAAA/////wAAAgAFAAYA
CQAHAAcABwAHAAcABwAIAAoADAAOAA4ADgAMAAwADAANABAAEQARABMAFAAUABQAFAAV
ABYAFgAXABsAHAAdAB0AHQAdAB4AIAAgACAAIwAlACcAJwAnACgAKQApACoAKwAwADEA
NAA1ADQAMwA0ADQANgA4ADkAOwA9ADwAOgA5ADkANwA3ADcAOQA6ADsAOwA5ADYANAAy
ADAAMAAvAC8ALgAtACsAKQAoACYAJgAmACYAJgAlACUAIQAgAB4AHgAfAB4AHgAeAB0A
HAAcABkAGQAZABkAGAAaABoAGwAaABcAFQAUABQAFwAYABgAGAAWABUAFQAVABQAEwAS
ABEAFAAUABUAFgAVABMAEgARABMAEwATABMAEwAUABQAFQAVABUAFQATABUAFQAVABcA
FgAVABMAEgAVABUAFQAVABcAFwAXABcAFQAUABQAFAAXABgAGQAYABkAGAAXABUAFgAY
ABkAGwAaABkAGgAXABUAFQAWABYAGQAcAB8AHgAbABkAFQATABUAFgAXABoAGgAaABkA
GAAVABMAEgATABcAGQAaABoAGAAXABQAEwAWABYAFgAWABQAFAATABIAEAARABIAEgAT
ABQAFgAZABkAFwAYABsAHAAdAB4AHgAeAB4AIAAfAB8AIQAgACIAJAAkACMAHgAcABkA
FwAXABYAFgAVABUAFgAWABcAFAASAA4ACwAOAA8AEAAPAA0ADAALAAoACgAKAAsADAAK
AAoACwAMAAkACAAIAAcACQAKAAwADgANAAwADAAMAAoACgAJAAgACwANAA4AEQAPAA4A
DAAJAAsACwAMABAAEgAOAAkADAAVAB4AKgA5AEYAWQB3AJ4A0gANAUABYQFqAWIBTAEk
AeUAlQA4ANP/eP8//yb/Iv8n/zL/Ov8//0z/Yf92/47/pv+8/8r/2f/j/+j/5//q/+7/
8//3//3/AAAAAAMABAAEAAMABAAHAAcACAAKAAsADQANAA8ADgANAAwACwAOAA8AEQAU
ABEAEgARABAAEwAUABUAFwAWABcAFwAZABgAGAAYABgAGgAcAB0AHwAeAB4AHgAdAB4A
HwAhACQAIgAiACUAJwAnACcAJwAoACoAKwAtAC8AMAAvADAALwAwADEANAA2ADUANgA2
ADcANwA2ADQAMwA1ADUANwA5ADYANAAyAC8AMQAwADAAMAAsACwAKwArACgAJwAlACMA
IwAiACMAJAAjACIAIAAfACAAIAAfACAAIgAgAB8AHgAbABoAGgAXABoAGwAcABwAGAAW
ABUAEgATABMAFAAWABQAFAATABIAEgARABEAEQASABMAFAAVABIAEAAPAA4ADwAPABAA
EQAPAA8ADwAPAA8AEAAQABEAEgATABQAEwAQAA8ADgAPABEAEQAQABAAEQARABEAEQAQ
AA8ADgANABAAEAARABIAEQAQAA8ADAAPABAAEQARAA8AEAAQABEADgANAA4ACwAMAA0A
DwAQAA4ADgAOAAoACgALAAoACwAKAAoACgAMAAsACgAIAAYABQAFAAYACQAGAAUAAwAA
AAAAAQAAAAEAAAAAAAAAAAD+//7//f/8//3///8BAAIAAAD+//3//f/8//3//v/9//3/
/v///wEAAwACAAAA/f8HAAoACQAIAAcABgAFAAQAAwAEAAgACwAQABIADwAOAAsABwAH
AAYABAADAAMAAgACAAEA/P/8//v/+//8//z/+v/5//f/9//3//X/9P/0//T/9P/z//L/
8v/y/+7/7v/v//D/8v/y//P/8//w/+7/7f/s/+z/7P/t/+7/7//w//D/8P/v/+//7v/v
//H/8v/y//H/7f/r/+r/7P/s/+7/8//4////CgAWACMAOABTAHcAqADiABUBMgEzASAB
AgHUAJgAUwALALr/a/82/xX/AP/4/v/+Bv8U/yf/QP9X/27/gv+S/6D/rv+7/8X/zP/T
/9b/2P/Z/9n/2//c/97/4f/l/+b/5v/o/+b/5f/l/+b/5//p/+n/6//t/+3/7f/t/+z/
6//r/+z/7f/w//H/8v/x//D/7//v//D/8f/x//P/9v/2//b/9v/2//b/9f/1//j/+v/8
//3/+//7//z//v/+//7/AQADAAcABwAHAAgACAAHAAcABwAMAA0AEAARAA8ADwARABIA
EwAUABQAFQAYABgAFwAXABUAEwATABMAFgAWABYAFQATABAADgAMAAwADAALAAsACgAJ
AAcABQABAP7//f/8//3//v/+////+//6//j/+P/6//j/9//2//f/9v/2//P/8v/x//D/
7v/w//D/8f/w/+7/7f/t/+7/7v/u/+3/7P/u/+3/7f/t/+r/6f/o/+f/6v/q/+v/7P/q
/+n/6f/p/+v/6//r/+v/7f/u/+7/7//u/+3/7P/p/+r/6//s/+//7v/t/+v/6v/t/+3/
7f/t/+//7//v/+//7v/s/+v/6v/t/+7/7//u/+//7v/t/+v/7f/u/+7/7//v/+//8f/v
/+v/6//s/+z/7f/w//P/8v/v/+//7f/t/+7/7v/u//D/8v/y//H/8P/u/+3/7f/v//D/
8f/x//D/7//v/+3/7f/u/+7/7v/u//D/8P/v/+7/7f/t/+3/7P/t/+7/8P/z//D/7//u
/+v/7f/u/+//8f/0//T/8//x//H/8//2//j/+//8//3//v/9//z/+//8//7///8CAAIA
AwAEAAMAAQD+//z/+f/3//n/+P/4//f/8v/y//H/8f/y//L/8P/v//H/8f/x/+//6//q
/+n/6P/p/+r/7P/u/+r/6v/r/+z/7P/s/+3/7f/w//D/8f/y//H/8P/w//D/8f/y//L/
8v/w//H/8f/z//P/9P/0//P/8//z//T/+P/0//T/8//4/wMADgAaACcANgBJAGMAiAC2
AOkAEAEhARgBAgHeAK4AcwA1AOz/nf9c/zX/HP8Q/w//Ev8Y/yf/Pv9T/2z/hv+a/6r/
vP/J/9P/2P/b/97/5P/p/+3/8f/w//D/8f/z//T/9P/2//n/+f/6//z/+//7//n/+f/6
//v//P/9//////8AAAIAAAACAAIAAgADAAQABQAHAAUABQAEAAUACQAKAAsADAANAA4A
DgAPAA8AEAARABEAFAAVABcAGgAXABYAGAAZAB0AHQAdAB4AIAAhACMAJQAoACcAKAAn
ACoAKwAuADAAMAAwAC8ALwA0ADQAMwAzADMAMQAxADEAMAAwADAALwAxADAAMAAwACsA
KgAoACcAJwAnACYAJQAgAB4AHgAeAB0AHAAaABkAFQAUABIAEgANAAgABAAAAP7//P/7
//f/8f/t/+n/5P/g/97/3f/a/9v/2//c/97/2v/Y/9X/0v/T/9P/1P/V/9P/0//T/9P/
0//S/9L/0v/T/9P/1P/V/9T/0//S/9H/0f/S/9L/0//V/9X/1f/T/9P/0//T/9X/1v/X
/9f/2P/W/9X/1P/T/9b/1//Y/9n/1//W/9b/1v/Y/9j/2P/W/9v/3P/d/93/2v/a/9n/
2f/b/9v/3f/b/9v/2//c/9z/2//c/93/2v/c/93/3P/d/9v/2v/Z/9r/2//c/9z/3P/c
/9v/2//d/9z/3f/d/9z/3v/f/97/3//f/97/3f/c/93/3v/e/97/4P/h/+L/4v/h/+D/
4P/h/+D/4f/i/+H/3//g/+H/4//m/+b/5f/j/+X/5//o/+n/5//p/+z/8P/x//L/8//0
//H/8P/v//D/9f/3//v//P/+//7//P/5//X/9P/y//H/8v/y//P/8//v/+7/7P/r/+7/
7v/s/+v/7f/t/+3/6//n/+b/5f/k/+X/5v/o/+r/5v/m/+f/6P/o/+j/6f/p/+n/6P/o
/+j/6P/o/+n/6v/s/+z/6//q/+j/6f/p/+v/7P/u/+//7//s/+v/6//u/+r/6v/t//T/
+f8CAAwAGQAkADMATQBwAJwAzwD6AA0BBAHsAMwAngBjACMA4P+Z/1j/Lf8a/xT/E/8Y
/x7/Jf82/0v/ZP96/47/nP+s/7n/w//I/8//2P/c/9//4f/h/+L/4v/l/+j/6v/r/+7/
8f/x//L/9P/0//X/9P/1//j/+f/6//v/+//7//z//v/+/wAAAAAAAAEAAgADAAUAAwAD
AAIAAwAHAAgACQAKAAoACgAJAAkADQAOAA8ADwARABEAEgAUABMAEgAUABUAGgAbABwA
HgAeAB0AHQAdAB8AHwAhACEAIgAjACYAKAAoACgAJwAnACwALAArACsAKQAnACcAJwAm
ACYAJgAlACYAJAAjACIAHwAeABwAGwAcABsAGQAXABQAEgASABIAEgASABEAEQASABIA
EQASABEADgAMAAoACwAMAA4ADQAMAAsACgAIAAkACAAIAAYABgAFAAUABgAFAAQAAgAA
AAMAAwAEAAUAAgABAAAA//8BAAAAAAAAAAAA/////////f/9//3//f/+/wAAAQADAAAA
///+//v//P/9//7/AQABAAEAAAAAAAAA///+//3/AAABAAIAAwACAAAA///+/wIAAgAC
AAAABAAEAAQAAwACAAIAAQABAAIAAwAGAAUAAQABAAIAAgAAAAIABAACAAMAAwABAAEA
///+//3//v8BAAIAAgACAP///f/8//3//P/9//3//P/8//3//P/9//v/+v/5//j/+//8
//z//P/5//n/+f/4//j/+P/5//v/+//7//v/+f/2//b/9v/3//v//P/8//v//f/7//z/
/f8CAAMABAAFAAYABQAEAAMABAAEAAUACAAIAAsADAALAAkABAACAP///f/+//7/////
//r/+v/5//n/+f/4//X/8//2//f/+P/3//T/8v/w/+7/8P/w//H/8v/u/+7/7//w//D/
8P/x//H/8v/y//P/9P/x//D/8P/w//H/8v/y//L/8P/x//H/8//x//L/8v/x//P/8//0
//j/9P/y//P/+P8BAAwAGgApADgASwBpAJAAwAD1ABgBIQESAfgA0gCeAF0AGQDO/4P/
Sv8t/x7/Fv8Z/xz/IP8r/0D/Vf9u/4j/nP+s/7z/x//P/9L/1f/Y/97/4//n/+v/7P/s
/+3/7v/u/+3/7v/x//H/8v/0//L/8//y//P/9P/1//b/9//3//f/+P/6//n/+v/5//j/
+//8//3//////////v///wIAAgACAAIAAwAEAAQABQAGAAYABgAFAAcACQAMABAADQAM
AA4ADwARABEAEQASABQAFQAXABkAGgAZABoAGQAcAB0AIAAiACIAIgAhACEAJAAkACMA
IwAkACMAJAAlACMAIgAhAB8AIQAgACAAIAAdABwAGgAZABYAFQATABEAEQAQABEAEgAP
AA4ADAALAAsADAAMAA4ADQAKAAgABgAHAAYABgADAAUABQAFAAQAAgAAAP///P//////
AAACAP///v/8//r/+//7//z//f/7//v/+//7//n/+P/4//j/+//7//z//f/6//n/+P/3
//n/+v/6//v/+//7//v/+f/5//n/+f/7//z//f/9//7//v/9//z/+//7//v/+//7//z/
/P/9//7//f/8//v/+P/9//7///////7//v/9//3//////wEA////////AAAAAP7//v/+
//r//f//////AQAAAP7//P/8//7//v/9//z//P/7//v//f/7//v/+v/4//r/+//6//v/
+v/6//r/+v/4//j/9//2//j/+f/6//r/9//2//b/9//4//n/+v/5//j/+P/4//n/+//6
//j/9f/3//n/+v/7//z/+//7//r/AgAGAAgABwAGAAUABAAEAAQABAAGAAkACwAPABAA
DwAOAAsABwAGAAYABQAFAAMAAgACAAEA/P/8//v/+//9//7//f/9//r/+f/4//X/9v/2
//b/9v/z//L/8v/y//D/8P/x//L/8//0//b/9//0//L/8f/w//H/8v/0//b/9P/0//P/
8v/w//H/8f/z//T/9v/3//f/9f/z//L/9P/2//j//f8CAAkAEAAaACUANgBNAG0AlADA
AO0ADAERAf4A4gC+AI4AVwAdANr/k/9W/zH/Gv8Q/xH/GP8g/zH/RP9Z/3D/hv+a/6j/
uP/H/9H/2v/f/+L/5P/j/+X/5//q/+7/7//z//T/9P/2//X/8//y//L/9f/3//f/+f/5
//n/+f/5//f/9//4//r/+//+////AAD///7//f/9//7//////wEAAgACAAIAAgABAAIA
AgADAAgACgAMAA0ACgAJAAkACgALAAwAEAATABUAFQAVABYAFgAVABUAFQAaABsAHgAf
AB4AHQAeAB4AIAAiACMAJQAoACgAJwAnACUAIwAjACMAJgAmACYAJQAiACAAHwAeAB4A
HgAdAB0AHAAbABkAFwAUABIAEgASABQAFAATABMAEAAOAAsACgAMAAoACQAIAAkACAAI
AAUAAwADAAMAAgAEAAQABQAEAAIAAQABAAIAAgACAAEAAAACAAEAAQABAP7//f/8//v/
/v/+////AAD9//v/+v/5//v/+//7//v//f/+//7////8//v/+v/3//n/+//9/wEA/v/9
//v/+v/7//v/+//7//v/+//7//v/+//6//r/+v/9//7////+/////v/9//v/+//8//z/
/f//////AQD///z/+//7//r/+//+/wEAAAD9//3/+//7//7//v/+/wAA/v/+//3//P/6
//n/+f/7//7///////7/+//7//n/+f/7//z//f/+//z//P/7//r/+P/5//r/+v/9//7/
AAADAAAA///+//v/+//8//3///8EAAYAAwAAAP3/+v/9//7///8AAAIAAgACAAIAAwAE
AAUABgAIAAoADAAOAA0ADAALAAoADQAOAA8AEAATABQAFQAWABMAEAANAAoACgAKAAoA
CgAHAAYABQAEAAUABgAHAAgABgAGAAYABgAEAAIAAAD+/wAAAAAAAAAA///+//3//P//
/wAAAQACAAQABAAEAAQAAgACAAIAAgADAAQABQAGAAQABAAEAAQABgAGAAYABgAIAAgA
CAAIAAQABgAIABAAGgAmADQAQgBMAGIAhACyAOoAIgFIAVYBTAE0AQ4B1gCSAEYA8P+a
/1j/Ov8u/yz/MP80/zr/RP9a/3L/iP+g/7b/xP/O/9r/4P/i/+j/8P/2//r//v8CAAAA
/v/+/w==
         </WaveFormData>
      </LeadData>
      <LeadData>
         <LeadByteCountTotal>10000</LeadByteCountTotal>
         <LeadTimeOffset>0</LeadTimeOffset>
         <LeadSampleCountTotal>5000</LeadSampleCountTotal>
         <LeadAmplitudeUnitsPerBit>4.88</LeadAmplitudeUnitsPerBit>
         <LeadAmplitudeUnits>¦ÌV</LeadAmplitudeUnits>
         <LeadHighLimit>2147483647</LeadHighLimit>
         <LeadLowLimit>268435456</LeadLowLimit>
         <LeadID>V5</LeadID>
         <LeadOffsetFirstSample>0</LeadOffsetFirstSample>
         <FirstSampleBaseline>0</FirstSampleBaseline>
         <LeadSampleSize>2</LeadSampleSize>
         <LeadOff>FALSE</LeadOff>
         <BaselineSway>FALSE</BaselineSway>
         <ExcessiveACNoise>FALSE</ExcessiveACNoise>
         <MuscleNoise>FALSE</MuscleNoise>
         <LeadDataCRC32>1246324692</LeadDataCRC32>
         <WaveFormData>
AAAAAAAAAAABAAIAAwAEAAQABAAEAAQABAAEAAQABAAGAAYABgAGAAYABgAGAAYACAAI
AAgACAAIAAgACAAIAAoACgAKAAoACwAMAA0ADgAMAAwADAAMAAwADAAMAAwACwAKAAkA
CAAGAAYABgAGAAQABAAEAAQAAQAAAP///v/+//7//v/+//7//v/+//7//v/+//7//v//
/wAAAQACAAAAAAAAAAAAAgACAAIAAgAAAAAAAAAAAP7//v/+//7//v/+//7//v/8//z/
/P/8//z//P/8//z/+//6//n/+P/4//j/+P/4//j/+P/4//j/9//2//X/9P/1//b/9//4
//b/9v/2//b/9v/2//b/9v/2//b/9v/2//T/9P/0//T/9f/2//f/+P/4//j/+P/4//j/
+P/4//j/+v/6//r/+v/4//j/+P/4//n/+v/7//z/+v/6//r/+v/6//r/+v/6//r/+v/6
//r/+v/6//r/+v/8//z//P/8//z//P/8//z//P/8//z//P/+//7//v/+//3//P/7//r/
/P/8//z//P/6//r/+v/6//r/+v/6//r/+v/6//r/+v/4//j/+P/4//r/+v/6//r/+v/6
//r/+v/8//z//P/8////AAABAAIAAAAAAAAA//8AAAIABAAGAAcABwAHAAcABgAFAAMA
AwABAAAAAAAAAAAA///+//7////////////+//3//P/7//3//P/7//r/+P/4//f/9//1
//X/9P/0//b/9v/3//f/9//3//f/9//1//X/9f/1//j/+P/4//n/9//2//b/9v/5//n/
+f/6//r/+v/6//r/+P/4//n/+////wIACAAPAB0ALQBCAFwAggC1APAALwFiAXMBaAFF
AREB0gCOAEgAAgC5/3//Wf9C/zb/Nv88/0P/Uv9l/3P/g/+W/6b/tP/D/8//2P/d/+H/
5P/k/+P/5//p/+v/7f/w//H/8//z//P/8f/y//L/8v/0//T/9f/1//b/9v/2//b/9P/1
//X/9f/4//j/+f/5//j/+P/3//f/+v/6//v/+//6//r/+//7//v/+//7//z//P/8//z/
/f/8//z/+//7//7//v///wAA//8AAAAA//8AAAAAAQADAAIAAgACAAIAAQABAAEAAQAE
AAQABAAEAAQABAAEAAMABQAEAAQAAwADAAMAAwACAAAAAAD///7////////////8//z/
+//6//f/9//4//j/+f/7//z//P/7//r/+v/5//r/+//7//r/+P/6//v/+//5//n/+P/3
//j/+P/5//r/+f/4//X/9P/1//b/9v/2//b/9v/2//b/9v/1//T/9P/2//b/9f/z//P/
9P/0//P/9f/0//T/9P/y//L/8//0//T/9P/0//P/9P/0//T/9P/0//T/8//y//T/9P/0
//L/8v/y//P/9f/z//P/8v/x//L/8v/z//X/8//z//P/8v/y//P/8//z//X/9f/2//f/
9f/1//X/9P/2//f/9//2//X/9v/2//X/9f/1//X/9v/2//b/9v/2//b/9f/1//b/9v/3
//f/9//2//X/9P/0//X/9v/3//f/9v/2//T/8//z//T/9P/0//f/+P/4//f/9f/1//X/
9v/2//j/+f/6//r/+v/6//v/+//8//7///8AAAEAAgACAAEAAQACAAMABAAHAAcACQAJ
AAgABwADAAMA///+//7//v/+//3//P/8//3//f///////v/9//7//f/9//z/+f/4//b/
9v/1//X/9f/1//L/8v/y//L/8f/x//H/8f/z//P/8//z//H/8f/y//L/9P/1//X/9P/0
//T/9f/1//P/9P/0//T/9P/0//T/9P/z//P/8//2//7/BQAPAB0ALgBEAGIAiQC+APcA
LAFFATwBGQHnAKwAbAAuAPD/sf97/1n/RP80/zD/Mv85/0T/Vf9n/3n/jP+c/6z/uf/F
/87/0//V/9r/3v/h/+P/5f/l/+f/5v/n/+n/6f/p/+r/7P/t/+7/7v/u/+//7//y//L/
8v/y//L/8//z//P/8v/y//P/8//2//b/9f/1//T/9P/1//X/+P/4//n/+f/5//n/+f/6
//r/+v/6//v//v/+//3//f/8//z//f/+/wEAAgACAAEAAgACAAMABQAEAAQABAAEAAcA
BwAHAAcABgAGAAYABgAHAAgACQAJAAkACAAIAAcACQAJAAkACAAIAAgABwAGAAMAAwAD
AAMABAAEAAMAAgABAAEAAgACAAEAAwAEAAQABgAGAAcABwAFAAUABAACAAMABgAIAAkA
CAAHAAUAAwABAAAAAAAAAAIAAgAAAAAAAAAAAP///v8AAAAAAAAAAAAA///+//7//v/+
//3/+//9//7//v/9//v/+v/6//r/+v/6//v//P/6//r/+v/5//j/+P/4//j/+f/6//r/
+v/4//j/+P/2//j/+P/5//v/+//7//r/+f/5//j/+P/5//r/+//8//z/+//7//r/+f/7
//v//P/9//v/+//7//r/+P/5//n/+P/2//j/+f/5//j/9//2//b/9//4//n/+v/4//f/
9//4//f/9//2//X/9//3//f/+P/4//j/+P/3//f/+P/3//f/9f/2//b/9v/3//j/+P/3
//n/+f/5//r/+//8//z//P/8/wAAAgACAAIAAgACAAQAAwADAAQABwAIAAsACwAJAAkA
CAAHAAMAAwD///7//v/+//7//f/8//z//f/9//3//f/8//v/+v/5//n/+P/4//j/9//4
//X/9f/1//X/9P/0//T/9P/3//f/9//3//b/9f/0//P/8//z//T/9P/0//X/9f/0//L/
8v/z//P/9f/2//b/9v/0//T/9P/0//X/9f/5//7/BAANABcAIwAyAEQAYgCHALYA7QAY
AScBFAHpALUAfABCAAwA2P+h/3P/V/9I/z7/PP9C/0n/Uv9h/3P/gf+Q/6L/sP+7/8f/
0v/Z/93/4v/k/+X/5f/p/+v/6//s/+//8f/x//H/8//0//T/9P/0//T/9f/1//T/9P/0
//T/8v/z//P/8//2//b/9//3//j/+P/3//f/+P/4//n/+f/8//z//f/9//v/+//7//z/
/v/+//7////+//7//f/9//7//v///wAAAwAEAAQAAwACAAIAAwAFAAgACAAIAAgACwAL
AAsACwAKAAoACgAKAAwADAAMAAsACQAIAAgABwAIAAkACgAKAAoACgAJAAgABgAFAAQA
AwAEAAQAAwACAAMAAwAEAAQABQAHAAgACAAKAAoACwALAA0ADQAMAAoADAAOAA8ADwAN
AA0ADAALAA0ADAAMAAwADAAMAAoACgALAAwADAAMAAwADAAMAAwACwAJAAcABgAHAAgA
CAAHAAkACgAKAAkACQAIAAgACAAKAAoACwAMAAoACgAKAAkACQAKAAsADAAMAAwACwAK
AAoACgAKAAgACQAKAAwADwANAA0ADAALAA4ADgAPABEADwAPAA8ADgAPAA8ADgANAA8A
DwAQABEAEQARABEAEAATABUAFgAWABQAFAATABEAEgARABAAEAAQABAAEAAQAA4ADQAN
AA4ADwARABIAEwAUABMAEgASABIAEgASABEAEQASABEAEQAPABAAEAAQABEAEgASABEA
EwATABMAFAAVABYAFgAWABwAHAAeACAAHwAeAB0AHAAeAB0AHQAeACEAIgAlACUAJQAl
ACQAIwAhACEAHQAcABsAGgAZABcAGQAaABwAHQAdAB0AHAAbABgAFwAXABYAFgAWABUA
FgAUABMAEgARABIAEgASABIAEQARABEAEQATABMAEwATABMAEwAUABQAEwATABIAEAAS
ABIAEwATABMAFAAUABQAFAAUABQAFAAZABkAGwAeACIAKwA5AEcAXAB+AKgA3wAiAWEB
igGPAXgBTQERAcoAhAA6APD/p/9x/1X/TP9M/1T/YP9l/3D/f/+P/53/sP/A/87/2f/l
/+7/8//1//j/+P/5//v/+////wEABAADAAUABQAFAAUABgAGAAYACAAIAAkACQAIAAgA
CAAIAAoACwALAAsADAAMAA0ADQAMAAwACwALAAwADAANAA0ADAAMAA0ADQAPAA8ADwAQ
ABAAEAAQABEAEAAQAA8ADwASABIAEwAUABIAEgARAA8AEAAQABEAEwAUABQAFAAUABMA
EwATABMAFAAUABQAFAASABIAEgARABEAEAAQAA8ADwAPAA8ADgAKAAoACQAIAAkACQAJ
AAkABwAGAAQAAgACAAMABQAGAAcACQAKAAoADAAMAA0ADQAOAA8ADwAOAAwADgAPAA8A
DwAPAA4ADQAPAA4ADgAOAAwADAAKAAoADAAMAAsACgAIAAgACAAIAAoACQAIAAgACgAK
AAkABwAHAAgACAAHAAkACAAIAAgABwAGAAYABgAIAAgACAAHAAgACAAIAAgACAAIAAcA
BgAHAAgACQAIAAYABgAHAAkACQAJAAgABwAJAAgACAAJAAkACQAJAAgACgALAAsACwAK
AAkACQAJAAsACwALAAoACgALAAsACgAIAAoACwALAAsACwALAAwACwAKAAkACAAKAAkA
CQAKAAgACQAJAAkACgAJAAgACAAHAAgACQAJAAYABgAEAAMABQAGAAYABgAHAAgACAAH
AAUABQAFAAYABwAIAAgACAAGAAYABgAHAAkACgANAA4ADQAPAA4AEAAQABAAEAAQABEA
EQASABQAEwAUABcAFwAXABcAFgAVABMAEwAPAA4AEAAQABAADwAOAA4ADwAPAA4ADQAL
AAkACgAJAAkACAAHAAYABAAEAAEAAQABAAEAAQACAAMABAADAAMAAwADAAEAAQABAAEA
AwADAAQABAADAAMAAgAAAAEAAgAEAAUABAAEAAMAAgAEAAQABAAEAAUABQAHAAoADgAX
ACMANwBMAGIAggCtAOQAHwFOAWEBUgEtAfsAvAB4ADgA9v+1/4H/Y/9O/0T/Rv9K/1H/
Xv9v/33/jf+c/67/vP/N/9v/5P/n/+n/6v/s/+3/7//z//f/+f/6//r/+//6//n/+//8
//z//P8AAAAAAQABAAEAAAD///7/AAABAAEAAQAAAAAAAQABAAAAAAD/////AQACAAQA
BQAFAAQABAADAAQABQAGAAgABgAGAAYABwAGAAYABQAFAAYABgAHAAgACAAIAAcABQAH
AAgACgANAAsACgAJAAgACQAJAAkACQAMAAwADAAMAAsACgAJAAcACAAIAAkACQAIAAcA
BgAEAAQABAADAAIAAQABAAEAAQD9//z/+v/4//r/+//9//7//v///////v8AAAAAAQAB
AAIAAwADAAIAAAACAAMAAwADAAMAAgABAAEAAAAAAAAAAAAAAP7//v8AAAAA///+//z/
/P/8//z//v/9//z//P/6//r/+f/3//f/+P/4//f/+f/4//j/+P/2//b/9//4//j/+P/4
//f/9v/2//b/9v/1//b/9v/2//j/+P/4//b/9P/0//X/9//5//n/+P/3//n/+P/4//n/
+f/5//n/+P/6//v/+//7//r/+f/5//n/+//7//v/+v/8//3//f/8//z//v///////v/9
//z//P/6//r/+v/6//v/+//8//7//P/9//3//f/+//3//P/8//3//v///////P/8//r/
+f/7//z//P/8//3//v/+//3//v///wAAAgAIAAgACAAIAAgACAAKAAkACQAKAAwADgAS
ABMAEQARABAADwAPAA8ACwAKAAoACgAKAAkABwAGAAYABQAFAAUABAADAAIAAQABAAAA
AQAAAP7//v/9//3//f/9//3//v///wAAAQABAAEAAQD//////////wIAAwAFAAYABQAF
AAQAAgAEAAQABQAFAAcACAAIAAgABgAGAAYABgAJAAkACQAQABgAIQAtAD0AUgBsAJAA
vQD0ACsBUAFRATAB/QDDAIYARgAOANr/pf95/2H/VP9M/07/VP9d/2j/e/+L/5v/rP+6
/8j/1f/h/+r/7//z//j/+P/5//v/+//9////BAADAAUABQAFAAMABAAEAAQABgAGAAcA
BwAIAAgACAAIAAgACQAJAAkACAAIAAkACQAIAAgABwAHAAsADAAOAA8AEAAQABEAEQAP
AA8ADwAQABIAEgASABMAEgASABEAEQASABIAEwAUABUAFgAWABUAFAAUABUAFwAZABoA
GwAcABsAGwAbABsAHAAcABwAHAAcABwAHAAbABkAGAAYABcAGQAZABkAGAAUABQAEwAS
ABAADwAOAA0ADwAQABAAEAANAA0ADgAOABEAEwAUABQAFAAUABUAFQAXABcAFgAUABMA
FAAUABMAFgAXABcAFwAYABgAGQAaABkAGAAVABQAFQAWABYAFgAVABQAEwASABAADwAO
AA4AEAASABMAEwASABIAEQAPABEAEAAQABAAEAAQABEAEgAUABQAFAATABIAEgASABIA
EQASABIAEgAUABQAFAASABQAFAAVABcAFgAVABMAEQAUABQAFQAXABUAFQAVABQAFgAX
ABcAFwAVABUAFgAXABUAFQAVABQAFwAZABoAGgAYABgAFwAVABUAFQAVABYAFgAWABYA
FgAVABMAEgASABMAFQAWABcAFgAVABQAFAAVABYAFwAXABYAFgAUABMAEQASABIAEgAU
ABYAFwAXABkAGwAcAB4AHgAeAB4AIAAfAB8AIAAgACAAIgAhACQAJQAlACUAIgAhABwA
GgAcABwAHAAbABwAHAAdAB0AHAAbABkAFwAXABcAGAAYABYAFAARABAAEQARABEAEQAQ
ABAAEAAQABAADwAOAA0AEAARABIAEwATABMAFAAUABIAEwATABIAFAAUABUAFQATABQA
FAAUABYAFgAWABYAGQAXABMAFgAeACcAMQBDAFYAbACQAMMAAgFLAYwBsQGyAZUBYQEc
AdIAhgA0AN//lf9l/1D/Sv9O/1b/X/9o/3f/h/+X/6r/vv/M/9f/5f/u//P/8//2//j/
+////wEAAwADAAYABQAHAAcABwAIAAoACwAMAAwADAANAA0ADAAMAAwADAAPABEAEgAT
ABMAEgASABEAFAAUABMAEwASABIAEwATABMAEgASABEAEgATABQAFgAUABQAFAAVABgA
GAAXABcAFwAWABYAFgAXABgAGAAXABcAGAAaAB0AHAAcABwAHAAdAB0AHQAdABwAHAAc
ABwAGwAaABkAFwAYABgAGQAZABYAFQAUABIAEwAUABQAFAARABEAEQARAA8ADgAMAAoA
CgALAA0ADgANAA8AEAAQABMAFAAWABcAGQAZABgAFgAWABgAGQAZABkAGQAYABcAFQAU
ABQAFAAWABYAFAAUABQAFAATABIAEAAQABAAEAARABEAEQASABEAEAAOAAsADQAOAA4A
DQANAAwADAAMAAwADAANAA4ADgAOAA4ADQAKAAoACgAKAAsADAAMAAwADAAMAAwACgAI
AAgACQALAAsACwAKAAkACQAIAAgACQAKAAsADAAMAAsACwAKAAkACQAJAAoACwALAAsA
CwAKAAgACQAJAAgACAAKAAsACwAKAAkACAAIAAgACAAIAAgACAAHAAcACAAHAAcABgAF
AAUABQAFAAYABgAGAAYABQAEAAQAAgABAAMABAAEAAQAAgACAAEA//8BAAEAAQACAAEA
AgACAAIAAgACAAIAAwAJAAoACAAIAAgACAAGAAUABQAGAAoADAAQABEAEAAPAA0ACwAJ
AAkABQAEAAYABgAGAAUAAgACAAMAAwABAAEAAAD///7//f/9//z/+f/4//b/9v/3//f/
9//3//T/9P/0//T/9//3//f/9//1//X/9f/1//X/9f/2//b/9//5//r/+v/5//j/+P/3
//n/+v/6//r/+P/4//j/+P/5//v///8EAAoAFQAjADMASgBoAJAAxQAEAT8BYgFjAUQB
EwHVAJAATAAOAMz/j/9n/03/Ov8y/zb/PP9J/1r/a/97/43/nP+o/7T/wf/L/9L/1//b
/97/4P/h/+H/4//j/+X/5v/n/+n/6f/p/+n/6v/q/+r/6v/q/+v/6//s/+z/7P/s/+r/
6//r/+v/7v/u/+//7//u/+7/7f/t//D/8P/x//H/8v/y//P/8//x//H/8f/y//T/9P/0
//X/9P/0//P/8//0//T/9f/2//n/+v/6//n/9v/2//f/+f/8//z//P/8//v/+//7//v/
/P/8//z//P/8//z//P/7//n/+P/4//f/+f/5//n/+P/2//b/9f/0//P/8//z//P/8v/y
//H/8P/v/+//8P/w//H/8//0//T/9P/0//X/9f/3//f/9v/0//b/+P/5//n/+P/3//X/
8//0//T/9f/2//X/9P/x//D/8v/y//H/8P/y//L/8v/y//D/7//u/+7/7//w//D/7//v
//D/8P/v//H/8P/w//D/8P/w//H/8v/w//D/8P/v//D/8P/w//D/7//w//D/8P/w//D/
8P/u//D/8P/x//P/8f/x//D/7//w//D/8f/z//P/8//z//L/8//z//L/8f/z//P/9P/1
//P/8//z//L/9P/1//X/9P/y//T/9f/1//b/9f/0//T/9P/0//T/9P/0//P/8//0//T/
9f/1//X/9v/1//T/9P/z//T/9f/1//b/9v/0//P/8//0//T/9P/3//j/+P/3//X/9f/1
//b/9f/2//b/9v/2//b/9v/3//n/+v/9//7/AAAAAAAAAAAAAP////8AAAMABAAHAAcA
CQAJAAgABwAEAAMA/v/8//3//v///////f/8//z/+//5//n/+P/3//j/9//3//b/9P/y
/+//7v/w//H/8v/z//L/8v/y//L/8//z//P/8//1//X/9f/1//f/9//4//j/+v/7//v/
+v/6//r/+//7//v//P/8//z//v/+//7//v////////8EAAwAFwAhADEAQgBYAHYAoQDS
AAsBOAFLAT4BFQHhAKYAagAwAPb/u/+J/2v/Vv9K/0b/Sv9R/2D/c/+B/5P/pv+0/8L/
0f/d/+T/6f/r/+7/8v/1//f/+f/7//3//v/9/////////wAAAgADAAQAAwACAAIAAQAD
AAQABQAGAAYABwAHAAcACAAIAAkACQAMAAwACwALAAkACAAIAAcACgAKAAsACwALAAsA
CwAMAAwADAAMAA0AEAAQAA8ADwAPAA4ADgAOABEAEgASABEAEAAQABEAEwATABIAEQAQ
ABIAEwAUABUAFAAUABQAFAAWABYAFgAVABMAEgASABEAEQARABEAEAAPABAAEAAQAA4A
DQAMAAsACwAMAAwADAAJAAkACgAKAAkACwAMAAwACwAKAAoACQAFAAMAAAD8//n/+v/6
//n/8//v/+r/5f/i/+D/3//e/97/3v/c/9z/2//a/9j/1v/Y/9j/2P/Y/9j/1//W/9b/
1v/W/9X/0//X/9j/2P/X/9b/1P/T/9L/1P/U/9X/1v/W/9b/1v/V/9b/1v/W/9b/1//Y
/9j/2P/W/9b/1v/U/9X/1v/Y/9v/2v/Z/9f/1f/W/9b/1//Z/9r/2//c/9z/2//b/9r/
2f/b/9v/3P/d/93/3f/d/9z/3P/d/93/3P/e/+D/4f/h/97/3f/c/9z/3f/e/9//4P/g
/9//3//g/+L/4//j/+P/4//j/+P/5P/k/+T/5P/j/+T/5P/i/+H/4//k/+T/5P/j/+T/
5P/j/+X/5f/l/+b/5//o/+j/6P/m/+b/5v/n/+f/6P/r/+z/7f/t/+7/8P/x//L/8//0
//L/8f/x//L/9f/4//3////9//3//P/7//n/+f/1//T/9v/2//b/9f/z//L/8v/x//P/
8//y//H/8v/x//H/8P/u/+z/6f/o/+j/6f/q/+v/6v/q/+r/6v/r/+v/6//r/+v/6//r
/+v/7f/t/+7/7v/u/+//7//u//D/8P/x//H/8//0//T/9P/y//L/8v/y//H/8//1//j/
AAAHABMAIQAwAEQAZACNAMIA/QAuAUEBNAELAdMAkgBOABIA3P+j/3H/Uf9A/zr/Ov9C
/0n/Uv9f/3H/gf+S/6L/rv+7/8f/0P/T/9n/3P/g/+P/5f/l/+X/5f/m/+j/6//s/+3/
7//w//D/8P/w//D/8f/x//P/9P/1//b/+P/5//n/+f/6//r/+//7//z//P/7//v/+v/6
//v/+//9//7/AAABAP///////wAAAgACAAIAAwAEAAQAAwADAAQABAAFAAYACQAKAAoA
CQAGAAYABwAJAAoACgAKAAoADQANAA0ADQAMAAwADAAMAAwADAAMAAsADQAMAAwACwAJ
AAkACQAIAAYABgAFAAQAAQABAAEAAQAAAAAA///+//3//f/+//7///8BAAIAAgADAAQA
BgAHAAkACQAIAAYACAAMAA8AEQAQAA8ADQALAA0ADAAMAAwADAAMAAoACgAMAAwACwAK
AAwADAAMAAwACwAJAAcABgAHAAgACAAHAAkACgAKAAkACQAIAAgACAAIAAgACQAKAAgA
CAAIAAcACQAKAAsADAALAAwADAAMAAwADAAMAAoACwAMAA4AEQAQAA8ADQALAAwADAAN
AA8AEAARABIAEgARABEAEAAPABAAEQATABUAEwATABMAEgASABMAEwASABIAFAAVABUA
EgARABAAEAARABIAEwAUABMAEQAQABAAEgATABMAEwAUABMAEgASABAAEAAQAA8ADwAQ
AA8ADwANAA4ADgAOAA8AEAAQAA8ADwAPAA8AEAAPABAAEAAQABIAEgASABMAEQASABMA
FAAWABcAGAAZABoAGAAXABcAGAAbABwAHwAfACAAIQAhACEAHAAbABYAFAAVABYAFwAX
ABUAFAAUABMAEQARABAADwAPAA8AEAAQAA4ADAAJAAgACAAJAAoACwAIAAgACAAIAAkA
CQAJAAkACwALAAsACwAKAAkACQAIAAoACwALAAoACAAIAAkACQAJAAoACgAKAAwADAAM
AAwACwANAA0AEgAaACMAMQBBAFQAagCKALcA8AArAVQBXQFEARcB3QCeAF4AJADo/63/
g/9t/1z/VP9Y/1r/X/9s/33/i/+d/7D/vv/M/9n/4//q/+3/7//y//T/9f/5//v//f/9
//z//f////////8BAAIAAgACAAIAAgADAAMABgAGAAYABgAGAAcABwAHAAYABgAHAAcA
CgAKAAkACQAIAAgACQAJAAwADAANAA0ADQANAA0ADgAMAAwADAANABAAEAAPAA8ADgAO
AA8AEAARABIAEgARABIAEgATABUAFQAUABMAEgAVABUAFQAVABQAFAAUABQAFgAWABYA
FQAVABQAFAATABEAEQARABAADwAQABAAEAANAA0ADQANAAoACgAJAAgACAAJAAsADAAM
AA0ADQAMAA0ADgAQABEAEQARABAADgAQABIAEwATABMAEwASABEAEQAQABAAEAASABIA
EAAQAA4ADgANAAwADAAMAAwADAAMAAsACgAKAAgACAAHAAUACQAKAAoACQAHAAYABgAG
AAgACAAJAAoACAAIAAgABwAIAAgACAAIAAkACgAKAAoACAAIAAgABgAIAAgACQALAAsA
CwAKAAkACQAIAAgACQAKAAsADAAMAAsACwAKAAkACQAJAAoACwALAAsACwAKAAgACQAJ
AAgACgAMAA0ADQAKAAkACAAIAAgACAAIAAgACAAHAAcACAAGAAcABwAHAAgABwAGAAYA
BwAIAAkACQAIAAgABgAFAAcACAAIAAgABgAGAAUAAwAEAAUABgAIAAgACAAHAAYABgAG
AAYABwAEAAQABgAGAAUABQAGAAYADAAOABAADgAOAA4ADgAOAA0ADQAOABAAEgAWABcA
FQAVABQAEwARABEADQAMAAoACgAKAAkABwAGAAYABQAHAAcABgAFAAIAAQABAAAA///+
//z//P/7//v/+//7//r/+v/6//r//f/9//3//f/7//v/+//7//v/+//8//z//P/9//3/
/P/6//r/+//7//3//v/+//7//P/8//z//P///wEABQAKABAAGQAlADMARABcAH4AqQDc
AA8BNAE5AR4B8QC5AH4ARAASANz/p/97/1//TP9E/0T/Sv9T/2D/cf+B/5H/oP+w/7z/
yf/V/97/4//n/+r/6v/r/+3/7//x//P/9P/1//f/9//3//b/9v/1//T/+P/4//n/+f/6
//r/+v/6//r/+//7//v//v/+//////////7//P/7//7//v//////AgACAAMAAwABAAEA
AQACAAQABAAEAAUABAAEAAMAAwAEAAQABQAGAAcACAAIAAcABgAGAAcACQAMAAwADAAM
AAsACwALAAsADQAOAA8AEAAQABAAEAAPAA0ADAAMAAsACQAJAAkACAAGAAYABQAEAAMA
AwADAAMAAwAEAAQABAADAAMABAAEAAUABwAIAAgABwAGAAYABQAGAAcABwAGAAgACgAL
AAsACwALAAoACQALAAoACgAKAAgACAAGAAYABwAIAAgACAAIAAgACAAIAAYABQAEAAQA
BgAGAAUAAwACAAIAAQD//wIAAgADAAQABQAGAAgACgAIAAYABAABAAIABAAGAAgACAAI
AAcABgAGAAYABgAEAAYABgAHAAkACQAJAAgABwAIAAgACQALAAsACwALAAoACwALAAoA
CQAMAA0ADwARAA4ADQAMAAoACwANAA4ADgAMAA4ADwAPABAADwAOAA4ADgAOAA4ADgAO
AA0ADQAOABAAEQARABEAEAAPAA4ADgAPABAAEQARAA4ADgAMAAsADQAOAA4ADgAQABIA
EwATABEAEQARABIAEQASABIAEgAWABYAEwASABEAEAAQABAAEAAQABIAEgASABIAFQAW
ABcAGAAaABwAHgAgAB4AHgAeAB4AHwAgACEAIgAlACYAJwAoACQAIgAgAB4AHgAeAB4A
HgAdABwAGwAaABsAHAAdAB4AHQAcABsAGgAYABYAFAASABIAEgASABIAEAAQABAAEAAR
ABIAEwAUABQAFAAUABQAFAAUABQAFAAVABYAFwAYABYAFgAWABYAFgAWABYAFgAYABgA
GAAYABgAGAAcACIALAA2AEgAVgBmAIIArADkACoBbAGWAaABiAFaARoB0ACKAEQA+v+0
/4L/aP9c/1r/YP9m/2z/eP+I/5j/qv/A/9L/3P/m/+7/9P/2//z/AAAEAAgACgAMAAoA
CgAMAA==
         </WaveFormData>
      </LeadData>
      <LeadData>
         <LeadByteCountTotal>10000</LeadByteCountTotal>
         <LeadTimeOffset>0</LeadTimeOffset>
         <LeadSampleCountTotal>5000</LeadSampleCountTotal>
         <LeadAmplitudeUnitsPerBit>4.88</LeadAmplitudeUnitsPerBit>
         <LeadAmplitudeUnits>¦ÌV</LeadAmplitudeUnits>
         <LeadHighLimit>2147483647</LeadHighLimit>
         <LeadLowLimit>268435456</LeadLowLimit>
         <LeadID>V6</LeadID>
         <LeadOffsetFirstSample>0</LeadOffsetFirstSample>
         <FirstSampleBaseline>0</FirstSampleBaseline>
         <LeadSampleSize>2</LeadSampleSize>
         <LeadOff>FALSE</LeadOff>
         <BaselineSway>FALSE</BaselineSway>
         <ExcessiveACNoise>FALSE</ExcessiveACNoise>
         <MuscleNoise>FALSE</MuscleNoise>
         <LeadDataCRC32>4175312897</LeadDataCRC32>
         <WaveFormData>
7P/s/+z/7P/t/+7/7//w//D/8P/w//D/8P/w//D/8P/u/+7/7v/u//D/8P/w//D/8P/w
//D/8P/w//D/8P/w//H/8v/z//T/9f/2//f/+P/4//j/+P/4//j/+P/4//j/9v/2//b/
9v/2//b/9v/2//T/9P/0//T/8v/y//L/8v/0//T/9P/0//X/9v/3//j/+P/4//j/+P/5
//r/+//8//z//P/8//z//P/8//z//P/6//r/+v/6//j/+P/4//j/9v/2//b/9v/2//b/
9v/2//b/9v/2//b/9P/0//T/9P/0//T/9P/0//T/9P/0//T/8v/y//L/8v/y//L/8v/y
//L/8v/y//L/8P/w//D/8P/w//D/8P/w//D/8P/w//D/8v/y//L/8v/0//T/9P/0//T/
9P/0//T/9P/0//T/9P/0//T/9P/0//b/9v/2//b/9v/2//b/9v/2//b/9v/2//b/9v/2
//b/9v/2//b/9v/4//j/+P/4//j/+P/4//j/+P/4//j/+P/2//b/9v/2//T/9P/0//T/
9v/2//b/9v/2//b/9v/2//b/9v/2//b/9v/2//b/9v/2//b/9v/2//j/+P/4//j/+P/4
//j/+P/6//r/+v/6//v//P/9//7//v/+//7//f///wEAAwAFAAQABQAGAAYABQAEAAIA
AQD///7//v///////v/8//z//v/+///////+//7//f/8//3//P/5//n/9v/1//T/9P/y
//L/8v/y//L/8v/y//L/9P/0//T/9P/y//T/9P/0//T/9P/0//T/8v/y//L/8v/z//P/
8//z//L/8v/y//L/8v/y//L/9P/3//r//v8EAA8AHQAvAEUAYQCLAMEA+QApAT8BPgEj
AfkAwwCNAFwAKQD2/8v/q/+R/4D/ev96/37/h/+R/5v/o/+r/7j/wv/M/9T/2f/d/+H/
5f/k/+T/5f/m/+f/6P/r/+r/6//r/+v/6//r/+v/7f/t/+3/7f/t/+7/7v/u/+7/7v/u
/+7/7v/v//D/8P/w//D/8P/w//D/8v/y//P/8//x//H/8f/y//L/8v/y//L/8v/y//L/
8v/w//H/8f/y//T/9P/0//T/8v/z//P/9P/0//T/9P/0//T/9f/1//X/9P/0//T/9P/y
//L/8v/y//T/9P/0//T/9P/z//P/8//z//P/8//y//L/8v/y//L/8//z//P/8//z//T/
9P/0//P/8//0//T/9f/1//b/9//4//j/+P/4//v/+//7//r/+P/5//n/+P/4//j/+P/4
//n/+f/4//j/9v/2//b/9v/3//f/9//3//f/9v/2//b/9P/0//T/9P/0//T/9P/0//L/
8v/y//L/9P/z//P/8//z//P/8v/y//L/8v/y//L/8v/y//P/8//x//H/8f/w//D/8P/w
//D/7v/u/+//7//v/+//7//v//H/8f/x//L/8P/w//D/8P/w//D/8P/y//L/8v/y//L/
8v/x//H/8f/y//L/8v/z//P/8//z//P/8//z//P/8//z//P/8//z//P/8//z//L/9P/z
//P/9P/y//L/8v/y//T/8//z//T/9P/z//P/8v/y//L/8v/z//H/8f/w//D/8P/w//D/
8P/z//P/8//z//T/9P/2//b/9//3//j/+v/6//r/+v/8//v/+//9//3///8AAAEAAgAC
AAEAAAD+//3/+//6//r/+//7//r/+v/6//r/+v/7//v/+v/6//v/+v/5//j/9f/1//T/
8//w//D/8P/w/+7/7v/u/+7/7v/u/+7/7v/w//D/7v/w//D/8P/w//D/8P/w//D/8P/w
//D/8f/x//D/7//v/+7/8P/w//D/8P/w//D/8f/0//j//v8HABMAIQAzAEsAbQCbAM8A
/wAZARgB/wDVAKMAbwBAABcA6v/D/6f/kf+A/3b/dP92/3//i/+T/5v/pf+w/7z/xv/O
/9X/2f/b/93/3v/g/+P/5P/l/+T/5f/o/+n/6f/p/+v/6//r/+3/6//r/+v/6//s/+z/
7P/s/+z/7P/s/+z/6//s/+z/7P/s/+z/7P/s/+z/7P/t/+3/7f/t/+3/7v/u/+7/7v/u
/+7/7v/u/+7/7v/v/+//8P/w//D/8P/w//D/8f/x//L/8v/y//L/8v/y//P/8//z//T/
9P/0//T/9P/0//T/9P/2//b/9v/2//b/9f/1//X/9f/1//X/9P/0//T/9P/0//P/8//z
//P/8//0//T/9P/1//X/9v/2//f/9//4//n/+v/6//r/+v/5//n/+f/4//r/+//7//r/
+v/6//r/+v/5//n/+P/4//j/+P/4//j/9//3//f/9//5//j/+P/4//b/9v/2//b/9v/2
//b/9v/2//b/9v/2//T/8//z//P/9P/1//X/9v/2//b/9v/2//T/9P/1//X/9//3//f/
9v/0//T/9P/0//T/9P/1//X/9f/1//X/9f/1//X/9f/2//j/+P/4//j/9v/2//b/+P/4
//j/+P/4//j/9//3//f/9v/2//b/9//3//f/9//3//n/+f/5//n/+//7//v/+//5//n/
+f/4//r/+f/5//r/+v/6//r/+v/8//v/+//8//r/+f/5//j/+P/4//j/+f/5//n/+P/4
//r/+v/6//r//f/9//3//f8AAAIAAgACAAIAAgACAAMAAwAEAAcABwAJAAoACwAMAAwA
CwAKAAgABwAFAAQAAgADAAMAAgACAAIAAgACAAMAAwACAAIAAwACAAEAAAD//////v/9
//z//P/8//z/+v/6//r/+v/4//j/+P/4//b/9v/0//b/9P/0//T/9P/2//b/9v/2//j/
+P/5//n/+f/5//r/+v/6//r/+v/6//r//P///wIACAAOABcAIQAvAEEAWQB7AKUA1wAB
ARMBDAHrAL0AiQBZADAADQDq/8n/sf+h/5T/jv+Q/5b/nf+n/6//t/+//8z/2P/i/+z/
8//3//n/+//8//z/+//+/wEAAgADAAYABwAHAAcACQAJAAkACwALAAsACwALAAoACgAK
AAoACgAKAAoACgAJAAoACgAKAAwADAAMAAwADAAMAA0ADQANAA0ADQAOAA4ADgAOAA4A
EAAQABAAEAAPAA8ADgAOAAwADAAMAAwADAANAA0ADgAMAAwADAAMAA4ADwAPAA8AEAAQ
ABAAEAASABIAEgASABAAEAAQABAADgANAA0ADQAPAA8ADwAOABAAEAAQABAADAALAAoA
CQAKAAwADQAOABEAEQASABIAFQAVABYAFwAYABgAGAAYABkAGQAZABgAFgAXABcAFgAY
ABgAGAAYABYAFQATABIAEgASABIAEgATABMAEwATABIAEAAPAA4ACgAKAAoACgAKAAoA
CgAKAAgACAAIAAgACgAJAAkACQAKAAsACwAMAAoACgAKAAoADAAMAA0ADQAMAAsACgAI
AAoACgAKAAoACgAKAAsACwALAAsACwALAAsACwALAAwACgAKAAoACgALAAwADQAQAA0A
DAALAAoACwALAAwADQAPABAAEQATABAADwAOAA0ADQANAA0ADQALAAsACwALAAkACQAJ
AAgACwALAAwADgAMAAwADAAMAAoACQAJAAoADAALAAsACgAIAAgACAAJAAcABwAGAAYA
CAAIAAgACAAHAAcABwAHAA4ADgAQABIAEAAQABAAEAAOAA0ADQAPABEAEwAUABUAGAAY
ABcAFgASABEADwAOAA0ADQAMAAoACwAMAA0ADgARABEAEAAQAA0ADAALAAoACQAJAAgA
BwAEAAQABAAEAAQABAAEAAQAAgACAAIAAgAEAAQAAgAEAAQABAAEAAQAAgACAAIAAgAC
AAIAAwADAAMAAwAEAAQABAAEAAQABAAGAAgACQAKAA4AFgAhAC8AQQBbAIEAswDzAC8B
VwFjAVQBLQHzALUAfQBIABMA3v+1/5n/i/+E/4j/jv+S/5v/of+p/7P/v//M/9T/3P/m
/+v/7f/v//H/8v/0//P/8v/z//T/9//6//v/+//7//z//f/+/wEA//////////8AAAAA
AAAAAAIAAgACAAIAAwAEAAQABAAEAAQABAAEAAQABAAFAAUABQAFAAUABgAGAAYABgAG
AAYABgAGAAYABAAFAAUABgAIAAgACAAIAAYABwAHAAgACAAIAAgACAAIAAkACQAJAAgA
CAAIAAgACgAKAAoACgAIAAgACAAIAAgABwAHAAcABwAHAAcABgAGAAYABgAGAAUABQAF
AAUAAwAEAAQABAAFAAUABgAGAAkACQAKAAsADgAOAA4ADgARABEAEQAQAA4ADwAPAA4A
DgAOAA4ADgAPAA8ADgAOAAwADAAMAAwACwALAAsACwALAAoACgAKAAoACgAKAAoACAAI
AAgACAAGAAYABgAGAAgABwAHAAcABQAFAAQABAAGAAYABgAGAAYABgAHAAcABwAHAAcA
BgAIAAgACAAIAAYABgAHAAcABwAHAAcABwAHAAcABwAIAAgACAAIAAgACgAKAAoADAAK
AAoACgAKAAwACwALAAsADAAMAAwADQALAAsACwALAAsACwALAAsACwALAAsACwAJAAkA
CQAIAAoACQAJAAoACgAKAAoACgAIAAcABwAIAAgABwAHAAYABgAGAAYABwAHAAcABgAG
AAgACAAIAAgABwAHAAcABwAGAAYACAAIAAkACQAKAAsADQANAA0ADgAQABAAEAAQABAA
DwAPABEAEQATABQAFQAWABYAFQAUABQAEwARABAAEAARABEAEAAQABAAEAAQABAADwAN
AAwADQAMAAsACgAJAAkACAAHAAUABAADAAIABAAEAAQABAAEAAQABAAEAAIAAgAAAAIA
AgACAAIAAgACAAIAAgACAAMABAAGAAcABQAFAAYABgAGAAYABgAGAAYABgAJAAwAEgAY
ACEALQA9AFEAawCRAMEA9QAjATkBMgEXAesAtQB/AFAAJQD4/9P/uf+j/5T/jv+O/5L/
m/+n/63/tf+//8j/0v/e/+r/7//x//H/8//0//T/9f/2//n/+v/7//r/+//7//v/+//7
//v//f/9//3//f/9//z//P/8//z//v/+//7//v/9//7//v/+//7//v/+//7//v/+////
//////////8AAAAAAAAAAAAAAAAAAAAAAAAAAAEAAQACAAAAAAAAAAAAAAABAAEAAgAE
AAQABAAEAAIAAwADAAMABAAEAAQABAAGAAYABgAGAAYABgAGAAYACAAHAAcABwAFAAUA
BQAEAAYABgAGAAYABQAFAAUABQADAAQABAAEAAMAAwAEAAQABQAFAAYABwAKAAoACgAK
AAsACwALAAoACAAJAAkACAAGAAYABgAGAAcABwAGAAYABAAEAAQABAAFAAUABQAFAAUA
BAAEAAQAAgACAAIAAgACAAIAAgACAAIAAgACAAIAAgABAAEAAQABAAEAAAAAAAAAAAAA
AAAAAAAAAAEAAQD////////+/wAAAAAAAAAAAAAAAAEAAQD///////////3//f/9//7/
AAAAAAAAAAACAAIAAgAEAAIAAgACAAIAAgABAAEAAQACAAIAAgADAAMAAwADAAMAAwAD
AAMAAwABAAEAAQABAAEAAQABAAAAAgABAAEAAgACAAIAAgACAAIAAQABAAIAAgABAAEA
AAAAAAAAAAABAAMAAwACAAIAAwAEAAUABgAJAAwADAAMAAwADAAOAA0ADQAPABMAFQAW
ABcAGAAYABcAFgAWABUAEwASABIAEwATABIADwAOAA0ADAALAAsACgAKAAsACgAJAAgA
BQAFAAQAAwACAAIAAgACAAQABAAEAAQABAAEAAQABAACAAIAAAACAAQABAAEAAQABAAE
AAQABAAEAAQABQAFAAUABQAGAAYABAAEAAQABAAEAAQABwAOABQAHAAnADUARQBZAHUA
nQDNAP8AJQEtARgB8QC/AIcAVQAuAAkA5P/F/6//nf+S/47/kP+W/5//qf+z/7v/w//M
/9b/4P/o/+//8f/1//n/+v/6//n/+v/7//z//f/8//3//f/9//3//f/9////////////
//8CAAIAAgACAAQABAAEAAQABAAEAAMAAgAAAAAAAAAAAAEAAgAEAAUABQAFAAUABgAG
AAYABgAGAAYABgAGAAYABAAFAAUABgAGAAYABgAGAAgACQAJAAoACQAIAAcABgAHAAkA
CgALAA4ADgAOAA4ADAAMAAwADAAMAAwADAAMAAsACQAIAAcACQAJAAkACAAGAAYABgAG
AAcABwAHAAcACQAKAAoACgAJAAkACgAKAAsACwAMAA0AEAAQABAAEAARABEAEQAQAA0A
DQAMAAoADgAQABIAFAAVABUAFAAUABEAEAAPAA4ADwAPAA8ADwAOAAwACwAKAAoACgAK
AAoADQAOAA8AEAANAAwACwAKAAwACwALAAsACwALAAoACgAKAAoACgAKAAgACAAJAAkA
CwALAAsACgAKAAoACgAKAAoACgALAAsACQAJAAkACQAKAAsADAAOAA4ADgAOAA4ADgAO
AA4AEAANAAwACwAKAAsACwAMAA0ADwAQABEAEwAQAA8ADgANAA0ADQANAA0ACwALAAsA
CwALAAsACwAKAAsACwAMAA4ADgAOAA4ADgAOAA0ADQAOAAwACwALAAoACgAKAAoACwAN
AA0ADAAMAA4AEAASABQAFAAUABQAFAATABMAFQAVABcAGAAZABoAGgAZABgAFQATABAA
DgAPABEAEgASABAAEAAQABAAEwATABIAEgAPAA4ADQAMAAcABwAGAAUABAAEAAQABAAD
AAIAAQAAAAAAAAAAAAAAAQACAAEABAAGAAYABgAGAAMAAgABAAAAAAAAAAEAAQADAAMA
BAAEAAQABAAEAAQABgAEAAMABAAKAA4AFwAlADUARwBnAJMAzQAPAUcBaQFyAV8BLwHz
ALUAfgBFAAoA0/+r/5H/gv9+/4L/hv+N/5f/n/+n/7P/wP/K/9L/3P/j/+f/5//p/+r/
6v/p/+z/7f/u/+//8v/z//P/8//z//P/8//1//X/9f/1//X/9P/0//T/9P/1//b/9//4
//f/+P/4//j/+v/6//r/+v/4//j/+f/5//f/9//3//j/+v/6//r/+v/6//r/+v/6//r/
+//7//z/+v/6//r/+v/8//3//f/+//z//P/8//z//v////////8AAAAAAAAAAP7//v/+
//7//v/+//7//v/+//3//f/9//v/+//7//r/+//8//3//v/7//v/+//7//n/+v/6//r/
/f/9//7//v8BAAEAAgADAAQABAAEAAQABwAHAAcABgAIAAkACQAIAAgACAAIAAgABwAH
AAYABgAIAAgACAAIAAcABwAHAAcABQAEAAQABAADAAQABQAGAAQABAAEAAQABAAEAAQA
BAAEAAMAAwADAAUABQAEAAQABAAEAAQABAACAAIAAwADAAUABQAFAAQABAAEAAQABAAE
AAQABQAFAAUABQAFAAUABQAFAAUABgAGAAYABgAGAAYABgAGAAgACAAIAAgACAAJAAkA
CgALAAoACgAKAAsACwALAAsACwALAAsACwALAAsACwALAAsACQAJAAkACAAKAAkACQAK
AAoACgAKAAoACAAHAAcACAAIAAcABwAGAAYABgAGAAcABwAHAAYABgAEAAQABAAEAAUA
BQAFAAUACAAIAAoACgAPABAADgAOAA4ADgAOAA0ADQAPABMAFQAWABcAFgAWABUAFAAS
ABEADwAOABAAEQARABAADAAMAAwADAANAA0ADAAMAAsACgAJAAgABQAFAAQAAwACAAIA
AgACAAIAAgACAAIAAgACAAIAAgACAAIAAAACAAAAAAAAAAAAAwAEAAUABgAEAAQABQAF
AAUABQAGAAYABAAEAAQABAAEAAYACQAOABIAGgAnADUARQBfAH8AqwDhABUBNwE/AS4B
CQHVAJ0AawBAABMA6P/J/7H/m/+O/4z/kP+Y/6P/rf+1/73/xf/O/9j/4P/o/+3/7//x
//P/9P/0//X/9v/3//r/+//6//v/+//7//3//f/9///////////////+//7//v/+//7/
/v/+//7///8AAAAAAAAAAAAAAAAAAAAAAAABAAEAAQABAAEAAgAAAAAAAAAAAAIAAgAC
AAIAAgADAAMABAAEAAQABAAEAAQABQAFAAYABAAEAAQABAAFAAcACAAJAAgACAAIAAgA
CAAIAAgACAAIAAgACAAIAAoACQAJAAkACQAJAAkACAAIAAgACAAIAAkACQAJAAkABwAI
AAgACAAHAAcACAAIAAsACwAMAA0ADgAOAA4ADgAPAA8ADwAOAA4ADwAPAA4ADgAOAA4A
DgANAA0ADAAMAAoACgAKAAoACQAJAAkACQAJAAgACAAIAAgACAAIAAgACgAKAAoACgAK
AAoACgAKAAoACQAJAAkACQAJAAgACAAIAAgACAAIAAYABgAHAAcABQAFAAUABAAGAAYA
BgAGAAYABgAHAAcABQAFAAUABQADAAMAAwAEAAIAAgACAAIAAgACAAIABAACAAIAAgAC
AAQAAwADAAMABAAEAAQABQADAAMAAwADAAUABQAFAAUABQAFAAUABQAFAAUABQAEAAYA
BQAFAAYABgAGAAYABgAEAAMAAwAEAAQAAwADAAIAAgACAAIAAwADAAMAAgACAAIAAgAC
AAIAAQABAAEAAQACAAIABAAEAAUABwAIAAgACgAKAAoACgAKAAkACQALAA8AEQASABMA
FAAUABMAEgAQAA8ADQAMAAwADQANAAwACAAIAAgACAAJAAkACAAIAAUABAADAAIA/f/9
//z/+//8//z//P/8//7//v/+//7//v/+//7//v/+//7//P/+/wAAAAAAAAAAAgACAAIA
AgACAAIAAwADAAMAAwAEAAQABAAEAAQABAAGAAYABwAKABIAGAAfACsAOQBNAGUAhwCz
AOMADQEhARwB/wDVAKUAdQBKACMA+v/Z/7//qf+a/5L/kv+Y/6H/rf+z/7v/xf/O/9j/
5P/s//P/9//3//f/+v/8//3//P/9//7/AQACAAMAAwADAAMAAwADAAUABQAFAAUABQAG
AAYABgAGAAgACAAIAAgABwAIAAgACAAKAAoACgAKAAgACAAJAAkACwALAAsADAAMAAwA
DAAMAA0ADgAPABAADgAPAA8AEAAPAA4ADQAMAA4ADwAPABAADgAOAA4ADgAOAA8ADwAP
ABAAEAAQABAAEgASABIAEgAQABAAEAAQABAADwAPAA8AEQARABEAEAAQABAAEAAQABEA
EQARABEAEQASABIAEgATABMAFAAUABUAFQAWABcAFQAUABMAEgAPAA0ACwAIAAUABQAE
AAIA/v/6//b/8v/u/+3/6//q/+j/6P/o/+j/5v/l/+T/4//j/+L/4v/i/+L/4v/i/+L/
4P/g/+D/4P/e/97/3v/e/9z/2//b/9v/3P/d/93/3v/g/+D/4P/g/9//3v/e/93/2//b
/9v/2v/c/9z/3P/c/9z/3P/d/93/3P/b/9r/2f/a/9v/3P/e/9//4P/h/+L/4f/g/9//
4P/f/97/3f/c/97/3f/d/93/4P/g/+D/4f/f/9//3//f/9//3//f/9//3//f/9//3//f
/9//3//e/9//3//g/+L/4v/i/+L/4v/g/9//3//g/+L/4f/h/+D/4//k/+X/5//n/+f/
5v/m/+X/5P/j/+L/5f/l/+X/5f/k/+T/5v/m/+n/6f/q/+v/6//r/+v/7P/u/+7/7v/u
//D/7//v//H/9P/3//n/+//7//r/+P/2//T/8//x//D/8f/z//T/9P/y//L/8v/y//P/
8//y//L/8f/w/+//7v/p/+n/6P/n/+f/6P/p/+r/7P/s/+z/7P/q/+r/6v/q/+r/6v/o
/+r/6//s/+3/7v/s/+z/7P/s/+7/7v/v/+//8f/x//L/8v/w//D/8P/w//D/8v/x//T/
+P/+/wcAFQAjADUATwBzAKEA1QADARkBFAH3AMkAjwBZACwABQDc/7f/nf+L/37/ev98
/4L/h/+P/5n/of+r/7T/vv/K/9L/1//Z/93/3//i/+L/4//k/+X/5P/l/+b/5//n/+f/
6f/p/+n/6//r/+v/6//r/+z/7P/s/+z/7v/u/+7/7v/t/+7/7v/u/+z/7P/s/+z/7v/u
/+//7//x//H/8f/y//L/8v/y//L/9P/0//T/9P/y//P/8//0//T/9P/0//T/9P/1//X/
9v/2//b/9v/2//T/9f/1//X/9v/2//b/9v/2//b/9v/2//T/9P/0//T/9v/1//X/9f/1
//X/9f/0//T/9P/0//T/8//z//P/8//x//L/8v/y//X/9f/2//b/9//3//j/+f/8//z/
/P/8//////////7/AAABAAEAAAD+//7//v/+//3//f/8//z//v/+//7//v/9//3//f/9
//3//P/8//z/+v/6//r/+v/6//r/+v/6//r/+v/6//r//P/7//v/+//7//v/+v/6//j/
+P/4//j/+v/6//v/+//7//v/+//6//z//P/8//z//P/8//3//f/7//v/+//7//3//f/9
//7//v/+//7//v8AAAAAAAACAAAAAAAAAAAAAgABAAEAAQAAAAAAAAABAP//////////
//////////8BAAEAAQABAP////////7/AAD/////AAACAAIAAgACAAEA///+//7/AAD/
/////v8AAAAAAAABAAEAAQAAAAAAAAAAAAAAAAD//////////wAAAAACAAIAAwADAAQA
BQAIAAoACgAKAAoACgAJAAkACwAPABEAEgATABQAFAATABIADwANAAoACAAKAAsACwAK
AAYABgAGAAYACQAJAAgACAAHAAYABQAEAAEAAQAAAP//AAAAAAAAAAD///7//f/8//7/
/v/+//7//v/+//z//v/+//7//v/+//7//v/+//7//v/+////////////AAAAAAIAAgAC
AAIAAgACAAUACAAOABYAHwAtADsASwBnAI8AwQDzABsBJwEYAfUAxwCTAGMAPAATAOj/
yf+z/5//lP+Q/5L/lv+d/6X/rf+1/7//xv/S/9z/5P/p/+v/7f/v//D/8P/x//L/8//0
//P/9P/1//X/9f/3//f/9//5//f/9//3//f/+P/4//j/+P/4//j/+P/4//n/+v/6//r/
/P/8//z//P/6//r/+//7//3//f/9//7//v/+//7//v/+//7//v/+//7//////wAAAAAA
AAAAAAAAAAEAAQACAAIAAgACAAIAAgADAAMAAwACAAIAAgACAAQABAAEAAQABAAEAAQA
BAACAAEAAQABAAMAAwADAAIAAgACAAIAAgABAAEAAQABAP//AAAAAAAAAQABAAIAAgAF
AAUABgAHAAgACAAIAAgACQAJAAkACAAIAAkACQAIAAgACAAIAAgABwAHAAYABgAGAAYA
BgAGAAUABQAFAAUABQAEAAQABAACAAIAAgACAAIAAgACAAIAAgACAAIAAgAAAP//////
/wEAAQAAAAAAAAAAAAAAAAAAAAAAAQABAAEAAQABAAAAAAAAAAAAAAAAAAAAAQABAAEA
AQABAAEAAQABAAEAAgAEAAQABAAEAAIAAgACAAQABAAEAAQABAAEAAMAAwADAAQABAAE
AAUABQAFAAUABQAFAAUABQAFAAUABQAFAAUABQAFAAUABAAEAAMAAwAEAAQABAAEAAQA
BQAFAAYACAAGAAUABQAEAAQABAAEAAUAAwADAAIAAgAEAAQABAAEAAUABQAFAAUABAAE
AAYABgAEAAMAAwADAAQABQAGAAgADAAOAA4ADAAMAAwADAAMAAsACwANAA8AEQASABMA
EgASABEAEAAOAA0ACwAKAAwADQANAAwACAAIAAgACAAJAAkACAAIAAcABgAFAAQA////
//7//f/8//z//P/8//z//P/8//z//v/+//7//v/+//7//P/+//z//P/8//z//P/8//z/
/P/6//r/+//7//3//f/+//7//v/+//7//v8AAAAAAwAIAA4AFAAdACsAOQBLAGcAiwC3
AOMABwETAQQB4QCzAIEAUwAuAAkA4v/D/6v/mf+M/4j/iv+Q/5v/of+n/6//uf/E/8z/
1v/e/+P/5f/n/+v/7P/u/+//8P/x//D/8f/w//H/8f/x//H/8f/x//P/8f/x//H/8f/0
//T/9P/0//b/9v/2//b/9//4//j/+P/2//b/9v/2//T/9P/1//X/9//3//f/+P/2//b/
9v/2//b/9v/2//b/9v/3//f/+P/2//b/9v/2//b/9//3//j/+P/4//j/+P/6//v/+//7
//r/+v/6//r//P/8//z//P/8//z//P/8//z/+//7//v/+f/5//n/+P/4//j/+P/4//f/
9//3//f/+v/8//3//v/9//3//v/+//3//f/+///////+//3//P/+////AAAAAAEAAwAE
AAQABAAEAAQABAABAAEAAAAAAAAAAAAAAAAAAgADAAQABQADAAIAAgACAP7//v/+//7/
/P/8//z//P/7//r/+f/4//v/+//8//3//v//////AAD9//z/+//6//3//v8AAAEA////
/////v/7//r/+f/4//v//P/+////AAABAAIAAwAAAP///v/+//z//P/8//z//f/+////
AgADAAQABQAGAAMAAQAAAP//AgACAAIAAwADAAMAAwADAAIAAQAAAP//AQABAAEAAQAD
AAMAAwACAAIAAQABAAIAAgACAAIAAgACAAEAAQACAAAA//////7/AAAAAAAAAQACAAMA
AwAEAAMAAgABAAAAAQABAAEAAQAEAAQAAwACAAEAAAAAAAAAAAAAAAAAAAAAAAAAAgAE
AAYACAAJAAoACwAMAAsACgAJAAgACQAKAAsADAAOABAAEgAUABIAEAAOAAwACwAKAAkA
CAAGAAYABgAGAAkACgALAAwACQAIAAcABgAEAAIAAAD+//z//P/8//z//P/8//z//P/9
//7///8AAP///v/9//z//v/+//7//v/+//7//v/+//7//v/+//7//v/+//7//v8AAAAA
AAAAAAAAAgAGAAgADgAWACIAMAA+AFgAfACuAOoAJgFOAVoBTgEoAfAAsgB6AEoAFgDg
/7j/oP+M/4T/hv+I/4z/lP+c/6T/rv+8/8r/0v/a/+L/5v/o/+r/7P/u//D/8P/u//D/
8P/y/w==
         </WaveFormData>
      </LeadData>
   </Waveform>
</RestingECG>
