# Supplementary material for: Detection of Left Atrial Enlargement Using a Convolutional Neural Network-Enabled Electrocardiogram
Source: Front Cardiovasc Med. 2020 Dec 17;7:609976. doi: 10.3389/fcvm.2020.609976 (PMC7773668; doi:10.3389/fcvm.2020.609976)
Supplement: Supplementary file 1 [file Data_Sheet_1.ZIP › hyp/1802016003_8833_00000004.XML]

<?xml version="1.0" encoding="Windows-1252"?>
<!DOCTYPE RestingECG SYSTEM "restecg.dtd">
<RestingECG>
   <PatientDemographics>
      <PatientID>1802016003</PatientID>
      <PatientAge>73</PatientAge>
      <AgeUnits>Years</AgeUnits>
      <Gender>Male</Gender>
      <PatientLastName>houjiasheng</PatientLastName>
   </PatientDemographics>
   <TestDemographics>
      <DataType>Resting</DataType>
      <Site>1</Site>
      <AcquisitionDevice>MAC55</AcquisitionDevice>
      <Status>Unconfirmed</Status>
      <Priority>Normal</Priority>
      <AcquisitionTime>08:41:30</AcquisitionTime>
      <AcquisitionDate>08-07-2015</AcquisitionDate>
      <CartNumber>1</CartNumber>
      <AcquisitionSoftwareVersion>009C</AcquisitionSoftwareVersion>
      <XMLSourceVersion>MAC5000 v1.0</XMLSourceVersion>
   </TestDemographics>
   <RestingECGMeasurements>
      <VentricularRate>85</VentricularRate>
      <AtrialRate>85</AtrialRate>
      <PRInterval>130</PRInterval>
      <QRSDuration>72</QRSDuration>
      <QTInterval>380</QTInterval>
      <QTCorrected>452</QTCorrected>
      <PAxis>55</PAxis>
      <RAxis>6</RAxis>
      <TAxis>-6</TAxis>
      <QRSCount>14</QRSCount>
      <QOnset>226</QOnset>
      <QOffset>262</QOffset>
      <POnset>161</POnset>
      <POffset>209</POffset>
      <TOffset>416</TOffset>
      <ECGSampleBase>500</ECGSampleBase>
      <ECGSampleExponent>0</ECGSampleExponent>
   </RestingECGMeasurements>
   <Diagnosis>
      <Modality>Resting</Modality>
         <StatementCount>3</StatementCount>
         <LabelText>12SL ��ϳ���</LabelText>
      <DiagnosisStatement>
         <StmtFlag>ENDSLINE</StmtFlag>
         <StmtText>�������</StmtText>
      </DiagnosisStatement>
      <DiagnosisStatement>
         <StmtFlag>ENDSLINE</StmtFlag>
         <StmtText>�������� ST ���쳣</StmtText>
      </DiagnosisStatement>
      <DiagnosisStatement>
         <StmtFlag>ENDSLINE</StmtFlag>
         <StmtText>�쳣 ECG</StmtText>
      </DiagnosisStatement>
   </Diagnosis>
   <Waveform>
      <WaveformType>Rhythm</WaveformType>
      <WaveformStartTime>0</WaveformStartTime>
      <NumberofLeads>8</NumberofLeads>
      <SampleType>CONTINUOUS_SAMPLES</SampleType>
      <SampleBase>500</SampleBase>
      <SampleExponent>0</SampleExponent>
      <HighPassFilter>16</HighPassFilter>
      <LowPassFilter>150</LowPassFilter>
      <ACFilter>NONE</ACFilter>
      <LeadData>
         <LeadByteCountTotal>10000</LeadByteCountTotal>
         <LeadTimeOffset>0</LeadTimeOffset>
         <LeadSampleCountTotal>5000</LeadSampleCountTotal>
         <LeadAmplitudeUnitsPerBit>4.88</LeadAmplitudeUnitsPerBit>
         <LeadAmplitudeUnits>��V</LeadAmplitudeUnits>
         <LeadHighLimit>2147483647</LeadHighLimit>
         <LeadLowLimit>268435456</LeadLowLimit>
         <LeadID>I</LeadID>
         <LeadOffsetFirstSample>0</LeadOffsetFirstSample>
         <FirstSampleBaseline>0</FirstSampleBaseline>
         <LeadSampleSize>2</LeadSampleSize>
         <LeadOff>FALSE</LeadOff>
         <BaselineSway>FALSE</BaselineSway>
         <ExcessiveACNoise>FALSE</ExcessiveACNoise>
         <MuscleNoise>FALSE</MuscleNoise>
         <LeadDataCRC32>2076347640</LeadDataCRC32>
         <WaveFormData>
3v/e/97/3v/f/+D/4f/i/+D/3v/c/9r/3f/e/9//4P/f/97/3f/c/9r/2v/a/9r/3f/e
/9//4P/d/9z/2//a/9z/3P/c/9z/3P/c/9z/3P/b/9r/2f/Y/9n/2v/b/9z/2//a/9n/
2P/Z/9j/1//a/9j/2P/Y/9f/1//X/9f/1//Y/9j/2f/a/9f/1f/T/9L/0//U/9b/1//Y
/9n/2f/Z/9j/1//W/9X/2P/Z/9r/2//c/9z/3P/c/+H/4v/i/+H/3//g/+D/4P/e/97/
3//f/+P/4//j/+L/4P/f/97/3f/b/9n/1f/V/9T/1P/S/9L/0P/P/87/zP/L/8z/zf/O
/87/zv/O/87/zP/M/8z/zP/O/87/zv/P/83/yf/I/8j/yv/O/9f/4P/v/wAAFgAyAFkA
ggCmAMIA0wDVAMcAsgCXAHYAVQA9ACwAFgADAPz/+f/y/+f/2P/S/9T/1P/W/9b/1f/U
/9X/0f/R/9L/0v/R/9H/0f/Q/83/zf/M/8v/zf/M/8z/zP/O/87/zf/N/8z/y//L/8r/
zf/O/83/zP/J/8n/yP/I/8r/yv/K/8j/yP/I/8j/yP/K/8v/y//M/83/zf/M/8z/yv/L
/83/zP/J/8f/x//H/8r/yf/K/87/zf/M/8r/yf/L/8v/y//L/8n/y//N/83/zv/Q/9D/
0P/T/9T/1v/b/93/3//h/+L/5f/o/+n/6//r/+7/7//y//H/8P/x//D/8f/y//P/9f/5
//v/+//7//3//P/8//3/+//7//r/+f/6//v//P/9//n/9//0//H/8f/x//H/8P/u/+3/
7P/r/+r/6f/o/+f/5//n/+f/5//n/+f/5//m/+H/4P/f/93/3//h/+H/4f/g/+D/4P/g
/+D/4P/f/9//3//e/97/3//f/9//3//f/9//3//f/9//4P/g/93/3f/c/9z/3//g/+D/
3P/c/+D/3v/c/9n/2f/b/9z/3P/c/9z/3P/c/93/3f/d/9n/1v/Y/9n/2f/Z/9r/2v/Z
/9n/2//d/93/2//Z/9n/2v/a/9j/2P/Y/9r/2v/a/9b/1f/U/9b/1v/W/9b/1//W/9X/
2P/X/9b/1f/T/9T/1f/W/9f/1v/W/9f/2P/X/9X/0//S/9L/0v/T/9P/1P/V/9X/1f/V
/9X/1f/V/9X/1f/V/9X/1//Y/9n/2v/b/9z/3P/b/9n/2v/a/9r/2v/a/9v/2//d/93/
3f/c/9z/3f/e/9//4f/j/+P/5//r/+7/7//y//T/9f/2//b/9P/0//T/9P/0//T/9P/0
//b/9v/2//b/9P/2//j/9//3//X/9P/y//L/9P/5/wQAEQAiADYAUABzAKAAyADiAPUA
+wD3AOoAzwCsAIsAcwBgAEwANQAmAB8AGgAVAA4ABAD+//7//v/8//n/9v/1//P/9f/4
//r/+////wMABgAEAAUABQAFAAUABAAEAAQAAgACAAEAAQADAAMABAAEAAQABAACAAAA
AQABAAAAAAACAAIAAgAAAP///v/9//z//v//////AAAGAAcABwAIABAAFwAfACQAJQAj
ACMAIwAjAB8AHQAeABwAHAAbABsAGwAbABsAGwAbAB0AHwAfACAAIgAiACIAIgAiACMA
JwAoACkAKgAqACkALAAtAC8ALwAyADMANgA3ADYANwA2ADkAOgA7AD0AQABBAEAAPwA/
AD4APgA/AEIAQwBDAEMAQgBDAEQARQBCAEEAPwA9ADsAOwA7ADoAOAA3ADYANQA0ADMA
MgAxAC8ALwAvAC8AMQAxADEAMAAvAC4ALQArACkAKwArACsAKwAsAC0ALgAwADAALwAv
AC0ALAAsAC0ALwAvAC8ALwAtAC0ALQAtAC8AMAAuAC8ALAAsAC8AMAAwACwALAAwADIA
MAAtAC0ALwAwADAAMAAvAC4ALQAtADAAMQAuACwAKgArACsAKwAuAC4ALQAtAC4ALwAu
ACsAKwArACwALAAsACwALAAuACwALAAqACcAKQAoACkAKgArACwALAAqACgAKgAsACwA
LAArACsAKwArACsAKgAqACsALAAsACsAKgAqACkAKAAoACcAKQArACwALQAtAC0ALQAt
ACwAKwAqACkALgAwADIANAA0ADQAMwAxADEAMgAyADIANAA0ADUANQA3ADcANwA2ADUA
NQA1ADUAMAAtACgAJwAoACgAJgAmACcAJwAnACYAJAAkACQAJAAkACQAJAAkACMAIgAh
ACAAHgAiACgAJQAhAB8AIAAcABoAIgAtADoARwBYAHIAlgC/AOYACAEeASsBKwEdAQQB
4QDAAKEAiQB2AGYAVQBKAEUAQgA7ADIALAAsACYAHgAgAB8AHgAfABkAGQAaABoAGQAZ
ABkAGAAXABcAFgAVABUAFAAUABQAFgAWABUAFQAUABMAEwASABQAFAASABAAEAARABEA
EgASABIAEgAQABEAEgATABQAEQARABAAEAASABEADwAOAA8AEQAUABQAEwARABEAEQAT
ABEAEQAUABIAEgARABEAEwATABMAEwAVABcAGQAZABoAHAAcABwAHgAeAB8AIwAjACMA
IwAiACMAJgAnACkAKwAuAC8AMgAzADIAMwAyADUANgA3ADkAOgA7ADoAOQA8ADwAPQA/
AD4APwA/AD8APQA9AD0APQA6ADkANwA1ADMAMwAzADIAMAAvAC4ALQAuAC0ALAArACgA
JwAmACUAJwAnACcAJgAkACQAJAAjACEAIwAjACMAIwAkACUAJgAkACQAIwAjACUAJAAk
ACUAJQAlACUAJQAkACMAIgAhACMAJAAiACMAIAAgACMAJAAkACAAIAAkACUAJAAiACMA
IQAiACIAIgAkACQAJAAlACUAJQAhAB4AHwAhACIAIwAkACQAIwAjACMAJQAlACMAIgAj
ACUAJgAiACIAIgAkACQAJAAmACQAJAAkACQAIgAgAB4AIAAhACIAIwAjACIAIQAgAB8A
IAAgACEAIgAiACEAIAAgACAAIAAhACEAIgAjACMAIwAiACEAIAAfABwAGQAWABMAFQAW
ABcAGAAaABoAGQAXABcAGAAYABgAFgAWABcAFwAbABsAGwAaABcAFwAXABcAFQATAA8A
DwAOAA4ADAAMAA0ADQANAAwADAAMAAwADAAOAA4ADgAOAA4ADgAOAA4AEgAUABAADwAP
AA8ADAAMAA4AEAAZACoANwBKAGYAhgCvANIA8AAIARcBEwEDAeYAwwCkAIMAaQBUAEgA
PQA2ADcANgAxACoAIgAcABwAHAAbABkAFwAXABEAEQASABIADwAPAA8ADgAQABEAEQAR
ABAADgANAAwADgAOAA0ADQANAA0ADgAOAA0ADAAJAAYA///5//L/7P/r/+r/6f/m/+j/
6P/o/+j/5f/l/+T/5P/n/+f/5v/m/+L/4f/h/97/2f/V/9P/0f/R/8//z//S/87/yv/F
/8H/w//D/8P/w//B/8H/wf+//77/vv+8/7r/vP+8/73/wf/C/8P/xP/E/8T/xv/G/8f/
y//O/8//0v/T/9L/0//S/9X/1v/X/9n/2v/b/9r/2f/a/9r/2//d/97/3//f/9//2//b
/9v/2//a/9n/1//V/9L/0f/Q/87/zv/N/8z/y//M/8v/yv/J/8n/yf/J/8n/yP/H/8b/
xP/C/8L/wv/B/8H/w//D/8P/xP/E/8T/xP/E/8T/w//D/8P/wv/C/8P/wv/B/8D/v/+9
/73/vf+9/7z/vP+5/7n/t/+2/7j/uP+6/7b/tv+6/7j/tv+z/7P/tf+2/7b/tv+4/7j/
uP+5/7n/uf+1/7L/tf+3/7j/uf+4/7j/t/+3/7f/uf+5/7f/tv+3/7n/uv+4/7j/uP+6
/7T/uP+6/7f/uP+4/7j/uP+4/7n/uP+3/7r/vP+8/7z/u/+7/7v/u/+7/7z/vP+9/77/
vP+7/7r/uv+8/7z/vf+9/77/v/+//7//wf/B/8H/wf/B/8H/wf/B/8L/wv/C/8L/yP/K
/8v/y//K/8r/yf/I/8j/yP/J/8n/y//L/8v/yv/J/8n/yf/J/8n/x//D/8P/wP/A/77/
vv+//7//v/++/73/vv+//8D/v/++/73/vP+8/7z/vP+8/8D/wv++/7n/u/+9/77/uv+6
/77/xf/Q/9n/5v/8/xYANwBeAIIAngC1AL0AtQCgAIMAZABJACsAEAAAAPX/6P/h/+D/
2//U/87/zv/M/8r/xv/D/8D/v/+8/73/v//A/7v/u/+7/7r/vP+9/73/vf+9/7z/vP+8
/77/vv+9/73/u/+7/7z/vP+8/7z/uv+4/7r/u/+7/7z/vv++/77/vP+8/7z/vP+8/7r/
u/+7/7z/wP/B/8H/wv+//7//wP++/7//vf+9/73/vf+7/7v/vv/A/8D/v/+//8H/wf/B
/8H/wf/D/8X/xf/G/8j/yP/I/8r/yv/L/8//z//P/8//zv/R/9T/1f/X/9b/2P/Y/9r/
3P/c/97/3v/g/+L/5P/n/+r/6//q/+n/6f/o/+j/6f/o/+n/6f/p/+r/6//s/+3/6v/n
/+P/3//e/93/3P/a/9r/2f/Y/9f/2P/X/9b/1f/T/9P/0//T/9P/0//T/9L/z//O/83/
y//N/8//z//P/87/zv/O/87/0P/Q/8//z//N/8z/zP/N/83/zf/N/83/z//P/8//z//S
/9L/z//P/9D/0P/T/9T/0f/M/8v/zv/Q/87/y//L/83/zv/O/87/zf/M/8v/y//O/8//
zP/K/8v/zf/O/8//zv/O/83/zf/P/9H/0f/P/8v/y//M/8z/y//M/83/0P/Q/87/zv/L
/8r/yv/K/8r/yv/O/87/zv/S/87/zP/K/8f/yv/L/8z/zf/J/8j/yP/I/8n/yf/J/8r/
yv/K/8v/y//K/8v/y//L/8v/y//L/8v/zP/N/87/z//P/9D/0f/S/9n/3P/e/9//3f/e
/97/3v/f/+D/4v/j/+X/5f/l/+T/4v/h/+D/3//d/9v/1//X/9b/1v/U/9T/1f/V/9X/
1P/S/9L/0v/S/9D/0P/Q/9D/0v/S/9L/0v/M/8z/zv/N/83/zf/M/87/0P/U/9v/6v/5
/w4AJgBIAHEAmgC8ANAA1wDTAMMAqgCHAGgATwA7ACYAEAABAPz/8//s/+f/5v/k/97/
1P/Q/83/y//J/8n/x//H/8j/yP/G/8f/yP/I/8b/x//H/8f/x//G/8b/xv/F/8T/wv/B
/8P/w//E/8T/xv/G/8T/wv/C/8P/w//E/8T/xP/E/8L/wP/A/8D/wP/C/8P/w//E/8b/
xf/D/8L/xP/H/8v/zP/M/8v/zP/N/83/y//L/87/zv/O/83/zf/N/83/zf/N/83/z//R
/9H/0P/S/9L/0v/S/9L/0//X/9j/2f/a/9r/2//e/9//4f/m/+r/7P/w//T/9v/6//z/
+//8//3///8DAAUABQAFAAUABAAEAAUACAAJAAkACQAGAAUABAADAAIAAQD///3//f/9
//3//P/4//f/9v/1//H/7//t/+v/6//r/+v/6//r/+v/6//q/+j/6P/o/+f/5f/n/+f/
5//m/+b/5v/m/+j/6P/n/+f/5//m/+b/5//n/+f/5//n/+n/6f/p/+n/6v/q/+f/5//k
/+T/5//o/+b/4v/i/+b/5//m/+T/5f/l/+b/5v/m/+b/5v/m/+f/6f/p/+X/4v/j/+X/
5v/n/+f/5v/k/+P/4//l/+X/4//h/+H/4v/i/+L/4v/i/+T/4v/m/+T/5P/k/+T/4v/g
/97/4P/g/+D/4P/f/9//3//f/9//4P/g/+H/4v/i/+H/4P/g/+D/4P/h/+H/4P/h/+H/
4f/h/+H/4f/h/+P/4//j/+P/4//k/+X/5v/r/+z/7P/r/+r/6v/p/+j/6//s/+7/7//1
//n//f8AAAAAAQACAAMAAwABAP3//f///wAA//8AAAMAAwADAAIAAwAEAAUABgAKAAwA
DgAQABMAFAAVABYAFgAUABQAFQAVABUAEgAOABAAFgAZACAALwBAAFAAaACLALYA4gD+
AA8BGQEbAQwB7QDIAKkAkQB8AGgAUwBEAD0ANgAtACYAJAAiAB4AGgAWABMAEAAPAA0A
DQAOAA4ACwALAAsACgAIAAkACQAJAAsACgAKAAoACQAIAAYABQAHAAcACAAIAAgACAAG
AAQABQAFAAQABAAHAAgACQAIAAYABgAGAAYACwAPABIAFgAbAB0AHgAgACAAIQAjACIA
IQAfAB8AHwAgAB0AHAAeACAAIAAfAB8AIQAhACEAIQAgACEAIgAhACQAJgAmACYAJAAk
ACUAKQAqACsALAAsAC0AMAAxADMAMgA0ADQANgA2ADYAOAA4ADsAPAA9AD8AQgBDAEIA
QQBCAEIAQwBFAEQARQBFAEUARQBFAEUARQBCAEEAPwA9AD0APQA9ADwAPAA7ADoAOQA3
ADUAMwAxADEAMQAxADEAMAAvAC4ALAAsACwALAArAC0ALwAvAC8AKwAqACkAKAApACoA
KgArAC0ALAAsAC0ALQAtAC0ALQAtAC0ALQAtACwALAApACkAKAAoACsALAAqACYAJgAq
ACwALAArAC0ALQAuAC4ALgAtACwAKwArAC8ALwArACgAKAApACkAKQArACwALAAtACwA
LQAsACkAKQApACoAKgAqACoAKgAsACgAKAAqACYAKAAoACgAKAAoACYAJAAmACcAKAAp
ACkAKQApACkAKQAqACoAKwAsACkAJwAlACQAJgAmACcAJwAqACsAKwArACkAKQApACkA
KQApACkAKQAtAC4ALwAwADMANAA0ADMAMgAyADEAMAAxADIANAA1ADYANQA0ADIAMwAz
ADMAMwAxAC8AKwArACgAJgAiACAAIgAjACQAJAAiACIAIgAiACAAIAAgACAAIgAiACIA
IgAiAB4AHAAhACMAIQAgABwAGAAcACcANABFAFoAcgCSALsA4gAAARoBLQEtAR8BCAHp
AMYAqwCTAHoAYABPAEwARwA+ADkAOAAyACoAJAAkACIAHwAcABsAFwAXABgAGAAVABUA
FQAUABIAEwATABMAEwASABIAEgASABIAEQARABEAEQASABIAFAAUABIAEAARABEAEAAQ
ABAAEAAQAA4AEAAQABAAEAAQABEAEQASABIAEQAPAA4ADgAPABEAEAARAA8ADwAPABEA
DwAPABIAEAAQAA8ADwARABEAEQARAA8AEQATABMAEgAUABQAFAAUABQAFQAZABwAHQAe
AB4AHwAiACMAJQAmACgAKAAqACwALAAuAC4ALwAwADEAMwA2ADcANgA1ADYANgA3ADkA
OQA5ADgANwA3ADcANwA3ADQAMwAxAC8ALwAvAC8ALgAsACsAKgApACYAJQAkACMAIwAj
ACMAIwAhACEAIQAgAB0AHAAbABkAFwAZABkAGQAZABoAGwAcABwAHAAbABsAHQAcABwA
HQAdAB0AHQAdABwAGwAaABkAGwAcABoAGwAaABoAHQAeABwAGAAYABwAHQAcABoAGwAZ
ABoAGgAaABoAGgAaABsAHwAfABsAGAAaABsAGwAbAB4AHgAdAB0AHQAdABsAFwAYABkA
GwAcABoAGgAaABwAHgAaABwAHAAcABwAHAAaABgAGgAWABQAEgAPAA0ADQANAA0ACgAK
AAsADAAMAAsACgAKAAwADAANAA0ADQANAAwACwAMAA0ADgAPAA8ADwAPAA8ADwAQABEA
EgAWABgAGQAZABsAHAAcABwAGwAaABoAGQAdAB0AHQAcAB0AHQAdAB0AHAAbABgAGQAV
ABQAEQAQABIAEwAUABQAEgASABIAEgAUABQAFAAUABYAFgAWABYAGAAUABQAFwAXABUA
FgASABIAFgAbACQAMQBEAF4AfgClAMoA5gD8AAsBDQH7AOAAxQCmAIcAawBUADoAJQAe
AB8AGgAVABQAEgAKAP7/9P/v/+v/5//l/93/2//a/9j/1P/T/9L/0P/O/8//z//P/9H/
0P/Q/9D/zv/O/83/zf/L/8n/yP/G/8D/vP+2/7D/r/+v/67/rv+u/67/rv+s/6z/rP+s
/6z/q/+r/6r/qv+r/6n/pv+k/6P/pf+o/6j/pf+j/6P/o/+j/5//nf+e/57/nv+d/53/
n/+f/5//n/+h/6P/pf+l/6X/pv+l/6T/pf+m/6j/rf+u/6//sP+w/7H/tP+1/7f/tv+4
/7j/uv++/77/wP/A/8H/wv/D/8X/yP/J/8j/x//H/8b/xv/H/8r/y//L/8v/yf/J/8n/
yf/H/8X/wv+//8H/wf/B/8D/vP+7/7r/uf+4/7f/tv+1/7X/tf+1/7X/tf+1/7X/tP+0
/7T/tP+z/7H/s/+z/7P/sv+y/7L/sv+z/7T/tP+1/7T/sv+x/7H/sv+z/7T/tf+z/7P/
s/+z/7b/tv+z/7P/tP+0/7f/uP+2/7L/sv+2/7j/tv+z/7P/s/+0/7T/tP+2/7b/tv+3
/7n/uf+1/7L/s/+1/7b/t/+2/7b/tf+1/7b/t/+2/7P/tf+3/7r/vP+5/7j/t/+4/7T/
tv+0/7b/tv+2/7b/tv+2/7T/sv+0/7T/tP+0/7P/tf+1/7X/tf+y/7L/s/+0/7X/tf+1
/7b/tf+0/7T/s/+2/7f/t/+3/7f/t/+3/7f/tf+1/7X/tf+5/7r/u/+8/73/vv++/73/
vv/A/8H/wv/A/8D/wf/B/8P/w//D/8L/wf/B/8H/wf+9/7v/t/+3/7b/tv+0/7T/t/+3
/7f/tv+y/7L/sv+y/7T/tP+0/7T/tP+0/7T/tP+w/7L/tP+z/7X/tf+w/6z/rP+w/7f/
xP/V/+T/+v8SADEAWAB8AJgArQC3ALEAnAB9AFoAPQAlAA4A+P/p/+D/3//a/9H/zP/G
/77/uv+8/7j/tf+y/7H/sP+x/7P/tP+w/6//rv+s/6z/rf+t/63/rf+s/6z/rP+q/6r/
qf+p/6v/q/+s/6z/rP+s/6r/qP+p/6v/rP+u/63/rP+r/6j/qv+q/6r/qv+o/6n/qf+q
/6v/q/+q/6r/q/+t/7D/sP+s/6n/qP+n/6v/qf+p/6z/rv+u/63/rf+r/6v/q/+r/6z/
r/+y/7P/s/+0/7P/sv+z/7T/tv+7/7r/u/+8/7z/v//C/8P/xf/J/87/0f/W/9b/1v/Y
/9j/2f/a/9v/3f/h/+P/4//j/+T/5P/l/+f/5v/n/+f/5//l/+X/5f/l/+L/4f/f/93/
3f/d/93/3P/a/9n/2P/X/9T/0//S/9H/0//T/9P/0//Q/8//zv/M/8v/zP/N/83/zf/P
/8//z//Q/9D/0P/Q/9D/0P/P/8//zf/M/8z/zf/P/8//z//P/8//z//P/8//0P/Q/83/
zf/O/87/0f/S/9D/zP/M/9D/0f/Q/87/z//P/9D/0P/Q/9D/0P/Q/9H/1f/V/9H/zv/M
/83/zf/N/9D/0P/P/8//0P/R/9D/zf/N/8//0v/U/9D/0P/Q/9L/0P/Q/9L/0v/S/9L/
0v/S/9D/zv/Q/9L/0v/S/9H/0f/R/9H/0f/O/87/z//Q/9L/0f/Q/9D/0v/S/9P/0//S
/9P/0//T/9T/1f/W/9f/1P/T/9L/0f/W/9j/2v/c/97/3v/d/9v/3P/e/9//4P/e/97/
3//f/+H/4f/h/+D/4P/h/+L/4//g/93/2P/X/9T/1P/S/9L/0//T/9P/0v/O/87/zv/O
/9D/0P/Q/9D/zv/O/87/zv/Q/9L/zv/N/9H/z//M/87/zv/Q/9P/3P/v/wIAFgA0AFsA
hACsAMQA0wDXAM8AvACfAH4AYQBJADQAHgALAAAA+//2//H/7P/k/9r/1v/U/9T/0//S
/9P/zf/N/87/zv/L/8v/y//K/8r/y//L/8v/y//K/8r/yv/K/8r/yf/J/8n/yf/K/8r/
yv/K/8j/xv/G/8f/x//I/8r/yv/K/8j/yv/K/8r/yv/K/8v/y//M/83/y//I/8b/yf/N
/9L/1P/W/9X/1v/X/9f/1f/V/9j/2v/a/9n/2f/X/9f/1//X/9b/1//Y/9f/1//Y/9f/
1v/Y/9j/2f/d/97/3//g/+D/3//i/+P/5f/m/+j/6P/q/+z/7P/u/+7/7//w//H/8//3
//n/+f/5//n/+P/4//n/+v/7//v/+//5//n/+f/5//r/+f/3//X/9f/1//X/9P/y//H/
8P/v//L/9f/4//v//f/9//3//f/7//v/+//6//v//P/9//3/+v/7//r/+f/5//r/+//8
//z//P/7//v//f/8//z//f/9//3//f/9/////////////v/+//v/+//6//r//f/+////
/P/9/wIAAQD+//r/+f/5//r/+v/6//3//v///wEAAgABAPz/+P/7//3//v////7//v/9
//3//v////7/+//8//3///8AAPz//P/8//7//P/8//z//P/8//z//P/+//z/+v/8//7/
/v/+//3//f/9//3//f/6//r/+//8//7//f/8//z/+v/6//v/+//+////////////////
//////////////8DAAQABQAGAAkACgAKAAkABwAIAAgACAAIAAgACQAJAAwADQAOAA4A
DAALAAoACQAHAAUAAQABAAMABgAHAAoADwARABMAFAASABIAEgASABMAFAAVABYAFAAU
ABQAFAAUABIAFgAXABMAEQASABAADgAQABcAIAAtAEIAVgBwAJUAwADmAAIBFwEfARkB
CgHpAMQApwCNAHYAYgBRAEQAPwA8ADUALgAmABwAGAAYABYAEwAQAA8ACwALAAwADAAJ
AAkACQAIAAoACwALAAsACgAIAAcABgAIAAgABwAHAAcABwAIAAgABgAGAAQAAgACAAMA
AwAEAAQABAAEAAIAAgACAAIAAgAHAA0AEgAYAB4AIQAjACYAJAAlACcAJgAnACUAJQAl
ACkAJwAnACoAKAAoACcAJwApACkAKQApACkAKwAtAC0ALAAsACoAKAAsAC4AMQA3ADwA
QQBGAEoASQBMAE0ATwBRAFQAVQBYAFkAWABZAFgAXABeAGAAYwBkAGUAZABjAGUAZABk
AGUAaABpAGkAaQBmAGUAZABjAGQAYwBhAF8AXgBdAFwAWgBaAFkAWABXAFYAVQBUAFMA
UgBRAFAATwBPAE8ATwBOAE0ATABLAEkASgBNAE4ATwBMAEwATABMAEwATABLAEsATQBM
AEwATQBNAE0ATQBNAE8ATwBPAE8AUgBSAE8ATwBMAEoASwBKAEwASABIAEwATgBMAEkA
SQBJAEoASgBKAEwATABMAE0ATgBNAEgARABHAEkASgBLAEoASgBJAEkASABJAEgARQBE
AEUARwBIAEQARABEAEYASABIAEYAQwBLAEsASgBJAEgARwBGAEcARgBFAEgARgBGAEYA
RQBDAEMAQwBDAEQARABFAEYARABDAEIAQgBDAEQARgBHAEcARwBGAEUARwBHAEcARwBJ
AEkASQBJAEkASgBLAEwATQBOAE4ATQBNAE4ATgBOAFAAUABRAFEAUQBRAFEAUABNAE0A
TQBNAEkARwBDAEMAPwA+ADsAOgA8AD0APgA+AD0APgA/AEAAPQA8ADsAOgA8ADwAPAA8
ADwAOAA2ADcAOQA5ADYANgA2ADwASQBWAGUAeACWALwA5QAMASYBQAFRAU0BOQEaAfkA
2AC5AKEAjgB8AGsAZgBjAFYATQBMAEoARgBCAD4APQA7ADkAOQA1ADUANgA2ADUANQA1
ADQAMQAxADAALwAyADIAMwA0ADIAMgAxADEAMQAxADIAMgAyADIAMAAuAC4ALwAvADAA
MAAwADAALgAwADAAMAAwAC4ALwAvADAAMwAzADIAMgAxADEAMgAwADAALwAwADEANQAz
ADMANgA1ADQAMgAxADMAMwAzADMAMwA1ADcANwA6ADwAPAA8ADoAOgA7AD8AQgBDAEQA
RABDAEYARwBJAEoATABMAE4AUABQAFIAUgBTAFQAVQBXAFkAWwBbAFsAXABcAF0AXwBf
AF8AXgBdAF0AXQBdAF0AWgBZAFcAVQBTAFMAUwBSAFAATwBOAE0ASgBJAEgARwBHAEcA
RwBHAEYARQBEAEIAQgBCAEIAQQBDAEUARQBFAEQARABEAEQARABEAEMAQwBCAEAAPwA/
AEEAQQBBAEEAPwA/AD8APwA9ADwAOAA3ADMAMgA0ADQANAAwADAANAA0ADIALwAvADAA
MgAzADQAMQAwAC8ALwAyADMAMAAuAC8AMQAyADMAMwAyADAALwAvADEAMQAvAC4ALwAx
ADIAMAAwADAAMgA0ADIAMAAuADAAMAAwADAAMQAwAC8AMgAyADIAMgAxADEAMQAxADEA
MAAwADEAMgA0ADMAMgAyADMANAA2ADcANwA3ADYANQA3ADcANwA3ADkAOQA5ADkAOwA8
AD0APgA/AEAAQAA/ADwAPAA7ADoAOwA8AD4APwA+AD0APAA6ADkAOQA5ADkANwA1ADEA
MQAyADIAMAAwADEAMQAxADAALgAuAC4ALgAsACwALAAsACkAJgAjACAAFAAMAAgAAwD9
//n/+v/8//z//P8FABIAHQAyAFAAcACVALwA2ADsAPcA8wDhAMQAoQCEAGsAUQA6ACoA
GwAMAAEAAAD7//T/8v/w/+7/6v/n/+X/4//j/9//3//g/+D/3P/b/9r/2P/V/9X/1P/T
/9H/0P/Q/9D/zv/O/83/zf/O/8//0f/S/9T/1P/S/9D/0P/R/9H/0v/T/9T/1f/U/9L/
0v/S/9L/1P/V/9X/1v/X/9f/1v/W/9X/1//a/9r/2//Z/9n/2f/Z/9f/1//a/9r/2v/Z
/9n/2//b/9v/2//b/93/3//f/+D/4v/i/+L/5P/k/+X/6f/q/+v/7P/s/+3/8P/x//P/
9P/2//b/+P/6//r//P/8//3//v///wEABAAFAAQAAwAFAAQABAAFAAYABwAHAAcABQAF
AAUABQADAAEA/v/7//v/+//7//r/+P/3//b/9f/0//P/8v/x//P/8//z//P/8P/v/+7/
7P/s/+z/7P/r/+z/7//w//H/7v/u/+7/7v/x//L/8v/z//L/8P/v/+//7//v/+//7//t
/+3/7f/t/+v/6v/m/+X/5P/k/+f/6P/m/+L/4v/m/+j/5v/j/+P/5f/m/+b/5v/m/+b/
5v/n/+n/6f/l/+L/5P/l/+X/5f/m/+b/5f/l/+b/5//m/+P/5P/l/+f/6P/k/+T/5P/m
/+b/5v/k/+H/4v/j/+T/5f/l/+j/6P/m/+b/5f/l/+b/6f/p/+f/5//o/+j/5//n/+f/
5//p/w==
         </WaveFormData>
      </LeadData>
      <LeadData>
         <LeadByteCountTotal>10000</LeadByteCountTotal>
         <LeadTimeOffset>0</LeadTimeOffset>
         <LeadSampleCountTotal>5000</LeadSampleCountTotal>
         <LeadAmplitudeUnitsPerBit>4.88</LeadAmplitudeUnitsPerBit>
         <LeadAmplitudeUnits>��V</LeadAmplitudeUnits>
         <LeadHighLimit>2147483647</LeadHighLimit>
         <LeadLowLimit>268435456</LeadLowLimit>
         <LeadID>II</LeadID>
         <LeadOffsetFirstSample>0</LeadOffsetFirstSample>
         <FirstSampleBaseline>0</FirstSampleBaseline>
         <LeadSampleSize>2</LeadSampleSize>
         <LeadOff>FALSE</LeadOff>
         <BaselineSway>FALSE</BaselineSway>
         <ExcessiveACNoise>FALSE</ExcessiveACNoise>
         <MuscleNoise>FALSE</MuscleNoise>
         <LeadDataCRC32>3500266602</LeadDataCRC32>
         <WaveFormData>
yP/I/8j/yP/K/8r/yv/K/8n/yP/H/8b/yP/I/8j/yP/G/8b/xv/G/8b/xv/G/8b/xv/G
/8b/xv/E/8T/xP/E/8b/xv/G/8b/xP/E/8T/xP/E/8T/xP/E/8L/wv/C/8L/wP/A/8D/
wP/A/8D/wP+//8D/wP/A/8D/vv++/77/vv+//7//v//A/77/vf+8/7z/vf+9/77/wP/F
/8f/x//I/8n/yv/M/8z/zv/O/87/z//N/87/0P/T/9X/1f/S/8//zf/L/8r/yv/J/8n/
yv/K/8v/yf/I/8f/wv+//77/vf+9/77/vv+9/7r/uv+6/7r/uf+4/7j/uP+1/7X/tv+2
/7b/tv+2/7P/tf+1/7X/tf+3/7j/tv+1/7f/t/+6/73/wf/E/83/1//e/+T/7/8BABcA
MgBTAHMAfQBiADUADgDs/9X/wP+t/6L/ov+p/7H/s/+w/6z/qP+r/7D/tP+4/7r/uv+4
/7f/uf+5/7n/uP+6/7r/uv+6/7n/uf+3/7f/uv+6/7n/uf+5/7r/u/+7/7f/t/+4/7n/
u/+6/7r/uv+5/7j/uP+4/7f/t/+3/7f/uf+5/7j/uP+3/7f/t/+3/7n/uf+5/7r/uv+5
/7n/uv+8/7z/u/+5/7v/u/+7/7v/uv+7/7v/u/+9/77/vv+//7//wP/A/8D/xP/F/8b/
xv/G/8j/yP/I/8z/0f/U/9j/2//c/9z/3//f/9//3//h/+L/4//k/+b/5v/m/+b/5//p
/+r/6v/q/+r/6v/q/+r/6P/o/+n/6f/p/+n/6P/o/+X/4//i/+H/4v/i/+H/4v/g/+H/
4f/g/97/3f/d/9v/2//c/9z/2//Y/9j/2P/Y/9j/2P/Y/9n/1//X/9f/1//X/9f/1//W
/9b/1v/W/9b/1//X/9j/2P/W/9b/1v/X/9n/2P/X/9f/1//X/9f/1v/Y/9j/2f/a/9j/
1//X/9j/1//X/9f/1//Z/9n/2P/Y/9f/2P/Y/9j/2P/Y/9j/2P/Y/9j/2P/Y/9j/1//X
/9j/2v/a/9r/2v/X/9j/1//V/9P/0//T/9P/2v/a/9T/1P/W/9T/1P/U/9T/1v/W/9b/
1f/U/9T/1P/U/9T/1P/U/9T/0//T/9P/1P/U/9P/0v/S/9P/0//U/9b/2f/b/9v/3P/d
/97/4P/g/97/3v/e/9//3//g/+L/5f/p/+n/5v/j/+H/3//e/97/3//f/+D/4P/f/93/
3P/b/9r/1//W/9X/2f/e/+L/5f/p/+z/7//y//H/8v/0//b/8//z//T/9P/0//T/9P/x
//L/8//0//X/9f/0//b/9//1//X/+P/7////BAAJABEAGgAgACkANwBJAGQAfwCfALUA
qgCDAFwAOgAdAAgA9f/o/97/4//t//H/7v/s/+7/7f/q/+7/8P/u/+7/7P/r/+//8f/z
//T/+P/8/wAABAAHAAcABQAFAAYABgAFAAUAAwAEAAUABQADAAMABAAFAAUABAAEAAQA
BQAEAAQABAADAAMAAwADAAMAAwACAAIAAwADAAMAAwAHAAkACwAOABQAGQAfACYAKAAo
ACcAJQAiACEAIAAfAB4AHwAfAB8AIAAgAB8AHwAhACIAIgAiACIAIwAkACQAJgAoACgA
KAAoACsALAAuAC0ALgAuADEAMwAzADMANQA0ADUANgA4ADgAOAA4ADkAOwA8ADwAPAA6
ADoAOgA6ADwAPAA9AD0AOwA7ADoAOgA7ADkAOAA3ADkAOAA2ADYANAA1ADUANAAyADEA
MQAvAC8AMAAwAC8ALAAsACwALAAsACwALAAtAC0ALQAtAC0ALQAtAC0ALAAsACwALAAs
ACsAKwAsACwALgAuAC4ALwAvAC4ALQAtAC8ALwAvAC4ALAAsAC0ALgAuAC0ALQAuAC8A
LwAvAC8ALwAvAC4ALgAuAC4ALQAsAC4ALgAuAC4ALAAsACwALAAsACsAKwAsACwALAAs
ACwAKwAsACsAKQAoACkAKgArACoAKgAqACoAKgAqACoAKgAqACoAKgAqACoAKQAqACoA
KgAqACkAKAAnACYAJwAnACcAKAAqACkAKAAoACcAJwAoACoALQAvAC8AMAAvADAAMgAy
ADIAMgAyADMANAA2ADkAPQA+AD0AOQA1ADMAMQAwADAAMQAxADIAMgAxAC8ALgAtACoA
JwAmACUAIwAkACQAIwAiACIAIgAiAB8AHgAeAB4AGwAbABwAHAAcABwAHAAZABsAGwAb
ABsAFwAaABwAHQAdAB0AHgAhACMAKAAxADkAQABGAFEAYwB5AJAArwDLAMsArACFAFwA
PAApABYAAwD4//z/BwARABMAEgASAA4ADQAQABIAEAASABIAEAAPAA8ADwAPAA4ADgAO
AA4ADgAPAA8ADQANAA4ADgANAA0ADQAOAA8ADwANAA0ADgAPAA0ADAAMAAwADQAMAAwA
DAANAA0ADQANAA0ADQAMAAwACwALAAsACwAJAAkACQAKAAwACwALAAwADgAOAA0ACwAN
AA0ADQANAA4ADwAPAA8AEAAQAA8ADwARABIAEgASABIAEwAUABQAFgAYABgAGAAaAB0A
HgAgACAAIAAfACEAIgAjACQAJwAmACcAKAAqACgAKAAoACkAKQAqACoAKgAqACoAKgAq
ACwALAAtAC0AKwArACoAKgArACkAKAAnACcAJgAkACQAIgAjACMAIgAiACEAIQAfAB8A
IAAgAB8AHgAeAB4AHgAeAB4AHgAfAB0AHQAdAB0AHwAfAB8AHgAeAB4AHgAeAB8AHwAg
ACAAIAAgACAAIQAjACIAIQAhACMAIwAjACIAIgAiACMAJAAkACMAIwAkACUAJQAlACUA
JQAlACQAJAAlACYAJgAmACYAJgAmACYAJgAmACYAJgAmACUAJQAmACYAJgAmACYAJgAo
ACgAJwAlACUAJQAlACYAJgAmACYAJgAmACYAJAAkACQAIwAkACQAJAAkACQAJAAkACQA
JQAlACUAJgAmACUAJAAkACUAJQAmACgAKwAtAC0ALgAuAC4ALwAuACsAKAAlACMAIwAk
ACYAKQApACkAJgAjACMAIQAgACAAIQAhACIAIgAfAB0AHAAbABgAFQAUABMAFQAWABYA
FQAUABQAFAAUABEAEAAQABAADwAPABAAEAATABQAFQATABUAFQAVABUAFwAYABYAFQAZ
ABsAGgAfACMAJgAtADkAQABGAFEAYQB3AI4ArwDRANUAvACfAHgATgA1ACAACQAAAAoA
FwAdAB0AHAAeABwAGwAeACAAIAAeAB4AHAAbABkAGQAZABgAGAAYABgAGAAbABsAGQAZ
ABoAGgAZABkAGQAaABsAGwAZABkAGgAbABkAFgAUABIACwAEAP7/+P/1//X/9f/1//X/
9f/0//T/9f/1//X/9f/1//X/9f/2//L/7//t/+z/6v/o/+X/4f/g/9//3v/d/9n/1//U
/9H/0v/S/9H/0f/S/9L/0f/Q/8//z//P/87/0P/S/9L/0v/T/9X/1f/W/9X/1v/W/9n/
2//b/9v/3f/c/93/3v/g/9//4P/h/+P/5f/m/+b/5v/m/+b/5v/m/+j/6P/p/+n/5v/l
/+P/4v/k/+P/4//j/+P/4v/g/+D/4P/h/+H/4P/g/9//3//d/93/3v/e/93/3P/c/9z/
3P/c/9z/3P/d/93/3f/d/93/3f/d/93/3P/e/97/3v/e/93/3f/e/97/3f/c/9v/2//Z
/9j/1//X/9b/1f/U/9L/0P/Q/9H/0v/S/9H/0f/S/9X/1f/V/9X/0//T/9L/0v/V/9b/
1v/W/9b/1v/W/9b/1v/W/9b/1v/W/9X/1f/W/9b/1v/W/9b/1v/Y/9j/1//X/9f/1//X
/9L/2P/a/9j/1v/U/9T/1P/U/9T/1P/U/9P/0//U/9X/1v/W/9b/1v/W/9X/1f/V/9b/
1v/V/9T/1P/X/9f/2P/a/9v/3f/d/97/3//g/+L/4v/k/+T/5P/l/+P/5P/m/+n/7P/t
/+v/6f/l/+P/4v/i/+H/4f/i/+L/4f/f/97/3f/Y/9X/1P/T/9X/1v/W/9X/0v/S/9L/
0v/R/9D/0P/Q/83/zf/O/87/zP/M/8z/yf/L/8v/y//L/8//0P/M/8n/y//L/8r/zf/T
/9b/3f/l/+7/9P/9/wsAHQA0AFMAdwCPAIgAaQBAABQA8f/c/8X/sv+s/7f/wf/D/8L/
wv/C/8P/xP/G/8b/xv/G/8T/w//D/8P/w//C/8D/wP/A/8D/wf/B/7//v//A/8D/v/+/
/7//wP/B/8H/vf+9/77/v/+//77/vv++/73/vP+8/7z/vf+9/73/vf+7/7v/uv+6/7n/
uf+5/7n/u/+7/7v/vP+6/7n/uf+6/7z/vP+7/7n/u/+7/7v/u/+8/73/vf+9/7z/vP+7
/7v/vf++/77/vv/A/8H/wv/C/8D/wv/C/8L/xP/H/8j/yv/L/8z/zP/P/83/zf/N/8//
0P/R/9L/1P/U/9T/1P/V/9f/2P/Y/9j/1v/W/9b/1v/U/9T/1f/V/9X/1f/U/9T/0//R
/9D/z//N/8z/yv/K/8r/y//L/8r/yv/J/8n/x//F/8b/xv/F/8T/xP/E/8T/w//C/8H/
wf+//7//v/+//7//v/+//77/vv++/77/vv+9/73/vv++/7z/vP+8/73/v/++/73/vf+/
/7//v/++/77/vv+//8D/wP+//7//wP+//7//v/+//7//v/++/77/vf++/77/vv++/77/
vv++/8D/wP/A/8D/vv+9/73/vv/A/8D/wP/A/7//wP+//73/u/+7/7v/u/+8/7z/vP+8
/7z/uv+6/7r/uv+8/7z/vP+7/7j/uP+4/7j/uP+4/7j/uP+3/7f/t/+4/7j/t/+2/7b/
t/+3/7j/uv+9/7//v//A/8H/wv/E/8T/xP/E/8T/xf/F/8b/yP/L/8//0f/Q/8//z//N
/8z/zP/P/8//0P/Q/83/y//K/8n/xv/D/8L/wf/B/8L/wv/B/77/vv++/77/vf+8/7z/
vP+5/7n/uv+6/7r/uv+6/7f/uf+5/7n/uf+1/7b/uP+1/7f/uf+8/7//w//I/9H/3f/i
/+r/+f8PACcARABnAH0AcQBMACMA/P/g/8v/tv+n/6D/ov+t/7P/r/+u/67/sP+x/7D/
sv+y/7D/sP+u/63/r/+v/6//rv+u/67/rv+u/6//r/+t/63/rv+u/63/rf+r/6z/rf+t
/6z/rf+v/7H/sf+w/7D/sP+x/7D/sP+w/63/rf+t/63/rf+t/6z/rP+t/63/rf+t/63/
rf+t/67/sf+x/7L/tP+5/7r/uv+5/7n/uf+5/7n/uv+7/7v/u/+8/7z/u/+7/73/vv++
/77/wP/B/8L/wv/C/8T/xP/E/8T/x//I/8r/y//M/8z/z//U/9f/2v/f/+P/5f/n/+r/
6P/o/+j/6f/r/+z/7P/s/+7/7v/u/+7/7P/s/+3/7f/v/+//7v/u/+3/6//q/+n/5//m
/+T/5P/i/+P/4//i/9//3f/c/9n/2f/a/9r/2f/U/9T/1P/U/9b/1v/W/9f/1//X/9f/
1//X/9f/1//W/9j/2P/Y/9j/1//X/9j/2P/W/9b/1v/X/9n/2P/X/9f/1//X/9f/1v/Y
/9j/2f/a/9r/2f/Z/9r/2//b/9v/2//b/9v/2v/a/9n/2v/a/9r/2v/a/9r/2v/Y/9j/
2P/Y/9j/1//X/9j/2P/Y/9j/2P/X/9j/1//V/9T/1f/W/9f/1v/W/9b/1v/W/9b/1v/W
/9b/1f/U/9T/1P/U/9T/1P/U/9T/0//T/9P/1P/U/9P/0v/S/9X/1f/W/9j/2f/b/9v/
3P/d/97/4P/g/+L/4v/i/+P/4f/i/+T/5//r/+v/6P/l/+P/4f/g/+D/4f/h/+L/4v/o
/+v/7//z//H/7//v/+//8f/y//L/8f/y//T/9v/4//b/9v/3//j/+P/5//v//P8AAAIA
BAADAAYABwAIAAkACQAIAAgACQAJAAsADAANAA8AFgAbACEALAAyADkARwBbAHIAjQCv
AMUAvACZAHAASAAtABwACQD2/+7/8//9/wMAAgAAAP7///8CAAYABgAFAAQAAQD//wAA
AQACAAIAAAAAAAAAAAABAAEA/////wIAAgABAAEA//8AAAEAAQD/////AAABAAEAAAAA
AAAAAQAAAAAAAAABAAEAAQABAAEAAQAAAAAABwALAA8AEwAVABcAGQAcABwAGwAbABwA
HgAeAB0AGwAZABkAGQAZABwAHQAdAB0AHgAeAB0AHQAdAB4AHgAeACIAIwAkACQAJAAm
ACYAJgAmACkAKgAsAC0ALgAuADEAMwAzADMANQA0ADUANgA4ADYANgA2ADcANwA4ADgA
OAA6ADoAOgA6ADoAOgA7ADsAOwA7ADoAOgA5ADcANgA1ADcANgA0ADQAMgAzADMAMgAw
AC8ALwAtACsALAAsACsAKgAqACoAKgAqACoAKgArACkAKQApACkAKQApACkAKAAoACgA
KAAoACcAJwAoACgAKAAoACgAKQArACoAKQApACkAKQApACgAKAAoACkAKgAoACcAJwAo
ACsAKwArACsAKQApACgAKAAnACgAKAAoACgAKAAoACgAJgAmACYAJgAoACcAJwAoACgA
KAAoACgAJwAoACcAJQAkACUAJgAnACYAJAAmACQAJAAkACQAJAAmACYAJgAlACQAJAAk
ACQAJAAkACQAJAAjACMAIwAkACIAIQAgACAAIQAhACIAJAAlACcAJwAoACkAKgAsACwA
LAAsACwALQAtAC4AMAAzADUANQAyAC8ALQArACoAKgArACsALAAsACkAJwAmACUAIgAf
AB4AHQAdAB4AHgAdABoAGgAaABoAGQAYABgAGAAVABUAFgAWABYAFgAWABMAEwATABMA
EwARAA4ADgARABMAEwAWABsAHwAiACcALwA2AD4ARwBXAG0AhACfAL8AxQCqAIMAXAA6
ACUAEgD///L/9v///wsADQAIAAoADgANAAoACAAMAAwADAAKAAkACQAJAAkACAAIAAgA
CAAIAAsACwAJAAkACAAIAAcABwAFAAYABwAHAAcABwAIAAkABwAGAAYABgAGAAYABwAI
AAcABwAHAAcABwAHAAYABgAFAAUABQAFAAUABQAFAAYABgAFAAUABgAIAAgABwAFAAUA
BQAFAAUABgAHAAcABwAIAAgABwAHAAkACgAKAAoADAANAA4ADgAOABAAEAAQABIAFQAW
ABgAFwAYABgAGwAbABsAGwAdABwAHQAeACAAIAAgACAAIQAhACIAIgAiACAAIAAgACAA
IAAgACEAIQAhACEAIAAgACEAHwAeAB0AHQAcABoAGgAZABkAGAAWABUAFQAWABUAFQAW
ABYAFQAQABAAEAAQABAAEAAQABEAEQARABEAEQAPAA8ADwAOABAAEAAQABAAEQARABIA
EgASABIAEgATABMAEgARABEAEwATABMAEgAUABQAFQAWABQAEwATABQAFwAXABcAFwAX
ABcAFgAWABYAFgAVABQAFgAWABYAFgAUABQAFAAUABYAFQAVABYAFAAUABQAFAAUABYA
FgAVABQAFQAWABcAFAAUABQAFAAUABQAFAAUABQAEwAQAA4ADAAKAAcABgAFAAQAAwAD
AAMABAAEAAMAAgACAAMAAwAEAAYABwAJAAkACgAMAA4AEQASABIAEgASABMAEQASABQA
FwAcAB0AGwAZABcAFQAUABQAFwAXABgAGAAVABMAEgARAA8ADQANAA0ADgAQABEAEQAP
AA4ADQAMAAoACgALAAwACwALAAwADAAOAA4ADgALAAsACwALAAsACwAMAA4ADQALAA0A
EAARABUAHAAhACcALgA0AD0ATQBjAHoAlQC3AMMArgCRAGoAQAAnABQA/f/s/+r/8f/3
//f/+P/4//r/+f/4//D/6P/l/+L/3f/Z/9X/0//R/87/zf/M/8v/yv/N/83/y//L/8z/
zP/L/8v/yv/K/8r/yf/G/8X/xf/F/7//uv+2/7L/sP+u/63/rP+t/63/rf+t/6v/q/+q
/6r/qv+p/6j/p/+n/6f/p/+o/6j/p/+n/6j/qf+o/6b/o/+h/6H/of+h/6L/o/+j/6P/
pP+k/6P/o/+n/6j/qP+o/6r/q/+s/6z/rP+u/67/rv+u/7H/sv+0/7f/uP+4/7v/vf+9
/73/v//A/8H/wv/E/8T/xP/E/8X/x//I/8j/yP/K/8r/yv/K/8r/yv/L/8v/y//L/8r/
yv/K/8n/yf/J/8r/yv/J/8r/yP/J/8n/yP/I/8f/x//F/8X/xv/G/8X/w//E/8X/xv/G
/8b/xv/H/8X/xf/F/8X/x//H/8f/xv/H/8j/yf/K/8n/yf/K/8r/zP/M/8z/zf/P/87/
zf/N/87/z//Q/9D/0v/S/9P/1P/U/9P/0//U/9f/1//X/9f/1//X/9b/1v/X/9j/2P/Y
/9j/2P/Y/9j/2v/a/9r/2v/a/9n/2f/a/9j/2P/Y/9j/2P/a/9r/2f/Y/9n/2v/b/9z/
3P/c/97/3P/c/9z/3P/a/9r/2v/Z/9r/2v/a/9r/2v/a/9r/2v/b/9v/2//c/97/3f/c
/9z/2//b/9z/3v/i/+X/5v/o/+f/6P/q/+r/7P/s/+z/7f/v//D/8v/1//n/+f/2//P/
8//x//D/8P/x//H/8v/y//H/7//u/+3/7P/p/+j/5//n/+j/6P/n/+T/5P/k/+T/4v/i
/+P/5P/h/+H/4v/i/+T/5P/k/+H/4//j/+P/4//j/+b/5P/j/+X/5f/m/+n/6//w//f/
AQAKABIAGwApAD0AVABzAJcAqwCeAHsAVAAqAA0A+P/h/87/zP/X/+P/5//m/+D/4P/j
/+L/4v/m/+b/5v/k/+P/5f/l/+X/5P/k/+T/5P/k/+X/5f/j/+P/5P/k/+P/4//j/+T/
5f/l/+X/5f/m/+f/5//m/+b/5v/n/+b/5v/m/+X/5f/l/+X/5//n/+b/5v/p/+n/6f/p
/+f/5//n/+j/6v/p/+n/6v/q/+r/6f/n/+j/6f/q/+v/7P/t/+3/7f/u/+7/7f/t//D/
8v/z//T/9f/1//X/9P/3//r/+//8//7/AQACAAQABQAGAAYACQANAA8AEQAVABYAFwAY
ABoAGwAcAB0AHwAfACAAIAAgACIAIgAiACIAJAAkACUAJQAjACMAIgAiACEAHwAeAB0A
HgAeAB0AHgAcAB0AHQAcABoAGQAZABcAGQAaABoAGQAWABYAFgAWABQAFAAUABUAFQAV
ABUAFQAXABcAFwAWABYAFgAWABYAFQAVABYAFgAYABgAGAAZABkAGAAXABcAGAAZABoA
GgAaABoAGwAcABwAGwAbABwAHQAdAB0AHQAdAB0AHAAcABsAHAAcABwAHgAeAB4AHgAc
ABwAHAAcAB4AHQAdAB4AHAAcABwAHAAcAB4AHgAdABsAGwAbABsAHAAcAB4AHAAcABwA
HAAcABwAHAAbABoAGgAaABoAGgAaABoAGgAZABkAGQAaABoAGQAYABgAGQAZABoAHAAf
ACEAIQAiACUAJgAoACgAJgAmACYAJwAnACgAKgAtAC8ALwAsACkAJwAlACQAJAAjACMA
JAAkACUAIwAiACEAHgAbABoAGQAZABoAGgAZABYAFgAWABYAEwASABIAEgAPAA8AEAAQ
ABAAEAAQAA0ADQANAA0ADQANABAADAALAA8ADwAOABEAFQAaACEAKQA0ADoAQwBTAGkA
ggCjAMMAzQC2AI0AZABCACsAGAADAPT/8v/5/wUABwAEAAAAAgADAAQAAgAEAAYABgAE
AAMAAQABAAEAAAACAAIAAgACAAEAAQD/////AAAAAP///////wAAAQABAP////8AAAEA
///+//7//v/+//7///8AAP///////////f/9//z//P/9//3//f/9//v/+//7//z/////
/wAAAgAHAAgACAAHAAcABwAHAAcACAAJAAkACQAIAAgABwAHAAYABgAFAAQABQAFAAUA
BAAGAAgACAAIAAkACwALAAwADQAOAA4AEQARABEAEQATABIAEwAUABYAFAAUABQAFQAX
ABgAGAAYABgAGAAYABgAGAAYABkAGQAYABcAFQAUABUAEwASABEAEQAQAA4ADgAMAA0A
DQAMAA4AEQAVABcAGQAaABoAGQAWABYAFgAWABQAFAAUABUAEwATABMAEwATABMAEwAS
ABIAEgASABIAEwATABQAFAAUABQAFAAVABMAEgARABEAEQARABEAEAAQABAAEQASABIA
EQARABIAEwATABMAEwASABEADwAOABEAEgASABIAEQAQAA8ADgAOAA4ADgAOAA4ADQAN
AA4ADAAMAAwADAAMAA4ADgANAAkACQAJAAkACgAIAAgACAAIAAgACAAHAAYABQADAAMA
BAAFAAYABAAEAAQABAADAAMAAwAEAAQAAwACAAIAAQABAAIABAAJAAsACwAMAAsADAAO
AA4ADgAOAA4ADwAPABAAEgAVABcAFwAUABEADQALAAoACgAJAAkACgAKAAsACQAIAAcA
BAABAAAA/////wAAAAD//wIABAAGAAgACQAKAAwADgALAAsADAAMAAwADAAMAAkACwAL
AAsACwANAAwADAALAA0ADQAOABEAEwAYAB0AJQAwADYAOwBHAF0AdACNAK8AxQC2AJEA
agBGACkAFgAFAPL/7v/3////AwACAAAAAAABAAAAAAACAAIAAgAAAP///////////v/8
//z//P/8///////9//3//P/8//v/+//7//z//f/9//n/+f/6//v/+//6//r/+v/7//r/
+v/6//v/+//7//v/+f/5//j/+P///wMABwALAA8AEwAXABwAHAAbABsAHAAcABwAGwAZ
ABsAGwAbABsAGgAbABsAGwAeAB4AHQAdAB8AIAAgACAAIQAhACEAIAAhACQAJQAmACwA
MwA4AD4AQQBCAEIARQBHAEcARwBJAEkASQBJAEoASQBKAEsATQBNAE4ATgBOAFAAUABQ
AFAAUABQAFEAUQBQAE8ATQBMAEwASwBLAEsASwBKAEgASABGAEcARwBGAEQAQwBDAEEA
PwBAAEAAPwA+AD4APgA+ADwAPAA8AD0AOwA7ADsAOwA9AD0APQA8ADwAPAA8ADwAPAA7
ADsAOgA8ADwAPAA9AD0APAA7ADsAPAA9AD4APgA9ADwAPAA8ADwAOwA7ADwAOwA7ADsA
OwA7ADsAOgA6ADsAPAA8ADwAOgA6ADoAOgA6ADoAOgA6ADoAOQA5ADoAOQA4ADcANgA2
ADgAOAA3ADUANQA1ADUANgA2ADYANgA4ADYANgA0ADQANAA0ADQANAA0ADMANAA0ADQA
NAA0ADQANAA0ADEAMQAxADIAMAAvAC4ALgAwADEAMwA2ADcAOQA5ADoAOwA8AD4APgA+
AD4APgA/AD8AQABCAEUARwBHAEQAQQA9ADsAOgA6AD0APQA+AD4APQA7ADoAOQA0ADEA
MAAvAC8AMAAwAC8AKwAqACkAKAAmACYAJwAoACcAJwAoACgAJgAmACYAIwAkACUAJgAn
ACcAJgAmACcAJQAnACoALwAzADgAPwBFAEwAVABhAG8AgwCcALsA1wDVALQAjQBkAEIA
MQAgAA0ABgAOABcAHQAhAB4AHAAeAB8AIAAiACAAIAAgAB4AHQAdAB0AHQAcABwAHAAc
ABwAGwAbABkAGQAcABwAGwAbABsAHAAdAB0AGwAbABwAHQAdABwAHAAcABsAGgAaABoA
GwAbABsAGwAZABkAGAAYABsAGwAbABsAHQAdAB0AHgAdABsAGgAaAB0AHgAeAB0AHQAd
AB0AHQAeAB8AHwAfACIAIgAhACEAIQAiACIAIgAmACcAKAAoACYAKAAoACgALAAvADAA
MgAxADIAMgA1ADUANQA1ADcAOgA7ADwAPgA6ADoAOgA7ADsAPAA8ADwAPAA8ADwAPAA+
AD4APwA/AD0APQA8ADwAOwA5ADgANwA3ADYANAA0ADYANwA3ADYAMgAxADEALwAvADAA
MAAvACwALAAsACwALAAsACwALQAtAC0ALQAtAC0ALQAtACwALgAuAC4ALgAvAC8AMAAw
AC4ALgAuAC8ALwAuAC0ALQAsACsAKgAoACUAJAAkACQAIgAhACEAIgAjACMAIwAjACUA
JQAkACQAJQAmACYAJgAmACYAJgAmACQAJAAkACQAJAAjACMAJAAkACQAJAAkACQAJgAm
ACUAJQAlACUAJQAoACgAJgAkACQAJAAkACQAJgAmACYAJQAkACQAJAAkACYAJgAmACYA
JQAlACUAJgAoACcAJgAmACgAKQArAC4ALwAxADEAMgAzADQANgA2ADgAOAA4ADkAOwA8
AD4AQQBBAEEAPgA7ADcANQA0ADQAMwAzADQANAAzADEAMAAvACwAKQAoACcAJwAoACgA
JwAmACYAJgAmACMAIgAiACIAIwAjACQAJAAiACIAIgAfABsAGQAXABUACwAEAP7/+f/1
//X/9v/7//3//v8FABEAFgAaACcAOQBPAGgAiwCpAKcAjgBvAEYAHAAHAPb/3f/S/9z/
4//f/9v/3P/c/9r/2//a/9r/2P/W/9b/1P/T/9P/0//T/9L/z//O/83/zP/M/8v/yP/H
/8j/yP/H/8f/x//I/8n/yf/H/8f/yP/J/8n/yP/I/8j/yP/I/8n/yv/J/8n/yf/J/8v/
y//K/8r/zf/N/83/zf/L/8v/y//M/87/zf/N/87/0P/Q/8//zf/P/8//z//P/9D/0f/R
/9H/0v/S/9H/0f/V/9b/1v/W/9j/2f/a/9r/2P/a/9r/2v/e/+H/4v/k/+P/5P/k/+f/
6f/p/+n/6//u/+//8P/y//D/8P/w//H/8//0//T/9P/2//b/9v/2//T/9P/1//X/9//3
//b/9v/1//P/8v/x//H/8P/u/+7/7v/v/+//7v/s/+v/6//p/+v/7P/s/+v/6P/o/+j/
6P/m/+b/5v/n/+n/6f/p/+n/6f/p/+n/6P/q/+r/6v/q/+n/6f/q/+r/7P/s/+z/7f/t
/+z/6//r/+n/5//l/+L/4v/i/+P/5P/k/+P/4//k/+P/4//j/+P/4//j/+L/4v/j/+T/
5P/k/+T/5P/k/+T/4v/i/+L/4v/i/+H/4f/i/+L/4v/i/+L/4v/k/+T/4//h/+H/4f/h
/+D/4P/g/+D/4P/g/+D/4P/f/97/3v/e/+H/4f/h/+H/4f/h/+H/4f/g/9//3v/d/97/
3v/e/w==
         </WaveFormData>
      </LeadData>
      <LeadData>
         <LeadByteCountTotal>10000</LeadByteCountTotal>
         <LeadTimeOffset>0</LeadTimeOffset>
         <LeadSampleCountTotal>5000</LeadSampleCountTotal>
         <LeadAmplitudeUnitsPerBit>4.88</LeadAmplitudeUnitsPerBit>
         <LeadAmplitudeUnits>��V</LeadAmplitudeUnits>
         <LeadHighLimit>2147483647</LeadHighLimit>
         <LeadLowLimit>268435456</LeadLowLimit>
         <LeadID>V1</LeadID>
         <LeadOffsetFirstSample>0</LeadOffsetFirstSample>
         <FirstSampleBaseline>0</FirstSampleBaseline>
         <LeadSampleSize>2</LeadSampleSize>
         <LeadOff>FALSE</LeadOff>
         <BaselineSway>FALSE</BaselineSway>
         <ExcessiveACNoise>FALSE</ExcessiveACNoise>
         <MuscleNoise>FALSE</MuscleNoise>
         <LeadDataCRC32>3173805916</LeadDataCRC32>
         <WaveFormData>
6P/o/+j/6P/m/+b/5v/m/+j/6P/o/+j/6P/o/+j/6P/m/+b/5v/m/+f/6P/p/+r/6f/o
/+f/5v/o/+j/6P/o/+j/6P/o/+j/5v/m/+b/5v/o/+j/6P/o/+b/5v/m/+b/5v/m/+b/
5v/m/+f/5//n/+b/5v/m/+b/6P/n/+f/5//l/+X/5f/l/+b/5v/m/+f/5//n/+f/6f/p
/+n/6f/r/+z/7P/t/+3/7f/t/+3/6//q/+f/5v/k/+L/3//c/9r/2P/X/9f/2P/b/9v/
3P/c/9r/2f/Z/9r/2v/b/9v/3P/e/+D/4v/j/+H/4//k/+T/5f/l/+X/5f/l/+X/5f/m
/+T/5P/k/+T/5v/m/+f/5//l/+X/5f/k/+b/6//z//z/BAAKABQAHwAsADsAOQAfAPT/
xv+S/2D/Q/8v/xv/D/8V/yP/Mf9I/2n/jP+l/7D/tf+9/8b/z//Y/97/4//l/+n/6v/s
/+3/7//x//L/8//z//P/8//1//b/9v/2//b/+P/4//n/+f/3//f/+f/5//n/+f/5//r/
+v/5//n/+f/7//r/+v/6//r/+v/7//z//v/9//3////9//3//f/9//7//v//////AAAA
AAAAAQADAAMAAwADAAEAAgADAAQABgAGAAYABwAFAAYABgAHAAgACAAIAAkACwALAAsA
CwAKAAwADAALAA0ADQAOABAAEgARAA8ADwANAA0ADQAMAAsACgAKAAoABgAFAAQAAwAE
AAIAAQABAP///v/9//v//P/7//r/+v/4//f/9v/1//X/9f/1//X/9v/1//X/9f/1//X/
9v/3//X/9v/1//P/8//0//T/9P/z//L/8v/y//X/9f/1//X/8//z//T/9P/y//L/8v/y
//P/8//z//P/8f/y//L/8v/y//L/8v/y//L/8v/x//H/8//z//P/9P/z//P/8//z//H/
8f/w//D/8v/y//L/8v/w//D/8P/w//H/8f/x//D/8P/w//H/8f/x//H/7//v/+//8P/w
//D/7//v/+//7//t/+3/7f/t/+7/7v/u/+7/8P/t/+3/7//w//D/8P/w//D/7//v/+7/
7f/u/+7/7v/u/+7/7f/t/+3/7f/t/+3/7f/u/+7/7v/v/+//7//v//H/8f/x//H/8//0
//T/9f/1//P/8//z//H/8v/v/+7/7P/s/+n/5v/k/+L/4f/h/+L/4//j/+T/5P/k/+P/
4//k/+b/5//n/+j/6//u//H/8//3//v//v8AAAAAAQACAAMAAwADAAMABAAGAAYABgAG
AAQABAAFAAUABQAFAAUABgAIAAkADwAYACAAKAAwAD0ASABTAFkASwAkAPb/xP+U/3H/
Xf9J/zn/N/9B/0v/XP97/57/u//O/9X/2//i/+v/9v/8////AwAFAAYACAAJAAoADQAP
ABEAFAAVABYAGQAaABoAGgAaABoAGgAbABsAGQAZABsAGwAbABsAGwAcABwAGwAbABsA
HQAcABwAHAAcABwAHQAeAB4AHQAdAB8AHwAfAB8AHwAiACIAIwAjACcAKAApACsAKwAr
ACsAKwApACoAKwAsACoAKgAqACsAKwAsACwALQAuAC4ALgAvAC8ALwAvAC8AMAAyADIA
MQAyADEAMQAyADIAMQAvAC8ALwAvAC8ALgArACoAKgAqACgAJwAmACUAJgAkACMAIwAh
ACAAHwAdAB4AHQAcABwAGgAZABgAFwAZABkAGQAZABoAGQAZABkAGAAXABcAFwAWABgA
GAAXABUAFgAWABYAFwAWABYAFgAXABcAFwAXABcAFwAYABgAGAAYABgAGAAXABcAFwAX
ABcAGAAYABgAGgAaABoAGgAaABoAGQAZABkAGQAZABoAGQAZABkAGQAZABkAGAAYABoA
GgAaABoAGAAYABgAGAAZABkAGQAYABgAGAAZABkAGQAZABcAFwAXABgAGAAYABcAFwAX
ABcAFwAXABcAFwAWABYAFgAWABYAFQAVABUAGAAWABQAFAAUABQAFAAVABUAFQAUABQA
FAAUABIAEQARABEAEQARABEAEQASABIAEgATABMAEwATABUAFQAVABUAFwAYABgAGQAZ
ABkAGQAZABcAGAAVABQAEgAQAA0ACgAIAAgABwAHAAgACQAJAAoACgAKAAkACQAKAAoA
CwALAAwADgAQABIAEwARABMAFAAUABMAEwATABMAFAAVABYAGAAWABYAFgAWABgAGAAZ
ABkAFwAXABcAGgAcAB8AJwAwADgAQABKAFMAXABlAGMASQAgAPL/wP+S/3f/Y/9R/0n/
T/9b/2v/gv+j/8b/3f/q/+//8//6/wMADAASABcAGQAZABoAHAAdAB0AHwAgACEAIQAh
ACEAIwAkACQAJAAkACYAJgAnACcAJQAlACcAJwAnACcAJwAoACoAKQApACkAKwAqACoA
KgAqACoAKwAsACwAKwArAC0ALQAtAC0ALQAwADAAMQAxADEAMAAvAC8AMQAxADEAMQAx
ADIAMwA0ADIAMgAyADMANQA2ADYANwA2ADYANgA3ADUANQA1ADUANgA4ADgANwA4ADcA
NwA4ADgANwA1ADUAMwAzADMAMgAxADAAMAAwAC4ALQAsACsAKgAoACcAJwAkACQAJAAj
ACQAIwAiACIAIgAhACAAHwAhACEAIQAhACIAIQAhACEAIQAhACIAIwAiACIAIAAdAB8A
IAAgACAAHwAeAB4AHgAfAB8AHwAfAB8AHwAgACAAIAAgACAAIAAhACEAIQAhAB8AIAAg
ACAAIAAgACAAIAAiACIAIQAhACEAIQAhACIAIQAhACEAIQAjACMAIgAiACIAIgAiACIA
IgAiACIAIgAhACEAIQAgACIAIgAjACMAIwAjACEAIQAhACIAIgAiACEAIQAhACEAHwAf
AB8AHwAgACAAIAAgACIAIQAeACAAIAAgACAAIAAhACEAIQAgACAAIAAgACEAIQAiACMA
IQAhACEAIQAgACAAIAAhACMAIwAjACUAIwAjACMAJQAkACQAJQAlACQAIwAiAB8AHAAZ
ABgAFgAWABMAEAAOAAwACwALAAwADwAPABAAEAAOAA0ADQAOAA4ADwAPABAAFAAWABgA
GQAXABkAGgAaABkAGQAZABkAGQAZABkAGgAaABoAGgAaABoAGgAbABsAGwAdAB0AHAAe
ACMAKQAyADoAPABCAE8AWgBhAGMAUwAwAAgA4v+8/5f/f/9v/2X/Y/9r/33/kP+l/8L/
3//0//n/+f/+/wUADgAWABkAGQAbABwAHgAfACEAIwAkACUAJQAlACUAJwAmACYAJgAm
ACYAJgAnACcAJQAlACcAJwAnACcAJwAoACYAJQAlACUAIQAeABwAGgAcABwAHQAeAB0A
GwAaABsAHQAdAB0AHQAdABwAHAAbABsAGgAZABkAFwAXABcAFwAWABYAFgAWABMAEgAR
ABEAEQASABIAEwASABIAEgATABIAEQAQAA8ADgAQABAADwAOAA0ADQAOAAwACwAJAAkA
CAAHAAYABAADAAIAAgACAP7//f/8//v//P/6//n/+f/4//j/+P/3//j/9//2//b/+P/3
//b/9f/2//f/+P/5//r/+f/5//n/+f/5//r/+//7//z/+//5//n/+v/6//r/+v/6//v/
/P/7//v/+//7//v/+//8//z//P/8//z//P/9//3//f/9//z//P/7//r//P/8//z//P/6
//r/+f/5//j/9//2//b/9//3//f/9//1//X/9P/0//b/9v/2//b/9v/2//b/9v/1//X/
9f/0//b/9v/3//f/9f/1//P/8//z//T/9P/0//P/8//z//P/8//z//P/8//0//T/9P/0
//L/8//z//X/9P/0//T/9P/0//L/8//z//P/8v/y//L/8v/0//P/8//z//H/8f/x//H/
8v/y//L/8//x//H/8f/z//P/8//z//X/9v/2//f/9//3//f/9//1//T/8f/w/+7/7v/r
/+j/5v/i/+H/4f/i/+P/4//k/+T/5P/j/+P/5P/k/+X/5f/m/+j/6v/s/+3/6//t/+7/
7v/t/+3/7f/t/+v/6//r/+z/7P/s/+z/7P/s/+z/7f/t/+3/7f/t/+7/8P/x//P//v8G
AAoAEAAZACQALwA3ADEAFgDu/8T/lv9p/03/Pf8v/yn/Mf89/1D/Zf+A/6H/uP/D/8X/
yP/P/9j/3v/j/+f/6f/q/+z/7f/r/+3/7v/v/+//7//v//H/8v/y//L/8v/0//T/9f/1
//T/8//0//P/8//z//P/9P/2//X/9f/1//X/9P/0//T/8v/y//P/9P/y//H/8f/z//P/
8//z//P/9P/0//X/9f/2//b/9v/3//n/+f/5//n/9//4//n/+v/6//r/+v/7//n/+v/6
//v//P/8//z//f//////////////AAD///3//f/9//7/AAD+//3/+//7//n/+f/5//j/
9//2//b/9v/y//H/8P/v/+z/6v/p/+n/5v/m/+b/5f/m/+X/5P/k/+T/4//i/+H/4//j
/+P/4//k/+P/4//j/+H/4f/i/+P/4//k/+P/4f/h/+L/4v/i/+H/4P/g/+D/4f/h/+H/
4f/h/+H/4v/i/+D/4P/g/+D/4f/h/+H/4f/h/+L/4v/i/+L/4v/i/+L/4v/i/+H/4f/h
/+H/4f/i/+H/4f/h/+H/4f/h/+D/4P/i/+L/4v/i/+D/4P/g/+D/3//f/9//3v/e/97/
3//f/9//3//d/93/3f/e/97/3v/d/93/3f/d/93/3f/d/93/3v/e/97/3v/e/9v/2//d
/97/3P/c/9z/3P/a/9v/2//b/9z/3P/c/9z/2v/Z/9n/2f/b/9v/2//b/9r/2v/a/9v/
2f/Z/9n/2//d/93/3f/f/+D/4P/h/+H/3//f/9//3f/c/9n/2P/W/9b/0//Q/87/zf/N
/87/0P/P/8//0P/Q/9D/z//P/9D/0P/R/9H/0v/S/9T/1v/X/9X/1//Y/9j/1//X/9f/
1//X/9f/1//Y/9j/2P/Y/9j/1v/W/9f/1//Z/9n/2f/a/9z/4f/r//L/+v8CAAwAGQAm
AC0AHwD5/8z/mv9m/z7/J/8V/wX/A/8P/xn/Kf9I/23/iv+b/6T/q/+z/7r/wf/I/8z/
0f/V/9f/2P/a/9v/2//d/97/3//e/93/3P/d/9//4P/h/+L/4v/i/+P/4//h/+H/4//j
/+P/4//j/+T/5P/j/+P/4//k/+T/5f/m/+T/5P/l/+b/6P/n/+f/6f/n/+f/5//n/+j/
6P/p/+n/6//s/+3/7//v/+//7//v//H/8v/z//T/9P/0//T/9f/1//b/9v/3//j/+P/4
//n/+f/5//n/+f/6//z//P/7//r/+f/5//r/+P/3//X/9f/2//f/+P/4//n/+P/4//j/
+P/3//b/9f/0//L/8f/x/+7/7v/u/+3/7P/r/+r/6v/s/+v/6v/p/+n/6f/p/+n/6P/n
/+f/5//l/+X/5v/n/+f/6P/n/+X/4//k/+T/5P/j/+L/4v/i/+X/5f/l/+X/4//j/+T/
5P/m/+b/5v/m/+P/4//j/+P/5f/m/+b/5v/k/+T/5P/k/+T/5P/j/+P/5f/l/+X/5v/l
/+X/5f/l/+X/5f/k/+T/5v/m/+b/5v/m/+b/5v/m/+f/5//n/+b/5v/m/+f/5//l/+X/
4//j/+X/5v/m/+b/4//j/+P/4//l/+X/5f/l/+T/5P/k/+T/5P/m/+T/5P/k/+T/5P/l
/+X/5f/k/+T/5P/k/+T/4//j/+P/4//j/+P/4//k/+T/5P/l/+P/4//j/+X/5//n/+f/
6f/q/+r/6//r/+v/6//r/+n/6v/n/+b/5P/i/9//3P/a/9j/1//X/9j/2f/Z/9r/2v/c
/93/3//i/+T/5f/l/+b/6P/q/+z/7f/w//P/9f/2//X/9f/1//X/9//3//f/+P/5//r/
+//8//z//P/9//3//f/9//3//v8AAAEABwAOABYAHgAmAC8AOgBFAE8AQwAiAPL/wP+Q
/2v/U/89/y3/K/83/0P/Uv9t/47/r//C/8n/0f/Y/+H/6P/w//X/+f/7//z//v//////
AQACAAMAAwADAAMABQAGAAYABgAGAAQABAAFAAUABwAHAAkACQAJAAkACQAKAAoACQAJ
AAkACwAKAAoACgAKAAoACwAMAA4ADQANAA8AEQATABUAFwAYABgAGQAZABoAGgAaABsA
GQAZABkAGQAZABoAGwAcABwAHAAcAB0AHQAeAB4AHwAgACAAIAAhACEAIQAhACEAIgAk
ACQAIwAiACEAIQAiACIAIQAfAB8AIQAhACEAIAAdABwAHAAcABoAGQAYABcAGAAWABUA
FQASABIAEgARABAADwAOAA4AEAAPAA4ADQANAA0ADQANAA4ADQANAA0ACwALAAwADQAN
AA4ADQALAAkACgAKAAoACwAKAAoACgALAAsACwALAAkACQAKAAoADAAMAAwADAALAAsA
CwALAAsADAAMAAwACgAKAAoACgAKAAoACQAJAAsACwALAAwADAALAAoACQALAAsACgAK
AAoACgAKAAoACAAIAAgACAALAAsACwAKAAgACAAJAAkACQAJAAcABwAHAAgACAAIAAcA
BwAHAAcACQAJAAkACQAJAAgABwAGAAYABwAHAAYABgAGAAYABgAEAAUABQAFAAQABAAE
AAQABAADAAMAAwADAAMAAwADAAIAAgACAAMAAwADAAMABQAFAAUABQAHAAYABgAHAAcA
BwAHAAcABQAEAAEAAAD+//z/+f/2//T/9P/z//P/9P/z//P/9P/0//b/9f/1//b/9P/1
//X/9v/2//j/+v/7//3///8AAAAA//////////////////8AAP7//v/+//7//P/8//3/
/f////////8AAAAAAwAJABIAGgAiACoAMwA+AEcASQA1AA4A4v+y/4T/Y/9N/zn/Lf8v
/zv/R/9a/3v/oP+9/8r/0f/T/9z/5f/u//L/9f/3//v//P/+////AQADAAQABQAFAAUA
BQAHAAgACAAIAAgACAAIAAkACQAKAAsADgAPAA8ADwAPABAAEAAPAA8ADwARABAAEAAQ
ABAAEAARABIAFAATABMAFQAUABMAEgARABIAEgATABMAFAAUABQAFQAUABMAEgARABMA
FAAVABYAFgAWABYAFwAXABgAGAAZABoAGgAaABsAGwAbABsAGwAaABwAHAAbABoAGQAZ
ABoAGgAZABcAFwAXABcAFwAWABQAEgARABAAEAAPAA4ADQAMAAoACQAJAAgACAAIAAcA
BgAFAAQABAAEAAMAAgABAAEAAQABAAEAAgABAAEAAQABAAEAAgADAAMABAADAAEA//8A
AAAAAAABAAAAAAAAAAMAAwADAAMAAQABAAIAAgACAAIAAgACAAEAAQABAAEAAQACAAIA
AgACAAIAAgACAAIAAgABAAEAAQABAAEAAgABAAEAAQABAAEAAQAAAAAAAAAAAAAAAAAA
AAAAAAAAAP////////7//v/+/////////////f/9//3//v/+//7//f/9//3//f/9//3/
/f/9//z//P/8//z//P/8//r/+v/6//r/+v/7//v/+//4//j/+P/4//b/9f/1//X/9//3
//f/9//0//T/9P/1//f/9//3//n/+f/5//n/+//8//z//f/9//////////3//P/5//j/
9v/0//H/7v/s/+z/6//r/+z/7f/t/+7/7v/s/+v/6//s/+z/7f/t/+7/8v/0//b/9//5
//v//P/8//v/+//7//v//f/9//3//v/8//z//P/8//r/+v/7//v//f///////v/+/wMA
CQAQABYAHAAiAC0AOAA/AEMANQAWAPD/yv+g/33/Y/9V/0v/R/9L/13/cP+D/5z/uf/Q
/9X/1f/Y/9//5v/s/+//7//w//D/8f/x/+7/7//v/+//7//v/+//8f/y//L/8v/y//L/
8v/z//P/8//z//X/9f/0//P/8v/y//H/7//u/+3/7f/s/+z/7P/q/+r/6//s/+z/6//r
/+3/6//r/+v/6//u/+7/7//v/+7/7v/u/+//7v/t/+z/6//p/+r/6//s/+r/6v/q/+v/
6//s/+z/7f/s/+z/7P/t/+3/7f/t/+3/7v/w//D/7//u/+3/7f/u/+z/6//p/+n/5//n
/+f/5v/j/+L/4v/i/+L/4f/g/9//3v/c/9v/2//Y/9j/2P/X/9j/1//W/9b/1//X/9f/
1//Y/9n/2v/b/9z/2//b/9v/3f/d/97/3//f/+D/3//d/93/3v/e/97/3//e/97/3v/d
/93/3f/d/97/3//h/+L/4P/g/+D/4P/h/+H/4f/h/+P/5P/k/+T/4v/i/+L/4v/i/+L/
4f/h/+P/4//j/+T/4//j/+P/4//j/+P/4v/i/+L/4v/i/+L/4v/i/+L/4v/j/+P/4//i
/+L/4v/j/+P/5f/l/+P/4//j/+T/5P/k/+X/5f/l/+X/4//j/+P/4//m/+b/5v/m/+b/
5//n/+b/5v/m/+b/5v/k/+X/5f/l/+b/5v/m/+b/5v/l/+X/5f/n/+f/5//n/+b/5v/m
/+f/5f/l/+X/5//n/+f/5//p/+z/7P/t/+3/7//v/+//7f/q/+f/5v/k/+T/4f/e/9z/
3P/b/9v/3P/d/93/3v/e/+D/3//f/+D/4P/h/+H/4v/m/+j/6v/r/+n/6//s/+z/6//r
/+v/6//t/+3/7f/u/+7/7v/u/+7/7v/u/+//7//v/+//7//w//L/8//7/wQADAASABoA
IwAsADkAQQA3ABgA7v/A/5D/Z/9P/zv/Lf8r/zX/Rf9U/2v/jv+v/8L/y//N/9D/2f/k
/+z/8f/z//X/9v/4//n/9//5//r/+//8//3//v8BAAAAAAAAAAAAAgACAAMAAwAFAAUA
BwAHAAUABQAFAAYABgAFAAUABQAGAAYABwAIAAgACAAJAAoADAALAAsADQANAA0ADQAN
AA4ADgAPAA8ADgAOAA4ADwARABEAEQARABMAFAAVABYAFAAUABQAFQAXABgAGAAZABgA
GAAYABkAGwAbABsAGwAcAB4AHgAdAB4AHQAdAB4AIAAfAB0AHQAfAB8AHwAeABsAGgAa
ABoAGgAZABgAFwAWABQAEwATABIAEgASABEAEgARABAAEAAQAA8ADgANAA8ADwAPAA8A
EAAPAA8ADwAPAA8AEAARABEAEgARAA8ADwAQABAAEAARABAAEAAQAA8ADwAPAA8ADQAN
AA4ADgAQABAAEAAQAA8ADwAPAA8ADwAQABAAEAAOAA4ADgAOABAAEAAPAA8AEQARABEA
EgARABEAEQARABMAEwASABIAEAAQABAAEAASABIAEgASABEAEQARABAAEgASABMAEwAV
ABUAEwATABEAEgASABIAEgATABQAFQATABMAEwATABIAEgASABIAFAAVABYAFAAUABQA
FAAUABUAFQAVABQAFAAUABQAFAATABMAEwATABMAEwATABIAEgASABMAEwATABMAFQAX
ABcAFwAZABoAGgAbABsAHQAdAB0AGwAYABUAFAASABQAEQAOAAwACgAJAAkACgALAAsA
DAAMAA4ADQANAA4ADAANAA0ADgAQABIAFAAVABUAFwAYABgAFwAXABcAFwAXABcAFwAY
ABgAGAAYABgAGAAYABkAGQAZABkAFwAYABoAHQAjACwANgA+AEgAUwBeAGkAawBRACgA
+v/I/5r/e/9n/1P/Rf9J/1X/Yf92/5X/uv/X/+T/6f/t//L/+/8GAA4AEwAVABcAGAAa
ABsAGQAbABwAHQAdAB0AHQAfACAAIAAgACAAIgAiACMAIwAjACMAJQAlACMAIwAjACQA
JAAjACMAIwAlACQAJAAkACYAJgAnACgAJgAlACUAJwAnACcAJwAnACoAKgArACsAKgAq
ACoAKwAsAC0ALgAvAC8AMAAxADIAMgAyADIAMwAzADQANAA1ADUANAAzADMANQA1ADUA
NQA0ADYANgA1ADQAMwAzADQANgA1ADMAMwAzADMAMwAyADEAMAAwADAALAArACoAKQAo
ACYAJQAlACYAJgAmACUAIgAhACAAIAAgAB8AHgAdAB0AHQAdAB0AHAAbABsAGwAbABsA
HAAdACAAIgAiACEAIQAiACIAIgAjACIAIgAiACIAIQAgAB8AIQAhACIAIgAgACAAIAAg
ACEAIQAhACEAIQAiACIAIgAiACIAIgAiACIAIgAhACEAIQAhACEAIgAhACEAIQAhACEA
IQAgACAAIgAiACIAIgAiACIAIgAiACEAIQAhACAAIAAgACEAIQAjACMAIQAhACEAIgAi
ACIAIwAjACMAIwAhACEAIQAhACIAIgAiACIAIgAjACIAIgAiACIAIgAgACEAIQAhACIA
IgAiACIAIAAfAB8AHwAhACEAIQAhACAAIAAgACEAIQAhACEAIwAjACMAIwAlACQAJAAl
ACUAJwAnACcAJQAiAB8AHgAcABoAFwAUABIAEAAPAA8AEAARABEAEgASABIAEQARABIA
EAARABEAEgAUABYAGAAZABoAHQAfACAAIAAhACIAIwAlACUAJQAmACQAJAAkACQAJAAk
ACUAJQAlACcAJQAkACYAKQAvADgAQABGAE4AWwBmAG8AcwBnAEQAGADo/7b/kf97/2f/
Vf9T/13/a/98/5n/vv/d/+z/8//3//7/CQASABoAHQAhACMAJAAmACcAJQAnACgAKQAr
ACsAKwAtACwALAAsACwALAAsAC0ALQAtAC0ALwAvAC0ALQAtAC4AMAAvAC8ALwAvAC4A
LgAuAC4ALgAvADAAMAAvAC8AMQA0ADUANgA3ADsAPAA+AD8AQABAAEAAQQBBAEEAQQBB
AD8AQABBAEIAQgBCAEIAQwBBAEIAQgBDAEQARABEAEUARwBHAEcARwBGAEgASABHAEkA
SQBKAEwATgBNAEsASwBJAEkASQBIAEcARgBGAEYARABDAEIAQQBAAD4APQA9ADwAPAA8
ADsAOAA3ADYANgA4ADcANgA1ADUANQA1ADUANAAzADMAMwAzADMANAA1ADMANAAzADEA
MQAyADIAMgAzADIAMgAyADEAMQAxADEALwAvADAAMAAuAC4ALgAuAC4ALwAwADEALwAw
ADAAMAAuAC4ALgAuADAAMAAvAC8ALQAtAC0ALgAvAC8ALwAvAC8ALwAuAC4ALAAsACwA
LAAsACwALAAsACsAKwArACoAKAAoACkAKQArACsAKQApACcAKAAoACgAJwAnACcAJwAn
ACcAJwAnACYAJgAmACYAJgAlACUAJQAmACQAJAAkACQAJAAkACIAIwAjACMAIgAiACIA
IgAiACEAIQAhACEAIQAhACEAIAAgACAAIQAhACEAIQAjACMAIwAjACUAJgAmACcAJwAl
ACUAJQAjACQAIQAgAB4AHAAZABYAFAASABEAEQASABMAEwAUABQAFAATABMAFAAUABUA
FQAWABYAGAAaABsAGwAdAB4AHgAdAB0AHQAdAB0AHQAdAB4AHgAeAB4AHgAcABwAHQAd
AB0AHwAfACAAIAAlAC0ANgA8AEIASgBTAF4AaQBnAE0AJAD4/8z/nv9//2f/Vf9P/1X/
X/9v/4T/o//E/9//7P/x//f//P8FAA4AFAAVABkAGwAcAB4AHwAdAB8AIAAhACMAIwAj
ACUAJgAmACYAJgAmACYAJwAnACUAJQAnACcAJwAnACcAKAAoACcAJwAnACkAKAAoACgA
KAAoACkAKgAoACcAJwApACkAKQApACkAKAAoACkAKQAqACoAKgArACsAKwArACsAKQAq
ACsALAAuAC4ALgAvAC0ALgAuAC8ALgAuAC4ALwAvAC8ALwAvAC4AMAAwAC8AMAAvAC8A
MAAuAC0AKwArACsAKwArACoAKQAoACgAKAAkACMAIgAhACAAHgAdAB0AGgAaABoAGQAY
ABcAFgAWABgAFwAWABUAFwAXABcAFwAWABUAFQAVABMAEwAUABUAFAAWABYAFQAVABYA
FgAWABcAFgAWABYAFwAXABcAFwAVABUAFgAWABgAGAAYABgAFwAXABcAFwAXABgAGAAY
ABYAFgAWABYAFgAWABUAFQAVABUAFQAWABQAEwASABEAEwATABIAEgAUABQAFAAUABIA
EgASABIAEwATABMAEgAQABAAEQARABMAEwARABEADwAQABAAEAAPAA8ADwAPAA8ADwAP
AA8ADwAOAA0ADAAMAA8ADwAQAA8ADgANAAwACgALAAsACwAKAAoACgAKAAwACwALAAsA
CwALAAsACwAKAAoACgALAA0ADQANAA8AEQARABEAEwAUABQAFQAVABMAEwATABEADgAL
AAoACAAIAAUAAgAAAP7//f/9//7//f/9//7//v/+//3//f/+//7//////wAABAAGAAgA
CQAHAAkACgAKAAcABwAHAAcABwAHAAcACAAGAAYABgAGAAUABAAEAAMAAQD//////P/8
////BQAOABQAGAAgACsANAA7ADsAKQAGAOD/uv+S/2//Wf9L/0H/Pf9H/1n/bP+D/6L/
vf/K/83/zf/S/9n/4P/m/+n/6//r/+z/7v/v/+//8f/y//P/8f/x//H/8//y//L/8v/y
//L/8v/z//P/8//z//X/9f/z//P/8//0//T/8//z//P/9f/0//T/9P/y//L/8//0//b/
9f/1//f/9//3//f/9//2//b/9//3//j/+P/4//n/+f/5//n/+f/3//j/+f/6//r/+v/6
//v/+f/6//r/+//6//r/+v/7//v/+//7//v/+//8//v/+f/6//n/+f/6//r/+f/3//f/
9v/1//T/8v/x//D/8P/w/+z/6//q/+n/6v/o/+f/5//k/+T/5P/j/+L/4f/g/+D/4v/h
/+D/3//g/+H/4v/j/+P/4//k/+X/4//j/+T/5f/k/+b/5v/l/+P/5P/k/+T/5P/k/+X/
5v/n/+f/5//n/+X/5f/m/+b/5v/m/+b/5v/l/+X/5f/l/+X/5v/m/+b/5v/m/+b/5v/m
/+b/5f/l/+T/4//i/+L/4//j/+P/4//h/+H/4P/g/+D/4P/g/+D/4P/g/+D/4P/h/+H/
4f/g/+D/4P/h/+H/3//f/93/3f/d/97/3v/e/9//3//f/9//3f/d/93/3f/c/9z/3P/c
/97/3f/d/93/3v/e/93/3f/d/93/3f/d/9z/3P/c/9z/2v/Z/9n/2f/b/9v/2//a/9z/
2v/a/w==
         </WaveFormData>
      </LeadData>
      <LeadData>
         <LeadByteCountTotal>10000</LeadByteCountTotal>
         <LeadTimeOffset>0</LeadTimeOffset>
         <LeadSampleCountTotal>5000</LeadSampleCountTotal>
         <LeadAmplitudeUnitsPerBit>4.88</LeadAmplitudeUnitsPerBit>
         <LeadAmplitudeUnits>��V</LeadAmplitudeUnits>
         <LeadHighLimit>2147483647</LeadHighLimit>
         <LeadLowLimit>268435456</LeadLowLimit>
         <LeadID>V2</LeadID>
         <LeadOffsetFirstSample>0</LeadOffsetFirstSample>
         <FirstSampleBaseline>0</FirstSampleBaseline>
         <LeadSampleSize>2</LeadSampleSize>
         <LeadOff>FALSE</LeadOff>
         <BaselineSway>FALSE</BaselineSway>
         <ExcessiveACNoise>FALSE</ExcessiveACNoise>
         <MuscleNoise>FALSE</MuscleNoise>
         <LeadDataCRC32>110310532</LeadDataCRC32>
         <WaveFormData>
9P/0//T/9P/y//L/8v/y//T/9P/0//T/9P/0//T/9P/z//L/8f/w//L/8v/y//L/7//u
/+3/7P/u/+7/7v/u/+7/7v/u/+7/7f/s/+v/6v/s/+z/7P/s/+v/6v/p/+j/6P/o/+j/
6P/n/+f/5//n/+X/5f/l/+X/5//n/+b/4//j/+T/5f/l/+X/5f/l/+X/5//m/+b/6P/o
/+f/5//n/+j/6f/q/+v/6v/r/+r/6f/r/+v/7P/s/+z/6//o/+f/5f/k/+H/4P/h/+L/
5f/m/+T/4v/i/+L/4//i/+H/4f/g/+H/4f/h/+D/4f/i/9//3v/f/+D/4f/f/9//4P/g
/97/3v/e/93/3v/f/+D/4f/f/+D/3v/f/+P/6P/y////DgAkAEQAbwCjANAA4QDUAMEA
rQCHAFcAMgAIANX/p/99/1P/N/8y/0n/cP+R/6L/r/+5/8D/yv/T/9n/2//e/97/3v/e
/9//4v/i/+L/4v/h/+H/4f/h/+T/5P/l/+X/5f/l/+X/5f/j/+P/4//j/+b/5//n/+f/
5f/l/+X/5v/o/+j/6P/o/+r/6v/q/+r/6//r/+r/6P/p/+r/6//t/+z/7v/t/+3/7//v
//H/9f/1//b/9//3//b/9//4//n/+//8////AQACAAMAAwADAAQABwAKAAwAEAASABQA
FgAYABgAGQAbAB8AIgAlACcAKAArACwALQAuAC8AMAAwADEAMQAxADEALwAvAC8ALQAv
AC4ALgAsACoAKwArACgAKQAoACYAJQAhAB8AHQAbABgAFQASABAADwAMAAsACQAFAAQA
AgAAAP3/+//5//f/+P/4//b/9v/z//H/7//u//H/8f/x//H/7//w//H/8f/x//D/8P/w
//L/8v/y//L/9P/2//f/+P/7//7/AQAEAAIAAgACAAIAAgACAAIAAgAEAAQABAAEAAMA
AwACAAIABAAEAAQABAACAAIAAwADAAIAAQABAAAAAgACAAIAAgABAAAA///+/////v/+
/////f/9//3//f/7//v/+f/4//r/+v/7//v/+P/4//f/9//6//r/+v/6//r/+P/3//b/
9f/1//X/9f/1//X/9f/0//H/7//w//H/8f/z//P/8//z//H/8P/w//L/9f/1//b/9//3
//f/9//3//X/9//3//f/+f/5//r/+v/4//f/9P/z//L/8v/w//D/8v/y//T/9P/y//D/
8P/w//H/8P/v/+//8v/z//P/8//0//f/+v/5//j/+f/6//v/+f/5//r/+v/7//z//f/9
//v/+//7//v/+//8//7///8BAAIACAATACIANABQAHsAqwDaAPsA9gDfAMcApQB1AEwA
KAD5/8f/n/91/1H/Qv9R/3T/nf+4/8f/0//a/+L/6f/v//H/9P/4//j/+P/5//z//P/8
//z/AAABAAIAAwAEAAQABQAFAAMAAwADAAMABQAFAAUABQAGAAcABwAHAAUABQAFAAYA
BwAIAAkACgAIAAgACAAIAAoACwALAAoACwAMAA0ADwAPABIAEgATABcAGQAdACMAIgAi
ACIAIQAgACEAIgAjACYAJgAoACkAKgArACsAKwAuADEANAA2ADYAOAA6ADwAPwBAAEIA
RQBIAEoATABNAEwATwBQAFEAVABVAFYAVgBVAFUAVQBVAFUAVQBVAFMAVQBUAFQAUgBR
AFEAUABMAEwATABLAEsARgBDAEAAPQA9ADsAOQA4ADYAMgAwAC0AKgAoACUAIgAjACEA
HwAdABoAGgAYABgAFgAVABQAFAAWABUAFAATABMAFAAVABUAFwAWABYAFgAVABQAEwAS
ABMAFAAUABQAFgAWABYAFgAUABQAFAAUABYAFgAWABYAFQAUABMAEgAVABUAFAAUABYA
FgAWABYAFQAUABQAEwATABMAFAAUABQAFAAUABQAFAAUABQAFAATABIAEgATABEAEQAR
ABEAEAARABAAEAAPAA4ADgANAA4ADgANAA0ADgAOAA0ADAALAAoACwALAAsACwALAAsA
CwALAAkACQAIAAUABwAIAAkACQAIAAcABgAFAAcABgAGAAgABwAHAAgACQAJAAkACQAJ
AAoADQAOAA8ADQANAA4ADgAMAAsACAAHAAgACAAGAAYABAAEAAYABgAGAAQABAAEAAEA
AAD/////AgADAAMAAwABAAMABQADAAEAAQABAAEAAQABAAIAAgAAAAAAAAD//wEAAQAB
AAEAAQAAAAIAAwAFAAoAFAAjADYATgBwAJ0AzQD2AAEB8gDZALUAgwBNACAA7P+3/4n/
Y/9B/zH/PP9h/47/s//I/9P/1//e/+j/8f/3//v/AAABAAAA//////7//v/+//7/AAAB
AAIAAwACAAIAAwADAAUABQAFAAUABQAFAAUABQAFAAUABAADAAQABQAGAAgABgAGAAYA
BgAIAAgACAAIAAoACwALAAoACAAIAAgACQALAA4ADgAPAA4ADQAOABEAEwAUABUAFQAW
ABcAGAAZABgAGAAaABsAHwAhACIAIwAhACMAJQAmACoALAAuADAAMwA0ADYAOQA6ADwA
PgA/AEAAQwBEAEUARABFAEYARgBHAEcARwBHAEcARwBHAEUAQwBCAEIAQABCAEMAQwBA
AD0APAA6ADkAOQA3ADUAMwAxAC8ALQAsACgAJAAiAB8AHgAeAB0AHAAYABUAEgAPAA8A
EAAPABAADgANAAwADAAMAAsACgAJAAsADAANAA0ADQAMAAwADAAOAA4ADgAOAA0ADgAO
AA4ADAAMAAwADAANAA4ADwAQAA4ADgAOAA4ADgAOAA4ADgAPAA8ADgAOAA4ADgAOAA4A
EAAQABEAEQAOAA0ADQAMAA4ADgAOAA4ADgAOAA4ADgANAAwADAANAA0ADQANAA0ACwAL
AAkACAAIAAgACQAJAAwACgAGAAYABgAGAAYABgAHAAgACQAIAAcABgAFAAcABwAGAAMA
BAAGAAgACQAGAAUABAADAAQABAAFAAgABwAHAAgACQAHAAcABwAHAAUABwAHAAcABQAF
AAYABgAIAAcABAADAAEAAAD9//z//v/+/wAAAAAAAP7//v/+//v/+v/5//n/+//9//7/
///+////AAD9//3//f/9//3//f/9//7//v/+//7//v/9//7///8AAAEAAQACAAIAAwAF
AAoAFAAnADoATABsAJcAxQD0ABMBFgH7ANMAoQBpADAA8v+1/4P/Wf89/y//Nv9Z/4j/
s//O/9v/3f/g/+z/9f/9/wEABAAEAAQABAAFAAYABgAGAAYACAAJAAoACwAKAAoACwAL
AA0ADQANAA0ADQANAA0ADQAMAA0ADQANAAsACwALAAwACAAGAAQAAgACAAIAAgACAAMA
AwACAAAAAgACAAIAAwADAAYABgAHAAUAAwADAAUAAwAEAAUABQAFAAUABQAFAAUABAAF
AAUABwAJAAoACwAJAAsADQAOAA4AEAASABQAFQAWABgAGwAaABwAHgAfACAAIwAkACUA
JQAlACUAJAAkACUAJgAnACYAJQAkACEAHwAeAB4AHAAeAB8AHwAcAB0AHAAaABkAGQAX
ABUAEwARAA8ADQAMAAsACAAHAAUABAAEAAMAAgD///3/+//5//r/+v/4//j/+P/3//b/
9v/2//X/9P/z//X/9v/3//f/9f/0//T/9P/2//b/9v/2//X/9v/2//b/9P/0//T/9P/2
//b/9v/2//P/8v/x//D/8v/y//L/8v/y//H/7//u//D/8P/w//D/8P/w//H/8f/u/+3/
7f/s/+7/7v/u/+7/7P/s/+z/7P/r/+r/6v/r/+v/6//r/+v/5//n/+X/5P/l/+b/6P/p
/+j/6P/n/+X/5P/k/+T/5P/k/+P/4//j/+P/4v/h/+D/3//i/+P/4//h/+D/4P/g/9//
3//f/9//3//h/+D/4P/i/+L/4f/h/+H/4//j/+P/4//j/+X/5f/l/+T/4//j/+L/5P/j
/+D/3//g/+L/4v/k/+n/7P/x//T/8v/w//D/8P/t/+z/6//r/+z/7f/t/+3/6v/r/+z/
6f/p/+n/6f/p/+j/5//n/+b/5v/m/+b/5f/l/+X/5f/l/+P/4v/i/+P/5//q//D//f8M
ABwAMgBVAIMAtgDfAOwA2wDBAJ0AZQAsAPz/y/+b/3X/Uf8z/yb/M/9Y/3//nv+v/7f/
vP/E/8//1f/X/9r/2v/a/9r/2//e/97/3v/e/97/3f/c/9v/2v/a/9v/2//d/93/3f/d
/9v/2//b/9v/3P/d/93/3f/d/93/3f/e/9z/3P/c/9z/3v/e/97/3v/f/9//3v/c/93/
3v/f/+H/4P/i/+H/4f/h/+H/4//n/+n/6v/r/+v/6//r/+v/6//u/+7/8P/x//H/8//0
//X/9//5//v//P/+/wAAAgAEAAYABgAHAAkACwAOABEAEwATABUAFQAVABYAFwAYABgA
GAAZABoAGwAYABcAFgATABQAFAAVABQAEwATABIADgANAAwACgAJAAkABwAFAAMAAQD/
//3//P/8//j/9v/z/+//7v/s/+r/5//l/+P/4f/i/+L/4P/g/9//3f/b/9r/3P/b/9r/
2f/Y/9j/2P/X/9n/2P/Y/9j/2P/Y/9j/2P/X/9j/2P/Y/9j/2P/Y/9j/2P/Y/9j/2P/Y
/9j/2P/Y/9r/2v/a/9r/2f/Z/9j/2P/a/9r/2v/a/9n/2P/Y/9f/2P/X/9f/1v/Y/9j/
2P/Y/9f/1v/V/9T/1f/U/9T/1f/T/9P/0//T/9P/0//R/9D/0P/Q/9H/0f/O/8z/y//N
/87/zv/O/87/zv/M/8v/yv/J/8v/y//L/8v/yf/J/8j/xf/F/8b/x//H/8n/yf/J/8n/
x//G/8b/yP/J/8n/yv/L/8v/y//L/8v/yf/L/8v/y//M/83/z//Q/8//zf/J/8f/x//I
/8f/yP/K/8r/zP/M/8r/yP/I/8j/yf/I/8f/x//G/8f/x//H/8X/x//J/8f/x//H/8f/
x//F/8X/xv/G/8b/xv/G/8X/xf/F/8X/xf/F/8T/xv/J/8v/0P/c/+n/+v8WADwAbwCj
AMIAvwCsAJsAgQBXAC8ADADe/63/g/9X/y3/F/8g/0H/aP+B/5D/nf+l/6r/sv+3/7n/
vf/A/8L/wv/C/8P/xv/G/8b/xv/G/8X/xP/D/8X/xv/I/8n/x//H/8f/x//H/8f/x//H
/8j/yf/J/8n/yf/J/8n/yv/M/8z/zP/M/8r/yv/K/8r/zP/N/83/zP/O/87/zv/P/83/
0P/Q/9H/0v/T/9b/2//b/9z/3f/d/+D/4f/i/+P/5P/k/+b/5//n/+n/6v/r/+z/7//y
//T/9v/4//r//P///wAAAgAFAAYACAAKAAsACgANAA4ADwASABUAGAAaABsAGwAbABsA
GwAbABsAGQAZABgAGAAWABQAFQAVABIAEwASABAADwANAAsACQAHAAMAAQD///7//P/4
//b/8//w/+7/6//o/+f/5f/j/+H/3v/e/9z/3P/c/9v/2v/a/9z/2//a/9n/1//Y/9n/
2f/a/9r/2//c/9r/2v/a/9r/2//c/9z/3P/c/9z/3P/c/9z/3P/c/9z/3v/e/97/3v/c
/9z/3P/c/9//3//e/97/4P/g/+D/4P/f/97/3v/d/93/3f/e/97/3P/c/9z/3P/c/9z/
3P/c/93/3P/c/93/3P/b/9r/2f/a/9v/2v/a/9j/2P/Z/9n/1v/W/9j/2P/Y/9j/1f/V
/9X/1f/V/9X/1f/V/9X/1f/U/9H/0f/S/9P/0//V/9X/1f/V/9P/0v/S/9T/1f/V/9b/
1//Z/9n/2f/Z/9f/2f/Z/9n/2//b/9z/3P/c/9v/2P/X/9T/1P/S/9L/1P/U/9b/1v/Z
/9j/2f/a/9r/2v/a/9v/2//b/9r/2f/a/93/4P/f/97/3//g/+H/3//f/+D/4P/j/+T/
5f/l/+X/5f/l/+X/5f/m/+j/6f/t/+7/8v/9/wwAHgA4AF0AjQDAAOMA5gDPALUAkwBj
ADYADgDd/6v/g/9d/zn/KP81/1r/g/+i/7P/vf/G/8r/0//Z/93/3v/h/+L/4//l/+j/
6P/o/+j/5//n/+f/5//q/+r/6//r/+r/6f/o/+f/6f/p/+n/6f/q/+v/6//r/+n/6f/p
/+r/6//s/+3/7v/s/+z/7P/s//D/8f/x//D/9P/2//j/+//5//z//P/9//7///8CAAcA
BAAEAAQAAwAGAAcACAAJAAoACgAMAA0ADQAPABAAEQAUABcAGgAcABwAHgAgACIAJQAm
ACgAKwAsAC4AMAAxADAAMwA0ADUANwA5ADsAPAA7ADsAOwA7ADkAOQA5ADcAOAA4ADkA
OAA1ADUANAAwADAAMAAvAC8AKwApACcAJQAhAB8AHQAcABwAGAAWABMAEAAOAAsACAAI
AAcABgAFAAMAAgD///7//v/9//z//P/8//v/+v/5//f/+P/5//n/+v/6//v//P/6//r/
+v/6//n/+v/6//r/+v/6//r/+v/4//j/+P/4//n/+v/7//z/+v/6//r/+v/7//v/+v/6
//r/+v/6//r/+f/4//j/9//3//f/+P/4//b/9v/2//b/9v/2//b/9v/1//T/9P/1//P/
8//z//P/9P/1//T/9P/y//L/8//z//L/8P/x//D/8P/w//D/8P/t/+3/7f/t/+3/7f/t
/+3/7f/t/+z/6f/p/+r/6//r/+v/6//r/+v/6f/o/+j/6v/s/+3/7//x/+//7//v/+//
7//x//H/8f/z//P/9P/0//P/8f/t/+v/7P/s/+r/6v/o/+j/6v/q/+z/6v/q/+r/5//m
/+X/5f/k/+X/5f/l/+f/6f/r/+n/5//n/+f/5//p/+n/6v/q/+j/6P/o/+f/5//n/+f/
5//p/+j/6v/r/+3/8P/4/wUAGAAsAE4AewCrANgA7wDkAMkApwB3AD0ADADY/6P/df9L
/yn/Ff8Y/z3/bv+V/6z/u//B/8j/0P/X/93/3//i/+b/5v/m/+f/6P/o/+j/6P/p/+n/
6f/p/+z/7P/t/+3/6//r/+v/6//t/+3/7f/t/+7/7//v/+//7//v/+//8P/w//D/8P/w
//D/8P/w//D/9P/1//X/9P/y//L/8v/z//P/9v/2//f/9//3//n//f/8//z//P/7//7/
//8AAAEABAAEAAYABwAHAAkACgALAA0ADwARABIAFAAWABgAGgAfACAAIgAlACQAJgAo
ACkAKgAtAC4ALwAwADEAMgAyAC8ALwAvAC8AMQAxADEALwAvAC4ALgAsAC4ALwAvACwA
LQAsACoAKQAlACMAIQAfAB8AHQAbABoAFgASABAADQALAAoACAAGAAMAAQD///3/+v/6
//j/+P/6//n/+P/4//j/9//2//X/9f/2//f/9//3//b/9v/2//T/9P/0//T/9f/2//b/
9v/2//b/9v/2//b/9v/2//b/9v/2//b/9v/2//b/9v/2//n/+f/4//j/9v/2//b/9v/2
//b/9//3//j/9//3//b/9P/0//T/9P/2//b/9v/2//P/8v/y//P/8f/x//H/8f/x//H/
7//u/+7/7v/v/+//8P/w/+7/7v/u/+7/6//r/+v/6//r/+v/6//r/+j/5//l/+H/4//k
/+X/5f/l/+X/5f/l/+X/5P/k/+b/6f/p/+r/6//p/+n/6f/p/+n/6//r/+v/7f/t/+7/
7v/s/+v/6P/n/+b/5v/k/+T/5v/m/+j/6P/m/+T/5P/k/+X/5P/j/+P/4v/j/+P/4//l
/+f/6f/n/+P/4//j/+P/5f/l/+b/5v/m/+b/5v/l/+P/4//j/+P/5f/o/+r/6f/p/+7/
+P8FABYAKgBGAHEAowDSAPMA+ADhALsAiQBRABgA3v+j/3H/Rf8l/xP/FP8v/17/i/+o
/7X/uf++/8b/zf/R/9P/1P/U/9T/1P/V/9X/1P/T/9L/0//T/9P/0//U/9T/1f/V/9P/
0//T/9P/0//T/9P/0//T/9P/0v/R/87/zf/M/8z/zP/M/8z/zP/K/8r/yv/K/8z/zf/N
/8z/zP/M/8z/zf/N/9D/0P/R/8//z//R/9X/0v/S/9L/0f/S/9P/1P/V/9T/1P/W/9f/
2f/b/9z/3f/f/+H/4//k/+T/5v/o/+r/7//w//L/9f/0//b/+P/5//j/+//8//3//v//
/wAAAAD+//3//P/7//3//f/9//v/+f/4//j/9v/0//X/9f/y//L/8v/x//H/7//t/+v/
6f/o/+f/5v/m/+T/4P/e/9v/2//a/9j/1v/W/9X/1P/T/9D/0P/O/87/0P/P/87/zv/O
/83/zP/L/8v/zP/N/83/z//O/87/zv/M/8z/zP/M/87/0P/R/9L/0P/Q/9D/0P/Q/9D/
0P/Q/9H/0v/T/9T/0//S/9H/0P/T/9P/0v/S/9L/0v/S/9L/0P/Q/9H/0f/R/9H/0v/S
/9D/0P/Q/9D/0v/S/9L/0v/R/9D/0P/R/8//z//P/8//z//P/83/zP/M/8z/zf/N/87/
zv/R/9D/z//O/83/zP/L/8v/y//L/83/zf/N/83/y//L/8r/x//J/8r/y//L/8v/y//L
/8v/yf/I/8j/yv/N/83/zv/P/8//z//P/8//0f/T/9P/0//R/9H/0v/S/9T/0//Q/8//
zP/M/8r/yv/K/8r/zP/M/83/zP/N/87/y//K/8n/yf/M/83/zf/N/8v/zf/P/83/yf/J
/8n/yf/L/8v/zP/M/8z/zP/M/8v/zf/N/83/zf/P/9D/0P/R/9H/1P/c/+v//P8OACoA
TwB9AK4AzwDUAMMAqwCJAFUAJgD8/8n/lf9r/0f/J/8a/yn/VP9//5r/p/+t/7D/uP/D
/8v/z//S/9b/1v/W/9f/1v/W/9b/1v/Z/9v/3f/f/97/3v/f/9//3//f/9//3//j/+X/
5//p/+v/7f/u/+//8P/x//L/9P/0//T/9P/0//b/9v/2//b/+f/7//z//P/+//7//v//
/wEABAAEAAUABAADAAQABwAHAAgACQAJAAsADQAPABEAEAAQABIAEwAXABkAGgAbABsA
HQAfACAAIgAkACYAKAAtAC4AMAAzADIANAA2ADcAOwA/AEEAQwBEAEUARgBGAEUARQBF
AEUARQBFAEUAQwBCAEAAPwA8ADwAPQA9ADoAOwA6ADgANwA1ADMAMQAvAC8ALQArACoA
JgAiACAAHQAdABwAGgAYABkAFwAVABMAEAAQAA4ADgAQAA8ADgAOAA0ACwAJAAcACQAK
AAsACwALAAoACgAKAAoACgAKAAoACwAMAAwADAAKAAoACgAKAAsADAANAA4ADgAOAA4A
DgAOAA4ADgAOABEAEQAQABAADwAOAA0ADAANAA4AEAARAA4ADQANAAwADAAMAAwADAAO
AA4ADgAOAAsACgAKAAsADQANAA0ADQALAAsACQAIAAYABgAHAAcACgAKAAoACQAIAAcA
BgAHAAcABwAHAAUABQAFAAUABQAFAAQAAQADAAQABQAFAAMAAwADAAMAAwACAAIABAAH
AAcACAAJAAcABwAHAAcACQALAAsACwAJAAkACgAKAAsACwAJAAkABgAGAAQABAACAAIA
BAAEAAUABAAFAAYABAACAAAA//8AAAEAAQABAAEAAwAFAAMAAQABAAEAAQADAAMABAAE
AAIAAgACAAEAAwADAAMAAwAFAAYABAADAAUACAAOABsALABEAGQAkQDBAOwA+wDwANsA
xwCjAHcAUAAoAPX/xf+Z/23/T/9K/2P/jP+v/8T/0f/Z/9z/5P/v//f/+//8//7//v/+
/////v/+//7//v8BAAEAAQABAAAAAAABAAEAAQABAAEAAQADAAMAAwADAAMAAwACAAEA
AgADAAQABgAEAAQABAAEAAYABgAGAAYACAAJAAkACAAIAAgACAAJAAkADAAMAA0ACwAL
AA0AEQATABQAFQAVABgAGQAaABsAGgAaABwAHQAhACMAJAAlACMAJQAnACgAKgAsAC4A
MAAzADQANgA5ADgAOgA8AD0APwBDAEUARwBGAEcASABIAEkASQBJAEkASQBJAEkARwBF
AEQARABCAEQARQBFAEIAPwA+ADwAOwA5ADcANQAzADEALwAtACwAJwAiAB8AGwAaABoA
GQAYABgAFwAWABUAFAAUABIAEgASABEAEAAQAA8ADQALAAkACgAMAA4ADwANAAwADAAM
AA4ADgAOAA4ADwAQABAAEAAOAA4ADgAOABAAEAAQABAADgAOAA4ADgAOAA4ADgAOABEA
EQAQABAADgAOAA4ADgAQABAAEQARAA4ADQANAAwADgAOAA4ADgAOAA4ADgAOAAsACgAK
AAsADQANAA0ADQALAAsACQAIAAgACAAJAAkACgAKAAgABgAGAAYABgAFAAUABQAFAAUA
BQAFAAUABQAFAAQAAQACAAQABgAHAAYABQAEAAMABQAEAAQABgAHAAcACAAJAAcABwAH
AAcACAALAAwADQAMAAsACwAKAAwACwAIAAcABAAEAAIAAgAAAAAAAgACAAQAAgACAAIA
///+//3//f/+/////////wAAAwAGAAUABQAFAAUABQAGAAcACQAKAAkACAAHAAUABwAH
AAcABwAJAAgABgAHAAsADgAUACEAMgBEAGAAiQC5AOYABQECAe8A1wCvAH0ATgAkAO3/
u/+P/2n/S/9C/1f/gv+r/8T/0f/Z/+D/6P/z//v/AQAEAAYABgAGAAcABgAGAAYABgAJ
AAkACQAJAAgACAAJAAkACwALAAsACwALAAsACwALAAsACwAKAAkACgALAAwADgAMAAwA
DAAMAA4ADgAOAA4ADgAPAA8ADgARABIAEwAVABcAHAAeACEAHwAfACEAJQAjACQAJQAl
ACYAJwAoACkAKgAqACwALQAvADEAMgAzADMANQA3ADgAPAA+AEAAQgBDAEQARgBJAE0A
UABTAFUAVwBbAF0AXwBfAF8AXwBeAF8AXwBfAF8AXwBfAF8AXQBdAFwAXABaAFoAWwBb
AFgAVQBUAFIAUQBRAE8ATQBLAEkARwBFAEQAQQA8ADkANQA1ADQAMgAwAC4AKwAoACUA
JAAkACIAIgAiACEAIAAgACAAHwAeAB0AHQAeAB8AHwAdABwAHAAcAB4AHgAeAB4AHQAe
AB4AHgAcABwAHAAcAB4AHgAeAB4AHAAcABwAHAAcABwAHAAcAB0AHQAcABwAHAAcABwA
HAAeAB4AHwAfAB0AGwAaABgAGQAaABsAHAAaABoAGgAaABcAFgAWABcAFwAXABcAFwAV
ABUAEwASABQAFAAVABUAFAAUABMAEwAQAA4ADgAQABAAEAAQAA0ADQANAA0ACwALAAsA
CwAMAA0ADQALAAoACgAKAAkACwALAAsACwALAAoACgAMAA0ADQAOAA8AEQARABEAEQAP
ABEAEQARABMAEwAUABQAEgARAA4ADQAKAAoACAAIAAoACgAMAAwACwAIAAcABgAFAAQA
AwADAAQABQAFAAUABQAHAAkABwAHAAcABwAHAAYABQAFAAQABgAGAAYABQAFAAUABQAF
AAMABAAGAAcACwAQABwAKwA6AFAAcgCfANMAAgETAQQB4wC9AIcATQAWAN7/p/99/1f/
Of8p/zb/X/+O/7P/yP/V/93/5P/u//f/+//9//7/AAAAAAAAAQAEAAQABAAEAAMAAwAD
AAMABgAGAAcABwAHAAcABwAHAAcABwAHAAcACAAJAAkACQAIAAcABgAGAAgACAAIAAgA
CgAKAAoACgAKAAsACwAKAAsADAANAA8ADgAQAA8ADwAPAA8AEQAVABQAFAAUABMAEgAT
ABQAFQAXABgAGwAdAB4AHwAfAB8AIAAjACYAKAApACoAKwAsAC8AMAAyADUANgA4ADoA
OwA7AD0APQA9AEAAQQBCAEIAQQBBAEEAQQBAAD8APgA7AD0APAA8ADoAOAA5ADkANgA2
ADYANQA1ADMAMQAvAC0AKwApACcAJgAmACIAIAAdABkAGAAWABQAFQATABEADwAOAA4A
DAAMAAoACQAIAAgACQAJAAkACQAIAAgACAAHAAkACAAIAAgACAAIAAgACAAHAAgACAAI
AAoACgAKAAoACAAIAAgACAAKAAoACgAKAAkACAAHAAYABQAFAAQABAAFAAYABwAIAAUA
BAAEAAMABAADAAMAAgACAAIAAgACAAAAAAAAAAAA///+//7////+//3//P/7//r/+//6
//r/+v/6//v/+//6//r/+//8//v/+v/5//j/9f/1//X/9f/3//f/9//3//f/9//2//P/
8//0//X/9f/3//f/9//3//X/9P/0//b/+f/5//r/+//7//v/+//7//v//f/9//3//f/9
//7//v/+//3/+v/5//b/9v/0//T/9P/0//b/9v/0//L/8v/y//P/8v/x//H/8v/z//P/
8//1//f/+f/3//P/8//z//P/8f/x//L/8v/0//T/9P/z//D/7//u/+3/7f/s/+z/7f/t
//D/+v8JABoALABOAHsArQDaAPcA8gDVAK0AewA/AAYAzv+X/2f/P/8j/xH/GP87/2z/
k/+q/7X/u//A/8b/zf/T/9X/2P/c/9z/3P/d/+D/4P/g/+D/3//f/9//3//g/+D/4f/h
/9//3//f/9//4P/h/+L/4//i/+P/4//j/+H/4f/h/+L/5P/k/+T/5P/i/+L/4v/i/+T/
5f/l/+T/5P/k/+T/5f/j/+b/5v/n/+n/6f/r/+//7v/u/+7/7f/u/+//8P/x//L/8v/0
//X/9v/3//f/9//5//v//f/+//7/AAACAAQABQAGAAgACwAOABAAEgATABMAFQAVABUA
FgAXABgAGAAWABUAFAATABMAEwATABEAEQAQABAADgAMAA0ADQAKAAsACgAIAAcABQAD
AAEA//////3/+//6//r/9v/0//H/7//u/+z/6v/r/+n/5//l/+L/4v/g/+D/4f/h/+H/
4v/g/9//3v/d/9v/3P/d/93/3//e/97/3v/c/9z/3P/c/9//4P/g/+D/3v/e/97/3v/e
/97/3v/e/97/3v/e/97/3f/c/9v/2v/b/9v/2v/a/9r/2v/a/9r/2P/Y/9n/2f/Z/9n/
2v/a/9n/2P/X/9b/2P/Y/9j/2P/X/9b/1v/X/9X/1f/V/9X/1f/V/9P/0v/R/9D/0P/P
/9D/0P/P/8//0P/O/87/zv/M/8z/zP/N/83/zf/M/8r/yP/I/8n/yf/K/8r/yf/I/8z/
y//J/w==
         </WaveFormData>
      </LeadData>
      <LeadData>
         <LeadByteCountTotal>10000</LeadByteCountTotal>
         <LeadTimeOffset>0</LeadTimeOffset>
         <LeadSampleCountTotal>5000</LeadSampleCountTotal>
         <LeadAmplitudeUnitsPerBit>4.88</LeadAmplitudeUnitsPerBit>
         <LeadAmplitudeUnits>��V</LeadAmplitudeUnits>
         <LeadHighLimit>2147483647</LeadHighLimit>
         <LeadLowLimit>268435456</LeadLowLimit>
         <LeadID>V3</LeadID>
         <LeadOffsetFirstSample>0</LeadOffsetFirstSample>
         <FirstSampleBaseline>0</FirstSampleBaseline>
         <LeadSampleSize>2</LeadSampleSize>
         <LeadOff>FALSE</LeadOff>
         <BaselineSway>FALSE</BaselineSway>
         <ExcessiveACNoise>FALSE</ExcessiveACNoise>
         <MuscleNoise>FALSE</MuscleNoise>
         <LeadDataCRC32>1659061441</LeadDataCRC32>
         <WaveFormData>
9v/2//b/9v/1//T/8//y//T/9P/0//T/9v/2//b/9v/1//T/8//y//T/9P/0//T/8f/w
/+//7v/w//D/8P/w/+7/7v/u/+7/7f/s/+v/6v/s/+z/7P/s/+v/6v/p/+j/6P/o/+j/
6P/q/+r/6f/p/+b/5f/k/+P/5v/l/+b/5v/k/+T/5P/k/+T/5f/l/+T/5f/m/+f/6v/n
/+f/5//m/+f/6f/q/+z/6//q/+n/6P/p/+v/7f/v/+//7//t/+z/6v/n/+T/4//k/+X/
6P/p/+f/5v/k/+P/4v/h/+D/4P/i/+L/4v/i/+D/4P/g/9z/3P/d/9//4f/c/93/3P/c
/9r/2//b/9n/2//c/93/3v/Z/9r/2f/Z/97/4//p//D/+/8OACsAVQCIALgA1wDsAAIB
GgEaAQsB9QDGAIAAQAD+/7f/fP9a/17/ev+U/6b/sv+6/8L/x//Q/9X/1//V/9T/1P/U
/9T/1//Z/9r/2v/Z/9r/2f/Z/9j/2P/Y/9b/1v/X/9r/2//Y/9j/1//X/9j/2P/Z/9n/
2P/Y/9f/2f/Z/9n/2f/Y/9j/2f/a/9v/2v/b/9z/2//d/93/3v/f/93/3f/e/97/4f/h
/+H/4f/j/+X/5v/n/+f/5v/l/+T/5v/o/+z/7v/t/+3/7//y//P/9P/2//b/+v/8/wAA
AQABAAMABAAHAAoADgAQABQAEgAUABYAFwAZABkAGQAYABsAHQAeAB8AHgAeAB4AHQAd
AB4AIQAiACAAHwAeAB4AIAAfAB8AHwAeABsAGQAYABUAEwAPAAwADAAKAAkABwAFAAMA
AQD+//3/+v/4//X/9P/1//b/9f/y//H/7//u//D/8P/x//L/8f/w/+//7v/u/+//7//v
//D/8P/x//L/8v/x//H/8P/w//D/8f/z//L/8f/w/+//8f/x//H/8f/y//L/8//0//H/
8P/w/+//8P/x//H/8f/v//D/8P/v/+//7//v/+//8P/w//H/8v/x//D/7//u/+7/7//w
//D/7f/t/+3/7f/r/+v/6f/p/+n/6v/s/+3/6//o/+b/6P/s/+z/7P/s/+z/6f/o/+b/
5f/m/+f/6P/p/+n/5//n/+b/5P/k/+T/5P/l/+f/6P/o/+b/5v/m/+j/6f/r/+3/7v/u
/+//7//w/+//7v/t/+z/7f/v//H/8//y//H/7v/s/+3/6//p/+n/6f/p/+v/6//q/+r/
6f/p/+r/6f/o/+j/6P/o/+j/6P/p/+z/7//u/+3/7f/u/+//6//t/+3/7v/v//H/8v/x
/+//7v/t/+z/7f/w//P/8//0//P/9//8/wUAFAAxAFkAiAC4AN8A8AD+ABIBGgERAf8A
3ACeAFwAIADd/5j/av9g/3b/mv+0/8T/zv/S/9f/3v/h/+P/5f/o/+j/6P/o/+n/6//s
/+z/7v/w//D/8f/0//T/9P/y/+//7//x//H/8f/y//L/8//1//T/9P/z//L/8v/x//P/
9v/3//j/+P/1//X/9f/1//X/9//5//n/+f/5//r/+//6//v//f/+/wIABQAIAAsACwAL
AAoACQALAAwADQAOAA4ADgAQABAADwAPABEAFAAZABoAHAAcABsAHAAfAB8AJAAnACkA
LQAsAC4ALgAwADAAMgA0ADUAOgA7ADwAPAA8AD0APQA9AD0APgA/AD8AQABAAEIAQgBB
AD8APQA8AD0APQA+AD8AOwA3ADQAMgAyADEALgAsAC0AKgAoACUAIQAfAB0AGgAaABgA
FwAVABEAEQARAA8ADwAPAA4ADgAPAA4ADgAOAAwADAAMAAwADQAPABAAEQAPAA4ADgAO
ABEAEQASABIAEgASABMAFQAUABMAEgARABIAEwAUABUAFAASABEAEAASABIAEwATABUA
FQAUABMAEQASABIAEQASABMAFAAVABMAEgASABIAFAAUABQAFAATABMAEwASABAADwAO
AA0ADwAPAA0ADQAKAAoACwALAAsACgAKAAoADgAMAAkACAAHAAYACAAIAAcABwAHAAcA
BwAHAAYAAwACAAAAAgACAAIAAgAAAAEAAQAAAAAAAAAAAAIABAAFAAYABgAEAAUABQAG
AAkACgALAAwACwALAAsACwAJAAkABwAGAAcABQADAAMAAQABAAMAAwADAAQABAAFAAMA
AQD///7/AAAAAAAAAAD+/wAAAgAAAPz/+//7//v/+v/9//7/AAD//////v/7//v//P/9
//7/AQAAAAEAAwACAAUADQAYACcAPgBfAIsAugDiAPsACgEaASQBGAH/ANsAngBWABYA
1v+Z/2z/Yv94/57/vv/S/9z/4P/k/+v/8v/5//3/AQABAAAA///+//7///////7/AAAC
AAIAAwACAAIAAgAAAAAAAQAEAAUABQAGAAYABwAFAAQABAADAAYACAAJAA0ADAALAAoA
CAAKAAsADAANAA0ADwARABEADwANAAwACwAPABEAFAAWABQAEwASABEAEwAVABYAFwAZ
ABoAGwAcABoAGgAcABwAHwAhACUAKgArACoAKgAoACoALAAwADEANgA5ADsAPwA+AEAA
QABCAEUASABLAE0ASABBADoAMgAwADEAMQAxADAAMAAwAC8AKwAqACsAKgAsACsAKgAq
ACkAJwAmACUAJAAhAB8AHgAeAB0AGgAYABYAEgAPAAsACwALAAsACgAGAAIA///7//z/
/f/+//3//f/9//z//P/6//j/9//2//j/+P/4//j/9//3//b/9f/3//b/9v/2//b/9f/1
//T/8v/w/+//7//x//H/8f/x/+//7f/r/+n/6//q/+r/6v/q/+r/6//r/+r/6f/n/+X/
5v/o/+n/6f/n/+f/5//n/+n/6P/o/+j/6P/o/+j/6P/l/+X/5f/k/+T/5f/m/+f/5v/l
/+L/4f/i/+L/4//j/+f/5P/g/+D/4P/g/+D/4f/i/+L/4//h/+H/4f/h/+H/3//f/97/
4f/i/+P/5P/i/+H/3//c/9//4P/h/+T/4v/j/+T/5P/k/+X/5f/m/+b/5v/m/+b/4//j
/+P/4//m/+f/5v/m/+T/4f/e/93/3//f/+H/4f/i/+L/4f/h/93/2//Z/9j/2v/c/97/
4P/f/+D/4f/e/9z/2//b/9v/2v/d/97/4P/e/9//3//d/9//4P/h/+L/5f/k/+P/4//k
/+n/8f8CABMAJgBDAG8AngDMAPUADgEaARwBEgH3AMsAhgA8APL/sP91/0j/Nv9M/3j/
oP+2/8L/xP/K/9P/3P/j/+f/6f/p/+j/5//m/+j/6f/p/+j/6f/s/+3/7//v/+7/7f/q
/+r/6//u/+//7//w//D/8f/v/+7/7v/t/+3/7v/u//H/7P/p/+b/4v/i/+P/5P/l/+b/
5//o/+f/5v/l/+X/5f/m/+f/6f/q/+n/5//l/+P/5f/n/+j/6f/q/+r/6v/q/+f/5v/n
/+b/6v/r/+7/8v/z//L/8v/w//P/9P/3//f/+v/9////AwACAAQABAAGAAgACgAMAA0A
EAAPAA4ADAAPABEAEgATABEAEgATABMAEgASABQAFAAVABUAFQAWABQAEwATABMAEwAR
ABAAEAAOAA0ACgAIAAcABAACAP///////////v/8//j/9f/x//H/8f/x/+//7//v/+7/
7v/r/+r/6v/q/+3/7v/v//D/7//v/+7/7f/v/+7/7v/u/+3/7f/u/+7/7f/s/+z/7f/v
/+//7//v/+3/6//p/+f/6P/o/+n/6v/o/+j/6f/p/+n/6f/o/+f/6P/q/+v/6//o/+f/
5v/l/+f/5v/m/+b/5v/m/+b/5v/j/+P/4//i/+T/5f/m/+f/5P/j/+D/3//h/+L/5P/l
/+X/5P/k/+L/4P/e/97/3v/e/9//4P/g/+H/3v/d/9z/2//e/93/3v/e/93/3P/b/9r/
3P/d/93/3P/c/9z/3P/e/93/3f/d/9z/3v/f/9//4P/g/+D/4P/g/+D/4f/i/+P/5f/l
/+P/4v/e/9v/2P/X/9r/2//e/9//3P/c/9v/2//a/9n/2P/Y/9r/2v/a/9r/1//Y/9n/
1v/V/9X/1v/X/9T/1f/U/9T/1P/V/9X/0//T/9T/1f/W/9X/0v/R/9X/2P/b/9//6P/1
/wAAFQA5AGoAngDNAOwA/gAOARQBAwHjALoAfAA4APj/tf94/0r/Pv9W/3r/lv+m/67/
tv+9/8b/y//N/83/zf/M/8v/yv/N/8//0P/Q/8//0P/P/8//zv/O/87/zP/O/8//0v/T
/9H/0P/O/83/zv/O/8//z//N/87/zv/R/8//z//P/87/zv/P/9D/0f/Q/9H/0v/R/9H/
0f/S/9P/0v/T/9X/1v/X/9f/1//X/9r/2//b/9v/3P/c/9z/3P/d/97/4f/i/+H/4f/j
/+b/5//o/+r/6v/u//D/9P/1//X/9//4//v//f8AAAEABAACAAQABgAHAAsACwALAAoA
DAAPABEAEwAQABAAEAAPAA8AEAATABQAEwARAA8ADgAOAA0ADQANAAwACQAHAAYAAgAB
AP7//P/8//r/+f/3//X/8//x/+7/6//o/+b/4//i/+P/5P/j/+D/3//d/9z/3P/c/93/
3v/d/9z/2//a/9j/2f/Z/9n/2//a/9r/2v/Z/9n/2v/a/9v/2v/a/9v/2f/Z/9n/2f/Z
/9n/2f/Z/9r/2v/b/9z/2f/Y/9j/1//Y/9n/2f/Z/9j/2P/X/9X/1//X/9f/1//Z/9j/
2P/Y/9f/1v/V/9T/1P/V/9b/1v/T/9P/0//T/9P/0//R/9H/0v/S/9P/0//P/8z/zP/O
/9D/0v/S/9L/0v/Q/87/y//J/8v/y//L/8v/y//J/8n/yP/G/8b/xv/G/8j/yf/J/8j/
x//G/8X/xv/I/8n/yv/K/8r/y//L/8z/yv/K/8r/yv/L/83/z//R/8//z//N/8z/zf/L
/8n/yf/J/8n/y//L/8j/yP/H/8f/yP/H/8b/xv/E/8T/xP/E/8T/xv/I/8b/xv/F/8X/
xf/C/8P/wv/C/8T/xf/F/8P/wP/A/8D/wP/B/8L/w//H/8j/y//P/9j/5/8AACUAVwCK
ALAAxwDYAPIAAAH8AO0AzQCSAFAAFADM/4P/UP9A/1L/cP+I/5j/pv+s/7D/s/+2/7f/
uf+7/7z/vP+8/7z/vv+//7//vv+7/7z/u/+7/73/vv+//77/u/+7/73/vf+9/77/vv+/
/8H/wP/A/7//vf++/77/wf/D/8P/w//C/7//v/+//7//wf/D/8X/xf/G/8X/xf/F/8X/
xf/G/8b/yv/L/8z/zf/O/8//z//P/9P/1P/V/9b/2P/Y/9r/2v/Z/9n/2//e/+P/5P/m
/+b/5f/m/+n/6f/s/+//8f/1//b/+P/4//r/+v/8//7///8FAAcACQAKAAoACwALAAsA
DQAOAA8ADwAQABAAEgASABEADwANAAwADQANAA4ADwAMAAkABwAGAAQAAwAAAP7//f/6
//j/9f/x/+//7f/q/+v/6P/m/+P/3//f/9//3f/b/9v/2v/a/9r/2v/b/9z/2//a/9n/
2P/Z/9v/3P/d/9v/2v/a/9r/2//b/9z/3P/d/9z/3P/d/9v/2//b/9v/3P/d/97/3//d
/9z/3P/c/9z/3P/d/93/3//f/97/3f/b/9z/3P/b/9z/3f/e/9//3f/c/9z/3P/c/9z/
3P/c/93/3f/d/9z/2v/Z/9j/1//Y/9n/2P/Z/9b/1v/X/9f/1f/W/9f/2P/Z/9r/2f/Y
/9b/1f/X/9f/1//X/9n/1//X/9b/1f/U/9P/0v/T/9X/1v/W/9X/1P/T/9T/1v/X/9j/
2P/a/9v/2//c/9v/2v/Z/9j/2f/b/93/3//d/93/2//a/9v/2f/X/9f/2f/Z/9v/2//d
/97/3v/f/9//3//f/+D/3v/e/97/3v/f/+L/5f/k/+T/4//j/+P/3//h/+H/4v/l/+f/
6P/n/+b/5v/m/+b/5f/o/+n/7f/u/+//8f/2////DgAlAEsAegCsANMA7AD6AAwBEgEH
AfMA0ACOAEwAEADP/47/YP9U/2z/kP+s/7z/yP/O/9H/1v/d/9//3//h/+L/4//k/+T/
5f/l/+T/4//k/+P/4//l/+b/5//m/+P/4//l/+X/5f/m/+b/5//p/+j/6P/n/+b/5v/l
/+f/6P/p/+r/6v/p/+n/6f/p/+n/6//t/+3/7//x//T/9//2//f/+f/6//z//f/+////
//////7//f8BAAIAAwAEAAYABgAIAAgACAAHAAgACgANAA4AEAAQAA8AEAATABMAFgAZ
ABsAHwAiACQAJAAmACQAJgAoACkALgAvADAAMAAuAC8ALwAvAC8AMAAxADEAMgAyADQA
NAAzADEALwAuAC8ALwAwADEALgArACkAKAAmACUAIgAgACEAHgAcABkAFQATABEADgAO
AAwACwAJAAUABQAFAAMAAQABAAAAAAABAAAAAAAAAP3//P/7//r//f///wAAAQAAAP7/
/f/8//3//f/+//7////+//7////+//3//P/7//7///8AAAEA///+//7//v/+//7/////
/wEAAQAAAP///v/+//3/+//+////AAABAAAA/v/9//z//v/+//7//v/9//3//f/8//n/
+f/5//n/+v/7//r/+//4//j/+f/5//X/9v/2//b/9v/2//b/9v/1//T/8v/x//P/8//z
//P/8//x//H/8P/w//D/8P/w//D/8f/x//D/7//u/+3/7v/v//H/8//0//L/8//z//T/
9P/0//T/9P/1//f/+f/7//r/+f/2//T/9f/z//H/8f/x//H/8//z//L/8v/x//H/8P/v
/+7/7v/t/+z/6//q/+v/7v/x//D/7P/r/+v/6//r/+3/7f/u/+7/7//v/+3/6v/q/+r/
6v/t/+7/7//x//D/8//3//7/CwAgAD8AawCaAMYA5wD2AAABCAEAAecAxQCMAEYABgDI
/4n/Vv9C/1T/fP+g/7j/xv/M/87/1f/a/9//3//j/+X/5v/n/+j/6P/p/+n/6P/m/+j/
6P/p/+z/7P/s/+r/5//n/+n/6f/r/+z/7P/t/+v/6v/q/+n/6//s/+z/7//v/+//7//u
/+3/7f/t/+3/7//x//P/8//w/+//7//v//D/8f/z//T/9f/1//X/9f/0//X/9f/1//n/
+v/7//z//P/8//7//v8BAAEAAwAGAAcACAAKAAoACQAKAA0ADQASABUAFwAbABoAHAAc
AB4AHwAiACUAJwArACsAKwAqACkAKQAoACcAKAAqACwALQArACoAKwAqACwAKwAqACoA
KgApACkAKQAnACMAIAAeAB0AHQAbABoAGQAWABQAEQAPAA0ACwAIAAkABgAEAAEA////
/////f/9//3//P/8//v/+v/6//r/+v/6//r/+v/8//3//f/9//z/+v/5//j/+v/7//3/
/v/9//z//P/9//3//f/9//3//f/9//3//f/7//r/+v/6//v//P/+/////f/9//z/+//7
//z//P/7//v/+//7//v/+f/4//j/+P/5//r/+//8//r/+f/4//b/9//3//f/9//5//n/
9//3//X/9P/0//P/8//0//T/9P/0//T/8//y//D/7//v/+//7//v/+7/6//q/+j/6P/o
/+j/6P/m/+f/5//m/+T/5P/k/+b/5//p/+v/7P/q/+v/6//s/+z/7P/s/+z/7v/v//D/
8f/w/+//7P/q/+v/6f/n/+f/5//n/+n/6f/m/+b/5f/l/+T/4//i/+L/4P/g/+D/4P/h
/+T/5//m/+L/4f/h/+H/4f/j/+P/5P/k/+X/5f/j/+H/4P/f/97/4f/m/+n/6f/o/+v/
7//6/wkAHAA5AGMAlgDGAO0ABgESARQBCAHvAMcAjABGAAAAuv95/0b/Lv86/2L/jP+m
/7L/uP++/8X/zP/P/9H/0f/S/9L/0v/S/8//z//O/8z/zP/O/87/z//Q/9D/0P/O/83/
zf/P/8//z//Q/9D/0f/Q/87/zf/L/8r/yv/J/8v/yf/J/8n/yP/G/8X/xP/D/8X/x//J
/8n/yP/H/8f/x//G/8f/yf/K/8v/y//L/8v/y//L/8r/yf/L/8z/zf/O/8z/zP/O/87/
z//P/9H/1P/Z/9r/3P/c/93/3v/h/+H/5f/p/+z/8f/x//L/8f/y//T/9v/4//n//f/9
//3//P/6//v/+//7//z//v8AAAEA/v/+/wAAAAD+//3//P/8//3//f/+/////f/5//b/
9P/1//X/8//y//H/7v/s/+n/5v/l/+T/4v/i/+D/3//d/9n/2f/Z/9f/2f/Z/9j/2P/X
/9b/1v/W/9T/1P/U/9T/1v/X/9f/1//V/9T/1P/U/9b/1//Z/9r/1//W/9b/1//X/9f/
1//X/9j/2f/a/9v/2f/Y/9j/2P/a/9r/2//b/9n/2f/Y/9f/1//Y/9j/1//Y/9n/2v/b
/9r/2P/X/9b/1//Y/9n/2v/X/9f/1//W/9X/1f/V/9X/1//X/9X/1f/S/9L/0//T/9P/
1P/W/9j/1f/U/9P/0v/Q/9D/z//P/9D/0f/S/9P/0v/P/87/zP/P/9D/0f/S/9D/0f/R
/9D/zv/O/87/0P/S/9P/1P/U/9L/0//T/9T/1f/W/9f/2P/W/9f/2P/Z/9n/2f/X/9b/
1v/V/9T/1f/U/9P/1P/T/9P/1P/U/9X/1P/T/9L/0v/S/9L/0v/S/9T/1v/Y/9b/0//R
/9D/z//O/9H/0v/U/9L/0//T/9H/0v/S/9L/0v/V/9j/1//X/9b/2f/d/+b/8/8GACEA
RwB0AKQAzQDmAPwADgEUAQcB8QDIAIYAQAD+/7n/ev9M/0j/aP+Q/6j/tv++/77/w//M
/9P/1f/Z/9z/3P/c/9z/2//b/9r/2P/b/97/3//h/+D/4P/g/97/3f/d/9//3//g/+L/
4//l/+T/4v/h/9//4P/i/+P/5//n/+f/5//m/+f/5//n/+f/5//p/+v/6//q/+n/6f/p
/+v/7f/w//L/8v/x//D/7//y//P/8//z//f/+P/5//r/+P/4//r/+v/+////AgAGAAcA
CAAKAAoACwAMAA8ADwATABcAGgAfAB0AHgAdAB4AIAAkACgAKwAxADEAMQAwADIAMwAz
ADMANAA2ADgAOQA3ADYANwA2ADcANwA3ADgAOgA5ADkAOQA4ADUAMwAyADEAMQAvAC4A
LAAoACUAIQAiACEAIAAeAB0AGgAYABUAEQARABEADwARABEAEAAQAAwACgAJAAgACgAK
AAoACgAMAA0ADQANAAsACgAKAAoADAANAA8AEAAOAAwACwALAAwADQAOAA8ADQANAA0A
DQALAAoACgAKAAsADAAOAA8ADAALAAkABwAKAAwADQANAAsACwALAAsACQAIAAgACAAL
AAwADQAOAAwACwAKAAgACAAJAAoACwAJAAkABwAHAAQABAAFAAUACQAKAAoACQAIAAcA
BgAIAAgABwAHAAkACQAJAAkABwAFAAUABAAFAAYABwAIAAcABwAGAAQABAAEAAQABgAI
AAkACgAKAAkACQAIAAgACwAMAA0ADgALAAsACwALAAsACwAJAAgABwAFAAMAAwABAAEA
AwADAAQABAADAAMA///9//v/+v/8//z//P/8//7/AAACAAAA/f/7//r/+f/4//v//P/+
//v/+//6//f/+f/6//v//P///wAA/////wAAAQAHABAAHQAyAFMAfQCsANYA8wAEARgB
MAE2ASkBEwHkAJ4AWgAYANH/lv92/3r/mP+6/87/2P/c/97/4//s//P/9//5//r/+v/6
//r/9//3//b/9P/3//r/+//9//3//P/7//j/+P/5//z//f/9//7//v////3//P/8//v/
/P/+////AwABAAEAAQAAAAAAAQACAAMAAwAFAAcABwAEAAMAAwADAAcACQAMAA4ADQAN
AA0ADQAQABEAEQARABUAFgAXABgAFgAWABgAGAAaABsAHgAiACIAIgAjACIAJQAmACkA
KQAsAC8AMQA1ADMANAAzADQANgA6AD4AQQBEAEMAQgBAAEEAQwBEAEUARwBIAEkASQBG
AEYASABIAEkASQBJAEoASQBHAEYARQBEAEEAPwA+AD4APQA6ADgANgAyAC8AKwAtAC0A
LQAsAC0AKgAoACUAJQAlACUAIwAlACUAJAAkACAAHgAdABwAHwAgACEAIgAgACEAIQAh
ACMAIgAiACIAJQAlACYAJgAlACQAJAAlACcAJwAnACcAJwAnACcAJwAlACQAJAAkACYA
JgAnACcAJwAnACYAJQAmACgAKQApACcAJwAnACcAJwAmACYAJgAoACgAKAAoACYAJQAk
ACIAIgAjACQAJQAkACMAIAAfAB4AHgAfAB8AIQAgACAAHwAeAB0AHAAcABwAGwAbABsA
GwAbABsAGgAXABYAFAAVABYAFwAYABcAFwAWABQAFgAWABYAGAAWABcAGAAYABYAFwAX
ABgAGQAaABsAHAAbABsAGwAbAB0AHQAbABoAFwAVABMAEwARABEAEwATABUAFgAWABcA
FQATABEAEAASABIAEgASABMAFgAZABgAGAAXABcAFwAXABkAGQAaABcAFwAWABMAEwAU
ABUAFgAZABgAFwAVABgAGQAdACYAMwBCAF0AgwCyAN4A/wAUASYBOAE8AS0BFQHoAKIA
XAAeAN3/pP+C/4L/oP/E/9r/5v/u//L/9/8AAAcACwAPAA4ADgAOAA4AEAARABEAEAAR
ABQAFQAXABUAFAATABAAEQARABMAEwATABQAFAAVABQAEgARAA8AEAASABMAFwAWABUA
FAASABIAEwAUABUAFQAXABkAGQAZABkAGgAbACAAIwAnACoAKgApACgAJwAqACsAKwAr
AC8AMAAxADIAMQAwADEAMAAyADMANgA6ADwAPAA9ADwAPwBAAEMAQwBEAEcASQBNAFAA
UgBSAFQAVgBaAF4AYQBiAGEAYABeAF8AYQBiAGMAYwBkAGUAZQBiAGIAZABkAGYAZQBk
AGQAYwBhAGAAXwBgAF0AWwBaAFgAVwBUAFIAUABMAEkARQBGAEUARABCAD4AOgA3ADMA
MQAxADEALwAvAC8ALgAuACwAKgApACgAKgAqACoAKgAnACcAJgAlACYAJgAnACgAJwAn
ACgAKAAlACQAJAAlACYAJwAoACkAKAAnACYAJQAnACYAJgAmACYAJgAnACcAJgAlACMA
IQAiACQAJQAlACQAIwAiACEAIwAiACIAIgAiACIAIgAiACAAHwAeABwAHgAfACAAIQAg
AB8AHAAbABwAHAAdAB0AHQAcABwAHAAYABkAGAAZABoAGwAcABsAGgAYABcAFwAXABcA
FwAYABcAGAAYABcAFgAVABQAFQAXABgAGAAYABgAGAAaABgAGQAaABoAGwAdAB4AIAAe
AB4AHgAeAB8AIQAjACUAIwAjACEAIAAdABsAGQAZABoAGwAeAB8AHQAcABoAGQAWABUA
FAAUABQAFAAUABQAEgAUABYAFAATABMAFAAVABAAEQAQABAAEQATABQAEwASABIAEgAS
AA8AEgATABUAGAAbACMALAA5AE4AbQCXAMoA+gAbASYBMAEyASIBAQHVAJIATAAQANT/
nf9y/2j/gv+q/8r/3v/s//T/+v8DAAgACwALAAsADAAMAAwADAANAA8AEAAQAA8AEAAP
AA8AEgASABIAEAANAA0ADwAPAA0ADgAOAA8AEAAQABEAEQAQABAADwARABMAEwATABIA
EwATABMAEwAUABUAFgAVABUAFQAWABcAFwAXABgAGAAbABsAGwAbABoAGwAbABsAGwAc
AB0AHgAhACIAJQAmACYAJQAmACgAKwAsAC4ALgAtAC4AMQAxADIANQA3ADsAPQBAAEEA
RABCAEQARgBHAE0ATQBNAEwATgBPAE8ATwBOAE4ATgBNAE4ATgBQAFAATgBNAEwATABP
AE8AUABRAE4ASwBJAEgARABDAEAAPgA/ADwAOgA3ADUAMwAxAC4ALgAsACsAKQAnACcA
JwAlACMAIwAiACIAIgAiACMAJAAhACAAHwAeACAAIQAhACEAIQAgACAAIAAhACEAIgAi
ACMAIgAiACMAIgAhACAAHwAgACEAIgAjACIAIAAfAB4AHQAcABwAGwAeAB8AHwAfAB4A
HgAdABsAHQAdAB0AHQAdABwAHAAcABsAGgAZABgAGQAZABkAGAAWABUAFAATABUAFQAT
ABMAEgASABMAEwAPABAAEAAUABMAEgARABAADwAOAAwACwAMAA0ADgAPABEADwAPAA4A
DAAMAAwADAANAA8AEAAQAA8ADgANAA4AEAARABIAEgASABMAEwAUABIAEgASABIAFAAV
ABYAFwAVABUAEwASABEADwANAA0ADQANAA8ADwANAAwACgAJAAoACQAIAAgACAAIAAgA
CAAIAAoADAAKAAgABwAHAAcABQAHAAcACAAKAAsACwAJAAYABAACAAAA//8AAAEAAQAC
AAMACQAUACEANABVAIMAtgDmAA8BJAEsASwBHgH/ANUAlgBQAAoAxP+J/1j/RP9a/4b/
qP++/8r/zv/U/9v/4P/h/+P/5f/o/+j/6P/o/+r/6//r/+r/6f/q/+n/6f/q/+r/6v/o
/+X/5f/n/+f/5//o/+j/6f/p/+j/6P/n/+b/5v/l/+f/6f/p/+n/6P/l/+X/5f/l/+f/
6f/r/+v/7P/r/+v/6//r/+v/7P/s/+7/7//w//H/8P/x//H/8f/z//T/9f/2//j/+P/6
//r/+f/5//v//v8BAAIABAAEAAUABgAJAAkADAAPABEAFQAYABoAGgAcAB4AIAAiACMA
JwAnACcAJgAkACUAJQAlACcAKAApACkAKAAoACoAKgApACcAJQAkACcAJwAoACkAJwAj
ACAAHgAdAB0AGwAaABsAGAAWABMADwANAAsACAAIAAYABQADAP////////3//v//////
AAD9//z//P/8//v/+v/5//j/+f/7//z//f/8//r/+f/4//r/+//9//7//f/8//z//f/7
//v/+//7//v/+//7//v/+f/4//j/+P/4//j/+f/5//v/+//6//n/9//4//j/9//4//n/
+v/7//r/+P/3//b/9v/2//b/9v/3//f/9//2//P/8//z//P/9f/1//P/8//x//D/8P/v
//H/8P/w//D/8P/v/+7/7f/r/+v/7P/s/+3/7f/t/+z/6//q/+n/6P/p/+n/6v/r/+//
6//p/w==
         </WaveFormData>
      </LeadData>
      <LeadData>
         <LeadByteCountTotal>10000</LeadByteCountTotal>
         <LeadTimeOffset>0</LeadTimeOffset>
         <LeadSampleCountTotal>5000</LeadSampleCountTotal>
         <LeadAmplitudeUnitsPerBit>4.88</LeadAmplitudeUnitsPerBit>
         <LeadAmplitudeUnits>��V</LeadAmplitudeUnits>
         <LeadHighLimit>2147483647</LeadHighLimit>
         <LeadLowLimit>268435456</LeadLowLimit>
         <LeadID>V4</LeadID>
         <LeadOffsetFirstSample>0</LeadOffsetFirstSample>
         <FirstSampleBaseline>0</FirstSampleBaseline>
         <LeadSampleSize>2</LeadSampleSize>
         <LeadOff>FALSE</LeadOff>
         <BaselineSway>FALSE</BaselineSway>
         <ExcessiveACNoise>FALSE</ExcessiveACNoise>
         <MuscleNoise>FALSE</MuscleNoise>
         <LeadDataCRC32>1102196326</LeadDataCRC32>
         <WaveFormData>
+v/6//r/+v/6//r/+v/6//r/+v/6//r/+v/6//r/+v/4//j/+P/4//j/+P/4//j/9//2
//X/9P/0//T/9P/0//L/8v/y//L/8P/w//D/8P/w//D/8P/w/+7/7v/u/+7/7v/u/+7/
7v/v/+//7v/u/+z/7P/s/+v/6//r/+v/6f/n/+f/5//n/+f/5//o/+j/6f/p/+n/6//q
/+v/7P/s/+7/7v/v/+//7v/v/+7/7f/t/+7/7v/w//H/8f/v/+//7f/r/+v/6v/q/+r/
7P/s/+z/6v/p/+j/5//m/+X/5f/j/+P/5P/k/+P/4//i/+D/3//g/+H/4v/g/9//3//f
/93/3f/c/9z/3v/f/9//3v/e/9//3f/d/9//4v/k/+f/7//9/xQANgBcAIIApwDNAPkA
KgFOAWABWgEjAdQAjABFAP7/wf+Z/43/mv+u/73/xv/L/83/0v/X/9z/3P/d/93/3P/c
/9z/2//b/9z/3P/b/9v/2//b/93/3f/d/93/3P/c/9z/3P/a/9r/2v/a/9z/3P/c/9z/
2v/a/9r/2v/a/9v/2//b/93/3f/d/93/3f/d/93/3v/c/9z/3P/c/9z/3f/d/93/4P/g
/+H/4f/h/+L/4v/j/+L/4v/j/+P/5f/l/+f/6P/n/+j/6f/p/+r/6//r/+v/7f/v//H/
9P/z//T/9v/3//v//f/+/wEABAAGAAYABwAHAAgACQALAAwADQAOAA8ADwAQABAAEAAQ
ABEAEgASABAAEgATABMAEwATABMAEwATABEAEQAQAA0ADAALAAkACQAGAAUAAwACAAEA
AAD///z/+v/5//j/9//2//X/9P/z//H/8f/y//L/8P/w//D/8P/v/+//7//v/+//7//v
//D/8P/w//D/8P/w//D/7//v//D/8f/x//H/8f/x//H/8f/x//L/8v/y//L/8v/z//P/
8v/y//L/8v/y//L/8v/y//L/8v/y//L/8v/y//H/8f/x//H/8f/x//H/8v/y//H/8P/w
//D/8P/x//H/8P/u/+7/7v/t/+3/7f/t/+3/7//t/+z/7P/s/+z/7P/s/+z/6//r/+r/
6v/q/+r/6v/p/+v/6//r/+n/6f/p/+n/6f/p/+n/6v/q/+n/6f/p/+v/7P/t/+7/7v/u
/+7/7//v/+3/7//v/+//7//w//D/8v/z//P/8f/x//H/7//v/+7/7v/u//D/8P/y//D/
7//u/+3/7P/r/+v/7P/t/+//8P/x//P/9P/0//P/9P/1//b/9P/z//P/8//1//X/9P/0
//T/9f/1//T/9P/1//f/+f/5//r/+v///wMADQAgAD4AYgCIAKsAywDzACABRAFcAWIB
PwH0AKoAaQAkAOH/sf+b/57/sv/H/9L/2f/b/+D/5f/o/+j/6f/p/+j/6P/o/+n/6f/q
/+r/7P/t/+7/7//v/+//7//v/+z/7P/s/+z/7P/s/+z/7P/s/+z/7P/s/+z/7P/s/+z/
7v/v/+//7//v/+//7//v//H/8f/x//L/8v/y//L/8v/0//X/9f/1//j/+v/9/////f/+
//7////+//7///////////8BAAIAAQACAAMAAwAGAAcABwAHAAgACQAKAAwADQAOABAA
EQAUABUAFQAXABgAGgAaABsAHQAeAB8AIQAiACMAJAAlACUAJgAmACYAKAApACoAKgAo
ACoAKwArAC0ALQAtAC0AKwApACkAKAAnACYAJQAjACIAIAAgAB8AHQAbABkAFwAYABYA
FQAUABEAEAAPAA4ADQALAAsADAAOAAwADAAMAAoACQAJAAkACwALAAsACwAKAAoACgAK
AAoACgAKAAkACQAKAAsACwALAAsACwALAAkACQAKAAoACAAIAAgACQALAAoACgAKAAoA
CgAKAAoACAAIAAgACAAKAAoACgAJAAkACQAJAAkACQAJAAoACgALAAoACgAKAAgACQAJ
AAgACAAIAAgABwAHAAcABwAHAAcABwAGAAYABgAGAAQABAAEAAQAAwADAAIAAgAEAAQA
BAADAAEAAQABAP//AQABAAEAAQD/////AAAAAP///////wEAAgADAAQABAAEAAQABQAF
AAUABwAHAAcACQAKAAoADAALAAsACQAJAAcABQAFAAQABAAEAAYABgAGAAQAAwACAP//
/v/9//3//////wAAAAD+///////+//z//P/8//z//P/7//v/+//7//v/+v/6//z//f/9
//z//P/7//3//////wIABAAJABMAIwA+AGAAhACmAMcA6QARATYBTAFQATYB8QCgAFwA
GwDe/63/lf+Z/67/xv/Z/+L/4//n/+z/8f/0//j/+f/4//b/9f/0//P/8//0//T/9f/1
//X/9f/1//X/9f/1//T/9P/0//T/9P/0//T/9P/0//T/9P/0//T/9P/0//T/9P/1//X/
9f/1//X/9f/1//X/9f/1//b/9v/2//b/9v/2//f/9//3//b/9v/3//f/+f/6//r/+//6
//r/+//7//v/+//9//7///8AAAEAAQACAAMAAwADAAQABQAGAAgACQAKAAwADQAQABEA
EQATABQAFgAWABcAFwAYABkAGwAcAB0AHgAfAB8AIAAgACAAIAAhACIAIgAiACQAJQAl
ACUAJQAlACUAJQAjACMAIgAhACAAHwAdAB0AGgAZABcAGAAXABYAFQATABAADgAMAA0A
DAALAAoACQAHAAcACAAIAAYABgAGAAYABQAFAAUABwAHAAcABwAIAAgACAAIAAgACAAI
AAcABQAGAAcABwAJAAkACQAJAAkACQAKAAoADAAMAAwADQALAAoACgAKAAoACgAKAAoA
DAAMAAwADAAMAAwADAALAAkACQAJAAkACwALAAwADAALAAoACgAKAAoACwALAAoACgAK
AAoACQAHAAcABwAHAAkABwAGAAYABgAGAAYACAAJAAkACgAJAAgABwAFAAcABwAHAAUA
BgAHAAgACQAIAAcABwAGAAUABQAFAAcABgAHAAgACAAKAAoACwALAAoACwAKAAkACQAK
AAoADAAPAA8ADQANAAoABwAGAAQABAAEAAYABgAIAAYABQAEAAEAAAD/////AAABAAMA
BAACAAMAAwACAAAAAAAAAAAAAAD///////8BAAEAAAAAAAAAAQABAAAAAgADAAMAAwAF
AAYADAAVAB8ALQBGAGgAjgC2AN0ACQEzAVYBbgF2AVwBFwHEAHYAKwDq/7P/kf+V/7T/
0P/j/+r/7f/v//b//f8AAAIABQAEAAIAAQAAAAEAAQACAAIAAwADAAMAAwADAAMAAwAD
AAQABAAEAAQABgAGAAYABgAGAAYABgAGAAYABgAGAAYAAwABAP7/+//7//v/+//7//3/
/f/9//7//v/+//7//v/8//3//f/9//3//P/8//v/+//8//z//f/9//z//P/7//r/+f/6
//r//f/+//////8AAAEAAQABAAAAAQACAAQABQAGAAgACQAMAA0ADQAPABIAFAAUABUA
FwAYABkAGwAeAB8AIAAhAB8AIAAgACAAIgAjACQAJAAkACYAJwAnACkAKQApACkAKwAp
ACkAKAAlACQAIwAhAB8AHAAbABkAGgAZABgAFwAUABIAEQAQAA8ADgANAAwADQALAAsA
DAAKAAgACAAIAAoACQAJAAkACQAJAAkACQAKAAoACgAKAAoACgAKAAkACQAKAAsACwAJ
AAkACQAJAAcABwAIAAgACAAIAAgACQAIAAYABQAEAAYABgAGAAYACAAIAAgACAAGAAYA
BgAFAAMAAwADAAMAAwADAAQABAADAAIAAgACAAIAAwADAAIAAAAAAAAA////////////
///////+//7//P/6//r/+v/6//v/+//6//r/+P/4//j/9//5//n/+f/3//f/9//3//f/
9//3//j/+P/1//X/9f/3//b/9//4//j/+P/4//n/+f/7//3//f/9//v//P/8//7/////
//3//f/5//f/9//2//b/9v/4//j/+P/2//X/9P/x//D/7//v/+//7//w//D/7v/v/+//
7v/s/+z/7P/s/+v/6f/o/+f/5//n/+b/5v/m/+f/5//m/+j/5//n/+f/6f/q/+r/7//1
////EAAuAFYAgACrANUAAQEyAVwBdAF0AVEBBgG2AGkAHgDV/5v/f/+G/6L/t//E/8n/
zf/Q/9X/2P/c/93/2//a/9r/2v/X/9f/2P/Y/9f/1//X/9f/1f/V/9X/1f/W/9b/1v/W
/9T/1P/U/9T/1P/U/9T/1P/W/9b/1v/W/9X/1f/U/9P/0//T/9P/0//T/9P/0//U/9T/
1P/U/9T/1P/V/9X/1f/W/9b/1//X/9f/2P/Y/9n/2P/Y/9n/2f/Z/9n/2//c/9v/3P/d
/93/3v/f/9//3//i/+P/5P/m/+f/6P/q/+v/7v/v/+//8f/y//T/9P/1//f/+P/5//v/
/v///wAAAQD//wAAAAAAAAAAAQACAAIAAAACAAMAAwADAAMAAwADAAIA///+//z//f/8
//v/+f/5//b/9f/z//H/7//t/+v/6P/m/+X/5P/j/+L/4f/g/93/2//b/9z/3P/a/9r/
2v/Y/9f/1//X/9f/1//X/9f/2P/Y/9j/2P/Y/9j/2P/X/9X/1v/X/9f/1f/V/9X/1f/V
/9X/1v/W/9b/1v/W/9f/1//W/9b/1v/W/9b/1v/W/9T/1P/U/9T/1v/W/9b/1f/V/9X/
1f/V/9X/1f/W/9b/1f/U/9T/1P/S/9P/0//S/9L/0v/S/9H/z//P/8//z//N/83/zP/O
/87/zv/O/87/zv/L/8v/yv/K/8r/yv/K/8n/yf/J/8n/x//H/8f/x//H/8f/x//I/8j/
xf/F/8X/x//I/8n/yv/K/8r/yv/L/8v/yf/L/8v/y//N/87/zv/Q/8//z//N/83/zP/L
/8z/zP/O/87/0P/Q/87/zP/L/8r/yf/I/8f/x//H/8f/yP/I/8b/x//H/8b/xP/E/8T/
xP/E/8P/w//D/8P/w//C/8L/wP/B/8H/wP/A/8H/wf/D/8P/xP/I/83/1//r/wgALABU
AHYAmQDFAPMAHgE2AUABIgHZAI4ATAAFAL7/if9x/3P/hv+Y/6X/rP+v/7H/tP+1/7b/
uv+9/7v/uv+6/7r/vP+9/7//wP+9/73/vf+9/7//v/+//7//vP+8/7z/vP+8/7z/vP+8
/7z/vP+8/7z/vP+8/7z/vP+8/73/vf+9/7v/u/+7/7v/vf+9/73/vv++/77/vv++/77/
v/+//7//wv/C/8P/w//F/8b/xv/H/8b/xv/H/8f/yf/J/8v/zP/L/8z/zf/N/9D/0f/R
/9H/1P/V/9b/2P/Z/9r/3P/d/+D/4f/h/+P/5P/m/+b/5//q/+z/7v/x//T/9f/2//f/
9//4//j/+P/6//v//P/8//r//P/9//3//f/9//3//f/9//v/+//6//n/+P/3//X/9f/y
//H/7//t/+v/6f/n/+T/4v/h/+D/3//e/93/3P/b/9n/2f/a/9z/2v/a/9r/2v/Z/9n/
2f/b/9v/2//b/9r/2v/a/9r/3P/c/9z/2//Z/9r/2//b/93/3f/d/93/2//b/9z/3P/c
/9z/3P/d/93/3P/c/9z/3v/e/97/3v/e/97/3v/e/97/3v/e/93/3//f/9//3//d/93/
3v/e/97/3v/f/+D/3//f/97/3P/c/9z/3P/b/9n/2f/Z/9n/2f/a/9r/2v/a/9r/2f/Z
/9j/2P/a/9r/2v/Z/9n/2f/Z/9f/1//X/9f/1//X/9f/2P/Y/9n/2f/Z/9v/2v/b/9z/
3P/e/97/3//f/93/3//f/9//4f/i/+L/5P/j/+P/4f/h/9//3f/d/9z/3P/c/97/3v/i
/+L/4//k/+P/4v/h/+H/3//f/+D/4P/h/+P/5P/k/+T/5P/k/+T/5P/j/+P/4//m/+f/
5//o/+j/6f/p/+j/6v/p/+n/6//r/+z/7v/x//X///8SAC4AUAB2AJsAvwDjAA4BNAFI
AUwBKwHgAJQAUwASANP/of+L/5D/pv+7/8j/z//T/9T/2f/e/+L/4//h/+D/4P/g/9//
3//g/+D/3//f/9//3//f/9//3//f/97/3v/e/97/3v/e/97/3v/e/97/3v/e/97/3v/e
/97/3v/f/9//3//d/93/3f/d/9//3//f/+D/4v/k/+b/6P/o/+n/6f/p/+r/6v/r/+v/
6f/q/+r/6//s/+z/7f/t/+3/7f/v//D/7//w//H/8f/0//X/9f/1//b/9//4//r/+//8
//7///8CAAMAAwAFAAYACAAIAAkADQAOAA8AEQAQABEAEgATABMAFAAUABQAFAAVABYA
FgAUABYAFwAXABkAGQAZABkAGQAXABcAFgAVABQAEwARABEADgANAAsACAAHAAYABQAG
AAQAAwACAP///v/9//z//f/7//v//P/8//r/+v/6//j/9//3//f/+P/5//r/+//6//r/
+v/6//j/+P/4//f/9//4//n/+f/5//n/+f/5//n/+f/6//r/+v/6//r/+//7//r/+v/6
//r/+v/6//r/+v/6//r/+v/6//r/+v/5//n/+f/5//n/+f/5//r/+v/5//j/+P/4//j/
+f/5//j/+P/4//j/9//1//X/9f/1//X/9f/0//T/9P/0//T/9P/z//P/8v/y//L/8v/y
//H/8f/x//H/7//v/+//7//v//H/8f/y//L/7//v/+//8f/y//P/9P/0//T/9P/1//X/
9f/3//f/9//5//r/+v/8//v/+//5//n/9//1//X/9P/0//T/9v/2//b/9P/z//L/8f/w
/+//7//t/+3/7v/u//D/8f/x//D/7P/s/+z/7P/s/+v/6//r/+v/6//q/+r/6v/r/+v/
6v/s/+v/7f/t/+//8P/0//n/AQAPACQARABoAI4ArwDPAPMAGAEwATQBIAHhAJQATgAN
AND/nf99/3//mP+y/8X/zv/R/9P/2P/d/+D/4P/h/+H/4P/g/+D/4f/h/+L/4v/h/+H/
4f/h/+H/4f/h/+H/4P/g/+D/4P/i/+L/4v/i/+L/4v/i/+L/4P/g/+D/4P/i/+P/4//j
/+P/4//j/+P/5f/l/+X/5v/l/+T/4//i/+L/4//j/+P/5P/k/+X/5f/j/+T/5P/l/+b/
5v/n/+f/5//n/+n/6v/r/+z/7f/t/+7/7//v/+//8v/z//T/9v/3//j/+v/7//z//f/9
////AAACAAIAAwAFAAYABwAJAAgACQAKAAsACwAMAAwADAAKAAsADAAMAA4AEAARABEA
EwATABMAEwAVABMAEwASABEAEAAPAA0ADQAKAAkABwAGAAUABAADAAAA/v/9//z//f/8
//v/+v/3//X/9f/2//f/9v/3//j/9v/1//X/9f/3//f/9//3//b/9v/2//b/+P/4//j/
9//1//b/9//3//X/9f/1//X/9//3//j/+P/4//j/+P/5//v/+v/6//r/+v/6//r/+v/6
//r/+v/6//j/+P/4//f/9//3//f/9//3//f/+P/4//f/9v/2//b/9v/3//f/9v/2//b/
9v/1//X/9f/1//X/9f/2//T/9P/0//T/8//z//L/8v/w//D/8P/v/+3/7f/t/+v/6f/p
/+n/6f/p/+n/6v/q/+n/6f/p/+v/7v/v//D/8P/w//D/8f/x//H/8//z//P/9f/2//b/
+P/5//n/9//3//P/8f/x//D/8f/y//X/9v/0//L/8f/w/+//7v/t/+3/7//v//D/8P/w
//H/8f/w/+z/7P/s/+z/7f/t/+7/7//x//H/8P/w/+7/7//v/+7/8P/z//X/9f/z//b/
+v///wkAGQAuAFAAeACiAMkA9QAfAUQBXgFqAVQBFQHGAHgAKwDk/6n/gf97/5b/tP/F
/87/0f/X/9z/4f/i/+L/4f/f/97/3v/e/9v/2//c/9z/2//b/9v/2//b/9v/2//b/9r/
2v/a/9r/2P/Y/9j/2P/Y/9j/2P/Y/9X/1P/T/9L/0v/T/9P/0//R/9H/0f/R/9P/0//T
/9T/1P/U/9T/1P/U/9X/1f/V/9j/2P/Z/9n/2P/Y/9f/1//W/9b/1//X/9f/1//Z/9r/
2f/a/9v/2//d/9//4P/h/+P/5f/n/+r/7f/u//D/8f/y//P/8//1//j/+v/6//v//f/+
////AQACAAMABAAFAAcACAAIAAgACgALAAwADAAKAAwADQANAA0ADQANAA0ADwANAA0A
DAANAAwACwAJAAkABgAFAAMAAAD///7//f/8//r/+f/4//X/9P/z//L/8//x//H/8v/w
/+7/7v/u//D/7//v/+//7//v/+//7//w//D/8P/w//H/8v/z//P/8//0//X/9f/1//X/
9f/1//f/9//4//j/9v/2//b/9//5//j/+P/4//b/9v/2//b/9v/2//b/9v/4//j/+P/3
//f/9//3//f/9//3//j/+P/5//j/+P/4//b/9//3//b/9P/0//T/8//1//X/9f/1//P/
8//2//T/9P/0//T/9P/z//P/8v/y//P/9P/1//X/9P/z//L/7//x//H/8f/x//H/8f/y
//L/8f/x//H/8//0//X/9v/2//b/9v/3//f/+f/7//v/+//7//z//P/+///////9//3/
+//5//n/+P/4//j/+v/6//r/+P/3//b/8//y//H/8f/z//P/9P/0//L/8//z//L/7v/u
/+7/7v/u/+3/7f/t/+//7//u/+7/7v/v/+//7v/w//H/8f/x//H/8v/2//v/AQANACIA
QABmAI4AtwDdAAsBPAFkAXgBeAFPAQIBtABrACAA3f+n/5P/oP+6/8v/1v/b/93/4P/n
/+r/7P/t/+//7v/u/+7/6//r/+z/7P/s/+3/7v/v/+3/7f/t/+3/6v/q/+r/6v/r/+z/
7f/u/+z/7P/s/+z/7v/u/+7/7v/u/+//7//v//H/8f/x//H/8f/x//H/8v/y//L/8v/y
//L/8//z//P/8v/y//P/8//1//b/9v/3//r/+v/7//v/+f/5//v//P/9//7//////wIA
AwADAAMABAAFAAYACAAJAAoADAANAA4ADwAPABEAFgAYABgAGQAcAB4AIAAjACQAJQAm
ACcAKQAqACoAKgAqACsALAAsACoALAAtAC0ALQAtAC0ALQArACkAKQAoACcAJgAlACMA
IwAgAB8AHQAaABkAGAAXABYAFAATABIADwAOAA0ADAALAAkACQAKAAgABgAGAAYABgAF
AAUABQAHAAcABwAHAAgACAAIAAgACgAKAAoACQAHAAgACQAJAAkACQAJAAkACQAJAAoA
CgAKAAoACgALAAwADAANAA4ADAAMAAwADAAMAAwADAAMAAwADAAMAAsACwALAAsACwAL
AAsADAAMAAsACgAKAAoACgALAAsACgAIAAgACAAHAAUABQAFAAUABQAFAAYABgAGAAYA
BgAFAAUABAAEAAQABAAEAAMAAwADAAMAAQADAAMAAwADAAEAAQACAAIAAwADAAMABQAG
AAcACAAIAAYABgAHAAcACQALAAsACwALAAwADAAOAA8ADwANAA0ACwAJAAkACAAGAAYA
CAAIAAkACAAIAAgABQAEAAMAAwADAAMABAAEAAQABQAFAAQAAgACAAIAAgACAAEAAQAB
AP/////+//7/AAABAAEAAAAAAAEAAQABAAMABAAEAAkADwAdADQAVgB6AKAAwQDhAA0B
OgFeAXABagE3AegAoABdABgA3f+1/6f/tv/M/93/5v/p/+n/7v/z//j/+v/7//v/+v/6
//r/9//3//j/+P/5//n/+f/5//f/9//3//f/+P/4//j/+P/4//j/+P/4//j/+P/4//j/
+P/4//j/+P/4//n/+f/5//n/+f/5//n/+f/5//n/+v/6//r/+v/6//z//f/9//3//P/8
//3//f///wAAAAABAAIAAgADAAMAAwADAAUABgAHAAgACQAJAAgACQAJAAkADAANAA4A
EAARABIAFAAVABYAFwAXABkAHAAeAB4AHwAjACQAJQAnACYAJwAoACkAKQAqACoAKgAq
ACsALAAsAC4AMAAxADEALwAvAC8ALwAvAC0ALQAsACsAKgApACcAJQAiACEAHwAeAB0A
HAAbABsAGgAaABoAGQAYABcAFgAXABUAFQAWABQAEgASABIAEwATABQAFQAVABUAFQAV
ABYAFgAWABYAFgAWABYAFQAVABYAFwAXABUAFQAVABUAFwAXABgAGAAWABYAFgAXABcA
FgAWABYAFgAWABYAFgAYABgAGAAYABYAFgAWABUAFQAVABUAFQAVABUAFgAWABUAFAAU
ABQAFAAVABUAFAAUABQAFAATABMAEwATABMAEwATABQAEgASABIAEgARABEAEAAQABAA
EAAQAA8ADwAPAA8ADQAPAA8ADwAPAA8ADwAQABAADwAPAA8AEQAQABEAEgASABIAEgAT
ABMAEwAVABUAFQAVABYAFgAYABkAGQAXABcAFQATABMAEgASABIAFAAUABQAEgARABAA
DwAOAA0ADQALAAsADAAMAA4ADwAPAA4ADgAOAA4ADgAQAA8ADwAPAA8ADwAOAA4ADgAP
AA8ADgAQABEADwAPABEAEgASABcAHwApADwAXAB+AKIAwwDlAAsBNgFYAWgBZgE9Ae4A
pABjACIA5/+9/63/uP/Q/+P/8P/1//f//P8BAAQABgAJAAcABgAGAAYABQAFAAYABgAF
AAUABQAFAAMAAwADAAMABAAEAAQABAACAAIAAgACAAIAAgACAAIAAgACAAIAAgACAAMA
AwADAAMAAwADAAMAAwADAAMABAAFAAYABwAIAAoADQAPABEAEAAQABEAEQARABIAEgAT
ABIAEgATABMAEwATABUAFgAVABYAFwAXABoAGwAbABsAHgAfACAAIgAiACIAIwAjACkA
KwAsAC8ANAA2ADYANwA3ADgAOQA7ADoAOwA8AD0APQA+AD4APgA+AD8AQABAAEAAQgBD
AEMAQQBBAEEAQQBDAEEAQQBAAD8APgA9ADsAOQA2ADUAMwAyADEAMAAvACwAKgApACgA
JwAmACUAJAAjACEAIQAiACIAIAAgACAAHgAdAB0AHQAdAB0AHQAdAB4AHgAeAB4AHgAe
AB4AHQAbABwAHQAdAB0AHQAdAB0AHQAdAB4AHgAeAB4AHgAfAB8AHgAeAB4AHgAeAB4A
HgAeAB4AHgAeABwAHAAcABsAGwAbABsAGwAZABkAGgAaABkAGAAYABgAGAAZABkAGAAY
ABgAGAAXABcAFwAXABcAFQAVABQAFAAUABIAEgASABIAEgASABEAEQAQABAAEAAQABAA
DwARABEAEQAPAA8ADwAPAA8ADQANAA4ADgAPAA8ADwARABAAEQASABIAEwAUABYAFwAV
ABcAFwAXABkAGgAaABwAGwAbABkAGQAVABMAEwASABIAEgAUABQAFAASABEAEAANAAwA
CwALAA0ADQAOAA4ADAANAA0ADAAKAAoACgAKAAgABwAHAAcACQAJAAgACAAGAAcABwAG
AAQABQAHAAcABwAKAA4AFQAhAC8ASABoAIwAsgDVAPMAFwE4AUwBTAEoAd8AkgBOABEA
2P+p/5X/nf+4/87/3f/o/+//8f/2//v//v/+///////+//7//v//////AAAAAP//////
/////f/9//3//f/+//7//v/+//7//v/+//7//v/+//7//v/+//7//v/+//7/////////
AQABAAEAAQD///////8AAAAAAAAAAAAAAAABAAEAAQAAAAAAAQABAP//AAAAAAEAAAAA
AAEAAQACAAMABgAIAAcACAAJAAkACgALAAsACwAOAA8AEAASABMAFAAWABcAGAAZABkA
GwAeACAAIAAhACUAJgAnACkAKAApACoAKwApACoAKgAqACoAKwAsACwALAAuAC8ALwAx
ADEAMQAxAC8ALQAtACwAKwAqACkAJwAnACQAIwAhACAAHwAeAB0AHAAaABkAGAAXABYA
FQAUABUAEwATABQAFAASABIAEgASABEAEQARABMAEwATABMAFAAUABQAFAAWABYAFgAV
ABMAFAAVABUAEwATABMAEwATABMAFAAUABIAEgASABMAEQAQABAAEAASABIAEgASABIA
EgASABIAEgASABIAEQARABEAEQARABAADwAPAA4ADwAOAA4ADgAMAA0ADQAMAAsADAAN
AA0ADQANAA0ADQANAA0ADAAOAAwADAAMAAwACwALAAoACgAKAAoACgAJAAsACwALAAkA
CQAJAAkACQALAAsADAAMAAsACwALAA0ADgAPABAAEAARABIAFAAVABMAFQAVABUAFQAW
ABYAGAAXABcAFQAVABMAEQARABAAEAAQABIAEgAQAA4ADQAMAA0ADAALAAsADQANAA4A
DgAMAA0ADQAMAAoACgAKAAoACgAJAAkACQAJAAkACAAIAAUABQAEAAIAAgABAP////8B
AAIABAALABUAJQA+AGQAjAC0AN8ACwE1AVwBdgF+AWABGQHIAHoAKwDo/63/i/+P/6z/
xP/V/97/4f/l/+z/7//y//T/8//x//D/8P/w//H/8f/y//L/8f/x//H/8f/x//H/8f/x
/+7/7v/u/+7/7//w//H/8v/y//L/8v/y//D/8P/w//D/8v/z//P/8//x//H/8f/x//L/
8//0//b/9P/0//T/9P/0//X/9f/1//b/9v/3//f/+f/6//r/+//8//z//f/9//3//f//
/wAAAQACAAMAAwAGAAcABwAHAAgACQAKAAwADQAOABAAEQAVABcAGAAbAB4AIAAgACEA
IQAiACMAJQAmACcAKAApACkAKgAqACoALAAtAC4ALgAsAC4ALwAvADEAMQAxADEALwAt
AC0ALAAtACwAKwApACgAJgAmACUAIwAhAB8AHQAcABoAGQAYABUAFAATABIAEgARABIA
FAASABAAEAAQAA4ADQANAA0ADQANAA0ADQAOAA4ADgAOAA8AEAARABEADwAQABEAEQAR
ABEAEQARABEAEQASABIAEAAQABAAEQARABAAEAAQABAAEAAQABAAEAAQABAAEAAQABAA
EAAPABEAEQARABEADwAPABAAEAAPAA4ADgAOAA4ADwAPAA4ADAAMAAwACwAJAAkACQAJ
AAkACQAIAAgACAAIAAcABwAHAAYABgAGAAUABQAFAAUABQADAAIAAgADAAMAAwADAAQA
BAAEAA==
         </WaveFormData>
      </LeadData>
      <LeadData>
         <LeadByteCountTotal>10000</LeadByteCountTotal>
         <LeadTimeOffset>0</LeadTimeOffset>
         <LeadSampleCountTotal>5000</LeadSampleCountTotal>
         <LeadAmplitudeUnitsPerBit>4.88</LeadAmplitudeUnitsPerBit>
         <LeadAmplitudeUnits>��V</LeadAmplitudeUnits>
         <LeadHighLimit>2147483647</LeadHighLimit>
         <LeadLowLimit>268435456</LeadLowLimit>
         <LeadID>V5</LeadID>
         <LeadOffsetFirstSample>0</LeadOffsetFirstSample>
         <FirstSampleBaseline>0</FirstSampleBaseline>
         <LeadSampleSize>2</LeadSampleSize>
         <LeadOff>FALSE</LeadOff>
         <BaselineSway>FALSE</BaselineSway>
         <ExcessiveACNoise>FALSE</ExcessiveACNoise>
         <MuscleNoise>FALSE</MuscleNoise>
         <LeadDataCRC32>1555144345</LeadDataCRC32>
         <WaveFormData>
9v/2//b/9v/2//b/9v/2//b/9v/2//b/9P/0//T/9P/y//L/8v/y//T/9P/0//T/8//y
//H/8P/w//D/8P/w/+7/7v/u/+7/7v/u/+7/7v/u/+7/7v/u/+3/7P/r/+r/6v/q/+r/
6v/q/+r/6v/q/+f/5//n/+f/5//n/+f/5v/m/+b/5v/m/+b/5v/m/+b/5v/m/+b/5//o
/+j/6f/p/+n/6v/r/+v/6f/q/+v/6//r/+z/7v/v//L/8v/x//D/7f/s/+r/6v/q/+r/
7P/s/+z/7P/q/+r/6P/n/+b/5v/m/+f/5//l/+T/4//i/+H/4v/h/+H/4f/f/9//3//f
/93/3f/d/93/3//f/9//3v/g/9//3f/d/97/3v/e/97/4v/q//j/CwAiADsAVAB3AKUA
1AD+AB4BJgEJAdYApABvADwAEgDu/9X/0f/X/9z/3v/c/9z/3P/d/93/3v/e/93/2//a
/9r/2f/Z/9n/2P/Y/9j/2P/Y/9n/2f/Y/9j/2v/Z/9n/2f/X/9f/1//X/9n/2f/Z/9j/
1//X/9f/2P/Y/9j/2P/W/9j/2P/Y/9j/2P/Y/9j/2f/X/9f/1//X/9j/2P/Y/9j/2P/Y
/9j/2f/Z/9n/2v/a/9n/2f/a/9v/3f/d/93/3f/d/97/3//f/9//3//f/9//4P/i/+T/
5v/l/+b/5//o/+r/7P/v//H/9P/2//f/+P/4//n/+//8//7///8BAAIAAQABAAIAAwAF
AAUABQAGAAYABgAHAAcACAAIAAgACAAHAAYAAwABAAEAAAD///7//f/9//z/+//8//v/
+f/4//X/9f/z//L/8f/x//D/8P/u/+7/7v/u/+7/7v/u/+7/7v/t/+3/7f/v/+7/7v/u
/+//7//v/+//7//v/+//7//v/+//7//v/+//7//v/+//7//v/+//7//x//L/8v/x/+//
7//v/+//7//v/+//7//x//H/8f/x//D/8P/v/+//7//v/+7/7v/w//D/8P/w//D/8P/v
/+//8f/x//H/8f/u/+7/7v/u//D/7//v/+//7//v/+3/7f/u/+7/7v/u/+7/7P/s/+z/
7P/t/+3/7f/t/+3/7f/t/+z/7P/s/+z/7P/s/+z/7P/s/+z/7P/s/+3/7v/u/+//7//v
//D/8f/x//H/8v/z//P/8//0//b/9//4//j/9//2//X/9P/y//L/8v/y//T/9P/2//b/
9P/0//L/8f/w//D/8f/z//T/8//0//X/9v/3//j/9//3//f/9f/1//X/9f/1//X/9f/1
//X/9f/1//T/9v/1//X/9f/2//b/9v/2//r/AAAKABsALgBFAF4AewCjANAA+gAeATIB
JQH2AMYAlwBkADYAEAD1/+X/6f/y//b/9P/0//T/9f/1//b/9v/1//P/8v/y//P/8//z
//L/9f/2//f/+P/3//f/9v/2//b/9f/1//X/9f/1//X/9f/z//P/8//y//P/8//z//T/
9P/0//T/8v/y//L/8v/y//L/8v/y//P/8//z//P/8//1//b/9//4//v//P/9////////
/wAAAAD/////AAABAAMAAwADAAMAAQACAAMAAwAFAAUABQAFAAUABgAHAAgABwAIAAkA
CgALAAwADgAPABAAEgATABQAFgAXABkAGgAcAB0AHwAgACEAIQAiACMAJQAlACUAJgAo
ACgAKQApACoAKgAqACoAKAAoACYAJQAlACQAIwAiACEAIQAgAB8AHAAbABkAGAAZABkA
FwAWABUAFQAUABQAFAAUABQAFAAUABQAFAAUABQAEwATABMAEwASABIAEgATABMAEwAT
ABMAEwATABMAFQAVABUAFQAXABcAFwAXABUAFQAVABUAFQAWABYAFQAVABUAFQAVABcA
FwAXABcAFQAVABUAFQAYABgAFwAXABcAFwAWABYAFgAWABYAFgAYABgAFwAXABcAFwAX
ABcAFgAWABYAFgAWABUAFQAVABUAFQAVABUAFgAWABQAFAAUABQAEgASABIAEgATABMA
EwATABEAEQARABAAEgASABIAEgASABIAEgASABIAEgASABMAFAAUABUAFQAXABgAGQAZ
ABkAGgAbABsAGwAcAB4AHwAeAB4AHQAcABsAGgAYABgAGgAaABwAHAAcABwAGgAaABYA
FQAUABQAFAAVABUAEwARABEAEQARAA4ADQANAA0ADQANAA0ADQANAA0ADQANAA0ADQAN
AAwADAANAA0ADwAQABAAEAAQABQAHgAuAEEAWABtAIgAqwDVAP4AIAE2ATIBCQHUAKAA
bwBEAB4AAADx//X///8IAAoACAAIAAgABwAJAAoACgAHAAUABAAEAAMAAwADAAIAAgAC
AAIAAgABAAEAAAAAAAAA////////AAABAAIAAwADAAMAAwACAAEAAQABAAIAAgACAAIA
AAAAAAAAAAAAAAAAAAAAAAEAAQABAAEAAQAAAAAAAAAAAAAAAAAAAAEAAwADAAQABAAF
AAUABgAHAAUABQAFAAUABwAIAAkACQAKAAkACAAHAAkACgALAAwADQAOAA8AEAATABQA
FgAXABgAGgAbABwAHAAdAB8AIAAeAB8AIQAiACMAIwAkACUAJgAnACgAKgAsACwALQAt
AC4ALgAuAC4ALgAuACwAKwApACgAJwAmACUAJQAkACMAJAAjACEAIAAdAB0AGwAaABsA
GwAaABoAGAAYABgAGAAWABYAFgAWABYAFQAVABUAFwAWABYAFgAXABcAFwAXABcAFwAX
ABcAFwAXABcAFwAZABkAGQAZABkAGQAZABkAGQAaABoAGQAXABcAFwAXABcAFwAXABcA
FwAXABcAFwAYABgAFwAXABcAFwAWABYAGAAYABgAGAAYABgAFwAXABcAFwAXABcAFgAW
ABYAFgAUABMAEwATABUAEwASABIAEgASABIAFAAUABQAFAATABMAEwATABMAEwATABIA
EgASABIAEgASABIAEgASABIAEgASABMAEgASABMAEwATABQAFQAVABQAFAAUABMAEQAS
ABQAFQAWABYAFQAUABEAEAAOAA4AEAAQABIAEgASABIAEAAQAA4ADQAMAAwADgAPAA8A
DQANAA0ADQANAAoACQAJAAkACQAJAAkACQAJAAkACQAJAAkACQAJAAgACgALAAkACQAK
AAwADAAOABQAHAAqAEEAVgBvAJAAuQDlABABNAFSAVIBKwH2AL4AgwBQACIA/P/t//X/
AQAIAAgACAAIAAoADQANAAwADAAJAAcABgAGAAUABQAFAAQABAAEAAQABAAFAAUABAAE
AAYABQAFAAUABQAFAAUABQAHAAcABwAGAAMAAwADAAQAAAD+//z/+P/4//j/+P/4//j/
+P/4//n/+f/5//n/+f/4//j/+P/4//b/9v/2//f/9f/1//b/9v/z//P/9P/1//L/8f/w
/+//8f/y//P/8//1//X/9f/1//P/9P/1//b/9f/2//f/+P/7//z//v///wAAAgADAAQA
CAAJAAsADAAOAA8AEQASABEAEQASABMAFAAVABYAGAAaABoAGwAbAB4AHgAeAB4AHAAc
ABoAGQAZABgAFwAWABMAEwASABEAEAAPAA0ADAALAAsACQAIAAUABQAEAAQABAAEAAQA
BAACAAIAAgACAAIAAQABAAEAAwACAAIAAgADAAMAAwADAAEAAQABAAEAAQABAAEAAQD/
/////////////////////f/+//7//f/7//v/+//7//3//f/9//3//f/9//3//f/8//z/
+//7//v/+//6//r/+v/6//r/+v/6//r/+f/5//n/+f/5//n/+P/4//j/+P/4//f/9//3
//f/+f/5//n/9v/0//T/9P/0//L/8v/y//L/8f/x//H/8f/z//P/8//y//D/8P/w//D/
8P/w//D/8P/w//D/8P/x//D/8P/x//H/7//w//H/8f/x//L/8//z//P/9P/2//f/+P/4
//f/9v/1//T/8v/y//L/8v/0//T/9P/0//L/8v/w/+//7v/u/+7/7//v/+3/6//r/+v/
6//o/+f/5//n/+X/5f/l/+X/5f/l/+X/5f/j/+P/4//i/+T/5f/j/+P/5P/k/+L/4v/k
/+r/9P8FABwANQBSAHcAowDUAAQBLAFCATUBCAHUAJsAYAAqAPz/2//N/9H/2v/e/97/
3v/e/93/3f/e/9z/2f/X/9b/1v/T/9P/0//S/9L/0v/S/9L/0f/R/9D/0P/S/9H/0f/R
/8//z//P/8//zf/N/83/zP/M/83/zv/Q/87/zv/O/8z/zv/O/87/zv/M/8z/zP/N/8v/
y//L/8v/zP/M/8z/zP/M/8z/zP/N/83/zf/O/87/zf/N/87/z//N/83/zf/N/83/zv/P
/8//0P/P/87/zf/P/9D/0f/S/9P/1P/V/9b/1f/W/9j/2f/a/9z/3f/e/+D/4f/j/+T/
5v/n/+n/6v/p/+n/6v/r/+3/7f/t/+7/8P/w//H/8f/z//L/8f/w/+//7v/r/+n/6v/q
/+r/6v/n/+f/5v/l/+L/4f/f/97/2//b/9n/2P/X/9f/1v/W/9L/0v/S/9L/0f/Q/8//
zv/O/83/zf/N/83/zP/M/8z/zf/N/83/zf/P/8//z//P/83/zf/N/83/zf/N/83/zf/N
/83/zf/N/8v/zP/M/8v/zf/N/83/zf/L/8v/y//L/8v/y//L/8v/zP/M/8v/y//L/8v/
yv/K/8r/yv/K/8r/yv/K/8n/yf/J/8n/yf/J/8b/xv/G/8b/xv/F/8X/xf/H/8X/w//D
/8T/xP/E/8T/xP/D/8L/wf/A/8H/wf/B/8H/v/+//7//vv/A/8D/wP/A/77/vv++/77/
vv++/77/v//C/8L/w//D/8H/wv/D/8P/wf/C/8P/w//F/8b/yP/J/8r/yv/J/8j/yf/I
/8b/xv/I/8j/yv/K/8j/yP/G/8b/xv/F/8T/xP/E/8X/xf/D/8H/wf/B/8H/wP+//7//
v/+//7//v/+//7//v/+//7//v/+//7//vv++/73/vf+9/77/vv++/8L/yv/a/+z///8W
AC0ASgBxAJ0AygDuAAYB+gDPAJ4AbgA7AAoA4v/G/7n/uf+//8L/xP/C/8D/wP+//7//
wv/C/7//vf+8/7z/vf+9/73/vP+7/7r/uf+4/7v/u/+6/7r/uv+5/7n/uf+5/7n/uf+5
/7n/uf+5/7j/uf+5/7n/uv+6/7r/uv+4/7j/uP+4/7j/uv+6/7r/u/+5/7n/uf+5/7r/
uv+6/7r/vP+8/7z/vf+//7//wP/A/8H/wf/C/8P/w//D/8P/w//D/8T/xf/F/8f/x//H
/8f/yf/K/8v/zP/N/87/z//Q/9P/1P/W/9f/1v/Y/9n/2v/d/9//4v/k/+X/5//q/+z/
7f/t/+7/7//x//H/8f/y//L/8v/z//P/9P/0//T/9P/2//b/9P/z//H/8P/v/+7/6//r
/+r/6f/m/+X/4//i/+H/4f/f/97/3f/d/9z/3P/Y/9j/2P/Y/9r/2v/a/9r/2v/Z/9n/
2f/b/9r/2v/a/9v/2//b/9v/2//b/9v/2//b/9v/2//b/93/3f/d/93/2//b/9v/2//d
/97/3v/d/93/3f/d/93/3//f/9//3//f/9//3//f/+D/4P/f/9//3//f/97/3v/c/9z/
3P/c/93/3v/e/9//3f/d/93/3f/e/97/3v/e/9z/2//b/9v/2//a/9r/2v/a/9r/2v/a
/9r/2v/b/9v/2//b/9v/2//b/9r/2v/a/9r/2v/a/9r/2v/a/9r/2v/a/9v/3P/c/93/
3f/d/97/3//f/9//4P/h/+H/4f/i/+T/5f/o/+j/5//m/+P/4v/g/+D/4v/i/+T/5P/m
/+j/6P/q/+r/6f/o/+j/6P/p/+n/5//p/+n/6f/p/+r/6f/p/+n/6f/p/+n/6f/q/+v/
7P/t/+//7//v/+7/7v/t/+//8f/w//D/8P/w/+7/9P8AABMAJgA7AFQAcwCZAMQA7gAS
ASgBGwHqALoAiwBaACwABgDp/9v/3//o/+7/7v/u/+z/7f/v//D/8P/v/+3/7P/s/+v/
6//r/+r/6P/o/+j/6P/p/+n/6P/o/+r/6f/p/+n/5//n/+f/5//p/+n/6f/o/+f/5//n
/+j/6P/o/+j/5v/m/+b/5v/m/+j/6P/o/+n/7P/t/+7/7//w//D/8P/w//D/8P/w//H/
7//v//D/8P/v/+//8P/x//H/8f/x//H/8f/y//P/8//1//X/9f/1//f/+P/5//r/+f/6
//v//P/9//7/AAABAAAAAgADAAQABgAHAAkACgAKAAsADQAOAA0ADQAOAA8AEAARABIA
FAAUABQAFQAVABYAFgAWABYAGAAYABYAFQATABIAEQAQAA8ADwAOAA0ACgAJAAcABgAF
AAUAAwACAAEAAQAAAAAA/v/+//7//v/+//7//v/+//z/+//7//v//f/8//z//P/9//3/
/f/9//v/+//7//v//f/9//3//f/9//3//f/9//3//f/9//3//f/+//7//f/9//3//f/9
//3//f/9//3//f/9//3//f/+//7//f/9///////+//7//P/8//z//P/8//z/+//7//v/
+//7//v//P/8//z//P/8//v/+//7//v/+f/7//j/+P/4//j/+P/6//r/+v/6//f/9//3
//f/+f/5//n/+P/2//b/9v/2//b/9v/2//b/9v/2//b/9//4//j/+f/5//n/+v/7//v/
+//8//3//f/9//7/AAABAAIAAgABAAAA///+//z//P/8//z//v/+//7//v/8//z/+P/3
//b/9v/0//X/9f/z//X/9f/1//X/8v/x//H/8f/w//H/8v/z//H/8f/x//H/7//v/+//
7v/w/+//7//x//D/8P/y//L/9v/+/woAHQA0AE0AZgCFAKsA1gD4ABQBFAHvALoAiABX
ACgAAgDi/9P/1//f/+b/6v/s/+r/7P/t/+3/7P/s/+3/6//q/+r/6f/p/+n/6P/o/+j/
6P/o/+f/5//m/+b/6P/n/+f/5//n/+f/5//n/+n/6f/p/+j/5//n/+f/6P/o/+j/6P/m
/+b/5v/m/+b/6P/o/+j/6f/n/+f/5//n/+j/6P/o/+j/6P/o/+j/6f/p/+n/6v/q/+n/
6f/q/+v/6//r/+v/6//r/+z/7f/t/+//7//v/+//8f/y//P/9P/1//b/9//4//n/+v/8
//3//P/+////AAACAAMABQAGAAYABwAJAAoACwALAAwADQALAAsACwAMABAAEAARABEA
FAAUABQAFAAUABQAEgARAA8ADgANAAwACwALAAoACQAIAAcABQAEAAEAAQD///7/////
//7//v/7//r/+f/4//n/+v/7//z//P/7//v/+//7//r/+v/6//n/+f/5//n/+//7//v/
+//7//v/+//7//v/+//7//v/+//7//v/+//7//z//P/7//v/+//7//v/+//7//v/+//7
//v/+//7//z//P/7//v/+//7//r/+v/6//r/+v/6//j/+P/3//f/+f/5//n/+f/2//b/
9v/2//j/9//3//f/9//4//j/+P/4//j/+P/4//j/+P/2//X/9P/z//H/8f/x//D/7v/u
/+7/7v/u/+7/7v/u//D/8P/w//H/8v/y//P/8//1//b/9//3//f/+P/5//n/+f/6//z/
/f/8//z/+//6//n/+P/2//b/+P/4//r/+v/6//r/+P/4//b/9f/0//T/9P/1//X/8//1
//X/9f/1//b/9f/1//X/9P/1//b/9//3//f/9//3//X/9f/1//T/9v/3//n/9//2//b/
+P/4//z/BgASACMAPABVAHQAmwDLAPYAHAE6AUABHwHsALYAewBEABQA6v/T/9X/3//m
/+b/6P/o/+j/6f/p/+j/5P/h/9//3v/e/9z/2//a/9j/1v/W/9b/1v/Z/9n/2P/Y/9b/
1f/V/9X/0//T/9P/0//V/9X/1f/U/9D/z//O/87/zv/O/87/zP/M/8z/zP/M/8r/yv/K
/8v/zf/N/83/zf/M/8z/zP/M/8z/zP/M/83/zP/L/8v/yv/J/8n/yv/L/8v/y//L/8v/
y//M/83/zf/P/8//z//P/9H/0v/T/9T/1//Y/9n/2v/b/9z/3v/f/+D/4v/j/+T/5v/n
/+n/6v/s/+3/7//w//P/8//0//X/9v/3//j/+v/8//z//f/9//7//v/+//7//v/+//z/
+//7//r/+f/4//f/9//2//X/8//x/+7/7P/r/+v/6f/o/+f/5//m/+b/5P/k/+T/5P/i
/+L/4v/i/+L/4f/h/+H/4//i/+L/4v/j/+P/4//j/+X/5f/l/+X/5f/l/+X/5f/l/+X/
5f/l/+f/5//n/+f/5//o/+j/5//n/+f/5//n/+X/5f/l/+X/5f/l/+X/5f/m/+b/5f/l
/+X/5f/k/+T/5P/k/+T/5P/k/+T/4//j/+X/5f/l/+X/4v/i/+L/4v/k/+P/4//j/+P/
4//j/+L/4v/i/+L/4v/g/+D/4P/g/+D/4f/i/+P/4f/h/+H/4P/g/+D/4P/g/+D/4P/g
/+D/4P/g/+D/4f/i/+L/4//j/+X/5v/n/+f/5//o/+n/6f/p/+r/7P/t/+7/7v/t/+z/
6//q/+j/6P/o/+j/6v/q/+r/6v/o/+j/6P/n/+b/5v/m/+f/5//l/+X/5f/l/+X/4v/h
/+H/4f/f/9//3//f/9//3//f/9//3//f/9//3v/e/+H/4f/h/+D/4P/i/+L/5P/q//j/
CQAgADkAVAB3AKMA1AAAASQBOAEnAfgAxACPAFoAKAD6/93/0//Z/+D/5P/i/+D/4P/j
/+P/4v/i/+P/4f/g/+D/3//f/9//3v/e/97/3v/e/93/3f/c/9z/3P/b/9v/2//d/93/
3f/d/93/3f/d/9z/3f/d/93/3v/e/97/3v/c/97/3v/e/97/3P/c/9z/3f/f/9//3//f
/97/3v/e/97/3v/e/97/3//h/+H/4v/i/+H/4f/i/+P/4//j/+P/4//j/+T/5f/l/+f/
5//n/+f/5//o/+n/6v/t/+7/7//w//H/8v/0//X/+P/6//v//P8AAAEAAwAEAAQABQAH
AAgACgALAA0ADwAPAA8ADwAQABIAEgATABMAFAAUABQAFAAUABQAEgARABEAEAAPAA4A
DQANAAwACwAIAAcABQAEAAUABQADAAIA//////7//v/+//7//v/+//3//P/7//r//P/7
//v/+//9//z//P/8//v/+//7//v//f/9//3//f/7//v/+//7//3//f/9//3//f/9//3/
/f/9//7//v/9/////////////f/9//3//f///////////wAAAAD/////AQABAAAAAAAC
AAIAAgACAAAAAAD/////AQABAAEAAQAAAAAAAAAAAP7//f/9//3//f////7//v/+//7/
/v/+//7//v/+/////////////////////v/8//z//P/8//7//v/+//7//P/8//z//f8A
AAAAAQABAP//AAABAAEAAwAEAAUABQADAAQABgAHAAoACgAJAAgABwAGAAQABAAEAAQA
BgAGAAgACAAGAAYAAgABAAAAAAD+///////9//3//f/9//3//v/9//3//f/5//n/+f/5
//v/+//7//v/+//7//v/+v/6//3/+//7//z//P/6//r//v8GABQAJwA8AFEAbACLALUA
4gAMASwBOAEdAegAuACHAFYAKgAIAO//6f/v//b/+v/4//T/9P/3//f/+P/4//f/9f/0
//T/8//z//P/8v/y//L/8v/y//P/8//y//L/8v/x//H/8f/x//H/8f/x/+//7//v/+7/
7//v/+//8P/w//D/8P/u//D/8P/w//D/8P/w//D/8f/v/+//7//v//D/8P/w//D/8P/w
//D/8f/z//P/9P/0//X/9f/2//f/9f/1//X/9f/1//b/9//3//f/9//3//f/9//4//n/
+v/7//z//f/+//3//v8AAAEAAgAEAAUABgAIAAkACwAMAAwADQAPABAAEQARABIAEwAT
ABMAEwAUABgAGAAZABkAGwAaABkAGAAWABYAFAATABMAEgARABAADQANAAwACwAMAAsA
CQAIAAgACQAIAAgACQAJAAgACAAGAAYABgAGAAQABAAEAAQABQAFAAYABwAHAAYABgAG
AAcABwAHAAcABwAHAAcABwAHAAcABwAHAAcABwAHAAcABwAHAAcABwAHAAgACAAHAAcA
BwAHAAcACQAJAAkACQAHAAcABwAHAAgACAAHAAcABwAHAAYABgAGAAYABgAGAAYABgAF
AAUABwAHAAcABwAEAAQABAAEAAQAAwADAAMABQAFAAQABAAEAAQABAACAAIAAgACAAMA
AwADAAMAAQABAAEAAAACAAIAAgACAAIAAgACAAIAAgACAAIAAwAEAAQABQAFAAUABgAH
AAcABwAIAAkACQAHAAgACgALAAwADAALAAoACQAIAAYABgAGAAYACAAIAAYABgAEAAQA
BAADAAIAAgAAAAEAAQD//wAAAQACAAMAAwADAAQABQAFAAUABQAFAAUABQAFAAUABQAF
AAUABAAGAAUAAwADAAQABAACAAIABgAMABgAKQA+AFMAagCHAK8A2gACASIBMgEfAe4A
vACLAFoAMAAOAPP/6//x//j//P/8//z//P/9//3//P/8//3/+//6//r/9//3//f/9v/2
//b/9v/2//X/9f/0//T/9P/z//P/8//x//H/8f/x/+//7//v/+7/7v/v//D/8v/y//L/
8v/w//D/8P/w//D/8P/w//D/8f/y//P/9P/1//f/+P/5//r//P/8//z//f/7//v//P/8
//3//f/+/////f/9//3//f/9//7//////wEAAQABAAEAAQACAAMABAAFAAYABwAIAAoA
DAAPABEAEgAUABUAFgAWABcAGQAaABgAGQAbABwAHQAdAB4AHwAhACEAIQAiACQAJAAl
ACUAJwAmACUAJAAkACQAIgAhACEAIAAfAB4AGwAbABoAGQAWABUAEwASABEAEQAPAA4A
DQANAAwADAAKAAoACgAKAAgACAAIAAgABgAFAAUABQAHAAYABgAGAAUABQAFAAUABQAF
AAUABQAFAAUABQAFAAUABQAFAAUAAwADAAMAAwADAAQABAADAAMAAwADAAMAAwADAAMA
AwABAAEAAQABAAAAAAD/////AQABAAAAAAAAAAAAAAAAAAAAAAD//////f/9//3//f/8
//z//P/8//z/+//7//v//v///wAAAQAaABgAFgAXABgAGQAaABwAHAAcABwAGwAbABsA
GwAdAB0AHQAcABoAGgAaABoAHAAcABwAHAAeAB4AHgAfAB4AHgAfAB8AHwAgACEAIQAh
ACIAIwAjACMAJAAmACcAJgAmACUAJAAjACIAIAAgACIAIgAkACQAIwAiAB8AHgAaABkA
GAAYABgAGQAZABcAFwAXABcAFwAUABMAEwATABEAEQARABEAEQARABEAEQAPAA8ADwAO
AA4ADwAPAA8ADgAOAA4AEgAYACIAMABBAFYAcQCMAKsA0wD8AB4BNAEoAfsAxgCWAGUA
OAASAPb/7f/z//v/BAAIAAoACAAKAAsACwAMAAwACQAHAAYABgAFAAUABQAEAAQABAAE
AAQAAwADAAIAAgACAAEAAQABAAEAAQABAAEA/////////v////////8AAP7//v/+//z/
/v/+//7//v/+//7//v///////////////v/+//7//v/+//7//v////3//f/+//7/+//7
//z//f//////////////AAABAAEAAQABAAEAAQABAAIAAwAEAAUABgAHAAgACQAKAAwA
DQAOABAAEQASABQAFQAXABgAGAAZABsAHAAbABsAHAAdAB0AHQAdAB4AIAAgACEAIQAi
ACIAIgAiACIAIgAgAB8AHwAeAB0AHAAZABkAGAAXABYAFQATABIAEQARAA8ADgANAA0A
DAAMAAwADAAMAAwACgAKAAoACgAKAAkACQAJAAkACAAIAAgACQAJAAkACQALAAsACwAL
AAkACQAJAAkABwAHAAcABwAHAAcABwAHAAcACAAIAAcABwAHAAcABwAHAAcABwAHAAcA
BwAHAAcACAAIAAcABwAFAAUABAAEAAQABAAEAAQABAAEAAMAAwADAAMAAwADAAQABAAE
AAQABAADAAMAAwAFAAUABQAEAAIAAgACAAIAAAAAAAAAAAD//////////wEAAQABAAAA
AAAAAAAAAAACAAIAAgACAAIAAgACAAMABgAGAAcABwAHAAgACQAJAAcACAAJAAkACwAM
AA4ADwAOAA4ADQAMAAsACgAIAAgACgAKAAwADAALAAoABwAGAAYABQAEAAQABAAFAAUA
AwAFAAUABQAFAAIAAQABAAEA///////////9//3//f/9//v/+//7//r/+P/3//X/9f/0
//T/8v/0//j/AAAQACcAPgBXAHwApwDVAAQBKgFCAT4BFwHkAKgAbQA6AAgA4v/T/9f/
3//k/+b/5v/m/+b/5//n/+b/5v/j/+H/4P/g/+H/4f/h/+D/4P/g/+D/4P/h/+H/4P/g
/97/3f/d/93/3f/d/93/3f/d/93/3f/c/9v/2//b/9z/3P/c/9z/2v/c/9z/3P/c/97/
3v/e/9//3f/d/93/3f/c/9z/3P/c/97/3v/e/9//4f/h/+L/4v/h/+H/4v/j/+H/4f/h
/+H/4//k/+X/5f/n/+f/5//n/+f/6P/p/+r/6//s/+3/7v/x//L/9P/1//j/+v/7//z/
/P/9////AAABAAMABgAIAAsACwAMAA0ADgAPABAAEgASABIAEwATABQAFAAUABQAEgAS
ABAADwAPAA4ADQAMAAsACwAKAAkABgAFAAMAAgABAAEA///+//v/+//6//r/+P/4//j/
+P/2//b/9v/2//T/8//z//P/9f/0//T/9P/1//X/9f/1//b/9//4//n/9//3//f/9//3
//f/9//3//X/9f/1//X/8//0//T/8//1//X/9f/1//X/9f/1//X/9f/1//X/9f/0//T/
8//z//X/9f/0//T/8v/y//L/8v/y//L/8f/x//H/8f/x//H/8P/w//D/8P/v/+3/7P/r
/+v/6//r/+v/7v/u/+7/7v/s/+z/7P/s/+v/6//r/+v/6f/p/+n/6P/o/+j/6P/o/+r/
6v/o/w==
         </WaveFormData>
      </LeadData>
      <LeadData>
         <LeadByteCountTotal>10000</LeadByteCountTotal>
         <LeadTimeOffset>0</LeadTimeOffset>
         <LeadSampleCountTotal>5000</LeadSampleCountTotal>
         <LeadAmplitudeUnitsPerBit>4.88</LeadAmplitudeUnitsPerBit>
         <LeadAmplitudeUnits>��V</LeadAmplitudeUnits>
         <LeadHighLimit>2147483647</LeadHighLimit>
         <LeadLowLimit>268435456</LeadLowLimit>
         <LeadID>V6</LeadID>
         <LeadOffsetFirstSample>0</LeadOffsetFirstSample>
         <FirstSampleBaseline>0</FirstSampleBaseline>
         <LeadSampleSize>2</LeadSampleSize>
         <LeadOff>FALSE</LeadOff>
         <BaselineSway>FALSE</BaselineSway>
         <ExcessiveACNoise>FALSE</ExcessiveACNoise>
         <MuscleNoise>FALSE</MuscleNoise>
         <LeadDataCRC32>2373182620</LeadDataCRC32>
         <WaveFormData>
AgACAAIAAgAEAAQABAAEAAQABAAEAAQAAgACAAIAAgACAAIAAgACAAAAAAAAAAAAAgAC
AAIAAgAFAAYABwAIAAYABgAGAAYABgAGAAYABgAEAAQABAAEAAIAAgACAAIAAAAAAAAA
AAACAAEAAQABAP///v/+//7//v/+//z//P/8//z//P/8//z//P/8//3//f/9//3/////
////AAAAAAAAAAABAAEA/////wAAAAAAAAEAAQADAAUABQAEAAMAAQD///////8AAAAA
AQABAAEAAQAAAP///P/7//r/+v/6//r/+v/5//f/9v/1//T/9P/0//T/8//z//L/8v/y
//D/8P/w//D/8f/x//D/7//x//H/7//v//D/8P/v/+//8f/1////CgAXACYANwBSAHQA
nAC+AN4A6gDYALkAlQBwAE4ANAAYAAIA9//4//n/9//1//P/8P/w//D/7//v/+7/7P/s
/+v/6v/p/+n/6P/p/+n/6f/n/+f/5//n/+f/5//n/+b/5v/m/+b/5v/m/+b/5v/m/+b/
5v/k/+b/5v/l/+X/5f/l/+X/5f/l/+X/5f/l/+X/5f/h/+H/4//j/+L/4v/i/+H/4//j
/+X/5f/m/+X/5f/l/+T/5P/k/+P/5f/l/+X/5f/l/+X/5v/m/+X/5v/m/+f/6P/p/+n/
6f/r/+3/7v/v//L/9P/1//b/+P/5//r/+//8//3//v///wAAAgAEAAUABgAHAAcABwAH
AAcACAAJAAkACgAKAAoACAAJAAkACQAJAAkABwAFAAcABgAFAAUABQADAAIAAgABAAAA
AAD///7//P/7//r/+P/5//n/9//2//b/9v/2//T/9P/0//T/9f/1//b/9v/2//b/9v/2
//X/9f/1//X/9f/1//b/9v/0//T/9P/0//b/9f/1//X/9v/2//f/9//2//f/9//3//f/
9//3//f/9//3//f/9//3//f/9//2//b/9v/2//b/9v/2//b/9v/2//b/9v/1//X/9f/0
//T/9P/1//X/9f/y//L/8v/x//H/8f/y//L/9P/0//L/8v/y//L/8v/y//L/8v/x//H/
8f/v/+7/7v/u/+7/7v/s/+z/7v/u/+7/7v/u/+7/7v/v/+//7//v//H/8f/x//L/8v/y
//L/8//z//H/8f/y//L/9P/1//X/9//3//f/9v/1//X/8//z//P/9P/0//X/9f/3//f/
9v/1//T/8//y//L/8//0//X/9f/2//b/9v/2//X/9v/3//f/9//2//b/9v/2//b/9v/2
//f/9//2//X/9f/1//X/9f/2//b/9f/1//f/+/8BAAwAGQAmADcATABsAI4AsgDSAOoA
4gDFAKUAhABiAEIAKAAQAAEA/P8BAAEA/f/7//r/+v/4//f/9//0//L/8v/x//L/8f/x
//D/8f/z//X/9f/1//X/9f/1//X/9f/0//T/9P/0//T/9P/0//T/9P/0//T/8v/0//T/
8//z//P/8//z//P/8//z//P/8//z//P/8f/x//P/8//2//b/9v/1//j/+f/8//3//v/9
//3//f/8//z//P/7//3//f/9//3/+//7//z//P/9//7//v///wAAAQABAAEAAQADAAQA
BQAEAAYABwAIAAgACQAKAAsADAANAA4ADwAQABIAFAAVABQAFQAVABUAFwAXABgAGQAZ
ABoAGgAaABoAGwAbABsAGwAbABkAFwAZABgAFwAXABcAFQAUABQAEQAQABAADwAOAAwA
CwAKAAoACwALAAkACAAIAAgACAAIAAgACAAIAAcABwAIAAgABgAGAAYABgAHAAcABwAH
AAcABwAIAAgACAAIAAgACAAKAAkACQAJAAgACAAJAAkACQAJAAgABwAHAAcABwAHAAkA
CQAJAAkABwAHAAcABgAIAAgACAAIAAgACAAIAAgACAAIAAgABwAHAAcABgAGAAYABwAH
AAcABgAGAAYABQAFAAUABgAGAAYABgAGAAYABwAGAAQABAAEAAQABAADAAMAAwADAAIA
AgACAAIAAgAAAAAAAAAAAAAAAAAAAAAAAAABAP///////wEAAwADAAQABAAEAAQABQAF
AAUABQAGAAYACAAJAAkACwALAAsACgAJAAkABwAHAAcACAAIAAkACQAHAAcABgAFAAQA
AwACAAIAAAAAAAAA///+//7//v/+//z//P/8//v/+//6//r/+v/6//r/+v/6//v/+//6
//n/+f/5//v/+//8//z/+//5//v/AwANABgAJQA0AEcAZACEAKYAxgDeAOAAxgCjAIEA
XgBAACYADAD8//n//P8BAAEA///9//r/+P/4//n/+f/2//T/9P/z//L/8f/x//D/7//v
/+//7f/v/+//7//v/+3/7f/s/+z/7v/u/+7/7v/u/+7/7v/u/+7/7P/u/+7/7f/t/+3/
7f/r/+v/6//r/+v/6//r/+v/6f/p/+v/6//q/+r/6v/p/+n/6f/r/+v/6//r/+z/7f/u
/+7/7v/t/+3/7f/t/+3/7f/t/+7/7v/v//D/8P/x//D/8f/x//H/8//1//b/9//4//r/
+//8//z//f/+////AAABAAIAAwACAAQABgAHAAgACQAJAAkACgALAA0ADwANAA4ADgAO
AA4ADwAPAA8ADwAPAA0ACwANAAwACwALAAsACQAIAAgABwAGAAYABQAEAAIAAQAAAAAA
AQABAP//AAAAAAAAAAAAAAAAAAAAAP////8AAAAAAAAAAAAAAAABAAEAAQABAAEAAQAC
AAIAAAAAAAAAAAABAAEAAgADAAQABAAFAAUABAAFAAUABQADAAMAAwADAAUABQAFAAUA
AwADAAMAAgAEAAQABAAEAAIAAgACAAIABAAEAAQAAwADAAMAAgACAAIAAwADAAMAAgAC
AAIAAQABAAEAAgACAAIAAAAAAAIAAgACAAIAAgABAAEAAQABAAAAAAAAAAIAAgAAAAAA
AgACAAIAAgACAAIAAgADAAEAAQABAAMAAwADAAQABAAEAAQABQAFAAMAAwAEAAQABAAF
AAUABwAJAAkACAAHAAcABQAFAAUABgAGAAcABwAHAAcABgAFAAQAAwACAAIABAAEAAQA
AwAAAAAAAAAAAP7//v/+//3//f/8//z//P/+//7//v/+///////+//3///8BAP////8A
AAAA//8BAAUACQARAB4ALQA8AFMAcgCWALgA3AD4AAAB7ADLAKUAfgBaADgAGgAIAAcA
CgANAAsACQAJAAYABgAGAAUABQACAAAAAAD///7//f/9//z//f/9//3/+//8//3//v//
//3//f/8//z//v/+//7//v8AAAAAAAAAAP7//P/+//7/+f/3//X/8//x//H/8f/x//H/
8f/x//H/8f/x//P/8//z//L/8f/v/+3/7f/v/+//7v/t/+3/7f/s/+z/7P/r/+n/6f/p
/+n/6//r/+z/7P/t/+7/7v/v/+3/7f/s/+v/7f/v//D/8f/y//T/9f/2//j/+f/6//v/
/v///wAAAQAAAAIABAAFAAYABwAHAAcACQAJAAoACwALAAwADAAMAA0ADwAQABEAEAAP
AAwACQALAAoACQAJAAkABwAGAAYABQAEAAQAAwACAAAA///+//7///////3//v/+//7/
/v/8//z//P/8//n/+f/6//r//P/8//z//P/9//3//f/9//3//f/+//7//P/8//z//P/8
//v/+//7//r/+v/7//v/+v/7//v/+//6//n/+P/3//n/+f/5//n/+f/5//n/+P/4//j/
+P/4//j/+P/4//j/+P/4//j/9//3//f/9v/2//b/9//3//f/9v/2//b/9f/1//X/9v/2
//T/9v/2//b/9v/0//T/9P/0//T/8//z//P/8//y//L/8v/0//T/8v/y//L/8v/y//L/
8v/y//L/8//x//H/8f/z//P/8//0//T/8v/y//P/8//1//X/9v/2//b/9//3//n/+//7
//r/+f/5//f/9//3//b/9v/3//f/9//3//b/9f/0//P/8v/y//L/8v/y//H/7v/u/+7/
7v/s/+z/7P/r/+v/6v/q/+r/6P/o/+j/6P/p/+n/6P/n/+n/5//n/+f/6P/m/+X/5f/n
/+n/7//8/wkAGAArAEYAaACOALYA3ADyAO4A0wCxAIoAYAA8ABwAAADv/+7/8f/z/+//
6//q/+j/6P/n/+X/5P/i/+L/4f/f/93/3P/a/9v/2//b/9n/2f/Z/9n/2f/Z/9n/2P/Y
/9b/1v/W/9b/1P/U/9T/1P/W/9T/1v/W/9P/0//T/9P/0//T/9P/0//T/9P/0//T/9H/
0f/T/9P/0v/S/9L/0f/R/9H/0//T/9L/0f/R/9H/0v/S/9L/0f/R/9H/0f/R/9H/0f/S
/9L/0f/S/9L/0//U/9X/1f/V/9X/1//Y/9n/2P/a/9v/3P/c/93/3v/f/+L/4//k/+X/
5P/m/+j/6f/q/+v/6//r/+3/7f/u/+//7//w//D/8P/u/+//7//v/+3/7f/r/+n/6//q
/+n/6f/n/+X/5P/k/+H/4P/g/9//3v/c/9v/2v/Y/9n/2f/X/9T/1P/U/9T/0v/S/9L/
0v/R/9H/0v/S/9D/0P/Q/9D/z//P/8//z//R/9H/0v/S/9H/0P/P/87/0P/P/8//z//O
/87/z//P/87/z//P/8//z//P/8//z//N/83/zf/N/83/zf/N/8z/zP/M/8z/zP/M/8z/
zP/M/8z/zP/M/8v/y//L/8r/yv/K/8v/y//L/8j/yP/I/8f/x//H/8j/yP/I/8b/xv/G
/8j/xv/G/8b/xv/E/8P/w//D/8X/xP/E/8T/wv/C/8D/wP/C/8L/wv/C/8D/wP/A/8H/
wf/B/8H/w//D/8P/xP/E/8T/xP/F/8X/xf/F/8b/xv/G/8f/x//J/83/zf/M/8v/y//J
/8n/yf/K/8r/y//L/8v/y//K/8n/yP/H/8b/xv/G/8b/xv/F/8L/wv/C/8L/wP/A/8D/
v/+//77/vv++/77/vv++/77/v/+//77/vf+9/7//vf+9/77/vP+9/73/wf/J/9P/4P/t
//7/EwA0AFYAegCcALQArgCSAHMAUwAuABAA8v/c/8z/x//I/8n/x//F/8P/wP++/7z/
vf+//7z/uv+6/7n/uP+3/7f/tv+1/7X/tf+z/7P/s/+z/7P/s/+z/7L/sv+y/7L/sv+y
/7L/sv+y/7L/sv+w/7L/sv+x/7H/sf+x/7H/sf+x/7H/sf+x/7H/sf+v/6//sf+x/7L/
sv+y/7H/s/+z/7X/tf+1/7X/tv+3/7j/uP+4/7f/t/+3/7f/t/+3/7f/uP+4/7n/uv+6
/7v/vv+//7//v/+9/7//wP/B/8L/xP/F/8b/xv/H/8j/yf/N/8//0f/T/9b/2P/a/9v/
2v/b/9v/2//d/93/3v/f/9//4P/g/+D/4P/h/+H/4f/h/+H/3//d/93/3P/b/9v/2//Z
/9j/2P/V/9T/1P/T/9D/zv/N/8z/zv/P/8//zf/K/8r/yv/K/8v/zP/N/87/zf/N/87/
zv/M/8z/zP/M/8v/y//L/8v/y//L/8z/zP/M/8z/zP/M/87/zf/N/83/zP/M/83/zf/O
/8//z//P/8//z//P/8//z//P/8//z//P/8//z//O/9D/0P/Q/9D/0P/Q/9D/0P/O/87/
zv/N/8//z//O/87/zv/P/8//z//O/87/zv/N/83/zf/O/87/zv/O/8z/zP/M/8z/zv/N
/83/zf/P/87/zv/O/87/zv/M/8z/zP/M/8z/zP/M/8z/zP/N/83/zf/N/8//z//P/9D/
0P/Q/9D/0f/R/9H/0f/S/9L/1P/V/9X/1//Z/9n/2P/X/9f/1f/V/9X/1v/W/9f/1//b
/93/3v/f/97/3f/c/9z/3v/e/97/3f/e/97/3v/e/9z/3P/c/9v/3f/c/9z/3P/d/97/
3//g/+H/4f/g/9//4f/f/9//4f/g/+D/4f/f/9//4//p//T/AQAOAB8ANgBUAHQAmAC6
ANIAzACtAIsAbABKAC4AEAD4/+n/5v/r/+v/6f/n/+T/4v/i/+P/4//g/97/3v/d/97/
3f/d/9z/2//b/9v/2f/Z/9n/2f/Z/9n/2f/Y/9j/1v/W/9b/1v/Y/9j/2P/Y/9b/1P/W
/9b/1//X/9f/1//X/9f/1//X/9f/1//X/9f/1//Z/93/3//g/+D/4P/f/9//3//h/+H/
4P/f/9//3//g/+D/4P/f/+H/4f/h/+H/4f/h/+L/4v/j/+T/5P/l/+b/5//n/+f/5//p
/+r/6//s/+7/7//w//D/8f/y//P/9v/3//j/+f/4//r//P/9//3//f/8//v//f/9//7/
/////wAAAAAAAAIAAwADAAMAAwADAAEA//8BAAAA//////3/+//6//r/9//2//b/9f/2
//T/8//y//L/8//z//H/7v/u/+7/7v/w//D/8P/w/+3/7f/u/+7/7v/u/+7/7v/v/+//
7//v/+3/7f/u/+7/7v/u/+7/7v/w/+//7//v/+7/7v/v/+//7v/v/+//7//v/+//7//v
/+//7//v/+//7//v/+//7v/w//D/8P/w//D/8P/w//D/8P/w//D/7//v/+//7v/u/+7/
7//v/+//7v/u/+7/7f/t/+3/7v/u/+z/7P/s/+r/6v/q/+r/6v/s/+v/6//r/+v/6v/q
/+r/7P/s/+r/6v/q/+r/6v/q/+r/6v/q/+v/6f/p/+n/6//r/+v/7P/s/+z/7P/t/+3/
7f/t/+7/7v/w//H/8f/z//P/8//y//H/8f/v/+//7//w//D/8f/x//H/8f/w/+//7P/r
/+r/6v/q/+r/6v/p/+b/5v/m/+b/5v/m/+b/5f/l/+T/5P/k/+T/5P/k/+T/4//j/+L/
4f/j/+P/4//j/+T/5P/l/+P/5f/p//H//v8LABoALQBGAGQAhgCoAMQAygCyAJEAbQBK
ACoAEAD2/+b/4//m/+n/6//p/+f/5P/k/+L/4//h/+L/4P/g/9//3P/b/9v/2v/Z/9n/
2f/X/9n/2f/Z/9n/2f/Z/9j/2P/Y/9j/2P/Y/9j/2P/Y/9j/2P/W/9j/2P/X/9f/1//X
/9f/1//X/9f/1//X/9f/1//T/9P/1f/V/9b/1v/W/9X/1f/V/9f/1//W/9X/1f/V/9T/
1P/U/9P/1P/V/9b/1//X/9f/2P/Y/9n/2v/a/9v/3P/d/93/3f/d/9//4P/h/+D/4v/j
/+T/5v/n/+j/6f/s/+3/7v/v/+7/8P/y//P/8v/z//P/8//z//P/9P/1//f/+P/4//j/
+v/7//v/+//7//v/+f/3//X/9P/z//P/8//x//D/8P/x//D/8P/v/+7/7P/r/+r/6v/r
/+v/6f/m/+b/5v/m/+j/6P/o/+j/5//n/+j/6P/o/+j/6P/o/+n/6f/p/+n/6f/p/+r/
6v/q/+r/6v/q/+r/6f/p/+n/6P/o/+n/6f/q/+v/6//r/+v/6//r/+v/6//r/+v/6//r
/+v/6//q/+r/6v/q/+r/6v/q/+r/6v/q/+r/6v/p/+n/6f/o/+j/6P/p/+n/6f/o/+j/
6P/n/+f/5//o/+j/6P/o/+j/6P/o/+j/6v/p/+n/6f/o/+b/5f/k/+L/4v/g/+D/4P/g
/+D/4P/g/+D/4P/h/+P/4//j/+X/5f/l/+b/5v/m/+b/5//n/+f/5//o/+j/6v/r/+v/
7f/t/+3/7P/r/+v/6f/p/+n/7P/s/+3/7f/r/+v/6v/p/+r/6f/o/+j/6v/q/+r/6f/n
/+b/5f/k/+T/5P/k/+P/5f/k/+T/5P/k/+T/5P/k/+P/4//i/+H/4//j/+X/5f/k/+b/
5f/l/+X/6//x//7/DQAeADMAUAB2AJoAvADcAOgA1gC5AJUAagBEACQAAgDq/+P/5v/n
/+X/4//l/+L/4P/e/9v/1//U/9L/0v/R/87/zf/N/8z/yf/J/8n/x//J/8n/yf/J/8n/
yf/I/8j/xv/G/8b/xv/G/8b/xv/G/8X/wv/D/8L/v/+//7//v/+9/73/vf+9/73/vf+9
/73/vf+9/7//v/++/77/vv+9/73/vf+//7//vv+9/73/vf+8/7z/vP+7/73/vf+9/73/
vf+9/77/vv+//8D/wP/B/8T/xf/F/8X/x//J/8r/y//K/8z/zf/O/9D/0f/S/9P/1P/V
/9b/1//a/9z/3v/f/+L/4//j/+P/5f/l/+b/5//p/+r/6v/q/+j/6f/p/+n/6//r/+n/
5//n/+b/5f/l/+X/4//i/+L/4f/g/+D/3//e/9z/2//a/9r/2//b/9n/2v/a/9r/2v/Y
/9j/2P/Y/9f/1//Y/9j/1v/W/9b/1v/Z/9n/2f/Z/9v/2//c/9z/3P/c/9z/3P/e/93/
3f/d/97/3v/f/9//4P/h/+H/4f/h/+H/4f/h/+H/4f/h/+H/4f/h/+H/4P/i/+L/4v/i
/+L/4v/i/+L/5P/k/+T/4//j/+P/4v/i/+L/4//j/+P/4v/i/+L/4f/j/+P/5P/k/+T/
5P/k/+T/5P/k/+T/5P/i/+H/4f/h/+L/4v/j/+T/5P/k/+L/4v/i/+L/4v/i/+L/4v/i
/+P/4//j/+P/5f/l/+X/5v/m/+j/6P/p/+n/6//r/+z/7P/q/+v/6//t//H/8f/w/+//
7//t/+3/7f/w//D/8f/x//H/8f/w/+//8P/v/+7/7v/u/+7/7v/t/+z/7P/s/+z/6v/q
/+r/6f/n/+b/5v/m/+j/6P/o/+j/6f/p/+j/5//n/+n/6f/p/+r/6v/r/+n/5//r//X/
AAANABwAMQBKAGwAkgC4ANoA8ADqAM0AqwCGAGAAQAAeAAQA9//2//n/+//3//X/8v/y
//L/8f/x//D/7v/u/+3/6v/p/+n/6P/o/+n/6v/p/+n/6f/p/+n/5//n/+b/5v/o/+j/
6P/o/+r/6v/q/+r/7P/q/+z/7P/t/+3/7f/t/+v/6//r/+v/7f/t/+3/7f/t/+3/7//v
/+//7v/t/+v/6//r/+3/7f/t/+3/7v/v//D/8P/w/+//8f/x//H/8f/x//H/8v/y//X/
9v/2//f/9v/3//f/9//5//v//P/9//7/AAABAAIABAAFAAYABwAJAAsADQAPABAAEgAU
ABUAGAAZABkAGQAbABsAHAAdAB0AHgAeAB4AHgAfAB8AHwAfAB8AHQAbAB0AHAAbABsA
GwAZABgAGAAVABQAFAATABQAEgARABAAEAARABEADwAQABAAEAAQAA4ADgAOAA4ADQAN
AA4ADgAQABAAEAAQAA8ADwAPAA8ADwAPABAAEAASABIAEgASABQAEwATABMAFAAUABUA
FQAUABUAFQAVABUAFQAVABUAFQAVABUAFQAVABUAFQAUABYAFgAWABYAFgAWABYAFgAY
ABgAGAAXABkAGQAYABgAGAAZABkAGQAYABgAGAAXABcAFwAYABgAGAAYABgAGAAYABgA
GAAYABcAFwAXABcAFgAWABYAGAAYABYAFgAYABgAGAAYABgAGAAYABkAFwAXABcAGQAb
ABsAHAAcABwAHAAdAB0AHwAfACAAIAAgACEAIQAjACcAJwAmACUAJQAjACMAIwAiACIA
IwAjACUAJQAkACMAIgAhACAAIAAgACAAIAAfAB4AHgAeAB4AHAAcABwAGwAbABoAGgAa
ABoAGgAaABoAGwAbABoAGQAZABsAGQAZABoAGgAZABcAFwAdACkANgBDAFAAYQB4AJoA
vgDgAAABEAH+AN0AvQCaAHoAXgBCACwAIQAkACcAJQAjAB8AHgAeAB4AHQAbABoAGAAY
ABcAFgAVABUAFAARABEAEQAPABEAEQARABEADwAPAA4ADgAOAA4ADgAOAA4ADgAOAA4A
DAAKAAwADAANAA0ADQANAA0ADQANAA0ADwAPAA8ADwAOAA8AEgATABMAEgARAA8AEQAR
ABMAEwATABMAFAAVABYAFgAWABUAFwAXABcAFwAXABcAGAAYABcAGAAYABkAGAAZABkA
GQAbAB0AHgAfAB8AIAAgACAAIgAjACQAJQAoACkAKgArACoALAAuAC8ALwAvAC4ALQAv
AC8AMAAxADMANAA0ADQANAA1ADUANQAzADMAMQAvAC8ALgAtAC0ALQArACoAKgApACgA
KAAnACkAKAAoACgAKAApACkAJwAmACYAJgAmACQAJAAkACQAJQAlACYAJgAmACYAJgAm
ACUAJQAlACUAJQAlACYAJgAoACgAKAAoACYAJQAlACUAJgAmACcAJwAmACcAJwAnACcA
JwAnACcAJwAnACcAJwAlACUAJQAkACQAJAAkACQAJAAkACQAJAAiACIAIgAhACMAIwAi
ACIAIgAjACMAIwAiACIAIgAhAB8AHwAgACAAIAAgACAAIAAgACAAIAAeAB0AHQAdAB8A
HgAeAB4AHgAeABwAHAAeAB4AHgAeAB4AHgAeAB8AHQAdAB0AHwAfAB8AIAAgACIAIgAj
ACMAIQAhACIAIgAkACUAJQAnACkAKQAoACcAJwAlACUAJQAlACQAJAAjACMAIwAiACEA
IgAhACAAIAAeAB4AHgAdAB0AHgAfACAAIAAgACAAHwAfAB4AHgAeAB4AHgAeAB4AHQAd
ABwAGwAdAB0AGwAbAB4AHgAbABsAGwAfACcAMgBBAE4AWwByAJAAsgDUAPQABgH8AN8A
vQCaAHgAXABAACoAHwAeACEAIQAfAB0AGgAaABgAFwAXABYAFAAUABMAEgARABEAEAAN
AA0ADQALAAsACwALAAsACwALAAoACgAKAAoACgAKAAgACAAIAAgACAAGAAgACAAHAAcA
BwAHAAUABQAFAAUABQAFAAUABQAFAAcACwANABAAEAAQAA8ADwAPABEAEQAQAA8ADwAP
ABAAEAAQAA8ADwAPAA8ADwAPAA8AEAAQAA8AEAAQABEAEgATABMAEwATABUAFgAXABkA
HAAeACAAIgAjACQAJQAmACcAKAApACkAKgArACsALAAtAC0ALQAtAC0ALgAvAC8AMAAw
ADAALgAvAC8ALwAxADEALwAtAC0ALAArACsAKQAnACYAJgAlACQAJAAjACAAHgAdABwA
GgAbABsAGQAYABgAGAAYABgAGAAYABgAFQAVABYAFgAWABYAFgAWABUAFQAVABUAEwAT
ABQAFAAUABQAFAAUABQAEwATABMAFAAUABUAFQAVABUAFAATABMAEwATABMAEQARABEA
EQAPAA8ADwAOAA4ADgAOAA4ADgAOAA4ADgAOAA4ADgANAA0ADQAMAAwADAANAA0ADQAM
AAwADAALAAkACQAKAAoACAAIAAgACAAJAAcABgAGAAYABgAGAAQAAwADAAMAAwACAAIA
AgACAAIAAAAAAAAAAAAAAAAAAAAAAAAAAQADAAMAAwAFAAQAAwADAAIABAAEAAUABQAF
AAUABgAGAAgACQAJAAsACwALAAoACQAJAAcABwAHAAYABgAHAAcABQAFAAQAAwAAAP//
/v/+//7//v/+//3//P/8//z//P/6//r/+v/5//f/9v/2//b/9v/2//b/9v/3//f/9v/1
//P/9f/1//X/9P/y//P/9f/5////BwASACEANABHAF4AfgCgAMIA2gDWALoAmQB1AFIA
NAAYAAAA9P/z//j/+f/7//v/+f/2//b/9v/3//f/9P/y//L/8f/w/+//7//u/+3/7f/t
/+v/6//r/+v/6//r/+v/6v/q/+z/7P/s/+z/6//q/+n/6P/q/+j/6v/q/+j/5//m/+X/
5//n/+f/5//p/+n/6f/p/+f/5//p/+n/6P/o/+j/5//l/+X/5//n/+b/5f/l/+X/5P/k
/+T/4//k/+X/5v/n/+n/6f/q/+r/6f/q/+r/6//q/+v/6//r/+3/7//w//H/8P/y//P/
9P/2//f/+P/5//j/+f/6//v//P/+/wAAAQAAAAEAAQABAAMAAwAEAAUABQAGAAYABgAG
AAcABwAHAAcABwAFAAMAAwACAAEAAQABAP///v/+//v/+v/6//n/+P/2//X/9P/0//X/
9f/z//L/8v/y//L/8v/y//L/8v/x//H/8v/y//L/8v/y//L/8f/x//H/8f/x//H/8v/y
//L/8v/y//L/8P/v/+//7//u/+7/7//v/+7/7//v/+//7//v/+//7//t/+3/7f/t/+3/
7f/t/+z/7P/s/+z/7P/q/+r/6v/q/+z/7P/s/+v/6//r/+r/6v/o/+n/6f/p/+r/6v/q
/+n/6f/p/+r/6v/q/+r/6v/q/+j/6P/o/+j/6P/n/+f/5//n/+b/5v/m/+b/5v/k/+T/
5P/k/+T/5P/m/+b/5v/n/+f/5//n/+n/6//r/+z/7P/s/+z/7f/t/+v/6//s/+z/7P/t
/+3/7//v/+//7v/t/+7/7f/u/+//8P/w//H/8f/v/+//7v/t/+r/6f/o/+j/6v/q/+r/
6f/o/+j/6P/o/+b/5v/m/+X/5f/k/+T/5P/k/+T/5P/k/+L/4f/f/93/3f/b/9v/2f/Y
/9j/1f/V/9f/2//l//L///8QACsATABwAJgAvADWANgAxACjAHkAUAAuAAoA7P/a/9X/
2P/X/9X/0//R/87/zv/O/83/zf/L/8j/x//F/8X/xf/G/8b/w//D/8P/wf/D/8P/w//D
/8P/w//C/8L/wP/A/8D/wP/A/8D/wP/A/8D/vv/A/8D/v/+//7//v/+//7//v/+//7//
v/+//7//vf+9/7//v//A/8D/wP+//7//v//B/8H/wv/B/8H/wf/A/8D/wP+//8H/wf/B
/8H/wv/D/8X/xv/F/8b/xv/H/8j/yf/J/8n/yf/L/8z/zf/Q/9L/0//U/9b/1//Y/9n/
2v/b/9z/3f/c/97/4P/h/+T/5f/l/+X/5//n/+j/6f/p/+r/6v/q/+r/6//r/+v/6f/p
/+f/5f/n/+b/5f/l/+X/4//i/+L/3//e/97/3f/c/9r/2f/Y/9b/1//X/9X/1v/W/9b/
1v/V/9T/0//S/9H/0f/S/9L/0v/S/9L/0v/T/9P/0//T/9P/0//U/9T/1P/U/9T/1P/U
/9P/0//T/9H/0P/Q/8//zv/P/8//z//N/83/zf/N/8//z//P/8//z//P/8//zv/M/8z/
zP/M/87/zv/O/87/zP/M/8z/y//N/83/zP/M/8r/y//L/8v/yP/I/8j/x//F/8X/xv/G
/8T/xP/E/8T/xf/F/8X/xP/E/8T/w//D/8P/w//C/8L/wf/B/8D/wP/A/7//v/+//8H/
v/+//w==
         </WaveFormData>
      </LeadData>
   </Waveform>
</RestingECG>
