# Supplementary material for: Detection of Left Atrial Enlargement Using a Convolutional Neural Network-Enabled Electrocardiogram
Source: Front Cardiovasc Med. 2020 Dec 17;7:609976. doi: 10.3389/fcvm.2020.609976 (PMC7773668; doi:10.3389/fcvm.2020.609976)
Supplement: Supplementary file 1 [file Data_Sheet_1.ZIP › hyp/1802016013_8767_00000007.XML]

<?xml version="1.0" encoding="Windows-1252"?>
<!DOCTYPE RestingECG SYSTEM "restecg.dtd">
<RestingECG>
   <PatientDemographics>
      <PatientID>1802016013</PatientID>
      <PatientAge>72</PatientAge>
      <AgeUnits>Years</AgeUnits>
      <Gender>Female</Gender>
      <PatientLastName>maxiaoying</PatientLastName>
   </PatientDemographics>
   <TestDemographics>
      <DataType>Resting</DataType>
      <Site>1</Site>
      <AcquisitionDevice>MAC55</AcquisitionDevice>
      <Status>Unconfirmed</Status>
      <Priority>Normal</Priority>
      <AcquisitionTime>10:12:24</AcquisitionTime>
      <AcquisitionDate>08-05-2015</AcquisitionDate>
      <CartNumber>1</CartNumber>
      <AcquisitionSoftwareVersion>009C</AcquisitionSoftwareVersion>
      <XMLSourceVersion>MAC5000 v1.0</XMLSourceVersion>
   </TestDemographics>
   <RestingECGMeasurements>
      <VentricularRate>82</VentricularRate>
      <AtrialRate>82</AtrialRate>
      <PRInterval>130</PRInterval>
      <QRSDuration>72</QRSDuration>
      <QTInterval>370</QTInterval>
      <QTCorrected>432</QTCorrected>
      <PAxis>32</PAxis>
      <RAxis>13</RAxis>
      <TAxis>28</TAxis>
      <QRSCount>13</QRSCount>
      <QOnset>228</QOnset>
      <QOffset>264</QOffset>
      <POnset>163</POnset>
      <POffset>220</POffset>
      <TOffset>413</TOffset>
      <ECGSampleBase>500</ECGSampleBase>
      <ECGSampleExponent>0</ECGSampleExponent>
   </RestingECGMeasurements>
   <Diagnosis>
      <Modality>Resting</Modality>
         <StatementCount>2</StatementCount>
         <LabelText>12SL ��ϳ���</LabelText>
      <DiagnosisStatement>
         <StmtFlag>ENDSLINE</StmtFlag>
         <StmtText>�������</StmtText>
      </DiagnosisStatement>
      <DiagnosisStatement>
         <StmtFlag>ENDSLINE</StmtFlag>
         <StmtText>���� ECG</StmtText>
      </DiagnosisStatement>
   </Diagnosis>
   <Waveform>
      <WaveformType>Rhythm</WaveformType>
      <WaveformStartTime>0</WaveformStartTime>
      <NumberofLeads>8</NumberofLeads>
      <SampleType>CONTINUOUS_SAMPLES</SampleType>
      <SampleBase>500</SampleBase>
      <SampleExponent>0</SampleExponent>
      <HighPassFilter>16</HighPassFilter>
      <LowPassFilter>150</LowPassFilter>
      <ACFilter>NONE</ACFilter>
      <LeadData>
         <LeadByteCountTotal>10000</LeadByteCountTotal>
         <LeadTimeOffset>0</LeadTimeOffset>
         <LeadSampleCountTotal>5000</LeadSampleCountTotal>
         <LeadAmplitudeUnitsPerBit>4.88</LeadAmplitudeUnitsPerBit>
         <LeadAmplitudeUnits>��V</LeadAmplitudeUnits>
         <LeadHighLimit>2147483647</LeadHighLimit>
         <LeadLowLimit>268435456</LeadLowLimit>
         <LeadID>I</LeadID>
         <LeadOffsetFirstSample>0</LeadOffsetFirstSample>
         <FirstSampleBaseline>0</FirstSampleBaseline>
         <LeadSampleSize>2</LeadSampleSize>
         <LeadOff>FALSE</LeadOff>
         <BaselineSway>FALSE</BaselineSway>
         <ExcessiveACNoise>FALSE</ExcessiveACNoise>
         <MuscleNoise>FALSE</MuscleNoise>
         <LeadDataCRC32>4287344369</LeadDataCRC32>
         <WaveFormData>
EgASABIAEgARABAADwAOAAsACgAJAAgABQAEAAMAAgABAAAA///+//3//P/7//r/+P/4
//j/+P/2//b/9v/2//X/9P/z//L/9f/2//f/+P/3//b/9f/0//T/9P/0//T/9v/2//b/
9v/2//b/9v/2//j/+P/4//j/9f/0//P/8v/2//j/+v/8//r/+v/6//r/+P/4//j/+P/4
//j/+P/4//j/+P/4//j/+//8//3//v/7//r/+f/4//b/9v/2//b/9//4//n/+v/5//j/
9//2//T/9P/0//T/9v/2//b/9v/2//b/9v/2//j/+P/4//j/9//2//X/9P/z//L/8f/w
//P/9P/1//b/9P/0//T/9P/1//b/9//2//T/9v/2//X/9P/z//L/8f/z//P/8//0//T/
9P/y//L/8v/y//H/8f/1//f/+v/8//v/+f/4//j//P/6//r/+v/5//v//P/8//v//P/8
//z//P/9/wAA/////wAAAQAEAAMAAgAFAAcACgANAA4ADgAMAAwACwAIAAYABwAIAAcA
AQD8//T/7//x//L/8//z//D/7//u/+7/7v/u/+z/7v/w/+7/7f/s/+z/7f/t/+j/5f/k
/+L/6P/y//n/CwAqAEQAYACGAK8AzgDfANgAtACHAGIASwAzABEA/P8CAAcA+//3//7/
AAD9////+//3//L/8P/v/+//7//u//D/8f/x//H/7//v/+//7//t/+7/7v/u//D/8f/x
//L/8//y//H/8P/y//H/8f/y//L/8v/z//P/8//1//X/9P/y//L/8v/z//b/9//3//X/
+P/4//j/9v/4//j/+f/7//n/+f/6//r/+//8//7/AAD/////AAABAAIAAgACAAQABQAF
AAUABwAIAAcACQAIAAoACwAPABEAEAARABEAEAAQABEAEwAVABYAFgAVABMAFQAVABcA
FwAYABkAGgAZABgAGAAXABYAFgAWABYAFgATABIAEQAQAA4ADwAPAAsACwALAAgABwAI
AAkABgAHAAkACAAHAAQAAgAAAAAAAAAAAP///P/6//n/+f/5//n/+v/6//v//P/6//j/
9v/4//r/+//7//z/+f/5//r/+v/4//r//P/8//v/+P/1//f/+P/5//r/+//7//z//f/9
//r/+P/7//3//P/8//v/+//8//3//v/9//3//f/9//3//v/9//v/+v/6//r/+v/5//r/
+//8//7//P/8//z//P/6//j/+//8//z/+f/5//r/+//7//r/+v/4//b/+f/7//n/+f/6
//z/+v/4//f/9//6//z//P/7//j/9v/2//f/+P/5//r/+f/3//L/9P/6//r/+f/4//f/
9v/4//j/+P/2//T/9v/2//X/9//3//f/9//3//f/9//4//r/+v/4//j/+P/4//f/9//4
//n/+//8//z/+//7//z/AAD+//7//v/+///////+/wAAAgADAAQABQAFAAcABQAFAAYA
BwAKAAoACAAKAAsADgARABIAEgAOAA4ADQAKAAcABwAHAAUA///8//b/8//0//T/9P/z
//T/8//y//L/8v/y//D/8v/y//D/7//u//j/7f/l/+j/5f/g/+L/7P/4/wUAHQA8AFoA
egCiAMkA4ADlANAApAB3AFgAQQAnAAsA+v/+/wEA///9/wAABAABAPX/8//5//L/6v/t
/+//8f/y//L/8//z//P/7//v/+//7//v//D/8P/w//H/8f/w//D/8P/w//D/8P/x//H/
8v/0//P/8v/y//H/8v/1//b/9v/1//T/8//z//X/9//4//f/+f/4//f/9P/2//b/9//5
//r/+//9//7//P/8//3//v//////AAABAAQABAAEAAYABgAFAAQABQAJAAkADAAMAAsA
CwAOAA8AEQATABQAFAATABMAFAAVABkAGgAaABkAGQAXABcAFQAXABcAFwAVABUAFgAW
ABYAEgASABIAEgARABAADwAOABAAEQARAA0ACwALAAgABwAJAAkABQAFAAUABAADAAAA
/v/8//z//P/+/////v/+//r/+f/4//f/+P/4//n/+v/6//j/9v/4//f/9//2//b/9//3
//j/+P/2//j/+v/6//r/+P/2//n/+f/5//n/+f/3//j/+f/5//b/9P/3//n/+v/6//n/
+f/5//n/+f/3//f/9//3//f/+//7//r/+v/6//r/+v/5//j/9//2//b/9//4//n/+v/4
//b/+f/6//j/9f/1//b/+P/5//n/+v/4//b/+f/7//b/9f/1//b/9f/y//D/7//x//T/
9f/1//j/9P/w//X/9P/z//L/8f/w//P/9P/1//T/9P/2//b/9f/0//P/8v/x//P/8//z
//T/9P/0//L/8v/2//b/9f/1//T/9f/3//j/+P/3//f/+P/7//j/9//2//X/9//4//j/
/P/+////AAD/////AQD//wEAAgADAAYABQAEAAcACQAJAAsACwAKAAkACgAKAAgAAgAB
AAAA/f/7//j/8v/v/+//8P/x//H/7//t/+v/6v/r/+z/6//u/+3/6v/o/+b/7P/z/+v/
3v/b/+D/4v/k/+r/+/8TACwATABuAIwAsQDUAN0AygCmAHsAUgA3AB8AAwDw//T////7
//f/9v/2//n////5/+3/7P/w/+3/7f/t/+z/7P/t/+3/7f/t/+3/7f/t/+3/7v/u/+7/
7v/t/+v/6v/u/+7/7v/u/+7/7f/t/+7/7v/u/+//7//u/+//7v/s/+3/7v/v//H/8v/z
//P/8f/2//b/9v/0//b/9v/3//n/+P/3//f/9v/4//j/+f/6//r/+f/5//n//P/+/wAA
BAAEAAMAAgADAAMAAwAGAAYAAwADAAYABwAKAA0ADwAQABAAEQATABUAFQAUABIADwAT
ABMAFQAVABQAEwASAA8AEQASABIAEgAQABAAEAAQAA8ADgANAAwADgAPAA8ACwAIAAcA
AwABAAMAAwD////////+//3/+v/4//b/9v/2//f/9//1//T/9f/1//X/9f/y//L/8//0
//X/9P/z//b/9P/z//H/8P/x//H/8v/y//D/8v/0//T/9f/0//P/9//1//X/9f/1//X/
9v/3//f/9P/y//X/9//2//b/9f/1//X/9f/1//P/9v/3//j/+f/6//n/9//2//b/9v/2
//X/9f/1//X/9v/2//b/9v/2//L/8P/z//T/9v/z//P/9P/1//X/9P/0//T/8v/1//f/
9P/z//P/9P/y//D/7//v//L/9P/0//P/+P/2//D/8P/w//D/8P/w//L/8v/y//D/8P/y
//L/8f/v/+//7//v//D/8f/y//T/9P/0//L/8v/y//L/8f/x//D/8f/z//T/9v/1//X/
9v/6//j/+P/4//n/+//8//z//f/+//7//v8BAAMABwAHAAQABAAEAAYABgAEAAYABwAG
AAkACgAKAAoACgAJAAYAAQABAAEA///7//j/8v/v//D/8P/w/+//7v/t/+z/7P/r/+r/
5//o/+v/6v/q/+r/5v/l/+P/4v/n/+T/2v/c/+j/8////xIAJgBIAG4AjQCmAMUA1gDA
AJUAcABPADcAHwD+//D/9//5//n/+P/0//X/9//5//X/8P/u/+v/6//r/+r/6v/r/+v/
6//r/+v/6//r/+n/6v/q/+r/7f/t/+z/7P/u/+7/7v/u/+7/7f/t/+7/7v/u/+//7//v
//H/8f/w/+7/7v/u/+//8P/x//H/7//y//L/8v/w//T/9P/1//f/9//3//j/+P/4//j/
+f/6//v/+//8//3//P/8//z//v////////8BAAIAAQADAAIABAAFAAkACwAKAAsACwAK
AA0ADwASABUAEwASABAADQARABEAEwATABMAEwATABEAEwAUABQAFAAQABAAEAAQABAA
EAAQABAADwAPAA4ACQALAAsACAAHAAYABQAAAP//AAAAAAAA/v/+//z//P/8//v/+//5
//j/9f/1//X/9f/0//T/9f/2//j/9v/0//b/9f/1//T/9P/0//X/9//4//T/9v/4//j/
+P/2//T/9//3//f/9//3//b/9v/2//X/8//y//b/+f/6//r/+f/5//v/+//7//n/9//3
//f/9//5//n/+P/4//j/+P/4//f/+f/5//n/+v/8//z//P/8//j/9v/5//r/+P/1//X/
9v/1//X/9P/0//b/9P/3//n/+P/3//f/+P/2//T/8//z//b/+P/4//f/9v/0//T/9f/1
//H/8f/2//X/9P/z//L/9P/0//T/8v/w//L/8v/x//L/8//0//X/9f/1//X/9v/0//T/
8v/y//T/9P/z//P/8v/z//X/9v/2//X/9f/2//r/+P/4//j//P///wEAAgABAAIAAgAC
AAcACQANAA0ACwAKAAkACgAGAAQABgAHAAsADwARABIADgAOAA0ACgAFAAUABQADAAIA
AAD7//n/9v/0//L/7//w/+//7v/u//D/8P/u//D/7//s/+r/6P/s/+n/5//m/+H/3P/a
/9z/6P/3/wUAHAA8AFwAegCbAMAA2QDcAMQAlQBoAEkAMQAbAAQA9v/3////+//y//b/
+//7//f/8//y//T/8f/v/+3/6v/q/+v/6//r/+f/5//n/+f/6f/s/+7/8P/w/+//7f/s
/+7/7v/u/+7/7P/r/+v/7P/u/+7/7//v/+3/7//v/+7/7//w//H/8//z//P/8v/v//X/
9v/3//b/9v/0//P/8//1//X/9v/2//j/+P/5//r//P/9////AQAAAP7//P/8/wAAAQAC
AAUACQAJAAwADAAKAAkACwALAA0ADwAQABAAEAARABMAFQAYABgAFwAVABcAFwAZABkA
GQAZABkAFwAZABoAGgAaABgAGAAYABgAFwAWABUAFAASABMAEwAPAA8ADwAMAAsACwAL
AAcABwAHAAYABQACAAIAAAAAAAAA//////3//P/7//v/+//7//r/+v/7//z//f/8//v/
/v///////v/+//z/+//7//r/+P/6//z//P/8//r/+P/7//n/+f/5//n/+v/8//7////8
//r//f////7//v/9//3/+//7//v/+f/7//v/+//7///////+//7//f/8//v/+f/8//3/
/v8AAP///v/9//z//P/6//3//v/+//v/+//8//v/+//6//r//P/6//3////6//n/+f/6
//r/+P/3//f/+v/8//z/+//6//b/+P/6//r/+v/6//n/+P/3//T/9P/2//b/9f/2//f/
+P/5//f/9//3//j/+P/4//b/9v/2//b/9f/1//f/+f/8//7//f/7//r/+v8AAP7//v/+
/wEAAwAEAAQAAwAEAAQABAAJAAsADwAPAAwADAAMAA4ACgAIAAoACwAOABEAEgASABAA
EAAPAAwABwAHAAcABQADAAAA+v/3//b/9v/2//X/9P/z//L/8v/w//D/7v/w//D/7v/t
/+z/7v/z/+//5v/j/+D/3v/k/+7//f8NABwAOgBeAIAAowDIAOEA3AC8AJMAbgBRADcA
FQD2//T////9//f/9v/4//v//f/1//H/9P/2//L/8f/w/+7/7P/t/+3/7f/q/+n/6P/n
/+j/6v/r/+z/7P/r/+n/6P/q/+r/6v/q/+v/6//s/+7/7f/s/+z/6//p/+v/6//q/+v/
7P/t/+//8v/z//P/8f/z//L/8f/u//L/8v/z//X/9//3//j/+P/2//b/9//4//n/+f/6
//v//P/8//z//v/+//3//P/9/wEAAQAEAAQAAwADAAYABwAJAAsADAAMAAwADQAPABEA
EAAQAA8ADQARABEAEwATABEAEQARAA8ADwAQABAAEAAQABAAEAAQAA8ADgANAAwADAAN
AA0ACQAIAAcAAwABAAEAAQD9//3////+//3/+v/4//b/9v/2//f/9//1//T/8//z//P/
8//w//D/8f/y//P/8v/x//T/9f/1//T/9P/y//H/8f/w//D/8v/0//T/9v/0//L/9f/y
//H/8P/v//L/9P/2//f/9P/y//X/9//2//b/9f/1//X/9f/1//P/9f/1//X/9f/3//f/
9v/2//j/+P/4//f/9v/1//T/9P/0//T/9P/0//L/8P/z//T/9v/z//P/9P/0//P/8f/w
//L/8P/z//X/8v/x//H/8v/y//D/7//v/+7/8P/u/+z/7//w//H/8v/w//D/8P/u//D/
8v/y//H/7//v/+//7//v/+//7//w/+7/7v/s/+z/7//w//D/8f/x//H/8v/y//P/8//0
//b/+f/2//X/9P/3//n/+v/6//v//P/8//z/AQADAAcABwAIAAgACAAKAAcABAAFAAUA
BAAHAAgACAAIAAgABwAEAAMAAwADAAEA+//4//L/7//w//D/8P/v/+7/7f/s/+z/6v/q
/+j/6v/s/+r/6f/o/+b/4//j/+j/4f/Y/9j/3P/o//3/DwAaADYAWAB0AJkAwgDRAMYA
qACFAF4AQQArAAsA8P/0//n/9f/1//r/+P/1//f/9//x/+z/6v/r/+v/6//q/+r/6//r
/+v/5//n/+f/5//p/+r/6v/q/+v/6//q/+r/7P/s/+z/7P/s/+v/6//s/+7/7v/v/+//
7v/v/+7/7P/t/+7/7//x//D/8f/x/+//8v/y//L/8P/y//L/8//1//f/9//4//j/9v/2
//f/+P/7//v//P/9//z//P/8//7/////////AQAEAAUACQAKAAcABwAKAAsACQALAAwA
DAAOAA8AEQATABQAFAATABEAEQARABMAEwARABEAEQAPABAAEgATABQAFAAUABQAFAAS
ABAADgAMAA0ADwAQAA0ADAALAAcABQAFAAUAAQABAAMAAgABAP7/+v/4//j/+P/7//v/
+f/4//b/9f/0//P/8//0//b/+P/2//T/8v/0//b/9//3//j/9f/1//b/9v/0//b/+P/4
//b/9P/y//X/9//3//f/9//3//j/+f/5//b/9P/3//n/+v/6//n/+f/7//v/+//5//j/
9//2//X/+f/5//j/+P/4//j/+P/3//f/9//3//j/9v/2//b/9v/2//T/9//4//b/8//z
//T/8//z//L/8v/0//L/9f/3//T/8//z//T/9P/y//H/8f/y//T/9P/z//7/9v/o/+z/
8P/y//T/9v/1//T/8//w/+7/8P/w/+//8P/x//L/8//z//P/8//0//H/8P/t/+z/7//w
//D/8f/x//H/8v/y//P/8//0//b//P/6//r/+v/7//3//v/+////AAAAAAAAAwAFAAkA
CQAGAAYABgAIAAYABAAGAAcACgANAA4ADgAOAA4ADQAKAAUABQAFAAMA/f/6//T/8f/y
//L/8v/x/+//7f/r/+r/6//s/+v/7v/u/+z/6//q/+r/5f/l/+b/3//a/9r/4v/y////
DwAsAFAAbACOALMA0ADVAMYApgB9AFgAPQAnAAsA/P/+////+//1//L/9P///wEA9f/v
//D/8v/w/+//7v/s/+r/6f/n/+X/5f/n/+n/6//r/+z/7P/s/+3/7f/s/+z/7v/u/+7/
7v/u/+3/7f/u/+3/7P/s/+v/7v/x//L/8v/w//D/8P/x//D/8f/x/+//9P/0//T/8v/0
//T/9f/3//f/9//4//j/+v/6//v//P/7//v//P/9/wAAAAAAAAIAAQABAAEAAwAGAAcA
CwAMAA0ADQAQABEADgAPAA8ADgAPABEAFAAXABgAGAAXABUAFwAXABkAGQAZABkAGQAX
ABcAGAAYABgAFgAWABYAFgATABIAEQAQABAAEQARAA0ACwALAAgABwAKAAsACAAJAAkA
CAAHAAQAAAD+//7//v8BAAEA///+//3//f/9//3//P/8//3//v/8//r/+P/6//v/+//6
//r//P/9////AAD8//z//P/6//v/+v/5//3////////////8//z//P/7//r/+P/7//3/
/v/+//3//f/////////9//v/+//7//v//f/9//z//P/8//z//P/7//v/+//7//z//P/8
//z//P/4//b/+f/6//v/+f/6//z/+//7//r/+v/6//j/+//9//r/+f/5//r/+//6//r/
+//7//z/+//5//r/9P/2//r/+f/4//f/9v/3//j/+f/4//j/+v/6//n/9//3//f/9//3
//f/9//4//b/9v/0//T/9v/2//X/9f/4//n/+//8//z/+//7//z/AgAAAAAAAAADAAUA
BgAGAAYABgAFAAQABQAHAAsACwAMAA4AEAAUABAADgAQABEAEAATABQAFAASABIAEQAO
AAsACwALAAkABQACAPz/+f/3//b/9f/z//P/8//z//T/9P/0//L/9P/0//L/8f/w/+7/
8f/t/+j/5//k/+L/6P/w//X/CQAmAD4AXACAAKkA0gDpAOQAyACjAHIASQA1AB0ABAD+
//////////7/+P/3//n//f////z/9v/y//H/8P/u//D/8f/x//H/8f/x//H/8f/v//D/
8P/w//H/8f/w//D/8P/w//D/8P/w/+//7//w//L/8v/z//P/8//1//X/9P/y//L/8v/z
//f/+f/6//n/+f/4//f/9P/3//j/+v/9//z/+//7//r//P/8//3//v/9//3//v///wIA
AgACAAQABQAFAAUABwALAAsADgAOAA0ADQAQABEADwARABIAEgASABMAFQAXABoAGgAZ
ABcAGQAZABsAGwAZABkAGQAXABcAGAAYABgAFAAUABQAFAAUABQAFAAUABIAEwATAA8A
DQANAAoACQALAAsABwAHAAkACAAHAAQAAQD+//3//P/9//3/+//6//r/+//8//3/+//6
//r/+v/6//j/9v/4//n/+f/4//j/9f/1//b/9v/3//r//f/+//z/+v/4//v/+//7//v/
+//5//r/+//7//r/+P/7//3//P/8//v/+//9////AQABAP7//f/8//v//f/9//z//P/6
//r/+v/5//n/+f/5//r/+//8//3//v/6//j/+//8//z/+f/5//r/+//7//r/+v/5//b/
+P/5//j/9//3//j/+P/2//X/9f/0//j/+v/7//j/9v/2//b/9v/2//b/9v/0//T/9v/2
//X/9f/1//X/9f/z//P/8//0//b/9v/0//T/9v/2//X/9f/1//X/9v/2//f/9//4//r/
/P/6//r/+v/5//v//P/8//7/AAABAAIAAwAFAAkACQAGAAYABgAIAAQAAgAEAAUABAAH
AAgACAAGAAYABQACAAEAAQABAP///f/6//T/8f/v/+7/7f/r/+j/5//m/+b/5//o/+f/
6v/p/+b/5P/i/+D/5f/n/+L/3f/W/9b/2v/i/+///f8SADAAUgByAJUAtADJAMoAsACL
AGgASwAvAA0A9v/2//v/+f/z//D/9P/3//H/8f/z/+z/6P/p/+n/6f/o/+b/5f/j/+H/
4f/h/+H/4f/g/+D/3//e/+H/4f/g/+D/4v/i/+L/4v/i/+H/4f/i/+L/4v/j/+P/5f/n
/+f/5v/k/+T/5P/l/+b/5//n/+X/6P/o/+j/5v/p/+r/7P/v/+7/7f/t/+z/6//q/+r/
6v/s/+3/7//x//L/8v/y//T/9f/1//X/9//3//f/+v/6//v/+//+//////8BAAIAAgAC
AAMABQAHAAcABgAEAAEABAAFAAgACQAJAAkACQAHAAUABgAGAAYABAAEAAQABAAFAAQA
AwACAAAAAQABAP3//f/9//r/+f/2//X/8P/v//H/8v/z//L/8v/w//D/8P/u/+3/6v/o
/+r/6//s/+3/6v/o/+f/5v/n/+b/5f/o/+f/5//m/+b/5//n/+j/6P/o/+r/7P/s/+z/
6v/o/+v/6//r/+v/6//q/+r/6v/p/+f/5v/q/+3/7P/s/+v/6//s/+3/7v/t/+//7//v
/+//7//v/+7/7v/w//D/8P/v//H/8f/x//L/8f/w/+//7v/v/+7/8v/0//H/7f/s/+z/
7v/v/+//8P/v/+z/7v/v/+z/6//r/+z/7f/s/+z/7f/s/+7/7v/t/+7/6v/s//D/7f/s
/+v/6v/q/+r/6v/o/+n/7P/t/+3/6//r/+v/6//r/+v/6//s/+z/7P/q/+r/7f/u/+7/
7//x//P/9v/4//b/9f/1//b//P/6//r/+v/8////AQACAAAAAAD///7/BAAHAAwADQAL
AAoACQAKAAoACAAKAAsADgARABIAEgAPAA4ADAAIAAYABwAIAAcAAwAAAPr/9//1//T/
8//x//H/8f/x//L/8f/w/+3/7v/v/+7/7v/u/+7/6f/j/+j/6f/e/97/7P/2//n/CQAk
AEIAYACCAKcAzgDdAM4ArACJAGQARwAtABUABgAAAP3/+/////z/+v/9////9//x//L/
8v/x//H/8f/w/+//7//u/+3/7v/v//D/8f/w//D/7//u/+7/7f/r/+r/7f/u/+//8P/y
//H/8f/y//L/8v/z//P/8f/z//P/8v/x//D/7//v//H/8//0//P/9P/0//T/8v/2//b/
9//5//v/+//8//z/+f/4//j/+P/8//3///8BAAAAAAAAAAIABQAFAAUABwAIAAcACQAI
AAcABwAKAAsACwANAA4ADgAQABEAEwAVABYAFgAVABMAEwATABUAFQAXABcAFwAVABMA
FAAUABQAEgASABIAEgATABIAEQAQABAAEQARAA0ADQANAAoACQAHAAcAAwADAAEAAAD/
//z//P/8//7/AAD+//3/+v/4//r/+//8//3/+//6//r/+v/6//j/9v/4//r/+//7//z/
+f/5//r/+v/2//j/+v/6//r/+P/2//n/+//7//v/+//7//z//f/9//j/9v/5//v//v/+
//3//f/7//v/+//5//r/+//8//3//v/9//v/+v/6//r/+v/5//n/+f/5//r//P/8//z/
/P/4//b/+f/6//z/+f/5//r//f/9//z//P/6//j/+//9//j/9//3//j/+//6//r/+//7
//z/+//5//T/9P/4//v/+v/5//j/9//2//j/+P/4//b/9v/4//j/9//3//f/9//3//f/
9//3//j/9//2//P/8v/1//b/9v/3//j/+f/7//z//P/7//v//P8CAAAAAAAAAAEAAwAE
AAQABQAGAAYABgAJAAsADwAPAA4ADgAOABAADgAMAA4ADwASABUAFgAWABMAEgAQAAwA
CwALAAsACQAGAAQA///9//n/+P/3//X/9v/1//T/9P/0//T/8v/0//P/8P/u/+z/7P/v
/+v/4v/h/+L/3P/g//L/AwAPACYASABqAIoArwDMAN8A3gC6AI0AaABJADEAHQAIAAAA
BQABAPv//P/8//v///////f/9P/y//P/8//z//L/8v/z//P/8//w/+//7v/t/+//8P/w
//D/8//z//L/8v/2//b/9v/2//X/8//y//L/9P/0//X/9f/1//f/9//2//b/9v/2//f/
9v/3//f/9f/5//r/+//6//v/+v/6//v//f/9//7//v/+//7///8AAAEAAQACAAMAAgAC
AAIABAAFAAUABQAHAAsACwAOAA4ADwAPABIAEwARABMAFAAUABQAFQAXABkAGgAaABkA
FwAXABcAGQAZABkAGQAZABcAFwAYABgAGAAWABYAFgAWABQAEgAQAA4AEQATABQAEQAS
ABMAEQARABAADwAKAAkABwAGAAUAAgACAAAAAAAAAAEAAQD///7/+//7//v/+//8//z/
/f/+//z/+v/4//r//P/9//3//v/7//v//P/8//r//P/+//7//v/8//r//f/9//3//f/9
//3//v///////P/6//3////+//7//f/9//3//f/9//v/+//7//v/+//7//v/+v/6//z/
/P/8//v//P/9//7/AAD+//z/+v/4//f/9v/6//z/+v/3//f/+P/5//n/+P/4//j/9v/5
//v/+v/5//n/+v/8//r/+f/5//r//P/8//v/+f/2//X/9f/1//v//P/6//r/+v/6//j/
+P/4//b/9v/4//j/9//4//n/+v/7//n/9//1//T/9f/2//X/9v/4//j/9//3//b/9//5
//r/+v/5//n/+v8AAP7//v/+////AQACAAIAAwAEAAQABAAJAAsADwAPABAAEAAQABIA
DwAMAA0ADQAOABEAEgASABAAEAAPAAwACQAJAAkABwADAAAA+v/3//b/9v/2//X/8v/x
//D/8P/w//D/7v/w//L/8P/v/+7/8v/v/+v/5v/f/+D/5v/o/+7//f8RACgARABmAIoA
tQDcAO0A3AC2AIsAZABDACcADQACAAIA//////3/+v/4//v//f/9//f/9v/w//H/8f/x
//D/8f/z//T/9f/y//H/8P/v/+//8P/w//D/8f/x//D/8P/y//L/8v/y//L/8f/x//L/
8P/w//H/8f/y//X/9v/2//X/9P/z//P/9v/3//f/9f/4//j/+P/2//n/+v/8/////f/9
//7//v/8//z//f/+/wAAAQADAAUAAwACAAEAAgAFAAUABQAHAAgABwAJAAgACAAJAA0A
DwAQABMAFQAWABUAFQAWABcAGAAYABcAFQAZABkAGwAbABkAGQAZABcAFwAYABgAGAAY
ABgAGAAYABUAFAATABIAEgATABMADwAOAA0ACQAHAAgACQAGAAcABQACAP//+v/5//j/
+f/6//n/+f/3//b/8//z//P/8//y//L/8//0//P/8P/t/+7/8P/x//H/8v/z//P/9P/0
//D/8v/0//T/9v/0//L/9f/z//P/8//z//H/8v/z//P/8//y//b/+f/5//j/9v/1//X/
9f/1//P/8//z//P/8//z//P/8v/y//T/9P/0//P/8v/x//D/8P/y//L/8v/y//L/8P/z
//T/8//v/+7/7v/x//H/8P/w/+3/6v/s/+3/7P/r/+v/7P/t/+z/7P/t/+z/7v/u/+3/
6v/o/+j/6f/o/+f/5v/j/+P/5v/m/+T/5v/n/+f/5//m/+T/5v/o/+n/6f/n/+X/4//j
/+L/4v/i/+T/5P/i/+X/6P/p/+z/7f/t/+r/6v/q/+7/6//t/+//8//x//H/8f/y//L/
9f/1//f/+f/7//b/9//8//v/+v/5//j/+//8//3//v/8//z//P/8//v/+v/5//j/9v/0
//L/8P/t/+r/5//k/+P/4v/h/+D/4v/i/+L/4v/g/+D/4P/g/9//3v/d/9z/2P/W/9T/
0v/W/w==
         </WaveFormData>
      </LeadData>
      <LeadData>
         <LeadByteCountTotal>10000</LeadByteCountTotal>
         <LeadTimeOffset>0</LeadTimeOffset>
         <LeadSampleCountTotal>5000</LeadSampleCountTotal>
         <LeadAmplitudeUnitsPerBit>4.88</LeadAmplitudeUnitsPerBit>
         <LeadAmplitudeUnits>��V</LeadAmplitudeUnits>
         <LeadHighLimit>2147483647</LeadHighLimit>
         <LeadLowLimit>268435456</LeadLowLimit>
         <LeadID>II</LeadID>
         <LeadOffsetFirstSample>0</LeadOffsetFirstSample>
         <FirstSampleBaseline>0</FirstSampleBaseline>
         <LeadSampleSize>2</LeadSampleSize>
         <LeadOff>FALSE</LeadOff>
         <BaselineSway>FALSE</BaselineSway>
         <ExcessiveACNoise>FALSE</ExcessiveACNoise>
         <MuscleNoise>FALSE</MuscleNoise>
         <LeadDataCRC32>1799381149</LeadDataCRC32>
         <WaveFormData>
DAAMAAwADAAKAAoACgAKAAgACAAIAAgABgAEAAIAAAD///7//f/8//n/+P/3//b/9v/2
//b/9v/0//T/9P/0//P/8v/x//D/8f/y//P/9P/y//L/8v/y//D/8P/w//D/8v/y//L/
8v/0//T/9P/0//T/9P/0//T/8//y//H/8P/y//T/9v/4//b/9v/2//b/9v/2//b/9v/2
//b/9v/2//T/9P/0//T/9f/2//f/+P/1//T/8//y//L/8v/y//L/8v/y//L/8v/y//L/
8v/y//D/8P/w//D/8P/w//D/8P/y//L/8v/y//L/8v/y//L/7//u/+3/7P/r/+r/6f/o
/+v/7P/t/+7/7P/s/+z/7P/u/+7/7v/u/+r/7P/s/+v/6P/o/+n/6f/r/+v/6//r/+r/
6v/p/+n/5//o/+j/6P/r/+//8v/1//T/9v/3//n//P/8//z//P/+//7////7//v/+//6
//j/9//5//3//P////3/AAACAAMAAwAEAAEA/v/+//7//f/8//z//P/8//n/+f/4//f/
9P/y/+7/6v/r/+v/6//q/+f/5//l/+T/4v/i/+L/4v/k/+P/4//j/+P/4//f/97/3//e
/9z/4v/v//z/EgAzAFoAfACcALQAqgB3AE4AQgA1ABwABwD2/+f/6f/5//7/9v/z//n/
9f/v/+3/7f/w//D/6//o/+j/5//m/+b/6P/o/+b/5v/m/+n/5v/k/+X/5v/m/+b/5//o
/+r/6f/p/+j/6P/p/+j/6f/r/+v/6//r/+n/7P/u/+7/7f/q/+r/6//r/+3/7v/v/+7/
8P/z//H/8f/y//L/8//0//X/9P/z//P/9P/0//X/+f/5//n/+f/7//v/+//7//7/AgAA
AAAAAgABAAIABAADAAIABQAHAAkACgAKAAsADQALAAwADgAQABAAEAAOAA4AEQARABMA
FAAUABIAEgATABMAEgARABAADwAQABEAEQANAAwACQAIAAoACgAJAAcABQAFAAQAAwAF
AAYABQAGAAQAAwACAP///P/7//v/+//7//r/+v/4//j/9//3//j/+P/2//b/9//1//T/
9P/0//j/+f/6//v/+f/4//n/+P/0//T/+P/4//T/9P/z//P/9f/2//j/+f/3//j/+P/4
//b/9v/5//r/+v/5//n/+v/8//z//P/7//r/+v/6//v/+f/5//v/+f/5//n/+P/3//n/
+f/5//r/+P/2//j/+P/2//b/+P/4//f/9v/2//f/+v/6//n/+f/2//b/9v/2//f/9//4
//r/9v/0//T/9P/2//b/9//4//b/8//z//T/9v/2//b/9P/w/+7/8v/5//r/9//2//X/
9P/0//T/9P/0//T/9v/2//X/9P/0//X/9f/1//X/9f/1//j/+P/3//f/9f/2//b/9v/4
//v//f///wAAAgADAAUABgAGAAYABgAGAAYABwADAAUABwAIAAgACAAJAAwACgAMAAsA
DwASAA8ADQAMAAcAAwAEAAUABQADAAQABQAGAAQAAwABAP///f/8//n/9v/1//X/9f/0
//H/8f/v/+7/7v/u/+7/7v/w/+//7//v//P/6//n/+z/6//m/+j/9P8BABIALgBTAHoA
mACyALwAmgBjAEoARAAxABYAAQD2//X/9f/7/wAA/v///wMA///z/+v/7f/0//T/8f/y
//L/8f/w/+7/8P/w/+7/7P/s/+//7P/s/+3/7v/u/+//7//v//D/7//v/+7/7v/v/+7/
7//x//P/8//z//H/9v/4//j/9//0//L/8f/v//P/9P/1//T/9v/5//f/9//3//b/9v/2
//n/+v/7//3/+//6//r//f/9//3//f///wEAAQABAAQABAACAAIABAAGAAgACwALAAcA
CQAKAAsADQAOABAAEwASABIAEwAUABYAGAAYABoAGQAXABcAFgAYABYAFgAXABgAGAAY
ABgAFgAWABYAFQASABIAEAAQABIAEgARAA8ACwALAAoACQAJAAoACQAKAAYABQAEAAEA
/v/9//3//f/+//7////+//v/+f/4//j/+f/4//n/+//7//r/+v/6//n/+f/5//n/+P/4
//r/+v/6//r//v/+//z//P/7//v//v/+/////////wAAAAAAAP3//P/+//7/AAD/////
AAD+//7//v/9//7//v/+/////////wEA//8BAAEAAAD///7//f/8//z//f/8////AAD8
//z//v/+//n/+P/4//n//f/+//7////8//z//P/8//n/+f/6//z/+P/2//b/9v/3//j/
+v/8//z/9//1//r/+P/3//b/9f/0//b/9v/2//b/9f/4//n/+f/3//b/9v/1//f/9//3
//f/+v/6//n/+f/5//r/+v/6//v//f/+////AgAEAAUABwAHAAYABQAEAAkACgAMAAkA
CwALAAoACAAJAAsADwAOABEADwASABQAEwARABAACwAEAAQABAADAAIABAAGAAgABAAD
AAEA///9//z/+f/2//b/9//4//j/9P/z//D/7v/w//D/8P/w/+//7f/s/+v/7//7//P/
5v/p//D/7v/u//n/DgAoAEkAcgCSAKwAugCiAGcASABKAEMAKAAJAP7/AQD7/+//7v/2
//n///8DAPn/8//1//b/9P/1//b/9v/1//T/9P/2//b/9P/y//L/9f/y//T/9f/2//b/
9P/z//L/8v/z//X/9v/4//b/9P/0//X/9//3//f/9f/2//j/+P/3//j/+P/5//n/+v/6
//r/+P/8/////f/9//7//v///wAAAQAAAP////8AAAAAAQAFAAQAAwACAAMABQAHAAkA
DgANAAoACQAKAAwADgARABEADgAPAA8ADwARABIAFAAXABcAGAAaABwAGwAaABcAFgAa
ABsAHgAgAB8AHAAbABsAHAAcABwAHAAaABoAGgAZABYAFgAUABQAFwAYABgAFwAUABMA
EQAPABAAEAAOAA4ACgAJAAgABQAEAAMAAwADAAMAAgACAAAAAAD/////AAD+//z//P/9
//7//v///wAAAAD///7//f/+//7/AAAAAP7//v8CAAIAAQACAAIAAwABAAAAAAD//wAA
AgADAAQAAAAAAAMABAAEAAMAAwAEAAMAAgABAP//AQACAAMABQADAAMABQADAAMAAwAC
AAEA////////AAACAAAAAgACAP7//v8AAAAA///+//7////+//7//f/9//3//v///wAA
/v/9//3//v/6//j/+P/4//r/+v/7//z/AAD///n/+P/4//j/+P/4//r/+v/6//r/+v/8
//z/+//5//j/+P/3//n/+f/5//n/+v/6//n/+f/5//r/+v/6//v//f/+////AgAEAAUA
BwAKAAoACgAKAAsADAAOAAsACgAJAAcABAAIAAsAEAAQAA4ACwANAA4AEAAPAA8ACwAD
AAIAAQD/////AAABAAIAAQABAAAA///9//z/+f/2//X/9f/1//T/8//z//H/8P/u/+7/
7v/u//D/7//v/+//6//n/+n/7v/x/+z/5v/m//H//v8UAC0ASgB0AJwAsgC2AKEAcgBM
AEUAPAAjAAgA/f/3//n/+P/0//n///8BAP//9//3//b/9v/3//T/9P/z//L/8P/y//L/
8P/v//D/9P/y//D/8f/y//L/7//v/+//8P/y//P/8//0//T/8v/y//P/8//z//P/8f/2
//j/+P/3//X/9P/0//P/9v/2//b/9P/2//n/9//3//r/+v/7//z//P/8//z//f/9//z/
/P///wEAAQABAAMAAQABAAEABAAGAAQABAAGAAUABgAIAAcACAALAA0ADwAPAA4ADgAP
ABIAFAAXABoAGAAWABIAEAASABMAFgAYABoAGAAYABkAGAAYABgAGAAVABQAEwARABEA
EgARABIAEAAQAA8ADQAMAA0ADQANAAsACgAHAAYABwAHAAcABQACAAEAAQABAAEAAAAA
AP7/+v/5//n/+v/8//r/+v/7//v/+v/6//r/+f/5//n/+f/5//r//f/+//v/+v/9//z/
+v/6//n/+f/8//z//f/9//v//P/8//z/+v/6//3//v8AAP////8AAP7//v/+//3//v/+
//7////9//3////9//v/+//6//n/+v/7//z//v/+//z//v/+//z//P/+//7/+v/4//f/
9//4//j/9//3//j/+P/4//j/+f/5//r//P/4//b/9v/2//b/9v/3//j/+v/3//f/+P/4
//j/+P/2//b/9v/2//b/+P/4//j/+P/1//b/9f/z//P/9P/2//f/9//3//f/9//2//b/
9f/1//P/9P/0//T/8//1//b/9//6//z//f///wIAAgACAAIABwAIAAoABwAFAAUABAAC
AAYACQAOAA4ADQAJAAoACgAMAAsACwAHAAQABAAEAAMA/v/+//7//v///////v/9//3/
/P/5//b/8v/x//D/7v/v/+//7f/s/+7/7v/u/+7/7P/r/+v/6//v/+3/7f/o/+P/5v/m
/+j/8/8EABYAMQBYAH4AnACwALQAkQBgAEwAQQAsAA8A/v/7//v/+/8CAAgAAQD9/wMA
/f/1//f/+v/8////+v/4//X/8v/w//L/8v/w/+z/7P/v/+z/7//x//P/9P/y//H/8P/w
/+7/7//v//D/8v/w//D/8f/z//P/8//x//T/9v/2//X/9P/0//X/9f/0//T/9P/y//b/
+f/3//f/9//2//b/9v/4//j/+P/5//v/+v/6//3//f/9//3////9//3//f8AAAMAAgAD
AAYACAAKAA0ADQAIAAkACQAJAAsADAAOABEAEQASABQAFgAYABgAFgAWABUAFQAXABgA
GgAYABgAGQAYABgAGAAYABYAFgAWABUAFAAUABIAEgAUABQAEwARAA0ADQAMAAsACQAI
AAUABAADAAMAAwABAAIAAQABAAEA///+//7//P/6//n/+f/6//n/9v/1//X/+P/4//n/
+v/5//n/+f/5//b/9v/4//j/+P/4//z//P/4//j/9//3//j/+P/5//n/+f/6//r/+v/6
//r//f/+//7//f/9//7//P/8//z/+//6//r/+v/7//v/+//9//v/+//7//r/+f/7//v/
+//8//r/+P/6//r/+P/4//r/+v/3//b/9v/3//j/+P/3//f/+P/4//j/+P/1//X/9v/4
//b/9P/0//T/9v/2//f/+P/4//H/9P/2//b/9v/2//P/8v/x//D/8P/y//L/8f/y//L/
8//z//H/8f/x//H/9P/0//P/8//z//T/9P/0//f/+f/6//v/+f/6//r/+////wAAAQAC
AAUABgAIAAUAAwADAAIAAAAEAAcADAAMAAoABwAJAAoADAALAAsABwAAAAAAAAD///z/
/P/8//z/+//7//r/+f/1//T/8f/u/+7/7//w//D/7//v/+3/7P/u/+7/7v/u/+v/6f/o
/+f/6f/t/+3/6P/n/+L/4P/k/+//AgAaAC8AVACAAKAAsgCyAIUAUABCAEMANAAZAAIA
8f/t/+//7v/o/+n/8f/3//f/8f/p/+r/9P/3//T/8v/v/+z/6v/s/+z/6v/m/+b/6f/m
/+f/6f/r/+z/6//r/+v/7P/r/+v/6v/q/+z/6v/q/+v/6//r/+v/6f/q/+z/7P/r/+3/
7v/w//H/8P/w//D/7v/v//H/7v/t/+//8P/y//T/9v/2//b/9//3//b/9v/5//n/+f/5
//v//f/9//3/AAABAP7//f/+/wAAAgAFAAUAAwAFAAYABwAKAAoACwANAAsADAAOABAA
EAAQAA4ADgARABEAEwAUABEADgANAA0ADgAOAA4ADgANAA4ADwAPAA8AEAAPABAADQAM
AAoABwADAAMAAgABAAIAAgAAAAAA/v/9//z/+f/2//X/9f/1//f/9v/2//T/8v/x//H/
8v/w/+7/7v/v//H/8P/w//D/8//z//P/8//w//D/8v/y//L/8v/2//b/9P/0//P/8//x
//D/8P/v//H/9P/2//j/9v/2//n/+v/6//n/+f/6//j/+P/4//f/9v/2//b/9//1//X/
9//1//b/9//3//f/9f/1//X/9v/0//L/9P/0//T/9P/2//b/9f/0//T/9f/z//L/8P/v
/+//8P/x//L/8//z//T/9v/y//D/8P/w/+7/8P/t/+z/7//w//H/8v/w//D/8P/w//D/
8v/y//H/7v/u/+//7//v/+//7//v/+//7v/s/+v/7v/w//H/8v/w//H/8f/x//P/9v/4
//v//v/+//7//v///wAAAgD//wAAAQABAAAAAAADAAgACAAKAAcACQAKAAgABwAHAAMA
/P/8//z/+//6//r/+v/6//v/+//6//n/9f/0//H/7v/r/+v/6//q/+v/6//p/+j/6P/o
/+j/6P/q/+n/6f/p/+f/5f/j/+j/5f/e/+D/4v/r/wIAGgAvAFgAggCaALAAtgCHAFAA
RABBACwADwD8//H/8f/z/+z/7P/3//3/9//x/+3/7//y/+7/6//r/+z/7P/s/+r/7P/s
/+r/6P/o/+v/6P/m/+f/6P/o/+n/6f/p/+r/6v/r/+v/7P/u/+z/7P/t/+//7//v/+3/
7f/u/+3/6//t/+7/8P/x//D/8P/w/+7/8P/z//H/8f/y//L/8//0//b/9v/2//f/9f/0
//T/9//3//f/9//5//v/+//7//7/AAD+//7/AAACAAQABwAHAAQABQAFAAUACAAIAAkA
CwALAAwADgAQAA4ADgAMAAwADwAPABEAEgAQAA4ADgAPABIAEgASABIAEgASABIAEQAO
AA4ADAAMAA4ADgANAAsABwAHAAYABQAEAAQAAgACAAIAAQAAAP3/+//5//j/9//4//j/
+f/4//T/8//z//T/9v/0//T/9f/z//L/8v/y//b/9//4//n/9//2//f/9v/2//b/+v/6
//j/+P/3//f/9v/2//f/9//5//r/+v/6//j/+P/7//z//P/7//v//P/8//z//P/7//n/
+P/3//f/+f/5//v/+f/3//f/9v/1//j/+f/6//z/+//4//n/+P/2//b/+P/4//f/9v/2
//f/9//2//T/8//z//T/9f/2//T/8//z//T/9P/y//L/8v/0//T/9f/2//r/9//v//L/
9P/0//T/9P/z//L/8f/w/+7/8P/w/+//8P/w//H/8f/z//P/8//z//H/8P/u/+3/7v/w
//H/8v/w//H/8f/x//T/+P/7////AQAAAP///v8BAAIABAABAAEAAQAAAP7/AQAFAAsA
DAAKAAUABQAEAAYABQAFAAEA/f/+///////+//7//v/+//z/+//5//f/9f/0//H/7v/v
/+//7//u/+z/6//o/+b/6f/q/+v/7P/s/+v/6//r/+n/5f/j/+T/5f/o/+L/5v/7/xAA
IgBFAHIAkgCqALgAoABrAEgARgA5ABwAAwD2//P/9f/9/wAAAAABAP3/9f/z//f/+//4
//T/8f/y//L/8f/w/+3/7v/t/+r/6f/q/+7/7P/s/+3/7v/u/+3/7f/t/+7/7v/v/+//
8P/w/+7/7v/v/+//7//v/+3/8v/0//T/8//w//D/8f/x//L/8v/y//D/9P/3//X/9f/0
//T/9f/2//r/+v/6//v/+//6//r//f/7//v/+//9/////////wIAAgAAAAAAAgAEAAYA
CQAJAAkACwAMAA0ADQAMAAwADQALAAwADgAQABEAEgARABIAFQAVABcAGAAWABQAFAAV
ABYAFgAWABYAEgASABIAEQAQABAADgAOAAwADAALAAkACAAJAAkACQAKAAoACAAIAAQA
AwACAP///f/7//r/+f/6//r/+//6//b/9f/1//b/9v/0//T/9f/z//L/8v/y//X/9f/1
//X/9v/2//j/+P/z//L/9f/0//T/9P/z//P/9v/2//f/9//1//b/9v/2//T/9P/3//j/
+P/3//f/+P/6//r/+v/5//b/9v/2//f/9//3//n/9//1//X/9P/z//X/9f/1//b/9v/0
//b/9v/z//L/8//y//L/8v/z//X/9P/0//P/8//y//L/8v/y//H/8f/y//T/8v/w//D/
8P/w//D/8f/y//T/7f/t//L/8f/w/+//7v/w//D/8P/w//D/8v/y//H/7v/u/+//7//x
//H/8f/x//D/8P/v/+//7f/u/+7/7v/x//P/9P/1//T/9v/3//n//v/+//7//v8DAAQA
BgADAAEAAQAAAP7/AAADAAgACAALAAkADAAOAAwACwALAAcAAQAAAP///f/6//r/+v/6
//n/+f/4//f/9f/0//H/7v/t/+3/7f/s/+3/7f/r/+r/6v/q/+r/6v/s/+v/6//r/+3/
6//p/+r/5//k/+b/6v/z/wIAGAA1AFoAfgCaALAAtgCFAEwAQABJADQADQD0//H/+f/5
/+z/7v/5//n/9//x/+v/7f/4//r/9f/y//L/8f/w/+7/8P/w/+7/7P/s/+//7P/s/+3/
7v/u/+//7//v//D/7v/v/+//8P/y//D/8P/x//P/8//z//H/8v/0//T/8//0//T/9f/1
//b/9v/2//T/9v/5//f/9//6//r/+//8//v/+v/5//n/+v/6//v////9//3//f///wEA
AQABAAQABAACAAIABAAGAAgACwALAAkACwAMAA0ADgAOAA8AEQARABIAFAAWABgAGAAW
ABYAFgAVABYAFgAYABYAFgAXABYAFgAWABYAFAAUABQAEwAVABYAFQAWABQAFAATABEA
DQANAAwACwAKAAoACAAIAAgABwAGAAMAAAD////////9//z//P/6//n/+f/6//z/+v/4
//j/+f/7//r/+v/6//n/+f/5//n/+v/6//z//P/6//r//v/+//z//P/7//v//v/+////
///9//7//v/+//z//P///wAA/v/9//3//v8BAAIAAwADAAAAAAAAAAEAAQABAAMAAQAA
AP///f/7//n/+f/5//r//v/+/wIABAD///7////+//3//P/8//3//v/+//3//f/7//r/
+f/4//n/+f/6//z/+P/2//b/9v/8//r/+f/6//r/+P/4//j/+P/6//r/+v/6//b/+P/4
//f/9v/2//f/9//3//f/9//3//j/+P/3//f/9//4//j/+P/4//n/+f/5//3/AAACAAUA
BwAGAAUABAAHAAgACgAHAAkACQAIAAYABgAJAA4ADgAQAA0ADwAQAA4ADQANAAkAAQAA
AP///f/6//r/+v/6//r/+//7//v/+//6//f/9P/y//H/8P/u/+r/6f/m/+T/5v/o/+r/
7P/r/+n/6P/n/+X/5//n/+b/4//e/97/4v/n//b/EAAvAFIAfACeALoAuACJAFQARgBH
ADYAHQAEAPH/8f/3/+7/6v/x//n/AQD9/+//7f/2//b/7//v//D/8P/w/+v/7P/r/+j/
6P/o/+v/6P/n/+f/5//m/+X/5f/l/+b/5//p/+r/7P/q/+j/6P/p/+v/6//r/+n/7P/u
/+7/7f/s/+z/7f/t/+z/7P/s/+r/7f/x//D/8f/0//T/9f/2//X/9P/z//P/8f/w//D/
8//2//f/+P/7//n/+f/5//z/AAD+//7/AAAAAAIABQAFAAMABQAGAAcACAAIAAkACwAJ
AAoADAAOAA0ADAAJAAgADAANABAAEgASABAAEAARABEAEAAPAA4ADgAOAA4ADQAMAAwA
CgAKAAwADAALAAkABwAHAAYABQACAAAA/P/6//r/+//8//v/+v/5//n/+f/2//T/8//w
//D/8f/z//b/8//w/+//7//y//L/8//0//T/8//y//H/8P/w//L/8v/y//L/9v/2//b/
9v/1//X/9P/0//X/9f/1//b/9v/2//L/8v/1//b/9P/z//P/9P/1//b/9//3//f/+P/5
//v/+f/5//v/+f/7//v/+v/5//f/9//3//j/+P/2//j/+P/3//j/+//8//f/9v/2//f/
+P/4//f/9//2//b/9v/2//P/8//0//b/9v/0//T/9P/0//T/9f/2//b/7//x//b/9f/0
//P/8v/y//L/8v/y/+7/8P/w/+//8f/y//T/9f/0//P/8v/x//T/9P/z//P/9f/2//b/
9v/4//v//f//////AAAAAAEABQAGAAcACAAMAA4AEQAPAA0ACwAIAAQACAANABQAFgAT
AA8AEAAQABEAEQASAA8ACAAIAAgABwAGAAYABgAGAAMAAwACAAEAAAAAAP7//P/6//n/
+P/2//b/9//2//b/9f/0//P/8v/z//P/9P/1//v/8f/p//D/8//q/+z//P8FAAwAJABH
AGwAjgCuAMQAvACJAFoAUABLADIAEwAEAP3/AQAHAAYABgAJAAsABwABAP3/+//8//z/
/f/+//7//f/8//j/+v/6//j/+P/4//v/+P/3//f/9//2//X/9f/1//b/+P/5//n/+v/4
//b/9v/3//v/+//7//n/+v/8//z/+//6//r/+//7//3//v////7//v8BAP////8AAAAA
AQACAAYABgAGAAcABAACAAEAAwAGAAcACAALAAkACQAJAAwADwAOAA8AEgAPABAAEgAR
ABEAEwAUABUAFgAWABcAGQAZABoAHAAeAB4AHgAcABwAGwAbAB0AHgAgAB4AHgAfAB4A
HgAeAB4AHAAcABwAGwAcABwAGgAaABgAGAAXABUAFAAVABUAFQARABAADQAMAAgABwAG
AAMABAAFAAcACQAGAAQAAwAAAAEAAQACAAQAAwAAAP/////9//z//P/8//7///8AAAEA
/v/+/wAAAAD+//7/AgACAAAAAAD/////AgACAAMAAwABAAIAAgACAAAAAAADAAQABAAD
AAMABAAEAAQABAADAAIAAgACAAMAAwADAAUAAwABAAEAAAD//wEAAQABAAIABAACAAQA
BAAAAAAAAgACAAEAAAAAAAEAAgACAAEAAQACAAIAAgACAP7//f/9//7////+////AAD/
//7//v/+//r/+f///wAA/v/9//z/+//6//r/+v/6//r/+f/8//3//f/6//r/+//7//n/
+f/5//n/+v/6//n/+f/3//j/+P/4//v//f/+/////v8AAAEAAwAIAAgACAAIAAsADAAO
AAsADAANAA0ADAAOABEAFgAWABUAEQASABIAEAAPAA8ACwAHAAgACQAJAAUABAADAAIA
AwADAAIAAQD///7/+//4//f/9//3//b/9//3//X/9P/0//T/9P/0//T/8//z//P/7f/x
//H/7P/t/+7/6P/q//v/EAAmAEEAaACOAKwAvgCyAIUAWgBOAEcAMAANAPr/+f/9/wEA
BAACAAEABwADAPf/9f/7//z/+v/5//j/+P/3//b/9v/4//j/9v/y//L/9f/y//L/8//0
//T/8//z//P/9P/2//f/9//4//b/9P/0//X/9//3//f/9f/2//j/+P/3//j/+P/5//n/
+P/4//j/9v/5//3//P/9//z//P/9//7/AAAAAAAAAQABAAAAAAADAAMAAwADAAUABQAF
AAUACAAKAAgACAAKAAoADAAPAA8ACwANAA4ADwAQABAAEQATABUAFgAYABoAGAAYABYA
FgAVABUAFwAYABgAFgAWABcAGAAYABgAGAAYABgAGAAXABUAFAARABAAEgASABEADwAP
AA8ADgANAAsACgAHAAYABgAFAAQAAQD+//3//f/9/////v/+//z/+P/3//f/+P/4//b/
9v/3//f/9v/2//b/+f/5//n/+f/1//T/9f/0//T/9P/4//j/9v/2//X/9f/4//j/+f/5
//f/+P/4//j/9v/2//n/+v/8//v/+//8//v/+v/5//f/9v/2//b/9//3//f/+f/3//j/
+f/5//n/+//7//v//P/6//b/9v/0//L/8v/0//T/8//y//L/8//2//b/9f/1//T/9P/0
//T/8//z//T/9v/0//L/8v/y//L/8v/z//T/8v/v/+//8P/u//L/8P/w//D/8P/w/+//
7v/t/+z/6//u/+//7//w//D/8f/x/+//7f/r/+n/6//s/+z/7f/t/+7/7v/u/+3/7//w
//H/8v/0//X/9//8//z//P/8//3//v8AAP3//f/9//z/+v/9/wEABwAIAAcAAwAEAAQA
AQD///7/+f/1//b/9//3//b/9v/2//b/8//z//L/8f/v/+7/6//o/+n/6f/p/+j/5//n
/+X/5P/k/+T/5P/k/+T/4//j/+P/4//j/+X/3v/b/9z/3v/k/+///v8WADUAXACAAJwA
rgCiAGkAPAA4ADcAIgABAOr/6f/1/+//4v/m/+3/7//t/+n/5f/j/+b/7v/v/+v/6v/o
/+b/5f/o/+n/6P/k/+T/5//k/+T/5f/m/+b/5f/l/+X/5v/m/+f/5//o/+b/5P/k/+X/
5//n/+f/5f/q/+z/7P/r/+r/6v/r/+v/6v/q/+r/6P/o/+v/6f/p/+z/7P/t/+7/8v/y
//L/8//z//L/8v/1//b/9//4//v/+f/3//X/9v/6//j/+P/6//j/+v/9//3//P///wEA
AwAGAAYABwAJAAgACAAJAAoACgAKAAgACAAJAAkACwAMAA4ADAAMAA0ADAAMAAwADAAK
AAoACgAJAAoACgAIAAgACAAIAAcABQAAAP///f/7//v//P/7//z/9//1//P/7//w/+//
7//v/+//7v/u/+z/6P/n/+f/6P/o/+b/5v/n/+X/5P/k/+T/5f/l/+X/5f/l/+b/6f/q
/+b/5v/q/+r/5//m/+T/4//l/+b/6P/p/+n/6v/q/+r/6P/o/+v/7P/q/+n/6f/q/+r/
6v/q/+n/6P/o/+j/6f/n/+f/6f/n/+j/6f/p/+n/6P/n/+b/5v/o/+b/6P/o/+X/5P/l
/+T/3//e/97/3//h/+L/4v/j/+D/3v/c/9r/3P/d/9//4v/g/97/3v/e/+D/4P/h/+L/
3v/Z/9f/1v/Y/9j/2P/W/9b/1v/W/9X/1//Y/9n/2f/W/9b/1v/W/9T/1f/V/9X/1f/V
/9X/1f/X/9f/1//X/9b/1v/Z/9r/3//f/9//4v/l/+f/5f/l/+f/6//p/+j/6P/p/+n/
5//p/+v/7f/v/+3/6//u/+7/7v/u/+7/6v/o/+b/5P/j/+L/4f/g/+D/4P/g/+D/3f/c
/9v/2v/Y/9b/1P/S/9L/0v/S/9L/0P/Q/9D/0P/Q/9D/0P/Q/83/zP/L/8r/yP/I/8j/
yP/M/w==
         </WaveFormData>
      </LeadData>
      <LeadData>
         <LeadByteCountTotal>10000</LeadByteCountTotal>
         <LeadTimeOffset>0</LeadTimeOffset>
         <LeadSampleCountTotal>5000</LeadSampleCountTotal>
         <LeadAmplitudeUnitsPerBit>4.88</LeadAmplitudeUnitsPerBit>
         <LeadAmplitudeUnits>��V</LeadAmplitudeUnits>
         <LeadHighLimit>2147483647</LeadHighLimit>
         <LeadLowLimit>268435456</LeadLowLimit>
         <LeadID>V1</LeadID>
         <LeadOffsetFirstSample>0</LeadOffsetFirstSample>
         <FirstSampleBaseline>0</FirstSampleBaseline>
         <LeadSampleSize>2</LeadSampleSize>
         <LeadOff>FALSE</LeadOff>
         <BaselineSway>FALSE</BaselineSway>
         <ExcessiveACNoise>FALSE</ExcessiveACNoise>
         <MuscleNoise>FALSE</MuscleNoise>
         <LeadDataCRC32>2490751498</LeadDataCRC32>
         <WaveFormData>
AAAAAAAAAAD+//7//v/+/wAAAAAAAAAAAAAAAAAAAAAAAAAAAAAAAP7//v/+//7///8A
AAEAAgAAAAAAAAAAAAAAAAAAAAAAAAAAAAAAAAAAAAAAAAAAAP7//v/+//7//v/+//7/
/v8AAAAAAAAAAAAAAAAAAAAA/v/+//7//v8AAAAAAAAAAAAAAAAAAAAA/v/+//7//v8A
AAAAAAAAAP7//v/+//7/AAAAAAAAAAD+//7//v/+//7//v/+//7//v/+//7//v/+//7/
/v/+//7//v/+//7//v/+//7//v8AAAAAAAAAAP7//v/+//7//v/+//7//v/+//7//v/+
//7//v/+//7//v/+//7//v/8//7//v/9//3//v/+//3//f/9//3//f////////////3/
/f/9//3//f/9//3//v///wAAAQADAAMABAAFAAYACAAJAAkACQALAAsACQAJAAYABAAA
APz//P/4//T/8v/y//H/8P/v/+v/6f/r/+z/6//q/+j/5v/p/+r/7P/w//D/8f/y//P/
9P/1//f/+P/5//r//f/+//z//P/8//z//P/8//7//v/+//7//v/+/wEABQAJABEAHgAp
ACsAKwAyAEUAYQBwAGUAWABLADUAJwAkABoA9//F/5D/Yv9C/zn/TP9t/4z/pv+9/87/
3f/m/+n/7P/z//X/9v/4//r//v////////8CAAIAAAABAAIAAwAFAAUABgAGAAQABAAG
AAYABgAGAAYABgAIAAgACQAJAAcACAAIAAgACwALAAsACwAIAAgACQAJAAkACQAJAAgA
CAAIAAgABwAHAAcABwAHAAcABgAGAAYABgAGAAYABgAEAAMAAwAEAAYABQAFAAUAAwAD
AAMAAwADAAMAAwAFAAUABQAGAAYABAAFAAYABgAFAAUABQAFAAYABgAGAAYABgAGAAYA
BgAHAAcABwAHAAUABQAFAAQABQAFAAQAAwAAAAAAAAAAAP7//v/+//7//f/9//3//f/9
//7//v/+//7//f/9//7//P/8//v/+//8//z//P/8//r/+v/5//n/+//7//v/+//5//n/
+f/5//n/+f/5//n/+f/5//n/+f/5//n/+v/7//n/+P/4//j/+v/6//v/+//5//j/+P/4
//r/+v/6//r/+f/5//j/+P/6//r/+f/5//j/+P/4//j/+P/3//f/9//3//j/+P/3//n/
+f/5//r/+P/3//f/+P/4//f/9//3//f/9v/2//b/+P/4//j/+f/4//j/9//2//b/9v/3
//f/9f/0//T/9P/2//b/9v/2//T/9P/0//T/9P/1//b/9//1//X/9v/4//r/+f/4//f/
9v/0//b/9v/1//P/9P/0//P/9f/1//X/9f/1//X/9f/1//f/9//3//f/9f/1//X/9v/3
//j/+f/7//v//P/9//7/AAABAAEAAQAAAP///P/7//r/+P/0//D/8v/u/+r/6P/p/+f/
5f/j/9//3f/f/+D/4v/i/+H/4P/i/+L/4//m/+j/6f/q/+v/7v/v//H/8v/w//D/8v/y
//L/8v/y//L/8v/y//T/9P/1//b/9//4//v/+f///w0AGgAhACMAJQAwAEcAXwBkAFUA
RgA1ACEAGQAaAAYA2/+l/3L/SP80/zn/UP9v/47/qP+9/87/1//c/+H/5P/p/+//8v/y
//T/+P/5//f/9//6//r//f///wEAAwAEAAUABwAIAAkACgANAA4ADgAOAA4ADgAOAA4A
DwAPAA8AEAAQABAAEwATABMAEwAQABAAEQARABMAEwATABIAEgASABIAEQARABEAEQAR
ABEAEAAQABAADgAOAA4ADgAQAA8ADwAQAA4ADQANAA0ADQANAA0ADQAPAA8ADwARAA8A
DwAQABAAEAARABIAEgAPAA8ADwAPABEAEgATABQAEwASABEAEAARABEAEQARAA8ADwAP
AA4ADQANAAwACwAMAAwADAAMAAgACAAIAAgABwAHAAcABwAJAAoACgAKAAgABwAHAAgA
CAAIAAcABwAIAAgACAAIAAgACAAHAAcABQAFAAUABQAHAAcABwAHAAkACQAJAAkABwAH
AAcABwAHAAcACAAJAAkACAAIAAgABgAGAAcABwAJAAgACAAIAAgACAAIAAgACQAJAAgA
CAAIAAgABwAHAAYABgAGAAYACAAHAAcABwAHAAgACAAHAAUABQAFAAYACAAHAAcACAAG
AAUABQAFAAcABgAGAAYABgAGAAYABwAFAAYABgAGAAYABgAHAAcABwAGAAYABgAGAAYA
BgAGAAYABAAGAAYABAAGAAYABgAGAAQABgAGAAUABQAGAAYABQADAAMAAwADAAMAAwAD
AAMABQAFAAUABQAFAAUABQAGAAgACAAIAAkACwAMAA0ADgAPAA8ADgANAA4ADwAOAA8A
DAAKAAYAAgAEAAAA/P/6//v/+f/3//X/8f/v//H/8v/y//L/8f/w//H/8v/0//j/+P/5
//r/+//+////AQACAAEAAAABAAAAAgACAAIAAgACAAIABAAEAAIAAgACAAIABQAJAA8A
FwAiAC8AMQAxADgATQBlAG4AZwBYAEMAJwAdACoALgAVAO3/vv+M/2j/W/9g/3H/iv+o
/8H/0v/f/+T/6//y//f/+f/6//z//v8CAAMAAwADAAYABgAGAAcACAAJAAkACQAKAAoA
CAAIAAoACgAMAAwADAAMAAoACgALAAsACwAMAAwADAANAA0ADQANAAwADAANAA0ADQAN
AA0ADAAMAAwADAALAAsACwALAAsACQAIAAgACAAKAAoACgAKAAgABwAHAAgACgAJAAkA
CQAJAAkACQAJAAkACQAJAAsABwAHAAgACAAJAAsADQAOAAsACwALAAsACgAKAAoACgAM
AAwADAAMAAkACQAJAAkACQAJAAkACAAFAAUABAADAAIAAgACAAIAAgACAAIAAgD/////
////////AAAAAAAA/v/9//3//v///wAAAAABAAIAAgACAAIAAAAAAP//////////////
//////////////////////////////////////8AAAEAAQAAAAAAAAD+//7//////wEA
AAAAAAAA/v/+//7//v/9//3//P/8//7//v/9//3//P/8//z//P/+//3//f/9//3//v/+
//3//f/9//3//v/+//3//f/+//7//f/9//3////+//7//v/+//7//v////3//v/+//7/
/v/+///////9//z//P/8//v/+v/5//j/+v/4//b/9P/y//L/8v/y//L/9P/0//P/8//0
//T/8//x//H/8f/x//H/8f/x//H/8f/x//H/8f/z//P/8//0//L/8v/y//P/9//4//n/
+v/8//3//f/9//v/+//5//n/+f/4//X/8v/0//D/7P/q/+v/6f/n/+X/5f/j/+X/5v/k
/+T/4//i/+T/5P/l/+j/6P/p/+r/6//s/+3/7//w//D/8P/y//L/8P/w//D/8P/y//L/
9P/0//T/9P/0//T/8//z//f///8MABkAHwAhACIALQA/AFQAWQBSAEcAMQAVAA4AGgAT
APP/xP+S/2j/S/8+/0v/ZP9+/53/tv/F/9D/2f/i/+X/5//q/+z/7v/y//P/8//z//b/
9v/2//f/+P/5//n/+f/6//r//P/8//7//v/+//7//v/+//7//v///////f/+//7//v8B
AAEAAQABAP7//v///////f/9//3//P/+//7//v/9//3//f/9//3/+//6//r/+v/8//z/
/P/8//r/+f/5//r/+v/5//n/+f/7//v/+//7//v/+//7//3/+//7//z//P/6//v//P/8
//3//f/9//3//P/8//z//P/8//z//P/8//v/+//7//v/+f/5//n/+P/5//n/+P/3//T/
9P/0//T/8v/y//L/8v/z//P/8//z//H/8v/y//L/9P/z//P/9P/0//T/8//z//b/9v/2
//b/9v/2//X/9f/z//P/8//z//P/8//z//P/8//z//P/8//1//X/9f/1//H/8f/y//P/
8//y//L/8v/0//T/9f/1//T/8v/x//D/8f/y//P/9P/1//X/9P/0//L/8v/x//H/8v/y
//L/8v/y//H/8f/x/+//8P/w/+//8f/x//H/8v/y//H/8f/y//T/8//z//P/8f/w//D/
8P/w//D/8P/x//P/9P/0//T/9v/4//v//f////7//v/+//7//v/+//7/AAAAAAAAAAAB
AAEAAQACAAAAAAAAAAAA//8CAAMAAwABAAIAAgABAAEAAQABAAEAAwADAAMAAwADAAMA
AwADAAMAAwADAAQAAgACAAIAAwAFAAYABwAIAAoACwALAAsACwALAAkACQAMAAwACgAI
AAYAAgD+//z//f/7//n/9//3//X/9//4//j/+P/3//b/9P/0//X/+P/4//n/+v/7//z/
/f///wAAAAAAAAIAAgAAAAAAAAAAAAIAAgAEAAQAAgACAAIAAgAHAAcACQARAB4AKwAx
AC8AMgBBAFsAbgBtAGAAUwA/ACsAJAAiAAkA1/+g/3L/UP9B/0r/Z/+G/6T/uf/M/93/
5P/n//L/9//7//7///8AAAMAAwADAAMABgAGAAQABQAGAAcACQAJAAoACgAMAAwADgAO
AAwADAAMAAwADgAOAA8ADwAPABAAEAAQABEAEQARABEAEgASABMAEwASABEAEAAOABAA
EAAQAA8ADwAPAA8ADwAPAA4ADgAOAA4ADgAOAA4AEAAPAA8AEAAOAA0ADQANAA0ADQAN
AA0ADwAPAA8AEQAPAA8AEAAQABAAEQASABIAEwATABMAEwAUABQAFAAUABIAEgASABIA
EQARABEAEQARABEAEQAQABEAEQAQAA8ADQAMAAsACgAKAAoACgAKAAsACwALAAsACQAK
AAoACgAMAAsACwAMAAoACgAJAAkACgAKAAoACgAKAAoACQAJAAcABwAHAAcABwAHAAcA
BwAJAAkACQAJAAkACQAJAAkABwAHAAgACQAHAAYABgAGAAgACAAJAAkACwAKAAoACgAI
AAgACAAIAAkACQAIAAgACgAKAAkACQAIAAgACAAIAAoACQAJAAkABwAIAAgABwAHAAcA
BwAIAAYABQAFAAYACQAJAAoACwAJAAgACAAIAAYABgAGAAcABwAIAAgACAAIAAgACQAJ
AAkACAAIAAgABwAGAAUABAAGAAgACAAIAAgACAAIAAYACAAIAAcABwAIAAgABwAFAAUA
BQAFAAcABwAHAAcABwAHAAcABwAFAAUABQAGAAcACAAJAAsADAAMAAwADAAPABEAEgAT
ABEAEQAPAA8AEQASABEAEAASAA4ACgAIAAYAAwAAAP3/+//5//v//P/8//z/+//6//n/
+P/4//r//P/9//7///8CAAMABQAGAAYABgAIAAgACAAIAAgACAAGAAYACAAIAAoACgAK
AAoACQANABEAFwAkADEANQAzADYARwBhAHQAcwBoAFsAQwAnACgAMgAjAP//1P+i/3T/
Wf9Y/2n/gv+e/7n/zP/b/+b/7f/0//v//f8AAAIABAAIAAkACQAJAAwADAAKAAsADAAN
AA0ADQAOAA4ADgAOABAAEAAQABAAEAAQABAAEAARABEAEQASABIAEgATABMAEwATABIA
EgATABMAEQARABEAEAAQABAAEAAPABEAEQARABEAEQAQABAAEAAQABAAEAAQABAADwAP
ABAAEAAPAA8ADwAPAA8ADwAPAA8ADwAPABEADwAPABAAEAASABMAFAAUABEAEQARABEA
EgASABIAEgASABIAEgASABEAEQARABEADwAPAA8ADgANAA0ADAALAAoACgAKAAoABgAG
AAYABgAFAAUABQAFAAcACAAIAAgACAAHAAcACAAIAAgABwAHAAgACAAIAAgACAAIAAcA
BwAFAAUABQAFAAUABQAFAAUABwAHAAcABwAHAAcABwAHAAcABwAIAAkABwAGAAYABgAE
AAQABQAFAAcABgAGAAYABgAGAAYABgAFAAUABAAEAAQABAADAAMABAAEAAQABAAEAAMA
AwADAAUABgAGAAUAAwADAAMABAAGAAUABQAGAAQAAwADAAMABQAEAAQABAACAAIAAgAD
AAMABAAEAAQABAAEAAUABQAEAAIAAQAAAAIABAAEAAQAAgACAAIAAgAAAAIAAgABAP//
AAAAAP//AQABAAEAAQABAAEAAQABAP//////////////////AAAAAAAAAAABAAUABgAH
AAgACgALAAsACwAKAAkABgAFAAcACAAHAAYABQAAAPv/+P/5//f/9f/z//H/7//x//L/
8v/y//H/8P/w//D/8f/0//b/9//4//n/+f/5//r/+v/6//r//P/8//z//P/8//z//P/8
//7//v8AAAAAAAAAAP//AQAFABEAHAAnACsAKwAuAEEAWQBmAGMAWABHAC0AGwAgACYA
EQDp/7r/iP9g/0v/Tv9j/37/nP+3/8r/1f/e/+f/7v/z//X/9v/4//r//v////////8C
AAIABAAFAAYABwAHAAcACAAIAAYABgAIAAgACAAIAAgACAAIAAgACQAJAAsADAAMAAwA
DAALAAoACQAJAAoADAANAAsACwALAAoACgAKAAoACQAJAAkACQAJAAsACgAKAAoACAAI
AAgACAAIAAcABwAIAAgABwAHAAcACQAJAAkACQAHAAcABwAJAAcABwAIAAgACAAJAAoA
CgAJAAkACQAJAAoACgAKAAoACgAKAAoACgAJAAkACQAJAAcABwAHAAYAAwADAAIAAQAA
AAAAAAAAAAAAAAAAAAAA/f/9//3//f///wAAAAAAAAAA/////wAAAgACAAEAAQAAAAAA
AAAAAAAAAAD//////////////////////////wEAAQABAAEA////////////////AAAB
AP///v/+//7//v/+//////8BAAAAAAAAAP7//v/+//7/AQABAAAAAAAAAAAA/////wAA
AAAAAAAA/v/9//3//f/9//7//v/9/////////wAA/v/9//3//v/+//3//f/9/////v/+
//7//P/8//z//f///wAAAAAAAP///v/+//3////+//7//v/+//7//v/+/wAA/v/8//7/
AAAAAAAAAAD8//7//v/9//3//v/+//3/////////////////////////////////////
////AAD+//7//v///wMABAAFAAYABgAHAAcABwAJAAkABwAHAAoACgAIAAYABAAAAPz/
+v/5//f/9f/z//P/8f/z//T/9P/0//P/8v/w//D/8f/0//T/9f/2//f/+P/5//v//P/8
//z//v/+//7//v/+//7//v/+/wAAAAACAAIAAgACAAMABQALABcAJAArAC0ALwA6AFMA
aQBuAGMAWABFAC8AJQAgAAgA3f+v/3z/UP86/z//WP95/5j/sv/H/9b/3//k/+3/9P/3
//n/+v/+/wAABAAFAAQAAwAFAAQABAAFAAYABwAHAAcACAAIAAgACAAKAAoADAAMAAwA
DAAKAAoACwALAA0ADgAOAA4ADwAPAA8ADwAOAA4ADwAPAA8ADwAPAA4AEAAQABAADwAN
AA0ADQANAA0ADAAMAAwACgAKAAoACgAMAAsACwAMAA4ADQANAA0ACwALAAsACwANAA0A
DQAPAA0ADQAOAA4ADAANAA4ADgANAA0ADQANAA4ADgAOAA4AEAAQABAAEAAOAA0ADAAL
AAwADQAOAA4ADAALAAkABwAIAAgACAAIAAQABAAEAAQAAwADAAMAAwAFAAYABgAGAAUA
AwACAAIAAgACAAEAAQAEAAQABAAEAAQABAADAAMAAwADAAMAAwADAAMAAwADAAMAAwAD
AAMAAwADAAMAAwABAAEAAgADAAMAAgACAAIAAAAAAAEAAQADAAIAAgACAAIAAgACAAIA
AQABAAAAAAABAAIAAgADAAIAAgACAAIABAADAAMAAwACAAIAAQD//wEAAQABAAIAAgAB
AAEAAgACAAEAAQABAAEAAAAAAAAAAgACAAIAAwACAAIAAQAAAAAAAAABAAEAAQAAAAAA
AAACAAIAAgACAAIAAgAAAAAAAAAAAAAAAAD+/wAAAAD/////AAAAAP////////////8B
AAEAAQABAP//////////AQABAAEAAgAAAAAAAAABAAEAAgADAAQACQALAAwADQAMAAsA
CAAHAAkACgAJAAgACAAEAAAA/v/7//n/9//1//X/8//1//b/9v/2//X/9P/z//L/8v/0
//T/9f/2//f/+P/5//v//P/6//r//P/8//7//v/+//7//v/+/wAAAAD+//7//v/+/wEA
AQAFAA8AHAAnAC0ALQAwADsAUwBqAGsAXgBPADkAIQAeACYAGQDz/8T/kP9m/1H/VP9j
/3r/lv+x/8T/0//e/+X/7P/1//n/+P/4//r//v///wEAAQAEAAQAAgADAAQABQAFAAUA
BgAGAAYABgAIAAgACAAIAAgACAAKAAoACwALAAkACgAKAAoACwALAAsACwAKAAoACwAL
AAkACQAJAAgACgAKAAoACQAHAAcABwAHAAcABgAGAAYACAAIAAgACAAGAAUABQAGAAgA
BwAHAAcABQAFAAUABQAFAAUABQAHAAcABwAIAAgABgAHAAgACAAHAAcABwAHAAkACgAL
AAwACwAKAAkACAAJAAkACQAJAAUABQAFAAQABQAFAAQAAwAAAAAAAAAAAAAAAAAAAAAA
/f/9//3//f/9//7//v/+/wAA/////wAA/v/+//3//f/+//7//v/+/wAAAAD//////f/9
//3//f//////////////////////AQABAAEAAQD/////AAABAP///v/+//7/AAAAAAEA
AQD///7//v/+//7//v/+//7///////7//v/+//7//f/9//7//v/+//7/AAD/////////
/wAAAAD///3//f/9//7//v/9//3//v/+//3//f/9//3//P/8//z//v/+//7////9//7/
/v/+//z//P/9//3//v/+////AAD+/wAAAAD8//7/AAAAAAAAAAD+/wAAAAD///3//v/+
//3////////////9//3//f/9////////////////////AAD///7//f/9/wEAAgADAAQA
BgAHAAcABwAJAAkABwAHAAkACgAJAAgACAAEAAAA/v/7//n/9//1//H/7//x//L/8v/y
//H/8P/u/+7/7//y//T/9f/2//f/9v/3//n/+v/6//r//P/8//z//P/8//z//P/8//7/
/v8AAAAAAAAAAP//AwAHAA8AHAAnACsALQAuADkAUwBqAGkAWgBNADcAGwAYACYAGwD3
/8r/mP9s/1P/UP9h/3j/lP+t/8T/1f/e/+P/6v/x//P/9P/4//r//v////3//f8AAAAA
/v///wAAAQADAAMABAAEAAQABAAGAAYABgAGAAYABgAGAAYABwAHAAUABgAGAAYABwAH
AAcABwAEAAQABQAFAAUABQAFAAQABAAEAAQAAwADAAMAAwADAAMAAgACAAIAAAAAAAAA
AAACAAEAAQACAAIAAQABAAEAAQABAAEAAQABAAEAAQADAAEAAQACAAIAAgADAAQABAAB
AAEAAQABAAIAAgACAAIAAgACAAIAAgABAAEAAQABAP////////7/+//7//r/+f/4//j/
+P/4//T/9P/0//T/9f/1//X/9f/1//b/9v/2//b/9f/1//b/+P/4//f/9//2//b/9v/2
//j/+P/3//f/9f/1//X/9f/3//f/9//3//f/9//3//f/9f/1//X/9f/z//P/9P/1//f/
9v/2//b/9P/0//X/9f/1//T/9P/0//b/9v/2//b/9f/1//T/9P/0//T/8//z//T/9P/0
//T/9P/z//P/8//1//b/9v/1//P/8//z//T/9v/1//X/9v/2//X/9f/1//X/9P/0//T/
9P/0//T/9f/z//T/9P/0//T/9P/1//X/9//2//b/9v/2//b/9v/2//j/9v/0//T/9P/0
//T/9P/z//b/9//3//X/9v/2//X/9f/1//X/9f/3//f/9//3//X/9f/1//X/9//3//f/
+P/4//j/+P/5//v//P/9//7/AgADAAMAAwADAAMAAQABAAIAAgAAAP7//v/6//b/9P/x
/+//7f/r/+z/6//u//D/7v/u/+3/7P/s/+z/7f/w/+7/7//w//H/8v/z//X/9v/4//j/
+v/6//j/+P/4//j/+v/6//z//P/8//z//P/8//v//f8BAA0AHAAjACcAKwAwAD8AWwBq
AGEAVABFAC0AHQAeABQA8f+//4r/XP8+/zf/TP9n/4L/ov+7/8z/1//g/+f/6v/t//P/
9P/0//b/+v/7//3//f8AAAAA/v///wAAAQABAAEAAgACAAQABAAGAAYABAAEAAQABAAG
AAYABwAHAAcACAAIAAgACQAJAAkACQAGAAYABwAHAAcABwAHAAYACAAIAAgABwAHAAcA
BwAHAAcABgAGAAYABgAGAAYABgAGAAUABQAGAAYABQAFAAUABQAFAAUABQAFAAUABQAH
AAUABQAGAAYABgAHAAgACAAHAAcABwAHAAgACAAIAAgACAAIAAgACAAHAAcABwAHAAUA
BQAFAAQABQAFAAQAAwAAAAAAAAAAAAAAAAAAAAAAAQABAAEAAQAAAAAA///+//z/+//7
//z//v/+//3//f/8//z//P/8//7//v/9//3/+//7//v/+//9//3//f/9//3//f/9//3/
/f/9//3//f/7//v//P/9//3//P/8//z//v/+///////9//z//P/8//z//P/8//z//f/9
//z//P/+//7//f/9//7//v/+//7//P/7//v/+//9//7//v/9//3//f/9//7//v/9//3/
/v/+//3//f/9//3//P/8//z//P/8//z//f/7//z//P/8//r/+v/7//v//P/8//3//v/8
//z//P/8//z//P/+/wAAAAD///7//f/8//z//v/+//3///8AAAAA///+//3//P/7//3/
/f/9//3//f/9//3//f/7//v/+//8//7//v/+////AAAAAAAAAAADAAUABgAHAAUABQAD
AAMABQAGAAUABAAEAAAA/P/6//j/9f/y/+//7v/t//D/8v/y//L/8f/w/+//7v/u//D/
8v/z//T/9f/0//X/9//4//r/+v/8//z//P/8//z//P/8//z//v/+//7//v/+//7///8B
AAUADQAcACkAKwApADIARQBbAGoAZQBaAE0ANQAjACQAHgD7/8f/kv9i/0L/O/9M/2n/
iv+m/7v/zv/b/+L/5//u//H/9f/4//r//P8AAAEA/////wIAAgAEAAUABgAHAAUABQAG
AAYACAAIAAoACgAKAAoACgAKAAkACAAIAAcACQAKAAoACgALAAsACwALAAoACgALAAsA
CwALAAsACgAKAAoACgAJAAkACQAJAAkABwAGAAYABgAIAAgACAAIAAgABwAHAAgACAAH
AAcABwAJAAkACQAJAAcABwAHAAkABwAHAAgACAAIAAkACgAKAAkACQAJAAkACgAKAAoA
CgAKAAoACgAKAAsACwALAAsACQAJAAkACAAHAAcABgAFAAQABAAEAAQAAgACAAIAAgAB
AAEAAQABAP//AAAAAAAAAgABAAEAAgACAAIAAQABAAAAAAAAAAAAAgACAAEAAQADAAMA
AwADAAEAAQABAAEAAwADAAMAAwABAAEAAQABAAEAAQACAAMAAQAAAAAAAAACAAIAAwAD
AAUABAAEAAQAAgACAAIAAgADAAMAAgACAAQABAADAAMAAgACAAIAAgAEAAMAAwADAAMA
BAAEAAMAAwADAAMABAACAAEAAQACAAIAAQABAAEAAgACAAMABAACAAIAAgADAAMABAAE
AAQAAgACAAMAAwADAAIAAgACAAQABAAEAAQAAgACAAIAAgADAAUABAAGAAYABgAGAAIA
BAAEAAMAAwAEAAQAAwADAAMAAwADAAUABQAFAAUABQAFAAUABQADAAMAAwAEAAYABgAG
AAcABwAIAAkACgAMAA0ADQANAA0ADQALAAsADwAQAA8ADgAOAAoABgAEAAIA///8//n/
9//1//f/+P/4//j/9//2//b/9v/3//r/+v/7//z//f/+////AQACAAIAAgAEAAQABAAE
AAQABAACAAIABAAEAAYABgAGAAYACQALAA8AGQAoADEANQA3ADoASwBjAHIAbwBiAE8A
MwAhACoAMAAdAPP/xP+S/2j/Wf9i/3H/iP+k/7//1P/f/+b/7//4//3///8AAAAAAgAG
AAcABQAFAAgACAAIAAkACgALAA0ADQAOAA4ADgAOABAAEAASABIAEgASABAAEAARABEA
EQASABIAEgATABMAEwATABIAEgATABMAEwATABMAEgARABAADwANAA8ADwAPAA8ADwAO
AA4ADgAOAA4ADgAOABAADwAPABAADgANAA0ADQANAA0ADQANAA0ADQANAA8ADwAPABAA
EAAQABEAEgASABMAEwATABMAEgASABIAEgARABAADwAOAA8ADwAPAA8ADwAPAA8ADgAM
AAsACQAHAAYABgAGAAYABgAGAAYABgAHAAcABwAHAAcACAAIAAgABgAFAAUABgAIAAgA
BwAHAAYABgAGAAYACAAIAAcABwAHAAcABwAHAAUABQAFAAUABwAHAAcABwAFAAUABQAF
AAMAAwAEAAUABQAEAAQABAAEAAQABQAFAAUABAAEAAQAAgACAAIAAgADAAMAAgACAAQA
BAADAAMAAgACAAIAAgAEAAMAAwADAAEAAgACAAEAAQABAAEAAgAEAAMAAwAEAAMAAQAA
AP//AAAAAAEAAgACAAIAAgADAAMABAAEAAQABAAEAAUABQADAAIAAgACAAMABAAFAAYA
AwACAAEAAAAAAAEAAgADAAEAAQACAAIABAAEAAMAAwADAAMAAwADAAEAAQACAAIAAgAC
AAIAAgAEAAQABAAEAAIAAgADAAMACAAIAAgACgALAAsACwAMAA0ADQAMAAwADQANAAoA
CgAIAAQAAAD8//n/+v/8//n/+P/3//b/9v/2//b/9v/2//b/9v/2//j/+P/4//j/+f/6
//v//P/+//7//v/+/wAAAAAAAAAAAQACAAMABAACAAIAAgACAAUABgAHAAgAEAAYACAA
KAAsAA==
         </WaveFormData>
      </LeadData>
      <LeadData>
         <LeadByteCountTotal>10000</LeadByteCountTotal>
         <LeadTimeOffset>0</LeadTimeOffset>
         <LeadSampleCountTotal>5000</LeadSampleCountTotal>
         <LeadAmplitudeUnitsPerBit>4.88</LeadAmplitudeUnitsPerBit>
         <LeadAmplitudeUnits>��V</LeadAmplitudeUnits>
         <LeadHighLimit>2147483647</LeadHighLimit>
         <LeadLowLimit>268435456</LeadLowLimit>
         <LeadID>V2</LeadID>
         <LeadOffsetFirstSample>0</LeadOffsetFirstSample>
         <FirstSampleBaseline>0</FirstSampleBaseline>
         <LeadSampleSize>2</LeadSampleSize>
         <LeadOff>FALSE</LeadOff>
         <BaselineSway>FALSE</BaselineSway>
         <ExcessiveACNoise>FALSE</ExcessiveACNoise>
         <MuscleNoise>FALSE</MuscleNoise>
         <LeadDataCRC32>3642221909</LeadDataCRC32>
         <WaveFormData>
JAAkACQAJAAgAB4AHAAaABYAFAASABAADgAMAAoACAAFAAQAAwACAAAA/v/8//r/+P/4
//j/+P/3//b/9f/0//P/8v/x//D/8v/y//L/8v/w//D/8P/w//D/8P/w//D/8v/y//L/
8v/y//L/8v/y//P/9P/1//b/9P/0//T/9P/1//b/9//4//b/9v/2//b/9v/2//b/9v/2
//b/9v/2//T/9P/0//T/9v/2//b/9v/0//T/9P/0//L/8v/y//L/8v/y//L/8v/y//L/
8v/y//D/8P/w//D/8P/w//D/8P/w//D/8P/w/+7/7v/u/+7/7P/s/+z/7P/s/+z/7P/s
/+z/7P/s/+z/7P/s/+z/7P/s/+3/7f/t/+z/7P/s/+z/6v/q/+r/6v/q/+r/6v/q/+r/
6v/q/+r/7P/s/+z/7P/u/+//7//w//L/8//0//b/9f/2//f/9//3//j/+P/5//j/9//0
//X/8v/x/+3/7P/r/+r/6f/o/+b/5P/k/+X/5P/i/+D/3P/e/+D/4v/m/+b/5v/m/+f/
5v/m/+b/5v/m/+X/6P/p/+j/6P/o/+f/5//n/+n/6f/o/+j/6P/o/+r/7v/y//r/BwAR
ABkAJwBJAIEA0AAZAUUBaAGDAYkBgAFqATQB0ABPAMn/Xf8W//j+Cf83/2P/gP+a/7H/
xf/Q/9P/1//b/93/3P/g/+T/5//n/+n/6//s/+3/6//r/+3/7v/w//H/8v/z//L/8v/z
//L/9f/1//X/9f/1//X/9v/5//j/+P/4//n//f/+//7//v/8//7/////////AAABAAEA
BQAFAAUABQAEAAYABwAIAAoACwAMAA0ADQAOABAAEQAQABEAEgAUABcAFwAYABsAHAAd
AB4AIQAkACYAKAAqAC4ALwAyADUANQA3ADkAOwA9AD0APwBCAEIAQwBDAEMARABEAEQA
RABEAEIAQgBBAEAAPgA9ADsAOQA4ADYAMgAsACoAJwAkACMAIAAdABoAFgATABEADgAM
AAsACQAHAAMAAwAAAP7//f/8//r/+v/5//j/9//2//P/8v/y//L/8v/y//H/8f/x//H/
8f/x//H/8f/x//H/8f/x//H/8f/x//H/8v/y//L/8v/y//L/8//z//P/8//y//L/8f/w
//L/8v/y//L/8P/w//D/8P/x//H/8f/w//L/8v/y//P/8f/x//D/8P/w//D/8P/w//L/
8f/x//H/7//v/+//7//u/+3/7f/t/+3/7P/s/+z/7P/s/+z/7P/r/+v/6//r/+v/6v/q
/+r/6v/p/+n/6f/p/+n/6f/p/+n/6P/o/+j/6P/o/+j/5//l/+f/5//n/+r/6f/o/+f/
5v/k/+X/5f/l/+b/5v/m/+b/5v/m/+b/5v/m/+b/5v/m/+b/5v/m/+b/5v/m/+b/5v/n
/+n/6v/s/+z/7f/u//D/8f/y//P/8//z//T/9P/1//T/8//w//H/8P/v/+v/6v/o/+b/
5P/i/97/3P/c/93/3//e/93/2v/b/9z/3f/g/+L/4v/i/+P/4v/i/+L/4v/j/+H/4//j
/+T/5P/k/+P/4f/h/+P/4//k/+T/5P/k/+j/5v/s//r/BwARAB0AMwBdAJ8A8AAtAVMB
cAGBAX8BcAFQAQIBiAD//3//Jf/2/vD+Ef89/2f/hv+g/7X/wf/I/83/0f/V/9n/2v/c
/+D/4//j/+H/4//k/+X/5v/n/+r/7P/r/+v/6//r/+3/7v/w//D/8f/x//H/8f/x//H/
8v/1//b/9v/2//f/+f/6//r/+v/4//r/+//7//z//v8AAAEAAQABAAEAAQACAAQABQAG
AAYABwAIAAkABwAIAAoACwAMAA0ADgAQABEAEQASABUAGAAZABoAHQAgACIAJAAmACgA
KQAsAC8AMQAzADUANwA4ADcAOAA6AD0APwBAAEEAQQBAAD8APgBAAD4APgA9ADoAOAA3
ADUAMQAwAC4AKgAoACYAIwAgAB0AGgAXABQAEgAPAA0ACgAIAAcABQADAAEAAQD+//z/
+//6//j/+P/3//b/9f/0//H/8P/w//D/8P/w/+//7//v/+//7//v//H/8f/x//H/8P/v
/+7/7f/u/+//8f/y//D/8P/w//D/7//v/+//7//v//D/8P/w//D/8P/w//D/8P/w//D/
8P/x//H/8f/w//D/8P/w//H/8f/x//D/8P/y//L/8v/y//D/7//v/+//8f/x//H/8f/u
/+3/7f/t/+//7v/u/+7/7v/u/+7/7v/t/+3/7f/t/+3/7P/s/+z/6v/p/+n/6f/r/+v/
6//r/+n/6v/q/+j/5v/o/+j/6P/o/+j/6f/p/+n/6v/q/+r/6v/o/+j/6P/o/+j/6P/o
/+j/6P/o/+j/6P/o/+j/6P/o/+n/6//s/+7/8P/x//L/9P/0//T/9P/z//b/+P/5//v/
+f/3//P/8//y//H/7f/s/+3/7P/r/+r/5v/k/+T/5f/l/+T/4//g/+H/4v/j/+b/5P/k
/+T/5f/o/+j/6P/o/+f/5f/n/+f/6P/o/+j/5//l/+X/5//n/+j/6P/o/+j/6v/w//T/
/v8LABkAJQA3AFsAlQDcAB0BTQFwAX8BeQFuAWQBNAHOAEUAuf9X/x7/Bv8T/zf/Wf98
/5z/r/+9/8j/0f/V/9n/3f/e/97/4v/l/+X/5//p/+r/6//r/+v/7f/u//D/8f/y//P/
8v/y//P/8v/1//X/9f/1//X/9f/2//n/+v/6//r/+//7//z//P/8//z//v////////8A
AAEAAQADAAMAAwADAAQABgAHAAgACAAJAAoACwALAAwADgAPABAAEQASABQAFwAXABgA
GwAeAB8AIAAjACYAKAAqACwALAAtADAAMwA2ADkAPAA/AD8APwBBAEQARABFAEUARQBG
AEYARgBGAEQAQgBCAEEAQAA+AD0AOwA1ADQAMgAuACgAJgAjACAAHgAcABoAGAATAA8A
DAAIAAcABwAGAAUAAQABAP7//P/7//r/+P/4//f/9v/1//T/8//y//L/8v/w//D/7//v
/+//7//v/+//7//v/+//7//v/+//7//v/+//7//w//D/8v/y//L/8v/x//H/8f/x//P/
9P/0//T/8v/y//L/8v/0//T/9P/0//X/9f/1//T/9P/0//T/9f/1//X/9P/0//T/9P/0
//T/8v/x//H/8f/x//H/8f/x//D/7//v/+//7//u/+7/7v/u/+7/7v/u/+3/7f/t/+3/
7//u/+7/7v/s/+v/6//r/+v/6//r/+v/7//u/+z/6P/q/+r/6v/q/+r/6//r/+v/6v/q
/+r/6v/o/+j/6P/o/+j/6P/o/+j/6P/o/+j/6P/q/+r/6v/q/+r/6//r/+z/7v/v//D/
8v/z//T/9f/1//X/9v/2//f/+P/3//T/9f/1//X/8v/y//H/8P/v/+7/6v/o/+j/6f/o
/+b/5P/g/+H/4v/j/+b/5P/k/+T/5f/o/+j/6P/o/+X/4//l/+X/5P/k/+T/4//j/+P/
5f/l/+b/5v/m/+b/5v/m/+r/8P/9/w0AFQAdAC8AUwCMANMADwE+AV8BawFkAV4BTgEU
AasAJwCl/0r/Ev/5/gn/M/9a/3z/m/+t/7z/y//T/9X/1//Y/9r/3v/h/+H/4//l/+b/
5//n/+f/6f/q/+r/6//s/+3/7f/u//D/8P/v/+//7//v//H/8f/y//X/9P/0//T/9f/3
//j/+P/4//b/+P/5//n/+//8//3//f////////////7/AAABAAIAAgADAAQABQAHAAgA
CgALAAoACwAMAA4AEwATABQAFwAYABkAGgAdACAAIgAkACYAJgAnACoALQAtAC8AMQAz
ADYANwA6AD4APQA9ADwAOwA9AD4APwBAAD4APAA8ADsAOgA4ADcANQAxADAALgAqACYA
JAAhAB4AHQAaABcAFAASAA8ADQAKAAYABQADAAEAAQABAP7//P/5//j/9v/2//X/9P/z
//L/8//y//L/8v/u/+7/7f/t/+3/7f/t/+3/6//r/+v/6//t/+3/7f/t/+3/7f/u/+7/
7v/u/+7/7v/x//H/8f/x//D/8P/v/+7/8P/w//D/8P/y//L/8v/y//H/8f/x//D/8v/y
//L/8//x//H/8P/w/+7/7v/u/+7/8P/v/+//7//v/+//7//v//D/7//v/+//7v/s/+v/
6v/q/+r/6v/q/+v/6//r/+v/6//q/+r/6v/q/+n/6f/p/+f/5//n/+f/6f/o/+j/6P/o
/+b/5v/o/+b/5v/m/+b/5v/n/+f/5//k/+T/5P/k/+b/5v/m/+b/5v/m/+b/5v/m/+b/
5v/m/+b/5v/m/+b/5v/n/+f/6P/o/+n/6v/s/+3/7v/v/+//8f/y//L/8//1//X/8//1
//X/9f/y//L/8P/u/+z/6v/m/+T/5P/l/+X/5P/j/+D/3v/e/97/4P/i/+L/4v/j/+T/
5P/k/+T/4//h/+P/4//g/+D/4P/f/+H/4f/j/+P/4v/i/+L/4v/k/+b/6P/u//v/CQAT
ABsAMQBhAKoA9wAvAVQBbwF5AXQBZgE8AegAbQDl/23/Hv/2/vf+Hf9L/27/iP+f/7f/
xP/J/8//0//V/9j/2P/c/9//3//h/+P/5P/l/+T/4//k/+T/5f/n/+n/6//p/+r/7P/s
/+3/7f/t/+3/7//v//D/8//y//L/8v/z//X/9v/2//b/+P/6//v/+//7//z//f/9/wEA
AQABAAEAAQACAAIAAgACAAMABAAFAAcACAAKAAsADAANAA4AEAARABEAEgAVABYAFwAY
ABsAHgAgACIAJAAmACcAKgAtAC8AMQAzADUAOQA5ADsAPgA+AD8APwA/AEAAQABAAEAA
QgBAAEAAPwA8ADoAOQA3ADQANAAzADAAKwAoACQAIAAfABwAGQAWABYAEwARAA4ACgAJ
AAcABQAFAAUAAgAAAP3//P/6//r/+f/4//f/9v/1//T/9P/0//L/8v/x//H/8//z//P/
8//z//P/8//z//H/8f/x//H/8//z//T/9P/y//L/8v/y//P/8//z//P/8//0//T/9P/0
//T/9P/0//T/9P/0//T/8//z//P/8v/0//T/9P/1//P/8//y//L/9P/0//T/9P/y//H/
8f/x//H/8f/x//H/8f/x//L/8//z//L/8v/y//H/8P/v/+7/7//v/+//7//v/+7/7v/u
/+7/7f/t/+3/6//r/+v/6//t/+7/7v/u/+7/7v/u/+z/7f/t/+3/7P/s/+z/7P/q/+r/
6v/q/+r/6v/q/+r/6v/q/+r/6v/q/+r/6v/q/+v/7f/u//D/8f/x//H/8v/2//j/+v/7
//n/+v/6//v//f/9//v//f/+/////f/+//r/+P/2//T/7v/s/+z/7f/t/+z/6//o/+f/
5v/l/+b/5//o/+n/6//s/+z/7P/s/+v/6f/r/+v/6v/q/+r/6f/n/+f/6f/p/+z/7P/s
/+z/7P/w//T/+v8HABUAHwArAEUAcwC4AP0ANwFiAX8BhQF6AXQBXAEQAZUABwCJ/zr/
DP8H/yX/T/9y/5D/qf+5/8b/z//X/93/3//g/+L/5v/p/+n/6f/r/+z/7f/t/+3/7//w
//D/8f/y//P/8f/y//T/9P/3//f/9//3//f/9//4//v//P/8//z//f///wAAAAAAAAAA
AgADAAMAAwAEAAUABQAFAAUABQAFAAYACAAJAAoADAANAA4ADwANAA4AEAARABQAFQAW
ABgAGQAZABoAHQAgACEAIgAlACgAKgAsAC4AMgAzADYAOQA9AD8AQQBDAEMAQwBFAEgA
SABJAEkASQBKAEoASgBKAEoASABIAEcARABCAEEAPwA5ADgANgAyAC4ALAApACYAIwAg
AB0AGgAYABUAEwAQABAADwANAAsABwAHAAQAAgADAAIAAAAAAP3//P/7//r/9//2//b/
9v/2//b/9f/1//P/8//z//P/9f/1//X/9f/1//X/9f/1//f/9//4//j/+P/4//j/+P/3
//f/9//3//n/+v/6//r/+v/6//r/+v/6//r/+v/6//n/+f/5//j/+P/4//j/+f/7//v/
+v/6//r/+v/6//r/+P/3//f/9//5//n/+f/5//j/9//3//f/9//2//b/9v/0//T/9P/0
//P/8//z//P/9f/0//T/9P/y//H/8f/x//P/8//1//L/8v/y//L/8v/x//H/8P/v/+7/
7v/u/+7/7v/u/+7/7v/u/+7/7v/u/+7/7v/u/+7/7v/u/+7/7v/w//H/8f/y//L/8//0
//b/9//4//n/+f/5//r/+v/7///////9/////v/9//n/+P/3//b/9f/0/+7/7P/s/+3/
7f/s/+v/6P/o/+j/6P/q/+z/7P/s/+3/7f/s/+v/6v/p/+f/6f/p/+j/6P/o/+f/5//n
/+n/6f/s/+z/7P/s/+z/7P/w//z/CQAVAB8ALQBHAHcAvAD9ADMBWAFtAXEBaAFgATwB
6ABvAOf/df8s/wT/A/8n/0//cv+S/6n/t//E/8//1//b/93/3v/g/+T/5//n/+X/5//o
/+n/6v/r/+7/8P/u/+//8P/x//H/8v/0//T/8//z//P/8//1//X/9v/5//r/+v/6//v/
/P/8//v/+v/7//7/AAABAP//AAABAAEAAwADAAMAAwAEAAYABwAIAAgACQAKAAsACwAM
AA4ADwAQABEAEgAUABUAFQAWABkAGwAdAB8AIwAlACYAJwAoACoAKwAuADEAMwA1ADcA
OQA7ADsAPQBAAEIAQwBDAEMAQgBCAEIAQgBAAD4APgA9ADoAOAA3ADUALwAuACwAKAAm
ACQAIQAeABsAGAAVABIAEAANAAsACAAGAAUAAwABAP/////8//r/+f/4//b/9v/1//T/
8//y//H/8P/w//D/7v/u/+3/7f/r/+v/6//r/+3/7f/t/+3/6//r/+v/6//t/+3/7v/u
/+7/7v/u/+7/7//v/+//7//v//D/8P/w//D/8P/w//D/8v/y//L/8v/x//H/8f/w//D/
8P/w//H/8f/x//D/8P/w//D/8P/w//L/8f/x//H/8P/v/+7/7f/u/+3/7f/t/+3/7P/s
/+z/6v/q/+r/6v/r/+v/6//r/+v/6v/q/+r/6v/p/+n/6f/p/+n/6f/p/+n/6P/m/+j/
6P/o/+j/6P/n/+f/5v/l/+b/5v/m/+b/6P/o/+j/6P/m/+b/5v/m/+b/5v/m/+b/5v/m
/+b/5v/k/+X/5f/m/+n/6//t//D/7//w//H/8f/z//T/9P/1//f/9//1//f/9//3//T/
9P/w/+7/7P/q/+b/5P/k/+X/5//m/+X/4v/i/+L/4v/k/+L/4v/i/+P/4v/i/+L/4v/j
/+H/4//j/+L/4v/i/+H/4f/h/+P/4//k/+T/5P/k/+b/5v/s//j/AwALABUAKQBTAJUA
5AAjAU0BbAF9AX0BcgFUAQoBmgAbAJv/Nf/+/vT+Ef8//2n/hv+g/7X/v//I/8//0//V
/9f/2P/c/+D/4//j/+H/4//k/+X/5f/l/+f/6P/o/+n/6v/r/+v/7P/u/+7/7//v/+//
7//v/+//8P/z//T/9P/0//X/9//4//j/+P/2//j/+f/5//v//P/9//3///////////8A
AAIAAwAEAAYABwAIAAkACQAKAAwADQAOAA8AEAASABMAEwAUABcAGAAZABoAHQAgACIA
JAAmACgAKQAsAC8AMQAzADUANwA5ADkAOwA+AD4APwA/AD8AQgBCAEIAQgBBAD4APQA7
ADoAOAA3ADUALwAuACwAKAAmACQAIQAeABkAFgATABAADgALAAkABgAFAAUABAADAP//
///8//r/9//2//T/9P/1//T/8//y//H/8P/w//D/8P/w/+//7//t/+3/7f/t/+//7//v
/+//8f/x//H/8f/w/+//7//u/+7/7v/u/+7/7f/t/+3/7f/t/+7/7v/u//D/8P/w//D/
7v/u/+7/7v/x//H/8f/w/+7/7v/u/+//7//v/+7/7v/u/+7/7v/u/+z/6//r/+v/7f/t
/+3/7f/s/+v/6//r/+v/6v/q/+r/7P/s/+z/7P/p/+n/6f/p/+n/6P/o/+j/6P/n/+f/
5//p/+n/6f/p/+n/6P/o/+j/5v/m/+b/5v/m/+f/5//n/+T/5P/k/+T/5P/k/+T/5P/l
/+b/5//o/+f/5v/l/+T/5v/m/+b/5v/m/+f/5//o/+j/6f/q/+z/7v/w//L/8//x//L/
8v/z//f/9//1//f/9//3//T/9P/0//L/8P/u/+j/5v/m/+f/5f/k/+P/4P/g/+D/4P/i
/+L/4v/i/+P/5P/k/+T/5P/j/+H/4//j/+L/4v/i/+H/4f/h/+P/4//i/+L/4v/i/+L/
5P/o//D//f8LABUAIwA7AGcAqgD1ADEBWgF3AX8BdAFoAUwB/gCBAPH/df8o/wD/+/4Z
/0H/Zv+E/53/rf+8/8X/zf/T/9f/1v/Y/9z/3//f/9//4f/i/+P/5f/l/+f/6P/o/+n/
6v/r/+n/6v/s/+z/6//r/+v/6//s/+3/7//z//L/8v/y//P/9f/2//b/9v/2//j/+f/5
//f/+P/5//n//f/9//3//f/+/wAAAQACAAAAAQACAAMABQAGAAgACQAIAAkACgAMABEA
EQASABUAFAAVABYAGQAcAB4AIAAiACYAJwAqAC0ALQAvADEAMwA3ADcAOQA8AD4APwA/
AD8APgA+AD4APgA+ADwAPAA7ADYANAAzADEALwAuACwAKAAiACAAHQAaABkAFgATABAA
DgALAAkABgAEAAMAAQD////////8//r/+P/2//P/8v/z//L/8f/w/+//7v/u/+7/7P/s
/+v/6//r/+v/6//r/+n/6f/p/+n/6//r/+v/6//r/+v/7P/s/+z/7P/s/+z/7//v/+//
7//t/+7/7v/u/+7/7v/u/+7/8P/w//D/8P/v/+//7//u//D/8P/w//H/8f/x//D/8P/w
//D/8P/w//D/7//v/+//7//v/+//7//u/+3/7f/t/+3/7P/s/+z/7P/s/+z/7P/r/+v/
6//r/+n/6P/o/+j/6f/p/+r/6//p/+v/6f/n/+j/6v/q/+r/6v/o/+n/6f/p/+b/5v/m
/+b/6P/o/+j/6P/o/+j/6P/o/+j/6P/o/+j/6P/o/+j/6P/n/+f/5v/m/+r/6//s/+7/
7//w//H/8f/y//T/9f/3//n/+f/3//n/+f/5//b/9v/0//L/8P/u/+j/5v/m/+f/5//m
/+X/4v/g/+D/4P/i/+L/4v/i/+P/5v/m/+b/5v/j/+H/4//j/+L/4v/i/+H/4f/h/+P/
4//k/+T/5P/k/+b/6P/q//L///8LABUAJQA7AGUAqADzACkBUAFxAXcBagFkAVIBDgGZ
AA0Ajf88/w7/Bf8h/0f/av+I/6H/tf/C/8n/z//V/9X/1v/Z/97/4v/j/+H/4//k/+X/
4//j/+X/5v/n/+n/6//t/+//8P/y//L/9f/1//X/9f/1//X/9v/5//j/+P/4//n//f/+
//7//v/8//7//////wEAAgADAAMAAwADAAMAAwAGAAgACQAKAAgACQAKAAsACwAMAA4A
DwASABMAFAAWABcAFwAYABsAHgAfACAAIwAmACgAKgAsAC4ALwAyADUANwA5ADsAPQA/
AD8AQQBEAEIAQwBDAEMARgBGAEYARgBEAEIAQgBBAD4APAA7ADkAMwAyADAALAAoACYA
IwAgAB0AGgAXABQAEgAPAA0ACgAIAAcABQADAAEAAQD+//z/+f/4//b/9v/1//T/8//y
//H/8P/w//D/7v/u/+3/7f/t/+3/7f/t/+v/6//r/+v/6//r/+v/6//p/+n/6v/q/+v/
7P/t/+7/7f/t/+3/7f/t/+7/7v/u/+//8P/x//L/8P/w//D/8P/v/+//7//u/+//8P/x
//P/8//z//L/8v/y//L/8v/y//D/7//v/+//8f/x//H/8f/w/+//7//v/+3/7P/s/+z/
7P/s/+z/7P/r/+v/6//r/+v/6v/q/+r/6v/p/+n/6f/p/+n/6f/p/+v/6P/m/+j/6P/o
/+j/6P/o/+n/6f/p/+b/5v/m/+b/5v/m/+b/5v/m/+b/5v/m/+T/5P/k/+T/5f/m/+f/
6P/o/+n/6f/q/+z/7f/u//D/8//0//X/9f/1//b/9v/3//n/+f/3//n/+//7//j/+P/1
//L/7//s/+r/6P/o/+n/6f/o/+f/5P/k/+T/5P/m/+b/5v/m/+f/5v/m/+b/5v/n/+X/
5//n/+T/5P/k/+P/5f/l/+f/5//o/+j/6P/o/+j/6v/u//j/BQANABcAKQBFAHsAyAAP
AT8BYgF5AX0BdgFkAS4BygBLAMf/W/8U//r+Df81/1v/fv+a/6//v//K/9H/0//X/9n/
3P/c/+D/4//j/+X/5//o/+n/5//n/+n/6v/q/+v/7P/t/+3/7v/w//D/8f/x//H/8f/x
//H/8v/1//T/9P/0//X/9//4//j/+P/4//r/+//7//3//v//////AQABAAEAAQAAAAIA
AwAEAAYABwAIAAkACQAKAAwADQAOAA8AEAASABUAFQAWABkAGgAbABwAHwAiACQAJgAo
ACoAKwAuADEAMQAzADUANwA7ADsAPQBAAEAAQQBBAEEAQABAAEAAQABCAEAAQAA/ADwA
OgA5ADcANQA0ADIALgAoACYAIwAgAB0AGgAXABQAFAARAA8ADAAIAAcABQADAP/////8
//r/+//6//j/+P/1//T/8//y//P/8v/y//L/8P/w/+//7//v/+//7//v/+//7//v/+//
7//v/+//7//v/+//8P/w//D/8P/w//D/8//z//P/8//y//L/8f/w//D/8P/w//D/8P/w
//D/8P/x//H/8f/w//L/8v/y//P/8f/x//D/8P/y//L/8v/y//D/7//v/+//7//v/+//
7//u/+3/7f/t/+3/7P/s/+z/6v/q/+r/6v/r/+v/6//r/+n/6P/o/+j/6f/p/+r/6//q
/+n/6P/n/+f/5v/o/+r/7P/r/+r/6f/o/+j/6f/p/+n/6v/q/+r/6v/p/+j/5//m/+j/
6P/o/+j/5v/m/+b/5v/m/+b/5v/m/+j/6f/p/+r/6//r/+v/7P/u//D/8v/z//H/8v/y
//P/9//3//X/9//4//n/9//4//X/8v/v/+z/6P/m/+b/5//p/+j/5//k/+P/4v/h/+L/
4//k/+X/5//n/+b/5f/k/+P/4f/j/+P/5P/k/+T/4//j/+P/5f/l/+b/5v/m/+b/5v/o
/+r/8v8BAA8AFwAjAEUAewDCAAkBPQFiAXkBfwF2AWQBNAHOAEsAw/9R/wz/8v7//in/
V/96/5T/q/+9/8j/zf/R/9X/2f/c/97/4v/l/+X/4//l/+b/5//p/+n/6//s/+r/6//s
/+3/7//w//L/8v/x//H/8f/x//H/8f/y//X/9v/2//b/9//5//r/+v/6//z//v//////
//8AAAEAAQABAAEAAQABAAIABAAFAAYABgAHAAgACQALAAwADgAPAA4ADwAQABIAFQAV
ABYAGQAcAB0AHgAhACMAJAAlACYAKAApACwALwAxADMANQA3ADkAOQA7AD4APgA/AD8A
PwBAAEAAQABAAEAAPgA+AD0AOgA4ADcANQAxADAALgAqACYAJAAhAB4AGwAYABUAEgAS
AA8ADQAKAAoACQAHAAUAAQABAP7//P/9//z/+v/6//n/+P/3//b/9//2//b/9v/2//b/
9f/1//T/8//y//H/8v/z//T/9f/z//P/8//z//P/8//0//T/9P/0//T/9P/1//X/9f/1
//X/9v/2//b/9P/0//T/9P/2//b/9v/2//f/9//3//b/9P/0//T/9f/3//f/9v/2//b/
9v/2//b/9v/1//X/9f/z//P/8//z//T/8//z//P/8//y//L/8v/y//L/8v/y//P/8//z
//P/8f/w//D/8P/y//H/8f/x//H/8f/x//H/7//u/+7/7v/w//D/7v/w//D/8P/w/+//
7//u/+3/7v/u/+7/7v/u/+7/7v/u/+7/7v/u/+7/8P/w//D/8P/u/+7/7v/u/+//8f/y
//T/9P/1//b/+P/5//r/+//7//3//v/+////AQABAP//AQADAAMAAAAAAPz/+v/4//b/
8v/w//D/8f/x//D/7//s/+r/6v/q/+z/7v/u/+7/7//w//D/8P/w/+3/6//t/+3/7v/u
/+7/7f/r/+v/7f/t//D/8P/w//D/9P/0//j/AgAPABkAJQA5AFkAiwDSABkBTQF0AYsB
iQF6AXIBTAHuAGcA1/9p/yb/CP8V/zf/Wf96/5z/s/+//8r/2f/h/+X/5f/m/+j/7P/v
/+//7f/v//D/8f/z//P/9f/2//b/9//4//n/+f/6//z//P////////////3//f/+/wEA
AgACAAIAAwAFAAYABgAGAAYACAAJAAkACwAMAA0ADQAOAA0ADAALAAwADgAPABAAEAAR
ABIAEwAVABYAGAAZABoAGwAcAB4AHwAfACAAIwAmACcAKAArACwALgAwADIANQA3ADsA
PwBBAEMARQBHAEkASQBLAE4ATgBPAE8ATwBOAE4ATgBOAE4ATABMAEsASABGAEUAQwA9
ADwAOgA2ADQAMgAvACwAJwAkACEAHgAeABsAGQAWABQAEwARAA8ADQANAAoACAAHAAYA
BAAEAAEAAAD///7//f/8//z//P/8//z/+//7//n/+f/5//n/+f/5//n/+f/7//v/+//7
//n/+f/6//r//P/8//z//P/9//3//f/9////AAAAAAAA/v/+//7//v8AAAAAAAAAAAEA
AQABAAAAAAAAAAAAAQABAAEAAAAAAAAAAAAAAAAAAAD///////////////////z/+//7
//v//f/8//z//P/8//z//P/8//v/+//7//v/+//6//r/+v/4//f/9//3//n/+f/5//n/
+P/2//X/9P/2//b/9v/1//X/9f/1//X/9f/1//X/9f/2//b/9v/2//T/9P/0//T/9P/0
//T/9f/3//f/9//3//X/9f/2//j/+//8//3//v8BAAIAAgADAAMAAwADAAUABwAHAAcA
BwAHAAYABQAEAP3//v/+//z/+v/4//b/9v/2//b/9v/1//T/8//y//T/9P/0//T/9v/2
//b/9v/0//T/9P/0//L/8v/y//L/9P/0//T/9P/0//T/9P/0//f/+P/5//r/BAAOABgA
IgAtAA==
         </WaveFormData>
      </LeadData>
      <LeadData>
         <LeadByteCountTotal>10000</LeadByteCountTotal>
         <LeadTimeOffset>0</LeadTimeOffset>
         <LeadSampleCountTotal>5000</LeadSampleCountTotal>
         <LeadAmplitudeUnitsPerBit>4.88</LeadAmplitudeUnitsPerBit>
         <LeadAmplitudeUnits>��V</LeadAmplitudeUnits>
         <LeadHighLimit>2147483647</LeadHighLimit>
         <LeadLowLimit>268435456</LeadLowLimit>
         <LeadID>V3</LeadID>
         <LeadOffsetFirstSample>0</LeadOffsetFirstSample>
         <FirstSampleBaseline>0</FirstSampleBaseline>
         <LeadSampleSize>2</LeadSampleSize>
         <LeadOff>FALSE</LeadOff>
         <BaselineSway>FALSE</BaselineSway>
         <ExcessiveACNoise>FALSE</ExcessiveACNoise>
         <MuscleNoise>FALSE</MuscleNoise>
         <LeadDataCRC32>2068704629</LeadDataCRC32>
         <WaveFormData>
FAAUABQAFAARABAADwAOAAwACgAIAAYABAACAAAA/v/8//z//P/8//n/+P/3//b/9v/2
//b/9v/1//T/8//y//D/8P/w//D/8P/w//D/8P/v/+7/7f/s/+z/7P/s/+z/7v/u/+7/
7v/u/+7/7v/u/+//8P/x//L/8f/w/+//7v/x//L/8//0//L/8v/y//L/8v/y//L/8v/z
//T/9f/2//X/9P/z//L/9P/0//T/9P/y//L/8v/y//D/8P/w//D/8v/y//L/8v/w//D/
8P/w//D/8P/w//D/7v/u/+7/7v/u/+7/7v/u/+7/7v/u/+7/7P/s/+z/7P/s/+z/7P/s
/+r/6v/q/+r/6v/q/+r/6v/r/+v/6//r/+v/6//r/+r/6v/q/+r/6v/s/+z/7P/s/+r/
6v/q/+r/7P/s/+z/7P/v/+//8P/w//L/9P/1//b/9f/3//f/9//4//j/+P/5//j/+P/4
//j/+P/2//T/8v/z//L/8P/x//D/7//v/+//6//q/+n/5//n/+n/7P/v/+3/7v/u/+7/
7P/s/+r/6v/q/+v/7P/r/+v/6//r/+n/6f/q/+v/6//p/+r/6v/q/+z/7v/v/+//8f/0
//7/FAA8AHQAwgAYAWYBtAH7ASoCNgIbAuMBjgEJAWIAzf9s/0H/Rf9q/4z/n/+v/8H/
z//W/9n/2f/a/9v/2//d/+D/4P/g/+L/4v/i/+L/4f/h/+L/4v/i/+L/5P/k/+P/5P/l
/+b/5//n/+j/6P/q/+v/7P/s/+v/7P/s/+z/8P/x//L/8v/w//D/8v/y//L/8//z//T/
9f/3//j/+P/5//r/+//8//3//v///wAAAgACAAMABQAEAAUABgAHAAoACwAMAA4ADgAO
AA8AEgAWABcAGQAbABwAHQAgACIAIgAkACYAKAAoACkAKwAtAC0ALgAuAC4ALgAuAC4A
LgAtACwAKwAqACcAJwAmACMAIQAgAB4AHAAXABQAEwAQABEADwAMAAsABwAGAAQAAgAE
AAMAAgAAAAAA///+//3/+v/4//f/9//2//X/9P/0//P/8v/y//L/8P/v/+//7//v/+//
7v/u/+7/7v/u/+7/7v/t/+3/7f/t/+3/7v/u/+z/7P/s/+3/7//v//D/8P/v/+7/7f/s
/+//7//v/+//7v/u/+7/7v/v/+//7//v/+//7//v/+//7f/t/+3/7f/v/+//7//u/+7/
7v/u/+7/7v/t/+3/7f/s/+z/7P/s/+v/6v/q/+r/7P/r/+v/6//p/+n/6f/p/+f/5//o
/+j/5//m/+b/5v/m/+b/5f/l/+f/5v/l/+X/5P/k/+T/5P/g/+H/4f/j/+b/5f/k/+P/
4v/h/+H/4f/h/+H/4f/h/+D/4P/g/+D/4P/g/+D/4P/g/+L/4v/i/+L/4P/g/+D/4P/i
/+P/5f/m/+f/6P/o/+j/6f/r/+v/6//s/+z/7P/t/+z/7P/s/+z/7f/s/+v/6v/q/+j/
5f/l/+D/3//f/9//3v/e/97/3f/c/93/3//h/+P/5P/k/+T/4//i/9//3v/f/9//3//d
/9//3//f/93/2//c/93/3f/f/+D/4P/g/+L/3v/d/+H/5f/s//7/HgBKAI4A4gAyAX4B
xgEBAh4CEgLlAaEBMgGXAPL/ef8+/y//Q/9q/4j/m/+r/73/xf/I/8n/y//Q/9P/1f/W
/9j/1//W/9b/1v/W/9b/1v/X/9n/2v/Y/9j/2v/a/9v/3P/d/97/3//f/+D/4P/g/+H/
4v/i/+X/5v/m/+b/6P/p/+r/6v/o/+j/6v/q/+v/7f/u//D/7//x//L/8v/z//T/9f/2
//f/+P/5//r//P/8//3///8AAAEAAgADAAIAAwAEAAYACgAKAAsADgAQABEAEwAVABYA
FwAaABwAHAAeACAAIgAgACEAIwAlACgAKgArACwAKwAqACkAKAApACgAJwAmACMAIwAi
AB8AGwAaABgAFgAVABIAEQAOAAsACQAGAAUAAwACAAAA/v8AAP///v/8//r/+f/4//f/
+P/2//X/9f/0//P/8v/y/+//7v/u/+7/7f/t/+7/7//t/+3/7P/s/+z/7P/s/+z/6v/p
/+n/6f/q/+v/7f/u/+7/7v/u/+//7f/t/+7/7v/w//D/8P/w/+//7//v/+//8v/y//L/
8v/x//H/8f/x/+//7//v/+//8f/x//H/8f/x//H/8f/w/+7/7v/u/+7/8P/v/+//7//u
/+7/7v/u/+//7v/u/+7/7v/t/+3/7f/t/+3/7f/t/+n/6f/q/+r/6f/o/+j/6P/p/+r/
6v/r/+n/6P/n/+f/5v/o/+j/6P/o/+f/5//n/+f/6f/p/+n/6P/o/+j/6P/o/+b/5v/m
/+b/6P/o/+j/6P/m/+b/5v/m/+j/6f/r/+z/7v/w//H/8v/y//P/8v/x//P/9P/1//f/
9f/0//P/8v/z//L/8f/w//P/8v/w//H/7v/t/+3/7f/r/+r/6f/n/+b/5//p/+v/6f/q
/+r/6v/s/+z/6v/q/+n/6f/p/+f/6f/p/+n/5//l/+b/5//n/+X/5v/m/+b/6P/s/+3/
7f/x//r/DAAoAFIAkADgADIBhgHSAQsCJgIgAgUC0wFyAdUAIACb/1L/M/9B/2D/ev+R
/6n/uf/F/8z/z//T/9j/2f/X/9v/3v/e/97/3v/e/97/3v/d/93/3v/e/+D/4P/i/+L/
4v/i/+L/4v/m/+f/6f/q/+r/6//s/+z/7//w//D/8P/y//P/9P/0//T/9P/2//b/9P/1
//X/9v/3//n/+v/6//v//P/9//7///8AAAEAAgACAAIAAwAFAAgACQAKAAsADQAPABEA
FAAUABQAFQAYABwAHQAfACEAIAAhACQAJgApACwALwAyADAAMQAzADUANQA2ADYANgA4
ADgAOAA4ADYANAAyADAALwAvAC4AKwAlACQAIgAgAB0AGgAZABYAFwAVABIAEQAOAAwA
CQAGAAgABwAGAAQAAwABAP///f/8//r/+f/5//j/9//2//b/9P/y//H/8P/w/+//7//v
/+//7//u/+7/7P/s/+z/7P/u/+3/7f/t/+3/7f/u/+7/8P/w//D/8f/v/+//8P/w//L/
8v/y//L/8//z//P/8//y//L/8v/y//X/9f/1//X/9f/1//X/9f/z//P/8//z//X/9f/1
//T/8v/y//L/8v/y//H/8f/x/+7/7v/u/+7/7//u/+7/7v/u/+3/7f/t/+z/6//q/+n/
6f/p/+r/6v/p/+j/6P/o/+b/5v/l/+X/6f/o/+X/5P/i/+L/4v/i/+L/4//k/+X/5f/l
/+X/5P/i/+L/4v/i/+T/5P/k/+T/4v/i/+L/4v/k/+T/5P/k/+P/4//k/+T/5v/o/+n/
6v/r/+3/7f/t/+7/7v/u/+//8P/w//D/8P/w//D/8P/w//L/8P/t/+3/7P/r/+v/6//o
/+b/5P/h/+D/4f/j/+X/4//k/+T/5P/m/+b/5P/k/+P/4//j/+H/3//f/9//3f/f/+D/
4f/h/9//4P/g/+D/4P/g/9//4f/n/+z/7v/6/xYAQAB8AMYAGAFsAbcB8AEQAg8C9QG8
AVsBzAAhAJz/U/8x/zz/Xv95/5H/p/+3/8D/yf/P/9D/0f/T/9T/1v/V/9T/1f/W/9f/
2P/V/9X/1v/W/9b/1v/Y/9j/2//c/93/3v/f/9//4P/g/+D/4f/i/+L/4f/i/+L/4v/m
/+f/6P/o/+b/5v/o/+j/6v/r/+v/7P/t/+//8P/w//H/8v/z//T/9f/2//f/+P/8//z/
/f//////////////AAABAAIABAAGAAYABwAKAAwADQAPABEAEgATABYAGAAZABoAGwAc
AB0AHwAiACUAIwAkACQAJAAmACYAJgAmACUAJAAjACIAHQAdABwAGQAXABYAFAASAA0A
CgAJAAYABwAFAAIAAQD///7//P/6//j/9//2//T/9v/1//T/8//y//D/7//v//D/7//u
/+7/7f/s/+z/7P/q/+n/6f/p/+n/6f/o/+j/5v/m/+b/5v/o/+f/5//n/+f/5//o/+j/
5v/m/+b/5//p/+n/6v/q/+j/6P/o/+j/6//r/+v/6//s/+z/7P/s/+v/6//r/+v/7f/t
/+3/7f/r/+v/6//r/+n/6f/p/+j/6P/o/+j/6P/o/+f/5//n/+j/6P/o/+j/5//m/+b/
5v/m/+X/5f/l/+X/5f/l/+X/4//j/+T/5P/l/+T/5P/k/+L/4v/h/+H/4f/g/9//3//i
/+D/4P/g/97/3v/e/97/3v/f/+D/4f/g/9//3v/c/93/3v/f/+D/3v/e/97/3v/e/97/
3v/e/+D/4P/g/+D/3//f/+D/4P/i/+T/5f/m/+f/6f/p/+n/6v/q/+r/6//u/+7/7v/u
//D/8P/w//D/8P/u/+v/6//o/+f/5//n/+X/5P/j/+H/3//f/+D/4f/h/+L/4v/i/+L/
4v/g/+D/3//f/9//3f/d/93/3f/b/93/3v/f/9//3v/e/93/3P/g/97/3//h/+P/6v/w
//7/HABOAJQA6gA6AYgBzQEEAhwCDQLfAZgBIwGGAOX/dP8//zX/Tv92/4//m/+r/7//
yP/J/83/0v/T/9P/1P/W/9X/1P/W/9b/1v/W/9X/1f/W/9b/2P/Y/9r/2v/b/9z/3f/e
/93/3f/e/97/4v/j/+T/5P/j/+T/5P/k/+b/5//o/+j/6v/q/+z/7P/s/+3/7f/u/+//
8f/y//L/8f/y//P/9P/3//j/+f/6//7//v///wEAAgADAAQABQAGAAcACAAKAAwADAAN
ABAAEgATABUAFwAaABsAHgAgACAAIgAkACYAJwApACwALwAvADAAMAAwADAAMAAwADAA
MQAwAC8ALgArACsAKgAnACQAJAAjACIAHQAaABkAFgAVABMAEAAPAA8ADgAMAAoACAAH
AAYABAAFAAUABQAFAAIAAAD//////v/9//z//P/7//r/+v/6//r/+f/5//n/+//7//r/
+v/4//j/+P/4//b/9f/1//X/9//3//j/+P/2//b/9v/3//n/+f/6//r/+P/4//j/+P/5
//n/+f/5//r/+v/6//r/+f/5//n/+f/7//v/+//7//v/+//7//v/+//7//v/+v/6//r/
+v/6//j/9//3//f/9//4//n/+v/5//j/+P/4//b/9f/1//X/9//3//f/9//1//X/9v/2
//f/9v/2//b/9P/0//P/8//1//b/9v/2//b/9v/2//P/8//z//P/9f/1//X/9P/y//L/
8v/y//L/8v/y//L/8v/y//L/8v/w//D/8P/w//L/8//1//b/9//4//j/+P/7//3//f/9
//7//v/+////AAAAAAAAAAADAAQABQAGAAQAAgD/////+v/5//n/+f/3//b/9f/z//D/
7//v/+//8P/y//P/9P/0//T/8v/y/+//7//v/+3/7//v/+//7f/r/+z/7f/t/+//8P/w
//D/7v/y//P/8f/1//z/BAAYADwAcgC4AAYBWAGsAfUBJAI0AiUCAQK4ATsBkgDr/4D/
Sf8//1r/fP+T/6n/uf/F/9D/1f/Z/97/4f/j/+X/6P/o/+j/5v/m/+b/5v/j/+P/5P/k
/+T/5P/m/+b/5f/m/+f/6P/q/+v/7f/u/+7/7//w//D/8//0//T/9P/2//f/+P/4//j/
+P/6//r/+v/7//v//P/7//3//v/+/wEAAgADAAQABwAIAAkACgAMAAwADQAPABAAEQAS
ABMAFAAVABYAGAAaABoAGwAeACAAIQAjACUAKAApACwALgAyADQANgA4ADcANwA4ADkA
OwA8ADwAPAA8ADwAPAA8ADsAOgA5ADgANQA1ADQAMQAtACwAKgAoACcAJAAjACAAHQAb
ABgAFwATABIAEAAOABAADwAOAAwACgAJAAgABwAIAAYABQAFAAMAAQD///7/+//6//r/
+v/6//n/+f/5//f/9//2//b/9//4//n/+v/4//f/9//3//j/+f/7//z//P/8//z//f/7
//v//P/8//3//v///wAA//////////8AAAAAAAAAAAEAAQABAAEAAQABAAEAAQADAAMA
AwADAAMAAwADAAIAAAAAAAAAAAACAAEAAQABAAAAAAAAAAAAAQAAAAAAAAD///3//P/7
//n/+f/5//n/+f/5//r/+v/3//b/9v/2//b/+P/5//b/9v/2//b/9v/1//X/9f/1//X/
9f/1//T/9P/0//T/9P/0//T/9P/0//T/9P/0//T/9P/0//T/9P/1//X/9v/2//b/+P/5
//r/+//9//3//f/+//7//v///wIAAgACAAIAAgACAAIAAgAEAAIA//////r/+f/5//n/
9//2//X/8//v/+//8P/x//P/9P/0//T/8v/y//D/8P/v/+//7//t/+3/7f/t/+v/6//s
/+3/7f/t/+7/7v/u/+z/6v/t//H/9f/6/wQAGgA8AHIAuAAIAVgBqAHrARwCLAIZAu8B
ogEnAX4A3f94/0X/P/9c/3z/k/+r/73/x//O/9X/2//g/+H/4f/h/+T/5P/k/+T/5P/k
/+T/5f/l/+b/5v/l/+T/5f/k/+f/6P/p/+r/6//r/+z/7P/s/+3/7v/u//H/8v/y//L/
8//z//P/8v/z//T/9//4//b/9//3//j/+f/7//z//P///wAAAQACAAEAAgADAAQABgAG
AAcACQAIAAkACgALAAwADQAOABAAFAAUABUAGAAZABkAGgAbAB4AHwAiACQAJAAmACgA
KgAqACsALQAvAC8AMAAwADAALgAuAC4ALgAtACwAKwAqACUAJQAkACEAHQAcABoAGAAV
ABIAEQAOAAsACQAGAAUAAwACAAAA/v/+//3//P/6//r/+f/4//f/9v/0//P/8//y//H/
8P/w/+//7v/u/+7/7P/r/+v/6//p/+n/6P/o/+r/6v/q/+r/6P/n/+f/5//n/+f/6P/o
/+j/6P/o/+n/5//n/+j/6P/q/+r/6v/q/+n/6f/p/+n/7P/s/+z/7P/t/+3/7f/t/+3/
7f/t/+3/7f/t/+3/7f/s/+v/6v/o/+n/6v/r/+z/6v/p/+n/6f/o/+j/6P/o/+n/6P/o
/+j/5//l/+T/4//l/+X/5f/l/+P/4//k/+T/4//i/+L/4v/i/+L/4f/h/+H/3v/d/97/
4P/g/+D/4P/d/93/3f/d/9//3//f/97/3v/e/97/3v/c/9z/3P/c/97/3v/e/97/3v/e
/97/3v/e/93/3f/c/9//4v/k/+b/5f/n/+f/5//q/+r/6v/r/+z/7P/s/+z/7v/u/+7/
7v/s/+r/5//n/+L/4f/h/+H/4P/g/+D/3//d/93/3v/f/93/3v/e/97/3v/e/9z/3P/b
/9v/2//Z/9v/2//b/9n/1//Y/9n/2f/Z/9r/2v/a/9z/3P/b/9//4f/k//D/DAA6AHwA
zgAgAW4BuAH3ARwCHAL1AbUBUgHHACAAk/9G/zH/Q/9o/4b/mf+p/7n/wf/E/8n/zf/M
/83/zf/P/9L/0v/S/9L/0v/S/9L/0f/R/9L/0v/U/9T/1v/W/9f/2P/Z/9r/2//b/9z/
3P/c/93/3v/e/9//4P/g/+D/4v/j/+T/5P/k/+T/5v/m/+j/6f/p/+r/6//t/+7/7v/v
//D/8f/y//X/9v/3//j/+P/4//n/+//+////AAABAAAAAQACAAQABAAEAAUACAAMAA0A
DwARABIAEwAWABgAGAAaABwAHgAeAB8AIQAjACUAJgAmACYAKAAoACgAKAAmACQAIgAg
AB4AHwAfAB0AFwAWABQAEgARAA4ADQAKAAkABwAEAAMA///+//z/+v/7//v/+//6//j/
9//2//X/9P/y//H/8f/x//H/8f/y/+//7v/u/+7/7v/t/+3/7f/t/+3/7P/s/+z/7P/s
/+z/7f/t/+7/7//u/+3/7f/s/+7/7v/u/+//7f/t/+7/7v/u/+7/7v/u//H/8f/x//H/
8f/w/+//7v/w//H/8v/z//H/8f/x//H/8//z//P/8//z//P/8//y//D/8P/w//D/8f/x
//L/8//y//L/8v/y/+//7v/u/+7/8P/v/+//7//t/+3/7f/t/+z/7f/v//D/7f/s/+z/
7P/u/+7/7f/t/+//7P/r/+z/6v/q/+r/6v/r/+v/6//r/+n/6f/p/+j/6P/o/+j/6P/p
/+r/6//s/+v/6v/p/+j/6v/q/+r/6v/p/+n/6v/q/+r/7P/t/+7/8P/z//T/9f/0//T/
9P/1//j/+P/4//j/+v/6//r/+v/7//r/+P/5//T/8//z//P/8P/u/+z/6f/n/+f/6P/p
/+n/6v/q/+r/6v/q/+j/6P/n/+f/5//l/+X/5f/l/+P/5f/m/+f/5//m/+b/5f/k/+b/
5v/n/+v/7f/y//z/EAAyAGIAqAD6AFABngHlARYCJAIRAucBngElAXwA2f92/0X/O/9U
/3T/i/+f/6//vf/G/83/0//Y/9n/2f/Z/9z/3P/c/97/3v/e/97/2//b/9z/3P/c/9z/
3v/e/9//4P/h/+L/4//j/+T/5P/o/+n/6v/q/+n/6v/q/+r/7P/t/+7/7v/w//D/8v/y
//D/8f/x//L/9f/3//j/+P/3//j/+f/6//v//P/9//7/AgACAAMABQAFAAUABQAFAAcA
CQALAA4ADwAOAA4AEAAUABUAFwAZABwAHQAgACIAIwAkACUAJgAnACkALAAvADEAMgAy
ADIAMAAwADAAMAAvAC4ALQAsACcAJwAmACMAIAAgAB8AHgAZABYAFQASABEADwAMAAsA
CQAIAAYABAAEAAMAAgAAAAAA///+//3/+v/4//f/9//2//X/9P/0//X/9P/0//T/8P/v
/+//7//x//H/8P/w/+7/7v/u/+7/8P/v/+//7//v/+//8P/w//D/8P/w//H/8//z//T/
9P/y//L/8v/y//P/8//z//P/9v/2//b/9v/3//f/9//3//n/+f/5//n/+f/5//n/+f/3
//f/9//2//b/9v/2//b/9v/1//X/9f/2//b/9v/2//P/8v/y//L/8v/x//H/8f/x//H/
8f/x/+3/7f/u/+7/7v/u/+//8P/u/+7/7f/t/+z/7f/u/+//8P/t/+3/7f/t/+v/6//r
/+r/7P/s/+z/7P/s/+z/7P/s/+z/7P/s/+z/7P/s/+z/7P/s/+v/6//q/+7/8P/x//L/
8//1//X/9f/4//j/+P/5//r/+v/6//r//P/8//z//P/+//z/+f/5//X/8//y//H/8f/w
/+//7f/p/+n/6v/r/+v/7P/s/+z/7v/u/+z/7P/p/+n/6f/n/+f/5//n/+X/5f/m/+f/
5//n/+j/6P/o/+r/7P/r/+3/8f/0//7/FAA0AGQArAAAAVABoAHtASICNAIpAg0CzgFX
AaoA+f+G/0v/O/9S/3L/i/+f/7X/w//M/8//1f/Y/9n/2f/d/+D/4P/g/97/3v/e/97/
3P/b/9v/2v/a/9r/3P/c/93/3v/f/+D/4v/j/+X/5v/m/+f/6P/o/+n/6v/q/+r/7v/v
//D/8P/v/+7/7//u//D/8f/x//L/8f/z//T/9P/3//j/+f/6//v//P/9//7//v/+////
AQAEAAUABgAHAAoACwAMAA4AEAAQABEAFAAWABcAGQAbABwAHQAgACIAJAAmACgAKgAo
ACkAKwAtACsALAAsACwALQAuAC8AMAAtACwAKwAqACcAJwAmACMAHwAeABwAGgAVABIA
EQAOAA0ACwAIAAcAAwACAAAA/v/+//3//P/6//r/+f/4//f/9P/y//H/8f/w/+//7v/u
/+v/6v/q/+r/6P/n/+f/5//n/+f/5v/m/+X/5P/j/+L/5P/j/+P/4//h/+H/4v/i/+P/
5P/l/+f/5f/l/+b/5v/m/+b/5v/m/+j/6f/q/+v/6v/q/+r/6v/r/+v/6//r/+3/7f/t
/+3/7f/t/+3/7f/t/+3/7f/s/+r/6v/q/+r/7P/r/+v/6//o/+j/6P/o/+f/5v/m/+b/
6P/n/+f/5//m/+X/5P/j/+H/4f/i/+L/4f/g/+D/4P/g/+D/3//f/+P/3v/d/9z/3P/c
/9z/3P/d/93/3f/d/93/3f/d/9z/2v/a/9r/2v/c/9z/3P/c/9v/2v/Z/9j/2f/a/9v/
3P/d/93/3v/e/97/4P/h/+L/5f/n/+f/5//o/+j/6P/p/+r/6v/q/+r/7v/u/+7/7v/t
/+r/5v/l/+T/4//j/+P/4f/g/9//3f/b/9v/3P/d/9v/3P/c/9z/3P/c/9r/2v/b/9v/
2//Z/9f/1//X/9X/1//Y/9n/2f/Z/9r/2v/a/9j/2P/X/9v/3//g/+r/AgAmAFwAqgAA
AVABngHjARQCIAIHAtMBfAH5AFIAuf9Y/zH/Of9W/3b/jf+f/6//uf/A/8X/xf/I/8n/
yf/J/8z/zP/M/87/zv/O/87/y//L/8z/zP/M/8z/zv/O/9H/0v/T/9T/0//T/9T/1P/W
/9f/2P/Y/9n/2v/a/9r/2v/b/9z/3P/c/9z/3v/e/97/3//f/+D/4//l/+b/5v/l/+b/
5//o/+v/7P/t/+7/7v/u/+//8f/y//P/9P/1//b/9//4//r/+v/6//v//v8AAAEAAwAF
AAgACQAMAA4ADgAQABIAFAAWABcAGQAbABkAGgAaABoAGgAaABoAGgAbABoAGQAYABMA
EwASAA8ADAAMAAsACgAFAAIAAQD+//3/+//4//f/9//2//T/8v/x/+//7f/q/+r/6f/o
/+f/6P/m/+X/5f/k/+P/4v/i/+P/4v/i/+L/3v/d/93/3f/f/9//3v/e/97/3v/e/97/
3v/d/93/3f/b/9v/3P/c/9z/3P/c/93/3//f/+D/4P/e/97/3v/e/93/3f/d/93/3v/e
/97/3v/f/9//3//f/+H/4f/h/+H/3//f/9//3//f/9//3//e/+D/4P/g/+D/3v/d/93/
3f/c/9z/3P/c/9v/2v/a/9r/2v/Z/9n/2f/Z/9n/2f/Z/9f/1//Y/9j/2f/Y/9j/2P/W
/9b/1f/V/9X/1P/V/9n/2v/Z/9j/1//W/9X/1f/V/9X/1//X/9f/1v/V/9T/0//S/9T/
1P/U/9T/1P/U/9T/1P/S/9L/0v/S/9X/1f/W/9b/1v/Y/9n/2v/d/9//3//f/+L/4v/i
/+P/4v/i/+L/4v/l/+b/5//o/+f/5P/g/9//3P/b/9v/2//b/9r/2f/X/9P/0//U/9X/
1//Y/9j/2P/W/9b/1P/U/9P/0//T/9H/0//T/9P/0f/P/9D/0f/R/9P/1P/U/9T/0v/S
/9H/0f/X/97/5v/6/yIAWACgAPIARAGSAdUBBAIOAvUBwwFsAecAQgCp/0r/J/8p/0r/
cP+H/5X/p/+z/7r/vf/B/8T/xf/F/8X/yP/I/8j/yP/I/8j/yP/I/8n/y//M/8r/yv/M
/8z/z//Q/9H/0v/R/9H/0v/S/9L/0//U/9T/1//Y/9j/2P/Z/9n/2f/Y/9r/2v/c/9z/
3P/d/93/3v/d/9//4P/g/+P/5P/l/+b/5f/m/+f/6P/s/+z/7f/v//D/8f/y//P/9P/1
//b/+P/6//r/+//+//////8AAAEABAAFAAgACgAKAAwADgAQABAAEQATABUAFQAWABYA
FgAWABYAFgAWABcAFgAVABQAEQARABAADQAJAAgABgAEAAIAAAAAAP7/+//5//b/9f/1
//T/8v/w//D/7//u/+z/7v/t/+z/6//r/+r/6v/r/+j/5//m/+b/5//m/+b/5v/m/+X/
5f/l/+P/4//i/+L/5P/k/+T/5P/i/+H/4f/h/+P/4//k/+T/4v/i/+L/4//j/+P/5P/k
/+b/5v/m/+b/5f/l/+X/5f/m/+b/5v/m/+n/6f/p/+n/5//n/+f/5//p/+n/6f/p/+f/
5//n/+b/5//o/+n/6v/p/+f/5v/l/+T/5P/k/+T/5f/k/+T/5P/k/+P/4//j/+X/5f/l
/+X/4f/h/+L/4v/h/+D/4P/g/+L/4v/h/+H/3//e/93/3f/e/+D/3v/e/97/3v/e/9v/
2//b/9v/3f/d/93/3P/c/9z/3P/c/97/3v/e/97/3v/e/97/3v/c/9z/3P/c/9//3//g
/+D/4P/i/+P/5P/l/+f/5//n/+r/6v/q/+v/7P/s/+z/7P/w//D/8P/w/+//7P/o/+f/
5v/l/+X/5f/j/+L/4f/f/9v/2//c/93/3f/e/97/3v/e/97/3P/c/9v/2//b/9n/2//b
/9v/2f/X/9j/2f/Z/9v/3P/c/9z/3v/e/93/3//j/+j/+P8UADwAcgC+ABABYgGwAe8B
FAIWAv0BzQF2AecANgCj/1D/Lf81/1T/bP+D/5n/q/+z/7r/xf/J/8z/zf/N/8//0v/S
/9L/0P/Q/9D/0P/P/8//0P/Q/87/zv/Q/9D/0f/S/9P/1P/X/9f/2P/Y/9n/2f/Z/9j/
2v/c/93/3v/g/+H/4v/i/+L/4v/k/+T/5v/n/+f/6P/m/+f/5//m/+n/6v/r/+z/6//s
/+3/7v/y//L/8//1//b/9//4//n/+v/7//z//v8AAAAAAQAEAAYABwAJAAsADgAPABIA
FAAWABgAGgAcABwAHQAfACEAIQAiACIAIgAhACAAHwAeAB8AHgAdABwAFwAXABYAEwAN
AAwACgAIAAcABAADAAAA///9//r/+f/3//b/9P/y//L/8f/w/+7/7f/r/+n/5//o/+b/
5f/l/+L/4f/g/+D/3f/c/9z/3P/c/9v/2//b/9n/2f/Y/9j/2v/a/9r/2v/a/9n/2f/Z
/9n/2f/a/9r/2v/a/9r/2//b/9v/3P/c/97/3v/e/97/3f/d/93/3f/g/+D/4P/g/+H/
4f/h/+H/3//f/9//3//h/+H/4f/h/9//3//f/97/3v/e/97/3v/e/93/3f/d/9v/2v/Z
/9j/2P/Y/9n/2v/Y/9f/1//X/9X/1f/V/9X/1f/V/9b/1v/T/9L/0v/S/9T/1P/T/9P/
0f/Q/8//z//S/9L/0v/S/9D/z//P/8//z//P/8//z//O/83/zf/O/8z/zP/M/8z/zP/M
/8z/zP/O/87/zv/O/83/zP/N/83/z//R/9P/1f/U/9X/1f/V/9n/2f/Z/9v/2//b/9v/
3P/a/9v/3P/d/9f/2f/a/9f/1v/V/9T/0f/Q/8//zv/N/8z/y//K/8r/yv/K/8r/zP/M
/8z/zP/L/8r/yf/I/8f/xv/F/8T/xv/G/8b/xv/E/8T/xP/E/8b/xv/G/8b/y//Q/9X/
2v/p/w==
         </WaveFormData>
      </LeadData>
      <LeadData>
         <LeadByteCountTotal>10000</LeadByteCountTotal>
         <LeadTimeOffset>0</LeadTimeOffset>
         <LeadSampleCountTotal>5000</LeadSampleCountTotal>
         <LeadAmplitudeUnitsPerBit>4.88</LeadAmplitudeUnitsPerBit>
         <LeadAmplitudeUnits>��V</LeadAmplitudeUnits>
         <LeadHighLimit>2147483647</LeadHighLimit>
         <LeadLowLimit>268435456</LeadLowLimit>
         <LeadID>V4</LeadID>
         <LeadOffsetFirstSample>0</LeadOffsetFirstSample>
         <FirstSampleBaseline>0</FirstSampleBaseline>
         <LeadSampleSize>2</LeadSampleSize>
         <LeadOff>FALSE</LeadOff>
         <BaselineSway>FALSE</BaselineSway>
         <ExcessiveACNoise>FALSE</ExcessiveACNoise>
         <MuscleNoise>FALSE</MuscleNoise>
         <LeadDataCRC32>2417343287</LeadDataCRC32>
         <WaveFormData>
EAAQABAAEAAPAA4ADQAMAAkACAAHAAYAAwACAAEAAAD+//7//v/+//v/+v/5//j/9v/2
//b/9v/1//T/8//y//L/8v/y//L/8v/y//L/8v/w//D/8P/w//D/8P/w//D/8v/y//L/
8v/0//T/9P/0//T/9P/0//T/9P/0//T/9P/1//b/9//4//j/+P/4//j/+v/6//r/+v/6
//r/+v/6//r/+v/6//r/+v/6//r/+v/4//j/+P/4//b/9v/2//b/9v/2//b/9v/2//b/
9v/2//T/9P/0//T/8v/y//L/8v/y//L/8v/y//D/8P/w//D/8P/w//D/8P/u/+7/7v/u
/+7/7v/u/+7/7v/u/+7/7v/s/+z/7f/t/+7/7v/u/+7/6//r/+v/6//r/+v/6//r/+v/
6//r/+v/6//r/+v/6//s/+7/7//y//H/8v/z//T/9f/2//f/+P/5//n/+f/5//n/+P/3
//b/9//3//f/9//5//f/9v/2//X/9P/0//T/8f/v/+//7P/u/+//8f/z//P/8//z//P/
8f/w/+3/6//r/+z/7f/s/+v/6//r/+r/6P/o/+n/6f/p/+r/6v/q/+r/6//o/+T/4P/g
/+j///8hAE8AkQDiADUBjAHbARcCIgL4AbwBdQEMAX0A9/+m/4v/kf+s/7//xv/K/9X/
3v/f/97/3//h/+L/4P/h/+L/4//j/+L/4v/i/+L/4v/i/+P/4//j/+P/5P/k/+X/5f/l
/+f/5//n/+f/5//n/+j/6P/p/+n/6v/q/+r/7P/s/+3/7f/t/+3/7//v/+3/7v/v/+//
8v/y//P/8//z//X/9v/2//b/9v/4//j/+P/6//v//P/7//v//P/+/////////wEAAwAE
AAUABgAJAAsADAAPAA8AEAASABQAEwAUABUAFwAYABkAGgAbABsAGwAcABwAHAAdAB0A
HQAdABsAGwAaABkAGAAWABQAFAATABIAEAAMAAsACQAHAAcABQADAAMAAgABAAAA/f//
/////v/9//v/+//6//j/+P/4//b/9v/2//T/8//y//H/8f/x//H/8f/w//D/8P/w/+//
7//v/+//8P/w//D/8P/w//H/8f/x//H/8v/y//D/8P/w//D/8//z//T/9P/y//P/8//z
//P/9P/0//X/9f/1//X/9f/1//X/9v/2//T/9P/1//X/9f/1//X/9f/1//X/9f/1//b/
9v/1//X/8//z//P/8//z//L/8v/y//L/8f/x//H/8v/y//L/8v/w//D/8P/v/+//7//w
//D/8P/v/+//7//v/+//7v/u/+7/7v/u/+7/7v/u/+7/7f/r/+3/7f/t//D/7//u/+3/
7P/s/+z/7f/t/+z/7P/s/+z/7f/t/+3/7f/r/+v/6//r/+v/6//r/+v/7f/t/+3/7f/v
//D/8P/y//H/8v/z//T/9f/2//f/+P/3//f/9//3//j/+P/4//j/9//3//f/9//5//f/
9v/2//P/8v/y//L/8f/v/+//7P/u/+//8f/z//H/8f/x//H/8P/w/+7/7f/s/+z/7P/q
/+v/6//r/+r/6v/q/+v/6//p/+r/6v/q/+r/5//i/+L/4P/i//L/EQA5AHEAuQAIAVsB
rAHvARMC/gHAAX4BKQGqABsAtf+M/4f/l/+s/7v/wv/M/9f/2v/b/9z/2//d/+D/4P/f
/+D/4f/h/+D/4P/g/+D/4v/i/+P/4//j/+P/5P/k/+X/5f/l/+f/5f/l/+X/5f/n/+j/
6P/p/+n/6v/q/+r/7P/s/+3/7f/r/+v/7f/t/+3/7v/v/+//8P/w//H/8f/x//P/9P/0
//b/9v/4//j/9//4//j/+P/7//v//P/+/////////wEAAQACAAMABAAHAAkACgANAA0A
DgAQABIAEwAUABUAFwAWABcAGAAZABoAGwAdAB4AHQAdABwAGwAdABsAGwAaABcAFgAU
ABIAEgARABAADgAMAAsACQAHAAcABQADAAMAAAD///7/+//9//3//P/7//v/+//6//j/
+P/4//b/9v/2//T/8//y/+//7//v/+//7//u/+7/7v/u/+3/7f/t/+//8P/w//D/7P/s
/+3/7f/u/+//8f/y//D/8P/w//D/7//v//D/8P/w//H/8f/x//H/8v/y//P/8//z//P/
8//z//P/9P/0//T/9P/1//X/8//z//P/8//1//X/9f/1//L/8v/x//H/8//z//P/8//z
//L/8v/y//D/7//v/+//8P/w//D/8P/w//D/8P/v/+3/7f/u/+7/7P/r/+v/6//t/+3/
7P/s/+z/7P/s/+z/6v/q/+r/6v/q/+r/6v/r/+v/6v/q/+r/6v/p/+n/6f/p/+n/6f/p
/+n/6f/p/+n/6f/p/+n/6f/p/+v/7P/s/+7/7f/u/+//8P/x//L/8//0//X/9f/1//X/
9P/0//T/9P/1//X/9f/1//b/9f/1//b/9//2//b/9v/x/+//7//s/+z/7f/v//H/7//v
/+//7//u/+7/7P/r/+z/7P/s/+r/6f/p/+n/6P/m/+b/5//n/+f/6P/o/+j/6P/p/+b/
4P/e/+T/9P8RADkAbwCzAAQBYQG4AfsBIwIYAugBrgFdAdoAPQDJ/5T/g/+P/6D/q/+2
/8L/y//S/9X/1P/X/9v/3P/a/93/3v/f/9//3v/e/97/3v/g/+D/4f/h/+H/4f/i/+L/
4//j/+P/5f/l/+X/5f/l/+X/5v/m/+f/6f/q/+r/6v/q/+r/6//r/+3/7f/v/+//7//w
//H/8f/w//D/8f/x//P/9f/2//b/9v/2//j/+P/4//r/+//8//v/+//8//7/AAABAAIA
BQAFAAYABwAIAAsADQAOABEAEQASABQAFgAZABoAGwAdABwAHQAeAB8AHwAfACAAIAAh
ACMAJAAlACQAIQAgAB4AHwAeABwAGgAWABUAFAASABIAEQAPAA0ADQALAAkACQAGAAUA
BAABAAEAAQAAAP///v/9//v/+P/4//j/9v/2//b/9P/z//L/8f/x//H/8f/v/+7/7v/u
//D/7//v/+//7f/u/+7/7v/u/+7/7//v//H/8f/y//L/9P/0//T/9P/z//P/9P/0//T/
9f/1//X/9f/2//b/9//5//n/+f/5//n/+f/6//r/+P/4//n/+f/5//n/+f/5//n/+f/5
//n/+P/4//f/9//3//f/9//3//f/9v/2//b/9v/1//X/9f/0//T/9P/0//L/8v/y//H/
7//v//D/8P/w/+//7//v/+//7//u/+7/8P/w/+7/7P/s/+z/7P/s/+z/7P/t/+3/7v/u
/+7/7v/r/+v/6//r/+v/6//r/+v/6//r/+v/6//r/+v/6//r/+v/7P/s/+7/8f/y//P/
9P/1//b/9//4//n/+f/5//n/+P/4//j/+P/6//v//P/9/////f/8//z/+//6//r/+v/1
//P/8//w//H/8f/y//P/8f/x//H/8f/y//L/8P/v/+z/7P/s/+r/6//r/+v/6v/o/+j/
6f/p/+n/6v/q/+r/6v/p/+j/5P/i/+D/4P/t/wkALwBjAKYA9QBSAakB7wEcAhgC6gGt
AV4B5wBLANL/m/+H/5D/pf+0/77/y//S/9f/2v/d/93/4P/g/+H/4v/j/+P/4v/i/+L/
4v/i/+L/4//j/+P/4//k/+T/5f/l/+X/5//n/+f/5//n/+f/6P/o/+n/5//o/+j/6P/s
/+z/7f/t/+v/6//t/+3/7//w//H/8f/w//D/8f/x//P/9f/2//b/9P/0//b/9v/4//r/
+//8//v/+//8//7/////////AQAFAAYABwAIAAcACQAKAA0ADQAOABAAEgATABQAFQAX
ABgAGQAaABsAGQAZABoAGgAcAB0AHQAdAB0AGwAbABoAGQAYABYAFAASABEAEAAOAAwA
CwAJAAcABwAFAAMAAwACAAEAAAD9//3//f/8//v/+//7//r/+P/4//j/9v/2//b/9P/z
//L/8f/x//H/8f/x//D/8P/w/+7/7f/t/+3/7f/u/+7/7v/t/+7/8P/x/+//7//w//D/
8v/y//L/8v/x//H/8v/y//L/8//z//P/8//0//T/9f/1//X/9f/1//X/9f/2//b/9v/2
//f/9//3//f/9//3//X/9f/1//X/9v/2//X/9f/1//X/9f/1//X/9P/0//T/8v/x//H/
8f/w//D/8P/w//L/8v/y//H/8f/x//L/8v/w/+//7//v/+3/7f/s/+z/7v/u/+7/7v/u
/+z/7P/s/+z/7P/s/+z/7P/s/+3/7f/q/+r/6v/q/+v/6//r/+v/6//r/+v/6//r/+v/
6//r/+v/6//r/+v/6//s/+z/7v/v//D/8f/y//H/8v/z//T/9f/1//X/9f/4//j/+P/4
//r/+//8//3//f/7//r/+v/3//b/9v/2//X/8//z//D/7f/t/+7/7//v/+//7//v//D/
8P/u/+3/6v/q/+r/6P/p/+n/6f/o/+j/6P/p/+n/5//o/+j/6P/q/+n/5v/i/+D/4P/k
//P/DwA7AHUAvgAPAWQBswHzARIC+AG+AX8BJAGhABMAsP+L/4v/nP+z/8D/xP/N/9j/
3f/c/93/4f/i/+L/4v/i/+L/4f/g/+D/4P/g/+D/4P/h/+H/4//j/+T/5P/j/+P/4//l
/+X/5f/l/+X/5//o/+j/6f/n/+j/6P/o/+r/6v/r/+v/7f/t/+//7//t/+7/7//v//D/
8P/x//H/8f/z//T/9P/0//T/9v/2//b/+P/5//r//f/9//7/AAD///////8BAAEAAgAD
AAQABwAJAAoADQALAAwADgAQABMAFAAVABcAGAAZABoAGwAbABsAHAAcABwAHQAdAB0A
HwAdAB0AHAAbABoAGAAWABYAFQAUABIADgANAAsACQAJAAcABQAFAAQAAwACAP//////
//7//f///////v/8//r/+v/4//j/+P/2//X/9P/z//P/8//z//P/8v/y//L/8v/x//H/
8f/v//D/8P/w//D/8P/x//H/7//v//D/8P/w//D/8P/w//H/8f/y//L/8v/z//P/8//z
//T/9P/1//X/9f/1//X/9f/1//b/9v/2//b/9//3//f/9//3//f/9//3//f/9//2//b/
9f/1//X/9f/1//X/9//2//b/9v/2//X/9f/1//L/8v/y//L/9P/0//T/8//x//H/8v/y
//L/8f/x//H/7//v/+7/7v/w//L/8v/y//L/8v/y//H/8P/w/+//7v/u/+7/7v/t/+3/
7f/t/+3/7f/t/+3/7f/t/+3/7f/v/+//7//v/+//8P/w//L/8f/y//P/9P/3//j/+f/6
//n/+f/5//n/+v/6//r/+v/9////AQADAAMAAQAAAAAA///+//7//v/5//f/9//0//H/
8f/y//P/8//z//P/8//z//T/8//z//D/8P/w/+7/7f/t/+3/7P/s/+z/7f/t/+//8P/w
//D/7v/v/+7/6P/m/+b/7P8BACMAUQCPANQAKQGGAdcBEwIoAggC0AGNAS4BnwANALb/
kf+N/57/r/+4/8T/zf/U/9v/3P/d/+H/4v/i/+X/5v/n/+f/5v/m/+b/5v/m/+b/5//n
/+f/5//o/+j/5//n/+f/6f/p/+n/6f/p/+v/7P/s/+3/6//s/+z/7P/u/+7/7//v//H/
8f/z//P/8//0//X/9f/0//T/9f/1//f/+f/6//r/+v/6//z//P/8//7///8AAAEAAQAC
AAQABQAFAAUABwAJAAoACwAMAA0ADwAQABMAFQAWABgAGgAbABwAHQAfAB4AHwAgACEA
IgAjACUAJgAkACUAJQAlACcAJQAlACQAIwAiACAAHgAcABsAGgAYABYAFQATABEADwAN
AAsACwAKAAkACAAFAAUABQAEAAMAAQABAAAA/v/8//z/+v/6//r/+P/3//b/9f/1//X/
9f/z//L/8v/y//L/8f/x//H/8//0//T/9P/y//L/8//z//X/9f/2//b/9v/2//b/9v/3
//f/+P/4//j/+f/5//n/+//8//z//f/7//v/+//7//v/+//8//z//P/8//3//f/9//3/
/f/9//3//f/9//3//P/8//v/+//7//v/+//7//v/+v/6//r/+v/5//n/+f/2//b/9v/2
//b/9v/2//X/8//z//T/9P/0//P/8//z//P/9f/0//L/8v/y//L/8v/y//L/8//z//D/
8P/w//D/8f/x//H/8f/v/+//7//v/+//7//v/+//7//v/+//7//v//D/8P/y//X/9v/3
//j/9//4//n/+v/7//v/+//7//z//P/8//z//v///wAAAQADAAEAAAAAAP3//P/8//z/
+//5//n/9v/z//P/9P/1//X/9f/1//X/9P/0//L/8f/u/+7/7v/s/+3/7f/t/+z/6v/q
/+v/6//r/+z/7P/s/+z/6//o/+j/5v/k/+r///8jAFMAkQDaADEBjAHbARkCLgIOAtQB
kwEuAZkABQCs/4v/i/+e/6//uP/E/8//1P/X/9z/3//h/+L/4P/h/+L/4//j/+L/4v/i
/+L/5P/k/+X/5f/l/+X/5v/m/+X/5f/l/+f/6f/p/+n/6f/n/+j/6P/p/+v/7P/s/+z/
7P/s/+3/7f/v/+//8f/x/+//8P/x//H/8v/y//P/8//z//X/9v/2//j/+P/6//r/+P/6
//v//P/9//3//v8AAAEAAQABAAMABwAIAAkACgAJAAsADAAPAA8AEAASABQAFQAWABcA
GQAaABsAHAAdAB0AHQAeAB4AHgAfAB8AHwAdABsAGwAaABcAFgAUABIAEgARABAADgAK
AAkABwAFAAUAAwABAAEAAAD///7/+//7//v/+v/5//n/+f/4//b/9v/2//T/9P/0//L/
8f/w/+//7//v/+//7f/s/+z/7P/s/+v/6//r/+3/7v/u/+7/7P/s/+3/7f/t/+3/7v/u
/+7/7v/u/+7/7//v//D/8P/w//H/8f/x//P/9P/0//X/9f/1//X/9f/1//X/9v/2//T/
9P/1//X/9f/1//X/9f/z//P/8//z//P/9P/0//X/8//z//P/8//z//L/8v/y//L/8f/x
//H/7v/u/+7/7v/w//D/8P/v/+//7//w//D/7v/t/+3/7f/t/+3/7P/s/+7/6v/q/+z/
7P/s/+z/7P/q/+r/6//r/+r/6v/q/+r/6//r/+v/6//p/+n/6f/p/+n/6f/p/+n/6//r
/+v/6//p/+r/6v/s/+//8P/x//L/8//0//X/9v/1//X/9f/1//j/+P/4//j/+v/7//z/
/f/7//n/+P/4//X/9P/0//T/8v/x//L/8P/v/+//8P/x/+//7//v/+//7v/u/+z/6//q
/+r/6v/o/+f/5//n/+b/5v/m/+f/5//n/+j/6P/o/+j/5f/k/+L/3v/e/+r/BQAtAGEA
pQD0AEkBngHnARMCDALYAZgBSwHcAEsAz/+U/43/mf+w/8H/yP/O/9f/2v/b/97/4f/h
/+D/4P/h/+L/4//j/+D/4P/g/+D/4v/i/+P/4//j/+P/5P/k/+X/5f/l/+f/6f/p/+n/
6f/p/+r/6v/r/+v/7P/s/+z/7v/u/+//7//v/+//8f/x//H/8v/z//P/9P/0//X/9f/1
//f/+P/4//j/+P/6//r/+v/8//3//v//////AAACAAMAAwADAAUABQAGAAcACAALAA0A
DgARABEAEgAUABYAFQAWABcAGQAaABsAHAAdAB0AHQAeAB4AHgAfAB8AHwAdABsAGwAa
ABsAGgAYABYAFAATABIAEAAQAA8ADQALAAkABwAFAAUABAADAAIA//8BAAEAAAD/////
///+//z/+v/6//j/+P/6//j/9//2//f/9//3//f/9f/0//T/9P/0//P/8//z//X/9v/2
//b/9v/2//f/9//1//X/9v/2//T/9P/0//T/9//3//j/+P/2//f/9//3//f/+P/4//n/
+f/5//n/+f/5//n/+v/6//j/+P/5//n/+//7//v/+//5//n/+f/5//j/+P/3//f/9//3
//f/9//5//j/+P/4//b/9f/1//X/9P/0//T/9P/0//T/9P/z//P/8//0//T/8v/x//H/
8f/z//P/8v/y//D/8P/w//D/8P/w//D/8P/u/+7/7//v/+7/7v/u/+7/7//v/+//7//v
/+//7//v/+3/7f/t/+3/7f/t/+3/7f/t/+7/7v/w/+//8P/x//L/9f/2//f/+P/7//v/
+//7//r/+v/6//r//v///wAAAQADAAEAAAAAAP3//P/8//z/+f/3//f/9P/x//H/8v/z
//X/9f/1//X/8v/y//D/7//u/+7/7v/s/+v/6//r/+r/6v/q/+v/6//r/+z/7P/s/+z/
6//q/+j/5P/k/+z/AwAjAE0AhwDQACMBfAHJAQMCGAL0AbgBdwEaAY0A//+s/4//j/+c
/6v/uP/C/8n/0v/X/9j/2//h/+L/4P/h/+L/4//j/+L/4v/i/+L/4v/i/+P/4//l/+X/
5v/m/+X/5f/l/+f/5//n/+f/5//p/+r/6v/r/+n/6v/q/+r/7P/s/+3/7f/v/+//8f/x
/+//8P/x//H/8v/y//P/8//z//X/9v/2//b/9v/4//j/+P/6//v//P/9//3//v8AAAEA
AQABAAMABQAGAAcACAAJAAsADAAPAA8AEAASABQAEwAUABUAFwAaABsAHAAdAB8AHwAg
ACAAHgAfAB8AHwAfAB0AHQAcABsAGgAYABYAFAATABIAEAAOAA0ACwAJAAkABwAFAAUA
BAADAAIA/////////v/9//v/+//6//j/9v/2//T/9P/2//T/8//y/+//7//v/+//7//u
/+7/7v/w/+//7//v/+3/7v/u/+7/7v/u/+//7//v/+//8P/w//D/8P/w//D/8//z//T/
9P/y//P/8//z//P/9P/0//X/9f/1//X/9f/3//f/+P/4//b/9v/3//f/+f/5//n/+f/3
//f/9//3//b/9v/1//X/9f/1//X/9f/1//T/9P/0//T/8//z//P/8v/y//L/8v/w//D/
8P/v/+//7//w//D/8P/v/+//7//v//H/8P/u/+z/7v/u/+7/7v/s/+z/7f/t/+r/6v/q
/+r/6//r/+v/6//r/+v/6//r/+v/6//r/+v/6f/p/+n/6f/n/+j/6P/q/+3/7v/v//D/
7//w//H/8v/0//X/9v/3//j/+P/4//j/+P/5//r/+//9//v/+v/6//f/9v/2//b/8//x
//H/7v/t/+3/7v/v/+3/7f/t/+3/7v/u/+z/6//q/+r/6v/o/+X/5f/l/+T/5v/m/+f/
5//l/+b/5v/m/+b/5//k/+L/4P/c/+T/+/8bAEMAfwDMACEBfgHVARsCNAIcAuwBsQFU
Ab0AHwC6/5H/if+Y/6f/sP+8/8f/0v/X/9b/2f/d/9z/3P/d/97/3//f/97/3v/e/97/
3P/c/93/3f/d/93/3v/e/+H/4f/h/+P/4//j/+P/4//j/+T/5P/l/+X/5v/m/+b/6P/o
/+n/6f/n/+f/6f/p/+v/7P/t/+3/7v/u/+//7//v//H/8v/y//L/8v/0//T/9P/2//f/
+P/5//n/+v/8/////////wEAAQACAAMABAAHAAkACgANAA0ADgAQABIAEwAUABUAFwAY
ABkAGgAbABsAGwAcABwAHgAfAB8AHwAdABsAGwAaABkAGAAWABQAEgARABAADgAKAAkA
BwAFAAUAAwABAAEAAAD///7/+//7//v/+v/5//f/9//2//T/9P/0//L/8v/w/+7/7f/s
/+v/6//r/+v/6v/o/+f/5v/o/+f/5//n/+f/6P/o/+j/5v/m/+f/5//p/+n/6v/q/+v/
7P/t/+7/7f/t/+7/7v/s/+3/7f/t/+7/8P/x//P/8//z//P/8//z//P/9P/0//b/9v/3
//f/9f/1//X/9f/1//X/9f/1//b/9v/1//X/8//z//P/8//1//T/9P/0//P/8f/w/+//
8P/w//D/8P/u/+7/7v/t/+3/7f/u/+7/7v/t/+3/7f/t/+3/7P/s/+7/7P/q/+z/6v/q
/+r/6v/q/+r/6//r/+r/6v/q/+r/6f/p/+n/6f/p/+n/6f/p/+n/6f/p/+n/6//r/+v/
6//r/+z/7P/u/+//8P/x//L/8//0//X/9v/3//f/9//3//j/+P/4//j//P/9//7////+
//v/+f/4//n/+P/4//j/9//1//X/8v/v/+//8P/x//H/8f/x//H/8P/w/+7/7f/s/+z/
7P/q/+n/6f/p/+j/6P/o/+n/6f/p/+r/6v/q/+r/6f/k/+T/4P/c/+b///8hAE8AjwDe
ADMBiAHZARUCIgL6Ab4BdwESAYEA9/+k/43/lf+o/7n/xP/O/9X/3P/f/97/3f/f/+D/
4P/h/+L/4//j/+T/5P/k/+T/4v/i/+P/4//j/+P/5P/k/+X/5f/l/+f/5f/l/+X/5f/n
/+j/6P/p/+n/6v/q/+r/7P/s/+3/7f/r/+v/7f/t/+//8P/x//H/8v/y//P/8//x//P/
9P/0//b/9v/4//j/9v/4//n/+v/9//3//v8AAAEAAQABAAMABQAGAAcACAAHAAkACgAN
AA0ADgAQABIAEwAUABUAFwAYABkAGgAbAB0AHQAeAB4AHAAdAB0AHQAdABsAGwAaABkA
GAAWABQAEgARABAADgAMAAsACQAHAAcABQADAAMABAADAAIA/////////v/9//v/+//6
//j/+v/6//j/+P/4//b/9f/0//X/9f/1//X/8//y//L/8v/y//H/8f/x//H/8v/y//L/
8v/y//P/8//x//H/8v/y//T/9P/0//T/9f/1//b/9v/2//f/9//3//X/9v/2//f/9//3
//f/9//5//n/+v/6//r/+v/7//v/+f/5//n/+f/7//v/+//7//j/+P/3//f/+f/5//n/
+f/3//b/9v/2//b/9f/1//X/9P/0//T/9P/2//b/9v/1//P/8//0//T/9v/1//X/9f/z
//P/8v/y//T/8v/y//T/9v/0//T/9P/0//L/8v/z//P/8v/y//L/8v/x//H/8f/x//H/
8f/x//H/8f/x//H/8f/x//H/8f/x//H/8v/y//T/9f/2//f/+P/7//z//f/+////////
////AAAAAAAAAAAEAAUABgAHAAUAAwACAAIA///+//7//v/9//v/+//4//X/9f/2//f/
+f/5//n/+f/2//b/9P/z//L/8v/y//D/8f/x//H/8P/w//D/8f/x//H/8v/y//L/8P/x
/+7/6v/q/+r/8P8DACkAVwCRAN4AMwGGAdEBBwISAuoBrgFpAQQBewDz/6T/j/+V/6r/
v//K/9D/2//k/+X/5v/n/+n/6v/q/+v/7P/t/+3/7P/s/+z/7P/u/+7/7//v/+3/7f/u
/+7/7//v/+//8f/x//H/8f/x//H/8v/y//P/8//0//T/9P/2//b/9//3//f/9//5//n/
+f/6//v/+//8//z//f/9//3///8AAAAA/v/+/wAAAAACAAQABQAGAAcABwAIAAoADQAN
AA0ADwAPABAAEQASABMAFQAWABkAFwAYABoAHAAdAB4AHwAhACIAIwAkACUAIwAjACQA
JAAkACUAJQAlACUAIwAjACIAIQAgAB4AHAAaABkAGAAWABQAEwARAA8AEQAPAA0ADQAO
AA0ADAAJAAcABwAGAAUABQAFAAQAAgAEAAQAAgACAAIAAAD///7///////////////7/
/v/+//7//f/9//3//f/+//7//v/+//7///////3//f/+//7//v/+//7//v//////AAAA
AAIAAwADAAMAAQACAAIAAwADAAMAAwADAAMAAwAEAAQABAAEAAUABQAFAAUABQAFAAUA
BQAFAAUABAAEAAMAAwADAAMAAwADAAEAAAAAAAAAAgABAAEAAQAAAAAAAAAAAAAAAAAA
AP///////wAAAAAAAP/////////////+//7//v/+//7//v8AAAAA/P/+//7//v/+//z/
/P/9//3//P/8//z//P/9//3//f/9//3//f/9//3//f/9//3//f/9//3//f/9//3//v/+
/wAAAQACAAMABAAFAAYABwAIAAkACQAJAAkADAAMAAwADAAQABEAEgATABEADwAOAA4A
DQAMAAwADAAJAAcABwAEAAMAAwAEAAUAAwADAAMAAwACAAIAAAD///7//v/+//z//f/9
//3//P/8//z//f/9//3//v/+//7/AAD///z/+v/4//j/BgAhAEMAdQC3AAQBWQGwAfkB
JwIoAvgBvAF1AQYBbQDx/7L/n/+l/7b/v//K/9j/4//o/+3/8v/1//f/9v/2//f/+P/5
//n/+v/6//r/+v/6//r/+//7//v/+//8//z/////////AQADAAMAAwADAAEAAgACAAMA
AwAEAAQABAAIAAgACQAJAAkACQALAAsACwAMAA0ADQANAAwADAALAA0ADwAQABAAEgAS
ABQAFAASABQAFQAWABkAGQAaABwAHQAdAB0AHwAfACAAIQAiACUAJwAoACsAKwAsAC4A
MAAzADQANQA3ADgAOQA6ADsAOwA7ADwAPAA6ADsAOwA7ADsAOQA5ADgANwA2ADQAMgAy
ADEAMAAuACwAKwApACcAJQAjACEAIQAgAB8AHgAbAB0AHQAcABsAGgAZABcAFAAUABQA
EgASABIAEAAPAA4ADQANAA0ADQANAAwADAAMAAwACwALAAsACwAMAAwADAAMAAwADQAN
AA0ADQAOAA4ADgAOAA4ADgARABEAEgASABAAEQARABEAEQASABIAEwAVABUAFQAVABcA
FwAYABgAFgAWABcAFwAZABkAGQAZABgAFwAWABUAFgAWABUAFQAVABUAFQAVABMAEgAS
ABIAEgARABEAEQASABIAEgASABIAEgASABEADQANAA4ADgAOAA0ADQANAA8ADwAOAA4A
DAAMAAwADAAMAAwADAALAAsACwALAAsACwALAAsACgAKAAoACgAKAAwADAALAAsACgAL
AAsACgAMAAwADAAMAAsADAAMAA0ADwAQABEAEgAVABYAFwAYABgAGAAZABsAGwAbABsA
GwAdAB4AHwAgAB4AIAAgAB0AHAAbABoAGQAYABcAFgAUABQAFAAUABQAFAAUABQAFAAU
ABQAFAATABIAEQAQAA4ADgAOAA4ADgAOAA4ADgAOAA4ADgAOAAwADAAMAAwADgAOAA4A
DgAdAA==
         </WaveFormData>
      </LeadData>
      <LeadData>
         <LeadByteCountTotal>10000</LeadByteCountTotal>
         <LeadTimeOffset>0</LeadTimeOffset>
         <LeadSampleCountTotal>5000</LeadSampleCountTotal>
         <LeadAmplitudeUnitsPerBit>4.88</LeadAmplitudeUnitsPerBit>
         <LeadAmplitudeUnits>��V</LeadAmplitudeUnits>
         <LeadHighLimit>2147483647</LeadHighLimit>
         <LeadLowLimit>268435456</LeadLowLimit>
         <LeadID>V5</LeadID>
         <LeadOffsetFirstSample>0</LeadOffsetFirstSample>
         <FirstSampleBaseline>0</FirstSampleBaseline>
         <LeadSampleSize>2</LeadSampleSize>
         <LeadOff>FALSE</LeadOff>
         <BaselineSway>FALSE</BaselineSway>
         <ExcessiveACNoise>FALSE</ExcessiveACNoise>
         <MuscleNoise>FALSE</MuscleNoise>
         <LeadDataCRC32>3501049593</LeadDataCRC32>
         <WaveFormData>
EAAQABAAEAAPAA4ADQAMAAsACgAJAAgABwAGAAUABAADAAIAAQAAAP3//P/7//r/+P/4
//j/+P/3//b/9f/0//L/8v/y//L/8v/y//L/8v/y//L/8v/y//L/8v/y//L/9P/0//T/
9P/2//b/9v/2//j/+P/4//j/9v/2//b/9v/3//j/+f/6//z//P/8//z//P/8//z//P/8
//z//P/8//r/+v/6//r//P/8//z//P/6//r/+v/6//j/+P/4//j/+P/4//j/+P/2//b/
9v/2//T/9P/0//T/9P/0//T/9P/0//T/9P/0//L/8v/y//L/8v/y//L/8v/y//L/8v/y
//D/8P/w//D/8P/w//D/8P/x//H/8f/x//H/8f/x//H/7//v/+//7//v/+//7//v/+//
7//v/+//7//v/+//7//w//H/8//0//T/9f/2//f/9//5//r/+v/6//r/+//7//r/+v/6
//r/+//6//r/+//8//3//v///////v/+//z/+//5//n/+P/4//n/+v/8//z//P/8//r/
+P/2//P/8v/x//H/8v/y/+//7//v/+3/7f/t/+3/7f/t/+3/7v/u/+//7v/r/+X/3//b
/9//7/8IACoAWACVANkAIgFmAZoBqAGIAVgBKwHqAIgAJwDq/9T/2P/o/+//7f/r//D/
9P/0//H/7//w//D/7f/t/+3/7f/s/+r/6v/q/+r/6f/p/+r/6v/r/+v/7P/s/+r/6v/r
/+v/7f/t/+7/7v/s/+z/7f/t/+3/7v/u/+7/7//v//D/8P/w//H/8v/y//L/9P/0//T/
9P/1//X/9v/4//n/+v/6//j/+f/6//r//P/+////AAD+//7/AAABAAIAAgACAAQABQAG
AAcACAAJAAoADAAOAA8AEAAQABIAEwAUABUAFgAWABYAFwAYABkAGQAZABkAGQAaABsA
GwAcABwAHAAaABgAFwAXABYAFwAWABYAFAATABIAEQAQAA8ADgAMAAwACwAKAAkACAAJ
AAgACAAFAAUABAACAAIAAQD///7//f/9//z/+//7//f/9//3//f/9//3//f/9//3//f/
9//3//f/9//3//j/+P/4//j/+P/4//j/+f/5//n/+f/5//r/+//7//v/+//7//v/+//8
//z//P/8//3/+//8//z//P/+//7//v/+//3//f/9//3//f/9//3//P/8//z//P/8//7/
/f/9//3/+//6//r/+v/5//n/+f/5//j/+P/4//f/+f/5//j/+P/2//b/9v/2//f/9//3
//f/9//2//X/9f/2//b/9f/1//X/9f/1//X/9f/1//P/8//0//T/9P/0//b/9f/0//P/
8v/z//P/8//z//H/8f/x//H/8f/x//H/8f/x//H/8f/x//P/8//z//P/8f/x//H/8f/y
//P/9f/2//b/9//4//n/+f/7//z//P/6//r/+//7//z//P/8//z//f/8//z//f//////
/////////v/+//z/+//5//n/+P/4//n/+v/8//r/+v/6//j/9//2//T/9P/y//H/8f/w
//H/8f/x/+//7f/t/+3/7f/v/+//8P/w/+//6v/l/+P/3f/d/+n///8aAEQAegC5AP8A
QAF6AZ4BkAFeATAB/QCoAEAA8f/S/9D/2P/i/+f/5//r//D/8v/u/+3/6//s/+7/7f/r
/+v/6//q/+r/6v/q/+r/6f/p/+r/6v/p/+n/6v/q/+r/6v/r/+v/6//r/+z/7P/s/+z/
7f/t/+3/7v/u/+7/7//v//D/8P/u/+//8P/w//L/9P/0//T/8v/z//P/9P/0//X/9v/2
//b/9//4//j/9v/4//n/+v/8//z//v///wAAAAAAAAIAAwAEAAUABgAHAAgACgAMAA0A
DgAOABAAEQASABMAFAAUABQAFQAWABkAGQAZABkAGAAYABgAFwAYABgAGAAWABYAFQAV
ABQAEQAQABAADgANAAwACwAKAAsACgAIAAgABQAEAAMAAgADAAIAAgD//////v/8//z/
/f/7//r/+f/5//j/9//3//P/8//z//P/8//z//P/8//z//P/8//z//P/8//z//T/8v/y
//L/8v/0//T/9f/1//X/9f/1//b/9v/1//T/8//1//X/9f/2//b/9v/2//f/9//4//j/
+P/4//j/+P/4//f/9//3//f/9//3//f/9v/4//j/+P/4//b/9f/1//X/9f/0//T/9P/z
//P/8//z//L/8v/y//H/8//z//L/8v/y//L/8v/y/+//7//v/+//7//u/+3/7f/w//D/
7//v/+3/7f/t/+3/7P/s/+z/7P/s/+3/7f/t/+3/6//r/+v/6//p/+n/6f/p/+n/6f/p
/+n/6//r/+v/6//p/+n/6f/p/+v/6//s/+z/7v/v//D/8f/v//H/8v/y//T/9P/1//X/
9P/0//T/9P/1//T/9P/1//b/9//4//n/+f/4//j/9v/z//H/8f/w//D/8f/y//T/8v/y
//L/8P/v/+7/7P/s/+r/6f/p/+j/5//n/+f/5f/l/+X/5f/l/+X/5f/m/+b/5f/k/+P/
2f/R/9P/3//z/xAAOABqAKsA+QBCAX4BpgGkAXwBTgEbAcYAWAABANT/yv/O/9L/0//X
/93/4P/k/+T/4f/j/+b/5v/j/+P/4//j/+L/4P/g/+D/4P/h/+H/4v/i/+H/4f/i/+L/
4v/i/+P/4//j/+P/5P/k/+T/5P/l/+X/5f/m/+b/5v/n/+f/6P/o/+r/6//s/+z/6v/s
/+z/7P/s/+3/7f/u/+7/7//w//D/8P/x//L/8v/y//T/9f/2//b/9v/4//n/+//8//3/
AAD//wAAAQACAAMABAAGAAgACQAKAAoADAAPABAAEQASABIAEgATABQAFQAVABUAFQAW
ABgAGgAbABgAGAAYABYAFgAVABUAFAATABIAEgAQAA8ADgANAAwACwAKAAgACAAGAAQA
AgAAAAEAAAAAAP3//P/6//f/9v/1//P/8v/x//H/8P/v/+//7f/t/+3/7f/r/+v/6//r
/+v/6//r/+v/6//r/+v/7P/s/+z/7P/s/+7/7v/v/+//7//v/+//8P/x//H/8f/x//P/
8//z//T/8v/y//L/8//1//b/9v/2//b/9v/2//b/9//3//f/9//1//X/9f/0//T/9P/0
//T/8v/x//H/8f/z//L/8v/y//H/8f/x//H/8P/w//D/7//v/+//7v/u/+7/7v/u/+7/
7f/t/+3/7f/v/+7/7f/t/+z/7P/r/+v/7//t/+v/6v/q/+r/6v/q/+n/6f/p/+n/6//r
/+v/6//p/+n/6f/p/+n/6f/p/+n/6f/p/+n/6f/p/+n/6f/p/+n/6f/q/+r/7P/t/+7/
7//x//P/9P/0//T/9P/1//X/9P/0//T/9P/2//b/9//5//v/+//7//v/+//6//r/+P/1
//P/8//y//P/8//z//T/9P/0//T/8v/x//D/7v/u/+z/6//r/+r/6f/p/+n/5//l/+X/
5f/l/+X/5f/m/+b/6f/m/+P/3//d/9f/0//b//D/DAAyAGEAoQDwADgBdgGgAaIBegFN
ARwBzABfAAQA2P/M/9D/2f/d/9//5P/m/+j/6f/p/+j/6P/n/+f/5//n/+b/5P/k/+T/
5P/l/+X/5v/m/+P/4//k/+T/5P/k/+X/5f/l/+X/5v/m/+b/5v/n/+f/6f/q/+r/6v/r
/+v/7P/s/+r/6//s/+z/7P/u/+7/7v/u/+//7//w//D/8f/y//L/8v/z//T/9P/0//b/
9//4//j/+P/6//v//P/8//z//v8BAAIAAwAEAAMABAAGAAgACQAKAAoADAANAA4ADwAQ
ABIAEgATABQAFQAVABUAFQAXABgAGQAZABgAGAAYABYAFgAVABUAFAATABIAEgAQAA8A
DgANAAwACwAKAAgACAAHAAYABQAEAAEAAAAAAP3////+//z//P/9//v/+v/5//n/+P/3
//f/9f/1//X/9f/x//H/8f/x//H/8f/x//H/8f/x//H/8v/0//T/9P/0//T/9P/1//X/
9f/1//X/9v/3//f/9//3//f/9//3//j/+P/4//j/+f/5//r/+v/6//r/+v/6//r/+//7
//v/+//5//n/+f/4//j/+P/4//j/+v/5//n/+f/5//j/+P/4//f/9//3//f/9v/2//b/
9f/1//X/9P/0//T/9P/0//T/9f/1//X/9f/1//T/8//z//L/8v/x//H/8f/x//H/8f/x
//H/7//w//D/8P/w//D/8f/x//H/8f/v/+//7//v//H/8f/x//H/7//v/+//7//v/+//
7//v/+//7//v/+//7//v//D/8P/y//P/9P/1//P/9f/2//b/+P/4//n/+f/6//r/+v/6
//7//v///wEA//////////////7//v/8//v/+f/5//j/9//3//f/+P/4//j/+P/2//f/
9v/0//T/8P/v/+//7v/t/+3/7f/r/+3/7f/t/+3/6//r/+z/7P/t/+z/6f/j/9//2//d
/+f//P8aAEQAewC/AAQBRAF+AZwBiAFYAS8B+ACeADcA7v/S/9D/2v/n/+n/5f/o//D/
8v/t/+3/7v/u/+//7v/t/+z/6v/o/+j/6P/o/+f/5//o/+j/5//n/+j/6P/o/+j/6f/p
/+v/6//s/+z/7P/s/+3/7f/r/+z/7P/s/+3/7f/u/+7/8P/x//L/8v/w//L/8v/y//L/
8//z//T/9P/1//b/9v/2//f/+P/4//j/+v/7//z//v/+/wAAAQAAAAAAAAACAAMABAAF
AAYABwAIAAoADAALAAwADAAOABEAEgATABQAFgAWABcAGAAZABkAGQAZABkAGgAbABsA
GgAaABoAGAAYABcAFwAWABcAFgAWABQAEwASABEAEAAPAA4ADAAMAAkACAAHAAYABwAG
AAYAAwAFAAQAAgACAP///f/8//v//f/8//v/+//3//f/9//3//f/9//3//f/9f/1//X/
9f/1//X/9f/2//T/9P/0//T/9v/2//f/9//1//X/9f/2//f/9//3//f/+f/5//n/+v/4
//j/+P/5//n/+v/6//r//P/8//z//P/7//v/+//7//3//f/9//z/+v/6//r/+v/6//n/
+f/5//n/+P/4//j/+f/5//n/+f/4//j/+P/3//X/9f/0//T/9P/0//T/9P/z//P/8//z
//X/9P/z//P/8v/y//H/8f/x//P/8v/0//T/9P/0//H/8f/x//H/8f/x//H/8f/v/+//
7//v/+//7//v/+//7f/t/+3/7f/t/+3/7f/t/+7/7//x//L/8v/z//T/9f/3//n/+v/6
//j/+P/5//n/+v/6//r/+v/9//7/AAADAAEAAQABAAEAAQAAAAAA/v/9//v/+//6//j/
9//2//b/+P/4//j/9v/3//b/9P/0//L/8f/x//D/7f/t/+3/6//r/+v/6//r/+3/7f/u
/+7/7f/u/+3/5f/f/9v/3f/r/wQAJgBSAIUAywAaAWABlAGuAZgBaAE7AQABoAA5APT/
1P/S/9r/3//f/+P/5P/o/+z/6//p/+r/7P/p/+v/6//r/+r/6P/o/+j/6P/l/+X/5v/m
/+X/5f/m/+b/5v/m/+f/5//p/+n/6v/q/+r/6v/r/+v/6//s/+z/7P/t/+3/7v/u/+7/
7//w//D/8P/y//L/8v/w//H/8f/y//L/8//0//T/9v/3//j/+P/4//r/+//8//z//P/+
////AAAAAAAAAgADAAQABQAGAAcACAAKAAwADQAOAA4AEAATABQAFQAWABYAFgAXABgA
GwAbABsAGwAZABoAGwAbABsAHAAdABwAGgAZABkAGAAXABYAFgAUABMAEgARABAADwAO
AAwADAALAAoACQAIAAUABAAEAAEAAQAAAP7//v/9//v/+v/5//f/9v/1//X/8//z//P/
8//v/+//7//v//H/8f/x//H/8f/x//H/8v/w//D/8P/w//H/8v/0//X/9f/1//X/9v/1
//X/9f/1//b/9//4//r/+P/4//j/+f/5//r/+v/6//r/+v/6//r/+//7//v/+//5//n/
+f/4//r/+v/6//r/+P/3//f/9//3//b/9v/2//X/9f/1//X/9P/0//T/8//z//P/8v/y
//L/8v/y//L/8f/x//H/8f/x//D/7//v//D/8v/x//D/8P/w//D/8P/v/+//7//v/+3/
7f/t/+3/7f/t/+3/7f/t/+3/7f/t/+3/7f/t/+3/7f/t/+3/7f/v/+//8P/w//D/8f/y
//P/8f/z//T/9P/2//b/9//3//j/+P/4//j/+v/6//v//f////////////3//P/8//r/
+f/3//f/9v/1//X/9f/2//j/+P/4//b/8//y//D/8P/u/+3/7f/s/+v/6//r/+n/5//n
/+f/5//p/+n/6v/q/+n/5v/j/+H/2//X/9n/6f8CACYAVACLANMAHgFiAZoBtAGaAWoB
PwEAAZwALwDq/87/zv/W/9v/3f/j/+b/5v/o/+f/5//q/+r/6f/p/+n/6f/o/+b/5v/m
/+b/5f/l/+b/5v/l/+X/5v/m/+b/5v/n/+f/6f/p/+r/6v/o/+j/6f/p/+n/6v/q/+r/
6//r/+z/7P/s/+3/7v/u/+7/8P/w//D/8P/x//H/8v/y//P/9P/0//b/9//4//j/9v/4
//n/+v/6//r//P/9//7//v/+/wAAAwAEAAUABgAFAAYACAAKAAsADAAMAA4ADwAQABEA
EgAUABQAFQAWABcAFwAXABcAFwAYABkAGQAYABgAGAAWABYAFQAVABQAEQAQABAADgAN
AAwACwAKAAsACgAIAAgABQAEAAMAAgABAAAAAAD9//3//P/6//r/+//5//j/9//3//b/
9f/1//H/8f/x//H/8f/x//H/8f/v/+//7//v//H/8f/x//L/8P/w//D/8P/y//L/8//z
//P/8//z//T/9f/1//X/9f/1//X/9f/2//b/9v/2//f/9//4//j/+P/4//j/+P/4//n/
+f/5//n/+f/5//n/+P/4//j/+P/4//r/+f/5//n/9//2//b/9v/1//X/9f/1//T/9P/0
//P/8//z//L/8v/y//L/8v/y//P/8//z//P/8//y//H/8f/w//D/7//v//H/7//t/+7/
8P/w//D/8P/t/+3/7f/t/+//7//v/+//7//v/+//7//t/+3/7f/t/+3/7f/t/+3/7//v
/+//7//t/+3/7v/u//L/8//0//X/9f/3//j/+P/4//j/+f/5//r/+v/6//r//v/+////
AQAAAP///v/9//3//P/8//r/+//5//n/+P/3//f/9//4//b/9v/2//T/9f/0//L/8v/w
/+//7//u/+3/7f/t/+v/7f/t/+3/7f/t/+3/7v/u/+v/6P/l/+H/2//Z/+H/8/8OADQA
ZAClAOsAMAFuAZgBlgFsATwBDwHIAGQABwDa/9L/2v/m/+v/6//t//D/8P/u/+//8f/w
/+7/6//r/+v/6//q/+r/6v/q/+r/5//n/+j/6P/n/+f/6P/o/+r/6v/r/+v/6//r/+z/
7P/s/+z/7f/t/+3/7v/u/+7/8f/x//L/8v/w//H/8v/y//L/9P/0//T/9P/1//X/9v/2
//f/+P/4//j/+f/6//r/+v/8//3//v/+//7/AAABAAIAAgACAAQAAwAEAAUABgAJAAoA
DAAOAA0ADgAOABAAEQASABMAFAAWABYAFwAYABkAGQAZABkAGQAaABsAGwAYABgAGAAW
ABgAFwAXABYAEwASABIAEAARABAADwAOAA0ADAAKAAoACQAIAAcABgAFAAQABAABAAEA
AAD+//7////9//z/+//7//r/+f/5//f/9//3//f/9f/1//X/9f/1//X/9f/1//X/9f/1
//b/9v/2//b/9v/0//T/9f/1//X/9f/1//b/9//3//f/9//3//f/9//4//r/+v/6//v/
+f/6//r/+v/6//r/+v/6//v/+//7//v/+//7//v/+v/4//j/+P/4//r/+f/5//n/+f/4
//j/+P/5//n/+f/5//b/9v/2//X/9f/1//T/9P/0//T/9P/0//P/8//z//P/8//y//H/
8f/y//L/8f/x//P/8f/x//L/8P/w//D/8P/v/+//7//v/+//7//v/+//7//v/+//7//v
/+//7//v/+//7//v/+//7f/t/+3/7f/v/+//8P/w//D/8f/y//P/9f/3//j/+P/4//j/
+f/5//j/+P/4//j//P/8//3///8BAAEAAQABAP///v/+//z/+f/3//f/9v/z//P/8//0
//b/9v/2//T/8//y//D/8P/w/+//7//u/+v/6//r/+n/6f/p/+n/6f/p/+n/6v/q/+n/
6P/n/+X/3f/Z/93/7f8EACQATACDAMkAEgFUAYoBogGIAVYBKQHwAJAAJwDm/9L/0P/W
/9v/3//h/+L/5P/m/+P/5f/q/+r/5//n/+f/5//m/+b/5v/m/+b/5f/l/+b/5v/l/+X/
5v/m/+b/5v/n/+f/5f/l/+b/5v/o/+j/6f/p/+n/6v/q/+r/6//r/+z/7P/s/+3/7v/u
/+z/7v/u/+7/7v/v/+//8P/w//H/8v/y//L/8//0//T/9P/2//f/+P/4//j/+v/7//z/
/P/8//7///8AAAEAAgADAAQABgAIAAkACgAKAAwACwAMAA0ADgASABIAEwAUABcAFwAX
ABcAFQAWABcAFwAWABYAFgAUABQAEwATABIAEQAQABAADgANAAwACwAKAAkACAAGAAYA
AwACAAEAAAABAAAAAAD9//v/+v/4//j/9//1//T/8//z//L/8f/x/+//7//v/+//7f/t
/+3/7f/v/+//7//v/+3/7f/t/+7/7v/u/+7/7v/u/+7/7//v//H/8f/x//L/8//z//P/
8//z//P/8//0//T/9P/0//X/8//0//T/9P/2//b/9v/2//f/9//3//f/9//3//f/9v/0
//T/9P/0//T/8//z//P/8//y//L/8v/x//H/8f/x//D/8P/w/+//7//v/+7/7v/u/+7/
7v/u/+3/7f/t/+3/7f/s/+v/6//s/+7/7f/r/+r/7P/s/+z/7P/r/+v/6//r/+n/6f/p
/+n/6//r/+v/6//p/+n/6f/p/+n/6f/p/+n/6f/p/+n/6f/n/+f/6P/o/+r/6//s/+3/
7//x//L/8v/0//T/9f/1//T/9P/0//T/9v/2//f/+f/5//n/+f/5//f/9v/2//T/8//x
//H/8P/v/+//7//w//D/8P/w/+7/7//u/+z/7P/q/+n/6f/o/+b/5f/k/+H/4f/h/+H/
4f/j/+P/5P/k/+P/5P/h/9v/1//P/9H/4f/2/xQAQAB7AL8ADAFWAZQBsgGgAXYBUQEW
AbQARQD4/9T/zP/U/9f/1//Z/97/5P/m/+P/4f/m/+T/4f/j/+P/4//i/+D/4P/g/+D/
3v/d/93/3P/d/93/3v/e/97/3v/f/9//4f/h/+L/4v/i/+L/4//j/+H/4v/i/+L/5f/l
/+b/5v/k/+X/5v/m/+j/6v/q/+r/6v/r/+v/7P/q/+v/7P/s/+z/7f/u/+7/7v/w//H/
8v/0//T/9v/3//j/+P/4//r/+//8//3//v///wAAAgAEAAcACAAIAAoACwAMAA0ADgAO
AA4ADwAQABEAEQARABEAEwAUABUAFQAWABYAFgAUABIAEQARABAADwAOAA4ADAALAAoA
CQAIAAUABAACAAIAAQAAAP///v/7//r/+v/3//f/9v/0//T/9f/z//L/8f/v/+7/7f/t
/+v/6//r/+v/5//n/+f/5//p/+n/6f/p/+n/6f/p/+r/6P/o/+j/6P/q/+r/6//r/+3/
7f/t/+7/7f/t/+3/7f/t/+3/7f/u//D/8P/w//H/8f/y//L/8v/y//L/8v/y//X/9f/1
//X/8//z//P/8v/y//L/8v/y//T/8//z//P/8f/w//D/8P/x//H/8f/x/+7/7v/u/+3/
7f/t/+z/7P/s/+z/7P/s/+v/6//r/+v/7f/s/+v/6//s/+z/6//r/+v/6f/n/+j/6P/o
/+j/6P/p/+n/6f/p/+n/6f/p/+n/6f/p/+n/6f/n/+f/5//n/+f/5//n/+f/6P/p/+r/
6//r/+v/7P/s/+7/7//w//H/8f/z//T/9P/2//b/9//3//b/9v/2//b/+f/6//z////+
//3//P/7//v/+v/6//j/+f/3//f/9v/1//X/9f/2//T/9P/0//L/8//y//D/8P/s/+v/
6//q/+n/6f/p/+f/6f/p/+n/6f/p/+n/6v/q/+n/5v/h/9//2//T/9n/6/8EACQAUgCP
ANUAHAFeAZQBpAGEAVQBKQHqAIYAIQDi/9L/2P/g/+X/5f/p/+z/7P/s/+3/6f/o/+j/
6f/n/+f/5//m/+b/5v/m/+b/4//j/+T/5P/l/+X/5v/m/+b/5v/n/+f/5//n/+j/6P/o
/+j/6f/p/+n/6v/q/+r/6//r/+z/7P/q/+v/7P/s/+7/8P/w//D/8P/x//H/8v/y//P/
9P/0//b/9//4//j/9//4//j/+P/4//j/+v/7//z//P/8//7///8AAAEAAgADAAQABgAI
AAkACgAKAAwADQAOAA8AEAASABIAEwAUABcAFwAXABcAFgAWABYAFQAWABYAFgAUABQA
EwATABIAEQAQABAADgANAAwACwAKAAkACAAGAAYABwAGAAUABAADAAIAAgD///3//P/6
//r/+v/5//n/+f/3//b/9f/1//X/9f/1//X/8//z//P/8//z//P/8//z//P/8//z//T/
9P/0//T/9P/y//L/8//z//P/8//z//T/9//3//f/9//3//f/9//4//b/9v/2//f/9f/2
//b/9v/4//j/+P/4//n/+f/5//n/+f/5//n/+P/4//j/+P/4//j/9//3//f/+f/4//j/
+P/1//X/9f/1//T/9P/0//P/8//z//L/8v/y//L/8v/y//H/8f/x//H/8//y//H/8f/w
//D/7//v//H/7//v//H/8v/w//D/8P/w/+//7//v/+//7//v/+//7//t/+3/7f/t/+//
7//v/+//7//v/+//7//v/+//7//v/+//7//w//D/8v/z//T/9f/1//f/+P/4//r/+v/7
//v//P/8//z//P8AAAAAAQADAAEAAQABAAEA///+//7//P/9//v/+//6//f/9//3//j/
+v/6//r/+P/3//b/9P/0//D/7//v/+7/7//v/+//7f/t/+3/7f/t/+3/7f/u/+7/7f/s
/+n/4//f/9//3//t/woAKgBUAI0A1QAaAVgBigGYAXgBSAEdAd4AgAAZAN7/0P/S/9z/
5//p/+n/7v/y//D/7//v//D/7v/t/+3/7f/t/+z/7P/s/+z/7P/r/+v/7P/s/+v/6//s
/+z/7P/s/+3/7f/t/+3/7v/u/+z/7P/t/+3/7//w//D/8P/x//H/8v/y//L/8//0//T/
9P/2//b/9v/2//f/9//4//j/+f/6//r/+P/5//r/+v/8//7///8AAAAAAAACAAMABgAG
AAYACAAHAAgACQAKAAsADAAOABAADwAQABAAEgATABQAFQAWABgAGAAZABoAGQAZABkA
GQAbABwAHQAdABwAHAAcABoAGAAXABcAFgAVABQAFAASABEAEAAPAA4ADQAMAAoACgAL
AAoACQAIAAcABgAGAAMAAwACAAAAAAAAAP////////3//P/7//v/+f/5//n/+f/5//n/
+f/5//f/9//3//f/9//3//f/+P/4//j/+P/4//j/+P/5//n/+f/5//n/+v/5//n/+f/5
//v/+//7//z/+v/6//r/+//9//7//v/+//7//v/+//7//f/9//3//f/////////+//7/
/v/+//7//v/9//3//f/7//r/+v/6//n/+f/5//n/+v/6//r/+f/5//n/+P/4//j/+P/4
//j/9//3//f/9//3//b/9f/1//b/9v/1//X/9f/1//X/9f/3//f/9P/0//T/9P/0//P/
8//z//P/8//z//P/8//z//P/8//z//P/8//z//P/9f/1//X/9f/z//P/8//z//X/9f/2
//b/+P/5//r/+//7//3//v/+//7//v//////AAAAAAAAAAAEAAQABQAHAAUABQAFAAUA
BQAEAAQAAgABAP/////+//v/+//7//z/+v/6//r/+P/5//j/9v/2//T/8//z//L/8f/x
//H/7//v/+//7//v/+//7//w//D/8f/w/+3/5//h/9//5//7/xQAOABoAKUA6wA2AXIB
ogGoAYIBUAElAd4AdgAZAOb/1v/a/+D/3//j/+n/7P/u//D/8f/z//T/8v/x//H/8f/x
//D/7v/u/+7/7v/t/+3/7v/u/+//7//w//D/7v/u/+//7//x//H/8v/y//D/8P/x//H/
8f/y//L/8v/0//X/9//4//j/+f/6//r/+P/6//r/+v/4//n/+f/6//r/+//8//z//v//
/wAAAAAAAAIAAwAEAAYABgAIAAkACAAIAAgACgALAAwADQAOAA8AEAASABQAFQAWABYA
GAAbABwAHQAeACAAIAAhACIAIwAjACMAIwAhACIAIwAjACQAJAAkACIAIgAhACEAIAAf
AB4AHgAcAB0AHAAbABoAFwAWABQAFAATABIAEQAQAA8ADgAOAAsACQAIAAYABgAFAAMA
AgABAP///v/9//3/+f/5//n/+f/5//n/+f/5//f/9//3//f/+f/5//n/+v/6//r/+v/6
//r/+v/7//v/+//7//v//P/9//3//f/9//3//f/9//7//v/+//7//////wAAAAAAAAIA
AgACAAIAAQABAAEAAQADAAMAAwACAAAAAAAAAAAAAAD///////////7//v/+//v/+//7
//v//P/8//z/+//7//v/+v/6//j/+P/4//j/9//3//f/9//1//T/8//z//b/9v/1//X/
8//z//P/8//1//X/8//z//L/8v/y//L/9P/0//T/9P/y//H/8f/x//P/8//z//P/8//y
//L/8v/y//P/8//z//L/8v/y//T/9f/2//b/9//4//n/+v/6//z//P/8//z//P/8//z/
/P8AAAEAAgADAAEAAwAEAAIAAgACAAIAAQAAAP///v/9//z/+//6//r/+v/6//r/+v/6
//r/+v/3//b/9f/0//L/8v/y//L/8v/y//L/8v/w//D/8P/w/+7/7v/u/+7/6//o/+X/
4v/r/w==
         </WaveFormData>
      </LeadData>
      <LeadData>
         <LeadByteCountTotal>10000</LeadByteCountTotal>
         <LeadTimeOffset>0</LeadTimeOffset>
         <LeadSampleCountTotal>5000</LeadSampleCountTotal>
         <LeadAmplitudeUnitsPerBit>4.88</LeadAmplitudeUnitsPerBit>
         <LeadAmplitudeUnits>��V</LeadAmplitudeUnits>
         <LeadHighLimit>2147483647</LeadHighLimit>
         <LeadLowLimit>268435456</LeadLowLimit>
         <LeadID>V6</LeadID>
         <LeadOffsetFirstSample>0</LeadOffsetFirstSample>
         <FirstSampleBaseline>0</FirstSampleBaseline>
         <LeadSampleSize>2</LeadSampleSize>
         <LeadOff>FALSE</LeadOff>
         <BaselineSway>FALSE</BaselineSway>
         <ExcessiveACNoise>FALSE</ExcessiveACNoise>
         <MuscleNoise>FALSE</MuscleNoise>
         <LeadDataCRC32>3089638824</LeadDataCRC32>
         <WaveFormData>
EgASABIAEgARABAADwAOAA0ADAALAAoABwAGAAUABAADAAIAAQAAAP///v/9//z/+v/6
//r/+v/4//j/+P/4//b/9v/2//b/+P/4//j/+P/4//j/+P/4//b/9v/2//b/+P/4//j/
+P/6//r/+v/6//z//P/8//z/+v/6//r/+v/7//z//f/+//7//v/+//7//v/+//7//v/+
//7//v/+//7//v/+//7/AAAAAAAAAAD///7//f/8//z//P/8//z//P/8//z//P/6//r/
+v/6//j/+P/4//j/+P/4//j/+P/4//j/+P/4//b/9v/2//b/9v/2//b/9v/0//T/9P/0
//T/9P/0//T/9P/0//T/9P/0//T/9P/0//b/9v/2//b/9P/0//T/9P/0//T/9P/0//X/
9f/1//X/8//z//P/8//0//X/9//6//j/+f/6//v/+f/7//z//P/8//3//f/9//3//f/9
//3//v////////8BAAIAAwAEAAQAAwADAAIAAAD+//7//v/+////AAACAAIAAgACAAAA
/v/8//j/9v/3//f/+P/4//X/9f/1//P/8f/x//H/8f/z//P/8//z//P/8v/x/+v/5P/e
/+D/7f/8/xIAMwBfAJIAyQD5ACIBLQEQAesA1QCyAHgAPAATAAIAAgAKAAwABQABAAEA
AwAAAP3/+//7//z/9//3//f/9v/1//T/8//z//P/8P/w//D/8P/x//H/8f/x//H/8f/y
//L/8//z//P/8//z//P/8//0//T/9P/0//X/9v/2//b/9v/0//T/9v/2//j/+P/5//n/
+v/6//r/+//7//v//f/9//3//f/+//////8AAAEAAgAAAAAAAgAEAAQABAAEAAYACAAJ
AAkACwAKAAsADAANABAAEQASABMAEwATABUAFQAVABcAGAAZABkAGQAZABkAGgAbABsA
GwAbABsAGwAaABoAGgAaABgAGAAYABgAFwAWABUAFAATABMAEgAQABAADwAOAA4ADAAO
AA4ADAAJAAgACAAIAAcABwADAAMAAgADAAIAAQAAAP7//f/9//3////+//7//v/8//z/
/P/8//7//v/+//7//v/+//7//v/+//7///8AAP7//v/+//7/AAAAAAAAAQABAAEAAQAB
AAAAAAAAAAAAAQABAAEAAQABAAIAAgACAAIAAgACAAIAAgACAAIAAQADAAMAAwADAAIA
AgACAAIAAgABAAEAAQABAAAAAAAAAAAAAAD////////+//7//v/+//7//v/+//3//f/9
//3//f/9//v/+//7//z//P/7//v/+//7//v//f/9//z/+//5//r/+v/6//z/+v/6//r/
+v/6//r/+v/6//j/+P/4//j/+v/6//r/+v/4//j/+P/4//n/+f/5//n/+f/5//n/+f/7
//v//P/+//z//f/+//////8BAAIAAgAAAAEAAQABAAMAAwADAAMABAAFAAUABQAIAAgA
CAAIAAYABQAFAAQAAwACAAMABAAFAAUABQAGAAUABAADAAAAAQAAAP3//P/8//v/+//6
//n/+f/5//f/9f/1//X/9f/3//f/9//3//f/8v/r/+n/5P/i/+r/9/8KACYATQB/ALIA
4wAPASoBHQHyANMAuwCMAEwAGAABAPz/AAAEAAQA/////wEAAQD+//v/+f/7//r/+f/3
//f/9v/1//T/8//z//P/8v/y//L/8v/x//H/8f/x//H/8f/y//L/8f/x//H/8f/z//P/
8//0//L/8v/y//P/9v/2//b/9v/0//T/9v/2//j/+P/5//n/+v/6//r/+//5//n/+//7
//3//f/+/////f/+////AAAAAAAAAgAEAAIAAgACAAQABgAHAAcACQAKAAsADAANAA4A
DwAQABEAEQARABMAEwARABMAFAAVABYAFwAYABkAGQAZABgAFwAZABkAGQAYABYAFgAW
ABQAEgASABIAEQASABEAEAAPABEAEAAOAA4ACwAKAAoACAAIAAgABgADAAIAAgACAAEA
AQD9//3//P/9//z/+//6//r/+f/5//n/+f/4//j/+P/4//j/+P/4//j/+P/4//j/9v/2
//b/9v/3//j/+v/8//r/+v/6//r/+P/4//j/+f/5//n/+f/5//r/+v/6//r/+//7//v/
+//7//z//P/8//r/+v/6//r//P/8//z/+//7//v/+//7//j/+P/4//j/+P/3//f/9//5
//j/+P/4//b/9v/1//X/9v/2//f/+P/2//b/9v/2//P/8//z//P/8//z//H/8f/x//L/
8v/x//H/8f/x//H/8P/u/+7/7v/u//D/8P/w//D/8P/w//D/8P/u/+7/7v/u/+7/7v/u
/+7/7//v/+//7//t/+3/7f/t/+//7//w//L/8v/z//T/9f/z//X/9v/2//j/+f/5//n/
9//3//f/9//3//n/+v/7//3//v///wAAAAD//////v/6//j/+P/4//n/+f/5//r/+f/4
//f/9P/1//T/8f/w/+7/7f/t/+z/6//r/+v/6f/p/+n/6f/p/+n/6f/p/+n/6f/o/+X/
3f/U/9T/3P/n//r/GAA7AGkApADbAAkBKgEnAQIB4wDNAJ4AXAAgAP//9P/2//T/7v/v
/+//8f/z//D/6//t/+//7v/r/+v/6//q/+n/6P/n/+f/5//o/+j/6P/o/+f/5//n/+f/
5f/l/+b/5v/n/+f/5//n/+f/5//n/+j/6P/o/+j/6f/o/+j/6P/o/+n/6v/t/+7/7v/u
/+//7//u/+7/7v/v//H/8f/z//P/8f/x//L/8//z//T/9f/2//b/9v/4//r//P/8//z/
/v/8//3//f///wAAAQACAAMABAAFAAYABwAJAAkACwALAA0ADwAQABEADwAPAA8ADwAS
ABMAEwATABMAEwATABIAEgASABIAEAAQABAAEAAPAA4ADQAMAAsACwAKAAgACAAGAAQA
AwAAAAIAAgAAAP3/+//6//n/9//1//H/8f/w//H/8P/v/+7/8P/v/+//7//t/+z/7P/s
/+7/7v/u/+7/7P/s/+z/7P/u/+7/7v/u/+7/7v/v//D/8P/w//D/8P/y//L/8v/z//P/
8//z//P/8v/y//L/8v/1//X/9f/1//X/9v/2//b/9P/0//T/9P/0//T/9P/z//X/9f/1
//X/8v/y//L/8v/y//H/8f/x//H/8P/w//D/8P/w/+//7//x//D/8P/w//D/8P/w//D/
7//v/+//7//v/+//7f/t/+3/7v/u/+3/7//t/+3/7P/s/+z/7P/s/+z/7P/s/+z/7P/s
/+z/7P/s/+z/7P/s/+z/7P/s/+z/6//r/+v/6//r/+v/6//r/+v/6//s/+7/7v/v//D/
8f/x//P/9P/0//T/9f/1//X/9f/1//X/9f/3//n/+v/7//z//P/8//z//f/9//7//v/6
//j/+P/4//n/+f/5//r/+P/4//j/9v/1//T/8f/w/+7/7f/t/+z/6//r/+v/6f/p/+n/
6f/p/+n/6f/p/+n/6//o/+f/4//g/9j/1P/Z/+j//P8VADUAZgChANkABgElASQBAwHh
AMgAoABeACEAAgD4//j/+v/3//X/9//3//b/9f/z//P/8v/x/+//7//u/+3/7P/r/+v/
6//q/+r/6v/q/+n/6f/p/+n/6f/p/+r/6v/r/+v/6//r/+v/6//r/+z/7P/s/+z/7f/w
//D/8P/w/+7/7v/w//D/8P/w//H/8f/y//L/8v/z//X/9f/3//f/9f/1//b/9//5//r/
+//8//z//P/+/wAAAAAAAAAAAgACAAMAAwAFAAYABwAIAAkACgALAAwADQANAA0ADwAP
ABEAEwAUABUAEwATABMAEwAWABcAFwAXABcAFwAXABYAFgAWABYAFAAUABQAFAATABIA
EQAQAA8ADwAOAAwADAANAAwADAAKAAgACAAGAAMABAAEAAQAAwAFAAEAAQAAAP///v/9
//z//P/7//v/+//5//j/+P/4//j/+P/4//j/+v/6//r/+v/6//r/+v/6//r/+v/7//z/
/P/8//z//P/8//z//P/9//3//f/9//3//v/+//7//v8BAAEAAQABAP//AAAAAAAAAAAA
AAAAAAAAAAAAAAD//////////////v/+//7//v8AAP///////////v/+//7//P/8//v/
+//7//r/+v/6//z//P/8//z/+//7//v/+//7//v/+f/5//f/+P/4//f/+f/5//n/+f/5
//f/+P/4//j/+P/4//j/+P/4//j/+P/2//b/9v/2//j/+P/4//j/9v/2//b/9v/3//f/
9//3//X/9f/1//X/9f/1//b/+P/4//n/+v/7//v//f/+//7//v//////////////////
/wMABQAGAAcABgAGAAYABgAGAAUABQAEAAQAAgACAAIA////////AAAAAAAAAAD+////
/v/7//r/+P/3//f/9v/1//X/9f/z//X/9f/1//X/8//z//P/8//z//L/7//r/+j/5P/k
/+n/9v8KACcATQCAALcA5QAQAScBFAHtANUAugCGAEYAFwAAAP7/BAAIAAUA/f/9/wMA
AAD7//v/+//6//v/+P/3//X/8//0//P/8//z//D/8P/w//D/8f/x//H/8f/v/+//8P/w
//H/8f/x//H/8//z//P/9P/0//T/9P/1//T/9P/0//T/9v/2//j/+P/2//b/9//3//r/
+v/6//v/+f/5//v/+//7//v//P/9//3//v///wAAAAAAAAIABAAEAAQABAAGAAYABwAH
AAkACgALAAwADQAOAA8AEAARABMAEwAVABUAFQAXABgAGQAZABkAGQAZABgAGQAZABkA
GwAbABsAGgAaABoAGgAYABgAGAAYABcAFgAVABQAEwATABIAEAAQAA0ADAAMAAoACgAK
AAgABQAFAAYABwAHAAUAAQABAAAAAQAAAP///v/8//v/+//7//3//P/8//z/+v/6//r/
+v/6//r/+v/6//r/+v/6//r/+v/6//v//P/6//r/+v/6//z//P/8//3//f/9//3//f/8
//z//P/8//3//f/9//3///8AAAAAAAD+//7//v/+//7//v/+//3//f/9//3//f/8//z/
/P/8//z/+//7//v//f/8//z//P/8//z/+//7//n/+P/4//j/+P/4//j/+P/5//n/+f/5
//f/9//1//X/9f/2//b/9f/1//X/9v/4//j/+P/4//f/9v/1//T/9P/0//T/9P/y//L/
8v/y//L/8v/y//L/8f/x//H/8f/z//P/8//z//P/8//0//b/9v/3//j/+f/5//v//P/8
//r/+//7//v//f/9//3//f8BAAMABAAFAAQABAAEAAQABgAFAAUABAAAAP7//v/+//v/
+//7//z//P/8//z/+v/7//r/9//2//T/8//z//L/8f/x//H/7//t/+3/7f/t/+//7//v
/+//6//u/+v/5f/g/9z/3P/l//T/DAArAE8AggC/APEAHAEvARoB8wDZAL4AigBIABkA
AAD8//7//P/3//f/9//3//j/9f/x//P/9P/x/+//7//u/+3/7P/r/+v/6//q/+r/6v/q
/+n/6f/p/+n/6f/p/+r/6v/r/+v/6//r/+v/6//r/+z/7P/s/+z/7f/s/+z/7P/s/+7/
7v/w//D/8P/w//H/8f/w//D/8P/x//H/8f/z//P/9f/1//b/9//3//j/+f/6//r/+v/8
//7//v/+//7/AAAAAAEAAQADAAQABQAGAAcACAAJAAoACwALAAsADQANAA0ADwAQABEA
EwATABMAEwASABMAEwATABUAFQAVABQAFAAUABQAEgAUABQAFAATABAADwAOAA0ADQAM
AAoACgAJAAgACAAGAAQABAACAP///v/+//7//f/7//f/9//2//X/9P/z//L/8v/x//H/
8f/v/+7/7v/u//D/8P/w//D/8P/w//D/8P/w//D/8P/w//L/8v/z//T/8v/y//L/8v/y
//L/8v/z//X/9f/1//X/9v/2//b/9v/3//f/9//3//f/+P/4//j/+P/4//j/+P/2//b/
9v/1//f/9//3//f/9P/0//T/9P/0//P/8//z//P/8v/y//L/8v/y//H/8f/x//D/8P/w
//D/8P/w//D/7//v/+//7//x//H/7//v/+//8P/w/+7/7v/u/+7/7v/s/+z/7P/s/+z/
7P/s/+z/7P/s/+z/7P/s/+z/7P/s/+v/6//r/+v/7f/t/+3/7f/r/+v/7P/u/+7/7//w
//H/8f/z//T/9P/0//X/9f/1//f/9//3//f/9//5//r/+//+//7//v/+//7//f/9//z/
/P/6//r/+v/3//f/9//4//r/+v/6//j/9//2//P/8v/u/+3/7f/s/+v/6//r/+n/6f/p
/+n/6f/p/+n/6f/p/+n/6P/l/+P/3P/W/9j/4f/y/wwAKwBRAIgAwwD1ACABMwEcAfUA
3QC+AIIAPgAPAPr/+P/6//j/9f/1//f/8//y//H/8f/z//L/7//v/+//7v/t/+z/6//r
/+v/7P/s/+z/7P/p/+n/6f/p/+n/6f/q/+r/6//r/+v/6//r/+v/6//s/+7/7v/u/+//
7v/u/+7/7v/w//D/8v/y//L/8v/z//P/8v/y//L/8//1//X/9//3//n/+f/6//v/+f/6
//v//P/8//z//v8AAAAAAAAAAAIABAAFAAUABwAGAAcACAAJAAoACwAMAA0ADwAPABEA
EQARABMAFAAVABcAFwAXABcAFgAXABcAFwAXABcAFwAWABYAFgAWABQAFAAUABQAEwAS
ABEAEAAPAA8ADgAMAAwACwAKAAoACAAIAAgABgADAAIAAgACAAEAAQD9//3//P/9//z/
+//6//j/9//3//f/9//2//b/9v/2//b/9v/2//j/+P/4//j/+P/4//j/+P/4//j/+f/6
//r/+v/6//r/+v/6//r/+//9//3//f/9//7//v/+//7//////////////wAAAAAAAP7/
/v/+//7//v/+//7//f/9//3//f/9//7//v/+//7//P/7//v/+//7//r/+v/6//r/+v/5
//n/+f/4//j/+P/4//j/+P/4//n/+f/5//n/+f/5//f/9//1//b/9v/1//n/9f/z//b/
9v/2//b/9v/2//b/9v/2//b/9v/2//b/9v/2//b/9v/2//b/9v/2//X/9f/1//X/9//3
//f/9//2//X/9f/2//f/+f/7//3/+//9//7//v/+/////////wEAAQABAAEAAwAFAAYA
BwAGAAYABgAGAAQAAwADAAIAAgAAAAAAAAD///////8AAAAAAAAAAP7//f/8//n/+P/2
//X/9f/0//P/8//z//H/8f/x//H/8f/z//P/8//z//H/7v/t/+v/5P/g/+T/8f8EABwA
PQBrAKQA1wADASYBIQH8ANsAxQCgAGQAKAAHAAIABAAIAAgAAwADAAUAAQD+///////9
//r/9//3//f/9v/1//T/8//z//P/8v/y//L/8v/x//H/8f/x//H/8f/y//L/8//z//P/
8//z//P/8//0//T/9P/0//X/9v/2//b/9v/4//j/+v/6//j/+P/5//n//P/8//z//f/7
//v//f/9//3//f/+//////8AAAEAAgACAAIABAAGAAYABgAGAAgABgAHAAcACQAMAA0A
DgAPABAAEQASABMAEwATABUAFQAVABcAGAAZABkAGQAZABkAGgAbABsAGwAZABkAGQAY
ABgAGAAYABYAFgAWABYAFQAWABUAFAATABEAEAAOAA4ADwAOAA4ADAAMAAwACgAHAAYA
BgAGAAUABQABAAEAAAAAAAAAAAAAAAAA/////////f/8//z//P/6//r/+v/6//v//P/9
//7//v/+//7//v/9//z//P/8//z//P/8//z//v/+//7//////////////wAAAAAAAAAA
/////////////wAAAAAAAAAAAAAAAAAAAAAAAAAA///9//3//f/9//7//v/+//7/AAD/
///////9//z//P/8//z//P/7//v/+//6//r/+v/6//r/+v/6//n/+f/5//n/+f/5//f/
9//3//j/+P/3//n/9//3//b/9v/2//b/9v/0//T/9P/0//T/9P/0//T/9P/0//T/9P/0
//T/9P/0//P/8//z//P/9f/1//X/9f/z//P/9P/2//T/9f/2//f/+P/7//3//v/+////
//////3//f/9//3///8BAAIAAwAGAAYABgAGAAQAAwADAAIAAAD+//7//v/7//v/+//8
//7//v/+//z/+f/4//X/9P/y//H/8f/w/+//7//v/+3/7f/t/+3/7f/t/+3/7f/t/+//
7v/r/+n/4v/c/97/6f/4/wwAKQBPAIQAuwDrABYBKQESAecAzQC0AH4AOgANAPz/+v/6
//b/9//1//P/9f/0//H/8f/z//T/8f/x//H/8P/v/+7/7f/t/+3/7P/s/+z/7P/r/+v/
6//r/+n/6f/q/+r/6f/p/+n/6f/q/+v/7P/u/+7/7v/u/+//7v/u/+7/7v/u/+7/8P/w
//D/8P/x//H/8P/w//D/8f/x//H/8//z//P/8//0//X/9//4//n/+v/4//j/+v/8//z/
/P/8//7/AAABAAEAAwACAAMABAAFAAgACQAKAAsADAALAAwACwANAA8AEAARABMAEwAT
ABMAEgATABMAEwATABMAEwASABIAEgASABAAEAAQABAADwAOAA0ADAALAAsACgAIAAgA
BQAEAAQAAgAEAAQAAgD///7//v/+//3//P/3//b/9P/1//T/8//y//L/8f/x//H/8f/w
//D/8P/w//D/8P/w//D/8P/w//D/8P/w//D/8P/y//L/8//0//L/8v/y//L/9P/0//T/
9f/z//P/8//z//b/9v/2//b/9f/1//X/9f/1//b/9v/2//b/9v/2//b/+P/4//j/9//1
//X/9f/1//L/8v/y//L/9P/z//P/8//x//D/8P/w//D/8P/v/+//7//u/+7/7v/u/+7/
7v/u/+3/7f/t/+3/7f/t/+v/6//t/+7/7v/r/+r/7P/s/+z/7P/q/+r/6v/q/+r/6v/q
/+r/6v/q/+r/6v/q/+r/6v/q/+f/5//n/+f/5//n/+f/5//l/+X/5v/o/+j/6f/q/+v/
6//t/+7/7v/w//H/8f/x//P/8//z//P/8//1//b/9//4//j/+P/4//b/9f/1//T/8v/w
//D/8P/v/+//7//w/+7/7v/u/+z/7f/s/+n/6P/o/+f/5//m/+T/4//i/9//4f/h/+H/
4f/f/9//3//f/+H/4P/f/9v/1P/M/8z/1//k//j/FwBBAHQArQDlABQBKwEYAfkA4wDI
AJAATAAZAPz/9P/0//D/6//p/+v/7//u/+n/5//p/+j/5f/l/+X/5P/j/+D/3//f/9//
3v/e/97/3v/d/93/3f/d/93/3f/e/97/3//f/9//3//f/9//3//g/+D/4P/g/+H/4v/i
/+L/4v/i/+L/5P/k/+b/5v/n/+f/6P/o/+j/6f/p/+n/6//r/+v/6//s/+3/6//s/+3/
7v/w//D/8v/0//T/9P/0//b/+P/5//n/+//6//v//P/9/wAAAQACAAMABQAFAAcABwAF
AAcACAAJAAsACwALAAsADAANAA0ADQANAA0ADQAMAAwADAAMAAoADAAMAAwACwAKAAkA
CAAHAAUABAACAAIAAQAAAAAA/v/8//z/+v/3//j/+P/4//f/9f/x//H/8P/v/+7/7f/s
/+z/6//r/+v/6f/o/+j/6P/p/+r/6//s/+z/7P/s/+z/6v/q/+r/6v/s/+z/7f/u/+7/
7v/u/+7/8P/w//D/8f/v/+//7//v//L/8v/y//L/8//z//P/8//x//L/8v/y//P/9P/1
//b/9v/2//b/9f/1//X/9f/1//T/9P/0//T/8v/x//H/8f/z//L/8v/y//L/8v/x//H/
8f/w//D/8P/w//D/8P/w/+//7//v/+//8f/x/+//7//t/+7/7v/t/+//7f/r/+z/7P/s
/+z/7P/u/+7/7v/u/+z/7P/s/+z/7P/s/+z/7P/s/+z/7P/s/+v/6//r/+v/7f/t/+3/
7f/t/+3/7v/w//L/8//0//X/9f/3//j/+P/6//v/+//7//n/+f/5//n//f///wAAAQAA
AAAAAAAAAAAA//////7//v/8//z//P/7//v/+//8//r/+v/6//j/+f/4//X/9P/y//H/
8f/w/+//7//v/+3/7f/t/+3/7f/t/+3/7f/t/+3/6v/n/+X/4P/Y/9z/6f/4/wwALQBZ
AI4AwwD1AB4BKQEMAecA0wCyAHYANgANAAAAAgAEAAIA/////////f/8//n/9f/z//T/
8//x//H/8P/v//D/7//v/+//7v/u/+7/7v/t/+3/7f/t/+3/7f/u/+7/7f/t/+3/7f/t
/+3/7f/u/+7/7v/u/+//8P/w//D/8P/w//D/8v/y//T/9P/1//X/9v/2//b/9//3//f/
+f/5//v/+//8//3//P/8//z//P/+//7/AAACAAAAAAAAAAIABAAFAAUABwAGAAcACAAJ
AAoACwAMAA0ADwAPABEAEQARABMAFAAVABcAFwAXABcAFwAXABYAFQAVABUAFQAUABYA
FgAWABQAFAAUABQAEwAQAA8ADgANAA0ADAAKAAoACwAKAAoACAAKAAoACAAFAAIAAgAC
AAEAAwD//////v/9//z/+//6//z/+//7//v/+//6//r/+v/4//j/+P/4//j/+P/4//j/
+v/6//r/+v/4//j/+f/6//r/+v/6//r//P/8//z//f/9//3//f/9//7//v/+//7//f/9
//3//f/9//7//v/+//7//v/+//7//v/+//7//f////////////7//v/+//7//v/9//3/
/f/9//z//P/8//r/+v/5//n/+//6//r/+v/6//r/+v/6//n/+f/5//n/+//7//n/+f/3
//j/+P/3//n/9//3//n/+v/4//j/+P/4//j/+P/4//j/+P/4//j/+P/4//j/+P/4//j/
+P/4//j/9//3//f/9//1//X/9f/1//f/9//4//r/+P/5//r/+//9////AAAAAAAAAQAB
AAEAAQABAAEAAQAFAAcACAAJAAkACAAHAAYACAAHAAcABgAGAAQABAAEAAIAAQAAAAAA
AgACAAIAAAD///7/+//6//j/9//3//b/9//3//f/9f/1//X/9f/1//X/9f/1//X/8//y
/+//6//o/+T/5P/t/wAAFgAzAFsAkgDHAPMAGgElAQgB4wDLAKoAdAA0AAsAAAD+/wQA
CAAFAAEAAwAFAAIA/////////P/7//v/+//6//n/+P/3//f/9//0//T/9P/0//P/8//z
//P/9f/1//b/9v/1//X/9f/1//X/9f/1//b/+P/4//j/+f/6//r/+v/6//r/+v/8//z/
/P/8//3//f/+//7//v////3//f///////////wAAAQADAAQABQAGAAYABgAIAAoACgAK
AAoADAAKAAsACwANAA4ADwAQABEAEgATABQAFQAXABcAGQAZABkAGwAcAB0AGwAbABsA
GwAcAB0AHQAdAB8AHwAfAB4AHAAcABwAGgAaABoAGgAZABgAFwAWABUAFwAWABQAFAAT
ABIAEgAQABAAEAAOAAsACgAKAAoACQAJAAUABQAEAAUABAADAAIAAgABAAEAAQADAAIA
AgACAAAAAAAAAAAAAAAAAAAAAAAAAAAAAAAAAP7//v///wAAAAAAAAAAAAACAAIAAgAD
AAMAAwADAAMAAgACAAIAAgAFAAUABQAFAAMABAAEAAQABAAEAAQABAAEAAQABAADAAMA
AwADAAMAAgACAAIAAgACAAEAAQABAAEAAAAAAAAAAAAAAP////////7//v/+/wAAAAAA
AAAA///////////9//3/+//7//v//P/8//v//f/9//3//f/9/////P/8//z//P/8//r/
+v/6//r/+v/6//r/+v/6//r/+v/6//r/+v/6//r/+//7//v/+//7//v/+//7//v/+//8
//7//v///wAAAQD//wEAAgACAAIAAwADAAMABQAFAAUABQAJAAsADAANAAwADAAMAAwA
CgAJAAkACAAGAAQABAAEAAMAAwADAAQAAgACAAIAAAD///7/+//6//r/+f/5//j/9//3
//f/9f/1//X/9f/1//X/9f/1//X/9//2//H/7f/m/+L/6P/1/wQAHgA/AGkAogDZAAUB
KgEvAQwB5wDTALAAcgA2AA8AAgAEAAQA/P/7//3///////7//////////v/7//n/+f/4
//f/9v/1//X/9f/0//T/9P/0//P/8//z//P/8//z//T/9P/3//f/9//3//X/9f/1//b/
9v/2//b/9//5//r/+//8//r/+v/8//z//P/8//3//f/8//z//P/9//////8BAAEAAQAB
AAIAAwABAAIAAwAEAAUABgAJAAwACgAKAAoADAAKAAsACwANAA4ADwAQABEAEgATABQA
FQAZABkAGwAbABsAHQAeAB8AHwAfAB8AHwAgACEAIQAhACEAIQAhACAAIAAgACAAHgAe
AB4AHgAdAB4AHQAcABsAGwAaABgAGAAVABQAFAASABAAEAAOAAsACAAIAAgABwAHAAMA
AwACAAEAAAD///7//P/7//v/+//9//z//P/8//r/+v/6//r//P/8//z//P/+//7//v/+
//z//P/9//7//P/8//z//P/+//7//v//////////////AAAAAAAAAAABAAEAAQABAAEA
AgACAAIAAgACAAIAAgACAAIAAgABAAEAAQABAAEAAAAAAAAAAAAAAP////////3//P/8
//z//P/8//v/+//9//z//P/8//r/+v/6//r/+f/5//n/+f/5//n/9//3//f/+P/4//f/
9//3//f/9//3//f/9v/1//X/9v/2//b/9v/2//b/9v/0//P/8//z//X/9f/1//X/8//z
//P/8//z//P/8//z//P/8//0//X/+P/5//n/+v/7//z//P/8//7//v/+//7//f/9//3/
/v8BAAMABQAHAAUABwAIAAYABgAGAAYABQAEAAMAAgAAAAAAAAAAAAAAAAAAAAAA/v/+
//7//v/7//r/+f/4//f/9v/1//T/9v/2//b/9v/0//T/9P/0//P/8v/x//D/7f/q/+f/
5P/p/w==
         </WaveFormData>
      </LeadData>
   </Waveform>
</RestingECG>
