# Supplementary material for: Detection of Left Atrial Enlargement Using a Convolutional Neural Network-Enabled Electrocardiogram
Source: Front Cardiovasc Med. 2020 Dec 17;7:609976. doi: 10.3389/fcvm.2020.609976 (PMC7773668; doi:10.3389/fcvm.2020.609976)
Supplement: Supplementary file 1 [file Data_Sheet_1.ZIP › hyp/1802016014_8772_0000000K.XML]

<?xml version="1.0" encoding="Windows-1252"?>
<!DOCTYPE RestingECG SYSTEM "restecg.dtd">
<RestingECG>
   <PatientDemographics>
      <PatientID>1802016014</PatientID>
      <PatientAge>90</PatientAge>
      <AgeUnits>Years</AgeUnits>
      <Gender>Female</Gender>
      <PatientLastName>chisuwen</PatientLastName>
   </PatientDemographics>
   <TestDemographics>
      <DataType>Resting</DataType>
      <Site>1</Site>
      <AcquisitionDevice>MAC55</AcquisitionDevice>
      <Status>Unconfirmed</Status>
      <Priority>Normal</Priority>
      <AcquisitionTime>10:34:11</AcquisitionTime>
      <AcquisitionDate>08-05-2015</AcquisitionDate>
      <CartNumber>1</CartNumber>
      <AcquisitionSoftwareVersion>009C</AcquisitionSoftwareVersion>
      <XMLSourceVersion>MAC5000 v1.0</XMLSourceVersion>
   </TestDemographics>
   <RestingECGMeasurements>
      <VentricularRate>63</VentricularRate>
      <AtrialRate>63</AtrialRate>
      <PRInterval>200</PRInterval>
      <QRSDuration>78</QRSDuration>
      <QTInterval>414</QTInterval>
      <QTCorrected>423</QTCorrected>
      <PAxis>58</PAxis>
      <RAxis>40</RAxis>
      <TAxis>95</TAxis>
      <QRSCount>11</QRSCount>
      <QOnset>226</QOnset>
      <QOffset>265</QOffset>
      <POnset>126</POnset>
      <POffset>181</POffset>
      <TOffset>433</TOffset>
      <ECGSampleBase>500</ECGSampleBase>
      <ECGSampleExponent>0</ECGSampleExponent>
   </RestingECGMeasurements>
   <Diagnosis>
      <Modality>Resting</Modality>
         <StatementCount>2</StatementCount>
         <LabelText>12SL ��ϳ���</LabelText>
      <DiagnosisStatement>
         <StmtFlag>ENDSLINE</StmtFlag>
         <StmtText>�������</StmtText>
      </DiagnosisStatement>
      <DiagnosisStatement>
         <StmtFlag>ENDSLINE</StmtFlag>
         <StmtText>���� ECG</StmtText>
      </DiagnosisStatement>
   </Diagnosis>
   <Waveform>
      <WaveformType>Rhythm</WaveformType>
      <WaveformStartTime>0</WaveformStartTime>
      <NumberofLeads>8</NumberofLeads>
      <SampleType>CONTINUOUS_SAMPLES</SampleType>
      <SampleBase>500</SampleBase>
      <SampleExponent>0</SampleExponent>
      <HighPassFilter>16</HighPassFilter>
      <LowPassFilter>150</LowPassFilter>
      <ACFilter>NONE</ACFilter>
      <LeadData>
         <LeadByteCountTotal>10000</LeadByteCountTotal>
         <LeadTimeOffset>0</LeadTimeOffset>
         <LeadSampleCountTotal>5000</LeadSampleCountTotal>
         <LeadAmplitudeUnitsPerBit>4.88</LeadAmplitudeUnitsPerBit>
         <LeadAmplitudeUnits>��V</LeadAmplitudeUnits>
         <LeadHighLimit>2147483647</LeadHighLimit>
         <LeadLowLimit>268435456</LeadLowLimit>
         <LeadID>I</LeadID>
         <LeadOffsetFirstSample>0</LeadOffsetFirstSample>
         <FirstSampleBaseline>0</FirstSampleBaseline>
         <LeadSampleSize>2</LeadSampleSize>
         <LeadOff>FALSE</LeadOff>
         <BaselineSway>FALSE</BaselineSway>
         <ExcessiveACNoise>FALSE</ExcessiveACNoise>
         <MuscleNoise>FALSE</MuscleNoise>
         <LeadDataCRC32>1101425225</LeadDataCRC32>
         <WaveFormData>
9v/3//f/9v/5//v//P/9//v/+P/2//T/9v/0//b/9v/5//v//P/9//v/+v/5//f/+P/6
//v//P/7//r/+f/5//3//f/8//z//v/6//z////7//3/AAAEAAgACAAAAPr/AgAQABkA
GQAmAEUAYwB3AIMAjwCfAKkApwCYAIoAcgBZAEoARAA8ADEAJwAlACEAFwAPAAoACwAK
AAgABAD8//f/AAABAP///P/6//f/+f/4//j/+f/5//n/+f/5//r/+//7//z/+P/2//P/
8v/2//b/9v/2//b/9f/1//f/+P/5//r//P/5//f/9f/0//b/9//3//b/+P/4//f/9//2
//f/9//3//f/9//3//f/+v/6//n/+f/4//f/9v/0//T/9P/0//T/9P/2//T/8v/0//f/
+f/7//r/9//2//X/9f/2//b/9v/2//b/+P/4//b/9v/2//b/9f/1//X/9f/1//b/9//3
//j/+P/6//r/+v/7//v/+//5//v/+//7//z//P/8//v//v8AAAEAAQAAAAIAAgABAAIA
AgACAAQABQAJAAsADAAJAAgABgAFAAYACAAKAAsACAAHAAYABQAIAAsADgAPAAgABAAD
AAMABQAEAAQABAADAAMAAwADAAEAAAAAAAAAAgACAAIAAgABAAUAAwAEAAIAAwAFAAUA
BAADAAMABQADAAMAAQD+//////////7///8AAAEAAgAEAAYABgAFAAMAAgACAAQAAgAB
AAEAAAD9//3//v/+//////8AAAAAAAD/////AAADAAMAAwACAAAA////////AAABAAIA
BAADAAEA///+//z//P/8//3/+//7//v/+////wAAAQAAAAAA/f8AAAMAAgD9//z//f//
/////f/9//7//v///////////wIA/////////f8AAP//AAD///3///////////8BAAIA
AwADAP///f/8//3/AAABAAEAAAD9//3//v/+//7//P/+//7/////////AAD/////+//4
//z//f8AAAEAAQAAAAAAAAAAAP///v/9//7//v/8//z//P/9//3//f///wAAAAABAAEA
AQABAAAA///+//z/+//7/////v/+//7//v/+/wAAAAAAAAAAAAAAAAAAAAAAAAAAAAAA
AP7//v/9//3//v/9/wAAAwABAP////////3//f/+/wAAAQADAAEAAQAFAAcACQALAAsA
DAALAAoACQAJAAkABwAGAAUAAwABAP3//f/9//v/+f/5//r/+v/6//r/+//7//r/+v/7
//v/+//7//r/+v/4//j/9v/4//n/+v/8//3//f/+//7//v/8//v/+//6//r/+v/6//r/
+//9//3//P/+//7/+v/8//7//f/8//z/AgACAAAABAAIAAoADgAZACMALAA9AFUAbwCB
AI8AnQCnAKkAoACSAHgAXwBUAE4AQAAxACkAJQAfABcAEQASABEADgAMAAQA+v/3//z/
+f/7//r/+v/5//r/+v/7//3/+//7//v/+//7//v/+v/6//n/+P/2//b/+P/4//j/+P/6
//n/+f/7//r/+f/4//j/+P/3//b/9v/4//n/+f/4//b/9v/1//X/+P/5//n/+f/3//f/
9//3//j/+P/3//f/9//3//f/9v/3//j/+f/6//v//P/5//b/9P/1//X/9f/4//f/+P/5
//f/9v/0//L/9P/0//b/9v/2//b/9v/2//X/9f/1//X/9v/4//r/+//3//b/9//2//j/
+f/5//n/+//9//3//f/+//7//v/9//7/AAABAAEABAAIAAoACwAFAAIA///+/wAABQAI
AAoACAAIAAcABwAHAAgACQAJAAYABQAEAAMABgAJAAwADQAHAAQABAAFAAMAAgACAAIA
AwADAAMAAwABAAAAAAAAAAEAAgADAAQAAAADAAAAAAD+////AQABAAIAAQABAAMAAQAB
AP///P8AAAEAAgACAAEAAAD///7//v8AAAAA//8AAAAAAQAEAAIAAQABAAAAAAABAAMA
BAAAAP/////+//7//f/9//7//v/9//z/+v/7//v//P/9//7///8AAAIAAQD///3//P/6
//r/+v/7//z//f/+///////+//3/+v/8//n//P///wAA/f/+/wEA/v/9//r/+f/7//z/
/v////7//f////v/+//7//n//P/8//7//v/9//3//f/9//3//v8AAAIAAwD+//v/+f/5
//z//f/9//z//f/9//7//v/+//z//v/+//z/+//6//r//v////z/+v/9//3/////////
/v/+//7//v/9//z/+//7//z/+//8//v/+//6//n//P/+////AQD////////+//3//P/6
//n/9//5//7//P/8//z//P/6//r/+v/6//z//P/8//z//v/+//3//f////3///8BAAAA
/f/8//v/+f/5//r//P///wMAAwAFAAMAAQD///3/AQAEAAUABgAEAAMAAgD////////+
//3/+//7//v/+f/z//P/9P/0//b/9v/3//f/8//y//L/8f/y//P/8//0//b/9v/0//b/
9P/0//X/9f/1//b/9v/2//P/8//0//T/9v/2//b/9v/3//n/+f/4//f/9v/x//L/9v/3
//j/+v/8//7/AAAAAAIACAAOABUAHwAyAEkAWwBtAIMAkwCbAJ8AnwCUAHoAYgBNADoA
LAAkAB8AFwARABEADwAJAAAA+f/4//z//v/8//v/+P/1//X/9P/0//P/8//y//L/8//z
//P/8//z//H/8f/w//D/8P/w/+//8P/v/+7/7f/s/+7/7f/t/+//7//v/+//8P/u/+3/
7P/s/+7/7//v/+7/7v/u/+3/7f/s/+3/7f/t/+7/7//w//H/8f/w/+7/7f/v/+//7//u
/+z/7P/s/+z/7v/w/+7/7P/t/+//8P/x/+//6//p/+f/5//o/+j/6P/p/+r/7f/u/+z/
7P/s/+z/7f/t/+3/7f/s/+z/7P/r/+v/7P/v//D/7v/v/+//7//x//P/8//z//f/+P/5
//n/9v/2//X/8//x//T/9f/1//b/+P/6//7/+//9//3//P/9//7//v////z//P/8//v/
+//7//v/+//7//3///////v/+P/4//n/9//2//b/9v/5//n/+f/5//f/9v/2//b/+P/4
//j/+P/1//f/8//y//P/9f/4//n/9//1//T/9f/z//P/8f/u//X/9//5//r/9//2//X/
9P/y//L/8P/t/+//8P/y//b/9P/z//P/8v/x//H/8v/y/+//7//w//D/7//v//D/8v/y
//H/8P/u//H/8f/y//P/8//z//P/9P/y//H/8P/w//L/8v/y//P/8v/x//D/7//x//L/
8//y//T/8f/0//f/9f/v/+3/7f/u/+//7v/v//D/8P/x//H/7//v//L/7//v/+//7f/w
/+//8P/v/+3/8P/x//L/8//y//L/8v/x//D/7//v//H/8//z//L/8P/t/+3/7v/u/+//
7v/x//L/8P/v/+7/7v/y//P/8P/u/+//7//x//H/8f/w//D/8P/w/+//7v/t/+//8P/v
//D/7v/v/+//7//v//D/8P/x/+7/7f/s/+r/7f/u/+7/7//v/+v/7P/s/+z/7P/s/+//
8P/x//L/7//v/+//7f/x//P/8//x/+//7//v/+//7v/w//H/8//z//P/9f/1//f/9//4
//r/+P/4//f/9//1//P/8v/x//H/7//t/+3/7v/t/+r/6//q/+j/5v/k/+f/6f/q/+z/
6//r/+v/6//s/+z/7P/s/+j/6v/q/+r/7f/t/+3/7v/s/+z/6//r/+7/7v/u/+7/7P/s
/+3/7//x//D/8P/w/+z/7v/x//H/8//y//T/+v/6//b/9v/2//7/DQAdACoAOwBTAGcA
dQCDAJEAmQCZAIoAbABQAD8AMgAoAB4AEwARAA8ACwAHAAcABAD7//T/9v/4//T/7//s
/+//8f/w//D/7//t/+z/7P/t/+7/7//w//H/7//v/+7/7v/r/+r/6P/o/+z/7v/w//L/
8v/x//H/8//1//X/9f/2//j/9//2//b/9P/1//X/9P/1//b/9v/3//j/+f/5//n/+f/5
//n/+f/5//j/9v/1//b/9//4//j/+v/6//r/+v/7//z/+f/2//f/+f/6//v/+v/3//b/
9f/2//j/+f/6//r/+v/8//z/+v/6//r/+v/7//v/+//7//r/+v/6//n/+P/4//r/+v/4
//n/+f/5//v//f/9//3/AgAEAAYABwAEAAQAAwABAAMABgAHAAcACAAIAAgACgAJAAsA
CwAKAAsADAAMAA0ACgAKAAoACQAJAAkACQAJAAgACQAKAAkACQAIAAoADQAKAAgABwAG
AAUABQAFAAUAAwACAAIAAgAEAAQABAAEAAIABQACAAIABAAFAAcABwAFAAMAAgADAAUA
BQADAAAABQAFAAUABAAEAAQABAAEAAIABAAEAAMAAQAAAAAAAgAEAAMAAwACAAMAAwAE
AAQAAgABAAEAAAABAAEAAgAEAAYABQAEAAIABAADAAMAAwABAAEAAQACAAEA///9//z/
//8AAAEAAwABAAEAAQABAAIAAgACAAAA/v/7//7/AQACAP//AAADAAMAAwABAAEAAQAA
AAAA////////AgD//wAAAQAAAAQAAwAEAAMAAQADAAMAAwADAAMABAAFAAUAAAD/////
AQAEAAUABQAEAAEAAQACAAIAAgAAAAIAAgADAAMAAwAEAAcABwADAAAAAgABAAIAAQD/
//7//v/+/wIAAwAEAAUABAAEAAIAAgACAAMAAwADAAMABAAEAAUAAgABAAAA/v///wAA
AAABAAMAAwAAAAEAAgADAAQAAwACAAEAAAABAAIAAwAEAAQABAAEAAMAAQABAP//AQAD
AAMAAQABAAMAAwADAAQABAAFAAcABQAHAAkACQAJAAcACAAKAAoACgAJAAkACQAKAAoA
CgAJAAYAAwACAAEA///7//v//P/+//7//v////3//P/8//3//////////v/8//z//P/6
//7//v/+////AQABAAIAAgAAAP////8AAAIAAgACAAIA/////wAA/////wAAAQD+/wAA
AwADAAMAAAAEAAgACAAIAAwAEgAcACEAIwA0AFUAaQBxAIUAnwCpAK0ArwCkAIoAcABh
AFQARgA8ADEAKwApACEAGQAVABQADwAKAAYABgAEAAEAAAD///3//P/8//v//P/8//3/
///+//3//P/7//7//////wAA+//4//T/8v/1//b/9//4//f/9f/0//X/+P/5//r//P/7
//n/9//2//b/9//3//b/+P/4//f/9//2//f/9//3//f/9//3//f/+P/4//f/9//1//X/
9f/0//L/8v/y//L/9v/4//b/9P/2//f/9//3//f/9f/1//X/9f/2//b/9v/1//T/9f/0
//P/9P/1//b/9f/1//X/9f/1//b/9//3//T/9P/2//b/+P/5//n/+f/3//n/+f/5//v/
/P/9//3//f/+//7//f/7//7//////wEAAgADAAYABQAHAAcABgAEAAQAAwADAAYACAAK
AAsACQAHAAUAAwABAAMABQAFAAQAAgADAAUAAwACAAIAAgADAAMAAwADAAMAAgACAAIA
///+//3//P/7/////f/+/wAAAQADAAMAAAD/////AQADAAMAAQD+//////////7///8A
AAEAAgD//wAA///9//7//v///wIAAAD//////v/9//3//v/+//7///8BAAIA/v/9//3/
/v/////////+//////8AAAEAAAD///7//v/8//v/+v/6//r/+v/6//v//v///wAAAQAB
AAAA///8//r/9//6//3/AAD9//7/AQABAAEA/////wIAAgADAAMAAAD//wEA/f/+//3/
+v/8/wAAAgACAAEA//////////8BAAIAAwADAP7//f/9/////v/9//v/+P/5//v//v8A
AP7//P/+//7/////////AAABAAEA/f/6//7///8CAAMA///8//r/+P/7//3///8BAAIA
AgAAAAAA/v///////////wAAAAABAAEAAQABAAAA/v/+//3//f8BAP//AAAAAAAAAAAA
AP7//v/+//7/AAAAAAAAAAAAAAAAAAAAAAEAAQACAAMA/v///wAA/////////////wAA
AgAFAAcACAAFAAQABQAGAAcACAAKAA4ADgAOAA0ADAALAAgABgAHAAUAAwABAP/////9
//n/+P/4//f/9v/5//v//P/8//r/+//7//v//f/8//z//P/7//j/+f/4//n/+//8//3/
/v/+//7//f/7//z//P/8//z//P/8//3//P/7//n/+P/8//r//v8DAAMA/f8AAAYAAgAA
AAYACAAIAA4AFwAfACwAQwBfAHMAfwCPAKEArQCtAKYAlgB+AG0AXgBMAEAANwAvACkA
JwAdABEAEAATAAwACAAGAAIA//8CAAEA///+//7//f////7//v////7//f/8//v//f/9
//z//P/7//r/+P/4//z//P/8//z/+v/5//n/+//9//3//f/+//3/+//5//j/+f/7//z/
/P/8//z/+//7//r/+//7//v//P/9//7///////7//P/7//3//f/9//z//P/8//z//P/+
/wAA/v/8//r/+//7//v/+//5//n/+f/7//z//P/8//z//P/+//7//v/+//7//v/8//v/
+v/5//f/+P/5//n/+v/8/wAAAgAAAAEAAQABAAAAAQAAAP//AQACAAMAAwABAAIAAgAB
AAQACAAKAAsACgAKAAoADAAKAA0ADgAOAA4ADgANAA0ADAAMAAwACwANAA0ADQANAAwA
DQAOAA0ACgAIAAkACwAJAAgACAAIAAcABwAHAAcACQAIAAgACAAKAAoACgAKAAgACwAI
AAgABwAHAAgABwAHAAcACAALAAsACwAJAAYABwAHAAcABgAGAAYABgAGAAYACAAIAAcA
BQAEAAQABgAIAAcABwAGAAMAAwAEAAQABQAFAAYABgACAAEAAQACAAcABwAHAAYABAAD
AAMAAwACAAEAAAAAAAIAAwAEAAYABgAGAAYABwAFAAUABQAFAAYABgAGAAQABAABAAQA
BwAGAAEAAAABAAIAAwACAAMAAwACAAIAAQADAAMABgADAAAA///8//7/AgAEAAQAAwAF
AAUABQAFAAIAAgACAAEAAQABAAIABQAEAAMAAQD+//7///8BAAIAAgAAAAIAAgADAAMA
AwAEAAUABQABAP7//////wEAAQD///7//v/+/wIAAwAEAAUAAQAAAP3//P/9////AAAB
AAAAAAD//////////////v8AAAAA/////wEA///8//7//v/+//7//P/8//z//P/9//7/
//8AAAIAAgACAAIA///+//3//P/8//z/+//7//z/+//+/wEAAQD///////8BAAEAAgAE
AAMABQADAAMABwAHAAcABwAHAAgABwAGAAcABwAHAAUABAADAAEA///9//3//f/7//X/
9f/2//b/+P/4//n/+f/5//r//P/9//v/+f/2//T/9f/2//X/+P/2//b/9//3//n/+v/6
//r/+//7//z//P/6//r/+v/6//v//f/9//z/+v/6//b/+P/5//n/+f/6//z//v8EAAAA
AAAMABgAIQAvAD4AUQBnAH8AjwCZAKcArwChAIgAdgBmAE8APAAyACYAHQAfAB8AFwAP
AAcAAgD///z//v8CAAAA+f/0//n/9//2//b/9f/1//T/9P/1//P/8//z//P/8//z//L/
8v/0//T/8//0//T/8v/w/+7/8f/x//L/9f/z//P/8//0//T/8//y//L/8P/x//H/8P/v
/+7/7P/r/+//8f/y//P/8f/x//H/8f/y//L/8f/x//H/8f/x//D/8P/w//D/8P/0//b/
9P/y//H/8f/w/+//7//t/+3/7f/w//L/8//0//D/7v/u/+z/7f/u/+//8P/u/+3/7P/r
/+z/7v/w//H/7v/u//D/8P/x//P/9P/1//T/9f/0//P/9v/4//r/+//6//r/+f/3//f/
+v/7//v//P/8//z//v/8////AAAAAAIAAgABAAEAAgAEAAYABwAFAAMAAQD///7///8A
AP///v/8//3////9//z//P/8//v/+//7//v//f/8//z//P/6//r/+v/6//r//f/6//r/
+v/7//3//f/8//v/+//9//3//f/7//j/+v/5//j/9v/4//j/+P/4//b/+P/4//f/+f/4
//j/+v/6//n/+f/4//f/9//4//j/9//3//j/+P/0//P/8//0//f/9//3//b/+P/3//f/
9//1//X/9f/2//T/8//y//L/9P/0//T/9f/1//X/9f/1//j/+P/4//b/9f/x//P/9f/3
//P/8//1//P/8//x//H/8v/y//P/8//1//X/+P/1//T/8//w//L/9P/2//b/9f/z//P/
8//z//P/9P/1//X/9P/z//P/9f/3//f/9v/0//P/8//0//T/8//w//H/8P/0//X/9v/4
//n/+f/1//L/8v/x//L/8f/x//D/8P/w//L/8//0//X/9P/0//L/8v/0//X/9f/1//P/
9P/0//X/8v/x//D/7v/v//D/8P/x//X/7f/q/+3/7v/v//D/8v/y//L/8v/w//D/8P/w
//H/8f/x/+//8f/z//P/8f/z//P/8//z//H/8v/y//P/8v/z//b/9//3//f/+P/6//j/
+P/3//f/+f/3//b/9f/z//H/7//v/+3/6//n/+f/6v/q/+r/6v/t/+3/7P/s/+v/6//r
/+v/6P/o/+j/6P/n/+r/6//s/+r/6f/o/+j/6v/q/+n/6f/s/+z/7P/s/+n/6P/o/+n/
6//q/+r/6v/m/+j/6//r/+3/7P/u//T/+P/0//L/9v8AAA0AGQAoAD8AWQBrAHsAgwCF
AIsAhwBuAFAAQgA1ACQAGAAOAAUABQAFAP3/9//1//T/8//0/+z/5v/k/+n/7P/p/+r/
6v/r/+v/6f/m/+T/4//l/+X/5f/l/+X/5f/k/+T/5f/k/+L/4v/k/+T/5P/k/+L/4f/h
/+P/4//j/+P/5P/l/+X/5f/m/+b/5//n/+b/5v/m/+X/5f/m/+f/5//n/+X/5f/l/+X/
5v/m/+X/5f/n/+f/5//m/+b/5v/m/+b/5v/o/+b/5P/m/+f/5//n/+n/5//n/+f/5f/m
/+b/5v/o/+j/6v/q/+f/5v/l/+T/5f/n/+n/6//p/+r/6//r/+r/6v/s/+z/7f/v//D/
8f/w//H/8P/v//P/9P/1//X/9f/2//b/9f/z//b/9//3//n/+v/7//7//f///////v/+
//7//f/9////AAABAAEA/f/7//n/9//5//v//f/9//r/+P/5//v//f/8//z//P/7//v/
+//7//n/+P/4//j/+v/6//r/+v/2//n/9v/2//b/9//5//n/+P/3//f/+f/3//f/9f/y
//f/+f/7//z/+//6//n/+P/2//j/+P/3//j/+P/5//z/+//5//j/9v/2//f/+f/6//v/
+//8//z/+P/3//f/+P/7//v/+//6//j/9//3//f/+P/5//r//P/8//v/+v/6//z//P/8
//3//f/9//3//f/7//r/+f/2//j/9//8/wEA/v/5//j/+f/7//v/+f/5//z//P/9//3/
+//7//7/+//7//v/+f/8//v//P/7//n/+//7//v/+//9//7///////r/+f/5//v//v//
/////v/8//v/+//6//z/+v/8//z/+//7//v//P/+/////P/6//v/+//9//3//v/+////
AAD///3/+//5//v//P/7//z/+v/7//v/+//9//7//v////7//f/8//r//f/+//7/////
////AAD///7//f/8//z//P/8//z//v/+//7//v8AAAAAAAD//wEAAQD//wEAAwADAAEA
AQD///////8AAAIAAwAFAAMAAQADAAMAAwAFAAYACAAIAAoACQAJAAkABQAEAAMAAQAB
AP////////z/9//2//b/+P/6//z////9//r/+P/3//n/+f/5//j/+v/6//r/+P/4//j/
+P/5//n/+f/6//r//P/7//v//P/6//r/+v/6//r/+//9//3/+v/6//r/9v/7////AAAB
AAAA/v8AAAIAAAACAA4AGAAhACsAOABNAGcAfQCNAJkApwCpAKUAmACCAGwAYQBSAEAA
MgApACcAJQAbAA8ACQAMAAsABAACAAIAAAD9//z//f////7//v/9//r/+P/3//f/+f/5
//n/+f/5//n/+P/4//f/9v/0//T/9v/2//b/9v/4//f/9//5//b/9f/0//T/+P/5//r/
/P/6//n/9//0//b/9v/1//X/+P/5//n/+f/3//f/9//3//b/9v/1//X/9//3//f/9v/4
//j/+P/4//z//v/8//r/+P/3//X/8//0//P/9P/1//X/9v/2//b/9//4//v//P/5//j/
9//2//X/9f/1//X/9P/0//T/8//z//T/9//4//r/+//7//v//f////////8AAAAAAAD/
////AAAAAP//AQAEAAUABQACAAIAAgAEAAYACQAKAAoACgAKAAkACQAJAAoACwALAAoA
CQAIAAcABgAHAAgABwADAAAAAAABAAMAAgACAAIABQAFAAUABQAGAAYABwAIAAUABAAD
AAIAAAADAAAAAAAAAAEAAwADAAQAAwADAAUABwAHAAUAAgAEAAMAAgAAAAAAAAAAAAAA
AgAEAAQAAwADAAIAAgAEAAYABQAFAAQAAQABAAIAAgD/////AAAAAP7//f/9//7/AwAD
AAMAAgACAAEAAQABAAAA///+//7/////////AAAAAAAAAAABAAEAAQABAAEAAgACAAIA
AAD+//v//v8BAAMA/////wEAAQABAP////8CAAIAAwADAAEAAQAEAAEA/v/9//r//P8A
AAIAAgABAAEAAQABAAEA//8AAAEAAQD/////AAADAAQAAwABAP7/AAABAAMABAABAP7/
///+/wEAAQABAAIAAwADAP///P8BAAEAAwADAAMAAgACAAIAAQABAAEAAQAAAAAA/v/+
//z//f/9//3///8AAAAAAQABAAEAAQAAAAIAAgABAAEA//////z//v/+//7//v///wAA
AQACAAIAAgACAAIAAgACAAIAAgAEAAQABAAEAAMAAwADAAEAAwAFAAUAAwACAAEAAAD/
/wEABAAGAAkABQAFAAcABwAHAAcACAAKAAsADAAMAA0ACwAJAAgABwADAAEA/////wEA
///7//v//v/+//7//v/8//v/+f/4//v/+//7//v//P/8//z//P/8//7//v/+//3//f/9
//7/AAAAAP/////+//7//v/+//7//v///wEA///+//7//v/8//7/AQABAAUAAgACAAIA
BgAGAAIAAgAQACMALQAyAEcAZQB7AIcAlQClAK8AsQCsAJYAfgBtAF4ATABAADUALQAp
ACcAHwATABAADwAOAAoACAAEAP//AgAHAAQAAgABAP///f/8//z//f////////////3/
/f/8//z/+//6//j/+P/9//7///8AAP3/+//6//v//f/9//3//v/+//3//P/8//r/+//7
//r/+v/6//n/+f/6//v/+//7//3//f/9//3/AAAAAP/////+//3//P/6//r/+v/6//r/
+v/8//r/+P/5//v//P/9/////f/9//3/+//8//z//P/6//r//P/8//z//P/8//z//f/9
//3//f/8//z//P/7//z//P/+//7//P/9//3//f/9/////////wEAAgADAAMABQAIAAoA
CwAJAAoACQAHAAkACgALAA4ACwANAA0ADAAMAAwACwALAA0ADgAPAA8ADgANAAwACwAL
AA0ADwAPAA0ACgAKAAsACwAKAAoACgAJAAkACQAJAAsACgAKAAoACgAKAAoACgAGAAkA
BgAGAAcACQAMAA0ACgAJAAkACwANAA0ACwAIAAsACwALAAoACAAIAAgACAAKAAwADAAL
AAkACAAIAAoADAALAAsACgAHAAcACAAIAAcABwAIAAgABwAHAAgACgAMAAsACgAIAAoA
CQAJAAkABwAHAAcACAAKAAkACAAIAAgACAAIAAkABwAHAAcABwAKAAoACgAIAAgABQAI
AAsACQAFAAUABwAHAAcABQAFAAcACAAKAAsACQAJAAwACQAGAAUAAgAEAAcACgALAAsA
CwALAAsACwALAAwADQANAAcABQAEAAUACQAJAAgABgAHAAcACAAIAAoACAAKAAoADQAN
AA0ADgANAAsABQAAAAUABQAHAAcACAAIAAkACgALAAsACwALAAgACAAGAAYABwAJAAoA
CwAIAAgABwAHAAgACQAKAAoACgAKAAkACQAFAAUACAAKAAoACgAKAAkACAAHAAYACQAK
AAsADAALAAoACQAIAAoACgAKAAoACgAKAAoACgAMAAwADAAMAAkACQAJAAcACwANAA0A
CwALAAsACwALAA4AEAARABMAEwATABUAFQATABMAFAAWABQAFAATABMAEwARABAADwAN
AAsACQAJAAkABwADAAMABAAEAAQABAAFAAUABAAEAAcABwAHAAcACAAIAAgACAAFAAYA
BQAEAAUABQAFAAYABgAGAAUABQAGAAYABgAGAAYABgAHAAkACwAKAAoACgAEAAYACQAJ
AAUACAAQABAADgAOABAAEgAaACkANwBGAFsAcQCDAJMAowCxALsAuwCqAJAAegBtAGAA
VABGADsAMwArACkAJQAZABQAFwAWABIAEgASAA0ACAAFAAcABgAGAAUABwAGAAYABwAH
AAcABwAHAAcABwAGAAYABQAEAAIAAgACAAIAAgACAAMAAwAEAAcABgAFAAQABAAGAAUA
BAAEAAQABQAFAAQABAAEAAMAAwAGAAcABwAHAAYABQAEAAMABgAGAAUABQAGAAcACAAI
AAUABAADAAIABAAGAAQAAgAEAAUABQAFAAUAAwADAAMAAwAEAAQABAADAAIAAwACAAIA
AgACAAIAAAD///7//f///wAAAQABAP7//v8AAAAA/f/9//z/+//+/wEAAgADAAMABAAF
AAUABwAIAAgABwAHAAoACwALAAkACAAHAAgACAALAAwADAAPABAAEAARAA8ADgANAAsA
DgAPAA==
         </WaveFormData>
      </LeadData>
      <LeadData>
         <LeadByteCountTotal>10000</LeadByteCountTotal>
         <LeadTimeOffset>0</LeadTimeOffset>
         <LeadSampleCountTotal>5000</LeadSampleCountTotal>
         <LeadAmplitudeUnitsPerBit>4.88</LeadAmplitudeUnitsPerBit>
         <LeadAmplitudeUnits>��V</LeadAmplitudeUnits>
         <LeadHighLimit>2147483647</LeadHighLimit>
         <LeadLowLimit>268435456</LeadLowLimit>
         <LeadID>II</LeadID>
         <LeadOffsetFirstSample>0</LeadOffsetFirstSample>
         <FirstSampleBaseline>0</FirstSampleBaseline>
         <LeadSampleSize>2</LeadSampleSize>
         <LeadOff>FALSE</LeadOff>
         <BaselineSway>FALSE</BaselineSway>
         <ExcessiveACNoise>FALSE</ExcessiveACNoise>
         <MuscleNoise>FALSE</MuscleNoise>
         <LeadDataCRC32>1006709009</LeadDataCRC32>
         <WaveFormData>
6f/p/+j/6P/r/+z/7P/s/+v/6f/o/+f/5//n/+f/6P/q/+z/7v/x/+//7v/s/+r/6//s
/+3/7v/s/+z/7P/t/+7/7v/u/+7/7//v//D/9P/w//D/8f/z//T/9v/2//r/CwAfACcA
KQA2AFEAbAB9AIkAlgCnALYAugC0AKIAfwBTADQAJwAhABUACQADAAAA+v/1//P/9f/0
//j/9//v/+3/9//5//X/9P/y//D/8v/x//H/8v/0//T/9P/0//X/9f/z//P/8f/x//D/
8P/x//H/8f/z//X/8v/y//T/9f/2//f/+P/2//T/8v/w//H/8v/0//X/9f/1//X/9f/z
//T/9P/0//b/9//3//f/+f/5//n/+f/3//j/+P/3//f/9//4//j/+f/5//n/+f/6//z/
/f////3//f/8//z//f/9//7/AAAAAAAAAQABAAEAAgACAAQABAAEAAUABQAFAAYACAAI
AAoACwANAA4ADAAMAAwADQALAAwADAAMAA0ADwAQABAAEQARABIAEwASABEAEQAQABAA
DQANAA0ADgAQABEAEgAPAAwACgAJAAkACAAJAAoACwAIAAUABAAFAAYABwAHAAQAAQD/
////AQD///3//f////////////3/+//7//z//P/7//v/+//7//z//f/+//7//v//////
/v/9//3///////7//v////7//f/8//n//P/+/wAAAQAAAAAAAAAAAP///v/9//3////9
/////////////v/9//3/AAAAAP7/AAAAAAAAAAAAAAAAAAD///////////////8AAAIA
BQABAAAA///+//7//v/+//7//v/9//z/+//9////AQADAAAA/////wEAAgD+//3//v8A
AP///P/8//////////7//////wAAAQABAP////////z//f/8//v//P/8//z/+//8//7/
AAABAP7//f/8//v//f/9//3//f/5//n/+//7//z//P/8//z/+//7//z//f/7//v/+f/4
//r//P/+//z//v/9//3//f/8//z/+//6//j/+P/2//b/+f/5//j/+P/6//r/+//7//z/
/f/+/////P/5//j/+v/4//j/9v/3//j/+f/6//v//P/9//7/AAAAAAAAAAADAAQABQAG
AAMAAgABAAAAAQAAAAQABgAIAAcABgAFAAIAAQAAAP3///8BAAEAAQAEAAMAAwAEAAMA
AgABAAAA/v/+//////8BAP///f/9//v/+v/6//f/8f/v/+//7//w//H/8v/y//H/8f/x
//D/8v/y//H/8f/w/+//7v/t/+//8P/x//L/8//z//T/9P/z//L/8f/w//H/8v/z//T/
9f/2//b/9v/2//b/9f/1//b/9v/0//P/9//y//T//P8GABEAHQApADEAQABRAGAAcwCJ
AJgAowCwALoAuACsAIsAYwBEADUAJwAZABMACwACAP7/+//5//v//P/6//f/9//5//3/
+//4//j/9//2//f/9//4//r/+v/6//r/+v/5//n/9//3//f/9//2//b/+f/5//n/+//9
//r/+v/8//v/+v/5//j/9//2//X/9P/1//b/+P/5//n/+f/5//n/+//8//z//P/7//v/
+v/5//v/+//7//v//P/+////////////AAAAAAAA///+//3//f/+//7///8AAAEAAQAC
AAAA/////wAAAgACAAMAAwADAAQABAAGAAYABgAHAAcACAAKAA0ADgALAAsADAAMAA4A
DgAOAA8AEQASABIAEgARABMAFAAUABQAEwATABMAFgAXABkAGgAWABEADwANABAAEgAT
ABQAEwAQAA4ADQANAAwADQAOAAsACAAFAAQABgAIAAoACwAHAAUABAAFAAcABQADAAMA
BQAFAAUABQACAP///v/+//////8AAAEAAAAAAAAAAAD+//7///////7//f/9////AQAA
AAAAAQABAAEAAQD///3//v///////v/+//7//v///wAAAQADAAIA//8AAP//AAABAAEA
AQAAAAIAAQD+//7//v/+//7////+//3/+//8//3//v//////AAACAAUAAQAAAP///v/+
//7//v/+///////////////////////+//3//f///wEA/v/+/wAA/v/9//r/+v/9//3/
/f/8//n/+f/6//v//P/7//z//f/7//3//f/9//z//P/8//v//f/+///////6//n/+P/3
//n/+f/5//n/+P/5//z//f/6//r/+v/6//f/9f/0//P/9f/3//f/+P/4//r//P/6//r/
+f/5//n/+P/4//f/9v/4//j/9v/2//f/9//2//b/+P/4//n/+f/5//n/+f/5//j/9f/0
//b/9P/0//r/+P/4//j/+P/6//r/+v/6//3//v///wAAAgACAAIAAgACAAAAAwAEAAIA
AQAAAP///f/9//3/+////wMABQAHAAMA///8//r/+//8//3//v/9//z//P/7//7//f/8
//3/+f/4//j/9f/z//H/8f/x//D/7//u/+z/6v/r/+z/7P/u/+7/7f/t/+//7//v/+//
7v/u/+7/7v/v/+//8P/w/+7/7v/u/+7/8P/w//D/8P/x//L/8v/y//H/8P/u/+3/8v/y
//D/7//x//D/8v/6/wYAEwAbACMALwBAAFMAYABxAIUAkgCbAKoAugC8AKwAiQBjAEIA
KwAfABUACwAFAAQAAgD9//f/9f/0//j//f/9//3/+f/5//j/+P/3//b/9v/1//X/9v/2
//b/9v/2//X/9f/z//P/9f/1//T/9P/0//P/8v/z//P/8P/w//L/8v/y//L/8v/y//L/
8v/y//T/9P/1//X/8//z//P/8//1//b/9v/2//b/9//3//f/9f/1//X/9f/3//j/+P/3
//f/9//4//j/+f/5//n/+f/7//z//P/9//r/+f/3//b/9//3//j/+v/7//z//v////3/
/v/+/wAA/v/+/////////wAAAgACAAIAAwAFAAYABAAEAAQABQAGAAgACQAKAAsADQAO
AA4ADQALAAoACQAHAAcACAAIAAkABwAIAAkACAAIAAcABgAHAAYABgAHAAUAAgABAAAA
AAD+//z//P/8//z//P/7//r/+f/5//v/+//5//f/9//3//f/9//3//f/9f/1//b/9v/1
//X/9f/y//L/8v/y//P/9P/2//f/9f/z//L/8//y//D/7//v//H/8//1//X/9P/0//T/
8//v/+7/7f/s/+7/8P/y//X/8//x//P/8//z//P/8v/x//D/8v/x/+7/7//w//H/8v/z
//L/8f/v//H/8f/x//H/8v/y//P/9f/w//D/8P/w//L/8v/y//L/8f/x//H/8f/x//H/
8f/x//L/8f/x//P/8v/u/+3/7v/v/+//7f/u//H/8f/x//D/7//v//D/8f/v/+3/7f/t
/+v/7f/t/+3/7f/u/+//7//v//D/8f/x//H/8f/x//H/7//v/+//7//r/+v/7f/t/+3/
7v/v//D/7//v//D/8f/z//P/8f/w/+7/8P/y//D/8v/x//H/8f/x//L/8v/y//T/9P/y
//L/8v/x/+//7v/w//D/8f/x//D/7//u/+3/7//v//H/9v/4//T/9P/1//b/9//4//v/
/P/9//7//P/8//z/+v/+/wAAAQABAP7//f/9//3//f/7//3////////////9//7//v/+
//7//P/8//z//P/9//3//f/7//n/+f/3//b/+P/1//H/7//t/+v/6f/n/+r/6v/r/+3/
7v/u/+7/7v/v/+//7//v/+7/7f/t/+z/7v/u/+//7//u/+7/7v/u/+7/7v/u/+7/8P/w
//H/8v/y//L/8v/y/+//7//y//L/8P/v//H/9P/0//j/AgANABkAJQAxAEAAUwBmAHcA
hQCSAKMAtADGAMgAsACJAGMASAAzACEAFQANAAcABAAAAP///f/5//L/9P/5//n/9f/z
//X/9P/0//P/8v/y//H/8f/y//T/9P/0//T/8//z//H/8f/v/+//7v/u//D/8f/y//X/
9f/y//L/9P/1//b/9//4//r/+v/6//r/9//2//b/9f/3//f/9//3//n/+v/6//r/+v/7
//v/+//5//n/+f/5//v//P/8//v/+//7//z//P/7//v/+//7//3//v/+/////v/9//v/
+v/8//3///8CAAIAAgADAAMAAQACAAIABAAFAAYACAAJAAgACAAJAAgABgAHAAkACgAI
AAgACAAJAAkACgAKAAoADgARABMAFAARAA8ADgANAA8ADwAQABAAEgAPAA8ADwAOAA4A
DQAMAA0ADAAMAA0ACgAIAAgACAAHAAQAAQAAAAAAAAAAAP//AQABAAIABQADAP//+//5
//r/+//8//3/+//5//n/+v/6//n/+f/5//n/+v/7//z/+v/6//v/+//4//f/9//5//v/
+v/6//v/+//7//v/+f/7//z//f/9//z//P/8//z/+//6//n/+f/6//n//P/9//v/+//6
//n/+P/6//n/9v/5//r/+//8//z//P/8//v/+//7//v/+//8//z//f////v/+v/5//j/
+v/6//r/+v/7//v/+//7//v/+//7//v/+f/3//b/9//6//j/+f/8//z/+//4//j/9//3
//f/9v/1//X/9v/3//n/9//3//f/9v/3//b/9f/1//b/9//3//f/+P/5//n/9v/1//T/
8//0//X/9v/3//X/9f/3//f/9v/2//b/9v/z//P/9P/1//f/9//1//T/8//0//X/8v/y
//H/8f/x//T/9v/3//j/9//2//P/8v/z//P/8v/y//T/9P/1//X/9P/z//L/8f/y//H/
8v/2//L/8v/y//P/9P/1//b/+P/4//j/+P/7//z//f/+//7//v/+//7//P/8//r//f/+
//7//f/8//3//f/9//3/+f/7//3//f/9//3/+//6//r/+v/6//r/+v/6//r/+//8//3/
/P/7//r/9//1//T/8//v/+3/7f/t/+3/7f/t/+z/7P/t/+7/8P/w//D/7//t/+3/7f/t
/+//8P/w//D/8P/x//H/8v/y//L/8v/y//L/8v/y//L/8v/z//T/9P/0//T/9P/z//X/
+P/4//b/8f/x//b/+v8AAA4AHQAnAC0AMwBGAGEAbgB1AIkApACxALoAwgC8AJ4AdwBX
ADwAKwAhABkAEQAJAAAA/P/5//n/9//2//j/+f/5//n/+f/5//r/+v/5//j/+P/3//f/
+P/2//b/9v/2//n/+f/3//f/9f/z//D/7v/w//H/8v/1//P/8P/w//L/9P/0//T/9P/z
//L/8f/w//L/8v/z//P/8//z//P/8//z//T/9P/0//b/9//3//f/9//3//f/9//0//T/
8//x//P/8//0//T/8//z//P/8//0//b/9//5//n/+f/4//j/+v/7//3/AAD///7//v/9
//3//v/+/wAAAAAAAAEAAQADAAQABgAGAAYABwAJAAoACgAKAAoACwAJAAoACgAKAAsA
DQAOAA4AEAAPAA8ADwANAA0ADgAOABAADQANAA0ADQAOAA4ADgANAAoACAAHAAkACAAJ
AAoABwAEAAEAAAAAAAAAAAD///7//f/9///////9//v/+//9//3//f/9//3/+//7//z/
+//5//j/9//3//j/+f/6//v//P/+/////P/7//v//f/7//r/+v/7//v/+//7//n/+//8
//3//f/7//r/+f/4//n/+v/7//3/+//5//v/+//7//v/+v/5//v//v/+//z/+v/6//r/
+v/+//7//v/9/////////////f/8//z//f/6//r/+v/6//r/+v/6//r//f/9//3//f/7
//v/+//7//r/+f/5//v////8//z//v/+//3/+v/6//3//f/9//z/+f/5//r/+//5//f/
9//3//n/+//7//v/+P/4//j/9//5//r/+//7//n/+f/5//n/+P/3//b/9f/1//X/9//3
//b/9v/2//b/9//3//j/+f/5//n/9//2//b/+P/6//j/9v/z//H/7//x//T/9v/4//r/
+v/4//j/9//3//b/9v/2//b/9//3//f/9//3//f/9f/z//P/9v/4//b/9v/2//b/9v/2
//j/+P/4//j/+//8//3//v8AAAAAAAAAAAEAAgADAAQA//8BAAEAAAABAAAA/////wEA
AQD//wEAAgABAAAA///+//7///8AAAAAAAAAAAAA//////7//f/8//v//P/7//j/+P/1
//H/7//v/+//7//x//H/8P/w/+//8P/w//D/8f/x//L/8//y//H/8P/w//D/8P/w//H/
8//0//T/9P/y//L/8v/y//L/8v/y//P/8v/y//L/8v/1//X/9v/6//j/8P/1//n/9P/y
//z/BgARAB8AKQAxADwAUwBoAHcAhQCUAKcAtAC8ALoAqgCNAGsATAAzACUAHQAVAAsA
BgAAAPf/9//9//j/9P/5//n/+f/9//v/+v/6//n/+P/5//n/+v/8//v/+v/5//j/+//7
//n/+f/5//n/+P/4//n/+f/5//v/+//4//j/+v/6//r/+v/6//n/+P/3//b/+P/4//n/
+f/5//n/+f/5//n/+v/6//r//P/9//3//f/7//v/+//7//v//P/8//v//f/9//7//v/9
//3//f/9//3//v/+////AQABAAAAAAD/////AAACAAIAAgADAAMABQAGAAYACAAIAAgA
CQAJAAcACAAKAAoADQAPABIAFAASABIAEgATABEAEgASABIAEwAVABYAFgAUABMAEwAT
ABYAFwAZABoAGgAXABcAFwAVABYAFgAWABQAEgARABEAEAAOAA4ADgAOAAwACgAKAAgA
CAAIAAcABgAFAAUABwAGAAMAAAD//wEAAQABAAEAAQD/////AAABAAEAAgADAAAAAAAA
AAAA///+//7//f//////AAADAAEAAAAAAAEA/////////f/9//7///////7//v/+//7/
/v/+//7///////3////////////+//3///8CAAIAAAD9//z/+//6////AAABAAEAAQAB
AAEAAQD///7//v///wAAAgAEAAYABQAEAAMAAgABAAEAAQABAP//////////AAD/////
AQABAP7//v8AAAIAAQD+//7//v/9//z/+v/6//v//f///////f/9//3//v8BAAIAAwAB
AAAA///9//v//P/9//3//P/9//7////9//3//f/9//n/+f/7//v/+v/6//r/+v/7//v/
/P/9//3//f/7//r/+P/6//z/+v/6//n/+f/5//r//P/9//7//f/8//n/+P/7//v/+v/6
//j/+P/5//n/+f/5//n/+f/7//n/+f/8//z/+P/2//j/+P/4//j/+P/4//j/+P/5//r/
+//8//3//v///wAA/v/+//7//v/+//7//v/+/wEAAAAEAAYABgAFAAQAAwADAAMAAwAB
AAMABQAFAAUABQADAAIAAgABAAAA///+/wAAAAABAAEAAQD///3//f/7//r/+v/3//P/
8f/x//H/8//z//P/8v/0//X/9v/2//T/8v/v/+3/7v/v//D/8f/w//D/8P/w//P/8//0
//T/9P/0//T/9P/0//T/9P/0//P/9P/0//T/8v/y//H/8f/2//b/9P/z//P/9P/8/wIA
CgAZACcALwA5AEgAVwBoAH0AjQCWAKUAuAC8ALIAmAB1AFEAOgAnABsAEwARAA0ACAAC
APv/9//3//b/+v8BAAEA+//5//n/+v/6//n/+P/4//f/9//4//b/9v/2//b/9f/1//P/
8//2//f/9//4//j/9//2//f/9f/y//L/9P/2//b/9v/2//j/+P/4//j/9//2//b/9f/1
//X/9f/1//f/+P/4//j/+P/5//n/+f/5//n/+f/5//n/+v/6//n/9//3//j/+P/7//v/
+//7//n/+v/6//v/+//7//r/+v/+////AQAEAAIAAAD///3/AAACAAMABgAFAAQABAAD
AAUABgAIAAgABgAHAAkACgANAA4ADwARAA4ADgANAAwADwARABIAEgASABEAEQARAA8A
DwAQABAAEgAPAA8ADwANAA4ADgAOABEAEAAQABEADgAMAAwADAALAAgABQAEAAIAAgAC
AAEAAgABAAEAAwAFAAMAAQABAP/////////////9//3//v8AAP////////7//v/+//7/
/v/+///////+//3//f////3//P/8//3/+//7//v/+f/7//z//f/9//z//P/8//z/+v/6
//r/+//9//v//f/9//v/+//6//n/+v/+/////v/8//z//P/8//z//P/8//v//P/9//7/
///8//z//f////r/+v/6//r//P/8//z//P/9//3//f/9////////////+//5//j/+f/7
//j/+P/6//v/+//5//r/+v/5//j/9v/2//f/+f/7//n/9//3//f/9//5//n/+f/4//j/
+P/3//f/+P/5//n/+f/5//n/+f/7//v/+//7//n/+f/7//v/9//2//X/9P/2//f/+f/7
//v/+//5//j/9f/2//f/9P/1//X/9v/3//f/+P/4//j/+P/4//b/9v/5//n/+P/4//j/
+P/5//n/+P/3//b/9f/3//X/9f/4//j/9P/y//T/9v/4//r//f/+////AAD+//7//v/+
/wAAAAAAAP7/AwAEAAQAAwAEAAMAAwADAAEA//8BAAMAAwADAAMAAQD+//7//v/+//z/
/P/8//z//v///wAA///7//v/+f/4//b/8//v/+3/7//v/+//7//w//D/8f/z//P/8v/x
//D/7f/t/+3/7f/u/+//8f/y//H/8P/w/+//8P/w//D/8P/x//L/8//0//P/8v/y//L/
8v/y//L/8v/z//P/9v/2//j/8f/v//b/+v/+/wYAFQAfACkANQBGAF0AdACDAJMAnACl
ALgAzADIALAAjQBpAEgAMQAhABcAFQARAAoABgAFAAMAAQAAAPz/+f/5////AQD9//z/
/P/7//r/+P/3//f/+P/6//r/+v/6//n/+f/3//f/+P/5//n/+v/6//n/+P/5//n/9v/2
//j/+P/4//j/+P/6//r/+v/6//r/+v/7//v/+//7//v/+//5//r/+v/6//j/+f/5//n/
+f/5//n/+f/6//z//f/9//r/+f/5//j/+//7//v/+//7//z//P/9//3//f/8//z/+//7
//z//v8AAAAAAQABAP7//v/9//7///8AAAIAAwADAAQABgAGAAUABQAGAAYABwAIAAkA
CwAJAAoACgAKAAsADQAOAA4ADgANAA0ADQALAAsADAAMAA0ACwAMAA0ADAAMAAsACgAK
AAgABwAHAAgABgAGAAYABAAAAPz/+v/7//z//f/9//r/+f/5//v//f/7//n/+f/3//f/
9//3//n/9//3//j/+P/3//f/9//0//T/9P/0//T/9P/1//X/9P/z//P/9f/0//L/8f/x
//P/9f/3//f/9v/2//b/9f/0//T/9P/0//T/9P/0//X/8//x//P/8//1//X/9P/z//P/
9v/2//T/9P/0//T/9P/2//b/9v/1//X/9f/1//X/9P/0//X/9//2//b/9v/2//b/9v/2
//b/9//3//f/9//2//X/9P/z//P/8//0//f/9v/y//H/8v/0//P/8P/w//L/8//0//T/
8v/x//H/8f/x/+//7//v/+//8f/x//H/8P/w//D/7//v//D/8f/x/+3/7f/t/+3/7v/v
//D/8f/u/+3/7v/t/+7/7v/u/+7/7f/t/+7/7//w//H/8P/w/+//8P/x/+7/7//v//D/
8f/u/+7/7f/s/+//8P/v//D/7//v/+7/7v/u/+7/7//v/+//7//v/+//8f/v/+//8v/y
//L/9P/y//L/8v/y//T/9P/0//T/9//4//n/+v/6//r/+v/6//z//P/6//3//P/8//v/
+v/7//v/+//7//n/+//9//3/+//7//n/+P/4//j/+P/4//n/+v/7//3//f/9//v/+f/5
//f/9v/2//H/7f/r/+v/7v/v//D/8f/t/+z/7P/s/+z/7P/s/+v/7f/t/+3/7f/t/+7/
7v/u//D/8f/x//L/8f/w/+//7v/v//D/8f/y//L/8//0//T/9P/0//T/8//z//b/9v/0
//X/8f/y//j//v8MAB0AKwAzAD8ATABdAHIAhQCVAKQAswC8AMAAuACeAHcAVwBAAC0A
HwAXABEACQAEAP7/9//3//f/9v/4//3////9//v/+//7//z//P/8//v/+f/4//j/+P/4
//j/+P/7//v/+f/5//f/9//2//b/9f/1//X/9//5//b/9v/4//f/9v/1//T/9v/4//r/
/P/7//r/+v/5//f/9//3//f/+P/6//v//P/6//v/+//7//n/+f/5//n/+//8//z/+//9
//3//v/+/wEAAQABAAEAAAAAAP///////////v/+/wEAAQACAAQABgAGAAcABwAFAAYA
BgAIAAgACAAJAAkABwAIAAoACgAMAA0ADwAQABIAEgASABMAFQAWABYAFgAVABcAGAAY
ABgAFwAXABcAFwAXABgAGAAWABMAEwATABQAFgAXABgAFgAUABMAEwAQAA4ADgAOAA4A
DAAKAAoACAAIAAgABwAEAAMAAwAFAAMAAQD/////AAABAAIAAwAEAAMABAAGAAQAAwAD
AAMAAAAAAAAAAAAAAAAAAQABAAIAAQABAAMAAQAAAAAAAQABAAEAAQD///3//v//////
AAAAAAAAAAAAAAAAAAABAAMAAQADAAMAAQABAAAA/////wIAAgAAAP7//v/+//7/AQAC
AAMAAwADAAMAAwADAAAAAAABAAMAAAAAAAAAAAACAAIAAgACAAMAAwADAAMAAwADAAMA
AwAAAP////8BAAEA/v/+/wAAAwADAAEAAgADAAMAAwACAP////8AAAEA///9//3//f//
/wEAAQABAAIAAgACAAEA//8AAAEAAQABAAEAAQABAAAA///+//3//v///wIAAwD///7/
/f/8//3//f/+/////f/9//v/+v/7//7/AQAAAAAA/////////f/+//7//v/8//z/+v/6
//v/+//6//r/+//8//7///////////////3/+//7//7/+v/6//T/9//4//n/+v/8//7/
AAACAAIAAgACAAIABAAEAAQABAAFAAYABwAIAAgACAAIAAYABwAIAAgABwAGAAUABQAF
AAcABQAHAAkACAAHAAYAAwACAAIAAgACAAMABAAFAAYABwAHAAcABQABAAEA///+/wAA
/f/5//f/+f/5//n/+f/4//b/9f/1//b/9v/2//b/9//3//f/9//5//n/+v/6//j/+P/5
//n//P/8//z//P/6//r/+v/6//z//P/9//7//P/8//z//P/7//v//v/+/wIA/f/7//r/
/v8GAA4AFQAjADcAQwBKAF0AdACHAJMAogCzAMIAygDIALIAjwBtAFAAOQArACMAGQAR
AA4ACAD///v///8AAP7/AQABAAEABQAHAAUABAACAAAA/v/9//3//v8AAAAAAAAAAP//
///9//3//f/9//z//P8AAAEAAgAFAAIA/v/9//7/AAAAAAAAAAACAAIAAgACAAEAAAAA
AP////////////8BAAIAAgACAAIAAwADAAMABQAFAAUABQADAAQABAADAAMAAwAEAAQA
BQAFAAUABQAHAAgACAAJAAkACQAIAAgACwALAAwADgAMAAwADQANAA0ADgAOABAAEgAS
ABMAEwARABIAFAAUABQAFQAXABgAGAAYABgAGQAXABgAGAAYABoAHQAfACAAIwAjACQA
JQAjACEAIAAeAB8AHQAeAB8AHgAeAB0AHAAcABoAGQAZABgAFgAWABYAFwAUABEAEAAS
ABIAEgARAA8ADQAMAA0ADwANAAsACwAJAAkACQAJAAsACQAJAAoADAALAAsACwAIAAgA
CAAIAAgACAAJAAkACAAHAAcACQALAAoACgALAAsACwALAAkACAAIAAgABwAJAAoACwAM
AAoACgAKAAsACwAJAAsACwAJAAkACAAHAAcACgAKAAgACQAKAAsADAAMAAwADAALAA0A
DQANAA0ACgAKAAsADQAMAAwADAAMAAwADAAMAAwACwALAAsACwANAA0ADQANAAwACwAL
AA0ADAAIAAcACAAJAAkABwAIAAoACwAMAAwACwALAAwADQAKAAcABgAFAAYACQAKAAsA
DAAMAAwACwANAA4ADwAPAAsACQAHAAUABgAHAAgACQAHAAcACQAJAAoACgAKAAoACwAL
AAwADQALAAkABQACAAQABgAIAAYABwAHAAgACQAJAAoACgAKAAkACAAFAAQACAAJAAkA
CgAJAAgACAAHAAkACQAJAAkACwAJAAkADAAEAAYACgAIAAgACAAIAAYABgAGAAYABwAI
AAkACgAIAAgACAAIAAoADAAOABAAEAAQABAAEAASABIAEgASABIAEgASABAAFAAWABcA
FwAWABUAFQAVABMAEQATABUAFgAXABgAFwATABIAEQAQAA4ADgAOAA4AEQARABEADwAN
AA0ACwAKAAsACQAGAAUAAwADAAMAAwAFAAQABAAFAAgACAAIAAgABwAHAAcABwAFAAUA
BgAGAAQABAAFAAUACAAIAAgACAAKAAoACgAKAAgACAAJAAoADAAMAAwADAAJAAkADAAM
AAoACQALAAoADAAYACYALwA3AEMAUQBgAHMAhACTAKUAtAC/AM4A1ADIAK4AjQBtAFQA
RQA7ADEAJwAbABgAFgARAA0AEQAUABQAGQAbABcADwANAA0ADgAOAA4AEQARABIAFAAS
ABIAEgASABUAFQATABMAEQARABAAEAARABEAEQATABUAEgASABQAEgASABIAEgAUABQA
FAAUABIAEgATABMAFQAVABUAFQAWABgAGQAaABkAGQAYABcAGQAZABkAGQAZABoAGgAZ
ABcAFwAYABgAGwAbABsAGwAbABwAHAAdAB0AHQAcABwAHQAdAB4AIAAgACAAIQAhACMA
JAAkACYAJgAmACcAJwAoACoALQAuAC4ALwAxADIALwAuAC0ALQAwADIAMwA0ADMANQA2
ADYANwA3ADgAOQA5ADkAOgA6ADcAMwAyADEAMgA0ADUANgA4ADYANQA1ADEALgAtACwA
LQAuAA==
         </WaveFormData>
      </LeadData>
      <LeadData>
         <LeadByteCountTotal>10000</LeadByteCountTotal>
         <LeadTimeOffset>0</LeadTimeOffset>
         <LeadSampleCountTotal>5000</LeadSampleCountTotal>
         <LeadAmplitudeUnitsPerBit>4.88</LeadAmplitudeUnitsPerBit>
         <LeadAmplitudeUnits>��V</LeadAmplitudeUnits>
         <LeadHighLimit>2147483647</LeadHighLimit>
         <LeadLowLimit>268435456</LeadLowLimit>
         <LeadID>V1</LeadID>
         <LeadOffsetFirstSample>0</LeadOffsetFirstSample>
         <FirstSampleBaseline>0</FirstSampleBaseline>
         <LeadSampleSize>2</LeadSampleSize>
         <LeadOff>FALSE</LeadOff>
         <BaselineSway>FALSE</BaselineSway>
         <ExcessiveACNoise>FALSE</ExcessiveACNoise>
         <MuscleNoise>FALSE</MuscleNoise>
         <LeadDataCRC32>1549928678</LeadDataCRC32>
         <WaveFormData>
DAALAAsACwAJAAoACgAKAAwACwALAAsACgAKAAoACgALAAsACwAMAAsACwALAAwADAAM
AAwADAALAAsACwAMAAoACgAKAAoACgAKAAoACgAMAAwADAAMAA4AEAASABcAIAApADAA
OAA9ADwAMgAnABkA/P/Z/7H/h/9s/2f/Zv9i/2j/fv+X/6v/uv/G/9L/3v/q//T/+//+
/wQABgAIAAkADwATABQAEwATABMAEwATABQAFQAWABcAGAAaABkAGQAZABkAGwAbABsA
GwAZABoAGgAaABoAGgAaABoAHAAcABwAHAAbABkAFwAWABcAFwAYABgAGAAYABcAFwAX
ABcAGAAYABoAGwAbABsAGAAYABgAGQAZABkAGgAaABoAGgAaABoAHAAcABwAHQAgACIA
IwAkACMAIwAjACMAJQAlACYAJwAlACUAJgAmACQAJAAkACUAJwAnACgAKAAmACUAJQAl
ACcAJwAmACYAJAAiACIAIQAgACAAHwAfACAAIAAfAB4AHAAbABoAGQAaABkAGAAYABUA
EwATABIAEwATABMAEgARABEAEQARABEAEAAQABAAEQAQAA8AEAAQAA8ADwAPAAwADAAO
AA4ADgAOAA4ADgAOAA4ADgAOABAAEAAPAA8ADgAOAA0ADQANAA0ADQANABAAEAAPAA8A
DwAPAA8ADwAPAA4ADgAOAA0ADQANAA4ADwAPAA4ADgAPABAAEAARABAAEAAQAA8AEQAR
ABEAEAAPAA8AEAARABEAEQAQAA4AEQARABEAEQAPAA8ADwARABMAEgASABEAEgATABQA
FgAUABQAEwARABEAEgATABQAEQAQAA8ADgAQABAAEQASABAADwAPAA4ADQALAA0ADQAP
AA8ADwAOAAwADgAOAA0ADwAPAA4ADgAOAA0ADAAMAAoACgALAAwADgANAA0ADQAOAA4A
DgAOAAwADAAMAAwACgAKAAoACgAJAAgACAAKAAwACwAKAAoACAAIAAgACAAKAAoACQAJ
AAoACgAKAAoACgAKAAoACgAKAAkACAAIAAcACQAJAAcACAAIAAgACAAKAAsACwALAAsA
CgAKAAoACgAKAAoADQAIAAcABgAHAAgACQAKAAsADAANAA4AEAAQABAAEAARABIAEwAU
ABMAEgAQAA8ADgALAAsACgAHAAYABQAFAAQAAAD8//n/+v/5//n/+P/4//f/9//3//f/
9//3//f/9f/3//n/+f/8//3//v///wEAAQABAAEAAAD///7//f8AAAAA//////////8A
AAAAAAAAAP/////9//7//v/+/wAAAAD///7//v////////8AAAAAAAAAAP7//f/9//3/
AAAAAAAAAAD+//7//v/+/wAAAAAAAAAAAgAAAAIACAANABIAFwAeACgAMwA0ACwAIQAZ
AAIA3f+1/43/av9f/17/WP9a/2z/hf+Z/6r/uP/E/87/3P/m/+//9P/2//j//P8BAAUA
BwAHAAcACAAJAAkACQAKAAsADQANAA0ADgANAA0ADQANAA8ADwAPAA8ADwAQABAAEAAO
AA4ADgAOAA4ADgAOAA4ADAALAAoACgALAAsADAAMAAwADAALAAsACwALAAwADAAMAA0A
DQANAAwADAAMAA0ADQANAA4ADgAOAA4ADgAOAA4ADgAOAA8ADwAQABAAEAARABEAEQAR
AA8ADwAQABEAEwATABQAFAASABIAEgATABUAFQAWABYAFgAVABUAFQATABMAEgASABQA
EgASABEAEAAQAA8ADwAOAA4ADQAMAAoACQAIAAcACAAHAAYABgADAAEAAQAAAP//////
//7////////////9//z//P/8//z/+v/4//j/+//7//z//f/6//r//P/8//7//v/+//7/
/v/+//7//v/8//z/+//7//7//v/9//3/+//7//v/+//8//z/+//7//n/+f/5//n/+//6
//r/+v/7//v/+//8//z/+//5//j/+f/6//r/+//7//z//f/9//v/+//7//r/+//7//z/
/f/9//3//P/6/////////////f/9//3////9//z//P/7//z//f/+/wAA/v/+//3/+//7
//z//f/+//7//v/+//7//P/8//3//v/+//3//f/8//v/+f/7//v//f/9//3//P/6//z/
/P/7//n/+f/4//j/+f/5//n/+v/5//j/+P/4//j/9//3//f/+P/4//j/+P/3//b/9f/0
//X/9v/3//j/9v/0//P/9P/1//X/9f/2//P/8v/x//D/8f/y//L/8//0//T/9P/0//L/
8v/y//L/9P/z//L/8v/y//P/8v/v/+//8P/x//L/9P/1//X/9f/z//L/8v/y//D/8P/w
//P/9P/x//L/9P/0//T/9P/1//b/9//4//r/+v/6//r//P/8//v/+//4//X/9f/0//P/
8v/x//H/8v/w/+7/7f/s/+v/6//q/+n/5//m/+X/5f/l/+X/5f/l/+f/6f/p/+3/7//x
//P/8v/x//D/7//x//H/8f/x//L/8v/x//H/8f/x//L/8v/0//T/8//z//H/8v/y//L/
8v/y//H/8P/y//P/8//z//P/8v/x//D/8f/x//L/8//y//L/8v/y//L/8v/y//L/8v/y
//L/8v/w/+7/8P/2//3/AgADAAgADgAZABgAEAAJAAMA9P/b/7n/mf98/23/Yv9c/1z/
bP+B/5X/oP+u/7z/yP/Q/9b/3f/k/+r/8P/0//X/9f/1//f/9//4//n/+f/5//r/+//7
//v/+//8//v/+//7//v/+//7//v/+//5//r/+v/6//v//P/9//7//P/8//z//P/+//3/
/P/8//v/+//8//z//v/+//3//f//////AAAAAP/////+//3//P/8//z//f//////AAAA
AP7//v/+//7///8AAAEAAwACAAIAAQAAAAEAAQABAAEAAQABAAIAAwADAAMABAAEAAUA
BgAHAAkACAAHAAcABgAGAAUABQAFAAUABQAEAAQAAgAAAAAA/////wAAAAABAP///v/8
//r/+v/5//j/9//4//f/9v/2//X/8//z//L/8//z//P/8v/v/+//7//v/+//7v/u/+7/
8P/u/+z/7P/u/+3/7f/t/+7/7v/w//D/7v/u/+7/7v/u/+7/7v/u/+7/7v/t/+3/7v/u
/+3/7f/v/+//7//v/+7/7v/t/+3/7f/t/+3/7f/t/+z/7P/s/+//7//v//D/8f/x//D/
8P/w//D/7//v/+//8P/x//H/8f/x//H/8P/v/+//8P/x//H/8f/w/+7/7//v/+//7//x
//H/8f/z//H/8P/w/+//8f/x//H/8v/z//T/9P/z//D/8P/w//D/8v/y//L/8v/y//L/
8//0//L/8f/x//D/8f/v//H/8f/x//H/8f/w//D/8v/y//H/7//v/+7/7v/u/+3/7P/s
/+7/7v/v//D/7v/t/+3/7f/u/+7/7v/u/+7/7v/u/+7/7P/s/+z/7P/t/+z/7P/u/+z/
6//q/+r/6v/q/+r/6v/s/+z/6//r/+r/6v/q/+r/7P/s/+z/7P/q/+n/6P/o/+n/6//r
/+n/6P/o/+j/6P/q/+v/6//r/+v/6v/q/+r/6v/q/+r/7f/w/+3/8P/x//L/8//0//L/
8v/y//L/8//z//L/7//v/+7/7f/s/+v/6//r/+j/5f/j/+L/4f/h/+D/4P/f/9//3//f
/9//3f/d/93/3//j/+P/5v/n/+r/6//r/+v/6f/p/+n/6f/p/+n/6v/q/+v/6//r/+v/
7P/s/+z/7P/t/+3/7f/u/+z/7P/s/+z/7P/s/+3/7//t/+3/7v/u/+z/7P/s/+v/7f/t
/+7/7v/u/+7/7v/u/+7/7v/u/+7/8P/u/+7/7v/u//T/+/8AAAEABgAOABcAGAASAAkA
///w/9f/uf+X/3j/Zf9c/1b/WP9o/3//kf+e/6z/uv/G/9D/2v/h/+L/5v/s//D/8//z
//X/9f/1//b/9//5//n/+v/7//v/+//7//z/+//7//v/+//7//v/+//7//v//P/8//z/
/v/+//7//v/+//7//v/+/wAA///+//7//////wAAAAD+//7//f/9//////8AAAAAAAAB
AAEAAQAAAAAAAAABAAMAAwAEAAQAAgACAAIAAgAEAAQABAAFAAMABAAEAAQAAwADAAMA
AwAEAAUABwAJAAcABwAIAAgACgAKAAoACwALAAsADAAMAAoACQAJAAkACwALAAoACgAI
AAYABgAFAAYABgAFAAUABAAEAAMAAgAAAP///v/9//3//f/9//7/+//5//n/+P/5//n/
+f/4//n/+f/5//n/+f/4//j/+P/4//b/9P/0//b/9f/1//X/9f/2//n/+v/5//j/9//2
//j/+P/4//j/+P/4//f/9//4//j/9//3//n/+f/5//n/+P/4//f/9//3//f/9//3//j/
+P/5//r/+f/5//n/+v/7//v/+v/6//z//P/7//v/+f/6//v/+//8//3//v/+//3//f/+
/////f/9//z/+v///////////////////wEAAQAAAAAA//////////8AAP//AAAAAP//
AAAAAAAAAAAAAAAAAAAAAAAAAAABAAIAAQD///7//P/+//3/AAABAP////////7//P/+
//7//f///////v/+//7//f/8//z//v/+////AAAAAP////////7//v/+//7//v/+//7/
/v/8//z//P/8//z//P/9/wAA/v/9//z//P/8//z//P/8//7//v/9//3//f/8//v/+v/6
//r/+v/6//z/+//6//r/+v/7//r/9//3//j/+f/6//j/+f/5//n/+f/4//j/+P/4//j/
+P/7//b/9//4//n/+v/7//z//f/+////AAABAAIAAwAEAAQABAAEAAMAAQAAAP3//f/+
//3//P/7//v/+//4//X/8//y//H/8f/y//L/8f/x/+//7//v/+//8f/x//P/9f/1//j/
+f/6//v/+//7//v//f/9//3//f/7//z//P/7//3//f/9//7/AAAAAAAA////////AAAA
AAIAAgACAAEAAAAAAAEAAQADAAQABAAEAAIAAgABAAEAAQACAAIAAgACAAIAAgACAAIA
AgACAAIAAgACAAYACgAQABcAGgAhACoANAA3ADQAJgAZAAkA7P/F/5v/df9i/1//Xv9e
/2r/gP+X/6v/uv/E/87/3P/o//L/9//8//7/AAAEAAcACQANAA8ADwAQABEADwAPABAA
EQATABMAEwAUABMAEwATABMAEwATABMAEwAVABYAFgAWABQAFAAUABQAFAAUABQAFAAU
ABMAEgASABEAEQASABIAFAAUABMAEwARABEAEgASABQAFQAVABUAFAAUABQAFQATABMA
FAAUABUAFgAXABgAFgAWABYAFwAZABoAGgAaABkAGQAZABkAGwAbABwAHQAdAB0AHgAe
ABwAHAAcAB0AHwAfACAAIAAeAB0AHQAdAB8AHwAeAB4AHgAcABwAGwAYABgAFwAXABgA
GAAXABYAFgAVABQAEwAQAA8ADgAOAA8ADQANAAwACwALAAsACgALAAsACwALAAsACgAK
AAoACgAIAAYABgAHAAcACAAJAAcABgAHAAYACAAIAAgACAAKAAoACgAKAAgACAAHAAcA
CgAKAAkACQAJAAkACQAJAAwADAALAAsACQAJAAkACQAJAAgACAAIAAkACQAJAAoACQAJ
AAgACAAKAAoACQAJAAsADAANAA0ACwALAAsACgALAAsADAANAA8ADwAOAAwADwAPAA8A
DwAPAA8ADwARABEAEAAQAA8AEQARABEAEgASABIAEQAPAA8AEAARABIAEgASABIAEgAS
ABIAEwAUABQAEwATABIAEwARABMAEwATABMAEwASABIAFAAUABMAEQARABAAEAARABEA
EQASABAAEAARABIAEgARABEAEQAQABAAEAAQABIAEgASABIAEgASABIAEgARABAAEAAS
ABQAEwASABIAEgASABIAEgASABIAEQARABQAFAAUABQAEwASABEAEAARABEAEQASABMA
FQAVABMAEgASABIAEgAUABUAFQAVABMAEgASABIAEgASABIAFQAUABMAFAASABIAEgAS
ABMAFAAVABYAFwAYABkAGgAcABwAHAAcAB4AHQAdABwAFwAXABYAFQAUABMAEwATABAA
DQALAAoACQAJAAgACAAJAAkACQAJAAcABwAHAAcACQALAAsADgAPABAAEQARABEAEQAR
ABEAEQARABEAEgAQAA8ADwAPABEAEgASABIAEgARABEAEQAQABAAEAAQABIAEQAQABAA
EQARABEAEgAQABAAEAAQAA8ADwAPABAADgAOAA4ADgAPABAAEQASABAADgAQABIAEgAU
ABoAIQAmACsAMAA6AEMARAA6AC8AJQAQAOv/w/+Z/3T/Z/9q/2r/bP9+/5X/q/+8/8j/
0v/e/+r/9v8BAAYACAAKAAwADwAVABUAGQAZABoAGwAdAB0AHgAfAB0AHQAdAB4AHwAf
AB8AHwAfAB8AHwAfAB8AIAAgACAAIAAgACAAIAAeAB4AHgAeACAAHwAeAB4AHwAfACAA
IAAgACAAHwAfAB8AHwAgACAAHgAfAB8AHwAfACAAIQAjACEAIQAiACIAIgAiACIAIgAk
ACQAJAAlACUAJgAmACYAJwAnACcAJwAlACUAJgAnACcAJwAoACgAKAAoACgAKQApACkA
KgAqACoAKQApACkAKwArACoAKgAqACgAKAAnACYAJgAlACUAIgAiACEAIAAgAB8AHgAd
ABwAGwAaABoAGQAXABcAFgAVABUAFQAUABEAEQARABEAEQAQABAAEAASABAADgAOABAA
DwAPAA8ADgAOABAAEAAOAA4ADgAOABAAEAAQABAADgAOAA0ADQAQABAADwAPAA0ADQAN
AA0ADAAMAAsACwAMAA0ADgAPAA0ADAAMAAwACwALAAsADAAPAA8ADgAOAA4ADgANAA0A
DwAQABEAEQAQAA8ADgAMAA0ADQAOAA8AEQARABAADgAQAA8ADgANAA4ADwAQABMAEwAS
ABIAEQARABEAEQASABMAFAAUABMAEAAQABAAEAASABIAEgASABEAEAAQABAAEAAPAA8A
DgAPAA0ADwAPAA0ADQANAAwADAAOAA4ADQALAAsACgAKAAwACwAKAAoADAAMAA0ADgAN
AAsACgAJAAoACgAKAAoACAAIAAgACAAKAAoACgAKAAkACAAIAAoACAAHAAYABgAIAAgA
CAAIAAgACAAHAAcABgAGAAYABgAGAAYABgAGAAgABwAGAAYABgAHAAYAAwAEAAQABAAE
AAIAAwADAAMAAwACAAIAAgACAAIAAgAFAAYAAwACAAIAAgACAAIAAgACAAIAAgADAAQA
BQAGAAgACAAIAAgACAAIAAgACAAIAAgABwAHAAYAAwADAAIAAgACAAIAAwACAP7/+v/3
//j/9//3//b/9f/z//L/8f/x//H/8f/x//P/9f/3//f/+P/5//r/+//9//3//f/9//v/
+//7//v/+v/6//n/+f/7//v//P/8//v/+v/4//f/+f/6//r/+v/6//r/+f/4//j/+f/5
//n/+v/6//r/+v/4//f/9//3//r/+v/6//r/+P/4//j/+P/4//j/+P/4//j/+P/+/wIA
BwAKAA0AFAAeACUAIgAYABEAAwDq/8v/qf+H/3D/Z/9e/1z/Zv96/43/n/+s/7r/yP/U
/9z/5P/r//D/8v/2//j/+f/7//3//////wAAAQABAAEAAgADAAMAAwADAAQAAwADAAMA
AwADAAMAAwADAAUABgAGAAYAAwACAAEAAAACAAIAAgACAAQAAwACAAIAAQABAAIAAgAE
AAQAAwADAAMAAwAEAAQABgAHAAcABwAEAAQABAAFAAUABQAGAAYABgAGAAYABgAGAAYA
BgAHAAcACAAIAAgACQAJAAkACQALAAsADAANAAsACwAMAAwADAAMAAwADQANAA0ADgAO
AA4ADQANAA0ADQANAAwADAAOAAwADAALAAkACAAGAAUABgAGAAUABAACAAEAAAD///7/
/f/8//z//f/7//v/+v/3//f/9//2//b/9//4//n/9//2//b/9v/2//T/8v/y//P/8//0
//X/8v/y//T/9P/2//b/9v/2//T/9P/0//T/9P/0//P/8//2//b/9f/1//P/8//z//P/
9v/2//X/9f/1//X/9f/1//P/8v/y//L/9f/1//X/9v/1//X/9P/0//T/9P/z//P/9f/2
//f/9//1//X/9f/0//X/9f/2//f/9//3//b/9P/5//n/+f/5//f/9//3//n/9//2//b/
9f/2//f/+P/6//r/+v/5//f/+P/4//j/+P/6//r/+v/6//j/+P/5//r/+v/5//n/+P/5
//f/+f/5//f/9//3//b/9P/2//b/9f/3//f/9v/2//j/9//2//b/9P/0//X/9v/4//f/
9//3//T/9P/0//T/9P/0//T/9P/2//b/9v/2//P/8v/y//T/9P/z//L/8v/y//L/8v/y
//T/9P/z//P/8v/y//L/8v/w//D/8P/w//L/8f/w//D/7//x//H/7//v//D/8f/y//L/
8//z//P/8f/w//D/8P/w//D/8P/z//L/8f/y//P/9P/1//b/9//4//n/+v/4//j/+P/4
//f/9//2//P/9f/0//P/8v/x//H/8f/u/+3/6//q/+n/5//m/+b/5f/l/+X/5f/l/+f/
5//n/+n/6f/p/+z/7f/w//H/8f/x/+//7//v/+//7//v//D/8P/w//H/8v/z//P/8v/x
//D/8f/x//H/8v/y//L/8v/y/+//7v/u/+//8f/x//L/8v/w//D/8P/v//H/8f/y//L/
8P/w//D/8P/y//L/8v/y//T/8P/u//L/9P/0//v/AAABAAYADgAXABYAEAAHAP3/6v/N
/6//lf+A/3P/av9m/2j/eP+J/5v/qP+0/8D/zP/W/97/4//m/+j/6v/u//P/9//3//j/
9//3//f/9//3//j/+f/5//n/+f/6//v/+//7//v//f/9//3//f/7//z//P/8//z//P/8
//z//v/+//7//v/+//3//P/8//3//f/+//7//v/+//3//f/9//3//v/+//7/////////
/v/+//7///8BAAEAAgACAAEAAAD///7//P/8//z//f///wAAAAAAAP//////////AQAB
AAIAAwADAAMABAAEAAQABAAEAAUABQAFAAYABgAEAAMAAwADAAUABQAEAAQABAACAAIA
AQACAAIAAQABAAAAAAD///7//v/9//z/+//8//v/+v/6//n/9//3//b/9f/1//X/9P/z
//P/8//z//P/8v/y//L/8//y//H/8v/0//P/8//z//L/8v/0//T/9v/2//b/9v/1//T/
8//y//X/9v/2//f/+P/4//f/9//3//f/9//3//j/+P/3//f/9//3//f/9//5//j/+P/4
//v/+//7//z/+//7//r/+v/8//z/+//7//n/+v/7//v/+//7//v/+v/7//v//P/9//3/
/f/8//r////////////+//3//P/9/////v/+//3//f/9//3//v/9//7//v/9//7//v/+
//7//v/+//7//v/8//z//f/+//7//f/9//z//f/7//3//f/////////+//z//v/+//3/
//////7//v8AAP///v/+//7//v///wAAAAD////////8//z//P/8//7//v/+//7//v/+
//7//v/9//z//P/+//7//f/8//z//P/8//z//P/+//7//f/9//z//P/8//z//P/8//z/
/P/+//3//P/8//v//f/9//v/+//8//3//v/8//3//f/9//3//P/8//z//v/+//7/AQD+
//3//v8AAAAAAAAAAAMABAAFAAYACAAIAAgACAAIAAgACAAHAAUABAABAAEAAgABAAAA
/////////P/5//f/9v/1//X/9v/2//X/9f/z//P/8//z//X/9f/3//n/+//+////AAD/
/////////wEAAQABAAEAAQACAAIAAQD///////8AAAAAAAAAAP//AQABAAIAAgACAAIA
AgABAAAAAAABAAEA//8AAAAAAAABAAIAAgADAAEAAgACAAIABAAEAAQABAACAAIAAgAC
AAIAAgAEAAoAEAAXABoAHwAoADQANwAwACYAHQANAO7/x/+d/3X/YP9f/1z/XP9q/4L/
l/+p/7j/xP/O/9r/5v/w//f//P8AAAIABgAHAAkACQANAA0ADgAPAA8ADwAQABEAEQAR
ABEAEgAVABUAFQAVABQAEwASABEAEwAUABQAFAAUABQAFAAUABIAEgASABIAEAAPAA4A
DgAIAAUAAwAAAAIAAgABAAEAAwADAAQABAACAAMAAwADAAQABAAEAAUAAwADAAQABAAF
AAYABwAIAAgACAAIAAkACQAKAAoACgALAAsACwALAAsACwAMAA0ADQANAA4ADgAOAA4A
DgAPAA8ADwAQABAAEAAPAA8ADwAPAA8ADgAOAA4ADAAMAAsADAAMAAsACwAIAAgABwAG
AAgABwAGAAUABAADAAIAAgD///3//f/8//3//f/9//z/+//7//v/+//5//j/+P/4//r/
+P/2//b/+P/3//f/9//2//b/+P/4//b/9v/2//b/9//4//n/+v/4//j/9//3//r/+v/5
//n/+f/5//n/+f/6//r/+f/5//v/+//7//v/+f/4//j/+P/7//v/+//8//z/+//5//j/
+v/6//n/+f/7//z//f/9//v/+//7//r/+v/7//3////9//3//P/6//v/+//7//v//P/9
//7/AQD///7//v/9/////////wAAAAAAAP///f/+//7//v/+/wAAAAAAAAAA/v/+////
AAD+//3//f/8//3/+//9//3//////////v/+/wAAAAD///3//f/8//z//v/9//z//P/6
//r/+//8//z/+//7//v//P/8//z//P/6//r/+v/6//r/+v/6//r/+//6//r//P/6//n/
+P/4//n/+v/7//z/+//6//j/9//6//r/+v/6//r/+v/6//r/+v/5//j/+P/7//3//f/7
//n/+P/3//b/+P/5//n/+f/5//j/+P/4//f/9v/1//f/9v/3//T/9v/2//b/9v/3//j/
+f/6//z//P/8//z//v/+//7//v8AAAAAAAAAAP3//f/8//n/+f/4//f/9v/1//X/9f/y
/+//7f/s/+v/6//q/+r/6f/p/+n/6f/p/+v/6//r/+3/7//v//L/8//y//P/8//z//X/
9f/1//X/8//z//T/9P/z//P/8//z//T/9P/0//T/8//z//P/9P/2//b/9v/2//X/9P/0
//X/8//z//T/9P/2//b/9v/1//P/8//0//T/9P/0//T/9P/0//T/9P/0//b/9P/0//b/
+v/+/wUACgANABgAJAAnACQAHAATAAUA6P/D/5n/cf9U/0v/TP9K/1L/Zv99/5H/ov+u
/7r/xv/S/97/5//s/+7/8v/0//X/+//9//////8AAAEA/////wAAAQABAAEAAQACAAMA
AwADAAMAAQABAAEAAQACAAQABQAGAAUABAADAAIABAAEAAQABAAGAAUABAAEAAEAAQAC
AAIAAgACAAEAAQABAAEAAgACAAIAAwADAAMAAgACAAIAAwADAAMABAAEAAYABgAGAAYA
BAAEAAQABQAFAAYABgAGAAcABwAHAAcABwAHAAgACQALAAsADAAMAAwADAAMAA0ACwAL
AAwADAAOAA0ADQANAAwACwAJAAgACgAIAAgABwAGAAYABQAFAAQABAADAAIAAgABAAAA
///8//v/+v/6//n/9//3//b/9f/1//X/9P/z//P/8//z//H/8P/w//D/8P/u/+z/7P/u
/+3/7f/t/+r/6v/s/+z/7P/s/+z/7P/s/+z/7P/s/+z/7P/r/+v/7f/u/+7/7//t/+3/
7f/t/+7/7v/t/+3/6//r/+v/6//r/+r/6v/q/+v/6//r/+z/7P/r/+n/6P/p/+r/6v/r
/+n/6v/r/+v/6//r/+v/6v/r/+v/7P/t/+v/6//q/+j/6//r/+v/6//t/+3/7f/v/+3/
7P/s/+v/6//r/+v/7P/r/+z/7P/r/+z/7P/s/+z/7v/u/+7/7v/t/+z/7P/s/+7/7f/t
/+z/6f/n/+n/6f/r/+v/6//q/+z/7v/u/+3/6//r/+r/6v/q/+n/6P/o/+r/6v/r/+z/
6v/p/+n/6f/q/+r/6v/q/+n/6P/n/+b/5//o/+n/6v/n/+b/5v/o/+j/5//m/+b/6P/o
/+j/6P/n/+b/5P/j/+T/5P/k/+T/5P/k/+T/5P/m/+X/5P/k/+T/5f/k/+H/4f/i/+P/
5P/i/+P/4//j/+P/4v/i/+L/4P/g/+D/4//i/+P/5P/i/+L/4v/i/+L/4v/i/+L/4v/i
/+L/4v/g/+D/4P/g/+P/5P/l/+b/5v/m/+b/5v/o/+j/6P/o/+f/5//m/+P/4//i/+H/
4P/f/9//3//c/9j/1f/T/9H/0v/S/9P/0//R/9H/0f/R/8//z//P/9H/1f/V/9j/2f/Y
/9n/2f/Z/9v/2//b/9v/2//b/9z/3P/Z/9n/2f/Z/9z/3P/c/9z/2f/Z/9n/2v/a/9r/
2v/a/9f/1v/W/9f/1//X/9j/2P/Y/9j/2P/X/9X/1f/W/9b/2P/Y/9j/2P/Y/9j/2P/Y
/9b/1v/W/9b/3P/k/+v/7v/x//r/BgALAAYA+v/x/+X/yP+d/3X/T/80/y//MP8u/zj/
UP9p/3v/iP+S/5z/qv+2/8D/yf/Q/9T/1v/Y/9n/1//X/9v/2//c/93/3//f/+D/4f/f
/9//3//g/+P/4//j/+P/4f/h/+H/4f/h/+L/4v/i/+L/4v/i/+L/4f/g/9//3v/f/9//
3//g/93/3f/e/97/4P/g/9//3//f/9//4P/g/9//3//e/93/3v/e/97/3//d/93/3v/e
/97/3v/e/97/3v/e/97/3//d/97/3v/e/9//3//f/9//3v/d/93/3f/f/9//4P/g/+L/
4v/i/+P/4v/h/+H/4P/h/+H/4v/j/+H/4f/g/+D/3v/c/9z/2//c/9z/2//b/9n/2P/W
/9T/1v/V/9T/0//S/9H/0P/Q/83/y//L/8r/y//L/8v/yv/H/8f/x//H/8f/xv/G/8b/
xv/E/w==
         </WaveFormData>
      </LeadData>
      <LeadData>
         <LeadByteCountTotal>10000</LeadByteCountTotal>
         <LeadTimeOffset>0</LeadTimeOffset>
         <LeadSampleCountTotal>5000</LeadSampleCountTotal>
         <LeadAmplitudeUnitsPerBit>4.88</LeadAmplitudeUnitsPerBit>
         <LeadAmplitudeUnits>��V</LeadAmplitudeUnits>
         <LeadHighLimit>2147483647</LeadHighLimit>
         <LeadLowLimit>268435456</LeadLowLimit>
         <LeadID>V2</LeadID>
         <LeadOffsetFirstSample>0</LeadOffsetFirstSample>
         <FirstSampleBaseline>0</FirstSampleBaseline>
         <LeadSampleSize>2</LeadSampleSize>
         <LeadOff>FALSE</LeadOff>
         <BaselineSway>FALSE</BaselineSway>
         <ExcessiveACNoise>FALSE</ExcessiveACNoise>
         <MuscleNoise>FALSE</MuscleNoise>
         <LeadDataCRC32>2201141458</LeadDataCRC32>
         <WaveFormData>
+v/6//r/+v/4//n/+f/5//v/+v/6//r/+f/5//n/+v/8//z/+//7//z//P/8//3//f/9
//3//f/9//3//f/+//7//v/+//////////////8BAAMABAAHAAkAEQAaACoAPwBYAHEA
iAChALUAygDeAOEAyACiAHEANwD8/8H/f/9M/0H/V/90/4z/oP+z/8L/0v/h/+z/9P/4
//7/AgAEAAcADgARABEAEAAQABAAEQARABEAEQAVABUAFQAVABUAFQAVABMAFwAXABcA
FwAVABYAFgAXABcAFwAXABcAGAAZABsAHQAaABkAFwAWABcAGAAZABsAGgAaABsAGwAb
ABwAHAAdAB8AHwAgACAAHwAfAB8AHwAiACMAJAAkACQAJAAkACQAJgAmACYAJwAqACsA
KwAtAC0ALQAtAC4ALwAvADIAMgAyADIAMwA0ADUANQA2ADcAOAA4ADgAOgA4ADgAOAA4
ADoAOwA8AD0APAA7ADoAOAA2ADUANQAzADMANAA0ADUAMgAxADAALgAwAC8ALgAuACsA
KgApACcAKAAnACcAJgAjACIAIQAgAB8AHgAdABsAGwAaABkAGQAWABYAFgAUABEADwAO
AA4AEAAQAA4ADgAMAAwADAAMAA4ADAALAAsACwANAA0ADQANAAwADAALAA0ADQANAA4A
DAAMAAwADAAOAA4ADQANAA4ADQAMAAsADQANAA0ADAAOAA4ADwAQAA8ADgANAA0ADgAP
ABAAEQAQABAAEQARABAAEAARABEAEgASABIAFAAUABMAEgARABMAEwATABQAFgAWABYA
FgAVABQAEwASABMAEwAUABcAFgAVABQAEwAUABUAFgAWABYAFQAVABUAEwARABEAEgAT
ABMAEwATABMAEwASABEAEQASABIAEwATABIAEQAQAA8ADwAPAA4ADgAPAA8ADwAOAA4A
DgAOAA0ADgAPABAADwAPAA4ADQALAAsACwALAAsADAANAA4ADAAMAAwACwANAAwACwAL
AAsADAANAA0ADQANAAsACwAMAAsACwALAAoACgAJAAcABwAHAAgACAAIAAkACgAKAAoA
CgAKAAoACwAJAAgACAAIAAcABgAIAAgACAAIAAoACgAKAAoACgAKAAoACgANAA4ADwAQ
AA8ADgAMAAsADAAMAAwACwAMAAwADAAMAAkABwADAAIABAAEAAQABAADAAEAAAAAAAAA
AAAAAAAA/f/9////AAABAAIAAgACAAQABAADAAIAAAD+//3//P/9//7///8AAP7//v//
//////////7//v/+/////////wAAAAAAAP////8AAAAAAAABAAEAAQABAAEAAQABAAEA
BAAEAAQABAADAAMAAwADAAMABQAFAAYACQAJAA8AGgAoADkATgBlAIIAnwCzAMQA2ADl
ANQArAB9AEcADADR/5P/WP8//0v/aP+C/5j/q/+8/8r/2//q//L/+P/6//z/AAAHAAwA
DwAOAA4ADwAQAA8ADwAPAA8AEwATABMAEwAVABUAFQATABUAFQAVABUAFQAWABYAFwAX
ABcAFwAXABkAGQAaABsAGgAZABcAFgAYABgAGAAZABoAGgAbABsAGwAcABwAHQAdAB0A
HgAeACEAIQAhACEAIgAjACQAJAAkACQAJAAkACYAJgAmACcAKAApACkAKwArACsAKwAs
ACsAKwAuAC4AMgAyADMANAAzADMANAA1ADgAOAA4ADoAOAA4ADgAOAA5ADkAOQA5ADkA
OQA5ADgAOAA3ADcANQA0ADQAMwAzADIAMQAwAC4AMAAvAC4ALgAsACoAKAAlACYAJQAl
ACQAIwAiACEAIAAfAB4AHQAbABoAGAAWABUAFgAWABYAFAATABEAEAAQABIAEgAQABAA
DgAOAA4ADgAOAAwACwALAAsADQANAA0ACwAKAAoACQALAAsACwAMAAsACgAJAAgACgAK
AAkACQALAAsACwALAAoACQAIAAYABwAIAAoADAAKAAoACgALAAsACwALAAsADAAMAA0A
DQAMAAwADQANAA4ADgAOABAAEAAPAA4ADQANAA0ADQAOABAAEAAQABAADwAOAA0ADAAN
AA0ADgARAA8ADwAPAA8ADQANAA0ADAAOAA0ADQANAAsACQAJAAoADQANAA0ADQAMAAsA
CQAHAAYABgAFAAUACAAIAAgACAAFAAUABQAEAAQABQAFAAUABAAEAAQABAAAAAAAAAAA
AAEAAQAAAP////////////8AAAAAAAAAAP3//P/7//n/+v/6//r/+//7//z//f/9//v/
+//5//n/+v/5//n/+f/3//j/+P/3//f/9//4//j/9v/3//j/+P/2//b/9v/2//f/9f/0
//T/9v/z//T/9v/2//b/9v/3//j/+f/6//z//P/8//z//P/8//v/+//4//j/+P/3//T/
9P/0//T/9P/z//D/8P/w//D/8P/w/+3/6//q/+r/6v/q/+r/6v/n/+f/6f/q/+7/8P/x
//L/7//u/+z/6v/r/+r/6v/q/+j/6P/o/+j/6v/q/+v/6//r/+v/6v/q/+j/6f/p/+n/
6v/q/+r/6f/p/+r/6v/q/+n/6f/p/+n/6//r/+v/6//q/+r/6v/q/+v/6//r/+v/6//t
/+3/7v/t/+//8/8AABIAJQA4AE0AaACHAJ8AqgC6AMkAvACSAGEAKQDo/6P/X/8q/xf/
K/9O/2r/fP+R/6b/tv/D/8z/1v/e/+T/6v/u/+//8P/x//T/9P/1//b/9//3//f/9//3
//f/9//3//n/+f/5//f/+f/5//n/+f/3//j/+P/5//v/+//7//v/+f/5//r/+//7//v/
+v/6//r/+v/6//v/+v/6//v/+//9//7//v////3//f/+//7///////////8AAAEAAgAC
AAIAAgACAAIABgAGAAYABwAHAAcABgAHAAkACQAJAAoACwALAA4ADgAQABAAEQASABUA
FQAWABcAFwAWABUAFgAWABYAFgAWABcAFwAXABcAFwAXABcAFgAWABUAFQATABAAEAAP
AA8AEAAPAA4ADAAKAAkACAAIAAcABgAFAAMAAgABAAEAAAD9//z/+//6//v/+v/5//f/
9//2//X/9f/0//T/9P/y//P/8f/w//D/8P/w/+7/7v/u/+7/7v/u/+7/7P/r/+v/6f/r
/+v/6//r/+r/6v/p/+n/6f/p/+r/6P/o/+j/6P/o/+j/5//n/+v/6//r/+v/6f/p/+n/
6P/m/+b/5//o/+n/6v/r/+3/6//r/+v/6//q/+r/6//r/+z/7P/t/+3/7P/s/+z/7v/t
/+3/7f/t/+3/7f/t/+7/7v/u/+7/7v/u/+7/7v/u/+z/6//r/+3/7f/t/+3/7f/t/+3/
7f/s/+z/6//r/+v/6f/n/+f/6P/n/+f/5//n/+n/6f/o/+f/5v/m/+X/5f/k/+T/5P/k
/+X/5f/l/+T/4v/j/+P/4//i/+L/4v/i/+L/4v/i/+L/4f/h/+D/3//h/+H/4f/h/97/
3v/e/97/3v/e/97/3f/f/97/3f/d/93/3v/f/9//3//f/93/3f/c/9v/2//b/9v/3P/c
/9v/2f/Z/9r/2v/a/9v/3P/c/9r/2v/a/9r/3P/b/9v/3P/g/93/3v/h/+L/4//k/+L/
4v/i/+L/4//j/+L/4v/i/+H/4P/g/+D/4P/e/93/2v/a/9r/2v/Y/9j/1//V/9X/1v/X
/9j/1//W/9T/0//X/9j/2f/a/9z/3P/c/9z/2f/Y/9f/1v/W/9b/1v/W/9b/1v/W/9b/
1//X/9f/1//Y/9j/2P/Z/9j/1//X/9b/1//X/9j/2v/Y/9j/2f/Z/9f/1//X/9f/2f/Z
/9r/2v/a/9r/2//b/9n/2f/Z/9v/3f/c/93/4f/l//D/AgAVACgAPwBaAHkAkQCgALAA
vwCwAIgAWQAjAN7/lf9P/xj/B/8Z/zz/WP9s/3//kv+i/6//vv/G/8j/zv/U/9j/2f/c
/9//3v/e/9//4P/j/+P/4//j/+X/5f/l/+X/5f/l/+X/4//n/+f/5//n/+f/6P/o/+n/
6//r/+v/6//p/+n/6v/r/+3/7f/s/+z/7P/s/+z/7f/u/+7/7//v//H/8v/y//P/8//z
//T/9P/z//P/8//z//b/9//4//j/+P/4//j/+P/8//z//P/9//z//f/9////////////
AAACAAMABwAIAAkACAAIAAgACgALAA0ADwAQABAAEAASABAAEAAQABAAEwATABMAEwAR
ABEAEQAQABIAEQARAA8AEAAQAA8ADwAMAAsACgAIAAoACQAIAAgABQAEAAMAAQAAAP//
///+/////v/9//z/+//6//n/9//4//b/9P/z//L/8v/y//D/8P/v/+//8P/u/+7/7P/s
/+7/7v/u/+7/8P/u/+3/7f/r/+3/7f/t/+//7v/u/+3/7f/t/+3/7v/t/+z/6//q/+v/
7P/s/+3/7f/t/+3/7f/v/+//7//u//D/8P/x//L/8P/w//D/8f/y//P/9P/1//T/9P/1
//X/9P/0//X/9f/1//b/9//6//n/+f/5//n/+//7//v//P/8//z//P/8//z//P/8//z/
/P/7//v//f/7//v/+//7//3//f/9//z/+v/5//n/+f/8//v//P/+//3//f/9//3/+//7
//r/+f/5//r/+v/7//v/+v/5//j/+f/5//n/+P/6//v/+//7//j/+P/4//j/+P/4//j/
+P/5//n/+P/3//n/+f/5//n/+P/4//j/+P/4//j/+P/3//j/+P/4//n/9//4//n/+f/7
//v/+f/5//n/+f/6//v/+v/6//n/9//2//f/+f/6//j/+f/6//r/+v/6//r/+v/7//n/
+P/4//j/9//6//z//P/8//z//f/+////AAABAAIAAwAEAAQABAAEAAMAAQAAAAAAAAAB
AAAAAAAAAP7//P/7//j/+P/4//j/+P/6//n/9//2//T/9P/0//T/9v/1//X/9//4//n/
+v/6//r/+v/6//n/+v/5//j/+P/2//b/9v/2//j/+P/4//n/+f/5//n/+P/4//j/+f/5
//v//P/8//z/+f/5//r/+v/7//3//v////3//f/9//3//f/+//7//v/+////////////
//8BAAEAAgAFAAsAFQAiADIARwBeAHcAkgCrAL8A0gDgAN8AwACUAF8AJQDo/6f/af9E
/0P/Xf96/5D/pP+z/8L/0P/h/+7/9P/4//r//P8AAAMABgAJAAoACgALAAwACwALAAsA
CwAPAA8ADwAPAA8ADwAPAA0ADQANAA0ADQAOABAAEQATABIAEQAQAA8AEQARABIAEwAR
ABEAEAAQABAAEAAQABEAEgASABMAEwARABIAEgATABUAFQAWABYAFwAXABcAFwAWABcA
GAAYABoAGgAaABoAGgAaABoAGwAeAB8AHwAhACEAIQAhACIAIwAjACYAJgAoACgAKQAq
ACkAKQAqACsALAAsACwALgAuAC4ALgAuAC8ALwAvAC8ALwAvAC8ALgAtACsAKgAnACgA
KAAnACcAJgAlACQAIgAgAB8AHgAeAB0AHAAbABkAGAAXABcAFgAVABQAEwASAA8ADgAN
AAsACgAIAAYABQAEAAQABAACAP///f/8//z//v/+//z//P/6//r/+v/6//r/+P/3//f/
9//5//n/+f/3//b/9v/1//b/9//4//r/+P/4//j/+P/2//b/9f/1//f/9//3//f/9//3
//f/9v/2//b/9//4//b/9v/2//f/9//3//f/9//4//j/+f/5//b/9v/3//f/+P/4//j/
+v/5//n/+f/5//n/+f/5//r//P/8//z//P/6//r/+v/6//r/+f/5//v/+//7//v/+//5
//n/+f/4//n/+f/6//v/+//5//n/+v/5//n/+f/5//n/+f/4//f/9v/2//X/9f/2//b/
9v/2//X/9f/1//T/8v/z//P/8//y//L/8v/y//L/8v/y//L/8//z//L/8f/x//H/8f/x
//L/8v/y//L/8v/y//L/8f/x//D/7//v/+//8P/x//H/7v/t/+r/6f/q/+v/7f/v/+3/
7v/u/+3/6//r/+z/7P/q/+v/7P/s/+r/6v/q/+r/6v/p/+n/6v/s/+v/6v/o/+j/6P/o
/+n/6v/r/+z/7v/u/+7/7v/v//D/8f/y//T/8//z//L/8f/w/+7/7P/s/+z/7P/q/+n/
5v/m/+b/5P/k/+T/4//k/+T/5f/m/+X/5P/j/+H/4f/j/+T/5f/m/+b/5v/m/+b/5f/k
/+P/5P/k/+T/5P/i/+L/4v/i/+T/5f/l/+X/5f/k/+T/5P/j/+P/4//k/+b/5v/l/+X/
5v/m/+b/5//n/+f/5//n/+f/5//n/+j/6P/o/+j/6f/r/+v/6//r/+v/6f/s/+//8f/3
/wQAFAAlADgATwBqAIUAmQCsAMAAzQC8AJYAZwAvAPD/tf95/0T/K/85/1b/bv+C/5X/
pP+y/8P/1P/g/+T/6P/q/+z/7//0//f/+v/6//v//P//////////////////////AwAD
AAMAAQADAAMAAwADAAUABgAGAAcABwAHAAcABwAHAAcACAAJAAsACwAKAAoACgAKAAoA
CwAMAAwADQANAA8AEAAQABEAEQARABIAEgATABMAEwATABQAFQAWABYAGgAaABoAGgAc
ABwAHAAdAB4AHwAfACEAIgAjACQAJgAlACUAKAAoACoAKgArACwALQAtAC4ALwAyADIA
MgA0ADQANAA0ADQANQA1ADUANQA1ADUANQA0ADQAMwAzADEAMAAwAC8ALwAwAC8ALgAs
ACoAKQAoACgAKQAoACcAJQAkACMAIwAiACEAIAAfAB4AHwAeAB0AGwAaABgAFgAVABQA
FAAUABIAEwARABAAEAAOAA4ADAAMAA4ADgAOAA4ADAAKAAkACQALAA0ADQANAA0ADAAM
AAsACwALAAsADAAOAA4ADgAOAA4ADgANAA0ADQANAA0ADQAPAA8ADwAOAA4ADgAPABAA
EAAQABAAEQAPAA8ADwAPABIAEgATABMAEgASABMAEwAQABAAEAASABUAFQAVABUAFQAV
ABUAFgAUABQAFAAUABcAGAAZABoAGAAXABcAGQAZABkAGQAZABcAFwAXABYAGAAXABcA
FwAXABUAFQAWABUAFQAVABUAFQAVABQAEwASABIAEQARABIAEgASABIAEwATABMAEgAR
ABEAEAAPABAAEAAQABAADgAOAA4ADgAPAA8ADgANAA0ADQANAA0ACgAKAAoACgAMAAwA
DAALAAsACgAJAAkACQAKAAsACwAJAAkABwAHAAcABwAIAAkABwAIAAgABwAHAAcACAAI
AAcABwAHAAYABgAGAAYABgAFAAMAAgACAAgABwAEAAQABAAEAAQABAAEAAQABAAGAAYA
BgAGAAgACAAIAAgACgAKAAoACgAKAAoACQAJAAgACAAIAAcABgAGAAYABgACAAEA/v/+
//7//v/+//7//f/7//r/+v/4//j/+P/4//n/+f/7//z//f/+//7//v/+//7//f/8//v/
+v/6//r/+v/6//r/+v/6//r/+//7//n/+f/4//j/+v/7//v/+//6//r/+v/5//n/+v/6
//r/+//7//v/+//7//v/+//7//z//P/8//z/+//7//v/+//9//////8AAAEABQAPABoA
KgA9AFQAbQCKAKcAuQDIANoA2wC4AIgAVwAdANr/l/9Z/zL/M/9P/2z/hP+a/63/wP/S
/93/6P/w//T/9v/6/wAAAQAEAAUABgAGAAcACAALAAsACwALAA0ADQANAA0ADgANAAwA
CQANAA0ADQANAA8AEAAQABEADgANAAwACwAMAA0ADwARAA8ADwAOAA4ADgAOAA4ADwAQ
ABAAEQARAA8AEAAQABEAEwATABQAFAATABMAEwATABIAEwAUABQAGAAYABgAGAAYABgA
GAAZABoAGwAbAB0AHQAdAB0AHgAhACEAJAAkACQAJAAlACYAJwAnACgAKQAqACoAKgAs
ACwALAAsACwAKwArACsAKwAtAC0ALQAsACoAKQApACcAJgAmACUAJQAiACEAIAAeABwA
GwAaABoAGgAaABoAGQAWABUAFQAUABUAFAATABIAEQAQAA8ADQAMAAoACAAHAAgACAAI
AAYABQADAAIAAgAEAAQAAgACAAAAAAAAAAAAAAD+//3//f///wEAAQABAP///v/+//3/
////////AAD+//7//v/+//z//P/7//v//f/9//3//f/9//3//f/8//z//P/9//7//v/+
//7//////////////wAAAAABAAEAAAAAAAEAAQABAAIAAwAGAAYABQAEAAMAAwADAAMA
BAAGAAYABgAGAAUABAADAAIABAADAAMABQAHAAcABwAHAAUABQAFAAQABAADAAMAAwAD
AAEAAQACAAMAAwADAAMAAgABAP///f/9//7//v///wAAAAAAAAAA/f/9//3//P/+////
//////z//P/8//z/+v/6//r/+v/7//v/+v/5//n/+f/5//n/+P/4//j/+P/4//j/+P/3
//f/9v/1//X/9f/2//f/9//1//X/8//z//P/8//0//X/8//0//T/8//z//P/9P/0//T/
9f/2//b/9P/0//T/9P/1//P/8v/y//T/8//y//X/9v/3//j/+v/6//r/+v/6//r/+v/6
//n/+f/4//j/+P/3//b/9v/0//T/8v/x//D/8P/w//D/8P/w/+//7f/s/+z/7P/s/+7/
7v/t/+3/7v/u/+7/7v/w//D/8P/w/+3/7P/r/+r/7P/s/+z/7P/u/+7/7v/u/+7/7f/s
/+v/7P/s/+z/7f/t/+3/7v/u/+z/6//r/+z/7v/u/+//7//v/+//7//v/+//7//w//D/
7v/u/+//7//x//H/8f/z//X/9P/z//n/AQAKABwALQBCAFsAeACVAKsAugDIAM0AtgCG
AFUAHwDe/5n/W/8w/yX/Pf9e/3j/jP+h/7L/wv/R/9r/4v/m/+j/7P/w//X/+v/7//v/
+v/6//r//f/9//3//f/9//3//f/9//3//f/9//v//v///wAAAQAAAAAA////////////
/////////wAAAQABAAEAAAAAAAIAAgACAAMAAgACAAMAAwADAAQABAAFAAUABQAGAAYA
BQAFAAUABQAHAAkACwAMAA0ADAALAAoADAAMAAwADQAOAA8ADwARABEAEQARABIAEwAT
ABYAFgAYABgAGQAaABsAGwAcAB0AIAAgACAAIgAgACAAIAAgACEAIQAhACEAIQAhACEA
IAAiACEAIQAfAB4AHgAdAB0AHAAbABoAGAAYABcAFgAWABMAEgARAA8ADgANAA0ADAAL
AAoACQAIAAcABgAFAAMABAACAAAA///+//7//v/8//3/+//6//r//P/8//r/+v/5//j/
9//2//n/+P/4//n/+P/5//j/9//5//j/+P/3//f/9//3//j/9//2//X/9P/2//b/9f/1
//f/9//3//f/9//3//f/9v/4//j/+f/6//n/+P/3//f/+f/5//n/+f/4//j/+f/5//r/
+v/7//v//P/8//z//v/9//3//f/9/////////wAA/v/+//7//v/+//7//v/+/wAA////
/wEAAAD///7//f/////////+//z/+//7//v/+//5//n/+v/7//v/+//7//v/+//6//n/
+v/6//n/+f/4//j/+P/4//n/+f/5//j/9v/3//f/9//0//T/9P/0//P/9P/1//b/9//3
//b/9f/z//P/8//z//T/9P/0//T/8v/y//L/8f/y//L/8v/z//L/8v/y//H/8//z//H/
8f/w/+//7//v//H/8v/y//H/8f/x//L/8v/x//H/8f/w//D/8P/w//D/8P/v/+//8P/w
/+//8P/y//L/8v/y//T/9P/0//T/9f/2//f/+P/4//j/+P/3//f/9v/2//b/8//y//L/
8v/0//L/8f/u/+7/7v/u/+7/7v/t/+v/6v/o/+j/6P/o/+n/6f/q/+3/7v/v//D/8P/u
/+7/7v/t/+7/7f/s/+z/7P/s/+z/7P/s/+z/7P/t/+v/6//r/+r/7P/s/+3/7f/v//D/
8P/w/+3/7f/u/+7/7v/v/+//7//x//H/8f/x/+//8P/w//D/8P/x//H/8f/x//H/8//z
//T/9//9/wcAFgAmADsAVABvAIoAoQCzAMoA3ADXALYAjABVABcA2P+X/1f/Mv83/1P/
bv+C/5b/p/+2/8T/0//g/+j/7P/w//L/9v/5//r//f8AAAAAAQACAAEAAQABAAEAAwAD
AAMAAwAHAAcABwAFAAUABQAFAAUABwAIAAgACQAHAAcABwAHAAUABQAGAAcACAAJAAkA
CgAIAAgACAAJAAoACgALAAsACwAMAAwADQANAA0ADgAOAA0ADQANAA0ADgAPABAAEAAT
ABQAFQAWABYAFgAWABcAGAAZABkAGwAbABsAGwAcAB0AHQAgACAAIgAiACMAJAAjACMA
JAAlACgAKAAoACoAKgAqACoAKgApACkAKQApACsAKwArACoAKgApACkAJwAmACYAJQAl
ACYAJQAkACIAIAAfAB4AHgAdABwAGwAZABgAFwAXABYAEwASABEAEAAPAA4ADQALAAoA
CAAGAAUABAAEAAQAAgABAP///v/+//z//P/6//r//P/8//z//P/8//r/+f/5//v//f/9
//3/+//6//r/+f/5//n/+f/6//z//P/8//z/+v/6//n/+f/9//3//f/9//v/+//7//r/
/P/8//3//v/+//7//v////3//f/9//3/AAAAAAEAAQAAAAAAAQABAP7//v/+/wAAAwAD
AAMAAwADAAMAAwAEAAQABAAEAAQAAgACAAIAAgACAAEAAQADAAUABQAFAAUAAwADAAMA
AgACAAEAAQABAAEA/////wAAAwADAAMAAwADAAMAAgABAP7//v/9//3/AAAAAAAAAAD9
//3//f/8//7//////////v/+//7//v/6//r/+v/6//v/+//6//n/+//7//v/+//4//j/
+P/4//r/+v/6//n/9//2//X/9f/3//j/+f/5//f/9//1//X/9P/z//P/8//z//T/9P/z
//H/8f/y//L/9P/1//b/9v/0//T/9P/0//P/8f/w//D/8v/x/+7/8P/w//D/8P/x//L/
8//0//b/9v/2//b/9v/2//b/9v/3//j/+f/6//f/9//2//b/9P/z//L/8v/y//L/8P/v
/+z/7P/s/+z/7P/s/+v/6f/o/+j/6P/o/+j/6P/n/+f/6f/q/+v/7P/q/+r/6v/q/+v/
6v/p/+j/6P/o/+j/6P/m/+b/5v/m/+n/6f/p/+n/6P/o/+j/6f/p/+n/6v/q/+r/6f/p
/+r/6v/q/+v/6//r/+v/6//r/+v/6//s/+z/7v/u/+//7//t/+3/7f/v//H/8v/1//n/
AQAMABoAKwBCAF0AegCRAKMAuADMANEAtgCOAF0AJQDq/63/b/8+/zH/Q/9g/3b/iv+d
/67/vP/L/9j/4v/o/+z/7v/w//X/+v/9//7//v///wAA//////////8DAAMAAwADAAcA
BwAHAAUABQAFAAUABQAGAAgACQALAAoACQAIAAcACQAJAAoACwANAA0ADAAMAAoACgAK
AAsADgAOAA8ADwAPABAAEAARABEAEQASABIAFQAVABUAFQAUABUAFgAWABoAGgAaABoA
HAAcABwAHQAeAB8AHwAhACMAIwAjACQAIwAjACYAJgAqACoAKwAsAC0ALQAuAC8AMAAw
ADAAMgAyADIAMgAyADMAMwAzADMANQA1ADUANAAyADEAMQAvADAAMAAvAC8AMAAvAC4A
LAArACkAJwAmACcAJgAlACMAIgAhACEAIAAhACAAHwAeABsAGgAZABcAFgAUABIAEQAS
ABIAEgAQAA0ACwAKAAoADAAMAAoACgAIAAgACAAIAAgABgAFAAUABgAJAAoACwAKAAgA
BwAFAAcABwAHAAgACAAIAAgACAAIAAgABwAHAAsACwALAAsACQAJAAkACAAKAAoACwAM
AAwADAAMAA0ADQANAA0ADQAOAA4ADwAPAA4ADgAPAA8ADwAQABEAFAATABMAEwATABMA
EwATABQAFAAUABQAFAAUABQAFAAUABYAFQAVABcAGQAZABkAGQAXABcAFwAWABcAFwAY
ABkAFwAVABUAFgAXABcAFwAXABgAGQAZABkAGAAYABcAFwAWABYAFgAWABcAFwAXABYA
FgAXABcAFwAYABgAGAAYABQAFAAUABQAFwAXABYAFQATABMAEwATABQAFAAUABQAFgAW
ABYAFQATABIAEQARABMAFAAVABUAFQAVABMAEwAUABMAEwATABMAFAAUABMAEwATABQA
FAASABMAFAAUABIAEgASABIAEgARABEAEgASABMAFAATABIAEQAQABIAEgASABIAEgAS
ABIAEgASABIAEgASABUAFgAXABgAGAAYABgAGAAaABoAGgAaABkAGQAYABgAGAAXABYA
FgAYABgAFgAVABAAEAAQABAAEgASABEADwAMAAwADAAMAAoACgAJAAkADQAOAA8AEAAO
AA4ADgAOAA8ADgANAAwADgAOAA4ADgAMAAwADAAMAA8ADwAPAA8ADgAOAA4ADwAPAA8A
EAAQAA4ADQANAA4ADgAOAA8ADwARABEAEQARAA8ADwAQABAAEgASABMAEwATABMAEwAV
ABUAFgAXABkAIwAyAEQAVwBsAIUAoAC7AM0A3gDyAPEA0gCkAHEANwD4/7v/f/9W/1H/
bf+K/6D/sv/D/9L/4v/z//7/CAAQABIAFAAYABkAGAAZABwAHAAdAB4AIQAhACEAIQAh
ACEAIQAhACQAJQAmACUAJgAlACQAIwAlACYAJgAnACcAJwAnACcAJwAnACgAKQArACsA
KgAqACgAKAAoACkAKgAqACsAKwAtAC4ALgAvAC0ALQAuAC4AMQAxADEAMQAxADEAMQAw
ADMANAA1ADYAOAA4ADgAOQA4ADkAOQA7AD0APQA9AD4APQA9AEAAQABCAEIAQwBEAEYA
RwBJAEsASwBKAEkASgBNAE4ATwBQAFAATwBOAE0ATQBNAE0ATABOAE0ATQBLAEgASABH
AEcARwBHAEcARgBEAEMAQgBCAD8APgA9ADsAPAA7ADsAOgA5ADgANwA2ADUANAAzADEA
MAAuAA==
         </WaveFormData>
      </LeadData>
      <LeadData>
         <LeadByteCountTotal>10000</LeadByteCountTotal>
         <LeadTimeOffset>0</LeadTimeOffset>
         <LeadSampleCountTotal>5000</LeadSampleCountTotal>
         <LeadAmplitudeUnitsPerBit>4.88</LeadAmplitudeUnitsPerBit>
         <LeadAmplitudeUnits>��V</LeadAmplitudeUnits>
         <LeadHighLimit>2147483647</LeadHighLimit>
         <LeadLowLimit>268435456</LeadLowLimit>
         <LeadID>V3</LeadID>
         <LeadOffsetFirstSample>0</LeadOffsetFirstSample>
         <FirstSampleBaseline>0</FirstSampleBaseline>
         <LeadSampleSize>2</LeadSampleSize>
         <LeadOff>FALSE</LeadOff>
         <BaselineSway>FALSE</BaselineSway>
         <ExcessiveACNoise>FALSE</ExcessiveACNoise>
         <MuscleNoise>FALSE</MuscleNoise>
         <LeadDataCRC32>1728238613</LeadDataCRC32>
         <WaveFormData>
2f/Z/9n/2f/X/9f/2P/Y/9n/2f/Z/9n/2P/Y/9j/2v/c/9v/2//b/9v/2//b/9v/2//c
/9z/3P/d/93/3f/d/97/3v/e/97/3//f/9//4P/g/+D/4v/i/+T/6P/v//7/GAA2AFEA
bgCRAL4A8wAoAVIBZAFsAWgBUAEcAb4ASgDj/6j/mP+c/6L/pv+w/7r/xP/M/9L/1//a
/9z/3f/d/+H/5v/n/+b/5f/k/+P/4//j/+P/4//m/+b/5v/m/+X/5f/l/+X/5f/l/+X/
5f/l/+X/5f/m/+b/5v/m/+b/6P/p/+n/6f/o/+f/5v/l/+b/5//p/+r/6P/p/+n/6f/p
/+n/6v/q/+3/7f/t/+3/7P/s/+z/7P/v/+//7//w//D/8P/x//H/8v/y//P/8//0//T/
9P/2//b/9v/2//f/+f/6//z//P/7//z//P/8//v//P/9//3/AQACAAMAAwADAAMABAAF
AAcABwAIAAkABwAHAAcABwAGAAYABgAGAAcACQAKAAsACwALAAkACQAKAAoACwALAAoA
CQAIAAYACAAIAAgACAAGAAUABQAFAAQAAgABAAAAAQAAAP///v/7//r/+f/5//b/8//y
//D/8f/x//H/8f/v/+7/7v/u/+7/7f/t/+3/7f/t/+3/7P/s/+z/6v/q/+3/7f/t/+3/
6//r/+z/7P/s/+v/6//s/+v/6//r/+r/7P/s/+z/7P/s/+z/7f/t/+z/6//q/+n/6v/r
/+z/7v/u/+7/7v/u/+z/7P/s/+z/7//v/+//8P/v/+7/7f/t/+//7//v/+//8f/x//H/
8v/x/+//7v/t/+7/7//x//L/8f/w/+//7v/v//D/8f/x//H/8P/w//H/7//t/+3/7v/u
/+7/7v/t/+3/7f/t/+z/7v/t/+3/7f/t/+3/7f/s/+r/6v/q/+r/7P/s/+z/6//p/+n/
6f/p/+r/6v/q/+r/6v/q/+r/6f/m/+b/5v/m/+j/6P/o/+j/5//n/+f/5//n/+f/5v/m
/+j/6P/o/+j/6P/n/+f/5//o/+j/6P/n/+X/5f/l/+T/4v/i/+L/4v/k/+T/5P/k/+T/
5P/k/+P/5f/l/+X/5v/k/+P/4v/k/+T/5P/k/+b/5v/m/+b/6P/o/+j/6P/p/+r/6//s
/+r/6v/q/+r/7P/s/+z/7P/s/+z/7f/t/+z/6f/n/+X/5//o/+j/6P/o/+b/5f/l/+f/
5//n/+X/5f/m/+j/6P/m/+f/5//m/+b/5v/m/+b/5P/i/+H/4P/h/+H/4v/j/+P/4//j
/+T/5P/j/+P/4//j/+T/5P/k/+b/5v/l/+X/5//n/+f/5//n/+f/6P/o/+j/6f/p/+n/
6//s/+z/7P/q/+v/6//r/+7/7v/u/+7/8P/u//L//f8KAB4ANgBTAHIAkwC8AOsAIAFO
AWYBagFmAVQBLAHgAHQACwDC/6b/pv+q/7L/vv/G/9D/2P/i/+f/6v/q/+n/7f/z//b/
9//1//X/9f/1//X/9f/1//X/9//4//n/+v/5//n/+f/5//n/+f/5//n/+//7//v//P/8
//z//P/8//z//f/9//3/+//7//v/+//9//3//v/+//7//////////////wAAAAADAAMA
AwADAAQABAAEAAQABQAFAAUABgAGAAYABwAHAAgACAAJAAkACgAKAAoADAAMAAwADAAN
AAsADAAOAA4AEQASABIAEgARABIAEwATABcAGAAZABkAGQAZABoAGwAZABkAGgAbAB0A
HQAdAB0AHAAcABwAHAAeAB8AHwAfAB0AHQAbABsAHAAcAB0AHQAbABsAGwAaABwAHAAc
ABwAGgAZABkAGQAYABYAFQAUABEAEAAPAA4ADwAOAA0ADQALAAkACQAIAAgABwAGAAUA
BQAEAAQABAACAAEAAQABAAMAAwADAAIAAgACAAAAAAADAAMAAwADAP////8AAAAAAgAB
AAEAAgADAAMAAwACAAAAAAAAAAAAAAAAAAEAAQADAAMAAwADAAEAAQABAAIABAAEAAQA
BAACAAIAAgACAAMAAwADAAQABAAEAAQABQADAAMAAwADAAQABQAGAAgABwAFAAQAAwAE
AAUABwAIAAYABgAGAAYABgAGAAYABQAHAAYABgAHAAUAAwADAAQABAAEAAQAAwADAAMA
AwACAAAA////////AQABAAEAAAD+//7//v/+/wAAAAAAAP/////////////8//z//P/8
//7//v/+//3/+v/6//r/+v/8//z//P/8//r/+f/4//f/+f/5//j/+P/6//r/+v/6//j/
9//3//f/+P/4//j/9//3//f/9//2//j/+P/4//j/+P/4//j/+P/4//j/+P/3//f/9//3
//j/+P/3//b/9v/2//b/9v/5//r/+//8//7//v/+//7//v/+//7//v/+//7//v/+//r/
+v/7//v//f/7//r/+f/7//z//P/8//v/+P/2//X/9//3//f/9f/z//T/9v/2//n/+//8
//z/+v/4//b/9P/z//L/8v/y//L/8f/x//H/8f/x//H/8v/0//P/8//z//H/8v/y//L/
9P/0//P/8//z//P/8//z//P/8//0//T/9v/3//f/9//1//b/9v/2//b/9//3//f/+P/4
//j/+P/2//j//v8JABoAMgBMAGUAiACtANQA/QAwAVwBcAFqAV4BSAEQAbAAOgDX/5z/
kP+g/6z/tP/C/9D/2v/i/+j/7f/w//T/+f/7//3//P/7//3//f/9//3////////////+
//7//v/+///////////////////////9//3//f/+////AAABAAIAAAABAAEAAQABAAEA
AQABAAEAAQACAAIAAAABAAEAAQACAAMABQAGAAUABQAFAAUABgAGAAYABgAHAAcABwAI
AAgACAAJAAkADAAMAA0ADQANAAwACwAMAAwADAAMAA0ADwAQABIAEgATABQAFAAUABcA
GAAZABkAGgAaABoAGQAZABkAGgAbABsAGwAcAB0AHQAdAB0AHQAeAB4AHgAeABwAHQAd
AB0AGwAbABkAGQAYABgAGQAZABcAFwAXABYAGAAYABgAGAAWABUAFQAVABQAEgARABAA
EQAQAA8ADgANAAwACwALAAsACQAJAAgABgAFAAQAAwADAAIAAgACAAIAAQABAAEA////
/////v/+//7//P/8//3//f/9//3/+//7//z//P/8//v/+//8//3//f/9//z//P/8//z/
/P/6//r/+//7//z//f/+/////f/9//3//v/8//z//P/8//7//v/+//7/////////AAD+
//7//v//////////////////////AAACAAEAAQABAAAA//////7/AAAAAAAAAAAAAAAA
AAD///3//P/8//3//f/7//v//P/6//r/+v/5//v/+//7//r/+v/5//n/+f/3//f/9//2
//j/+P/4//j/9v/2//b/9f/1//X/9f/1//b/9v/2//b/9P/0//T/8//0//T/9P/0//L/
8v/y//L/8f/x//H/8f/x//H/8P/w//D/8P/w//D/8v/x//H/8f/w//D/8P/v/+//7//v
/+7/7v/u/+7/7v/u/+7/7v/u/+z/7P/s/+v/7f/t/+3/7v/w/+//8P/y//L/8v/y//L/
8v/y//L/9P/0//T/9P/0//T/8v/y//H/8f/x/+//7v/t/+3/7v/s/+z/7P/q/+v/6//r
/+v/6//p/+n/6v/s/+z/7P/t/+3/7P/r/+r/5//m/+X/5P/i/+L/4v/h/+H/4f/h/+H/
4//k/+T/4//l/+X/5f/m/+P/4v/j/+L/4v/j/+T/5f/l/+X/5f/l/+T/5P/k/+X/5//n
/+f/6P/m/+b/5v/n/+f/5//o/+j/6v/o/+j/7P/w//n/DAAiAD4AWwB+AKUA0AD9ADIB
YgF4AXoBcgFgASoBxABEANf/mP+I/5T/oP+o/7L/wP/K/9L/2v/f/+D/4v/n/+n/6//s
/+3/6//r/+v/6//s/+3/7v/v/+7/7v/u/+7/7//v/+//7//t/+3/7f/t/+//7//v//D/
8v/y//L/8v/y//P/8//z//P/8//z//P/8f/x//L/8v/y//P/8//z//X/9f/2//b/9//3
//f/9//2//b/9v/2//n/+f/5//r/+P/4//n/+f/6//r/+//7//r/+v/6//z//P/8//z/
/f///wAAAgACAAEAAgACAAIABQAGAAcABwAJAAoACwALAAkACQAKAAsADQANAA4ADwAN
AA0ADQANABAAEAAQABAAEAARABEAEQAPAA8ADQANAA4ADgAPAA8ADQANAA0ADAAMAAwA
DAAMAAwACwALAAsACgAIAAcABgAFAAQAAwACAP///v/9//3//v/9//7//v/9//v/+f/3
//n/+P/4//j/+P/3//f/9//1//X/9f/0//b/9v/0//T/8//z//P/8//x//H/8v/y//T/
8//z//T/8//z//P/8v/0//T/9P/0//T/9P/1//X/8//z//P/8//0//X/9v/4//b/9v/2
//b/9v/2//b/9v/5//n/+f/6//r/+v/6//v/+//7//v/+//7//v/+//8//z/+//7//v/
+//7//z//P/6//r/+v/6//z//P/8//v/+v/4//f/9//4//f/+P/6//r/+v/6//n/9//3
//f/9v/4//f/9//3//X/9f/1//T/9P/0//T/9P/2//b/9v/1//P/8//z//P/8v/y//L/
8v/y//L/8v/x//L/8v/y//L/8P/w//D/8P/v/+//7//v//H/8f/w//D/7//u/+3/7P/u
/+3/7f/t//D/8P/w/+//7f/t/+3/7P/u/+7/7v/u/+z/7P/s/+z/7P/s/+z/6//t/+3/
7f/u/+r/6f/s/+7/7v/u/+7/8P/w//D/8P/y//L/8v/y//L/8v/y//L/8v/y//L/8v/0
//L/8v/z//H/8f/v/+7/7f/t/+7/7v/w//D/7v/t/+3/7f/t/+3/6//r/+z/7v/s/+z/
7f/t/+7/7f/s/+v/6v/p/+j/6P/o/+j/5//n/+n/6f/p/+n/6v/q/+n/6f/n/+f/6P/o
/+r/7P/s/+v/6//r/+v/6//t/+3/7f/u/+z/7P/t/+3/7//v//D/8P/u/+7/7//v/+//
8P/w//D/8v/y//b//v8LABwANABSAG8AkAC3AOoAHQFOAXQBhgGEAXoBXAEYAawAOADh
/7T/rP+y/7j/wP/I/9D/2P/i/+r/7f/w//D/7//x//P/9v/5//n/+f/5//n/9//3//f/
9//6//r/+v/6//v/+//7//v/+f/5//n/+f/6//v//P/+//3//P/7//r//P/9//3//f/7
//v/+//7//v/+//8//z//v/////////9//3//v/+/wEAAQABAAEAAgACAAIAAgABAAEA
AQACAAMABAAGAAcABwAGAAYABQAIAAgACAAKAAoACgAKAAsACwAMAA4ADgARABIAEgAS
ABEAEgATABMAFQAWABcAFwAXABcAGAAZABkAGQAaABsAHQAdAB0AHQAcABwAHAAcABwA
HQAdAB0AHwAfAB0AHQAaABoAGwAbAB0AHQAdABwAHAAcABwAHAAaABkAGQAZABgAFgAV
ABQAEgAQAA4ADAANAAwACwALAAcABQAFAAQABgAFAAQAAwADAAIAAgACAAAA////////
/////////v8AAAAA/v/+/wEAAQABAAEA/////wAAAAD+//3//f/+//////////7//v/+
//7//v/+//7/////////////////////////AAAAAAAAAAAAAAAAAAAAAAAAAQABAAEA
AgAEAAQABAAFAAMAAwADAAMAAwADAAMABAAEAAMAAwADAAMAAwAEAAQABAAEAAQABAAC
AAIAAgABAAMAAgACAAMABQADAAMABAACAAIAAgABAAMAAwADAAIAAAD///////8BAAEA
AQAAAAAAAAAAAAAA/v/+//7//f/9//3//f/9//7//v/+//7//v/+//7//f/8//z//P/8
//z//P/8//z/+//7//v/+//7//v/+v/6//z//P/8//z/+//5//j/9//5//r/+//7//v/
+//7//r/+P/4//j/+P/6//r/+v/6//j/+P/4//f/+f/5//n/+v/6//n/+v/5//j/9//2
//f/+P/5//r//P/8//z//P/+//7//v/+/wAAAAAAAAAA/v/+//7//P/8//3//f/9//v/
+v/5//n/+v/6//r/+v/5//n/+v/7//r/+f/2//X/9v/4//j/+P/5//n/+P/3//b/9f/0
//P/9P/0//T/9P/x//H/8f/x//P/8//0//T/8//z//P/8//y//L/8v/0//T/8//z//P/
9f/1//X/9f/1//b/9v/2//X/9f/1//X/9v/2//b/9v/5//n/+f/6//j/9v/4//r/+v/+
/wkAGAAsAEQAXwB+AJ8AyAD3ACoBWgF0AXoBdgFmAToB6AB+ABUAzv+y/7L/uP++/8j/
0P/W/97/6P/x//T/9P/3//f/+f/8//3///////////8BAAEAAQABAAEAAAD///7/AQAB
AAEAAQABAAEAAQABAAEAAQABAAIAAgACAAIAAgAAAAEAAQABAAMAAwADAAMAAwADAAQA
BAAEAAUABQAFAAUABQAGAAYABQAFAAUABQAHAAgACQAKAAkACQAJAAoADAAMAA0ADQAM
AAwADQANAA4ADgAOABAAEgASABIAEwARABIAFAAUABUAFgAWABYAFwAYABkAGQAZABoA
GwAbAB0AHQAeAB8AHQAdAB4AHwAhACEAIQAhACIAIgAiACIAIQAhACAAHwAhACEAHwAf
AB4AHgAfAB8AHwAfAB8AHgAeAB4AHgAeABoAGQAZABkAGgAYABcAFgAVABQAEwASAA8A
DgANAA0ACwAJAAkACAAGAAUABAADAAUABAAEAAQAAgABAAEAAQABAAEAAQAAAAIAAgAA
AAAAAAD///7//f/+////AQACAAAA/////wAA/////////v8AAAAAAAAAAP7//v//////
AQABAAEAAQD///////8AAAAAAAAAAAAAAgACAAIAAgACAAEAAAAAAAEAAgADAAUAAwAD
AAMAAwABAAEAAQACAAMAAwAEAAUAAwADAAQABAAEAAQABAAEAAIAAgACAAEAAwACAAIA
AwADAAEAAQACAAAAAAAAAP///////////v/+//3//f/9//3//f/9//z//v/+//7//v/9
//z/+//5//v/+//7//v/+P/4//j/+P/4//j/+P/3//j/+P/4//j/9//2//X/9P/1//X/
9f/1//X/9f/0//T/9P/0//T/9P/0//P/8//z//L/8v/y//H/8//z//P/8v/w//D/8P/w
//D/8P/w//D/8P/w//D/7//v/+//7//w//L/8f/w//D/8P/w//D/7v/u/+7/7v/v//D/
8f/y//T/9P/0//T/9P/0//T/9P/0//T/9P/0//T/9P/0//T/9P/0//X/9f/z//H/8P/v
//H/8v/y//L/8P/u/+3/7f/t/+3/7f/r/+v/7P/u/+7/7P/t/+3/7P/t/+z/6//q/+f/
5v/m/+b/5v/l/+X/5f/n/+f/5//o/+b/5f/l/+X/5//o/+j/6P/q/+r/6f/p/+f/5//n
/+f/6P/p/+v/7P/q/+v/6//r/+n/6v/q/+r/6v/r/+v/6//s/+z/7P/s/+7/8P/4/wUA
GAAuAEoAZwCKALEA3AAJATwBXAFeAVQBSAEmAdwAdAAGALX/kv+S/5z/pP+w/7z/yP/S
/9r/4P/l/+j/6v/r/+3/7//w//H/8f/x//H/8f/x//H/8f/x//L/8v/y//L/8f/x//H/
8f/x//H/8f/x//P/8//z//T/8//y//H/8P/y//P/8//z//P/8//z//P/8f/x//L/8v/0
//X/9f/1//P/8//0//T/9f/1//X/9f/0//T/9P/0//X/9f/1//b/+P/4//n/+f/4//j/
+f/5//r/+v/6//z//P/8//z//f///wAAAgACAAEAAgACAAIAAwAEAAUABQAHAAgACQAJ
AAcABwAIAAkACQAJAAoACwANAA0ADQANAA0ADAALAAoADAANAA0ADQALAAsACQAJAAYA
BgAHAAcACQAJAAkACAAGAAYABgAGAAUABQAGAAcABAACAAEAAAD9//z/+//6//v/+v/5
//n/+f/3//f/9v/2//X/9P/z//H/8P/w//D/8P/v/+//7//x//H/8f/w/+7/7v/s/+z/
7f/t/+3/7f/t/+3/7v/u/+z/6//r/+z/7f/t/+3/7P/s/+z/7P/s/+z/7P/t/+3/7f/t
/+3/7f/t/+3/7f/u/+7/7v/u/+7/7v/u/+7/7v/x//H/8f/y//D/8P/w//H/8f/x//H/
8f/z//P/8//0//L/8f/x//H/8//z//T/9P/0//T/9P/0//L/8v/y//H/8//y//L/8//x
/+//7//w//L/8v/y//H/7//v/+//7v/w/+//7//v/+//7//v/+7/7P/s/+z/7P/u/+7/
7v/t/+3/7f/t/+3/7P/s/+z/7P/s/+z/7P/r/+r/6v/q/+r/6v/q/+r/6v/r/+v/6//r
/+n/6f/o/+j/6P/o/+j/6P/o/+f/5//n/+r/6v/q/+n/5//n/+f/5v/o/+j/6P/o/+r/
6v/q/+r/6P/o/+j/5//n/+f/5//o/+r/6f/m/+f/6P/p/+r/7f/u/+//8P/u/+7/7v/u
/+7/7v/u/+7/8P/w/+7/7v/t/+3/7f/r/+z/6//r/+z/7P/s/+z/6v/n/+f/5//n/+j/
5//o/+r/6v/q/+r/6//r/+r/6f/o/+X/5P/j/+L/5P/k/+T/4//l/+X/5f/l/+T/5P/j
/+H/4//j/+P/5P/k/+T/5v/m/+P/4//j/+P/5f/l/+X/5f/m/+b/5v/n/+f/5//n/+j/
6P/o/+j/6f/p/+n/6v/q/+7/6v/q/+7/9P///xIALABIAGcAjAC1AOIADwFCAWgBdAFq
AWABRgEEAZIAGAC5/4j/hv+W/6D/qv+4/8T/0P/Y/97/4//k/+L/5f/n/+v/8P/x//D/
7//u/+3/7f/t/+3/7f/w//D/8P/w/+//7//v/+//8f/x//H/8f/v/+//7//w//D/8P/w
//D/8v/z//P/8//x//H/8f/x//P/8//0//T/9P/1//X/9f/z//P/9P/0//X/9f/1//X/
9v/2//b/9v/5//n/+f/6//j/+P/5//n/+v/6//v/+//+//7//v8AAP7//v/+//////8A
AAIAAgADAAQABAAEAAUABgAHAAcACwAMAA0ADQANAA0ADgAPAA8ADwAQABEAEQARABEA
EQASABIAEgASABIAEwATABMAEQARAA8ADwAQABAAEQARABEAEQARABAADgAOAA4ADgAM
AAsACwALAAoACAAHAAYABQAEAAMAAgABAAAA//////3/+//7//r//P/7//r/+f/3//b/
9v/2//f/9//4//n/9//3//f/9v/2//b/9P/0//X/9f/1//X/8f/x//L/8v/y//H/8f/y
//X/9f/1//T/9P/0//T/9P/0//T/9f/1//P/8//z//P/9f/1//X/9v/2//b/9v/2//b/
9v/2//b/+f/5//n/+v/4//j/+P/5//v/+//7//v/+//7//v//P/8//v/+//7//3//f/+
//7//v/+//7//v/+//7//v/9//3//P/8//3//f/7//v//P/8//z//P/7//n/+f/5//j/
+P/3//f/9//3//f/9//2//b/9v/2//b/+P/4//j/9//1//X/9f/1//b/9v/2//b/9v/2
//b/9f/y//L/8v/y//T/9P/0//T/8//z//P/8//1//X/9P/0//L/8v/y//L/8v/x//H/
8f/y//L/8v/x//H/8f/x//D/8v/y//L/8v/y//L/8v/y//D/8P/w/+//8P/x//L/9P/y
//H/8v/y//L/8v/y//P/9P/1//b/9v/2//b/9v/4//j/+P/4//j/+P/4//j/+P/2//b/
9//3//f/9f/0//H/8f/y//L/9P/0//L/8f/v/+//7//v/+7/7//x//T/9P/0//X/9f/y
//H/8P/v/+z/6//q/+r/7P/s/+v/6//r/+v/6//r/+r/6v/p/+n/6//r/+z/7P/s/+7/
7v/t/+3/7f/t/+3/6//r/+v/7P/t/+7/8P/x/+//7//w//D/8P/w//H/8f/x//L/8v/y
//L/8v/2//7/CwAeADoAVgB1AJYAuwDqACMBWgF+AYoBjAGCAV4BFgGmADAA2f+w/6r/
sP+2/77/yP/O/9b/4P/m/+v/7v/w//H/8//1//b/9//5//n/+f/5//f/9//3//f/+P/4
//j/+P/7//v/+//7//n/+f/5//n/+f/5//n/+v/6//r/+v/6//j/+f/5//n/+v/7//z/
/f/7//v//P/8//z//f/9//3//f/9//7//v/9//3//f/9//7//v/+//7/////////AAAC
AAIAAwADAAQABAAFAAUABgAGAAYACAAKAAoACgALAAkACgAMAAwADQAOAA4ADgAPABAA
EQARABEAEgATABMAFQAVABYAFwAXABcAGAAZABsAGwAbABsAHAAcABwAHAAaABsAGwAb
AB0AHQAbABsAHAAcAB0AHQAbABsAGwAaABoAGgAaABoAFgAVABUAFQAUABIAEQAQAA0A
DAALAAoACQAIAAcABwAFAAMAAwACAAAA///+//3////+//7//v/8//v/+//7//3//f/9
//z//P/8//r/+v/5//n/+f/5//n/+f/6//r/+P/3//f/+P/7//v/+//6//j/+P/4//j/
+P/4//n/+f/7//v/+//7//n/+f/5//r//P/8//z//P/8//z//P/8//z/+//6//r/+//8
//3////9//3//f/9//3//f/9//7//v/9//3//f/9//3//v/+/wAAAAAAAAAA/v/+//7/
/f/9//z//P/9//3/+//7//z//v/+//7//f/9//3//f/8//r/+f/5//n/+//7//v/+v/4
//j/+P/4//j/+P/4//f/+f/5//n/+f/2//b/9v/2//b/9v/2//X/9v/2//b/9v/0//T/
9P/0//X/9f/1//X/8//z//L/8v/0//T/9P/0//T/8//z//P/8v/y//L/8f/x//H/8f/w
//D/8P/w//D/8v/y//L/8v/y//L/8v/x//D/7//u/+7/8P/v/+z/7v/u/+7/7v/v//D/
8f/y//T/9P/0//T/9P/0//T/9P/1//b/9//4//b/9v/2//b/9P/0//L/8v/z//P/8//x
//D/7//v//D/8P/w//D/7v/t/+3/7f/t/+3/6//r/+z/7v/u/+7/7//v/+7/7f/s/+v/
6v/p/+j/6P/o/+j/5//l/+X/5f/l/+f/6P/o/+f/5f/l/+X/5v/o/+j/6v/q/+f/5//n
/+f/5//n/+f/5//o/+j/6P/p/+f/5//n/+j/6v/q/+r/6//p/+n/6v/q/+z/6v/s/+7/
9P/9/w4AIgA8AFsAfACbAMYA+QAwAVoBbAFwAWwBVgEkAcgAWADz/7j/ov+m/6r/sP+6
/8L/yv/S/9z/4//m/+b/5//n/+n/7v/x/+//7//v/+//7f/t/+3/7f/u/+7/7v/u//H/
8f/x//H/7//v/+//7//w//H/8v/0//L/8v/y//L/8v/z//P/8//1//X/9f/1//T/8//z
//L/8v/z//P/8//z//P/9P/0//X/9f/1//X/+P/4//j/+P/3//f/9//4//r/+v/7//v/
/P/8//3//f/+//7//v8AAAAAAAAAAAEAAQACAAQABAAFAAYABgAGAAcACAAJAAkACwAM
AA0ADQANAA0ADgAPAA8ADwAQABEAEwATABMAEwASABIAEgASABIAEwATABMAFQAVABMA
EwAQABAAEQARABMAEwATABIAEgASABIAEgAQAA8ADwAPAA4ADAALAAoABwAGAAUABAAD
AAIAAQABAP3/+//7//r/+v/5//j/9//3//b/9v/2//T/8//z//P/9f/1//X/9P/0//T/
8v/y//P/8//z//P/8//z//T/9P/y//H/8f/y//P/8//z//L/8v/y//L/8v/y//L/8//z
//P/8//z//P/8//z//P/9P/0//T/9P/0//T/9P/0//T/9f/1//X/9v/2//b/9v/3//f/
9//3//f/9//3//f/+P/4//f/9//3//f/9//4//j/+P/4//j/+P/2//b/9v/1//b/9v/3
//n/9//1//X/9v/2//b/9v/1//f/9//3//b/9v/1//X/9f/z//P/8//y//T/9P/0//T/
8v/y//L/8f/z//P/8//z//H/8P/v/+7/8P/w//D/7//u/+7/7v/u/+7/7v/u/+7/7//v
/+//7//s/+v/6f/o/+n/6v/r/+z/7P/r/+v/6//q/+r/6v/p/+n/6f/p/+j/6v/q/+r/
6v/q/+r/6v/q/+j/6P/o/+f/5//n/+f/6P/o/+n/7P/r/+r/6f/o/+b/5v/m/+b/6P/o
/+j/6P/m/+b/5v/m/+n/6v/r/+z/7P/s/+z/7P/u/+7/7v/u/+7/7v/u/+7/7v/u/+z/
7P/r/+v/6//p/+j/5//n/+j/6v/q/+r/6P/l/+X/5f/l/+P/4f/h/+L/5v/m/+b/5//l
/+T/4//i/+P/4v/h/+D/4P/g/+D/3//d/93/3f/d/9//4P/g/9//3//f/9//4P/g/+D/
4v/i/9//3//f/9//3//f/9//3//i/+L/4v/j/+H/4f/h/+L/5P/k/+T/5f/j/+P/5P/k
/+T/4v/i/+T/7P/7/w4AJAA8AFkAegCfAMgA+QAsAVIBXAFYAVABNAH2AJQAKgDR/6L/
mv+g/6T/rP+0/7z/xv/Q/9b/3f/i/+T/5f/n/+f/5v/l/+f/5//n/+f/6f/p/+n/6f/o
/+j/6P/o/+r/6//s/+3/7P/r/+r/6f/r/+v/6//s/+z/7P/s/+z/6v/r/+v/6//s/+3/
7v/v/+7/7f/t/+z/7v/v/+//7//x//H/8v/y//H/8f/x//H/8v/y//L/8v/x//H/8f/y
//T/9P/1//X/9v/2//f/9//2//b/9v/4//r/+v/6//v/+f/6//z//P///wAAAAAAAAMA
BAAFAAUABgAGAAYABQAIAAkACwANAA0ADQAOAA8ADQANAA0ADQAQABAAEAAQAA4ADwAP
AA8AEAARABAAEQAOAA4ADwAPAA8ADwAPAA4ADgAOAA4ADgAMAAsACwALAAwACgAJAAgA
BwAEAA==
         </WaveFormData>
      </LeadData>
      <LeadData>
         <LeadByteCountTotal>10000</LeadByteCountTotal>
         <LeadTimeOffset>0</LeadTimeOffset>
         <LeadSampleCountTotal>5000</LeadSampleCountTotal>
         <LeadAmplitudeUnitsPerBit>4.88</LeadAmplitudeUnitsPerBit>
         <LeadAmplitudeUnits>��V</LeadAmplitudeUnits>
         <LeadHighLimit>2147483647</LeadHighLimit>
         <LeadLowLimit>268435456</LeadLowLimit>
         <LeadID>V4</LeadID>
         <LeadOffsetFirstSample>0</LeadOffsetFirstSample>
         <FirstSampleBaseline>0</FirstSampleBaseline>
         <LeadSampleSize>2</LeadSampleSize>
         <LeadOff>FALSE</LeadOff>
         <BaselineSway>FALSE</BaselineSway>
         <ExcessiveACNoise>FALSE</ExcessiveACNoise>
         <MuscleNoise>FALSE</MuscleNoise>
         <LeadDataCRC32>2228066319</LeadDataCRC32>
         <WaveFormData>
8//z//L/8v/w//D/8f/x//H/8f/x//H/8f/x//H/8f/0//T/9P/0//L/8v/y//P/9f/1
//X/9f/1//X/9v/2//b/9//3//f/9//3//f/+P/4//b/9//4//j/+v8BAAsAIAA8AFYA
cACVAMoABwFGAXoBowG+AdEB0wGyAWAB8ACJAEEAGwAJAPr/8P/y//b/9f/4//j/+v/6
//r//P/6//n//P/+//z/+//6//r/+P/4//j/+P/4//j/+P/4//j/+P/3//f/+f/5//n/
+f/3//j/+P/4//r/+f/5//n/+v/7//v/+v/4//j/+P/4//r/+v/6//r/+P/4//j/+P/4
//j/+f/5//z//P/7//v/+//7//v//P/6//r/+v/6//r/+//7//z//P/8//z//P/+//7/
//8AAAAAAAAAAAAAAQABAAIAAwABAAEAAgACAAIAAwAEAAUABQAFAAUABwAHAAcACAAK
AAwADQANAA0ADQANAA0ADQAOAA8ADwAPABMAFAAUABQAFgAWABYAFwAXABcAGAAZABkA
GQAZABoAGwAcABwAHAAaABoAGQAZABsAGQAYABcAGAAXABYAFQAUABMAEwASABAADgAM
AAoADAAMAAsACQAKAAkACQAJAAcABwAHAAcABwAHAAcABwAHAAcABgAEAAYABwAHAAcA
BwAHAAcABwAGAAYABgAGAAQABAAEAAQABgAGAAYABgAGAAUABQAGAAQABAAEAAUABQAF
AAUABQAFAAUABQAFAAUABAAEAAQABAAFAAUABQAFAAUABQAGAAYABgAGAAYACAAIAAgA
CAAHAAYABQAEAAYABgAHAAcABgAFAAQAAwAFAAUABQAFAAMAAwAEAAQABAACAAIAAgAD
AAMAAwACAAIAAwADAAIAAgABAAEAAQABAAAAAAAAAP////////////////7//v8AAAAA
AAAAAAAA/v/+//7//v/+//7//v/8//v/+//7//3//f/9//3//P/8//z//P/8//z/+//7
//v/+//7//v/+//7//v/+//7//v/+//6//r/+v/6//r/+P/4//j/+P/5//n/+f/6//r/
+f/5//n/+f/5//n/+P/3//f/9v/4//j/+P/4//r/+v/6//r//P/8//z//P/+//7//v/+
//z//f/9//3///////////////7//v/+//z//P/7//v/+//8//z//P/+//z//P/8//z/
/P/9//3/+//7//z//P/8//z/+v/6//v/+v/5//b/8//x//H/8f/x//H/8f/w//D/8P/w
//H/8//z//P/8//x//H/8f/x//H/8v/y//L/8v/y//L/8v/z//P/8//z//X/9f/1//b/
9v/2//f/9//1//X/9f/1//j/+P/4//f/9P/y//b//f8HABgAMABMAGYAiQC0AOsAKAFg
AYkBpAG3Ab0BqgFqAQQBmQBLAB0ABQD2/+7/7v/w//H/8v/0//b/9v/2//T/9v/5//z/
+v/4//f/9v/2//b/9v/2//b/+P/4//j/+P/4//j/9//3//f/9//3//f/9//4//j/+P/4
//f/9//3//j/+f/5//j/9v/2//b/9v/2//b/9v/2//j/+P/4//j/+P/4//n/+f/4//j/
9//3//n/+f/5//r//P/8//z//P/6//v/+//8//z//P/8//z//P/8//3//v/+//7//v/+
//3//f/+/////////wAAAAAAAAEAAgADAAMAAwADAAUABQAFAAYACAAGAAcABwAHAAsA
CwALAAsADAANAA0ADQAPABAAEAAQABIAEgASABMAEwATABQAFQATABMAEwAUABUAFgAW
ABYAFAAUABMAEwAVABMAEgARABAADwAOAA0ADgANAA0ADAALAAoACQAIAAgACAAHAAUA
BgAFAAUABQAEAAMAAgABAAEAAQABAAEAAQABAAAA/v/+//////////3//f/9//3//v/+
//7//v/+//7//v/+//z//P/8//z//v/9//3//v/+//7//v////3//f/9//3//f/9//3/
/f////7//v/+//z//f/9//3//f/9//3//v/+//7//v/+//7//v/+//7//P/8//z//P/8
//z//f/9//3//f/9//3//f/9//3//f/9//3//v/+//7//P/8//z/+//7//v/+v/6//v/
+//6//j/9//3//f/+P/4//n/+v/5//n/+f/5//f/9//2//b/+P/4//j/+P/2//T/9P/0
//b/9v/2//b/9v/1//X/9f/1//X/9f/1//P/8v/x//D/8f/y//L/8//z//P/8//z//P/
8//z//P/8f/x//H/8P/w//D/8P/w//L/8v/y//L/8f/x//H/8v/y//H/8f/x//H/8f/x
//D/8f/x//D/8v/y//L/8v/0//T/9P/0//b/9v/2//b/9P/1//X/9f/1//X/9f/1//X/
9P/0//T/9P/0//P/8//1//b/9v/2//T/8v/y//L/8v/y//P/8//x//H/8v/y//P/9P/z
//T/8f/w/+//7P/r/+n/6f/p/+f/5//n/+b/6P/o/+j/6f/p/+n/6f/p/+n/6f/p/+n/
6f/q/+r/6v/q/+r/6v/q/+n/6f/p/+n/6//r/+v/7P/s/+z/7f/t/+v/6//r/+v/6v/q
/+r/6f/o/+j/6v/z/wMAGAAyAEwAbACTAMIA9wA0AWoBjQGgAa8BrwGMATQBwgBbABEA
7//l/97/2P/e/+T/5f/o/+j/6v/q/+z/7P/u/+//7P/s/+z/6//q/+r/7P/s/+z/7P/q
/+r/6v/q/+r/6v/p/+n/6f/p/+n/6f/n/+j/6P/o/+r/6f/p/+n/6P/p/+n/6P/o/+j/
6P/o/+j/6P/o/+j/6P/o/+j/6P/o/+j/6f/p/+r/6v/p/+n/5//n/+f/6P/o/+j/6P/o
/+j/6f/p/+r/7P/s/+z/7P/q/+r/6//s/+z/7P/s/+z/6//r/+z/7f/v/+//8P/w//D/
8f/y//P/8f/x//H/8//z//P/9P/2//T/9f/1//X/9//3//f/9//6//v/+//7//v//P/8
//z//P/8//z//f/9//3//v///////////wAA//8AAAAAAAACAAIAAQABAAEA///+//3/
/v/9//z/+//6//n/+f/4//n/+P/3//b/9v/2//X/8//w/+//7//v/+3/7f/t/+3/7f/t
/+3/7f/r/+v/6v/o/+r/6//r/+v/6v/p/+j/5//o/+j/6P/o/+r/6v/q/+r/6P/o/+j/
6P/o/+f/5//o/+r/6v/q/+v/6f/p/+n/6f/p/+n/6f/p/+f/5v/m/+b/6P/p/+n/6f/p
/+n/6f/q/+j/6P/o/+j/6v/q/+r/6v/q/+r/6v/q/+j/6P/p/+n/6f/p/+n/6f/p/+n/
6f/p/+n/6f/q/+r/6f/m/+X/5P/n/+f/5//m/+b/5//n/+b/5v/l/+X/5f/n/+b/5v/m
/+b/5f/k/+P/4//j/+L/4v/k/+T/5P/k/+T/4v/i/+L/4v/i/+L/4v/i/+H/4f/h/+P/
4//j/+P/4v/i/+L/4v/i/+L/4f/h/+P/4//j/+P/4f/h/+H/4f/h/+H/4f/g/+D/4P/g
/+D/4P/g/+D/4P/h/+H/4f/i/+D/3//f/9//4f/h/+H/4P/j/+H/5P/k/+T/5P/k/+T/
5P/k/+X/5//n/+f/5//p/+n/6f/o/+b/5v/m/+b/5f/l/+X/5v/m/+b/5v/k/+b/5v/m
/+b/5f/l/+X/5f/o/+j/6P/o/+b/5v/l/+T/4//g/9//3f/b/9v/2//b/9v/2v/a/9r/
3P/d/93/3f/d/93/3f/d/9v/2//b/9z/3v/e/97/3v/e/97/3//f/9//3//f/9//4f/i
/+L/4v/j/+P/4//j/+H/4f/i/+L/5P/h/+L/5P/k/+v/+f8OACgARgBmAI8AwAD7ADoB
dgGfAboBzQHTAbQBWAHaAGsAHQD1/+n/4P/Y/9r/3v/f/+D/5P/k/+L/4v/k/+b/5f/k
/+b/5P/j/+L/4v/k/+T/5P/k/+T/5P/k/+T/5P/k/+P/4//j/+P/4//j/+P/5P/k/+T/
5v/l/+X/5f/m/+f/5//m/+j/6P/o/+j/5v/m/+b/5v/o/+j/6P/o/+j/6P/p/+n/6v/q
/+n/6f/p/+n/6f/q/+r/6v/q/+r/6v/r/+v/7P/s/+z/7P/s/+z/7P/t/+7/7v/u/+7/
7v/v/+//8P/x//H/8f/y//L/8v/z//T/9f/3//f/9//5//f/9//4//r/+v/7//v/+//9
//3//f/9/wAAAQABAAEAAwAEAAQABAAEAAQABAAFAAcABwAIAAkACQAJAAkACgAKAAoA
CQAIAAoACgAJAAkACwAJAAgABwAGAAUABAADAAIAAQABAAAAAQAAAP///v/8//z/+//5
//n/+f/6//v/+f/5//n/+f/3//f/9//3//n/+f/4//b/9P/1//X/9f/1//X/9f/1//b/
9v/2//b/9v/2//b/9v/2//b/9v/2//b/9f/1//b/9P/0//T/9f/3//f/9//3//f/9//3
//f/9f/0//T/9P/2//f/9//3//n/+f/5//r/+P/4//j/+P/6//r/+v/6//r/+v/6//r/
+v/6//v/+//7//v/+//7//n/+f/5//n/9//3//j/+P/5//j/+f/6//n/+f/5//j/+P/5
//n/+P/4//f/9//3//f/9v/2//b/9f/1//X/9f/3//f/9v/2//T/9P/0//T/9P/y//L/
8v/0//T/9P/0//T/8//z//P/8//z//P/8//y//L/8v/y//T/9P/z//P/8f/x//H/8f/x
//H/8f/x//P/8//z//L/8P/w//D/8P/w//D/8P/w//H/8f/x//L/8v/x//H/8f/x//H/
8f/w/+//7//w//L/8v/y//L/8//0//X/9v/4//j/+P/4//j/+P/5//n/9//3//f/9//3
//f/9v/2//b/9v/2//X/9f/1//b/9v/2//b/9P/0//T/9P/0//X/9f/1//X/9v/2//b/
9v/0//T/8//y//H/8P/v/+3/7f/r/+v/6//r/+r/6v/q/+r/6//r/+v/6//r/+v/6//r
/+3/7f/u/+7/7v/u/+7/7v/w//H/8f/x/+//7//v/+//8v/y//L/8//x//H/8f/x//H/
8v/y//L/8f/y//L/9v///w8AJgBAAFwAegClAOAAGQFUAYoBrwHIAdUBzwGeAToByABr
AC0ADwD///L/7v/w//D/7//w//L/9P/0//T/8v/y//P/9P/0//T/8//y//L/8v/y//L/
8v/y//L/8v/y//L/8v/x//H/7//v/+//7//x//L/8v/y//L/8f/x//H/8P/x//H/8P/w
//D/8P/w//L/8v/y//L/8v/y//L/8v/y//L/8//z//T/9P/z//P/8//z//P/9P/y//L/
8v/y//L/8//z//T/9P/0//T/9P/2//b/9//4//b/9v/2//b/+f/5//r/+//7//v//P/8
//z//f/+/////f/9//3/////////AAACAAIAAwADAAMABwAHAAcABwAGAAcABwAHAAkA
CgAKAAoADAAMAAwADQANAA0ADgAPAA8ADwAPABAAEQASABIAEgASABIAEQARABMAEQAQ
AA8ADAALAAoACQAIAAcABwAGAAMAAgABAAAAAgACAAEA//8AAP////////3//f/9//3/
+//7//v/+//9//3//P/6//v//f/+/////f/9//3//f/8//z//P/8//z//P/8//z//P/8
//z//P/8//v/+//8//z//P/8//3//f/9//3//f/9//3//f/9//3//P/8//z//P/9//3/
/f/9//3//f/+//7//v/+//7//v/+//7//v/+//7//v/+//7//v//////////////////
//////////3//f/+//7/AAD+//7//v/////////+//z//f/9//z//v/9//3//f/9//z/
/P/8//3//f/9//3//f/9//z//P/6//r/+v/6//v/+v/7//z/+v/6//r/+v/6//n/+f/5
//n/+f/5//n/+v/6//r/+v/4//j/9//3//f/9//3//f/9f/1//X/9f/2//f/+P/4//j/
+P/4//j/+P/4//j/+P/1//X/9f/2//j/9//3//f/9//3//f/9v/3//f/9v/2//b/9v/2
//j/+P/4//j/+v/6//r/+v/8//z//P/8/////////////f/9//3//f/6//r/+v/6//z/
+//7//v/+v/6//r/+v/6//r/+v/6//j/+f/5//n/+f/6//r/+v/8//r/+v/5//j/9//0
//P/7//v/+//7//v/+//7v/u/+7/7v/v/+//8f/x//H/8f/v/+//7//v//D/8P/w//D/
8v/y//L/8//x//H/8f/x//H/8f/y//L/9P/1//X/9f/1//X/9f/2//b/9P/1//b/9P/2
//3/CQAaADAATABmAIcAtgDtACgBYgGNAagBvQHDAa4BagEEAZ0ATQAdAAcA+P/w//D/
8P/v//D/9P/4//b/9P/2//b/9f/4//j/+P/3//b/9v/2//b/9v/2//b/9v/2//b/9v/2
//X/9f/1//X/9f/1//X/9v/2//b/+P/3//f/9//2//f/9//2//b/9v/2//b/+P/4//j/
+P/4//j/+P/4//j/+P/5//n/+v/6//n/+f/5//n/+f/6//z//P/8//z/+v/7//v//P/6
//r/+v/6//z//P/9//7//v/+//7//v//////AAABAAEAAQACAAIAAAABAAIAAwAFAAUA
BQAHAAcABwAIAAoADAANAA0ADQANAA0ADQANAA4ADwAPAA8AEQASABIAEgASABIAEgAT
ABUAFQAWABcAFwAXABcAGAAXABgAGAAYABgAGAAXABcAFwAVABQAEwAUABMAEgARABAA
DwAPAA4ADQAMAAsACgAIAAgABwAFAAUABQAGAAcABQAFAAUABQAFAAUABQAFAAUABQAE
AAIAAgADAAMAAwADAAMAAwADAAIAAgACAAIAAgACAAIAAgACAAIAAgACAAIAAQABAAIA
AgACAAIAAwABAAEAAQABAAEAAQABAAEAAwACAAIAAgAAAAEAAQABAAMAAwADAAQAAgAC
AAIAAgAAAAAAAAAAAAEAAgADAAQABAAEAAUABQADAAMAAwADAAMAAwADAAMAAQABAAIA
AgACAAAAAAAAAAEAAQABAAAAAAABAAEAAAD+//3//f/9/////v/+//7/////////////
/////v/+//7//v/+//7//v/8//z//P/8//z//P/8//z/+//7//v/+f/5//n/+f/6//r/
+v/6//r/+v/5//n/+f/5//n/+f/3//f/9//3//n/+f/5//j/9v/2//b/9v/4//j/+P/4
//X/9f/1//b/9v/1//X/9f/1//X/9f/0//f/9f/0//T/9P/0//T/9P/0//T/9P/2//b/
9v/2//j/+P/4//j/+P/4//j/+P/4//n/+f/5//v/+//7//v/+f/4//j/+P/4//j/9//3
//f/+P/4//j/+P/2//b/9v/2//b/9//3//f/9//4//j/+P/4//b/9v/z//L/8f/u/+3/
6//r/+v/6//r/+v/6v/s/+z/7P/t/+v/6//r/+v/6//r/+v/6//r/+z/7P/s/+z/7P/s
/+z/7f/t/+3/7f/t/+3/7f/u/+7/7v/v/+//7f/t/+3/7f/w//D/8P/v/+7/7v/0//3/
DwAmAEAAXAB8AKUA1gAPAUoBeAGPAZ4BqQGfAWYBAAGUAD0ACQDz/+f/4P/g/+T/6P/p
/+r/7P/u/+7/7v/w//L/8f/w//D/8P/v/+7/7v/u/+7/7v/u/+7/7v/u/+7/7v/u/+3/
7f/t/+3/7f/t/+3/7v/u/+7/7v/t/+3/7f/u/+//7//u/+7/7v/u/+7/7P/s/+z/7P/u
/+7/7v/u/+z/7P/t/+3/7v/u/+3/7f/r/+v/6//s/+7/7v/u/+7/7v/v/+//8P/w//D/
8P/w/+7/7v/v//D/8v/y//L/8v/z//P/9P/1//P/8//0//T/9v/3//j/+f/3//f/9//5
//n/+f/6//z/+v/7//v/+////////////wAAAQABAAEAAQACAAIAAgACAAIAAgADAAMA
AwAEAAUABwAHAAcACAAIAAgABwAGAAcACAAIAAkACQAHAAYABQAEAAMAAgABAAAA////
//7////+//3//P/8//z/+//5//b/9f/1//X/9f/1//X/9f/1//X/9f/1//P/8//y//D/
8P/x//H/8f/x//H/8f/x//D/8P/w//D/8P/w//D/8P/w//D/8P/w//D/7//v//D/8P/w
//D/8f/v/+//7//v/+//7//v/+//8f/w//D/8P/w//H/8f/x//H/8f/x//L/8v/y//L/
8v/y//L/8v/y//D/8P/w//D/8P/w//H/8f/x//H/8f/x//H/8f/x//H/7f/t/+7/7v/v
/+7/7//w/+//7//v/+7/7P/t/+3/7P/u/+3/7f/t/+3/7P/s/+z/7f/t/+3/7f/t/+3/
7P/s/+z/7P/s/+z/7P/q/+r/6v/q/+r/6v/q/+r/6f/p/+n/6f/p/+n/6f/q/+r/6v/q
/+r/6v/p/+n/5//n/+f/5//n/+f/5//n/+f/5//n/+b/5v/m/+b/5v/m/+b/5v/m/+f/
5//n/+j/6P/n/+f/5//l/+X/5f/k/+X/5f/k/+X/5v/n/+j/6f/q/+v/7P/q/+r/6v/r
/+n/6f/p/+n/6f/p/+n/6P/p/+r/6//s/+v/6//r/+z/7P/s/+z/6v/q/+r/6v/q/+3/
7f/t/+3/7P/s/+z/7P/q/+r/6f/o/+f/5P/j/+H/4//j/+P/4//j/+L/4v/i/+D/4f/h
/+H/3//f/9//3//g/+H/4v/k/+L/4v/i/+L/4v/i/+P/4//l/+X/5f/l/+P/5P/k/+T/
5f/l/+X/5f/n/+f/6P/o/+j/4//i/+b/7P/z/wMAGgA2AFYAeAClANoAFwFYAY4BrwHA
Ac8BzwGcAS4BsABJAAUA6//j/9r/2v/e/+L/4//m/+j/6P/m/+T/5P/m/+f/6P/o/+b/
5f/k/+T/5v/m/+b/5v/m/+b/5v/m/+T/5P/j/+P/5P/l/+b/5//l/+b/5v/m/+b/5f/l
/+X/5v/n/+f/5v/m/+b/5v/m/+b/5v/m/+b/6P/o/+j/6P/o/+j/6f/p/+j/6P/n/+f/
5//n/+f/6P/q/+r/6v/q/+j/6f/p/+r/7P/s/+z/7P/s/+z/7f/u/+z/7P/s/+z/7//v
//D/8f/x//H/8v/y//D/8f/y//P/9f/1//X/9//3//f/+P/6//r/+//7//v//f/9//3/
/f8AAAEAAQABAAEAAgACAAIABAAEAAQABQAFAAUABgAHAAcABwAHAAgABwAIAAgACAAG
AAYABQAFAAcABQAEAAMAAgABAAAA///+//3//f/8//3//P/7//r/+v/6//n/9//2//X/
9f/1//f/9//3//f/9v/1//T/8//1//X/9P/y//D/8f/x//H/7//v/+//7//u/+7/7v/u
/+//8P/x//L/8P/w//D/8P/w/+//7//w//D/8P/w//H/7//v/+//7//x//H/8f/x//H/
8P/w//D/8P/x//H/8f/z//P/8//0//T/9P/0//T/9P/0//T/9P/0//T/9P/0//T/9P/1
//X/9f/1//X/9f/1//X/9f/1//P/8//0//T/9P/y//L/8v/z//P/8//y//L/8//z//L/
8v/x//H/8f/x//D/8P/w//H/8f/x//H/8f/x//D/8P/u/+7/7v/u//D/7v/u/+7/8P/w
//D/8P/u/+3/7f/t/+//7//v/+//7v/u/+7/7v/u/+7/7f/t/+v/6//r/+v/7f/t/+3/
7f/r/+v/6//q/+z/7P/s/+z/7P/s/+z/7P/r/+v/6//s/+z/6//r/+v/7f/t/+3/7P/t
/+v/7P/s/+z/7P/s/+7/7v/u/+7/7//w//H/8v/y//L/8//z//P/8//z//P/8f/x//D/
8P/y//L/8v/x//H/8f/y//L/8v/y//D/8P/u/+7/7v/v//D/8f/y//T/9P/0//T/8v/w
/+//7v/t/+r/6f/n/+f/5//n/+f/5//m/+b/5v/m/+f/5//n/+f/6f/p/+n/6f/n/+f/
6P/o/+j/6P/o/+j/5v/n/+f/5//o/+n/6v/r/+r/6v/q/+v/6//r/+v/6//t/+7/7v/u
/+v/6v/q//D/+f8JACIAPgBaAHoApQDcABsBWgGMAbEBygHXAc8BmAEyAb4AYQAnAAkA
+f/s/+j/6v/q/+n/6v/s/+z/7P/u/+7/8P/x/+7/7v/w/+//7v/u/+z/7P/s/+z/7P/s
/+z/7P/s/+z/6//r/+v/6//r/+v/6//s/+z/7P/s/+v/6//r/+r/6//r/+r/7P/s/+z/
7P/s/+z/7P/s/+z/7P/s/+z/7v/u/+//7//u/+7/7f/t/+3/7f/t/+7/7v/u/+7/7v/w
//H/8f/y//D/8P/w//D/8v/y//P/9P/y//L/8v/y//X/9f/2//f/9f/1//b/9v/2//f/
+P/5//v/+//7//3//f/9//7/AAAAAAEAAQABAAYABwAIAAkACgALAAsACwANAA4ADgAO
ABAAEAAQABEAEQARABIAEwATABMAEwAUABMAFAAUABQAFgAWABUAFQATABEAEAAPAA4A
DQAMAAsACgAJAAkACAAFAAQAAwACAAIAAgABAP//AAD/////////////////////////
//////////7//P/8//3//f/9//3//f/9//3//v/+//7//v/+//7//v/+//z//P/8//z/
/P/7//v//P/+//7//v////3//f/9//3//f/9//3//f////7//v/+//3//f/8//v//P/9
//7/AAD+//7//v/+//7//v/+//7//v/+//7//v/+//7/////////////////////////
///9//3//v/+//7//P/8//z//v///wAAAAD+///////+//z/+//7//v//f/8//z//P/9
//3//f/9//3//f/8//z//P/8//z//P/8//r/+v/6//r/+v/6//r//P/7//v/+//5//n/
+f/5//r/+v/6//r/+P/4//f/9//5//n/+f/5//n/+f/5//n/9//3//f/9v/2//b/9v/2
//b/9v/2//b/9//3//f/+P/4//f/9//3//f/9//3//b/9//3//L/8//0//X/9v/3//j/
+f/6//r/+v/6//r//P/8//z//P/8//z//P/9//3//f/9//3//f/9//3//P/6//r/+v/6
//v/+//7//z//P/8//z/+v/6//r/+v/6//v/+//7//v//P/8//z//P/6//r/+f/4//f/
9P/z//H/8f/x//H/8f/v/+7/7v/u//D/8f/x//H/8f/x//H/8f/x//H/8f/y//L/8v/y
//L/8v/y//P/8//z//P/8//z//P/9P/0//T/9f/1//X/9f/1//X/9v/2//b/8//y//T/
+P/9/wkAHAA2AFQAcgCTAMIA/wA8AXABlwG0AccBywGsAVoB7gCLAEEAGQAFAPb/7v/w
//L/8f/w//L/9v/2//b/9v/2//f/+v/6//j/9//2//b/9P/0//T/9P/0//T/9P/0//T/
9P/z//P/9f/1//X/9f/3//j/+P/4//b/9f/1//X/9P/1//X/9P/2//b/9v/2//T/9P/0
//T/9v/2//b/9v/0//T/9f/1//b/9v/1//X/9//3//f/+P/4//j/+P/4//j/+f/5//r/
+v/6//r/+v/6//r/+//8//z//P/8//z//f/9//7/////////AAAAAAAAAQACAAMAAwAD
AAMABQADAAMABAAGAAYABwAHAAcACQAJAAkACQAMAA0ADQANAA8AEAAQABAAEgASABIA
EwARABEAEgATABUAFQAVABYAFwAYABgAGAAYABgAFwAXABUAEwASABEAEgARABAADwAO
AA0ADQAMAAsACgAJAAgACAAIAAcABQAEAAMAAwADAAMAAwADAAMAAwADAAMAAwADAAMA
AgAAAAAAAQABAAEAAQABAAEAAQAAAAAAAAAAAAAAAAAAAAAA/v/+//7//v8AAP////8A
AAAAAAAAAAEAAQABAAEAAQD//////////wEAAAAAAAAAAAABAAEAAQABAAEAAQACAAIA
AgACAAIAAgACAAIAAgACAAIAAgACAAIAAgADAAMAAwADAAMAAwABAAEAAQABAAEAAQAC
AAIAAAD+//7//v8BAAEAAQAAAAIAAwADAAIAAAD///////////7//v/+////////////
//////7//v/+//7//v/+//z/+v/6//r//P/8//z//P/8//v/+//7//3//f/9//3//P/8
//z//P/7//r/+P/3//n/+f/5//n/+f/5//n/+f/5//n/+f/4//b/9v/2//b/9//4//n/
+v/3//f/9//4//b/9f/1//X/9//3//f/9v/1//f/+P/2//b/9v/2//b/9v/2//b/9v/2
//b/9v/2//b/9v/2//f/+P/5//r/+v/6//r/+v/8//z//P/9//3//f/9//3//f/9//3/
/P/8//z//P/8//n/+f/5//r/+//8//3//P/6//r/+v/6//n/+f/5//n//P/8//z//P/4
//j/9//2//f/9P/z//H/8f/x//H/8f/v/+7/7v/u//D/8f/x//H/8f/x//H/8f/x//H/
8f/y//D/8P/w//D/8P/w//H/8f/z//P/8//z//H/8v/y//L/8//z//P/8//z//P/9P/0
//T/8//y//L/9v8BABEAJAA8AFgAdgCdANAABwFCAXIBkQGmAbMBrwGEASwBwgBpACsA
DQD9//D/7P/u/+7/7//y//T/9v/4//j/+P/4//f/9P/0//T/8//y//L/9P/0//T/9P/0
//T/9P/0//b/9v/1//X/9f/1//X/9f/z//T/9P/0//b/9f/1//X/9P/1//X/9P/2//b/
9v/2//T/9P/0//T/9v/2//b/9v/2//b/9//3//b/9v/1//X/9f/1//X/9v/2//b/9v/2
//b/9//3//j/+P/4//j/+P/2//b/9//4//r/+v/6//r/+f/5//r/+//7//v//P/8//7/
//8AAAEAAQABAAEAAwAFAAUABgAIAAgACQAJAAkACQAJAAkACQAMAA0ADQANAA8AEAAQ
ABAAEgASABIAEwATABMAFAAVABMAEwATABQAFQAWABYAFgAYABgAFwAXABUAEwASABEA
EgARAA==
         </WaveFormData>
      </LeadData>
      <LeadData>
         <LeadByteCountTotal>10000</LeadByteCountTotal>
         <LeadTimeOffset>0</LeadTimeOffset>
         <LeadSampleCountTotal>5000</LeadSampleCountTotal>
         <LeadAmplitudeUnitsPerBit>4.88</LeadAmplitudeUnitsPerBit>
         <LeadAmplitudeUnits>��V</LeadAmplitudeUnits>
         <LeadHighLimit>2147483647</LeadHighLimit>
         <LeadLowLimit>268435456</LeadLowLimit>
         <LeadID>V5</LeadID>
         <LeadOffsetFirstSample>0</LeadOffsetFirstSample>
         <FirstSampleBaseline>0</FirstSampleBaseline>
         <LeadSampleSize>2</LeadSampleSize>
         <LeadOff>FALSE</LeadOff>
         <BaselineSway>FALSE</BaselineSway>
         <ExcessiveACNoise>FALSE</ExcessiveACNoise>
         <MuscleNoise>FALSE</MuscleNoise>
         <LeadDataCRC32>2136688380</LeadDataCRC32>
         <WaveFormData>
8P/w//D/8P/v/+//7//v/+//7//v/+//7f/t/+3/7f/u/+//7//w//D/8P/w//D/8P/w
//D/8P/w//D/8f/x//H/8f/x//H/8v/y//L/8v/y//D/8P/y//L/9P/2//v/CgAeAC4A
PQBXAHoApwDRAPUAFgEzAUsBWQFVATAB8QCwAH8AXABBACkAGgAUAA4ACAACAPz/+v/4
//n/9//2//P/9v/2//P/8v/y//H/8f/v/+//8P/w//D/7v/w//D/7//v/+//7//v/+7/
7v/v/+//7v/u/+7/7v/u/+7/8P/w//D/8f/w/+//7f/s/+7/7v/u/+7/7v/u/+7/7v/s
/+z/7f/t/+3/7f/t/+3/7v/u/+7/7v/u/+7/7v/u/+z/7P/s/+z/6//r/+v/6//t/+3/
7f/t/+//7//v//D/7v/v/+//7//x//H/8f/y//D/8P/x//H/8v/z//P/8//z//T/9f/1
//j/+P/4//n/+P/4//n/+f/6//z//P/8//7///8AAAEAAgADAAMAAwADAAMABQAGAAYA
BgAGAAYABgAHAAgACAAGAAYABgAFAAcABgAFAAUABgAFAAQABAADAAIAAgABAAAA/v/8
//v//f/8//r/+v/6//r/+v/5//n/+f/4//j/9v/3//f/9v/4//j/9//3//f/9//3//f/
9//2//b/9v/0//T/9P/0//P/8//z//P/8//0//X/9v/2//b/9v/2//X/9P/z//L/9P/0
//P/8//z//P/8//z//P/8//z//P/9P/0//P/8//z//P/8//z//H/8f/y//L/9P/0//T/
9P/z//H/8P/v//H/8f/x//L/8v/x//D/7//v//D/8P/x//H/8f/w//D/8P/w//D/8f/v
/+//7//v/+7/7v/u/+7/7v/u/+7/7v/u/+3/7f/u/+z/7P/s/+z/7P/s/+3/7f/v/+//
7v/t/+3/7f/t/+z/7P/s/+z/7P/q/+r/6v/r/+v/6//q/+r/6v/r/+v/6//r/+r/6v/q
/+z/7P/s/+z/6v/q/+r/6v/q/+r/6f/p/+n/6f/p/+n/6f/p/+j/6P/q/+r/6//r/+v/
6//r/+v/6f/p/+n/6P/o/+f/6P/o/+j/6P/o/+r/6v/q/+r/7P/s/+z/7P/t/+7/7//w
/+7/7v/u/+7/7f/t/+3/7f/u/+//8P/x//D/7//u/+3/7//w//D/8f/x//D/8P/w//D/
8P/x//H/8f/y//L/8v/0//L/8f/x/+7/7P/r/+n/5f/j/+P/4v/k/+T/5P/k/+T/5f/l
/+X/5//n/+f/5//m/+X/5P/j/+X/5f/l/+T/5P/m/+b/5v/m/+b/5v/m/+b/5v/m/+f/
6f/p/+n/6f/n/+j/6P/o/+j/6P/o/+b/6P/m/+j/7P/z//7/DgAeADEARwBmAI0AtQDd
AP4AFwEtAUEBQwEqAfMAtAB/AFoAPQAjABQADAAGAAAA+P/0//T/8v/v/+v/7P/t/+7/
7v/r/+r/6v/p/+v/6f/p/+r/6v/q/+j/6v/o/+f/5//n/+f/5//m/+b/6f/p/+j/6P/o
/+j/6P/o/+j/6P/o/+n/5//n/+b/5v/m/+b/5v/m/+b/5v/m/+b/5v/m/+f/5//n/+f/
5//n/+j/6P/o/+j/6P/o/+j/6P/o/+j/6P/o/+n/6f/p/+n/6f/p/+n/6f/r/+v/6//s
/+v/6//q/+n/6//r/+v/7P/s/+z/7f/t/+7/7//v/+//7//w//H/8f/y//L/8v/z//T/
9P/1//X/9v/4//j/+P/6//v//P/9/wAAAQABAAEAAwADAAUABgAFAAQAAwACAAQABQAG
AAYABAAEAAQAAwAFAAQAAwADAAAA///+//7////+//7//f/9//z/+//7//v/+v/4//j/
+P/4//j/9//1//X/9P/0//b/9//3//b/9P/0//P/8//z//P/8//z//P/8v/y//L/9P/0
//T/9P/1//X/9f/1//L/8v/y//L/9P/0//T/9P/2//b/9v/2//T/9P/z//P/8//z//P/
8//1//X/9f/1//T/9P/z//P/8//z//P/8//x//H/8v/y//T/9P/0//T/9P/z//P/8//z
//P/8//0//P/8//z//P/8v/y//H/8f/z//P/8v/y//L/8v/y//P/8//z//P/8//y//L/
8v/y//D/8P/w//D/8v/x//H/8v/w//D/8P/w//D/8P/x//H/8//z//L/8f/v/+//7//u
//D/8P/w//D/8P/w//D/8f/w/+//7f/s/+r/6//r/+v/7v/u/+//8P/u/+7/7v/u/+7/
7v/u/+7/7v/u/+3/7f/t/+3/7f/t/+//7//u/+7/7P/s/+3/7f/v/+//7//v/+3/7f/t
/+z/7v/t/+7/8P/w//D/8P/w//D/8P/w//L/8v/y//L/8v/y//L/8v/x//H/8f/x//H/
8f/x//H/8//z//P/8//0//b/9//5//j/9v/1//T/9P/0//X/9f/z//T/9P/0//b/9P/z
//P/8v/w/+//7f/t/+v/6//q/+j/6P/o/+j/6P/p/+n/6f/r/+v/6//r/+v/6//r/+v/
6//r/+v/6v/q/+z/7P/s/+z/7P/s/+z/7P/s/+z/7f/v/+//7//v/+7/7v/t/+z/7P/s
/+z/6v/s/+z/7P/w//v/CgAcAC4AQwBdAHwAowDPAPcAFgEtAUMBUwFPASgB5wCiAGsA
SAAxAB0AEAAOAAoABAD+//j/9v/0//X/9f/2//X/8P/w/+//7v/u/+3/7//t/+3/7v/w
//D/7v/w/+7/7f/t/+3/6//r/+r/6v/r/+v/6v/q/+z/7P/s/+z/7P/s/+z/7f/r/+v/
6v/q/+v/7P/t/+7/7v/u/+7/7v/u/+7/7//v/+3/7f/t/+3/7P/s/+z/7P/u/+7/7v/u
/+7/7v/u/+7/8f/x//H/8f/v/+//7//v//H/8f/x//L/8f/x//D/7//x//H/8f/y//P/
9P/2//f/9v/3//f/9//1//b/9//3//r/+v/6//v//P/8//3//f/+/wAAAAAAAAIAAwAE
AAUABgAHAAcABwAHAAcACQAKAAoACgAKAAoACgALAAwADAAOAA4ADgANAAsACgAJAAkA
CQAJAAkACgAJAAgACAAHAAkACAAHAAcABQAEAAIAAgACAAIAAgABAAEAAQAAAAAAAAAB
AAEAAAD+//7//f/9/////////////f/8//z//P/9//7///8AAAMAAwADAAMAAQAAAP//
/v/+//7//v/+////AAABAAIA/v/8//n/9//3//f/9//3//X/9f/1//X/+P/4//f/9//5
//n/+f/5//v/+//8//z//v/+//7//v/8//v/+//7//n/+f/5//r//f/9//3//f/+//7/
/f/9//3//f/8//z/+v/6//r/+//8//3//v////7//v/+//7//P/8//z//P/+//3//f/+
//z//P/8//z//P/8//3//f/9//3//P/7//3//f/9//z//P/8//z//P/8//z//P/9//3/
/f/8//z//P/9//3//f/9//z//P/8//7//v/+//7//v/+//7//v/+//7//f/9//3//f/9
//3/+//7//r/+v/8//z//f/9//v/+//7//v//f/9//3//P/+//3//v8AAAAAAAAAAAAA
AAAAAAAAAAAAAAEAAQABAAEAAQABAAEAAQABAAEAAQABAAEAAgACAAMAAwACAAIAAgAC
AAIABQAFAAUABgAGAAYABgAEAAMAAwACAAAA/f/7//n/9//1//T/9P/0//b/9v/2//f/
9//3//f/9//5//n/+f/5//f/9//3//f/9//2//b/+P/4//j/+P/4//j/+P/4//j/+P/5
//n/+f/7//v/+//8//r/+v/6//r/+v/4//j/+v/6//z/BQAUACYAOABNAGkAjAC1AOEA
CwEqAUUBXwFxAXEBSgEFAcAAiQBkAEkAMQAiABwAGAAQAAgABgACAP7//f/9//z/+//6
//r/+P/2//X/8//1//P/8//0//L/8v/w//L/8v/x//H/8f/x//H/8P/w//P/8//y//L/
9P/0//T/9P/0//T/9P/1//X/9f/0//T/8v/y//L/8v/0//T/9P/0//L/8v/z//P/9f/1
//X/9f/0//T/9P/0//L/8v/y//L/8v/y//L/8v/z//P/8//z//P/8//z//P/8//z//P/
9P/0//X/9f/1//X/9f/1//b/9v/2//f/9//4//n/+f/5//f/+P/5//n/+v/6//r/+//8
//z//f/9//7/AAAAAAAAAgADAAQABQAEAAUABQAFAAUABQAHAAgACgAKAAoACgAIAAkA
CgAKAAwADAAMAAsADQAMAAsACwAJAAcABQAEAAMAAgACAAEAAwACAAEAAQD///7//P/8
//7//v/+//3//f/9//z//P/6//v/+//6//z//P/7//v/+f/5//n/+f/3//b/9v/2//f/
+P/5//r/+f/5//n/+f/4//j/+P/4//j/+P/4//j/9v/2//b/9v/4//j/9//3//n/+f/5
//n/+P/3//b/9f/4//j/9//3//n/+f/5//n/9//3//j/+P/6//r/+v/6//r/+f/5//n/
+f/5//n/+v/5//n/+f/5//j/+P/3//f/9//3//b/9v/4//j/+P/5//n/+f/5//n/+P/4
//j/+P/4//j/+P/4//j/9//3//j/9v/2//b/9v/2//b/9//3//f/9//2//X/9f/1//X/
9P/2//b/9v/2//b/9v/2//f/9//3//b/9v/2//f/9//3//f/9v/2//b/9P/0//T/9P/0
//T/9P/0//X/9v/2//f/9f/1//X/9f/1//X/9P/0//T/9P/1//X/9f/1//X/9f/1//X/
9f/0//T/8//0//b/9v/2//b/+P/4//j/+P/6//r/+v/6//r/+v/6//r/+v/7//v/+//7
//v/+//7//v/+//7//v/+//7//z//P/9//3//P/8//z//P/8//3/+//7//z//P/+//7/
/P/7//n/+P/2//X/9f/z//H/8f/u/+7/7v/u/+z/7P/t/+3/7//v/+//7//v/+//7//v
/+//7//v/+//7v/u//D/8P/w//D/8P/w//L/8v/y//L/8f/x//H/8f/v/+//8P/w//L/
8v/y//L/8P/w//L/9P/4/wMAEgAkADYARwBnAJAAtwDdAAEBJAE9AVMBXwFPAR4B2wCi
AHUAVAA7ACcAGgAUAAwABAD+//z/+P/2//f/9f/0//P/9P/0//P/8v/y//H/7//t/+3/
7v/w//D/7v/w//D/7//v/+//7f/t/+z/7P/v/+//7v/u/+z/7P/s/+z/7P/s/+z/7f/r
/+v/6v/q/+z/7P/s/+z/7P/s/+z/7P/s/+z/7f/t/+3/7f/t/+3/7P/s/+z/7P/q/+r/
6v/q/+r/6v/q/+r/6//r/+v/6//t/+3/7f/t/+v/6//r/+z/7v/v/+//7//v/+//7//w
/+7/7v/v/+//8P/x//H/8f/x//L/8//z//b/9v/2//f/+P/4//n/+f/4//r/+v/6//z/
/f/+////AAABAAEAAQABAAEAAwAEAAQABAAEAAQABAAFAAYABgAGAAYABgAFAAUABAAD
AAMAAgABAAAAAAD9//z//P/7//v/+v/5//n/+//6//j/+P/4//j/+P/3//f/9//2//b/
9P/1//X/9P/2//b/9f/1//f/9//3//f/9//2//b/9v/0//T/9P/0//X/9f/1//X/9P/0
//T/9P/y//L/8v/y//T/9P/0//T/9P/0//P/8//z//P/8//z//X/9f/1//X/9P/0//P/
8//1//X/9f/1//X/9f/2//b/9P/0//T/9P/0//P/8//z//P/8//z//T/8//z//P/8//0
//T/8//z//P/8//y//L/9P/0//T/9f/z//P/8//z//T/9P/0//T/8v/y//L/8v/y//H/
8f/y//L/8v/y//L/8P/w//H/8f/x//H/8P/v//D/8f/y//L/8P/w//D/8P/w//D/8P/x
//H/8f/w//D/8P/x//H/8f/x//D/8P/w//D/8P/w//D/7v/u/+7/7v/w//D/7//v//H/
8f/x//H/8f/x//D/8P/u/+7/7//v/+//7//v/+//7//v/+//7v/w/+//8P/u/+7/7v/u
//D/8P/w//D/8v/y//L/8v/z//T/9f/2//b/9v/2//f/9//3//f/9//1//X/9f/1//f/
9//3//f/+P/4//n/+f/6//r/+v/6//j/+f/5//n/+v/6//r/+v/4//f/9//2//T/8//x
/+//7f/t/+z/7P/s/+z/7P/s/+v/6//r/+v/7f/t/+3/7f/t/+3/7f/t/+3/7f/s/+z/
7v/u/+7/7v/s/+z/7P/s/+7/7v/v/+//7//v/+//7//w//D/8P/w//D/7v/w//L/8P/u
//L/+/8GABYAKAA5AE8AbgCVAL8A4wAGASMBOwFNAU8BMgH7AL4AiQBiAEUAKwAcABQA
DgAGAAAA/P/8//j/9f/1//T/8//0//T/8//y//L/8f/z//H/8f/y//D/8P/u//D/8P/v
/+//7//v/+//7v/u//H/8f/w//D/8P/w//D/8P/w//D/8P/x/+//7//u/+7/8P/w//D/
8P/w//D/8P/w//D/8P/x//H/8f/x//H/8f/y//L/8v/y//L/8v/y//L/8v/y//L/8v/x
//H/8f/x//P/8//z//P/8//z//P/9P/y//P/8//z//X/9f/1//b/9v/2//f/9//4//n/
+f/5//f/+P/5//n//P/8//z//f/+//7//////wAAAgACAAIAAgADAAQABQAGAAcABwAH
AAcABwAJAAoACgAKAAoACgAKAAsADAAMAAwADAAMAAsACwAKAAkACQAKAAkACAAIAAUA
BAAEAAMAAQAAAP////////7//P/8//z//P/8//v//f/9//z//P/8//3//f/8//z//P/7
//v/+f/5//n/+f/7//r/+v/6//r/+v/6//r/+f/5//n/+f/4//j/+P/4//r/+v/6//r/
+v/6//r/+v/4//j/9//3//n/+f/5//n/+//7//v/+//7//r/+P/3//j/+f/6//v/+f/5
//r/+v/4//j/+P/4//n/+f/6//v/+//7//v//P/8//v/+v/5//r/+v/5//n/+//7//r/
+v/4//j/+P/5//f/9//3//f/9v/2//b/9v/2//b/9v/2//b/9f/1//b/+P/4//j/+P/4
//j/+f/5//n/+f/4//f/+f/5//n/+P/6//r/+v/6//j/+P/4//n/9//3//b/9v/2//f/
9//3//f/9v/2//b/9v/2//b/9v/4//j/+P/4//j/+P/3//f/9f/1//X/9f/3//f/9v/2
//b/9v/3//f/9f/1//X/9f/1//X/9f/0//b/9f/0//b/9v/2//b/9v/2//b/9v/2//b/
9v/2//j/+P/4//j/+P/4//j/+P/6//r/+v/6//v/+//7//v/+//7//v/+//7//v/+//7
//v//P/8//3//f/8//z//P/8//z//f/9//3//v/+//7//v/8//v/+//6//j/9//1//H/
7//v/+7/8P/w//D/8P/w//H/8f/x/+//7//v/+//8f/x//H/8f/z//P/8//y//D/8v/y
//L/8v/y//L/8v/0//T/9P/1//P/8//z//P/8f/y//L/8v/0//T/9P/y/+7/7v/y//r/
BwAWACoAPABRAG0AkAC3AOMAAwEcATMBRwFRAT8BCgHHAIwAYwBEACsAGwAUABAACgAE
AP7/+v/6//j/+f/5//j/9//0//T/8//y//L/8f/x/+//7//w//D/8P/u//D/8P/v/+//
7//x//H/8P/w//H/8f/w//D/7v/u/+7/7v/w//D/8P/x/+//7//u/+7/7v/u/+7/7v/u
/+7/7v/u/+7/7v/v/+//7//v/+//7//s/+z/7P/s/+z/7P/s/+z/7f/u/+//8P/x//H/
8f/x/+//7//v/+//7//v/+//8P/x//P/9P/1//L/8f/w//D/8v/y//P/8//0//X/9f/1
//X/9v/3//f/9v/2//b/9//6//r/+//7//r//P/8//z//v///wAAAQACAAMAAwADAAUA
BQAHAAgACAAIAAgACAAGAAcACAAIAAoACgAKAAkABwAGAAUABQAGAAUABAAEAAUABAAE
AAMAAwACAAEAAQABAAAA/v/+//3//P/7//n/+//7//r/+v/8//3//f/8//r/+v/5//n/
+f/5//n/+f/5//j/+P/4//j/+P/4//j/9//3//f/9//4//j/+P/4//j/+P/4//j/+P/4
//j/+P/6//r/+f/5//n/+f/5//n/+f/5//n/+f/6//r/+f/5//f/9//3//f/+f/5//r/
+v/6//r/+v/6//r/+f/5//n/+f/5//n/+v/7//v/+//7//r/+v/5//n/9//3//b/9v/4
//j/+P/5//n/+f/5//n/9v/2//b/9v/4//j/+P/4//r/+f/5//r/+v/6//r/+v/4//j/
+f/5//n/+f/4//f/+f/5//n/+P/2//b/9v/2//j/+P/4//n/+f/5//j/+P/4//n/+f/5
//n/+P/4//j/+v/6//r/+v/4//j/+P/4//j/+P/3//f/+f/5//n/+f/5//n/+P/4//j/
+P/5//n/+//7//v/+//5//n/+f/4//j/9//2//n/+v/7//z//v/+//7//v/8//z//P/8
//r/+v/7//v//f/9//3//f///////////////////wAA/v///////v///wAAAQACAAUA
BQAFAAYABQAEAAMAAAD9//3//P/6//v/+f/3//X/9v/2//f/+P/2//b/9v/3//X/9f/1
//X/9f/1//X/9f/3//f/9//3//f/9v/2//j/+P/4//j/+P/6//r/+v/6//j/+f/5//n/
+f/5//n/+v/8//z//P/8//7/+v/6//z/AAACAAsAHAAuAEAAWQB5AKIAzQD5ACEBPgFV
AW0BfwFxATwB9QCwAH0AWgBBAC0AJAAgABgAEgAMAAgABAACAP///f/+//3//v/8//n/
+P/4//f/+f/3//f/+P/4//j/9v/4//j/9//3//f/+f/5//j/+P/4//f/9f/0//T/9P/0
//T/9P/0//T/9f/3//f/9v/2//b/9v/2//b/9v/2//b/9v/2//b/9//3//f/9//3//f/
9v/2//b/9v/2//b/9v/2//b/9v/2//b/9//3//f/9//3//f/9//3//f/9//3//j/9v/3
//f/9//3//f/9//4//b/9v/3//f/+v/7//v/+//7//z//f/9//7//v/+////AAAAAAEA
AQACAAQABAAEAAYABwAIAAkACAAJAAkACQALAAsADQAOAA4ADgAOAA4ADgAPABAAEAAO
AA4ADgANAA8ADgANAA0ACgAJAAgACAAHAAYABgAFAAUABAADAAMAAwACAAAAAAD+//7/
/v/9///////+//7//P/9//3//P/8//z/+//7//v/+//7//v/+f/4//j/+P/4//j/+P/4
//v/+//7//v/+P/4//j/+P/6//r/+v/6//j/+P/4//j/+P/4//f/9//5//n/+f/5//f/
9//3//f/+v/6//n/+f/5//n/+f/5//n/+f/6//r/+P/4//j/+P/6//n/+f/5//f/9//3
//j/+f/5//n/+f/4//j/9//3//f/9//2//b/9v/2//b/9//3//f/9//3//b/9v/2//b/
9v/2//b/9v/2//X/9f/2//b/9v/2//b/9v/2//f/9//1//X/9P/z//X/9f/1//T/9v/2
//b/9v/1//T/8//z//P/8//y//L/8v/z//P/8//1//T/9P/0//L/8v/y//L/8v/y//L/
8v/y//L/8f/x//P/8//z//P/8//z//L/8v/w//D/8f/x//H/8f/x//H/8f/x//H/8P/y
//H/8v/y//L/8v/y//L/8v/y//L/8//0//X/9v/2//b/9v/2//j/+f/5//n/9//3//f/
9//3//f/9//3//f/9//4//j/9//3//b/9v/2//b/9v/3//j/+f/7//z/+v/6//j/9//3
//b/9P/z//H/7//t/+3/7v/u/+7/7v/s/+z/7f/t/+v/6//r/+v/7f/t/+3/7f/t/+3/
7f/t/+z/7P/u/+7/7P/s/+z/7P/u/+7/7v/u/+//7//v/+//7//v//D/8P/y//L/8v/y
//D/7v/u//L/+P8DABQAJgA4AE0AZwCOALkA4wAHASYBQQFXAV8BTwEcAdsAoAB1AFYA
OwAlABoAFAAMAAYAAAD8//j/9v/1//X/9v/1//T/8v/z//L/8v/x//H/7//v//D/7v/u
/+z/7v/w/+//7//v/+//7//u/+7/7f/t/+z/7P/u/+7/7v/u/+z/7P/s/+3/7//v/+7/
7v/u/+7/7v/u/+7/7v/u/+7/7v/u/+//7//v/+//7//v/+7/7v/u/+7/7v/u/+7/7v/w
//D/8P/w/+//7//v/+//7//v/+//7//v/+//7//w//D/8f/x//H/8f/x//H/8v/y//L/
8//z//T/9f/1//X/9f/2//f/9//6//r/+v/7//z//P/9//3//v8AAAAAAAACAAMABAAF
AAQABQAFAAUABwAHAAkACgAIAAgACAAIAAoACwAMAAwADAAMAAwACwAKAAgABgAFAAUA
BQAFAAYAAwACAAIAAQABAAAA//////3//P/6//r//P/8//z/+//7//v/+v/6//r/+//7
//r/+v/6//n/+f/5//n/+f/5//v/+v/6//r/+v/6//r/+v/5//n/+f/5//j/+P/4//j/
+P/4//j/+P/4//j/+P/4//r/+v/5//n/9//3//f/9//3//f/9//3//j/+P/3//f/+f/5
//n/+f/5//n/+v/6//n/+P/3//b/9v/1//X/9f/3//f/9//4//f/9//3//f/+P/4//f/
9//1//X/9P/0//T/9P/0//X/9//3//f/9//2//b/9v/2//T/9P/0//T/9v/1//X/9v/0
//T/9P/0//b/9v/3//f/9f/1//T/8//z//P/8//y//L/8v/y//L/9P/0//T/9f/z//P/
8v/y//L/8//z//P/8//y//L/8v/0//T/9P/0//T/9P/0//T/8v/y//H/8f/x//H/8f/x
//H/8f/w//D/8v/y//P/8//z//P/8//z//H/8f/x//D/8P/x//D/8v/y//L/8v/0//T/
9P/0//T/9P/0//T/9v/2//b/9v/4//j/+P/4//b/9v/3//f/9f/1//X/9f/1//X/9f/1
//f/9//3//j/9v/3//f/9v/2//b/9v/2//f/9//3//j/+v/6//r/+P/1//X/9P/y//P/
8f/v/+3/7f/s/+z/7P/q/+r/6v/r/+v/6//r/+v/6//r/+v/6//r/+v/6//r/+3/7P/s
/+7/7P/s/+z/7P/s/+z/7P/s/+z/7f/t/+3/6//r/+v/7P/u/+7/7v/u/+7/7P/s/+z/
7v/y//n/BgAWACoAPQBTAHYAnwDHAO0ADAEpAUEBUQFNASgB7QCwAH8AWgA/ACcAGAAS
AAoAAgD6//b/9P/y//H/8f/w//H/8v/y/+//7v/u/+3/6//p/+n/6v/q/+r/6P/q/+r/
6f/p/+n/6f/p/+j/6P/q/+v/6//s/+r/6v/q/+r/6v/q/+r/6//r/+v/6v/q/+r/6v/q
/+r/6v/q/+r/6v/q/+r/6//r/+v/6//r/+v/6v/q/+r/6v/q/+r/6v/q/+r/6v/q/+r/
6f/p/+n/6f/r/+v/6//r/+v/6//r/+z/7P/t/+3/7f/t/+3/7f/u/+7/7v/v/+//8P/x
//H/8f/x//L/8//z//T/9P/0//X/+P/4//n/+f/4//r/+v/6//z//f/+////AgADAAMA
AwABAAEAAwAEAAQABAAEAAQABgAHAAgACAAIAAgACAAHAAUABAADAAMAAgABAAAAAAAB
AAAAAAD///3//P/7//v/+//6//j/+P/4//j/+P/3//f/9//2//b/9v/3//f/9v/2//b/
9f/1//f/9//3//f/9//2//b/9v/2//b/9v/2//X/9f/1//X/9P/0//T/9P/2//b/9v/2
//T/9P/0//T/9v/2//X/9f/1//X/9f/1//X/9f/1//X/9v/2//X/9f/3//f/9//3//f/
9//4//j/9v/2//b/9v/4//f/9//3//X/9f/1//b/9//3//f/9//2//b/9f/1//X/9f/0
//T/8v/y//L/8//1//X/9f/1//b/9v/2//b/9P/0//T/9P/y//H/8f/y//L/8v/y//L/
8v/y//P/8//1//X/9P/z//H/8f/x//D/8v/y//L/8v/w//D/8P/x//H/8f/w//D/8P/x
//H/8f/v/+7/7v/u//D/8P/w//D/8P/w//D/8P/w//D/7//v/+3/7f/t/+3/7//v/+7/
7v/u/+7/7//v/+3/7f/t/+3/7//v/+//7v/s/+3/8P/u/+7/7v/u/+7/7v/u/+7/7v/u
/+7/7v/u/+7/7v/u//D/8P/w//D/8P/w//D/8P/y//L/8v/y//L/8v/z//P/9f/1//X/
9f/z//P/8//z//P/8//z//T/9P/1//X/9P/y//L/8v/y//P/8//z//T/9v/2//b/9P/x
//H/8P/u/+3/6//p/+f/6f/o/+j/6P/o/+j/6P/p/+n/6f/p/+n/6f/p/+n/6f/p/+n/
6f/p/+f/5v/m/+j/6P/o/+j/6P/o/+j/6P/o/+b/5//n/+f/5//n/+f/6P/q/+r/6v/q
/+r/6P/o/+j/6v/w//v/CgAYACoAPwBZAHwAowDJAO0ACgEjATcBRQE3AQoBzwCWAGkA
SgAvABkADgAIAAAA+v/2//L/8P/w//H/8f/y/+//7P/q/+n/6P/o/+f/6P/n/+j/6v/o
/+j/5v/o/+j/5//n/+f/5f/l/+T/5P/l/+X/5P/k/+b/5v/m/+b/5v/m/+b/5//p/+n/
6P/o/+b/5v/m/+b/5v/m/+b/5v/o/+j/6f/p/+n/6f/p/+n/5v/m/+b/5v/m/+b/5v/m
/+j/6P/o/+j/5//n/+f/5//n/+f/5//n/+f/5//n/+j/5v/n/+f/5//p/+n/6f/q/+z/
7P/t/+3/7P/t/+3/7f/u//D/8v/z//T/9P/0//X/9P/0//X/9f/4//r/+v/6//r/+//8
//3//v//////////////AQACAAAAAAAAAAAAAQADAAUABgAGAAYABgAFAAMAAgABAAEA
AgD//w==
         </WaveFormData>
      </LeadData>
      <LeadData>
         <LeadByteCountTotal>10000</LeadByteCountTotal>
         <LeadTimeOffset>0</LeadTimeOffset>
         <LeadSampleCountTotal>5000</LeadSampleCountTotal>
         <LeadAmplitudeUnitsPerBit>4.88</LeadAmplitudeUnitsPerBit>
         <LeadAmplitudeUnits>��V</LeadAmplitudeUnits>
         <LeadHighLimit>2147483647</LeadHighLimit>
         <LeadLowLimit>268435456</LeadLowLimit>
         <LeadID>V6</LeadID>
         <LeadOffsetFirstSample>0</LeadOffsetFirstSample>
         <FirstSampleBaseline>0</FirstSampleBaseline>
         <LeadSampleSize>2</LeadSampleSize>
         <LeadOff>FALSE</LeadOff>
         <BaselineSway>FALSE</BaselineSway>
         <ExcessiveACNoise>FALSE</ExcessiveACNoise>
         <MuscleNoise>FALSE</MuscleNoise>
         <LeadDataCRC32>3967883320</LeadDataCRC32>
         <WaveFormData>
+P/4//j/+P/2//b/9v/2//b/9v/2//b/9v/2//b/9v/4//j/+P/4//b/9v/3//f/+f/5
//n/+f/3//f/9//4//j/+P/4//n/+f/4//j/+P/4//b/9//4//j/+f/5//3/CAAXACEA
KwA7AFYAdQCSAK0AxQDhAPYACQENAf0A1gCsAIkAbwBXAEIAMAAnACAAFwAOAAcABAAD
AAIAAgD+//z//f/9//r/+f/4//j/+v/4//j/+P/4//j/+P/4//j/+P/3//f/9f/1//T/
9P/0//T/9P/1//f/9v/2//b/9v/2//b/9v/0//T/9P/0//X/9f/1//X/9f/1//X/9f/z
//P/8//z//L/8//z//L/8//z//T/9P/z//P/8//0//L/8v/y//L/9P/0//T/9P/0//T/
9P/1//X/9P/0//X/9f/1//b/9v/2//b/9v/3//f/9//4//n/+f/5//n/+f/8//z//P/9
//7/////////AAAAAAEAAgAAAAEAAgADAAQABQAGAAcACQAJAAkACgAKAAoACgAKAAgA
CQAJAAkACQAKAAoACgAIAAgACAAIAAkABwAGAAUABwAGAAUABAAEAAIAAgACAP///v/9
//3////+//3//P/8//z//P/8//r/+v/5//n/+f/5//n/+f/6//r/+v/6//r/+v/6//r/
+v/5//n/+f/5//n/+f/6//j/+P/4//j/+f/5//n/+P/4//j/+f/5//f/9//3//j/+v/4
//r/+v/5//n/+f/5//j/+P/5//n/9//3//f/9//3//f/9//3//f/9v/2//f/9//3//f/
9//1//X/9f/1//X/9f/2//b/9P/0//T/9P/2//b/9v/2//X/9f/1//X/9f/1//X/9f/0
//T/9P/0//b/9v/1//X/9f/1//X/9f/1//X/9f/1//P/8//z//P/8//z//P/8//1//X/
9f/1//P/8//y//L/9P/0//T/9P/y//L/8//z//P/8v/y//H/8f/y//L/8v/y//L/8f/w
//L/8//z//P/8//z//P/8//x//H/8f/w//D/8f/x/+//7//v/+//7//w//D/8f/x//P/
8//y//L/8v/y//L/8v/y//D/8P/w//D/8P/w//L/8v/y//L/8v/y//L/8v/z//T/9f/2
//T/9P/0//X/9f/1//X/9v/4//b/9v/2//X/9v/2//b/9v/3//f/9//5//n/+f/5//f/
+P/5//n/+f/5//r/+v/6//j/9//2//f/9v/1//L/8P/u/+7/7v/u/+7/7v/u/+z/7P/s
/+z/7v/u/+7/7v/s/+z/7P/s/+7/7v/u/+7/7v/u/+7/7//v/+//7//v/+//7//v/+//
8P/w//D/8P/x//H/8P/w/+7/7v/u/+3/7v/s/+3/8//3/wAACwAXACEAMQBGAGEAfgCZ
ALMAyQDeAPMA/wD1ANQAqgCJAGsAUQA8ACwAIwAaABEACAADAAAA/f/4//j/+P/4//n/
9//2//X/9P/0//T/8v/y//L/8v/y//L/8v/y//L/8f/x//H/8f/w//D/8P/w//D/8f/z
//L/8v/y//L/8v/y//L/8f/w/+//7v/t/+3/7f/t/+//7//v/+//7//v/+//7//u/+//
7//u/+//7//w//D/7//v/+//8P/u/+7/7v/u//D/8P/w//D/8P/w//D/8f/x//D/8P/x
//H/8f/y//L/8v/y//L/8//z//P/9P/1//f/9//3//f/+P/4//j/+f/4//n/+f/5//z/
/P/9//7//P/9//7///8AAAEAAgADAAUABQAFAAYACAAIAAgACAAHAAcABgAFAAcACAAI
AAgABgAGAAYABgAGAAUABQAFAAMAAgABAAAAAAD+//7//v////7//f/9//v/+v/5//j/
+v/6//r/+v/4//j/9//3//n/+f/5//n/9v/2//b/9v/4//j/+P/4//b/9f/1//X/9//3
//f/+P/6//r/+v/6//j/9//2//T/9v/2//f/9//5//n/+f/6//j/9v/4//j/9//3//f/
9//4//j/+f/5//f/9//3//f/9//3//f/9//3//b/9v/3//n/+f/5//n/9//3//f/9//3
//f/+P/4//j/+P/4//j/9v/2//b/9v/2//f/+P/5//n/+f/5//n/+f/4//f/9v/4//j/
9//3//f/9//3//f/9//3//f/9//3//f/9//3//n/+f/5//n/+//7//v/+//6//n/9//2
//j/+P/4//j/+P/4//n/+f/5//j/+P/3//b/9v/1//T/9//4//j/+P/2//f/9//3//f/
9//3//f/9//3//f/9v/4//n/+f/3//f/9//3//f/9P/0//X/9f/3//f/9v/2//T/9P/0
//T/9P/0//b/9v/2//b/9v/4//j/+P/4//r/+v/6//r/+P/4//j/+f/5//n/+f/6//r/
+P/4//j/+//8//z//P/9////AAABAP7//f/8//v/+//8//3//f/7//v//P/8//7//P/7
//r/+//6//n/9v/0//L/8v/y//D/8P/w//D/8P/w//D/8P/w//D/8P/w//D/8P/w//D/
8P/w//D/8P/y//L/8v/z//H/8f/x//H/7//v/+//7//x//L/8//0//T/8//x//D/8P/w
//D/7//w//D/8f/1//3/BgARAB0ALQA/AFYAbwCOAKsAwwDZAPAAAwELAfkA0gCkAH0A
XwBJADYAKAAhABoAEQAKAAMA/v/9//7//v/8//r/9//z//T/8//y//L/8//y//P/9P/0
//T/9P/0//L/8v/x//H/7//v/+7/7v/s/+z/7P/t/+7/7v/v//D/7v/u/+7/7v/s/+z/
7P/s/+z/7f/u/+//7//v/+//7//v/+//7//v/+//7//u/+z/7f/t/+7/7v/t/+3/7f/u
/+z/7P/s/+z/7f/u/+//8P/u/+7/7v/v/+3/7P/s/+3/6//r/+z/7P/t/+7/7//x//P/
8//0//X/9f/1//X/9f/1//T/8//z//b/9//3//f/+P/4//n/+v/4//n/+v/7//z//f/+
////////////AAAAAAAAAAAAAAAAAQABAAEAAQACAAIAAgACAAIAAgACAAEA///+//3/
///+//3//P/+//z//P/8//3//P/7//v/+//6//n/+P/2//b/9v/2//b/9v/1//X/8//z
//P/8//y//L/8v/y//T/9P/0//T/8//x//D/7//w//H/8v/0//b/9v/2//b/8//z//P/
8v/w//D/8f/x//L/8//0//b/9P/y//T/9P/z//P/8//z//H/8P/w/+//8f/x//H/8f/x
//H/8f/x//P/8v/y//P/8//z//P/8//x//H/8f/x/+3/7f/u/+7/7//w//H/8v/z//T/
9f/2//P/8//z//P/8v/x//D/7//x//L/8//0//T/9P/z//P/8f/x//H/8f/z//P/8//z
//P/8//z//P/8//z//P/8//x//H/8f/x//P/8//y//L/8v/y//L/8v/y//L/8//z//P/
8v/y//H/8f/y//L/8v/y//L/8f/w//L/8//z//P/8//z//P/8//z//P/8//y//D/8f/x
/+//8f/x//H/8f/y//L/8//z//L/8f/v/+7/7//w//H/8v/0//L/8v/0//T/9P/0//b/
9v/2//b/9v/3//f/9//3//j/+P/2//b/9v/3//j/+P/4//j/+f/5//n/+f/5//n/+f/5
//r/+//7//v/+//+//7//v/8//v/+v/5//j/9//0//L/8P/v/+7/7f/s/+7/7v/u/+7/
8P/w//D/8P/w//D/8P/w//D/8P/w//D/8P/w//D/8P/w//H/8f/x//H/8f/x//H/7//v
//D/8P/y//L/8//z//L/8v/y//L/8v/x//D/8v/x//P/+f8EABEAHwAtAD8AWABzAJIA
rwDJAN8A+AAPARkBBwHgALIAjQBvAFUAQAAuACUAHgAVAAwABwACAP3//P/8//r/+P/3
//f/9P/z//L/8v/y//D/8P/w//D/8P/w//D/8P/w/+//7//v/+//7v/u/+7/7v/u/+//
8f/w//D/8P/w//D/8P/w//D/8P/w//D/7//v/+//7//x//H/8f/x//H/8f/x//H/8v/z
//P/8v/v/+//8P/w/+//7//v//D/8P/w//D/8P/w//D/8P/w//L/8v/y//P/8f/w//D/
8f/z//P/9P/0//T/9P/0//X/8//z//T/9f/3//f/9//3//b/9v/2//f/+P/5//n/+f/6
//r/+//8//z//f/+////AAABAAIAAwADAAMAAwAEAAQABAAEAAQABgAHAAcABwAFAAYA
BgAGAAYABgAGAAYABgAFAAUABQADAAIAAQAAAAAA/v/+//7////+//3//f/7//r/+f/4
//r/+v/6//r/+P/4//f/9//3//f/9//3//b/9v/2//b/9P/0//T/9P/0//P/8//z//X/
9f/1//b/9v/2//b/9v/1//X/9f/0//b/9v/3//f/9f/1//X/9v/2//T/9v/2//f/9//3
//f/9P/0//X/9f/1//X/9f/1//X/9f/1//X/9f/0//T/9f/1//X/9f/1//X/9f/1//X/
9f/1//b/9v/0//T/9P/0//T/9P/0//T/8//z//P/8//1//X/9f/1//b/9v/2//b/9P/0
//P/8//z//P/8//z//P/8//z//P/8//z//P/8//z//P/8//z//P/8//z//P/8//z//L/
8v/0//T/9P/0//T/9P/1//X/9f/0//T/8//z//T/9P/0//T/9P/z//L/8v/z//P/8//x
//H/8f/x//P/8//z//L/8v/z//P/8f/z//P/8//z//L/8v/z//P/8//z//L/8v/0//T/
9P/0//D/8P/y//T/9P/0//T/9v/2//b/9v/4//j/+P/4//j/+P/4//j/+f/5//n/+f/4
//j/9v/2//j/+f/6//r/+P/4//n/+f/5//n/+f/5//v/+//8//3/+//7//v//P/+//7/
/P/7//j/9//2//X/9P/y//D/8P/u/+7/7v/u/+7/7v/u/+7/8P/w//D/8P/w//D/8P/w
//D/8P/w//D/8P/w//D/8P/x//H/8f/x//P/8//z//P/8f/y//L/8v/y//P/8//y//T/
9P/0//T/8f/y//L/8//3////CgAVACEALQBDAF4AeQCSAK0AywDjAPYACQEHAe0AxACe
AH0AYQBLADgAKgAhABgADwAIAAMA/v/9//z//P/6//j/+f/3//b/9f/0//T/9P/y//L/
8v/0//T/9P/0//T/9P/z//P/8f/x//D/8P/y//L/8v/z//H/8P/w//D/8v/y//L/8v/w
//D/8P/w/+//7//v/+//7//v/+//7//v/+//7//v//D/8f/x//D/7//v//D/8P/v/+//
7//w//D/8P/w//D/8P/w//D/8P/y//L/8v/z//H/8P/w//H/8//z//T/9P/0//T/9P/1
//P/8//0//X/9f/1//X/9f/2//b/9v/3//r/+//7//v//P/8//3//v/+////AAABAAAA
AQACAAMABQAFAAUABgAGAAYABgAGAAQABQAFAAUABwAIAAgACAAGAAYABgAGAAcABQAE
AAMAAQAAAP///v8AAP7//v/+//v/+v/5//n/+//6//n/+P/4//j/+P/4//j/+P/3//f/
9f/1//X/9f/2//b/9v/2//j/+P/4//j/+P/3//f/9//1//X/9f/2//b/9v/2//b/9//3
//f/9v/1//T/9P/z//X/9f/1//b/9v/0//b/9v/1//X/9f/1//b/9v/3//f/9f/1//X/
9f/1//X/9f/1//X/9P/0//X/9f/1//X/9f/z//P/8//z//P/8//0//T/9P/0//T/9P/0
//T/9P/0//H/8f/x//H/8//z//P/8//y//L/8v/y//T/9P/z//P/8//z//P/8//z//P/
8//z//P/8//z//P/8f/x//H/8f/x//H/8f/x//P/8//y//L/8P/w//D/8P/w//D/8f/x
//H/8P/w/+//7//w//D/8P/w//D/7//u/+7/7//v/+//7f/t/+3/7f/v/+//7//u//D/
8f/x/+//7//v/+//7//u/+7/7//v//H/8f/w//D/7v/u/+7/7v/w//D/8P/u/+7/7v/u
//D/8P/w//D/8v/y//L/8v/0//T/9P/0//T/9P/1//X/8//z//T/9P/y//L/8v/z//T/
9P/0//T/9//3//f/9//3//f/9//3//b/9//3//f/9//4//j/+P/4//f/9v/1//L/8f/u
/+z/6v/q/+r/6v/q/+r/6v/q/+r/6v/q/+r/6v/q/+r/6v/q/+r/6v/q/+r/6v/q/+r/
7P/s/+3/7f/r/+v/6//r/+v/6//r/+z/7P/s/+z/7f/v/+7/7v/u/+7/7P/t/+7/7P/r
/+3/8//8/wcAEwAfAC0ARABfAHoAlQCxAMkA4ADzAP0A8QDSAKoAhQBnAE0AOgAqAB8A
FgANAAQA///+//n/9v/2//b/9P/1//X/8v/x//D/8P/y//D/8P/w/+7/7v/u/+7/7v/u
/+3/7f/t/+3/7P/s/+7/7v/u/+//7//u/+7/7v/s/+z/7P/s/+z/7P/s/+z/7f/t/+3/
7f/r/+v/6//r/+v/6//r/+v/7P/t/+3/7P/r/+v/7P/s/+3/7f/t/+7/7P/s/+z/7P/s
/+z/7P/s/+7/7v/u/+//7//u/+7/7//v/+//8P/w//D/8P/w//H/8f/x//L/8//1//X/
9f/1//T/9P/0//X/+P/5//n/+f/6//r/+//8//r/+//8//3//v///wAAAQABAAEAAQAC
AAQABAAEAAQAAgADAAMAAwADAAQABAAEAAQABAAEAAQAAwABAAAA//8AAAAAAAAAAP7/
/P/8//z/+//6//n/+f/3//b/9f/0//b/9v/2//b/9v/2//X/9f/3//f/9//3//b/9v/2
//b/9P/0//T/9P/1//X/9v/3//f/9//3//j/9v/2//b/9v/1//X/9f/0//b/9v/3//f/
9//3//f/+P/2//T/9v/2//X/9f/1//X/9v/2//f/9//1//X/9f/1//f/9//3//f/9f/0
//T/9f/z//P/8//z//T/9f/2//f/9f/1//b/9v/2//b/9v/2//b/9v/2//b/9//3//f/
9//1//X/9f/1//T/9P/0//T/9P/0//P/8//z//P/8//z//P/8//z//P/9f/1//X/9f/1
//X/9f/1//X/9f/1//X/9f/1//T/9P/2//b/9v/2//T/9P/1//X/8//y//L/8f/x//L/
8v/y//T/9P/z//L/8v/z//P/8//z//P/8//z//P/8//z//L/8P/x//H/7//z//P/8//z
//L/8v/z//P/8f/x//D/8P/w//D/8P/w//L/8P/w//L/8v/y//L/8P/w//D/8P/y//L/
8v/y//T/9P/0//T/9P/0//T/9P/2//b/9v/3//f/9//3//j/+P/2//b/9v/5//r/+v/6
//r/+//7//v/+f/5//n/+f/3//j/+f/5//r/+//9//7//P/6//n/+P/3//b/9f/y//D/
7v/u/+7/8P/w//D/8P/u/+7/7v/u/+7/7v/u/+7/8P/w//D/8P/w//D/8P/w//D/8P/w
//H/8f/x//H/8f/z//P/8//z//P/8v/x//D/8//z//L/8v/w//D/8P/v/+z/7P/v//f/
AQAOABsAJwAzAEcAYAB7AJgAsQDFANsA9AADAQEB5QC6AJAAcQBVAD8ALgAmAB8AFgAN
AAYAAQAAAP3//v/+//z/+v/3//f/9v/1//T/9P/0//L/8v/y//D/8P/w//D/8v/y//H/
8f/x//H/8P/w//L/8v/y//P/8f/w//D/8P/y//L/8v/y//L/8v/y//L/8f/x//H/8f/x
//H/8f/x/+//7//v/+//8P/x//H/8P/v/+//8P/w/+3/7f/t/+7/8P/w//D/8P/x//L/
8//0//L/8v/y//P/8//y//L/8//0//X/9//4//X/9P/z//P/9f/1//b/9//3//f/9//3
//j/+P/4//n/+P/5//n/+f/8//z//f/+//z//f/+////AAABAAIAAwAFAAUABQAGAAYA
BgAGAAYABgAHAAcABwAFAAYABgAGAAYABgAGAAYABQADAAIAAQADAAIAAQAAAAEAAAAB
AAIA///+//3//f/9//z/+//6//j/+P/4//j/+P/4//f/9//5//n/+f/5//j/+P/4//j/
+P/4//j/+P/4//f/9//3//X/9f/1//b/+P/4//j/+P/3//f/9//2//b/9v/3//f/+f/5
//n/+v/4//b/+P/4//f/9//3//f/+P/4//n/+f/3//f/9//3//X/9f/1//X/9v/2//f/
+f/3//f/9//3//f/9//3//f/9//3//j/+P/6//r/+v/6//j/+P/4//j/9f/1//X/9f/2
//f/+P/5//r/+v/6//r/+f/4//b/9f/3//f/9//3//j/+f/6//v/+//7//v/+//5//n/
+f/5//v/+//7//v//f/9//z//P/7//r/+f/4//n/+v/8//3/+//6//r/+f/7//z//P/8
//z//P/7//r//P/9//3//f/7//v/+//7//v/+//7//r/+v/7//v/+f/7//v/+//7//r/
+v/7//v//f/9//z//P/8//z//P/8//z/+v/6//v//P/9//7///8AAAEAAgAAAAAAAAAA
AP7///////////8AAAAA/v8BAAIABAAGAAQABAAEAAUAAwADAAMAAwAEAAUABgAIAAsA
CwALAAsACwAKAAkABgAFAAQAAwACAAMAAAD+//z//f/+////AAD+//7//v/+//z//P/8
//z//P/8//z//P/+//7//v/+//7//v/+//7//v////////8BAAEAAQABAP////8AAAAA
AAAAAAEAAQACAAIAAgACAAQA///+/wIAAwAFAAsAGAAjADEAQwBXAHQAlQC0AM8A5wD7
ABQBKQErAREB5gC4AJMAcwBZAEgAPAA1ACwAIQAaABUAEgANAAoACgAIAAYABQAFAAIA
AQAAAAAAAgAAAAAAAAAAAAAAAAAAAAAAAAD/////AQABAAAAAAD+//7//v////3//P/8
//z//v/+//7//v/+//7//v/+//////////////////////////////////7///////7/
/////wAAAAABAAEAAQACAAAAAAAAAAAAAAAAAAAAAAAAAAAAAAABAP///v/+////AQAB
AAIAAgACAAIAAgADAAEAAQACAAMABQAFAAUABQAGAAYABgAHAAYABwAHAAcABgAGAAcA
CAAKAAsADAANAA4ADwAQABEADwAPAA8AEAAQABAAEAAQABIAEwATABMAEQASABIAEgAS
ABIAEgASABEADwAOAA0ACwAKAAkACAAKAAgACAAIAAcABgAFAAUABwAGAAUABAACAAIA
AgACAAIAAgABAAEAAQABAAEAAQAAAAAAAAAAAP7//v/+//7//v/9//3//f/7//v/+//8
//7//v/+//7/+//7//v/+v/6//r/+//7//n/+f/5//r/+v/4//r/+v/7//v/+//7//r/
+v/7//v/+//7//v/+//7//v/+//7//v/+v/6//v/+//7//v/+//7//v/+//7//n/+f/6
//r/+v/6//r/+v/4//j/+P/4//n/+f/5//n/9//3//f/9//2//b/9v/2//j/+P/3//f/
9f/1//X/9f/1//X/9f/1//f/9//3//f/9f/1//X/9f/z//P/8//z//X/9f/0//T/9P/0
//T/9P/y//L/8//z//X/9P/0//P/8//0//T/9P/0//T/8//y//D/8f/x//H/8//z//P/
8//x//H/8f/w//L/8//z//H/8f/x//H/8f/w//D/8f/x//H/8f/w//D/8P/w//D/8P/w
//D/8P/w//D/8P/w//L/8v/y//L/8v/y//L/8v/0//T/9P/0//X/9f/1//X/9v/2//T/
9P/0//X/9v/2//b/9v/3//f/9f/1//X/9f/1//X/9v/3//n/+f/5//r/+v/6//j/9//2
//X/9P/z//D/7v/s/+z/7v/u/+7/7v/s/+z/7P/s/+r/6v/q/+r/7P/s/+z/7P/s/+z/
7P/s/+7/7v/u/+7/7f/t/+3/7f/v/+//7//v/+//8P/w//D/8P/x//H/8P/w//D/8P/w
/+//7v/u/+//9f/9/wgAFQAjAC8AQQBcAHkAlgCxAMsA4wD4AAUBBQHpAMAAmAB5AF8A
RwA0ACgAIQAYAA0ABAD///z/+f/4//j/+v/4//X/8//0//P/8v/y//D/7v/u/+7/7v/u
/+7/7v/w//D/7//v/+//7//u/+7/7P/s/+z/7f/t/+z/7P/s/+z/7P/s/+z/7v/u/+7/
7v/t/+3/7f/t/+v/6//r/+v/6//r/+v/6//s/+3/7f/s/+v/6//s/+z/6//r/+v/7P/s
/+z/7P/s/+z/7P/s/+z/7P/s/+z/7f/t/+z/7P/t/+3/7f/u/+7/7v/u/+7/7//v/+//
8P/x//H/8f/x//H/8v/y//L/8//0//X/9f/1//b/9v/3//j/+v/7//z//f/8//3//v//
/////////wAAAgACAAIAAgAAAAEAAQABAAEAAgACAAIAAgACAAIAAgABAP///v/9////
/v/9//z//P/6//r/+v/5//j/9//3//X/9P/z//L/9P/0//T/9P/0//T/8//z//P/8//z
//P/8v/y//L/8v/y//L/8v/y//L/8f/x//H/8f/x//H/8v/y//L/8v/y//H/8f/x//D/
8P/w//H/8f/x//H/8f/y//L/8P/y//L/8f/x//H/8f/w//D/8f/x/+//7//v/+//8f/x
//H/8f/x//D/8P/x/+//7//v/+//7//v/+//7//t/+3/7v/u//D/8P/w//D/8P/w//D/
8P/t/+3/7f/t/+3/7f/t/+3/8P/w//D/8P/u/+7/7f/t/+3/7f/t/+3/7f/t/+3/7f/t
/+3/7f/t/+3/7f/t/+3/7f/t/+3/7f/t/+3/7P/s/+z/7P/s/+z/7v/u/+//7//t/+z/
7P/r/+v/7P/s/+z/7P/s/+v/6v/q/+v/6//r/+v/6//r/+v/6f/p/+n/6P/q/+v/6//p
/+n/6f/p/+n/6v/q/+v/6//r/+v/6v/q/+r/6v/q/+r/6v/q/+j/6v/q/+r/6v/r/+z/
7f/u/+7/7v/u/+7/7v/u/+7/7v/w//D/8P/w//D/8f/x//H/7//w//D/7v/w//D/8f/y
//L/8v/y//P/8//z//P/8//x//H/8f/y//X/9f/1//X/9v/2//b/9P/x//D/7//u/+//
7P/q/+j/6P/o/+j/6P/m/+b/5v/m/+b/5v/m/+b/5v/m/+b/5v/m/+b/5v/m/+j/6P/o
/+j/5v/n/+f/5//n/+f/5//n/+f/5//o/+j/5v/m/+f/5//o/+j/6P/o/+r/6f/o/+j/
6f/t//P/+v8FABUAIQAvAEYAYwCAAJkAswDNAOQA9wD7AOsAxgCeAHsAXwBHADIAIgAZ
ABIABwD+//f/9v/z//L/8P/w//D/7//v/+7/7f/s/+z/6v/o/+j/6P/o/+j/6P/o/+j/
6P/n/+f/5//n/+b/5v/o/+j/6P/p/+f/5v/m/+b/6P/o/+j/6P/m/+b/5v/m/+X/5f/l
/+X/5f/l/+X/5f/l/+X/5f/l/+T/5f/l/+T/5f/l/+b/5v/l/+X/5f/m/+T/5P/k/+T/
5v/m/+b/5v/m/+b/5v/n/+f/5v/m/+f/5//n/+j/6P/o/+j/6P/p/+v/6//s/+3/7f/t
/+3/7f/s/+z/7P/t/+7/7//v/+//8P/w//H/8v/y//P/9P/1//b/9//4//n/+//7//v/
/P/6//r/+v/6//z//f/9//3//f/+//7//v/8//z//P/8//v/+f/4//f/+f/4//f/9v/2
//T/9P/0//P/8v/x//H/8f/w/+//7v/s/+z/7P/s/+7/7v/t/+3/7f/t/+3/7f/s/+z/
7P/s/+z/7P/s/+z/7P/r/+v/6//r/+v/6//s/+r/6v/q/+r/6//r/+v/6v/s/+z/7f/t
/+v/6//r/+z/7P/q/+z/7P/r/+v/6//r/+j/6P/p/+n/6//r/+v/6//r/+v/6//r/+3/
7P/s/+3/6//r/+v/6//r/+v/6//r/+n/6f/q/+r/6v/q/+r/6v/q/+r/6v/q/+n/6f/p
/+n/5//n/+f/5//q/+r/6v/q/+r/6v/p/+n/6f/p/+n/6f/o/+f/5v/l/+b/5//o/+n/
6f/p/+n/6f/p/+n/6f/p/+j/5//l/+T/5v/m/+b/5v/m/+b/5//n/+f/5v/m/+X/5//o
/+j/6P/n/+b/5P/i/+T/5f/l/+X/5f/l/+X/5f/l/+X/5f/k/+L/4//j/+H/4//j/+P/
4//i/+L/4//j/+P/4//i/+L/4v/i/+L/4v/g/+L/5P/i/+L/4v/i/+D/4P/g/+D/4v/i
/+L/4v/i/+L/4v/i/+T/5P/k/+T/5P/k/+T/5P/m/+b/5v/m/+b/5//n/+f/5//o/+j/
5v/k/+T/5f/m/+b/5v/m/+f/6f/p/+n/6f/n/+f/5//o/+f/5//n/+f/6P/o/+j/5v/l
/+T/4//i/+H/3v/c/9r/2v/a/9r/2v/a/9r/2v/a/9z/3P/c/9z/3P/c/9z/3P/a/9r/
2v/a/9j/2P/Y/9j/2v/b/9v/2//b/9v/2//b/9n/2f/a/9r/2v/a/9v/2//a/9r/2v/a
/9z/2//Y/9j/2f/f/+f/8P/7/wcAFQAnAD4AWQB0AI8ApwC9ANIA4wDjAMsApgCAAF0A
RQAtABgADAADAPz/9f/s/+f/5P/j/+T/5P/k/+L/3f/b/9r/2f/Y/9j/2f/Y/9n/2v/Z
/9j/1//W/9j/2P/X/9f/1f/V/9T/1P/U/9T/1P/V/9X/1P/U/9T/1P/U/9T/1P/U/9T/
1P/U/9P/0//T/9P/0f/R/9H/0f/R/9H/0f/R/9D/0f/R/9D/z//P/9D/0P/R/9H/0f/S
/9L/0v/S/9L/0P/Q/9D/0P/Q/9D/0P/R/9P/0v/S/9P/0f/R/9L/0v/S/9L/0v/T/9X/
1f/W/9f/1f/V/9X/1f/X/9j/2f/b/9z/3f/d/93/3P/c/93/3v/g/+H/4v/j/+P/4//j
/+P/5f/l/+X/5v/m/+b/5v/m/+T/5f/l/+X/5//o/+j/6P/o/+j/6P/o/+f/5f/k/+P/
4//g/w==
         </WaveFormData>
      </LeadData>
   </Waveform>
</RestingECG>
