# Supplementary material for: Detection of Left Atrial Enlargement Using a Convolutional Neural Network-Enabled Electrocardiogram
Source: Front Cardiovasc Med. 2020 Dec 17;7:609976. doi: 10.3389/fcvm.2020.609976 (PMC7773668; doi:10.3389/fcvm.2020.609976)
Supplement: Supplementary file 1 [file Data_Sheet_1.ZIP › hyp/1802016017_8768_0000000B.XML]

<?xml version="1.0" encoding="Windows-1252"?>
<!DOCTYPE RestingECG SYSTEM "restecg.dtd">
<RestingECG>
   <PatientDemographics>
      <PatientID>1802016017</PatientID>
      <PatientAge>73</PatientAge>
      <AgeUnits>Years</AgeUnits>
      <Gender>Female</Gender>
      <PatientLastName>luozhengyan</PatientLastName>
   </PatientDemographics>
   <TestDemographics>
      <DataType>Resting</DataType>
      <Site>1</Site>
      <AcquisitionDevice>MAC55</AcquisitionDevice>
      <Status>Unconfirmed</Status>
      <Priority>Normal</Priority>
      <AcquisitionTime>10:17:50</AcquisitionTime>
      <AcquisitionDate>08-05-2015</AcquisitionDate>
      <CartNumber>1</CartNumber>
      <AcquisitionSoftwareVersion>009C</AcquisitionSoftwareVersion>
      <XMLSourceVersion>MAC5000 v1.0</XMLSourceVersion>
   </TestDemographics>
   <RestingECGMeasurements>
      <VentricularRate>79</VentricularRate>
      <AtrialRate>79</AtrialRate>
      <PRInterval>148</PRInterval>
      <QRSDuration>94</QRSDuration>
      <QTInterval>406</QTInterval>
      <QTCorrected>465</QTCorrected>
      <PAxis>94</PAxis>
      <RAxis>80</RAxis>
      <TAxis>48</TAxis>
      <QRSCount>13</QRSCount>
      <QOnset>222</QOnset>
      <QOffset>269</QOffset>
      <POnset>148</POnset>
      <POffset>198</POffset>
      <TOffset>425</TOffset>
      <ECGSampleBase>500</ECGSampleBase>
      <ECGSampleExponent>0</ECGSampleExponent>
   </RestingECGMeasurements>
   <Diagnosis>
      <Modality>Resting</Modality>
         <StatementCount>4</StatementCount>
         <LabelText>12SL ��ϳ���</LabelText>
      <DiagnosisStatement>
         <StmtFlag>ENDSLINE</StmtFlag>
         <StmtText>�������</StmtText>
      </DiagnosisStatement>
      <DiagnosisStatement>
         <StmtFlag>ENDSLINE</StmtFlag>
         <StmtText>����ȫ������֧��������</StmtText>
      </DiagnosisStatement>
      <DiagnosisStatement>
         <StmtFlag>ENDSLINE</StmtFlag>
         <StmtText>�����ҷʴ�ĵ�ѹ��׼</StmtText>
      </DiagnosisStatement>
      <DiagnosisStatement>
         <StmtFlag>ENDSLINE</StmtFlag>
         <StmtText>�쳣 ECG</StmtText>
      </DiagnosisStatement>
   </Diagnosis>
   <Waveform>
      <WaveformType>Rhythm</WaveformType>
      <WaveformStartTime>0</WaveformStartTime>
      <NumberofLeads>8</NumberofLeads>
      <SampleType>CONTINUOUS_SAMPLES</SampleType>
      <SampleBase>500</SampleBase>
      <SampleExponent>0</SampleExponent>
      <HighPassFilter>16</HighPassFilter>
      <LowPassFilter>150</LowPassFilter>
      <ACFilter>NONE</ACFilter>
      <LeadData>
         <LeadByteCountTotal>10000</LeadByteCountTotal>
         <LeadTimeOffset>0</LeadTimeOffset>
         <LeadSampleCountTotal>5000</LeadSampleCountTotal>
         <LeadAmplitudeUnitsPerBit>4.88</LeadAmplitudeUnitsPerBit>
         <LeadAmplitudeUnits>��V</LeadAmplitudeUnits>
         <LeadHighLimit>2147483647</LeadHighLimit>
         <LeadLowLimit>268435456</LeadLowLimit>
         <LeadID>I</LeadID>
         <LeadOffsetFirstSample>0</LeadOffsetFirstSample>
         <FirstSampleBaseline>0</FirstSampleBaseline>
         <LeadSampleSize>2</LeadSampleSize>
         <LeadOff>FALSE</LeadOff>
         <BaselineSway>FALSE</BaselineSway>
         <ExcessiveACNoise>FALSE</ExcessiveACNoise>
         <MuscleNoise>FALSE</MuscleNoise>
         <LeadDataCRC32>2694178843</LeadDataCRC32>
         <WaveFormData>
CgAKAAoACgAIAAYABAACAAAAAAAAAAAAAgACAAIAAgABAAAA///+/wEAAgADAAQAAgAA
AP7//P/5//j/9//2//b/9v/2//b/+P/6//z//v/+//7//v/+//z//P/8//z/+v/6//r/
+v/7//z//f/+//z//P/8//z//v/+//7//v/8//z//P/8//7//v/+//7//v/+//7//v8A
AAIABAAGAAUABAADAAIA///+//3//P/9//7///8AAAAAAAAAAAAAAQACAAMABAAAAP7/
/P/6//r/+v/6//r//f/+////AAD+//7//v/+//7//v/+//7//P/8//z//P/+//7//v/+
//7//v/+//7///8AAAEAAgACAAIAAgACAP7//f/8//n/+//7//z//P/5//j/+P/3//j/
+v/8///////+//3/+v/3//b/9//2//n/+v/7//z//P/9//7//v/8//z//P/8/wAAAAAA
AAAAAgADAAMAAwAGAAQAAwADAAEAAwADAAMAAQABAAIAAQAAAAAA///+/wAA////////
/v/+//7//v8DAAQABAAEAAEA/v/5//T/9//4//v//P8AAPz/+v/5//z/BAAFAAYACgAQ
ABgAHAAhACsANwA9AEEASgBOAEkAPQArABwAEgD8/+n/5v/l/9j/0//X/9v/3//j/97/
3P/h/+T/6//w/+n/5//v//P/7//w//X/+f/4//b/9v/4//r/+v/7//z//f/+//7//v/+
/wAAAAAAAP///f/8//v/+//8/wEA//8AAAIA///+//7///8CAAEAAQACAAAAAgAFAAEA
AAADAAQABQADAAIA/////wEAAgADAAMABAAEAAQABQADAAIAAQACAAMAAQACAAUACgAK
AAoACgAKAAsACwALAAoACAAHAAkADAAMAA4ADwAPAA0ADwASABQAFAAVABcAFwAXABkA
GQAVABQAFQAVABgAFQAWABoAGwAbABkAGgAbABsAGgAYABUAFAATABEAEgATABYAFAAW
ABkAFgAWABQAEgANAAcACAAIAAoACAAFAAcABwAFAAQABQAFAAYABQAEAAMAAgABAAAA
/////wAAAAD8//n//P/+//v/+v/9////AAADAAEAAAD7//f/+P/7//7////7//r/+v/5
//z//f/9//7//////wAAAwACAAEAAAABAP7//P/6//j/+f/6//z///8BAAIAAwABAAQA
BQAGAAYAAgADAAEA//8BAAEAAQABAAUABQAHAAkACAADAAAAAAAFAAEAAAABAAEAAgD/
//7///////7//v8AAAMAAgADAAMAAgACAAIAAwADAAIAAgABAAEAAgAEAAIAAAACAAIA
BQAGAAUABgABAP7/+//4//z/AgACAP///v/9//z//v/9//3//f/9//////8AAAIAAQAA
AAAA///+//7//v/+//7//f/8//v//P/9/wAAAAAAAAAAAAD///7//v/+/wEAAgADAAQA
BQAIAAkACgAGAAQAAwABAAQABwAFAAQAAAD//wAA/////wAAAQADAAQABAAFAAUAAgAC
AAEAAQABAAIAAgACAAEAAgABAP//AAABAAIAAQD7//r/+f/6//j/9v/0//r//f/8/wAA
BwAMABAAGAAgACAAHwAlAC8AOwBFAEoATgBNAEUAOQAoABgABAD1/+z/4//a/9X/1f/V
/9f/3f/c/9r/3//k/+X/5v/p/+//9f/1//f//P/1//H/9v/6//v//P/9//z/+v/6//r/
+v/4//j/+P/6//3/AAACAAMAAAD/////AAAEAAEAAQACAAAAAAABAAMAAQD///7//v//
/wIABgADAP//AQABAAEAAQAAAP3//f///wAAAQABAAIAAgACAAMAAwACAAEAAgAEAAEA
AQADAAQABAAEAAQABwAJAAoACwALAAoACgANAA0ADAANAA0ACwAJAAsADgAQABIAFQAZ
ABYAFQAWABUAEgASABQAFQAWABMAFAAYABYAFQASABIAEwATABIAEAASABIAEgARABAA
EQAUABIAFAAZABgAGgAVABIADAAFAAIAAgAEAAIAAAADAAQAAwACAAMAAwAEAAQABAAE
AAQAAwACAAEAAQAAAP7/+P/z//j/+v/3//b/9//5//r//f/8//z/+P/1//X/9//5//n/
+P/4//n/+f/6//v/+//8//n/9//2//f/+v/7//z////+//7//v/+//n/+P/4//n/+//8
//3/+//8//v/+v/4//v///8AAAEA/v/9//z/+//9//v/+//7/////f/9/wAAAAD7//n/
+f/+/wAA/v/+//3//f/8//z/+//9//v/+//8//z//f/+///////+//7//////wAAAgD9
//r/+//6//z//P/6//r/+f/4//f/9v/4//j/9//3//3/+f/4//j/+P/4//j/+//7//z/
/f/9//////8AAP///f/7//r/+P/2//X/9P/1//b/9v/2//X/9v/3//r/+v/6//r/+v/6
//r/+//8//z//P/8//z/+v/8//z//P/8//z//f/9//7/AQD///7/+//7//3//f/9//7/
//8BAP///v/+//3///8AAAAAAQD//wAAAAAAAP7/AAAAAP///v/9//z/+f/1//T/8//0
//L/9P/6//r/9//8/wQABQAGAAoACAAEAA4AIQAnACMALQA/AEgARgBBADkANwAyACIA
DAD1/+z/8//y/+X/4f/f/9X/1f/c/9r/1//c/+H/4v/l/+v/8f/z//H/8P/v//H/8v/u
//P/9v/5//r/+P/2//T/8v/1//b/9//6//n/+v/6//n/+v/5//n/+v/8//n/+f/6//j/
+P/5//v/+f/3//b/9v/6//7/AwABAAAAAwAEAAUAAgAAAPz/+//4//j/+P/3//r/+v/6
//v//f/+////AgAAAP3//f///wQABAAEAAQAAQABAAAA//8BAAAAAAADAAUABgAJAAsA
CwAJAAsADgANAAwADAANAA4ADwASABMAEQAQABEAEQATAA8ADwASABIAEQAOAA4AEgAT
ABMAEgASABIAEgARAAwACwAMAAgACAALAAgACAAJAAoACAAFAAYABgAIAAYABQAHAAcA
BQABAP///P/6//v//P/9//7//v/+//7///////7/+f/1//r//P/5//j/+P/5//n/+//9
//7/+//5//j/+f/6//n/+P/4//n/+f/7//3//v8AAPz/9//z//H/9P/1//b/+f/3//b/
9f/0//X/9v/4//v//v/+//7/+//9//3//f/8//n/+//6//n/+//7//v/+//+//3//v//
/wAA/f/8//7////5//b/9f/6//z/+v/6//z//f/9//7/AQADAAEAAQD8//r/+f/4//f/
9//2//b/+P/5//v//v/9//z///8AAP7//v/8//z/+v/6//r/+v/y//b/+f/4//v//P/9
//7//v/9//3//f/4//n/+P/4//j/9//2//b/9//2//b/9v/4//r/+//8//n/+P/3//j/
+v/6//r/+v/8//z//f/+//z/+v/4//b/9//6//v//P/+//7//////wEAAwAAAP7/////
/wEAAQD9//z/+//7//3//v8AAAEAAgACAAEAAQD//wAAAAAAAP7/AAAAAP//AAD///7/
+//1//T/8//0//j/9v/8//7/9//0//z/AwAKAAwACgASABoAHwAnAC8ANwA/AEgASABF
AD8ANQAmAA4A9P/n/+T/4f/c/9f/2f/f/93/0//O/9D/2//m/+n/5v/j/+X/6//r/+n/
8v/5//P/8v/0//T/9v/4//j/+f/6//v//P/6//r/+v/8//v//P/8//v/+P/3//f/+P/7
//n/+v/8//z//P/9////AQD///7//v/8//7/AQD9//3/////////AAAAAP7////9//7/
/////wAAAAAAAAEAAAAAAAAAAgAGAAUABwALAAkABgADAAAAAQADAAQABQAJAAoADAAR
AA4ADAAMAAsACgAHAAgACgAMAAwADQAPABEAEQATABMAEgASABQAFQAUAA8ADgAQABQA
FQAUABYAFQAVABQAEgASABIAEgARABEAEQATABAAEAATABAAEAAQABAADQAJAAgACAAK
AAgABwAJAAkABwADAAMAAgACAAIAAgACAAIAAAD+//z/+//9//7/+//5//3/AAD+//7/
+//7//r/+//6//r/9v/z//P/9f/3//f/+v/8////AQD9//v/+P/2//f/9//4//v/+f/5
//n/+////wAAAQACAP7//v///wEAAAD+//z/9//7//3///8AAP//AQAAAP//AQABAAEA
AQAAAP3//P/7/wAA//8AAAQAAwD9//r/+f/+/wAA/v/+/wEAAQAAAAAAAQADAAEAAQD9
//z//P/8///////+//7//f/9//7/AAD+//z//v/+//7/+v/6//r/+P/5//r/+//8//z/
+//7//v/+//9//3//v/8//v/+v/6//n/+P/4//j//P/+////AAD8//z//P/+//3//P/7
//r//P/8//3//v/+//7//v/+/wAAAgACAAIABAAEAAUABQAEAAUAAQD+//3//f//////
/v/+//7///8CAAIAAwADAAIAAgABAAEAAAAAAP///v8AAAIAAgABAAAA///+//v/+//8
//3/AAAAAP7/AAD4//H/8P/2////CgAMAAwAFAAgACUAJQAvAD8AQQBCAEgARwA5AC0A
IgAOAPj/6f/m/+X/4v/h/9v/1f/b/+f/6P/a/9H/2v/j/+b/5f/r/+//6//t//D/8//1
//j//P/8//z//P/6//r/+v/6//r//P/8//z//v/9//7//v/9//7//f/9//7//v/7//v/
/P/+//7///8BAAIAAQABAAIAAAACAAUAAQAAAAMABAAFAAQAAgD+//3//f/+//////8B
AAIAAwAFAAQABAAEAAYABQABAAAAAQACAAIAAgACAAUABwAIAAkACAAGAAUABwAKAAwA
EAATABEADQANAA4ADgAOAA8AEQATABMAFQAVABYAFgAYABkAFwATABMAFgAYABcAFAAU
ABUAFQAUABIAEgASABIAEQARABEAEwAQAA4AEQAOAA4ADwAQAA4ACwAMAAwADgAMAAUA
BQADAP///v//////AAAAAAAAAAAAAAMABAAFAAcABgAEAP7/+f/5//r/9v/0//X/9//4
//v/+v/6//b/8//2//n//P/9//v/+v/6//n/9//3//b/9v/2//X/9f/3//n/+f/5//v/
/v/+//7//v/8//z//f///////v/9//n//P/9//7//v/9/////v/9/////////////f/5
//f/9f/5//n/+/8AAAQA///9//3//f/+//v/+v/7//v/+v/6//v//f/7//v//P/8//3/
/v/+//3/+//6//v/+//8//7//P/6//z//P/8//z/+v/6//j//v/+//v/+v/5//j/+P/3
//f/9//2//n/+v/8//z/+//6//r/9//2//b/9v/4//r/+//8//j/+P/4//r/+v/6//r/
+v/6//r/+//8//7//v/+//7//f/+//3//P/6//r/+//7//7/AQD///7/+v/5//r/+f/8
//7/AAADAAIAAAD///3//v/+//3//f///wAAAAAAAAAAAgACAAEAAQABAAEA///4//b/
9P/0//T/8P/w//L/9/8AAAAA/f/+/wQACgAWAB4AIwAjACMALQA3AD4ASgBPAEMANQAq
ABgABADx/+T/4//o/+X/2//T/9H/0//a/97/4f/i/+H/5P/l/+P/6f/z//X/7v/r//H/
+P/2//f/+P/5//j/+P/4//j/+P/3//b/9f/2//j/+v/7//v/+v/5//n/+v/7//f/9v/2
//b/9v/3//n/+//5//j/+P/3//r//v/7//n/+//7//v//f/8//n/+f/5//r/+//7//7/
/v/+/////v/+//7/AAACAP////8BAAIAAgACAAIABAAFAAUABQAFAAQABAAHAAoACgAM
AA0ADwANAA8AEgANAAoACAAHAAgACQAMAA0ADAAMAA4ADwAQAA0ADgASABIAEQAOAA4A
EAARABEAEAARABIAEwATAA4ADQAOAAoACwAPAA0ADgAQABAADQAJAAcABgAHAAQABAAH
AAgABwADAAEA/v/8//7//v/+//7////+//3//f/8//z/+P/1//b/+P/1//T/9v/3//f/
+f/9//7/+//5//n/+//9//3/+v/6//v/+//5//n/+P/4//b/9f/1//f/+P/5//r//f/9
//z/+//6//r/+v/7//3//P/8//z/+f/9//3//f/8//r//f/9//3////////////+//v/
+v/5//3/+//7//7/AAD7//n/+f/9/wAA//8AAAEAAQAAAAAAAAABAP7//f/5//j/+P/4
//n/+f/4//j/+//7//z//v/+//z//v/+//7//v/8//z/AgD+//r//f/+////AAD+//3/
/f/9//n/+//7//z//v/9//z//P/9//z//P/8//7/AAABAAIA/f/8//v//P/6//r/+v/6
//r/+v/7//z//v/+//7//v/8//z/+v/4//r/+v/7//v//P////3//P/9//3/////////
AAABAAMAAwACAAIAAQAAAAAA/////wIABAAFAAYAAgACAAAA/f/9//3//f/7//b/9v/2
//j/AAAAAPz/9v/x//T/+v///wAABAAKABYAJAAlAB0AJwBBAE0ASgBKAEUAOQArACAA
EAD4/+X/5v/n/+D/4f/h/9n/1f/d/+L/1v/V/+D/5f/m/+f/6f/t//P/9f/0/+//7//y
//L/9v/4//r/+v/3//b/9f/0//b/9v/2//j//f8AAAIAAwD+//v/+f/4//z/+f/5//r/
+v/6//v//f////3//P/8//v//v8CAP////8DAAUABwACAP7/+P/1//j/+v/8//3//v/+
//7///8CAAIAAgAEAAQAAQABAAMAAwACAAEAAAAAAAEAAQABAAMABAAGAAsACwAKAAsA
CwALAAkACwAOAA8AEAASABUAFQAVABcAFwAWABYAGAAZABgAEwASABQAFAATABAAEAAT
ABUAFgAWABMAEgARAA8ADwAPABEADgAOABEADgAOAA0ADAAIAAMABAAGAAoACgAFAAcA
BwAFAAMAAwACAAIAAwAEAAUABgABAP7/+//5//3//v/7//n/+f/6//b/9P/1//f/+P/7
//7//v/6//f/9f/3//n/+f/2//b/9//3//f/9//2//b/9//3//j/+//8//3//v8BAAIA
AgACAAIA/v/8//v/+//+//7//v/7//3//f/9//z//v8BAAEAAQD///////////3/+//7
//v/+//5//n//P////v/+v/7////AgABAAIAAgABAP///v///wEA/////////v/+//7/
AQABAAAAAAAAAP////8AAAIA+v/y/+r/8v/1//j/+//+//z/+//7//v/+//9//3//v8A
AP///v/+//r/+P/3//b/+f/6//r/+v/4//j/+P/6//z//P/8//z//P/8//3//v///wAA
AQACAP//AAD///7//v/+//////8CAAUAAwACAP7//f/+//3//v8AAAIABQACAAAA///9
//v/+v/4//f/+P/6//v//P/9/wAAAQABAP///f/7//f/9v/4//r//v/6//j/9P/0//3/
AAD+////CAAOABIAEgAUABsAJQA3AEEAQQBEAEQAOwAxACkAHgAKAPL/4//k/+P/3v/b
/9v/1f/N/8n/zP/U/93/4P/l/+r/5//l/+X/6//x//L/9//7//j/9v/3//j/+f/4//n/
+v/7//z///8AAAEABAACAAIAAQD///n/9f/y//D/9v/1//f/+v/8//7/AQAFAAMA///8
//r/+f/8/wAA/f/8////AAABAAMABAADAAUAAgACAAIAAQABAAAA/////wEAAgADAAYA
AwD///7///8FAAYABwAIAAcABwAGAAUABgAGAAcACwAJAAgACQAJAAsACwAPABQAFAAU
ABUAFwAVABUAFwAXABgAGAAaABsAGQAVABUAGAAWABMADgAMABEAEwAUABQAEwASABEA
DwAOAA8AEgAQABIAFQASABIAEwAUABIADwAMAAwADgAMAAUABQADAP////////7//v/+
//7//v/+/wAAAAAAAAEA///+//n/9f/5//z/+v/6//v//f/+/wEAAAD+//j/8//z//X/
9//3//n/+v/8//3//P/7//n/+P/5//n/+v/9//z/+//6//v//P/8//z//P/5//j/+P/5
//v//P/9//v//////////v8AAAMAAwADAAIAAQAAAP///f/7//v/+//6//f/9v/4//z/
+f/5//v//v8AAP7//v/9//3//P/8//v//f/7//v//P/8//3//v/9//3//P/8//v/+//8
//7//v/6//r//v/7//r/+f/4//r/+f/5//n/9f/3//f/+P/4//f/9v/2//j/+P/5//r/
+v/6//n/+P/2//b/9v/4//r/+v/6//r/+f/4//j/+P/7//z//f/+//z//v/+//7/AAAA
AAEAAQAAAAEA/f/6//n/+f/7//v//P/+/wAAAwAAAP7//f/7//n/+P/2//X/9//6//z/
/v/8//7//v/9//z/+//6//f/9P/0//T/9v/4//j/+P/4//X/8P/0//v/AgAIAA4AEAAS
ABsAJwAtADkAQwBIAEQAPQAxAC8AMAAcAPz/5f/g/+H/3v/X/8//zf/V/93/3P/c/+H/
4v/d/9r/4f/p/+3/7f/v//T/9f/v/+j/6v/v//L/9f/2//T/9P/0//T/9P/0//T/9v/4
//r/+//7//z/+//7//z//f/5//j/+P/1//T/9P/1//f/9//4//r/+//+/wIA///9////
//////v/+P/z//H/8//2//n/+//6//r/+v/7////AAABAAQAAQD9//z//f8AAAAAAAAA
AAIAAwADAAMAAwACAAIABQAIAAgACgALAAoABwAIAAoACAAIAAkACwANAA0ADwAPAA4A
DgAQABEAEwAPAA8AEgAUABMAEAAQABAAEQARABAADgAOAA4ADQALAAsADQAKAAgACwAI
AAgACgAKAAcAAwAEAAQABgAEAP//AQABAP///v//////AAD+//7//v/+//z/+v/4//f/
+f/6//f/9f/4//r/9//2//T/9f/1//f/+v/6//b/8//1//f/+f/5//X/9P/0//P/9f/1
//T/9P/2//X/9f/3//b/9f/0//X/9v/2//b/9v/2//j/+////////v/9//n/9//1//P/
8P/z//f/+P/5//j/9//2//X/9//3//n/+//6//f/9v/4//v/9//2//f/+//+//3//v/7
//n/9v/0//f/+f/3//f/9f/0//T/9P/3//f/9v/2//j/+f/7//7//P/6//z//P/0//D/
8f/y//P/9P/1//X/9v/3//P/9f/1//b/+P/3//b/9v/z//L/8v/y//T/9v/3//j/9P/0
//T/9v/3//j/+f/6//r/+v/7//z/+f/4//f/9v/4//r/+v/6//r/+v/7//v//f////z/
+v/3//X/9f/z//T/9v/4//v//v/+///////+//7//f/9//z//P/7//r/+P/6//r/+f/6
//v//P/7//j/+P/4//r/9v/s/+z/8v/5//b/9P/1//j/AAAGAAwAEgAbAB8AJwAzAEEA
SgBMAEcAOwAvACwAIAAGAPP/6P/n/+z/5//d/9v/3f/Z/9T/1v/b/97/3f/g/+P/4//l
/+v/7f/u//P/9//2//b/9v/4//r/+v/3//b/9f/0//b/9v/2//j/+//8//z/+//6//n/
+f/6//r/9//3//j/+f/6//z////+//v/+f/4//f/+v/+//v/+P/5//j/9//5//r/+f/7
//n/+v/7//v//f/+////AQD///7//f/+/////f/+/wEAAwACAAEAAAADAAUABgAHAAQA
AgABAAMABAAEAAYABwAIAAcACgAOAA4ADgAPABEADwAPABEAEQAOAA4AEAARABEADQAN
ABAAEwATABEAEgARABEAEAAOABAAEAAQAA8ADgAPABIAEAAQABMAEAAQABAAEAANAAkA
BwAGAAcABAADAAUABQADAAIAAwADAAQAAQAAAP///v////7//f/9//7//v/6//f//P/+
//v/+v/8//3//f///////v/5//X/8v/z//T/8//0//b/+f/7//n/+f/4//j/+v/5//n/
+//5//n/+f/7//3//v///wAA/v/+////AQABAAAA///7//z/+//6//j/+P/7//v/+//+
////AAABAAAA/f/8//v//v/9//7/AgADAP3/+v/5//7/AAD+//7///////7//v8BAAMA
AQABAP///v/+//7//v/9//v/+v/8//3///8CAPL//P8CAAAAAAAAAAAAAAD////////7
//3//f/+//v/+f/3//b/+P/4//n/+v/7//z//P/8//j/+P/4//r//P/8//z//P/6//r/
+//8////AAABAAIA//8AAP///v///wAAAgADAAEAAwAAAP7//v///wIAAwADAAQABQAH
AAUABAAEAAMAAAAAAP///////wAAAAAAAP7/AAAAAP//AAD///7/+//2//b/9v/4//7/
+P/y//j/BQACAP7///8GAAwACgAKABQAIwAxAD0ARwBNAEwAQgA7ADsAMwAgAAwA+v/p
/9z/1//Y/9n/2f/X/9v/3f/a/9r/3f/m/+3/8P/v/+3/6f/p/+3/8P/1//X/8P/y//b/
+P/6//r/+//8//3//v8AAAAAAAACAAAAAAD///3/+v/5//n/+v/9//v//P/+//7//v//
/wEAAAD9//v/+v/+/wIABwAFAP/////9//v/AAACAAIABQADAAQABQAFAAQAAgAAAP//
/v/+//7/AAAAAP3//f///wQABgAIAAoACAAJAAkACQALAAoACgANAAsACgALAAsADgAN
ABAAFAAUABQAFQAXABQAEwAUABMAFQAWABkAGwAaABUAFAAWABYAFQASABIAFAAVABUA
FAAUABQAFAATABMAEwAVABIAEgAVABIAEgARABAADAAHAAcACAALAAoACQALAAsACQAF
AAMAAAD+/wAAAAAAAAAA///+//3//f8AAAIAAAD/////AAD8//r/+f/5//j/+f/8//7/
/P/7//j/+f/6//n/9v/2//f/9//4//n/+f/6//j/9//3//n/+f/5//n/+//6//r/+v/6
//j/+P/5//v///8AAAEA//8BAAEAAQAAAP7/AQABAAEAAwADAAMAAwABAP///////wIA
AQACAAYABgD///v/+f/6//z/+v/6////AQACAAQAAwAFAAMAAwD+//z/+//6//z//f/9
//7/+f/7/wAAAAAAAAAAAAACAAEAAQABAAEAAwADAAQABAADAAIAAgD+//z/+//6//3/
/v/+//7//P/8//z//v8AAAAAAAAAAP3//P/8//z//f/+////AAD+/wAAAAAAAAMABAAG
AAcAAwABAPr/9P/3//v/AQAFAAMABAAFAAcABQAEAAQAAwADAAQABAAFAAEAAAD+//z/
//8CAAMAAwAAAP///v/7//v//P/9/wAA+v/2//r//P/7/wYACgADAAYADAAKABQAIAAl
ACkALQAzAD0ARgBGAEUAPwAzACwAIAAKAPX/6v/n/+D/2f/X/9v/2//X/9T/1v/f/+b/
6f/m/+f/7f/v//H/9//6//f/+f/4//L/9v/4//r/+v/4//j/+P/4//r/+v/6//z///8A
AAAA//8AAAEAAwAGAAYAAQD///7//P/6//n/+f/6//n/+f/6//3/AgAIAAcAAwADAAEA
//8AAAAA/v////3//v//////AAAAAAAAAQACAAIAAgAEAAUAAwAEAAcACAAIAAgACAAG
AAcABwAHAAcABgAGAAkACwAMAA8AEQAQAA0ADgAQABAAEAARABMAFAAVABgAGQAbABwA
HwAhABwAFQASABIAEwATABEAEgAWABcAFwAWABkAGgAbABsAFQATABMADgAMAA8ADAAM
AA8AEAAOAAsACgAKAAwACgAJAAsACwAJAAUABQAEAAQAAgACAAIAAgADAAIAAQABAAUA
BgADAAEAAwAEAAAA/v/8//v/+f/5//3//v/7//n/9//5//v/+//5//j/+P/3//n/+f/4
//j/+v/7//3/AQD///////8BAAIAAgACAAIA///+//7///8AAAAAAAD9//3//f/9//z/
+v/9//3//f/9//3//f/9/wEAAQADAAUABgADAAIABAAGAAEA/////wIABAACAAIABQAF
AAQABAAEAAUAAgABAP7//P/7//r//f/9//z//P/9//3//v8AAP7//P/+//7/AAACAAAA
AAAAAAAAAgABAAEAAQD//wEAAQACAAAA///+//7////+//7//v/+//7//f/8//z//P/8
//7//f/8//v/+v/7//z//v8AAAAAAAAAAAAABAAIAAoADAAIAAQAAQD9//3////8//r/
+//9/wEAAwABAAIAAwAFAAcABgAGAAUAAwACAAAA/////wAAAAAAAAAAAgACAAEAAAD/
//7/+//7//z//f8AAAQA/v/4//j/9//0//j/BwAOAAoACgAQABwAJQArADEAMwBBAFAA
TgBBADsANQAsABgABAD1/+z/6f/q/+f/4//l/+H/3//k/+j/4//k/+P/4P/j/+3/6//r
//P/+v/5//X/9P/2//n//P///wAAAgACAAIAAgD+//z/+v/6//v//P/8//v//P/7//v/
/P/8//n/+f/6//z//v8BAAUAAgD///3//P/+/wIABwAFAAIAAwACAAEAAQAAAP3//f8A
AAIABAAFAAUABAADAAMAAwACAAEAAgADAAEAAgAFAAoACgAKAAoADAANAA0ADQAMAAoA
CQALAAkACAAJAAkACwAJAAsADgARABIAFAAXABQAEwAUABMAEwAUABcAGQAZABUAFQAY
ABUAEwAPAA4AEwAVABYAFgAWABYAFgAVABUAFQAXABQAEgAVABIAEgASABIADwALAAgA
CAAKAAgABgAJAAoACQAJAAkACAAIAAYABgAGAAYAAwACAAEAAQAEAAQAAAD9/wEABAAC
AAIAAQABAAAAAQAEAAQAAAD9//7/AQAEAAUABAAEAAUABQABAP///P/6//z/+//7//3/
9//z/w==
         </WaveFormData>
      </LeadData>
      <LeadData>
         <LeadByteCountTotal>10000</LeadByteCountTotal>
         <LeadTimeOffset>0</LeadTimeOffset>
         <LeadSampleCountTotal>5000</LeadSampleCountTotal>
         <LeadAmplitudeUnitsPerBit>4.88</LeadAmplitudeUnitsPerBit>
         <LeadAmplitudeUnits>��V</LeadAmplitudeUnits>
         <LeadHighLimit>2147483647</LeadHighLimit>
         <LeadLowLimit>268435456</LeadLowLimit>
         <LeadID>II</LeadID>
         <LeadOffsetFirstSample>0</LeadOffsetFirstSample>
         <FirstSampleBaseline>0</FirstSampleBaseline>
         <LeadSampleSize>2</LeadSampleSize>
         <LeadOff>FALSE</LeadOff>
         <BaselineSway>FALSE</BaselineSway>
         <ExcessiveACNoise>FALSE</ExcessiveACNoise>
         <MuscleNoise>FALSE</MuscleNoise>
         <LeadDataCRC32>3612319534</LeadDataCRC32>
         <WaveFormData>
CgAKAAoACgAIAAgACAAIAAoACgAKAAoABgAEAAIAAAACAAIAAgACAAAAAAAAAAAAAAAA
AAAAAAD///7//f/8//z//P/8//z//f/+////AAD///7//f/8//z//P/8//z//v/+//7/
/v/8//z//P/8//3//v///wAAAAAAAAAAAAACAAIAAgACAAIAAgACAAIABAAEAAQABAAE
AAQABAAEAAMAAgABAAAAAAAAAAAAAAAAAAAAAAAAAP7//v/+//7//v/+//7//v/9//z/
+//6//z//P/8//z/+//6//n/+P/6//r/+v/6//r/+v/6//r/+f/4//f/9v/2//b/9v/2
//b/9v/2//b/9v/2//b/9v/4//j/+P/4//X/9f/1//X/9//5//n/+f/4//f/+P/4//v/
/f8AAAIAAgAFAAcABwAJAAkACQAJAAkACgAKAAoACAAFAAMA//8BAAIAAgABAAEAAgAD
AAQAAwD///v/9//z//D/6v/l/+X/5v/n/+n/6//r/+v/6f/v//L/8//0//L/8v/x//H/
7v/t/+r/6v/r/+z/7v/x/+//7v/r/+v/6v/q/+v/6//p/+j/5v/g/+L/7f/x//H/9P/7
/wkAHQA0AEsAYQB7AJYArAC9ANUA5QDmAOAA1ADCAJoAVwANAN7/xf+v/57/m/+g/6D/
pP+q/6z/sv+8/7//v//C/8j/zP/Q/9b/3f/f/+H/4f/h/+H/4v/k/+T/5f/l/+j/6f/r
/+z/6v/p/+j/5//n/+f/5//n/+n/6P/o/+n/5//n/+n/6f/q/+v/6//s/+r/6//q/+j/
6f/r/+z/7f/u/+7/7v/u/+v/6//s/+z/7v/u/+//7//u/+3/7P/s/+//8P/y//P/8f/x
//L/8//y//H/8P/w//L/8v/y//P/9//3//f/+f/3//f/9//2//n/+v/7//z//////wEA
AwACAAEAAAABAAAA///+//7///8AAAEAAwAEAAYABwAHAAYABgAGAAUABQAFAAQABAAD
AAMAAgAAAAMABAADAAQAAwACAAMA//8AAP/////8//z//P/7//r/+v/7//v/+v/5//j/
9//3//f/+P/0//P/8//z//L/8v/1//X/9v/3//T/8//y//H/8f/y//P/9P/0//T/9P/0
//T/9P/0//T/9v/3//j/+f/2//T/8//z//b/9v/2//b/9//3//j/+P/5//n/+f/5//r/
+v/6//r/+v/4//r/+v/6//r/+v/6//r/+v/6//r/+v/6//r/+v/6//f/9//4//r/+v/6
//r/+v/6//n/9f/3//n/9//3//b/+P/4//j/9//2//X/9v/0//T/9v/2//f/9//3//f/
9v/1//P/8v/y//L/8//z//f/+f/0//P/8v/x//D/7v/t/+3/7f/u/+//8v/z//X/9f/1
//f/+P/6//v//f/9//7/AAABAAIAAwAEAAUAAwADAAQABAAEAAMAAQAAAP3//f/+//7/
///+//7//v/+//7/+//4//X/8v/w/+v/5f/j/+L/4f/h/+X/5//p/+v/7v/w//D/7v/u
/+7/7f/r/+r/6f/m/+f/6P/p/+v/7//v/+7/6//r/+r/6v/r/+3/7f/o/+j/5v/i/+X/
6f/t//D/+/8FABEAJgA/AFcAbwCKAKQAuwDPAN0A4ADgANgAxgCqAGsAGQDa/7//rf+Y
/5X/mv+g/6L/pP+o/7L/tv+5/8H/zP/O/9L/2P/c/93/3//l/+P/4//j/+T/5v/m/+f/
5//m/+X/5f/k/+X/5//p/+v/6f/p/+n/6f/r/+r/6v/r/+n/6f/r/+v/6//r/+r/6v/t
/+//7//u/+7/7//v/+//7v/u/+7/7v/t/+3/7v/u/+z/7P/t/+3/7v/v//D/8v/w//D/
8f/x/+//7//w//H/8v/z//T/9v/2//b/9v/3//f/9//3//n//P/9//7//v///wAAAQAC
AAIAAQACAAMAAwADAAMABQAHAAcABwAIAAgACAAIAAkABwAIAAgABwAJAAoACwALAAkA
CQAIAAgACQALAAwADAAKAAoACAAIAAYABgAIAAUAAgABAAEA/v8BAAIAAgACAAEAAQAA
AP7////+//3//f/+/wAA/f/9//v/+//6//r/+v/5//n/+f/3//f/9//3//f/+P/5//r/
+v/6//r/+v/8//7/AAACAP///f/7//n/+f/4//j/+f/8//z//P/8//3//f/+//7/////
///////+//7//v/+//z/+v/8//z///8AAAEAAgACAAIAAgACAAIAAgACAAIAAgD/////
AAAAAAAAAAAAAAAAAAD///v/+v/7//j/9//6//z//P/8//3//P/7//z//P/8//7//v/7
//v/+//7//v/+//6//r/+f/4//j/9//4//n/+f/6//z/+P/0//f/+P/5//r//P/7//v/
+//5//n/+//7//n/+f/5//v/+v/8//3///8CAAQABwAJAAsACwALAAsACwALAAwADAAO
AA0ACwAKAAcABwAIAAgACQAIAAgACAAKAAoABwAEAAEA/v/8//f/8f/v/+7/7f/v//P/
9f/3//n//P/+//7/AAAAAAAA///8//r/+P/0//T/9P/0//X/+P/5//n/9//1//T/9P/1
//P/9f/6//r/9v/2//X/9//3//j//f8JABcALABFAGEAfQCaALQAxwDVAOUA8gDyAOgA
2AC+AI0AQQD8/9X/wf+w/6f/qP+s/7D/tv+6/77/xv/R/9f/2v/c/+D/5v/q/+3/7f/v
//D/8f/y//T/9P/0//X/9f/1//X/9v/2//j/+f/6//v/+f/5//n/+f/6//r/+//9////
//8BAAEA/v/9//v/+v/8////AAAAAAIAAwADAAMAAgACAAIAAgABAAEAAgACAAIAAgAD
AAMABQAFAAUABgAEAAQABQAFAAMAAwAEAAUACAAJAAoADAALAAoACQAJAA0ADQANAA8A
DgAPABAAEAARABIAEwAUABUAFQAXABkAGQAZABkAGwAdAB0AHQAeABwAHAAcAB0AHQAe
AB4AHQAdAB4AHwAfACEAIQAgACAAHgAfAB8AHgAcABwAGgAaABoAGgAcABkAGgAZABkA
FgAUABQAEwASABAAEQARABAADQAMAAsACwAOABAADQANAA8ADwAOAA4ADgANAA0ADQAL
AAsACwALAAoACgAKAAoACgAKAAoACgAKAAoACgAKAAoACQAIAAcACAAIAAkACwAKAAoA
CgAKAA0ADQAOAA4ADgANAAwACwAMAAwADAAMAA4ADAAOAA4ADQAMAAsACgAMAAwADAAM
AAwADAAMAAwACQAFAAQABAAHAAgACQAKAAwADAALAAcABgAHAAQAAwAHAAoACwAMAAcA
BAABAAAAAgACAAQABAADAAMAAwADAAIAAQD///7/AQACAAQABQAFAP3//P8AAAEAAgAD
AAQAAQD///7//f//////AQABAAMAAwADAAUABAAGAAcACQAKAAwADwARAA8ADwAPAA8A
EQARABIAEgAUABMAEQAQAAwACwALAAoABwAGAAYABgAIAAgABQACAP3/+v/4//P/8P/v
/+//7//s/+//8P/x//T/+P/7//z/+v/6//r/+f/4//b/9P/w//L/8v/y//P/9//3//b/
8//x//D/8P/x/+v/6//u//L/8P/s/+v/7//3//r/+/8FABsANABLAGMAfQCcALQAxwDX
AOMA5gDmAN4AzgCoAGEAEwDi/8n/sf+e/53/nv+e/6T/rP+0/7r/wP/D/8f/yv/M/87/
2P/g/+P/5f/n/+f/5//n/+j/6v/q/+v/6//r/+v/7P/s/+v/6//r/+v/7f/t/+3/7f/t
/+z/7P/t/+//7//x//H/7//v/+7/7v/t/+//7//u/+//8f/y//P/9P/0//T/9P/z//P/
9P/0//T/9P/1//X/9f/1//X/9v/2//b/9//3//f/9//4//n/9//3//f/+P/4//j/+P/5
//v/+//7//3//f/9//3//P///wAAAQACAAEAAQADAAUABQAFAAUABwAIAAkACgAMAAsA
CgAJAAkACwAMAAwACwAJAAoACwALAAsACwAKAAoADAANAA0ADAAMAAwACgAKAAwADAAO
AAsADAALAAsACAAFAAQAAgAAAAIAAwADAAIAAQAAAP////8BAAQAAgADAAAA///9//z/
/P/7//v/+//9//3//f/9//z//P/8//z/+v/6//r/+v/4//j/+P/4//r/+//8//3//f/8
//z//f/+//7//v/+//3//f/+//7///////////8BAAIAAwAEAAQAAgAEAAQAAQAAAP//
/v8BAAIAAwAEAAIAAgACAAIAAAD9//3//v8AAAAAAAAAAAAAAAD///v/+//9//v/+//8
//7//v/+//7//P/6//r/+P/4//r/+v/7//v/+//7//f/9f/0//T/+v/8//z//P/8//r/
+f/5//n/+P/3//j/9//5//n/+f/7//z//v///wEAAwAGAAoADQANAA0ADQANAAsACwAM
AAwACwAJAAYABAADAAMABAAEAAQABAAFAAYABAAEAAEA/v/5//b/9P/v/+3/6//q/+n/
5//r/+3/7//w//T/9//4//b/9v/2//X/9//2//X/8v/x//D/7//v//P/8//y/+//8f/w
//D/8f/v/+n/6v/o/+b/6v/x//P/9f/4//v/BQAXACwAQwBdAHkAlACqAL0AzQDbAOYA
5gDaAMoAsAB1ACcA7v/R/7n/pv+h/6T/pv+m/6j/sP+6/7z/wf/L/9D/0P/Y/9z/3P/f
/+X/6f/o/+n/6v/s/+7/7v/v/+//8f/x//L/8v/x//H/8f/x//H/8f/x//H/8v/y//P/
9f/0//P/9P/z//X/9f/0//T/9P/1//T/8v/0//X/9f/1//b/9v/2//b/8//z//T/9P/3
//j/+v/7//r/+f/4//j/+P/4//n/+f/3//f/+P/5//r/+//8//7//P/8//z//f//////
//8BAAIAAwAEAAQABwAIAAkACgANAA0ADwARABAADwAOAA8AEQARABEAEgATABQAFQAX
ABUAFAASAA8AEAASABQAFQATABMAEgASABUAFwAYABgAFQAUABEAEAAOAA4AEAANAA4A
DQANAAoACAAIAAcABgAIAAkACQAIAAoACgAKAAsACQAKAAYABQAHAAcABgAGAAQAAwAD
AAMAAwADAAMAAwACAAIAAgACAAIAAgACAAIAAgACAAIAAgADAAMAAwADAAUABAAEAAUA
CAAIAAgACAAHAAcACAAIAAgABwAGAAUABwAIAAkACgAKAAgACgAKAAsADAANAA4ACwAK
AAkACAAJAAoACwAMAAwACQAJAAoACQAIAAcABgAJAAoACgAHAAcACQAHAAcABwAIAAcA
BgAHAAYABQAGAAQABAAGAAYABQAFAAUABQAFAAUABAAEAAQABgACAAQABAAEAAQAAgAB
AAEAAQADAAMABQAFAAcABwAHAAkACgAMAA0ADwAQABIAFQAXABcAFwAXABcAFwAXABgA
GAAYABcAFQAUAA8ADwAQABAADgAMAAsACgAMAAwACQAGAAUABAAEAAEA+v/3//X/8//1
//n/+//9//v//v8AAAAAAAAAAAAA//////7//f/6//v//P/9////AwADAAIA///9//r/
+P/3//n/+f/2//T/9P/2//X/9//9/wIABQANABsAMABJAGEAeQCUALAAxwDVAOMA8AD0
AOoA2gDAAIsAOQDy/9H/v/+s/6H/qP+w/7T/uP+6/77/xv/P/9H/2P/m//D/7P/q/+//
8//x//L/8//0//b/9//4//r/+//4//f/9//2//j/+f/6//v/+//7//v/+//9//z//P/9
//v/+//9//3//f/9//z//P/7//3//f/8//7/////////AAAAAAAAAAD/////AAAAAAAA
AAABAAEAAwADAAMABAACAAIAAwADAAUABQAGAAcABwAHAAcACAAIAAgACAAJAAsACwAL
AA0ADgAPABAAEAATABQAFQAWABUAFQAXABkAGQAZABkAGwAdAB8AIQAkACEAIAAfAB8A
IAAiACMAIwAlACYAJwAnACQAIQAdABoAGwAdAB4AHgAhACIAIQAiAB4AHAAcABcAFwAX
ABgAFgAWABYAFQAUABIAEwATABIAEQAQAA8ADwAOABAADQANAA8ADwAOAA4ADAALAAsA
CwANAA0ADQANAAwADAAMAAwACwAKAAkACAAKAAoACgAKAAsACwALAAsADQAMAAwADQAN
AAwACwAKAA0ADQAOAA4ADwAPAA8ADwAOAA4ADgAOABAADgAQABAADQAMAAsACgAKAAoA
CgAKAAsADAANAA4ADAAJAAkACgAOAA4ADgAOAAsACgAIAAMABAAHAAYABwAIAAoACgAK
AAgABgAEAAQAAgACAAQABAAFAAUABQAFAAQAAwABAAAABgAGAAYABAAEAAQABAADAAEA
AAD//wEAAQADAAMAAwADAAMABQAGAAgACQALAAwADgARABMAEwATABMAEwATABMAFAAU
ABQAEwARABAACgAJAAkACAAIAAgACQAKAAoACgAHAAQAAQD+//z/9//z//H/8P/v//H/
9f/3//n/9//6//z//P/8//z//P/7//3//P/7//j/9//2//X/9f/3//f/9v/z//P/8v/y
//P/9f/7//z/8v/s/+r/7f/z//v/AAADAA8AJQA4AEkAZQCHAKAAsgDHAN0A5QDoAOgA
3gDMAKYAYwATAOT/z/+1/6D/n/+m/6j/qP+w/7j/vP/A/8n/z//U/9j/2v/a/97/5f/l
/+H/4//l/+f/6v/s/+z/7f/t/+//7//w//D/8P/x//L/8//w/+//7v/t/+//7v/u/+//
7f/t/+//7//x//H/8P/w//H/8//z//L/9f/3//j/+f/3//T/8f/u/+7/7//x//L/9P/0
//X/9f/z//P/8//0//L/8v/z//P/8f/x//L/8//2//f/+P/6//r/+v/6//v//P/7//r/
+//8//3//v/+//3//v///wAAAQABAAMABQAHAAcABwAJAAcABwAHAAgACAAIAAgACQAJ
AAoACgAJAAYABgAGAAUABgAHAAcACAAKAAsACwAKAAgABgACAAAAAwAEAAcABQAEAAMA
AwAAAAIAAgABAAAAAgADAAMAAgD9//r/9//1//j/+v/3//f/+f/5//j/+P/4//f/9//3
//X/9f/1//X/9f/2//f/+P/2//b/9v/2//P/8v/x//D/9f/3//n/+//4//b/9f/1//f/
+P/5//r/+P/3//f/9v/6//v//P/9//v/+v/5//j/+P/2//j/+P/7//z//f/+//3//P/7
//r/+v/6//r/+v/6//f/9//4//n/+P/3//b/+P/4//f/8//2//n/+P/5//j/+P/2//T/
8v/w/+7/7v/w//D/8v/y//X/9f/x/+3/8P/v/+7/7f/s/+7/7f/t/+3/6//r/+3/7f/v
/+//7//x//D/8v/z//X/9v/4//v//f/8//v/+v/5//v/+//8//z/+v/5//f/9v/z//P/
9P/0//X/9P/0//T/9P/0//H/7v/p/+b/5P/f/9r/1//V/9P/1P/Z/9z/3//h/+T/5v/m
/+P/4v/h/9//4P/g/+D/3v/e/97/3v/f/+D/3//d/9n/2f/Y/9j/2f/Z/9n/1v/Y/9r/
2P/X/9v/3//i/+v/+f8LACAAOwBXAHMAigCgALUAxwDRANIAzgDEAK4AggA5APH/xv+t
/5f/jP+L/4r/iv+S/5r/nP+g/6b/qf+t/7T/uv/E/8z/zv/T/9H/0f/S/9P/1P/W/9b/
1v/X/9f/1f/V/9b/1v/X/9n/2//d/9r/2f/Y/9f/1//W/9b/1//Z/9n/2//b/93/3f/c
/9z/2//d/93/3P/c/93/3f/d/97/3v/e/97/3//f/+D/4P/e/97/3//f/+H/4f/h/+L/
4P/g/+H/4f/i/+P/5f/n/+b/5f/k/+T/5P/k/+T/5f/p/+n/6f/r/+7/7//w//D/8P/w
//D/8P/z//P/9f/3//f/9//3//n/9//3//f/+P/2//b/9v/3//j/+v/7//v/+f/6//v/
+//9//3//P/8//r/+//7//r//P/8//r/+v/7//z////9//r/+f/5//b/9f/0//L/8P/v
/+//7v/s/+z/7P/s/+3/8P/y/+//7//t/+3/7P/s/+//7//w//H/7//t/+v/6f/q/+r/
6v/q/+v/7P/t/+7/7v/u/+7/7v/t/+3/7f/t/+//7v/u/+//8v/y//L/8v/y//H/8f/w
//P/8//z//P/9v/2//b/9v/2//T/9v/2//T/9P/0//T/9P/0//T/9P/0//T/9P/0//T/
8f/x//L/8v/y//L/8v/z//T/9P/x//P/9f/z//P/8//0//P/8v/y//D/7v/u/+7/7v/w
//D/8f/v//H/8v/x//D/7//u//D/7//v/+//7f/t/+//7//v/+//7//x//P/9v/4//v/
+f/6//z//f/9//3//f/9//3//f/+//7//v/9//v/+v/5//n/+v/6//n/+P/4//j/9v/2
//P/8P/t/+r/6P/j/9//3f/c/9v/3P/h/+T/5//m/+j/6f/o/+r/6v/q/+n/6//q/+n/
5v/l/+T/4//j/+X/5f/k/+H/4//i/+L/4//j/9//4P/i/+T/4P/d/+H/5f/o/+//+/8N
ACQAOQBPAGsAigCgALEAxQDVANwA2gDQAL4AnABdAA8A1v+7/6X/kv+R/5j/mP+a/6D/
pv+q/7L/u//D/8T/xP/M/9j/3v/b/9f/2f/d/9//4f/k/+L/4v/j/+P/4f/h/+L/4v/i
/+P/5P/l/+f/5//n/+f/5//m/+b/5//n/+f/6f/p/+r/6//r/+z/7P/t/+z/6v/q/+v/
6//r/+r/6v/q/+r/6//r/+z/7P/s/+z/7f/t/+//7//v//D/7v/u/+//7//w//H/8//1
//f/9//3//j/9//2//X/9f/3//f/9//5//r/+//8//z///8AAAEAAgADAAMABQAHAAkA
CQAJAAsACQAJAAkACgAMAAwADAANAA8AEAAQAA8ADwAQABEAEQAQAA8ADQAMAAoACwAL
AAoACwAMAAsADAAMAAwADgALAAgABwAHAAQABAAEAAMAAgAEAAUABQAEAAEAAAD/////
AAACAP///////////v/+/wAA////////AQABAAEAAQAAAAAAAAAAAP3//P/7//r/+//8
//3//v///////////wEAAAAAAAEAAAAAAAAAAAACAAMABQAGAAcABwAHAAcABgAGAAYA
BgAIAAYACAAIAAYABAACAAAAAQACAAMABAAGAAYABgAGAAYAAwADAAQABAAEAAQABAAG
AAYABQABAAMABQADAAMABAAGAAYABgAGAAQAAgACAAAAAAACAAIAAAD///7//f8DAAIA
BAAEAAQABAAEAAMAAwADAAEAAQADAAMAAQABAAEAAwACAAQABQAHAAoADAAPABEAEwAT
ABMAEwARABEAEgASABMAEwASABIADQANAA4ADgAPAA4ADgAOAAwADAAJAAYABgAEAAMA
///6//f/9f/z//H/9f/3//n/+//+/wAAAAD+//7//v/9/////v/9//r/+v/6//r/+//9
//3//P/5//f/9v/2//f/+//3//b/+P/0//L/8f/z//f/AAAFAAcADwAiADsAUQBtAI4A
qgC/ANEA3QDmAPIA7gDaAMYApQBfABIA3//F/7T/p/+k/6b/qv+u/7T/uv/A/8f/yf/O
/9b/3v/k/+j/7//x/+//7v/v//D/8v/x//D/8P/v/+//7//w//D/8//1//f/+f/4//f/
9v/1//T/8v/x//H/9P/1//j/+f/5//n/+P/4//n/+//7//r/+f/5//j/9//4//j/+P/4
//n/+f/6//r/+v/6//v/+//5//n/+f/6//v//P/+/////f/9//7///////////8AAAAA
AAAAAAEAAwADAAMABQAEAAUABgAGAAkACgALAAwADgAPABIAFQASABEAEAARABMAEwAT
ABQAFgAWABYAFwAWABYAFQATABUAFgAXABcAGQAZABgAGAAaABsAGwAaABcAFgATABIA
EgASABQAEQARABEAEgAQAA8ADgAMAAoADAANAA0ADAAJAAgABwAHAAYACAAFAAUABgAH
AAcACAAGAAUABQAFAAYABwAIAAkABwAGAAUABAAEAAQABAAEAAYABgAGAAYABwAHAAcA
BwAGAAQAAwADAAUABgAHAAgACwALAAwADAALAAsACwALAAwADAAMAAwADgAMAA4ADgAR
ABIAEwAUABEAEAAPAA4ADAAMAAwADAANAAsADAAOAA4ADgAOAA4ADgAOAA0ACQALAA0A
CwALAAoADAAMAAwACAAGAAQABAAHAAgACwAMAAUABwAIAAYABgAGAAYABgAFAAUABQAH
AAcACQAJAAgABwAGAAcACQAMAA4AEQAQABIAFQAXABcAFwAXABcAFQAVABYAFgAYABcA
FQAUABEAEQASABIADwAOAA4ADgANAAwACAAEAAMAAAD+//n/9f/z//L/8f/x//X/9//5
//f/+v/8//z//v/+//7//f/9//z/+//4//b/9v/2//f/+f/5//j/9f/1//T/9P/1//X/
8//y//L/8P/w//H/9f/7//7/AQANACMAPABVAG0AhwCkALoAyQDdAOsA8ADqANwAygCe
AE8ABwDi/8n/r/+g/6P/qP+o/6b/qv+2/77/xP/H/8v/zP/Q/9b/2P/c/+H/5f/n/+j/
6f/q/+z/6v/q/+v/6//r/+v/7P/s/+z/7f/u/+//7v/t/+z/6//u/+7/7//x//D/7//w
/+//7f/t/+z/7P/u//H/8v/y/+//7//u/+3/8f/y//P/9P/x//H/8v/y//D/8P/x//H/
8//z//P/9P/x//D/8P/v//H/8f/y//P/9f/1//X/9v/3//j/+f/7//r/+f/4//n/+v/7
//z//P///wAAAQACAAEAAQADAAUABwAHAAcACQAHAAcABwAIAAYABgAGAAcABwAIAAgA
BwAHAAgACQAJAAkACQAIAAgACAAJAAkACAAKAAoACAAIAAgACAAKAAcACAAHAAcABAAD
AAIAAAD+////AQACAAIAAQAAAP/////+/wAA/f/9//3//f/8//z/+//5//j/9//6//v/
/P/9//v/+v/5//j/+v/6//r/+v/8//z//P/8//v/+//7//v//f/8//z//f/+//7//v/+
//////8AAAAAAwADAAMAAwACAAIAAgACAAQAAgAEAAQAAgACAAIAAgADAAQABQAGAAYA
BgAGAAYABAABAAEAAgAGAAYABgAGAAYABgAFAAEAAgAFAAQABQAFAAYABQAEAAQAAgAA
AAAA/P/+/wAAAAAAAAAAAAACAAEAAQABAAEAAQADAAMAAwADAAMABQAEAAYABwAJAAwA
DgARABMAEQARABEAEQATABMAFAAUABQAEwARABAADgAPABEAEgAQAA4ADQAMAA0ADgAM
AAoABwAEAAIA/f/5//f/9v/1//P/9//5//v//f8AAAIAAgAAAAAAAAD//wEAAAD///z/
/P/8//z//f///////v/7//3//P/8//3//f/9//7//v/4//b/9//7////BAAHAA0AHwA6
AFUAZwB5AJYAsgDHANkA6QDwAPIA6gDYAMAAiwA/AAAA2//F/7T/q/+s/7D/sv+4/8D/
yP/I/83/1//e/+L/6P/w//T/9f/1//X/9//5//v//v/9//z//P/7//v/+//8//z//P/9
//7///8AAAEAAgADAAEAAAAAAAEA/////wEAAQACAAMAAwAEAAcACQAJAAgABQAFAAQA
AwAFAAYABwAIAAcABwAIAAgABgAGAAcABwAIAAkACgAMAAsACgAKAAkADAANAA8AEQAP
AA8ADwAQABIAEgASABMAFQAVABUAFwAWABcAGAAYABcAGAAZABoAHAAdACAAIwAkACUA
JgApACgAJwAmACYAKAAoACgAKQAnACgAKAAnACgAKgAsAC0AKwArACoAKgAoACkAKQAo
ACoAKgAoACgAKAAoACoAJwAoACcAJwAkACEAIAAeABwAHQAfACAAIAAdABwAGwAbABwA
HgAbABsAHQAdABwAHAAbABkAGAAXABgAGQAaABsAHAAcABwAHAAbABoAGQAYABoAGgAa
ABoAGwAbABsAGwAbABoAGgAbAB0AHgAfACAAIAAfAB8AHgAeAB0AHAAbABwAHAAcABwA
HQAcAB8AIAAeAB4AHgAeACAAIAAgACAAHgAeAB4AHgAfAB0AHgAgACEAIAAfAB4AIAAg
AB8AGwAbAB0AGwAbABwAHgAeAB4AHgAcABoAGgAYABgAGgAaABkAGQAZABkAGQAaABgA
GAAYABgAGQAZABoAGwAaABkAGgAZABkAGQAZABsAHAAeAB8AIQAkACYAKQArACkAKQAp
ACkAKQApACoAKgAsACsAKQAoACUAJQAmACYAIwAiACIAIgAjACQAIgAgABwAGAAVAA8A
DQALAAoACQAHAAsADQAPAA8AEgAUABQAEgASABIAEQATABIAEQAOABAAEAAQABEAEQAR
ABAADQAPAA4ADgAPAA0ACwAIAAoADgAOAA0AEQAVABYAGQAjADcASABdAHMAiwCoAMoA
3wDtAPsAAgEAAfoA6gDOAJkATQAIAOX/0//G/7//wP/E/8r/0P/W/9z/3P/j/+v/8P/y
//r/AgAGAAkABwAHAAoACwAMAA4ADAAMAA0ADQALAAsADAAMAAwADQAOAA8AEgATABQA
FQASABAADwAPABAAEQAUABUAFwAXABYAFgAZABsAGwAaABcAFwAWABUAFgAWABYAFgAX
ABcAGAAYABgAGAAZABkAGQAZABkAGgAaABoAGwAbABsAGwAcAB0AHQAdAB0AHgAeAB4A
HgAfACMAIwAjACUAJgAnACgAKAApACoAKwAsACsAKwAtAC8ALQAtAC0ALwAwADEAMgA0
ADQANAA0ADUANQA2ADYANQAzADQANQA1ADUANQA0ADQAMgAzADMAMgAzADQAMwA0ADQA
NAA2ADMAMwAzADQAMgA1ADYANgA2ADkAOwA8ADwAPAA8ADwAPQA9AD4AOgA5ADcANwA2
ADYAOQA5ADoAOwA7ADsAOwA7ADwAPAA8ADwAOgA6ADoAOgA3ADQAMQAuAC8ALwAvAC8A
KwAqAA==
         </WaveFormData>
      </LeadData>
      <LeadData>
         <LeadByteCountTotal>10000</LeadByteCountTotal>
         <LeadTimeOffset>0</LeadTimeOffset>
         <LeadSampleCountTotal>5000</LeadSampleCountTotal>
         <LeadAmplitudeUnitsPerBit>4.88</LeadAmplitudeUnitsPerBit>
         <LeadAmplitudeUnits>��V</LeadAmplitudeUnits>
         <LeadHighLimit>2147483647</LeadHighLimit>
         <LeadLowLimit>268435456</LeadLowLimit>
         <LeadID>V1</LeadID>
         <LeadOffsetFirstSample>0</LeadOffsetFirstSample>
         <FirstSampleBaseline>0</FirstSampleBaseline>
         <LeadSampleSize>2</LeadSampleSize>
         <LeadOff>FALSE</LeadOff>
         <BaselineSway>FALSE</BaselineSway>
         <ExcessiveACNoise>FALSE</ExcessiveACNoise>
         <MuscleNoise>FALSE</MuscleNoise>
         <LeadDataCRC32>3843668751</LeadDataCRC32>
         <WaveFormData>
8P/w//D/8P/z//T/9f/2//b/9v/2//b/9v/2//b/9v/4//r//P/+//3//P/7//r//P/8
//z//P/+//7//v/+//7//v/+//7//v/+//7//v/+//7//v/+/wAAAAAAAAAA/v/+//7/
/v8AAAAAAAAAAAIAAgACAAIAAAAAAAAAAAAAAAAAAAAAAAMABAAFAAYAAwACAAEAAAD+
//7//v/+//7//v/+//7/AAAAAAAAAAACAAIAAgACAAEAAAD///7/AAAAAAAAAAAAAAAA
AAAAAAEAAgADAAQAAwACAAEAAAD+//7//v/+////AAABAAIAAgACAAIAAgAAAAAAAAAA
AAAAAAAAAAAAAAAAAAAAAAD+//7//v/+////AAABAAIAAgACAAMAAwAHAAkACwANAA4A
EgAUABcAGgAeACIAJgAnACcAJgAlACMAIAAaABQADAADAPv/9//4//f/9f/z/+7/7P/r
/+r/7P/t//H/8f/x//H/8f/x//L/8//1//b/+v/6//r/+v/6//r/+v/7//3//f/+//7/
/v/+//7//v/9//3//v8AAAIAAgADAAQAAgAAAAAAAAACAAMABAADAAQABgAGAAMAAQAA
AP//+v/z/+7/4//Z/9H/zv/K/8v/0f/X/9//4v/m//H//P8AAAAAAgD+//j//f8LABgA
IwAsADEAMgAwAC0ALQAtAC4AKQAhABsAGQAWABMAEQAQABAAEAANAA0ADQANAA4ADgAO
AA0ADwAPAA0ADQAOAA4ADwAPAA4ADQAMAAsACgAJAAkACQAJAAkACQAJAAkACQAJAAgA
CAAIAAcABwAJAAkACQAJAAgACAAIAAgABwAGAAUAAwAEAAQABQAGAAUABQAFAAMAAgAB
AAAA/v8AAAEAAQACAAEAAQAAAP7//P/7//r/+f/7//r/+f/4//X/9P/z//P/8v/x//D/
7//v/+//7//v/+3/7v/u/+3/6v/q/+v/6//t/+3/7f/r/+3/7f/t/+3/7v/u/+7/7v/s
/+z/7P/t/+//8f/y//T/9f/1//X/9v/2//f/+P/5//r/+//7//v//P/+////AAD+////
//8AAAIAAgADAAQAAgACAAIAAgADAAMAAwADAAUABQAGAAcABQAFAAUABQAGAAYABgAG
AAcABwAHAAcABwAHAAcABwAFAAUABQAEAAUABwAIAAkACgAKAAgACAAGAAYABgAIAAgA
CAAIAAgABQAFAAUABAAEAAQABAAEAAIAAgACAAIABAAEAAQABAAEAAQABQAFAAYABwAG
AAcABgAGAAYABgAGAAUABQACAAIAAwAEAAQABgAGAAYABgAGAAYABgAGAAQABAAEAAQA
AgACAAIAAgAFAAYABwAJAAcABAAEAAYABgAGAAYABgAGAAYABgAGAAYABgAHAAkACwAN
AA8AEQAUABgAGgAdAB4AIgAmACgAKwArACoAKQAoACYAIQAaABQACwADAAAA///+//z/
+P/z//H/8P/x//L/9P/5//j/9//2//X/9//4//n/+//8//7//v/+/wAAAgACAAIAAQAB
AAEAAgACAAIAAgACAAQAAwADAAQABQAEAAMAAwAGAAYABAAEAAYABgAHAAoADQAMAA4A
DgANAAcABAABAPr/9f/y/+3/4//X/9L/0v/V/9f/2//j/+b/6P/v//r/+v/8//7//P/4
//v/BwAWACEAKgA1ADYAMgAxADMAMwAsACUAIQAfABkAFAAVABUAFAAUABQAEwATABMA
EwASABIAEgARAA8ADwANAA0ADgAOAA8ADwANAA0ADQANAAwACwALAAsACQAJAAkACQAJ
AAkACQAIAAoACgAJAAkACQAJAAkACQAGAAYABgAGAAYABgAGAAUABgAGAAcACAAJAAkA
CQAHAAUABQAFAAQAAQABAAAAAAABAAEAAAD+//7//f/8//v//f/8//v/+v/3//b/9f/1
//L/8f/w/+//8P/v/+7/7f/r/+z/7P/r/+v/7P/u/+//7//v/+//7f/t/+3/7f/t/+3/
7P/r/+r/7P/s/+z/7f/v//H/8v/0//X/9f/1//b/9f/1//X/9f/3//n/+v/7//v//P/8
//z/+//7//r/+v/8//z//f/+/wAAAAAAAAAAAQABAAEAAQD/////AAABAAEAAQABAAEA
AAAAAAAAAAADAAMAAwADAAMAAwADAAMAAQABAAEAAAAAAAEAAQABAAQABAACAAIAAgAC
AAIABAACAAIAAgACAAAA///+//z//v/+//7//v8AAAAAAAAAAAIAAgACAAIAAAAAAAEA
AQABAAEA/////wAAAAAAAAAAAAD//////P/+////AAAAAAAAAAAAAAAAAAAAAAAAAAD+
//7//v/+/wAAAAAAAAAAAAAAAAAAAQABAAIAAgACAAEAAQD+/wAAAAAAAAAA/v/+//7/
/v/+//7//v//////AQADAAUACQAMABAAEgAVABYAGgAeACIAJQAlACQAIwAiACAAGwAW
ABAABwD///v/+f/3//T/7//r/+r/6v/s/+z/7f/x/+//7//v/+//7f/u/+//8f/y//T/
9P/0//b/+P/4//j/+f/5//n/+v/4//j/+P/4//j/9//3//j//P/8//z//f/+//7//P/8
//z//v////7///8AAP7//v/9//3/AAABAPr/7f/m/+f/4f/V/9D/0P/N/9H/2f/f/9z/
2P/X/9z/3P/a/9z/2v/a/+X/9f8EAA8AGgAjACYAJgAlACUAIQAaABUAEQANAA0ACgAL
AAkACAAIAAgACAAJAAoACwAHAAYABQADAAUABQADAAMABAAEAAUABQADAAMAAwADAAIA
AQABAAEAAwADAAMAAwACAAEAAAD+/wAAAAD///////////////8AAAAAAAAAAP7//v/+
//3/+//6//r/+v/6//v//P/7//v/+//7//r/+//7//r/+v/5//n/+P/2//b/9f/0//P/
9f/0//P/8v/v/+7/7f/t/+r/6f/o/+f/6P/p/+r/6//q/+r/6f/n/+b/5v/n/+f/5//n
/+f/5f/j/+P/4//j/+b/5v/m/+b/6P/o/+j/6f/o/+n/6f/q/+3/7f/t/+7/7//v/+//
7//y//P/8//z//P/9P/0//T/8v/z//P/9P/0//T/9f/2//j/+P/4//j/9//3//f/9//1
//X/9v/3//n/+f/5//n/+f/4//f/9v/5//n/+f/5//r/+//8//3/+//7//v/+v/8//3/
/f/9//7//v/8//z/+v/6//r//P/+//7//v/+//3//f/9//z//P/8//z//P/+//7//v/+
//z//P/8//z//P/8//3//f/9//3/+//7//3//v///wAA/f/7//r/9v/5//v//f/+//z/
/P/8//z//P/8//z//P/8//z//P/8//r/+v/6//r//P/8//z//f8FAAAAAAAAAP7//v/+
//7//P/8//z//P/+//7//v//////AQADAAUABwAKAA4AEAATABQAGAAcACAAIwAjACIA
HwAeABwAFwASAAwAAwD7//n/9//1//L/8f/t/+z/7P/q/+r/6//v/+//7//v/+//7//w
//H/8//1//j/+f/6//n/+v/5//j/+f/5//n/+v/6//r/+v/6//z/+//7//z//v/+//7/
//8CAAIAAAAAAAAAAAD9/wIABwAKAAgABAADAAMAAAD7//T/7//q/+H/1//R/9D/0P/P
/9P/2f/d/+T/6v/x//j/+P/2//z/+v/2//3/DQAaACUAKgAvADQANAAzADMALwAsACUA
GwATABEAFAAVABQAEgARABAAEQARABEAEQAOAA4ADgANAA8ADwANAA0ACwAKAAoACQAL
AAsACwALAAoACQAJAAkACQAJAAkACQAJAAkACQAIAAoACgAJAAkACQAJAAkACQAIAAgA
CAAIAAYABgAGAAUABQAEAAQABAABAAEAAQD//wIAAwAEAAQAAgABAP///v/+//3/+//4
//v/+//7//v/+v/4//b/9P/1//T/8//z//T/8//y//H/7//t/+v/6f/r/+z/7P/r/+r/
6v/r/+v/6//r/+v/6f/r/+v/6//r/+7/7v/u/+7/7f/s/+v/6//t/+//8P/y//P/8//z
//T/9v/3//j/+f/4//n/+f/5//v//P/8//z//P/9//3//v8AAAAAAQACAAAAAAAAAAAA
AwADAAMAAwACAAEAAQABAAIAAwAEAAUABgAGAAYABgAGAAUABAADAAUABQAFAAUABwAH
AAcABgAFAAUABAADAAYABgAEAAQABAAEAAQABgADAAIAAQAAAAIAAwAEAAQAAwACAAEA
AAACAAIAAgACAAAAAAAAAAAAAQACAAQABQAFAAUAAwADAAQABAAEAAQAAgABAAEA/v8C
AAMABAAEAAIAAgACAAIAAwAEAAUABgAFAAQAAwACAAQABAAEAAQABgAEAAQABAAEAAYA
BgAGAAYABAAEAAQABQAFAAcACQALAA8AEgAWABgAGwAcACAAJAAoACsAKwAqACcAJgAk
AB8AGAASAAkAAQD///3/+//4//X/8f/w//D/7v/u/+//8//1//X/9f/1//f/+P/5//v/
/P/+//7//v/8//7//v/+/wEAAQABAAIAAgACAAIAAgACAAEAAQACAAIAAgACAAMAAgAC
AAAAAAACAAIABQAIAAsAEAAQAA4ADQAHAAQAAQD8//P/8P/r/+H/1//S/9D/z//T/9v/
4//m/+r/9f/8//7//P/+//z/+v/9/wkAFgAjACwAMwA4ADgANQA3ADcAMgArACMAGwAX
ABYAFQATABIAEgASABEAEQARABEAEAAQABAADwAQABEAEAARAA4ADgAPAA8ADQANAA0A
DQAKAAkACQAJAAkACQAJAAkACwALAAsACgAKAAoACQAJAAkACQAJAAkACAAIAAgACAAI
AAgACAAHAAUABAAEAAQABQAFAAUAAwABAAEAAQAAAAEAAQAAAAAA//////7//P/8//v/
+v/5//v/+v/5//j/9f/0//P/8//y//H/8P/v/+7/7f/s/+v/7f/u/+7/7f/s/+z/7f/t
/+z/6//q/+f/6f/p/+n/6f/q/+r/6v/q/+z/7P/s/+3/7P/t/+3/7v/v/+//7//w//P/
9f/3//n/+v/7//v/+//5//r/+v/6//j/+f/5//r/+v/6//v//P/+//7//v/+//3//f/9
//3//////wAAAQAAAP///v/9//7//v/+//7/AAABAAIAAwACAAEAAAD///////////7/
/v////////8AAAAA/v/+/wAAAAAAAAIAAAAAAAAAAAD////////+/wAAAAAAAAAA/v/+
//7//v/8//z//P/8//z//P/9//3///////3//f8AAAAAAAAAAAAA//////z//v///wAA
AAD///7//f/8//3//v///wAAAAAAAAAAAAAAAAAAAAAAAAAA/v/+/wAAAAAAAAAA/v/+
//7//v/+//7//v////3///8BAAMABgAKAA8AEgAUABQAFwAaACAAIwAjACIAIwAiACAA
GwAWABAABwD///3/+//5//b/8f/t/+z/7P/s/+z/7f/x//H/8f/x//H/7//w//H/8//2
//j/+P/4//b/+P/4//j/9//3//f/+P/4//j/+P/4//j/9//3//j/+P/4//j/+f/7//z/
+//8//7/AgABAP7/+//+/wIABAAHAAUA/v/7//b/7//q/+f/4f/Z/9L/zv/N/9P/2//j
/+L/3v/f/+T/4P/c/97/3v/e/+f/9f8EABEAHAAlACgAJgAnACcAIwAiABsAEwANAA0A
CgAHAAgACAAJAAoACwALAAsACwAKAAoACgAJAAcABwAFAAUABAAEAAUABQAFAAUABQAF
AAYABQAFAAUAAwADAAMAAwABAAEAAQAAAAAAAAD/////AQABAAEAAQD+//7//v/+////
AAABAAEA///+//7//v/9//3//f/7//v/+//7//r/+f/5//j/+P/5//n/+P/2//b/9f/0
//P/9f/0//P/8v/y//L/8v/z//H/7//t/+v/6v/p/+j/5//l/+b/5v/l/+T/5P/l/+X/
5f/l/+X/4//j/+P/4//j/+T/5P/k/+T/4//i/+H/4f/f/+H/4v/k/+f/5//n/+j/5//n
/+f/5//r/+3/7v/v/+//8P/w//D/7v/v/+//8P/y//L/8//0//L/8v/y//L/8f/x//H/
8f/z//P/9P/1//P/8//z//P/8v/y//L/8v/1//X/9f/1//f/9//3//f/9v/1//T/8v/z
//X/9v/3//f/9v/z//L/9f/2//f/+v/5//j/9//2//b/9//4//j/+P/4//j/+P/4//j/
+P/4//b/9v/2//b/9v/2//f/9//3//f/9f/1//T/9P/0//T/9f/1//b/9P/0//X/9v/2
//f/+P/5//r/+P/4//j/+P/4//j/+P/4//r/+v/6//r/+v/6//j/+v/6//r/+v/9//7/
//8AAP7//v/+//////8BAAMABQAFAAgADAAOAA8AEAAUABgAHQAhACIAIgAfAB4AHAAX
ABMADgAGAP//+f/3//X/8v/v/+v/6v/q/+j/6P/p/+3/7f/t/+3/7f/v//D/8f/z//L/
9P/0//T/9P/2//b/9v/3//f/9//4//b/9v/2//b/+f/5//r//P/8//z//P/9//z//P/6
//r//P/+/wEAAgABAAIABAAGAAcAAwAAAP3/9P/r/+j/4f/V/83/yv/K/83/0//b/+H/
4v/k/+3/9P/2//j/9v/w//D/+/8JABQAHQAmACsALAAsAC8ALwArACQAHQAVAA8ADwAQ
ABEADwAOAA4ADgANAA0ADQANAAwADAAMAAsACgAJAAYABQAFAAYACAAJAAcABwAHAAcA
CAAHAAcABwAHAAcABwAHAAcABwAHAAYABgAGAAUABQADAAMAAwADAAQABAAEAAQABAAE
AAQAAwABAAAAAAAAAAEAAQABAP//AQABAAEAAAD9//3//P/8///////+//z//P/7//r/
+f/4//b/9P/y//L/8v/y//P/8f/v/+3/6//s/+v/6v/p/+v/7P/s/+v/6v/q/+v/6//o
/+f/5v/j/+b/5//o/+n/7P/s/+z/7P/s/+z/7P/t/+3/7//w//L/8//z//P/9P/0//X/
9v/3//j/+f/5//n/+f/6//r/+v/7//3//v8AAAAAAAABAAIAAgACAAIAAgABAAEAAQAB
AAEAAQACAAMAAgABAAAA//8DAAQABQAGAAcABwAHAAcABQAFAAUABQADAAMAAwACAAMA
BQAGAAcABwAGAAMAAgACAAIAAgAEAAYABgAGAAYABQAFAAUABAAGAAYABgAGAAYABgAG
AAYABAAEAAQABAAEAAQABQAFAAUABQADAAMAAgACAAIAAgAFAAUABgAEAAUABQAFAAQA
BAAEAAQABAAEAAQABAAEAAYACAAIAAgACgAIAAgACAAIAAgACAAIAAgACQAKAAsADQAM
AA0ADgAPABMAFgAaABwAIQAiACYAKgAsAC8ALwAuACsAKgAoACMAHAAWAA0ABQABAP//
/f/6//n/9f/0//T/9v/2//f/+//7//v/+//7//v//P/9////AAACAAIAAgADAAYABwAI
AAcABwAHAAgACAAIAAgACAAGAAUABQAGAAoACgAKAAsADgAOAAwADAAMAAwACwAMAA0A
EAASABQAEQANAAoABwACAPn/8v/t/+X/3f/a/9j/2f/d/+H/5f/q//D/+/8EAAYACAAK
AAgACAARAB0AJgAxAD4AQwBEAEIAQQBBAD8AOAAxACkAIwAfABwAHQAbABoAGgAaABkA
GQAZABkAGAAYABgAFwAZABkAFwAXABYAFgAXABcAFQAVABUAFQAWABUAFQAVABUAFQAV
ABUAFQAVABUAFAASABIAEQARAA8ADwAPAA8AEAAQABAAEAAQABAAEAAPABEAEAAQABAA
DQANAA0ACwALAAsACwAKAAkACQAIAAgACwALAAoACAAGAAUABAADAAEAAAD///7//f/8
//v/+//8//v/+v/5//b/9f/0//P/8//0//T/8//y//L/8//z//P/8//z//H/8f/x//H/
8f/y//L/8v/y//T/9P/0//X/8//1//b/+P/6//v//P/+//7///8AAAEAAgADAAMAAwAB
AAIAAgACAAIAAwADAAQABQAGAAgACgAIAAgACAAIAAcABwAHAAcABwAHAAgACQAJAAkA
CQAJAAoACgAKAAoACwALAAsACwAJAAkACQAJAAsACwALAAoACgALAAsACwAMAAwACgAK
AAkACAAHAAgACAAIAAgACAAHAAcABwAGAAgACAAIAAgACAAIAAgACAAIAAgACAAIAAYA
BgAHAAcABwAHAAUABQAIAAgACAAIAAgABwAHAAQABAAFAAYABgAGAAYABgAGAAgACAAI
AAgACgAKAAoACAAGAAYABgAGAAcACAAJAAoACAAIAAgACQALAA0ADwARABEAFAAYABoA
HwAgACQAKAAsAC8ALwAuACsAKgAoACMAHgAYAA8ABwABAP///f/6//n/9f/0//T/9P/0
//X/+f/3//f/9//3//n/+v/7//3//v8AAAAAAAD//wAA///+/wAAAQACAAQABAAEAAQA
BAAEAAMAAwAEAAQABAAEAAUACAAIAAYABgAGAAIAAwAIAA8AEAAMAAoACQAHAAYABQD+
//X/8P/r/+P/2//W/9b/2f/f/+H/5f/m/+j/8f/2//L/8P/y//D/7v/5/wcAEgAbACgA
MwA4ADYANQA1ADEAJgAfAB8AGwAZABgAFwAVABQAFAAUABEAEQARABEAEAAQABAADwAR
ABEADwAPAA4ADgAPAA8ADwAPAA8ADwAMAAsACwALAAsACwALAAsACwALAAsACgAKAAoA
CQAJAAsACwALAAsACAAIAAgACAAIAAgACAAHAAcABgAGAAYABQAFAAUAAwADAAMAAwAC
AAEAAQAAAAAA//////7//P/8//v/+v/5//r/+v/6//r/+P/2//T/8//0//P/8v/x//L/
8f/w/+//7f/u/+7/7f/q/+r/6//r/+v/6//r/+n/6f/p/+n/6f/q/+r/6v/q/+z/7P/s
/+3/6//t/+7/8P/z//P/8//0//X/9f/1//X/9v/3//f/9//5//r/+v/6//r/+//7//z/
+v/6//v//P/6//r/+v/6//3//f/9//3/+//7//z//f/9//3//f/9//z//P/8//z//f/9
//3//f/9//3//f/9//3//f/9//z//P/9//3//f/8//z/+v/6//v//P/9/wAAAgACAAIA
AgABAAEAAQAAAP7//v/+//7//v/+//7//v/+//7//v/+//z//P/9//3/+//7//n/+f/8
//z//P/8//r/+f/5//b/+P/5//r/+v/6//r/+v/6//j/+P/4//j/9v/2//b/9v/6//z/
+v/6//r/+v/4//j/+P/4//j/+P/4//n/+f/7//3//////wIABgAIAAkACgAOABIAGAAb
ABsAGgAcABwAGwAXABMADgAGAP//+f/3//X/8v/u/+n/5//m/+X/5P/k/+f/6f/p/+n/
6f/r/+z/7f/v/+3/7v/t/+z/7f/w//H/8v/z//P/8//0//T/9P/0//T/8v/x//H/8v/2
//b/9v/3//j/+P/2//b/9v/2//n//P/5//j//v8CAAMAAwD+//n/9v/x/+r/4//d/9P/
yv/G/8v/z//V/9v/3v/a/9v/4v/i/97/3v/g/9z/4f/v//7/CwAWACEAJgAkACEAHwAd
ABwAGQATAA0ACQAKAAcABwAGAAYABgAHAAcABwAHAAgACAAIAAcABgAFAAIAAQADAAQA
BgAHAAcABwAHAAcABAADAAMAAwAFAAUABQAFAAYABwAIAAgABgAGAAUABQADAAMAAwAD
AAIAAgACAAIABAAEAAQAAwADAAIAAgACAAAA///+//v//v///wAAAAD9//3//P/8//3/
/f/8//r/+v/5//j/9//3//b/9f/0//P/8v/x//H/8P/v/+7/7f/s/+v/6v/p/+v/7P/s
/+v/6f/o/+j/5//p/+n/6f/n/+X/5f/l/+X/5v/m/+b/5v/m/+b/5v/n/+f/6f/q/+z/
7f/t/+3/7v/x//P/9f/3//b/9//3//f/9v/2//X/9P/2//f/9//4//j/+P/5//r/+v/6
//r/+v/6//n/+P/3//f/9//4//n/+v/7//z//f/9//z/+//6//3//f/9//3/+//7//v/
+//7//v/+//6//z//f/9//3//P/8//r/+v/6//r/+v/8//3//v///wAAAQABAAEAAAD+
//7//v/+//7//v/+//7//v/+//7//v/8//z//f/9///////9//3//v/+//7//v/8//v/
+//4//z//f/+//7//v/+//7//v/8//z//P/8/wIA/v/6//z//P/8//z//P/8//z//P/8
//z//P/9/wAAAwAGAAkACQAMABAAEgATABQAGAAcACIAJQAlACQAIgAgAB0AFwASAAwA
AwD7//f/9f/z//D/7f/p/+j/6P/q/+r/6//v/+//7//v/+//7//w//H/8//0//b/9v/2
//f/+v/7//z//f/9//3//v/8//z//P/8//z/+//7//z///8AAAEAAwADAAIA///+/wAA
AgAFAAQAAwAEAAgACgAHAAMABAADAPr/7//o/+H/2f/T/9D/zv/P/9H/1f/d/+T/5v/z
//7/AgAGAAgAAgD+/wUAFQAiACkALgA3ADwAOgA5ADcANQAyACkAHwAXABUAFAATABUA
FAAUABQAEQARABEAEQAOAA4ADgANAA8ADwANAA0ADgAOAA8ADwANAA0ADQANAA4ADQAN
AA0ADQANAA0ADQANAA0ADQAMAAwADAALAAsACQAJAAkACQAIAAgACAAIAAoACgAKAAkA
BwAGAAYABgAGAAcACAAHAAUABQAFAAQAAQABAAAAAAABAAEAAAD+//7//f/8//v/+//6
//n/+P/1//T/8//z//T/8//y//H/8P/v/+7/7f/r/+z/7P/r/+v/7P/u/+//7f/t/+3/
6//r/+v/6//r/+7/7v/u/+7/7P/s/+z/7f/w//P/9f/4//f/9//3//j/+P/5//r/+//8
//3//f/9//3//v/+//7/AAABAAEAAgACAAIAAwAEAAQABAAEAAQABQAFAAUABQADAAMA
BAAFAAUABQAFAAUACAAIAAgACAAIAAcABgAFAAcABwAHAAcACQAJAAkACAAGAAcABwAH
AAgACAAGAAYABgAGAAYACAAHAAYABQAEAAMAAwADAAIAAgACAAIAAgAEAAQABAAEAAIA
AgACAAIAAgACAAMAAwAFAAUAAwADAAIAAgACAAIABAADAAMAAAAEAAUABgAGAAQABAAE
AAQABgAEAAYABgAGAAYABgAEAAQABAAEAAQABAAEAAUAAwAFAAcACQALAA4AEgAUABgA
GgAfACQAJgApACkAKAAnACYAJAAfABoAFAALAAMA/f/7//n/9v/1//H/8P/w/+7/7v/v
//P/9f/1//X/9f/0//T/9P/1//b/+P/4//j/+v/8//z//P/7//v/+//8//7//v/+//7/
/v/9//3//v8AAAAAAAABAAEAAAD9//z/AAACAAMABAAFAAYABgAIAAkABwAEAP//9v/v
/+z/5//h/9f/0v/S/9P/1//b/9//4v/e/+X/7v/w//D/9P/y/+7/9f8FABQAHwAmADEA
NAAwAC8AMwAxACgAHwAZABMADwAOAA8ADwAOAA4ADgALAAsACwALAAoACgAKAAkACgAL
AAoACwAIAAgACQAJAAkACQAJAAkACAAHAAcABwAFAAUABQAFAAMAAwADAAIAAwAEAAQA
BQAEAAMAAgABAAIAAgACAAIAAgACAAIAAQABAAAAAAAAAP3//f/9//v/+//7//v/+v/6
//v/+//8//v/+//6//j/9v/1//T/8//z//L/8f/w/+//7v/t/+3/7P/r/+r/6f/m/+X/
5P/j/+T/5v/n/+f/5P/k/+X/5f/l/+X/5f/j/+X/5f/l/+X/5P/k/+T/5P/k/+T/5P/l
/+f/6f/q/+z/7f/t/+3/7v/u/+//8P/x//L/8//z//P/8//0//T/9P/0//X/9f/2//T/
9P/1//b/9v/2//b/9v/5//n/+f/5//j/9//3//f/+f/5//n/+f/6//r/+v/6//n/+f/5
//n/+f/5//n/+f/3//f/9//2//f/+f/6//v//P/8//r/+v/6//r/+v/8//z//P/8//z/
/f/9//3//P/6//r/+v/6//r/+v/6//r/+v/6//r/+v/6//r/+//7//n/+f/3//f/+v/6
//r/+v/4//f/9//0//f/+f/7//z/+v/6//r/+v/4//j/+P/4//r/+v/6//r//P/8//r/
+v/6//r/+P/4//j/+P/4//j/+P/5//n/+//9//////8CAAYACAANAA4AEgAWABoAHQAd
ABwAHAAcABsAFwAUAA4ABQD9//f/9f/z//D/6v/l/+P/4v/l/+b/6P/t/+v/6//r/+v/
6//s/+3/7//u//D/8P/w//D/8v/y//L/8//z//P/9P/0//T/9P/0//T/8//z//T/9v/2
//b/9//4//j/9v/2//b/9P/z//b//f8CAAAA/v/9//3//P/7//b/6//k/+H/2f/N/8j/
yP/L/8//1f/Z/9r/1v/X/9r/1v/W/9b/1P/S/9//7//8/wkAFgAhACIAHgAdAB0AGwAS
AAsABwAHAAUAAgADAAMAAgACAAIA//////////8AAAAAAAD////////9//3//P/8//3/
/f/9//3//f/9//r/+f/5//n/+//7//v/+//9//3//f/8//v/+v/4//f/+f/5//n/+f/2
//b/9v/2//j/+P/4//f/9//2//b/9v/1//X/9f/z//X/9f/1//T/8f/x//D/8P/v/+//
7v/s/+7/7f/s/+v/7P/s/+z/7P/q/+j/5v/l/+X/5f/l/+X/4//h/9//3f/f/+D/4P/f
/9//4P/i/+P/4f/h/+H/3//e/93/3P/b/97/3v/e/97/3v/e/97/3//f/+H/4v/k/+X/
5f/l/+b/6v/r/+z/7f/u/+//7//v//L/9P/1//b/+P/5//n/+v/6//r/+//8//z//P/8
//z//v///wAAAQACAAMABQAHAAkACQAJAAkADAAOABAAEgAVABUAFQAVABIAEQAQAA8A
CwANAA==
         </WaveFormData>
      </LeadData>
      <LeadData>
         <LeadByteCountTotal>10000</LeadByteCountTotal>
         <LeadTimeOffset>0</LeadTimeOffset>
         <LeadSampleCountTotal>5000</LeadSampleCountTotal>
         <LeadAmplitudeUnitsPerBit>4.88</LeadAmplitudeUnitsPerBit>
         <LeadAmplitudeUnits>��V</LeadAmplitudeUnits>
         <LeadHighLimit>2147483647</LeadHighLimit>
         <LeadLowLimit>268435456</LeadLowLimit>
         <LeadID>V2</LeadID>
         <LeadOffsetFirstSample>0</LeadOffsetFirstSample>
         <FirstSampleBaseline>0</FirstSampleBaseline>
         <LeadSampleSize>2</LeadSampleSize>
         <LeadOff>FALSE</LeadOff>
         <BaselineSway>FALSE</BaselineSway>
         <ExcessiveACNoise>FALSE</ExcessiveACNoise>
         <MuscleNoise>FALSE</MuscleNoise>
         <LeadDataCRC32>3190574677</LeadDataCRC32>
         <WaveFormData>
GgAaABoAGgAYABYAFAASABAADgAMAAoACAAGAAQAAgAAAAAAAAAAAP7//P/6//j/9v/2
//b/9v/2//b/9v/2//j/+P/4//j/+v/6//r/+v/6//r/+v/6//v//P/9//7///8AAAEA
AgADAAQABQAGAAcACAAJAAoADAAMAAwADAAOAA4ADgAOABAAEAAQABAADgAOAA4ADgAM
AAwADAAMAAoACgAKAAoACgAKAAoACgAKAAoACgAKAAkACAAHAAYABAAEAAQABAAEAAQA
BAAEAAQABAAEAAQAAQAAAP///v/8//z//P/8//7//v/+//7//P/8//z//P/6//r/+v/6
//r/+v/6//r/+v/6//r/+v/4//j/+P/4//n/+f/6//v//f/9//3//v/8//7///8AAP//
AgADAAQABgALABAAFAATABMAFQATAA8ACAADAAAA/v/7//j/9//3//j/9//4//X/9f/2
//b/8v/x/+7/7v/v/+7/7f/s/+z/7f/t/+7/8P/w//D/8v/y//L/8//z//P/8//z//P/
9f/1//X/9P/y//L/8//1//X/9f/1//T/8v/x//D/8P/y//T/+f8CAA0AGQAiACkANQBI
AFUASQAnAAUA6v/J/6L/d/9N/yr/B//l/s3+rf6H/n3+jf6h/rv+4P4H/yL/N/9V/3b/
j/+j/7X/wf/F/8v/2v/n/+//8//6/wIACQALAAsACwAMAA0ADwANAA8AEAAQABAAEAAR
ABEAEQARABEAEQATABMAFAAUABMAEgASABEAEQARABIAEwARABIAEgASABMAEwATABMA
EwATABMAFAAWABYAFgAXABcAFwAYABgAFgAWABgAGAAYABkAGgAaABoAHAAdAB4AHQAe
AB8AHwAjACQAJQAmACcAKgArACwAKwAsAC4AMAA1ADcAOQA7ADoAOgA7AD4AQQBBAEEA
QQBEAEQARABFAEMAQwBDAEIAQQBAAD8APgA/AD4APAA7ADkAOAA3ADYANwA0ADMAMQAt
ACsAKQAnACgAJwAmACUAIgAgAB0AGgAXABQAEgARAA4ADAAIAAYABwAHAAYABQABAP//
/v/+//v/+v/5//n/+P/3//b/9f/2//b/9//3//f/9//5//r/+f/5//j/+P/7//v//P/8
//7/AAAAAAAAAgADAAQABAADAAMAAwAEAAgACQAKAAsADAAMAAwADAALAAwADQANAAwA
DAANAA0ADAAMAA0ADQALAAsADAAMAAkACQAJAAkACQAJAAoACgAJAAkACQAJAAsACgAJ
AAkACQAIAAYABgAGAAQABAACAAIABAAEAAQABAAEAAIAAgADAAMAAwADAAAAAAAAAAAA
/v/+//7//v8AAAEAAgADAAEA///+/wAAAAAAAAAAAAAAAP///////////////wIAAgAE
AAUABgAHAAoACwAMAA0AEQAVABYAFwAXABkAFwAUAA4ACgAKAAgABQACAP///v/+//z/
/P/7//v//P/+//z/+//4//b/9f/0//P/9P/0//X/9f/4//r/+v/6//z//P/8//3//P/7
//r/+f/5//n/+f/5//n/+v/7//3//v/9//z/+//8//r/+f/4//z/+v/8/wEACAATACEA
LAAzAD0ATABZAFMANQATAPj/1/+s/3//Vf8y/w3/6f7P/rP+if5x/nn+j/6r/tL+/f4a
/zP/Uf9y/4v/of+3/8P/xf/P/+T/8f/z//n/AgAMAA8AEQATABUAFgAXABkAGQAbABwA
HAAaABoAGwAbABsAGwAbABsAHQAdAB4AHgAcABwAHQAdABwAGwAbABsAGwAcABwAHAAd
AB0AHQAdAB8AHwAfACAAIgAiACIAIwAiACEAIQAgACAAIAAiACIAJAAlACYAJgAmACgA
KQAqACsALAAtAC0ALgAuAC4ALgAxADQANQA2ADcAOAA6ADwAPwBBAEMARQBEAEQARQBI
AEsASwBLAEsATgBOAE4ATwBOAE0ATABKAEoASgBKAEoASQBIAEYARQBBAEAAPwA+AD0A
OgA5ADcAMwAxAC8ALQAsACsAKgApACgAJgAjACAAHgAaABcAFQAUABIADgAMAAoACQAH
AAUAAQD///7//v////7//f/9//r/+f/4//f/9v/2//f/9//1//X/9//4//j/+f/5//r/
+f/5//r/+v/8//7//v/+//7///8AAAAAAwADAAMABAAEAAUABgAHAAkACgALAAwACwAM
AA0ADQAMAAwADQANAAsACgAKAAkACQAJAAoACgALAAsACwALAAgABwAHAAYABgAHAAgA
CQAHAAYABQAFAAUABAACAAIAAgAAAAAA/v/+/wAAAAAAAAAAAAD+//7//f/9//3//f/8
//z//P/8//z//P/8//z/+//7//v/+//7//v/+//9//n/+P/2//j/+P/4//j/+P/4//f/
9//3//f/9//3//j/+P/6//v//v///wIAAwACAAMABwALABAAEQARABMAEQAOAAgABAAC
AAAA/f/6//n/+P/4//b/9P/z//P/9P/2//T/8//w//D/7//u/+3/6//q/+r/6f/s/+7/
7v/u//L/8v/y//P/8f/x//H/8f/v/+//7//v//D/8P/w//H/9f/1//X/9f/y//D/7//u
//D/8v/0//P/+v8FAA8AGgAlADMARABXAFcAMwAPAPj/2/+y/4P/V/8u/wf/5/7J/qX+
c/5P/k/+Yf5//qr+1/4A/x//P/9e/3n/j/+l/7P/uf/J/97/5//p//H/+v8CAAUABwAJ
AAkACgALAA0ADwARABIAEgAQABAAEQARABEAEQARABEAEwATABQAFAAUABQAFQAVABQA
EwATABMAEwAUABQAFAATABMAEwATABMAEwATABQAFgAWABYAFwAZABkAGgAaABgAGAAa
ABoAGAAZABoAGgAaABwAHQAeAB8AIAAhACEAJQAmACcAKAApACwALQAuAC8AMAAyADQA
NwA5ADsAPQA8ADwAPQBAAD8APwA/AD8AQwBEAEUARwBFAEUARQBEAEEAQAA/AD4APQA8
ADoAOQA3ADYANQA0ADMAMAAvAC0ALQArACkAJwAjACEAHwAdAB4AHAAZABYAFQASABAA
DwAMAAoABgAEAAQAAwABAP//+//5//j/+P/3//b/9f/1//b/9f/0//P/8P/w//H/8f/v
/+//8f/y//L/8//z//T/9f/1//b/9v/2//j/+P/4//v//f///wAAAQABAAEAAgAGAAcA
CAAJAAgACAAIAAgACAAIAAgABwAKAAoACwALAAwADAANAA0ACQAJAAoACgAJAAkACQAJ
AAgABwAHAAYABQAFAAUABQAFAAQAAwADAAQABAADAAQAAwAAAP///P/+/wAAAAAAAAAA
AAD+//7//f/9//3//f/6//r/+v/6//z//P/8//z/+//7//v/+/////v/+//+//3//P/7
//r/+P/4//f/9//5//n/+f/5//v//P///wEAAAABAAQABQAEAAUACQANABAAEQARABMA
EgAQAAsACAAEAAIA///8//3//P/8//r/+v/5//n/+v/4//b/9f/y//L/8f/w/+//7v/u
/+//7//x//T/9f/2//b/9v/2//f/9//3//f/9//3//f/9//3//j/+P/4//n/+f/5//n/
+f/5//j/+P/4//b/9v/4//3/CAAVAB0AJgAvADsASABVAE0ALwARAPj/1/+u/4X/W/84
/xX/8/7V/rn+l/6F/o/+nf61/tz+Bf8i/zv/W/96/5H/o/+3/8X/y//R/+D/7f/x//f/
/P8CAAkADQAPAA8AEAARABMAEwAVABYAFgAWABYAFwAXABcAFwAXABcAFQAVABYAFgAW
ABYAFwAXABgAFwAXABcAFQAWABYAFgAZABkAGQAZABkAGQAZABoAGAAYABgAGQAZABkA
GgAaABgAGAAaABoAHAAdAB4AHgAdAB4AHgAeACAAIgAkACUAJQAmACcAKAAoACoAKgAq
AC4AMAAzADYAOAA5ADoAOwA+AD4APwBCAEUARQBFAEUARQBEAEMAQwBEAEUARgBGAEMA
QgBBAEAAQQBAAD4APQA7ADoAOQA4ADcANAAzADEALwAtACsAKQApACcAJQAjACIAIAAd
ABoAGQAWABQAEwAQAA4ACgAIAAgABwAFAAMAAQD///7//v/7//r/+f/5//j/9//2//X/
9f/2//j/+f/3//f/+f/6//r/+//7//z//f/9//7//v/+/wAAAAAAAAIAAwAEAAQABwAH
AAcACAAHAAcABwAHAAkACgALAAwADQAOAA8ADwANAAwADAALAAsADAAOAA8ACwALAAwA
DAALAAsACwALAAoACQAJAAgACQAJAAkACQAJAAgABwAHAAcABgAEAAQABgAEAAQAAgAC
AAQABAAEAAIAAgAAAAAAAAABAAIAAwAAAAAAAAAAAAAAAAD+//7/AgAAAAAAAAAAAAAA
AAD//////f/9//3//f/+//7/AAABAAMABQAJAAsACgALAA8AEwAWABcAFwAZABcAFAAO
AAoACAAGAAMAAAD///7//v/8//z/+//7//z//P/6//n/9v/4//f/9v/1//T/9P/1//X/
9v/4//j/+P/4//j/+P/5//n/+f/5//n/+//7//v/+//4//j/+P/5//3//f/9//3/+v/4
//f/9v/0//T/+v/9/wYAFwAjACoAMwA9AEoAVwBTADcAFwD8/9n/sP+F/1n/Mv8R/+/+
0/63/pH+ef6B/pP+qf7M/vX+GP8z/0//cP+J/6H/t//D/8f/z//i//H/9//7/wAABgAN
ABEAEQARABIAEwAVABUAFwAYABgAGgAaABsAGwAbABsAGwAbABsAGwAcABwAHAAcAB0A
HQAcABsAGwAbABkAGgAaABoAHQAdAB0AHQAdAB0AHQAeACAAIAAgACEAIAAfAB8AHgAg
ACAAIgAiACIAIwAkACQAJAAmACcAKAAnACgAKQApACsALAAtAC4ALwAyADMANAA1ADYA
OAA6AD8AQQBDAEUARABEAEUASABLAEsASwBLAEwATABMAE0ATQBNAE0ATABNAEwASwBK
AEcARgBEAEMAQQBAAD8APgA9ADoAOQA3ADcANQAzADEALgArACgAJQAmACQAIQAeAB8A
HAAaABkAFwAUAA8ADAAKAAkABwAFAAEA///+//7/+//6//n/+f/5//n/+f/5//b/9v/3
//f/9f/1//f/+P/3//f/9v/2//n/+f/6//r/+//+////AAAAAAEAAgACAAUABQAFAAYA
BgAHAAgACQAKAAoACgAKAAsADAANAA0ADAAMAA0ADQAMAAwADQANAAsACwAMAAwACQAJ
AAkACQAIAAcABwAGAAUABQAFAAUABwAGAAUABQAHAAYABAAEAAUAAgABAP7//v8AAAAA
AAD+//7//P/8//z//f/+/////v/+//7//v/8//z//P/8//v/+//6//z//P/8//z/+v/6
//n/+f/7//v/+//7//v/+v/7//v//f///wMABQAEAAUACQANABAAEQARABMAEwAQAAoA
BgAEAAIA///8//v/+v/6//j/9v/1//X/9v/4//b/9f/y//L/8f/w/+//7P/s/+3/7f/w
//L/8v/y//L/8v/y//P/8f/x//H/8f/v/+//7//v//D/8P/w//H/8//z//P/8//y//D/
7//u//L/9P/0//P/9v8BABEAHgAtADcAQABNAE8AMwAPAPj/2f+w/4H/U/8q/wf/5/7L
/qn+d/5V/lP+Y/6B/qz+2/4A/yH/P/9g/3v/kf+l/7H/uf/L/97/6f/x//f//P8CAAkA
CQAHAAgACgAMAA8AEQATABQAFAASABIAEwATABMAEwATABMAEwATABQAFAAWABYAFwAX
ABgAFwAXABcAFwAYABgAGAAXABcAFwAXABcAFwAXABgAGgAaABoAGwAZABkAGgAaABwA
HAAeAB4AHgAfACAAIAAgACIAIwAkACUAJgAnACcAJwAoACkAKgAtADAAMQAyADMANAA2
ADgAOQA7AD0APwBDAEQARgBKAEkASQBJAEkASgBKAEoASwBJAEkASQBIAEYARABCAEAA
QQBAAD4APQA7ADoAOQA4ADcANAAzADEALQArACkAJwAlACMAIQAfAB4AHAAZABYAEwAQ
AA4ADQAOAAwACAAGAAQAAwABAP//+//5//j/+P/5//j/9//3//T/8//y//H/8P/w//H/
8f/v/+//8f/y//D/8f/x//L/8//z//T/9P/1//j/+f/6//z//f/+//7/////////AAAC
AAMABAAFAAYABgAGAAYACQAKAAsACwAKAAoACwALAAoACgALAAsACQAJAAoACgAJAAkA
CQAJAAgABwAHAAYABwAHAAcABwAFAAQAAwADAAEAAAD+//7/AQAAAAEAAAD+/wAAAAAA
AAIAAgAAAAAA/f/9//3//f/8//z//P/8//z//P/8//z//f/9//z/+v/6//r/+v/8//z/
+//7//n/+f/5//n//P/8//7///8AAAEABAAFAAQABQAJAA0AEQATABQAFwAUABAACQAE
AAMAAgAAAP7//P/6//n/9v/4//f/9//4//b/9P/z//D/7v/t/+z/6//r/+z/7v/v/+7/
8P/w//D/8v/y//L/8//z//P/8//z//H/8f/x//H/8f/y//P/9f/1//X/9f/1//T/8v/x
//D/8P/y//j/+/8CAA0AGQAmAC8AOQBGAFMARwAnAAsA8v/N/6T/ef9R/y7/Df/t/tP+
s/6L/nv+h/6Z/rP+2P79/hz/O/9Z/3b/jf+j/7X/v//D/8//4v/t/+//8//4//7/BQAL
AAsACwAMAA0ADwAPABEAEgASABIAEgATABMAEQARABEAEQARABEAEgASABIAEgATABMA
FAATABMAEwATABQAFAAUABMAEwATABMAEwATABMAFAAUABQAFAAVABMAEwAUABQAFQAW
ABkAGgAZABkAGQAYABoAHAAdAB4AHQAeAB8AHwAjACQAJQAmACkALAAtAC4ALgAuAC8A
MAAxADMANQA3ADoAOgA7AD4APQA9AD0APQA+AD4APgA/AEEAQQBBAEAAPQA8ADsAOgA5
ADgANgA1ADUANAAzADIAMQAuAC0AKwArACkAJwAlACMAIQAfAB0AHAAaABcAFAATABAA
DgANAAwACgAGAAQAAgABAP///f/9//v/+v/6//n/+P/3//f/9v/1//T/8//w//D/8f/x
/+//7//x//L/8v/z//P/9P/3//f/+P/4//r//P/8//z//P/9//7//v////////8AAAIA
AwAEAAUABgAGAAYABgAHAAgACQAJAAoACgALAAsACgAKAAsACwAJAAkACgAKAAkACQAJ
AAkACgAJAAkACAAFAAUABQAFAAUABAADAAMAAwACAAAAAAAEAAIAAgAAAP7/AAAAAAAA
/v/+//z//P/8//3//v////7//v/+/wAAAgABAAAA///+//7//v/9//3////////////+
//7/AAABAAQABQAIAAkADAANABEAFQAXABcAFgAXABMAEAAKAAYABgAEAAEA/v/9//z/
/P/6//z/+//7//z/+v/4//f/9P/2//X/9P/z//L/8v/z//P/9v/4//j/+P/8//z//P/9
//v/+//7//v/+//7//v/+//4//j/+P/5//v/+//7//v//P/6//n/+P/6//r//P8BAAoA
EwAhAC4ANwA/AFAAWQBHACMABwDq/8H/lv9t/0X/IP/7/tf+vf6d/n3+d/6J/p/+vf7m
/gv/KP9F/2P/fv+V/63/vf/F/8v/1//o//P/+f/9/wQACgAPAA8AEQARABIAEwAVABUA
FwAYABgAGAAYABkAGQAbABsAGwAbABsAGwAcABwAHAAcAB0AHQAcABsAGwAbABsAHAAc
ABwAHQAdAB0AHQAbABsAGwAcABwAHAAcAB0AHgAfACEAIgAiACIAJAAkACQAJQAmACYA
JAAmACcAKAArACwALQAtAC0ALgAvADAAMwA2ADcAOAA5ADoAPAA+AEEAQwBFAEcASABI
AEkATABNAE0ATQBNAE4ATgBOAE8AUQBRAFEAUABPAE4ATQBMAEsASgBIAEcARQBEAEMA
QgA/ADwAOwA5ADkANwA1ADMAMAAtACoAJwAnACYAJAAiACEAHgAcABsAGAAWABIAEAAM
AAsACQAHAAUAAwACAAIAAwACAAEAAQACAAEAAAD///z//P/9//3/+f/5//v//P/8//3/
/f/+//////8AAAAAAgAEAAQABAAEAAUABgAGAAgACQAKAAwADAANAA4ADwAQABAAEAAQ
AA8AEAARABEAEgASABMAEwASABIAEwATABEAEQASABIAEQARABEAEQAQAA8ADwAOAAsA
CwALAAsADQAMAAsACwALAAoACAAIAAoACAAIAAYABgAIAAgACAAIAAgABgAGAAUABQAF
AAUABgAGAAYABgAFAAQAAwACAAQABAADAAMAAwADAAMAAwAGAAYACAAJAAgACQAMAA0A
EAARABUAGQAaABsAGwAdABkAFgAQAAwACwAKAAgABgADAAIAAgAAAAAA/////wAAAAD+
//3/+v/6//n/+P/3//T/9P/1//X/+P/6//r/+v/6//r/+v/7//3//f/9//3//f/9//3/
/f/6//r/+v/7//3//f/9//3//P/6//n/+P/4//b/+v///woAFwAfACgAMwA/AEwAWwBT
ADEADwD2/9X/qv97/1H/MP8N/+n+yf6n/n3+Z/5t/oP+of7K/vX+GP81/1P/bv+F/53/
tf/D/8v/2f/s//X/9f/7/wYADgARABEAEwATABQAFQAXABUAFwAYABgAGAAYABkAGQAZ
ABkAGQAZABkAGQAaABoAHAAcAB0AHQAcABsAGwAbABsAHAAcABwAGwAbABsAGwAdAB0A
HQAeACAAIAAgACEAHwAfACAAIAAgACAAIgAiACIAIwAkACQAJAAmACcAKAApACoAKwAr
AC0ALgAvADAAMQA0ADUANgA3ADgAOgA8AEEAQwBFAEcARgBGAEcASgBNAE0ATQBNAEwA
TABMAE0ASwBLAEsASgBJAEgARwBGAEUARABCAEEAPwA+AD0APAA5ADYANQAzADEALwAt
ACsAKQAnACUAIwAgAB4AGwAYABcAFAASABEADgAMAAgABgAFAAUABAADAAEA///+//7/
+//6//n/+f/2//X/9P/z//T/9P/1//X/8f/x//P/9P/y//P/8//0//X/9f/2//b/+P/6
//r/+v/8//3//v/+/wEAAQABAAIABAAFAAYABwAGAAYABgAGAAcACAAJAAkADAAMAA0A
DQAMAAwADQANAAkACQAKAAoACQAJAAkACQAKAAkACQAIAAUABQAFAAUAAwACAAEAAQAC
AAIAAQACAAIAAAAAAP7//P/+//7//v/+//7//P/8//v/+//7//v/+P/4//j/+P/8//z/
+v/6//r/+v/6//r/+f/5//n/+f/5//n/+v/6//z//f/+////AgADAAMAAwAGAAkADgAP
AA8AEQASABAACwAIAAQAAgD///z/+f/4//j/9v/0//P/8//0//T/8v/x/+7/7v/t/+z/
6//s/+z/7f/t/+3/7v/t/+z/8P/w//D/8f/x//H/8f/x//H/8f/x//H/8P/w//D/8f/z
//P/8//z//L/8P/v/+7/7v/u//D/9f/2//v/CQAYACMAMQA8AEcAUQBFACMAAgDp/8b/
mf9r/0T/If/9/t/+wf6V/mv+Xf5n/n3+pP7P/vj+Gf85/1r/ef+P/6X/t/+9/8P/1P/j
/+3/8//6//7/AwAFAAcABwAIAAkACwANAA8AEAAQABIAEgATABMAEQARABEAEQATABMA
FAAUABIAEgATABMAEgARABEAEQATABQAFAAUABUAFQAVABUAFQAVABUAFgAUABQAFAAV
ABUAFQAWABYAFgAWABgAGAAYABkAGgAaABgAGgAbABwAHgAgACIAIwAjACQAJQAmACcA
KgArACwALwAwADIANAA1ADcAOQA7ADwAPAA9AEAAQwBDAEMAQwBCAEIAQgBDAEUARQBF
AEQAQgBAAD4APAA9ADwAOgA5ADcANgA1ADQAMwAwAC8ALQArACkAJwAlACEAHwAdABsA
HAAaABcAFAAUABIAEQARAA4ADAAIAAYAAgABAP///f/7//n/+P/4//f/9v/1//X/9P/z
//L/8f/u/+7/7//v/+3/7f/v//D/8v/z//P/9P/z//P/9P/0//b/+P/4//j/+v/7//z/
/P/9//3//f/+/wAAAQACAAMABAAEAAQABAAHAAgACQAJAAoACgALAAsADAAMAA0ADQAJ
AAkACgAKAAkACQAJAAkABgAFAAUABAAFAAUABQAFAAMAAgABAAEAAwACAAAAAAAAAP7/
/v/8//z//v/+//7//P/8//r/+v/7//v/+//7//z/+v/4//j/+P/4//j/+P/4//f/9//3
//f/9//3//n/+v/9/////v///wIAAwAEAAUACQANABIAEwATABUAEAAMAAUAAAAAAP7/
+//4//f/9v/2//T/9v/1//X/9v/2//T/8//w/+7/7f/s/+v/7P/s/+3/7f/u//D/8P/w
//T/9P/0//X/8//z//P/8//z//P/8//z//T/9P/0//X/9//3//f/9//0//L/8f/w//D/
8v/2//n/AAANAB0AKAAvADkASgBVAEUAIQADAOj/wf+Y/23/Rf8i//v+1/69/qH+f/55
/ov+of6//ub+C/8k/z//X/9+/5H/o/+3/8P/x//R/+D/7f/z//X//P8CAAcACQALAA0A
DgAPABEADwARABIAEgAQABAAEQARABMAEwATABMAEwATABQAFAASABIAEwATABQAEwAT
ABMAEwAUABQAFAAVABUAFQAVABUAFQAVABYAFgAWABYAFwAXABcAGAAYABoAGgAcABwA
GgAbABwAHAAeACAAIQAiACEAIgAjACMAJQAmACcAKAArAC4ALwAwADEAMgA0ADYAOQA7
AD0APwBAAEAAQQBEAEcARwBHAEcASABIAEgASQBIAEcARgBEAEQARABEAEQAQwBCAEAA
PwA9ADwAOwA6ADkANgA1ADMAMQAvAC0AKwAqACkAKAAnACQAIgAfABwAGQAWABQAEwAQ
AA4ACgAIAAYABQADAAEAAQD///7//v/7//r/+f/5//j/9//2//X/9v/2//f/9//z//P/
9f/2//b/9//3//j/+//7//z//P/8//7//v/+/wAAAQACAAIABQAFAAUABgAGAAcACAAJ
AAoACgAKAAoACwAMAA0ADQAMAAwADQANAAwADAANAA0ACwALAAwADAALAAsACwALAAoA
CQAJAAgACQAJAAkACQAJAAgABwAHAAcABgAEAAQABAACAAIAAAACAAQABAAEAAIAAgAA
AAAAAwABAAAAAAAAAAAAAAAAAAAA///////////////////+//////8CAAMABgAHAAoA
CwAPABMAFgAXABcAGQAXABQADgAKAAgABgADAAAA/f/8//z/+v/8//v/+//8//z/+v/5
//b/+P/3//b/9f/z//L/8v/x//T/9v/2//b/+v/6//r/+//6//n/+P/3//n/+f/5//n/
+P/4//j/+f/9//3//f/9//v/+P/2//T/9v/4//j/+/8CAA0AFwAkADEAOwBIAFUAUwA3
ABcA/P/b/67/gf9V/zD/D//r/s3+rf6D/mX+a/5//p/+xv7t/hD/L/9N/3D/i/+f/7X/
wf/B/8//5P/x//P/9f/+/wYACwANAA8AEQASABMAFQATABUAFgAWABYAFgAXABcAGQAZ
ABkAGQAXABcAGAAYABoAGgAbABsAGgAZABkAGQAXABgAGAAYABkAGQAZABkAGwAbABsA
HAAaABoAGgAbABsAGwAcABwAHgAeACAAIAAgACEAIgAiACAAIgAjACQAJQAmACcAJwAr
ACwALQAuAC8AMgAzADQANQA2ADgAOgA7AD0APwBBAEQARABFAEgARwBHAEcARwBIAEgA
SABJAEsASwBLAEoASQBIAEcARgBFAEQAQgBBAD8APgA9ADwAOQA2ADUAMwAxAC8ALQAr
ACsAKQAnACUAIgAgAB0AGgAXABQAEgARABAADgAKAAgACAAHAAUAAwD///3//P/8//n/
+P/3//f/9v/1//T/8//0//T/9f/1//L/8f/y//L/9P/1//X/9v/3//f/+P/4//j/+v/6
//r//P/9//7//v////////8AAAQABQAGAAcACgAKAAoACgAJAAoACwALAAwADAANAA0A
DgAOAA8ADwALAAsADAAMAAsACwALAAsACAAHAAcABgAHAAcABwAHAAYABAACAAEAAgAC
AAEAAgACAAAAAAD+/wAAAgACAAIAAAAAAP7//v/7//v/+//7//z//P/8//z//P/8//r/
+v/6//r/+v/6//n/+f/5//n/+f/5//r/+v/8//3//v///wIAAwAGAAcACwAPABAAEQAR
ABMAEgAQAAsACAAGAAQAAQD+//v/+v/6//j/9//1//T/9P/2//b/9//2//X/8//x/+//
7v/u/+//7//u//D/8P/w//L/8v/y//P/8//z//P/8//z//P/8//z//L/8v/y//P/9f/1
//X/9f/0//L/8f/w/+7/7v/w//P//v8NABcAHgArADcARgBVAFMAMwAPAPb/1f+o/3f/
Tf8m/wP/4f7D/p3+bf5N/k3+Y/6J/rT+3/4E/yf/R/9m/3//l/+v/7n/vf/R/+T/6//v
//X//v8GAAkACQAJAAoADAAOABEADwARABIAEgAUABQAFQAVABMAEwATABMAFQAVABYA
FgAUABQAFQAVABQAEwATABMAFQAWABYAFgAZABkAGQAZABYAFQAUABQAFQAWABcAGQAX
ABcAGAAYABgAGAAaABoAGwAdAB8AIAAfACAAIAAgACMAJAAlACUAJQAmACcAKAApACwA
LQAuADEAMgA0ADYAOwA9AD8AQQBAAEAAQQBEAEUARQBFAEUARQBEAEMAQwBFAEUARQBE
AEUARABDAEIAPwA+ADwAOwA4ADYANAAyADMAMAAvAC0AKwApACcAJQAjACEAHwAdAB4A
HAAZABYAFwAUABIAEQAQAA4ACgAIAAgACQAJAAkACAAHAAcACAAJAAgABwAHAAYABQAE
AAMAAwAEAAYABwAIAAkADAAOAA8AEQASABQAFAATABMAEgAMAAgAAgD8//3//f/9//z/
AQADAA==
         </WaveFormData>
      </LeadData>
      <LeadData>
         <LeadByteCountTotal>10000</LeadByteCountTotal>
         <LeadTimeOffset>0</LeadTimeOffset>
         <LeadSampleCountTotal>5000</LeadSampleCountTotal>
         <LeadAmplitudeUnitsPerBit>4.88</LeadAmplitudeUnitsPerBit>
         <LeadAmplitudeUnits>��V</LeadAmplitudeUnits>
         <LeadHighLimit>2147483647</LeadHighLimit>
         <LeadLowLimit>268435456</LeadLowLimit>
         <LeadID>V3</LeadID>
         <LeadOffsetFirstSample>0</LeadOffsetFirstSample>
         <FirstSampleBaseline>0</FirstSampleBaseline>
         <LeadSampleSize>2</LeadSampleSize>
         <LeadOff>FALSE</LeadOff>
         <BaselineSway>FALSE</BaselineSway>
         <ExcessiveACNoise>FALSE</ExcessiveACNoise>
         <MuscleNoise>FALSE</MuscleNoise>
         <LeadDataCRC32>3626622342</LeadDataCRC32>
         <WaveFormData>
GgAaABoAGgAYABYAFAASABAADgAMAAoABwAGAAUABAADAAIAAQAAAPz/+v/4//b/9P/0
//T/9P/y//L/8v/y//L/8v/y//L/9P/0//T/9P/2//b/9v/2//n/+v/7//z//f/+////
AAADAAQABQAGAAcACAAJAAoADAAMAAwADAAPABAAEQASABMAFAAVABYAFAAUABQAFAAS
ABIAEgASABAAEAAQABAAEAAQABAAEAAOAA4ADgAOAA0ADAALAAoACAAIAAgACAAIAAgA
CAAIAAgACAAIAAgABQAEAAMAAgAAAAAAAAAAAAIAAgACAAIAAAAAAAAAAAD+//7//v/+
//z//P/8//z//P/8//z//P/8//z//P/9//3//f/9//v//P/+////AAAAAP//AAAAAAEA
AgACAAMABQAHAAoADAANAA0ADQANAAgABQADAAMAAQAAAP7//f/9//7////+//v/+//9
//3/+f/3//X/9P/2//X/8//y//T/9f/1//X/9f/2//j/+P/5//n/+f/5//f/+P/4//j/
+P/5//n/+f/3//b/9v/4//r/+P/4//f/9v/0//P/8//z//X/+v8CAA0AHQAtAD4AVgB0
AJAAigBlADgAFQDz/87/o/95/0n/Cf/H/pH+Wv4o/hv+MP5H/l/+hv61/tn++P4b/z7/
XP9z/4f/m/+r/7f/xP/R/93/5f/u//j//v8BAAIABAAGAAgACgALAAwADgAPABAAEAAS
ABIAEwATABMAFAAVABUAFgAWABQAFAAUABYAGAAYABgAGAAYABgAGQAaABkAGQAZABkA
GwAbABsAHAAeACAAIQAhACEAIgAiACMAIgAjACIAIQAjACQAJgAnACgAKwAtADAAMQAw
ADEAMQA1ADYAOAA6AD0APwBBAEMAQwBFAEcASQBNAFEAVABXAFcAVwBZAFwAXgBdAF0A
XgBgAF8AXwBfAF0AWwBbAFgAVgBUAFIAUQBNAEsASQBHAEYARABEAEMAPwA9ADsAOAA2
ADMAMQAvAC8ALgAsACwAKgAmACIAHwAdABsAGAAXABUAEwAQAA4ADQANAAwACwAIAAYA
BAAEAAEAAAD+//7//v/7//v/+v/7//v/+v/6//n/+f/6//r/+f/5//n/+f/7//v//f/9
////AQACAAIABgAHAAgACQAJAAkACQAIAAsADgAOAA8AEQASABIAEgATABQAFwAXABcA
FwAXABgAFgAWABYAFgAUABQAFAATABMAEwATABMAFAAVABUAFQATABIAEgASABQAEgAQ
AA8ADwAOAA0ADAAKAAkACQAJAAkACQAJAAgACAAIAAkACQAJAAgABgAFAAUABQAFAAcA
BAACAAEAAQAEAAUABAAEAAQABAAAAAIAAgACAAIAAwADAAMAAwABAAEAAgACAAQABQAF
AAcABgAHAAgACAAJAAkACwAOABAAEQARABEAEQAOAAsACQAJAAkACAAGAAUABAAEAAQA
AgABAAEAAwAFAAMAAQD///3//P/6//f/9//4//r/+//7//3//v8AAP7//////////f/9
//7//v/+//3//f/8//z//P/9///////+//v/+v/6//r/+f/5//v/+f/7/wAACAATACEA
MwBGAFoAcgCMAJAAbwBEAB8A/f/W/63/hf9Z/xv/2f6h/m7+Nv4d/ij+Pf5X/n7+r/7Z
/vb+F/86/1j/cf+H/5v/p/+5/8z/2f/f/+f/8v/+/wIABQAIAAoADAAOABAAEQASABQA
FQAWABYAGAAYABkAGQAZABoAGwAbABwAHAAcABwAHAAeABwAHAAcABwAHgAeAB8AIAAf
AB8AHwAfACEAIQAhACIAIgAkACUAJQAjACQAJAAlACUAJwAnACcAJwAoACoAKwAtAC8A
MAAyADQANAA2ADcAOAA4ADkAOgA7AD0APwBBAEMARQBHAEkATgBRAFMAVQBVAFUAVwBa
AFoAWQBZAFoAXABbAFsAWwBaAFcAVgBSAFIAUABOAE0ATQBLAEkARwBEAEAAPgA7ADkA
NwA1ADIAMAAtACsAKQAoACYAIwAiACEAHgAbABkAFQATABAADwAPAA0ACgAIAAQAAwAB
AP///P/6//j/+P/5//j/9v/2//T/8f/x//D/8f/x//D/8P/t/+3/7v/u//H/8f/x//H/
8f/x//P/8//z//X/9v/2//j/+f/6//v//v///wAAAAD//wIAAgADAAYACAAJAAoACQAK
AA0ADQANAA0ADQAOAAsACgAJAAgACQAKAAsACwANAA0ADQANAAsACwAKAAkACAAIAAkA
CgAJAAYAAwABAAMAAgABAAAAAAD////////9//3//f/8//z//P/9//3/+//6//j/9//3
//f/9//5//n/+P/4//n/+f/5//f/9v/2//b/+P/5//f/9f/y//T/9P/0//T/8//z//P/
8//x//H/8v/y//L/8//z//X/9v/3//j/+P/7//v//f8AAAIAAwADAAMAAQD+//v/+f/5
//n/+P/2//X/9P/0//T/8v/x//H/8//1//P/8f/v/+7/7v/t/+v/6f/o/+j/5//n/+n/
6v/s/+3/7//w//H/8P/v/+//7v/s/+v/6//q/+r/6v/r/+3/8P/w/+7/7v/t/+z/6v/p
/+n/6//t/+z/8v/7/wcAFQAqAEIAXgB6AIIAYwA4ABsA/f/a/7f/lf9p/y//8/67/oD+
Qv4b/hr+K/4//mL+lf7F/uj+Cf8q/0b/X/93/4v/m/+v/8L/y//P/9n/5P/s//L/9f/4
//j/+v/8//7/AAACAAUABwAHAAYABwAGAAcABwAHAAgACwALAAwADAAMAAwADAAOAAwA
DAAMAAwADgAOAA8AEAAPAA8ADwAPAA8ADwAPABAAEgAUABUAFQAXABgAGAAZABcAGQAZ
ABkAFwAYABoAGwAdAB8AIAAiACQAJAAmACcAKQAqACwALgAxADMANQA3ADcAOQA7AD0A
QABDAEUARwBHAEcASQBMAEwASwBLAEwATQBNAE4ATwBPAE0ATQBKAEgARgBEAEMAQQA/
AD0AOwA3ADQAMwAxADEALwAtACoAKAAlACMAIQAeABwAGQAYABgAFgAUABMAEAANAAkA
BwAFAAMAAAD+//7//f/7//n/9v/0//L/8v/x//D/7v/u/+7/6//r/+r/6//r/+r/6v/n
/+f/6P/o/+v/6//r/+v/7f/t/+//7//v//H/8v/y//X/9//5//v//P/9//7//v8BAAQA
BAAFAAYABgAFAAQABAAEAAYABQAGAAcACAAKAAoACgAKAAoACQAIAAcABQAHAAcABwAH
AAcABwAGAAUAAgACAAMABAACAAAA/v/9/wAAAAAAAAAA/f/7//r/+f/6//v//P/8//z/
/P/9//3/+//6//j/9//3//f/9//5//n/+P/4//n/+f/5//f/9v/8//j/+v/8//v/+v/5
//j/9v/1//T/8//0//X/9//4//r/+//7//3//v///wAAAAD/////AQAEAAYABwAHAAcA
CAAGAAQAAwACAAEA///8//z//P/9//7//v/9//3////9//v/+f/3//b/9v/1//P/8P/w
//H/8f/y//X/9//6//r/+//7//v/+//7//z//P/6//n/+f/4//n/+P/4//n//P/8//r/
+v/6//r/+f/5//f/9//3//z/CAAVAB8ALQBCAFgAcgCMAI4AbwBIACcAAwDe/7f/j/9f
/yH/3f6j/m7+Pv4n/jL+R/5d/ob+t/7f/gD/I/9E/17/df+L/6H/sf/B/9D/2//h/+v/
8v/6/wIABwAMAAwADgAQABIAFQAWABgAGQAYABgAGgAaABsAGwAbABwAHQAdAB4AHgAg
ACAAIAAiACAAIAAgACAAHgAeAB8AIAAiACMAJAAlACUAJQAlACYAJAAmACcAJwAnACgA
KAApACcAKQApACkAKgAsAC8AMQAwADEAMQAyADUANgA5ADsAOwA8AD4AQABCAEMARABF
AEoATQBQAFMAVQBXAFgAWQBdAF0AXwBiAGMAYwBkAGYAZQBjAGIAYQBiAGEAYgBgAFwA
WgBYAFcAVQBTAFEATwBNAEoASQBHAEUAQwBBAD4APAA5ADcANQA0ADIALwAuAC0AKgAn
ACUAIQAfABwAGwAZABcAFAASABIAEQAPAA0ADAAKAAgACAAFAAQAAgACAAIA//////7/
/v//////AAD9//3//v/+////////////AQABAAMAAwADAAUABgAGAAoACwAMAA0ADgAP
ABAAEAAQABIAEQARABQAFgAXABgAGwAcAB8AHwAcABsAGgAaABwAHAAcABwAHAAcABwA
GwAbABsAGwAbABkAGQAYABcAFgAWABcAGAAYABYAFAATABUAFAATABIAEAAPAA8ADwAP
AA8ADwAOAAwADAANAA0ADwAOAAwACwALAAsACwANAAkACAAIAAcACgAKAAoACgAKAAkA
CQAJAAkABQAFAAYABgAGAAcABwAJAAwADQAOAA4ADQANAA8AEgAUABUAFQAVABUAEgAP
AA0ADQANAAwACgAJAAgACAAIAAgABwAHAAkABwAFAAMAAQACAAIAAQD///7//v//////
//8BAAIABAAEAAUABQAFAAMAAwAEAAQABgAFAAUABAABAAAAAAABAAQABAACAAIA///+
//z/+//5//n///8CAAoAGwApADcASABcAHQAkACYAHsAUAAtAAkA4v+7/4//X/8l/+X+
rf54/kD+Jf4u/kP+V/54/qv+2f76/hv/PP9c/3f/jf+f/63/vf/Q/9//5//v//b//P8E
AAkACgAMAA4AEAASABUAFgAYABkAGgAaABwAHAAdAB0AHQAeAB0AHQAeAB4AIAAgACAA
IgAgACAAIAAgACAAIAAhACIAJQAlACUAJQAjACMAIwAkACQAJgAnACcAJwAoACgAKQAp
ACsAKwArACkAKgAsAC0ALQAvADAAMgA0ADQANgA3ADkAOgA8AD4APwBBAEMARQBHAEkA
SwBNAFAAUwBVAFcAWQBZAFsAXgBeAF0AXQBeAFwAWwBbAFsAXQBbAFsAWABWAFQAUgBR
AE4ASwBIAEUARQBCAEEAPwA7ADkANwA0ADQAMQAvAC0AKAAmACMAIgAfABwAGQAXABgA
FwAVABUAEQAPAAwACgAIAAcABQADAAAA/v/8//z/+v/4//X/9P/3//X/9v/2//T/8//x
//D/8f/x//L/8v/y//H/8P/v//P/8//1//X/9v/5//v//P/9//3//f/9/wAAAQACAAIA
AwAGAAYABwAHAAgACAAIAAkACgANAA0ADQANAA0ADgAOAA4ADgAOAA4ADgAOAA0ACwAL
AAsACwAJAAkACAAHAAQABAAFAAYACAAGAAQAAwAFAAQAAwACAAAA/////////f/9//3/
/P/6//r/+//7//3//P/6//n/+f/5//n/+//5//j/+P/5//f/9//2//j/+P/4//j/+P/3
//b/9f/z//P/9P/0//L/8//z//X/+P/5//r/+v/5//n/+//+/wAAAQABAAEAAwAAAP3/
+//7//v/+v/4//f/9v/2//b/9P/z//P/9f/1//P/8f/v/+7/7v/t/+v/6P/o/+n/6f/r
/+3/7v/w/+7/7//v/+//7f/t/+7/7v/s/+v/6//q/+r/6v/r/+3/7v/u/+z/7P/r/+r/
6P/n/+v/7f/v/+z/7v/3/wcAGwAwAEYAWABuAHoAYwA4ABcA+//a/7X/j/9j/y3/8f67
/oT+Rv4d/h7+Kf49/mL+l/7F/ub+B/8q/0j/X/91/4f/mf+t/8D/y//X/9//5P/q//L/
9f/0//j/+v/8//7/AAACAAUABwAGAAYACAAIAAcABwAHAAgACQAJAAoACgAMAAwADAAO
AA4ADgAOAA4ADgAOAA8AEAAPAA8ADwAPAA8ADwAPABAAEgAUABUAFQATABQAFAAVABcA
GQAZABkAGQAaABwAHQAbAB0AHgAgACIAIgAkACUAJwAoACoALAAtAC8AMQAzADUANwA5
ADsAPAA/AEEAQwBIAEkATABQAE4ATQBNAE4ATgBNAE0ATQBLAEkASQBGAEIAQAA+AD0A
OwA5ADcANQAzADAALwAtAC0AKwApACYAIgAfAB0AGwAYABYAEwASABMAEAANAAsACAAF
AAEA///+//3/+//6//b/9f/z//H/8P/u/+z/7P/t/+z/6v/q/+n/5f/k/+L/4//j/+L/
4v/j/+P/5P/k/+P/4//j/+P/5f/l/+f/5//o/+v/7f/u//D/8f/y//P/9P/1//b/9v/5
//z//P/9//3//v/+//7/AAACAAYABwAFAAUABQAGAAYABgAGAAYABgAGAAYABQAFAAUA
BQAFAAMAAwACAAEAAAAAAAEAAgACAAAA/v/9//z/+v/4//b/+f/5//r/+//5//n/+f/4
//r/+v/7//v/+f/4//b/9f/1//X/9f/3//f/9v/2//f/9f/3//T/9P/0//T/9P/1//X/
9f/1//P/8//0//T/9P/1//X/9//4//n/+v/6//n/+f/7//7/AQADAAQABQAFAAIA///9
///////+//z/+P/2//X/9P/1//X/9v/5//f/9f/z//H/8P/w/+//7f/u/+7/7//v/+//
8f/y//T/9P/1//X/9f/1//X/9v/2//T/8//z//L/8v/y//P/9f/2//b/9P/0//P/8v/w
/+//7//x//f/+v/+/wsAGwAtAEIAVgBuAIYAggBfADoAGwD1/9D/qf+D/1X/F//V/p/+
aP40/iP+MP5F/l3+gv6x/tv+AP8h/0L/XP9z/4n/mf+r/73/0P/Z/93/5f/s//L//P8B
AAQABgAIAAoADAANAA4AEAARABIAEgAUABQAFQAVABUAFgAVABUAFgAWABgAGAAYABoA
GgAaABoAGgAaABoAGwAcAB0AHQAdAB0AHwAfAB8AIAAeACAAIQAhAB8AIAAgACEAIgAl
ACYAJwAlACYAKAApACsALQAuADAAMgAyADQANQA5ADoAPAA+AEEAQwBFAEcASABJAEoA
SwBOAFEAUwBVAFgAWQBcAGAAXwBdAFwAXABeAF0AXQBdAF0AWwBbAFgAVABSAFAATwBN
AEsASQBHAEcARABDAEEAQQA/AD0AOgA4ADUAMwAxADAALgArACoAJwAkACEAHwAdABsA
GAAXABcAFQASABAADAALAAkABwAGAAQAAgACAAIAAgABAAIAAAD9//3//P/5//n/+P/4
//f/9//4//j/+f/5//n/+f/8//3/AAABAAEAAwAEAAQABAAFAAYABwAIAAkACgAKAA0A
EAAQABEAFQAWABYAFgAWABYAGAAXABgAGQAaABwAHAAcABwAHAAcABwAHAAbABsAGwAb
ABsAGQAZABgAFwAWABYAFwAYABYAFAASABEAEQAQAA8ADgAPAA8AEAARABAADwAOAAwA
CgAKAAsACwANAAwACgAJAAkACwALAA0AEAAPAA4ADQAMAAsACwALAAsACwALAAwADAAK
AAsACwANAA4ADwAQABAAEgATABYAGgAbABsAGgAZABcAFAARAA8AEQARABAADgANAAwA
DAAMAAwACwALAA0ACwAJAAcABQAFAAYABgAFAAMAAgACAAEAAwAFAAYACAAJAAsADAAN
AAsACwAMAAwACgAJAAkACAAJAAgACAAJAAoACgAIAAgACQAIAAYABQAFAAUABQAMABQA
IQAxAEUAVgBqAIgAngCUAGkAQgAjAP3/1v+t/4P/S/8F/8X+j/5a/jD+Kf4+/lP+b/6c
/sv+8f4U/zf/VP9u/4n/nf+v/7//zf/c/+f/8f/3/wAACAAMAA8AEgAUABYAGAAaAB0A
HgAgACEAIAAgACIAIgAjACMAIwAkACcAJwAoACgAJgAmACYAKAAoACgAKAAoACgAKAAp
ACoALQAtAC0ALQArACsAKwAsACsALAAsACsALAAuAC8AMQAxADMAMwAzADUANgA4ADkA
NwA5ADoAPAA+AD4AQABBAEUARgBIAEoASwBNAE8AUQBTAFUAVwBZAFwAXwBhAGMAZQBl
AGcAagBqAGkAaQBqAGgAZwBnAGcAaQBnAGcAZABiAGAAXgBdAFkAVwBVAFMAUwBQAE8A
TQBKAEcARABAAEAAPQA7ADkANAAyAC8ALgAuACwAKgApACUAIwAgAB8AGwAZABYAFAAR
AA8ADAAJAAgABgAEAAQABQAEAAIAAgAEAAEAAQAAAP7//f/7//r/9//3//j/+P/7//v/
+//7//v/+//9//3///8BAAIAAgACAAMABAAFAAgACQAKAAoACwAOAA4ADwARABIAEgAS
ABEAEgAVABUAFQAVABUAFgAUABQAFAAUABYAFgAWABUAFQAVABUAFQAVABUAFAATABAA
EAARABIAEAAOAAwACwANAAwACwAKAAoACQAJAAkABwAHAAcABgAEAAQABQAFAAMAAgAA
AP//BQADAAMAAgAAAAAAAAAAAP///////////f/9//7//v8AAAEAAQADAAIAAwAEAAQA
BQAFAAcACgAMAA0ADQANAAsACAAFAAMABQAFAAQAAgAAAP7//f/8//v/+//8/////f/7
//n/9//0//T/8//x//D/8P/x//H/8//1//b/+P/2//f/9//3//n/+f/6//r/+P/3//f/
9v/3//b/9v/3//j/+P/2//b/9f/0//L/8f/v/+//8f/2/wAADQAXACcAOgBQAGgAggCE
AGEANAATAPP/zv+n/4H/Vf8b/9f+nf5m/jD+F/4i/jX+Tf50/qn+0/7y/hP/Mv9M/2X/
gf+X/6f/uf/K/9X/2f/h/+7/9v/6//v//v8AAAIABAAGAAUABgAIAAkACgAKAAwADAAN
AA0ADQAOAA8ADwAQABAAEAAQABAAEgASABIAEgASABIAEgATABQAEwATABMAEwATABMA
EwAUABYAGAAZABkAGAAYABcAFwAZABsAGwAbABsAHAAeAB8AHwAhACIAJAAkACQAJgAn
ACkAKgAsAC4AMQAzADUANwA3ADkAOwA9AEEARQBIAEsATABLAEwATgBQAE8ATwBQAFAA
TwBPAE8ATQBLAEsASABGAEQAQgBBAD8APQA7ADkANwA0ADMAMQAtACsAKQAmACYAIwAh
AB8AGgAYABUAFAARAA4ACwAJAAUAAwAAAP/////9//r/+P/2//X/8//x//D/7v/s/+z/
6f/o/+b/5v/m/+P/4//i/+P/4//i/+L/3//f/+D/4P/h/+H/4f/h/+P/4//l/+X/4//l
/+b/5v/q/+v/7P/t/+7/7//w//D/8f/0//T/9f/1//b/9v/2//f/+P/7//v//v///wAA
AgAAAAAAAAAAAP7//v/+//3//f/9//3//f/9//3//P/7//j/+P/5//r/+P/2//T/8//1
//T/8//y//D/7//v/+//7f/t/+3/7P/s/+z/7f/t/+v/6v/o/+f/5f/l/+X/5//r/+z/
6v/q/+r/6v/q/+n/6P/n/+X/5f/m/+b/5v/n/+f/6f/q/+v/7P/s/+v/6//t//D/8v/z
//P/8//0//L/8P/v/+7/7f/r/+j/5//m/+b/5v/k/+P/4//l/+X/4//h/9//3v/e/93/
2//b/9z/3v/f/9z/3f/d/97/4P/h/+H/4f/h/+H/4v/i/+T/4//j/+L/3//e/97/3//k
/+T/4v/i/+P/4v/g/9//3//d/93/4v/m/+v/9/8HABoAMABIAF4AcABrAEQAGwD9/97/
t/+T/3H/P////sP+jv5S/hv+Dv4b/i3+Sv55/qf+0v7z/hb/Nv9P/2n/gf+P/5//sP+/
/8n/1f/c/+L/6P/t//D/8v/0//b/+P/7//z//v///wIAAgAEAAQAAwADAAMABAAHAAcA
CAAIAAgACAAIAAoACAAIAAgACAAJAAoADAAOAA8ADwAPAA8ADwAPAA8AEAAOABAAEQAR
ABEAEgASABMAEwAVABUAFQAXABgAGgAbABkAGwAcAB4AIQAiACUAJwAnACgAKgAsAC0A
LwAxADMANgA5ADwAPwBAAEMARQBHAEkASQBLAE4AUQBRAFIAVABTAFEAUABPAFEATwBP
AEwASQBGAEMAQQBAAD8APgA9AD0AOgA5ADcAMwAxAC8ALAAqACcAJQAjACAAHgAbABoA
GQAWABMAEQAQAA8ADQANAAkABwAEAAIA/f/7//j/9f/2//T/8v/y//P/8v/w//D/8P/t
/+3/7P/q/+n/5//m/+X/5f/m/+b/6v/r/+z/7f/u/+3/7v/t/+//8f/y//L/9P/1//b/
9//4//n/+v/6//v//v/+////AQACAAIAAgAFAAYACQAJAAkACQAJAAoACwAMAA0ADgAN
AAwACwAJAAkACQAJAAkABwAHAAYABQAEAAQABQAGAAYABAACAAEAAQAAAP///v/+//3/
/f/9//3//f/9//z/+v/6//v/+//7//r/+P/3//v/+f/2//j/+P/4//j/9//3//f/9//1
//X/9v/2//f/+f/6//3//P/9//7//v/9//3///8CAAUABwAIAAkACAAEAAAA/f/9//3/
/P/6//n/+P/4//j/9//3//j/+//5//f/9f/z//D/8P/v/+3/7v/u/+//7//x//P/9P/2
//j/+f/5//n/9//3//j/+P/2//X/9f/0//T/9P/1//f/+v/6//j/+P/1//T/8v/x//H/
9f/3//r/AAAPACEAMwBEAFoAdgCQAIgAXwA0ABUA8f/K/6P/ef9F//3+uf6F/lD+Iv4Z
/i7+Rf5h/o7+vf7j/gT/J/9G/17/c/+L/5//r/+9/8z/2f/j/+n/8P/4//7/AQAGAAgA
CgAMAA4ADwAQABIAEwASABIAFAAUABcAFwAXABgAGQAZABoAGgAaABoAGgAcABwAHAAc
ABwAHgAeAB8AIAAfAB8AHwAfACEAIQAhACIAIAAiACMAIwAjACQAJAAlACcAKQApACkA
KQAqACwALQAvADEAMgA0ADYANgA4ADkAOwA8AD4AQABDAEUARwBJAEsATQBPAFEAVABX
AFkAWwBdAF0AXwBiAGMAYwBkAGYAZABjAGMAYwBiAF8AXgBaAFsAWgBZAFkAVQBTAFEA
TwBNAEoASQBHAEUAQwBBAD4AOgA3ADUAMwAxADAALgAuACwAKAAkACEAHwAdABoAGQAV
ABMAEAAOAAwACwAJAAcABgAEAAIAAgADAAIAAAAAAP7/+//7//r/+f/5//j/+P/2//X/
9f/0//X/9f/1//X/+P/5//z//f/7//3//v/+/wAAAQACAAMABgAHAAgACAAHAAoACgAL
AA8AEAAQABAADwAQABMAEwATABMAEwAUABQAFAAUABQAEgASABIAEQASABMAFAAVABEA
EQAQAA8ADgAOAA8AEAASABAADgANAAsACgAJAAgACAAHAAcABwAHAAcABwAGAAQABAAF
AAUABQAEAAIAAgACAAIAAgABAAEAAQABAP////8AAAAA/v//////AQAEAAUABgAGAAkA
CQALAA4ADgAPAA8ADwANAAoABwAFAAMAAwACAAAA///+//7//v/+//3//f///////f/7
//n/+P/4//f/9f/z//L/8v/x//P/9f/2//j/+P/5//n/+f/3//f/+P/4//r/+f/5//j/
+f/4//j/+f/8//z/+v/6//b/9P/x/+//8f/z//P/9v/8/wcAEwAlADoAUABoAIAAiABt
AEIAHwD5/9D/qf+B/1P/G//Z/qH+av4w/g3+Fv4t/kX+av6b/sf+7P4N/zL/UP9n/3//
k/+f/7H/xv/T/9n/3//o//D/+P/7//7/AgAEAAYACAAHAAgACgALAAwADAAOAA4AEQAR
ABEAEgARABEAEgASABQAFAAUABYAFgAWABYAFgAUABQAFQAWABUAFQAVABUAFwAXABcA
GAAWABgAGQAZABkAGgAaABsAGwAdAB0AHQAfACAAIgAjACEAIwAkACYAKAAoACoAKwAt
AC4AMAAyADMANQA3ADkAOwA9AD8AQQBCAEUARwBJAEsASwBNAFAAUABPAE8AUABQAE8A
TwBPAFEATwBPAEwASgBIAEYARQBDAEEAPwA9ADsAOAA3ADUAMwAxAC8ALAAoACUAIwAh
ACAAHgAbABoAFwAUABEADwALAAkABgAFAAMAAQD+//z//P/7//n/9//0//L/8P/w/+3/
7P/q/+r/6P/l/+X/5P/k/+X/5f/m/+P/4//k/+T/5f/l/+X/5f/n/+f/6f/p/+n/6//s
/+z/7v/v//D/8f/y//P/9P/0//f/+v/6//v///8AAAAAAAD//wAAAwADAAUABQAFAAYA
BgAGAAYABgAEAAQABAADAAMAAwADAAMA//////7//f/+//7///8AAP///P/5//f/+P/4
//j/+P/2//X/9f/1//f/9//3//b/9P/0//X/9f/z//L/8P/v/+//7//v//H/8f/w/+7/
7v/u/+7/7v/t/+z/6//p/+n/6v/q/+z/7f/t/+//8P/x//L/8v/1//X/9//6//v/+//6
//n/+v/4//b/9f/0//P/8f/u/+3/7P/s/+z/6f/n/+b/5//p/+n/6f/p/+b/5v/l/+P/
4f/g/+D/3//d/9//4P/i/+T/5f/l/+X/5f/l/+b/5v/m/+X/5f/k/+P/4v/i/+P/6P/o
/+b/5v/j/+L/4P/f/9v/2//d/+L/6v/3/wMAEQAkADwAVABsAHIAVQAqAAkA6f/E/53/
ef9P/xX/1/6f/mj+Kv4H/gr+Hf43/l7+j/67/uD+Af8i/z7/V/9x/4P/k/+n/7j/wf/J
/9H/2v/i/+j/6f/s//D/8v/0//b/9f/2//j/+f/6//r//P/8//3//f/9//7//////wAA
AAACAAIAAgAEAAMAAgABAAAAAQACAAQABgAHAAcABwAHAAYABQAEAAQABgAIAAkACQAJ
AAoACgALAAkACwALAAsADAAOABEAEwARABMAFAAWABgAGAAaABsAHQAeACAAIgAjACUA
JwApAC0ALwAxADMAOAA7AD0APwA/AD8AQQBEAEYARQBFAEYARQBDAEIAQQBDAEEAQQA+
AD4APAA6ADkANQAzADEALwArACgAJwAlACUAIwAhAB4AHgAbABkAFwASABAADQAMAA0A
CgAHAAUABQADAAAA///9//v/+P/2//f/9//2//X/9f/0//P/9P/1//T/8v/y//L/7//v
/+7/7v/v/+//8P/w//H/8//0//f/9//3//f/9v/1//b/9f/x/+//7P/o/+j/6f/q/+v/
7v/v/w==
         </WaveFormData>
      </LeadData>
      <LeadData>
         <LeadByteCountTotal>10000</LeadByteCountTotal>
         <LeadTimeOffset>0</LeadTimeOffset>
         <LeadSampleCountTotal>5000</LeadSampleCountTotal>
         <LeadAmplitudeUnitsPerBit>4.88</LeadAmplitudeUnitsPerBit>
         <LeadAmplitudeUnits>��V</LeadAmplitudeUnits>
         <LeadHighLimit>2147483647</LeadHighLimit>
         <LeadLowLimit>268435456</LeadLowLimit>
         <LeadID>V4</LeadID>
         <LeadOffsetFirstSample>0</LeadOffsetFirstSample>
         <FirstSampleBaseline>0</FirstSampleBaseline>
         <LeadSampleSize>2</LeadSampleSize>
         <LeadOff>FALSE</LeadOff>
         <BaselineSway>FALSE</BaselineSway>
         <ExcessiveACNoise>FALSE</ExcessiveACNoise>
         <MuscleNoise>FALSE</MuscleNoise>
         <LeadDataCRC32>2163212770</LeadDataCRC32>
         <WaveFormData>
GAAYABgAGAAWABYAFgAWABMAEgARABAADgAOAA4ADgAQABAAEAAQAA0ACgAHAAQAAgAC
AAIAAgACAAIAAgACAAAAAAAAAAAAAAAAAAAAAAD9//z/+//6//3//v///wAAAgACAAIA
AgAFAAYABwAIAAoACgAKAAoADAAMAAwADAAOAA4ADgAOABAAEAAQABAADgAOAA4ADgAM
AAwADAAMAAoACgAKAAoACgAKAAoACgAKAAoACgAKAAcABgAFAAQAAwACAAEAAAD+//7/
/v/+//z//P/8//z/+//6//n/+P/1//T/8//y//T/9P/0//T/8//y//H/8P/u/+7/7v/u
/+z/7P/s/+z/7P/s/+z/7P/q/+r/6v/q/+z/7P/r/+r/7P/t/+3/7f/s/+3/7f/t/+7/
7v/u/+//8v/z//X/9v/3//f/9//3//P/8f/x//D/7//t/+v/6f/q/+v/6v/r/+j/6P/p
/+n/5f/k/+L/4f/h/+H/3v/d/9v/2//b/9z/3P/c/97/3//g/+H/4f/h/+H/4f/h/+D/
4f/h/9//3f/c/9v/3f/d/97/3P/d/97/2//a/9r/2f/X/9r/3v/i/+f/8P/8/woAGwA5
AF4AegCHAJAAnQCvAMMA1wDmANYAngBhACYA3v+N/0n/Cv/O/q7+tP7U/u/+B/8k/0L/
WP9r/3n/if+W/6H/rP+1/73/xf/N/9T/2P/c/93/3f/f/+H/4//j/+T/5f/m/+j/6f/r
/+z/6//s/+3/7f/t/+7/8P/w/+//7//v/+//8P/w//H/8v/w//L/8//z//H/8v/y//P/
8//z//P/9P/2//b/9//3//j/+P/5//n/9//4//f/9//6//r//P/8//7/AAADAAMAAgAC
AAIAAgAGAAcACQAKAAsADQAPAA8AEQASABIAEwAZABwAHwAiACIAIwAkACcAJwAnACcA
KAApACgAKAApACcAJQAkACIAHgAaABkAFwATABAADQAMAAwACgAHAAYABAABAAAA/f/4
//f/9v/1//T/8//z//T/8v/w/+3/6v/n/+f/5v/l/+L/4P/e/93/3//g/+D/4P/e/93/
3P/b/9n/1v/V/9P/0f/O/8z/y//K/8n/yP/H/8j/yP/I/8j/yP/I/8f/x//I/8n/yf/J
/8r/zP/N/8//0f/R/9H/0//S/9L/0v/R/9T/1v/X/9j/3P/d/93/3f/f/+H/4//j/+L/
4//i/+H/5P/k/+T/5P/k/+P/4//j/+H/4v/i/+L/4v/i/+P/4v/h/+D/4P/f/+L/4f/h
/+H/4P/g/9//3//d/9z/2f/Y/9r/2v/b/9v/2//b/9n/1//Z/9n/2f/Z/9b/1v/W/9b/
1P/U/9T/0//U/9X/1v/a/9j/1v/U/9b/1v/W/9b/2P/Y/9j/1//U/9T/1f/V/9b/1//a
/9z/3f/e/97/3v/e/97/3v/f/+L/4//j/+P/4f/f/93/3f/e/97/3f/c/9v/2//b/9n/
1//W/9b/1//Y/9f/1//W/9P/0f/R/87/z//P/8//z//S/9T/1P/W/9X/1v/X/9f/1f/V
/9X/1f/U/9P/0//R/9D/0f/S/9b/1P/T/8//zv/R/8//z//Q/8//zf/O/9L/1v/b/+T/
8P/+/w8AJQBCAGAAcwCAAI0AnwCzAMcA2gDWAKgAawA2APb/p/9d/xz/2P6s/qz+yv7p
/gH/Hv86/1D/Y/91/4f/lP+j/7L/u/+//8X/z//c/+L/6P/v//L/9f/4//v///8AAAEA
AgAEAAUABwAIAAoADAAOAA8ADwAQABIAEgAQABEAEgATABEAEAAQABAAEgAUABUAFQAX
ABgAGAAZABkAGQAZABoAHAAcAB0AHQAcABwAHQAdAB4AIAAgACEAIgAiACQAJAAkACYA
KQApACsALAAtAC4ALQAtAC4ALgAxADMANQA1ADoAPAA9AD8AQgBEAEYASABIAEkASgBN
AE0ATQBNAE4ATwBOAE4ATwBMAEkARwBEAEMAQABAAD8APwA8ADkAOAA1ADIALgAsACwA
KQAoACUAIAAfAB4AHQAdABsAGgAaABkAGAAWABQAEwATABIAEQASABAADgANAAwADAAL
AAoACAAHAAYABQAFAAQABQAFAAYABAADAAMABAADAAIAAQAAAAAAAAAAAAIAAgABAAEA
AgADAAMAAwAFAAYABgAHAAkACQAJAAsACwAMAA0ADQAMAA4ADwAQABQAFQAVABUAFQAX
ABkAGQAZABsAGwAbABkAGAAXABYAGAAXABcAFwAXABgAGAAYABkAGAAYABYAFgAWABcA
FwAVABMAEgARABAAEAAPAA8ADAAMAAoACgAKAAoACwALAA0ADQALAAkACQAJAAkACQAG
AAYABgAGAAgACAAIAAcABwAHAAcACgAKAAgACAAIAAcABwAEAAYABgAGAAYABAAEAAQA
AwACAAIAAwADAAUABQAHAAgACQAKAAoACgANAA4ADwARABQAFQAVABUAEwARAA8ADwAO
AA4ADQAMAAsACwALAAkACwAKAAoACwANAAsACgAIAAUAAwADAAAA/f/9//3//f8AAAIA
AgAEAAUABgAHAAcABwAHAAcABwAEAAMAAwABAAEAAQABAAQABwAHAAQABAAGAAMAAgAC
AAEAAwACAAIABAAJAA4AFgAkADUASwBoAIQAkwCeALMAxwDdAPkAEgESAfIAwwCSAFYA
BwC3/27/KP/w/ub+/P4d/zX/Tv9o/37/j/+f/63/vP/L/9j/3f/j/+3/+f8AAAQABgAJ
AAkACwANAA8AEQASABMAFAASABMAFQAWABcAGAAZABkAGQAaABwAHAAaABsAHAAdAB0A
HAAcABwAHAAeAB8AHwAdAB4AHgAfAB8AHwAfACAAIwAkACYAJwAqACwALwAxADAAMgAy
ADMAMwAyADMAMgA0ADYAOQA5ADsAPAA9AD4AQABBAEMARABHAEkASwBLAEwATgBPAFEA
UgBUAFYAWABYAFkAWgBdAF0AXQBdAF4AYQBgAGAAYQBfAF0AXABaAFgAVABTAFEAUABO
AEwATABKAEgARQBEAEQAQQBAAD0APAA7ADoAOQA1ADMAMgAyADMANAA0ADQAMgAxAC8A
LQAuACwAKgApACoAKgApACgAJQAjACEAHwAbABgAFwAVABUAFAAUABUAFAATABIAEQAQ
ABAAEAAQABAAEAAPAA8ADwAPAA4ADQAMAAwACwALAA4ADwAQABMAEwAUABUAFQAYABoA
GwAcAB4AHwAfAB8AHQAfACEAIQAjACUAJQAlACYAJgAmACYAJAAjACMAIwAjACQAJAAk
ACEAIAAgAB4AIAAgACEAIQAgAB0AGwAZABsAHAAcAB0AGQAYABUAFAAUABQAFQAVABYA
FwAWABUAEwATABMAEwARABAADwAOABAAEAAQAA8ADwAPAA8AEgAUABAAEAAUABMAEgAR
ABAADgAOAA4ADQAOAA4ADwAPABAAEQAUABYAFQAWABYAFgAUABQAFAAVABgAGQAZABkA
GwAZABcAFwAVABQAEgAQABAAEQASABEAEQAQABAAEQAOAAsACQAGAAUAAwADAAAA/f/9
//3//f8BAAQABQAIAAcACAAJAAkABwAHAAcABwAGAAUABQADAAEAAQABAAQAAwADAAAA
AAACAP///v/+//v/+//6//r/AAAHAAwAFgAmADUASwBoAIYAmwCqALkAywDfAPUABAH6
AMgAhQBIAAIAsf9l/x7/3P62/r7+3v79/hf/NP9M/17/b/+B/5P/ov+v/7r/wf/H/83/
0//Y/97/4v/l/+f/6f/r/+3/7f/u/+//8P/v/+//8P/w//H/8v/z//P/8f/y//T/9P/1
//f/+f/7//r/+P/3//b/9P/2//f/9//4//r/+//9//v/+//7//z//f/8//z/+//8//z/
/f/9//z//v/+////AQACAAUABgADAAQABgAFAAgACgAMAA4ADgAPABEAEgASABMAFAAT
ABgAHAAfACMAJQAmACcAKAAsAC0ALgAxADIAMwA0ADYANAAwAC0AKwAtACsAKgAoACYA
IgAhAB8AGgAWABIAEAAMAAoABwAGAAIA/f/6//X/8v/x//D/7//t/+v/6v/q/+f/5v/k
/+L/4f/h/+D/3//c/9r/2P/X/9T/1P/T/9L/zv/N/8z/y//K/8j/yP/H/8T/wv/B/8H/
wP+//77/vf+7/7r/uf+4/7r/uv+5/7n/uP+5/7n/uf+3/7j/uP+5/73/vf+9/7//wf/C
/8P/w//B/8L/wv/C/8f/yf/K/8v/zf/P/9H/0f/P/8//zf/L/8//0P/R/9L/0v/R/9H/
0f/P/9D/0P/Q/8//zv/O/8z/zP/M/83/zf/P/83/zP/L/8r/yv/J/8n/yP/I/8b/xv/G
/8b/x//H/8X/xf/D/8H/wv/D/8T/xf/C/8L/wv/C/8L/wP/A/7//wv/A/8D/wP/A/8D/
wP/A/7//vP+8/73/vf+9/73/v//A/8P/xP/E/8T/xf/G/8f/yf/I/8n/yf/J/8n/x//F
/8X/xP/E/8P/wv/B/8H/wf+//7//vv++/7//vf+7/7r/uP+4/7f/uP+2/7P/s/+z/7P/
tP+2/7b/uP+5/7r/u/+7/7v/u/+7/7v/vP+7/7v/uf+2/7X/tP+2/7j/uf+3/7j/tv+z
/7L/sv+v/63/sv+0/7r/xf/O/9b/5P/1/wcAJgBIAF0AaAB3AIkAnwC1AMgAwgCYAF0A
JgDm/5X/S/8I/8L+kP6K/qj+y/7n/gD/HP8y/0n/Wf9p/3b/g/+S/53/o/+p/7H/tv++
/8b/yf/L/83/z//R/9X/1v/X/9j/1v/X/9n/2v/d/97/3//f/9//4P/i/+L/5P/l/+b/
5//p/+j/6P/o/+b/6P/p/+n/6v/s/+3/7//v/+//7//w//P/9P/2//f/+P/4//n/+f/7
//7///8BAAQABgAKAAwADQAQABQAFQAVABYAFwAYABsAHQAgACIAJwApACsAKwAuADAA
MQAzADgAOgA8AD4APgA/AEAAQwBDAEMAQwBEAEIAQAA/AD8APwA9ADwAOgA2ADIAMQAv
AC0AKgAnACYAJAAiAB8AHgAaABcAFgATABIAEQAQAA8ACwAJAAgACAAJAAgABgAEAAQA
BQAFAAUAAgAAAP7//f/8//z/+//6//j/9//2//X/9P/y//L/8f/z//L/8v/z//D/7//u
/+3/7f/u/+//8P/v/+7/7P/r/+7/7//v/+//8v/0//X/9//4//f/9v/3//n/+v/7//v/
+v/8//3//v/+/////////wEAAwAFAAUABQAHAAcABwAGAAYABgAGAAYABQAFAAUAAwAE
AAQABAADAAIAAgAAAAAAAAABAAEAAwABAAAA//8AAAAA//////7//v/8//z/+v/6//v/
+//5//n/9//1//b/9//4//n/9v/2//b/9v/0//T/9P/z//P/9f/0//T/9P/0//T/8v/y
//L/8f/w//D/8f/x/+//7//x//L/9P/2//f/+P/3//j/+f/7//z//f/9//3////9//v/
+//6//r/+f/4//f/9//3//X/9f/0//T/9f/3//X/9P/y/+//7f/t/+r/5//n/+f/5//q
/+z/7P/u/+//8P/x//H/8P/v/+7/7f/s/+v/6//p/+n/6f/p/+z/6//r/+j/6P/q/+f/
5v/m/+f/6//q/+j/6P/r//T/AAAQAB0AKwBCAGIAdwCEAJMApwC/ANsA8gD0ANYApwB6
AEAA7/+d/1T/Cv/U/sr+4v4F/x//Nv9Q/2j/d/+J/5f/pv+3/8T/z//X/9//4//q//L/
9v/1//j/+//+/wEAAQACAAMABAAEAAUABwAIAAsADAANAA0ADQAOABAAEAASABMAFAAV
ABcAFgAWABYAFgAYABkAGQAXABgAGAAZABcAFwAXABgAHAAcAB0AHQAeAB4AHwAfACIA
JAAkACUAJAAkACYAJgApACwAMAAxADUANgA3ADgAOgA7AD0APgBCAEUASABJAEwATgBP
AFEAUgBUAFYAWABcAF8AYgBnAGcAZwBnAGgAaABmAGUAZQBlAGMAYgBgAGAAXABbAFkA
WQBWAFMAUgBQAE4ASwBKAEsASQBJAEcAQgBBAEAAPwA9ADsAOgA6ADsAOgA4ADYANAAz
ADEALwAxADAALwAvAC4ALgAtACwAKAAnACYAJQAjACAAHwAdABsAGAAWABUAFAATABIA
EQARABIAEwAUABIAEgARABEAFAAVABUAFQAXABgAGAAZABsAGwAbAB0AGwAcAB0AHQAd
AB4AHgAeAB0AHQAcABsAHAAfACIAIwAhACMAIwAjACQAJAAkACQAIgAhACEAIQAhACIA
IgAiACEAIAAgAB4AHgAeAB8AHwAfAB0AHAAbABkAGAAWABUAFwAYABcAGAAXABYAFgAV
ABcAFwAVABMAEQARABEAEQAOAA4ADgAOAA0ADAALAAkABwAHAAQABAAEAAQABAAEAAQA
BAADAAEAAAAAAP///////wEAAgABAAIAAgACAAEAAgADAAUACQALAAwADQAMAAkABgAF
AAUABgAGAAYAAgABAAAA/f/+//7///8BAP///f/8//r/+//5//n/9v/3//f/9//3//b/
+P/4//r//f/+//////////////////7//f/9//v/+//7//v//v/+//3/+f/4//b/8//y
//L/8f/z//j/+P/4//3/CAAUACQAMwBJAGoAhgCVAKQAtQDFANkA7wACAfYAxACHAFAA
DAC5/3H/LP/u/sz+0v7w/hH/L/9K/2L/dP+F/5X/o/+y/8P/0v/X/9v/4f/l/+j/8v/4
//n/+//9////AQABAAIAAwAEAAQABQAHAAgABwAIAAkACQAHAAgACgAKAAoACwAMAA0A
DQAMAAwADAAMAA4ADwAPAA0ADgAOAA8ADwAPAA8AEAAQABAAEQARABEAEAAQAA8AEQAU
ABUAFwAWABQAFAASABMAFgAaABsAGwAcAB0AHgAgACEAIwAkACcAKQArACsALQAuAC4A
LwAyADQANgA4ADsAPQA/AEMAQgBBAEAAQABAAD4APQA9AD8APQA8ADoANgAyADEALwAv
ACwAKQAoACYAJAAhACAAHgAbABoAFwAUABMAEgARABEADwAOAA4ACwAKAAgABgAHAAcA
BgAFAAQAAgAAAP///P/8//v/+v/6//n/+P/3//f/9v/3//f/9P/y//H/8f/t/+v/6f/n
/+b/5v/m/+b/5f/k/+L/4f/l/+f/6P/p/+n/6v/q/+v/6//p/+f/5//l/+b/5//n/+j/
6v/r/+z/8P/x//H/8f/u/+//8P/v//H/9f/3//n/+P/4//j/+P/2//X/9f/1//f/+P/4
//j/9f/0//T/8v/y//L/8//z//P/8f/w/+//7P/s/+v/6//r/+z/6//s/+v/6v/q/+n/
6f/p/+f/5f/n/+f/5//n/+T/5v/o/+r/7P/r/+r/6f/o/+b/5v/m/+X/5f/m/+j/6f/n
/+f/6f/q/+v/7P/s/+z/7v/w//L/9f/z//P/8v/x//P/8f/v/+//8P/w/+//7v/r/+v/
6//p/+v/6v/q/+v/6f/n/+b/5P/k/+P/5P/i/+D/3//e/93/3v/g/+D/4v/k/+b/6P/p
/+f/5//n/+f/5v/l/+X/4//f/9//3//i/+X/5f/i/+L/5P/h/+D/4P/f/93/3v/e/+L/
5//y/wIAEAAfADkAXgB+AIsAmACrAMMA2QDxAPwA4ACiAGMAKADe/4//S/8E/8T+qP62
/tr++/4X/zL/SP9e/3P/g/+R/57/q/+0/73/xf/L/9H/2P/a/9z/3//f/+H/4//l/+f/
6P/p/+r/6v/r/+3/7v/t/+7/7//v//H/8v/0//T/8v/z//T/9f/3//b/9v/2//X/9v/2
//X/9//4//j/+f/5//n/+f/6//v/+v/6//n//P/8//3//f/+/wAAAAABAAIAAgAEAAQA
BAAGAAkACQAJAAoACwAMABAAEQATABQAFgAXABgAFwAcAB4AHwAhACQAJgAoACoAKgAr
ACwALwAvAC8ALwAwAC4ALAArACsAKwApACgAJgAkACAAHwAdABkAFgATABIAEgAQAA0A
DAAJAAUAAwD///3//f/9//3/+v/3//X/9P/1//T/8v/w/+//7//u/+3/7P/q/+j/5//l
/+T/4v/g/+D/3//e/93/3v/c/9z/2//b/9r/2v/b/9j/1//W/9X/0v/S/9L/0v/T/9T/
1P/V/9T/1f/V/9X/1//Y/9j/2f/Z/9n/2f/b/9z/3v/g/+H/4v/k/+X/5v/o/+n/6f/p
/+n/6//t/+3/7v/x//L/8//0//T/9P/0//X/9f/2//f/+P/6//v//P/9//z//P/6//j/
+P/5//n/+f/3//b/9f/2//b/9f/1//L/8v/w//D/8v/y//P/8//x//H/7//t/+//7//v
/+//8v/w//D/7v/u/+7/7v/u//D/8P/w/+//7P/s/+3/7f/v/+//8f/y//P/9P/0//T/
9//4//n/+//8//3//f/9//z/+f/2//X/9v/2//X/9P/x//H/8f/v//D/8P/x//P/8//x
//D/7v/r/+n/6f/m/+X/5f/l/+X/6P/q/+r/7P/q/+r/6v/p/+r/6//s/+3/7P/r/+v/
6f/l/+X/5f/o/+n/6f/m/+b/5v/j/+L/4v/h/9//4P/k/+z/8f/2//7/DAAbADEATgBu
AH0AhgCVAKsAwwDbAO4A6gDAAIUAUAAQAMH/d/80/+7+xP7E/uD+Af8Z/zD/SP9c/2//
g/+V/6b/tf/C/8f/yf/R/9v/5v/s/+7/7//v//H/8//1//f/+P/5//r/+//9/wAAAgAD
AAQABQAFAAUABgAIAAgACAAJAAoACwALAAoACgAKAAsADgAQABEAEwAUABQAFQAVABUA
FQAWABoAGgAbABsAGgAaABsAGwAcAB4AHgAfACIAIgAkACQAIgAkACcAJwApACoAKwAs
ADEAMwA2ADgAPQA/AEEAQQBEAEYARwBJAE4AUABSAFQAVQBVAFUAVwBXAFcAVwBYAFgA
VgBVAFUAUwBRAFAATgBOAEoASQBHAEcARABBAEAAPgA8ADkAOAA4ADUANAAxAC4ALQAs
ACsAJwAlACQAJAAjACIAIAAeABsAGwAaABkAGgAYABYAFQAUABQAEwASABAADwAOAA0A
DgAMAAwACwAKAAgABwAHAAcABwAHAAcABgAGAAYABgAEAAQAAwADAAQABQAFAAUABwAI
AAgACQAMAA0ADgARABEAEgATABMAFAAWABcAGAAZABkAGAAXABUAFwAZABkAHAAfACAA
IQAhACAAHwAeABwAGwAbABsAHQAeAB4AHgAbABoAGgAYABgAGAAZABkAGAAVABMAEQAR
ABIAEgATABAAEAAOAA4ADgAOAA8ADwANAA0ACwAJAAkACQAJAAkABwAGAAUABAAKAAwA
CwAKAAkACAAGAAYABgAFAAYABgAHAAcABQAFAAcACAALAAwADAAMAAwADAAMAA0ADgAP
AA8ADwAQAA8ADgAPAAwADAALAAoACQAJAAkABwAFAAQABAAFAAUAAwACAAAA///9//3/
+v/8//3//v////7//v/8//z//v8AAAIAAwADAAMAAwADAAMAAwAEAAMAAAD///7/AAAC
AAMAAQACAAQAAQAAAAAAAQD//wAABAAEAAUACgASACAAMwBDAFQAcgCPAJwApwC5AM0A
4QD6AAoB+ADHAJYAYgAbAMn/gP86//j+2v7i/gH/H/86/1T/bv9//5P/o/+y/7//yv/V
/9//5//r//D/9P/4//3//f///wEAAwAHAAgACQAKAAoACwANAA4ADQAOAA8ADwAPABAA
EgASABIAEwAUABUAEwASABIAEgAUABYAFwAXABkAGgAaABsAGQAZABkAGgAaABoAGwAb
ABwAHAAdAB0AHAAeAB4AHwAgACAAIgAiACEAIgAkACMAKAAqACwALgAvAC8AMAAwADIA
MwA0ADMANwA6ADwAPwBCAEQARgBIAEgASQBKAE0ATwBPAE8AUABQAE4ATQBNAE8ATQBM
AEoARQBAAD4AOwA5ADYAMwAyADAALgArACoAJgAjACIAHwAcABsAGgAZABUAEwASABIA
EQAQAA4ADAANAA0ADAALAAoACAAGAAUAAAD+//v/+P/4//f/9v/1//b/9P/0//P/8v/w
/+//7//s/+v/6v/p/+j/6P/o/+j/7P/u/+//8f/x//H/8P/v//H/8v/y//P/8//z//P/
9f/z//T/9f/1//T/9v/3//j/+v/7//v/+//8////AgADAAEAAwADAAMABQAGAAcACAAG
AAUABQAFAAUABgAGAAYAAwACAAIAAAAAAAAAAQABAAEA///+//3//P/8//v/+//6//r/
+P/4//b/9v/3//f/9//3//X/8//z//P/8//z//j/9P/y//L/8v/y//L/8P/w//D/7//u
/+7/7//v//L/8//2//j/9//4//j/+P/3//j/+f/7////AQACAAMAAAD9//r/+f/4//j/
9//2//f/9//3//X/9f/0//T/9f/3//X/9P/y//D/7f/s/+j/6P/p/+r/6//q/+z/7P/u
//D/8v/0//X/8//z//P/8//w/+//7//t/+z/7f/u//L/8//z//D/8P/v/+v/6f/o/+f/
6//u/+7/8P/5/wQAEAAeAC0ASQBuAIwAmQCkALcAzQDlAP0ACgH0ALYAdQA6APD/m/9V
/xT/1P60/sT+6P4H/yH/Pv9W/2b/df+H/5n/pv+z/77/yf/P/9X/2f/g/+T/5P/n/+r/
7f/w//P/8//0//X/9v/0//X/9//4//n/+v/7//v//f/+/wAAAAD//////////wEAAAAA
AAAAAgAEAAUABQADAAQABAAFAAMAAwADAAQABAAEAAUABQAGAAYABwAHAAoADAAMAA0A
DAAMAA4ADgAPABIAFgAXABkAGgAbABwAHQAdAB4AHgAjACUAJwAnACgAKgArAC0AMgA0
ADYAOAA8AD0APgBBAEEAQQBBAEIAQgBAAD8APwA+ADsAOQA2ADUAMgAyADEALQAqACcA
JgAjACAAHAAaABgAFQAUABEADAALAAoACQAJAAcABgAGAAQAAgD///z/+f/5//j/9//0
//L/8P/v/+z/7P/r/+r/6P/n/+b/5f/m/+T/5P/j/+D/3v/d/93/3P/b/9r/2f/V/9T/
0//S/9T/1P/T/9P/1P/V/9X/1f/V/9b/1v/X/9n/2f/Z/9v/2//c/93/3f/c/97/3//g
/+P/5f/m/+f/5//p/+v/6//r/+3/7f/t/+7/7v/u/+7/7P/r/+v/6//t/+7/7v/u/+//
7v/u/+z/7P/s/+3/7f/v/+3/7P/r/+j/6P/n/+f/5v/m/+T/5P/k/+T/5f/l/+X/5f/j
/+H/4//j/+L/4v/i/+L/4v/i/+L/4v/h/97/3v/f/9//3f/d/9//4P/j/+T/5P/k/+f/
6P/p/+v/6v/r/+v/6//p/+f/5f/l/+T/5P/j/+L/4f/h/+H/3//g/+D/4f/j/+P/4f/g
/97/3//d/93/2v/Y/9f/1v/V/9b/2P/Y/9r/3f/e/9//3//d/93/3f/d/93/3f/e/93/
2//b/9v/3v/f/9//3P/c/9v/1//V/9T/1f/X/9j/2P/c/+H/6P/2/wYAFQApAEYAZAB5
AIQAkQChALUAzQDiAOAAvACDAE4AEgDD/3n/Nv/y/r7+uv7W/vn+Ff8y/1D/Zv95/4v/
m/+o/7f/yP/P/9P/2f/f/+b/7P/w//X/+f/7//3//////wAAAQACAAQABQAHAAgACwAM
AA0ADQALAAwADgAOABAAEQASABMAEQAQABAAEAAQABIAEwATABIAEgARABEAEwATABMA
FAAWABYAFwAXABYAFgAXABcAGAAaABoAGwAcABwAHgAeABwAHgAhACEAIQAiACMAJAAo
ACkAKwAsAC8AMQAzADMANAA2ADcAOQA6ADwAPgBAAEIAQwBEAEcARQBFAEUARgBGAEQA
QwBDAEQAQwBDAEIAPgA6ADkANwA2ADQAMgAyAC4ALAApACgAJgAjACIAHwAaABkAGAAX
ABYAFQAVABYAFQAUABIAEAANAA0ADAALAAwACgAIAAcABgAGAAUABAACAAEAAAD///7/
/P/8//v//P/6//n/+f/7//v/+//7//j/+P/4//j/+v/6//n/+f/8//3//f/9//3//v/+
////AQABAAEAAwADAAQABQAFAAgACgALAAwADgAPAA8ADwANAA8AEQARABMAFQAVABUA
FgAWABYAFgAWABUAFQAVABMAFAAUABQAEQAQABAADgAQABAAEQARABAADQALAAkACgAK
AAkACQAIAAgABgAGAAYABgAHAAcABwAHAAUAAwABAAEAAQABAAIAAgACAAIAAgACAAEA
AAD///7//P/8//z/+//6//r/+//7//3//f///wAA//8AAAAAAAADAAQABQAHAAgACQAJ
AAkACwAJAAcABwAGAAYABQAEAAEAAQABAP///v/8//v/+///////AAAAAP7/+//6//b/
8//z//P/8//z//T/8//0//f/+P/5//n/+f/5//n/+f/6//n/+f/3//P/8//z//b/+f/5
//b/9v/2//P/8v/y/+//7//u//D/9v///wYADAAaACsAPQBYAHYAiQCSAKEAtQDJAOMA
+gD6ANYApwB6AD4A7f+d/1b/Dv/c/tT+7v4L/yX/Pv9W/2z/f/+T/6H/sP+//8r/0f/X
/93/5f/w//b/+P/7//7/AQAEAAcACQAKAAsADAAKAAsADQAOAA8AEAARABEAEwAUABYA
FgAWABcAGAAZABcAFgAWABYAGAAaABsAGwAdAB4AHgAfACEAIQAhACIAJQAmACgAKQAo
ACgAKQApACgAKgAqACsALgAuADAAMAAwADIANQA1ADcAOAA5ADoAPAA9AD8AQABBAEMA
RQBFAEgASgBLAE0AUgBUAFYAWABYAFkAWgBdAF4AXwBgAGIAYQBeAFwAWwBcAFsAWwBa
AFoAVgBVAFMAUQBOAEsASgBGAEQAQQBAAEEAPwA/AD0AOwA7ADsAOwA2ADMAMQAwADIA
MgAxADAAMQAxADAALwAuACwAKgApACsALAAsACwAKwArACsAKwAqACgAKAAnACQAIgAh
ACEAIAAfAB4AHQAfACAAIQAiAB8AHgAcABsAGQAZABgAFwASABAADQALAAsACwALAA0A
DwAQAA==
         </WaveFormData>
      </LeadData>
      <LeadData>
         <LeadByteCountTotal>10000</LeadByteCountTotal>
         <LeadTimeOffset>0</LeadTimeOffset>
         <LeadSampleCountTotal>5000</LeadSampleCountTotal>
         <LeadAmplitudeUnitsPerBit>4.88</LeadAmplitudeUnitsPerBit>
         <LeadAmplitudeUnits>��V</LeadAmplitudeUnits>
         <LeadHighLimit>2147483647</LeadHighLimit>
         <LeadLowLimit>268435456</LeadLowLimit>
         <LeadID>V5</LeadID>
         <LeadOffsetFirstSample>0</LeadOffsetFirstSample>
         <FirstSampleBaseline>0</FirstSampleBaseline>
         <LeadSampleSize>2</LeadSampleSize>
         <LeadOff>FALSE</LeadOff>
         <BaselineSway>FALSE</BaselineSway>
         <ExcessiveACNoise>FALSE</ExcessiveACNoise>
         <MuscleNoise>FALSE</MuscleNoise>
         <LeadDataCRC32>2150876510</LeadDataCRC32>
         <WaveFormData>
9P/0//T/9P/y//L/8v/y//D/7v/s/+r/6v/q/+r/6v/q/+r/6v/q/+f/5v/l/+T/4f/g
/9//3v/g/+L/5P/m/+X/5P/j/+L/5f/m/+f/6P/m/+b/5v/m/+j/6P/o/+j/6v/q/+r/
6v/s/+z/7P/s/+//8P/x//L/8P/w//D/8P/z//T/9f/2//f/+P/5//r//P/8//z//P/8
//z//P/8//z//P/8//z//f/+////AAABAAIAAwAEAAIAAgACAAIAAQAAAP///v8BAAIA
AwAEAAQABAAEAAQAAwACAAEAAAD+//7//v/+////AAABAAIABAAEAAQABAADAAIAAQAA
AAIAAgACAAIAAAAAAAAAAAAAAAAAAAAAAAEAAwAEAAQABQAGAAgACQAHAAcACAAKAAoA
CgAKAAkACgAMAA8AEgAQABAAEAAQABIAEQARABEADwAOAA8ADAAOABAAEwAVABMAEQAO
AAwACQAHAAUAAwAFAAcACAAIAAYABAAEAAQABwAIAAoACwALAAsACwAKAAsADAANAA0A
DQANAA4ADgAMAAoACAAGAAkACQAKAAwACgAIAAcABwAJAAsADQAJAAIA/v/8//7/CAAe
AEAAcACrAOkANAGQAesBOgKHAssC+AIMA/UCpwIlAoIB1wBTAPr/wf+n/6H/of+p/7X/
wP/I/83/1v/d/+H/4//n/+v/8P/y//f//v8BAAAA/v/+//7///8CAAMABAAEAAYABgAG
AAcACwALAAsACwALAAsACwAMAAsACwAKAAoADQANAA0ADgANAA0ADQAMAA4ADgAOAA4A
DwAOAA4ADwARABMAEwATABQAFAAVABUAEgASABEAEAARABIAFAAVABYAFwAZABsAGAAZ
ABgAFwAbABwAHgAfACEAIwAjACUAIwAjACMAJAArAC8AMwA3ADkAOgA9AD8AQABAAEAA
QgBDAEQARwBJAEsATQBOAE8ATQBLAEkARgBIAEcARgBFAEMAQwBDAEIAQwBDAEIAQQA9
ADsAOgA5ADgAOAA5ADkAOAA0AC8ALAApACkAKAAnACcAJQAjACAAHwAgACAAIAAdABwA
GwAbABcAFgAVABQAEwASABIAEgATABMAEgASABAAEAAQABAADgANAA0ADgANAA0ADQAN
AA4ADwAQABEAEQATABMAEwASABIAEQAQABQAFwAXABgAGQAZABcAFQAZAB0AIAAhAB8A
HwAfAB4AHgAfACIAJQAkACQAJAAjACMAJAAkACMAIwAjACMAIwAgACAAIgAkACIAIQAg
ACEAIAAgACAAIAAdABwAGwAbABsAGwAaABkAGQAaABoAGAAYABcAGAAaABcAFQAUABMA
EQAQABAAEQAUABQAEwATABQAEgAQABIAEgASABIAEgASABMAEwAQABAAEAARABMAEwAT
ABQAFQAVABUAFQATABIAEgATABUAFgAXABgAFwAWABQAEwATABIAEgAUABAADgAOAA8A
DQANAA0ADAAOAA0ACwAJAAYABQAEAAIAAgACAAAAAAACAAMABAAGAAUABgAHAAgABwAG
AAUABAABAAAA//////7//v/+//7//P/8//v/+//8//z/+v/5//v/9//5//v/9//0//L/
8v/0//z/CAAeAEYAfQC3AP4AVAGtAfwBQwKHArYCzgLJApECJwKSAesAVwDy/7f/mf+P
/43/k/+d/6T/qv+v/7T/uf/B/8v/z//R/9L/2P/d/+D/3//e/9//4P/h/+P/5v/n/+j/
6P/n/+b/5f/l/+n/6f/p/+n/6f/p/+n/6v/p/+n/6P/o/+b/5f/k/+T/5v/n/+j/6P/m
/+b/5v/m/+f/5v/m/+f/6f/r/+v/6//p/+j/6P/n/+f/6P/o/+j/6P/o/+n/6f/r/+v/
7P/t/+v/7f/t/+3/7P/s/+3/7f/t/+//7//x//L/8//0//b/9//5//v//f/9//7/AQAD
AAcACAAJAAwADQAOABEAEwASABEADwANAA4ADwAQABAAEAAPAA4ADQAMAAsACgAIAAcA
BwAGAAUABQADAAIAAQD///7//v/9//3/+v/2//T/8f/x//D/7//v/+3/6//o/+T/5P/j
/+L/4f/g/9//3//g/+D/4P/g/93/3P/c/9z/2//b/9r/2v/a/9r/2v/a/9z/2//b/9z/
3P/b/9r/2f/Z/9n/2f/Z/9n/2//b/9v/2f/a/9r/2v/Z/9v/2v/a/9z/3f/c/9v/3P/f
/+H/4f/h/+H/4f/g/97/3f/e/9//3//g/+H/4f/g/+L/4//j/+T/4//i/+H/3//g/+P/
5v/h/9//3f/d/9v/3P/d/97/3f/c/9v/2//Z/9n/2P/X/9n/2v/a/9j/2P/X/9j/2v/X
/9X/1P/T/9T/1P/V/9f/1//W/9T/0//T/9T/1f/X/9T/0//Q/9L/0v/S/9L/0f/Q/9D/
z//O/87/zv/P/9H/0f/R/9L/1P/V/9b/1//Z/9j/2P/Z/9z/3P/c/9z/2//a/9j/1//V
/9T/1P/W/9b/1P/U/9X/0//T/9P/0v/U/9P/0f/P/8v/y//L/8r/x//G/8P/wv/E/8X/
xv/I/8n/yv/L/8z/yv/K/8r/yv/J/8j/x//H/8j/yP/I/8j/yv/K/8n/yf/J/8j/xf/D
/8P/xf/H/8X/wf/A/7r/uP+8/8T/0P/m/wYALQBdAJwA6AA5AYYBxwH7ASYCRAJJAicC
1QFcAccANQDI/4v/a/9d/1n/X/9r/3L/eP9//4b/jf+V/53/n/+f/6T/qv+t/67/sf+y
/7H/sv+z/7X/uP+5/7r/uv+4/7j/uP+5/7r/uf+4/7f/uf+5/7n/uv+6/7v/u/+8/7r/
uf+4/7j/uP+5/7r/uv+6/7r/uv+6/7n/uP+4/7n/uf+7/7v/u/+7/7z/vv+//73/vv++
/77/u/+6/7r/uf+7/7v/vP+9/73/v/+//7//wv/C/8P/w//F/8f/x//J/8j/yf/K/8z/
zf/P/9H/0//X/9j/2//d/9//4P/h/+T/5//o/+v/7f/t/+3/7P/r/+n/6f/p/+j/6//r
/+v/6//r/+v/6//q/+v/6//q/+n/6f/n/+b/5f/j/+L/4v/h/+T/4v/f/97/3P/b/9n/
1//X/9X/0//Q/9H/0v/S/9L/0f/Q/8//z//N/8z/y//K/8r/yv/L/8z/z//P/87/zv/K
/8r/yv/K/8z/y//L/8z/z//P/8//z//N/83/zf/N/87/0f/S/9P/0f/S/9L/0v/S/9X/
1f/W/9f/1//V/9P/1P/X/9n/2f/a/9v/3P/c/9z/3f/g/+P/4P/g/+D/3//g/+L/4//j
/+L/4f/g/9//4P/i/+b/6v/m/+P/4P/f/+H/5P/n/+r/5v/k/+L/4f/h/+H/4P/f/+P/
5v/o/+j/5//l/+X/5v/k/+P/4//j/+T/5P/l/+f/5f/k/+L/4f/q/+j/6v/u/+3/7P/r
/+r/6f/o/+j/5//o/+j/6P/p/+z/7f/u//D/8P/x//L/8//z//L/8v/z//X/9v/3//j/
+f/6//r/+//6//j/9//4//f/9v/3//n//P/9//7//v/7//n/9v/z//P/8//z//L/8P/w
/+7/7v/x//P/9f/4//j/+P/4//j/+//8//3//v/9//z/+//7//r/+v/6//r/+P/4//f/
9//6//z//P/9//v/+f/3//f/9//0//D/8v/4/wAADAAoAFIAiwDLABoBdgHTASICaQKp
AtQC6ALXApcCIwJ+Ac0APwDo/7X/m/+V/53/p/+t/67/sP+3/8L/zf/X/93/3//f/+L/
5v/p/+z/7//y//X/9v/3//n/+P/5//r/+v/6//r/+v/7////////////////////AAAC
AAMAAwAEAAIAAQAAAAAAAAABAAIAAgAFAAYABwAIAAUABAAEAAUABwAJAAkACQAIAAgA
CQAJAAYABgAFAAQACAAKAA0ADwAOAA0ADQANAA4AEQASABMAFAAUABUAFQAWABcAFgAX
ABoAHQAgACQAJgAnACgAKQAuADAANAA3ADoAPAA+AEIAPwA+AD8APwBBAEMARABFAEUA
RQBFAEQAQwBBAD8APQA+AD8AQABAAD0APQA8ADsAOQA3ADYANQAzADIAMgAxAC8ALAAo
ACYAIwAjACIAIQAjACEAHwAcABsAHAAcABwAGAAWABQAEwASABIAEgASABEAEAAQABAA
EwATABIAEgAPAA4ADQAMAAwACwALAAwADgAPABAAEQAPAA8ADwAPAA8AEQARABEAFAAW
ABcAGAAWABcAFQAUABoAHQAeAB8AIQAlACgAKQAmACUAJAAiACMAJQApAC0ALQAuAC8A
LwAvADAAMAAvAC4ALQAsACsAKwAsAC8AMgAwAC8ALgAvAC0ALgAvADAALQAsACsAKwAp
ACkAKAAnACkAKgAqACgAKgApACoALAArACkAKAAnACcAJgAkACMAJAAkACQAJAAkACQA
JAAlACUAIgAiACIAIwAjACMAIwAkACYAJwAoACkAKQAoACgAKQAoACgAKAAoACgAKAAn
ACcAJwAmACYAKAAmACQAJAAlACMAIwAjACIAIAAfAB0AGwAaABsAHAAcABkAGAAVABQA
FAAVABYAGAAZABoAGwAcABoAGgAaABoAGQAYABcAFwAUABQAFAAUABYAFgAVABUAFQAU
ABEADwALAAsADQANAAsADgAKAAYACAAQABoAMABaAI8AywAUAWwByQEaAmECowLYAvYC
8wK/AlMCvAENAXMACgDJ/6f/n/+h/6n/sf+2/77/xf/K/9H/2f/h/+X/5//q/+z/7f/y
//X/8v/y//L/8v/z//T/9f/2//b/9v/2//b/9//5//n/+f/5//n/+f/5//r/+f/5//j/
+P/4//f/9v/2//b/9//4//j/+P/4//j/+P/3//b/9v/3//X/9//3//f/9P/0//X/9f/1
//b/9v/2//b/9v/3//f/9f/1//b/9//1//f/9//3//j/+P/5//n/+//9//3///8CAAMA
BAAGAAcACQALAA0ADgAOABAAEQATABQAFQAYABgAGAAaABsAHAAdAB0AHQAcABsAGgAY
ABgAFwAWABUAEwATABMAEgAPAA8ADgANAAsACQAIAAcABAACAAEA//8BAP7/+v/4//j/
+f/5//n/+P/1//L/7v/s/+z/6//q/+j/5v/k/+P/4f/g/9//3v/e/97/3//g/+D/3//d
/9z/3P/c/9z/3P/b/9n/2P/Y/9n/2f/Z/9n/2v/b/9z/3f/a/9v/2v/Z/9n/2v/a/9r/
2v/d/93/3v/d/93/2//Z/9v/3//i/+P/4f/h/+H/4P/f/9//4f/j/+L/4v/i/+H/4f/i
/+L/4f/e/93/3P/b/9n/2v/d/+D/3//d/9v/2//b/9z/3f/e/9v/2v/Z/9n/1//X/9b/
1f/V/9b/1v/U/9T/0//U/9b/1P/T/9P/0//R/9D/0P/R/9H/0v/Q/9D/0P/Q/9D/z//O
/87/zf/O/87/zv/P/83/zf/N/87/0v/T/9T/1f/T/9L/0v/T/9b/1v/W/9b/1v/W/9X/
1f/T/9L/0v/U/9T/0v/S/9P/0v/R/9D/zv/R/9H/0P/P/8v/y//L/8r/x//G/8P/wv/C
/8P/xP/G/8f/yP/J/8r/yf/I/8f/xv/F/8T/w//D/8T/xP/E/8T/wv/C/8H/wf/C/8L/
wP+//8P/x//F/7//u/+6/7j/uP+8/8L/yP/Y//r/KQBbAJgA4AA1AYIBvwHzASACQAJF
AiMCzwFUAcEALwDE/4f/af9b/1f/W/9n/27/dP97/4D/if+T/5v/nf+j/6b/qP+p/67/
r/+u/7H/sv+z/7X/uP+5/7r/uv+6/7r/uv+7/7z/u/+6/7n/uf+5/7n/uv+8/73/vf++
/8D/v/++/77/vv+//8D/wP++/77/vv++/73/vP+8/73/v//B/8H/wf++/77/v/+//7//
wP/A/8D/wP/A/8H/wf/D/8P/xP/F/8P/xf/F/8X/xP/E/8X/xf/H/8n/yf/L/8r/y//M
/87/z//R/9P/1f/Y/9r/3v/h/+L/4v/i/+T/4v/i/+T/5f/l/+X/5P/j/+P/4//j/+L/
4v/h/+D/3//f/9//3//e/+D/4f/h/+H/3v/b/9n/1//V/9T/1P/T/9T/0v/P/87/yv/J
/8f/xf/H/8f/x//G/8T/xP/D/8L/v/++/73/vf+8/7z/vP+8/7n/uP+4/7j/u/+7/7r/
uv+5/7r/u/+8/7z/u/+7/7z/u/+7/7v/u/++/7//wP/B/7//wf/B/8H/wP/A/7//vv/A
/8P/w//E/8X/xf/D/8H/x//L/87/z//N/83/zf/M/8v/y//N/8//z//Q/9H/0f/S/9T/
1f/V/9L/0f/Q/8//0f/S/9X/2P/T/9H/z//P/9H/0v/T/9T/1v/W/9b/1//X/9f/1v/V
/9f/2P/Y/9b/1//V/9X/1v/W/9X/1f/V/9j/2P/Z/9v/2f/a/9j/2P/Y/9j/2P/b/9z/
3v/f/9v/2v/Z/9n/2//d/9//4v/i/+P/5P/l/+f/5v/m/+f/6v/s/+7/8P/t/+z/6v/p
/+r/6v/r/+7/7P/q/+r/6//u/+//8P/w/+7/7f/r/+n/5//n/+f/5v/i/+L/4P/g/+L/
4//k/+b/6f/q/+v/7P/t/+7/7//w/+3/7P/r/+v/7P/s/+z/7P/t/+7/7v/v/+7/7v/s
/+v/6f/t//H/8f/t/+r/6P/q//D/9v8CACAATgCDAMEACgFiAbkBBAJJAokCuALKArsC
dQL9AWABtwAxAN7/p/+L/4v/lf+h/6n/rv+0/7f/uv/F/9H/2f/b/9v/4P/i/+P/5v/r
/+z/7v/w//L/9f/0//X/9v/2//j/+P/4//n/+//7//v/+//5//n/+f/6//v//f/+/wAA
AAD///7//v/8//3//v/+////AAABAAIAAwACAAIAAwABAAMAAwADAAAAAAABAAEABAAG
AAcACAAHAAYABgAFAAgACQALAA0ADQAPAA8ADwAOAA4ADwAPABQAFwAYABsAGgAbABwA
HgAhACMAJQAnACwALgAyADUANgA2ADYAOAA4ADgAOgA7AD4APwA/AD8APgA9ADwAOgA8
ADsAOgA5ADsAOwA7ADoAOwA7ADoAOQA1ADMAMgAxADAAMAAxADEALgAqACUAIgAiACMA
IwAjACUAIwAhAB4AGQAYABYAFAAVABQAEwATABQAFAAUABQAEwASABIAEgASABEADwAO
AAwADAAMAAwADQANAA4AEAAUABUAFgAXABUAFQAVABUAEQARAA8ADQAQABIAEwAUABYA
GQAZABoAHgAfAB4AHQAdAB8AIAAfACMAJQAnACgAKAApACwALwAsACwALAArAC8AMgA0
ADUAMgAxADAALwAtAC4AMQA0ADIAMQAwADEAMAAwADAAMAAyADIAMgAzADAALwAtACsA
LgAwADEAMAAvAC0ALQAuADAAMwA1ADcAOAA3ADYANQA0ADMAMgAyADEAMgAyADIAMwA1
ADUANQA2ADgAOQA6ADsAPgA+AD8AQQBBAEAAPwA+AEAAQAA/AD8AQQBAAEAAQgBAAD4A
PgA/AD8APwA/AD4APAA7ADkANwA3ADkAOwA8ADkAOAA1ADQANAA1ADYAOAA7ADwAPQA+
AD4APgA+AD4AOwA6ADkAOQA2ADYANgA2ADYANgA1ADUAOAA4ADYANQA3ADUAMwAvACkA
IgAiACYAKAAuAEAAZACaANMAFQFqAcwBJwJ0Ar0C+wIgAywDDwO9AjUCjAHjAFsABADR
/73/u//D/8v/zf/U/+D/5//s//P/9//7////AQACAAQABwAIAAcACAAHAAgACQALAAoA
CwAMAAwADgAOAA4ADwAQAA8ADgANAAsACwALAAwACgALAAsADAAMAAsACgAKAAcABwAH
AAYABgAGAAYABgAFAAQABAAFAAIAAwACAAEAAAAAAAEAAQADAAQABAAEAAMAAgACAAEA
AAD//////////wEAAQABAAQABAAFAAUABgAHAAYABwAIAAkACgAMABEAEwAVABcAFwAY
ABsAHQAcABwAHAAeABwAHAAeAB8AIgAjACMAIwAjACMAIwAiAB8AHQAbABkAFwAXABcA
FgASABEADwANAA0ACwAKAAkABgAEAAMAAQABAP7/+v/4//X/9f/0//P/8v/v/+z/6P/k
/+L/3//c/93/3P/b/9v/2v/a/9r/2v/Z/9j/2P/Y/9b/1f/T/9L/zv/O/87/zv/Q/8//
z//Q/87/zf/M/8v/y//L/8v/y//H/8n/yf/J/8n/yv/K/8r/yf/L/8r/yv/N/83/y//J
/8r/zf/P/8//0f/R/9H/0P/N/83/z//R/8//0P/R/9H/0f/S/9L/0f/Q/8//zv/N/8v/
zP/P/9L/z//N/8v/y//J/8r/y//M/8n/yP/H/8f/x//H/8b/xf/F/8b/xv/E/8X/w//D
/8T/yP/H/8f/xv/D/8L/wf/A/8L/wv/D/8P/wf/A/7//v//C/8P/xP/G/8f/x//H/8f/
yf/I/8j/yf/M/8z/zP/M/8v/yv/I/8f/x//G/8b/yP/E/8L/wv/D/8X/xf/F/8T/xP/D
/8H/v/+7/7v/u/+6/7j/uP+2/7b/t/+5/7v/vv++/77/vv++/7//wP/B/8L/wf/A/7//
v/+8/7z/vP+8/7z/vP+7/7v/uv+6/7j/t/+3/7f/uf+7/73/uv+y/67/sP+2/8T/3v8E
ADUAawCuAAQBXwGoAekBJQJUAmgCXwIvAs0BRAGjABMAsv97/1//U/9T/1n/X/9k/2r/
c/+A/4v/k/+Z/53/m/+e/6b/q/+s/6v/rP+r/6z/rf+v/67/r/+w/7D/sP+w/7D/sf+1
/7X/tf+1/7X/tf+1/7b/tv+3/7f/uP+4/7f/tv+2/7b/t/+4/7j/tv+2/7b/tv+3/7b/
tv+3/7n/u/+7/7v/uP+4/7n/uf+4/7j/t/+2/7j/uP+5/7n/u/+7/7z/vf+7/73/vf+9
/7z/vP+9/73/wf/D/8P/xf/G/8f/yP/K/83/z//R/9P/1f/W/9n/2//b/9z/3f/g/+D/
4P/i/+P/4v/j/+P/4//l/+X/5f/k/+T/4//i/+H/4f/h/+H/4P/h/+H/4P/f/9v/2f/Y
/9f/0//S/9L/0f/R/87/yv/I/8X/xf/E/8P/xf/D/8H/vv++/77/vf+8/7v/uv+5/7n/
tv+2/7b/tv+1/7T/tP+0/7f/t/+2/7b/tv+2/7b/tv+0/7P/s/+0/7P/s/+z/7P/s/+z
/7P/s/+x/7P/s/+z/7H/sv+y/7L/sf+z/7L/sv+x/7H/r/+t/67/sf+z/7P/tP+1/7b/
tv+1/7X/t/+5/7j/uP+4/7f/tv+4/7n/uf+4/7f/tv+1/7P/tP+3/7r/tf+z/7H/sf+x
/7L/s/+0/7L/sv+y/7P/sf+x/7D/r/+v/7D/sP+u/6//rf+t/67/rf+r/6r/qf+t/7D/
r/+u/63/rP+q/6r/q/+r/6z/rP+s/63/q/+r/6v/rP+u/6//sP+x/7H/sP+w/7H/sP+w
/7D/sP+x/7L/sv+z/7H/sP+w/7L/rv+s/6z/rf+v/6//r/+u/6z/q/+p/6f/pf+l/6X/
pP+k/6b/pv+o/6b/pf+k/6T/pv+o/6r/rP+q/6r/qv+q/6r/qv+q/6v/qP+o/6j/qP+q
/6r/qf+p/6r/qv+o/6f/qf+p/6v/rf+t/6j/pP+i/6T/qP+y/77/2P8FADkAbgCyAAMB
VgGhAd8BFAI6Ak0CQQIDApYBCQFtAOr/l/9n/0//Sf9P/1v/ZP9q/2//eP9//4f/jf+T
/5n/nv+e/53/ov+n/6r/qf+q/6v/rf+v/7H/s/+0/7f/uP+5/7v/vP+7/7r/uf+7/7v/
u/+8/77/v/+//8D/vv+9/7z/vP/A/8P/xv/I/8f/xv/F/8T/xf/E/8T/xf/F/8f/x//H
/8b/xv/H/8f/x//I/8j/yP/K/8r/y//L/8n/yf/K/8v/zf/R/9P/1f/V/9T/1P/T/9T/
1f/U/9X/2v/d/+D/5P/m/+f/6P/p/+v/7P/v//H/9f/2//f/+v/8//z//v///wIAAwAD
AAMAAAD///7//P/9//3//f/9/wEAAwAFAAYAAgABAP///f/+//3//f/9//r/+P/3//X/
9v/0//H/8P/w//H/8f/x//H/7//t/+r/5f/i/97/2v/c/97/4P/j/+L/4v/i/+L/4//i
/+L/4v/g/9//3f/c/9v/3P/d/97/4P/h/+P/5v/m/+X/5P/j/+X/5f/l/+X/4//l/+X/
5f/m/+j/6f/q/+r/6//p/+j/6f/p/+f/5f/q/+//8//1//T/8//y//D/8f/z//f/+//5
//r/+//7//r//P/9//3//v/9//z/+//9//7/AQAEAAEA///9//3//f/+////AAD+//7/
/v/////////+//3///8AAAAA/v/9//v/+//8/wgAAwACAAAAAAAAAAAA/v/+///////+
//7//v///wMABQAHAAoACwALAAsACwALAAoACgALAA0ADgAPABAAEAAQAA8ADwANAAwA
DAAOAA0ADAANAA8AEQARABEAEAAQAA8ADQALAAcABwAHAAYABgAIAAgACgAJAAkACQAK
AA0AEAATABYAEwASABEAEAARABAADwAPABAAEAAQABAAEwAUABQAFQATABIADwANAAkA
DQARAA8ACwAKAAoABgAKABIAJgBKAHwAsQDxAEYBqgELAloCpQLrAhQDHgMDA7ECKQKC
AdcAUQD6/8X/rf+r/7P/v//J/8z/0P/Z/+L/6f/v//H/9//9/wAAAgAHAAgABwAIAAoA
DAAOABEAEgATABQAFAATABIAEQARABQAFQAWABcAGQAZABkAGgAaABsAGwAcAB0AHQAd
AB4AHgAfACAAIAAeAB4AHgAeAB8AHgAeAB8AHQAfAB8AHwAgACAAIQAhACMAJAAkACQA
IgAiACMAIwAkACUAJwApACsALQAtAC0ALQAsACwAKwAuADEAMgA1ADYANwA4ADoAPwBB
AEMARQBHAEgASwBNAFEAUgBTAFYAVABUAFYAVwBWAFcAVwBXAFkAWQBZAFgAVgBVAFQA
UwBRAFEAUQBQAFEAUQBQAE8ASgBHAEUAQwBEAEQARQBFAEMAPgA4ADQAMQAxADAALwAv
AC0AKwAoACYAJgAlACQAIQAgAB8AHwAeAB4AHgAeABsAGgAaABoAGwAbABoAGgAVABQA
EwASABQAEwATABQAFwAXABcAFwAVABUAFQAVABMAFQAVABUAEwAUABQAFAAVABcAFgAW
ABoAGwAaABkAHQAhACQAJQAkACMAIgAgACEAIQAjACUAIgAiACIAIQAhACIAIgAhACEA
IQAhACEAIQAiACUAKAAnACUAIwAjACAAIAAgACAAHwAeAB0AHQAbABsAGgAZABkAGgAa
ABgAFwAVABQAFgAWABYAFgAUABQAFQAVABIAEgASABMAEgARABAAEAASABMAFAAVABYA
FgAXABkAGAAYABgAGAAXABYAFAATABEAEAAQABIAEAAOAA4ADwAPAA8ADwAOAA8ADwAO
AA0ACgAJAAgABgACAAIAAAAAAP7///8AAAIAAwAEAAUABgAGAAYABgAGAAcABgAFAAUA
AwACAAEAAAACAAIAAQABAP///v/7//n/9//5//v/+//5//T/8P/y//b/+v8EABYAOABr
AKcA6AA6AZkB7gEzAnUCrALKAs0CowJDArgBEwF3AAYAw/+b/4v/jf+V/6H/pv+q/7H/
uv+//8f/z//R/9H/0P/U/9n/2v/b/+D/4f/i/+P/5f/m/+f/6P/o/+b/5v/m/+f/6f/p
/+n/6f/n/+f/5//o/+j/6f/p/+r/6v/p/+j/6P/m/+f/6P/o/+b/5v/m/+b/5//m/+b/
5//l/+f/5//n/+T/5P/l/+X/5//o/+j/6P/o/+j/6f/p/+f/5//o/+n/6P/p/+j/5//o
/+j/6f/p/+3/7//v//H/8P/x//L/9P/1//f/+f/7//v//P///wEAAwAEAAUACAAHAAYA
BwAHAAoADQAPABEADwAPAA8ADgAPAA8ADwAPAA8ADwAPAA4ACwALAAoACQAFAAMAAgAB
AAAAAAABAAEA///8//j/9v/1//X/9P/z//P/8f/v/+z/6v/q/+n/6P/n/+b/5f/l/+T/
5P/k/+T/4f/g/+D/4P/k/+X/5f/m/+T/5P/k/+T/5P/j/+P/5P/l/+X/5f/l/+P/4//j
/+P/3//h/+H/4f/f/+D/4P/g/+D/4//j/+T/5v/n/+b/5f/n/+n/6v/p/+n/6f/p/+j/
6P/p/+z/7//u/+7/7v/t/+z/7v/v/+//7v/t/+z/6//p/+r/7f/w/+v/6f/n/+f/6f/q
/+v/7P/r/+r/6f/p/+f/5//m/+X/5//o/+j/5v/l/+P/4//k/+b/5f/l/+X/5f/m/+X/
5P/j/+L/4P/g/+H/4f/g/+D/4P/h/+P/4//j/+T/5P/l/+b/5//p/+j/6P/p/+r/6v/q
/+r/6v/q/+n/6f/n/+b/5v/o/+b/5P/k/+X/5P/j/+L/4P/k/+X/5f/l/+L/4f/g/97/
2v/a/9j/2P/X/9f/1//Y/9v/3P/d/97/3v/e/97/3v/d/9z/2//b/9n/2P/X/9b/1//Y
/9j/2f/Y/9j/1v/V/9H/0//T/9P/1f/U/9D/zv/Q/9j/5P/6/xwARwB3ALQAAAFRAZoB
2wETAkACXAJfAj0C6QFsAdMAQwDc/5//ff9t/23/cf93/4D/iP+R/5r/o/+v/7X/t/+5
/7r/vP+//8L/w//E/8b/yP/K/83/zf/N/83/zP/O/87/zv/P/9D/z//O/83/z//P/8//
0P/R/9P/1P/W/9X/0//R/9D/0v/T/9T/1P/W/9b/1v/W/9T/0v/R/9H/0//V/9X/1f/W
/9b/1//X/9f/2P/Y/9j/2P/Y/9n/2f/Z/9n/2v/b/93/3//f/9//4P/g/+H/4f/l/+f/
5//p/+j/6f/q/+z/8P/z//b/+f/6//r//P/9/wAAAgAEAAgABgAGAAgACQALAA0ADgAP
ABAAEQASABIAEgARABAADwANAA0ADQAMAA0ADwAQABEAEAAPAA8ADwAKAAgABwAFAAcA
BgAEAAQABQAFAAQAAwADAAEA///8//3/AAACAAQABQAEAAMAAwAFAAYABwAIAAkACAAI
AAgACQAJAAgACAAJAAoACwAMAAoACQAJAAoACAAHAAYABQACAAEAAAD///v//f/9//3/
//8AAA==
         </WaveFormData>
      </LeadData>
      <LeadData>
         <LeadByteCountTotal>10000</LeadByteCountTotal>
         <LeadTimeOffset>0</LeadTimeOffset>
         <LeadSampleCountTotal>5000</LeadSampleCountTotal>
         <LeadAmplitudeUnitsPerBit>4.88</LeadAmplitudeUnitsPerBit>
         <LeadAmplitudeUnits>��V</LeadAmplitudeUnits>
         <LeadHighLimit>2147483647</LeadHighLimit>
         <LeadLowLimit>268435456</LeadLowLimit>
         <LeadID>V6</LeadID>
         <LeadOffsetFirstSample>0</LeadOffsetFirstSample>
         <FirstSampleBaseline>0</FirstSampleBaseline>
         <LeadSampleSize>2</LeadSampleSize>
         <LeadOff>FALSE</LeadOff>
         <BaselineSway>FALSE</BaselineSway>
         <ExcessiveACNoise>FALSE</ExcessiveACNoise>
         <MuscleNoise>FALSE</MuscleNoise>
         <LeadDataCRC32>290547056</LeadDataCRC32>
         <WaveFormData>
AAAAAAAAAAD+//7//v/+//v/+v/5//j/+P/4//j/+P/2//b/9v/2//b/9v/2//b/9P/0
//T/9P/0//T/9P/0//b/9v/2//b/9v/2//b/9v/0//T/9P/0//P/8v/x//D/8f/y//P/
9P/y//L/8v/y//X/9v/3//j/9v/2//b/9v/4//j/+P/4//b/9v/2//b/9v/2//b/9v/4
//j/+P/4//r/+v/6//r//P/8//z//P/8//z//P/8//z//P/8//z/+v/6//r/+v/8//z/
/P/8//z//P/8//z/+v/6//r/+v/8//z//P/8//r/+v/6//r/+//8//3//v/9//z/+//6
//z//P/8//z//P/8//z//P/8//z//P/7//v//P/8//v//P/9//7////9//7//v////3/
/f/+////AAABAAMABAACAAIAAgACAAQAAwADAAMAAgACAAEAAQACAAMABQAGAAMAAgAC
AAIAAAD///z/+v/7//z//f/7//n/+P/4//j/+//7//z//v/+//////8AAAAAAAAAAP//
/v/+//z/+v/4//n/+f/6//z/+v/6//r/9//3//b/9f/1//f/+f/3//D/7P/s/+//8//+
/xQANABaAIIAswDqAB4BQAFhAYMBnwGvAa8BmgFzATkB8QCnAGYAKgD6/97/0//P/87/
0P/S/9P/2P/f/+D/4P/d/+H/5f/o/+z/8f/z//T/8v/x//L/8f/z//P/8//z//H/8v/y
//L/9P/0//T/9P/2//b/9v/2//X/9P/1//X/9v/3//j/+P/2//f/+P/4//r/+v/7//v/
/f/9//3//f//////AAAAAAAAAgACAAIA///+//3//P/+//7//v///wEAAwAGAAgABwAH
AAYABgAKAAoACwALAA4ADgAOAA8ADgAOAA0ADgASABYAGQAbABoAGwAcAB4AIAAiACMA
JAAlACYAKAArAC0ALgAvAC8ALgAtAC0ALAAuAC8AMAAxAC8ALwAxADEALwAvADEAMQAv
AC8ALQArACwAKwAsAC0AKwAqACkAKQAlACMAIQAgACEAIQAhACAAIgAgACAAHwAeABwA
HAAdABwAHAAcABwAGwAaABgAFwAZABkAGQAZABcAFwAXABYAFAAUABMAEwATABMAEQAR
ABIAEgASABIAEgATABMAFAAUABIAEAANAA8AEAASABQAFQAVABUAGQAYABcAFgAVABYA
FQAUABQAFAAUABQAFAASABIAEgATABEAEQARABEAEQASABMAFAASABIAEwATABUAFAAS
ABIAEAAQABAAEAAOAAwACgAIAAoACwALAAsACAAIAAkACQAIAAgACAAHAAcABwAHAAcA
BwAHAAYABgAIAAgABwAHAAcABwAGAAQABAAEAAQABQAFAAYABgADAAMAAwADAAMAAwAE
AAQABQAFAAUABgAFAAUABQAGAAcACAAJAAoACgAKAAkACQAJAAgACAAHAAcABwAHAAgA
BgAFAAQABAAEAAQAAwAAAPz//P/8//z/+f/5//j/+P/6//v/+//8//7/AAABAAEA///+
//3//P/7//r/+v/4//j/+P/5//n/+f/4//X/9P/2//X/9f/0//X/8//x//H/7//s/+z/
7P/r/+//+P8GAB4AQgBqAJUAzAAEASwBSQFpAYUBlQGbAZIBdwFHAf0AqwBmADAAAADe
/8//y//K/8r/zP/L/87/z//U/9r/2//b/93/5P/o/+n/6f/q/+n/6f/r/+v/7f/t/+3/
7f/s/+z/6//q/+z/7P/s/+z/6v/q/+r/6v/o/+j/6v/r/+n/6f/p/+j/6P/p/+r/6v/o
/+j/6f/p/+f/5//n/+f/6f/p/+r/6v/n/+j/5//m/+X/5P/j/+L/5P/k/+T/5f/n/+f/
6P/o/+r/6//r/+z/6//q/+r/6f/q/+r/6v/r/+//8P/w//L/9f/4//r/+//7//v/+//8
//3/AAACAAQABAAEAAUABwAGAAYABgAFAAYABwAJAAoACwALAAsACwAKAAkACgAJAAcA
BwAJAAkABwAHAAUAAwACAAEAAgADAAEAAAD/////+//5//f/9v/3//f/9//2//b/9P/0
//P/8v/w//D/8f/w//D/8P/w//D/8P/v/+//8f/x//H/8f/z//P/8//y//L/8v/x//H/
8f/x/+//7//v/+7/7f/s/+n/6f/o/+j/6v/q/+r/6f/n/+b/5v/m/+j/6f/q/+//7v/t
/+z/6//q/+n/6P/o/+f/5v/l/+T/4//k/+X/5//n/+f/5//n/+j/6P/o/+j/5P/k/+X/
5f/l/+T/4v/i/+H/4P/f/97/3f/c/9v/2v/Z/9n/2P/X/9j/2P/Z/9n/2P/Y/9j/1//V
/9X/1f/V/9f/1//W/9b/2P/Y/9f/1//V/9X/1f/V/9X/0v/O/9D/0P/Q/9D/zv/N/83/
zP/K/8n/yP/H/8n/yf/K/8r/zP/N/87/0P/R/9H/0f/S/9L/0v/S/9L/0P/Q/8//z//N
/8z/zP/L/8v/y//L/8z/yv/J/8j/yP/G/8b/xf/C/8D/wP/A/8D/uv+5/7f/tv+4/7n/
uf+6/7z/vv+//7//vv++/77/vv+7/7r/uv+4/7j/uP+5/7n/vP+8/7r/uv+4/7f/t/+2
/7X/tf+1/7P/sf+u/6j/pv+n/63/tv/C/9j/8v8SAD8AcACkANIA8wALASMBOQFDAUAB
LQEFAccAdQAmAOr/vv+a/4f/gf+C/4L/gv+F/4j/i/+Q/5T/k/+V/5f/mv+e/5//n/+g
/6D/n/+g/5//oP+h/6L/o/+i/6L/of+g/6D/oP+g/6D/nv+e/57/nv+g/6D/ov+j/6X/
pf+l/6T/pP+l/6b/pv+m/6b/p/+n/6f/p/+n/6f/pf+l/6b/pv+l/6j/qf+q/6r/qv+q
/6r/qP+m/6T/o/+l/6X/pv+m/6j/qf+p/6r/qv+q/6v/q/+t/67/r/+x/7L/sv+x/7L/
s/+2/7j/uf+8/73/vv/A/8H/xP/G/8j/y//M/87/0f/R/9L/0//T/9X/1f/W/9b/1//X
/9f/1//Y/9n/3P/d/97/3//i/+P/4//j/+H/3//e/93/3v/f/+H/4P/f/9//3v/d/9z/
3P/a/9n/2P/W/9j/1v/W/9X/1v/U/9T/1f/V/9T/0//S/9P/1P/U/9X/1v/X/9j/2f/Z
/9n/2f/Y/9v/3P/c/93/2//b/9n/2f/a/9r/2v/a/9v/3f/e/+D/4f/g/9//3f/e/97/
3//g/+P/4//j/+f/5f/j/+H/3//f/9//3//g/+L/4v/i/+L/4P/g/+D/4f/h/+H/4f/h
/+D/4P/g/+D/3//g/+L/4//g/97/2//a/93/3v/f/+D/3f/c/9v/2v/a/9v/2//b/9z/
3v/h/+P/4v/i/+L/4f/f/9//3//f/+D/4f/h/+L/4P/g/9//3//j/+H/4//m/+X/5P/j
/+L/3v/d/93/3P/d/93/3f/d/+D/4f/j/+T/4//j/+P/5P/l/+X/5f/m/+b/5v/m/+b/
6P/q/+v/7f/r/+r/6v/p/+v/6//r/+z/7f/t/+3/7v/r/+r/6P/k/+T/5P/k/+T/4f/h
/+D/4P/h/+P/5P/m/+b/6P/p/+n/6//s/+3/7v/r/+r/6v/o/+j/6P/p/+n/6P/o/+b/
5v/p/+n/6v/q/+n/5//n/+f/5f/k/+D/4P/l/+v/9P8EAB4AQgBsAJsA1AAMATIBUwFz
AYsBlwGXAYwBcwE5AecAlwBWACAA7v/Q/8v/zf/M/8j/xv/F/8b/zf/S/9b/1f/V/9n/
3v/i/+X/5f/k/+f/5//p/+n/6//r/+v/6//p/+r/6v/q/+j/6P/o/+j/6P/o/+j/6P/p
/+r/7f/v/+7/7f/s/+r/6f/p/+n/6P/q/+r/6//r/+n/6f/p/+n/6//r/+z/7P/o/+r/
6v/q/+z/7P/s/+z/7v/u/+7/7//w//H/8//0//T/9f/1//b/+P/4//n/+f/4//j/+P/5
//3/AAACAAYABAAGAAcABwALAA0ADwASABQAFgAXABgAGAAYABkAGwAbABwAHQAdAB0A
HQAeAB4AIAAhACIAIwAhACEAIwAjACUAJQAnACcAJAAjACAAHQAeAB0AHgAfAB8AHgAd
AB0AGQAXABUAFAAVABUAFQAUABYAFAAUABMAEAAOAA4ADwAOAA4ADgAOABAAEAAPAA8A
EQARABEAEQATABMAEwASABEAEAAOAA0AEAARABAAEQAQABAAEAAQAA8ADwAOAA4AEwAU
ABUAFQATABIAEgASABQAFQAWABsAGwAbABsAGwAZABcAFQAUABcAGAAZABoAGgAaABoA
GwAZABkAGQAZABgAGAAYABgAFAAUABUAFQAXABYAFAAUABQAFAAUABQAEwASABEAEAAQ
ABEAEQARAA4ADgAPAA8ADwAQABEAEQARABEAEQARAA8ADQAMAAwADgAOAA4ADgAOAAsA
CwAMAAwACQAJAAkACQAJAAkACgAKAA0ADQANAA4ADQANAA0ADgAOAA4ADgAOAA4ADgAN
AA0ADQAMAAwACwALAAsACwAMAAwACwAKAAoACAAIAAcABAADAAQABQAGAAIAAQD///7/
AAABAAEAAgAEAAYABwAHAAYABgAGAAYABwAGAAYABAAAAAAAAQABAAAAAAD+//7//v/9
//3//P/7//v/+//7//n/+v/4//T/9//9/wQAEAAmAEgAbgCdANYADAE2AVMBbwGLAaEB
pwGeAYUBVQELAbcAbgAyAAAA4P/V/9P/0v/S/9T/0//U/9f/2v/c/9//4f/l/+b/6P/r
/+3/7v/t/+3/7//v/+//7//v/+//7//w//D/8P/w//D/8P/w//L/8v/y//L/8P/w//L/
8//x//H/8f/w/+7/7//w//D/8P/w//H/8f/x//H/8f/x//H/8f/y//L/7//w/+//7v/w
//D/8P/w/+7/7v/u/+//7//v//D/8P/w//H/8f/y//L/8v/z//P/9f/2//f/+f/7//z/
/P/+////AgAEAAUABQAFAAUABgAGAAgACQAKAAgACAAJAAsACwAMAA0ADQANAA0ADgAO
AA4ADQAMAAsADQANAA8ADwAOAA0ADgANAAwACwAIAAUABQADAAMAAwADAAIAAQABAAIA
AQAAAAAA/P/7//r/+P/4//b/9v/1//L/8P/w//H/8f/w/+//7v/w//D/7//v/+//7//v
/+//8f/x//H/8P/v/+7/7P/r/+z/7f/s/+3/7//w//H/8v/v/+//7v/u/+7/7v/u/+3/
7//u/+7/7v/t/+3/7f/x/+//7//v/+//7//v/+//8P/u/+7/7v/u/+r/6v/q/+v/6v/p
/+j/5//l/+T/4//i/+D/4P/h/+H/4f/g/97/3v/g/+D/4P/g/9z/2v/Y/9b/1P/V/9X/
1f/U/9T/1f/V/9b/1v/W/9X/1f/V/9X/1f/T/9P/0v/S/9L/0v/S/9L/0v/S/9L/0f/R
/9L/0v/R/9H/0f/R/9H/0f/S/9L/1f/V/9X/1v/W/9X/1P/U/9b/1v/W/9b/2P/Y/9f/
1//X/9b/1v/V/9P/0//T/9T/0//R/8//zv/O/87/zf/K/8r/yv/K/8r/xv/F/8P/wv/A
/8H/wf/C/8f/yv/M/83/zv/O/87/zv/N/8z/zP/K/8j/yP/J/8n/yv/K/8j/yP/K/8n/
yf/I/8v/zf/N/8n/w//A/8L/wP/D/8f/zP/U/+r/CgAsAFUAhgDAAO4ACwEjAT8BVwFh
AV4BSwEnAekAlQBEAAoA4P/A/63/qf+q/6j/qP+r/6z/sf+4/7r/vf/D/8f/xv/K/83/
zf/M/87/z//S/9P/0//T/9P/0//T/9T/1P/U/9L/0v/S/9L/0P/Q/9D/0P/O/87/0P/R
/9P/0//T/9L/0v/T/9T/1P/U/9T/1f/V/9f/1//X/9f/2f/Z/9r/2v/Y/9r/2v/a/9r/
2v/a/9r/2P/Y/9j/2f/Z/9n/2v/a/9f/1//W/9b/1//W/9b/1f/U/9T/1P/V/9X/1v/W
/9j/1v/Y/9n/2f/d/9//4f/k/+b/6P/p/+r/6v/q/+v/7f/r/+z/7f/t/+3/7f/u/+7/
8f/x//H/8f/v/+//8f/x//P/8//1//X/8//z//H/7//r/+n/6f/p/+v/6v/p/+n/5v/j
/+D/3v/f/9//3//e/9//3v/f/9//3P/a/9r/2//e/97/3v/e/9z/3P/b/9v/3f/d/93/
3f/d/93/3f/c/9r/2v/Z/9n/2f/Z/9f/1//b/9z/3f/e/93/3f/c/9z/3f/c/9v/2f/c
/9z/3f/e/97/3f/c/9//3f/d/93/3f/e/93/3P/c/9v/2v/Z/9j/2P/Y/9j/2f/b/9v/
2//b/9r/2v/a/9r/2P/Y/9n/2f/Z/9j/1v/W/9b/1v/W/9b/1//Y/9n/2v/a/9v/2//b
/9r/2v/b/9v/2v/a/9r/2f/X/9f/1//X/9f/1//W/9b/1v/Y/9b/1P/S/9D/zv/O/8//
0f/S/9D/z//O/83/y//L/8z/zP/P/8//z//Q/9H/0f/R/9L/1P/U/9T/1P/T/9L/0P/P
/9H/0P/Q/8//zf/N/83/zv/R/9H/0f/S/9H/0P/O/8r/x//G/8X/xP/C/8P/w//E/8T/
xf/F/8b/yP/K/8v/y//O/87/zv/O/8z/yv/J/8b/xv/G/8f/x//I/8j/xv/G/8j/x//H
/8b/xf/F/8n/yf/F/8L/wP/A/8P/yf/S/+L//v8gAEoAeQCyAOYACgEnAUcBYwFzAXkB
bAFNARUBxQBzADQA+v/I/6z/q/+r/6j/qP+o/6X/pP+l/6z/sv+1/7n/vf++/7z/v//B
/8T/x//H/8n/yf/M/83/zv/P/83/zv/O/87/0f/S/9P/1P/S/9L/0v/S/9P/1P/X/9n/
2//b/9v/2v/a/9v/3P/c/93/3v/g/+H/4//j/+P/4//j/+P/5P/k/+T/5v/m/+b/5//o
/+n/6v/q/+r/6v/r/+v/6//s/+z/7v/v/+//8P/w//D/8f/x//P/9P/1//f/+f/6//r/
/P/9/wAAAgADAAUABwAJAAwADwASABQAFgAUABQAFQAXABoAHAAeAB8AHQAdAB4AHgAh
ACEAIQAhAB8AHwAhACEAIQAhACMAIwAhACEAHwAdAB0AGwAbABsAGgAYABYAFQASABEA
EAAQABIAEwAUABQAEQAOAA0ACwALAAoACwANAA4ADgAOAA4AEAAQAA8ADwANAA0ADQAN
AAwACwAKAAgACwAMAAwADQAPAA8ADQANAA4ADgAOAA4ACgAJAAcABgAIAAgACAAHAAgA
CAAJAAoACQAJAAkADQAMAAsACgAJAAsACwALAAwADgAOAA4ADgAMAAwADAANAA4ADwAQ
ABEADgAOAA4ADgAMAAwADQANAA4ADgANAA4ADgAOAA4ADgAOAA4ADgAOAAsACwAKAAkA
CQAKAAwADQAMAAwADAALAA0AEQARABEAEgARABAADwAOAAsACwAMAAwADAANAA4ADwAN
AA0ADgAOAA0ADQANAA4AEQARABEAEgAQABAAEAAQABEAEgASABMAEwASABIAEQARABEA
EQASABIAEQAQABAADwAOAAwACAAIAAoADAAOAAkACQAIAAgABgAHAAcACAANABAAEgAT
ABQAFAAUABQAEgAQAA8ADAAKAAoACwALAAoACgAIAAgACgAJAAkACAANAA0ACwAJAAEA
+P/6//7/AwAHABIAKgBMAG4AlgDJAAQBNgFaAXkBlwGtAbUBswGiAX8BQQHxAKMAYgAs
AAQA8P/t/+f/4v/k/+j/6f/s//H/8v/y//X/9//3//r/AAABAAMABgAFAAUABwAHAAUA
BQAFAAUABgAIAAkACgAKAAoACgAKAAoACgAKAAoACAAIAAoACwANAA0ADQAMAAwADQAO
AA4ADAAMAA0ADQANAA0ADQANAAsACwAMAAwACAAKAAoACgALAAwADQAOAA4ADgAOAA8A
DgANAA0ADAAOAA8ADwAQABIAEgATABMAFAAUABQAFQAVABYAFgAYABoAHgAhACMAJgAn
ACgAKgAsAC4ALwAwAC4ALgAvADEAMwA2ADkAOwA9AD0APgA+AD8APwA/AD8APQA9AD8A
PwA+AD0APgA9AD0APQA7ADkAOQA3ADcANwA3ADYANQA1ADIAMQAwADAALgAtACwAKgAp
ACYAJQAjACIAIAAgACEAJAAkACQAJAAiACIAIQAhAB8AHwAfAB8AHAAbABoAGAAZABoA
GgAbABkAGQAXABcAGAAYABgAGAAXABcAFgAWABgAGAAYABcAGQAYABgAGAAZABkAGQAd
ABwAGwAaABkAGQAZABkAGgAYABgAGAAYABgAGAAYABkAGQAZABkAGQAWABYAFgAWABQA
FAAVABUAFwAWABQAFAASABIAEgASABEAEAAPAA4ADAANAA0ADQAOAA4ADwAPAAwADAAM
AAsADQANAA0ADAALAAoACQAIAAcABwAIAAgABwAHAAcABwAJAAkACgAKAAsACwALAAwA
DQANAA0ADgAOAA4ADgAOAA0ADAAKAAkACQAIAAgABwAGAAUABAAEAAYABQAEAAQAAgAC
AAEA/v/6//r/+v/6//X/9f/0//T/9v/3//f/+P/4//r/+//7//z//P/8//z/+//6//r/
+P/4//j/+f/5//n/+P/1//T/8v/x//H/8P/v/+3/7f/v//H/7v/o/+T/5f/p//D/AAAa
ADoAXgCHAL4A9gAiAT8BWwF1AYUBiQGAAWcBOwHzAJ0AVAAeAPL/0P/B/7v/uP+2/7b/
u//C/8f/yv/O/9H/0f/R/9j/3P/f/93/3P/b/9v/3f/d/9z/2//a/9n/2f/a/9r/2v/c
/9z/3P/c/9r/2v/a/9r/2P/Y/9r/2//b/9v/2//a/9r/2//c/9z/2v/a/9v/2//b/9v/
2//b/93/3f/e/97/2v/c/9z/3P/a/9r/2v/a/9z/3P/c/93/2//b/9z/3P/a/9v/2//c
/93/3P/c/9v/3v/e/97/3//h/+L/4v/k/+f/6v/s/+3/7v/v//D/8v/z//b/+P/6//r/
+v/7//3//v8AAAIAAwAFAAUABgAGAAkACQAJAAkABwAHAAkACQAHAAcACQAJAAcABwAF
AAMAAwABAAEAAQD///7//f/9//r/+f/4//j/+P/3//b/9P/1//T/9f/1//b/9P/0//X/
9v/2//b/9v/2//b/9f/1//b/9//4//n/+f/5//n/+P/4//j/9//3//f/9//1//X/9v/2
//b/9v/3//f/9v/2//b/9v/2//X/9f/0//T/9P/0//P/8v/1//P/8//z//P/9f/1//X/
9v/3//j/+f/6//f/9v/1//X/8//z//P/8//y//L/8v/y//D/8P/x//H/7//u/+z/7P/s
/+z/7P/s/+n/6P/n/+b/5v/n/+f/5//k/+T/5f/l/+T/5P/k/+P/4v/h/+D/3//l/+b/
5P/k/+T/5P/j/+P/5P/k/+T/5f/m/+f/5v/l/+X/5P/l/+X/5f/m/+X/5f/l/+b/5P/k
/+T/5P/i/+L/4f/h/+H/4P/g/9//3//f/9//4P/g/9//3v/e/97/3v/d/9r/2P/Y/9j/
2P/Z/9v/3P/e/9z/3f/d/97/3v/g/+H/4f/g/+D/4P/g/+H/4P/g/97/3f/e/+D/4f/f
/97/2//a/9z/2//b/9r/2//Z/93/4//f/9r/2v/a/9n/2f/e/+T/9v8WADwAXwCKAMAA
9gAdATsBVwFvAX8BggF1AVUBIwHXAIQAQAAKAN7/wf+5/7j/uP+2/7X/tv+7/8D/xP/H
/8v/z//O/8z/y//N/87/zf/N/8//z//P/8//z//P/9D/0v/T/9T/0v/S/9L/0v/P/87/
zf/M/87/zv/Q/9H/z//P/8//zv/R/9P/1f/W/9b/1v/X/9f/1//X/9f/1//V/9X/1v/W
/9b/2P/Y/9j/2v/a/9r/2v/Y/9j/2P/Z/9f/1//Y/9j/2//d/97/4P/k/+T/5f/l/+P/
4v/h/+H/5P/m/+f/6v/r/+7/8P/x//L/8//0//b/+//+/wAAAgAAAAAAAQADAAUABgAH
AAcABgAFAAUABAADAAMAAwADAAYACQAOABEADgANAA4ADQANAA0ACwAJAAcABQAFAAUA
CAAIAAgACQAGAAUABAAEAAQABQAGAAYAAgD+//z/+f/4//b/9v/3//r/+v/6//r/+//8
//z//f/9//3//f/9//z/+//6//j//P/+////AQABAAEA/////wAAAAAAAAAA//////7/
/v8AAAAAAAD//////v/+//7//v/9//z///8BAAEAAQABAAMAAwADAAQABAAEAAQABAAE
AAQABAAFAAUABQAFAAUABAAEAAQABAAFAAYACAAJAAgABgADAAIABAAEAAQABAADAAIA
AQAAAAEAAwAEAAUABgAGAAcABwAEAAQABAADAA0ABwAEAAYABgAGAAYABQAFAAYABgAD
AAMAAwADAAUABwAKAAwACwALAAsADAAMAAsACgAKAAwADAAMAAwACgAKAAkACQAJAAgA
CAAHAAgACQAKAAwADgANAAwADAAMAAwACwAIAAUABAADAAIAAgADAAMABAADAAMAAgAC
AAcACgAMAA0ADgAOAA4ADgALAAoACgAIAAgACAAJAAkADAAMAAoACgAJAAcABgAEAP//
AwAFAAMA/f/8//z/+v/7/wEAEAAoAEgAZgCOAL8A+AAsAVIBcwGTAakBswGzAaIBfQFB
AfEAowBgACgA+v/k/+H/4//g/97/3P/f/+L/5//s/+7/8f/1//f/+v/+/////f/8//3/
/f//////AQADAAUABwAFAAQAAgAAAAEAAgADAAQABAAEAAQABAACAAIABAAFAAgACQAK
AAoADAANAA4ADgANAAwADAALAA0ADQANAA0ADAALAAsACgAJAAwADQAOAAwADAAMAAwA
DQAOAA8AEQAPAA8AEAAQABMAFQAWABgAGQAYABgAFwAZABoAGwAdAB8AIAAgACIAIQAk
ACYAJwAoACkAKgAsADEANAA2ADgANwA2ADYANwA5ADoAOwA7AD0APQA+AD4APwA/AD8A
PwA9AD0APwA/AEEAQQBDAEMAQAA/ADwAOQA5ADkAOwA9ADsAOAA1ADMAMgAxADAAMAAw
AC8ALgAsACoAKAAoACcAKAAmACYAJwAnACYAJQAkACIAIgAhACEAIQAhACEAIQAeAB0A
HAAaABgAGAAXABcAGQAZABcAFwAXABYAFQAUABQAFQAVABYAFgAWABYAFQAUABIAEQAQ
ABIAEwAUABkAGQAZABkAGQAXABUAEwASABIAEgASABIAEAAQABAAEQAPAA8ADwAPAA4A
DgAOAA4ADgAOAA8ADwAPAA4ADAAMAAoACgAKAAoACQAIAAcABgAGAAcABwAHAAUABAAE
AAMABAACAAIAAgACAAIAAgABAAEAAgACAAEAAQABAAEAAAD//////v8BAAEAAQACAAUA
BQAFAAYABAAEAAQABAAEAAQAAwADAAUABAAEAAMAAQABAAEAAgACAAEAAAAAAAIAAgAB
AP7/+v/6//r/+v/3//f/9v/2//T/9f/1//b/+P/6//v/+//6//r/+v/6//v/+v/6//j/
9P/0//X/9f/4//j/9v/2//P/8f/w/+7/7//v/+3/7f/t/+r/5v/o/+n/7f/0//7/EgA2
AFwAhQC2AO4AHAE5AVcBdQGHAY0BigFzAUcBBQGzAGgALgD+/9j/yf/H/8b/xP/E/8X/
xv/H/8z/0v/V/9P/0//W/9j/2f/b/97/4f/h/+P/4//h/+H/4f/h/+H/4v/i/+L/5P/k
/+T/5P/j/+L/4f/g/+D/4P/i/+P/4f/h/+H/4P/g/+H/4v/i/+D/4P/h/+H/3//f/9//
3//h/+H/4v/i/97/4P/g/+D/4P/g/+D/4P/i/+L/4v/j/+L/4f/h/+D/3v/f/9//4P/h
/+D/4P/f/+D/4P/g/+H/4v/i/+H/4v/h/+T/5v/n/+f/5//n/+j/6v/s/+3/7v/t/+z/
7P/t/+7/8P/y//P/8f/x//L/8v/1//X/9f/1//X/9f/3//f/9v/1//b/9f/y//H/7v/r
/+z/6//s/+3/6//q/+n/6f/n/+X/4//i/+D/3//e/9z/3P/a/9r/2f/W/9T/1P/V/9X/
1P/T/9L/0v/S/9H/0f/S/9P/1P/V/9T/0//S/9D/0f/S/9L/0//T/9P/0f/R/9L/0v/S
/9L/z//P/87/zv/O/87/zv/N/8//zv/O/87/0P/R/9L/1//U/9P/0v/R/9H/0f/R/9L/
1P/U/9T/1P/Q/9D/0P/R/9H/0f/R/9H/0P/Q/9D/0P/Q/9D/0f/R/9D/zv/L/8r/zP/M
/8z/zP/N/8z/y//K/8r/y//L/8v/yv/K/8v/y//I/8j/yP/H/8X/xf/F/8X/xf/E/8L/
wv/C/8L/wP+//7//vv+9/73/vf+9/73/vf++/77/vf+9/73/vv/B/8H/wf/C/8L/wv/C
/8L/xP/E/8P/w//D/8L/wv/B/8H/wf/B/8L/xP/D/8L/wv/F/8b/xv/E/8D/wP/A/8D/
u/+7/7r/uv+5/7n/uP+4/7r/vP+9/73/wP/A/8D/wP/A/8D/wf/A/77/vv+//7//wf/C
/8H/wv/E/8P/w//C/8H/wf/B/8P/xf/E/8D/vv/B/8f/0P/e//j/FgA4AGEAlADMAPgA
FQExAUsBYQFrAWoBVQEvAe8AnwBSABoA6v/I/7f/sf+w/67/sP+1/7j/vf/C/8b/x//J
/8v/zP/Q/9H/z//Q/9L/0//W/9f/1v/V/9T/0//T/9T/1P/U/9L/0v/S/9L/1P/U/9T/
1P/W/9b/2P/Z/9j/1//W/9T/1//Z/9v/3P/c/9z/3f/d/9z/2//a/9n/2v/b/93/3v/c
/97/3v/e/97/3v/e/97/3v/e/97/3//d/93/3v/e/+D/4f/h/+L/5P/k/+X/5f/p/+r/
6//t//H/8v/y//T/9f/4//r/+//8//3//v8AAAEABAAGAAgACgAKAAsADQANAA4ADwAP
ABIAEwAVABYAFgAVABQAEwASABEAEgARAA8ADwARABEAEwATABEADwANAAsACwALAAkA
CAAHAAcABgAFAAQABAACAAEAAAD+/wAAAAACAAMAAwACAAMABQAGAAYABgAGAAQABAAD
AAMABAAFAAYABwAFAAUABQAEAAYABgAFAAUAAgD///r/9//2//b/9v/2//X/9f/0//T/
+P/4/w==
         </WaveFormData>
      </LeadData>
   </Waveform>
</RestingECG>
