# Supplementary material for: Detection of Left Atrial Enlargement Using a Convolutional Neural Network-Enabled Electrocardiogram
Source: Front Cardiovasc Med. 2020 Dec 17;7:609976. doi: 10.3389/fcvm.2020.609976 (PMC7773668; doi:10.3389/fcvm.2020.609976)
Supplement: Supplementary file 1 [file Data_Sheet_1.ZIP › hyp/1802016031_8780_00000003.XML]

<?xml version="1.0" encoding="Windows-1252"?>
<!DOCTYPE RestingECG SYSTEM "restecg.dtd">
<RestingECG>
   <PatientDemographics>
      <PatientID>1802016031</PatientID>
      <PatientAge>66</PatientAge>
      <AgeUnits>Years</AgeUnits>
      <Gender>Male</Gender>
      <PatientLastName>liangjianping</PatientLastName>
   </PatientDemographics>
   <TestDemographics>
      <DataType>Resting</DataType>
      <Site>1</Site>
      <AcquisitionDevice>MAC55</AcquisitionDevice>
      <Status>Unconfirmed</Status>
      <Priority>Normal</Priority>
      <AcquisitionTime>09:08:30</AcquisitionTime>
      <AcquisitionDate>08-06-2015</AcquisitionDate>
      <CartNumber>1</CartNumber>
      <AcquisitionSoftwareVersion>009C</AcquisitionSoftwareVersion>
      <XMLSourceVersion>MAC5000 v1.0</XMLSourceVersion>
   </TestDemographics>
   <RestingECGMeasurements>
      <VentricularRate>64</VentricularRate>
      <AtrialRate>64</AtrialRate>
      <PRInterval>150</PRInterval>
      <QRSDuration>106</QRSDuration>
      <QTInterval>404</QTInterval>
      <QTCorrected>416</QTCorrected>
      <PAxis>37</PAxis>
      <RAxis>12</RAxis>
      <TAxis>42</TAxis>
      <QRSCount>10</QRSCount>
      <QOnset>222</QOnset>
      <QOffset>275</QOffset>
      <POnset>147</POnset>
      <POffset>208</POffset>
      <TOffset>424</TOffset>
      <ECGSampleBase>500</ECGSampleBase>
      <ECGSampleExponent>0</ECGSampleExponent>
   </RestingECGMeasurements>
   <Diagnosis>
      <Modality>Resting</Modality>
         <StatementCount>2</StatementCount>
         <LabelText>12SL ��ϳ���</LabelText>
      <DiagnosisStatement>
         <StmtFlag>ENDSLINE</StmtFlag>
         <StmtText>�������</StmtText>
      </DiagnosisStatement>
      <DiagnosisStatement>
         <StmtFlag>ENDSLINE</StmtFlag>
         <StmtText>���� ECG</StmtText>
      </DiagnosisStatement>
   </Diagnosis>
   <Waveform>
      <WaveformType>Rhythm</WaveformType>
      <WaveformStartTime>0</WaveformStartTime>
      <NumberofLeads>8</NumberofLeads>
      <SampleType>CONTINUOUS_SAMPLES</SampleType>
      <SampleBase>500</SampleBase>
      <SampleExponent>0</SampleExponent>
      <HighPassFilter>16</HighPassFilter>
      <LowPassFilter>150</LowPassFilter>
      <ACFilter>NONE</ACFilter>
      <LeadData>
         <LeadByteCountTotal>10000</LeadByteCountTotal>
         <LeadTimeOffset>0</LeadTimeOffset>
         <LeadSampleCountTotal>5000</LeadSampleCountTotal>
         <LeadAmplitudeUnitsPerBit>4.88</LeadAmplitudeUnitsPerBit>
         <LeadAmplitudeUnits>��V</LeadAmplitudeUnits>
         <LeadHighLimit>2147483647</LeadHighLimit>
         <LeadLowLimit>268435456</LeadLowLimit>
         <LeadID>I</LeadID>
         <LeadOffsetFirstSample>0</LeadOffsetFirstSample>
         <FirstSampleBaseline>0</FirstSampleBaseline>
         <LeadSampleSize>2</LeadSampleSize>
         <LeadOff>FALSE</LeadOff>
         <BaselineSway>FALSE</BaselineSway>
         <ExcessiveACNoise>FALSE</ExcessiveACNoise>
         <MuscleNoise>FALSE</MuscleNoise>
         <LeadDataCRC32>2705453805</LeadDataCRC32>
         <WaveFormData>
/P/8//z//P/8//z//P/8//z//P/8//z//f/+////AAD+//7//v/+/wAAAgAEAAYABQAE
AAMAAgADAAQABQAGAAcACAAJAAoADAAMAAwADAAPABAAEQASABQAFAAUABQAFQAWABcA
GAAaABwAHgAgACIAIgAiACIAJAAkACQAJAAmACYAJgAmACgAKAAoACgAJgAkACIAIAAe
AB4AHgAeABsAGgAZABgAFgAUABIAEAAPAA4ADQAMAAoACAAGAAQAAQAAAP///v/8//z/
/P/8//r/+v/6//r/+P/4//j/+P/4//j/+P/4//j/+P/4//j/+P/4//j/+P/4//j/+P/4
//b/9v/2//b/9v/2//b/9v/0//T/9P/0//b/9v/2//b/9v/2//b/9v/0//T/9P/0//b/
9v/2//b/9P/0//T/9P/2//b/9v/2//b/9v/2//b/9v/2//b/9v/4//j/+P/4//j/+P/4
//j/9//2//X/9P/0//T/9P/0//b/9v/2//b/9P/0//T/9P/0//T/9P/0//X/9v/3//j/
9//2//X/9P/0//T/9P/0//T/9P/0//T/9v/2//b/9v/2//b/9v/2//T/9P/0//T/9P/0
//T/9P/0//T/9P/0//L/8v/y//L/9P/0//T/9P/y//L/8v/y//H/8P/v/+7/8P/y//T/
9v/0//T/9P/0//T/9P/0//T/9P/0//T/9P/0//T/9P/0//T/9P/0//T/8v/y//L/8v/0
//T/9P/0//L/8v/y//L/9P/0//T/9P/2//b/9v/2//T/9P/0//T/9v/2//b/9v/1//T/
8//y//T/9P/z//P/9P/0//T/9P/z//T/9P/1//b/+v/+////////////AQD///7//v//
/////v/+//7/////////AQAFAAcABwAHAAgABwAGAAYABgAGAAkACgAIAAcABgAFAAIA
AAD+//z//P/7//r/+P/3//b/9f/2//P/8//z//P/8f/x//D/8P/v/+//7//v//H/8f/x
//H/7//t/+3/7//x//L/7f/r/+j/5//m/+f/7P/2//7/BgATACgAPgBOAGUAhACeAKkA
rQCxAKcAkwCBAGwAUwA7ACAACAD0/+P/3//e/9L/wP+9/8P/yP/I/83/2f/m/+r/6f/v
//T/8f/v//D/7//t/+//9v/5//f/9v/1//T/9P/1//X/9f/3//f/+P/4//j/9//2//X/
9f/2//b/9v/5//r/+v/6//j/+P/4//j/9v/6//r/+v/7//v//P/8//r/+//7//z//P/8
//z//P/+////AAAAAAIABAAEAAQABAAEAAMAAgAFAAUABwAJAAcABgAGAAcACQAKAAwA
DQALAA0AEAAQAA4AEQAVABYAFgAYABoAGwAaABwAHAAdAB0AHwAgACEAIQAiACQAJAAm
ACYAJwAnACUAJQAnACcAJwAnACYAJgAjACMAIQAhAB4AHQAcABoAGgAYABUAEgAPAA0A
DQANAA0ACgAIAAcABQADAAMAAgADAAEA//////7//v/+//v/+P/4//n/+f/3//f/9//1
//f/+P/4//j/9//3//j/+P/3//b/9v/3//f/9//3//j/+P/4//b/9v/3//f/9//3//n/
+v/6//j/9v/2//b/9//3//f/9f/3//n/+f/5//n/+f/2//b/9//3//f/9//4//j/9v/2
//f/+P/4//f/9v/2//j/+f/5//f/9//3//f/9f/1//X/9f/3//f/9//3//n/+f/5//n/
+f/5//n/+f/3//b/9v/2//f/9//3//b/9v/2//b/9v/4//j/+P/4//b/9//3//b/9P/0
//T/9P/2//f/9//3//f/9v/1//X/8//z//T/9P/2//b/9f/0//T/9P/0//T/9v/3//j/
+f/3//b/9P/z//X/9f/1//X/9f/1//X/9f/z//P/9f/1//b/9v/3//j/9//1//T/8//z
//L/8v/z//X/9f/1//X/9//3//f/9//3//f/9v/2//b/9f/y//H/8v/0//T/8v/2//b/
9P/0//T/9P/0//T/9P/0//X/9f/2//b/9v/2//f/+P/3//f/9v/4//v/+//7//v/+//9
//3//P/8//3//f/8//z//P/9//3///8BAAUABwAFAAUABAADAAIAAgACAAIABQAGAAYA
BQAGAAUABAACAAAA/v/+//3//P/6//j/9v/0//T/8//z//P/8//z//P/8v/y//H/8f/x
//H/8f/x//H/8f/x/+//7f/v/+//7P/r//H/9v/v/+j/5//q/+7/9v8EABEAGAAkADYA
SwBgAHoAkQCbAJsAlwCNAH0AagBVAD0AKAAQAPz/7f/l/+D/2v/K/7//v//A/8T/zf/X
/+D/6P/p/+n/7P/v//P/9v/1//H/7//w//H/8v/y//L/8v/0//X/9f/1//P/8//0//T/
9f/1//X/9f/z//T/9P/0//f/+P/4//j/+P/4//j/+P/2//r/+v/6//n/+f/6//r/+v/7
//v//P/8//z//P/8//z//f/+//7//v8AAAAAAAAAAAAA///+/wIAAwAGAAkABgAEAAMA
AwAEAAYACQALAAoACwANAAwACwANABAAEAASABQAFgAXABcAGAAXABcAGAAbAB0AHwAd
AB4AIAAgAB4AHgAfAB8AIQAhACMAIwAhACEAIAAgACEAIQAfAB8AHAAbABoAGAAWABQA
EQAOAA0ACwALAAsABwAEAAIAAQAAAP//AAAAAP3/+//5//n//P/8//z/+f/2//b/9//3
//f/9//3//X/8//0//T/9P/z//P/9P/0//X/9P/0//X/9f/1//X/9v/0//T/8v/y//X/
9f/1//X/8//0//T/8v/0//T/9P/1//X/9f/z//X/9f/1//X/9f/3//T/9P/1//P/8//z
//T/9f/0//X/9//2//b/9f/0//L/9P/1//X/9f/1//X/9f/1//X/9f/1//X/9f/1//X/
9f/1//X/9f/z//P/8//z//X/9P/0//T/8//z//P/8v/z//T/9f/2//b/9v/2//b/8//z
//L/8P/z//T/9f/2//X/9f/0//P/8//y//H/8f/y//P/9f/2//b/9v/1//T/8v/y//L/
8v/z//P/8//z//T/9P/z//P/9f/1//X/9f/1//X/9f/1//H/8f/z//P/8v/y//P/9P/0
//P/8//z//T/9P/1//f/9P/z//L/8f/x//H/8f/x//L/8//z//T/8//z//H/8f/z//b/
9//2//L/8P/w//L/9P/2//b/9v/2//T/9P/0//T/8v/y//H/8f/0//T/9P/0//P/9P/0
//X/9//6//3//f/9//3//f///////v/+///////+//7//v/9//3//f///wMABQAFAAUA
BAADAAIAAgAAAAAAAwAEAAUABQAFAAUAAgAAAP7//P/8//v/+v/4//b/9P/y//L/8//z
//P/8//z//P/8v/y/+//7//v/+//8f/x//H/8f/x/+//7//x/+3/8P/v/+3/7P/r/+j/
5//o/+7/+P8KABcAGgAqAEQAXwB2AIgAlQChAKEAmQCPAH0AaABTADsAIgAKAPT/5//l
/+L/1P/G/8P/xf/I/8r/0f/d/+j/7P/v/+//8P/x//H/7v/t//H/9f/0/+//8v/y//L/
8v/z//X/9v/3//X/9f/2//b/9v/1//T/8//0//b/9//4//j/+P/3//b/+P/4//j/+P/2
//r/+v/6//n/+f/6//r//P/9//3//v/+//7//v/+//3//f/9//z//v8AAAAAAAD//wAA
AAAAAAMAAwAFAAcACQAIAAgACQAGAAYABwAHAAgACwAPABAACwANABAAEAASABQAFgAX
ABgAGgAaABsAHQAfACAAIQAgACAAIQAgACEAIgAkACUAIwAjACUAJQAlACUAJAAkACMA
IwAhACEAIAAfAB4AHAAaABgAFQASAA0ACwALAAsACQAGAAQAAwADAAEAAQAAAP///f/7
//v/+v/6//r/9//3//j/+v/7//f/9//3//X/8//0//T/9P/0//X/9//4//b/9P/z//P/
9P/1//b/+P/2//b/9P/0//P/8//z//P/9P/2//f/9v/0//T/9P/1//X/9f/z//X/9f/1
//X/9f/1//L/8v/z//X/9f/1//b/9f/y//H/8f/1//b/9v/2//X/9v/2//X/8//z//P/
8//1//X/9f/1//P/8//z//P/9f/1//X/9f/1//X/9f/1//X/9P/0//T/9f/1//X/9P/0
//T/9P/0//T/9P/0//T/9v/3//f/9v/1//T/8//y//T/9f/1//X/9f/0//P/8//x//H/
8v/y//T/9P/z//L/8v/y//L/8v/x//H/8f/x//T/9P/z//P/8v/x//D/7//x//H/8f/x
//H/8f/z//P/8P/w//H/8v/0//P/8//z//P/8v/y//P/8f/x//H/8f/x//H/8f/x//H/
8f/w//D/8//z//H/8f/w//L/8v/w//L/8v/y//L/8P/y//L/8v/y//T/9P/0//T/8//y
//H/8P/y//L/8v/y//D/8P/w//D/8v/y//H/8f/0//T/9P/0//T/9P/z//P/9P/4//z/
/f/9//3//f////3//P/8//3//f/8//z//P////////8BAAUABwAHAAcABgAFAAQABAAE
AAQABwAIAAYABQAEAAMAAgAAAP7//P/+//3//P/6//j/9v/0//T/8P/v/+7/7f/u/+//
7//w/+//7//v/+//8P/x//L/8//y/+//7v/v/+v/7v/v/+v/6P/p/+r/5//o//D//v8O
ABkAJAA2AFIAbQCGAJgApwCtAKcAnwCTAH8AZgBLADUAHAD+/+z/4//f/9j/zv/A/7v/
wf/I/8z/1f/f/+T/6P/t/+//9P/1//H/8P/v/+//7//w//H/8v/y//L/8v/y//P/8//z
//P/8//0//T/9f/1//X/9f/1//b/9v/2//f/+P/4//j/+P/4//j/+P/2//r/+v/6//f/
9//4//j/+f/7//z//v/+//7//v/+//z//f/+//7//v8AAAAAAAABAAIAAgACAAMAAwAF
AAcABQAEAAQABQAHAAgACgALAA0ADwASABIADwARABQAFAAUABYAGAAZABwAHgAeAB8A
HQAfACAAIQAhACIAJAAkACIAIgAjACMAJQAlACcAJwAlACUAJAAkACMAIwAhACEAIAAf
AB4AHAAaABgAFQASABEADwAPAA8ADQAKAAgABwADAAEAAQAAAAEA///9//3//P/8//z/
+f/4//j/+f/5//f/9//3//X/9f/2//b/9v/3//f/+P/4//X/9P/0//X/9f/1//X/9v/2
//b/9P/0//P/8//z//P/9v/4//n/+P/1//T/8//z//X/9f/z//X/9f/1//X/9f/3//T/
9P/1//P/8//z//T/9f/0//X/9//1//T/8v/w//D/8v/z//P/8//z//P/8//z//P/8//z
//P/8//z//P/9P/1//b/9//1//X/9f/1//T/8v/x//D/9P/1//b/9v/1//T/8//y//L/
8v/y//L/8v/z//P/8v/0//T/9P/0//T/9f/1//X/9P/y//D/7//x//H/8v/y//T/9P/z
//L/8P/w//D/8P/z//P/8//z//L/8v/x//H/8v/z//T/9f/z//P/8//z//D/7//w/+//
7v/u/+//8P/y//H/8f/x//H/8P/w//H/8//z//P/8//x//H/8f/x//P/8//y//L/8//z
//H/8f/w//L/8v/w//D/8v/y/+7/8P/w//D/8P/w//L/8v/y//L/8f/w/+//7v/v//D/
8f/y//D/7//v//D/7v/u/+7/7//z//T/9v/3//j/+//7//v/+f/5//v/+//6//r/+//7
//j/+P/4//n/+//7//3/AQADAAMAAwACAAEAAAAAAAAAAAADAAQABAADAAIAAQAAAP7/
/P/6//r/+f/4//b/9P/w/+7/7v/t/+//7//v/+//7//u/+7/7f/u/+//8P/x/+7/7f/s
/+v/6v/r/+7/7f/q/+n/6f/m/+f/6P/j/+T/7v/8/wgAEQAcAC4ARABdAHYAiACbAKkA
pQCZAI0AfQBmAE0ANQAeAAYA8v/j/93/2v/Q/8L/vf+//8T/xv/L/9n/5P/o/+f/5//s
/+//8f/w/+//7//t/+z/7f/w//D/8P/w//L/8//z//P/8f/x//L/8v/1//X/9f/1//P/
9P/0//T/8//0//T/9P/1//b/9//4//X/+P/3//b/9v/3//n/+v/6//v/+//8//v/+v/5
//j/+f/7//3//v/8//7//v/+/wEAAgACAAIAAQABAAMABQADAAIAAgADAAQABgAJAAsA
CQALAA4ADgAJAAsADgAOABAAEgAUABUAFAAWABYAFwAZABsAHAAdABsAHAAeAB4AHgAe
AB8AHwAfAB8AIQAhACEAIQAgACAAIQAhAB8AHwAbABkAFwAUABYAFAARAA4ADQALAAsA
CwAIAAQAAQD///////8BAAIA/v/7//j/9//5//r/+//5//X/9P/0//P/8v/z//T/8//1
//b/9v/2//T/8//z//L/8//y//L/8//z//P/8//0//T/9P/y//L/9P/1//b/9//2//b/
9f/y//L/8v/y//P/9f/1//P/9f/0//P/8v/x//X/8v/y//P/9f/1//X/9v/2//T/9P/1
//T/9P/z//L/8v/0//X/9f/z//P/8//z//X/9f/1//X/8//z//P/8//z//P/8//z//P/
8//z//P/9P/0//X/9v/1//X/9f/0//L/8v/y//L/9P/0//T/9P/y//P/8//y//T/9P/0
//T/8v/z//P/8//z//L/8f/x//L/8//1//b/9f/0//L/8P/w//D/8P/w//P/8//z//P/
9P/0//P/8//z//P/8//z//L/8f/w/+//8P/x//T/9f/z//L/8v/y//T/8//z//P/9f/0
//T/9f/z//P/8//z//P/8//z//P/8f/x//D/8P/x//H/7//v//L/9P/0//L/9v/y//L/
9v/4//X/9P/z//L/8v/y//L/8v/x//H/8v/y//L/8v/z//T/9v/3//f/+v/7//v/+//7
//n/+//7//r//P/9//3//P/6//r/+//7//n/+////wEABAAFAAUABQADAAIAAQAAAAUA
BgAGAAUABQAFAAUABAAAAP7//v/9//r/+P/2//T/9P/0//P/8//x//H/8f/x//D/8P/v
/+//8f/x//H/8f/x//H/8f/v//H/8//t/+j/6//v/+7/7f/s/+n/6v/w//j/BgARAB4A
LABAAFEAaACEAJcAnQCdAJkAjwB7AGYAUQA/ACwAEgD0/+f/5f/g/9b/zP/B/7//xP/K
/83/1//k/+z/7f/r//D/9f/z//D/7//x//H/8P/v//H/8v/z//T/8//z//L/8f/y//P/
9f/2//X/9f/1//X/9//4//j/+P/3//j/+P/4//r/+v/6//r/9v/6//r/+v/5//n/+v/6
//z//f/9//7//P/8//z//P/8//3//v/+/wAAAgACAAIAAwAEAAQABAADAAMABQAHAAkA
CAAIAAkACAAIAAkACQAKAA0AEQASAA4ADwARABAAEgAUABYAFwAWABgAGAAZABsAHQAe
AB8AHwAgACIAIgAgACAAIQAhACEAIQAjACMAJAAlACUAJgAjACMAIQAhAB4AHQAcABoA
GgAYABUAEgARAA8ADwAPAAsACAAGAAUAAwABAAEAAAD///3/+//7//z//P/8//n/+v/6
//v/+//4//f/9v/z//X/9v/2//b/9//3//j/+P/1//T/9P/1//X/9f/1//b/+P/4//b/
9v/1//X/9f/1//X/9v/2//T/9P/0//T/9f/1//X/8//1//X/9f/1//X/9//0//T/9f/1
//X/9f/2//j/9v/2//f/9//2//T/8v/z//b/+P/5//X/9f/1//X/9//3//f/9//2//X/
9P/z//X/9f/1//X/9//3//f/9//1//T/9P/0//f/9//3//b/9P/0//T/9P/y//L/8v/y
//P/9f/2//b/9f/0//P/8v/z//X/9v/3//X/9P/z//P/8//z//T/9P/0//T/8//y//L/
8v/y//L/8//z//P/8//y//L/8f/x//T/9f/2//f/9P/z//L/8f/x//H/8//z//L/8v/z
//T/9P/z//P/8//z//L/8v/z//P/8//z//P/8//z//P/8//1//X/9P/0//P/8//x//H/
8v/0//T/8v/u//L/9P/0//b/9P/0//T/9P/y//L/8v/y//T/9P/0//T/8f/x//L/8v/0
//T/9f/2//b/9//3//r//f/9//3//f/9///////+//z//f/9//z//v/+///////9////
AwAFAAYABwAHAAcABAAEAAQABAAFAAYABgAFAAQAAwACAAAAAAD+//7//f/7//j/9f/y
//L/8v/x//H/8//z//P/8//w//D/7//v/+3/7f/t/+3/7f/t/+3/6//x//P/8f/w/+//
6//o/+f/5P/n/+7/+P8CAA4AHQAuAEIAWgB1AI4AoACnAKUAnwCXAIsAcQBYAEMALQAS
APr/6v/h/93/1P/K/8D/v//B/8j/0v/b/+P/6P/s//H/8//0//P/7//u//H/8f/v//D/
8//y//L/8v/y//L/8//z//P/9f/1//b/9v/1//X/9f/1//X/9v/2//b/+f/6//r/+v/5
//j/9//2//X/+v/7//z/+//7//z//P/6//v/+//8//7//v/+//7//P/9//7//v8AAAIA
AgACAAMABAAEAAQAAwADAAUABwAHAAYABgAHAAUABgAIAAkACwANABAAEAAOABEAFQAW
ABUAFgAXABcAGgAcABwAHQAbAB0AHgAfACEAIgAkACQAJAAkACUAJQAlACUAJwAnACUA
JQAkACQAIwAjACEAIQAeAB0AHAAaABwAGgAXABQAEAANAAwACwAKAAgABwAHAAQAAQAA
AP7////9//v/+//6//r/+v/3//f/+P/6//v/9//3//f/9f/1//b/9v/2//X/9f/2//b/
9f/0//T/9f/1//X/9f/2//f/+P/3//j/9v/1//T/8//1//b/9v/0//L/8v/y//P/9f/1
//P/9f/3//f/9//3//j/9P/z//P/9f/1//X/9v/2//T/9P/1//b/9v/1//T/8v/0//X/
9f/1//X/9f/1//X/9f/1//X/9f/1//X/9f/z//P/8//z//T/9f/2//f/9v/0//P/8v/1
//X/9f/0//L/8v/y//L/9P/0//T/9P/0//X/9f/0//T/9P/0//T/9v/3//f/9//1//T/
8//z//P/8//0//T/9P/0//P/8v/y//L/8v/y//P/8//z//P/8v/y//H/8f/y//P/9P/1
//T/8//y//H/8f/x//P/8//0//T/9f/2//X/8//y//H/8v/y//P/9f/z//P/8//z//H/
8f/x//H/8//z//L/8v/z//P/8f/x//D/8v/y//D/9P/2//L/7v/y//L/8v/y//L/9P/0
//T/9P/z//L/8f/w//H/8v/z//T/8v/y//L/8v/x//H/8v/y//T/9P/1//b/9P/1//X/
+P/9//3//f/9//3///////7//v///////v8AAAAAAQABAAEAAwAHAAkACAAHAAUAAwAD
AAQABQAGAAcACAAIAAcABQADAAEA/v/+//z//P/7//j/9v/0//L/8v/y//H/8f/v/+//
7//v/+//8P/w//H/8P/v/+7/7f/u/+//8P/v/+3/7f/r/+r/6//r/+j/5f/m/+n/7v/2
//7/CgAZACYAPABcAHkAkgCkAK8ArwCrAKUAkwB9AGgATwA1ABgAAgDu/93/0//U/87/
wv+9/7//wv/M/9f/3f/i/+r/7//z//T/8//x/+7/7f/v/+//8P/z//L/8v/y//L/8v/z
//P/8//x//H/8v/y//X/9f/1//X/9f/2//b/9v/3//j/+P/4//j/+P/4//j/9v/6//r/
+v/5//n/+v/6//j/+f/5//r/+//8//3//v/8//3//v/+//7/AAAAAAAAAwAEAAQABAAE
AAMABAAFAAYABgAHAAkABwAIAAoACwAJAAsADgAOAAwADwATABQAFAAWABgAGQAaABwA
HAAdAB0AHwAgACEAIQAiACQAJAAkACQAJQAlACcAJwApACkAKAAnACUAJAAjACMAIQAh
ACAAHwAeABwAGgAYABUAEgAPAA0ADQANAA0ACgAIAAcAAwABAAEAAAD///3/+//7//z/
/P/8//n/9//2//b/9f/2//f/+P/3//X/9v/2//b/9//3//j/+P/1//T/9P/1//P/8//z
//T/9f/2//X/9v/1//X/9f/1//P/9P/0//L/9P/0//T/9f/z//P/8f/z//X/9f/1//X/
9//0//T/9f/z//P/8//0//b/9P/0//X/9v/2//X/9P/0//b/9//3//X/9f/1//X/9P/z
//L/8f/0//X/9v/3//b/9f/0//P/9f/1//X/9f/1//T/9P/0//X/9f/1//T/9v/2//b/
9v/1//T/8//y//P/9f/2//b/9f/0//P/8v/y//P/8//z//P/8v/x//H/8f/x//L/8v/z
//T/9P/0//T/9P/0//T/9P/z//L/8f/0//T/8//z//P/8//z//P/8//z//P/8//z//P/
9f/1//L/8v/z//T/8v/x//H/8f/x//D/8P/x//H/8f/x//H/8//z//P/8//y//H/7//u
//L/8//y//P/9P/2//b/9P/0//T/9P/y//T/8v/y//L/8v/w//D/8P/w//L/8v/y//L/
9P/0//T/8//z//T/9P/0//L/8//0//T/8//z//b/+f/5//n/+f/5//7//////wAA////
//7//v/8//3//f/9//3/AQADAAMABAAEAAQABAACAAIAAgAFAAgACAAHAAYAAwACAAAA
/v/+//7//f/8//r/+P/2//T/9P/z//P/8//z//P/8//y//D/7//v/+//8f/x//H/8f/v
/+//7f/t/+//7f/s/+//7//u/+v/6P/l/+j/8v/6/wIAEQAiADIAQgBdAHgAjACbAKcA
qwClAJsAhwByAFsAQQAmAA4A9v/p/+H/2v/S/8b/v//F/8b/xv/J/9H/4P/o/+n/7//y
//P/8f/y//H/7//v//T/9//1//T/8//y//L/8//z//P/9f/1//b/9v/3//f/9//3//X/
9v/2//b/9//4//j/+P/4//j/+P/4//f//P/9//7//P/7//v/+v/6//v/+//8//z//P/8
//z//v///wAAAAD+/wAAAAAAAAMABAAEAAQABQAFAAcACQALAAoACgALAAkACgAMAA0A
DwARABQAFAAPABEAFAAUABQAFgAYABkAGAAaABoAGwAbAB0AHgAfACEAIgAkACQAIgAi
ACMAIwAkACUAKAApACYAJQAjACIAIgAjACIAIwAgAB8AHgAcABwAGgAXABQAEgARABIA
EwAOAAoABwAFAAUAAwADAAIA///9//v/+//8//z//P/5//n/+v/8//3/+//7//v/+f/3
//j/+P/4//f/9//4//j/9f/0//T/9f/3//f/9//4//b/9v/0//T/9f/1//X/9f/1//b/
9v/0//b/9v/2//f/9f/1//P/9f/1//X/9f/1//n/9v/2//f/+f/5//n/+v/5//b/9f/1
//j/+P/3//b/9v/4//n/+f/3//f/9//3//f/9//3//f/9//3//f/9//3//f/9//3//X/
9f/1//X/8//y//L/8v/2//f/+P/4//f/9v/1//T/9v/2//b/9v/2//f/9//2//T/9P/0
//T/9P/1//X/9f/3//b/9f/1//X/9f/2//b/9P/0//P/8v/w//D/8P/w//T/9f/2//f/
9//2//T/8//z//P/8//z//X/9f/1//X/8//z//X/9f/y//L/8//0//b/9f/1//X/9f/0
//T/9f/1//X/9f/1//X/9f/1//X/8//z//L/8v/z//P/8f/x//L/9P/0//L/+P/6//T/
8v/0//L/8v/y//L/8//0//X/9v/1//P/8v/y//T/9P/0//X/+P/4//n/+f/7//3//P/7
//z//f8AAAEA///+//7//f/+//7//v////////8BAAUABgAFAAQAAgAEAAQABQAGAAUA
BwAHAAYABgAGAAYABgAEAAIAAAAAAP3//P/6//j/9v/0//T/8//z//P/8//z//X/9P/0
//P/8//z//P/8//y//H/8P/v/+//7//x/+//6v/n/+//9P/x/+7/6//s//T//v8EAA8A
HgAsAEAAVQBuAIoAmwChAJ0AlwCLAH0AagBTAD8AJgAKAPb/6//l/+D/1v/K/8f/x//G
/8z/0//Z/9z/5P/t/+//8v/z//H/9P/3//X/8//0//X/9P/0//T/9P/2//f/9//3//X/
9f/2//b/+P/5//r/+//7//z//P/8////AAAAAAAAAAAAAAAAAAD+/wIAAgACAAMAAwAE
AAQAAwADAAIAAgADAAQABQAGAAYABwAIAAgABgAIAAgACAAJAAoACgAKAAkACQALAA0A
DwAOAA4ADwAPABAAEgATABIAEwAVABQAFAAXABsAHAAbABwAHQAdACAAIgAiACMAIQAj
ACQAJQAnACgAKgAqACgAKAApACkAKQApACsAKwAsAC0ALQAuACsAKwApACkAJgAlACQA
IgAiACAAHQAaABcAFQAVABUAEwAQAA4ADQALAAkACQAIAAUAAwABAAEAAwAEAAUAAwAB
AAAAAAD///////////3//f/+//7//v/9//3//v/+/////v/+/////f/9//3//v/+//7/
/P/8//3//f/9//3//f/+//7//P/8//z//P/9//3//f/7//3///////////////z//P/9
//v/+//7//z//f/8//3///////7//P/6//3/AAACAAMAAAD///7//f/9//3//f/9////
/////////f/9//3//f///////////////v/+//7//f/9//3//P/+//7//v/+//z//P/8
//z//v///////v/8//z//P/8//7////////////+//3//f/9//3//v/+//7//v/9//z/
/P/8//z//P/7//v/+//7//7//v/9//3/+//7//v/+//8//3//v////3//f///////P/8
//3//v/+//3//f/9//v/+v/6//v//P/9//7////9//3//f/9//3//f/8//z//v////7/
///6/w==
         </WaveFormData>
      </LeadData>
      <LeadData>
         <LeadByteCountTotal>10000</LeadByteCountTotal>
         <LeadTimeOffset>0</LeadTimeOffset>
         <LeadSampleCountTotal>5000</LeadSampleCountTotal>
         <LeadAmplitudeUnitsPerBit>4.88</LeadAmplitudeUnitsPerBit>
         <LeadAmplitudeUnits>��V</LeadAmplitudeUnits>
         <LeadHighLimit>2147483647</LeadHighLimit>
         <LeadLowLimit>268435456</LeadLowLimit>
         <LeadID>II</LeadID>
         <LeadOffsetFirstSample>0</LeadOffsetFirstSample>
         <FirstSampleBaseline>0</FirstSampleBaseline>
         <LeadSampleSize>2</LeadSampleSize>
         <LeadOff>FALSE</LeadOff>
         <BaselineSway>FALSE</BaselineSway>
         <ExcessiveACNoise>FALSE</ExcessiveACNoise>
         <MuscleNoise>FALSE</MuscleNoise>
         <LeadDataCRC32>1244986335</LeadDataCRC32>
         <WaveFormData>
+P/4//j/+P/4//j/+P/4//j/+P/4//j/+f/6//v//P/8//z//P/8//3//v///wAAAgAC
AAIAAgADAAQABQAGAAkACgALAAwADQAOAA8AEAASABQAFgAYABsAHAAdAB4AIQAiACMA
JAAnACgAKQAqAC0ALgAvADAAMQAyADMANAA2ADYANgA2ADcAOAA5ADoANwA2ADUANAAx
ADAALwAuACoAKAAmACQAIQAeABsAGAAUABIAEAAOAAwACgAIAAYAAwACAAEAAAD///7/
/f/8//v/+v/5//j/9v/2//b/9v/2//b/9v/2//X/9P/z//L/9P/0//T/9P/y//L/8v/y
//L/8v/y//L/9P/0//T/9P/y//L/8v/y//L/8v/y//L/9P/0//T/9P/y//L/8v/y//L/
8v/y//L/8P/w//D/8P/y//L/8v/y//L/8v/y//L/8v/y//L/8v/0//T/9P/0//L/8v/y
//L/8v/y//L/8v/y//L/8v/y//L/8v/y//L/8v/y//L/8v/w//D/8P/w//L/8v/y//L/
8v/y//L/8v/x//D/7//u//D/8P/w//D/8P/w//D/8P/y//L/8v/y//L/8v/y//L/8f/w
/+//7v/u/+7/7v/u/+7/7v/u/+7/8P/w//D/8P/u/+7/7v/u/+z/7P/s/+z/7f/u/+//
8P/u/+7/7v/u/+7/7v/u/+7/7v/u/+7/7v/u/+7/7v/u/+7/7v/u/+7/7P/s/+z/7P/u
/+7/7v/u/+7/7v/u/+7/7v/u/+7/7v/u/+7/7v/u/+7/7v/u/+7/8P/w//D/8P/v/+7/
7f/s/+3/7f/t/+3/7//v/+//8P/y//T/9v/4//z//////////P/7//v/+//7//z//v//
/////v/+//7//v///wAAAQAFAAUABAADAAEA/f/7//v/+//6//n/+P/3//T/8v/y//P/
8//0//T/9P/0//P/8//x//D/7v/u/+3/7P/s/+v/6v/p/+n/6f/p/+n/6P/o/+n/6f/p
/+n/6f/p/+j/6P/q/+z/6v/n/+P/4f/h/+X/6P/u//H/8P/u//L/+P8BABQAKQA6AEcA
XABxAHkAdQBjAEUAKQAQAPb/4P/Z/9j/1f/T/9D/zf/N/9X/1//Z/97/5P/q/+z/6f/p
/+7/7v/u/+//8f/z//P/8f/x//T/9P/0//T/8v/y//L/8v/0//T/9P/0//P/8//z//L/
9P/z//P/9P/y//L/8v/y//X/9f/1//T/9P/0//X/9f/1//X/9//3//X/9f/2//b/+P/4
//j/+P/4//r/+v/6//v//f/9//3///8AAAAAAAACAAMABQAGAAYABgAIAAkACgALAAwA
DwANABAAEgATABYAFgAZABsAGwAcAB4AIAAkACUAJgAnACkAKgAtAC0ALwAyADMANAA0
ADQANgA2ADQANQA3ADcAOQA6ADoAOgA4ADYANAAzAC8ALQArACoAJwAlACMAHgAYABYA
FQATABAADgAMAAwACAAFAAUAAwACAAAA/v/+/////v/+//3/+//6//n/+P/2//b/9v/2
//X/9f/1//T/9P/0//T/9f/3//T/9P/1//P/8//z//P/9P/0//L/8v/1//X/9f/0//b/
9v/3//f/9P/z//P/8//y//L/8v/z//T/9v/3//f/9v/1//T/9P/0//T/9P/0//b/9v/2
//b/9v/2//b/9v/2//f/9//4//j/9v/2//f/9//2//b/9v/3//f/9v/2//b/9v/2//b/
+P/4//f/9//2//X/9P/z//T/9f/2//f/8//y//L/9P/0//X/9f/1//b/9v/2//P/8f/z
//P/8//y//L/8v/y//L/8//0//X/9f/0//P/8v/z//T/9f/0//T/9P/0//T/9//3//b/
9v/2//X/9P/y//L/8v/y//L/8v/y//L/8v/x//H/8v/y//L/8//0//f/9v/0//H/8v/w
/+7/8P/w//H/8v/z//P/8//z//L/8v/2//b/9v/2//T/9v/z//H/7//v//D/8P/y//T/
9P/0//T/9P/y//L/8//z//H/8f/x//H/8f/y//T/9v/2//j/+v/9//7//////////f/9
//3//v8AAAEAAQAAAAAAAAACAAMABQAHAAwADQAMAAsACQAFAAEAAQABAAAAAQAAAP//
/P/4//j/9//3//r/+v/6//r/+f/5//f/9v/0//T/8//y//D/7//u/+3/7f/t/+3/7f/u
/+7/7//v/+3/7f/t/+3/6v/q/+r/6v/s/+3/7f/p/+P/4//q/+z/7//0//j/9v/4//3/
CAAbADIAQwBSAGkAewB/AHkAaQBLACoAEgD8/+v/4v/f/93/2v/V/9X/1//Z/93/5P/o
/+j/7P/r/+v/7P/w//b/9//3//f/9//1//P/9P/0//T/9P/0//T/9P/0//T/9P/0//T/
9v/3//j/+P/2//X/9f/2//b/9v/2//b/+P/5//r/+v/4//j/+f/5//f/9//5//n/+//7
//z//P/8//z//P/8//z//v/+//7///8BAAEAAQACAAIAAQAAAAMABQAIAAoACQAIAAkA
CQAMAA0ADgARAA8AEgAUABUAGAAYABsAHQAfACAAIgAkACQAJQAmACcALAAuADIAMwA0
ADYANgA2ADQANAA2ADYANwA5ADwAPQA7ADwAPAA8ADwAOgA4ADcANQAzADEAMAArACkA
JwAiAB4AHAAbABkAFQASAA8ADgAOAAsACwAJAAYABAACAAIAAgAAAP///f/6//r/+v/6
//r/+v/6//r/+f/5//n/+P/4//j/+P/5//n/9v/2//f/+f/5//n/+f/5//j/9f/0//f/
9//3//b/9P/0//X/9f/2//X/9f/1//j/+P/4//n/9//4//j/9//3//f/9//4//r/+v/6
//r/+P/4//j/+P/4//j/+P/4//j/+f/5//r/+P/2//b/9//5//j/+P/4//v/+//6//r/
+v/6//r/+v/5//j/9v/1//f/9//3//f/9//3//f/9//3//b/9v/4//b/9//3//f/9P/0
//T/8f/y//X/9v/3//b/9v/2//b/9f/1//X/9f/4//j/+P/4//f/9v/1//L/9P/0//T/
9P/1//X/9P/0//X/9f/1//T/9P/0//T/9P/0//T/9P/0//P/8//0//T/8//z//P/9f/1
//T/8v/0//X/9P/3//j/9f/0//P/8f/x//H/8P/w//T/9P/0//T/9P/2//P/8f/y//P/
9f/2//T/8v/v//H/9P/0//T/9P/0//T/9P/0//T/9P/z//L/8f/z//P/8//0//b/+P/6
//z//v8BAAEAAQACAAEAAQABAAAAAAABAAEAAQAAAAAAAAACAAMABAAFAAoACwALAAsA
CQAFAAMAAwACAAAA/v/8//v/+P/2//b/9f/1//b/9v/0//T/8//z//L/8v/x//L/8f/w
//D/7//u/+3/7f/t/+z/6//p/+j/6//r/+v/6//r/+v/6v/q/+r/6v/q/+n/6f/n/+P/
4//k/+r/7//4//b/7v/2/wMAEgAnADoARwBaAG8AgQCDAHEAUwA1ABYA/P/m/9n/1v/T
/8//yv/L/8//1f/Z/9n/3P/k/+r/6P/p/+3/7v/w//D/7f/r/+3/8//x/+3/8P/w//D/
8P/x//L/8//0//P/8v/x//D/7v/v//D/8P/y//H/8f/y//L/8v/y//L/9f/1//X/9P/0
//T/9f/1//T/8//0//P/9f/1//b/9v/2//b/9v/2//b/+P/4//j/+f/7//v/+//9//7/
/v/+/wAAAQADAAQABAAEAAYABwAFAAUABQAHAAgADAAPABEAEAAQABMAFQAZABoAHAAe
ACIAIwAkACUAJQAmACkAKQApACwALQAuAC8AMAAzADQAMgAzADUANQAzADQANAA0ADQA
MgAwAC8ALwAtACsAKgAmACMAIAAaABYAFAATABEADwAMAAkACAAEAAEAAQD///7//P/6
//r/+v/4//f/9f/2//b/9v/2//L/8v/y//L/8f/x//H/8P/w//D/8P/x//H/7v/u/+//
7//v/+//7//w//D/7v/u/+//7//v/+7/7v/u/+//7//u/+3/7f/t/+7/7v/u/+//7//w
//D/7//t/+3/7f/u//D/8P/w//D/7v/u/+7/7v/v//D/8f/y//D/8f/x//L/8P/u/+7/
7//x//D/8P/w//H/8f/w//D/7v/u/+7/7v/w//D/7//v/+3/7f/t/+3/7v/v//D/8f/t
/+z/7P/u/+7/7//v/+//7//w//H/7//u/+//7v/t/+7/7v/u/+7/7f/t/+3/7f/u/+7/
7v/u/+7/7v/u/+z/7P/s/+z/7P/v/+//7v/u/+3/7f/t/+z/6v/q/+r/6v/s/+z/7P/s
/+3/7f/u/+7/6//r/+v/7f/t/+z/6v/s/+z/6v/s/+z/6v/q/+r/6f/r/+v/6v/q/+r/
6v/q/+r/7P/u/+v/6f/p/+n/6v/q/+r/6v/r/+v/6v/s/+z/7P/s/+z/7P/s/+z/6v/q
/+r/6v/q/+r/6v/q/+r/6v/q/+r/6//r/+v/6//u/+//8P/y//X/+P/7//7/AgAFAAUA
BQAEAAMAAwADAAMABAAGAAcABQAEAAQABAAIAAkACgALAA0ADQAMAAsACQAFAAMAAwAF
AAQAAwACAAEA/v/8//z/+f/5//r/+v/8//z/+//7//n/+P/2//b/8//y//L/8f/w/+//
7//v/+//7//u/+7/8f/x//H/8f/v/+//7v/u//D/8v/0//H/7f/r/+v/7f/u//L/9//4
//b/+P/+/w0AIAAzAEIAUwBoAHsAgwB9AGcARwApAA4A9P/i/9n/2P/T/8//0P/R/9X/
2f/b/9//5v/o/+r/7v/z//X/9P/0//T/9f/1//X/8//z//P/9v/2//b/9v/2//b/9v/2
//b/9v/2//b/9P/1//b/9v/2//X/9f/2//j/+P/4//j/+f/5//n/+P/6//r/+//7//r/
+f/6//n/+//7//z//P/8//z//P/8//r//P/8//z//f////////8DAAQABAAEAAQABQAH
AAgABgAGAAgACQAKAAsADAAPABEAFAAWABcAGgAaAB0AHwAgACAAIQAiACYAJwAoACkA
LQAuADEAMQAyADQANAA0ADIAMgA0ADQANgA3ADkAOQA5ADoAOgA6ADgANgA0ADMAMQAv
AC0ALAApACcAJQAgABoAGAAXABUAEgAQAA4ADgALAAcABgADAAIAAAD+//7//v/8//v/
+f/4//j/+P/4//T/9P/0//T/8//z//P/8v/z//T/9f/3//X/8v/y//P/8//z//P/8//y
//L/8P/w//H/8f/x//D/8f/y//T/9f/z//H/8P/v//L/8v/y//P/8//0//T/8//z//P/
8//0//L/8v/y//L/9P/0//T/9P/y//L/8v/y//L/8//z//T/9P/y//L/8//z//L/8v/y
//P/8//y//L/9P/0//T/9P/0//T/8//z//P/8//z//P/8f/x//H/8f/v/+7/7v/w//L/
8//z//P/8v/y//L/7//v//H/8f/x//D/8P/w//D/7//v/+//7//u/+7/7v/u/+//8P/x
//D/7//u/+3/7P/v/+//7v/u/+//7//v/+7/8P/w//D/8P/u/+7/7v/u/+v/6//s/+z/
6f/p/+n/6//s/+z/6//u/+z/6v/s/+z/7v/u/+7/7f/r/+v/6v/q/+z/7P/s/+z/7v/w
/+3/6//r/+v/7P/s/+z/7P/t/+n/6v/s/+z/7P/s/+z/7P/s/+z/6v/q/+r/6v/s/+z/
7P/t/+v/6//r/+v/6//r/+z/7v/y//T/9v/4//z//f/+//7/+v/5//j/9//6//z//f/9
//z//P/8//7///8AAAEABQAFAAQAAwABAP///f/9//3/+v/5//j/9//2//T/9P/z//H/
8v/y//L/8v/x//H/7//w/+7/7v/t/+r/6v/p/+j/5//n/+f/5//o/+j/6f/r/+r/6f/o
/+f/6f/o/+j/6P/m/+b/5//j/+H/4f/j/+b/7P/z//T/8P/u//b/AQAOAB8ALgBBAFoA
bQB1AHcAawBPAC8AGAAEAO7/4f/a/9f/1f/S/9H/0f/V/9f/2f/e/+b/6v/q/+n/6f/q
/+z/7P/v//H/7//t/+3/6//v//D/8f/y//D/8P/w//D/7v/u/+7/7v/w//H/8v/y//L/
8f/x//L/8P/w//D/8P/z//P/8//y//D/8P/x//H/8v/z//b/9//3//f/+P/4//f/9v/1
//T/9f/4//n/+v/5//v/+//7////AAAAAAAA/v///wEAAgAAAAAAAgADAAUABwAJAA0A
DAAOAA8ADwAQABAAEwAVABkAGgAcAB4AIgAjACQAJQApACoALQAtAC0AMAAxADIAMAAw
ADIAMgAyADMANQA1ADUANgA2ADYANQA0ADMAMwAwAC0AKgAoACcAJQAjAB4AGgAYABcA
FQARAA4ACwAKAAoABwAHAAUAAwAAAP3//P/9//z//P/7//n/+P/3//b/9P/0//T/9P/0
//X/9v/2//T/9P/0//X/8//w//D/8f/z//P/8//z//b/9v/0//T/9//3//f/9v/0//T/
9f/1//T/8//z//P/9f/2//f/+f/4//j/9//1//b/9//4//r/+v/6//r/+v/6//r/+v/6
//z//P/8//z/+v/7//v//P/+//z//P/9//v/+v/6//r/+//7//r/+v/6//r/+v/6//r/
+v/5//n/+//7//v/+//7//v/+//7//n/+P/4//r/+v/7//v/+//6//r/+v/3//f/+f/5
//n/+P/4//j/+P/1//X/9f/1//f/+P/5//r/+P/4//j/9v/2//b/9v/2//n/+f/4//j/
9//3//f/9v/4//j/+P/4//b/9v/2//b/9v/3//n/+v/3//f/9//5//n/+P/2//j/+v/4
//r/+v/4//j/+P/3//n/+f/4//j/+P/4//j/+P/4//r/9//1//f/9//4//j/+v/4//n/
+f/4//b/9v/2//b/+P/4//n/+f/5//n/+f/5//f/+P/6//z//v8AAAIABQAGAAcABwAH
AAYABQAEAAQACAAJAAkACAAHAAYABwAHAAoACwAPAA8ADwAPAA4ACwAIAAcABgAEAAUA
BAADAAAA/v/+//3//f/+//7//v/+//v/+//5//j/9v/2//X/9P/2//X/9P/z//L/8f/w
/+//7v/u/+//7//x//H/8f/x//L/8v/w/+7/7P/t/+3/6//p/+n/7v/0//f/+v/6//j/
/v8HABIAIwA4AEsAXABzAIMAhwB7AGEAQwAoABIA+v/j/9z/3//f/9r/1//X/9f/2//f
/+L/5v/u//D/8f/x//b/9v/2//f/9//3//f/+f/7//v/+v/5//j/9v/2//b/9v/4//j/
+P/4//b/9//4//j/+v/5//n/+v/4//j/+P/4//v/+//7//r/+v/6//v/+//7//v//f/9
//v/+//8//z//P/8//z//P/8//7//v/+/wEAAwADAAMAAwAEAAQABAAGAAcACQAKAAgA
CAAKAAsADAANAA4AEQASABYAGQAbABoAGgAdAB8AHwAgACIAJAAmACcAKAApAC0ALgAx
ADEAMwA2ADcAOAA4ADgAOgA6ADwAPQA/AD8APwBAAEAAQAA+ADwAOgA5ADcANQAzADIA
LQArACkAJAAiACAAHwAdABkAFgATABIAEAANAA0ACwAIAAYABAAEAAYABAADAAEAAgAC
AAIAAgD9//z/+//6//n/+f/5//j/+v/6//r/+//7//j/+P/5//f/9//3//f/+P/4//b/
9v/3//f/9//2//j/+P/5//n/+v/5//n/+f/5//j/9//3//f/+P/4//f/9//3//f/+P/5
//r/+//8//r/+v/6//r/+P/4//j/+P/4//n/+f/6//z/+v/6//v/+//6//r/+v/5//n/
+P/4//j/+P/4//j/+v/6//n/+f/4//f/9v/1//f/9//3//f/9f/0//T/9v/0//X/9f/1
//b/9v/2//P/8//1//X/9f/2//b/9v/2//X/9f/1//X/9v/2//b/9v/2//b/9v/0//T/
9P/0//T/9f/1//T/9P/1//X/9f/0//T/9P/0//T/9P/0//T/9P/x//H/8v/y//P/8//z
//X/9f/0//L/9P/0//L/9P/0//T/9P/0//P/8//z//L/8v/0//T/9P/0//T/9v/z//H/
8//z//T/9P/w//L/8//z//b/9P/0//T/9P/y//L/8v/y//L/8v/z//P/8//z//P/8//1
//b/+P/6//z//v8AAAMAAgABAP///f/+////AAACAAMAAwACAAAAAQACAAUABwAHAAcA
CgAJAAgABwAFAAEA/////////v/9//z/+//4//j/+P/3//f/9v/2//b/9v/1//X/8//y
//D/8P/v/+7/8P/v/+7/7f/t/+3/7f/t/+r/6v/r/+v/6//r/+v/6//s/+z/7P/u/+7/
6//n/+X/4//p//D/8v/z//L/9P/6/wQAEwAmADcARABXAG4AfwCBAHMAVwA7AB8ABADs
/97/2//Y/9H/zf/O/9H/0f/R/9f/3//m/+j/5v/o/+3/7//w//D/8v/x//H/8//z//H/
8f/y//L/8v/y//L/8v/y//L/9P/0//T/9P/y//P/9P/0//T/8//z//T/9v/2//b/9v/2
//X/9P/y//P/9P/2//f/9f/1//f/9//3//f/+P/4//r/+v/6//r/+P/6//r/+v/7//3/
/f/9/wEAAgACAAIAAAABAAMABAAEAAQABgAHAAgACQAKAA0ADwASABQAFQAWABYAGQAb
ABsAHAAeACAAJAAlACYAJwAnACgAKwArAC0AMAAxADIANAA0ADYANgA0ADUANwA3ADcA
OAA4ADgANAAyADAALwAvAC0AKwAqACcAJQAjAB4AGQAWABQAEQAPAAwACQAIAAYAAwAD
AAEAAAD+//z//P/8//r/+f/3//j/+P/4//j/9v/2//b/9v/z//P/8//y//T/9P/0//X/
9f/y//L/8//z//P/8//z//b/9v/0//T/8//z//P/8v/0//T/9f/1//P/8f/w/+//8v/y
//L/8//z//T/9P/z//P/8//z//T/9P/0//T/9P/2//b/9v/2//T/9P/0//T/9P/1//X/
9v/2//T/9P/1//f/9v/2//b/9f/1//T/9P/0//T/9P/0//b/9v/1//X/9P/z//L/8f/z
//P/8//z//H/8P/w//L/8v/z//P/8//y//L/8v/v//H/8//z//P/9P/0//T/9P/x//H/
8f/x//L/8v/y//L/8v/y//L/8P/y//L/8v/y//H/8f/w//D/8f/x//H/8P/x//L/8//0
//P/8v/x//D/7//v//D/8P/x//H/8f/z//H/8P/u//D/8P/u//D/8P/w//D/8P/v//H/
8f/w//D/8v/y//L/8v/w//L/7//t/+7/7//x//L/9P/y/+//7f/w/+7/7v/u/+7/8P/w
//D/8P/u/+7/7v/u//D/8P/w//D/7v/u/+//7//v/+//7//v//D/8v/1//j/+P/6//z/
///+//3/+//5//v/+//7//z//v///////v///wAAAwAFAAUABQAIAAcAAwABAP7/+f/6
//v//P/8//v/+v/5//b/9P/0//P/8//y//L/8v/y//H/8f/v/+7/7v/u/+3/7P/q/+n/
6P/n/+n/6f/p/+n/6P/o/+n/6f/p/+n/6f/p/+j/6P/o/+j/6P/p/+X/4f/h/+f/7P/s
/+3/7v/s/+7/+v8LAB4AMQBEAFMAaAB7AIEAeQBfAEMAJwAQAPj/6P/f/9z/1f/T/9b/
2//d/9v/3f/n/+z/7v/w//T/9//5//r//P/8//v/+//9//v/+////////v/9//z//P/8
//z//P/8//z//P/8//7///8AAAAA/v/9//3//v8AAAAAAAAAAAEAAQABAAAAAAAAAAEA
AQABAAEAAwADAAIAAQABAAAAAQACAAMABAAEAAYABgAGAAUABwAHAAcACwAMAAwADAAK
AAsADQAOABAAEAASABMAEgATABQAFwAXABoAHAAdABwAHAAfACEAJQAmACgAKgAsAC0A
LgAvADEAMgA1ADUANQA4ADkAOgA8ADwAPgA+AD4APwBBAEEAQABAAD8APgA+ADwAOgA5
ADkANwA1ADQALwAtACsAJgAgAB4AHQAbABkAFgATABIAEAANAA0ACwAKAAgABgAGAAgA
BgAFAAMAAAAAAAAAAAAAAAAAAAAAAP////////7//v/+//7////9//r/+v/7//v/+//7
//v//v/+//z//P/9//3//f/8//r/+v/7//v/+//7//z//f/8//z//P/9////AAAAAP//
/f/9//3//v/+//7//v/+//7//v/+//7//P/8//z//P/+//////8AAAAA/v/+/////v/8
//v/+v/8//3//f/+//7//v/+//7//v/+//3//f/7//v/+//7//3//f/9//3//f/8//z/
/v/9//3//P/7//3//v////3//P/9//z/+//6//r/+v/6//v/+//7//v/+v/6//r/+v/6
//r/+v/4//r/+v/6//r/+f/5//j/+P/7//v/+//6//r/+v/6//r/+v/6//r/+v/5//n/
+v/6//f/9//3//n/+//6//j/+v/6//j/+v/6//j/+P/4//f/+P/5//n/+v/6//r/+v/6
//z//v/7//n/+f/5//r/+v/4//j/9//3//r/+v/6//r/+v/4//j/+P/4//b/9v/2//b/
+P/5//n/+f/5//n/+f/5//j/+v/8//7//v8AAAMAAwAFAAQAAwADAAQABQAHAAoACQAJ
AAgACAAGAAgACQAKAAsADwAPAA4ADgANAAoACQAHAAcABgAFAAQAAwAAAP7//v/9//3/
/v/8//z//P/7//3/+//6//j/+P/3//b/9v/3//b/9f/1//T/8//y//D/8P/x//H/8f/x
//H/8f/w//T/8v/y//L/8//x/+3/6f/p/+7/9P/3//j/+v/8/wAABQAUACcAOABDAFQA
bQB9AIEAdwBfAEEAKAASAPr/6f/i/+H/2//a/9v/2f/b/9//4//k/+j/8v/0//H/8f/0
//b/9v/3//f/9f/1//n//f/9//z/+//6//j/+P/4//j/+v/6//r/+v/6//v//P/8//r/
+f/5//r//P/8//z//P/7//v/+//6//r/+v/7//v/+//7//3//f/9//3//v/+//7//v/+
//7//v8AAAAAAAABAAMAAwADAAUABgAGAAYACAAJAAsADAAMAAwADgAPAA4ADwAQABMA
EwAWABgAGQAYABgAGwAdAB8AIAAiACQAJgAnACgAKQArACwALwAvADIANgA4ADoAOAA4
ADoAOgA8AD0APwA/AD4APgA9ADwAPAA6ADgANwA1ADMAMQAwAC0AKwApACQAIQAgACAA
HwAaABYAEgAQABAADQANAAsACgAIAAYABgAEAAIAAQD//wAAAAAAAAAAAAAAAAAAAAD/
///////+//7//v/+/////v/6//n/+f/7//v/+//7//r/+v/4//j/+f/5//n/+P/6//r/
+//7//r/+f/5//n/+P/4//j/+f/5//r/+v/5//n/+f/5//r/+v/6//r/+v/4//j/+P/4
//r/+v/6//r/+//9//7/AAD///z/+//7//v/+v/6//r/+//7//r/+v/6//r/+v/6//r/
+v/5//n/9//3//f/9//5//n/+f/5//X/9P/0//b/9v/3//f/9//4//j/+P/1//P/9f/1
//X/+P/4//j/+P/3//f/9//3//j/+P/4//j/9v/2//b/9P/y//L/8v/y//T/9f/1//b/
9//3//f/9v/2//b/9v/2//b/9v/2//b/9//3//j/+P/1//X/9f/3//f/9v/0//b/9v/0
//b/9v/2//b/9v/1//f/9//2//b/9//2//X/9P/2//j/9f/z//X/9f/2//b/+P/4//P/
8//0//T/9P/0//T/9v/2//b/9//2//X/9P/z//P/8//0//b/+v/8//7/AAABAAEAAQAA
AAEAAQABAAEAAAACAAMAAwAEAAQABAAGAAcACAAJAA0ADQAMAAsACQAFAAMAAwADAAAA
///+//3//P/6//r/+f/5//r/+v/6//r/+f/5//f/9v/0//T/8//y//L/8f/w//H/8f/x
//H/8P/u/+3/7f/r/+v/6//r/+z/7P/t/+7/7v/s/+v/7f/r/+f/5f/o//D/8//y//T/
9P/4/wMAEAAhADYASQBYAGsAewB/AHUAXQA/ACQADgD2/+X/3v/d/9n/1v/V/9n/2f/Z
/9//4v/k/+b/6P/r/+3/8P/0//b/9f/z//P/9//3//X/9f/0//P/8v/0//T/9P/0//L/
8v/y//L/8//1//f/+P/2//X/9f/2//j/+P/4//j/9//3//f/9v/4//j/+f/5//n/+f/7
//v/+v/5//n/+P/6//r/+v/6//r//P/8//z//f////////8BAAIAAgACAAAAAQADAAQA
BgAGAAgACQAKAAsADAAPAA0AEAASABMAFAAUABcAGQAZABoAHAAeACEAIwAlACcAJwAo
ACsAKwArAC4ALwAwADAAMAAyADIANAA1ADcANwA5ADoAOgA6ADgANgA0ADMAMQAvAC0A
LAAnACUAIwAeABoAGAAXABUAEwAQAA0ADAAIAAUABQADAAAA/v/8//z//P/6//n/9//2
//b/9v/2//T/9P/0//T/8//z//P/8v/w//D/8P/x//L/8P/x//P/8f/x//H/8f/w//D/
7v/u/+//7//v/+7/7v/u/+//7//w/+//7//v//D/8P/w//H/7//w//D/7//x//H/8f/y
//D/8P/w//D/8v/y//L/8v/y//L/8v/y//L/8//z//T/9P/y//L/8//z//L/8v/y//X/
9f/0//T/8v/y//L/8v/y//L/8f/x//H/8f/x//H/8f/x//H/8f/v/+7/7v/w/+7/7//v
/+//8P/w//D/7f/t/+//7//v//D/8P/w//D/7//v/+//7//w//D/8P/w/+7/7v/u/+z/
6v/q/+r/6v/t/+3/7P/s/+3/7f/t/+z/6v/q/+r/6v/r/+z/7f/u/+v/6//s/+z/6//r
/+v/7f/v/+7/7P/u/+3/6v/r/+r/7P/s/+z/6//t/+3/7P/s/+z/7P/s/+z/7v/w/+3/
6//p/w==
         </WaveFormData>
      </LeadData>
      <LeadData>
         <LeadByteCountTotal>10000</LeadByteCountTotal>
         <LeadTimeOffset>0</LeadTimeOffset>
         <LeadSampleCountTotal>5000</LeadSampleCountTotal>
         <LeadAmplitudeUnitsPerBit>4.88</LeadAmplitudeUnitsPerBit>
         <LeadAmplitudeUnits>��V</LeadAmplitudeUnits>
         <LeadHighLimit>2147483647</LeadHighLimit>
         <LeadLowLimit>268435456</LeadLowLimit>
         <LeadID>V1</LeadID>
         <LeadOffsetFirstSample>0</LeadOffsetFirstSample>
         <FirstSampleBaseline>0</FirstSampleBaseline>
         <LeadSampleSize>2</LeadSampleSize>
         <LeadOff>FALSE</LeadOff>
         <BaselineSway>FALSE</BaselineSway>
         <ExcessiveACNoise>FALSE</ExcessiveACNoise>
         <MuscleNoise>FALSE</MuscleNoise>
         <LeadDataCRC32>3542924705</LeadDataCRC32>
         <WaveFormData>
GAAYABgAGAAYABgAGAAYABoAGgAaABoAGAAYABgAGAAYABgAGAAYABYAFgAWABYAFgAW
ABYAFgAWABYAFgAWABQAFAAUABQAFAAUABQAFAAUABQAFAAUABIAEgASABIAEAAQABAA
EAAPAA4ADQAMAAwADAAMAAwACgAKAAoACgAJAAgABwAGAAQABAAEAAQABAAEAAQABAAE
AAQABAAEAAYABgAGAAYACAAIAAgACAAKAAoACgAKAAwADAAMAAwADgAOAA4ADgAOAA4A
DgAOABAAEAAQABAAEgASABIAEgASABIAEgASABIAEgASABIAEgASABIAEgAQABAAEAAQ
ABIAEgASABIAEgASABIAEgASABIAEgASABIAEgASABIAEgASABIAEgASABIAEgASABIA
EgASABIAEwAUABUAFgAUABQAFAAUABIAEgASABIAFAAUABQAFAASABIAEgASABIAEgAS
ABIAEgASABIAEgASABIAEgASABQAFAAUABQAFAAUABQAFAASABIAEgASABAAEAAQABAA
EQASABMAFAASABIAEgASABIAEgASABIAFAAUABQAFAASABIAEgASABIAEgASABIAFAAU
ABQAFAASABIAEgASABIAEgASABIAEAAQABAAEAARABIAEwAUABQAFAAUABQAFAAUABQA
FAAUABQAFAAUABIAEgASABIAEgASABIAEgAUABQAFAAUABQAFAAUABQAFgAWABYAFgAW
ABYAFgAWABQAFAAUABQAFgAWABYAFgAUABQAFAAUABQAFAAUABQAFAAUABQAFAAWABYA
FgAWABcAFwAXABYAFAAUABQAEwATABMAFQAWABgAGwAbABoAGAAXABYAFgAXABcAFwAX
ABQAFAAUABIAEgARABAADQAKAAgABQAFAAQABAAEAAQAAgABAAEAAgACAP///v/+/wEA
AwAGAAgABwAHAAcACQANAA0ADQAPAA4ADgAOAA4ADAAMAAwADAAMAAwADAAMAAwADAAM
AA0ADQAOAA4ADgASABUAFgAVABoAHgAhACMAIwAfABsAGgAaABYAEAANAAMA9P/q/+T/
4//h/9//4P/e/9//5f/t/+//7//r/+r/6v/x//z/AQAFAAUA///0//D/8P/y//j//v8D
AAcACgAJAAkACwAMAA4ADgAOABAAEAAQABEAEQARABMAEwATABMAEwASABQAFAAVABUA
EwAUABQAFAARABEAEQASABIAEgATABMAFAATABMAFQAYABgAGAAYABYAFAATABEAEgAS
ABMAEwASABEAEQARABMAEQARABIAEgASABIAEQASABIAEgARABEAEQARABEAEAAQAA8A
DgANAAwADAAMAA4ADwAPAA8ADQALAAsACwALAAsACwAKAAgABwAFAAMAAwAEAAQABAAG
AAYABgAEAAQABAACAAEA/v/9//3//f/+////AAABAAEAAQABAAEA/////wEAAgAFAAYA
BwAHAAkACgAKAAsACgALAAsADAAMAA0ADQAOAA4ADgAPABAAEQASABMAFQATABIAEgAS
ABQAFQAVABYAFgAVABQAFAASABEAEAAQABEAEwAVABYAFAAUABQAFAAUABQAFAAUABQA
FQAVABUAFgAWABcAGAAXABYAFQAUABMAEwAVABYAFwAYABcAGAAZABkAGQAaABcAFgAV
ABQAFwAXABcAFgAUABMAEwAUABQAEwASABEAEQARABEAEwAWABcAGQAbABgAFwAVABMA
EwATABMAEwAVABUAFQAWABQAEgASABIAFQAVABUAFgAUABQAFAATABQAFAAVABYAFQAW
ABYAFQAWABUAFQAUABMAEwAUABUAFQAVABQAEwASABIAEwAUABYAFQAVABYAFgAVABMA
EwAVABUAFgAXABYAEwASABEAEwATABMAEwAUABUAFQAVABMAEwASABIAEwAUABUAFgAV
ABUAFQAUABEAEQARABEAEgASABIAEgARABAADwAOAA4ADwARABEAEwATABMAEgATABIA
EgASABIAEgAUABQAEwATABEAEAAQABAAEgARABEAEQASABIAEQATABUAFAAUABMAFAAU
ABMAEwATABMAEgASABQAEgASABEADQAJAAcABAACAAMABQAGAAQABAAEAAMAAwAEAAQA
AQAAAAAAAQADAAQABgAHAAcABgAHAAgABwAKAA0ADwAQAA4ADgAOAA4AEAAQABAAEAAP
AA4ADQAMAA0ADwAQABIAEgASABIAEwAUABUAFgAaAB8AJQApACcAIQAeABwAGgAWABMA
DwAGAPr/7v/n/+f/5f/i/+T/5//r/+3/8f/1//P/7P/q//H//P8FAAkACQAHAAIA+P/y
//L/9P/6/wMABwAKAA0ADwAPABIAEgAQABAAEgASABIAEwATABMAFQAVABcAFwAXABYA
FgAWABcAFwAZABoAGgAaABcAFwAXABgAFgAWABcAFwAYABcAFwAZABkAGAAXABYAFQAU
ABQAEwATABQAFgAXABQAEwATABMAEwARABEAEgASABIAEgARABEAEgATABMAEQARABEA
EQAPABAAEAAQAA8ADgAOAA4ADgAPAA8ADwAPAA0ADQANAA0ADQANAAwACwAJAAYAAwAD
AAQABAAEAAQABAAEAAIAAgACAAAA///+//3//f/9/////////////f/9//3//f/9//3/
//8AAAEAAgADAAMABQAGAAYABwAIAAkACQAKAAoACwALAAwADAAMAA0ADgAMAAwADAAN
AA0ADAAMAAwADgAPAA8AEAAPAA8ADwAQAA4ADQAMAAwADAANAA4ADgAOAA4ADgAOAA0A
DAALAAoADAANAA0ADQAOAA4ADwAQAA8ADgANAAwADQANAA8AEAAPAA4ACwAKAAsACwAL
AAwACgAKAAoACgAKAAkACAAGAAYABQAFAAYABgAFAAQAAwADAAMAAwAFAAIAAQABAAEA
//////7//f/9//3//f/9//3//f/9//7//P/6//r/+v/5//n/+f/6//j/+P/4//f/+P/4
//n/+v/4//j/9//1//b/9f/1//T/8//z//T/9f/1//X/9P/z//L/8v/z//T/9P/z//P/
9P/y//H/7//v//H/8f/y//P/8f/v/+//7//v/+//7//v//D/8f/x//H/7//v/+7/7v/w
//D/8P/w/+7/7//w//D/8f/x//H/8f/w//D/8P/w//D/8P/w//D/8P/x//P/8//x//H/
8f/w//P/8v/y//L/9P/y//L/8v/y//L/8v/y//L/8//z//P/8v/0//T/9P/z//X/9f/3
//j/9v/5//n/+P/6//n/+P/4//f/9//3//f/9v/2//b/9P/0//P/8v/v/+z/6v/n/+f/
6f/q/+v/7P/s/+v/6//s/+r/5//m/+b/6f/r/+7/8P/x//H/8f/z//f/9//3//n/+v/6
//r/+v/6//r/+v/6//z//P/8//z/+v/6//r/+//9//7//v/+//7/AQACAAMABAAKABEA
FQAVABMADwAOAAwACAAEAAEA+f/u/+b/3v/Z/9n/2//Y/9T/0//Z/93/3//f/9v/1v/W
/9v/4v/p/+//8//t/+L/3v/e/+L/6P/w//X/+//+/wEA/////wAAAgAGAAYABAAEAAQA
BQAHAAcACQAJAAsACwALAAoADAAMAA0ADQALAAwADAAMAAsACwALAAwADAAMAA0ADQAO
AA0ADQAPAA4ADgAOAA4ADgAOAA8ADwAOAA4ADwAPABEAEQASABMAEwARABEAEgAUABQA
FAATABQAFAAUABMAEwATABMAEwATABQAFAAUABMAEgASABIAEAARABEAEQATABEAEQAR
AA8ADwAPAA4AEAAPAA0ACwALAAwADAAMAAoACgAKAAgACAAIAAYABQAEAAMAAwADAAEA
AQABAAEAAQABAAEAAQADAAMABQAGAAcACAAJAAkACQAKAAoACwAMAA0ADQAOAA4ADwAP
ABAADgAOAA8AEAAOAA4ADgAPABEAEAAQABAADgAPAA8AEAAPAA8ADwAQABAADwAOAA4A
DgAPABAAEAAOAA4ADgAOAA4ADgAOAA4ADQANAAwACwALAAwADgAQABAAEAAQABAADwAP
ABEAEgASABIAEAAQABEAEQARABIAEgASABIAEgATABMAEwASABQAEwATABQAFgAVABQA
EwAVABUAFQAXABcAFwAYABkAFwAXABYAFQAVABUAFQAVABcAFwAXABgAGAAWABYAFgAX
ABcAFwAYABgAGAAYABcAGAAYABkAGgAaABoAGQAXABgAFwAXABYAFgAXABkAGwAbABsA
GgAZABoAGgAbABwAHAAbABsAHAAcABsAGQAZABsAGwAcAB0AHQAbABsAGwAbABsAGwAb
ABoAGwAbABsAGwAbABoAGgAcABwAHAAcABwAHQAeAB4AGwAbABsAGwAcABwAHAAcABwA
HAAcABwAGgAbAB0AHQAdAB0AHQAcABsAHAAcABwAHAAeAB4AHgAeABwAHAAcABwAHgAe
AB4AHgAcABwAHAAcAB4AHgAeAB4AHQAdAB0AHAAcABwAHAAbABsAGwAdAB4AHgAhACEA
IAAfAB0AGwAaABoAGwAcAB0AGgAaABoAGAAWABUAFAARABIAEAANAA0AEAAQABAAEAAO
AA0ADQAOAA4ACwAKAAoADAAPABMAFgAVABUAFQAXABkAGQAZABsAHgAeAB4AHgAcABwA
HAAcAB4AHgAeAB4AHAAcABwAHQAdAB4AHgAeACIAIwAkACUAKAAuADMANQAzADEALwAs
ACgAJAAiABsAEQAEAPr/9v/3//f/9f/w/+7/8//5//v//f/9//f/9P/2//v/AgAJAA8A
DQAFAP7//v/+/wQADAAUABcAGQAaAB0AHQAfACAAIAAgACAAIAAgACAAIQAjACMAJQAl
ACUAJQAlACQAJgAmACcAJwAnACgAKAAoACcAJwAnACgAKAAoACkAKQAqACkAKQArACoA
KgAqACoAJgAkACMAIQAgACAAIQAhAB4AHQAdAB0AGwAZABkAGgAaABoAGgAZABoAGgAa
ABkAGAAXABYAFQAXABgAGAAYABUAFAAUABQAFAAVABUAFQATABEAEQARABEAEQARABAA
EgARAA8ADQAPABAAEAAQAA8ADgANAAoACgAKAAgABwAIAAcABwAHAAcABwAHAAcABQAF
AAUABQAHAAcACQAKAAkACgALAAsACwAMAAwADQAPABEAEgAUABIAEwATABQAFAAUABUA
FgAWABYAFgAXABkAGAAYABgAGAAZABkAGgAaABkAGAAYABoAGQAYABgAGQAbAB0AHgAe
AB4AHgAeACAAIAAgACAAHgAfAB8AHwAeAB4AHwAgACAAIAAgACAAIQAhACMAJAAkACQA
IgAiACUAJQAlACYAJgAmACYAJgAlACUAJQAkACYAJQAlACYAJgAlACQAIwAlACUAJQAn
ACUAJQAmACcAJwAnACYAJQAkACMAIgAhACMAIwAjACQAJgAkACQAJAAjACMAIwAkACIA
IgAiACEAIAAgACEAIgAjACQAJAAjACIAIQAhACAAIQAhACIAIwAhACEAIAAfAB4AHgAf
ACAAIAAfAB8AIAAgAB8AHQAdABsAGwAcAB0AGwAZABkAGQAXABcAFwAXABsAHQAeAB8A
HQAdABwAHAAeAB4AHgAeABsAGwAbABoAGwAbABsAGwAaABoAGgAaABkAGAAXABYAFgAX
ABkAGQAbABsAGwAaABcAFgAYABgAFgAYABgAGAAYABgAGAAYABgAFgAWABYAFgAUABQA
FAATABQAFQAVABYAGAAYABcAFwAVABcAGAAYABsAGwAaABoAFwAWABYAFQATABMAEwAS
ABIAEgAQABAAEQAQAA0ADAAKAAcABwAIAAYABgAGAAYABQAFAAYABgAFAAQABAAFAAUA
CAAKAAsACQAJAAsADQAPAA8AEQASABQAFAAUABQAFAAUABQAFAASABIAEgASABIAEgAT
ABMAFAAUABQAFAATABgAGQAcACAAJQAnACUAIwAhAB4AHAAaABYAEQAJAPr/7P/k/+P/
3//b/97/4P/j/+f/7f/z//P/7f/m/+j/7f/4/wMABQADAP//+v/0//D/8P/0//z/AwAH
AAoACwALAAsADAAMAA4AEAAQABAAEAARABEAEQATABMAEwATABMAEgAQABAAEQARABMA
FAAUABQAEwATABMAFAASABIAEwATABIAEQARABMAEwASABEAEAAPAA4ADgANAA0ADgAQ
ABEADgANAA0ADQANAAsACwAMAA4ADgAOAA0ADAAMAAwACwAKAAkACAAHAAYABgAFAAQA
BQAGAAgACgAIAAcABQADAAEA/////////f/9//3//P/6//n/9//1//X/9v/2//b/9v/2
//b/9P/0//T/8v/x//D/7//v/+//7v/t/+z/6//p/+n/6f/p/+r/6//u//D/8f/y//P/
8//x//L/8v/z//L/8//z//T/9P/1//X/9v/2//b/9//4//j/+P/4//n/9//2//b/9v/1
//X/9P/0//f/9//3//j/+P/3//b/9v/0//X/9v/2//X/9P/z//L/8P/w//D/8P/x//P/
9P/1//H/8P/w//D/7v/u/+7/7v/t/+3/7//w/+7/7v/s/+z/7f/t/+3/7v/t/+z/6//q
/+v/6//r/+r/6v/p/+n/6v/o/+f/5v/l/+b/5//o/+v/6P/n/+f/5//n/+f/5v/l/+P/
4//j/+P/4//j/+P/5P/i/+D/4P/g/9//3//f/+D/3v/e/97/3f/d/97/4P/i/+H/4P/e
/9v/3f/d/97/3v/d/93/3v/f/97/3f/b/9n/2v/a/9v/3P/b/9n/2P/Y/9r/2f/X/9f/
1//X/9j/2f/Z/9f/1//X/9f/1//X/9f/2P/Z/9n/2f/Z/9n/2P/Y/9b/1v/W/9b/1v/X
/9j/2P/Z/9n/2f/Z/9n/2P/X/9b/1//W/9X/1P/V/9f/2v/b/9j/1//W/9T/1f/Y/9j/
2P/Y/9f/1v/V/9T/1v/W/9X/1f/X/9b/1v/W/9j/1//X/9f/2f/a/9r/3f/d/9z/3P/b
/9r/2v/Z/9n/2//b/9r/2v/Y/9b/1v/V/9b/0//S/9D/y//L/8z/zP/O/87/zv/N/83/
zv/O/8v/yP/I/8n/y//Q/9L/0//T/9H/0//V/9X/1f/X/9j/2P/Y/9j/2P/Y/9b/1v/W
/9b/1v/W/9b/1v/W/9f/1//Y/9j/2v/c/93/3P/Z/9z/4v/n/+3/7f/r/+f/5P/i/+D/
3v/Z/9P/yP+6/7D/rf+t/6v/rP+q/6n/r/+1/7n/u/+3/7D/sP+1/7z/w//J/83/yf/C
/7r/tv+4/7z/wv/L/8//0v/V/9X/1f/W/9j/2v/c/9r/2v/a/9v/3f/d/9//3//d/93/
3f/c/9z/3P/d/93/3f/e/97/3v/d/93/3f/e/+D/4P/h/+H/3v/d/93/3//e/97/3v/e
/93/3P/c/9v/3P/c/93/3f/e/93/3f/d/9v/2f/Z/9r/2P/Y/9j/1//Y/9j/2P/X/9X/
1f/V/9X/1f/W/9b/1v/V/9T/1P/U/9P/0//S/9H/0f/P/8//z//N/83/zf/M/87/zf/L
/8n/x//I/8j/yP/G/8b/xv/E/8T/xP/C/8H/wP+//7//v/+//7//v/+//73/vf+9/73/
v/+//8H/wv/B/8L/w//D/8X/xv/G/8f/yP/J/8n/yv/I/8n/yf/K/8r/yv/L/8z/zv/O
/87/z//N/8z/zP/M/87/z//P/9D/z//P/8//0P/S/9H/0P/Q/9D/0f/S/9L/0v/S/9L/
0v/U/9T/1P/U/9T/1f/V/9X/1P/U/9X/1v/W/9b/1v/W/9X/1f/X/9j/2P/Y/9b/1v/X
/9f/1//Y/9j/2P/Y/9j/2f/Z/9n/2P/Y/9f/1//Y/9r/2f/Y/9f/1//X/9f/2f/X/9f/
2P/Z/9v/2//a/9n/2f/Z/9n/2f/X/9f/1//Y/9j/1v/W/9b/2f/Z/9n/2v/Y/9j/2P/X
/9j/2P/Z/9r/2f/a/9r/2f/a/9n/2f/Y/9f/1//Y/9n/2f/Z/9j/1//Y/9j/2f/a/9r/
2f/Z/9r/3P/b/9n/2f/b/9v/3P/d/9v/2f/Z/9n/2f/Z/9n/2f/c/93/3f/d/9v/2//a
/9r/2v/a/9r/2v/a/9v/3P/c/93/3f/d/93/3v/e/97/3v/f/97/3f/c/9z/3f/f/9//
3//f/9//3v/d/97/3P/c/97/4P/g/+D/4P/i/+L/4v/i/+T/5P/j/+P/4//i/+L/4v/k
/+P/4//j/+b/6P/p/+3/6//q/+r/6f/q/+r/6f/p/+n/6f/o/+j/6P/m/+b/5f/k/+H/
4P/e/9z/3f/f/+D/4P/g/+D/3//f/+D/4P/d/97/3v/f/+H/5v/o/+n/6f/r/+3/7//v
/+3/7//w//D/8P/w//D/8P/y//L/8v/y//T/9P/0//T/9P/1//X/9v/0//T/9v/5//z/
/f8CAAQABwAJAAkAAwD///7//v/6//b/7//j/9b/zv/K/8//0f/L/8L/xP/L/8//0f/R
/8//y//K/9D/1f/c/+P/5f/h/9n/1v/W/9b/3P/i/+r/7//x//T/9//3//f/+P/6//r/
+P/6//r/+v/7//v/+//9//3//f/9//3//P/+//7///////3//v/+//7/////////AAAA
AAAAAQABAAAA/////wEAAAAAAAAAAAAAAAAAAQABAP7//v//////AAD///////////3/
/f/+/wAAAAAAAP///v/+//7//f/7//v/+//7//n/+v/6//r/+f/4//j/+P/2//f/9//3
//X/8//z//P/8//z//P/8v/y//H/7//t/+3/7v/u/+7/7P/s/+z/6v/q/+r/6P/n/+b/
5f/l/+X/5f/l/+X/5f/n/+f/5//n/+f/5//p/+r/6//s/+3/7f/t/+7/7v/v//D/8f/x
//L/8v/z//P/9P/2//b/9//4//r/+v/6//v/+f/4//j/+P/6//v/+//8//v/+//7//z/
/v/9//z//P/8//3//v/+//z//P/8//z//v/+//7//v/+//////////7//v///wAAAAAA
AAAAAAD/////AQACAAIAAgAAAAAA////////AAACAAIAAgACAAMAAwADAAIABAADAAMA
BAAGAAUABAADAAMAAwADAAUABAADAAMAAwAFAAUABAADAAMAAwADAAMAAwADAAMABAAE
AAIAAgACAAEAAQABAAIAAgACAAIAAQAAAAAAAQACAAEAAgACAAEAAAD//////v//////
AAABAAEAAQAAAP///v/+////AAAAAP////8AAAIAAQD//////////wAAAQADAAEAAQAB
AP///////////v///////////////v/+/wAAAAAAAAAA/v///wAAAAD9//3//f/9/wAA
AAAAAAAAAQAAAP///v/+////AQABAP////////7///8AAAAAAAAAAAAAAAAAAAAAAQAC
AAMABAAEAAQABAAEAAYABgAGAAYABgAGAAUABQAGAAYABwAIAAoACQAJAAkADAAOAA8A
EwASABAADwANAA4ADgANAA0ADwAPAA4ADgAQAA4ADgANAAoABwAGAAQAAgADAAUABgAE
AAQABAADAAMABAAEAAEAAgACAAMABQAKAAwADQANAA8AEQATABMAEgATABMAEgASABIA
EgASABIAEgASABIAFAAUABQAFAAUABUAFQAWABYAFgAWABcAGgAdACAAJAAnACsAKQAj
AB8AHgAcABgAGAATAAUA9v/u/+r/6f/p/+f/5P/i/+f/6//t//H/7//p/+r/8P/z//r/
AwAHAAMA+f/0//L/8v/4/wAABgALAA8AEAAPAA8ADwAQABAAEgAUABQAFAAUABUAEwAT
ABUAFQAVABUAFQAUABYAFgAXABcAFwAYABgAGAAVABUAFQAWABYAFgAXABcAGAAXABcA
GQAYABgAGAAYABkAGAAYABcAFAAUABUAFQAUABMAEwATABUAEwATABQAFAAUABQAEwAQ
ABAAEAAPABEAEQARABEAEAAQAA8ADgAOAA4ADwAQAA8ADwAOAA0ADQALAAsACwAJAAkA
CQAIAAoACQAHAAUABQAGAAYABgAEAAQABAACAAQABAACAAEAAAD/////////////////
//3//f/9//3//v///wIABAAFAAYABwAHAAcACAAIAAkACAAJAAkACgAMAA0ADQAOAA4A
DgAPABAAEAAQABAAEQARABAAEAAQABAAEQARABIAFQAVABUAFgAWABUAFAAUABIAEwAU
ABQAFgAWABYAFgAUABQAFAAUABYAFwAXABcAGAAYABkAGgAaABoAGgAaABkAGQAbABwA
GwAaABcAFgAXABcAFwAYABoAGgAaABoAGQAZABkAGAAaABkAGQAaABoAGQAYABcAFwAX
ABcAGQAXABcAGAAZABsAGwAaABkAGQAZABkAGQAXABcAFwAYABoAGAAYABgAGQAZABkA
GgAaABoAGgAZABgAGAAZABoAGwAcABwAGwAcABsAGwAaABcAFwAYABkAGgAbABsAGwAa
ABoAGwAcABwAGwAbABwAHAAbABkAGQAZABkAGgAbABwAGwAcAB0AHQAdAB0AHQAcAB0A
HQAdAB0AHQAcABwAHgAeAB4AHgAcAB0AHgAeAB8AHwAfAB8AHgAeAB4AHgAdABwAGwAa
ABgAGQAbABsAGwAbABsAGgAfACAAHgAcABwAHAAcABwAHAAcABwAHAAcABoAGgAaABoA
GgAZABkAGQAYABgAGAAYABgAGQAaAB0AHAAcAB8AHwAeAB4AHQAcABoAGQAZABkAGwAa
ABoAGgAYABgAFwAWABMAEgAQAA0ACwAMAAwADAAOAA4ADQANAAwADAAJAAgACAAJAAsA
DgAQABEAEQARABMAFQAVABUAFQAWABYAFgAWABYAFgAWABYAFgAWABYAGAAYABgAGAAY
ABcAFwAWABgAGgAbABoAGwAeACIAJQArACsAKQAjAB4AHAAYABYAFQAPAAYA+v/w/+n/
5//n/+b/6v/r/+3/7//z//n/+f/0//T/+f8AAAsADQANAA0ACAD+//j/+P/8/wAABQAN
ABQAFwAVABUAFAAUABQAFgAWABYAFgAXABcAFwAZABkAGwAbABsAGgAaABoAGwAbABoA
GgAZABgAFwAXABcAGAAZABoAHAAdABwAGwAbAB0AHAAcABwAHAAbABoAGgAZABoAGgAb
ABsAHAAbABsAGwAaABcAFgAWABcAGAAZABkAFgAWABYAFQAWABcAGAAZABcAGAAYABgA
FQAUABQAFAASABMAEwATABUAEwATABMAEQARABEAEAAQAA8ADQALAAkACgAKAAoACAAI
AAgABgAIAAgABgAFAAMAAQAAAP///f/9//3//f/+////AAABAP////8BAAIABQAGAAcA
BwAFAAYABgAHAAYABwAHAAgACAAJAAkACgAMAAwADQAOAA0ADAALAAsACQAIAAgACAAH
AAcABgAGAAoACwAMAA4ADQALAAkACAAIAAkACgAKAAgACAAIAAgACAAIAAgACAAGAAcA
BwAHAAgACAAJAAoABwAGAAUABAADAAMABQAGAAgACAAGAAYABwAHAAcACAAIAAgACAAI
AAgABwAGAAQABAADAAMABAAGAAUABAADAAIAAQAAAAEAAQABAAIAAwABAAEAAAD///3/
/f/9//3//f/9//3//v8AAP7//v/+//3//f/9//7//P/8//z/+//6//r/+//8//z//P/7
//n/+v/5//n/+P/5//n/+v/7//j/9//1//P/8//0//b/+P/6//n/+f/6//j/9//1//X/
9//3//j/+f/5//f/9//3//X/9f/1//X/9v/3//f/9//1//X/9P/0//T/9P/0//T/9P/1
//b/9v/z//P/8//z//b/9v/2//b/9//2//X/9P/0//X/9//3//b/9f/0//L/8//y//L/
9P/2//b/9v/2//b/9f/0//P/8f/z//P/8v/y//T/9P/z//P/8f/z//T/9P/4//n/+f/6
//f/9v/2//X/9//3//f/9v/0//T/8v/y/+//7v/r/+r/6v/n/+f/6P/n/+b/5f/k/+X/
5f/m/+b/5f/k/+T/5f/m/+j/6f/p/+n/6f/r/+3/7f/t/+//8P/w//D/8P/w/+//7v/t
/+z/7v/u/+7/7v/w//D/8f/x//D/8P/w//D/8f/y//H/9P/8/wEAAwADAAEA+//4//j/
9v/0//P/6//e/9D/yP/D/8H/wf/C/8L/w//F/8v/z//R/83/xv/G/8v/1v/f/+H/4f/d
/9b/zv/K/8z/0v/Y/9//4//o/+n/5//l/+j/7P/u/+z/7P/s/+z/7f/t/+3/7//v/+//
7//v/+7/7v/u/+//7//t/+7/7v/u/+//7//v//D/7v/u/+//7//v/+//8P/z//P/8v/x
//D/8P/w//H/8f/w//D/8f/x//L/8f/x//H/8//x//H/8v/w//D/8P/v//D/8P/w/+//
7//v/+//7//v//D/8P/w//H/8P/w//D/8P/x//H/8f/z//H/8f/x/+//7//v/+7/7v/t
/+v/6f/r/+z/7P/s/+r/6v/q/+j/6P/o/+b/5f/l/+X/5v/n/+f/5//n/+f/6f/p/+n/
6f/p/+n/6//s/+3/7v/v/+//8f/y//L/8//y//P/8//0//X/9//4//r/+v/6//v//P/6
//r/+v/7//v/+v/6//r//P/9//3//v/9//3//f/+//z/+//6//r/+v/7//z//P/+//7/
/v/+//z//P/8//z//P/9//3//f/8//z//f/+//7//v/+//7//f/9////AAD+//7//P/8
//3//f/9//7//v/+//7//v/9//3//f/8//z/+//7//z//v/9//z/+//7//v/+//9//v/
+//8//3//f/9//z/+//7//v/+//7//v/+//7//z//P/6//r/+v/5//n/+f/6//z//P/8
//v/+v/6//v//P/7//z//P/7//z/+//7//r/+f/5//r/+//9//3//P/7//r/+v/7//z/
+v/5//n/+v/8//v/+f/5//n/+f/6//v//f/7//v/+//7//v/+//7//v/+//6//n/+//7
//r/+v/6//r/+v/6//r/+//8//z/+//7//v/+//6//r/+v/6//r/+v/6//r/+P/5//v/
+//5/w==
         </WaveFormData>
      </LeadData>
      <LeadData>
         <LeadByteCountTotal>10000</LeadByteCountTotal>
         <LeadTimeOffset>0</LeadTimeOffset>
         <LeadSampleCountTotal>5000</LeadSampleCountTotal>
         <LeadAmplitudeUnitsPerBit>4.88</LeadAmplitudeUnitsPerBit>
         <LeadAmplitudeUnits>��V</LeadAmplitudeUnits>
         <LeadHighLimit>2147483647</LeadHighLimit>
         <LeadLowLimit>268435456</LeadLowLimit>
         <LeadID>V2</LeadID>
         <LeadOffsetFirstSample>0</LeadOffsetFirstSample>
         <FirstSampleBaseline>0</FirstSampleBaseline>
         <LeadSampleSize>2</LeadSampleSize>
         <LeadOff>FALSE</LeadOff>
         <BaselineSway>FALSE</BaselineSway>
         <ExcessiveACNoise>FALSE</ExcessiveACNoise>
         <MuscleNoise>FALSE</MuscleNoise>
         <LeadDataCRC32>3809707219</LeadDataCRC32>
         <WaveFormData>
CgAKAAoACgALAAwADQAOABEAEgATABQAFgAWABYAFgAYABoAHAAeAB8AIAAhACIAJQAm
ACcAKAArACwALQAuADAAMgA0ADYAOgA8AD4AQABCAEQARgBIAEwATgBQAFIAVABWAFgA
WgBbAFwAXQBeAGAAYgBkAGYAZgBmAGYAZgBjAGIAYQBgAF0AXABbAFoAVQBSAE8ATABH
AEQAQQA+ADoANgAyAC4AKQAmACMAIAAdABoAFwAUABAADgAMAAoABwAGAAUABAABAAAA
///+//z//P/8//z/+v/6//r/+v/4//j/+P/4//j/+P/4//j/+P/4//j/+P/2//b/9v/2
//j/+P/4//j/+P/4//j/+P/4//j/+P/4//j/+P/4//j/+v/6//r/+v/4//j/+P/4//r/
+v/6//r/+v/6//r/+v/4//j/+P/4//j/+P/4//j/+P/4//j/+P/2//b/9v/2//b/9v/2
//b/9P/0//T/9P/0//T/9P/0//T/9P/0//T/9P/0//T/9P/y//L/8v/y//D/8P/w//D/
8v/y//L/8v/w//D/8P/w//D/8P/w//D/7v/u/+7/7v/u/+7/7v/u/+7/7v/u/+7/7v/u
/+7/7v/s/+z/7P/s/+z/7P/s/+z/7P/s/+z/7P/s/+z/7P/s/+7/7v/u/+7/7v/u/+7/
7v/u/+7/7v/u//D/8P/w//D/8P/w//D/8P/w//D/8P/w//D/8P/w//D/8v/y//L/8v/y
//L/8v/y//L/8v/y//L/8//0//X/9v/0//T/9P/0//T/9P/0//T/9f/2//f/+P/4//j/
+P/4//r/+v/7//v/+v/6//r//P/+////AAACAAUACAALAA4ADwAQABEAEgATABQAFQAV
ABUAFQAUABIAEAAOAAwACgAJAAkACAAIAAYABAACAAIAAwADAAQABgACAP7//P/6//r/
+v/6//v//f/7//v//P/+//7//v/+//7//v/8//v/+//5//j/+P/5//n/+f/6//r/+//7
//v/+//7//v/+//9/wAAAgADAAcADwAaACIAKQAvADsAUABlAHYAigCeAK8AtQC6AMAA
wACzAJ4AfwBMABwA///d/6//fv9T/zX/K/8x/zL/L/81/0D/Rf9R/27/kv+u/8L/1v/n
//b//P/+////AQADAAUABQAHAAkACwANAA8AEAASABMAEwASABMAFAAVABgAGQAaABsA
GQAZABoAGgAYABgAGQAbABsAHAAdAB0AHwAfACAAIAAhACIAJAAlACMAJAAlACYAJgAn
ACkAKQAqACwALQAuADAAMAAxADIAMgAzADYAOAA6ADwAPAA9AD0AQABDAEUARwBIAEoA
TQBPAFAAUgBUAFgAWgBdAGAAYABiAGQAZQBnAGkAawBrAGsAbABtAG4AbwBwAHAAcABx
AHEAcQBvAG4AbgBtAGoAZgBjAGEAXgBbAFcAVABRAEwASABEAEAAOgA2ADMALwAvACsA
KAAlACIAHwAcABoAFgAUABIAEAAQAA4ADgAMAAoACgAJAAgABwAHAAYABQAEAAMAAwAB
AAEAAgAEAAUAAwACAAAA/////////v/+/wEAAQABAAAA/v/+//7//v8AAAAAAAAAAP//
//8AAAAA/v///////////////v/+//7//v///wAAAAD///7//f//////AAAAAP7//f/9
//3////+//3//f/8//z//P/8//3//P/8//z//P/7//v/+//8//z//f/9//z/+v/6//r/
+//6//r/+//5//n/+f/5//f/9//2//X/9v/3//j/+f/4//j/+P/3//T/9P/1//X/9v/2
//b/9v/1//T/9P/0//T/9P/0//X/9f/1//X/9f/y//L/8v/z//X/9f/1//X/9f/1//L/
8v/z//P/8//0//P/9P/0//P/8//z//P/8//0//X/9f/1//P/9P/1//X/9f/1//X/9v/2
//X/8//y//T/9P/1//b/9P/0//X/9f/z//P/8//y//T/9P/1//X/9f/1//X/9f/z//T/
9P/0//T/9P/0//T/9P/0//P/8//y//L/9P/2//j/+f/3//j/+f/6//7/AAABAAIABQAG
AAcACAAHAAcABwAHAAcABgAFAAQAAQD+//z/+//8//z/+v/4//T/9P/z//P/9P/2//T/
8P/w/+7/7v/u/+7/7//v/+3/6//s/+7/7v/u/+7/7v/u/+z/6//r/+n/6P/o/+n/6f/o
/+j/5//n/+j/6f/q/+v/7f/t/+v/7P/u/+//8//5/wIADgAXABsAIQAwAEUAWgBsAIAA
kwCfAKQApACkAJ8AjgB3AFYAKAD//+H/vf+U/2n/P/8n/yf/Lv8v/yv/MP83/z//Tv9o
/4j/ov+4/8v/3P/o//D/8f/x//P/8//1//f/+//9////AQAAAAIAAwADAAYABwAIAAkA
CgALAAwADQANAA0ADgAOAA4ADgAPABEADwAQABEAEQATABMAFAAUABUAFgAYABkAFwAY
ABkAGgAbAB0AIAAhACEAIgAiACIAJAAkACUAJgAoACkALAAuADIANAA0ADUANgA4ADoA
OwA/AEAAQgBFAEcASABKAEwAUABSAFUAWABZAFoAWwBbAF4AYQBkAGUAZQBmAGcAaABn
AGgAaABoAGkAaQBpAGcAZABkAGMAYABgAF0AWwBYAFcAUwBQAE0ASABEAEAAPAA6ADYA
MwAvACsAJwAkACEAIAAdABoAGAAWABQAEgAQABAADgAOAAwACAAIAAcABgADAAMAAgAB
AAEAAQACAAEAAgACAAMAAwAAAAAA/////wEAAQAAAAAAAQABAAEAAAAAAAAAAAAAAAAA
AAAAAAAA/////wAAAAAAAAEAAQABAAEAAQAAAAAAAgACAAMABAACAAEAAAD//wEAAQAC
AAIAAAD///////////7//f/9//7//v/+//7//f/8//z//P/8//v/+//7//z//P/9//3/
/P/6//r/+v/5//j/+P/5//n/+f/5//n/9//3//b/9f/2//f/+P/5//n/+P/3//X/9v/2
//f/9//0//T/9P/0//P/8v/y//L/8v/y//L/8//x//H/8f/x//D/8P/w//H/8f/x//H/
8f/x//H/7v/u//H/8f/x//L/8v/y//H/7//v/+//7//v/+7/7//v/+//7v/u/+7/7f/t
/+3/7f/u/+3/7f/s/+z/7P/s/+3/7v/t/+z/7P/r/+v/6//r/+r/7P/s/+3/7f/s/+v/
6v/p/+n/6f/p/+v/6v/q/+r/6v/q/+r/6v/q/+r/6P/o/+n/6f/o/+j/6P/q/+z/7f/u
//D/8v/0//b/+P/5//r/+//8//3//v///////f/9//z/+v/4//b/9P/y//H/8f/w//D/
7v/s/+r/6v/p/+n/6v/s/+r/5v/k/+L/4v/i/+L/4//j/+H/4f/i/+L/4v/i/+L/4v/i
/+D/3//f/93/3P/c/93/3f/d/97/3P/d/93/3f/f/9//3//f/+H/4v/i/+P/5//v//r/
AgAJAA8AGwAuAEUAVgBqAIAAkwCfAKIApACiAJkAhgBjAC4A+v/Z/7f/j/9g/zP/D///
/v/+/v79/gn/Gv8l/zH/TP9w/4z/oP+2/8n/1v/e/+L/5f/l/+f/6f/t/+3/7f/v//H/
8//2//j/+f/5//r/+//8//3//P/9//7///8BAAEAAgACAAIAAgADAAUABwAIAAkACQAJ
AAkACgAKAAsADAAOAA8AEQASABMAFAAUABUAFwAXABoAHAAdAB4AHgAeAB8AIAAiACMA
JgAoACoALAAsAC0ALwAyADUANwA5ADoAPAA/AEEAQgBEAEYASABKAE0AUABSAFQAVgBX
AFcAWQBbAFsAXwBgAGEAYgBjAGQAZABkAGUAZQBlAGMAYABgAF8AXABYAFUAUwBQAE0A
SQBGAEMAPgA6ADYAMgAuACoAJwAjAB8AGwAYABUAEgAPAAwACgAIAAYABAACAAAA/v/+
//z/+v/6//n/+P/3//f/9v/1//T/8//z//H/8v/y//P/8//w//D/7//v//H/8f/w//D/
7//v/+//7v/u/+7/7v/u//D/8P/w//D/7f/t/+7/7v/w//H/8f/x//H/8f/w//D/8P/w
//H/8v/y//H/8P/v//H/8f/y//L/8v/x//H/8f/z//L/8f/x//D/8P/w//D/8f/w//D/
8P/w/+//7//v//L/8v/z//P/8P/u/+7/7v/t/+z/7P/t/+//7//v/+//7f/t/+z/6//r
/+v/6//r/+z/7P/s/+v/6v/q/+v/6//q/+r/6v/q/+n/6P/o/+j/6v/q/+r/6//p/+n/
6f/p/+j/6P/o/+n/6f/p/+n/6f/p/+n/5v/m/+f/5//n/+j/5//o/+j/5//n/+f/5//n
/+j/6f/p/+n/6P/o/+j/5//n/+f/5//o/+f/5//m/+b/5v/m/+f/6P/o/+j/6f/p/+f/
5//n/+b/5v/m/+f/5//n/+f/5//n/+f/5//l/+X/5v/o/+j/6P/o/+b/5v/m/+b/5v/m
/+b/5v/k/+T/5P/k/+T/5P/k/+T/5P/k/+X/5f/i/+L/4v/k/+b/5//o/+r/7P/u//D/
8v/x//L/8//0//X/9v/3//f/9//3//b/9P/y//D/7v/s/+v/6//q/+r/6P/m/+T/5P/l
/+X/5v/o/+X/4P/d/9r/3P/c/9z/3f/f/93/3f/e/+D/4P/g/+D/4P/g/97/3f/b/9n/
2P/Y/9v/2//b/9z/3P/d/93/3f/d/93/3f/d/+H/5P/k/+X/6//z//7/CAANABUAJQA6
AE0AYAB0AIoAmwChAKQAqACoAJsAggBRABgA8P/R/6v/ff9O/yP/Bf/7/vv+/P4B/xP/
Iv8r/0H/ZP+G/57/tv/K/9f/4P/m/+r/6//t//H/8//z//X/9//5//v//f///wIABAAF
AAQABQAGAAcACAAJAAoACwANAA0ADgAOAA4ADgAPABEAEwAUABUAFQAXABcAGAAYABkA
GgAcAB0AHQAeAB8AIAAiACMAJQAlACgAKgArACwALAAsAC0ALgAyADMANgA4ADoAPAA8
AD0APQBAAEMARQBJAEoATABPAFEAUgBUAFYAWgBcAF8AYgBkAGYAaABpAGsAbQBvAG8A
cgB0AHYAeAB5AHoAegB6AHsAewB7AHkAeAB4AHcAdAB0AHEAbwBsAGkAZQBiAF8AWABU
AFAATABKAEYAQwA/ADsANwA0ADEALgArACgAJgAmACQAIgAgABwAGgAaABgAFgAWABUA
FAAVABUAFAATABQAEwATABEAEgASABMAEwAQABAADwAPAA8ADwAOAA4AEQARABEAEAAQ
ABAAEAAQABIAEgASABIAEQARABIAEgAQABEAEQARABMAEwASABIAEgASABMAFAAUABMA
EgARABEAEQASABIAFAATABMAEwATABIAEQARABIAEgASABIAEQAQABAAEAAOAA0ADQAN
ABAAEAARABEAEgAQABAAEAAOAAwACwALAA0ADQANAA0ADQANAAwACwALAAsACwALAAoA
CgAKAAkACAAIAAkACQAKAAoACgAKAAkACAAIAAgABgAGAAYABwAFAAUABQAFAAQABAAE
AAUABwAHAAcABwAFAAUAAgACAAUABQAFAAYABQAGAAYABQAEAAMAAgABAAQABQAFAAUA
BAAEAAQAAwAFAAUABQAGAAQAAwABAAAAAQACAAQABgAFAAQABAADAAEAAQABAAAAAgAC
AAMAAwADAAMAAwADAP////8BAP///v///wAAAQACAAAAAAAAAAAAAAAAAAAAAAAAAAAA
AAAAAP7///////7/AAAAAAIABAAEAAQABQAGAAoADAAOAA8ADgAPABAAEQAQABEAEQAR
ABEAEAAOAAwACgAIAAYABQAFAAQABAACAP7//P/8//v/+f/6//z/+v/4//b/9P/0//L/
8v/z//P/8f/x//L/9P/y//L/8v/y//L/8P/v/+//7f/s/+z/7f/t/+3/7v/u/+3/7f/t
/+3/7f/t/+3/7//s//D/8//3////CAASABcAGwAnADoAUQBiAHYAigCdAKMAogCkAKYA
mQCEAG0ARgAWAPH/0/+r/37/T/8r/x3/I/8o/yn/Kf8w/zf/Pf9U/3T/kP+m/7z/z//g
/+j/6P/p/+v/7f/v//H/8//z//X/9//5//z//v///////v///wAAAQAAAAEAAgADAAMA
AwAEAAQABAAEAAUABwAGAAYABgAFAAcABwAIAAgACQAKAAwADQALAAwADQAOABAAEQAT
ABMAEwAUABQAFAAYABgAGQAaABoAGwAeACAAIgAkACQAJQAlACgAKwAtAC4ALgAvADEA
NgA4ADsAPgA/AEAAQgBEAEYASABKAEsATQBPAFEAUQBSAFIAUgBSAFUAVgBWAFYAVwBX
AFcAVQBSAFIAUQBOAEwASQBHAEQAPwA7ADgANQAwACwAKAAkACIAHgAbABcAEwAPAAwA
CQAIAAUAAgAAAPz/+v/4//b/9P/y//L/8P/u/+7/7f/s/+3/7f/s/+v/6v/p/+n/5//k
/+T/5f/l/+b/5v/l/+X/5f/l/+T/5P/l/+X/5f/k/+T/5P/k/+T/5P/k/+T/5P/l/+X/
5v/m/+X/5f/k/+P/4//j/+L/4v/i/+L/4//k/+T/4//i/+H/4f/h/+L/4v/g/9//3//f
/+H/4P/f/9//4P/g/+D/4P/d/9z/3P/c/93/3f/e/9//3//e/97/3f/a/9j/2P/Y/9n/
2P/Y/9n/2f/Z/9n/2f/Z/9n/2P/X/9f/1//X/9f/1//W/9X/0//U/9T/1f/V/9L/0v/S
/9L/0v/S/9P/1P/S/9L/0v/T/9H/0f/R/9H/0P/Q/9D/0f/Q/8//zv/N/87/z//N/87/
zf/N/83/zv/N/87/zv/N/83/zf/N/83/zP/N/83/zf/L/8z/zf/N/8v/y//L/8z/y//L
/8r/yv/K/8r/y//M/8v/yv/K/8n/yf/J/8n/yP/J/8r/zP/N/8r/yf/I/8f/yf/L/83/
zf/M/8v/yv/J/8j/yP/I/8j/yP/J/8n/yP/I/8j/yv/M/83/zv/Q/9L/1P/W/9j/2f/a
/9v/3P/d/97/3//f/9//3//e/9z/2v/Y/9j/1v/V/9X/0v/S/9D/zv/O/87/zf/N/87/
0P/O/8r/yP/G/8b/xv/G/8f/x//F/8X/xv/I/8j/yP/I/8j/yP/I/8f/x//F/8L/wv/D
/8P/xf/G/8b/x//H/8f/x//H/8f/yf/L/8z/yv/L/8//1//g/+r/8//5/wMAFAApADwA
UABkAHUAfwCCAIQAhgB/AG4AUwAqAPb/0f+1/4//ZP83/w///f79/gD/+/7//gj/E/8Z
/y7/UP9u/4T/mv+v/77/yv/O/9H/0f/T/9f/2f/d/97/3//g/+H/5P/m/+f/5//o/+n/
6v/r/+z/7f/u/+//7//v//D/8P/w//D/8f/z//X/9v/3//f/9//3//j/+P/7//z//v//
////AAABAAIAAgADAAUABQAGAAgACQAKAAwADAANAA4AEAARABQAFgAaABwAHAAdAB0A
IAAjACUAKQAqACwALwAxADIANAA2ADoAPAA/AEIARABGAEgASQBLAE0ATwBPAFMAVABV
AFYAVQBWAFYAVgBZAFkAWQBXAFYAVgBVAFIATgBLAEkARgBEAEEAPwA9ADgANAAwACwA
KAAkACEAHQAbABcAFAARAA4ACwAIAAYABgAEAAIAAAD8//r/+v/4//j/+P/3//b/9f/1
//T/8//w/+//7//t/+7/7v/v/+//7v/u/+3/7f/v/+//7v/u/+//7//v/+7/7v/u/+7/
7v/w//D/8P/w/+//7//w//D/8P/x//H/8f/x//H/8P/w/+7/7v/v//D/8v/x//D/7//v
/+//8P/w//D/7//v/+//8f/w/+//7//u/+7/7v/u/+//7v/u/+7/7P/r/+v/6//s/+z/
7f/t/+7/7P/s/+z/6//q/+r/6//r/+v/6//r/+v/6//q/+n/6//r/+v/6//q/+r/6v/p
/+b/5v/n/+f/5//o/+n/6v/p/+j/6P/o/+j/6P/o/+n/5//n/+f/5//m/+b/5v/n/+n/
6f/p/+n/6f/p/+b/5v/p/+n/6f/q/+n/6v/q/+n/6f/p/+n/6f/q/+v/6//r/+n/6v/r
/+v/6//r/+v/7P/t/+3/7P/s/+z/7P/t/+7/7P/s/+3/7f/t/+3/7f/s/+z/7P/t/+3/
7//v/+//7//t/+3/7f/v//D/8P/w//D/8P/w//D/8P/w/+7/7v/u/+7/7//v/+7/7v/u
//D/8v/z//X/+P/7//7//v8AAAEAAgADAAQABQAGAAUABQAFAAUABAACAAAA/v/8//r/
+f/5//b/9v/0//L/8f/y//L/8//y//T/8v/u/+z/6v/q/+r/7P/t/+3/6//p/+r/7P/s
/+z/7P/s/+z/6v/p/+n/5//m/+b/5//n/+f/6P/o/+n/6f/p/+n/6f/p/+n/6f/u//D/
8//5/wEACgASABcAIQAzAEoAXwByAIgAnACpAKsArgCyAKwAnwB8AEMAEADw/8//o/91
/0b/H/8N/wv/C/8K/xP/I/8u/zv/V/96/5b/rP/C/9T/4//q//D/9P/z//X/+f/7//v/
+//9////AQADAAYACAAJAAkACgALAAwADQAMAA0ADgAPAA8ADwAQABAAEAAQABEAEwAV
ABYAFwAXABcAFwAYABgAGwAcAB4AHwAfACAAIQAiACIAIwAlACUAKAAqACsALAAsACwA
LQAuADIAMwA2ADgAOgA8ADwAPQA9AEAAQwBFAEcASABKAE0AUQBSAFQAVgBWAFgAWwBe
AGAAYgBkAGUAaQBrAG0AbQBxAHIAcwB0AHMAdAB0AHQAdQB1AHUAcwBwAHAAbwBsAGgA
ZQBjAGAAXQBZAFYAUwBOAEoARgBCAD4AOgA3ADMALwArACgAJQAiAB8AHAAaABgAFgAU
ABIAEAAOAA4ADAAKAAoACQAIAAcABwAGAAUAAgABAAEA//8AAAAAAQABAAAAAAD/////
//////7//v/////////+//z//P/8//z//v/+//7//v/9//3//v/+//z//f/9//3/////
//7//v/8//z//f/+//7//f/8//v/+f/5//r/+v/8//v/+//7//v/+v/5//n/+f/4//f/
9v/2//b/9//4//b/9f/1//X/9f/0//T/8//z//L/8//0//P/8v/y//P/8f/x//H/8f/x
//H/8P/v/+3/7f/t/+3/7v/u/+7/7f/q/+r/6//r/+z/7P/s/+z/6//q/+r/6v/o/+j/
6P/p/+f/5//n/+f/5v/m/+b/5//n/+f/5//n/+f/5//k/+T/4//j/+P/5P/l/+b/5v/l
/+P/4//j/+P/5P/l/+X/5f/j/+T/5f/l/+P/4//j/+T/5f/l/+T/5P/i/+L/4//k/+T/
5P/l/+X/5f/l/+X/5P/j/+L/4v/h/+P/4//j/+P/4//j/+P/4//k/+T/5P/k/+T/4v/i
/+L/4v/i/+L/4v/i/+T/5P/k/+T/5P/k/+T/5P/l/+X/5P/k/+T/5v/o/+n/6//u//H/
9P/0//b/9//4//f/+P/5//r/+//7//v/+//6//j/9v/0//T/8v/x//H/8P/w/+7/7P/o
/+j/5//n/+j/6v/o/+T/4P/e/97/3v/g/+H/4f/f/+H/4v/k/+T/4//i/+H/4P/h/+H/
4v/h/+D/4P/h/+H/4f/i/+L/4//j/+P/4//j/+P/4//l/+b/6P/t//P/+/8EAAwAEQAX
ACcAPgBTAGYAfACSAJ8AoQCkAKoAqACXAHwASwAUAO7/z/+l/3f/Rv8b/wX///7//vz+
Bf8V/yD/Kf9B/2T/hv+c/7L/xv/V/97/4v/k/+X/5//r/+3/7//x//H/8//1//f/+P/6
//v/+//8//3//v///wAAAQACAAMABQAFAAYABgAIAAgACQALAAkACgALAAsADwAPABAA
EAARABIAFAAVABMAFAAVABYAGAAZABsAGwAcAB4AHwAgACQAJAAlACYAJgAnACoALAAs
AC4ALgAvADMANgA5ADsAOwA8AD4AQQBFAEYASABKAEoATABPAFIAVABWAFgAWQBbAF0A
XwBfAGEAYgBjAGQAZQBmAGYAZgBnAGcAZwBlAGQAZABjAGAAXgBbAFkAVgBTAE8ATABJ
AEYAQgA+ADoANAAwAC0AKQAnACMAIAAdABoAFwAUABIAEAAOAAwACgAKAAgACAAGAAQA
BAADAAIAAwADAAIAAQAAAP/////9//z//P/9//3//v/+//3//f/9//3//P/8//v/+//7
//r//P/8//z//P/8//z//P/8//3//f/+//7//v///////////////v/+//7//v///wAA
AAD///7//f/9//3//v/+//7//f/9//3////+//3//f/8//z//P/8//3//P/8//z//P/7
//v/+//6//r/+//7//z/+v/6//r/+//6//r/+//5//n/+f/5//v/+//6//n/9//3//f/
9//4//j/+P/3//j/+P/5//n/+P/4//j/+P/5//j/+P/4//b/9v/2//f/+P/5//r/+//4
//j/+P/5//v/+//7//v/+//7//j/+P/7//v/+//8//3//v/+//3//f/9//3//f8AAAEA
AQABAAAAAAAAAP//////////AAABAAEAAAAAAAAAAAABAAIAAAAAAAEAAQABAAEAAQAA
AAAAAAABAAEAAQABAAEAAQADAAMAAQADAAIAAgACAAIAAgACAAIAAgACAAIAAgACAAIA
AgACAAIAAwAFAAQABAAEAAYACAAJAAoACgAMAA4AEAAUABUAFgAXABoAGwAcAB0AHQAd
AB0AHAAaABgAFgAUABAADwAPAA4ADgAMAAoACAAIAAcABwAIAAoACAAEAAIAAAAAAAAA
AAABAAEA/////wAAAgACAAIABAAEAAQAAgD//////f/8//z//f/9//3//v/+///////+
//3//P/7////AQACAAQABQAHAA0AFgAgACkALwA1AEYAWwBuAIIAlACnALUAuAC6ALoA
swCiAIsAaAA2AA0A7//J/57/c/9J/zX/N/8+/z3/O/9A/0v/Uf9g/37/oP+6/8z/3f/u
//r/AAABAAMAAwAFAAcACQALAA0ADwARABIAFAAVABUAFgAXABgAGQAaABsAHAAdABsA
GwAcABwAGgAaABsAHQAfACAAIQAhACMAIwAkACQAIwAkACYAJwAlACYAJwAoACoAKwAt
AC0ALgAwADEAMgAzADIAMgAyADYANwA6ADwAPAA+AD4APwBDAEYASQBLAEsATABOAFEA
UwBUAFYAWABaAFwAXwBiAGQAZgBoAGkAawBtAG8AbwBxAHIAcwB0AHUAdgB2AHYAdwB3
AHcAdQB0AHQAcwBwAG4AawBpAGYAYwBfAFwAWQBUAFAATABIAEYAQgA/ADsAOQA1ADIA
LwAqACcAJAAiACAAHgAcABoAFgAUABQAEgAQABAADwAOAAsACwAKAAkACgAJAAkABwAG
AAYABwAHAAgACAAHAAcABQAFAAQABAAHAAcABwAGAAYABgAGAAYACAAIAAgACAAFAAUA
BgAGAAgACQAJAAkABwAHAAYABgAGAAYABwAIAAoACQAIAAcABwAHAAgACAAGAAUABQAF
AAcABgAFAAUABgAGAAYABgAHAAYABgAGAAQAAwADAAMABgAGAAcABwAGAAQABAAEAAMA
AgACAAMAAwADAAMAAwADAAMAAgABAAMAAwADAAMABAAEAAQAAwACAAIAAwADAAIAAgAC
AAIAAwACAAIAAgACAAIAAgADAAEAAQABAAEAAQACAAMABQAHAAcABwAHAAcABwAEAAQA
BwAHAAcACAAJAAoACgAJAAkACQAJAAkADAANAA0ADQALAAwADQANAA0ADQANAA4AEQAR
ABAAEAAQABAAEQASABIAEgATABMAEwATABMAEgAUABQAFQAVABUAFQAVABUAFwAVABMA
FQAWABgAGAAYABgAGAAYABgAGAAYABkAGQAYABgAGAAaABwAHQAeACAAIgAmACgAKgAr
ACoAKwAsAC0AMAAxADEAMQAxADAALgAsACoAKAAmACUAJwAmACYAJAAhAB4AHQAbAB0A
HgAgAB4AHAAaABgAGAAYABgAGQAZABkAGQAaABwAGgAaABoAGgAcABoAGQAZABcAFgAW
ABcAFQAVABYAFgAZABkAGQAZABkAGQAZABsAHgAgAB8AIwAtADgAQABHAEsAUwBmAH8A
kgCkALwAzQDVANgA2ADaANEAvgCpAIIAUAApAAsA5/+8/4//af9Z/1v/YP9f/2H/av9x
/3f/iv+q/8z/5P/4/w0AHAAoACwAKwArAC0AMwA1ADcAOQA7AD0APwBCAEQARQBFAEYA
RwBIAEkASgBLAEwATQBPAE8AUABQAFAAUABRAFMAUQBSAFMAUwBWAFcAWQBaAFkAWgBc
AF0AXwBgAGEAYgBiAGMAZQBlAGYAaABpAGoAbgBuAG8AcAByAHMAdgB4AHoAfAB8AH0A
fwCCAIUAhwCJAIoAjACPAJIAlACXAJoAnACeAKEApACmAKgAqgCrAK0ArwCxALEAswC0
ALUAtgC4ALoAuwC8ALsAuwC7ALkAugC6ALkAtgC2ALMAsQCuAKsApwCkAKEAnQCaAJcA
lACQAIwAiQCFAIMAfwB8AHkAeAB1AHIAcABsAGoAaABmAGUAZABlAGQAYgBiAGEAYABf
AF8AXgBdAF4AXQBdAFsAXABcAF0AXQBeAF4AXQBdAF0AXQBcAFwAXwBfAF8AXgBgAGAA
YABgAF4AXgBeAF4AXgBfAGEAYgBgAGEAYQBhAGIAYwBjAGQAZABkAGUAZgBmAGUAZABj
AGUAZQBmAGYAZgBlAGUAZQBnAGYAZQBlAGYAZgBmAGYAZwBmAGYAZgBoAGcAZwBnAGYA
ZgBnAGcAaABmAGYAZgBmAGYAZwBpAGcAZwBnAGcAaQBpAGgAZwBpAGkAaQBpAGoAagBq
AGkAagBqAGsAawBqAGoAagBqAGsAagBqAGoAagBqAGoAawBrAGsAawBrAGwAbABsAG0A
awBrAGsAawBsAG0AawBsAG0AbQBtAG4AbQBuAG4AbQBvAG8AbwBvAG8AbwBuAG0AbwBw
AHEAcQBvAG8AbwBwAHEAcQBwAHAAcABwAHEAcgBwAHAAcQBxAHMAcwBzAHIAcgByAHMA
cwBzAA==
         </WaveFormData>
      </LeadData>
      <LeadData>
         <LeadByteCountTotal>10000</LeadByteCountTotal>
         <LeadTimeOffset>0</LeadTimeOffset>
         <LeadSampleCountTotal>5000</LeadSampleCountTotal>
         <LeadAmplitudeUnitsPerBit>4.88</LeadAmplitudeUnitsPerBit>
         <LeadAmplitudeUnits>��V</LeadAmplitudeUnits>
         <LeadHighLimit>2147483647</LeadHighLimit>
         <LeadLowLimit>268435456</LeadLowLimit>
         <LeadID>V3</LeadID>
         <LeadOffsetFirstSample>0</LeadOffsetFirstSample>
         <FirstSampleBaseline>0</FirstSampleBaseline>
         <LeadSampleSize>2</LeadSampleSize>
         <LeadOff>FALSE</LeadOff>
         <BaselineSway>FALSE</BaselineSway>
         <ExcessiveACNoise>FALSE</ExcessiveACNoise>
         <MuscleNoise>FALSE</MuscleNoise>
         <LeadDataCRC32>3870290164</LeadDataCRC32>
         <WaveFormData>
DAAMAAwADAAPABAAEQASABMAFAAVABYAGQAaABsAHAAfACAAIQAiACUAJgAnACgAKgAs
AC4AMAAyADQANgA4ADwAPgBAAEIARgBIAEoATABQAFIAVABWAFoAXABeAGAAYwBmAGkA
bABwAHIAdAB2AHoAfAB+AIAAggCCAIIAggCCAIIAggCCAIEAgAB/AH4AegB4AHYAdABu
AGoAZgBiAF4AWgBWAFIATQBIAEMAPgA6ADYAMgAuACkAJgAjACAAHQAaABcAFAARABAA
DwAOAAsACgAJAAgABgAGAAYABgAEAAQABAAEAAQABAAEAAQABAAEAAQABAACAAIAAgAC
AAQABAAEAAQAAgACAAIAAgAEAAQABAAEAAQABAAEAAQABgAGAAYABgAEAAQABAAEAAYA
BgAGAAYACAAIAAgACAAGAAYABgAGAAQABAAEAAQABAAEAAQABAACAAIAAgACAAAAAAAA
AAAA/v/+//7//v8AAAAAAAAAAAAAAAAAAAAAAAAAAAAAAAAAAAAAAAAAAP7//v/+//7/
AAAAAAAAAAD+//7//v/+//7//v/+//7//P/8//z//P/6//r/+v/6//z//P/8//z//P/8
//z//P/7//r/+f/4//j/+P/4//j/+P/4//j/+P/4//j/+P/4//b/9v/2//b/9P/0//T/
9P/0//T/9P/0//T/9P/0//T/8v/y//L/8v/y//L/8v/y//D/8P/w//D/8v/y//L/8v/y
//L/8v/y//L/8v/y//L/9P/0//T/9P/y//L/8v/y//D/8P/w//D/8v/y//L/8v/y//L/
8v/z//X/9f/0//T/8v/y//L/8//1//j/+f/6//3///8AAAEAAQABAAIAAwACAAQABAAE
AAIAAgACAAEA///+//3//P/+//7///////r/9v/1//X/9v/2//j/+P/2//H/7v/r/+z/
7P/t/+3/7//u/+3/7f/u/+7/7v/u/+7/7v/s/+v/6f/n/+X/4//j/+P/4//j/+X/5f/l
/+b/5//n/+f/5//n/+v/7f/t/+7/8P/2/wIADAAZACsAQgBaAHQAlgC8AOIABgEfATMB
QAE+ASgB/QC5AHIAOwAAALX/av8u/wf/+f4F/wz/Dv8X/yr/N/9D/2L/hP+f/7H/wv/T
/97/4//m/+j/6P/s/+//7P/u//D/8v/0//b/+f/6//3//v/8//3//f/+////AAABAAMA
BAAEAAQABAAEAAQABAAEAAQABgAHAAcACAAIAAgACAALAAwADQAOAAwADAAOAA8AEAAR
ABIAFAAXABcAGAAaABkAHAAdAB4AIgAjACUAJwAoACoALAAuAC4AMAAzADUAOAA8AD0A
PgA+AEAAQwBFAEgATABRAFUAVgBZAFsAXABgAGIAZABmAGYAaQBqAGwAbgBwAHIAcgBz
AHQAdAB0AHQAdABzAHIAbwBsAGkAZgBiAF8AXABYAFMATwBKAEUAQAA7ADYAMgAvACoA
JgAhABsAFgATAA8ADQAKAAcABAADAAIAAAD9//v/+v/5//n/9//2//X/9P/z//L/8v/y
//T/9P/z//L/8P/w//D/7//v/+//7//v//H/8v/y//L/8P/w//D/8f/z//T/9P/0//P/
8//0//T/8v/y//L/8v/y//L/8v/y//L/8//z//P/8f/x//H/8v/y//P/8//y//L/8v/y
//L/8v/y//L/8f/x//H/8f/x//H/8f/x//H/7//v/+//7v/u/+7/7v/u/+7/7f/r/+v/
6//q/+r/6v/q/+v/6//r/+r/6f/p/+n/6v/q/+r/6v/q/+r/6v/p/+f/5v/m/+b/6P/o
/+j/5//n/+f/5//n/+f/5v/m/+b/5v/n/+f/5v/m/+b/5v/m/+f/6P/p/+r/6P/o/+b/
5v/p/+n/6v/q/+j/6P/n/+f/6f/p/+n/6f/s/+z/7P/s/+r/6f/p/+n/7P/s/+v/6//p
/+n/6v/q/+z/7P/s/+z/6v/q/+v/6//p/+r/6v/q/+r/6v/q/+r/6v/q/+v/7P/s/+z/
7P/s/+z/7P/u/+//7//v/+z/7P/s/+z/7v/v//H/9P/y//L/8v/z//X/9//6//v//P/9
//7/AAD+//7//v/+/wAA//////7//f/8//z//P/9//3/+P/0//P/8//y//L/9P/0//P/
7//v/+3/7P/s/+3/7f/t/+z/6//r/+z/7P/s/+z/7P/s/+r/6f/o/+f/5P/j/+P/4//j
/+P/4//j/+X/5v/n/+f/5//n/+f/5f/n/+n/6v/s//D//P8IABMAHwA0AE4AaACGAKgA
zgD0ABEBJQE4AUABNgEbAe0AqgBnACoA5/+c/1T/G//7/vn+Bv8M/wv/GP8p/zf/Sv9m
/4X/n/+y/8P/0P/b/+T/5v/m/+r/6//s/+7/8v/0//b/+P/3//j/+//8//7//////wAA
AQACAAMABQAGAAYABgAGAAYABgAGAAYACAAKAAsACwAMAAwADAAMAA0ADgAPABAAEgAS
ABQAFQAWABcAGAAaABsAGwAcAB4AHQAgACEAIgAkACUAJwApACwALgAwADIAMAAyADUA
NwA6AD4APwBAAEIARABHAEkATQBQAFQAVwBYAFsAXQBeAGQAZgBoAGoAbABvAHAAcgBy
AHQAdgB2AHcAeAB4AHgAdgB2AHUAdAByAHAAbgBsAGgAZQBiAF4AWQBVAFAASwBIAEMA
PgA6ADMALgAqACUAIwAeABsAFwATABAADQAKAAkACAAGAAMAAQAAAP/////7//r/+f/4
//n/+P/4//j/+P/4//f/9v/2//b/9v/1//X/9f/1//X/9f/2//b/9v/2//b/9v/3//X/
9v/2//b/9f/1//b/9v/4//j/+P/4//j/+P/4//j/+P/5//n/+f/5//n/+f/6//r/+//7
//r/+P/4//j/+P/4//j/+P/3//n/+f/5//n/9//3//f/9//3//f/9//2//b/9v/2//b/
9v/1//P/8//z//L/8v/y//L/8//z//P/8P/v/+//7//y//L/8v/y//L/8v/y//H/8f/w
//D/8P/w//D/8P/v/+//7//v/+//7//u/+7/7v/u/+//7//u/+7/7v/u/+7/7v/u/+7/
7v/w//D/7v/u/+//7//w//D/7v/u/+3/7f/v/+//7//v/+7/7v/u/+7/7v/t/+3/7f/u
/+7/7f/t/+//7//w//D/8P/w//D/8P/u/+7/7//v/+//8P/w//D/8P/w//D/8P/v/+7/
7v/u//D/8P/v//D/8P/w//D/8P/w//D/8P/w//H/7//v/+7/7v/w//D/8P/x//P/9v/3
//j/+f/7//z//f//////AAABAAAAAgACAAIABAAEAAQAAwAFAAQAAwACAAAAAAABAAEA
/f/6//r/+//4//j/+v/6//v/9//1//P/8v/y//P/8//z//L/8f/x//L/8v/y//L/8v/y
//D/7//u/+3/7P/r/+v/6//r/+v/6f/p/+n/6v/t/+3/7f/t/+3/7//v/+//8P/y//b/
AAAKABUAKQBEAF4AdgCWAL4A6AAQASsBPwFMAUwBPAETAc8AhABHAA4Ax/98/zj/Cf/x
/vP+/P4A/w3/Jv83/0X/Xv+A/5v/q/++/83/2P/f/+L/5P/k/+b/6f/u/+7/7v/w//L/
9P/3//j/+//8//r/+//7//z//f/+////AQAAAAAAAAAAAAEAAgADAAQABgAIAAkACQAK
AAoACgAKAAkACgALAAwADQAOABEAEwATABMAEwAUABcAFwAYABoAGQAcAB0AHgAeAB8A
IQAjACQAJgAoACoAKgAsAC8AMQAyADYANwA4ADgAOgA9AD8AQwBGAEoATQBQAFMAVQBW
AFgAWgBcAF4AYgBlAGYAaABoAGoAbABsAG8AcABwAHAAbgBuAG0AbABqAGgAZgBkAF4A
WwBYAFQATwBLAEYAQQA8ADcAMgAuACcAIgAeABkAFwASAA8ACwAHAAQAAQD+//3//P/6
//f/8//y//H/8f/t/+z/6//q/+n/6P/o/+j/6v/q/+n/6P/o/+j/6P/n/+f/5//n/+f/
5f/m/+b/5v/k/+T/5P/l/+f/6P/o/+j/5f/l/+b/5v/o/+j/6P/o/+j/6P/o/+j/5v/n
/+f/5//p/+n/6f/q/+r/6//r/+r/6v/q/+r/6v/r/+z/7f/t/+v/6//r/+v/7f/t/+3/
7f/t/+3/7f/s/+7/7v/u/+7/7P/r/+n/6f/r/+r/6v/q/+r/6//r/+v/6v/p/+n/6f/o
/+j/6P/o/+j/6P/o/+f/5//m/+b/5v/m/+b/5v/l/+X/5f/l/+X/5f/k/+T/5P/m/+f/
5//m/+b/5v/m/+b/5P/k/+T/5P/k/+T/4v/i/+X/5f/m/+b/5v/m/+X/5f/l/+X/5f/l
/+b/5v/m/+b/5P/j/+P/4//m/+b/5f/l/+X/5f/m/+b/5P/k/+T/5P/m/+b/5//n/+X/
5v/m/+b/5v/m/+b/5v/n/+b/5v/m/+b/5v/l/+T/5P/m/+b/5v/m/+T/5P/k/+T/5P/k
/+T/5P/i/+L/4v/i/+T/5P/k/+X/5f/l/+T/5P/i/+L/4v/j/+X/6P/p/+r/7f/v//D/
8f/x//H/8v/z//T/9v/2//b/9v/2//b/9f/3//b/9f/0//T/9P/1//X/8v/u/+3/7f/u
/+7/8P/w/+z/5//k/+H/4v/i/+P/4//j/+L/4f/h/+L/4v/i/+L/5P/k/+L/4f/e/93/
3P/b/93/3f/d/93/3//f/9//4P/f/9//3//f/+P/4//j/+P/5P/q//L//P8GABMAJwA+
AFQAcgCWAL4A5gAGARsBMQE8ATYBGgHjAJkAWAAjAOL/mf9S/xr/8/7n/u/+9v7+/hX/
Kv83/03/bv+M/6H/tf/G/9H/2P/d/+D/4v/k/+b/5//o/+r/7P/u//D/8v/1//b/+f/6
//r/+//7//z//f/+////AQACAAIAAgACAAIAAgACAAIAAgAEAAUABQAIAAgACAAIAAcA
CAAJAAoACgAKAAwADQAOAA8AEAASABEAEQASABQAFQAYABkAGgAeAB8AIQAjACIAJAAm
ACgAJgAoACsALQAyADYANwA4ADwAPgBBAEMARwBKAE4AUQBUAFcAWQBaAF4AYABiAGQA
aABrAGwAbgBuAHAAcgByAHMAdAB0AHQAdgB2AHUAdAByAHAAbgBsAGgAZQBiAF4AWABT
AE0ARwBEAD8AOgA2AC8AKgAmACEAHQAYABUAEQAPAAwACQAGAAEAAAD+//v/+f/4//f/
9//1//T/8//y//P/8v/y//L/8P/w/+//7v/u/+7/7v/t/+//7//v/+//7//w//D/8P/y
//L/8v/z//P/9P/0//T/8f/x//L/8v/w//D/8P/w//L/8v/y//L/9P/1//X/9f/1//X/
9f/2//T/9f/1//T/9v/2//b/9v/2//b/9v/1//X/9f/1//X/8//z//P/8//z//P/8//y
//T/9P/0//T/9v/1//P/8//x//D/8P/w//L/8//z//P/9P/z//P/8//z//L/8f/w/+7/
7v/u/+3/7f/s/+z/7P/s/+z/7P/r/+n/6f/p/+n/6f/o/+j/6P/o/+n/6f/o/+j/6P/o
/+j/5v/m/+b/5v/m/+b/5P/k/+f/5//o/+j/5v/m/+X/5f/l/+X/5f/l/+j/6P/o/+j/
5f/j/+L/4f/j/+T/5P/l/+P/4//k/+T/5f/m/+f/6P/m/+b/5//n/+X/5v/m/+b/6P/o
/+j/6P/p/+j/6P/o/+j/6P/p/+j/6P/q/+r/6v/q/+n/6P/n/+b/6P/o/+j/6P/o/+j/
6f/p/+n/6P/o/+j/6v/q/+v/7f/t/+3/7f/t//D/8v/0//f/9//4//n/+v/7//r/+f/4
//r/+v/5//n/+P/3//b/9v/2//f/9//y/+z/6//r/+r/6v/s/+z/6//p/+f/5f/k/+P/
4//i/+H/4f/h/+L/5P/i/+L/4v/i/+D/3v/d/9z/2//a/9n/2f/b/9v/2//b/9v/2//c
/93/2//b/9v/2//b/93/3//g/+T/7P/2/wAADQAdADQATABoAIgArgDUAPQACwEdAS4B
LAEYAfkAwwB6ADsAAgC9/3L/MP8B/+3+9/4E/wb/C/8c/yf/M/9M/2z/hf+Z/67/v//O
/9P/1P/U/9b/2P/b/97/4P/i/+T/5v/o/+v/7P/v//D/8P/x//H/8v/x//L/8//1//b/
9v/2//b/+P/4//j/+P/4//r/+//7//z//P/8//z//f/+////AAAAAAAAAgADAAQABQAG
AAgACQAJAAoADAANABAAEQASABQAFQAXABkAGgAcAB4AIAAgACIAJQAnACkALAAsACwA
MAA0ADkAPQA9AEAARABHAEoATQBPAFAAVABWAFgAWgBcAF8AYABiAGQAZgBoAGgAawBs
AGwAbABqAGoAaQBoAGgAZgBkAGIAXABZAFYAUgBNAEkARAA/ADwANwAyAC4AKQAkACAA
GwAXABIADwALAAcABAABAP7//f/8//r/9//1//T/8//z//H/8P/v/+7/7f/s/+z/7P/q
/+r/6f/o/+j/6P/o/+f/6f/p/+n/6f/n/+j/6P/o/+r/6v/q/+v/6f/q/+r/6v/p/+n/
6v/q/+j/6P/o/+j/6v/q/+r/6v/q/+v/6//r/+v/6//r/+z/6v/r/+v/6v/o/+j/6P/o
/+j/6P/o/+f/6f/p/+n/6f/n/+f/5//n/+n/6f/p/+j/6P/o/+j/6P/m/+X/4//j/+X/
5P/k/+T/5P/l/+X/5f/m/+X/5f/l/+T/5P/k/+T/4v/i/+L/4f/i/+L/4//k/+L/4v/i
/+H/4//j/+P/4//j/+L/4v/i/+D/4f/h/+D/4v/i/+L/4v/g/+D/4P/g/+L/4v/g/+D/
3//f/+D/4P/g/+D/3//f/+H/4f/h/+H/4P/g/+D/4P/g/9//3//f/+D/4P/f/9//4f/h
/+L/4v/i/+L/4v/i/+H/4P/g/9//3//g/+D/4P/i/+L/4v/i/9//3v/e/97/3P/g/+P/
5P/i/+D/4P/g/+D/4P/h/+H/4f/i/+L/4v/i/+D/4f/j/+b/5//o/+n/6//s/+3/7//v
//D/8f/y//T/9P/0//T/9P/0//P/8//y//P/8v/y//L/8f/x/+z/6P/n/+f/5v/m/+r/
6v/p/+X/5f/j/+L/4v/h/+H/4f/g/9//3//g/+D/4P/g/+D/4P/e/93/3P/b/9r/2f/Z
/9n/2f/Z/9n/2f/Z/9r/2//b/9v/3f/d/93/2//b/9r/3v/k/+7/+v8HABkALgBIAGIA
gACkAMwA8AANASEBNgE8ASwBDQHVAIoASwAUAM//gv88/wf/6/7t/vj++v79/hD/If8r
/0D/Yv9//5X/qP+5/8j/0//Y/9r/3P/c/93/4v/k/+T/5v/o/+r/7f/u//H/8v/y//P/
8//0//P/9P/1//f/+v/6//r/+v/6//r/+v/6//z//v///////v/+//7//v8BAAIAAwAE
AAQABAAGAAcABgAHAAgACgALAAsADAAOAA8AEgATABQAFgAXABkAGwAeACAAIgAkACQA
JgApACsALAAwADEAMgA2ADgAOwA9AD8AQgBGAEkATABPAFEAUgBUAFYAWABaAFwAXwBg
AGIAYgBkAGYAZgBnAGgAaABoAGgAaABnAGYAYgBgAF4AXABZAFcAVQBSAEsARwBCAD0A
OgA1ADAALAAlACAAHAAXABMADgALAAcABwAEAAEA/v/5//j/9v/z//H/8P/v/+//7//u
/+3/7P/q/+j/5//m/+j/6P/n/+b/5v/m/+b/5f/l/+X/5f/l/+X/5v/m/+b/5v/m/+b/
5//n/+j/6P/o/+n/6f/q/+r/6v/q/+r/6v/q/+r/6v/q/+r/6//r/+v/6//r/+v/7P/s
/+3/7f/s/+z/7P/s/+z/7P/s/+z/6//r/+v/6//r/+v/6//r/+v/6f/p/+n/6P/o/+j/
6P/o/+r/6f/n/+f/5//m/+b/5v/m/+f/5//n/+b/5f/l/+X/5P/k/+T/5P/k/+T/5P/j
/+P/4v/i/+L/4v/i/+L/4f/h/+H/4f/h/+P/4v/i/+L/4P/h/+H/4P/g/+D/4P/g/+D/
4P/g/+D/4v/i/+D/4P/h/+H/4v/i/+D/4P/f/9//3//f/9//3//i/+L/4v/i/+L/4f/h
/+H/4v/i/+H/4f/h/+H/4v/i/+L/4v/i/+L/4v/i/+P/4//k/+b/5//o/+b/5v/m/+b/
5v/m/+f/6P/m/+b/5//o/+r/6v/q/+r/6v/q/+r/6v/q/+r/6//r/+v/6P/o/+j/6P/o
/+n/6//u//D/8v/0//f/+P/5//v/+//8//3//v8AAP7//v/+//7//v/9//3//P/9//z/
/P/8//z/+//1//D/8P/x//H/8v/y//L/8f/t/+v/6f/o/+j/6f/p/+n/6P/n/+f/6P/o
/+b/5v/m/+b/5P/j/+L/4f/g/9//3//f/+H/4f/h/+H/4f/i/+P/4//h/+H/4//l/+f/
5//o/+z/9P/+/wwAHQAzAE4AaACKALAA2gACARwBMQFDAUoBPgEWAdMAiQBOABMAyv+B
/zz/DP/x/vH++f7+/gj/H/8w/z//W/98/5b/qf+7/8r/1//e/+P/5v/m/+b/6P/p/+r/
7P/u//D/8v/0//X/9v/5//r/+v/7//v//P/9//7///8BAAAAAAAAAAAAAgACAAIAAgAC
AAQABQAFAAYABgAGAAYABwAIAAkACgALAAwADwARABAAEQASABQAFwAXABgAGgAZABwA
HQAeACIAIwAlACcAKAAqACwALgAuADAAMwA1ADgAPAA9AD4AQQBEAEgASwBLAE4AUgBV
AFYAWQBbAFwAYgBkAGYAaABqAG0AbgBwAHIAdAB2AHYAeQB6AHoAegB8AHwAewB6AHgA
dgB0AHIAbgBrAGgAZABfAFsAVgBRAEwARwBCAD4AOQA0ADAAKwAnACIAHwAbABsAGAAV
ABIADwAOAAwACQAJAAgABwAHAAUABAADAAIA///+//7//v/+//7//f/8//z//P/8//v/
+//7//v/+//9//7//v/+//7//v/+//////8AAAAAAAABAAEAAgACAAIAAgACAAIAAAAA
AAAAAAAAAAEAAQABAAEAAQABAAIAAAABAAEAAAAAAAAAAAAAAAAAAAAAAP///f/9//3/
/f////////////////////7//f/8//v/+v/8//v/+f/5//v/+v/6//r/+P/5//n/+f/6
//n/+f/5//j/+P/4//j/+P/4//j/9//5//j/+P/4//r/+v/6//n/9//3//f/9//3//b/
9v/2//b/9//3//b/9P/0//T/9P/0//T/9P/0//T/9P/y//L/8//z//T/9P/2//b/9f/1
//T/8//y//H/8v/y//L/8v/y//H/8f/x//L/8v/x//H/8f/x//L/8v/w//D/8P/w//D/
8P/x//H/8f/y//L/8v/x//D/7//u//D/8P/x//L/8v/y//H/8v/0//T/9P/0//T/8v/y
//L/8v/y//L/8v/y//L/8v/y//L/8v/z//P/8//0//T/9P/0//T/9f/3//r//P/+/wAA
AwAEAAUABwAHAAYABwAIAAoADAAMAAwADAAMAAsACwAKAAsACgAKAAoACQAJAAQAAAD/
/////v/+/////v/8//f/9f/z//L/8v/z//P/8//y//P/8//0//T/8v/y//L/8v/w/+//
7v/t/+7/7f/t/+3/7//v/+//7//v//D/8f/x/+//7//x//H/8f/z//T/9v/+/wgAEgAf
ADMATgBkAIIAqADSAPYAEgEnATsBRgE8ARwB4wCbAFwAJwDm/53/Vv8g/wH/+/4D/wj/
Ev8n/zj/Q/9Z/3r/lv+r/73/zv/Z/+D/4//m/+j/6v/s/+//8P/0//T/9v/4//r/+v/6
//z//P/8//3//f/+////AAABAAMABAAEAAQABAAGAAYABgAGAAcACAAIAAcACAAIAAgA
CAAJAAoACwAMAAoACgAMAA0AEAARABIAFAATABMAFAAWABUAGAAZABoAHAAdAB8AIQAg
ACIAJAAmACcAKgAuADEAMwA2ADYANgA5ADwAQABDAEcASgBOAFEAVgBZAFsAXABiAGQA
ZgBoAGwAbwBwAHIAdAB2AHgAeAB5AHoAegB6AHoAegB5AHgAeAB2AHQAcgBuAGsAaABk
AF8AWwBWAFEATgBJAEQAQAA5ADQAMAArACcAIgAfABsAGAAUABAADAALAAoACAAFAAMA
AgABAAEA///+//3//P/7//r/+v/6//j/+P/3//b/+P/4//j/9//3//f/9//3//X/9v/2
//b/+P/4//j/+f/5//r/+v/6//n/+f/6//r/+v/6//r/+v/6//r/+v/6//r/+//7//v/
+//7//v//P/6//v/+//6//r/+v/6//r/+v/6//r/+f/7//v/+//7//n/+f/5//n/+//7
//v/+v/4//j/+P/4//j/9//1//X/9f/0//T/9P/0//X/9f/1//b/9f/1//X/9P/0//T/
9P/0//T/9P/z//P/8v/y//L/8P/w//D/7//x//H/8f/x//D/7v/t/+z/7//x//L/8v/y
//L/8v/y//L/8v/y//L/8P/w/+7/7v/t/+3/7v/u//D/8P/v/+//7//v/+//7//y//L/
8v/y//L/8f/x//H/9P/0//P/8//z//P/9P/0//L/8v/y//L/8v/y//P/8//z//T/9P/0
//T/9P/0//T/8//y//L/8v/0//L/8//y//L/8v/y//L/8v/w//D/8P/w//L/8v/y//L/
8v/x//D/7v/w//D/8P/w//H/8//2//f/9//3//j/+P/5//v/+//8//7/AAADAAQABAAE
AAQABAADAAMAAgABAAAAAAAAAAEAAQD8//j/9//3//b/9v/4//b/9f/x/+//7f/s/+z/
7f/v/+//7v/t/+3/7v/u/+7/8P/w//D/7v/r/+r/6f/o/+n/6f/p/+n/6//r/+v/6//p
/+n/6P/n/+v/7//v/+//7//w//L/9v8AAA4AGQAlADwAUgBsAIoArgDUAPgAFQElATQB
OgEsAQ8B3QCWAFEAGADX/47/TP8b/wH/A/8S/xb/F/8k/zX/Qf9S/3D/kf+p/7r/yf/W
/+H/5v/m/+j/6v/p/+r/7v/w//L/9P/2//f/+P/7//z//P/9//3//v8BAAIAAwAFAAQA
BAAEAAQABgAGAAYABgAIAAoACwALAAoACgAKAAoACwAMAA0ADgAQABAAEgATABQAFQAW
ABgAGwAbABwAHgAdACAAIQAiACIAIwAlACcAKAAqACwALgAwADIANQA3ADgAPAA9AD4A
QgBEAEcASQBJAEwAUABTAFYAWQBbAFwAYABiAGQAZgBoAGsAbABuAHIAdAB2AHYAdwB4
AHgAeAB6AHoAeQB4AHYAdAByAHAAbABpAGYAYgBfAFsAVgBRAE4ASQBEAEAAOwA2ADIA
LQAnACIAHwAbABkAFgATABAACwAKAAgABQAFAAQAAwADAP///v/9//z//f/8//z//P/8
//z/+//6//r/+v/6//n/+//7//v/+//7//z//P/8//z//P/8//3//f/+//7//v/7//v/
/P/8//7//v/+//7//v/+//7//v8AAAEAAQABAAEAAQABAAIAAgADAAMAAgAAAAAAAAAA
AAIAAgACAAEAAQABAAEAAQADAAMAAwADAAEAAQABAAAAAgACAAIAAgACAAEA/////wEA
AAAAAAAAAAABAAEAAQAAAP////////7//v/+//7//v/+//7//f/9//z//P/8//z//P/8
//v/+f/5//n/+f/7//r/+v/6//j/+f/5//j/+P/4//j/+P/6//r/+v/6//j/+P/2//b/
9//3//j/+P/4//j/9//3//f/9//3//f/+P/4//j/+P/4//f/9//3//b/9v/1//X/8//z
//T/9P/0//T/9P/0//T/9P/1//X/8//0//T/9P/0//T/9P/0//T/9P/1//b/9v/0//P/
9P/0//b/9v/2//b/9f/0//T/8//1//T/9P/0//L/8v/z//X/9v/3//j/+f/9//7///8B
AAEAAgADAAQABAAEAAQABAAEAAQAAwADAAIAAQAAAAAAAAABAAEA/P/3//X/9P/y//T/
9v/2//X/8//x/+//7v/s/+3/7f/t/+z/6//r/+z/6v/q/+r/6v/s/+r/6f/o/+f/5v/l
/+X/5f/l/+X/5f/m/+f/6f/r/+n/6f/p/+n/7f/t/+v/7P/y//j/AAAKABMAJQA+AFoA
dACSALgA4AACARsBMQFAAUQBNgEVAeEAmABXAB4A2f+M/0b/Ff/9/v/+Dv8Q/xX/Iv8z
/z//VP90/5P/p/+6/8v/2v/j/+j/5v/m/+r/7//y//L/9P/2//j/+v/7//z///8AAAIA
AwADAAQAAwAEAAUABwAGAAYABgAGAAgACAAIAAgACQAKAAoACQALAAwADQAOAA8AEAAR
ABIAEgASABQAFQAWABcAGAAaABsAGwAcAB4AHQAgACEAIgAkACUAJwApACoALAAuADAA
MAAyADUANwA6AD4APwBAAEMARgBKAE0ATQBQAFQAVwBaAF0AXwBgAGYAaABqAGwAbABv
AHAAcgB2AHgAegB6AHkAegB6AHoAegB6AHkAeAB4AHYAdAByAG4AawBoAGQAYQBdAFgA
UwBMAEcAQgA+ADkANAAwACsAJwAiAB8AGwAXABQAEQAOAA0ADAAKAAcABQAEAAMAAwAB
AAAA///+//3//P/8//z//P/8//v/+v/6//r/+v/5//n/+f/5//n/+f/6//r/+v/8//z/
/P/9//z//P/7//r/+//7//z//P/8//z//P/8//7//v/+//7//v/////////9//3//f/+
//7///////7/AAAAAAAAAAAAAAAAAAD//wEAAQABAAEAAQABAAEAAQD////////+//7/
/v/+//7/AAD///3//f////7//v/+//z//f/9//3//v/9//3//f/8//z//P/8//z//P/8
//v/+//6//r/+v/8//z//P/7//n/+f/5//n/+f/4//j/+P/4//n/+f/4//j/+P/4//j/
9v/2//b/9v/3//j/9//4//f/9//4//j/9v/2//X/9f/3//f/9//3//b/9v/2//b/+P/3
//f/9//2//b/9f/1//f/9//4//j/9//2//X/9P/0//T/9f/1//X/9v/2//b/9P/0//T/
9P/1/w==
         </WaveFormData>
      </LeadData>
      <LeadData>
         <LeadByteCountTotal>10000</LeadByteCountTotal>
         <LeadTimeOffset>0</LeadTimeOffset>
         <LeadSampleCountTotal>5000</LeadSampleCountTotal>
         <LeadAmplitudeUnitsPerBit>4.88</LeadAmplitudeUnitsPerBit>
         <LeadAmplitudeUnits>��V</LeadAmplitudeUnits>
         <LeadHighLimit>2147483647</LeadHighLimit>
         <LeadLowLimit>268435456</LeadLowLimit>
         <LeadID>V4</LeadID>
         <LeadOffsetFirstSample>0</LeadOffsetFirstSample>
         <FirstSampleBaseline>0</FirstSampleBaseline>
         <LeadSampleSize>2</LeadSampleSize>
         <LeadOff>FALSE</LeadOff>
         <BaselineSway>FALSE</BaselineSway>
         <ExcessiveACNoise>FALSE</ExcessiveACNoise>
         <MuscleNoise>FALSE</MuscleNoise>
         <LeadDataCRC32>3755146596</LeadDataCRC32>
         <WaveFormData>
AAAAAAAAAAABAAIAAwAEAAYABgAGAAYABwAIAAkACgALAAwADQAOAA8AEAARABIAFQAW
ABcAGAAbABwAHQAeACAAIgAkACYAKAAqACwALgAyADQANgA4ADwAPgBAAEIARgBIAEoA
TABOAFAAUgBUAFgAWgBcAF4AXwBgAGEAYgBiAGIAYgBiAGIAYgBiAGIAXgBcAFoAWABT
AFAATQBKAEQAQAA8ADgAMwAuACkAJAAgABwAGAAUAA8ADAAJAAYAAwAAAP3/+v/3//b/
9f/0//P/8v/x//D/7//u/+3/7P/q/+r/6v/q/+j/6P/o/+j/6P/o/+j/6P/m/+b/5v/m
/+b/5v/m/+b/5v/m/+b/5v/m/+b/5v/m/+T/5P/k/+T/5v/m/+b/5v/m/+b/5v/m/+T/
5P/k/+T/5v/m/+b/5v/k/+T/5P/k/+T/5P/k/+T/5v/m/+b/5v/k/+T/5P/k/+T/5P/k
/+T/4v/i/+L/4v/i/+L/4v/i/+D/4P/g/+D/4P/g/+D/4P/i/+L/4v/i/+H/4P/f/97/
3v/e/97/3v/c/9z/3P/c/97/3v/e/97/3P/c/9z/3P/a/9r/2v/a/9r/2v/a/9r/3P/c
/9z/3P/a/9r/2v/a/9j/2P/Y/9j/2v/a/9r/2v/a/9r/2v/a/9j/2P/Y/9j/2P/Y/9j/
2P/Y/9j/2P/Y/9j/2P/Y/9j/2P/Y/9j/2P/W/9b/1v/W/9b/1v/W/9b/2P/Y/9j/2P/W
/9b/1v/W/9b/1v/W/9b/1v/W/9b/1v/W/9b/1v/W/9b/1v/W/9b/2P/Y/9j/2P/W/9b/
1v/W/9b/1v/W/9b/1v/W/9f/1//a/9z/3f/e/+D/4f/j/+T/5f/l/+X/5v/n/+j/6P/o
/+n/6f/p/+n/5//o/+j/6P/q/+r/7P/q/+f/4//h/+H/4v/i/+P/5f/i/97/2v/X/9n/
2f/a/9r/2v/a/9n/2f/Z/9n/2f/Z/9j/1v/V/9T/0//S/9L/0f/P/8//z//P/8//0P/Q
/9D/0P/Q/9D/0P/Q/9H/0//S/9D/zv/P/9n/5f/1/wkAHwA0AE4AdACgAM8A/AAiAT4B
VwFgAU8BIwHeAJQAVgAYAMv/gP9I/yT/Ff8b/yL/IP8l/zX/P/9L/2b/gv+Y/6b/s/+/
/8f/y//O/8//0P/T/9T/0v/R/9P/1f/X/9n/2//c/97/4P/g/+D/4f/h/+P/5P/l/+b/
5P/l/+X/5f/l/+b/5//n/+f/6P/o/+j/6v/q/+r/6v/s/+3/7f/u/+z/7v/u/+//8f/y
//P/9v/2//f/+P/6//v/+//7//3/AAABAAMABAADAAYABwAJAAgACgANAA4AEgAUABYA
GAAZABsAHQAgACQAJwAqAC0AMAAyADQANwA8AD8AQQBCAEQARgBIAEoATQBPAFIAUwBW
AFcAVwBXAFgAWABYAFcAUwBSAFIAUgBOAEwASQBGAEMAPgA6ADcAMgAuACoAJQAgABsA
FgATAA8ACwAHAAMA///9//r/9//z//D/7//t/+z/6v/q/+r/6f/o/+f/5//l/+P/4//j
/+P/4//i/+L/4//j/+H/4P/i/+L/4v/i/+P/4//j/+P/4P/g/+D/4P/g/+D/4P/g/+L/
4v/j/+P/4//j/+P/4//j/+P/4//k/+T/5P/k/+T/4v/i/+P/4//l/+X/5v/m/+b/5v/m
/+b/5P/k/+T/5P/l/+X/5f/l/+X/5f/l/+X/5f/l/+X/5f/l/+X/5f/l/+X/5f/k/+T/
5P/j/+P/4//j/+P/4//j/+P/4//j/+P/4f/h/+L/4v/g/+D/4P/g/+H/4f/h/+H/4P/g
/+D/4P/g/9//3//f/9//3//f/+D/4P/f/9//3//f/97/3v/e/+D/4f/h/+H/3//f/93/
3f/e/97/3v/e/9z/3P/c/9z/3P/c/9z/3f/f/9//3//f/93/3f/d/97/3v/e/97/3//d
/93/3f/c/97/3v/f/9//3//f/9//3//f/9//3//f/9//3//g/+D/4P/e/97/3v/e/97/
3v/e/97/3v/g/+D/4P/g/+D/4P/g/+D/4f/h/+L/5P/i/+L/4//j/+j/6v/s/+3/7f/u
/+//8P/u/+7/7//v//H/8f/x//L/8v/y//L/8v/0//L/7//r/+n/6f/o/+j/6f/r/+n/
5v/j/+H/4f/h/+L/4v/i/+L/4f/h/+H/4f/j/+P/4v/g/9//3v/d/9z/2v/Z/9n/2f/b
/9v/2//c/9z/3P/c/9z/3v/g/9z/2//b/97/3v/a/9n/4f/t//v/CwAhADoAUgB0AJ4A
ywD8ACoBTAFrAYQBhwFtATwB9gCqAGYAGwDI/3r/RP8l/x3/JP8m/yP/K/87/0n/WP9y
/4z/oP+v/73/x//P/9b/1//Y/9n/2v/c/+P/6f/t//H/9f/3//j/+v/8//z//P/9//3/
//8AAAEAAgAEAAUABQAFAAUABgAHAAcACgAMAA0ADgAOAA4ADgAOABAAEQARABIAEgAU
ABQAFQAWABYAFgAYABgAGQAaABwAHwAfAB8AIQAiACMAJQAmACcAKgArAC0ALAAuADEA
MgA2ADgAOgA8AD0APwBBAEQARgBJAEwATwBSAFQAVgBZAFwAXwBhAGIAZgBoAGoAbABt
AG8AcgBzAHQAdQB1AHUAdgB2AHYAdQB1AHQAdAB0AHIAcABtAGoAZQBgAFwAWQBUAFAA
TABHAEAAOwA2ADMALwArACcAIwAgAB0AGQAVABIAEAAQAA8ADQAKAAkACAAFAAQAAwAD
AAIAAQACAAMAAQABAAAAAAD//////f/8//7//v/+//7////////////+//7//v/+//7/
/v/+//7//P/8//3//f////////////3//f/9//7//v/+//7//v/8//z//f/9//////8A
AAAAAAAAAAAAAAAAAAAAAAAAAAEAAQABAAEA////////////////////////////////
//////7//v/8//v/+//7//3//f/9//3/+//7//v/+//7//v//P/8//r/+v/6//r/+f/5
//n/+f/4//j/+P/4//j/9//3//f/9//3//f/+P/4//f/9//3//X/9P/0//T/9P/1//X/
9f/1//X/8//z//T/9P/0//T/9P/0//T/9P/0//T/9P/1//P/8//z//P/8f/x//H/8v/y
//L/8v/z//X/9f/1//T/8v/y//P/8//z//P/8//z//P/8//z//P/8//z//T/9P/0//L/
8v/y//T/9P/0//T/9P/y//L/8v/y//L/8v/y//L/8v/y//L/8v/y//L/8//z//T/9v/3
//j/+v/7//3//v////////8AAAEAAgACAAIABQAFAAUABQADAAQABAAEAAQABAAGAAQA
AwD///3//f/6//r/+//9//3/+v/3//X/8//z//T/9P/0//T/8//z//P/8//z//P/9P/y
//H/8P/t/+z/7P/r/+v/6//r/+v/6//s/+z/7P/s/+z/7P/s/+7/7f/t/+z/7P/q/+n/
7//5/wkAHwA5AFAAagCQAL4A8QAkAU4BbAGHAZYBjwFpASIB0gCOAEwA//+u/2z/QP8p
/yX/Lv8u/zf/Tf9b/2f/fv+Y/6z/vP/J/9f/3//l/+j/6f/o/+n/7v/w//H/8f/z//X/
9//3//j/+v/8//r/+v/7//v/+//8//3//v/+////////////AAABAAEAAwAEAAQABAAE
AAQABAAEAAQABQAFAAYACAAKAAoACwAKAAoACgAMAA4ADwAQABIAEQARABEAEwAUABUA
FwAYABsAHgAfACEAIgAkACcAKAAoACoALAAuAC8AMQAzADYAOAA7AD4AQQBGAEgASgBN
AE4AUQBTAFQAWABaAFwAXgBfAGEAZABlAGgAaQBpAGkAaABoAGgAZwBlAGQAZABkAGAA
XgBbAFgAVQBQAEwASQBEAEAAPAA3ADAAKwAmACMAHwAbABcAEwAQAA0ACQAFAAMAAAD/
//3//f/6//n/+P/3//b/9f/1//P/8f/x//H/8f/x//D/8P/x//H/7//u/+7/7v/u/+7/
7f/t/+3/7f/u/+7/7v/u//D/8P/w//D/7v/u/+//7//v/+//7//v/+//7//v//D/8v/y
//L/8v/y//L/8//z//H/8f/y//L/8v/y//L/8v/0//T/9P/0//X/9f/1//X/9f/1//X/
9f/1//X/9f/1//f/9//3//f/9v/1//P/8v/0//P/8//z//H/8f/x//H/8f/x//H/8f/v
/+//8P/w//D/8P/w//D/7//v/+//7//u/+7/7v/u/+7/7f/t/+3/7f/t/+3/7v/u/+3/
7f/t/+3/7P/s/+z/7P/t/+3/7f/t/+3/6//r/+z/7P/s/+z/6v/q/+r/6v/q/+r/6v/r
/+v/6//r/+v/6f/p/+n/6v/q/+r/6v/r/+v/6//r/+r/6P/o/+n/6f/r/+v/6//r/+v/
6//r/+v/6f/p/+r/6v/p/+j/6f/q/+z/7P/s/+r/7P/s/+z/7P/s/+z/7P/s/+z/6v/q
/+r/6v/q/+r/6v/q/+r/6v/q/+r/6P/o/+j/6P/m/+b/5//n/+j/6v/r/+z/7v/v//H/
8v/x//H/8f/y//P/9P/0//T/8//z//P/8//z//T/9P/0//T/9P/2//T/8f/t/+v/6//q
/+r/6//t/+v/6P/l/+P/4//j/+T/5P/i/+L/4f/h/+P/4//j/+P/4v/g/9//3v/b/9r/
2v/Z/9v/2//b/9v/2//c/9z/3P/a/9r/2v/a/9z/3f/d/9r/2v/Y/9v/4//v////FQAr
AD4AXACEALQA5QAQATIBTgFlAWgBUwEdAdIAjABSAA4Aw/9+/0j/JP8V/xn/IP8i/zX/
Sf9R/2P/gP+Y/6j/uP/F/8//0//X/9r/2//c/93/3P/e/9//3//h/+P/5f/l/+b/6P/q
/+r/6v/r/+v/6//s/+3/7v/s/+3/7f/t/+3/7v/v/+//7//w//D/8P/y//L/8v/y//L/
8//z//T/9P/2//b/9//4//j/+P/6//r/+//8//7/////////AQACAAMABQAGAAUACAAJ
AAsACgAMAA8AEAASABQAFgAYABkAGwAdACAAJAAnACoALQAuADAAMgA1ADYAOQA7ADwA
PwBCAEUASABKAEsATQBNAE4ATwBPAE8AUABQAFAATwBNAEwATABMAEkARgBCAD4AOwA2
ADIALwAqACYAIgAdABYAEQAMAAkABQABAP3/+f/3//X/8v/v/+n/5v/l/+P/4//g/9//
3v/e/97/3v/f/9//3f/d/93/3f/d/9z/3P/b/9v/2f/Y/9r/2v/a/9r/2//b/9v/2//c
/9z/3P/c/97/3v/e/97/3P/c/93/3f/b/9v/2//b/9v/2//b/9z/3v/e/97/3v/e/97/
3//f/93/3f/e/97/3v/e/97/3v/e/97/3v/e/9//3//f/9//3//f/9//3//f/9//3//f
/9//3//f/9//4f/h/+D/4P/e/93/3f/d/9//3//f/9//3f/d/93/3f/d/93/3v/e/97/
3v/e/97/3f/d/93/3f/e/97/3v/e/97/3f/d/93/3f/d/93/3v/d/9v/2v/Z/9r/2v/b
/9z/3P/d/93/3f/d/93/2//b/97/3v/e/97/3P/c/9z/3P/e/97/3v/f/9//3//f/9//
2//b/9v/3P/d/97/3//h/9//3//f/97/4P/g/+H/4f/h/+H/4f/h/+H/4f/h/+H/4//j
/+T/5P/k/+L/4v/i/+L/4P/i/+D/4P/i/+L/4v/i/+L/4v/i/+L/5P/k/+T/5P/k/+T/
5P/k/+L/4v/i/+L/4//l/+b/6P/p/+n/6f/q/+3/7//w//H/8f/x//L/8//0//T/9P/1
//X/9f/1//X/9P/0//T/9P/0//b/9P/x/+3/6//r/+r/7P/t/+//7f/q/+f/5f/l/+T/
5P/j/+L/4//j/+T/5f/l/+X/5f/k/+D/3//e/93/3P/c/9v/2//d/93/3f/d/+D/4P/g
/+D/4P/g/+D/4P/f/+H/4P/e/97/4f/p//X/AwAXAC0AQgBeAIIAsADfAAoBMAFMAWcB
dAFnAUUBCgHCAH4APgD1/6b/aP8+/yn/K/80/zL/Nf9B/03/Wf9u/4z/oP+y/8H/zf/Z
/93/3P/f/+D/4//m/+j/5//p/+v/7f/v//H/8v/0//b/9f/0//T/8//1//b/9//4//r/
+//7//v/+//8//3//f/9//7//v/+/wAAAAAAAAAAAgADAAMABAAEAAYABgAHAAgACAAI
AAoADAANAA4AEAARABEAEQATABYAFwAZABoAGQAcAB0AHwAeACAAIwAkACYAKAAqACwA
MQAzADUAOAA4ADsAPgBBAEQARgBIAEsATgBRAFMAVABYAFoAXABeAF8AYQBkAGUAZgBn
AGcAZwBqAGoAagBpAGcAZgBmAGYAYgBgAF0AWgBXAFIATgBLAEQAQAA8ADcAMgAtACgA
JQAhAB0AGQAVABEADwAMAAkABwAEAAMAAQD///z/+//6//v/+v/5//n/9f/z//P/8//z
//P/8v/y//H/8f/v/+7/7//w//H/8v/z//P/8//z//T/9P/0//T/9P/0//T/9P/2//b/
9//3//X/9f/1//X/9//3//f/+P/4//j/+P/4//j/+P/5//n/+f/5//r/+v/5//j/9//2
//j/+P/4//j/+f/5//n/+f/5//n/+f/5//v/+//7//v/+//7//v/+//5//n/+P/4//j/
9//3//f/+f/5//n/+f/5//n/+f/5//n/+f/6//r/+P/4//j/+P/5//n/+f/5//j/+P/4
//j/+v/5//n/+f/5//n/+f/6//j/9//3//f/9//2//b/9v/2//f/9//3//f/9//1//X/
9v/2//b/9v/4//j/+P/4//j/+P/4//n/+f/5//n/+f/3//f/9//4//r/+v/6//v/+//7
//v/+v/6//r/+//7//n/+f/5//n/+f/5//n/+f/5//n/+v/6//j/9v/2//b/9v/4//r/
+v/6//j/+P/4//j/+P/4//j/+P/2//b/9v/2//f/9//4//r/+f/6//z//f///wAAAQAB
AP//AAABAAIABAAEAAUABQAEAAMAAgACAAMABAAFAAYABgAEAAEA/f/7//v/+v/6//v/
/f/7//j/9//1//X/9f/0//T/9P/0//H/8f/x//H/8f/x//D/7v/v/+7/7f/s/+r/6f/p
/+n/6f/p/+n/6v/q/+r/6v/q/+z/7P/s/+3/6//o/+j/6P/n/+3/+/8LAB8ANQBKAGQA
iACyAOUAGAFEAWYBhQGYAZMBdQE6Ae4AqABoABsAxv9+/0z/M/8v/zj/Nv83/0P/U/9f
/3D/iv+k/7b/xf/R/93/5f/o/+v/7P/r/+7/8P/x//H/8//1//f/9//4//r//P/8//z/
/f/9////AAABAAIAAgADAAMAAwADAAQABQAFAAcACAAIAAgACAAIAAgACAAKAAsACwAM
AAwADgAOAA8AEAAQABAAEgAUABUAFgAYABsAGwAbAB0AHgAfACEAIgAjACYAJwApACoA
LAAvADAAMgA0ADYAOAA7AD0APwBCAEQARwBKAE0AUABSAFQAVwBaAF0AXwBgAGQAZgBo
AGoAbABtAG8AbwBwAHEAcQBxAHIAcgByAHEAbwBuAG4AbgBsAGoAZwBkAGEAXABYAFUA
UABMAEgAQwA+ADkANAAxAC0AKQAlACEAHwAdABoAFwATABAADwANAAsACAAHAAYABQAE
AAMAAwD///3//f/9///////+//7///////3//P/6//r/+v/6//n/+f/5//n/+v/6//r/
+v/6//r/+v/6//r/+v/7//v/+//7//v/+//7//v/+//8//r/+v/6//r//P/8//3//f/9
//3//v/+//7//v/+//7//P/8//z//P/7//v/+//7//3//f/9//3/+//7//v/+//9//3/
/f/9//3//f/8//z/+v/5//n/+f/7//v/+//7//n/+f/5//n/+f/5//r/+v/4//j/+P/4
//f/9//3//f/9P/0//T/9P/0//P/8//z//X/9f/1//b/9P/z//P/8//z//L/8v/y//D/
8f/x//H/8f/x/+//7//y//L/8v/y//D/8P/w//D/8P/w//D/8f/x//H/8f/x//H/8f/x
//L/8P/w//D/8f/x//H/8f/w//D/8P/x//H/8//z//P/8//z//P/8//z//H/8f/y//L/
8f/w//H/8v/y//L/8v/y//L/8v/y//L/8v/y//L/8v/y//L/8v/y//L/8v/y//L/8v/z
//P/9P/2//j/+v/9////AAAAAAAA/////wAAAQACAAIAAgADAAMAAwADAAMABAAEAAQA
BAAEAAQAAgD///v/+//7//r/+v/7//3/+//4//f/9f/1//X/9v/2//b/9v/z//P/8//z
//P/8//y//D/7//u/+3/7P/s/+v/6//r/+3/7f/t/+7/7v/u/+7/7v/u/+7/7v/v/+//
7v/q/+r/7//7/wkAGQAxAEkAYgCEALIA5AAVATwBXAF4AY0BiAFlASEB1ACUAFYACgC5
/3j/TP8y/y3/M/80/zz/Tf9b/2n/gf+a/7L/wv/O/9v/5f/p/+v/6v/n/+b/6f/o/+j/
6f/p/+v/7f/v/+3/7v/w//L/8v/y//P/8//z//T/9f/2//b/9//3//f/9//4//n/+f/5
//r/+v/6//r/+v/6//r//P/9//3//v/+/wAAAAABAAIAAgACAAQABAAFAAYACAAJAAkA
CQALAAwADQAPABAAEQAUABUAFwAYABoAHQAeACAAIgAkACYAKQArAC0AMAAwADMANgA5
ADwAPgBAAEMARgBJAEsATABQAFIAVABWAFcAWQBcAF0AXABdAF0AXQBeAF4AXgBdAFsA
WgBaAFoAVgBUAFEATgBJAEQAQAA9ADYAMgAuACkAJgAhABwAGQATAA8ACwAHAAUAAwAA
AP3/+f/2//X/8//z//D/7//u/+//7v/t/+3/6f/n/+f/5//n/+f/5v/m/+f/5//l/+T/
5P/k/+T/5P/l/+X/5f/l/+b/5v/m/+b/5v/m/+b/5v/m/+b/5//n/+f/5//n/+f/5//n
/+f/6P/o/+j/6P/o/+j/6P/p/+n/5//n/+j/6P/o/+j/6P/o/+j/6P/o/+j/6f/p/+n/
6f/r/+v/6//r/+n/6f/p/+n/6f/p/+n/6f/p/+n/6P/o/+j/5//n/+f/5//n/+f/5//l
/+X/5f/l/+P/4//k/+T/5v/m/+b/5v/l/+X/5f/l/+b/5v/m/+b/5v/l/+X/5f/j/+P/
4//k/+b/5f/l/+X/5f/k/+T/5P/i/+P/4//j/+P/4//h/+H/4v/i/+L/4v/i/+L/4v/i
/+D/4P/g/+H/3//f/9//3//f/9//3//g/97/3v/e/9//3//f/9//3v/e/97/3//f/9//
3//f/9//3//f/9//3//d/93/3v/e/93/3P/d/97/4P/e/97/3v/g/97/3v/e/97/4P/g
/+D/4P/e/97/3v/e/97/3v/e/97/3v/e/97/3v/e/97/3v/e/+H/4f/i/+T/5f/m/+j/
6f/p/+r/6//r/+v/7P/t/+7/7v/u/+//7//v/+//7//w//D/8P/w//D/8f/u/+r/5f/l
/+X/5P/k/+X/5//l/+L/3//d/93/3f/c/9z/3P/c/9v/2//b/9v/2//b/9r/2P/X/9b/
1f/U/9T/0//T/9P/1f/V/9X/1v/U/9T/1P/U/9L/1P/U/9P/1f/U/9T/0v/V/9//6//7
/xEAJwA8AFgAggCyAN8ABAEkAUABUwFUATkB/wCyAHIAOAD2/6v/aP82/xj/Ef8V/xj/
Hv8v/z//Sf9d/3b/jv+e/6z/uf/D/8n/zf/Q/9H/0v/T/9T/1v/X/9f/2f/b/93/2//c
/97/4P/g/+D/4f/h/+P/5P/l/+b/6P/p/+n/6f/p/+r/6//r/+v/7P/s/+z/8P/w//D/
8P/0//X/9f/2//b/+P/4//n//P/8//z//v/+////AAACAAUABQAFAAcACAAJAAsADAAL
AA4ADwARABQAFgAZABoAHAAeACAAIgAlACcAKQAsAC4AMQA0ADcAOAA6ADwAPwBEAEcA
SQBKAE4AUABSAFQAVQBXAFoAWwBcAF0AXQBdAF4AXgBeAF0AWwBaAFoAWgBYAFYAUwBQ
AE0ASABEAEEAOgA2ADIALQApACUAIQAfAB0AGQAVABEADQALAAgABQADAAAA///9//z/
+v/6//r/9//2//X/9f/z//H/8f/x//H/8f/w//D/8//z//H/8P/w//D/8P/w/+//7//v
/+//7//w//H/8v/y//L/8v/y//D/8P/x//H/8//z//P/8//z//P/8//0//T/9P/0//T/
9v/2//f/9//3//f/+P/4//r/+v/6//r/+v/6//r/+v/7//v/+//7//v/+//7//v/+//7
//v/+//7//v/+//7//v/+//6//r/+v/5//n/+f/6//v//P/9//3//f/9//3/+f/5//r/
+v/6//r/+v/6//f/9//3//f/8//y//H/8P/y//H/8f/x/+//7//v//D/8f/x//L/8//z
//L/8v/y//D/8f/x//H/8//z//H/8f/0//T/9P/0//T/9P/0//T/9P/0//T/9f/1//X/
9f/1//P/8//z//T/9P/0//T/9f/z//P/8//y//L/8v/z//P/8//z//P/8//1//X/9f/1
//X/9f/2//b/9f/0//X/9v/2//T/9P/0//T/9P/0//T/9P/2//b/9v/2//b/9v/2//b/
9v/2//b/9v/4//j/+P/5//n/+v/8//3//P/+////AQACAAMAAwADAAUABwAJAAoACgAL
AAsACwALAAsADAAMAAoACgAKAAwADAAJAAUAAwABAAAAAAABAAMAAQD+//v/+f/5//n/
+v/6//r/+v/5//n/+f/5//n/+//6//j/9//2//X/9P/0//X/9f/1//X/9f/1//b/9v/1
//T/8//y//T/9v/1//X/9v/2//T/9f/7/wkAFwAnAD0AUABoAIgAsgDfAA4BNAFSAWsB
fAF5AVsBJgHeAJYAVgATAMj/iP9a/0H/P/9I/0r/R/9R/2H/a/94/5T/sP/C/9H/3f/n
/+//8v/1//b/9//2//b/+//7//3///8BAAEAAgAEAAYABgAGAAcABwAJAAoACwAMAAwA
DQANAA0ADQAOAA8ADwAPABAAEAAQABAAEAAQABAAEAARABEAEgAUABYAFgAXABgAGAAY
ABoAGgAbABwAHgAfAB8AHwAhACQAJQAnACgAKQAsAC0ALwAwADIANQA2ADgAOgA8AD4A
PwBBAEMARgBIAEsATgBRAFUAWABbAF8AYgBlAGcAaABqAGwAbgBwAHMAdQB4AHkAegB7
AHsAewB8AHwAfAB7AHsAegB6AHoAdgB0AHEAbgBtAGgAZABhAFwAWABUAE8ATABHAEIA
PwA5ADUAMQAtACsAKQAmACMAHwAcABsAGQAZABYAFQAUABEAEAAPAA8ADwANAA0ADQAN
AA0ADAAMAA0ADQALAAoACwAMAA0ADgANAA0ADQANAA4ADgAOAA4AEAAQABAAEAAOAA4A
DwAPAA8ADwAPAA8ADwAPAA8AEAASABIAEgASABIAEgATABMAFQAVABYAFgAUABQAFAAU
ABQAFAAUABQAFQAVABUAFQAXABcAFwAXABUAFQAVABUAFQAVABUAFQAVABUAFAAUABYA
FQAVABUAFQAVABUAFQAVABUAFQAVABMAEwAUABQAFAAUABQAFAAVABUAFQAVABQAFAAU
ABQAEgARABEAEQASABMAFAAWABUAEwASABEAEwASABIAEgAUABUAFQAVABUAFQATABMA
FAAUABQAFAAUABQAFAAUABIAEgASABMAFQAVABUAFQAVABUAFQAWABQAFAAUABUAEwAT
ABMAEgAUABQAFQAVABcAFwAXABcAFQAVABUAFQAXABcAGAAYABgAFgAWABYAGAAWABYA
FgAWABgAGAAYABgAGAAYABgAGAAYABgAGAAYABYAFwAXABgAGgAbABwAHgAhACMAJAAl
ACUAJQAmACcAKAAoACgAKQApACkAKQApACwALAAsACwALgAwAC4AKwAmACMAIgAgACAA
IQAjACEAIAAdABsAGwAaABoAGQAYABoAGQAZABkAFwAXABcAFgAWABUAFAATABAAEAAP
AA8ADQANAA0ADQAPABAAEQASABIAEgASABIAFQAVABIAEgASABMAFwAhADEAQwBbAHQA
jgCwAN4ADwFAAWgBigGlAbgBswGTAVoBDgHGAIYAOwDo/6D/dP9b/1f/Yv9i/2H/a/97
/4f/mP+y/8z/4P/t//v/BwAPABIAEQAQABEAFgAaABkAGQAbAB0AHwAhACIAJAAmACYA
JgAnACcAJwAoACkAKgAqACsAKwArACsALAAtAC0AKwAsACwALAAwADAAMAAwADIAMwAz
ADQANAA2ADYANwA4ADgAOAA6ADoAOwA8AD4APwA/AD8AQQBCAEMARQBGAEcASgBLAE0A
TgBQAFMAVABWAFgAWgBcAF8AYQBjAGYAaABrAG4AcQB0AHYAeAB7AH4AgQCDAIQAhgCI
AIoAjACPAJEAlACVAJYAlwCXAJcAmgCaAJoAmQCXAJYAlgCWAJQAkgCPAIwAiwCGAIIA
fwB4AHQAcABrAGYAYQBcAFkAVQBRAE0ASQBFAEMAQAA9ADsAOAA3ADUANQAyADEAMAAt
ACwAKwArACsAKQApACkAKwArACoAKgApACkAJwAmACYAJgAmACYAJwAnACcAJwAoACgA
KAAoACgAKAAoACgAKgAqACsAKwArACsAKwArAC0ALQAtAC4ALgAuAC4ALgAsACwALQAt
ACsAKwAsACwALgAuAC4ALgAwADAAMAAwAC8ALwAvAC8ALwAvAC8ALwAvAC8ALwAvAC8A
LwAvAC8ALwAvAC4ALgAuAC0ALQAtAC0ALQAtAC0ALQAtAC0ALQArACsALAAsACwALAAs
ACwAKQApACkAKQAqACoAKgAqACoAKQApACkAKQApACkAKgAqACkAKQApACsAKgAqACoA
KAApACkAKQAqACsAKgArACwALAAsACwALAAsACwALAAsACwALAAtACsAKwArACsAKwAr
ACsALAAsACwALAAtAC0ALQAtACwALAAsAC0ALQAtAC0ALQAtAC8ALwAvAC8ALQAtAC4A
LgAuAA==
         </WaveFormData>
      </LeadData>
      <LeadData>
         <LeadByteCountTotal>10000</LeadByteCountTotal>
         <LeadTimeOffset>0</LeadTimeOffset>
         <LeadSampleCountTotal>5000</LeadSampleCountTotal>
         <LeadAmplitudeUnitsPerBit>4.88</LeadAmplitudeUnitsPerBit>
         <LeadAmplitudeUnits>��V</LeadAmplitudeUnits>
         <LeadHighLimit>2147483647</LeadHighLimit>
         <LeadLowLimit>268435456</LeadLowLimit>
         <LeadID>V5</LeadID>
         <LeadOffsetFirstSample>0</LeadOffsetFirstSample>
         <FirstSampleBaseline>0</FirstSampleBaseline>
         <LeadSampleSize>2</LeadSampleSize>
         <LeadOff>FALSE</LeadOff>
         <BaselineSway>FALSE</BaselineSway>
         <ExcessiveACNoise>FALSE</ExcessiveACNoise>
         <MuscleNoise>FALSE</MuscleNoise>
         <LeadDataCRC32>4115556080</LeadDataCRC32>
         <WaveFormData>
/P/8//z//P/+//7//v/+/wAAAAAAAAAAAQACAAMABAAGAAYABgAGAAcACAAJAAoACwAM
AA0ADgAPABAAEQASABQAFgAYABoAHAAeACAAIgAkACYAKAAqACwALgAwADIANgA4ADoA
PABAAEIARABGAEoATABOAFAAUwBUAFUAVgBYAFgAWABYAFoAWgBaAFoAWQBYAFcAVgBS
AFAATgBMAEcARABBAD4AOgA2ADIALgAqACYAIgAeABsAGAAVABIADgAMAAoACAAGAAQA
AgAAAP///v/9//z//P/8//z//P/6//r/+v/6//j/+P/4//j/+P/4//j/+P/2//b/9v/2
//b/9v/2//b/9v/2//b/9v/2//b/9v/2//b/9v/2//b/+P/4//j/+P/4//j/+P/4//b/
9v/2//b/+P/4//j/+P/2//b/9v/2//b/9v/2//b/+P/4//j/+P/4//j/+P/4//j/+P/4
//j/+P/4//j/+P/4//j/+P/4//b/9v/2//b/9v/2//b/9v/4//j/+P/4//b/9v/2//b/
9P/0//T/9P/y//L/8v/y//P/9P/1//b/9P/0//T/9P/y//L/8v/y//L/8v/y//L/9P/0
//T/9P/y//L/8v/y//D/8P/w//D/8v/y//L/8v/y//L/8v/y//L/8v/y//L/8v/y//L/
8v/0//T/9P/0//T/9P/0//T/9P/0//T/9P/y//L/8v/y//T/9P/0//T/9P/0//T/9P/y
//L/8v/y//L/8v/y//L/8v/y//L/8v/0//T/9P/0//T/9P/0//T/9v/2//b/9v/0//T/
9P/0//T/9P/0//T/8v/y//L/8v/1//b/+P/5//z//P/9//7//f/9//7//v//////AAAA
AAAAAAAAAAAAAgACAAMABAADAAQABAAEAAMA///9//3//v/+//7////9//r/+P/4//T/
9P/0//X/9f/0//T/8//1//T/8//z//H/8f/w/+//7f/s/+z/6//p/+r/6v/q/+z/7P/s
/+z/7f/t/+z/7P/q/+r/6//o/+T/3//e/+H/7f/9/xUAKgA+AFgAfQCsAN8AFQFCAWcB
hAGUAYwBZwEsAeoAqwBiABUAz/+j/43/gv+C/4X/gf+D/4r/kP+Z/6n/u//K/9T/2//i
/+j/7P/s/+v/7f/u/+//6//r/+7/7v/v//H/8//0//X/9v/3//f/9//2//b/+P/4//n/
+f/6//r/+//9//3//f/9//v//P/8//3//P/9//3//f8AAAEAAgACAP////8BAAEABAAE
AAQABQADAAUABgAIAAsACwALAAwADgAPABAAEAARABIAFQAWABYAFwAZABoAHAAeACAA
IgAhACQAJgAoACsALQAvADMANwA4ADoAPABBAEQARgBJAEkASwBMAE4AUABTAFUAVwBb
AFsAXgBeAF0AXQBeAF4AXgBeAF0AXQBZAFgAVQBTAFIATwBKAEUAQwA+ADsANwAzAC4A
KgAnACMAHgAaABgAFAARAA4ACwAJAAcABQADAAIAAAAAAAAA///+//3//P/7//r/+v/6
//z/+v/6//n/9//3//X/9//1//X/9f/1//X/9P/0//X/9f/1//X/9P/y//T/9P/y//P/
9P/1//b/9//3//f/+P/3//f/9v/1//X/9f/2//b/9P/0//T/9f/3//f/9//4//j/+P/4
//j/+P/4//j/+P/4//j/+P/5//n/+f/5//n/9//3//b/9v/2//b/9v/2//f/9//4//n/
+P/4//j/+P/3//j/+P/5//f/9//2//X/9//3//f/9v/3//f/9//3//X/9f/1//X/9v/2
//f/9//1//T/8//z//P/8//y//L/9f/1//T/9P/0//X/9f/0//b/9v/2//b/9f/1//P/
8//z//P/8//z//P/8//z//P/8f/x//H/8f/y//T/9f/1//X/9f/2//b/8//z//P/8//x
//H/8f/x//L/8//0//X/8//z//P/8//z//P/8//z//H/8f/x//H/8//z//T/9P/y//D/
8P/w//D/8P/y//L/8v/y//T/9P/0//T/9v/2//f/+P/3//f/9//2//j/+v/8//3//v/+
///////+//7//v/+/wAAAAACAAIAAQACAAMABAAGAAYAAwD///v/+//8//z//v//////
/P/8//z/+v/6//r/+//7//r/+P/3//f/9v/1//X/8//z//L/8f/v/+7/7v/t/+3/7v/s
/+z/7P/s/+7/7v/v/+//7v/w//D/7v/v/+7/7P/l/97/3//p//f/CQAiADoAUABvAJgA
yQD/ADgBYwGGAaQBrgGfAXQBOgH1AKwAXQAJAMH/mf+I/4D/g/+D/3//gv+K/5P/nf+v
/77/yv/V/97/5P/q/+7/7f/t/+7/7f/t/+3/8P/w//H/8//1//b/9//4//n/+f/5//j/
+P/6//r/+//7//z//P/9//3//f/9//3//f/+//7///8AAAEAAQABAAAAAQACAAIAAwAD
AAUABQAEAAQABAAFAAUABwAIAAoADQANAA0ADgAOAA8AEAAQABEAEgAVABYAFgAXABkA
GgAeACAAIgAkACMAJgAoACoAKwAtAC8AMwA3ADgAOgA8AEEARABGAEkASQBLAEwATgBQ
AFMAVQBXAFsAWwBeAF4AXQBdAF4AXgBeAF4AXQBdAFwAXABaAFkAVgBTAE4ASQBHAEIA
PwA7ADUAMAAsACkAJQAgABwAGgAUABEADgALAAsACQAHAAUABAACAAIAAgD///7//f/8
//v/+v/6//r/+v/4//j/9//3//f/9f/3//f/9//3//f/9//2//b/9//3//f/9//2//X/
9v/1//L/8v/y//L/8v/z//P/8//0//P/8//y//H/8v/z//X/9v/0//T/9P/1//f/9//3
//j/9v/2//b/9v/2//b/9v/2//b/9v/2//f/9f/1//X/9f/3//f/9v/2//j/+P/4//j/
9v/1//X/9f/2//b/9v/2//X/9v/2//f/9f/1//T/8//1//X/9f/0//P/8//z//P/9f/1
//X/9f/z//L/8v/x//P/8v/x//H/8f/x//D/8P/x//H/8P/w//D/8f/x//D/8P/w//D/
8P/x//H/7//v//H/8f/x//H/7//v/+//7//v/+//7//v/+3/7v/u/+3/7f/t/+7/7v/v
/+//7//v/+//7//v/+//7//v/+//7//v/+//7//v/+//7//v/+//7f/t/+3/7f/t/+3/
7v/u//D/8P/v//D/8P/u/+7/7v/u/+7/7v/u/+7/8P/w//D/8P/w//D/8P/w//H/8v/0
//X/9v/2//f/+P/5//n/+v/6//v/+//8//z//P/8//z//P/+//7///8AAP//AAAAAAAA
///7//n/+f/6//r/+v/7//3/+v/4//j/9v/2//b/9//2//T/8//x//P/8v/x//H/7//v
/+7/7f/t/+z/7P/r/+v/7P/s/+z/6v/q/+r/6v/r/+v/6v/q/+r/7P/r/+j/5P/f/9r/
2//j//P/CwAkADoAUgB1AKYA3QAXAUgBcQGQAaIBogGJAVABDAHJAIAALwDh/6n/j/9+
/3r/e/97/33/iP+S/5f/o/+1/8L/yv/T/9z/4P/k/+b/5//l/+b/6f/r/+n/6v/q/+v/
7f/t/+7/7//w/+//7//v/+7/7v/w//D/8f/x//L/8v/z//P/8//z//P/8//0//T/9f/2
//f/9//3//b/9//4//j/9//3//n/+f/4//j/+P/5//f/+f/6//z/+//7//v//P/8//3/
/v/+/wEAAgAFAAYACAAJAAsADAAMAA4AEAASABEAFAAWABgAGQAbAB0AIQAlACYAKAAq
AC0AMAAyADUAOQA7ADwAPgBAAEMARQBHAEsASwBOAE4ATQBNAE4ATgBOAE4ATQBNAEsA
SgBHAEUARABBADwANwA1ADAALQApACMAHgAaABcAFQAQAAwACgAEAAEA/v/7//v/+f/3
//X/8v/w//D/8P/v/+7/7f/s/+3/7P/s/+z/7P/q/+r/6f/n/+f/5f/n/+f/5//n/+f/
5//m/+b/5//n/+f/5//m/+b/6P/o/+b/5v/m/+b/5v/n/+f/5//o/+f/5//m/+X/5//n
/+j/6P/m/+b/5v/n/+f/5//n/+j/5//m/+X/5P/m/+b/5v/m/+b/5v/m/+f/5//n/+f/
5//n/+f/5v/m/+j/6P/o/+j/5v/l/+X/5f/m/+b/5v/m/+X/5v/m/+f/5//n/+b/5f/n
/+f/5//m/+X/5f/l/+X/5f/l/+X/5f/i/+L/4//j/+X/5P/j/+P/5f/l/+T/5P/j/+P/
4v/i/+L/4//j/+L/4v/i/+L/4v/j/+P/4f/h/+H/4f/h/+H/4f/h/+H/4f/h/+H/4f/h
/+P/5P/k/+P/4f/h/+L/4v/j/+P/4//j/+P/4//j/+P/4//j/+P/4//j/+P/4//j/+P/
4//j/+P/4//j/+P/4//j/+P/5P/k/+T/5P/l/+T/5P/k/+T/5P/k/+T/5P/k/+T/5P/k
/+T/5P/k/+T/5P/k/+T/5P/k/+T/5P/k/+T/5P/i/+L/4v/i/+X/5v/o/+n/6P/o/+n/
6v/p/+n/6v/q/+v/6//s/+z/7P/s/+z/7P/u/+7/7//w//H/8v/y//L/7//r/+n/6f/s
/+z/7P/t/+v/6P/m/+b/5P/k/+T/5f/l/+T/5P/j/+P/4v/h/+H/3//f/97/3f/Z/9j/
2P/X/9n/2v/a/9r/3P/c/9z/3P/b/9v/2v/a/9r/2v/Z/9b/0v/N/8r/z//b/+3/AwAY
ACwASgBxAKAA1wAJATQBVwFwAXwBcAFFAQgByACJAEAA9f+1/4v/c/9o/2j/a/9t/3X/
gP+G/5H/o/+z/77/xv/P/9T/1v/a/9z/3f/d/97/3f/d/9//3v/e/9//4f/j/+T/5f/m
/+f/5//n/+b/5v/o/+j/6f/p/+r/6v/r/+n/6f/p/+n/6f/q/+r/6//u/+//7//v/+7/
7//w//D/8f/x//P/8//2//b/9v/3//X/9//4//r/+f/5//n/+v/+////AAAAAAMABAAH
AAgABgAHAAkACgAMAA4AEAASABMAFgAYABoAHQAfACEAJQApACoALAAuAC8AMgA0ADcA
OwA9AD4AQABCAEUARwBJAEsASwBOAE4ATwBPAFAAUABQAFAATwBPAE8ATgBLAEkARwBD
AD0ANwA3ADIALwArACcAIgAeABsAGQAUABAADgAKAAcABAABAP///f/7//n/+P/2//b/
9v/1//T/8//y//P/8v/y//L/8P/u/+7/7f/t/+3/6//t/+3/7f/t/+3/7f/s/+z/7f/v
/+//7//u/+7/8P/w/+7/7v/u/+7/7v/u/+3/7P/s/+3/7f/s/+v/7f/t/+7/7v/u/+7/
7v/v/+7/7f/s/+z/7v/u/+7/7v/u/+7/7v/u/+7/7v/u/+//7//v/+//7//v/+//7v/u
/+7/7v/u/+7/8P/v/+//7//s/+z/7P/s/+3/7v/u/+//7//v/+7/7f/t/+3/7f/s/+v/
6//r/+v/6//r/+v/6//s/+z/7f/t/+3/7P/r/+v/7f/t/+z/7P/r/+v/6v/q/+z/7f/t
/+z/7P/s/+z/7P/t/+3/6//r/+v/6//r/+v/6//r/+v/6//r/+v/6//r/+3/7v/u/+3/
7P/r/+v/6v/q/+v/7P/t/+3/7f/t/+3/7f/t/+3/7f/r/+v/6//r/+v/6//r/+v/7f/t
/+3/7f/t/+3/7v/u/+7/7v/v/+7/7v/u/+7/7v/u/+z/7P/s/+z/7v/u/+7/7v/s/+z/
7P/s/+z/7P/s/+z/7f/u/+//8f/x//L/8v/y//T/9f/2//f/9//4//j/+f/5//r/+v/6
//j/+P/4//r/+v/7//z//f/8//z//P/5//f/9f/1//b/9v/2//f/9//0//L/8v/w/+7/
7v/v/+//8P/w/+//7//u/+3/7f/r/+v/6v/p/+f/5v/m/+X/5f/m/+b/5v/m/+b/5v/m
/+f/5//m/+b/5v/k/+X/4v/e/9n/2P/b/+X/9f8LACIANgBQAHUApADXAAsBOAFfAYIB
lAGOAXEBPAH6ALcAcAAjANn/pf+L/3z/ev9//33/ff+E/4j/j/+d/6//vP/G/9H/2v/i
/+T/5P/l/+X/5v/p/+v/6f/s/+z/7f/v/+3/7v/v//D/8//z//P/8v/w//L/8v/z//P/
9P/0//X/9v/3//j/+f/3//j/+P/5//j/+f/5//n/+P/5//r/+v/7//v//f/9//7//v/+
////AQADAAQABgAFAAUABQAGAAYABwAIAAgACwAMAA8AEAAQABEAEwAUABYAGAAaABwA
HQAgACIAJAAlACcAKQAtAC8AMAAyADQANwA6ADwAPwBBAEMARABGAEoATQBPAFEAUwBT
AFYAVgBWAFUAVQBUAFUAVgBWAFcAVQBUAFEATwBMAEkARAA/AD8AOgA3ADMALwAqACYA
IwAdABgAFAASABAADQAKAAcABQADAAEA///8//r/+v/6//v/+v/5//j/9//2//b/9v/0
//L/8v/x//D/7//s/+3/7//v/+//7//t/+z/7P/t/+7/7//w//D/7v/w//D/7v/u/+7/
7v/u/+7/7f/s/+z/7f/t/+z/6//r/+v/7P/s/+7/7v/u/+//7//v/+//8P/u/+7/7v/u
/+z/7P/s/+z/7v/u/+7/7//t/+3/7f/t/+//7//u/+7/8P/w//D/8P/v/+3/7P/r/+r/
6v/q/+r/7f/u/+7/7//t/+3/7P/r/+n/6f/p/+j/6f/p/+n/6f/n/+f/5//n/+b/5v/n
/+f/6P/o/+j/6f/p/+n/6P/o/+f/5//m/+b/5v/n/+f/5v/m/+b/5v/m/+f/5//l/+X/
4//j/+P/4//l/+X/5f/l/+X/5f/l/+X/5f/m/+b/5f/j/+P/5P/k/+X/5f/l/+X/5f/l
/+X/5f/j/+P/4//j/+P/4//j/+P/5f/l/+X/5f/l/+X/5f/l/+T/4//j/+L/4v/k/+X/
5P/k/+L/4v/i/+L/5P/k/+T/5P/i/+L/4v/i/+L/4v/j/+T/5v/n/+j/6P/p/+r/6//r
/+z/7P/t/+3/8P/w//D/8P/u/+7/8P/w//P/9P/1//b/9v/2//P/7//r/+v/7P/s/+7/
7//v/+z/7P/s/+r/6v/p/+n/6P/m/+b/5f/l/+T/5f/l/+P/4//i/+H/3//e/97/3f/d
/97/3v/e/97/3v/e/97/3//f/97/4P/i/+D/3f/a/9j/0//O/8//1//n//3/FAAoAEIA
ZQCSAMMA+wAwAVsBgAGYAZoBhQFUARIB0QCKADkA5/+n/4X/eP90/3X/c/9v/3b/fv+F
/4//of+0/77/x//O/9b/2v/e/93/3f/e/9//4f/h/+L/4v/j/+X/5//o/+n/6v/r/+v/
6//q/+r/7P/s/+3/7f/u/+7/7//x//H/8f/x//H/8v/y//P/8//z//L/8f/y//P/9P/0
//X/9f/3//f/+P/4//j/+f/5//v//P/+/wEAAQABAAIAAgADAAQABAAHAAgACwAMAAwA
DQAPABAAEAASABQAFgAVABgAGgAcAB8AIQAjACcAKwAsAC4AMAAzADYAOAA7AD8AQQBC
AEQARABHAEkASwBLAEsATgBOAFAAUQBTAFQAUgBSAFEAUQBQAFAATgBNAEoARwBCAD0A
OwA2ADMALwArACYAIgAfABsAFgASABAADgALAAgABQABAP///f/7//j/9v/2//b/9f/0
//P/8v/v/+7/7v/u//D/7v/u/+3/7//v/+3/7//t/+3/7f/t/+3/7P/s/+3/7f/t/+3/
7P/u//D/8P/u/+7/7v/u/+7/7f/t/+3/7v/t/+3/7P/r/+3/7f/u/+7/7v/u/+7/7//v
/+//7//w/+7/7v/u/+7/7v/u/+7/7v/u/+7/7v/v/+//7//v/+//7//v/+7/7v/w//D/
8P/w//L/8f/x//H/7v/u/+7/7v/t/+7/7v/v/+//7//u/+3/7f/t/+3/7P/r/+v/6//r
/+v/6//r/+v/6v/q/+v/6//t/+z/6//r/+v/6//q/+r/6f/p/+j/6P/o/+n/6f/o/+j/
6P/o/+j/6f/p/+f/5//n/+f/5//n/+X/5f/l/+X/5f/l/+X/5f/n/+j/6P/n/+f/5//o
/+j/5//n/+f/5//n/+f/5//n/+X/5f/l/+X/5f/l/+X/5f/l/+X/5f/l/+X/5f/l/+X/
5f/l/+b/5v/k/+b/5//m/+j/5v/m/+b/5v/m/+b/5v/m/+b/5v/m/+b/5P/k/+T/5P/m
/+b/5//o/+v/7f/v//D/7//w//H/8f/0//T/9f/1//T/9P/0//T/9P/0//b/9v/3//j/
+f/6//n/+P/0/+//7//v//D/8P/w//H/8f/u/+z/7P/q/+r/7P/t/+3/7P/s/+v/6//q
/+f/5//l/+X/5P/j/+H/4P/i/+H/4f/i/+L/4v/i/+L/4v/i/+P/4//i/+D/4P/g/9//
3P/W/9H/0P/X/+f/+/8TACgAQABkAJMAyAD/AC8BVgF3AZABlAF6AUMBBAHEAH8AMADj
/6f/if95/3T/dP91/3n/gf+I/5D/n/+x/7//yP/Q/9n/3v/g/+L/5P/j/+P/5P/l/+X/
5f/o/+j/6f/r/+v/7P/t/+7/7f/t/+3/7P/s/+7/7v/v/+//8P/w//H/8f/x//H/8f/z
//T/9P/1//T/9f/1//X/9v/3//j/+P/5//n/+//7//r/+v/6//v/+//9//7/AAABAAEA
AQACAAYABwAIAAgACQAKAA0ADgAQABEAEwAUABQAFgAYABoAGwAeACAAIgAjACUAJwAr
AC8AMAAyADQANQA4ADoAPQBBAEMARABGAEYASQBLAE0ATwBPAFIAUgBVAFUAVgBWAFQA
VABTAFMAUQBQAE0ASwBKAEcAQgA9ADsANgAzAC8AKwAmACIAHwAbABYAEgAQAA4ACwAI
AAUAAwABAP///f/8//r/+v/6//n/+P/3//b/9f/0//T/9P/2//T/9P/z//P/8//x//P/
8f/x//H/8f/z//L/8v/z//P/8//z//L/8P/y//L/8P/y//L/8v/y//H/8f/x//L/9f/1
//T/8//z//P/9P/0//T/9P/0//X/9f/1//X/9v/0//T/9P/0//T/9P/0//T/9P/0//T/
9f/3//f/9//3//f/9//2//b/9P/0//T/9P/2//X/9f/1//b/9v/2//b/9v/2//X/9f/1
//X/9P/z//P/8//z//L/8//z//P/8//z//P/8//z//L/8v/z//P/8//y//H/8f/x//H/
8P/w//P/8//y//L/8P/x//H/8P/w//D/8P/w//H/8f/v/+//7//v/+//7//x//H/8f/x
/+//7//v/+//7//w//D/7//x//H/8v/y//H/8f/x//H/8f/x//H/8f/x//H/8f/x//H/
8f/x//H/8f/x//H/8f/v/+//7//v//H/8f/y//L/8v/y//H/8v/y//L/8v/y//L/8v/y
//L/8v/y//L/8v/y//L/8v/y//L/8v/y//L/8v/0//T/9P/0//T/9P/1//b/+v/7//z/
/P/7//z//f/9//7//v//////AAAAAAAAAAAAAAAAAgACAAMABAAFAAYABQAEAAAA+//7
//v//P/8//z//f/9//r/+P/4//b/9v/2//f/9//2//b/9f/1//T/8//z//H/8f/w/+//
7f/s/+7/7f/t/+7/7v/u/+7/7v/s/+z/7f/t/+z/7P/s/+z/6//o/+T/3f/c/+P/8f8B
ABkALgBCAGAAiwC8AO8AHQFGAWcBfgGEAXIBQwEGAcgAhwBAAPn/vf+X/4X/fv9+/3//
gf+J/5L/lv+j/7P/w//O/9b/3//k/+j/6P/o/+n/6f/q/+v/7f/t//D/8P/x//P/8//0
//X/9v/1//X/9f/0//b/+P/4//n/+f/6//r/+//7//v/+//7//v//P/8//3//P/9//3/
/f/+////AAAAAAEAAQADAAMABgAGAAYABwAFAAcACAAKAAsACwALAAwADgAPABAAEAAQ
ABAAEgASABQAFQAXABgAGgAcAB4AIAAjACYAKAAqACsALQAvADMANQA2ADgAOgA9AEAA
QgBFAEkASwBMAE4ATgBRAFMAVQBXAFcAWgBaAFsAWwBcAFwAXABcAFsAWwBZAFgAVQBT
AFIATwBKAEUAQwA+ADsANwA1ADAALAApACUAIAAcABoAFAARAA4ACwAJAAcABQADAAQA
AgACAAIAAQAAAP///v/9//z//P/8//z/+v/6//n/+//7//n/+//5//n/+f/5//n/+P/4
//n/+f/5//n/+P/4//r/+v/4//j/+P/4//j/+f/5//n/+v/5//n/+P/3//n/+f/6//r/
+v/6//r/+//7//v/+//8//z//P/8//z//P/8//z//P/8//z//P/9//3//f/9//3//f/9
//z//P/8//z//P/8//z/+//7//v/+v/6//r/+v/7//z//P/9///////+//3/+//7//v/
+v/5//n/+f/5//n/+f/5//n/+P/4//n/+f/5//j/9//3//f/9//2//b/+f/5//j/+P/4
//n/+f/4//j/+P/4//j/+f/5//f/9//3//f/9//3//f/9//3//f/9//3//f/9//5//r/
+v/5//j/9//3//b/9//3//f/9//3//f/9//3//X/9f/1//X/9f/1//X/9f/3//f/9//3
//f/9//3//f/9//3//j/+P/2//b/9f/0//b/9P/0//T/9P/2//b/9v/2//j/+P/4//j/
+P/4//j/+P/2//b/9v/2//j/+f/6//z/+//8//z//f8AAAEAAQACAAIAAwADAAQABgAG
AAYABgAEAAYABgAHAAYABwAIAAgACgAHAAMAAQABAAIAAgACAAMAAwAAAP7//P/6//r/
+v/9//3//P/8//v/+//6//n/+//5//n/+P/1//P/8v/y//P/8//0//T/9P/0//T/9P/z
//P/8v/w//D/8v/y//H/8P/u/+n/5P/n/+////8RACoAPgBUAHUAoADPAAUBOAFdAX4B
lgGaAYEBUAEQAcsAhAA5APH/uf+b/47/iP+N/43/if+M/5T/mf+h/7P/xv/U/9v/5P/s
//D/8v/z//P/9P/z//P/9f/2//b/9//5//f/+P/5//r/+//7//v/+v/8//7//v//////
AAAAAAEAAQABAAEAAQABAAIAAgADAAQABQAFAAUABgAHAAgACAAHAAcACQAJAAoACgAK
AAsACwANAA4AEAARABEAEQASABQAFQAWABYAFQAWABkAGgAcAB0AHwAgACIAJAAmACgA
JwAqACwALgAxADMANQA5AD0APgBAAEIARQBIAEoATQBPAFEAUgBUAFYAWQBbAF0AXwBf
AGIAYgBjAGMAZABkAGYAZgBlAGUAYwBiAF8AXQBeAFsAVgBRAE8ASgBHAEMAPwA6ADYA
MwAtACgAJAAiACAAHQAaABcAEwARAA8ADQAMAAoACgAKAAcABgAFAAQAAwACAAIAAgAC
AAAAAAD////////9////AQABAAEAAQABAAAAAAABAP////////7/AAACAAIAAAAAAAAA
AAAAAP///////wAAAQABAAAA//8BAAEAAgACAAAAAAAAAAEAAwADAAMABAACAAIAAgAC
AAQABAAEAAQABgAGAAYABwAHAAcABwAHAAUABQAEAAQABAAEAAQABAAGAAUABQAFAAQA
BAAEAAQAAwAEAAQABQAFAAUABAADAAMAAwADAAIAAwADAAMAAwADAAMAAwADAAIAAgAD
AAMAAwACAAEAAQADAAMAAgACAAIAAQD///7//v///////v///wAAAQACAAMAAwABAAEA
AQABAAEAAQABAAEAAQABAP//////////AQACAAIAAQD/////AAAAAAEAAQABAAEA////
//////8BAAEAAQABAAEAAQABAAEA/////////////////////wEAAQACAAIAAgACAAEA
AAACAAIAAgACAAIAAAAAAAAAAAACAAIAAgACAAIAAgACAAMABAAGAAcACAAIAAkACgAL
AAsADAAMAA0ADQAOAA4ADgAOAA4ADgAQABIAEwAUABUAFgAWABYAEwANAAsACwAMAA4A
DgAPAA8ADAAKAAoACAAIAAgACQAJAAgACAAHAAcABgAFAAUAAwAFAAQAAwABAAAAAAD/
/////v/+//7//v8AAAAAAAABAAEAAAAAAAAAAgABAPz/+P/1//L/8f/5/wcAGwA2AE4A
ZACHALgA6wAjAVYBfwGiAbgBvAGlAXIBMAHrAKQAUwABAMX/p/+Y/5b/mf+Z/5X/mv+i
/6n/tf/F/9b/4v/r//T/+v/+/wIAAQD9/wAAAwAFAAUABgAGAAcACQALAAwADQAOAA0A
DQANAAwADAAOAA4ADwANAA4ADgAPAA8ADwAPAA8ADwAQABAAEQAUABUAFQAVABYAFwAY
ABgAFwAXABkAGQAaABoAGgAbABsAHQAeACAAIQAhACEAIgAkACUAJgAmACcAKAArACwA
LAAtAC8AMAA0ADYAOAA6ADkAPAA+AEAAQwBFAEcASwBNAE4AUABSAFUAWABaAF0AXwBh
AGIAZABoAGsAbQBvAHEAcQB0AHQAdQB1AHYAdgB4AHgAdwB3AHUAdABxAG8AcABtAGgA
YwBfAFoAVwBTAE8ASgBGAEMAPwA6ADYANAAuACsAKAAlACQAIwAiACEAIAAeAB4AHgAb
ABoAGQAYABUAFAAUABQAFQAUABUAFQAVABUAEwAVABMAEwATABMAEwASABIAEwATABMA
EwASABAAEgASABAAEQASABMAFAAVABUAFQAWABcAFwAWABUAFwAXABgAGAAWABYAFgAX
ABcAFwAXABgAGAAYABgAGAAaABoAGgAaABoAGgAaABsAGwAbABsAGwAdAB0AHAAcABoA
GgAaABoAHAAbABsAGwAcABwAHAAcABsAHAAcAB0AHQAdABwAGwAbABsAGwAaABsAGwAb
ABsAGwAbABsAGwAcABwAHQAdAB0AHAAbABsAHQAdABwAHAAdAB0AHAAcABwAHQAdABwA
GgAaABoAGgAdAB0AGwAbABsAGwAbABsAGwAbABsAGwAdAB0AHQAdABsAHAAcABsAHQAd
AB4AHgAdAB0AHQAdAB0AHQAdAB0AHQAdAB0AHQAfAB8AHwAfAB8AHwAfAB8AHwAfAB8A
HwAfAA==
         </WaveFormData>
      </LeadData>
      <LeadData>
         <LeadByteCountTotal>10000</LeadByteCountTotal>
         <LeadTimeOffset>0</LeadTimeOffset>
         <LeadSampleCountTotal>5000</LeadSampleCountTotal>
         <LeadAmplitudeUnitsPerBit>4.88</LeadAmplitudeUnitsPerBit>
         <LeadAmplitudeUnits>��V</LeadAmplitudeUnits>
         <LeadHighLimit>2147483647</LeadHighLimit>
         <LeadLowLimit>268435456</LeadLowLimit>
         <LeadID>V6</LeadID>
         <LeadOffsetFirstSample>0</LeadOffsetFirstSample>
         <FirstSampleBaseline>0</FirstSampleBaseline>
         <LeadSampleSize>2</LeadSampleSize>
         <LeadOff>FALSE</LeadOff>
         <BaselineSway>FALSE</BaselineSway>
         <ExcessiveACNoise>FALSE</ExcessiveACNoise>
         <MuscleNoise>FALSE</MuscleNoise>
         <LeadDataCRC32>3134613655</LeadDataCRC32>
         <WaveFormData>
9P/0//T/9P/2//b/9v/2//j/+P/4//j/+v/6//r/+v/8//z//P/8//7//v/+//7///8A
AAEAAgADAAQABQAGAAcACAAJAAoADQAOAA8AEAATABQAFQAWABgAGgAcAB4AIQAiACMA
JAAmACgAKgAsAC4AMAAyADQANwA4ADkAOgA8ADwAPAA8ADwAPAA8ADwAPAA8ADwAPAA6
ADgANgA0ADEALgArACgAJAAiACAAHgAaABgAFgAUABAADgAMAAoABgAEAAIAAAD9//z/
+//6//j/+P/4//j/+P/4//j/+P/4//j/+P/4//b/9v/2//b/9v/2//b/9v/0//T/9P/0
//L/8v/y//L/8v/y//L/8v/y//L/8v/y//T/9P/0//T/9P/0//T/9P/0//T/9P/0//L/
8v/y//L/9P/0//T/9P/0//T/9P/0//L/8v/y//L/9P/0//T/9P/2//b/9v/2//b/9v/2
//b/9v/2//b/9v/0//T/9P/0//T/9P/0//T/9P/0//T/9P/2//b/9v/2//T/9P/0//T/
8v/y//L/8v/w//D/8P/w//H/8v/z//T/8v/y//L/8v/w//D/8P/w//D/8P/w//D/8f/y
//P/9P/0//T/9P/0//L/8v/y//L/8P/w//D/8P/y//L/8v/y//D/8P/w//D/8P/w//D/
8P/y//L/8v/y//L/8v/y//L/8v/y//L/8v/x//D/7//u/+//8P/x//L/8v/y//L/8v/0
//T/9P/0//L/8v/y//L/8P/w//D/8P/w//D/8P/w//L/8v/y//L/8v/y//L/8v/y//L/
8v/y//H/8f/x//H/8P/w//D/8v/1//X/9v/3//r/+v/7//z/+v/6//r/+v/4//j/+f/6
//v//P/9//7///8BAAIABAAFAAQAAwABAAEA/f/8//z//f/9//3//v/9//r/+P/2//P/
8//z//P/9P/0//T/9f/1//X/9P/z//H/8P/v/+//7P/r/+r/6f/p/+v/6//r/+3/7f/t
/+3/6v/q/+r/6f/n/+n/6f/o/+T/3//c/97/5f/x/wAACwAUACIANQBRAHUAmgC5ANUA
7AD/AAMB9gDXALEAiABdAC4AAwDp/97/1P/N/8n/wv++/8D/wf/G/9D/2v/j/+j/6v/u
//D/8v/w/+7/7v/u/+7/6v/p/+v/7P/t/+3/7//v//D/8P/y//L/8v/y//L/8v/z//T/
9P/0//T/9f/1//X/9f/2//T/9P/0//T/8v/z//P/8//1//b/+P/5//f/+P/4//j/+P/5
//r/+v/4//j/+f/7//3//f/9////AAABAAEAAgADAAQABQAFAAUABgAHAAgACQALAA4A
EAAQABEAEgAUABcAGAAaAB0AIQAiACMAJQAnACkAKwAtAC0ALgAvADEAMgA0ADYAOAA5
ADsAPAA9ADsAOwA8ADwAPgA+AD4APwA+AD0AOgA4ADUAMwAxAC0AKAAmACMAIAAfABwA
GAAWABIADwANAAoABgADAAEA///8//r/+v/5//r/+f/4//f/9v/2//X/9f/x//H/8f/v
//D/8f/z//b/9f/0//P/8v/x//D/8P/v//D/8P/w//D/8P/w//D/7//v//D/8P/v//H/
8f/w//D/8P/w//D/8f/w//D/7//v/+//8P/w//D/7v/u/+//7//v/+//7//v//H/8f/x
//H/7//w//D/7//x//L/8v/z//P/8//y//L/8f/w/+//7f/u/+//8P/x//L/8//z//L/
8P/v/+//7//x//L/8v/z//H/8P/w/+//7//v/+7/7v/w//D/7//v/+3/7f/t/+3/7v/u
/+//7//u/+7/7f/t/+v/6//p/+n/6v/r/+v/7P/u/+3/7f/t/+3/7//v/+//7//u/+3/
7f/r/+v/6//r/+3/7f/s/+z/6v/p/+n/6v/s/+z/7P/s/+7/7P/s/+z/6v/q/+r/6//r
/+r/6f/o/+n/6v/q/+r/6//r/+v/6//q/+n/6f/o/+b/5v/o/+n/6//r/+z/7P/s/+j/
5v/m/+b/5v/m/+b/5//n/+j/6f/p/+r/6P/q/+v/6//q/+v/7P/s/+3/7v/u/+7/8P/w
//D/8P/x//L/8v/y//D/8P/x//P/9P/2//j/+P/4//f/9f/x//D/8P/x//H/8//0//T/
8v/x//D/7//v/+//7//v/+7/6//r/+n/6f/o/+f/5//m/+f/5//m/+X/4v/h/+H/4//h
/+H/4f/h/+H/4f/g/+D/4v/j/+H/4f/h/+D/2v/V/87/zv/T/93/6P/5/wYAEgAjADsA
VwB+AKUAxQDgAPkACwEIAfcA2QCwAIMAUgAhAPX/3P/S/8n/xf+8/7T/sv+1/7j/wP/I
/8//1v/a/97/4P/i/+L/4v/i/+T/4v/g/+H/4f/i/+P/4//l/+X/5v/m/+b/5v/m/+b/
5v/m/+f/6P/o/+j/6P/p/+n/6f/p/+r/6P/o/+j/6P/q/+v/6//r/+r/6v/r/+v/7f/u
/+7/7v/s/+3/7v/u//D/8P/x//P/8//z//P/9f/2//f/9//4//f/+P/5//n/+f/6//v/
/P///wEABAAGAAYABwAIAAoACwAMAA4AEQAVABYAFwAZABsAHQAfACEAIwAkACUAJwAq
ACwALgAwADEAMwA0ADUANQA1ADYANgA2ADYANgA3ADcANwA1ADQALwAtACsAJwAkACIA
HwAcABkAFgASABAADAAJAAcABAABAP3/+v/3//X/9P/1//X/9P/z//L/8f/u/+7/7f/t
/+3/7f/t/+v/6P/n/+f/6P/m/+b/5v/m/+b/5v/n/+f/6P/o/+j/6P/q/+r/6v/p/+f/
6P/o/+f/5f/l/+T/5P/k/+T/5P/l/+b/5v/l/+X/5f/m/+b/5v/m/+b/5//n/+j/6f/q
/+v/6f/p/+n/6f/n/+j/6P/n/+n/6v/q/+v/6v/p/+f/5v/n/+j/6f/p/+n/6f/p/+n/
6P/p/+n/6P/q/+n/6f/p/+n/6v/q/+v/6v/o/+f/5f/n/+f/5v/m/+j/6P/n/+f/6f/p
/+n/6f/n/+b/5v/l/+b/5v/l/+X/5//n/+X/5f/m/+f/5//o/+j/5//n/+f/5v/n/+b/
5f/n/+b/5f/l/+b/5//o/+n/6P/n/+X/5P/m/+X/5f/m/+f/5v/l/+T/5P/i/+L/4v/j
/+T/5f/n/+b/5v/m/+b/5v/m/+X/5P/l/+X/5f/l/+P/4//k/+T/5P/k/+b/5//l/+X/
5v/m/+j/6P/m/+b/5v/m/+b/5v/m/+b/5v/m/+b/5//n/+f/5//m/+b/5v/o/+n/6f/q
/+v/7P/s/+3/7v/u/+7/7v/u//D/8P/x//L/8v/y//L/8v/x//P/9P/2//j/+P/4//f/
9//z//L/8v/z//P/8//0//T/8v/x//D/8f/x//H/8f/v/+7/7f/t/+v/6//q/+n/6f/o
/+f/5//o/+f/5v/l/+X/5//n/+f/5f/l/+X/5f/m/+b/5v/l/+X/5f/l/+T/4P/b/9T/
1P/Z/+P/8v8BAAwAGAArAEkAbQCUALkA1QDsAAEBCwEEAekAwwCaAGsAPAAPAO//4P/U
/8v/x//A/77/wv/F/8j/zv/Y/9//4v/m/+r/7P/u/+7/7v/u/+z/7v/w/+//7v/u/+7/
7f/t/+3/7v/u/+7/7v/u/+7/8P/w//H/8v/w//D/8P/x//H/8f/x//L/9P/0//T/9P/0
//X/9f/1//T/9P/1//X/9//4//j/+P/2//f/+P/4//j/+P/5//v//f/9//3/////////
/v/+/wEAAgADAAMABAAGAAgACgAJAAsADgAQAA4ADwAQABIAEwAUABYAGQAdAB4AHwAh
ACUAJwApACsALQAuAC8AMQA0ADYAOAA6ADsAPQA+AD8APQA9AD4APgBAAEAAQABBAEAA
PwA8ADoAOQA3ADUAMQAuACwAKQAmACEAHgAaABgAFQATABIAEAAMAAkABwAFAAQAAgAC
AAEA/v/9//z/+//4//j/9//3//b/9//4//f/9v/1//X/9v/0//T/9P/0//b/9v/3//f/
9v/2//b/9v/2//b/9v/1//X/9v/2//X/9f/1//T/9P/2//b/9v/3//j/+P/3//f/9//4
//j/+P/2//b/9//3//f/9//3//f/9f/1//X/9f/3//j/+P/3//f/+P/4//n/+f/5//j/
+P/4//j/+P/3//j/+f/6//v/+//7//r/+P/4//f/9//3//n/+v/6//v/+//6//r/+f/5
//n/+P/4//r/+v/5//n/+f/5//n/+f/4//j/+f/5//j/+P/3//f/+P/5//j/+f/4//n/
+f/6//r/+f/5//n/9//5//n/+f/7//r/+f/5//f/9//3//f/9//3//b/9v/4//f/9//4
//j/+P/4//j/+v/4//j/+P/4//j/+P/5//j/+P/4//j/+P/4//f/9v/2//f/+P/5//n/
+f/6//r/+P/4//r/+//5//n/+v/6//r/+v/6//r/+v/6//r/+v/6//r/+v/6//r/+v/6
//r/+v/4//j/+P/4//r/+v/6//r/+f/5//n/+f/4//j/+P/6//n/+f/6//v//P/8//3/
/v/+//7//v/+//7//v///wAAAAAAAAAAAAABAAMABAAGAAYABgAGAAUAAwD///7//v//
//////8AAAIAAAD///7//f/9//3//f/7//r/+f/5//f/9//2//X/9f/0//P/8//y//H/
8P/v/+//8f/x//H/8f/x//H/8f/w//D/8P/v/+//7//v/+z/6P/j/+L/4v/r//f/BAAP
ABgAJgA9AFsAfwCiAMEA2QDwAP8AAQHyANEAqwCCAFUAKAAFAO3/3v/U/83/y//G/8j/
zP/P/9T/3P/k/+v/7v/y//T/9P/0//b/9v/2//b/9v/0//P/8f/y//P/8//1//X/9v/2
//b/9v/2//b/9v/2//f/+P/2//b/9v/3//n/+f/5//r/+v/6//r/+v/8//3//f/9//z/
/P/9//3//f/+//7//v8AAAEAAgACAAAAAAABAAMAAQABAAEAAwAGAAcABwAIAAkACgAL
AAsACQAKAAsADAAPABEAFAAWABYAFwAYABoAGwAcAB4AIQAjACQAJQAnACkAKwAtAC8A
MQAyADMANQA4ADoAPAA+AD0APwBAAEEAPwA/AEAAQABCAEIAQgBDAEEAQQA/AD4AOQA3
ADUAMQAwAC4AKwAoACUAIgAeABwAGAAVABMAEAAOAAsACQAHAAQAAgACAAEAAAD///7/
/f/+//7//f/9//v/+//7//n/+v/5//n/+v/5//j/9//2//b/9v/3//f/+P/4//j/+P/4
//j/+P/3//f/+P/4//f/9//3//b/9v/0//T/9P/1//b/9v/1//X/9v/4//n/+v/4//j/
+f/5//j/9//2//X/9v/3//j/+f/3//j/+P/3//f/+P/4//n/+f/5//j/+P/4//j/+P/3
//n/+f/5//n/+P/5//n/+P/2//X/9f/1//P/9P/0//X/9v/2//f/9//3//f/9v/2//T/
9P/z//P/9f/1//X/9f/2//b/9//3//T/9P/z//P/8//z//H/8f/y//P/8//0//T/8//z
//P/8f/z//P/8//1//T/8//z//H/8f/x//H/8//z//L/8v/y//H/8f/y//T/9P/0//T/
8v/w//D/8P/y//L/8v/z//L/8v/y//L/8v/y//H/8P/x//H/8f/x/+//7//w//D/7//w
//P/9f/0//P/8//y//L/8v/0//T/8v/0//T/9P/0//P/8v/x//D/8P/w//D/8P/v/+7/
7f/t/+//7//v/+7/8f/y//X/9//0//T/9P/0//b/9//4//j/+v/6//r/+v/4//n/+v/6
//j/+P/4//n/+//8//7/AAAAAAAA///9//v/+v/6//v/+//7//z//P/6//n/+P/3//b/
9f/0//P/8v/x//H/7//w//D/8P/x//D/7//v/+7/7f/s/+v/6//r/+v/6//r/+n/6f/p
/+j/6v/q/+n/6f/n/+n/5v/i/93/2v/a/+H/6//4/wUAEAAgADUATwBxAJYAtwDVAO4A
AwEJAQAB5QC/AJYAaQA6AA8A8f/i/9b/z//N/8b/vv/A/8H/xP/M/9b/2//e/+L/5v/s
/+7/7v/u//D/7v/u/+7/7f/r/+z/7f/t/+v/6//s/+z/7f/u/+//8P/u/+7/7//w//D/
8P/w//H/8f/x//H/8v/y//L/8v/y//L/8//z//P/8v/y//P/8//1//b/9v/2//T/9f/2
//b/+P/4//n/+//7//v/+//9//z//f/9//7///8AAAEAAQADAAQABQAGAAcACQAMAA4A
DgAPABAAEgATABQAFgAZABsAHAAdAB8AHwAhACMAJQAnACgAKQArAC4AMAAyADQANQA3
ADgAOQA3ADcAOAA4ADoAOgA6ADsAOgA5ADYANAAzADEALwArACgAJgAjACAAHQAaABYA
FAAOAAsACQAGAAQAAQD///3/+v/4//j/9//2//X/9P/z//T/9P/z//P/8//z//P/8f/u
/+3/7f/u/+3/7P/r/+r/6v/q/+v/6//q/+r/6v/q/+z/7P/s/+v/6//s/+z/6//t/+3/
7P/s/+r/6v/q/+v/6v/q/+n/6f/n/+j/6P/o/+n/6v/s/+3/7//v/+//7//t/+3/7f/t
/+3/7v/u/+3/6//s/+z/7f/s/+v/6f/o/+v/7P/t/+3/7//v/+//7//v/+//7v/s/+v/
6f/o/+f/6P/q/+v/7f/t/+z/7P/r/+n/6f/o/+j/6v/q/+n/6f/o/+f/5v/l/+T/5P/l
/+X/5f/m/+b/5//p/+n/5//n/+j/6f/p/+r/6f/n/+b/5f/j/+X/5f/l/+f/5v/l/+X/
5f/l/+X/5f/n/+f/5v/m/+b/5f/l/+b/5//m/+X/5P/k/+L/4v/i/+P/5P/l/+f/6P/o
/+j/6P/m/+b/5f/k/+T/5f/m/+f/5f/l/+b/5v/m/+b/6P/p/+j/5//n/+b/5P/m/+b/
5P/i/+T/5P/k/+T/5v/m/+f/5//l/+X/5P/k/+b/6P/p/+n/6P/p/+r/6v/r/+z/7P/s
/+z/7P/s/+z/7f/u/+7/7v/w//D/8f/z//T/9v/4//j/+v/5//f/8//x//D/8P/v/+//
8P/w/+7/7//u/+3/7f/r/+v/6//q/+v/6//p/+n/6P/n/+f/5v/l/+X/5P/j/+L/4f/h
/+P/4//j/+P/4//j/+P/4v/i/+T/4//l/+X/4f/c/9r/1//S/9D/1f/f/+7/+/8GABQA
KQBDAGMAigCvAM0A6AD9AAkBBAHvAM0ApgB7AEgAFwDz/97/1v/P/8f/vv+2/7b/uf+8
/8L/zP/X/9z/3v/e/+L/5P/m/+b/5v/m/+b/6P/n/+X/5v/n/+f/6P/p/+v/7P/s/+z/
7P/s/+r/6v/r/+z/7P/s/+z/7f/v/+//7//w/+7/7v/u/+7/7P/t/+3/7f/u/+7/7//v
//H/8v/y//L/8v/z//T/9P/y//L/8//1//f/9//3//n/+v/7//v//P/9//7//////wEA
AgADAAQAAwAFAAgACgAIAAkACgAMAA8AEAASABUAGQAaABsAHQAdAB8AIQAjACcAKAAp
ACsALAAuADAAMgAxADMANAA1ADcANwA4ADgAOAA4ADgAOQA5ADkANwA2ADUAMwAxAC0A
KAAmACMAIAAdABoAFgAUABAADQALAAgABgADAAEA///8//r/+v/5//b/9f/0//P/9P/0
//P/8//v/+//7//t/+7/7f/t/+7/7v/u/+7/7v/u/+7/7//v/+7/7v/u/+7/7v/u/+7/
7f/v//D/8P/v/+//7//u/+7/7v/u/+7/7//u/+7/7f/t/+//8P/w//D/8P/w//H/8f/v
/+//7//v//H/8f/x//H/7//w//D/7//x//L/8v/z//P/8//y//L/8P/w//D/7//w//H/
8v/z//L/8//z//L/8P/v/+//7//v//D/8P/x//P/8v/y//H/8f/x//D/8P/u/+7/7f/t
/+//7//v/+//7v/u/+//7//w//D/7//v//H/8f/v/+//8P/x//H/8v/y//H/8f/x/+//
8f/x//H/7//u/+3/7f/v/+//7//v/+//7//u/+7/7v/t/+3/7v/y//L/8v/y//L/8P/w
//D/8P/w//D/8f/y//L/8v/y//D/8P/v/+7/7//v/+//7//v/+//8P/w/+7/7v/w//H/
7//v//D/8P/w//L/8v/y//L/8v/y//L/8v/y//L/8v/y//L/8v/z//P/8v/x/+//7v/w
//L/8//z//X/9//5//r/+f/6//r/+v/8//z//P/8//v//P/8//z//P/8//3///8AAAIA
BAAEAAIAAQD///v//P/8//3//f/7//z//P/6//n/+P/3//f/+f/5//n/+P/3//f/9f/1
//P/8f/w/+7/7v/v/+//7//w/+//7//x/+//7//v/+//8f/x//D/8P/u/+3/6//t/+3/
6v/k/9//3v/i/+3/+f8GABEAHgAyAE0AbQCVALgA0wDtAAIBDwEJAe4AywCnAHoASQAc
APv/6f/g/9b/0f/L/8r/yP/K/8//2P/i/+j/6//u//L/9P/0//T/9P/0//T/9P/0//T/
9f/1//b/9//3//f/9//4//j/+P/4//j/+P/4//j/+f/6//j/+P/4//n/+//7//v//P/8
//z//P/8//r/+//7//v//P/8//3//f///wAAAAAAAAAAAQACAAIAAAAAAAEAAwADAAMA
AwAFAAgACQAJAAoACwAMAA0ADQAPABAAEQASABEAEwAWABgAGgAbABwAHgAdAB4AIAAj
ACcAKAApACsAKwAtAC8AMQAzADQANQA3ADoAPAA+AEAAPwBBAEIAQwBFAEUARgBGAEYA
RgBGAEcARgBFAEIAQAA9ADsAOQA1ADQAMgAvACwAJwAkACAAHgAaABcAFQASABAADQAL
AAkACAAGAAYABQAEAAMAAgABAAAAAAD//////////////f/8//v/+//8//r/+v/6//r/
+v/6//v/+//6//r/+v/6//z//P/8//v/+//8//z/+//7//v/+v/6//r/+v/6//v//P/8
//v/+//7//z//P/8//r/+v/7//v/+//7//v/+//9//3//f/9//v//P/8//v//f/+//7/
/////////v/+//7//v/+//3//f/9//3//f/+///////+//7//f/9//3/+//8//z//f/9
//z//P/7//3//f/8//z//P/8//v/+//7//v/+//7//r/+v/7//v//P/8//v/+//7//v/
+f/5//r/+//7//z/+v/5//n/+f/3//n/+f/5//v/+v/5//n/+f/5//n/+f/7//v/+v/6
//j/9//3//j/+P/4//j/+P/5//j/+f/6//r/+v/6//v/+v/6//r/+v/6//r/+f/4//n/
+f/5//n/+f/5//r/+v/2//b/+P/5//f/9//4//j/+v/6//j/+P/6//j/+P/4//j/+v/6
//r/+v/4//j/+P/4//j/+P/4//j/+P/4//n/+f/5//n/+P/4//r//P/9//3/AAABAAIA
AgABAAIAAgACAAQABAAEAAQAAwAEAAQABAAGAAYABwAJAAgACgAMAAwADAALAAkABQAE
AAQABQAFAAMABAAEAAIAAQAAAP/////////////+///////9//3/+v/5//n/+P/3//f/
9v/1//X/9f/2//n/9//3//f/9//3//f/9v/2//b/9//3//f/9f/y/+7/5//k/+r/8f/7
/woAFQAgADAASQBnAIcAqADFAN0A8gD/AP0A6ADHAKMAeABNACQAAQDt/+L/2v/T/83/
zP/O/9D/0f/Y/+L/6v/v//D/9P/2//b/9v/2//b/9v/2//b/9v/3//f/+P/5//n/+//7
//z//P/7//r/+f/4//r/+v/7//z//P/8//z//f/9//3//f/+//7//v/+//7//P/9//3/
/f/+//7//////wEAAgACAAIABAAFAAYABgAEAAQABQAHAAcABwAHAAkACgALAAsADAAL
AAwADQANAA8AEAARABIAFQAXABoAHAAaABsAHAAeAB8AIAAiACUAJwAoACkAKwAtAC8A
MQAzADcAOAA5ADsAPAA+AEAAQgBDAEUARgBHAEcARwBIAEgASABIAEgASQBHAEcARQBE
AEMAQQA/ADsAOAA2ADMAMAAtACoAJgAkACAAHQAbABgAFgATABEADwAMAAoACgAJAAoA
CQAIAAcABgAGAAUABQABAAEAAQD//wAA/////wAAAAAAAAAAAAAAAAAAAQABAAAAAAAA
AAAA/v/+//7//f///wAAAAD///3//f/8//z//v/+//7////+//7//f/9//3//v/+//7/
AAAAAAEAAQD///////////////////////8AAAAA/////wAAAAABAAEAAQAAAAAAAAAA
AAAA///////////////////+//z//v/9//3//f/+/wAAAQADAAEAAAAAAP////////7/
/v/8//z/+//7//3//f/9//3//P/8//3//f/8//z/+//7//v/+//5//n//P/9//3//v/8
//v/+//7//3//////////f/8//v/+//7//v/+//7//v/+//6//r/+v/5//n/+v/+//7/
/v/+//7//P/8//z/+v/6//r/+//8//z//P/8//z//P/7//r/+f/5//n/+f/7//v//P/8
//j/+P/6//v/+//7//z//P/8//z//P/8//r/+v/6//r/+v/6//r/+v/6//z//P/8//z/
+v/7//v/+//7//r/+v/6//r/+//7//z///8AAAAAAQACAAIAAgACAAQABAAEAAUACAAI
AAgACAAFAAUABgAGAAgACgAKAAoACwAJAAUABAAEAAUABQAFAAYABgAEAAMAAAD/////
//8AAAEAAQABAAMAAQABAAAA//////7//f/8//r/+P/2//X/9f/3//f/+f/5//n/+f/3
//b/9v/2//P/8//1//X/9v/0/+//6v/o/+3/9/8EABEAGgAkADcAUQBtAJIAtwDVAO4A
BQEPAQoB8wDRAKYAewBOACEAAwDw/+b/3//b/9T/zv/K/83/0P/U/9z/5//s//D/9P/4
//z//P/8//z//P/6//r/+//7//z//f/9//r/+f/5//j/+v/6//r/+v/7//z//v8AAAAA
AAAAAAEA////////AAD+//7//v/+////AQACAAMABAAEAAUABQADAAQABAAEAAIAAwAE
AAQABgAGAAcACQALAAsACwANAAwADQANAA4ADQAOAA8ADwARABIAEwAUABUAFwAaABwA
HgAfACAAIgAhACIAJAAnACsALAAtAC8AMQAzADUANwA5ADoAOwA9AD4AQABCAEQARwBJ
AEoASwBJAEkASgBKAEoASgBKAEsATQBNAEsASgBJAEcARQBBAD4APAA5ADYAMQAuACoA
KAAiAB8AHQAaABoAFwAVABMAEAAOAA4ADQAKAAkACAAHAAQABAADAAMAAwADAAMAAQAA
AP////8AAP7//v/+//7///8AAAIAAwAAAAAAAAAAAAAAAAAAAP////8AAAAA////////
/v/+//7//v/+////AAAAAP////8BAAIAAgACAAAAAAABAAEAAQABAAEAAQABAAEAAQAB
AAEAAgACAAEAAwAEAAQABQAFAAUABAAEAAMAAgABAP//AQABAAEAAQACAAMAAwACAAIA
AQABAAEAAQACAAIAAwADAAIAAgABAAEAAQAAAAAAAAAAAP////////////////z//P/9
//3//P/8//v/+//7//v/+f/5//f/9//2//b/9P/z//P/8//z//X/9f/1//X/9P/z//P/
8f/x//H/8f/v/+//7v/u/+z/6//r/+z/7P/s/+z/7P/q/+j/6P/o/+r/6v/q/+v/6v/q
/+r/6v/q/+r/6f/o/+n/6f/p/+n/6P/n/+f/5v/k/+T/5v/n/+f/5//o/+j/7P/q/+j/
5v/o/+j/6P/o/+j/5v/m/+b/5//n/+f/5//m/+T/5P/m/+f/6f/q/+v/7P/u/+//8P/w
/+7/7v/u/+7/7v/v//D/8P/w//D/8P/x//X/9v/4//r//P/8//v/+f/z//L/8v/z//X/
9f/2//b/9P/z//L/8f/v/+//7//v/+7/7f/t/+v/6//q/+n/6f/q/+n/6f/o/+n/6P/n
/+f/5//n/+f/5//n/+f/5//m/+j/6P/n/+f/5//n/+L/3v/b/9j/1v/b/+X/8P///wwA
GAArAEcAaQCSALUA1QDwAAUBEQEMAfUA0QCoAHsASgAZAPP/4v/a/9P/zf/G/8D/vv/B
/8T/yv/U/93/4v/m/+r/7P/u//D/7v/s/+z/7v/u/+3/7f/u/+//7//v/+//8P/w//L/
8v/y//L/8v/y//P/9P/z//L/8f/x//P/8//z//T/9P/0//T/9P/0//X/9f/1//j/+P/5
//n/+//8//z//P/7//v/+//6//r/+v/7//3//f/9//3///8AAAEAAQACAAUABgAHAAcA
CAAKAAwADgANAA8AEgAUABQAFQAWABgAGwAcAB4AIQAkACQAJAAlACkAKwAtAC8AMQAy
ADMANQA4ADoAPAA+AD8AQQBCAEMARQBFAEYARgBIAEgASABJAEcARwBFAEQAQQA/AD0A
OQA2ADQAMQAuACsAKAAkACIAHAAZABcAFAAUABEADwANAAwACgAKAAkACgAJAAgABwAE
AAQAAwADAAEAAQABAP///////wAAAgACAAIAAgACAAEAAAAAAP//AAAAAAAAAAACAAIA
AgABAP//AAAAAP//AQABAAAAAAAAAAAAAAABAAQABAADAAMAAwAEAAQABAACAAIAAwAD
AAMAAwADAAMABQAFAAUABQAHAAgACAAHAAUABgAGAAcABwAHAAYABgAIAAgACAAHAAcA
BwAHAAcABgAHAAcABgAHAAcACAAJAAcACAAIAAkACQAIAAgABwAHAAcABgAGAAgACAAH
AAcABwAHAAcABwAIAAgACQAJAAgACAAHAAcACQAJAAcABwALAA0ADgAQABAADwAPAA8A
DgAPAA4ADQAPAA4ADQANAAsACwALAAsACwALAAoACgALAAsADAAOAA8ADgANAAwADgAM
AAwADAAOAA4ADgAPAA4ADgAOAA4ADgAOAA0ADAANAA0ADQANAA8ADwAQABAADAAMAA4A
DwANAA==
         </WaveFormData>
      </LeadData>
   </Waveform>
</RestingECG>
