# Supplementary material for: Detection of Left Atrial Enlargement Using a Convolutional Neural Network-Enabled Electrocardiogram
Source: Front Cardiovasc Med. 2020 Dec 17;7:609976. doi: 10.3389/fcvm.2020.609976 (PMC7773668; doi:10.3389/fcvm.2020.609976)
Supplement: Supplementary file 1 [file Data_Sheet_1.ZIP › hyp/1802016047_8843_0000000P.XML]

<?xml version="1.0" encoding="Windows-1252"?>
<!DOCTYPE RestingECG SYSTEM "restecg.dtd">
<RestingECG>
   <PatientDemographics>
      <PatientID>1802016047</PatientID>
      <PatientAge>69</PatientAge>
      <AgeUnits>Years</AgeUnits>
      <Gender>Male</Gender>
      <PatientLastName>licanlin</PatientLastName>
   </PatientDemographics>
   <TestDemographics>
      <DataType>Resting</DataType>
      <Site>1</Site>
      <AcquisitionDevice>MAC55</AcquisitionDevice>
      <Status>Unconfirmed</Status>
      <Priority>Normal</Priority>
      <AcquisitionTime>09:18:22</AcquisitionTime>
      <AcquisitionDate>08-07-2015</AcquisitionDate>
      <CartNumber>1</CartNumber>
      <AcquisitionSoftwareVersion>009C</AcquisitionSoftwareVersion>
      <XMLSourceVersion>MAC5000 v1.0</XMLSourceVersion>
   </TestDemographics>
   <RestingECGMeasurements>
      <VentricularRate>74</VentricularRate>
      <AtrialRate>74</AtrialRate>
      <PRInterval>160</PRInterval>
      <QRSDuration>158</QRSDuration>
      <QTInterval>460</QTInterval>
      <QTCorrected>510</QTCorrected>
      <PAxis>67</PAxis>
      <RAxis>-79</RAxis>
      <TAxis>73</TAxis>
      <QRSCount>13</QRSCount>
      <QOnset>197</QOnset>
      <QOffset>276</QOffset>
      <POnset>117</POnset>
      <POffset>180</POffset>
      <TOffset>427</TOffset>
      <ECGSampleBase>500</ECGSampleBase>
      <ECGSampleExponent>0</ECGSampleExponent>
   </RestingECGMeasurements>
   <Diagnosis>
      <Modality>Resting</Modality>
         <StatementCount>9</StatementCount>
         <LabelText>12SL Õï¶Ï³ÂÊö</LabelText>
      <DiagnosisStatement>
         <StmtFlag>ENDSLINE</StmtFlag>
         <StmtText>ñ¼ÐÔÐÄÂÉ</StmtText>
      </DiagnosisStatement>
      <DiagnosisStatement>
         <StmtText>¿ÉÄÜ</StmtText>
      </DiagnosisStatement>
      <DiagnosisStatement>
         <StmtFlag>ENDSLINE</StmtFlag>
         <StmtText>×óÐÄ·¿À©´ó</StmtText>
      </DiagnosisStatement>
      <DiagnosisStatement>
         <StmtFlag>ENDSLINE</StmtFlag>
         <StmtText>ÓÒÊøÖ§´«µ¼×èÖÍ</StmtText>
      </DiagnosisStatement>
      <DiagnosisStatement>
         <StmtFlag>ENDSLINE</StmtFlag>
         <StmtText>×óÇ°·ÖÖ§´«µ¼×èÖÍ</StmtText>
      </DiagnosisStatement>
      <DiagnosisStatement>
         <StmtFlag>ENDSLINE</StmtFlag>
         <StmtText>*** Ë«·ÖÖ§´«µ¼×èÖÍ ***</StmtText>
      </DiagnosisStatement>
      <DiagnosisStatement>
         <StmtText>Ç°¼ä¸ôÐÄ¼¡¹£ËÀ</StmtText>
      </DiagnosisStatement>
      <DiagnosisStatement>
         <StmtFlag>ENDSLINE</StmtFlag>
         <StmtText>£¬ÄêÁä²»È·¶¨</StmtText>
      </DiagnosisStatement>
      <DiagnosisStatement>
         <StmtFlag>ENDSLINE</StmtFlag>
         <StmtText>Òì³£ ECG</StmtText>
      </DiagnosisStatement>
   </Diagnosis>
   <Waveform>
      <WaveformType>Rhythm</WaveformType>
      <WaveformStartTime>0</WaveformStartTime>
      <NumberofLeads>8</NumberofLeads>
      <SampleType>CONTINUOUS_SAMPLES</SampleType>
      <SampleBase>500</SampleBase>
      <SampleExponent>0</SampleExponent>
      <HighPassFilter>16</HighPassFilter>
      <LowPassFilter>150</LowPassFilter>
      <ACFilter>NONE</ACFilter>
      <LeadData>
         <LeadByteCountTotal>10000</LeadByteCountTotal>
         <LeadTimeOffset>0</LeadTimeOffset>
         <LeadSampleCountTotal>5000</LeadSampleCountTotal>
         <LeadAmplitudeUnitsPerBit>4.88</LeadAmplitudeUnitsPerBit>
         <LeadAmplitudeUnits>¦ÌV</LeadAmplitudeUnits>
         <LeadHighLimit>2147483647</LeadHighLimit>
         <LeadLowLimit>268435456</LeadLowLimit>
         <LeadID>I</LeadID>
         <LeadOffsetFirstSample>0</LeadOffsetFirstSample>
         <FirstSampleBaseline>0</FirstSampleBaseline>
         <LeadSampleSize>2</LeadSampleSize>
         <LeadOff>FALSE</LeadOff>
         <BaselineSway>FALSE</BaselineSway>
         <ExcessiveACNoise>FALSE</ExcessiveACNoise>
         <MuscleNoise>FALSE</MuscleNoise>
         <LeadDataCRC32>2685621228</LeadDataCRC32>
         <WaveFormData>
/v/+//7//v/+//z//P/8//v/+//8//z//P/7//v/+//7//v/+v/6//z//P/8//3//f/9
//n/+f/3//b/9f/3//b/8f/v/+7/7P/s/+//8f/y//X/AQAMABQAGwAiAC0ANgA9AEMA
SgBSAFoAYwBpAGgAZwBbAEUAMAAhABEAAAD2/+r/2//O/8r/yv/J/8f/yf/N/83/y//J
/8n/yv/R/9f/2v/Y/9j/2f/b/97/3//g/+T/5//o/+z/7v/x//P/9f/1//b/9v/5//v/
+//9//3/+//8//3//f////////////3//v/+//7/AAAAAAAAAQABAAAAAAAAAAAAAAAA
AAEA//////7//v8AAAAAAAAAAP7//v/+//7/AQABAAEAAQABAAEAAQABAP7//f/9//3/
/v8AAAEAAgAAAP///v////3//v8AAAEAAAAAAAAAAAD+//7//v/+/wAAAAABAAEAAQAB
AAAAAAACAAIAAQABAAEAAwADAAMAAwADAAQABAAEAAQABgAGAAgACAAJAAoACQAKAAoA
CgAJAAoACwALAAsACwAMAAwADgAOAA4ADQAMAAsACQAIAAoACAAIAAgACAAIAAgABwAF
AAUABQAEAAMAAwADAAIAAgACAAIAAgD//////v/+/wAAAAAAAP7/AAACAAIAAgAAAAAA
AAAAAP//AQD///3//////////v8AAAAAAAAAAP7//v/9//3///8AAAAA///9//7//v/+
//3//f/9//3////////////9//3//f/9/////////////f/9//3//f/7//v//P/8//7/
/v/9//3//P/8//z//P/8//3//v//////AAAAAAAA/v/+//7//v/9//3//f/9//////8A
AAAAAAAAAAAAAAD///7//f/8//3//v/+////AQADAAMAAwABAAEAAgACAAIAAAADAAIA
AgACAAIAAgADAAQABQAGAAUABQAFAAUABQAFAAYABgAIAAkACQALAAsACwALAAwACgAK
AAoABwAFAAMAAgACAP7//f/9//3////+//7//v/+//7//P/8//z/+//7//z//P/8//v/
+//5//n/+f/4//n/+v/7//z/+//7//n/+f/7//v/9v/1//f/8v/v//H/8P/s/+z/6//t
//D/9f8BAA4AFAAZACIALwA4AD8ARQBMAFQAXgBlAGsAbgBtAGMATQA0ACMAEwD+//D/
4v/T/8j/wv/C/8P/v/+//8P/x//F/8P/xf/I/8v/0f/S/9D/1P/Z/9n/2v/b/97/4v/j
/+b/6P/s/+v/7f/x//X/+P/8//3/+//7//v/+//7//z//f/9//3//f/9//3//f/+//7/
/v/+//7//v///////v/+//7/AAAAAAAAAQD//////v/+//7//v/+//7//v/+//7//v8B
AAEAAQABAP//////////AAD//////////wAAAAAAAP///////wEAAAAAAAEAAQD+//7/
/v/+/wAAAAAAAAAA/v/+/////////////v/+/wIAAgABAAEA//8BAAEAAQABAAEAAgAC
AAQABAAGAAYABgAGAAcACAAJAAoACgAKAAkACgALAAsADQANAA4ADgAMAAwADAALAAsA
CwAKAAoADAAKAAoACgAGAAYABgAFAAUABQAFAAQABQAFAAUABAACAAIAAgACAAMAAwAC
AAIAAAAAAAAA/v/+/wAAAAAAAP//AAABAAIAAgADAAAA/f/////////+//z//P/8//z/
//8AAAAAAQAAAAAA///9////AAAAAAAA/f/9//3//f/9//3//f/9/////////////f/9
//3//f/9//3//f/9//3//f/+//7/AAAAAP////8AAAAAAAAAAP3//f/9//3//f/+//7/
/v/8//z//P/8//z//f/+/////////wAAAAAAAAAAAAAAAAAAAAAAAAAA/v/+//3//f/9
/////////wAAAQADAAQAAwACAAIAAQACAAMABAAFAAUABAADAAIAAgACAAQABAAEAAQA
BgAGAAYABgAFAAUABQAFAAYABwAJAAoACAAJAAkACwAJAAkACQAKAAoACgAKAAcABQAD
AAIAAgACAAEAAQABAP///v/+//7//v/+//z//P/+//3//f/+//3//P/6//n/+v/7//z/
/P/6//r/+v/6//3/+f/5//v/+//3//b/9//3//T/8f/x//D/7v/s/+3/7//u//P/+f8E
ABAAGQAiAC0ANgA9AEEASgBUAFoAYwBvAHYAcwBrAFsARAArABkACAD4/+z/3f/M/8T/
wv/B/8H/w//F/8f/xf/B/8X/yP/N/8//0P/Q/9D/0//Z/9z/4f/i/+L/4//m/+b/5v/p
/+//8f/1//b/+P/7//v/+//9//3/+//8//3//f////////////3//v/+//7/AAAAAAAA
AQD///7//v/+//7//v/+//////////7//v/+//7//v/+/wAAAAAAAAAAAAD///7//f/+
////AAABAP7//f/9//3///8AAAAAAAD///////8BAP7//v///////v/+//7//v/+//7/
/v/+//7//v///////f/9//z//P8AAAAA////////AQABAAEA/////wAAAAAAAAAAAgAC
AAQABAAFAAYABwAIAAgACAAJAAoACwALAAsACwAMAAwADgAOAA4ADQALAAsACgAKAAoA
CAAIAAgACAAIAAgABwAGAAUABAACAAIAAwAEAAQAAgACAAIAAgABAAEAAAAAAAAAAAAA
AP7//v8AAAAAAAAAAAAAAAAAAAEAAwABAP///////////v8AAAAAAAAAAP7//v/9//3/
/f/+//7//f/9//7//v/+//3//f/9//3//f/9//3//f////////////3//f/9//3//f/9
//3//f/9//3//v/+////AAAAAAEAAQAAAP///v/9//3//f/9//3//v/+//7//v/+//7/
/v////////////3//f/+//7//v/+//7//v8AAAAAAAAAAP7//v/9//3///8BAAEAAQAB
AAEAAgACAAIAAgADAAMAAQABAAEAAQAEAAIAAgAEAAQABAAEAAIAAgACAAIABQAFAAUA
BQAFAAUABgAGAAQABQAFAAcACQAJAAkACgAIAAgACAAFAAMAAQAAAAAAAAD/////////
//7//v/+//7//v/8//z/+v/5//n/+v/8//z/+//7//v/+//7//r/+P/4//j/+P/5//v/
+//5//n/+f/2//P/8//0//P/7//s/+z/8P/x/+//8P/5/wcAEAAWACEAKgAvADYAPQBD
AEoAVABcAF8AZQBoAGMAUQA9ACwAFwAFAPz/8v/k/9f/0P/M/8j/x//H/83/0f/P/8//
z//P/9D/0//X/9r/2v/Y/9v/4f/g/+H/5v/m/+X/6P/q/+j/7f/z//f/9//2//b/+//5
//n/+//9//3//v///////v/9//z/+//+/wAAAQACAAEAAAD/////AQAAAAAAAAAAAAAA
AAABAP/////+//7/AAAAAAAAAAD+//7//v/+//3//f/9//3////////////+//3//f/9
//3//v/+//7/////////AQD+//7//////wAAAAAAAAAA///+//3//P/9//7/AAABAAEA
AQAAAAAAAAAAAP///////wEAAQABAAEAAQACAAIAAgACAAQABAAEAAQABQAGAAUABgAG
AAYACQAKAAsACwALAAsADAAMAAwADAAMAAsACwALAAoACgAIAAYABgAGAAYABgAGAAUA
BQAFAAUABAADAAMAAwACAAAAAAAAAAAAAQABAAAAAAACAAIAAgAAAP7/AAAAAAAAAAAA
AAAAAAAAAAEA/v/7//////////7//v/+//7//v/8//z/+//7//3//v/+//3//f/+//7/
/v/9//3//f/9////////////AQABAAEAAQD///////////3//f/9//3//f/9//7//v8A
AAAA//////7//v/+//7////////////9//7//v/+/wAAAAAAAAAA///////////9//3/
/v/+/wAAAAAAAAAA/v/+//7//v/+//7//f/9////AQABAAEAAQABAAIAAgACAAIAAwAD
AAEAAQABAAEABAAEAAIABAAEAAQABAAGAAYABgAGAAUABQAFAAUABQAFAAYABgAGAAcA
BwAJAAcABwAHAAgACgAKAAoABwAFAAMAAgACAP7//f/9//3////+//7//v/+//7//P/8
//7//f/9//7//v/+//3//f/9//3//f/8//r/+v/6//r/AQD9//v//f/7//n/+P/3//X/
8v/z//H/7v/w/+7/7f/v//D/8f/7/woAFAAZACIALQA2AD0AQwBKAFAAXABlAG8AcABr
AGMAUwA8ACkAFwAGAPj/7P/b/8r/xP/C/7//wf/F/8f/y//N/8n/xf/K/8//0f/S/9T/
1v/X/9v/3v/d/+D/4P/f/+T/6v/q/+3/8f/z//f/+P/4//f/+f/9//3//f/9//7/////
//3//f/9//3///8AAAAAAAD+//7//v///wEAAAAAAAAA/v/+//7//////////v/+//7/
/v/+//7//v/+//7//v///////////wEAAQABAAEAAAD//////////wAAAAAAAP//////
/wEAAAAAAAEAAQD+//7//v/+//7//v/+//7///8AAAIAAwACAAEA///+/wIAAgABAAEA
//8BAAEAAQABAAEAAgACAAMABAAHAAgABgAGAAcACAAJAAoACgAKAAsADAANAA0ADQAN
AA4ADgAOAA4ADgANAAsACwAKAAoACgAIAAgACAAHAAgACQAJAAgABwAGAAQABQAFAAUA
BAADAAIAAQAAAAAAAQABAAIAAAAAAAAA/v/+/wAAAAAAAP7//v/+//7//f////3/+///
///////+/wAAAAAAAAAA/v/+//3//f///wAAAAD///7//v/9//z//P/9//7////9//3/
/f/9//3//f/9//3//f/9//3//f/9//3//f/9//////8AAAAA/v/+//3//f8AAAAAAAAA
AP///////////v/+//3//P/+//7//v/+//3//f/9//3//////wAAAAD+//7//v/+/wAA
AAAAAAAAAAAAAP/////9//////////////8AAAAAAgACAAMAAwADAAMAAwADAAQABAAE
AAQAAgACAAIABAAEAAQABAAGAAYABgAGAAUABQAFAAUABQAFAAYABgAHAAkACgANAAwA
CwAKAAoADAAMAAwACQAHAAUABAAEAAIAAQABAAEA///+//7//v/+//7//P/8//7//f/9
//7//v/+//3//f/////////+//7//v/+//7/+//9//3/+//7//v/+v/5//X/9P/x/+3/
7v/w/+7/7//x//L/9f/5/wQAEgAbACIALwA6AEEARQBMAFYAXgBlAG8AeAB1AGsAWwBE
AC8AGwAIAPj/6P/V/8b/wP/C/8H/vf+9/8P/x//D/7//wf/C/8X/zf/U/9L/zv/R/9f/
2P/Z/9r/4P/l/+b/5v/q/+//7//v//X/+v/8//v/+f/5//v/+//7//z//f/9////////
//////8AAAAAAAAAAAAAAAABAP///v/+//7/AAAAAAAAAQABAAEAAAAAAP7//v/+//7/
AAAAAAAAAAD/////////////////////AAD////////9//7//v/+/wAAAQACAAUAAQAA
AAAA///+//7//v/+//7//v/+//7//v/+//////8BAAEAAAAAAAAAAAD///////8BAAEA
AQADAAMABAAEAAIAAgAEAAQABAAEAAUABgAHAAgACAAIAAkACgALAAsADQANAA4ADgAO
AA4ADgANAA0ADQAMAAwADAAKAAoACgAIAAgACAAHAAUABQAFAAQAAwADAAMAAgACAAIA
AgACAAEAAQAAAAAAAAAAAAAA/v/+/wAAAAAAAPz//P/8//z//v8BAAAA//8BAAEAAQAA
AP///v/9//z///8AAAAAAQD+//7//f/7//3//v/+//7//f/9//3//f/9//3//f/9//3/
/f/9//3////////////9//3//f/9//3//f/+//7//v/+//3//f/8//z//P/8//z//f/+
/////f/+//7//v/+//7//v/+//3//f/9//3//////wAAAAD+//7//v/+//7//v/+//7/
/v/+//3//f/7//3//f/9//7///8BAAIAAAAAAAEAAQABAAEAAQABAAIAAgACAAIAAAAA
AAIABgAIAAYABgAGAAYABAAEAAQABAAFAAUABQAFAAUABQAGAAYABgAHAAcACQALAAsA
CwAMAAsACgAJAAUAAwABAAAAAAAAAP///////////v/+//7//v/+//z//P/8//v/+//8
//r/+v/5//n/+//7//v/+v/6//r/+v/6//n/+/////v/+f/5//b/9f/1//b/8f/r/+r/
6v/s/+//8f/w//P//f8OABoAIQAmADEAOgBBAEUATgBYAGAAZQBrAG4AZwBZAEcANAAd
AAsAAAD0/+L/0//K/8b/xP/H/8n/yf/L/83/yf/H/8v/zv/P/9P/2P/Y/9j/2//d/97/
2//e/+L/5//o/+r/7v/t/+v/7//3//r//P/7//v/+f/5//3/+//8//3//f/7//v/+//7
//3//v/+//7//P/8//z//f/9//z//P/8//z//P/8//3//f/9//z//P/+//7//v/+//z/
/P/8//z//f/9//3//f/7//v/+//7//3//f/+/////v/+//3//P/9//3//f////z//P/9
//3//v/+//7//v/8//z//P/8//z//P/9//3/+//7//r/+v/+//7//f/9////AQABAAEA
/////wAAAAAAAAAAAgACAAAAAAABAAIABQAGAAYABgAHAAgACQAJAAkACQAKAAoACgAK
AAoACQALAAsACgAKAAoACAAIAAgABAAEAAQAAwAFAAUABQAEAAMAAwADAAIAAAAAAAAA
AAD//////v/+/wAAAAAAAP7//v8AAAAAAAD8//z//P/8//3////9//v//v///wAAAAD/
//7//f/8//z//P/7//v//P/+///////+//7//f/8//3//f/9//3////////////9//3/
/f/9//v/+//7//v/+//7//v/+//7//v//P/8//z//P/7//v//v/+//7//v/9//3//f/9
//v//P/8//z//v/+//7//v/9//3//f/9//////8AAAAA///+//3//P/+//7//v/+/wAA
AAD//////v////7//f//////AAAAAAIAAgADAAMABQAIAAUABAADAAIABAAEAAQABAAD
AAMAAwADAAUABQAGAAYABgAHAAcACQAHAAcABwAIAAgACAAIAAUABQADAAIAAgAAAP//
//////3//P/8//z//v/+//z//P/+//3//f/+//z//P/7//v/+//7//v/+v/6//r/+v/6
//v/+//7//n/9//5//j/9f/z//T/8f/t/+z/8P/s/+v/8f/0//P/+f8IABAAFwAiAC0A
NAA5AD0ARABOAFoAYwBrAHAAbQBjAFMAPgApABcABgD4/+z/3//O/8T/wv/D/8X/xf/J
/83/y//F/8X/yP/J/83/0v/W/9j/2f/b/9z/3f/i/+T/5f/m/+b/6P/t/+//8//3//b/
+P/7//v/+//7//n/+//8//3//f/9//3//f/9//3//v/+//7//v/+//7///////7//v/+
/wAAAAAAAAEAAAD///3//P/+//7//v/+//7//v/+//7////////////9//3//f/9//z/
+//7//v//f/+//7//v////////8BAPz//P/9//3//v/+//7//v8AAAAAAAAAAP7//v//
/////f/9//z//P8AAAAA////////AQABAAEAAQABAAIAAgAEAAQABgAGAAYABgAHAAgA
BwAIAAgACAAHAAgACQAJAAsACwAMAAwADgAOAA4ADQAMAAsACQAIAAoACAAIAAgACAAI
AAgABwAFAAUABQAEAAIAAQAAAP7///8AAAEAAgD//////v/+/wEAAgADAAIA//8AAP//
/v/9//7///8AAP//AQD///3//////////v/+//7//v/+//7//v/9//3///8AAAAA///+
//7//f/8//3//f/9//3/+//7//v/+//9//3//f/9/////////////f/9//3//f/7//v/
/P/8//7//v/9//3//v/+//7//v/9//3//f/9//3//v/+//7//v/+//7//v/9//3//f/9
//v/+//8//z//v/+//7//v/+//7//v/+//7//v/9//3//f/////////9//3//v/+/wAA
AAABAAEAAQABAAEAAQAAAAAAAAAAAAAAAAAAAAAAAwACAAIAAgACAAIAAwAEAAUABgAF
AAUABQAFAAUABQAGAAYABgAHAAcACQAJAAkACQAKAAoACgAKAAcABwAFAAQABAAAAP//
/////wEAAAAAAAAA/v/+//z//P/+//3//f/+//z//P/7//v/+//7//v/+v/8//z//P/8
//3//f/9//v/+//7//r/9f/1//L/8f/v/+7/7v/u/+//7//u//H/+/8EAAwAFwAkACsA
NAA7AEMATABSAFYAYQBtAHIAcwBvAF8ASAAvABsACAD4/+r/3f/Q/8L/wP+//7//wf/D
/8P/w//D/8P/xP/J/8//1v/U/9D/0//X/9j/2//c/97/3//i/+T/5v/p/+v/8f/1//b/
+P/7//v/9//5//v/+//8//3//f/9//3//f/9//v//P/8//z//v/+//7///////7//v/+
//7//v/+//////////7//v8AAAAAAAAAAP7//v/+//7///////////////////////7/
/f/9//3//f/+//7//v////////8BAAAAAAABAAEA/v/+//7//v/+//7//v/+//3//P/8
//v//P/9//3//v8AAAAA////////AQABAAEAAQABAAIAAgAAAAAAAgACAAQABAAFAAYA
BwAIAAgACAAHAAgACQAJAAoACwANAA4ADAAMAAwACwANAA0ADAAMAAoACAAIAAgABgAG
AAYABQAFAAUABQAEAAMAAwADAAIABAAEAAQABAABAAEAAAAAAAAAAAAAAP7/AAACAAIA
AgAAAAAAAAAAAAEAAwABAP//AAD///7//P/+//7//v/+//7//v/9//3//f/+//7//f//
/wAAAAAAAP3//f/9//3//f/9//3//f/9//3//f/9//v/+//7//v//f/9//3//f/9//3/
/v/+//7//v/9//3//v/+//7//v/7//v/+//7//3//v/+//7//v/+//7//v/9//3//f/9
//v/+//8//z//v/+//7//v/+//7//v/+//7//v/9//3//f/////////9//3//v/+////
AAACAAMAAQABAAEAAQAAAAAAAAAAAAAAAgACAAIAAgACAAQABAAEAAQABQAFAAUABQAF
AAUABgAGAAgACQAJAAsACQAJAAkACgAKAAoACgAHAAUAAwACAAIAAgABAAEAAQAAAP7/
/f/8//7//v/8//z//P/7//v//P/8//z/+//7//v/+//7//r/+v/6//r/+v/9//v/+//9
//v/9//0//P/8//0//H/7//s/+z/7P/t/+//8v/z//n/BgASABkAIAAtADoAQQBFAEwA
VABcAGcAbwB0AHMAZwBXAEQALQAZAAoA/P/s/9v/0P/I/8L/v//B/8P/x//L/8n/x//J
/8r/y//P/9T/2P/Y/9f/2f/g/+H/3v/e/9//4P/g/+b/6//v//P/9//4//j/+f/5//n/
+//9//3//v///////f/9//3//f/9//7//v/+//7//v/+/////f/8//z//P/+//7//v//
///////+//7//P/8//z//P/9//7///8AAAAA///+//3//v///wAAAQD+//3//f/9//3/
/v/+//7/////////AQD8//z//f/9//7//v/+//7//v/+//7//v/+//7///////3//f/8
//z/AAAAAP/////9//////////////8AAAAAAgACAAQABAADAAIAAgACAAUABgAGAAYA
BwAIAAkACQAJAAkACgAKAAwADAAMAAsACwALAAoACgAKAAgACAAIAAgACAAIAAcABgAF
AAQAAgABAAEAAQAAAP7//v/+//7///////7//v/+//7//v/8//7/AAAAAAAA/v/+//7/
/v///wEA///9//7//f/8//r//P/8//z//P/8//z/+//7//z//v///////v/+//3//P/9
//3//f/9/////////////v/9//z/+//7//v/+//7//3//f/9//3//f/9//7//v/8//z/
+//7//7//v/+//7//f/9//3//f/7//z//P/8//7//v/+//7////////////9//3//v/+
//7//v/+//7//f/8//v/+v/8//z/+//7//z///8AAAEA/////wAAAAD+//7//////wEA
AQABAAEAAQAAAP///v8AAAAAAAAAAAEAAAAAAAAAAAAAAAMABAAFAAYABQAFAAUABQAF
AAUABgAGAAYABwAHAAkACwALAAsADAALAAoACQAFAAMAAQAAAAAA/v/9//3//f/+//7/
//8AAP7//v/8//z/+v/5//n/+v/6//r/+f/5//v/+//7//r/+v/6//r/+v/7//3/9//3
//n/+f/4//f/9f/w/+3/6//s/+r/6v/t/+//8v/1////DgAYAB0AKAAxADgAQQBLAE4A
UgBcAGMAawBuAGkAWwBHADIAHwANAPz/7v/i/9X/yv/G/8j/x//H/8v/zf/L/8v/y//J
/8z/z//T/9T/1v/W/9n/3f/e/9v/3P/i/+X/5v/o/+r/6//v//H/9//6//z/+//5//f/
+f/5//v//P/9//3//f/9//3//f/9//7//v/+/wAAAAAAAAEA///+//7//v/+//7//v//
///////+//7/AAAAAAAAAAD///7//f/8//3//f/9//3////////////+//3//f/9//v/
/P/8//z/////////AQD+//7//////wAAAAAAAAAA/v/+//7//v/+//7///////3//f/8
//z//v/+//3//f/9/////////wEAAQACAAIAAAAAAAIAAgAEAAQABQAGAAcACAAIAAgA
CQAKAAsACwALAAsADAAMAAwADAAMAAsACwALAAoACgAKAAgACAAIAAgACAAIAAcABQAF
AAUABAABAAEAAQAAAAAAAAAAAAAA//////7//v/+//7//v/8//7/AAAAAAAA/v/+//7/
/v///wEA///9//////////7//P/8//z//P/+//7//f/9//v//P/8//v//P/+////AAD9
//3//f/9//3//f/9//3///////////////////////3//f/9//3//f/9//7//v/+//7/
/f/9//z//P/8//z//P/9//7////9//7//v/+//7//v/+//7//f/9//3//f/9//3//v/+
//z//P/8//z//f/+////AAAAAAAA////////AQABAAEAAQABAAIAAgABAAAAAAD//wEA
AQABAAEAAAAAAAAAAAACAAIAAgACAAEABAAGAAQABAAEAAQABAAEAAQABAAHAAcABwAH
AAcABwAIAAgABwAHAAYABwAIAAkACgAMAA4ADgAOAAsABgADAAEAAAAAAP//////////
/v/+//7//v/+//z//P/8//v/+//8//7//v/9//3/+//7//v/+v/6//r/+v/6//v/+//7
//v/+//7//r/+f/3//T/8f/p/+j/7v/s/+3/8//2//P/+f8GABAAGQAkAC0AOABBAEcA
SABQAFgAYQBrAHYAdQBtAF0ASAAzAB0ACAD6/+7/3//S/8r/xv/D/8H/w//F/8n/yf/F
/8P/xv/L/83/0v/S/9D/1f/b/97/3//g/+D/4f/k/+b/6P/r/+3/8f/1//r//P/7//n/
+f/7/////f/+///////9//3//f/9//3//v/+//7//v/+//7///8BAAAAAAAAAP7//v/+
////AQABAAAAAAD+//7//v/+/wAAAAAAAAAA//////////////////////7//f/9//3/
/f/+//7//v////////8BAP7//v//////AAAAAAAAAAD+//7//v/+//7//v//////AQAB
AAAAAAABAAAA/v/9//3/////////AAABAAMABAACAAIABAAEAAQABAAFAAYABQAGAAYA
BgAJAAoACwALAAsACwAMAAwACgAKAAoACQAKAAsACwAMAAoACAAIAAgABgAGAAYABQAF
AAUABQAEAAUABQAFAAQABAAEAAQABAABAAEAAAAAAAAAAAAAAP7//v8AAAAAAAD+//7/
/v/+////AQD///3//////////v/+//7//v/+//7//v/9//3//f/+//7//f///wAAAAAA
AP///////////f/9//3//f/9//3//f/9//3//f/9//3////////////9//3//v/+//z/
/P/7//v//f/+////AAD9//3//f/9////AAAAAAAA/v/+//7//v/7//v/+//7//3//f/+
//7//f/8//v/+v/7//z//f/+//7//v/9//3/+//9//3//f/9//3//v/+//7//v//////
/f/9//3//f/+//7//v/+/wAAAAAAAAAA//8AAAEAAQD+//7//////wEAAwADAAIAAAAA
AAAAAAAAAAEAAgADAAQABQAFAAUABQAHAAcACAAIAAYABwAHAAkACQAJAAkACgAKAAoA
CgAHAAUAAwACAAIA/v/9//3//f////7//v/+//7//v/8//z/+v/5//n/+v/8//z/+//7
//v/+//7//r/+v/6//r/+v/9//3//f/7//n/9//2//P/8//y/+3/6f/o/+j/7P/t/+3/
8P/x//f/BgASABUAHgAtADYAPQBDAEoAUgBaAGMAbwByAHMAbwBhAEgAMwAfAAgA+P/q
/9n/yv/C/77/u/+7/7//w//D/8P/wf+//8D/xf/N/9T/0v/O/8//1f/Y/9n/2v/e/+H/
4v/k/+L/5f/r/+3/7//0//r/+//7//v/+//7//r/+v/6//n/+v/7//z//f/7//z//P/8
//7//v/+/////f/8//z//P/8//z//P/9//3//f/8//z//P/8//z//P/+//7//v/+////
///9/w==
         </WaveFormData>
      </LeadData>
      <LeadData>
         <LeadByteCountTotal>10000</LeadByteCountTotal>
         <LeadTimeOffset>0</LeadTimeOffset>
         <LeadSampleCountTotal>5000</LeadSampleCountTotal>
         <LeadAmplitudeUnitsPerBit>4.88</LeadAmplitudeUnitsPerBit>
         <LeadAmplitudeUnits>¦ÌV</LeadAmplitudeUnits>
         <LeadHighLimit>2147483647</LeadHighLimit>
         <LeadLowLimit>268435456</LeadLowLimit>
         <LeadID>II</LeadID>
         <LeadOffsetFirstSample>0</LeadOffsetFirstSample>
         <FirstSampleBaseline>0</FirstSampleBaseline>
         <LeadSampleSize>2</LeadSampleSize>
         <LeadOff>FALSE</LeadOff>
         <BaselineSway>FALSE</BaselineSway>
         <ExcessiveACNoise>FALSE</ExcessiveACNoise>
         <MuscleNoise>FALSE</MuscleNoise>
         <LeadDataCRC32>3034169935</LeadDataCRC32>
         <WaveFormData>
CAAHAAUABAAEAAMAAQAAAAAAAAAAAP/////+//7//v/+//7//f/9//3//f/9//3//v/8
//7/AAABAAEA//8DAAcABQD8//T/6//k/+P/4v/f/9v/2P/T/87/0v/Z/9z/3v/h/9//
2//b/93/3f/N/7X/ov+O/3L/Wf9K/z//NP82/0L/Tf9X/2T/c/+A/4r/lP+Z/53/oP+j
/6P/pP+q/7H/s/+y/7T/tv+4/7r/vv/E/8n/zf/R/9r/4P/i/+f/7f/y//X/+f/8//v/
/f8AAAEA//8AAAEAAgAFAAUABQAHAAUABQAGAAYACAAJAAkACQAKAAoACgAKAAsACwAL
AAsACwAMAAwADAAOAA8AEAAQAA4ADgAOAA4AEQASABIAEgARABIAEgASABIAEgASABIA
FQAWABcAGQAXABcAGQAaABoAGgAcABwAHgAfAB8AIAAeAB8AIAAhACQAJAAlACUAJQAl
ACcAKAApACoAKgAqACsAKwArACwAKwArACsAKwArACsALAAsACwAKwArACsALQAtACsA
KwApACcAJwAmACYAJQAkACMAIwAjACEAIAAdABwAGwAaABoAGQAYABcAFgAXABcAFwAS
ABEAEQARAA8ADgAOAA0ADgAOAA0ADQAMAAsACAAHAAgACQAKAAoACQAJAAgABwAHAAcA
CAAIAAgACAAIAAgABgAGAAUABQAGAAcACAAJAAcACAAIAAgACgAKAAoACgAIAAgACAAI
AAgACAAIAAgACAAJAAkACQAIAAgACQAJAAoACgAKAAoACAAIAAkACQAIAAgACQAJAAsA
CwALAAsACwAKAAkABwAJAAkACQAJAAkACwAMAAwACgAKAAkACAAIAAgACAAJAAkACQAJ
AAkACQAJAAkACgAKAAoACgAJAAsADQAPABAAEwAUABcAGgAaABwAHQAdABwAHAAdABwA
HAAcABwAHAAeACAAIwAlACMAJAAkACQAIwAjACMAIQAhACEAIQAfAB8AHwAfAB0AGwAX
ABQAFAAXABcAFwAXABUAFAATAA8ADQAMAAsACQAGAAYABQADAAIAAgACAAIAAQABAAAA
AAAAAAAAAAD//wEAAQABAAEAAQACAAAA/v8CAAcAAwABAAMABwAFAAAA+P/v/+b/4//i
/9//3//e/9v/1P/W/9//4v/k/+f/5//j/+P/5f/j/9f/wf+s/5b/fP9h/1L/R/8+/zz/
Rv9R/1v/aP93/4L/iv+S/5n/n/+k/6n/p/+o/67/s/+z/7L/tv+6/7r/vP++/8T/yf/N
/9P/2v/g/+T/6f/v//T/9//5//z//f///wAAAQABAAIAAwAEAAUABQAFAAcABwAHAAgA
CAAIAAkACQAJAAoACgAKAAoACwALAAsACwALAAwADAAMAAoACwAMAAwADgAOAA4ADgAP
ABAAEAAQAA8AEAAQABAAEgASABIAEgAUABQAFAAVABMAEwAVABYAFgAWABgAGAAWABcA
FwAYABoAGwAcAB0AHAAcAB0AHQAfAB8AIQAiACMAJAAkACQAJQAlACUAJgAmACUAJAAj
ACQAJQAnACgAJgAlACUAJQAnACcAJQAlACUAIwAjACIAJAAjACIAIQAfAB8AHQAcABsA
GgAZABgAGAAXABYAFQARABEAEAAPAA0ADQAOAA8ADQAMAAwACwAIAAgABwAHAAkACQAH
AAcABQAFAAUABAAEAAUABQAFAAUABQAGAAYABAAEAAQABAAEAAQAAwADAAMAAwADAAMA
BQAGAAYABgAEAAQABAAEAAYABgAGAAYABAAEAAQABAAEAAUABQAFAAYABgAHAAcABgAG
AAYABgAGAAYABwAHAAYABgAHAAcABwAHAAcABwAIAAgACAAHAAcABwAHAAcABQAHAAgA
CAAIAAgABwAGAAYABgAGAAcABwAHAAcABwAHAAcABwAIAAgACAAIAAcABwAHAAcABgAI
AAgACgAMAA4AEAARABEAFAAWABcAGQAYABoAGgAbABoAGgAaABoAGgAaABgAGAAYABgA
GgAcAB8AIQAfACAAIAAgACEAIQAhAB8AHQAdAB0AGwAbABsAGwAZABkAFQASABIAFQAV
ABUAFQATABIAEQANAAsACgAJAAcABgAGAAUAAwACAAIAAgACAP/////+//7//v/+//7/
/f///////////////v/+/wAAAAD//wEAAwAFAAcACQAGAP7/8f/o/+P/4P/d/93/2v/V
/9D/0P/Z/+D/4P/j/+P/4f/d/93/3f/b/8n/sv+e/4b/af9S/0X/PP84/z7/R/9R/1z/
bf98/4b/kP+X/53/ov+j/6f/qv+u/7P/s/+y/7T/tv+4/7z/wP/E/8f/yf/P/9b/2v/g
/+n/7//y//X/9//4//n/+/8AAAEA//8AAAEAAgAFAAUABQAHAAUABQAGAAYACAAJAAkA
CQAIAAgACAAIAAkACQAJAAkACwAMAAwADAAMAA0ADgAOAAwADAAMAAwADwAQABAAEAAR
ABIAEgASABIAEgASABIAFAAUABQAFQAVABUAFwAYABoAGgAcABwAGgAbABsAHAAeAB8A
IAAhACAAIAAhACEAIwAjACUAJgAlACYAJgAmACkAKQApACoAKQApACkAKQApACkAKgAq
ACgAJwAnACcAKQApACcAJwAnACUAJQAkACYAJQAkACMAIQAhAB8AHgAdABwAGwAaABoA
GQAYABcAFQAVABQAEwASABEAEQARAA0ADAAMAAsACgAKAAkACQAJAAkABwAHAAUABQAF
AAQABgAHAAcABwAFAAUABgAGAAgACAAIAAgACAAIAAcABwAFAAUABQAFAAUABgAGAAYA
BgAGAAYABgAGAAYABgAGAAYABgAGAAYABgAHAAcABwAGAAYABwAHAAgACAAIAAgABgAG
AAcABwAGAAYABwAHAAgACQAKAAsACwAKAAkABwAFAAUABQAFAAUABwAIAAgACAAIAAcA
BgAGAAYABgAHAAkACQAJAAkABwAHAAcACAAKAAoACgAJAAkACQAJAAgACAAIAAoADAAP
ABIAFAAVABgAGgAbAB0AHQAeAB0AHQAeABoAFgAXABgAGQAaAB0AHgAgACEAIQAiACIA
IgAhACEAIQAfACEAIQAhAB8AIQAhACEAHwAcABcAEwASABMAEwATABMAEQAQAA8ACwAL
AAoACQAHAAQABAADAAEA/v/+//7//v///////v/+/wAAAAAAAP///f/9//3//f/9//7/
AAD+/wAABQADAAEABQALAAUA/P/y/+v/5v/h/97/2f/X/9T/z//Q/9r/4f/e/97/4f/f
/9v/3f/d/9f/x/+x/5r/gv9m/1P/Rv85/zT/Ov9G/0//W/9q/3f/gv+O/5b/mf+d/6T/
pf+l/6r/sP+x/7P/tP+0/7b/uv+8/8D/xv/L/9H/2f/e/+L/5v/t//P/9v/5//v//v/9
//3/AgADAAMABAAFAAYABwAHAAcACQAKAAsADQAOAAwADQANAA0AEAAQABAAEAAPAA8A
DwAPAA8AEAAQABAADgAPABAAEAASABIAEgASABMAFAAUABQAFQAWABYAFgAYABgAGAAY
ABgAGAAYABkAGwAbAB0AHgAcABwAHgAeACAAIQAhACIAIAAhACIAIwAmACYAJwAnACkA
KQArACwAKwAsACwALAAtAC0ALQAuAC8ALwAvAC8ALQAtAC4ALgAuAC0ALQAtACsAKwAp
ACkAKgApACoAKgAoACcAJgAlACMAIwAhACAAIQAgAB8AHgAcABsAGgAZABcAFwAWABUA
FAATABMAEwAPAA4ADgANAAwADAALAAsACwALAAkACQALAAsACwAKAAgACQAJAAkABwAH
AAgACAAIAAgACAAIAAoACgAJAAkABwAHAAcABwAFAAYABgAGAAgACAAIAAgACAAIAAgA
CAAGAAYABgAGAAgACQAJAAkACgAKAAsACwAIAAgACAAIAAgACAAJAAkACAAIAAkACQAJ
AAkACQAJAAgACAAIAAcABwAHAAcABwAHAAkACgAKAAgACAAHAAYACAAIAAgACQAJAAkA
CQAJAAkACQAJAAoACQAIAAcABQAGAAcACAAIAAkACgANABAAEQAUABYAFwAWABgAGQAb
ABsAHAAbABsAHgAcABoAGgAaABoAGgAcAB4AIQAjACEAIgAiACIAIwAjACMAIQAhACEA
IQAfAB0AHQAdABsAGwAXABQAFAAXABcAFwAXABMAEgARAA0ACwAKAAkABwAGAAYABQAD
AAIAAgACAAIAAQABAAAAAAAAAAAAAAD/////////////AQAAAP7/AAACAAMAAwADAAEA
AQAFAAAA+P/v/+r/5f/g/93/2//c/9n/1P/W/93/5P/k/+X/5//j/+H/4//l/9//y/+y
/5z/hv9p/1T/Sf88/zj/Qv9J/1H/YP9v/3r/hv+S/5f/nf+i/6X/pf+m/6r/r/+x/7L/
sv+0/7j/uv+8/8L/x//L/9H/2P/c/+L/5//r//D/9f/3//j/+//9//7//f/+/wAAAgAE
AAQAAwACAAMABQAFAAYABgAEAAUABQAFAAgACAAIAAgACQAJAAkACQAJAAoACgAKAAgA
CQAKAAoADAAMAAwADAALAAwADAAMAA8AEAAQABAAEAAQABAAEAASABIAEgATABMAEwAV
ABYAFgAWABgAGAAWABcAFwAYABgAGQAaABsAHgAeAB8AHwAdAB0AHwAgACEAIgAiACIA
IwAjACMAJAAlACUAJQAlACcAJwAoACgAKAAnACcAJwAlACUAIwAjACUAIwAjACIAIgAh
ACAAHwAfAB8AHQAcABsAGgAZABgAFgAVABQAEwATABMAEgARAAwACwALAAsACwAKAAoA
CQAIAAgABwAHAAcABwAFAAUABQAFAAUABAACAAMAAwADAAEAAQACAAIAAgACAAIAAgAC
AAIAAQABAAMAAwADAAMAAQACAAIAAgAEAAQABAAEAAQABAAEAAQABAAEAAQABAACAAMA
AwADAAQABAAFAAUABAAEAAQABAACAAIAAwADAAQABAAFAAUAAwADAAMAAwAGAAYABgAF
AAUABQAFAAUAAQADAAQABAAGAAYABQAEAAIAAgACAAMABQAFAAUABQADAAMAAwAEAAQA
BAAEAAMABQAFAAUABAACAAIABAAGAAYACAAJAAkACwAOABAAEwAUABYAFgAXABgAGAAY
ABgAFgAWABYAFgAWABYAFgAZABoAHAAdAB0AHgAeAB4AGwAbABsAGQAaABsAHAAbABkA
GQAZABcAFQARAA4ADgARABEAEQARABEAEAAPAAsACAAGAAQAAQACAAIAAQD//wAAAAAA
AAAA/f/9//z//P/+//7//v/9//v/+//7//v/+f/8/wAAAAAAAAMAAwABAP//AQABAPz/
9v/t/+b/4//g/93/2//a/9X/0v/S/9n/4P/g/+P/5f/j/+P/4//j/9//z/+4/6D/iP9t
/1b/R/9A/zz/Qv9L/1P/Xv9v/37/iP+O/5f/nf+g/6H/o/+k/6b/q/+z/7L/sP+y/7T/
tv+6/77/xf/J/83/1P/c/+L/4//n/+7/9f/3//j/9//3//r/+//7//z//f/+////////
/wEAAQABAAIAAgAEAAUABQAFAAQABAAEAAQABQAFAAUABQAFAAYABgAGAAYABwAIAAgA
CAAIAAgACAAIAAgABwAGAAcACAAIAAgACQAKAAsADAAMAAwADAANAA8ADwARABIAEAAQ
ABIAEgASABMAEwAUABIAEwAUABUAFgAWABcAFwAYABkAHAAeAB0AHgAeAB4AHwAfAB8A
IAAhACEAIQAhACEAIQAiACIAIQAfAB4AHQAfAB8AHQAdAB8AHQAdABwAHAAbABoAGQAb
ABsAGQAYABcAFgAVABQAEgARABAADwANAA0ADAALAAgABwAHAAcABwAGAAYABQACAAIA
AQABAAEAAQD//////////////v/+//////////3//f/+//7/AAAAAAAAAAAAAAAA////
//3//f/9//3///8AAAAAAAD+//7//v/+/wAAAAAAAAAA/v/+//7//v/+//////////7/
/v//////AAAAAAAAAAD+//7///////7//v//////AQABAAEAAQAAAAAAAAD/////////
/////f///wAAAAACAAIAAQAAAAIAAgACAAMAAgABAAAA//////////8AAAAAAAAAAP//
/////////v/8//z//v8AAAEABAAGAAcABgAIAAkACwAMAA4ADgAPABAAEAAQABAAEgAS
ABYAGAAUABYAFgAWABYAFQAWABgAGQAbABwAHAAcABkAGQAZABcAFQAVABUAEwAWABcA
GAAXABMADwAMAAwADwAPAA8ADwANAAwACwAHAAUABAADAAEA/v/+//3/+//7//z//f/+
//z/+//5//j/+P/4//j/9//4//n/+v/7//n//P/8//z//v8BAAEA//8DAAUAAQD4//D/
5f/e/9v/3P/Z/9P/zv/N/9D/1P/Z/9r/3v/j/93/1//X/9v/1//J/7P/nP+E/2z/Vf9E
/zf/NP86/0L/S/9X/2T/cf+A/4z/kv+X/5v/oP+j/6X/qv+q/63/sf+y/7T/tv+4/7r/
uv++/8P/y//P/9T/3P/g/+P/6f/y//X/+f/6//v/+//6//v//f/+////AAABAAEAAQAD
AAMAAwAEAAQABAAFAAUABQAGAAYABgAGAAUABQAFAAUABwAIAAgACAAKAAsADAAMAAwA
DAAMAAwADQAOAA4ADgANAA4ADgAOABEAEgATABQAFQAUABMAEwATABMAFQAWABYAFgAY
ABgAGgAbABsAHAAcAB0AHgAfACAAIAAhACEAHwAfACEAIgAjACQAJAAkACYAJwAoACoA
KQApACkAKQApACkAKgAqACgAJwAnACcAKQApACcAJwAnACUAJQAkACIAIQAgAB8AHwAf
AB0AHAAdABwAGwAaABkAFwAVABMAEwATABIAEQAOAA0ADQANAAsACgAKAAkACAAIAAcA
BwAHAAcABQAFAAUABQAFAAQABAAFAAUABQABAAEAAgACAAIAAgACAAIAAwAEAAQABQAD
AAMAAwADAAMABAAEAAQABgAGAAYABgAEAAQABAAEAAQABAAEAAQABgAHAAcABwAGAAYA
BwAHAAQABAAEAAQABAAEAAUABQAEAAQABQAFAAcABwAHAAcACAAIAAgABwAHAAcABwAH
AAUABwAIAAgACAAIAAcABgAGAAYABgAHAAcABwAHAAcABQAFAAUABgAIAAgACAAHAAgA
CQAKAAoADAAMAA4AEAARABQAFgAXABgAGgAbAB0AHAAeAB0AHAAbABoAHQAeACAAIQAh
ACIAIgAiACMAIwAjACEAHwAfAB8AHQAdAB0AHQAbABkAFQASABIAFwAXABcAFwAVABQA
EwAPAAsACgAJAAcABgAGAAUAAwAEAAQABAAEAAEAAQAAAAAAAAAAAAAA////////////
/wEAAgACAAAAAgADAAMAAQADAAcACQACAPr/8f/o/+P/5P/l/9//3P/Z/9D/0v/d/+L/
4v/j/+P/3//f/+X/5//h/8v/tv+e/4T/Z/9S/0f/PP84/0T/Uf9X/2D/b/9+/4r/lP+b
/6H/ov+j/6P/pv+q/6//s/+2/7j/uv+6/7r/vv/G/8n/y//T/9j/3v/m/+n/7f/0//f/
9//8/wEA//8AAAEAAwAEAAUABgAHAAcABwAJAAkACQAKAAoACAAJAAkACQAMAAwADAAM
AA0ADQANAA0ACwAMAAwADAAOAA8AEAAQABAAEAAQABAADwAQABAAEAARABIAEgASABIA
EgASABIAFAAUABQAFQAXABcAGQAaABoAGgAcABwAHAAdAB0AHgAeAB8AIAAhACAAIAAh
ACEAIQAhACMAJAAnACgAKAAoACkAKQApACoAKwArACsAKwArACsALAAsACoAKQApACkA
KwArACkAKQAnACUAJQAkACYAJQAkACMAIwAjACEAIAAdABwAGwAaABoAGQAYABcAFwAX
ABYAFQAQAA8ADwAPAAsACgAKAAkACQAKAAoACwALAAsACQAJAAsACwALAAoACQAJAAgA
BwAHAAcACAAIAAYABgAGAAYACAAIAAcABwAFAAUABQAFAAUABgAGAAYABgAGAAYABgAG
AAYABgAGAAYABgAGAAYABAAFAAUABQAGAAYABwAHAAYABgAGAAYABAAEAAUABQAEAAQA
BQAFAAUABQAFAAUACAAIAAgABwAHAAcABwAHAAUABwAIAAgACAAIAAcABgAGAAYABgAH
AAUABQAFAAUABwAHAAcACAAIAAgACAAHAAcABwAHAAYABAAEAAYACAAFAAYABgAFAAgA
CgALAA0AEAASABIAEwAVABYAFwAYABoAGgAaABoAHAAaABgAGAAYABgAGgAcAB8AIQAh
ACIAIgAiACEAIQAhAB8AHQAdAB0AGwAbABsAGwAZABcAEwAQABAAFQAVABUAFQATABIA
EQANAA0ADAALAAkABwAGAAQAAQACAAIAAgACAAEAAQAAAAAA/v/+//7//f//////////
/wEAAAD+//7/AgAFAAMAAQABAAMABQAEAPz/9f/s/+f/4v/h/9//3P/X/87/0P/Z/97/
3v/f/+X/5f/d/93/4f/d/8v/tv+i/4z/bf9W/0n/QP86/0D/Tf9V/2D/bf98/4b/kv+Z
/5v/oP+n/6f/pv+q/7H/t/+2/7L/tv+4/7r/vP++/8H/x//P/9b/3P/g/+X/7f/0//f/
+f/8//3/+//8/wEAAQACAAMABAADAAMAAwAFAAUABQAGAAYACAAJAAkACQAIAAgACAAI
AAkACQAJAAkACwAMAAwADAAOAA8AEAAQAA8ADgANAAwADQAOAA4ADgAPABAAEAAQABAA
EAAQABAAEgASABIAEwATABMAFQAWABYAFgAYABgAFgAXABcAGAAaABsAHAAdABwAHAAd
AB0AHwAfACEAIgAhACIAIgAiACUAJQAlACYAJQAlACUAJQAjACMAJAAkACYAJQAlACUA
JwAnACUAJQAlACMAIwAiACIAIQAgAB8AHwAfAB0AHAAdABwAGwAaABgAFwAWABUAFQAV
ABQAEwAQAA8ADwAPAA0ADAAMAAsACgAKAAkACQAJAAkABwAHAAcABwAHAAYABgAHAAcA
BwAHAAcACAAIAAYABgAGAAYABgAGAAUABQAFAAUABQAFAAUABgAGAAYABAAEAAQABAAG
AAYABgAGAAQABAAEAAQABgAHAAcABwAGAAYABwAHAAQABAAEAAQABgAGAAcABwAEAAQA
BQAFAAcABwAHAAcACAAIAAgABwAHAAcABwAHAAMABQAGAAYABgAGAAUABAAGAAYABgAH
AAUABQAFAAUABwAHAAcACAAGAAYABgAFAAMAAwADAAIAAwAEAAcACgAJAAoACgAJAAsA
DgAQABMAFAAWABYAFwAaABoAGgAaABgAGAAYABgAGAAYABsAHAAeAB8AHwAgACAAIAAf
AB8AHwAdAB0AHQAdABsAGwAbABsAGQAVABEADgAOABIAEwAUABUAEQAQAA8ACwAJAAgA
BwAFAAQABAADAAEAAAAAAAAAAAD//////v/+//7//v/+//3//f/9//3//f////7/AAAC
AAIAAwABAP////8DAAUAAAD4/+//6P/n/+L/3//b/9j/0f/O/9D/1f/c/97/4f/h/9//
3f/b/9v/1f/D/6j/kv96/2P/UP9D/zz/Ov8+/0n/Vf9g/2v/eP+C/47/l/+b/57/o/+n
/6j/qv+t/7H/tv+2/7j/uv++/77/wP/D/8f/zf/S/9j/3v/j/+n/8P/1//X/+P/5//v/
/P8BAP//AAABAAIAAwADAAMABQAFAAUABgAGAAYABwAHAAcABgAGAAYABgAJAAkACQAJ
AAsADAAMAAwACwALAAsACgALAAwADQAOAA4ADgANAAwADgAQABEAEgASABIAEgASABIA
EgASABMAEwATABUAFgAWABYAGAAYABoAGwAbABwAHAAdAB4AHwAeAB4AHwAfACEAIQAj
ACQAIwAkACQAJAAnACcAJwAoACcAJwAnACcAKQApACoAKgApACcAJgAlACcAJwAlACUA
JQAjACMAIgAiACEAIAAfAB8AHwAdABwAGwAaABkAGAAYABcAFgAVABEAEQAQAA8ADAAL
AAsACwALAAoACgAJAAgACAAHAAcABQAFAAMAAwADAAMAAwACAAQABQAFAAUAAQABAAIA
AgAEAAQABAAEAAIAAgABAAEA//////////8BAAIAAgACAAQABAAEAAQAAgACAAIAAgAE
AAQABAAEAAQABQAFAAUAAwACAAIAAQACAAIAAgACAAQABAAFAAUABAAEAAUABQADAAMA
AwADAAQABAAEAAMAAwADAAMAAwD//wEAAgACAAQABAADAAIAAgACAAIAAwAFAAUABQAF
AAUABQAFAAYABAAEAAQAAwABAAEAAQAAAAEAAgAFAAgABQAGAAYABQAEAAYABwAJAAsA
DgAPABEAFAAUABQAFAAUABQAFAAUABQAFAAWABYAFgAWABgAGgAdAB8AHwAgACAAIAAd
AB0AHQAbABsAGwAbABkAGwAbABsAGQAWABEADQAMABEAEQARABEADQAMAAsABwAHAAYA
BQADAAIAAgABAP///v/+//7//v/9//3//P/8//r/+v/6//n/+f/5//n/+f/7//z/+v/8
/wAAAwABAAEAAQABAP3/9v/u/+X/4P/f/97/2f/V/9T/z//O/9T/2//c/97/4//j/93/
2f/Z/9n/yf+x/5z/hv9q/1P/RP85/zL/Nv9A/0v/Vf9i/3P/gP+K/5T/mf+b/6D/of+f
/6L/pv+p/6v/rv+w/7T/uP+4/7j/vP/D/8f/zf/U/9j/2v/h/+n/7v/z//P/9v/3//f/
+P/5//n/+v/7//z/////////AQD/////AAAAAAAAAQABAAEAAgACAAIAAgAFAAUABQAF
AAUABgAGAAYABgAHAAgACAAGAAYABgAGAAcACAAIAAgACwAMAAwADAAKAAoACgAKAAwA
DAAMAA0ADQANAA8AEAASABIAFAAUABQAFQAVABYAFAAVABYAFwAYABgAGQAZABkAGQAb
ABwAHQAeAB4AHgAhACEAIQAiACEAIQAhACEAHwAfACAAIAAiACEAIQAhAB8AHwAdAB0A
HwAdAB0AHAAcABsAGgAZABkAGQAXABYAEwASABEAEAAQAA8ADgANAAwADQANAA0ACgAJ
AAkACQAGAAQAAwABAP7//v/9//3///////3//f/9//3//f/8//z//f/9//3//f/9//7/
/v/+//7//v/+//7//v/9//3/+//7//v/+//9//7//v/+//z//P/8//z//f/+////AAD/
//7//f/8//z//f/9//3//v/+//////8AAAAAAAAAAP7//v///////P/8//3//f/9//3/
/f/9//7//v/+//3////////////7//3//v/+//7//v/9//z//v/+//7////9//3//f/9
//v/+//7//z//P/8//z/+//9//3//f/8//z//P/+/wAA//8AAAAA/////wAAAAABAAIA
BAAEAAUABwAIAAkACgALAAwADQAOAAwADwASABAAEAAQABAAEQASABQAFQAXABgAGAAY
ABcAFwAXABUAFAATABIADwAQABEAEgARAA8ACwAIAAgACQAJAAkACQAFAAQAAwD/////
/v/9//v/+v/6//n/9//0//T/9P/0//T/9f/1//b/9P/0//T/8//z//P/8//z//X/9v/0
//b/+P/3//f/9//3//n/+//0/+z/5//e/9n/3P/b/9X/0v/P/8j/yP/N/9T/2P/b/9v/
1//T/9P/1f/R/8H/rP+W/37/Y/9M/z3/NP8u/zb/Q/9N/1j/Y/9y/37/hv+L/5H/mP+b
/5v/nv+i/6X/p/+o/6j/rP+w/7L/tv+6/73/v//D/8r/0P/W/93/4//o/+3/8f/y//H/
8f/0//f/9//4//n/+v/7//v/+//9//3//f/+//7//P/9//3//f///wAAAQACAAEAAQAB
AAEAAwAEAAQABAADAAMAAwACAAQABAAEAAQABQAGAAYABgAFAAYABgAGAAgACAAIAAgA
CgAKAAoACwALAAsADQAOAA4ADgAQABAAEAARABEAEgAQABEAEgATABYAFgAXABcAGQAZ
ABsAHAAcABwAGwAaABsAGwAbABwAHwAfAB8AHwAhACEAIgAiACAAHwAfAB8AHwAfAB0A
HQAdABsAGwAaABwAGwAaABkAFwAXABUAFAAVABQAEwASABIAEQAQAA8ACwALAAoACQAI
AAcABwAHAAcABgAGAAUABAAEAAMAAwABAAEA/////wEAAQABAAAA/v/////////9//3/
/v/+//7//v/+//7/AAAAAP/////9//3//f/9//3//v/+//7//v/+//7//v/+//7//v/+
////AAABAAIA//////7//f/8//z//f/9//7//v/+//7//v/+///////+//7/////////
////////AgACAAIAAQD/////////////AQACAAIABAAEAAMAAgAAAAAAAAABAP//////
////////////AAACAAIAAgABAAEAAQABAAAAAAAAAAIABAADAAQABAADAAEAAgACAAMA
AQACAAEAAQACAAIAAgACAAMABAAFAAYACQANAA8AEAATABQAFAAUABYAGAAXABcAFgAW
ABYAFgAWABkAGgAcAB0AHQAeAB4AHgAdAB0AHQAbABsAGwAbABkAGQAZABkAFwAVABEA
DgAOABMAEwATABMAEAAOAAwABwAGAAYABgAFAAQABAADAAEA///+//3//P/8//3//f/+
//7//v/+//3//f/9//3//f///wAAAAAAAAAAAQABAAEAAQADAAUAAgD4/+//7P/n/+L/
3//b/9r/1//S/8z/1f/e/97/3//j/+H/3f/d/9//2//H/67/nv+I/2v/VP9J/z7/Ov9E
/03/Vf9g/23/ev+G/5T/m/+b/6D/p/+n/6j/rP+x/7X/tP+0/7j/uP+6/7z/wP/F/8v/
z//W/9j/3v/l/+v/7v/1//v//v///wEAAgADAAEAAgADAAQAAwADAAMABQAHAAcACAAI
AAoACwALAAsACgAKAAoACgALAAsACwALAA0ADgAOAA4ADAANAA4ADgAOAA4ADgAOABEA
EgASAA==
         </WaveFormData>
      </LeadData>
      <LeadData>
         <LeadByteCountTotal>10000</LeadByteCountTotal>
         <LeadTimeOffset>0</LeadTimeOffset>
         <LeadSampleCountTotal>5000</LeadSampleCountTotal>
         <LeadAmplitudeUnitsPerBit>4.88</LeadAmplitudeUnitsPerBit>
         <LeadAmplitudeUnits>¦ÌV</LeadAmplitudeUnits>
         <LeadHighLimit>2147483647</LeadHighLimit>
         <LeadLowLimit>268435456</LeadLowLimit>
         <LeadID>V1</LeadID>
         <LeadOffsetFirstSample>0</LeadOffsetFirstSample>
         <FirstSampleBaseline>0</FirstSampleBaseline>
         <LeadSampleSize>2</LeadSampleSize>
         <LeadOff>FALSE</LeadOff>
         <BaselineSway>FALSE</BaselineSway>
         <ExcessiveACNoise>FALSE</ExcessiveACNoise>
         <MuscleNoise>FALSE</MuscleNoise>
         <LeadDataCRC32>4089336209</LeadDataCRC32>
         <WaveFormData>
8f/y//P/9P/0//T/9P/1//X/9f/1//X/9f/1//X/9v/2//b/9v/2//f/9//3//f/9//2
//j/+f/9/////f/7//r/+P/0//L/8P/t/+f/3//a/9P/y//E/77/uP+0/7P/s/+5/8H/
yf/N/8//0f/c/+z/AgAeAEUAbgCMAKEAuADRAOEA6ADmAN4A2ADaANwA3ADkAO0A9QD4
APMA5wDiAOEA3gDZAM4AwQC0AKoAowCgAJwAlgCMAH8AcgBkAFIAPgAwACUAHgAVABEA
DgALAAkACAAGAAMAAgAAAP7//P/7//n/+f/4//f/+P/4//f/9//1//T/9P/0//P/8//z
//L/9P/z//P/8//y//L/8v/y//L/8f/x//D/8P/x//H/8P/w//D/7v/u/+7/7f/t/+3/
7//v/+//7f/s/+v/6//r/+r/6v/q/+r/6v/p/+j/6P/o/+j/6P/m/+T/5P/j/+P/4v/i
/+H/4f/i/+L/4f/h/9//3v/d/9z/3v/d/93/3f/d/93/2//b/9v/2//a/9r/2v/a/9v/
3P/c/9z/3P/c/93/3//g/+L/5P/l/+n/7P/t/+//7//w/+//8v/0//f/+P/5//r/+v/7
//v//P/8//z//f/9//3//f/+//////////////8AAAIAAgACAAIAAgACAAIAAgACAAMA
AwADAAMABAAEAAQABAAEAAQAAwAEAAQABQAHAAUABQAFAAUABwAHAAcABwAFAAQABAAE
AAQABQAGAAYABgAGAAYABgAEAAQABAAEAAQABAAEAAQABAAEAAQABAADAAIAAgACAAMA
BAAEAAQAAwADAAMAAwACAAIAAgACAAIAAgACAAIAAAAAAAAAAAABAAEAAAD+/wAAAAAB
AAEAAQAAAAAAAAAAAAAAAAAAAAIAAgACAAIAAwADAAQABQAGAAcACAAJAAcABwAIAAQA
AgAAAP7//P/4//b/9f/z//T/9P/0//P/8v/w/+//7v/u/+3/7P/q/+j/6P/o/+j/5v/m
/+j/7P/v//P/9v/2//j/+P/4//j/9v/3//j/+f/8//z//P/8//v/+//7//v/+//7//v/
+//6//r/+v/6//v//f/+/////f/9//7//v///wMAAwABAAEAAAD8//j/+P/4//H/6f/h
/9r/0//N/8b/wP+4/7T/s/+z/7X/vf/F/8v/zf/N/9j/7P8EACAARwByAJIApwC+ANcA
7QD4APYA7gDmAOgA6gDuAPQA/QABAQQB/QD1AO4A6wDmAN0A0gDFALgArgCnAKQAngCU
AIYAewBuAF4ASAA4ACoAHwAYABUAEQAKAAcABQACAAAA/f/8//z/+v/4//f/8//z//L/
8f/w//D/7//v/+3/7P/s/+z/6//r/+v/6v/s/+v/6//r/+r/6v/q/+r/6v/p/+n/6P/n
/+f/5v/k/+b/5v/k/+T/5P/j/+P/4//h/+H/4f/f/+D/3//f/9//3P/c/9z/3P/d/93/
3f/e/9z/3P/c/9r/2P/Y/9f/1//W/9b/1f/V/9T/1P/T/9P/1f/U/9P/0v/Q/8//z//P
/9H/0f/P/8//0P/P/83/zP/L/8r/yv/K/8z/zP/M/8z/zf/P/9D/0v/T/9P/1v/Y/9v/
3f/d/97/3v/g/+H/4//k/+X/5v/m/+f/5//o/+j/6P/p/+n/6f/p/+r/6//r/+n/6f/p
/+r/6v/q/+r/6v/s/+z/7P/s/+z/7f/t/+3/6//s/+z/7P/u/+7/7v/t/+z/7P/t/+//
7f/t/+3/7f/t/+3/7f/t/+//7v/u/+7/7P/t/+7/7v/w//D/8P/w/+7/7v/u/+7/7P/s
/+z/7P/u/+7/7v/u/+3/7P/s/+z/7f/u/+7/7v/t/+3/7f/t/+r/6v/q/+r/6v/q/+r/
6v/q/+r/6v/q/+n/6f/o/+b/6P/o/+n/6f/n/+b/5v/m/+T/5P/k/+T/5f/m/+f/6P/r
/+v/7P/t/+z/7f/u/+//7//v//D/8f/x//H/8P/w//L/8f/x//H/6//q/+n/6P/n/+b/
5P/i/+H/3//g/+D/4P/f/97/3P/b/9r/3P/b/9r/2P/Y/9j/2P/Y/9b/1v/Y/9z/3//j
/+b/5v/n/+j/6f/q/+r/6//s/+3/7v/u/+7/7v/v/+//7//v//H/8f/x//H/8v/y//L/
8v/y//P/8//z//P/8//0//T/8//3//v/+f/5//j/9v/0//T/8v/v/+n/3//Y/9P/y//A
/7j/sv+u/6v/q/+v/7X/vf/F/8n/y//Q/97/8P8GACkAVAB8AJUAqgDFAN0A7gDyAO4A
5gDkAOYA6ADuAPUA+wD+APsA8wDsAOUA4gDdANIAwwC0AKwApQCiAKAAmgCMAH8AdABk
AFIAPgAsACMAGgARAAsACgAJAAcAAgAAAP3//P/8//r/+P/3//X/9f/0//P/8v/y//H/
8f/x//D/8P/w/+//7//v/+7/7v/t/+3/7f/s/+z/7P/s/+7/7f/t/+z/6v/r/+v/6v/q
/+r/6P/o/+j/5//n/+f/6f/p/+n/5//o/+f/5//n/+b/5v/m/+b/5v/l/+T/5P/k/+T/
5P/i/+L/4v/h/+H/3v/e/93/3f/d/97/3v/f/93/3P/b/9r/2v/Z/9n/2f/b/9v/2f/Z
/9n/2f/Y/9j/2f/Y/9j/2P/Y/9j/2P/Y/9n/2//c/97/3//f/+L/5P/j/+X/5f/m/+n/
7P/u//H/8P/x//L/8v/z//P/9P/0//T/9f/1//X/9f/2//f/9//3//f/9//4//b/9v/2
//b/+P/4//j/+P/6//v/+//7//n/+v/6//r//P/8//z/+//6//r/+//9//v/+//7//v/
+//7//v/+//9//z//P/8//7///8AAAAA///+//3//P/+//7//v/+//z//P/8//z//P/8
//z//P/8//z//f/+//7//v/9//z//f/9//3//f/6//r/+v/6//z//P/8//z/+v/6//r/
+v/6//v/+//6//r/+v/7//v/+//6//r/+v/6//r/+v/6//z//P/8//z//v/9//3//f/+
////AAABAAEAAQACAAMAAgABAP///v/8//n/+P/3//b/9f/0//L/8P/v/+3/6v/q/+r/
6f/p/+j/6P/o/+j/5//m/+T/5f/m/+f/6P/o/+j/6v/u//H/9f/4//j/9v/2//b/9v/4
//n/+v/7//r/+v/6//r//f/9//3//f/9//3//f/9//z//P/8//z//f///wAAAQABAAEA
AgAAAAEAAwAFAAUAAwACAP7//P/8//r/8//p/+P/3v/X/83/xv/A/7z/uv+3/7n/v//L
/9H/0//T/9f/5v/6/w4ALgBXAH4AmACtAMQA2QDnAOgA5ADaANgA2gDcAOIA6ADvAPMA
9ADvAOcA4gDfANwA1QDKAL0AsgCsAKMAoACcAJQAiAB5AGwAWgBKADoAKgAfABYAEQAR
ABAADwANAAkABgACAAAA/v/8//r/+f/3//f/9v/1//L/8v/x//H/8//y//L/8v/v/+//
7//u//D/7//v/+//7P/s/+z/7P/u/+3/7f/s/+r/6//r/+r/6v/q/+j/6P/o/+f/5//n
/+f/5//n/+X/5v/l/+X/5f/i/+L/4v/i/+D/3//e/97/4P/g/+D/3v/e/97/3f/d/9v/
2v/Y/9f/1v/W/9X/1f/X/9b/1f/U/9T/0//T/9P/0//T/9H/0f/R/9H/0P/Q/8//zv/O
/87/0P/Q/9D/0P/R/9P/1P/W/9f/1//a/9z/3//h/+H/4v/h/+T/5v/p/+r/6//s/+z/
7f/t/+7/7v/u/+//7//v/+7/7v/u/+3/7v/v//D/8v/w//D/8P/w//D/8P/w//D/8P/x
//H/8f/x//L/8v/y//L/8v/y//H/8P/w//H/8//x//H/8f/x//H/8f/x//H/8f/w//D/
8P/u/+//8P/w//L/8v/y//L/8v/y//L/8v/w//D/8P/w//D/8P/w//D/8f/w//D/8P/w
//D/7//u/+3/7f/t/+3/7P/s/+z/7P/s/+z/7P/s/+z/7P/s/+z/6//r/+r/6P/o/+j/
6f/p/+v/6v/q/+r/6v/q/+r/6v/q/+r/6v/q/+z/6//r/+v/7P/t/+7/7//x//H/8v/z
//H/8f/w//D/7P/r/+j/5//m/+X/5P/g/97/3f/b/9z/3P/c/9v/2P/W/9X/1P/W/9X/
1P/S/9D/0P/Q/9D/0P/Q/9L/1v/Z/93/4P/g/+D/4P/g/+D/4v/j/+T/5f/m/+b/5v/m
/+f/5//n/+f/5//n/+f/5//o/+j/6P/o/+j/6f/p/+n/5//n/+b/6P/t/+3/7//v/+3/
6v/o/+b/5P/k/+H/2f/P/8j/w/+7/7T/rP+m/6L/of+f/6H/qf+x/7f/u/+7/8L/0v/m
//7/JQBSAHYAjwCkAL0A0wDeAOAA2ADQAM4A0gDUANgA4wDrAPAA6wDjANgA1wDUAM0A
xACzAKgAoACXAJAAjgCGAHoAawBeAFAAPgAqABoAEQAKAAMAAQD+//n/9//0//L/7//u
/+r/6P/m/+X/4//j/+L/4f/i/+L/4f/h/+H/4P/g/+D/3f/d/93/3P/c/9v/2//b/9z/
3P/c/9z/2v/Z/9n/2P/a/9v/2//a/9j/2P/W/9b/2P/X/9f/1//X/9f/1//V/9T/0//T
/9P/0v/S/9L/0v/S/9H/0P/Q/9D/0P/Q/87/0P/Q/8//z//M/8z/y//L/8z/zP/L/8v/
yf/I/8f/xv/G/8X/xf/F/8f/x//F/8X/xf/F/8T/xP/D/8L/wv/C/8T/xP/E/8T/w//F
/8b/yP/L/8v/zv/Q/9H/0//T/9T/1f/Y/9r/3f/c/93/3v/e/93/3f/e/97/3//h/+L/
4//h/+L/4//j/+X/5f/l/+b/5P/k/+T/5P/k/+T/5P/k/+T/5f/l/+X/5f/m/+b/5v/o
/+j/6P/n/+b/5v/n/+n/5//n/+f/5//n/+f/5//n/+n/6P/o/+j/5v/n/+j/6P/m/+b/
5v/m/+j/6P/o/+j/6P/o/+j/6P/m/+b/5v/m/+X/5P/k/+T/5//o/+j/6P/n/+f/5//n
/+T/5P/k/+T/5v/m/+b/5v/m/+b/5v/m/+X/5f/k/+L/4v/i/+P/4//j/+L/4v/i/+T/
5P/k/+T/5P/k/+T/5P/i/+H/4f/h/+T/5f/m/+f/5//n/+j/6f/s/+3/7f/u/+7/7f/t
/+3/5//n/+b/4//i/+H/4P/c/9r/2f/X/9j/2P/Y/9f/2P/W/9X/1P/U/9P/0v/Q/9D/
0P/Q/9D/0v/S/9T/2P/b/9//4v/i/+T/5P/k/+T/4v/j/+T/5f/m/+b/5v/m/+n/6f/p
/+n/6f/p/+n/6f/o/+j/6P/o/+r/6//r/+v/6f/p/+j/6P/p/+3/8f/z//H/7v/s/+j/
6P/o/+X/3f/V/87/x/+//7b/rv+o/6T/of+h/6H/p/+x/7n/v/+//8b/1P/m//7/IwBM
AHIAjwCmAMEA2wDqAO4A6gDkAOIA5ADkAOgA8QD7AP4A/QD1AOoA5QDiAN0A0gDBALQA
qgCjAJ4AnACSAIQAdwBsAF4ASgA0ACYAGwASAA0ACwAGAAMAAQD8//r/9//2//X/9P/z
//P/7//v/+7/7f/s/+z/6//r/+v/6v/q/+r/6//r/+v/6v/q/+n/6f/p/+r/6v/q/+r/
6v/p/+n/6P/o/+n/6f/o/+j/6P/m/+b/6P/n/+f/5//l/+X/5f/j/+P/4//k/+X/5P/k
/+T/5P/m/+X/5P/k/+L/4v/i/+D/4P/g/9//3//f/+D/4P/h/+D/4P/f/9//3//e/93/
3P/c/9v/2//b/9v/2//Z/9n/2f/Z/9j/2P/Z/9j/2P/Y/9j/2P/Y/9j/1//Z/9r/3P/d
/93/4P/i/+T/5//o/+r/6f/s/+7/8f/w//H/8v/y//P/8//0//T/9v/3//f/9//1//b/
9//3//n/+f/5//r/+v/6//r/+v/6//r/+v/6//r/+//7//v/+//8//z//P/+//7//v/9
//7//v///wEA/////////////////////////v/+//7//v///wAAAAAAAAAAAAAAAAAA
AAAAAAAAAAAAAAAAAAD+//7//v/+/////v/+//7/AQACAAIAAgAAAP///v/9//3//v//
/wAAAAAAAAAAAAAAAAAAAAAAAP/////+//z//P/8//3//f/9//z//P/8//z//P/8//z/
/P/8//z//P/+//3//f/9//7///8AAAEAAQABAAIAAwADAAMAAgACAAMAAwAEAAUABQAB
AAMAAgAAAP7//P/6//j/9v/0//P/8f/y//L/8v/x//L/8P/v/+7/8P/v/+7/7P/q/+r/
6v/q/+z/7P/u//L/9f/5//z//P/8//z//P/8//3///8BAAMAAwACAAEAAAABAAEAAQAB
AAEAAQABAAEAAgACAAIAAgAEAAUABQAFAAUABQAEAAYABwAJAAkACwALAAgABAACAAIA
/v/5//P/6//m/+H/1//O/8j/wP+8/7v/vf/F/8//1f/Z/93/3//s//7/EgAyAFsAggCa
AK8AyADhAPEA9gD0AOoA5gDoAOoA7AD0AP0AAQECAf0A9QDuAOsA6ADjANYAyQC8ALQA
rwCqAKYAogCUAIcAfABsAFoASAA4AC0AJAAfABsAGAAVABEAEQAQAA4ADgAMAAoACAAH
AAMAAwACAAEAAAAAAP////////7//v/+//v/+//7//r//P/7//v/+//6//r/+v/6//r/
+f/5//j/+P/5//n/+P/4//j/9v/2//j/9//3//f/9f/1//X/8//0//P/8//z//D/8P/w
//D/8P/v/+7/7v/s/+z/7P/q/+z/7P/r/+v/6P/o/+f/5//o/+j/5//n/+X/5P/j/+L/
5P/j/+P/4//h/+H/3//f/+H/4f/g/+D/3//e/97/3v/e/97/3v/e/+H/4//k/+b/5f/l
/+j/6v/r/+3/7f/u/+//8v/0//f/9v/3//j/+P/5//n/+v/6//r/+//7//v//f/+////
///9//3//f/+//z//P/8//z//P/8//z//P/6//v/+//7//z//v///wAA/v/+//7//f/8
//z//f////3//f/9//3//f/9//3//f////7//v/+//z//f/+//7//v/+//7//v/8//z/
/P/8//z//P/8//z/+v/6//r/+v/6//r/+//8//z//P/7//r/+f/5//n/+f/4//j/+P/4
//j/+P/4//j/+P/4//j/+P/3//f/9v/0//f/+P/6//v/+v/4//f/9v/0//T/9P/0//b/
9v/2//b/9//3//j/+f/6//v//P/9//3//f/+/////f/8//r/+P/2//T/8f/u/+z/6f/o
/+j/6P/n/+b/5P/j/+L/5P/j/+L/4P/f/97/3f/c/93/3v/h/+b/5//r/+7/7v/u/+7/
7v/u/+z/7f/u/+//8P/w//D/8P/z//P/8//z//P/8//z//P/8v/y//L/8v/y//P/8//z
//H/8//4//j/9//5//n/+f/3//j/9v/y//D/8P/t/+P/2//W/8//x/++/7b/sv+s/6n/
qf+t/7X/u//D/8f/yf/O/97/8v8KAC0AVgB6AJEApgDBANkA5gDoAOAA1gDUANgA3ADk
AOsA8QDyAPEA6QDgAN0A2gDVAMwAvwCyAKgAowCeAJYAkACIAHkAbABgAE4APAAsAB8A
FAAPAAsACAADAAMA/v/8//n/+P/2//T/8v/x/+//7//u/+3/7P/s/+v/6//p/+j/6P/o
/+n/6f/p/+j/6P/n/+f/5//m/+b/5v/m/+T/4//j/+L/5P/l/+X/5P/i/+L/4P/g/+L/
4f/h/+H/4f/h/+H/3//g/9//3//f/93/3P/b/9r/3P/b/9r/2v/c/9z/3P/a/9j/2P/X
/9f/1v/W/9X/1f/U/9T/0//T/9P/0v/R/9D/0v/R/9H/0f/R/9H/z//P/9D/z//N/8z/
zf/M/8z/zP/O/87/zv/O/83/z//Q/9L/0//T/9b/2P/Z/9v/2//c/9//4v/k/+f/6P/p
/+r/6v/r/+v/7P/s/+r/6//r/+v/6//s/+3/7f/t/+3/7f/u//D/8P/w//D/7v/u/+7/
7v/u/+//7//v/+//8P/w//D/8P/w//D/7//u/+7/7//x//H/8f/x//H/8f/x//H/8f/x
//D/8P/w//L/8//0//T/8//y//H/8P/y//L/8v/y//L/8v/y//L/8P/w//D/8P/x//D/
8P/w/+//8P/w//D/7f/t/+3/7f/t/+7/7//w/+7/7v/u/+7/7v/u/+7/7v/t/+3/7P/q
/+z/7P/t/+3/7f/s/+z/7P/s/+z/7P/s/+z/7P/s/+z/7P/r/+v/6//q/+v/7P/t/+3/
7f/u/+//7//v/+7/7v/v/+//8P/x//L/8//0//T/9v/0//L/8P/u/+z/6P/m/+X/4//i
/+L/4v/h/+D/3v/d/9z/2v/Z/9j/1v/U/9T/1P/U/9b/1v/Y/9z/3f/h/+T/5P/k/+T/
5P/k/+T/5f/m/+f/6v/q/+r/6v/r/+v/6//r/+v/6//r/+v/6v/q/+r/6v/q/+v/6//r
/+3/7f/s/+7/7//x//P/8f/z//D/7v/s/+r/6P/l/9//0//M/8f/v/+2/67/qv+k/6P/
of+j/6n/r/+1/7v/v//E/9L/6P8AAB8ASABuAIsAogC5ANMA4gDoAOIA2ADYANoA3gDg
AOkA8wD4APUA6wDiAN0A2gDVAMoAvQCwAKQAmwCWAJIAigCAAHMAaABaAEgANAAkABkA
EAAHAAMAAAD9//v/+P/2//P/8v/u/+z/6v/p/+f/5//m/+X/5P/k/+P/4//h/+D/4P/g
/+H/4f/h/+D/4P/f/9//3//g/+D/4P/g/97/3f/d/9z/2v/b/9v/2v/a/9r/2P/Y/9r/
2f/Z/9n/2f/Z/9n/1//W/9X/1f/V/9T/1P/U/9T/1P/T/9L/0v/S/9L/0v/Q/87/zv/N
/83/zf/O/87/z//M/8z/y//L/8v/yv/J/8j/yP/H/8f/x//H/8f/xf/F/8X/xf/E/8T/
xf/E/8T/xP/E/8T/xP/E/8P/xf/G/8j/yf/J/8z/zv/P/9H/0f/S/9L/1P/V/9f/2v/b
/9z/3P/d/93/3v/e/97/3//f/9//4f/i/+P/4//h/+H/4f/i/+T/5P/k/+T/5v/m/+b/
5v/k/+X/5f/l/+P/5P/k/+T/5v/m/+b/5f/m/+b/5//p/+n/6f/p/+n/5//n/+f/5//p
/+j/6P/o/+j/6f/q/+r/6v/q/+r/6v/q/+r/6v/q/+z/7P/s/+z/7P/s/+z/7P/p/+j/
6P/o/+n/6v/q/+r/6f/p/+n/6f/q/+r/6v/q/+r/6v/q/+r/6P/o/+j/6P/n/+f/5v/k
/+j/6P/p/+n/6f/o/+j/6P/o/+j/6P/o/+j/6P/o/+j/6v/p/+n/6f/o/+n/6v/r/+v/
6//s/+3/8P/x//H/8v/y//H/8f/x//P/8v/v/+7/7f/s/+n/5v/k/+H/4P/g/+D/3//e
/9z/2//a/9r/2f/Y/9b/1P/U/9T/1P/W/9b/2P/c/9//4//m/+b/5P/k/+T/5P/k/+X/
5v/n/+r/6v/q/+r/6f/p/+n/6f/p/+n/6f/p/+z/7P/s/+z/7P/t/+3/7f/t/+//8v/y
//H/8//1//X/9f/y//D/7v/q/+j/5//h/9n/0v/N/8f/vP+0/7D/rP+p/6f/qf+x/7n/
wf/F/8X/zP/c/+7/BgArAFQAdgCNAKQAvQDTAOIA6ADkANoA2ADcAN4A4gDpAPMA9gDz
AOsA4gDdANoA1QDMAL8AsgCqAKEAmgCUAJAAiAB7AG4AYABQAD4ALgAhABYADwALAAgA
BQADAAIAAAD9//z/+P/2//T/8//z//P/8v/x/+7/7v/t/+3/7//u/+7/7v/r/+v/6//q
/+r/6f/p/+n/6P/o/+j/6P/q/+n/6f/o/+j/6f/p/+j/6P/o/+b/5v/k/+P/4//j/+T/
5f/m/+X/5P/j/+P/4//i/+L/4v/i/+L/4f/g/+D/4P/g/+D/3v/c/9z/2//b/9v/3P/c
/93/2v/a/9n/2f/Z/9j/1//W/9b/1f/V/9X/1//X/9X/1f/V/9X/1P/U/9T/1P/V/9b/
1P/U/9T/1P/T/9X/1v/Y/9v/2//e/+D/4f/j/+P/5P/l/+j/6v/t/+7/7//w//D/8f/x
//L/8v/w//H/8f/x//H/8v/z//P/9f/1//X/9v/2//b/9v/2//j/+P/4//j/9v/3//f/
9//1//b/9v/2//j/+P/4//f/+P/4//n/+//6//n/+P/3//n/+f/5//n/+//6//r/+v/6
//v//P/8//r/+v/6//r/+v/6//r/+v/6//r/+v/6//r/+v/6//r/+//6//r/+v/6//r/
+f/4//n/+f/5//n/9v/2//b/9v/4//j/+P/4//j/+P/4//j/9//3//b/9P/4//j/+f/5
//n/+P/4//j/9v/2//b/9v/2//b/9v/2//b/9f/1//X/9P/1//b/9//5//n/+v/7//n/
+f/4//j/+//7//z//f/9//3//f/8/wAA/v/6//j/9v/0//D/7v/t/+v/7P/s/+z/6//o
/+b/5f/k/+T/4//i/+D/4v/i/+L/4v/i/+L/5P/o/+v/7//y//L/8P/w//D/8P/w//H/
8v/z//T/9P/0//T/9f/1//X/9f/1//X/9f/1//b/9v/2//b/9v/3//f/9//3//f/+P/4
//v//f/9//3/+//6//j/9P/y//L/6//j/9v/1P/N/8X/vv+4/7L/sv+x/7H/s/+9/8P/
yf/N/8//2P/q/wQAJABLAHAAigCfALoA1QDlAOwA6ADeANgA3ADeAOIA6gDzAPkA9gDx
AOcA4gDfANwA1wDKAL0AsgCoAKEAnACYAJIAhgB5AGwAXgBMADoALAAjABwAFQAPAAwA
CQAHAAQAAgD///7//P/6//j/9//1//X/9P/z//T/9P/z//P/8//y//L/8v/v/+//7//u
/+7/7f/t/+3/7P/s/+z/7P/q/+n/6f/o/+r/6//r/+r/6v/q/+j/6P/o/+f/5//n/+f/
5//n/+X/5P/j/+P/4//i/+L/4v/i/+D/3//e/97/4P/g/+D/3v/e/97/3f/d/9z/3P/b
/9v/2v/a/9n/2f/Z/9j/1//W/9b/1f/V/9X/1f/V/9P/0//V/9X/1P/U/9H/0P/Q/9D/
0v/S/9L/0v/R/9P/1P/W/9f/1//a/9z/3f/f/9//4P/i/+b/6f/t/+z/7f/u/+7/7f/t
/+7/7v/u/+//7//v/+3/7v/v/+//8f/x//H/8v/w//D/8P/w//L/8v/y//L/8v/z//P/
8//z//T/9P/0//P/8v/x/+//7//w//L/9f/1//X/9f/1//P/8//z//P/9f/0//T/9P/z
//P/8//y//L/8v/y//L/9P/0//T/9P/0//T/9P/0//L/8v/y//L/8//y//L/8v/y//L/
8f/w/+//7//v/+//7//w//H/8v/w//D/8P/w/+7/7v/u/+7/7v/v/+//7v/u/+7/7//v
/+3/7P/s/+z/7v/u/+7/7v/u/+7/7v/u/+7/7f/t/+3/6//r/+v/6//r/+v/7P/t/+//
7//u/+7/7//v//D/8f/y//P/9P/0//T/9f/0//L/8P/u/+z/6f/m/+T/4f/i/+L/4v/h
/+D/3v/d/9z/2v/Z/9j/1v/U/9T/1P/U/9T/1P/W/9r/3f/h/+T/5P/m/+b/5v/m/+T/
5f/m/+f/6v/q/+r/6v/p/+n/6f/p/+v/6//r/+v/6//q/+n/6P/o/+n/6f/p/+n/6//s
/+z/7f/v//H/8f/x//D/7P/q/+j/6P/j/9v/0//O/8n/w/+4/7D/qP+i/6H/of+j/6f/
r/+3/73/vf/C/9D/4v/6/xsARgBsAIUAnAC1ANEA4ADkAN4A1ADUANgA2ADcAOUA7wDw
AO0A5wDeANcA1ADPAMYAuQCsAKAAmwCWAJAAigB+AG8AYgBWAEYANAAiABUADAAHAAMA
/v/7//n/9v/0//H/8P/t/+r/5//l/+P/4//i/+H/4v/i/+H/4f/h/+D/4P/g/93/3f/d
/9z/3P/b/9v/2//a/9r/2v/a/9r/2f/Z/9j/2P/Z/9n/2P/W/9b/1P/U/9b/1f/V/9X/
1//X/9f/1f/U/9P/0//T/9L/0v/S/9L/0P/P/87/zv/O/87/zv/M/87/zv/N/83/yv/K
/8n/yf/I/8j/x//H/8f/xv/F/8T/xP/D/8P/w//D/8P/wf/B/8P/w//C/8L/wf/A/8D/
wP/A/8D/wP/A/8D/wf/B/8L/w//D/8b/yP/J/8v/y//M/8v/zv/Q/9P/1P/V/9b/1v/V
/9X/1v/W/9f/2f/a/9v/2f/a/9v/2//Z/9n/2f/a/9j/2P/Y/9j/2f/a/9v/3P/c/93/
3f/d/9v/3P/c/9z/3P/c/9z/2//c/9z/3f/f/93/3f/d/93/2//b/9v/2//d/9z/3P/c
/97/3//g/+D/3v/e/97/3v/c/9z/3P/c/9z/3P/c/9z/2v/a/9r/2v/a/9r/2//c/9v/
3P/c/9z/2//b/9v/2//a/9r/2v/a/9j/2P/Y/9j/2P/Y/9j/2P/Z/9n/2P/W/9f/1v/W
/9X/1//W/9b/1v/W/9b/1v/W/9T/1P/U/9T/1v/V/9X/1f/V/9X/1f/V/9P/0//U/9X/
1f/V/9T/1P/W/9X/1f/V/9X/1f/V/9T/1f/V/9X/1v/Y/9n/2f/Z/9z/3f/c/9v/3P/a
/9j/1v/U/9D/zv/N/8v/yv/K/8r/yf/G/8T/w//C/8T/w//C/8D/vv++/77/vv++/77/
wP/E/8f/y//O/87/0P/Q/9D/0P/O/8//0P/R/9L/0v/S/9L/0f/R/9H/0f/S/9P/1P/V
/9T/1P/U/9T/1P/V/9X/1f/V/9X/1P/U/9X/2//f/93/2f/Y/9j/1P/U/9L/0f/J/7//
uP+z/6v/ov+a/5L/jv+N/43/jf+V/53/o/+n/6v/sP+8/9D/6P8LADQAWgB1AIwApQC/
ANAA1ADQAMgAxADGAMoAzgDVAN8A5gDhANkAzgDHAMQAvwC2AKkAmgCOAIcAggB+AHgA
bgBfAFIARgA2ACAADAABAPj/8f/t/+z/6f/n/+T/4v/f/97/2v/Y/9b/1f/T/9P/0v/R
/9L/0v/R/9H/z//O/87/zv/N/83/zf/M/8z/y//L/8v/yv/K/8r/yv/K/8n/yf/I/8j/
yf/H/w==
         </WaveFormData>
      </LeadData>
      <LeadData>
         <LeadByteCountTotal>10000</LeadByteCountTotal>
         <LeadTimeOffset>0</LeadTimeOffset>
         <LeadSampleCountTotal>5000</LeadSampleCountTotal>
         <LeadAmplitudeUnitsPerBit>4.88</LeadAmplitudeUnitsPerBit>
         <LeadAmplitudeUnits>¦ÌV</LeadAmplitudeUnits>
         <LeadHighLimit>2147483647</LeadHighLimit>
         <LeadLowLimit>268435456</LeadLowLimit>
         <LeadID>V2</LeadID>
         <LeadOffsetFirstSample>0</LeadOffsetFirstSample>
         <FirstSampleBaseline>0</FirstSampleBaseline>
         <LeadSampleSize>2</LeadSampleSize>
         <LeadOff>FALSE</LeadOff>
         <BaselineSway>FALSE</BaselineSway>
         <ExcessiveACNoise>FALSE</ExcessiveACNoise>
         <MuscleNoise>FALSE</MuscleNoise>
         <LeadDataCRC32>1606418857</LeadDataCRC32>
         <WaveFormData>
RQBGAEcARwBFAEQAQwBDAEEAQABAAEAAQgBCAEIAQgBAAEAAPwA/AD8APwA/AD8APwA9
ADsAOQA3ADMALAAiABQABAD5/+//5v/V/8X/tf+p/5//oP+k/6z/tP/C/9D/4P/1/xIA
MABIAFgAawCNALcA4gASAUkBgwGvAc0B8AEUAh8CBALQAZ4BfAFjAUIBLAEfAQ4B9QDg
AM4AvgC1ALMAsACoAJgAhwB7AG8AZQBgAF0AWgBWAFEATABJAEkASwBOAE4ATQBJAEcA
SABFAEUARABDAEIAQgBAAD8APwA+AD4APQA8ADsAOgA6ADsAOwA4ADgAOQA5ADgAOAA4
ADgANwA3ADcANwA2ADYANgA2ADQANAAzADMAMwAzADIAMgAwADAAMAAwAC8ALwAvAC4A
LAAsACwALQAtACwALAAsACsAKwArACsAKQApACkAKQApACkAKQApACcAJwAnACcAJQAl
ACUAJQAjACMAIwAjACMAIwAjACQAJAAkACQAJAAiACIAIgAiACIAIgAiACIAJAAkACQA
JQAlACYAJwApACoALAAsAC8AMwA0ADYANgA1ADYANwA3ADgAOAA3ADYANgA1ADQANAAy
ADEAMAAvAC0ALQAtACwAKwAqACkAKAAmACcAJwAnACYAJgAmACYAJAAjACMAIgAiACIA
IgAiACIAIgAiACMAIQAhACEAIgAkACMAIwAkACIAIgAjACQAJAAjACMAIwAhACEAIgAi
ACEAIQAhACEAIAAgACAAIAAgACEAIQAgACAAIAAgACAAHQAdAB0AHQAcABwAHAAcABwA
HAAcABwAGwAbABoAGAAWABYAFgAWABYAFgAWABUAFgAWABYAFgAVABQAEwARABIAEgAS
ABIAEgARABEAEgASABIAEQARABEAEgAUABUAFwAXABcAGAAaABsAGwAbABoAGwAbABgA
FgAWABYAFgAVABMAEQAPAA4ADgANAAwACwAJAAgABwAEAAIAAgACAAEAAAAAAAAA////
////AQAEAAgACQAJAAkACQAGAAYABQAFAAYABwAHAAcABgAFAAUABQAEAAQAAgACAAIA
AgACAAIAAgABAAEAAQABAAEA//8BAAEA/f/7//v/9//u/+T/1v/E/7X/rf+k/5P/g/9x
/2H/Wf9Y/1z/ZP9u/3z/iv+a/63/yv/q/wYAGgAtAE8AewCoANgADwFPAYEBoQG+AeQB
8wHaAaIBaAFAASUBCAHyAOUA0ACxAJYAhgB2AG0AawBoAFwATAA7AC8AJQAdABgAFQAU
AA4ACwAIAAkACwAPABAADgANAA0ACwAKAAkACQAIAAcABgAGAAQAAwADAAIAAAD///7/
/f/8//z//f/9//z//P/9//3//P/8//z//P/7//v/+//7//r/+v/6//r/+v/6//n/+f/3
//f/9v/2//b/9v/2//b/8//z//P/8v/w//D/8P/x//H/8P/w//D/8f/x//H/8f/x//H/
8f/x//H/8f/x//H/8f/x//H/8f/v/+//7//v/+//7//v/+//7//v/+//8P/w//D/8P/w
//D/8P/w//D/8P/w//D/8P/w//D/8P/x//P/9P/1//f/9v/4//j/+//9//7/AAAAAP//
AAABAAEAAAAAAP///v/8//v/+v/6//j/9//2//X/8//z//P/8v/x//D/7//u/+z/7f/t
/+3/7P/s/+z/7P/s/+v/6//q/+z/7P/s/+z/7P/s/+z/7f/r/+v/6//s/+7/7f/t/+7/
7v/u/+//8P/u/+3/7f/t/+//7//w//D/7//v/+//7//w//D/8P/w/+7/7//v/+7/7P/s
/+z/7P/r/+v/6//r/+r/6v/q/+r/6v/q/+r/6v/r/+v/6v/o/+j/6P/o/+j/5v/m/+b/
5f/m/+b/5v/m/+T/5P/k/+P/5P/k/+T/5P/k/+P/4//k/+T/5P/j/+P/4f/g/+D/3//d
/93/3f/e/+D/4f/h/+H/5P/l/+X/5v/p/+n/5//n/+X/5v/n/+f/4f/k/+T/5P/k/+T/
5P/j/+L/4f/e/97/3f/c/9v/2f/Y/9f/1f/U/9X/1v/V/9T/1P/U/9X/1f/V/9f/3P/g
/+H/4f/j/+P/4P/g/9//3//g/+H/4f/h/+D/3//h/+H/4P/g/+D/4P/g/+D/4P/g/+D/
3//f/9//3//f/9//3//f/9//3//b/9f/1P/M/8D/sP+h/5X/jP+B/2//X/9P/0X/PP8+
/0b/Tv9a/2r/fP+L/6L/wv/k//r/DQApAFEAfgCsAN8AGwFTAXsBmgG+Ad0B3AGwAXYB
RgErARIB+gDrANwAwQCgAIgAeABrAGUAZABgAFIAPwAxACcAHQAWABMAEgAOAAcAAgD/
////AQAEAAYABQABAP///v/9//3//P/7//r/+v/4//f/9//2//j/9//2//X/9P/0//X/
9f/y//L/8//z//T/9P/0//T/8//z//P/8//y//L/8v/y//T/9P/z//P/8f/x//D/8P/w
//D/8P/w/+//7//v/+7/7v/u/+7/7//v/+7/7v/u/+//7//v/+//7//v/+//7//v/+//
7//v/+//7//v/+//7//v/+//7//v/+//7//v/+//7//v//D/8P/w//D/8P/y//L/8v/y
//D/8P/w//D/8P/w//D/8f/z//T/9f/3//r//P/8//////8AAAIAAgADAAQABQAFAAYA
BgAFAAQABAADAAIAAgACAAEAAAD///////////7/+//6//n/+P/4//n/+f/5//j/+P/4
//j/+P/3//f/9v/2//b/9v/2//b/9v/2//f/9//3//f/+P/4//f/9//4//b/9v/3//j/
+v/5//n/+f/3//f/+P/4//n/+f/5//n/+P/4//j/+P/4//n/+f/4//j/+P/4//j/9//3
//f/9//2//b/9v/2//T/9P/0//T/8//z//L/8P/y//L/8v/y//D/8P/w/+//7v/u/+7/
7v/u/+7/7v/t/+z/7P/s/+z/7P/r/+v/7P/q/+r/6f/p/+r/6v/r/+v/7f/t/+3/7v/w
//H/8f/x//L/8//z//T/8v/x/+7/7f/r/+r/6v/q/+r/6v/q/+j/5//m/+X/4v/i/+H/
4P/f/93/3P/b/9j/1v/W/9b/1//W/9b/1v/X/9f/1//Z/9z/4P/h/+H/4P/f/9v/2v/d
/93/3v/f/93/3f/c/9v/2//b/9r/2v/a/9r/2v/a/9r/2v/a/9n/1//X/9f/1//X/9n/
2f/X/9P/0f/L/8L/uv+s/5r/j/+J/37/bf9b/03/Q/89/z7/RP9M/1b/ZP9w/37/l/+4
/9T/6P/2/w8AMwBhAIwAvAD3ACsBUQFxAZQBtAGvAYoBVgEqARAB8wDWAMQAtQCiAIkA
dgBoAFoAUwBRAFAARAA0ACMAFwANAAMA/P/7//j/8v/t/+b/4//h/+X/5v/m/+X/4//h
/+D/3//d/9r/2f/Y/9j/1v/V/9X/1P/W/9X/1P/T/9D/0P/R/9H/0P/Q/9H/0f/Q/9D/
0P/Q/8//z//P/8//zP/M/8z/zP/M/8z/y//L/8v/y//K/8r/yP/I/8j/yP/H/8f/x//G
/8T/xP/E/8X/xf/E/8T/xP/D/8P/w//D/8H/wf/B/8H/wf/B/8H/wf+//7//v/+//7//
v/+//7//v/+//7//v/+//7//v//A/77/vv++/77/wP/A/8D/wP/A/8D/wP/A/77/vv++
/7//wP/C/8T/x//I/8r/yv/N/9H/0v/U/9T/1f/W/9f/1//Y/9j/1//W/9T/0//S/9L/
0v/R/9D/z//P/8//z//O/8v/yv/J/8j/yP/J/8n/yf/I/8j/yP/I/8j/x//H/8b/yP/I
/8j/yP/I/8j/yP/J/8n/yf/J/8r/yP/H/8f/yP/I/8j/yf/K/8r/yf/J/8n/yf/J/8r/
yv/L/8v/y//L/8r/yv/K/8r/yv/L/8v/yv/I/8j/yP/I/8n/yf/J/8n/yP/I/8j/yP/I
/8j/yP/I/8n/yf/I/8b/xv/G/8b/xv/G/8b/xv/F/8b/xv/G/8b/xP/E/8T/w//C/8L/
wv/C/8T/w//D/8T/wv/C/8H/wf/C/8L/w//D/8P/w//D/8T/xf/H/8j/yf/M/83/zf/O
/83/zf/L/8v/y//I/8b/xv/G/8b/xv/G/8X/xP/D/8L/wv/B/8D/vf+7/7r/uf+3/7b/
t/+4/7X/tP+0/7T/s/+z/7P/tf+5/77/wP/B/7//v/+8/7z/vf+9/77/v//B/8H/wP+/
/7//v/++/77/vv++/77/vv++/77/vv+9/73/vf+9/73/vf+9/73/u/+5/7n/tf+w/6b/
mP+I/3n/cf9q/1v/Sf83/yf/Hf8Y/xz/Iv8u/zr/Sv9Y/2n/hP+k/8D/1P/n/wUALwBa
AIYAvwD9ADUBWwF4AZwBtQGmAXQBOgEQAfMA2AC+AK8AoACFAGgAVgBGADkANwA4ADAA
IAANAAEA9//r/+j/5f/i/97/2//W/9X/1f/Z/9z/3P/b/9n/2f/Y/9f/1//W/9X/1P/U
/9L/0f/R/9D/0v/R/9D/z//O/87/z//P/87/zv/P/8//zv/O/87/zv/P/8//z//P/9D/
0P/Q/9D/zv/O/83/zf/N/83/zP/M/87/zv/O/87/zf/N/83/zP/M/8z/zP/N/83/zP/M
/8z/y//L/8v/y//N/83/zf/N/83/zf/N/83/zf/N/83/zf/P/8//z//P/8//z//P/8//
z//P/8//0P/Q/9D/0P/Q/9L/0v/S/9L/0v/S/9L/0v/S/9L/0v/T/9P/1P/V/9f/2v/c
/9z/3//f/+D/4v/i/+X/5v/n/+f/6P/o/+f/5v/m/+X/5P/k/+T/4//i/+H/4P/f/97/
3P/d/9z/2//a/9r/2//b/9v/2v/a/9r/2v/a/9n/2f/Y/9r/2v/a/9r/2v/a/9r/2//b
/9v/2//c/97/3f/d/97/3v/e/9//4P/g/9//3//f/9//3//g/+D/4f/h/+H/4f/g/+D/
4P/g/+D/4f/h/+D/4v/i/+L/4v/f/9//3//f/+D/4P/g/+D/3v/e/97/3v/f/9//3v/c
/97/3v/e/97/3v/e/97/3f/c/9z/3P/c/9r/2v/a/9n/2v/a/9r/2v/a/9n/2f/a/9r/
2v/Z/9n/2v/a/9v/2//b/9v/2//c/9z/3f/d/93/3v/f/9//4P/i/+P/4v/j/+P/5P/l
/+X/3//f/+D/3v/e/97/3v/g/9//3v/d/9z/3P/b/9r/1//V/9T/0//S/9D/0P/Q/8//
zv/O/87/z//P/8//0f/U/9j/2f/Z/9v/2//Y/9j/1//X/9j/2f/Z/9n/2P/X/9n/2f/Y
/9j/2P/Y/9j/2P/W/9b/1v/V/9X/1f/V/9X/1f/X/9f/1//V/9P/z//I/8D/tP+k/5P/
h/+A/3P/Yf9P/z//Mf8s/zD/Nv9A/07/XP9s/33/lv+2/9j/7v///xsARQB2AKIA1wAX
AVEBeQGWAboB1wHQAaIBZAE0ARkBAgHoANcAyACrAIoAcgBiAFMASwBMAEYANAAjABcA
CwABAPz//f/8//b/8//y//P/8//3//r//P/5//f/9//0//X/9//0//P/8v/y//L/8f/x
//D/8P/v/+7/7f/u/+7/7//v/+7/7v/v/+//7v/u/+7/7v/v/+//7//v/+7/7v/u/+7/
8P/w/+//7//v/+//7v/u/+7/7v/u/+7/7//v/+//7v/u/+7/7v/v//H/8P/w//D/7//v
/+//7//x//H/8f/x//H/8f/x//H/8//z//P/8//z//P/8//z//X/9f/1//X/9f/1//X/
9v/2//b/9v/2//b/9v/2//b/9v/2//b/9v/2//b/9v/3//f/+P/5//v//v8AAAAAAwAF
AAYACAAIAAkACgALAAsADAAMAAsACgAMAAsACgAKAAgABwAGAAUAAwADAAMAAgADAAIA
AQAAAAAAAQABAAEAAAAAAAAAAAAAAP/////+/wAAAAAAAAAAAAAAAAAAAQD///////8A
AAIAAQABAAIAAgACAAMABAAGAAUABQAFAAUABQAGAAYABwAHAAcABwAHAAYABQAEAAQA
BQAFAAQABAAEAAQABAAFAAUABQAFAAQABAAEAAQAAgACAAIAAgABAAEAAAD+////AAAB
AAIAAAAAAAAA///+//7//v/+//z//P/8//v//P/8//z//P/8//v/+//8//z//P/7//v/
/P/8//3//f/7//v/+//8//z//f/9//3/AAABAAEAAgAFAAUAAwADAAMABAAFAAUAAwAB
AAEAAQD+//z//P/8//z//v/9//z/+//4//j/9//2//X/8//y//H/8P/u/+7/7v/t/+z/
7P/s/+v/6//r/+3/8f/2//j/+f/3//f/9P/0//b/9//5//v/+v/5//f/9f/3//f/9v/2
//b/9v/2//b/9v/2//b/9f/3//f/9//3//X/9//1//P/8f/v/+v/4v/Y/8r/uv+t/6f/
nP+L/3v/bf9f/1f/Vv9e/2b/bv98/4r/nP+z/9D/7v8GABgALQBRAH0ApgDYABUBTwF3
AZUBugHeAeMBwgGOAV4BQAEnAQoB9ADpANQAuQCiAJIAggB5AHcAeABuAFwATQA/ADUA
KwAkACMAIgAeABcAEgAPAA0AEQASABIAEQAPAA0ADAALAAkACgAJAAgACAAGAAUABQAE
AAQAAwACAAEA/v/+///////+//7///////7//v/+//7////////////8//z//P/8//z/
/P/7//v/+//7//r/+v/4//j/+P/4//f/9//3//b/9P/0//T/9f/1//T/9P/0//P/8//z
//P/9f/1//X/9f/z//P/8//z//P/8//z//P/8//z//P/8//z//P/8//z//P/8//z//T/
9P/0//T/9P/0//T/9P/0//T/9P/0//T/9P/0//T/9f/3//j/+f/7//7/AAAAAAMAAwAE
AAYABgAJAAoACwALAAwADAALAAoACgAJAAgACAAIAAcABgAFAAMAAwADAAIAAQAAAP//
/v/+//////////7//v/+//7//v/9//3//P/8//z//P/8//7//v/+/////f/9//3//v/+
//3//f/+//z//P/9//7/AAD/////////////AAAAAP//////////AAAAAAAAAAD+////
///+//7//v/+//7//f/9//3//f/8//z//P/8//z//P/8//z/+//7//r/+P/4//j/+P/4
//j/+P/4//f/9v/2//b/9v/2//b/9v/1//b/9v/2//b/9v/1//X/9v/2//b/9f/1//b/
9v/3//f/+f/5//n/+v/8//3//f/9//7//////wAA///+//3//P/7//r/+f/3//X/8//y
//L/8f/w/+//7f/s/+v/6v/o/+j/6P/n/+b/5v/m/+X/5f/l/+f/6v/u/+//7//v/+//
7P/s/+v/6//s/+3/7//v/+7/7f/r/+v/6v/q/+r/6v/q/+r/6v/q/+r/6f/p/+n/6f/p
/+v/6//p/+n/5//l/+H/2v/S/8b/uP+n/53/lv+J/3f/Z/9X/03/Sv9M/1T/Xv9q/3j/
hP+V/7D/zv/q/wAAEwAvAFcAhACwAOMAHwFXAXsBmAHAAdsBzgGgAWgBPAEjAQgB7gDd
AM4AtQCYAIYAdgBpAGMAYgBeAFIAQQAxACUAGwAWABEAEAAMAAcAAgABAP//AQAEAAYA
BQADAAMAAAD//////v/9//z//P/6//n/+f/4//j/9//2//X/9v/2//f/9//2//b/9//3
//b/9v/2//b/9f/1//X/9f/0//T/9P/0//T/9P/z//P/8//z//L/8v/w//D/8P/w/+//
7//v/+7/7v/u/+7/7//v/+7/7v/u/+//7//v/+//7//v/+//7//x//H/8f/x/+//7//v
/+//7//v/+//7//v/+//7//v/+//7//v//D/8P/w//D/8P/y//L/8v/y//L/8v/y//L/
8v/y//L/8//z//T/9f/3//r//P/8////AQACAAQABAAFAAYABwAHAAgACAAHAAYABgAF
AAQABAAEAAMAAgABAP////////7////+//3//P/6//v/+//7//r/+v/6//r/+v/5//n/
+P/6//r/+v/6//j/+P/4//n/+//7//v//P/8//v/+//8//r/+v/7//z//v/9//3//f/9
//3//v/+//3//f/9//3//P/8//z//P/8//3//f/8//z//P/8//z//f/9//3//f/8//z/
/P/8//z//P/8//z//f/9//z/+v/4//j/+P/4//j/+P/4//f/+P/4//j/+P/2//b/9v/1
//b/9v/2//b/9P/z//P/9P/2//b/9f/1//T/9P/1//X/9f/1//X/9v/0//X/9f/1//b/
9//3//j/+//7//n/+f/7//z//f/9//3//f/9//3/AQAAAP3//P/7//r/+P/3//b/9f/0
//T/8//y//H/7//u/+3/6v/o/+j/6P/n/+b/5v/m/+X/5f/l/+f/6v/u/+//7//v/+//
7P/s/+v/6//s/+3/7//v/+7/7f/t/+3/7P/s/+r/6v/q/+r/6v/q/+r/6f/p/+n/6f/p
/+n/6f/n/+f/5//l/+H/3P/U/8j/uP+n/53/lv+H/3X/Y/9V/0f/Qv9C/0j/Uv9g/3D/
fP+N/6b/xv/k//r/DQAnAE0AfACqAN0AGwFVAX8BnAHAAd8B2gGwAXQBRAErARIB9gDn
ANgAvQCeAIYAdABlAF0AXABYAEgANwApAB0AEwAMAAkABgAGAAEA/P/7//v///8CAAQA
AwABAP///v/9//3/+v/5//j/+P/2//X/9f/0//T/8//y//H/8v/y//P/8//w//D/8f/x
//D/8P/w//D/8f/x//H/8f/w//D/8P/w//D/8P/v/+//7//v/+7/7v/s/+z/7P/s/+3/
7f/t/+z/7P/s/+z/7f/t/+z/7P/s/+v/6//r/+v/6//r/+v/6//r/+v/6//r/+v/6//r
/+v/6//r/+v/6//r/+v/6//r/+v/6//r/+z/7P/s/+z/7P/s/+z/7P/s/+z/7P/s/+z/
7P/s/+z/7f/t/+7/7//x//L/9P/0//f/+f/6//z//P/9//7///////7//v/9//z//v/9
//z//P/8//v/+v/5//n/+f/5//j/9//2//X/9P/0//X/9f/1//T/9P/0//T/9P/z//P/
8v/0//T/9P/0//L/8v/y//P/9f/1//X/9v/2//X/9f/2//j/+P/5//r/+v/5//n/+f/7
//v//P/8//3//f/9//3//v/+//7//v/+///////+//7//v/+//7//v///wAAAQAAAAAA
AAAAAAIAAgACAAIAAwADAAIAAAACAAIAAgACAAIAAgACAAEAAgACAAIAAgACAAIAAgAB
AAAAAAAAAAAAAgABAAEAAgAEAAQAAwADAAIAAgADAAMABAAFAAYACAAIAAkACQAJAAsA
DQAOABAAEgATABIAEwAUABYAGAAZABkAGAAWABYAFgAWABQAEwASABEAEAAQAA8ADgAK
AAcABQADAP///P/7//r/9//2//b/9v/z//P/8//1//j//P/9//3//f/9//r/+v/7//v/
/P/9//3//f/8//v/+//7//r/+v/6//r/+v/6//r/+v/6//n/+//7//v/+//7//v/+//5
//f/8//x/+z/5P/Y/8r/uf+t/6b/m/+J/3X/Z/9d/1j/Wv9i/2z/eP+G/5b/pf++/97/
/v8SACUAPwBnAJIAwAD1ADMBaQGNAawB0AHtAeYBvAGEAVwBQwEoAQ4B/wDyANcAugCi
AJAAgwB9AHoAdgBqAFkASwA/ADMAKgAlACQAIgAbABgAEwATABMAGAAaABkAFQATABIA
EQATABAADwAOAA4ADAALAAsACgAIAAcABgAFAAQABAAFAAUABAAEAAUABQAEAAQABAAE
AAMAAwADAAMABAAEAAQABAACAAIAAQABAAEAAQAAAAAAAAAAAAAAAAD////////+//7/
/v/+///////+//7//v/7//v/+//7//v/+//7//v//f/9//3//f/7//v/+//7//3//f/9
//3//f/9//3//f/7//v/+//8//7//v/+//7//v/+//7//v/+//7//v/+/wAAAAAAAAEA
AQACAAMABQAGAAgACAALAA0ADgAQABAAEQASABMAEwAWABYAFQAUABYAFQAUABQAEgAR
ABAADwANAA0ADQAMAAsACgAJAAgABgAHAAcABwAIAAgACAAIAAgABwAHAAYABgAGAAYA
BgAGAAYABgAHAAUABQAFAAYACAAHAAcACAAIAAgACQAKAAoACQAJAAkABwAHAAgACAAJ
AAkACQAJAAoACgAKAAoACAAJAAkACAAKAAoACgAKAAcABwAHAAcACAAIAAgACAAGAAYA
BgAGAAcABwAGAAQABgAGAAYABgAEAAQABAADAAIAAgACAAIAAgACAAIAAQACAAIAAgAC
AAIAAQABAAIAAAAAAP/////+//7//////////////wAAAAABAAEAAQAAAAEAAQACAAQA
BQAEAAUABwAIAAkACQALAAsACwALAAsACgAHAAYABQAEAAIAAQAAAP///v/+//3//P/9
//v/+v/5//b/9P/0//T/8//y//L/8v/x//H/8f/z//b/+v/7//v/+//7//j/+P/5//n/
+v/7//v/+//6//n/9//3//b/9v/2//b/9v/2//j/+P/4//f/9f/1//X/9f/1//X/9f/z
//H/7//r/+T/2P/K/7r/rf+n/5z/i/95/2n/Xf9V/1b/Xv9m/3D/fv+M/5r/r//O/+z/
BAAWAC0ATwB7AKYA2AARAU0BdwGVAboB3AHhAcABjAFcAT4BJwEIAfQA5QDQALcAngCK
AHwAcwBxAG4AZgBWAEcAOwAvACUAIAAdABoAFgARAA4ACwALAA8AEgASAA8ADQANAAoA
CwALAAgABwAGAAYABgAFAAUABAAEAAMAAgABAAAAAAABAAEAAAAAAAEAAQAAAAAAAAAA
AP//////////AAAAAAAAAAD+//7//f/9//3//f/8//z//P/8//z//P/5//n/+f/4//r/
+v/6//v/+f/4//j/+P/3//f/9//3//f/9//3//f/9f/1//X/9f/3//f/9//3//X/9f/1
//X/9//3//f/9//3//f/9//4//j/+P/4//j/+P/4//j/+P/4//j/+P/4//r/+v/6//v/
+//8//3///8AAAIAAgAFAAkACgAMAAwADQAOAA8ADwAOAA4ADQAMAA4ADQAMAAwADAAL
AAoACQAHAAcABwAGAAUABAADAAIAAgADAAMAAwAAAAAAAAAAAAAA//////7//v/+//7/
/v8AAAAAAAABAAEAAQABAAIAAAD/////AAACAAIAAwAEAAIAAQABAAEAAQABAAIAAgAB
AAEAAQABAAIAAgACAAIAAgADAAMAAgACAAIAAgACAAEAAQABAAEAAAAAAAAAAAAAAAAA
AAAAAAEAAQAAAP7/AAAAAAAAAAD+//7//v/9//z//P/8//z//P/8//z/+//6//r/+v/6
//r/+f/5//r/+v/6//n/+f/4//j/+f/5//n/+f/5//r/+P/5//n/+f/4//n/+f/6//z/
/f/8//3///8AAAEAAQADAAMAAwADAAMABgAIAAYABAACAAAA///9//v/+f/6//r/+f/4
//f/9f/0//P/8P/u/+7/7v/t/+z/7P/s/+3/7f/t/+//8P/0//X/9f/1//X/8v/y//P/
8//0//X/9//3//b/9f/z//P/8v/y//L/8v/y//L/8P/w//D/7//v/+//7//v/+//8f/x
/+//7f/r/+n/5P/c/9D/wP+v/6X/nP+R/3//bf9f/1P/TP9M/1T/XP9o/3b/hP+V/6z/
zP/s/wIAEwAtAFMAggCwAOMAHwFbAYMBoAHEAeUB5AG6AYABUAE3AR4BAgHvAOIAyQCo
AJAAgABxAGcAaABkAFYAQwA1ACsAIQAaABcAFAASAA0ACAAFAAUABwAKAAwACwAJAAcA
BAAFAAUABAADAAIAAgD+//3//f/8//z/+//6//n/+P/4//n/+f/4//j/+f/5//j/+P/4
//j/9//3//f/9//2//b/9v/2//b/9v/1//X/9f/1//T/9P/0//T/9P/0//P/8//z//L/
8v/y//L/8//z//L/8v/y//H/8f/x//H/8//z//P/8//x//H/8f/x//P/8//z//P/8f/x
//H/8f/x//H/8f/x//P/8//z//T/8v/y//L/8v/0//T/9P/0//T/9P/0//T/8v/y//L/
8//z//T/9f/3//j/+v/6//3//f/+/wAAAAABAAIAAwADAAQABAADAAIAAgABAAAAAAAA
AP///v/9//v/+//7//r/+f/4//f/9v/0//X/9f/1//T/9P/0//T/9P/z//P/8v/y//L/
8v/y//L/8v/y//P/8f/x//H/8v/0//P/8//0//T/9P/1//b/9v/1//X/9f/1//X/9v/2
//f/9//3//f/9//2//X/9P/0//X/9f/0//T/9P/0//T/8//z//P/8//y//L/8v/y//L/
8v/y//L/8f/x//D/7v/w//D/8P/w/+7/7v/u/+3/7P/s/+z/7P/s/+z/7P/r/+j/6P/o
/+j/6P/n/+f/6P/o/+j/5//n/+j/6P/p/+n/5//n/+f/6P/m/+f/5//n/+f/5//m/+b/
5//n/+X/5f/l/+b/5//n/+n/6f/p/+n/6v/q/+r/6v/p/+v/7P/s//H/7//v//D/8P/v
/+7/7f/s/+r/6f/o/+f/5v/m/+X/5P/l/+P/4v/h/97/3P/c/9z/2f/Y/9j/2P/Z/9n/
2f/b/97/4v/j/+P/4//j/+D/4P/h/+H/4v/j/+X/5f/k/+P/4f/h/+D/4P/g/+D/4P/g
/+L/4v/i/+H/4f/h/+H/4f/j/+P/5f/j/9//3f/b/9b/zP/A/7L/o/+V/4z/g/9x/1//
T/9F/z7/Qv9K/1L/YP9w/37/jf+m/8j/5v/+/xEALQBTAIAAsADjACEBXQGFAaIBxAHl
AeIBtgF4AUoBLwEWAfwA6wDaAL0AmgCCAHIAYQBZAFYAUABCAC8AIQAVAAkAAgABAAAA
/P/1//D/8f/x//P/9v/2//X/8//x//D/7//v/+7/7f/s/+z/6v/p/+n/6P/o/+f/5v/l
/+b/5v/n/+f/5P/k/+X/5f/m/+b/5v/m/+X/5f/l/+X/5v/m/+b/5v/m/+b/5f/l/+f/
5f/k/w==
         </WaveFormData>
      </LeadData>
      <LeadData>
         <LeadByteCountTotal>10000</LeadByteCountTotal>
         <LeadTimeOffset>0</LeadTimeOffset>
         <LeadSampleCountTotal>5000</LeadSampleCountTotal>
         <LeadAmplitudeUnitsPerBit>4.88</LeadAmplitudeUnitsPerBit>
         <LeadAmplitudeUnits>¦ÌV</LeadAmplitudeUnits>
         <LeadHighLimit>2147483647</LeadHighLimit>
         <LeadLowLimit>268435456</LeadLowLimit>
         <LeadID>V3</LeadID>
         <LeadOffsetFirstSample>0</LeadOffsetFirstSample>
         <FirstSampleBaseline>0</FirstSampleBaseline>
         <LeadSampleSize>2</LeadSampleSize>
         <LeadOff>FALSE</LeadOff>
         <BaselineSway>FALSE</BaselineSway>
         <ExcessiveACNoise>FALSE</ExcessiveACNoise>
         <MuscleNoise>FALSE</MuscleNoise>
         <LeadDataCRC32>2484145801</LeadDataCRC32>
         <WaveFormData>
BAAFAAUABgAGAAQAAwACAAIAAwADAAMAAwADAAMAAgACAAIAAgACAAEAAQABAAEAAQD+
//z/+//3//H/5//Z/8n/tP+k/5r/j/99/2z/Xv9Q/0f/Sf9W/2X/dv+M/57/rv/G/+f/
DAAoAEAAXQCCAKwA0QDxABYBOwFaAXEBjAGnAaABcQE0AQYB6wDbAMMAqgCZAIAAWgA4
ACQAEwAGAAgADgAMAAUA/f/4//P/7//u//D/7//x//T/9f/2//n///8EAAUABwAHAAYA
BgAGAAUABwAHAAcABwAHAAcABwAHAAUABAAEAAQABgAGAAYABgAEAAMAAwAEAAYABQAF
AAUAAwADAAMAAwACAAIAAgACAAIAAgABAAEAAQAAAAAA//8BAAEAAQD///7//v/+//7/
/P/8//z//P/8//z//P/8//r/+v/6//r/+v/5//n/+f/3//f/9//3//X/9P/0//T/8v/y
//L/8f/w//D/8P/w/+//7//v/+//7//v/+//7//v/+//7//v/+//7v/u/+7/8f/x//L/
8//0//X/9//5//v//P/9////AwAFAAcACAAHAAgACQAJAAkACQAJAAkABgAGAAYABgAD
AAIAAQABAAAA//////7////+//7//f/8//v/+//6//v/+v/6//v/+f/4//j/+P/6//r/
+v/6//z//P/8//v/+//7//v/+//7//v/+//8//z/+//7//v//f/9//3//f/8//z//P/8
//7//v/+//7//P/9//3//P/+//7//v/+//7//v/9//3/+v/6//v/+//6//r/+v/6//r/
+f/5//n/+f/5//n/+P/6//r/+v/5//n/+f/5//n/+f/5//n/+P/4//j/9//3//n/+f/6
//r/+P/4//j/+P/4//j/+P/4//n/+v/7//z//f/+////AAACAAIAAQABAAAAAgACAAAA
AAAAAAAAAAAAAAAAAAD+//z//P/7//r/+f/4//j/9//z//L/8P/w/+//7//v/+//7f/s
/+z/7f/y//T/9v/2//b/9v/0//T/8v/y//P/8//0//T/8v/x//L/8v/z//P/8f/x//H/
8f/w//D/8P/w//D/7//v/+//7//v/+7/7P/p/+f/4f/X/8v/u/+m/5b/iv9//2//XP9O
/z7/Nf83/0L/Uf9k/3j/jP+c/7L/0f/4/xYAMABPAHYAoADHAOcACAExAVIBZwF6AZMB
jgFhASQB8gDXAMkAswCgAJEAeABOACgAEAD///T/9P/6//b/7//r/+b/4//f/97/4P/h
/+X/5v/n/+z/8//5//z//f/9/////v/+//7//////////////////////////f/8//z/
/P/8//z//P/8//z/+//7//z//P/7//v/+//7//v/+//7//r/+v/6//r/+v/6//n/+f/5
//j/+P/3//n/+f/5//f/9v/2//b/9v/0//T/9P/0//T/9P/0//T/9P/0//T/9P/0//P/
8//z//H/8f/x//H/8f/w//D/8P/u/+7/7v/t/+z/7P/s/+z/6//r/+v/6//r/+v/6//r
/+3/7f/t/+3/7f/s/+z/7P/r/+v/7P/t//D/8f/z//X/9//4//n/+//9////AQACAAEA
AgADAAMAAQABAAEAAQD+//7//v/+//3//P/7//v/+v/5//n/+P/1//T/9P/z//H/8f/y
//L/8f/w//D/8f/x//D/8P/w/+7/7v/u/+7/7v/u/+7/7f/r/+v/6//r/+v/6//r/+z/
6v/p/+n/6f/p/+n/6f/p/+j/6P/o/+j/6P/o/+j/6P/o/+n/6f/o/+j/6P/o/+j/6P/o
/+f/5//l/+b/6P/p/+j/6P/o/+j/6v/p/+n/6f/r/+v/6//q/+j/6P/o/+f/6f/p/+n/
6f/p/+n/6f/o/+j/6P/n/+f/5f/l/+b/5v/m/+b/5v/m/+T/5P/k/+T/4v/i/+L/4v/g
/+D/4P/g/+L/4v/h/+H/4f/i/+P/5P/k/+T/5f/l/+T/5P/k/+T/4P/e/97/3v/e/97/
3P/c/9z/2v/Y/9j/1//W/9f/1v/W/9X/0f/Q/87/zv/R/9H/0f/R/9P/0v/S/9P/2P/a
/9z/3P/e/97/3P/c/9z/3P/d/93/3v/e/9z/2//a/9r/2//b/9n/2f/Z/9n/2v/a/9r/
2v/Y/9f/1//X/9f/1//Y/9b/0//R/83/x/+9/63/nP+K/37/c/9l/1T/RP82/yn/I/8o
/zf/SP9c/3L/hv+Y/7P/1v/8/xgAMwBWAIAApwDJAOoADQEyAUsBXgF5AYgBbwE2AfoA
1QDFALUAogCVAIQAYAA0ABQAAwDy/+r/8P/2/+//5//k/+H/3f/c/97/4f/j/+T/4//k
/+n/7//2//n/+//5//r//P/+/////f/9//3//f///////////////v/+//7//v/+//7/
/v8AAP////8AAAAA////////AQABAAEAAQAAAAAAAAAAAAIAAgABAAEAAQAAAAAA///+
//3//P/5//j/+P/4//j/+v/6//r/+v/4//j/+P/4//j/+P/4//j/+v/5//n/+f/7//v/
+//7//v/+v/6//r/+P/4//j/9//4//j/+P/4//f/9//3//f/9//3//f/9//5//n/+f/5
//n/+P/4//j/+//7//z//f/+////AQADAAcACAAJAAsADQAPABEAEgARABIAEwATABMA
EwATABMAFAAUABQAFAATABIAEQARABAADwAPAA4ADQAMAAwACwAJAAkACgAKAAkACAAI
AAkACQAIAAgACAAIAAgACAAIAAYABgAGAAUABwAHAAcABwAHAAcABwAIAAgABwAHAAcA
BwAHAAcABwAIAAgACAAIAAgACAAIAAgABgAHAAcABgAGAAYABgAGAAYABgAFAAUAAgAC
AAMAAwAEAAQABAAEAAIAAQABAAEAAQABAAEAAAAAAAAAAAD/////////////////////
/v/+//7//f/9//3//f/+//7//v/+//7//v/+//7//v/+/wAAAAAAAAAAAgACAAIAAgAF
AAYABgAHAAcACAAJAAoACQAIAAgABwAHAAQABAAEAAQABAAEAAQABAAEAAIAAgACAAEA
AAD+//z/+//5//n/+P/2//b/9//3//f/9//5//j/+P/5//7/AAACAAIAAAAAAP7//v8A
AAAAAQABAAIAAgAAAP///v/+//////8BAAEAAQABAAAAAAAAAAAAAAD/////////////
/v/6//f/8//r/+H/1f/D/6z/nv+Y/4v/ef9o/1r/Tv9J/0//Xv9t/4D/kv+k/7b/0P/3
/xgAMgBIAGkAkgC6ANsA/QAiAUkBZAF7AZoBrQGWAV8BKAECAe8A2wDBAKwAlwB4AFIA
OAAoABcAEAAUABgAFAANAAUAAgD9//n/+P/6//v//f/+/////v8BAAcACgANAA0ADwAO
AA4ADgANAA0ADQANAA0ACwALAAsACwANAAwADAAMAAwADAAMAAwADAALAAsADAAKAAkA
CQAJAAkACQAJAAkACAAIAAgACAAIAAgABwAHAAcABgAGAAUAAwADAAMAAQACAAIAAgAC
AAAAAAAAAAAAAAAAAAAAAAD+//7//v/+//7//f/9//3//f/9//3//f/7//r/+v/6//j/
+P/4//f/9v/2//b/9v/z//P/8//z//P/8//z//P/8//z//P/8//1//T/9P/0//X/9f/2
//f/+v/7//3///8DAAQABQAHAAkACwANAA4ADQAOAA8ADwAPAA8ADwAPAA4ADgAOAA4A
CwAKAAkACQAIAAcABwAGAAMAAgACAAEAAwADAAQABAABAAAAAAABAAEAAAAAAAAAAAAA
AAAAAAAAAAAAAAD//////////////f/9//3//v8AAP///////////////////v/+//7/
/v/+//7//v/+//z//f/9//z//P/8//z//P/6//r/+f/5//j/+P/5//n/+P/4//j/+P/2
//X/9f/1//X/9f/1//T/9P/0//T/8//x//H/8f/x//P/8//z//L/8P/w/+//7//v/+//
8P/w/+7/7v/u/+7/7P/s/+z/7P/s/+z/7P/s/+7/7v/u/+7/8f/y//L/8//1//b/9//4
//n/+P/4//f/+f/2//T/9P/0//T/9P/0//T/9P/y//L/8v/x//D/7v/s/+v/6f/o/+j/
5//o/+n/6f/p/+n/5//m/+b/5//s/+7/8P/w/+7/7v/s/+z/7P/s/+3/7f/u/+7/7P/r
/+r/6v/r/+v/6v/p/+j/5//k/+T/5P/k/+T/4//j/+P/4f/h/+D/3v/b/9n/0//L/73/
q/+Y/4j/fP9x/2X/Uv9C/zL/Jf8j/yz/O/9M/2L/dv+I/5r/uf/e//7/GAAzAFgAggCn
AMcA7AATAToBUQFkAX0BhgFhASIB7ADNALsApwCSAIMAbgBKACAABgD1/+T/4v/q/+r/
4f/b/9j/0//P/9D/0P/R/9P/1v/Z/9z/4f/l/+r/7f/v/+//8P/y//L/8f/x//H/8f/x
/+//7//v/+//8f/w//D/8P/w//D/8P/w//L/8f/x//L/8v/x//H/8f/z//P/8//z//L/
8v/y//L/8P/w/+//7//v/+7/7v/t/+3/7f/t/+v/7P/s/+z/7P/s/+z/7P/s/+z/7P/s
/+z/6v/q/+r/6v/q/+n/6f/p/+f/5//n/+f/5//m/+b/5v/k/+T/5P/j/+L/4v/i/+L/
4f/h/+H/4f/g/9//3v/d/9z/2//a/9n/2P/W/9X/1P/U/9P/0//T/9H/0f/S/9P/1//Y
/9n/2//e/+H/5P/m/+f/6P/p/+n/6//r/+v/6//o/+j/6P/o/+b/5P/i/+H/3f/b/9r/
2P/Y/9j/2f/Z/9z/3f/f/+D/4P/g/+H/4//k/+T/5f/m/+b/5v/m/+b/5v/m/+b/5f/m
/+f/6P/p/+v/6//r/+z/7v/t/+3/7f/v/+//7//v//D/8P/w//D/8f/y//P/9P/0//X/
9f/0//L/8v/y//L/8P/w/+//7//s/+z/7f/t/+7/7v/u/+7/7P/r/+v/6//r/+v/6//q
/+r/6v/q/+n/6v/r/+z/7f/t/+3/7f/s/+7/7v/t/+3/7//v//D/8P/v/+7/7f/s/+z/
7P/s/+z/7P/s/+z/7P/q/+r/6v/q/+v/7P/s/+3/7f/u/+//8P/y//L/8//z//H/8v/z
//T/7v/u/+7/7v/u/+7/7v/v//D/8f/w/+7/7v/t/+z/6//q/+r/6f/n/+b/5P/k/+P/
4//j/+P/4//i/+L/4//m/+j/6v/q/+r/6v/o/+j/5//m/+b/5f/m/+b/5P/j/+L/4v/j
/+P/4f/h/+H/4f/g/+D/4P/g/+D/3//f/9//3//f/+D/3v/b/9n/1f/N/8P/s/+g/4z/
fv91/2f/Vv9G/zb/Kf8j/yr/Of9K/17/cv+G/5j/s//Y//z/FgAxAFQAgACpAMkA6gAP
ATQBTQFeAXUBhAFnASwB8ADNAL8AsQCcAIsAegBWACgACgD5/+r/4v/q/+z/4//b/9j/
0//P/9D/0v/T/9P/1v/Z/97/4f/n/+7/8f/v/+//8P/w//D/8f/x//H/8f/x//H/8f/x
//H/8f/w//D/8P/w//D/8P/w//D/7//v//D/8P/v/+//7//x//H/8f/x//D/8P/w//D/
8P/w/+//7//x//D/8P/v//H/8f/x/+//7//w//H/8v/w//D/8P/w//L/8v/y//L/8v/y
//L/8v/x/+//7v/t/+v/6//r/+v/7f/s/+z/7P/r/+z/7f/t/+7/7v/u/+7/7//v/+//
7//v/+//7//v/+7/7f/s/+v/7f/s/+z/7P/v/+//8P/x//T/9f/3//n//P/+/wAAAwAF
AAcACQAKAAsADAANAA0ADwAPAA8ADwAQABAAEAAQAA8ADgANAA0ADAALAAsACgAJAAgA
CAAHAAcABwAIAAgABQAEAAQABQAHAAYABgAGAAQABAAEAAQABgAGAAYABQAFAAUABQAF
AAUABQAFAAYABAADAAMAAwAFAAUABQAFAAQABAAEAAQABAAEAAQABAADAAMAAgAAAAAA
AAAAAAAAAAAAAP/////+//7///////7//v/+//7//v/9//3//f/7//v/+//6//z//P/8
//v/+//7//v/+//5//n/+f/4//j/+P/3//f/9//3//j/+P/2//b/9v/2//b/9v/2//b/
9P/0//T/9P/2//b/9v/2//b/9v/1//X/9//4//n/+v/8//z//f/9//v//P/9//7//P/6
//r/+v/4//j/+P/4//j/+P/4//j/9v/0//T/8//y//D/7v/t/+v/6//q/+j/6P/n/+f/
5//n/+f/5v/m/+f/6v/s/+7/7v/t/+z/6f/o/+r/6v/r/+v/6v/q/+j/5//m/+b/5//n
/+f/5//n/+f/5P/k/+T/5P/k/+P/4//j/+P/4//i/97/3f/Z/9P/yf+7/6f/lP+E/3z/
b/9f/07/QP8y/yn/K/86/0n/Wv9u/4L/lP+u/8//8v8QACgARwBuAJYAtwDZAAABKQFG
AVsBdgGNAXwBRwEMAeIAzQC/AKcAkAB/AGIAOgAcAAgA9//s//D/9v/0/+v/4//e/9n/
1//U/9b/2f/b/9r/3f/e/9//5f/q/+v/7f/t/+z/7P/s/+v/6//r/+v/6//r/+v/6//r
/+n/6P/o/+j/5v/m/+b/5v/m/+X/5f/m/+X/4//i/+H/3//f/9//3//d/9z/2//a/9f/
1v/U/9P/0f/O/8z/yf/G/8P/wP+7/7j/uP+4/7j/vv/C/8b/yv/P/9L/1f/Y/9r/3P/e
/+D/4v/j/+X/5//o/+n/6v/r/+z/7P/t/+7/7f/u/+//7//v//D/8f/y//D/7//u/+3/
7//v/+//7//w//H/8v/z//P/8v/y//L/8//z//T/9f/2//f/+f/7////AAABAAMAAwAF
AAcACAAHAAgACQAJAAkACQAJAAkACAAIAAgACAAJAAgABwAHAAYABQAFAAQABQAEAAQA
AwADAAMABAAEAAUABAAEAAUABgAGAAcACAAGAAYABgAGAAYABgAGAAUABAADAAIAAQAB
AAEAAQACAP///f/8//v//f/9//3//f8AAAAAAAAAAAAAAAAAAAAAAgADAAMAAgACAAIA
AgACAAAAAAD/////+v/6//v/+//8//z//P/8//v/+f/4//f/9//3//f/9v/4//j/+P/3
//n/+f/5//n/+//7//v/+v/6//r/+f/5//z//f///wAAAgACAAIAAgACAAIAAgACAAQA
BAAEAAQABAAEAAQABAAFAAYABgAHAAcACAAJAAoADAAMAAoACgAKAAoADAAMAAwACgAI
AAgABwAGAAMAAgACAAEA/f/8//r/+v/7//v/+//7//v/+v/6//v//v8AAAIAAgACAAIA
AAAAAP7//v//////AgACAAAA//8AAAAAAQABAAEAAQABAAEAAAAAAAAAAAACAAEAAQAB
AAMAAwACAAIA///9//f/7//l/9f/xP+w/6L/m/+L/3j/av9c/0//S/9U/2P/dP+I/5z/
rP++/9v/AAAgADwAVwB8AKYAywDrAAwBMwFYAXEBhgGjAa4BiwFOARYB9QDnANMAvACp
AJYAdABMADAAHwAOAAoAEAASAA0ABQAAAPv/9f/2//b/9//5//r/+//+/wEABQAKAAsA
CwANAA4ADAAKAAsACQAJAAkACQAIAAcABgAFAAMAAgACAAIAAAAAAAAAAAACAAEAAQAC
AAAA////////AQABAAEAAQACAAIAAgACAAQABAADAAMABQAEAAQAAwADAAMAAwABAAAA
AAAAAAAAAAAAAAAAAAD+//7//v/+//7//v/+//7//P/7//v/+//7//v/+//7//n/+P/4
//j/9v/2//b/9f/2//b/9v/2//f/9//3//f/9v/1//T/8//z//P/8//z//H/8P/w//D/
8//z//T/9f/2//f/+f/7//v//P/9////AQADAAUABgAFAAYABwAHAAcABwAHAAcABgAG
AAYABgAFAAQAAwADAAIAAQABAAAA///+//7//f/9//3//v/+//v/+v/6//v/+f/4//j/
+P/4//j/+P/4//b/9v/2//X/9f/1//X/9f/1//X/9f/2//j/9//3//f/+f/5//n/+f/6
//r/+v/6//j/+P/4//j/9v/3//f/9v/4//j/+P/4//j/+P/3//f/9f/2//j/+f/4//j/
+P/4//j/9//3//f/9//3//f/9v/4//j/+P/3//X/9f/1//X/9f/1//X/9P/0//T/8//z
//H/8f/y//L/8v/y//L/8v/y//L/8v/y//L/8v/y//L/8v/y//L/8v/0//T/8//z//P/
9P/1//b/+v/6//v/+//7//z//f/+//7//v/+//7/AAAAAP7//v/+//7//P/8//z/+v/5
//r/+v/6//v/+v/6//n/9v/0//H/8P/v/+//7//v/+3/7P/s/+3/8P/y//T/9P/0//T/
8v/y//D/8P/x//H/8v/y//D/7//u/+7/7//v/+3/7f/t/+3/7P/s/+z/7P/s/+v/6//r
/+v/7f/s/+r/6f/n/+H/2//R/8H/rv+c/47/hf93/2T/VP9E/zf/Mf82/0X/Vv9q/37/
kP+i/73/4v8EACAAOQBcAIYArwDRAPIAGQFAAVsBbAGFAZYBewFAAQQB3wDRAMMArACb
AIoAagA+AB4ACwD6//L/+P/8//X/7f/q/+f/4f/e/97/3//h/+T/5f/o/+3/8//4//v/
/f/7//z//P/8//3//f/9//3//f/9//3//f/9//3//P/8//z//P/8//z//P/6//n/+f/6
//z/+//7//v/+f/5//n/+f/6//r/+v/6//r/+v/5//n/+f/4//j/9//5//n/+f/3//b/
9v/2//b/9v/2//b/9v/2//b/9v/2//T/9P/0//T/9P/z//P/8//x//H/8f/x//H/8P/w
//D/7//w//H/8f/w//D/8P/w/+3/7f/t/+3/7f/t/+3/7f/r/+v/6//r/+v/6v/q/+r/
6//r/+z/7f/w//H/8//1//X/9v/3//n/+//9////AAABAAIAAwADAAMAAwADAAMAAgAC
AAIAAgADAAIAAQABAAAA//////7//f/8//z/+//7//v//P/8//n/+P/4//n/+f/4//j/
+P/6//r/+v/6//j/+P/4//f/+f/5//n/+f/7//v/+//8//z/+//7//v/+//7//v/+//8
//z//P/8//z//P/8//z/+v/7//v/+v/6//r/+v/6//j/+P/3//f/9P/0//X/9f/y//L/
8v/y//T/8//z//P/8//z//P/8v/y//L/8v/x//H/8f/x//H/8//z//P/8v/y//L/8f/x
//P/8//0//T/9P/0//T/9P/2//b/9v/2//X/9P/z//L/8v/y//L/8v/y//L/8f/x//H/
8v/z//T/9//4//r/+//9//7///8AAAIAAgAAAAAAAAAAAP7//v/+//z/+v/6//n/+P/5
//j/+P/3//X/9P/y//L/8//z//P/8//1//T/9P/1//r//P/+//7//P/8//r/+v/6//r/
+//7//7//v/8//v//P/8//3//f/7//v/+//7//j/+P/4//j/+P/3//f/9//5//n/+P/2
//P/7//r/+X/2//L/7r/pv+Y/43/gf9u/17/UP9F/z//Rv9V/2j/fP+Q/6D/sv/N//L/
FgAyAEsAbgCYAL8A3wAEASsBUAFpAXwBlQGiAYUBSgEUAfEA4wDTAL4ArQCcAHoAUgA0
ACEAEgAKABAAFAAPAAcAAgD9//n/9v/0//f/+f/8//3/AAABAAcADAARABEAEQAQABAA
EgATABEAEQARABEAEQARABEAEQARABAAEAAQABAAEAAQABAAEAAPAA8AEAAQAA8ADwAP
AA8ADwAPAA8ADgAOAA4ADgAOAA4ADQANAA0ADAAMAAsACwALAAsACQAIAAgACAAIAAoA
CgAKAAoACAAIAAgACAAGAAYABgAGAAYABQAFAAUABwAHAAcABwAFAAQABAAEAAIAAgAC
AAEAAgACAAIAAgD//////////wEAAQABAAEAAQABAAEAAQABAAAAAAAAAAEAAQACAAMA
AgADAAUABwAHAAgACQALAA0ADwARABIAEQASABMAEwAVABUAFQAVABYAFgAWABYAFwAW
ABUAFQAUABMAEwASABEAEAAQAA8ADwAPABAAEAAPAA4ADgAPAA8ADgAOAA4AEAAQABAA
EAAOAA4ADgANAA0ADQANAA0ADQANAA0ADgAOAA0ADQANAAsACwALAAsACwAKAAkACAAI
AAgACAAIAAYABwAHAAYABAAEAAQABAAEAAQAAwADAAIAAgADAAMAAwAEAAUABgAEAAMA
AwADAAMAAwADAAIAAgACAAIAAQAAAP///v/9//z/+//6//j/+P/4//f/9//3//f/+P/4
//j/+P/4//j/+P/4//j/+P/6//r/+v/6//j/+P/4//j/+P/4//f/9//4//j/+P/4//r/
+v/7//v/+//8//3//v///wAAAQACAAIAAgABAAAA///+//3//P/7//j/9//4//j/+P/3
//b/9v/1//P/8v/w//D/8//z//P/8//z//L/8v/z//j/+v/8//z//P/8//r/+v/6//r/
+//7//r/+v/4//f/9v/2//f/9//3//f/9//3//f/+P/5//r/+P/3//f/9//3//n/+P/0
//P/7//p/9//0f+//6z/nP+U/4f/d/9m/1b/SP9B/0X/VP9j/3b/jP+c/6z/xP/n/woA
JgBAAF8AhgCuANMA8wAaAUEBYAF1AZIBqQGaAWUBKgEAAesA2wDDAK4AnQCCAFwAOgAk
ABMACAAKABAADgAHAAEA/P/1//H/8P/y//P/9f/2//f/+v/9/wMACAAJAAkACQAIAAgA
CAAHAAcABwAHAAcABwAHAAcABwAHAAYABgAGAAgACAAIAAgACAAHAAcACAAIAAcABwAH
AAcABwAHAAcABgAGAAYABgAEAAQAAwADAAMAAgACAAEAAQABAAEA///+//7//v/+//7/
/v/+//7//v/+//7//v/+//7//v/+//7//f/9//3/+//7//v/+//9//z//P/8//r/+v/6
//n/+P/4//j/+P/3//f/9//3//f/9//3//f/9//3//f/9//5//j/+P/4//n/+f/6//v/
/P/9////AQAFAAYABwAJAAsADQAPABAADwAQABEAEQATABMAEwATABAAEAAQABAADwAO
AA0ADQAOAA0ADQAMAAsACgAKAAkACQAJAAoACgAHAAYABgAHAAUABAAEAAQABAAEAAQA
BAAGAAYABgAFAAUABQAFAAUABQAFAAUABgAGAAUABQAFAAUABQAFAAUABgAGAAYABgAE
AAQABAAEAAQABQAFAAQABgAGAAYABgAGAAYABQAFAAQABAAFAAUAAgACAAIAAgAEAAMA
AwADAAMAAwADAAIAAgACAAIAAQABAAEAAQABAAEAAQABAAAAAgACAAEAAQD/////AAAA
AAAAAAAAAAAAAAAAAAAAAAD+//7//v/+/wAAAAAAAAAA///+//z/+//6//r/+v/6//z/
/P/9//3///8AAAEAAgAEAAQABAAEAAQABgAIAAcABgAFAAQABAAEAAQAAgABAAIAAgAC
AAEAAAAAAP//+//6//j/+P/7//v/+//7//n/+P/4//n//P/+/wAAAAAAAAAA/v/+//7/
/v//////AAAAAP7//f/8//z//f/9//3//f/9//3//P/8//z//P/8//v/+//7//v/+//8
//r/+f/1//H/6f/f/9H/vv+q/5z/k/+F/3L/ZP9U/0f/P/9G/1X/Zv94/4z/oP+y/8v/
7v8SAC4ARwBoAJQAvQDfAAABJwFMAWcBegGTAaQBjQFSARgB8QDhANMAvACrAJoAegBQ
AC4AHQAMAAIACAAKAAUA///6//X/8f/w//D/8f/z//T/9f/4//v/AQAGAAkACwAJAAgA
CAAKAAkACQAJAAkACQAHAAcABwAHAAkACAAIAAgABgAGAAYABgAIAAcABwAIAAoACQAJ
AAkABwAHAAcABwAGAAYABgAGAAgACAAHAAcABwAGAAYABQAHAAcABwAFAAYABgAGAAYA
BgAGAAYABgAEAAQABAAEAAQABAAEAAQABAADAAMAAwABAAEAAQABAAMAAgACAAIA/v/+
//7//f/8//z//P/8//v/+//7//v/+//7//v/+//7//v/+//7//v/+v/6//r/+f/5//r/
+//8//3///8BAAEAAgADAAUACQALAA0ADgANAA4ADwAPAA8ADwAPAA8AEAAQABAAEAAN
AAwACwALAAoACQAJAAgABwAGAAYABQADAAMABAAEAAMAAgACAAMAAwACAAIAAgAAAAAA
AAAAAAAAAAAAAP////////////////////8AAAAA//////////////////8AAAAAAAAA
AAAAAAAAAAAA/v///////v/8//z//P/8//7//v/9//3//P/8//3//f/6//r/+v/6//z/
+//7//v/+f/5//n/+P/4//j/+P/3//f/9//3//f/9//3//f/9v/2//b/9f/1//P/8//0
//T/9P/0//T/9P/0//T/9P/0//T/9P/0//T/8v/y//L/8v/y//L/8f/x//L/8v/y//L/
8v/y//P/8//y//L/8v/y//T/9P/0//T/9f/2//f/9//4//n/+P/4//v/+//7//v/+v/5
//j/9//2//b/9v/2//T/9P/0//P/8v/x//D/8P/v/+3/7P/q/+r/6f/p/+n/6f/r/+r/
6v/r/+z/7v/w//D/8P/w/+7/7v/w//D/8f/x//L/8v/w/+//7P/s/+3/7f/t/+3/7f/t
/+7/7v/u/+7/8P/v/+//7//x//P/9P/y/+//7f/p/+P/2f/J/7j/pv+W/43/gf9w/17/
Tv9B/zv/Qv9R/2L/dP+M/57/rv/J/+z/EAAsAEcAagCSALsA3QAAAScBTAFlAXQBiwGa
AYEBRgEKAecA3QDPALwAqwCYAHYASgAsABkACgAAAAQACgADAPn/9v/x/+3/7P/s/+//
8f/y//P/9v/7/wEABgALAAsACwAKAAoACgALAA0ADQANAA0ACwALAAsACwALAAoACgAK
AAwADAAMAAwACgAJAAkACgAMAAsACwALAAsACwALAAsACgAKAAoACgAKAAoACQAJAAkA
CAAIAA==
         </WaveFormData>
      </LeadData>
      <LeadData>
         <LeadByteCountTotal>10000</LeadByteCountTotal>
         <LeadTimeOffset>0</LeadTimeOffset>
         <LeadSampleCountTotal>5000</LeadSampleCountTotal>
         <LeadAmplitudeUnitsPerBit>4.88</LeadAmplitudeUnitsPerBit>
         <LeadAmplitudeUnits>¦ÌV</LeadAmplitudeUnits>
         <LeadHighLimit>2147483647</LeadHighLimit>
         <LeadLowLimit>268435456</LeadLowLimit>
         <LeadID>V4</LeadID>
         <LeadOffsetFirstSample>0</LeadOffsetFirstSample>
         <FirstSampleBaseline>0</FirstSampleBaseline>
         <LeadSampleSize>2</LeadSampleSize>
         <LeadOff>FALSE</LeadOff>
         <BaselineSway>FALSE</BaselineSway>
         <ExcessiveACNoise>FALSE</ExcessiveACNoise>
         <MuscleNoise>FALSE</MuscleNoise>
         <LeadDataCRC32>1745430704</LeadDataCRC32>
         <WaveFormData>
AAAAAP////////7//P/8//v/+//7//v/+//7//v/+//7//v/+//6//r/+v/6//r//P/5
//f/9f/x/+v/4v/X/8f/tv+n/6L/m/+P/4T/e/9v/2n/dP+G/5z/tP/P/+T/+P8PADEA
VwB4AJkAvADeAPgABAEHAQMBAwEFAQgBFAEeAQIByQCYAHcAaQBhAFUASgBGADcAEgDw
/9z/zP/B/8f/0v/U/9P/0//R/9H/z//R/9T/1f/Z/+D/4//n/+v/8P/0//f/+f/6//v/
/f/8//3//f/9//3//f////////////3//f/+//7/AAAAAAAAAAD/////AAAAAAAA////
///////////////+//7//v/+//z//P/7//v/+//7//v/+v/8//v/+//7//n/+P/4//j/
+P/4//f/9//3//f/9//2//b/9f/1//X/9f/1//X/8//z//P/8//z//L/8P/w/+//7//v
/+//7v/u/+7/7v/t/+3/7f/t/+3/7//v//D/8P/w//D/8P/x//P/8//0//X/+P/5//z/
/v8AAAIABAAGAAgACgAMAA4AEAAQABEAEQARABEAEQARAA8ADwANAA0ACgAJAAgABwAG
AAQAAwACAAMAAgABAAAA/v/+//7//f/7//v/+//6//z/+//6//r/+P/4//j/+P/5//j/
+P/4//j/+P/4//j/9//3//f/9//5//n/+f/4//b/9v/2//f/9//2//b/9v/2//b/9v/2
//b/9v/2//X/9f/0//T/9P/0//T/9P/0//b/9v/2//X/8//0//T/8//0//T/9P/0//X/
9f/1//X/9f/1//X/9P/0//X/9f/0//T/9f/1//X/8//z//T/9P/y//L/8v/x//P/8//0
//T/9P/0//P/8//0//T/9P/0//X/9f/2//f/+v/7//z//P/8//3//v/+//z//v/+//z/
/P/8//z//P/+//3//f/9//3//P/7//v/+v/5//j/+P/2//X/9f/1//P/8//z//L/8v/x
//H/8v/0//b/9//3//X/9P/z//L/8v/y//L/8f/z//P/8v/w//D/7//v/+//7f/t/+3/
7f/t/+3/7f/t/+7/7v/u/+7/7P/u/+3/5//l/+X/3//W/83/v/+s/5//mv+T/4f/fv91
/2v/Zf9u/37/kv+s/8X/3P/u/wMAIwBJAGwAjQCwANQA7gD6AP0A+QD1APUA8ADuAPIA
1ACbAG4AUwBHAEMAOQA0ADYAKQAGAOD/yv+8/7P/uf/E/8b/w//F/8X/xf/F/8X/yP/N
/9H/1P/X/93/4//q/+7/7//x//L/8//z//T/9f/1//X/9f/1//f/9//3//f/9f/1//b/
9v/2//b/9v/2//X/9f/2//b/9v/1//X/9f/1//X/9f/1//T/9P/0//T/9P/0//P/8//z
//P/8//y//L/8f/x//H/8f/w//D/8P/w//D/7//v/+3/7f/t/+z/7v/t/+3/7f/r/+v/
6//p/+n/6f/p/+n/6v/o/+j/5//l/+X/5f/k/+b/5v/m/+X/5f/l/+X/5f/l/+X/5v/m
/+j/6P/o/+n/6//r/+z/7f/w//H/9P/2//b/+P/6//z//v8AAAIABAAGAAYABwAHAAcA
BwAHAAcABQAFAAMAAwAAAP///v/9//7//P/7//r/+f/4//f/9v/0//T/9P/z//P/8//z
//L/8v/x//D/8P/w//D/8P/w/+//7v/u/+7/7v/u/+7/7v/v/+//7//v/+//7//v/+7/
8P/w//D/8f/v/+7/7v/u/+7/7v/u/+7/7v/u/+7/7f/t/+z/7P/s/+z/7P/s/+z/7P/s
/+z/6//r/+z/7P/r/+z/7P/s/+z/6//r/+v/6//r/+v/6//q/+r/6//r/+r/6v/r/+v/
6//p/+n/6v/q/+r/6v/q/+n/6f/p/+r/6v/q/+r/6f/p/+r/6v/q/+r/6v/p/+n/6f/q
/+v/7P/s/+7/7//w//D/8v/0//T/9P/2//b/9v/2//T/9f/1//X/8//0//T/9P/0//T/
9f/1//b/9//1//T/8//z//L/8f/w//D/7v/t/+3/7f/v/+//7//u/+z/6//r/+z/8P/y
//P/8//x//D/7//u/+7/7v/u/+3/7//v/+7/7P/s/+v/6//r/+v/6//r/+v/6//r/+v/
6//q/+r/6v/q/+j/6v/p/+n/5//j/9//2v/R/8X/tP+l/5r/l/+N/4L/ef9x/2n/aP9w
/4b/nP+1/87/4v/z/wsAMQBYAHcAmAC+AOAA9AD7APkA8wDvAOoA4gDoAOAAswB6AFUA
QwA9ADkANAAyAC8AGgDy/9T/xv+5/7X/wP/I/8f/x//H/8n/x//H/8r/zf/R/9T/2f/b
/+H/6P/u//H/8//y//H/8//2//f/9//3//f/9//3//f/9//3//f/9//4//j/+P/4//j/
+P/3//f/+P/4//j/9//3//f/9//3//f/9//2//b/9v/2//j/+P/3//f/9f/1//X/9P/0
//P/8//z//P/8v/y//L/9P/0//P/8//z//P/8//y//L/8f/x//H/7//v/+//7f/v/+//
7//v//D/7v/u/+3/7P/r/+r/6P/q/+r/6v/p/+n/6f/p/+n/6f/p/+r/6v/s/+z/7P/t
/+//7//w//H/8v/z//b/+P/8//7/AAACAAYACAAKAAwADgAOAA8ADwAPAA8ADwAPAA0A
DQALAAsADAALAAoACQAKAAgABwAGAAUABAADAAIAAgACAAIAAQD////////+//7//f/8
//z//v/+//7//v/9//z//P/8//r/+v/6//r//f/9//3//f/9//3//f/8//z//P/8//3/
///+//7//v/8//z//P/8//z//P/8//v/+//6//r/+v/6//r/+v/6//r/+v/6//n/+f/6
//r/+f/5//r/+//8//v/+//7//v/+//7//v/+v/6//v/+//6//r/+//7//v/+//7//z/
/P/8//z//P/7//3//f/+//7//v/+//3//f/8//z//P/8//7//f/9//3/AAABAAIAAgAD
AAUABwAIAAYACAAIAAgACQAIAAcABgAIAAUABAAFAAYABwAIAAoACQAJAAkABwAGAAUA
BQAEAAMAAgACAAAA////////AQABAAEAAAD/////AAACAAQABgAHAAcABQAEAAMAAgAC
AAIAAgABAAMAAwACAAAA/v/9//3//f///////////////////////v/+//7//v/+/wAA
///7//f/8//t/+L/1//H/7T/qf+m/53/kf+G/33/c/9x/37/kv+q/8L/2//u/wAAHQBD
AGcAhAClAMwA7gAEAQoBCwEJAQ0BEQEYASgBKAEAAccAngCHAHsAcQBhAFoAUAA3ABAA
8v/k/9b/z//X/+D/4P/d/9//3//d/93/3//i/+X/5//s/+//8f/1//z/AAADAAUACAAH
AAUACAAJAAkACQAJAAkABwAHAAcABwAJAAkACgAKAAoACgAKAAoACQAJAAoACgAKAAkA
CQAJAAkACQAJAAkACAAIAAgACAAGAAYABQAFAAUABQAFAAQABAADAAMAAwADAAIAAgAC
AAIAAgABAAEAAQABAAEAAAAAAP////////3//f/9//v/+//7//v/+//6//j/+P/3//f/
9//3//b/9v/2//b/9f/1//X/9f/1//f/9//4//j/+v/6//r/+//7//v//P/9//7///8C
AAQACAAKAAwADgAQABIAFAAWABgAGAAZABkAGQAZABkAGQAXABcAFQAVABQAEwASABEA
EAAOAA0ADAALAAoACQAIAAYABgAGAAUABQAFAAUABAAEAAMAAgACAAAAAAAAAAAAAQAA
AAAAAAAAAAAAAAAAAP///////////////////v/+//7//v///wEAAAAAAAAA/v/+//7/
/v/+//7//v/9//3//P/8//z//P/8//z//P/8//z//P/7//v//P/8//v//P/8//z//P/7
//v/+//7//3//f/9//z//P/9//3//P/6//v/+//7//3//f/+//7//P/8//z/+//7//v/
/P/8//7//v/9//3//P/8//z//P/8//v/+//7//7///8AAAAAAgADAAQABAAEAAYABgAG
AAcABgAFAAQABgAFAAIABAAEAAQABAAGAAUABQAFAAUABAADAAMAAgABAAAAAAD+//3/
/f/9//3//f/9//z/+v/5//n/+v/+/wAAAQABAP///v/9//z//P/8//z/+//9//3//P/6
//r/+f/5//n/+f/5//n/+f/3//f/9//3//j/+P/4//j/9v/2//f/9f/z/+//6//m/9v/
y/+6/6v/pP+f/5f/iv+B/3X/bf9w/37/lP+s/8f/4P/y/wMAIQBJAG4AiwCuANQA8gAC
AQUBBQEBAQMBAgEAAQgB+ADBAIoAaQBZAFMASwBCAEIAPQAgAPj/3v/Q/8H/wf/O/9T/
0f/P/9H/0f/R/9H/1P/V/9n/3v/j/+f/7f/0//j/+//9//7//////wAA//8BAAEAAQAB
AP//////////AQABAAIAAgAAAAAAAAAAAAEAAQACAAIAAAD//////////////////wAA
AAAAAAAA/v/+//3//f/9//3//f/8//7//f/9//3/+//6//r/+v/6//r/+f/5//v/+//7
//r/+v/5//n/+f/5//n/+f/3//X/9f/1//X/9v/0//T/8//z//P/8//y//L/8v/y//H/
8f/x//H/8f/v/+//8P/w//L/8v/y//P/9f/1//b/9//4//n//P/+/wAAAgAEAAYACAAK
AAwADgAQABAAEQARABMAEwATABMAEwATABEAEQAOAA0ADAALAAoACAAHAAYABQAEAAMA
AgAAAAAAAAD///////////7//v/9//z//P/8//z//P/8//v/+v/6//r/+v/6//r/+v/7
//v/+//7//v/+//7//r/+v/6//r/+//7//r/+v/6//r/+v/6//r/+v/6//r/+f/5//j/
+P/4//j/+P/4//j/+P/4//j/9//1//b/9v/1//b/9v/2//b/9f/1//X/9f/3//f/9//2
//b/9//3//b/9P/1//X/9f/1//X/9v/2//b/9v/2//X/9//3//j/+P/4//j/9//3//j/
+P/4//j/+P/3//f/9//2//f/+P/4//j/+f/6//r//P/+//7//v8AAAAAAAAAAAAAAQAB
AAEA/f///wAA/v/+//7//v//////AAABAP///v/9//3//P/7//r/+v/4//f/9//3//X/
9f/1//T/9P/z//P/9P/2//j/+f/5//n/+P/3//b/9P/0//T/8//1//X/9P/y//T/8//z
//P/8f/x//H/8f/x//H/8f/x//D/8P/w//D/7v/u/+//7f/r/+n/4//c/9X/yf+4/6f/
oP+b/5P/iP+B/3f/bf9s/3j/jP+k/73/1v/o//v/FQA7AGIAgQCgAMYA6AD6AP0A+wD1
APEA6ADgAOIA2ACnAHAATwBBAD0AOQAyADAALwAWAOz/zv/E/7f/s//A/8j/xf/F/8X/
xf/F/8f/yv/N/8//1P/Z/9//4//q//D/8//1//b/9//3//j/+f/5//n/+f/5//n/+f/5
//n/+f/5//r/+v/6//r/+v/6//n/+f/6//r/+v/5//n/+f/5//n/+f/5//j/+P/4//j/
+P/4//f/9//3//f/9//2//b/9f/1//X/9f/0//T/9P/0//T/8//z//X/9f/1//T/8v/x
//H/8f/z//P/8//x/+//7//v/+//8P/u/+7/7f/t/+3/7f/s/+z/7P/s/+v/6//r/+v/
6//r/+v/7P/s/+7/7v/u/+//7//v//D/8f/y//P/9v/4//r//P/+/wAABAAGAAgACgAM
AAwADQANAA0ADQANAA0ADQANAAsACwAMAAsACgAJAAgABgAFAAQAAwACAAEAAAAAAAAA
AAD///3//f/9//z//P/7//r/+v/6//r/+v/6//v/+v/6//r/+v/6//r/+v/7//v/+//7
//v/+//7//r/+v/6//r/+//7//r/+v/6//r/+v/6//r//P/8//z/+//7//r/+v/6//j/
+P/4//j/+P/4//j/9//5//r/+v/5//j/+P/4//j/9//3//f/9//3//f/9//2//b/9//3
//b/+P/5//n/+f/3//f/+P/4//j/+P/4//f/9//3//j/+P/4//j/9//3//j/+P/4//j/
+P/3//f/9//4//n/+v/6//j/+f/6//r//P/+//7//v8AAAAAAAAAAAAAAQABAAEAAQAB
AAEAAQD+/wAAAAAAAAAAAgABAAEAAQABAAAA//////z/+//6//r/+v/5//n/+f/5//n/
+f/4//b/9f/1//b/+v/8//3//f/7//r/+f/4//r/+v/6//n/9//3//b/9P/0//P/8//z
//P/8//z//P/8//z//P/8//0//T/9P/0//L/9P/x/+//7f/p/+X/3P/P/7//rP+h/5z/
lf+J/4D/d/9t/2n/cP+E/5z/tP/L/+D/9P8NAC8AVQB2AJUAvADeAPQA/AD/AP8AAQED
AQQBDgEQAegArQCCAGkAXQBXAE0ARgBCAC8ACgDq/9r/yv/B/8n/1P/U/9H/0//T/9P/
0f/T/9b/2f/d/+D/4//n/+v/8P/2//n/+//8//3////+//3///////////8BAAEAAQAB
AP////8AAAAAAAAAAAAAAAD/////AAAAAAAA////////AQABAAEAAQD+//7//v/+//7/
/v/9//3//////////v/8//v/+//7//v/+v/6//r/+v/6//n/+f/7//v/+//6//j/9//3
//f/+f/5//n/9//3//f/9//3//b/9P/0//P/8//z//P/8v/y//L/8v/x//H/8f/x//H/
8f/x//L/8v/0//T/9P/1//X/9f/2//f/+v/7//7/AAACAAQABgAIAAwADgAQABIAFAAU
ABUAFQAVABUAFQAVABUAFQATABMAEAAPAA4ADQAOAAwACwAKAAkACAAHAAYABAAEAAQA
AwABAAEAAQAAAAIAAQAAAAAAAAAAAAAAAAD9//z//P/8//7//v/+//7//f/9//3//f/9
//3//f/8//z//P/8//3//f/8//z//P/8//z//P/8//z//P/8//v//f/8//z//P/6//r/
+v/6//r/+v/6//n/+f/6//r/+f/6//r/+v/6//n/+f/5//n/+//7//v/+v/4//n/+f/4
//r/+//7//v/+f/5//r/+v/6//r/+v/5//v/+//8//z/+v/6//n/+f/6//r/+v/6//z/
+//7//v//P/9//7//v8AAAEAAgACAAIABAAEAAQABAAEAAIAAgACAAIABAADAAMAAwAF
AAQAAwADAAAA///+//7//P/7//v/+//7//v/+//6//j/9//3//j/+v/8//3//f/9//z/
+//6//j/+P/4//f/+f/5//j/9v/2//X/9f/1//X/9f/1//X/9f/1//X/9f/0//T/9P/0
//T/9P/z//H/7//t/+f/4P/X/8n/uP+n/57/m/+R/4T/e/9z/2n/av94/47/pv+//9j/
6v/9/xkAPwBmAIUAqADOAOwA/gABAf8A/QD/AP4AAgEMAf4AyQCQAG0AWwBVAE8ARgBC
ADsAIAD4/9z/zv+//73/yv/Q/8//z//P/83/zf/P/9D/0//X/9z/3//j/+n/7v/0//f/
+f/6//v/+//6//v/+//7//v/+//9//3//f/9//3//f/+//7//v/+//7//v/7//v//P/8
//7//f/9//3//f/9//3//f/8//z//P/8//z//P/7//v/+//7//v/+v/6//n/+f/5//f/
9v/2//b/9v/2//X/9f/1//X/9f/0//b/9f/1//X/8//z//P/8f/z//P/8//z//L/8P/w
/+//7f/t/+3/7P/u/+7/7v/t/+3/7f/t/+3/7f/t/+7/7v/w//D/8P/x//H/8f/y//P/
9P/1//j/+v/8//7/AAACAAYACAAKAAwADgAOAA8ADwANAA0ADQANAA8ADwANAA0ACgAJ
AAgABwAGAAQAAwACAAEAAAD///7//v/+//7//f/7//v/+//6//r/+f/4//j/+P/4//j/
+P/5//j/+P/4//j/+P/4//j/9//3//f/9//3//f/9//2//b/9v/2//f/9//2//b/9v/2
//b/9v/2//b/9v/2//X/9//2//b/9v/2//b/9v/2//b/9v/2//X/9f/2//b/9f/0//T/
9P/0//X/9f/1//X/9f/1//X/9P/y//P/8//y//L/8//z//P/9f/1//b/9v/0//T/9P/z
//X/9f/2//b/9P/0//P/8//0//T/9P/0//b/9f/1//X/9f/1//X/9P/y//P/9P/0//b/
+P/4//j/+v/6//r/+v/8//3//f/9//3//f/9//3////+//7//v/+//7//v/9//3//f//
//7//f/9//z/+//6//r/9v/1//X/9f/1//X/9f/0//T/8//z//T/9P/2//f/9//3//b/
9f/0//T/9P/0//P/8//z//L/8P/w/+//7//v/+//7//v/+//7f/t/+3/7f/u/+7/7v/u
/+7/7v/t/+v/6//p/+P/3P/V/8f/uP+n/57/m/+R/4b/e/9z/2n/aP90/4b/nv+3/9D/
5P/1/w8AMwBaAHkAmgC+AN4A8gD5APkA9QDzAPAA6gDuAOQAtQB+AFkARwBBAD0ANgAy
ADEAGgDy/9T/xP+3/7P/vv/G/8X/w//F/8X/w//D/8T/x//N/9L/1f/Z/9//5P/s//H/
8f/y//H/8f/y//X/9f/1//X/9f/1//X/9f/1//X/9f/2//b/9v/2//b/9v/1//X/9v/2
//b/9f/1//X/8//z//P/8//0//T/9P/0//L/8v/x//H/7//v/+//7v/w/+//7//v/+//
7v/u/+7/7v/u/+3/7f/t/+3/7f/s/+z/6//r/+v/6//r/+v/6f/n/+f/5//n/+b/5P/k
/+P/5f/l/+X/5P/k/+T/5P/j/+H/4f/h/+H/4//j/+T/5P/k/+T/5P/l/+X/5f/m/+f/
6P/p/+z/7v/w//L/9P/2//r//P/+/wAAAgACAAMAAwAFAAUABQAFAAMAAwABAAEAAAD/
//7//f/8//r/+f/4//n/+P/3//b/9P/0//T/8//x//H/8f/w//D/7//u/+7/8P/w//D/
8P/v/+7/7v/u/+7/7v/u/+7/7//v/+//7//v/+//7//u/+7/7v/u/+//7//u/+7/7v/w
//D/8P/w//D/8P/w/+//7//u/+7/7v/u/+7/7v/u/+7/7v/u/+3/7//w//D/7//s/+z/
7P/s/+3/7f/t/+3/7f/t/+3/7P/u/+//7//u/+7/7//v/+//7//v//D/8P/w//D/8P/v
/+//7//w//D/8P/w/+//7//w//D/8P/w//D/7//v/+//8P/x//L/8v/y//P/9P/0//b/
+P/4//j//P/8//z//P/6//v/+//7//3//P/+//7//v/+/wAA/////////f/8//v/+//8
//v/+v/6//j/9//3//f/9//3//f/9v/0//P/8//0//b/+P/5//n/+f/4//f/9v/0//T/
9P/z//X/9f/0//L/8v/x//H/8f/x//H/8f/x//H/8f/x//H/8P/w//D/8P/y//L/8f/v
/+3/6f/j/97/1f/H/7r/qf+g/5v/k/+I/3//df9r/2z/eP+O/6T/v//W/+j/+f8TADsA
YACBAKAAxADkAPQA+wD9APsA+wD4APYA/ADuAL0AiABlAFMATQBJAEAAPgA5ACAA+P/e
/9D/w/+//8r/0v/R/8//0f/R/8//z//Q/9P/1//c/9//5f/p/+7/9P/5//v/+v/7//v/
/P//////////////////////////////AAAAAP7//v/+//7//////wAAAAAAAP//////
//3//f/9//3//v/+//7//v/+//7//f/9//3//f/9//z//P/7//v/+//7//r/+v/6//z/
/P/7//v/+//7//v/+v/6//n/+f/5//f/9//3//X/9//3//f/9//2//T/9P/z//P/8//z
//L/9P/0//T/8//x//H/8f/x//H/8f/y//L/9P/0//T/9f/1//X/9v/3//r/+//+/wAA
AgAEAAYACAAKAAwADgAQABQAFAAVABUAFwAXABcAFwAVABUAEwATABQAEwASABEAEAAO
AA0ADAALAAoACQAIAAYABgAGAAUABQAFAAUABAAGAAUABAAEAAIAAgACAAIAAwACAAIA
AgACAAIAAgACAAIAAQAAAP//AQABAAEAAAAAAAAAAAABAAEAAAAAAAAAAAAAAAAAAAAC
AAIAAgABAAMAAgACAAIAAAAAAAAAAAAAAAAAAAD/////AAAAAP//AAAAAAAAAAD/////
/////wEAAQABAAAAAAABAAEAAAD+//////////////8AAAAAAAAAAAAA////////AAAA
AAAAAAD//////v/+//7//v8AAP///////wAAAQACAAIAAAABAAIAAgACAAQABAAEAAYA
BgAGAAYACAAJAAkACQALAAsACwALAAkACgAKAAoACgAKAAoACQAJAAkACQAIAAcABwAG
AAUABAAEAAIAAQABAAEAAQABAAEAAAD+//3//f/+/wAAAgADAAMAAwACAAEAAAAAAAAA
AAD////////+//z/+v/5//n/+f/7//v/+//7//v/+//7//v/+v/6//r/+v/4//r/+f/3
//X/8f/r/+D/1f/F/7L/p/+i/5v/kf+G/3v/cf9t/3j/jP+i/7z/1f/q//r/EwA3AF0A
fACdAMIA5AD6AAQBBwEFAQUBBwEIARQBFgHuALMAiABvAGMAXwBVAEwASAA3ABQA8P/c
/87/xf/N/9b/2P/X/9f/1//V/9P/1f/Y/9v/3//k/+f/6//x//j//P///wEAAAABAAEA
AgADAAMAAwADAAMABQAFAAUABQADAAMABAAEAAYABgAGAAYAAwADAAQABAAGAAUABQAF
AAMAAwADAAMABAAEAAQABAACAAIAAQABAAEAAQABAAAAAAD///////////7//v/+//7/
/v/9//3//f/9//3//P/+//3//f/9//v/+//7//n/+f/5//n/+f/6//j/+P/3//X/9f/1
//T/9P/0//T/8//z//P/8//z//X/9f/2//b/9v/2//b/9//5//n/+v/7//z//f8AAAIA
BAAGAAgACgAOABAAEgAUABYAFgAXABcAFwAXABcAFwAXABcAFQAVABQAEwASABEAEgAQ
AA8ADgANAAwACwAKAAgACAAIAAcABQAFAAUABAAEAAMAAgACAAIAAgACAAIAAwACAAIA
AgACAAIAAgACAAEAAQABAAEAAQABAAEAAAACAAIAAgADAAEAAAAAAAAAAgACAAIAAgAA
AAAAAAD//wEAAAAAAAAAAAAAAAAAAAAAAAAAAAD/////AAAAAP///v/+//7//v/9//3/
/f/9//////////7//v///////v/+//////////////8AAAAAAAAAAAAA////////AAAA
AP7//v/9//3/AAAAAAAAAAAAAP////////7///8AAAAA/v///wAAAAD+/wAAAAAAAAQA
BAAEAAQABgAHAAcABwAJAAkACQAJAAkACgAKAAgACAAIAAgACgAJAAkACQAJAAgABwAH
AAgABwAGAAYAAgABAAEAAQABAAEAAQAAAAAA/////wAAAAACAAMAAwADAAIAAQAAAAAA
AAAAAP//AQABAAAA/v/8//v/+//7//v/+//7//v/+//7//v/+//4//j/+P/4//j/+v/5
//f/9f/z/+//6P/f/9P/wv+x/6j/pf+b/47/h/9//3P/cv9+/5L/qP/B/9r/7v///xkA
OwBiAIMAogDIAOgA/AAFAQUBAQEBAf4A+AD+APQAxwCOAGkAVQBPAEsAQgA+AD0AKAD+
/+D/0v/F/7//yP/S/9H/z//R/8//0f/R/9T/1f/Z/9z/4f/n/+v/8P/2//v//f/+//3/
//8AAP//AQABAAEAAQD//////////wEAAQACAAIAAAAAAAAAAAD/////AAAAAAAA////
///////////////+//7//v/+//z//P/7//v/+//7//v/+v/6//n/+f/5//n/+P/4//j/
+P/4//f/9//3//f/9//2//T/8//z//P/9f/1//X/8//z//P/8//z//L/8P/w/+//7//v
/+//7v/u/+7/7v/t/+3/7f/t/+3/6//r/+z/7P/u/+7/7v/v/+//7//w//H/8v/z//b/
+P/4//r//P/+/wIABAAGAAgACgAKAAsACwALAAsACwALAAsACwAJAAkACAAHAAYABQAE
AAIAAQAAAAEAAAD///7//P/8//z/+//5//n/+f/4//j/9//2//b/9v/2//b/9v/1//T/
9P/0//T/9P/0//T/8//z//P/8//z//P/8//y//T/9P/0//X/9f/0//T/9P/0//T/9P/0
//L/8v/y//H/8f/w//D/8P/w//D/8P/w//D/8P/w/+//7//w//D/7//u/+7/7v/u/+//
7//v/+//7//v/+//7v/u/+//7//u/+z/7f/t/+3/7f/t/+7/7v/u/+7/7v/t/+3/7f/u
/+7/7v/u/+3/7f/u/+7/7v/u/+7/7f/t/+3/7f/t/+3/7P/q/+v/7P/s/+r/7P/s/+z/
7v/u/+7/7v/s/+3/7f/t/+//7//v/+//8f/y//L/8v/y//P/9P/z//X/9f/1//X/9v/0
//T/9P/0//b/9f/1//X/9f/0//P/8//0//P/8v/y/+7/7f/t/+3/7f/t/+3/7P/s/+v/
6//s/+z/7v/v/+//7//u/+3/7P/s/+z/7P/r/+v/6//q/+j/6P/n/+f/5//n/+f/5//n
/+X/5f/l/+X/5P/k/+T/5P/m/+b/5//l/+H/3f/Z/9T/y/+//7D/n/+U/5H/if+A/3f/
bf9j/2L/bv+C/5b/sf/K/97/7f8FACkAUABxAJIAtgDUAOgA7wDvAOkA5wDiANgA2ADO
AKEAagBHADcAMwAvACoAKAAjAAwA5P/I/7z/sf+t/7b/vv+//73/u/+7/7v/u/++/8P/
x//K/8v/0//Z/97/4v/n/+n/6v/r/+n/6v/t/+3/7f/t/+3/7//v/+//7//t/+3/7v/u
/+7/7v/u/+7/7f/t/+7/7v/u/+3/7f/t/+3/7f/t/+3/7P/s/+z/7P/s/+z/6//r/+3/
7f/r/w==
         </WaveFormData>
      </LeadData>
      <LeadData>
         <LeadByteCountTotal>10000</LeadByteCountTotal>
         <LeadTimeOffset>0</LeadTimeOffset>
         <LeadSampleCountTotal>5000</LeadSampleCountTotal>
         <LeadAmplitudeUnitsPerBit>4.88</LeadAmplitudeUnitsPerBit>
         <LeadAmplitudeUnits>¦ÌV</LeadAmplitudeUnits>
         <LeadHighLimit>2147483647</LeadHighLimit>
         <LeadLowLimit>268435456</LeadLowLimit>
         <LeadID>V5</LeadID>
         <LeadOffsetFirstSample>0</LeadOffsetFirstSample>
         <FirstSampleBaseline>0</FirstSampleBaseline>
         <LeadSampleSize>2</LeadSampleSize>
         <LeadOff>FALSE</LeadOff>
         <BaselineSway>FALSE</BaselineSway>
         <ExcessiveACNoise>FALSE</ExcessiveACNoise>
         <MuscleNoise>FALSE</MuscleNoise>
         <LeadDataCRC32>3027041422</LeadDataCRC32>
         <WaveFormData>
/P/8//z//P/8//r/+f/5//f/9//3//f/+f/5//n/+f/4//j/+P/4//r/+v/6//r//P/6
//j/9f/y/+7/6//n/+L/2f/U/9T/1P/S/9b/2f/b/+T//f8dADgAWAB7AJcAsQDLAOsA
EAEzAVcBeAGPAY4BfAFTARQBzACGAEMAGwAGAN//tP+c/5P/j/+T/5j/nP+j/6f/pf+j
/6X/qP+u/7b/vf/A/8L/xP/H/8j/y//N/9D/0v/W/93/4f/l/+j/7P/x//P/9f/4//n/
+P/5//r/+v/6//z//P/9//7//v/+//7//v//////////////////////////////////
//7//v/+//7//v/8//z//f/9//3//f/9//3//P/8//z//P/8//z//P/7//n/+f/5//r/
/P/8//z//P/8//v/+//7//r/+v/6//r/+P/3//f/9//1//X/9f/1//X/9f/0//T/8//z
//P/8//1//X/9f/1//X/9f/2//f/+P/5//n/+v/7//3//v///wAAAgADAAYACgAMAA4A
EAASABUAFwAZABkAGwAbABwAHQAeAB4AHgAbABoAGQAYABgAFwAWABUAEwASABEAEAAO
AAsACwAKAAoACQAJAAgABwAGAAUABAAEAAQABAAEAAIAAgACAAIAAgABAAEAAQAAAAAA
AAAAAAAAAAD////////+//7//v/+//7//f/9//3//P/7//v//P/8//z//P/8//z//P/8
//v/+//7//v/+//7//v/+//6//r/+v/6//z//P/8//z/+f/5//n/+f/5//n/+v/6//r/
+v/6//r/+v/6//r/+//7//v/+//7//v/+//7//v/+//7//z//P/7//v/+//7//v//P/8
//z//v/+//7////9//3//f/9/////////wAAAgACAAIAAwADAAMABAAFAAMAAwAEAAIA
BAAEAAQABAAGAAYABgAGAAQABAAEAAQABgAFAAUABAADAAMAAwADAAEAAgACAAIAAwAC
AAEAAQACAAIAAgACAAAA/v/9//3////+//7//v/+//7//P/7//n/+f/5//n/9//3//f/
9//5//j/+P/4//j/+P/4//j/+P/4//b/9P/z//L/7v/r/+f/4P/Z/9T/1P/U/9T/2P/f
/+H/6v8BAB8APABaAH0AmQCxAMsA5wAMAS8BUQFyAYkBjAF8AVcBGgHQAIYAPQAHAOr/
w/+W/4D/ff99/4H/hP+M/5X/m/+b/5n/mf+e/6T/rv+z/7j/uv++/8H/wv/F/8f/yv/M
/9D/1f/Z/93/5P/q/+3/7f/v//L/8//0//P/9P/2//b/+P/4//n/+v/6//r/+v/6//v/
+//5//n/+f/5//n/+f/5//n/+f/5//n/+P/4//j/+P/4//b/9v/3//f/9f/1//X/9f/2
//b/9v/2//b/9v/2//X/9//3//f/+P/3//b/9f/0//b/9f/1//X/9P/0//T/9P/0//P/
8//z//P/8//z//P/8f/x//D/8P/v/+//7//v/+//7//v/+//7//v//D/8f/y//P/8//0
//f/+f/6//v//P/+////AgAEAAYACAAKAAwADwARABMAEwAVABUAFgAXABgAGAAYABcA
FgAVABQAEgARABAADwANAAwACwAKAAkABwAIAAgABgAFAAUABAADAAIAAQAAAP7//v/+
//7//P/8//z//P/8//v/+//7//r/+v/6//r/+v/6//n/+f/5//j/+P/4//r/+v/5//n/
+f/4//f/9//2//b/9v/2//b/9v/2//b/9//3//f/9//3//f/9//3//b/9v/2//b/9f/0
//P/8v/z//P/8//z//P/8//0//T/9P/0//T/9P/0//T/9P/1//P/8//z//P/8//z//P/
8//z//P/9P/0//P/8//z//P/9f/2//b/9v/0//T/9P/1//X/9f/1//X/8//z//P/9P/0
//T/9P/1//f/9//4//n/+f/5//r/+v/8//3//f/9//3//P/7//r/+v/6//r/+v/6//r/
/P/8//z//P/6//r/+v/6//z/+//7//r/+f/5//n/+f/3//j/+P/4//f/9v/1//X/9v/2
//b/9v/2//T/8//z//H/8P/w//D/8P/w/+7/7f/t/+3/7f/t/+3/7f/t/+3/7f/s/+z/
7P/s/+z/7P/s/+z/7P/s/+z/6//o/+T/4f/d/9j/0f/M/8r/yv/M/87/0//X/9z/6/8F
ACIAQABhAIEAnQC1AM0A8AAVATkBWgF3AYYBgAFlATYB7gCgAFMAEQDq/83/nv94/23/
bf9v/3b/fv+H/5H/k/+R/5H/lP+Y/6D/qf+u/7D/sv+3/7r/vf+//8L/xP/I/83/0f/T
/9j/3v/j/+f/6f/o/+n/6v/t/+7/7v/u//D/8P/x//L/8v/y//T/9P/1//X/8//z//P/
8//1//X/9f/1//X/9f/1//T/8v/y//L/8v/w//D/8f/x//L/8//0//X/8//y//H/8P/w
//D/8P/v/+//7//v//D/8v/y//L/8v/y//H/8f/x//D/8P/w//D/7v/t/+3/7f/t/+3/
7f/t/+v/6//q/+r/6f/p/+n/6f/r/+v/6//r/+v/6//s/+3/7P/t/+3/7v/v//H/8v/z
//T/9v/3//r//P/+/wAAAgAGAAkACwANAA8AEQARABIAFQAWABYAFgAVABQAEwASABAA
DwAOAA0ADQAMAAsACgAKAAcABwAGAAQAAwADAAIAAwACAAEAAAD+//7//v/+//z//P/8
//z//P/7//v/+//6//r/+v/6//r/+v/5//n/+//6//r/+v/6//r/+f/5//n/+P/3//f/
+P/4//j/+P/2//b/9v/2//f/9//3//f/9//3//f/9//2//b/9v/2//T/9P/0//T/9f/1
//X/9f/3//f/+P/4//b/9v/2//b/9v/2//b/9//3//f/9//3//f/9//3//f/9//3//j/
+P/5//n/+f/5//n/+v/6//r/+v/6//r/+//5//n/+f/5//v/+//7//z//v/+//7///8B
AAEAAgADAAMAAwAEAAQAAwADAAIAAQACAAAAAAABAAIAAwAEAAQABAAEAAQABgAGAAYA
BgAFAAMAAgAAAP//////////AQACAAIAAgABAAAA/////wIAAgACAAIAAAD+//3//f/9
//z//P/8//7//v/8//v/+f/5//n/+f/7//v/+//7//3//P/8//z/+v/6//r/+v/8//7/
/P/6//X/9P/w/+v/5//g/9f/1P/U/9b/1v/Y/93/4f/u/wsAKQBGAGYAhwChALkA1wD7
ACABPwFjAYIBkwGMAXIBQQH8ALYAcAA3ABkAAgDX/7T/pP+d/5v/nf+i/6b/q/+r/6n/
p/+r/67/tv++/8P/xv/I/8r/zf/Q/8//0//W/9j/3P/h/+P/5//q//D/8//3//n/+v/7
//z//f/+//z//P/+//7///8AAAAAAAACAAIAAwADAAEAAQABAAEAAwADAAMAAwADAAMA
AwACAAIAAgACAAIAAAAAAAEAAQABAAEAAQABAAAAAAAAAAAAAAAAAAAA//////////8A
AAAAAAAAAAAAAAD////////+//7//v/+//7//f/9//3/+//7//v/+//7//v/+v/6//v/
+//7//v/+f/5//n/+f/7//v//P/9//7//////wAAAQADAAQABQAGAAgACQAMAAwADgAQ
ABIAFgAZABsAHQAfACEAIQAiACEAIgAiACIAIQAgAB8AHgAcABsAGgAZABkAGAAXABYA
FAARABEAEAAQAA8ADwAOAA0ADAALAAoACgAKAAoACgAGAAYABgAGAAgABwAHAAcABgAG
AAYABgAGAAYABQAFAAUABAAEAAQAAgACAAEAAQADAAIAAQABAAIAAgACAAIAAgACAAIA
AgABAAEAAQABAAEAAQABAAEAAAAAAAAAAAACAAIAAgACAAEAAQABAAEAAQABAAIAAgAC
AAIAAgACAAIAAgACAAMAAwADAAMAAwADAAMAAwADAAUABQAGAAYAAwADAAMAAwADAAQA
BAAEAAYABgAGAAcABQAFAAUABQAFAAUABQAGAAYABgAGAAcACQAJAAoACwALAAsADAAM
AAoACwALAAsADAAMAAoADAAMAAwADAANAA4ADwAQAA4ADgAOAA4ADgANAA0ADAANAA0A
DQANAAsADAAMAAwACQAIAAcABwAKAAoACgAKAAoACAAHAAcABwAGAAYABgAGAAYABAAD
AAUABQAFAAUAAwADAAMAAwADAAIAAgACAAIAAgACAAIAAAACAAIAAgABAP7/+v/3//P/
7P/l/+D/4P/g/+D/4v/n/+n/7v8BAB8APABaAHsAmwC1AMsA6QAMATEBUwF2AZEBmgGO
AW8BOgHyAKgAXwAjAAQA4f+y/5L/i/+J/4v/kP+Y/6H/p/+p/6X/pf+q/67/tv+//8T/
xP/I/8v/zv/N/8//0v/W/9j/3f/j/+f/7P/y//X/9//5//z//f8AAP//AAAAAAAAAgAC
AAEAAgACAAIABAAEAAUABQAFAAUABQAFAAUABQAFAAUAAwADAAMAAgACAAIAAgACAAIA
AgADAAMAAQABAAEAAQAAAAAAAAAAAAAAAAAAAP//////////AAAAAAAAAAAAAAAA////
/////P/8//z//P/8//v/+//7//n/+f/5//n/+f/5//j/+P/3//f/9//3//f/9//3//f/
9//3//j/+f/6//v/+//8//3///8AAAEAAgAEAAUACAAKAAwADgAQABIAFQAXABkAGQAb
ABsAHAAdAB4AHgAeAB0AHAAbABoAGgAZABgAFwAVABQAEwASABIADwAPAA4ADAALAAsA
CgAJAAgABwAGAAQABAAEAAQAAgACAAIAAgACAAEAAQABAAAAAAAAAAAAAAAAAP//////
//7//v/+//7//v/9//3//f/8//v/+//6//r/+v/6//r/+v/6//r/+f/5//n/+f/3//f/
9//3//j/+P/4//j/+P/4//j/+P/1//X/9f/1//f/9//4//j/9v/2//b/9v/2//b/9v/3
//f/9//3//f/9//3//f/9//1//X/9v/2//f/9//3//f/9//4//j/+P/4//j/+P/5//f/
9//3//f/9//3//f/+P/2//b/9v/3//f/9//4//n/+//7//z//P/+//////////7//v/+
//7/+v/8//7//v/+//7//v8AAAAAAAAAAP7//v/+//7//P/7//v/+v/7//v/+//7//v/
/P/8//z/+//6//n/+f/4//j/+P/4//r/+P/3//f/9f/0//T/9P/0//T/8v/x//P/8//z
//P/8//z//P/8//z//L/8v/y//D/8P/w//D/7v/w//D/7v/t/+z/6P/l/+H/3P/V/87/
zv/Q/9D/0v/Z/93/4v/x/w0AKgBGAGkAhwChALkA0wD2ABkBPQFcAXkBhAF8AV8BLgHo
AJoASwAHAOD/wf+Q/27/af9r/23/dP96/4H/i/+R/43/jf+S/5b/nP+n/67/rv+w/7P/
tv+3/7n/vP++/8L/x//N/9H/1v/a/+H/5f/n/+b/5//o/+n/7P/q/+r/7P/s/+3/7v/u
/+7/7P/s/+3/7f/v/+//7//v/+3/7f/t/+3/7f/t/+3/7P/u/+7/7v/u/+r/6v/r/+v/
6//r/+v/6//q/+r/6v/q/+r/6v/q/+n/6//r/+v/7P/q/+r/6v/q/+r/6f/p/+n/6P/o
/+j/6P/o/+f/5//n/+X/5f/l/+X/5f/l/+T/5P/j/+P/4//j/+H/4f/h/+H/4f/h/+L/
4//k/+X/5f/m/+f/6f/q/+v/6v/s/+3/8P/y//T/9v/4//r//f///wEABQAHAAcACAAJ
AAoACgAKAAsACgAJAAgABgAFAAQAAwADAAIAAQAAAAAA/f/9//z/+v/5//n/+P/3//b/
9f/0//L/8v/y//L/8P/w//D/8P/w/+//7//v/+7/7v/u/+7/7v/u/+3/7f/v/+7/7v/u
/+z/7P/r/+v/7f/s/+v/6//q/+r/6v/q/+r/6v/q/+r/6//r/+v/6//p/+n/6f/p/+j/
6P/o/+j/6P/o/+j/6P/p/+n/6f/p/+f/5//o/+j/6P/o/+j/6P/o/+j/6P/p/+n/6f/p
/+n/6//r/+v/6//r/+v/7P/s/+v/6//r/+v/6f/q/+r/6v/q/+r/6v/r/+v/6//r/+v/
7f/t/+3/7v/u/+7/7v/v/+3/7f/u/+//8f/x//L/8v/y//P/8//z//T/9P/0//T/9P/0
//X/9f/y//T/9P/0//T/9v/2//b/9v/4//j/+P/4//b/9f/1//T/8//z//P/8//z//T/
9P/0//P/8v/x//H/9P/0//T/9P/y//D/7//v//H/8P/w//D/7v/u/+z/6//r/+v/6//r
/+v/6//r/+v/7f/s/+z/7P/s/+z/7P/s/+r/7P/q/+j/5//m/+L/3f/Z/9L/yf/G/8b/
yP/I/8z/0//V/+D/+f8ZADYAVgB1AJMArQDHAOkADAExAVMBdAGHAYQBbAFBAQIBuABu
ACsAAwDo/7v/kP+A/3n/ef9//4T/iv+R/5X/kf+P/5P/mP+e/6j/r/+y/7T/tv+3/7r/
u/+9/77/xP/I/8v/0f/T/9b/3P/h/+P/5//o/+n/6v/p/+j/6v/q/+z/7P/t/+7/7v/u
/+7/7v/v/+//7f/t/+3/7f/v/+//7//v/+3/7f/t/+z/7v/u/+7/7v/q/+r/6//r/+3/
7f/t/+3/7P/s/+z/7P/s/+z/7P/r/+v/6//r/+z/7P/s/+z/7P/s/+v/6//r/+r/6v/q
/+r/6v/p/+n/6f/n/+f/5//n/+f/5//m/+b/5f/l/+X/5f/l/+X/5f/l/+X/5f/m/+f/
6P/p/+n/6v/r/+3/7v/v//D/8v/z//b/+P/6//z//v8AAAMABQAHAAoADQAOABAADwAQ
ABAAEAAPAA4ADQAMAAwACwAKAAkABQAEAAMAAgACAP/////+//7//f/9//z/+//6//n/
+P/4//j/+P/4//j/+P/4//j/+P/3//f/9//0//T/9P/0//b/9v/1//X/9f/0//T/9P/0
//T/8//z//P/8v/x//H/8v/y//L/8v/y//L/8v/y/+//7//v/+//8P/x//L/8//w//D/
8P/w//D/8P/w//D/8f/x//H/8f/x//H/8v/y//D/8P/w//D/8P/w//D/8f/x//H/8f/x
//P/8//z//P/8//z//T/9P/z//P/8//z//P/9P/0//T/9P/0//T/9f/z//P/8//z//T/
9f/2//j/+v/6//r/+//7//v//P/9//v/+//8//z//P/8//z//P/8//z//v/+//7//v/+
//7//v/+//7//f/9//z/+//7//v/+//7//z//P/8//v/+v/5//n/+v/6//r/+v/6//j/
9//3//f/9v/2//b/9v/2//T/8//z//P/8//z//H/8f/x//H/8//y//L/8v/y//L/8v/y
//L/8v/w//D/7//s/+j/5f/h/9z/1f/O/8z/zP/M/87/1f/Z/9z/7/8LACoASgBrAIkA
owC9ANcA/AAfAUMBaAGFAZABhAFnATAB6ACcAFMAGQD6/9n/qv+I/33/e/99/4T/iv+R
/5n/m/+X/5X/nP+i/6b/rf+0/7b/uP+7/7z/v//D/8b/yP/M/8//0//Z/9z/4v/n/+n/
6//s/+//7v/v//D/8P/w//L/8v/z//T/9P/0//T/9P/1//X/9f/1//X/9f/z//P/8//z
//P/8//z//L/9P/0//T/9P/y//L/8//z//P/8//z//P/8v/y//L/8v/y//L/8v/x/+//
7//v//D/8P/w//D/8P/w/+//7//v/+7/7v/u/+7/7v/t/+3/7f/t/+3/7f/t/+v/6//q
/+r/6f/p/+n/6f/r/+v/6//r/+v/6//s/+3/7P/t/+3/7v/v//H/8v/z//T/9v/3//r/
+v/8//7/AAAEAAcACQALAA0ADwAPABAAEQASABIAEgARABAADwAOAA4ADQAMAAsACQAI
AAcABgAEAAEAAQAAAP7//f/9//z//f/8//v/+v/6//r/+v/6//j/+P/4//j/9v/1//X/
9f/0//T/9P/0//T/9P/z//P/8//y//L/8v/y//L/8f/x//H/8P/v/+//8P/w//D/8P/w
//D/8P/w/+//7//v/+//7//v/+//7//u/+7/7v/u/+7/7v/u/+7/7//v/+//7//t/+3/
7v/u//D/8P/w//D/8P/w//D/8f/w/+//7v/t/+//7//v/+//7//v//D/8P/x//H/8f/x
/+//8P/w//D/8P/w//D/8f/x//H/8f/x//H/8f/x//L/8P/w//D/8f/x//H/8v/z//P/
8//0//T/9P/1//X/9f/2//b/9v/2//j/+P/5//n/+f/6//j/+P/4//j/+v/6//r/+v/6
//r/+v/6//r/+f/5//j/9//3//f/9//3//j/+P/4//f/9v/1//X/9v/2//b/9v/2//T/
8//z//X/9P/0//T/8v/y//D/7//v/+//7//v/+//7//v/+//7//u/+7/7v/w//D/8P/w
//D/8P/u/+7/7f/s/+j/4//h/9z/1f/O/87/0P/Q/9D/1f/Z/97/7f8HACYARABlAIUA
oQC3ANMA9AAZATsBXgF9AYgBgAFnATgB9ACmAFkAFQDs/8v/nP94/2//bf9x/3j/fv+F
/43/k/+R/4//kv+Y/6D/qf+s/67/sP+1/7j/uf+7/7z/wP/E/8n/zf/R/9b/3v/j/+X/
5//o/+n/6P/p/+z/7P/s/+7/7v/v//D/8P/w//D/8P/x//H/8f/x//H/8f/x//H/8f/x
//H/8f/x//D/8P/w//D/8P/u/+7/7//v/+3/7f/t/+3/7v/u/+7/7v/u/+7/7v/t/+v/
6//r/+z/7v/u/+7/7v/u/+3/7f/t/+z/7P/s/+z/6v/p/+n/6f/p/+n/6f/p/+f/5//m
/+b/5//n/+f/5//n/+f/5//n/+X/5f/m/+f/6P/p/+n/6v/p/+v/7P/t/+7/8P/x//T/
9v/4//r//P/+/wEAAwAFAAkACwALAAwADQAOAA4ADgANAAwACwAKAAoACQAIAAcABQAE
AAMAAgAAAP3//f/8//z/+//7//r/+f/4//f/9v/0//T/9P/0//T/9P/0//T/8v/x//H/
8f/y//L/8v/y//D/8P/v/+//7//u/+7/7v/u/+7/7f/t/+//7v/t/+3/7P/s/+z/7P/u
/+7/7v/u/+v/6//r/+v/6f/p/+n/6f/q/+r/6v/q/+j/6P/o/+j/6f/p/+n/6f/n/+f/
6P/o/+j/6P/o/+j/6P/o/+j/6f/p/+n/6f/p/+n/6f/p/+n/6f/p/+r/6v/p/+n/6f/p
/+n/6v/q/+r/6v/q/+r/6//r/+v/6//r/+n/6f/p/+r/7P/s/+z/7f/t/+3/7v/v//H/
8f/y//L/9P/1//X/9f/0//T/9P/0//T/9v/4//j/+P/4//r/+v/6//r/+P/4//j/+P/4
//f/9//2//X/9f/1//X/9f/2//b/9v/1//T/8//z//b/9v/2//b/9P/y//H/8f/x//D/
8P/w//L/8v/w/+//7//v/+//7//v/+//7//v/+3/7P/s/+z/7v/u/+7/7v/u/+7/7v/u
/+v/6P/k/+P/3//a/9X/zv/M/87/zv/O/9X/2f/g//H/DQAqAEgAaQCJAKUAuwDXAPoA
IwFFAWYBgwGOAYQBZwE4AfAAogBVABUA8v/P/57/fv91/3P/c/96/4L/i/+T/5X/k/+T
/5b/mv+i/6v/sv+0/7b/uf+8/73/vf++/8L/yP/L/9H/0//Y/97/4//n/+n/6v/r/+z/
7f/w/+7/7v/w//D/8f/y//L/8v/0//T/9f/1//P/8//z//P/8//z//P/8//z//P/8//y
//D/8P/w//D/7//w//L/8//x//H/8f/x//D/8P/w//D/8P/w//D/7//v/+//7//w//D/
8P/w//D/8P/v/+//7//u/+7/7v/u/+7/7f/t/+3/6//r/+v/6//r/+v/6v/q/+n/6f/p
/+n/6//r/+v/6//p/+n/6v/r/+z/7f/t/+7/7//x//L/8//y//T/9f/4//z//v8AAAIA
BAAHAAkACwANAA8ADwAQABMAFAAUABQAEwASABEAEAAQAA8ADgANAA0ADAALAAoACAAF
AAUABAACAAEAAQAAAP///v/9//z//P/8//z//P/8//z//P/8//r/+f/5//n/+v/6//r/
+v/4//j/9//3//f/9v/2//b/+P/4//f/9//3//b/9f/1//b/9v/2//b/9P/0//T/9P/0
//X/9v/3//X/9f/1//X/9P/0//T/9P/2//b/9v/2//X/9f/1//X/9//3//j/+P/2//b/
9v/2//j/+P/4//n/+f/5//n/+f/5//n/+f/5//n/+f/6//r/+f/5//n/+f/5//r/+v/6
//r/+v/6//v/+f/5//n/+f/7//v/+//8//r/+v/6//v/+//7//z//f/9//3//v/+////
AQACAAMABAAEAAQABAAEAAQABQAFAAUABgAGAAYABgAGAAcACAAJAAoACAAIAAgACAAK
AAkACQAIAAcABwAHAAcABwAIAAgACAAFAAQAAwADAAQABAAEAAQABgAEAAMAAwAFAAQA
BAAEAAIAAgAAAP///////////////////////wEAAAAAAAAAAAAAAAAAAAD+//7//v/8
//v/+v/2//H/6//m/9//2v/c/9z/3P/g/+X/5//0/w0ALQBMAG4AjQCpAMEA3QD/ACIB
RwFrAYwBnwGcAYYBWwEaAdAAhgA/ABkA/v/R/6b/lP+P/4//lf+a/6D/p/+r/6v/qf+n
/6z/tP+8/8P/xv/I/8z/z//O/8//0f/W/9j/3P/h/+X/6f/u//T/+f/7//3//v/9//7/
//8AAAAAAAACAAIAAwAEAAQABAAEAAQABQAFAAcABwAHAAcABQAFAAUABQAFAAUABQAE
AAQABAAEAAQABAAEAAUABQADAAMAAwADAAIAAgACAAIAAgACAAIAAQADAAMAAwAEAAIA
AgACAAIAAgABAAEAAQACAAIAAgACAAAA/////////f/9//3//f/9//3//P/8//3//f/9
//3//f/9//3//f/9//3//v///wAAAQABAAIAAwAFAAYABwAIAAoACwAOABAAEgAUABYA
GgAdAB8AIQAjACUAJQAmACcAKAAoACgAJwAmACUAJAAkACMAIgAhAB8AHgAdABwAHAAZ
ABkAGAAWABUAFQAUABMAEgARABAAEAAQABAAEAAOAA4ADgAOAA4ADQANAA0ADAAMAAwA
DAAMAAwACwALAAsACgAKAAoACgAKAAkACQALAAoACQAJAAgACAAIAAgACgAKAAoACgAH
AAcABwAHAAkACQAJAAkACAAIAAgACAAIAAgACAAIAAcABwAHAAcABwAHAAgACAAIAAgA
CAAIAAgACAAIAAkACQAJAAkACQAJAAkACQAJAAkACQAKAAoACwALAAsACwAJAAoACgAK
AAoACgAKAAsACwALAAsACwALAAsACwAMAAwADAAMAA0ACwALAAwADQALAAsADAAMAA4A
DwAPAA8AEgASABIAEgAUABQAFQAVABMAFQAUABQAFAAUABQAFAAUABQAFAAWABYAFgAW
ABQAEwATABIAEQARABEAEQATABQAFAAUABMAEgARABEAEAAQABAAEAASABAADwAPAA8A
DgAOAA4ADgAOAAwACwAJAAkACQAJAAsACwALAAsACwAKAAoACgAKAAoACgAKAAoADAAM
AAoACQAIAAQAAQD9//j/8f/o/+b/6P/o/+j/7//z//j/BwAjAEAAXgB/AJ8AuwDTAO8A
DgE1AVkBegGZAagBogGJAVoBFgHGAHcAMwAMAOv/vP+Y/4v/if+L/5L/mP+f/6n/rf+p
/6n/rv+0/7r/wf/I/8r/zP/P/9L/1f/X/9r/3P/e/+P/5//r//D/9v/7////AQACAAMA
AgAFAAYABgAGAAgACAAJAAoACgAKAAoACgALAAsACwALAAsACwALAAsACwALAAsACwAL
AAoACgAKAAoACgAGAAYABwAHAAcABwAHAAcABgAGAAYABgAGAAYABgAFAAcABwAHAAgA
CAAIAAgACAAIAAcABwAHAAYABgAGAAYABgAFAAUABQADAAMAAwADAAEAAQAAAAAAAQAB
AAEAAQD///////////////8AAAEAAgADAAMABAAFAAcACAAJAAgACgALAA4AEAASABQA
FgAYABsAHQAfACEAIwAjACQAJwAoACgAKAApACgAJwAmACQAIwAiACEAHwAeAB0AHAAc
ABkAGQAYABgAFwAXABYAEwASABEAEAAQABAAEAAQAA4ADgAOAA4ADgANAA0ADQAMAAwA
DAAMAAwADAALAAsACwAKAAoACgAKAAoACQAJAAkACAAHAAcACAAIAAgACAAIAAgACAAI
AAcABwAHAAcABQAFAAUABQAEAAQABAAEAAQABAAEAAQABQAFAAUABQAFAAUABgAGAAYA
BgAGAAYABgAGAAYABwAHAAcABwAHAAUABQAFAAUABwAHAAgACAAHAAcABwAHAAcACAAI
AAgACAAIAAgACQAJAAkACQAJAAkACQAJAAoACAAIAAgACQAJAAkACgALAAkACQAKAAoA
CAAJAAkACQAKAAoACgAKAAoACgALAAsADQANAA4ADgAQABAADwAOABEAEQAPABAAEAAQ
ABAAEAAQABIAEgASABIAEgASABIAEgASABEAEQAQAA0ADQANAA0ADwAQABAAEAAPAA4A
DQANAAwADAAMAAwADAAKAAkACQAJAAgACAAIAAgACAAGAAUABwAHAAcABwAFAAUABQAF
AAUABAAEAAQABgAGAAYABgAGAAgABgAEAAEAAAD8//n/9f/w/+n/5P/g/+L/5v/o/+3/
8//4/wcAIwBAAF4AfwChALsA0QDrAA4BMQFVAXgBkwGeAZYBfwFOAQoBvABrACUA+v/Z
/6r/iP99/3//gf+I/5D/mf+h/6X/pf+l/6j/rv+0/7v/xP/G/8b/yf/M/8//0f/S/9b/
2v/d/+H/5//u//L/9f/5//v//P/9//7///8AAAIAAgAEAAQABQAGAAYABgAGAAYABwAH
AAcABwAHAAcABQAFAAUABQAHAAcABwAGAAQABAAEAAQABAAEAAUABQAFAAUABQAFAAQA
BAAEAA==
         </WaveFormData>
      </LeadData>
      <LeadData>
         <LeadByteCountTotal>10000</LeadByteCountTotal>
         <LeadTimeOffset>0</LeadTimeOffset>
         <LeadSampleCountTotal>5000</LeadSampleCountTotal>
         <LeadAmplitudeUnitsPerBit>4.88</LeadAmplitudeUnitsPerBit>
         <LeadAmplitudeUnits>¦ÌV</LeadAmplitudeUnits>
         <LeadHighLimit>2147483647</LeadHighLimit>
         <LeadLowLimit>268435456</LeadLowLimit>
         <LeadID>V6</LeadID>
         <LeadOffsetFirstSample>0</LeadOffsetFirstSample>
         <FirstSampleBaseline>0</FirstSampleBaseline>
         <LeadSampleSize>2</LeadSampleSize>
         <LeadOff>FALSE</LeadOff>
         <BaselineSway>FALSE</BaselineSway>
         <ExcessiveACNoise>FALSE</ExcessiveACNoise>
         <MuscleNoise>FALSE</MuscleNoise>
         <LeadDataCRC32>1923968315</LeadDataCRC32>
         <WaveFormData>
+f/4//j/+P/4//b/9f/1//P/9P/0//P/9f/1//X/9f/1//X/9P/0//T/9P/0//T/9v/2
//T/8//y/+7/7P/s/+r/5//l/+X/5P/n/+//+P/+/wsAIgA+AFYAcQCKAKQAuADLAOAA
9gAPAScBPQFJAUcBNQEOAdYAkwBKAAgA2//D/6r/kf+G/4b/iP+O/5P/mP+f/6P/pP+m
/6n/rv+0/7v/wf/D/8b/yv/K/8v/zv/S/9T/1P/Y/97/4//l/+f/7f/v//H/8//z//X/
9v/2//X/9f/1//f/9//5//n/+f/6//j/+P/5//n/+f/5//n/+f/5//n/+f/4//r/+v/6
//r/+P/4//j/+P/5//n/+f/5//n/+f/6//r/+v/6//r/+v/4//n/+f/4//j/+P/3//f/
+P/4//f/9//3//f/9//3//b/9v/2//b/9v/2//X/9f/1//X/9f/1//X/9P/0//T/9P/0
//T/9P/3//f/+P/4//j/+P/6//r//f/9//3///8AAAEAAgADAAQABQAGAAgACgAMAA4A
EAASABQAFgAYABoAGgAbABwAGgAaABsAGwAXABYAFgAVABYAFQAUABMAEgARABAADwAO
AA0ADAALAAoACQAJAAgABwAHAAYABgAGAAYABQAEAAQAAwADAAMAAQABAAEAAQACAAIA
AgACAAAAAAD/////AQABAAAAAAAAAAAAAAAAAP7//v/+//3///////////////7//v/+
//7//v/+//7//f/9//3//v/+//7//v/+/wAAAAAAAAAA/v/+//7//v/+//7//v/+////
/////////////wAAAAABAAEAAQABAAEAAQACAAIAAgACAAIAAgAAAAAAAAAAAAAAAAAB
AAEAAwADAAMAAwADAAMAAwADAAUABQAFAAUABwAHAAcABwAFAAUABgAGAAUABQAHAAYA
BgAGAAYABgAHAAgACQAKAAgACAAIAAgACgAKAAoACwALAAoACgAKAAwADAAMAAwADAAL
AAoACQAIAAgABwAHAAQAAwACAAIAAwADAAIAAgACAAIAAAD///////8AAAAA/f/9//3/
/f/9//3//f/8//7//v/+//7//P/+//z/+v/5//r/+P/0//L/8v/v/+3/7f/u//H/9/8A
AAoAFQAsAEYAXAB1AJAAqgC+ANEA4gD4AA8BJQE5AUcBRQEzARQB3gCZAFQADgDZ/7v/
ov+J/4D/gP+G/4r/j/+W/5v/of+k/6b/qf+u/7T/u//B/8X/yP/K/87/0f/S/9L/1P/Y
/9z/4P/j/+f/6//x//P/8//1//f/+f/4//j/+f/5//n/+//7//3//f/9//7//P/8//3/
/f/9//3//f/9//3//f/9//z//P/8//z//P/+//7//v/+//v/+//7//v/+//7//z//P/8
//z//P/8//z//f/9//z//v/+//3//f/8//z/+//7//v/+//7//v//P/8//z//P/6//r/
+f/5//v/+//7//v/+f/4//j/+P/6//r/+v/6//n/+f/6//r//P/8//7//v////////8B
AAIAAwAEAAUACAAJAAoADAAOABAAEgAUABYAGAAaABwAHAAcAB0AHgAcABwAHQAdABsA
GgAaABkAGAAXABYAFQAUABMAEgARABIAEQAQAA8ADgANAA0ADAAJAAkACAAIAAgACAAH
AAYACAAHAAcABwAHAAcABwAHAAYABgAGAAYABAAEAAMAAwADAAMAAgACAAQABAAEAAQA
BAAEAAQAAwABAAEAAQABAAMAAgACAAIAAAAAAAAAAAABAAEAAQACAAAAAAAAAAAAAAAA
AAAAAAAAAAAAAAAAAAAAAAAAAAAA//////////8BAAEAAgACAP///////////////wAA
AAAAAAAAAAAAAAAAAAAAAAAAAgACAAMAAwACAAEAAAD/////////////////////////
/////////wAAAQADAAQAAwADAAMAAwAEAAQABAAEAAIAAwADAAMAAQAAAAIAAgACAAIA
BAAEAAQABAACAAIAAgACAAQABAAEAAUABQAEAAQABAAGAAYABgAGAAQAAwACAAEAAgAC
AAEAAQAAAP///v/+//v/+//6//r/+v/6//j/9//3//f/+P/4//X/9f/1//X/9f/1//X/
9P/0//T/9P/0//L/9P/0//T/8//y/+7/7v/s/+r/5//l/+X/5v/n/+3/9v/+/wcAGAAw
AEgAXwB8AJYArADBANAA5AD9ABUBKwE9AUMBOwEkAfYAtQBuACQA4/+//6b/if92/3L/
dv96/3//hv+P/5X/mP+a/53/ov+m/63/tf+5/7z/vv/A/8X/xv/I/8r/zP/Q/9T/1//Z
/93/4f/l/+n/6//r/+v/7P/u/+//7f/t/+//7//x//H/8f/y//L/8v/z//P/8//z//P/
8//z//P/8//y//L/8v/y//L/8P/w//D/8P/v/+//7//v//H/8f/y//L/8P/w//D/8P/u
/+//7//u//D/8P/v/+//8P/w/+//7//v/+//7//v/+7/7v/u/+7/7P/s/+v/6//t/+3/
7f/t/+3/7P/s/+z/7P/s/+z/7P/t/+3/7v/u/+7/7v/w//D/7//v/+//8f/0//X/9v/3
//j/+f/6//z//P/+/wAAAgAGAAgACgAMAA4ADgAPABAAEAAQABEAEQAPAA4ADgANAAwA
CwAKAAkACAAHAAYABQAEAAMAAgABAAIAAQABAAAA//////7//v/8//z/+//6//r/+f/5
//n/+f/5//n/+f/4//j/+P/4//b/9v/1//X/9f/1//T/9P/0//T/9P/0//T/9P/0//P/
8//z//P/8//z//L/8v/y//L/8v/y//L/8f/x//H/8v/w//D/8P/w//D/8P/w//D/8v/y
//L/8v/y//L/8v/y//H/8f/x//H/8f/x//L/8v/x//H/8f/x//H/8f/y//L/8v/y//L/
8v/y//L/8v/y//T/9P/1//X/8//z//P/8//z//P/8//z//P/8//z//P/9f/1//X/9f/3
//f/+P/4//f/9//3//f/9//2//X/9P/2//X/9P/1//b/9//4//j/+P/4//j/+P/4//j/
+P/4//j/+P/5//f/9v/2//b/+v/6//r/+v/6//n/+P/3//b/9v/1//X/9P/z//L/8v/x
//H/8P/w//D/8P/u/+3/6//r/+z/7P/t/+3/7f/t/+3/7f/t/+z/7P/s/+z/7P/u/+7/
7v/s/+n/6P/k/+D/4P/e/9n/1//Z/9z/4f/p//D/+P8JACIAPABWAG8AigCeALIAxwDc
APQACwEjATcBPwE5AR8B8gC0AG8AJgDo/8X/r/+U/4H/fP9+/4D/hP+L/5D/lf+X/5j/
nP+h/6b/rP+x/7X/t/+8/77/wv/D/8T/xv/I/8r/zv/S/9X/2f/d/+H/5f/n/+f/6f/r
/+r/7P/t/+v/6//t/+3/7f/t/+3/7v/w//D/8f/x/+//7//v/+//8f/x//H/8P/w//D/
8P/w//D/8P/w//D/7//v/+//7//t/+3/7v/u/+7/7v/u/+7/7v/v/+//7v/u/+7/7f/t
//D/8P/v/+//7//v/+//7//s/+z/7P/s/+7/7v/t/+3/7f/t/+3/7f/t/+z/7P/s/+7/
7v/u/+7/7//v//D/8P/y//L/9P/0//X/9f/1//f/+P/5//r/+//8//3//v8AAAIABAAG
AAgADAAOABAAEgASABIAEwAUABIAEgATABMAEQAQABAADwAOAA0ADAALAAwACwAKAAkA
BgAFAAQAAwAEAAMAAwACAAEAAQAAAAAAAAAAAP///v/+//3//f/9//3//f/9//3//P/8
//z//P/8//z/+//7//v/+//6//r/+v/6//r/+v/6//r/+v/5//n/+f/5//n/+f/4//j/
+P/4//j/+P/4//n/+f/5//r/+P/4//j/+P/6//r/+v/6//r/+v/6//r/+v/6//r/+v/7
//v/+//7//3//f/+//7//f/9//3//f/9//3//v/+//7//v/+//7//v/+//7//v/+//7/
////////////////////////////////////////////////AQABAAIAAgADAAMAAwAD
AAIAAgACAAIABAADAAIABAAEAAQABAAGAAYABgAGAAQABAAEAAQABgAGAAYABwAHAAYA
BgAGAAgACAAIAAgACAAHAAYABQAGAAYABQAFAAQAAwACAAIA//////7//v8AAAAA/v/9
//3//f/+//7/+//7//v/+//7//v/+//6//r/+v/6//r/+v/6//r/+v/5//j/9v/0//L/
8P/v/+3/7f/u//H/9//+/wQADQAiADwAVABtAIoAogC2AMkA3ADyAAcBHwE1AUUBSQE7
AR4B8ACvAGoAIgDn/8f/sP+T/4L/gv+G/4j/jf+W/53/o/+k/6b/qf+u/7T/u//B/8X/
yP/K/87/z//Q/9L/1v/Y/9r/3v/j/+f/6//t//H/8//1//X/9//6//r/+//7//v//f/9
//v/+//7//z//P/8//3//f/9//3//f/9//3//f/9//z//P/8//z//P/8//z//P/8//3/
/f/9//3/+//7//z//P/8//z//P/8//z//f/9//z//v/+//3//f/8//z/+//7//3//f/9
//3/+v/6//r/+v/6//r/+f/5//n/+f/5//n/+//6//r/+v/4//j/+P/4//v/+//8//z/
/P/8//7//v////////8BAAIAAwAEAAUABgAHAAgACgAMAA4AEAASABQAFgAYABoAGgAa
ABsAHAAcABwAHQAdABsAGgAaABkAGgAZABgAFwAWABUAFAATABAADwAOAA0ADgANAA0A
DAAJAAkACAAIAAgACAAHAAYACAAHAAcABwAFAAUABQAFAAQABAAEAAQABAAEAAMAAwAF
AAUABAAEAAQABAAEAAQAAgACAAIAAQADAAMAAwADAAMAAgACAAIAAgACAAIAAgABAAEA
AQACAAAAAAAAAAAAAgACAAIAAgAAAAAAAAAAAAIAAgACAAIAAQABAAEAAQABAAEAAgAC
AAMAAwADAAMAAwADAAQABAACAAIAAgACAAQABAAEAAQABAAEAAUABQAFAAUABQAFAAUA
BQAFAAUABQAFAAUABQAFAAUABQAFAAUABQAGAAYABwAHAAcABwAKAAoACgAKAAgACQAJ
AAkABwAJAAoACgAKAAoACgAMAAwADAAMAAoACgAKAAoACgAKAAoACwANAAwADAAMAA4A
DgAOAA4ADgANAAwACwAKAAoACQAJAAgABwAGAAYAAwADAAIAAgACAAIAAAD//wEAAQAC
AAIA///////////////////+/wAAAAAAAAAA/v8AAP7//v/9//z/+v/4//j/9P/x/+//
7//y//P/+f8EAAwAFQAmAD4AWABvAIoAogC4AMsA3ADwAAcBHQExAUEBRwE9ASQB+AC5
AHAAJgDn/8H/qv+N/3z/ev9+/4T/i/+Q/5f/nf+i/6L/pf+s/7L/t/+//8P/xv/I/8r/
zf/O/9L/1P/W/9j/3v/j/+X/5//t//H/9f/1//f/9//2//j/+f/5//n/+//7//v/+//7
//z/+v/6//v/+//7//v/+//7//v/+//7//r/+v/6//r/+v/6//r/+v/6//n/+f/5//n/
+f/5//r/+v/6//r/+v/6//r/+//7//r/+v/6//n/+f/6//r/+f/5//n/+f/5//n/+P/4
//j/+P/4//j/9//3//X/9f/1//X/9//2//b/9v/2//b/9v/2//X/9f/2//b/9v/2//j/
+P/7//v/+//9//z//f/+////AAABAAIABAAGAAgACgAMAA4AEAASABQAFgAWABcAGAAY
ABgAGQAZABcAFgAWABUAFAATABIAEQAQAA8ADgANAAwACwAKAAkACAAHAAcABgAFAAUA
BAAEAAQABAADAAIAAgABAAEAAQABAAEAAQABAP7//v/+//7/AAAAAP///////////v/+
//z//P/8//z//v/+//7//f/9//3//f/9//3//P/8//z//P/8//z//P/5//n/+f/6//r/
+v/6//r/+P/4//j/+P/4//j/+P/4//j/+P/4//j/9//3//f/9//3//f/+P/4//n/+f/5
//n/+f/5//r/+v/6//r/+v/6//r/+v/6//r/+v/6//v/+//5//n/+f/5//n/+f/5//n/
+//7//v/+//7//v/+//7//v/+//8//z//f/9//3//f/+//7//v/+//z//f/9//3//f/9
//3//f/8//7//v/+//7/AAAAAAAAAAAAAAAAAAAAAAAAAAAAAAEAAQAAAAAAAAACAAIA
AgACAAAA///+//3//v/+//3//f/6//n/+P/4//n/+f/4//j/9v/2//T/8//x//H/8v/y
//P/8//z//P/8//z//P/8v/y//L/8v/y//L/8v/y//D/7//u/+z/6v/o/+T/4f/h/+H/
4v/n/+3/9v/+/w0AJgBAAFoAcwCMAKQAugDNAOIA+AARASkBPQFHAUEBKwECAcgAgQA2
APL/yf+v/5T/ff92/3j/fP+A/4f/jv+V/5f/mP+a/5//pv+s/7H/t/+7/7z/vv/C/8X/
xv/E/8j/zP/Q/9T/1//Z/93/4f/j/+X/6f/r/+v/7P/q/+v/6//r/+3/7f/t/+3/7f/u
/+7/7v/v/+//7f/t/+3/7f/v/+//7//u/+7/7v/u/+7/7v/u/+7/7v/t/+3/7f/t/+3/
7f/u/+7/7P/s/+z/7P/s/+3/7f/s/+z/7P/r/+v/7P/s/+v/6//r/+v/6//r/+r/6v/q
/+r/6v/q/+n/6f/p/+n/6f/p/+n/6P/o/+j/6P/o/+j/6P/p/+n/6v/q/+r/6v/s/+z/
7f/t/+3/7//w//H/8v/z//T/9f/2//j/+P/6//z//v8AAAIABAAGAAoACgALAAwACgAK
AAsACwAJAAgACAAHAAgABwAGAAUAAgABAAAA//8AAP///v/9//z/+//7//r/+f/5//j/
+P/4//j/9//2//j/9//3//f/9f/1//X/9f/0//T/9P/0//T/9P/z//P/8//z//L/8v/0
//T/9P/0//L/8v/y//H/8//z//P/8//z//L/8v/y//L/8v/y//L/8//z//P/9P/y//L/
8v/y//L/8v/y//L/8v/y//L/8v/0//T/9P/0//X/9f/1//X/9f/1//b/9v/1//X/9f/1
//X/9f/2//b/9v/2//b/9v/2//b/9v/2//b/9v/3//f/9//3//f/9//3//f/9//3//n/
+f/5//n/+//7//v/+//7//v//P/8//3//f/9//3//P/+//7//v/+//7/AAAAAAAAAAAA
AAAAAAAAAAAAAAAAAAEAAQAAAAAAAAACAAIAAgACAAIAAQAAAP///v/+//3//f/8//v/
+v/6//v/+//6//r/+v/6//j/9//3//f/+P/4//X/9f/1//X/9//3//f/9v/0//T/9P/0
//T/9P/y//L/8f/w/+7/7P/s/+r/5//j/+P/5P/n/+v/9v/8/wUAGgA0AE4AZwCEAJwA
sADFANYA7AADARsBMwFFAUkBPQEiAfAArQBmAB4A4f/B/6j/jf98/3r/fP+A/4f/jv+V
/5v/nv+e/5//pv+s/7H/t/+7/77/wv/E/8X/yP/M/87/zv/S/9b/2f/d/+H/5f/p/+v/
7f/v/+//7v/u//H/7//v//H/8f/z//P/8//0//T/9P/1//X/9f/1//X/9f/z//P/8//y
//T/9P/0//T/9P/0//T/9P/z//P/8//z//P/8//0//T/9P/0//T/9P/y//P/8//y//L/
8v/x//H/8v/y//H/8f/x//H/8f/x//L/8v/y//L/8v/y//H/8f/x//H/8f/x//H/8P/w
//D/8P/w//D/8P/x//H/8v/y//D/8P/y//L/8//z//P/9f/2//f/+P/5//z//f/+/wAA
AAACAAQABgAKAAwADgAQABIAEgATABQAEgASABMAEwATABIAEgARABAADwAOAA0ADAAL
AAoACQAIAAcABgAFAAIAAQABAAAAAQABAAAAAAD+//7//f/8//z/+//7//v/+//7//v/
+//6//r/+v/6//r/+v/5//n/+f/5//j/+P/4//j/+P/4//j/+P/4//f/9//3//f/9//5
//j/+P/4//j/+P/4//j/9f/1//X/9v/2//b/9v/2//b/9v/2//b/+P/4//j/+P/4//j/
+P/4//n/+f/5//n/9//3//j/+P/3//f/9//3//n/+f/6//r/+v/6//r/+v/6//r/+v/6
//r/+v/7//v/+f/5//n/+f/7//v/+//7//v/+//7//v/+f/5//n/+f/5//n/+v/6//v/
+//7//v//v/+//7//v/+////////////////////AAAAAAAAAAAAAAAAAgACAAIAAgAC
AAIAAgACAAQABAAEAAUAAwACAAIAAgAEAAQABAAEAAQAAwACAAEAAAAAAP/////+//3/
/P/8//v/+//6//r/+v/6//j/9//3//f/+P/4//f/9//3//f/9//3//f/9v/2//b/9v/2
//j/9v/2//T/9f/0//L/8P/u/+z/6//p/+n/6v/r//H/+P8AAAkAGgA0AEwAZQCAAJoA
sADDANYA7AABARkBLwFBAUcBPwEoAfwAvQB2ACwA6f/B/6j/i/96/3b/ev9+/4X/jP+R
/5f/nP+e/5//pP+q/7H/uf+9/77/wP/E/8f/yP/I/8r/zv/S/9b/2f/d/+H/5//r/+3/
7//x//H/8P/w//P/8f/x//P/8//z//P/8//0//T/9P/1//X/9f/1//X/9f/1//X/9f/0
//T/9P/0//T/9P/0//T/9P/1//X/9f/1//X/9f/2//b/9v/2//b/9v/0//X/9f/0//b/
9v/1//X/9v/2//X/9f/1//X/9f/1//L/8v/y//L/8v/y//H/8f/x//H/8f/x//H/8P/w
//D/8P/w//D/8P/x//H/8v/y//L/8v/0//T/9//3//f/+f/4//n/+v/7//z//f/+/wAA
AgAEAAYACAAKAAwADgAQABQAFAAVABYAFgAWABcAFwATABIAEgARABAADwAOAA0ADAAL
AAoACQAIAAcABgAFAAQAAwADAAIAAQABAAAAAAAAAAAA///+//7//f/9//3//f/9//3/
/f/8//z//P/8//r/+v/5//n/+//7//r/+v/4//j/+P/4//r/+v/6//n/9//3//f/9//5
//j/+P/4//j/+P/4//j/9f/1//X/9v/2//b/9v/2//b/9v/2//b/9v/2//b/9v/2//b/
9v/2//f/9//3//f/9//3//j/+P/3//f/9//3//X/9f/2//b/+P/4//j/+P/2//b/9v/2
//b/9v/3//f/9//3//f/9//3//f/9//3//f/9//3//f/9//3//f/9//5//n/+v/6//v/
+//7//v//P/8//z//P/6//v/+//7//v//P/+//7//v/+/wAAAAAAAAAA/v/+//7//v8A
AAAAAAABAAEAAAAAAAAAAgACAAIAAgACAAEAAAD///7//v/9//3//P/7//r/+v/3//f/
9v/2//j/+P/2//X/9f/1//b/9v/z//P/8//z//P/8//z//L/8v/y//L/8v/y//T/8v/y
//H/8P/s/+z/6v/o/+X/4//j/+b/5//t//T//v8JABoANABMAGcAggCcALIAxQDYAO4A
BwEfATUBRwFLAT8BJgH4ALUAbAAgAOH/u/+i/4f/dv90/3b/ev+B/4j/j/+V/5j/mv+d
/6L/qP+v/7X/uf+8/77/wv/D/8T/xv/I/8r/zv/S/9X/2f/d/+H/5//p/+v/6//r/+z/
7v/v/+3/7f/v/+//8f/x//H/8v/y//L/8//z//H/8f/x//H/8f/x//H/8P/w//D/8P/w
/+7/7v/u/+7/7//v/+//7//v/+//8P/w/+7/7v/u/+7/7v/v/+//7v/u/+7/7f/t/+7/
7v/t/+3/7f/t/+3/7f/s/+z/7P/s/+z/7P/r/+v/6//r/+v/6//r/+r/6v/q/+r/6v/q
/+r/6//r/+z/7P/q/+r/7P/s/+3/7f/t/+//8P/x//L/8//0//X/9v/4//r//P/+/wAA
AgAEAAYACAAKAAoACwAMAAwADAANAA0ADQAMAAwACwAIAAcABgAFAAYABQAEAAMAAAD/
//7//f/8//v/+//6//n/+f/4//j/+P/4//f/9v/4//f/9//3//X/9f/1//X/9v/2//b/
9v/0//T/8//z//P/8//y//L/8v/y//L/8v/w//D/8P/v//H/8f/x//H/7//u/+7/7v/w
//D/8P/w/+//7//v//D/7v/u/+7/7v/w//D/8P/w/+7/7v/u/+7/8P/w//D/8P/v/+//
7//v//H/8f/y//L/8f/x//H/8f/x//H/8v/y//L/8v/y//L/8v/y//L/8v/y//L/8//z
//P/8//z//P/8f/x//H/8f/x//H/8f/x//H/8f/x//H/8f/x//L/8v/z//P/8//z//b/
9v/2//b/9v/3//f/9//3//f/9//3//j/+P/4//j/+P/4//r/+v/6//r/+v/6//r/+v/8
//z//P/9//3//P/8//z/AAAAAAAAAAD+//3//P/7//r/+v/5//n/+P/3//b/9v/1//X/
9P/0//T/9P/y//H/8f/x//L/8v/x//H/8f/x//P/8//z//L/8v/y//L/8v/y//L/8P/w
/+//7v/s/+r/5v/k/+H/3//f/+L/5//v//j//v8NACYAQgBaAHUAkACoALwAzwDkAPoA
EwErAUEBSwFFATMBCgHOAIcAPAD4/8v/s/+Y/3//ev98/4D/hP+L/5L/l/+d/57/nv+h
/6j/sP+1/7n/vf/A/8L/xP/H/8b/yP/M/87/0v/W/9n/2//f/+X/6f/r/+3/7f/v//D/
8P/x/+//7//x//H/8f/x//H/8v/w//D/8f/x//P/8//z//P/8//z//P/8v/y//L/8v/y
//L/8v/y//L/8//z//P/8//x//H/8v/y//L/8v/y//L/8v/z//P/8v/y//L/8f/x//L/
8v/x//H/8f/x//H/8f/w//D/8P/w//D/8P/v/+//7//v/+//7//v/+7/7v/u//D/8P/w
//D/8f/x//L/8v/w//D/8v/y//X/9f/1//f/9v/3//j/+f/8//3//v8AAAIABAAGAAgA
CgAMAA4AEAASABIAEwAUABQAFAAVABUAEwASABIAEQAQAA8ADgANAAwACwAKAAkACgAJ
AAgABwAEAAMAAwACAAEAAQAAAAAAAAAAAP///v/+//3//f/9//3//f/9//3//P/8//z/
/P/+//7//f/9//v/+//6//r/+v/6//r/+v/8//z//P/7//n/+f/5//n/+//6//r/+v/4
//j/+P/4//n/+f/5//r/+v/6//r/+v/6//r/+v/6//r/+v/6//r/+v/6//r/+v/5//n/
+f/5//v/+//8//z/+//7//v/+//7//v//P/8//z//P/8//z//v/+//7//v/9//z//P/7
//v/+//7//v//f/9//3//f/9//3//f/9//3//f/9//3/+//7//z//P/9//3//f/9/wAA
AAAAAAAAAgADAAMAAwADAAMAAwADAAIABAAEAAIAAgACAAIABAAEAAQABAAGAAYABgAG
AAYABgAGAAcABwAGAAYABgAIAAgACAAIAAgABwAGAAUAAgACAAEAAQAAAP///v/+////
///+//7//v/+//z/+//5//n/+v/6//v/+//7//v/+f/5//n/+P/4//j/+P/4//j/+v/6
//j/+f/4//T/8v/w/+7/6//n/+f/6v/r//H/+v8EAA0AHAA2AFAAZwCCAJwAtADJANoA
7gAFAR0BNQFFAU0BRwEwAQQBxQB8ADAA7f/F/6z/kf9+/3j/fP+A/4f/jP+R/5f/nv+e
/5//pv+s/7P/uf+9/77/wv/E/8f/yv/M/87/0P/S/9b/2f/f/+P/5f/p/+3/7//x//H/
8P/y//P/8//z//X/9f/1//X/9f/2//T/9P/1//X/9f/1//X/9f/3//f/9//2//b/9v/2
//b/9v/2//b/9v/z//P/8//z//P/8//0//T/9P/0//T/9P/y//P/8//y//T/9P/z//P/
9P/0//P/8//z//P/8//z//L/8v/y//L/8v/y//H/8f/v/+//7//v/+//7v/u/+7/7v/u
/+7/7v/v/+//8P/w//D/8P/y//L/8//z//P/9f/2//f/+P/5//r/+//8//7/AAACAAQA
BgAIAAoADAAOABAAEAARABIAEgASABMAEwATABIAEgARABAADwAOAA0ADAALAAoACQAI
AAcABgAFAAYABQAFAAQAAQABAAAAAAAAAAAA///+//7//f/9//3//f/9//3//f/6//r/
+v/6//r/+v/5//n/+//7//r/+v/6//r/+v/6//r/+v/6//n/9//3//f/9//5//j/+P/4
//r/+v/6//r/9//3//f/+P/2//b/9v/2//b/9v/2//b/+P/4//j/+P/4//j/+P/4//n/
+f/5//n/+f/5//r/+v/5//n/+f/5//f/9//4//j/+v/6//r/+v/6//r/+v/6//r/+v/7
//v/+//7//v/+//7//v/+//7//n/+f/5//n/+f/5//n/+f/5//n/+v/6//n/+f/5//n/
+v/6//r/+v/4//n/+f/5//v/+//7//v//v/+//7//v/8//3//f/9//3//f/+//7//v/+
//7//v/+/wAAAAAAAAAAAgACAAIAAgACAAIAAgADAAEAAAAAAAAAAgACAAIAAgACAAEA
AAD///7//v/9//3/+v/5//j/+P/5//n/+P/4//j/+P/2//X/9f/1//b/9v/z//P/8//z
//P/8//z//L/9P/0//T/9P/0//b/9v/0//H/7v/u/+z/6v/o/+X/4f/h/+L/5//t//b/
/v8HABgAMgBMAGMAfgCaALAAwQDUAOgA/wAXAS0BPwFDATkBIgH4ALcAcAAkAN//t/+e
/4H/bv9q/27/dP97/4L/if+N/5L/lv+Z/5z/ov+p/6//tf+4/7r/uv+9/8D/wv/E/8j/
yv/O/9H/1f/b/93/4f/j/+X/5f/n/+j/6P/p/+v/6//t/+3/7f/t/+3/7v/u/+7/7//v
/+3/7f/t/+3/7f/t/+3/7P/s/+z/7P/s/+z/7P/s/+z/6//r/+v/6//r/+v/7P/s/+7/
7P/s/w==
         </WaveFormData>
      </LeadData>
   </Waveform>
</RestingECG>
