# Supplementary material for: Detection of Left Atrial Enlargement Using a Convolutional Neural Network-Enabled Electrocardiogram
Source: Front Cardiovasc Med. 2020 Dec 17;7:609976. doi: 10.3389/fcvm.2020.609976 (PMC7773668; doi:10.3389/fcvm.2020.609976)
Supplement: Supplementary file 1 [file Data_Sheet_1.ZIP › hyp/1802016288_9670_00000007.XML]

<?xml version="1.0" encoding="Windows-1252"?>
<!DOCTYPE RestingECG SYSTEM "restecg.dtd">
<RestingECG>
   <PatientDemographics>
      <PatientID>1802016288</PatientID>
      <PatientAge>68</PatientAge>
      <AgeUnits>Years</AgeUnits>
      <Gender>Male</Gender>
      <PatientLastName>huangkun</PatientLastName>
   </PatientDemographics>
   <TestDemographics>
      <DataType>Resting</DataType>
      <Site>1</Site>
      <AcquisitionDevice>MAC55</AcquisitionDevice>
      <Status>Unconfirmed</Status>
      <Priority>Normal</Priority>
      <AcquisitionTime>08:41:37</AcquisitionTime>
      <AcquisitionDate>08-25-2015</AcquisitionDate>
      <CartNumber>1</CartNumber>
      <AcquisitionSoftwareVersion>009C</AcquisitionSoftwareVersion>
      <XMLSourceVersion>MAC5000 v1.0</XMLSourceVersion>
   </TestDemographics>
   <RestingECGMeasurements>
      <VentricularRate>64</VentricularRate>
      <AtrialRate>64</AtrialRate>
      <PRInterval>192</PRInterval>
      <QRSDuration>102</QRSDuration>
      <QTInterval>416</QTInterval>
      <QTCorrected>429</QTCorrected>
      <PAxis>50</PAxis>
      <RAxis>14</RAxis>
      <TAxis>1</TAxis>
      <QRSCount>11</QRSCount>
      <QOnset>217</QOnset>
      <QOffset>268</QOffset>
      <POnset>121</POnset>
      <POffset>165</POffset>
      <TOffset>425</TOffset>
      <ECGSampleBase>500</ECGSampleBase>
      <ECGSampleExponent>0</ECGSampleExponent>
   </RestingECGMeasurements>
   <Diagnosis>
      <Modality>Resting</Modality>
         <StatementCount>3</StatementCount>
         <LabelText>12SL ��ϳ���</LabelText>
      <DiagnosisStatement>
         <StmtFlag>ENDSLINE</StmtFlag>
         <StmtText>�������</StmtText>
      </DiagnosisStatement>
      <DiagnosisStatement>
         <StmtFlag>ENDSLINE</StmtFlag>
         <StmtText>�����ҷʴ�ĵ�ѹ��׼</StmtText>
      </DiagnosisStatement>
      <DiagnosisStatement>
         <StmtFlag>ENDSLINE</StmtFlag>
         <StmtText>�쳣 ECG</StmtText>
      </DiagnosisStatement>
   </Diagnosis>
   <Waveform>
      <WaveformType>Rhythm</WaveformType>
      <WaveformStartTime>0</WaveformStartTime>
      <NumberofLeads>8</NumberofLeads>
      <SampleType>CONTINUOUS_SAMPLES</SampleType>
      <SampleBase>500</SampleBase>
      <SampleExponent>0</SampleExponent>
      <HighPassFilter>16</HighPassFilter>
      <LowPassFilter>150</LowPassFilter>
      <ACFilter>NONE</ACFilter>
      <LeadData>
         <LeadByteCountTotal>10000</LeadByteCountTotal>
         <LeadTimeOffset>0</LeadTimeOffset>
         <LeadSampleCountTotal>5000</LeadSampleCountTotal>
         <LeadAmplitudeUnitsPerBit>4.88</LeadAmplitudeUnitsPerBit>
         <LeadAmplitudeUnits>��V</LeadAmplitudeUnits>
         <LeadHighLimit>2147483647</LeadHighLimit>
         <LeadLowLimit>268435456</LeadLowLimit>
         <LeadID>I</LeadID>
         <LeadOffsetFirstSample>0</LeadOffsetFirstSample>
         <FirstSampleBaseline>0</FirstSampleBaseline>
         <LeadSampleSize>2</LeadSampleSize>
         <LeadOff>FALSE</LeadOff>
         <BaselineSway>FALSE</BaselineSway>
         <ExcessiveACNoise>FALSE</ExcessiveACNoise>
         <MuscleNoise>FALSE</MuscleNoise>
         <LeadDataCRC32>2676087864</LeadDataCRC32>
         <WaveFormData>
7v/u/+7/7f/u/+7/7//v/+3/7P/s/+z/6v/q/+v/6//t/+3/7v/u/+//7f/p/+v/7f/v
//T/+f/1//H/9/8DAAoAEAAcACcANABBAFIAYgB2AJEApAC0AMMA0gDXANMAyQCzAJYA
gwBlADgAHwAQAP//9v/+/wcABQD5//L/+v/8//X/9v/4//b/9f/y//L/8f/z//X/8P/t
/+z/7f/v/+//7//w//L/8P/w//H/7//u/+3/7f/u/+//7//v//L/8//z//H/7//x//H/
8P/y//L/8v/z//P/8v/y//P/9P/0//T/9P/2//b/9v/1//T/9P/0//P/9f/3//f/9//5
//n/+f/5//n/+f/5//j/+v/7//v//P/8//7///////z//P/9//7/AgADAAMAAwAFAAYA
BgAGAAkACgAKAAwADwAQABEAEgATABQAFAAVABUAFgAWABYAFQAVABUAFwAaABsAGwAb
ABwAHAAbABgAGgAaABoAGwAbABsAGwAbABkAFgAUABQAEwARAA8ADQAKAAgABwAEAAEA
AAAAAP///v/9//r/+f/2//T/8//x//L/8f/w//H/7//v/+//7v/t/+7/8f/y/+3/7P/s
/+z/6v/o/+j/6P/n/+f/5v/l/+f/5//n/+j/6f/q/+v/7P/r/+v/7f/t/+n/5//n/+b/
6f/p/+j/6f/o/+v/6f/o/+j/6P/q/+r/6P/o/+n/6f/s/+z/7P/s/+v/6//r/+n/7v/v
//D/8f/y//L/8v/y//D/8f/x/+//8P/y//P/8v/x//P/8//z/+7/7v/x//H/8v/y//L/
8v/w//D/7//v//H/8f/v/+//7f/t/+3/7//v/+//7//v/+//7//u/+7/7v/u/+7/7v/s
/+z/7P/s/+3/7v/u/+//7f/w/+7/7f/v//H/8f/v/+3/7f/t/+3/7//v/+7/7v/w//H/
8f/v/+3/7//x/+//8f/x//D/8P/x//H/8f/x//P/8v/y//T/8P/w//D/8P/w/+//7f/s
/+//8P/x//P/8v/x//D/8P/w/+//7//v//D/8f/y//P/8//0//T/8//1//T/9v/8//r/
+v/6//r//P/8//z//P/7//r/+f/5//v//f///wIA/v/8//r/+f/7//v/+//9//3//f/9
//7/AAAAAAIA/v/9/wEAAQABAAMAAwABAAMAAgAAAP//+//4//L/8f/x//P/8f/x//H/
8f/x//D/8P/w//D/7v/u//H/8f/w//D/7//u/+z/6v/r/+3/7v/v/+7/7v/u/+7/7v/v
/+//7//u/+7/7f/r/+3/7f/r/+//8//y//X/9//1//f//f8GAAwAFAAfACwAOQBEAFgA
cACHAJ4AuADNANoA5wDxAOcA2QDIAK0AhwBkAEUAJgARAAYABAADAAMAAQD8//r//v/7
//b/9v/4//X/9P/0/+//7//x//H/7//v//H/8P/v/+7/7v/w/+7/7v/v//H/8P/v/+//
7v/v/+//7//w//H/8f/v/+//8f/x//D/7v/u/+7/7//x//D/8P/x//D/8P/w//D/8f/y
//P/8//y//L/8v/x//H/8//z//P/9f/1//X/9f/2//X/9P/y//P/9f/2//j/9v/4//n/
+f/4//j/+f/6////AQACAAMABAAEAAMAAgAEAAQAAwAEAAcACAAJAAoADQAOAA4ADwAR
ABIAEgASABMAEwATABUAFgAXABcAFwAXABgAGAAWABcAGAAZABsAGQAZABkAGQAaABgA
FwAYABYAEwAQAA0ADgAMAAsACAAFAAQABAADAAQAAwAAAP///f/8//z/+//5//f/9f/1
//b/9//4//j/9P/y//L/8P/v//D/8v/0//T/8v/y//L/9P/1//X/9f/z//P/8//0//L/
8v/y//L/8v/z//b/9//0//P/9P/0//b/9f/z//P/9P/3//X/9P/0//T/9v/2//b/9v/3
//f/9//2//X/9P/2//f/+P/3//f/9//3//f/9v/2//b/9v/5//v//P/7//j/+P/3//T/
9P/3//j/+f/2//b/+f/5//j/+P/4//j/9v/2//X/9f/5//n/9//3//n/+f/5//v/+P/3
//b/9f/4//n/+f/6//n/+P/3//b/9P/0//T/9P/2//b/9f/1//T/9v/z//H/8v/1//b/
9f/3//f/9//3//X/9f/0//T/9P/1//X/8//x//P/9f/z//X/9f/0//T/9//3//f/9//1
//T/9P/2//T/9P/0//T/8//z//L/8v/0//T/9P/1//X/9f/1//b/9f/z//L/8f/z//P/
8//z//L/9P/1//X/9//4//b/+P/4//j/+P/4//n/+v/7//z//v/+//7//v/8//z//P/8
//7///////////8AAAAAAAD//////v/9//7/AQACAAMAAgACAAEAAAAAAPz/+f/9//7/
//8AAAEA//8BAAEAAAD///v/9//w/+7/7f/s/+n/6v/r/+7/7//t/+z/6//q/+r/6v/r
/+v/6f/o/+f/5v/m/+b/5//p/+n/6f/o/+j/6P/o/+j/6f/p/+n/6f/q/+r/6f/p/+n/
6f/p/+f/6v/v/+3/7//5////BgASABoAJQA0AEMAVgBwAIYAmQCwAMoA3QDsAPkA9wDh
AMsAuAChAIEAVAApABAAAwD6//r/AQABAP3/+v/6//b/8f/y//L/8P/t/+7/9P/3//X/
8//v/+3/7f/v/+//7//v//D/8P/u/+7/7//u/+z/6v/p/+v/7f/u/+//7v/v/+//7f/t
/+//7//u//D/8P/w//H/7//u/+7/7//x//L/8//0//H/8P/v/+3/7v/w//L/8//x//P/
8//z//X/9f/1//X/9//3//f/9v/1//X/9P/0//b/+v/9/////P/8//3//v/+////////
/wEAAgACAAIABQAGAAYACAALAAwADQAOAA4ADgANAA0AEAASABMAFAATABMAEwAVABgA
GQAZABkAGQAaABoAGAAaABoAGgAbABoAGQAYABcAGQAWABQAFAATABEADwANAAwACgAJ
AAYAAwACAAIAAQAAAP///P/7//v/+v/6//n/9//1//P/8//1//X/9f/0//D/8P/y//L/
7v/u/+//8P/z//L/8//0//T/8//x/+//7//v/+//8P/y//L/8v/y/+//7//x//H/8P/x
//T/9v/1//P/8P/v//L/9f/z//L/8P/w//L/8v/y//L/8//z//L/8v/y//L/8f/x//H/
7//y//P/9P/1//j/+P/4//j/9//3//b/8//1//b/9v/0//P/9f/1//X/8//0//j/+f/2
//b/9v/2//b/9v/1//X/9//3//X/9f/y//H/8P/x//L/8//0//X/8//z//L/8v/y//L/
8v/y//T/9P/0//T/8v/y//H/8f/x//T/8v/x//H/8//z//H/8f/x//H/8f/y//P/8//0
//H/8f/w/+3/7//x//P/8f/x//H/8P/w//P/8//z//P/8//y//L/9P/v/+7/7f/s/+//
7//u/+7/8P/w//D/8f/v/+//7//w//H/8f/y//P/8v/x//D/7//y//T/9f/1//X/9v/2
//j/9//2//X/9P/2//j/+v/8//r/+P/2//T/9f/2//j/+f/6//v//f/+//3//P/8//v/
/f/9///////9//3//v/+/wAAAgD+//v//v/9//z/+//8//v//v////z//P/5//b/8P/v
/+//7//v/+//7//x/+//7v/u/+7/7v/s/+z/7f/v/+7/7v/u/+z/6//q/+r/6//r/+v/
6v/r/+z/7f/u/+7/7f/s/+v/7v/u/+3/7f/t//P/7//r/+7/8//1//n/+////wgAEAAa
ACkAOABLAF4AbACCAKEAvgDQAN8A9gD7APMA4wDTALoAmQBvAEYAJwASAAUAAAAEAAcA
AwD9//r/+v/6//X/8P/y//T/9f/0//L/7//r/+v/7P/r/+z/7//v/+//7//w/+7/7P/s
/+3/7//w//H/8//w/+//7f/r/+3/7//w/+//7f/v/+//7v/w//D/8P/x/+//7v/u/+//
8P/w//D/8P/y//L/8v/x/+//8P/x//H/8//1//X/9f/z//P/8//z//X/9f/1//T/9v/3
//f/+P/2//j/+f/5//r/+v/7//z//P/9//3//f/9//7//v/+/wEAAgACAAQABwAIAAkA
CgAKAAoACQAJAA0AEAASABQAEwATABMAFQAUABUAFQAVABcAGAAYABYAFAAUABQAFQAX
ABcAFwAXABcAFAASABIAEQAPAA0ACwAMAAoACQAGAAIAAAD///3//v/9//r/+f/5//j/
+P/3//X/8//x//H/8f/x//H/8P/w//D/8v/y/+7/7v/v//D/8v/w//D/8P/v/+//7v/t
/+//7//v//D/8v/y//L/8v/v/+//8f/x/+//7//x//L/8P/v/+3/7f/v//P/8v/y//D/
8P/y//L/8//0//b/9//3//b/9f/0//X/9f/1//P/8//z//P/8//2//b/9v/2//j/+f/5
//f/9//4//j/9v/0//f/+P/5//b/9v/5//n/+P/4//j/+P/3//b/9P/z//j/+f/4//n/
9//3//f/+f/5//n/+f/5//j/9//1//T/9f/2//f/+P/3//b/9f/0//X/9v/2//f/9f/4
//b/9f/z//X/9f/z//T/9f/2//f/9f/1//T/9P/0//X/9f/z//X/9//5//f/9//3//b/
9v/1//X/9f/1//P/8v/y//T/8//0//X/9v/1//X/9P/0//L/8v/y//P/9f/1//X/9v/3
//f/+P/5//n/+f/5//n/+v/8//3//f/9//7//v/+//7//v/+//7//v/+/////f/9//3/
/v8AAAAAAAABAAEAAQABAAMABQAFAAUABgAEAAQABgACAP3/AQABAAEAAwADAAEAAwAB
AAAAAAD9//z/9v/1//X/9f/z//P/8//1//X/9P/0//T/9P/y//L/8f/x//D/8P/y//L/
8f/w//D/8f/x//H/8P/w//D/8P/w//H/8f/x/+//8P/w/+//8f/3//X/8//1//r/9f/z
//X//f8LABQAFgAeAC0AOABDAFgAbgCEAJkArAC6AMkA2ADbANkAywCvAJIAewBdADoA
HQAMAP3//P8EAAcAAwABAAIA/v/6//v/+P/2//b/8//y/+7/8f/3//f/9P/x//D/8f/x
//H/8f/y//T/8v/y//P/8//y//H/8f/y//P/8//z//T/9f/1//P/8v/z//L/8P/x//L/
8//1//L/8P/v/+//8//0//X/9v/0//T/9P/z//X/9v/3//f/+f/7//v/+//6//n/+P/3
//r/+//8//z/+f/5//j/+P/5//z//v////7//v///wAAAAABAAEAAQAFAAYABgAGAAkA
CgAKAAwADAAMAAwADAAPABAAEAARABEAEgASABIAFgAXABgAGwAZABkAGAAXABkAGgAa
ABgAGAAYABgAGQAZABkAGQAZABsAGAAWABYAEwARAA8ADQAMAAoACQAGAAUABAAEAAMA
AAD///z/+//8//z//f/9//v/+f/3//f/9f/1//X/9P/z//T/9//4//b/9v/3//j/+v/4
//j/+P/3//X/8v/v//L/8//0//b/9v/2//b/9v/z//P/9f/1//T/9f/4//r/9//1//L/
8f/y//X/8//y//T/9P/2//b/9v/2//f/9//2//b/9v/2//j/+f/6//n/+v/5//j/9//4
//j/+P/4//j/+f/5//f/9//4//j/9v/2//n/+v/7//f/9v/4//f/+P/4//j/+P/4//j/
9//3//n/+f/3//f/9//3//f/+f/2//X/9P/z//b/9//3//j/9v/2//b/9v/2//b/9v/2
//b/9v/1//X/9f/4//b/9f/3//n/+f/3//b/9f/0//P/8//z//L/8v/0//X/9f/z//H/
8//1//P/9P/1//X/9v/1//X/9f/1//X/9P/0//b/9v/2//b/9v/2//X/8//y//T/9P/0
//X/9f/1//X/9v/2//X/9f/1//f/9//3//f/+v/8//3//f///wAA/v/+//7//v/8//z/
/P/9//v/+//7//z//f/+////AQD///////8BAAEAAQABAAIAAQAAAAEA/P/8/wEAAgAD
AAEAAQD//wEAAwACAAIA///6//T/8//z//H/7//v/+//8v/z//P/9P/y//L/8P/w//P/
8//y//L/8v/y//H/8P/u/+//7//v//D/8P/w//D/7v/v/+//7//x//L/8v/x/+//6//v
//H/6//u//v//f/5//v/BQAOABIAGAAhADIARwBYAGQAegCRAJ4AsADNAN4A4QDdANMA
xQCyAJUAeQBWADEAGAAJAAQABgALAAcA/f/6//7/+v/1//j/+P/2//f/+P/4//X/9f/z
//H/7//v//H/8//z//P/9P/z//D/7//v//H/8P/v/+//7v/v/+//7//y//P/8//x//H/
8//z//L/8v/y//L/8//y//D/7//v//L/8v/y//L/8v/y//L/8f/y//T/9v/3//X/9//3
//f/9f/1//X/9f/3//f/9//2//j/+f/5//r/+f/6//r/+f/4//j/+f/6//r/+//7//v/
AAACAAMABAAHAAgACAAKAAkACgALAAwACwAMAAwADQAPABAAEAAQABIAEwAUABcAFgAX
ABcAFwAZABoAGgAYABoAGgAaABsAGQAZABkAGQAbABgAFgAWABUAEwARAA8ADgAMAAsA
CAAEAAIAAQD//wAA///8//v/+//6//r/+f/5//f/9f/1//f/9//3//b/9P/0//b/9v/2
//b/9//4//X/8v/x//D/8v/z//P/8//z//P/8//0//L/8v/y//L/8//z//X/9f/x//H/
8//0//b/9f/z//P/8//1//L/8P/x//L/9f/2//L/8v/z//P/9v/2//b/9v/2//X/9P/x
//X/9f/1//X/9v/2//b/9v/4//n/+f/3//b/9v/1//L/8P/z//T/9f/0//T/9//3//T/
9P/0//T/9P/0//P/8//1//X/8//z//X/9f/1//f/9P/z//L/8f/z//P/8v/y//T/9P/0
//T/9P/0//T/9P/0//T/8//z//L/9P/x/+//8f/z//P/8f/z//P/8//z//P/8//y//L/
8v/z//P/8f/v//H/8//x//H/8f/w//D/8f/x//H/8f/v/+7/7v/w/+//8P/x//L/8//z
//L/8v/x//D/7//v//D/8f/y//T/8v/x//H/8f/x//H/8f/x//T/9v/3//f/8f/0//T/
9P/2//j/+v/8//n/+P/3//b/9//4//n/+v/4//n/+f/5//v//P/8//z//v/////////+
/////v/9////AAAAAAAABAAAAP3/AQD///////////3///////7/AAD9//r/9P/x//H/
8f/v/+//7//x//H/8P/w//D/8P/u/+7/7//v/+7/7v/u/+7/7//u/+7/7//v/+//7v/u
/+7/7v/u/+//7f/t/+3/7v/u/+3/7f/t/+n/7//x//T/9//3//X/+f8BAAoACgASACUA
MAA1AEoAZAB4AI8ApAC2AM8A6AD3APUA6QDZAMYAsQCRAGoAQQAkAA0ABAAGAAcABwAF
AP7/+P/8//v/+P/6//r/8f/u//T/8f/p/+3/7f/t/+//8//y//H/8P/w//D/7v/u/+//
7//u/+3/7f/u/+//7//v//D/8f/x/+//7//x//H/8P/w//D/8P/x/+//7v/u/+//8P/w
//D/8P/x//L/8//z//H/8v/z//P/8f/z//P/8//1//X/9f/1//f/9//3//b/9//5//r/
/P/7//z//P/7//r/+v/7//z/AAABAAEAAQABAAIAAgACAAcACAAIAAoACQAKAAsADAAP
ABAAEAARABMAFAAUABQAEwATABMAFQAXABkAGgAbABsAHAAcABoAHAAcABwAHQAfAB8A
HwAfAB0AGgAYABgAFwAVABMAEQAQAA4ADQAKAAcABgAGAAUABgAFAAIAAQD///z/+v/3
//n/+f/5//v/+f/5//n/+P/0//T/9v/2//T/9P/1//b/9P/y//L/8v/0//X/9f/1//f/
9//3//j/9//2//X/9P/z//P/9f/1//P/8//1//b/+P/3//X/9f/0//f/9f/0//X/9v/5
//r/9v/2//f/9//2//b/9v/2//j/+f/6//n/+v/5//j/9//4//j/+P/4//b/9//3//X/
9//4//j/9v/1//n/+//9//f/9v/4//f/9//4//n/+v/4//j/9//3//v/+//5//n/9//3
//f/+f/1//X/9f/1//X/9f/0//T/9v/2//b/9v/0//T/9P/0//b/9v/1//X/9//6//j/
9//2//f/9v/z//X/9f/1//X/9f/1//T/9P/0//X/9f/z//H/8//1//P/9f/1//T/9P/1
//X/9f/1//P/8v/y//T/9P/0//T/9P/z//P/8v/y//T/9P/0//X/9f/1//X/9v/2//X/
9f/1//L/8f/w/+//8f/0//b/9//5//j/+v/2//j/+P/4//j/+v/6//r/+v/9//7///8A
AP7//v/+//7//P/9//3//f///wAAAAAAAP/////+//3//v8BAAIAAwABAAIAAgACAAIA
/v/7////AQABAAEAAQD9///////+//7/+//4//L/8f/x//H/7//v/+//8f/x//H/8v/z
//T/7//u/+7/7f/t/+7/7//w/+3/7P/s/+3/7//v/+7/7v/t/+z/6//r/+z/7f/u//D/
7v/t/+3/7f/t/+v/8f/0//P/8f/3//v/BQAQABQAFgAjADQARQBSAGgAiACjALIAyADh
APYA+wDzAOMA0wDAAKEAdwBSADEAFAABAP7/BgAHAAcABQD+//b/9v/5//T/9P/2//X/
8v/y//X/9f/z/+7/6//q/+v/7P/t/+7/8P/u/+z/7P/t/+3/7P/r/+v/7v/v/+//7//u
/+//7//t/+//8f/x//D/8P/w//D/8f/z//L/8v/z//H/8P/v/+7/7v/u/+7/7f/v//D/
8f/x//H/8//z//P/8//z//P/8//2//f/+P/4//X/9f/0//T/9//6//z//f/6//r/+//8
//7/////////AgAEAAUABgAGAAYABQAGAAgACgAMAA4ADQAOAA4ADwASABQAFQAWABUA
FQAVABcAFgAXABcAFwAcAB4AHwAeABwAHAAcAB0AHAAbABoAGQAcABoAGQAaABgAFQAS
AA8ADgAMAAsACAAFAAQABAADAAIAAQD+//3//f/8//z/+//5//f/9f/1//X/9f/1//T/
8v/y//T/9P/y//L/8//0//X/9P/1//b/9v/1//P/8f/z//P/8//0//T/9P/0//T/8v/x
//L/8f/w//H/9P/2//T/8//x//H/9P/3//X/9P/0//T/9v/2//L/8v/z//P/9f/2//f/
+P/4//f/9v/z//f/9//3//f/9//2//X/9P/1//f/+P/3//b/9v/1//L/8v/1//b/9//2
//b/+f/5//b/9v/2//b/9//4//j/+f/4//f/9P/z//X/9f/1//f/9f/1//X/9f/z//P/
8v/y//L/8v/y//L/9P/0//T/9P/y//L/8f/x//L/9v/1//X/8//1//X/8//z//P/8//z
//T/9f/1//b/9f/1//T/8f/y//X/+P/3//b/9f/z//L/8f/x//H/8f/0//T/9f/4//T/
8v/w/+7/8P/x//H/8v/y//L/8v/z//X/9f/1//b/9P/z//P/8//z//P/8//z//T/9v/3
//f/8//y//T/9P/3//j/+f/6//r/+v/6//r/+//8//3//v/8//z//P/8//7//v//////
/v/9//3//P/9//7/AAABAAEAAQADAAMAAgABAAEAAAACAAQAAAD9/wMAAwADAAMAAgD/
/wAA///8//z/+f/2//L/8f/x//H/8P/x//L/9f/0//L/8f/w//H/8P/x//P/8f/w//D/
8P/x//H/8f/y//L/8f/w/+7/7v/u/+7/7v/t/+3/7f/t/+//8P/w//H/8f/v//H/9f/2
//X/9//3//v/AwAKABIAHAAnADYASQBSAGIAgACXAKoAwgDbAOgA5wDjAN8A0QC0AJUA
eQBYADEAFgAHAPr/9v8DAAkAAwD+/wAA/v/7//b/9v/6//f/8P/w//X/8//x//H/8f/z
//f/9P/z//L/8v/y//D/8P/x//P/8v/x//H/8v/z//P/8//0//X/9f/z//H/8//z//L/
8v/y//L/8//1//T/9P/1//b/9v/2//b/9P/0//T/8//0//b/+P/5//n/+//7//v/+v/5
//j/9//7//v/+//6//j/+f/5//r/+//+/wAAAQD+//7///8AAAIAAwADAAMABQAGAAYA
BgAHAAgACAAKAA0ADgAPABAAEwAUABQAFQAWABYAFQAUABMAEwATABUAFwAZABoAGwAd
AB4AHgAcABwAHAAcAB0AHQAdAB0AHQAdABoAGAAYABkAFwAVABMAEQAOAAwACAAGAAYA
BwAHAAUAAwD///3//v/+///////9//v/+f/5//v/+//7//r/+v/6//z//P/5//j/+P/4
//r/+P/4//j/+f/5//j/9//2//X/9P/0//L/8v/y//L/8v/z//b/9//1//X/9//4//j/
9//1//X/+P/7//n/+P/2//b/+P/4//T/9P/1//X/9//4//n/+v/5//n/+f/3//n/+f/5
//n/+v/6//r/+v/4//n/+f/3//r//P/9//z/+P/5//j/9//3//j//P/9//r/+v/6//r/
+v/6//n/+f/5//n/9//3//n/+f/5//v/+P/3//b/9f/4//n/+f/6//j/+P/4//j/+P/4
//j/+P/2//b/9f/1//f/+v/4//f/9//5//n/9//1//X/9f/1//X/9f/0//T/9v/3//f/
9f/1//f/+f/3//X/9f/0//T/8//z//P/8//1//T/9P/2//b/9v/2//b/+f/5//j/+P/3
//b/9f/1//T/8//y//L/9f/1//b/9//5//n/+f/5//z//v///////f/+//7//v/+//7/
/v/+//7////9//3//f/+//7//v/+////AAABAAIABQAFAAUABQAGAAUABAAFAAAA/f8B
AAEAAQADAAMAAQADAAMAAgACAP//+v/0//P/8//1//P/8//z//X/9f/0//T/9P/0//L/
8v/1//X/9P/0//L/8v/x//D/8P/x//H/8f/x//L/8//0//H/8f/w/+//8f/y//L/8f/z
//f/9//z//H/8P/z//n//f8BAAcAEAAWAB4ALQA2ADsASgBgAHQAhwCWAKgAswC8AMUA
yQC7AKEAjAB3AFUAMgAfABQACQACAAIABwAJAPv/9P/6//r/8//2//r/+v/5//j/9v/3
//f/9//z//H/8f/z//X/9f/1//b/9P/y//L/8//z//L/8f/x//L/8//z//P/9P/1//X/
8//1//f/9//2//X/9P/z//P/9f/0//T/9f/4//j/+P/4//f/9v/1//P/9P/2//j/+f/3
//n/+f/5//n/+f/5//n/+f/5//n/+P/5//v//P/+//z//v///////v/+////AAACAAMA
AwADAAUABgAGAAYACQAKAAoADAALAAwADQAOAA0ADgAOAA8AEQASABIAEgATABMAEwAV
ABQAFQAVABUAGQAaABoAGAAXABYAFQAVABYAFwAYABkAGQAWABQAFAATABEADwANAAoA
CAAHAAQAAgACAAMAAwACAAEA/v/9//v/+v/6//n/+v/5//j/+f/3//f/9//2//X/9v/5
//r/9//2//b/9v/0//L/8v/y//T/9f/1//X/9//3//f/+P/4//j/+P/4//X/9f/3//f/
8//z//X/9v/4//f/9f/1//b/+f/3//b/9v/2//j/+P/2//b/9//3//b/9v/2//b/+f/5
//n/9//5//n/+f/5//j/+P/4//j/+v/7//v/+f/7//z//P/6//f/+f/5//n/9//4//z/
/f/6//r/+v/6//j/+P/3//f/+v/7//r/+//5//n/+f/7//v/+//7//v/+f/5//j/+P/4
//j/+P/4//r/+v/6//r/+P/4//f/9//3//r/+P/3//n/+//7//n/9//3//f/9//3//f/
9v/2//b/9//3//X/9v/5//z/+//6//n/9//2//n/+f/5//n/9//2//b/+P/2//b/9v/2
//j/+f/5//r/+P/4//j/+f/5//n/+f/6//j/9//3//f/+f/5//n/+f/8//7///////X/
/P8AAP7/AAAAAAAAAAAAAAAAAAAAAAAAAQABAAEA//8AAAAAAAAAAAEAAQABAAEAAwAD
AAMABAAGAAcACAAJAAQAAAADAAQABQAGAAcAAgADAAIAAAADAAEA///6//f/9//3//X/
9//3//n/+f/2//b/9v/2//b/9v/3//f/+P/4//j/+P/1//T/9P/1//X/9f/0//T/9v/2
//b/9//2//X/9P/0//f/9//4//n/8f/z//f/+P/3//X/+f8DAA0AEgAYACAALwA4ADsA
RABcAHQAhwCYAKwAvQDGAM8A0QDDAK0AngCPAHMATgAxABwAEQAIAAYACwANAAkABAAC
AAQABQD6//j//v8BAAAA/v/9//v/9//3//X/9f/3//n/+f/5//r/+v/4//j/+f/3//b/
9f/1//j/+f/5//n/+P/5//n/9//3//n/+f/4//r/+v/6//v/+f/4//j/+f/8//z//P/8
//r/+v/6//n/+//8//3//f/7//3//f/9//v/+//7//v//v///wAAAAACAAMAAwAEAAIA
BAAFAAUAAgACAAMABAAGAAcABwAHAAkACgAKAAoADwAQABAAEgASABIAEgASABMAFAAU
ABUAFwAYABgAGAAZABkAGQAbABoAGwAbABsAHwAgACAAHgAcABwAHAAdAB8AHwAfAB8A
HQAaABgAGAAYABcAFgAVABQAEgARAA4ADQAMAAwACwAMAAsACAAHAAYABAADAAEAAwAB
AP/////////////+//z//P/+//7/+v/6//v//P/9//z//f/+///////+//3//f/9//3/
/v/8//z//P/8//v/+//9//3/+//7//3//v8AAP///f/9//z////9//z//v/+/wAAAAD9
//z//P/7//7//v/+//7//v/9//z/+f/9//3//f/9////AAABAAIAAAABAAEA///5//j/
AgAEAA==
         </WaveFormData>
      </LeadData>
      <LeadData>
         <LeadByteCountTotal>10000</LeadByteCountTotal>
         <LeadTimeOffset>0</LeadTimeOffset>
         <LeadSampleCountTotal>5000</LeadSampleCountTotal>
         <LeadAmplitudeUnitsPerBit>4.88</LeadAmplitudeUnitsPerBit>
         <LeadAmplitudeUnits>��V</LeadAmplitudeUnits>
         <LeadHighLimit>2147483647</LeadHighLimit>
         <LeadLowLimit>268435456</LeadLowLimit>
         <LeadID>II</LeadID>
         <LeadOffsetFirstSample>0</LeadOffsetFirstSample>
         <FirstSampleBaseline>0</FirstSampleBaseline>
         <LeadSampleSize>2</LeadSampleSize>
         <LeadOff>FALSE</LeadOff>
         <BaselineSway>FALSE</BaselineSway>
         <ExcessiveACNoise>FALSE</ExcessiveACNoise>
         <MuscleNoise>FALSE</MuscleNoise>
         <LeadDataCRC32>1511322600</LeadDataCRC32>
         <WaveFormData>
+f/5//n/+P/2//f/+P/4//b/9v/2//b/+P/4//j/+f/5//n/+v/6//r/+f/3//r//f/9
/wEABQAEAAMACAARABYAGQAnADUAQABKAFsAbwCJAKEAtQDFAM8AzQC9AKgAiwBtAFUA
SQA7ACsAHgAPAAEA/P///wEAAwD///f/9P/4//z/+//8//7//P/2//r//P/5//j/9//3
//f/9//3//f/+P/5//n/9//3//j/+P/3//b/9v/0//T/9P/0//f/9//3//f/9//3//f/
9v/2//b/9//3//f/9//2//b/9//3//b/9v/5//n/+P/4//b/9v/3//f/9//4//j/+f/5
//j/+P/4//r/+v/6//r//P/8//z//f/9//7//v/+//z//P/8//7//v8AAAAAAAACAAMA
BAAEAAYABgAHAAgACgAKAAwADAAMAA0ADQANAA4ADwAPAA8ADQAOAA4ADgARABMAFAAV
ABQAFQAVABUAFQAVABUAFQAVABYAFgAZABcAFQAVABUAFAAVABUAFAAUABQAEwAQAA0A
DAAMAAoACgAJAAYABQAFAAQAAwADAAMAAgABAAEAAQABAAEAAAACAAMAAwADAAAA///+
/////f/7//v/+//7//v/+v/6//z//P/8//3////+//7//v//////AAABAP///f/8//r/
/f/+//7///8AAAAA/v/+//z//v///////v/9//3//f8AAAAAAAABAP7//f/8//v//v//
/wAAAQABAAEAAQABAAIAAQD///7/AAAAAAAA/v/+/wEAAQABAPv//f/9//////////3/
/f/9//3//f/8//z//P/7//v/+v/6//v/+//7//z//v///////v/8//v/+//7//v/+v/4
//j/+P/3//j/+v/7//z/+v/6//n/+f/5//r/+v/6//r/+v/6//r/+v/4//j/+f/7//v/
+v/5//j/+//6//j/+f/5//f/9//5//n/+f/5//v/+//7//r/+P/3//f/+f/5//n/+P/4
//b/9v/2//b/9v/2//b/9//4//j/+P/4//r/+v/6//v/+//8//z//P////v/+/8EAAQA
BAAEAAQAAgACAAIAAgD//////f/9////////////+//5//f/9v/3//f/+P/7//7//v/8
//z/9//1//X/8//x//T/9//3//j/+P/4//j/9//3//j/+P/3//b/9v/3//n/+P/4//j/
9v/2//b/9v/2//f/9//3//f/9//3//f/9f/1//T/9P/2//j/+f/6//r/+v/6//r/+P/4
//n/+f/5//r/+v/6//n/+f/4//3///8BAAcACAADAAYAEQAYABkAIQAvADwAQgBLAF8A
dwCNAKMAtwDFAMsAxQC0AJcAdwBlAFUAOwApACQAFwAJAAQA///9///////9//z//P/6
//v//P8AAAAAAAD+//z//f/+//v/+//7//v/+//7//z//f/7//n/+f/6//v/+//7//z/
/P/8//z//P/8//v/+v/5//n/+f/5//j/+P/4//n/+f/7//v/+v/6//v/+//6//r//f/9
//z//P/8//z//f/9//v//P/8//3////+//7//v////7//f/8//7//v/+//////8AAAAA
AAAAAAAAAAACAAMABgAHAAgABQAFAAUABAAGAAYABwAIAAgACAAKAAoADAANAA0ADQAQ
ABEAEQARABMAFAAUABQAFAAVABUAFQAUABUAFQAVABcAFwAXABcAGQAaABoAHQAdABsA
GwAbABcAFwAWABQAFAAUABMAEAAPAA4ADgAMAA4ADQAKAAkACQAIAAcABwAFAAQAAwAD
AAIAAwAEAAQAAQABAAAA///+////AAADAAMAAQABAAEAAQABAAAAAAD+//7//v//////
/v/+//7/AQABAAIAAwAAAP/////+//7//v/9//3/AAAAAP7//v/+/wAAAQABAAIAAQAB
AAEAAAAAAAAAAQADAAMAAwADAAMAAwADAAMAAQABAAEAAQAFAAUABAAEAAIAAgACAAAA
AAADAAMAAwD//wEAAQADAAMAAwABAAEA/////////v8BAAIAAgADAAAAAAABAAEAAAAA
AAEAAQACAAIAAQABAAMAAwADAAIAAAAAAAAA/////wAAAAAAAP7//v/9//3///8AAAAA
AAAAAAAAAAAAAAAA/v/+////AQABAAAA///+/wEAAAD+//7////+////////////////
///////+//7//f/9//////////7//v/+//7//v/+/wAAAAAAAAEA///+//3//P/+//7/
/v///wEAAgACAAIAAwADAAEAAgADAAQABQAGAAgACAAIAAgACAAIAAgACAAGAAYABQAF
AAMAAwADAAMAAwADAAIAAQAAAAAAAQABAAIABQAFAAQA///+//v/+f/3//X/8//2//v/
+//6//r//P/8//3//f/8//z/+//6//f/9//2//T/9f/2//f/+P/2//b/9v/3//n/+f/5
//n/9v/1//T/8//0//b/+f/8//r/+v/6//r/+v/6//r/+v/5//n/+f/6//z//P/7//v/
/P/9////AQAFAAgACQAQABsAHgAfACkAOQBEAEwAWQBzAIsAmwCtAMMAywDJAL0ApACB
AGMAVQBLAD0AKQAYAA8ACQAAAPv/AQADAAEA///8//b/+P///wAA/v8AAAIAAgACAAMA
AgD///////////3//f/+////AQD/////AAD9//v/+f/4//v//P/9//7//f/9//3//f/9
//3//f/8//7//v///////f/9//z//P/+//////8AAP7//f/7//r//P/8//3//f/7//z/
/P/9/////v/+//7/AAAAAAAAAAD+//7//v///wAAAgADAAQAAgACAAIABAACAAQABAAE
AAQABQAGAAYACAAIAAkACgAIAAgACgAKAAwADQANAA0AEAARABEAEQARABIAEgASABIA
EwATABMAEgATABMAEwAVABUAFQAVABMAFAAUABcAGQAXABcAFwATABMAEgAQABIAEgAR
AA4ACwAKAAoACAAKAAkABgAFAAUABAADAAMAAwACAAEAAQD////////+//3//f/8//v/
+f/5//n/+//9//v/+//7//v/+//6//r/+v/6//r/+//7//r/+v/6//r/+f/5//n/+//7
//z//P/7//r/+P/3//n/+v/5//r/+P/6//v/+//6//n/+f/5//r/+v/6//v/+//7//v/
+//7//v/+//7//3//f/9//3//f/9//z//P/+//7//v/8//r//f/9//3/+//9//3////9
//3/+//7//v/+//7//r/+v/6//n/+f/3//b/9v/1//b/9v/3//f/9v/2//X/9f/1//X/
9f/0//b/9v/2//X/8//0//T/9P/0//T/8//z//P/9P/0//T/8v/y//L/8v/1//T/9f/3
//X/8//w/+3/7//z//P/8v/z//P/8f/x//P/8//z//P/8//z//P/8v/w/+//7//x//H/
8f/w//D/8v/y//L/8v/w//D/8P/x//P/9P/1//b/9P/0//T/9f/1//b/9v/2//f/+f/5
//j/+P/4//j/+P/5//r/+//8//v/+v/5//f/9v/z//L/8f/0//X/9v/2//P/8v/y//P/
8//0//f/9//0//H/8P/t/+3/7f/r/+n/7P/v/+//7v/u/+7/7v/v/+//8P/w/+//7v/u
/+//7//u/+7/7v/u//D/8P/w//D/8P/v/+7/7f/u/+//8P/x//H/8P/w//H/8P/w//D/
8P/y//L/8v/y//L/8//z//P/9P/0//T/8//1//j/9//z//X/+f/6////BgANABAAFQAf
ACsANgBEAFEAYwB5AJEApQCzAL0AwQCxAJIAdwBfAEsANwAjABkAEAAHAP3/+P/3//X/
9f/1//H/8v/y//D/7f/w//L/9P/2//T/8P/t/+7/7//v/+//7//x//H/8v/z//H/7//v
//D/8v/x//D/8P/u/+7/7v/u/+//7//v/+//7f/t/+3/7P/u/+7/7//v/+//7//u/+7/
7//v/+7/7v/t/+3/7P/s/+7/7v/v/+//7//w//D/8f/x//D/8P/w//D/8P/w//D/8f/y
//P/9f/0//T/8//y//T/9P/0//b/9v/4//j/+P/3//f/9//2//r/+v/7//z//v/+/wAA
AAD//////v/9/wEAAwAEAAUAAwAEAAQABAAGAAcABwAHAAgACQAJAAkACAAHAAYABQAH
AAgACAALAA0ACwALAAsABwAHAAYABAAGAAYABQACAAEAAAAAAP7//v/9//r/+f/7//r/
+f/5//n/+P/3//f/8//z//P/8v/y//P/8//z//H/8f/x//P/9f/z//P/8//y//H/7//u
/+//8P/x//P/8//y//L/8v/y//H/8f/x//P/8//0//T/8//y//D/7//y//L/8P/w//D/
8v/z//P/8//z//T/9f/0//T/9P/1//X/9f/1//X/9f/1//X/9f/1//X/9f/1//f/9//2
//b/9v/2//b/9P/0//f/9//3//X/9//3//n/9//3//X/9f/1//X/9f/0//X/9v/2//f/
9v/2//f/9//2//b/9//3//f/9v/0//P/9f/1//X/9P/y//L/8v/x//P/9P/0//T/9P/0
//P/8//x//L/8v/y//T/9P/0//T/9P/y//L/8//1//X/9P/z//H/9f/1//T/9f/1//P/
8//1//X/9f/1//T/8//y//D/8f/x//L/9f/z//P/8v/y//L/8v/y//L/8v/y//L/8//1
//b/9//4//n/+v/7//3//v/+//3//P/5//v//v/8//z//P/8//n/+f/3//f/9//3//f/
9//2//X/9P/0//f/9//4//v/+f/4//X/9P/x/+//7//t/+n/7P/v/+//8P/w//D/8P/z
//P/9P/0//P/8v/y//P/8//y//L/8v/w//D/8P/w//D/8f/x//H/8//z//P/8//x//H/
8P/w//H/8v/y//L/8P/w//D/8P/y//L/8//z//P/9P/0//T/9f/3//j/9//5//v/9f/2
////BgARABQAGQAjADMAQABOAF0AcwCLAKMAtwDHAM8AyQC3AJ4AgQBjAE0AQQA5AC0A
GgAHAP3/+P/5//3//f/7//n/9v/0//b/9//2//j/9P/w/+7/8v/3//b/9P/z//L/8f/v
/+//8P/x//H/7//v//D/8v/x//D/8P/u/+7/7v/u/+//7//v/+//7f/t/+3/7P/t/+7/
8P/x/+7/7f/r/+r/7v/v/+//8P/w/+//7f/s/+z/7P/t/+3/7v/w//H/8//x//D/8P/w
//T/9P/0//T/8f/w/+//7//w//L/8//0//T/9P/0//b/9v/4//j/+P/6//v//P/8//z/
/P/9//7//v/+/wAAAAACAAMAAwADAAQABQAFAAUABgAIAAkACgALAAsACgAJAAoACwAL
AAsADQANAA0ADQAPABAAEAATABEADwAPAA8ADQANAAwACgAIAAgABwAEAAUABAAEAAIA
AAD///z/+//8//z//P/9//v/+v/5//n/9f/1//X/9P/2//f/9//3//f/9//3//n/9//1
//X/9f/1//X/9P/0//T/9P/0//X/9P/y//H/8P/v/+3/7P/r/+3/7//y//T/8f/w/+7/
7f/s/+z/6v/q/+z/7v/v/+//8P/v/+//7//u/+7/7v/v/+//7//v/+//7//v/+//7//v
/+//7//v//H/8f/w//D/8v/y//L/8P/w//P/8//z/+7/7//u/+//8P/x//D/8f/v/+//
7//u//D/8P/v/+//7P/s/+3/7f/s/+z/7f/t//D/8P/v/+//8f/x//H/8P/u/+7/7v/t
/+3/7v/u/+7/7v/u/+3/7f/t/+7/7v/u/+7/7v/u/+7/7v/s/+z/7f/t/+3/7P/r/+n/
7f/t/+z/7v/v/+7/7//u/+3/7P/r/+3/7f/t/+z/7P/r/+v/7f/v/+//7v/u/+7/7v/u
/+7/8P/w//D/8f/w//D/8P/w//L/8v/y//P/9//4//j/+P/7//r/+f/4//f/9v/1//X/
8//z//P/8//z//P/9P/z//L/8v/y//H/8f/z//T/9P/y//L/7f/r/+v/6f/n/+r/7f/t
/+z/7P/s/+z/7f/t/+7/7v/t/+z/7P/t/+3/7P/s/+z/7P/s/+z/7P/s/+3/7f/t/+//
7//v/+//7//v/+7/7v/t/+7/7v/u/+7/7v/u/+7/8P/w//H/8f/z//T/9P/0/+3/7//0
//X/8f/z//3//P/7/wIADQASABcAIQAtADoARgBVAGcAfwCXAKcAswDBAMUAuQCgAH8A
ZQBVAEcANQAjABQACQD9//j/+f/7//f/8f/v//D/8P/y//f/+P/4//j/+P/2//b/8//y
//P/8//z//P/9P/1//f/+f/2//P/8v/y//T/8//y//L/8P/w//D/8P/z//P/8//z//P/
8//z//L/8v/y//P/8//x//H/8P/w//P/8//y//L/8//z//L/8v/0//T/9f/1//X/9v/2
//f/9v/0//P/8v/2//b/9v/2//T/9P/0//X/9//4//j/+P/2//b/9v/4//j/+v/6//r/
+//9////AAAAAAAAAQACAAIAAgAEAAQABAAFAAUABQAHAAcABgAFAAYACAAJAAoACgAL
AAsACwAMAA0ADQANAA4ADwAQABEADwAQABAAEwATABEAEQARAA8ADwAOAAwADgAOAA0A
CgAGAAQAAwAAAAEAAQD////////+//3//f/9//z/+//7//n/+f/5//j/+P/5//n/+f/5
//n/+f/7//r/9//2//X/+P/5//n/+v/4//j/+P/5//f/9v/2//b/+P/3//f/9//3//f/
+P/4//r/+v/5//n/+P/4//b/9v/4//r/+//7//j/9//3//f/+v/6//r/+//5//n/+f/5
//v/+//7//v/+f/5//n/+f/9//3//P/8//r/+v/6//j/+P/7//v/+//3//n/+f/7//v/
+//5//n/+//7//v/+v/6//r/+f/5//j/+P/5//n/9v/2//f/9//6//r/+f/5//v/+//7
//r/+P/4//j/9//5//r/+v/6//n/+P/2//X/9v/4//n/+v/4//j/+P/4//r/+P/4//n/
+f/5//j/9//3//v/+//6//f/9//1//X/+f/5//n/+f/3//f/9//2//j/9//3//n/+f/5
//j/+P/2//b/9v/2//j/+P/4//n/+P/4//j/+P/6//r/+v/7//3//v/+//7/+/8BAP//
/v8AAAIABAAGAAUABAADAAIAAAAAAP/////9//3//f/9///////+//3/+v/6//v/+//8
///////+//z//P/6//n/9//1//P/9v/3//f/9v/2//j/+P/5//n/+v/6//n/+P/4//n/
+f/4//j/+P/4//j/+P/4//j/+f/7//v/+//7//n/+f/5//n/+f/6//z//v/8//z//P/8
//z//P/8//z/+//7//v//P/8//z/+//7//j/+/8BAAUACQAIAAcACAATAB4AHQAjADUA
QABEAFEAZwB9AJMApQC1AMMAzQDHAK4AjwBzAF8ATQA7AC0AIAAVAAkAAgD///3////9
//f/9v/4//r//f8AAAAA9v/0//z/AAD5//j/+v/7//z//f/7//v//P/9//3/+//7//z/
/P/7//r/+v/4//j/+P/4//r/+//8//3/+//7//v/+v/6//r/+//7//v/+//6//r/+f/5
//j/+P/8//3//f/+//z//P/9//3//f/+//7///////7//v/+/wAAAAAAAAAAAAAAAAAA
AQD//wAAAAAAAAAAAAAAAAIAAwAGAAcACAAHAAcABwAGAAgACAAJAAoACgAKAAwADAAM
AA0ADQANABAAEQARABEADwAQABAAEAAUABUAFQAVABYAFwAXABcAFwAXABcAFwAZABoA
GgAdABsAGQAZABkAGQAZABgAFgAUABQAEwAQAA8ADgAOAAwADQANAAsACwAJAAgABwAH
AAkACAAHAAcAAwADAAMAAgAEAAUABQAFAAEAAQABAAMAAQD///////8BAAEAAAAAAAIA
AgACAAMAAQAAAAAAAAAAAP////////////8AAAAAAAAAAP////8CAAIAAAAAAP7/AAAB
AAEAAAD///////8AAAAAAAABAAMAAwADAAMAAQABAAEAAQABAAEAAQABAAEAAQAAAAAA
AQACAAMAAgACAAUABQAFAP//AQABAAMAAwADAAEAAQADAAMAAwACAAAAAAD/////AAAA
AAEAAQD+//7//////wAAAAD/////AQABAAEAAAAAAAAAAAD///3//v/+//7///8AAAAA
AQD//wAAAAAAAAAAAAAAAAAA/v/8//z//f/+//////////7/AQAAAP7///////3//f8B
AAEAAQABAAAA///+//z//v/9//3////+//3/+//6//v//P/9//7//v/+//7///8AAAAA
AAAAAP3//P/7//v//v8AAAEAAgAFAAMAAwAEAAQABAAEAAQABQAGAAcACAAIAAgACAAI
AAYABgAFAAUAAwADAAMAAwABAAEAAAD///7//v//////AgAFAAUABAD///7/+//5//v/
+f/3//r//f/9//z//P/6//r/+//7//7//v/9//z//P/9//3//P/6//r/+v/6//v//P/9
/////P/7//r/+f/6//v//P/9//r/+v/7//z//P/8//z//P/7//r/+f/4//r/+//8//7/
/P/8//v/+//+/wEAAwAFAAMAAgAFAA4AGwAkACMAJwA1AD4ASABXAGsAgwCZAK0AuQDF
AMkAuwCcAHsAYwBVAEUAMQAjABoADwAFAP7//f///wEAAwD7//b/+v/4//n//v8CAPz/
+v/8/wAA///+//r/+f/4//f/9//3//j/+f/5//f/9//4//j/9//2//b/+P/4//j/+P/3
//f/9//3//f/9//3//b/9//4//r/+//9//3//P/8//r/+f/3//b/9f/1//T/9P/2//b/
9//3//f/+P/4//n/+//6//r/+v/+//7//v/+//z/+v/4//f/+v/8//3//v/9//z/+//8
//7/AAAAAAAAAQADAAUABgAFAAQABAAEAAUABgAJAAoACAAJAAkACQAMAA0ADQANAA0A
DgAOAA4ADgAPAA8ADwASABMAEwATABMAEwATABMAEgASABEAEwAUABMAFAAVABEAEQAQ
AA4ADgAOAA0ACgAJAAgACAAGAAcABwAFAAUABQAEAAMAAwACAAAA/v/9//z//f/+//7/
/P/9//3//f/7//v/+//9/////f/9//3/+//7//r/+v/8//z//P/9//v/+v/6//r/+v/5
//n/+f/3//f/+P/4//r/+v/5//n//P/8//r/+v/4//r/+//7//r/+f/5//n//P/8//z/
/f/7//v/+//7//3//f/9//3/+//7//v/+////////v/+//z//P/8//r/+P/7//v/+//4
//v//P////3//f/7//v//f/9//3//P/6//r/+f/5//r/+v/7//v/+v/6//v/+//6//r/
+f/5//f/9//3//b/9//4//n/+f/3//j/+P/4//r/+v/5//n/9//4//j/+P/6//r/+v/6
//r/+P/4//n/9//3//b/9f/1//n/+f/4//b/9f/y//H/9P/1//b/9//4//n/+v/6//f/
9f/0//X/9f/1//T/9P/2//b/9v/2//j/+P/4//n/+f/4//f/9v/2//b/9v/3//n/+v/6
//r/9f/3//v/+v/9//7///8AAAAAAAAAAAAAAAAAAAAAAAD+//7//v/9//3/+//7//v/
+//7//v/+v/5//j/+P/5//v//P//////+//3//X/8f/w//H/8P/v//L/9f/1//T/8v/y
//L/8//z//T/9P/z//L/8v/z//P/8v/y//L/8v/0//T/9P/0//X/9f/1//X/8//z//P/
8//0//T/9f/3//b/9v/2//b/8//y//H/8P/z//X/9v/3//b/9v/2//X/9f/2//f/+//7
////AAABAAQACwAQABMAHQAtAD4ARgBJAFsAewCVAKcAvQDNAM0AvwCoAI0AcQBZAEcA
NwAvACAADwAHAPz/8//7/wEA/f/5//b/9P/0//X/+P/6//b/8P/w//L/8f/w//L/8//0
//X/8v/x//H/8f/x/+//7//w//L/8f/w//D/8f/y//P/9P/0//P/8v/x//H/8f/x//D/
7v/u/+//7//x//H/8P/w/+//7//u/+7/7//v/+7/7v/w//D/8f/x//H/8v/y//P/8f/w
//D/8P/y//L/8v/y//T/9P/0//X/9//4//j/+P/4//j/+P/6//r//P/8//z//P/9//7/
/v/9//z//P/8////AAADAAQABgAHAAcABwAJAAkACAAHAAUABgAGAAYACgALAAsACwAM
AA0ADQANAA0ADQANAA0ADQAOAA4AEQAPAA0ADQANAAwADQANAAwADAAMAAsACAAJAAgA
CAAGAAUAAwD///3////+//3//f/9//z/+//7//n/+f/5//j/+v/7//v/+//2//X/9P/1
//b/9f/2//f/9//3//b/9v/0//T/9P/1//P/8v/y//L/8//z//T/9f/1//X/9v/2//j/
+P/3//f/9v/2//T/9P/x//L/8v/x/+7/7f/t/+3/8P/w//D/8f/v/+//7//v/+//7//v
/+//7//v/+//7//v/+//7v/u/+//8P/x//D/7v/x//H/8f/v//H/8f/z//L/8f/u/+3/
7f/t/+3/7P/s/+z/6//r/+3/7v/w//H/7//u/+7/7f/u/+7/7f/t/+//7//v/+7/7v/u
/+7/7f/r/+z/7P/s/+z/7P/r/+v/7f/u/+7/7v/s/+z/7P/s/+z/6v/q/+v/7f/t/+z/
6//p/+3/7f/s/+v/6//p/+n/6//r/+v/6//r/+v/6//q/+r/6f/p/+v/7P/t/+3/7v/t
/+z/6//q/+r/6v/q/+v/7f/u/+//8P/y//L/8v/z//P/9P/0//T/9//2//T/9P/0//T/
8f/x/+//7//t/+3/7f/t/+z/6//q/+r/7f/t/+7/8f/z//L/7//u/+r/5//m/+P/4//m
/+n/6f/q/+r/6v/q/+3/7f/u/+7/6v/o/+f/5//p/+j/6P/o/+b/5v/m/+b/6P/p/+n/
6f/r/+v/6//r/+r/6f/n/+b/5//o/+j/6P/p/+r/6//s/+v/6v/q/+n/6//s/+z/7P/t
/+//7P/r/+3/7f/v//L/9f/8/wUACgANABkALQA6ADwATQBnAIEAmQCxAMMAywDHALsA
pgCHAGkAVwBJADUAJwAcAA0AAQD6//P/9//7//P/6f/s/+z/6P/t//T/8P/s/+7/7P/o
/+n/7P/o/+f/5v/l/+f/5//o/+n/6//p/+n/6v/o/+f/5v/m/+T/5P/k/+T/5f/l/+X/
5f/n/+f/5//m/+X/5P/k/+P/4//j/+L/4v/k/+X/5f/m/+X/5f/k/+T/5v/m/+f/5//n
/+j/6P/p/+n/6P/o/+j/6P/o/+j/6P/q/+r/6v/r/+n/6v/q/+r/6v/q/+r/7P/s/+7/
7v/u//D/8f/y//L/9v/2//f/+P/3//b/9//2//j/+f/5//n//v///////////wAAAAAA
AAIAAwADAAMABAAFAAUABQACAAEAAAD//wIABAAFAAkACQAHAAcABwAFAAUABAACAAAA
AAD///z/+f/4//j/9v/0//P/8P/v//H/8P/v/+//7//u/+3/7f/r/+v/6//q/+r/6//r
/+v/5//n/+f/6f/p/+f/5//n/+f/5//m/+b/5v/m/+b/5//p/+j/6P/o/+b/5f/l/+X/
5//n/+j/6P/m/+b/5f/l/+b/5v/k/+T/5v/o/+n/6f/m/+X/5f/l/+j/6P/o/+n/6f/p
/+n/6f/p/+n/6f/p/+n/6f/p/+n/6f/p/+j/6P/p/+r/6//q/+b/6f/p/+n/5//p/+n/
6//p/+n/5//n/+f/5//n/+b/5//o/+j/6f/m/+b/5//n/+j/6P/p/+n/6v/q/+n/6f/o
/+f/5v/k/+X/5v/n/+f/5f/m/+b/5v/m/+b/5f/l/+f/6P/o/+j/5v/m/+b/5v/k/+L/
4v/j/+X/5f/k/+P/5P/p/+r/6v/o/+f/5P/j/+X/5f/l/+X/5f/l/+X/5P/k/+P/4//l
/+f/5//m/+b/5P/k/+T/5P/k/+T/5P/l/+b/5v/m/+b/5v/m/+b/5//q/+z/7f/u/+f/
6//v/+7/7v/u/+7/7v/u/+7/7f/t/+n/6f/p/+n/6f/p/+j/5//l/+T/5P/j/+X/6f/q
/+r/5//m/+P/4f/f/93/2//e/+L/4//j/+T/4//i/+L/4f/i/+L/4f/g/+D/4f/h/+D/
4v/i/+L/4v/h/+D/3//f/+D/4f/i/+P/4//j/+P/4//i/+L/4//k/+L/4v/i/+L/5P/k
/+T/5P/k/+P/4v/i/+P/5P/k/+X/5v/n/+n/7f/r/+j/7//4////BAANABsAKwA0ADgA
QwBdAHkAjQCjALcAwQC9ALEAnAB7AGEATwBBAC8AHwAQAP//8f/s/+v/7f/t/+v/5//k
/+b/6P/n/+b/5v/m/+j/6P/q/+f/4v/h/+H/4f/h/+H/4f/i/+P/5f/j/+P/5P/i/+H/
4P/g/+H/4v/j/+T/5P/j/+L/4f/h/+H/4f/g/+L/4v/j/+P/4f/h/+D/4P/j/+P/4v/i
/+P/4//i/+L/4P/g/+H/4f/h/+L/4v/j/+H/4P/g/+D/4//k/+X/5v/m/+b/5v/n/+n/
6v/q/+r/6f/o/+f/6P/o/+r/6v/q/+z/7f/u/+7/8v/y//P/9P/y//L/9P/0//T/9f/1
//X/+v/7//v/+//7//z//P/8//z//f/9//3//v////////8BAAEAAQABAP//AAAAAAMA
AQD////////+///////+//z//P/7//j/9//2//b/9P/1//X/8//z//D/7v/s/+v/7f/s
/+v/6//p/+n/6f/o/+b/5//n/+f/5f/l/+X/5//n/+X/5f/l/+f/5//m/+b/5v/m/+b/
5//n/+b/5v/m/+b/5f/l/+X/5f/l/+b/5v/o/+j/5//n/+b/5v/k/+T/5v/o/+n/6f/m
/+X/5f/l/+b/5v/m/+f/5f/l/+X/5f/n/+f/5//n/+f/5//n/+f/6f/p/+j/6P/k/+T/
6v/q/w==
         </WaveFormData>
      </LeadData>
      <LeadData>
         <LeadByteCountTotal>10000</LeadByteCountTotal>
         <LeadTimeOffset>0</LeadTimeOffset>
         <LeadSampleCountTotal>5000</LeadSampleCountTotal>
         <LeadAmplitudeUnitsPerBit>4.88</LeadAmplitudeUnitsPerBit>
         <LeadAmplitudeUnits>��V</LeadAmplitudeUnits>
         <LeadHighLimit>2147483647</LeadHighLimit>
         <LeadLowLimit>268435456</LeadLowLimit>
         <LeadID>V1</LeadID>
         <LeadOffsetFirstSample>0</LeadOffsetFirstSample>
         <FirstSampleBaseline>0</FirstSampleBaseline>
         <LeadSampleSize>2</LeadSampleSize>
         <LeadOff>FALSE</LeadOff>
         <BaselineSway>FALSE</BaselineSway>
         <ExcessiveACNoise>FALSE</ExcessiveACNoise>
         <MuscleNoise>FALSE</MuscleNoise>
         <LeadDataCRC32>1533704667</LeadDataCRC32>
         <WaveFormData>
HAAcABwAHAAcAB0AHgAeAB4AHAAcAB0AHwAfAB4AHAAdAB0AHQAcABsAGwAaABwAHAAZ
ABgAGgAcAB4AIwAmACgAKQArACUAEQD3/+b/1//B/6L/hP9s/1r/S/9A/zr/O/82/zL/
PP9S/2r/hP+b/6v/t/++/8j/1f/g/+b/7v/5/wIABAAFAAwADgAPABMAFQAUABQAFAAU
ABYAFgAWABkAGQAZABsAGwAbABwAGwAaABkAGQAZABkAGQAZABcAFwAXABcAGQAZABkA
GQAZABkAGQAZABsAGwAbABsAGQAYABgAGAAWABYAFgAWABgAGAAZABkAGQAXABcAFwAV
ABUAFQAVABUAFAAUABQAFgAWABYAFAAUABQAFAATABEAEQASABIAEAAQABAADwARAA8A
DwAPAA8ADgAOAA4ADgANAA0ADQALAAoABwAHAAcABgAGAAUABAAEAAQAAwADAAMAAwAB
AAAA///+//7//P/8//r/+v/8//z//P/8//3//f/9//3/////////AQACAAMABAAEAAYA
CAAJAAoACQAJAAkACQAMAA0ADgAQABAADwAOAA0ADwAPAA8AEAASABMAEwATABEAEQAR
ABEAEAAQABAAEQARABEAEQARABEAEQARABEAEgASABEAEQATABMAEwATABIAEgASABIA
EgASABIAEgAUABIAEQARABEAEAAPAA4AEQARABAAEAAQABAAEAARABEAEAAQABAADgAO
AA0ADQANAA0ADQAOAA4ADgANAA0ADQANAA0ADAAKAAoACgAJAAoACwAMAA0ADQANAA0A
CwALAAsADQANAAwACwAKAAkACwALAAsADAALAA0ADQANAA0ADQAMAAsADQAOAA8ADwAO
AA0ADAAJAAsADAANAA0ACwAKAAcABwAIAAoADAAKAAoACgAIAAgACgAKAAoACgAJAAgA
CAAIAAgACAAHAAcACAAJAAoACwAKAAoACgAKAAwACgAJAAkABwAHAAcACAAKAAsADAAN
AAwACgAJAAgABwAHAAcACAAKAAgABwAHAAgACAAIAAgACQALAAsADAAPAA4ADwASABEA
EAAPAA4AEAAQABAAEAAOAAwACQAFAAMAAgACAAEA///9//z/+//6//n/+f/5//f/9//3
//f/9P/0//X/9v/4//r/+//8//r/+v/6//z/+v/6//r//P///wIABQAFAAUABQAFAAUA
AwADAAMAAwADAAQABAAEAAYABgAIAAgABgAGAAYABgAHAAgACAAIAAYABgAHAAcABgAE
AAEAAgADAAQABAADAAkACAAGAAQABQAEAAQABAAEAAcADAAQABEAFQAXAAkA7//a/8v/
u/+g/3z/YP9M/zv/Kv8a/xH/Ev8S/xb/IP84/1T/cf+J/5X/nv+o/7X/vv/K/9b/3f/k
/+z/8f/2//j/+f/7//3/AgAEAAIAAgAEAAQAAgAFAAUABQAFAAUABQAGAAYABgAGAAcA
BwAHAAcABwAFAAUABQAFAAcABwAHAAcABQAFAAUABQAFAAUABQAFAAUABAAEAAQABgAG
AAYABgAEAAQABQAFAAMAAQABAAEAAQABAAEAAQABAAAAAAAAAAAAAAAAAP7/AAAAAAAA
////////AAAAAP7//v/+//3/+//5//n/+f/7//r/+v/6//j/9//3//f/9//2//P/8//z
//L/8v/x//D/8P/w/+//7//v/+//7f/s/+v/6v/q/+r/6v/o/+j/6P/o/+j/6P/n/+f/
5//n/+n/6f/p/+v/7v/v//D/8P/u//D/8f/y//P/8//z//P/9f/1//X/9v/3//f/9//3
//X/9f/1//b/+P/5//n/+f/5//n/+f/5//j/+P/4//n/9//3//f/9//1//X/9f/1//j/
+P/3//f/9//3//f/9//4//j/+P/4//j/+P/4//j/+v/4//f/9//4//j/+P/4//f/9//2
//b/9v/2//b/9//3//b/9v/2//T/9P/z//P/9f/1//X/9v/2//b/9f/1//X/9f/1//T/
9P/0//T/8//z//P/8//z//T/9f/2//X/8//z//X/9f/3//f/9//3//T/8//y//L/9f/3
//f/9//1//X/9P/z//P/9P/1//X/9P/z//L/7//w//L/9P/1//f/9v/z//P/8v/0//b/
9P/2//b/9P/0//T/9P/0//T/9P/0//X/9v/2//b/9f/1//X/9f/1//X/9P/0//T/9P/1
//T/9P/1//X/9f/1//b/9f/1//X/9f/z//L/8v/y//P/8//z//T/9f/0//T/9f/0//T/
9P/0//P/9f/1//b/9//2//X/9v/4//r//P/+//z//P/8//z/+v/6//r/+v/6//r/+P/2
//P/7//t/+z/6v/p/+j/5//n/+f/5v/l/+X/5f/j/+P/5f/l/+T/5P/j/+T/5f/m/+b/
5v/m/+b/5v/o/+j/6P/q/+z/7f/w//H/8f/x//H/8//z//P/8//x//H/8f/y//T/9P/0
//T/8//y//H/8P/x//L/9P/2//T/9P/y//L/8f/x//H/8P/u//D/8f/y//L/8f/x//L/
8v/y//H/8P/y//j/+v/5//z/AAABAAUA/f/n/8//vv+v/5n/dv9W/0D/MP8f/xD/CP8F
/wD/AP8M/yL/Ov9W/3X/hf+N/5T/nv+p/7b/xv/M/9H/2P/i/+X/5P/q/+//7//x//T/
8v/0//T/9v/2//X/9//2//X/9//3//f/+P/2//b/9v/3//f/9//3//f/+f/5//n/+f/3
//f/9//3//n/+f/5//n/9//3//f/9//4//j/+f/6//j/+P/4//j/+P/4//n/+f/5//f/
9//3//f/9//3//f/9f/0//T/9P/0//T/9P/y//T/9P/0//P/8f/x//L/8v/y//L/8v/x
//P/8f/x//H/8//y//L/8v/w/+//7//v/+//7v/r/+v/6f/o/+j/5//o/+j/6P/n/+X/
5f/l/+P/4v/h/+D/4P/g/+D/3v/e/93/3P/b/9r/3v/f/+D/4f/h/+H/4f/j/+b/5//o
/+j/5v/o/+n/6v/t/+3/7f/t/+//7//v//D/8f/x//H/8f/z//P/8//0//L/8//z//P/
9P/1//b/9//0//T/9P/1//X/9f/1//X/9f/1//X/9f/0//T/8//z//X/9f/1//X/9v/2
//b/9v/0//T/9P/0//b/9P/z//P/9P/0//T/9P/1//X/9P/0//b/9v/2//f/9//2//b/
9v/2//b/9f/1//X/9f/1//b/9v/2//X/9f/z//P/8//y//L/8v/y//H/8//z//P/8//z
//P/8//x//H/8f/z//P/9f/1//X/9f/2//X/9P/0//T/9f/0//P/8//z//L/8f/x//L/
8//z//P/8//z//H/8f/y//P/8//1//T/8f/x//L/9P/2//T/8v/y//D/8P/y//L/8v/y
//D/8P/x//L/9P/0//P/8//x//H/8f/x//T/9P/0//T/8v/w/+//7//x//H/8f/y//H/
8f/x//H/8f/w//D/8P/v/+//7//w//D/7v/t/+3/7v/u/+7/7v/v//H/8f/y//X/9v/3
//b/9v/2//b/9v/2//b/9v/2//b/9v/2//T/7//r/+b/4//j/+T/5P/k/+P/4//j/+L/
4//j/+P/4f/h/+H/4f/g/97/3//g/+H/4v/i/+L/4v/k/+T/5v/m/+b/5v/o/+n/7P/v
/+//7//u/+3/7P/r/+z/7f/u/+//8P/w//D/8P/w//L/8v/y//T/9P/0//X/9P/0//T/
8v/0//X/9f/1//L/8P/y//P/9v/2//X/9f/2//j/9v/x//D/9P/0//j/+//+/wIABwAH
AP3/6f/T/8b/t/+f/37/Xv9G/zT/Kf8a/xD/D/8O/wz/FP8q/0T/Yv9//43/k/+c/6b/
r/++/8z/1P/d/+T/6P/t//D/8v/1//X/9f/4//r/+P/4//r/+v/7////AAABAP//////
/wAA/v/+//7///8AAAEAAgADAAMAAwADAAMAAQABAAEAAQADAAMAAwADAAUABQAFAAUA
BQAEAAQABAACAAIAAgACAAIAAgADAAMABQADAAMAAwADAAMAAwADAAEAAAAAAAAAAQAC
AAMAAgACAAIAAgABAAMAAwAEAAQAAgACAAIAAQABAP////////3//P/8//z/+//7//z/
/f/7//r/9//3//n/+P/4//f/9f/0//P/8f/z//P/8//x//H/8f/x//L/8v/y//D/8P/u
/+7/7v/u//D/8f/y//P/8//z//P/9f/4//n/+v/6//z//v///wAA//////////8CAAMA
BAAGAAcABwAHAAcABwAHAAcACAAKAAsACwALAAsACwALAAsACgAKAAoACwAJAAkACQAJ
AAsACwALAAsADAAMAAsACwALAAsACwALAAoACgAKAAoACwAMAA0ADgAPAA4ADgAPAA8A
DgANAAwADwAPAA4ADgAOAA4ADgAPAA8ADgAOAA4ADgAOAA0ADQANAA0ADQAOAA4ADgAN
AA0ADwAPAA8ADgAQABAAEAAPABEAEQARABEAEQARABEADwAQABEAFAAVABUAFQAVABUA
FQAVABUAFgAWABcAFgAVABUAFQAUABMAEwAUABUAFQAXABcAFwAVABUAFgAXABcAGQAY
ABUAFQAYABoAHAAaABwAHAAaABoAGwAaABkAGAAYABgAGQAaABoAGgAZABkAGQAZABkA
GQAaABoAGgAaABsAGgAaABsAHQAdAB0AHgAdAB0AHQAdAB0AHAAcABwAGwAbABsAHAAd
ABwAHAAdACEAIgAjACQAIwAlACUAJgAjACQAJgAkACQAJAAkACIAIAAdABkAFQAUABQA
EwASABEAEQARABAADwAPAA8ADwAPAA8ADwAOAA4ADwAQABEAEgASABIAEgASABIAFAAW
ABYAFgAYABkAHAAfAB8AHwAfAB8AHwAfAB8AHwAfAB8AIAAgACAAIgAiACQAJAAiACIA
IgAiACMAJAAkACQAIgAiACMAIwAhACAAHgAgACMAJAAkACMAJQAmACQAJAAhACAAIAAm
ACoALwAyADQANwA3ACsAFQD9/+z/2//D/6L/hv9w/2D/U/9I/0T/Q/8+/zz/Sv9k/3z/
lP+p/7n/xf/Q/9r/5f/w//r/BAALABIAFgAZAB4AIAAhAB0AHwAoACoAKAAoACoAKgAq
AC0ALQAtACsAKwArACwALgAuAC4ALwAtAC0ALQAtAC4ALwAwADEAMQAxADEAMQAxADEA
MQAxAC8ALwAvAC8AMAAwADEAMgAxADAALwAuAC4ALgAvAC8ALwAtAC0ALQAvAC8ALwAv
ADEAMAAwADAALgAuAC4ALAAuAC4ALgAtAC0ALQAuAC4ALgAuAC4ALQAtACsAKwArACkA
KAAoACgAJwAnACgAKQAmACQAIAAfACAAIAAhACEAIAAgACAAHwAdAB0AHQAbABoAGQAY
ABgAFgAWABQAFAAVABYAFwAYABcAFwAXABcAGwAbABsAHQAcAB0AHgAeAB4AIAAhACIA
IwAjACMAIwAlACUAJQAmACYAJQAkACMAJAAlACYAKAAmACcAJwAnACcAJwAnACcAJAAk
ACQAJQAnACcAJwAnACcAJwAnACcAKAAoACcAJwAnACcAJwAnACgAKAAoACgAKAAoACgA
KAAmACQAIwAjACYAJgAmACYAJQAlACQAJAAiACIAIgAjACMAIgAiACIAIgAiACEAIQAh
ACEAIQAiACIAIgAhACEAIQAhACEAIAAiACIAIgAhAB8AHwAfAB8AIQAhACEAHwAfAB8A
IQAhACEAIQAhACEAHgAdABwAHAAeACEAIgAjACIAIQAfAB0AGwAcAB0AHQAdAB0AHQAb
AB0AHgAfAB8AHwAeABsAGwAaABwAHgAcAB4AHgAcABwAHQAcABsAGgAcABwAHQAeABwA
HAAbABsAHQAdAB0AHQAcABwAHAAcAB4AHAAbABsAGQAZABkAGgAZABkAGQAZABcAFgAW
ABYAFgAXABgAGgAcABoAGQAZABsAHAAdAB4AHwAhACEAIgAhACAAIAAgACAAIAAeABwA
GQAVABEAEAAQAA8ADAALAAsACwAIAAcABwAHAAUABQAFAAUABAAEAAUABgAHAAgACAAI
AAgACAAIAAoACAAIAAgACgAJAAwADwAPABIAEwAUABUAFQAVABUAFQAUABQAEwASABIA
EgAUABQAFAAUABQAFAAVABYAFgAWABQAFAAVABUAFQAUABIAFAATABQAFAATABEAEgAW
ABQAEQAOABIAFgAWABcAHAAgACEAJQAfAAkA8f/i/9P/uf+Y/3j/Xv9K/zv/MP8o/yP/
HP8c/yj/PP9S/3D/i/+d/6f/sv+6/8H/zP/a/+T/7f/2//7/AQAEAAYABwAJAAsADAAK
AA0ADgARABIAEAATABMAEwATABMAEwAUABIAEgASABMAEwATABMAEwAVABUAFQAVABMA
EwATABMAEwATABMAEwATABMAEwATABUAFAAUABQAFAAUABQAFAASABIAEwATABUAEwAT
ABMAEQARABEAEQATABIAEgASABAAEAAQAA4AEAAQABAADwANAA0ADgAOAA4ADgAOAA0A
DwANAA0ADQALAAoACgAKAAgABwAHAAcABQAEAAEAAQADAAIAAgABAAAAAAAAAP///f/9
//3/+//4//f/9v/2//j/+P/2//b/9P/0//T/9P/1//X/9f/1//n/+f/5//v/+v/7//z/
/P/8//7///8AAAEAAQABAAEAAwADAAMABAADAAMAAwADAAUABQAFAAYABgAHAAcABwAF
AAUABQAFAAQABAAEAAUABQAFAAUABQADAAMAAwADAAQABAADAAMABQAFAAUABQAEAAQA
BAAEAAQABAAEAAQABAACAAEAAQAEAAQABAAEAAUABQAEAAQABAAEAAQABQAFAAQABAAE
AAIAAgABAAEAAQABAAEAAgAAAAAA/////wEAAQABAAAAAgACAAIAAQD//////////wEA
AQABAP//AQABAAMAAwABAAEAAQABAAIAAQAAAAAA//8BAAEAAQADAAMAAgABAP//AAAB
AAEA/////////f/9//7///////3//P/5//n/+//+/wEAAAAAAAAA/v/+/wAAAAAAAAAA
/v/+////AAAAAAAA/////////////////v/+//7//v/+//z/+//7//3//f/9//7/////
//////////7//v/+//v/+//7//z//v/8//v/+//+//7//v/+//7////+//7///8CAAMA
BAAGAAYABgAGAAUABAADAAIAAgACAAAA/v/5//X/8//y//T/8//y//H/8P/v/+3/6//t
/+3/6//r/+v/6//q/+r/6f/q/+v/7P/s/+z/7P/s/+z/7v/u/+7/7P/u/+//8v/1//X/
9f/1//f/9//3//f/9f/1//X/9v/2//b/9v/2//j/+P/4//j/+P/4//n/+v/6//r/+P/4
//f/9//3//b/9v/4//n/+v/6//n/+f/6//j/9P/1//b/+P/6//j/+f8AAAQABQAFAAUA
9f/f/87/wf+r/4r/aP9Q/zz/Kf8W/wr/Bf8C/wD/Av8U/y7/Sv9p/3//i/+W/6D/p/+w
/7z/yv/V/9r/4v/p/+z/6v/p/+//9f/2//T/9P/0//b/9v/2//n/+f/5//v/+//7//z/
+v/6//r/+//7//v/+//7//v/+//7//v/+//7//v/+//5//n/+f/5//v/+//7//v/+//6
//r/+v/6//r/+v/6//r/+v/7//v/+//5//n/+f/5//n/+f/5//n/+P/4//j/9v/2//b/
9P/2//b/9v/1//X/9f/2//b/9v/2//b/9f/1//P/8//z//X/9P/0//T/8P/v/+//7//t
/+z/6f/p/+v/6v/q/+n/6P/o/+j/5//n/+f/5//l/+T/4//i/+L/4v/i/+D/4P/g/+D/
4P/g/+H/4f/h/+H/4//j/+P/5f/k/+X/5v/m/+j/6v/r/+z/7f/t/+3/7f/v/+//7//w
//H/8f/x//H/7//v/+//8P/w//H/8f/x//H/8f/x//H/8v/y//L/8//x//H/8f/x//L/
8//0//X/9P/0//P/8//x//H/8f/x//T/9P/0//T/9P/0//T/9P/2//T/8//z//L/8v/y
//L/8//z//L/8v/w//D/8P/x//P/8v/y//L/8v/y//H/8f/z//P/8//0//L/8v/x//H/
8//z//P/8v/y//L/8v/x//H/8f/x//H/8f/x//H/7//x//H/8//z//L/8f/w/+//7//v
/+//8P/v//H/8f/x//H/8f/w/+//7//w//H/8f/z//P/8//x//H/8v/z//P/8//y/+//
7//w//L/9P/y//D/8P/u/+7/8P/w//D/8P/w//D/8f/y//D/8P/v/+//7//v/+//7//w
//D/8P/w//H/8P/w//H/8f/x//H/8v/w/+//7v/t//D/8P/x//L/7//v/+//8P/x//D/
8P/x//D/8P/w//D/7//x//H/8v/z//L/8f/0//T/9P/0//T/9f/2//f/+P/4//j/+P/4
//f/9v/z//D/7f/p/+f/5v/m/+X/5P/j/+T/5f/l/+X/4//j/+H/4f/h/+H/4P/g/+H/
4v/j/+T/5v/m/+b/5v/k/+b/5v/m/+j/6v/r/+7/8P/v/+7/7f/v/+//7//v//H/8f/x
//L/8P/w//D/8P/y//L/8v/y//L/8v/z//T/9P/0//L/8v/z//P/8//y//D/8v/z//T/
8//x//D/8P/w//L/8//w//D/8v/y//f//v8CAAMAAQD5/+P/zf++/6//k/90/1b/PP8q
/xv/Dv8E///+/P78/gj/Hv82/1L/b/+D/43/lv+e/6X/sP+8/8j/0//Y/97/5f/o/+j/
6f/r/+3/7v/u/+7/7v/w//D/8P/z//P/8//z//P/8//0//b/9v/2//f/9f/1//X/9f/3
//f/9//3//X/9f/1//X/8//z//P/8//1//X/9f/1//X/9P/0//T/9P/0//T/9P/y//L/
8//z//P/8f/x//H/8f/x//H/8f/x//D/8P/w//D/8P/w/+7/8P/w//D/7//t/+3/7v/u
/+z/7P/s/+v/7P/r/+z/7f/r/+r/6v/q/+r/6f/p/+n/5//m/+P/4//j/+L/4v/h/97/
3v/e/93/3f/d/93/2//a/9n/2P/Y/9b/1v/U/9T/1v/W/9b/1v/X/9f/1//X/9v/2//b
/93/3P/d/97/3v/e/+D/4f/i/+X/5f/l/+X/5f/l/+X/5v/n/+f/5//n/+n/6f/p/+r/
6v/r/+v/6//p/+n/6f/p/+r/6v/q/+v/6f/p/+n/6f/q/+v/7P/t/+z/7P/r/+v/7f/t
/+3/7f/s/+z/7P/s/+7/7v/u/+7/7P/q/+n/6f/q/+r/6v/q/+v/6//q/+r/6v/q/+r/
6//t/+z/7P/s/+z/7P/r/+v/6//r/+v/7P/s/+z/6//r/+v/6//r/+r/7P/s/+z/6//t
/+3/7f/t/+3/7f/t/+v/6//r/+3/7f/t/+3/7f/t/+7/7f/s/+z/7f/v/+//7//t/+3/
7P/r/+z/7v/w//H/8f/x//H/7//v//D/8f/x//H/8P/t/+3/7v/w//L/8P/u/+7/7P/s
//D/8P/w//D/8v/y//P/9P/y//L/8f/x//H/8f/x//H/8v/y//L/8v/z//L/8v/z//H/
8f/x//L/8f/x//H/8f/x//D/8P/w//D/8f/y//T/9P/y//H/8f/y//L/8v/y//P/9f/1
//b/8//0//f/9v/3//j/+f/6//z//P/8//z//P/8//z//P/6//r/+v/4//X/8f/s/+n/
6v/s/+3/7v/r/+v/6//q/+n/6f/p/+f/5f/l/+X/5P/m/+f/6P/p/+z/7P/s/+z/7P/s
/+7/7v/w//D/8v/z//j/+//7//v/+v/5//j/9//3//f/9//3//n/+v/7//z/+v/8//z/
/P/+//7//v///wAAAAAAAP7//v////////8AAP7/AAABAAAAAAD//////v/+/wAA///+
//7/AAAAAAEABAAIAAsADQANAAMA6f/S/8X/tf+Y/3b/Xv9K/zn/LP8k/yH/Hv8a/yD/
Mv9K/2T/gf+X/5//pv+y/7//yP/Q/9j/4f/q//L/9f/4//z///8BAAMABAAEAAYABgAI
AAgACAALAAsACwALAAsACwAMAA4ADgAOAA8ADwAPAA8ADwAPAA8ADwAPABEAEQARABEA
EQARABEAEQARABEAEQARABAADgANAAwADQAOAA8AEAAQABAAEQARABEADwAPAA8AEQAR
ABEAEQARABAAEAAQABAAEAAQAA4ADgAOAA4ADQAPAA8AEAAQABAAEAAQAA8ADwANAA0A
DQANAAwADAAMAAsACwAMAA0ACwAKAAcABwAJAAgACAAHAAQABAAEAAMABQAFAAUAAwAC
AAEAAAAAAAAAAAD+//7//v/+//7//v8BAAEAAQABAAMAAwADAAUACAAJAAoACgAKAAwA
DQAOAA8ADwAPAA8AEwATABMAFAATABMAEwATABMAEwATABQAFAAVABUAFQATABMAEwAT
ABQAFAAUABUAFQAVABUAFQAXABcAFwAXABcAFgAUABMAFgAXABgAGQAZABgAFwAWABQA
FAAUABQAFQAUABQAFQAYABgAGAAYABgAFwAVABQAFQAWABcAGQAXABYAFgAWABcAGAAY
ABkAGwAbABsAHAAaABoAGQAZABsAGwAbABoAGAAYABgAFwAYABkAGgAbABwAHQAeAB0A
HQAdAB8AHwAdAB0AHQAdAB4AHQAcABwAGwAdAB0AHQAfAB8AHgAdAB8AIAAhACEAHwAf
AB8AHQAfACAAIQAhACEAIAAdAB0AHAAeACAAHgAgACAAHgAeACAAIAAgACAAIgAiACMA
JAAiACIAIQAhACAAHwAeAB0AHwAgACEAIgAjACIAIgAjACMAIwAjACQAJAAjACIAIQAj
ACIAIgAiACEAIQAhACIAJQAkACQAJQAoACgAKAAoACcAKQApACoAJwAoACgAKAAoACgA
JAAiAB8AGwAbABoAGgAZABgAFwAXABcAFgAVABUAFQATABMAEwATABQAFAAVABYAFwAY
ABgAGAAWABYAFgAYABkAGgAbAB4AHQAgACMAIwAhACEAIQAhACMAIwAjACMAIwAkACQA
JAAjACIAIwAiACQAJAAkACQAJwAoACgAKAAmACYAJwAnACkAKAAmACgAJwAoACgAJwAn
ACYAJgAmACcAJgAoACoALAAtADIANAAzADMALQAZAP//7v/j/83/rv+Q/3j/av9f/1L/
SP9F/0b/RP9O/2T/fP+Y/6//v//F/8z/2P/j/+r/9v8AAAkAEAAWAB8AIAAgACMAJQAl
ACgAKgApACgAKQAoACoALQAtAC0ALQAtAC0ALgAwADAAMAAxADAALwAuAC0ALgAvADAA
MQAvAC8ALwAvAC8ALwAvAC8ALwAvAC8ALwAtACwALAAsACwALAAsACwALgAuAC8ALwAt
ACsAKwArAC0ALQAtAC0ALQAsACwALAAqACoAKgAoACYAJgAmACUAJwAnACgAKAAoACgA
KAAnACcAJQAlACUAIwAiACIAIgAgAB8AHwAfACAAIAAeAB8AHQAcABwAGwAYABgAGAAX
ABcAFwAXABUAFAATABIAEgAUABQAEgASABIAEgASABIAFQAVABUAFQAWABUAFAAVABgA
GQAaABoAGgAcAB0AHgAfAB8AHwAfAB8AHwAfACAAIgAjACQAJQAkACMAIgAiACIAIwAj
ACMAIQAhACEAIQAgACAAIAAhACIAIwAkACUAJQAlACUAJQAlACQAIgAhACEAIQAhACEA
IAAgACAAIAAgACAAIAAgACAAHgAdAB0AIAAgACAAIAAgAB8AHQAcAB4AHgAeAB8AHQAc
ABwAHAAeAB4AHQAdABsAGwAbABwAHAAcABsAGwAbABsAGwAaABoAGgAaABkAGwAbABsA
GwAbABsAGwAZABcAFwAZABkAGwAbABsAGwAcABsAGgAaABkAGwAbABsAGwAbABoAGQAX
ABgAGQAZABcAFwAXABUAFwAYABkAGQAZABgAFQAVABUAFgAXABQAFgAWABQAFAAWABYA
FgAWABQAFAAVABYAFgAWABUAFQAVABUAFQAVABYAFgAWABYAFgAUABMAEwATABMAEwAU
ABUAFQAVABUAEwASABIAEgAPAA8ADwAQABIAEAAPAA8AEQASABMAFAAVABcAFwAYABUA
FgAXABgAFgAWABYAFgAWABYAFAASAA8ACwAJAAgACAAHAAYABQAFAAUABAADAAEAAQD/
//////////7//v///wAAAQACAAAAAAAAAAAAAAACAAIAAgABAAIAAgAEAAgACQAKAAsA
CwALAAsACwAKAAkACAAIAAoACgAKAAoADAAMAAwADAAKAAoACwAMAA0ADgANAA4ADgAN
AAwACgAGAAgACQAKAAoACQAJAAoADAAKAAcACAAGAAgACgAPABIAFAAZABsAEQD7/+H/
0v/F/6v/iv9s/1b/Rv81/yb/Gv8V/xL/Ev8c/zT/Tv9q/4H/k/+f/6r/tP+5/8L/0P/c
/+X/7v/2//n/+v/8//3///8BAAIAAAABAAIABQAGAAYACQAJAAkACQAJAAkACgAKAAoA
CgALAAsACwALAAsACQAJAAkACQAJAAkACQAJAAsACwALAAsACwALAAsACwAKAAgABwAG
AAgACAAIAAgACAAIAAkACQAJAAcABwAHAAcABwAHAAcABQAEAAQABAAEAAQABAACAAIA
AgACAAEAAQABAAIAAgACAAIAAgABAAEA///////////+//7//v/8//v/+//7//n/+P/1
//X/9f/0//T/8//y//L/8v/x//H/8f/x/+//7v/t/+z/7P/u/+7/7P/s/+v/6v/p/+j/
6P/n/+b/5f/o/+n/6v/t/+7/7//w//D/7//w//D/8P/y//P/9P/1//b/9f/0//T/8//z
//P/8//z//P/8//0//L/8//z//P/9P/1//b/9//0//T/9P/1//X/9f/1//X/8//z//P/
8//y//L/8f/x//P/8//z//P/9v/2//b/9v/0//T/9P/0//L/8P/v/+//8P/w//D/8P/x
//H/8P/w//H/8v/z//X/8//y//L/8v/w//D/7//v/+3/7f/t/+7/7//w//D/8f/t/+3/
7//y/w==
         </WaveFormData>
      </LeadData>
      <LeadData>
         <LeadByteCountTotal>10000</LeadByteCountTotal>
         <LeadTimeOffset>0</LeadTimeOffset>
         <LeadSampleCountTotal>5000</LeadSampleCountTotal>
         <LeadAmplitudeUnitsPerBit>4.88</LeadAmplitudeUnitsPerBit>
         <LeadAmplitudeUnits>��V</LeadAmplitudeUnits>
         <LeadHighLimit>2147483647</LeadHighLimit>
         <LeadLowLimit>268435456</LeadLowLimit>
         <LeadID>V2</LeadID>
         <LeadOffsetFirstSample>0</LeadOffsetFirstSample>
         <FirstSampleBaseline>0</FirstSampleBaseline>
         <LeadSampleSize>2</LeadSampleSize>
         <LeadOff>FALSE</LeadOff>
         <BaselineSway>FALSE</BaselineSway>
         <ExcessiveACNoise>FALSE</ExcessiveACNoise>
         <MuscleNoise>FALSE</MuscleNoise>
         <LeadDataCRC32>2554521111</LeadDataCRC32>
         <WaveFormData>
+P/4//j/+P/4//j/+P/5//f/9//3//f/+f/5//n/+f/5//n/+f/5//n/+f/7//z//P/6
//7/CQAWACoASgB3AJEAiwCEAHIAOwD+/97/x/+l/3f/UP83/yf/G/8S/wn/8v7X/r3+
sv65/sj+2v7z/hX/P/9g/3f/j/+k/7D/vP/M/9r/4f/m/+//8v/0//j//P/8//3//f//
/wEAAQADAAUABgAHAAcABwAJAAoACAAIAAgACQAJAAkACgAKAAsACwAMAAwADAANAA0A
DQALAA0ADQANAA8ADwAQABEAEAAPAA4ADQAQABEAEQASABAAEAARABMAEwAUABQAFQAV
ABUAFQAXABgAGQAaABsAHAAdAB0AHQAfACIAIwAjACQAJgAoACkAKQArAC0ALQAvADAA
MgA0ADUANgA3ADkAOgA8AD0APwBAAEAAQABBAEAAQABAAEAAQABAAEAAPgA+AD4APgA9
ADwAOwA6ADkANgA1ADMAMQAxAC4ALAAqACgAJAAiAB8AHAAaABcAFAASABEADgAKAAgA
BgAFAAMAAwACAAAA/v////3//f/9//z/+//6//n/+f/5//n/+f/5//j/+P/3//T/9P/0
//T/9v/0//T/9f/1//X/9P/0//X/9f/0//T/9P/0//T/9f/3//f/9v/2//X/9v/2//X/
9//3//j/+P/4//f/9//4//j/+P/4//j/+v/6//n/+f/3//f/9//4//b/9v/2//b/+P/4
//j/+P/4//f/9//3//X/9f/1//X/9//3//f/9v/1//X/9f/1//X/9P/0//T/9P/0//T/
9P/z//P/9P/0//P/8v/y//H/8f/y//L/8v/0//P/8//y//D/8f/x//D/8P/x//H/8P/v
/+//7//u/+7/7v/v/+//7v/u/+7/7v/u/+7/7v/u/+7/7v/t/+3/7f/t/+3/7P/s/+z/
7P/s/+z/7P/s/+z/7P/s/+z/7P/r/+v/7P/s/+z/7P/s/+v/6//r/+v/6//t/+3/7P/s
/+r/6v/q/+v/6//q/+r/6//r/+v/7P/s/+z/7P/u/+//8P/x//L/9P/3//b/9v/6//z/
/P/8//z//v/+//7//v/8//v/+v/5//r/+f/4//f/9f/0//H/7//r/+n/6P/n/+X/5f/l
/+X/5P/k/+T/4v/k/+T/5f/l/+P/4//j/+P/5P/k/+P/4//j/+X/5v/m/+j/5//n/+f/
5f/l/+X/5f/n/+j/6P/o/+b/5v/m/+b/5v/m/+b/5v/o/+j/6f/p/+n/6f/p/+n/5//n
/+f/6f/n/+f/5//n/+n/6f/q/+r/6v/s//P//P8IACIASwB1AIEAegByAFMAFADg/8f/
r/+D/1b/Nf8j/xX/Dv8B/+z+0f67/qr+o/6q/rz+zf7n/g//OP9X/23/gv+U/6b/tP/A
/8v/0v/Z/97/4v/m/+b/6v/r/+v/7f/v/+//8//1//b/9//3//f/+f/6//r/+v/6//v/
/f/9//7//v/9//3//v/+//z//f/9//3//f//////////////AAABAAEAAQABAAEAAgAD
AAMABAAGAAYABwAJAAcACAAIAAkACwALAAsADQAMAA0ADgAPABIAEwATABMAFwAaABsA
GwAcAB4AIAAhACMAJQAnACcAJwAoACoALAAvADAAMQAzADQANgA3ADkAOgA6ADoAOwA+
AD4APgA+AD4APgA+ADwAPAA8ADwAOwA6ADkAOAA3ADYANQAzADEAMQAuACwAKgAoACQA
IgAfABwAGgAXABQAEgARAA4ACgAGAAQAAwABAP///v/8//r/+f/3//f/9//0//P/8v/x
/+//7//v/+//8f/w//D/7//u/+7/7v/u/+7/7P/s/+3/7f/t/+z/7P/t/+3/7P/s/+z/
7P/s/+3/7//v/+7/7v/t/+7/7v/t/+3/7f/u/+7/7v/t/+3/7v/w//D/8P/w//D/8P/v
/+//7//v/+//8P/w//D/8P/w//D/8P/w//D/8P/v/+//7//x//H/8f/x/+//7//v/+7/
7//v/+//7//v/+7/7v/u//D/8P/w//D/7v/t/+3/7P/s/+z/7f/t/+v/7P/s/+z/7P/r
/+v/6v/q/+v/6//q/+r/6//r/+r/6f/p/+n/6P/m/+b/5//n/+j/6P/o/+j/6P/o/+j/
6P/o/+j/5//n/+f/5//n/+b/5v/m/+b/5v/m/+b/5v/m/+b/5v/m/+b/5f/l/+b/5v/m
/+b/5v/l/+X/5f/l/+X/5f/l/+T/5P/k/+T/5P/l/+f/5v/m/+f/5f/l/+b/5v/k/+T/
5v/n/+b/5//o/+r/6//s/+z/7P/v//D/8f/y//P/9P/1//b/9//4//n/+v/4//j/9v/1
//T/8//y//H/8v/x/+//7v/p/+f/5f/j/+L/4f/f/9//4f/h/+D/4P/f/9z/2//a/93/
3f/d/93/3f/d/97/3v/d/93/3f/f/+D/4P/g/9//3//f/9//3//d/93/3f/e/+D/4P/g
/+D/3//e/93/3P/e/97/3v/e/9//3//f/9//3//f/9//3//d/9//3//f/+H/4f/h/+H/
4P/i/+L/5v/x/wAAEAAwAF0AeQB5AHQAZAArAO7/zv+5/5X/Y/86/yX/F/8L//7+7/7S
/rP+of6c/qH+rP68/tf++f4h/0T/Xf9z/4b/mv+o/7T/wP/L/9D/0//a/+D/4P/i/+b/
5//p/+v/7f/t/+3/7//w//H/8//z//X/9v/0//T/9P/1//b/9//5//r/+//7//z//P/6
//v/+//7//v//f/9//3//f/9//7//////////////wAAAQABAAIAAgACAAMABQAFAAYA
BgAHAAsACwALAA0ADAANAA4ADwASABMAEwATABMAFgAXABcAGgAcAB4AHwAfACEAIwAj
ACUAJgAoACoALQAuAC8AMQAxADIAMgAzADYANgA2ADcAOAA4ADgAOAA6ADoAOgA4ADYA
NgA2ADUANgA1ADQAMwAyADEALwAtAC0AKgAoACYAJAAgAB4AGwAYABYAEwAQAA4ADQAK
AAYAAgAAAP///f/7//r/+P/2//X/8//z//P/9P/z//L/8f/v/+//7//v/+//7v/u/+3/
7P/s/+z/7P/s/+r/6v/r/+v/6//q/+r/7f/t/+z/7P/s/+z/7P/t/+v/6//q/+r/7f/u
/+7/7f/t/+3/7v/u/+z/6//r/+z/7P/s/+z/7P/u/+7/7f/t/+3/7f/t/+7/7v/u/+7/
7v/u/+7/7v/u/+7/7f/t/+3/7f/t/+3/7f/t/+3/7f/s/+3/7f/t/+3/7f/s/+z/7P/s
/+z/7P/s/+v/6//s/+z/7f/s/+z/6//r/+z/7P/s/+r/6f/p/+j/6v/r/+v/6v/q/+v/
6//q/+v/6//r/+r/6v/q/+v/6//q/+r/6v/q/+r/6v/q/+r/6v/q/+n/6f/r/+v/6//q
/+j/6P/o/+j/6v/q/+r/6v/q/+r/6v/q/+n/6f/q/+r/6v/q/+r/6f/p/+n/6f/p/+v/
6//q/+r/6v/q/+r/6//r/+r/6v/r/+n/6f/q/+r/6v/q/+z/7f/u/+//8P/y//P/9P/2
//b/9//4//n/+v/7//z//f/+/wAAAAAAAP7//P/6//j/9v/3//b/9f/z//L/7//t/+v/
6f/o/+f/5f/l/+X/5f/k/+T/5P/i/+L/5f/n/+j/6f/p/+n/6f/q/+j/5//n/+f/6//s
/+z/7P/p/+n/6f/p/+v/6//r/+v/6v/q/+r/6v/s/+z/7P/s/+z/7P/s/+z/6v/r/+v/
6//t/+3/7f/t/+3/7f/v/+//7//v/+//7//v//D/8P/w//T//f8KABoAOgBlAIMAiQCG
AHIAPQACAOD/yf+j/3H/Rv8t/x//Ff8G//P+3P7B/qv+ov6n/rT+yP7h/gX/L/9Q/2X/
ff+S/6T/tP/C/87/1f/c/+H/5v/s/+7/7v/w//P/8//1//f/9//7//3//v////////8B
AAIAAgACAAIAAwADAAMABAAEAAUABQAGAAYABAAFAAUABQAFAAcABwAHAAcABwAIAAkA
CQAJAAkACQAIAAkACQAKAAoACgALAA0ADwAQABAAEQARABEAEQATABQAFQAWABcAGgAb
ABsAGwAbAB4AHwAfACIAJAAmACcAKwAtAC8ALwAxADIANAA2ADkAOgA7AD0APgBAAEEA
QwBGAEYARgBHAEgASABIAEgASABIAEgARgBGAEYARgBFAEQAQwBCAEEAQgBBAD8APQA9
ADoAOAA2ADYAMgAwAC0ALAAqACcAJAAkACMAIAAcABoAGAAXABUAEwASABAADgAPAA0A
DQANAA4ADQAMAAsACgAJAAgABwAHAAYABgAFAAYABgAGAAYACAAGAAYABwAFAAUABAAE
AAcABwAGAAYABgAGAAYABwAHAAcABgAGAAcACAAIAAcABwAHAAgACAAIAAcABwAIAAYA
BgAGAAYABgAGAAUABQAHAAcABwAIAAgACAAIAAgACAAIAAgACAAIAAcABwAHAAkACQAJ
AAkACQAJAAkACAAJAAkACQAJAAcABgAGAAYABgAGAAYABgAFAAUABgAGAAYABgAHAAcA
BQAGAAYABgAGAAUABQAEAAQABQAFAAQABAAFAAUABAADAAMAAwACAAQABAAFAAUAAgAC
AAIAAgACAAIAAgACAAIAAgABAAEAAQABAAEAAAACAAIAAgACAAAAAAAAAAAAAAAAAAAA
AAABAAEAAgACAAIAAgACAAEAAQABAAEAAQABAAEAAAAAAAAAAAAAAAEAAQAAAAAAAQAD
AAMABAAEAAUABgAJAAsADAANAA4AEAAPABIAFgAUABQAFAAUABAADwAOAA0ADAALAAoA
CQAHAAYAAwABAP///f/8//v/+f/5//n/+f/4//j/+P/2//T/9P/1//X/9//3//f/9//4
//j/9//3//f/+f/6//r/+v/5//n/+f/5//n/+f/5//n/+v/6//r//P/8//z//P/8//z/
/P/8//z//P/9//3//f/9//3//f/7//v/+//9//3//f/9//3////9//7/AAACAAYADQAe
ADYAWgCDAJUAjQCEAGoALwD6/97/w/+b/2//Sv8z/yn/If8Y/wf/8v7X/r/+uv7F/tb+
6P4F/yv/U/9u/4X/nf+u/7z/yv/Y/+L/6//y//n//v/+//7/AgAGAAcACQALAA0ADQAN
AA8AEAARABEAEQATABQAFgAWABYAFwAVABUAFgAWABkAGQAaABoAGAAZABkAGQAbAB0A
HQAdAB0AHQAeAB8AIQAhACEAIQAgACEAIQAiACIAIgAjACUAJQAmACYAJwArACsAKwAt
ACwALQAuAC8ALgAvAC8ALwAzADYANwA3ADgAOgA8AD0APgA/AEAAPwBBAEIARABGAEcA
SABJAEsASgBMAE0ATwBQAFAAUABRAFAAUABQAFAATgBOAE4ATABMAEwATABLAEgARwBG
AEUARABDAEEAPwA+ADoANwA0ADIALgAsACkAKAAmACMAIAAcABsAGAAUABQAEgARAA8A
DQAMAAoACAAHAAUABQAFAAQAAwACAAEA//////////////7//v/9//7//v/+//7//P/6
//r/+//7//v/+v/6//n/+f/4//j/+v/6//r/+//7//v/+v/6//3//v/+//3//f/9//7/
/v/9//v/+v/6//r/+v/6//r//P/8//v/+//7//v/+//8//r/+v/6//r/+v/6//r/+v/6
//n/+f/5//n/+f/5//n/+f/5//n/+P/5//n/+f/5//f/9v/2//b/9v/2//b/9v/1//X/
9v/2//f/9v/2//X/8//0//T/9P/0//P/8//y//L/8//z//L/8v/z//P/8v/z//P/8//y
//L/8v/z//P/8P/w//D/8P/y//L/8v/y//L/8v/x//H/8f/x//H/8P/y//L/8v/y//D/
8P/w//D/8v/y//L/8v/v/+//8P/w//L/8v/y//H/7//v/+//7//x//H/8P/w/+7/7v/u
/+//8f/w//D/8f/x//H/8v/y//P/9P/3//n//P/9//7/AAD//wAAAQACAAMABAACAAEA
AAD///z/+//6//n/+f/4//X/8//x/+//7v/t/+n/6f/p/+n/6P/o/+j/5v/m/+b/5//n
/+n/6f/p/+n/6P/o/+f/5//n/+n/6v/q/+r/6f/p/+n/6f/p/+n/6f/p/+r/6v/q/+r/
6v/q/+r/7P/s/+z/7P/q/+r/6//r/+v/6//r/+v/6//r/+v/7f/t/+3/7f/t/+v/7f/w
//D/8P/y//3/CAAcAD4AawCBAHsAcgBiAC8A8P/O/7n/lf9p/0D/Jf8X/w//Cv///uj+
y/63/q7+sf68/s7+5/4J/y//Uv9p/33/kP+i/7L/wP/M/9f/3v/j/+j/6v/s/+7/7v/x
//P/9f/3//f/+f/7//z//f/9//3///8AAAAAAAAAAAEAAQABAAIAAgAFAAUABgAGAAYA
BwAHAAcABwAJAAkACQAJAAkACgALAA0ADQANAA0ADgAPAA8AEAAQABAAEQATABMAFAAU
ABUAFwAXABcAGQAcAB0AHgAfAB4AHwAfAB8AIwAmACcAJwAoACoALAAtAC8AMQAzADMA
NQA2ADgAOgA8AD4AQABDAEIARABFAEcASABIAEgASQBKAEoASgBKAEwATABMAEoASgBK
AEoASQBIAEcARgBFAEQAQwBBAD8APQA6ADgANgA2ADIAMAAtACoAKAAlACIAHgAdABoA
FgASABAADwANAAsACgAIAAYABQADAAMAAwACAAEAAAD///3//f/9//3//f/8//z/+//6
//r/+v/6//r/+P/4//n/+f/5//j/+P/3//f/9v/2//j/+P/4//n/+f/5//j/+P/3//j/
+P/3//f/9//4//j/+P/3//f/+P/6//r/+v/6//j/+P/3//f/9//3//f/+P/4//j/+P/4
//j/+P/4//j/+P/3//f/9//3//f/9//3//f/9//3//b/9f/1//X/9f/1//T/9P/0//T/
9P/0//T/8//z//T/9P/z//L/8v/x//H/8v/y//L/8P/v/+//7v/w//H/8f/w/+7/7//v
/+7/7//v/+//7v/u/+7/7//v/+7/7v/u/+7/7v/u/+7/7v/w//D/7//v/+//7//v/+7/
8P/w//D/8P/w//D/8P/w/+7/7v/u/+7/7f/t/+7/7v/u/+7/7v/t/+//7//v/+//7//v
/+7/7v/u/+7/7v/v/+//7v/u/+//7f/t/+7/7v/u/+7/8P/x//H/8f/x//L/8f/2//j/
+P/7//z//f/+/wAAAAAAAAAAAgACAAAA///8//v/+v/5//r/+f/3//b/8//x/+//7f/s
/+v/6f/p/+f/5//m/+b/5v/k/+T/5P/j/+P/4//j/+P/4//k/+T/4//j/+P/5f/o/+j/
6P/n/+f/5//n/+f/5f/l/+X/5v/m/+b/5v/m/+b/5v/m/+b/6P/o/+j/6P/n/+f/5//n
/+f/5//n/+f/5//p/+n/6f/p/+n/6f/p/+j/6P/q/+7/9/8CABAAKgBVAHsAfwB4AHIA
SwAKANz/xf+n/3v/TP8v/x//Ff8M///+6v7P/rX+pv6n/rL+wP7V/vP+G/9C/13/cf+E
/5b/qv+6/8b/0f/Y/93/3v/g/+j/7v/s/+3/7//x//P/8//1//f/+P/5//n/+f/7//z/
/v/+//7/////////AAAAAAEAAQACAAIAAgADAAMAAwADAAUABQAFAAUABQAGAAcACQAJ
AAkACQAKAAsACwAMAAwADAANAA8ADwAQABAAEQARABEAEQATABQAFQAWABcAGgAbABsA
GwAdACAAIQAhACIAJAAmACcAKQArAC0ALQAvADAAMgA0ADUANgA3ADkAPAA+AD8AQQBA
AEAAQABBAEQARABEAEQARABEAEQAQgBCAEIAQgBBAEIAQQBAAD8APgA9ADsAOQA5ADYA
NAAyAC4AKgAoACUAJAAiAB8AHAAYABcAFAAQAA4ADAALAAkABwAGAAQAAgD///3//f/9
//z/+//6//n/9//3//f/9//3//b/9v/1//T/9P/0//T/9P/y//L/8//z//P/8v/y//X/
9f/0//T/9P/0//T/9f/z//P/8v/y//P/9P/0//P/8//z//T/9P/2//X/9f/2//T/9P/0
//T/9v/2//X/9f/1//X/9f/2//b/9v/2//b/9v/2//b/9v/2//X/9f/1//X/9f/1//X/
9f/1//X/9P/z//P/8//z//P/8v/y//L/8v/y//L/8v/z//P/9P/0//H/8P/w/+//7//w
//D/8P/w/+//7//u/+7/7//v/+7/7v/v/+//7v/t/+3/7f/s/+r/6v/r/+v/7P/s/+z/
7P/s/+z/7P/s/+z/7P/r/+v/6//r/+v/6v/q/+r/6v/q/+r/6v/q/+r/6v/q/+r/6v/r
/+v/7P/s/+r/6v/q/+n/6//r/+v/6//p/+n/6P/o/+r/6v/q/+v/6f/o/+j/6f/r/+v/
7P/s/+v/6v/r/+v/6v/r/+z/7v/x//L/8v/y//P/9P/1//b/+f/6//v//P/9//7///8A
AP7//v/8//v//P/7//r/+f/4//f/9f/0//P/8f/v/+3/7P/r/+n/6f/p/+n/6P/o/+j/
5v/m/+b/5//n/+f/5//n/+f/6P/o/+f/5//n/+n/7P/s/+z/6//p/+n/6f/p/+n/6f/p
/+r/6P/o/+j/6P/q/+r/6v/q/+r/6v/q/+r/6//r/+v/6//r/+v/6//r/+v/7f/t/+3/
7f/t/+3/7f/u//D/8P/0//v/CAAaADwAaQCFAIUAfgBuADcA+v/a/8P/m/9r/0b/Lf8f
/xX/DP/3/tz+v/6t/qb+rf64/sr+4/4J/zH/Uv9p/4H/lP+k/7b/xP/O/9f/4v/n/+r/
7v/y//b/+P/3//n/+//9//3///8BAAIAAwAFAAUABwAIAAoACgAKAAsACwALAAwADAAN
AA0ADgAOAA4ADwAPAA8ADwARABEAEQARABEAEgATABMAEwATABMAFgAXABcAGAAaABoA
GwAdABsAHAAcAB0AHwAfAB8AIQAkACUAJgAnACgAKQApACkAKwAuAC8ALwAwADIANAA1
ADcAOQA7ADsAPgBAAEMARgBFAEYARwBJAEoATABNAE8AUABQAFAAUQBUAFQAVABUAFQA
VABUAFIAVABUAFQAUwBSAFEAUABPAE4ATQBLAEkASQBGAEQAQgBCAD4APAA5ADYANAAx
AC4ALAArACgAJAAiACAAHwAdAB0AHAAaABgAFwAVABUAFQASABEAEAAPAA8ADwAPAA8A
DwAOAA4ADQAOAA4ADgAOAA4ADAAMAA0ADQANAAwADAANAA0ADAAMAAwADAAMAA0ADwAP
AA4ADgANAA4ADgANAA8ADwAQABAAEAAPAA8AEAAQABAAEAAQABAAEAAPAA8ADwAPAA8A
EAAQABAAEAAQABAAEAAQABAAEAAPAA8ADwARABEAEQARABEAEQARABAADwAPAA8ADwAP
AA4ADgAOAA4ADgAOAA4ADQANAA4ADgAPAA4ADgANAAsADAAMAAwADgANAA0ADAAMAA0A
DQAMAAwADQANAAwADQANAA0ADAAMAAwADQANAAwADAAMAAwADAAMAAwADAAMAAwACwAL
AAsACwALAAoADAAMAAwADAAMAAwADAAMAAwADAAMAAwADQANAA4ADgAOAA4ADgANAAsA
CwALAAsACwALAAoACgAKAAoACgALAAsACgAKAAsACwALAAwADAAKAAoADAANAA0ADQAN
AA4ADQAOABIAEgATABQAFQAWABcAGAAZABoAGwAcAB0AHgAcABwAHAAaABkAGAAXABYA
FQAUABMAEQAQAA0ACwAJAAcABgAFAAMAAwADAAMAAgACAAIAAAAAAAAAAQABAAEAAQAB
AAEAAgACAAEAAQABAAQABgAHAAgABQAFAAUABQAHAAcABwAHAAYABgAGAAYABgAGAAYA
BgAIAAgACAAIAAYABwAHAAcABQAFAAUABQAHAAcACQAJAAkACQAJAAkACQAKAAwADAAO
ABUAIAAwAEYAbwCZAKcAogCaAHUANAACAOv/z/+f/3D/Uf8//y//Jv8Z/wT/5/7N/rz+
vf7K/tr+8/4V/z//Yv99/5f/rP+8/8r/2P/m//H/+v///wQACAAMAA4ADgARABUAFwAZ
ABkAGwAdAB4AHwAdAB0AHwAgACAAIAAgACEAIwAjACQAJAAlACUAJgAmACYAJwAnACcA
JwApACkAKQArACsALAAtAC0ALQAtAC0ALgAvAC8AMAAuAC4ALwAxADEAMgAyADMANQA1
ADUANwA4ADkAOgA7ADwAPQA9AD0APQBAAEEAQQBCAEQARgBHAEsATQBPAE8AUQBSAFQA
VgBWAFYAVgBXAFoAXABdAF8AXgBeAF4AXwBiAGIAYgBiAGIAYgBiAGAAYABgAGAAXwBe
AF0AXABbAFoAWQBXAFUAVQBSAFAATgBMAEgARgBDAEIAQAA9ADoAOAA3ADQAMAAwAC4A
LQArACcAJgAkACIAIwAhACEAIQAgAB8AHgAdAB0AHQAdAB0AHQAcABwAGwAYABgAGAAY
ABgAFgAWABcAFQAVABQAFAAVABUAFAAUABQAFAAUABUAFwAXABYAFgAVABYAFgAVABUA
FQAWABYAGAAXABcAGAAYABgAGAAYABYAFgAVABUAFwAXABcAGAAWABYAFgAWABYAFgAW
ABYAGAAXABcAFwAXABcAFwAXABUAFQAVABQAFQAVABUAFQAVABQAFAAUABQAFAAUABQA
EwATABQAFAARABAAEAAPABAAEgATABQAEgARABEAEAAOAA8ADwAOABAAEQARABAADQAN
AA0ADAAOAA4ADwAPAAwADAAMAAwADgAOAA4ADgAMAAwACwALAAsACwALAAoADAAMAAwA
DAAMAAwADAAMAAoACgAKAAoACQAJAAoACgAIAAgACAAHAAkACQAJAAkACQAJAAgACAAG
AAYABgAHAAcABgAGAAcACAAJAAsADAAOAA4AEAARABIAEwAUABYAFQAYABgAGAAYABgA
FAATABIAEQAQAA8ADgANAAkACAAFAAMAAQD///7//f/9//3//f/9//z//P/8//r/+v/6
//v/+//7//v/+//7//z//P/7//v//f///wAAAAD///3//P/7//v/+//7//v//f/+//7/
/v/+//7//v/+//7//v/+//7//v/+/////////////////wEAAQABAAMAAQABAAEAAQAB
AAEAAgACAAQABgARACAANgBaAIMAlQCLAIAAbAAzAPT/1v/D/5//df9O/zf/K/8j/xr/
Df/6/uP+zf7G/s3+3v7y/g3/Mf9V/3D/h/+f/7D/vP/M/9z/5P/v//b/+//+/wQABgAI
AAoADQAOAA8AEAAPABEAEwAUABUAFQAVABcAGAAWABYAFgAXABcAFwAYABgAGQAZABoA
GgAaABsAGwAbABsAHQAdAB0AGwAbABwAHQAfAB8AHwAfACAAIQAhACIAIgAiACMAJQAk
ACQAIwAjACcAJwAnACkAKAApACoAKwAuAC8ALwAvADEANAA1ADUANgA4ADoAOwA9AD8A
QQBBAEMARABGAEgASwBMAE0ATwBOAFAAUQBTAFIAUgBSAFMAVABUAFQAVABSAFIAUgBQ
AFIAUgBSAFEAUABPAE4ATQBKAEkARwBFAEUAQgBAAD4APAA4ADYAMwAwAC4AKwAoACQA
IwAgABwAHAAaABkAFwAVABQAEgAQAA8ADQANAA0ADAALAAoACQAJAAkACQAJAAcABgAG
AAUABAAEAAQABAAEAAIAAgADAAMAAwACAAIAAQABAAAAAAACAAIAAgADAAMAAwACAAIA
AwAEAAQAAwADAAMABAAEAAIAAQABAAIAAgACAAIAAgACAAIAAQABAAEAAQABAAIAAgAC
AAIAAgAEAAQABAAEAAIAAQABAAEAAQABAAEAAQADAAMAAwACAAEAAQABAAEAAQAAAAAA
AAAAAAAAAAAAAP////8AAAAA///+//7//f/9//7//v/+/wAA//////7//P/9//3//P/8
//3//f/8//3//f/9//z//P/8//3//f/8//z//P/8//z//P/8//z//P/8//v/+//7//v/
+//6//r/+v/6//r/+v/6//r/+v/6//r/+v/6//n/+f/6//r/+v/6//r/+f/5//n/+f/5
//v/+//6//r/+v/6//r/+//5//j/+P/5//n/+f/6//r/+v/6//z//f/+////AAACAAEA
AgAEAAYABwAIAAkACgAMAAwACgAJAAYABQAEAAMABAADAAEAAAD9//v/+f/3//b/9f/z
//P/8//z//L/8v/w/+7/7v/u/+//7//v/+//7//v//D/8P/v/+//7//x//L/8v/y//H/
8f/x//H/8f/v/+//7//w//L/8v/y//L/8P/w//D/8P/w//D/8P/w//H/8f/x//H/7//v
/+//7//t/+//7//v//H/8f/x//H/9v/0//T/+P///w4AJgBKAHEAfwB1AGwAWAAfAN7/
vP+p/4f/Wf80/x//Ff8N/wj//f7q/tH+vf6y/rv+zP7e/vf+Gf8//17/df+H/5r/qv+6
/8b/0P/b/+D/5f/q/+7/8v/0//b/8//3//n/+//7//v//f/+////AQABAAMABAACAAIA
AgADAAUABQAGAAYABQAFAAYABgAGAAcABwAHAAcACQAJAAkACQAJAAoACwAJAAkACQAJ
AAoACwALAAwADgAOAA8AEQARABIAEgATABMAEwATABUAFAAVABYAFwAaABsAGwAbAB0A
IAAhACEAIgAkACYAJwAnACkAKwArAC0ALgAwADIANQA2ADcAOQA4ADoAOwA9AD4APgA+
AD8AQABAAEAAQABAAEAAQAA+AD4APgA+AD0AOgA5ADgANwA2ADUAMwAxAC8ALAAqACgA
JgAiACAAHQAcABoAFwAUABAADwAMAAgABgAEAAMAAQD///7//P/6//n/9//3//f/9v/1
//T/8//x//H/8f/x/+//7v/u/+3/7v/u/+7/7v/u/+z/7P/t/+3/7f/s/+z/7f/t/+z/
7P/s/+z/7P/t/+3/7f/s/+z/7f/u/+7/7f/t/+3/7v/u/+7/7f/t/+7/7v/u/+7/7v/s
/+z/6//r/+z/7f/u//D/7v/u/+7/7v/u/+7/7v/u/+7/7f/t/+3/7f/t/+3/7f/t/+3/
7//s/w==
         </WaveFormData>
      </LeadData>
      <LeadData>
         <LeadByteCountTotal>10000</LeadByteCountTotal>
         <LeadTimeOffset>0</LeadTimeOffset>
         <LeadSampleCountTotal>5000</LeadSampleCountTotal>
         <LeadAmplitudeUnitsPerBit>4.88</LeadAmplitudeUnitsPerBit>
         <LeadAmplitudeUnits>��V</LeadAmplitudeUnits>
         <LeadHighLimit>2147483647</LeadHighLimit>
         <LeadLowLimit>268435456</LeadLowLimit>
         <LeadID>V3</LeadID>
         <LeadOffsetFirstSample>0</LeadOffsetFirstSample>
         <FirstSampleBaseline>0</FirstSampleBaseline>
         <LeadSampleSize>2</LeadSampleSize>
         <LeadOff>FALSE</LeadOff>
         <BaselineSway>FALSE</BaselineSway>
         <ExcessiveACNoise>FALSE</ExcessiveACNoise>
         <MuscleNoise>FALSE</MuscleNoise>
         <LeadDataCRC32>3691704965</LeadDataCRC32>
         <WaveFormData>
+f/5//n/+f/3//f/9//3//j/+P/4//f/9f/2//b/9//4//j/+P/4//f/9//4//j/+//8
/wAACQASACEAPQBkAH8AgwCKAIsAcABPAEYARQA6ACkAGQATABMAEgAMAPf/yv+Y/2j/
Q/8q/xv/D/8R/yn/Uf9w/4P/mP+t/7f/vv/M/9j/3f/h/+j/6P/p/+3/8f/w/+//7//x
//L/8//0//X/9v/4//j/+P/5//r/+f/4//f/9v/1//X/9v/2//f/9//3//j/+P/4//n/
+f/5//r/+v/6//v/+//7//3/+//7//v/+////wAAAAAAAAAAAAD//wAAAgACAAQABQAH
AAcACAAKAAkACgALAAwADQAPABAAEQAUABcAGQAZABoAHAAfAB8AIgAkACYAKAAqACsA
LAAvADEAMQA0ADYANgA4ADoAOwA8AD0APgA+AEAAQQBCAEIAQABBAEEAQQBBAEEAQQBB
AEAAQABAAD4APQA9ADwAOwA6ADkANwA1ADMAMAAuACsAKAAmACMAIAAdABsAGAAVABIA
DwAOAAwACgAIAAYAAwAEAAIAAgAAAP7//f/8//v//P/7//r/+f/5//n/+P/4//T/9P/0
//P/9P/z//P/8//y//L/8f/x/+//7//v/+//7//v/+//8P/w//D/8P/x/+//7//v/+//
8v/y//L/8f/v/+//7v/u/+3/7f/u/+7/7v/u/+7/7v/s/+z/7f/t/+v/6//r/+v/7v/u
/+7/7v/u/+3/7f/t/+z/6//q/+n/6//r/+v/6//p/+n/6f/o/+j/5//n/+f/5//n/+f/
5//n/+f/5//m/+X/5P/k/+T/4//j/+T/5P/k/+P/4//l/+X/4v/i/+L/4v/i/+L/4v/h
/+D/4P/f/9//3//h/9//3//f/97/3v/c/9v/2//b/9v/2//b/9v/2f/Z/9n/2v/Z/9n/
2f/Z/9n/2f/Z/9r/2P/Y/9j/2P/Y/9f/1//X/9f/1//X/9f/1//X/9f/1v/Y/9j/2P/Y
/9X/1f/U/9P/0//T/9T/1//W/9b/1v/X/9f/1v/W/9j/2f/a/9z/3f/h/9//3v/i/+P/
5P/l/+b/6P/o/+j/6P/l/+X/4//i/+P/4//j/+D/4f/g/93/2//a/9r/2f/Y/9X/1P/U
/9T/0v/S/9L/zv/O/9D/0f/S/9L/0f/R/9L/0v/S/9L/0f/P/9D/0f/S/9T/0v/S/9H/
0f/R/9H/0f/T/9P/0//T/9P/0//T/9P/0f/R/9H/0f/R/9H/0f/S/9T/1P/T/9P/0v/S
/9P/1P/U/9T/1P/T/9X/1v/Y/9n/2v/e/+f/8P/5/wkALABPAF8AZABrAGgASQAuAC0A
LAAdAAsAAwABAAYACAD//97/sP+C/1n/Nv8d/wn/+/79/h3/RP9h/3T/h/+Z/6b/sv+8
/8X/y//Q/9T/1//Z/9v/3P/f/9//4f/i/+P/5v/n/+j/6v/q/+r/6//s/+7/7v/u/+7/
8f/x//L/8v/z//P/8//0//T/9P/1//X/8//0//T/9P/3//f/9//5//n/+f/5//n/+//8
//z//P/9//7//v8AAAAAAAACAAMAAwADAAQABgAFAAYABwAIAAsADQAOAA8AEAATABUA
FQAWABgAGwAbAB4AIAAiACQAJAAlACYAKQAtAC0AMAAyADQANgA4ADkAPAA9AD4APgBA
AEEAQgBCAEIAQwBDAEMAQwBDAEMAQwBCAEIAQgBAAEEAQQBAAD8AQAA/AD0AOwA5ADYA
NAAxAC4ALAApACYAIwAhAB4AGwAYABUAFAASABAADgAMAAkACAAGAAYABAACAAEAAAD/
//7//f/8//v//f/9//z//P/4//j/+P/3//j/9//3//f/9v/2//X/9f/z//P/8//z//P/
8//z//T/9P/0//T/9f/1//X/9f/1//T/9P/0//P/9f/1//T/9P/z//P/9P/0//T/9P/0
//T/9P/0//X/9f/1//X/9f/1//b/9v/2//b/+P/3//f/9//3//f/9//3//f/9//3//f/
9//3//f/9v/2//X/9f/1//b/9//4//n/9//3//f/9v/2//b/9//4//f/9//4//j/+P/3
//f/+f/5//b/9v/2//j/+P/4//j/9//2//b/9f/1//X/9//1//f/9//2//b/+P/3//f/
9//3//f/9//3//X/9f/1//b/9//3//f/9//1//X/9f/2//b/9v/2//b/9v/1//X/9f/1
//X/9f/1//X/9f/1//T/9P/0//T/9P/z//P/8v/x//P/8//0//f/9v/2//b/9//3//b/
9v/4//j/+P/5//n/+f/7//j/+v/7//z//f/+////AAABAAIABQAGAAcACAAGAAYABQAF
AAEAAAD/////AQD+//3//P/5//f/9v/2//P/8v/x//D/8P/w/+7/7v/u/+r/6P/q/+v/
7P/s/+v/6//s/+z/7P/s/+v/6//s/+v/7P/s/+r/7P/r/+v/6//p/+n/6f/p/+v/6//r
/+v/6v/p/+j/5//p/+n/6f/p/+n/6v/q/+r/6f/p/+r/6v/p/+r/6v/q/+z/6//r/+z/
7P/t//D/9v///woAFwAvAFQAbwB3AH4AgwBqAE0ARgBHAD4AKQAbABkAGwAaABQA/f/Q
/5z/cv9R/zb/Hf8L/wn/H/9H/2b/e/+Q/6H/sf+6/8T/0P/X/9v/3v/k/+f/5//n/+r/
6//r/+3/7v/v//L/8//0//b/9v/2//f/+P/2//b/9v/2//j/+f/7//z/+//7//v//P/8
//z//f/9//v//P/8//z//f/9//3/////////////////AAAAAAAAAwAEAAQABgAEAAQA
BgAHAAkACQAKAAwADQAOAA8AEAAPABEAEgATABQAFwAZABkAGAAaAB0AHQAeACAAIgAk
ACYAJwAoACsALwAvADIANAA1ADYANwA3ADkAOwA9AD4APgA/AEAAQABCAEMAQwBDAEEA
QQBBAEEAQgBCAEIAQABBAEEAQAA/AD4APQA7ADkANQAyADAALQAqACgAJQAiACEAHwAc
ABkAFgATABIAEAAOAAwACgAHAAQAAgACAAAAAAD///7//f/8//v/+v/5//n/+f/4//j/
9v/2//b/9f/0//P/8//z//T/9P/z//P/8//z//P/8//z//P/8//0//L/8v/y//P/8//z
//P/8//y//L/8v/x//H/8f/w//D/7//v//D/8P/w//D/8P/w//D/8P/x//H/8//z//P/
8//y//L/8v/y//T/8//z//P/8//z//P/8//z//P/8//z//H/8f/x//D/8v/x//H/8f/x
//H/8f/x//P/8//z//L/8//y//L/8v/x//H/8v/y//D/7//v//H/8f/u/+7/7v/u/+7/
7v/u/+//7v/u/+3/7f/t/+//7f/t/+3/7P/s/+7/7f/t/+3/7f/t/+3/7f/t/+3/7f/u
/+z/6//q/+n/6//r/+v/7P/q/+r/6v/q/+z/6//r/+v/6//r/+v/6//p/+n/6f/o/+r/
6v/q/+r/6f/p/+j/5//n/+f/6P/r/+r/6v/q/+v/6v/q/+v/7v/u/+7/7//v//H/8//2
//b/+P/4//j/+P/5//r/+//8//z//P/8//v/+v/3//X/8//0//X/8//z//L/7//t/+z/
7P/r/+r/6f/o/+j/6P/m/+j/6P/k/+L/5P/l/+b/5v/l/+X/5v/m/+b/5v/l/+X/6P/p
/+r/6v/q/+r/6f/p/+f/5//n/+f/5//n/+f/5//p/+n/6f/p/+n/6f/p/+n/5//n/+j/
6P/p/+n/6v/s/+r/6//s/+z/7v/u/+3/7f/u//D/8f/y//j/AQAKABcAMQBUAHEAfQCG
AIcAcgBVAEoASwBAACsAGwAXABkAHAAWAP3/0v+g/3L/Uf80/yH/Ef8P/yf/T/9u/4P/
lv+r/7n/xv/S/9r/3//l/+j/7P/z//X/9f/2//f/9//5//r/+//+////AAACAAIAAgAD
AAQABgAGAAYABgAJAAkACgAKAAkACQAJAAoACAAIAAkACQALAAwADAAMAA0ADQANAA8A
DwAPAA8ADwAPABAAEAAQABMAFAAUABYAGAAYABoAGwAbABsAHAAeAB8AIAAhACIAJQAn
ACgAKQAoACsALQAtAC4AMAAzADMANgA4ADoAPAA8AD0APgBBAEUARQBIAEoATABOAFAA
UQBUAFUAVgBWAFoAWwBcAFwAWgBbAFsAWwBbAFsAWwBbAFoAWgBaAFgAWQBZAFgAVwBU
AFMAUQBPAE8ATABKAEcARABCAD8APAA7ADkANgAzADAALQAsACoAKAAmACQAIQAgAB4A
HgAcABwAGwAaABkAFgAVABQAEwATABMAEgASABIAEgASABEAEAAPAA8ADwAOAA4ADQAN
AA8ADwAPAA8ADwAPAA8AEAAOAA4ADgAPAA8ADwAPAA8AEAAQABAADwAPAA8ADgAOAAsA
CwAMAAwADgAOAA4ADgAQABAAEQARAA8ADwAPAA8AEAAQABAAEAAQAA8ADwAPAA8ADwAP
AA8AEQARABEAEQARABEAEQAQABAADwAPAA8ADwAPAA8ADwAPAA8ADwAOAA4ADgAPABAA
DwAPABAAEAAPAA0ADAANAA0ACgAKAAoADAAMAAwADAANAAwADAALAA0ADQAPAA0ACwAL
AAoACgAKAAkACQAJAAkACQAJAAkACQAJAAkACgALAAsACwALAAoACQAIAAgABgAGAAYA
BgAIAAcABwAHAAcABwAHAAcACQAJAAkACAAIAAgACAAIAAcABwAGAAUABwAHAAgACwAK
AAoACgALAA4ADgAPABIAEQASABQAFQATABUAGAAYABgAGAAYABUAFQATABIAEQARABEA
DgAPAA4ACwAJAAgACAAHAAYABQAEAAQABAACAAIAAgD+//r//P/9//7/AAD/////AAAA
AAAAAAD/////AAABAAIAAgAAAAAA///9//3//f/9///////////////////////9//3/
/f/9/////////wAAAAAAAP/////+//7///8AAAAAAAAAAP//AQAAAAIABQAIAAwAEwAg
ADMAUwB4AI0AkQCWAJMAdABZAFIATQA+ACsAIQAdAB8AIAAUAPf/zP+Y/2r/S/82/yf/
G/8j/0X/af+A/5X/rP+7/8f/0P/c/+b/6//x//b/+v/7//n//f8AAP////8BAAIAAwAC
AAMABAAGAAYABgAHAAgACgAKAAoACgAJAAkACgAKAA0ADQANAA4ADAAMAA0ADQAPABAA
EAAQAA8ADwAPABEAEwATABMAEwAVABYAFgAWABcAGAAYABoAGgAaABwAHQAdAB0AHgAg
ACEAIgAjACQAIwAlACYAJwAqAC0ALwAvADAAMgA1ADUANgA4ADoAPABAAEEAQgBFAEYA
RQBHAEgASgBMAE4ATwBSAFMAVABUAFQAVQBWAFYAVABVAFUAVQBVAFUAVQBVAFIAUgBS
AFAATwBPAE4ATQBKAEkARwBFAEEAPgA8ADkAOAA2ADMAMAArACkAJgAjACAAHQAcABoA
GAAWABQAEQAQAA4ADgAMAAoACQAIAAcACAAHAAYABQADAAMAAgACAAAAAAAAAP///v/9
//3//f/8//z/+//7//n/+f/5//n/+f/5//n/+v/6//r/+v/7//v/+//7//v/+v/6//r/
+f/4//f/9f/0//X/9f/2//b/9P/0//T/9P/y//L/8//z//P/8//z//P/8v/y//L/8v/y
//H/8f/x/+//7//v/+//7//v/+//7//v/+//7//u/+z/6//r/+v/6//r/+v/6//r/+v/
6//q/+v/6v/q/+r/5//n/+j/6P/o/+f/5//p/+f/5P/k/+T/5P/k/+T/5P/j/+L/4v/h
/+H/4f/j/+H/3//f/97/3v/e/93/3f/d/93/3f/d/93/2//b/9v/3P/d/93/3f/d/9v/
2//b/9z/3P/c/9z/3P/a/9n/2f/Z/9n/2f/Z/9n/2P/X/9b/1P/W/9b/1v/W/9P/0//S
/9H/0//T/9T/1//X/9b/1f/V/9j/2P/Z/9z/3f/e/+D/4f/h/+D/4f/i/+P/5P/i/+H/
3v/c/9n/2f/Z/9b/1//W/9P/0f/O/87/zf/M/8n/yP/I/8j/xv/G/8b/wv/A/8L/w//E
/8T/w//D/8T/w//C/8H/v/+//8D/wf/C/8L/wP/A/7//vf+9/73/vf+9/73/vf+9/73/
vf+9/73/u/+7/7v/u/+7/7v/u/+8/7r/uv+5/7n/uv+6/7v/vP+8/7z/vP+7/7n/uv+8
/7//wv/G/8//2P/n/wEAJgA/AEMASABNADQAEwAIAAkAAADv/9//2f/Z/97/4P/P/6T/
cv9E/yP/BP/t/t3+2/7t/hP/NP9J/1j/a/97/4b/kv+a/6P/p/+s/7D/sf+x/7H/sv+z
/7X/t/+4/7n/uv+7/7z/vv+8/7z/vf++/77/vv++/77/v/+//8D/wP/B/8H/wf/C/8D/
wP/B/8H/wf/C/8L/wv/B/8H/wf/D/8X/xf/F/8X/x//I/8j/yP/H/8j/yP/K/8r/yv/M
/83/zf/N/87/0P/P/9D/0f/S/9H/0//U/9X/2P/b/93/3f/c/97/4f/h/+T/5v/o/+r/
7P/t/+7/8f/z//P/9v/4//j/+v/8//3//v///wAAAAAAAAEAAgACAAQABQAFAAUABQAF
AAUABQAEAAQABAACAAEAAQAAAP///v/9//v/+f/3//T/8v/v/+z/6v/n/+T/4f/f/9z/
2f/W/9P/0v/Q/87/zP/K/8f/xv/E/8T/wv/C/8H/wP+//77/vf+8/7v/vf+9/7z/vP+4
/7j/uP+3/7j/t/+3/7f/uP+4/7f/t/+3/7f/t/+3/7X/tf+1/7b/tv+2/7b/t/+1/7X/
tf+1/7b/tv+2/7X/tf+1/7T/tP+1/7X/tv+2/7b/tv+2/7b/tv+2/7f/t/+3/7f/t/+3
/7b/tv+2/7b/tv+1/7X/tf+3/7f/t/+3/7X/tf+1/7X/t/+3/7f/tv+2/7X/tf+1/7X/
tf+1/7X/t/+3/7f/tv+3/7b/tv+2/7X/tf+2/7b/tP+z/7P/tf+2/7T/tf+2/7b/tv+2
/7b/t/+2/7b/tf+2/7f/uv+5/7r/u/+7/7z/vf+9/77/v//C/8P/xP/F/8b/x//I/8r/
y//L/8v/y//L/8v/y//M/8r/yv/K/8r/y//L/8z/zf/N/83/zf/N/83/zf/N/8z/zv/O
/87/zv/P/8//zv/N/9D/0f/T/9f/2f/a/9v/3f/e/97/3//i/+L/4v/j/+P/5f/t/+7/
7v/v//D/8f/y//T/9P/0//T/9v/2//X/9f/z//L/8f/x//P/8P/v/+7/6//p/+j/6P/n
/+b/5f/k/+P/4v/f/97/3P/Y/9b/2P/X/9j/2P/X/9X/1v/W/9b/1v/V/9X/1v/X/9j/
2P/W/9b/1f/V/9X/1f/V/9X/1f/T/9P/0//T/9H/0f/R/9H/0f/R/9H/0f/R/9L/0v/S
/8//z//Q/9D/0f/S/9L/0v/S/9H/0f/S/9D/0//W/9z/5f/u//f/CQAsAE0AWQBeAGcA
XAA7ACYAJQAiABEAAQD5//v//v8AAPP/0P+g/3D/Sf8s/xP/+/7x/vn+G/9A/1n/av97
/43/nP+o/7L/uf+//8L/wv/F/8v/z//O/83/z//R/9L/0//S/9P/1P/W/9j/2P/Z/9r/
2v/a/9r/2v/b/9v/3P/c/93/3f/d/97/4P/g/+H/4f/j/+T/5P/k/+X/5f/l/+f/5//n
/+f/5//r/+z/7P/s/+3/7v/u//D/8P/w//L/8//x//H/8v/0//f/+P/5//r//f///wAA
AQACAAUABwAHAAgACgANAA0AEAASABQAFgAWABcAGAAbAB8AHwAiACQAJAAmACgAKQAq
ACsALAAsAC4ALwAwADAAMAAxADEAMQAxADEAMQAxADIAMgAyADAALwAvAC4ALQAuAC0A
KwApACUAIgAgAB0AHAAaABcAFAATABEADgALAAgABQAEAAIA/v/8//r/9//2//T/9P/y
//D/7//u/+3/7P/r/+r/6f/p/+n/6P/o/+b/5v/m/+X/5P/j/+P/4//i/+L/4f/h/+P/
4//j/+P/5f/l/+X/5v/o/+j/6P/p/+v/6//r/+v/7f/u/+//7//w//H/8f/y//H/8f/y
//L/9P/0//T/9P/0//T/9f/1//X/9f/1//X/+P/4//j/+P/4//f/9//3//f/9//3//f/
+f/5//n/+f/5//n/+f/4//r/+f/5//n/+//7//v/+//9//3//f/8//n/+P/4//j/+P/5
//v//P/6//n/+f/7//3/+v/6//r/+P/4//j/+P/5//j/+P/3//X/9f/3//X/9v/3//f/
+P/6//n/+f/5//n/+f/5//n/9//3//f/+P/3//f/9//3//f/9//3//j/+P/4//j/+P/6
//n/+f/5//f/9//3//f/+f/5//n/+P/4//j/+P/4//j/+f/5//n/9//3//j/+//6//r/
+v/7//v/+v/6//z//P/8//3//f///////v8AAAIAAgACAAIABQAGAAcACAALAAwADQAO
AAwADAALAAsACwAKAAkACQAJAAYABQAEAAMAAQAAAAAA///+//3//P/+//7//P/8//7/
+v/4//r/+//8//z/+//7//z//P/8//z/+//7//z//f/+//7//P/8//v/+//7//v/+//7
//v/+//7//v/+//7//v/+//7//v/+//7//v/+//8//z//P/7//v//P/8////AAAAAAAA
AAD/////AAACAAUACgAOABUAHAArAEMAagCFAIsAkgCXAIIAYQBaAFkATAA7AC8AKwAt
ADIALAATAOb/tP+I/2X/Sv8x/yH/Hf81/13/fP+P/6T/tf/D/9D/3P/i/+n/8f/2//b/
+f/9////AAD/////AQACAAMABAAFAAYACAAKAAoACwAMAAwADAAMAAwADQANAA4ADgAP
AA8ADwAQABAAEAARABEAEQASABIAEgARABEAEQATABMAEwATABMAFQAWABYAFgAZABoA
GgAcABoAGgAcAB0AHQAdAB4AIAAhACIAIwAkACUAJwAoACkAKgAtAC8ALwAuADAAMwAz
ADQANgA4ADoAPgA/AEAAQwBDAEMARgBIAEoATABOAE8AUABRAFIAUgBUAFUAVgBWAFYA
VwBXAFcAVwBXAFcAVwBYAFgAWABWAFUAVQBUAFMAUgBRAE8ATQBNAEoASABFAEAAPgA7
ADgANQAzADAALQAsACkAKAAmACQAIgAgAB0AHAAaABoAGAAWABUAFAATABIAEQAQAA8A
DwAPAA4ADgAMAAwADAALAAwACwALAAsACgAKAAkACQALAAsACwALAAsACwALAAwADgAO
AA4ADwAPAA8ADwAPABIAEgASABEADwAPAA4ADgAPAA8AEAAQABIAEgASABIAEgASABMA
EwAVABUAFQAVABYAFgAWABYAFgAVABUAFQAXABcAFwAXABkAGQAZABkAGQAZABkAGAAa
ABkAGQAZABkAGQAZABkAGQAZABkAGAAYABgAGQAaABsAGwAcABwAHAAbABsAHQAdABoA
GgAaABoAGgAaABoAGgAaABsAGwAcAB0AIAAfACEAIQAgACAAIQAhACIAIwAjACMAIwAj
ACMAIwAjACQAJQAlACUAJQAjACMAIwAkACIAIgAiACIAJAAjACMAIwAlACUAJQAlACUA
JQAlACQAIgAiACIAIgAjACMAIgAhACEAIQAiACUAJQAkACMAIwAiACIAIwAmACQAJAAl
ACUAJQAlACgAKgAsACwALAAsAC0ALgAvADAAMwA0ADUANgA0ADQANAAzADEALwAuAC0A
LwAvACwAKwAqACcAJQAkACQAIwAiACEAHgAeAB4AHAAcABwAGAAWABgAGQAaABoAGQAZ
ABoAGgAcABwAGwAbAB4AHwAgACAAHAAcABsAGwAdAB0AHQAdAB0AHQAdAB0AHQAdAB0A
HQAdAB0AHQAdAB0AHQAeAB4AHAAbABsAHAAdAB8AIQAiACIAIgAhACEAIgAkACUAKAAs
ADMAPgBJAFsAfACjALMAugDDALoAlwCAAH8AegBnAFMASwBJAEgARgA1ABAA3P+q/4P/
Zv9T/0H/Pf9R/3f/lv+v/8b/2f/n//L//v8IABEAFwAcACAAIwAnACcAKAApACsALQAu
AC8AMAAxADIANAA0ADQANQA2ADQANAA0ADQANwA3ADgAOAA5ADkAOQA6ADoAOgA7ADsA
OwA8ADwAPAA9AD0APQA/AD8APwA/AD8AQQBCAEIAQgBDAEQARABGAEYARgBIAEkASwBL
AEwATgBPAFAAUQBSAFEAUwBUAFUAVABXAFkAWQBbAF4AYgBjAGgAagBsAG4AcgBzAHQA
dwB3AHcAegB8AIAAggCEAIUAiACJAIoAigCMAI0AjgCOAI4AjwCPAI8AjwCPAI8AjwCO
AI4AjgCMAIsAiwCKAIkAiACHAIUAgwCBAH4AfAB5AHYAdABxAG4AbQBrAGgAZQBiAF8A
XgBcAFkAVgBTAE8AUABOAE4ATABMAEsASgBJAEgARwBGAEUAQwBDAEIAQgA+AD4APgA9
ADwAOwA7ADsAOAA4ADcANwA1ADUANQA1ADMAMwAzADQANQA2ADcAOQA6ADsAPAA9ADwA
PAA8ADsAPAA9AD0APgA7ADsAPAA8ADwAPAA8ADwAPAA8AD0APQA9AD0APQA9AD4APgA+
AD4AQAA/AD8APwA9AD0APQA9AD0APQA9AD0APQA9AD0APAA8ADsAOwA7ADsAOwA7ADsA
OwA7ADsAOgA5ADgAOAA4ADkAOQA6ADoAOQA3ADYANwA1ADIAMgAyADQANAA0ADQAMwAy
ADIAMQAxADEAMwAxADEAMQAwADAAMAAvAC8ALwAtAC0ALQAtAC0ALQAtAC4ALQAtAC0A
LQAtAC0ALQAuACwALAAsACwALAArACsAKwArACsAKwArACsAKwArACoAKgAqACoAKgAp
ACkAKAAnACcAJwAoACsALAAsACwALQAuAC4ALwAyADMANAA2ADcANwA6ADkAOAA3ADYA
NQA1ADMAMgAvAC8ALwAsACsAKgAnACUAJAAkACMAIgAjACIAIgAiAB4AHgAeABoAGgAc
AB0AHgAcABsAGwAcABwAHAAcABsAHQAeAB8AIAAeABwAHAAbABsAGwAbABsAGwAbABsA
GwAbABsAGwAbABsAGwAbABsAGwAbABsAHAAcABwAGwAbABwAHAAdAB4AHgAeAB4AHQAd
AB4AHgAfACIAJgAvADwATwBtAJQAqwCrAK4ArwCQAGkAXgBdAFIAQQA1AC8ALQAuACgA
EQDq/7r/jv9r/1b/Sf8//0P/X/+B/5r/r//G/9X/3//s//r/AAAHAA8AEgAUABcAGQAZ
ABwAHwAeAB8AHwAfACAAIQAiACQAJAAkACUAJgAkACQAJAAkACUAJQAmACYAJQAlACUA
JgAmACYAJwAnACkAKgAqACoAKQApACkAKwAtAC0ALQAtAC0ALgAuAC4ALwAwADAAMgAw
ADAAMgAzADUANQA2ADgAOQA6ADsAPAA9AD8AQABBAEQARwBJAEkASgBMAE8ATwBSAFQA
VgBYAFwAXQBeAGEAZQBlAGgAagBsAG4AcABxAHQAdQB2AHYAdgB3AHgAeAB4AHkAeQB5
AHkAeQB5AHkAeAB4AHgAdgBzAHMAcgBxAG4AbQBrAGkAZwBkAGIAXwBaAFgAVQBSAE0A
SwBIAEUAQgA/AD4APAA6ADgANgAzADAALgAuACwAKgApACgAJwAmACUAJAAjACEAIQAg
ACAAHAAcABwAGwAaABkAGQAZABYAFgAVABUAEwATABMAEwATABMAEwAUABIAEgASABMA
EwATABMAEwASABIAEgARAA8ADwAOAA4ADQANAA4ADgAMAAwADAAMAAwADAANAA0ADQAN
AA0ADQAOAA4ADgAOAAwACwALAAsACwALAAsACwALAAsACwALAAsACwALAAoACgAJAAkA
CQALAAsACwALAAkACQAJAAgACQAIAAgACAAFAAUABgAGAAYABQAFAAcABwAEAAQABAAC
AAIAAgACAAMAAgACAAEAAQABAAMAAQABAAEAAAAAAAAA///////////////////9//3/
/f/+//3//f/9//3/////////AAD9//z/+//6//r/+f/5//n/+f/5//n/+f/5//n/+f/4
//r/+v/6//r/+f/5//j/9//3//f/+P/7//v/+v/5//n/+P/4//n//P/9//7/AAABAAEA
AwAEAAYACAAIAAgACAAIAAgABwAHAAUABAADAAMAAwAAAP///v/7//n/+P/4//f/9v/1
//T/9P/0//L/8v/y/+7/7P/u/+//8P/w/+//7//w//D/8P/v/+3/7P/s/+3/7v/u/+z/
7v/t/+3/7f/s/+v/6v/p/+v/6//r/+v/6//r/+v/6//p/+n/6f/p/+n/6v/q/+r/6f/p
/+r/6v/p/+r/6v/q/+z/6//r/+z/8P/x//L/+P8BAAoAHwA9AGAAdQB3AHwAfQBeADcA
KgArACIAEQADAAEABQAIAAgA9//S/6T/dv9T/zz/K/8f/x3/L/9V/3T/h/+Y/6n/t//E
/87/1v/f/+P/5v/q/+3/8f/z//L/8f/x//P/9P/1//b/9//4//r/+v/6//v//P/8//z/
/P/8//3//f/+//7/////////AAAAAAAAAQABAAMABAAEAAQABQAFAAUABwAHAAcABwAH
AAcACAAIAAgACwAMAAwADgAOAA4AEAARABMAEwAUABYAFQAWABcAGAAbAB0AHgAfACAA
IwAlACUAJgAoACsAKwAsAC4AMAAyADQANQA2ADkAPQA9AEAAQgBCAEQARgBHAEYARwBI
AEgATABNAE4ATgBOAE8ATwBPAE0ATQBNAE0ATABMAEwASgBLAEsASgBJAEYARQBDAEEA
PwA8ADoANwA0ADIALwAsACcAJQAiAB8AHAAZABgAFgAWABQAEgAPAAwACgAKAAgABgAF
AAQAAwAAAP///v/9//3//f/8//z/+v/6//r/+f/6//n/+f/5//j/+P/3//f/9//3//f/
9//3//f/9//4//b/9v/2//f/9f/1//X/9f/0//T/9P/z//P/8//y//L/8//z//T/9P/0
//T/9P/0//T/9P/1//X/9f/1//X/9f/0//T/9P/0//b/9f/1//X/9f/1//X/9f/z//P/
9f/z/w==
         </WaveFormData>
      </LeadData>
      <LeadData>
         <LeadByteCountTotal>10000</LeadByteCountTotal>
         <LeadTimeOffset>0</LeadTimeOffset>
         <LeadSampleCountTotal>5000</LeadSampleCountTotal>
         <LeadAmplitudeUnitsPerBit>4.88</LeadAmplitudeUnitsPerBit>
         <LeadAmplitudeUnits>��V</LeadAmplitudeUnits>
         <LeadHighLimit>2147483647</LeadHighLimit>
         <LeadLowLimit>268435456</LeadLowLimit>
         <LeadID>V4</LeadID>
         <LeadOffsetFirstSample>0</LeadOffsetFirstSample>
         <FirstSampleBaseline>0</FirstSampleBaseline>
         <LeadSampleSize>2</LeadSampleSize>
         <LeadOff>FALSE</LeadOff>
         <BaselineSway>FALSE</BaselineSway>
         <ExcessiveACNoise>FALSE</ExcessiveACNoise>
         <MuscleNoise>FALSE</MuscleNoise>
         <LeadDataCRC32>3200004827</LeadDataCRC32>
         <WaveFormData>
2v/a/9r/2f/X/9f/1//X/9f/1//X/9f/2f/Z/9n/2f/Z/9n/2f/Z/9n/2//Z/9v/3//g
/+T/6v/x//j/CgAoAEEAUABkAH0AiACQAKwA0ADrAAMBHAE6AVgBbwF2AVoBGgHGAHAA
IADZ/5r/YP87/0P/Z/9//4z/nv+s/7H/s/+7/8T/xv/J/87/z//N/8//0v/Q/9D/0P/R
/9H/0v/S/9P/1f/V/9X/1f/X/9f/1//X/9f/1//W/9b/1v/W/9j/2P/Y/9f/2f/Z/9n/
2v/b/9v/2//b/93/3v/e/9//3//e/93/3P/g/+H/4f/h/+H/4f/i/+P/4//j/+X/5v/l
/+X/5f/n/+n/6f/r/+z/7f/u/+//8P/v//L/8//z//b/9//5//r//f///wEAAQACAAUA
BgAJAAoADAAOABAAEgAUABcAGQAbAB0AHwAhACQAJgAmACcAJQAnACkAKQApACoAKwAr
ACsALQAtAC0AKwArACsAKwAqACkAKAAmACQAIgAfABwAHAAYABUAEgARAA4ACwAHAAMA
AAD+//v/+f/2//T/8f/w/+7/7P/r/+r/6f/o/+b/5//n/+b/5v/m/+b/5P/k/+P/4//j
/+P/4//j/+P/4//h/+H/3//f/9//3//e/97/4P/f/9//4P/g/97/3v/e/93/3f/d/93/
3v/e/9//4P/g/+D/4P/g/9//3//f/9//4v/i/+H/4f/g/+D/4P/g/+D/4P/g/+D/4P/h
/+H/4f/h/+H/4f/h/9//3//f/9//4f/h/+H/4P/g/+D/4P/g/9//3f/f/+D/4P/f/9//
3v/e/97/3v/e/9z/3P/c/9z/2v/a/9z/3P/c/9v/2//d/9v/2f/Z/9n/2//b/9v/2//Z
/9n/2P/W/9b/1//Z/9n/2f/Y/9f/1//X/9b/1v/X/9f/1v/W/9b/1v/V/9X/1P/U/9T/
1P/V/9X/1f/U/9T/1P/U/9T/1f/T/9P/0//U/9L/0v/T/9P/0//T/9P/0v/U/9X/1f/V
/9T/0//S/9H/0f/R/9L/0v/S/9P/1P/U/9P/0//T/9T/1//X/9f/1//d/9r/2f/c/93/
3v/f/+D/4v/i/+L/4v/f/97/3v/e/93/3P/c/9z/2v/Z/9j/1//V/9X/1f/U/9P/0//S
/9L/0v/Q/8//zP/M/8z/zv/O/87/zP/M/87/zv/O/87/zP/K/8v/zf/N/8//zv/O/87/
z//P/8//zv/O/8//z//P/8//z//P/9D/zv/O/83/zf/P/8//z//P/9H/0f/R/9H/z//P
/8//0f/T/9P/0//T/9P/0//V/9f/2P/e/+b/6//u//j/DgArAD4ATABjAHgAfgCMAKwA
0QDrAAABHgE+AV0BdgF2AVABCgG8AHAAIQDY/5T/Wf89/03/b/+G/5L/oP+t/7X/u//C
/8b/y//M/83/zf/P/87/0P/S/9D/0f/R/9L/0v/T/9X/1f/V/9X/1//X/9n/2f/Z/9n/
2v/a/9r/2v/c/9z/3P/b/9v/2//b/9z/3f/d/93/3f/f/+D/4P/h/+D/4P/g/+D/4v/j
/+P/4//l/+X/5v/n/+X/5f/n/+j/6//r/+v/7f/t/+3/7//w//H/8v/z//T/9f/4//n/
+f/8//3///8AAAMABQAHAAcACQALAAsADQAQABIAFAAWABgAGgAdAB8AIwAlACcAKQAs
AC4ALgAvADEAMwA1ADUANQA2ADcANwA3ADkAOQA5ADkAOQA5ADkAOgA5ADgANgA2ADQA
MQAuAC4AKgAnACQAIQAeABsAFwATABAADgALAAkABgAEAAEAAAD+//z/+//4//f/9v/0
//P/8//y//L/9P/0//L/8v/x//H/8f/x/+//7//v/+//8f/x/+//7//t/+3/7P/s/+7/
7f/t/+7/7v/s/+z/7P/r/+v/6//r/+3/7P/s/+z/7P/s/+z/7P/r/+v/6//r/+z/7P/r
/+v/7P/s/+z/7P/s/+z/7P/s/+r/6//r/+v/7f/t/+3/7f/t/+3/7f/t/+3/7f/t/+z/
7P/s/+z/7P/r/+n/6//s/+z/6//r/+r/6v/q/+r/6v/p/+r/6//s/+j/6P/q/+r/6v/p
/+n/6//p/+f/5//n/+n/6f/p/+n/5//n/+b/5P/k/+X/5//n/+f/5v/l/+X/5//m/+b/
5//l/+T/5P/k/+b/5f/l/+T/5v/m/+b/5//l/+X/5P/k/+b/5v/m/+f/5f/l/+X/5v/l
/+T/5P/j/+P/4//j/+L/4v/j/+P/4//h/+H/4f/h/+H/4f/i/+L/4P/h/+L/4v/j/+P/
4//k/+X/5f/l/+X/5f/o/+f/5v/p/+r/6//s/+3/7v/v//D/8f/y//P/9P/y//L/8f/w
/+7/7v/t/+z/7v/u/+z/6//o/+f/5f/l/+X/5P/j/+P/4v/i/+L/4P/f/9z/3P/c/97/
3v/e/9z/3P/e/97/3v/e/9z/3P/d/9//3//f/97/3v/e/93/3f/b/9r/2v/b/93/3f/d
/93/3P/c/9v/2v/a/9v/3P/d/93/3f/d/93/3f/d/93/3f/b/93/3f/d/9//3//f/9//
3//h/+b/7P/y//n//v8OACoAQwBOAGAAeQCGAJAArADQAO8ABQEcATwBXAF1AXwBZAEm
AdQAhgBAAPf/sP90/03/T/9v/4n/mP+o/7b/v//F/8n/0P/U/9f/1v/b/93/2//c/9z/
3P/e/9//3//g/+D/4f/j/+P/4//j/+X/5f/j/+P/4//j/+X/5v/n/+j/6P/o/+j/5//p
/+n/6f/q/+n/6f/p/+n/6f/q/+r/6//u/+7/7v/u/+7/7//v/+//7//v//D/8f/x//H/
8//0//f/9//3//n/+f/5//v//P/7//z//f/+/wEABAAFAAUABgAHAAkACgANAA8AEQAR
ABIAFQAWABkAGgAcAB4AIAAgACIAJQAnACoALQAwADMANAA2ADYANwA3ADkAOwA7ADsA
PAA9AD0APwBBAEEAQQBBAEEAQQBBAEAAPwA+ADwAOgA4ADUAMgAwACwAKQAmACUAIgAf
ABsAGQAWABQAEQAPAAwACgAHAAQAAgAAAP//AAD///7//P/5//n/+P/4//r/+v/4//j/
9//3//f/9//1//X/9f/1//X/9f/z//P/9f/1//T/9P/y//H/8f/y//L/8P/w//D/8f/x
//H/8f/v/+7/7v/u/+7/7v/u/+7/7//v/+//7//w//D/7//v//D/8P/w//D/8v/y//L/
8v/w//H/8f/x//H/8f/x//H/8f/x//H/8f/x//H/8f/w/+//8P/x//L/8f/v//H/8v/w
/+//7//u//D/8P/w//D/7v/u/+7/7v/s/+z/7v/u/+z/6//r/+3/7f/r/+v/6//r/+v/
6//r/+v/6//q/+j/6P/p/+v/6//r/+r/6f/p/+n/6P/o/+n/6f/o/+j/6P/q/+n/6f/o
/+b/5v/m/+f/6f/p/+j/6P/o/+j/6P/p/+n/6f/p/+r/6P/o/+n/6f/n/+f/5//m/+j/
6f/p/+n/6f/p/+n/6f/p/+n/6v/q/+j/6f/q/+r/6f/p/+n/6v/t/+3/7f/t/+//8v/z
//L/8//0//X/9v/4//r//P/+//7//v/+//3/+//6//n/9//4//j/+P/2//X/9P/z//H/
8f/x//D/7//v/+7/7v/u/+z/6//o/+j/6P/q/+r/6v/o/+j/6v/q/+r/6v/o/+j/6f/r
/+v/6//q/+r/6v/p/+n/6f/o/+j/6f/p/+n/6f/r/+v/7P/s/+z/6//r/+v/6//r/+v/
6//r/+v/6//r/+v/6//t/+3/7f/t/+3/7f/v//H/8f/0//r/AAAFAAoAHAA2AE0AYAB0
AIkAlgCgALoA3gD5AA0BJAFCAWIBfwGGAWoBMAHgAJAARgD9/7z/gP9X/1v/ff+V/6D/
sP/A/8n/0f/X/9z/3v/h/+L/4//p/+n/5v/o/+j/6P/p/+n/6v/s/+3/7//v/+//7//x
//H/8f/x//H/8f/0//T/9P/0//T/9P/0//P/8//z//P/9P/1//X/9f/1//f/+P/4//n/
+P/4//j/+P/4//n/+f/5//v/+//8//3//////wEAAgADAAMAAwAFAAUABQAHAAgACwAM
AA0ADgAOABAAEAAPABEAEwAWABgAGwAdAB8AHwAgACMAJAAnACgAKgAsAC4AMQA0ADgA
OwA7AD0APwBBAEMARgBHAEkARwBJAEsASwBNAE4ATwBPAE0ATwBPAE8AUQBRAFEAUQBQ
AE8ATgBMAEgARgBDAEAAPgA6ADcANAAzADAALQApACUAIgAgAB0AGwAYABYAEwAQAA4A
DAALAAwACwAKAAgABQAFAAQABAAEAAQAAgACAAEAAQABAAEAAQABAAEAAQD//////f/9
//3//f/8//z//P/7//v//P/+//z//P/8//v/+//7//v//f/8//z//P/8//z//P/8//v/
+//7//v//P/8//v/+//8//z//P/8//7//v/+//7//v/////////9//3//f/9////////
/////////////v/9//7///8AAP3/+//9//7//P/7//v/+v/8//z//P/8//z//P/8//z/
+v/6//z//P/6//n/+f/7//n/9//3//f/+P/5//r/+//5//n/+P/2//b/9//5//n/+f/4
//f/9//1//T/9P/1//X/9P/0//T/9P/z//P/8v/z//T/9f/3//X/9f/0//T/9P/0//T/
9f/1//X/9f/2//T/9P/1//X/9//3//f/9v/0//X/9f/1//X/9f/1//X/9f/1//b/9v/2
//f/+P/4//j/+f/6//z//////////////wIABAAEAAQABAAEAAIAAAD///7////+//7/
/v/6//n/+P/3//f/9//3//b/9f/1//T/9P/0//L/8f/u/+z/7P/u/+7/7//u/+//8v/w
//D/8P/u//D/8f/z//P/8f/w//D/8P/v/+//7//u/+7/7//v/+//8f/x//H/8v/y//L/
8f/x//H/8f/x//H/8f/x//H/8f/x//H/8f/z//P/8//z//P/9f/1//f/+/8AAAIABgAN
ABoAMABOAGUAcgCIAJ8AqAC2ANIA8gANASUBQAFeAXwBkQGOAWoBJAHSAHwALgDp/6r/
cv9X/2v/jf+f/6z/vP/I/83/0f/Z/+D/5P/n/+z/7f/r/+n/7P/u/+7/7P/t/+3/7v/u
/+//8f/x//H/8f/z//P/8//z//P/8//0//T/9P/0//b/9v/2//X/8//z//P/9P/3//f/
9//3//f/+P/4//n/+v/6//r/+v/8//3//f/9//3//f/+/////////wEAAgADAAMAAwAF
AAUABQAHAAgACQAKAAsADAANABAAEQARABIAEwAVABYAGQAbAB0AHQAiACUAJgApACsA
LAAtAC4AMAAyADUANwA7AD0APwBBAEIARABEAEUARQBHAEkASQBJAEoASwBLAEsATQBN
AE0ATQBNAE0ATQBKAEkASABGAEQAQgA/ADwAOgA2ADMAMAArACgAJQAhAB8AHAAaABcA
FQASABAADQAMAAoACAAHAAYABQAEAAIAAQABAAAAAAAAAAAA/v/+//3//f/9//3//f/9
//3//f/7//v/+f/5//n/+f/4//j/+v/5//n/+v/6//j/+P/4//f/9//3//f/+f/4//j/
+P/3//b/9f/0//X/9f/1//X/+P/4//f/9//2//b/9v/2//b/9v/2//b/9P/1//X/9f/1
//X/9f/1//X/9f/1//X/9//3//f/9v/2//b/9v/2//P/8f/z//T/9P/z//P/8v/y//L/
8v/y//L/8v/y//L/7v/u//D/8P/u/+3/7f/v/+//7f/t/+3/7f/t/+3/7f/t/+3/7P/q
/+r/6//t/+3/6//q/+n/6f/p/+j/6P/p/+n/6P/o/+j/6P/n/+f/5v/o/+j/6P/p/+f/
5//m/+b/6P/o/+j/6f/o/+f/5v/m/+T/5P/l/+X/4//j/+P/4v/j/+X/5v/n/+b/5f/k
/+P/4//j/+T/5P/i/+P/5P/k/+b/5//o/+r/7P/t/+7/7//x//D/8v/y//L/8v/v/+7/
7v/u/+v/6v/q/+r/6P/n/+b/5f/l/+X/5f/k/+H/4f/g/+D/4P/e/93/2v/a/9r/3P/c
/97/3P/c/97/3P/c/9z/2v/Y/9n/2//b/9v/2v/a/9r/2f/Z/9n/2P/W/9f/1//X/9n/
2f/Z/9r/2P/Y/9f/1//X/9f/1//X/9f/1//X/9f/1//X/9f/2f/Z/9n/2f/Z/9X/1//Z
/93/4P/k/+r/7//4/woAJAA9AEoAXAB1AIAAhgCeAMIA3wD3ABABLgFOAWsBfAFsATIB
4gCSAEYA+f+w/3T/Sf9D/2H/f/+M/5b/pv+v/7P/u//A/8T/x//K/8v/y//L/8z/zP/M
/87/z//P/9D/0v/T/9X/1f/T/9P/1f/V/9P/0//T/9P/1v/W/9b/1v/Y/9j/2P/X/9f/
1//X/9j/2f/Z/9n/2f/Z/9r/2v/b/97/3v/e/97/3v/f/9//3//h/+H/4v/j/+P/4//l
/+b/5f/l/+X/5//p/+n/6//s/+v/7P/t/+7/7//y//P/8//2//f/+f/6//v//f//////
AgAFAAYACQAKAAwADgAQABQAFgAZABsAGwAdAB8AIQAiACQAJAAlACcAKQArACsAKwAs
AC0ALQArAC0ALQAtAC8ALwAvAC8ALgAtACwAKgAoACYAIwAgAB4AGgAXABQAEQAOAAsA
BwADAAAA/v/7//f/9P/y/+//7v/s/+r/6f/o/+f/5v/k/+X/5f/k/+T/5P/k/+L/4v/h
/+H/4f/h/9//3//f/9//4f/h/9//3//d/93/3P/c/9z/2//b/9z/3f/c/93/3v/d/93/
3f/d/9v/2v/a/9r/3P/c/9z/3P/b/9v/2//b/9z/3P/b/9v/3P/c/9z/3P/c/9z/3P/c
/9z/3f/d/93/2//b/9v/2//c/93/3v/f/9//3//f/97/3f/e/9//4P/d/9v/3f/e/97/
3f/d/9z/3v/e/97/3v/c/9z/3P/c/9r/2v/c/9z/2v/Z/9n/2//d/9v/2//b/9n/2f/Z
/9n/2f/Z/9j/1v/Y/9n/2//b/9r/2P/W/9X/1//W/9b/1//Z/9j/2P/Y/9j/1//X/9b/
2P/Y/9j/2f/Z/9n/2P/Y/9b/1v/W/9f/1//X/9f/2P/W/9b/1//X/9f/1//X/9b/1v/X
/9f/1//X/9f/1//X/9X/1f/W/9b/1P/V/9b/1v/X/9f/1//Y/9n/2f/Z/9n/2//e/93/
3v/h/+L/4//k/+T/5P/k/+T/5v/m/+X/5P/i/+L/4f/g/+L/4v/g/9//3v/d/9v/2//b
/9r/2f/Z/9j/2P/Y/9b/0//Q/9D/0P/S/9L/0v/Q/9D/0v/S/9L/0v/Q/9D/0f/T/9P/
0//S/9L/0v/R/9H/0f/Q/9D/0f/R/9H/0f/R/8//0P/Q/9D/0f/R/9H/0f/R/9H/0f/R
/9H/0f/R/9H/0//V/9X/1f/V/9X/1f/V/9P/1f/c/+L/6P/t//D//P8UADEAQABOAGcA
egCAAJAAsADRAO0AAgEgAUIBYQF4AXQBSAEAAbAAZAAZAND/jP9X/0H/Vf93/4j/lP+i
/6//t/+9/8L/yP/N/8z/y//L/9H/0v/S/9D/0P/R/9H/0v/S/9P/1f/V/9f/1//Z/9n/
1//X/9f/1//Y/9j/2P/Y/9r/2v/a/9n/2//b/9v/3P/b/9v/2//b/93/3v/e/9//3v/e
/97/3v/g/+H/4f/h/+H/4f/i/+P/5f/l/+f/6P/n/+f/5//p/+v/6//t/+7/7//w//H/
8v/x//T/9f/1//j/+f/7//z///8BAAMAAwAEAAcACAALAA4AEAASABQAGAAaAB0AHwAg
ACEAIgAjACUAKAApACsAKwAtAC8ALwAvADAAMQAxADMANQA1ADUANQA1ADUANQA2ADUA
NAAyADAALgArACgAJgAiAB8AHAAZABYAEwAPAAsACAAGAAMAAQD+//z/+f/2//T/8v/x
//D/7//u/+z/6//r/+r/6v/q/+r/6P/o/+f/5//n/+f/5f/l/+X/5f/l/+X/4//j/+X/
5f/k/+T/5P/j/+P/5P/k/+L/4v/i/+H/4f/h/+H/4//i/+L/4v/k/+T/5P/k/+H/4f/h
/+H/5P/k/+P/4//i/+L/4v/i/+L/4v/i/+L/5P/l/+X/5f/j/+P/4//j/+X/5f/l/+X/
5f/l/+X/5P/k/+T/5P/k/+X/4//l/+b/5P/j/+P/4v/k/+T/5P/k/+D/4P/g/+D/3//g
/+P/5P/j/+H/4P/h/+H/3//f/9//4f/h/+H/4f/h/+H/4P/e/9z/3f/f/9//3//e/93/
3f/f/97/3v/f/+H/4P/g/+D/4P/f/9//3v/g/+D/4P/h/9//3//e/97/4P/g/+D/4f/h
/+H/4f/i/+H/4P/g/9//4f/h/+H/4P/g/+H/4f/h/+H/4f/h/+H/3//f/+D/4P/g/+H/
4v/i/+H/4f/h/+L/4//j/+P/4//n/+b/5f/o/+r/6v/q/+r/7f/u/+//8P/x//L/8//0
//L/8v/x//D/8P/w/+//7v/u/+7/7P/r/+r/6f/n/+f/5//m/+X/5f/m/+b/5v/k/+P/
4P/g/+D/5P/k/+T/4v/g/+L/4v/i/+L/4P/g/+H/4//j/+P/4v/i/+L/4f/h/+H/4P/g
/+H/4f/h/+H/4f/h/+L/4v/i/+H/4f/h/+H/4f/h/+H/4f/f/9//3//f/+H/4//j/+P/
4//j/+P/4//l/+n/7v/y//b/+f8AABAALABFAFIAZAB9AIgAkACsANAA6wADAR4BPAFc
AXkBggFoASoB3ACOAEYA/f+4/3r/T/9T/3X/jf+Y/6j/tv+9/8X/y//Q/9T/2f/a/9v/
2//d/97/4P/e/97/3//f/+D/4P/h/+P/4//j/+P/5f/l/+f/5//n/+f/6P/o/+j/6P/q
/+r/6v/p/+v/6//r/+z/7//v/+//7//t/+7/7v/v/+7/7v/u/+7/8P/x//H/8f/z//P/
9P/1//P/8//1//b/+f/5//n/+//7//v//f/+//3//v///wAAAwAGAAcABwAGAAcACQAK
AA0ADwARABEAFgAZABoAHQAfACAAIQAiACYAKAArAC0ALQAvADEAMwA0ADYANgA3ADkA
OwA9AD0APQA+AD8APwA/AEEAQQBBAEEAQQBBAEEAQAA/AD4APAA7ADoAOAA2ADQAMAAt
ACoAJQAiAB8AGwAXABQAEgAPAA8ADAAKAAcABgAEAAIAAQAAAP///v/8//3//f/8//z/
+v/6//j/+P/3//f/9//3//f/9//3//f/9f/1//P/8//1//X/9P/0//T/8//z//T/9P/y
//L/8v/z//P/8//z//X/9P/0//T/8v/y//L/8v/z//P/8//z//L/8v/x//H/8v/y//L/
8v/y//L/8v/y//T/9f/1//X/8//z//P/8//1//X/9f/1//X/9f/1//T/9P/0//T/9P/1
//P/9f/2//b/9f/1//T/9P/0//T/9P/0//T/9P/0//D/8P/y//L/8v/x//H/8//x/+//
7//v/+//7//v/+//7//v/+7/7P/s/+3/7//v/+//7v/t/+3/7//u/+7/7//t/+z/7P/s
/+z/6//r/+r/7P/s/+z/7f/t/+3/7P/s/+r/6v/q/+v/7f/t/+3/7v/s/+z/7f/t/+v/
6//r/+r/6v/r/+v/6//p/+n/6f/p/+v/6//s/+z/6v/r/+z/7P/r/+v/6//s/+3/7f/t
/+3/6//s/+//8P/x//L/8//0//b/9v/2//b/+f/6//v//P/6//r/+v/5//j/+P/4//f/
9v/2//b/9P/z//L/8f/v/+//7//u/+3/7f/s/+z/7P/o/+f/5P/k/+T/5v/m/+b/5P/k
/+b/5v/m/+b/5P/k/+f/6f/p/+n/5v/m/+b/5f/l/+X/5P/k/+X/5f/l/+X/4//j/+T/
5P/k/+P/4//j/+P/4//j/+P/4f/h/+H/4f/h/+H/4//j/+P/4//j/+P/4//n/+f/6v/u
//T/+/8AAAoAIgBDAFgAaAB/AJQAnACoAMwA7wAFARoBNgFSAW0BfgFwAT4B7gCaAEwA
AwC+/37/T/9J/2f/gf+Q/6D/sP+5/7//xf/K/9D/1f/W/9n/2//b/9r/3P/c/97/3//f
/+D/3v/f/+H/4f/h/+H/4//j/+P/4//j/+P/5P/k/+T/5P/k/+T/5P/j/+X/5f/l/+b/
5//n/+f/5//n/+j/6P/p/+r/6v/q/+r/6v/r/+v/6//r/+v/7P/t/+3/7f/v//D/8f/x
//H/8//1//X/9//4//f/+P/5//r/+f/8//3//f8AAAEAAwAEAAcACQALAAsADAAPABAA
EwAUABYAGAAaAB4AIAAjACUAJQAnACkAKwAsAC4ALgAvADAAMwA2ADcANwA4ADkAOQA3
ADkAOQA5ADkAOQA5ADkAOAA3ADYANAA0ADIALwAsACoAJgAjACAAHQAaABcAEwARAA4A
DAAJAAYAAgD///v/+v/4//b/9f/0//P/8v/w//H/8f/w//D/8P/w/+7/7v/r/+v/6//r
/+v/6//r/+v/6f/p/+f/5//l/+X/5P/k/+T/4//j/+T/5v/k/+T/5P/j/+P/4//j/+P/
4v/i/+L/4//k/+X/5v/l/+X/5f/l/+b/5v/l/+X/5v/m/+b/5v/m/+b/5v/m/+j/6f/p
/+n/6//r/+v/6//p/+n/6f/p/+v/6//r/+r/6v/q/+r/6v/r/+n/6//s/+r/6f/p/+j/
6v/q/+r/6v/o/+j/6P/o/+f/6P/r/+z/6//p/+j/6f/p/+f/5//n/+n/6f/p/+n/6f/p
/+j/5v/o/+n/6//r/+n/6P/n/+f/6P/o/+n/6//p/+j/6P/o/+j/5//n/+b/5//o/+n/
6//r/+v/6v/q/+r/6v/q/+v/6//r/+v/7P/s/+z/7f/t/+3/7f/t/+z/7P/t/+3/7f/t
/+3/7f/t/+3/7f/u/+7/7//x//P/9P/0//X/9v/4//r/+//8//3///8AAAAAAAAAAAAA
/f/8//z//P/7//r/+v/6//j/9//2//X/9f/1//X/9P/1//X/9P/0//P/8P/u/+r/6//s
/+//8P/w/+7/7v/w//D/8P/w/+7/7v/v//H/8f/x//D/8P/w/+3/7f/t/+z/7f/v//D/
8f/x//H/8f/y//D/8P/v/+//7//v/+//7//x//H/8f/x//H/8f/x//P/8//z//P/8//x
//P/8//1//r//v8EAA0AGAAsAEwAZQByAIYAnwCmAKgAxADoAAUBHQE4AVIBbgGJAZAB
dAE2AegAkgBCAPv/vP+C/13/Z/+H/53/qv+6/8b/y//R/9n/3P/i/+f/6v/r/+3/7f/u
/+7/8P/u/+//7//w//D/8f/z//P/8//z//X/9f/z//P/8//z//T/9P/0//T/9v/2//b/
9f/1//X/9f/2//f/9//3//f/9//4//j/+f/6//r/+v/6//z//f/9//3//f/9//7/////
////AQACAAMAAwADAAUAAwADAAUABgAHAAgACQAKAA0AEAARABEAEAARABMAFAAZABsA
HQAdACIAJQAmACkAKgAsAC4AMAAyADQANwA5ADsAPQA/AEEAQgBEAEQARQBHAEkASwBL
AEsATABNAE0ATQBPAE8ATwBNAE0ATQBNAEwASwBKAEgARgBEAEEAPgA7ADYAMgAuACsA
KAAlACEAHQAaABgAFQATABAADgALAAgABgAEAAMAAgABAAAA/v/9//3//P/8//z//P/6
//r/9//3//f/9//1//X/9f/1//X/9f/z//P/8f/x//D/8P/w/+//7//w/+7/7P/s/+z/
7f/t/+3/7f/r/+r/6v/q/+j/6P/o/+j/6f/p/+n/6f/o/+j/5//n/+j/6P/o/+j/5v/m
/+b/5v/m/+f/5//n/+f/5//n/+f/5f/l/+X/5f/n/+f/5//m/+T/5P/k/+T/5f/j/+X/
5v/m/+X/5f/k/+T/5P/k/+T/4v/i/+L/4v/g/+D/4v/i/+D/3//f/+H/3//d/93/3f/b
/9v/2//b/9r/2//b/9r/2P/Z/9v/2//b/9r/2f/Z/9f/1v/W/9f/1//W/9b/1v/W/9X/
1f/U/9T/1P/U/9X/1f/V/9T/1P/T/9L/0f/R/8//z//P/9D/zv/O/8//z//P/8//z//O
/87/z//P/8//zf/N/83/zf/N/83/zv/O/8z/zf/O/87/zf/N/83/zv/R/9H/0f/R/9H/
1P/V/9b/2P/Y/9j/2P/Y/9j/1//W/9T/1P/T/9L/0v/S/9D/z//O/83/y//L/8v/yv/J
/8n/xv/G/8b/xP/D/8D/wP/A/8L/wv/C/8D/vv/A/8D/wP++/7z/vP+9/7//v/+//77/
vv++/73/vf+7/7r/uv+7/7v/u/+7/7v/uf+6/7r/uv+5/7n/uf+5/7n/uf+5/7n/t/+3
/7f/t/+1/7f/t/+3/7n/uf+5/7n/vf+9/8D/xv/M/9H/3v/y/wwAIwAwAEQAWwBiAGIA
eACcALsA0QDuAA4BLgFLAVoBSgESAcQAcgAiANv/mv9c/y//K/9J/2P/cP98/4r/k/+Z
/53/ov+m/6n/qv+r/6//r/+y/7D/rv+u/6//r/+w/7D/sf+z/7P/sf+x/7P/s/+z/7P/
s/+z/7T/tP+0/7T/tP+0/7T/s/+0/7X/tv+4/7n/uf+5/7n/uf+6/7r/u/+6/7r/uv+6
/7z/vf+9/73/vf+9/77/v/+//7//wf/C/8P/w//D/8X/xf/F/8f/yP/J/8r/y//M/83/
0P/R/9H/1P/V/9f/2P/Z/9v/3f/d/97/4f/i/+X/6P/q/+z/7v/u//D/8//1//f/+f/7
//3//v8AAAAAAQABAAMABQAFAAUABgAHAAcABwAJAAkACQAJAAkACQAJAAgABwAGAAQA
AAD+//v/+P/2//L/7//s/+n/5v/j/9//2f/W/9T/0f/P/8z/yv/H/8b/xP/C/8H/vv+9
/7z/uv+3/7f/tv+2/7b/tv+0/7T/s/+z/7P/s/+x/7H/sf+x/7H/sf+v/6//r/+v/67/
rv+u/63/rf+u/6z/qv+q/6r/q/+r/6v/q/+p/6j/qP+o/6b/pv+m/6b/p/+n/6f/p/+m
/6b/pf+l/6b/pv+m/6b/pv+m/6b/pv+m/6f/p/+n/6X/pf+l/6X/pf+l/6X/pf+j/6X/
p/+m/w==
         </WaveFormData>
      </LeadData>
      <LeadData>
         <LeadByteCountTotal>10000</LeadByteCountTotal>
         <LeadTimeOffset>0</LeadTimeOffset>
         <LeadSampleCountTotal>5000</LeadSampleCountTotal>
         <LeadAmplitudeUnitsPerBit>4.88</LeadAmplitudeUnitsPerBit>
         <LeadAmplitudeUnits>��V</LeadAmplitudeUnits>
         <LeadHighLimit>2147483647</LeadHighLimit>
         <LeadLowLimit>268435456</LeadLowLimit>
         <LeadID>V5</LeadID>
         <LeadOffsetFirstSample>0</LeadOffsetFirstSample>
         <FirstSampleBaseline>0</FirstSampleBaseline>
         <LeadSampleSize>2</LeadSampleSize>
         <LeadOff>FALSE</LeadOff>
         <BaselineSway>FALSE</BaselineSway>
         <ExcessiveACNoise>FALSE</ExcessiveACNoise>
         <MuscleNoise>FALSE</MuscleNoise>
         <LeadDataCRC32>852803193</LeadDataCRC32>
         <WaveFormData>
6v/q/+r/6v/q/+r/6v/q/+j/6P/o/+j/6v/q/+r/6v/q/+v/6//r/+v/6//r/+3/8P/x
//X/9//4//n/AAARACkAOgBRAHcAngDHAP0AQAGEAcIB/AE8AnUCpQK6AqUCZgIFApQB
HQGtAEYA7f+y/6j/vP/L/9D/2//h/+D/3//h/+f/5P/k/+b/5P/j/+X/5P/i/+H/4f/h
/+H/4f/k/+T/5P/l/+f/5//n/+j/5v/m/+b/5v/k/+X/5f/l/+f/5//n/+f/6P/o/+j/
6P/o/+j/6f/p/+v/6//r/+v/6v/q/+r/6v/t/+7/7v/u/+z/7f/t/+3/7v/u/+7/7//x
//H/8f/x//T/9f/1//f/9//3//n/+v/7//3//v///wAAAQADAAQABgAIAAoADAAOAA8A
EAATABUAFwAaAB0AHgAiACUAJwApACwALQAwADUAOAA5ADoAOQA8AD4APgBAAEEAQgBE
AEUARgBHAEgASQBJAEoASgBKAEoASQBIAEYAQgA/ADoAOgA3ADMALwAtACsAJgAiABwA
GQAWABQAEQAOAAsACAAGAAUAAwAAAP7//v/9//z//f/8//v/+//5//n/+f/5//b/9v/2
//b/9//3//f/9//1//X/9f/1//b/9f/1//X/9f/1//X/9f/1//T/8//z//T/9P/z//P/
9v/2//b/9v/0//P/8//z//P/8//y//L/9f/1//X/9f/1//X/9v/2//T/9P/0//T/9//3
//f/9v/2//b/9//3//b/9v/1//T/9P/1//X/9P/1//X/9f/2//b/9P/0//X/9f/0//T/
9f/z//P/9P/0//L/8v/x//H/8//z//P/8//z//L/8v/y//D/8P/w/+//8f/x//H/8f/u
/+7/7v/u/+7/7v/u/+7/7v/t/+z/7P/t/+3/7f/t/+3/7f/t/+z/6v/q/+r/6v/p/+n/
6f/p/+r/6v/p/+n/6f/o/+j/6P/q/+r/6//r/+j/6P/o/+j/6P/o/+j/6P/p/+r/6v/p
/+f/5//n/+f/5//n/+j/6f/p/+n/6v/q/+n/6f/q/+v/7P/s/+z/7f/x/+//7v/w//H/
8v/z//T/9P/0//T/9P/x//H/8f/x//H/8f/w/+7/7v/u/+7/7f/t/+v/7f/t/+3/7P/s
/+z/6//q/+j/5f/l/+b/5//o/+j/5//n/+f/5//n/+f/5f/k/+T/5f/m/+b/5f/l/+T/
4v/i/+L/4v/k/+T/5P/k/+T/5P/k/+T/5P/k/+T/5P/k/+T/5P/k/+T/5P/k/+T/4v/i
/+L/4v/l/+X/5f/l/+X/4//j/+b/5//r//H/8v/v//L///8RACIAMwBPAHIAlwC/APoA
OgF6AbYB9AEzAm0CmgKjAoICOQLcAXEB/QCOAC0A2P+m/6T/t//E/8v/0//Y/9n/2f/b
/9z/3P/c/9r/2//Z/9j/2P/Z/9n/2f/Z/9n/2v/a/9r/2//Z/9n/2f/a/9z/3P/c/9z/
3P/d/93/3f/b/9v/2//b/9z/3P/c/9z/3P/c/93/3f/d/93/3f/d/93/3P/b/9r/3P/e
/9//4P/g/+H/4f/h/+D/4P/g/+H/4f/h/+H/4f/i/+P/4//l/+X/5f/n/+j/6f/r/+z/
7f/u/+//8f/y//T/9v/4//r/+//7//v//f8BAAMABgAJAAoADgARABMAFQAYABkAHAAf
ACIAIwAkACUAKAAqACoALAAtAC4AMAAxADIAMwA0ADMAMwA0ADQANgA2ADUANAAzADAA
LgAqACoAJwAjAB8AGwAZABQAEAAMAAkABgAEAAAA/P/4//T/9P/z//H/7v/q/+r/6f/o
/+f/5v/l/+X/5f/l/+X/5f/k/+T/5P/k/+H/4f/h/+H/4//j/+P/4//i/+H/4f/h/9//
3//f/9//4f/g/9//3//e/97/3f/d/97/3v/e/97/3v/d/93/3f/f/9//3v/e/9//3//f
/9//3f/d/97/3v/g/+D/4P/g/+H/4f/h/+D/4v/i/+P/4//h/+L/4v/i/+L/4//j/+L/
4//j/+P/5P/k/+L/4v/j/+P/4v/i/+P/4f/h/+L/4v/i/+L/4f/h/9//3//f/9//4f/g
/+D/4P/g/+D/4P/f/9//3//f/9//3v/e/97/3v/e/97/3v/e/9z/2//a/9r/3f/d/93/
3f/b/9v/2//a/9r/2v/a/9r/2//b/9v/2//a/9r/2f/Z/9v/2v/a/9r/2v/a/9v/2//a
/9r/2v/a/9r/2v/a/9r/2f/a/9r/2f/Z/9n/2f/Z/9n/2f/a/9v/2f/Z/9r/2v/Z/9n/
2v/b/9r/2v/a/9v/3f/d/9z/3P/d/97/3//g/+L/4v/i/+L/5P/k/+T/5P/m/+b/5f/l
/+P/4//j/+P/4v/g/+D/4P/g/9//3//d/93/3f/d/9z/3v/e/93/3P/Y/9X/1f/W/9f/
2P/Y/9f/2f/Z/9n/2f/X/9X/1P/U/9P/1P/U/9P/1f/U/9T/1P/S/9L/0v/S/9T/1P/U
/9T/0//S/9H/0P/R/9L/0//U/9L/0v/S/9L/0P/Q/9D/0P/Q/9D/0f/R/9P/0//T/9P/
0//W/9f/2//f/+L/4f/m//n/CwAYAC8AUwB4AKMA1wAYAVoBlgHSARACTwJ/ApQCgwJC
AuUBfgERAaEANgDb/57/kP+e/6//uP/B/8n/yv/J/8f/y//M/8z/yv/M/83/y//K/8r/
y//L/8v/y//L/8z/zP/M/83/zf/N/83/zv/N/8z/y//K/8v/zf/O/8//zf/N/83/zf/O
/87/zv/O/87/zv/P/8//z//P/8//z//Q/9D/0P/Q/8//0P/Q/9D/0v/T/9P/0//U/9T/
1P/V/9f/1//X/9f/1v/X/9f/2f/b/9v/3f/e/9//4f/i/+P/4v/j/+X/5v/m/+j/6v/s
//D/8f/y//X/+f/7//7/AQABAAQABgAHAAsADgAPABIAFQAYABkAGgAdACAAIgAiACIA
IwAkACYAKQAqACsALAAtAC0ALgAuACwALAArACoAKQAmACQAIAAcABkAFQARAA8ADQAI
AAQAAAD9//r/+P/1//L/7//s/+r/6f/n/+T/4v/i/+H/4P/f/97/3f/d/93/3f/d/93/
2v/a/9r/2v/b/9v/2//b/9n/2f/Z/9n/2v/Z/9n/2f/Z/9n/2f/Z/9n/2P/X/9f/2P/Y
/9f/1//W/9b/1v/W/9b/1f/V/9X/1f/V/9T/1P/X/9f/1//X/9f/1//Y/9j/2v/a/9r/
2v/Z/9n/2f/Y/9r/2v/b/9v/2//c/9z/3P/a/9v/2//a/9v/2//b/9z/3P/a/9r/2//d
/9z/3P/d/9v/2//c/9z/2v/a/9n/2f/Z/9n/2f/Z/9n/2P/Y/9j/2P/Y/9j/1//X/9f/
1//X/9j/2P/Y/9j/1v/W/9b/1v/Y/9f/1v/W/9X/1f/V/9X/1f/V/9X/1P/U/9T/1P/U
/9T/0//S/9H/0v/S/9H/0f/T/9L/0v/S/9L/0v/T/9P/0v/S/9L/0v/S/9L/0v/S/9H/
0v/S/9H/0P/R/9L/0//R/9H/0v/T/9P/0//U/9T/0f/R/9L/0//W/9b/1v/X/9f/2f/a
/9r/3P/c/9z/3P/d/97/3//g/+L/4v/i/+H/3v/d/9z/2//c/9z/2//c/9z/3P/b/9v/
2f/b/9v/2//a/9r/2v/Z/9r/2P/V/9X/1v/X/9j/2P/X/9f/1//X/9f/1//V/9T/1P/V
/9b/1v/V/9X/1P/U/9T/1P/U/9T/1v/W/9b/1v/W/9b/1v/W/9b/1v/W/9b/1P/U/9T/
1P/W/9b/1v/W/9b/1v/W/9f/2f/Z/9n/2f/Z/9v/3P/d/+H/5f/k/+X/7v/9/xEAIgA5
AFkAgACrAN8AIgFkAaAB2AEYAlkCiwKiAo8CUALzAYgBFQGjADwA4f+k/5b/qv+5/8D/
x//R/9L/0//V/9X/1P/U/9b/1v/Z/9n/1P/U/9P/0//T/9P/0//V/9b/1//Z/9f/1//X
/9j/2P/Y/9j/2P/Y/9n/2f/Z/9n/2f/Z/9n/2v/a/9r/2v/a/9r/2//b/93/3f/d/93/
3P/c/9z/3P/d/97/3v/e/+D/4f/h/+H/5P/k/+T/5f/l/+X/5f/l/+b/5//n/+n/6//r
/+3/7v/t/+//8P/x//T/9f/3//j//P/+/wAAAgADAAMAAwAFAAkACwAOABEAEgAWABkA
GwAdACAAIQAkACkALAAtAC4ALQAwADIAMgA2ADcAOAA6ADkAOgA7ADwAPwA/AEAAQABA
AEAAPwA+ADsAOAA2ADIALgArACcAIwAfAB0AGAAUABAADQAKAAgAAwAAAP3/+v/4//f/
9f/y//L/8v/x//D/7f/s/+v/6//p/+n/6f/p/+j/6P/o/+j/5//n/+f/5//n/+f/5//n
/+b/5f/l/+X/5f/l/+X/5f/n/+b/5f/l/+T/5P/j/+P/5P/k/+T/5P/k/+P/4//j/+P/
4//i/+L/4//j/+P/4//l/+X/5v/m/+b/5v/m/+b/6f/p/+n/6P/o/+j/6f/p/+n/6v/q
/+r/6v/r/+v/6v/q/+v/7P/u/+z/6v/q/+v/6v/o/+f/5//p/+n/6v/q/+n/6v/q/+v/
6f/p/+n/6f/p/+j/6P/o/+b/5v/m/+X/5//n/+f/5//o/+j/6P/o/+b/5v/m/+b/6P/n
/+b/5v/l/+X/5f/l/+X/5f/l/+T/5P/k/+T/5P/n/+f/5//n/+b/5v/l/+X/5f/k/+T/
5P/m/+b/5//n/+b/5v/m/+b/6P/o/+j/6P/n/+j/6P/n/+X/5f/l/+X/5//n/+j/6f/r
/+v/7P/s/+3/7f/u/+//7v/u/+7/7//x//P/9v/0//T/9P/0//L/8f/w/+//8f/x//D/
7v/u/+7/7v/t/+3/6//t/+3/7f/s/+z/7P/t/+z/6v/n/+X/5v/n/+j/6v/p/+n/6f/p
/+n/6f/n/+b/5v/n/+j/6P/n/+f/5v/m/+b/5v/m/+b/5v/m/+b/6P/o/+j/6P/o/+j/
6P/o/+j/6P/o/+j/6P/o/+j/6P/o/+j/6P/o/+n/6f/p/+n/6f/p/+v/7v/z//P/8//2
//v/BAAZAC8AQABbAIMAqgDXABEBUgGSAdABDgJKAoUCsQK8ApsCVALvAXwBCQGZADQA
3f+s/67/wv/L/9T/3f/f/+D/3//h/+P/5P/m/+j/6v/n/+P/5v/o/+X/5f/l/+X/5f/m
/+b/5v/n/+f/5//n/+j/6v/q/+r/6v/q/+v/6//r/+3/7f/t/+3/7P/s/+z/7P/u/+7/
7//v/+3/7f/t/+3/8P/w//D/8P/x//L/8v/y//L/8//z//P/9P/0//T/9f/3//f/9//3
//j/+f/5//v/+f/5//v//P/9////AAABAAIAAwAFAAYACAAKAAwADgASABMAFAAXABcA
GQAcAB8AIAAkACcAKQArAC4ALwAyADUAOAA5ADoAOwA+AEAAQABAAEEAQgBEAEUARgBH
AEgASQBJAEoASgBIAEgARwBGAEMAQAA+ADoAOAA1ADEALQAnACUAIAAcABoAFwAUABIA
DQAKAAcABAAEAAMAAQD+//z//P/7//r/+f/4//f/9//3//f/9//3//b/9v/2//b/9f/1
//X/9f/1//X/9f/1//L/8f/x//H/8//z//P/8//z//L/8f/x//T/9P/z//P/9P/0//T/
9P/z//H/8P/v//H/8f/w//D/8//z//P/8//z//P/9P/0//T/9P/0//T/9f/1//X/9P/2
//b/9//3//f/+P/4//j/9v/3//f/9v/3//f/9//4//j/9v/2//f/9//2//b/9//3//f/
+P/4//b/9v/1//X/9f/1//X/9f/1//T/9P/0//T/9P/0//P/9f/1//X/9f/0//T/9P/0
//T/9P/0//T/8v/x//D/8P/x//H/8f/x//P/8//z//L/8v/y//L/8v/z//P/8//z//L/
8v/x//H/8//y//L/8v/w//D/8f/x//D/8P/w//D/7v/u/+7/7v/x//L/8v/x//H/8f/x
//H/8f/x//L/8//z//P/9P/0//T/9f/3//n/+v/6//r/+/////7//v/+//7//v/9//3/
/f/9//v/+//6//j/+P/4//j/9//5//f/+f/5//f/9v/2//b/9//2//T/8f/x//L/8//0
//T/8//z//P/8//z//P/8f/w//D/8f/y//L/8f/x//D/7v/u/+7/7v/u/+7/7v/u//D/
8P/w//D/7v/u/+7/7v/u/+7/7v/u/+7/7v/u/+7/7v/u/+7/7v/v/+//7//v/+v/7f/x
//T/9f/5//v/+v/7/wQAFQApADgATQBvAJIAuQDrACgBaAGmAeIBHgJZAo8CrgKlAmwC
FQKuAT8BzQBkAAsAyP+w/7z/z//U/9v/4f/i/+P/5f/n/+b/5v/o/+j/5//n/+b/5P/j
/+X/5f/l/+X/6P/o/+j/6f/n/+f/5//o/+j/6P/o/+j/6P/p/+n/6f/p/+n/6f/p/+r/
6v/q/+r/6v/q/+v/6//p/+n/6f/p/+r/6v/q/+r/7f/u/+7/7v/s/+3/7f/t/+7/7v/u
/+//8f/x//H/8f/y//P/8//1//P/8//1//b/+f/7//z//f/8//3///8AAAIABAAGAAgA
CgALAAwADwARABMAFgAZABoAHgAhACMAIwAmACcAKgArAC4ALwAwADMANgA4ADgAPAA9
AD4AQAA/AEAAQQBCAEMAQwBEAEQAQgBCAEEAQAA/ADwAOgA2ADQAMQAtACkAJgAlACEA
HgAZABUAEQAOAAsACAAFAAIA/v/9//v/+P/4//j/9//2//X/9P/z//P/8//z//P/8//y
//L/8v/y/+//7//v/+//8f/x//H/8f/w/+//7//v/+3/7f/t/+3/7//u/+3/7f/s/+z/
6//r/+r/6v/q/+r/6v/p/+n/6f/p/+n/6P/o/+n/6f/p/+n/6f/p/+r/6v/q/+r/6v/q
/+v/6//r/+r/6P/o/+n/6f/r/+z/7P/s/+r/6//r/+r/6//r/+v/7P/q/+j/6P/p/+n/
6P/o/+n/6f/p/+r/6v/o/+j/5//n/+f/5//n/+f/5//m/+b/5v/m/+b/5v/l/+X/5f/l
/+X/4v/i/+L/4v/i/+L/4v/i/+L/4f/g/+D/3//f/9//3//f/9//3//e/+D/4P/g/+D/
3//f/9//3//g/+D/3//f/93/3P/c/9z/3v/e/9//3//c/9z/3P/c/9z/3P/c/9z/2//c
/9z/2//b/9v/2//b/9v/2//c/93/3P/b/9v/2v/b/9v/3P/d/9z/3P/c/93/3f/h/+D/
4P/h/+L/4//k/+b/5v/m/+b/5v/m/+X/5f/j/+P/4//j/+T/4v/i/+L/4v/h/+H/3//h
/+H/4f/g/+D/4P/f/97/3P/Z/9n/2v/Z/9r/2v/Z/9v/2//b/9v/3f/b/9r/2v/a/9r/
2f/X/9n/2P/Y/9j/2P/Y/9j/2P/Y/9j/2P/Y/9b/1v/W/9b/1v/W/9b/1v/W/9b/1v/W
/9b/1v/W/9b/2P/Y/9n/2f/X/9f/1//X/9X/2P/b/9//5f/m/+X/6P/1/wkAGgArAEcA
agCRALsA9AA0AXYBsgHuAS0CZQKOApMCagIdArwBUQHfAHIAEQDE/5z/oP+v/7r/wf/H
/8r/zf/N/8//0v/S/9D/zP/L/8//0P/O/83/zf/N/83/zf/M/8z/zP/N/8//z//P/9D/
zv/O/87/zv/O/8//z//P/8//z//P/8//zv/O/87/zv/O/87/z//P/8//z//P/8//0P/Q
/9D/0P/R/9L/0v/S/9L/0//T/9P/1P/U/9T/1f/X/9f/1//X/9j/2f/Z/9v/2//b/93/
3v/d/9//4P/h/+T/5f/n/+j/6v/s/+7/8P/y//P/9P/3//n/+//+/wEAAgAGAAkACwAN
ABAAEQAUABkAHAAdAB4AHwAiACQAJAAmACcAKAAqACwALgAwADIAMwAzADQANAA0ADQA
MwAyADEALgAsACgAJgAjAB8AGwAZABcAEgAOAAgABQACAAAA///8//n/9v/y//H/7//s
/+z/7P/r/+r/5//m/+X/5f/n/+f/5//n/+T/5P/k/+T/4//j/+P/4//j/+P/4//j/+T/
4//j/+P/4f/h/+H/4f/h/+D/3//f/+L/4v/h/+H/4P/g/+D/4P/i/+H/4f/h/9//3//e
/97/3//f/9//3//f/9//4P/g/+D/4P/g/+D/4//j/+P/4v/g/+D/4f/h/+H/4v/i/+L/
5P/l/+X/5P/j/+P/4//k/+L/4P/g/+H/4//i/+L/4//j/+P/5P/k/+D/4P/f/9//3//f
/9//3//f/97/3v/e/+D/4P/g/9//3//f/9//3//c/9z/3P/c/9r/2v/a/9r/3P/b/9r/
2v/b/9v/2//b/9v/2//b/9r/2v/a/9r/2v/b/9v/2//b/9r/2v/Z/9n/2f/Y/9j/2P/a
/9r/2//b/9j/2P/Y/9j/2v/a/9r/2v/Y/9j/1//V/9T/1f/W/9f/1f/V/9b/1//X/9f/
2P/Y/9X/1f/W/9f/2P/Y/9j/2f/b/9v/2v/c/9z/3P/c/9z/3f/e/9//4P/i/+L/4v/i
/+D/4P/f/9//4f/h/+H/4f/e/9z/3P/c/9z/2//b/9n/2f/Z/9n/2P/a/9r/2f/Y/9b/
0//T/9T/1f/W/9b/1f/V/9X/1f/V/9X/0//S/9L/0//U/9T/0//T/9L/0v/S/9L/0v/S
/9L/0v/S/9L/0v/U/9T/1P/U/9L/0v/S/9L/0v/S/9L/0v/S/9L/0v/S/9L/0v/T/9P/
0//T/9P/0//T/9b/2//d/93/3v/d/+T/9/8LABgALQBRAHQAmwDRAA4BTgGMAcoBBAJB
AncCjgJ5AjwC4QF6AQ0BnQA2ANv/nv+Q/6D/rf+0/7//xf/E/8f/x//H/8j/zP/M/8r/
yf/J/8r/yv/H/8f/x//H/8f/xv/G/8b/x//J/8n/yf/K/8r/yv/K/8r/yP/J/8n/yf/J
/8n/yf/J/8r/yv/K/8r/yv/K/8v/y//L/8v/y//L/8z/zP/M/8z/zf/O/87/zv/O/8//
z//P/9D/0P/Q/9H/0//T/9P/0//U/9X/1f/X/9X/1f/X/9j/2//d/97/3//g/+H/4//k
/+b/6P/q/+z/8P/x//L/9f/1//f/+v/9/wAABAAHAAkACQAMAA0AEAAVABgAGQAaABsA
HgAgACAAIAAhACIAJAAnACgAKQAqACsAKwAsACwALAAsACsAKgApACYAJAAgAB4AGwAX
ABMAEQAPAAoABgAAAP3/+v/4//X/8v/v/+z/6v/p/+f/5P/g/+D/3//e/9//3v/d/93/
2//b/9v/2//a/9r/2v/a/9v/2//b/9v/2f/Z/9n/2f/a/9n/2f/Z/9f/1//X/9f/2f/Y
/9f/1//W/9b/1f/V/9b/1v/W/9b/1v/V/9X/1f/X/9f/1v/W/9X/1f/V/9X/1//X/9j/
2P/Y/9j/2P/Y/9n/2f/Z/9j/2P/Y/9n/2f/b/9z/3P/c/9z/3f/d/9z/2//b/9v/3P/e
/9z/3P/d/93/3P/c/93/2//b/9z/3P/c/9z/2//b/9v/2//b/9v/2//a/9r/2v/Y/9j/
2P/X/9n/2f/Z/9n/2P/Y/9j/2P/Y/9j/2P/Y/9j/1//W/9b/2f/Z/9n/2f/Z/9n/2f/Y
/9b/1v/W/9b/2f/Z/9n/2f/a/9r/2f/Z/9n/2P/Y/9j/2v/a/9v/2//c/9z/3P/c/9r/
2v/a/9r/2//c/9z/2//Z/9n/2f/Z/9v/2//c/93/2//b/9z/3P/Z/9n/2v/b/9z/3P/c
/93/2//b/97/3v/g/+D/4P/g/+L/4v/i/+L/4//k/+X/5v/k/+T/5P/j/+H/4f/h/+H/
4f/g/97/3v/g/+D/3//f/93/3//f/9//3P/c/9z/2//a/9j/1f/V/9j/2f/a/9r/1//X
/9f/1//X/9f/1f/U/9b/1//Y/9j/1f/V/9T/1P/U/9T/1P/U/9T/1P/U/9T/1P/U/9T/
1P/U/9T/1P/U/9T/1P/U/9T/0v/S/9L/0v/U/9T/1P/V/9P/0//T/9P/0//V/9j/2//d
/+H/4v/j/+b/8/8LAB4AMQBTAH4AowDRAA4BVgGWAdIBDgJNAoUCqAKlAnICGwKuAT0B
xQBYAPf/qv+Q/5z/rf+4/8H/yf/K/8v/y//N/9D/0P/Q/9D/0f/P/8z/zv/N/8//z//P
/8//0P/Q/9D/0f/P/8//z//Q/9L/0v/S/9L/0v/T/9P/0//R/9H/0f/R/9T/1P/U/9T/
1P/U/9X/1f/X/9f/1//X/9j/2P/Y/9j/2f/a/9r/2v/a/9v/2//b/9z/3P/c/93/3//f
/9//3//i/+P/4//l/+f/5//p/+r/6v/r/+v/6//u/+//8f/y//T/9v/4//r//P/9//7/
AQABAAMABgAJAAwAEAATABUAFwAaABsAHgAhACQAJQAmACcAKgAsACwALgAvADAAMgAz
ADQANQA2ADkAOQA6ADoAOgA6ADkAOAA3ADQAMgAuACwAKQAlACEAHwAdABgAFAAQAA0A
CgAIAAQAAAD8//j/9v/1//P/8P/u/+7/7f/s/+v/6v/p/+n/5//n/+f/5//m/+b/5v/m
/+X/5f/l/+X/4//j/+P/4//i/+H/4f/h/+H/4f/h/+H/4f/g/9//3//g/+D/3//f/97/
3v/e/97/3//f/+D/4f/j/+P/4v/i/+X/5f/l/+X/5f/l/+b/5v/o/+j/6P/o/+v/6//r
/+r/7P/s/+3/7f/r/+z/7P/s/+7/7//v/+7/7//v/+//8P/u/+z/7P/t/+//7v/u/+//
7//v//D/8P/u/+7/7f/t/+//7//v/+//7f/s/+z/7P/u/+7/7v/t/+3/7f/t/+3/7P/s
/+z/7P/u/+7/7v/u/+7/7f/s/+z/7f/t/+3/7f/t/+3/7f/s/+z/7P/s/+z/7f/t/+3/
7f/u/+7/7f/t/+3/7P/s/+z/7P/s/+3/7f/u/+7/7v/u/+7/7v/u/+7/7f/u/+7/7f/t
/+3/7f/t/+3/7f/u/+//8f/x//L/8v/y//P/9f/3//r/+v/6//v/+//8//r/+v/6//r/
+f/5//n/+f/5//n/+P/2//b/9v/2//X/9f/z//X/9f/3//b/9v/2//P/8v/w/+3/8P/y
//T/9v/0//P/8//z//P/8//z//H/8v/y//P/9P/y//H/8f/w//D/8P/w//D/8v/y//L/
8v/0//T/9P/0//L/8v/y//L/8v/y//L/8v/y//L/8v/y//T/9P/0//T/9//3//f/9//3
//f/9//4//v///8BAAQABwASACcAPQBOAGcAjQCyANcACwFOAZABzgEKAkYCfQKrAsIC
rQJwAhcCrAE7AcsAZgAJAMj/vP/O/9n/4v/t/+//7P/v//H/8f/y//b/9v/0//X/9f/0
//T/9f/z//P/8//z//T/9P/0//X/9f/1//X/9v/2//b/9v/2//b/9//3//f/9//3//f/
9//4//j/+P/4//j/+P/5//n/+f/5//n/+f/6//r/+v/6//v//P/8//z//v////////8A
AAAAAAABAAEAAQABAAEAAgADAAMABQAHAAcACQAKAAsADQAOAA8ADgAPABEAEgAWABgA
GgAcACAAIQAiACUAJwApACwALwAwADQANwA5ADsAPgA/AEIAQwBGAEcASABJAEwATgBO
AFIAUwBUAFYAVwBYAFkAWgBZAFkAWgBaAFoAWgBZAFgAVwBUAFIATgBLAEcAQgA9ADsA
OQA0ADAALAApACYAJAAfABwAGQAWABQAEwARAA4ADgAOAA0ADAALAAoACQAJAAkACQAJ
AAkABgAGAAYABgAHAAcABwAHAAUABQAFAAUABgAFAAUABQADAAMAAwADAAMAAgABAAEA
AgACAAEAAQAAAAAAAAAAAP7//f/9//3//v//////AAD//////////wEAAQACAAIAAgAC
AAIAAgADAAMAAwACAAIAAgADAAMAAQACAAIAAgAEAAUABQAEAAEAAQABAAIABAACAAIA
AwADAAIAAgADAAIAAQABAAAAAAAAAP///////////////wEAAAAAAAAA/v/+//7//f/9
//3//f/9//7//v/+//7//P/8//z//P/+//3//P/8//v/+//7//v//f/9//3//P/8//z/
/P/8//3//f/9//3//v/+//3//f/9//z//P/8//r/+v/7//v//P/8//z//P/8//z//P/8
////AAAAAP///f/9//3//f/9//3//v////3//f/+//7//f/9//7///8CAAIAAgADAAMA
BQAGAAgACAAIAAgACAAKAAoACQAJAAgABwAGAAUABgAEAAQABAACAAEAAQD//wMAAwAD
AAIAAgACAAEAAAAAAP3//f/+//3//v/+//3//f/9//3//f/7//n/+P/4//n/+v/6//n/
+//6//r/+v/5//j/9//2//j/+P/4//j/+P/4//j/+P/6//r/+v/6//j/+P/4//j/+P/4
//j/+P/2//b/9//3//n/+f/5//n//f/+/wEABwAHAAgADQAWACUANwBKAGEAgQCkAMUA
9QAwAW4BrAHqASgCYQKTArACpQJwAh0CtgFJAd0AeAAfANr/wv/O/93/5P/r/+//8v/z
//P/8//0//L/8v/y//P/9f/2//T/8f/x//H/8f/x//L/8v/y//P/8//z//P/9P/y//L/
8v/y//T/9f/1//X/8//z//P/8//2//b/9v/2//T/9P/1//X/9//3//f/9//4//j/+P/4
//n/+v/6//r/+v/7//v/+//+//7//v//////////////AAABAAEAAwADAAMABQAGAAcA
CQAKAAsADAANAA8AEAAQABIAFAAWABgAGQAaAB0AHwAhACQAJwAoACwALwAxADMANgA3
ADoAPQBAAEEAQgBDAEYASABIAEoASwBMAE4ATwBQAFEAUgBVAFUAVgBWAFYAVgBVAFQA
UwBQAE4ASgBKAEcAQwA/ADsAOQA0ADAALAApACYAJAAjACAAHQAaABYAFQATABAADgAO
AA0ADAALAAoACQAJAAkACQAJAAkACAAIAAgACAAHAAcABwAHAAcABwAHAAcABgAFAAUA
BQAFAAUABQAFAAUABAADAAMABAAEAAMAAwAEAAQABAAEAAQAAwADAAMAAwADAAIAAgAD
AAMAAwADAAUABQAGAAYABgAGAAYABgAHAAcABwAGAAYABgAHAAcABwAIAAgACAAGAAcA
CQAIAA==
         </WaveFormData>
      </LeadData>
      <LeadData>
         <LeadByteCountTotal>10000</LeadByteCountTotal>
         <LeadTimeOffset>0</LeadTimeOffset>
         <LeadSampleCountTotal>5000</LeadSampleCountTotal>
         <LeadAmplitudeUnitsPerBit>4.88</LeadAmplitudeUnitsPerBit>
         <LeadAmplitudeUnits>��V</LeadAmplitudeUnits>
         <LeadHighLimit>2147483647</LeadHighLimit>
         <LeadLowLimit>268435456</LeadLowLimit>
         <LeadID>V6</LeadID>
         <LeadOffsetFirstSample>0</LeadOffsetFirstSample>
         <FirstSampleBaseline>0</FirstSampleBaseline>
         <LeadSampleSize>2</LeadSampleSize>
         <LeadOff>FALSE</LeadOff>
         <BaselineSway>FALSE</BaselineSway>
         <ExcessiveACNoise>FALSE</ExcessiveACNoise>
         <MuscleNoise>FALSE</MuscleNoise>
         <LeadDataCRC32>78686786</LeadDataCRC32>
         <WaveFormData>
9//3//f/9//3//f/9//3//f/9//3//f/+f/5//n/+f/6//r/+v/6//r/+P/6//v//f/9
/wAAAAD9//3/AQALABoAJwA6AFoAgwCuAOIAHQFgAZ4B2AEQAkUCawJ6AmoCPAL0AZwB
PgHfAIcAPAAGAPH/8//5//z/AQADAP//+v/6//z/+f/4//v/9//1//f/9v/1//T/8v/x
//H/8f/x//H/8f/y//L/8v/y//T/8v/x//H/8f/x//H/8v/z//X/9f/0//T/9P/0//X/
9f/z//P/8//0//b/9v/2//b/9P/0//X/9f/3//j/+P/4//b/9v/2//b/9v/3//f/9//4
//j/+P/5//v//P/8//3//f////////8AAAIAAwAEAAIAAwAFAAYABwAIAAoACwAOAA8A
EgATABUAFwAZABsAGwAdACAAIQAkACYAJwApAC0AMAAxADIAMQAzADYANgA3ADgAOgA7
ADsAPQA+AD8AQABCAEIAQgBCAEEAQQBBAD0APAA5ADcANwAzADAALgAsACoAJgAiAB4A
GwAYABUAFQASABAADgALAAgABgAFAAUABQAEAAIAAQABAAEAAQADAAEAAQABAP///v/+
//3/+//7//v/+//8//z//P/8//z//P/7//v//P/8//z//P/8//z/+//7//z//P/8//z/
/v/+//7//v/+//7//v/+//z//P/8//z//v/+//7//v/+//7///////3//f/9//7//v/+
//7//v/+//7//v/+//z//P/8//3/+//7//v/+v/7//v/+//7//v/+//7//v/+//7//v/
+//6//r/+v/6//j/+P/4//j/9//3//f/9v/4//j/+P/3//X/9f/1//T/9v/3//f/9//0
//T/9P/0//X/9f/1//X/9f/z//P/8//y//L/8v/y//L/8v/y//L/8P/w//D/8P/w//D/
8P/w//D/8P/w//D/8P/w//D/8P/w/+//7//v/+//7//w//D/7//u/+7/7//y//L/8v/y
//H/8P/v/+7/7//v/+//7//v/+//7//x/+//7//v//D/8f/x//L/8v/0//P/8//0//X/
9v/3//j/9v/2//b/9v/2//b/9f/1//X/9f/0//T/8v/y//L/8v/y//L/8v/y//T/9P/0
//T/8v/x//D/7v/t/+3/7//v/+//7v/u/+7/7v/u/+3/7P/p/+j/6P/o/+r/6v/q/+n/
5//n/+f/5//n/+f/5//n/+f/5//n/+f/5f/l/+X/5f/n/+f/5//n/+X/5f/l/+X/5f/l
/+X/5v/m/+b/5v/m/+j/6P/n/+f/6f/s//D/7//p/+v/8f/8/wkAFgAuAE0AcgCaAM8A
CgFKAYYBwAH3ASsCTgJSAjgCBAK+AWwBDQGvAF4AGADr/9//3//k/+n/6//r/+r/6P/m
/+X/5P/j/+P/4f/h/+D/3//e/97/3f/d/93/3f/d/93/3v/c/9z/3P/e/+D/3//f/9//
3//f/+D/4f/f/9//3v/e/97/3v/f/9//3f/d/93/3v/e/97/3v/e/97/3v/f/9//3//g
/+D/4P/g/+D/4P/g/97/3//f/9//3v/e/97/3//f/+D/4P/h/+P/5f/l/+X/5P/m/+f/
6P/o/+n/6//s/+3/7v/w//H/8P/x//T/9f/5//v//f///wEAAwAGAAcACgAMAA0ADwAR
ABQAFQAWABcAGQAcABwAHQAeACAAIQAhACMAJAAlACQAJgAmACYAJwAnACgAKQAnACYA
IwAhACEAHQAaABgAFgAUABAADAAIAAUAAgD///v/+P/2//T/9f/y//D/7//r/+v/6v/o
/+f/5//n/+f/6f/n/+f/5//k/+T/5f/l/+P/4//j/+P/5P/k/+T/5P/k/+T/4//j/+L/
4v/i/+L/5P/k/+P/4//j/+L/4f/g/+L/4v/i/+L/4P/g/+D/4P/g/+D/4P/g/+D/4P/g
/+D/3v/e/9//3//h/+H/4f/i/+D/4P/g/+D/4P/g/+D/4P/g/+D/4P/h/9//3//f/97/
3//f/9//3//f/9//3//f/9//3//f/9//3v/e/97/3v/e/97/3v/e/9v/2//b/9r/3P/c
/9z/2//b/9v/2//a/9r/2//b/9v/2P/Y/9j/2P/Z/9n/2f/Z/9n/1//X/9f/2P/Y/9j/
2P/Y/9j/2P/Y/9b/1v/W/9b/1v/W/9b/1v/W/9b/1v/W/9j/2P/Y/9j/1v/V/9X/1f/V
/9X/1v/W/9f/1v/W/9f/1v/W/9b/1v/W/9b/1v/W/9f/1//X/9f/1f/V/9X/1//V/9X/
1f/W/9f/1//Y/9j/2v/Z/9n/2P/Z/9r/2//c/97/3v/e/97/4P/g/+D/4P/e/97/3v/e
/93/3f/d/93/3P/c/9z/3P/c/9z/3P/c/9r/2v/a/9r/2v/a/9r/2f/W/9T/0//T/9X/
1f/V/9T/1v/W/9b/1v/T/9L/0f/Q/9D/0P/Q/9D/0P/P/8//z//N/83/zf/N/8//z//P
/8//zv/N/8z/y//M/83/zv/P/83/zf/N/83/zf/N/83/zf/L/8z/zP/M/87/zv/O/87/
z//P/9H/1P/W/9X/0//V/9//7P/3/wgAKABNAHgAqADhACIBXgGYAdIBCQIvAj4CLgL+
AboBagESAbMAWQAOANr/x//D/8f/0P/T/9P/0//Q/8z/zv/P/87/zf/N/8//y//K/8v/
yv/K/8n/yf/J/8n/yf/J/8r/yv/K/8r/zP/M/8v/y//L/8v/y//M/83/zf/N/8z/zP/M
/8z/zf/N/8v/y//L/8z/zP/M/8z/zP/O/87/z//P/83/zv/O/87/0P/Q/9D/0P/O/8//
z//P/9D/0P/Q/9H/0f/S/9L/0//T/9X/1f/V/9b/2P/Z/9r/2v/b/93/3v/f/+D/4v/j
/+T/5f/o/+n/6//t/+//8f/x//P/9v/3//z//v///wEAAwAGAAcACAAJAAsADgAOAA0A
DgAQABEAEwAVABYAFwAYABoAGgAaABoAGQAZABkAGQAYABUAEwARAA0ACgAIAAYABAAA
APz/+v/3//T/8f/v/+z/6v/o/+f/5P/i/+H/3//f/97/3P/b/9v/2//b/93/2//b/9v/
2P/Y/9n/2f/Z/9n/2f/Z/9j/2P/Y/9j/2v/a/9n/2f/Y/9j/2P/Y/9j/2P/X/9f/2P/Y
/9j/2P/X/9b/1f/U/9b/1v/W/9b/1P/U/9T/1P/W/9b/1v/W/9b/1v/X/9f/1//X/9f/
2P/W/9b/1v/W/9j/2P/Y/9j/2P/Y/9j/2f/X/9f/1//W/9f/1//X/9f/2f/Z/9n/2f/X
/9f/1//X/9j/2P/Y/9j/1v/W/9b/1v/X/9f/1//W/9b/1v/W/9X/1f/V/9X/1P/U/9X/
1f/V/9T/1P/U/9T/0//T/9P/0//V/9P/0//T/9L/0v/S/9L/0v/S/9L/0v/S/9L/0v/S
/9D/0P/Q/9D/0v/S/9L/0v/S/9L/0v/S/9L/0f/R/9H/0f/R/9L/0v/R/9D/0P/R/9L/
0v/S/9L/0v/S/9L/0v/R/9H/0f/R/9H/0f/R/9P/0f/R/9H/0v/R/9H/0v/S/9T/1f/V
/9b/1v/W/9b/1v/X/9j/2f/a/9r/2v/a/9r/2P/X/9f/1//Z/9j/2P/Y/9j/2P/Y/9j/
2P/Y/9j/2P/W/9b/1v/W/9f/1v/U/9P/0//V/9X/1f/S/9L/0v/S/9T/0//S/9H/0P/Q
/9D/0P/Q/9D/z//P/8//z//P/8//z//P/8//z//P/8//z//P/8//z//P/8//zf/N/83/
zf/P/8//z//P/8//z//Q/9D/0P/Q/9D/0P/S/9P/0//V/9j/2v/X/9X/2f/j//D//f8Q
ACwAUwB8AK4A6QAqAWgBngHWARECPQJIAjQCCALEAXABEAGvAFkAEADc/8n/yf/N/9D/
1f/X/9f/1P/U/9L/0f/Q/8//z//R/8//zv/N/8z/zP/L/8v/y//N/83/zf/O/8z/zP/M
/87/zv/N/83/zf/N/83/zv/P/8//z//O/87/zv/O/8//z//P/8//z//Q/9D/0P/Q/9D/
0P/Q/9H/0f/P/9D/0P/Q/9L/0v/S/9L/1P/V/9X/1f/W/9b/1v/X/9X/1v/W/9f/2f/b
/9v/2//a/9z/3f/e/+D/4f/j/+T/5f/m/+j/6f/o/+n/7P/t//H/8//1//f/+f/7//7/
//8CAAQABQAHAAsADgAPABAAEQATABYAFgAXABgAGgAbABsAHQAeAB8AIAAiACIAIgAk
ACMAIwAjACEAIAAdABsAGQAVABIAEAAOAAwACAAEAAAA/f/6//f/9f/y//D/7v/t/+r/
6P/n/+b/5//n/+b/5P/j/+L/4f/h/9//3//f/+D/4P/h/+H/4f/h/+H/4f/g/+D/4P/g
/97/3v/d/93/4P/g/+D/4P/i/+L/4f/h/+D/4P/g/+D/4P/g/+D/4P/g/+D/4P/g/+D/
4P/g/+D/4v/i/+L/4v/i/+L/4//j/+X/5f/l/+b/5v/m/+b/5v/k/+T/5P/k/+b/5v/m
/+f/5//n/+f/5v/m/+f/6P/p/+f/5//n/+f/5f/l/+X/5f/l/+b/5//o/+j/6P/o/+j/
6f/p/+n/6P/m/+b/5v/l/+X/5f/l/+T/5v/n/+f/5//m/+b/5v/m/+X/5f/l/+X/5//l
/+X/5f/k/+T/5P/k/+T/5P/k/+T/4v/i/+L/4v/j/+T/5f/m/+T/5P/k/+T/5P/k/+T/
5P/k/+P/4//j/+P/4//k/+T/5P/k/+X/5//o/+j/6P/o/+j/6P/o/+j/5//n/+f/5//p
/+n/6f/r/+3/7f/t/+7/7//v//D/8P/w//H/9P/y//L/8v/y//D/8P/v/+//8f/x//D/
8P/u/+7/7v/u/+7/7v/u/+7/7//w//H/8v/y//H/8P/u/+v/6//t/+3/7//u/+7/7v/u
/+7/7f/s/+v/6v/q/+r/6v/q/+r/6f/p/+n/6f/p/+n/6f/p/+n/6//r/+v/6//p/+n/
6f/p/+f/5//n/+f/6f/p/+n/6f/p/+n/6f/q/+r/6v/q/+r/6v/o/+v/7//x//D/7v/t
/+//9f8BABAAHQA0AFYAgQCuAOIAHwFgAZ4B1gEOAkECYwJqAlICHgLSAXgBGgG7AGUA
GgDu/+P/5f/p/+7/8f/v/+3/6v/o/+r/6f/q/+v/6//n/+X/5v/n/+T/5P/j/+P/4//j
/+P/4//k/+T/5P/k/+b/5v/l/+X/5f/l/+X/5v/n/+n/6f/o/+j/5v/m/+f/5//n/+f/
5//o/+j/6P/o/+j/6v/q/+v/6//p/+r/6v/q/+r/6v/q/+r/6v/r/+v/6//u/+7/7v/v
/+//8P/w//H/7//x//H/8f/0//b/9//4//j/+f/7//z//f/+/wAAAQAEAAUACAAJAAkA
CwANAA8AEwAVABgAGQAaABwAHQAfACEAJAAlACYAJwApACwALAAvADAAMgAzADMANQA2
ADcANgA4ADgAOAA4ADcANwA3ADUANAAxAC8AKwAnACQAIgAeABwAGAAUABQAEQAOAAsA
BwAEAAIAAAABAP7//P/7//n/+f/4//b/9f/1//X/9f/1//P/8//z//L/8v/z//P/8//z
//P/8//y//L/8v/y//L/8v/x//H/9P/0//T/9P/y//L/8f/x//P/9P/1//b/9P/0//T/
9P/y//L/8v/y//T/9P/0//T/9P/0//T/9P/0//T/9f/1//X/9f/1//b/9v/2//b/9v/2
//b/9v/2//b/9v/2//f/9//3//f/9v/3//f/9//3//f/9//3//f/9//3//f/9//2//b/
9v/2//b/9v/2//b/9f/1//X/9P/0//T/9P/z//P/8//z//L/8v/z//P/8//y//L/8v/y
//H/8f/x//H/8f/v/+//7//w//D/8P/w//D/8P/w//D/8P/w//D/8P/w//D/8P/w/+7/
7v/u/+7/8P/w//D/8P/w/+//7//v/+//7//w//D/7//u/+7/7//w//D/8P/w//D/8P/w
//D/7//v/+//7//v/+//7//x//P/8//z//T/9f/1//b/9v/6//j/+P/4//j/+P/4//j/
9//3//f/9//2//b/9v/2//b/9v/2//b/9v/2//b/9v/2//b/9v/1//T/8v/v/+//8f/x
//P/8v/y//L/8v/y//H/8P/v/+7/7v/u/+7/7v/u/+3/7f/t/+3/7f/r/+v/6//r/+3/
7f/t/+3/6//r/+v/6//r/+v/6//r/+n/6f/p/+n/6f/p/+n/6v/s/+z/7P/s/+r/7P/t
/+//7//w//L/8//v//P//f8KABUAJgBEAGcAjAC8APMAMgFwAaoB4AEVAkECWAJOAiQC
5AGWAUAB4QCHAD4ABgDp/+X/7f/w//H/8f/v/+7/7P/s/+v/6v/r/+v/6f/n/+b/5f/k
/+b/5f/l/+X/5f/l/+X/5v/m/+b/5v/o/+b/5f/l/+X/4//j/+T/5f/n/+f/5v/m/+b/
5v/n/+f/5f/l/+X/5v/k/+T/5P/k/+b/5v/n/+f/5//o/+j/6P/o/+j/6P/o/+j/6f/p
/+n/6v/q/+r/6//r/+z/7P/t/+v/7f/t/+3/8P/y//P/9P/0//X/9//4//n/+v/8//3/
/v///wIAAwADAAUABwAJAA0ADwASABMAFAAWABcAGQAbAB4AHwAgACMAJQAoACgAKQAq
ACwALQArAC0ALgAvADAAMgAyADIAMgAxADEAMQAvAC4AKwApACkAJQAiACAAHAAaABYA
EgAOAAsACAAFAAMAAAD+//z/+//4//b/9f/1//X/9P/y//H/8f/x//H/8f/v/+//7//u
/+7/7//v/+3/7f/t/+3/7v/u/+7/7v/s/+z/6//r/+z/7P/s/+z/7P/s/+v/6//q/+r/
6v/q/+j/6P/o/+j/5v/m/+b/5v/m/+b/5v/m/+b/5v/m/+b/5v/m/+f/5//n/+f/5//o
/+b/5v/m/+b/5v/m/+b/5v/m/+b/5v/n/+f/5//n/+b/5//n/+f/5//n/+f/5//n/+X/
5f/l/+X/5v/m/+b/5v/m/+b/5v/m/+X/5f/l/+T/5P/k/+T/4//l/+X/5f/k/+T/5f/l
/+X/4v/i/+L/4v/j/+P/4//j/+P/4f/h/+H/4v/i/+L/4v/i/+L/4v/i/+L/4v/i/+L/
4v/i/+L/4v/i/+L/4v/i/+D/4P/g/+D/4v/h/+H/4f/f/9//4P/g/9//3v/e/9//3v/e
/97/3v/e/97/3v/e/9//3//f/9//3f/d/93/3//d/93/3f/e/9//3//g/+D/3v/h/+P/
4v/k/+T/5P/k/+T/5P/k/+T/5P/k/+T/5P/j/+P/4//j/+L/4v/i/+L/4P/g/+D/4P/g
/+D/4P/g/+D/4P/g/9//3v/c/9v/2//b/9v/2//a/9z/3P/c/9z/3f/c/9v/2v/Y/9j/
2P/Y/9j/1//X/9f/1//X/9f/1//Z/9n/2f/Z/9f/1//X/9f/1//X/9f/1//X/9f/1//X
/9f/1//X/9f/1//Y/9j/2P/Y/9j/2P/Y/9X/1//b/97/4v/f/93/3//l//L//f8MACQA
RQBqAJQAxQAEAUQBfAG0Ae0BHwI8AjwCHgLmAZ4BSAHrAJEAQgACAN3/0f/R/9b/3f/d
/9v/2v/Y/9j/2f/a/9f/0//R/9P/1P/T/9D/0P/P/8//z//P/8//z//Q/9D/0P/Q/9L/
0P/P/8//z//P/8//0P/R/9P/0//S/9L/0P/Q/9H/0f/R/9H/0f/S/9T/1P/U/9T/0v/S
/9P/0//V/9b/1v/W/9b/1v/W/9b/2P/Z/9n/2f/a/9r/2v/b/9v/3P/c/93/3f/f/9//
3//e/+D/4f/i/+T/5f/n/+j/6f/q/+z/7f/u/+//8v/z//X/9//5//v//f///wIAAwAE
AAYABwAJAA0AEAARABIAEwAVABgAGAAZABoAHAAdAB0AHwAgACEAIgAkACQAJAAmACUA
JQAlACMAIgAfAB0AGwAXABQAEgAQAA4ACgAGAAIA///8//n/+f/2//T/8v/v/+z/6v/p
/+f/5//m/+T/4f/h/+H/4f/j/+H/4f/h/97/3v/f/9//3f/d/93/3f/c/9z/3P/c/9z/
3P/b/9v/3P/c/9z/3P/a/9r/2f/Z/9z/3P/c/9z/3P/c/9z/3P/c/9z/3P/c/9z/3P/c
/9z/3P/c/9z/3P/c/9z/3f/d/9v/2//b/9z/3P/c/9z/3P/c/9z/3P/c/97/3v/e/9//
3//f/9//3v/f/9//3//f/93/3f/d/93/3//f/9//3//g/+D/4P/g/9//3v/d/9z/3f/d
/93/3P/c/9z/3P/b/93/3f/d/9z/3P/d/93/3f/c/9z/3P/c/9n/2f/Z/9n/2//Z/9n/
2f/Y/9j/2P/Y/9j/2P/Y/9j/1v/W/9b/1v/Y/9j/2P/Y/9b/1v/W/9b/1P/U/9T/1P/V
/9X/1v/X/9b/1f/V/9T/1P/U/9X/1//X/9b/1f/U/9T/1P/U/9T/0//T/9P/0//V/9X/
1f/X/9b/1f/U/9T/1f/V/9b/1v/Y/9f/1//Y/9j/2P/Y/9j/2f/a/9v/3P/e/97/3v/e
/9z/3P/c/9z/2//b/9v/2//a/9r/2v/a/9j/2P/Y/9j/2v/a/9r/2v/Y/9j/2P/X/9b/
1P/T/9P/1f/V/9X/1P/S/9L/0v/S/9H/0P/P/87/0P/Q/9D/0P/O/83/zf/N/8//z//P
/8//zf/N/83/zf/P/8//z//P/8//z//P/8//z//P/8//z//P/8//z//P/9H/0v/S/9L/
0v/S/9L/0v/T/9f/2f/c/9z/1//X/9v/5f/0////DgAsAFEAeACoAOEAHgFeAZgBzgEF
AjECQgIuAgICwAFwARYBtwBjABoA6P/T/9H/0//Y/9//3//b/9r/2v/Y/9n/3P/b/9f/
1f/V/9b/1f/U/9T/0//T/9P/0//T/9P/1P/U/9T/1P/W/9b/1f/V/9X/1f/V/9b/1//X
/9f/1v/W/9b/1v/X/9f/1//X/9f/2P/W/9b/1v/W/9b/1v/X/9f/1//Y/9j/2P/Y/9j/
2P/Y/9j/2f/Z/9n/2P/Y/9j/2f/Z/9r/2v/b/9n/2//b/9v/3P/e/9//4P/e/9//4f/i
/+X/5v/o/+n/6v/r/+7/7//v//H/8//1//f/+f/8//3/AAACAAMABQAHAAoACwAMAAsA
DQAQABAAEQASABQAFQAXABkAGgAbABoAHAAcABwAHAAbABsAGwAbABoAFwAVABEADQAK
AAgABgAEAAAA/P/4//X/8v/v/+//7P/q/+j/5f/i/+D/3//d/93/3P/a/9v/2//b/9v/
2f/X/9f/1//W/9b/1//X/9f/1//X/9f/1P/U/9T/1P/W/9b/1f/V/9T/1P/U/9T/1P/U
/9P/0//U/9T/1P/U/9T/1P/U/9T/1P/U/9T/1P/U/9T/1P/U/9T/1P/U/9T/1P/U/9X/
1f/X/9f/1//Y/9j/2P/Y/9j/1v/W/9b/1v/W/9b/1v/X/9f/1//X/9b/1f/V/9X/1f/X
/9f/1//X/9f/1//X/9f/1P/U/9T/1P/U/9T/1P/U/9P/0//T/9L/0v/S/9L/0f/R/9H/
0f/Q/9D/0f/R/9H/0v/S/9L/0v/T/9P/0//T/9P/0f/R/9H/1P/U/9T/1P/U/9T/1P/U
/9L/0v/S/9L/0//U/9X/1v/W/9b/1v/W/9T/1P/U/9T/1P/T/9P/0//V/9X/1v/W/9X/
1P/U/9X/1P/U/9T/1P/S/9L/0v/S/9P/0//T/9P/0//T/9P/1f/T/9P/0//U/9X/1f/W
/9b/1P/T/9X/1v/Y/9j/2P/Y/9n/2v/b/9z/3v/e/97/3v/e/97/3v/e/9z/2//b/9v/
2//a/9r/2v/a/9r/2v/a/9z/3P/c/9z/2v/a/9r/2v/X/9b/1P/T/9X/1//X/9f/2P/Y
/9j/2P/W/9X/1P/T/9P/1P/V/9b/1P/U/9P/0//T/9P/0//T/9X/1f/V/9X/0//T/9P/
0//T/9P/0//T/9P/0//T/9P/0//T/9P/0//V/9X/1v/W/9T/1P/U/9T/1v/X/9n/2//e
/97/3//f/9//5f/0/wEAEgAwAFcAgACqAOMAKAFqAaYB4AEXAkUCYAJaAjQC8gGgAUQB
4QCBAC4A8v/V/9H/0//a/+H/4//h/97/3P/c/93/3P/b/9n/2f/Z/9j/1//W/9f/1//Y
/9n/1//X/9f/2P/Y/9j/2P/a/9z/2//b/9v/2//b/9z/3f/b/9v/2v/a/9z/3P/d/93/
3f/d/93/3v/e/97/3v/e/97/3v/f/9//3//g/+D/4P/i/+L/4v/i/+L/4//j/+P/4v/i
/+L/4//l/+b/5v/n/+n/6//r/+v/6//s/+z/7P/u/+//8f/y//P/9P/2//f/+P/5//z/
/f/9////AQADAAcACQAMAA0AEgAUABUAFwAZABwAHQAeAB8AIQAkACQAJQAmACgAKQAp
ACsALAAtAC4AMAAwADAAMAAvAC8ALwAvAC4AKwApACkAJQAiACAAHQAaABUAEAAQAA0A
CgAHAAMAAAD+//z/+//4//b/9f/z//P/8v/w/+//7//v/+//7//t/+3/7f/q/+r/6//r
/+v/6//r/+v/6v/q/+r/6v/q/+r/6f/p/+j/6P/o/+j/6f/q/+r/6//q/+r/6v/q/+z/
7P/s/+z/7f/u/+//8P/w//D/8P/w//L/8v/y//L/8v/y//P/8//z//P/8//0//T/9P/0
//T/9v/2//b/9v/2//b/9v/3//f/9//3//b/9v/3//j/+f/3//f/9//3//n/+f/5//n/
+P/4//j/+P/2//b/9v/2//f/9//3//b/9v/2//b/9f/1//X/9f/0//T/9f/1//X/8v/y
//L/8v/y//P/9P/1//P/8f/x//H/8v/y//L/8v/y//L/8v/y//L/8v/y//L/8v/y//L/
8v/y//L/8v/y//T/9P/0//T/9P/z//P/8//z//P/9P/0//X/9P/0//X/9P/0//T/9P/0
//T/9P/0//T/9f/2//f/+f/5//n/+//9//3//f/+//////8AAAAAAgACAAAAAAAAAAAA
AAAAAP///////////v/+//7//v/+//7//v/+//7//v8AAAAAAAAAAP7//f/8//r/+v/7
//7////9//z//P/8//z//P/7//r/+f/4//j/+P/4//j/+P/3//f/9//3//f/+f/5//n/
+f/7//v/+//7//n/+f/5//n/+f/5//n/+f/5//n/+f/5//n/+f/5//r/+v/6//r/+v/6
//r/+f/7////AAAAAAEAAQAFABMAIgAvAEAAYgCJAK4A4AAdAWABngHWAQwCPQJjAnIC
YgI4AvYBpgFMAe8AlQBIABIA/f/7//3/AgAHAAUAAQAAAP7/+v/7//7//f/7//v/+f/4
//n/+P/2//X/9f/1//X/9f/1//b/+P/4//j/+v/4//f/9//3//n/+f/6//v/+//7//r/
+v/6//r/+//7//v/+//7//z//P/8//z//P/8//z//f/9////AAAAAAAAAAAAAAAAAAAA
AAEAAQABAAIAAgACAAMAAwAEAAQABQAFAAcABwAHAAgACgALAAwADAANAA8AEAATABQA
FgAXABgAGQAcAB0AHwAhACMAJQAnACkALAAtADIANAA1ADcAOQA8AD0APgA/AEEARABE
AEcASABKAEsATQBPAFAAUQBQAFIAUgBSAFQAUwBTAFMAUQBQAE0ASwBJAEUAQgBAAD4A
PAA4ADQANAAxAC4AKwApACYAJAAiACEAHgAcABsAGwAbABoAGAAZABkAGQAZABkAFwAX
ABcAFgAWABcAFwAXABcAFwAXABYAFgAWABYAFgAWABUAFQAWABYAFgAWABYAFgAVABUA
FgAWABYAFgAWABYAFgAWABYAFgAWABYAGAAYABgAGAAYABgAGAAYABoAGgAbABsAGwAb
ABsAHAAeAB4AHgAeAB4AHgAeAB4AHgAeAB4AHwAfAB8AHwAeAB8AHwAfAB8AHwAfAB8A
HwAfAB8AHwAfABwAHAAcABwAHgAeAB4AHgAdAB0AHQAcAB4AHgAeAB0AHQAdAB0AHAAa
ABsAGwAbABwAHAAcABwAGwAbABsAGwAdABsAGwAbABsAGgAZABgAGAAYABgAGAAYABgA
GAAYABoAGgAaABoAGgAaABoAGgAZABgAFwAWABgAFwAXABcAFQAVABYAFgAVABQAFAAV
ABgAGAAYABgAFgAWABYAFgAVABUAFQAVABUAFQAVABcAFQAVABUAFgAZABkAGgAaABoA
GwAdAB4AHgAeAB4AHgAeAB4AHgAeAB0AHQAdAB0AGgAaABoAGgAaABoAGgAaABwAHAAc
ABwAHgAeAB4AHQAaABgAFwAXABsAGwAbABoAGAAYABgAGAAZABgAFwAWABYAFgAWABYA
GAAXABcAFwAWABUAFAATABUAFQAVABUAFQAVABUAFQAVABUAFQAVABUAFQAVABUAFQAV
ABUAFQATABQAFAAUABYAFgAWABYAGQAXAB0AIAAeAB0AHwAjACsAOgBHAFgAdgCXALoA
6AAbAVgBlgHQAQgCOwJlAngCbgJIAgwCwAFoAREBvQByADgAGwAXABsAHgAhAB8AHQAc
ABoAGAAXABYAFQAVABUAFQAWABUAEAAQAA8ADwAPABEAEQARABIAEgASABIAFAASABEA
EQARABMAEwAUABUAEwATABIAEgAUABQAFQAVABMAEwATABQAFgAWABYAFgAWABYAFwAX
ABcAGAAYABgAFgAWABYAFgAYABkAGQAZABoAGgAaABsAGwAcABwAHQAbAB0AHQAdAB4A
IAAhACIAJAAlACcAKAAoACgAKQApACoAKwAuAC8AMQAzADUANwA5ADsAPgA/AEAAQgBD
AEUASQBMAE0ATgBPAFEAVABUAFUAVgBYAFkAWQBbAFwAXQBeAGAAYABgAGAAXwBfAF8A
XwBeAFsAWQBZAFUAUgBQAEwASgBGAEIAQAA9ADoANwA2ADQAMwAyAC8ALAAqACkAJwAn
ACYAJAAjACMAIwAjACMAIQAhACEAIgAiACMAIwAhACEAIQAhACIAIgAiACIAIgAiACEA
IQAiACIAIgAiACIAIgAhACEAIgAiACIAIgAiACIAIgAiACAAIAAgACAAIAAgACAAIAAg
ACAAIAAgACAAIAAhACEAHwAfAB8AIAAiACIAIgAiACIAIgAiACIAIgAiACIAIwAhACEA
IwAiAA==
         </WaveFormData>
      </LeadData>
   </Waveform>
</RestingECG>
