# Supplementary material for: Detection of Left Atrial Enlargement Using a Convolutional Neural Network-Enabled Electrocardiogram
Source: Front Cardiovasc Med. 2020 Dec 17;7:609976. doi: 10.3389/fcvm.2020.609976 (PMC7773668; doi:10.3389/fcvm.2020.609976)
Supplement: Supplementary file 1 [file Data_Sheet_1.ZIP › hyp/1802016382_10575_0000000U.XML]

<?xml version="1.0" encoding="Windows-1252"?>
<!DOCTYPE RestingECG SYSTEM "restecg.dtd">
<RestingECG>
   <PatientDemographics>
      <PatientID>1802016382</PatientID>
      <PatientAge>66</PatientAge>
      <AgeUnits>Years</AgeUnits>
      <Gender>Male</Gender>
      <PatientLastName>hejinchang</PatientLastName>
   </PatientDemographics>
   <TestDemographics>
      <DataType>Resting</DataType>
      <Site>1</Site>
      <AcquisitionDevice>MAC55</AcquisitionDevice>
      <Status>Unconfirmed</Status>
      <Priority>Normal</Priority>
      <AcquisitionTime>09:37:51</AcquisitionTime>
      <AcquisitionDate>10-08-2015</AcquisitionDate>
      <CartNumber>1</CartNumber>
      <AcquisitionSoftwareVersion>009C</AcquisitionSoftwareVersion>
      <XMLSourceVersion>MAC5000 v1.0</XMLSourceVersion>
   </TestDemographics>
   <RestingECGMeasurements>
      <VentricularRate>64</VentricularRate>
      <AtrialRate>64</AtrialRate>
      <PRInterval>158</PRInterval>
      <QRSDuration>148</QRSDuration>
      <QTInterval>442</QTInterval>
      <QTCorrected>455</QTCorrected>
      <PAxis>45</PAxis>
      <RAxis>-18</RAxis>
      <TAxis>-20</TAxis>
      <QRSCount>11</QRSCount>
      <QOnset>222</QOnset>
      <QOffset>296</QOffset>
      <POnset>143</POnset>
      <POffset>203</POffset>
      <TOffset>443</TOffset>
      <ECGSampleBase>500</ECGSampleBase>
      <ECGSampleExponent>0</ECGSampleExponent>
   </RestingECGMeasurements>
   <Diagnosis>
      <Modality>Resting</Modality>
         <StatementCount>4</StatementCount>
         <LabelText>12SL Õï¶Ï³ÂÊö</LabelText>
      <DiagnosisStatement>
         <StmtFlag>ENDSLINE</StmtFlag>
         <StmtText>ñ¼ÐÔÐÄÂÉ</StmtText>
      </DiagnosisStatement>
      <DiagnosisStatement>
         <StmtFlag>ENDSLINE</StmtFlag>
         <StmtText>ÓÒÊøÖ§´«µ¼×èÖÍ</StmtText>
      </DiagnosisStatement>
      <DiagnosisStatement>
         <StmtFlag>ENDSLINE</StmtFlag>
         <StmtText>µçÑ¹·ûºÏ×óÐÄÊÒ·Ê´óµÄ×îµÍ±ê×¼£¬²»³ýÍâÊÇÕý³£±äÒì</StmtText>
      </DiagnosisStatement>
      <DiagnosisStatement>
         <StmtFlag>ENDSLINE</StmtFlag>
         <StmtText>Òì³£ ECG</StmtText>
      </DiagnosisStatement>
   </Diagnosis>
   <Waveform>
      <WaveformType>Rhythm</WaveformType>
      <WaveformStartTime>0</WaveformStartTime>
      <NumberofLeads>8</NumberofLeads>
      <SampleType>CONTINUOUS_SAMPLES</SampleType>
      <SampleBase>500</SampleBase>
      <SampleExponent>0</SampleExponent>
      <HighPassFilter>16</HighPassFilter>
      <LowPassFilter>150</LowPassFilter>
      <ACFilter>NONE</ACFilter>
      <LeadData>
         <LeadByteCountTotal>10000</LeadByteCountTotal>
         <LeadTimeOffset>0</LeadTimeOffset>
         <LeadSampleCountTotal>5000</LeadSampleCountTotal>
         <LeadAmplitudeUnitsPerBit>4.88</LeadAmplitudeUnitsPerBit>
         <LeadAmplitudeUnits>¦ÌV</LeadAmplitudeUnits>
         <LeadHighLimit>2147483647</LeadHighLimit>
         <LeadLowLimit>268435456</LeadLowLimit>
         <LeadID>I</LeadID>
         <LeadOffsetFirstSample>0</LeadOffsetFirstSample>
         <FirstSampleBaseline>0</FirstSampleBaseline>
         <LeadSampleSize>2</LeadSampleSize>
         <LeadOff>FALSE</LeadOff>
         <BaselineSway>FALSE</BaselineSway>
         <ExcessiveACNoise>FALSE</ExcessiveACNoise>
         <MuscleNoise>FALSE</MuscleNoise>
         <LeadDataCRC32>4175414529</LeadDataCRC32>
         <WaveFormData>
/v/+//7//v/8//z//P/8//7//v/+//7//v/+//7//v/8//z//P/8//7//v/+//7//v/+
//7//v8AAAAAAAAAAP///v/9//z//P/8//z//P/+//7//v/+//z//P/8//z//v/+//7/
/v/+//7//v/+//7//v/+//7//P/8//z//P/+//7//v/+//z//P/8//z//P/8//z//P/8
//z//P/8//7//v/+//7//P/8//z//P/+//7//v/+//z//P/8//z//P/8//z//P/+//7/
/v/+//z//P/8//z//P/8//z//P/8//z//P/8//z//P/8//z//////wAAAAD//wAAAgAC
AAAAAgACAAEAAgAFAAYABwAHAAgACAAIAAoACgAKAAoACAAIAAkACgAJAAkACQAKAAwA
DAAMAAwADAALAAoACgAJAAgACAAIAAYABQADAAIAAgABAP///f/9//z//P/8//z//P/7
//v/+//7//z//P/6//n/+f/5//v/+//7//v/+f/6//r/+v/5//n/+f/7//v/+//8//b/
8P/x//n/AgATACoASABqAI8AtgDeAAYBIgEzATYBIwEDAdQAkwBNABEA5v/N/7n/sf+1
/7r/vP+8/77/wv/G/8P/v//B/8L/wv/D/8T/xP/D/8P/wf/C/8X/yv/M/8z/yv/J/8n/
zP/O/8//0P/T/9b/1v/a/97/4P/i/+b/6//y//T/9f/3//n/+f/5//n/+P/4//j/+P/6
//r/+v/6//n/+f/5//n/+//7//v/+//7//v/+//7//v/+//7//v/+//7//v/+//5//n/
+f/5//v/+//7//z//P/8//3//f/6//r/+//7//z//P/8//z/+//7//z//P/+//7//v/+
//z/+v/9//7//v/+//7//v////////////////8AAAAAAAABAAIAAgACAAQABAAEAAIA
BAAFAAUACAAJAAkACQAKAAwADAANAAwADAAOAA4AEQARABIAEwATABUAFQAVABcAFwAY
ABgAFgAWABUAFQAXABUAFAAUABIAEQAPAA4ADgAOAA4ADgAQAA4ADAAMAAsACQAHAAUA
BwAGAAQABAAEAAMAAwADAAEAAAAAAAAA/v/+//7//f/9//3//v/+//z/+//7//v//f/9
//3//f/7//r/+v/6//z//f/9//3/+//6//r/+//7//v/+//7//v/+//8//z/+v/6//r/
+//9//3//f/9//3//f/9//3//v/+//7//v/9//3//v/+//7/////////AQAAAAAAAAD+
//7//v/////////////////+//7//v/+//7//v/+/wAA/////wAA/v/+//7//v/+//7/
/v/+/////////////f/+//7//f/9//3//f/9/////////////f/9//3//f//////////
//7//f/8//v//f/9//3//P/8//z//f/9/////v/+//7///////7//v/8//z//P/8//7/
/v/+//7//P/8//z//P/6//z//v8AAP7//v/+//7//P/8//z//P/+//7//////////v/+
//7/AAAAAAAAAgAEAAMAAwAFAAUABQAFAAYABgAGAAYABgAEAAQABAAEAAcACAAJAAkA
CQAKAAoACgAKAAoACAAHAAgACAAHAAYABAAEAAQAAwD///7//v/9//3/+//7//r/+v/6
//r/+v/7//v/+//7//v/+v/5//f/+f/5//n/+f/5//n/+f/6//r/+P/1//n/+//7//f/
8//y//r/AAAJABkAMABNAG4AkgC4ANkA+AAOARYBDgH5ANIAnwBlACoA+//d/8n/uP+1
/73/v//B/8L/wv/C/8b/yP/G/8X/x//J/8j/yP/H/8T/xP/F/8X/yf/M/8v/zP/Q/87/
zP/L/8v/zv/Q/9P/1v/V/9b/2v/e/+L/5v/q/+7/8f/2//b/9//z//X/9f/1//X/9v/2
//b/9v/4//j/+P/4//f/9//3//f/+f/5//n/+f/3//f/9//3//j/+f/6//v/+f/5//n/
+f/3//f/9//3//j/+f/6//z/+//6//r/+f/6//r/+//7//r/+v/6//r/+//7//z//P/+
//7//v/+//z/+v/9//7//v/+//7//v/9//3//f/9//7///8BAAIAAAABAAIAAgACAAQA
BAAEAAQABgAHAAcACAAJAAkACQAIAAoACgALAA4ADgAQABAADwAPABAAEQATABUAFQAV
ABUAFQAWABYAFAAUABMAEwAVABMAEgASABIAEQAPAA4ACwAKAAkACAAIAAYABAAEAAQA
AwACAAEAAQAAAP7//v/8//v/+//7//z//P/9//7/+v/6//r/+f/5//n/+v/6//r/+f/5
//n/+f/5//n/+f/5//j/+P/4//r/+//7//v/+f/4//j/+f/7//v/+//7//v/+//8//z/
/P/8//z//f/9//3//f/9//v/+//7//v//v/+//7//v/9//3//v/+//7////////////+
//7//v/+//7//v///////////////f/8//z//P/8//z//P/8//7//f/9//7//v/+//7/
/v/+//7//v/+//v/+//7//v//f/+//7//f/7//v/+//7//n/+f/5//n/+//7//v/+//5
//n/+f/5//v/+//7//v/+//7//v/+v/6//r/+//7//v/+v/6//r/+//7//r/+v/8//z/
/P/8//r/+v/6//r/+P/4//j/+P/6//r/+v/6//v//P/8//z//P/8//z//P/8//z/+//6
//r/+f/7//z//v8AAAAAAAAAAAIAAAD/////AQADAAMAAwAEAAIAAgACAAIABAAEAAQA
BAAFAAYABwAHAAUABgAGAAYACAAIAAYABQACAAIAAQAAAAIAAgACAAEA///+//7//f/7
//n/+f/4//r/+v/6//r/+P/3//b/9f/4//j/+P/3//f/9//3//f/9//3//f/+P/6//j/
+f/5//f/8//v/+3/8P/2/wIAEQAlAD4AXwCAAKQAxgDlAP4ADAEKAfgA2QCsAHcAPQAK
AOn/1//H/7z/vf/D/8f/x//G/8j/yv/K/8r/yP/F/8X/xf/E/8L/v//C/8b/x//F/8X/
xP/F/8b/xv/G/8j/y//N/87/0P/T/9b/1//Y/9r/3v/k/+r/7v/w//P/8v/y//P/8//1
//X/9f/1//b/9v/2//b/9P/0//T/9P/3//f/9//3//X/9f/1//X/9//3//f/9//5//n/
+f/5//f/9//3//f/9//3//f/9//1//X/9f/2//j/+P/5//n/+P/4//n/+f/4//j/+P/4
//n/+f/6//r/+v/6//r/+v/6//j/+//8//z//P/8//z/+//7//v/+//8//3///8AAP7/
//8AAAAAAAACAAIAAgAEAAYABwAHAAgACQAJAAkACgAMAAwADQAMAAwADgAOABEAEQAS
ABMAEwAVABUAFQATABMAFAAUABQAFAATABMAEQAPAA4ADgAOAA0ACwAKAAkACAAHAAYA
BgAEAAIAAgACAAEAAAD//////v/8//z//P/7//v/+//7//r/+v/6//j/+P/4//f/9//3
//j/+P/2//X/9f/1//X/9f/1//X/9//2//b/9v/2//f/9//3//n/+P/4//n/+P/3//b/
9f/3//f/+P/4//b/9v/2//f/+f/5//n/+f/7//v/+//7//r/+v/6//r/+f/5//r/+v/6
//v/+//7//v/+v/6//r//P/8//z//f/8//v/+v/5//v/+v/6//r/+v/6//r/+v/6//n/
+f/6//r/+v/6//r/+P/4//j/+P/5//n/+f/5//f/+P/4//f/9//3//f/9//5//n/+f/5
//n/+f/5//n/+f/5//n/+f/3//f/9//3//f/9//3//b/9//4//r/+//5//j/+P/4//f/
9//2//b/+P/4//j/+P/2//b/9v/2//j/+P/4//j/9v/2//b/9v/5//n/9//4//j/+P/4
//j/+P/4//j/+P/4//j/+P/4//j/+P/4//j/+P/4//j/+P/4//j/+P/5//n/+v/6//v/
/v8AAAAAAAAAAAAA/////wEAAQABAAEAAgACAAIAAgAEAAQABAAEAAIAAwAEAAUABQAF
AAYABgAGAAYABgAEAAMAAgACAAEAAAAAAAAAAAD///3//P/8//n/9//1//X/9v/2//b/
9v/2//X/9f/1//X/9v/2//b/9f/1//X/9f/1//X/9f/1//b/9v/2//X/9//1//P/8f/r
/+j/7P/2/wMAEwAqAEkAagCOALQA2wD+ABgBJAEgAQ0B6gC1AHMAMgAFAOf/0f/A/7n/
vf/B/8H/wP/C/8j/yP/I/8j/x//F/8H/vv++/73/vv++/7//wf/D/8T/xf/E/8L/wP/A
/8X/y//M/87/0//W/9X/2P/c/+D/5v/q/+7/8P/z//T/8v/x//P/9f/1//X/9f/2//b/
9v/2//b/9v/2//b/9//3//f/9//1//X/9f/1//f/9//3//f/9f/1//X/9f/3//f/9//3
//f/9//3//f/9f/1//X/9v/2//b/9//3//j/+P/5//n/+P/4//j/+P/5//n/+v/6//r/
+v/6//r/+v/4//v//P/8//z//P/8//3//f/9//3//f/9//7//v8AAAEAAgACAAAAAgAC
AAIABAAGAAcABwAIAAkACQAJAAoADAAMAA0ADgAOABAAEAAPAA8AEAARABMAFQAVABUA
FQAVABYAFgAUABQAEwATABEADwAOAA4ADgANAAsACgALAAoACQAIAAgABgAEAAQABgAF
AAQAAwABAAAA/v/+/wAA/////////f/8//z//P/8//z//P/7//v/+//8//z/+v/5//n/
+f/5//n/+f/5//n/+P/4//j/+P/5//n/+f/5//j/+P/5//f/9//3//f/+f/5//r/+v/4
//j/+P/5//n/+f/5//n/+//7//v/+//8//z//P/8//v/+//8//z//P/9//3//f/7//r/
+v/6//z//P/8//3/+//7//v/+//9//z//P/8//z//P/8//z//P/7//v//P/6//r/+v/6
//r/+v/6//r/+//7//v/+//7//z//P/7//v/+//7//v/+//7//v/+//7//v/+//7//v/
+//7//v/+//7//v/+//7//v/+//6//r/+v/7//v/+//6//r/+v/7//v/+v/6//r/+v/6
//r/+v/6//r/+v/8//z//P/8//r/+v/6//r/+//7//v//v/9//z/+//6//r/+v/6//r/
/P/8//z//P/6//r/+v/6//z//P/8//z//P/8//z//f/7//z//P/9/wAAAgACAAIABAAE
AAMAAwADAAMAAwADAAYABgAGAAYABgAGAAYABgAGAAcACAAJAAkACQAKAAoACgAKAAoA
CAAFAAQABAADAAQABAAEAAQABQADAAIAAgAAAP3/+v/5//j/+P/4//j/+P/3//f/9//3
//j/+P/4//f/9//3//f/9//3//f/9//6//r/+v/5//f/+f/3//X/8//w/+z/6v/z/wUA
FAApAEYAagCOALUA3gAEASABMAEvAR4B/QDLAIgAQQALAOn/1v/F/7v/u/+//8D/wP/C
/8b/yv/M/8n/xf/D/8L/wP+9/7z/vP+9/73/vf/C/8P/wP++/8D/wP/B/8X/yP/K/83/
1P/V/9T/2P/e/+L/6P/u//L/9f/2//b/9f/z//X/9f/1//X/9v/2//b/9v/2//b/9v/2
//n/+f/5//n/9//3//f/9//3//f/9//3//f/9//3//f/9//3//f/9//3//f/9//3//f/
9//3//j/9v/2//f/9//3//j/+v/7//j/+P/4//j/+//7//z//P/6//r/+v/6//r/+P/7
//z//P/8//z//P////////////////8AAAAA/v///wAAAAACAAQABAAEAAQABgAHAAcA
CAAJAAkACQAKAAwADAANAAwADAAOAA4ADwAPABAAEQARABMAEwATABMAEwAUABQAFgAW
ABUAFQATABEAEAAQABAADwANAAwADQAMAAsACgAIAAYABAAEAAYABQAEAAMAAQAAAP7/
/v//////AAABAP///v/+//7//P/8//z/+//7//v//P/8//r/+f/5//n/+f/5//n/+f/5
//j/+P/4//j/+f/5//n/+f/4//j/+f/5//n/+f/5//n/+f/6//r//P/8//z//f/8//v/
+v/5//r/+//8//3//P/8//z//P/7//v//P/8//7//////////f/8//z//P/8//z//P/9
//3//f/9//3//f/8//z//P/8//z//P/8//z/+//7//z//v/+//7//v/8//z//P/8//v/
+//7//v/+//8//z/+//7//v/+//7//v/+//7//v//f/9//3//f/7//v/+//7//v/+//7
//v/+//7//v/+v/6//r/+//7//v/+v/6//r/+//7//r/+v/6//r/+v/6//z//P/8//z/
/P/8//z//P/8//z//P/8//v/+//9/wAA///+//3//P/6//r/+v/6//r/+v/6//r/+//8
//3//v/8//z//P/8//7//v///////v/+////AAACAAIAAgAEAAYABQAFAAcABQAFAAUA
BgAIAAgACAAIAAYABgAGAAYABwAIAAkACQALAAwADAAMAAwADAAKAAkACAAIAAcABgAG
AAYABgAFAAMAAgACAAEA/f/7//v/+v/8//z//P/8//v/+//7//v/+v/6//r/+f/7//v/
+//7//n/+f/5//r/+P/2//f/+f/5//v/+//3//b/9P/y//H/+f8IABcALABKAG4AkwC6
AOYACAEiATEBMgEdAfsAyACHAEEACQDg/8f/t/+x/7P/uP+6/7z/vP++/8L/xf/F/8P/
xP/G/8X/xP/C/8H/wf/B/8L/xf/K/8z/yv/I/8n/yf/I/8z/0f/S/9P/1v/Y/9b/2P/e
/+L/5v/p/+7/8v/1//f/+P/3//b/9f/4//j/+P/4//j/+P/4//j/9//3//f/9//5//n/
+f/5//n/+f/5//n/+f/5//n/+f/5//n/+f/5//v/+//7//v/+f/5//n/+v/6//r/+//7
//j/+P/5//n/+P/4//j/+P/5//n/+v/6//r/+v/6//r/+v/4//v//P/+//7//v/+//7/
/f/8//v/+//7//z//P/+////AAAAAAAAAgACAAIAAAACAAMAAwAEAAUABQAFAAYACAAI
AAkACgAKAAwADAAPAA8AEAARABEAEwATABMAEwATABQAFAAUABQAEwATABUAEwASABIA
EgARAA8ADgAPAA4ADQAMAAwACgAIAAgABgAFAAQAAwAFAAQAAgACAAAA///////////+
//7//v/8//z//P/7//n/+f/6//r//P/7//v/+//6//n/+P/3//n/+P/4//j/+P/5//n/
+f/5//j/+P/5//n/+f/5//n/9//3//j/+P/6//r/+v/7//v/+//7//v/+f/5//n/+f/8
//z//P/8//n/+f/6//r/+v/7//v/+//8//z//f/+//z//P/8//3//f/9//3//f/7//r/
+v/6//r/+v/6//r//P/7//v//P/6//r/+v/6//z//P/8//z/+f/5//n/+f/7//z//P/7
//n/+f/5//n/+//7//v/+//7//v/+//7//v/+//7//v/+//7//v/+//7//v/+//6//r/
+v/7//v/+//6//r/+v/5//n/+P/4//j/+P/4//j/+P/4//j/+P/4//j/+P/4//j//P/8
//r/+P/4//j/+P/6//r/+v/6//z//P/9//3//P/8//3//v8AAAAAAAACAAAA/////wEA
AwADAAMABAACAAIAAgACAAQABAAEAAQABQAGAAcABwAFAAYABgAGAAYABgAEAAMAAgAC
AAEAAAAAAAAAAAD///3//P/8//v/+//5//n/+P/4//j/+P/4//X/9f/1//X/9P/0//T/
8//0//X/9v/3//X/9f/1//b/9v/2//f/+f/5//X/8//x/+7/8P/6/wkAGwAyAFMAdACY
AL4A4wAAARIBGgEMAfEAygCTAFUAHADz/9n/w/+0/7H/t/+9/73/vP++/8L/xP/C/8L/
w//F/8f/xP/C/8H/wv/A/8P/xf/F/8j/zf/M/8b/xP/G/8f/yf/M/87/0//U/9H/0v/Y
/9z/3v/i/+b/7P/t//D/8v/x//H/8//z//P/8//0//T/9P/0//T/9P/0//T/9f/1//X/
9f/3//f/9//3//X/9f/1//X/9f/1//X/9f/1//X/9f/1//X/9f/1//X/9f/1//X/9v/2
//b/9//3//b/9v/3//f/9v/2//b/9v/3//f/+P/4//j/+P/4//j/+P/2//n/+v/6//r/
+v/6//v/+//7//v//f/9//7//v/8//3//v/+//7/AAAAAAAAAAACAAMAAwAEAAUABQAF
AAYACAAIAAkACgAKAAwADAANAA0ADgAPABEAEwATABMAEgARABEAEAAQABAADwAPABEA
DwAOAA4ADAALAAkACAAJAAgABwAGAAQAAgAAAAAAAgABAAAA///9//z/+v/6//r/+f/5
//n/+f/4//j/+P/0//T/9P/z//T/9f/3//j/+v/5//n/+f/7//v/+//7//3//P/8//z/
+//7//r/+f/6//r/+//9//3//f/9//3//f/9//7//v8AAAAAAAABAAAA///+//3//v//
/wAAAQAAAAAAAAAAAP////8AAAAAAAABAAEAAQABAAAAAAAAAAAAAAAAAAEA////////
//8BAAAAAAAAAAAAAAAAAAAA/v/9//3//v8AAAAAAAAAAP7//v/+//7//f/9//3//f/9
//7//v/9///////////////////////9//3//f/9//3//f/9//3/////////////////
///+//7//v/////////+//7//v///////v/+//7//v/+//7//P/8//z//P/+//7//v/+
//7//v/+//7////9//v//v8AAAAAAAAAAP///v/9//z//f/+////AQD//wAAAAABAAAA
AgACAAIABAAEAAMAAwAHAAcABwAHAAYABgAGAAYACAAIAAgACAAGAAcACAAJAAsACwAM
AAwACgAKAAoACAAHAAYABgAFAAQABAAEAAQAAwABAAAAAAABAP///f/9//r/+v/6//r/
+//7//z//f/7//z//P/8//n/+f/5//n/+v/7//z//f/8//z//P/7//n/+//5//X/8//0
//r/BAAVACsARgBrAI4AsADYAPsAFAEgARwBDAHtALoAfQA/ABAA7//Z/8f/vP+9/8H/
xf/J/8j/yv/Q/9D/zv/I/8f/yf/L/8z/yv/H/8b/xv/H/8v/zf/O/83/zv/O/9D/0v/R
/8//0P/U/9f/2v/d/+D/5P/q/+z/7v/0//b/9//6//j/9//7//z/+//6//n/+v/6//r/
+v/8//z//P/8//z/+//6//n/+v/7//z//f/7//v/+//7//v/+//7//v/+//7//v/+//5
//n/+f/5//v/+//7//z//P/8//3//f/6//r/+//7//z//P/8//z//f/9//7//v/+//7/
/v/+//7//P///wAAAAAAAAAAAAADAAMAAwADAAEAAQACAAIABAAFAAYABgAGAAgACAAI
AAgACgALAAsADgAPAA8ADwAOABAAEAARABIAEgAUABQAFQAVABYAFwAVABcAFwAXABcA
FwAYABgAGAAYABcAFwAXABUAFAAUABIAEQAPAA4ADQAMAAsACgAKAAgABgAGAAYABQAE
AAMABQAEAAIAAgAAAP///////////v/+//7//v/+//7//f/8//v/+//6//v/+//8//3/
+//7//v/+//7//r/+v/6//z//f/9//3//f/8//z//f/9//3//f/9//v/+//8//z//v/+
//7////9//3//f/9////////////AAAAAAAAAAD/////AAAAAAAAAQABAAEAAQAAAAAA
AAD+//7//v//////////////AQAAAAAAAAAAAAAAAAAAAAAA/////wAA/v/+//7//v/+
//7//v/+//////////////8AAAAA////////////////////////////////////////
//////3//f/9//3//////////v/+//7//////wEAAAAAAAAAAAD///3//P/+//7//v/+
//7//v/+//7//v/+//7//v8AAAAAAAAAAP///f///wAA/v/+//7//v8AAAAAAAAAAP7/
/v/+////AQACAAIAAwACAAQABAAEAAgACAAHAAcABwAHAAcABwAKAAoACgAKAAoACgAK
AAoACQAJAAkACQALAAsADAAMAA4ADgAOAAwACwAKAAoACQAIAAgACAAIAAcABQAEAAQA
AwABAP/////8//z//P/8//z/+//7//v/+//8//z//P/9//3//f/9//v/+//7//v//v/+
//7//f/7//v/+f/5//n/9P/w//D/9/8DABQAKwBGAGgAkAC3ANwAAgEgATABLwEiAQUB
1wCWAE8AFQDx/9r/x/+7/7v/v//C/8T/yP/K/87/zv/L/8f/xf/G/8T/w//C/8D/v/+/
/8H/xP/F/8T/xP/E/8b/x//J/8r/zv/P/9L/0//W/9z/4P/i/+r/8P/0//X/9P/0//P/
9//5//n/+f/5//j/+P/4//j/+v/6//r/+v/7//v/+//7//n/+f/5//n/+f/5//n/+f/5
//n/+f/5//n/+f/5//n/+f/5//n/+f/5//n/+f/6//r/+v/7//v/+P/4//n/+f/5//r/
+//8//v/+//8//z//P/8//z//P/9//z/AAACAAEAAAD///7/////////////////AAAA
AAIAAwAEAAQABAAGAAYABgAGAAgACQAJAAwADQANAA0ADAAOAA4ADwAOAA4AEAAQABIA
EwAVABcAFQAXABcAFwAZABkAGgAaABkAGAAWABUAFwAVABQAFAAWABUAEwASAA8ADgAN
AAwADAAKAAgACAAKAAkACAAHAAUABAACAAIABAADAAMAAwABAAAAAAAAAP7//v/+//3/
/f/9//7//v/+//3//f/9//v/+//7//v/+//6//r/+v/8//3//f/9//v/+v/6//v//f/9
//3//f/7//v//P/8//r/+v/6//v//P/9//7////9//3//f/9//z//P/8//z//P/9////
AAD+/////////wEAAAAAAAAA/v/+//7//////////////wAAAAABAAIAAQAAAP///v8A
AP////8AAP7//v/+//7//v/+//7//v////////////3//v/+//3////////////9//3/
/f/9//3//f/9//3//v///wAAAQAAAP///v/9//////////7//v/+///////9//z//P/8
///////+//7//v/+//7//v/+//7//v/+//7//v/+//7//v/+//7//v//////AQACAAEA
AAD///7//v/+//7//v/+//7//v/+/wEAAQACAAIAAgACAAMAAgAEAAYABgAFAAUABwAH
AAcACQAKAAoACgAKAAoACgAKAAgACAAJAAoACwALAAsADAANAA4ADwAQAA4ADQAMAAwA
CQAIAAgACAAKAAkABwAGAAQAAwABAP//AQAAAAAAAAD///7//P/7//3//f/+//7//v/9
//3//f/7//v/+//7//v//P/8//z////9//3/+//5//f/+P/2//b/9f/7/wgAFwAsAEoA
bgCTALoA5gAMASgBOQE4AScBAwHUAJMATQATAOr/0/+//7X/t/+8/7z/vP++/8L/yP/J
/8f/xf/E/8b/x//I/8b/w//D/8f/yP/J/8r/zP/M/8r/y//P/87/0P/V/9b/1f/W/9r/
3v/g/+T/6P/s/+//9P/2//f/9//7//v/+//7//r/+v/6//r//P/8//z//P/9//3//f/9
//3//f/9//3//f/9//3//f/7//v/+//7//3//f/9//3////////////9//3//f/+//7/
/v///////v/+///////+//7//v/+/wEAAQACAAIAAQAAAP///v8AAP7/AQACAAIAAgAC
AAIAAQABAAEAAQADAAMABAAEAAIAAwAEAAQABgAIAAgACAAIAAoACwALAAoACwALAAsA
DgAQABAAEQAQABAAEgASABUAFQAWABcAFwAZABkAGQAbABsAHAAcAB4AHgAdAB0AGwAZ
ABgAGAAaABkAFwAWABcAFgAVABQAFAASABAAEAAQAA8ADgANAAsACgAIAAgACAAHAAcA
BwAFAAQABAAEAAMABAAFAAUABQAFAAYABgAEAAMAAwADAAEAAQABAAEAAgACAAMABAAC
AAMAAwADAAEAAAAAAAEAAQABAAEAAQADAAMABAAEAAQABAAEAAUABQAFAAUABQAFAAUA
BQAFAAQABAAEAAQABQAFAAYABgAGAAcABwAHAAUABAAEAAQABgAGAAYABwAHAAcABwAH
AAUABAAEAAQABgAGAAYABgAGAAUABQAGAAYABgAGAAYABgAGAAYABgAFAAUABQAFAAUA
BgAGAAUAAwADAAMAAwAFAAUABQAFAAUABQAFAAUAAwADAAMAAwADAAMAAwADAAMAAwAD
AAIAAwAEAAYABwAFAAQABAAEAAUABQAEAAQACAAIAAgABgAGAAQABAAEAAQABgAGAAYA
BgAEAAQABQAFAAgACAAJAAoACgAKAAoADAAOAA0ADQAPABEAEQARABIAEQAQAA8ADgAQ
ABAAEAAQABEAEgATABMAEwAUABQAFAAUABQAEgARABAAEAAPAA4AEAAQABAADwAMAAoA
CQAHAAUAAwADAAIAAgACAAIAAgADAAMAAwADAAQABAAEAAMAAwADAAMAAwABAAEAAQAC
AAQABAADAAUABQAFAAMAAQD+//z/AAAHABUAKAA9AFgAfACiAMcA7gAQASQBLAEfAQYB
5QCtAGwALwABAOf/0v+//7v/w//H/8j/yP/M/9D/0P/S/9P/z//P/9L/1P/T/9L/0P/R
/9H/0f/U/9f/2P/Y/9j/2v/Z/9f/2P/c/93/3P/f/+D/4v/o/+7/8P/y//b/+/8AAAAA
AwAHAAYABQAEAAMABAAEAAQABAAGAAYABgAGAAUABQAFAAUABwAHAAcABwAFAAUABQAF
AAUABQAFAAUABQAFAAUABQAHAAcABwAHAAcABwAHAAgACAAIAAkACQAGAAYABwAHAAgA
CAAKAA==
         </WaveFormData>
      </LeadData>
      <LeadData>
         <LeadByteCountTotal>10000</LeadByteCountTotal>
         <LeadTimeOffset>0</LeadTimeOffset>
         <LeadSampleCountTotal>5000</LeadSampleCountTotal>
         <LeadAmplitudeUnitsPerBit>4.88</LeadAmplitudeUnitsPerBit>
         <LeadAmplitudeUnits>¦ÌV</LeadAmplitudeUnits>
         <LeadHighLimit>2147483647</LeadHighLimit>
         <LeadLowLimit>268435456</LeadLowLimit>
         <LeadID>II</LeadID>
         <LeadOffsetFirstSample>0</LeadOffsetFirstSample>
         <FirstSampleBaseline>0</FirstSampleBaseline>
         <LeadSampleSize>2</LeadSampleSize>
         <LeadOff>FALSE</LeadOff>
         <BaselineSway>FALSE</BaselineSway>
         <ExcessiveACNoise>FALSE</ExcessiveACNoise>
         <MuscleNoise>FALSE</MuscleNoise>
         <LeadDataCRC32>3245433348</LeadDataCRC32>
         <WaveFormData>
AAAAAAAAAAAAAAAAAAAAAAAAAAAAAAAAAAAAAAAAAAAAAAAAAAAAAAAAAAAAAAAAAAAA
AAAAAAACAAIAAgACAAAAAAAAAAAAAgACAAIAAgAAAAAAAAAAAAAAAAAAAAAAAQACAAMA
BAACAAIAAgACAAAAAAAAAAAAAAAAAAAAAAACAAIAAgACAAAAAAAAAAAAAgACAAIAAgAA
AAAAAAAAAAIAAgACAAIAAAAAAAAAAAACAAIAAgACAAAAAAAAAAAA/v/+//7//v8AAAAA
AAAAAAAAAAAAAAAAAgACAAIAAgAEAAQABAAEAAUABQAFAAYABgAHAAgACgANAA4AEAAR
ABEAEQARABAAEAAQABEAEQATABQAFAAUABgAGAAXABcAFgAXABgAGQAZABgAFwAWABUA
FAAUABMAEQAQABAADwANAAsACQAHAAMAAgABAAAAAwAEAAQABQAFAAYABgAHAAMAAgAC
AAMAAQABAAEAAAD/////AAAAAAIAAQABAAIAAQAAAP///v/+///////9////AgADAAcA
CQAJAAQAAgADAAMABwAPABYAHgAoADcAQwBMAEsAQgA2ACUAFgANAAIA7//j/9//4f/h
/+D/5v/w//X/8v/p/+P/4f/n/+z/7//w//L/9f/5//r/+P/1//P/8P/p/+b/5//l/+H/
4P/e/+D/5P/n/+v/7f/x//L/9P/2//b/+f/5//n/9//1//f/9v/2//b/+f/5//n/+v/8
//v/+//8//r/+v/6//n/+P/3//f/9//5//n/+f/5//j/9//3//j/+v/5//n/+v/6//r/
+v/6//f/9//4//j/+v/6//v/+//6//r/+v/7//n/+P/4//f/9//3//f/+f/5//n/+f/5
//j/+f/7//3/+//6//r/+v/6//n/+f/7//v/+//7//r//P/8//z//f/9//3//f/8//v/
+//6//n/+v/9//7////+////AAABAAAA///+////AAAAAAAAAQAEAAQABAAFAAgACQAJ
AAkABwAHAAgACAAIAAgACAAIAAsACwALAAkACgAJAAkACgAKAAkACQAKAAoACQAIAAgA
CAAHAAcABwAHAAcABgAGAAYABgAGAAUAAwACAAAA//8CAAIAAwAEAAQABAADAAIAAgAC
AAIAAgAAAAAAAQABAAMAAwAEAAQAAwACAAEAAAAAAAAAAAD//wEAAAAAAAAAAAABAAEA
AQADAAMAAwAEAAIAAQABAAEAAQABAAEAAQADAAMAAwAEAAMAAgABAAAAAgACAAIAAQAD
AAQABAAEAAQABAAEAAQABAAEAAIAAgABAAEAAQABAAMAAwADAAMAAwACAAIAAgACAAMA
AwACAAIAAwADAAMAAwADAAMAAgAEAAMAAwADAAIAAgAAAAAAAwADAAMAAwADAAMAAwAD
AAMAAwADAAMAAwACAAIAAgACAAIAAwADAAIAAQABAAIAAwADAAMAAwACAAEAAAD//wIA
AwADAAQAAQD+//3//P8AAAEAAQACAAIAAgACAAIAAQAAAAAA//8AAAIABgAJAAkADAAO
AA4AEQARABEAEQAPAA4ADgAOAA0ADQANAA4ADwAQABMAFAATABMAFAAVABgAGQAZABgA
FgAUABEADgANAAsACQAIAAoACQAIAAcABAADAAIAAgAAAAAAAAAAAAEAAwAEAAYAAgAB
AP7//P/9////AAABAP///v/9//3//v/+//7//f/9//7//v/+//7//P/6//3////9////
BAAFAAUAAQD9//z//v8FAA8AGQAlAC4APABIAE8ATwBEADEAIAAYAA0A/P/r/+b/5f/l
/+X/6f/1//z/9v/s/+f/5P/j/+X/6//p/+j/7f/y//L/8//3//T/8P/r/+X/5P/j/+D/
2//X/9f/2v/g/+T/6P/p/+n/6//x//L/8v/0//L/8f/z//f/9//1//X/9P/0//T/9//3
//f/+P/6//n/+f/6//j/+P/4//f/9//3//j/+f/7//v/+//7//j/9//3//j/+P/3//f/
+P/2//b/9v/2//f/9//4//j/9v/2//f/9//2//b/9v/3//n/+P/4//f/9//3//f/+f/5
//n/+f/5//X/9f/2//f/9//2//b/9v/4//f/9//5//n/+f/5//j/9v/2//b/9//3//f/
9//2//j/+f/5//n/+f/7//v/+//7//v/+//7//z//f/+/wEAAAAAAAAAAQAEAAQABAAF
AAYABwAHAAcABgAFAAUABAAGAAYABgAGAAgACQAKAAkABgAFAAUABgAEAAMAAwAEAAYA
BQAEAAQABAADAAMAAwABAAEAAAAAAAEAAgADAAMAAAAAAP////8CAAIAAwAEAAMAAgAA
AP7//v/+//7//v/+//7///////3//f/+//7/AAAAAAAAAAACAAIAAgABAP///v/+//7/
/v////////////////8AAP7//f/9//3//v///wAAAQAAAP///v/+//z//P/8//z//f/+
/////////wAAAAAAAAIAAgACAAIA///+//v/+v/7//v/+//7//z//f/+////AQAAAAAA
AAAAAAEAAQAAAP3//f/8//v//P/9//7//v/+//3//f/9//z//P/6//r/+//7//v/+//9
//3//f/9//3//f/9//3//f/8//z//P/8//z//f/9//r/+f/5//r/+//7//v/+//8//3/
/v////3//f/8//z/+v/4//j/+P/7//3//v////7/+v/8//z//P/8//z//P/9//3//f/+
/wEAAwAGAAoADQAOAA4ADQAMAAsADQAMAAwADAANAA0ADQAOAA4ADgAQABAAEQARABIA
EwAWABcAFwAWABIAEAANAAoACAAFAAIAAAABAAEAAQABAAAA///+//7/AAAAAAAAAAD9
//3//P/8//v/+//5//j/+v/7//v/+//5//j/9//3//r/+v/6//n/9//4//j/+P/6//r/
/P/9//3//f///wQAAwD///3//f/+/wQADwAZACMAMQA+AEwAVABTAEkAOAAnABoAEgAB
AOz/4//i/+H/3//f/+n/9f/2/+7/5v/j/+b/5//r/+3/7f/u/+//8v/0//X/8//w/+z/
6f/l/+L/4f/e/93/3//h/+L/5P/o/+z/7f/v/+//8f/y//T/9P/0//f/+f/3//n/+f/3
//b/9v/2//f/9//3//j/9v/1//X/9v/4//j/+P/3//f/9//4//n/+f/5//n/+f/6//n/
+f/6//r/+f/5//r/+v/6//r/+v/3//f/+P/4//j/+P/5//n/9v/2//b/9//4//j/+f/5
//f/9//3//n/+//7//v/+//3//f/+P/5//v/+v/6//r/+v/5//n/+//7//v/+//6//r/
+v/6//v/+//7//v/+v/8//3//f/9//3/////////AAABAAIAAwADAAMAAwAFAAYABgAG
AAcACgAKAAoACwALAAsACgAJAAoACwANAA4ADAAMAAwADAANAA0ADQALAAoACQAJAAoA
CAAHAAcACAAKAAkACAAIAAcABQAEAAMAAwADAAIAAgAEAAQABAADAAIAAgABAAEAAgAC
AAMABAACAAIAAQAAAAIAAgACAAIAAgACAAMAAwADAAMABAAEAAQABAAEAAQABAAEAAQA
AwAFAAQABAAEAAIAAwADAAMABQAFAAUABgAEAAMAAwADAAYABwAIAAkABwAHAAcACAAG
AAYABgAGAAgACAAIAAcABwAIAAgACAAIAAgACAAIAAgACAAGAAYABQAFAAUABQAHAAcA
BwAHAAcABgAGAAYABgAHAAcABgAGAAcABwAHAAcABwAHAAYABgAFAAUABQAEAAQAAgAC
AAMAAwADAAMABQAFAAUABQADAAMAAwADAAQABAAFAAYABQAEAAQAAwAEAAMAAwAEAAMA
AwADAAMABQAFAAUABQAFAAUABAAEAAYABAAEAAQABAAFAAUABQAIAAgABQAGAAYABgAG
AAYACAAIAAgACAAGAAYABgAGAAgACAAIAAgACAAIAAgACQAHAAcACAALAA4AEQAVABgA
FgAXABcAFwAXABcAFgAWABgAGQAZABkAGAAYABgAGgAaABkAGQAaAB0AHgAfAB8AHAAb
ABoAGAAUABMAEQAPAA4ADgANAAwACwAKAAkACAAKAAoACgAKAAgABwAHAAYABgAFAAUA
AwACAAIAAwADAAMAAwACAAEAAQACAAIAAgABAAEAAgACAAIAAgACAAIAAQADAAcACQAK
AAsADQAJAAUABgAKABEAGwAnADEAPABMAFYAWQBTAEgAOwAoABgAEQACAPH/5v/l/+P/
4f/h/+f/7v/w/+7/6f/q/+3/7//x//H/9P/5//z//P/7//v/+v/2/+//7f/s/+n/5P/h
/+P/5//o/+z/8P/y//P/9f/5//3//v/+/wAAAAABAAEAAQABAAEAAQAAAAAAAAABAAEA
AQACAAAA/////wAAAAAAAAAA///9//3//v//////////////AAD/////AAAAAP////8A
AP7//v/+//7//////wAAAAAAAAAAAQABAAIAAgACAAMAAQAAAAAA//8BAAEAAQADAAMA
AwADAAMAAQABAAIAAwAFAAQABAAEAAQAAwADAAUAAwADAAMAAgAEAAQABAAFAAUABQAF
AAQABQAHAAgACQAHAAkACQAJAAoACwAMAA0ADQANAA0ADwAQABAAEAARABIAEgASABMA
EgATABMAEwATABMAFAAUABQAFAAUABQAEwATABMAEQASABEAEQASABIAEQARABIAEAAP
AA4ADgAOAA0ADQANAA0ADQAMAAwACgAKAAoACQAKAAoACQAJAAgACAAJAAoACgAKAAkA
CAAIAAgACAAIAAgACAAJAAkACQAJAAoACgAKAAoACgAKAAgACAAIAAcACAAIAAkACgAI
AAkACQAJAAkACQAJAAoACgAJAAkACQAJAAkACQAJAAkACQAJAAoACAAIAAgACAAGAAYA
BgAFAAcACAAIAAgACAAIAAgACAAKAAoACAAIAAkACQAJAAkABwAHAAcABwAHAAYABgAG
AAYABwAHAAYABgAHAAcABwAFAAUABQAEAAYABQAFAAUABgAGAAQABAAFAAUABQAFAAcA
BwAHAAcABQAFAAUABQAFAAQABAAEAAQABAAFAAUABAADAAMABAAFAAUABQAFAAcABwAH
AAcABQAFAAQABAAGAAQABAAEAAIAAwADAAMABgAGAAcACAAGAAYABgAGAAQABAAEAAQA
BgAGAAYABgAEAAQABAAEAAQABAAEAAUABQAFAAYACQANAA8AEgAUABQAFQAVABUAFQAV
ABQAFAAUABUAFQAVABQAFAAUABYAGAAXABcAGAAXABgAGQAZABYAFQAUABIAEgARAA8A
DQAKAAoACQAIAAkACAAHAAYACAAIAAgACAAGAAUABQAEAAYABQAFAAMAAAAAAAEAAQAD
AAMAAgABAP//AAAAAAAAAQABAAIAAgACAAIAAgACAAEAAQABAAMABgALAA0ACQAFAAYA
BAAFAAsAFQAdACYANABAAEsATwBKAEMAMgAgABUADgD//+7/5f/f/9v/2f/Z/97/5P/o
/+H/4P/j/+X/5//r/+7/8//4//r/+f/5//j/9v/1//H/6v/n/+b/4//f/+H/5P/k/+j/
7P/r/+v/8f/1//T/9P/2//j/+f/5//n/+f/5//v/+v/6//r/+f/5//n/+v/4//f/9//4
//r/+v/6//n/+f/5//r/+//5//n/+f/5//r/+f/5//r/+v/5//n/+v/6//r/+v/6//f/
9//4//j/+P/4//n/+f/4//j/+P/5//v/+v/6//n/+//7//v//f/8//v/+v/5//n/+f/6
//v/+//6//r/+v/6//n/+f/7//3//f/9//z/+v/6//r/+//7//v/+//6//z//f/9//3/
/f/////////+////AAABAAEAAQABAAMAAgACAAIAAwAEAAQABAAFAAYABwAHAAcABwAH
AAgACAAIAAgACAAIAAkACQAJAAcACAAHAAcACAAGAAUABQAGAAQAAwACAAIAAAD/////
//8BAAEAAAAAAAIAAgACAAEA/v/+//3//f8AAAAAAQACAAAAAAD///7//v/+//7//v/8
//z//f/9//////8AAAAAAAAAAAAAAAAAAAAAAAD//wEAAAAAAAAAAgADAAMAAwACAAEA
AAAAAAAA//////////////////////////8AAAAAAAAAAAAA/v/+//7//f///wAAAAAA
AP7//v/+//7/AAAAAP7//v//////////////////////AQAAAAAAAAD+///////+//z/
/f/9//3//f/9//3//P/8//v/+//7//3//v/9//7/AQABAAEAAQAAAP///v/9//3//f/9
//3////+//7//v/+//7//////wAA/////wAAAAD///7//f/9//3//f/9///////+//7/
AAD+//7//v/8//3//f/9//z//v/9//7//v/+//7//v/+//7//v/+//z//P/8//z//v/+
//7//v/8//z//f/9//3//v8BAAMABQAIAAoACgANAA0ADQANAA0ADAAMAAwADQANAA0A
DgAMAAwADgAOAA0ADQAOAA8AEgATABMAEgASABIAEQAQAA8ADQALAAoACAAHAAYABQAE
AAMAAgACAAEAAAD///7///////7//v///////f/8//r/+//7//v/+//6//n/+f/8//z/
/P/7//n/+v/6//r/+P/2//r//f/7//v/+//6//3/AwAHAAUA/v/8//////8DAAsAFAAe
ACoANQA/AEQARwBCADIAIQAWAA0A/v/p/93/3f/d/93/4P/q//b/9f/s/+P/4f/h/+P/
5v/p/+r/7v/x//P/8v/w/+//7//s/+f/5P/j/9//2//Y/9r/3v/i/+X/5//l/+P/5v/q
/+z/8P/x//X/9f/1//X/8//y//L/8v/z//P/8//0//T/8//z//T/8v/y//L/8f/0//X/
9//5//f/9//3//f/9f/z//L/8v/z//P/9P/2//b/9v/2//b/8//z//T/9P/2//b/9//3
//T/9P/0//X/9f/0//T/8//1//X/9f/3//X/9f/1//X/8//z//T/9f/1//T/9P/0//L/
8f/x//P/9f/1//X/9P/0//T/9P/1//X/9f/1//T/9P/1//X/9f/z//X/9f/1//b/9//4
//n/9//3//f/+f/6//r/+v/7//7//v/+/////f/9//z/+//8//3///8AAAIAAgACAAIA
BQAFAAUAAwAAAP////8AAP7//f/9//7//v/9//z//P/+//3//f/9//v/+//6//r//P/8
//z/+//8//z/+//7//r/+v/7//z/+v/6//n/+P/4//j/+P/4//b/9v/3//f/9//3//j/
+P/6//r/+v/6//r/+v/6//n/+f/4//j/+P/4//n/+f/5//n/+f/5//r/+P/3//f/9//5
//n/+f/5//n/+f/5//r/+v/6//r/+v/8//z//P/7//n/+v/6//r//P/8//z//P/6//r/
+P/4//j/9//2//X/9v/3//j/+f/5//j/+P/4//r/+//7//r/+P/5//n/+f/5//n/+f/4
//j/9//3//f/+P/4//b/9v/3//f/9//3//n/+f/5//n/+f/5//n/+f/4//b/9f/0//b/
9v/3//f/+P/3//f/+P/3//f/9//3//f/9//3//f/9//3//b/9v/2//T/9P/0//T/9f/1
//b/9v/2//b/9v/0//T/9f/1//f/+P/7//3/AQAEAAYABgAFAAUABQAFAAMAAgACAAIA
AwADAAMABAADAAIAAwACAAEAAQACAAMABgAHAAcABgAFAAQAAgAAAP7/+//4//b/9v/1
//T/8//0//P/8v/y//L/8v/y//L/8f/x//D/8P/v/+//7f/s/+r/6//r/+v/6//q/+n/
6f/s/+z/7P/r/+n/6v/q/+r/7v/u//D/7//x//H/8f/y//P/7//t/+3/7v/w//f/AQAL
ABEAHgAwADwAQQA9AC4AHQAOAAAA9//q/9v/1P/V/9P/0f/Z/+X/6v/m/97/2//W/9P/
1f/b/9//4P/h/+T/5v/n/+P/4v/e/9v/1//U/8//yv/H/8f/x//M/9L/1v/W/9f/2f/f
/+P/5P/m/+b/5P/h/+P/5f/l/+X/4//i/+L/4v/l/+X/5f/m/+T/4//j/+T/4v/i/+L/
4f/j/+P/5P/l/+P/4//j/+P/4v/h/+H/4v/i/+H/4f/i/+T/5P/k/+T/4//j/+T/5P/i
/+L/4//j/+T/5P/k/+X/5f/k/+T/4//l/+X/5f/n/+f/5//n/+f/4//j/+T/5f/n/+b/
5v/m/+b/5f/l/+f/5v/l/+T/4v/k/+T/5P/l/+f/5//n/+b/5v/n/+f/5//n/+n/6f/p
/+z/7f/u/+//7f/t/+3/7//w//D/8P/x//L/8v/y//P/8v/z//P/8//z//P/9P/0//b/
9v/2//b/9f/1//X/8//0//P/8//0//P/8f/w//D/8v/x//D/8P/u/+3/7f/t/+3/7f/s
/+z/7v/u/+7/7f/s/+z/6//r/+z/7P/t/+7/7//w//D/8P/w//D/8P/w//D/8P/x//H/
8f/x//L/8v/0//T/9P/0//P/8v/x/+//7//u/+7/7v/v//H/8v/z//H/8f/x//L/8v/x
//H/8f/x//H/8f/x//H/8f/x//L/8v/y//L/8v/0//T/9P/z//P/9P/0//T/9P/0//T/
9P/0//T/8v/y//P/8//z//P/8v/x//D/7//w//D/8f/y//D/8f/x//D/8P/x//H/8f/z
//P/8//y//P/8//0//X/9P/0//L/8v/z//P/8//z//P/8//z//P/9f/1//X/9f/1//T/
9P/0//T/9P/1//X/9P/z//P/9P/1//X/9f/1//X/9f/1//X/9f/1//T/9P/1//T/9f/2
//T/9f/1//X/9P/y//H/8v/y//L/8v/y//L/8v/y//P/9f/1//b/+f/7//3/AAACAAAA
AQABAAEAAQABAAAAAAAAAAEAAQABAAIAAgACAAQABAADAAMABAAFAAYABwAHAAUAAwAB
AP7//P/7//n/9//3//j/+P/4//X/9P/z//L/9P/0//T/9P/2//X/9f/0//L/8f/x/+//
7//w//L/8//y//H/7//t/+3/7v/u/+7/7//v//D/8P/u/+7/7v/u/+//8f/z//X/+P/1
//P/7//v//D/9v8DAA8AFwAjADQAQABGAEMAOwAqABUACAAAAPH/4P/V/9T/z//L/8v/
1f/h/+D/2P/S/9P/1P/V/9n/3f/f/+L/4//g/97/3//d/9r/2P/V/9H/0P/N/8z/y//L
/8v/zP/O/9L/1v/b/93/3//h/+L/5P/m/+T/5f/n/+X/4//n/+X/5P/k/+T/4//j/+P/
5P/m/+X/5f/m/+b/5v/m/+X/5f/l/+b/5//m/+X/5P/j/+T/4//j/+T/5P/j/+P/5P/i
/+L/4v/i/+P/4//k/+T/5P/k/+X/5f/k/+T/5P/l/+P/4v/i/+H/4v/j/+T/5//l/+X/
5f/l/+P/4//k/+X/5//m/+b/5v/m/+X/5f/n/+f/5//n/+b/5v/m/+b/5//p/+n/6f/o
/+j/6f/p/+n/6//t/+3/7f/t/+3/7f/t/+//7//v//H/8v/y//L/8//0//T/9P/1//b/
9//3//f/+f/5//r/+v/6//r/+v/6//n/+f/5//f/9v/1//X/9v/2//X/9f/2//b/9f/0
//T/9v/1//X/9f/z//P/8v/y//D/8P/w/+//8P/w/+//7//w//D/8f/y//T/9P/z//L/
8P/w//D/8P/y//L/8//z//P/8//0//T/9P/0//T/9P/0//T/9P/z//X/9P/0//T/9v/3
//f/9//1//X/9f/2//b/9f/1//X/9v/3//j/+f/3//f/9//4//r/+v/6//r/+v/6//r/
+f/4//j/9//2//j/+P/4//j/+f/6//n/+v/5//n/+f/5//n/+f/5//n/+f/4//j/+P/4
//n/+f/4//j/+f/5//n/+f/5//n/+P/6//n/+f/5//z//P/6//r/+f/5//n/+f/5//n/
+f/5//n/+f/5//n/+//6//r/+v/6//r/+//7//z/+//7//z/+//7//v/+//7//v/+//7
//n/+f/4//j/+//6//v//P/8//3//f/9//r/+v/7//z/+v/6//r/+v/4//j/+P/5//n/
+f/6//3///8BAAQABgAIAAkACQAJAAkACQAIAAgABgAHAAcABwAIAAgACAAKAAoACQAJ
AAoACQAKAAsACwAMAAsACgAIAAgABwAFAAMAAgACAAEAAAD9//z/+//6//r/+v/6//r/
+//7//z//P/7//n/+P/1//T/9P/1//X/9//3//b/9f/1//b/9v/2//P/8//0//T/9v/2
//b/9v/3//X/8//1//r//f8BAAEA/f/6//r/+f/7/wUAEwAcACYANAA9AEEAPgA3ACoA
GgAPAAgA+f/o/9v/1f/T/83/y//S/+D/5P/f/9r/2//d/93/4f/m/+n/7P/w/+//7//u
/+7/6//n/+L/4f/i/93/2f/Z/9r/3P/g/+L/4//l/+v/7f/s/+7/8v/y//H/8f/v/+//
8//z//L/8v/y//H/8f/x//L/8v/x//H/8v/y//L/8v/x//H/8f/y//P/8//z//P/8//y
//H/8f/y//L/8f/x//L/8v/y//L/8v/z//P/9P/0//b/9v/3//f/9P/0//T/9f/1//T/
9P/z//X/9f/1//f/9f/1//X/9f/0//X/9//5//n/+P/4//j/9v/1//X/9//3//f/9//2
//j/+P/4//n/+f/5//n/+P/6//v/+//7//v//f/9//3//P/9//7///////////8BAAQA
BAAEAAUABAAEAAQABQAHAAkACgALAAoACQAJAAgABgAGAAYABgAIAAkACgAJAAgABwAH
AAgABgAFAAUABgAGAAUABAAEAAQAAwADAAMAAwADAAIAAgACAAIAAgABAAIAAgABAAEA
AgACAAMABAAEAAQAAwACAAAAAAAAAAAA///+//7//f/7//v//P/8//r/+v/6//r/+v/6
//r/+f/5//j/+P/4//j/+f/5//n/+//7//v//P/6//n/+f/5//f/9//3//f/+f/5//n/
+v/8//z//P/8//r/+v/6//n/9//4//j/+P/6//r/+v/6//z//P/6//r/+f/5//n/+f/7
//v/+//7//n/+P/4//j/9v/3//f/9v/4//n/+f/5//n/+f/5//j/+f/5//r/+//8//z/
+v/6//n/+f/5//n/+f/5//n/+f/5//n/+f/5//v/+v/6//r/+v/6//v/+//4//f/9//4
//n/+f/5//n/+f/5//n/+f/5//n/+P/4//b/9P/0//T/9P/1//X/9f/0//L/9f/2//X/
9P/z//L/9P/0//T/9P/1//X/9f/2//n/+//9/wAAAgACAAMAAwAFAAUABQAEAAIAAgAD
AAMAAwAEAAQABAAGAAYABQAFAAYABwAIAAkACQAIAAcABgAGAAYABwAHAAMAAgACAAEA
AAD///7//f/6//r/+v/6//j/+P/3//f/+P/4//f/9//z//L/8v/z//X/9f/1//T/8//z
//T/9P/y//H/8f/y//T/9P/0//T/9P/z//P/8//x//T/9//9/wMAAQD8//j/9//3//3/
BwASABYAIAAvADkAPAA7ADQAKAAZABAACQD4/+P/3f/b/9f/1f/W/97/6v/r/+T/3//f
/9//4f/m/+n/6v/s/+3/7f/w//D/7//r/+b/4//i/9//2//b/9j/2v/e/+L/4//j/+X/
6f/q/+z/8P/y//P/9f/1//P/8f/z//L/8v/y//H/8f/x//L/9P/z//P/9P/2//b/9v/1
//X/9f/2//f/9v/1//T/8//0//P/8//0//b/9f/1//b/9v/2//b/9v/3//f/+P/4//X/
9P/0//P/8v/y//L/8//z//L/8v/x//L/8//0//f/9f/1//X/9f/1//X/9v/3//n/+P/4
//j/9v/1//X/9//1//X/9f/0//b/9v/2//f/9//3//f/9v/2//f/9//3//X/9//3//f/
+v/7//z//f////////8BAAEAAAD/////AQACAAMABQAFAAUABAADAAEAAQACAAIAAwAE
AAUABgAHAAcABwAFAAcABwAIAAoABwAFAAQABAAEAAMAAgACAAIAAQABAAEA//////7/
/v/+//7//v/9//3//v/+/////v/+////AAD+//7//f/8//7//v/+//7/AAAAAAEAAQAB
AAEAAgACAP///v/9//z//v/+//7//f/+//7///8AAAIAAwADAAMAAgABAAAAAAAAAP//
/////wEAAQABAAEA////////AAD+//7//v/+/wAAAAAAAP//AQACAAIAAgABAAAA///+
//7//v/8//z//f/9//3//f/9//3//f/9/////v/+//7//P/9//3//P/9////AAABAP7/
/f/8//r/+f/3//b/9f/1//T/8f/w//H/8f/x//H/7//v/+//7//t/+3/7f/t/+//7v/u
/+7/8P/w//H/8f/u/+3/7f/u/+3/7f/t/+3/8f/x//P/7//u/+7/7v/u/+7/7P/s/+3/
7f/v//D/8//1//f/+v/8//z////////////9//z//P/8/////////wAA///+/////v/+
////AQADAAYABwAHAAYABQAEAAIAAAD9//v/+f/4//b/9f/0//P/8//z//P/9P/y//L/
8v/y//P/8//y//L/8P/v/+z/6v/r/+3/7v/v/+//7v/t/+3/7P/s/+z/6//t/+7/7v/u
/+7/7v/s/+//8f/x//P/9v/3//f/9//z//L/8v/z//f/AwANABQAIAAuADsAQQA+ADEA
IgAUAAcA/P/t/+D/1//V/9f/2f/f/+z/8v/u/+P/3P/b/93/3f/h/+T/5//o/+r/6//t
/+z/7P/r/+X/4P/f/9z/2//V/83/0P/U/9j/2v/d/9//4//n/+7/9P/y/+z/7f/z//H/
8//1//T/8v/x//D/8f/x//H/8v/y//H/8f/y//L/8v/y//H/8f/x//L/8//1//X/9f/1
//T/8//z//T/8v/x//H/8v/z//T/9f/2//T/8//z//L/9P/0//X/9f/0//T/9P/1//X/
9v/2/w==
         </WaveFormData>
      </LeadData>
      <LeadData>
         <LeadByteCountTotal>10000</LeadByteCountTotal>
         <LeadTimeOffset>0</LeadTimeOffset>
         <LeadSampleCountTotal>5000</LeadSampleCountTotal>
         <LeadAmplitudeUnitsPerBit>4.88</LeadAmplitudeUnitsPerBit>
         <LeadAmplitudeUnits>¦ÌV</LeadAmplitudeUnits>
         <LeadHighLimit>2147483647</LeadHighLimit>
         <LeadLowLimit>268435456</LeadLowLimit>
         <LeadID>V1</LeadID>
         <LeadOffsetFirstSample>0</LeadOffsetFirstSample>
         <FirstSampleBaseline>0</FirstSampleBaseline>
         <LeadSampleSize>2</LeadSampleSize>
         <LeadOff>FALSE</LeadOff>
         <BaselineSway>FALSE</BaselineSway>
         <ExcessiveACNoise>FALSE</ExcessiveACNoise>
         <MuscleNoise>FALSE</MuscleNoise>
         <LeadDataCRC32>4007982352</LeadDataCRC32>
         <WaveFormData>
AAAAAAAAAAD+//7//v/+//7//v/+//7//v/+//7//v/+//7//v/+//7//v/+//7//P/8
//z//P/+//7//v/+//7//v/+//7//P/8//z//P/8//z//P/8//z//P/8//z//P/8//z/
/P/+//7//v/+//z//P/8//z//P/8//z//P/8//z//P/8//r/+v/6//r/+P/4//j/+P/4
//j/+P/4//j/+P/4//j/+P/4//j/+P/4//j/+P/4//j/+P/4//j/+P/4//j/+P/4//j/
+P/4//j/+P/4//j/+P/4//j/+P/4//j/+P/4//j/+P/5//n/+P/4//r//P/9//7/////
////AAABAAMAAgADAAMAAwAFAAUAAwD///7/+//4//f/9f/z//L/8v/y/+//7P/p/+X/
4//i/+L/4P/g/+H/4v/k/+X/5//o/+r/6//u//D/8//z//P/8//z//T/9P/0//b/9v/2
//b/+P/4//j/+P/3//f/9//4//j/+P/5//n/+//7//v/+//5//r/+v/7//7/AAADAAkA
DwAUABMADwAGAPr/6//Y/8P/rv+W/37/bv9m/2j/eP+S/7H/zf/l//z/DwAdACgAKAAm
ACUAKAAoACkAMAA9AE0AXABrAHYAgQCKAJcAoQCoAK0AsQC2AMIAzwDcAOkA9gACAQUB
/gDyAOUA0wDBAK8AmwCFAGsAVwBJADwALQAiABgAEwASABEADwAOAAwACgAIAAcABgAD
AAIAAQABAP////////3////////////8//z//P/8//7//v/+//7//v/9//3//P/+//7/
/v/+//7//v/+//7//P/7//v/+//9//3//P/7//v/+//7//v/+P/4//j/+P/6//r/+f/5
//n/+P/4//f/9P/0//T/9P/0//P/8//y//P/8v/x//H/7v/t/+v/6v/q/+r/6v/q/+f/
5v/l/+P/4f/h/9//3P/b/9v/2v/Z/9j/1//X/9f/1f/V/9X/1f/U/9P/0v/T/9P/0//U
/9b/1f/X/9j/2v/c/93/3v/h/+P/5P/n/+n/6//t/+//8P/x//L/9P/1//b/9//4//n/
+P/5//r//P/+//7//v/+////AAAAAAAAAgACAAIAAwADAAQABAAFAAMAAwADAAMABAAF
AAUABQAFAAUABgAGAAUABQAEAAQABgAGAAYABgAHAAcABwAGAAQABAAEAAQABgAFAAUA
BQADAAMAAgACAAIAAgACAAIABAADAAMAAwABAAEAAQABAP7//v//////AAAAAAAAAAD+
//7//v/9///////////////////////9//3//f/9//3//f/8//z//v/+//7//v/+//7/
//////z//P/8//z//P/8//z/+//9//3//f/9//3//f/9//3/+//7//v/+v/8//z//P/9
//3//f/9//3//f/9//z//P/8//z//P/8//z//P/8//z//P/8//z//P/8//z//P/8//r/
+v/6//r//P/8//z//P/+//7//f/+//z//P/8//z/+v/6//r/+v/9//3//v/+/wAAAgAD
AAQABQAFAAQABAAEAAUABgAHAAUABQAFAAUAAQD9//r/9//2//X/8//x/+7/7v/s/+n/
6P/l/+T/4//j/+T/5P/k/+X/5v/m/+f/6f/q/+z/7f/y//T/9//3//X/9f/1//b/9v/2
//b/9v/2//b/9v/2//b/9v/3//f/9//4//j/+P/5//n/+f/5//n/+f/5//r//P///wQA
CgANAA8ADQAKAP//8f/i/9D/u/+i/4n/cv9m/2L/av9+/5r/uP/Q/+X/+/8LABYAHQAb
ABQAFAAaABsAHgAoADkASgBZAGMAbgB5AIQAjQCUAJsAoQCkAKkAswDCANIA3QDqAPUA
/AD4AO8A5ADUAL8ArwCjAI8AdQBdAEkAOQAtACIAGQASABIAEQAOAAsACQAIAAYABAAC
AAEAAAD9//z/+//7//3//f/9//v/+f/5//n/+f/6//r/+v/6//j/+P/4//j/9v/1//X/
9P/0//T/9P/0//T/9P/0//T/9P/z//P/8//1//X/9P/z//H/8f/x//H/7v/u/+7/7v/u
/+7/7f/t/+//7v/u/+3/7P/s/+z/7P/q/+n/6f/o/+X/5P/j/+P/4v/h/9//3v/f/97/
3f/c/9n/2P/X/9X/0//T/9H/zv/P/8//zv/N/8v/yf/I/8f/x//H/8f/x//H/8f/x//J
/8v/y//M/87/0f/T/9T/1v/W/9f/2P/b/9v/3P/f/+H/5f/n/+n/6v/t/+7/8P/x//L/
8//0//X/9P/1//b/+P/6//r/+v/6//r/+v/5//j/+f/6//v//f/7//z//P/9//3//f/9
//3//v/////////+//3//f/8//3//f/8//z//v/+//7//v/9//3//f/8//r/+v/6//r/
/P/7//v/+//5//n/+P/4//j/+P/4//j/+P/3//f/9//5//n/+f/5//j/+P/5//n/+P/4
//j/+P/2//b/9v/1//f/9//3//f/+f/5//n/+f/3//f/9//3//f/9//2//b/9v/2//b/
9v/0//T/9f/1//b/9v/2//b/9v/2//b/9f/1//X/9f/1//f/9//3//f/9//3//f/9v/0
//T/9P/1//X/9f/1//X/9f/1//T/9P/0//T/9P/0//b/9v/2//b/9P/0//T/9P/y//L/
8v/y//L/8v/y//L/9P/0//T/9P/y//L/8//z//P/9P/y//L/8v/y//T/9P/0//T/9f/1
//b/9v/4//r/+//8//z/+//5//j/+P/5//r/+//7//v/+//7//j/8//v/+v/6v/p/+f/
5f/k/+T/4v/f/97/2//a/9n/2//c/9z/3P/b/9z/3P/d/+H/4v/k/+X/6P/q/+3/7f/r
/+v/6//s/+z/7P/s/+z/6v/q/+r/6v/s/+z/7f/t/+3/7v/u/+7/7//v/+//7//x//H/
7//y//T/9//8/wIABQAFAAMA+P/r/9v/yv+2/6P/iv91/2j/YP9k/3T/jv+q/8L/2P/t
//3/CQASABEADQAMAAwADgARABoAKAA7AEwAWQBlAHAAewCGAJEAlgCdAKMAqACzAMMA
0gDgAO0A+gD/APgA7ADhAM4AuACpAJcAfwBlAE0AOwArAB0AEwAMAAUAAgAAAP///v/9
//v/+v/4//j/9v/1//T/8//y//H/8f/x//H/8f/v/+//7//v/+//7v/u/+7/7v/s/+z/
7P/s/+z/6//r/+r/7P/s/+z/7P/q/+r/6v/q/+z/6//r/+v/6//r/+r/6f/n/+f/5//n
/+b/5v/m/+b/5v/m/+X/5f/l/+T/5P/j/+L/4v/i/+L/3v/d/93/3P/d/9z/2//b/9j/
1//V/9T/0//S/9H/0P/N/8z/y//J/8n/yf/H/8T/w//D/8L/wf/A/7//v/+//7//v/+/
/7//wf/B/8H/w//D/8P/xP/G/8n/y//M/87/0P/R/9L/1f/X/9j/2//d/9//4f/j/+T/
5f/m/+j/6f/q/+v/7P/t/+7/7//w//L/8v/y//L/8v/z//T/9P/0//T/9P/0//X/9f/2
//b/9//3//f/9//3//j/+f/5//n/9//3//j/+P/3//f/9v/2//j/+P/4//j/+f/5//n/
+P/4//j/+P/4//j/9//3//f/9f/1//T/9P/2//b/9v/2//T/8//z//P/8//z//P/8//y
//L/8//z//L/8v/y//L/9P/0//T/8//z//P/8//z//P/8//z//P/8//z//P/8//z//P/
8v/y//L/8v/y//L/8v/y//P/8//w//D/8P/w//H/8v/z//P/8//z//P/8//z//P/8//z
//P/8//z//L/9P/0//T/9f/z//P/8//z//H/8f/w//D/8f/y//P/9P/y//L/8v/y//L/
8v/y//L/9P/0//T/9P/y//L/8v/y//L/8v/y//L/8v/y//P/8//1//X/8//y//L/8v/y
//L/8v/y//L/8v/y//L/8v/y//D/8P/w//D/8v/y//L/8v/y//P/8//0//T/9v/4//n/
+P/5//n/+P/6//r/+//8//v/+//7//v/+f/3//P/8P/v/+z/6//p/+f/5v/m/+T/4f/e
/9v/2v/b/9v/3P/c/97/3//g/+D/4f/j/+T/5v/n/+r/7P/v/+3/7f/t/+3/7v/u/+7/
7v/w//D/8P/w//D/8P/w//H/8f/x//L/8v/w//H/8f/x//H/8f/x//H/9P/2//f//P8C
AAcACwAJAAIA+f/r/9z/yv+3/6T/jf92/2r/aP9w/4L/nv+6/9L/6f///w8AGgAhACEA
HgAcABwAHwAiACwAPQBMAFsAaQB0AIEAjACZAKIAqwCvALYAwQDRAOAA7AD9AAoBDwEG
AfgA6QDWAMAAqQCRAHMAWQBFADcAKQAdABMADgALAAgABgAFAAIAAQD///7//P/6//j/
9//2//f/9v/1//X/9f/1//X/8//z//P/8//z//L/8v/y//L/8v/y//L/8v/y//H/8f/w
//L/8v/y//L/8v/y//L/8v/w/+//7//v/+//7//u/+3/7f/t/+3/7f/s/+z/7P/s/+z/
7P/r/+v/6//q/+r/6f/o/+j/6P/o/+b/5f/l/+T/4//i/+H/4f/e/93/2//a/9v/2v/Z
/9j/1f/U/9P/0f/P/8//zf/K/8v/y//K/8n/yP/H/8f/x//F/8X/xf/F/8f/x//H/8n/
x//H/8j/yv/M/8//0f/U/9T/1f/W/9n/2//c/9//4f/j/+X/5//o/+v/7P/u/+//7v/v
//D/8f/y//P/9P/2//b/9v/2//b/9//4//j/+P/6//r/+v/7//n/+v/6//v/+//7//v/
+//6//v/+//7//3//f/+//7//f/9//z//P/8//z//P/8//////////7//v/+//7//v/+
//3//f/9//v/+//6//r//P/8//z//P/8//v/+//7//v/+//7//v/+v/6//v/+//6//r/
+v/6//z//P/8//v/+f/5//n/+f/5//n/+f/5//n/+f/5//n/+//7//r/+v/6//r/+v/6
//j/+P/5//n/+P/4//j/+P/4//j/+P/3//n/+f/5//n/+f/5//n/+f/5//n/+f/4//j/
+P/4//n/+f/5//n/+f/5//n/+P/4//r/+v/6//r/+v/6//r/+v/4//j/+P/4//j/+P/4
//j/+P/4//j/+P/6//r/+v/6//j/+P/5//n/+f/5//n/+v/6//r/+v/6//j/+P/4//j/
+v/6//r/+v/4//j/+P/4//j/+P/4//j/+P/5//n/+v/4//r//P/9/wAAAQABAAAA/v/+
////AAADAAMAAwADAAUAAwD///z/+f/2//X/8//x//D/8P/u/+n/5v/j/+L/4f/h/+L/
4v/i/+P/5P/k/+X/5//o/+r/6//u//D/8//z//P/8//z//T/9P/0//T/9P/0//T/9P/0
//T/9P/1//X/9f/2//b/9v/3//f/9//3//f/9//3//r/+v/5//7/AgAHAA0AEQAQAAsA
AwD2/+b/1f/C/6//mP+E/3j/cP90/4b/ov/A/9n/8f8HABoAJQArACwAKgAoACcAKgAu
ADUARABXAGcAdACBAI4AmQCoALUAvQDCAMkA1QDmAPYAAwEQAR0BIAEWAQcB+gDiAMkA
rwCRAHEAWQBHADkAKQAdABYAEwAQAA4ACwAKAAkABwAGAAQAAgAAAP///v////7//f/9
//v/+//7//n/+//7//v/+//6//r/+v/6//r/+v/6//r/+v/5//n/+P/4//j/+P/4//j/
+P/4//j/+P/3//f/9//3//f/9v/1//X/9f/1//X/9P/0//T/9P/0//T/8//z//P/8v/y
//H/8P/w//D/8P/u/+3/7f/s/+v/6v/p/+n/6P/n/+X/5P/l/+T/4//i/9//3v/d/9v/
2f/Z/9f/1P/V/9X/1P/T/9T/0//T/9P/z//P/8//z//P/8//z//R/9H/0f/S/9T/1f/X
/9j/2v/c/93/3v/h/+X/5v/p/+v/7P/t/+7/7v/x//L/9P/1//j/+f/6//v/+v/7//z/
/v/+//7//v/+////AAAAAAAAAAAAAAAAAQABAAIAAgADAAMAAwADAAMAAgADAAMAAwAF
AAUABgAGAAMAAwACAAIABAAEAAQABAAFAAUABQAEAAYABgAGAAYABgAFAAUABQAFAAUA
BAAEAAYABgAGAAYABgAFAAUABQAFAAUABQAFAAQABAAFAAUABAAEAAQABAAEAAQABAAD
AAMAAwADAAMAAwADAAMAAwADAAMAAwADAAEAAQAAAAAAAgACAAIAAgAEAAQABQAFAAQA
BAAEAAQABAAEAAQAAwADAAMAAwADAAMAAwADAAMAAwADAAMAAgACAAIAAgADAAMAAwAD
AAMAAwADAAIAAgACAAIAAgACAAIAAgACAAIAAgACAAIAAgAEAAQABAAEAAIAAgACAAIA
AgACAAIAAgACAAIAAwADAAMAAwADAAQAAgACAAIAAgAEAAQABAAEAAQABAAEAAQABAAE
AAQABAAEAAQABAAEAAUABQAGAAYABwAIAAgACAAKAAsACwAMAAoACwAMAA0ADwAPAA8A
DwAOAAsACQAHAAQAAwABAP///P/8//r/9//0//H/8P/v/+7/7v/t/+z/7//w//D/8f/x
//L/9P/1//j/+v/9//3/////////AAAAAAAAAAAAAAIAAgACAAIAAAAAAAEAAQABAAIA
AgACAAMAAwADAAMAAwADAAMABAACAAUACAAIAAsAEQAXABoAGwAXAA4AAgDv/9r/x/+y
/5r/hP90/27/cP+C/57/vf/X/+//BgAZACcALgAuACoAKQAqACoALwA2AEMAUwBkAG8A
fACHAJAAmwClAKwAsQC3ALoAxADRANwA6QD4AAQBCQECAfgA7wDfAMsAuwCnAJEAeQBl
AFUARgA5ACwAJAAdABwAGwAZABgAFgASABAADwAOAA8ADgANAA0ACwALAAsACQAIAAcA
BgAFAAYABgAGAAYABgAGAAYABgAGAAUABQAEAAQABAAEAAQABgAGAAYABgAFAAMAAgAB
AAMAAwACAAEAAwADAAMAAwAAAAAAAAAAAAAAAAD//////f/8//z/+//7//z//f/+//z/
+//7//r/+f/4//f/9//2//X/8//y//H/8P/v/+7/7f/s/+v/6f/n/+f/5f/i/+H/4f/g
/9//3v/d/93/3f/Z/9n/2f/Z/9n/2f/Z/9v/2//b/9z/3v/e/9//3//g/+L/4//k/+f/
5//o/+v/7f/x//P/9f/2//n/+v/8//3//v///wAAAQACAAMABAAGAAYABgAGAAYABQAG
AAYABgAIAAgACAAJAAkACgAKAAsADQANAA0ADQAMAA0ADQANAA0ADQAOAA4ADwAPAA4A
DgAMAAwADAAMAAsACwALAAoACgAKAAoACgALAAsADAANAA0ADQAMAAwACgAKAAoACgAM
AAsACwALAAkACQAJAAkABgAGAAcABwAGAAYABgAGAAYABgAGAAUABwAHAAcABwAHAAcA
BwAHAAkACQAJAAkACQAJAAgACAAGAAYABgAGAAYABgAHAAcABgAGAAYABgAGAAYABgAF
AAIAAQAAAP///f/9//3//f/7//v/+//6//r/+v/6//v/+//7//v/+//9//3//P/8//v/
+v/5//j/+v/6//r/+v/6//r/+v/6//j/+P/4//j/+v/6//r/+v/6//r/+v/6//r/+v/5
//r/+v/6//r/+v/6//r/+v/6//v/+//8//z//v8AAAEAAgADAAMAAgACAAIAAwAEAAUA
AwADAAMAAwABAP3/+v/3//T/8//x/+//7v/u/+z/6f/m/+P/4v/h/+L/5P/l/+b/5f/m
/+b/5//p/+r/7P/t//L/9P/3//f/9f/1//X/9v/2//b/9v/2//b/9v/2//b/9v/2//f/
9//5//r/+v/6//n/+f/5//n/+f/7//v/+v/8/wEABgAMABMAEwAPAAgA/f/v/97/yP+z
/57/h/9w/2L/YP9s/4T/ov/A/9b/6////w0AGAAfAB0AGAAaAB4AHQAiACwAOwBMAFsA
ZwBwAHsAhACNAJQAmwChAKQArQC7AMoA1gDjAPAA+wAAAfoA7wDkANIAvwCvAJ0AhQBv
AFkASQA7AC0AIgAXABIAEAAPAAwACwAJAAgABgAGAAQAAwACAAEAAAD/////////////
/f/9//3//f/9//r/+v/6//r//P/8//z//P/6//n/+f/4//j/+P/4//j/+P/4//j/+P/4
//f/9//3//f/9//2//X/9f/1//X/9f/y//L/8v/y//L/8v/x//H/7//u/+7/7f/u/+7/
7v/u/+z/6//r/+r/6f/o/+f/5//m/+X/4//i/+H/4P/f/97/2//a/9n/1//V/9X/0//Q
/8//z//O/83/zP/L/8v/y//L/8v/y//L/8v/y//L/83/zf/N/87/0P/T/9X/1v/Y/9r/
2//c/9//3//g/+P/5f/p/+v/7f/u/+//8P/y//P/8v/z//T/9f/4//n/+v/8//z//P/8
//z//f/+//7//v/8//z//P/9////AAAAAAEAAQABAAEAAQACAAMAAwADAAMAAwAEAAQA
AQABAAAAAAACAAIAAgACAAMAAwADAAIABAAEAAQABAADAAEAAAD////////+//7/AAAA
AAAAAAD+//3//f/9//3//f/9//3//v/+///////8//z//P/8//z//P/8//v/+//7//v/
+//7//v/+//7//3//f/9//3/+//7//r/+v/8//z//P/8//z//P/9//3/+v/6//r/+v/6
//r/+v/5//n/+f/5//n/+//7//v/+//7//v/+//6//j/+P/4//n/+f/5//n/+f/5//n/
+P/4//j/+P/4//j/+P/4//j/+P/4//j/+P/4//j/+P/4//j/9v/2//b/9v/4//j/+P/4
//b/9v/3//f/+f/5//n/+v/4//j/+P/4//j/+P/4//j/+P/5//n/+v/8//7/AAABAAEA
AQAAAP7/AAAAAAEAAgADAAMAAwADAAIA///6//b/9f/y//H/7//r/+r/6v/o/+f/5P/h
/+D/4f/h/+L/4v/k/+X/5v/m/+f/6f/q/+z/7f/w//L/9f/z//P/8//z//T/9P/0//T/
9P/0//T/9P/0//T/9P/1//X/9f/2//b/9v/3//f/9//3//f/9//3//j//P8DAAgADgAR
ABEADQAEAPX/5f/U/8L/r/+W/3//cv9s/27/fv+a/7j/0v/q////DwAbACIAIwAdABwA
HgAgACUALAA6AEsAWABjAHEAfACHAJQAnQCkAKkArwC4AMMA0QDeAOwA/QAGAQcBAAH0
AOMA0AC+AKsAlQB7AGMAUQBBADMAJwAdABYAEwASABAADQAKAAkABwAGAAQAAwACAAIA
AgADAAIAAQABAP////////3////////////+//7//v/+//z//P/8//z//v/9//3//P/8
//z//P/8//z//P/8//z//P/7//v/+//7//v/+v/5//n/+f/5//n/+P/4//j/+P/2//b/
9f/1//X/9P/0//P/8v/y//L/8v/w/+//7//u/+3/7P/r/+v/6v/p/+f/5v/l/+T/4//i
/9//3v/d/9v/2f/Z/9f/1P/V/9X/1P/T/9L/0f/R/9H/z//P/8//z//R/9H/0f/T/9X/
1f/W/9j/2f/b/9z/3v/g/+H/4v/l/+f/6P/r/+3/7//x//P/9P/1//b/+P/5//j/+f/6
//v//P/9//7/AAAAAAAAAAAAAP//AAAAAAAAAgACAAIAAwABAAIAAgADAAUABQAFAAUA
BAAFAAUABQADAAMABAAEAAUABQAEAAQABAAEAAQABAAFAAUABQAEAAQABAAEAAQAAgAB
AAEAAQABAAEAAAAAAAIAAgACAAIAAAD///////////////////z//P/9//3//v/+//7/
/v/+//7//v/9//3//f/9//3//f/9//3//f/9//3//f/9//3//f/8//z//P/8//z//P/8
//z//f/9//z//P/8//z//P/8//z/+//7//v/+//7//v/+//7//v/+//7//v/+v/6//r/
+v/7//n/+f/5//n/+//7//r/+v/6//r/+v/6//r/+v/6//r/+v/6//r/+v/4//j/+P/4
//j/+P/4//j/+P/4//j/+P/4//j/+f/5//v/+//5//j/+P/4//j/+P/4//j/+P/4//j/
+f/5//r/+v/8//7///8AAAEAAQAAAAAAAAABAAIABQAFAAUABQAFAAMA///8//n/9v/1
//P/8f/w//D/7v/r/+j/5f/k/+P/4//k/+T/5P/l/+b/5v/l/+f/6P/q/+n/7P/u//H/
8v/z//T/9f/0//T/9P/0//T/9P/0//T/9P/0//T/9f/1//X/9v/2//T/9f/1//X/9//3
//f/9//2//b/9//6//7/BQALAA8AEAALAAMA9P/m/9X/wv+v/5r/hP90/2z/cP9+/5j/
tv/R/+n/AQAUAB8AJwAoACQAIgAjACYALAAzAD4ATwBfAGwAeQCEAI8AngCpALMAuAC9
AMkA2gDoAPMAAAEPARgBEgEDAfYA4gDJALEAlwB7AGEATQA7AC0AIQAWABEADAAMAAkA
CAAFAAMAAgAAAP7//P/7//r/+//6//n/+f/5//n/+f/3//f/9//3//f/9v/2//b/9v/0
//T/9P/0//b/9f/1//T/9P/0//T/9P/0//T/9P/0//T/8//z//P/8f/x//D/7//x//H/
8f/x/+7/7v/u/+7/7v/u/+3/7f/v/+7/7v/t/+z/7P/s/+z/6P/n/+f/5v/n/+b/5f/l
/+L/4f/f/97/3//e/93/3P/Z/9j/1//V/9X/1f/T/9D/z//P/87/zf/K/8n/yf/J/8n/
yf/J/8n/x//H/8f/yf/L/8v/zP/O/83/z//Q/9L/1P/V/9b/2f/b/9z/3//h/+P/5f/n
/+j/6f/q/+z/7f/w//H/8v/z//L/8//0//b/9v/2//b/9v/3//j/+P/4//j/+P/4//n/
9//4//j/+f/5//n/+f/5//r/+//7//v/+//7//z//P/9//3//P/8//7//v/+//7//f/9
//3//P/8//z//P/8//7//f/9//3//f/9//z//P/8//z//P/8//z/+//7//v/+//7//v/
+//4//j/+f/5//r/+v/6//r/+v/6//r/+f/5//n/+f/5//n/+f/5//n/+f/5//n/+f/5
//n/+P/4//j/+P/4//j/9v/2//f/9//4//j/+P/4//b/9v/2//X/9//3//f/9//3//f/
9//3//f/9//3//b/9v/2//b/9//3//f/9//3//f/9//2//b/9v/2//b/9v/2//b/9v/2
//b/9v/2//b/9v/2//b/9v/4//j/+P/4//r/+v/6//r/+P/4//n/+f/5//n/+f/6//j/
+P/4//j/+P/4//j/+P/4//j/+f/5//j/+P/6//z//f/+//////8AAAAAAAABAAQABQAF
AAUABwAHAAUAAQAAAP3/+v/5//f/9f/0//T/8P/t/+r/5//l/+P/4v/i/+L/4v/j/+T/
5P/l/+f/6P/o/+n/7P/u//P/8//z//P/9f/2//b/9v/2//b/9v/2//T/9P/0//T/9f/1
//X/9v/2//b/9//3//n/+f/5//n/+f/4//j/+f/8//z/AQAHAA0AEgARAA0ABAD2/+X/
0v+//6z/lP9+/27/Zv9o/3j/lP+x/8//6f8AABMAHwAoACYAIgAhACIAJAAnAC4AOwBN
AFwAZwByAH0AiACTAJ8ApgCrALEAugDEAM8A2gDnAPYAAAEDAfoA7gDhAM8AuwCpAJUA
ewBhAE8AQwA2ACUAGgAUAA8ADgANAAsACgAIAAYABAADAAIA///+//3//f/9//3//f/7
//n/+f/5//n/+v/6//r/+v/4//j/+P/4//j/9//3//b/9v/2//b/9v/2//b/9v/2//j/
9//3//f/9f/1//T/8//x//H/8f/x//H/8v/z//T/8v/y//H/8f/x//D/8P/v/+z/7P/s
/+z/6//r/+z/7P/r/+r/6f/p/+j/5//l/+T/4//i/+H/4P/f/97/3f/b/9n/2f/X/9T/
0//T/9L/0f/O/83/zf/N/8n/yf/J/8n/yf/J/8n/y//J/8n/yv/M/83/z//Q/9L/1P/V
/9b/2f/Z/9r/3f/f/+H/4//l/+b/6f/q/+z/7f/t/+3/7f/t/+//8f/z//b/9v/2//b/
9v/3//j/+P/4//j/+P/4//n/+f/6//r/+//7//v/+//7//v/+//6//n/+f/5//r/+v/7
//v/+v/6//z//P/8//z/+//7//v/+v/6//r/+v/6//r/+f/5//n/+//7//r/+v/4//j/
+P/4//r/+f/5//n/+f/5//n/+f/2//b/9//3//b/9v/2//b/9v/2//b/9f/1//X/9f/1
//X/9f/1//X/9//3//f/9//3//f/9v/2//T/9P/0//T/9P/0//X/9f/y//L/8v/y//P/
9P/1//X/9//3//f/9//3//f/9//3//f/9//3//b/9v/2//b/9//5//n/+f/5//f/9//2
//b/+P/4//j/+P/4//j/+P/4//j/+P/4//j/9v/2//T/9P/2//b/9v/2//b/9P/0//T/
9P/z//P/9P/0//f/+v/8//7//v/9//v/+v/6//v//P/9//3//f/9//3/+//3//T/8f/u
/+3/6//p/+j/6P/m/+P/4P/d/9z/2//b/9z/3P/c/9v/3P/c/93/3//g/+L/4//o/+r/
7f/t/+3/7f/t/+7/7v/u/+7/7v/s/+z/7P/s/+z/7P/t/+3/7//w//D/8P/v/+//7//v
//H/8f/x//L/8v/z//T/9v/9/wMABQACAPv/8f/k/9L/vf+q/5X/fP9m/1r/Vv9e/3L/
kP+u/8f/2//v/wAACwARAA4ACAAKAA0AEAAUAB8ALAA9AEsAVABdAGgAcwB+AIcAjwCU
AJkAnQCmALQAwQDOANkA5gDsAOcA3gDUAMMArwChAJEAewBjAE0AOQArACAAEwAIAAIA
/f/8//v/+f/4//b/9P/y//H/8P/v/+7/7f/t/+v/6//r/+n/5//n/+f/5//m/+b/5v/m
/+b/5v/m/+b/5v/l/+X/5P/i/+L/4v/i/+L/4v/i/+L/4v/h/+H/4f/h/+H/4P/f/+H/
4f/f/w==
         </WaveFormData>
      </LeadData>
      <LeadData>
         <LeadByteCountTotal>10000</LeadByteCountTotal>
         <LeadTimeOffset>0</LeadTimeOffset>
         <LeadSampleCountTotal>5000</LeadSampleCountTotal>
         <LeadAmplitudeUnitsPerBit>4.88</LeadAmplitudeUnitsPerBit>
         <LeadAmplitudeUnits>¦ÌV</LeadAmplitudeUnits>
         <LeadHighLimit>2147483647</LeadHighLimit>
         <LeadLowLimit>268435456</LeadLowLimit>
         <LeadID>V2</LeadID>
         <LeadOffsetFirstSample>0</LeadOffsetFirstSample>
         <FirstSampleBaseline>0</FirstSampleBaseline>
         <LeadSampleSize>2</LeadSampleSize>
         <LeadOff>FALSE</LeadOff>
         <BaselineSway>FALSE</BaselineSway>
         <ExcessiveACNoise>FALSE</ExcessiveACNoise>
         <MuscleNoise>FALSE</MuscleNoise>
         <LeadDataCRC32>3739252110</LeadDataCRC32>
         <WaveFormData>
AAAAAAAAAAD+//7//v/+//z//P/8//z//P/8//z//P/6//r/+v/6//r/+v/6//r/+P/4
//j/+P/4//j/+P/4//j/+P/4//j/9v/2//b/9v/0//T/9P/0//T/9P/0//T/9P/0//T/
9P/0//T/9P/0//L/8v/y//L/8v/y//L/8v/w//D/8P/w//L/8v/y//L/8v/y//L/8v/y
//L/8v/y//L/8v/y//L/8P/w//D/8P/y//L/8v/y//L/8v/y//L/8v/y//L/8v/y//L/
8v/y//T/9P/0//T/8v/y//L/8v/y//L/8v/y//L/8v/z//T/9f/1//X/9v/5//n/+f/6
//z//v8AAAIAAgADAAMABAAGAAcABwAGAAUABQAFAAMAAAD+//3//P/+//r/9//0//D/
7v/r/+n/5//m/+T/5P/i/+P/5P/l/+X/5v/p/+v/7//v/+//7f/t/+3/7f/s/+z/7P/r
/+v/7f/t/+3/7f/r/+z/7P/s/+z/7P/s/+3/7//v/+//7//u/+3/7v/v//H/9v/8/wYA
DgAWABoAHQAdABsAHwAkACgALwAuACkAJwAsADMAQQBUAFkARgAqABUACwAEAP///v/+
/wUAEAAWABkAKABCAFwAcACAAI8AnwCvALsAxwDPANIA0wDeAPcAFAEgAScBMQE8ATkB
IQECAeYAxACaAHgAWAA4ABwADAAJAAoACgAMAAsADAANAAsACQAGAAMAAQD///7//v/6
//n/+f/5//f/9//2//b/+P/3//b/9v/0//T/9P/0//b/9f/1//X/8//y//L/8v/y//L/
8v/y//P/8//z//P/8f/x//H/8f/x//D/7//v//H/8f/x//L/8P/v/+//7//t/+z/7P/s
/+z/6//q/+r/6P/o/+j/6P/o/+f/5v/m/+X/5P/j/+P/4//h/+H/4P/f/97/3P/b/9b/
1v/V/9T/0//S/9H/zv/N/8z/zP/L/8v/y//L/8r/yf/J/8r/zP/L/83/zP/O/9L/1P/W
/9r/3P/e/+D/4f/l/+j/6v/u//H/9f/3//n/+//9////AQADAAUABQAGAAcABwAHAAgA
CAAIAAgACQAJAAkACQAIAAgACAAIAAcABwAHAAcABwAJAAoACgAKAAgACAAJAAkACAAI
AAgACQAKAAoACgAKAAoACgAKAAoADAAMAAsACwAMAAwADAAMAAoACwALAAsACgAKAAoA
CgAMAAsACgAKAAkACQAIAAgACAAIAAgACAAIAAcABwAGAAYABgAEAAQABAAEAAQABAAE
AAMAAQABAAEAAQAAAAAAAAAAAP/////9//3//P/8//7//v/+//3/+//7//v/+//8//z/
/P/8//r/+f/4//b/+P/4//j/+P/4//j/+P/4//f/9//3//f/9//3//b/9v/2//f/9//2
//b/9v/1//X/9f/1//X/9f/1//X/9f/2//b/9f/1//X/8//z//P/8v/0//T/9P/0//T/
9P/0//T/9P/0//T/8//z//P/8v/0//T/9P/0//T/8v/y//L/8v/z//T/9v/3//j/+v/7
//v/+//8//3//v///wAAAgADAAEAAgACAAMAAQAAAP7//f/8//n/9v/0//P/8v/y/+7/
7f/q/+f/5v/k/+P/4f/g/97/3v/e/9//4P/h/+P/5P/p/+v/7f/t/+v/6f/p/+n/6f/o
/+j/6P/n/+f/5//n/+X/5f/l/+b/6P/o/+j/6P/o/+n/6f/p/+n/6f/q/+v/8P/z//n/
BAAOABQAFgAYABYAEwAXAB0AHwAgABwAFwAWABcAHwAsADsAOQAiAAUA+P/0/+//6f/m
/+f/8P/+/wMACAAaADkAUgBmAHIAfgCQAJ0ApQCvALcAvQC/AMYA3wD8AAsBEAEaASEB
HQEIAesA0QCyAIoAbABQADIAGAAIAAAA/P/9/wAAAAAAAAEAAAD9//r/+f/3//X/9f/z
//L/8v/u/+3/7f/t/+3/7f/s/+z/7P/r/+r/6v/q/+r/6v/q/+r/6f/p/+n/5//m/+b/
5v/k/+T/5P/k/+X/5f/l/+X/5f/l/+X/5f/l/+T/4//j/+P/4//j/+T/4v/h/+H/4f/h
/+D/4P/g/+D/3//e/97/3P/c/9z/3P/c/9v/2v/a/9j/1v/U/9P/0//R/9H/0P/P/87/
zP/L/8b/xv/F/8T/w//C/8H/vv+//77/vv+9/73/vf+9/7z/vf+9/77/wP/C/8X/xf/I
/8v/zv/R/9b/1//a/93/3//i/+b/6f/u/+3/8f/z//X/9//5//v//f/9//////8AAP//
/////wAAAAAAAAAAAQD////////+//7//v/+//3//f/9//3//f/9//7//v/+//7//v//
/////v/+//7////+//7//v/+/wAAAAAAAAAA/v/+//3//f/+//7//v/+//z//f/9//3/
/v/+//7//v/+//3//P/8//v/+//6//r/+v/6//r/+v/4//f/9//2//f/+P/3//j/+P/4
//j/+P/2//X/8//z//P/8//y//L/9P/0//P/8//z//P/8v/y//D/8P/w/+//7//v/+//
7//u/+7/7v/u/+//7//v/+7/8P/w//D/8P/v/+7/7f/s/+3/7f/t/+3/7f/t/+z/7P/q
/+v/6//q/+z/7P/r/+v/6//r/+v/6//p/+n/6f/q/+z/6//r/+v/6//r/+v/6v/o/+j/
6P/o/+j/6P/o/+j/6v/q/+r/6f/p/+n/6v/q/+j/6P/m/+b/5v/m/+j/6P/o/+j/6f/q
/+z/7f/w//L/8//z//L/8v/y//L/8//0//b/9//3//j/+P/5//j/9v/z//H/8P/t/+r/
6P/n/+b/5v/i/+H/3v/b/9r/2v/Z/9f/1v/U/9T/1P/V/9j/2f/b/9z/4f/j/+X/5f/k
/+H/4P/f/9//3v/e/97/3//f/9//3//f/9//3//g/+D/4P/g/+D/4P/h/+H/4f/h/+H/
4v/j/+j/7f/z//z/BAAKAA4ADgAOABMAGQAhACcAKAAmACkALAAxADsASABHAC8ADgD5
//D/6v/j/+H/4v/r//T/+v8BABQAMABLAGAAbgB6AIgAlACfAKUAqwCxALEAtwDQAOsA
+AD9AAIBBgEBAesA0gC5AJ0AfABgAEIAJgAOAP7/+P/2//j/+f/6//r/+v/5//b/9f/0
//P/8f/v/+3/6//q/+r/6v/p/+n/6f/p/+n/6P/o/+b/5f/k/+T/5P/k/+T/5P/k/+P/
4//j/+P/4v/i/+L/4v/i/+L/4v/h/+H/4f/h/+H/4f/h/+H/4//i/+H/4f/f/9//3//g
/97/3f/d/93/3f/c/9z/3P/e/93/3P/c/9r/2v/a/9r/2P/X/9b/1v/T/9L/0f/R/8//
zf/N/8z/yf/I/8b/xf/C/8L/wf/A/7//vv+9/7r/u/+6/7r/uf+7/7v/u/+6/7r/u/+9
/8D/wv/F/8X/yP/K/8z/zv/S/9f/2v/d/9//4//m/+j/7P/r/+//8f/z//P/9f/3//n/
+P/5//j/+P/7//v/+//8//r/+v/6//v/+//7//v/+v/6//r/+v/5//n/+f/5//n/+//8
//z//P/8//z//f/9//r/+v/6//v//P/8//z//P/8//z//P/8//z//P/7//v//v/+//7/
/v/8//3//f/9//7//v/+//7//P/7//r/+v/7//v/+v/6//j/+P/4//j/+P/3//f/9v/4
//j/9v/2//b/9v/2//b/+P/3//X/9f/0//P/8f/w//L/8v/x//H/8f/x//D/8P/w//D/
8P/v//H/8f/x//H/7v/u/+7/7v/t/+3/7f/s/+7/7v/u/+7/7P/s/+z/7P/r/+v/6//r
/+3/7f/s/+z/6v/r/+v/6v/s/+z/6//r/+n/6f/p/+n/6//r/+v/7P/q/+n/6f/p/+v/
6//r/+r/6v/q/+r/6v/q/+r/6v/q/+r/6v/q/+n/6f/p/+r/6v/q/+r/6v/q/+j/6P/o
/+j/6P/o/+j/6P/o/+j/6P/o/+j/6P/o/+j/6P/o/+j/6P/o/+n/6v/s/+3/7v/w//H/
8//z//T/9f/0//X/9v/4//v/+//8//z/+//7//r/+P/1//T/8f/u/+7/7f/s/+z/5//j
/9//2//c/9r/2f/X/9j/1v/W/9b/2f/a/9v/3f/c/9//4f/j/+P/4//h/+H/3//f/97/
3v/g/9//3//f/9//3//f/9//4P/g/+D/4P/g/+D/4f/h/+H/4f/h/+L/5f/m/+n/7//4
/wAACAAMABAAEAATABcAIQApADAAMgAxADYAPwBHAFYAYwBfAEIAIQAMAAQA/f/5//j/
+/8CAAwAFQAeADQATwBoAHoAiACYAKYAsQC7AMMAyQDJAM0A5gAJARoBGwEgASgBJwER
AfIA0wCzAIwAZABCACIACgD8//r/+v/8////AgAAAPz/+f/4//X/9P/z//H/7//v/+3/
7P/s/+z/6//r/+v/6f/p/+j/6P/q/+n/6P/o/+b/5v/m/+b/5v/l/+X/5f/n/+b/5v/m
/+b/5v/m/+b/5f/l/+X/5f/j/+P/4//j/+X/5P/j/+P/4f/h/+H/4v/i/+H/4f/h/+H/
4P/g/+D/4P/f/97/3v/e/97/3v/e/9z/2//a/9r/2f/Y/9f/1//T/9H/0f/Q/9H/0P/O
/83/yv/K/8n/yP/H/8b/xf/C/8P/wv/C/8H/wf/B/8H/wP/B/8H/wv/E/8b/yf/J/8z/
zP/O/9D/1P/Z/9z/3//h/+P/5v/o/+z/6//v//H/8//1//f/+f/7//n/+//7//z//f/9
//3//v/+//7//v////3//f/9//z//P/8//z/+//7//v/+//7//3//v/+//7//P/8//3/
/f/8//z//P/9//7//v/+//7/AAAAAAAAAAAAAAAA/////wAAAAAAAAAA/v////////8A
AAAAAAAAAP///f/7//r//f/9//z//P/6//r/+v/6//r/+f/5//j/+P/4//b/9v/2//b/
9v/2//j/9//1//X/8//z//L/8v/y//L/8f/x//H/8f/w//D/8P/w//D/7//x//H/8f/x
//D/8P/w//D/7//v/+//7v/s/+z/7P/s/+z/7P/s/+z/6//r/+v/6//r/+v/6v/q/+r/
6//r/+r/7P/s/+v/6//p/+n/6f/p/+n/6f/p/+r/6v/p/+n/6f/p/+n/6f/o/+j/6P/o
/+j/6v/q/+r/6v/q/+r/6v/p/+f/5//o/+j/6v/q/+r/6v/q/+r/6v/q/+n/6P/n/+b/
6P/o/+j/6P/o/+j/6P/o/+j/6P/o/+j/6P/p/+r/7P/r/+z/7v/v//H/8f/y//P/9P/1
//b/+P/7//v//P/8///////+//z/+f/4//X/8v/w/+//7v/u/+j/5f/i/9//3v/c/9v/
2f/a/9j/2P/Y/9n/2v/b/93/3P/f/+H/4//j/+P/4f/h/+H/4f/g/+D/4P/f/9//3//f
/9//3//f/+D/4P/g/+D/4P/g/+H/4f/f/9//3//g/+P/5P/j/+f/7v/2//7/BAAMABAA
EwAVABsAJQAyADwAPwBCAEcATQBUAGUAcwBuAFMALgAWAAsAAQD4//f//P8EAAsAFAAg
ADUAUABqAH4AjgCeAKsAuQDDAM0A1QDVANgA7wAOAR0BHAEaAR8BHwEIAekAzwCsAIIA
WgA2ABYAAgD6//r//P/9/wIAAgAAAP///P/5//j/9//1//P/8f/v/+7/7v/s/+v/6//r
/+n/6f/o/+j/6v/p/+j/6P/m/+b/5v/m/+b/5f/l/+X/5f/k/+T/5P/m/+b/5v/m/+X/
5f/l/+X/4//j/+P/4//j/+L/4f/h/+P/4//j/+T/4v/h/+H/4f/j/+L/4v/i/+L/4f/g
/+D/4P/g/+D/4P/e/93/3P/c/9v/2v/Z/9n/1//V/9X/1P/V/9T/0v/R/9D/0P/P/87/
y//K/8n/xv/H/8b/xv/F/8X/xf/F/8T/w//D/8T/xv/G/8n/yf/M/87/0P/S/9b/2f/c
/9//4f/l/+j/6v/u/+3/8f/z//X/9//5//v//f/9//////8AAAMAAwADAAQAAgACAAIA
AwADAAMAAwACAAIAAgACAAEAAQABAAEAAQABAAIAAgACAAIAAgADAAMAAgACAAIAAwAG
AAYABgAGAAQABAAEAAQABAAEAAMAAwAGAAYABgAGAAQABQAFAAUABAAEAAQABAAGAAUA
BAAEAAMAAwACAAIAAgACAAIAAgACAAEAAQAAAAAAAAD+//7/AAAAAAAAAAD+//3/+//7
//v/+//6//r//P/8//v/+//7//v/+v/6//r/+v/6//n/+f/5//n/+f/4//j/+P/4//n/
+f/5//j/+P/4//j/+P/4//j/+P/4//f/9//3//f/9//3//b/9v/2//f/9//2//b/9v/1
//X/9f/1//X/9f/3//f/9//4//b/9f/1//X/9//3//f/9v/2//b/9v/2//b/9v/2//b/
9v/2//b/9f/3//f/+P/4//b/9v/4//j/9v/2//b/9v/2//b/9v/2//T/9P/0//T/9v/2
//b/9v/2//b/9v/2//f/+P/6//v/+v/8//3//f/+/wAAAgAEAAUABgAIAAkACQAKAAoA
CwANAAwACgAJAAoABwAEAAIAAQAAAAAA/P/5//b/8//y/+7/7f/r/+r/5v/m/+b/5//m
/+f/6f/q/+v/7f/v/+//8v/x//L/8//z//L/8v/y/+//7//v/+//7f/t/+3/7v/w//D/
8P/w//D/8f/x//H/8f/x//L/7//u//H/9f/6//7/CAASABgAHgAhACEAHwAfACIAJgAr
ACoAJQAlACgALwA/AFAAUwA+ACIADQAHAAIA/f/8//7/BQAOABIAFwAoAEIAXAByAIIA
jwCfAK0AuwDFAM0A1ADVANwA8QAQARwBIwEvAToBOQEjAQgB7gDKAKQAgABgAD4AJAAS
AA0ADAAMAAwADQAQAA0ADAALAAkABwADAAEAAAAAAP7//f/9//3/+//7//r/+v/5//f/
9f/0//b/9v/2//b/+P/3//f/9//3//b/9v/2//b/9v/2//b/9f/1//X/9f/0//P/8v/x
//H/8P/v/+//8f/x//H/8v/w/+//7//v/+//7v/u/+7/8P/v/+7/7v/u/+7/7v/u/+z/
6//q/+r/5//m/+X/5f/l/+P/4//i/9//3v/c/9v/2P/Y/9f/1v/T/9L/0f/O/8//zv/O
/83/y//L/8v/yv/J/8n/yv/M/8r/zf/N/9D/1P/W/9j/3P/e/+D/4v/j/+f/6v/s//D/
8f/1//f/+f/8////AgAFAAUABwAHAAgACQAJAAkACgAMAAwADAANAA0ADQANAAwACgAK
AAoACQAJAAkACQAJAAkACgAKAAoACgAKAAsACwAKAAoACgALAA4ADgAOAA4ADAAMAAwA
DAAMAAwACwALAAwADAAMAAwACgALAAsACwAMAAwADAAMAAwACwAKAAoACQAJAAgACAAH
AAgACQAKAAgABwAHAAYABgAGAAQABAAEAAQABAAEAAQAAwABAAEAAwADAAIAAgAAAAAA
///////////+//7//v/+//7//f/7//v/+//7//z//P/8//z/+f/5//n/+P/5//r/+//8
//v/+v/5//j/+f/5//n/+f/3//f/9v/2//T/9f/1//T/9v/2//X/9f/1//X/9f/1//P/
8//z//T/9v/1//X/9f/1//X/9f/0//T/9P/0//T/9v/2//b/9v/0//T/9P/z//X/9f/2
//T/9P/0//T/9P/0//T/9P/0//X/9v/4//n/+v/8//3//f/9//7///8AAAEAAgAEAAUA
AwAEAAQABQAHAAYABAADAP//+//3//T/9P/0//X/8v/t/+r/5//m/+X/5f/k/+T/4v/i
/+L/4//k/+X/5//o/+z/7//y//P/8v/v/+7/7f/t/+z/7P/s/+v/6//r/+v/6//r/+v/
7P/u/+7/7v/u/+z/7f/t/+3/7f/t/+z/7//y//n/AQAIABIAGAAaABwAGgAZAB0AIQAl
ACgAIgAdABwAHwAlADQAQQA7ACAABwD8//b/8f/t/+z/7//6/wQACQASACYAQQBaAG4A
egCKAJgApQCtALUAvQDDAMUA0ADvAAgBEwEaASIBJwEhAQgB6wDRALAAigBqAE4AMgAa
AAwABgAEAAUABgAEAAQABQAEAAMAAAD///3/+//7//n/+P/4//T/8//z//P/8//z//L/
8v/y//H/8P/w//D/8P/w//D/8P/v/+//7//t/+z/7P/s/+z/7P/s/+z/7f/t/+3/7f/r
/+v/6//r/+v/6v/p/+n/6f/p/+n/6v/p/+f/5v/l/+f/5v/m/+b/5P/j/+L/4v/i/+L/
4v/i/+D/3//e/97/2//a/9n/2f/X/9X/1f/U/9H/0P/O/83/yv/K/8n/yP/F/8T/w//A
/8H/wP/A/7//v/+//7//vv++/7//wf/E/8b/yf/J/8z/zv/Q/9L/1v/b/97/4f/j/+f/
6v/s//D/7//z//X/9//7//3///8BAP//AQABAAIAAwADAAMABAAEAAQABAAFAAMAAwAD
AAIAAgACAAIAAQABAAEAAQABAAMABAAEAAQABAAEAAUABQAEAAQABAAFAAYABgAGAAYA
BgAGAAYABgAEAAQAAwADAAYABgAGAAYABgAHAAcABwAEAAQABAAEAAQAAwACAAIAAwAD
AAIAAgAAAAAAAAAAAP7//f/9//z//v/+//z//P/8//z//P/8//7//f/7//v/+//7//r/
+v/6//r/+f/5//n/+f/4//j/9v/2//b/9f/1//X/9f/1//b/9v/2//b/8//z//P/8v/y
//L/8v/y//D/8P/w//D/7//v/+//7//v/+//7v/u/+7/7//v/+7/8P/w/+//7//t/+3/
7f/t/+3/7f/t/+7/7v/t/+3/7f/r/+v/6//q/+z/7P/s/+z/6v/q/+r/6v/s/+z/7P/r
/+v/6//s/+z/7P/u/+7/7P/s/+z/7P/s/+r/6v/q/+r/7P/t/+7/8P/z//T/9v/3//X/
9f/2//f/+P/5//r//P/7//v//P/8//v/+//6//j/9//2//P/8P/u/+3/7P/s/+j/5f/i
/9//4P/e/93/2//c/9r/2v/a/93/3v/f/+H/5P/n/+n/6//q/+n/5v/l/+P/4//i/+L/
5P/j/+P/4//j/+P/4//j/+T/5P/k/+T/5v/m/+f/5//l/+X/5f/m/+n/7v/1//3/BAAO
ABQAFgAWABYAGQAfACcALQAuACoALQAwADUAQQBSAFMAPwAgAAsABAD+//n/9f/2//3/
CAASABkAKgBGAF8AcACAAI4AngCsALkAwQDJAM0AzwDbAPgAFwEiASkBNgFAATkBHQH+
AN8AuQCQAG4ATAAsABYACgAEAAQABAAFAAgACAAIAAUAAgD///z/+//5//f/9//1//T/
9P/0//P/8//z//H/8f/w//D/8v/x//D/8P/w//D/8P/w//D/7//v/+//8f/w//D/8P/u
/+7/7v/u/+3/7f/t/+3/7f/t/+3/7f/t/+z/6//r/+v/6//r/+z/7P/r/+v/6//r/+r/
6v/q/+r/6f/o/+j/5v/m/+b/5v/k/+P/4v/i/+H/4P/f/9//2//Z/9n/2P/X/9b/1P/T
/9D/0P/P/87/z//O/83/yv/H/8b/xv/F/8f/x//H/8b/x//H/8j/yv/M/8//z//S/9b/
2P/a/97/3//i/+X/5//r/+7/8P/0//X/+f/7//3//f///wEAAwABAAMAAwAEAAUABQAF
AAYABAAEAAQABQAFAAUABQAEAAIAAgACAAEAAwADAAMAAwADAAQABAAEAAQABAAFAAUA
BAAEAAQABQAEAAQABAAEAAYABgAGAAYACAAIAAcABwAIAAgACAAIAAcABwAGAAUABAAE
AAQABAAEAAMAAgACAAMAAwACAAIAAAAAAAAAAAAAAP/////+//7//v/8//z//P/8//z/
/P/8//v/+f/5//v/+//6//r/+P/4//f/9//3//f/9v/2//j/+P/4//f/9v/1//T/8//y
//L/8v/y//P/8//z//L/9P/0//T/9P/z//L/8f/w/+//7//v/+//8f/x//D/8P/u/+//
7//u/+7/7v/t/+3/7f/t/+3/7f/r/+v/6//s/+7/7f/t/+3/7//v/+//7v/s/+z/7P/s
/+z/7P/s/+z/7P/s/+z/6//t/+3/7v/u/+7/7v/s/+r/6v/q/+r/6v/s/+z/7P/s/+z/
7f/u//D/8f/y//T/9f/1//X/9v/3//j/+f/6//z//////wAAAAABAAEAAAD+/////v/7
//j/9f/z//H/8P/u/+v/6P/l/+T/4v/h/9//3v/c/9z/3P/b/9z/3f/f/97/4f/j/+X/
5//n/+X/5f/j/+P/4v/i/+T/4//j/+P/4f/h/+H/4f/i/+L/4v/i/+L/4v/j/+P/4//j
/+P/5P/l/+T/5//p//D/+P8AAAgADAASABMAEwAXACEALAA2ADsAPAA9AEUATgBXAGUA
aABRAC4AFgALAAMA/P/5//r/AgALABQAIAAxAEoAZAB6AIoAmACnALMAvwDJANMA0wDU
AOcACAEdASABIAEnASsBGgH5AN0AvgCUAGoARgAmAA4A/v/6//z///8AAAAAAAD///7/
/f/6//n/9//1//H/7//u/+7/7P/r/+v/6//r/+v/6v/q/+r/6f/o/+j/6P/o/+j/6P/o
/+f/5//n/+f/5v/m/+b/5v/m/+b/5v/l/+X/5f/l/+X/5f/l/+X/5f/k/+P/4//l/+X/
5f/m/+X/4//i/+H/4f/g/+D/4P/i/+H/4P/g/+D/4P/g/+D/3v/d/9z/3P/b/9r/2f/Z
/9f/1f/V/9T/0//S/9D/z//O/87/zf/M/8v/yv/J/8b/xf/E/8T/w//D/8P/w//C/8H/
wf/C/8T/xP/H/8f/yv/M/87/0P/U/9X/2P/b/93/3//i/+T/6P/p/+3/7//x//P/9f/3
//n/+f/7//v//P/9//3//f/+//7//v/+/////////////v/8//z//P/7//3//f/9//3/
+//8//z//P/8//z//f/9//7//v/+/////v/+//7//v/+//7//v/+/wAAAAD/////AAAA
AAAAAAD+//////////7//v/+//7//v/9//z//P///////v/+//r/+v/6//r//P/7//v/
+v/4//j/9v/2//j/+P/4//j/+P/3//X/9f/1//X/9P/0//T/9P/z//P/8//z//L/8v/y
//L/8v/x//H/8f/x//H/8P/w//D/8P/v/+//7//u/+7/7v/u/+7/7v/u/+7/7v/t/+3/
7f/t/+3/7f/s/+z/7P/t/+3/7P/u/+7/7f/t/+v/6//r/+v/6//r/+v/7P/s/+v/6//r
/+v/6//r/+r/7P/s/+z/7P/s/+z/7P/s/+7/7v/u/+3/7f/t/+7/7v/u/+z/7P/u/+z/
7P/s/+z/7P/s/+z/7P/s/+z/7f/u/+7/7//w//L/9f/1//X/9v/5//r/+//8//7/////
/wAAAgADAAMAAgACAAEAAAD9//v/+v/6//r/+f/0//D/7P/n/+b/5P/j/+H/4P/e/97/
3P/d/97/3//f/+D/4//l/+j/6f/q/+n/6f/p/+n/6P/m/+b/5f/l/+X/5f/l/+X/5f/m
/+b/5v/m/+b/5v/n/+n/6f/p/+n/6v/n/+j/6//t//D/9v/+/woAEgAWABcAFwAVABUA
GgAkACkAKgApACkAKgAxAD8AUABVAEQAJgARAAcAAgD7//j/+v///wgAEAAVACQAPgBa
AG4AfgCJAJkAqQC3AMMAywDQANEA3gD3AA4BGgEhASsBNgEzARkB/ADgALwAkgBuAEwA
KgAOAAQAAwAEAAIAAAADAAQAAQAAAP///f/7//f/9f/0//T/8v/x//H/8f/v/+//7v/u
/+7/7f/s/+z/7v/u/+7/7v/w/+//7//v/+//7v/u/+7/7v/u/+7/7v/t/+3/7f/t/+3/
7f/t/+3/7f/s/+v/6//p/+n/6f/q/+z/6//r/+v/6//q/+r/6v/q/+n/6P/o/+b/5v/m
/+b/5v/l/+T/5P/j/+L/4f/h/9//3f/d/9z/2f/Y/9b/1f/U/9T/0//S/8//zv/N/8r/
x//G/8b/xf/D/8P/w//C/8H/wf/C/8T/xP/H/8f/yv/L/8z/zf/Q/9X/2P/b/93/4f/k
/+b/6v/r/+//8f/z//X/9//5//v//f//////AAD///////8AAAEAAgADAAUABwAHAAcA
BgAEAAQABAADAAUABQAFAAUAAwAEAAQABAAEAAQABQAFAAIAAgACAAMABAAEAAQABAAC
AAIAAgACAAQABAADAAMABAAEAAQABAAEAAUABQAFAAQABAAEAAQABAADAAIAAgADAAMA
AgACAAAAAAAAAAAA/v/9//3//P/+//7//P/8//r/+v/6//r/+v/5//f/9//3//f/9v/2
//b/9v/1//X/9f/1//T/9P/0//T/9P/z//P/8//z//P/8v/y//L/8v/v/+//7//u//D/
8P/w//D/8v/y//L/8v/x//H/8f/x//P/8//y//L/8P/x//H/8P/w//D/7//v/+3/7f/t
/+3/7//v/+//8P/u/+3/7f/t/+//7//v/+7/7v/u/+7/7v/u/+7/7v/u/+7/7P/s/+z/
7P/r/+z/7v/v//D/8v/z//P/8//0//X/9v/3//j/+v/7//v//P/8//3/+//6//j/9//2
//P/8P/u/+3/7P/s/+j/5f/i/9//3v/e/93/2//a/9b/1v/W/9f/1v/X/9n/2v/f/+H/
4//j/+P/4f/h/+H/4f/g/+D/4P/d/93/3f/d/9//3//f/+D/3v/e/97/3v/e/9//3//f
/9//3//g/+H/4P/l/+n/7v/2/wAABAAIAAoACwALAA0ADwASABQADQAIAAkACwAQAB8A
LQAqABEA9v/q/+X/3//c/9n/2v/k//H/9v/+/xMALABEAFoAZgBwAH8AjwCZAKEAqwCx
ALIAtwDSAO0A/AAEAQ0BFQESAfsA3wDEAKIAegBaAEAAIgAKAPj/8P/t/+7/7P/s/+//
8P/r/+r/6f/n/+X/4//h/+D/4P/c/9v/2//b/9v/2//a/9r/2P/X/9b/1v/W/9b/1v/W
/9b/1f/V/9X/0//S/9L/0v/S/9L/0v/S/9P/0//T/9P/0v/R/9D/z//P/87/zf/N/83/
zf/L/w==
         </WaveFormData>
      </LeadData>
      <LeadData>
         <LeadByteCountTotal>10000</LeadByteCountTotal>
         <LeadTimeOffset>0</LeadTimeOffset>
         <LeadSampleCountTotal>5000</LeadSampleCountTotal>
         <LeadAmplitudeUnitsPerBit>4.88</LeadAmplitudeUnitsPerBit>
         <LeadAmplitudeUnits>¦ÌV</LeadAmplitudeUnits>
         <LeadHighLimit>2147483647</LeadHighLimit>
         <LeadLowLimit>268435456</LeadLowLimit>
         <LeadID>V3</LeadID>
         <LeadOffsetFirstSample>0</LeadOffsetFirstSample>
         <FirstSampleBaseline>0</FirstSampleBaseline>
         <LeadSampleSize>2</LeadSampleSize>
         <LeadOff>FALSE</LeadOff>
         <BaselineSway>FALSE</BaselineSway>
         <ExcessiveACNoise>FALSE</ExcessiveACNoise>
         <MuscleNoise>FALSE</MuscleNoise>
         <LeadDataCRC32>2796311680</LeadDataCRC32>
         <WaveFormData>
CgAKAAoACgAIAAgACAAIAAgACAAIAAgABgAGAAYABgAEAAQABAAEAAQABAAEAAQAAgAC
AAIAAgAEAAQABAAEAAIAAgACAAIAAgACAAIAAgAAAAAAAAAAAP7//v/+//7//v/+//7/
/v/+//7//v/+//z//P/8//z//v/+//7//v/9//z/+//6//v//P/9//7//P/8//z//P/6
//r/+v/6//z//P/8//z/+v/6//r/+v/6//r/+v/6//z//P/8//z//P/8//z//P/6//r/
+v/6//r/+v/6//r/+v/6//r/+v/6//r/+v/5//n/+f/6//v/+//8//z//P8AAAAAAAAC
AAMAAwAEAAUABAAFAAYABwAJAAkACQAJAAsACwAKAAgACQAIAAgABwAHAAUAAwABAPz/
+v/4//X/8//x/+//7v/s/+3/7f/v/+7/7//w//L/9v/2//X/9P/0//P/8v/y//H/8f/x
//D/8P/w//D/8P/w//D/8f/x/+//7//v/+//8f/x//L/8v/w//D/8f/y//T/+v8BAAYA
DQAQABYAHwAqADcATABmAIUAoQC5AMoA2ADkAOUA4ADUALkAhwBIAAoA1f+v/5v/lv+e
/7D/wf/M/9T/3f/v/wAADwAZACIALAA1ADkAPQA/AD8APQA/AEkAUQBRAFEAVABXAFMA
SAA7AC8AIwAVAAkA///3/+//7f/v//D/9P/3//n/+//9//v/+//6//n/+P/3//f/9v/1
//X/9f/1//L/8v/x//H/8//y//L/8v/y//L/8v/y//L/8v/y//L/8v/x//H/8f/x//H/
8f/v//H/8f/x//H/8P/w//D/8P/w//D/8P/v/+//7//w//P/8f/v/+//7//t/+3/7f/s
/+z/6//q/+j/6P/o/+j/6P/q/+n/6f/o/+X/5P/i/+H/4v/h/+H/4f/g/9//3v/d/9z/
2//a/9n/1//W/9X/1f/T/9P/0v/Q/9L/0f/R/9P/0//T/9X/1v/X/9f/2P/a/9z/4P/i
/+X/6v/s/+z/7//y//X/9//5//3/AQAEAAQABgAIAAkACgANAA0ADgAOAA4ADQAMAAwA
DAAMAAwADQANAA0ACwALAAwACwALAAoACgAKAAoACgAIAAkACQAIAAgACAAIAAgACAAI
AAYABgALAAsACwAKAAoACgAKAAoACgAKAAoACgALAAsACwALAAwADAAMAAwACgAKAAoA
CwALAAsACQAJAAkACgAKAAoADAAMAAwACwALAAsACwAKAAgACAAIAAgACgAKAAoACQAH
AAYABQAFAAUABQAFAAMABQAFAAUABgAEAAQABAAEAAMAAwACAAIABAAEAAUABQADAAMA
AwABAP/////+//3//f/9//3//f/+//7//v///////////wAA/v/+//3//f/9//z//P/9
//3//P/8//z//f/9//3//v/8//z//P/8//7//v/+//3//f/9//3//v/9//z/+v/5//v/
+//7//v/+//7//v/+//9//3/+//8//z//P/8//z/+v/5//n/+f/8//3//v8AAP//AAAC
AAIAAgAEAAUABQAGAAcACAAJAAgACQAJAAkABwAHAAcABwAIAAYABQAEAAYABQAEAAEA
/v/7//n/+P/2//P/8P/t/+3/7P/s/+3/7f/v//D/8f/y//T/9v/2//X/9P/0//P/8P/w
/+//7//v/+7/7v/u/+7/7v/u/+7/7//v/+//7//v/+//7//v//D/8P/w//T/9//6/wAA
CgAPABQAGwAkADAAPwBWAHMAkgCsAMEA0QDdAOYA4gDaAMkApABoACUA6f+8/5z/i/+J
/5X/qv+8/8T/x//U/+b/+f8JABAAFQAfACYAKgAtAC8AMQAvAC0ANQA9AD0AOwA/AEEA
PgA1ACsAIAAVAAkA///3/+//5//j/+P/4//n/+z/8P/z//X/9f/z//H/8f/w/+//7v/t
/+3/7P/p/+n/6f/p/+n/6v/q/+v/6f/o/+j/6P/o/+j/6P/o/+j/6P/o/+j/6P/n/+f/
5//l/+X/5f/j/+X/5f/l/+X/5P/k/+T/5P/k/+T/5P/j/+H/4f/i/+X/5P/h/+D/3//f
/9//3//e/97/3f/c/9r/2v/a/9r/2v/Y/9f/1//W/9T/0v/P/83/zv/N/83/zf/M/8v/
yv/J/8b/xf/E/8P/xf/E/8P/w//D/8P/wv/A/8D/v/+//8H/wf/B/8P/xP/J/8v/zv/S
/9L/1v/Y/9v/4P/i/+L/5f/n/+v/7v/x//H/9f/4//j/+P/6//v//P/7//v//P/8//z/
+//6//r/+P/4//j/+f/4//f/9P/z//L/8f/x//D/8v/y//L/8v/y//P/8//y//D/8P/w
//D/8f/y//H/8v/0//P/8v/w//L/8v/y//L/8P/w//D/8P/z//P/8//z//L/8v/y//L/
8v/y//L/8//1//X/8//z//H/8v/y//L/8v/y//L/8f/z//P/8//y//D/8P/w//D/8v/y
//L/8f/v/+7/7f/t/+3/7f/t/+v/7P/t/+7/8P/u/+7/7v/u/+v/6//q/+r/6P/o/+n/
6f/p/+n/6f/n/+j/6f/p/+n/6//r/+v/6//r/+r/6f/p/+n/6f/p/+r/6v/q/+n/6f/n
/+b/5v/n/+n/6P/o/+j/5f/l/+X/5v/k/+T/5P/k/+X/5v/n/+f/5//n/+f/6P/m/+b/
5f/l/+P/4//j/+P/4//j/+P/4//l/+X/5f/l/+X/5P/k/+T/5P/k/+T/4//j/+P/5v/n
/+j/6v/p/+r/7P/s/+r/7P/t/+3/7v/v//D/8f/y//P/8//z//H/8f/x//H/8P/u/+3/
7P/u/+3/7P/p/+b/4//h/+D/4f/f/93/2//b/9r/2v/b/9v/3f/e/9//4v/k/+b/5v/j
/+L/4v/h/+L/4v/h/+H/4f/g/+D/4P/i/+L/4v/i/+H/4f/h/+H/4v/j/+T/5f/m/+b/
5P/m/+v/7v/0//r/AQAIABMAIgA2AFEAcgCXALwA2gDxAAcBEwESAQYB9gDRAI4AQgD7
/8X/nv+A/3f/g/+V/6b/sv+4/8X/1v/o//f/AQAGAA8AFQAYABgAGQAbABkAGwAjACkA
KQArAC0ALQArACQAGQARAAgA///3/+//6f/l/+P/4//l/+n/7f/w//D/8f/x//H/8f/x
//H/8P/v/+7/7f/t/+z/6//r/+v/6//s/+z/6//r/+n/6P/o/+j/5v/m/+b/5v/m/+b/
5v/m/+b/5f/l/+X/5//n/+f/5f/m/+X/5P/j/+P/5P/l/+b/5P/k/+T/4//h/+H/4v/l
/+P/4f/h/+H/3//f/9//3v/f/9//3//e/97/3v/e/97/3P/b/9v/2v/Z/9j/1v/V/9L/
0f/R/9H/zv/N/8z/y//M/8v/yv/J/8n/yP/H/8f/x//H/8b/xP/G/8X/xf/H/8j/yf/M
/87/0v/T/9X/2P/Y/9z/3v/h/+b/6P/o/+v/7v/x//P/9f/1//n//P/8//3//v/+//7/
/v/9//3//P/8//v/+v/6//r/+v/6//v/+f/5//f/9//2//X/9f/0//T/9P/0//T/9v/3
//f/9v/0//T/9P/0//b/9v/0//T/9f/1//X/9P/0//T/9P/0//T/9P/0//T/9//3//f/
9//4//j/+P/4//r/+v/6//v/+f/5//f/9//5//r/+v/6//j/+P/4//f/9//3//f/9v/2
//b/9v/2//b/9v/2//X/9//2//X/9f/z//P/8//x//H/8f/x//L/8v/y//L/8v/x//H/
8P/w//L/8v/z//P/8f/x//H/7//x//H/8P/v//H/8f/x//H/7//u/+3/7f/v/+//7//w
//D/8P/v/+//7//u/+7/7//v/+7/7v/u/+3/7f/t/+7/7//w//H/8v/x//D/7//t/+//
7//v//D/8P/w/+//7//v/+//7//v/+//7//v/+//7//v/+//7//x//H/7//w/+7/7v/u
/+7/7P/s/+z/7P/u/+7/7v/u/+z/7P/s/+z/7v/u/+3/7f/v//D/8f/y//T/9f/2//j/
+P/4//r/+//7//z//f/+////AAABAAEAAQABAAEAAQD///7//P/7//z//P/7//r/9f/y
/+//7f/q/+n/5//l/+T/4//j/+T/5f/l/+f/6P/r/+z/7v/w/+7/7f/s/+z/6//q/+r/
6f/r/+v/6v/q/+j/6P/o/+j/6v/r/+v/6//r/+v/6//r/+v/7P/s/+z/8P/z//T/+P/+
/wMACAATACAALgBBAF4AfwCmAMgA5QD9ABMBIAEgARQB/wDUAJQASQADAM7/qv+V/5H/
nf+u/77/yv/T/+D/8v8DABEAGAAdACUAKgAuAC8AMQAvAC0ANwBDAEMAPwA/AEUAQwA6
ACsAIQAWAAsA///3/+v/5//n/+n/7f/z//f/+v/8//n/9//3//X/9f/1//T/8//0//P/
8//y//P/8//z//P/8v/y//H/8f/z//L/8v/y//D/8P/w//D/8P/w//D/8P/y//H/8f/x
//H/8f/x/+//8f/x//H/8f/w//D/8P/w//D/8P/w/+//7f/t/+7/8f/v/+3/7f/t/+3/
7f/t/+z/7P/r/+r/6P/q/+r/6v/q/+j/5//n/+b/5//m/+T/4//i/+H/4f/h/+D/3//e
/93/3v/d/9z/2//b/9r/2f/Z/9v/2//a/9j/2v/Z/9n/2//d/93/3//g/+P/5f/o/+z/
7v/y//T/9//7//7///8DAAQABwAJAAsADAAPABEAEAAQABIAEwAUABMAEwAUABQAFAAT
ABIAEgAQABAAEAARABEAEQAPAA8ADgANAA0ADAAMAAwADAAMAAwADQANAAwADAAMAAwA
DAAOAA4ADAAMAA0ADQANAAwADgAOAA4ADgAOAA4ADgAOAA8ADwAPAA8ADgAOAA4ADgAQ
ABAAEAARABAADwAMAAsADQAOAA4ADgAOAA4ADgANAA0ADQANAAwADAAMAAwADAAKAAoA
CgAJAAsACgAJAAkACQAJAAkABwAHAAcABwAIAAYABgAGAAYABwAHAAYABgAEAAQABQAF
AAUABQAFAAMAAwADAAIAAQADAAMAAwADAAMAAgABAAEAAQABAAEAAgACAAIAAQABAAEA
AAAAAAEAAQAAAAAAAAD///////8AAAIAAgACAAIAAAAAAAAA//8BAAEAAQACAAAAAAD/
////AQABAAEAAQABAAEAAQABAP//////////AQABAAEAAgAAAAAAAAAAAP7//v/+//7/
/v/+//7//v/8//z//P/8//z//P/7//v/+//8//3//v/+////AAACAAQABAAGAAcABQAG
AAcACAAJAAoACwALAA0ADQANAA0ADQAMAAoACQAIAAgABwAGAAMAAAD9//v/+P/3//X/
8//z//H/8P/w//H/8f/z//T/9f/2//j/+v/6//n/+P/4//f/9v/2//X/9f/1//T/9P/y
//L/8v/y//T/9f/1//X/8//z//P/8//1//b/9v/2//j/+f/6//z/AgAJAA4AEQAYACYA
NwBIAGMAhACqAM0A7QAHARwBKAEoARsBBgHeAKEAWQASANr/s/+b/5f/ov+w/8D/zf/Y
/+b/9/8LABgAIQApADAANgA5AD0APwA/ADsAQQBNAE0ASQBHAEkASgA/ADEAKAAfABEA
BQD5/+//6//t//H/9//7//7/AAD/////AQD///3//f/8//v//P/7//v/+v/5//n/+f/5
//j/+P/3//f/9//2//b/9v/2//b/9v/2//b/9v/2//b/9v/1//X/9f/3//f/9//1//f/
9//3//f/9P/0//T/9P/0//T/9P/z//P/8//0//f/9f/z//P/8//z//P/8//y//T/8//y
//D/8v/y//L/8v/w/+//7//u/+//7v/s/+v/7P/r/+v/6//q/+n/6P/n/+b/5f/k/+P/
4//i/+H/4f/j/+P/4v/g/+L/4f/h/+P/4//j/+X/5v/m/+f/6f/s/+7/8v/0//f/+v/8
//z///8CAAUABwAJAAoADQAPAA4ADwAQABAAEAARABEAEgASABIAEQAQABAAEAAQABAA
EQAPAA8ADQANAA4ADQANAAwADAAMAAwADAAKAAsACwAKAAoACgAKAAoACgAKAAgACAAL
AAsACwAKAAoACgAKAAoACgAKAAoACgANAA0ADQANAAwADAAMAAwADAAMAAwADQANAA0A
CwALAAsADAAMAAwADAAMAAwACwALAAsACwAKAAoACgAKAAoACgAKAAoACQAJAAgABwAH
AAcABwAHAAUABQAFAAUABgAGAAYABgAGAAUABQAEAAQABAAEAAUABQADAAMAAwABAAEA
AQAAAP//AQABAAEAAQD///7//f/9/////////wAAAAAAAP////////7//v///////v/+
//7//f/9//3//v/8//z//P/8//r/+v/6//n/+v/7//z//v/+//7//f/9//v/+//7//v/
+//7//v/+//9//3//f/9//3//f/9//z//P/8//z//P/6//r/+v/6//r/+v/6//r/+v/6
//r/+v/6//n/+f/5//r/+//8//7//f/+/wAAAAABAAQABgAHAAoACwAMAA0AEAARABEA
EQARABEAEQARABAADgANAAwADgANAAwACQAGAAMAAQAAAP3/+//5//f/8//y//L/8//x
//P/9P/1//b/+P/6//r/+v/6//v/+//6//r/+f/5//f/9v/2//b/9v/2//b/9v/5//n/
+f/5//f/9//3//f/9v/2//j/+P/3//r//P8AAAUADAAVABoAIAAtADgARQBWAG4AiQCj
ALcAyADWAN4A3wDYAMwAqwB1ADgA/P/N/6//nf+a/6T/tP/F/9D/1v/j//P/CAAXACEA
JgAuADcAPwBBAEMARwBFAEMASwBTAFMAUQBWAFkAVwBKAD8ANwArAB8AEQAFAPv/9f/v
/+3/8P/y//X/+////////f/9//z/+//8//v/+//6//f/9//3//f/9v/2//X/9f/0//L/
8f/w//L/8v/y//L/8v/y//L/8v/w/+//7//v//H/8f/x/+//8f/x//H/8f/w//D/8P/w
//D/8P/w/+//7f/t/+7/8f/v/+3/7f/t/+3/7f/t/+z/7v/t/+z/6v/q/+r/6v/q/+r/
6f/p/+j/5//m/+T/4//i/+H/4f/h/97/3f/c/9v/2P/X/9b/1f/V/9T/0//T/9H/0f/Q
/87/0P/P/8//0f/P/8//0f/S/9L/0//V/9j/3P/g/+L/5f/o/+r/6v/t//D/8//1//f/
+f/9/wAAAAACAAQABQAGAAcABwAIAAgACgAJAAgACAAKAAoACgALAAsACwAJAAkACAAH
AAcABgAEAAQABAAEAAQABQAFAAQABAAEAAQABAAEAAQAAgACAAUABQAFAAQABAAEAAQA
BAAEAAQABAAEAAUABQAFAAUABAAEAAQABAAGAAYABgAHAAcABwAFAAUABQAGAAYABgAG
AAYABgAFAAMAAwADAAIAAgACAAIAAgAEAAQABAADAAMAAgABAAEAAwADAAMAAQD/////
//8AAP7//v/+//7///////7//v/8//z//f/9//////////3//f/9//z/+//9//3//f/9
//v/+v/5//n/+//7//v//P/8//z/+//7//v/+v/6//v/+//6//r/+v/7//v/+//8//r/
+v/6//r//P/8//z/+//7//v/+//8//z//P/7//v/+//7//v/+//5//n/+f/5//n/+//9
//z/+v/6//r/+v/8//v/+//7//7///8AAAIAAQACAAQABAACAAQABQAFAAYABwAIAAkA
CQAJAAgABwAKAAsADAANAAsACAAGAAQABgAFAAQAAQD8//n/9//2//f/9f/z//H/7//u
/+7/7//t/+//8P/x//X/+P/7//z/+v/4//f/9f/2//b/9f/1//X/9P/0//T/8v/y//L/
8v/z//P/8//z//P/8//z//P/8v/2//j/+P/7//7/BAAKABEAFgAfACoAOABLAGQAgQCc
ALgAywDbAOcA7ADkANgAxwCcAFwAGQDj/7j/mv+N/4//n/+0/8T/yv/P/9z/8v8DAA8A
FgAdACcALAAuAC8AMQAzADMANQA/AEUAQQBBAEMARQBCADkALQAkABkADQADAPv/8//t
/+v/6//t//H/8v/0//f/+//7//n/+f/5//j/9//2//X/9f/0//H/8f/x//H/8v/y//H/
8f/x//D/8P/w//D/8P/w//D/8P/w//D/8P/w/+//7//v/+//7//v/+3/7f/t/+3/7f/s
/+z/7P/s/+z/7P/s/+v/6f/p/+r/7f/r/+n/6f/p/+n/6f/p/+j/5v/l/+T/4v/k/+T/
5P/k/+L/4f/h/+D/3f/c/9r/2f/Y/9f/1//X/9T/0//S/9H/0P/P/87/zf/L/8r/yf/J
/8n/yf/I/8b/x//H/8j/y//N/83/z//Q/9T/1f/X/9r/3v/i/+T/5//s/+7/7v/x//L/
9f/3//n/+f/9/wAAAAACAAQABQAGAAUABQAGAAYACAAHAAYABgAGAAYABgAHAAYABQAC
AAEAAgABAAEAAAAAAAAAAAAAAAIAAwADAAIAAgACAAIAAgAEAAQAAgACAAUABQAFAAQA
BAAEAAQABAAEAAQABAAEAAUABQAFAAUACAAIAAgACAAGAAYABgAHAAcABwAFAAUABgAI
AAkACgAJAAgABwAFAAcABwAHAAYABgAGAAYABgAEAAQABAADAAUABAADAAMAAwADAAMA
AQABAAEAAQACAAQABAAEAAQAAQABAAAAAAAAAAAAAQABAAMAAwADAAEAAQABAAAA////
//////////3//P/7//v/+//7//v//P/6//r/+f/5//v/+v/6//v/+//6//r/+v/5//n/
+f/6//r/+v/6//r/+v/6//r/+f/5//n/+f/6//r/+v/5//n/+f/5//n/+f/5//n/+f/5
//f/9//3//f/9//5//n/+v/4//j/+P/4//j/+P/3//f/+P/6//z//v8AAAEAAgAEAAIA
AgAEAAUABQAGAAcACAAJAAoACwALAAkACQAJAAkACQAIAAYABQAEAAQAAwACAP3/+v/3
//X/9v/1//P/8f/x/+//7v/u//H/8f/z//T/9//4//r//P/7//n/9//2//X/9P/0//P/
8//z//L/8v/y//L/8v/y//L/8//z//P/9f/1//X/9f/z//T/9P/0//j/+/8CAAgADgAT
ABwAKQA2AEYAXQB+AKMAxADgAPUABwETARQBCgH6ANkAnABUABEA3/+4/57/l/+h/7P/
xv/U/9z/5//4/woAFwAdACQALQA1ADgAOgA7AD0AOwA9AEcATwBPAE8AUwBXAFMASAA7
AC8AIgAXAA0AAwD5//P/8//z//f/+////wIAAgADAAMA///////////+//3//P/7//v/
+v/7//v/+//7//j/+P/3//f/+f/4//j/+P/4//j/+P/4//b/9v/2//b/+P/3//f/9//1
//X/9f/z//f/9//3//f/9P/0//T/9P/2//b/9v/1//P/8//0//f/9v/z//L/8f/x//H/
8f/w//L/8f/w/+7/7v/u/+7/7v/u/+3/7f/s/+v/6v/o/+f/5v/l/+X/5f/i/+H/4P/f
/+D/3//e/93/3f/c/9v/2//b/9v/2v/Y/9n/2f/a/93/3f/d/9//4P/k/+X/5//q/+z/
8P/y//X/+P/6//r//f8AAAMABQAHAAcACwAOAA4ADwAQABAAEAAPAA8AEAAQABAADwAO
AA4ADgAOAA4ADwANAA0ACwALAAwACwALAAoADAAMAAwADAAKAAsACwAKAAwADAAMAAwA
DAAMAAoACgALAAsACwAKAAwADAAMAAwADgAOAA4ADgAPAA8ADwAPAA4ADgAOAA4ADgAO
AA4ADwAPAA8ADQANAA0ADgAOAA4ADgAOAA4ADQALAAsACwAKAAoACgAKAAoACgAKAAoA
CQAJAAgABwAHAAcABwAHAAUABwAHAAcACAAGAAYABgAGAAcABwAGAAYABAAEAAUABQAF
AAUABQADAAUABQAEAAMAAwADAAMAAwADAAIAAQABAAEAAQABAAIAAAAAAP////8BAAAA
AAABAAEAAAAAAAAA////////AAD+//7//v/+/wAAAAAAAP//////////AAD+//7//f/9
//////////////////////////////////////////7//v/+//7//v/+//7//f/9//3/
/v///wAABAAFAAYACAAIAAgACgALAAkACgALAAwADwAQABEAEQARABEAEQARABEAEAAO
AA0ADAAMAAsACgAJAAYAAwABAP7//f/7//n/9//1//T/9P/1//X/9//4//f/+P/6//z/
/v/9//z//P/5//j/+P/3//f/9//2//b/9v/2//b/9v/2//f/9//3//f/9//3//f/9//4
//j/+P/6//v//P/+/wQACQAOABMAGgAmADMARABbAH4AogDFAOcA/wASASABJAEZAQQB
4gCpAGEAHADk/7v/o/+Z/6D/sP/C/9H/3P/o//f/CQAYACEAJwAuADYAOwA9AEEAPwA7
AEEATQBRAE0ASwBPAFAASQA5AC4AJQAXAAsA///1//H/7//x//X/+f/8//7/////////
///9//3//P/7//r/+f/5//j/9//3//f/9//4//j/9//3//f/9v/2//b/9v/2//b/9v/2
//b/9v/2//b/9f/1//X/9f/1//X/8//1//X/9f/1//T/9P/0//T/9P/0//T/8//z//P/
9P/3//b/8//y//H/8f/x//H/8P/x//H/8f/w//D/8P/w//D/7v/t/+3/7P/t/+z/6v/p
/+j/5//n/+f/5v/l/+T/4//k/+P/4v/h/+H/4P/f/9//3//f/97/3P/e/93/3f/f/9//
3//h/+L/4v/j/+X/6P/q/+7/8P/z//T/9v/2//n/+v/9////AQADAAcACgAKAAoADAAN
AA4ADQANAA4ADgAOAA0ADAAMAAoACgAKAAsACwALAAkACQAKAAkACQAIAAgACAAIAAgA
BgAHAAcABgAEAAQABAAEAAUABgAFAAYACQAJAAkACAAIAAgACAAIAAoACgAKAAoACwAL
AAsACwAKAAoACgAKAAgACAAIAAkACwALAAkACQAJAAoACgAKAAgACAAIAAcACQAJAAkA
CAAGAAYABgAGAAYABgAGAAUABQAEAAMAAwADAAMAAwABAAEAAQABAAIAAAAAAAAAAAD/
/////v/+/wAAAAABAAEA/////////f/9//3//P/7//v/+//7//v//f/8//v/+//5//n/
+f/6//r/+v/5//n/+v/6//v//f/7//r/+v/6//n/+f/5//r/+P/4//j/+P/6//r/+v/5
//f/9//3//j/+P/4//f/9//5//n/+f/5//v/+//7//v/+//7//v/+//7//v/+//8//r/
+v/6//r/+v/6//r/+f/3//f/+P/5//j/+v/7//z/AAAAAAAAAgADAAMABAAFAAYABwAI
AAkACQAJAAkACQALAAsACgAIAAgACAAJAAkABgADAAAA/f/5//j/9//1//X/8//x//D/
7//v/+7/7//u/+//8P/y//b/9v/1//T/9v/1//T/9P/x//H/8f/w//D/8P/w//D/8P/w
//H/8f/x//H/8f/x//P/8//0//T/8v/w//H/9P/2//r///8GAA8AFgAaACMAMAA7AE4A
agCJAKMAuQDOAN4A5ADjANwAzgCvAH0AQAAEANP/sf+f/5j/oP+u/7//zP/U/93/8f8E
ABUAHQAiACoANQA7AD8AQQBDAEMARQBNAFMATwBRAFQAVwBVAEoAPQAzACcAGQANAAEA
9f/t/+3/7//0//b/9//7//3//f/9//3//P/7//j/9//3//b/9f/1//X/9f/y//L/8f/x
//H/8P/w//D/8P/w//D/8P/u/+7/7v/u//D/7//v/+//8f/x//H/7//z//P/8//z//T/
9P/0//T/8v/y//L/8f/v/+//8P/z//H/7//v/+//7//v/+//7v/w/+//7v/s/+z/7P/s
/+z/6v/p/+n/6P/p/+j/5v/l/+b/5f/l/+X/4v/h/+D/3//e/93/3P/b/9v/2v/Z/9n/
1//X/9b/1P/S/9H/0f/T/9H/0f/T/9T/2P/Z/9v/3v/d/+D/4f/j/+f/6v/r/+//8f/1
//j/+//7////AgACAAYACAAJAAoACwALAAwADAAKAAkACAAIAAoACgAKAAsACwALAAkA
CQAKAAkACQAIAAgACAAIAAgABgAHAAcABgAIAAgACAAIAAgACAAGAAYACQAJAAkACAAG
AAYABgAGAAYABgAGAAYABwAHAAcABwAKAAoACgAKAAgACAAIAAkACwALAAkACQAJAAoA
CgAKAAgACAAIAAcABwAHAAcABgAGAAYABgAGAAYABgAGAAUABQAEAAMAAwADAAMAAwAB
AAEAAQABAAIAAAAAAAAAAAABAAEAAAAAAAAAAAABAAEAAQABAAEA///9//3//P/7//3/
/f/9//3//v/+//7///////////8AAAIAAgABAAEA///+//7///8BAAAAAAAAAP7//f/8
//z//f/+////AAAAAAAAAAD//wEAAQABAAIAAAAAAP//AQACAAAAAAAAAAAA/v/9//3/
/f/+////AAACAAMABAAGAAYACAAKAAsACwAKAAsADAANAA4ADwAPAA8ADQANAA0ADQAO
AAwACwAKAAoACQAIAAUAAgD///3//P/9//v/+f/3//P/8v/y//P/8f/z//T/9f/4//r/
/P/8//v/+v/6//n/+P/4//f/9//1//T/9P/0//b/9v/2//b/9//3//f/9//2//X/9P/z
//T/9v/2//j/+f/8/wAABAALABAAFQAeACwANwBGAF0AeACUAK0AvwDPANwA4gDeANUA
xACeAGEAIQDq/8D/n/+N/43/mv+w/8T/zf/S/+D/8f8DABIAGQAdACYALAAxADEAMwA3
ADUANQA7AEMARQBFAEcASgBFADsALgAlABkACwADAP3/9f/t/+n/5//p/+7/7v/v//P/
9//1//X/9f/0//P/8P/v/+//7v/t/+3/7f/t/+z/7P/r/+v/6//q/+r/6v/q/+r/6v/q
/+r/6v/q/+r/6P/n/+f/5//n/+f/5//l/+f/5//n/+f/5P/k/+T/5P/m/+b/5v/l/+X/
4//g/w==
         </WaveFormData>
      </LeadData>
      <LeadData>
         <LeadByteCountTotal>10000</LeadByteCountTotal>
         <LeadTimeOffset>0</LeadTimeOffset>
         <LeadSampleCountTotal>5000</LeadSampleCountTotal>
         <LeadAmplitudeUnitsPerBit>4.88</LeadAmplitudeUnitsPerBit>
         <LeadAmplitudeUnits>¦ÌV</LeadAmplitudeUnits>
         <LeadHighLimit>2147483647</LeadHighLimit>
         <LeadLowLimit>268435456</LeadLowLimit>
         <LeadID>V4</LeadID>
         <LeadOffsetFirstSample>0</LeadOffsetFirstSample>
         <FirstSampleBaseline>0</FirstSampleBaseline>
         <LeadSampleSize>2</LeadSampleSize>
         <LeadOff>FALSE</LeadOff>
         <BaselineSway>FALSE</BaselineSway>
         <ExcessiveACNoise>FALSE</ExcessiveACNoise>
         <MuscleNoise>FALSE</MuscleNoise>
         <LeadDataCRC32>184609439</LeadDataCRC32>
         <WaveFormData>
EgASABIAEgASABIAEgASABQAFAAUABQAEgASABIAEgASABIAEgASABAAEAAQABAAEAAQ
ABAAEAAQABAAEAAQAA4ADgAOAA4ADgAOAA4ADgAOAA4ADgAOAA4ADgAOAA4ADgAOAA4A
DgAOAA4ADgAOAAwADAAMAAwADAAMAAwADAAKAAoACgAKAAwADAAMAAwADAAMAAwADAAM
AAwADAAMAA4ADgAOAA4ADAAMAAwADAAMAAwADAAMAAwADAAMAAwADAAMAAwADAAMAAwA
DAAMAAwADAAMAAwACgAKAAoACgAMAAwADAAMAAwADQANAA0ADgAPAA8ADwAPABAAEAAS
ABMAFAAVABgAFgAWABcAGAAaABoAGgAaABwAHQAdABsAGQAaABoAGgAaABgAFwAWABMA
EwAQAA4ACgAIAAYABgADAAMABAAEAAQABQAFAAUACAAIAAgABwAIAAcABgAFAAYABgAG
AAYABgAGAAYABQADAAQABAAEAAQABAAEAAQABAAEAAUABQAGAAUABQAFAAcADQASABgA
GwAfACUAMgBEAFkAeQCfAMoA8wAYATYBTQFXAU8BMQECAcgAigBEAPn/sv+G/3D/aP9x
/4T/mv+o/6//uf/G/9T/3//n/+//9f/8/wEAAwAEAAQAAwAEAAgADQALAA0ADwAPAA4A
CgADAP///P/4//T/8v/y//D/8v/0//j/+v///wIABAAGAAQABAAEAAQABAAEAAQABAAD
AAMAAwADAAMAAwADAAIABAAEAAQABAAEAAQAAwADAAIAAgACAAEAAwADAAMAAwABAAEA
AQAAAAAAAAAAAAAA/v/+//7//v8AAAAA///////////////////////////8//z/+//7
//r/+f/4//j/+P/3//f/9//4//f/9//3//T/8f/w/+//8P/w/+7/7v/w//D/8P/v/+z/
6v/p/+n/5//n/+f/5v/o/+n/6f/p/+j/6f/q/+v/6//s/+3/8P/w//H/8//0//j/+v/9
////BAAFAAcACQAHAAkACgAMABAAEQASABIAFAAVABUAFgAXABcAFgAVABUAFQATABIA
EAAOAA4ADgAQAA8ADgAOAA8ADwAPAA0ADAAMAAwADAAMAAwACwALAAkACAAIAAcACQAI
AAgACAALAAsACwALAAkACQAJAAoACgAIAAgACQALAAsACgAKAAoACgAKAAoACQAJAAkA
CQAJAAkACAAIAAcACAAIAAgACAAIAAkACgAKAAoACgALAAsACgAIAAYACAAIAAgACAAI
AAcABwAGAAYABQAFAAUAAwADAAMAAwADAAMABAAEAAQABAAEAAQABgAGAAYABgAFAAUA
BQAFAAMAAgABAAAA/////////v/+///////+////AAABAAIAAQABAAAAAAD+//7//v/+
//3//P/8//3/////////AAD+//7//f/8/////////wAAAAAAAAAAAAD9//z//P/7//3/
/f/9//3//f/9//3//f/9//7//v/8//z//P/8//z//P/8//z//f/7//v//f///wIAAwAD
AAQABAAGAAYABgAIAAoACgAKAAoACgAJAAgACAAIAAgACQAHAAUABQAGAAcACAAIAAYA
BAACAAEAAQD9//r/9//0//T/9P/z//P/9P/0//X/9//6//v//P/8//r/+f/4//f/9P/z
//L/8v/y//L/8v/y//L/8f/x//L/9P/0//T/9P/z//L/8f/w//X/9f/2//n/+////wMA
CQAMABAAGQApAD0AWgCAAK0A2wAHATABTQFgAWYBVQEvAfsAuQBuABwAzP+O/2X/TP9I
/1j/bv+D/47/kv+a/6n/uf/I/9D/1f/d/+P/5f/m/+n/6//q/+j/6f/s/+r/6f/t/+//
7f/r/+b/5P/h/93/3P/c/9r/2P/Y/9r/3P/g/+T/6v/v//L/8v/y//D/8P/w//D/8P/w
//D/8P/u/+3/7P/r/+z/7f/u/+7/7P/s/+z/7P/s/+z/6//r/+z/7P/s/+v/6//r/+v/
6//q/+n/6P/m/+f/6P/p/+r/6P/o/+j/6P/m/+b/5f/l/+f/5//n/+f/5v/l/+T/4//k
/+T/4//j/+L/4f/g/+D/4v/h/+H/4f/e/93/3f/d/9n/1//X/9f/1v/W/9T/1P/W/9b/
1v/V/9L/0P/P/8//0P/R/9L/0v/S/9P/0//T/9L/0//U/9X/1f/W/9f/2v/f/+H/5P/m
/+j/6v/t/+//8v/z//X/9//4//v//f8AAAIAAwAEAAQAAQABAAAAAAADAAMAAgABAAEA
AQD///7//v/8//z//P/5//f/9f/0//P/8//z//H/8f/y//P/9P/0//T/8//z//P/8v/y
//H/8//y//L/8v/x//H/8f/x//H/8f/x//L/8P/u/+7/7//z//P/8v/y//L/8v/y//L/
8v/z//T/9f/2//f/9//4//b/9v/1//T/9f/0//T/9P/0//T/9P/1//X/9P/y//D/8//0
//X/9v/0//P/8//y//D/7//v/+//8v/z//T/9f/z//P/9P/0//D/8P/w//D/7v/u/+7/
7v/t/+3/7f/t/+7/7v/u/+7/8P/x//L/8v/w//H/8f/w/+7/7v/u/+7/7//v/+7/7v/s
/+z/7P/s/+3/7P/s/+3/6//r/+v/7P/s/+z/6//q/+v/6//r/+z/7P/s/+z/7P/s/+z/
7f/t/+v/6//r/+v/6f/p/+n/6f/r/+r/6v/q/+v/6v/q/+r/6v/q/+j/6P/o/+n/6//r
/+3/7//w//H/8f/y//D/8v/y//L/9P/2//b/9v/3//j/+P/4//b/9v/2//f/9f/z//P/
9P/2//b/9f/y/+7/7P/r/+v/6v/o/+b/5P/k/+T/4//j/+T/5P/l/+f/6v/r/+z/7P/r
/+n/5//l/+b/5f/k/+T/4v/i/+L/4v/i/+H/4f/i/+L/4v/i/+L/5P/k/+T/5P/l/+X/
5P/n/+n/7f/x//X/+P8CABUALQBJAHIApgDdABMBRQFyAZEBoAGSAWsBMQHtAJkAPADe
/5L/XP83/yb/Mv9K/17/bf92/37/iv+Z/6f/rv+0/7v/wf/F/8X/xP/F/8f/yP/M/83/
zP/M/8//z//N/8v/yf/I/8b/xf/D/8L/xP/G/8j/yv/O/9T/2P/a/9r/2//e/97/4P/e
/97/3v/e/97/3v/e/97/3f/d/93/3f/f/9//3//e/9z/3P/c/9z/3P/c/9v/2//e/97/
3v/d/9v/2//b/9v/2//b/9v/2v/Y/9j/2P/Y/9v/3P/d/97/3P/c/9v/2//Z/9n/2f/Z
/9f/1//X/9f/1v/W/9X/1f/X/9f/1//Y/9b/1f/V/9X/1P/T/9P/0//R/8//z//P/87/
zv/M/8z/yv/K/8r/yf/J/8j/yP/J/8v/y//L/8r/yv/L/8v/y//M/83/zv/P/9H/0v/T
/9b/2f/b/97/4P/k/+b/6f/r/+z/7f/v//H/8f/z//T/9v/4//n/+v/6//f/9//2//b/
9f/1//T/8//1//X/8//y//T/8v/y//L/8v/x//D/8P/w/+//7v/r/+r/6v/q/+r/6//s
/+z/7f/r/+r/6v/p/+v/6v/q/+r/6f/p/+n/6f/p/+n/6f/q/+z/6v/q/+v/6//r/+r/
6v/q/+r/6v/q/+z/7f/u/+//7//v/+7/7v/v//D/8P/w/+3/7P/s/+z/7v/u/+7/7//w
//D/7//u/+7/7v/u/+7/7v/t/+3/7P/q/+n/6f/p/+v/6//r/+v/6f/p/+r/6v/q/+r/
6v/q/+r/6v/q/+r/5//n/+f/5//o/+j/6P/o/+n/6f/p/+j/6P/p/+n/6P/o/+j/6P/o
/+n/6f/o/+j/6P/o/+j/6P/n/+b/5v/n/+f/5//n/+j/6f/q/+r/6v/o/+f/5v/m/+j/
6P/o/+j/6P/o/+n/6f/p/+n/6f/p/+n/6f/p/+n/6f/o/+j/6P/p/+n/6f/o/+b/5v/m
/+b/5v/m/+b/5v/m/+b/5v/m/+b/5v/m/+b/5v/m/+b/5v/n/+f/5//p/+3/7v/v/+//
8P/w//L/8v/y//L/9P/0//b/9//4//j/+P/4//j/+P/3//f/9f/1//b/9v/2//X/8P/u
/+z/6//p/+b/5P/i/+H/4P/h/+H/4//k/+T/5f/n/+j/6f/q/+r/6v/p/+j/5//m/+X/
5P/k/+T/5P/k/+T/5P/j/+P/5v/m/+b/5v/m/+b/5v/m/+b/5//n/+j/6f/r/+3/8f/z
//b//P8HABsAMwBSAHwArQDjABMBRAFrAYYBkAF/AVEBFQHRAIYAMADW/47/Zf9M/0T/
UP9m/3n/iP+Q/5z/qf+1/8L/yv/P/9f/2//f/+D/4f/h/+D/5v/p/+j/5v/n/+n/6f/n
/+P/4P/e/93/2//Y/9b/2P/c/97/4v/o/+z/8P/y//H/8P/u/+7/8P/w//D/8P/w//D/
8P/w//H/8f/x//H/8f/x//H/8P/w//D/8P/w//D/8P/v/+//8v/y//L/8f/x//H/8f/x
//P/8//z//L/8v/y//L/8v/y//L/8v/y//T/9P/z//P/8f/x//H/8f/x//H/8f/x//L/
8v/x//H/8v/x//D/8P/y//H/8f/x/+7/7f/t/+3/7P/r/+z/7f/q/+r/6P/o/+n/6v/r
/+v/6//q/+r/6//t/+3/7f/s/+z/7f/t/+3/7v/v//D/8f/z//T/9f/4//r/+//9//7/
/v8AAAMABQAKAAsADQAPAA0ADwAQABIAEwATABMAEgASABMAEwAUABMAEwASABEAEQAR
AA8ADgAQAA4ADgAOAA4ADQAMAAwACwALAAsACQAKAAoACgAKAAoACgAJAAkACQAIAAgA
BwAJAAgACAAIAAkACQAJAAkACwALAAsADAAMAAoACgALAA0ADQAMAAwADAAMAAwADAAM
AA0ADgAPAA4ADQALAAoACwAMAAwADAANAAwADAAMAAwADAAMAA0ADAAMAAsACgAKAAoA
CgAKAAwACwALAAoACgAJAAkACQAJAAkACQAJAAkACQAKAAoACAAIAAgACAAIAAgACAAI
AAcABwAHAAcACAAIAAgACAAIAAcABgAEAAYABwAHAAYABgAGAAYABgAHAAcABgAGAAYA
BgAGAAYABwAGAAYABwAFAAUABQAGAAUABgAGAAYACAAHAAYABgAGAAYABgAGAAQABAAF
AAUABQAFAAUABQAFAAUABQAFAAUABAAEAAQABQAHAAcACAAGAAYABgAGAAQABAAEAAQA
BgAGAAYABgAEAAQABAAEAAQABAAEAAQABQAFAAUABwALAAwADQANAA4ADgAQABAADgAO
ABAAEAAQABEAEgASABQAFAAUABQAEwATABEAEQASABIAEgARAA4ADAAKAAkACQAGAAQA
AgACAAAAAAD//wEAAgACAAMAAwAEAAUABgAEAAQAAwACAAMAAgABAAAAAAAAAAAAAAD+
//7//f/9/wAAAAAAAAAAAAAAAAAAAAAAAAEAAQACAAMAAwADAAcACwAOABIAFQAfADEA
SABkAIkAtQDnABgBQwFqAYgBkQGDAVkBHwHYAJIARgD0/6v/fv9o/2D/aP95/4z/nP+o
/7H/v//O/9r/4//r/+//9f/4//n//f/+//z//f8CAAIA///////////9//j/9v/1//H/
8P/s/+r/7P/w//L/+P/+/wAAAgADAAQABAAEAAIAAgACAAIAAgACAAIAAgABAAEAAQAB
AAMAAwADAAIABAAEAAQABAACAAIAAQABAAIAAgACAAEAAQABAAEAAQABAAEAAQAAAAIA
AgACAAIAAAAAAAAAAAAAAAAA/////wEAAQABAAEA//////////8AAAAA/////wAA///+
//7//v/9//3//f/+//3//f/9//3/+//7//v/+v/6//j/+P/4//j/+P/3//j/9v/1//X/
9//3//f/9v/2//f/9//3//b/9//4//n/+f/6//v//v///wEABAAGAAYACAALAA0AEgAT
ABUAFwAXABkAGgAcAB0AHQAdABwAHQAdABwAHAAdAB0AHAAbAB0AHQAbABoAGgAYABgA
GAAYABcAFgAWABUAFQAVABMAEgASABIAEgAUABQAEwATABMAEgASABEAEQAQABAAEAAT
ABMAEwATABEAEQARABIAFAASABIAEwAVABUAFAAUABQAFAAUABQAEgATABQAFQATABMA
EgASABEAEgASABIAEwASABIAEgASABIAEgATABQAFAATABIAFAAUABQAFAASABEAEQAQ
ABAADwAPAA8ADwAPAA8ADwAPAA8AEAAQABAAEAAQABAAEAAQABAAEAAPAA8ADwAPAA4A
DgAOAA4ADwAPAA8ADgAMAA0ADQAMAA4ADgAOAA4ADQANAAwADAAMAAwADAAMAAsACgAK
AAsACwALAAsADAALAAwADAAMAAoACQAIAAgACgAKAAoACgAMAAwADQANAAsACwALAAsA
CwALAAsACwANAAwADAAMAAsACwAJAAoACAAIAAgACAAIAAgACAAIAAgACAAIAAgACgAK
AAoACgAKAAoACgALAAsACwANAA8ADwAPAA4ADgAPABIAEwAUABQAFgAWABYAFwAYABgA
GAAYABgAGAAZABcAFQAVABYAFwAYABgAFgASABAADwAPAA4ADAAKAAgABQAEAAIAAQAA
AAAAAQADAAIAAwAEAAQABwAHAAcABwAGAAUABAAEAAMAAgABAAAAAgABAAEAAgAEAAQA
BAAEAAIAAgACAAIAAQABAAIAAwADAAMABQAJAAwAFAAbAB8AKQA4AEoAYQB/AKMAygDv
ABIBLgFDAUsBPwEdAewAsgBwACwA5f+o/4L/bv9m/3H/hv+a/6b/r/+3/8b/1P/h/+n/
7//3//7/AwAFAAQABgAHAAQACAALAAkABwAJAA0ACgAGAAMAAQD+//r/+P/y//D/7v/u
/+7/8P/0//f//P8AAAAAAgACAAIAAgAEAAQABAAEAAEAAQABAAEAAQABAAEAAAD///7/
/f/8//7//v/9//3//v/+//7//f/9//3//f/9//////////7//P/8//z//P/6//r/+v/6
//z//P/7//v/+f/5//n/+f/5//n/+f/5//b/9v/1//X/9f/1//X/9v/2//X/9f/1//T/
8//z//P/8f/v/+//7//u/+7/7P/s/+v/6v/p/+f/5v/k/+P/4//j/+P/4//i/+L/4//j
/+P/4//j/+P/4//j/+T/5f/o/+r/6//t/+7/8f/0//j/+//+////AQADAAUABwAIAAoA
CgALAAwADAAOAA8ADwAQABEAEQAQAA8AEQARAA8ADgAQAA4ADgAOAA4ADQAMAAwACwAL
AAsACQAGAAYABgAGAAYABgAFAAUABQAEAAQAAwAFAAQABAAEAAcABwAHAAcABwAHAAcA
CAAIAAYABgAHAAcABwAGAAYABgAGAAYABgAGAAcACAAJAAkACQAIAAgABwAIAAgACAAH
AAYABgAGAAQABAAEAAUABAAEAAMAAgADAAQABQAGAAYABQAFAAQABAADAAMAAwABAAEA
AQABAP////8AAAAA//8AAAEAAgABAAAA///+//7///8AAAEAAAAAAAAAAAABAAEAAQAA
AP/////+//z//v/+//7//v///////v/+//z//P/8//z//f/8//z//f/9//3//f/+//3/
/v/+//7//v/9//z//P/6//r/+v/6//r/+v/7//v/+//7//v/+//5//n/+f/5//3//v/+
//z/+v/6//r/+v/8//z//P/9//////8BAAMAAgADAAMABAACAAQABAAEAAQABgAGAAYA
BQAGAAYABgAHAAgACQALAAsACQAJAAoACgAKAAkABgACAAAA//////z/+v/4//b/9P/0
//P/8//y//L/8//1//n/+//9//7//P/7//r/+f/6//n/+P/4//b/9v/2//b/9v/1//X/
9v/2//b/9v/2//j/+P/4//j/9f/5//z//f/7////AwAHAAoAEgAfADEASQBoAJAAvQDp
ABMBOgFVAWgBaAFPASMB6wCnAFoACgC8/4L/Xf9I/0z/Xv94/43/lP+Y/6T/s//B/8z/
0v/b/+P/5f/l/+b/5//r/+z/7P/t/+7/7P/r/+v/7f/v/+3/6v/o/+f/4//g/97/3v/e
/+D/4v/k/+b/6P/s/+//8v/2//T/9P/0//T/9P/0//T/9P/0//H/8f/x//H/8//z//P/
8v/y//L/8v/y//L/8v/x//H/8v/y//L/8f/x//H/8f/x/+//7//v/+7/7P/s/+z/7P/s
/+z/7P/s/+z/7P/r/+v/6f/p/+n/6f/r/+v/6//r/+r/6v/p/+n/5v/l/+T/5P/m/+X/
5f/l/+T/4//j/+P/3//d/93/3f/a/9r/2P/Y/9j/2P/Y/9f/1//W/9b/1//X/9f/1//W
/9T/1f/V/9X/1v/X/9j/2f/Z/9r/2//e/9//4f/k/+b/6f/s//D/8//4//n/+//9//v/
/f/+/wAAAAABAAIAAgACAAMAAwAEAAUABQAEAAMAAwADAAEAAAACAAAAAAAAAP///f/7
//r/+f/5//n/9//2//b/9v/2//f/+P/4//n/+f/4//j/9//5//j/+P/4//v/+//7//v/
+f/5//n/+v/6//j/+P/5//n/+f/4//j/+f/6//v//P/6//v//P/9//v/+//6//r//f/+
//7//v/9//z//P/8//z//P/8//3//P/8//v/+v/6//r/+v/6//r/+f/5//j/+v/5//n/
+f/5//n/+f/5//v/+//8//z/+v/6//r/+v/6//r/+v/6//n/+f/5//n/9v/2//b/9v/1
//X/9f/0//T/9f/1//T/9v/2//b/9v/1//X/9P/0//b/9v/2//b/9//2//b/9//1//X/
9f/2//b/9v/1//T/9v/1//T/9P/0//T/9P/0//T/9P/1//X/8//z//P/8//1//X/9f/1
//P/8v/y//L/8//z//X/9v/2//b/9v/2//T/9P/0//T/9//3//f/+f/7//z//f/9//7/
/v8AAAAAAAAAAAIAAgACAAMABAAEAAIAAgACAAIAAwADAAEAAQACAAIAAgABAPz/+v/4
//f/9//0//L/8P/v/+7/7//v/+//8P/w//H/8//0//X/9v/0//T/8//y//H/8P/v/+7/
7//w//H/8v/w//D/7//v//D/8P/w//D/8v/y//L/8v/x//H/8P/w//P/9//9/wEAAwAI
ABIAJQA7AFcAfACsAOMAEwFBAWgBhQGSAYQBXQEnAecAmwBGAO7/qP94/1f/Sv9W/2z/
gP+R/5r/ov+u/7v/x//Q/9b/3f/j/+f/5//o/+n/6//s//D/8f/w//D/8//1//X/8f/t
/+j/5v/l/+P/4P/g/+D/4v/m/+r/7v/y//b/+P/5//j/9v/2//b/9v/2//b/9v/2//b/
9v/3//f/9//3//f/9//3//b/9v/2//b/9v/2//b/9f/1//b/9v/2//X/9//3//f/9//1
//X/9f/0//b/9v/2//b/9v/2//b/9v/0//T/8//z//P/8//z//P/8f/x//H/8f/y//L/
8f/x//L/8f/w//D/8P/v/+//7//u/+3/7f/t/+3/6//r/+v/6v/q/+j/6P/m/+b/5v/l
/+X/5P/k/+X/5f/l/+X/5P/m/+f/5//n/+j/6f/q/+v/7f/u/+//8v/0//X/9//4//z/
/v8BAAMABAAFAAcACQALAA0ADgAQABAAEQASABIAEwATABIAEgATABMAEgARABEAEQAP
AA4ADgAMAAwADAAMAAsACgAKAAoACQAIAAUABgAGAAYABgAIAAgABwAHAAkACAAIAAcA
CQAIAAgACAAHAAcABwAHAAkACQAJAAoACgAIAAgACQANAA0ADAAMAAoACgAKAAoACgAL
AAwADQALAAsACgAKAAkACgAKAAoACwAKAAoACgAKAAoACgALAAoACgAJAAgACgAKAAoA
CgAIAAcABwAGAAcABwAIAAkABwAHAAcABwAFAAUABgAGAAUABgAHAAgABgAGAAYABgAF
AAUABQAFAAYABgAGAAYABQAFAAUABAAEAAUABQAEAAIAAgACAAIABQAFAAQABAACAAIA
AgACAAMAAgACAAMAAwADAAMABAAEAAQAAwACAAQAAwACAAIAAgACAAIAAgACAAIAAwAD
AAMAAwADAAMAAwADAAMAAwAFAAQABAAEAAUABQAFAAQAAgACAAIAAgAEAAQABAAEAAMA
AwADAAUACQAKAAsACwAMAAwADgAOABAAEAASABIAEgATABQAFAAUABQAFAAUABUAFQAT
ABMAEgASABIAEQAQAA4ADAALAAkABgAEAAIAAgAAAAAA/////wAAAAABAAEAAgADAAQA
BgAGAAUABAABAAAA///+//7//v/+//7//v/+//3//f/+//7//v/+//z//P/8//z//v//
////AAABAAEAAQADAAcADAAQABMAGwArAEAAWgB7AKsA3QAOATsBYgF+AYsBgQFbASMB
4ACcAFAA/P+x/4D/aP9e/2L/c/+I/5r/pP+t/7n/yP/W/9//4//r//H/9P/3//n/+v/4
//n//v8AAPv/+//9/////f/4//T/8f/v/+z/6v/m/+j/6v/s//D/9v/6//z/+//+/wAA
AAD+//7//v/+//z//P/8//z//f/9//3//f/9//3//f/8//z//P/8//z//v/+//3//f/8
//z//P/7//v/+//7//v/+//7//v/+v/8//z//P/8//r/+v/6//r/+v/6//n/+f/7//v/
+//7//n/+f/5//n/+v/6//n/+f/5//n/+f/6//r/+f/5//n/+P/3//f/9//3//X/9f/1
//T/9P/y//L/8v/y//L/8f/y//D/7//v/+//7//v/+7/8P/x//H/8f/w//H/8v/z//X/
9v/3//r//P/9////AAACAAQABwAJAAsACwAMAA0ADwARABIAFAAUABUAFgAWABcAFwAW
ABYAFwAXABYAFQAVABUAEwASABIAEAAQABAAEAAPAA4ADgAPAA8ADwANAAwADAAMAAwA
DAAMAAsACwALAAoACgAJAAoACgALAAwADQANAA0ADQANAA0ADQAOABAADgAOAA8ADwAP
AA4ADgAOAA4ADgAOAAwADQAOAA8ADwAPAA4ADgAPABAAEAAQABEAEAAQABAAEAAQABAA
EQAQABAADwAOABAAEAAQABAADgANAA0ADAAMAAsACwALAA0ADQANAA0ACwALAAwADAAK
AAoACgAKAAwADAAMAAwACwALAAsACwAKAAoACgAKAAkACQAJAAgACAAJAAkACAAIAAgA
CAAIAAkACQAIAAgACgAKAAoACgAJAAgACAAJAAgABwAGAAYABwAIAAgACAAKAAkACAAI
AAgACAAIAAgACAAIAAkACQAJAAkACQAJAAsACwALAAsACwAKAAoACgANAA0ADQAMAAwA
DAAMAAwACgAKAAoACgAJAAkACAAHAAkACwAMAA0ADwAQABAAEgATABQAFQAYABYAFgAX
ABgAGAAYABgAGAAYABkAGQAXABgAGgAbABwAGQAWABQAEgARABEADgAMAAwACgAIAAgA
BgAFAAUABAADAAUABgAHAAoACgAKAAkACgAJAAgABwAEAAQABAAEAAIAAgACAAEAAwAE
AAQABAAEAAQABAAEAAQABAAFAAUABgADAAMABQAHAAkADgAUABsAIQAnADYASABdAHkA
oQDMAPEAFAE2AUsBUQFDASMB8gC0AHYANADt/6z/hv9w/2j/b/+A/5T/pP+t/7X/xP/U
/+H/5//t//P/+v///wEABAAGAAUABgAIAAcAAwADAAcACQAIAAYAAQD9//r/+P/0//D/
6v/q/+r/7v/y//T/9//8//7/AAAAAAAAAAAAAP7//v/+//7//f/9//3//f/9//3//f/8
//z//P/8//z//P/8//v/+//6//r/+v/5//n/+f/5//n/+//7//v/+v/7//z//f/+//z/
/P/8//z//P/8//v/+//7//v/+//7//n/+f/5//n/+P/4//f/9//3//f/9//4//j/9//3
//f/9P/z//P/8//z//H/8f/x//L/8v/w//D/7v/u/+7/7f/s/+r/6f/p/+n/6f/p/+j/
6P/p/+n/6f/p/+n/6f/p/+r/6v/q/+z/7//x//T/9v/3//j/+v/7////AQAEAAcACQAL
AAwADgAQABEAEgASABQAFQAVABYAGQAZABgAFwAWABUAEgAQABAADgAOAA4ADwAPAA8A
EAARABEAEQAPAA4ADgAOAA4ADAAMAAsACwALAAoACgAJAAsACgAKAAoACwALAAsACwAK
AAkACAAIAAgABgAGAAcACQAJAAgACAAKAAoACgAKAAgACQAKAAsADQANAAwADAALAAwA
DAAMAAkACAAIAAgACAAIAAgACQAIAAgABwAGAAgACAAIAAgACAAHAAcABgAGAAUABQAF
AAUABQAFAAUAAwADAAQABAADAAQABQAGAAYABgAGAAYABwAHAAcABwAFAAQAAwACAAEA
AQABAAAAAQADAAQABAACAAIAAgACAAUABQAEAAQABAAEAAQABAAFAAQABAAFAAIAAQAA
AAAAAgAEAAUABgAGAAUABAAEAAQABAAEAAQAAgACAAMABQAEAAQABAAEAAQAAgACAAIA
AwADAAMABQAHAAYABwAHAAgACgAMAAwADAAKAAwADAAMAA8AEAAQABAADgAOAA4ADwAP
AA0ADQAOAA0ADAAKAAYABgAEAAMAAwACAAAA/v/8//j/+P/3//f/+P/4//n/+//8//3/
/v/+//7//f/8//v//P/7//r/+v/5//j/9//2//j/9//3//j/+v/6//r/+v/5//j/9//2
//f/+f/6//v//f8BAAMABwAKAA4AEwAfADEARgBiAIMArwDbAAIBJQFCAVgBWwFHAR8B
6QCqAF4AEgDI/4//Zv9O/0r/XP91/4z/mP+e/6f/tf/E/9L/1//b/+H/5//q/+f/6f/s
/+7/7f/w//L/8f/x//P/8//x/+z/6P/l/+P/4P/g/+D/4P/g/97/4P/g/+b/6P/r/+7/
8P/y//L/8v/y//L/8v/y//L/8v/x//H/8f/x//H/8f/x//D/8P/w//D/8P/u/+7/7f/t
/+7/7v/u/+3/7f/t/+3/7f/t/+3/7f/s/+z/7P/s/+z/6//q/+n/6P/q/+r/6f/p/+v/
6f/l/w==
         </WaveFormData>
      </LeadData>
      <LeadData>
         <LeadByteCountTotal>10000</LeadByteCountTotal>
         <LeadTimeOffset>0</LeadTimeOffset>
         <LeadSampleCountTotal>5000</LeadSampleCountTotal>
         <LeadAmplitudeUnitsPerBit>4.88</LeadAmplitudeUnitsPerBit>
         <LeadAmplitudeUnits>¦ÌV</LeadAmplitudeUnits>
         <LeadHighLimit>2147483647</LeadHighLimit>
         <LeadLowLimit>268435456</LeadLowLimit>
         <LeadID>V5</LeadID>
         <LeadOffsetFirstSample>0</LeadOffsetFirstSample>
         <FirstSampleBaseline>0</FirstSampleBaseline>
         <LeadSampleSize>2</LeadSampleSize>
         <LeadOff>FALSE</LeadOff>
         <BaselineSway>FALSE</BaselineSway>
         <ExcessiveACNoise>FALSE</ExcessiveACNoise>
         <MuscleNoise>FALSE</MuscleNoise>
         <LeadDataCRC32>914041399</LeadDataCRC32>
         <WaveFormData>
DAAMAAwADAAMAAwADAAMAAwADAAMAAwADAAMAAwADAAMAAwADAAMAAwADAAMAAwADAAM
AAwADAAMAAwADAAMAAwADAAMAAwADAAMAAwADAAMAAwADAAMAAoACgAKAAoACgAKAAoA
CgAKAAoACgAKAAoACgAKAAoACgAKAAoACgAIAAgACAAIAAoACgAKAAoACgAKAAoACgAM
AAwADAAMAAwADAAMAAwACgAKAAoACgAKAAoACgAKAAwADAAMAAwACgAKAAoACgAKAAoA
CgAKAAwADAAMAAwACgAKAAoACgAKAAoACgAKAAoACgAKAAoACgAMAA0ADQAQABAAEAAR
ABIAEgATABQAFAAUABUAFQAXABcAFwAXABkAGgAaABoAGAAZABkAGgAcABoAGQAYABcA
FgAVABIADwAPAA0ADQAMAAsACwAMAAsACwAMAAwADgAOAA0ADAALAAsACgAKAAsACgAK
AAoACgAKAAoACQAHAAcACAAIAAgACAAIAAgACAAIAAgACAAIAAcABwAHAAkADQAPABAA
EAATABsAKAA9AFoAfQCsANoACQEzAVoBeQGHAXsBUgENAcMAfAA4AO3/q/+F/3H/aP9v
/33/jf+Z/5//pv+t/7X/vP/B/8f/zP/R/9T/1P/V/9b/1//Y/9v/3f/f/+H/4f/g/+H/
4f/g/+H/4//i/+L/5f/o/+r/7P/v//L/9f/5//r//P/+/////////wAA/v/+//7//v/+
//7///////////////7///////////8AAAAAAAAAAP7//v/+//7//v/+//7//v/+//7/
/v/+//7//v/+//7//P/7//v//P/+//7//v/9//3//f/9//3//f/8//z//P/8//v/+//8
//r/+v/6//v/+f/4//f/9//5//f/9//4//b/9f/1//X/9//2//b/9v/2//b/9//3//X/
9f/1//b/9v/1//T/9P/2//f/9//4//b/+P/5//r/+//8//3///8AAAEAAgAFAAkACQAK
AAsADgAPAA8ADwAPAA8ADwAQABIAEgATABMAEwATABMAEQASABEAEAAPAAwADAALAAsA
CAAIAAcABwAJAAkACQAHAAUABQAEAAQABAADAAMAAQACAAIAAQABAAEAAAAAAP///f/9
//3//v8AAAAAAQACAAEAAAD//////f/9//3//f/+////AAABAP////8AAAAAAAAAAAAA
AAABAAEAAAAAAAAAAAABAAEAAwADAAMAAwADAAMAAwADAAMAAwADAAMAAQACAAIAAgAC
AAIAAQABAAEAAQABAAEA/////////////////////wEAAQABAAEAAQABAAAAAAACAAIA
AwADAAAA///+//3//f/9//3//P/+//3//f/9//7///8AAAIAAgABAP///f/9//3//f/+
//3//P/7//r//P/8//z//P/8//z//P/7//3//f/9//3//f/8//z//P/7//r/+f/4//r/
+v/7//v/+f/6//r/+v/8//z//P/8//r/+v/6//r/+v/6//r/+v/4//j/+v/8//3//f/+
//7/AAABAAIAAgADAAQABAAEAAMAAwADAAMAAwADAAMABAADAAIAAQABAAIABAAFAAQA
AwACAAEAAAD9//r/+f/5//f/9//2//X/9v/4//r/+//6//r/+v/6//n/+P/3//f/9P/0
//P/8v/0//T/9P/0//L/8f/x//H/9P/0//T/9P/y//L/8v/y//T/9P/0//X/9//5//v/
/f/9/wAACAAbADUAVgCFALwA7wAkAVgBgwGfAaYBjwFXAQsBtgBlAA0AvP+E/2f/Uf9L
/1X/ZP91/4H/hf+J/5H/mv+l/6n/rv+1/7n/uv+7/7z/vv+//77/v//C/7//v//B/8X/
w//E/8X/x//I/8n/y//O/9D/z//S/9T/2P/b/97/4//n/+r/7P/q/+n/6f/p/+r/6v/q
/+r/6v/o/+j/6f/p/+n/6f/p/+j/5//n/+f/5//m/+b/5v/m/+j/6P/o/+j/6P/o/+j/
6P/m/+b/5v/m/+b/5v/m/+b/5v/l/+X/5v/k/+T/5P/j/+X/5f/l/+X/5f/k/+T/5P/k
/+P/4//k/+L/4v/i/+P/5f/k/+P/4//h/9//3//g/97/3f/d/93/3//e/97/3v/e/97/
3//f/93/3f/d/97/4P/h/+L/5P/i/+P/4//k/+L/5P/l/+b/5//o/+n/6//t/+//8f/1
//X/9f/2//f/+P/5//n/+f/7//v/+//8//z//P/9//3/+//7//v/+f/4//f/9v/1//T/
9P/z//P/8P/w/+//7//u/+3/7P/p/+f/5//m/+b/5//n/+j/5//o/+j/5//n/+X/5P/k
/+P/5f/l/+X/5v/l/+T/5P/k/+L/4v/i/+P/4//j/+P/4//l/+X/5f/l/+X/5f/m/+b/
5P/k/+T/5P/n/+f/5v/m/+b/5v/n/+f/5//n/+f/5//o/+n/6v/r/+r/6f/o/+f/6f/q
/+r/6v/o/+j/5//n/+X/5f/l/+X/5v/n/+j/6f/n/+f/5//n/+X/5f/l/+X/4//j/+L/
4v/i/+L/4//j/+X/5f/l/+X/5//n/+f/5v/k/+P/4//j/+P/4//j/+T/5f/l/+T/4//h
/+H/4f/i/+L/4v/i/+L/4v/i/+L/4v/i/+L/4v/h/+P/4//j/+P/4//i/+L/4v/i/+L/
4v/i/+D/4P/h/+H/3//g/+D/4P/g/+D/4P/g/+H/4v/i/+L/4v/i/+D/4P/g/+D/4v/i
/+T/5v/n/+f/6P/o/+b/5//o/+j/6f/q/+r/6v/r/+v/6//r/+v/6//r/+z/7P/s/+z/
7f/t/+7/7v/s/+n/6P/n/+b/5//k/+P/4//j/+P/4v/h/+H/4v/j/+P/5v/m/+b/5v/j
/+L/4f/h/+D/4P/f/97/3v/e/97/3v/g/9//3//f/+D/4P/g/+D/4P/g/+D/4P/i/+L/
4P/h/+P/4//h/+H/5f/s/wAAHQA9AGoAoQDcABMBTgGGAa0BvQGuAX0BNQHjAIwALwDT
/5D/av9N/z3/Q/9T/2L/b/9z/3n/gf+L/5D/l/+b/6D/pf+n/6j/p/+q/6z/rf+u/6//
sP+x/7P/sf+x/7P/tP+1/7n/vP+//8H/wv/G/8n/zP/Q/9b/2f/c/93/3f/e/97/4P/f
/9//3//g/+D/4P/g/+D/4P/g/+H/4f/j/+P/4//i/9//3//f/9//4P/g/+D/4P/g/+D/
4P/g/+D/4P/g/+D/4P/g/+D/4P/g/+D/4P/g/+L/4f/h/+L/4v/i/+L/4f/f/9//3//f
/9//3v/e/97/4P/f/9//4P/i/+L/4v/j/+P/4v/h/+H/4f/f/9//4P/g/9//3//f/9//
3v/e/97/3v/e/9//3//h/+H/4f/i/+P/4//j/+T/5P/l/+X/5v/o/+r/6//s/+//8P/x
//P/9P/1//b/+f/5//n/+v/7//z//f/9//3/////////AAAAAAAAAQABAAAA///+//v/
+v/5//j/9//4//j/9//3//b/9v/1//X/8//z//P/8f/x//H/8P/w/+7/7f/t/+v/7f/u
/+7/7//v/+7/7v/t/+3/7f/t/+7/7P/s/+3/7v/s/+z/7P/t/+3/7f/t/+3/7//v/+//
7//v/+//8P/w//L/8v/y//L/8//z//L/8v/y//L/8//z//H/8f/x//H/8//z//P/8//z
//P/8//z//P/9P/0//T/9v/2//X/9f/0//P/8v/x//P/8//z//P/8//z//P/8//z//P/
8//z//X/9f/0//T/8//y//L/8f/x//H/8f/x//P/8//z//L/8v/x//H/8f/z//P/8//0
//P/8//y//H/8//z//P/9P/y//L/8v/y//L/8v/y//L/9P/0//T/8//x//H/8f/x//P/
8v/y//L/8v/y//L/8v/y//L/8//z//H/8v/y//L/8v/y//L/8v/1//X/8//0//L/8v/y
//L/8v/y//L/8v/y//L/8v/y//D/8P/w//D/8P/w//D/8P/y//L/8v/0//b/9//3//j/
+P/4//n/+v/4//n/+v/6//r/+//7//v//f/9//3//f/+//7//v/+//3//f/+//7/+v/5
//j/9//2//X/8v/x//P/8f/x//D/8f/x//L/8//z//T/9P/0//T/8//y//H/7//u/+7/
7f/u/+7/7v/u/+7/7v/t/+3/7f/u/+7/7v/u/+7/7v/u//D/8P/w//D/8f/x//H/8f/v
/+//9P8AABMALwBQAH0AsADnABwBVAGDAaEBqgGVAV8BEwHEAHkAJwDS/5b/df9h/1f/
Xf9q/3n/hf+L/4//mf+i/6n/rf+w/7X/uf+6/7v/vv++/7//wP/D/8L/wf/B/8P/w//F
/8T/xf/J/8z/z//R/9L/1v/b/9z/4P/k/+f/6v/r/+v/6v/q/+r/6//r/+v/7P/s/+z/
7P/s/+z/7P/t/+3/7//v/+//7v/v/+//7//v/+7/7v/u/+7/7v/u/+7/7v/u/+7/7v/u
//D/8P/w//D/7v/u/+7/7v/u/+3/7f/u/+7/7v/u/+3/7f/t/+3/7f/t/+z/7P/s/+7/
7f/t/+7/7P/s/+z/7f/v/+7/7f/t/+3/6//r/+z/7v/t/+3/7f/r/+r/6v/q/+r/6v/r
/+v/6//r/+v/7P/t/+3/7f/u//D/8f/x//L/9P/2//f/+P/5//r/+//9//7///8AAAMA
AwADAAQABQAIAAkACQAJAAcABwAHAAgABgAGAAcABwAHAAcABwAFAAQAAwACAAEAAgAC
AAEAAQD+//7//f/9//3//f/9//v/+//7//r/+v/6//n/+f/3//f/+P/4//n/+f/4//j/
9//3//f/9//4//j/+P/5//r/+v/6//r/+//5//n/+f/5//v/+//7//v/+//7//z//P/+
//7//v/+//7//f/7//r//P/8//3//f/7//v/+//7//3//f/9//3//f/9//3//f/7//z/
/P/8//7//v/9//3//f/9//3//f/9//3//f/9//3//f/9//3//f/9//3//f/9//3//P/8
//z//P/9//3//f/9//3//f/7//v/+//6//z/+//7//v/+//7//v//P/9//3//P/7//v/
+//7//z//P/8//z//P/8//z//P/8//7//v/+//3//f/9//3//f/9//z//P/8//z//P/8
//z//P/8//3//f/9//7//v/+//z//P/8//z//f/9//3//v/+//7//v/+//z//P/8//z/
/v/+//7//v/+//7//v/+//7//v/+//7//v/+//7/AAACAAMAAwAEAAQABAAFAAYABAAF
AAYABgAGAAcABwAHAAkACQAJAAkACgAKAAoACgALAAsADAAMAAoACQAIAAcABgAFAAIA
AQADAAEAAQAAAAEAAQACAAMAAwAEAAQABAAEAAMAAgABAAEAAAAAAP///P/8//z//P/8
//z/+//7//3//v/+//7//P/8//z//P/8//z//P/8////////////AQABAAIABAALAB8A
NgBTAHgApwDaAAoBOwFpAYoBlQGDAVMBDgHDAH0ANgDm/6n/if91/2n/bv95/4f/lf+b
/6H/qP+z/7v/wP/F/8f/yv/N/87/0P/R/9L/0f/U/9X/0//T/9P/1f/W/9f/2f/c/93/
3//g/+D/5f/o/+z/8P/1//b/9//3//j/+v/8//v/+//7//z//P/8//z//P/8//z//f/9
//3//f/9//z//P/9//7////+//7//v/+//7//v/+//7//v/+//7//v/+//7//v/+//7/
/v/+//7//v/9//3//v/+//7//v/9//3//f/9//3//f/8//z//P/+//3//f/+//z//P/8
//3//f/8//v/+//9//v/+//8//z/+//7//v/+//6//r/+v/6//r/+//7//n/+f/5//r/
+//7//v//P/+//////8AAAAAAgADAAQAAwAEAAUABwAKAAsADAAPABEAEQASABMAFAAV
ABUAFQAXABcAFwAYABYAFgAXABcAFQAVABUAEwATABMAEwATABQAFAATABMAEAAQAA8A
DwANAA0ADQALAA0ADQAMAAwADAALAAsACQAIAAgABwAHAAkACAAIAAcABQAFAAUABgAI
AAgACQAKAAkACAAHAAcABwAHAAcABwAIAAkACgALAAkACQAKAAoACgAKAAoACgAJAAkA
CAAIAAoACgALAAsACwALAAsACwALAAsACwALAAsACwALAAsACwAMAAwADAAMAAwACwAL
AAsACwALAAsACwALAAsACwALAAsACwALAAsACwALAAsACwALAAoACgAKAAoACwALAAkA
CQAJAAkACwALAAsACgAKAAkACQAJAAkACQAJAAoACQAJAAgABwAJAAkACQAKAAgACAAI
AAgACAAIAAgACAAIAAgACAAHAAcABwAHAAcABwAGAAYABgAIAAgACAAIAAgACAAJAAkA
BwAIAAgACAAIAAgACAAIAAkACQAHAAgABgAGAAYABgAGAAYABgAGAAgACAAIAAgACAAI
AAgACAAIAAgACAAIAAgACAAKAAwACwALAAwADAAOAA8AEAAQAA8AEAAQABAAEwATABMA
EwATABMAEwAUABIAEgASABMAEwAUABQAEgARABAADwAOAA4ADAAMAA0ACQAJAAgABwAF
AAYABwAHAAYABgAGAAYABwAGAAUABQAGAAYABQAEAAIAAgACAAIAAAD///////8CAAIA
AgACAAAAAAAAAAAA/v/+/wAA/////wEAAwAFAAUACAAKAA0AFQAmAD0AWgB9AKgA1gAD
AS8BWgF3AX8BbwFAAfkArQBmACIA2/+h/4H/bf9k/2v/e/+J/5f/nf+i/6v/s/+6/8H/
xf/K/8//1P/U/9P/1v/X/9b/2f/b/9n/2f/b/9r/2f/Z/9z/3//h/+L/4v/j/+T/5v/o
/+n/7P/v//H/9P/4//j/9//3//f/+P/5//r/+//8//z//P/9//3/+//7//v/+v/3//f/
9//3//r/+v/6//r/+v/6//r/+v/4//j/+P/4//r/+v/6//r/+P/4//j/+P/6//n/+f/6
//r/+v/6//n/+f/5//n/+f/5//j/+P/4//b/9f/1//b/9v/2//b/9//3//b/9f/1//f/
9f/1//b/9P/z//P/8//1//T/9P/0//P/8v/y//H/8f/x//H/8v/x//H/8f/y//L/8//z
//T/8v/0//X/9v/3//j/+f/7//z//f/+/wEABQAFAAYABwAKAAsACwALAAwADQAOABAA
EAAQABEAEQARABEAEQAPAA4ADQAMAAsACgAKAAkACQAKAAoACQAJAAkACQAJAAcABwAH
AAYABgAEAAMAAwABAAAAAAD////////+//7//f/9//3//f/+//7//v///wAAAAAAAAAA
AQD//////////wEAAQABAAEAAAD//////v8AAAAAAAAAAAEAAQAAAAAAAAAAAAEAAQAD
AAMAAwADAAMAAwADAAMAAQABAAEAAQACAAQABQAGAAQABAADAAMAAwADAAMAAwADAAMA
AwADAAEAAQABAAEAAgADAAQABQADAAMAAgACAAQABAAFAAUABQAFAAUABQAFAAUABQAE
AAIAAQABAAEAAQABAAEAAgADAAMAAgABAAMAAwADAAQAAgACAAIAAgAEAAQABAAEAAIA
AgACAAEAAQABAAEAAQD///7//v/+////AAABAAIAAAAAAAEAAQD//wAAAAAAAAQABAAE
AAIAAAAAAAAAAAAAAAAAAAAAAAEAAgAFAAgACAAHAAcABgAEAAUABgAGAAcACAAIAAgA
CQAJAAkACQAKAAsADAAOAA4ADgAOAA8ADwAQABAADgALAAoACQAIAAcABAADAAMA////
//7//f/9//7//////wIAAgACAAIAAwACAAEAAQD+//7//f/8//z//P/8//z/+//5//j/
9//6//r/+v/6//z//P/8//z/+v/6//z//f/9////AQD/////BAASACcAQwBoAJkAzgAB
ATgBagGTAasBrAGLAUsB+wCoAFUAAQC0/4L/Zf9T/0//X/9y/4H/if+N/5P/m/+k/63/
s/+4/7//wf/A/8H/wv/E/8f/yP/J/8r/yf/J/8f/yf/L/87/z//R/9T/0//T/9T/1v/Z
/97/4v/k/+X/6P/r/+3/8P/y//L/8f/x//H/8v/y//L/8v/y//D/8P/x//H/8//z//P/
8v/x//H/8f/x//D/8P/w//D/8P/w//D/8P/w//D/8P/w//D/8P/w//D/7v/u/+7/7v/w
/+//7//w/+7/7v/u/+3/7f/t/+3/7f/v/+7/7v/u/+7/7f/t/+7/6//q/+n/6f/r/+r/
6f/p/+r/6f/q/+z/6//p/+j/5//l/+T/5P/k/+T/5P/l/+X/5//n/+f/6P/p/+n/6f/q
/+j/6f/p/+r/6v/s/+3/7v/v//D/8f/z//b/9//4//v//f/9//7///8CAAMAAwADAAMA
AwADAAQABAAEAAUABQADAAMAAwABAAAA///+//3//P/8//v/+//6//r/+f/5//j/9//2
//P/8//z//L/8v/y//H/8f/v/+//8P/w//H/8//y//L/8f/x//H/8f/y//L/8v/z//T/
8//y//H/8f/x//H/8f/x//H/8f/x//H/8//z//T/9P/0//T/9P/0//X/9f/0//T/9f/2
//j/+f/3//f/9//3//f/9//3//f/+f/5//n/+f/3//j/+P/4//b/9v/1//X/9f/1//X/
9f/1//X/9f/1//f/9//3//f/9//3//f/9//3//f/9v/2//b/9v/3//f/9f/1//X/9f/z
//P/8//y//T/8//z//P/9f/1//X/9v/1//X/9P/z//P/8//z//T/9v/2//b/9v/0//T/
9P/0//T/9P/0//P/8//z//P/8//z//L/8v/y//T/9P/0//T/8v/y//P/8//z//T/9P/0
//T/9P/0//T/9f/1//X/9v/2//b/9v/2//T/9P/0//T/9v/2//b/+P/8//3//f/+//7/
/v///wAAAAABAAIAAgACAAMAAwADAAEAAQABAAEAAgACAAIAAgAFAAUABgAGAAIAAQAA
AP///v/9//r/+f/5//f/9//2//f/9//4//n/+f/6//r/+v/4//f/9v/1//P/8v/y//H/
8f/y//P/9P/0//T/8//z//P/9P/0//T/9P/0//T/9P/y//L/8v/y//X/9//5//v/+f/7
/wQAGAAzAFEAfACzAOwAIwFaAYoBrQG7AawBewExAd8AjgA7AOX/pP9+/2X/V/9b/2v/
fP+J/4//lf+d/6X/qv+v/7P/uv+//8H/wv/D/8b/yP/J/8r/y//K/8v/zf/N/83/z//Q
/8//0f/U/9f/2f/c/+D/4//m/+j/7P/v//L/8//1//T/8v/0//X/9f/1//b/9v/2//b/
9v/2//b/9//3//f/9//3//b/9//3//f/9//4//j/+P/4//j/+P/4//j/+v/6//r/+v/4
//j/+P/4//j/+P/4//j/+P/3//f/+P/4//j/+P/3//f/9//3//f/+f/4//j/+P/4//f/
9//4//b/9v/2//f/9//2//X/9f/3//X/9f/2//b/9f/1//X/9f/0//T/9P/0//T/9f/1
//f/9//3//j/9//3//f/+P/4//n/+f/6//z//v///wAAAQACAAMABQAIAAkACgANAA8A
DwAQABEAEgATABMAEwATABMAEwAUABQAFAAVABUAEwATABMAEQASABEAEAAPAAwADAAL
AAsACgAKAAkACQAHAAcABwAFAAUABQAEAAQABAADAAMAAQABAAIAAgADAAUABAAEAAMA
AwADAAMABAACAAIAAwAEAAQABAAEAAUABQAFAAUABQAHAAcABwAHAAUABQAGAAYABgAG
AAYABgAHAAcABgAGAAgACAAJAAkACQAJAAkACQAHAAcABwAHAAcABwAHAAcABwAIAAgA
CAAIAAgABwAHAAcABwAHAAcACQAJAAkACQAHAAcABwAHAAkACQAJAAkABwAHAAYABgAG
AAYABwAHAAcABwAHAAcACQAJAAkACAAIAAcABwAHAAUABQAFAAYABwAHAAYABQAFAAUA
BQAGAAYABgAGAAYABgAGAAYABgAEAAQABAADAAQABQAGAAcABwAGAAYABgAEAAQABAAE
AAQABAAFAAUABQAGAAYABgAGAAYABgAGAAcABwAHAAYABgAGAAYABgAIAAgACAAIAAgA
CAAIAAoADAANAA0ADgAOAA4ADwAQABAAEQASABIAEgATABMAEwATABMAEwATABQAFAAU
ABQAFQAVABYAFgAUABMAEgARABAADwAMAAsACwAJAAkACAAHAAcACAAJAAcACAAIAAgA
CgAJAAgABwAFAAQABAADAAIAAgACAAIAAgACAAEAAQABAAIAAgACAAAAAAAAAAAAAgAC
AAIAAgADAAMAAwAFAAUABwAGAAgADwAhADgAUwB2AKcA3gAOAT8BbwGSAZ8BkwFlASAB
0wCLAEQA9P+z/43/d/9r/27/ef+H/5X/nf+j/6r/s/+7/8D/w//H/8z/z//Q/9L/0//S
/9P/1v/V/9P/0//V/9f/2P/X/9n/3P/f/+H/4v/i/+X/6v/s//D/8//2//n/+f/6//r/
/P/7//v/+//8//r/+v/6//r//P/8//3//f/7//v/+//6//v/+//7//v//P/8//z//P/8
//z//P/8//z//P/8//z//P/8//z//P/8//z//P/8//z/+//7//z/+v/6//r/+f/7//v/
+//7//v/+v/6//r/+v/5//n/+v/8//z//P/9//v/+v/5//n/+//5//n/+v/4//f/9//3
//f/9v/2//b/9v/2//f/9//5//n/+f/6//n/+f/5//r//P/9//3//v/8//7///8AAAMA
BAAFAAcABgAHAAgACwANAA0ADgAPABAAEQARABEAEQARABEAEgAUABQAFQAVABMAEwAT
ABEAEAAPAA4ADQAMAAwACwALAAgACAAHAAcABwAHAAcABQAFAAUABAAEAAQAAwADAAEA
AgACAAEAAQABAAAAAAD//wEAAQABAAIAAAAAAAEAAgACAAIAAgADAAMAAwADAAMABQAF
AAUABQAFAAUABgAGAAQABAAEAAQABQAFAAQABAAGAAYABwAHAAUABQAFAAUABwAHAAcA
BwAFAAUABQAFAAUABgAGAAYABgAGAAUABQAFAAUABQAFAAUABQAFAAUABQAFAAUABQAF
AAUABQAFAAUABQAEAAQAAgACAAMAAwADAAMAAwADAAMAAwADAAIAAgABAAEAAQABAAEA
AQACAAMAAwACAAEAAwADAAMABAAEAAQABAAEAAIAAgACAAIAAgACAAIAAQADAAMAAwAD
AAMAAgACAAIAAgACAAIAAgACAAIAAwADAAMABAAEAAQABgAGAAYABgAHAAcABwAIAAYA
BgAGAAYABAAEAAQABAACAAIAAgACAAQABgAHAAcACgAKAAoACwAOAA4ADwAQAA4ADgAP
AA8ADwAPAA8ADwAPABAAEAAQABEAEwAUABYAFQASABAADgAPAA4ADQAKAAkACQAHAAcA
BgAFAAUABgAFAAUABgAGAAgACAAHAAYABQAFAAQABAABAAAAAAAAAAAAAAAAAP//AQAB
AAIAAgAAAAAAAAAAAAAAAAAAAAAAAAD///3//////wEAAwAGAAoADQATACIAOQBSAHMA
oADQAPsAJwFUAXMBewFtAT4B+QCtAGoAKADf/6P/g/9x/2b/af93/4X/k/+b/6D/p/+z
/7r/wf/F/8r/z//S/9T/0//W/9f/2P/X/9X/1f/V/9f/2P/Z/9n/2v/b/93/4P/i/+H/
4P/i/+T/6f/u//H/8//0//j/+P/5//n/+f/6//r/+v/6//r/+P/4//n/+f/3//f/9//2
//b/9//4//n/+P/4//j/+P/4//j/+P/4//j/+P/4//j/+P/4//j/+P/6//r/+v/6//r/
+f/5//r/+v/6//r/+f/3//f/9//3//n/+P/4//j/9v/1//X/9v/2//b/9v/3//f/9v/1
//X/8//x//H/8v/y//H/8f/x//H/8P/w//D/8P/w//H/8f/v/+//7//w//H/8f/x//L/
8P/x//H/8v/w//L/8//0//P/9P/1//f/+P/5//r//f8BAAEAAgADAAUABwAIAAkACgAL
AAwADgAMAAwADQANAA8ADwAPAA0ADgANAAwACwAIAAgABwAHAAUABAACAAEAAwADAAMA
AQADAAMAAgACAAIAAQABAP///v/+//3//f////7//v/9//v/+//7//z/+v/6//v//P/7
//r/+f/5//n/+f/5//n/+//7//v/+//9//3//v/+//z//P/8//z///////7//v/8//z/
/f/9//v/+//7//v/+f/5//n/+f/5//n/+f/5//n/+v/6//r/+v/6//n/+f/5//n/+f/5
//n/+f/5//n/+//7//v/+//5//n/+f/5//v/+//6//r//P/8//3//f/6//n/+P/3//n/
+f/5//j/+v/5//n/+f/5//n/+f/6//v/+//6//n/+f/5//n/+v/6//r/+v/6//j/+P/4
//j/+f/6//v/+//7//v/+//7//3//P/8//z/+P/6//z//P/8//z//P/8//z/+v/6//r/
+v/4//j/+v/8//v/+//8//z//v///wAAAAADAAQABAAEAAUABQAFAAUAAwADAAMABAAE
AAQABAAFAAMABAAEAAIA///+//3//P/8//r/+v/7//n/+f/4//f/9//4//n/+f/4//j/
+P/4//f/9v/1//X/9v/2//X/9P/z//L/8f/w//D/7//v/+//8P/w//D/8P/w//D/8P/w
//L/8v/0//P/8//1//X/9f/3//b/+v8HAB0AOABXAIIAtwDqABwBTQF3AZIBlwF7AT8B
8ACdAE0A/P+w/33/X/9J/0H/Tv9h/3P/f/+F/4v/lP+b/6X/rP+t/7H/tv+3/7j/uP+7
/7z/vf++/7//v/+//8H/wf/A/8H/wf/C/8P/xf/G/8r/zf/Q/9L/0v/V/9r/3f/d/+D/
4v/k/+X/5f/l/+b/5P/k/+T/5P/m/+b/5//n/+X/5f/l/+T/5f/l/+X/5f/l/+T/4//i
/+T/5P/k/+T/5P/k/+T/5P/i/+L/4v/i/+T/5P/k/+T/4v/h/+H/4v/i/+L/4v/h/+P/
4//f/w==
         </WaveFormData>
      </LeadData>
      <LeadData>
         <LeadByteCountTotal>10000</LeadByteCountTotal>
         <LeadTimeOffset>0</LeadTimeOffset>
         <LeadSampleCountTotal>5000</LeadSampleCountTotal>
         <LeadAmplitudeUnitsPerBit>4.88</LeadAmplitudeUnitsPerBit>
         <LeadAmplitudeUnits>¦ÌV</LeadAmplitudeUnits>
         <LeadHighLimit>2147483647</LeadHighLimit>
         <LeadLowLimit>268435456</LeadLowLimit>
         <LeadID>V6</LeadID>
         <LeadOffsetFirstSample>0</LeadOffsetFirstSample>
         <FirstSampleBaseline>0</FirstSampleBaseline>
         <LeadSampleSize>2</LeadSampleSize>
         <LeadOff>FALSE</LeadOff>
         <BaselineSway>FALSE</BaselineSway>
         <ExcessiveACNoise>FALSE</ExcessiveACNoise>
         <MuscleNoise>FALSE</MuscleNoise>
         <LeadDataCRC32>3665144</LeadDataCRC32>
         <WaveFormData>
BgAGAAYABgAGAAYABgAGAAYABgAGAAYABgAGAAYABgAEAAQABAAEAAYABgAGAAYABgAG
AAYABgAGAAYABgAGAAYABgAGAAYABgAGAAYABgAGAAYABgAGAAYABgAGAAYABgAGAAYA
BgAGAAYABgAGAAQABAAEAAQABAAEAAQABAACAAIAAgACAAQABAAEAAQABgAGAAYABgAI
AAgACAAIAAgACAAIAAgABgAGAAYABgAGAAYABgAGAAgACAAIAAgABgAGAAYABgAGAAYA
BgAGAAYABgAGAAYABgAGAAYABgAEAAQABAAEAAQABAAEAAUABwAIAAgACAAKAAoACgAL
AAsADAANAA0ADQANAA0ADQANAA4ADgAOABAAEAAQABAAEAARABEAEQATABIAEgAQABAA
DwAPAA4ADgANAAwACwAKAAoACgAKAAgABwAHAAcACQAJAAgABwAIAAgABwAHAAUABQAF
AAUABwAGAAYABgAEAAQABAAEAAQAAwADAAMABAAEAAMAAwABAAEAAQADAAMABQAHAAYA
BgAGAAgADwAdAC8ARgBkAIQAoQC/AN0A8wAAAfoA4wC5AIoAYgA9ABEA5f/K/77/t/+2
/77/xf/M/8//z//R/9L/0v/T/9T/1f/X/9j/2f/a/9r/2v/Z/9v/3v/e/97/3v/e/93/
3v/f/+D/5P/l/+f/6f/t/+//8f/0//b/+v/7//z//f//////AAABAAEA///+//7///8B
AAEAAQABAAEAAQABAAEAAwADAAMAAgAAAAEAAgACAAEAAQABAAEAAgACAAEAAQACAAIA
AgACAAIAAgACAAIAAgACAAIAAgACAAIAAgABAAMABAAEAAQAAgACAAIAAgAEAAMAAwAD
AAIAAgACAAIAAAD///////8AAAEAAgADAAMAAgACAAMAAwAEAAQABAAFAAUABQAFAAUA
BAADAAMABQAFAAUABQAIAAkACQAJAAgACgAKAAoADAAMAA0ADgANAA0ADgAPABIAEgAS
ABQAFAAUABMAEwATABMAEwASABIAEwATABMAFAATABMAEgAPAA4ADQANAAsACwALAAoA
CQAJAAkACQAKAAkACQAIAAcABwAHAAcABgAGAAYABgAGAAYABgAGAAYABgAFAAUABQAF
AAUABQAGAAYABQAFAAcABwAHAAgABgAFAAUABQAGAAYABgAGAAQABQAFAAUABAAEAAUA
BQAHAAcABgAGAAYABwAHAAcABwAHAAcABwAHAAcABwAHAAgACAAHAAcABQAFAAYABgAH
AAcABwAHAAcABwAHAAcABwAHAAcABwAIAAgACAAIAAoACgAKAAoACgAJAAkACQAJAAkA
CQAJAAgABwAGAAUABQAFAAUABQAHAAcABwAHAAkACQAKAAoACQAJAAgABgAIAAgACAAI
AAcABgAEAAMABQAFAAUABQAGAAYABgAGAAYABgAGAAYABQAFAAUABgAEAAMAAwADAAUA
BQAFAAYABwAIAAgACAAIAAgABwAGAAQABAAEAAQABgAGAAYABgAEAAUABwAIAAgACAAI
AAgACQALAAwADgANAA0ADQANAA0ADQANAA4ADgAOAA4ADgANAAwADAANABAAEQARABAA
EgAQABAADwANAAwADAALAAoACQAIAAgACgAKAAoACQAHAAcABwAHAAQAAwACAAIAAQAB
AAEAAQABAAEAAQAAAP7//v/+//7/AAAAAAAA///9//3//v/+////////////AQADAAMA
AQADAAIABAAOACAANQBVAHkAmgC8AOIAAQEZAR8BEwHyAMIAjQBdACoA+P/V/8H/tf+u
/7D/t//A/8j/yf/I/8n/yf/L/8z/zP/P/9L/0//R/9L/0//U/9T/1P/V/9X/0v/S/9L/
0v/W/9n/2v/d/97/4v/l/+X/5//p/+3/7//y//T/9v/5//z//f/7//n/+v/7//v/+f/4
//j/+f/7//v/+//7//v/+//7//v/+//7//v/+v/4//n/+v/6//v/+//7//v/+v/6//n/
+f/4//j/+P/4//r/+v/6//r/+v/6//r/+v/4//j/+P/3//n/+v/6//r/+v/6//r/+v/4
//f/9//3//j/+P/4//j/+v/5//n/+f/3//f/9//3//f/9v/2//f/+v/8//3//v8AAAEA
AgADAAIAAgACAAMABwAHAAcABwAIAAkACQAJAAcACgALAAwADAAMAA0ADgARABEAEgAT
ABQAFAAUABYAFQAUABIAEQATABMAEwASABIAEwATABMAEgARABEAEAANAAwACwALAAsA
CwALAAoABwAHAAcABwAEAAMAAwACAAEAAQABAAEAAgACAAIAAgAAAAAAAAAAAP7//v/9
//3////////////+//7//f/9//3//f/9//7//v/9//3//f/+//7//v/+//z//f/9//3/
/P/8//3//f/+//////8AAP7///////////////////8BAAEAAQABAAAAAAD/////////
/wAAAAD///////////3//f/9//3//v///wAAAQAAAAAAAAAAAP7//v/+//7//P/7//v/
+//7//v/+//7//3//f/9//3////////////+//3//P/7//v/+//8//z//v///////v/9
//z/+//6//z//P/7//v/+//7//v/+//6//r/+v/6//z//P/8//z/+//7//v//P/6//n/
+f/5//f/9//3//j/9//4//j/+P/4//j/9//3//j/+v/6//r/+v/6//j/+P/4//j/9v/3
//n/+v/8//z//P/8//r/+//7//z//f/9//3//f/9//3//f/+//7//v/+//7//v/+////
AQAAAAEAAQAAAAIAAAAAAP/////+//7//f/8//v/+v/6//r/+v/6//n/+//7//v/+//4
//f/9v/2//f/9//3//f/9f/1//X/9P/2//b/9v/2//T/9P/0//P/9f/1//b/9v/1//X/
9f/3//X/8//z//P/8f/2/wAAEgAmAEEAZQCHAKoA0AD2ABMBIQEbAQEB1ACkAHMAPwAK
AOD/x/+3/6v/qv+w/7f/vv++/73/vv+//7//wf/C/8T/xf/G/8f/x//G/8n/yP/K/8r/
yf/J/8r/yv/I/8r/zP/P/9L/1//a/9r/3f/h/+P/5f/p/+3/8P/y//L/8//y//P/8//z
//T/9f/1//X/9P/0//X/9f/1//X/9f/1//X/9f/1//P/8//z//L/8v/z//T/9P/z//P/
8//z//L/8v/x//H/8v/y//L/8v/w//D/8P/w//D/8P/w//D/8v/y//L/8f/v//D/8P/w
//D/8P/w//D/7v/t/+3/7f/w//D/8P/w//D/7//v/+//7//v/+//7//x//D/8P/x/+//
8P/w//D/8f/x//H/8f/0//T/9P/1//f/9//3//f/+P/5//n/+f/5//z//f/+//7//v//
/wAAAQABAAIAAwACAAIAAgAEAAYABgAFAAUAAwADAAMAAgACAAMAAwADAAAA//////7/
/f/8//v/+//7//v/+//6//n/+f/5//n/+P/3//f/9v/1//X/9f/1//T/9P/0//T/9P/0
//T/9P/0//T/8//z//P/8//z//P/9P/0//P/8//z//P/8//0//L/8f/x//H/9P/0//T/
9P/0//X/9f/1//T/9P/1//X/9f/1//T/9P/0//X/9f/1//P/8//z//P/9f/1//X/9f/2
//b/9f/1//X/9f/2//b/9f/1//X/9f/z//P/8//z//X/9f/1//X/9v/2//b/9v/0//T/
9P/0//b/9f/1//X/8//z//P/8//z//P/8//z//X/9f/1//X/8//z//P/8//z//P/9P/0
//T/9f/1//T/9P/0//T/9P/0//T/8//z//X/9f/1//X/9v/2//b/9v/0//T/9P/0//P/
8//z//T/9v/1//X/9f/z//P/8//0//P/9P/0//T/9P/0//P/8//2//b/9P/0//T/9P/0
//T/8v/y//L/8v/0//T/9P/0//L/8v/y//L/8v/y//L/8v/y//L/8//1//j/+P/4//j/
+P/4//n/+f/4//n/+f/5//v/+//7//v//P/8//z//P/8//z//P/9//3//v///////v/+
//z//P/5//n/+P/4//n/+P/3//b/9v/2//b/9v/3//f/9//3//X/9P/z//L/9P/z//P/
8//x//H/8f/x//L/8v/y//L/8v/y//L/8v/x//H/8f/y//L/8f/x//H/8//z//P/8f/x
//H/8P/2/wAAEAAlAEEAYQCEAKQAxgDnAP0ABQH7ANwArgCBAFkALAD8/9f/wf+1/6z/
rP+x/7j/wP+//8D/wf/D/8P/xv/G/8f/xv/H/8f/yP/J/8r/zP/K/8n/x//I/8b/xv/I
/8r/y//Q/9P/2P/a/9v/3//j/+X/5//p/+z/7v/w//H/8P/v/+//7//w//H/8f/x//D/
8P/x//H/8f/x//H/8f/x//H/8f/x//H/8f/w//D/8f/y//L/7//v/+//7//w//D/7//v
//D/8P/w//D/8P/w//D/8P/w//D/8P/w//D/8P/w/+//7//w//D/8P/u/+7/7v/u//D/
7//v/+//8P/w//D/8P/y//H/8f/x/+//7//v/+//8f/w//D/8f/v//D/8P/w//P/8//z
//P/9P/0//T/9f/1//X/9f/1//j/+f/5//n/+f/8//3//v/+//7///8AAAEAAQACAAMA
AgACAAIABAAGAAYABQAFAAMAAwADAAIAAAABAAEAAQACAAEAAQAAAP///v/9//3//f/9
//3//P/7//v/+//7//r/+f/5//j/9//3//f/9//2//b/9v/2//j/+P/4//j/+P/4//f/
9//3//f/9//3//j/+P/3//f/9//3//f/+P/6//n/+f/5//r/+v/6//r/+v/7//v/+//6
//r/+//7//n/+f/4//j/+P/5//n/+f/5//n/+f/5//n/+f/5//n/+v/6//n/+f/5//n/
+v/6//n/+f/5//n/+f/5//n/+f/5//n/+f/5//r/+v/6//r/+v/6//r/+v/6//n/+f/5
//n/+f/5//n/+f/5//n/+f/5//n/+f/5//n/+f/5//n/+//7//z//P/6//v/+//6//r/
+v/6//r//P/8//v/+//7//v/+//7//z//P/8//z//P/8//z//P/7//v/+//8//z/+//7
//v/+//7//v//P/7//z//P/8//z//P/7//v//P/8//7//v/8//z//P/8//z//P/8//z/
/P/8//z//P/8//z//P/8//z//P/8//z//P/8//3///8AAAAAAAAAAAIAAgADAAMAAgAD
AAMAAwADAAMAAwADAAYABgAGAAYABAAEAAQABQAHAAgACQAJAAgACAAGAAYABQAFAAQA
BAADAAIAAQAAAAAAAAAAAAAAAQABAAEAAQABAAAA///+//7//f/9//3/+//7//v/+//6
//r/+v/6//r/+v/6//r/+f/5//n/+v/8//v/+//7//v/+//7//v/+//7//r/+v/+/wgA
FwAnAD0AWgB2AJYAtQDTAOsA8wDqANAApwB7AFYAMAADAN//yf+8/7T/s/+2/77/xf/I
/8f/yf/L/87/zv/P/87/z//R/9L/0//W/9T/0v/T/9H/0P/Q/9D/0P/S/9X/2P/b/97/
4P/h/+P/5f/p/+v/7//y//T/9P/1//b/9//5//f/+P/5//n/+f/4//j/+f/5//n/+f/5
//n/+f/5//n/+f/5//n/+P/2//f/+P/4//n/+f/5//n/+P/4//f/9//4//j/+P/4//r/
+v/6//r/+P/4//j/+P/4//j/+P/3//f/+P/4//j/+P/4//j/+P/4//f/9//3//b/9v/2
//b/9v/1//X/9f/1//X/9f/1//X/9P/0//X/9f/2//b/9v/3//f/9//3//j/+P/4//n/
+f/5//n/+f/8//3//f/9//3/AAABAAIAAAAAAAEAAgAFAAUABgAHAAgACAAIAAoACgAK
AAkACQAJAAkACQAIAAgACQAJAAkABgAFAAUABAAEAAQABAAFAAUABQAFAAQAAwADAAMA
AwACAAEAAQAAAAEAAQABAAEAAAAAAAAAAAD+//7//v/+/wAAAAD//////f/9//3//f8A
AAAA//////3//f/9//7//v/9//3//f8AAAAAAAAAAP7/////////AAAAAAEAAQABAAEA
AAAAAAAAAQABAAEAAQABAAEAAQABAAEAAQABAAQABAADAAMAAQABAAIAAgABAAEAAQAB
AAMAAwADAAMAAwADAAMAAwAEAAQABAAEAAQABAAEAAQABgAFAAUABQADAAMAAwADAAMA
AwADAAMABAAFAAYABwAFAAUABQAFAAMAAwAEAAQABAAFAAUABAAEAAQABAAEAAYABgAF
AAUAAwADAAMAAwAEAAQABAAEAAQABAAEAAQAAwADAAMABAAGAAUABQAFAAMAAwADAAQA
AwAEAAQABAAGAAYABQAFAAYABAAEAAYABAAEAAQABAAEAAQABAAEAAQABAAEAAQABAAE
AAQABAAEAAQABAAEAAQABQAHAAgACAAIAAgACAAKAAsACwAMAAsACwALAAsADQANAA0A
DgAOAA4ADgAOAA0ADAAMAA0AEAARABEAEAASABAAEAAPAA8ADgAOAA0ADAALAAoACgAI
AAgACAAHAAUABQAFAAUABQAFAAUABgAFAAUABQAFAAMAAwADAAIAAgACAAIAAgACAAIA
AgABAAEAAQACAAIA/////////////wMAAwADAAMABAACAAIABgARAB8AMQBIAGQAggCf
AL0A3QD1AP4A9gDZAKsAfABUAC0AAQDb/8b/uP+x/7L/uP/B/8r/zf/N/83/zv/Q/9H/
0v/T/9f/2v/Z/9j/2v/a/9v/2//c/9r/2v/a/9r/2f/Y/9v/3v/i/+X/5f/n/+n/7f/v
/+7/8P/y//X/9v/5//v/+//8//3//f////7//v////3//f/9//3//f/9//3//f/7//v/
+//6//v//f///wAA/f/9//3//f/8//z/+//7//z//P/8//z//P/8//z//P/8//z//P/8
//7//v/+//3//f/+//7//v/+//7//v/+//z/+//7//v//v/+//7//v/+//3//f/9//3/
/f/9//3/+//6//r/+//9//7//v/+//3//f/9//3//v/+//7///8BAAEAAQABAAIAAwAD
AAMAAQAEAAUABgAIAAgACQAKAAsACwAMAA0ADgAOAA4AEAASABIAEQARABMAEwATABIA
EAARABEAEQARABEAEgASAA8ADgANAA0ACwALAAsACgALAAsACwALAAwACwALAAoACQAJ
AAkACQAGAAYABgAGAAQABAAEAAQABgAGAAUABQADAAMAAwADAAYABgAFAAUABQAFAAUA
BgAIAAcABwAHAAgACAAIAAgABwAHAAYABQAGAAYABwAHAAcABwAGAAYABgAHAAcABwAH
AAcABwAHAAcABwAHAAcABgAGAAUABQAHAAcACAAIAAcABwAHAAcACQAJAAkACQAHAAcA
BwAHAAYABgAGAAYACAAIAAgACAAGAAUABQAFAAYABwAIAAkABwAHAAcABwAJAAkACQAJ
AAcABwAHAAcABwAHAAgACAAGAAcABwAGAAgACAAIAAgACgAKAAkACQAJAAkACQAJAAkA
CAAHAAYACAAIAAgACAAHAAcABwAIAAgABwAHAAcABwAHAAcACAAHAAgACAAIAAoACgAL
AAwACwAKAAkACAAIAAgACAAIAAoACwANAA4ADQAMAAsACgAKAAsACwAMAA8ADwAPAA8A
DwAPAA8AEAASABIAEgASABIAEgATABUAFgAXABcAFgAUABIAEgARAA8ADgAOAA0ADAAL
AAoACgAKAAoACgAJAAoACwAMAA0ADAALAAoACgAHAAcABwAHAAUABQAFAAQAAgACAAIA
AgADAAQABQAFAAUABQAGAAYABQADAAUABQAFAAUABQADAAMABAAKABYAKAA/AGEAgQCk
AMgA7gALAR8BIwEPAegAuACFAFMAIgDy/9P/v/+x/6z/sP+7/8T/yP/H/8b/x//L/83/
zv/Q/9H/0v/R/9H/0v/V/9b/1v/W/9X/1f/W/9T/0v/U/9b/2f/c/9//4v/i/+P/5f/p
/+v/7//x//T/9v/4//n/+v/7//v/+//8//3//f/9//z//P/9//v/+//7//v//f/9//3/
/f/9//3//f/8//r/+//8//z/+//7//v/+//6//r/+f/5//j/+P/4//j/9v/2//b/9v/3
//j/+f/6//n/+P/3//X/9f/2//b/9v/4//j/+P/4//r/+f/5//n/+f/4//f/9v/4//f/
9//3//f/9//3//f/9//2//b/9//1//b/9v/2//f/9//3//f/+P/4//j/+f/7//v/+//7
//z//f/9//3//f8AAAEAAgAEAAQABQAGAAcABwAIAAkACAAIAAgACgAKAAoACQAJAAcA
BwAHAAYABgAHAAcABwAIAAcABwAGAAUABAADAAMAAQABAAEAAAD///////////z/+//7
//r/+//7//v/+//4//j/+P/4//r/+v/6//r/+v/6//n/+f/5//n/+f/5//z//P/7//v/
+f/5//n/+v/8//v/+//7//r/+v/6//r/+v/7//v/+//8//z//f/9//3//f/8//z//v//
///////9//3//f/9//3//f/9//3//v/+//3//f/9//3//v/+//3//f/9//3/+//7//v/
+//9//3//f/9/wAAAAAAAAAAAAAAAAAAAAAAAP////////3//f/9//3//f/9//3//f/9
//3//f/9//v/+//7//v//f/9//7//v/8//3//f/8//r/+v/6//r/+//8//z//f/9//3/
/f/9//3//P/7//r/+v/6//r/+v/7//v/+//8//z/+//7//v/+f/5//n/+v/7//z//P/8
//z//P/7//v//P/8//z//P/8//z//P/8//r/+v/6//r//P/8//3///8CAAIAAgACAAIA
AgADAAMABAAFAAUABQAFAAUABQAFAAQABAAEAAQABgAGAAYABwAJAAoACwALAAoACgAI
AAgABQAFAAQABAADAAIAAQAAAAAAAAAAAAAAAQABAAEAAQD///7//f/8//r/+f/5//n/
+//7//v/+//6//r/+v/6//r/+v/6//r/+//7//v//P/6//n/+f/5//n/+//7//v/+f/5
//z/CAAYACoARQBnAIsArgDSAPQADQEZAREB9QDIAJYAawA9AAoA4P/L/7v/r/+u/7T/
u//E/8b/x//G/8f/x//H/8j/yv/N/87/z//P/87/0f/S/9D/0P/P/8//0P/Q/9D/0v/U
/9P/1v/b/97/4P/j/+f/6//t/+//8f/y//T/9v/3//b/9//3//X/9v/3//f/+f/4//j/
+f/5//n/+f/5//j/9//2//X/9//3//f/9v/0//X/9v/2//X/9f/1//X/9v/2//X/9f/0
//T/9P/0//T/9P/0//T/9P/0//T/9P/0//T/9P/z//P/9P/0//T/9P/0//T/9P/0//P/
8//z//L/8v/y//L/8v/x//H/8f/z//P/8//z//P/8v/y//P/8f/y//L/8v/1//X/9f/1
//b/9v/2//f/+f/5//n/+f/6//v/+//7//v//v///wAAAAAAAAEAAgADAAMABAAFAAYA
BgAGAAgACAAIAAcABwAHAAcABwAGAAQABQAFAAUABAADAAMAAgADAAIAAQABAAAA///+
//z/+//7//v/+//8//v/+//6//n/+f/5//n/+P/4//j/+P/4//j/+P/4//r/+v/5//n/
+f/5//n/+f/4//j/9//3//n/+f/5//r/+v/5//n/+f/4//j/+P/4//b/9//3//f/+P/4
//n/+f/5//n/+P/4//j/+f/5//n/+f/5//n/+f/5//n/+f/5//r/+v/5//n/+f/5//r/
+v/5//n/+f/5//v/+//7//v/+//7//v/+//6//r/+v/6//z//P/8//z/+v/5//n/+f/5
//n/+f/5//v/+//7//v/+//7//v/+//7//v/+//7//n/+f/6//r/+v/7//v/+v/6//r/
+v/6//r/+v/5//n/+//7//v/+//6//r/+v/6//r/+v/6//r/+f/5//n/+v/6//n/+f/5
//n/+f/5//r/+f/6//r/+v/8//z/+//7//z//P/6//r/+v/6//r/+v/8//z//P/8//r/
+v/7//3/AAAAAAAAAAACAAIAAwADAAIAAwADAAMABQAFAAUABQAEAAQABAAEAAYABgAG
AAcABwAIAAkACQAIAAgABgAGAAUABQAEAAQABQAEAAMAAgAAAAAAAAAAAAEAAQABAAEA
AQAAAP///v8AAP////////3//f/9//3//v/+//7//v/+//7//v/+//3//f/9//7//v/9
//3//f////3/+//9/////f/8//z/AAAIABcAJwA9AFoAfACYALcA1wDvAPsA9gDcALMA
hwBgADoADQDl/8//wP+2/7P/tv+8/8X/yv/J/8n/y//O/87/z//Q/9H/0f/S/9P/1P/U
/9T/0//R/9D/0P/Q/9L/0v/T/9b/2f/e/+D/4f/j/+f/6f/t/+//8v/0//T/8//0//f/
9//1//b/9//3//f/9v/2//f/9//3//f/9//3//f/9//3//f/9//3//b/+P/5//r/+v/3
//f/9//3//j/+P/3//f/9v/2//b/9v/4//j/+P/4//j/+P/4//j/9v/2//b/9f/1//b/
9v/2//b/9v/2//b/9v/1//X/9f/2//b/9v/2//T/8//z//P/9f/1//X/9f/1//T/9P/1
//X/9v/2//b/9f/1//X/9f/4//j/+P/5//n/+f/5//n/+v/7//v/+//7//7///8AAAAA
AAABAAIAAwADAAQABQAGAAYABgAIAAYABgAFAAUABwAHAAcABgAGAAcABwAHAAYABQAF
AAQAAwACAAEAAQABAAEAAQAAAP///////////v/9//3//P/7//v/+//7//r/+v/6//r/
+P/4//j/+P/4//j/9//3//n/+f/5//n/+v/6//n/+f/7//v/+//8//z/+//7//v//P/8
//z//P/8//3//f/9//z//P/9//3//f/9//z//P/8//3//f/9//3//f/9//3/////////
///+//7//f/9//3//f/+//7/+//7//v/+//7//v/+//7//3//f/9//3//P/8//z//P/8
//z//P/8//7//f/9//3//f/9//3//f/9//3//f/9//3//f/9//3/+//7//v/+//9//3/
/v/+//7///////7//v/+//7//v/+//7//f/9//v/+//7//v//v/+//7//v/+//7//v/+
//3//f/9//7//v/9//3//f/9//3//f/+////AAAAAAAAAAAAAP////8CAAIAAgACAAIA
AgACAAIAAAAAAAAAAAAAAAAAAAABAAEAAgACAAIAAwAEAAUABwAJAAoACwALAAkACQAJ
AAkACQAKAAoACgAKAAoACgAKAA0ADwAQABEADwAOAA4ADAAOAA0ADQAMAAwACwAKAAkA
BgAGAAYABgAGAAUABQAFAAcABwAGAAUABAAEAAMAAwABAAEAAQABAAMAAgACAAIAAgAC
AAIAAgACAAEAAQABAAAAAAD/////AQABAAEAAQABAAEAAwAEAAQABAAGAA8AGwArAEAA
XgB8AJcAtwDXAO8A+ADwANUAqQB8AFQALwAFAN//yP+8/7H/sP+2/73/xv/L/8n/y//M
/87/z//Q/9H/1f/Y/9f/2P/a/9r/2//b/9b/1P/W/9b/1v/V/9j/2f/a/9z/4f/j/+X/
5//p/+v/7v/y//T/9f/4//n/+f/5//r/+//7//v/+v/6//v/+f/5//n/+f/5//n/+f/5
//v/+//7//r/+v/7//z//P/7//v/+//7//r/+v/5//n/+P/4//j/+P/6//r/+v/6//r/
+v/6//r/+v/6//r/+f/5//r/+v/6//r/+v/6//r/+v/5//n/+f/4//j/+P/4//j/9//3
//f/9//3//f/9//5//j/+P/5//f/+P/4//j/+f/5//n/+f/4//j/+P/5//v/+//7//v/
/P/9//3//f/7//7///8AAAAAAAABAAIAAQABAAIAAwAFAAYABwAKAAwADAALAAsADQAN
AA0ADAAKAAsACwALAAwACwALAAoACQAIAAcABwAFAAUABQAEAAMAAwADAAMABAADAAMA
AgABAAEAAQABAAIAAgACAAIAAAAAAAAAAAACAAIAAQABAP//////////AAAAAP/////+
//3//P/8//7//f/9//3//v/+//7//v8AAAEAAQABAP7//v//////AAABAAEAAgAAAAEA
AQABAP//////////AQABAAEAAQACAAIAAQABAP////8AAAAA//////////8BAAEAAQAB
AAEAAQABAAEABAAEAAQABAAEAAQABAAEAAIAAQABAAEAAgADAAQABQAEAAMAAgABAAEA
AQABAAEABAAFAAYABwAFAAUABgAGAAYABwAHAAYABAAEAAQABAAGAAYABQAFAAUABQAF
AAUABwAIAAkACgAJAAgABwAGAAcABwAHAAgABgAHAAkACQAIAAgACAAIAAgACAAIAAgA
CAAGAAcACQAKAAoACgAKAAoADAANAA0ADgAPAA8ADwAPAA8ADwAPABAADgAOAA4ADgAQ
ABAAEQATABIAEwATABIAEgAQABAADwARABAAEAAPAAwACwAKAAoACgAKAAoACQAHAAcA
BwAHAAYABQAEAAQABQAFAAUABQADAAMAAwACAAQABAAEAAQAAgACAAIAAQABAAEAAgAC
AAMAAwADAAUAAwADAAEAAQABAAAAAAAGABQAJQA5AFUAdgCcALwA3wD9ABMBGwEKAeQA
swCBAFAAIADx/9H/v/+u/6j/q/+y/77/xf/I/8f/x//J/8z/zP/L/8z/z//R/87/z//S
/9L/0v/T/9H/0P/S/9D/0v/S/9P/1P/X/9j/2v/d/9//4//n/+n/6f/s//D/8v/z//T/
9//3//f/+P/5//n/9//2//b/9//1//X/9f/1//X/9f/1//X/9//3//f/9v/1//X/9f/0
//X/9f/1//X/8v/y//H/8f/y//L/8v/y//L/8v/y//L/8v/y//L/8v/y//L/8v/x//P/
8v/w/w==
         </WaveFormData>
      </LeadData>
   </Waveform>
</RestingECG>
