# Supplementary material for: Detection of Left Atrial Enlargement Using a Convolutional Neural Network-Enabled Electrocardiogram
Source: Front Cardiovasc Med. 2020 Dec 17;7:609976. doi: 10.3389/fcvm.2020.609976 (PMC7773668; doi:10.3389/fcvm.2020.609976)
Supplement: Supplementary file 1 [file Data_Sheet_1.ZIP › hyp/1802016431_10748_00000008.XML]

<?xml version="1.0" encoding="Windows-1252"?>
<!DOCTYPE RestingECG SYSTEM "restecg.dtd">
<RestingECG>
   <PatientDemographics>
      <PatientID>1802016431</PatientID>
      <PatientAge>88</PatientAge>
      <AgeUnits>Years</AgeUnits>
      <Gender>Male</Gender>
      <PatientLastName>yanghao</PatientLastName>
   </PatientDemographics>
   <TestDemographics>
      <DataType>Resting</DataType>
      <Site>1</Site>
      <AcquisitionDevice>MAC55</AcquisitionDevice>
      <Status>Unconfirmed</Status>
      <Priority>Normal</Priority>
      <AcquisitionTime>09:49:59</AcquisitionTime>
      <AcquisitionDate>10-20-2015</AcquisitionDate>
      <CartNumber>1</CartNumber>
      <AcquisitionSoftwareVersion>009C</AcquisitionSoftwareVersion>
      <XMLSourceVersion>MAC5000 v1.0</XMLSourceVersion>
   </TestDemographics>
   <RestingECGMeasurements>
      <VentricularRate>72</VentricularRate>
      <AtrialRate>72</AtrialRate>
      <PRInterval>160</PRInterval>
      <QRSDuration>92</QRSDuration>
      <QTInterval>418</QTInterval>
      <QTCorrected>457</QTCorrected>
      <PAxis>39</PAxis>
      <RAxis>-38</RAxis>
      <TAxis>-18</TAxis>
      <QRSCount>12</QRSCount>
      <QOnset>211</QOnset>
      <QOffset>257</QOffset>
      <POnset>131</POnset>
      <POffset>184</POffset>
      <TOffset>420</TOffset>
      <ECGSampleBase>500</ECGSampleBase>
      <ECGSampleExponent>0</ECGSampleExponent>
   </RestingECGMeasurements>
   <Diagnosis>
      <Modality>Resting</Modality>
         <StatementCount>4</StatementCount>
         <LabelText>12SL ��ϳ���</LabelText>
      <DiagnosisStatement>
         <StmtFlag>ENDSLINE</StmtFlag>
         <StmtText>�������</StmtText>
      </DiagnosisStatement>
      <DiagnosisStatement>
         <StmtFlag>ENDSLINE</StmtFlag>
         <StmtText>������ƫ</StmtText>
      </DiagnosisStatement>
      <DiagnosisStatement>
         <StmtFlag>ENDSLINE</StmtFlag>
         <StmtText>�������� ST ���쳣</StmtText>
      </DiagnosisStatement>
      <DiagnosisStatement>
         <StmtFlag>ENDSLINE</StmtFlag>
         <StmtText>�쳣 ECG</StmtText>
      </DiagnosisStatement>
   </Diagnosis>
   <Waveform>
      <WaveformType>Rhythm</WaveformType>
      <WaveformStartTime>0</WaveformStartTime>
      <NumberofLeads>8</NumberofLeads>
      <SampleType>CONTINUOUS_SAMPLES</SampleType>
      <SampleBase>500</SampleBase>
      <SampleExponent>0</SampleExponent>
      <HighPassFilter>16</HighPassFilter>
      <LowPassFilter>150</LowPassFilter>
      <ACFilter>NONE</ACFilter>
      <LeadData>
         <LeadByteCountTotal>10000</LeadByteCountTotal>
         <LeadTimeOffset>0</LeadTimeOffset>
         <LeadSampleCountTotal>5000</LeadSampleCountTotal>
         <LeadAmplitudeUnitsPerBit>4.88</LeadAmplitudeUnitsPerBit>
         <LeadAmplitudeUnits>��V</LeadAmplitudeUnits>
         <LeadHighLimit>2147483647</LeadHighLimit>
         <LeadLowLimit>268435456</LeadLowLimit>
         <LeadID>I</LeadID>
         <LeadOffsetFirstSample>0</LeadOffsetFirstSample>
         <FirstSampleBaseline>0</FirstSampleBaseline>
         <LeadSampleSize>2</LeadSampleSize>
         <LeadOff>FALSE</LeadOff>
         <BaselineSway>FALSE</BaselineSway>
         <ExcessiveACNoise>FALSE</ExcessiveACNoise>
         <MuscleNoise>FALSE</MuscleNoise>
         <LeadDataCRC32>3392993559</LeadDataCRC32>
         <WaveFormData>
8f/x//L/8v/0//T/9P/z//H/8v/y//L/8P/w/+//7//w//D/8P/w/+7/7f/q/+j/6P/o
/+v/7//7/w4AIgA0AEUAUQBaAGcAfQCKAIIAdwB1AG8AXgBOAEAAKAASAAwADwALAAgA
CgADAPH/7f/6//7/+f/1//H/7f/t//P/+v8AAP///f/3//H/7f/n/+v/7P/t/+z/6//r
/+v/7f/w//D/8f/0//L/8v/z//T/8v/w//D/8v/0//P/8v/y//L/9P/0//X/8//z//P/
8//w/+7/7P/r/+//8f/z//X/9v/2//P/9v/1//b/9v/4//P/8v/y//L/9P/2//j/+v/5
//n/+f/4//j/+f/5//f//P/9//7//v/8//z//P/8//z//P/9//3/AAABAAEAAQACAAMA
AwAEAAQABQAHAAgADAAQABMAFwATABEADwAMAAsADAALAAwADwAQABIAEwAQABAAEQAS
ABQAFgAXABcAEwARAA8ADQAOAA0ADgANAAwADAANAA0ADwAOAA0ADgANAAwABwADAAIA
AQD///7//v/+//3/+//7//3///8BAPv/+v/8//v/+P/1//L/8f/y//X/9//4//v/+v/6
//v/+f/5//v/+//4//f/9//2//X/9v/3//n/+P/3//X/8v/0//X/9v/2//b/9v/2//b/
+P/4//j/9//2//f/9v/1//b/9//4//j/+P/6//r/+v/6//r/+v/7//n/9//5//r//P/7
//r/+f/7//z//P/6//f/9//2//P/+P/8//v//P/5//f/9f/2//T/9v/4//r/+P/4//j/
+v/6//j/9P/v//H/9f/3//n/+P/5//v//f/7//v/+//7//v/+//8//7//f/8//v/+v/6
//r/+f/5//b/9f/0//T/9P/0//T/8v/0//b/+v///wIAAAD+//7//v/+//7/AAAAAP//
///8//z//v8BAAIAAgADAAYABQACAAEAAwABAAIABgAJAAgABwAGAAcACgAHAAcACAAK
AAwADAAMAAkABwADAAAAAQD+//r/+v/4//j/9v/2//b/9//3//b/+P/5//r/+f/3//f/
+P/4//X/9P/z//H/8v/0//X/9v/0//T/8//z//L/8v/y//L/8v/z//T/8P/q//D/+f8B
AAkAEgAiADQARQBPAFgAZQBxAHoAfAB5AHUAawBaAEoAQgA2ACIADgALAAsABgD+//3/
AQADAAAA/P/3//H/7//t/+//7f/s//T/+//7//v/+f/5//f/+P/4//j/9v/z//P/8//1
//T/8v/x//L/8f/y//T/9v/4//b/9v/4//r/+f/4//j/9f/2//X/9f/1//X/9f/1//X/
9v/3//n//f/9//3//f/7//r/9v/4//r//P/9/wAA+v/4//f/9v/0//T/9P/0//n/+//9
//7//P/9//3/+/8BAAMABQAGAAQABAAEAAQAAwACAAIAAQADAAUABgAHAAUABQAEAAQA
BQAHAAoADAAPABAAEAARAA4ADQAMAAoADAAQABIAFgAUABQAFQAVABEAEAAQABAAEgAU
ABUAFQAXABcAFwAXABUAEwATABEAEAAQABEAEQAQAA4ADAAMAAoACgAGAAMAAQABAAAA
AAABAAIAAgABAAEAAQABAAEA/f/8//7//f/5//f/9f/1//X/9//4//j/+f/4//j/+f/3
//f/+f/5//z///8DAAYAAAD+//z/+//9//3//P/6//f/9//3//b/9f/0//P/8v/1//b/
9//3//j/+//8//3/+//7//v/+v/6//z//P/8//r/+v/6//v//P/7//7/AAD///3/+//5
//r//P/9//z/+v/7//v/+f/5//z/+v/6//f/9//3//r/+P/4//j/+P/2//b/9v/4//3/
/v/9//v/+P/5//j/9//2//f/+f/7//z//f/+////+//5//j/+P/6//r/+v/6//r/+v/5
//n//f///wEABAAAAPz/+P/y//H/8v/1//n/+//8//z//P/3//b/9f/4//7/BAACAP7/
/v/+//7//v8BAAIAAgADAP///v///wEAAwAEAAYACgAIAAYABgAJAAIAAAABAAEAAwAD
AAMABQAGAAMAAwAEAAYABgAEAAIAAgADAAIAAgACAAAA/f/+//v/+v/3//b/+P/5//n/
+P/2//X/9P/x//P/9f/4//r/+v/6//r/+f/3//j/+P/4//j/+P/3//f/9v/0//L/8P/2
//X/9v/0/+z/7P/z//3/BQAWACoAOgA/AEcAWABrAHMAeAB0AG0AZwBjAFoATAA8ACgA
EgAIAAsADQAGAAAA+//t/+n/9v/+//v/+/////v/8//x//j/AAD///f/9//1//X/8//4
//j/+P/2//T/8//y//P/9f/0//T/9v/2//b/9//4//f/9P/z//T/9//3//f/+P/4//r/
+v/7//n/+f/5//n/9v/2//b/9//7//v/+//7//j/9v/x//L/8//0//T/9v/3//j/+v/8
//r/+v/6//r//P/9//7//v8AAAEAAQD///////////7///8AAAEAAgACAAIAAwADAAMA
AwACAAEAAwADAAIAAgAAAAEAAwAEAAkADAAOABEADwANAAsACAAHAAgABwAIAAwADgAR
ABMADwAOAA4ADgARABQAFgAXABcAFwAXABcAFQATABMAEQANAAwADAALAAgABgAEAAQA
BwAIAAUAAwADAAMAAgACAAQABAADAAEA+//5//f/9f/1//b/+v/7//n/9//1//X/+f/9
/wAAAgD9//j/9P/x//P/9f/5//v/+f/3//b/9P/1//b/9//5//j/9//1//L/9P/1//b/
9v/0//T/9P/0//f/+P/5//n/9//5//n/+f/3//f/9//2//T/9v/2//b/+f/6//v//f/7
//f/9//2//b/9f/0//P/8f/y//L/8P/0//f/+f/5//j/+v/3//b/9P/z//L/9P/y//T/
9v/4//b/9v/2//j/+f/4//X/8f/0//n//P////r/+f/5//n/9v/1//T/8//x/+//7v/u
//D/8v/0//b/+//8//z//f/5//f/9f/0//b/9v/2//T/8//0//f/+//6//j/9f/y//H/
8v/z//j/+v/6//z/+v/9//n/9v/3//j/+f/6//z//P/7//v/+//8////AwABAAAAAAAC
AAEA/v/9/////v/+/wEAAwACAAEAAAABAAQAAQABAAIABgAIAAgACAAFAAMA///8//z/
+v/3//j/9v/2//T/9P/2//f/9//2//T/8//y/+//7//v//D/8P/w//D/8P/v//H/8v/y
//L/8f/y//L/8//z//L/8f/w//L/7f/s/+j/5v/u//f/AQANABgAJgA6AEMASQBYAGcA
bwBwAHAAcQBtAGUAWABIADgAJAAOAAIABQADAAAABAAFAAMA///6//r////3/+n/6//3
//n/7v/o/+3/9f/1//P/8//x//L/8v/y//D/7P/r/+r/6//t/+7/8P/0//L/8v/z//T/
8f/u/+3/7v/w/+//7v/u/+//8v/z//X/9//3//f/9//z//L/8f/x//D/7f/q/+f/6v/s
/+v/8P/z//b/+P/8//f/9v/2//b/9P/0//T/9P/1//X/9f/0//j/+//9//3/////////
/v/7//r/+f/4//v//P/+/////f/9//z/+//8//3//f/+/wEAAwAGAAgABwAGAAQAAwAH
AAkACwAMAAsADAALAAwADAAMAA0ADQAOABAAEwAWABUAFgAWABUAFAATABIAEQAPAA0A
DQALAAoACgALAAsABwAEAAEAAAABAAIA///9///////+//7/+//6//j/9f/2//f/+P/5
//j/+P/7//v/9//1//P/8//x//P/9P/0//b/9P/z//P/8P/v//D/7//y//P/9f/2//P/
8v/x//H/7//v/+7/7P/w//P/9v/4//b/9v/2//b/9P/0//T/8//x//P/8//z//X/9f/1
//T/9P/2//b/9v/z//L/8f/x//D/7f/u/+7/8v/z//T/9f/3//j/+P/2//X/9f/0//H/
9P/4//f/+P/5//n/+f/8//T/8v/w/+7/7//w//H/9P/0//T/8v/v//D/8//0//X/8v/x
//H/8f/z//P/8//z//H/7//u/+7/7v/u/+7/7v/x//L/8v/z//X/9f/1//b/9v/2//b/
9P/y//L/9P/3//X/9P/y//D/7//w//H/9v/1//T/9f/y//X/+//6//j/+P/4//j/+v/6
//n/+f/2//b/+P/7//z//P/9/wAA/v/6//j/+f/6//z/AQAFAAIAAQAAAAEAAwD///7/
/v8AAAIAAgACAAEAAQD///7/+v/2//H/8P/y//L/8P/w//L/8//z//L/7//v/+//7f/r
/+n/6P/m/+j/6v/s/+3/7f/u/+7/7v/p/+j/5v/l/+j/6P/o/+j/7v/x//L/7P/k/+L/
7f/7/wUADgAaACoAOQBLAFwAbQB3AHgAdABvAGUAWwBUAEYAMAAWAAQAAAAFAAUAAgD+
//v/9f/z//b/9v/x/+//6//r/+//8//y/+7/6//n/+n/6f/r/+v/7f/s/+v/6P/q/+v/
7P/v/+v/6P/m/+b/5v/o/+v/7v/s/+r/6v/s/+v/6f/n/+b/6P/q/+r/6//q/+n/6P/n
/+n/7P/v//P/9P/z//L/8f/v/+7/6v/s/+//8v/0//j/9P/y//H/8P/x//L/8//0//X/
9f/1//T/9v/3//f/9f/4//n/+v/6//f/9v/1//T/9//4//r/+//+/////////wIAAwAD
AAQAAgADAAUABgAGAAYABQAFAAkACwANAA4ADAAMAAoACgAIAAgACQAJAAsADgASABYA
EgASABEADwAPAA8ADwAPAA0ACwALAAkACgAMAA8AEQANAAoABwAGAAgACAAEAAEAAwAD
AAIAAgD+//z/+f/1//b/9//4//n/+v/8/wEAAwD+//n/9P/x//L/9f/3//j/+v/4//f/
9//2//X/9v/1//f/9//4//j/9P/0//T/9f/2//f/9//2//b/9//4//j/+f/6//v//P/8
//z//P/7//j/9//0//H/7v/t/+z/6v/t//L/9f/4//r//P/+/wEAAAD9//7//v8AAP//
/v/9//3//v/+//z//v///////f/8//7/+//6//3///8BAAYAAAD+//z/+v/8//z//P/+
/////v/7//f/+P/7//z//f/7//v//P/9//3//f/9//3//f/9//7/AAAAAAAAAAAAAAQA
BAADAAMABQAFAAUABgACAAAA/v/6//b/9v/4//v//v/+//3//P/+/wAAAgAIAAcABgAH
AAQAAwAAAAIAAgACAAIABAAEAAMAAwD///7///8BAAUABgAIAAwADAAKAAoADQAMAAwA
DwARAA8ADQALAAsADQAJAAgACAAOABAAEAAQABEAEQAPAA4ADAAIAAMAAgD///7/+//6
//3///8AAAAA/////////f/9//3//v/+////AAABAAEA/v/+//3//P/8//z/+//7//z/
/P/8//z//P/5//j/+v/8//7/AQAHAAkAEgAiAC4ANwBFAFYAZwBvAHYAegB7AHsAcQBk
AF4AVABCACoAFgALAAcABgAIAAMA/f/9//7/AAAFAAcA///3/wEAAwD4//T/+/8DAAMA
AQABAP//AAD+//z/+P/4//n/+v/9//3//P/8//7//P/8//3//v/9//r/+f/6//z/+//6
//r/+//+////AQAAAP///v/9//z//P/8//3/AQABAAEAAQADAAIA/v8AAAEAAgACAAQA
///+//7//v8AAAAAAAAAAAAAAQACAAIAAAABAAEA//8DAAUABwAIAAQABAAEAAQABAAC
AAEA//8CAAUABwAJAAgABwAFAAQACQANABIAFgAUABIADwANAA4ADwAQABAAEgAUABQA
FgAWABYAFwAXABYAFgAXABgAFgAYABkAGQAaABsAHAAdAB8AHQAdABsAFgAUABMAEQAR
ABAADwAQAA0ADAAHAAMABAAFAAUABgAIAAoACwALAAUAAwABAP///P/8////////////
//8BAP3//f/8//r//f/8//z//f8AAAEABAAFAAMAAQAAAP7//P/8//z//f/6//n/9//0
//b/+f/8//7/AAAAAAAAAAD9//z/+//5//r//f/+/////////////v/8//z/+v/4//r/
/P/+/wEAAQD//wEAAgD///3/+//5//f/+P/4//b/+f/9/wAAAQABAAQAAgACAP7//f/8
//7/+P/4//j/+P/6//r/+v/8/wEAAgABAP//+//5//X/8f/y//X/+f/9//v/+//7//v/
+//7//z//v/9//z/+//6//r/+P/1//P/9//5//v//v/9//z/+//4//T/9P/2//n/+v/6
//n/+P/6//z//v8EAP///P/7//b/9//1//X/9v/5//r/+//8//7//v/9//3//P/8//7/
AQD///7//v8AAAEAAAABAAUAAAAAAAMABQAHAAkACwAPAAwABwAFAAQABwAIAAcABgAD
AAEA/f/6//r/+P/1//b/9v/2//T/9P/z//P/8v/w//P/9f/3//f/9f/1//b/9v/2//b/
9v/1//L/8v/x//D/7//w//D/8f/1//b/9//4//z/+f/w/+j/6v/y//X/+f8DAA4AGgAo
ADsATQBcAGsAcQBsAGQAZwBrAGUAWgBOADoAKAAYAAgA//8BAAQABAD///v/+//8//7/
/f/7//n/9f/x//H/8v/0//P/8//z//H/8f/v//T/9P/0//L/8P/v/+7/7//x//L/9P/4
//P/8P/u/+z/8P/w//L/9v/2//X/9P/0//P/9P/z//P/8//z//P/8//y//L/8v/z//X/
9f/1//X/9f/0//D/8v/2//j/+f/8//v/+v/6//r/+P/4//j/+P/6//v//P/8//j/9//1
//H/9//5//v//P/6//r/+v/6//7//v//////AgADAAMAAwADAAMAAgACAAEAAQACAAIA
BAAGAAcACQAJAAkACQAIAAgACgAKAAwACwAKAAoACQAJAAoADAAOABAAEgATABMAEQAR
ABEAEQASABEAEgARAAsACgAKAAkACAAGAAQABAAFAAYAAwABAP///f/6//j/+f/6//r/
+f/7//3///8BAPr/+P/5//f/9f/z//H/8f/x//P/9P/0//X/9P/0//X/9P/z//T/8//z
//P/9P/0//P/9P/1//f/9P/z//H/7v/x//P/9f/2//T/9P/0//T/8v/y//L/8f/0//f/
+P/5//n/+f/5//j/9//4//f/9v/z//L/8f/x//H/7//x//L/9P/1//b/9//3//j/+P/2
//b/9//3//X/9P/2//P/8v/x//H/8f/0//H/8v/z//T/9//4//n//P/7//r/9//z//D/
8f/w/+//7v/v//H/8//x//H/8f/x//L/8f/x//L/9f/2//f/+P/4//j/9//3//n/+f/5
//r/+f/4//f/9P/0//T/9v/5//r/+v/5//j/9f/0//P/9v/0//T/9v/0//H/8f/z//P/
8//y//P/9P/1//b/+v/8//3////9//z//f////3//P/8//7/AAD+//7/AQAAAAAAAwAF
AAYABwAIAAsACgAFAAMAAgAIAAoACgAKAAYABQACAAAA/P/2/+//7P/w//T/9v/6//j/
+f/5//j/9v/1//T/8f/v/+//8P/w//L/8v/y//H/7//w//D/8P/s/+z/6//r//D/8v/0
//b/8v/x/+7/7P/u/+7/7f/1/wcAFAAaACYAOQBFAFIAZwB1AHgAeAB5AHcAbwBgAFAA
QAAuABoACgAHAA0ADAAGAP///f/7//z/AAD5//H/9f/3/+//7//0//T/9f/1//X/8//z
//H/8//y//H/7v/v/+//7//x//P/8v/y//T/8P/w//H/8v/1//T/9f/4//T/8f/u/+z/
7//y//P/9f/2//f/+P/5//P/8P/t/+v/7//x//P/9f/z//L/7v/w//T/9v/3//r/+P/4
//n/+v/3//b/9f/0//j/+f/6//r/+v/7//v/+f/+////AAAAAAAAAAAAAAAAAQAAAAAA
//8AAAEAAQABAAMAAwACAAIABAAHAAsADgANAA4ADgAPAA4ADQAMAAoACwAOAA8AEgAR
ABAAEAAPABAAEAARABIAEQASABIAEQARABEAEQARABQAEwAUABMADwAOAA4ADQAOAA4A
DgAQAA4ADgAKAAcABAADAAEAAAABAAIAAgABAP7//f/8//v/+//+/wQABwADAP//+//5
//b/9//3//b/9P/y//H/8f/1//f/+//9//////8AAAAA/P/8//z//f/7//v/+v/4//b/
9//4//j/9v/2//b/9v/2//b/9v/1//X/9//3//f/+P/5//r/+v/5//r/+f/4//r/+v/6
//v/+f/3//n/+v/8//v/+v/5//v//P/8//r//P/9//3/+//6//z/+f/4//f/9//3//r/
+P/6//z//v/7//r/+f/6//3//v/9//v/+v/7//r/+f/2//X/9f/1//b/9//4//n/9v/1
//X/9v/2//b/9v/2//r/+v/5//n/9//1//P/8v/1//j/+//8//f/9v/3//n//P/8//v/
+v/4//j/+P/8//r/+P/4//T/9f8DAAsABwD+//3//P/7//r/+P/4//f/9//4//r//v8D
AAMAAgACAAQABgAEAAQABwAEAAQABwAJAAgABwAGAAcABwADAAIAAgAIAAoACgAKAAgA
BwAEAAIA///8//j/+P/6//r/+P/4//b/9//3//b/8//z//P/8f/y//P/9f/2//T/9P/0
//P/9P/2//f/+P/0//L/7//t/+//8P/x//L/8v/z//T/9P/y/+7/7f/z//3/CAAUACYA
NwBHAFgAZQBvAHoAegBxAGkAawBqAF4AUAA+ACYAFAANAA0ACgAEAAMAAwD///z//P//
/wMA/f/z/+3/9f/6//T/9f/1//T/8f/w/+3/8f/y//P/8v/x//H/8f/z//P/8v/y//T/
7//u/+7/7v/y//L/9P/4//X/8//x//D/8v/0//T/9f/4//n/+v/7//n/+P/3//f//f//
/wEAAwD///r/8v/w//D/8v/z//b/9v/2//f/+P/4//j/+P/4//v//f///wAA/v//////
/f/+//3//P/6//r//P/+/wAAAAAAAAEAAQAFAAcACAAJAAUAAwAAAP7/AQAFAAoADgAN
AA4ADgAPABEAEQARABAAEAASABIAFAAUABQAFQAVABMAEgASABIAEgAUABUAFQAXABkA
GwAdABsAGQAZABcAEwASABIAEQAQAA4ADAAMAA4ADgAKAAcABQAFAAQABAAHAAgACAAH
AAQAAwACAAEA/P/6//v/+f/5//n/+f/7//v//f/+//7//P/6//n/+f/6//v//v////z/
+//7//r//P/+/wAAAwACAAEA///8//7///8AAAAA+//4//X/8v/0//b/+P/5//v//f/9
//3//f/9//3//P/+/wAAAAAAAP7//v/+///////9////AAD9//v/+f/3//f/+P/4//b/
9//5//r/+f/9/wAA/v/+//3//f/9/wAA/P/8//z//P/6//r/+v/8////AAD///3/+//9
//3//f/7//v//P/9//r/+f/4//f/9v/1//X/9v/3//j/+f/6//7//v/9//3//f/9//3/
/v/+//7//v/8//v//P///wMAAQAAAP7//P/5//j/9//6//z//P/+//z//P/9/wAAAQD9
//7///8AAAEAAgACAAIAAQABAAAAAAACAAUABAACAAEAAgADAAIAAwAHAAIAAgAFAAcA
CAAJAAoADQAKAAUAAwACAAgADAAOABAADQALAAcABAABAP7/+v/6//z//P/6//r/+P/5
//n/+P/4//n/+v/5//f/9//4//j/9//2//X/8//0//b/9//4//j/+P/3//f/+v/6//r/
+v/y/+3/8P/2//T/8P/1//3/BQAMABoAKgA3AEMAVABnAHEAdgB8AH0AeQBvAGgAXgBS
AEAAJgAMAP3//f8GAAoAAwD9//n/9v/2//v///////v/+f/1//L/9P/3//v/+//5//n/
9//6//r/+v/4//n/+f/5//v/+v/4//f/+P/0//T/9f/2//T/8v/y//T/9v/1//T/9P/2
//r//P////7//f/8//v/+v/6//r/+//7//v/+//7//z//P/5//z//P/+////AgD9//z/
/P/8////AAABAAIAAQABAAEAAAACAAMAAwABAAYABwAIAAgACAAKAAwADgAMAAgABQAB
AAMABQAGAAcABwAHAAYABgAJAAsADgAQAA8AEAAQABEAEQARABEAEAAUABgAGgAeABwA
GgAZABcAGQAaABwAHgAaABoAGQAXABgAGQAaABsAGQAXABcAFQAUABQAFQAVABUAFAAT
ABQAFAAUABAADQAMAAsACQAIAAYABgAFAAMAAQABAAEAAQAAAAIABwAJAAYAAwAAAP//
/f///wAAAAACAAAA/////wAAAQAEAAUAAwABAAAA/v/7//r/+f/5//z//f/9//z//P/9
//7//v8AAAAAAAAAAAIAAgACAAEA/f/9//v/+f/8//3//v/+/wAAAgACAAIABAAEAAQA
BQAGAAUACAAKAAUAAQD9//n/+v/8//3//P/9////AAD///7/AAD9//z//P/9//7/AgD8
//z//P/8//3//v///wIAAgACAAAA/f/+/wEAAgADAAMAAwAEAAUAAwADAAMAAwABAP//
/v/+//z//P/8//z//f/8//r/+f/8//3//v8AAAEAAgADAAIA/v/8//z//f/+//7//f/8
//3//v///wQAAwACAAMAAAD+//3//v/9//3/AQAGAAkACgALAAwACgAIAAUAAwADAAQA
BwALAAoACAAHAAgACAAGAAYACQAGAAYACQALAA0ADQANAA8ADgAJAAcABgAJAAoACQAI
AAgACQAIAAgACAAGAAMABAABAAAA/f/8////AQACAAIA/f/7//n/9f/4//n/+//8//z/
/P/8//v//P/+////AAD8//z/+//7//n/+P/3//b//v/7//T/7v/u//r/AwAJABMAGgAm
ADgASQBTAFwAawB1AHoAfAB5AHMAbwBoAFgAQgAsABwAEgAJAAUACAAKAAcAAwADAAIA
/P/5//v/+//3//f//f/+//r/+f/7//j/9f/0//H/9//4//n/+P/5//n/+f/7//j/9v/1
//b/9v/4//v//v/8//r/+v/8//r/+f/4//j/+f/8//3////8//v/+v/5//j/+P/4//n/
+//7//v/+//9//z/+P/6//r//P/9/wAA///+//7//v8AAAAAAAAAAAAAAQACAAIAAgAD
AAMAAQACAAMABAAEAAAAAAAAAAAABAAGAAkACwALAAsACgAJAAkACQAIAAgACQALAA4A
EAAPABAAEAARABIAEwAUABQAEgAUABQAFgAXABgAGgAbABkAGAAYABgAGgAcAB0AHQAd
AB0AHQAdABwAGQAYABUAFAAUABUAFQAUABIAEAAQABIAEgAOAAsACQAJAAgACAAJAAoA
CgAJAAUAAwABAP////8AAAQABQABAP///f/9////AQACAAIABAACAAEAAQAAAP//AAD/
//3//f/+//7//f/+////AQD//////v/8//r/+//8//z//f/+////AAAAAAAAAAD/////
AQABAAEAAQABAAEAAAD+/wAAAAAAAP7//v/+////AAD//wIABAACAAEAAAD///7//v/9
//r/+//9//7//f/9/wAA/v/+//3//f/9/wAA/v/+//7//v/9//z/+//8/wAAAAD+//v/
/f/////////7//v//P/9/////////////v/9//3//v/+//7//v/+//7//v/9//3/////
////AAACAAIAAgAAAP3//P/9////AAAAAP///v/8//z//P8AAAIABAAGAAgABgAGAAUA
BQAEAAQABgAJAAgABgAFAAYABwAGAAcACwAIAAgACwANAA8ADwAPABEAEAALAAkACAAM
AA4ADgAOAAoACQAGAAQABQACAP7//v8AAAAA/v/+//7///////7/+//7//v/+f/7//v/
/P/8//v/+v/5//f/+f/6//r/+v/5//r/+v/7//z//P/8//z/+v/7//r/+P/4//r//f8J
ABkAIgAqADYARwBbAG4AewB/AIIAfgB9AH8AeQBqAFgASAA0ACAAFgATABMADgAIAAkA
BwABAAQACAADAP//AQADAAEA//8CAAIA//8DAAAA/f/8//n/+v/6//r/+P/4//n/+v/9
//3//P/8//7//f/+/wAAAgAEAAIAAgAEAAMAAQD///7//P/8//r/+f/5//n/+f/5//n/
+v/7//3/AQABAAEAAQACAAIA//8CAAQABgAHAAoABAACAAEAAAABAAIAAwAEAAgACQAK
AAoACQAJAAgABQAJAAsADQAOAAoACgAKAAoADAAMAA0ADQAMAA0ADQANAA4ADwAPABAA
EAARABMAFAATABQAFAAVABkAGwAdAB4AHAAeAB4AIAAiACQAJwApACIAHgAbABgAGwAe
ACAAIQAjACMAIwAjACIAHwAeABsAHAAeACEAIwAgABwAGAAWABUAFAAPAAsADwARABIA
FAARABAADgALAAoACwAMAA0ABwAGAAgABwAJAAkACQALAAwADwARABIADwAKAAYAAwAC
AAEAAgABAAIAAwAFAAYABwAIAAkACwAIAAcABQACAAQABQAGAAYACAAIAAgACAAGAAYA
BgAFAAcACQAJAAkACAAHAAYABAAGAAgACAAIAAgACAAIAAkACQAHAAkACgALAAsACwAL
AAkACgAKAAgACgALAAsACQAKAAwACQAIAAcABwAHAAoABwAIAAkACgAIAAgACAAKAA0A
DgANAAsACAAJAAgABwAFAAUABgAHAAkACQAJAAkACQAJAAoADAAMAAwADAAMAAwACgAH
AAUACQALAA0AEAAPAA4ADQAKAAkACgANABEAEwAUABQAFAASABIAEgAWABYAFgAYABYA
EwATABUAFQAWABkAGwAcABwAHAAeAB4AGwAaABkAGwAbABsAGwAaABcAFwAXABcAFAAT
ABAADwAMAA0ADAANAA0ACQAJAAsACwAKAAkACAAIAAgABgAEAAQABAAGAAkADAAIAAgA
CgAIAA==
         </WaveFormData>
      </LeadData>
      <LeadData>
         <LeadByteCountTotal>10000</LeadByteCountTotal>
         <LeadTimeOffset>0</LeadTimeOffset>
         <LeadSampleCountTotal>5000</LeadSampleCountTotal>
         <LeadAmplitudeUnitsPerBit>4.88</LeadAmplitudeUnitsPerBit>
         <LeadAmplitudeUnits>��V</LeadAmplitudeUnits>
         <LeadHighLimit>2147483647</LeadHighLimit>
         <LeadLowLimit>268435456</LeadLowLimit>
         <LeadID>II</LeadID>
         <LeadOffsetFirstSample>0</LeadOffsetFirstSample>
         <FirstSampleBaseline>0</FirstSampleBaseline>
         <LeadSampleSize>2</LeadSampleSize>
         <LeadOff>FALSE</LeadOff>
         <BaselineSway>FALSE</BaselineSway>
         <ExcessiveACNoise>FALSE</ExcessiveACNoise>
         <MuscleNoise>FALSE</MuscleNoise>
         <LeadDataCRC32>2963782980</LeadDataCRC32>
         <WaveFormData>
AQABAAEAAQACAAIAAwADAAIAAQD///3///8AAAAAAgACAAIAAgACAAAAAwAHAAsAEgAd
ACQALQA9AFQAaAB3AIcAjgCEAHEAYgBSADEAAQDb/8T/qv+R/4P/eP9n/1//Zf9u/3r/
hv+N/5L/nf+y/8P/z//Y/9//5f/r//P/9v/4//r//f/7//n/9//1//T/9f/2//b/9v/2
//f/+P/+//////8AAP///v/9//z//P/7//v//P/+///////9//3///8AAAAA/v/+////
///8//n/+P/5//r/+//8//3/AAD/////AAD///7//f/9/////////wAAAgACAAMAAwAB
AAIAAgADAAEAAAAAAAAABAAFAAUABQADAAMABQAFAAUABQAFAAYACAAKAAoACQALAAoA
CQAJAAsACwAMAAwAEAASABQAFgAUABIAEAANAAoACgAJAAgACAAJAAkACQAIAAgACAAI
AAcABwAHAAcAAwADAAMABQADAAIAAgACAAQABgAKAA8AEQARABEAEQAQAA8ADAAKAAoA
CwALAAoACAAIAAgACAAJAAoADAANAAkABwAHAAYABQADAP7///8DAAQABQAHAAcABgAG
AAYABQAEAAQAAwADAAMAAwAEAAYABQAFAAQAAwADAAMAAwACAAQABAAEAAIAAQAAAAAA
BAAGAAgACQAFAAMAAQD+/wIABgAIAAoACgAMAAoACgAJAAgABwAGAAUABQAFAAYACQAK
AAkACQALAAwADQANAAoACAAFAAMABwAIAAkACgAKAAoACQAIAAYABwAHAAYABQAEAAMA
AwAHAAcABgAFAAYABwAIAAkABwAHAAcABwAKAAoACgAIAAkACAALAA8ADAAKAAgABgAI
AAgACAAIAAYABQAEAAEAAgADAAQAAwAGAAcACAAKAA4ADQAOAA4ADgAOAA4AEgATABQA
FQAUABQAFAAUABUAFQAVABYAEwARABEAFAAUABMAFQAUABIADAAKAAoACgAGAAMA///+
//7//////wQABQAFAAYACAAJAAgABgAFAAEA/v/9//////8CAAIAAQABAAEAAQABAAEA
AQABAAAAAAABAAEAAwADAAIAAQABAAIAAgAEAAMAAgABAAAAAAABAAcADwAWAB8ALgA7
AEMAUABiAHMAfQCCAH4AcwBgAEwAMQAPAOX/yP+y/5v/jf+K/3//cf9r/3L/ev+A/4v/
mv+p/7D/t//F/9L/2f/h/+f/6f/s//T//v/9//z/+//6//n/+v/7//z//P/7//r/+v/6
//v/+//6//r/+v/6//r/+v/7//v//P/+//7///////3/+//7//r/+P/4//j/+f/5//r/
+f/6//3//v///wAAAQABAP3/+v/4//z//v8AAAMAAQD///3//P/6//r/+//7//3//v/+
////AAAAAAEAAgAFAAcACAAJAAYABQAGAAUAAwADAAMABAAFAAgACQAJAAcABgAFAAUA
BwAHAAgACAAKAAoACgAKAAkACAAHAAUACAAKAAsADAAMAA0ADQANAAoACAAGAAQABQAF
AAUABQAFAAUABQAHAAcABgAGAAYACAAIAAoADQALAAsACwALAAsACwAJAAgABwAHAAYA
BAAFAAYABwAIAAoACgALAAsACAAFAAQAAgADAAMAAAADAAMAAgABAAEAAgACAAMABAAC
AAIAAwADAAQABQAGAAgABQADAAIAAAAAAAEAAgADAAMABAADAAIAAQD///3//P///wAA
AQABAAMABQAHAAgABgAIAAgACAAGAAgABgAGAAQABAAEAAQABgAHAAgACgAJAAgABQAD
AAEAAgADAAMAAgACAAEAAQADAAQABQAGAAQABAADAAIAAAABAAEAAAADAAQABQAHAAkA
CQAIAAcABQAFAAUABQAFAAUABQAFAAYABgAGAAQAAgAAAAIABQAFAAQAAwACAAMABAAF
AAYABwAHAAcABQAEAAMAAgD//wAAAQACAAQABAAFAAYABgACAAEAAQAAAAQABAAFAAIA
BQAGAAcACAANAA8AEQATABIAEgASABIAEAAPAA4ADgAQAA8AEAAUABIAEQATABIADgAI
AAYABgAEAAAA/f/5//f/+P/6//v/AgAFAAcACgAKAAkABgACAAEA/f/6//n/9//3//r/
+v/6//v//P/9////////////AAAAAAEAAQAAAP///f/7//3//v/+/wAAAAAAAAAAAAAA
AAMACwATABgAHwAqADcARwBaAGwAdwB/AIQAgABzAGAARgAhAPP/z/+8/6r/l/+N/4L/
df9p/2X/bv94/4L/i/+U/53/rP+9/83/3P/r/+//7f/t//D/9P/4//P/8f/x//H/8f/z
//X/9//4//f/9v/2//b/+f/5//j/+P/4//j/+P/4//j/9//3//j/+f/7//z/+//5//v/
/P/8//n/+P/4//f/+P/3//j/+//7//v/+//7//z/+f/3//b/9//2//X/9f/3//n/+//+
//7//v////////8AAAAAAQABAAAAAAAAAAEAAQAAAP//AAABAAQABQAFAAUABQAGAAQA
BgAGAAUABAACAAAA//8DAAMABAAEAAcACAAJAAoACAAGAAQAAQABAAIAAgACAAIAAwAD
AAMAAQAAAP///v8CAAMABAAFAAMAAwADAAUABwAGAAYABgAFAAQABQAHAAQAAwACAAEA
BAAFAAQABAAEAAUABQAEAAMAAgABAAAA/v/+///////+//3//v/+/wAA///7//3///8A
AAEAAwABAP7//P/6//r/+v/7//v/+//7//v//P/9//3//v/+//z/+//6//n//P/+//7/
/v/+//3//P/8//3//v///////////////v8AAAIAAgACAP//AAD9//z//f/+////AAAB
AAEAAQACAAIAAgAAAP///v/+//7//f/9//7//v////7//v/+//7/AAAAAP///v/+////
///+//7//v/+////AQABAAAA//8CAAMABAAFAAIAAQAAAP/////+//3/+v/3//T/9f/3
//v//P/9//7///8AAAEAAgACAAEAAAD9//////////3/////////AAD+//3//P/6//r/
+//9//7/AAAAAP///v8GAAEAAAACAAIAAgACAAYABwAIAAkACwAMAA0ADgAMAAsACgAK
AAgABQAEAAYACAAJAA0ADgAIAAAA/P/6//r/9v/z/+//8v/0//f/+f/6//v/+//8////
///9//r/+P/1//P/8//1//X/+P/4//b/9f/0//P/9f/1//X/9f/0//T/9f/1//b/9//3
//f/9v/2//X/9v/4//j/+P/4/wAAAwAFAAsAFAAdACQAMQBFAFgAaAB5AH8AeABqAFkA
RAAoAAMA2f+//67/mP+D/3v/bv9d/1X/Xf9q/3T/fv+J/5j/o/+q/7v/zf/S/9H/1//h
/+f/5P/k/+j/6//s/+3/7v/v//D/8f/y//L/7//s/+r/6P/t/+//8P/y//H/8P/v/+7/
7v/t/+3/7v/w//H/8f/v/+//8f/y//L/8//0//b/9//0//H/8P/x/+//7f/r/+n/7v/t
/+3/7v/y//L/8v/z//P/8//z//T/9P/0//X/9f/3//j/+P/5//v/+v/6//r/+//7//r/
+f/1//X/9//3//j/+f/6//z/+v/8//z/+//7//r/+f/5//7///8BAAIA///+//3//P/8
//z//P/7//v//P/8//z//f/9//z/+//9//7///8AAP//////////////////AQD///z/
+v/4//n/+v/9/wEA/v/9//z/+//9//3/+//6//z//f/9//z/+v/6//r/+v/8//z//f/9
//v/+f/5//j/+P/3//P/9f/2//b/9v/3//n/+P/4//j/9f/0//T/8//2//f/+P/6//j/
9//3//b/8v/x//D/7//z//b/9//4//r/+f/4//j/9//4//n/+f/5//n/+f/4//j/+v/6
//r/+f/6//f/9v/3//j/+f/6//r/+f/4//j/+f/6//n/+f/7//z//f/9//v/+v/4//f/
+v/6//r/+v/6//r/+f/4//j/+f/5//j/+P/4//j/+f/5//n/+P/3//j/+f/6//v/+P/3
//b/9f/4//j/+P/2//T/8v/0//f/9v/2//b/9v/4//j/+P/4//v/+//7//n/+//7//v/
+f/4//f/9v/2//n/+//9//7//f/9//7//v/9//z/+v/4//7/AQACAAAAAAAAAAAAAgAD
AAQABQAGAAYABgAGAAYABQAEAAQAAgD///7/AAACAAMABwAIAAQA/v/8//z/+v/2//P/
7//x//L/9P/1//j/+f/5//r/+f/5//f/9P/0//H/7//v//L/8//3//j/9P/z//L/8f/v
/+//7//v//H/8v/0//X/8//z//L/8f/x//L/8v/0//T/9P/0//T/9P/7/wMACQAQABkA
IgAtADsATgBeAG0AeQB8AHAAYQBOADYAFQDp/7//pv+U/4P/c/9k/1X/Uf9Z/2b/bv94
/4H/jv+Z/6T/r/+7/8r/0//Z/9//5//o/+j/6v/n/+n/6f/p/+n/6v/r/+z/7P/s/+z/
7f/u/+//7//u/+7/8P/w//D/8P/v/+3/7P/s/+z/7f/t/+v/6//t/+7/7v/u/+7/7//v
//H/8f/z//f/9v/1//T/8//1//P/8v/y//b/9v/2//f/9f/1//X/9v/4//j/+f/5//b/
9v/1//X/9v/2//f/+P/8//3//f/9//n/+f/7//v/+v/5//j/+P/6//z//P/7////AAAB
AAMABQADAAIAAAD///7//f/8/wAAAgAEAAUAAwACAAAA/v/9//3//P/7//z//v8AAAIA
AQD///3/+//7//v/+//9/////v/+//7/AAAAAAIABQADAAMAAwADAAMAAwABAAAAAgAD
AAMAAgD///7//f/8//7//v//////AAD//wAAAAD+//3/+f/7//z//P/8//3//f/8//z/
/P/7//r/+v/5//r/+//8//7/AAD//////v/9//3//f/9/wAAAgACAAIAAwADAAMABAAD
AAQABQAFAAEA///9//r/9//4//f/9v/5//7///8CAAUABgAHAAgABgAFAAQABAAEAAQA
AgABAAMABgAJAAsACgAKAAkACQAHAAYABQAEAAUABgAGAAYABgAHAAcABgAGAAYABgAH
AAYABQADAAEAAwADAAMAAwAFAAUABQAFAAgACAAIAAYABAACAAQABwAIAAgACAAIAAkA
CgALAAwACwALAAsACQAHAAcABwAFAAMAAwADAAQABQAFAAUABAAFAAcACgAMAAsACgAI
AAYABgAIAAsADAANAA4ADgAPABAAEQAPAA4ADQAMABEAEwAVABgAFQATABMAFgAZABkA
HAAcABcAEAANAAwACAAEAAEA/f///wAAAgADAAYABwAHAAgADAANAAwACgAGAAEA/f/7
//z//f8BAAIAAQABAAEAAQABAAEAAQABAAMABAAGAAcABQAFAAQAAwADAAQABAAGAAYA
BgAGAAYABAABAAUAEQAeACcAMAA1ADsARgBcAG0AdQB6AH4AdwBkAFIAQQAjAPv/2P/C
/6v/lf+I/33/cf9r/27/dv9+/4P/iv+b/6r/uf/L/9r/4f/l/+//8//u/+z/8P/3//n/
+//9/////f/9//3//P/7//r/+v/6//v/+//6//r//P/8//z//P/6//n/+f/6//j/+f/5
//f/+f/9/wAAAgABAAAAAAD//wEA/////wEAAwADAAMAAwADAAEAAAAAAAIAAgACAAMA
AgABAAAAAAAAAAAAAQABAAEAAgACAAMAAwACAAIAAgACAAMAAwADAAMAAwAFAAUABwAH
AAcACAAHAAgABwAFAAUABAADAAMACAAJAAsADAALAAoACQAIAAoACgAKAAkACwAMAAwA
DAAIAAcABQADAAMABAAFAAYABgAFAAQAAwAEAAUABgAJAAcABgAGAAYABQAEAAUABwAI
AAkACgALAAgABwAEAAIABAAHAAkACgAKAAoACgAKAAcABgAGAAUAAwABAAEAAAABAAEA
/v8BAAIAAgACAAMABAAEAAUABgAEAAQABQAFAAMAAwADAAQABAADAAMAAgD/////////
/wAAAgACAAIAAwADAAMABAADAAQABQAFAAUABQAFAAQABAAGAAYABgADAAQAAQAAAAMA
BAAFAAYACAAJAAoADAALAAoABwAFAAMABAAFAAUABgAIAAkACwAKAAoACgAKAAkACAAG
AAQABAAFAAUABAAGAAYABgAHAAcABwAGAAUAAwABAP///f///wEAAwAFAAcACAAJAAgA
BAACAAQABwAIAAgACAAIAAQAAgAAAP7/AwAFAAcABwAFAAUABQADAAMAAwADAAQABAAF
AAYABgADAAMABAAEAAYABgAFAAQAAgABAAMABAAEAAQABAAEAAkACwANAA8ADgAOAA4A
DgAQAA8ADgAOAA0ACwALAA4AEgATABcAGAAUAA4ADAAMAAgABAABAP3/+//8//7///8A
AAEAAQACAAMAAwABAP7/AAD9//v/+//5//n//P/8//7///8AAAEA//////////////7/
/v/9//3//f/8//v//f/+//7/AAADAAQABQAGAAgABwAJABMAHAAjACgAMQBBAFIAYgBx
AH8AiACEAHcAYABEACMA+f/V/8D/rv+X/4X/fv91/2f/Yf9q/3j/gP+J/5z/q/+2/8P/
0f/e/+X/6//t/+//8P/w//L/9//1//X/9f/1//j/+f/6//r/9//2//b/9v/7//v/+v/6
//j/+P/4//j/+f/5//r//P/6//v/+//5//n/+//8//z//P/8//3//f////3//f//////
////////AQD///7//v8CAAIAAgADAAMAAwADAAQAAgACAAMAAwADAAQABAAFAAQAAgAB
AAAABAAFAAUABQABAAEAAwADAAMAAwADAAQABwAKAAsACwALAAoACQAJAAwACwALAAoA
DAAMAAwADAAMAAwADAALAAkACgAKAAoACAAHAAUAAwADAAQABQAGAAkACQAJAAkABwAH
AAcACQAHAAYABgAGAAYABgAIAAsADQANAA0ADQALAAsACQAIAAYABwAHAAYACAAIAAgA
CAAKAAoACwALAAkABwAHAAYABgAFAAEAAwACAAIAAgADAAQABAAFAAYABQAEAAQAAwAD
AAMAAwAEAAIAAQABAAAAAQABAAEAAQAEAAYABgAGAAgABwAGAAYABgAGAAYABQAGAAcA
CAAIAAgACgAKAAoACQAKAAcABgAIAAgACAAIAAgABwAGAAYABwAIAAcABwAJAAoACwAL
AAgACAAHAAcABwAGAAUABAAFAAYABgAGAAQABQAFAAQABQAGAAcACQAJAAkACAAHAAUA
BQAFAAUABQAFAAUABQAEAAQABAACAAIAAAACAAUABwAIAAkACgAIAAgACAAIAAoACwAM
AAsACQAJAAkABwAFAAUABQAGAAYABwAIAAgABwAHAAgACAAIAAgABwAGAAUACQAKAAcA
BwAGAAgACAAIAAgADAAPABIAFQAYABgAGAAYABYAFQAUABQAEQAPAA8AEgAVABUAGAAY
ABYAEAAOAA4ACgAGAAMA//8BAAIABAAFAAgACQAJAAoACAAHAAQAAAADAAEAAAABAAMA
AwAGAAYABwAHAAcABwAGAAUABAADAAYABgAHAAcABQAFAAQAAwADAAQABAAGAAcACAAJ
AAoACAAJAA0AFQAgACcALAA5AE0AXABiAG8AgwCOAIoAfQBqAFIAMwANAOX/yv+2/5//
jf+C/3P/Z/9p/3b/gv+I/43/mP+l/7L/v//L/9b/5//v/+//8//6//z//v////3//f/9
//3//P/9//7//v/+//7///8AAAAA///9//z//v/+//7//v8AAAEAAwAGAAYABwAHAAUA
BAAFAAUABAAEAAQABQAFAAIA///+////AAABAAIAAwADAAEAAAAAAAMABAAFAAcACQAJ
AAkACgAJAAgACAAHAAcACAAIAAkACwAKAAoACgANAA8AEAARAA0ADQAPAA8ADwAPAA8A
EAAQABIAEgARABEAEAAPAA8AEwATABQAFAASABIAEgASABAAEAAQAA8AEAASABMAFAAT
ABMAEgARABAAEAAQABAADwAPAA8ADwALAAsACwANAA4ADgAPABAADwAOAA8AEQATABUA
FwAZABcAFwAVABQAEwATABIAEAASABIAEgASABEAEAAQAA8AEQARABMAFAARAA8ACgAL
AAoACAAGAAUABwAGAAYABgAJAAoADAANAA8ADwAPABAAEAAPAA8ADgAOAA8AEAARABAA
EAAOAAwADAALAAoACgAJAAoACwALAAsACwALAAoADAAOAA4ADgAMAA4ADAAMAA4ADgAO
AA4AEQARABEAEgASABIAEAAPAA8AEAARABEAEgASABEAEQARABAADwAOABAAEAAPAA4A
EAARABEAEAAQABAAEAARABEAEQAQAA8ADQANAA0ADQAMAAsACgAJAAsADAANAAwADAAK
AAwADwAPAA4ADQAMAAwADAAMAAwADwAPAA8ADQAOAA8AEAAPAA0ADQANAA4ADgAPABAA
EAANAA0ADgAOAAwADAALAAoACgATABcAEwAOAA8AEAARABIAFAAVABYAFwAbABwAHQAe
ACAAHwAeAB4AHAAZABgAGgAdAB0AIAAgABwAFgAUABQAEgAOAAsABwAFAAYACAAJAAoA
CwALAAwADQANAAsACAALAAkACAAJAAgABwAJAAgABgAFAAQAAwAGAAcACAAJAAgACAAJ
AAkACwALAAoACQAJAAoACgAMAAwADAAMAAwADgARABMAFwAeACUALAA5AEUAUgBiAHEA
ewCGAIoAfQBqAFgAPwAfAPX/1P/A/6//nf+Q/4P/df9t/3T/fP+G/4//mP+j/67/uf/J
/9j/5f/r//P//f/8//r/AAABAP7//f/8//v//f///wEAAgABAAAAAAAAAAQABQAFAAYA
BAACAAAA/v8BAAEAAgAEAAMAAwACAP//AAADAAUABgAIAAoADQAPAA4ACwAKAAsACQAJ
AAkACQAKAAcABQAEAAYABgAGAAcABwAHAAcACAAKAAoACwALAAkACgAKAAsADQAMAAwA
DAAMAA0ADQANAA0ADQAPAA8ADQANAA0ADgARABQAFQAVABIAEAAOAA0AEgATABUAFgAU
ABQAFAAUABIAEgASABEAEgAUABUAFgAUABMAEQAPAA4ADgAOAA4ADwAPAA8ADwAOAA8A
EAATABMAEgASABIAEQAQABEAEwAUABUAFgAXABcAFwAVABQAEwATABIAEAASABIAEgAS
ABIAEgATABMADwANAA0ADAAKAAkABQAHAAgACAAIAAkACwAKAAoACgANAA4AEAARAA8A
DwAPABAAEAAPAA8ADgALAAsACwALAA0AEAARABIAEAANAAoACAAJAAoACwALAAsACwAL
AAoADAAOAA4ADgARABQAEwAUABEAEAAPAA4ADQANAA0ADgAQABAADgANAAsADAANAA0A
DgAOAA0ADQAQABAAEAAQAA8ADgAMAAoACwANAA4ADgAMAAwADAANABAAEQARABEADgAN
AAwACwAMAA0ADgAPAA4ADAAKAAYABQAEAAcACwAOAA4ADgAOAA8AEAARABIAEgARABAA
DQANAA0ADQALAAsACwALAAwADQANAA0ADAAMAA0ADwAQAA4ADgANAAwADAARABMAEQAP
ABIAEgASABIAEgAUABUAFgAXABsAHAAdAB4AHAAZABYAFAAWABUAFgAaABgAFwAZABgA
GAAUABQAFgARAAwACAADAAEAAgAEAAUACgALAAsADAANAA0ACwAIAAYAAwABAAEAAAD/
/wEAAAAAAAEAAgADAAMAAwADAAMAAgACAAMAAwAEAAUABQAFAAYACAAJAAwACQAIAAcA
BgAIAAEABwARABYAGwAiACsANQBGAFgAawB3AIAAhgCBAHIAYABJACcA+//W/8T/s/+h
/5T/h/91/2v/bP94/4b/i/+Q/53/qP+v/73/0P/f/+f/7f/v/+7/8P/0//n/+//7//v/
+//+////AAAAAP7//P/7//r//f/9//z//P/6//r/+v/6//j/9//3//j/9v/3//f/9f/2
//n/+//8//7/AAADAAUAAgD///7////9//3//f/9/wAA/////wAAAQAAAP////8AAAEA
AgAEAAYABgAHAAcABgAGAAUABQADAAIAAgACAAYABwAHAAcABwAHAAkACQAGAAUABAAE
AAYACAAIAAcABwAGAAUABQAHAAcACAAIAAgACAAIAAgACAAIAAgABwAIAAoACwAMAAsA
CwAKAAkACAAIAAgACAAHAAcABwAHAAcABwAHAAkACAAGAAUABAAEAAQABgAJAAkACQAJ
AAkACgALAAoACgAMAA0ADQAMAAsACgAJAAgABwAGAAYABQAEAAMABAAEAAQAAwD//wEA
BAAEAAQABQADAAIAAgACAAQABAAFAAUAAwABAP///v/+//3//f/8//3///8BAAMAAQAC
AAEAAAABAAEAAQACAAEAAgADAAMAAQABAAEAAAAAAAIAAgACAAIABAACAAIABQAGAAcA
CAALAAsACwAMAAkACAAFAAMAAQACAAMAAwACAAIAAQABAAIAAgACAAIABAAEAAMAAgAC
AAMAAwACAAIAAgACAAMAAwADAAIAAQABAAEAAQABAAUABwAJAAsACwAKAAkABgABAP7/
//8BAAQABAAEAAQAAwACAAEAAAADAAMAAwABAAIAAwAEAAMAAQABAAEAAgADAAMAAwAC
AAMAAwAEAAQABAAEAAMAAgAAAAMAAwD/////AgAIAAoADAAOABAAEQARABEAEQATABQA
FQAWABQAEQAOAAwADAALAAwAEAAPAA8AEgASABAACgAIAAgAAwD+//r/9f/1//b/+P/5
//7//////wAAAwADAAEA/v/8//n/9//3//f/9//6//r/9//3//f/9//5//n/+f/5//r/
+v/7//v/+//7//r/+f/6//z//f8AAP7//P/6//j//v8DAAcADwAWAB8AKgA1AEEATgBe
AG8AfwCCAHgAZQBQADoAHQDv/83/vP+o/5P/hf92/2n/Y/9j/27/eP+A/4n/mv+n/67/
tf/B/87/1//f/+X/6f/s/+z/7P/t/+v/6//r/+v/7//x//P/9P/x//D/8P/w//P/8//y
//L/8//0//X/9v/2//X/9f/2//P/8//y/+//8f/z//T/9P/y//L/8//z//P/8f/x//P/
8f/x//H/8f/1//P/8v/y//b/9v/2//f/9//3//f/+P/4//j/+f/5//f/+P/4//n/+//6
//r/+v/8//3//f/9//v/+//9//3/////////AAD//wAA///9//3//P/7//v//////wAA
AAACAAIAAgACAAQABAAEAAMAAwAEAAQABAABAAEAAAD///z//P/8//z//v///wAAAQD+
//3//P/9//7//v///wAA///+////AQACAAMABAAFAAUABQADAAIAAAABAAEAAAABAAIA
AwAEAAAA/v/9//v/+//7//3//v/+//3/+f/7//r/+v/6//v/+f/4//j/+P/5//r//P/9
//v/+//7//z/+v/5//n/+P/3//f/9//3//j/+v/6//r//P/7//r/+v/7//z//f/9//v/
+//7//r/+v/8//z//P/8//7//P/8//z//P/8//z/////////AAAAAAAA/v/9//r/+v/6
//n/+f/6//r/+//+//7//v/+//7//v/9//z//P/9//3//P/6//r/+v/7//3//f/8//v/
+//7//v/+//5//n/+f/5//z//P/8//r/+f/4//v///////7//f/8//n/+P/3//b/+f/7
//3//f/9//3//f/7//v/+//7//z//P/9//7//v/5//n//P8CAAQABgAIAAoADQAPABEA
EwATABIAEQAQAA0ACwAJAAgACgAJAAoADgAOAA0ADwAOAAoABAACAAIAAgD+//v/9//5
//r//P/9//7//////wAAAAD///z/+P/4//X/8//z//b/9//7//z/+P/3//b/9f/1//X/
9f/1//j/+P/5//n/+//7//r/+f/5//r/+v/8//z//P/8//z//P8BAAcADwAYAB8AJAAx
AEMAUgBeAGsAeQB+AHYAYQBIADIAFwDt/83/uP+i/4v/gf90/2X/X/9h/2r/dP98/4v/
nP+j/6z/uf/H/9L/3f/j/+f/6//u/+z/7v/x//H/8f/x//H/9P/1//b/9v/0//L/8f/w
//H/8f/w//D/8v/0//b/+P/3//X/9P/0//T/9f/1//P/8v/z//P/8v/y//L/8//z//X/
8//z//X/9f/1//X/9f/6//n/+f/6//z//P/8//3//P/7//r/+v/8//z//f/9////AAAA
AAEAAQAAAAAAAAACAAMAAwADAAEAAQADAAMAAwADAAMABAACAAQABAADAAQABAAEAAUA
CAAHAAcABgAGAAYABgAGAAcACAAJAAkACAAIAAcABgAHAAkACgALAAYABAACAAAAAgAD
AAQABQABAAEAAQADAAUABAAEAAQABgAGAAgACwAJAAcABQADAAQABQAEAAQABwAJAAoA
CgAHAAYABQAEAAQABAAFAAUAAwABAAEAAAACAAMAAQAFAAgACAAIAAkABgACAP///P/8
//z//f/9//3//f/9//7//////wAAAAABAAEAAQABAAQABgAGAAYABgAFAAQABAADAAQA
BQAFAAUABQAFAAQAAgAEAAQABAACAAQAAgACAAMABAAFAAYABwAHAAcACAAJAAoACQAJ
AAgACAAIAAcABAAEAAMAAwAGAAYABgAGAAkACgAKAAoACAAJAAkACAAGAAYABgAHAAwA
DQANAA0ACgAJAAgABwAGAAUABAADAAUABgAHAAYABAACAAQABwAIAAgACAAIAAYABgAG
AAYACgALAAwACwANAA0ADQALAA4ADwAQABIAFwAZABsAHAAZABkAGgAaABkAGAAWABQA
EQAVABYAEwATABQAFQAWABIADgAMAAgABwAFAAQABAACAP/////8////AAACAAcACAAJ
AAgACAAGAAUABAABAAAA/v/9//3/AAAAAAAAAQABAAMAAgABAAEAAgACAAEABgAFAAgA
BgACAA==
         </WaveFormData>
      </LeadData>
      <LeadData>
         <LeadByteCountTotal>10000</LeadByteCountTotal>
         <LeadTimeOffset>0</LeadTimeOffset>
         <LeadSampleCountTotal>5000</LeadSampleCountTotal>
         <LeadAmplitudeUnitsPerBit>4.88</LeadAmplitudeUnitsPerBit>
         <LeadAmplitudeUnits>��V</LeadAmplitudeUnits>
         <LeadHighLimit>2147483647</LeadHighLimit>
         <LeadLowLimit>268435456</LeadLowLimit>
         <LeadID>V1</LeadID>
         <LeadOffsetFirstSample>0</LeadOffsetFirstSample>
         <FirstSampleBaseline>0</FirstSampleBaseline>
         <LeadSampleSize>2</LeadSampleSize>
         <LeadOff>FALSE</LeadOff>
         <BaselineSway>FALSE</BaselineSway>
         <ExcessiveACNoise>FALSE</ExcessiveACNoise>
         <MuscleNoise>FALSE</MuscleNoise>
         <LeadDataCRC32>1669976752</LeadDataCRC32>
         <WaveFormData>
CAAIAAgACAAIAAkACQAKAAkACAAHAAUABgAHAAgACQAIAAgACAAJAAkACwANAAwACwAN
AA4ADAAKAAUA/v/0/+j/2v/O/7z/r/+p/6n/qv+o/6f/o/+h/6P/qv+u/6z/qv+p/6//
uv/H/9L/2v/k/+//9f/5//3///8DAAMABgAIAAoADAALAAsADAANAA8ADwAPAA8ADQAN
AA0ADgARABEAEQARAA8ADwAPAA8ADgAOAA4ADgAQABEAEQARAA8ADwAQABAAEgASABIA
EgAQABAAEAAQAA4ADgAOAA4AEAARABEAEAAOAA4ADgAOAA8ADwAPAA4AEAAQABEAEQAR
ABAAEAAQAA4ADgAOAA4AEQARABEAEAAQABEAEQARABIAEgARABEAEgASABIAEgAOAA4A
DwAQABIAEgASABIAEgASABIAEgASABEAEQARABEAEQARABEAEQARAA8ADwAPAA8ADwAP
AA0ADAAMAAkACwALAAwADQAKAAkACAAHAAYABwAIAAoADAALAAkACQAKAAoACQAJAAgA
CAAIAAcABQAFAAUABQAHAAcABwAHAAcABwAGAAYABgAGAAUABAAGAAYABgAGAAQABAAE
AAQABgAGAAYABwAKAAoACgAJAAgACAAIAAgACAAIAAoACgAIAAgACAAIAAYABgAGAAYA
BwAIAAkACgAIAAgACAAHAAgACQAKAAsACgAKAAkACAAIAAgABwAHAAgACAAIAAgACgAK
AAoACQALAAsACwALAAoACQAIAAYACAAIAAoACAAIAAkACQAIAAYABgAGAAYABAAEAAQA
BAAGAAYABgAGAAYABgAGAAYABgAFAAUABgAIAAgACAAHAAcABwAIAAgABwAFAAMAAQAC
AAMABAAFAAQABAAEAAQABAAEAAQABAAFAAUABgAGAAgACAAKAAgACAAIAAgACgALAAsA
CwAIAAYAAwABAAAAAAD//////v/8//z/+//5//b/9f/0//P/8v/x//D/8v/z//X/9f/z
//P/8//0//X/9v/2//f/+v/8////AQAAAP///v/9//v/+//9//3//P/8//z//f8AAAAA
AAAAAAAAAQABAAIAAQAAAP///f////////////7//v/+////////////AgADAAUABgAK
AAYA///6//L/5P/S/8T/uP+n/53/m/+e/6D/n/+d/5v/m/+k/6z/rP+q/6f/pf+s/7n/
xP/O/9b/2//l/+3/8//1//X/+f/8/wAAAAAAAAEAAQACAAMABQAFAAUABQAEAAMAAgAC
AAUABQAFAAUABQAFAAUABQAGAAYABgAGAAQABQAFAAUAAwADAAQABAACAAIAAgACAAIA
AgACAAIAAwAEAAUABgAEAAUABQAEAAYABgAGAAYABgAFAAQAAgACAAIAAwADAAUABAAE
AAQABAAEAAQABAAFAAUABQAEAAIAAwADAAMABgAGAAUABQAEAAQABAAEAAIAAgADAAQA
BAAEAAQABAAEAAQABAAEAAIAAQABAAEAAwADAAMAAwADAAMAAQABAAMAAwADAAMAAwAC
AAIA//8AAP////////3//f/9//3/+//7//v//P/7//n/9v/1//j/+P/3//f/9v/2//b/
9f/3//f/9//3//f/9//3//f/9//3//b/9v/4//j/9//2//T/9P/0//T/9f/2//f/+P/4
//j/+P/5//f/9v/1//P/8//0//X/9v/2//b/+P/4//j/+P/4//j/9v/2//b/9v/0//T/
9P/0//b/9v/2//X/9v/3//j/+f/3//j/+P/4//f/9v/0//P/9f/2//f/+P/4//j/+P/3
//b/9f/0//P/9P/1//b/9v/4//j/+v/4//j/+f/5//j/+P/4//j/+P/6//r/+v/6//r/
+v/6//r/+P/4//j/+P/6//n/+f/6//r/+v/6//n/9//3//j/+P/3//f/9//3//n/+f/5
//n/+P/4//j/+P/4//j/+P/4//j/+f/7//z/+//6//n/+f/3//f/9//3//j/+v/7//z/
+v/6//r/+v/6//v/+//7//3//P/6//n/9P/y/+//7f/t/+z/7f/t/+7/7P/s/+z/6f/o
/+f/5v/m/+f/6f/p/+v/6//r/+z/7//w//D/8f/w//D/8f/x//H/8f/x//H/8f/x//P/
8//y//L/8v/z//L/8v/y//L/9P/1//X/9v/0//T/9P/z//P/8//z//P/9v/2//b/9//z
//P/9f/6//v/+//8//z/+P/z/+z/4P/S/8T/tv+o/5v/k/+P/5L/lv+V/5P/lf+X/57/
pP+i/57/m/+f/6b/sf++/8j/0v/Z/+H/5//t/+//7//v//T/9v/4//j/9//3//j/+f/7
//v/+//7//n/+f/5//r//f/9//3//f/9//3//f/9//z//P/8//z//v//////////////
AAAAAP///v/9//z//f/+////AAD+//7//v/+//7///////7//P/8//z//P/9//3//f/8
//7//v/////////+//7//v8AAAAAAAAAAAEAAQABAAAAAAABAAEAAQACAAIAAQABAAIA
AgACAAIA/v/+////AAAAAAAAAAAAAAAAAAAAAAAA/v/9//3//f/////////////////9
//3/+//7//v/+//9//z//P/5//r/+f/5//n/9//3//f/9//3//f/9//4//b/9f/z//P/
9v/2//X/9f/2//b/9v/1//T/8//y//H/8v/z//T/9f/1//X/9P/0//b/9v/1//T/9P/0
//T/9P/0//T/9P/0//T/9P/0//X/9v/2//b/9f/2//b/9v/2//T/9P/2//b/9v/2//b/
9v/4//j/+P/4//j/+P/4//j/9v/2//b/9f/3//f/9//3//X/9v/2//b/9v/2//X/9f/4
//j/+P/4//j/+P/4//f/9//3//f/9//1//X/9f/0//b/9v/4//b/9v/3//f/9v/2//b/
9v/2//b/9v/2//b/9v/2//b/9v/2//b/9v/2//b/9f/1//b/9P/0//T/8//x//H/8v/y
//P/8//z//P/9f/1//X/9f/2//b/9v/2//b/9v/2//b/9f/1//b/9v/1//T/8//z//T/
9f/2//f/9v/2//X/9f/6//r/+v/8//z//P/8//r/+//7//v/+f/4//b/9f/1//T/8v/x
/+//7P/r/+n/6//q/+v/7P/p/+j/5//m/+j/6f/r/+v/6//r/+v/7P/v//D/8P/x//P/
9P/2//f/9f/1//X/9f/1//X/9//3//b/9v/2//f/+P/4//j/+P/6//v/+//8//z//P/8
//v/+f/5//n/+f/8//z//P/9/wEAAQABAAQABQADAAQAAgD+//f/8P/k/9b/xv+2/6b/
n/+f/6H/ov+i/53/mf+X/53/ov+k/6T/ov+j/6n/tP+9/8r/1v/g/+f/7//x//H/8//1
//n//v8CAAIAAgADAAMABAAFAAcABwAHAAcABgAFAAQABAAGAAcACAAJAAcABwAHAAcA
BgAGAAYABgAIAAkACQAJAAkACQAKAAoADAAMAAwADAAKAAoACgAKAAgACAAIAAgACgAL
AAsACgAKAAoACgAKAAsACwALAAoADAAMAA0ADQAPAA4ADgAOAAwADAAMAAwADQANAA0A
DAAMAA0ADQANAA4ADgANAA0AEAAQABAAEAAMAAwADQAOAA8AEAARABIAEQAQAA8ADgAO
AA0ADQANAA0ADQANAA0ADwAPAA0ADQAPAA8ADwAPAA0ADAAMAAkACwALAAwADQAKAAkA
CAAHAAUABQAFAAYABgAFAAMAAwACAAIAAQABAAIAAgACAAEAAwADAAMAAwADAAMAAwAD
AAMAAwACAAIAAgACAAEAAAACAAIAAgACAAIAAgACAAIAAgACAAIAAwAEAAQABAADAAQA
BAAEAAQAAwACAAMAAgACAAIAAgACAAQABAAEAAQABgAGAAYABgAEAAQABAADAAUABQAF
AAUAAwAEAAQABAAGAAYABQAFAAgACAAIAAgABgAGAAYABQAGAAcACAAJAAcABwAHAAYA
BgAGAAgABgAGAAcABwAGAAgACAAIAAgACAAIAAgACAAIAAgACAAIAAgACAAIAAgACAAH
AAcACAAGAAYABgAFAAQABQAHAAgACwALAAsACwAJAAkACQAJAAwADAAMAAwACgAKAAoA
CgAJAAkACgAKAAsADAANAA8ADQANAA0ADQAOAA4ADQANABAAEAAQABAAEAAQABAAEAAR
ABEAEQARABAADgANAAsACgAIAAcABAACAAIAAQAAAP7//v/+/////v/9//z//v///wEA
AQD///////8AAAEAAgACAAMABQAGAAgACQAJAAkACQAJAAsACwANAA0ADAAMAAwADQAM
AAwADAAMAAwADQANAA4ADAAMAAwACwANAA0ADQANAA4ADgAOAA8ADQAPABEAEgAVABcA
GAAUABAADQAEAPj/7P/e/87/vv+x/6v/q/+q/6r/q/+n/6f/qf+w/7b/tv+2/7P/uf/E
/9H/2v/k/+z/8//5/wEABQAHAAcACQAMABAAEAAOAA8ADwAQABEAEwATABMAEwATABMA
EwAUABYAFwAYABkAGAAXABYAFQAUABQAFAAUABQAFQAVABUAFQAVABYAFgAWABYAFgAW
ABgAGAAYABgAFgAWABYAFgAUABUAFQAUABYAFgAWABYAFQAVABUAFAAWABYAFwAXABcA
FgAWABYAFAAUABQAFAAXABcAFwAWABYAFwAXABcAFgAWABUAFQAYABgAGAAYABgAGAAZ
ABoAGAAYABgAGAAWABYAFgAWABcAFwAYABkAGAAXABYAFQAVABUAEwATABUAFQAVABUA
FAASABEADQANAA0ADgAPABEAEQARABEADAALAAoACgALAAsACgALAAoACgAJAAkADAAM
AAwACwAJAAkACQAJAAcABwAHAAcABwAHAAYABgAIAAgABwAGAAgACAAIAAgACAAIAAgA
CAAFAAQAAwADAAQABAAEAAMABgAIAAoADAALAAoACwAKAAgACAAIAAgABgAGAAYABgAI
AAgACAAIAAgACAAIAAcABQAFAAUABQAHAAgACAAIAAgACAAHAAcACAAIAAgACAAGAAYA
BgAFAAYABwAIAAkACQAJAAkACAAGAAYACAAGAAQABQAFAAQABgAGAAYABgAGAAYABgAG
AAUABAADAAIAAAAAAAAAAAACAAEAAQACAAQABAAEAAMAAQABAAIAAgAFAAUABQAFAAMA
AwADAAMAAgACAAIAAgACAAIAAgACAAMAAwAEAAQABAAEAAQABQAEAAMAAgABAAAAAAD/
////AgAEAAYABgAGAAYABgAHAAcABwAGAAQAAQD//////v/8//v/+v/4//j/9//4//b/
9v/2//P/8v/x//D/7v/v//H/8f/x//H/8f/y//H/8v/y//P/9v/4//v//f/7//v/+//7
//n/+f/7//v/+v/6//r/+//8//z//P/8//z//f/9//7///8AAAEAAQAAAP///v/9//7/
/v/+////////////AgAHAAUAAgACAAAA/f/4//L/6P/a/8r/uv+r/6H/n/+g/6T/pf+j
/6H/n/+g/6j/rP+w/63/q/+q/7H/uv/G/9L/3f/l/+3/8//3//v//f/8//z//v/+/wAA
AQADAAUABQAFAAUABQADAAMAAwAEAAUABQAFAAUABwAHAAcABwAEAAQABAAEAAIAAwAD
AAMABQAFAAYABgAIAAgACAAIAAgACAAIAAgACAAIAAgACAAHAAcABgAEAAYABgAGAAYA
CQAJAAkACAAGAAYABwAHAAcABgAGAAYABAAEAAQABAAFAAUABQAEAAQABQAFAAUACAAI
AAcABwAIAAgACAAIAAQABAAFAAYABgAGAAYABgAGAAYABgAGAAQAAwADAAMABQAFAAUA
BQADAAMAAQABAAIAAwAEAAUAAwACAAIA//8AAP////////z/+//6//n/+f/5//n/+v/8
//v/+f/5//j/+P/3//f/+v/6//r/+f/5//n/+f/5//f/9//3//f/9f/1//T/9P/4//j/
9//2//b/9v/2//b/9v/2//b/9v/2//b/9v/3//b/9v/2//X/9f/2//f/+P/3//b/9//2
//b/9v/2//b/9v/2//b/9v/2//b/9v/2//T/9P/0//P/8//z//P/8//z//T/9P/0//T/
9P/z//P/9P/0//T/9P/0//T/9P/z//X/9f/1//X/9f/1//X/9P/y//L/9P/y//D/8f/x
//D/8P/w//D/8P/w//D/8P/w//D/8P/w//D/7v/u/+7/7v/w/+//7//w//D/8P/w/+//
7f/t/+7/7v/v/+//7//v/+7/7f/s/+v/7f/u/+//8P/u/+7/7v/u/+v/6//s/+z/7P/s
/+z/7f/r/+v/6//r/+v/7P/s/+3/7P/w//D/8P/w//D/8P/w//D/8f/x//H/7//u/+z/
6//p/+j/5v/l/+b/5P/k/+P/5P/i/+L/4v/g/97/3P/a/9z/3f/f/9//4f/h/+H/4v/h
/+L/4v/j/+P/5P/m/+f/5//n/+f/5//p/+n/6//r/+z/7P/s/+3/7v/u/+7/7v/s/+3/
7f/u/+z/7P/s/+v/7P/t/+7/7//y//L/8v/z//P/8//1//r/+//3//T/9v/0/+//6P/g
/9T/xv+2/6j/m/+X/5f/mv+Y/5f/l/+T/5H/lv+c/57/nP+b/53/pv+x/77/zP/W/9v/
4f/n/+3/7//v//H/9P/2//j/+v/6//n/+f/5//n/+f/5//n/+//7//v//P/9//3//f/9
//3//f/9//3//P/8//z//P/8//3//f/9//3//f/+//7//v/+//7//v/+//7//v/+//7/
/v/+//7/AAABAAEAAAAAAAAAAAAAAAMAAwADAAIAAAAAAAEAAQABAAAAAAAAAAIAAgAC
AAIAAwADAAMAAgACAAMAAwADAAIAAgABAAEAAwAEAAUABgAGAAYABwAIAAgACAAIAAgA
CgAKAAoACgAIAAcABwAHAAcABwAHAAcABwAHAAUABQAFAAUABQAFAAUABAAEAAEAAQAB
AAIAAwABAAEAAQABAAEAAQABAAIAAgABAP/////+//7//f/9//z//P/8//v//P/9//7/
//8BAAEAAQABAP/////+//7/AAAAAP///v/+//7//v/+/wAAAAAAAAAAAAAAAAAAAQAA
AAAAAAD///7//v/+//7//v/+/wAAAAACAAIAAgACAAIAAgACAAIAAAAAAAAAAAACAAIA
AgABAAEAAQABAAEAAQACAAIAAgACAAIAAQABAAAAAAAAAAAAAAAAAAAA//8AAAEAAgAD
AAEAAQABAAAA/v/+/wAA/v8AAAEAAQAAAP7//v/+//7/AAAAAAAAAAAAAAAAAAAAAAIA
AgACAAIAAQD///7//v/+//7//v/9//3//f/+//7/AQABAAEAAQD//////////wAAAAAA
AAAAAAAAAAAAAAD9//3//v/+//z//P/8//3//v///wAAAQAAAAAA/////wAAAAAAAAAA
AgAAAP7//v/+//7///8BAAIAAwAFAAQAAgABAP3//P/6//n/+P/2//b/9f/0//L/8v/y
//P/8v/x//D/8P/x//P/8//z//P/8//0//T/9P/z//P/9f/2//j/+f/5//n/+f/5//v/
+//9//3//v/+//7////+//7//v/+//7//////wAAAAAAAAAA/////////////wAAAAAA
AAEA/////wEABgAJAAcACAAIAAgAAQD4/+7/5P/a/8r/uv+r/6H/nf+e/6D/of+h/53/
m/+e/6T/qP+o/6f/qf+u/7v/yP/S/9z/4//n/+3/9f/5//n/+/8AAAQABgAEAAUABQAG
AAcABwAHAAcABwAJAAkACQAKAAoACQAIAAcACQAJAAkACQAJAAoACwAMAA4ADwAPAA8A
DAALAAsACgAMAAwADAAMAAoACgAKAAoACgAKAAoACgAKAAsACwAKAAwADAAMAAwACwAL
AAsACgAMAAwADQANAA0ADAAMAAwADAAMAAwADAALAAsACwAKAAwADQANAA0ADgAOAA0A
DQAOAA4ADgAOAAwADAANAA4ADgAOAA4ADgAOAA4ADgAOAA4ADQANAA0ADQANAA0ADQAN
AA0ACwALAAsACwALAAsACwAKAAoABwAGAAUABQAFAAMAAwADAAMAAwADAAMABAAGAAUA
AwADAAIAAgABAAEAAAAAAAAA//8BAAEAAQABAP//////////AQABAAAAAAAAAAAA///+
//z//P/8//z//v/+//7//v///wAAAQADAAMAAgABAP//AAAAAAAAAAACAAIABAAEAAMA
AgABAAAAAAAAAAAAAAAAAAAAAAAAAAAAAAAAAP///////////////wAAAAAAAAAAAAD/
////AgACAAIAAgACAAIAAgABAP//////////AQABAAEAAAD+//7/AAD+/wAAAQABAAAA
/v/+//7//v8AAAAAAAAAAAAAAAAAAAAAAAAAAAAAAAD+//3//f/+////AAABAAEAAQAB
AAIAAgABAAEAAQABAP//////////AQACAAMABAACAAIAAgACAAEAAQACAAIAAgACAAIA
AwADAAMAAwADAAIAAgABAAEAAgAEAAYABgAGAAgACAAIAAgACAAJAAkACQALAAoACAAH
AAcABgAEAAMAAQD+//3/+//8//r/+v/6//v/+v/5//j/+P/5//v/+//7//v/+//8//3/
/v/+//////8AAAIAAwAEAAUABgAHAAcABwAJAAkABgAGAAYABwAKAAoACgAKAAoACwAL
AAwACgAKAAoACQAKAAsADAANAAwADAAMAA0ADwAPABEAEgARABEAEgAUABYAEwAMAAQA
+v/u/97/zv+9/7H/q/+q/6z/rf+p/6f/p/+q/7D/tv+2/7H/s/+6/8P/zP/W/97/5//v
//f//f8DAAsADQAKAAwAEgAUABMAEQAQAA8AEQARABEAEQATABMAEwAUABUAFQAVABUA
FAATABIAEQASABIAEgASABAAEQARABEAEQARABIAEgATABQAFQAWABQAFAAUABQAEgAS
ABIAEgATABUAFgAWABUAFAATABIAEwATABMAEgASABIAEwATABMAEgASABIAFAAUABQA
FAATABMAEwASABQAFQAVABUAFAAUABMAEwAWABYAFgAWABQAFAAVABYAFAAUABQAFAAW
ABYAFgAWABYAFQAVABUAFQAVABUAFQATABMAEQARABAADwAOAA0ADwAOAA4ACwAMAAsA
CwALAA0ADQANAA0ACgAJAAgACAAIAAcABQAFAAgACAAHAAcABwAGAAUAAwABAAEAAQAB
AAEAAQABAAEAAwADAAIAAgACAAIAAQAAAAAAAAAAAAAAAAAAAAAAAAACAAIAAgADAAQA
BAAEAAMAAgACAAIAAgABAAAAAQAAAAIAAgACAAIAAgACAAIAAgAAAAAAAAAAAAIAAgAC
AAEAAQABAAEAAQADAAQABAAEAAIAAgABAAEAAQAAAP///v///wAAAQABAP//////////
/////////v8AAAAAAgAAAP7///////7/AAAAAAAAAAAAAAAAAAAAAP7//v/+//7//P/8
//z//P/8//v/+//8//r/+v/6//n/+P/5//v//P/9//3//f/9//v/+//7//v/+v/6//r/
+v/8//z//P/8//r/+f/5//j/+v/6//r/+//8//3//v////v/+v/4//f/+v/6//r/+v/8
//z//P/8//z//P/8//3//f/9/////v/8//v/9//2//T/8//0//L/8v/x/+7/7P/s/+z/
6//q/+n/6P/m/+f/6f/p/+f/5//n/+j/6//s/+z/7f/x//L/9P/1//P/8//z//P/8f/x
//P/8//y//L/8v/z//T/9P/0//T/9v/3//f/+P/4//j/+P/3//n/+f/5//n/+P/4//j/
+f/7//n/+//8//3//f/8//z//P/7//b/7v/k/9j/yv+6/6n/nf+X/5b/mP+Z/5f/l/+b
/5r/nv+m/6r/q/+n/6j/q/+0/8D/yv/T/9v/4//p/+3/8f/x//D/8v/4//r/+f/5//r/
+//9//3//f/9//v/+//7//z//f/9//3//f/7//v/+//7//z//P/8//z/+v/7//v/+//9
//3//v/+/wAAAAAAAAAA///+//3//P/8//z//P/8//z//f/9//z//P/8//z//P//////
///+//z//P/9//3//f/8//z//P/8//z//P/8//z/+//6//j/+v/7//v/+//+//7//f/9
//z//P/8//z//P/8//3//v/8//z//P/8//z//P/8//z/+v/5//n/+f/7//v/+//7//3/
/f/7//v/+v/5//j/9//6//r/+//5//b/9f/1//X/8//z//P/8//z//P/8//0//T/8//x
//H/8v/y//H/8f/y//L/8v/x//P/8//z//P/8//z//P/8//z//P/8v/y//L/8v/x//D/
8v/y//L/8v/0//T/9P/0//L/8v/y//P/8v/y//L/8f/x//L/8//0//T/9P/2//b/9P/0
//T/9P/2//b/9v/2//b/9v/2//b/9v/2//b/9f/z//P/8//z//X/9v/2//b/9P/0//P/
8//2//b/9v/2//b/9v/2//X/8//z//P/8//x//H/8f/w//D/8P/y//D/8v/z//P/8v/0
//T/9P/0//P/8v/x//D/8f/y//P/9P/y//L/8v/y//T/8//z//T/9P/0//T/8//v/+//
8P/w//H/8f/x//H/7//v/+//7//w//D/8P/w//D/8P/w//D/8f/x//L/8v/x//D/7//v
/+//7//v/+//8P/w/+//7//v/+7/7f/s/+7/8v/0//T/9P/0//T/9P/1//X/9f/1//T/
8v/x/+//7v/s/+v/7P/q/+r/6f/m/+T/5P/k/+X/5P/j/+L/4v/j/+X/5f/l/+X/5f/m
/+f/6P/o/+n/6//s/+7/7//v/+//7//v/+//7//x//H/8v/y//L/8//y//L/8v/y//L/
8//z//T/9v/2//b/9f/1//X/9f/1//X/9P/z//P/9f/3//v//v////3//v/+//b/7//q
/+D/1P/G/7b/pv+b/5f/mf+c/5z/mf+V/5X/lf+Y/57/oP+i/6P/o/+q/7X/wv/O/9b/
2//h/+f/6//v//H/8//2//j/+v/6//v/+//8//3////////////9//3//f/+/wEAAQAB
AAEAAQABAAEAAQACAAIAAgACAAAAAQABAAEAAQABAAIAAgAAAAAAAAAAAAIAAgACAAIA
AgACAAIAAgAAAAEAAQAAAAIAAgACAAIAAwADAAMAAgACAAIAAwADAAMAAgACAAIAAgAC
AAIAAgAFAAUABQAEAAIAAwADAAMAAgACAAEAAQACAAIAAgACAAAAAAABAAIAAgACAAIA
AgACAAIAAgACAAIAAQABAAEAAwADAAMAAwACAAEA/v/9/////////////f/8//z/+f/4
//f/9//3//j/+f/6//v/+P/3//b/9v/4//f/9f/1//b/9v/1//X/9v/2//b/9f/3//f/
9//3//b/9f/0//P/9f/1//T/9P/0//T/8//y//T/9P/0//T/8v/y//L/8v/0//T/9P/1
//T/9P/0//P/8v/y//L/8v/y//L/9P/0//T/9P/0//T/9P/0//T/9P/2//b/9v/2//T/
9P/0//P/9f/1//X/9f/1//b/9v/2//b/9v/1//X/9P/0//T/9P/y//L/8v/x//H/8f/x
//H/8//z//P/8v/y//L/9P/y//L/8//z//L/9P/0//T/9P/z//L/8f/w//L/8v/y//L/
8P/w//D/8P/w/+//7//w//L/8v/y//H/8f/x//L/8v/z//P/8//z//L/8f/w/+//8f/y
//P/9P/y//L/8v/y//P/8//0//T/9P/0//T/9f/1//P/9f/4//j/+P/4//j/+f/7//z/
/f/8//r/9//1//P/8v/w/+//7f/q/+n/5//m/+T/5P/k/+P/4v/h/+D/4//l/+j/6f/o
/+f/5v/m/+j/6v/r/+3/7f/u//D/8f/v/+//7//v//H/8f/z//P/8P/w//D/8f/w//D/
8P/w//H/8//0//b/9P/0//T/8//z//P/8//z//T/9P/0//X/9f/3//f/+v/9//3//P/6
//j/8//q/97/0v/C/7L/ov+V/5P/l/+a/5j/l/+T/5H/lf+a/57/oP+e/5v/n/+q/7f/
xP/Q/9b/3f/l/+v/7//v//H/8//2//j/+v/6//v/+//8//3////////////9//3//f/+
////////////AAABAAIAAwABAAAA///+/wAAAQABAAEAAQABAAIAAgACAAIAAgACAAIA
AgACAAIAAgACAAIAAgAEAAUABQAEAAIAAgACAAIAAQABAAEAAAAAAAAAAQABAAMAAgAC
AAIAAgACAAIAAgADAAMAAwACAAIAAwADAAMABAAEAAMAAwAEAAQABAAEAAIAAgADAAQA
AgACAAIAAgACAAIAAgACAAIAAQABAAEA//////////8BAAEA///////////////////+
//7/+//6//n/+f/5//v/+//7//v/9//3//f/+P/2//X/8//z//b/9v/1//X/9v/2//b/
9f/3//f/9//3//b/9f/0//P/8//z//L/8v/2//b/9f/0//b/9v/2//b/9f/0//P/8v/0
//T/9P/1//T/9P/0//P/8v/y//L/8v/0//T/9v/2//j/+P/4//j/9v/2//b/9v/2//b/
9v/2//b/9v/2//X/9f/1//X/9f/1//b/9v/2//b/9v/1//X/9v/2//b/9v/4//j/+P/3
//X/9f/1//X/8//z//P/8v/0//T/9v/0//X/9//4//j/9v/2//b/9v/0//T/9P/0//X/
9v/3//j/9//2//X/9P/y//H/8f/y//T/9P/0//P/8f/x//L/8v/x//H/8f/x//P/8//z
//P/9v/2//b/9v/2//b/9v/2//f/9//4//j/+P/4//j/+f/2//X/9P/z//H/8P/u/+3/
6//q/+n/6P/n/+b/5f/k/+P/4v/i/+L/4v/j/+P/5f/l/+X/5f/l/+X/5v/n/+f/6f/q
/+v/7P/v//D/8f/y//H/8v/y//L/8v/y//L/8//z//T/8//y//L/8v/y//P/8//1//j/
9P/w/w==
         </WaveFormData>
      </LeadData>
      <LeadData>
         <LeadByteCountTotal>10000</LeadByteCountTotal>
         <LeadTimeOffset>0</LeadTimeOffset>
         <LeadSampleCountTotal>5000</LeadSampleCountTotal>
         <LeadAmplitudeUnitsPerBit>4.88</LeadAmplitudeUnitsPerBit>
         <LeadAmplitudeUnits>��V</LeadAmplitudeUnits>
         <LeadHighLimit>2147483647</LeadHighLimit>
         <LeadLowLimit>268435456</LeadLowLimit>
         <LeadID>V2</LeadID>
         <LeadOffsetFirstSample>0</LeadOffsetFirstSample>
         <FirstSampleBaseline>0</FirstSampleBaseline>
         <LeadSampleSize>2</LeadSampleSize>
         <LeadOff>FALSE</LeadOff>
         <BaselineSway>FALSE</BaselineSway>
         <ExcessiveACNoise>FALSE</ExcessiveACNoise>
         <MuscleNoise>FALSE</MuscleNoise>
         <LeadDataCRC32>4049292099</LeadDataCRC32>
         <WaveFormData>
AAAAAAAAAAACAAIAAgADAAMAAgABAP//AAABAAIAAwACAAMAAwADAAMAAwAEAAUACQAT
AB0AJwAwADkAPQA9ADUAIwARAPv/5f/Y/9P/yf+//7X/nv+C/2v/V/9H/0X/Tv9W/2P/
e/+W/6z/vv/P/93/5v/t//X/+v8AAAUADAAQABIAFQAWABcAGQAZABsAHAAeAB4AGgAa
ABwAHwAiACIAIgAjACMAIwAiACEAIQAiACQAJAAmACYAJgAkACIAJAAlACUAIwAkACQA
JAAhACEAIwAlACMAIwAiACIAJQAlACUAJQAjACQAJgAmACgAKQApACoAKgAqACwALAAu
AC4ALgAuACwALQAuADEAMgAzADMAMwA2ADgAOQA5ADoAOwA8AD0APgBAAEEAQgBCAEIA
RQBGAEgASQBKAEoATABOAFAAUQBSAFMAUwBTAFMAVABUAFQAVABVAFUAVABWAFcAWQBX
AFUAVABTAFAAUQBQAE4ATABJAEYAQwBAAD4APQA8ADsANgAzADAALQAsACkAJwAkACMA
IQAgAB4AHAAZABUAEwAUABQAFAAUABMAEgARABEAEQAQAA8ADgAOAA0ADQAOAAwADAAM
AAwADgAOAA4ADgAQABAAEAARABAADwAOAA0ADwAPAA8AEAAPAA4ADgANAAsACwALAAsA
CwAMAA4ADwAOAA0ACwAKAAsADQAOAA8ADgANAAwACwALAAsACwALAAsACwALAAsADQAN
AA0ADAAMAAwADAAMAAoACQAJAAkACAAIAAgACQAJAAkACAAIAAYABgAGAAUABQAFAAQA
BAAGAAYABgAGAAQABAADAAMABQAFAAUABQAEAAQABAACAAMABAAFAAYABQADAAEA//8A
AAAAAQACAAEAAQABAAEAAQABAAEAAQADAAQABAAEAAYABgAIAAgACAAIAAgACgALAAsA
CQAHAAcABgAGAAcAAwABAAAA///9//3//P/5//f/9//3//T/8//x/+//7//x//L/8v/u
/+7/7v/v/+//8P/w//H/9P/0//T/9P/z//P/8//y//D/8P/x//L/8P/w//D/8P/y//L/
8v/y//L/8v/y//P/8//y//H/7//w//H/8v/z//P/8//y//H/8//x//T/9f/3//3/BwAT
AB4AJQAtAC8AJwATAAEA7f/V/8L/u/+z/6v/of+Q/3r/Yf9R/z//Nf86/0L/Sf9Z/3D/
iP+c/63/u//K/9X/3f/i/+b/6//w//T/9v/3//b/9//5//n/+//8//7//v/6//r//P//
/wAAAAAAAAEAAQABAAAA//8BAAIABAAEAAUABAADAAAA/v8AAAEAAQD//wAAAAAAAAEA
AQADAAUABQAFAAQABAAFAAUABQAFAAcACAAKAAoACQAJAAgACAAIAAgACgAKAAwADAAM
AAwACgALAAwADwAOAA8ADwAPABAAEgATABMAFgAXABgAGQAYABoAGwAcABwAHAAfACAA
IgAjACQAJAAkACYAKAApACgAKQApACkALQAuAC4ALgAuAC8ALwAuAC4ALwAxAC8ALgAu
AC4ALAApACgAJgAkACIAIAAeABwAGQAXABUAEwAQAA0ACgAHAAYAAwABAP7//f/7//r/
+P/5//f/9P/z//P/8v/x//D/7//u/+3/7f/t/+z/6//q/+n/5//m/+b/5//o/+n/6v/q
/+r/6v/q/+j/6P/o/+n/5//n/+f/5//n/+f/5//o/+j/6P/p/+n/6f/p/+n/6f/m/+b/
5//n/+n/6f/o/+j/6v/r/+v/6//p/+n/6f/p/+f/5//n/+f/6f/p/+n/6f/p/+n/6f/o
/+X/5P/j/+L/4//j/+T/5f/k/+T/5P/l/+X/5f/k/+T/5P/k/+T/4//j/+P/4v/i/+L/
4v/i/+L/4P/g/9//3//f/9//3//f/+D/4P/g/97/3P/c/9z/3P/d/93/3f/d/9//3v/e
/97/3v/d/9z/2//b/9v/2//b/93/3v/e/97/3P/c/9z/3P/b/9r/2f/Z/93/3f/f/+D/
4P/g/+D/4P/i/+P/4//h/+L/4//j/+T/4P/b/9j/1v/W/9X/1v/W/9f/1f/V/9X/0v/R
/8//zf/N/8//0P/Q/87/zv/O/8//0v/U/9X/1//X/9b/1f/U/9P/0//T/9L/0P/Q/9H/
0v/U/9T/1P/U/9X/1P/T/9L/0//U/9X/1//X/9b/1f/T/9X/1f/V/9X/1v/X/9f/1//T
/9X/2P/d/9//4//t//n/AgAHAAsACQD9/+3/2//D/6v/nv+X/5P/j/+D/3T/Xv9J/zf/
Kf8j/yj/MP85/0n/YP94/4z/m/+n/7T/wf/J/8r/zP/R/9b/2v/c/9//3v/f/+H/4f/j
/+T/5v/m/+L/4v/k/+f/5v/m/+b/5//o/+n/6f/p/+n/6v/s/+z/7v/u/+7/7P/s/+7/
7//v/+7/7v/t/+z/7P/t//D/8//y//H/7//u//H/8f/x//H/7//w//L/8v/0//X/9f/2
//j/+P/6//r//P/8//z//P/8//3//v8BAAIAAwADAAMABAAGAAcABwAIAAkACgALAAwA
DgAPABAADgAOABEAEgAUABUAFgAWABcAGgAdAB8AHwAfAB4AHQAfACAAIAAgACIAIwAj
ACIAIgAjACUAIwAiACIAIgAgAB8AHgAcABoAGgAYABYAFAARAA8ADQALAAgABQACAP//
AAD9//v/+P/3//X/9P/y/+//7f/q/+n/6v/q/+r/6v/p/+j/5//n/+n/6P/n/+b/5v/l
/+X/5v/m/+b/5v/m/+f/6P/p/+r/7P/s/+z/7f/t/+3/7f/t/+v/6//r/+z/7v/u/+//
7//v/+//7//v/+z/7P/t/+3/7f/t/+z/7P/u/+//7//v/+3/7f/t/+3/7f/t/+3/7f/v
/+//7//v/+//7//v/+7/7P/s/+z/7P/s/+v/6//r/+z/7P/s/+3/7f/t/+z/7P/q/+r/
6v/p/+v/6//q/+r/6v/q/+r/6v/q/+r/6f/p/+n/6f/p/+n/6v/q/+r/6P/m/+b/5v/m
/+n/6f/p/+n/6//q/+r/6v/r/+v/6//r/+v/6//r/+v/6f/q/+r/6v/o/+j/6P/o/+n/
6v/r/+3/6//r/+v/6//x//H/8P/z//T/9f/2//r/+//7//n/+f/5//j/+P/3//P/8f/w
/+//7f/t/+z/7f/r/+v/6//o/+f/5f/j/+X/5//o/+j/5P/k/+T/5f/p/+r/6v/r/+z/
7P/s/+z/6//r/+v/6v/q/+r/6//s/+r/6v/q/+r/6v/q/+r/6v/s/+z/7P/t/+7/7v/u
/+3/7f/t/+3/7f/w//H/8f/x//X/9f/0//f/+/8BAA0AGQAiACcAKQAlABcABQDx/93/
zf/I/8H/uf+t/5v/gv9q/1P/P/83/z3/SP9S/2P/ef+Q/6T/uP/H/9P/3v/l/+f/6v/w
//f//P/+/wAA//8CAAMABQAFAAcACAAKAAoABwAGAAcACQAMAAwADAANAAsACwAKAAkA
CwAMAA4ADgAQABAAEAAOAA4AEAARABEAEwAUABQAFAARABEAEwAVABMAEwASABIAFQAV
ABUAFQATABQAFgAWABYAFwAXABgAGgAaABwAHAAeAB4AHgAeABwAHQAeACEAIgAjACMA
IwAkACYAJwAnACgAKQAqACsALgAwADEAMgAyADIANQA2ADoAOwA8ADwAOgA8AD4APwA+
AD8APwA/AEEAQgBCAEIAQwBFAEYARgBGAEcASQBHAEQARABEAEIAQwBCAEAAPgA7ADgA
NQAyADEALwAtACsAJgAjACAAHQAcABkAFwAUABUAEwASABAAEQAPAAwACwALAAoACQAI
AAcABgAFAAUABQAEAAMAAgADAAMABAAGAAQABAAEAAQABAAEAAQABAAGAAYABgAHAAcA
BwAHAAcABgAFAAQABAAGAAYABwAHAAUABQAFAAUABQAGAAgACQAJAAkACAAIAAgACQAJ
AAkABwAHAAcABwAJAAkACQAJAAkACQAJAAkACQAJAAkACAAKAAoACgAKAAgABwAHAAcA
BgAGAAYABwAHAAcABgAGAAYABgAGAAUABQAFAAQABAACAAIAAgACAAQABAADAAMAAwAD
AAMAAwACAAIAAgAAAAAAAAAAAAAAAwADAAMAAwADAAIAAgACAAMAAwADAAMAAQABAAEA
AQABAAIAAgACAAMABAAFAAYABAAEAAQABQADAAMAAwADAAcACQAKAAoACgAKAAoADAAN
AA0ACwALAAsACgAKAAkABQADAAIAAQD//////v/9//v/+//7//z/+//5//f/9//5//r/
+v/2//b/9v/3//v//P/8//3//P/8//z//P/7//v/+//6//z//P/9//7//P/8//z//P/+
//7//v/+//7//v/+/////v/+//7//f/+////AAABAAAAAQABAAEAAQADAAYABwALABMA
GwAlADAAOQA/AD0AMwAhAAsA9f/f/9T/y//B/7X/qf+U/3r/Zf9R/0P/Rf9Q/1j/Zf97
/5T/qv+8/83/2f/k/+3/9f/4//r///8GAAoACgALAAoACwANAA0ADwAQABIAEgASABIA
FAAXABgAGAAYABkAFwAXABYAFQAVABYAGAAYABoAGgAaABgAGgAcAB0AHQAbABwAHAAc
AB0AHQAfACEAHwAfAB4AHgAfAB8AHwAfACEAIgAkACQAIgAjACMAJAAkACQAJgAmACYA
JgAmACYAJgAnACgAKwAsAC0ALQAtAC4AMAAxADEAMgAzADQANQA2ADgAOQA6ADwAPAA/
AEAAQABBAEIAQgBCAEQARgBHAEoASwBLAEsASwBMAEwATABMAE0ATQBMAEwATQBPAE0A
SwBKAEkARgBGAEYARQBEAEYARABCAEAAOwA3ADMALwAuACsAKAAlACIAHwAdABoAGwAZ
ABgAFgATABEADgANAAsACgAJAAgABQAEAAMAAwAFAAQAAwACAAQAAwADAAQAAgACAAIA
AgD///7//f/8//z//P/8//3//v///wAAAQD///////8AAAAAAAABAAEA///////////+
//7////////////+//7//P/9//3//f////////////3//f/9//3////////////9//3/
/f/8//7//v/+//7//v/9//3//f/6//r/+v/7//n/+f/4//j/+v/6//r/+f/5//n/+P/4
//b/9v/2//b/9P/0//P/8//z//P/8//z//b/9v/2//T/8v/y//L/8v/z//P/8//z//P/
8v/y//L/8v/x//D/7//t/+3/7f/t/+//8P/w//D/7v/u/+7/7v/s/+z/7P/t/+3/7f/t
/+3/7f/u//H/8v/z//T/9P/1//X/8//x//H/8P/w//H/7f/r/+r/6f/n/+f/5v/n/+X/
5f/l/+T/4//h/9//3v/f/9//3v/c/9z/3P/d/97/3v/d/93/3//g/+H/4v/f/9//3//e
/93/3P/c/9z/3v/e/97/3v/e/97/3v/e/9z/3P/c/93/3//g/+H/4f/f/9//3//f/97/
3//f/9//3//d/97/4//p/+v/7f/3/wIACQARABcAFQAHAPP/2//F/7L/qf+j/53/lf+I
/3T/W/9F/zH/J/8o/zD/Nf8//1D/ZP96/5H/of+u/7v/xf/O/9T/1f/Y/9r/3v/f/+L/
4//l/+X/4//k/+b/5v/i/+L/5P/n/+b/5v/m/+f/6f/p/+j/5//l/+b/6P/o/+r/6v/q
/+j/6v/s/+3/7f/v//D/8P/w/+3/7f/v//H/8f/x//D/8P/v/+//7//v/+//8P/y//L/
9P/1//X/9v/1//T/9f/0//T/9P/0//T/9P/1//b/+f/5//n/+P/3//j/+v/7//v//v//
/wAAAQAAAAIAAwAEAAQABAAHAAgACAAJAAoACgAKAAwADgAPAA4ADwAPAA8AEwAUABQA
FAARABEAEAAOAA8AEQAUABMAEgASABIAEAAPAA4ADAAKAAkABgADAAAA///9//v/+f/4
//X/8v/v/+z/6f/n/+T/5f/j/+L/4P/f/93/2v/Z/9f/1v/V/9T/0//S/9H/0f/R/9D/
z//O/87/zf/N/87/zv/O/87/zv/O/87/zv/O/87/zv/O/8//z//P/8//z//N/83/zf/O
/8z/zP/N/83/zf/N/83/zf/O/87/z//P/83/zf/M/8z/zP/N/83/zf/N/83/zf/N/83/
zf/N/83/zf/N/83/zf/N/83/zf/M/87/zv/O/87/zv/N/83/zf/K/8r/yv/L/8n/yf/I
/8j/yv/K/8r/yf/J/8n/yP/I/8j/yP/I/8j/yP/I/8f/x//H/8f/x//H/8r/yv/K/8j/
xv/G/8b/xv/I/8n/yv/L/8n/yP/I/8j/y//L/8v/y//L/8v/y//L/8n/yv/K/8r/yv/K
/8r/yv/J/8j/x//H/8r/y//M/83/z//T/9L/0v/T/9T/1f/W/9j/2f/Z/9f/1//X/9b/
1v/V/9H/z//O/8//zf/N/8z/zf/L/8v/y//J/8f/xP/B/8L/xf/H/8j/xv/G/8b/x//J
/8r/yv/L/8z/zP/M/8z/zf/N/83/zP/O/87/z//Q/9D/0P/Q/9D/1f/W/9f/2P/Y/9j/
2P/Z/9r/2v/a/9n/2//b/9v/2//f/+H/4v/j/+X/5f/m/+3/8f/z//n/BwAUABsAIQAh
ABkACQD3/+P/zf/C/73/uf+x/6P/kv94/1//Sf87/zn/Pv9G/1P/Y/94/5L/qP+5/8X/
0v/b/+H/5v/o/+v/8P/0//b/+f/4//n/+//7//3//v8AAAAA/v/+/wAAAwAEAAQABAAF
AAYABwAHAAcACQAKAAwADAAOAA4ADgAMAA4AEAARABEAEwAUABQAFAAVABUAFwAZABkA
GQAYABgAGwAbABsAGwAbABwAHgAeACAAIQAhACIAIAAgACIAIgAjACQAJQAmACQAJQAm
ACkAKgArACsAKwAqACwALQAtAC4ALwAwADEANAA2ADcAOAA6ADoAPQA+AEAAQQBCAEIA
RABGAEgASQBIAEkASQBJAEsATABMAEwATABNAE0ATABKAEsATQBLAEwATABMAEoASwBK
AEgARgBGAEQAQgBAAD8APQA7ADkAOAA1ADIALwAsACkAJwAkACEAHwAeABwAHAAbABkA
GQAZABgAFwAWABUAFAATABMAEwASABEAEAAOAA0ADQAOAAwADAAMAAwADgAOAA4ADgAO
AA4ADgAPAA4ADQAMAAsACwALAAsADAAOAA4ADwAPAA0ADQANAA0ACgAKAAsACwANAA0A
DAAMAAwADQANAA0ADQANAA0ADQANAA0ADQANAA0ADQANAA0ADQANAA0ADAAOAA4ADgAO
AA0ACwAKAAkACAAIAAgACQALAAsACgAKAAgACAAIAAcACQAJAAgACAAIAAgACAAIAAoA
CgAJAAkACAAHAAYABQAIAAgACAAGAAYABgAGAAYACQAJAAkACQAHAAYABgAGAAcABwAH
AAcABwAHAAcABwAFAAYABgAGAAQABAAEAAQABQAGAAcACQAHAAcABwAHAAcACQAKAAoA
CgAIAAgACAAIAAgACwANAA4ADQAPAA8ADgAOAA0ACQAHAAYABQADAAMAAgABAP//////
/wAA///9//v/+f/7//z//P/6//r/+v/7//z//P/7//v//P/8//z//P/7//v/+//6//z/
/P/9//7/AwAGAAkADAAOAA4ADgAOAA4ADgAOAA8ADgAOAA4ADQAPAA8ADwAPAA4ADwAP
AA8ADQANABAAFQAXABsAIwAvADwARQBHAEcARQA5ACUAEQD5/+j/3//X/8//xf+0/5j/
ff9n/1X/Uf9a/2b/b/9//5b/rv/C/9P/4f/s//X//f8CAAYACwASABgAGgAZABoAGwAd
AB0AGwAcAB4AHgAcABwAHgAhACEAIAAfAB8AIQAhACAAHwAhACIAJAAkACgAKAAoACYA
JQAmACYAJQAjACQAJAAkACMAIwAlACcAKQApACgAKAApACkAKQApACkAKgAsACwALAAt
AC0ALgAuAC4AMAAwADAAMAAwADAAMAAxADIANQA2ADcANwA3ADoAPAA9AD0APgA/AEAA
QQBAAEIAQwBEAEYARgBJAEoASgBLAEwATABMAE4AUABRAFIAUwBTAFMAVwBYAFgAWABY
AFkAWQBYAFgAWQBbAFkAWABYAFgAVgBTAFIAUABOAE4ATABKAEgARQBDAEEAPwA+ADsA
OAA1ADIALwAtACoAJwAlACQAIgAjACEAHgAdABsAGgAZABgAFwAWABUAFQAXABYAFQAU
ABMAEQAQABAAEgASABIAEgASABIAEgASABIAEgASABMAEQARABEAEQAUABUAFgAYABYA
FgAXABcAFwAXABcAFwAWABYAFwAXABkAGQAYABgAFgAXABcAFwAZABkAGQAZABcAFwAX
ABcAGQAZABkAGQAXABcAFwAWABYAFgAWABYAGAAXABcAFwAWABYAFgAXABUAFQAUABQA
FAAUABQAEwATABMAEgASABIAEgASABIAFAAUABMAEwARABEAEQARABMAFAAVABQAFAAU
ABQAFAATABMAEwATABEAEAAQABAAEgATABQAFQATABMAEwATABEAEgASABIAFAAUABQA
FAASABIAEgATABMAEwATABMAFQAXABoAGAAYABsAHAAdAB4AHgAfAB8AHQAeAB8AHwAg
ACEAHQAbABoAGAAVABQAEgARAA8ADwAPAA8ADwAOAA0ACwANAA4ADgAKAAoACgALAA0A
DgAOAA8ADgAOAA4ADgAOAA8AEAAQABAAEAARABIAEQAQAA8ADgAQABAAEAAQABAAEAAQ
ABEAEAAQABAADwARABEAEQARABAAEQARABEAEwATABYAFQAXABkAHwArADoAQwBJAE8A
TwBDADEAGQABAOz/3//X/8//wf+w/5z/g/9v/1v/T/9Q/1j/Y/9z/4b/nP+y/8X/1f/k
/+3/9/8CAAwADwAOABQAGgAbABkAGQAaABkAGwAcAB4AHgAdAB4AIQAlACQAJAAkACUA
IwAjACIAIQAhACIAJAAkACQAJAAkACIAJAAmACcAJwApACoAKgAqACkAKQArAC0ALAAr
ACkAKAAqACsALAAtACwALAAtACwALAAtAC0ALgAsACwALgAuADAAMAAwADAAMgAzADQA
NwA3ADcANgA1ADYAOAA5ADkAPAA9AD4APwBCAEQARQBGAEQARABHAEgASgBLAEwATABO
AFAAUgBTAFIAUwBTAFMAVQBWAFYAVgBWAFcAVwBWAFQAVQBXAFUAVgBWAFYAVABTAFIA
UABOAFAATgBMAEoARABBAD4AOwA6ADcANAAxADIALwAtACoAKAAlACMAIAAeABsAFwAV
ABcAFgAVABQAEwASABEAEQAPAA4ADQAMAAwACwALAAwADAAMAAwADAAMAAwADAAMAAwA
DAAMAA0ACwALAAsACwAKAAkACAAIAAoACgALAAsADQANAA0ADQAKAAoACwALAAsACwAK
AAoACAAJAAkACQALAAsACwALAAkACQAJAAkACAAHAAYABQAHAAcABwAGAAUABAADAAIA
AgABAAEAAQABAAIAAwAFAAQAAwABAAAAAAAAAAAA//8BAAEAAAAAAP7//v/+//7//f/8
//r/+f/7//v/+//7//r/+v/6//j/+P/4//j/+P/5//n/+f/5//n/+P/4//j/9//3//f/
9//3//f/9//3//T/9P/z//L/9P/0//T/9P/2//b/9v/3//T/8//y//H/8f/z//T/9P/0
//b/9v/2//b/9v/6//v/+//5//v/+//6//r/9//z//H/8P/x/+//7//u/+v/6f/p/+n/
6v/p/+f/5f/k/+X/5f/k/+H/4P/f/9//4//k/+T/5f/m/+b/5v/m/+f/5//n/+b/5f/k
/+T/5P/i/+L/4v/i/+T/5P/k/+T/5P/k/+T/5f/m/+b/5v/l/+X/5f/l/+X/5f/l/+T/
4//n/+f/6P/p/+v/7f/x//n/BAAPABkAHQAbABEAAQDr/9H/uv+p/6P/nf+V/4j/dv9j
/03/N/8r/yz/Mv87/0P/UP9i/3r/kf+h/7D/vf/J/9D/1P/V/9j/3v/k/+X/5P/l/+f/
5//p/+r/7P/s/+z/7P/u//H/8f/w/+//7//t/+3/7P/r/+3/7v/w//D/8P/w//D/7v/u
//D/8f/x//L/9P/1//b/9P/z//T/9f/z//P/8v/y//X/9f/1//X/8//0//b/9v/3//n/
+v/8//v/+v/7//r//P/8//z//P/8//3//v8BAP/////+//3//v8AAAEAAQAEAAUABgAH
AAYACAAJAAoADAAMAA8AEAARABEAEQAQABIAFAAWABcAFgAXABcAFwAbABwAHAAcAB4A
HwAfAB4AGwAbABwAGQAaABwAHgAeABwAGgAXABQAFAASABAADgANAAsACQAHAAQAAQD+
//v//P/5//f/9P/z//H/8P/u/+3/6//o/+f/5//m/+X/5P/h/+D/3//f/9//3v/d/9z/
3P/b/9v/3P/e/97/3v/e/9z/3P/c/9z/2v/a/9r/2//d/93/3f/d/97/3//g/+L/4f/g
/+D/3//h/+H/4f/h/+D/4P/h/+H/4f/h/+D/4P/g/+H/4f/h/+P/4//j/+P/4f/h/+H/
4f/j/+P/4//j/+X/5f/l/+T/4v/i/+L/4v/i/+H/4f/h/+D/4P/g/+H/4f/h/+D/4P/h
/+L/4//j/+H/4f/g/+D/4v/i/+L/4v/i/+L/4f/h/+L/4//k/+X/5P/k/+T/4v/h/+D/
3//e/+H/4f/h/+H/4f/g/+D/4P/h/+H/4f/h/+H/4f/h/+H/4//k/+T/5P/i/+L/4v/i
/+L/4v/i/+P/5f/l/+X/5f/k/+X/5f/k/+b/6f/q/+v/7P/t/+7/8P/x//H/7//w//H/
8f/y/+//6//p/+j/6P/n/+j/6P/l/+P/4//j/+T/4//h/9//4f/j/+T/5P/g/+D/4P/h
/+P/5P/k/+X/6P/o/+j/6P/p/+n/6f/o/+j/6P/p/+r/6v/q/+r/6v/q/+r/6v/q/+z/
7P/s/+3/8P/w//D/7//v/+//7//v/+7/7//v/+//8f/z//b/+////wMADQAZACAAJQAt
AC0AIwATAAEA6f/T/8r/x//B/7f/qf+U/3z/Y/9L/z3/P/9K/1T/Xf9r/4D/mv+u/7//
y//W/9//5f/q/+7/8f/2//z//v///wIAAwAFAAUABwAIAAoACgAGAAYACAALAA4ADgAO
AA8ADwAPAA4ADQAOABAAEwAUABUAFAATABAAEgAUABUAFQAVABYAFgAWABUAFQAXABkA
GQAZABgAGAAZABkAGQAZABsAHAAeAB4AHAAdAB0AHgAeAB4AIAAgACIAIgAiACIAIgAj
ACQAJwAmACcAJwAnACgAKgArACsAKgArACwALQAuADAAMQAyADIAMgA1ADYAOgA7ADwA
PAA6ADwAPgA/AEIAQwBDAEMARQBGAEYARgBGAEcARwBGAEYARwBJAEcARgBGAEYARABB
AEAAPgA8AD0APAA7ADoANQAzADEALwAuACsAKAAlACQAIQAfABwAGwAZABgAFgAXABUA
EgARABAADgAMAAoACwAKAAkACQAHAAYABQAEAAYABQAFAAYABAAEAAQABAAGAAYABgAG
AAkACgALAA0ADQANAA0ADQAPAA8ADwAQABAAEAARABEAEQARABEAEQAQABAAEQARABEA
EQAQABAAEAARABEAEQATABMAEwATABEAEQARABEAEQARABEAEQARABEAEQAQAA4ADgAO
AA4AEAAPAA8ADwAQABAAEAARAA8ADwAOAA4AEAAQABAADwANAA0ADAAMAA4ADgAOAA4A
DgAOAA0ADQANAA0ADQANAA4ADgAOAAwADAAMAAwADAAPAA8ADwAPAA4ADAALAAoADAAN
AA4ADwANAA0ADQANAA0ADgAOAA4AEAAQABAAEAAQABAAEgAUABYAFgAWABYAGQAbABwA
GwAbABsAGgAaABsAFwAVABQAEgAPAA4ADAALAAkACQAJAAgABwAFAAMABQAHAAgACAAE
AAQABAAFAAkACgAKAAsACgAKAAoACgAJAAkACQAIAAkACgAMAA4ADQAMAAsACgALAAoA
CQAIAAsADAANAA8AEAAQABAADwARABEAEQARABIAEwATABMAEwATABQAFwAdACUALQA5
AEQASQBNAEkAPwAtABkAAQDt/+T/4f/Z/8//v/+m/47/ef9j/1X/W/9k/2z/ef+N/6b/
vv/S/9//6//2////BwAKAA4AEQAWABoAHAAdACAAIQAjACMAJQAmACgAKAAkACQAJgAp
ACoAKgAqACsALgAvAC8ALwAtAC4AMAAwADQANAA0ADIAMgA0ADUANQA3ADgAOAA4ADkA
OQA7AD0AOwA7ADoAOgA8AD0APgA/AD0APgBAAEAAPgA/AD8AQABAAEAAQgBCAEMARABF
AEYARgBHAEgASwBKAEsASwBLAEwATgBPAE8AUABRAFIAUwBUAFYAVwBYAFoAWgBdAF4A
YABhAGIAYgBkAGYAaABpAGoAawBrAGsAbQBuAG4AbgBuAG8AbwBuAG4AbwBxAG8AbgBu
AG4AbABrAGoAaABmAGYAZABiAGAAXQBbAFkAVwBSAE8ATABJAEoARwBFAEIAPwA9ADwA
OgA6ADkANwA3ADYANAAyADAAMQAwAC8ALwAvAC4ALQAsAC4ALQAtAC4ALQAsACsAKgAs
ACwALAAsACwALAAsAC0AKwArACsAKwAsAC0ALgAwADIAMgAzADMAMwAzADMAMwAyADIA
MwAzADUANQA0ADQAMgAzADMAMwA1ADUANQA1ADcANwA3ADcANwA3ADcANwA5ADkAOQA4
ADgAOAA4ADgANgA1ADUANQA2ADYANgA3ADoAOwA7ADwAOwA6ADkANwA5ADkAOAA4ADkA
OgA7ADwAOgA6ADkAOQA5ADkAOQA5ADoAOgA6ADgAOAA4ADgAOAA7ADsAOwA7ADwAPAA9
AD4AQABBAEIAQwBFAEUARQBFAEYASABJAEoASwBMAE0ATgBMAEwATABNAEsASQBHAEUA
RABFAEUARABBAEEAQAA/AD8APgA9ADsAPAA8AD0APQA8ADwAPAA6ADwAPQA9AD8AQgBD
AEIAQQBDAEMAQwBDAEMAQwBDAEMARABFAEUARQBDAEMARgBGAEYARgBGAEYARgBKAEoA
SABGAA==
         </WaveFormData>
      </LeadData>
      <LeadData>
         <LeadByteCountTotal>10000</LeadByteCountTotal>
         <LeadTimeOffset>0</LeadTimeOffset>
         <LeadSampleCountTotal>5000</LeadSampleCountTotal>
         <LeadAmplitudeUnitsPerBit>4.88</LeadAmplitudeUnitsPerBit>
         <LeadAmplitudeUnits>��V</LeadAmplitudeUnits>
         <LeadHighLimit>2147483647</LeadHighLimit>
         <LeadLowLimit>268435456</LeadLowLimit>
         <LeadID>V3</LeadID>
         <LeadOffsetFirstSample>0</LeadOffsetFirstSample>
         <FirstSampleBaseline>0</FirstSampleBaseline>
         <LeadSampleSize>2</LeadSampleSize>
         <LeadOff>FALSE</LeadOff>
         <BaselineSway>FALSE</BaselineSway>
         <ExcessiveACNoise>FALSE</ExcessiveACNoise>
         <MuscleNoise>FALSE</MuscleNoise>
         <LeadDataCRC32>3709271334</LeadDataCRC32>
         <WaveFormData>
AQABAAEAAgACAAIAAgACAAIAAQAAAP//AAABAAIAAwADAAMAAwADAAQABgAHAAkADwAZ
ACwARQBgAHoAkACkAKoAngCLAG4ATAA0AB0A+//Z/7T/hP9S/yv/Bv/m/uP+8v4D/xn/
Nf9W/3P/jP+k/7j/x//V/+H/6v/v//X/+v8AAAIAAwAEAAYABwALAAsACwAMAAwADAAM
AAwADgASABIAEwATABMAFAAUABQAEgASABMAFQAWABcAGQAaABoAGgAaABkAGgAcABwA
HAAaABoAGgAdAB0AHQAdAB8AIgAiACIAIwAiACIAIgAiACUAJwAnACcAKQAqACoAKwAq
ACsALAAtAC8AMAAwADEAMwA0ADUANgA3ADgAOgA7ADwAPgBAAEMAQwBFAEgASwBKAEoA
SwBOAFEAUwBVAFcAWABaAFwAXgBgAGAAYQBjAGEAYwBlAGYAZwBnAGUAZABlAGYAZwBo
AGgAZwBkAGIAYQBhAGEAYABcAFkAVABQAE4ATABKAEcAQgA9ADoANgA1ADAALgAsACgA
JQAiAB8AGwAZABcAFQAVABQAEwAQABEAEAAQAA8ADAALAAkACQAKAAkACQAKAAgABgAE
AAQABAAEAAUABgAIAAgACAAIAAcABgAFAAQABAAFAAcACAAGAAYABgAGAAcABwAGAAYA
CQAJAAoACgAIAAgABwAHAAkACgAKAAoACAAIAAcABwAHAAgACAAIAAgACAAIAAgACQAJ
AAkACQAJAAkACQAKAAkABgAFAAMABQAFAAUABQAFAAUABQAFAAMAAwABAAEAAQABAAEA
AQABAAEAAQABAAAAAAD////////////////////////+/wAAAAAAAAAA///+//3//P/9
//3//v////3//v/+//7//v/+//3//f///wAAAAAAAAQABAAGAAgACAAIAAgACwAMAA4A
DgANAAwACgAIAAgABgAFAAUAAQABAAAA///8//z//f/9//v/+P/2//T/8//z//P/8v/t
/+3/7f/v//H/9P/0//X/9v/3//j/+P/4//b/9f/0//L/8v/0//T/9P/y//T/9f/3//f/
9//4//b/9v/2//b/9f/1//X/9f/3//f/9//3//X/9f/1//X/+P/4//v///8FAA8AIAA5
AFAAaACCAJYAmgCOAH0AZABCACIACwDv/8//rP+E/1b/Lf8K/+z+2/7i/vH+Af8Z/zb/
Vf9w/4j/nP+v/8H/0f/a/9//4//s//L/9P/1//T/9v/3//v//f/9//7//v/8//z//P/+
/wIAAgADAAMAAwAEAAQABAAGAAYABwAJAAgABwAHAAYABQAGAAcABwAHAAgABwAGAAcA
CAAJAA0ADQANAA0ADwAOAA4ADgAPABEAEgATABQAFAAVABQAEwAVABYAFgAXABgAGQAa
ABsAGwAcABwAHQAhACIAIwAkACMAJAAmACcAKAAqACwALwAwADEAMwA1ADQANAA1ADgA
OwA9AD8AQQBBAEIAQwBEAEQARABFAEcASQBLAE0ATgBPAE8ATQBMAE4ATgBOAE4ATwBP
AE0ATABJAEkASQBIAEMAQQA9ADoANgA0ADIALwAsACcAJAAgAB8AGgAYABYAEgAPAAwA
CQAJAAcABQADAAMAAgABAP7/+//6//r/+f/6//n/9//3//X/8//y//L/8//y//H/8v/y
//L/8//0//L/8v/y//L/8v/y//L/8v/z//P/9P/0//T/9P/0//T/8//z//L/8v/x//H/
8v/y//T/9P/z//P/9P/2//f/+P/2//b/9f/1//T/9P/z//L/8//0//X/9v/1//X/9f/1
//L/8f/w//D/8f/w//H/8f/z//P/8//z//H/8f/x//H/8f/x/+//7//v/+//7//v/+//
7//v/+//7v/u/+3/7f/t/+3/7f/t/+3/7f/t/+z/7P/s/+z/7P/q/+r/6v/q/+z/6//r
/+v/6f/q/+r/6v/s/+z/6//r/+3/7v/u/+7/7f/u/+3/7P/q/+r/6v/q/+z/7P/u//D/
8v/y//L/8v/z//T/9v/2//f/+P/4//j/9P/w/+3/6//q/+v/6//r/+r/6v/r/+v/5//k
/+L/4P/f/9//3//e/9z/3f/e/+H/5f/o/+j/6f/o/+f/5v/k/+T/4v/h/+D/3v/e/+D/
4P/i/+D/4v/j/+P/4//j/+T/5P/k/+T/5P/j/+P/4//j/+P/4//j/+P/5f/l/+X/5f/k
/+T/6f/v//f/AQAUACsAQgBaAHAAfgB+AHQAYQBCACAABADt/9X/u/+Y/2z/QP8b//j+
3P7T/tz+6/77/hP/MP9P/2r/gv+U/6f/u//F/8z/0//X/97/4v/k/+X/5P/m/+f/6//r
/+v/7P/s/+7/7v/u//D/8P/w//H/8f/y//T/9f/2//T/9P/1//f/+f/5//r/+v/6//r/
+v/5//n/+v/5//j/+f/6//v////+//3//P/9//7//v/+/////f/+////AAABAAMAAwAD
AAcACAAIAAkACAAJAAoACwANAA4ADgAPABEAEgATABQAFQAWABgAGQAZABoAGwAdAB8A
IQAkACcAJwAmACYAKAApACsALQAvADAAMgA0ADYANAA0ADUANwA1ADcAOQA6AD0APQA7
ADoAOgA6ADoAOgA7ADsAOQA4ADUANQA1ADQAMwAxAC0AKgAoACYAJAAhABwAFwAUABAA
DwAKAAgABgAEAAEA/v/7//n/9//1//P/8v/y//L/8P/t/+z/7P/r/+r/6f/n/+f/6P/n
/+f/6P/m/+T/4v/i/+L/4v/j/+T/5P/k/+T/5P/k/+T/5P/k/+P/4//k/+T/5f/m/+f/
6P/n/+f/5v/m/+f/5//o/+j/6P/o/+f/5//p/+r/6v/q/+j/6P/n/+f/5f/m/+b/5v/n
/+j/6f/q/+n/6f/p/+n/5//n/+f/6P/o/+b/5v/l/+X/5f/l/+X/5//n/+f/5//l/+X/
4//j/+P/4//j/+P/5f/l/+X/5f/k/+T/4//j/+H/4f/h/+H/4//j/+P/4v/g/+D/4P/g
/+D/4P/g/+D/4v/h/+H/4f/h/+L/4v/i/+T/5P/j/+P/4f/i/+L/4v/f/+D/3//e/+H/
4v/j/+T/4v/i/+L/4//p/+n/6P/p/+r/6//s/+3/7v/w//D/7v/u/+3/7P/r/+j/5v/l
/+P/4//i/+H/4f/i/+T/5f/i/97/2//Y/9n/2f/Z/9j/1//X/9f/2f/d/+D/4P/h/9//
3//f/97/3v/c/9v/2v/a/9r/3P/c/9z/2v/c/93/3f/d/93/3v/e/97/3v/e/9//3//f
/9//3f/d/93/3f/f/9//3//f/+T/5v/n/+3/9/8FABoANQBOAGgAfgCKAIYAdgBfAEIA
JgASAPX/0/+z/4b/Uv8m///+2v7I/tH+5P7z/gv/Jf9C/1//eP+O/6L/s/+9/8P/yP/R
/9n/3v/i/+T/5f/m/+j/6f/t/+//7//w//D/7v/u/+7/8P/0//T/9f/1//X/9v/2//b/
9P/0//X/9//5//n/+v/6//n/+v/7//v//v8AAAAAAAD+//7//v8BAP///////wEAAgAC
AAIAAwADAAQABQAGAAUABwAHAAcACgAMAA0ADwASABMAFAAVABMAFAAUABUAFwAYABkA
GgAbABwAHgAfACEAIgAjACUAJwApACwALwAvAC4ALgAwADIANQA4ADsAOwA8AD0APgA+
AD4APwBBAD8AQQBDAEQARwBHAEUARABFAEYARwBIAEgARwBEAEIAQQBBAEEAQAA8ADkA
NAAwAC4ALAAqACcAIgAdABoAFgATAA4ADAAKAAoABwAEAAEAAQD///3/+//7//r/+f/2
//P/8v/y//H/8P/v/+3/7f/u/+3/7f/u/+7/7P/q/+r/6v/q/+v/7P/s/+z/7P/s/+7/
7v/u/+7/7P/r/+v/6v/s/+z/7P/s/+3/7f/s/+z/7//v//D/8P/w//D/7//v/+//8P/w
//D/7v/u/+3/7f/v//D/8P/w//D/8P/w//D/7f/t/+3/7f/v/+//7//w//D/7v/u/+3/
7f/t/+3/7f/t/+3/7f/t/+//7//t/+3/6//r/+v/6//r/+v/6//r/+r/6v/p/+n/6f/p
/+n/6f/p/+n/6f/o/+j/6P/o/+j/6P/o/+j/6P/o/+f/5//n/+n/6v/q/+r/6P/o/+f/
5//l/+b/5v/m/+j/6v/q/+r/6v/q/+r/6v/q/+r/6v/r/+3/7//y//L/8v/y//L/8//0
//b/9v/2//b/9f/0//P/8P/u/+3/6f/p/+j/5//o/+j/6f/p/+f/5P/i/+D/4f/h/+H/
4P/d/93/3f/f/+H/5P/k/+X/4//j/+P/4v/k/+L/4f/g/+D/4P/i/+L/4v/g/+L/4//h
/+H/4f/i/+L/4v/i/+L/4f/h/+H/4f/i/+P/5P/l/+P/4//j/+P/5P/m/+n/7//3/wMA
FgAtAEgAZgB+AI4AkACGAHEAVgA0ABwAAQDd/7n/lP9m/zj/E//u/tT+0/7k/vf+C/8p
/0j/Zf98/5T/qP+5/8f/0//a/9//5f/s//L/9P/z//T/9v/3//v//////wAAAAADAAQA
BQAIAAwADAANAA0ACwAMAAwADAAMAAwADQAPAA8ADwAQABAAEQASABMAEwAUABYAFgAW
ABYAFgAWABkAGQAZABkAGwAaABoAGgAbAB0AHgAfACAAHwAhACEAIQAjACQAJAAlACYA
JwAoACkAKwAsACwALQAxADIAMwA0ADUANgA4ADkANwA4ADkAOwA9AD8AQgBFAEYARgBH
AEoASwBNAE8AUQBRAFIAUwBUAFUAVgBYAFsAWQBbAF0AXgBdAF0AWwBaAFsAXABdAF4A
XgBdAFoAWABXAFcAVwBWAFQAUwBQAE4ASQBGAEMAPwA+ADkANgAyAC8AKgAoACYAJgAj
ACAAHQAZABcAFQATAA8ADgANAAoABwAGAAYABQAFAAUABAAFAAYABQAFAAYABgAEAAIA
AgABAAAAAAAAAAAAAAAAAAAAAwAEAAUABgADAAMABAAEAAQABAAEAAQABQAFAAQABAAD
AAMABAAEAAQABAADAAMAAQACAAIAAgADAAQABAAFAAMABAAEAAQABgAGAAYABgADAAMA
AwADAAUABQAFAAYABgAEAAQAAwABAAEAAQABAP//////////AQABAP//////////////
//3//f/9//3//P/8//v/+//7//v/+//7//z//f/+//7//P/8//z//P/8//z//P/8//z/
+//7//v/+v/6//n/+P/5//r/+v/7//v//P/8//z/+//8//v/+v/6//r/+v/6//r/+v/6
//v/+//+/wEAAgADAAQABQAGAAgACAAGAAYABQAEAAUAAgAAAP///f/9//z/+//8//z/
/f/9//v/+P/2//T/8v/x//D/7v/r/+v/6//t/+3/8P/w//H/9P/1//b/9v/0//L/8f/w
/+//7v/v/+7/8P/u//D/8f/x//H/8f/y//D/8P/w//D/8v/z//T/9f/0//P/8v/x//P/
8//z//P/8v/0//X/+/8DAAkAFAAlAD4AVgBuAIYAkgCOAHsAYgBEACYADwD3/9n/uv+W
/2j/O/8W//L+2/7c/uv+9/4L/yL/Pf9a/3j/kP+j/7f/x//S/9v/4f/k/+j/6v/t//D/
8v/z//f/+P/3//f/9v/2//b/9v/4//r/+v/7//v/+//8//z//P/8//z//f////3//f/+
//7///8AAAEAAQACAAQABAAEAAIAAgACAAUABQAFAAUABwAHAAYABQAFAAcACAAJAAoA
CwANAA0ADQAOAA4ADQANAAwADQAOAA8ADwAQABAAEQATABQAFQAWABUAFgAYABkAHAAe
ACAAIwAkACUAJwApACgAKAApACwAKwAtAC8AMQAwADIANAA2ADYANgA3ADkAOwA9AD8A
QABAAD8APAA6AD0APgA/AEAAPwA/AD0APAA5ADkAOQA4ADUAMwAvACwAKgAoACYAIwAh
AB0AGwAYABMADgAMAAoACgAHAAQAAQD///3/+//5//X/9P/z//D/7//u/+7/7f/s/+v/
6f/p/+j/5//n/+j/6v/o/+b/5v/m/+b/5//o/+b/5v/m/+b/5v/m/+b/5v/l/+X/5v/m
/+b/5v/m/+b/5//n/+b/5v/l/+X/5v/m/+b/5v/l/+X/5f/m/+b/5v/m/+b/5f/l/+X/
5v/m/+b/5P/k/+T/5P/k/+X/5v/n/+f/5//n/+j/6P/m/+b/5f/j/+P/4//j/+L/4f/g
/9//4f/h/9//3//d/93/3f/d/93/3f/d/93/3P/c/9v/2//d/93/3f/d/9//3//f/97/
2//a/9n/2P/Z/9r/2//c/9r/2f/Z/9n/2f/a/9r/2v/Y/9j/1//X/9f/2P/Y/9j/1v/Y
/9j/2P/V/9T/0//S/9X/1v/X/9n/2f/d/97/3v/e/97/3v/e/+H/4v/k/+T/4//i/+D/
3v/f/9z/2v/Z/9f/1//W/9X/1v/W/9f/1//U/9D/zf/K/8v/y//L/8r/yf/J/8n/y//L
/87/zv/P/83/zf/N/8z/zv/M/8v/yv/I/8j/yv/K/8z/yv/M/83/zf/N/83/zv/M/8z/
zP/M/83/zf/N/83/zf/N/83/zf/P/8//z//P/9L/0v/X/9//5f/t//z/FQAwAEgAYABw
AHQAagBXAD4AHAAEAPH/0/+1/5D/ZP8y/wf/4v7E/r/+yP7X/uv+A/8c/zv/Wv9w/4T/
l/+n/7P/uv+9/8P/yP/M/9D/0//S/9T/1f/Z/9v/2//c/9z/3P/c/9z/3v/i/+L/4//j
/+P/5P/k/+T/5P/k/+X/5//p/+n/6v/q/+v/7P/t/+3/7v/w//D/8P/w//D/8P/z//P/
8//z//X/9v/2//b/9//3//j/+f/6//v//f/9//3///8AAAAAAQACAAMABAAFAAUABgAG
AAcACQAKAAsADAANAA4AEAARABEAEgATABUAFwAZABwAHwAgACAAIQAkACUAJwApACsA
LAAuADAAMgAyADIAMwA1ADUANwA5ADoAPQA9ADsAOgA8ADwAPAA8AD0APQA7ADoAOQA5
ADkAOAA1ADMALwAsACkAKAAnACUAJAAfABwAGAAVABAADgAMAAgABQACAP/////9//v/
+f/5//j/9//0//P/8v/y//H/8P/v/+3/7f/q/+n/6f/q/+z/6v/o/+j/6P/o/+n/6v/p
/+j/5//m/+b/5v/m/+b/5//n/+j/6P/o/+j/6P/o/+n/6f/o/+j/5//n/+j/6P/o/+j/
5//n/+f/6P/o/+j/6v/q/+n/6f/p/+r/6v/q/+j/6P/o/+j/5//n/+f/5//p/+n/6f/q
/+j/5v/m/+X/5f/l/+X/5f/n/+f/5//n/+b/5f/i/+H/4//j/+P/4//j/+P/4//j/+T/
5P/j/+P/4v/h/+D/3//h/+H/4f/g/97/3v/e/97/3//g/+H/4v/g/9//3//f/+H/4v/i
/+L/4P/g/9//3//f/+D/4P/g/9//4P/f/97/4P/g/+D/4P/g/+D/4P/h/+L/4//j/+L/
5P/k/+T/5P/k/+T/5v/o/+v/7P/u/+7/7f/s/+n/5v/k/+P/4f/h/+D/3//e/97/3//f
/93/2v/Y/9b/1f/V/9X/1P/R/9H/0f/T/9P/1v/W/9f/1//X/9f/1v/W/9T/0//S/9L/
0v/U/9T/1P/S/9T/1f/V/9X/1f/W/9b/1v/W/9b/1f/V/9X/1f/X/9f/1//X/9n/2f/Z
/9n/2P/Y/9v/4f/n//H//v8XADQATABiAHgAhACAAG0AVAAyABQA+//d/7v/mv9w/zz/
D//q/sj+vf7M/t/+8f4F/yT/Qf9c/3b/jP+d/63/vf/G/8v/0f/a/+L/4v/j/+T/5v/n
/+v/6//r/+z/7P/u/+7/7v/w//H/8P/w/+//8f/y//L/8v/z//T/9v/5//v/+//8//z/
/P/8//z/+//8//7//v/+//7//v/+/wEAAwADAAMABQAGAAYABgAHAAkACgALAAwACwAN
AA0ADQARABIAEgATABIAEwAUABUAFwAYABgAGQAdAB4AHwAgACMAJAAmACcAJwAoACkA
KwAtAC8AMgA1ADYANgA3ADoAOwA9AD8AQQBAAEIARABGAEgASABJAEsASwBNAE8AUABT
AFMAUQBQAFMAVABVAFYAWQBZAFcAVgBTAFMAUwBSAFAATwBMAEoASABGAEQAQQBAADsA
OAA0ADEALAAqACgAJQAhAB0AGQAZABcAFQATABMAEgARAA4ADwAOAA4ADQANAA0ADAAN
AAoACQAJAAoADAAKAAgACAAKAAoACwAMAAoACgAKAAoACAAIAAgACAAIAAkACwAMAAoA
CgAKAAoACwALAAoACgALAAsADAAMAAwADAALAAsACQAKAAoACgAMAAwACwALAAsADAAM
AAwADAAMAAwADAALAAsACwALAAkACQAJAAoADAAKAAoACQAJAAkACQAJAAcABwAHAAcA
BwAHAAUABQAHAAcABwAHAAcABwAHAAcABgAGAAUABQADAAMAAwADAAQABQAGAAYABgAG
AAYABgAEAAQABAAEAAQAAwADAAMABQAGAAYABgAEAAQAAwADAAUABgAGAAYABAAGAAYA
BgAEAAQABAAEAAQABAAEAAUABwAJAAoACAAIAAsADAANAA4ADwAQABIAEgAUABQAEwAS
ABMAEAAOAA0ACQAJAAgABwAGAAYABwAHAAYABAADAAIA/////////v/5//n/+f/7//v/
/v/+/////////////v////7//v/+//z//P/+//7//P/6//z//f////////8AAAAAAAAA
AAAA//////////8BAAEAAQABAAEAAQABAAEAAgAEAAUACQANABMAIAA3AFIAbgCGAJ4A
sACuAJ0AggBiAEAAJQAJAOn/xP+a/2z/Q/8e//z+4/7m/vf+Cf8f/zr/V/9y/47/pv+5
/8v/2//q//X//f/+/wQADAAPAA0ADgAOABEAEwATABQAFAAVABYAFwAaABwAHAAdAB0A
GwAcABwAHAAeAB4AHwAhAB8AHwAgACAAHwAgACEAIQAjACYAJwAoACgAKAAoACsAKgAp
ACgAKQArACwALQAvAC0ALgAvADAALwAxADEAMQAzADQANAA1ADQANQA2ADcAOAA6ADsA
PQA9AD4APwBAAEMARABGAEcARwBIAEkASwBLAE0AUABTAFIAUgBTAFYAVwBZAFsAXQBe
AGAAYgBkAGQAZABlAGcAaQBrAG0AbgBtAG0AawBqAGgAaABoAGgAawBrAGkAaABnAGcA
ZwBmAGUAYwBfAFwAVgBUAFIATwBNAEkARwBEAEMAPgA8ADoANwAzAC8AKwAnACUAIwAh
AB8AHgAdABoAGQAYABgAFwAUABMAEQARABAADwAPABAAEgAQAA4ADgAOAA4ADwAQABAA
EAAQABAADgAOAA4ADgAMAAsACwAKAAsADAANAA4ADwAPAA4ADgANAA0ADgAOAA4ADgAN
AA0ADQAOAA4ADgAQABAADwAPAA0ADgAOAA4ADQAMAAsACgAKAAsADAANAAsACwALAAwA
DAAKAAoACQAKAAsADAANAAwACwAKAAkACQAJAAcABwAJAAkACQAJAAcABwAHAAcABAAE
AAMAAwADAAMAAwADAAMAAwADAAIAAAAAAAAAAAACAAIAAgACAAIAAQABAAEA//8AAAAA
AAAAAAAA//////7//v/9//z//P/+//7//v8AAAAAAAAAAP///v/9//3//v///////v8A
AAIABAAEAAQABAAHAAgACgAKAAwADAALAAoABwAEAAIAAQD//////v/9//r/+v/7//v/
+v/4//f/9v/0//P/8v/w/+z/6//q/+v/7//y//L/8//0//X/9v/2//b/9P/z//L/8f/w
//H/8P/w/+7/8P/x//H/8f/x//L/8P/w//D/8P/z//P/8//z//P/8//z//P/8f/x//H/
8f/2//b/9//7////BQAQACEAOABSAGwAhACSAJIAhwBuAEwAJgAJAPH/1f+2/5L/av9B
/xr/+P7f/tr+5f71/gf/HP8z/1L/cv+K/53/sf/D/9D/1//b/+D/6P/u/+//8P/y//P/
9//3//f/+P/4//r/+v/6//z//P/8//3//f/7//z//P/8//7//v///wEAAAD//////v//
/wAAAQABAAMABgAHAAgABwAGAAUABwAFAAUABQAHAAgACAAIAAkACQAKAAsADAAPABEA
EQARABIAEgARABEAEgATABQAFQAVABYAFgAXABcAGAAZABoAGwAcAB4AHwAhACIAIwAl
ACYAJwApACsALAAsAC0AMAAvADEAMwA1ADYAOAA6ADwAPAA8AD0APwA/AEEAQwBEAEcA
RwBFAEQAQgBCAEIAQgBEAEUARABEAEIAQQBAAD4AOwA5ADUAMgAxADAALwAtACoAJQAi
AB4AHAAYABcAFgASAA8ADAAJAAcABQADAAEA/f/8//v/+P/1//T/9P/z//L/8f/v/+//
8P/v/+//8P/y//D/7v/u/+z/7P/t/+7/7f/s/+v/6v/s/+z/7P/s/+z/7f/v//D/7//u
/+3/7P/v/+//7v/u/+//7//w//D/8P/w/+//7//t/+7/7v/u//D/8P/v/+//7//w//D/
8P/w//D/8P/w//H/8f/x//H/8P/v/+7/7v/w/+7/7v/t/+v/6//r/+v/6//r/+v/6//t
/+3/6//r/+n/6f/p/+n/6f/p/+n/6f/o/+j/5//n/+j/6f/q/+v/6f/p/+n/6P/n/+b/
5f/k/+b/5v/m/+b/5v/l/+X/5f/j/+T/5P/k/+T/5P/j/+P/4//k/+T/5P/i/+T/5P/k
/+T/5P/k/+T/5P/k/+T/5f/k/+X/5f/k/+T/5//o/+n/6v/r/+z/7//w//L/8v/y//L/
8f/w/+//7P/q/+n/5//n/+b/5f/i/+L/4//j/+P/4P/e/9z/2//b/9v/2v/X/9f/1//Z
/9v/3v/e/9//3//f/9//3v/e/9z/2//a/9j/2P/a/9r/3P/a/9z/3f/d/93/3f/e/97/
3v/e/97/3//f/9//3//f/9//3//f/9//3//f/9//4P/i/+f/7//3/wEAEgArAEQAWgBy
AIQAiAB6AGcASgAqABIA/f/h/7//mv9s/zz/E//q/tD+zf7c/u/+//4V/zL/Uf9u/4T/
lv+n/7f/w//K/9P/2f/g/+T/5v/p/+r/7P/t//H/8//z//T/9P/0//T/9P/2//r/+v/7
//v/+//8//z//P/+//7///8BAAEAAQACAAIAAwAEAAUABQAGAAgACAAIAAoACgAKAA0A
DQANAA0ADwAOAA4ADgAPABAAEgAUABYAFQAXABcAFwAZABoAGgAbABoAGwAcAB0AHwAg
ACAAIQAlACYAJwAoACcAKAAqACsAKwAsAC0ALwAxADMANgA5ADgAOAA5ADwAPwBBAEMA
RQBEAEYASABKAEwATABNAE8ATwBRAFMAVABVAFUAUwBSAFMAVABVAFYAVQBVAFMAUgBO
AE0ATABKAEkASQBHAEYAQAA+ADwAOQA3ADMAMQAuAC0AKAAmACQAIgAfABwAGQAZABcA
FQATAA8ADgANAAoACwAKAAoACQAIAAcABQAFAAQAAwADAAQAAgAAAP7//v8AAAAAAQAC
AAIAAgACAAIAAAAAAAAAAAABAAEAAgACAAQABAAEAAQAAwADAAIAAgADAAMABAAEAAQA
BAADAAMABQAGAAYABgAGAAYABQAFAAMABAAEAAQABAAEAAQABAADAAMAAwADAAMAAwAD
AAQABgAEAAQAAwADAAMAAwADAAMAAwADAAMABQAFAAMAAwABAAEAAQABAAMAAwADAAMA
AAAAAP////8BAAEAAQABAAMAAwADAAIAAAAAAAAAAAABAAIAAwAEAAMAAQAAAP//AQAC
AAIAAgAAAAAA/////wEAAgACAAIABAAGAAYABgAEAAQABgAIAAsADAANAA4AEQASABQA
FAASABIAEQAQABEADgAMAAsACAAHAAUAAwACAAIAAwADAAEA/v/8//r/+v/7//z//P/5
//n/+f/7//3/AAAAAAEA/////////v/+//z/+//6//v//P///wAA/v/8//7////+//3/
/P/8////AAABAAIAAwADAAMAAwADAAMAAwADAAUABQAFAAUABgAIAAsAEQAbACkAPABV
AHIAigCiALAAsACiAIsAbABKADQAHwD9/9v/tP+C/1T/L/8K//D+9f4E/xP/J/9F/2b/
g/+e/7L/xP/V/+X/8f/4//v/AQAIAAwADgARABIAFAAVABkAGwAbABwAHAAcABwAHAAe
ACAAIAAhACEAIgAkACUAJgAlACQAJAAlACcAJwAoACgAKQAqACsAKwAqACwALAAsACwA
LAAsAC8ALwAvAC8AMQA0ADQANAA1ADUANgA3ADgANwA5ADkAOQA7ADwAPAA9AD4APwBA
AEEAQwBEAEQARQBHAEgASQBKAE0ATgBQAFEAUwBUAFUAVwBXAFkAXABfAGAAYABhAGQA
ZQBnAGkAawBsAG4AcAByAHIAcgBzAHUAdQB3AHkAegB7AHsAeQB4AHoAegB6AHoAeQB5
AHcAdgBzAHMAcwByAHEAbwBrAGgAZABiAGAAXQBYAFMAUABMAEoARgBFAEQAQAA9ADoA
NwA3ADUAMwAxAC4ALAAqACYAJwAmACYAJQAkACMAIQAhACIAIQAhACIAIQAeABsAGgAc
ABwAHQAeABwAHAAcABwAGgAaABoAGgAaABsAHQAeACAAIAAgACAAHwAfAB4AHgAfAB8A
IAAgACAAIAAfAB8AHwAgACAAIAAgACAAHwAfAB8AIAAgACAAIAAgACAAIAAhACEAIQAh
AB8AHwAfACAAHgAcABwAGwAdAB0AHQAdAB4AHwAgACEAIAAfABwAGwAbABsAGwAbAB0A
HQAdAB0AHAAcABsAGwAZABkAGQAZABsAGwAbABoAGAAYABgAGAAYABgAGAAYABkAGQAa
ABsAHQAeAB4AHgAfACAAIAAhACMAJAAkACQAJgAoACgAKAAmACYAJgAmACQAIgAgAB8A
HwAfAB4AHAAaABkAGQAZABcAFQATABEAEQARABAADgAPAA4ADgAMAA0ADgAQABEAEgAT
ABMAEgAUABMAEwASABIAEgARABAAEwAUABQAFQATABQAFQAWABQAFAAUABQAFgAYABoA
GAAUAA==
         </WaveFormData>
      </LeadData>
      <LeadData>
         <LeadByteCountTotal>10000</LeadByteCountTotal>
         <LeadTimeOffset>0</LeadTimeOffset>
         <LeadSampleCountTotal>5000</LeadSampleCountTotal>
         <LeadAmplitudeUnitsPerBit>4.88</LeadAmplitudeUnitsPerBit>
         <LeadAmplitudeUnits>��V</LeadAmplitudeUnits>
         <LeadHighLimit>2147483647</LeadHighLimit>
         <LeadLowLimit>268435456</LeadLowLimit>
         <LeadID>V4</LeadID>
         <LeadOffsetFirstSample>0</LeadOffsetFirstSample>
         <FirstSampleBaseline>0</FirstSampleBaseline>
         <LeadSampleSize>2</LeadSampleSize>
         <LeadOff>FALSE</LeadOff>
         <BaselineSway>FALSE</BaselineSway>
         <ExcessiveACNoise>FALSE</ExcessiveACNoise>
         <MuscleNoise>FALSE</MuscleNoise>
         <LeadDataCRC32>4195513910</LeadDataCRC32>
         <WaveFormData>
7f/t/+3/7f/v/+//7//v/+7/7v/s/+z/7//v/+//8P/w//D/8P/w//L/8//1//b///8T
ADEAVwCHALwA8gAoAVEBYQFXAToBFAHsALkAeAA3APH/pP9b/yP/6/6//rT+yf7c/vP+
D/8t/0j/Y/97/5D/pP+0/8H/y//U/9n/3//k/+b/6P/p/+v/7P/u//H/8v/z//P/8//z
//X/9v/6//r/+v/8//r/+v/6//v/+f/6//r//P/9//7///8AAAAAAAACAAIAAgADAAMA
BAAEAAQABAAFAAUABQAFAAcACgAKAAoACwAKAAsACwALAA4AEAARABEAEwAVABUAFwAV
ABUAFgAYABoAGgAbAB0AIAAgACIAIgAjACQAJgApACkAKwAtAC4AMAAwADIANAA1ADYA
OAA6AD0APgA/AEIARgBGAEcASQBKAEsATABNAEwATQBOAE8ATwBQAFAAUABSAFIAUgBS
AFAAUABQAE4ATgBPAE8ATQBJAEYAQgBBAD8APwA8ADoANAAzADEALgApACYAIgAeABwA
GgAYABQAEQAPAA0ADAALAAoACAAGAAUABAABAAAAAAD//////f/8//z//P/9//v/+f/3
//b/9//4//n/+v/6//r/+v/8//r/+f/5//r/+//7//r/+v/6//v//f/9//v/+//7//v/
/f///////v/9//z//P/8//3//v///////f/9//3//f////////////3//f/9//3/AAAA
AAAAAAAAAAAAAAAAAP7//f/8//z//v/+////AAAAAAAA/v/9//3//f/9//z/+v/6//r/
+v/9//3//f/8//z/+//7//z//P/7//v/+//7//v/+//7//v/+//7//z/+f/3//b/9f/4
//n/+v/7//n/+f/5//n/+f/6//r/+f/7//z//P/8//7//v8AAAIAAgACAAIAAwAFAAcA
CQAIAAcABgAFAAQABAADAAIAAQAAAAAAAQD/////AAAAAP7/+//4//f/9f/1//T/8v/v
/+7/7f/v//P/9f/3//f/+P/5//j/+P/1//T/8//w//L/8v/z//T/8v/y//L/8//z//P/
8//z//P/8//z//P/8v/y//D/8P/z//P/8//0//T/9P/0//T/9P/1//f//v8FABUAMQBZ
AIUAsgDmABwBRQFVAU8BOAESAeYAuQCAAEEAAwC6/3P/N/8D/9H+uP7D/tb+5/7//h3/
Ov9V/23/hP+a/67/v//J/9D/1//f/+b/6P/q/+n/6//s/+7/8f/y//P/8//x//H/8//0
//j/+P/4//r/+v/6//r/+//7//z//P/+//z//P/8//z//P/8//7//v///////v/+////
AAABAAMABQAFAAUABwAGAAYABgAHAAoACwALAAsADQAOAA4ADQANAA8ADwARABEAEQAS
ABQAFAAUABUAFwAaABoAHAAcAB0AHgAgACMAJQAnACkAKgAqACoALAAuAC0ALgAwADIA
NAA2ADgAPAA8ADwAPQA/AEAAQQBCAEMARABFAEYARwBHAEgASABIAEoASgBKAEoASABI
AEgARgBGAEcARwBFAEIAQAA9AD0AOgA5ADUAMgAtACsAKAAkACEAHgAaABYAFAASABAA
DAAJAAcABQAEAAUABAACAAAA///+//v/+v/6//n/+f/3//T/9P/0//X/9v/1//T/9P/0
//T/9P/0//L/8v/y//T/8v/x//H/8v/1//X/9P/0//b/9//5//n/9//3//f/9//4//n/
+P/2//b/9v/3//j/+v/8//7////9//3//f/9//z/+//6//n/+v/7//z//f/8//z//P/8
//n/+P/3//b/9//3//f/+P/4//j/+f/6//z//P/6//n/9//3//f/9v/4//j/+P/4//f/
9//3//b/9v/1//X/9v/2//X/9f/1//X/9f/1//X/8//z//P/9P/0//P/8//z//X/9f/1
//X/8//z//P/8//1//b/9v/1//X/9v/2//b/9P/0//T/9f/0//P/8v/y//b/9v/2//j/
+v/6//r/+v/7//3///8BAAMAAwADAAMAAAD+//v/+P/5//j/+P/5//v/+//8//z/+P/1
//L/8f/v/+//7v/s/+z/7P/s/+//8v/1//j/+f/2//X/8v/w/+//7v/t/+r/6P/o/+n/
6v/s/+z/7P/t/+3/7f/t/+3/7//v/+//7//u/+7/7P/s/+3/7f/t/+7/7v/u/+7/7v/s
/+3/8f/4/wMAFQAzAFsAhwC2AOoAGgE/AU8BSQEwAQoB5AC1AH4ARwAHALr/b/8z//n+
y/66/sf+2P7r/gX/If8+/1n/b/+E/5z/sv+//8f/zP/T/9f/3P/e/+D/4f/j/+T/5v/n
/+j/6f/p/+v/6//t/+7/7v/u/+7/8P/y//L/8v/z//H/8v/y//T/9v/2//b/9v/2//b/
+P/4//f/9//2//b/9//4//n/+//5//n/+f/7//z//P/8//3//v////////8AAAIAAwAD
AAUABwAHAAkABwAHAAgACgAMAAwADQAPABAAEAASABIAEwAUABYAGQAZABsAHQAeACIA
IgAkACYAJgAmACcAKAApACoAKwAuADIAMgAzADUANAA1ADYANwA4ADkAOgA7ADsAPAA8
ADwAOgA6ADoAOgA6ADoAOgA4ADYANwA3ADUANgA0ADEAMQAuAC0AKQAmACEAHwAcABgA
FwAUABAADAAKAAgABgACAP///f/7//r/+//6//j/9v/z//L/7//u/+7/7f/t/+v/6v/q
/+r/6//r/+n/5//m/+b/5v/m/+b/6P/o/+j/6v/q/+n/6f/q/+r/6f/n/+b/6P/p/+v/
6//r/+v/6//r/+z/7f/s/+r/6v/q/+v/7P/v//D/8f/x/+//7//v/+//7f/t/+3/7f/u
/+//8P/x//D/8P/w//D/7v/u/+7/7v/w/+//7v/u/+z/7P/t/+7/8P/w/+7/7f/t/+3/
7f/s/+z/7P/s/+z/7f/t/+3/7P/s/+v/6//s/+z/6//r/+v/6//r/+v/6//n/+f/5//o
/+j/5//n/+f/6f/p/+n/6f/r/+v/6//r/+n/6v/q/+n/6f/q/+r/6v/p/+j/5//n/+j/
6f/q/+z/6v/q/+r/7P/w/+//7v/v//D/8f/y//P/9f/3//n/+f/5//n/+f/1//T/8v/w
/+3/7P/s/+3/7v/v//H/8v/t/+n/5f/j/+L/4//j/+L/4P/g/+D/4//n/+n/6//r/+v/
6//p/+j/5//m/+X/4v/i/+L/4//k/+L/4v/i/+P/5f/l/+X/5f/l/+X/5f/l/+b/5v/k
/+T/4//j/+P/5P/m/+b/5v/m/+r/6//t//T/AwAbAD0AawCfANQACgE8AVkBWQFHASgB
AgHWAJ0AXgAdANH/gv9B/wn/0f61/r7+0/7m/vv+F/8x/0z/Z/99/5L/pP+y/7v/wf/K
/9P/1//a/9z/3v/f/+H/4v/k/+f/6P/p/+n/5//n/+n/6v/u/+7/7v/w/+7/7v/u/+//
7f/u/+7/8P/x//L/8//0//L/8v/0//T/+P/5//n/+v/6//r/+v/7//v/+//7//3//v/+
//7///8AAAEAAQABAAMABAAEAAMABAAHAAgACwANAA0ADgAQAA4ADgAPABEAEgASABQA
FAAXABgAGgAdABsAHQAfACAAJAAkACYAKAAnACgAKgAsADAAMgA0ADgAOQA4ADgAOQA6
ADsAPAA9ADwAPQA+AD8AQQBCAEIAQgBEAEQARABEAEIAQgBCAEAAPgA/AD8APQA6ADgA
NQA1ADIAMQAtACoAJgAlACMAIAAbABgAFAAQABAADgAMAAgABwAFAAMAAgABAAAA/v/8
//n/+P/1//T/9P/z//P/8f/y//L/8v/z//P/8f/v/+7/7v/u/+7/7v/u/+7/7v/w//D/
7//v//D/7//v/+7/7v/u/+//8f/x//D/8f/y//P/9f/3//f/9v/3//b/9v/2//X/9v/3
//f/9f/1//X/9f/3//f/9//3//n/+f/5//n/+f/4//f/9v/3//j/+f/6//j/9//2//b/
9v/2//f/+P/2//b/9P/z//T/9f/2//b/9v/2//b/9v/1//X/9f/0//T/8//z//T/9P/z
//P/8//x//H/8f/x//H/8f/x//L/8v/x//H/8f/x//H/8f/x//P/8//z//P/8f/y//L/
8f/x//L/8v/y//P/9P/1//f/9f/1//X/9v/4//j/+P/6//r/+//+//7//v/+//7///8B
AAMABQAFAAUABQAFAAMAAgAAAP7//f/8//z//f/9//3//v/+//z/+f/2//X/8//z//L/
8P/s/+z/7P/v//P/9f/3//f/9//3//X/9P/x//D/7//s/+7/7v/v//D/8P/w//D/8f/x
//H/8f/x//H/8f/x//H/8P/w/+7/7v/w//H/8v/0//L/8v/y//L/8v/1//f//P8JAB8A
PQBjAJUAzAACATYBWQFfAU0BMAEIAdwApQBiAB8A2/+O/0v/F//h/rn+uP7N/uD+9/4T
/zH/TP9l/3//kv+m/7r/x//N/9L/2f/h/+b/5v/m/+n/6//s/+7/8f/y//P/8//1//X/
9//4//z//P/8//7//P/8//z//f/7//z//P/+/wAAAAAAAAAAAAAAAAIAAgACAAMAAwAE
AAYABgAGAAcABwAHAAcACQAKAAoACgALAAwADQANAA0ADgAQABEAEQATABUAFQAXABUA
FQAWABgAGAAYABkAGwAdAB4AIQAiACMAJAAmACkAKAApACoAKgAuAC4AMAAyADMANAA2
ADgAOQA6ADsAPgA+AD4APwBBAEMARQBHAEkASQBJAEkASQBJAEoASgBKAEwATABMAEwA
SwBKAEkARgBIAEkASQBHAEgARgBDAEMAPQA7ADYAMgAvAC8ALgAsACcAJAAgABwAHAAa
ABgAFAATABEADwAOAAwACgAHAAQAAwACAP///v/+//3//f/7//z//P/8//3//f/7//n/
+P/3//b/9f/0//b/9v/2//j/+//7//z//v/+//3/+//6//j/+f/7//v/+v/7//z//f/9
///////+//3//P/8//z/+//8//3//f/+////AAABAAEAAQABAAEAAQABAAEAAQAAAAAA
AAAAAAIAAgACAAIABAADAAIAAgAAAAAAAQACAAAAAAD+//3//////////v8AAAAAAAAA
AAAA///+//z/+v/5//n/+v/8//v/+//7//3//f/9//3/+//7//v//P/+//3//f/9//v/
+//7//v/+//7//v/+//9//7//v/9//v//P/8//z/+v/6//r/+//9//3//f/+//z//P/8
//7//v8AAAEAAgADAAQABQAHAAkACwAJAAkACQAJAAgACAAHAAYAAwACAAIAAwAFAAUA
BgAGAAYAAwAAAP///P/7//n/9v/y//L/8v/1//X/9//5//n/+//9//3//v/8//r/+P/0
//L/8v/z//T/9P/0//T/9f/2//f/+P/5//f/9//3//f/+f/6//n/+v/6//n/+P/4//r/
+v/6//r/+v/5//v/AgALABcAKwBJAHMAogDUAAgBNwFTAVMBRAEmAf4A1wCmAGsALwDq
/53/W/8h/+n+wv7D/tb+5f77/hH/Kv9J/2X/fv+U/6z/v//N/9j/3f/f/+T/6P/q/+z/
7//x//T/9v/2//b/9f/1//X/9//4//r/+v/6//z//P/8//z//f/7//z//P/+//7//v/+
//7/AAAAAAIAAgAEAAUABQAGAAYABgAGAAcABwAHAAcACQAIAAgACAAJAAoACwALAAsA
DgAQABEAEQAPABEAEQATABEAEQASABQAFgAWABcAGQAaABoAHAAcABsAHAAeACEAIwAl
ACcAKAAsACwALgAwAC8AMAAyADQANQA2ADcAOgA8ADwAPQA/AEAAQQBCAEMARgBHAEgA
SQBGAEYARQBEAEcASABJAEoASABIAEgARgBGAEcARwBFAEIAQAA9AD0AOgA5ADUAMgAv
AC8ALgAsACgAJAAfABoAGQAYABcAFAARAA8ADQAMAAoACAAFAAIAAQAAAP3//P/8//v/
+//5//r/+v/6//v/+//5//f/9v/4//j/+P/4//b/9v/2//j/+P/3//f/+P/3//f/9v/2
//b/9//5//n/+P/5//r/+//7//3//f/8//3//P/8//z/+//8//3//f/9//3//f/9//3/
/f/9//3//f/9//3//f/+//7//v/+//7//v/+//7/AAD///7//v/8//z//f/+//3//P/5
//f/+P/5//r/+v/4//j/+P/4//f/9//3//b/9v/1//X/9v/2//X/9f/1//f/9//3//f/
9P/z//L/8v/z//P/9P/1//P/8//z//P/9f/1//X/9f/z//T/9P/z//H/8v/y//L/8P/w
//D/8f/v/+//7//w//D/8P/w//L/8v/3//f/9v/4//j/+P/4//n/+//9/////v/9//z/
+//7//r/+P/2//X/9P/0//X/9//3//j/+P/1//H/7f/r/+v/6//q/+j/5v/m/+b/6f/r
/+3/7//v/+3/7f/r/+r/6f/o/+f/5P/m/+b/5//o/+r/6v/q/+v/6//r/+v/6//q/+n/
6P/n/+j/6P/m/+b/5//n/+f/6P/q/+r/6v/q/+z/6//t//T/AQAPACkAUwCDALYA6gAg
AUcBVQFPATgBFAHsAL8AhgBLAAkAuv9v/y//8/7D/rj+x/7Y/uv+A/8b/zr/V/9v/4T/
mv+s/7n/w//G/8v/0f/U/9j/2v/Z/9v/3P/e/9//4P/h/+H/4//j/+X/5v/o/+j/6P/q
/+r/6v/q/+v/6f/q/+r/7P/s/+z/7P/s/+z/7P/u/+7/7v/v/+//8P/y//L/8v/z//P/
8//z//X/9v/2//b/9//4//n/+f/5//z//v///////f//////AQADAAMABAAGAAQABAAF
AAcACgAKAAwADAANAA4AEAATABIAEwAUABQAFwAYABsAHgAfACAAIgAkACcAKAApACwA
LgAuAC8AMQAwADEAMgAzADQANQA2ADcANQA2ADYANgA2ADYANgA2ADYANgA2ADQANAA1
ADUAMwAwAC4AKwArACoAKQAlACIAHgAdABsAGAATABAADAAIAAgABgAEAAAA///9//v/
+v/3//b/9P/y//H/8P/t/+z/7P/r/+v/6f/m/+b/5v/n/+n/5//l/+T/5v/m/+b/5v/k
/+T/5P/m/+T/4//j/+T/5f/l/+T/5P/m/+f/6f/p/+n/6f/p/+n/6v/r/+r/6P/o/+j/
6f/q/+n/6v/r/+v/7f/t/+3/7f/t/+3/7f/t/+3/7f/t/+3/7P/s/+z/7P/u/+7/7v/u
/+z/6//q/+r/6v/q/+v/7P/u/+7/7P/r/+n/6f/p/+j/6v/q/+r/6v/r/+v/6//q/+z/
6//r/+z/6//p/+j/5//p/+n/6f/p/+f/5//n/+j/6v/p/+n/6f/n/+f/5//n/+n/6f/p
/+n/5//o/+j/5//n/+j/6P/o/+f/5v/l/+X/5v/n/+j/6v/p/+j/5//o/+j/6f/p/+n/
7P/s/+z/7P/s/+z/7//x//P/9f/3//f/9//3//P/8v/w/+7/7f/s/+z/7f/t/+3/7v/u
/+7/6//o/+f/4//j/+L/4P/e/97/3v/h/+P/5f/n/+f/5//n/+X/5P/j/+L/4f/e/+D/
4P/h/+L/4P/g/+D/4f/h/+H/4f/h/+H/4f/h/+H/5P/k/+L/4v/h/+H/4f/i/+T/5P/k
/+T/4v/j/+P/6v/z/wMAGwBBAHMApgDYABABQQFXAVMBPAEYAe4AvQB+AD8A//+0/2f/
Kf/x/r3+rP69/tL+5f77/hf/Mv9N/2X/ev+O/6D/sf+7/8L/yf/P/9b/2P/Y/9n/2//c
/97/4f/i/+P/4//l/+X/5//o/+f/5v/l/+b/6P/o/+j/6f/q/+z/7f/w//L/8v/y//L/
8f/w//H/8P/y//P/8//0//T/9P/0//X/9//3//f/+f/6//r/+v/7//z//f/9//3///8A
AAAA/////wEAAQADAAUABQAGAAgACAAIAAkACwAOAA4AEAAQABEAEgAUABcAFQAXABkA
GgAeAB4AIAAiACMAJAAmACgAJwAoACkALAAuAC4ALwAxADQANQA2ADcAOAA5ADoAOwA7
ADwAPAA8ADwAPAA8ADwAPAA8ADwAOgA5ADkAOAA1ADYANAAxADEAMAAvACsAKAAmACUA
IwAgABsAGAAUABAADAAKAAgABAACAAEAAAAAAP7//P/5//b/9//2//P/8v/y//H/8f/v
/+3/7P/r/+v/7P/r/+r/6v/r/+z/7f/u/+z/7P/s/+7/7f/r/+r/6v/t/+3/7P/s/+r/
6//t/+3/7f/t/+3/7f/t/+//7//u/+7/7v/v//D/7//w//H/8f/x//H/8f/x//H/8f/x
//H/8//z//P/8//0//T/9P/0//L/8v/y//L/9P/z//L/8v/y//L/8//0//L/8v/w/+//
7//v/+//7v/w//D/8P/w//H/8f/x//D/8P/v/+//8P/v/+3/7P/r/+z/7f/u/+//7f/t
/+3/7v/w/+//7//v/+7/7f/s/+v/7P/t/+7/7//t/+7/7v/t/+3/7v/u/+7/7v/u/+7/
7//t/+3/7f/u/+7/7v/u//D/8P/z//P/8f/y//X/9v/3//j/+v/7//z//f//////////
/////v/8//r/+P/2//X/9f/1//X/9v/2//X/8//x//H/7f/t/+z/6v/m/+b/5v/p/+v/
7f/v/+//7//v/+3/7P/s/+z/7P/q/+j/6P/p/+r/6P/o/+j/6f/r/+v/6//r/+3/7f/t
/+3/7P/s/+r/6v/t/+3/7f/u/+z/7P/s/+z/7v/v/+//8v/3/wMAFwA7AGkAmADMAAIB
NQFTAVMBPgEcAfAAwQCKAEkABwC+/3X/Of8F/9H+rv6x/sT+2f7x/gv/JP8//1v/dP+I
/57/sf/B/87/1f/X/97/5P/m/+T/5f/l/+b/6f/q/+v/6//s/+3/8P/y//T/9P/0//b/
9P/0//T/9f/1//b/9v/4//j/+P/4//j/+v/6//z//P8AAAEAAQACAAAAAAAAAAEAAQAB
AAEAAwAGAAYABgAHAAYABwAHAAcACQAKAAoACQAJAAsACwANAA0ADQAOABAAEgASABMA
FQAWABYAGAAYABsAHAAeACEAIAAhACIAIgAmACYAKAAqACkAKgAsAC4ALwAwADEANAA4
ADgAOQA7ADwAPQA+AD8AQABBAEIAQwBBAEIAQgBCAEAAQABAAEAAQgBCAEIAQABAAEEA
QQA/AD8APgA8AD0AOQA3ADIALgAtAC0ALAAqACcAJAAgABwAGAAWABQAEAALAAkABwAG
AAUABAACAAAA///+//v/+v/6//n/+f/3//b/9v/2//f/9//1//P/8v/0//T/9P/0//b/
9v/2//j/9v/1//X/9v/0//P/8f/w//H/8//2//f/9//3//f/9//3//n/+f/4//n/+P/4
//j/9//4//n/+f/7//v/+//7//v/+//7//v/+f/5//n/+f/8//z//P/8//r/+v/6//r/
/P/7//r/+v/8//z//f/+//3//P/5//f/+P/5//r/+v/6//r/+v/6//v/+//7//r/+f/3
//b/9v/4//f/9//3//f/9//3//f/9//3//f/+P/4//f/9//3//f/9//3//f/9//3//f/
9//3//j/+P/3//b/9v/1//T/9v/2//b/9//5//n/+f/6//n/+P/3//j/+P/5//n/+f/6
//z//v/+//7//v///wEAAwAFAAYABwAIAAkABQAEAAIAAAABAAAAAAABAAAA//////7/
///9//v/+//3//f/9v/0/+//7v/t/+//8//1//f/9//6//v/+v/6//n/+P/3//T/8v/y
//P/9P/0//T/9P/1//f/9//3//f/9//3//f/9//6//r/+P/4//f/9//3//j/9v/2//b/
9v/6//n/+/8AAAUADwAjAEEAaQCWAMoA/AAtAU0BVwFKASoBAAHVAKIAawAvAO7/pf9f
/yf/8/7K/r/+zv7f/vP+C/8k/0P/Yf94/5D/pv+5/8n/0v/X/9v/5P/q/+r/6f/r/+z/
7v/y//T/9v/3//n/+f/7//z//P/8//z//v/9//z/+//7//3//v/+/wAAAAAAAAAAAAAA
AAAAAgACAAUABwAIAAoACQAIAAcABwAHAAcABwAJAAoACgAKAAsADAANAA0ADQASABQA
FQAVABMAFQAVABcAFwAXABgAGgAaABoAGwAdABwAHAAeAB4AHwAgACIAJQAlACcAKQAq
ACwALAAuADAAMwA0ADYAOAA3ADgAOQA8AEAAQABBAEMAQgBDAEQARQBIAEkASgBLAE0A
TgBOAE4ATQBMAEsASgBLAEwATQBMAEoASwBLAEkASABGAEMAQwBCAEEAPQA6ADgANwA1
ADIALwAsACgAJAAiACAAHgAaABcAFQATABIADwAOAAwACgAHAAYAAwACAAIAAQABAP//
AAAAAAAAAQABAP///f/8//z//P/8//z//P/8//z//v/+//3//f/+/wEAAQAAAAAA////
/wAA///+////AAABAAEAAwADAAIAAwACAAIAAgADAAQABQAFAAUABQAFAAUABQAFAAUA
BQAFAAUABQAFAAYABgAGAAYABQAEAAMAAgAEAAMAAgACAAAAAAABAAIAAgACAAAA//8A
AAEAAgACAAEAAAD///7/AQABAAEAAAD+//3//f/+//////8AAAEA///////////7//v/
+//8//z/+//7//v/+//7//v/+//7//v/+//7//n/+v/6//n/+//8//z//P/6//r/+v/7
//n/+f/5//r/+P/4//j/+v/7//v/+v/5//j//f/+////AAABAAIABAAFAAYABwAJAAkA
CQAJAAUABAACAAAAAQAAAAAAAQD/////AAAAAPz/+f/2//X/9f/1//T/8v/w//D/8P/z
//P/9f/3//f/9//3//X/9P/1//T/8//w/+7/7v/v//D/8v/y//L/8//x//H/8f/x//H/
8f/x//H/9P/0//L/8v/z//P/8//0//P/8v/x//D/8v/1//n/AgANAB8APQBnAJUAxgD8
ADIBUwFfAVUBOgEUAe4AvQCAAEMA//+y/2v/Lf/x/sX+wP7T/ub++f4N/yn/SP9j/3n/
jv+i/7L/v//J/9D/1f/Z/+D/4v/k/+X/5//o/+r/7f/u/+//7//t/+3/7//w//L/8v/y
//T/9P/0//T/9f/1//b/9v/4//j/+P/4//j/+P/4//r/+v/6//v/+//8//7//v/+////
////////AQACAAIAAgADAAYABwAHAAcACQAKAAoACQALAA0ADQAPAA0ADQAOABAAEgAS
ABMAFQAYABgAGgAaABkAGgAcAB8AHQAfACEAIgAmACYAKAAqACkAKgAsAC4AMQAyADMA
NgA4ADgAOQA7AD4APwBAAEEAQgBDAEQARQBDAEQARABEAEYARgBGAEYARABEAEQAQgBB
AEEAQAA9AD0APAA6ADsANgA1ADEALgAsACsAKQAmACEAHgAaABYAFAASABAADAALAAkA
BwAGAAMAAgAAAP7//f/8//n/+P/4//f/9//1//T/9P/0//X/8//x/+//7v/v//D/8f/y
//D/8P/w//L/8P/v/+//8P/z//P/8v/y//L/8//1//X/8//z//P/8//1//f/9//2//X/
9P/0//T/9f/2//f/9//3//f/9//3//f/9//3//f/9//3//f/9//2//b/9v/2//b/9v/2
//b/+P/3//b/9v/2//b/9//4//j/+P/2//X/9//3//f/9v/0//T/9P/0//X/9f/1//T/
9P/z//P/9P/y//H/8f/x//P/8//z//P/8f/x//H/8v/0//P/8//z//L/8f/w/+//8f/x
//H/8f/v//D/8P/v//H/8v/y//L/9P/0//T/9f/z//P/8//2//n/+v/7//z//f///wEA
AwABAAEAAQABAAEAAAD+//z/+f/4//j/+f/3//f/+P/4//b/8//w/+//7//v/+7/7P/s
/+z/7P/v//H/8//1//X/8//z//H/8P/t/+z/6//o/+n/6v/s/+7/7f/s/+v/6//p/+n/
6f/p/+z/7f/u/+//8P/w/+7/7v/t/+3/7f/u/+7/7v/u/+7/7v/x//H/+P8HABsAOQBj
AJUAygD+ADIBUwFZAUsBLAECAdgApQBmACUA3/+O/03/F//f/rf+uv7P/uD+9f4R/y//
Tv9n/3v/jv+k/7b/w//L/9D/1//d/+D/4v/k/+X/5//o/+r/7f/u/+//7//v/+//8f/y
//L/8v/y//T/9//4//n/+//4//j/9//4//n/+v/7//z//v/+/wAAAAABAAEAAAAAAAIA
AgACAAMABQAFAAUABwAIAAgACAAJAAwADQANAA0ADwAQABAADwAPABEAEQATABUAFQAW
ABgAGAAYABkAGwAeAB4AIAAgACEAIgAkACcAJwApACsALAAuAC4AMAAyADUANgA4ADoA
OwA8AD0AQABCAEIAQwBFAEYARwBIAEkASgBLAEwATQBNAE4ATgBOAE4ATgBOAE4ATgBO
AE4ATABKAEsASwBJAEoASABFAEUAQAA/ADsAOAAyADEALwAsACsAKAAkACAAHgAcABoA
FgAVABMAEQAQAA4ADAAJAAYABwAGAAMAAgACAAEAAQD///7//v/+/////f/7//n/+P/6
//r/+v/6//r/+v/6//z/+v/5//n/+v/9//3//P/8//7///8BAAEA/////////////wEA
AQAAAAEAAAAAAAAA//8AAAEAAQADAAMAAwADAAMAAwADAAMABQAFAAUABQAGAAYABgAG
AAQABAAEAAQAAgABAAAAAAAAAAAAAQACAAUABgAFAAUAAwADAAMAAgACAAIAAgACAAMA
AwADAAIAAgABAAEAAgAAAP///////////////////f/9//3//v/+//3//f/9////////
////AAABAAIAAwAEAAYABwAHAAgACgALAAwADQAOAA8AEQAPAA8ADwAQAA0ADAALAAwA
DAALAAkABwAGAAcABwAHAAMAAQD///3/+//7//r/+f/4//j/+P/4//j/+v/8//3//v//
/wAA///8//z//P/7//3/+//4//j/+//8//z//f/8//z//f/9//z/+//8//z//f8CAAQA
AAD8/w==
         </WaveFormData>
      </LeadData>
      <LeadData>
         <LeadByteCountTotal>10000</LeadByteCountTotal>
         <LeadTimeOffset>0</LeadTimeOffset>
         <LeadSampleCountTotal>5000</LeadSampleCountTotal>
         <LeadAmplitudeUnitsPerBit>4.88</LeadAmplitudeUnitsPerBit>
         <LeadAmplitudeUnits>��V</LeadAmplitudeUnits>
         <LeadHighLimit>2147483647</LeadHighLimit>
         <LeadLowLimit>268435456</LeadLowLimit>
         <LeadID>V5</LeadID>
         <LeadOffsetFirstSample>0</LeadOffsetFirstSample>
         <FirstSampleBaseline>0</FirstSampleBaseline>
         <LeadSampleSize>2</LeadSampleSize>
         <LeadOff>FALSE</LeadOff>
         <BaselineSway>FALSE</BaselineSway>
         <ExcessiveACNoise>FALSE</ExcessiveACNoise>
         <MuscleNoise>FALSE</MuscleNoise>
         <LeadDataCRC32>1824734640</LeadDataCRC32>
         <WaveFormData>
8//z//L/8v/0//T/9P/0//P/8v/x//D/8f/y//P/9P/0//X/9f/1//T/8f/v/+//9f8L
ACsAVgCQANQAIAFxAbgB3wHsAeYByAGPATcB3wCZAFwAGgDb/6n/df9E/zL/PP9F/0//
XP9o/3b/h/+X/6T/sv/A/8j/0f/X/9z/3v/e/+H/4//k/+T/5f/n/+f/6f/q/+r/6P/o
/+n/6f/r/+7/7//v/+3/7v/u/+7/7v/u/+7/7//x//L/8v/w//D/8P/x//H/8f/x//L/
8//x//H/8f/z//P/8v/y//L/9f/2//f/+P/3//f/9//3//r/+v/6//v/+//7//3//f/9
//3//f/+/////////wEAAwADAAMAAwAEAAYABwAIAAgACAAJAAoACwAMAA0ADgAOAA4A
DwARABIAEwATABUAFwAYABkAGgAaABoAGgAbABoAGgAbABsAGwAbABsAGwAeAB4AHwAf
AB0AHQAdAB0AHwAfAB8AHwAeABwAGwAaABoAGQAZABkAFgAWABUAFAAVABMAEAAOAA0A
DAALAAoACAAGAAMAAQACAP///v/+//3//f/7//v//P/7//r/+f/4//j/+P/5//j/9v/0
//P/9f/1//X/9v/4//f/9v/2//T/9P/0//T/9v/2//b/9//1//X/9f/1//X/9f/1//b/
9//3//f/9//2//X/9P/z//X/9v/2//b/9v/2//b/9f/3//f/+P/5//n/+f/5//n/+//7
//v/+//6//r/+//7//r/+f/4//b/9//4//n/+//7//v/+v/6//j/+P/4//j/+P/3//f/
9//3//f/9//3//f/9f/1//b/9v/1//X/9//3//f/9//1//b/9v/3//j/9f/0//P/8f/z
//T/9v/3//b/9v/1//T/9v/2//b/9f/z//T/9v/2//j/+P/4//n/+v/7//z///8AAAEA
AgACAAEAAAD//wAAAAABAAAA/v/+//7//v//////AQABAP3/+//6//n/+P/3//b/8//x
//H/8v/0//b/9//3//f/+P/4//b/9//0//H/7//t/+z/7P/t/+7/7v/t/+3/7v/x//H/
8P/w//D/8P/w//D/7//u/+3/7P/u/+7/7v/u/+z/7f/t/+3/7v/t/+v/6//z/wUAIwBO
AIQAxAASAWMBrAHXAeoB6gHQAZkBRwHvAKMAZgAoAOn/sf9//0z/LP8s/zP/O/9G/1T/
ZP91/4H/kP+g/7L/vP/D/8n/zv/U/9j/2//b/9z/3P/d/9//4f/j/+T/5P/j/+L/4v/h
/+T/5v/m/+X/5//o/+j/6P/o/+j/6P/p/+n/6v/q/+j/6P/o/+n/6f/n/+f/6P/p/+n/
6f/p/+v/7P/s/+3/7v/u/+7/7v/u//D/8f/y//P/8v/y//L/8//z//P/9f/1//X/9f/1
//b/9f/1//X/9//7//v/+//7//z//v///wAAAgACAAMABAADAAQABQAGAAYABgAHAAkA
DAANAA0ADwANAA4ADwAQABAAEAAQABEAEgASABMAEwAVABUAFQAVABYAFgAXABcAFwAX
ABcAFwAXABcAFwAXABcAFgAWABYAEgARABEAEQAPAA4ADAAKAAkABwAEAAIAAQAAAP//
/v/7//r/+P/3//j/9f/0//T/9f/1//P/8//y//H/8P/v/+z/7P/s/+3/7//u/+3/7f/r
/+v/6//s/+z/6//q/+r/6v/q/+r/6v/q/+r/6v/r/+v/6//r/+v/6//r/+v/7P/r/+v/
6//r/+v/6//r/+v/7P/u/+//8P/w//D/8P/v/+3/7f/u/+//8f/x//H/8f/x//H/8f/x
/+//7v/u/+3/7//v/+//7v/u/+7/7v/v//H/8f/w//D/7v/u/+7/7v/w/+//7//v/+//
7//v/+//7//t/+3/7v/u/+3/7f/v/+3/7f/t/+v/6v/q/+v/7P/q/+r/6v/p/+n/6v/s
/+3/6//s/+z/7P/s/+z/7P/r/+3/7v/w//D/7//u/+3/7P/p/+n/6v/q/+z/7P/t/+7/
7v/u/+7/7v/x//L/8//0//b/9//4//n/+P/2//X/8v/0//T/9P/0//X/9f/3//f/9f/z
//L/8f/u/+3/7P/p/+n/6f/q/+z/8f/z//T/9f/y//D/7P/r/+z/6f/n/+X/4v/i/+P/
5P/m/+X/5f/m/+X/5f/k/+T/5v/m/+b/5v/k/+T/5P/k/+T/5P/k/+T/5P/l/+X/5f/i
/9//4f/j/+v///8fAEwAhgDIABQBYwGoAdMB6gHsAdIBnQFNAf0AvQCAADoA9f+5/4H/
Tv80/zb/O/9D/07/XP9q/3n/h/+U/6T/tP++/8X/yf/O/9D/0v/R/9X/1v/W/9f/2f/Z
/9v/3P/c/9r/2v/b/9v/3v/g/+D/3//h/+L/4v/i/+D/4P/g/+H/4//k/+T/4v/i/+L/
4//j/+H/4f/i/+P/5P/l/+b/6f/n/+b/5v/m/+j/6P/o/+j/5v/n/+j/6f/s/+z/7P/t
/+3/7f/v/+//7//v/+//8P/z//P/8//1//f/9//3//f/+P/6//v//P/+//7///8AAAEA
AgADAAQABAAEAAUABwAIAAkACQALAAsADAANAA4ADAAMAAwADQAQABAAEQARABMAEwAT
ABMAEgASABMAEwAVABUAFQAVABMAEwATABMAFQAUABQAFAASABEAEQARAA8ADgAMAAoA
CQAHAAQAAgABAAAA///+//v/+v/4//f/+f/3//f/+P/2//X/8v/x//L/8f/w/+//7v/u
/+7/7//t/+z/6//r/+v/6//r/+z/7P/r/+r/6v/s/+z/7P/s/+r/6v/q/+v/7P/t/+7/
7//v/+//7//w/+//7//v/+//7//v/+//7//x//L/8v/y//D/8P/w/+//7//v//D/8f/z
//P/8//z//P/8//z//P/8P/w//H/8f/x//H/8f/w//L/8v/y//P/8//z//L/8v/w//D/
8P/w//L/8f/x//H/8f/x//H/8f/z//H/8f/y//D/7//v//H/8f/x//H/7//s/+z/7f/u
//D/8P/w/+//8P/w//H/8f/v//D/8P/w//D/8P/w/+//7//w//L/8v/x//D/7//u//D/
8f/z//T/9f/0//L/8f/3//f/9v/4//j/+P/4//n/+v/7//z////////////9//z//P/6
//j/+P/4//j/+v/7//7////8//n/9//1//b/9f/0//H/8f/x//L/9P/6//v/+//7//n/
+P/1//X/9P/x/+//7f/s/+z/7f/u/+7/7f/t/+7/7f/t/+z/7P/u/+7/7v/u/+7/7v/u
/+7/7P/s/+z/7P/u/+//7//v//L/7//r/+////8XADsAbgCuAPQAQgGRAcYB3QHkAdYB
rAFnAREBxwCLAEwACgDR/5//af9E/0T/Tv9T/1v/ZP9w/4D/kf+d/6z/uv/C/8j/zf/V
/9r/3v/e/+H/4f/i/+L/4//l/+X/5//o/+j/5v/m/+f/5//q/+z/7P/r/+n/6v/q/+r/
6v/q/+r/6//t/+7/7v/s/+z/7P/t/+3/7v/v//H/8//y//H/8P/x//H/8P/w//D/8v/y
//L/8v/y//P/9P/1//b/9v/2//f/+f/5//v/+//9//3//f/+//3//f/9////////////
//8AAAIAAwAEAAYABgAHAAgACQAKAAsADAAMAAwADQAPABIAEwATABUAEwAUABUAFgAW
ABYAFgAXABYAFgAXABcAGAAZABoAGwAcABwAHQAdABsAGwAbABsAHQAdAB0AHQAcABoA
GQAYABgAFwAXABcAFAAUABMAEgAPAA0ACgAIAAkACAAHAAYABQAEAAIAAQABAP////8A
AP3//f/7//v/+v/5//j/9//4//j/+P/5//n/+P/3//f/9f/1//X/9v/4//f/9v/2//j/
+P/4//j/9//2//X/9f/1//X/9f/1//f/9//3//j/+f/5//n/+f/5//n/+f/5//f/+P/4
//j/+P/4//j/9//4//n/+//9//v/+//7//v/+f/5//n/+f/5//r//P/9//v/+//7//r/
+v/6//r/+//7//v/+v/6//r/+v/6//r/+v/5//n/+f/5//n/+f/5//v/+f/5//r/+P/3
//f/+f/5//n/+f/3//b/9v/3//j/+v/6//r/+f/4//j/+f/5//n/+v/6//r/+P/4//j/
9//1//b/+P/4//n/+v/7//z/+//7//z//P/9//z/+v/5//3////+//7//v/+//7/AQAC
AAMABAAHAAcABwAHAAcABgAGAAQAAgACAAIAAgAFAAUABwAHAAMAAQAAAP//AAD///7/
+//5//n/+v/8/wAAAQABAAEA///+//v/+//6//f/9f/z//T/9P/1//b/9v/1//X/9v/1
//X/9P/0//T/9P/0//T/8v/y//L/8v/z//T/9f/2//T/9f/1//X/9P/1//P/9f8BABcA
NwBiAKAA6AA2AYMBwgHhAegB3AG6AXkBHwHHAIEARgAIAM3/nf9p/z7/NP88/0X/T/9c
/2z/ev+H/5f/pv+0/8L/zP/T/9f/2v/g/+L/4//h/+L/4v/j/+X/5//p/+r/6v/s/+z/
7f/t/+7/8P/w/+//7f/u/+7/7v/s/+z/7P/t/+//8P/w/+7/8P/w//H/8f/x//H/8v/z
//P/8//z//X/9f/0//T/9P/2//b/9v/2//j/+f/6//v/+v/6//r/+//7//v//f/9//3/
/f/9//7//f/9//3///8DAAMAAwADAAYACAAJAAoACQAIAAgACAALAAwADQAOAA4ADgAP
ABEAEQARABAAEQARABIAEwAUABYAFgAWABcAFgAWABcAFwAXABcAFwAXABgAGAAZABkA
GAAXABYAFQAWABcAGAAZABsAGgAaABoAFwAVABQAEwASABIAEQAQABEADwAMAAoACwAK
AAkACAAHAAYABAADAAIA///+//7/+//7//n/+f/6//n/+P/3//f/+P/5//v/+f/4//f/
9//0//P/8v/y//L/8f/w//D/8v/0//b/+P/2//b/9v/3//X/9f/1//X/9f/1//X/9v/1
//X/9f/1//X/9f/1//X/9f/2//b/9v/4//j/+P/3//f/9//4//n/+f/5//n/+f/5//n/
+f/5//r/+v/7//v/+//7//v/+v/6//r/+v/7//r/+f/3//b/9//4//n/+v/6//n/+f/5
//n/+f/5//n/9//1//X/9v/2//X/9f/3//n/+f/5//f/9v/2//f/+P/4//j/+P/3//T/
9P/1//X/8//0//T/9P/1//b/9//3//X/9v/4//j/9v/2//b/9v/1//X/9v/2//j/+P/3
//f/9//4//n/+v/7//z///8AAAEAAgABAAEAAQABAAMAAgACAAAA/v/+//7//v8AAAEA
BAAFAAUAAwACAAEA///9//v/9//z//P/9P/2//j/+f/5//n/+//8//v//f/7//f/9P/x
/+//7v/u/+7/8P/v/+//8P/x//H/8P/w//D/8P/w//D/8f/y//P/9P/z//L/8f/w//D/
8f/x//H/8P/v/+3/7//1/wEAFwA8AG4AqgD0AEUBlgHRAewB8gHkAb0BewElAdUAlgBa
ABUA1f+f/2b/OP8w/zf/P/9G/1D/Wv9r/33/jv+e/67/vP/J/9H/1P/W/9j/2f/b/93/
3v/g/+P/4f/j/+T/5P/i/+L/4//j/+T/5v/m/+X/5//o/+j/6P/o/+j/6P/p/+f/6P/o
/+b/6v/q/+v/6//r/+v/7P/t/+3/7f/t/+//7//u/+7/7v/u/+7/7v/u//D/8f/y//P/
9P/0//T/9f/1//X/9//3//X/9f/1//b/9//3//f/+f/5//n/+f/5//n/+v/6//r//f/+
/wAAAgAFAAYABwAIAAYABgAHAAkACgALAAsADQANAA4ADwAQABAAEAAQABEAFAAUABUA
FQATABMAEwATABYAFgAXABcAFwAXABcAFwAZABkAGQAZABcAFgAWABYAFAATABMAEwAS
ABIAEQAQAA4ACwAHAAQABQAEAAMAAgABAAAA/v/9//r/9//2//b/9f/1//P/8//y//H/
8P/v//D/8P/w//H/7//u/+3/7f/t/+3/7f/u//D/7//u/+7/7v/u/+7/7v/s/+z/7P/t
/+v/6//r/+v/7f/t/+3/7v/v/+//7//v/+//7//v/+//7//w//D/8P/w//D/8P/v/+//
7//w//H/7//v/+//7//x//H/8f/x//L/8v/z//P/8//z//P/8v/w//D/8P/x/+//7//u
/+7/8P/w//D/8P/u/+3/7f/t/+3/7f/t/+3/7//t/+3/7v/u/+3/7f/v//H/8f/x/+//
7f/s/+z/7P/u/+7/7v/t/+z/7P/t/+3/7//w//D/8P/v/+7/7f/r/+n/6v/s/+z/6v/q
/+r/6v/p/+n/6v/q/+7/7v/t/+3/7//z//P/8v/y//L/8v/y//X/9v/3//j/9//3//f/
9//3//b/9v/0//b/9v/2//b/+f/5//v/+//4//X/8//x//L/8f/w/+3/7f/t/+7/8P/0
//X/9f/1//P/8v/v/+//7v/r/+n/5//m/+b/5//o/+r/6f/p/+r/6//r/+r/6v/o/+j/
6P/o/+j/6P/o/+j/6P/o/+j/6P/q/+v/6//r/+r/5//l/+n/8/8DAB8ATACKAMwAGAFp
Aa4B1QHoAeYBzAGVAUcB+QC5AIAAPgD5/7//h/9W/0D/Qv9J/0//WP9i/3L/hf+R/6D/
sP+8/8T/y//P/9L/1P/W/9n/2//a/9r/2//d/93/3//g/+D/4P/g/+H/4f/k/+b/5v/l
/+X/5v/m/+b/5P/k/+T/5f/l/+b/5v/k/+j/6P/p/+n/6f/p/+r/6//r/+v/6//t/+3/
7P/s/+z/7P/s/+z/7P/s/+3/7v/v//D/8P/w//H/8f/x//P/8//1//X/9f/2//f/9//3
//n/+f/5//n/+f/6//z//f/+//z//P/9//7/AAACAAQABgAIAAgACQALAAoACwALAA0A
DQAOAA8AEAASABIAEgATABIAEgATABMAEwATABMAEwAUABQAFQAVABUAFQAVABUAFwAX
ABcAFwAWABQAEwASABIAEQARABEAEAAQAA8ADgANAAsACAAGAAUABAADAAIAAQAAAP7/
/f/+//v/+v/6//f/9//1//X/9v/1//T/8//x//D/7//v//H/8P/v/+//7//v/+//8P/w
/+//7v/u/+7/7v/u/+7/7v/u/+7/7//x//H/8f/x//H/8f/x//L/8v/x//D/7//x//H/
8f/x//H/8v/y//L/9P/0//T/8//z//P/9P/1//P/8//z//P/8//z//P/8//z//T/9v/3
//X/9f/1//T/8v/y//L/8//1//X/9P/0//L/8v/y//L/8v/x//H/8f/z//P/8//z//X/
8//z//T/8//x//D/8f/z//P/8//x//D/8P/x//L/9P/0//T/8//w//D/8f/x//H/8v/y
//L/8P/w//D/7//v//D/8v/y//H/8P/v/+7/8P/x//P/9P/1//T/8v/x//P/9f/1//T/
9v/0//T/9P/0//T/+P/6//z//v///////////////v/+//z/+v/6//r/+v/7//v//f/9
//3/+//6//n/9v/1//T/8f/x//H/8v/0//b/9//3//f/9//2//P/8//y/+//7f/r/+z/
7P/t/+7/7v/t/+3/7v/t/+3/7P/s/+z/7P/s/+z/7P/s/+z/7P/s/+z/7P/s/+7/7//v
/+//7v/r/+n/6//z/wEAGwBEAHoAvAACAVEBnAHLAeAB4AHKAZcBSQHxAKkAcAA0APP/
uf+D/1L/OP88/0f/T/9W/2L/cP99/43/nP+o/7b/wv/J/8//1P/Y/9z/3f/d/97/3v/f
/+H/4f/j/+T/5P/k/+T/5f/l/+X/5v/l/+P/5f/m/+b/5v/o/+j/6P/p/+r/7P/t/+z/
6//q/+r/6f/r/+v/7P/t/+v/6//r/+3/7//u/+7/7v/w//D/8P/w//D/8f/y//P/9P/0
//T/9f/1//X/9//3//f/9//3//j/9//3//f/+f/9//3//f/9//7/AAABAAIAAAAAAAEA
AgAFAAYABwAIAAgACAAJAAsACgALAAsADQANAA4ADwAQABIAEgASABMAEgASABMAEwAT
ABMAEwATABQAFAAVABUAFQAVABUAFQATABMAEwATABUAFAAUABQAEgARABEAEQASABIA
EQAQAA0ACwAIAAYABQAEAAMAAgADAAIAAAD///7/+//6//r/+//7//n/+f/4//f/9v/1
//P/8v/x//H/8//y//H/8f/z//P/8//0//T/8//y//L/8v/y//L/8v/0//T/9P/1//T/
8//y//H/8f/x//H/8v/z//P/8//z//P/8//z//P/8//0//T/9P/0//T/9P/z//P/8//0
//X/9//3//f/9//3//f/9//3//b/9v/3//f/9//3//f/9v/2//b/9v/3//f/9//2//b/
9f/0//P/8v/z//P/9P/1//X/9f/1//X/9f/z//P/9P/y//H/8f/z//X/9f/1//P/9P/0
//X/9v/2//b/9v/1//L/8v/z//P/9f/2//b/9v/2//b/9v/1//P/9P/2//b/9P/0//T/
9P/z//P/9P/0//T/9P/z//P/8//1//f/9v/0//f/+P/5//r//f/+////AAABAAEAAQAB
AAMAAgACAAAA/v/+//7//v/9//3//////wAA/////////P/7//r/9//z//P/9P/2//r/
+//7//v/+//6//f/9//3//X/9P/z//D/8P/x//L/8v/x//H/8v/z//P/8v/y//L/8v/y
//L/8P/w//D/8P/y//L/8v/y//L/8//z//P/8v/x/+//7//x//3/EwA6AGwAqgDwAD0B
igHFAd4B3gHMAaMBXQEDAa8AbAAuAO//uf+J/1b/MP8o/zH/O/9I/1T/Xv9t/3//jv+c
/6z/uv/H/9P/2P/a/9z/4f/j/+H/4P/g/+H/4f/j/+T/5P/l/+b/6P/p/+r/7P/s/+v/
6f/q/+r/6v/s/+z/7P/t/+z/7P/r/+j/7P/s/+3/7f/u/+//8f/z//H/8f/x//P/8f/w
//D/8P/0//T/9P/0//L/8//0//X/9P/0//T/9f/3//f/+f/5//n/+f/5//r/+//7//v/
/f/9//3//f/9//7/AAABAAIAAAAAAAEAAgAEAAYACAAKAAgACAAJAAsACgALAAsADQAP
ABAAEQASABIAEgASABMAFAAUABUAFQATABMAEwATABIAEgATABMAEwATABMAEwATABMA
EwATABQAFAAVABYAEwARABAADwAQABAADwAOAA8ADQAKAAgABwAGAAUABAACAAAA/f/7
//v/+f/5//r/+f/5//f/9//2//X/9P/z//L/8v/y//P/8f/w/+//7//x//H/8f/y//L/
8f/w//D/8P/w//D/8P/v/+7/7f/t/+//7//v/+//8f/x//H/8v/y//H/8P/v/+//7//v
/+//7f/u/+7/7v/v//D/8f/x//H/8f/y//P/8f/x//H/8f/y//P/9P/1//P/8v/y//H/
7//v/+//7v/v//D/8f/z//H/8f/w//D/8v/y//L/8v/0//P/8//z//P/8//z//P/8v/v
/+7/7v/w/+//7//x/+//7//v/+3/7v/u/+//8P/w//D/8P/v/+z/7P/t/+3/7f/u/+7/
7v/u/+7/7v/t/+z/7P/t/+z/7P/s/+z/7P/s/+3/7//w/+//7v/s/+v/6//t/+3/7P/u
//D/8v/y//L/8v/z//T/9f/2//j/+f/6//v/+f/4//j/9v/2//b/9v/2//X/9f/3//f/
9//1//T/8//y//H/8P/t/+r/6f/p/+r/7v/v/+//7//y//L/8P/x/+7/6//p/+f/5P/k
/+X/5v/k/+P/4//k/+f/5//m/+b/5P/k/+T/5P/m/+b/5v/m/+b/5v/m/+b/5P/l/+X/
5f/q/+f/5//n/+f/7/8HACgAWACWAN4AKwF6AbsB4gHuAeQBvwF/ASkB1QCQAFQAEwDT
/5n/Yv8y/x7/Jf8t/zb/Qv9M/1v/bf9+/47/nv+s/7f/vf/C/8b/zP/R/9H/0f/Q/9D/
0f/U/9f/2f/a/9z/3P/d/93/3f/e/93/2//b/9z/3P/c/97/3v/e/9//3//g/+D/3v/e
/97/3//f/+L/4//l/+f/5P/j/+L/4//l/+T/5P/k/+T/5P/k/+T/5P/l/+b/5//p/+r/
6//t/+v/6//t/+3/7//v/+//8P/x//H/8f/z//P/8//z//P/8v/0//X/9v/4//j/+f/6
//n/+v/7//z//f/+/wAAAwADAAMAAgADAAUABgAHAAgACAAIAAgACQAMAAwADQANAA8A
DwAPAA8ADwAOAA4ADQAOAA8AEAARABAADwAOAA0ADwAOAA4ADgAOAA0ADQANAAoACgAJ
AAgACQAHAAQAAgABAAAA///+//z/+v/3//X/9P/x//D/8P/v/+//7f/t/+z/6//q/+n/
6v/q/+r/6//r/+r/6f/p/+f/5//n/+j/6P/n/+b/5v/o/+j/6P/o/+r/6v/q/+v/6f/p
/+n/6f/r/+v/6//s/+3/7f/t/+3/6//r/+v/6//r/+z/7P/s/+7/7v/u/+3/6//r/+z/
7f/v/+//7//v//H/8f/x//H/7//u/+7/7f/t/+3/7f/s/+z/7P/s/+3/7//v/+7/7v/u
/+7/7v/u/+z/6//r/+v/7P/t/+7/7//t/+v/6//s/+7/7f/t/+//7//v/+//7f/r/+r/
6v/q/+z/7P/s/+v/6v/q/+v/6//r/+z/7P/s/+z/7P/s/+v/6f/q/+z/7P/q/+r/6v/q
/+n/6f/q/+r/7P/s/+v/6//p/+v/6//q/+z/7v/w//L/8v/y//L/8//0//X/9v/5//n/
+f/5//n/+P/4//b/9v/2//b/9v/3//f/+f/5//f/9f/0//P/9P/z//L/7//t/+3/7v/w
//T/9f/1//X/8//y/+//7//u/+v/6f/n/+b/5v/n/+j/6f/p/+r/7P/r/+v/6v/q/+r/
6v/q/+r/7P/s/+z/7P/s/+z/7P/s/+v/6//q/+n/6P/p/+n/6//1/wsALQBaAJQA2AAm
AXcBuAHbAegB4gHAAYUBMwHlAKUAagAqAOv/sf93/0j/Ov9A/0n/T/9Y/2T/cv+D/4//
nP+q/7j/wP/J/83/0P/U/9b/2f/b/9r/2v/b/93/3f/f/+D/4P/g/+D/4f/h/+L/5P/k
/+P/4//k/+T/5P/k/+T/5P/l/+X/5v/m/+T/5v/m/+f/5//n/+f/6P/p/+n/6f/p/+v/
6//q/+r/6v/s/+z/7P/s/+z/7f/u/+//8P/w//D/8f/z//P/9f/1//X/9f/1//b/9//3
//f/+f/7//v/+//7//r//P/9//7/AAAAAAEAAgABAAIAAwAEAAQABAAFAAcACgALAAsA
DQANAA4ADwAQABIAEgASABMAFAAUABUAFQATABMAEwATABYAFgAXABcAFwAXABcAFwAU
ABMAEgARABQAFAAVABYAEwARABAADwAOAA4ADQAMAAsACQAGAAQAAwACAAEAAAABAAAA
/v/9//r/9//2//b/9//3//X/9f/y//H/8P/v//D/8P/w//H/8P/u/+z/6//t/+3/7f/u
/+7/7f/s/+z/7P/s/+z/7P/s/+z/7P/t/+3/7f/t/+3/7f/t/+3/7v/v/+//7//v/+//
7//v/+//7//w//D/8P/w//D/8P/v/+//7//w//H/8f/x//H/8f/v/+//7//v/+7/7v/v
/+//7//v/+//7v/w//D/8P/x//H/8f/w//D/8P/w//D/8P/u/+3/7f/t/+3/7f/t/+3/
7f/r/+v/7P/s/+v/6//t/+3/7f/t/+v/7P/s/+3/7v/u/+7/7v/t/+v/6v/q/+n/6//s
/+z/7P/q/+r/6v/p/+v/7P/u/+7/7v/u/+7/7v/t/+v/7v/w//H/8v/z//T/9//4//n/
+v/5//n/+f/5//n/+P/4//b/9v/2//b/9v/3//f/+f/5//X/8//y//H/8v/x//D/7f/s
/+3/7//y//X/9f/0//P/8f/w/+3/7f/q/+f/5f/j/+P/5P/m/+j/5//l/+T/5P/j/+P/
4v/i/+X/5v/n/+j/5v/m/+b/5v/k/+T/5P/k/+T/5f/l/+X/5P/j/+H/4//x/wcAJwBW
AJQA3AAoAXcBtAHTAdoBzgGmAWUBEQG/AH0AQAD+/8P/kf9b/zD/Kv8y/zn/Qf9O/1z/
bv99/4f/lP+k/7L/vP/D/8X/yv/O/9D/0f/T/9T/1P/V/9f/1//Z/9r/2v/Y/9j/2f/Z
/9r/3P/c/9v/3P/e/9//4P/f/97/3f/d/9//4P/g/97/4P/g/+H/4f/h/+H/4v/j/+H/
4f/h/+P/4//i/+L/4v/m/+b/5v/m/+j/6f/q/+v/6//q/+n/6f/p/+n/6//r/+3/7f/t
/+7/7//v/+//8f/z//P/8//z//L/9P/1//b/+P/4//n/+v/7//z//f/+/wAAAAABAAMA
AgADAAMABQAFAAYABwAIAAgACAAIAAkACAAIAAkACQALAAsACwALAAoACgALAAsACwAL
AAsACwAJAAkACQAJAAsACgAKAAoABgAFAAUABQACAAIAAQAAAAEA///8//r/+//6//n/
+P/3//b/9P/z//D/7f/s/+z/7f/t/+v/6//s/+v/6v/p/+j/6P/o/+n/6P/m/+T/4//j
/+P/4//k/+T/4//i/+L/4P/g/+D/4P/h/+L/4//l/+X/5f/l/+X/4//j/+P/5P/l/+X/
5f/l/+X/5f/l/+X/5f/m/+b/5v/m/+b/5v/l/+X/5f/m/+f/5//n/+f/5//p/+n/6f/p
/+j/6P/p/+n/6P/n/+b/5P/m/+b/5v/n/+j/6f/p/+r/6f/o/+f/5v/m/+X/5f/l/+b/
5//o/+n/5//l/+X/5v/k/+P/4//l/+X/5f/l/+P/4v/i/+P/5P/k/+T/5P/j/+T/5P/l
/+X/5f/m/+b/5v/o/+j/6P/n/+n/6v/s/+z/7f/u/+//8P/x//H/8v/y//H/8P/u/+3/
6//t/+3/7P/s/+7/7//v/+v/6v/q/+j/5f/k/+P/4v/i/+L/4P/g/+L/4//k/+b/5P/k
/+P/4v/h/+D/3//c/9v/2//b/9v/2v/b/9v/3P/a/9r/3f/d/9z/2//a/9n/2//f/+D/
3v/a/w==
         </WaveFormData>
      </LeadData>
      <LeadData>
         <LeadByteCountTotal>10000</LeadByteCountTotal>
         <LeadTimeOffset>0</LeadTimeOffset>
         <LeadSampleCountTotal>5000</LeadSampleCountTotal>
         <LeadAmplitudeUnitsPerBit>4.88</LeadAmplitudeUnitsPerBit>
         <LeadAmplitudeUnits>��V</LeadAmplitudeUnits>
         <LeadHighLimit>2147483647</LeadHighLimit>
         <LeadLowLimit>268435456</LeadLowLimit>
         <LeadID>V6</LeadID>
         <LeadOffsetFirstSample>0</LeadOffsetFirstSample>
         <FirstSampleBaseline>0</FirstSampleBaseline>
         <LeadSampleSize>2</LeadSampleSize>
         <LeadOff>FALSE</LeadOff>
         <BaselineSway>FALSE</BaselineSway>
         <ExcessiveACNoise>FALSE</ExcessiveACNoise>
         <MuscleNoise>FALSE</MuscleNoise>
         <LeadDataCRC32>2433621828</LeadDataCRC32>
         <WaveFormData>
1//W/9b/1v/W/9b/1v/W/9P/0//T/9L/1P/U/9T/1f/V/9X/1f/V/9X/0//T/9D/1P/g
//L/BwAlAEkAcQCdAMUA4ADwAPUA7QDSAKQAcABFACcACwDt/9L/tv+a/43/j/+T/5b/
mP+a/57/pf+q/7D/uf+9/8H/xP/J/8n/x//F/8j/yv/K/8r/yv/K/8v/y//L/8r/yP/I
/8n/yf/L/8z/zf/O/83/zP/L/8n/yv/K/8r/yv/M/83/zf/N/83/zf/O/87/zv/O/87/
zv/M/8z/zP/M/8z/zP/M/8z/zf/O/8//0P/P/8//zv/N/87/z//R/9L/0//T/9T/1P/S
/9P/0//T/9P/0//T/9P/1f/V/9X/1v/X/9f/2P/Y/9j/2P/Y/9r/3f/d/93/3f/b/9v/
3P/e/97/3v/e/+D/4v/i/+L/4v/k/+T/5P/k/+L/4v/i/+P/4//j/+P/5P/m/+b/5v/m
/+f/5//n/+j/6P/o/+n/6f/m/+X/5P/j/+T/5f/m/+b/5v/k/+T/4//j/+L/4v/i/+L/
4f/f/9z/2v/a/9n/1//Z/9n/2f/Z/9n/2P/X/9f/1//X/9b/1f/X/9j/2P/Y/9f/1P/S
/9H/0v/S/9T/1v/X/9f/1v/V/9X/1P/U/9X/1//X/9b/1f/V/9X/1v/X/9f/1//X/9f/
2f/a/9r/2P/W/9b/1//X/9r/2//b/9z/2v/Z/9j/1//Z/9r/2//c/9z/3P/c/9z/3P/d
/9//3//d/97/3v/e/97/3P/a/9r/3f/f/+H/4v/h/+H/4P/d/9z/3P/c/9z/3f/d/9z/
3P/d/93/3P/b/93/3f/d/9//2//b/9v/3P/e/97/3v/e/9//3//g/+D/3//b/9n/2P/Z
/9z/3//g/97/3v/e/97/3//f/+D/4P/h/+H/4v/i/+P/4f/k/+b/5v/m/+b/6f/q/+z/
7v/u/+7/7f/s/+3/7f/t/+7/7v/u/+//7//v/+//8P/y/+3/7P/s/+v/7P/r/+r/6P/n
/+f/5//r/+v/6//r/+v/7f/t/+z/6//n/+X/4//h/97/3v/h/+H/4P/g/+D/4f/i/+L/
4//k/+T/5P/k/+T/4v/h/+D/3v/g/+D/4P/h/+H/4f/h/+H/4//h/+H/4P/i/+z//v8V
ADEAVQB/AKsA0wDuAAIBDQEHAe4AxACQAGEAQQAnAAkA7P/S/7b/of+f/6H/oP+i/6T/
qv+x/7T/uP/B/8n/y//Q/9P/1f/X/9f/2P/a/9r/2v/a/9r/3P/d/97/3v/d/9z/3P/b
/93/3v/f/+D/4P/g/+D/3//f/+D/4f/i/+L/4//j/+P/4f/h/+L/4v/g/+D/4P/g/+H/
4v/j/+T/5f/m/+f/6P/m/+b/5v/m/+f/6f/q/+v/6//r/+z/7P/t/+3/7v/u/+7/7//v
/+//7//v/+//7//z//P/8//0//f/9//4//j/+v/6//r//P/7//v/+//7//v/+//8//7/
AAAAAAAAAgACAAIAAgACAAQABAAEAAQABgAGAAYABwAHAAcABwAIAAoACgAKAAoACwAL
AAsADAAMAAwADQANAAsACwALAAsACwALAAsACgAIAAYABgAFAAcABgAGAAYABgAFAAMA
AAAAAAAA///9///////////////+//3//f/9//3//P/7//r/+v/5//j/+//6//r/+//8
//z//v8AAAAA///9//v/+//6//r/+//9//3//P/7//3//f/+//////////////8AAAAA
///8//3//v8AAAEABAAFAAUABgAGAAUABAADAAIAAgACAAIAAwAEAAUABgAEAAUABwAH
AAUABgAGAAYABwAGAAUABgAFAAcACQAKAAsACwAKAAcABwAIAAkACgALAAsACgAKAA0A
DQAMAAsACwALAAsADQANAA0ADQAOAA4ADgAOAA4ADQANAA4ADgAQAA0ADAAMAA4AEAAS
ABIAEAAQABAAEAARABEAEgASABMAEwAUABQAEwATABMAEwARABIAEgATABUAFgAWABYA
FgAWABYAFgAZABoAHAAeACAAIgAjACQAIwAhAB8AHgAdAB4AIAAhACMAIwAkACYAJQAk
ACQAIwAgAB8AHgAcABwAHQAeACMAJwAnACcAJwAjACEAHgAbABsAGQAXABUAFAAUABcA
FwAYABgAGAAZABkAGAAYABgAGAAYABgAGAAXABcAFwAWABYAFgAWABcAGQAZABkAGQAV
ABMAFQAWABoAJAA2AE8AbQCTAL0A6QAPASwBQgFNAUcBKgH8AMwAqQCPAG8ASwAuABAA
8v/h/93/3f/e/+D/5P/o/+3/8v/2//v/AQAHAAoACwALAAkACQAKAAwACgAKAAoACgAL
AAsACwAKAAoACgALAAsADAAMAAwADAAOAA4ADgANAAwADAAMAAwADgAPAA8ADwANAA0A
DgAOAA0ADAALAAoACwAMAA0ADgAMAAwADAAMAAwADAAMAAwACgALAAsACwANAA0ADgAO
AA8ADwAQABAAEAARABEAEQARABEAEQARABUAFQAVABYAFwAXABgAGAAYABgAGAAaABsA
GwAbABsAGQAZABoAHAAcABwAHAAeAB4AHgAeAB4AHwAeAB0AHAAeAB4AHgAfACEAIQAh
ACIAIAAgACAAIAAhACEAIQAiACAAIAAhACEAIQAhACEAIQAfAB8AHwAeABoAGAAYABcA
FwAWABYAFgAUABMAEQAOAA4ADgANAAsADQANAA0ADQALAAoACQAJAAgABwAFAAMABQAG
AAYABgAGAAQAAwADAAAAAAACAAQAAwADAAIAAQADAAIAAgADAAQAAwABAP//AAABAAMA
BQAFAAUABQAFAAYABgAFAAIAAgACAAMAAwAGAAcABwAIAAYABQAEAAMAAQACAAMABAAG
AAYABgAGAAQABQAHAAcABgAGAAUABAAGAAQAAgACAAEAAwAFAAYABQAFAAQAAQACAAIA
AgACAAMAAwACAAIAAwADAAIAAQABAAEAAQADAAEAAQABAAIAAAAAAAAAAAAAAP/////+
/////f/9//7//v8AAAIAAgAAAAAAAAAAAP////8AAAAA/f/9//7//v/+//3//P/7//z/
/v///wEAAAD+//3//P8BAAAA/v8AAAAAAAAAAP//AAACAAQABQAGAAYABgAEAAMAAgAC
AAAAAAABAAEABAAFAAcACgAEAAIAAQD//wAA///+//z/+//7//v///8DAAMAAwADAAAA
///9//v/+f/3//X/8//y//L/9f/1//L/8v/y//P/8//y//L/8v/y//L/8v/y//P/8//z
//L/8P/w//D/8f/x//H/8f/x//P/8f/t//D/+v8GABYALwBTAHkAowDNAO0AAAEKAQsB
+wDYAKgAfABfAEMAIwAHAO7/0P+8/7f/uf+5/7r/uv+6/8D/x//M/9L/1//b/9v/3v/h
/+P/4//h/+L/4v/k/+T/5P/k/+X/5f/l/+T/4//i/+L/4f/k/+T/5P/k/+L/4v/i/+H/
4v/i/+L/4v/i/+P/4//j/+P/4//k/+T/5v/m/+b/5v/k/+T/5P/k/+L/4v/i/+L/5P/k
/+T/5P/k/+X/5f/l/+P/4//k/+T/5P/l/+f/6P/o/+n/6f/p/+f/5//n/+f/6f/p/+n/
6v/p/+n/6v/q/+z/7P/s/+7/7//v/+//7//v/+//8P/y//P/9P/1//j/9v/2//b/9v/2
//b/9v/2//b/9v/2//f/+f/5//n/+v/8//z//P/8//n/+f/5//r//P/8//3//f/8//v/
+v/5//n/+f/5//j/9v/0//T/8//x//D/8P/w//D/7//t/+r/7P/s/+v/6f/p/+n/6f/p
/+f/5v/l/+X/5f/l/+T/4//j/+T/5P/k/+b/5P/j/+P/4P/g/+L/5P/l/+X/5P/j/+P/
4v/i/+P/5P/j/+H/3//f/9//4P/h/+P/4//j/+P/4//k/+T/4v/g/+D/4f/h/+D/4f/h
/+L/4v/h/+D/3//g/+L/5P/m/+X/5P/j/+L/4P/h/+P/4//j/+T/5P/k/+T/4v/g/+D/
4P/h/+L/4v/h/+H/4P/d/93/3v/f/+D/3//f/97/3v/f/9//3v/d/93/3f/d/9//2//b
/9v/3P/c/9z/3P/c/9z/2//b/9r/2//Z/9n/2v/Y/9r/3P/c/9r/2v/a/9r/2f/Z/9r/
2v/X/9f/2P/Y/9v/2//b/9v/2f/a/9r/2//b/9r/2v/a/9v/3P/c/9z/3P/c/9z/3f/e
/+D/4v/h/+L/4v/i/+T/4//i/+L/3v/e/9//3//j/+P/5P/m/+P/4v/i/+H/4P/f/97/
3P/b/9v/2//f/9//3//f/9//3v/d/9v/2f/X/9X/0//R/9L/0v/V/9X/0v/S/9L/0//T
/9L/0v/S/9D/0P/Q/9D/z//P/8//zv/P/9D/0f/T/9H/0f/R/9H/0f/R/8//0P/Y/+b/
9v8JACkAUQB5AKMAxwDeAOoA7QDhAMIAkgBcADUAGwD//+H/yP+s/5T/i/+P/5H/kv+U
/5j/nP+h/6b/rP+z/7n/vf++/7//w//D/8X/xP/C/8L/wv/C/8L/xf/F/8X/xP/E/8T/
xf/F/8b/xv/G/8b/xv/G/8b/xf/C/8L/wv/C/8T/xf/F/8X/xf/F/8b/xv/E/8T/xP/E
/8b/xv/G/8b/xv/G/8b/xv/G/8b/xv/G/8j/yf/J/8n/yf/J/8r/yv/J/8n/yv/K/8j/
yf/J/8n/x//H/8f/x//L/8v/y//M/83/zf/O/87/zv/O/87/0P/R/9H/0f/R/9H/0f/S
/9T/0v/S/9L/1P/U/9T/1P/U/9j/2P/Y/9j/2P/Y/9j/2f/Z/9n/2f/a/9z/3P/c/9z/
2f/Z/9n/2v/c/9z/3f/d/9//3//f/9//2//b/9v/2v/Z/9j/2f/Z/9v/2v/a/9r/2v/Z
/9f/1P/W/9b/1f/T/9H/0f/R/9H/z//O/83/zf/P/8//zv/N/8//0P/Q/9D/0v/Q/8//
z//L/8r/y//M/8v/y//K/8n/zf/O/9D/0//T/9P/0v/R/9H/0f/S/9P/0f/R/9H/0f/T
/9T/1P/S/9L/0v/T/9P/0v/T/9P/1P/V/9X/1f/V/9f/2P/Z/9r/2v/a/9r/2v/Y/9n/
2//b/9v/3P/c/9z/3f/c/9v/3P/b/93/3//g/+D/3//d/9n/2//c/93/3v/f/9//3v/e
/9//3//e/93/3f/d/93/3//d/93/3f/e/+D/4P/g/+D/3//f/+D/4P/j/+H/4f/i/+D/
4v/k/+T/4//i/+H/4P/i/+P/5f/m/+X/5f/m/+b/5//n/+f/5//n/+j/6P/p/+n/6P/o
/+j/5//q/+v/7P/t/+7/7//w//L/9P/z//T/9P/0//X/9f/1//b/9P/0//X/9f/4//n/
+//+//3//P/8//v/+P/3//b/9P/x//H/8f/1//X/9f/1//X/9v/3//f/9//z//H/7//t
/+v/6v/s/+v/7P/s/+z/7f/w//D/8f/y//H/8P/v/+7/8P/x//L/8v/w//D/8P/x//H/
8f/x//H/8//x/+//8P/2//z/BgAZADMAVwB/AKsA2wD8ABIBHQEhARQB8gDCAI8AbwBV
ADMAEgD2/9j/vf+3/7n/uP+4/7b/uP+//8r/0P/V/9v/4f/o/+3/7//v/+3/7v/w//H/
8v/z//T/8//z//P/8v/0//T/9f/1//b/9v/2//b/+P/4//j/9//4//j/+P/4//b/9//3
//f/+P/5//v//P/8//z//P/8//7//v/+//7/AAAAAAAAAAAAAAAAAAAAAAIAAwADAAMA
BAAFAAcACAAHAAcACAAIAAYABwAHAAcACQAJAAkACQALAAsACwAMAA0ADQAOAA4ADwAQ
ABEAFAAXABcAFwAXABcAFwAYABoAGgAaABoAHAAcABwAHAAcAB4AHgAeAB4AHwAgACEA
IwAhACEAIQAiACMAJAAlACYAJQAlACUAJgAoACgAKQApACkAKQApACkAJwAnACcAJgAn
ACYAJwAnACYAJAAjACIAIgAhAB8AHAAdAB4AHgAdABsAGwAbABsAGwAaABkAGQAZABkA
GAAXABkAGgAaABoAGgAYABcAFwAYABgAGgAcABsAGwAaABkAGgAaABsAHQAdAB0AHAAb
ABkAGQAaABsAHQAdAB0AHQAdAB4AHgAcABwAHAAdAB0AHAAdAB0AHgAgAB8AHgAdAB0A
HgAfACAAIAAgACAAIAAeAB8AIQAhACEAIgAiACIAIwAiACEAIgAiACMAJAAkACQAIwAh
AB0AHwAgACEAIgAiACEAHwAeACEAIQAgAB8AHwAfAB8AIQAhACEAIQAiACIAIgAiACIA
IAAfAB8AHgAfAB0AHQAeABwAHgAgACAAIgAiACIAIgAiACEAIQAgAB0AHQAeAB4AHwAf
AB8AHwAeAB4AHQAdAB8AHgAeAB4AHwAiACQAJAAkACQAJAAkACMAJAAmACgAKAAoACcA
JgAoACcAJgAmACYAJgAnACcAKQApACoALAAoACYAJQAjACQAIwAiACAAHwAfAB8AIwAl
ACUAJQAlACIAIQAfAB0AGQAXABUAEwASABIAFQAVABYAFgAWABcAFQAUABQAFAASABIA
EgASABEAEQARABAADgAOAA4ADwARABEAEQARABEADQALABAAFgAeACoAQQBlAIkAsQDf
AAUBIAEyAT0BNwEcAfIAwgCfAIcAaQBHACoADADy/+P/3//h/+L/4v/i/+j/7//y//b/
/f8DAAcACAAJAAcABwAHAAgACgAIAAgACAAIAAcABwAHAAYABgAGAAcABwAIAAgACAAI
AAoACgAKAAkABgAGAAYABgAGAAcABwAHAAcABwAIAAgACAAIAAgACAAIAAgACAAIAAgA
CAAIAAgACAAIAAgACAAIAAkACQAJAAkACQAKAAoACQAJAAoACgAKAAsACwALAAkACQAJ
AAkACQAJAAkACgAJAAkACgAKAAgACAAIAAoADQANAA0ADQANAA0ADgAQABIAEgASABQA
FAAUABQAFAAUABQAFAAUABIAEgASABMAEQARABEAEgASABIAEgASABMAEwATABQAFAAU
ABUAFQATABMAEwATABEAEQARABAAEAAOAA4ADQANAAwADAAMAAoACQAHAAQABAAEAAMA
AQABAAEAAQABAP///v/9//3//f/9//z/+//6//r/+f/4//n/+P/4//n/+P/4//r//P/8
//v/+f/3//f/9v/2//f/9//3//b/9f/2//f/+f/7//n/+f/5//n/+P/4//f/9P/z//T/
9v/3//f/9//2//b/+P/3//b/9f/1//b/9//4//f/9v/1//T/8v/z//X/9f/1//b/9v/2
//b/9P/y//L/8f/z//X/9v/3//f/9v/z//L/8v/y//L/9f/1//T/9P/1//X/9P/z//X/
9f/1//f/8//z//P/9P/0//T/9P/0//P/8//0//T/9//1//X/9v/z//T/9f/0//b/9v/2
//b/9v/1//X/9P/z//P/9P/0//T/8//y//H/8//0//T/9f/z//L/8v/y//P/9P/0//T/
8//y//L/8v/y//L/9P/2//n//P/9//7//v/+//7//f/8//z/+v/6//v/+//9//3//v8A
AP3//P/8//v/+v/5//j/9v/1//X/9f/5//n/+f/5//n/+v/5//f/9f/x/+//7f/r/+z/
7P/v/+//7P/s/+z/7f/t/+z/7P/s/+z/7P/s/+z/7f/t/+3/7P/q/+r/6v/r/+3/7f/t
/+3/7f/r/+n/7P/w//j/BgAZADUAVwB7AKMAzwDsAAABBwEFAewAxACSAGcATQAzABUA
9v/a/77/r/+v/7P/tv+0/7T/tv+9/8T/yP/N/9P/2f/c/9v/3//h/+H/4v/g/+L/4v/i
/+L/4//j/+P/4v/i/+L/4//j/+H/4P/f/97/4P/g/+D/3//f/+D/4f/i/+T/5f/l/+X/
4v/h/+H/4P/g/+D/4P/g/+D/4P/g/+D/4v/i/+L/4v/i/+L/4v/i/+L/4//j/+P/4f/h
/+L/4v/j/+P/5P/k/+L/4//j/+P/4//j/+P/4//l/+X/5f/m/+f/5//o/+j/5v/m/+b/
6P/p/+n/6f/p/+f/5//o/+r/6P/o/+j/6v/q/+r/6v/q/+z/7P/s/+z/7v/u/+7/7//t
/+3/7f/u//D/8P/w//D/7//v/+//8P/u/+7/7//v/+//7//v/+//7//v/+//7v/t/+z/
7f/t/+v/6v/q/+r/6v/p/+f/5P/m/+b/5f/j/+P/4//j/+P/4//i/+H/4f/h/+H/4P/f
/97/3v/d/9z/3f/c/9z/3f/c/9z/3v/g/+D/3//d/9v/2//a/9r/2//f/9//3v/d/9v/
2//c/93/3f/d/93/3f/e/97/3f/a/9n/2v/c/93/3f/d/9z/3P/e/93/3P/b/9v/3P/d
/97/4P/g/+D/4P/e/9//4f/h/+D/4P/f/97/3//e/93/3v/e/9//4P/g/9//3//e/9v/
2v/a/9r/2v/d/93/3P/c/93/3f/c/9v/2//b/9v/3f/Z/9n/2f/a/9z/3P/c/9z/2//b
/9z/3P/d/9v/2//c/9v/3P/d/9z/3v/e/97/3v/e/93/3f/c/9r/2f/Z/9j/2v/b/9z/
3f/d/97/3v/f/9z/2v/Z/9j/2f/c/9z/2v/a/97/4P/i/+T/4//k/+b/6P/n/+j/6P/o
/+r/6f/o/+j/5P/k/+X/5f/n/+f/6P/q/+j/6P/p/+n/5//l/+P/4P/d/93/3f/h/+X/
5f/l/+X/5P/j/+H/3//e/93/3P/b/9n/2P/a/9n/1v/W/9b/1//Z/9j/2P/Y/9j/2P/Y
/9j/1f/V/9X/1P/V/9b/1//Z/9f/1//X/9f/1//X/9X/1P/U/9r/6P/7/xMANQBbAIMA
qwDOAOQA6wDrANwAugCKAFkALwATAPn/3P/E/6j/kf+J/4v/kP+S/5T/lP+Z/6D/pP+r
/7H/uf/A/8f/y//H/8X/yP/K/8n/yP/H/8b/x//H/8f/xv/G/8b/x//H/8r/yv/K/8r/
yf/I/8f/xf/F/8b/x//I/8b/x//H/8f/x//H/8j/yP/J/8r/y//M/8z/zP/M/8z/yv/K
/8r/yv/L/8z/zf/O/8z/zf/N/83/y//L/8z/zP/N/83/zv/O/87/z//P/8//0f/R/9H/
0f/R/9H/0f/S/9P/0//U/9T/1P/U/9T/1v/Z/9n/2f/Z/9f/1//Y/9r/2v/a/9r/3P/e
/97/3v/e/97/3v/e/97/4P/g/+D/4f/f/9//3//g/97/3v/e/97/3v/f/+D/4v/g/+D/
4f/h/+P/4//j/+P/3//f/9//3v/d/9z/3f/d/9//3v/e/97/3v/d/9v/2P/Y/9j/1//V
/9f/1//X/9f/1f/U/9P/0//T/9P/0v/R/8//0P/Q/9D/0v/Q/8//z//Q/9D/0v/U/9P/
0//S/9H/0//S/9L/0//S/9H/z//N/9D/0f/T/9X/1f/V/9X/1f/X/9j/2P/W/9T/1P/V
/9X/1f/V/9T/1P/X/9f/1//X/9f/2P/Z/9r/2P/Y/9j/2P/a/9v/3f/d/9z/3P/b/9r/
2//a/9n/2v/d/9//4f/i/+H/4f/g/93/3//g/+H/4v/j/+P/4v/i/+X/5f/k/+P/4f/h
/+H/4//i/+P/5P/m/+T/5P/k/+T/5f/l/+b/5v/n/+X/5f/m/+T/5v/o/+j/6P/o/+j/
6P/p/+n/6v/q/+f/5//o/+j/6f/p/+n/6f/q/+z/7f/v/+7/7P/r/+r/6//s/+z/7P/t
/+7/8f/y//P/9P/z//T/9v/4//v//P/8//z//v/9//z//P/8//z//f/9//3//f/+/wAA
/v/+///////+//3//P/6//j/9//2//n//P/9//7///8AAP///f/7//v/+f/3//X/8v/y
//X/9f/0//T/9P/1//X/9P/0//T/9P/0//T/9P/0//X/9v/2//j/+P/4//n/9//3//f/
9//7//v/+//6//r//v8KABsAMwBVAH8AqQDVAPoAFgEnAS0BJAEEAdYAoQB5AF8AQwAg
AAIA5P/F/7n/u/++/77/wP/C/8f/zP/S/9n/4f/n/+z/7//x//H/8//2//b/9P/0//T/
9P/2//f/+P/4//n/+v/8//3//P/8//z//P/8//z//P/7//v//P/9//7//v/////////9
//3//v/+/wEAAgADAAQAAwACAAEAAAAAAAAAAAAAAAIAAgACAAIAAgADAAMAAwAGAAcA
CQAKAAcABwAIAAgACAAJAAkACQALAAsACwALAAsACwALAAwACwALAAwADAANAA4ADwAS
ABMAEwATABMAFAAVABcAGgAYABgAGAAaABwAHAAcABwAHAAcABwAHAAdAB4AHwAhACIA
IwAkACYAJAAkACQAJAAmACcAKAAqACgAKAApACkAKQApACkAKQAqACsALAAsACwAKgAq
ACkAKwAqACoAKgAqACkAJwAkACIAIgAhAB8AHwAfAB8AHwAdABwAGwAbABsAGwAaABkA
GwAcABwAHAAeABwAGwAbABgAGAAaABwAHAAbABkAFwAaABoAGwAdAB8AHwAeAB0AGwAb
ABwAHQAfAB8AHwAfAB8AIAAgAB4AHAAcAB0AHQAeAB8AHwAgACAAHwAeAB0AHQAeAB8A
IAAgACAAIAAgACIAIwAlACUAIgAiACEAIAAhACAAHwAgACAAIQAiACIAIwAjACIAHwAh
ACIAIwAkACQAIwAhACAAIwAjACIAIQAfAB8AHwAhACEAIQAhACIAIgAiACIAIgAgAB8A
HwAeACAAHQAcABwAGwAcAB0AHAAeAB4AHgAeAB4AHQAdABwAGwAbABwAHAAbABsAGwAb
ABkAGgAaABsAHQAcABwAHAAcABwAGwAaABsAHAAeACAAIAAgACAAHwAgACIAJAAlACYA
JgAmACYAJQAkACQAJAAkACUAJQAlACUAJgAoACUAJAAkACMAIgAhACAAHgAfAB8AHwAj
ACMAIwAjACMAIgAhAB8AHQAdABsAGQAXABQAFAAXABcAGAAYABgAGQAYABYAFQAUABYA
FgAWABYAFQAVABUAFAAUABQAFAAVABMAEwATABMAEQARABEAEgAYACIANABLAGkAjQC3
AOMABwEgAS4BNQEnAQwB4ACwAI0AdQBXADcAGgD6/97/0//V/9f/2P/W/9j/3v/j/+b/
6v/v//P/9//6//3/+//7//v//P/+//z//P/8//z//f/9//3//P/6//r/+//7//r/+v/6
//r/+P/4//j/9//4//j/+P/4//j/+f/5//n/9//3//j/+P/2//b/9v/2//j/+P/4//j/
+P/4//j/+P/4//j/+P/4//b/9//3//f/+f/5//r/+v/7//v//P/8//v/+//6//n/+f/5
//n/+f/7//v/+//8//v/+//8//z//P/8//z//v////////////3//f/+/wAAAgACAAIA
BAAGAAYABgAGAAYABgAGAAYACAAIAAgACQAHAAcABwAIAAgACAAIAAgABwAHAAcACAAH
AAYABgAFAAYABwAIAAkABgAFAAQAAgACAAAAAAD///3//P/8//z//P/7//n/9v/4//j/
9//1//T/8//y//H/8//y//H/8f/v/+//7v/t/+v/7P/s/+z/6v/o/+f/5//m/+b/6P/q
/+n/6f/o/+f/6f/o/+j/6f/p/+n/6P/n/+n/6f/q/+v/6f/p/+n/6f/r/+z/7P/q/+r/
6v/r/+v/6v/r/+v/7P/s/+v/6v/p/+n/6v/r/+z/6v/q/+r/6v/p/+n/6v/p/+j/6P/n
/+b/6P/m/+T/5P/l/+f/6f/q/+r/6f/n/+P/4//k/+X/5v/l/+X/5P/k/+X/5f/k/+P/
4//j/+P/5f/h/+H/4f/i/+L/4v/i/+L/4f/h/+L/4v/j/+H/4f/i/9//4P/h/+D/4P/g
/+D/4P/g/9//3//e/9//3//g/+D/4f/h/+H/4f/d/97/4P/i/+T/5P/k/+T/5f/m/+j/
6v/q/+r/6f/o/+r/6f/o/+j/5v/m/+f/5//p/+n/6v/s/+f/5v/m/+X/5v/l/+T/4v/j
/+P/4//n/+j/5//m/+X/4v/h/9//3f/b/9n/1//V/9f/2P/c/93/2f/Y/9f/1//V/9T/
1P/U/9f/2P/Z/9r/1//X/9f/1v/U/9T/1P/V/9X/1f/V/9X/1f/T/9P/1P/c/+j/9v8N
AC8AUwB9AKcAywDgAOwA7wDfAMAAkgBkAD8AIwAFAOf/zv+w/5j/kf+T/5P/lP+W/5r/
oP+l/6j/rv+1/7n/vf/A/8P/w//D/8P/xP/E/8T/xP/E/8T/xf/F/8X/xP/D/8L/wv/B
/8D/wP/A/8D/wf/C/8P/w//A/8D/wP/A/8L/w//D/8P/wf/B/8L/wv/A/8D/wP/A/8L/
wv/C/8L/wP/A/8D/wP/B/8L/w//E/8L/w//D/8P/wf/B/8L/wv/B/8H/wv/C/8L/w//D
/8P/xf/F/8X/xf/F/8X/xf/G/8f/x//I/8j/yP/I/8j/yv/L/8v/y//L/83/zf/O/9D/
zv/O/87/0P/Q/9D/0P/Q/9D/0P/Q/9D/0v/S/9L/0//T/9P/0//U/9T/1P/U/9T/1f/V
/9X/1v/V/9T/1P/T/9P/0//T/9P/0f/R/9H/0P/Q/87/zv/N/8//zv/O/87/0P/P/83/
yv/K/8r/yf/H/8X/xf/F/8X/xf/E/8P/w//D/8P/wv/B/8H/wv/C/8L/wP++/73/vf++
/77/wP/C/8L/wf+//73/vf+8/7z/vf+//7//vv+9/7//v//A/8H/v/+//7//v//B/8L/
wv/A/77/vv+//7//v/+//77/vv++/73/vP+7/7v/vP+9/77/vv++/77/vv+8/73/v/+/
/73/vv++/77/vP+6/7j/uP+5/7v/vf++/7//v/++/7v/vP+8/7z/vP+7/7v/uv+6/73/
vf+8/7v/uf+5/7n/u/+5/7n/uf+6/7j/uP+4/7j/t/+3/7j/uP+6/7f/tv+2/7b/uP+6
/7r/uv+6/7r/uv+7/7v/vP+8/73/vf++/77/wf/B/8H/wf/D/8T/xP/F/8P/wv/C/8L/
wf/C/8L/wv/B/8L/w//D/8H/wf+//73/vP+7/7z/u/+5/7n/uf+4/7n/uv+6/7r/uf+4
/7b/tf+1/7T/sv+v/67/rf+s/6z/rv+v/6z/qv+q/63/rf+t/6z/q/+q/6j/qv+t/67/
rP+o/w==
         </WaveFormData>
      </LeadData>
   </Waveform>
</RestingECG>
