# Supplementary material for: Detection of Left Atrial Enlargement Using a Convolutional Neural Network-Enabled Electrocardiogram
Source: Front Cardiovasc Med. 2020 Dec 17;7:609976. doi: 10.3389/fcvm.2020.609976 (PMC7773668; doi:10.3389/fcvm.2020.609976)
Supplement: Supplementary file 1 [file Data_Sheet_1.ZIP › hyp/1802016494_12837_0000000P.XML]

<?xml version="1.0" encoding="Windows-1252"?>
<!DOCTYPE RestingECG SYSTEM "restecg.dtd">
<RestingECG>
   <PatientDemographics>
      <PatientID>1802016494</PatientID>
      <PatientAge>78</PatientAge>
      <AgeUnits>Years</AgeUnits>
      <Gender>Male</Gender>
      <PatientLastName>zhouxiangming</PatientLastName>
   </PatientDemographics>
   <TestDemographics>
      <DataType>Resting</DataType>
      <Site>1</Site>
      <AcquisitionDevice>MAC55</AcquisitionDevice>
      <Status>Unconfirmed</Status>
      <Priority>Normal</Priority>
      <AcquisitionTime>09:45:57</AcquisitionTime>
      <AcquisitionDate>04-16-2016</AcquisitionDate>
      <CartNumber>1</CartNumber>
      <AcquisitionSoftwareVersion>009C</AcquisitionSoftwareVersion>
      <XMLSourceVersion>MAC5000 v1.0</XMLSourceVersion>
   </TestDemographics>
   <RestingECGMeasurements>
      <VentricularRate>56</VentricularRate>
      <AtrialRate>56</AtrialRate>
      <PRInterval>164</PRInterval>
      <QRSDuration>96</QRSDuration>
      <QTInterval>418</QTInterval>
      <QTCorrected>403</QTCorrected>
      <PAxis>75</PAxis>
      <RAxis>46</RAxis>
      <TAxis>39</TAxis>
      <QRSCount>10</QRSCount>
      <QOnset>219</QOnset>
      <QOffset>267</QOffset>
      <POnset>137</POnset>
      <POffset>187</POffset>
      <TOffset>428</TOffset>
      <ECGSampleBase>500</ECGSampleBase>
      <ECGSampleExponent>0</ECGSampleExponent>
   </RestingECGMeasurements>
   <Diagnosis>
      <Modality>Resting</Modality>
         <StatementCount>3</StatementCount>
         <LabelText>12SL ��ϳ���</LabelText>
      <DiagnosisStatement>
         <StmtFlag>ENDSLINE</StmtFlag>
         <StmtText>����Ķ�����</StmtText>
      </DiagnosisStatement>
      <DiagnosisStatement>
         <StmtFlag>ENDSLINE</StmtFlag>
         <StmtText>�����ҷʴ�ĵ�ѹ��׼</StmtText>
      </DiagnosisStatement>
      <DiagnosisStatement>
         <StmtFlag>ENDSLINE</StmtFlag>
         <StmtText>�쳣 ECG</StmtText>
      </DiagnosisStatement>
   </Diagnosis>
   <Waveform>
      <WaveformType>Rhythm</WaveformType>
      <WaveformStartTime>0</WaveformStartTime>
      <NumberofLeads>8</NumberofLeads>
      <SampleType>CONTINUOUS_SAMPLES</SampleType>
      <SampleBase>500</SampleBase>
      <SampleExponent>0</SampleExponent>
      <HighPassFilter>16</HighPassFilter>
      <LowPassFilter>150</LowPassFilter>
      <ACFilter>NONE</ACFilter>
      <LeadData>
         <LeadByteCountTotal>10000</LeadByteCountTotal>
         <LeadTimeOffset>0</LeadTimeOffset>
         <LeadSampleCountTotal>5000</LeadSampleCountTotal>
         <LeadAmplitudeUnitsPerBit>4.88</LeadAmplitudeUnitsPerBit>
         <LeadAmplitudeUnits>��V</LeadAmplitudeUnits>
         <LeadHighLimit>2147483647</LeadHighLimit>
         <LeadLowLimit>268435456</LeadLowLimit>
         <LeadID>I</LeadID>
         <LeadOffsetFirstSample>0</LeadOffsetFirstSample>
         <FirstSampleBaseline>0</FirstSampleBaseline>
         <LeadSampleSize>2</LeadSampleSize>
         <LeadOff>FALSE</LeadOff>
         <BaselineSway>FALSE</BaselineSway>
         <ExcessiveACNoise>FALSE</ExcessiveACNoise>
         <MuscleNoise>FALSE</MuscleNoise>
         <LeadDataCRC32>1709080014</LeadDataCRC32>
         <WaveFormData>
9//3//X/9f/2//f/9//4//f/9v/x//D/9P/y//L/8//4//n/+f/6//j/9v/z//H/8//0
//b/+v/3//b/8v/x//L/8//z//P/9P/0//T/8v/w/+//7v/p/+L/4//l/+j/7v/7/wwA
IQA0AEgAXwB9AJMApwC5AMYAyADGAMAArwCOAHAAVwA6ABoAAwD+//r/9v/4//r/9v/y
//b//P/4//X/+f/4//b/+P/5//f/9f/0//T/9P/1//X/9v/2//b/9v/2//b/9//3//b/
9v/0//T/9P/0//b/9v/2//b/9P/2//f/+f/1//X/9P/0//X/9v/3//j/+v/6//r/+v/6
//r/+f/5//b/9f/1//T/9//5//n/+//6//r/+f/6//v/+//8//3//v/9//z//P/8//3/
/f/7/wAAAAAAAAAAAAAAAAAAAgAGAAYACAAGAAgACgALAAsADAAOAA4ADgAPAA8ADwAQ
ABMAFQAXABwAGgAaABoAGgAbABwAHQAdAB0AGwAbAB8AIQAhACIAIwAhAB8AHQAhACMA
IAAeAB4AGgAYABcAFwAVABQAEwASABAAEAAOAAoADAAKAAcABwAHAAcABgAEAAQABAAE
AP///v/+/wMAAQD7//n/+P/4//v//P/7//z/+v/5//j/9//4//j/9v/2//j/+v/6//j/
9//3//j/9//1//b/9//4//j/+P/4//r/+P/3//b/9f/1//X/9v/3//f/9//2//T/9v/2
//b/9v/2//j/+P/4//j/9//1//P/8v/y//P/9v/4//X/9f/2//b/9v/2//f/+P/5//r/
+v/3//f/9v/1//j/+v/7//z/+//6//f/+f/7//v//P/8//r/+f/4//f/+v/6//r/+f/5
//j/+P/6//z/+v/4//j/+f/5//j/9//6//r/+f/5//j/+P/4//j/+f/5//n/+f/7//v/
+v/4//X/9v/3//b/9v/2//j/9v/4//j/+P/4//j/+v/6//j/9v/3//f/9v/3//j/+P/4
//X/9//4//X/9v/0//T/9f/1//j/+P/4//r/+f/3//n/9//4//j/9//4//b/9v/2//X/
9v/2//f/9//3//f/9//2//T/9v/7//j/9//2//X/9P/1//b/9//4//X/9P/z//L/8//0
//X/9v/2//b/9v/2//j/+P/4//j/+P/4//j/+P/1//T/8//y//P/9P/1//b/+P/4//j/
+P/2//b/9v/2//b/9v/2//b/9P/0//T/9P/y//L/8v/y//X/9v/3//j/9v/2//b/9v/1
//T/8//y//P/9P/1//b/9v/2//b/9v/0//f/+P/4//f/9//4//j/+//5//j/+f/4//f/
9v/1//f/+P/4//j/+f/5//v//v////7///8DAAIAAQAAAP//////////AAD///3/+//3
//n/+f/5//f/9v/1//T/8v/0//T/9P/w//D/8v/w//D/7//x//H/8P/x//L/8//z//H/
8f/w//D/8v/y//L/7//x//L/8//z//X/8P/u//L/8v/u/+v/6v/j/9z/3f/h/+T/6v/5
/wwAGwAoADwAWQB5AI8AmwCtAL4AvgC8ALgAoQCAAGoAUwA6AB4AAwD0//b/+v/6//j/
+P/y/+7/9P/4//P/8//w/+7/9v/3/+//8v/y//P/9P/x//H/8v/y//D/8P/w//D/8//z
//L/8v/y//L/8v/y//b/9v/2//b/8v/0//X/9//1//X/9P/0//L/8v/y//L/8v/y//L/
8v/1//b/9v/3//X/9f/2//b/9//3//X/9f/3//j/+P/6//b/9f/1//X/9//3//f/+P/5
//v//P/7//3//P/7//r//f/+////AgADAAIAAwAAAAEABAAGAAcACAAKAAoACgAMAA0A
DgAQABEAEQARABQAFgAWABYAFgAZABoAGwAbABoAFwAWABkAHAAdAB8AIQAhAB8AHQAh
ACAAHAAZABgAGAAWABUAFQATABIAEQAQAA4ADgAMAAgACgAIAAUABQAEAAMAAQD+/wAA
AAAAAPv/+v/6/////f/4//X/8//y//b/9v/0//T/9f/1//X/9f/0//T/8v/y//L/9P/0
//L/8v/z//X/9f/w//D/8P/w//L/8v/y//T/9P/z//L/8f/z//P/9P/1//P/8//y//D/
8v/y//L/8v/u//D/8P/w//L/8//z//P/7//u/+7/8P/y/+//7//w//H/8v/z//X/9f/1
//X/9P/y//P/8//z//H/8v/y//L/9P/0//L/9f/y//H/8f/w//L/8//0//X/9P/0//T/
8//0//T/9f/4//f/9P/x//D/8//1//b/9//1//T/8v/x//P/9P/1//b/9f/1//X/9f/z
//P/8v/w//L/9P/2//b/8v/y//T/8v/0//T/9P/0//P/9P/z//D/8v/z//P/8v/1//b/
9v/2//T/9f/1//H/8f/w//H/8//x//T/9P/0//b/9f/z//X/9P/0//P/8f/y//D/8P/w
//H/8v/y//P/8f/x//H/8f/y//T/+P/z//D/8v/y//L/8v/w//D/8P/w//H/8v/z//T/
8v/y//L/8v/y//L/8v/y//D/8P/w//D/8P/w//D/8P/x//L/8//0//L/8v/y//L/8v/y
//L/8v/0//T/9P/0//P/8v/x//D/8v/y//L/8v/x//D/7//u//H/8v/z//T/8//y//H/
8P/y//L/8v/y//D/8P/w//D/8v/y//L/8v/w//D/8P/w//L/8v/y//L/8P/w//P/9P/2
//X/9f/2//j/+v/3//X/9P/1//T/8//z//P/9P/0//T/9f/1//f/+v/6//j/+P/9////
//////7//P/6//j/+f/6//r/+v/2//X/9P/z//L/8//0//X/8v/y//L/8v/u/+7/8P/u
/+z/7f/v/+//8P/w//D/8P/t/+3/7f/s/+z/7v/u/+7/7P/t/+//8f/w/+//7f/s//D/
6v/k/+n/7P/l/9z/3f/d/+L/5v/v/wQAHwAwADwAVwBzAI8AqwC/AMoA0ADOAMYAtQCW
AHQAVwA6ACAACQD2//T/+v/6//j/9v/y/+7/9P/8//X/6//u//T/7v/r//P/8f/w//D/
8P/t/+3/7v/u/+//8P/x//L/8f/x//D/8P/v/+7/7f/s/+//8P/x//L/7v/w//H/8//x
//H/8P/w//H/8v/z//T/8//y//H/8P/y//L/8f/x//P/8//0//T/8//z//H/8f/z//T/
9P/2//T/8//z//P/9//3//f/+P/4//n/+f/3//r/+v/6//r//P/8//z//v8AAAAAAgAA
AP//AAAAAP//BAAIAAoADAAPAA8ADwAQABAADwAOABAAEwAUABUAFgAZABoAGwAbABwA
GwAcACEAIAAfAB8AHwAfAB0AGwAfAB8AHAAaABoAGgAYABcAFwAUABIAEAAOAAwADAAK
AAYABgAEAAEAAQD//////v/8//3//v////v/+P/4//3/+//4//f/9//4//n/+P/1//T/
8f/x//H/8f/z//T/8//0//T/9v/2//T/8f/x//L/8f/x//L/8//0//T/9P/0//b/9f/z
//H/7//y//P/9f/3//b/9f/z//D/8v/y//L/8v/y//T/9P/0//T/8//x/+//7//w//L/
9v/0//H/8f/y//T/9P/0//X/9P/z//L/8P/y//P/8//z//H/8v/y//L/8v/y//D/8//0
//X/9//4//b/9f/0//P/9f/2//f/9//2//T/8//0//L/8P/u/+7/8//1//b/9//2//b/
9f/1//T/9P/0//T/8//z//P/8//1//X/9P/y//P/9v/5//r/9v/2//j/9v/z//L/8f/w
//P/9v/3//b/9P/1//X/9P/0//T/8//y//T/9//5//f/9v/0//T/9f/z//b/9v/2//T/
8//x//P/9f/2//b/9f/0//L/8v/y//P/9P/0//X/9//3//f/9//2//T/9P/x/+7/8v/0
//b/+P/1//T/8//y//P/9P/1//b/9P/0//T/9P/y//L/8v/y//T/9P/0//T/8v/y//L/
8v/z//T/9f/2//T/9P/0//T/9v/2//b/9v/0//T/9P/0//T/9P/0//T/9v/2//b/9v/1
//T/8//y//X/9v/3//j/9v/2//b/9v/1//T/8//y//X/9v/3//j/9//5//n/+P/2//X/
9f/0//f/9f/0//X/9f/1//X/9f/1//b/9v/2//n/+f/7//7//v/8//z/////////////
/wAA///+//7/AAD///7/+//5//n/+f/3//f/9//3//b/9f/0//P/7v/u//D/7v/u//L/
9f/2//b/9P/0//T/8//x//H/8P/w//L/8v/y/+//8P/y//T/9f/z//L/7v/u//L/8v/r
/+b/5//m/+H/4f/q//b/AQASACEAMgBKAGcAfQCPAKMAsQC6ALoAsgCqAJMAdABcAEcA
JgAIAPn/+v/4//b/9v/2//j/+v/y//D/9P/3//X/8P/w//b/+//z//H/8P/w//D/8P/x
//P/9P/y//L/8v/y//X/9f/0//T/9v/2//b/9v/3//b/9f/0//X/+P/6//3/+f/3//T/
8v/z//T/9f/2//T/9P/0//T/9v/2//X/9f/3//f/+P/4//b/9f/y//H/9//6//z/AAD8
//v/+//7//v/+//7//z/+v/7//v/+f/8//z//P/8/wAAAAAAAAIAAgACAAQAAgACAAQA
BQAFAAkADAANAA4ADwAPAA8AEAAUABUAFgAaABgAGAAYABgAHAAeACAAIQAeABsAGgAd
AB0AHQAeAB8AIAAfAB4AIwAiAB4AGwAaABgAFgAVABUAFQAUABMAEgAOAA4ADAAIAAYA
BAABAAEAAgADAAMAAgAAAAAAAAD7//r/+v////3/+P/1//P/8v/2//b/9P/0//b/9//4
//n/+P/4//b/9v/0//b/9v/0//b/9//5//n/9P/0//T/9P/0//T/9P/2//f/9//3//f/
9P/z//P/8//1//X/9P/y//b/9v/2//b/8//0//P/8v/0//X/9f/1//T/9P/1//j/9//z
//L/8v/z//T/9f/3//X/9f/1//T/9P/1//X/9f/z//T/9P/0//b/9v/0//f/9//3//j/
+P/3//f/9//3//r/+v/6//n/+f/4//j/+v/6//j/9v/2//b/9//3//f/+P/4//f/9//2
//b/9v/2//n/+f/5//n/9v/1//P/8P/x//T/9//4//X/9P/1//L/8//0//X/9v/0//b/
9v/0//b/9//3//b/9v/2//X/9P/0//f/+f/3//X/8v/x//H/8//4//r//P/5//f/9P/1
//f/+P/4//f/9f/y//H/8P/0//b/9//5//b/9f/0//P/9P/0//T/9f/4//b/9v/2//b/
9v/2//b/9v/0//T/9P/0//T/9P/0//T/8v/y//L/8v/y//L/8v/y//P/9P/1//b/+P/4
//j/+P/2//b/9v/2//X/9P/z//L/9P/0//T/9P/0//T/9P/0//T/9P/0//T/9P/0//T/
9P/0//T/9P/0//T/9P/0//T/9f/2//b/9f/3//j/+P/6//X/8//z//X/9v/3//j/+f/5
//j/9//3//f/+f/8//z//P/8////AQD////////+//3//P/8//z//f/8//n/+f/4//f/
9P/z//b/9//3//j/9//2//H/8P/y//D/8P/x//P/8//y//L/9P/0//P/8//z//L/8v/0
//T/9P/x//H/7//v/+7/7f/w//L/8P/u/+7/7f/q/+P/3v/d/9//5v/y////DgAlADgA
RgBdAH8AmwCxAL8AxADEAMAAugCnAIoAbABNAC4AEAD5//b/+P/4//j/9v/y//D/9P/6
//j/9//1//L/8v/w//H/8//z//L/8v/y/+//7//w//D/8v/y//L/8v/x//H/8P/w//D/
8P/w//D/9P/0//T/9P/w//D/7//v/+//8f/y//T/9P/0//T/9P/y//L/8v/y//T/9P/z
//P/8f/x//L/8v/1//X/8//z//X/9v/2//j/9v/1//X/9f/1//X/9f/2//j/+f/5//f/
+v/6//r/+v/8//z//P/+//7//v8AAP7/AAACAAMAAwAFAAgACQAKAAsACwALAAwADgAP
ABAAFAAUABQAFAAUABkAGgAbABsAHAAbABwAIQAfAB0AHAAbAB0AGwAZAB0AHgAcABsA
HAAYABYAFQAVABEAEAAPAA4ADAAMAAoABgAEAAIA/////wEAAQAAAP7/+//6//n/8//z
//T/+v/5//b/9f/1//b/+P/4//b/9v/z//P/8//z//T/9P/y//L/8v/0//T/8v/0//X/
9//3//T/9P/0//T/8v/y//L/9P/y//H/8P/v//H/8f/y//P/9f/1//T/8v/x//D/7//u
/+//8v/z//T/9P/z//H/7//v//D/8v/2//b/8//z//T/8//y//H/8f/v/+//7//u//H/
8//0//X/9P/0//P/8v/0//T/8v/1//P/8//0//T/8v/x//D/7//y//T/9v/3//X/9P/0
//b/+P/2//T/9P/0//X/9f/1//j/+P/3//f/9P/0//T/9P/1//X/9f/1//X/9f/0//L/
8v/0//b/9v/0//T/9v/0//L/8v/y//L/8v/0//T/8v/z//X/9v/2//T/9P/z//L/8v/1
//f/9f/y//D/8P/x//P/9v/2//b/9P/z//H/8//x//L/8v/x//P/8v/z//T/8v/y//H/
8f/0//X/9v/3//L/8v/y//X//P/6//j/9v/0//T/9P/0//T/9f/2//f/+P/2//b/9v/2
//P/8v/x//D/8v/y//L/8v/0//T/9P/0//T/9P/0//T/8v/y//L/8v/0//T/9P/0//T/
9P/0//T/9P/0//T/9P/y//L/8v/y//T/9P/0//T/9P/0//T/9P/0//T/9//4//f/9f/0
//T/9P/2//P/8f/x//P/8//z//T/9f/3//j/9v/3//f/+f/+//7//P/8//3/////////
///+//3//P/6//r/+f/4//X/9f/1//X/8f/x//H/8f/z//T/9f/2//L/8v/0//L/8v/z
//X/9f/x//D/7//u/+3/7f/t/+z/7P/u/+7/7v/p/+n/6v/r/+z/7f/t/+7/8P/y//D/
7f/i/9v/2P/d/+H/5v/s//H/BgAjADgASABhAH0AkwCjALEAvAC8ALYAqgCRAHQAXgBD
ACAAAADt/+r/6P/o/+z/8P/0//b/9P/s/+j/6f/r/+z/7P/q/+n/7f/r/+r/6v/q/+n/
6f/q/+r/7P/s/+z/7P/r/+v/6v/q/+r/6v/q/+r/6//q/+n/6P/o/+r/6//t/+v/6//q
/+r/7P/s/+z/7P/u/+7/7v/u/+7/7v/t/+3/7f/t/+7/7v/w//H/8P/x//D/8P/v//D/
7f/r/+r/6f/v//H/8//2//P/8//y/+//8//0//X/9v/1//T/8//0//j/+P/6//j/+f/8
//7///8BAAQABQAGAAUABQAFAAYACAAJAAoADgAOAA4ADgAOABIAFAAWABcAFgATABIA
FQAVABUAFgAXABYAEwAQABMAFQASABAAEAAQAA4ADQANAAkACAAHAAYAAgACAAAA/P/6
//j/9f/1//j/+f/5//j/9f/0//P/7f/t/+7/9P/z/+3/6//q/+r/7f/u/+3/7v/r/+v/
6//r/+v/6v/n/+b/6P/q/+r/6P/o/+n/6//r/+r/6v/q/+r/6P/o/+j/6v/o/+f/5v/l
/+X/5f/m/+f/6f/p/+j/5v/q/+r/6v/q/+b/6P/o/+j/5//n/+b/5f/k/+T/5f/o/+r/
5//n/+j/5//m/+X/5f/n/+n/6//s/+v/6//q/+n/6P/o/+f/5v/n/+j/5//r/+n/6f/q
/+r/6v/r/+z/7f/s/+z/7P/r/+j/5v/l/+b/6f/q/+v/7v/u/+3/6//p/+v/7P/s/+3/
6//q/+n/6P/q/+v/7P/t/+3/7f/s/+r/6v/s/+7/7v/q/+r/7P/q/+n/6P/n/+b/6f/s
/+3/7P/u/+//7//u/+z/7P/r/+r/6P/r/+3/6//s/+r/6v/r/+v/7v/u/+7/7v/t/+v/
7f/t/+7/7v/t/+7/7P/s/+z/6//s/+z/7f/s/+v/6v/p/+r/5v/q/+3/6v/q/+r/6v/q
/+v/7P/t/+7/6//q/+n/6P/p/+r/6//s/+z/7P/s/+z/6v/q/+r/6v/s/+z/7P/s/+v/
6v/p/+j/6v/q/+r/6v/o/+j/6P/o/+n/6v/r/+z/7v/u/+7/7v/s/+z/7P/s/+r/6v/q
/+r/6v/q/+r/6v/q/+r/6v/q/+j/6P/o/+j/6P/o/+j/6P/q/+r/6v/q/+3/7v/v//D/
7//u/+3/7P/q/+r/6v/q/+j/6P/o/+j/6v/q/+r/6v/s/+z/7P/s/+r/6v/q/+r/7//w
//D/7//u/+7/7f/u/+3/6//r/+3/7v/v//D/8f/w/+7/7P/r/+7/8f/1//b/8//y//T/
9f/3//f/9//2//X/9P/0//T/9f/0//H/8f/x//H/7//v/+7/7f/r/+r/7P/s/+j/6P/o
/+b/5v/n/+f/5//m/+b/5//o/+j/6f/n/+b/5v/o/+j/6P/l/+X/5v/n/+f/5//k/+T/
6v/o/+T/4//m/+f/3v/V/9H/1v/e/+P/7P8HACQANABFAGEAfQCPAKEAtADGAMYAvACx
AJQAbgBZAEQAIgABAPL/6v/m/+7/9P/u/+j/6v/s/+r/7f/v/+z/6v/m/+P/6//r/+r/
6v/q/+f/5//o/+j/5v/m/+b/5v/n/+f/5v/m/+j/6P/o/+j/6f/o/+f/5v/l/+j/6v/t
/+v/6//q/+r/6P/o/+j/6P/o/+j/6P/o/+z/7P/r/+v/6f/p/+r/6v/t/+3/6//r/+z/
7P/r/+z/7P/r/+v/6//v/+//7//w//D/8f/x/+//8P/w//D/8P/y//L/8v/0//T/9P/2
//T/9P/2//f/9//6//7/AAACAAUABQAFAAYABwAHAAcACgAKAAoACgAKAAsADAANAA0A
EAAPABAAFQAVABUAFgAXABQAEQAOABEAEgAQAA8AEAAMAAoACQAJAAgACAAIAAgABAAE
AAIA/v8AAP7/+//7//r/+f/3//T/8v/y//L/7f/v//D/9v/1/+//7f/s/+z/7P/s/+r/
6v/q/+v/7P/t/+3/7P/p/+j/6v/s/+z/6v/s/+3/7//v/+r/6v/q/+r/6P/o/+j/6v/s
/+v/6v/p/+f/5//o/+n/6v/r/+v/6v/p/+j/5//m/+f/6v/r/+z/7f/t/+z/6//o/+j/
6f/s/+r/5//n/+j/6P/o/+j/6f/r/+v/6//q/+r/6//r/+v/7f/u/+7/7v/t/+z/6f/r
/+3/7f/u/+7/7P/r/+r/6f/r/+z/7f/t/+3/7P/s/+7/7P/q/+j/6P/q/+v/6//r/+7/
7v/t/+3/7P/s/+z/7P/t/+3/7f/t/+3/7f/s/+r/6P/q/+z/7P/r/+z/7//u/+z/7P/s
/+z/7v/w//D/7v/s/+3/7f/s/+v/6v/o/+b/6f/t//D/7//t/+r/6f/p/+n/7P/s/+z/
7v/t/+v/7f/t/+7/7v/t/+z/6v/q/+r/6//s/+z/7f/t/+3/7f/t//D/7v/o/+f/7v/w
//D/8P/w/+3/7P/r/+r/7P/s/+z/7P/s/+z/7P/s/+z/7P/s/+z/7P/s/+z/7P/u/+7/
7v/u/+v/6v/p/+j/6v/s/+7/8P/u/+7/7v/u/+z/7P/s/+z/7v/u/+7/7v/t/+z/6//q
/+r/6v/q/+r/6v/q/+r/6v/r/+z/7f/u/+3/7P/r/+r/7P/u//D/8v/x//D/7//u/+//
8P/x//L/7//u/+3/7//w//D/7//v//L/8v/0//H/7//v//H/8f/w/+//7v/u//D/8P/x
//H/9f/4//j/9v/2//n/+//7//v/+//6//n/9v/2//b/9f/2//P/8//z//L/7//u/+3/
7v/u/+//8P/y/+7/7v/w/+z/7P/t/+//7//u/+7/7v/w/+//7//v/+3/7P/t/+z/7f/r
/+z/7v/t/+3/7f/s/+z/7P/s/+7/7//q/+X/4P/Z/9X/3P/u//n//v8NACgAPABRAG0A
gwCTAKMArgCwAKoAogCTAHoAYABNADIAFgD///L/7v/y//T/9P/y//D/9P/4//T/8f/x
//D/8v/w/+//7//x//D/8P/w//H/8f/y//L/8P/w//D/8P/x//H/8P/w/+7/7v/u/+7/
8f/y//P/9P/y//T/9f/3//P/8//y//L/8v/y//L/8v/z//T/9f/2//j/+P/3//f/9f/1
//b/9v/1//X/8//z//f/+P/4//r/+P/3//f/9//5//n/+f/6//z//f/9//v/+//6//n/
+P/7//z//f8AAAQABAAGAAQAAgAEAAUABQAJAAwADQAOAA8ADwAPABAAEQARABEAFAAV
ABYAFwAYAB0AHgAfAB8AHgAbABoAHQAfAB8AIAAhACMAIQAfACMAIQAeABwAHAAYABYA
FQAVABYAFgAWABYAFAAUABIADgAQAA4ACwALAAkACQAIAAYABwAIAAkABQABAAAABAAB
AP////8AAAIAAwACAP///v/9//3//f/9//7//v/8//z/+v/8//z/+v/6//v//f/9//3/
/v///wAA/v/+//7/AAACAAEAAAD///3//f/+//////////7//P/8//z//P/8//z//v/+
//7///////7//f/8//z//f8AAAAA/f/9//7/AAAAAAAAAQD////////+//7/////////
/f/+//7//v8AAAAA/v8BAAMAAwAEAAQAAwADAAMAAwACAAIAAgABAAEAAAAAAAIAAAD+
//z//P8BAAMABAAFAAMAAgAAAP//AAAAAAAAAAADAAMAAwADAAMAAwACAAAAAAACAAQA
BAAAAAAAAgAAAAEAAgADAAQAAwAEAAMAAAD+///////+////AAAAAAAAAAADAAUAAwAD
AAIAAwAFAAMABAACAAAAAAD///3///8BAAIAAgABAP7//P/8//z//v8AAAEAAwABAAEA
AQABAAIAAgAAAAEAAgAEAAQABAAEAAEAAAD///7/AAAAAAAAAAABAAIAAwAEAAIAAgAC
AAIABAAEAAQABAAEAAQABAAEAAEAAAD///7///8AAAEAAgADAAQABQAGAAMAAgABAAAA
AwAEAAUABgAEAAQABAAEAAYABgAGAAYAAwACAAEAAAADAAQABQAGAAIAAAD+//z/AQAE
AAcACgAHAAYABQAEAAQABAAEAAQABAAEAAQABAAGAAYABgAGAAQABwAIAAgABQAFAAYA
BgAJAAcABgAHAAcABwAHAAcABwAIAAgACAAJAAkACwAOAAwACgAKAA0AEgATABQAFQAS
ABEAEAAQAA8ADQALAAcACAAJAAoACQAJAAkACQAIAAYABgAGAAIABAAGAAQABAAFAAcA
BwAGAAUABAADAAEAAgADAAMABAAEAAQABAABAAIABAAGAAcABQAGAAIAAgACAAAAAQD8
//f/9P/x/+//+P8EAAsAFgAvAEgAUgBlAIUAnwCzAL8AzADSAMwAxACvAJIAfABnAEgA
KgAVAAoACgAOAAwACgAIAAYACAAKAAoABwADAAQACAAIAAcACwAKAAgABwAGAAUABQAG
AAYACAAIAAgACAALAAsACgAKAAgACAAIAAgACQAIAAcABgAFAAgACgANAAkACQAIAAgA
BgAGAAYABgAJAAoACwAMAA0ADAAKAAkACQAJAAoACgALAAsACQAJAAwADgAPABIAEAAP
AA8ADwAPAA8ADwAQABIAEwATABEAFAAUABQAFAAVABQAEwAUABYAFgAYABYAGAAaABsA
GwAbAB4AHwAgACEAIQAhACIAJQAnACkALgAtACwAKwAqAC8AMAAxADEAMgAxADIANwA3
ADcAOAA5ADgANQAyADUANQAyADAAMAAwAC4ALQAtACkAKAAnACYAJgAmACQAIAAiACAA
HQAdAB0AHQAcABoAGAAYABgAEwASABIAFwAVABEADwAOAA4AEQASABEAEgAQAA8ADgAN
ABAAEAAOAA4ADgAQABAADgAQABEAEwATABAAEAAQABAAEAAQABAAEgAQAA8ADgANAA8A
DwAQABEAEQARABAADgAQABAAEAAQAA0ADgANAAwAEAARABEAEQAOAA4ADwASABMAEQAS
ABQAFAAUABQAFQASABEAEAAOAA4ADwAPAA8AEgAUABUAFgAVABQAEQATABQAFQAXABgA
FgAVABQAEwAUABQAFAATABUAFAAUABYAFgAUABIAEgAWABcAFwAXABgAGAAXABcAFAAU
ABQAFAAWABcAGAAZABgAFwAVABIAEgAUABYAFgAUABQAFgAUABIAEgASABIAEwAWABcA
FgAWABcAFwAWABYAFgAVABQAFAAXABkAFwAYABYAFgAXABUAGAAYABgAGAAXABUAFwAZ
ABoAGgAZABgAFgAWABYAFgAWABUAFQAWABcAGAAZABgAGAAcABkAFgAWABYAFgAWABYA
FgAWABYAGAAaABwAHgAdABwAGwAaABkAGAAXABYAFwAYABkAGgAaABoAGgAaABoAGgAa
ABoAGgAaABoAGgAaABoAGgAaABwAHAAcABwAGwAaABkAGwAeAB4AHQAdAB4AHgAgAB0A
GgAZABoAGQAaABsAHAAeAB4AHgAfAB8AIwAmACYAJAAhACMAJAAjACQAJQAlACUAJgAm
ACYAJQAiAB8AHwAfACIAIQAiACMAIAAeAB0AHAAdABoAGwAeABoAGgAbAB0AHQAcABwA
HAAeAB0AHQAdABsAGgAbABoAHAAZABkAGgAcAB0AHgAeAB4AIAAeABoAFQAUABMADgAH
AA0AFgASABUAIgA1AEgAWABpAIEAnQCxAMMA0gDeAN4A2gDbAMYAoACHAHgAYAA/ACoA
KgAqACYAJgAoACoAKgAkAB4AIQAjACAAHgAeACEAIwAiACAAHwAeAB4AHwAhACIAIgAi
ACIAIgAiACEAHwAeACEAIgAjACQAJAAiACAAHgAdACAAIgAlACUAJQAkACQAJgAmACYA
JgAlACQAIwAiACIAIgAhACEAIwAlACgAKgAqACkAJgAlACcAKAAoACoAKgApACkAKQAo
ACcAJgAmACcAKQAqACkALwAwADEAMgAxADAALwAwADMANAA3ADYANQA2ADYANQA5ADoA
OwA+AA==
         </WaveFormData>
      </LeadData>
      <LeadData>
         <LeadByteCountTotal>10000</LeadByteCountTotal>
         <LeadTimeOffset>0</LeadTimeOffset>
         <LeadSampleCountTotal>5000</LeadSampleCountTotal>
         <LeadAmplitudeUnitsPerBit>4.88</LeadAmplitudeUnitsPerBit>
         <LeadAmplitudeUnits>��V</LeadAmplitudeUnits>
         <LeadHighLimit>2147483647</LeadHighLimit>
         <LeadLowLimit>268435456</LeadLowLimit>
         <LeadID>II</LeadID>
         <LeadOffsetFirstSample>0</LeadOffsetFirstSample>
         <FirstSampleBaseline>0</FirstSampleBaseline>
         <LeadSampleSize>2</LeadSampleSize>
         <LeadOff>FALSE</LeadOff>
         <BaselineSway>FALSE</BaselineSway>
         <ExcessiveACNoise>FALSE</ExcessiveACNoise>
         <MuscleNoise>FALSE</MuscleNoise>
         <LeadDataCRC32>2105371050</LeadDataCRC32>
         <WaveFormData>
///7//n/+P/4//f/9f/1//X/9f/1//T/9P/y//L/8//1//X/8//z//P/8v/w/+//7//x
//T/9v/2//X/8//y//L/8//z//L/8v/3//X/8//2//v/AAAFAAYABAADAAcADQARABIA
HgAwAEcAagCOALIA2QD/ABUBDgHoALQAlQCLAHYAXABLADIAFAAEAAIABQAOABcAFQAM
AAwAEAANAAQAAAD8//z//P/1//P/9f/0//T/9P/2//X/9P/0//T/9P/1//b/9P/0//T/
9P/1//X/9f/1//P/8//0//T/9P/1//X/9P/0//b/8//1//b/9//5//r/+v/6//r/+v/5
//n/+P/3//b/9v/3//j/+f/6//r/+//9//3//f/+//7//v/+//////8AAAAAAAABAAQA
BQAFAAMAAwAEAAQACQAKAAoACgALAAwADgAPABEAEQASABIAEgAXABkAGQAZABwAHgAe
ACEAIwAkACQAJgAmACUAJgApACsAKwAsACwAKQApACoAKwArACsALAAqACgAJwAnACoA
KgAoACkAJwAkACEAHwAhAB8AHAAaABkAFwAWABUAFQASABEADwAMAAoACgAIAAoACgAJ
AAcABgAFAAUABQACAAEA/////wIAAgAAAAAAAAD///v/+v////3/+//7//v//P/8//3/
/f/8//z//P/8//r/+v/7//v/+v/6//v/+//7//n/+f/7//v/+//8//r/+v/6//r/+v/6
//r/+f/7//v//P/8//v/+//7//v/+v/5//j/+P/7//z//f/+//3//f/+/wAAAgACAAEA
AQD//wAAAQABAAEAAQABAAEAAQAAAP///v8AAAAAAQACAAAA/v/+//7///8AAAEAAwAC
AAEAAAD+//7//v/+//z//v///wAAAAAAAAAAAAD///3//f/8//z//P/9//3//f/+//3/
/v////z/+//7//r/+//8//3//v/7//v/+//6//z//P/8//z/+f/5//r/+v/9//3//P/8
//z//P/9//3/+//6//n/9v/4//j/+f/5//r/+//6//v/+v/6//r/+P/4//j/+f/5//v/
+f/5//n/+//6//r/+v/5//f/+v/8//j/+P/4//j/+P/6//r/+v/6//n/+P/3//b/+P/4
//j/+P/2//b/9v/2//j/+P/4//j/+v/6//r/+v/5//j/9//2//j/+P/4//j/+P/4//j/
+P/6//r/+v/6//r/+v/6//r/+f/4//f/9v/4//j/+P/4//r/+v/6//r/+P/4//j/+P/4
//j/+P/4//r/+v/6//r/+P/4//j/+f/8/wAAAwADAAQABQAGAAgACwALAAsACgAIAAgA
CQAJAAsADAAMAAwACAAHAAcABwAKAAgACAAJAAYABAAAAP3//f/+/wAAAwABAAIAAgAB
AP///f/5//f/+P/2//X/8//z//P/8//z//D/8P/u/+7/8f/z//P/8f/x//L/8v/x//P/
8f/x//L/8v/z//P/8v/w//D/8f/x//T/7v/t//H/8//w//P//v8DAAIAAgADAAcADQAT
ABgAIgAuAEcAaACMALQA2wD/ABcBFAH2AMAAmQCJAHgAYABPADoAGgAGAAYACwAQABUA
FwAQAAwADgALAAAA/P/6//T/9P/3//f/9f/0//T/9P/y//H/8P/w//D/8P/x//L/9P/0
//T/9P/z//P/8//z//P/8//0//T/9P/1//X/9P/2//j/9f/3//X/9f/2//b/9v/2//b/
9v/2//f/9//3//T/9P/1//b/9v/2//X/9f/4//n/+v/8//v/+v/5//n/+//8//z//P/9
/wAAAQABAP////8AAAAABAAGAAcACAAKAAoACwALAAsACwAMAAwADgATABUAFQAXABoA
HAAcAB0AHwAgACAAJQAmACYAKAAoACkAKAAoACoAJwAnACgAKQApACkAKgAsACoAKQAp
ACcAJgAjACMAIgAgAB4AHQAbABkAFgAUABUAEwASABEADwAMAAsACQAIAAYABgAEAAQA
BAADAAEA/P/7//v/+//6//n/9//3//j/+P/2//b/+f/5//b/9v/3//X/8//z//P/9P/0
//X/9//2//b/9v/0//L/8v/z//P/8v/y//P/9f/1//P/8//z//P/8//0//T/9P/0//T/
9v/2//b/9f/z//P/9P/0//b/9//4//n/+P/3//b/9v/2//b/9v/2//f/9//4//r/+v/6
//n/+f/3//j/+f/5//n/+f/5//n/+v/6//r/+v/4//j/+f/6//3//P/9//7//f/8//v/
+//9//3//f/8//r/+v/6//j/+v/7//z//P/7//r/+f/3//n/+f/4//j/9v/3//f/9//3
//X/9f/1//f/9//4//j/9v/2//b/9v/3//f/9//2//T/9P/0//T/9f/1//b/9v/5//n/
+P/4//b/9v/3//f/9v/2//b/9P/1//T/9P/z//X/9f/z//P/9P/0//T/8v/0//T/9f/1
//f/9f/1//X/9P/y//H/8P/z//n//P/4//b/9v/2//b/9v/0//T/9P/0//b/9v/2//b/
9P/0//T/9P/0//T/9P/0//T/9P/0//T/9P/0//T/9P/0//T/9P/0//L/8v/y//L/8v/y
//L/8v/z//T/9f/2//X/9P/z//L/8//0//X/9v/1//T/8//y//L/8v/y//L/8P/w//D/
8P/y//L/8v/y//L/8v/y//L/8v/y//L/8v/y//L/8v/y//T/9P/0//T/9//4//z/////
/wAAAQACAAQABQAFAAUAAgACAAIAAwAFAAUABgAGAAQAAgABAAEAAQADAAAA//8BAAEA
AAD9//v/+v/6//v//////wAAAAD8//v/+P/z//L/8v/x//H/8f/x//H/8f/x//D/8P/u
/+3/7f/u/+3/6//r/+z/7P/t/+3/6//r/+r/6v/r/+v/6//s/+3/7//t/+z/7P/t/+3/
6f/q//P/+v/9/wIACAAJAAkADQARABYAIgAuAEMAYACCAKgAzwDzAAkBCAHgAKgAiwCD
AHAAVABBADIAFgD8//b///8IAA0AEQAQAAoABgAFAAAA+P/2//b/8P/t/+//7f/s/+z/
7P/u/+3/7P/s/+7/7v/v//D/7v/u/+7/7v/r/+v/6//r/+3/7f/u/+7/7v/v/+//7v/w
//L/7//x/+//7//w//D/8P/w//D/8P/w//H/8f/x//L/8v/z//T/8v/y//H/8f/z//P/
8//0//T/9P/0//X/9f/2//b/9v/1//j/+f/5//v/+//8//z///8AAAAAAAADAAQABgAH
AAUABQAGAAYACQAPABIAEwARABQAFgAWABUAFwAYABgAGwAcABwAHgAhACMAIwAkACYA
IwAjACQAIwAjACMAJAAmACQAIwAjACMAIgAfAB8AHAAaABgAFwAXABUAEgAQAA8ADQAM
AAsACwAIAAcABQADAAAA///8//3//v/+//3/+f/3//b/9f/1//X/9P/1//T/9P/y//L/
8//z//D/8P/0//P/8v/z//H/8v/y//P/8f/w//D/8P/y//D/8P/x//H/8P/w//H/8f/x
/+//7//x//H/8f/y//L/8v/y//L/8P/w//D/7//v/+//8P/w/+//7//v/+//8v/z//T/
9v/0//T/9P/0//P/8//0//b/9P/0//P/8//z//T/9f/1//X/9f/1//X/9v/2//b/9v/4
//j/+f/6//r/+P/4//j/9v/2//b/9//1//X/9f/0//b/9v/2//T/9v/3//j/+P/2//b/
9v/1//X/9f/0//T/9P/1//X/9f/1//P/8//z//X/9f/2//b/9v/2//b/9v/z//P/8//y
//P/9P/1//b/8//z//T/9P/z//P/8v/y//D/8P/x//H/8//0//X/9P/1//T/9P/z//H/
8f/v/+//8f/y//P/8v/y//L/8//z//P/8f/x//H/8//y//L/8v/x//P/9P/y//D/8v/y
//L/8v/w//D/8P/w//L/8v/y//L/8v/y//L/8v/y//L/8v/y//H/8P/v/+7/8P/w//D/
8P/x//L/8//0//P/8v/x//D/8v/y//L/8v/y//L/8v/y//D/8P/w//D/8v/y//L/8v/y
//L/8v/y//L/8v/y//L/9P/0//T/9P/z//L/8f/w//H/8v/z//X/+P/8////////////
//8AAAMAAwADAAIAAgACAAMAAwADAAQABAAEAAIAAQABAAEABAACAAIAAwABAAAA/f/7
//z//P/9//////8AAAAA///9//v/9//1//T/8v/x/+//7v/t/+z/6//q/+r/6P/o/+z/
7//w/+//7v/u/+3/6//r/+n/6f/q/+z/7f/t/+z/7P/s/+3/7f/q/+r/7f/t/+v/7v/x
//b//f/+//z/+/8BAAsADwAWACIANABNAG4AlgDAAOkACQEXAQoB1gCgAI0AgQBmAFIA
PwAgAAYA/P/+/wMACgALAA8AEAAKAAQAAwD+//b/8v/w//L/9f/v/+//7v/u/+7/8P/v
/+7/7v/s/+z/7f/u/+7/7v/u/+7/7f/t/+3/7f/v/+//8P/w//L/8//z//L/7//w/+z/
7f/u/+//8f/y//H/8P/v/+7/8P/x//H/8f/w//D/8f/y//H/8P/u/+3/8v/z//T/9v/2
//b/9v/3//n/+v/6//r/+v/8//z/+//9//3//v/+/wEAAgACAAIAAwAEAAYABwAJAAkA
CgAKAAoADwARABEAEQAUABYAFgAZABsAHAAcAB8AIAAgACIAJQAnACcAKAAnACMAIgAi
ACQAJQAmACgAJgAkACMAIwAiACAAHAAbABsAGgAZABkAFwAVABIAEAAPAA0ADAALAAkA
BgAFAAMABAACAAIAAAD+//7//f/7//r/+f/5//n/9v/1//P/8//0//T/8v/y//b/9//1
//b/9//1//P/8//z//T/9P/1//P/8v/y//L/9P/y//L/8//x//D/8P/x//X/9f/z//P/
8f/x//H/8v/w//D/8P/w//H/8v/z//P/8//z//T/9P/1//X/9f/1//X/9f/1//b/9v/2
//b/9v/1//X/9v/4//b/9v/1//X/9//4//n/+f/3//f/9//3//j/+P/4//j/+P/4//n/
+v/8//r/+v/6//j/+P/4//n/+f/5//n/+P/6//r/+v/4//b/9//4//j/+v/6//r/+f/5
//n/+P/4//b/9//3//f/9//1//X/9f/1//X/9v/2//T/9P/0//T/9P/1//b/9v/0//T/
9P/0//X/9f/2//b/9//3//b/9v/2//b/9//3//P/8v/x/+7/8//0//b/9//1//X/8//z
//b/9v/2//T/9P/0//X/9f/5//f/9//3//b/9P/z//L/8//z//L/9P/0//T/9P/0//T/
9P/0//T/9P/y//L/8v/y//T/9P/0//T/8v/y//L/8v/y//L/8v/y//T/9P/0//T/9v/2
//b/9v/2//b/9v/2//X/9P/z//L/9P/0//T/9P/y//L/8v/y//L/8v/y//L/8v/y//L/
8v/0//T/9P/0//X/9v/4//r//f////7//v8AAAIABQAHAAUABQAEAAQABgAHAAcABwAG
AAYABgAEAAMAAwADAAUABAADAAMAAwABAP3/+v/4//r/+//9//3/AAAAAP/////8//f/
9P/y//L/8f/v/+//7//v/+//7v/w/+7/7v/v//D/7//s/+v/7f/u/+7/7//v/+//8P/w
//P/8//y//L/8f/x//D/7v/w/+//7//v//b//f8AAAMABAAGAAcACQARABcAHAAmADoA
VQB0AJYAvgDrAAsBEwH+AM4AogCVAI0AcgBUAD8AJAAIAP7/BAANABIAFQATABAADAAK
AAUAAAD6//b/9P/y//H/8//z//L/8v/y//L/8f/w//D/8P/w//H/8v/y//L/8v/y/+//
7//v/+//8f/x//L/8v/w//H/8f/w//D/8v/v//H/8f/x//L/8v/y//L/8v/y//P/9f/2
//f/9f/0//T/9P/2//b/9f/1//f/9//3//j/+P/4//j/+f/5//r/+v/6//n//P/9//3/
/////wAAAAABAAIAAgACAAMABAAGAAcACQAJAAoACgAMABEAEwATABUAGAAaABoAGQAb
ABwAHAAfACAAIAAiACUAJwAnACgAJgAjACMAJAAjACMAIwAkACYAJAAjACMAJQAkACEA
IQAeABwAGgAZABcAFQASABAAEQAPAA4ADQALAAgABwAFAAUABAAFAAQAAgAAAP3/+f/5
//n/+v/7//r/+f/3//f/+P/4//b/9v/3//f/9P/0//X/8//x//H/8f/y//L/8//x//D/
8P/w//H/8P/x//P/8f/w//D/8f/z//P/8f/x//H/8f/x//L/9P/0//T/9P/z//L/8f/v
//L/8//1//b/9P/z//L/8f/x//H/8f/y//L/8v/y//L/8f/x//L/9P/0//T/8//z//X/
9v/3//f/9f/1//X/9f/3//j/+f/6//n/+P/4//j/+v/4//j/+P/5//r/+//9//z/+//6
//j/9v/2//b/9P/2//f/+P/4//b/9v/2//X/9//3//b/9v/0//X/9f/1//X/8//z//P/
8//z//T/9P/2//b/9v/2//P/8//z//L/8v/y//L/8v/x//H/8v/y//P/8//y//L/8//0
//b/9//1//T/8//w//T/9P/1//X/8//z//H/8f/y//L/8v/w//L/8v/z//P/9P/x//D/
7//w//D/8f/y//P/8//y//D/+P/3//b/9f/0//T/9P/0//T/8v/y//L/8v/0//T/9P/0
//P/8v/x//D/8v/y//L/8v/w//D/8P/w//L/8v/y//L/8v/y//L/8v/y//L/8v/y//D/
8P/w//D/8f/y//P/9P/y//L/8v/y//D/8P/w//D/8v/y//L/8v/0//b/+/////3//v//
/wAAAAABAAEAAQACAAIAAgADAAUABQAGAAYABQACAAAA//8AAAMAAQABAAAA///9//n/
9//2//b/9//5//n/+v/6//n/+f/3//P/8//y//D/7//v/+//7//v//H/8P/w/+7/7P/t
/+//7//r/+v/7P/s/+v/6//p/+n/6v/q/+v/6//s/+z/7P/t/+3/7P/s/+3/6f/l//D/
+f/2//f/+v/8/wEABwAJAAcAEAAiADYATQBuAJYAwADlAP8ACQH4AMYAmACJAH8AYgBI
ADUAHAAAAPT/+P8BAAYABQAFAAwACgD+//f/9P/w/+z/6v/o/+n/6//p/+j/6P/o/+j/
5//m/+b/6P/o/+n/6v/o/+j/6P/o/+X/5f/l/+X/5f/l/+b/5v/m/+f/5//m/+j/6v/n
/+n/6P/n/+f/5v/n/+j/6f/q/+r/6//r/+v/6P/o/+n/6v/s/+z/6//r/+v/6//r/+z/
6//q/+n/6f/s/+7/7//w//D/8v/y//H/8v/z//X/9v/2//b/9f/0//n/+v/8//3//f/9
//7//v8CAAcACQAJAAgACgALAAoADAAPABEAEgAVABYAFgAYABcAGQAZABoAHAAZABkA
GgAaABkAGAAYABoAGAAXABcAFgAUABAADwAQAA4ADAALAAsACQAGAAQAAQD///7//f/5
//b/9f/z//X/9P/1//T/8v/w/+3/6f/n/+f/6P/p/+j/5//l/+X/5v/m/+T/5P/l/+X/
4v/i/+T/4f/e/93/4P/i/+P/5f/j/+L/4v/i/+T/4v/i/+P/4f/g/+D/4f/i/+H/3v/d
/9//3//f/+D/4v/i/+L/4v/k/+T/5P/j/+X/5f/m/+b/5v/l/+T/4//l/+X/5f/m/+T/
5P/k/+T/4f/h/+L/5P/m/+b/5f/l/+P/5P/l/+X/5//n/+f/5//o/+j/6P/o/+r/6v/r
/+z/7P/q/+r/6v/q/+r/6v/r/+v/6//r/+r/6//s/+3/7P/r/+v/6//q/+z/7P/s/+v/
6//r/+r/6v/o/+n/6f/p/+v/6f/p/+n/6//r/+z/7P/r/+r/6f/o/+X/5f/l/+T/5//o
/+n/6v/p/+n/6v/q/+n/6f/o/+j/5v/m/+f/5//p/+r/6//q/+r/6v/r/+v/6//r/+n/
6f/o/+j/6P/m/+j/6P/p/+n/6//p/+n/6f/p/+j/6P/o/+f/6f/s/+r/5P/l/+b/5//o
/+r/6v/q/+r/6P/o/+j/6P/q/+r/6v/q/+r/6v/q/+r/7P/s/+z/7P/s/+z/7P/s/+n/
6P/n/+b/6P/o/+j/6P/m/+b/5v/m/+f/6P/p/+r/6P/o/+j/6P/q/+r/6v/q/+r/6v/q
/+r/6v/q/+r/6v/o/+j/6P/o/+j/6P/o/+j/5v/m/+b/5v/o/+r/7P/u/+z/7P/s/+z/
6v/q/+r/6v/o/+j/6P/o/+r/6v/q/+r/6v/q/+r/6v/q/+r/6v/q/+z/7P/t/+7/8//3
//j/+v/6//r/+//7//3//f/8//z//v////////////7//f/6//r/+//8/////P/7//v/
+//8//n/9//2//X/9f/2//X/9//4//j/+f/3//P/8f/w/+3/6//o/+f/5f/l/+X/5P/k
/+L/4v/j/+b/5//m/+f/6P/o/+f/5//l/+X/5v/m/+f/5//m/+b/5P/l/+X/5P/k/+P/
5//r/+z/7//y//n//P/6//f/+/8DAAUABgASACYANwBOAHIAmgDBAOMAAwEQAfgAvgCT
AIUAeABcAEUAMAAWAP7/9P/1/wIACwAJAAYABgACAPv/+P/2//D/7v/q/+n/7f/r/+r/
6v/q/+n/5//l/+T/5P/k/+X/5v/o/+j/6P/o/+f/5//n/+f/5f/l/+b/5v/m/+f/5//m
/+f/6v/o/+v/6v/p/+n/6P/q/+r/6v/q/+j/6f/p/+n/6P/o/+n/6v/r/+z/7P/t/+7/
7f/s/+z/7v/u/+7/7//x//L/8v/y//H/9P/1//X/8//z//T/9P/3//j/+P/4//3//v8A
AAEA/////wAAAAACAAcACQAJAAsADgAQABAAEwAVABYAFgAZABoAGgAcABsAHQAdAB4A
HwAdAB4AIAAjACMAIwAkACIAIAAfAB8AIQAgAB0AHQAZABYAEwARABMAEwASABIADgAL
AAkABwAGAAQABAADAAIAAAAAAP7//f/8//r/9//1//X/9v/3//b/9f/z//P/9v/2//T/
9P/0//P/7//u//H/7//t/+3/7//w//D/8f/y//L/8//0//L/8P/w//H/7//u/+7/7//z
//P/8f/x/+//7//v//D/8f/y//P/9P/z//L/8f/v//L/8//1//b/9f/1//X/9f/1//X/
9f/2//b/9v/2//b/9//3//j/+v/4//j/9//3//n/+v/7//v/+f/5//n/+f/8//z//P/8
//z//P/9//7//P/6//r/+v/7//z//f////////////7//P/8//z/+v/7//3///8AAP//
/v/9//v//f/9//z//P/+/////////////f/9//3//f/9//7//v/8//z//P/8//z//f/+
//7//v/+//7//v/9//3//v/+//z/+//5//j/+P/4//n/+f/6//r/+v/4//z//P/9//3/
//////3//f/9//z/+//4//j/+P/5//n//P/7//z//f/7//r/+v/6//v/+//4//j//P/8
//z//P/8//z//P/8//z//P/8//z//P/6//r/+v/6//r/+v/6//r//P/8//z//P/6//r/
+v/6//r/+v/6//r//f/+////AAD+//7//v/+//3//P/7//r/+//8//3//v/9//z/+//6
//v//P/9//7//v/+//7//v/+//7//v/+//z//P/8//z//v/+//7//v/9//z/+//6//3/
/v///wAA/v///wAABAAHAAcACAAJAAsADgAQABEADwAOAA4ADgAPAA8ADwAQABIAEgAQ
AA8ADwAPABEADgANAA0ADQAMAAsACQAIAAgACQALAAsADAAKAAkACQAHAAEA///+//z/
/f/7//v/+//7//v/+v/6//j/+P/5//v/+//5//n/+v/6//n/+f/3//X/9v/2//f/+f/4
//j/+P/3//f/9v/2//v/9//3//r///8GAAsACgAGAAEACQAZACMAIgAqADwAUwByAJgA
wgDpABEBJwEiAf4AyACnAJsAiABsAFkAQAAgAAoABgAPABgAHQAdABwAGgAUAAsACAAE
AP7//P/6//n/+f/6//r/+//8//z/+//6//r/+P/4//n/+v/6//r/+v/6//n/+f/5//n/
+//7//z//P/6//v/+//6//r//P/5//v/+//7//z//P/+//7//v/+//z//f/9//3//f/+
/wAAAgABAAAA/v/9/////////wAAAgACAAIAAwABAAIAAgACAAMABgAHAAcACQAJAAoA
CgANAA4ADgAOABMAFAAWABcAFwAXABgAGAAcACEAIwAjACUAKAAqACoAKgArACsAKgAv
ADAAMAAyADUANwA3ADgAOAA1ADUANgA3ADcANwA4ADkAOAA4ADkAOQA4ADUANQAwACwA
KAAlACgAJwAlACQAIQAfAB4AHQAdABoAGQAXABYAFAAUABIAEQAQAA4ACwAKAAkACQAJ
AAoACQAHAAcACgAKAAgACAAJAAkABgAGAAgABQACAAEA//8AAAAAAQABAAAAAAAAAAEA
AAABAAMAAQAAAAAAAQAFAAUAAwADAAUABQAFAAYABQAEAAMAAgACAAIAAgABAAEAAQAC
AAIAAgABAAAA//8BAAEAAQACAAQABAAEAAQABQAFAAYACAAHAAYABAADAAUABgAHAAcA
CQAJAAkACQAKAAoACgAKAAoACgALAAwACgAIAAgACAAGAAYABgAHAAcABwAHAAYACAAI
AAgABgAGAAcACAAIAAgACAAIAAcABwAHAAYABgAGAAcABwAHAAcABQAFAAUABwAHAAgA
CAAGAAYABgAGAAcABwAHAAYABgAGAAYABgADAAMABAAEAAcABwAGAAYABAAEAAUABQAG
AAYABgAEAAQABAAFAAUABQAFAAMAAwAGAAYABgAEAAMAAgACAAEABAADAAQABQADAAIA
AgACAAMAAwACAAQABAAGAAYABgAGAAMAAgABAAAAAgACAAIAAgADAAQABQAGAAUABAAD
AAIAAgACAAIAAgADAAQABQAGAAUABAADAAIAAgACAAIAAgAEAAQABAAEAAQABAAEAAQA
BAAEAAQABAADAAIAAQAAAAEAAgADAAQAAgACAAIAAgAEAAQABAAEAAEAAAD///7/AAAC
AAQABgAEAAQABAAEAAIAAgACAAIABAAEAAQABAACAAIAAgADAAUACgAOAA8AEAARABIA
FAAVABUAFQAUABIAEgATABMAEQASABIAEgARABEAEgATABQAEAAOAA0ADgAOAAwACwAJ
AAgACAAJAAcACAAIAAcACQAJAAcABwAEAAIAAQD///7//f/8//v/+P/4//b/9v/3//n/
+f/3//f/+P/4//f/9//1//X/9v/2//f/9//2//f/+P/6//v/+v/6//f/+//7//r/+/8C
AAcACAAIAAkAEQAXABkAHgAqADgATQBsAJYAwADnAAcBHQEaAfIAtgCVAI0AfgBiAEsA
MgAWAAYACAATABYAFwAZABgAFAAOAAsACAACAP7/AAD+//v/+//5//j/+P/4//j/9//2
//b/9P/0//X/9v/3//j/+f/6//f/9//3//f/9v/1//X/9P/0//X/9f/0//T/9v/z//X/
8//z//T/9P/1//b/9//4//b/9//3//f/9v/2//f/+P/6//r/+f/5//3//f/9//7//f/8
//v/+//9//7//v/+//3/AAABAAEAAwADAAQABAAFAAYABgAGAAcACAAKAAsADAANAA8A
EAARABUAFgAVABUAGAAaABoAHQAfACAAIAAjACQAJAAmACcAKQApACoAKwApACoALAAt
AC0ALQAuACwAKgApACkAJwAmACMAIwAkACIAIAAfACEAHwAcABoAGAAVABMAEQAPAAwA
CwAJAAgABgAGAAQAAgACAAEA///8//v/+//7//r/+f/3//f/+v/6//j/+P/2//X/8f/w
//T/8//y//P/8//0//T/9f/1//T/9P/0//T/8v/y//P/8//y//L/8//z//P/8f/x//H/
8f/x//L/8v/y//L/8v/0//T/9P/z//D/7//v/+7/8v/z//T/9f/z//P/8//0//b/9v/2
//b/9f/1//b/+P/2//b/9f/1//f/+P/5//n/+//7//v/+//7//r/+f/4//n/+v/8//7/
/f/6//n/+P/6//r/+v/7//v/+//7//r/+P/4//j/9v/4//n/+v/6//j/+P/4//f/9//3
//b/9v/4//n/+f/5//f/9f/1//X/9f/1//b/9v/2//b/9v/2//f/9//3//b/9P/0//T/
9P/1//X/9v/2//f/9//2//b/9P/0//X/9f/0//T/9P/y//b/9v/3//f/9v/1//L/8f/0
//T/9P/y//L/8v/z//P/9f/z//P/8//z//L/8v/y//H/8f/0//T/9P/y//L/8v/y//L/
8v/y//L/9P/0//T/9P/0//T/9P/0//P/8v/x//D/8v/y//L/8v/w//D/8P/w//D/8P/w
//D/8P/w//D/8P/w//D/8P/w//L/8v/y//L/8v/z//T/+P/9//3//v///wIABAAFAAUA
AwACAAIAAgAEAAUABgAIAAcABgADAAEAAAD//wAA/P/9//3//f/8//v/+f/4//j/+P/5
//j/+P/5//n/+v/5//f/9f/0//L/8P/t/+z/6//r/+v/6v/q/+j/6P/p/+v/7f/r/+v/
7P/s/+v/6//p/+j/6P/n/+f/5//m/+b/5v/n/+f/5v/m/+n/6//r/+b/6f/u//P/+P/4
//v/AwAFAAUACAAQABwALwBIAGgAkgC7AOMACQEeAQ4B3gCrAJEAhgBwAFcAQAAiAAYA
/P8DAAgACQALABIADgAAAPn/+v/4/+7/6v/q/+v/7f/s/+r/6f/o/+b/5f/k/+T/5P/k
/+X/5v/k/+T/5P/k/+X/5f/l/+X/4v/h/+H/4P/j/+X/5v/m/+T/5v/j/+X/5f/l/+b/
5v/m/+b/5v/m/+b/5//n/+f/5//o/+r/7P/r/+r/6P/n/+n/6f/p/+r/7P/s/+z/7f/r
/+z/7P/s/+v/7v/v/+//8P/x//P/9P/2//b/9f/0//n/+v/8//3//f/9//7//v8CAAUA
BwAJAA==
         </WaveFormData>
      </LeadData>
      <LeadData>
         <LeadByteCountTotal>10000</LeadByteCountTotal>
         <LeadTimeOffset>0</LeadTimeOffset>
         <LeadSampleCountTotal>5000</LeadSampleCountTotal>
         <LeadAmplitudeUnitsPerBit>4.88</LeadAmplitudeUnitsPerBit>
         <LeadAmplitudeUnits>��V</LeadAmplitudeUnits>
         <LeadHighLimit>2147483647</LeadHighLimit>
         <LeadLowLimit>268435456</LeadLowLimit>
         <LeadID>V1</LeadID>
         <LeadOffsetFirstSample>0</LeadOffsetFirstSample>
         <FirstSampleBaseline>0</FirstSampleBaseline>
         <LeadSampleSize>2</LeadSampleSize>
         <LeadOff>FALSE</LeadOff>
         <BaselineSway>FALSE</BaselineSway>
         <ExcessiveACNoise>FALSE</ExcessiveACNoise>
         <MuscleNoise>FALSE</MuscleNoise>
         <LeadDataCRC32>2273238468</LeadDataCRC32>
         <WaveFormData>
+v/7//v/+//7//v//P/8//r/+v/7//v/+//7//v/+//8//z//P/8//3//f/9//3//f/9
//3//f/9//3//f/9/////////////f/9//7//v///wQACgAVACAALQA4AEIASgBNAFIA
VwBbAFIAMwAGANn/q/93/0T/IP8N/wP//v4E/xj/N/9a/3n/kv+l/7L/vf/J/9P/3f/i
/+j/8f/1//b/9//9/wMABQAEAAUABgAHAAgACAAJAAkACgAKAAgACAAKAAoACQAJAAkA
CQALAAwADQANAA0ADQAOAA4ADQANAA0ADQAOAA4ADQANABEAEQARABEAEQARABEAEQAP
ABAAEAARABEAEQARABEAEQARABEAEQASABIAEgASABAAEAAQABAAEgATABMAEwARABMA
EwATABAAEAAQABEAEwATABIAEgAQABAAEQARAA8ADwANAA0ADgAOAA0ADAANAA0ADAAK
AAcABwAEAAQAAwAAAP7//f/5//j/+P/3//b/9f/1//b/9f/0//P/8//v/+3/7P/s/+z/
7P/r/+v/6//q/+r/6//u/+//7//w//D/8P/x//L/8//z//X/9f/1//b/+P/4//j/+f/6
//r/+P/5//n/+f/6//r/+v/6//r//P/8//z//P/8//z//P/8//3//f/9//3//f/+//7/
/v/+//7//v/+//7//v/+//7//v/+//7/AAABAAEAAQACAAIAAAAAAAEAAQACAAMAAwAD
AAIAAgADAAMABAAEAAQABAADAAMAAQACAAMAAwAFAAUABQAEAAMAAwAEAAQAAwADAAIA
AQADAAMAAwADAAMAAwADAAMAAwADAAIAAgABAAEAAgACAAAAAAD/////AQABAAEAAQAA
AAAAAQABAAAAAAD///7/AAABAAEAAQD//////////////////////f/9//7//v/+//7/
/v/+//7//v/+//7//v/+//7//v/9//3//v/+/wAA/////////f/7//v/+//8//z//f/9
//3//f/+//7//v/+//7//P/8//z//f/9/////////////f/9//3//f/9//3//f/8//z/
/f/+//7/AAAAAAAA///9//3////8//z//v/+//7//v/+//7//v/+//7//v/+//7//v/+
//7//v/8//z//P/8//z//P/8//z//P/8//z//P/+//7//v/+//z//P/8//z//v/+//7/
/v/+//7//v/+//z//P/8//z//P/8//z//P/8//z//P/8//z//P/8//z/+v/6//r/+v/8
//z//P/8//z//P/8//z//v/+//7///8EAAUABQAFAAUABQAHAAcABwAIAAgACAAIAAoA
CgAKAAkACAAHAAUAAQAAAP7//P/7//n/9f/y/+7/7f/s/+z/7f/u//H/8v/y//P/8//1
//T/9v/3//f/9//3//f/+P/6//r/+v/7//v/+//7//v/+//8//z//P/6//v/+//7//3/
/f/9//3//f/9//3//f/9//3//f/9//3/+f/5//z/+v/9/wAACAATAB4AKwA0ADwARABJ
AE4AUwBXAE4ALwAEANf/q/93/z7/HP8N/wP//v4E/xb/M/9U/3H/jP+h/7D/u//F/9H/
2//i/+b/6f/v//L/9f/7/////f8AAAMAAgADAAQABAAFAAUABgAGAAYABgAIAAgABwAH
AAcABwAHAAgACQAJAAkACQAKAAoACwALAAsACwAKAAoACQAJAAsACwALAAsADQANAA0A
DQANAA4ADgAPAA0ADQANAA0ADQANAA0ADQAQABAAEAAQABAAEAAQABAADgAPAA8ADwAN
AA8ADwAPAA4ADgAOAA8ADwAPAA4ADgAMAAwADQANAA0ADQALAAsACgAKAAkACAAHAAcA
BgAEAAEAAQD+//7////8//r/+f/1//T/9P/z//P/8f/w//D/7f/s/+v/6//r/+n/6P/o
/+j/6P/n/+f/5//m/+b/5//o/+n/6f/q/+r/6v/r/+z/7//v//H/8f/x//L/9P/0//T/
9f/2//b/9v/3//f/9//4//j/+P/4//b/+P/4//j/+v/6//r/+v/6//v/+//7//v/+//8
//z//v/+//7//v/+//7//v/+//7//v/+//7//v/////////+//7//P/8//3//f/+////
//////7//v/9//3//v/+/wAAAAD///////8AAAEAAQABAAEAAQAAAP////8AAAAA////
//7//f/+////AAABAP////////////////7//v/7//v//P/8//7//v/9//3/+//7//v/
+//8//z//f/9//z//P/7//r/+v/7//v/+//7//v/+//7//v/+//7//v/+f/5//r/+v/6
//r/+v/6//j/+P/4//j/+v/6//r/+v/5//n/+v/6//r/+f/5//n/+//5//n/+f/4//j/
+f/5//n/+f/6//r/+v/6//r/+P/2//b/9//3//f/9//3//f/+f/5//n/+f/5//n/+f/4
//j/+f/6//r/+P/4//j/9//3//v/+//4//j/+P/4//j/+P/4//j/+P/4//j/+P/4//j/
9v/2//b/9v/2//b/9v/2//j/+P/4//j/+P/4//j/+P/4//j/+P/4//j/+P/4//j/+v/6
//r/+v/6//r/+v/6//j/+P/4//j/+v/6//r/+v/4//j/+P/4//j/+P/4//j/+P/4//j/
+P/6//r/+v/6//j/+P/4//j/+P/4//j/+P/4//j/+P/4//r/+v/6//r//f8AAAEAAQAB
AAEAAQADAAEAAQACAAIAAgACAAQABAAGAAUABAADAAEA/f/8//r/+P/3//X/8f/s/+r/
6f/o/+j/6P/o/+r/7P/u/+//7//x//L/9P/1//X/9f/1//X/9v/2//b/9v/1//X/9f/1
//P/8//0//T/9P/0//X/9f/3//f/9//3//f/9//3//f/9f/1//X/9f/3//f/9//3//b/
9v/7/wAABgANABwAKwA0AD4ARgBLAFAAVwBbAFAALwAAAM//nf9j/zD/DP/5/uv+6P7u
/gD/H/9C/2P/gv+Z/6b/tf/B/8v/1f/g/+T/5//t//T/+f/9////AQACAAMABAAFAAYA
BgAHAAcACAAIAAgACAAKAAoACQAJAAkACQALAAwADQANAAsACwAMAAwADwAPAA8ADwAQ
ABAADwAPABEAEQARABEAEwATABMAEwARABIAEgATABUAFQAVABUAFQAVABUAFQAWABYA
FgAWABYAFgAWABYAFgAXABcAFwAXABkAGQAZABgAGAAYABkAFwAXABYAFgAWABYAFwAX
ABcAFwAVABUAFAAUABMAEgARABEAEAAOAA0ADQAKAAoABwAEAAIAAQAAAAAAAQABAP3/
+//6//r/9//2//X/9f/0//P/8//0//L/8v/x//H/8f/w//D/8f/0//X/9f/2//b/9v/3
//j/+f/5//v/+//7//z//v/+////AQADAAQAAwADAAIAAQAEAAQABAAEAAQABgAGAAYA
BAAEAAQABAAGAAcABwAHAAUABQAGAAYACAAIAAgACAAIAAgACAAIAAgACAAIAAgACAAJ
AAkACQAIAAgABgAGAAkACQAKAAsACQAJAAgACAALAAsADAAMAAwADAALAAsACwAMAA0A
DQAPAA8ADwAOAAsACwAMAAwADQANAAwACwALAAsACwALAAsACwALAAsACwALAAoACgAJ
AAkACgAKAAwADAALAAsACwALAAsACwAIAAgACQAJAAgACAAHAAYABgAHAAcABwAFAAUA
BQAFAAYABwAIAAkABwAHAAgACAAHAAYABQAEAAYABgAGAAYABAAEAAQABAAFAAUABgAG
AAQAAwADAAMABAADAAQABQAEAAQABQAFAAMAAwAEAAQABgAGAAYABAACAAIAAwADAAEA
AQABAAEAAgADAAQABQAHAAcABwAGAAYABwAIAAgABgAGAAYABQADAAUABQAGAAgACAAI
AAgACAAGAAYABgAGAAQABAAEAAQABAAEAAQABAAGAAYABgAGAAQABAAEAAQABAAEAAQA
BAAEAAQABAAEAAQABAAEAAQABgAGAAYABgAEAAQABAAEAAQABAAEAAQABgAGAAYABgAG
AAYABgAGAAQABAAEAAQABgAGAAYABgAEAAQABAAEAAYABgAGAAcADAANAA0ADQANAA0A
DwAPAA0ADgAOAA4AEAASABIAEgARABAADwANAAcABgAEAAIAAwABAP3/+v/3//X/8//y
//L/8v/0//T/+P/5//n/+//8//7//////////////wAAAAAAAAAAAQD/////////////
AAAAAAAAAgADAAMAAwADAAMAAwADAAMAAwADAAMAAwADAAMAAwADAAMAAwACAAIABQAK
ABIAHwAsADcAQABIAE4AUQBWAF0AXQBKACMA+v/R/6P/bf88/yT/F/8P/xD/HP8w/0//
cP+L/6D/r/+6/8n/0//d/+X/7P/u//H/9//6//3/AQAFAAkACgAHAAgACQAKAAoADQAN
AA4ADgAOAA4AEAAQAA0ADQANAA0ADQAOAA8ADwAPAA8AEAAQABEAEQARABEAEgASABEA
EQATABMAEwATABEAEQARABEAEQASABIAEwATABMAEwATABMAEwATABMAFAAUABQAFAAU
ABQAFAAUABQAFQAVABUAEwAVABUAFQAWABYAFgAXABUAFQAUABQAFAAUABUAFQAVABUA
EwATABAAEAAPAA4ADQANAAwACgAHAAcABAAEAAUAAgAAAP//+//6//r/+f/3//X/9P/0
//P/8v/x//H/8f/v/+7/7v/u/+7/7f/t/+//7v/u/+//8P/x//H/8v/0//T/9f/2//f/
9//5//n/9//4//r/+v/6//v//P/8//z//f/9//3/AAAAAAAAAAD+/wAAAAAAAAAAAAAA
AAAAAgADAAMAAwADAAMABAAEAAIAAgACAAIABAAEAAQABAACAAIAAgACAAQABQAFAAUA
BgAGAAQABAADAAMABAAFAAcABwAGAAYABwAHAAgACAAIAAgABwAHAAUABgAHAAcACQAJ
AAkACAAFAAUABgAGAAcABwAGAAUABQAFAAUABQAFAAUABQAFAAUABQAEAAQAAwADAAQA
BAAEAAQAAwADAAEAAQABAAEAAAAAAAEAAQAAAAAA///+/wAAAQABAAEAAQABAAEAAQAB
AAEAAQABAP3//f/+//7/AAAAAAAAAAD+//7//v/+//7//v/+//7//////wAAAAAAAP//
/////////f/9//3/AAAAAAEAAQABAAEAAgACAAEAAAD///z//v/+////////////////
//3//f/9//3//////////v/8//3//v/+//7//v/+//3///////3//P/8//z//P/8//z/
/v/+//7//v/8//z//P/8//7//v/+//7//v/+//7//v/8//z//P/8//z//P/8//z//P/8
//z//P/8//z//P/8//z//P/8//z//v/+//7//v/+//7//v/+//7//v/+//7//P/8//z/
/P/+//7//v/+////AAACAAYABQAFAAUABQAFAAcABwAHAAoACgAKAAoADAAMAAwACwAI
AAcABQABAAAA/v/8//v/9//z//D/7v/v/+7/7v/u//D/8v/y//T/9//3//n/+v/6//v/
+//7//v/+//8//z//P/8//3//f/9//3//f/9//z//P/8//z//f/9//3//f//////////
/////////////f/9//3//f///////v/+/wMACgAOABkAJgAxADwARABKAE8AVgBdAFsA
SAAhAO7/vf+N/1X/JP8I//3+8/70/gD/Gv85/1b/df+S/6X/sP+9/8n/0//f/+T/6P/v
//n/AAADAAUABwAJAAoACwAMAA0ADgAOAA0ADQAOAA4ADgAOABAAEAARABEAEQARABEA
EgATABMAEwATABQAFAAVABUAFQAVABQAFAATABMAFQAVABUAFQAXABcAFwAXABcAGAAY
ABkAGQAZABkAGQAXABcAFwAXABgAGAAYABgAGgAaABoAGgAaABsAGwAbABcAGQAZABkA
GAAYABgAGQAZABkAGAAYABgAGAAZABkAFwAXABUAFQAUABQAEwASABEAEQAQAA4ACwAL
AAgACAAHAAQAAgABAAEAAAAAAP///P/5//f/9v/1//T/8//z//H/7//u/+7/8P/w/+//
7//x//D/8P/x//b/9//3//j/+P/4//n/+v/9//3/////////AAACAAIAAAABAAIAAgAD
AAUABgAHAAYABgAGAAYACAAKAAoACgAKAAoACgAKAAoACwALAAsACwALAAwADAAMAAwA
DAAMAAwADAAMAAwADAAMAAwADAAMAA0ADQANAA4ADgAMAAwADQANAA4ADwARABEAEAAQ
ABEAEQASABIAEQAQAA4ADQAPABAAEQARABEAEQARABAADwAPABAAEAARABEAEAAPABEA
EQARABEAEQARABEAEQARABEAEAAQAA0ADQAOAA4ADgAOAA0ADQANAA0ADQANAAwADAAN
AA0ADgAOAA0ADAAMAA0ADQANAA0ADQANAA0ADQANAA0ADQALAAsADAAMAAwADAAMAAwA
DAAMAAwADAAKAAoACgAKAAsACwAMAAwACgAJAAkACQALAAkACQAJAAoACgALAAsACQAJ
AAoACgAKAAoACgAIAAoACgALAAsACwALAAsACwAJAAkACQAJAAkACQAJAAgACgALAAwA
DAAKAAoACgAJAAcABwAHAAYACAAKAAoACgAKAAoACgAKAAoACAAIAAgACAAJAAoACwAM
AAoACgAKAAoACAAIAAgACAAIAAgACAAIAAgACAAIAAgACgAKAAoACgAKAAoACgAKAAoA
CgAKAAoACAAIAAgACAAJAAoACwAMAAwADAAMAAwACgAKAAoACgAOABIAFAAVABUAFQAV
ABcAFQAVABYAFgAYABgAGgAaABkAFwAVABMAEQANAAwACgAIAAcABQABAP7//P/7//r/
/P/8//z//v/+/wAAAQABAAMABAAGAAcABwAHAAcABwAGAAYABgAGAAcABwAHAAcABwAH
AAgACAAIAAgACQAJAAsACwALAAsACwALAAsACwALAAsACwALAAoACQAIAAcABAAEAA0A
FAAaACUAMAA9AEgAUABWAFcAXABjAF8ASgAnAPr/zf+d/2X/OP8g/xX/D/8Q/xz/MP9P
/3L/j/+m/7H/vv/L/9X/2//j/+7/9P/3//n/AAADAAUABwAJAAwADwAOAA8AEAAQABEA
EQASABIAEAAQABIAEgARABEAEQARABEAEgATABMAEwATABQAFAAVABUAFQAVABQAFAAT
ABMAFQAVABUAFQAVABUAFQAVABcAGAAYABkAFwAXABcAFwAXABcAFwAXABYAFgAWABYA
EwASABEAEAAQABEAEQARAA0ADwAPAA8AEAAQABAAEQAPAA8ADgAOABAAEAARABEAEAAP
AAwACwAMAAwACwAKAAcABwAGAAQAAwADAAAAAAD///z/+v/5//f/9v/2//X/8//x//D/
8P/t/+z/6//r/+r/6f/p/+r/6f/o/+b/5f/m/+b/5//p/+z/7f/t/+7/7v/u/+//8P/x
//H/8//z//P/9P/2//b/9v/3//j/+P/4//n/+f/5//z//P/8//z/+v/8//z//P/+//7/
/v/+//3//f/8//v//f/9//7//v/+//7//v/+//7//v/+//7//v/+//7//v/+////////
/wIAAgAAAAAA/////wAAAQABAAEAAAAAAAEAAQACAAIAAgACAAEAAQACAAQABgAHAAUA
BQAFAAQABQAFAAYABgAFAAUABAADAAQABQAGAAcABwAHAAcABwAFAAUABAAEAAUABQAG
AAYABQAEAAIAAQADAAMAAwADAAIAAgADAAMAAgACAAEAAAAAAAEAAQABAP//////////
AQABAAEAAQD/////AAAAAAIAAgACAAIABAAEAAQABAADAAIAAQAAAP3//f/+//7/////
/wAAAQADAAEAAQABAAEAAAAAAP///////wAAAAACAAIAAgAAAAAAAAABAAEAAwADAAMA
AwABAAEAAQABAAEAAQABAAAAAAABAAIAAgAAAAAAAAD//wEAAwAFAAQA/v8AAAAAAAAA
AAIAAgACAAIAAgACAAIAAgAAAAAAAAAAAAIAAgACAAIAAAAAAAAAAAAAAAAAAAAAAAAA
AAAAAAAAAAAAAAAAAAACAAIAAgACAAIAAgACAAIAAAAAAAAAAAACAAIAAgACAAAAAAAA
AAAAAAAAAAAAAAAAAAAAAAAAAP7//v/+//7/AAAAAAAAAAACAAIAAgACAAAAAAAAAAAA
AgACAAIAAgAAAAAAAAAAAAIAAgACAAIAAgACAAIAAgAAAAAAAAAAAAIAAgADAAYACQAJ
AAkACQAJAAsACwALAAwADAAMAAwADgAOAA4ADQAOAA0ACwAHAAYABAACAAEAAQD9//r/
+P/2//T/8//y//L/9P/0//b/9f/1//f/+P/6//v/+//7//3//f/+//7//v/+///////9
//3//f/9/wAAAAAAAAAA////////////////////////////////AQABAAEAAQADAAEA
AAACAAMABgAKABMAIgAtADYAQABKAE8AVABdAGUAXgBDABgA5/+5/4X/TP8g/wv//f74
/vz+DP8j/0T/Zf+G/6H/sP+7/8f/z//Z/+T/7P/x//X/+P/7////BQAFAAYACQAIAAkA
CgAKAA0ADQAOAA4ADgAOABAAEAAPAA8ADwAPAA0ADgAPAA8AEQARABIAEgARABEAEQAR
ABMAFAAUABUAFgAVABQAEwAVABUAFQAVABUAFgAWABcAFQAVABUAFQAVABUAFQAVABgA
GAAYABgAGAAYABgAGAAYABkAGQAZABcAGQAZABkAFgAWABYAFwAZABkAGAAYABgAGAAZ
ABkAGQAZABcAFwAUABQAEwASABEAEQAQAA4ADAANAAsADAAJAAYABAADAAMAAgACAAEA
///9//z//P/6//j/9v/1//X/8//y//L/8P/w/+//7//v/+7/7v/v//L/8//z//T/9P/0
//X/9v/1//X/9//3//f/+P/6//r/+//9////AAAAAAEAAQABAAAAAAAAAAAAAgAEAAQA
BAADAAIAAQAAAAIAAwADAAMAAQABAAIAAgACAAIAAgACAAIAAgACAAIAAgACAAIAAgAE
AAUABQAFAAQABAACAAIAAwADAAQABQAFAAUABAAEAAcABwAIAAgABgAGAAUABQAFAAYA
BwAHAAcABwAHAAYABQAFAAYABgAHAAcABgAFAAUABQAFAAUABQAFAAUABQAHAAcABgAG
AAMAAwAEAAQABAAEAAMAAwADAAMAAwADAAAAAAABAAEAAgACAAEAAAAAAAEAAQABAP//
///////////////////9//3//v/+//7//v/+//7//v/+//7//v/+//7//v/+//v/+//8
//z//v/9//3//f////3//f/9//z//P/9//3//f/9//7//v/8//z//P/6//z//P/9//3/
///////////+//3//P/7//v/+//7//r/+v/7//z//P/8//z//P/7//v/+//7//r/+v/6
//r/+v/6//r/+v/6//r/+P/4//j/+P/4//j/+P/4//r/+v/6//r//P/8//z//P/6//r/
+v/6//j/+P/4//j/+v/6//r/+v/6//r/+v/6//r/+v/6//r/+v/6//r/+v/4//j/+P/4
//r/+v/6//r/+v/6//r/+v/4//j/+P/4//r/+v/6//r/+v/6//r/+v/6//r/+v/6//r/
+v/6//r/+v/7//7///8BAAEAAQABAAMAAwADAAQAAgACAAIABAAGAAYABQAEAAUAAwD/
//7/+v/4//f/9f/x/+7/7P/r/+j/6P/o/+j/7P/s/+7/7//t/+//8P/y//P/8//z//P/
8//0//T/9P/0//X/9f/1//X/9f/1//b/9P/0//T/9f/1//X/9f/1//X/9f/1//X/9f/1
//X/9f/1//X/9f/1//f/9v/0//X/+v8EAA0AGAAjAC4AOABEAEsATgBRAFEAQgAjAPb/
y/+d/2X/MP8Q/wH//f78/gT/Fv8z/1L/bf+K/5//qv+3/8P/y//T/97/4v/h/+f/7v/z
//X/+f/7//z//f/+////AAAAAAEAAQACAAIAAAAAAAIAAgADAAMAAwADAAMABAAFAAUA
BQAFAAYABgAFAAUABQAFAAYABgAFAAUABwAHAAcABwAJAAkACQAJAAkACgAKAAsADQAN
AA0ADQANAA0ADQANAAwADAAMAAwADgAOAA4ADgAMAA0ADQANAA0ADwAPAA8ADgAOAA4A
DwANAA0ADAAMAA0ADgAQABEADwAPAA0ADQAMAAwACwAKAAsACwAKAAgABQAFAAIAAgAB
AP7//P/7//n/+P/4//f/9f/z//L/8v/x//D/7//v/+//7f/s/+z/7P/s/+v/6//q/+j/
5//n/+z/7f/t/+7/7v/u/+//8P/x//H/8//z//P/9P/2//b/9P/1//b/9v/4//n/+f/5
//n/+P/3//b/+P/6//r/+v/6//r/+v/6//j/+f/5//n/+f/5//r/+v/6//r/+v/6//r/
+v/6//r/+P/4//j/+P/2//f/9//3//r/+v/4//j/+f/5//r/+//9//3//P/8//v/+//8
//z//P/8//v/+//8//7/AAABAAAA///+//z/+//7//z//P/7//v/+v/5//f/9//3//f/
+f/5//n/+f/7//v/+v/6//f/9//4//j/+P/4//f/9//5//n/+f/5//b/9v/3//f/9v/2
//X/9P/y//P/8//z//P/8//z//P/8//z//P/8//z//P/9P/0//T/9P/0//T/8v/y//L/
8v/0//T/9P/0//P/8//0//T/9P/z//P/8//0//P/9P/1//T/9P/1//X/9P/z//P/8v/0
//T/9P/y//L/8v/z//P/8//z//P/8//1//X/9f/1//X/9f/1//T/8v/z//T/9P/0//T/
9P/z//f/9f/1//j/+P/3//b/9f/0//T/9P/0//T/9v/2//b/9v/2//b/9v/2//b/9v/2
//b/9v/2//b/9v/2//b/9v/2//b/9v/2//b/9v/2//b/9v/2//b/9v/2//j/+P/4//j/
9v/2//b/9v/2//b/9v/2//f/+P/5//r/+v/6//r/+v/5//j/9//2//j/+P/4//j/+P/4
//j/+P/6//r/+v/6//n/+P/3//b/9//4//n/+v/7//z//f///wAAAQABAAEAAQABAAMA
AwABAAIAAgACAAQABgAGAAYABwAGAAUAAwD///7//P/6//f/9f/x/+7/7v/t/+z/7P/s
/+z/7v/u/+7/7//v//H/9f/4//r/+//5//n/+f/6//z//P/8//3/+//7//v/+//7//z/
/P/8//7/////////////////////////////////////////////////AgACAAMABAAM
ABkAJAAvADoARgBMAFEAWgBfAF0AUAAvAAQA2f+n/23/Nv8Y/wX//f78/gb/HP89/1r/
d/+U/6n/tP/B/8v/0//d/+j/7P/t//H/9v/7//3/AQAFAAYACQAIAAkACgAKAA0ADQAO
AA4ADgAOABAAEAARABEAEQARAA8AEAARABEADwAPABAAEAATABMAEwATABQAFAATABMA
FAATABIAEQATABMAEwATABUAFgAWABcAFQAVABUAFQATABMAEwATABQAFAAUABQAFQAW
ABcAGAAYABkAGQAZABUAFwAXABcAGAAYABgAGQAXABcAFgAWABYAFgAXABcAFwAXABUA
FQAWABYAFQAUABMAEwASABAADQANAAoACgALAAgABgAFAAIAAAD///3//f/7//r/+v/3
//b/9f/1//X/8//y//L/8P/w/+//7//v/+7/7v/v//D/8f/x//L/8v/y//P/9P/z//P/
9f/1//f/+P/6//r/+P/5//r/+v/6//v/+//7//7//v/+//7/AAACAAIAAgABAAAA///+
/wAAAQABAAEAAQABAAIAAgACAAIAAgACAAIAAgACAAIABAAEAAQABAAEAAUABQAFAAQA
BAACAAIABQAFAAYABwAHAAcABgAGAAYABQAFAAQABQAGAAYABwAFAAYABwAHAAkACQAJ
AAgABQAFAAYABgAHAAcABgAFAAUABQAFAAUABQAFAAUABQAFAAUABAAEAAUABQAGAAYA
BAAEAAMAAwADAAMAAwADAAIAAgADAAMAAgACAAEAAAAAAAEAAQABAAEAAQABAAEAAQAB
AAEAAQABAAEAAgACAAAAAAAAAAAAAAAAAAAAAAAAAAAAAAAAAP////8AAAAAAAD/////
//8AAP//AAABAAAAAAABAAEAAQABAAIAAgAAAAAAAAD+////AAACAAMAAwADAAMAAwAD
AAMAAwADAAUABQAFAAQAAgADAAQABAACAAIAAgABAAMAAwABAAIAAgACAAIAAgACAAMA
BAAFAAYABQAEAAMAAgAEAAQABAAEAAIAAgACAAIABAAEAAQABAAEAAQABAAEAAYABgAG
AAYABAAEAAQABAAGAAYABgAGAAYABgAGAAYACAAJAAwADQANAA0ADQANAA0ADQANAA4A
EAAQABAAEgAQABAADwAOAA4ADQAKAAoACAAGAAUAAwABAP7//P/7//z//P/8//z//f/8
//3//f///wEAAgAEAAUABQAFAAUABQAGAAYABgAGAAcABwAHAAcABwAHAAgACAAIAAgA
CQAJAAkACQAJAAkACQAJAAkACgALAAwADQAMAAsACgAJAA0ADAAKAAsAEAAUABsAJAAx
ADwASgBUAFsAYgBrAHMAcABbADIAAwDP/5X/Vv8m/wv/+f7w/vD+AP8d/zz/V/94/5v/
tP/D/9H/2f/j//D/+P/7////BgALAA0ADwATABYAFwAYABkAGgAaABkAGQAaABoAHAAc
AB4AHgAeAB8AIAAhAB8AIAAhACEAIQAhACIAIgAlACUAJQAlACYAJgAlACUAJwAnACcA
JwApACkAKQApACkAKgAqACsALQAtAC0ALQAvAC8ALwAvADAAMAAwADAAMgAyADIAMgAy
ADMAMwAzADEAMwAzADMAMwA0ADUANwA3ADcANgA2ADYANgA3ADcANwA3ADUANQA4ADYA
NQA2AA==
         </WaveFormData>
      </LeadData>
      <LeadData>
         <LeadByteCountTotal>10000</LeadByteCountTotal>
         <LeadTimeOffset>0</LeadTimeOffset>
         <LeadSampleCountTotal>5000</LeadSampleCountTotal>
         <LeadAmplitudeUnitsPerBit>4.88</LeadAmplitudeUnitsPerBit>
         <LeadAmplitudeUnits>��V</LeadAmplitudeUnits>
         <LeadHighLimit>2147483647</LeadHighLimit>
         <LeadLowLimit>268435456</LeadLowLimit>
         <LeadID>V2</LeadID>
         <LeadOffsetFirstSample>0</LeadOffsetFirstSample>
         <FirstSampleBaseline>0</FirstSampleBaseline>
         <LeadSampleSize>2</LeadSampleSize>
         <LeadOff>FALSE</LeadOff>
         <BaselineSway>FALSE</BaselineSway>
         <ExcessiveACNoise>FALSE</ExcessiveACNoise>
         <MuscleNoise>FALSE</MuscleNoise>
         <LeadDataCRC32>3697248518</LeadDataCRC32>
         <WaveFormData>
5v/m/+X/5f/j/+P/5P/k/+P/4//j/+P/5f/l/+T/5P/l/+X/5P/k/+X/5v/m/+b/5v/m
/+b/5v/k/+X/5f/l/+f/5//n/+f/5f/n/+j/5//m/+X/4//m/+7/+/8MACcARgBtAKEA
3wAFAf8A4QDAAJoAagAzAAgA5P/K/7r/l/9p/1v/Y/9j/2H/Yv9r/3r/kv+p/7v/y//R
/9X/3v/l/+b/6P/u//f/+v/6//v//P/8//7////+////AAAAAAAAAAADAAMAAwADAAMA
BAAGAAcACAAIAAgACgAKAAoACQAJAAkACwALAAsACwALAA8AEAAQABEAEQASABIAEwAT
ABUAFgAWABYAGAAaABsAGQAaABoAGwAfACEAIgAjACMAJAAmACcAKQArACwALAAuADEA
MwA1ADUANgA3ADkAPQA/AEIARABFAEYASgBLAE0AUABSAFMAVwBaAF0AXwBjAGUAZwBn
AGcAaABpAGkAagBqAGoAagBoAGgAaABnAGcAZwBlAGIAYgBiAGEAXgBcAFkAVABRAFAA
SwBJAEYAQQA9ADkANQA0ADAALAAoACMAHwAcABoAFwAUABEADwAMAAoACAAGAAUAAwAB
AAAA/v/+//z/+//7//r/+f/3//f/9//3//f/9//2//b/9v/0//T/9P/0//b/9v/2//f/
9//3//f/9//3//f/+P/4//j/+P/4//n/+f/5//n/+v/6//r/+v/7//v/+//8//3//f/9
//3//f/+//7/////////AAAAAP///f/+//////8BAAEAAQABAAEAAAAAAAEAAQABAAEA
AQACAAIAAgACAAAAAAD///////////7//v/7//v//P/8//z/+v/6//r//P/7//v/+//7
//r/+v/6//j/+P/4//b/+P/4//j/+P/3//f/9//2//b/9v/2//T/8f/x//L/8v/z//P/
8//z//P/8//y//L/8v/y//L/8f/x//H/8v/y//L/8f/x//D/7v/u/+7/7v/v/+//7//v
//D/8P/w//D/7v/u/+7/7v/u/+//7//w//D/8P/w//D/8P/w/+//7//u/+3/7P/r/+3/
7f/t/+3/7//u/+7/7v/s/+z/7P/s/+z/7v/u/+7/7v/s/+z/7P/s/+z/7P/s/+z/6v/q
/+r/6v/s/+z/7P/s/+r/6v/q/+r/6v/q/+r/6v/s/+z/7P/s/+r/6v/q/+r/6v/q/+r/
6v/s/+z/7P/s/+r/6v/q/+r/7P/s/+z/7P/s/+z/7P/s/+z/7P/s/+z/6v/q/+r/6v/q
/+r/6v/q/+r/6v/q/+r/7P/s/+z/7f/v//D/8P/v//H/8f/y//L/8v/y//L/8v/y//L/
8v/y//D/8P/w/+//7v/u/+7/7v/u/+7/7v/u/+3/7f/s/+n/6P/m/+X/5f/m/+b/6P/o
/+b/5v/m/+X/5//n/+f/6P/o/+f/5//n/+X/5f/l/+T/5v/n/+f/5v/k/+X/5v/m/+j/
6P/o/+j/5v/m/+f/5//n/+f/5//n/+n/5//n/+j/5//m/+P/4//o//D//f8MACMARgBt
AKEA3wADAf8A4QC+AJgAaAAtAPz/2v/E/7j/mf9r/1v/Y/9l/2H/ZP9t/3z/lP+p/73/
zf/X/9v/4P/l/+j/7P/0//f/+P/6/////v/+/wAAAQAAAAEAAgACAAQABAAHAAcABwAH
AAcACAAGAAcACAAIAAgACgAKAAoACwALAAsADQANAA0ADQANABEAEgASABMAEwAUABQA
FQAVABcAGAAYABYAGAAaABsAHQAeAB4AHwAhACMAJAAlACUAJgAoACkAKwAtAC4ALgAw
ADMANQA3ADcAOAA5ADsAPwBBAEQARgBHAEgATABNAE8AUgBUAFUAVwBaAF0AXwBfAGEA
YwBjAGUAZgBnAGcAaABoAGgAaABmAGYAZgBlAGUAZQBjAGAAXgBeAF0AWgBZAFcAUwBR
AFAASwBJAEYAPwA7ADcAMwAwACwAKAAkACEAHQAaABgAFQASAA8ADQAMAAoACAAGAAMA
AQD///7//P/8//r/+f/5//j/9//1//X/9f/1//X/9f/0//T/9P/0//T/9P/0//T/9P/0
//X/9f/1//X/9f/z//P/9P/0//T/9P/0//X/9f/1//X/9v/4//j/+P/5//n/+f/6//v/
+//7//v/+//6//r/+//7//3//v/+//3//f/+//////////////////3//P/8//3/////
///////+//7//v/+/wAAAAD///////////7//v/7//v//P/8//7//P/8//z/+v/5//n/
+f/6//r/+//8//r/+v/6//j/+P/4//j/+P/3//f/9//2//T/9P/0//L/8//z//T/9P/x
//H/8f/x//H/8f/w//D/8P/w//D/7//v/+//8P/w//D/7//v/+7/7v/u/+7/7v/v/+//
7//v/+7/7v/u/+7/7P/s/+z/7P/q/+v/6//s/+r/6v/q/+r/7P/s/+v/6//t/+3/7f/t
/+v/6//r/+v/6//q/+r/6v/o/+z/7P/q/+r/6v/q/+r/6v/q/+r/6v/q/+r/6v/q/+r/
6v/q/+r/6v/q/+r/6v/q/+r/6v/q/+r/6v/q/+r/6v/q/+r/6v/q/+j/6P/o/+j/6v/q
/+r/6v/o/+j/6P/o/+j/6P/o/+j/6v/q/+r/6v/o/+j/6P/o/+j/6P/o/+j/6P/o/+j/
6P/o/+j/6P/o/+j/6P/o/+j/6v/q/+r/6v/o/+j/6P/o/+r/6v/q/+r/7f/v//D/8P/v
/+//7//w//D/8P/w//D/8P/w//D/8P/y//L/8v/y//H/7v/u/+7/7v/u/+7/7v/u/+//
7//u/+v/6P/m/+X/5f/m/+b/6P/o/+j/6P/o/+X/5f/l/+X/6P/o/+f/5//l/+X/5f/l
/+L/4v/j/+P/5P/k/+X/5v/o/+j/6P/o/+b/5v/m/+f/5//n/+f/5//n/+f/5//n/+b/
5f/m/+X/4f/i/+r/+/8MACMARABtAKUA4QADAf0A5QDIAKgAfABHAB4AAADi/8r/n/9p
/1f/Yf9l/2X/av9t/3r/kv+p/7v/zf/Z/93/3v/l/+r/8P/0//f/+v/+//3//v/+/wAA
AQACAAMABAAEAAQABAAHAAcACQAJAAkACgAIAAkACgAKAAoADAAMAAwADwAPAA8AEQAR
ABEAEQARABMAFAAUABUAFQAWABYAFwAVABcAGAAYABoAHAAeAB8AIQAiACIAIwAjACUA
JgAnACkAKgAsAC0ALwAxADIAMgA0ADcAOQA7AD0APgA/AEEAQwBFAEgASgBNAE4AUgBT
AFUAWABaAFsAXQBgAGMAZQBnAGkAawBrAGsAbABtAG0AbABsAGwAbABsAGwAbABrAGkA
aQBnAGQAZABkAGMAYABfAF0AWQBXAFIATQBLAEgARQBBAD0AOQA0ADAALAAoACMAHwAc
ABoAGQAWABMAEQAMAAoACAAGAAUAAwABAAAA/f/8//n/9//5//j/9//1//X/9f/1//X/
8//y//L/8v/0//T/9P/0//L/8v/y//P/8//z//P/8//z//P/9P/0//X/9v/3//n/+f/5
//n/+v/6//r/+v/7//3//f/+/////v/9//z/+//8//z//f/9//3//v/+//3//f/+////
/////////////////v/+/////f/9//3//f/+//7//v/+//7//v/9//3//f/9//z//P/7
//v//P/8//r/+P/4//j/+P/3//f/9//1//T/9P/0//T/9P/0//L/8v/y//L/8v/v/+//
7//u//D/8P/w/+7/7f/t/+7/7v/r/+v/6//r/+3/7f/s/+z/7v/u/+7/7f/r/+v/7P/s
/+z/6//r/+r/7P/s/+z/7P/s/+v/6v/p/+j/6P/o/+j/6v/q/+r/6v/o/+n/6f/q/+j/
6P/o/+j/6v/q/+n/6f/r/+v/6//r/+n/6f/p/+n/6f/o/+j/6P/o/+r/6v/o/+j/6P/o
/+j/6P/o/+j/6P/o/+j/6P/o/+j/5v/m/+b/5v/n/+j/6f/q/+n/6P/n/+b/5v/m/+b/
5v/o/+j/6P/o/+b/5v/m/+b/6P/o/+j/6P/o/+j/6P/o/+b/5v/m/+b/6P/o/+j/6P/o
/+j/6P/o/+b/5v/m/+b/6P/o/+j/6P/m/+b/5v/m/+j/6P/o/+n/7f/u/+7/7f/t/+3/
7v/u/+z/7P/s/+z/7v/u/+7/7v/u/+7/7v/t/+r/6v/q/+r/6v/q/+r/6v/p/+n/6P/l
/+L/4P/f/9//4v/i/+T/5P/k/+T/5P/j/+P/4//j/+T/4v/h/+H/4f/h/+H/4f/g/+L/
4//j/+L/4v/j/+T/5P/k/+T/5P/k/+T/5P/l/+X/5f/l/+X/5f/n/+X/5f/k/+H/4P/h
/+H/6P/y/wEAEgAtAE4AewCzAOsAAwHvAM8ArACEAFAAGQDw/9T/wP+u/4n/Z/9j/2f/
Yf9d/2L/bf+C/5j/q/+9/83/1f/Z/9z/4f/m/+r/7v/z//b/+P/3//j/+P/6//v//v//
/wAAAAAAAAAAAwADAAMAAwADAAQABgAHAAgACAAIAAoACgAKAAkACQAJAAsACwALAAsA
CwANAA4ADgAPAA0ADgAOAA8ADwARABIAEgASABQAFgAXABkAGgAaABsAGwAdAB4AHwAh
ACIAJAAlACUAJwAoACgAKgAtAC8AMQA1ADYANwA5ADsAPQBAAEIAQwBEAEgASQBLAE4A
UABRAFMAVgBZAFsAWwBdAF8AXwBhAGIAYwBjAGQAZABkAGQAYgBiAGIAYQBfAF8AXQBa
AFgAWABXAFQAUwBRAE0ASwBIAEMAQQA+ADkANQAxAC0AKAAkACAAHAAbABcAFAASABEA
DgALAAkABAACAAAA/v/9//v/+f/4//j/+P/2//X/9f/0//P/8f/v/+//7//v//H/8P/w
//D/8P/w//D/8P/w//D/8P/x/+//7//v/+//8f/x//L/8v/w//D/8P/x//H/8f/x//L/
8v/y//L/8//z//P/9P/1//X/9f/1//X/9v/2//f/9//3//j/+P/3//X/9v/3//f/+f/5
//n/+f/5//j/+P/5//n/+f/5//n/+P/4//j/+P/6//r/+f/5//n/+f/4//j/9//3//j/
+P/4//b/9v/2//b/9f/1//X/8//y//L/8v/y//L/8v/w//D/8P/w//D/8f/x//H/8P/u
/+7/7v/s/+v/6//s/+z/7f/t/+3/7f/r/+v/6v/q/+r/6v/q/+n/6f/p/+r/6v/q/+n/
6f/o/+b/5v/m/+b/5//n/+f/5//o/+j/6P/o/+b/5v/m/+b/5v/n/+f/6P/n/+b/5f/k
/+T/5P/j/+P/5f/l/+X/5f/l/+X/5f/l/+f/5v/m/+b/6P/m/+b/5v/k/+T/5P/k/+T/
5P/k/+T/5P/i/+L/4v/i/+L/4v/i/+L/4v/i/+L/4v/g/+D/4P/g/+L/4v/i/+L/4v/i
/+L/4v/g/+D/4P/g/+D/4P/g/+D/4P/g/+D/4P/i/+L/4v/i/+D/4P/g/+D/4P/g/+D/
4P/i/+L/4v/i/+L/4v/j/+X/5v/m/+X/5f/n/+j/6P/o/+j/6P/o/+j/6P/o/+j/6P/m
/+b/5f/i/+T/5P/k/+T/4v/i/+L/4//h/+D/3f/a/9r/2f/Z/9r/3P/e/97/3v/c/9z/
2//b/93/3f/e/97/3f/d/93/3f/d/93/3P/c/93/3f/c/9z/3f/e/97/3v/g/+D/4P/g
/97/3//f/9//3f/d/93/3f/d/93/3P/d/97/2//Z/9z/5v/3/wwAJwBKAHkAswDpAPsA
6wDNAKoAgABQAB0A9P/U/77/qP95/1X/Vf9Z/1P/U/9a/2P/dv+Q/6X/t//H/8//0f/W
/9v/4P/k/+j/6//s/+7/7//w//D/8v/z//L/8//0//T/9v/2//n/+f/5//n/+f/6//r/
+//8//z//P/+//7//v8BAAEAAQADAAIAAQAAAP//AwAEAAQABQAHAAgACAAJAAcACQAK
AAoACgAMAA4ADwARABIAEgATABUAFwAYABkAGwAcAB4AHwAfACEAIgAiACIAJQAnACkA
LQAuAC8AMQAzADUAOAA6AD0APgBCAEMARQBIAEoASwBNAFAAUwBVAFUAVwBZAFkAWwBc
AF0AXQBeAF4AXgBeAF4AXgBeAF0AWwBbAFkAVgBdAGIAZgBoAGoAaQBmAGUAZABfAF0A
WgBVAFEATQBJAEYAQgA+ADoANQAxAC4ALAArACgAJQAjACAAHgAcABoAGAAVABIAEAAQ
ABAADgANAA0ADAALAAkACQAJAAkACQALAAoACgAKAAoACgAKAAoACgAKAAoACwALAAsA
CwALAAsACwAMAAwADAAMAAwADQANAA0ADQAOAA4ADgAOAA8ADQANAA4ADwAPAA8ADwAP
ABEAEgAUABUAFAAUABMAEQATABQAFQAVABcAFwAXABcAFwAWABYAFwAVABUAFQAVABYA
FgAWABYAGAAYABcAFwAXABcAFgAWABMAEwAUABQAFAASABIAEgASABEAEQARABEAEAAQ
ABAAEAAQABAADgAOAA4ADgAOAAsACwALAAoADAAMAAwACgAHAAcACAAIAAcABwAHAAcA
BwAHAAYABgAGAAYABgAFAAUABQAGAAYABAADAAMAAgACAAIAAgACAAMAAwADAAMAAgAC
AAIAAgACAAIAAgACAAIAAwADAAQAAgACAAIAAgAAAAAA/////wEAAQABAAEAAQABAAEA
AQABAAAAAAAAAAAAAAD+//z//v8AAAAAAAAAAP7//v/+//7//v/+//7//v/+//7//v/+
//7//v/+//7//P/8//z//P/8//z//P/8//r/+v/6//r/+v/6//r/+v/6//r/+v/6//j/
+P/4//j/9v/2//b/9v/3//j/+f/6//r/+v/6//r/+v/6//r/+v/9////AAAAAP//////
/wAA/v/+//7//v8AAAAAAAAAAP7//v/+//7////8//z//P/6//r/+v/6//j/+f/5//j/
9P/w/+3/6//t/+7/7v/w/+7/7v/u/+7/7f/t/+3/7f/t/+z/6v/p/+n/6f/p/+n/6P/o
/+n/6f/m/+b/5//o/+j/6P/o/+j/6P/o/+j/6f/p/+n/6f/p/+f/5//n/+f/5P/h/+T/
5f/j/+j/9P8DABYAMQBSAHkAswDrAP0A5wDJAKYAegBCAA0A5v/I/7b/pP95/1f/Vf9X
/1H/U/9Y/1//dP+O/6H/r/+9/8n/zf/Q/9P/2P/e/+L/4//k/+j/6f/s/+z/7v/v/+7/
7//w//D/8P/w//P/8//z//P/8//0//L/8//0//T/9v/4//j/+P/5//n/+f/7//n/+f/5
//n//f/+//7///8BAAIAAgADAAMABQAGAAYABAAGAAgACQAJAAoACgALAAsADQAOAA8A
DwAQABIAEwAVABcAGAAYABgAGwAdAB8AIwAkACUAJwApACsALgAwADMANAA4ADkAOQA8
AD4APwBDAEYASQBLAEsATQBPAE8AUQBSAFMAUwBUAFQAVABUAFIAUgBSAFEAUQBRAE8A
TABLAEoASABEAEUAQwA/AD0ANwAxAC4AKgAnACMAHwAbABoAFgASAA4ACwAHAAQAAgD/
//z/+f/3//T/8v/w/+7/7f/r/+n/6P/o/+j/5v/l/+X/5P/j/+H/4f/h/+H/4f/j/+L/
4v/i/+H/4P/f/97/3//g/+H/4//h/+H/4f/h/+H/4f/i/+L/4v/i/+L/4//j/+P/4//k
/+T/5P/k/+X/5f/l/+b/5//n/+f/5//n/+j/6P/p/+n/5//o/+j/5//p/+r/6//r/+v/
6//r/+v/7f/s/+z/7f/v/+//7//v//D/8P/w//D/8v/y//H/8f/v/+//7v/u/+7/7//x
//L/8P/u/+7/7v/u/+3/7f/t/+//7v/u/+7/7P/s/+z/6v/q/+r/6v/q/+n/6f/p/+j/
6v/q/+r/6P/l/+X/5v/m/+f/5//n/+f/5//n/+b/5v/k/+T/5P/j/+H/4f/i/+L/4//j
/+T/5P/m/+b/5v/m/+n/6f/p/+n/6//s/+3/7v/x//L/8//0//X/9//4//r//P/8//z/
/P/8//z/+//7//n/+f/5//n/+f/5//n/+f/5//j/+P/4//j/+v/8//r/9v/2//b/9v/2
//b/9v/2//b/9v/2//b/9v/0//T/9P/0//T/9P/0//T/9P/0//T/9P/2//b/9v/2//b/
9v/2//b/9v/2//b/9v/0//T/9P/0//L/8v/y//L/8P/w//D/8P/v/+7/7f/s/+r/6P/m
/+T/4f/g/9//3v/e/97/3v/e/9z/3P/c/9z/3P/c/9z/3P/e/97/3v/e/93/3P/b/9r/
3P/c/9z/3P/c/9z/3P/c/9z/3P/c/9z/3P/c/9z/3P/c/9z/3P/c/9z/3P/d/9//4v/i
/+H/4f/h/+L/4v/i/+L/4v/i/+L/4v/i/+L/4v/i/+L/4f/e/+D/4P/g/+D/4P/g/+D/
4f/j/+L/3//c/9j/1//X/9j/1v/Y/9j/2P/Y/9j/1//X/9f/1//Y/9j/1//X/9f/1//X
/9f/1v/W/9n/2f/Y/9j/1//Y/9j/2P/W/9b/1v/W/9j/2f/Z/9n/2f/Z/9n/2f/b/9n/
2P/Z/9j/1//T/9T/2v/l//T/CQAmAEsAfQC7AOsA8QDZALoAmgB0AD8ADgDs/9D/vP+l
/3f/V/9X/1v/V/9Y/1//av98/5P/pf+3/8X/z//S/9X/2v/e/+L/5f/q/+r/6//u/+7/
8P/x//L/8//0//T/9P/0//f/9//3//f/9//4//j/+f/6//r/+v/8//z//P/9//3//f//
/wEAAQABAAEAAgACAAEAAQADAAQABAAFAAcACQAKAAoACAAKAAwADQANAA4ADgAPABEA
EwAUABUAFQAWABgAGQAaAB0AHwAgACIAJQAnACkAKQAqACsALQAxADMANgA4ADkAOgA+
AD8AQwBGAEgASQBJAEwATwBRAFUAVwBZAFkAXQBeAF8AXwBeAF4AXgBeAF0AXgBfAF8A
XwBfAF0AWgBYAFgAVwBUAFMAUQBNAEsASgBFAEMAQAA5ADUAMQAtACwAKAAkACAAGwAX
ABQAEgAPAAwACQAHAAIAAAD+//z//f/7//n/+P/2//b/9P/z//L/8P/u/+v/7f/t/+3/
7f/r/+r/6v/q/+r/6v/q/+r/6v/q/+r/6//t/+3/7f/t/+v/6//s/+z/7P/s/+z/7f/v
/+//7//w/+7/7v/u/+//7//v//D/8f/x//H/8f/x//T/9P/1//X/8//0//T/8//z//T/
9f/1//X/9f/1//X/8//y//L/8//z//P/8//z//T/9P/0//T/8v/y//H/8f/y//P/8//0
//H/8f/y//L/8v/w//D/8P/y//H/8f/x/+//7v/u/+7/8P/w//D/7v/s/+z/7P/s/+n/
6f/p/+j/6v/q/+r/6P/n/+f/6P/o/+f/5//n/+f/5//n/+b/5v/k/+T/5P/j/+X/5f/m
/+b/5v/l/+X/5P/m/+b/5v/m/+X/5f/l/+X/4v/i/+L/4v/i/+L/4v/i/+L/4//j/+T/
4v/i/+L/4v/i/+L/4f/h/+H/4f/h/+H/4f/h/+H/4f/j/+L/4v/i/+D/4P/g/+D/4v/g
/+D/4P/g/+D/4P/g/+D/4P/g/+D/4P/e/97/3v/e/+D/4P/g/+D/4v/i/+L/4v/i/+L/
4v/i/+H/4P/f/97/4P/g/+D/4P/g/+D/4P/g/+D/4P/g/+D/3v/e/97/3v/e/97/3v/e
/97/3v/e/97/4P/g/+D/4P/f/97/3f/c/97/3v/e/97/3v/e/97/3v/g/+D/4P/g/+D/
4P/g/+D/4P/h/+P/5P/m/+X/5f/l/+b/5v/m/+b/5P/k/+T/5P/k/+T/5P/k/+b/5f/i
/+L/4v/i/+L/4v/i/+L/4//j/+L/3//c/9r/2f/Z/9r/2v/c/9z/3P/c/9z/2//b/9v/
2//c/9z/2//b/9v/2//b/9v/2v/a/9v/2//a/9r/2//c/9z/3P/c/9z/3P/c/9z/3f/d
/93/3f/d/93/3f/d/9//3P/b/9r/2f/Z/9z/5P/x/wIAHQBAAGkAmwDRAOsA4QDHAKgA
gABOABUA5v/G/7L/qv+P/2P/U/9b/1v/V/9e/2n/eP+O/6X/tf/F/9H/0//U/9n/4P/k
/+j/7f/w//D/8f/y//L/9P/1//T/9f/2//b/9v/2//n/+f/7//v/+//8//z//f/+//7/
/v8AAAAAAAABAAEAAQADAAMAAwADAAMABQAGAAYABwAHAAgACAAJAAkACwAMAAwADAAO
ABAAEQARABIAEgATABUAFwAYABkAGQAaABwAHQAfACEAIgAiACQAJwApACsALQAuAC8A
MQAzADUAOAA6AD8AQABEAEUARwBKAEwATQBPAFIAVQBXAFcAWQBbAFsAXQBeAF8AXwBe
AF4AXgBeAF4AXgBeAF0AXQBdAFsAWABYAFgAVwBUAFEATwBLAEkARgBBAD8APAA2ADEA
LAAnACUAIgAfABwAGQAVABIAEAANAAoABwAFAAMAAgABAAAA/v/7//j/9v/2//b/9P/z
//P/8v/x/+//7//v/+//7//v/+7/7v/u/+7/7v/u/+7/7v/u/+7/7//v/+//7//v//H/
8f/y//L/8P/w//D/8f/z//P/8//0//T/9P/0//X/9f/1//b/9//5//n/+f/5//r/+v/7
//v/+f/6//r/+f/7//z//f/9//v/+//7//v//f/8//z//f/9//3//f/9//3//P/7//r/
+//8//z//f/9//3//P/8//v/+//8//z//v/8//z//P/8//v/+//7//n/+P/4//j/+P/4
//j/9v/2//b/9v/2//X/9f/1//T/9P/0//T/8v/x//H/8v/y//H/8f/x//H/8f/x//D/
8P/w//D/8P/v/+//7//w//D/7v/t/+3/7P/s/+z/7P/s/+3/7f/t/+3/6v/q/+r/6v/s
/+z/7P/s/+v/6//q/+r/6v/q/+r/6v/s/+z/6//r/+n/6f/p/+n/6f/p/+n/6f/p/+j/
6P/o/+r/6v/q/+z/7P/r/+r/6f/o/+j/6P/o/+j/6P/o/+j/6P/m/+b/5v/m/+f/6P/p
/+r/6P/o/+j/6P/q/+r/6v/q/+j/6P/o/+j/5v/m/+b/5v/o/+j/6P/o/+j/6P/o/+j/
6P/o/+j/6P/o/+j/6P/o/+r/6v/q/+r/6P/o/+j/6P/o/+j/6P/o/+r/6v/q/+r/6v/q
/+r/6v/q/+r/6v/q/+j/6P/o/+j/6v/q/+r/6v/q/+r/6v/r/+3/7v/u/+3/7//v//D/
8P/u/+7/7v/u//D/8P/w//D/7v/u/+7/7f/s/+z/7P/s/+r/6v/q/+r/7f/t/+z/6f/m
/+T/4//j/+L/4v/k/+T/5v/m/+b/5f/j/+P/4//k/+b/5f/l/+X/5f/l/+X/5P/k/+X/
5f/k/+T/5f/m/+b/5v/m/+b/5v/k/+T/5f/l/+X/5f/l/+X/6f/n/+X/5v/n/+T/4f/h
/+b/7v/7/w4AJwBGAHEApwDdAPcA6wDRALQAkgBgACcA/v/i/87/wv+h/3X/af9t/2v/
Z/9s/3f/hP+a/6//v//P/9v/3f/e/+P/6v/s/+7/9f/4//r/+f/8//z//v////7///8A
AAAAAAAAAAMAAwADAAMAAwAEAAQABQAGAAYABgAIAAgACAAJAAkACQALAA0ADQANAA0A
DgAOAA0ADQAPABAAEAARABEAEwAUABQAFAAWABgAGQAZABoAGgAbABsAHQAeAB8AIQAi
ACQAJQAnACkAKgAqACoALQAvADEAMwA0ADUANwA5ADsAPgBAAEMARABIAEkASwBOAFAA
UQBTAFYAWQBbAF0AXwBhAGEAYQBiAGMAYwBkAGQAZABkAGQAZABkAGMAYwBjAGEAXgBe
AF4AXQBaAFgAVQBQAE0ATABHAEUAQgA9ADkANQAxAC4AKgAmACIAHwAbABgAFgARAA4A
CwAJAAgABgAEAAIAAQD///3//P/6//r/+P/3//f/9v/1//P/8//z//P/8//y//D/7//u
/+//8P/x//L/8v/y//L/8//x//H/8f/x//P/8//0//T/9P/0//T/9f/1//X/9f/2//b/
9v/2//f/9//3//j/+f/7//v/+//7//v/+v/6//n/+v/8//3//f/9//7///////3//f/9
//3//f/8//z//f/9//3//f/9//7//v/+//7//v/+//3//f/9//3//P/8//3//f/+//7/
/v/8//z//P/8//v/+//7//3//P/8//z/+v/6//r/+P/4//j/+P/4//n/+f/5//j/9v/2
//b/9P/1//X/9v/2//X/9f/1//X/9f/1//T/9P/0//T/9P/z//X/9f/2//b/9P/z//P/
8v/z//T/9f/2//f/9//3//f/+P/4//j/+P/4//j/+P/4//b/9//3//j/+P/4//j/+P/4
//j/9//3//n/+f/5//n/+f/5//n/+f/3//b/9v/2//b/9v/2//b/+P/2//b/9v/2//f/
+P/5//r/+f/4//f/9v/4//j/+P/4//j/+P/4//j/+P/4//j/+P/4//j/+P/4//r/+v/6
//r/+P/4//j/+P/6//r/+v/6//r/+v/6//r//P/9////AAAAAP///////wAAAAAAAAAA
AAAAAAAAAAAAAAAAAAAAAAAA///8//z//P/8//z//P/9//7/AAABAAAA/f/6//j/9f/1
//b/9v/4//j/+P/4//j/9//3//f/9//4//j/9//3//f/9//3//f/9v/2//f/+f/4//j/
+f/6//r/+v/6//r/+v/6//r//f/9//3//f/8//v/+v/5//3//P/5//j/+f/3//T/+P//
/w4AIwA+AF8AiwDFAPUAAQHvANYAuACUAF8AKAACAOb/0v+//5X/a/9n/3P/cf9y/3//
kP+i/7f/x//X/+f/7//y//X//P8AAAQABwAKAA4ADwATABYAGwAfACYAKwAwADQANgA2
ADkAOQA6ADsAPAA+AEAAQQBCAEIAQgBEAEQARABHAEcARwBJAEkASQBJAEkASwBMAEwA
TQBNAE4ATgBPAFEAUwBUAFQAVABWAFgAWQBZAFoAWgBbAFsAXQBeAF8AYQBiAGQAZQBn
AGkAagBqAGwAbwBxAHMAdQB2AHcAeQB7AH0AgACCAIUAhgCKAIsAjQCQAJIAkwCXAJoA
mwCfAA==
         </WaveFormData>
      </LeadData>
      <LeadData>
         <LeadByteCountTotal>10000</LeadByteCountTotal>
         <LeadTimeOffset>0</LeadTimeOffset>
         <LeadSampleCountTotal>5000</LeadSampleCountTotal>
         <LeadAmplitudeUnitsPerBit>4.88</LeadAmplitudeUnitsPerBit>
         <LeadAmplitudeUnits>��V</LeadAmplitudeUnits>
         <LeadHighLimit>2147483647</LeadHighLimit>
         <LeadLowLimit>268435456</LeadLowLimit>
         <LeadID>V3</LeadID>
         <LeadOffsetFirstSample>0</LeadOffsetFirstSample>
         <FirstSampleBaseline>0</FirstSampleBaseline>
         <LeadSampleSize>2</LeadSampleSize>
         <LeadOff>FALSE</LeadOff>
         <BaselineSway>FALSE</BaselineSway>
         <ExcessiveACNoise>FALSE</ExcessiveACNoise>
         <MuscleNoise>FALSE</MuscleNoise>
         <LeadDataCRC32>1429084028</LeadDataCRC32>
         <WaveFormData>
5f/j/+L/4f/g/+D/4f/h/93/3f/d/93/3//e/93/3f/d/97/3v/e/97/3v/f/9//3v/e
/97/3v/g/+D/4P/g/+D/4P/g/+D/3//j/+L/4P/g/93/2//b/97/4P/o//3/HQBCAHIA
sADpAAIBDAEgAS8BMwE2AUABRQE5ARsB6ACwAI8AcAA9APP/q/+I/4j/m/+y/8j/2f/h
/+P/5//p/+n/6v/t//P/9v/0//P/8//0//T/9f/0//T/9P/1//X/9f/2//b/9v/2//b/
9v/4//n/+//7//v/+//7//z//v/9//z/+//8//z//P/9/wAAAAAAAAAAAgACAAIAAQAB
AAQABQAFAAUABwAJAAkACQAIAAkACAAMAA0ADgARABMAFAAWABYAGQAcAB0AHQAcAB8A
IQAjACQAJgAoACkALQAvADEAMwA0ADYAOAA7AD8AQQBFAEgASgBNAFAAUwBUAFcAWgBc
AFwAXgBgAGQAZABkAGQAZQBlAGUAZQBmAGcAZwBnAGYAZgBlAGQAYwBgAF4AXABaAFoA
VQBSAE8ATgBHAEMAQAA9ADgANAAwACsAJgAjACAAHAAYABQAEAAOAAsACAAGAAMAAAD9
//r/+v/5//X/8//z//L/8P/u/+7/7f/t/+7/7v/r/+v/6//p/+j/6P/o/+r/6v/q/+r/
6v/q/+r/6//p/+n/6f/p/+z/7P/q/+z/7P/s/+z/7f/u/+7/7v/s/+7/7v/u/+//7//v
/+//8P/w//D/8f/x/+//7//v/+//7//w//D/8P/x//H/8f/x//H/8P/w//H/8f/x//H/
8f/z//P/8//z//L/8v/y//L/8v/x//H/8f/x//H/8f/x/+//7v/u/+7/7//v/+//7//v
/+//7//t/+v/6//q/+n/6f/p/+n/6f/p/+j/6P/o/+b/5v/l/+T/4//j/+T/5P/k/+T/
5P/k/+L/4f/h/+H/4//i/+L/4v/g/+D/4P/g/+H/4f/h/+H/3v/e/97/3//f/97/3v/d
/93/3f/d/93/3f/d/93/3f/b/9v/2//b/93/3f/d/93/3f/d/93/3P/a/9r/2v/a/9z/
3P/c/9v/2v/a/9v/2//Z/9v/2//b/9r/2v/a/9r/2v/a/9r/2v/a/9r/2v/a/9r/2v/a
/9r/2v/a/9r/2v/a/9j/2P/Y/9j/2v/a/9r/2v/a/9r/2v/a/9n/2P/X/9b/1//Y/9n/
2v/a/9r/2v/a/9j/2P/Y/9j/2v/a/9r/2v/a/9r/2v/a/9r/2v/a/9r/2P/Y/9j/2P/a
/9r/2v/a/9r/2v/a/9r/2v/a/9r/3P/g/+H/4f/h/9//4P/h/+H/4f/i/+L/4v/i/+L/
4//j/+T/5f/l/+P/3//f/9//3//i/+L/4f/h/9//3//c/9r/1//V/9X/1f/T/9X/1//X
/9X/1f/T/9L/0v/S/9P/1f/V/9P/0//T/9H/0f/Q/8//z//P/9D/0P/S/9L/0v/T/9P/
1P/U/9T/1P/U/9T/1P/W/9b/1v/W/9b/0//V/9b/1P/S/9H/0f/R/9T/1v/e/+//EQA8
AHAAsADpAAABCgEaASkBKwEqATABNwEvARUB5ACmAH8AYgAvAOf/o/+C/4D/kf+o/8D/
0//b/93/3//h/+H/5v/r/+3/7P/s/+//7f/u/+7/7//w//D/8P/x//H/8f/y//L/9P/0
//T/9P/y//P/9f/1//f/9//3//j/+f/5//n/+f/6//r/+v/7//7//v/+//7/AQACAAMA
AwADAAYABwAHAAUABwAJAAkACgAKAAwADAARABEAEQATABUAFgAYABgAGQAcAB0AHQAc
AB8AIQAjACQAJgAoACkALAAvADIANQA2ADgAOgA9AD0APwBDAEYASABLAE4AUQBSAFUA
WABaAFwAXgBgAGQAZgBmAGYAZwBpAGkAaQBqAGkAaQBpAGgAaABnAGYAZQBkAGIAYABe
AF4AWQBWAFMAUABJAEUAQgA/ADoANgAyAC0AKAAlACIAHgAaABYAEgAQAA0ACgAIAAUA
AgD///z//P/7//f/9f/1//T/8v/w//D/7//v//D/8v/v/+//7//v/+7/7v/u/+7/7v/u
/+7/7v/u/+7/7//t/+3/7f/t/+7/7v/s/+7/7v/u/+7/7//w//D/8P/u//D/8P/w//H/
8//z//P/9P/y//L/8//z//X/9f/1//X/9f/2//b/9v/3//f/9//3//X/9P/0//X/9f/1
//X/9f/3//f/9//3//j/+P/4//j/+P/3//f/9//3//f/9//3//n/+P/4//j/9f/1//X/
9f/3//f/9//1//X/9f/0//P/8f/x//H/8f/x//D/8P/w/+7/7v/t/+z/6//r/+z/7P/q
/+r/6v/q/+r/6f/p/+n/6f/o/+j/6P/o/+j/6P/o/+X/5f/l/+X/5P/k/+T/5f/n/+b/
5v/l/+f/5//n/+f/5f/l/+X/5f/j/+P/4//j/+P/4//j/+P/5f/l/+X/5P/k/+T/5P/k
/+L/4v/i/+H/4P/g/+H/4f/h/+P/4//j/+T/4v/i/+L/4v/i/+L/4v/i/+L/4v/i/+L/
4P/g/+D/4P/i/+L/4v/i/+T/5P/k/+T/4v/i/+L/4v/i/+L/4v/i/+D/4P/g/+D/4v/i
/+L/4v/i/+L/4v/i/+D/4P/g/+D/4v/i/+L/4v/i/+L/4v/i/+D/4P/g/+D/4P/g/+D/
4P/i/+L/4v/i/+D/4P/g/+D/4P/g/+D/4P/g/+D/4P/g/+L/4v/i/+L/5P/m/+f/5//p
/+n/6v/r/+v/6//s/+z/6v/q/+r/6//t/+7/7//v/+3/6//r/+v/6//s/+z/6//r/+v/
6//o/+b/4f/f/9//3//f/+H/4//j/+P/4//h/97/3f/c/9z/3//f/93/3f/b/9v/2//a
/9n/2f/Z/9r/2v/a/9r/2v/d/93/3v/e/9z/3P/c/9z/3P/c/9z/3P/e/97/3//f/97/
2v/a/9v/1f/T/9j/3v/m//f/FQA8AG4ArADfAPoACAEeATUBPQFEAVYBYwFZATsBBgHK
AKUAigBbABUAy/+Y/4z/nf+4/87/3//r/+v/6f/r/+3/7v/x//P/9P/0//P/8//0//T/
9f/0//T/9P/1//f/9//4//j/+P/4//j/+P/4//n/+//7//v/+//7//z///////////8A
AAAAAAABAAQABAAEAAQABQAGAAcABwAHAAoACwALAAsADQAPAA8AEAAQABIAEgAVABUA
FQAXABcAGAAaABoAGwAeAB8AHwAgACMAJQAnACgAKgAsAC0ALwAxADMANQA4ADoAPAA/
AD8AQQBFAEgASgBNAFAAUwBWAFkAXABeAF4AYABiAGYAaABoAGgAaQBtAG0AbQBuAG0A
bQBtAGwAbABrAGoAaQBpAGgAZwBmAGIAXQBaAFcAVgBPAEsASABDAD4AOgA2AC8AKgAn
ACQAIgAeABoAFgATAA8ACwAIAAYABAACAAAA///9//j/9f/1//T/8v/w//D/7//v//D/
8P/t/+3/7f/t/+z/7P/s/+z/7P/s/+z/7P/s/+z/7f/t/+3/7f/t/+7/7v/s/+7/7v/u
/+7/7//u/+7/7v/s/+//8P/x//P/8v/x//D/8P/w//D/8f/x//H/8f/x//H/8f/y//L/
8v/z//P/8//z//H/8P/w//H/8f/x//H/8f/x//H/8f/x//D/8P/w//D/8P/v/+//7//v
/+//7//v/+//7v/u/+7/7f/t/+3/7f/t/+3/7f/r/+3/7f/s/+v/6//r/+v/6//n/+b/
5v/m/+b/5v/l/+T/5f/l/+b/5v/i/+L/4v/i/+L/4f/h/+H/4f/g/+D/4P/g/+D/4P/g
/9//3//f/9//4P/g/+D/4f/f/97/3v/d/9//3//f/9//3//f/9//3//f/9//3//f/93/
3f/d/93/3//f/9//3v/g/+D/4P/g/97/3v/e/93/3P/c/93/3f/d/93/3f/d/97/3v/e
/97/3v/e/97/3v/e/97/3v/e/97/3P/c/9z/3P/e/97/3v/e/9z/3P/c/9z/3P/c/9z/
3P/e/97/3v/e/9z/3P/c/9z/3v/e/97/3v/d/9z/2//a/9z/3P/c/9z/3P/c/9z/3P/c
/9z/3P/c/9r/2v/a/9r/3P/c/9z/3P/a/9r/2v/a/9z/3P/c/97/4v/j/+P/4//h/+L/
4//j/+P/5P/k/+T/5v/m/+f/5//o/+n/6f/n/+X/5f/l/+X/5v/m/+X/5f/j/+P/4P/e
/9n/1//X/9f/2f/b/93/3f/b/9v/2f/Y/9n/2P/Y/9n/1//V/9X/1f/V/9X/1P/T/9X/
1f/W/9b/1v/W/9b/1//X/9j/2P/Y/9j/2P/Y/9j/2P/Y/9j/2P/a/9n/2f/Y/9b/0v/R
/9H/0f/W/9r/5P/9/yEAUACKAM4A+QAIARQBKAEzAS8BMAE6ATkBJwEBAcYAkABtAEYA
BQC7/4n/eP+A/5n/sP/E/9X/3f/d/9v/3//h/+L/5//r/+7/7P/r/+3/7v/u/+//8P/w
//D/8f/x//H/8v/y//L/8v/y//L/8v/z//X/9f/3//f/9//4//n/+f/5//n/+P/4//j/
+f/7//z//f/+/wAAAAAAAP//AQAEAAUABQAFAAcACQAJAAoACgAMAAwADwAPAA8AEQAV
ABYAGAAYABkAHAAdAB0AHAAfACEAIwAmACgAKgArAC0ALwAxADMANAA2ADgAOwA/AEEA
RQBIAEgASwBOAFEAVABXAFoAXABeAGAAYgBmAGgAaABoAGkAaQBpAGkAagBqAGkAaABm
AGYAZQBkAGMAYgBgAF4AXABaAFUAUgBPAEwARQBBAD4AOQA0ADAALAApACQAIQAeABwA
GAAUABAADAAJAAYABAABAP7/+//4//r/+f/1//P/9f/0//L/8P/u/+3/7f/u//D/7f/t
/+3/7f/s/+z/7P/s/+z/7P/s/+r/6v/q/+v/7f/t/+3/7f/s/+z/6v/s/+z/7P/s/+3/
8P/w//D/7v/u/+7/7v/v//H/8f/x//L/8v/y//P/8//z//P/8//z//H/8v/y//L/8//z
//P/8//z//L/8v/z//P/8//z//P/9f/1//X/9f/2//b/9v/2//T/8//z//P/8v/z//T/
9f/3//b/9v/2//P/8//z//P/8f/x//H/7//v/+//7v/t/+//7//v/+//7f/s/+z/7P/s
/+z/6//q/+n/6f/q/+r/6P/o/+j/6P/m/+X/5f/l/+X/5P/k/+T/5v/m/+b/5v/l/+X/
5f/l/+L/4v/i/+P/5f/k/+T/4//j/+P/4//j/+H/4f/h/+H/4//j/+P/4//h/+H/4f/h
/+H/4f/h/+D/4v/i/+L/4v/i/+L/4v/h/+D/4P/h/+H/4f/h/+H/4f/g/+D/4P/g/+D/
4v/i/+L/4v/h/+D/3//e/+D/4P/g/+D/4P/g/+D/4P/e/97/3v/e/97/3v/e/97/3v/e
/97/3v/e/97/3v/e/97/3v/e/97/4P/g/+D/4P/e/97/3v/e/+D/4P/g/+D/3v/e/97/
3v/g/+D/4P/g/+L/4v/k/+b/5f/l/+X/5f/o/+n/6f/p/+r/6v/q/+r/6v/r/+v/7P/r
/+v/6f/n/+n/6f/p/+r/6v/p/+n/6f/n/+T/4v/d/9v/2//b/9v/3f/f/9//3//f/93/
3P/b/9r/2v/b/9v/2f/Z/9n/2f/Z/9j/1//X/9f/2P/Y/9j/2v/a/9v/2//c/9z/3P/c
/9z/3P/c/9z/3P/c/9z/3P/b/9v/2v/a/9r/2f/T/9P/1v/c/+j///8lAFIAjADKAPUA
BgEWASoBNwE7AUQBUgFRAT8BGQHcAKoAiwBiACEA1f+Z/4L/iP+f/7z/0P/f/+X/5f/l
/+n/6//u/+//8f/y//L/8//z//T/9P/1//T/9P/0//X/8//z//T/9P/2//b/9v/2//b/
9//5//n/+f/5//n/+v/9//3//f/9//z//P/8//3/AAAAAAAAAAADAAQABQAFAAUACAAJ
AAkABwAJAAsACwAOAA4AEAAQABMAEwATABUAFwAYABoAGgAbAB4AHwAfAB4AIQAjACUA
KAAqACwALQAvADEAMwA1ADgAOgA8AD8AQQBDAEcASgBKAE0AUABTAFYAWQBcAF4AXgBg
AGIAZgBoAGgAaABpAGwAbQBuAHAAcABvAG4AbABuAG0AbABrAGgAZgBkAGIAYABbAFgA
VQBSAEsARwBEAD8AOgA2ADIAKwAmACMAIAAeABoAFgASABAADQAKAAgAAwAAAP3/+v/7
//v/+P/3//X/9P/y//D/8P/v/+//8P/w/+3/7f/t/+3/7P/s/+z/7v/u/+7/7v/u/+7/
7v/v/+//7//v/+//8P/w/+7/8P/y//L/8v/z//L/8v/y//D/8P/w//D/8f/x//H/8f/y
//T/9P/1//X/8//z//P/8//1//b/9v/2//X/9f/1//X/9//2//b/9//3//f/9//3//f/
9//3//f/+P/4//j/+P/4//f/9//3//f/9//3//f/9//2//b/9v/1//X/9f/1//P/8//z
//H/8//z//L/8f/x//H/8f/x/+//7v/u/+7/8P/w/+//7v/r/+v/7P/s/+z/7P/s/+z/
6v/p/+n/6f/p/+j/6P/o/+r/6v/q/+r/5//n/+f/5//m/+b/5v/n/+f/5v/m/+X/5f/l
/+X/5f/l/+X/5f/l/+X/5f/l/+X/5f/l/+X/5f/j/+P/4//i/+L/4v/i/+L/4v/i/+L/
4f/i/+L/4//j/+P/4//h/9//4v/i/+L/4v/i/+D/4P/g/+D/4P/g/+D/4P/i/+L/4v/i
/+D/4P/g/+D/3v/e/97/3v/g/+D/4P/g/+D/4P/g/+D/4P/g/+D/4P/g/+D/4P/g/97/
3v/e/97/3P/c/9z/3P/e/97/3v/e/97/3v/e/97/4P/g/+D/4P/k/+b/5//n/+f/5//o
/+n/5//n/+j/6P/o/+j/6P/p/+n/6v/r/+v/6//p/+n/6f/n/+j/6P/n/+X/5f/l/+L/
4P/b/9n/2f/a/9v/3v/h/9//3//f/93/3P/b/9r/2v/Z/9n/1//X/9f/1//X/9b/1//X
/9f/2P/W/9b/1v/W/9f/1//Y/9j/2P/Y/9j/2P/Y/9j/2P/Y/9b/1v/X/9f/1P/S/9T/
1f/P/9H/1P/a/+b///8lAFAAjADMAPUABAESASQBLQEpAS4BOAE1ASEB+wDAAI4AbQBE
AAMAu/+H/3L/fP+X/67/vv/L/9X/2//Z/9n/3f/g/+H/4//k/+b/5//n/+j/6P/p/+j/
6P/o/+n/6f/p/+r/6v/s/+z/7P/s/+v/6//s/+v/7P/t/+7/8P/y//H/8P/v//L/8v/y
//P/9P/0//T/9P/3//j/+f/5//n//P/9//3//P/9//7//f/+//7/AAAAAAUABQAFAAcA
BwAIAAoACgALAA4ADwAPABAAEwAVABcAGAAaABwAHQAhACMAJQAnACwALgAwADMANAA1
ADgAOgA9AEEARQBJAEsATQBPAFAAUgBUAFYAWgBcAFwAXABdAF0AXQBdAF4AYQBhAGEA
YABfAF0AWwBZAFoAWABWAFQAUQBLAEcAQwBCADsANwA0AC8AKgAmACIAHQAYABUAEgAQ
AAwACAAEAAIA///8//r/+f/2//P/8P/w/+//6//p/+v/6v/o/+b/5v/l/+X/5v/m/+P/
4//j/+P/4v/i/+L/4//k/+X/5v/m/+b/5v/n/+f/5//n/+f/6P/o/+b/6P/m/+b/5v/n
/+r/6v/q/+j/6v/q/+r/6//r/+v/6//s/+z/7P/t/+3/7f/t/+3/7f/v//D/8P/w//H/
8f/x//H/8v/y//P/9f/z//P/8//z//X/9f/1//X/9v/2//b/9v/2//X/9f/1//T/9f/2
//f/9f/0//T/9P/z//P/8//z//P/8//z//H/8f/x//D/7//v/+//7//v/+3/7P/s/+z/
7v/u/+3/7P/p/+n/6v/q/+r/6v/q/+r/7P/r/+v/6//p/+j/6P/o/+b/5v/m/+b/6P/p
/+r/6//q/+r/6v/r/+n/6P/o/+f/5f/l/+X/5f/n/+f/5//n/+f/5//n/+f/6f/p/+n/
6f/n/+f/5//m/+b/5v/m/+b/5v/m/+b/5f/m/+b/5//n/+f/6f/r/+v/5v/m/+b/5v/m
/+b/5v/m/+b/5v/m/+b/5v/m/+b/5v/m/+b/5v/m/+b/5v/m/+b/5v/k/+T/5P/k/+T/
5P/k/+T/5P/k/+T/5P/m/+b/5v/m/+b/5v/m/+b/5v/m/+b/5v/k/+T/5P/k/+T/5P/k
/+T/5P/k/+T/5P/m/+b/5v/m/+T/5P/k/+T/5P/k/+T/5P/l/+b/5//o/+b/5v/m/+b/
5P/k/+T/5P/k/+T/5P/k/+T/5P/k/+T/5v/m/+b/5v/k/+T/5P/k/+T/5P/m/+j/6//r
/+v/6//s/+3/7f/t/+7/7v/u/+7/7v/v/+//8P/x//H/7//t/+//7//v//D/7v/t/+3/
7f/u/+z/6//n/+T/4//i/+H/4//l/+X/5f/n/+X/5P/j/+D/4P/h/+H/3//f/9//3//d
/9z/2//b/9z/3v/f/+D/3v/e/9//3//f/97/3f/c/93/3v/f/+D/4P/g/+D/4P/h/+H/
3v/e/+D/3f/Z/9f/2v/c/+L/7/8HACwAWACUAM8A8AD6AAoBHwEtAS4BOgFHAUUBMwEK
AdAAnwCAAFUAEQDF/47/fP+D/5j/sP/D/9H/2f/Z/9f/2f/c/93/3//i/+D/4f/h/+L/
4v/j/+T/5P/k/+X/5f/l/+b/5v/m/+b/5v/m/+b/5//p/+n/6f/p/+n/6v/r/+v/6//r
/+3/7v/v//H/8P/w//D/8P/z//T/9f/1//X/+P/5//n/+f/7//3//f/+//7/AAAAAAEA
AQABAAMABQAGAAgACAAJAAwADQANAA4AEQATABUAFAAWABgAGQAdAB8AIQAjACYAKAAq
AC0ALwAxADUAOAA4ADsAPgBBAEYASQBMAE4AUABSAFQAWABYAFgAWABZAFwAXQBeAGAA
XwBfAF8AXgBgAF8AXgBdAF4AXABaAFgAWABTAFAATQBIAEEAPQA6ADcAMgAuACoAJQAg
AB0AGgAUABAADAAIAAYAAwAAAP7//f/6//f/9P/y//H/7f/r/+n/6P/m/+T/5P/j/+P/
5P/k/+H/4f/h/+H/4P/g/+D/3v/e/97/3v/g/+D/4P/h/+H/4f/h/+H/4P/g/97/4P/h
/+L/4//l/+T/5P/k/+L/4v/i/+L/4//j/+P/4//k/+X/5v/o/+n/5//n/+f/5//l/+b/
5v/m/+f/5//n/+f/5//m/+b/5//l/+X/5f/l/+f/5//n/+f/5v/m/+b/5v/o/+f/5//n
/+f/5//n/+f/5//m/+b/5v/l/+X/5f/l/+X/5f/l/+P/5f/l/+T/4//j/+P/4//j/9//
3v/e/97/3v/e/93/3P/d/93/3v/e/9z/3P/c/9z/2v/Z/9n/2f/Z/9j/2P/Y/9j/2P/Y
/9j/1//X/9f/1//Y/9j/2P/Z/9n/2P/Y/9f/1f/V/9X/1f/V/9X/1f/V/9X/1f/V/9X/
1f/V/9X/1f/V/9X/1f/U/9T/1P/U/9T/1v/W/9b/1f/U/9T/1f/V/9P/0//T/9X/1P/S
/9L/0v/S/9L/0v/S/9L/0v/S/9L/0v/S/9L/0v/S/9L/0v/S/9L/0v/S/9L/0v/S/9L/
0v/S/9D/0P/Q/9D/0v/S/9L/0v/S/9L/0v/S/9D/0P/Q/9D/0P/Q/9D/0P/Q/9D/0P/Q
/9D/0P/Q/9D/0P/Q/9D/0P/Q/9D/0P/Q/9D/0P/Q/9D/0P/Q/9D/0P/S/9L/0v/S/9D/
0P/Q/9D/0v/U/9b/1//X/9f/1//Y/9n/2f/Z/9r/2P/Y/9j/2P/Z/9n/2v/b/93/2//Z
/9n/1//X/9j/2P/X/9f/1//X/9b/1P/P/83/y//L/8v/zf/P/8//z//P/83/zP/L/8r/
yv/L/8v/yf/J/8n/yf/J/8j/x//H/8f/xv/G/8b/xv/G/8f/x//I/8b/xv/G/8b/yP/I
/8j/yP/I/8j/yP/J/8v/yP/G/8T/w//B/8H/wv/G/87/5f8NADoAcACyAOMA9AD+AA4B
GwEZARYBHAEdAQ8B9QC+AHoASwAsAPf/tf9//2T/aP99/5j/rP+9/8n/y//L/8v/z//U
/9f/2f/a/9r/2//b/9z/3P/d/97/3v/e/9//3f/d/97/3v/g/+D/4P/g/+D/4f/j/+P/
5f/l/+X/5v/n/+f/5//n/+r/6v/q/+v/7P/s/+z/7P/v//D/8f/x//H/9P/1//X/9//5
//v/+//8//z//v/+/wEAAQABAAMABQAGAAgACAAJAAwADQANAA4AEQATABUAGAAaABwA
HQAfACEAIwAlACoALAAuADEAMwA1ADkAPAA+AEEARABHAEgASwBOAFAAUgBUAFYAWgBc
AFwAXABdAGEAYQBhAGIAYwBjAGMAYgBiAGEAYABfAF4AXABaAFgAVgBRAE4ASwBHAD8A
OgA2ADMALgAqACYAIQAcABkAFgAUABAADAAIAAYAAwAAAP7/+f/2//P/8P/w/+//6//p
/+v/6v/o/+b/5P/j/+P/5P/m/+P/4//j/+P/4v/i/+L/5P/k/+T/5P/i/+L/4v/j/+P/
4//j/+P/5P/k/+L/5P/m/+b/5v/n/+j/6P/o/+b/6v/q/+r/6//r/+v/6//s/+z/7P/t
/+3/7f/t/+3/7f/v//D/8P/w/+//7//v/+//8f/w//D/8f/x//H/8f/x/+//7//v/+//
8P/w//D/8P/u/+3/7f/t/+f/5f/j/+H/4//i/+L/4v/f/9//3//f/93/3f/d/9v/2//b
/9r/2f/Z/9n/2f/Z/9f/1v/W/9b/1P/U/9P/0v/T/9P/1P/U/9D/0P/Q/9D/0P/P/8//
z//R/9D/0P/Q/9D/0P/Q/9D/z//P/8//z//M/8z/zP/N/8//zv/O/83/zf/N/83/zf/N
/83/zf/N/8v/y//L/8v/y//L/8v/y//N/83/zf/M/8r/yv/K/8r/zP/M/8z/y//K/8r/
y//L/8v/y//L/83/zP/K/8r/yv/K/8z/zP/M/8z/zP/M/8z/zP/M/8z/zP/M/87/zv/O
/87/zP/M/8z/zP/O/87/zv/O/8z/zP/M/8z/zP/M/8z/zP/M/8z/zP/M/87/0P/S/9T/
1//Y/9n/2v/c/9z/3P/c/97/3v/e/97/3v/e/97/3v/e/97/3v/e/+D/4P/g/+D/4P/g
/+D/4P/g/+D/4P/g/+D/4P/g/+D/4P/g/+D/4P/g/+D/4P/i/+b/5//n/+f/6f/q/+v/
6//p/+r/6v/q/+v/7P/u/+//7//v/+7/6//r/+v/6//r/+r/6v/p/+n/6v/r/+n/6P/h
/9//3//f/93/3//h/+H/4v/j/+L/4v/f/97/3v/f/+H/3//f/9//3//f/97/3f/d/93/
3v/e/+D/4P/g/+H/3//g/+D/4P/g/+D/4P/g/+D/4P/g/+D/5P/h/9//4v/i/97/2//b
/93/3v/i/+z/AQAhAEwAhADCAO8AAAEOASQBNQE3ATQBQAFHATsBIwHsAKwAhQBkAC0A
5f+r/47/jP+f/7j/yv/d/+f/6f/n/+v/7f/u/+//9f/4//b/9f/3//j/+P/5//j/+P/4
//n/+f/5//r/+v/8//z//P/8//z//f//////////////AAADAAMAAwADAAQABAAEAAUA
BAAEAAQABAAHAAgACQAJAAsADgAPAA8ADQAPABEAEQASABIAFAAUABUAFQAVABcAGwAc
AB4AHgAfACIAIwAjACQAJwApACsALAAuADAAMQAzADUANwA5ADwAPgBAAEMARQBHAEsA
TgBQAFMAVgBZAFoAXQBgAGIAYgBkAGYAagBsAGwAbABtAG8AbwBvAHAAcQBxAHEAcABw
AG8AbgBtAGoAaABmAGQAZABfAFwAWQBWAE8ASwBIAEMAPgA6ADYAMQAsACkAJgAgABwA
GAAUABQAEQAOAAwABwAEAAEA/v/+//3/+f/3//f/9v/0//L/9P/z//P/9P/z/+//7v/t
/+//7v/u/+7/7v/u/+7/7v/u/+7/7v/v/+//7//v/+//8P/w/+7/8P/w//D/8P/x//L/
8v/y//D/8v/y//L/8//z//P/8//0//L/8v/z//P/9f/1//X/9f/z//T/9P/0//X/9f/1
//X/8//y//L/8//x//H/8f/x//H/8f/x//H/8P/w//D/8P/w/+//7//v/+//7//v/+//
7//u/+7/7v/t/+3/7f/t/+3/7f/t/+v/6//r/+r/6f/n/+f/5//n/+b/5v/n/+j/5v/m
/+X/5P/j/+P/5P/k/+D/4P/g/+D/4P/f/9//3//d/9z/3P/c/93/3v/f/+D/3f/d/93/
3f/e/97/3v/f/93/3P/c/9v/2//b/9v/2//b/9v/2//b/9v/2//b/9v/2//b/9v/2//b
/9v/2//a/9z/3P/c/9z/3P/c/9z/2//Y/9j/2f/Z/9n/2f/Z/9n/2v/Y/9j/2P/Y/9n/
2v/b/9z/2//a/9n/2P/a/9r/2v/a/9j/2P/Y/9j/2v/a/9r/2v/a/9r/2v/a/9j/2P/Y
/9j/2P/Y/9j/2P/Y/9j/2P/Y/9j/2P/Y/9j/2v/c/97/3//f/9//3//g/+P/4//j/+T/
5P/k/+T/5P/l/+X/5v/n/+f/5f/j/+P/4v/h/+H/4P/g/+H/4v/j/+D/3v/Z/9f/1f/V
/9X/1//b/9v/2//b/9n/2P/X/9b/1v/X/9f/1f/V/9X/1f/V/9T/0//T/9P/1P/U/9T/
1P/U/9X/1f/W/9b/1v/W/9b/2P/Y/9j/2P/W/9b/1v/X/9n/2P/W/9T/0//R/83/zv/Q
/9T/4f/7/yAATgCMAMsA8gAAARABJwE3ATgBPAFHAUsBOQEUAdIAjwBoAEUACwDH/5b/
hv+L/6D/tv/L/93/5//n/+f/7f/w//H/8//0//b/9//3//j/+P/5//n/+P/3//f/+f/5
//r/+v/7//z//f/+/wAAAQADAAMAAwADAAMABAAJAAkACQAJAAoACgAKAAsADgAOAA4A
DgAPABAAEQARABMAFgAXABcAFQAXABkAGQAaABoAHAAcAB8AHwAfACEAJQAmACgAKAAp
ACwALQAtACwALwAxADMANAA2ADgAOQA7AD0APwBBAEQARgBIAEsATQBPAFMAVgBYAFsA
XgBhAA==
         </WaveFormData>
      </LeadData>
      <LeadData>
         <LeadByteCountTotal>10000</LeadByteCountTotal>
         <LeadTimeOffset>0</LeadTimeOffset>
         <LeadSampleCountTotal>5000</LeadSampleCountTotal>
         <LeadAmplitudeUnitsPerBit>4.88</LeadAmplitudeUnitsPerBit>
         <LeadAmplitudeUnits>��V</LeadAmplitudeUnits>
         <LeadHighLimit>2147483647</LeadHighLimit>
         <LeadLowLimit>268435456</LeadLowLimit>
         <LeadID>V4</LeadID>
         <LeadOffsetFirstSample>0</LeadOffsetFirstSample>
         <FirstSampleBaseline>0</FirstSampleBaseline>
         <LeadSampleSize>2</LeadSampleSize>
         <LeadOff>FALSE</LeadOff>
         <BaselineSway>FALSE</BaselineSway>
         <ExcessiveACNoise>FALSE</ExcessiveACNoise>
         <MuscleNoise>FALSE</MuscleNoise>
         <LeadDataCRC32>1777462937</LeadDataCRC32>
         <WaveFormData>
2f/Y/9f/1v/T/9P/0//S/8//z//P/8//0P/Q/87/zv/R/9H/0v/S/9H/0f/Q/8//0P/Q
/9D/0f/R/9H/0f/Q/9L/0v/S/9L/0v/S/9H/z//N/8f/wP+2/6//pf+l/7P/0f/4/y4A
cQC2AO8AMgGHAdsBJAJxAr0C9wIIA+oCqwJcAhcCygFeAcgAKwDL/7f/wf/U/+n/8//x
//H/7f/r/+b/4v/g/+P/5P/h/97/3P/c/9v/2f/Z/9n/2f/Z/9r/2f/Z/9r/2P/X/9f/
2P/a/9r/2v/a/9j/2f/Z/9r/2//b/9v/2//c/9z/3P/c/9//4P/g/+H/4f/h/+H/4f/h
/+P/4//k/+T/5v/m/+b/5P/l/+X/5//r/+v/6//t/+7/7//w//L/9f/2//f/+P/2//j/
+v/8//r//f///wEABAAHAAsADgAPABAAEwAVABoAHQAfACMAJgAqADAANAA2ADoAPgBD
AEcASwBPAFMAVQBYAFsAXgBfAGEAZQBmAGgAawBsAGwAbQBvAG8AbwBuAG4AbABsAGsA
aABkAGAAXQBZAFUAUQBMAEcAQQA6ADYALwAqACYAIwAeABgAFQAPAAsABgACAP//+//3
//T/8f/u/+z/6f/p/+f/5f/h/+H/4f/g/97/3f/d/9v/2//c/9z/3f/f/+L/5f/o/+r/
6//r/+z/7P/u/+7/7v/u//D/8P/v/+//8v/y//L/8v/y//L/8v/x//P/9P/0//T/9P/0
//T/9P/0//X/9f/1//P/8//z//L/8v/z//P/9P/0//T/9P/0//T/8v/0//T/9v/2//b/
9//4//n/+v/7//v//P/8//v/+//7//v/+//7//v/+//7//n/+f/5//n/+//7//v/+//7
//v/+//6//r/+v/6//n/+f/5//n/+P/5//j/+P/3//f/9//2//b/9f/1//b/9v/1//X/
9f/1//P/8//z//P/8//z//P/8v/y//P/8//z//P/8v/y//L/8P/v/+//7//x//H/8f/w
//H/8f/y//L/7//v//D/8P/v/+//7//w//L/8//z//P/8f/x//H/8P/u/+7/7v/u/+7/
7v/u/+7/8P/w//D/8P/u/+7/8P/u/+7/7v/u/+7/7v/u/+7/7v/u/+7/7v/u/+7/7P/s
/+z/7P/s/+z/7P/s/+z/7P/s/+z/7P/s/+z/7P/u/+7/7v/u/+3/7P/r/+r/7P/s/+z/
7P/s/+z/7P/s/+z/7P/s/+z/7P/s/+z/7P/s/+z/7P/s/+z/7P/s/+z/6v/q/+r/6v/q
/+r/6v/q/+r/6v/q/+r/6v/q/+r/7P/u//D/8P/w//D/8f/y//L/9P/1//b/9v/2//X/
9f/2//b/9//3//X/8//0//T/8v/0//T/9P/0//P/8//y/+3/7P/p/+n/6v/p/+v/7P/s
/+z/6//q/+n/6P/n/+f/5//m/+X/5f/l/+X/5P/k/+L/4v/j/+P/5P/k/+T/5f/l/+f/
5v/m/+b/5f/l/+X/5f/k/+T/5P/k/+b/4v/k/+X/4//f/9v/1P/M/8H/uf+1/8H/3/8M
AEQAiwDSAA0BTgGlAfsBRgKNAtkCEwMsAxYD1QJ+AjMC5gF6AeYASQDl/8v/0f/m//n/
BQAHAAUAAQD9//r/+P/6//f/9P/z//T/8//y//D/7f/t/+3/7f/t/+n/5//m/+b/5P/j
/+P/5P/k/+T/5P/k/+T/5f/l/+b/5//n/+f/5//o/+j/6P/o/+n/6v/q/+v/6//r/+v/
6//t/+//7//w/+7/8P/w//D/8P/x//H/8//3//f/9//5//j/+f/6//z//f/+////AAAC
AAQABgAIAAYACQALAA0AEQATABYAGAAaABwAIAAjACQAJwApAC0AMgA2ADwAQABCAEYA
SgBPAFMAVwBbAF8AYwBmAGkAbABvAHEAdQB2AHYAeQB6AHoAewB9AH0AfQB+AH4AfAB8
AHsAeAB0AHAAbABnAGIAXQBYAFMATQBGAEIAOwA2ADIALQAoACIAHwAZABUAEAAMAAkA
BQABAP7/+//4//b/8//z//H/7//r/+v/6//q/+j/6f/p/+f/5//m/+b/5//p/+j/5//m
/+T/5f/l/+b/5v/k/+T/5P/k/+T/5P/j/+P/5v/m/+b/5v/k/+T/5P/j/+X/5v/m/+b/
5v/m/+b/5v/k/+X/5f/l/+b/5//o/+j/6P/p/+n/6v/q/+r/6v/q/+j/5v/o/+j/6P/o
/+j/6f/p/+n/6f/p/+n/6v/q/+n/6f/p/+n/6f/p/+n/6f/p/+v/6//r/+v/6f/p/+n/
6f/q/+v/7P/s/+r/6v/q/+n/5//n/+f/5v/n/+b/5v/l/+P/4//i/+L/4//j/+T/5P/h
/+H/4f/h/9//3//f/9//3//f/9//3v/e/9//3//f/9//3v/e/97/3v/d/93/3f/d/93/
3f/c/93/3f/e/97/2//b/9z/3P/b/9v/2//c/9r/2//b/9v/3f/d/93/3P/a/9r/2v/a
/9r/2v/a/9r/2v/a/9r/2v/Y/9r/3P/a/9r/2v/a/9r/2v/a/9r/2v/a/9r/2v/a/9r/
2P/Y/9j/2P/Y/9j/2P/Y/9r/2v/a/9r/2P/Y/9j/2P/Y/9j/2P/Y/9b/1v/W/9b/1v/W
/9b/1v/Y/9j/2P/Y/9b/1v/W/9b/2P/Y/9j/2P/W/9b/1v/W/9b/1v/W/9b/1v/W/9b/
1v/W/9b/1v/W/9b/1v/W/9b/1v/W/9b/1v/U/9T/1P/U/9b/1v/W/9b/2P/a/9z/3P/c
/9z/3f/e/9z/3P/d/97/3v/e/93/3f/g/+D/4f/h/93/3f/e/97/3v/g/+D/4P/g/+H/
4f/g/9n/1v/T/9P/1P/V/9f/2P/Y/9b/1f/U/9P/0v/R/9H/0f/Q/8//z//P/8//zv/O
/8r/yv/L/8v/zP/M/8z/zf/O/8//z//Q/87/z//P/8//z//O/87/zv/O/87/zv/O/83/
y//J/8X/vv+2/6//qf+n/7H/y//0/yoAawCuAOcAKgF7AdEBGgJnArcC8wIGA+oCqwJg
AhsC0gFqAeIASQDb/7f/v//U/+f/8//3//P/6//l/+T/4v/i/+H/4P/d/9r/2v/a/9n/
1//V/9X/1f/V/9b/1f/V/9b/1v/V/9X/1v/W/9b/1v/W/9b/1//X/9j/2f/Z/9n/2f/c
/9z/3P/c/9v/3P/c/93/3//f/9//3//f/+H/4f/i/+L/5P/k/+T/5P/l/+X/5//p/+n/
6f/r/+7/7//w//L/8f/y//P/9P/1//j/+//+//z///8BAAMAAwAFAAgACgAOABAAFAAX
ABkAGwAcAB8AJAAoAC4AMgA2ADoAPgBDAEUASQBNAFEAVQBYAFsAXgBhAGMAZwBoAGwA
bwBwAHAAcQBzAHMAcwB0AHQAcgByAHEAbgBqAGYAYwBfAFsAVwBSAE0ARwBAADgAMQAs
ACgAJAAgABsAGQARAA0ACAAEAAIA///8//r/9P/w/+3/6f/p/+f/5f/h/+H/4f/g/97/
3//f/93/3f/c/9z/3f/f/97/3f/c/9r/2f/Z/9r/2v/a/9r/2v/a/9v/3P/c/93/3f/c
/9v/2v/a/9r/2v/Z/9z/3v/f/+D/3//e/93/3P/a/9v/2//b/9v/2//b/9r/3P/d/93/
3v/e/97/3v/e/9z/2v/c/9z/3P/c/9z/3f/f/9//3//f/93/3v/e/93/3//f/9//3//h
/+H/4f/h/+H/4f/h/+H/3//f/9//3//f/9//3//e/+D/4P/g/9//3//f/9//3v/f/97/
3v/d/93/3f/c/9z/2//b/9z/3P/a/9n/2P/X/9f/1//X/9f/2P/Z/9r/2v/Y/9n/2f/Z
/9n/2P/Y/9j/2v/Z/9n/2f/Y/9f/1v/U/9P/0//U/9T/1f/V/9b/1v/X/9f/1//Y/9f/
1//W/9X/1//X/9f/1v/W/9b/1v/W/9b/1v/W/9b/1P/U/9T/1P/W/9b/1v/W/9b/2P/Y
/9j/2P/Y/9j/2P/Y/9j/2P/Y/9j/1v/W/9b/1v/W/9b/1v/W/9b/1v/W/9b/1v/W/9b/
1v/Y/9j/2P/Y/9j/2P/Y/9j/2v/a/9r/2v/Z/9j/1//W/9f/2P/Z/9r/2v/a/9r/2v/a
/9r/2v/a/9r/2v/a/9r/2v/a/9r/2v/c/9z/3P/c/9z/3P/c/97/4P/i/+L/4v/i/+P/
5P/k/+L/4//k/+T/5v/l/+X/5v/o/+n/6f/n/+f/6P/o/+b/6v/q/+r/6v/p/+n/6P/j
/93/2f/Y/9j/2P/Z/9n/2P/U/9P/0v/R/9D/z//P/8//zP/L/8v/y//L/8r/yv/I/8r/
y//L/8z/zP/M/83/zf/N/8z/zP/M/83/zf/N/83/zv/O/87/zv/O/87/zv/N/8n/xf/B
/7j/rv+n/5//n/+z/9n/DABMAJcA2gAVAWABuwENAlQCnQLlAhMDFAPmApUCPgLvAZQB
FAF2APH/tf+x/7//1P/j/+v/7f/p/+X/4//g/97/3v/f/97/3f/a/9j/2P/X/9X/1//X
/9f/1//Y/9f/1//Y/9j/1//X/9j/1v/W/9b/1v/Y/9n/2f/a/9v/2//b/9v/2v/a/9r/
2v/d/97/3v/f/+D/3//e/93/3v/h/+L/5P/k/+b/5v/m/+b/5//n/+n/6//r/+v/7f/w
//H/8v/0//P/9P/1//b/9v/4//r//P/+/wEAAwAFAAUABwAKAAwADgAQABQAFwAaAB0A
HwAjACgALAAyADYAOgA+AEIARwBLAE8AUwBXAFsAXgBhAGQAZQBnAGsAbABsAG8AcABw
AHEAcwBzAHMAdAB0AHIAcgBvAGwAaABkAGAAWwBWAFEASgBFAD8AOAAyACsAJgAiAB4A
GgAVABMACwAHAAIA/v/7//f/8//w/+//7P/q/+f/5//l/+P/3//d/93/3P/a/9v/2//Z
/9n/2P/Y/9n/2//Z/9n/2f/Y/9X/1f/W/9b/1v/W/9b/1v/W/9b/1f/V/9b/1v/W/9b/
1v/W/9b/1f/V/9b/1v/W/9j/2P/Y/9j/2P/Z/9n/2f/X/9f/1//W/9b/1//X/9j/2v/a
/9r/2v/a/9j/2v/a/9j/2P/Y/9n/2//b/9v/2//b/9z/3P/b/9v/2//b/9v/3f/d/93/
3f/f/9//3//f/97/3f/c/9v/2//b/9v/2v/c/9z/3P/b/9v/2//b/9r/1//W/9b/1f/V
/9X/1P/U/9P/0//U/9T/0//T/9P/0//P/8//z//P/8//z//P/87/zv/P/8//z//P/87/
zv/O/87/zf/N/83/z//P/8//zv/P/8//0P/Q/87/zf/N/8z/zf/N/83/zv/M/83/zf/N
/8v/y//L/8r/zP/M/8z/zP/K/8r/yv/K/8z/zP/M/8z/zv/M/8z/yv/K/8z/zP/M/8z/
yv/K/8r/yv/I/8j/yP/I/8r/yv/K/8r/yv/K/8r/yv/I/8j/yP/I/8j/yP/I/8j/yP/I
/8j/yP/K/8r/yv/K/8j/yP/I/8j/yv/K/8r/yv/K/8r/yv/K/8r/yv/K/8r/yv/K/8r/
yv/K/8r/yv/K/8z/zP/O/9D/0f/Q/8//zv/R/9L/0v/S/9P/1P/U/9T/0//T/9T/1P/V
/9X/0//T/9T/1P/S/9T/1P/U/9T/1f/T/9L/zf/K/8n/yf/K/8v/zf/O/87/zP/J/8j/
x//G/8X/xf/F/8T/w//D/8P/w//E/8T/wv/C/8P/w//E/8T/wv/D/8P/w//D/8T/xf/H
/8X/xf/F/8T/xP/E/8T/xP/G/8b/w//B/8H/u/+y/6b/n/+Z/53/rf/R/wIAQACHAMgA
BQFSAakB+QFEApMC3QIFAwYD2gKPAkAC+QGcARwBfgD1/7H/qf+7/9D/4f/r/+v/5//h
/9//3P/a/9j/1//U/9P/1P/S/9L/0f/P/83/zf/N/83/zv/N/83/zv/O/83/zf/O/9D/
0P/Q/9D/0P/R/9H/0v/T/9P/0//T/9L/0v/S/9L/1f/W/9b/1//X/9f/1//X/9n/2//b
/9z/2v/c/9z/3P/e/9//3//h/+P/4//j/+X/5v/n/+j/6v/r/+z/7f/u/+7/8P/y//T/
9v/5//v//f/9////AgAEAAgACgAOABEAFAAXABkAHQAgACQAKgAuADIANgA6AD8AQQBF
AEkATQBRAFQAVwBaAF4AYQBmAGgAaQBrAGsAagBsAG8AcABxAHEAcABtAGwAawBoAGQA
YABaAFUAUABLAEYAQQA7ADQALgAnACIAHgAZABQADgALAAUAAQD8//j/9f/x/+3/6v/p
/+b/5P/h/9//3f/b/9f/1//X/9b/1P/V/9X/0//T/9D/0P/R/9P/0//T/9P/0v/R/9H/
0v/S/9L/0v/S/9L/0v/S/9H/0f/S/9L/0v/S/9L/0v/S/9H/z//Q/9D/0P/Q/9D/0P/Q
/9L/0//T/9P/0f/R/9H/0P/Q/9H/0f/S/9L/0v/S/9L/0v/Q/9L/0v/S/9L/0v/T/9P/
0//T/9P/0//U/9T/0//T/9P/0//T/9P/0//T/9P/0//T/9P/0//T/9P/0//T/9P/0//T
/9L/1P/U/9T/0//T/9P/0//S/9H/0P/Q/8//z//P/87/zv/L/8v/zP/M/8v/y//L/8v/
y//L/8v/y//L/8v/y//K/8z/zf/N/83/y//K/8r/yv/K/8n/yf/J/8n/yf/J/8j/x//H
/8j/yP/H/8f/yP/I/8f/x//H/8j/xv/H/8f/x//H/8f/x//G/8b/xv/G/8b/xv/G/8b/
xv/G/8b/xv/G/8j/yP/G/8T/yP/G/8b/xv/G/8T/xP/E/8T/xP/E/8T/xP/G/8b/xv/G
/8b/xv/G/8b/xf/E/8P/wv/E/8T/xP/E/8T/xP/E/8T/xP/E/8T/xP/E/8T/xP/E/8L/
wv/C/8L/wP/A/8D/wP/H/8z/0f/W/9j/2v/c/97/3v/e/97/3v/h/+T/5//o/+j/6P/p
/+r/6v/q/+v/7P/q/+r/6f/p/+z/7P/t/+3/6//r/+z/7P/q/+z/7P/s/+r/6//r/+r/
5f/i/9//3//i/+P/5f/m/+T/4v/h/+D/4f/g/9//3//f/97/3f/d/9v/2//a/9r/2v/a
/9v/2//a/9r/2v/b/9v/2//a/9r/2P/Z/9n/2f/Z/9j/2P/Y/9j/2P/Y/9j/1//T/9H/
zf/E/7r/s/+t/6//xf/r/xwAWgCjAOQAHwFuAckBFwJeAqkC8wIdAxgD6gKdAkoCAQKm
ASQBhAD//8P/v//T/+b/8//5//v/+f/z/+//7v/s/+z/6f/o/+f/6P/m/+b/5f/j/+X/
5f/l/+X/5f/l/+b/6P/o/+f/5//o/+j/6P/o/+j/6f/r/+z/7v/v/+//7//v//D/8P/w
//D/8v/0//X/9//5//n/+f/5//v//f/9//7//P/+//7//v///wEAAgAFAAYABQAEAAUA
AgABAAAAAAD//wAAAQACAAAAAgAEAAYACAALAA0ADwARABMAFgAYABsAHgAjACcAKAAr
AC0AMQA2ADoAQABEAEYASgBOAFMAWQBdAGEAZQBpAGwAbwByAHMAdQB5AHoAfgCBAIIA
ggCBAIMAgwCDAIQAhACCAIIAfgB6AHUAcABsAGcAYgBdAFgAUwBNAEYAPQA1AC8AKgAl
ACAAGgAXABEADQAIAAQA///7//f/9P/z//D/7v/r/+v/6f/n/+P/4f/h/+D/3v/f/9//
3f/d/9r/2v/b/93/3f/d/93/3P/Z/9n/2v/a/9r/2v/a/9r/2v/a/9n/2f/Y/9j/2P/Y
/9r/2v/a/9n/2f/a/9r/2v/Y/9j/2P/Y/9j/2f/Z/9n/1//X/9f/1v/X/9n/2v/c/9r/
2v/a/9r/3P/a/9z/3P/a/9r/2v/b/9v/2//b/9v/3f/e/97/3f/d/93/3f/d/9//3//f
/9//3f/d/93/3f/f/9//3//f/9//3//f/97/3v/e/97/3f/d/93/3f/c/9v/2v/a/9n/
2//b/9r/2v/Y/9f/1//W/9f/1//X/9f/1v/X/9j/2f/Y/9f/1v/U/9L/0//T/9P/1P/U
/9X/1v/W/9X/1f/V/9P/0//T/9L/z//P/9D/0P/R/9H/0v/S/9H/0f/R/9L/0P/R/9H/
0f/P/8//z//O/9D/0P/Q/9D/zv/O/87/zv/O/87/zv/O/87/0P/S/9L/zv/O/87/zv/O
/8z/zP/M/8z/zP/M/8z/zP/K/8r/yv/K/8z/zP/M/8z/yv/K/8r/yv/K/8r/yv/K/8r/
yv/K/8r/yP/I/8j/yP/K/8r/yv/K/8r/yv/K/8r/yv/K/8r/yv/K/8r/yv/K/8j/yP/I
/8j/yP/I/8j/yP/G/8b/xv/G/8j/yP/I/8j/yP/I/8j/yP/K/8r/yv/K/8j/yP/I/8j/
yP/I/8j/yP/I/8j/yP/I/8j/yP/I/8j/yv/K/8r/yv/I/8j/yP/I/8r/yv/M/87/0P/Q
/9D/0P/R/9L/0v/S/9P/1P/U/9T/1f/V/9b/1v/Z/9n/1//X/9j/2P/W/9j/2v/a/9r/
2//c/9z/2P/W/9X/1f/W/9f/2f/a/9r/2P/Z/9j/1//W/9P/0//T/9L/0f/R/9H/0f/O
/87/zP/M/8//z//Q/9D/zv/P/8//z//M/8z/zP/N/8//z//P/87/0P/Q/9D/0P/Q/87/
zf/N/8v/x//A/7b/r/+n/5//pf+7/+D/FABVAJ4A3QAWAWcBvwEQAlsCqwL1AhoDFgPl
ApgCSQL+AZwBGAF5APP/t/+1/8b/2f/p//H/8//t/+f/5P/i/+D/3//c/9n/2P/a/9z/
3f/d/+D/4f/i/+P/4v/h/+H/4v/i/+H/4f/i/+L/4v/i/+L/4v/j/+P/5P/j/+P/4//j
/+b/5v/m/+b/5v/m/+X/5f/n/+f/5//n/+n/6//r/+z/7P/u/+7/7v/u/+//7//x//P/
8//z//X/9v/3//j/+v/7//z//f/+/wAAAgAEAAYABAAHAAkACwANAA8AEgAUABYAGAAc
AB8AIgAlACcAKwAsADAANgA6AEAARABIAE0AUwBXAFsAXwBhAGQAZwBqAG8AcQB1AHYA
eAB7AHwAfAB/AIEAgQCBAIQAhACCAIIAggCAAH0AegB0AG8AagBlAGAAWwBVAE4ASgBD
AD4AOgA1ADAAKgAnACEAHQAYABQAEQANAAkABgACAP7/+//3//b/8//w/+v/7f/t/+z/
6v/p/+n/5//n/+T/5P/l/+f/5v/l/+T/4v/j/+P/5P/k/+L/4v/i/+L/5P/k/+P/4//k
/+T/5P/k/+T/5P/k/+P/4f/i/+L/4v/k/+T/5P/k/+b/5//n/+f/5P/j/+L/4P/g/+H/
4f/i/+T/5P/k/+T/4v/g/+L/4v/i/+L/4v/j/+P/4//j/+P/4//k/+T/4//k/+X/5v/n
/+X/5f/l/+X/5//n/+f/5//l/+X/5f/l/+X/5f/l/+T/5v/m/+b/5f/n/+f/5//m/+P/
4v/i/+H/4//j/+L/4v/h/+H/4v/i/+H/4f/h/+H/3//f/9//3//d/93/3f/c/97/3//f
/9//3//e/97/3v/e/93/3f/d/93/3f/d/9z/2//b/9z/3P/b/9v/3P/c/9v/2//b/9z/
3P/d/93/3f/b/9v/2//a/9r/2v/a/9r/2v/a/9r/2v/c/9z/3P/c/9r/3P/a/9z/2v/Y
/9j/2P/Y/9j/2P/Y/9j/2v/a/9r/2v/Y/9j/2P/Y/9r/2v/a/9r/2v/a/9r/2v/Y/9j/
2P/Y/9j/2P/Y/9j/2P/Y/9j/2P/a/9r/2v/a/9n/2P/X/9b/2P/Y/9j/2P/W/9b/1v/W
/9j/2P/Y/9j/2P/Y/9j/2P/W/9b/1v/W/9j/2P/Y/9j/2P/Y/9j/2P/a/9r/2v/a/9j/
2P/Y/9j/2P/a/9z/3v/e/97/3v/f/+D/4P/g/+H/4P/g/+D/3//h/+L/4v/j/+X/4//j
/+T/5P/i/+T/5P/k/+T/5f/l/+T/3//c/9n/2f/a/9v/3f/c/9z/2v/Z/9r/2f/Y/9f/
1//X/9b/1f/X/9f/1//W/9b/1P/U/9X/1f/W/9b/1v/V/9X/1f/U/9D/zv/N/8v/yf/J
/8j/yP/I/8j/yP/I/8r/yf/F/8P/vf+2/67/o/+Z/5n/p//L//7/OgCDAMgAAwFMAaMB
9wFCAosC1QILAxoD/gKzAlAC+QGoATwBrAAXALv/pf+x/8b/1f/f/+P/4f/b/9f/1v/W
/9b/1f/U/9P/0v/Q/9D/z//N/83/zf/N/83/zv/N/83/zv/O/83/zf/O/9D/0P/Q/9D/
0P/R/9H/0v/T/9P/0//T/9T/1P/U/9T/1f/W/9b/1//Z/9n/2f/Z/9n/2//b/9z/3v/g
/+D/4P/g/+H/4f/j/+X/5f/l/+f/6P/p/+r/7P/t/+7/7//w//L/9P/2//j/+P/7//3/
//8BAAMABgAIAAsADgATABcAGAAbAB0AIQAmACoAMAA0ADgAPABAAEUASQBNAFEAVQBZ
AFwAXwBiAGcAaQBtAG4AcABzAHQAdAB3AHkAeQB5AHoAegB4AHgAdwB0AHAAbABlAF8A
WQBTAE8ASwBGAEAAOgAzAC4AKgAjAB4AGAAVAA8ACwAGAAIA/f/5//X/8v/v/+z/6v/n
/+X/4//h/93/2//b/9r/2P/a/9v/2v/b/9j/2P/Z/9v/2f/Z/9n/2P/Z/9n/2v/a/9r/
2v/a/9r/2P/Y/9f/1//W/9b/1v/W/9j/2P/Y/9f/1//Y/9j/2P/Y/9j/2P/Y/9j/2f/Z
/9n/2f/Z/9n/2P/a/9v/2//c/9v/2v/Z/9j/2v/Y/9r/2v/Y/9j/2P/Z/9f/1//X/9f/
2f/a/9r/2f/X/9f/1//X/9n/2f/Z/9n/2v/b/9z/3f/b/9v/2//b/9n/2f/Z/9j/2P/Y
/9j/1//X/9f/1//W/9P/0v/S/9H/z//P/87/zv/N/83/zv/O/83/zf/N/83/y//L/8v/
y//L/8v/y//K/8r/y//L/8v/y//K/8r/yv/J/8f/xv/F/8f/x//H/8b/w//D/8T/xP/F
/8X/xv/G/8T/w//C/8L/xP/H/8n/y//N/83/zf/M/8r/yv/K/8r/zP/M/8z/zP/K/8r/
yv/K/8r/yv/M/9D/1P/U/9T/1P/U/9T/1P/U/9T/1P/U/9T/1P/S/9L/0v/S/9T/1P/U
/9T/1P/U/9T/1P/W/9b/1v/W/9T/1P/U/9T/1P/U/9T/1P/U/9T/1P/U/9T/1P/U/9T/
1P/U/9T/1P/U/9T/1P/U/9T/1P/U/9T/0v/S/9L/0v/S/9L/0v/S/9T/1P/U/9T/1P/U
/9T/1P/U/9T/1P/U/9L/0v/S/9L/0v/S/9L/0v/S/9L/0v/U/9b/2P/Y/9j/2v/b/9z/
3P/c/93/3v/e/9//3//g/+L/4v/j/+P/4f/h/+L/4v/g/+L/4v/i/+L/5P/l/+X/4f/e
/9v/2//c/93/3//g/+D/4f/h/+H/4f/f/93/3P/b/9r/2f/Z/9n/2//a/9r/2P/Y/9n/
2f/a/9r/2v/b/9v/3f/c/9z/3P/b/9v/2//b/9r/2v/a/9r/3P/a/9j/2f/b/9X/z//I
/8L/t/+v/6//vf/Z/wgARACJAMwABQFMAacBAQJKApMC4QIbAy4DFAPLAnACHwLOAV4B
zAA3ANn/v//J/9z/7f/5//3/+f/z/+//7v/o/+b/5//o/+X/5P/k/+T/4//h/+H/4f/h
/+H/4P/f/9//4P/g/9//3//g/97/3v/e/97/4P/h/+H/4v/j/+P/4//j/+T/5P/k/+T/
4//k/+T/5f/l/+X/5f/l/+f/6f/p/+r/6v/s/+z/7P/s/+3/7f/v/+//7//v//H/9P/1
//b/+P/5//r/+//8//7/AAACAAQAAgAFAAcACQALAA0AEAASABQAFgAaAB0AIgAlACcA
KwAuADIAOAA8AEAARABIAE0ATwBTAFcAWwBhAGQAZwBqAG0AbwBzAHQAdgB5AHoAegB9
AH8AfwB/AIAAgAB+AH4AfwB8AHgAdABwAGsAZgBhAFwAVwBRAEoARgA/ADoANgAvACoA
JAAhAB0AGQAUABAACwAHAAMAAAD///z/+v/3//X/8//x/+3/7f/t/+z/6v/n/+f/5f/l
/+b/5v/n/+n/5//n/+f/5v/l/+X/5v/m/+b/5v/m/+b/6P/o/+f/5//o/+j/6P/o/+j/
6P/o/+f/5//o/+j/6P/o/+j/6P/o/+f/5//m/+X/5v/n/+j/6P/o/+n/6f/q/+j/6P/o
/+j/6P/m/+j/6P/o/+j/6P/p/+f/5//n/+f/5//o/+j/5//l/+X/5f/l/+P/4//j/+P/
4f/h/+H/4f/f/9//3//f/9//3//f/97/3P/c/9z/2//b/9v/2//a/9r/2v/b/9v/2//b
/9r/2v/X/9f/2P/Y/9f/1//X/9f/1f/V/9X/1f/V/9X/1f/U/9b/1//X/9f/1f/U/9T/
1P/W/9X/1f/V/9X/1f/V/9T/1f/V/9b/1v/T/9P/1P/U/9X/1f/V/9b/1v/X/9f/1//V
/9X/1f/U/9b/1v/W/9b/1v/W/9b/1v/U/9T/1P/U/9b/1P/U/9T/1v/W/9b/1v/W/9j/
2P/Y/9j/1//W/9X/1P/W/9b/1v/W/9T/1P/U/9T/1v/W/9b/1v/W/9b/1v/W/9b/1v/W
/9b/1P/U/9T/1P/W/9b/1v/W/9T/1P/U/9T/1P/W/9j/2v/a/9r/2v/b/9z/3P/c/93/
4P/g/+D/3//f/+D/4P/h/9//3f/d/97/3P/a/9z/3P/e/97/3//f/97/2f/W/9P/0f/S
/9P/1f/Y/9j/1v/V/9T/0//S/9H/0f/R/9D/z//N/83/zf/M/8z/yv/K/8v/yf/K/8r/
yv/N/83/zf/M/8z/zP/N/83/z//P/87/zv/M/8z/zP/M/87/zf/L/8n/x//A/7b/rf+j
/53/n/+x/9T/BgBHAJAA1QASAV8BvQEUAl8CrQL3AiYDKgMBA64CRwLwAZgBIgGRAAsA
w/+3/8T/1f/l/+//7//p/+P/4v/i/97/2//a/9v/2v/Z/9j/1v/T/9L/0f/Q/8//0P/P
/8//0P/S/9H/0f/S/9T/1P/U/9T/0v/T/9P/1P/V/9X/1f/V/9b/1v/W/9b/1f/W/9b/
1//X/9f/1//X/9j/2//c/97/3v/g/+D/4P/i/+P/4//l/+X/5f/l/+f/6v/r/+z/7v/v
//D/8f/y//L/9P/2//j/+P/7//3///8BAAMABgAIAAgACgAOABEAFAAXABkAHQAgACQA
KAAsAA==
         </WaveFormData>
      </LeadData>
      <LeadData>
         <LeadByteCountTotal>10000</LeadByteCountTotal>
         <LeadTimeOffset>0</LeadTimeOffset>
         <LeadSampleCountTotal>5000</LeadSampleCountTotal>
         <LeadAmplitudeUnitsPerBit>4.88</LeadAmplitudeUnitsPerBit>
         <LeadAmplitudeUnits>��V</LeadAmplitudeUnits>
         <LeadHighLimit>2147483647</LeadHighLimit>
         <LeadLowLimit>268435456</LeadLowLimit>
         <LeadID>V5</LeadID>
         <LeadOffsetFirstSample>0</LeadOffsetFirstSample>
         <FirstSampleBaseline>0</FirstSampleBaseline>
         <LeadSampleSize>2</LeadSampleSize>
         <LeadOff>FALSE</LeadOff>
         <BaselineSway>FALSE</BaselineSway>
         <ExcessiveACNoise>FALSE</ExcessiveACNoise>
         <MuscleNoise>FALSE</MuscleNoise>
         <LeadDataCRC32>2242128616</LeadDataCRC32>
         <WaveFormData>
5f/j/+P/4v/f/93/3P/b/9f/1v/V/9T/1f/V/9T/1P/U/9T/1f/V/9L/0v/T/9P/0//T
/9P/0//T/9P/0//T/9P/0//T/9P/0//V/9T/0v/O/8f/vf+y/6f/n/+d/6f/wv/r/x8A
XgCiAOUANwGVAe8BQgKTAuACEQMdA/0CrQJDAtwBdgH+AHAA+//N/9P/3P/i/+v/7//t
/+r/6f/l/9//2f/Z/9v/3P/Y/9b/1P/U/9P/0v/Q/9D/0P/P/9H/0f/S/9L/z//O/87/
z//R/9D/0P/R/9H/0v/S/9T/1P/U/9T/1P/U/9T/0//S/9P/1v/X/9j/1//X/9j/2P/W
/9b/2P/Y/9j/2P/Z/9n/1//X/9f/1//Y/9r/3f/f/+D/4f/i/+P/5P/k/+T/5P/o/+n/
6//t/+3/7f/u//D/8//1//f/+f/6//v//P///wMABgAIAAwAEAAVABkAHQAhACQAKQAt
AC4AMwA2ADsAQABCAEIARgBIAEsATgBPAFIAVQBWAFcAWABaAFoAWwBaAFoAWABYAFgA
WABXAFQAUQBMAEcAQgBCAD4AOAAzAC8AKQAkACIAHgAaABUAEgAOAAoABgACAAAA+//4
//T/8v/w/+3/7P/s/+v/6f/n/+f/5//l/+T/4v/h/+D/4P/h/+H/4f/h/+H/4f/h/+H/
4f/h/+H/3//h/+L/4v/i/+L/4v/h/+H/4//j/+P/5P/i/+H/4f/g/+D/4f/i/+L/5P/j
/+P/4v/j/+P/4//j/+T/5P/i/+L/4f/i/+L/4v/j/+T/5P/k/+X/5P/k/+T/5f/m/+j/
6f/r/+z/7v/u/+//7//u/+7/7P/t/+3/7f/v/+7/7v/v/+3/7v/v//D/8v/y//P/8//y
//L/8v/x//H/8f/z//H/8f/y//L/8P/y//L/8v/y//D/8P/u/+7/7f/t/+7/7v/u/+7/
7v/u/+3/7P/s/+z/7P/s/+z/7P/s/+3/7f/t/+3/7f/t/+v/6//r/+v/6//r/+v/6//r
/+z/7P/s/+z/6v/q/+r/6v/q/+r/6v/q/+v/7P/t/+7/7v/u/+7/7v/t/+z/6//q/+r/
6v/q/+r/7P/s/+z/6//p/+v/6//p/+r/6v/q/+r/6v/q/+r/6v/q/+r/6v/q/+r/6v/q
/+r/6v/q/+r/6v/q/+r/6v/q/+r/6v/q/+r/6v/s/+z/7P/s/+v/6v/p/+j/6P/o/+j/
6P/q/+r/6v/q/+j/6P/o/+j/6P/o/+j/6P/o/+j/6P/o/+j/6P/o/+j/5//m/+X/5P/m
/+b/5v/m/+j/6P/o/+j/6P/o/+j/6P/p/+r/6v/q/+v/6//r/+v/7f/u/+7/7v/u/+7/
7v/v/+//7//v/+//7f/t/+3/7f/v//L/8v/z//L/8v/w/+3/6//q/+r/6v/q/+z/7f/t
/+v/6f/n/+f/5v/k/+P/4//j/+L/4v/i/+D/3//f/97/4P/g/+D/4f/h/+D/4P/h/+H/
4f/h/+H/3//f/9//3//d/93/3f/d/9//3f/d/97/3P/a/9P/y//A/7X/qf+l/6//yP/z
/ykAaACsAO8APwGdAfcBSgKZAuICEwMlAwkDvQJRAugBhgEQAYQADQDb/9v/5P/q//X/
+f/3//T/8f/r/+f/5f/n/+P/4P/g/+L/3v/e/93/3P/a/9r/2v/Z/9f/1//Y/9j/2P/Y
/9n/2//b/9r/2v/b/9n/2v/a/9z/3P/c/9z/3P/c/9z/2//a/9z/3v/e/97/3//f/+D/
4P/g/+D/4v/i/+D/4P/h/+H/4//j/+P/4//l/+b/6P/p/+j/6f/q/+v/7P/s/+z/7P/u
/+//8f/z//L/8//1//j/+//9////AQADAAUABwALAA0AEAASABYAGAAdACEAJQAoACoA
LgAxADYAOwA+AEMASABKAEoATgBQAFMAVgBXAFoAXQBeAF8AXgBgAGAAYQBiAGIAYABg
AF4AXgBdAFoAVQBQAEsARgBEAEAAOgA1ADEAKwAmACQAIAAcABcAFAAOAAoABgACAP//
+//5//b/9v/0//H/8P/z//P/8v/x//H/8f/v/+7/8P/v/+7/7v/t/+3/7f/t/+v/6//r
/+v/7f/t/+3/6//r/+z/7P/s/+z/7P/r/+v/6//r/+v/7P/q/+n/6f/o/+r/6//s/+z/
7P/r/+v/6v/p/+n/6f/p/+z/7P/q/+r/6//s/+z/7P/r/+z/7P/s/+v/6v/q/+r/7P/s
/+3/7f/t/+7/8P/w/+//7//u/+7/7v/v/+//7//x//D/8P/x/+//8P/x//L/8f/w//D/
7//v//D/8f/x//H/8f/z//H/7//w//D/7v/u/+7/7v/u/+7/7v/s/+z/6//r/+z/7P/q
/+r/6v/q/+v/6v/q/+r/6P/o/+j/6P/o/+n/6f/p/+n/6f/p/+f/5//n/+f/5//n/+f/
5//n/+j/6P/o/+j/5v/m/+b/5v/m/+b/5v/m/+b/5v/m/+b/5v/m/+b/5v/m/+b/5v/m
/+b/5v/m/+b/5P/k/+T/4//j/+X/5//l/+T/5P/k/+T/5P/k/+T/5P/k/+T/5P/k/+T/
5P/k/+T/5P/h/+D/3//e/9z/3P/c/9z/3P/c/9z/3P/a/9r/2v/a/9j/2P/Y/9j/2P/Y
/9j/2P/a/9r/2v/a/9r/2v/a/9r/2v/a/9r/2v/a/9r/2v/a/9j/2P/Y/9j/2v/a/9r/
2v/Y/9j/2P/Y/9r/2v/a/9r/2P/Y/9j/2P/Y/9j/2P/Y/9r/2v/a/9r/3P/d/97/3v/e
/9//3//f/9//3//g/+D/3v/e/97/3v/h/+H/4f/h/9//3//f/9//4f/h/+T/5P/l/+b/
5v/k/+H/3//e/97/3v/e/+D/4f/f/93/2//Z/9n/2P/W/9X/1//X/9b/1v/U/9T/0//T
/9L/0v/S/9L/0//T/9L/0v/U/9X/1v/X/9f/1//X/9f/1f/V/9X/1f/X/9f/1//X/9b/
1P/U/8//xf+6/7H/q/+p/6//xv/t/yEAXgCeAOMAMwGPAecBNgKHAtYCCQMXA/kCswJP
AuwBiAESAYwAGQDf/9n/5P/s//H/9//3//L/6//n/+P/4f/h/9//3P/c/9r/2P/Y/9f/
1v/U/9T/1P/T/9H/0f/S/9L/0//S/9L/0//V/9T/1P/V/9P/1P/U/9b/1v/W/9b/1v/Y
/9j/1//W/9T/1v/W/9b/1//X/9j/2P/Y/9j/2v/a/9r/2v/b/9v/2//b/9v/2//b/9z/
3v/f/+D/4f/i/+P/5P/k/+T/5P/o/+n/6//t/+z/7f/v//L/8f/z//X/9//7//3///8D
AAUACAAKAA4AEAAVABkAHQAfACIAJwArAC4AMwA2ADsAQABCAEIARgBKAE0AUABRAFYA
WQBaAFsAWgBcAFwAXQBeAF4AXABcAFgAWABXAFQAUwBOAEkARABCAD4AOAAzACsAJQAg
AB4AHAAYABMAEAAMAAgABAAAAP//+//5//b/8//w/+z/6v/o/+f/5f/j/+P/4//h/+D/
4v/h/+D/4P/f/9//3//f/9//3//f/9//3f/d/93/2//d/97/3v/e/+D/4P/f/9//4P/f
/97/3v/e/93/3f/c/93/3//h/+L/4f/f/97/3P/d/93/3f/d/9z/3P/a/9r/3f/e/97/
3v/h/+L/4v/i/9//3v/e/97/3v/e/9//3//h/+L/5P/k/+P/4//i/+L/5P/l/+X/5f/j
/+L/4v/j/+X/5v/n/+j/6P/o/+n/6f/m/+b/5v/l/+f/5//p/+f/5//o/+j/5v/m/+b/
5v/m/+b/5v/k/+T/5f/l/+b/5v/k/+T/5P/k/+P/4v/i/+L/5P/k/+T/5P/k/+X/5f/l
/+f/5//n/+X/5f/l/+X/5f/k/+P/4v/h/+D/4P/g/+D/4v/i/+L/4v/k/+T/5P/k/+T/
5P/k/+T/5P/k/+T/5P/k/+T/5P/k/+T/5P/k/+T/4v/i/+L/4f/f/+H/4f/h/+T/5v/m
/+b/5v/m/+b/5v/m/+T/5P/k/+T/4v/i/+L/4v/k/+T/5P/k/+L/4v/i/+L/5P/k/+T/
5P/i/+L/4v/i/+T/5P/k/+T/5f/m/+f/6P/n/+b/5f/k/+b/5v/m/+b/5v/m/+b/5v/o
/+j/6P/o/+f/5v/l/+T/5v/m/+b/5v/o/+j/6P/o/+j/6P/o/+j/6//s/+z/7P/r/+v/
6//r/+v/7P/s/+z/7v/u/+7/7//x//H/8f/x//H/8f/x//H/8//2//b/9//2//b/9P/x
/+3/7P/s/+z/7v/w//H/8f/v/+3/6//r/+z/6v/p/+n/5//m/+b/5v/m/+X/5f/k/+b/
5v/m/+f/5//m/+b/5//n/+f/5//n/+f/5//n/+f/6f/p/+n/6f/p/+f/5//m/+L/3v/X
/83/wv+5/7H/sf+//+L/EwBPAJIA1AAbAW8BzwElAnQCwQICAycDIQPpAokCGwK2AU4B
zABGAO//2//l/+7/9v/9/wEA///6//X/8//v/+3/7f/t/+z/6v/o/+b/5v/l/+T/5v/m
/+b/5f/j/+P/5P/k/+P/4v/i/+P/4//i/+L/4//l/+b/5v/o/+j/6P/o/+j/5v/m/+X/
5P/m/+j/6P/o/+f/5//o/+j/6v/q/+z/7P/s/+z/7f/t/+v/6//r/+v/6//s/+7/7//w
//H/8v/z//T/9P/0//T/9P/1//f/+f/8//3///8CAAMABQAHAAkACQALAA0AEQATABYA
GAAcAB4AIwAnACsALwAyADcAOwA+AEMARgBLAFAAUgBSAFYAWABbAF4AXwBhAGMAYwBj
AGQAZgBmAGcAagBqAGgAaABkAGQAYwBgAFsAVgBRAEwASQBEAD0ANwAzAC0AKAAmACIA
HgAZABYAEAAMAAgABAADAP///f/6//n/9v/y//D/8P/v/+3/6//p/+n/5//m/+b/5f/k
/+T/5f/l/+X/5f/l/+X/5f/l/+P/4//j/+H/4//k/+T/5P/j/+L/4P/f/+H/4f/h/+L/
4v/h/+H/4P/e/9//4P/g/+L/4f/h/+D/4P/h/+L/4//i/+L/4P/g/+H/4v/i/+L/4f/i
/+L/4v/j/+L/4v/i/+L/4v/j/+P/4//k/+b/5v/n/+f/5v/m/+b/5//n/+f/5//m/+b/
5//p/+r/6//s/+r/6v/r/+v/6v/q/+r/6f/p/+n/6//p/+f/6P/o/+b/5v/m/+b/5v/m
/+b/5P/k/+P/4//k/+T/5v/m/+b/5v/j/+L/4v/i/+L/4v/i/+L/4v/j/+P/4//j/+P/
4//h/9//3//f/9//4f/h/+H/4f/g/+D/4P/g/+D/4P/g/+D/4v/i/+L/4v/g/+D/4P/g
/+D/4P/g/+D/4v/i/+L/4v/i/+L/4v/i/+L/4v/i/+H/4//j/+P/4f/i/+L/4v/i/+L/
4v/i/+L/4v/g/+D/4P/g/+L/4v/i/+L/4v/i/+L/4v/g/+D/4P/g/97/3v/e/97/3v/e
/97/3v/g/+D/4P/g/+D/4P/g/+D/4v/i/+L/4v/g/+D/4P/g/+D/4P/g/+D/4P/g/+D/
4P/g/+D/4P/g/+L/4v/i/+P/4v/i/+L/4//l/+X/5f/l/+b/5v/m/+b/5P/k/+X/5f/l
/+X/5f/l/+f/5//n/+f/6P/o/+n/6v/q/+j/5f/j/+D/4P/g/+D/4P/h/+H/3//b/9n/
2f/Y/9b/1f/V/9X/1P/U/9T/1P/T/9P/0v/S/9D/0P/R/9H/0P/Q/9H/0f/T/9P/0//T
/9H/0f/R/9H/0f/R/9H/0f/R/9H/0P/O/8z/xf+5/6z/o/+d/6H/r//O//3/NwB4ALoA
AwFbAbcBCwJeArEC8AITAw8D3wKFAh0CuAFKAcYAQADl/8v/0//c/+T/7f/v/+3/6P/j
/+H/3//b/9v/2f/W/9T/1P/S/9L/0f/Q/87/zv/O/83/zf/N/87/zv/P/87/zv/P/8//
zv/O/8//z//Q/9D/0v/S/9L/0v/S/9L/0v/R/9D/0v/U/9T/1P/T/9P/1P/U/9T/1P/W
/9b/1v/W/9f/1//X/9f/1//X/9n/2v/c/93/3v/f/+D/4f/i/+L/4v/i/+L/4//l/+f/
6v/r/+3/8P/x//P/9f/3//n/+//9/wEAAwAGAAgADAAOABMAFwAbAB8AIgAnACsALAAx
ADQAOQA+AEAAQABEAEoATQBQAFEAUgBVAFYAVwBaAFwAXABdAFwAXABaAFoAVgBWAFUA
UgBNAEgAQwA+ADwAOAAyAC0AJwAhABwAGgAUABAACwAIAAQAAAD8//j/9f/x/+//7P/q
/+j/5f/k/+L/4f/f/93/3f/d/9v/2v/c/9v/2v/a/9n/2f/Z/9n/2f/Z/9n/2f/Z/9n/
2f/X/9f/2P/Y/9j/2P/Y/9f/1//Z/9n/2f/a/9r/2f/Z/9j/1v/X/9j/2P/W/9X/1f/U
/9T/1f/W/9f/1v/W/9T/1P/T/9T/1P/U/9X/1v/W/9b/1f/U/9T/1P/W/9b/1//X/9X/
1v/Y/9j/2f/Z/9j/2P/Y/9n/2f/Z/9n/2P/Y/9n/1//Y/9n/2v/Y/9j/2f/Z/9r/2v/a
/9n/2//b/93/2//b/9z/3P/a/9j/2P/Y/9j/2v/a/9j/2P/V/9X/1v/W/9b/1v/W/9b/
1//W/9b/1v/U/9T/1P/U/9T/1f/V/9X/1f/V/9X/0//T/9P/0//T/9P/0//T/9P/0v/S
/9L/0v/U/9T/1P/U/9L/0v/S/9L/0v/S/9L/0v/Q/9D/0P/Q/9D/0P/Q/9D/0v/S/9L/
0v/S/9L/0v/R/9P/0//R/8//0v/S/9L/0v/S/9D/0P/Q/9D/0P/Q/9D/0P/S/9L/0v/S
/9D/0P/Q/9D/0P/Q/9D/0P/Q/9D/0P/Q/9D/0P/Q/9D/0P/Q/9D/0P/Q/9D/0P/Q/87/
zv/O/87/zP/M/8z/zP/P/9D/0f/S/9D/0P/Q/9D/0P/Q/9D/0P/R/9P/1f/W/9T/1f/V
/9X/1//X/9j/2P/W/9b/1v/W/9f/1//X/9f/1//X/9f/1//Z/9n/3P/c/9v/3P/c/9r/
1//V/9T/1P/W/9b/2P/Z/9f/1f/T/9H/0//S/9D/z//N/83/zP/M/8z/zP/L/8v/yv/K
/8r/yv/J/8n/yP/I/8v/y//L/8v/y//L/8v/y//N/83/zf/N/8v/y//L/8v/yP/E/8T/
vf+z/6j/m/+V/5f/q//O//3/OQB8AMAABwFhAcEBFwJmArcC+gIdAxMD2wJ5AgsCpgE6
AbYAMgDb/8f/0//c/+L/6f/r/+3/7P/l/+H/3//d/9v/2f/Y/9r/2P/Y/9j/1//W/9j/
2P/Y/9f/2f/Z/9r/2v/a/9r/2//d/9//3v/e/9//4f/i/+L/5P/k/+T/5P/k/+X/5v/m
/+b/5//q/+v/7P/v/+//8P/w//P/9P/3//j/+P/4//n/+f/6//v//P/9//7/AAADAAUA
BAAFAAYABwAJAAoACwAMABAAEQATABUAFgAXABkAHAAfACEAIwAlACgAKwAuADMAMwA2
ADgAPAA/AEUASgBPAFIAVABYAFsAXgBjAGYAawBwAHIAcgB2AHgAewB+AH8AgACDAIQA
hQCFAIYAhQCFAIYAhgCEAIQAgAB+AHsAdgBxAGwAZwBiAGAAXABWAFEATQBHAEIAQAA6
ADYAMQAuACoAJgAiAB4AGwAXABUAEgAPAAwACAAGAAYABQADAAEAAAD///z/+v/6//n/
+P/4//X/9f/1//X/8//z//P/8//x//H/8f/v/+//8P/w//D/8P/w/+//7//u/+3/7P/s
/+z/6//r/+r/6P/p/+r/6v/q/+n/6f/o/+n/6f/p/+n/6P/o/+b/5v/p/+r/6v/q/+n/
6v/q/+r/6//q/+r/6v/q/+r/6//r/+r/6v/r/+r/6//r/+r/6v/o/+n/6f/p/+v/6v/q
/+v/6P/o/+j/6P/m/+b/5//n/+b/5v/m/+X/5f/l/+f/5f/j/+T/5P/i/+L/4v/i/+L/
5P/k/+L/4v/h/+H/4v/i/+L/4v/i/+L/4//i/+L/4v/g/+D/4P/g/97/3//f/9//4f/h
/+H/3//f/9//3//f/97/3f/c/9v/2v/a/9r/2v/a/9r/2v/a/9r/2v/a/9r/2v/a/9r/
2v/Y/9j/2P/Y/9b/1v/W/9b/1v/W/9b/1v/Y/9j/2P/X/9n/2f/Z/9n/1v/Y/9j/2P/Y
/9j/2P/Y/9j/2P/Y/9j/2P/W/9b/1v/W/9b/1v/W/9b/1f/U/9P/0v/S/9L/0v/S/9L/
0v/S/9L/0P/Q/9D/0P/S/9L/0v/S/9L/0v/S/9L/0v/S/9L/0v/S/9L/0v/S/9D/0P/Q
/9D/0P/Q/9D/0P/O/87/zv/O/87/zv/O/87/0P/Q/9D/0P/S/9L/0v/S/9H/0P/P/87/
0P/Q/9D/0P/O/87/zv/O/87/zv/O/87/0P/Q/9D/0P/Q/9D/0P/Q/87/zv/O/8//0v/S
/9L/0//T/9P/0//T/9T/1P/U/9T/1P/U/9X/1f/V/9X/1f/V/9P/0//T/9P/1v/W/9f/
2P/Z/9j/1v/V/9L/0v/S/9L/1P/V/9X/0//R/8//z//O/8z/y//L/8v/yv/K/8r/yv/H
/8f/xv/G/8j/yP/J/8n/xv/G/8f/x//G/8X/xP/D/8T/xf/G/8f/yP/J/8r/y//L/8n/
xv/G/8T/v/+3/67/pf+Z/5H/k/+o/8v/+/84AHoAuwAFAWEBvwEUAmcCuAL5AhcDDwPV
AnMCCAKiATIBrAApANf/xf/O/9T/2f/h/+X/5v/f/9n/1f/R/8//zf/M/8r/yv/I/8j/
x//G/8T/xP/E/8P/w//D/8T/xP/D/8L/wv/D/8P/wv/C/8P/w//E/8T/xv/G/8b/xv/G
/8j/yP/H/8b/xP/G/8b/xv/H/8f/yP/I/8r/yv/M/8z/yv/K/8v/y//N/83/zf/N/83/
zv/Q/9H/0P/R/9L/0//W/9b/1v/W/9j/2f/b/93/3f/d/97/4P/h/+P/5f/n/+f/6f/r
/+//8//2//j//P/8/wEABQAJAA8AEgAXABsAHgAjACYAKwAwADIAMgA2ADoAPQBAAEEA
QgBFAEYARwBKAEwATABNAFAAUABOAE4ATQBOAE4ATABHAEIAPQA4ADQAMAAqACUAIQAb
ABYAFAAQAAwABwAEAAAA/P/4//T/8//v/+3/6v/n/+T/4P/e/9v/2f/W/9P/1f/V/9P/
0v/S/9H/0P/Q/83/zf/N/83/y//L/8v/y//L/8v/y//J/8v/zP/M/8z/zv/O/83/zf/O
/83/zP/M/8z/y//L/8r/yf/J/8n/yP/K/8n/yf/I/8r/y//M/83/zf/M/8n/yP/J/8r/
yv/K/8n/yv/K/8r/y//K/8r/yv/K/8r/y//L/8v/zP/O/87/0f/R/9D/0P/Q/9H/0f/R
/9H/0P/Q/9H/0//U/9X/1v/U/9T/1f/V/9T/1P/U/9P/1f/V/9f/1f/X/9j/2P/W/9T/
1P/U/9T/1v/W/9T/1P/T/9P/1P/U/9T/1P/U/9T/0//S/9L/0v/S/9L/0v/S/9T/1f/V
/9X/1//X/9f/1f/V/9X/1f/V/9X/1f/V/9X/1v/W/9b/1v/W/9b/1v/W/9b/1v/W/9b/
2P/Y/9j/2P/W/9b/1v/W/9b/1v/W/9b/2P/Y/9j/2P/a/9r/2v/Z/9n/2f/Z/9v/3P/a
/9r/2v/a/9j/2P/Y/9j/2v/a/9r/2v/a/9r/2v/a/9z/3P/c/9z/3v/e/97/3v/c/9z/
3P/c/9r/2v/a/9r/3P/c/9z/3P/e/97/3v/e/9z/3P/c/9z/3P/c/9z/3P/a/9r/2v/a
/9v/3P/d/97/3P/c/9z/3P/c/9z/3P/c/97/3v/e/97/3v/e/97/3v/g/+D/4P/g/+L/
4v/i/+L/4v/i/+P/5P/k/+T/5f/l/+f/5//n/+j/6P/o/+j/6P/o/+n/6f/p/+r/6//s
/+3/7f/t/+3/8P/w//H/8v/y//L/7//t/+z/7v/u/+7/8P/x//H/7//t/+3/7f/s/+r/
6f/p/+n/6P/p/+r/6//r/+3/7P/s/+z/7P/t/+3/7P/u/+//7//v/+//7//v/+//8P/x
//L/8//0//X/9v/3//v/+P/2//T/7//n/9z/0f/H/8P/z//w/x8AVQCUANQAFwFrAckB
HwJwAr8CBgMxAzkDGQPHAlUC7AGMARwBmAArAPv///8KABAAGQAfAB8AHAAVABEAEQAR
AA8ADwAOAAwACgAKAAoACQAIAAYABgAGAAUAAwADAAQABAAFAAQABAAFAAcABgAGAAcA
BwAIAAgACgAIAAgACAAIAAoACgAJAAgACAAKAAoACgAJAAkACgAKAAoACgAMAAwADAAM
AA0ADQANAA0ADQANAAsADAAOAA8AEAARABIAEwASABIAEgASABYAFwAZABsAGgAbAB0A
IAAhACMAJQAnACoALQAwADUANQA4ADoAPgBAAEUASQBNAFEAVABZAF0AYABlAGgAbQBy
AHQAdAB4AHwAfwCCAIMAhgCJAIoAiwCKAIwAjACNAI4AjgCMAIwAiACIAIcAhAB/AHgA
cQBqAGoAZgBgAFsAVwBRAEwASgBEAEAAOwA4ADIALgAqACYAJAAfABwAGAAXABQAEAAO
AAsACQAGAAMAAQABAP///v8AAP///v/+//3//f/9//3//f/9//3//f/7//v/+//5//n/
+v/6//r/+v/6//n/+f/4//f/9v/2//b/9f/1//T/9v/3//j/+P/2//X/9f/0//P/8//z
//P/9P/0//L/8v/z//T/9P/0//T/9P/z//L/7//u/+7/7v/t/+z/7P/r/+j/6P/p/+j/
5//n/+b/5v/k/+X/5f/l/+f/5v/m/+f/6f/q/+v/7P/r/+r/6v/p/+b/5v/m/+X/4//j
/+X/4//j/+T/5P/i/+D/4P/g/+D/4P/g/97/3v/f/9//4P/g/97/3v/e/97/3f/c/9z/
3P/c/9z/3P/c/9z/3f/d/93/3f/d/93/2//Z/9n/2f/Z/9f/1//X/9f/1v/W/9b/1v/Y
/9j/2P/Y/9f/1v/V/9T/1P/U/9T/1P/U/9T/1P/U/9L/0v/S/9L/0v/S/9L/0v/Q/9D/
0P/P/8//z//P/9H/0v/P/87/zf/M/8z/zP/M/8z/yv/K/8r/yv/I/8j/yP/I/8r/yv/K
/8r/yP/I/8j/yP/K/8r/yv/K/8j/yP/I/8j/xv/G/8b/xv/G/8b/xv/G/8b/xv/G/8b/
xv/G/8b/xv/E/8T/xP/E/8b/xv/G/8b/xf/E/8P/wv/C/8L/wv/C/8X/xv/H/8j/x//G
/8X/xP/G/8b/xv/G/8P/wv/B/8D/wv/C/8L/wv/E/8T/xP/E/8X/xv/G/8b/x//H/8f/
x//H/8j/yP/I/8r/yv/K/8v/yv/J/8j/x//J/8n/yf/J/8f/yv/K/8v/zf/O/83/y//I
/8b/xf/E/8L/xP/F/8X/xf/F/8X/x//F/8L/wP+//73/vP+8/7z/vf+9/77/vv++/77/
vv+//7//vv++/7//vf+9/73/vf+9/73/vf+9/73/vf+9/73/v/+9/73/vP+8/7j/sf+r
/6L/l/+N/4n/lf+u/9n/EQBQAI4A0QAjAYUB3wEwAn8CygL5AgUD5QKRAiECtgFWAeAA
XADt/73/v//I/9D/1//d/93/2P/T/9H/zf/J/8X/x//I/8b/xv/E/8T/w//C/8L/wv/C
/8H/wf/B/8L/wv/B/8D/wP/B/8P/wv/C/8P/w//E/8T/xv/I/8j/yP/I/8r/yv/J/8j/
xv/I/8j/yP/J/8n/yv/K/8r/yv/M/8z/zv/O/8//z//P/8//z//P/8//0P/S/9P/1P/V
/9b/1//a/9r/2v/a/9z/3f/f/+H/4v/j/+X/6P/n/+n/6//t//H/8//1//n/+//+/wAA
BAAIAA0AEQAVABcAGgAfACMAJAApACwAMQA4ADoAOgA+AEQARwBKAEsATgBRAFIAUwBW
AFgAWABZAFoAWgBYAFgAWABYAFcAVABTAE4ASQBEAEIAPgA4ADMALgApACUAJAAeABoA
FQASAA8ADAAJAAYABQABAP///P/7//j/9P/y//L/8f/v/+3/7f/t/+v/6v/o/+f/5v/m
/+b/5//o/+n/6//r/+v/6//r/+v/6//p/+v/7P/s/+z/7v/u/+3/7f/t/+3/7f/u//D/
7//v/+7/7v/v//D/8P/x//H/8v/y//H/8f/x//H/8//0//P/9P/1//b/9v/2//f/+P/4
//j/+f/4//j/+P/6//r/+//7//n/+v/8//z///////7//v8AAAEAAQABAAMAAgACAAMA
AwAEAAUABgAEAAQABQAFAAYABgAGAAUAAwADAAUAAwACAAIAAQD+//7//v/+//7//P/8
//r/+v/5//n/+v/6//j/+P/4//j/+f/4//j/+P/4//j/+P/4//j/+f/5//n/+P/3//b/
8//0//X/9v/3//f/9//3//f/+P/4//j/+P/4//j/+P/4//j/+P/4//j/+v/6//r/+v/6
//r/+v/6//r/+v/6//r//P/8//z//P/7//r/+f/3//n/+f/3//n/+v/6//r/+v/6//z/
/P/8//z/+v/6//r/+v/6//r/+v/6//r/+v/6//r//P/8//z//P/8//z//P/8//z//P/8
//z/+v/6//r/+v/6//r/+v/6//r/+v/6//r//P/8//3//v/8//z//f/9/////////wAA
AAAAAAAAAAAAAAEAAQABAAEAAQABAAEAAAD///7/AAACAAMABAAEAAIA///9//z/+v/6
//r//P///////f/7//n/+f/4//b/9f/1//X/9P/y//L/8v/x/+//7v/u/+7/7P/t/+3/
7P/u/+//7//v/+3/7f/t/+3/7//v/+//7//u/+3/7P/r/+3/7P/q/+j/5f/f/9T/x/+/
/7f/t//G/+H/CwBEAIQAxQAJAV0BuwEQAl8CrgLxAhUDEwPnAo8CIgK+AVwB5ABlAAcA
5f/s//L/8//7/wEA/v/1//H/7//t/+n/5//o/+r/7v/s/+z/6//q/+j/6P/o/+f/5f/l
/+b/5v/n/+b/5v/n/+n/6P/o/+n/5//o/+j/6v/s/+z/7P/s/+v/6v/o/+b/5v/o/+j/
6P/n/+f/6P/o/+j/6P/q/+r/6v/q/+v/6//t/+3/7f/t/+z/7P/t/+3/7v/v//D/8f/y
//L/8v/y//L/8//1//f/+P/5//v//v/9////AQADAAUABwAJAA0ADQAQABIAFgAaAB0A
HwAjAA==
         </WaveFormData>
      </LeadData>
      <LeadData>
         <LeadByteCountTotal>10000</LeadByteCountTotal>
         <LeadTimeOffset>0</LeadTimeOffset>
         <LeadSampleCountTotal>5000</LeadSampleCountTotal>
         <LeadAmplitudeUnitsPerBit>4.88</LeadAmplitudeUnitsPerBit>
         <LeadAmplitudeUnits>��V</LeadAmplitudeUnits>
         <LeadHighLimit>2147483647</LeadHighLimit>
         <LeadLowLimit>268435456</LeadLowLimit>
         <LeadID>V6</LeadID>
         <LeadOffsetFirstSample>0</LeadOffsetFirstSample>
         <FirstSampleBaseline>0</FirstSampleBaseline>
         <LeadSampleSize>2</LeadSampleSize>
         <LeadOff>FALSE</LeadOff>
         <BaselineSway>FALSE</BaselineSway>
         <ExcessiveACNoise>FALSE</ExcessiveACNoise>
         <MuscleNoise>FALSE</MuscleNoise>
         <LeadDataCRC32>2595213304</LeadDataCRC32>
         <WaveFormData>
8//y//H/7//s/+v/6//r/+r/6v/q/+r/6v/p/+j/6P/q/+r/6v/q/+r/6//r/+v/6v/p
/+j/5//o/+j/6P/o/+n/6f/p/+n/6f/r/+n/6P/l/+L/2f/T/8v/xP/C/8v/3f/5/xsA
SAB5ALEA8QA3AXcBtQHwASQCQgJCAiYC7QGjAVkBDwG1AFAAAwDr//H/9P/3//v//P/4
//b/9//z/+7/5//n/+v/6v/l/+P/4//j/+H/4f/j/+L/4P/g/+H/4f/h/+L/4f/g/9//
3v/f/9//3//g/+D/4P/h/+L/5f/l/+X/5f/j/+P/4v/i/+X/5f/l/+X/4//j/+P/5P/k
/+T/5P/l/+X/5f/l/+X/5P/j/+L/4f/j/+X/5v/n/+f/6P/p/+n/7P/s/+z/7f/u/+//
8P/x//D/8f/z//T/9f/2//f/+f/5//v/+//8/wEAAgAEAAYACAAMAA4AEQAUABYAGgAd
AB8AIwAlACcAKgAtAC8AMgAzADQANAA1ADcAOgA6ADsAPAA9AD0APgA8ADwAPAA8ADsA
OwA6ADkANwAzADAALQAsACkAJAAhAB0AGgAVABQAEQAOAAsACAAFAAIA/v/8//r/+P/0
//L/8f/v/+3/7P/u/+z/6//o/+f/5//n/+f/5//n/+b/5v/j/+P/4//i/+P/4//k/+T/
4v/h/+D/3//h/+H/4f/h/+L/4v/g/+D/4//j/+P/4//h/+H/3//f/+H/4v/i/+P/5f/j
/+P/5P/k/+T/5P/k/+T/5P/i/+L/4v/j/+T/5P/m/+b/5v/m/+T/4//j/+T/5v/n/+j/
6f/s/+z/7P/t/+3/7f/t/+3/7P/s/+z/7P/s/+z/7P/t/+3/7f/t/+3/7v/v//H/8v/w
//D/8f/x/+//7//v/+//7//v/+//7v/w//D/8P/w//D/8P/v/+//7f/t/+7/7v/u/+//
7//v/+z/7P/s/+z/7v/t/+3/7f/r/+v/7P/s/+v/6//r/+v/6f/o/+j/6P/o/+j/6P/o
/+n/6v/r/+z/6v/q/+r/6f/p/+n/6v/q/+z/7P/s/+z/7P/s/+z/7P/q/+r/6f/p/+n/
6v/q/+r/6v/q/+r/6v/q/+r/6v/o/+j/6P/o/+j/6P/o/+j/6P/o/+j/6P/o/+j/6P/o
/+j/6P/o/+j/6P/o/+j/6P/o/+j/6P/o/+j/6P/o/+j/6P/o/+f/5v/l/+T/5v/m/+b/
5v/o/+j/6P/o/+b/5v/m/+b/5v/m/+b/5v/m/+b/5v/m/+b/5v/m/+b/5v/m/+b/5v/m
/+b/5v/m/+j/6P/o/+j/5v/m/+b/5v/q/+v/6//q/+r/6v/s/+3/7f/t/+3/7f/t/+3/
7f/t/+v/7P/t/+3/7P/s/+z/7P/u/+//8P/x//H/8f/w/+7/7f/t/+3/7v/w//H/8f/w
/+z/6//q/+n/5//m/+X/5f/l/+T/5P/k/+L/4v/h/+D/4v/i/+L/4v/g/+D/4f/h/+P/
4//j/+P/4//i/+L/4v/g/+H/4f/h/+H/3//f/+H/4P/d/9r/1f/P/8f/vv+8/8H/1f/v
/xUAQABzAKcA5wArAW0BqwHkARYCNgI8AiIC6wGhAVUBDwG3AFQABwDr/+//8P/x//f/
+v/2//L/8f/t/+r/5//p/+f/5P/l/+X/4//j/+H/4f/h/+D/3v/e/93/3f/d/97/3//g
/+H/4v/j/+P/4//k/+L/4v/j/+T/4//j/+P/4//l/+X/5P/k/+X/5f/l/+X/5f/l/+X/
5v/m/+b/5v/n/+X/5f/l/+X/5f/l/+X/5f/o/+n/6f/p/+v/7P/t/+3/7v/u/+7/7//w
//H/8v/z//L/8//1//b/+P/6//z///8AAAMABAAGAAcACAAKAAwAEAAUABYAGQAaABwA
IAAjACcAKwAtAC8AMgA1ADcAOgA6ADwAPQA/AEEARABEAEUARABFAEUARgBIAEgASABI
AEYARQBDAEEAPwA7ADgANQAyAC8AKgAnACMAIAAbABoAFwAUABEADgANAAoABgAEAAIA
AAD8//r/+f/3//X/9P/0//L/8f/u/+//7//v/+//7f/t/+z/7P/t/+3/7f/s/+v/6//s
/+z/7P/r/+r/6f/r/+v/6//r/+r/6v/o/+j/6f/p/+n/6f/n/+f/5f/l/+f/6P/o/+n/
6//p/+n/6v/o/+j/6P/o/+r/6v/o/+j/6v/r/+z/7P/q/+r/6v/q/+r/6f/p/+r/7f/t
/+3/7f/u/+7/7v/v/+//7//v/+//7v/u/+7/7v/u/+7/7v/v//H/8f/x//H/7//v//D/
8P/y//L/8//z//H/8f/x//H/8//z//P/8v/w//D/8P/w/+7/7v/t/+3/7P/t/+//8P/u
/+//7//v/+7/7v/u/+7/7v/t/+3/7f/v/+//8P/w/+3/7f/t/+3/7f/s/+z/7P/u/+7/
7v/u/+z/7P/s/+z/7P/s/+z/6//r/+v/7P/s/+z/7P/s/+z/7v/u/+7/7v/u/+7/7f/t
/+3/7v/u/+7/7v/u/+7/7v/s/+7/8P/u/+7/7v/u/+7/7v/u/+7/7v/u/+7/7v/u/+7/
7P/s/+z/7P/s/+z/7P/s/+z/7P/s/+z/7P/s/+z/7P/s/+z/7P/s/+z/7P/s/+z/6v/q
/+r/6v/q/+r/6v/q/+z/7P/s/+z/7v/u/+7/7v/s/+z/7P/s/+z/7P/s/+z/7P/s/+z/
7P/s/+z/7P/s/+z/7P/s/+z/7P/s/+z/7P/s/+z/7P/s/+z/7P/s/+z/7v/w//H/8f/w
//D/8P/y//L/8f/w/+//7//v/+//7//w//H/8//1//T/8v/x//D/8v/0//X/9v/3//f/
9//2//T/8f/x//H/8v/0//X/9f/2//T/8//y//D/7f/r/+n/6//r/+r/6v/o/+j/6P/n
/+b/5v/m/+b/5v/m/+b/5//o/+n/6v/r/+v/6//q/+r/6P/o/+n/6f/p/+n/6f/p/+n/
6P/n/+b/3//Z/9X/0P/O/9P/4f/7/x0ARgB3AK0A7QAzAXEBrQHoAR4CPgJAAiYC8wGt
AWUBHQHHAGoAHwD9//v/AAABAAUABgAGAAIA/f/5//j/9f/1//P/8v/v/+//7f/t/+v/
6//t/+z/6v/q/+n/6f/p/+r/7P/s/+z/7P/t/+3/7f/u/+z/7P/t/+7/8f/x//H/8f/x
//H/8P/w//H/8f/x//H/8f/x//H/8v/w//D/8P/x//P/8//z//P/8f/x//H/8f/0//X/
9f/1//f/+P/5//n/+v/6//r/+//+////AAABAAAAAQADAAQABQAGAAcACQAMAA8AEAAS
ABUAFgAYABoAGgAeACAAIwAkACYAKgAtADEANQA3ADkAOgA9AD8AQgBGAEgASQBLAE0A
UABQAFEAUgBTAFMAVABSAFIAUgBSAFAATwBNAEsASwBHAEQAQQBAAD0AOAA1ADAALAAm
ACQAIwAgAB0AGgAXABQAEAAOAA4ADAAIAAYAAwABAP///v/+//z/+//4//X/9f/1//X/
9//3//b/9v/3//f/9//2//P/8//0//T/9P/z//L/8f/z//P/8//z//T/9P/y//L/8//z
//P/8//x//H/7//v//H/8v/y//P/8v/v/+7/7v/u/+7/7v/u/+z/7P/q/+r/6v/r/+z/
7P/u/+7/7v/u/+z/6//r/+z/7f/t/+3/7f/u/+7/7v/v/+//7//v/+//7v/u/+7/7v/s
/+z/7P/t/+//7//v/+//7//v//D/8P/u/+7/7//v/+//7//v/+//7//v/+//7v/s/+z/
7P/s/+z/7P/r/+v/6//r/+z/7P/r/+v/6v/p/+b/5v/m/+b/5//n/+j/6f/p/+n/6v/q
/+n/6f/p/+n/6f/o/+j/6P/m/+b/5v/m/+T/5P/k/+T/5P/k/+T/4//l/+X/5v/m/+b/
5v/m/+b/5v/m/+b/5v/m/+b/5f/l/+P/5P/k/+T/4v/i/+L/4v/g/+L/4v/i/+T/5P/k
/+T/5P/k/+T/5P/k/+L/4v/i/+L/4P/g/+D/4P/i/+L/4v/i/+D/4P/g/+D/4v/i/+L/
4v/g/+D/4P/g/+D/4P/g/+D/4v/i/+L/4v/g/+D/4P/g/+D/4P/g/+D/4v/i/+L/4v/i
/+L/4v/i/+D/4P/g/+D/4v/i/+L/4v/i/+L/4v/i/+L/4v/i/+L/5P/l/+X/5P/k/+T/
5v/n/+f/5//n/+f/5//n/+f/5//p/+r/6//r/+r/6v/q/+r/7P/t/+7/7//t/+3/7P/q
/+n/6f/p/+r/7P/t/+3/7P/q/+n/6P/n/+X/5P/j/+P/4f/g/+D/4P/g/+D/3//e/+D/
4P/g/+D/4v/i/+P/4//h/+H/4f/h/+P/4v/i/+L/4v/j/+P/4//j/+H/4//j/97/2//Y
/9H/y//D/77/vv/J/+H/AQArAFgAiwDDAAMBSQGJAcMB+gEmAjwCMgIGAsMBdwEvAeEA
gwAkAO//5//t//D/8//3//j/9v/y/+//7f/q/+n/6f/p/+j/5//j/+P/4//h/+H/4//i
/+D/4P/h/+H/4f/i/+L/4v/i/+L/4//j/+P/5P/m/+b/5//o/+n/6f/p/+n/5//n/+b/
5v/n/+f/5//n/+f/5//n/+j/6v/q/+r/6//r/+v/6//r/+n/6f/p/+n/6v/r/+v/6//v
//D/8f/x//L/8v/y//P/8v/z//T/9f/4//n/+//8////AAABAAMAAgAFAAYACAALAAwA
DgAQABIAFgAYABsAIAAiACYAKQArAC8AMQAzADYAOQA7AD4AQABCAEMARQBDAEYARgBH
AEgASQBJAEoATABMAEwATABKAEkARwBFAEMAPwA8ADkANQAxACsAJwAlACIAHQAcABsA
GAAVABIADwAMAAgABgAEAAIA/v/8//3/+//5//j/+v/4//f/9P/y//H/8P/v/+3/7f/s
/+z/7f/t/+3/7P/s/+3/7//w/+7/7f/s/+v/7f/t/+3/7f/s/+z/6v/q/+v/6//r/+v/
6//r/+n/6f/n/+j/6P/p/+v/6f/p/+r/7P/s/+z/7P/s/+z/6v/q/+j/6f/q/+r/7P/s
/+z/7P/s/+v/6//s/+v/6//r/+v/7v/u/+7/7//x//H/8f/x//D/8P/w//D/8P/w//D/
8f/z//P/8//z//H/8f/y//L/8v/y//P/8//z//P/8//z//P/8//z//L/8P/w//D/8P/y
//L/8f/x//H/8f/y//L/8P/x//H/8f/u/+7/7v/u/+7/7f/t/+3/7f/t/+7/7v/t/+3/
7f/t/+3/7P/s/+z/7v/u/+7/7v/u/+7/7v/u/+z/7P/s/+v/6//r/+z/7P/s/+z/7P/s
/+z/7P/s/+z/7v/u/+3/7f/t/+7/7v/u/+7/7v/u/+7/8P/w/+7/7v/u/+7/7v/u/+7/
7v/u/+7/7v/s/+z/7P/s/+7/7v/u/+7/7v/u/+7/7v/s/+z/7P/s/+7/7v/u/+7/7v/u
/+7/7v/w//D/8P/w//D/8P/w//D/8v/y//L/8v/y//L/8v/y//L/8v/y//L/8v/y//L/
8v/y//L/8v/y//L/8v/y//T/9f/1//T/9P/0//b/9//3//n/+f/5//n/9//3//f/9//2
//f/9//2//j/+P/4//r/+//8//3//f/9//z/+v/3//n/+f/6//z//f/9//z/+v/4//b/
9P/x//D/7//v/+//7v/u/+7/7v/w/+//7v/u/+z/7P/s/+z/7P/t/+3/7f/v/+//7//v
/+z/7P/s/+z/6//r/+v/6//t/+3/6//q/+v/6P/f/9f/z//M/87/2f/t/w8ANQBiAJUA
zwATAVUBkQHPAQwCNgJGAj4CGALbAZEBSwH5AJcAPgAHAPf/+//+/wEABwAIAAQAAAD7
//v/+P/3//X/9f/y//H/7//v/+//7f/t/+3/7P/q/+r/6//r/+v/7P/s/+z/7P/s/+3/
7f/t/+7/7v/u/+//8P/x//H/8f/x/+//7//u/+7/8f/x//H/8f/x//H/8f/y//L/8v/y
//P/8f/x//H/8f/z//P/8//z//T/9f/1//X/9//4//n/+f/6//r/+v/7//r/+//8//3/
AAABAAMABAAFAAYABwAJAAoADQAOABAAEwAUABYAGAAYABwAHgAhACYAKAAsAC8AMQA1
ADcAOQA6AD0APwBCAEYASABJAEsASwBOAE4ATwBRAFMAVABWAFUAVABTAFIAUABPAE0A
SwBJAEUAQgA/ADwAOQA0ADEALwAsACcAJgAhAB4AGwAYABMAEAAMAAoACAAGAAIAAAAB
AP///f/8//z/+v/5//b/9//3//f/9//5//n/+P/4//f/9//3//b/9//3//j/+P/2//X/
9P/z//P/8//z//P/8v/y//D/8P/z//P/8//z//X/9f/z//P/8//0//T/9f/z//H/8f/y
//T/9P/0//T/8//y/+//7v/u/+//8P/w//D/8P/w//D/8v/x//H/8v/1//X/9f/1//b/
9v/2//f/9f/1//X/9f/2//b/9v/2//b/9v/2//f/9f/1//X/9f/z//P/9P/0//X/9v/4
//n/+f/5//n/+f/5//n/+f/4//j/+P/4//j/+P/4//f/9//z//P/9P/0//T/9f/1//X/
9P/0//T/9P/y//H/8f/x//P/8//0//T/8f/x//H/8f/z//L/8v/y//D/8P/w//D/8P/w
//D/8P/y//L/8v/x//H/8f/y//L/8P/w//D/8P/w//D/8P/w//D/8P/v/+//7//w//D/
8P/w//D/8P/w//D/8P/u/+7/8P/w//D/8P/w/+7/7v/u/+7/7v/u/+7/7v/u/+7/7v/u
/+7/7v/u/+7/7P/s/+z/7P/s/+z/7P/s/+z/7P/s/+z/7P/s/+z/7P/s/+z/7P/s/+r/
6v/q/+r/6f/o/+f/5v/n/+j/6f/q/+j/6P/o/+j/6P/o/+j/6P/p/+z/7v/v/+z/7P/s
/+7/7f/t/+3/7f/r/+v/6//r/+3/7f/u/+//7f/s/+z/7P/s/+7/7//w//H/8f/x//D/
7v/r/+v/6//q/+z/7f/t/+r/6P/n/+b/5//l/+T/4//j/+P/4v/i/+L/4v/i/+H/3v/e
/97/3v/c/9z/3P/d/93/3f/d/93/3f/d/9z/3P/c/9z/3f/d/9v/2//b/9v/1//W/9f/
1P/J/8H/u/+0/7b/xf/d//3/JQBWAIcAwQAHAU0BiwHFAf4BLgJAAjICBgLDAXUBKwHZ
AHkAIADr/+H/6f/s/+3/7f/u//L/8P/p/+f/5v/l/+P/4f/g/+P/4f/h/+H/3//f/9//
3v/c/9z/3//f/9//4P/i/+L/4v/i/+X/5f/l/+b/5v/m/+f/6P/p/+n/6f/p/+n/6f/o
/+j/6//r/+v/6//t/+3/7f/u//D/8P/w//H/7//v/+//7//x//H/8f/x//L/8//z//P/
9P/0//T/8//2//b/9v/3//b/9//4//n/+v/7//3//v///wAAAQADAAYACQAKAAwADQAO
ABAAEgAWABoAHAAfACEAIgAlACcAKQAtAC8AMQAyADUANwA6ADsAPAA8AD0AOwA+AD4A
PwA+AD8APwBAAEAAQABAAEAAOwA5ADYAMwAxAC0AKgAnACQAIQAcABkAFwAUAA8ADgAJ
AAYAAwAAAP///P/4//b/8v/w/+z/6v/n/+X/4//i/+L/4P/f/9z/2f/Z/9n/2f/X/9f/
1v/W/9P/0//T/9L/0v/T/9X/1v/U/9P/0v/R/9P/0//T/9P/1v/W/9T/1P/T/9P/0//T
/9X/1f/T/9P/0//U/9T/1f/V/9P/0//U/9T/1P/U/9T/0v/S/9D/0P/R/9P/1f/W/9T/
1P/U/9T/1P/T/9P/1P/T/9P/0//T/9L/0v/S/9P/0//T/9P/0//S/9L/0v/S/9T/1P/U
/9X/0//T/9P/0//T/9P/1P/U/9L/0v/T/9P/1f/V/9X/1f/V/9X/1f/U/9T/1P/U/9T/
1f/W/9b/1//V/9X/1v/W/9b/1//X/9f/2P/Y/9j/2P/Y/9f/1//X/9X/1f/W/9b/1//X
/9f/1//Z/9j/2P/Y/9b/1v/W/9b/1v/W/9b/1v/Y/9j/2P/X/9f/1//Y/9j/2P/Y/9j/
2P/Y/9j/2P/Y/9r/2v/Z/9n/1//Y/9j/2P/Z/9r/2//c/97/4P/g/+D/3P/e/97/3v/e
/97/3v/e/97/4P/g/+D/4P/g/+D/4P/g/+D/4P/g/+D/3v/e/97/3v/e/97/3v/e/9//
4P/h/+L/4f/g/9//3v/f/+D/4f/i/+L/4v/i/+L/5P/k/+T/5P/i/+L/4v/i/+L/4v/i
/+L/4v/i/+L/4v/i/+L/4v/i/+T/5P/k/+T/5P/k/+T/5P/l/+b/5//o/+b/5v/m/+b/
5v/m/+b/5v/o/+j/6P/o/+b/5v/m/+b/6P/o/+j/6P/m/+b/5v/m/+b/5v/m/+j/6//r
/+r/6v/q/+z/7f/t/+3/7f/t/+3/6//r/+v/6//s/+3/7f/s/+7/7v/u//D/7//w//H/
8f/0//T/8//x//D/7//v//D/7//v/+7/7P/t/+z/6//p/+b/5f/l/+X/5P/k/+T/5P/k
/+P/4v/i/+L/4v/i/+L/4v/j/+P/4//i/+H/4P/f/9//4P/h/+L/5f/l/+X/5f/l/+P/
4f/i/+H/3v/X/9H/y//E/77/v//N/+X/BQAuAF8AkQDLAA8BVQGRAdABCgI2AkQCOAIP
AssBfwE1AeEAggApAPX/7f/y//H/8f/0//b/9v/z/+3/6v/n/+X/4//i/+H/3//h/+H/
3//f/+H/4P/e/97/3f/d/93/3v/c/9z/3P/c/9v/2//b/9z/3P/c/93/3v/f/9//3//f
/+H/4f/g/+D/3//f/9//3//f/9//3//g/+D/4P/g/+H/4f/h/+H/4f/h/+H/4f/h/+L/
4//j/+P/4//k/+X/5f/o/+j/6P/p/+r/6//s/+3/7f/t/+7/7v/x//L/8//1//b/+f/6
//z///8AAAIABAAEAAgACgANABAAEgAWABkAHQAhACMAJQAmACkAKwAuADAAMgAzADUA
NwA6ADoAOwA8AD0APQA+AEAAQABAAEAAPwA/AD4APQA5ADUAMgAvACwAKQAkACEAHQAa
ABUAFAAPAAwACQAGAAUAAgD+//z//P/6//b/9P/z//H/7//u/+3/6v/o/+T/5f/l/+X/
5f/j/+P/4v/i/+H/4f/h/+D/3//f/+D/4P/e/93/3P/b/93/3f/d/93/4P/g/97/3v/d
/93/3f/d/9v/2//Z/9n/1//Y/9j/2f/b/9n/2f/a/9z/3P/c/9z/3P/c/9r/2v/Y/9n/
2v/a/9r/2v/a/9r/2P/X/9f/2P/b/9v/2//b/9z/3P/c/93/3//f/9//3//g/+D/4P/g
/97/3v/e/9//4f/h/+H/4f/j/+P/5P/k/+L/4v/j/+P/4//j/+P/4//k/+X/5v/m/+b/
5v/m/+b/5v/m/+X/5f/l/+X/5v/m/+j/6f/p/+n/6P/o/+j/6P/m/+X/5f/l/+f/5//o
/+j/6f/p/+n/6f/n/+b/5v/m/+b/5v/m/+b/5v/m/+b/5v/m/+b/5v/l/+P/4//k/+T/
5v/m/+b/5v/m/+b/5v/m/+b/5v/l/+X/5//o/+j/6P/o/+j/6P/o/+b/6P/o/+j/6v/o
/+j/6P/o/+b/5v/m/+b/6P/o/+j/6P/o/+j/6P/o/+j/6P/o/+j/6v/q/+r/6v/p/+j/
5//m/+T/5P/k/+T/5P/k/+T/5P/k/+T/5P/k/+P/4v/h/+D/3//e/93/3P/b/9r/2f/Y
/9r/2v/a/9r/2f/Y/9f/1v/W/9b/1v/W/9j/2P/Y/9j/1v/W/9b/1v/U/9T/1P/U/9L/
0v/S/9L/0v/S/9T/1f/X/9b/1v/W/9f/1//W/9X/1f/V/9X/1f/X/9f/1//Y/9n/2f/Y
/9j/2v/a/9z/3f/e/9//3//f/+D/3v/b/9v/3f/e/+D/4f/h/+D/3v/d/97/3f/b/9r/
2f/Z/9n/2P/a/9r/2v/a/9r/2v/b/9z/3P/c/9z/3P/d/93/3f/d/93/3f/d/9z/3//g
/+H/4//l/+X/5f/l/+f/5f/i/+H/3v/b/9X/y//C/8D/yf/f////IwBMAH0AsQDzADcB
dwGzAe4BIAI6AjwCIALnAZkBUQEJAbUAVgAPAPP/9f/4//3/AQAEAAIAAAD7//n/+P/3
//X/9f/0//H/8f/x//H/7//v/+//7v/s/+z/6//r/+v/7P/u/+7/7v/u/+//7//v//D/
8P/w//H/8v/x//H/8f/x//P/8//y//L/8//z//P/8//x//H/8f/y//D/8P/w//H/8v/z
//T/9f/1//X/9f/1//T/9f/1//X/9//4//n/+f/4//j/+P/5//z//f/+////AAABAAMA
BAADAAQABQAHAAkADQAPABIAFAAUABUAFgAaAB4AIAAjACYAKAAsAC8ALwAzADUANwA6
AD0APwBCAEIARABFAEcASQBMAEwATQBOAE8ATwBQAFAAUABQAFAATgBNAEsASQBFAD8A
OgA1ADMAMQAtACsAJwAkAB8AHgAZABYAEwAQAAsACAAEAAIA/v/8//j/9v/3//X/8//y
/+//7P/q/+b/4//j/+P/4//j/+P/4v/i/9//3//f/97/3//f/+D/4P/e/93/3P/b/93/
3f/d/93/3v/e/9z/3P/c/9v/2v/Z/9v/2//Z/9n/2f/a/9r/2//a/9f/1v/W/9T/1P/U
/9T/1v/W/9T/1P/W/9f/2P/Y/9f/1v/V/9T/0v/R/9H/0v/T/9P/0//T/9T/1P/U/9X/
1f/V/9X/1f/U/9T/1P/U/9T/1P/U/9X/1v/X/9j/2f/X/9f/2P/Y/9b/1v/X/9f/1//X
/9f/1//W/9X/1P/S/9L/0v/S/9L/0f/Q/87/zf/N/83/zv/O/87/z//P/8//zP/M/8z/
zP/M/8v/y//L/8v/y//M/8z/y//L/8v/y//L/8r/yv/K/8r/yv/K/8r/yP/I/8j/yP/K
/8r/yv/J/8f/x//I/8j/xv/G/8b/xv/I/8j/yP/I/8j/yP/H/8f/yf/K/8r/yv/I/8j/
yP/I/8j/xv/I/8r/yv/I/8j/yP/I/8j/yP/I/8j/xv/G/8b/xv/G/8b/xv/G/8j/yP/I
/8j/yP/I/8j/yP/K/8r/yv/K/8z/zP/M/8z/y//K/8n/yP/K/8r/yv/K/8z/zP/M/8z/
zP/M/8z/zP/M/8z/zP/M/87/zv/O/87/zP/M/8z/zP/M/8z/zP/M/8//0P/R/9L/0P/Q
/9D/0P/Q/9D/0P/Q/8//zv/N/8z/zv/O/87/zv/Q/9D/0P/Q/9L/0//T/9L/0v/S/9T/
1f/T/9P/0//T/9X/1f/V/9X/0//U/9X/1f/W/9b/1v/W/9b/1//Y/9n/3P/d/93/3P/b
/9v/2//c/+D/4f/h/+D/4//l/+f/6f/l/+T/4//j/+P/4v/i/+L/4//k/+T/5P/k/+T/
5P/k/+T/5P/l/+X/4//j/+P/4//j/+L/4v/i/+L/4//j/+P/5//l/+P/5f/k/+H/3P/Z
/9X/y//C/8L/yf/b//f/HQBIAHcArQDtADUBdwGxAeoBHAI6AjwCIALjAZcBTQEHAbEA
UgALAPH/8//2//n/+/8AAP7/+v/3//X/8v/t/+v/7f/u/+v/6//p/+n/5//n/+n/6P/m
/+b/5//n/+f/6P/o/+j/6P/o/+f/5//n/+j/6P/o/+n/6v/s/+3/7v/v/+//7//u/+7/
7v/t/+z/6//t/+3/7f/u/+7/7v/u/+//7//v/+//7//v/+//7//v/+7/7//v/+//8//0
//X/9f/4//j/+P/5//j/+f/6//v/+v/7//3//v/9//7///8BAAQABwAIAAoADQAOABAA
EgAUABgAGgAdAB4AIAAkACcAJwArAC0ALwAzADcAOgA+AD4AQABBAEMARABIAEkASwBM
AE0ATQBOAE4ATgBOAE4ATQBNAEwASwBHAEMAQAA9ADwAOQA0ADEALQAqACUAJAAfABwA
GQAWABUAEgAOAAwADAAKAAYABAADAAEA///+//7//P/7//j/9//3//f/9//0//P/8f/w
//H/8f/x//D/8f/x//L/8v/y//H/8P/v//H/8f/x//H/9P/0//L/8v/z//P/8//z//P/
8//x//H/8f/y//L/8//1//P/8//0//P/8v/x//D/8f/y//H/8v/0//X/9v/2//b/9v/2
//b/9v/1//X/9v/5//n/+f/5//j/+P/4//n/+//7//v/+//8//z//P/8//3//v///wEA
//////////8BAAEAAgACAAQABAAFAAUAAwADAAMAAwADAAMAAwACAAQABAAEAAQABAAE
AAMAAwABAAEAAgACAAAAAQABAAEAAgACAAIAAgACAAEAAQABAAEAAQACAAIA////////
//8AAAAAAQACAAIAAgACAAIAAAAAAAAAAAACAAIAAgABAAEAAQACAAIAAgACAAIAAgAC
AAIAAgACAAQABAADAAMAAwAEAAQABAACAAIAAgACAAIAAgAAAAIABAACAAIAAgACAAMA
BAAFAAYABQAEAAMAAgACAAIAAgACAAIAAgACAAIABAAEAAQABAAEAAQABAAEAAQABAAE
AAQABAAEAAQABAAEAAQABAAEAAQABAAEAAQABAAEAAYABwAHAAYABgAGAAYABwAHAAcA
CQAJAAkACQAJAAkACQAKAAkACQAIAAgACAAIAAoACwAMAA0ADQANAAwACgAHAAcABQAG
AAgACQAKAAoACQAJAAYABQADAAIAAQABAAEAAAD+//7//v/+//3//P/8//z//P/8//z/
/P/9//3//f/9//v/+//7//r//P/8//z//f/8//v/+v/5//v/+//4//f/9v/x/+v/4//c
/9b/1//h//X/EQA0AGEAkQDHAAcBTQGNAcgBAgIwAkYCQAIdAuEBmQFVAQ0BtgBbAB0A
CQAMAA8ACwAOABIADgAHAAMAAgD///v/+//6//n/+f/4//f/9P/z//P/8v/w//D/7//v
/+//8P/w//D/8P/w//P/8//z//T/8v/y//P/9P/3//f/9//3//b/9f/z//L/8//z//P/
8//z//P/8//0//b/9v/2//f/9//3//f/9//3//f/9//3//b/9//3//f/+f/6//v/+//9
//7///8BAAIAAwAEAAUACAAJAAsADAALAAwADQAPABAAEwAUABYAGQAaABwAHgAkACYA
KAArAA==
         </WaveFormData>
      </LeadData>
   </Waveform>
</RestingECG>
