# Supplementary material for: Detection of Left Atrial Enlargement Using a Convolutional Neural Network-Enabled Electrocardiogram
Source: Front Cardiovasc Med. 2020 Dec 17;7:609976. doi: 10.3389/fcvm.2020.609976 (PMC7773668; doi:10.3389/fcvm.2020.609976)
Supplement: Supplementary file 1 [file Data_Sheet_1.ZIP › hyp/1802016510_5596_0000000G.XML]

<?xml version="1.0" encoding="Windows-1252"?>
<!DOCTYPE RestingECG SYSTEM "restecg.dtd">
<RestingECG>
   <PatientDemographics>
      <PatientID>1802016510</PatientID>
      <PatientAge>72</PatientAge>
      <AgeUnits>Years</AgeUnits>
      <Gender>Male</Gender>
      <PatientLastName>suqiming</PatientLastName>
   </PatientDemographics>
   <TestDemographics>
      <DataType>Resting</DataType>
      <Site>1</Site>
      <AcquisitionDevice>MAC55</AcquisitionDevice>
      <Status>Unconfirmed</Status>
      <Priority>Normal</Priority>
      <AcquisitionTime>10:18:58</AcquisitionTime>
      <AcquisitionDate>04-11-2017</AcquisitionDate>
      <CartNumber>1</CartNumber>
      <AcquisitionSoftwareVersion>009C</AcquisitionSoftwareVersion>
      <XMLSourceVersion>MAC5000 v1.0</XMLSourceVersion>
   </TestDemographics>
   <RestingECGMeasurements>
      <VentricularRate>61</VentricularRate>
      <AtrialRate>61</AtrialRate>
      <PRInterval>212</PRInterval>
      <QRSDuration>90</QRSDuration>
      <QTInterval>442</QTInterval>
      <QTCorrected>444</QTCorrected>
      <PAxis>32</PAxis>
      <RAxis>7</RAxis>
      <TAxis>24</TAxis>
      <QRSCount>10</QRSCount>
      <QOnset>218</QOnset>
      <QOffset>263</QOffset>
      <POnset>112</POnset>
      <POffset>173</POffset>
      <TOffset>439</TOffset>
      <ECGSampleBase>500</ECGSampleBase>
      <ECGSampleExponent>0</ECGSampleExponent>
   </RestingECGMeasurements>
   <Diagnosis>
      <Modality>Resting</Modality>
         <StatementCount>3</StatementCount>
         <LabelText>12SL ��ϳ���</LabelText>
      <DiagnosisStatement>
         <StmtText>�������</StmtText>
      </DiagnosisStatement>
      <DiagnosisStatement>
         <StmtFlag>ENDSLINE</StmtFlag>
         <StmtText>��һ�ȷ��Ҵ�������</StmtText>
      </DiagnosisStatement>
      <DiagnosisStatement>
         <StmtFlag>ENDSLINE</StmtFlag>
         <StmtText>�ٽ� ECG</StmtText>
      </DiagnosisStatement>
   </Diagnosis>
   <Waveform>
      <WaveformType>Rhythm</WaveformType>
      <WaveformStartTime>0</WaveformStartTime>
      <NumberofLeads>8</NumberofLeads>
      <SampleType>CONTINUOUS_SAMPLES</SampleType>
      <SampleBase>500</SampleBase>
      <SampleExponent>0</SampleExponent>
      <HighPassFilter>16</HighPassFilter>
      <LowPassFilter>150</LowPassFilter>
      <ACFilter>NONE</ACFilter>
      <LeadData>
         <LeadByteCountTotal>10000</LeadByteCountTotal>
         <LeadTimeOffset>0</LeadTimeOffset>
         <LeadSampleCountTotal>5000</LeadSampleCountTotal>
         <LeadAmplitudeUnitsPerBit>4.88</LeadAmplitudeUnitsPerBit>
         <LeadAmplitudeUnits>��V</LeadAmplitudeUnits>
         <LeadHighLimit>2147483647</LeadHighLimit>
         <LeadLowLimit>268435456</LeadLowLimit>
         <LeadID>I</LeadID>
         <LeadOffsetFirstSample>0</LeadOffsetFirstSample>
         <FirstSampleBaseline>0</FirstSampleBaseline>
         <LeadSampleSize>2</LeadSampleSize>
         <LeadOff>FALSE</LeadOff>
         <BaselineSway>FALSE</BaselineSway>
         <ExcessiveACNoise>FALSE</ExcessiveACNoise>
         <MuscleNoise>FALSE</MuscleNoise>
         <LeadDataCRC32>2463395177</LeadDataCRC32>
         <WaveFormData>
/P/8//z//P/8//z//P/8//7//v/+//7//P/8//z//P/8//z//P/8//7//v/+//7//P/8
//z//P/8//z//P/8//7//v/+//7//f/8//v/+v/7//z//f/+//7//v/+//7/AAAAAAAA
AAD+//7//v/+//z//P/8//z//P/8//z//P/6//r/+v/6//z//P/8//z//P/8//z//P/6
//r/+v/6//z//P/8//z/+//6//n/+P/6//r/+v/6//r/+v/6//r/+v/6//r/+v/8//z/
/P/8//n/+P/3//b/+P/4//j/+P/4//j/+P/4//b/9v/2//b/+f/6//v//P/5//j/9//2
//f/+P/5//r/+v/6//r/+v/5//j/9//2//f/+P/5//r/+f/4//f/9v/3//j/+f/6//z/
/P/8//z/+v/6//r/+v/9//7///8AAP3//P/7//r//f/+////AAACAAIAAgABAAAAAAAB
AAIABAAFAAgACAAGAAcABwAGAAgACAAIAAgACAAIAAgABAACAP/////9//z/+//7//v/
9//1//T/8v/y//P/9f/2//T/9f/1//P/9P/0//P/9v/1//X/9f/2//T/9P/z//L/8v/y
//H/8f/1//X/9f/1//L/8v/y//L/9P/1//f/+f/2//X/8//y//T/9P/1//b/9v/0//T/
8f/s/+f/5f/p/+3/7v/6/w0AHgAzAE4AZgCDAKkAyADkAP8ADwERAQ8BAQHnALwAhgBR
ACEA///u/+r/7P/x//T/9f/6//7/AAD7//v////9//r/+f/7//v/+//7//v/+//7//r/
+f/1//f/+P/4//j/+P/4//n/+f/2//b/9v/1//f/+P/6//v/+//7//r/+v/6//n/+f/6
//v/+//7//v/+v/6//r/+v/6//r//f/+//3//P/7//r/+//7//z//v/9//3//f/9//3/
/f/9//7/AAAAAAEAAgABAAAAAAD/////AAAAAAEAAQAEAAQAAwABAAMAAwACAAMABgAH
AAoACgAJAAgABwAIAAoADAANAAwADQAMAAsADAAPABEAEgASABUAFwAXABYAFQAVABQA
FwAaAB0AHgAdACAAIAAiACMAIwAjACMAJwAqACwALAArACsAKwArAC0ALQAvAC8ALwAv
AC8ALQAsACwAKwArACsAKAAnACcAJAAhAB0AGQAZABcAFwAVABEAEAAPAAoACQAJAAYA
BAAFAAMAAwADAAEA///8//v//f/8//v/+//7//z//P/7//n/+P/4//j/9//4//z//f/6
//n/+P/3//f/+P/4//j/+f/5//n/+v/4//b/9f/1//n/+v/9//7/+//4//f/9v/4//j/
+P/4//n/+f/4//j/+P/4//b/9v/3//f/+P/4//f/9//2//T/9v/1//X/9f/2//f/+P/4
//b/9f/z//D/8//0//X/9v/0//b/9v/1//T/9P/2//f/9f/z//X/9f/y//H/8P/u//D/
8f/z//X/9P/z//H/8P/w//D/8f/z//T/9P/0//T/8f/w//D/8v/0//T/9P/1//P/8f/x
//D/8P/w//H/8f/z//P/8//z//D/7//v//H/8//z//X/9f/x//D/7//t/+//7//v//H/
8P/w/+//7//w//D/7//v/+//8P/y//L/8f/w/+//7//x//L/8v/z//P/8f/u/+7/8P/u
/+7/7v/u//D/8P/w//D/8P/w//D/8P/x//L/8//0//T/9P/0//T/8v/y//L/8v/0//T/
9P/0//b/9v/2//b/+f/6//v/+//6//r/+//8//z//f8AAAAAAgADAAMAAgD///7//f/8
////AAABAP7//P/5//n/9//x/+//7v/t/+//7//w//D/7f/t/+7/7v/s/+3/7f/r/+v/
6v/o/+r/7f/t/+3/7v/s/+z/6//q/+j/6P/n/+f/6//r/+v/6//q/+r/6v/q/+n/6f/q
/+v/6//r/+r/6v/p/+j/6P/o/+z/6P/o/+f/5v/j/+P/4f/j/+r/9v8FABoANQBOAGwA
jQCtAMoA6AABARMBGwEVAf0A0wCgAG4ANwABAOH/2P/e/+T/5//o/+X/5P/s//L/8//3
//n/9f/2//n/9f/v//H/8f/x//H/9P/0//T/8f/x//L/8v/y//D/8P/x//H/8P/w//D/
7//v//D/8v/z//P/8//y//L/8v/x//H/8v/z//P/8//z//L/8v/y//L/8v/y//X/9v/4
//j/+P/4//j/9//3//j/9//3//f/9//3//f/9//4//j/+P/5//r/+//8//7////7//r/
+P/3//r//v////////8BAAEAAAD+/wAAAAACAAMAAwADAAMAAwAEAAUABQAIAAsADAAN
AA0ADwAQABAADwARABIAEQAVABUAFgAWABYAGAAaABoAGwAeAB4AIAAjACMAIwAjACUA
KAAqACoAKAApACoAKwArACsALQAtAC8ALwAvAC0ALQAsACoAKQAoACQAIgAhACAAHQAZ
ABUAEgAPAA4ACwAKAAoACgAGAAUABQACAAAA/f/7//v/+//8//v/+f/5//n/+P/3//f/
9f/2//b/9f/1//T/9P/0//L/8v/1//X/9P/z//L/8f/x//L/8v/y//P/8//z//T/9P/y
//H/8f/w//D/8v/y//L/8P/w//D/8f/y//P/9P/3//f/9v/2//T/9P/y//L/8f/x//L/
8v/y//P/8//y//L/8f/x//H/8v/z//T/9P/y//P/8//y//D/8P/w//D/8v/0//T/8//w
//D/8v/z//H/7//x//H/8f/x//H/8P/v/+//8P/x//L/8//z//T/8v/w/+//7//y//L/
8v/y//H/8P/w//L/8f/w/+//7//w/+//8P/w/+7/7v/v/+//7//v/+//7//w/+//7//x
//D/7//w/+//7//w//H/8f/w/+//7v/v//H/8v/y//P/8P/w/+//7//t/+7/8P/w//H/
8P/v/+//7f/u/+7/7//x//H/9P/0//D/8P/w//D/8P/y//L/8v/y//L/8v/y//L/8f/w
/+//7v/w//L/9P/2//b/9v/2//b/9//4//n/+v/7//r/+v/7//r/+v/7//7/AAAAAAEA
AQD+//7//v/+//z//P/8//z/+f/4//b/9//z//D/7//v//H/8P/v/+//7P/r/+v/7P/s
/+z/7f/t/+7/7//v/+7/7f/t/+z/6//u/+7/7v/t/+z/7P/s/+v/6f/r/+v/6//t/+z/
7P/s/+r/6f/p/+r/7P/t/+7/7v/t/+z/6//r/+r/6v/q/+r/5//k/+X/4//f/+X/8v8E
AB0ANABNAGgAhgClAMEA2ADwAAUBDQEFAfUA1QCjAGwAOAAHAOf/3f/i/+r/7v/t/+z/
7f/w//D/7v/x//n/+//3//b/8//x//H/8f/x//H/8f/y//L/8v/v/+3/7v/u/+7/8f/y
//T/9f/y//L/8v/x/+//8P/y//P/9f/1//T/9P/y//H/8f/y//X/9f/1//X/8v/y//L/
8v/w//D/8//0//X/9v/3//j/9//1//T/9P/2//f/+P/5//n/+f/5//r/9//2//b/9v/5
//r//P/9//r/+v/5//n/+//+//7//f/9///////+//z//v/+/wAAAwADAAMAAwADAAQA
BQAFAAcACQAJAAkACwANAA4ADgAMAA8AEQARABUAFQAWABYAFQAWABcAFgAZABwAHAAe
AB8AHwAfAB8AHwAiACQAJAAmACcAKAApACgAJwAoACcAKQApACkAJwAmACYAJQAlACMA
IAAfAB8AHgAbABcAEwAOAAsACgAHAAgACAAIAAQAAwADAAAA/v/7//n/+f/5//n/+f/4
//n/9v/0//L/8f/y//T/9f/1//P/8v/y//L/8v/y//X/9f/2//X/9P/z//H/8v/y//L/
8//z//P/9P/2//T/8//z//P/8v/z//L/9f/0//X/9v/1//T/8//y//P/8//y//L/9P/0
//L/8v/x//H/8v/y//T/9f/1//T/8v/x//H/8f/x//H/8f/w//D/8f/x//D/8P/w//D/
8P/y//T/9P/z/+//7v/v/+//8f/v//H/8f/x//H/8f/w//D/7//v/+//8P/x//H/8v/w
/+7/7f/t//D/8P/w//D/7//u/+7/8P/w//D/8P/x//H/7//v/+7/7v/u/+//7//v/+//
7//v//D/7//v//H/8P/v//D/7//t/+7/7//v/+7/7f/s/+3/7//w//D/8f/u/+7/7f/t
/+v/7P/u/+7/7v/u/+7/7//u/+7/7f/t/+//7f/s/+7/8v/v/+7/7f/s/+7/7v/u/+7/
8P/w//D/8P/u/+7/7v/u/+7/7v/u/+7/7//w//H/8v/y//L/8v/y//T/9P/0//T/8v/y
//L/8v/0//b/+P/6//n/+P/4//n/+P/4//n//P/9//7/AAABAP7//v/+//7/AAAAAAAA
AAD8//r/9//3//X/8v/x//H/8f/w/+//7//t/+v/6v/q/+v/7P/u/+//6//r/+r/6P/s
/+3/7f/t/+z/7P/s/+v/6v/q/+r/6f/r/+3/7f/t/+v/6v/q/+r/6v/p/+n/6v/t/+3/
7f/s/+r/6v/q/+v/8P/w/+r/6v/t/+b/4f/h/9//3//m//D/AQAYACsAPgBaAHkAnQC8
ANgA9QANARkBFwEJAe8AyACUAF8AKQABAOr/5P/m/+3/7v/t/+7/8P/u//H/+f/5//f/
9P/z//H/8f/z//P/8//z//P/8v/x/+3/7f/u/+7/7v/w//D/8f/x/+7/7v/u/+3/7v/w
//P/9f/0//P/8f/w//D/7//v//D/8//z//P/8//x//D/7//u//D/8P/z//T/9P/0//T/
9P/y//H/8f/y//T/9f/2//f/9v/1//T/9P/2//b/9//4//j/+P/5//n/9//2//T/8//2
//r/+//7//n/+//7//r//P/+//7/AAABAAEAAQABAP//AAABAAEAAwAFAAUABQADAAUA
BgAGAAkADQAQABEAEwATABQAFAATABQAFQAUABcAGgAaABwAHwAfAB8AHwAgACIAIwAi
ACUAJwApACsAKwArAC0ALQAvAC8ALwAtACgAJgAjACEAIwAiACMAJQAgAB0AGQAVABMA
EQARAA8ADQAMAAsABgADAAMAAAD+//3/+//7//v/+P/3//X/9f/3//b/9f/1//X/9v/2
//X/8//y//L/8v/w//D/8//z//L/8f/w/+//8f/y//L/8v/x//H/8f/y//L/8P/v/+//
8P/w//L/8v/y//D/8P/w//L/8v/y//L/8//z//L/8v/w//D/7v/u//H/8f/y//L/8v/z
//P/8v/w/+//7//v//H/8f/x//D/7//v/+7/7P/t/+7/7//w/+7/8P/w/+//6v/q/+z/
7f/w/+//8v/z//D/7//u/+z/7P/t/+//8f/v/+//7v/u/+3/7P/s/+3/7//w//H/8v/u
/+z/6//s/+3/7v/v//H/8f/v/+//7v/s/+z/7f/t/+//7//v/+//7P/r/+v/7f/v/+//
8f/x/+7/7v/u/+3/7f/t/+3/7//w//D/7//v/+7/7v/t/+3/7//w//L/8v/v/+7/7f/t
/+z/7P/r/+v/7//x//L/8v/s/+3/7v/v//D/8P/w//D/8P/w//D/8P/w//L/8v/y//L/
9P/0//T/9P/z//L/8f/w//P/9P/1//b/+P/4//j/+P/5//j/+P/5//r/+v/7//7//v/+
/////////wAAAQACAAEAAAD///7/+f/2//L/8f/y//D/8P/x//D/7v/s/+v/7f/t/+7/
8P/u/+7/7//v/+3/7f/s/+r/7v/v/+//7//t/+z/6//p/+n/6v/r/+v/6f/r/+v/6//r
/+r/6v/q/+v/6//s/+7/7P/r/+r/6P/p/+r/6//t/+7/7v/s/+z/5//k/+X/5f/j/+v/
+P8KAB8AMABFAGgAjgCrAMUA3ADyAAEBAwH3AN0AtQCDAFQAIgDz/9f/0//Y/9z/4P/n
/+z/7f/s//T/9P/z//P/9f/z//L/8//1//f/9v/1//T/8//y//L/8v/v//D/8v/z//T/
8v/y//P/8//0//T/9P/z//P/9P/2//f/9f/1//T/9P/2//X/9f/2//b/9f/0//P/8//0
//X/9v/4//j/+//8//n/+P/3//b/9//3//j/+v/5//n/+f/5//n/+f/5//r/+//8//7/
AAD///7//v/9////AAAAAAEAAQACAAAA/f/+/wEAAgACAAIABAAEAAYABwAHAAcABwAJ
AAoACwALAAwADQAMAAsACwANAA4ADgARABUAGAAZABkAFwAWABQAFwAaAB0AHgAeACAA
HwAgACIAIwAkACUAJQAoACoAKgAoACkAKgArACwALQAwADEAMAAvAC4AKwArACoAKAAn
ACUAIgAhACEAHgAbABcAEwATABEAEQAPAAwACgAIAAIAAgADAAEAAAD///3//f/9//r/
+f/3//f/+P/4//j/+f/4//j/9//1//f/9v/2//b/9v/2//n/+f/3//X/8//x//L/9P/1
//b/9f/1//X/9v/0//L/8f/x//T/9P/2//b/9P/y//L/8v/0//T/9P/0//X/9f/0//T/
9v/2//T/9P/1//X/9v/2//X/9f/0//L/9f/1//b/9//2//X/9P/y//P/9f/2//b/+P/4
//j/+P/3//j/9//1//X/9v/5//v/+P/z//L/7//y//P/9P/0//T/8//z//P/8//z//L/
8v/0//T/9f/3//X/9P/z//L/8v/y//P/9v/0//T/9P/1//T/8f/w/+7/8f/y//T/9f/z
//P/8//z//D/7//v//H/8f/x//P/8//w//D/8P/v//D/8f/y//X/8//y//D/7//v//D/
8P/x//H/8v/0//T/8//y//H/8f/x//L/8v/z/+//7//w/+7/7v/x//L/8//0//T/9P/0
//T/8v/y//L/8v/z//T/9f/2//X/9P/z//L/8//0//X/9v/3//j/+f/6//r/+v/6//r/
/P/8//3///////7//v8AAAIAAgADAAMABAAEAAQABAADAAIAAQAAAP3//P/6//v/9//0
//P/8//1//T/8//z//H/7//u/+7/8P/w//H/8f/w//H/8f/w//H/8f/w/+//8P/w//D/
7//u/+7/7v/t/+3/7//v/+//8f/w//D/8P/v/+3/7P/s/+7/7//w//D/7v/u/+7/7//w
//D/8P/w/+//7P/p/+X/4//l//L/AAATACwAQwBaAHoAnQC5ANAA6AD7AAkBDQEDAesA
xQCSAFwAJwD7/+X/4v/m/+z/9f/6//n/9P/w//D/+f/7//n/+//+//v/8//z//P/8//z
//P/9f/2//f/9f/z//T/9P/0//b/9v/3//f/9v/2//b/9f/z//T/9v/3//n/+f/4//j/
9//1//T/9P/1//X/9f/1//X/9v/3//j/9v/2//n/+v/8//z//P/8//v/+f/4//j/+v/7
//z//f/9//3//f/+//3//P/8//z//v/+///////+//7//f/9////AgACAAEAAQADAAMA
AgACAAQABAAGAAUABQAFAAUABQAGAAcABwALAA0ADQANAAsADQAOAA4ADQAPABAADwAU
ABUAFwAYABcAGAAZABgAGQAcABwAHgAhACEAIQAhACIAJAAlACQAJQAnACkAKwApACkA
KwArAC0ALQAtACsAKwAqACgAJwAlACIAIQAhACEAHwAcABkAFgATABIADwAPAA4ADQAI
AAcABwAEAAIAAQD////////+//3/+//7//n/+P/3//f/+f/6//r/+f/7//r/+v/6//X/
9P/2//X/9f/1//X/9f/1//b/9v/2//n/+f/5//r/+v/4//f/9//3//b/9//2//f/9v/3
//j/9//2//X/9P/1//X/9P/0//X/9v/1//b/9v/1//X/9P/1//f/+P/4//X/8//y//H/
8//z//P/8v/0//X/9f/0//L/8v/y//L/9P/2//b/9f/w//D/8v/z//P/8f/z//P/9P/1
//b/9v/z//H/8P/v//L/8//z//T/8f/w//D/8f/y//L/8v/y//H/8P/w//L/8f/w/+//
7//y//H/8v/y//H/8P/w/+//7//v/+//7//w/+//7//x/+//7//x//H/8P/w//D/7//t
/+3/7f/v//L/8v/x//H/8P/w/+//7//u/+7/7//u/+//7v/t/+3/7v/w//H/8//v/+3/
8P/y//L/8P/w//D/8P/u/+7/7v/u//H/8v/z//T/8v/y//L/8v/0//T/9P/0//L/8v/y
//L/9P/0//T/9P/3//j/+f/6//r/+f/4//j/+v/8//3///8AAAAAAAABAAEAAAAAAAAA
AQACAAMABAABAPz/+f/1//f/9f/y//H/7//v/+7/7f/v/+7/7f/t//D/8P/w//H/8P/t
/+z/6v/q/+z/7f/t/+v/7P/s/+z/6//q/+r/6v/s/+3/8P/x/+7/7f/r/+r/6//s/+z/
7f/t/+3/7P/r/+r/6v/q/+r/7f/u/+7/7v/o/+n/6P/l/+P/4f/n//T/AAARACQAOwBc
AIQApwDBANwA+AANARUBEwEHAe8AwwCOAFwAJwD3/9v/3P/i/+D/4f/o/+3/8P/y//j/
+//5//f/9//2//X/9f/1//P/8//z//P/8//y//H/7f/w//L/8//0//T/9P/1//X/8//y
//H/7//w//L/9f/3//b/9f/z//L/8//z//T/9v/1//X/9f/1//L/8v/y//L/8//0//j/
+v/4//j/+P/4//r/+f/5//r/+v/5//j/9//4//n/+v/8//z//P/9//7//f/8//z/+//9
//7//v///wAAAgABAP////8BAAEAAAABAAQABQAIAAgABwAGAAUABwAIAAkACQAJAAsA
CwALAAsADQAOAA4AEAATABUAFQAVABUAFgAWABgAGgAcABwAHQAgACAAIgAjACMAIwAj
ACUAKAAqACoAKAApACoAKwAsAC0AMAAxADIAMQAwAC0AKwAqACgAJwApACYAJQAlACEA
HQAYABMAEwARABEADwANAAwACwAGAAMAAwAAAP7////9//3//f/8//v/+f/5//n/+P/3
//f/9v/2//X/8//z//L/8v/y//H/8v/2//f/9P/z//L/8f/0//b/9//4//f/9f/z//L/
9P/y//H/8f/z//T/9//4//X/8v/x//D/8//0//X/9v/0//P/8f/w//L/8v/w//D/8//z
//T/9P/z//P/8v/w//P/8//0//X/8//z//P/8v/y//P/8//y//L/8v/y//L/8P/y//L/
8f/v//D/8//1//P/8f/z//P/8//z//P/8v/y//H/8f/x//H/8f/w//D/7//u/+7/7//y
//L/8v/y//H/8P/w//L/9P/0//T/9f/0//H/8P/u//D/8P/x//H/8f/x//H/8f/w/+//
7//x//P/8//1//X/8f/w/+//7f/u/+//8P/z//P/8v/w/+//8P/w/+//7//v//D/8v/y
/+//7v/t/+3/7f/u/+7/7//1/+//9P/2//T/8v/y//L/8v/y//L/8v/y//T/9P/0//T/
9P/0//T/9P/0//T/9P/0//f/+P/5//r/+//7//v//P/7//z//P/9/wAAAAAAAAEAAQAA
AAAAAAD+//7//v/+//7/+v/4//X/9//1//L/8f/x//H/8P/v/+//7v/t/+3/7v/u/+7/
7//v/+3/7f/s/+r/7P/t/+3/7//w//D/8P/t/+z/7P/s/+n/6f/r/+v/7v/v/+//8P/t
/+z/6v/p/+z/7//x//P/8f/w/+//7v/t/+7/7v/u//L/7f/m/+X/5//l/+n/9P8GABsA
NABNAG4AkACrAMUA4AD2AAcBDwEHAfMA0wCjAGwANgAJAO//5f/k/+r/7v/t//L/9f/2
//b/+P/5//n/+//7//j/+f/5//f/9f/1//X/9f/4//j/+P/1//P/9P/0//T/9P/0//X/
9f/1//b/9//3//X/9v/4//n/9//3//b/9v/4//f/9//4//n/+f/5//n/+P/4//j/+P/2
//b/+f/6//v//P/9//7//f/7//r/+v/9//3//f/9//3//f/9//7//v/+////AAAAAAAA
AQABAP///v/8//v///8EAAYABwAEAAUABAACAAQABgAGAAgACQAJAAkACQAHAAgACQAJ
AA0ADwAPAA8ADQAPABAAEAAQABMAFQAVABcAFwAYABgAGgAcAB4AHgAfACIAIgAkACMA
IwAjACMAJQAoACoAKgAoACkAKgArAC0ALQAvAC8AMQAxADEALwAtACwAKgApACgAJAAi
ACEAHwAdABoAFwAXABUAFQATABEAEAAPAAoABwAHAAQAAgABAP/////////////+////
/v/8//r/+f/6//z//f/9//z/+v/5//j/+P/4//v/+//8//v/+v/5//f/+P/4//j/+//7
//v//P/6//j/9//3//j/+P/6//r/+v/4//j/+P/2//b/9v/2//j/+f/5//r/+f/4//X/
9P/3//f/+P/4//b/9//3//b/9v/1//X/9f/3//f/9//2//b/9//3//b/9v/2//b/9v/2
//j/+P/3//T/9P/2//f/+f/3//n/+f/3//f/9//2//T/8//z//P/9P/1//X/9v/1//T/
9P/1//b/9v/2//b/8//y//L/9P/0//T/9P/1//f/9f/1//T/8v/y//P/8//0//X/9v/3
//X/8//y//P/9P/1//j/+f/0//T/9P/z//H/8f/x//P/9P/0//P/8//0//T/8//z//H/
8v/0//T/9f/0//P/8//z//T/9P/1//X/9//4//j/9v/1//T/8//y//P/9P/1//b/+P/4
//j/+P/2//b/9v/2//n/+v/7//z/+f/4//f/9v/4//r//P/+//7//v/9//z//v///wAA
AAD//wIAAgACAAUABQAEAAQABgAGAAYABgAGAAYAAgAAAP3//f/7//j/+f/5//n/+P/2
//X/8//x//P/9P/0//T/9f/1//P/8//x/+7/7//v//H/8f/y//L/8P/v/+7/7v/x//H/
8v/1//T/8//y//D/8v/y//L/8f/v//D/8f/x/+//7v/u/+7/8f/z//X/9v/4//D/6f/o
/+n/6f/p/+X/6P/w//3/FAAzAEoAWgB5AKEAxADgAPUACwEdAR0BDwH5ANAAngBtADcA
CQDu/+j/6v/v//D/8f/4//z/+v/9/wEA/f/3//r/+f/1//f/+f/5//n/+f/5//j/9//z
//X/9v/2//b/9v/2//f/9//0//T/9P/z//T/9v/5//v/+v/5//f/9v/2//X/9f/2//n/
+f/5//n/9v/2//b/9v/3//j//P/+//v/+v/5//j/+f/5//r//P/7//v/+//7//3//f/9
//7//v/+////AAD///7//v/9//7//v/9//3///8CAAIAAQABAAMAAwACAAQABgAGAAgA
BwAHAAcABwAFAAYABwAHAAsADQANAA0ADQAPABAAEAASABUAFwAXABcAFwAYABgAGgAc
AB4AHgAfACIAIgAkACMAIwAjACMAJgAqAC0ALgAtAC0ALQAtAC4ALwAyADMANwA3ADcA
NQAxADAALgAtAC0AKgApACkAJgAjAB8AGwAaABkAGgAZABYAFAASAAwACQAJAAYABAAF
AAMAAwADAAEA///8//v/+//6//n/+f/7//z//P/7//n/+P/4//j/9//4//z//f/6//n/
+P/3//f/+P/4//j/+f/5//n/+v/6//j/9//3//r/+v/8//z/+//4//f/9v/4//j/+P/4
//v/+//6//r/+f/4//X/9P/2//f/+f/6//n/+f/4//b/+P/3//f/9//1//X/9f/0//X/
9//4//j/9v/2//b/9v/0//b/9v/1//T/9P/2//f/+f/3//n/+f/4//f/9v/0//X/9f/2
//f/9f/1//T/9P/1//T/9P/1//f/+P/5//r/9v/0//P/9P/1//b/9//5//j/9f/0//L/
9P/0//X/9f/3//f/9//3//b/9f/1//f/9f/1//f/9//2//b/9v/1//X/9f/1//f/9v/2
//X/9f/0//T/8//z//X/9v/4//j/9f/0//P/8//1//b/9v/3//X/+f/4//b/9P/1//b/
9//4//n/+v/7//z/+//6//n/+P/6//r/+v/6//z//P/8//z//v/+//7//v8AAAEAAgAE
AAQABAADAAMABgAGAAYABwAFAAQABAAEAAQABAAEAAQABgACAAAA/f/7//n/9v/1//X/
9f/0//P/9f/0//P/8//y//L/8v/z//T/8//0//T/8f/y//L/8f/z//T/9P/0//H/8P/w
//D/8f/x//P/8//1//X/9P/0//P/8v/w/+//8f/z//T/9f/y//L/8v/y//P/9P/0//T/
9v/v/+7/8f/v/+v/7f/0/wQAHwAyAEMAZgCIAKEAuQDSAOwAAwERAQ8B+QDXAKUAcAA8
AAkA5f/b/+D/5P/q/+//8P/v//D/8v/6/wEAAQD9////AAD9//v/+//5//n/+f/5//3/
/v////3/+v/6//n/+P/6//r/+//7//z//P/8//v/+v/6//v/+//+//////8AAP///f/8
//z///////////8AAAAAAAAAAP///v8AAAAAAgACAAIAAgAAAP////8AAAMAAwADAAMA
AwADAAMABAACAAIAAwAEAAQABAAFAAUABgAGAAUABQAJAAwADAALAAoACwAKAAgACAAK
AAoADAAOAA8AEAARAA8AEAARABEAEwAVABUAFQAVABcAGAAYABgAGwAdAB0AIQAhACIA
IgAgACIAJAAkACUAKAAoACoALQAtAC0ALQAtADAAMgAyADQANQA2ADcANgA1ADYANQA3
ADcANwA1ADQANAAzADMAMAAsACoAKQAnACUAIgAfABsAGQAZABcAFwAWABUAEAANAA0A
CgAIAAcABQAFAAUABgAFAAMAAwADAAIAAQABAAMABAAEAAMAAQAAAAAAAAD8//z/////
/////////////f/+//7//v////////8AAAEAAAAAAAEA///+/////v////7///8AAP7/
/v/+//7/AQABAAAAAAD///7/+//6//3//f/+//7/AAABAAEAAAD+//3//f/9/wAAAQAC
AAIAAAABAAEAAAD+//7//v/+/wAAAgACAAEA/P/8//7///8BAP//AQABAP////////7/
/v///w==
         </WaveFormData>
      </LeadData>
      <LeadData>
         <LeadByteCountTotal>10000</LeadByteCountTotal>
         <LeadTimeOffset>0</LeadTimeOffset>
         <LeadSampleCountTotal>5000</LeadSampleCountTotal>
         <LeadAmplitudeUnitsPerBit>4.88</LeadAmplitudeUnitsPerBit>
         <LeadAmplitudeUnits>��V</LeadAmplitudeUnits>
         <LeadHighLimit>2147483647</LeadHighLimit>
         <LeadLowLimit>268435456</LeadLowLimit>
         <LeadID>II</LeadID>
         <LeadOffsetFirstSample>0</LeadOffsetFirstSample>
         <FirstSampleBaseline>0</FirstSampleBaseline>
         <LeadSampleSize>2</LeadSampleSize>
         <LeadOff>FALSE</LeadOff>
         <BaselineSway>FALSE</BaselineSway>
         <ExcessiveACNoise>FALSE</ExcessiveACNoise>
         <MuscleNoise>FALSE</MuscleNoise>
         <LeadDataCRC32>3552283350</LeadDataCRC32>
         <WaveFormData>
+v/6//r/+v/7//z//f/+//7//v/+//7//f/8//v/+v/9//7///8AAP///v/9//z//f/+
////AAD+//7//v/+//7//v/+//7///8AAAEAAgABAAAA///+/wAAAAAAAAAAAgACAAIA
AgABAAAA///+////AAABAAIA///+//3//P/+//7//v/+//7//v/+//7//f/8//v/+v/9
//7///8AAP7//P/6//j/+f/6//v//P/6//r/+v/6//j/+P/4//j/+f/6//v//P/7//r/
+f/4//r/+v/6//r/+v/6//r/+v/5//j/9//2//f/+P/5//r/+P/4//j/+P/4//j/+P/4
//n/+v/7//z/+//6//n/+P/6//r/+v/6//j/+P/4//j/+P/4//j/+P/7//z//f/+/wAA
AAAAAAAAAwAEAAUABgAFAAQAAwACAAIAAgACAAIAAwAEAAUABgAFAAQAAwACAAcACQAL
AAwACQAGAAQAAgAEAAQABAAEAAIABAAEAAQAAwAAAPz/+f/4//j/+P/5//j/9f/0//L/
8f/x//L/8//y//P/8//y//D/8P/v/+//8v/z//T/9v/z//H/7//t//D/8v/z//T/8//z
//L/8f/v/+//7//u/+//8P/z//T/9P/z//P/8v/z//P/8//1//T/9P/1//T/7//x//T/
+f/+//////8FAA4ADgAMAAoACwATAB0AIQAmADEAQQBbAHgAkACcAJMAYwAuABkAGgAa
ABwAIwAhABkAGAAaABoAFwAWAA8ACgAGAAIA/v////7//v/+//z/+//5//b/9P/0//T/
9f/2//X/9f/1//X/8//y//D/8P/x//L/9P/2//X/9P/z//L/8//z//P/8//0//X/9f/2
//T/9P/w/+//8v/1//n/+//5//f/9f/y//L/8//0//b/9//4//n/+v/5//f/9P/z//b/
+f/8/wAA/v/8//n/9//6//v//P/9//7//v/+//3/+//7//v/+//+/wAAAgAFAAQAAwAB
AAAAAQACAAQABgAHAAgACgAKAAcABgAGAAUACQALABAAFAATABMAEgAQABEAEgAUABcA
GAAaABwAHAAdAB0AHQAeACAAIgAkACcAKAAnACYAJQAlACUAJgAoACoAKwArACsAKgAn
ACUAJAAlACYAKAApACYAIwAfABsAGwAaABkAGQAVABMAEwASAA0ADAAKAAYABQAGAAcA
CAAHAAQAAQAAAAAA/v/+//7//f/+//7//f/7//n/+P/3//n/+v/+/////P/6//n/9//5
//n/+v/7//r//P/9////+v/5//f/9//4//r/+//9//3//f/+//7//f/8//v/+//9//3/
/v/+//7/+//6//r/+//8//7/AgD///3//P/6//3//f/9//7/AAD///7//f/+//7//P/6
//v//f8BAAIA///9//z/+//5//v//v8DAAIAAQABAAAA/v/7//r/+f/6//z//f/+//3/
/P/6//j/+P/5//v//P/+//7//v/9//v/+v/5//j/+f/6//v//v/7//j/9v/0//f/+P/5
//r/+v/7//v/+f/1//T/8//y//P/9f/4//z/+//4//f/9f/2//f/+P/6//j/+P/5//n/
+P/2//T/8f/y//X/9v/3//b/9v/1//T/9P/2//j/+v/7//r/+v/5//P/8//1//j/+v/4
//j/+P/4//b/9v/2//b/+f/6//v//P/9//7///8AAAAAAAAAAAAAAgACAAIAAgAAAAAA
AAAAAAEAAgADAAQABQAGAAcACAAIAAkACgAKAA0ADAAMAAwACgAIAAYABAAEAAYABgAG
AAUAAgD+//v/9//2//X/9f/2//X/9v/2//P/8f/w/+//8P/x//H/8P/w//D/7//v/+3/
7f/t/+7/8v/z//T/9f/z//L/8P/u//D/8f/x//H/7//v/+//7v/u/+7/8P/w//D/7//v
/+7/7P/r/+r/6//t/+7/8P/w//P/7//w//P/8v/z//n/AwAKABAAEAAKAAkACQANABMA
HgArAD8AXQB6AIwAmACHAFEAHgAXACQAKAAkACsALwAnABgAEgAQABEAEgARAA4ADAAI
AAAA9//4//j/9v/4//n/+f/4//j/9v/0//P/8v/1//X/9f/1//X/9P/y//L/8f/w//D/
8P/z//T/9f/2//T/8//y//H/9P/1//X/9v/2//b/8v/x/+//8f/0//X/9v/3//j/+P/2
//X/9P/0//b/+P/6//z//P/7//n/+f/3//f/9//4//r//P/9/////f/7//n/9//6//z/
/v////////////////8AAAEAAwAFAAUABAAEAAIAAgADAAQABQAGAAgACAAIAAgACQAJ
AAsACwAOABAAFQAXABgAGAAVABQAFAAVABgAGgAcABwAHwAfAB8AIAAeACAAIgAlACgA
KQAqACsAKAAnACcAKAAsAC0ALQAtACsAKQAoACgAKQAoACgAJwAmACUAIwAhABwAGgAY
ABcAFwAVABUAFAARABAADgAKAAgACAAIAAgACAAGAAQABAAAAP7//v/+/wAAAgADAAMA
AQD///7//f/8//z//////wEAAAAAAP///P/7//v/+//8//7///8BAAAA///9//3/+//8
//z//f//////AAAAAP7//P/6//n//////wAAAAAAAP3//P/8//z//P/9/wAAAgABAAEA
AAD+//3//P/8/wEAAQABAAEAAgACAAAA/v/8//3/AAAAAAIAAQABAAEA/P/7//v//f//
////AAAAAP///f/9//3/+//8//z//P/9//7//v/+//z/+//7//r/+//8//3//f/8//z/
/P/8//r/+v/6//z//f/8//z//P/7//r/+f/4//v//f/+//3/+v/6//r/+v/3//f/+P/6
//3//P/9//3/+//5//f/9v/3//j/+v/7//3//P/7//n/9//5//n/+f/7//z//P/8//n/
+P/3//b/+P/4//n/+f/5//v/+//4//T/+P/6//z//v8BAAIAAwAEAAEAAAD///7/AQAC
AAMABAACAAIAAgACAAIAAgACAAIABQAGAAcACAAHAAgACAAIAAsADAALAAsACQAHAAUA
AwAAAAAAAgACAAIAAQD+//r/9f/z//L/8f/y//P/8v/z//D/7v/t/+3/6//s/+3/7f/t
/+7/7//v/+7/7f/s/+v/7f/u/+7/7v/t/+3/7v/u/+z/7P/t/+3/7//v/+//7//s/+z/
7P/u/+//8P/w//H/8P/v/+//7//w/+//7//w//T/8//1//r/+//2//P//f8HAAwADAAM
AAwADQARABUAHQAsAEEAXQB5AJIAoACOAFkAJQAWABsAHgAgACoALQAjABcAEgAQABAA
DwAOAAsABgACAAQAAAD5//b/9v/2//b/9//3//b/9v/0//L/8f/w//P/8//z//P/9f/0
//L/8v/w//D/8f/y//T/9P/0//T/8v/x//D/7//y//P/8//0//T/9P/w/+//7f/v//L/
8//0//X/9v/2//P/8//z//T/8//0//X/9v/4//f/9f/1//X/9f/1//b/+P/4//f/9//3
//f/9//3//v//P/9//3/+//7//v/+//7//z//f///wMAAwACAAIAAQAAAAAAAAADAAQA
BgAGAAYABgAHAAcABwAHAAoADAARABMAFAAUABQAFAAVABcAFgAYABoAGgAdAB0AHQAe
ABwAHgAgACMAJwAnACcAJwAjACMAJAAmACgAKQApACkAJwAlACQAJAAjACIAIgAhACIA
IQAfAB0AGQAWABMAEQARAA8ADwAOAA0ADAAKAAYAAgACAAIAAgAEAAIAAAAAAPz/+v/6
//r/+//8//z/+//9//v/+v/5//X/9P/2//X/+P/4//n/+f/2//X/9f/1//b/+P/5//v/
+v/5//f/9//1//b/9v/3//n/+f/6//r/+f/4//f/9//7//v//P/8//z/+f/4//j/9//2
//b/+P/7//v//P/8//v/+f/3//b/+f/5//n/+f/6//r/+P/2//b/9//6//r//P/7//v/
+//3//f/+P/7//r/+f/5//j/9//1//X/9f/1//b/9v/2//f/+P/4//j/9v/1//X/9P/0
//T/9P/z//T/9P/0//T/9P/0//T/9v/4//b/9f/0//P/8v/x//D/9P/1//X/8//y//L/
8v/y/+//7//w//L/8//y//P/8//y//H/8P/w//L/8v/z//P/9f/0//P/8f/w//H/8P/v
//L/9P/1//b/8f/w/+//7v/y//L/8//z//f/9f/x//D/8P/w//D/8P/w//H/8v/z//T/
8f/w/+//7v/x//L/8//0//b/9v/2//b/+f/6//v//P/+//7//v/+//v/+v/5//j/+v/8
//7/AAD+//7//v/+/wAAAgADAAQABAAEAAIAAQACAAEAAAD///7//v8AAAAAAAD///z/
+P/1//P/8v/x//P/8//x//H/7//s/+r/6f/r/+z/7f/t/+z/7P/s/+v/6f/p/+n/6f/s
/+z/6//q/+n/6f/q/+r/7P/s/+3/7f/s/+v/6v/p/+r/6v/q/+z/7P/s/+v/6//p/+f/
5v/l/+j/6f/r/+7/8P/t/+n/6v/t//L/9//7//3/BgAKAAgABAADAAkADwAVABwAKQA7
AE0AZACAAJIAiwBhACgACwAOABYAGgAfAB8AFQAMAA4AEAARAA4ACwACAP7//P/6//f/
9v/4//j/9v/2//X/8//y//D/7v/t/+z/7//v/+//7//u/+z/6f/o/+r/6v/r/+z/7P/s
/+z/7P/t/+3/7f/t/+7/7//v//D/8P/w/+z/6//p/+v/7v/v/+//7//v/+7/7f/t/+3/
7v/x//L/8//0//L/8f/v/+//8v/z//T/9v/2//b/9f/1//X/9f/1//X/9//4//n/+f/4
//f/9v/1//f/+P/5//v///////7//v/9//z//P/8//3//v8AAAAA/v/+//////8AAAEA
BQAIAAwADwARABIADwAOAA4ADwARABQAFwAYABcAFwAXABgAGAAaABwAHwAfAB8AHwAf
AB4AHwAhACQAJgAnACcAJwAnACUAJAAkACMAIgAiACEAIgAhAB8AHQAZABYAEwARABAA
DwAQABAADAAKAAcAAgABAAIAAwAEAAQAAgAAAAAA/f/6//n/+P/6//z//f/9//v/+f/4
//f/+P/4//v/+//6//j/9//1//T/8//z//P/9v/4//n/+//2//X/8//z//X/9v/2//f/
9f/1//b/9v/z//L/8f/x//f/+f/8//7/+//3//X/9P/0//T/9f/4//n/+f/6//r/+v/5
//j/+P/7//v/+//7//v/+v/3//T/8v/z//b/9v/3//f/+P/5//X/9f/2//n/+//7//z/
/P/6//f/9v/1//f/+P/4//j/+v/6//n/+P/1//X/9v/2//f/+P/5//n/9v/2//b/9v/0
//T/9P/2//f/9v/2//b/9P/0//T/9P/1//X/9P/x//L/8v/y//L/8//z//T/9v/4//b/
9v/1//T/8//y//L/9P/0//X/9f/z//L/8f/v//H/8//z//P/8f/y//L/8v/y//L/8v/y
//T/9P/1//X/8//x//H/8v/y//X/9v/3//j/+P/4//j/+P/5//r/+//8//7//v/+//7/
/f/8//v/+v/8//z//P/8//7//v/+//7/AQACAAMABAAFAAgACgAMAAkACAAFAAMABQAF
AAUABQADAAIAAwACAAEA///7//b/9v/1//X/9f/x/+//6//p/+r/6v/r/+3/7//w//H/
8f/u/+7/7v/t/+7/7//w//H/7//u/+z/6v/q/+v/7f/u/+z/7P/t/+3/7f/t/+3/7f/t
/+7/7//y/+//7v/s/+v/6//r/+z/7f/u/+3/7f/u/+7/8f/x//b/+//6//v//f///wIA
BAAIAAwADQARABcAIQAwAEMAXQB5AJAAoACSAF8ALwAoAC8AKAAiACgALwAtACMAGgAY
ABYAEQAKAAkABAD+//7/AgD///z/+v/2//T/9P/z//H/8P/x//L/9P/2//X/8//x/+//
8v/y//H/8v/y//L/8//0//T/9P/0//T/9P/1//b/9//2//X/8//y//X/9v/z//P/8//1
//j/+f/3//f/9//2//f/+f/7//7//P/8//z//P/+//3/+//7//z//f/+/wAA/v/+//3/
/f8AAAEAAgADAAMAAgABAP//AAABAAIAAwAFAAYABwAJAAgABwAFAAQACAAKAA0AEAAP
AA4ADgAMAA8AEAASABMAEwATABYAGAAaABsAGwAaABsAHAAeACEAIQAiACMAIgAkACUA
JgAoACgAKgAsAC8ALgAtACwAKwArAC0AMAA0ADMAMwAyADEAMgAxADEAMgAvAC4ALgAt
ACkAJwAkACEAIAAgACAAIQAdABkAFwAUABQAFAATABAAEAAQABAAEAANAAoABwAGAAcA
BgAHAAgABgAGAAUAAwAFAAMAAgABAAIAAgAFAAUABAACAAEA//8BAAEAAgADAAIAAgAB
AAEA//////7//////wAAAAABAP////8AAAAAAAAAAAAAAQADAAEAAAD+/wEA/////wAA
AAAAAAEABAADAAEAAAD+/wEAAQABAAIAAgABAAAA//8AAAAA/v/8//3///8DAAQAAwAB
AAAA///9////AgAHAAUAAwACAAAA///9//3//f/+/wAAAQACAP///v/8//r/+//9/wAA
AgD///7//f/7//z//P/8//z//P/8//z//v/9//r/+P/2//n/+v/7//z/+//7//r/9//3
//j/+f/6//f/9//4//r/+f/2//X/8//2//f/+P/6//f/9v/2//X/9//2//X/8//0//f/
+P/5//b/9v/1//T/9f/2//f/+P/3//b/9v/1//H/9f/5//r/+P/2//b/9v/2//b/9v/2
//b/+v/8//7/AAD///7//f/8////AAABAAIAAQAAAP///v/+//7//v/+/wEAAgADAAQA
BgAIAAkACgAIAAgABgAFAAYABQAEAAMAAAAAAAIAAgAEAAMAAAD8//f/9f/0//P/8//z
//H/8f/w/+7/7f/t/+z/7P/s/+v/7f/u/+//7//u/+3/7P/r/+3/7v/u/+7/6//r/+z/
7P/q/+r/6//r/+3/7f/t/+3/6//q/+n/6v/r/+z/7P/t/+z/6//r/+v/7P/r/+v/7P/0
//H/8//0//P/9P/1//n///8GAAwADAAKAA0AEQAVABsAKAA5AFEAbQCIAJwAmgBzADUA
EAAPABYAFgAeACUAHQARAA4AFAASAA0ACgAJAAYAAgD+//r/9//0//L/7v/y//P/8//y
//L/7//u/+7/7v/v/+//7//v//H/8P/u/+7/7f/s/+z/7P/t/+7/7//w/+3/7f/t/+3/
7P/t/+3/7v/w//D/7P/r/+n/6//u/+//8f/x//H/8P/t/+3/7f/u/+//8P/x//L/9P/z
//H/8f/x//H/8f/y//P/9P/0//X/9f/1//X/9f/1//b/9//3//n/+f/5//n/+P/4//j/
+f/8//3//f/+//7//v///wAA//8AAAIAAgADAAQABgAHAAYABQAHAAgADQAPABAAEAAQ
ABAAEQATABIAFAAWABYAGQAZABkAGgAYABoAHAAfACMAIwAjACMAHwAfACAAIgAkACUA
JQAlACcAJQAkACQAIgAgAB8AHQAeAB0AGwAZABYAFAASABEADwANAA0ADAALAAoACAAE
AAAAAAAAAAAAAQAAAP//AAD9//r/+f/4//f/+P/4//f/+f/3//b/9f/y//L/9f/1//f/
9v/2//X/9P/z//P/8//y//T/9f/3//X/9f/0//X/9P/0//P/8//1//X/9v/2//f/9v/1
//X/9//3//j/+P/6//f/9v/2//P/8v/y//T/9//3//j/+P/4//f/9v/2//j/9//2//X/
+P/4//b/9P/y//P/9v/2//j/9//3//f/9f/1//b/+f/3//f/+P/4//n/9//3//f/9f/2
//b/9v/4//j/9//2//X/9f/2//b/9v/2//b/9f/2//b/9v/2//P/8v/x//L/9f/0//T/
9P/y//L/8v/y//L/8//z//H/8v/y//L/8v/v/+//8P/y//P/8v/z//P/8f/x//H/8v/y
//L/8//z//T/9P/0//P/8v/z//L/8f/z//T/9P/0//D/8P/w//D/9P/0//X/9f/7//f/
9f/0//L/8v/y//L/8v/1//b/9//4//j/+P/4//j/+v/8//7/AAACAAIAAgACAAAAAAAA
AAAAAgACAAIAAgABAAAA///+/wAAAgAGAAkADAAMAAwACgAHAAYABQAEAAUABAAEAAYA
BQAEAAIA/v/6//f/9f/0//H/8f/x/+//7f/s/+r/6f/r/+3/8P/z//L/8P/v/+7/7v/v
//D/8f/v//D/8P/v/+3/6//q/+r/7P/s/+z/7f/r/+v/6//r/+7/7v/v//D/8f/w/+//
7f/t/+z/6//r/+3/7//v//D/8f/w/+7/7f/u//f//v8BAAEABQAIAAoABgAEAAcADwAV
AB0AKAA1AEUAYQB+AI4AjgBxADcAFAAXACAAHgAiACsAJwAbABYAFgAUABEADgAJAAYA
AgD8//r/+//8//z/+v/4//X/8//w/+7/8P/w//H/8v/z//P/8//z//H/8P/u/+7/8P/w
//H/8v/x//D/7//u//D/8f/y//P/8//z//L/8v/w//D/7P/r/+z/7//z//X/8//z//P/
8v/y//P/9P/2//X/9v/3//j/9//1//L/8f/2//n//P8AAPz/+v/3//X/+P/5//r/+//7
//z//f/9//v/+//7//v//v8AAAIABQAFAAMAAAD+/wEAAgAEAAYABQAGAAgACAAGAAYA
BwAHAAkACwAQABQAFQAVABQAEgATABQAFgAZABkAGgAbABoAGwAbABsAHAAdACAAIwAn
ACYAJQAkACMAIwAlACgALAArACsAKgApACsAKQAoACgAKQAoACgAJwAkACMAIQAfAB0A
HAAbABsAGAAVABQAEgANAAwACgAGAAcACAAJAAoACAAEAAAA/v/+//7/AAACAAAAAAD/
//3//f/7//r/+f/6//z/AQADAP///P/6//f/+f/5//r/+//7//z//P/9//r/+f/3//f/
+f/8//7/AQD+//3//f/8//z//P/8//3//////wAAAAD+//v/+v/6//3//v8AAAQAAQD/
//7//P////////8AAAEAAQABAAEAAAAAAP7//P/+////AgACAAEA///+//3//P/9////
AwACAAEAAQAAAP///f/9//3//v8AAAEAAgD///7//P/6//z//f///wAA///+//3/+//8
//z//P/8//z//P/8//7//P/6//n/+P/7//z//f/+///////+//v/+P/4//j/+P/4//n/
+//+//v/+P/3//X/+P/5//r//P/6//r/+//7//n/+P/3//X/+P/7//z//f/6//r/+f/4
//f/+P/5//r/+f/4//j/9//5//f/+f/+//7/AQACAAMABAADAAIAAQAAAAMABAAFAAYA
BQAEAAMAAgACAAIAAgACAAMABAAFAAYABgAGAAgACQAKAAoACgAIAAUABAADAAIAAQAA
AAAAAgACAAIAAQD+//n/9f/y//D/8f/z//X/9f/z//L/8P/v/+3/7f/u/+//8P/w//H/
8v/w/+//7v/t/+7/8P/x//H/7v/t/+3/7v/s/+z/7P/t/+//7//v/+//7f/s/+z/7P/w
//D/8P/v//H/8P/v/+//7f/v/+//8P/y//L/8f/x//b/9//2//v/AQAJAA4ADgAMAAwA
DQAPABUAHwAuAEUAXwB9AJQAngCMAFcAJQAYAB8AHgAiADAAMQAhABUAEgAQABAAEQAQ
AA0ACAACAP7/+v/5//b/9v/2//j/+P/3//X/9P/x//D/8P/w//L/8//0//X/9P/y/+//
7v/v//D/8v/0//T/9P/0//T/8P/v/+7/7f/x//P/9P/2//T/9P/w/+//7f/v//L/8//1
//X/9f/0//H/8f/x//L/9f/2//f/+P/2//X/8//z//b/9//4//r//P/8//v/+//5//n/
+f/5//v//P/9//3////////////9//7///8BAAMAAwACAAIAAgACAAMABAAHAAgACgAK
AAoACgALAAsACwALAA4AEAATABUAFgAWABUAFAAUABUAGQAcAB8AIAAgAB8AHgAeAB4A
IAAiACUAKQApACkAKQAlACUAJgAoACsALQAuAC8ALQArACoAKgAnACYAJgAlACQAIwAh
AB8AGgAYABYAFQAVABMAEwASAA8ADgAMAAgABgAGAAYABgAIAAYABAAEAAAA/v/+//7/
//8AAAAA//8BAP///v/9//r/+v/9//3//f/8//z/+//8//v/+//7//z//v///wEA/P/7
//n/+f/7//z//P/9//////8AAAAA/v/8//r/+f//////AAAAAP7/+//6//r/+v/6//v/
/v/+//3//f/8//r/+f/4//j//P/9//7////+//7//P/6//z//f8AAAAAAAD////////5
//n/+v/9//////8AAAAA/f/7//v/+//7//z//P/8//7//v/9//z/+f/5//r/+v/8//z/
/P/7//r/+v/6//r/+P/4//j/+v/7//r/+v/6//j/+P/4//j/+v/7//v/+f/4//j/+P/4
//f/9//4//r//P/6//r/+f/4//f/9v/2//f/+P/6//v/+f/4//f/9f/3//n/+f/5//n/
+v/6//r/9f/0//P/8v/3//j/+v/7//v/9//3//b/9P/1//b/9//4//n/+v/7//z//f/+
////AAABAAIAAwAEAAMAAgABAAAAAgACAAIAAgAEAAQABAAEAAQABAAEAAYACAAKAAsA
DAAIAAcABgAFAAUABQAFAAYACAAIAAgABwAEAAAA/f/7//z/+//7//v/+P/3//X/8v/x
//H/8f/y//X/9f/0//T/8v/x//H/8f/x//H/8v/y/+//7v/t/+3/7//w//H/8v/z//P/
8//z//H/8f/w//D/8v/0//T/9P/w/+//7f/r/+z/7f/w//H/8v/0//T/8//v//D/8f/0
//v///8DAAgACgAIAAYACQATABcAGQAgAC0AOwBNAGgAhACWAJMAcQA4ABEAEAAYABYA
GwAfABUADgASABgAFwAWABEACgAGAAIA+v/3//b/9v/2//r/+f/3//T/8v/x//D/8P/w
//P/8//z//P/8v/w/+3/7P/v//D/8v/0//P/8v/x//D/7f/t/+3/7f/v//H/8v/0//P/
8v/t/+v/7v/x//X/9//2//X/9P/y//H/8f/x//L/9f/2//f/+P/3//X/8v/x//P/9f/3
//r/+f/4//b/9f/3//f/9//3//f/+P/5//n/+//7//v/+//8//7/AAADAAQAAwABAAAA
AAAAAAEAAgADAAQABgAGAAYABgAHAAcACQAJAAwADgAQABEAEQAQABAAEAARABMAFAAW
ABgAGAAZABkAGQAaABsAHgAhACUAJgAlACQAIwAjACMAJAAmACoAKwArACsAKgAnACUA
JAAmACYAJwAnACUAIwAgAB0AHAAaABgAFwAVABMAEwASAA4ADAAJAAQABQAGAAcACAAF
AAIA///+//3//P/9//7//v/+//3/+//9//v/+v/5//r/+v/9//3/+//6//r/+f/4//f/
9//3//j/+v/7//3/+P/3//X/9f/2//j/+f/7//r/+f/5//j/+f/4//f/9//7//v//P/8
//r/9//2//b/9//4//r//v/9//v/+v/4//r/+f/4//j//P/9//7////9//z/+f/2//j/
+/8AAAIAAAD9//v/+f/2//f/+f/9//////8AAAAA/f/5//f/9f/3//r//P/+//z//P/7
//r/+f/5//r/+v/4//j/+P/3//j/+P/4//j/+f/6//v//v/9//r/+P/2//T/9P/0//T/
9//5//r/+f/2//b/9v/2//b/9//5//z/+v/4//j/9//3//f/9//4//j/+P/5//n/9//2
//X/8//1//f/9//3//X/9v/2//b/8v/y//L/8v/3//j/+v/7//P/8//z//T/+P/7//7/
AQAEAAMAAgABAAAA/v/+//7//v8AAAAAAAAAAAAAAAAAAAAAAwAEAAUABgAEAAQABgAH
AAgACAAIAAYAAwACAAEAAAD+//z/+//8//7/AAABAAAA+//3//T/8v/x//H/8f/v//D/
8P/v/+//7v/t/+3/7f/u/+7/7//w/+//7//v/+//7//w//D/7//v/+//8P/y/+//7v/t
/+3/8P/x//L/8//w/+7/7f/s/+z/7P/s/+v/7f/u/+//8f/u/+//7v/u//H/8v/y//P/
9v/z//T/9//5/wEADAAOAAgACgANAA0AEQAXAB4ALwBJAGsAhgCaAJ4AewBBACIAKQAu
ACgAKAAxADEAIwAUAA4ADgANAAwACwAOAAwABAD6//f/9v/y//L/9v/4//f/9f/0//P/
8v/y//L/8//z//P/8//0//T/8//0//H/8P/w//D/8f/y//P/9P/z//P/8//z//L/8//z
//T/9//4//X/9f/0//X/9//3//f/9//3//b/8//z//P/9P/1//b/9//4//r/+f/3//f/
9//3//f/+P/7//z//P/9//z/+//6//n/+//8//3//f/+////AAABAP7//v/+////AwAD
AAIAAgAEAAQABQAGAAcACAAKAAoACgAKAAsACwAJAAkADAAOABEAEwAUABQAFgAWABcA
GQAYABoAHAAcAB4AHwAgACIAIAAiACQAJwArACsAKwArACcAJwAoACoALAAtAC0ALQAv
AC0ALAAsACkAKAAoACcAJgAlACMAIQAeABwAGgAZABUAEwATABIAEQAQAA4ACgAHAAYA
BQAEAAcABgAFAAYAAgAAAAAAAAABAAIAAgABAAEA///+//3/+v/6//3//f////7//v/9
//r/+f/5//n/+v/8//3////+//3/+//7//n/+v/6//v//f/9//7//v/7//r/+f/5//v/
+//8//z//v/7//r/+v/5//j/+P/6//v/+//8//z/+v/5//j/+P/9//3//f/9/wAAAAD+
//z/+//7//3//P/9//3//v////n/+f/6//3//f/9//7//v////3//f/9//r/+v/5//j/
/P/+/w==
         </WaveFormData>
      </LeadData>
      <LeadData>
         <LeadByteCountTotal>10000</LeadByteCountTotal>
         <LeadTimeOffset>0</LeadTimeOffset>
         <LeadSampleCountTotal>5000</LeadSampleCountTotal>
         <LeadAmplitudeUnitsPerBit>4.88</LeadAmplitudeUnitsPerBit>
         <LeadAmplitudeUnits>��V</LeadAmplitudeUnits>
         <LeadHighLimit>2147483647</LeadHighLimit>
         <LeadLowLimit>268435456</LeadLowLimit>
         <LeadID>V1</LeadID>
         <LeadOffsetFirstSample>0</LeadOffsetFirstSample>
         <FirstSampleBaseline>0</FirstSampleBaseline>
         <LeadSampleSize>2</LeadSampleSize>
         <LeadOff>FALSE</LeadOff>
         <BaselineSway>FALSE</BaselineSway>
         <ExcessiveACNoise>FALSE</ExcessiveACNoise>
         <MuscleNoise>FALSE</MuscleNoise>
         <LeadDataCRC32>2301492711</LeadDataCRC32>
         <WaveFormData>
/P/8//z//P/6//r/+v/6//z//P/8//z//P/8//z//P/6//r/+v/6//z//P/8//z//P/8
//z//P/8//z//P/8//7//v/+//7//P/8//z//P/+//7//v/+//z//P/8//z//P/8//z/
/P/+//7//v/+//z//P/8//z//v/+//7//v/+//7//v/+//7//v/+//7//v/+//7//v/+
//7//v/+/wAAAAAAAAAA/v/+//7//v/+//7//v/+/wAAAAAAAAAA/v/+//7//v8AAAAA
AAAAAAAAAAAAAAAAAAAAAAAAAAAAAAAAAAAAAP7//v/+//7/AAAAAAAAAAD+//7//v/+
/wAAAAAAAAAA/v/+//7//v/+//7//v/+/wAAAAAAAAAA/v/+//7//v8AAAAAAAAAAAEA
AgADAAQABAAEAAQABAAGAAYABgAGAAgACAAIAAgABwAGAAUABAADAAIAAQD7//j/9f/0
//L/8v/y//L/8v/z//T/9P/0//X/9f/1//X/9f/2//b/+P/4//v/+//8/wAAAAABAAIA
AQABAAAAAAAAAAAAAAAAAAAAAAAAAAEA//////////8AAAEAAgAEAAMAAwADAAMAAwAD
AAMAAwADAAMAAwADAAMAAwADAAMAAwADAAQABAAEAAQABAADAAMAAwADAAMAAwAEAAUA
BgAIAAwAFgAlADYAQgBQAFkAWQBMADQAFwD2/8j/of+C/2D/N/8W/wb/Cv8X/yv/Pf9R
/2z/gf+O/5z/rv+5/8T/z//e/+r/9f/9////AAACAAMAAwAEAAcABwAIAAkACgAKAAoA
DAAMAAwADAAMAAwADQANAA4ADgAMAAwADAAMAA4ADgAPAA8ADQAMAAwADAAOAA8ADwAP
ABAAEAARABEADwAPAA8ADQAOABAAEQASABEAEAAOAA0ADwAPAA8AEAAQABAAEAAQABAA
EAAQABAAEgASABIAEgAQABEAEQARABEAEQAQABAAEgATABMAEwARABEAEAAQABIAEwAT
ABMAEQARABEAEQATABMAEwATABMAEwATABMAEwATABMAEwATABIAEQARABAAEAAQABAA
EQARAA8ADwAPAA4ADgAMAAwACwALAAoACgAKAAoACwAIAAcABgAGAAcABgAEAAIAAgAB
AAEAAQD//////f/8//v/+//7//v/+f/6//v//P/9//3//P/8////AQABAAIAAgABAAEA
AAAAAAEABAAFAAMABAAEAAQABgAGAAYABgAIAAYABgAHAAcABwAGAAYABwAHAAcABwAG
AAYABwAHAAgACAAIAAgACAAIAAgACAAIAAgACAAIAAoACgAKAAoACQAJAAkACQAIAAgA
CQAJAAkACQAKAAoACgAKAAoACgAKAAoACgAKAAgACQAJAAkACQAIAAgACAALAAsACwAL
AAkACQAJAAgACgAKAAoACgAJAAkACQAJAAsACwAKAAoADAAMAA0ADQALAAsACQALAA0A
DAALAAsACQAJAAkACQALAAsACwALAAsACwALAAwADAAKAAoACwALAAsACwALAAsACwAL
AAsACwALAAsACwALAAsACwALAAsACwALAAoACgAKAAoACgAKAAoACgAKAAoACgAKAAsA
DQANAA0ADQALAAsACwALAAsACwALAAsACwALAAoACgAIAAgACAAIAAsACwALAAkACAAI
AAgACAAIAAoACgAKAAoACgAKAAoACgALAAwADQAOABAAEAAQABAAEAAQABAAEAASABIA
EgASAA8ADgANAAwACwAKAAkAAwD+//v/+v/4//j/+P/4//j/+f/6//r/+v/5//n/+f/5
//v//P/8//7/AAADAAMABAAEAAQABQAGAAkACQAIAAgABgAGAAYABgAGAAYABgAHAAUA
BQAFAAUAAwADAAMABAAGAAcACAAJAAkACQAJAAkACQAJAAkACQAJAAkACQAJAAkACQAK
AAoADAAMAAwACwAJAAkACQAJAAcACAAJAAwADAASAB4AKwA2AEAATgBbAF0AVAA8AB8A
/v/W/6//jv9s/0n/KP8c/yb/Of9N/1//df+K/5n/ov+o/7D/vf/I/9P/4P/o/+//9///
/wAAAgAFAAUAAgAFAAUABgAHAAgACgAKAAwADAAKAAoACgAKAA0ADQAOAA4AEAAQABAA
EAAOAA4ADwAPAA8ADgAOAA4ADAANAA0ADQAOAA4ADwAPAA8ADwAPAA0ACwAMAAwADAAO
AA4ADQANAAsACwALAAwADgAOAA4ADgAOAA4ADgAOAAwADAAMAAwADAANAA0ADQANAA0A
DAAMAAwADQANAA0ADQANAAwADAAMAA0ADQANAA0ADQANAA0ADwAPAA8ADwANAA0ADQAN
AAsACwALAAsACwAKAAkACQAKAAoACgAKAAcABwAFAAUABQAEAAQAAgAEAAMAAwACAAEA
AAD/////AAD///7//v/8//r/9//0//T/8//z//P/9f/1//P/8v/z//P/8//z//P/9P/1
//b/9f/1//T/9P/1//f/9//4//n/+f/6//r/+f/5//v/+//9//7//v/+//7//v/+//7/
AAD+//7//////////v/+////////////AAAAAAEAAQAAAAAAAAAAAAIAAgACAAIAAgAC
AAIAAgACAAIAAgACAAMAAwADAAMAAAAAAAEAAQADAAMABAAEAAQABAAEAAQABAAEAAQA
BAAEAAUABQAFAAUABAAEAAQAAwADAAMAAwADAAMAAwACAAIAAgACAAIABQAFAAUABQAF
AAUABAAEAAQABAAFAAUABQAFAAMABQAFAAQAAwADAAMAAwADAAMAAwADAAMAAwABAAEA
AQACAAQAAgACAAMAAQABAAEAAQADAAMAAwADAAMAAwADAAMAAwADAAMAAwADAAMAAwAC
AAIAAgACAAIABAAEAAQABAACAAIAAgADAAMAAwADAAMAAwADAAMAAwABAAEAAQABAAIA
AwADAAQAAgACAAIAAgABAAMABQAFAAQABAAEAAQABAAFAAYABwAIAAoACgAKAAoADAAM
AAwADAAOAA4ADgAOAAsACgAJAAgABQAEAAMAAgD9//r/9//2//T/9P/0//T/9v/3//j/
+P/4//n/+f/5//n/+f/6//r//v8AAAMAAwADAAQAAwADAAQABQAFAAQABAAEAAQABAAE
AAQABAAEAAcABwAHAAcABwAHAAcABwAGAAcABwAHAAcABwAHAAcABwAHAAcABwAJAAkA
CQAJAAcABwAHAAgACAAIAAgACAAHAAcABwAHAAcABQAEAAcADAAUACAALAA3AEYAUgBc
AF8AVQA6AB4A+//S/6z/if9m/0L/I/8Y/x7/MP9F/1f/af99/4z/l/+g/6r/uv/J/9T/
3//q//L/+f/9/wMABgAGAAcACwAKAAkACwAMAA0ADgAOAA4AEAAQABAAEAAQABAAEQAR
ABIAEgASABIAEgASABIAEgATABMAEwASABIAEgASABMAEwATABIAEgATABMAFQAVABUA
EwATABQAFAAUABYAFgAVABUAEwATABMAFAAUABQAFAAUABYAFgAWABYAFAAUABQAFAAW
ABcAFwAXABcAFwAWABYAFgAXABcAFwAXABcAFgAWABYAFwAXABcAFwAXABcAFwAVABUA
FQAVABUAFQAVABUAFwAXABcAFwAXABYAFQAVABYAFgAWABYAFQAVABMAEwATABIAEgAQ
ABAADwAPAA4ADQAMAAsACwAKAAkACAAIAAcABgAEAAIAAAD//////////////f/8//3/
/f/9//3//f/+////AAD//////v/+////AQABAAIAAwADAAQABAADAAMABQAFAAUABgAG
AAYABgAGAAYABgAIAAYABgAHAAcABwAGAAYABwAHAAcABwAIAAgACQAJAAgACAAIAAgA
CAAIAAgACAAIAAgACAAIAAgACAAIAAgACQAJAAkACQAIAAgACQAJAAsACwAMAAwADAAM
AAwADAAMAAwADAAMAAwADQANAA0ADQAMAAwADAANAA0ADQANAA0ADQANAAwACgAKAAoA
CgANAA0ADQANAAsACwAKAAoACgAKAAsACwANAA0ACwANAA0ADAALAAsADQANAA0ADQAL
AAsACwALAAsACwALAAwADgAMAAwADQALAAsACwALAAsACwALAAsACwALAAsACwALAAsA
CwALAA0ADQANAAwACgAKAAoACgAMAAwADAAMAAwADAAMAA0ADQANAA0ADQALAAsACwAL
AAsACwALAAsADQANAAwADAAMAAwADAAMAAsACwANAA0ADgAOAA4ADgAOAAwADAAMAAwA
DgAOAA4ADgAMAAwADAAMAA0ADgAPABAAEgASABIAEgASABIAEgASABQAFAAUABQAEgAS
ABIAEgAPAA4ADQAMAAkABgADAAIA/v/+//7//v/+////AAAAAP7/////////AQABAAIA
AgADAAQABgAFAAgACgAKAAsADgAPAA8ADgAOAA4ADgAOABAAEAAQABAAEQARABEAEQAR
ABEAEQARABQAFQAVABUAEwATABMAEwATABMAEwATABMAEwATABMAFQAVABUAFgAUABQA
FAAUABUAFQAVABUAFQAVABYAFwAWABoAIAAmADEAQABOAFwAZwBtAGQATgA1ABQA7P/D
/6D/fP9X/zT/IP8c/yn/Pf9P/13/dv+N/5r/qP+4/8f/1P/f/+r/+P8FAA0AEQASABQA
FQAVABYAFwAZABoAGwAcABwAHAAeAB4AHgAeAB4AHgAhACEAIgAiACIAIgAiACIAIgAi
ACMAIwAlACQAJAAkACIAIwAjACMAJAAkACUAJQAnACcAJwAlACUAJgAmACYAJgAmACUA
JQAlACUAJQAmACYAJgAmACYAJgAmACYAJgAkACQAJAAkACQAJQAlACUAJQAlACQAJAAm
ACcAJwAnACUAJQAkACQAJAAlACUAJQAlACUAJQAlACUAJQAlACUAJwAnACcAJwAmACUA
JAAjACEAIAAfAB8AHQAcABsAGgAXABcAFQAVABcAFgAWABQAEwARABAADgALAAoACQAJ
AAgABwAGAAYABAACAP///P/8//v/+//7//n/+f/3//b/8//z//P/8//x//L/8//0//P/
8//y//L/8//1//X/9v/5//n/+v/6//f/9//5//n/+f/6//r/+v/6//r/+v/6//z/+v/6
//v/+//7//r/+v/7//v/+//7//r/+v/7//v/+v/6//r/+v/8//z//P/8//7//v/+//7/
/v/+//7//v/+//3//P/7//v//P/+/////////wAAAAAAAAAAAAAAAAAAAAAAAAAA/v//
//////8BAAAAAAAAAAMAAwADAAMAAQABAAEAAAAAAAAAAAAAAP//////////AQABAAAA
AAACAAIAAwADAAEAAQD//wEA///+//3//f/+////AAABAP//////////AQABAAEAAgAC
AAAAAAABAP//////////AQABAAEAAQABAAEAAQABAAEAAQABAAEAAQABAAEAAAAAAAAA
AAAAAP7//v/+//7/AAAAAAAAAQABAAEAAQABAAMAAwADAAMAAwADAAMAAwADAAMAAgAC
AAIAAgACAAIABQADAAMAAQACAAEAAAD///7/AQACAAMABAAFAAYABwAIAAYABgAGAAYA
CQAKAAsADAAMAAwADAAMAAkACAAHAAYABQAEAAMAAgD6//b/8v/w/+//8P/x//L/8P/x
//L/8v/z//X/9v/3//X/9f/2//b/+P/6//3//f///wIAAwAFAAMAAwACAAAAAAAAAAAA
AAACAAIAAgACAAMAAwADAAMABQAFAAUABQAFAAUABAADAAUABQAFAAUAAwADAAMAAwAD
AAMAAwADAAUABQAFAAYABAAEAAQABAADAAMAAwADAAcABwAEAAUACAAMABYAJAAxAD4A
TgBYAFkAUQA8ABwA+//W/7L/k/90/1D/M/8o/zL/Sv9f/3H/hf+X/57/o/+m/6z/uP/F
/8z/1//k/+7/9f/5//3/AAAAAAEAAwAGAAUABQAGAAcACAAGAAYACAAIAAoACgAKAAoA
CwALAAwADAAKAAoACgAKAAwADAANAA0ACwAKAAoACgAMAA0ADQANAAwADAANAA0ACwAL
AAsACQALAAwADAAMAAoACgAJAAkACwALAAsADAAKAAoACgAKAAoACgAKAAoACgAKAAoA
CgAKAAsACwALAAsACwAKAAoACgALAAsACwALAAsACgAKAAoACwALAAsACgAJAAgABwAJ
AAkACQAJAAcABwAHAAcABwAHAAcABwAHAAYABQAFAAQABAAEAAQABQAFAAMAAwABAAAA
AAD+//7//f/9//z//f/8//v/+//5//f/9f/0//X/9P/y//D/8P/v/+//7//v/+//7f/s
/+z/7f/u/+//7f/u/+//8P/x//H/8P/w//H/8//z//T/9f/1//b/9v/3//f/+f/5//f/
+P/4//j/+v/6//r/+v/8//r/+v/7//v/+//6//r/+//7//v/+//8//z//f/9//7//v/+
//7//P/8//z//P/8//z//P/8//7//v/+//7//f/9//3//f/+//7///////////8AAAAA
/v/+//7//v8AAAAAAAAAAP7/////////AQAAAAAAAAD///////////////////7/AAAA
AAAAAAD//////////wEAAQAAAAAAAAAAAAEAAQABAAEA//8BAAMAAgABAAEAAQABAAEA
AQABAAEAAQABAAEAAQABAAIAAgAAAAAAAQABAAEAAQABAAEAAQABAAEAAwADAAMAAwAB
AAEAAQABAAEAAQABAAAAAgACAAIAAgACAAIAAgACAAIAAgACAAMAAQABAAEAAQABAAEA
AQABAAMAAwADAAMAAwADAAIAAgAEAAQABAAEAAMAAwAFAAUABAAEAAQABAAEAAYABgAG
AAYACAAIAAgACAAKAAoACgAKAAoACgAKAAoADAAMAAwADAALAAoACQAIAAUABAADAAIA
/f/6//f/9v/y//L/8v/y//T/9f/2//b/9v/3//f/9//3//f/+P/4//r//P///////v8A
AAAAAQACAAMAAwACAAQABAAEAAQABAAEAAQABAAFAAUABQAFAAcABwAHAAcABgAHAAcA
BwAJAAkACQAJAAcABwAHAAcACQAJAAkACQAHAAcABwAIAAYABgAGAAYABwAHAAcABwAJ
AAcACAALAAwAEAAaACYAMwBAAE4AWgBfAFcARAAqAAsA4v+6/5X/dP9O/yn/FP8S/x7/
Mf9F/1f/a/+A/5H/nv+s/7z/yf/S/93/7P/4////AwAFAAYACAAJAAsADAAPABAAEAAQ
ABAAEgASABQAFAAUABQAFAAUABUAFQAWABYAFgAWABYAFgAWABYAFwAXABkAGAAYABgA
GAAZABkAGQAYABgAGQAZABkAGQAZABcAFQAWABYAFgAXABgAGAAZABkAGQAZABoAGAAY
ABgAGAAaABoAGgAaABgAGAAYABgAGgAbABsAGwAbABsAGgAaABgAGQAZABkAGQAZABgA
GAAWABcAFwAXABkAGQAZABkAFwAXABcAFwAVABUAFQAVABcAFwAXABcAFQAUABMAEwAU
ABQAFAAUABMAEwARABEADwAOAA4ADAAOAA0ADQAMAAkACAAHAAcABgAFAAQABAADAAIA
AAD+//z/+//7//v/+//7//n/+P/1//X/9f/1//X/9v/3//j/9//3//b/9v/1//f/9//4
//f/9//4//j/9//3//n/+f/5//r/+v/6//r/+v/6//r/+v/4//j/+f/6//v/+//8//v/
+//7//v/+v/6//v/+//8//z//P/8//z//P/8//z//P/8//z//P/6//r/+v/6//3//f/9
//3//P/8//3//f/7//v//P/8//7//v/+//7//P/8//z//P/+/////////wEAAAAAAAAA
AQABAAEAAQABAAEAAQAAAP7//v/+//7/AQABAAEAAQABAAEAAAAAAP7//v///////f/9
//v//f////7//f/9//3//f/9//3///////////////////8AAAAA/v/+/////f/9//3/
/f/9//3//f/9//v/+//7//v//f/9//3//f/9//3//f/8//r/+v/6//r/+v/6//r/+v/6
//r/+v/7//v/+//7//v/+//7//v/+//7//v/+//7//v/+//6//r/+v/6//r/+v/5//n/
+//9//z//P/8//z//P/+//7//v/+/wAAAAAAAAAAAAAAAAAAAAAAAAAAAAAAAAEAAgAD
AAQAAwACAAEAAAD///7//f/8//v/9f/x/+3/7P/q/+r/6v/q/+r/6//s/+r/6v/r/+v/
6//r/+v/7P/q/+z/7v/x//L/9P/3//j/+f/6//v/+//8//z//P/8//r/+v/6//r/+v/7
//v/+//9//3//f/9//3//v///////f/9//3//f////////////3//f/9//3/////////
//8AAAAAAAAAAP7//f/9//3/////////AAD//wIABAAKABgAJwA0AEIATgBTAFEAQAAi
AAMA3v+4/5P/dP9S/y3/FP8Q/x7/M/9H/1v/cf+E/5H/lv+e/6z/uf/E/8//2v/m/+//
8//3//j/+v/9//3//v8BAAMABAAFAAYABQAEAAUABAAGAAYABgAGAAkACQAKAAoACAAI
AAgACAAKAAoACwALAAkACAAIAAgACgALAAsACwAMAAwADQANAAsACwALAAkACQAKAAoA
CgAIAAgABwAHAAkACQAJAAoACgAKAAoACgAIAAgACAAIAAoACgAKAAoACAAJAAkACQAL
AAsACgAKAAoACwALAAsACgAJAAcABgAHAAkACgALAAsACwALAAsACwALAAsACwAJAAkA
CQAJAAkACQAJAAkACwAKAAkACQAIAAgACAAIAAkACQAHAAcABQAEAAQAAgAEAAMAAwAC
AAMAAgABAAEA///9//v/+v/7//r/+P/2//b/9f/1//X/8//z//H/8P/w//H/8v/z//P/
9P/1//b/9f/1//T/9P/1//f/9//4//n/+f/6//r/+v/7//7////+//7//f/8//7//v/+
//7/AgAAAAAAAQD//////v/+////////////AAAAAAEAAQAAAAAAAAAAAAAAAAAAAAAA
AAAAAAAAAAACAAIAAgACAAMAAwADAAMAAgACAAMAAwADAAMABAAEAAIAAgACAAIABAAE
AAQABAACAAMAAwADAAMAAgACAAIAAwADAAMAAwADAAMAAwACAAQABAAEAAQAAwADAAMA
AwADAAMAAgACAAIAAgADAAMAAwADAAEAAwADAAIAAQABAAEAAQABAAEAAwADAAMAAwAD
AAMAAwAEAAIAAAAAAAEAAwADAAMAAwABAAEAAQABAAEAAQABAAEAAwADAAMAAwABAAEA
AQAAAAIAAgACAAIAAgACAAIAAgACAAIAAgADAAMAAwADAAMAAQABAAEAAQADAAMAAwAD
AAEAAQAAAAAAAAAAAAAAAAAFAAUAAQABAAIAAwAEAAUABgAIAAgACAAIAAgACAAIAAgA
CgAKAAoACgAJAAgABwAGAAMAAgABAAAA/v/5//b/8//y//D/8P/w//L/8v/z//T/9P/0
//X/9f/1//X/9f/2//b/+P/6//3//f/+/wAAAAABAAIAAwADAAAAAAAAAAAAAAAAAAAA
AAACAAMAAwADAAEAAQABAAEAAwAEAAUABQADAAMAAwADAAMAAwADAAMABQAFAAUABQAD
AAMAAwADAAQABAAEAAQABAADAAMAAwADAAMAAwAEAAkADAASABoAJgAzAEIAUABcAF8A
UwA6ABoA9//Q/6j/h/9m/0L/If8W/x7/Mv9H/1f/Z/97/4z/l/+e/6r/uv/F/9D/2f/o
//L/9//9/wEAAgAEAAUABQAGAAcABwAIAAkACgAMAAwADgAOAAwADAAMAAwADQANAA4A
DgAQABAAEAAQAA4ADgAPAA8AEQAQABAAEAAQABEAEQARABAAEAARABEAEQARABEADwAR
ABIAEgASABAAEAAPAA8AEQARABEAEgAQABAAEAAQABIAEgASABIAEAAQABAAEAASABMA
EwATABEAEQAQABAAEgATABMAEwARABEAEAAQABAAEQARABEAEwATABMAEwARABEAEQAR
ABMAEwATABMAEwATABMAEwATABIAEQARABAAEAAQABAADQANAAsACwANAAwADAAKAAoA
CQAJAAgABwAGAAUABQAEAAMAAgACAAEAAAD+//z//P/7//v/+//7//v/+f/4//n/+f/5
//n/+f/6//v//P/8//v/+f/4//v//f/9//7//f/9//7//v//////AQABAAEAAgACAAIA
AgACAAIAAgAEAAIAAgADAAMAAwACAAIAAQABAAEAAQABAAIABAAFAAQABAAEAAQABAAE
AAQABAAEAAQABAAEAAQABAAEAAQABwAHAAcABwAGAAYABwAHAAUABQAGAAYACAAIAAgA
CAAGAAYABgAGAAgACQAJAAkACQAIAAgACAAHAAcABwAHAAkACQAJAAgACAAIAAgACAAJ
AAkACQAJAAcABwAGAAYACAAIAAkACQAHAAcABQAHAAcABgAFAAUABgAHAAgACQAHAAcA
BwAHAAcABwAHAAgACAAGAAYABwAHAAcABwAHAAcABwAHAAcABwAHAAcABwAHAAcABwAH
AAcABwAHAAYABAAEAAQABAAGAAYABgAGAAQABAAEAAUABQAFAAUABQAFAAUABQAFAAUA
BQAFAAUABwAHAAYABgAEAAQABAAEAAcABwAHAAcABgAGAAYABgAGAAgACAAIAAgACQAK
AAsADAAKAAoACgAKAAwADAAMAAwADAAMAAwADAALAAoACQAIAAYABgABAP7/+//6//j/
+P/2//b/9v/3//b/9v/2//f/9//3//f/9//4//j/+v/8//3//f/+/wAAAQADAAUABwAH
AAYABgAGAAYABgAGAAYABgAGAAcABwAJAAkACQAJAAkACQAKAAsACQAJAAkACQAJAAkA
CQAJAAsACwALAAsACQAJAAkACQAJAAoACgAKAAoACgAJAAkACQAJAAkACQAKAAsADAAM
ABAAGAAlADQAQgBQAFsAYQBYAEQAKwAKAOL/uf+W/3b/T/8o/xD/EP8b/y3/P/9P/2b/
f/+Q/57/rv+7/8b/0f/e/+z/9/8BAAUACAAKAAkACQAKAAsADQAOAA8AEAAQABAAEgAS
ABIAEgASABIAEwATABQAFAAUABQAFAAUABYAFgAXABcAFwAWABYAFgAWABcAFwAXABgA
GAAZABkAFwAXABcAFQAXABgAGAAYABgAGAAXABcAFwAXABcAGAAaABoAGgAaABoAGgAa
ABoAGgAaABoAGgAYABkAGQAZABkAGQAYABgAGQAbABwAHQAaABkAFwAWABgAGQAZABkA
GQAZABkAGQAZABkAGQAZABkAGQAZABkAGQAZABkAGQAZABgAFwAXABcAGAAZABoAGQAZ
ABcAFwAXABYAFgAUABIAEQARABAAEQAQAA8ADwAOAA0ADAAMAAkACAAGAAQAAwADAAQA
BQADAAMAAQAAAP////////////8AAAEAAgADAAMAAgACAAMABQAFAAYABAADAAMAAgAD
AAMABQAFAAMABAAEAAQABAAEAAQABAAGAAQABAAFAAUABQAEAAQABQAFAAUABQAEAAQA
BQAFAAQABAAEAAQAAgACAAIAAgACAAIAAgACAAIAAgACAAIAAwADAAMAAwACAAIAAwAD
AAMAAwAEAAQAAgACAAIAAgAEAAQABAAEAAIAAwADAAMAAwACAAIAAgAFAAUABQAFAAQA
AwACAAAAAQACAAMABAAEAAMAAgABAAEAAQAAAAAAAgACAAMAAwADAAMAAQADAAUABAAD
AAMABQAFAAUABQADAAMAAwADAAMAAwADAAQAAgAAAAAAAQADAAMAAwADAAMAAwADAAMA
AwADAAMAAwADAAMAAwADAAMAAwADAAIAAgACAAIAAgAAAAAAAAAAAAIAAgACAAMABQAF
AAUABQADAAMAAwADAAMAAwADAAMAAwADAAIAAgAAAAAAAAAAAAMABQAFAAUABAAEAAQA
BAAEAAUABgAHAAgACAAIAAgACAAJAAoACwAMAAsACgAJAAgABgAEAAIAAAD+//n/9v/z
//T/8v/y//L/8v/y//P/9P/0//T/9f/1//T/8//y//L/8//2//n//f/7//z//v/+//3/
/v//////AAAAAAAAAAD+//7//v/+/wAAAQABAAEA//////////8BAAIAAwADAAMAAwAD
AAMAAQABAAEAAQADAAMAAwADAAMAAwADAAMAAgACAAIAAgADAAMABAAFAAMAAwADAAQA
AwAGAAwAFAAeACsAOgBGAFAAVQBVAEgALAANAOz/xv+j/4L/Yv9B/y7/MP9E/1n/a/+B
/5P/nP+j/6r/rP+2/8P/zP/V/97/6P/v//f//f8CAAYABQAHAAgABwAHAAgACQAKAAoA
CgAMAAwADAAMAAwADAANAA0ADgAOAA4ADgAOAA4ADAAMAA0ADQAPAA4ADgAOAAwADQAN
AA0ADgAOAA8ADwAPAA8ADwANAA0ADgAOAA4AEAAQAA8ADwANAA0ADQAOAA4ADgAOAA4A
DgAOAA4ADgAMAAwADAAMAA4ADwAPAA8ADwAPAA4ADgAMAA0ADQANAA8ADwAOAA4ADgAP
AA8ADwAPAA8ADwAPAA0ADQANAA0ADQANAA0ADQANAA0ADQANAA0ADAALAAsACAAIAAgA
CAAJAAkABwAHAAcABgAGAAQABAADAAMAAgD///7//f/9//z/+//6//r/+f/4//b/9P/z
//P/9P/1//X/9f/z//L/8f/x//H/8f/z//T/9f/2//X/9f/0//T/9f/3//f/+P/5//n/
+v/6//n/+f/7//v//f/+//7//v/+//7//v/+//7//P/8//3///////7//v//////////
/wAAAAABAAEAAAAAAAAAAAAAAAAAAAAAAAIAAgACAAIAAAAAAAAAAAABAAEAAQABAAIA
AgADAAMAAwADAAQABAAEAAQABAAEAAMAAgABAAAAAgADAAMAAwADAAIAAgACAAMAAwAD
AAMAAwADAAMAAgACAAIAAgACAAMAAwADAAMAAwADAAIAAgACAAIAAwADAAMAAwABAAMA
AwACAA==
         </WaveFormData>
      </LeadData>
      <LeadData>
         <LeadByteCountTotal>10000</LeadByteCountTotal>
         <LeadTimeOffset>0</LeadTimeOffset>
         <LeadSampleCountTotal>5000</LeadSampleCountTotal>
         <LeadAmplitudeUnitsPerBit>4.88</LeadAmplitudeUnitsPerBit>
         <LeadAmplitudeUnits>��V</LeadAmplitudeUnits>
         <LeadHighLimit>2147483647</LeadHighLimit>
         <LeadLowLimit>268435456</LeadLowLimit>
         <LeadID>V2</LeadID>
         <LeadOffsetFirstSample>0</LeadOffsetFirstSample>
         <FirstSampleBaseline>0</FirstSampleBaseline>
         <LeadSampleSize>2</LeadSampleSize>
         <LeadOff>FALSE</LeadOff>
         <BaselineSway>FALSE</BaselineSway>
         <ExcessiveACNoise>FALSE</ExcessiveACNoise>
         <MuscleNoise>FALSE</MuscleNoise>
         <LeadDataCRC32>2563815090</LeadDataCRC32>
         <WaveFormData>
9v/2//b/9v/2//b/9v/2//j/+P/4//j/+P/4//j/+P/4//j/+P/4//r/+v/6//r/+v/6
//r/+v/6//r/+v/6//z//P/8//z/+//6//n/+P/5//r/+//8//v/+v/5//j/9v/2//b/
9v/2//b/9v/2//T/9P/0//T/9P/0//T/9P/y//L/8v/y//L/8v/y//L/8P/w//D/8P/w
//D/8P/w//L/8v/y//L/8v/y//L/8v/y//L/8v/y//L/8v/y//L/8P/w//D/8P/y//L/
8v/y//D/8P/w//D/8P/w//D/8P/w//D/8P/w/+7/7v/u/+7/8P/w//D/8P/u/+7/7v/u
//D/8P/w//D/8P/w//D/8P/u/+7/7v/u/+//8P/x//L/8P/w//D/8P/w//D/8P/w//H/
8v/z//T/9P/0//T/9P/1//b/9//4//n/+v/7//z//v/+//7//v/8//z//P/6//T/8f/t
/+v/7P/s/+z/7v/s/+z/7P/s/+7/7v/t/+z/7P/s/+z/7P/s/+z/7f/v/+//7//v/+//
7f/t/+3/6//r/+v/6v/q/+z/7P/s/+3/6//r/+v/6//t/+3/7f/t/+7/7v/u/+7/7v/u
/+7/7v/u/+7/7//v/+7/7v/t/+z/7v/u/+7/7v/u/+//7//v/+3/7f/t/+3/7//v/+//
7//v//f/CwArAFMAggC9APQAFAEOAeIApABdAA4Axv+H/0v/Dv/Q/qH+h/59/nP+cf5/
/pP+rv7U/gn/PP9g/33/mf+0/8z/4f/w//f//P8AAAIAAwAGAAgACQALAA0ADwAQABIA
EwAUABUAFgAWABYAFwAYABkAGgAbABsAGwAbAB4AHgAfACEAHwAgACAAIAAhACIAJQAm
ACcAKQApACgAKAApACoAKgAqACwALgAuAC4ALgAuAC4ALwAxADIAMwA1ADUANgA3ADYA
NgA2ADcANwA5ADsAPgA+AD4APgA+AEEAQwBFAEYASQBKAEsATABLAE0ATgBPAFIAVQBX
AFkAWwBbAFwAXABeAGAAYwBlAGkAawBtAHAAcgB0AHUAdwB6AH0AfwCBAIIAhACGAIYA
iACKAIwAjgCRAJIAkwCVAJMAkwCTAJMAlgCWAJYAlgCTAJIAjwCPAI4AiwCIAIYAgQB9
AHkAdQBvAGoAZABeAFgAUgBMAEcAQQA9ADYAMQArACYAIgAfABsAFwAUABIADgAKAAcA
BAADAAIAAAAAAP3//P/7//r/+f/4//j/+P/6//r/+f/5//f/9//3//f/+f/5//n/+v/6
//r/+v/6//r/+v/6//r/+//7//z//P/6//v/+//7//3//f/9//7//f/9//3//f/8//z/
/f/9////AAAAAAAA///+//3//f////////////7//v/+//////////7//f///wAAAAAA
AP7//v/+//z//v/+//7//v/8//z//f/9//3//f/8//z//v/9//3//f/7//v/+v/6//r/
+f/4//j/+P/4//j/9//1//X/9f/0//b/9v/2//b/9P/0//T/9P/0//T/9f/1//T/9P/0
//T/9v/2//T/9P/y//P/8//z//P/8//z//L/8v/y//L/8v/w//D/8P/w//D/8P/w/+//
7//v/+//7//v/+//7//v/+//7//v/+7/7//v/+7/7f/t/+z/7P/s/+7/7v/u/+7/7P/q
/+r/6v/q/+z/7P/s/+z/7P/s/+z/7P/t/+7/7//w//L/8v/y//L/8v/y//L/8v/z//T/
9f/2//b/9v/2//b/+P/4//j/9v/x/+3/6P/l/+L/4v/i/+T/5P/k/+T/5P/m/+b/5f/k
/+T/5P/k/+T/5P/k/+X/5//j/+P/4//j/+T/5f/m/+X/5f/l/+T/5P/m/+b/5v/n/+f/
5//n/+f/5f/l/+X/5f/o/+j/6P/o/+b/5v/m/+b/6P/o/+n/6f/n/+j/6P/o/+j/6P/o
/+j/6v/r/+v/6//p/+n/6f/p/+v/6//r/+v/6//1/wsAKQBLAHYAtQDyABwBIAH+AMQA
gQAyAOT/o/9r/zL/+v7H/qn+nf6R/on+jf6R/pr+wv71/iD/SP9v/43/qP/A/9H/4P/t
//T/+v/+/wEAAAACAAMABQAHAAkACwAOABAAEgARABIAEgASABUAFgAXABgAGQAZABkA
GQAaABoAGwAdAB8AIAAgACAAIAAgACIAIgAhACMAIwAiACIAIwAkACQAJAAmACgAKAAp
ACoAKwAsACwALQAtAC0ALwAvADAAMQAyADIAMgAzADMANQA3ADoAOgA6ADoAOgA9AD8A
QQBCAEEAQgBDAEQARgBJAEsATQBNAE8AUABRAFYAVwBZAFoAXABeAGEAYwBlAGcAaQBs
AG4AcABxAHMAdAB3AHkAewCAAIIAhACEAIMAhACFAIYAiwCMAI0AjwCPAI8AjwCPAJAA
kACQAJAAkQCQAI0AjQCKAIcAhACCAH0AeQB1AHEAawBmAGAAWgBUAE4ASABDAD0AOQAy
AC0AJwAiAB4AGwAVABEADgAMAAsACAAGAAQA///+//z//P/9//z/+//6//n/+P/4//j/
+P/4//f/9//3//f/9//3//f/9//3//j/+v/6//r/+v/4//j/+P/4//v/+//8//z/+v/7
//v/+//7//v/+//8//3//f/9//3/+v/6//v/+//7//z//P/8//z//P/8//3/+//7//v/
+//+//7//v////3//f/8//v/+//8//z//P/8//z//P/6//r/+v/6//r/+v/6//v/+//5
//n/+P/4//r/+f/5//n/9//3//b/9v/2//X/9P/0//b/9v/2//X/9f/1//X/9P/0//T/
9P/0//T/9P/0//T/8v/y//P/8//y//L/8v/y//T/9P/y//L/8P/x//H/8f/x//H/8f/w
//D/8P/w//D/8P/w//D/8P/u/+7/7v/t/+//7//v/+//7//v/+//7//t/+3/7f/s/+z/
7f/t/+3/7f/s/+z/7P/s/+7/8P/w/+7/8P/w//D/8P/y//L/8v/y//T/9P/0//T/9P/0
//T/9P/1//b/9//4//j/+P/4//j/9v/2//b/9v/z/+7/6v/l/+T/5P/l/+b/6v/q/+r/
6v/o/+r/6v/p/+j/6P/o/+j/6v/q/+r/6//q/+f/5v/l/+f/5//n/+f/5f/n/+f/5v/m
/+b/5v/m/+f/5//n/+f/5//n/+f/5//n/+j/6P/o/+j/6P/o/+j/5v/m/+b/5//p/+n/
6v/q/+j/6P/o/+j/6v/q/+v/6//p/+n/6f/p/+n/5//n/+f/6f/1/w0AKQBJAHkAtgDx
ABgBFgHwALIAbgAhANT/lP9b/yP/7v6+/qP+mf6R/ov+k/6Z/qn+1P4E/y//Vv94/5X/
r//I/9r/5f/w//n//v8AAAQABwAGAAYABwAJAAsADQAOABAAEQASABEAEgASABIAEwAU
ABUAFgAXABcAFwAXABgAGAAZABsAGwAcABwAHAAcABwAHgAeAB0AHwAfAB4AIAAhACIA
IgAgACIAJAAkACYAJgAmACYAJgAnACcAJwApACkAKgArAC4ALgAuAC8ALQAvADEANAA4
ADgAOAA4ADkAOwA9AD4APwBAAEEAQgBDAEUARgBHAEgASwBNAE8AUgBTAFUAVgBWAFgA
WwBdAF8AYQBjAGYAaABqAGsAbQBwAHMAdQB3AHoAfAB+AH4AfwCAAIEAggCFAIYAhwCJ
AIkAiQCJAIkAiACIAIgAiACHAIYAgwCDAH8AewB3AHQAbQBpAGUAYQBbAFYAUABKAEIA
PAA2ADEALQApACIAHQAZABQAEAANAAsABwAEAAIAAQD+//z/+v/1//T/8v/y//L/8v/y
//L/8f/w//D/8P/u/+7/7f/t/+3/7f/t/+3/7f/t/+3/7v/w//D/8P/w//D/8P/w//D/
8f/x//L/8v/w//H/8f/x/+//7//v//D/8//z//P/8//y//L/8//z//P/9P/0//T/9P/0
//T/9f/z//P/8//z//T/9P/0//X/9f/1//T/8//z//T/9P/0//T/9P/0//L/8v/y//L/
8v/0//T/9f/1//T/8//x//D/8P/v/+//7//x//H/8P/w//D/7//u/+7/7//w//H/8f/v
/+//7//u/+z/7P/s/+z/7v/u/+7/7v/s/+z/7f/t/+7/7v/u/+7/7P/s/+r/6v/q/+v/
6//r/+z/7f/u/+7/7v/u/+7/7v/w//D/8P/w/+7/7v/u/+3/7f/t/+3/7f/r/+v/6//r
/+v/6//r/+r/6//r/+r/6f/p/+j/6P/o/+j/6v/q/+z/7P/q/+r/6v/q/+j/6P/o/+j/
6v/q/+r/6v/p/+j/5//m/+j/6P/o/+j/6f/q/+v/7P/q/+r/6v/q/+v/7P/t/+7/8P/w
//D/8P/y//L/8v/y//D/7P/p/+X/4v/g/9//3v/i/+L/4v/i/+L/5P/k/+P/5P/k/+T/
5P/i/+L/4v/j/+f/5f/l/+X/5f/l/+X/5f/j/+X/5f/k/+b/5v/m/+b/5v/l/+T/4//l
/+X/5f/l/+f/6P/o/+j/5//m/+X/5P/m/+b/5v/n/+X/5f/m/+b/5v/m/+b/5v/m/+b/
5//n/+X/5f/l/+X/5//n/+f/5//n/+f/7f/9/xkAPQBqAKUA4AAKARIB8AC2AHEAJgDc
/5f/Wf8c/97+p/6J/n3+df5v/nX+g/6Y/rj+7f4i/0z/bf+N/6j/wv/X/+j/8//4//z/
/v8BAAIABAAFAAcACQALAA4AEAARABIAEwAUABQAFAAWABgAGgAcABsAGwAbABsAHAAc
AB0AHwAhACIAIgAiACIAIgAkACQAJQAnACcAJgAmACcAKAAoACoALAAuAC4ALgAuAC4A
LgAvADEAMgAzADYANwA5ADsAOgA6ADoAOwA9AD8AQQBEAEQARABEAEQARQBHAEkASgBN
AE4ATwBQAE8AUQBSAFMAVgBZAFsAXQBgAGEAYwBkAGgAagBtAG8AcQBzAHUAeAB6AHwA
fQB/AIQAhwCJAIsAjgCQAJIAkgCRAJIAkwCUAJkAmgCbAJ0AnQCdAJ0AnQCgAKAAoACg
AKEAoACdAJ0AmgCXAJQAkgCPAIsAhwCDAH0AeAByAGwAZgBgAFoAVQBNAEkAQgA9ADYA
MAArACcAIwAfABwAGgAXABQAEgAQAAsACgAIAAgABwAGAAUABAADAAIAAgACAAIAAgAB
AAEAAQABAAEAAQABAAEAAQACAAIAAgACAAIAAgACAAIAAgADAAMABAAEAAQABQAFAAUA
BQAFAAUABgAGAAUABAADAAIAAgADAAMABQAGAAYABgAGAAYABgAHAAcABwAHAAcABgAG
AAYABwAFAAUABAADAAQABgAHAAgABgAGAAYABAACAAIAAgACAAIAAgADAAMAAQABAAAA
AAACAAEAAQABAAEAAQAAAAAAAAD///7//v8AAAAAAAD///////////7//v/+//7//v/+
//7//v/+//z//P/9//3//v/+//7//v/+//7//P/8//r/+//7//v/+//7//v/+v/6//r/
+v/6//j/+P/4//j/+P/4//j/9//5//n/+f/5//n/+f/5//n/+f/5//n/+P/5//n/+P/3
//f/9v/2//b/+P/4//j/+P/4//j/+P/4//j/+P/4//j/+P/5//r/+//8//z//P/8//z/
/f/+////AAAAAAAAAAAAAAIAAgACAAIAAgACAAIAAgD9//j/9P/v/+7/7v/v//D/8P/w
//D/8P/x//T/9f/1//L/8v/y//L/9P/0//T/9f/3//X/9f/1//T/8//y//H/7//x//H/
8P/y//L/8v/y//H/8f/x//H/8v/z//T/9f/z//T/9P/0//b/9v/2//b/9P/0//T/9f/1
//X/9v/2//f/+P/5//r/+v/6//v/+//5//n/+f/5//3//f/5//n//f8FABkANQBVAIEA
vgD7ACQBLgESAdgAmABTAAYAxP+N/1X/Hv/s/sn+vf6x/qf+q/6t/rP+2P4K/zH/VP94
/5X/r//K/97/6//2////BAAIAAoADQAQABIAFAAVABYAFwAWABgAGQAaAB0AHgAeAB4A
HwAgACEAIgAhACEAIQAhACIAIgAjACUAIwAkACQAJAAmACYAKAAoACcAKQApACgAKAAp
ACoAKgAqACwALgAuAC4ALgAuAC4ALwAxADIAMwA0ADMAMwAzADUANgA3ADkAOQA7AD0A
QABBAEAAPwA+AEEAQwBFAEYARwBIAEkASgBNAE8AUABRAFIAVQBXAFkAWwBbAFwAXABg
AGIAZQBnAGcAaQBrAG4AcAByAHMAdQB4AHsAfQB/AIEAggCDAIIAhACGAIgAigCLAIwA
jQCPAI0AjQCNAI0AkACQAJAAkACNAIwAiQCJAIYAgwCAAH4AeQB1AHEAbQBpAGQAXgBY
AFQATgBIAEMAPQA5ADIALQApACQAIAAdABsAFwAUABIAEQAOAAwACgAJAAgABgAGAAMA
AgABAAAAAQAAAAAAAAAAAAAA////////////////////////AAAAAAAAAAAAAAAAAAAA
AAAAAQABAAIAAgACAAMAAwADAAUABQAFAAYABQAFAAUABQAGAAYABwAHAAcACAAIAAgA
CAAIAAgACQALAAsACwALAAwADAAMAA0ADQANAAwACwALAAwADAAMAAwADAAMAAoADAAM
AAwADAAKAAoACwALAAsACwAKAAoACgAJAAkACQAJAAkACAAIAAoACQAIAAgABgAGAAYA
BQAHAAcABwAGAAQABAAEAAQABAAEAAQABAAEAAQABQAFAAQABAAEAAQABgAGAAQABAAC
AAMAAwADAAMAAwADAAIAAgACAAIAAgAAAAAAAAAAAAIAAgACAAEAAQABAAEAAQABAAEA
AQABAP////////7/9//x/+r/4//g/97/3f/c/9j/2P/Y/9b/1P/U/9T/1P/U/9L/0v/S
/9L/1P/U/9T/1P/W/9b/1v/W/9T/1P/U/9T/1v/W/9b/1v/X/9j/2f/a/9j/2P/Y/9j/
1P/Q/83/yf/F/8T/xP/E/8j/yP/I/8j/yv/M/8z/y//I/8j/yP/I/8n/yv/L/83/zf/L
/8v/y//J/8n/yf/J/8n/y//L/8r/yv/K/8r/yv/L/8v/y//L/8v/y//L/8v/zf/O/87/
zv/Q/9D/0P/Q/87/zv/O/8//z//P/9D/0P/Q/9D/0P/Q/9L/0v/T/9P/0//T/9P/0//V
/9X/0//V/9X/2f/p/wUAJwBPAIoAxwD0AP4A4gCsAGgAHQDQ/4z/Tf8T/9b+oP59/m3+
Z/5h/mf+c/6H/qr+2v4N/zj/Xv97/5P/rP/E/9P/3P/j/+j/7v/w//H/9P/2//j/+f/6
//v//P/+////AAABAAIAAgACAAMABAAFAAYABwAHAAcABwAIAAgACQALAA0ADgAOAA4A
DgAOABAAEAAPABEAEQAQABIAEwAUABQAEwAUABUAFAAVABYAFwAYABkAGwAcAB0AHQAd
AB4AHwAiACIAIgAjACMAJQAnACoAKgAqACoAKgArAC0ALwAwADEAMgAzADQANwA5ADoA
OwA6AD0APwBBAEYARwBJAEoASgBMAE8AUQBTAFUAVwBaAF4AYABhAGMAZABnAGkAawBu
AHAAcgByAHUAdgB3AHgAewB8AH0AfwCBAIEAgQCBAIAAgACAAIAAgQCAAH0AfQB4AHUA
cgBwAGsAZwBjAF8AWwBWAFAASgBDADwANQAvACoAJwAhAB0AGQAUABAADQAHAAMAAAD+
//v/+P/2//T/8f/w/+7/7v/v/+7/7f/s/+v/6v/q/+r/6v/q/+n/6f/r/+v/6//r/+n/
6f/p/+r/7P/s/+z/7P/u/+7/7v/u/+3/7f/u/+7/8P/x//H/8f/v/+//7//w//P/8//z
//P/8P/w//H/8f/x//L/8v/y//T/9P/0//X/8//z//P/8//0//T/9P/1//X/9f/0//P/
9f/2//b/9v/4//j/+P/2//T/9P/0//T/9v/2//f/9//1//X/9P/0//T/8//z//P/8//z
//L/8v/0//P/8v/y//L/8v/y//H/8f/x//H/8P/w//D/8P/w//L/8v/y//L/8P/w//H/
8f/0//T/9P/0//b/9v/0//T/8v/z//P/8//1//X/9f/0//T/9P/0//T/9P/0//T/9P/y
//L/8v/x//P/8//z//P/9f/1//X/9f/1//X/9f/0//T/9f/1//X/9f/0//T/9P/0//T/
9P/2//b/9v/2//b/9v/4//j/+P/4//j/+P/4//j/+v/6//r/+v/8//z//P/8//3//v//
/wAA/v/+//7//v///wAAAQACAAAA/v/6//f/8f/v/+7/7v/w//L/8v/y//L/8v/0//T/
9f/0//T/9P/y//L/8v/y//X/9//1//X/9f/1//X/9f/1//P/9f/1//b/9v/2//b/9P/1
//X/9f/1//X/9f/1//X/9f/2//b/9P/0//T/9P/2//b/9v/2//X/9f/1//b/9//4//n/
+v/4//j/+P/5//f/9//3//f/+f/5//n/+f/3//n//f8JACUARQBvAKYA5QAaATABHgHo
AKoAYwAWAM7/kf9Z/x7/4v63/qX+nf6R/pP+mf6f/rj+5v4X/0L/av+J/6X/wv/a/+n/
9v///wQACAAKAAsAEAAUABUAFwAZABsAGgAcAB0AHgAhACIAIgAiACMAJAAlACYAJQAl
ACUAJQAoACgAKQArACkAKgAqACoALAAsAC4ALgAvADEAMQAwADAAMQAyADIAMgA0ADYA
NgA2ADYANgA2ADcAOQA6ADsAPQA9AD4APwBAAEAAQABBAEMARQBHAEoASgBKAEoASgBL
AE0ATwBQAFEAUgBTAFQAUwBVAFYAVwBaAF0AXwBhAGIAYwBlAGYAagBsAG8AcQBxAHMA
dQB4AHwAfgB/AIEAhACHAIkAiwCOAJAAkgCSAJMAlACVAJYAmQCaAJsAnQCbAJsAmwCb
AJ4AngCeAJ4AmwCaAJcAlwCWAJMAkACOAIcAgwB/AHsAcwBuAGgAYgBaAFQATgBJAEAA
OwAzAC0AJwAiAB4AGwAWABEADQAKAAcABAACAAAA+//6//j/+P/1//T/8//y//P/8v/y
//L/8v/y//H/8f/w/+//7v/t/+v/6//r/+z/7P/s/+z/7P/q/+r/6v/q/+v/6//s/+z/
6v/r/+v/6//t/+3/7f/u/+3/7f/t/+3/7P/s/+3/7f/t/+7/7v/u/+z/7P/s/+3/7f/t
/+3/7f/u/+7/7v/v/+//7//u/+3/7f/u/+7/7v/s/+z/7P/q/+z/7P/s/+z/6v/q/+v/
6//p/+n/6P/o/+r/6f/p/+n/5//n/+b/5v/o/+f/5v/m/+b/5v/m/+X/5f/l/+X/5P/m
/+b/5v/m/+X/5P/j/+L/4f/i/+T/5f/l/+T/4//i/+T/5P/i/+L/4v/j/+P/4//j/+P/
4//i/+L/4v/i/+L/4v/i/+L/4v/i/+L/4v/h/+P/4//j/+P/4f/h/+H/4f/j/+P/4//i
/+H/4f/g/9//4f/g/+D/4P/i/+T/4P/g/+D/4f/i/+P/5P/l/+b/5//o/+j/6P/o/+j/
6f/q/+v/7P/s/+z/7P/s/+z/7P/s/+z/6//o/+P/3//d/9v/2v/a/9z/3v/e/97/3P/c
/97/3v/b/9r/2v/a/9r/2v/a/9r/2f/b/9n/2f/b/9v/2//b/9n/1//Z/9n/2P/Y/9j/
2P/Y/9n/2f/Z/9f/1//X/9f/2f/Z/9r/2v/a/9r/2v/a/9r/2v/a/9r/2//b/9v/3P/a
/9r/2v/a/9z/3P/c/93/3f/d/93/3f/d/93/3f/d/9//4f/p//3/GQA9AGsArADpAA4B
DgHmAKgAYgAXAMr/iP9R/xv/4v6w/pX+jf6D/nv+f/6F/pn+xP72/h//Rv9o/4P/m/+2
/8r/1//i/+n/7v/y//T/9f/4//r//P/9//7///8AAAIAAwAEAAUABgAGAAYABwAIAAkA
CgANAA0ADQANAAwADAANAA8ADwAQABAAEAAQABAAEgASABMAFQAVABQAFAAVABYAFgAW
ABgAGgAaABoAGgAaABoAGwAdAB4AHwAhACEAIgAjACYAJgAmACcAJQAnACkALAAwADAA
MAAwAC8AMQAzADQANwA4ADkAOgA9AD8AQABBAEAAQwBFAEcATABNAE8AUABSAFQAVwBZ
AFsAXQBfAGIAZABmAGcAaQBsAG8AcQBzAHYAeAB6AHoAeQB6AHsAfACBAIIAgwCFAIUA
hQCFAIUAhACEAIQAhACDAIIAfwB/AHwAeQB2AHQAbQBpAGUAYQBbAFYAUABKAEQAPgA4
ADMALwArACQAHwAZABQAEAANAAoABwAFAAQAAQD+//z/+v/3//b/9P/0//X/9P/z//L/
8f/w//D/8P/w//D/7//v/+//7//v/+//7f/t/+3/7v/v//D/8f/y//H/8P/v/+7/8f/x
//L/8v/y//P/8//z//P/8//z//T/9f/1//X/9f/0//T/9f/1//X/9v/2//b/9v/2//b/
9//1//X/9f/1//j/+P/4//n/+f/5//j/9//3//j/+P/4//j/+P/4//b/9v/2//b/9v/2
//b/9//3//X/9f/0//T/9P/z//P/8//z//P/8v/y//L/8f/w//D/8f/y//P/8//x//H/
8f/w//D/8P/w//D/8P/w//D/8P/s/+z/7f/t/+7/7v/u/+7/7P/s/+r/6v/s/+3/7f/t
/+v/6//r/+r/6P/o/+j/6P/p/+r/6//s/+r/6v/q/+n/6f/p/+n/6f/p/+n/6f/p/+n/
6f/p/+j/6P/p/+n/6f/p/+j/6P/o/+r/7P/s/+z/7P/q/+r/6v/q/+r/6v/q/+r/6//s
/+3/7v/u/+7/7v/u/+//8P/x//L/9P/0//T/9P/2//b/9v/2//f/+P/3//T/8P/r/+j/
5v/k/+T/5v/m/+j/6P/o/+r/6v/p/+j/6P/o/+j/6P/o/+b/5//p/+f/6f/p/+n/6f/n
/+f/5f/n/+n/6P/o/+j/6P/o/+n/6f/p/+n/6f/p/+n/6f/p/+r/6v/q/+r/6v/o/+j/
6P/o/+n/6//s/+3/7P/s/+z/7P/u/+7/7v/u/+3/7f/t/+3/7f/t/+3/7f/v/+//7//t
//H/AQAdAEMAbgCnAOQAEgEaAfoAxACBADYA6v+l/2n/LP/o/q/+j/6D/nv+c/53/oX+
nv6+/vH+KP9S/3H/kf+s/8j/3//u//n//v8CAAQABwAIAAoADQAPABEAEwAUABYAFwAY
ABkAGgAaABoAHQAeAB8AIAAhACEAIQAhACIAIgAjACUAIwAkACQAJAAmACYAKAAoACkA
KwArACoAKgArACwALAAsAC4AMAAwADIAMgAyADIAMQAzADQANQA5ADkAOgA7ADwAPAA8
AD0APQA/AEEARABEAEQARABEAEUARwBJAEoATQBOAE8AUABPAFEAUgBTAFYAWQBbAF0A
XgBfAGEAYgBkAGYAaQBrAG0AbwBxAHQAdAB2AHcAeQB+AIEAgwCFAIgAigCMAIwAjwCQ
AJEAkgCVAJYAlwCZAJcAlwCXAJcAmgCaAJoAmgCbAJoAlwCXAJQAkQCOAIwAiQCFAIEA
fQB1AHAAagBkAF4AWABSAE0ARgBBADkAMwAtACgAJAAhABsAFwAUABIADQAKAAgABgAD
AAIAAAAAAP///v/9//z/+f/4//j/+P/4//j/9//3//f/9//3//f/+f/5//n/+v/4//j/
+P/4//r/+v/6//r/+//7//z//P/8//3//f/9/////////wAAAgADAAQABQAEAAQABQAF
AAUABgAGAAYABAAEAAQABQAHAAcABwAHAAYABgAGAAcABwAHAAYABQAHAAgACAAIAAYA
BgAGAAQABgAGAAYABgAEAAQABQAFAAUABQAEAAQABgAFAAUABQAFAAUABAAEAAQAAwAC
AAIABAAEAAQAAwADAAMAAwACAAQABAAEAAQAAwACAAEAAAD//wAAAgADAAMAAgABAAAA
AgACAAAAAAACAAMAAwADAAEAAQABAAAAAAAAAAAAAAAAAAAAAAAAAAAAAAAAAP//AQAB
AAEAAQD//////////wEAAQABAAAAAQABAAAA//8BAAAAAAAAAAIAAgACAAIAAgAEAAQA
BAAEAAUABgAHAAgACAAIAAgACAAKAAoACgAKAAwADAAMAAwACgAKAAoACgAIAAYAAgD/
//z/+//7//z/+v/8//z//P/8//z//v/+//r/+P/3//b/9//4//n/+v/7//3/+//7//v/
+//7//v/+//5//v/+//4//j/+P/4//r/+//7//v/+//7//v/+//7//v//P/8//z//P/8
//z//P/8//z//P/9//3//f/+//z//P/8//z//P/8//z//f////////////7//f/8//v/
+//7/wMAEwApAEUAawCiAN8AFAEwASQB9AC6AHcAKADe/6H/af80/wD/0/6//rP+o/6h
/qf+pf66/uz+G/9A/2j/h/+h/7j/zv/h//D/+f8AAAYACgALAAwADgAQABEAEgATABQA
FgAXABgAGQAaABoAGgAbABwAHQAeAB8AHwAfAB8AHgAeAB8AIQAhACIAIgAiACIAIgAk
ACQAJQAnACcAJgAmACcAKAAoACYAKAAqACoAKwAsAC0ALgAuAC8ALwAvADEAMQAyADMA
NgA2ADYANwA3ADkAOwA+AD4APgA+AD4APwBBAEMARABFAEYARwBIAEoATQBPAFEAUQBT
AFQAVQBaAFsAXQBeAF4AYABjAGUAaQBrAG0AcAByAHQAdQB3AHgAewB9AH8AgACCAIQA
hACHAIgAiQCKAI0AjgCPAJEAkwCTAJMAkwCSAJIAkgCSAJEAkACNAI0AigCHAIQAggB9
AHkAdQBxAGwAaABjAF4AWABSAEwARwBDAD8AOAAzAC8AKgAmACMAIQAdABoAGAAXABQA
EgAQAA0ADAAKAAoACQAIAAcABgAFAAQABAAEAAQABAADAAMABQAFAAUABQADAAMAAwAE
AAYABgAGAAYABgAGAAYABgAFAAUABgAGAAcACQAKAAsACQAJAAkACgANAA0ADQANAAwA
DAANAA0ADQAOAA4ADgAQABAAEAARABAADwAOAA0AEAAQABAAEQARABEAEAAPAA8AEAAQ
ABAAEgASABIAEAAQABAAEAAQABAAEAARABEAEQARABAAEAAQAA8ADwAPAA8ADwAOAA4A
DgANAA==
         </WaveFormData>
      </LeadData>
      <LeadData>
         <LeadByteCountTotal>10000</LeadByteCountTotal>
         <LeadTimeOffset>0</LeadTimeOffset>
         <LeadSampleCountTotal>5000</LeadSampleCountTotal>
         <LeadAmplitudeUnitsPerBit>4.88</LeadAmplitudeUnitsPerBit>
         <LeadAmplitudeUnits>��V</LeadAmplitudeUnits>
         <LeadHighLimit>2147483647</LeadHighLimit>
         <LeadLowLimit>268435456</LeadLowLimit>
         <LeadID>V3</LeadID>
         <LeadOffsetFirstSample>0</LeadOffsetFirstSample>
         <FirstSampleBaseline>0</FirstSampleBaseline>
         <LeadSampleSize>2</LeadSampleSize>
         <LeadOff>FALSE</LeadOff>
         <BaselineSway>FALSE</BaselineSway>
         <ExcessiveACNoise>FALSE</ExcessiveACNoise>
         <MuscleNoise>FALSE</MuscleNoise>
         <LeadDataCRC32>3326489460</LeadDataCRC32>
         <WaveFormData>
GAAYABgAGAAaABoAGgAaABoAGgAaABoAGgAaABoAGgAaABoAGgAaABwAHAAcABwAHAAc
ABwAHAAcABwAHAAcAB4AHgAeAB4AHAAcABwAHAAeAB4AHgAeABwAHAAcABwAGgAaABoA
GgAaABoAGgAaABgAGAAYABgAGAAYABgAGAAXABYAFQAUABQAFAAUABQAFAAUABQAFAAU
ABQAFAAUABQAFAAUABQAEgASABIAEgASABIAEgASABIAEgASABIAEAAQABAAEAASABIA
EgASABIAEgASABIAEgASABIAEgASABIAEgASABAAEAAQABAADgAMAAoACAADAAAA/f/6
//n/+P/3//b/9P/0//T/9P/z//L/8f/w//L/8v/y//L/8f/w/+//7v/v//D/8f/y//P/
9P/1//b/9v/2//b/9v/4//j/+P/4//n/+v/7//z//v/+//7//v8AAAAAAAD+//7/+v/3
//X/9f/1//X/9f/0//T/8//z//T/9P/z//L/8P/v/+7/7P/s/+z/6//r/+z/7P/s/+3/
6//r/+r/6P/o/+j/6P/o/+r/6//r/+v/6f/p/+n/6f/q/+v/7P/t/+3/7v/u/+3/7f/t
/+3/7v/u/+7/7v/v/+3/7f/t/+3/8P/w//D/8f/w//D/8P/v//H/8f/x//L/8v/y//P/
9P/2//j/BgAhAEQAcQCnANcA+AADAe8AyACZAGoAQQAjAAcA4/+r/2j/Jf/v/s/+vv64
/rr+xv7l/hz/Uf92/5L/rf/G/9r/7v/6/wAAAQADAAUABgAJAAgACQALAAwADQAMAAwA
DwAPABAAEAAQABAAEAASABMAFAASABIAEgATABMAFAAUABcAFQAVABYAFgAVABUAFgAY
ABkAGQAZABkAFwAYABgAGAAaABwAHQAeAB0AHgAeAB4AHgAfACAAIQAjACQAJAAkACUA
JgAmACYAKAApACsALgAuAC8ALwAvADAAMgAzADQANwA3ADkAOgA9AD0APgBAAEEARABG
AEgASgBMAEwATwBRAFMAVQBXAFkAWwBeAGEAYwBlAGYAaQBsAG8AcABzAHMAdgB4AHoA
fgB/AIEAgwCFAIcAiQCLAIkAigCNAI0AkACRAJIAkgCRAJEAkQCQAJAAjwCMAIoAiACE
AIIAfwB5AHQAbgBpAGMAXwBZAFQATgBJAEMAPQA3ADEALQAoACQAIQAcABkAEwAPAAwA
CQAJAAYABQADAP///v/9//3/+//4//j/+P/6//r/+P/4//b/9v/2//X/9f/1//X/9f/2
//b/9v/2//b/9v/2//X/9//4//j/+P/3//f/9v/1//f/9//3//f/9//3//f/9//2//b/
9v/2//b/9//5//v/+P/4//f/9v/4//f/9//3//b/9v/2//f/9f/0//L/8v/y//P/8//z
//L/8P/v/+7/7//v/+7/7v/v/+//7//u/+7/7f/s/+z/6//r/+v/6//p/+j/5v/m/+j/
6P/n/+f/5//n/+f/5//m/+b/5v/m/+b/5v/m/+b/5P/j/+P/4v/k/+T/5P/k/+L/4v/i
/+L/4v/i/+L/4f/h/+H/4f/h/+H/4f/h/+D/4v/i/+L/4v/h/+D/4P/f/97/3v/f/9//
4P/g/9//3//d/93/3v/e/+D/4P/g/+D/3v/e/97/3P/c/9z/3P/d/93/3f/c/97/3P/a
/9r/2v/a/9z/3P/c/9z/3v/e/97/3v/f/+D/4f/i/+P/5P/l/+b/5P/k/+T/5P/l/+b/
5//o/+r/6v/q/+r/6//s/+3/7P/q/+b/4//h/93/3f/d/93/3v/e/93/3f/e/97/3f/c
/9z/2//a/9j/1v/W/9X/1f/V/9T/0//T/9P/0//S/9D/0P/Q/9D/0P/S/9P/0//T/9H/
0f/R/9H/z//P/8//z//Q/9L/0//T/9H/0f/R/9L/1P/U/9T/1f/V/9X/1f/V/9T/1P/U
/9X/2P/Y/9j/1//V/9X/1f/W/9j/2v/b/9z/2v/e//D/CQAqAFMAhQC3AN4A7QDhAMIA
mwBwAEMAJwARAO//uf96/zX/Af/h/sz+vP6s/qr+zf4C/yv/TP9w/43/pP+2/8j/1v/e
/+P/5f/p/+r/6f/s/+v/7f/u/+//8f/y//b/9//2//b/9v/2//j/+v/7//z//P/8//z/
/f/7//z//P////////8AAAAA/////wAAAgADAAMAAwADAAQABgAHAAgACAAKAAsADAAP
ABAAEAAQAA4ADwAQABEAEQASABIAEgAVABYAFgAWABYAFwAZABwAHAAdAB0AHQAgACIA
IwAkACcAJwApACoALwAvADAAMgAxADQANgA4ADoAPAA8AD8AQwBFAEcASQBNAE8AUgBV
AFcAWQBaAF0AYABjAGQAZwBrAG4AcAByAHMAcwB0AHUAeQB7AH0AfwCAAIIAhgCHAIgA
iQCKAIoAiACJAIoAigCKAIkAhgCEAIQAgAB+AHsAeQB0AG4AaQBhAF0AVwBSAEwARwBB
ADsANQAvACsAJgAgAB0AGAAVABMADwAMAAkABQACAAEA//////7//f/9//v/+P/4//j/
+P/4//b/9v/2//b/9v/1//X/9f/1//X/9v/2//b/9v/2//b/9v/1//X/9v/2//b/9v/3
//f/9//3//f/9//3//v/+//7//v/+P/4//j/+P/5//n/+v/7//v//P/8//z/+v/5//n/
+f/6//r/+v/7//v/+v/4//j/+v/7//v/+//7//r/+v/6//n/+f/4//j/+f/5//n/+P/4
//f/9v/2//X/9f/1//X/9//2//T/9P/0//T/8//z//P/8//z//P/8P/w//D/8P/w//D/
8P/w//D/7//v/+7/7v/u/+7/7v/u/+7/7v/u/+7/7v/u/+3/7f/t/+3/7f/t/+3/7f/s
/+r/6v/q/+r/6v/q/+v/6//o/+j/6f/p/+r/6v/p/+n/6f/p/+r/6v/o/+j/6P/o/+r/
6v/q/+j/5v/m/+b/5//n/+n/6v/q/+r/6v/q/+r/6v/r/+z/7f/u//D/8P/w//D/8P/w
//D/8P/x//L/8//0//b/9v/2//b/9v/2//b/9v/0//L/7v/r/+v/6f/p/+n/6f/q/+r/
6f/p/+r/6v/p/+j/6P/n/+b/5P/k/+T/4//h/+H/4P/f/+H/4f/h/+D/4P/g/+D/4P/e
/97/3//f/9//3//f/9//3//f/9//3//h/+H/4v/i/+H/4f/h/+H/4P/g/+D/4P/j/+P/
4//j/+H/4v/i/+L/4//k/+T/5P/j/+P/4//j/+T/4v/i/+P/5v/s//7/FgA1AGAAlQDJ
AO0A+gDpAMcAnABxAEYAJwAPAO3/u/99/zj/B//p/tH+vv6w/rb+3P4R/zr/X/+A/5z/
s//I/9j/4v/q//D/9f/1//f/+P/5//j/+f/7//z//f8AAAAAAwADAAIAAgACAAIAAgAE
AAUABgAIAAgACAAJAAkACgAKAA0ADQANAA4ADgANAA0ADgAQABEAEQARABEAEwAUABQA
FAAUABYAFwAYABkAGgAaABoAGgAbABwAHQAfACAAIAAgACEAIgAiACIAIgAjACUAKAAq
ACsAKwArACwALgAvADAAMwAzADUANgA7ADsAPAA+AD0AQABCAEQASABKAEoATQBNAE8A
UQBTAFUAVwBaAF0AXwBhAGIAZQBqAG0AbgBxAHMAdgB4AHoAfAB9AH8AgQCDAIUAhwCJ
AIcAiACLAIsAjACNAI4AjgCMAI0AjgCOAIoAiQCGAIQAgAB8AHoAdwB1AHAAagBlAF0A
WQBTAE4ASABDAD0ANwAyAC0AKgAmACAAHQAYABUAEQANAAoABwAFAAIAAQD//////v/9
//3/+//4//j/+P/4//j/9v/2//b/9v/2//X/9f/1//X/9f/4//j/+P/4//b/9v/2//X/
9//4//j/+P/4//n/+f/5//f/9//3//f/+//7//v/+//6//r/+v/6//v/+//8//3//P/8
//v/+v/8//v/+//7//z//P/8//3/+//6//j/+P/6//v/+//7//v/+v/6//r/+f/5//j/
+P/7//v/+//6//n/9//1//T/9f/1//X/9f/3//b/9P/0//L/8v/x//H/8//z//P/8//x
//D/7//u//D/8P/w//D/8P/v/+//7v/s/+z/7P/s/+7/7v/u/+7/7v/u/+7/7f/r/+v/
6//r/+3/7f/t/+z/6v/q/+r/6v/s/+z/7f/t/+r/6v/r/+v/6v/q/+n/6f/r/+v/7P/s
/+r/6v/q/+r/7P/s/+z/6v/q/+r/6v/r/+v/6//q/+z/7P/q/+r/6v/q/+r/6v/q/+r/
6v/q/+r/6v/o/+j/6P/o/+n/6v/r/+z/7f/u/+//8P/w//D/8P/w//H/8v/z//T/9v/2
//b/9v/4//j/+P/4//f/9v/z//H/7v/r/+r/6f/r/+z/7P/r/+n/6v/q/+n/6v/q/+n/
6P/k/+T/5P/j/+P/4//i/+H/4f/h/+H/4P/e/97/3v/e/+D/4P/h/+H/3//f/9//3//f
/9//3//f/+H/4f/i/+L/3//f/9//3//i/+L/4v/i/+H/4f/h/+H/4f/i/+L/4v/j/+T/
5P/k/+P/4//j/+P/5P/k/+T/5f/m/+j/7P/2/wsALABVAIcAtwDgAPEA6QDIAJ0AcgBH
ACUABwDj/6//bP8p/+/+y/66/rT+rv60/s3+/P4x/1r/ev+X/7D/xP/Y/+b/7v/x//H/
8f/y//P/9P/1//f/+P/5//r/+v/9//3/AAAAAAAAAAACAAQABQAGAAQABAAEAAUABQAG
AAYACQALAAsADAAMAAkACQAKAAwADQANAA0ADQANAA4ADgAOABAAEgATABQAEwAUABQA
FAAUABUAFgAXABkAGgAaABoAGwAcABwAHAAeAB8AIQAkACIAIwAjACMAJgAoACkAKgAt
AC0ALwAwADEAMQAyADQANQA4ADoAPABAAEIAQgBFAEcASQBLAE0ATgBPAFEAUwBTAFUA
VgBZAF4AYQBiAGUAaQBsAG4AcABxAHEAcgBzAHYAeQB8AH8AfwCAAIMAgwCEAIUAhgCG
AIcAiQCLAIwAigCJAIYAhACEAIAAfgB7AHcAcgBsAGcAYwBfAFkAVABOAEkAQwA9ADUA
LwArACYAIgAfABoAFwARAA0ACgAHAAQAAAD+//v/+f/4//f/9//1//L/8v/y//L/8v/w
//D/8P/w//D/7//x//H/8f/x//D/8P/w//D/8P/w//D/7//x//L/8v/y//L/8//z//P/
8//z//P/8//0//P/8v/x/+3/7P/r/+r/5//l/+T/4//i/+L/4f/g/+D/3//f/9//3//e
/93/3f/f/97/3P/c/9//4f/i/+P/4f/g/+D/4P/h/+H/4P/g/+P/4//j/+L/4v/h/+D/
4P/i/+P/5P/l/+P/4v/g/+D/4v/i/+H/4f/h/+H/4f/h/+D/4P/g/+D/4v/i/+L/4v/i
/+H/4f/g/+D/4P/g/+D/4P/g/+D/4P/i/+L/4v/h/+H/4f/h/+H/3//f/9//3v/e/97/
3v/e/97/3v/f/9//3f/e/+D/4f/g/+D/3//f/9//3//g/+D/4P/g/+D/4P/g/+D/4P/e
/+D/4P/g/+H/4//h/+L/5P/k/+T/5P/k/+T/5P/k/+T/5P/l/+b/5//o/+j/6P/o/+j/
6//s/+3/7v/s/+z/7P/s/+//8P/x//L/8//0//X/9v/y//D/7P/p/+n/5//n/+f/5f/m
/+b/5f/m/+j/6f/p/+b/5v/l/+T/5P/k/+T/4//h/+H/4P/f/93/3f/d/9z/2//c/93/
3v/c/9z/3f/d/9v/2//b/9v/3P/d/97/3//d/93/3v/e/9//3//f/9//3v/e/97/3v/d
/93/3f/d/9//4P/g/+D/3//g/+D/4P/d/93/3f/d/+L/4v/g/+H/5P/o//j/EgAzAFwA
kQDFAO8AAAHzANEArACDAFoAPQAnAAEAz/+P/0j/Ff/z/tf+wP6s/qz+0P4H/yz/S/9u
/4z/pf+8/87/2v/i/+j/7f/v/+//9P/1//b/9//5//r/+//6//r//f/9/wAAAAAAAAAA
/v8AAAEAAgAAAAAAAAABAAEAAgACAAUAAwADAAQABAAEAAUABwAKAAkACQAJAAkACQAK
AAoACgAMAA4ADwAQAA8AEAAQABAAEgATABQAFQAWABYAFQAUABYAGAAZABoAHAAdAB8A
IgAgACEAIQAhACIAJAAlACYAKQApACsALAAxADEAMgA0ADMANgA4ADoAOgA8ADwAPwBD
AEUARwBJAEkASwBOAFEAUwBVAFYAWQBcAF8AYABjAGMAZgBoAGoAbgBvAHEAcwBzAHUA
dwB5AHkAegB9AH0AfgB/AIAAgAB/AH8AfwB+AHwAewB4AHYAcgBuAGwAaQBlAGAAWgBV
AFEATQBHAEIAPAA3ADEAKwAnACEAHQAYABQAEQAMAAkABwADAAAA/f/9//r/+f/3//P/
8v/x//H/8P/u/+//8P/w//D/7v/u/+7/7v/u/+3/7f/t/+3/7f/u/+7/7v/u/+7/7v/u
/+3/7f/u/+7/7v/u/+//7//v//H/8f/x//H/8f/x//H/8f/w//D/8P/w/+//7//w//H/
7//w//D/8P/x//H/8v/z//L/8v/y//P/9f/0//L/8v/y//P/8//z//P/8v/y//L/8//z
//L/8v/x//H/8f/w//D/7//u/+7/7f/t/+3/7f/v/+7/7P/s/+z/7P/r/+v/6//r/+v/
6//q/+r/6v/q/+j/6P/o/+j/6P/n/+f/5v/o/+j/6P/o/+j/6P/o/+j/6P/o/+j/5//n
/+f/5//n/+f/5//n/+b/5v/m/+b/5v/k/+T/5f/l/+P/5P/m/+f/5v/m/+X/5f/l/+X/
5v/m/+b/5v/m/+b/5v/m/+b/5P/l/+b/5//p/+f/5//o/+j/5v/m/+b/5v/m/+j/6P/o
/+j/6f/q/+v/7P/t/+7/7//w//D/8P/w//D/8v/y//L/8v/z//T/9f/2//b/9v/2//b/
9P/y/+7/6//p/+f/5//n/+n/6v/q/+n/6//s/+z/6//o/+j/5//m/+b/5v/m/+X/4//j
/+L/4f/h/+H/4f/g/+D/4P/g/+D/4P/g/+H/4f/h/+H/4f/h/+H/4f/h/+H/4f/h/+L/
4v/j/+P/4//j/+L/4v/i/+L/4//j/+P/4//j/+T/5P/k/+X/5v/m/+b/5f/l/+X/5f/o
/+b/5v/n/+j/6v/0/woAKQBSAIMAuQDlAPgA8wDTAKgAewBOACcACwDr/7n/e/82//n+
0/69/rD+pv6q/sb+9/4s/1f/fP+Y/63/xP/a/+b/7P/w//P/9//5//j/+//8//v//f/+
////AAAAAAMAAwAEAAQABAAEAAQABgAHAAgACgAKAAoACwAJAAoACgANAA8ADwAQABAA
DwAPABAAEgATABMAEwATABUAFgAWABYAFQAWABYAFgAYABoAGwAcABwAHQAeAB8AHwAg
ACAAIAAjACQAJAAkACQAJQAnACoALAAtAC0ALQAuADAAMQAyADUANQA3ADgAOwA7ADwA
PgA9AEAAQgBEAEcASgBLAE8AUABRAFIAUwBXAFkAXABfAGEAYwBkAGcAagBtAG4AcQBz
AHYAeAB6AHwAfQB/AIEAgQCDAIUAhwCJAIoAjQCNAIwAjQCOAI4AjgCPAJAAkACOAI0A
igCIAIQAgAB+AHsAeQB0AG4AaQBhAF0AVwBSAE4ASQBDAD0ANwAxAC0AKAAiAB8AGgAX
ABUAEQAOAAsABwAEAAMAAQD///7//f/9//v/+P/4//j/+P/4//b/9v/2//b/9v/1//X/
9f/1//X/9P/0//T/9P/2//b/9v/1//X/9v/2//b/9v/3//f/9//3//f/9//3//n/+f/5
//n/+P/4//j/+P/3//f/+P/5//n/+v/6//r/+v/5//n/+f/6//r/+v/7//v/+v/4//j/
+P/5//n/+f/5//j/+P/4//f/9//2//b/9//3//f/9v/0//P/8v/y//H/8f/x//H/8//y
//D/8P/w//D/7//v/+//7//v/+//7v/u/+7/7v/s/+z/7P/s/+7/7f/t/+z/6v/q/+r/
6v/s/+z/7P/s/+z/7P/s/+v/6//r/+v/6//t/+3/7f/s/+r/6v/q/+r/6v/q/+v/6//m
/+b/5//n/+j/6P/n/+f/6f/p/+r/6v/o/+j/6P/o/+r/6v/q/+j/5v/m/+b/5//l/+P/
5P/m/+b/5v/m/+b/5v/o/+j/6P/o/+r/6v/q/+r/7P/s/+z/7P/u/+7/7v/u//D/8P/w
//D/8P/w//D/8P/z//T/9f/2//b/9P/y/+7/6//p/+f/5//n/+f/6P/o/+X/5f/m/+b/
5v/m/+f/5//l/+L/4f/g/+H/4f/h/+D/3//f/9//3//c/9r/2v/a/9z/3P/c/93/3P/b
/9r/2f/b/9v/2//b/9v/2//b/9z/3P/b/9v/2//d/97/3v/e/93/3f/c/9v/3P/d/9//
4P/g/+H/4v/i/+L/4f/h/+H/4//k/+T/5P/l/+b/6P/w/wYAJQBMAHsArQDZAPQA8wDb
ALYAjwBiAD0AIwAHANf/l/9S/xf/7f7V/sb+uP6u/sD+7f4c/0X/aP+G/5//uP/O/97/
6P/s/+//8f/x//L/9f/2//f/+f/6//v//P/8//////8AAAAAAAAAAAAAAgADAAQAAgAC
AAIAAwAFAAYABgAJAAcABwAIAAgACQAJAAoADAAPAA8ADwAPAA0ADgAOAA4AEAASABMA
FAATABQAFAAUABQAFQAWABcAGQAaABoAGgAbABwAHAAcACAAIQAjACYAJQAlACQAIwAl
ACgAKgAsAC8ALwAxADIAMwAzADQANgA4ADwAPwBCAEIARABEAEcASwBNAE8AUQBRAFMA
VgBZAF0AXwBgAGMAZgBpAGoAbQBvAHIAdAB2AHgAeQB7AH0AfwCBAIMAhQCDAIQAhwCH
AIoAiwCMAIwAigCLAIwAjACMAIsAiACGAIQAgAB+AHsAdwByAGwAZwBiAF8AWgBWAE0A
RwBAADkANAAvACwAKAAiAB8AGgAXABUAEQAOAAsACQAGAAUAAwD///7//f/9//3/+v/6
//r/+v/6//j/+P/2//b/9v/1//f/9//3//f/9v/2//b/9v/2//b/9v/1//f/+P/4//j/
+P/5//n/+f/7//v/+//7//z/+//6//n/+v/6//r/+v/7//v//P/9//z//P/7//r//P/7
//v/+//6//r/+v/7//3//P/6//r//P/9//3//f/7//r/+v/6//v/+//6//r/+f/5//n/
+P/6//n/+P/4//f/9//3//f/9//2//T/9P/2//b/9f/1//P/8//z//P/8v/y//L/8v/0
//T/9P/0//L/8f/x//D/8v/y//L/8v/w//D/8P/w//D/8P/w/+//7//v/+//7//v/+//
7//u/+7/7v/u/+7/7v/u/+//7//s/+z/7f/t/+7/7v/t/+3/6//r/+z/7P/s/+z/7P/s
/+z/7P/s/+r/6v/q/+r/6//v/+//7P/s/+z/7//w//H/8v/z//T/9f/2//b/9v/2//b/
9//4//n/+v/6//r/+v/6//z//P/8//z//P/6//j/9P/x/+//7f/t/+//7//w//D/7//v
//D/8P/t/+z/7P/r/+r/6P/o/+j/5//n/+f/5v/n/+f/5//n/+T/4v/i/+L/4v/i/+L/
4//l/+X/5f/l/+P/4//j/+P/5f/l/+X/5v/m/+X/5f/l/+X/5v/m/+b/6P/p/+n/6f/n
/+f/6P/o/+j/6f/q/+r/6v/p/+n/6f/p/+r/6v/q/+3/8P/y/wAAGgA7AGYAnQDRAPcA
BAH1AM0AogB5AFAALwAXAPX/wf9//zz/C//r/tH+vv6w/rj+5P4X/0D/Zf+G/57/tf/M
/97/6v/y//b/+f/7//3//v///wAAAQADAAQABQAGAAYACQAJAAoACgAKAAoACAAKAAsA
DAAOAA4ADgAPAA0ADgAOABEAEwATABQAFAATABMAFAAWABkAGQAZABkAGQAaABoAGgAa
ABwAHQAeAB0AHgAeAB4AIAAhACIAIwAlACYAJgAmACkAKgAqACoAKgArAC0AMAAwADEA
MQAxADIANAA1ADYAOwA7AD0APgA/AD8AQABCAEMARgBIAEoATgBQAFAAUwBVAFcAWQBb
AF0AXwBiAGUAaQBrAGwAbwBwAHMAdAB3AHsAfgCAAIIAggCDAIUAhwCJAIsAjQCPAI8A
kACTAJMAkwCTAJMAkgCSAJMAlACUAJAAjwCMAIoAiACEAIIAfwB5AHQAbgBpAGMAXwBZ
AFQAUABLAEUAPwA3ADEALQAoACYAIwAeABsAFwATABAADQALAAgABwAFAAUABAADAAMA
AQD+//7//v/+//7//P/8//z//P/8//v/+f/5//n/+f/7//z//f/+//3//P/7//n/+//8
//z//P/6//v/+//7//3//f/9//3////////////+//7//v/+//3//f/+/////f/+//7/
/v/+//3//f/9//7//v/+////AQAAAP7//v/+/////////////v/+//7//f/9//z//P/9
//3//f/8//z/+//6//r/+f/5//n/+f/5//j/9v/2//b/9v/1//X/9//3//f/9//0//T/
9P/0//T/9P/0//T/9P/z//P/8v/y//L/8v/y//L/8v/y//L/8v/y//L/8f/x//H/8f/x
//H/8f/x//D/7v/u/+7/7v/w//D/8f/x/+7/7v/v/+//7v/u/+3/7f/v/+//8P/w/+7/
7v/u/+7/7v/u/+7/7P/s/+z/7P/t/+3/7f/u/+7/7v/u/+7/7v/u//D/8P/w//D/8//0
//X/9v/2//b/9v/2//j/+P/4//j/+v/6//r/+v/7//z//f/+////AAD///7/+P/1//P/
8f/v/+//7//w//D/7//v//D/8v/x//D/8P/v/+7/7P/s/+r/6f/p/+n/6v/p/+n/6f/p
/+j/5v/m/+b/5v/m/+b/5//n/+f/5//l/+X/5f/l/+f/5//n/+f/6P/o/+f/5//n/+f/
6P/o/+j/6P/p/+n/6f/p/+n/6v/q/+r/6//s/+z/7P/r/+v/7f/t/+7/7v/u//H/8v/w
//L//P8TADQAWwCNAL8A5gD5APEA1ACrAIAAUwAtABEA7/+5/3b/Mf/3/tH+vv60/rD+
uv7T/gL/Nf9g/4L/nf+2/8z/4P/u//b/+//9//v//P/9//7/AAADAAUABwAGAAYACQAJ
AAoACgAKAAoADAAOAA8AEAAOAA4ADgAPABEAEgASABUAEwATABQAFAATABMAFAAWABcA
FwAXABcAFwAYABgAGAAYABoAGwAcABsAHAAcABwAHgAfACAAIQAjACQAJAAkACUAJgAm
ACYAKAApACsALgAsAC0ALQAtAC4AMAAxADIANwA3ADkAOgA7ADsAPAA+AEEARABGAEgA
SQBKAEkASwBNAE8AUQBTAFUAVwBaAF0AXwBhAGIAZQBoAGsAbABvAHEAdAB2AHgAegB7
AH0AfwCDAIUAhwCJAIcAiACLAIsAjQCPAJEAkgCSAJMAlACUAJQAkwCQAI4AjQCKAIkA
hwCDAH4AeABzAG8AawBlAGAAWgBVAE8ASQBBADsANwAyACwAKQAkACEAGwAXABQAEQAP
AAwACwAJAAcABgAFAAUAAgD+//3//P/+//7//P/8//r/+v/6//n/+//7//v/+//8//z/
/P/8//r/+v/6//n/+f/6//r/+v/4//n/+f/5//n/+f/5//n//f/9//3//f/6//r/+v/6
//n/+f/6//v/+f/6//r/+v/7//v//P/9//3//P/7//v/+//6//j/+P/6//v/+//7//v/
+v/6//r/+f/5//j/+P/5//n/+f/4//j/9//2//b/9v/3//j/+f/5//j/9v/2//j/+P/3
//f/9f/1//X/9f/0//T/9P/0//b/9v/2//b/9f/z//L/8P/x//L/8//0//L/8v/y//L/
9P/0//T/8//z//P/8//z//H/8f/x//D/8v/y//L/8v/y//L/8//z//L/8v/z//P/9P/0
//P/8//y//H/8f/w//L/8v/y//L/8P/w//D/7v/v//D/8f/z//P/8//0//T/8v/1//b/
9//4//v//P/9//7//f/8//v/+v/9//7///8AAAIAAgACAAIABAAEAAQABAAEAAIAAAD8
//r/+f/4//n/9v/1//X/9P/z//P/9P/0//L/8P/v/+3/7v/s/+z/7P/r/+v/6//q/+f/
5//n/+f/6P/m/+b/5v/k/+T/5P/l/+X/5f/l/+X/4//j/+P/4//j/+P/4//k/+T/4//j
/+P/4f/i/+L/4v/k/+X/5f/l/+P/4//k/+T/4v/j/+T/5P/m/+X/5f/l/+T/5P/j/+L/
5f/m/+z/+P8MACcATAB7AK8A3wAAAQUB6QDGAJ8AbgBFAC0AEwDp/7H/bP8t/wX/4/7K
/rT+pv64/u/+Hv89/2L/gv+b/7D/wv/U/+D/6P/r//H/9f/0//X/9v/3//n/+v/7//r/
+v/9//3/AAAAAAAAAAAAAAIAAwAEAAQABAAEAAUAAwAEAAQABwAHAAcACAAIAAkACQAK
AAwACwALAAsACwANAA4ADgAOAA4AEAARABIAFQAWABYAFgAUABUAFgAXABkAGgAaABoA
HQAeAB4AHgAeAB8AIQAkACYAJwAnACcAJgAoACkAKgAtAC0ALwAwADUANQA2ADgANwA6
ADwAPgBCAEQARABHAEcASQBLAE0AUQBTAFYAWQBbAF0AXgBhAGIAZQBmAGkAbQBwAHIA
dAB0AHUAdwB5AHsAfQB/AIEAgQCCAIUAhQCEAIUAhgCGAIYAhwCIAIgAhgCFAIIAgAB+
AHoAeAB1AHMAbgBoAGMAWwBXAFEATABHAEMAPgA5ADMALQApACQAIAAdABgAFQATAA8A
DAAJAAUAAgABAP///f/8//v/+//5//b/9v/2//b/9v/0//T/9v/2//b/9f/z//P/8//z
//T/9P/0//T/9P/0//T/8//z//T/9P/0//X/9//4//n/9//3//f/9//5//n/+f/5//r/
+v/6//r/+f/5//r/+//9//7//v/+//3/+//6//n//P/8//z//f////7//P/8//z//f/9
//3////+//7//v/9//3//P/8//3//f/9//z//P/7//r/+v/7//v/+//7//v/+v/4//j/
+P/4/w==
         </WaveFormData>
      </LeadData>
      <LeadData>
         <LeadByteCountTotal>10000</LeadByteCountTotal>
         <LeadTimeOffset>0</LeadTimeOffset>
         <LeadSampleCountTotal>5000</LeadSampleCountTotal>
         <LeadAmplitudeUnitsPerBit>4.88</LeadAmplitudeUnitsPerBit>
         <LeadAmplitudeUnits>��V</LeadAmplitudeUnits>
         <LeadHighLimit>2147483647</LeadHighLimit>
         <LeadLowLimit>268435456</LeadLowLimit>
         <LeadID>V4</LeadID>
         <LeadOffsetFirstSample>0</LeadOffsetFirstSample>
         <FirstSampleBaseline>0</FirstSampleBaseline>
         <LeadSampleSize>2</LeadSampleSize>
         <LeadOff>FALSE</LeadOff>
         <BaselineSway>FALSE</BaselineSway>
         <ExcessiveACNoise>FALSE</ExcessiveACNoise>
         <MuscleNoise>FALSE</MuscleNoise>
         <LeadDataCRC32>1103591336</LeadDataCRC32>
         <WaveFormData>
/v/+//7//v/+//7//v/+//7//v/+//7//v/+//7//v/8//z//P/8//3//v///wAA/v/+
//7//v/+//7//v/+/wAAAAAAAAAA/v/+//7//v8AAAAAAAAAAP///v/9//z//P/8//z/
/P/8//z//P/8//v/+v/5//j/+v/6//r/+v/4//j/+P/4//j/+P/4//j/+P/4//j/+P/2
//b/9v/2//j/+P/4//j/9v/2//b/9v/2//b/9v/2//j/+P/4//j/9//2//X/9P/2//b/
9v/2//T/9P/0//T/9v/2//b/9v/2//b/9v/2//X/9P/z//L/8//0//X/9v/1//T/8//y
//T/9P/0//T/9P/0//T/9P/y//L/8v/y//T/9P/0//T/9P/0//T/9P/2//b/9v/2//f/
+P/5//r//P/8//z//P/+//7//v/+/wAAAAAAAAAAAgACAAIAAgAEAAQABAAEAAUAAwAA
AP3//f/9//3//f/7//r/+f/5//r/+v/5//n/+P/4//b/9P/0//H/8f/x//P/8//x//H/
8P/v/+z/6v/s/+z/6//r/+z/7f/t/+3/6//r/+v/6v/r/+z/7v/v/+3/7f/t/+3/7f/s
/+z/7P/s/+3/7f/t/+v/6//r/+v/7P/t/+7/8P/v/+//7//v/+//7//v/+//8P/y//L/
8//0//X/+v8LACIAQABfAHgAkwCrALkAuwC8AMAAyADXAOcA5gDIAIYAIADF/5P/ef9g
/0//Uv9e/3T/k/+p/7v/y//b/+b/8f/4//r/+P/4//f/9//4//n/+f/6//r/+v/4//n/
+v/6//r/+v/6//r/+v/7//v//P/8//z//P/8//7//v/+/wAA///+//7//f////7//v//
/wEAAQACAAMAAwACAAEAAAABAAIABAAFAAMABAAEAAQABQAFAAYABgAIAAkACQALAAsA
CwALAAsACwAMAA4ADwAOAA4ADgAPABEAEgASABQAFQAWABcAGAAXABkAGQAZAB0AHgAf
ACIAIAAgACMAJQAnACcAKAAqACsALAAvADAAMQAxADMANQA5ADsAPgBAAD8AQQBDAEMA
RgBHAEgASwBLAE0ATwBRAFEAUQBRAFMAVgBWAFcAVwBWAFcAWABZAFsAWgBaAFgAVwBX
AFYAVQBTAFAATQBKAEcARgBCAEEAOwA2ADQAMAAtACkAJgAkACEAHgAcABoAFQARAA0A
CQAIAAgACAAIAAQAAgAAAP3//f/7//v//P/9//3//P/8//z//P/6//r/+f/5//n/+f/4
//j/+P/3//b/9v/3//j/+v/6//r/+f/3//f/9//3//j/+f/6//z//P/7//r/+f/5//n/
+f/5//n/+f/5//n/+P/4//j/+P/7//v/+//6//j/+P/4//j/+//7//r/+v/5//n/+f/4
//b/9v/2//X/9P/0//T/9f/4//j/9//3//X/9f/1//X/9f/1//X/9P/y//D/8P/w//D/
8f/y//L/8v/y//H/8f/v/+//8P/w/+//7//w//D/7//u/+7/7//t/+3/7f/t/+//7v/t
/+3/7v/u/+7/7v/u/+7/7v/t/+3/7f/s/+z/7P/s/+z/7f/r/+v/6//r/+v/6//s/+z/
7P/s/+z/7P/s/+v/6//r/+3/7f/t/+3/6//s/+z/6//p/+n/6f/p/+v/6f/r/+z/7P/q
/+r/6v/q/+v/7P/t/+7/7v/u/+7/7v/w//D/8P/w//L/8v/y//L/8v/y//L/8v/z//T/
9f/2//j/+P/4//j/+f/6//v//P/9//v/+P/1//P/8//z//P/9f/0//P/8//x//D/7v/t
/+7/7v/s/+r/6//p/+r/6//p/+n/5//n/+f/5//l/+T/4v/i/+H/4f/i/+P/4//j/+T/
5f/m/+b/5P/k/+X/5f/j/+P/4//j/+P/4v/i/+L/4//l/+b/5//n/+f/5//n/+b/5f/k
/+T/5//n/+f/5//n/+f/5//n/+z/7v/w/+//7P/v//r/CQAeADgAUwBwAIkAoQCtAK8A
sACwALQAxQDVANQAvgCCACAAy/+h/43/dP9Z/1D/ZP9+/43/m/+x/8P/0f/Y/+H/6v/w
//L/8P/x//H/7v/x//H/8v/y//L/8v/z//T/9P/0//T/9P/0//b/9//3//j/+P/4//j/
+P/4//j/+P/6//r/+v/7//v/+v/4//f/9//5//n/+v/7//7//v/+//7//P/8//3//f//
/wAAAAAAAAEAAQACAAIAAgADAAMABQAHAAcABwAHAAYABgAHAAcACAAIAAgACQAMAA4A
DwASABAAEAAQABAAEwAVABUAFQAZABoAGwAeABwAHAAfACEAIAAfAB8AIAAkACYAKgAs
AC8ALwAxADMANQA3ADoAPAA7AD0APwA/AEIAQwBEAEcARwBJAEsATQBQAFEAUgBVAFgA
WABZAFkAWQBZAFkAWQBbAFoAWgBYAFcAVwBWAFUAVQBSAE8ATABIAEYAQQA/ADwAOAA3
ADQAMQAtACoAKAAkACAAHQAaABYAEwAQAA0ACQAIAAcABgAHAAYABQADAAQAAQAAAAAA
AAD///3//P/8//z/+v/6//n/+f/5//n/+v/6//r/+f/4//j/+f/6//z//P/8//v/+//7
//v/+//5//n/+f/6//3//f/9//3/+//7//v/+//9//3//f/9//z//P/8//z/+//7//v/
+v/8//z//P/8//v/+//6//r//f/9//3//P/8//z//P/7//j/+P/4//n//P/8//v/+//3
//f/9//3//n/+f/5//j/+v/4//j/+P/3//f/9//2//b/9v/1//X/9f/1//b/9v/z//P/
9P/0//X/9P/0//X/8//z//P/8//z//L/8f/x//L/8v/y//L/9P/0//T/8//z//P/8v/y
//D/8P/w//H/8//z//P/8//x//H/8v/y//L/8v/y//L/8v/x//H/8f/v/+//7//v//H/
8v/y//H/8f/x//H/8f/v//P/9f/2//T/9P/0//T/9P/1//b/9//4//r/+v/6//r/+v/6
//r/+v/7//z//f/+/wAAAAAAAAAAAgACAAIAAgACAAEA///8//n/+f/5//n/+//7//r/
+f/5//r/+v/5//f/9v/2//T/9P/0//H/8f/w/+//7v/r/+z/7f/u/+3/7P/s/+z/6//r
/+z/7f/t/+3/7f/t/+3/7v/u/+7/7//t/+3/7f/t/+3/7f/s/+z/7P/s/+3/7f/v/+//
7//v/+3/7f/t/+3/7v/v/+//7//v/+//7//v/+//7v/u//D/8//4/wEADgAjAD4AWgB3
AJQArQC7AL8AwwDIANAA4ADxAO8A2ACWADAA3P+x/5X/d/9c/1n/bP+E/5b/qf+7/8//
2//l/+7/8//2//r//P/6//v/+//6//n/+f/6//r/+v/8//3//v/+//z//P/8//z//P/9
//3//v8AAAAAAAAAAAAAAAAAAAIAAgACAAMAAwABAAAAAAABAAEAAQACAAMABgAGAAYA
BgAEAAQABQAFAAYACAAJAAoACgAJAAkACAAIAAkACQALAAsACwALAAsACwAMAA4ADwAS
ABIAEgATABEAEgASABQAFQAWABcAGAAZABsAGwAbAB0AHgAfACIAJAAkACcAKQAnACcA
KAAqACsALAAvADAAMwAzADUANwA5ADsAPgBAAEEAQwBFAEUARgBHAEgASwBNAE8AUQBT
AFMAUwBTAFUAVgBWAFcAVwBYAFkAWgBbAFkAWABYAFYAUwBTAFIAUQBRAE4ASwBIAEQA
QgA9ADsAOQA0ADIALgApACUAIgAgABsAGAAWABQAEgAPAAwACQAHAAYABQAEAAMAAgAB
AP//AAD9//z//P/7//v/+v/6//r/+v/4//j/9//3//f/9//4//j/+P/3//b/9v/3//j/
+P/4//j/9//3//f/9//3//f/9//3//j/+f/5//n/+f/5//n/+f/5//v/+//7//v/+P/4
//j/+P/5//n/+f/4//j/+P/4//j/9//3//b/9v/5//n/+f/4//j/+P/4//f/9v/2//b/
9//4//j/9//3//P/8//z//P/8//z//P/8v/0//L/8v/y//H/8f/x//D/8v/y//H/8f/t
/+3/7v/u/+3/7f/u/+7/7//u/+7/7//t/+3/7f/t/+3/7P/r/+v/7P/s/+z/7P/q/+r/
6v/p/+r/6//r/+z/6v/q/+r/6//t/+3/7f/t/+n/6f/q/+r/6v/q/+r/6v/q/+n/6f/p
/+f/5//n/+f/6f/q/+r/6f/p/+n/6f/p/+f/5//p/+r/6v/o/+j/6P/o/+j/6P/o/+j/
6v/q/+r/6v/o/+j/6P/o/+n/6v/r/+z/7f/u/+//8P/u/+7/7v/u//D/8P/w//D/8f/y
//P/9P/2//b/9v/2//j/9//1//L/7//v/+//7//x//H/8P/v/+7/7v/t/+v/7P/s/+3/
7P/p/+j/5P/j/+P/4//j/+H/4//j/+P/4f/e/97/3v/d/9//4P/h/+H/4f/h/+H/4f/e
/97/3v/f/+H/4f/h/+H/4P/f/93/3P/d/97/4P/h/9//3//f/9//4f/h/+H/4f/i/+P/
4//j/+H/4f/h/+H/4//i/+T/5P/n/+r/6//w//n/DgAqAEcAYgB9AJcApwCpAKYAqgCu
ALsAxwDIALQAfAAeAL//hf9v/17/Tf9I/1T/Zv99/5P/qf+7/8v/1v/h/+r/7v/s/+r/
6f/p/+r/6f/r/+z/7P/s/+r/6//s/+z/6v/q/+r/6v/t/+//8P/y//D/8P/w//D/8P/w
//D/8v/0//T/9f/1//X/9P/0//X/9P/z//P/8//y//L/8v/y//P/9P/2//f/+f/6//r/
+v/4//f/9//2//j/+//9/wEA/v/9//z/+//9//7/AAABAAAAAAAAAAEAAQACAAIABAAH
AAgACQAKAAsADQANAA0ADgAOAA4AEAASABIAFQAXABkAGQAaABwAHQAeACEAIgAjACMA
JQAnACsALQAwADIAMwA1ADcANwA2ADcAOAA7AD4AQQBEAEcARgBFAEQARQBIAEgASQBJ
AEwATQBOAE8ATwBOAE4ATABNAE0ATABLAEkARgBDAEAAPgA+ADsAOwA2ADAALQAoACMA
HwAcABoAGQAWABQAEgAOAAsACAAFAAEAAAD///7//f/8//v/+f/6//f/9v/2//X/9f/0
//T/8v/y//D/8P/x//H/8f/x//L/8v/y//H/8P/w//H/8v/w//D/8P/v/+//7//v/+//
8P/x//L/9P/z//P/8//z//P/8//z//P/9f/1//X/9f/y//L/8v/y//P/8//z//L/8P/w
//D/8P/x//H/8P/w//L/8//0//T/8//y//H/7//w//D/8P/x//L/8v/x//H/7f/t/+3/
7f/w//H/8v/y/+//7P/r/+r/7P/t/+7/7v/s/+z/6//r/+n/6f/q/+r/6v/r/+3/7v/t
/+z/7P/t/+v/6//r/+v/6f/o/+f/5//o/+j/6P/o/+r/6v/q/+n/5//n/+b/5v/n/+j/
6f/r/+v/6//r/+v/5//n/+j/6P/q/+r/6v/q/+j/5//n/+f/5//n/+f/5//n/+j/6P/n
/+f/5//n/+f/6f/p/+v/7P/s/+r/6v/q/+r/7P/s/+z/7P/u/+7/7v/u/+7/7v/u/+7/
8f/y//P/9P/z//L/8f/w//P/9P/1//b/9//4//n/+v/6//n/9//0//P/8//z//P/8v/x
/+//7f/u//D/8f/x//P/8v/y//D/7f/s/+j/5//l/+X/5f/j/+X/5f/l/+P/5P/k/+T/
4//h/+L/4//j/+P/4//j/+P/4//k/+X/5//m/+X/5P/j/+X/5f/k/+T/5P/k/+X/5f/l
/+X/5f/l/+X/5f/l/+X/5P/l/+X/5f/l/+X/5f/l/+v/7P/q/+z/7f/u//f/CAAfADoA
VABzAJAAqwC3ALkAvQDEAM4A4ADzAPEA2gCYADIA3v+5/53/ef9a/0//Yv9+/47/l/+p
/73/zf/b/+b/6//s/+7/8P/w/+//8f/y//H/8//0//T/9P/y//P/9P/0//T/9P/0//T/
9P/1//X/9v/2//b/9v/2//T/9P/0//b/9P/0//X/9f/2//b/9//5//j/9//3//f/9v/2
//b/9v/3//j/+v/7//n/+v/6//r//f/9//7//v/8//3//f///wEAAQABAAEAAQACAAQA
BQAGAAYABgAHAAUABgAGAAgACQAKAAsADAANAA8ADwAPABMAFAAVABgAFgAWABkAGwAc
AB0AHwAiACEAIgAlACYAKQApACsALQAvADEANAA2ADYANwA4ADcAOwA9AD8AQwBCAEMA
RABFAEcARwBHAEkATABMAE0ATQBMAE0ATgBPAE8ATgBOAEwASwBLAEoASQBHAEQAQQA+
ADsAOgA2ADUALwAqACgAJAAgAB0AGwAaABUAEgAQAA4ACgAHAAQAAQABAAAA///+//v/
+v/5//f/9//1//X/9v/1//X/9P/0//T/9P/y//L/8//z//P/8//0//T/9P/z//T/9P/1
//b/9P/0//T/8//z//P/8//z//X/9f/1//b/9v/1//T/8//1//X/9f/1//X/9f/1//X/
9P/0//T/9P/3//f/9//2//T/9P/0//T/9//3//b/9v/1//X/9f/0//T/9P/0//P/8//0
//X/9//3//b/9P/z//P/8//z//P/8f/x//H/8P/y//D/8P/w//D/8f/y//L/8P/w/+//
7//u/+//8f/y//D/7//v/+7/7//u/+7/7//v/+//7//v/+3/7P/r/+v/7P/s/+z/7P/s
/+z/7P/r/+3/7f/s/+z/7v/u/+7/7//u/+3/7P/r/+v/6//s/+z/6v/q/+r/6v/s/+v/
6//r/+3/7f/t/+3/7P/s/+v/6f/q/+v/7P/t/+3/7f/t/+z/6v/q/+r/6v/q/+v/7P/t
/+7/8P/w//D/8P/x//L/8//0//T/9P/0//T/9v/2//b/9v/3//j/+f/6//z//P/8//z/
/P/7//n/9v/x//H/8f/x//P/8//y//H/8//0//T/8//x//D/8P/u/+7/7v/r/+v/6f/p
/+n/5//n/+f/5//l/+b/5v/m/+X/4//k/+X/5f/l/+X/5f/l/+b/5v/m/+f/5//n/+f/
5//n/+f/5v/m/+T/5P/l/+X/5//n/+f/5//n/+f/5//n/+j/6f/p/+n/6f/p/+n/6f/r
/+r/6v/s/+//8P/1/wAAEwAsAEoAZwCEAJ8AtQC7AL0AwADGANIA4QDnANgApABIAOL/
o/+F/2n/Tv9F/1D/Zv+C/5v/sf/D/9H/2//o/+//8P/w//L/9P/z//P/9P/z//P/9P/0
//T/9P/1//b/9v/0//T/9P/0//b/9//3//j/+P/4//j/+P/2//b/9v/4//r/+v/7//v/
+//6//r/+//7//v//P/9//7//v/+//7//P/8//3//f/+/wAAAQACAAEAAQACAAIAAAAB
AAEAAwAFAAUABQAFAAMABAAGAAcACgAKAAoACwALAAwADAAOAA0ADgAPABAAEQATABMA
EwATABQAFQAYABkAGgAeACEAHwAfACAAIgAjACQAJwAoACsAKwAtAC8AMQAzADYAOAA5
ADsAPQA9AD4APwBAAEMAQwBFAEcASQBLAEsASwBNAE4ATgBPAE8AUgBTAFQAVQBTAFIA
UgBQAE8ATwBOAE0ATQBKAEcARABAAD4AOQA3ADUAMAAuACoAJQAhAB4AHAAYABQAEQAO
AAwACQAGAAMAAQAAAP///v/7//r/+f/3//j/9f/0//T/8//z//L/8v/0//T/8v/y//H/
8f/x//H/8v/y//L/8f/w//D/8f/y//L/8v/y//H/8f/x//H/8f/x//H/8f/y//X/9f/1
//X/8//z//P/8//x//H/8f/x//L/8v/y//L/8f/x//H/8P/y//L/8v/y//H/8f/w//D/
8f/x//H/8P/y//L/8v/x//D/8P/w//H/8v/y//H/8f/v/+//7//v/+3/7f/t/+z/7v/s
/+z/7P/q/+v/7P/s/+z/7P/r/+v/6v/r/+3/7v/r/+n/6P/m/+j/6P/p/+v/6f/p/+n/
6f/r/+r/6f/p/+j/6P/o/+j/5v/m/+b/5f/n/+f/5v/m/+T/5P/k/+X/5//n/+f/5//l
/+X/5v/m/+T/5P/k/+T/5v/l/+X/5f/l/+X/5f/l/+f/6P/o/+f/5//n/+f/5//l/+P/
4//k/+b/5P/k/+T/5P/m/+b/5v/m/+f/6P/p/+r/6v/q/+r/6v/r/+z/7f/u/+z/7P/s
/+z/7P/s/+z/7P/u//D/8v/0//b/9v/1//P/7v/r/+v/6//r/+v/6//q/+n/6f/q/+r/
6v/r/+v/7P/p/+b/5f/h/+H/4f/h/+H/4f/h/+H/4f/d/9z/3P/c/9z/3f/f/+H/4P/f
/97/3f/f/97/3v/e/9//3//f/9//3v/d/9z/2v/d/97/3//h/97/3f/c/9v/3P/d/97/
3//f/+D/4f/h/+H/4f/h/+H/4f/h/+L/4v/o/+n/6v/v//z/EQAqAEQAXQB2AI8AoQCn
AKkArACuALYAyQDRAMIAkgA+AN7/of+J/3P/Wv9N/1T/aP96/4v/m/+v/8H/0f/e/+f/
6v/q/+j/6v/p/+n/6v/t/+v/7P/s/+z/7P/t/+7/7v/w//D/8P/w/+7/7//v//D/8P/w
//D/8P/y//L/8v/0//L/8v/z//P/8//y//L/8//1//X/9v/3//f/9v/1//T/9//4//r/
+//4//j/9//2//j/+f/7//z/+v/7//v//f/9//3//f/9/wAAAgAFAAcABQAEAAMAAwAE
AAYABwAKAAgACAAIAAgACgANAA4ADwATABQAFQAYABgAGAAbAB0AHQAdAB4AIAAhACIA
JQAmACkAKQArAC0ALwAxADQANgA1ADcAOQA5ADsAPQA/AEMAQwBFAEcASQBJAEkASQBL
AE4ATgBPAE8AUABRAFIAUwBTAFIAUgBQAFEAUQBQAE8ATQBKAEcARABDAEIAPgA9ADgA
MgAvACoAJwAjACAAHgAZABYAFAASAA8ADQALAAkABgAEAAIAAAD///7//f/7//z/+f/4
//j/+//7//r/+v/4//j/9v/2//X/9f/1//X/9v/2//b/9f/0//T/9f/2//b/9v/2//X/
9//3//f/9//3//f/9//4//f/9//3//f/9//3//f/9//3//f/9//3//j/+P/4//j/+f/5
//n/+P/2//b/9v/2//f/9//2//b/+f/5//n/+P/2//b/9v/1//X/9v/3//n/+P/4//f/
9//3//f/9//3//X/9f/1//T/9P/y//L/8v/y//P/9P/0//L/8v/x//H/8f/x//L/8v/x
//H/8v/y/+//7v/u/+//8f/x//H/8f/v/+7/7f/t//D/8P/w//D/8P/w//D/7//t/+3/
7P/s/+7/7v/u/+//7f/t/+3/7f/t/+3/7v/u/+z/7P/s/+z/7P/r/+v/6//t/+3/7f/t
/+v/7P/s/+v/6//r/+v/6//v/+//7f/s/+z/7f/u/+//8P/z//T/9f/2//T/9P/0//T/
9f/2//f/+P/4//j/+P/4//r/+v/6//r/+v/6//n/9//0//H/8f/x//P/8//z//L/8f/x
//L/8v/v/+//7v/u/+z/6v/q/+f/6f/p/+n/6f/n/+f/5//n/+X/5P/k/+T/4//j/+T/
5f/l/+X/5f/l/+X/5P/k/+T/5f/l/+X/5f/l/+X/5f/k/+T/5P/k/+X/5//n/+f/5//l
/+X/5f/l/+X/5v/n/+f/5//n/+f/5//n/+f/6P/o/+7/7//w//f/BAAbADYAVABxAJAA
qQC3ALkAuQDAAMoA2gDrAOkA0ACMACYA0v+n/4v/af9Q/1H/ZP98/5D/o/+1/8X/0f/d
/+b/7f/w//L/8v/0//P/8//y//H/8f/y//L/8v/0//X/9v/2//b/9v/2//b/9v/3//f/
+P/6//r/+v/6//n/+P/3//j/+v/6//v/+//7//r/+v/7//v/+//8//3//P/8//z//P/+
//7/////////AAAAAAAAAQABAAIAAgACAAMAAwAFAAcABwAHAAcABQAGAAgACQALAAwA
DQAPAA4ADgANAA4AEQASABMAFAAVABcAFwAXABcAGAAZABwAHgAeACEAIwAjACMAJAAm
ACkAKgAtAC4AMQAxADMANQA1ADcAOgA8AD8AQQBDAEMAQgBDAEQARwBJAEsATQBPAE8A
TwBPAFEAUgBSAFMAUwBUAFUAVgBXAFUAVABUAFIAUQBRAFAATwBNAEoARwBEAD8APgA6
ADkANQAwAC4AKgAlACEAHgAcABsAGAAWABQAEAANAAoABwAFAAQAAwACAAEAAAD///3/
/P/5//j/+P/5//n/+P/4//j/+P/2//b/8//z//P/8//1//b/9//3//T/9P/1//b/+P/4
//j/9//1//X/9f/1//X/9f/1//b/9//3//f/9//3//f/9//3//f/9//3//f/+P/4//j/
+P/3//f/9//2//j/+P/4//j/9//3//b/9v/3//f/9//2//b/9v/2//X/9P/0//T/9f/2
//b/9f/1//P/8//z//P/8//z//P/8v/y//D/8P/w/+//7//v/+7/7//w//D/8f/t/+3/
7v/u/+3/7f/u/+7/7f/s/+z/7f/r/+v/6//r/+3/7P/r/+v/6v/q/+r/6v/q/+r/6v/p
/+v/6//q/+r/6P/o/+j/6f/p/+n/6f/p/+X/5f/m/+b/6P/o/+j/6P/o/+f/5//n/+f/
5//n/+f/5//o/+j/5//l/+X/5f/l/+f/5//n/+j/5v/m/+b/5v/m/+j/6P/o/+j/6f/q
/+v/7P/q/+r/6v/q/+v/7P/t/+7/7v/u/+7/7v/v//D/8f/y//P/9P/1//X/8//w/+3/
7f/r/+v/6//r/+r/6f/p/+r/7P/r/+v/6v/o/+b/5P/k/9//3//f/9//4f/f/9//3//f
/93/3P/c/9z/2//b/9z/2//b/9v/2//Z/9n/2P/Y/9j/2f/Z/9n/2f/Z/9n/2f/a/9r/
2v/a/9v/2//b/9v/2//b/9v/2//b/9v/3P/d/9v/2//b/9v/3f/d/93/3v/c/+D/4f/i
/+H/5v/z/wgAJAA/AFoAcwCJAJkAoQCiAKQAqACxAL8AwgCuAHoAIAC//4H/Zf9S/0H/
Pv9K/1z/df+N/6H/s//D/87/2f/k/+r/6P/m/+P/4f/g/+P/5P/m/+f/6P/l/+X/5f/k
/+b/5v/m/+b/6P/p/+n/6v/o/+j/6P/o/+j/6P/o/+r/7P/s/+3/7f/t/+z/7P/t/+3/
7f/u/+//8P/w//D/8P/w//D/8f/x/+//8P/w//D/8//z//T/9P/0//X/9f/3//X/9f/1
//X/9//4//r/+//6//r/+v/7//v//P/8//7/AAACAAQABgAFAAcABwAHAAsADAANABAA
DwAOABAAEQARABEAEgAUABcAGAAbABwAHQAdAB8AIQAkACcAKwAuAC0ALwAxADEAMgAz
ADQANwA5ADsAPQA/AD8APwA/AEEARgBGAEcARwBIAEkASgBLAEsASgBKAEgARwBHAEYA
RQBDAEAAPQA6ADkAOAA0ADMALwAqACgAJAAhAB0AGgAYABMAEAAOAAwABgADAAAA/f/9
//z/+//6//f/9v/1//P/8P/t/+z/7P/v/+//7v/u/+z/7P/q/+r/6//r/+v/6//s/+z/
7P/r/+j/6P/p/+r/7P/s/+z/6//p/+n/6f/p/+n/6f/p/+r/7f/t/+3/7f/t/+3/7f/t
/+v/6//r/+v/6v/q/+r/6v/r/+v/6//q/+z/7P/s/+z/6//r/+r/6v/r/+v/6//q/+z/
7P/s/+v/6P/o/+j/6f/s/+z/6//r/+f/5//n/+f/6f/p/+n/6P/o/+b/5v/m/+f/6f/r
/+z/6//q/+j/5//k/+P/4//i/+T/5f/n/+j/5P/i/+H/4f/k/+X/5v/n/+b/5P/i/+H/
5P/k/+T/5P/k/+T/5P/j/+L/4f/f/97/3//g/+H/4//h/+H/4f/h/+H/4f/i/+L/4v/i
/+L/4v/g/9//3//f/+H/4f/h/+H/3//g/+D/3//g/+H/4v/j/93/3//j/+L/4v/l/+b/
5//o/+n/6v/r/+z/6f/o/+f/5v/p/+r/6//s/+//8P/x//L/8P/w//D/8P/x//L/8v/x
/+7/6//r/+v/6f/p/+n/6P/p/+n/6v/q/+b/5f/j/+L/4//i/+P/4f/h/+H/4f/h/97/
3f/c/9v/3P/c/93/3v/c/9v/2//b/9v/2//b/9v/2v/Y/9f/1v/Y/9n/2v/b/97/3//g
/+D/3f/c/9v/2//d/93/3f/d/93/3f/d/93/2//c/93/3f/f/9//3//f/97/3f/d/9z/
4P/j/+r/8//+/wsAIAA8AFsAdgCXAK8AtwC5ALoAtgDAANcA5QDeALYAXgD6/73/nf99
/1r/Q/9I/2b/gP+L/5n/rf+9/8n/0v/d/+T/5v/m/+j/6f/p/+r/6f/r/+z/7P/s/+z/
7f/u/+7/7v/u/+7/7v/u/+//7//w//L/8v/y//L/7//u/+3/7v/w//D/8f/x//H/8P/w
//H/8//z//T/9f/4//j/+P/4//f/9v/2//X/9//4//j/+P/3//f/+P/4//j/+f/5//v/
/f/9//3//f/7//z//v///wEAAgADAAUABAAEAAMABAAHAAgACQAKAAsADQANAA0ADQAO
AA8AEgATABQAGAAbABkAGQAaABwAHQAeACEAIgAnACcAKQArACsALQAwADIAMwA1ADcA
NwA6ADsAPAA/AD8AQQBDAEUARwBHAEcASQBLAEoASgBJAEwATQBOAE8ATwBOAE4ATABJ
AEkASABHAEcARABBAD4AOQA4ADQAMwAxACwAKgAmACEAHQAaABgAEwAQAA4ADAAKAAcA
BAABAP3//P/7//r/+f/4//f/9f/2//P/8v/y//H/8f/w//D/8v/y//D/8P/t/+3/7f/t
//D/8P/w/+//7v/u/+//8P/u/+7/7v/t/+//7//v/+//7f/t/+3/7v/x//H/8f/x//H/
8f/x//H/8f/x//H/8f/y//L/8v/y//L/8f/w/+7/7//w//H/8v/x//H/8P/w//H/8f/x
//D/8v/y//L/8f/u/+7/7v/v//D/8P/v/+//7//v/+//7//v/+//7//u//D/7v/u/+7/
7P/r/w==
         </WaveFormData>
      </LeadData>
      <LeadData>
         <LeadByteCountTotal>10000</LeadByteCountTotal>
         <LeadTimeOffset>0</LeadTimeOffset>
         <LeadSampleCountTotal>5000</LeadSampleCountTotal>
         <LeadAmplitudeUnitsPerBit>4.88</LeadAmplitudeUnitsPerBit>
         <LeadAmplitudeUnits>��V</LeadAmplitudeUnits>
         <LeadHighLimit>2147483647</LeadHighLimit>
         <LeadLowLimit>268435456</LeadLowLimit>
         <LeadID>V5</LeadID>
         <LeadOffsetFirstSample>0</LeadOffsetFirstSample>
         <FirstSampleBaseline>0</FirstSampleBaseline>
         <LeadSampleSize>2</LeadSampleSize>
         <LeadOff>FALSE</LeadOff>
         <BaselineSway>FALSE</BaselineSway>
         <ExcessiveACNoise>FALSE</ExcessiveACNoise>
         <MuscleNoise>FALSE</MuscleNoise>
         <LeadDataCRC32>3759662497</LeadDataCRC32>
         <WaveFormData>
KAAoACgAKAAmACYAJgAmACYAJgAmACYAKAAoACgAKAAnACYAJQAkACYAJgAmACYAJgAm
ACYAJgAkACQAJAAkACYAJgAmACYAJQAkACMAIgAjACQAJQAmACUAJAAjACIAIgAiACIA
IgAiACIAIgAiACEAIAAfAB4AIAAgACAAIAAfAB4AHQAcAB4AHgAeAB4AHgAeAB4AHgAc
ABwAHAAcAB4AHgAeAB4AHAAcABwAHAAaABoAGgAaABwAHAAcABwAGwAaABkAGAAaABoA
GgAaABgAGAAYABgAGAAYABgAGAAYABgAGAAYABYAFgAWABYAGAAYABgAGAAWABYAFgAW
ABYAFgAWABYAFAAUABQAFAATABIAEQAQABEAEgATABQAEwASABEAEAASABIAEgASABMA
FAAVABYAFAAUABQAFAAWABYAFgAWABYAFgAWABYAGAAYABgAGAAaABoAGgAaABgAFgAU
ABIAEwATABMAFQATABIAEQARABEAEQAQABAADwAPAAwACQAGAAUAAwADAAQAAwADAAMA
AgABAP7/+//9//z//P/8//v//P/8//3//P/7//n/+P/4//n/+v/8//v/+v/5//f/9//3
//f/9//3//j/+P/4//b/9f/1//X/9v/3//f/+P/4//f/9//2//T/9P/0//X/9v/3//b/
+P/4//X/9v/+/w0AHwAyAEcAXgB6AJcArADBANsA+QAeAT8BTwFGAREBsQBSABkA+v/V
/7n/sP+r/7D/wv/Q/9b/4f/q//D/9f/6//r/9v/z//P/8P/x//H/8f/x//H/8f/w/+//
7f/s/+7/7f/t/+3/7P/s/+7/7v/t/+z/6//p/+r/6//s/+7/7f/s/+z/6//r/+n/6f/r
/+v/7P/t/+3/7P/r/+r/6f/r/+v/7f/t/+z/6//r/+r/6v/q/+r/6v/r/+v/7P/t/+z/
6//q/+n/6f/p/+v/7P/q/+r/6v/q/+v/6//s/+z/7f/t/+3/7//u/+7/7//v//L/8//0
//X/9v/2//X/9f/3//f/+P/6//n/+//9////////////AAAEAAUACAAIAAoACQAKAAkA
DAAMAA4AEAASABIAEwAUABIAEgATABUAFgAXABgAGgAYABcAGAAYABoAGgAaABoAGgAa
ABoAGgAZABgAFQATABEADwANAA0ACAAFAAIA///8//j/9v/z//D/7P/q/+j/5P/g/97/
2//c/9r/2v/Z/9f/1P/S/9D/0P/P/9D/0f/S/9L/0f/Q/9D/z//P/87/zf/N/83/zf/M
/8z/zP/K/8r/yv/K/8r/zP/N/83/zf/M/8v/yf/I/8v/zP/O/8//z//O/83/zP/O/83/
zf/N/83/zf/O/87/zP/L/8v/y//M/83/zv/P/87/zv/O/87/z//P/8//0P/P/9D/0P/Q
/8//zf/M/8r/y//M/83/z//P/8//z//P/8//z//P/8//z//Q/9D/0P/P/87/zf/N/8//
0P/R/9L/0v/S/9L/0f/Q/8//z//Q/9P/0//T/9P/0v/S/9P/0//V/9X/1f/V/9f/1//W
/9b/1v/W/9b/1v/W/9b/1v/W/9b/1v/V/9T/1v/X/9j/2P/X/9b/1f/U/9X/1f/W/9b/
2P/Y/9j/2P/a/9n/2f/a/9r/2v/b/9v/2//c/9z/2//Z/9n/2f/Z/9v/2//c/97/3P/c
/9z/3P/c/9//4P/h/+L/4P/g/+D/4P/j/+T/5f/m/+f/6P/p/+r/6P/o/+j/6P/o/+j/
6P/o/+b/5v/m/+b/6f/q/+v/7P/u/+z/6v/o/+b/5f/k/+X/5f/k/+P/4//g/9//3f/c
/97/3//d/9v/2//b/9r/2//a/9n/2f/Z/9n/2f/X/9X/1f/U/9T/1P/T/9T/1P/V/9f/
1//W/9b/1f/V/9X/1v/Y/9j/2P/X/9b/1f/U/9P/1v/Y/9n/2v/c/9v/2//b/9v/2//a
/9r/3f/d/97/3v/e/97/3v/f/+L/4//k/+T/4v/h/+b/7v/7/wsAIAA1AFAAagCDAJYA
qwDBANkA/AAbAS8BKAH1AJEAOAAJAPL/z/+t/6D/p/+0/7r/wP/K/9X/3P/g/+X/7P/w
//L/7//v/+z/6f/r/+v/6//r/+v/7P/t/+3/7v/u/+3/7f/t//D/8P/y//L/8v/y//L/
8f/x//H/8f/y//P/9P/2//f/9v/z//L/8//1//b/9//3//n/+f/5//n/9//3//n/+f/6
//v//f/+//7//v/+//7//////wAAAQACAAMABAAFAAIAAQACAAIABAAEAAQABAAHAAkA
DAAOABAADwAOAA8AEgASABMAEwAWABcAGAAZAB0AHgAeAB8AHgAdAB0AHgAhACMAJQAn
ACsAKwArACwALgAvADIAMgA1ADUANwA3ADgAOAA6ADwAQQBCAEQARgBIAEoATQBRAFAA
UQBSAFQAUwBTAFUAVgBYAFgAWABYAFgAWABYAFgAWQBYAFUAUwBQAE0ASgBJAEcARQBD
AEEAQAA8ADoANwA0ADAALgAsACoAJgAkACEAIAAeAB4AHQAdABwAHAAcABsAGQAZABkA
GAAYABcAFgAYABcAFwAWABMAEwATABMAFgAWABYAFAAUABQAFAAUABYAFwAXABcAFwAX
ABYAFgAWABYAFwAXABoAGgAaABoAGAAXABcAFwAZABkAGgAaABwAGwAbABsAGQAZABkA
GQAcABwAHAAcABoAGQAYABgAGQAaABoAGgAcABsAGwAaABoAGgAaABsAHQAdAB0AHQAZ
ABkAGQAZABkAGgAaABoAGwAaABkAGQAYABgAGAAYABoAGgAaABkAGAAXABcAGAAXABcA
FwAXABgAGAAZABkAFwAXABcAFwAZABkAGAAYABoAGgAaABoAGgAaABoAGgAaABoAGQAY
ABgAGQAaABoAHAAcABwAHAAbABsAHAAcABwAHAAcABwAHgAdAB0AHgAcABwAHQAdAB8A
IAAgAB8AHQAdAB0AHQAbACEAJAAiACAAIAAgACAAIAAiACIAIgAiACQAJAAkACQAJAAk
ACQAJAAmACYAJgAmACYAJgAmACYAJwAoACkAKgAqACoAKAAmACQAIwAjACMAJwAnACYA
JQAlACUAJQAkACIAIwAjACAAHgAeAB4AHQAcABoAGAAXABkAGQAZABcAFQAVABQAFAAS
ABMAFAAUABUAFQAVABQAFAATABMAEwAWABYAFgAWABMAEwATABMAEQARABIAEgAUABQA
EwATABIAEgASABEAEgATABMAFAAWABQAFAAUABMAEgARABQAFgAYABsAIAAsAD0ATwBm
AIEAngC8ANEA6AAFASMBRQFkAXcBcQE8AdkAgQBQAC8ABgDj/9f/2v/h/+r/9P8AAAoA
EQAUABgAGwAcAB4AHgAdABsAHAAbABkAFgAVABQAEwARABEAEAAQABAADwAPAA8ADgAO
ABAAEAASABIAEgARAA8ADwAPABAAEgASABMAEwARAA8ADwARAA8AEAARABEAEwATABMA
EwATABMAFQAVABUAFQAWABYAFAAUABQAFAAVABUAFgAXABUAFQAVABUAEwATABUAFgAX
ABgAGQAaABkAGQAaABoAHQAdAB0AHwAeAB4AHwAfACAAIQAiACMAJQAmACYAJwAlACUA
JgAoACkAKwAtAC8AMQAxADEAMgAyADMANgA2ADsAOwA9AD0APAA8AD4AQABBAEIARABG
AEYARgBHAEkASABJAEoATABPAE8AUQBSAFAAUABQAFAATgBOAE4ATgBLAEoARwBFAEEA
PwA9AD0AOAA1ADIALwAqACYAJAAhACAAHAAaABgAFgASABAADQAKAAgACAAHAAYABAAD
AAIA///9//3//f/8//z/+//6//j/9//3//b/9f/1//X/9f/4//j/+P/2//X/9P/z//L/
8v/z//P/8//z//P/8v/y//H/8P/w/+//8v/y//L/8v/w/+//7//v/+//7//w//D/8P/v
/+//7//v/+//7//v/+7/7v/u/+7/7P/r/+r/6v/r/+z/7P/s/+z/6//r/+r/6f/o/+f/
5//p/+n/6f/p/+b/5f/k/+P/4f/i/+L/4v/j/+L/4f/h/+H/4P/f/97/3v/e/97/3f/b
/9n/2P/Y/9n/2f/Z/9n/2P/Y/9n/2f/Y/9f/1v/V/9f/1//W/9b/1P/U/9T/1P/U/9T/
1P/U/9T/1P/T/9L/0P/R/9L/0v/S/9L/0v/S/8//z//Q/9D/0v/S/9L/0v/Q/8//z//Q
/8//zv/O/83/z//Q/9D/z//N/83/zf/N/83/zf/O/9D/0P/O/87/zv/O/8z/zP/M/8z/
zv/O/87/zv/N/8z/y//K/83/zv/P/9D/0v/S/9L/0v/Q/9D/0P/Q/9L/0v/S/9L/1P/U
/9T/1P/W/9b/1v/W/9j/2P/W/9T/0P/P/8//z//T/9P/0v/R/9H/0f/R/9D/0P/R/9H/
zv/J/8j/x//F/8X/xP/D/8P/w//D/8P/wf+9/73/vP+8/73/v//B/8L/wf/B/8H/wP/A
/7//v/+//8H/wv/D/8T/wv/B/8D/v//B/8H/wv/C/8L/wv/B/8H/w//E/8X/xf/G/8f/
x//I/8j/xv/G/8b/yf/K/8n/yv/K/8z/zf/M/9D/3f/v/wIAFwAuAEgAYQByAIUAnwC7
ANgA9wANAQwB5QCPACwA7f/Q/7n/nf+O/4v/jv+Y/6b/sv+9/8b/zP/R/9j/2v/W/9P/
0//Q/8//z//P/8//z//P/8//z//O/87/0P/P/8//z//T/9T/1//Y/9b/1v/W/9X/1//X
/9f/2P/Z/9r/3P/d/9z/2f/Y/9n/2f/a/9v/2//b/9v/2//b/9z/3f/g/+H/4f/h/+L/
4v/h/+D/3//e/+L/4//l/+f/5f/l/+X/5f/n/+f/6f/q/+r/6v/q/+r/6//r/+z/7P/w
//H/8v/1//T/9P/1//X/9P/1//b/9//6//z//f///wAAAQADAAYABQAHAAkACwALAAsA
CwAMABAAEQAUABQAGAAZABwAHQAcABwAHgAgACQAJgApACwAKwAqACoAKwAuAC8AMAAy
ADQANQA4ADoAPAA8ADwAPAA+AD4APgA+AD0APAA5ADcANgA1ADQANQAyAC8ALAApACYA
IgAgAB0AHQAaABkAGAAWABIAEAANAAwACgAKAAkABgAEAAMAAgACAAEAAgADAAQABAAD
AAIAAAD//////v///////////wIAAgACAAAAAAAAAAAAAAD+/////////wEAAQAAAAAA
AQACAAQABQAEAAQABAAEAAQAAwADAAMABgAHAAkACgAJAAcABgAFAAUABQAFAAUABgAG
AAYABgAGAAUABAAEAAgACgALAAwACgAJAAkACAAIAAgACAAJAAcABwAHAAcABQAFAAUA
BQAIAAoACwAMAAoACAAGAAUABwAIAAkACgAKAAoACgAJAAoACQAJAAoACwALAAsACwAM
AAwADQANAAwACwAKAAkACQAJAAgACAAIAAgACAAIAAoACgAKAAoACgAKAAkACAAKAAsA
DAAMAA4ADgAOAA4ACwALAAwADAAOAA4ADgAOAAwACwALAAwACgAKAAsACwANAA4ADgAN
AA0ADQANAA0AEQARABQAFgAWABQAFAAUABQAFAAUABQAFAAUABQAFAAUABYAFgAWABYA
GAAaABwAHgAdABwAGwAaABwAHAAcABwAHgAgACIAJAAkACQAIgAgAB8AHwAgACEAIAAf
AB0AGwAdAB8AIQAiACIAIwAjACAAGwAaABkAFwAXABYAFQAVABcAFwAXABUAFgAXABcA
GAAXABcAFwAWABUAFQAVABQAFwAXABgAGQAYABgAGAAYABkAGQAZABkAFwAXABgAGAAY
ABgAFwAXABgAGgAcAB0AHAAdAB0AHgAeABwAHAAcACEAIgAhACAAIgAgACUALgA+AE8A
YwB4AJEArgDIAN8A+AAXATcBXQGAAY8BhwFQAecAjQBeAD0AEgDr/9v/4P/v//b/+P8C
AA4AGQAgACgAKwAqACgAKAAnACUAJgAlACMAIQAhACEAIQAgAB8AHQAcAB4AHQAdAB0A
HQAcAB0AHAAaABoAGgAZABsAGwAbABwAGwAaABoAGQAbABkAGQAbABoAGgAaABkAGQAZ
ABkAGQAZABkAGwAbABoAGQAZABgAGgAaABoAGgAZABkAGgAbAB4AHwAgACEAIQAhACMA
JAAjACIAIQAgACMAIwAkACQAJQAlACUAJwAoACgAKQApACoAKwAsAC0ALgAuAC0ALQAu
AC8AMQA0ADMANQA3ADkAPQA9AD0APgBCAEMARgBGAEYARQBGAEUASQBKAE0AUABQAFAA
UQBSAFQAVABVAFcAWgBbAFwAXgBcAFsAXABcAF4AXgBeAF4AXgBeAF4AXgBdAFwAWQBX
AFcAVQBTAFMATwBLAEcAQwBBAD4APQA7ADgANAAyADAALgAqACgAJQAlACQAJQAlACMA
IAAeABwAHQAbABsAGwAbABoAGAAWABgAFwAXABYAFwAXABcAFwAWABYAFgAUABYAFgAW
ABYAFAAVABUAFQAVABUAFAAUABYAFgAXABcAFgAWABYAFgAYABcAFwAXABUAFQAWABYA
FgAVABUAFQAXABcAFwAXABYAFgAWABYAFwAXABcAGAAYABgAFwAWABQAEwATABIAFAAU
ABQAFQATABMAEwATABIAEwAUABUAFAAUABMAEgATABIAEQARABIAEgASABIAEAAQABAA
DwAPAA8AEAASABIAEQAQAA8ADgAOAA8ADwAPAA8ADwAPAA0ADQAMAAwADAAMAAwADAAK
AAoACgAKAAoACgAJAAgACgALAAwADAALAAoACQAIAAkACQAKAAoACAAIAAgACAAKAAkA
CQAKAAoACgALAAsACAAIAAcABQAGAAcACAAJAAkACQAIAAgACAAIAAgACAAIAAgACAAI
AAgACgAKAAoACgALAAwADQAOAAwADAAMAAwADAAMAAwADAANAA4ADwAQABAAEAAQABAA
EQASABEAEAANAAsACgAJAAsACwAKAAkACgALAAwADAALAAsACgAGAAQABAAEAAMAAAD+
//z/+//7//v/+//5//n/+f/4//j/9v/3//j/+P/5//n/+f/4//j/9//3//f/9v/2//b/
9v/3//f/9//3//b/9f/1//T/9v/2//X/9f/z//T/9f/1//T/9f/1//b/9v/0//T/9P/z
//T/8//2//j/9v/3//z/BgATACcAPgBXAHIAkgCrAMAA2wD5ABcBOAFPAVMBMgHfAH0A
NgAPAOr/wf+t/6z/r/+6/8z/2v/i/+f/7v/0//f/9P/0//T/9f/x//D/7//v/+3/7f/t
/+3/7f/t/+z/7P/q/+n/6f/p/+j/6P/q/+r/6v/q/+r/6f/n/+f/5//o/+j/6P/p/+n/
5//l/+X/5//l/+b/5//n/+n/6f/p/+n/5v/l/+b/5f/l/+X/5v/m/+b/5v/m/+b/5f/l
/+b/5//n/+f/5//n/+b/5f/m/+b/6P/o/+j/6P/n/+f/6P/o/+r/6f/o/+n/7P/s/+3/
7f/t/+3/7f/t//H/8v/y//P/8v/x//H/8v/x//P/9f/3//v/+//7//z//f/9/////v8B
AAEAAwADAAQABAAGAAgACgAKAAsADAAOAA4ADwARABAAEQASABQAFQAVABcAGAAXABYA
FQAUABQAFAAUABQAEwASAA8ADQAKAAcABAADAAAA/f/6//f/9P/w/+7/6//p/+T/4f/e
/97/2v/Y/9X/0v/Q/9D/z//Q/87/zf/M/8v/yf/J/8n/yf/I/8b/xP/G/8X/xf/E/8H/
wf/B/8H/wP/A/8D/vv++/77/vv++/77/v/+//7//v/+//77/vv+8/7z/vf+9/8D/wP/A
/8D/v/+9/7z/u/+7/7v/vP+8/7z/u/+7/7v/uf+5/7n/uf+6/7r/uv+6/7r/uf+4/7j/
t/+4/7j/uP+6/7n/uf+4/7b/tv+2/7f/uf+5/7n/uf+3/7f/t/+3/7f/uP+4/7j/uf+4
/7f/t/+3/7b/tf+0/7b/tv+2/7X/tP+z/7P/tP+z/7P/s/+z/7P/tP+2/7f/t/+3/7f/
t/+5/7n/uP+4/7b/tv+2/7b/tP+0/7T/tP+1/7b/tv+2/7T/tf+2/7b/uP+4/7j/uP+1
/7X/tv+2/7T/tP+0/7T/t/+3/7j/uv+6/7r/u/+7/73/vv++/73/u/+7/7v/u/+7/7v/
uv+6/7z/vP+8/7z/vP+8/7z/vP+8/7//wP/B/8L/wv/C/8L/wv/F/8b/x//I/8r/yv/K
/8r/yP/I/8j/yP/M/87/0P/S/9T/1P/U/9L/0P/O/83/zf/L/83/zf/M/83/zf/N/83/
z//Q/9L/0//O/8v/yv/J/8j/yf/J/8n/yf/J/8n/yf/F/8P/w//C/8X/xv/I/8r/yf/J
/8j/x//I/8j/x//H/8n/yv/K/8r/yv/J/8n/yf/K/8v/zP/O/83/zP/L/8n/y//L/8z/
zf/P/9D/0f/R/9L/0v/Q/9D/0f/T/9X/1//Y/9j/2v/b/+L/8P8BABMAJAA5AFIAbACB
AJYArwDHAOMACAEjASUBBgG1AFEADgDx/9j/t/+h/6D/o/+s/7b/vv/I/9X/3v/m/+v/
7P/q/+j/5//l/+T/5//r/+n/6f/p/+n/6//r/+r/6v/r/+v/7P/t/+z/7P/u/+7/7P/s
/+z/6//t/+3/7f/u/+7/7v/v/+//8P/v//D/8//z//T/9f/1//P/8//z//P/9P/1//j/
+f/5//n/+v/6//z//P/8//z/+//7//z//f/9//3//f/9/wAAAQAEAAYABAAEAAQABAAH
AAcACAAIAAoACQAIAAkADAAMAA0ADQAQABEAEgATABUAFgAWABcAGQAZABoAHAAdAB8A
IQAjACUAJQAlACYAKgArAC4ALgAvAC8AMQAxADQANAA2ADgAOwA8AD4AQABAAEAAQQBD
AEYARwBIAEoASwBLAE0ATgBQAFAAUABQAFAAUABQAFAATQBMAEkARwBIAEcARgBHAEEA
PQA5ADUAMwAwAC8ALQAsACgAJgAkACMAIAAfAB0AGgAYABgAFwAUABIAEQAQABEADwAP
AA8AEQASABIAEgAQAA8ADwAOAA0ADQANAA0ADgAOAA4ADAAMAAwADAAMAA4ADwAPAA8A
DwAPAA4ADgAPABAAEgATABMAEgARABAAEAAPAA8ADwAQABEAEwAUABIAEQARABEAEwAT
ABMAEwASABIAEgASABQAEwASABIAFQAWABYAFgAUABMAEwASABMAFAAVABcAFgAVABQA
EwATABMAEwATABMAFAAUABQAEwASABEAEQASABIAEgASABAAEAAQAA8AEAAPAA8AEAAR
ABEAEQARAA8ADgAOAA0ADgAPABAAEQAPAA8ADgAOABAAEAAQABAAEAAQABAAEAAOAA4A
DQAMAA4ADwAQABAADgAOAA4ADgAPAA8AEAAQABAAEAAQABAAEAAPAA8AEAASABIAEwAT
ABIAEgARAA8ADwAPAA8ADwATABUAEgAQABAAEQASABMAFAAVABYAFwAYABYAFgAWABYA
FwAYABkAGgAcABwAHAAcAB4AHgAeAB4AIAAgACAAHgAcABoAGQAZABkAGwAbABoAGQAZ
ABkAGQAYABgAGQAZABYAEwASABEADQANAAwACwANAA0ADQANAAsACQAJAAgACAAIAAkA
CgAKAAsACwALAAgACAAHAAcACQAKAAoACgAKAAkACQAJAAkACQAJAAoADAAMAAwACwAJ
AAkACgALAAsADAANAA0ADgAOAAwADAAMAA0ADgAPABIAEgASABMAGAAmADcATQBkAH8A
ngC4AM0A5AD/AB8BQQFiAXMBawE0AdEAeQBGACUA/P/b/9P/1v/f/+j/8v/8/wIACQAQ
ABQAFwAaABoAGgAZABcAFgATABMAEwATABMAEwAVABUAFAAUABIAEQARABEAFAAUABYA
FgAWABYAFgAVABMAEwATABQAFgAWABcAFwAXABUAFQAXABcAGAAZABkAGQAZABkAGQAX
ABcAGQAZABkAGQAaABoAGgAaABoAGgAZABkAGgAbAB0AHQAdAB0AGwAbAB0AHgAgACAA
IAAgAB8AHwAgACAAJQAlACUAJwAmACYAJwAnACYAJwAoACkALQAuAC4ALwAtAC0ALgAw
ADEAMwA1ADcANwA3ADcAOAA6ADsAPgA+AEEAQQBDAEMAQgBCAEQARgBJAEoATABOAE0A
TABMAE0ATABNAE4AUABRAFEAUwBUAFIAUgBSAFIAUABQAFAAUABPAE4ASwBJAEUAQwBB
AEEAPgA7ADgANQAwACwAKgAnACYAIgAgAB4AGgAWABQAEQAOAAwADAALAAwACgAJAAgA
BgADAAIAAQACAAIAAQAAAAIAAQABAAAA/v/9//z/+//+//7//v/8//r/+v/6//r/+v/7
//v/+//5//n/+P/4//b/9v/3//f/+P/4//j/+P/2//X/9f/1//X/9f/2//b/9P/z//P/
8//x//H/8f/x//L/8v/y//L/8v/x//D/8P/x//L/8v/y//D/7//v/+7/7P/s/+z/7f/t
/+3/7f/t/+n/6f/p/+n/5//o/+j/6P/n/+b/5f/l/+X/5P/j/+L/5P/k/+T/4//h/9//
3v/e/9//3//f/9//3v/e/9//3//e/93/3P/b/93/3f/c/9z/2//a/9n/2P/a/9r/2v/a
/9j/2P/X/9b/1P/V/9b/1v/W/9b/1v/W/9P/0//U/9T/0v/S/9L/0v/U/9P/0//U/9P/
0v/S/9H/0f/S/9L/0f/P/8//z//P/8//z//S/9L/0v/Q/9D/0P/Q/9D/0P/Q/9D/0f/S
/9P/1P/S/9L/0v/S/9T/1P/U/9T/1P/U/9T/1P/W/9b/1v/W/9f/2P/Z/9r/1v/U/9L/
0f/T/9P/1f/V/9T/0//T/9P/1f/U/9T/1f/X/9T/0f/Q/87/y//K/8j/x//H/8f/x//G
/8P/wP+//77/vv++/7//v/++/77/vf+8/7r/uf+3/7f/t/+4/7j/uP+4/7f/t/+5/7n/
uf+5/7z/vP+8/7z/uv+5/7j/uP+7/7v/vP+9/7z/vP+7/7j/uv+6/7v/vP+9/77/wP++
/7//vv/E/9H/5f/4/wsAIAA6AFMAagB9AJMArwDMAOsAAwEEAd8AjQAsAOf/xv+r/43/
gv9//4D/iP+Y/6T/rf+2/77/xf/K/87/zP/J/8X/wv/D/8P/xf/F/8X/xf/D/8P/wv/C
/8P/w//E/8X/yP/I/8r/yv/I/8j/yP/H/8j/yf/K/8z/zP/M/83/zf/N/8v/y//N/8//
0P/R/9H/0f/R/9H/0f/T/9P/1f/V/9P/0//U/9T/1f/W/9f/2P/a/9v/3f/f/93/3f/d
/93/3//f/+H/4v/g/+D/4P/g/+H/4f/i/+L/5v/n/+j/6//q/+r/6//r/+3/7//x//P/
8//0//T/9f/3//f/+P/6//3///8BAAMAAwADAAMABAAHAAkADQAOABEAEQATABMAFAAU
ABYAGAAbABwAHgAgACAAIAAhACMAJQAnACkALAAuAC8AMgA0ADUANgA3ADgAOAA4ADgA
OAA3ADYAMwAxADAALwAuAC8ALgArACgAJQAkACAAHgAbABwAGAAWABQAEgAOAAwACQAI
AAYABgAFAAQAAgABAAAA/f/7//v/+//+/wAAAQACAAAA//////7////////////+//7/
/v/8//r/+v/6//r//f///wAAAQAAAP///f/8//3//v8AAAEAAgACAAIAAgAEAAMAAwAD
AAIAAQABAAAA/v/9//3//f///wEAAwAFAAgACAAIAAgACAAHAAYABgAHAAgACAAIAAYA
BQAFAAQABgAGAAYABwAJAAkACQAJAAUABQAFAAUABwAIAAgACAAFAAQAAwADAAYACAAK
AAwACgAKAAoACQAGAAUABQAGAAgACQAKAAsACQAIAAgABwAKAAsADAANAAwACwAJAAgA
CQAKAAsADAAOAA4ADgAOAAsACgAIAAYABwAJAAsADAAOAA4ADgAOAA0ADQAOAA4ADgAO
AA4ADgAOAA0ADQAOAA8AEAASABMAEwAUABQAEwAVABUAFQAVABMAEwAWABYAFgAZABoA
GwAcAB8AIAAhACIAHwAeAB0AHAAfACAAIQAiACMAJAAlACYAKAAoACgAKAApACoAKwAq
ACoAKAAnACcAJwApACkAKAAnACcAJwAnACMAIgAiACEAIAAfACAAIQAgACEAIQAhAB8A
HwAfAB8AHgAdAB4AHgAcABwAHQAeACAAIQAhACEAIAAgAB8AHwAhACIAIgAiACMAIwAk
ACUAIwAjACMAJAAlACYAJwAnACUAJQAmACcAJwAoACkAKQAqACoAKAAoACgAKQAqACsA
LgAwADQAOQA8AEIAUQBlAHgAjwCyANIA6QAAARkBMQFRAXgBkwGdAYIBLQHDAH4AWQAy
AAcA7f/q//n/CAAMABIAHgApAC4ANAA7AEAAPgA8AD8AQQBAAEMAQQBBAEEAQQBBAEMA
QwBCAEIAQgBBAEEAQQBEAEQARgBGAEgASABIAEcARQBFAEUARgBIAEgASQBJAEsASQBJ
AEsASwBMAE0ATQBPAE8ATwBPAE0ATQBPAE8AUABRAFMAVABSAFIAUgBSAFMAUwBUAFUA
VwBXAFcAVwBXAFcAWQBaAFsAXABdAF4AXQBdAF4AXgBjAGMAYwBlAGYAZgBnAGcAZgBn
AGgAaQBtAG4AbgBvAG8AbwBwAHIAcwB1AHcAeQB9AH0AfQB+AIAAgQCEAIQAhwCHAIkA
iQCKAIoAjACOAJEAkgCUAJYAmACYAJkAmwCaAJsAnACeAKEAoQCjAKQApACkAKQApACi
AKIAogCiAKIAogCgAJ8AnQCbAJkAmQCWAJMAkACNAIgAhACCAH8AfgB6AHgAdgB1AHIA
cQBvAG0AagBpAGcAaABmAGUAZABjAGEAYQBhAGAAYABfAF4AXwBfAGAAYABdAF0AXQBd
AGAAYABgAF4AXgBeAF4AXgBeAF8AXwBfAGEAYQBgAGAAXgBeAF8AXwBiAGIAYgBiAGIA
YQBhAGEAYQBhAGIAYgBkAGMAYwBjAGIAYQBgAF8AYQBiAGMAZABiAGEAYABgAGEAYgBi
AGIAZABjAGMAYgBgAGAAYABhAGMAYwBjAGMAYwBjAGMAYwBhAGIAYgBiAGIAYgBiAGMA
YABeAA==
         </WaveFormData>
      </LeadData>
      <LeadData>
         <LeadByteCountTotal>10000</LeadByteCountTotal>
         <LeadTimeOffset>0</LeadTimeOffset>
         <LeadSampleCountTotal>5000</LeadSampleCountTotal>
         <LeadAmplitudeUnitsPerBit>4.88</LeadAmplitudeUnitsPerBit>
         <LeadAmplitudeUnits>��V</LeadAmplitudeUnits>
         <LeadHighLimit>2147483647</LeadHighLimit>
         <LeadLowLimit>268435456</LeadLowLimit>
         <LeadID>V6</LeadID>
         <LeadOffsetFirstSample>0</LeadOffsetFirstSample>
         <FirstSampleBaseline>0</FirstSampleBaseline>
         <LeadSampleSize>2</LeadSampleSize>
         <LeadOff>FALSE</LeadOff>
         <BaselineSway>FALSE</BaselineSway>
         <ExcessiveACNoise>FALSE</ExcessiveACNoise>
         <MuscleNoise>FALSE</MuscleNoise>
         <LeadDataCRC32>2837029104</LeadDataCRC32>
         <WaveFormData>
GgAaABoAGgAaABoAGgAaABgAGAAYABgAGAAYABgAGAAXABYAFQAUABYAFgAWABYAFgAW
ABYAFgAWABYAFgAWABYAFgAWABYAFQAUABMAEgAUABQAFAAUABMAEgARABAAEAAQABAA
EAAQABAAEAAQAA4ADgAOAA4ADAAMAAwADAAKAAoACgAKAAoACgAKAAoACAAIAAgACAAG
AAYABgAGAAYABgAGAAYABgAGAAYABgAEAAQABAAEAAQABAAEAAQAAgACAAIAAgAAAAAA
AAAAAAAAAAAAAAAA/v/+//7//v/+//7//v/+//z//P/8//z//P/8//z//P/6//r/+v/6
//z//P/8//z/+v/6//r/+v/4//j/+P/4//r/+v/6//r/+P/4//j/+P/4//j/+P/4//n/
+v/7//z//P/8//z//P/8//z//P/8//z//P/8//z//v/+//7//v8AAAAAAAAAAP/////9
//z//v/////////+//7//P/8//r//P/8//z/+//7//n/9//1//T/8//y//H/8P/w//D/
7f/s/+f/5v/n/+f/5//p/+n/6f/p/+n/5//n/+f/5//n/+f/5//n/+f/5//m/+b/5f/l
/+b/5v/k/+X/5f/k/+T/5f/l/+X/5f/m/+b/5//l/+X/5f/l/+P/4//j/+T/5P/m/+j/
5v/m/+T/4v/l/+7/+P8BAA4AIgA7AFcAcQCPAK8A0wD7ACABPQFHASsB6gCfAG8ATwAo
AAcA8//j/9n/4v/q/+n/7P/v/+7/7v/y//D/7P/p/+j/5//m/+b/5P/k/+T/5P/i/+L/
4v/i/+H/4v/j/+P/4//i/+L/4v/g/9//3//f/+H/4f/h/+H/4f/g/9//3v/f/9//3//f
/9//4P/g/+D/3//f/9//3//h/+H/4v/i/+H/4f/g/97/4P/g/+D/4f/f/+H/4f/h/9//
3//f/+D/4v/i/+L/4//i/+L/4v/i/+T/5P/l/+X/5P/l/+X/5//n/+f/5//n/+j/6P/p
/+r/6f/q/+v/6//r/+z/7P/u/+z/7f/u//D/8P/w//D/8v/z//T/9f/3//b/9//5//r/
+v/7//z//f8AAAEAAwAEAAQABQAGAAgACQAKAAwADQAMAA4ADwAQABIAEwAUABYAFgAW
ABYAFwAXABYAFAASABIADwAOAA0ACgAIAAcABAABAP7/+//5//f/9P/y//D/7P/p/+f/
5f/l/+X/5P/j/+D/3//e/93/3f/d/97/3//h/+D/3//f/93/3f/d/93/3f/d/93/3f/b
/9v/2//a/9r/2v/a/9r/2//c/93/3v/d/93/3P/c/93/3//g/+H/4P/g/9//3P/e/97/
3v/e/+D/4f/h/+H/4f/h/+H/4f/i/+P/5P/l/+f/5//n/+f/5//n/+f/5//l/+X/5v/m
/+b/5f/l/+X/5v/m/+b/5v/m/+b/5//n/+j/6P/o/+j/6P/o/+j/6f/p/+f/5//n/+j/
6f/r/+z/7P/s/+z/6//p/+n/6f/q/+r/6v/q/+r/7P/r/+v/6//r/+v/6//r/+3/7f/s
/+z/7P/s/+z/7P/s/+z/7f/t/+//7//v/+7/7f/t/+7/7v/t/+z/6//q/+z/7P/s/+z/
7f/u/+//8P/y//L/8v/x//P/9P/0//T/9P/0//T/9P/0//T/9P/0//b/9//3//f/8v/w
//D/8P/w//P/9P/1//b/9v/2//b/9v/3//j/+f/6//r/+v/6//r/+v/6//r/+v/7//z/
/f/+/wAAAAAAAAAAAgAEAAYACAAJAAkABwAGAAQABQAFAAUABgAGAAQABAADAAQAAwAC
AAMABQAFAAUABQAEAAMAAgABAAAAAAAAAAAAAAD8//z/+//7//v//f/9//3//f/9////
///////////////////9//3//P/8//n/+f/6//r//P///wEAAgACAAMAAwADAAEAAgAC
AAMABQAFAAUABQADAAMAAwAEAAYABgAIAAgABAAEAAYACwASABwAJwA2AEgAXQB5AJMA
rwDPAPEAGQE+AVcBXwFBAfgArQCFAG8ASgAjAA8ADQALAAwACgALAA4ADwAOABAAFgAa
ABoAFwAUABEADgAQABAAEAAQABAADwAQABEAEgASABIAEgARAA8ADgAOAA4AEAAPAA8A
DwARABEAEQARABQAFAAUABQAEgARABAADwARABIAEgASABUAFQAVABUAEwATABQAFAAV
ABcAGAAYABYAFgAWABcAFwAZABkAGQAbABsAGwAcABsAGgAZABkAGgAaABoAGgAdAB4A
IAAhACEAIQAgACEAJAAlACYAJwAmACYAJwAoACsALAAtAC0ALQAuAC4AMAAuAC8AMAAy
ADUANgA3ADoAOQA6ADsAPQA8AD0APwBAAEAAQQBCAEMARwBJAEwATgBPAFEAUwBWAFUA
VgBYAFkAWQBaAFoAWgBeAF8AYABiAGIAYgBiAGMAYwBiAGAAXgBdAFkAVwBVAFQAUgBR
AE4ATQBKAEcARQBCAD4AOwA4ADkANwA2ADUAMQAxADAALwAwAC8ALgAtACwAKwArACsA
KQAoACcAJwApACkAKQApACYAJQAkACMAIwAjACMAIgAkACQAJAAkACYAJgAmACYAJQAl
ACQAJAAkACUAJQAlACcAKAAoACYAJAAkACQAJAAkACUAJQAlACcAJwAnACcAJgAlACQA
IwAlACUAJQAlACUAJQAlACUAJQAlACYAJgAmACUAJQAlACQAJAAkACQAJgAmACcAJwAk
ACQAJAAkACQAJAAkACUAJQAjACMAIwAjACMAJAAkACQAJAAkACMAIQAhACEAIgAgACAA
IAAgACIAIQAhACEAHwAfAB8AHwAfAB8AHgAeACAAIAAgACAAHgAeAB8AHwAdAB0AHQAc
ABkAGQAaABoAHAAcABwAHAAcABwAHAAcABwAHAAcABwAHAAcABwAGwAZABoAGgAaABoA
GgAaABoAGAAYABgAGAAYABsAHQAbABoAGgAaABoAGgAbABwAHQAeAB4AHgAeAB4AHAAc
ABwAHAAdAB4AHwAgACAAIAAgACAAIgAiACIAIgAiACEAIQAfAB4AHgAfAB8AIQAiACIA
IAAeAB4AIAAgAB4AHQAdABsAGQAXABYAFQASABEAEAAQABIAEgASAA4ADgANAA0ADQAO
AA0ADAALAA0ADQANAA0ACwALAAsACwALAAsACwAKAAoACQAJAAoACAAIAAkACQAIAAgA
CQAJAAcABwAIAAgACQAJAAkACQAJAAkACQAJAAoACAAGAAgACAAIAAgACgAPABgAJAAx
AEQAXgB7AJcAtQDXAPsAIQFDAWABawFPAQkBwgCVAHcATQAmABMACwADAAcACgAMAA0A
EAAPAA4AEAAOAA4ADgANAAoACQAIAAYABAAEAAQABAADAAQABQAGAAYABgAGAAUABQAE
AAQABAAGAAUABQAFAAMAAwADAAMABAAEAAQABAABAAEAAQABAAEAAgACAAIAAwADAAMA
AwABAAEAAgACAAIAAwADAAIAAAAAAAAAAQD//wEAAQABAAEAAQABAAIAAAAAAAAAAQAE
AAQABAAEAAIAAgADAAMAAgADAAMABQADAAMAAwADAAQABAAFAAYABwAIAAkACQAHAAgA
CAAKAAoACwAMAA4AEAAQABAAEgARABIAEwAVABYAFwAZABoAGgAbABwAHQAeAB8AIQAi
ACIAIwAkACYAJwAoACoAKwAqACwALQAuAC0ALQAtAC4ALgAuAC4ALwAtACwAKgAoACYA
IwAiACEAHgAcABsAGAATABAADQALAAcABAACAAAAAAD9//v/+f/1//X/9P/z//L/8f/w
/+//7P/r/+v/6//p/+j/5//n/+X/5f/l/+X/4//j/+P/4//l/+X/5f/k/+L/4v/i/+L/
4v/i/+L/4v/j/+P/4v/i/+D/4f/h/+H/4f/i/+L/4P/e/97/3v/e/+D/4f/h/+H/3//f
/9//3//f/9//3//f/93/3f/d/93/2//b/9v/2//Z/9n/2v/a/9r/2f/Z/9n/1v/W/9b/
1v/Y/9j/2f/Z/9f/1v/V/9T/0v/S/9L/0//U/9P/1P/V/9T/0//T/9L/0P/Q/9D/z//N
/83/zf/O/87/zv/O/87/0P/P/8//z//O/83/zP/L/83/zf/M/8z/zP/M/8z/zP/M/8z/
zf/N/83/zf/N/8z/zf/N/87/zv/O/87/zv/O/8z/zP/M/8z/yv/K/8r/yv/K/8r/yv/J
/8n/yv/K/8r/yv/K/8r/yv/I/8j/yP/I/8j/x//H/8n/yv/K/8r/yv/K/8n/yP/H/8b/
yP/I/8j/yP/G/8b/xv/G/8f/yP/J/8r/zP/M/8z/zP/K/8r/yv/K/8z/zP/M/8z/zP/M
/8z/zP/N/87/z//Q/9L/0f/R/8//zv/O/8//z//Q/9L/0//S/9H/0P/R/9D/0v/R/9H/
z//L/8n/yP/H/8j/x//G/8b/xv/G/8b/wv/E/8P/w//D/8f/x//H/8f/xf/F/8X/xf/F
/8X/xf/F/8b/x//I/8j/xv/F/8X/xv/G/8b/x//H/8j/yP/J/8n/x//H/8j/yP/J/8n/
yf/J/8n/yf/J/8n/zv/Q/9D/0P/O/9D/zv/M/8v/0v/c/+f/9P8IAB8AOQBPAGkAiwCt
AM8A9AARASEBEQHWAIsAUwA5AB4A+//l/9n/z//Q/9j/3//i/+P/4v/i/+T/5v/k/9//
3v/f/9z/2v/Y/9j/2P/Y/9b/1v/W/9b/1//Y/9n/2f/b/9z/3v/g/97/3f/d/93/3//f
/9//3//i/+L/4v/i/9//3//f/9//3//g/+D/4P/h/+H/4f/h/+L/4//l/+b/5v/n/+f/
5v/m/+b/5v/n/+j/6//s/+3/6//r/+v/7P/t/+7/7//x//D/8P/w//D/8P/w//H/8f/z
//X/9v/5//n/+f/5//n/+v/6//v//P///wAAAQABAAIABAAFAAgABgAHAAgACgALAAoA
CQAKAAwADgAQABMAFwAZABwAHgAcAB0AHgAfACQAJQAnACgAJgAnACgAKgAtAC4AMAAx
ADMANgA4ADoAOQA5ADkAOgA7ADwAPQA/AD8APgA8ADoAOgA3ADYANQAzADIAMgAwACsA
KAAlACMAIwAgAB4AHAAaABcAFQATABEAEQAQAA8ADgANAAwACwANAA0ADgAPAA0ADAAL
AAsACwALAAsACwAJAAkACQAJAAkACQAJAAgACAAIAAgACAAGAAYABgAGAAgACQAJAAoA
DAANAA0ADQALAAwADAAKAAwADAAMAAwADgAPAA8ADwANAA0ADQANAA0ADQANAA0ACwAL
AAsACwAJAAkACQAJAAwADQAPABAAEgARABEAEQAQABAAEAAQAA0ADAAMAAsADAAMAAwA
DAAPABAAEQATABAADQAMAAsADQANAA4ADgAQABAAEAAPAA8ADwAPABAAEgASABIAEgAU
ABMAEwATABIAEQAQAA8ADwAPAA4ADgAQABAAEAAQABAAEAARABEAEwATABMAEgATABMA
FAAUABQAFAAUABQAEgASABIAEgAUABQAFAAUABQAFAAUABMAEgASABEAEAARABIAEwAU
ABIAEgASABIAFgAXABcAGQAaABgAGAAYABgAFwAWABUAFAAUABQAFAAUABcAGAAZABoA
GwAcAB0AHgAeAB4AHgAeAB4AHgAeAB4AIQAiACMAJAAiACEAIQAfAB8AIAAiACMAIQAi
ACIAIAAhACIAJQAmACQAIwAjACEAHQAbABoAGQAYABcAFgAWABgAGAAYABQAFQAVABYA
FwAZABkAGQAZABgAFwAWABUAFwAXABcAFwAXABcAFwAWABgAFwAXABgAFgAWABcAFwAW
ABYAFwAXABkAGQAaABoAGQAZABkAGQAZABkAGQAZAB4AHgAcABwAHgAcABoAHgAlAC4A
PABLAF4AdgCTAK8AzwDzABsBRwFvAYgBkQFxASMB2ACrAIkAWwAwABkAFQAZABsAGgAa
AB8AIgAlACgAKgAoACYAJgAlACIAIQAiACIAIAAgACAAIAAeAB4AHgAeACEAIgAjACMA
IQAgACAAIAAeAB0AHQAdAB0AHQAdAB0AHgAeAB4AHgAfAB8AHwAfAB0AHgAeAB4AHwAf
AB8AHwAfAB8AIAAgAB4AHwAfAB4AIAAgACAAIQAfACEAIQAhACMAIwAjACQAJAAkACQA
JQAlACQAIwAiACQAJAAlACUAJgAnACcAKQApACkAKQApACgAKAApACoAKwAsAC0ALQAv
ADAAMAAyADAAMQAyADQANgA2ADYAOAA7ADwAPQA/AD4APwBBAEIARABFAEYARwBIAEkA
SwBMAEwATQBOAFAAUwBUAFYAVwBXAFgAWABYAFkAWQBZAFoAWABYAFgAWQBZAFgAVgBU
AFYAUwBSAFEATQBKAEgARABBAD4AOwA5ADcANAAyADAALgArACkAJwAlACUAJAAjACEA
HwAdABsAHAAbABsAGwAbABoAGQAZABcAFwAXABcAFwAXABcAFwAXABcAFwAWABYAFgAW
ABYAFAAUABQAFAATABMAEgASABQAFQAVABUAEwAUABQAEgAUABQAFAAUABIAEwATABMA
EQARABEAEQASABMAFAAVABMAEwATABMAEwATABMAEwARABEAEgASABAADwAPAA8AEAAQ
ABAAEAAOAA4ADwAPABAAEAAQABAADgAOAA4ADwAPAA0ADQANAA0ADQAOAA4ADAAMAAwA
CwALAAsACwAMAAsACgAJAAgACAAHAAcABwAJAAkACQAJAAcABwAGAAYABgAGAAYABgAE
AAQABQAFAAUABQAFAAQABQAFAAYABgAEAAQABAAEAAQABAAEAAQAAgACAAIAAgACAAIA
AgABAAMABAAEAAQAAwACAAEAAAACAAIAAgACAAIAAQABAAEAAAD+//7//v/+/wAAAAAA
AAAAAgACAAIAAgAEAAQABAAEAAIAAgACAAIAAgACAAIAAgAEAAQABAAEAAYABgAGAAYA
BgAFAAUAAwAAAAAAAQABAAMABAAEAAIABAAEAAYABgAFAAMAAgD//////f/8//v/+f/3
//X/9P/0//T/9P/w//L/8f/x//H/8v/x//D/7//v/+//7//v/+3/7f/t/+3/6//r/+v/
6v/s/+v/6//s/+r/6v/r/+v/6v/q/+v/6//p/+n/6v/q/+v/6//r/+v/6f/p/+n/6f/q
/+r/6P/q/+z/6P/o/+j/7f/0//7/DQAeADQAUwBvAIsArQDRAPUAGQE4AUsBQQELAcAA
hQBhADsAEgD5/+v/3//h/+r/8P/x//D/8f/y//L/8P/s/+z/6//q/+n/6P/m/+X/5P/j
/+L/4f/i/+P/5P/k/+T/5P/j/+L/4P/f/97/4P/f/9//3//d/93/3f/d/97/3v/e/97/
3f/d/93/3f/b/9z/3P/c/93/3f/d/93/3P/b/9v/2v/c/93/3f/c/9r/2v/a/9v/2//d
/93/3f/b/9v/2//c/9z/3P/c/93/4P/g/+D/4P/g/+D/4f/h/9//3//e/9//4f/h/+H/
4f/g/+D/4f/i/+P/5P/l/+X/4//k/+T/5v/m/+f/6P/q/+r/6v/q/+z/6//s/+3/7//w
//H/8//0//T/9f/2//f/+P/5//v//P/+////AAACAAEAAgAEAAUABAAGAAcACAAHAAcA
BwAIAAYABgAGAAcACQAIAAYABAADAP///f/7//j/9v/1//L/7//s/+n/5//j/+D/3v/c
/9r/1//V/9P/0f/R/9D/z//Q/8//zv/N/8r/yf/J/8n/yf/I/8f/x//H/8f/x//H/8P/
w//D/8P/w//D/8P/wv/C/8L/wv/C/8T/xP/E/8T/x//H/8b/xv/E/8X/xf/F/8X/xv/G
/8T/wv/C/8L/wv/C/8P/w//D/8X/xf/F/8X/xP/D/8L/wf/B/8H/wf/B/8L/w//E/8X/
xf/F/8b/xv/G/8X/xf/F/8T/xP/E/8T/xf/G/8j/yf/I/8j/yP/I/8b/xv/G/8f/yf/H
/8f/x//F/8X/xv/G/8b/xv/G/8X/x//H/8f/yP/K/8r/yv/K/8z/y//L/8v/zf/N/83/
zf/N/83/zP/M/8r/yv/K/8r/yP/I/8n/yf/M/83/zv/O/83/zf/O/87/zv/O/87/zv/M
/8z/zP/M/8z/zP/M/8z/zf/O/8//z//R/9L/0v/S/9L/0v/S/9L/0v/S/9L/0v/S/9H/
0f/R/9L/0v/S/9L/0v/T/9T/1f/W/9j/2P/Y/9j/2f/a/9v/3P/e/97/3v/e/+D/4P/g
/+D/3v/e/97/3v/g/+L/5P/m/+j/6P/n/+f/5f/k/+T/5f/l/+X/5v/m/+T/5P/k/+b/
5//o/+j/6f/p/+f/5f/k/+X/5P/j/+L/4P/g/+D/4P/d/97/3v/f/93/3//f/9//3//f
/9//3//g/+H/4v/j/+P/4//j/+P/5P/k/+P/4//m/+b/5v/n/+b/5P/j/+P/5P/l/+b/
6P/m/+f/5//n/+n/6f/p/+n/6//s/+7/7v/s/+z/6v/o/+j/8f/6/wYAEQAiADgAUQBr
AIMAowDDAOcADQEwAUEBNQEBAbIAdwBbAEMAHAD///P/7f/r//D/8v/z//j/+//+/wAA
AAAAAPz/+//4//f/+P/6//j/+P/4//j/9v/2//b/9v/5//r/+//7//3//P/8//z/+v/5
//n/+f/3//f/9//3//r/+v/6//r//P/9//7///8BAAIAAgACAAEAAQABAAEAAgADAAUA
BgAEAAUABQAEAAQABAAEAAUAAwAFAAUABQAFAAUABQAGAAkACgALAA0ADAAMAAwADAAO
AA4ADwAPABAAEQARABMAEwATABMAEwAWABYAFwAYABcAGAAZABkAGQAaABoAHAAeAB8A
IAAiACQAJAAkACYAKAAqACwALwAuAC8AMQAyADIAMwA0ADUAOgA7AD0APgA8AD0APgBA
AEMARABGAEcASgBMAE0ATgBPAE8ATwBQAFIAUgBSAFMAUgBQAE0ASgBNAEsASwBLAEcA
RABCAD4APQA6ADcANQA1ADIAMAAuAC4AKwApACcAIwAjACIAIQAeAB0AHAAbABsAGwAc
AB0AHwAeAB0AHQAbABsAGwAbABsAGwAbABsAGwAbABsAGgAaABoAGgAaABwAHAAcABwA
GwAbABoAGgAcAB0AHQAdABwAHAAbABgAGgAaABoAGgAcAB0AHQAdAB0AHQAdAB0AHQAd
AB0AHQAbABsAGwAbABsAGwAbABsAHAAdAB8AIAAeAB0AHQAdAB4AHgAeAB4AHAAcAB0A
HQAcABwAHAAcABwAHAAcAB0AGwAZABkAGQAZABkAGgAaABoAGgAaABkAGwAbABsAHAAc
ABwAHAAcABsAGQAYABcAGQAZABkAGQAXABcAFgAWABgAGAAYABgAGAAYABkAGQAXABcA
FwAWABUAFQAWABYAFgAWABYAFgAWABYAFgAWABYAFgAWABYAFgAWABYAFQAVABYAFgAW
ABQAFAAUABQAFAAUABQAFAAYABcAFQATABQAFQAWABcAGAAaABoAGgAaABgAGAAYABgA
GgAaABoAGgAcABwAHAAcABwAHAAcABwAHQAeAB4AHwAbABoAGgAbABsAGwAcABwAHAAc
ABwAHgAdABwAGgAZABUAEwARABAAEQAQAA8ADgAOAA4ADgAOAAoACgAJAAkACQALAAsA
CwALAAsACwALAAkACQAJAAkACQAJAAkACQAIAAgABwAHAAgACAAIAAkACQAIAAgACQAH
AAcABwAIAAgACQAJAAkACQAJAAkACQAIAAgACQAIAAwACgAIAAYACAAPABoAJgA1AEgA
YgB/AJkAtQDZAP0AIwFJAWQBbQFPAQkBwACTAHUASwAmABUADQAHAAsADgAQAA8AEAAR
ABIAFAASABIAEAAPAAwACwAKAAgACAAIAAgACAAIAAgACAAIAAgACAAIAAcABwAGAAYA
BgAIAAcABwAHAAcABwAHAAcABgAGAAYABgAHAAcABwAHAAcACAAIAAgABwAHAAcABwAH
AAcACAAIAAYABwAHAAYACAAIAAgACQAHAAkACQAJAAkACQAJAAoACAAIAAgACQAKAAoA
CgAKAAgACAAJAAkACgALAAsADQANAA0ADQANAAwADAANAA4AEQASABMAEwARABIAEgAU
ABQAFQAWABgAGAAYABgAGgAbABwAHQAfACAAIQAjACQAIgAjACQAJQAoACkAKwAsACoA
KwAsAC4ALQAuADAAMQAyADQANQA2ADUANQA1ADYANgA2ADYANwA1ADQAMgAwAC4AKwAq
ACkAJgAkACMAIAAdABoAFwAVABUAEgAQAA4ACgAHAAUAAwD//////v/9//z/+//6//n/
9v/1//X/9f/1//T/8//z//P/8//z//P/7//v/+//7//x//H/8f/w/+//7v/t/+z/7P/s
/+z/7P/t/+3/7P/s/+r/6//r/+v/6//s/+z/6v/q/+r/6v/q/+j/6f/p/+n/5//n/+f/
5//l/+X/5f/l/+X/5f/l/+X/4//j/+P/4//j/+P/5P/k/+L/4f/h/+H/4P/g/+D/4P/g
/+D/4f/h/97/3v/e/97/3v/e/97/3//d/9v/2//b/9n/2f/a/9r/3P/c/9z/2//a/9n/
2P/Y/9j/2P/Y/9j/2P/X/9f/1//V/9X/1f/V/9X/1f/U/9T/0v/S/9L/0v/S/9L/0//T
/9P/0//T/9L/0P/P/8//zv/O/87/zv/O/8z/zP/M/8z/zP/M/8z/zP/M/8z/zP/L/8n/
yv/K/8r/yv/K/8r/yv/K/8r/yv/K/8r/y//L/8v/yv/K/8r/yv/K/8z/zP/M/8z/zf/O
/8//0P/Q/9D/0P/Q/9L/0v/S/9L/0v/S/9L/0v/U/9T/1P/U/9b/1v/W/9X/1f/T/9L/
0v/T/9P/0//U/9T/0v/S/9L/1P/U/9T/0//T/9H/z//N/8r/yf/I/8f/xv/G/8b/xv/F
/8D/v/+9/77/v//C/8P/w//D/8P/w//B/8H/wf/B/8H/wf/B/8H/w//C/8L/wf+//8D/
wP/A/8P/w//C/8L/w//D/8P/w//G/8b/x//H/8f/x//H/8f/x//H/8j/yv/I/8r/yv/K
/8r/yv/L/9L/3P/n//L/AgAXAC8ASQBhAIEAowDFAOwADQEdAQ8B2gCPAFMAMwAWAPP/
3//V/8f/xP/O/9P/1v/Z/9z/3P/g/+D/3v/d/9r/1//W/9b/1v/W/9b/1v/S/9L/0v/S
/9X/1v/X/9f/2f/Y/9j/2P/Y/9f/1//X/9n/2f/Z/9n/2v/a/9r/2v/X/9f/1//X/9j/
2v/b/9z/3f/d/93/3f/b/9v/3P/c/97/3//f/97/3//g/+H/4//l/+f/5//n/+X/5f/l
/+b/6P/o/+j/6f/o/+j/6P/o/+j/6P/p/+n/7P/t/+3/7//v/+//7//v//H/8v/0//b/
9//4//n/+f/3//j/+P/6//3///8BAAQABAAEAAQABgAHAAgACQALAAoACwANAA4ADwAR
ABMAFQAWABcAGQAaABwAHQAeACAAIwAkACYAJwApACwALgAwADMAMwAzADQAMgAyADIA
MwA1ADQAMgAwADIALwAuAC0ALAAqACkAJgAlACIAHwAdAB0AGgAYABYAEgAPAA0ACwAJ
AAkACAAHAAYABQAEAAMABAADAAMAAwAGAAYABgAHAAYABQAEAAMAAQABAAEAAQADAAMA
AwACAAIAAgACAAIAAwAEAAUABgAGAAUAAwACAAMABQAGAAcABwAIAAgABgAIAAgACAAI
AAYABQADAAEAAgADAAQABQAHAAkACwANAA4ADwAQABEADwAPAA8ADwANAA0ADgAOAAwA
CwALAAsACwAMAA0ADgAOAA4ADwAPAAwADAAMAAwADQAOAA8AEQAPAA0ADQANAA4ADwAR
ABIAEAAQABAADwAPAA8ADwAQABEAEgATABQAEgARABEAEQATABMAEwATABEAEQAQABAA
EQASABMAFAAWABYAFwAXABQAEwASABAADwAPABAAEAARABIAEwAUABYAFgAWABYAGAAY
ABgAGAAYABgAGAAXABUAFgAWABYAGAAYABgAGAAaABoAGgAaABoAGQAbABkAGAAZABoA
GwAcAB0AHgAfACAAIAAgACAAIAAhACIAIwAkACIAIgAiACIAIwAkACUAJgAnACgAKAAp
ACgAKAApACsAKQApACoAKgAmACYAJgAoACYAJgAlACUAJAAjACIAIgAjACIAIQAgACIA
IgAiACIAHgAeAB0AHQAcAB0AHAAbAB0AHQAdAB0AHwAfAB8AHwAhACEAIQAhAB4AHgAd
AB0AHAAcABwAHQAgACAAIQAjACEAHwAdABwAHQAfACAAIQAjACMAIwAjACMAJAAmACYA
JgAmACYAJAAiACUAMAA8AEkAXAB4AJUAsQDRAPEAEwE5AWEBggGXAY8BUwH+AMEAoQB7
AEwAKwAfACMAKQAoACYAKQAuADEAMAA0ADYANAAyADMAMgAzADQANAA0ADQANAA0ADIA
MgAyADIAMAAwADAALwAxADAAMAAwADEAMQAyADMAMQAxADEAMQAyADIAMgAyADMAMwAz
ADMAMQAyADIAMgA1ADUANQA1ADUANQA2ADYAOAA5ADkAOAA2ADYANgA3ADcAOQA5ADkA
OgA7ADwAPgA+AD4APgA/AEIAQgBCAEIAQQBAAEAAPwBCAEMAQwBFAEcARwBHAEcARgBG
AEcASABLAEwATQBNAEsATABMAE4ATwBRAFMAVgBYAFgAWABaAFsAXABdAF8AYABhAGMA
ZABkAGUAZgBnAGoAawBtAG4AbwBxAHMAdgB1AHYAeAB5AHoAfAB9AH4AfwB/AH8AgACA
AIAAgACBAIMAggCAAH4AfAB5AHgAdwB0AHIAcQBuAGsAaABlAGMAXwBcAFoAWABWAFMA
UQBPAE0ATQBMAEsASgBJAEgARwBEAEMAQwBDAEMAQgBBAEEAQwBDAEMAQwBBAEEAQQBB
AEEAQQBBAEAAQABAAEAAQAA+AD4APgA+AEEAQQBAAEAAPgA/AD8APwBBAEIAQgBAAEAA
QABAAEAAPgA/AD8APwBBAEEAQQBBAD8APwA/AD8APwA/AD8APwA/AD8APwA/AD8APwBA
AEAAQgBBAEEAQQA+AD4APgA+AEAAQABBAEEAPgA+AD4APgA+AD4APgA/AD8APQA9AD0A
OwA7AA==
         </WaveFormData>
      </LeadData>
   </Waveform>
</RestingECG>
