# Supplementary material for: Detection of Left Atrial Enlargement Using a Convolutional Neural Network-Enabled Electrocardiogram
Source: Front Cardiovasc Med. 2020 Dec 17;7:609976. doi: 10.3389/fcvm.2020.609976 (PMC7773668; doi:10.3389/fcvm.2020.609976)
Supplement: Supplementary file 1 [file Data_Sheet_1.ZIP › hyp/1802016520_5622_00000016.XML]

<?xml version="1.0" encoding="Windows-1252"?>
<!DOCTYPE RestingECG SYSTEM "restecg.dtd">
<RestingECG>
   <PatientDemographics>
      <PatientID>1802016520</PatientID>
      <PatientAge>76</PatientAge>
      <AgeUnits>Years</AgeUnits>
      <Gender>Male</Gender>
      <PatientLastName>luobangben</PatientLastName>
   </PatientDemographics>
   <TestDemographics>
      <DataType>Resting</DataType>
      <Site>1</Site>
      <AcquisitionDevice>MAC55</AcquisitionDevice>
      <Status>Unconfirmed</Status>
      <Priority>Normal</Priority>
      <AcquisitionTime>10:25:40</AcquisitionTime>
      <AcquisitionDate>04-12-2017</AcquisitionDate>
      <CartNumber>1</CartNumber>
      <AcquisitionSoftwareVersion>009C</AcquisitionSoftwareVersion>
      <XMLSourceVersion>MAC5000 v1.0</XMLSourceVersion>
   </TestDemographics>
   <RestingECGMeasurements>
      <VentricularRate>64</VentricularRate>
      <AtrialRate>64</AtrialRate>
      <PRInterval>130</PRInterval>
      <QRSDuration>86</QRSDuration>
      <QTInterval>396</QTInterval>
      <QTCorrected>408</QTCorrected>
      <PAxis>11</PAxis>
      <RAxis>23</RAxis>
      <TAxis>25</TAxis>
      <QRSCount>11</QRSCount>
      <QOnset>220</QOnset>
      <QOffset>263</QOffset>
      <POnset>155</POnset>
      <POffset>207</POffset>
      <TOffset>418</TOffset>
      <ECGSampleBase>500</ECGSampleBase>
      <ECGSampleExponent>0</ECGSampleExponent>
   </RestingECGMeasurements>
   <Diagnosis>
      <Modality>Resting</Modality>
         <StatementCount>5</StatementCount>
         <LabelText>12SL Õï¶Ï³ÂÊö</LabelText>
      <DiagnosisStatement>
         <StmtText>ñ¼ÐÔÐÄÂÉ</StmtText>
      </DiagnosisStatement>
      <DiagnosisStatement>
         <StmtFlag>ENDSLINE</StmtFlag>
         <StmtText>°éñ¼ÐÔÐÄÂÉ²»Æë</StmtText>
      </DiagnosisStatement>
      <DiagnosisStatement>
         <StmtFlag>ENDSLINE</StmtFlag>
         <StmtText>µçÑ¹·ûºÏ×óÐÄÊÒÖÐ¶È·Ê´óµÄ±ê×¼£¬²»³ýÍâÊÇÕý³£±äÒì</StmtText>
      </DiagnosisStatement>
      <DiagnosisStatement>
         <StmtFlag>ENDSLINE</StmtFlag>
         <StmtText>ST ¶ÎÒì³££¬²»³ýÍâÑóµØ»Æ×÷ÓÃ</StmtText>
      </DiagnosisStatement>
      <DiagnosisStatement>
         <StmtFlag>ENDSLINE</StmtFlag>
         <StmtText>Òì³£ ECG</StmtText>
      </DiagnosisStatement>
   </Diagnosis>
   <Waveform>
      <WaveformType>Rhythm</WaveformType>
      <WaveformStartTime>0</WaveformStartTime>
      <NumberofLeads>8</NumberofLeads>
      <SampleType>CONTINUOUS_SAMPLES</SampleType>
      <SampleBase>500</SampleBase>
      <SampleExponent>0</SampleExponent>
      <HighPassFilter>16</HighPassFilter>
      <LowPassFilter>150</LowPassFilter>
      <ACFilter>NONE</ACFilter>
      <LeadData>
         <LeadByteCountTotal>10000</LeadByteCountTotal>
         <LeadTimeOffset>0</LeadTimeOffset>
         <LeadSampleCountTotal>5000</LeadSampleCountTotal>
         <LeadAmplitudeUnitsPerBit>4.88</LeadAmplitudeUnitsPerBit>
         <LeadAmplitudeUnits>¦ÌV</LeadAmplitudeUnits>
         <LeadHighLimit>2147483647</LeadHighLimit>
         <LeadLowLimit>268435456</LeadLowLimit>
         <LeadID>I</LeadID>
         <LeadOffsetFirstSample>0</LeadOffsetFirstSample>
         <FirstSampleBaseline>0</FirstSampleBaseline>
         <LeadSampleSize>2</LeadSampleSize>
         <LeadOff>FALSE</LeadOff>
         <BaselineSway>FALSE</BaselineSway>
         <ExcessiveACNoise>FALSE</ExcessiveACNoise>
         <MuscleNoise>FALSE</MuscleNoise>
         <LeadDataCRC32>181382063</LeadDataCRC32>
         <WaveFormData>
+v/6//r/+v/+/wAAAAAAAP7//////wEABQAGAAcACAAKAAkACQAIAAYABAADAAEAAwAC
AAIAAwABAP3/+//5//X/9P/z//P/9f/1//X/9P/x//H/8f/x//P/9P/0//T/9P/0//P/
8//z//P/8//z//T/8f/s/+b/4v/e/9v/1v/U/9j/4f/v/wIAHwBEAGMAgwCoAMsA5wD/
AA0BCAH3AOwA2gCvAH0AWQA1ABQAAQD7//j/+P/3//b/9//4//j/9v/3//T/8v/x//H/
8P/w//D/8P/w//D/8P/w//D/7//t/+3/7f/u//D/8P/v/+//7v/u/+7/7P/w//D/7//v
//D/8P/w//D/8P/w//D/8P/y//L/8v/0//L/8f/x//H/9P/0//T/9P/z//P/8v/x//H/
8f/y//L/9P/1//f/+P/2//b/9v/3//r/+v/7//z//f/8//v/+v/9//7/AAAAAAAAAQAB
AAIABAAEAAQABgAJAAoADAANAAsACwANAA4ADwAQABEAEQASABQAFAAUABIAEwATABMA
FAAWABcAGQAYABcAFgAVABcAFwAWABUAFgAVABUAFAARABAADwAOAA4ADgAPAA4ACwAK
AAkABwAFAAUABQAEAAMAAwACAAEA/v/8//z/+//7//z//f/+//3//P/8//v/+f/6//r/
+f/5//n/+f/5//n/+f/5//n/+//7//v/+//5//n/+f/4//j/+P/5//n/+P/4//j/+P/2
//X/9f/1//f/9//3//f/9v/2//b/9v/2//b/9f/1//X/9v/2//b/9P/0//P/8//0//b/
9//4//b/9v/2//b/8//z//T/9P/2//f/+P/5//f/9//3//f/+f/5//n/+f/3//f/9//3
//f/9//3//f/9//3//j/+f/4//f/9v/1//j/+P/4//j/9v/2//b/9v/2//X/9f/2//b/
9v/1//X/8//z//P/8//0//X/9v/3//X/9f/1//b/9P/0//T/9P/0//X/9v/3//X/9f/1
//X/9//4//j/9//3//f/9//3//X/9v/2//b/9f/1//X/9v/0//T/8//z//T/9f/2//f/
9f/1//X/9v/2//X/9P/z//T/9P/1//b/9f/1//X/9f/3//b/9v/2//X/9f/1//b/9v/2
//b/9f/2//b/9v/2//b/9P/0//T/9P/2//b/9v/2//T/9P/0//T/9v/2//b/9//1//X/
9f/1//X/9v/2//f/+f/6//v//P/6//z//v/+/wAAAAABAAEAAwAFAAYABwAHAAYABAAD
AAMAAwADAAQAAQAAAP7//f////7/+//6//n/9//2//X/8//z//P/8//z//P/9P/1//T/
8//z//L/8v/y//L/8f/z//P/8//z//H/7v/t/+r/5P/g/97/2//W/9T/1v/h//P/DgAv
AFIAcwCTALQA0QDrAP8ABwH8AO8A6ADSAJ8AbQBJACUABgD7//3//v/8//3/+v/1//L/
8v/w//H/9P/0//P/8//y//L/8f/w/+//7v/w//D/8P/v/+//7//v//D/8P/w/+//7//y
//L/8v/w//D/8P/v/+//8P/w//D/8P/u/+7/7v/u/+7/7v/u//D/8f/x//L/8//z//L/
8f/w//H/8//0//X/8//z//T/9P/1//X/9v/2//j/+P/4//n/+f/4//j/+P/7//z//f/+
//3//v8AAAAAAgADAAMABAAIAAgACAAKAAoACgALAAsADgAPABIAFAAUABQAFAATABIA
FAAUABQAFQAXABgAGQAYABgAFwAXABkAGQAZABkAFwAXABYAFQAWABUAFQAUABMAEgAR
ABAADgAMAAsACAAIAAgACAAHAAUABQAFAAQAAQABAAAA//////7///////v/+v/5//j/
+v/6//v/+//6//r/+f/3//n/+f/5//n/+//7//v/+//6//n/+P/3//n/+f/5//j/+P/4
//n/+f/2//b/9v/2//j/9//3//f/9f/1//X/9f/2//b/9v/2//b/9v/1//X/9f/2//b/
9v/4//j/9//3//b/9v/1//T/9v/2//b/9v/1//X/9v/2//X/9f/1//X/9//3//f/9//1
//X/9f/1//f/9//3//f/9//3//f/9//1//X/9v/3//X/9f/1//X/9v/2//b/9v/4//j/
+P/4//b/9f/1//b/9v/2//X/9f/2//f/+P/5//j/9//2//X/9//3//f/+P/3//b/9f/0
//X/9f/1//X/9//3//f/9//1//b/9v/1//f/9//3//f/9f/2//b/9v/1//X/9f/2//j/
+P/3//f/9f/1//X/9f/3//f/9//4//f/9//3//f/9//2//b/9v/3//f/9//3//f/9v/2
//b/9//3//f/+P/4//j/+P/0//T/9P/0//T/9f/2//f/+P/3//b/9f/0//b/9v/2//b/
9v/2//b/9//1//X/9f/1//n/+v/6//v//P/8//z//P/+/wAAAgACAAAAAAABAAEAAwAF
AAYABwAKAAoACQAJAAYABQAEAAQABAAEAAMAAwABAAAA/f/8//n/9//2//X/9f/1//X/
9f/0//P/8//z//P/8//0//T/9P/0//T/8//x//H/8f/x//X/9P/x/+7/6P/i/9z/2//a
/9b/0v/X/+H/8P8NAC4ATQBtAJIAvQDfAPsADwEaAREBAgH4AOUAtQB/AFcANgATAP//
/P/6//n/+v/7//j/9v/2//X/8v/y/+//7//u/+7/8P/w//D/8P/w//D/8P/v/+//7//v
//D/8P/w/+//7//u/+7/7v/s//D/8P/v/+//8P/w//D/8P/u/+7/7v/u/+7/7v/u//D/
8P/v/+//7//y//L/8v/y//D/8f/x//H/8//z//T/9P/1//X/9v/2//T/9P/0//X/+P/4
//n/+v/6//r/+v/6//3//v8AAAAAAgADAAMABAAEAAQABAAGAAkACgAMAA0ACwALAA0A
DgAPABAAEQARABQAFgAWABYAFAAVABUAFQAWABgAGQAbABkAGQAZABkAGQAZABgAFwAY
ABcAFwAWABQAEgAQAA4ADgAOAA8ADgALAAoACQAHAAUABQAFAAQAAwADAAIAAQAAAP7/
/v/9//7//v/+//7/+//6//r/+f/5//r/+v/5//n/+f/5//n/9//3//f/9//5//n/+f/5
//j/9//2//T/9v/2//f/9//2//b/9v/2//j/9//3//f/+f/5//n/+f/3//b/9f/0//T/
9P/z//P/9f/2//b/9v/0//T/8//z//X/9v/2//b/9P/0//T/9P/1//X/9v/2//X/9f/1
//X/9f/1//X/9f/3//f/9//3//f/9//3//f/9f/1//X/9f/3//f/+P/5//j/9//2//X/
+P/4//j/+P/3//b/9f/0//X/9f/2//j/9v/2//X/9f/1//X/9f/1//X/9f/1//X/9f/1
//X/9v/2//b/9v/2//X/9f/1//X/8//z//P/8//0//b/9//3//b/9f/0//P/9f/2//b/
9v/3//f/9//4//b/9v/1//X/9//3//f/9//1//X/9f/2//f/9//3//f/9f/0//T/9P/z
//P/8//z//T/9P/1//b/9f/z//b/9v/2//b/9v/2//b/9v/2//T/9P/0//T/9v/2//b/
9v/0//T/9P/1//f/9//3//f/+//8//z//f/7//r/+f/4//n//P///wAAAAAAAAEAAQAB
AAMABAAFAAgACAAHAAcABAADAAIAAgADAAIAAAD//////v/7//r/9//1//T/8//1//X/
9f/1//L/8f/x//H/8f/x//L/8v/y//L/8v/x//H/8f/x//H/8//0//H/6v/k/+D/3v/Z
/9T/1P/Y/+P/8/8KACcARgBjAIUArgDNAOUA/QAJAQAB8QDmAM4AoQB1AFMALwAOAP//
+//4//j/9//0//P/9P/0//T/8//y//D/7//v/+7/7v/w//D/8P/w/+7/7v/u/+3/7f/t
/+3/7v/w//D/7//v/+7/7v/u/+z/8P/w/+//7//u/+7/7v/u/+7/7v/u/+7/7v/u/+7/
8P/w/+//7//v//L/8v/y//L/8P/x//H/8f/z//P/9P/0//X/9f/2//b/9f/0//P/8//1
//b/+P/6//v/+v/5//j/+//8//7//v8AAAEAAQACAAQABAAEAAYACQAKAAwADQAMAAsA
DAAMAA8AEAARABEAEgAUABQAFAASABMAEwATABQAFgAXABkAGAAXABYAFQAXABcAFgAV
ABQAEwATABIADwAOAA0ADAALAAoACgAIAAcABgAFAAMAAQABAAEAAAD9//3//P/7//r/
+P/4//f/9//4//n/+v/3//b/9v/1//X/9v/2//X/9//3//f/9//1//X/9f/1//f/9//3
//f/9f/1//X/9P/0//T/9f/1//b/9v/2//b/9P/z//P/8//1//X/9f/1//L/8v/y//L/
8v/y//H/8f/z//T/9P/0//P/8v/w/+//8v/0//X/9v/1//T/8//y//H/8f/y//L/9f/1
//X/9f/z//P/8//z//T/9f/2//f/9v/1//T/8//z//P/8//z//X/9f/2//f/9v/1//T/
8//0//T/9P/0//L/8v/y//L/9P/z//P/9P/0//T/8//z//P/8//z//P/8//z//P/8//z
//P/8//0//b/9v/2//b/8//z//P/8//x//H/8f/x//L/9P/1//X/8//z//P/8//z//T/
9P/0//P/8//z//T/8v/y//H/8f/y//P/9P/1//T/8//y//L/8//z//P/8//2//b/9//4
//b/9f/0//P/9f/0//T/9P/z//P/8//0//T/9P/0//X/9v/0//T/9P/0//T/9P/0//T/
9P/0//T/9P/y//L/8v/y//T/9P/0//X/9//3//f/9//4//j/9//3//n/+v/7//z/+v/8
//7//v/+//7//////wMABQAGAAcABwAGAAQAAwADAAMAAwAEAAEAAAD+//3//f/8//n/
+P/3//X/9P/z//H/8f/x//H/8f/x//L/8//y//H/8f/w//L/8v/y//H/8f/x//H/8f/v
/+z/6//o/+L/3v/g/93/1v/S/9T/3f/v/woAKwBMAGsAjQCyAM8A5wD9AAkBAAHzAOwA
2ACnAHUATwArAAgA+f/5//r/+P/3//b/9f/2//L/7v/v//L/8v/x//H/8P/w/+//7v/t
/+z/7v/u/+7/7f/r/+v/6//s/+7/7v/t/+3/8P/w//D/7v/v/+7/7P/r/+7/7v/u/+7/
7v/u/+7/7v/u/+7/7v/w//D/7//v/+//7v/u/+7/7v/w//H/8f/x//H/8f/y//L/8//z
//T/9P/2//b/9v/3//f/9v/2//b/+P/4//j/+P/5//r//P/8/wAAAQABAAIABAAEAAQA
BgAFAAYACAAJAAoACwAOABAADwAQABEAEQAQABIAEgASABQAFQAVABUAEwAUABQAFQAW
ABcAGAAZABgAFwAVABMAFAATABMAEgATABIAEQAQAAwACgAJAAYABgAGAAYABQABAAEA
AQAAAP3//f/8//v/+//6//v/+//4//j/+P/4//n/+P/4//f/9f/2//b/9f/1//X/9f/1
//f/9//3//f/9f/1//X/9f/3//f/9//2//X/9P/0//P/8v/y//L/8v/0//P/8//z//H/
8f/x//H/8f/y//P/9P/z//L/8P/v//H/8v/y//L/9P/0//P/8//y//L/8f/w//H/8v/z
//T/8f/x//L/8v/z//P/8//z//X/9f/1//X/8//z//P/8//0//X/9v/3//b/9f/0//P/
8//z//T/9f/1//X/9f/1//T/9P/0//T/9v/2//b/9v/0//P/8//0//T/9P/z//P/9f/1
//X/9f/z//P/8//z//X/9f/1//b/9P/0//T/9P/1//X/9f/1//P/8//z//P/8//0//T/
8//1//b/9v/2//b/9v/0//T/9P/0//b/9v/2//b/9P/0//T/9P/0//T/9P/1//f/9//3
//f/9//4//j/+f/8//z//P/8//z//v8AAAAAAAAAAAEAAQADAAUABgAHAAgACAAHAAcA
CAAHAAYABgADAAIAAAD///3//P/5//j/9//1//T/8//x//H/8f/x//H/8f/y//P/8v/x
//H/8P/x//L/8//z//P/8//z//P/8f/w/+3/7P/o/+L/3P/b/9b/0v/S/9X/4//8/xsA
PgBfAIUArADPAOsABQEbASABDwEAAfYA0QCXAGcAQQAaAAEA+//+//z/+f/4//X/9P/0
//L/7//y//L/8//z//L/8v/x//D/7//u/+7/7v/u/+3/7//v/+//8P/u/+7/7f/t/+//
8P/x//D/8P/w/+//7//w//D/8P/w//D/8P/w//D/7v/u/+7/8P/x//H/8v/z//P/8v/x
//D/8v/z//P/8//1//X/9v/2//b/9f/1//T/9f/2//f/+f/4//j/+f/6//7//v/+//7/
//8AAAIAAgACAAMAAwAEAAcACAAJAAwADAAMAA0ADQAPAA8AEQASABUAFgAXABcAFgAY
ABgAGAAZABsAHAAdABwAHAAbABsAGwAbABsAGwAdAB0AHAAbABkAFwAWABQAFAAUABQA
FAASABAADwAMAAsACgAJAAcABQAFAAUABAACAAEA///9//3//P/9//3/+v/6//r/+v/7
//r/+v/5//n/+v/6//n/9//3//f/9//4//n/+v/7//r/+f/4//f/+f/5//n/+P/6//r/
+//7//n/+P/3//b/+P/3//f/9//1//X/9f/1//b/9v/2//b/9v/2//X/9f/z//T/9P/0
//T/9P/z//P/8//0//T/9P/0//T/9P/0//X/9f/2//b/9f/1//X/9f/3//f/9//3//b/
9f/0//P/9P/1//b/9//3//f/9//3//X/9f/2//f/9//3//f/9//2//b/9v/2//b/9v/2
//b/9v/1//X/9v/2//b/9f/1//f/9//3//f/9f/1//X/9f/3//f/9//4//b/9v/2//b/
9f/1//X/9f/2//f/+P/5//j/+P/3//X/9f/1//X/9f/1//b/9v/2//X/9f/1//b/+P/4
//f/9//1//X/9f/1//X/9f/1//b/9//3//f/9//1//T/9P/0//f/9//3//f/9f/0//T/
9P/1//X/9f/2//r/+v/4//f/9v/0//T/9P/0//X/9v/3//j/9v/2//b/9v/4//j/+P/4
//b/9v/2//b/+P/4//j/+P/4//j/+P/4//f/9v/1//T/9v/2//b/9v/2//b/9v/2//b/
9v/2//b/9v/2//b/9//1//X/9f/1//n/+v/6//v/+v/6//r/+v/6//z//v/+/wEAAgAE
AAUABQAFAAQAAwAFAAYABgAHAAQAAwACAAIAAwACAAAA//////7/+//6//f/9f/0//P/
9f/1//X/9f/0//P/8//z//P/8//0//T/9v/2//b/9f/0//P/8v/x/+//7v/v/+z/5v/g
/97/2f/S/9L/2P/j//P/DgAtAE4AbQCPALIA0QDpAP8ACQEAAfEA5gDQAJ8AbwBLACcA
DAD///3/+v/2//X/9v/3//b/9P/y//P/9P/y/+//7//u/+7/8P/w//D/8P/u/+7/7v/t
/+3/7f/t/+7/8P/w/+//7//u/+7/7v/s//D/8P/v/+//7v/u/+7/7v/u/+7/7v/u//D/
8P/w//L/8P/v/+//7//y//L/8v/y//L/8//z//P/8f/x//L/8v/1//X/9v/2//T/9P/0
//X/9v/2//f/+P/6//r/+v/6//n/+v/8//z///8BAAIABAAFAAQAAwAEAAcACAAKAAsA
CwALAA0ADgAOAA4ADgANAA8AEgATABQAEgATABMAEwATABQAFAAVABUAFQAVABUAFQAV
ABQAEwAUABMAEwASAA8ADgANAAwACwAKAAoACAAJAAgABwAFAAMAAwADAAIAAwADAAIA
AQD///z/+//5//j/+P/4//j/+f/4//j/9//1//b/9v/1//b/9//4//n/+P/3//b/9f/1
//X/9f/1//f/9//3//b/9P/0//X/9f/1//b/9//4//b/9f/1//X/9f/1//X/9f/0//T/
9P/0//T/9P/z//P/9f/2//b/9v/0//T/8//z//P/9P/0//T/9P/0//T/9P/z//P/9P/0
//f/9//3//f/9v/1//T/8//0//X/9v/3//X/9f/1//X/8//z//P/8//1//X/9v/3//b/
9f/0//P/9P/0//T/9P/2//b/9v/2//T/8//z//T/9v/2//X/9f/z//P/8//z//P/8//z
//P/9f/1//X/9v/1//T/8//y//L/8//0//X/8//z//P/8//z//T/9P/z//X/9f/1//X/
8//0//T/9P/1//X/9f/2//T/9P/z//P/8//z//P/8//1//X/9f/2//X/8//x/+//8f/y
//T/9v/2//X/9P/z//X/9P/0//T/9f/1//X/9v/0//L/8v/1//b/9v/2//b/9v/1//T/
8//y//T/9P/0//T/8v/y//L/8v/y//L/8v/y//P/9P/1//b/9f/1//T/8//0//X/+P/6
//j/+f/6//r/+P/4//j/+v/9//7///8AAP////8BAAMABgAHAAgACAAFAAUABAADAAAA
AAD///7//P/7//v/+v/3//b/9f/z//T/8//z//P/8f/x//D/7//v/+//7//v//L/8v/y
//L/8P/v/+//7//v/+//8f/w/+3/5v/e/9r/2v/Z/9T/0v/Y/+H/8f8KACkASABnAIsA
tADTAOsAAwENAQIB8wDoANIApQB1AFEALQAOAP3/+f/4//T/8f/y//X/9v/0//T/8//y
//D/7f/t/+z/7P/t/+7/7//w/+//7v/t/+v/7f/t/+3/7v/u/+7/7f/t/+z/7P/s/+r/
7v/u/+3/7f/t/+z/6//q/+v/7P/t/+7/7v/u/+7/8P/u/+3/7f/t//D/8P/w//D/7v/v
/+//7//x//H/8v/y//P/8//0//T/8v/y//L/8//2//b/9//4//j/+P/4//j/+f/6//z/
/P8AAAEAAQACAAIAAgACAAQABwAIAAoACwAJAAkACwAMAA8AEAARABEAEgAUABQAFAAS
ABMAEwATABUAFgAWABcAFQAVABUAFQAVABUAFAATABQAEwATABIAEAAOAAwACgALAAoA
CgAIAAkACAAHAAUAAQABAAEAAAD//////v/9//r/+P/4//f/+P/4//j/+P/3//b/9v/1
//X/9v/2//X/9//3//f/9//1//X/9f/1//X/9f/1//X/9f/1//X/9P/0//T/9f/1//b/
9v/2//b/9P/z//P/8//z//P/8//z//L/8v/y//L/8v/y//H/8f/x//L/8v/y//L/8v/x
//H/8v/0//X/9v/1//T/8//y//P/8//0//T/9f/1//X/9f/z//P/8//z//P/8//z//P/
8//z//P/8//z//P/8//z//P/8//0//X/9P/z//L/8f/0//T/9P/0//T/9P/0//T/8v/x
//H/8v/z//T/9P/1//P/8//z//P/9f/1//X/9f/0//P/8v/y//T/9P/0//T/8//z//P/
8//x//H/8f/z//T/9P/0//T/9P/y//L/8v/y//T/9P/0//T/9P/0//T/9P/y//L/8v/z
//b/9//4//n/+f/6//r/+//+//7//v/+//z//v8AAAAAAAAAAAEAAQAEAAcACQALAAkA
CAAGAAUABQAFAAUABgAEAAIA///9//v/+v/3//b/9//1//T/8//x//H/8f/x//H/8f/y
//P/8f/x//L/8v/w//D/8P/v//D/8f/y//P/8//w/+n/5P/i/9z/2P/X/9T/0v/W/+H/
9f8UADkAXgCBAKcAzgDrAAUBGQEfAQ4B/QDyANQAnQBtAEUAHwAAAPf/+f/8//r/9//4
//f/9P/y//D/7//u/+7/7//v/+7/7v/u/+7/7v/u/+7/7v/u/+3/7//v/+//8P/v/+7/
7P/r/+3/7v/v/+7/7v/u/+3/7f/u/+7/7v/u//D/8P/w//D/7v/u/+7/8P/x//H/8v/z
//P/8v/x//D/8v/z//P/8//1//X/9v/2//X/9f/2//b/+P/4//j/+f/4//j/+f/6//7/
/v/+//7/AQACAAQABAAEAAUABQAGAAoACgAKAAwADQAOABAAEQARABEAEwAUABcAGAAZ
ABkAGAAaABoAGgAcAB0AHQAdABsAHAAcAB0AHQAdAB0AHQAdAB0AHAAbABkAFwAWABQA
EwASABEAEAAPAA4ADgAMAAsACgAJAAcABQAFAAUABAABAAEAAAD//////v///////v/+
//7//v/7//r/+v/5//n/+v/6//n/+f/5//n/+f/7//v/+//7//n/+f/5//n/+f/5//n/
+P/2//b/9//3//b/9v/2//b/9//3//j/+f/2//X/9P/z//P/9P/1//b/+P/4//f/9//1
//b/9v/2//j/+P/3//f/9v/2//X/9P/1//b/9//4//f/9//4//j/9v/1//T/8//0//X/
9v/3//X/9f/1//X/9f/1//X/9f/3//f/9//3//X/9f/2//f/9//3//f/9//2//b/9v/2
//b/9v/2//b/9v/1//X/9v/1//T/8v/x//T/9f/2//f/9//3//f/9//3//f/9//4//b/
9v/2//b/8//z//P/8//0//X/9v/3//X/9v/2//X/9//3//f/9//3//j/+P/4//X/9f/1
//b/9v/2//X/9f/1//X/9f/1//X/9f/1//b/+f/5//n/+f/4//b/9f/0//f/9//3//f/
9//2//b/9v/1//X/9f/2//j/+P/2//f/9v/2//b/9v/2//b/9v/2//b/9P/0//T/9P/2
//b/9v/2//b/9v/2//b/9P/0//T/9P/2//b/9v/2//T/9P/0//T/9v/2//b/9v/2//b/
9v/2//b/9v/3//f/9//3//f/+f/4//j/+f/6//z//P/8//z//v8AAAAAAAD+//////8B
AAUABgAHAAgABgAFAAUABAAFAAQABAADAAIAAAD/////AAD9//z/+//5//j/9//3//X/
9f/1//T/9f/1//X/9f/z//T/9P/0//T/9P/z//P/9f/1//X/9f/0//H/7P/m/+D/4P/d
/9z/2P/W/9v/6f/+/xkAPABdAH0AogDFAN8A9QAHAQgB+wDyAOQAwQCPAGcAQQAaAAMA
+//8//z/+//6//v/+v/2//b/9f/y//D/8P/x//H/8v/w//D/8P/w//D/8P/w/+//8P/x
//L/9P/z//L/8P/v//L/8v/y//D/8v/y//H/8f/w//D/8P/w//H/8v/z//T/8//y//H/
8v/z//P/9P/1//T/9P/0//T/8v/z//P/8//0//X/9//4//j/9//3//b/+P/4//j/+f/6
//r/+//8//z//P/8//z///8AAAIAAgACAAMAAwAEAAYABgAGAAgACQAKAAwADQAPAA8A
EQASABMAFAAVABUAFQAWABUAFAAWABcAFwAXABcAGAAYABkAFwAXABcAFwAYABkAGQAZ
ABYAFQAVABQAFAAUABQAFAARABAAEAAOAA0ADAALAAkACAAJAAoACgAIAAcABQADAAQA
AgACAAEA/v/+//7//v////7//v/9//3//v/+//3/+//7//v/+//7//v/+//7//v/+//7
//v/+f/5//n/+P/6//r/+//7//j/+P/4//j/+v/5//n/+f/5//n/+f/5//j/+P/4//j/
+v/6//n/+f/3//j/+P/4//j/+P/3//f/+f/6//r/+v/5//j/9//2//b/9//5//r/+f/5
//n/+f/5//n/+f/5//n/+f/5//n/+f/5//n/+f/7//v/+//7//r/+f/5//n/+f/5//n/
+f/6//r/+v/6//n/+P/3//b/9//3//j/+v/5//j/9v/1//b/9//4//n/+f/5//n/+f/3
//f/9//4//r/+v/6//r/9//3//f/9//5//n/+f/5//n/+v/6//n/9//3//f/9//5//r/
+v/6//f/9//3//j/+v/6//n/+f/5//n/+f/5//f/9//3//j/+//7//v/+//5//j/+P/4
//n/+f/5//n/+f/4//j/+P/3//f/9//4//r/+v/6//n/9v/2//b/9v/2//j/+P/4//j/
9v/2//b/9v/4//j/+P/4//j/+P/4//j/9v/2//b/9v/3//j/+f/6//j/+P/4//j/+P/4
//j/+P/6//r/+v/6//n/+P/3//b/9//4//n/+v/4//j/+P/4//b/9v/2//b/+P/4//j/
+P/2//b/9v/2//f/+P/5//r/+f/5//j/9//3//f/+f/6//z//f/+//7//P/8//z//v8C
AAIAAgACAAEAAQADAAUACAAJAAoACgALAAsACgAJAAYABgAFAAQABAADAAMAAgD9//z/
+//5//j/9//3//f/9//3//b/9f/1//X/9f/1//b/9v/2//b/9v/1//X/9f/z//X/9//2
//P/8v/s/+L/3v/d/9j/1P/Y/+H/9f8SADEAUABtAJEAuADbAPUADQEZARAB/wD2AOYA
uQCDAF0AOwAYAAUAAwACAP7//f/6//f/9v/4//b/9//4//b/8//z//L/8v/y//L/8v/y
//L/8v/y//H/8f/x//H/8v/0//T/8//z//P/8v/x/+7/8v/y//H/8f/y//L/8v/y//D/
8P/w//D/8f/y//P/9v/1//P/8v/x//T/9P/0//T/9P/1//X/9f/1//X/9v/2//f/9//4
//j/+P/4//j/+f/6//r/+//8//7//v/+//7//f/+/wAAAAADAAUABgAIAAgACAAIAAoA
CwAMAA4ADwAPAA8AEQASABEAEgATABMAFgAYABgAGAAWABcAFwAXABkAGgAaABsAHQAd
AB0AHQAcABsAGQAXABcAFwAYABgAFQAUABMAEgATABIAEgAQAA8ADgANAAsACQAJAAkA
CAAJAAkACAAHAAUAAgABAP////8AAAEAAgD///7//v/9//v//P/8//v//P/9//7////+
//3//P/7//z//f/+/////////////v/9//z//P/7//z//P/8//z/+v/5//n/+f/7//v/
+//7//z//P/8//z/+v/6//n/+f/7//z//P/8//r/+v/5//n/+f/6//r/+v/8//z//P/8
//n/+f/6//r//P/9//7////9//3//f/9//3//f/9//3////////////+//3//P/7//3/
///+/w==
         </WaveFormData>
      </LeadData>
      <LeadData>
         <LeadByteCountTotal>10000</LeadByteCountTotal>
         <LeadTimeOffset>0</LeadTimeOffset>
         <LeadSampleCountTotal>5000</LeadSampleCountTotal>
         <LeadAmplitudeUnitsPerBit>4.88</LeadAmplitudeUnitsPerBit>
         <LeadAmplitudeUnits>¦ÌV</LeadAmplitudeUnits>
         <LeadHighLimit>2147483647</LeadHighLimit>
         <LeadLowLimit>268435456</LeadLowLimit>
         <LeadID>II</LeadID>
         <LeadOffsetFirstSample>0</LeadOffsetFirstSample>
         <FirstSampleBaseline>0</FirstSampleBaseline>
         <LeadSampleSize>2</LeadSampleSize>
         <LeadOff>FALSE</LeadOff>
         <BaselineSway>FALSE</BaselineSway>
         <ExcessiveACNoise>FALSE</ExcessiveACNoise>
         <MuscleNoise>FALSE</MuscleNoise>
         <LeadDataCRC32>2281263845</LeadDataCRC32>
         <WaveFormData>
//8AAAAAAAD//wEAAQAAAAEA///+//7/AAAAAAAAAQABAP///P/4//X/9P/0//P/8v/y
//L/8v/y//T/9P/0//P/8v/x//D/8P/w//D/7//w//D/8f/x//H/8v/y//H/7//v/+//
7//y//L/8v/y//L/8f/w/+//8P/u/+v/7v/4/wEADwAnAEEAXgCBAKQAwADbAPcACAH2
ANAAuACZAHEAYABcAEwAOgAuACAAEAAEAAIABAAEAAIAAwD+//v/+P/1//H/7//t/+3/
7v/v/+//7//v/+7/7P/s/+z/6//s/+3/7v/v/+z/7P/t/+3/7v/u/+3/7f/r/+v/6//r
/+3/7f/t/+3/6//r/+v/6//t/+3/7f/u/+z/7f/t/+3/7P/s/+3/7f/r/+v/6//s/+//
7//v//D/8P/w//D/8P/x//H/8f/x//X/9f/1//b/9v/2//b/9v/1//f/9//5//r/+//7
//3//f/+//7//v/+/wAAAQACAAIAAgAEAAUABQAFAAYABgAIAAkACQALAA0ADQANAA4A
DgAOAA8AEAAPAA4ADQANAA4ADwAPABAAEAAQABAAEAAQAA4ADgAOAA8ADgANAA0ADQAM
AAwACwAKAAkACQAIAAUABAAEAAQABgAEAAQABAACAAIAAgACAAEAAQABAAAAAAAAAP//
/v/8//3//f/9//z///8AAP///v/+//3//P/8//3//f/9//7//v/+//3//f/+//7//v//
/wAAAAAAAAAAAAAAAAAAAAAAAAEAAQACAAIAAgABAAEAAgACAAMAAwADAAMAAwADAAQA
BAAEAAQABAAEAAQAAgACAAIAAwADAAMAAwADAAUABQAEAAQABAADAAMAAwADAAMAAwAD
AAUABQAFAAMAAQACAAIAAgACAAIAAQABAAEAAQABAAEAAQAAAAAA/////////v/+//3/
/f/9//3//f/+//7//v/+//7//v/+//7//v/+//7//v/9//3//f/7//v/+//6//z//P/8
//z/+v/6//n/+f/7//v/+v/6//n/+f/6//r//P/8//z//P/6//n/+f/6//r/+f/5//n/
+P/4//n/+f/3//f/9f/3//n/+f/4//j/+f/5//n/+f/3//f/9//3//n/+f/4//j/+P/5
//n/9v/2//j/+P/4//j/+P/4//j/+P/1//X/9v/2//b/9v/2//b/+P/4//j/+P/3//f/
+P/4//j/+P/4//r//f///wAAAAAAAAEAAwADAAIAAQD///7//P/8//z//P///////f/6
//b/8//y//L/8f/w//D/8P/w//D/8v/y//P/8//z//P/8f/w/+//7v/r/+r/6v/r/+v/
6//s/+z/6//r/+v/6//r/+z/7P/s/+7/7P/r/+r/6f/o/+j/6//w//b///8TAC0ASQBo
AI0AsADKAOEA/QAEAeYAxACoAH8AXwBaAFAAPAAsACAADgACAP7//P/8//z/+v/1//L/
8f/w/+//7//v/+r/6f/p/+n/5//n/+f/5v/m/+b/5v/l/+f/5//n/+f/5P/k/+X/5f/o
/+j/5//n/+n/6f/p/+n/6P/n/+b/5f/n/+f/5//n/+f/5//n/+j/6P/p/+n/6f/o/+j/
6f/p/+f/5//n/+j/6f/p/+n/6v/s/+z/7P/s/+3/7f/t/+3/7f/t/+3/7v/y//L/8v/y
//H/8//z//X/9v/3//f/+f/3//j/+P/4//j/+v/7//z//f/+/wEAAwADAAMABAAEAAQA
BQAFAAcABwAHAAcACAAIAAgACQAKAAoACgAKAAsACQAJAAgACAAIAAgACAAIAAgABgAG
AAYABQAEAAMAAwADAAIAAgABAAAA//////7//f/8//z//P/8//r/+v/6//j/+P/4//j/
9//3//f/9v/2//b/9f/0//b/9//3//f/9//5//n/9//1//b/9v/2//T/9f/1//X/9v/2
//b/9f/z//T/9P/0//X/9v/2//b/9v/2//b/9v/2//b/9//3//r/+v/6//n/9//4//j/
+f/7//v/+//7//v//P/8//z//P/8//z//P/6//r/+v/7//v/+//7//v/+//7//r/+v/6
//n/+f/5//v/+//7//v/+//7//v/+f/5//r/+v/6//j/+P/3//f/9//3//f/9//3//b/
9v/1//X/9f/0//T/9f/1//X/9f/1//b/9v/2//b/9v/2//b/9v/2//b/9v/2//X/9f/1
//X/9f/1//T/9v/2//b/9v/2//b/9f/1//X/9f/0//T/9f/1//b/9v/4//j/+P/4//b/
9f/1//b/9v/1//X/9f/0//T/9f/1//X/9f/z//X/9f/1//T/9P/1//X/9f/1//b/9//4
//n/9//3//b/9v/2//f/+f/2//b/9v/2//b/9v/2//b/9v/3//f/+P/4//b/9v/2//b/
9v/2//b/9v/1//X/9v/2//j/+P/4//r//f///wAAAAACAAMABQAFAAQAAwABAAAAAAAA
AAAAAAABAAEA///8//j/9f/0//T/8//y//L/8v/x//D/8f/w//H/8f/x//H/7v/u/+7/
7v/v/+7/7v/v/+3/7f/u/+7/7//v/+//7//u/+7/7f/s/+7/7v/x/+7/7//w//D/7//w
//L/9////w8AJwBEAGMAggCgALsA1QDwAPwA4gC8AKMAgQBcAFIATgA+AC4AIgAUAAYA
AAD+/wAAAgD9//j/8//0//P/8f/v/+7/7f/t/+3/6//r/+v/6v/r/+z/7f/t/+z/6//q
/+n/6v/q/+v/6//s/+z/6//r/+n/6f/p/+n/6v/r/+z/7f/t/+3/7f/t/+z/6//q/+r/
7P/t/+3/7f/q/+r/6//r/+3/7f/t/+7/7//v/+//8P/w//D/8P/w//H/8f/x//H/8f/x
//H/8v/2//b/9v/2//f/+f/5//v//P/9//3////9//7//v/+//7/AAABAAIABAAEAAYA
BwAJAAkACgAKAAwADQANAA8ADQANAA0ADgAOAA4ADwAQABAAEAAQABEAEwATABIAEgAS
ABIAEgASABAADgAOAA4ADQAMAAsACwALAAoACgAJAAgABwAHAAYABQAEAAQABAAEAAIA
AgACAAAAAAAAAAAA/////////v/+//7//f/8//r/+//7//v/+//9//3/+//5//r/+v/6
//r/+//7//v//P/8//z/+//5//r/+v/6//3//v/+//7//P/8//z//P/+//7//////wAA
AAAAAP////8AAAAAAQD/////////////AAAAAAAAAgACAAIAAgACAAIAAgADAAEAAQAB
AAEAAQABAAAAAAAAAP///////wEAAQABAAEAAQABAAEA/////wAAAAAAAP7//v/9//3/
/f/9//3//f////7//v/9///////+//7//P/7//r/+f/7//z//P/8//r/+v/6//r//P/8
//z//P/8//v/+//7//v/+//7//r/+v/6//r/+v/4//j/9//3//f/9//2//b/+f/5//r/
+v/6//r/+v/6//r/+f/5//r/+v/5//n/+f/6//r/+//7//v/+//5//v/+f/5//j/+P/5
//n/+f/5//n/+f/5//n//f/7//z/+v/6//r/+v/6//r/+v/6//v/+//8//z/+v/6//r/
+v/6//r/+v/6//v/+//8//z/AAAAAAAAAgACAAMAAwACAAQABQAHAAcABAADAAEAAAAA
AAAAAAAAAAMAAwABAP7/+v/3//b/9v/z//L/8v/y//P/9P/3//j/9//1//P/8f/y//L/
8v/y//H/8P/w//H/8f/x//L/8v/z//P/8//z//H/8v/y//L/8P/y//P/8P/x//D/8P/z
//b//P8DABUAMQBLAGoAjQCwAM4A5wADARAB9ADMALQAkQBrAF4AXABKADoALgAeAAwA
BAAEAAYABAACAP3/+v/3//T/8f/z//P/8v/x//H/8f/v/+//7//u/+//8P/x//H/7//v
/+//7//s/+z/7f/t/+7/7v/t/+3/7f/t/+3/7f/t/+3/7f/t/+//7//v/+//7f/t/+3/
7v/u/+//7//v//D/8P/x//H/8f/x//H/8v/x//H/8f/y//T/9P/0//T/9//3//f/9//5
//n/+f/6//v/+v/5//j/+f/7//v//f/+//////8BAAIABAAFAAYABAAGAAcACAAGAAYA
CAAJAA0ADQAOAA4ADAANAA0ADwAPAA8ADwAQABIAEgATABQAEgASABIAEwAVABUAFAAU
ABIAEgASABIAEgAQABAAEAAPAA4ADQANAA0ADAAMAAsACgAJAAkACAAHAAYABgAGAAQA
AgACAAIAAAAAAAAAAAD////////+//7//v/9//z//v/////////9///////9//3//v/+
//7//P/9//3//f/8//z//P/7//v//P/8//z//f/+//7//v/+//7//v/+//7//v//////
/v/+//7//f///wAAAAABAAEAAQABAAEAAQACAAIAAgAAAAAAAAAAAAIAAgACAAMABQAF
AAUABQADAAMAAgACAAIAAQABAAEA///////////////////9////AAAAAAAA/v/+//3/
/f/9//3//f/9/////v/+//3//f/9//z//P/7//v/+//7//n/+v/6//r/+P/4//j/+P/6
//r/+v/6//z/+//7//v/+v/5//j/9v/2//b/9v/2//j/+P/3//f/9//3//b/9v/3//f/
+P/4//j/+P/4//j/+P/3//f/+P/4//f/9//3//f/9v/2//X/9f/1//P/9f/3//f/9v/2
//X/9f/1//X/8//z//P/8//1//X/9P/0//b/9//1//T/9v/0//T/9P/0//T/9P/0//T/
8//z//T/9P/y//L/8v/y//L/8v/y//L/9f/1//b/9v/4//j/+P/6//v//f/+//7/AAAB
AAMAAwAAAP///f/8//z//P/8//z/+//7//n/9v/y/+//7v/u/+3/7P/s/+z/7P/s/+7/
7v/u/+3/7P/r/+r/6v/q/+r/6f/o/+j/6f/r/+v/7P/s/+v/6//r/+v/6//s/+z/7P/q
/+j/5//o/+f/5v/o/+v/8P/4////DwAnAEMAYgCFAKYAwgDbAPUAAAHoAMIApgCBAF8A
VABOADoAKgAeAAwA/P/2//j/+P/4//b/8//y/+//7P/r/+v/6f/m/+X/5f/l/+X/5f/l
/+T/5P/k/+T/4//h/+H/4f/h/+H/4v/k/+X/5P/k/+P/4//h/+H/4f/h/+P/4//j/+P/
5f/l/+X/5f/j/+P/4//k/+P/4//i/+H/4f/i/+T/5f/n/+f/5//o/+f/5//n/+j/6P/o
/+j/6P/p/+n/6f/p/+n/6f/p/+r/7P/s/+z/7P/v//H/8f/z//b/9//3//n/9//4//j/
+P/6//z//f/+//z//P/+////AwADAAQABAAEAAUABQAHAAUABQAFAAYABgAGAAcACAAK
AAoACgALAAkACQAIAAgACAAIAAgACAAKAAgACAAIAAcABgAFAAUAAwACAAIAAQAAAP//
///+//v/+v/6//r/+v/4//j/+P/4//j/+P/4//f/9//3//b/9v/2//X/9P/y//P/8//z
//P/9f/1//P/8//0//T/9P/0//X/9f/1//T/9P/0//P/9f/2//b/9v/1//b/9v/2//b/
9v/2//b/+P/4//n/+f/4//j/+P/3//f/+P/4//n/+//7//v/+//5//r/+v/6//r/+v/6
//r//P/8//z//f/7//v/+//7//3//f/8//z//P/7//v/+//5//n/+f/5//n/+f/5//f/
+f/6//r/+v/6//r/+f/5//n/+f/5//n/9//2//b/9f/3//f/9v/2//X/9f/1//X/9f/2
//b/9v/2//b/9v/2//b/9v/2//b/9v/1//X/9f/z//P/8//y//T/9P/0//T/9v/2//X/
9f/x//L/8v/y//L/8v/z//T/9f/2//X/9f/2//b/9P/0//T/9P/0//T/9P/0//f/9//4
//j//P/+/wAABAADAAUABgAGAAQABQAHAAcAAwABAP7//P/+//7//v/+///////9//r/
9v/z//L/8v/v/+7/7v/u/+7/7v/w//D/7v/t/+z/6//s/+z/7P/s/+v/6v/q/+v/6v/p
/+n/6P/o/+n/6v/r/+n/6v/q/+r/7P/s/+v/6v/r/+r/6P/n/+z/9P/5////FQAvAEoA
ZQCGAKQAvQDVAOoA4gDCAKQAiwBjAE4ATABAADIAJgAWAAYA/P/4//j/+P/2//P/8P/x
//D/7f/t/+v/6v/p/+n/6f/p/+n/6f/o/+b/5v/m/+X/5//n/+f/5//k/+T/5f/l/+j/
6P/n/+f/6f/p/+n/6f/o/+f/5v/l/+f/5//n/+f/5f/l/+X/5v/m/+f/5//n/+j/6P/p
/+n/6f/p/+n/6v/r/+v/6//s/+r/6v/q/+r/7f/t/+3/7f/x//H/8f/y//X/9v/3//j/
+P/5//j/+f/8//3//f//////AAAAAAAAAAACAAMABAAEAAQABgAHAAsACwAMAAwADAAN
AA0ADwAPAA8ADwAQAA8ADgAOAA4ADgAOAA4ADwARABEAEAAQABAAEAAQABAADgAMAAwA
DAANAAwACwALAAkACAAIAAcABAADAAMAAgADAAIAAgACAAIAAAAAAAAA/v/+//7//v/9
//3//f/8//z//P/7//r/+f/5//j/9//3//n/+f/3//j/+v/7//z/+v/7//v/+//8//z/
/P/7//n/+v/6//r/+//8//z//P/8//z//P/8//z//P/9//3//v/+//7//f/7//z//P/9
//v/+//7//v//v8AAAEAAgAAAAAAAAAAAAAAAAAAAAEAAQABAAEAAQD//////v/+/wAA
///////////////////9//3//f/7//3//v/+//7//v/+//3//f/9//3//f/9//3//P/8
//v/+//7//r/+v/7//v/+//7//n/+v/6//r/+v/6//r/+v/6//r/+v/6//r/+f/5//n/
+//7//v/+v/8//z//P/8//r/+v/5//n/+f/5//j/+P/3//f/+P/4//j/+P/4//j/9v/1
//X/9v/3//f/+P/5//n/+P/4//f/+P/5//j/+//5//n/+P/4//n/+f/5//n/+//7//v/
+//6//n/9//2//r//f/7//r/+v/4//j/+P/4//b/9v/2//b/9//4//n/+v/5//j/9//2
//b/9v/2//b/9//4//n/+v/6//r/+v/6//n/+P/3//b/9v/2//b/9v/1//X/9v/2//b/
9v/2//b/9v/2//b/9v/5//n/+v/6//r/+v/6//z//f///wAAAAAAAAEAAwADAAQAAwAB
AAAA/v/+//7//v8BAAEA///8//b/8//y//L/8//y//L/8v/x//D/8f/w//P/8//z//P/
8P/w//D/8P/v/+7/7v/v/+//7//w//D/7//v/+//7//v//D/8P/w/+7/7v/v/+7/6//q
/+7/7//w//j/AQATAC0ASwBoAI0AsgDOAOUA/wAGAeoAyACwAIcAZQBgAFwARgA0ACoA
GgAKAAIAAAACAAIAAAD///r/9//0//P/8f/v/+z/6//r/+v/7f/t/+3/7P/s/+z/7P/r
/+v/6//r/+v/6P/o/+n/6f/s/+z/6//r/+3/7f/t/+3/7f/t/+3/7f/r/+v/6//r/+n/
6f/p/+r/7P/t/+3/7f/u/+7/7//v/+3/7f/t/+7/7//v/+//8P/w//D/8P/w//H/8f/x
//H/8//z//P/9P/0//T/9P/0//f/+f/5//v//v//////AQD//wAAAAAAAAAAAgADAAQA
BAAEAAYABwAHAAcACAAIAAgACQAJAAsACwALAAsADAAOAA4ADwAQABAAEAAQABEADwAP
AA4ADgAOAA4ADgAOABAADgAOAA4ADwAOAA0ADQANAAwADAALAAwACwALAAoABwAGAAYA
BgAEAAIAAgACAAAAAAAAAAAA/////////v8AAAAA///+//z//f/9//3/+//9//3/+//9
//7//v/+//7/////////AAAAAAAA///9//7//v/+////AAAAAAAA/v/+//7//v8AAAAA
AQABAAQABAAEAAMAAQACAAIAAwADAAMAAwADAAMABAAEAAQABgAGAAYABgAGAAYABgAH
AAUABQAFAAUABQAFAAQABAAGAAUABQAFAAMAAwADAAMAAwADAAMAAQD//wAAAAAAAAAA
AAD/////AQABAAEAAQABAAAAAAD//wEAAQAAAAAA///////////9//7//v/+//z//P/8
//z//v/+//7//v/8//v/+//7//v/+//7//r/+v/6//r/+v/6//r/+f/5//v/+//6//r/
+f/5//r/+v/6//r/+v/6//z/+//7//z/+//5//j/9//6//r/+//7//r/+f/2//f/+f/5
//j/+P/5//n/+f/5//n/+f/5//n/9//3//b/9v/4//n/9//4//r/+v/6//r/+v/6//r/
+v/6//j/+P/4//j/9v/2//X/9f/4//j/+P/4//j/+P/4//j/+v/6//v/+//6//r//P/8
//z//v///wEABAAEAAQABQAHAAcABgAFAAMAAgACAAIAAAAAAAEAAQD9//r/9v/z//P/
9P/0//T/8v/y//L/8v/2//b/9v/1//L/8f/w//D/8v/y//H/8P/w//H/8f/x//D/8P/v
/+//8f/x//H/8v/y//L/8v/w/+//7v/t/+z/7v/v//b/+v8DABMALwBLAGoAiwCsAMgA
4wD7AAQB6gDIAK4AhwBjAFoAVABCADIAJgAWAAgAAgAAAAAAAAD+//3//P/5//b/8//z
//P/8P/v/+//7//v/+//7//u/+z/7P/s/+v/7f/t/+3/7f/s/+z/7f/t/+z/7P/r/+v/
7f/t/+3/7f/t/+3/7f/t/+v/6//r/+v/7f/t/+3/7v/s/+3/7f/t/+7/7v/v/+//7//v
/+//8P/x//H/8f/y//L/8v/y//L/8//z//P/8//1//X/9f/2//j/+P/4//j/+f/7//v/
/f/+//////8BAAEAAgACAAIAAAACAAMABAAGAAYACAAJAAsACwAMAAwADAANAA0ADwAR
ABEAEQASABAAEAARABIAEAAQABAAEQARABEAEAAQABAAEAAQABAAEgAQABAAEAANAAwA
CwALAA0ADAAMAAsACAAHAAcABgAFAAQABAAEAAQAAgACAAIAAAAAAAAAAAD////////+
//7//v/9//z//P/9//3//f/9///////9//v//P/8//z//P/9//3//f/8//z//P/7//3/
/v/+//7///8AAAAAAAD+//7//v/+//7//v//////AAAAAAAA/////wAAAAABAAIAAwAE
AAUAAwAEAAQABAACAAIAAgACAAIAAgACAAMAAwADAAMAAwADAAMAAgACAAAA////////
AQABAAEAAQD////////9////AAAAAAAA/v/+//3//f/9//3//f/9/////v/+//3//f/9
//z//P/9//3//f/9//z//P/7//r//P/8//z//P/8//z//P/8//z/+//7//v/+//7//v/
+v/8//z/+v/6//r/+v/6//r/+v/6//r/+v/6//v/+//8//z/+v/6//r/+v/6//r/+v/6
//z//f///wAABQAGAAcACgAJAAsADAAMAAkACQAKAAkABgAFAAMAAgAEAAQABAAEAAQA
AwAAAPz/+v/3//b/9v/1//T/9P/0//b/9v/4//j/9//1//P/8f/y//L/8v/y//P/8v/y
//P/8f/x//L/8v/x//H/8f/x//H/8v/y//L/9P/0//H/8P/z//D/7v/v//j/AAAHABkA
MwBNAGoAiwCqAMAA1wDvAO4AzACuAJYAbQBPAEwARgA2ACwAHgAOAAIAAAAEAAQAAgD+
//v/+v/7//j/9f/x/+//7P/r/+v/6//t/+3/7f/s/+z/7P/s/+v/7f/t/+3/7f/s/+z/
7f/t/+z/7P/r/+v/6//r/+v/6//t/+3/7f/t/+3/7f/t/+3/7f/t/+3/7v/u/+//7//v
/+z/7P/t/+3/7//v/+//8P/z//P/8//0//L/8v/y//L/8f/x//H/8f/1//X/9f/2//r/
+v/6//r/+f/7//v//f8AAAEAAQADAAUABgAGAAYABgAIAAkACgAJAAgACQAJAA0ADQAO
AA4AEAARABEAEwARABEAEQASABQAFAAVABYAFQAUABMAEwATABMAEgASABQAFAAUABQA
EgAQABAAEAARABAADwAPAA0ADAAMAAsACAAHAAcABgAGAAYABwAIAAcABAADAAIAAAAA
AAAAAAD////////+//7//v/9//z//v/////////9///////9//3//v/+//7//P/9//3/
/f/8//z//P/7//v//P/8//z//f/+//7//v/8//z//P/8//7//v//////AgACAAIAAQAB
AAIAAgADAAEAAQABAAEAAwAEAAQABAACAAIAAgACAAAAAAAAAAEAAwADAAMAAwADAAMA
AgACAAAA////////AQABAAEAAQD////////9////AAAAAAAAAAAAAP//////////////
//3//P/8//v/+//7//r/+v/5//n/+f/5//n/+v/6//r//P/8//z//P/8//z//P/8//z/
+//7//v//f/9//3//P/+//7//v/+//3//P/6//n/+//7//r/+v/5//n/+v/6//r/+v/6
//r//P/7//v//P/8//v/+//7//z//P/9//3/+//7//n/+//5//n/+P/4//n/+f/5//n/
+f/5//n/+f/5//n/+P/4//j/+f/5//r/+v/4//j/+P/4//j/+P/4//j/+v/6//r/+v/4
//j/+P/4//r/+v/6//r/+v/6//r/+v/4//j/+P/4//j/+P/4//f/9//4//j/+P/6//r/
+v/6//j/+P/4//n/+f/6//r//P/8//z//v///wEAAgACAAIAAwAFAAUABAADAAEAAAAA
AAIAAgACAAMAAwABAP7/+v/1//T/9P/z//L/8v/y//L/9P/2//b/9v/z//L/8f/w//D/
8P/w/+//8P/w//H/8f/x//L/8v/x//H/8f/x//H/8P/w//D/8P/w//H/7v/t/+7/7P/r
/+z/8v/7/wcAHwA7AFYAdwCcAL4A1wDzAAoBAgHeAMAAowB5AGAAXABSAEIAMgAkABIA
BgACAAQABAAAAP3/+P/3//b/9f/z//H/7v/t/+3/7f/r/+v/6//q/+z/7P/s/+v/7f/t
/+3/7f/q/+r/6//r/+r/6v/p/+n/6//r/+v/6//r/+v/6//r/+v/6//r/+v/6//r/+v/
7P/s/+3/7f/t/+7/7v/v/+//7f/t/+3/7v/v/+//7//w//D/8P/w//D/8f/x//H/8f/z
//P/8//0//b/9v/2//b/9f/3//f/+f/6//v/+//9//v//P/8//z//f8AAAIABAAEAAQA
BgAHAAcABwAIAAgACAAJAAkACwAJAAkACQAKAAwADAANAA4ADgAOAA4ADwAPAA8ADgAO
AA4ADgAOAA4AEAAOAA4ADgANAAwACwALAA0ADAAMAAsACgAJAAkACAAHAAYABgAGAAYA
BAAEAAQAAQAAAP///v/////////+//7//v/9//z//P/9//3//f/7//3//f/7//v//P/8
//z//v/////////9//z/+//5//r//P/9//7//f/+//7//v8AAAAAAAAAAAAAAAABAAEA
AAAAAAAA//8BAAIAAgADAAMAAwADAAMAAQACAAIAAgACAAIAAgACAAIAAgACAAMABQAF
AAUABQAFAAUABAAEAAQAAwADAAMAAwADAAMAAwADAAMAAwABAP//AAAAAAAAAAAAAP//
//8BAAEAAQABAP///v/+//3///////7//v/7//v/+//7//v//P/8//z//v/+//7//v/+
//7//v/+//7//f/9//3//f/9//3//P/8//z//P/8//z//P/7//v/+f/5//j/+P/5//n/
+v/6//r/+v/6//r//P/7//v//P/6//n/+f/5//r/+v/7//v/+//7//n/+//9//3//P/8
//v/+//7//v//f/9//3//f/9//3//P/8//z//f/9//z/+v/8//z//P/8//r/+v/6//r/
/P/8//z//P/8//z//P/8//v/+v/5//j/+v/6//r/+v/8//z//P/8//z//P/8//z//P/8
//z//P/8//z//P/8//z//P/8//z//P/8//z//P/8//z//P/8//7//v/+//7//v/+//3/
/f/+//7//v/+//7//v/+//7//v/+///////+//7/AAAAAAAAAgADAAUABAAEAAQABQAH
AAcABgAFAAQABAAFAAYACAAIAAkACQAHAAQAAAD9//v/+v/4//b/+P/4//j/+P/6//r/
+v/5//r/+f/4//j/9v/2//X/9P/2//f/9//3//b/9v/1//X/9//3//f/+P/2//j/+v/2
//X/9v/3//T/8v/z//r/AAAFABMAMQBPAG4AjQCsAMoA4wD/AAwB9gDUALgAkQBrAGAA
XABIADgALAAeABIACgAIAAoACgAGAAMAAgD///z/+//5//n/9v/1//X/9f/z//P/8//y
//L/8v/y//H/8//z//P/8//0//T/9f/1//X/9P/y//H/8f/x//H/8f/z//P/8//z//P/
8//z//P/8//z//P/9P/y//P/8//z//T/9P/1//X/9f/1//X/9v/3//f/9//4//b/9v/2
//b/+P/5//r/+//9//3//f/+/wAAAAAAAAAA//8BAAEAAwAEAAUABQAHAAgACgALAAwA
CgAMAA0ADgAMAAwADgAPABMAEwAUABQAFAAVABUAFwAXABcAFwAYABYAFgAXABgAGgAa
ABoAGwAbABsAGgAaABgAGAAYABgAGQAYABkAGgAXABYAFQAVABUAFAAUABMAEgARABEA
EAARABAAEAAQAA4ADAAMAAwADAAMAAwADAAJAAkACQAIAAgACAAHAAYACAAJAAkACQAF
AAcABwAFAAcACAAIAAgACgALAAsACwAKAAoACgAJAAkACgAKAAoACQAKAAoACgAMAAwA
DAAMAAwADAANAA0ADgAOAA4ADQAPABAAEAARAA8ADwAPAA8ADwAQABAAEAAQABAAEAAQ
ABAAEAAQABEAEQARABEAEQARABEAEAAQABAADwAPAA8ADwAPAA8ADwANAA0ADQALAAsA
DAAOAA==
         </WaveFormData>
      </LeadData>
      <LeadData>
         <LeadByteCountTotal>10000</LeadByteCountTotal>
         <LeadTimeOffset>0</LeadTimeOffset>
         <LeadSampleCountTotal>5000</LeadSampleCountTotal>
         <LeadAmplitudeUnitsPerBit>4.88</LeadAmplitudeUnitsPerBit>
         <LeadAmplitudeUnits>¦ÌV</LeadAmplitudeUnits>
         <LeadHighLimit>2147483647</LeadHighLimit>
         <LeadLowLimit>268435456</LeadLowLimit>
         <LeadID>V1</LeadID>
         <LeadOffsetFirstSample>0</LeadOffsetFirstSample>
         <FirstSampleBaseline>0</FirstSampleBaseline>
         <LeadSampleSize>2</LeadSampleSize>
         <LeadOff>FALSE</LeadOff>
         <BaselineSway>FALSE</BaselineSway>
         <ExcessiveACNoise>FALSE</ExcessiveACNoise>
         <MuscleNoise>FALSE</MuscleNoise>
         <LeadDataCRC32>3703703845</LeadDataCRC32>
         <WaveFormData>
CgAMAAwADAAOAA4ADgAOAAwADQANAA0ACgAIAAcABwAHAAcABwAFAAYABQAFAAQABgAF
AAQAAwABAAIABAAGAAcABwAHAAcABwAHAAcABwAEAAQABAADAAEAAQABAAEAAwADAAMA
AwAFAAUABgAGAAcABwAKAA8AFAAVABYAHAAkACsAKwAkABUA///o/8r/pf99/17/Rv84
/0L/Wf9m/2b/ZP9w/4z/ov+2/8n/2v/m/+7/8//1//n//f/+/wAAAQAEAAYABwAFAAUA
BQAFAAcACAAKAAsACwALAAsADAAMAAwADQANAAsACwALAAwADAAMAAwADQAPAA8ADwAQ
AA8ADgANAAwADAAMAA0ADQAPAA8ADwAQABAAEAAQABAAEAAQABAAEAAQABAAEAAQABAA
EAAQABAAEAAQABAAEQAPAA4ADgAOABAAEAAQABAAEAAQABAAEAAPAA8ADwAPAA8ADwAO
AA0ACwALAAsACwALAAsADAANAAsACQAJAAkACwAKAAoACQAGAAYABgAFAAUABAADAAMA
AwAEAAQABAAEAAMAAwADAAEAAgACAAIAAgACAAMABAAEAAQABAAEAAcABwAHAAcACQAK
AAoACgAJAAgABwAGAAgACQAJAAkACgAKAAoACgAMAAwADAAMAAwACwALAAsACgAKAAoA
CgAKAAoACgAKAAoACgALAAsACQAJAAkACgAMAAwACwALAA0ADQAOAA4ADgAOAA4ADgAM
AAwADAAMAA0ADQANAA0ACwALAAsACwANAA0ADQANAAsACwALAAsACwALAAsACwALAAsA
CgAKAAoACgAKAAoADAAMAAwACwALAAsACwAMAAwADAAKAAoACgAKAAoACgAIAAgACAAI
AAgACAAHAAcACAAIAAcABgAGAAYABgAGAAYABgAGAAYABgAGAAYABgAIAAcABgAGAAYA
BwAHAAgABwAGAAUABAAFAAUABAAEAAIAAgADAAQABAADAAMAAgADAAQABQAGAAYABgAG
AAYABAAEAAQABAADAAMAAwAEAAQABAAEAAQABgAGAAUABQADAAMAAwADAAQABAAEAAQA
BAAEAAQABAACAAIAAgADAAMABAAEAAQABQAFAAUABQAFAAQABAAEAAMAAwADAAMABAAE
AAQAAwACAAIAAgACAAIAAgACAAIAAgACAAIAAQABAAIAAgACAAIABAAEAAQABAACAAIA
AgACAAAAAAAAAAAAAQAEAAcACAAGAAYABgAGAAYABgAHAAcABwAGAAQAAwADAAMAAwAD
AAEAAAD//////P/8//v/+v/7//v//P/+/wAAAQABAAEAAQABAAEAAQABAAAAAAAAAP//
//////////////////////////8AAAAAAQAFAA4AEwAWABUAGAAeACQAJwAnAB4ADQD1
/9r/uP+P/2v/UP86/zT/Rv9X/1z/Wv9g/3j/kv+k/7b/y//a/+b/7P/x//X/+f/5//z/
/v///wAAAgADAAMAAwADAAMABAAEAAUABQAHAAcABwAIAAYABgAHAAcABwAHAAcACAAI
AAgACAAJAAsACwALAAwADAAMAAwADAAMAAwADQANAAsACwALAAwADAAMAAwADAAOAA4A
DgAOAA4ADgAOAA4ADAAMAAwADAAOAA4ADgAPAA8ADgAOAA4ADAAMAAwADAAMAAwADAAM
AA0ADQANAA0ADQANAAwACwALAAsACwALAAoACQAJAAkACQAHAAcABwAJAAgACAAHAAQA
BAAEAAMABQAEAAMAAwADAAQABAAEAAQAAwADAAMAAwAEAAQABAAEAAQABQAGAAYABgAG
AAYABwAHAAcABwAFAAYABgAGAAYABgAGAAYACAAJAAkACQAIAAgACAAIAAgACAAIAAgA
CAAHAAcABwAIAAgACAAIAAgACAAIAAgACAAIAAkACQAJAAkACQAKAAoACgAJAAkACwAL
AAwADAAKAAoACgAKAAwADAAMAAwACwALAAsACwALAAsACwALAAsACwALAAsACQAJAAkA
CQALAAsACwALAAkACQAIAAgACAAIAAgACAAIAAgACAAHAAkACQAJAAoACAAIAAYABgAG
AAYABgAGAAYABgAGAAYABgAGAAUABQAGAAYABQAEAAQABAAEAAQABAAEAAQABAAEAAQA
BAAEAAYABQAEAAQAAgADAAMABAACAAIAAgACAAMAAwACAAIAAgACAAMABAACAAEAAQAA
AAIAAgACAAIAAgACAAIAAgAAAAAAAAAAAAEAAQABAAIAAAAAAAAAAAAAAAAA////////
////////AAAAAAAAAAAAAAAAAAAAAAAAAAAAAAEA//8AAAAAAAD//////////wEAAAAA
AAAAAQABAAEAAQAAAAAA/v/+//7//v/+//7/AAAAAAAAAAAAAAAA/////wAAAAAAAAAA
AAAAAAAAAAD+//7//v/+/wAAAAAAAAAA/v8AAAIAAgAEAAQABAAEAAIAAgADAAMABQAE
AAIAAQABAAEAAQABAAEAAAD//////P/8//v/+v/3//f/+P/6//z//f/9//3/////////
//////7//v/+/////////////f/9//3//f/9//3//f/+//7//////wAABQAMAA8AEAAS
ABYAHwAlACQAHQANAPj/3P+9/5P/bv9S/zr/Mv89/07/Vv9S/1T/aP+E/5j/q//C/9L/
3v/l/+n/7//1//b/+P/7//7/AAABAAEAAQABAAEAAgACAAMAAwABAAEAAQACAAQABAAF
AAUABwAHAAcACAAGAAYABgAHAAcABwAHAAgACAAIAAgACAAKAAoACwALAAkACQAJAAoA
CgAKAAoACgAMAAwADAAMAAoACgAKAAoACgAKAAoACgAMAAwADAANAA0ADAAMAAwADAAM
AAwADAAMAAwADAAMAAkACQAJAAkACwALAAoACQAJAAkACQAJAAYABQAFAAUABwAFAAUA
BQAFAAQABAADAAIAAgACAAEAAQAAAP///////wAAAAAAAAAA//////////8AAAAAAAAA
AAAAAQACAAIAAgACAAIABQAFAAUABQAFAAYABgAGAAQABAAEAAQABAAFAAUABQAGAAYA
BgAGAAgACAAIAAgABgAFAAUABQAGAAYABgAGAAgACAAIAAgABgAGAAcABwAJAAkACQAK
AAgACAAHAAcACQAJAAoACgAKAAoACgAKAAgACAAIAAgACQAJAAkACQALAAsACwALAA0A
DQANAA0ACwALAAsACwANAA0ADQANAAsACwAKAAoACgAKAAoACgAKAAoACgAJAAkACQAJ
AAoADAAMAAoACgAKAAoACgAKAAgACAAIAAgACgAKAAkACQAKAAoACQAIAAgACAAIAAgA
CAAIAAgACAAIAAgACAAIAAoACQAIAAgABgAHAAcACAAIAAgACAAIAAkACQAIAAgABwAG
AAYABgAIAAcABwAGAAYABgAGAAYABgAGAAYABgAIAAgACAAIAAcABwAHAAgABgAGAAYA
BgAGAAYABQAFAAUABQAFAAUABgAGAAYABgAIAAgACAAIAAYABgAGAAcABwAIAAgACAAH
AAcABwAHAAcABgAGAAYABwAFAAQABAAEAAQABAAGAAYABgAGAAYABgAFAAUABgAGAAYA
BgAEAAQABAAEAAYABgAGAAYABgAGAAYABgAEAAYACAAIAAoACgAKAAoADAAMAA0ADQAN
AAwACgAJAAkACQAJAAkABgAEAAIAAQABAAIAAgACAP////8AAAIABAAFAAUABQAFAAUA
BQAFAAMAAgACAAIAAwADAAMAAwABAAEAAQABAAEAAQABAAIABgAFAAcADgAVABgAFwAY
AB4AJgArAC0AJAATAP//5P/C/5v/ef9e/0T/OP9E/1n/Zv9m/2b/dv+Q/6b/uP/L/9r/
5v/s/+//8//1//n//P8AAAEABAAGAAcABwAHAAcABwAIAAgACQAJAAcABwAHAAgACgAK
AAsACwALAAsACwAMAAwADAAMAA0ADQANAA0ADgAOAA4ADgAOAAwADAANAA0ADwAPAA8A
EAAOAA4ADgAOABAAEAAQABAADwAOAA0ADAAOAA4ADgAOAA4ADgAOAA8ADgAMAAsACgAL
AAwADQAOAAwADAAMAAwACwALAAsACwALAAsACgAJAAkACQAJAAkABgAFAAUABQAFAAMA
AwADAAMAAgACAAEAAgACAAIAAQABAAAA//////3//v/+//7//v/9//3//f///wAAAAAA
AAAAAAABAAIAAgACAAIAAgAFAAUABQAFAAUABgAGAAYABAAEAAQABAAGAAcABwAHAAYA
BgAGAAYACAAIAAgACAAIAAcABwAHAAgACAAIAAgACAAIAAgACAAIAAgACQAJAAkACQAJ
AAoACgAKAAkACQAJAAkACgAKAAoACgAKAAoACAAIAAgACAAJAAkACQAJAAkACQAJAAkA
CQAJAAkACQAJAAkACQAJAAkACQAJAAkACQAJAAgACAAIAAgACAAIAAYABgAGAAUABQAF
AAUABgAGAAYABAAEAAQABAAEAAQABgAGAAYABgAGAAYABQAFAAYABgAFAAQAAgACAAIA
AgAEAAQABAAEAAQABAAEAAQABAADAAIAAgAEAAUABQAGAAQABAAEAAQABQAFAAQABAAE
AAQABQAGAAQAAwADAAIABAAEAAQABAAEAAQABAAEAAQABAAEAAQAAwADAAMABAACAAIA
AgACAAQABAADAAMAAwADAAMAAwAEAAQABAAEAAIAAgACAAIAAgACAAIAAwADAAQABAAE
AAMAAwADAAMAAwACAAIAAgABAAEAAQABAAQABAAEAAMABAACAAIAAgACAAAAAAAAAAAA
AgACAAEAAQACAAIAAgACAAIAAgACAAIAAgACAAIAAgACAAIAAgACAAIABAAGAAYABgAG
AAYABgAGAAYABwAHAAcABgAEAAMAAwADAAMAAwADAAIAAQABAP7//v/9//z//f/9//7/
AAACAAMAAwADAAEAAQABAAEAAQAAAAAAAAD/////////////////////AQABAAEAAgAA
AAEABQAMABEAFAAVABYAHAAiACcAJQAcAA0A+f/c/7z/lf9v/1T/PP8y/0L/Vf9c/1r/
Xv9y/47/oP+y/8f/2P/k/+r/7//z//f/9//6//z//f/+/wAAAwADAAMAAwADAAQABAAF
AAUABwAHAAcACAAGAAYABwAHAAkACQAJAAoACAAIAAgACQAJAAkACQAKAAoACgAKAAoA
CgAKAAsACwALAAsACwAMAAwADAAMAAwADAAMAAwADAAMAAwADAAMAAwADAAMAAwADgAO
AA4ADwANAAwADAAMAAwADAAMAAwADgAOAA4ADgANAA0ADQANAAsACwAKAAkACQAJAAkA
CQAIAAcABwAHAAkABwAHAAcABQAEAAQAAwAAAAAAAAD//wAAAAAAAAEA//8AAAAAAAAA
AP//////////AAAAAAAAAAAAAAEAAgAEAAQABAAEAAMAAwADAAMABQAGAAYABgAGAAYA
BgAGAAQABQAFAAUABgAGAAYABgAGAAYABgAGAAgABwAHAAcABgAGAAYABgAGAAYABgAG
AAgACAAJAAkABwAHAAcACAAIAAgABwAHAAcABwAIAAgACAAIAAgACAAKAAoACgAKAAkA
CQAJAAkACQAJAAkACQAJAAkACQAJAAkACQAJAAkACQAJAAkACQAHAAcABgAGAAYABgAG
AAYABgAGAAYABQAFAAUABQAGAAYABgAEAAQABAAEAAQABAAGAAYABgAGAAYABgAFAAUA
BAAEAAMAAgACAAIAAgACAAQABAAEAAQABAAEAAQABAAEAAMAAgACAAIAAwADAAQABAAE
AAQABAADAAMAAgACAAIAAgADAAQABAADAAMAAgACAAIAAgACAAAAAAAAAAAAAgACAAIA
AgD//wAAAgACAAIAAgAAAAAAAAAAAAAAAAD/////AgACAAIAAgACAAIAAgACAAIAAgAC
AAIABAAEAAQABAAEAAYACAAIAAYABgAGAAYABgAGAAcABwAFAAQAAgABAP//////////
+//6//n/+f/6//r/+f/4//j/+f/7//7/AAABAAEAAQD//////////////v/+//7//f/9
//3//f///////////////////wAAAAABAAMABgALABIAEwAUABgAHgAlACkAJgAZAAUA
7v/S/6//g/9i/0r/OP86/0v/Wv9c/1j/ZP9+/5b/qP+5/8z/3P/m/+v/7//z//f/+P/6
//3//v8AAAEAAgADAAQABQAEAAQABQAFAAUABQAFAAYABgAGAAcABwAHAAcABwAIAAgA
CAAIAAkABwAHAAcACAAIAAgACAAIAAoACgALAAsACwALAAsADAAMAAwADAAMAAwADAAM
AAwADAAMAAwADAAMAAwADAAMAAwADAAMAA0ADQAMAAwADAAMAAwADAAMAAwADAAMAAwA
CwALAAsACwAJAAkACAAHAAcABwAHAAcABgAFAAUABQAFAAMAAwADAAMAAgACAAEAAAAA
AAAA//////7//f/9//3//v/+//7/AAD////////9//7//v/+//7//v///wAAAgACAAIA
AgABAAEAAQABAAMABAAEAAQABAAEAAQABAAEAAUABQAFAAgACAAIAAgABwAGAAUABAAE
AAMAAwADAAUABgAHAAgACAAIAAgACAAIAAgACQAJAAcABwAHAAgACAAIAAcABwAFAAUA
BgAGAAgACAAIAAgACAAIAAgACAAJAAkACQAJAAkACQAJAAkACQAJAAkACQAJAAkACQAJ
AAkACQAJAAkACwALAAoACgAIAAgACAAIAAoACgAKAAkACQAJAAkACgAKAAoACAAIAAgA
CAAIAAgACAAIAAgACAAGAAYABQAFAAYABgAFAAQABQAGAAcACAAGAAYABgAGAAYABgAG
AAYACAAHAAYABgAGAAcABwAIAAcABgAFAAQABQAFAAQABAAEAAQABQAGAAYABQAFAAQA
BAAEAAQABAAGAAYABgAGAAQABAAEAAQAAwADAAMABAAGAAYABgAGAAQABAADAAMABQAF
AAUABQAEAAQABAAEAAIAAgACAAIABAAEAAQABQADAAQABAAEAAUABQAFAAUAAwACAAIA
AgADAAMAAwADAAgACAAEAAMAAgAEAAQABAAEAAQABAAEAAQABAAEAAQABAAEAAQABAAE
AAIAAgACAAIABAAEAAQABAAEAAQABAAEAAQABAAEAAQABAAEAAQABAAEAAQAAwADAAQA
BAAEAAQABAAEAAQABAAEAAQABAAEAAYABgAGAAYABgAIAAoACgAKAAoACgAKAAwADAAN
AA0ADAAKAAcABQAHAAcABwAHAAcABgAFAAUABAAEAAMAAgABAAEAAgAEAAYABwAHAAcA
BQAFAAUABQAFAAQABAAEAAMAAwADAAMABQAFAAUABQAFAAUABQAGAAYABwAJAA4AFQAY
ABkAGgAeACYALQArACIAEwD9/+D/wP+Z/3P/Vv9A/zj/Sv9f/2b/ZP9m/3r/lP+o/7z/
0f/g/+r/7v/z//X/+f/7/wAAAgAFAAYACAAJAAkACQAJAAkACAAIAAkACQAHAAcABwAI
AAkACgAMAA0ADQANAA0ADgAMAAwADAANAA0ADQANAA4ADgAOAA4ADgAOAA4ADwAPAA8A
DwAPABAAEAAQABAAEAAQABAAEAAQAA4ADgAOAA4ADgAOAA4ADgAOAA4ADgAPABEAEAAQ
ABAAEAAQABAAEAAOAA4ADgAOAAsACwALAAsADgAPAA8ADwAOAA0ADAALAAoACQAJAAkA
BwAFAAUABQAHAAYABgAFAAQABAAEAAMAAwACAAEAAQABAAIAAgACAAEA///+//3//f/+
//7//v///wAAAgAEAAMAAgABAAAAAQABAAEAAQADAAQABAAEAAQABAAEAAQABgAHAAcA
BwAGAAYABgAGAAYABgAGAAYACAAHAAcABwAGAAYABgAGAAYABgAGAAYABgAGAAcABwAH
AAcABwAIAAgACAAHAAcABQAFAAYABgAGAAYABgAGAAgACAAIAAgABwAHAAcABwAHAAcA
BwAHAAkACQAJAAkABwAHAAcABwAHAAcABwAHAAcABwAGAAYACAAIAAgACAAGAAYABgAF
AAcABwAHAAgACAAIAAYABgAGAAYABgAGAAQABAAEAAQABgAGAAUABQAEAAQAAwACAAQA
BAAEAAQABAAEAAQABAAEAAQABAAEAAQAAwACAAIAAgADAAMABAACAAIAAgACAAMAAwAC
AAIABAAEAAUABgAEAAMAAwACAAIAAgACAAIAAAAAAAAAAAACAAIAAgACAAMAAwADAAQA
AgACAAIAAgACAAIAAQABAP//////////AgACAAIAAgAEAAQABAAEAAMAAgABAAEAAwAE
AAQABAADAAMAAwADAAMAAgACAAIAAwADAAMAAwACAAIABAADAAIAAgACAAIAAgAAAAAA
AAAAAAIAAgACAAIAAgACAAIAAgABAAEAAgACAAAAAAAAAAAAAAAAAAAAAAAAAAAAAAAA
AAIAAgACAAQABgAGAAYABgAEAAQABAAEAAcABwAHAAYABgAFAAUABQAEAAMAAAD+////
///+//7/+//6//n/+f/8//7/AAABAAEAAQABAAEAAQABAAEAAAAAAAAA////////////
//////////////8BAAAAAAABAAMACAANABIAEwAWABoAIAAlACUAHAANAPf/3P+8/5P/
cf9U/zz/NP9A/1P/XP9Y/1r/cP+M/57/sP/F/9T/4P/o/+v/7//z//X/9v/6//v//P8A
AAEAAQABAAEAAQACAAIAAwADAAEAAQABAAIAAgACAAMAAwADAAMAAwAEAAQABAAEAAUA
BwAHAAcACAAGAAYABgAGAAYABgAHAAcACQAJAAkACgAIAAgACAAIAAgACAAIAAgACAAI
AAgACAAKAAoACgAKAAgACAAIAAkACQAIAAgACAAIAAgACAAIAAgACAAIAAgABwAHAAcA
BwAJAAkACAAHAAUABQAFAAUABAADAAMAAwADAAEAAQABAAEAAAAAAP///v/+//7//f//
//7//f/9//3//v/+//7//P/7//v/+//9//7//v/+//7//v///wAAAAAAAAAAAAABAAEA
AQABAP//AAAAAAAAAAAAAAAAAAAAAAEAAQABAAAAAAAAAAAAAgACAAIAAgACAAEAAQAB
AAIAAgACAAIAAgACAAIAAgACAAIAAwADAAMAAwADAAQABAAEAAMAAwADAAMABAAEAAQA
BAAEAAQABAAEAAQABAADAAMAAwADAAMAAwADAAMAAwADAAMAAwAFAAUABQAFAAMAAwAD
AAMAAwADAAIAAgACAAIAAgACAAIAAgACAAEAAwADAAMABAACAAIAAAAAAAIAAgACAAIA
AAAAAAAAAAACAAIAAQABAAIAAgABAAAAAgACAAIAAgACAAIAAgACAAAAAAAAAAAAAAD/
//7//v8AAAEAAQACAAAAAAAAAAAA//////7//v8AAAAAAQACAAAA//////7/AAAAAAAA
AAD+//7//v8AAAAAAAAAAAAAAAD+//7//v/+/wAAAAD/////AAAAAAAAAAD+//7//v/+
/wAAAAAAAAAAAgACAAIAAgAEAAYACAAIAAcABgAFAAQABgAGAAcABwAGAAQAAQD///3/
/f/9//3/+v/4//b/9f/2//b/9f/0//b/9//5//z//v/////////9//3//f/9//3//P/8
//z//f/9//3//f/9//3//f/9/////////wAAAAADAAcACgARABIAEQAUABoAIAAlACMA
GAAJAPP/1v+2/43/af9Q/z7/PP9M/13/YP9c/2T/fv+Y/6r/vP/N/9z/6P/u//H/8//5
//v//P/+////AgAEAAcABwAHAAcABwAGAAYABwAHAAcABwAHAAgACAAIAAkACQAJAAkA
CQAKAAwADAAMAA0ACwALAAsADAAMAAwADAAMAAwADAANAA0ACwALAAsADAAOAA4ADgAO
AA4ADgAOAA4ADAAMAAwADAANAA4ADwAQAA4ADgAOAA8ADwAOAA4ADgAOAA4ADgAOAAwA
DAAMAAwADQANAA0ADQANAA0ADAALAAsACwALAAsACgAJAAkACQAHAAUABQAFAAcABgAG
AAUAAgACAAIAAQADAAIAAQABAAEAAgACAAIABAADAAMAAwABAAIAAgACAAIAAgADAAQA
BgAGAAYABgAHAAcABwAHAAcACAAIAAgACAAIAAgACAAIAAkACQAJAAoACgAKAAoACgAK
AAoACgAKAAkACQAJAAwADAAMAAwADAAMAAwADAAKAAoACwALAA0ADQANAA4ADgAOAA0A
DQANAA0ADgAOAA4ADgAOAA4AEAAQABAAEAAPAA8ADwAPAA8ADwAPAA8AEQARABEAEQAP
AA8ADwAPAA8ADwAPAA8ADQANAAwADAANAA4ADwAQABAAEAAQAA8ADQANAA0ADgAQABAA
DgAOAAwADAAMAAwADgAOAA4ADgAOAA4ADQANAA4ADgANAAwADAAMAAwADAAMAAwADAAM
AAwADAAMAAwADAALAAoACgAMAA0ADQAOAAwADAAMAAwADAANAA0ADgANAAwADAAMAA4A
DQANAAwACgAKAAoACgAMAAwADAAMAA4ADgAOAA4ADQANAA0ADgAMAAwADAAMAA4ADgAN
AA0ACwALAAsACwAMAAwADAAMAAwADAAMAAwADAAMAAwADQALAAwADAAMAA0ADQANAA0A
DQAMAAwADAALAAsACwALAA4ADgAOAA8ADgAMAAwADAAMAA4ADgAOAA4ADAAMAAwADAAO
AA4ADgAOAA4ADgAOAA4ADgAOAA4ADgAMAAwADAAMAAwADAAMAAwADgANAA0ADgAOAA4A
DgAOAA4ADgAOAA4ADAAMAAwADAAMAAwADAAMAA4AEAAQABAAEAAQABAAEAASABMAEwAT
ABIAEAAPAA8ADwAPAA8ADQAMAAsACwAKAAoACQAIAAcABwAIAAoADAALAAsACwALAAsA
CwALAAsACgAKAAoACQAJAAkACQAJAAsACwALAAsACQAJAAoACgALAA0AEAAVABwAHQAe
ACQAKgAvADMAMAAjAA0A9P/W/7X/j/9u/1T/QP9E/1n/bP9u/2z/dP+M/6T/tP/H/9r/
5v/u//X/+////wEAAgAEAAcACAAKAA0ADQANAA0ADQAOAA4ADwAPABEAEQARABIAEAAQ
ABEAEQARABEAEQASABIAEgASABMAFQAVABUAFgAUABQAFAAUABQAFAAVABUAFQAVABUA
FgAWABYAFgAWABQAFAAUABQAFAAUABQAFAAWABYAFgAWABQAFAAUABUAFwAWABYAFgAW
ABYAFgAWABQAFAAUABQAEwATABMAEwAVABUAFAATABEAEQARABEAEgARABEAEQAPAA0A
DQANAA0ADAAMAAsADAAMAAwACwALAAoACQAJAAcACAAIAAgACAAHAAcABwAJAAoACgAK
AAkACAAIAAgACgAKAAoACgAJAAkACQAJAAsADAAMAAwADAAMAAwADAAMAA0ADQANAA0A
DAALAAoACAAIAAgACAAKAAkACQAJAAoACgAKAAoACgAKAAoACgAKAAoACwALAAsACwAL
AAwADAAMAAsACwALAAsADAAMAA4ADgAOAA4AEAAQABAAEAAPAA8ADwAPABEAEQARABEA
EQARABEAEQAPAA8ADwAPAA0ADQANAA0ADgAPAA8AEAAOAA4ADgAOABAAEAAQAA8ADQAN
AA0ADgAOAA4ADAAMAA4ADgAOAA4ADgAOAA4ADgAOAA4ADQANAA4ADgANAAwADgAOAA4A
DgAOAA4ADgAOAAwADAAMAAwADgANAAwADAAKAAsACwAMAAwADAAMAAwADQANAAwADAAK
AAoACwAMAAwACwALAAoADAAMAAwADAAMAAwADAAMAAwADAAMAAwACwALAAsADAAMAAwA
DAAMAAwADAALAAsADQANAA0ADQAMAAwADAAMAAwADAAMAAwADAAMAAwADQAMAAwACwAK
AA0ADQANAA0ADQAMAAwADAANAA0ADQANAAwADAAOAA0ADAAMAAwADAAMAAoACgAKAAoA
DAAMAAwADAAMAAwADAAMAAwADAAMAAwADAAMAAwADAAMAAwADAAMAAwADAAMAAwADAAM
AAwADAAMAAwADAAMAAwADAAMAAwADgAOAA4ADgAOAA4ADgAOAAwADAAMAAwADAAMAAwA
DAANAA0ADgAOAA4ADgAOAA4ADgAOAA4ADgAMAAwADAAMAAwADAAMAA4AEAAQABAAEAAQ
ABAAEAAQABEAEQARABAADwAPABAAEQATABMAEQAQAA4ADQALAAoACgAKAAoACwALAAwA
DQANAA0ADQANAA0ADwAPAA8ADgAMAAwACwALAAsACwALAAsACwALAAsACwALAAwADgAN
ABEAFgAfACAAHwAgACYAKgAvADEAKAAbAAUA6v/K/6P/ff9i/0r/QP9K/1v/Yv9g/2L/
dv+S/6j/uv/N/97/7P/2//v/AQAFAAUABgAKAAsADAAQABEADwAPAA8ADwASABIAEwAT
ABEAEQARABIAEwAUABYAFwAVABUAFQAWABYAFgAWABcAFwAXABcAGAAYABgAGAAYABgA
GAAZABkAGQAZABkAGgAaABoAGgAaABwAHAAcABwAHAAcABwAHAAcABwAHAAcABwAHAAc
AB0AHQAcABwAHAAcABwAHAAcABoAGgAaABoAGwAbABsAGwAZABkAGAAXABkAGQAZABkA
GAAXABcAFwAZABcAFwAXABcAFgAWABUAFAAUABQAEwATABIAEQARAA8AEAAQABAAEgAR
ABEAEQARABIAEgASABIAEgATABQAFAAUABQAFAATABMAEwATABMAFAAUABQAEgASABIA
EgASABMAEwATABQAFAAUABQAFgAWABYAFgAUABMAEwATABQAFAAUABQAFQAWABcAGAAW
ABYAFwAXABkAGQAZABoAGAAYABcAFwAXABcAGAAYABgAGAAYABgAGgAaABoAGgAbABsA
GwAbABsAGwAbABsAGQAZABkAGQAZABkAGQAZABkAGQAZABkAGwAbABoAGgAaABoAGgAa
ABoAGgAaABkAGQAZABkAGgAaABoAGAAYABgAGAAYABgAGAAYABgAGAAYABgAFwAXABYA
GAAXAA==
         </WaveFormData>
      </LeadData>
      <LeadData>
         <LeadByteCountTotal>10000</LeadByteCountTotal>
         <LeadTimeOffset>0</LeadTimeOffset>
         <LeadSampleCountTotal>5000</LeadSampleCountTotal>
         <LeadAmplitudeUnitsPerBit>4.88</LeadAmplitudeUnitsPerBit>
         <LeadAmplitudeUnits>¦ÌV</LeadAmplitudeUnits>
         <LeadHighLimit>2147483647</LeadHighLimit>
         <LeadLowLimit>268435456</LeadLowLimit>
         <LeadID>V2</LeadID>
         <LeadOffsetFirstSample>0</LeadOffsetFirstSample>
         <FirstSampleBaseline>0</FirstSampleBaseline>
         <LeadSampleSize>2</LeadSampleSize>
         <LeadOff>FALSE</LeadOff>
         <BaselineSway>FALSE</BaselineSway>
         <ExcessiveACNoise>FALSE</ExcessiveACNoise>
         <MuscleNoise>FALSE</MuscleNoise>
         <LeadDataCRC32>700995496</LeadDataCRC32>
         <WaveFormData>
+v/8//3//f8AAAEAAQABAAEAAwADAAMAAgACAAIAAgACAAEA///9//n/+f/4//b/9v/0
//L/8P/u/+//8f/y//L/8v/y//D/8v/y//L/8f/w/+7/7f/s/+7/7v/u/+7/7//v/+//
7//v/+//7//v/+//8f/y//T/9v/y//D/9f8AABQALgA9AEMASwBKADkAGQADAPz/9///
/yUAQQA9ADMALgAoACAADQDq/9D/0P/Z/9//5//w//T/8//z//T/8//1//j/+f/3//f/
9//3//f/9//2//b/9v/3//j/+v/4//j/+P/4//j/+f/5//n/+f/6//r/+v/8//3//f/9
//7//v///////v/+////AAAAAAAAAgADAAIAAgADAAQABQAFAAUABgAHAAgACQAJAAkA
CwAMAA0ADQAOABAAEQAQABEAEgATABQAFQAWABgAGQAaABsAHQAeAB8AIQAiACMAJQAm
ACgAJwApACoAKwAtAC4ALwAwADEAMgAzADQAMwAzADQANQA3ADcAOAA5ADgANwA2ADUA
NwA3ADcANwA3ADcANwA2ADQAMwAyADIAMwAyADEAMAAxAC8ALQArACkAJwAlACMAIwAh
AB8AHQAbABkAFgAUABIAEAAPAA0ACwAKAAgABwAHAAUABQAEAAMAAgACAAIAAgACAAEA
AQABAAEAAQABAAEAAQABAAEAAQABAAIAAgACAAIAAgACAAIAAgACAAIAAgACAAIAAgAA
AAAAAAAAAAIAAgACAAIAAgABAAEAAQABAAEAAAAAAAAAAAAAAAAA/v/+//3//f//////
///////////+//7//P/8//z//P/+//7//v/+//z/+//7//v//f/8//z//P/6//r/+f/5
//n/+f/5//j/+v/6//r/+v/4//f/9v/1//X/9v/2//f/9f/1//X/9f/1//T/9P/0//T/
9P/0//T/8v/x//H/8f/z//P/8v/y//L/8//z//L/8P/w//D/8P/y//L/8v/y//D/8P/w
//D/8v/y//L/8f/x//H/8f/x/+//7//u/+7/8P/x//H/8f/w//D/7//v//D/8P/x//L/
8//y//H/8P/u/+7/7v/u/+//7//w//H/8P/w//D/8P/y//H/8f/x//H/8f/x//H/8f/x
//D/8f/w//D/8P/w//D/8P/w//D/8P/w/+//7//v/+3/7v/u/+7/8P/w//D/8P/w//D/
8f/x//H/8f/y//L/9v/2//j/+f/3//j/+f/5//v/+//9//3//f/+//7//v/+//7//f/7
//v/+f/5//j/9f/y/+//7P/s/+z/7f/v//D/8P/w//D/7v/u/+7/7v/v/+//7v/u/+z/
7P/s/+z/7P/t/+3/7f/t/+3/7f/t/+v/6//t//D/8v/w/+z/7P/x/wAAFgAsADcAQQBJ
AEIAJwAJAP///P/5/w8ANwBFAD8AQQBAADgAKAALAOb/0v/W/9//5f/r//T/9v/z//X/
9P/z//X/9v/3//f/9//3//f/9//3//b/9v/3//f/9//4//b/9v/2//b/9v/3//f/9//5
//r/+v/6//j/+f/5//n//P/8//3//f/+//7///8AAP7//v8AAAEABAAEAAUABgAFAAUA
BQAGAAkACgALAAsACQALAAwADQANAA4AEAARABQAFQAWABcAFgAXABgAGgAdAB4AHwAh
ACIAIwAlACYAJwApACoALAAvADEAMgAzADMANAA1ADYANwA4ADkAOgA7ADsAPAA9ADsA
OwA8AD0APwA/AD8APwA9AD0APQA9AD8APwA/AD4APgA9ADwAPAA5ADgANwA2ADUAMwAx
AC8ALQArACkAJwAlACMAIQAfABsAGQAWABQAEgAQAA8ADQALAAoACAAHAAUAAwADAAIA
AwACAAIAAgAAAAAA////////////////AQABAAEAAQABAAEAAgACAAIAAgACAAIAAgAC
AAIAAgAAAAAAAAAAAAIAAgACAAIAAAAAAAAAAAAAAP/////////////+//7//v/+//7/
/v/+//7//f/9//3//f/9//3//f/9//z//P/8//z//P/8//z//P/8//z//P/7//v/+//5
//j/+P/4//j/+P/3//f/9//3//f/9v/2//b/9v/2//X/9f/1//X/9P/0//P/8//z//P/
8//z//P/8v/y//L/8P/w//D/8P/y//H/8f/x/+//7//u/+7/7v/v/+//7v/u/+7/7v/u
/+z/7P/s/+z/7v/u/+7/7v/u/+7/7v/t/+3/7f/t/+3/7f/t/+z/7P/q/+v/6//r/+z/
7P/r/+v/6v/q/+v/7P/s/+z/7P/s/+z/7P/s/+z/6//r/+z/7f/s/+z/7P/s/+z/6//r
/+v/6//r/+v/6//t/+v/7P/q/+r/6v/q/+r/7P/s/+z/7P/s/+v/6//r/+v/7P/s/+z/
7P/s/+z/7P/s/+z/7f/t/+//7//w//D/8v/y//T/9f/1//b/9//3//f/9//5//n/+//8
//z//P/+//7//f/7//f/9f/1//T/8v/w/+7/7P/o/+j/6f/r/+z/7P/s/+z/7P/s/+z/
7P/p/+n/6P/o/+r/6v/q/+r/6P/p/+n/6f/n/+f/5//n/+n/6f/p/+r/6v/s/+j/5v/l
/+r/+P8QACkANwBDAEwASQAxABEABAAFAP//DQAzAEUAQwBEAEIAPAAtABIA6v/Q/8//
2//h/+b/7v/z//P/8v/z//P/9P/z//P/8//z//P/9f/1//T/9P/y//H/8P/w/+7/7v/u
/+7/7v/v/+//7//v//D/8P/w//D/8f/x//H/8v/y//P/8//2//b/9//4//j/+P/6//v/
/P/8//3//v8BAAEAAQACAAEAAgADAAMAAwAFAAYABwAJAAoADAANAAwADQAOAA8AEgAT
ABQAFgAXABgAGQAbABwAHQAfACAAIQAjACQAJgAnACkAKgArAC8AMAAxADIAMQAyADMA
NAA1ADUANgA3ADgAOQA7AD0APQA9AD0APQA/AD8APwA/AD0APQA9ADwAPgA9ADwAPAA7
ADoAOQA4ADcANQAzADEALwAtACsAKQAnACUAIwAhAB0AGwAYABYAFgAUABMAEQANAAwA
CgAJAAsACQAJAAgABQAEAAQABAAEAAQAAwADAAMAAwADAAMAAwADAAMAAwADAAMABAAE
AAIAAgACAAIABAAEAAQABAAEAAQABAAEAAIAAgACAAIABAAEAAQABAACAAEAAQABAAMA
AwACAAIAAgACAAIAAgAAAAAA////////////////AQABAAAAAAD+//7//v/+/wAAAAAA
AAAAAAD///////8BAAAAAAAAAAAAAAD//////////////v/+//7//v/+//v/+//7//v/
/P/8//v/+//5//n/+f/5//n/+P/4//j/+v/6//r/+v/4//f/9//3//n/+f/4//j/+P/5
//n/+P/4//j/+P/4//b/9v/2//b/9v/2//b/9v/4//j/+P/3//f/9//3//f/9//3//b/
9v/2//f/9//3//b/9v/1//X/9v/2//f/+P/5//j/9//2//T/9P/0//T/9f/1//b/9//3
//b/9f/0//b/9f/1//X/9f/1//T/9P/0//T/9P/0//T/9P/0//T/8//z//P/8//0//T/
9P/0//T/9P/0//b/9v/3//f/9//3//j/+P/4//j/+v/7//v//P/9//3//////wEAAQD/
/wAAAAAAAAIAAgABAP///f/7//v/+v/6//j/9v/0//D/8P/x//P/9P/0//T/9P/y//L/
8v/y//H/8f/w//D/8P/w//D/8P/y//P/8//z//P/8//z//P/9f/1//X/+P/6//j/9P/y
//X//v8UACwANwA9AEUAQAAnAAkA+//2/+////8nADsANwAxACoAJAAcAAUA4P/I/8r/
1f/b/+P/7P/s/+v/7f/w/+//7//y//H/8f/x//H/8f/z//P/8v/y//H/8f/x//L/8v/y
//L/8v/0//X/9f/1//X/9v/2//b/9v/3//f/9//2//b/9//3//r/+v/7//z//P/8//7/
///+//7///8AAAMAAwADAAQAAwAEAAUABQAFAAcACAAJAAkACgAMAA0ADAANAA4ADwAS
ABMAFAAWABcAGAAZABsAHAAdAB8AIAAhACMAJAAmACcAKQAqACsALQAuAC8AMAAvADAA
MQAyADMAMwA0ADUANQA1ADYANwA1ADUANQA1ADUANQA1ADUANQA1ADUANAA0ADMAMgAy
ADEAMAAvAC4ALQArACkAJwAnACUAIwAhAB8AHQAbABkAFwAVABIAEAAOAAwACwAJAAkA
CAAGAAUABQADAAMAAgABAAAAAAAAAAAAAAD///////////////////////////////8A
AAAAAAAAAAAAAAAAAAAAAAAAAAAAAAAAAAAAAAAAAAAAAAAAAAAAAAAAAAAA////////
/f/9//z//P/+//7//v/+//z//P/7//v//f/9//3//f/9//3//P/8//r/+v/6//r//P/8
//z//P/6//n/+f/5//n/+P/4//j/+P/4//f/9//3//f/9//2//b/9v/2//b/9f/1//X/
9f/2//b/9f/1//P/8//z//P/8//y//L/8v/0//T/9P/0//L/8f/x//H/8//z//L/8v/w
//H/8f/w//D/8P/w//D/8P/w//D/8P/u/+7/7v/u//D/8P/w/+//7//v/+//7//v/+//
7v/u//D/8f/x//H/7v/u/+3/7f/u/+7/7//w//H/8P/v/+7/7v/u/+7/7v/v/+//8P/x
//H/8P/v/+7/8P/v/+//7//v/+//7//v/+//7//u/+//8P/u/+7/7v/u/+z/7P/s/+z/
7v/t/+3/7f/t/+7/7v/u/+7/7v/u/+7/7v/u/+//7//v/+//8P/w//L/8v/0//X/9f/2
//f/9//3//f/+f/5//n/+v/6//r/+v/6//n/9//1//P/8//y/+7/7P/q/+j/6P/o/+n/
6//s/+z/7P/s/+r/6v/q/+r/5//n/+b/5v/o/+j/6P/o/+b/5//n/+f/6f/p/+n/6f/p
/+f/6f/s/+7/6v/o/+b/6//2/w4AJAAxADsAQwBAACUABwD7//r/8/8FAC0AQQA/AEEA
QgA6ACoADwDo/87/0P/Z/9//5f/u//D/7//v//D/7//v//L/8//z//P/8//z//H/8f/w
//D/8f/x//H/8v/y//L/8v/y//L/8//z//P/8//0//T/9P/y//P/8//z//b/9v/3//f/
+P/4//n/+v/6//r//P/9//7//v///wAAAQABAAEAAgAFAAYABwAHAAUABwAIAAkACQAK
AAwADQAQABEAEgATABQAFQAWABgAFwAYABkAGwAeAB8AIQAiACMAJQAmACgAKQArACwA
LQAtAC4ALwAwADMANAA1ADYANwA3ADgAOQA3ADcAOAA5ADkAOQA5ADkAOQA5ADkAOQA7
ADsAOwA6ADoAOQA4ADgANQA0ADMAMgAxAC8ALQArACkAJwAlACMAIQAfAB0AGwAZABcA
FAASAA4ADAALAAkACQAIAAYABQADAAEAAQAAAAEAAAAAAAAA/v/+//3//f/9//3//f/9
/////////////f/9//7//v8AAAAAAAAAAAAAAAAAAAAA/v/+//7//v/+//7//v/+//7/
/v/+//7//v/9//3//f/9//3//P/8//r/+v/6//r//P/8//v/+//5//n/+f/5//v/+//6
//r/+v/6//r/+v/4//j/+P/4//j/9//3//f/9//2//b/9v/2//b/9f/1//X/9f/1//T/
8v/y//L/8v/x//H/8f/x//D/8P/v/+//7//v/+//7//v/+7/7v/u/+z/7P/s/+z/7v/t
/+3/7f/t/+3/7P/s/+z/7f/t/+z/7P/s/+z/7P/q/+r/6v/q/+z/7P/s/+z/7P/s/+z/
6//r/+z/7P/s/+z/7P/q/+r/6v/q/+r/6f/p/+n/6f/q/+r/6v/q/+r/6v/q/+z/7P/t
/+3/7//v//D/8P/0//T/9v/3//X/9v/3//f/9//3//n/+f/5//r/+v/6//r/+v/5//f/
8//x//H/8P/s/+r/6P/m/+X/5v/o/+v/7P/s/+z/7P/o/+j/6P/o/+f/5//m/+b/5v/m
/+b/5v/o/+n/6f/p/+n/6f/p/+n/6f/p/+n/6v/s/+z/5v/k/+X/7P8AABwALwA9AEsA
VABHACkADwAKAAcACQAnAEcASwBHAEgAQgA0AB8A+v/U/8j/1f/h/+f/7P/0//X/8//0
//X/9f/2//f/9//3//f/9//1//X/9P/0//X/9f/1//b/9v/2//b/9v/4//n/+f/5//n/
+v/6//r/+v/7//v/+//8//z//f/9/wAAAAABAAIAAgACAAQABQAIAAgACQAKAAkACQAJ
AAoADQAOAA8ADwAPABEAEgATABEAEgAUABUAGAAZABoAGwAaABsAHAAeAB8AIAAhACMA
JgAnACkAKgApACsALAAuADEAMwA0ADUANQA2ADcAOAA5ADoAOwA8AD8APwBAAEEAQQBB
AEIAQwBFAEUARQBFAEQAQwBCAEEAQwBDAEMAQgBCAEEAQABAAD0APAA7ADoAOQA3ADUA
MwAvAC0AKwApACUAIwAhAB8AHQAbABgAFgATABAADgALAAsACgAIAAcABQADAAMAAgAB
AAAAAAAAAAIAAgABAAEAAQABAAEAAQABAAEAAQABAP////8AAAAAAAAAAAAAAAAAAAAA
AAAAAAAAAAAAAAAAAAAAAAAAAAAAAAAAAAAAAAAA//////////////7//v/+//7//v/+
/wAAAAD//////f/9//3//f/7//v/+v/6//z//P/8//z/+v/6//r/+v/8//v/+//7//n/
+P/4//j/+P/4//f/9//5//n/+f/4//j/+P/4//j/9//3//f/9//0//T/8//z//P/8//z
//P/8//y//L/8v/y//L/8v/y//L/8f/x//H/8//z//L/8v/y//P/8//y//L/8v/y//L/
8v/y//L/8v/y//L/8v/y//D/8P/w/+//7//v/+//7//x//H/8P/w//D/8f/x//H/8v/y
//H/8f/x//D/8P/w//D/8P/w//D/8P/w//D/8P/v/+//8P/x//L/8v/y//L/8v/x//H/
8f/x//H/8f/x//X/8//y//H/8v/y//L/8v/y//L/8v/y//L/8v/y//L/8v/y//L/8v/y
//L/8v/y//L/8v/y//L/8v/y//L/8v/y//T/9P/0//T/9P/0//T/9P/0//P/8//z//P/
9P/0//T/9P/0//T/9P/0//T/9f/1//f/9//4//j/+v/6//z//f/7//z//f/9//7///8C
AAMAAQACAAIAAgACAAIAAQD//////f/9//z/+P/2//T/8v/w//D/8f/z//T/9P/0//T/
9P/0//T/9P/x//H/8P/w//D/8P/w//D/8v/z//P/8//x//H/8f/x//H/7//x//b/+P/2
//L/8P/1/wYAIAAyAD0ARwBPAEgALQAPAAEA/v/3/wkAMQBDAD0AOQA0ACwAIgAHAOT/
0v/Y/+H/5f/r//L/8v/z//P/9P/1//f/+P/5//f/9//3//f/+f/5//j/+P/1//X/9f/2
//j/+P/4//j/+v/7//v/+//5//r/+v/6//r/+//7//v//P/8//3//f/+//7///8AAAAA
AAACAAMAAgACAAMABAAFAAUABQAGAAcACAAJAAkABwAJAAoACwANAA4AEAARABAAEQAS
ABMAFgAXABgAGgAZABoAGwAdAB4AHwAhACIAJQAnACgAKgApACsALAAtAC8AMAAxADIA
MQAyADMANAA1ADUANgA3ADcANwA4ADkANwA3ADcANwA3ADcANwA3ADcANwA3ADYAOAA3
ADYANgA1ADQAMwAyADEALwAtACsAKQAnACUAIwAjACEAHwAdABsAGQAWABQAFAASABEA
DwALAAoACAAHAAcABQAFAAQABQAEAAQABAACAAIAAQABAAEAAQABAAEAAQABAAEAAQAB
AAEAAgACAAIAAgACAAIAAgACAAIAAgAEAAQABAAEAAIAAgACAAIAAgACAAIAAgAEAAMA
AwADAAMAAwACAAIAAgACAAIAAgACAAIAAQABAAEAAQABAAEAAQABAAAAAAAAAAAAAAAA
AAAAAAAAAAAAAAD////////9//z//P/8//7//v/9//3//f/9//3//P/6//r/+v/6//n/
+f/5//n/+v/6//n/+f/5//n/+f/5//f/9v/2//b/+P/4//j/+P/2//X/9f/1//f/9//2
//b/9v/3//f/9v/2//b/9v/2//b/9v/2//b/9P/0//T/9P/0//T/9P/z//X/9f/1//X/
8//z//L/8v/0//X/9f/1//T/9P/z//P/8v/y//P/9P/0//T/9P/0//L/8v/y//L/8//z
//T/9f/1//T/8//y//T/8//z//P/8//z//P/8//x//H/8v/x//L/8v/y//L/8v/w//D/
8P/w//L/8v/y//L/8v/y//L/8f/x//H/8f/y//L/8v/y//L/8v/y//L/8v/x//H/8//z
//b/9v/4//j/+P/5//n/+v/7//v/+//7/////////wAAAAAAAAAAAAD9//v/+f/3//f/
9v/0//L/8P/u/+z/7P/v//H/8v/y//L/8v/w//D/8P/w/+//7//u/+7/7v/u/+7/7v/u
/+//7f/t/+3/7f/v/+//7//x//H/8v/y//L/7v/s/+///v8WACwANwBBAEkARgArAA8A
BQAEAP//EQA5AEsARwBHAEYAPgAyABMA7v/W/9j/4f/n/+v/8P/0//X/9f/4//f/9//4
//n/9//3//f/9//5//n/+P/4//b/9f/0//T/9P/0//T/9P/0//X/9f/1//X/9v/2//b/
+P/5//n/+f/4//j/+f/5//r/+v/7//z//v/+/wAAAQAAAAAAAQACAAMAAwADAAQABQAG
AAcABwAHAAkACgALAAsADAAOAA8AEAARABIAEwAWABcAGAAaABkAGgAbAB0AHgAfACEA
IgAlACcAKAAqACkAKwAsAC0ALwAwADEAMgAzADQANQA2ADcANwA4ADkAOQA5ADoAOwA5
ADkAOQA5ADsAOwA7ADsAOwA7ADsAOgA6ADkAOAA4ADUANAAzADIALwAtACsAKQApACcA
JQAjACEAHwAdABsAFwAVABIAEAAQAA4ADQALAAcABgAEAAMABQADAAMAAgD///7//v/+
//7//v/9//3//f/9//3//f/9//3//f/9//3//f/+//7//P/8//z//P/+//7//v/+//7/
/v/+//7//v/+//7//v/8//z//P/8//z/+//7//v//f/9//z//P/8//z//P/8//z//P/7
//v/+//7//v/+//7//v/+v/6//r/+v/6//r/+v/6//r/+v/6//n/+f/5//n/+P/4//j/
+P/4//f/9//3//f/9//2//b/9v/2//b/9f/1//X/9f/2//b/9f/1//P/8//z//P/8//y
//L/8v/y//L/8v/y//L/8f/x//H/8f/x//D/8P/w//H/8f/w//D/8P/w//D/8P/w//D/
8P/w/+7/7v/w//D/8P/w//D/8P/u/+7/7v/u//D/7//v/+//7//w//D/8P/u/+7/7v/u
/+//8P/y//P/9f/1//b/9v/6//r//P/9//v//P/9//3//f/9/////////wAAAAAAAP//
/v/8//n/9f/z//P/8v/w/+7/7P/q/+n/6v/s/+//7v/u/+7/7v/q/+r/6v/q/+v/6//q
/+r/7P/s/+z/7P/s/+3/7f/t/+3/7f/t/+3/6f/p/+v/7P/q/+j/5P/k/+n/+v8UACoA
NwBFAFEASgAxABUACwAKAA0AJwBJAE8ARQBDAD4ANgAiAP3/1v/I/9D/3f/l/+n/8P/y
//H/8f/y//P/8//0//X/9f/1//X/9f/1//X/9P/0//P/8//z//T/9v/2//b/9v/2//f/
9//3//n/+v/6//r/+v/7//v/+//+//7//////wAAAAABAAIAAgACAAQABQAGAAYABwAI
AAkACQAJAAoACwAMAA0ADQAPABEAEgATABEAEgAUABUAFgAXABgAGQAaABsAHAAeAB8A
IAAhACMAJAAlACcAKAApACsALAAuADEAMwA0ADUANwA4ADkAOgA7ADwAPQA+AD8APwBA
AEEAQQBBAEIAQwBDAEMAQwBDAEMAQwBDAEMAQwBDAEMAQgBCAEEAQABAAD0APAA7ADoA
OQA3ADUAMwAxAC8ALQArACcAJQAjACEAHwAdABoAGAAWABQAEwARABEAEAAOAA0ADQAL
AAsACgAJAAgACAAIAAoACgAJAAkACQAJAAkACQAJAAkACQAJAAsACwAMAAwACgAKAAoA
CgAKAAoACgAKAAoACgAKAAoACgAKAAoACgAIAAgACAAIAAoACQAJAAkACQAJAAgACAAG
AAYABgAGAAgACAAHAAcABQAFAAUABQAFAAUABAAEAAUABgAHAAgABgAGAAYABgAGAAUA
BQAFAAUABAAEAAQAAgACAAEAAQACAAMABAAEAAIAAgACAAIAAQABAAEAAQACAAIAAQAB
AAEAAQABAAEA///+//7//v/+//7//v/+/wAA//////////////7//v/+///////+//7/
/v/+//7//P/8//z//P/+//7//v/+//7//v/+//3//////////////////v/+//z//f/9
//3//v/+//3//f/8//z//f/+//7//v/+//7/AAAAAAAAAAAAAP///////wAAAAAAAAAA
AAD/////////////////////AQACAAEAAAD+//7//v/+/wAAAAAAAAAA/v/+//7//v/+
//7//v/+//7//v/+//7//v/+//7//v/+//7//v/+//7//v/+//7//f/9//3//f/+//7/
/v/+//7//v/+//7//v//////AQD//wAAAAACAAQABgAHAAcACAAJAAkACQAJAAsACwAL
AAwADAAMAAwADAALAAkABwAHAAcABgAEAAIAAAD+//z/+v/7//3//v/+//7//v/8//z/
/P/8//v//f/8//z//P/8//z//P/8//v/+//7//v//f/9//3//f/9//3//v8CAAIAAAD+
////CAAcADQAQwBLAFcAWgBLAC0AFQAOAAcABwAlAEkATwBHAEIAPAA2ACkABgDk/9z/
5f/t//P//P8EAAMAAwAEAAUABQAGAAcABwAHAAcABwAHAAcABgAGAAUABQAFAAYABgAG
AAYABgAGAAcABwAHAAcACAAIAAgACgALAAsACwALAAoACgAJAAwADAANAA4ADAAMAA4A
DwAQABAAEQASABEAEQARABIAEwAUABUAFQAXABkAGgAbABkAGgAcAB0AHgAfACAAIQAi
ACMAJAAmACUAJgAnACkALAAtAC8AMAAvADEAMgA0ADUANwA4ADkAOwA8AD0APgA/AEAA
QQBCAEMAQwBEAEUARQBFAEYARwBHAEcARwBHAEcARwBHAEcARQBFAEUARABGAEUARABE
AEMAQgBBAEAAQQA/AD0AOwA7ADkANwA1ADMAMQAvAC0ALQArACgAJgAkACIAIQAfAB0A
HAAaABkAGQAXABcAFgAXABYAFgAWABYAFgAVABUAEwATABMAEwAVABUAFQAVABUAFQAW
ABYAFgAWABYAFgAWABYAFgAWABYAFgAWABYAFgAWABYAFgAWABYAFgAWABYAFQAVABUA
FwAXABYAFgAUABQAFAAUABQAFAATABMAEwATABMAEwARABEAEAAQABIAEgASABIAEgAS
ABIAEgASABEAEQARABEAEAAQABAAEAAQAA8ADwAPAA8ADwAOAAwADAAMAAwADQANAA0A
DQAMAAwACwALAAsACwALAAsADQAMAAwADAAKAAoACgAKAAwACwALAAsACwALAAoACgAI
AAkACQAIAAoACgAKAAoACgAKAAoACgAKAAoACgAKAAwADAAMAAsACQAJAAkACQAJAAkA
CAAIAAoACwALAAsADAAMAAsACwAKAAoACwAMAA0ADAALAAoADAAMAAwADAAMAAsACwAL
AAoACgAKAAoADAALAAsACwALAAsACwALAAsACwAMAA0ADAAKAAoACgAKAAwADAAMAAwA
DAAMAAwADAAMAAwADAAMAAwADAAMAAwACgAKAAoACgAMAAwADAAMAAwADAAMAAwACgAK
AAoACgAMAAwADAAMAAoACgAKAAoADAAMAAwADAAMAAwADAAMAAwADAAMAAwADgAOAA4A
DQALAAsACwAMAAwADAAMAAwADAAMAAwADAANAA0ADwAPAA4ADgAQABAAEgATABMAFAAX
ABcAFwAXABkAGQAZABoAGgAaABoAGgAbABkAFwAVABUAFAASABAAEAAOAAwADAAMAA0A
DQAMAAwADAAKAAoACgAKAAkACQAKAAoACgAKAAoACgAKAAsACwALAAsACwAJAAsACwAN
AA0AEAASAA4ACgAIAAsAGAAwAEgAVwBjAGkAZABLACkAHQAgABkAJwBNAGEAXwBjAGYA
XgBQADUAEgD2//T///8HAAsAEAAWABUAFQAWABcAGQAaABsAGQAZABkAGQAZABkAGAAY
ABcAFwAXABgAGAAYABgAGAAaABsAGwAbABsAHAAcABwAHAAdAB0AHQAgACAAIQAhACIA
IgAjACQAJAAkACYAJwAmACYAJwAoACsAKwArACwALQAuAC8ALwAvADEAMgAzADMANAA2
ADcAOAA5ADoAOwA+AD8AQABCAEMARABFAEcASABJAEsATABPAFEAUgBUAFUAVwBYAFkA
WwBcAF0AXgBfAGAAYQBiAGMAYwBkAGUAZwBnAGgAaQBpAGkAaQBpAGkAaQBpAGkAawBr
AGsAagBqAGkAaABoAGcAZgBlAGQAYwBhAF8AXQBdAFsAWQBXAFUAUwBRAE8ASwBJAEYA
RABEAEIAQQA/ADsAOgA4ADcANwA1ADUANAAzADIAMgAyADAAMAAvAC8AMQAxADEAMQAv
AC8ALwAvADEAMQAyADIAMgAyADIAMgAwADAAMAAwADIAMgAyADIAMgAyADIAMgAyADIA
MgAyADQAMwAzADMAMQAxADAAMAAxADIAMwA0ADIAMgAxADEAMQAxADEAMQAzADMAMgAy
ADIAMgAyADIAMgAyADIAMgA0ADMAMwAzADEAMAAwADAAMgAyADEAMQAxADEAMQAwADAA
MAAwAA==
         </WaveFormData>
      </LeadData>
      <LeadData>
         <LeadByteCountTotal>10000</LeadByteCountTotal>
         <LeadTimeOffset>0</LeadTimeOffset>
         <LeadSampleCountTotal>5000</LeadSampleCountTotal>
         <LeadAmplitudeUnitsPerBit>4.88</LeadAmplitudeUnitsPerBit>
         <LeadAmplitudeUnits>¦ÌV</LeadAmplitudeUnits>
         <LeadHighLimit>2147483647</LeadHighLimit>
         <LeadLowLimit>268435456</LeadLowLimit>
         <LeadID>V3</LeadID>
         <LeadOffsetFirstSample>0</LeadOffsetFirstSample>
         <FirstSampleBaseline>0</FirstSampleBaseline>
         <LeadSampleSize>2</LeadSampleSize>
         <LeadOff>FALSE</LeadOff>
         <BaselineSway>FALSE</BaselineSway>
         <ExcessiveACNoise>FALSE</ExcessiveACNoise>
         <MuscleNoise>FALSE</MuscleNoise>
         <LeadDataCRC32>925310178</LeadDataCRC32>
         <WaveFormData>
9P/1//b/+P/7//v//P/8//z//P/9////+//7//v//P/+//z/+//4//T/8//x/+//7//t
/+z/6//p/+r/7P/s/+7/7v/u/+z/7P/s/+z/6//q/+j/5//m/+f/6P/p/+v/6f/p/+n/
6f/p/+n/6f/p/+v/6//n/+b/4//f/9v/3f/m//v/FwA0AFIAdwCbAK8AtQDGAOAA9wAS
AT8BVgE+AR4BBwHtAMYAkgBNAA4A7//n/+X/6v/0//j/9v/0//P/8f/x//D/7//t/+v/
6//q/+r/6v/q/+r/6f/p/+n/6P/q/+r/6v/r/+n/6f/p/+j/6P/o/+j/6P/r/+v/6//s
/+v/6//t/+3/7f/t/+//7//v//H/8v/z//H/8v/y//T/9f/1//X/9v/2//j/+f/5//n/
+//8//z//P/+/wAAAQABAAIAAwAEAAcACAALAAwADAANAA8AEQATABMAFAAWABoAHAAe
AB8AIgAjACUAJwAqACwALgAvADEAMQAzADUANAA1ADcANwA6ADsAOwA9AD0APAA7ADoA
PAA9AD0APgA9AD0APQA9ADwAPAA7ADkAOQA5ADkAOQA4ADYANQAzADIAMAAuAC0AKQAn
ACUAIwAfAB4AGwAZABkAFQATABIAEQAOAAwACQAIAAcABwAHAAMAAwADAAMAAgACAAIA
AAAAAAEAAgADAAMAAgABAAAAAQAAAAAAAAD/////////////AAAAAP//AAAAAAAAAAD9
//3//f/+////AAAAAAEA///////////9//3//f/9/////////////f/9//z//P/+//7/
///////////+//7/+//7//z//P/+///////+//z/+//7//v//f/8//z//P/6//r/+P/3
//f/9//3//f/9//3//f/9//2//X/9P/z//P/8v/y//L/8v/y//D/8P/w//D/8P/w//H/
8f/x//H/7//u/+7/7v/w//D/7//v/+7/7v/u/+7/7f/t/+3/7f/u/+7/7v/u/+z/6//r
/+v/6//r/+v/7P/s/+v/6v/q/+j/6P/o/+j/6//r/+v/6//r/+r/6f/p/+n/6f/p/+r/
6v/q/+r/6//q/+n/6f/q/+r/6f/p/+r/6f/p/+n/6P/o/+n/6v/r/+r/6v/q/+n/6f/q
/+r/6f/q/+r/6v/q/+r/6//r/+v/6//r/+v/6//r/+n/6f/p/+n/6//r/+v/6//s/+z/
7P/s/+z/7f/t/+7/8P/y//T/9v/2//f/9//4//j/+P/4//n/+//5//n/+f/6//r/+P/3
//b/9P/z//H/7f/r/+n/6P/n/+f/6P/q/+z/7P/s/+z/6P/o/+j/6P/p/+n/6P/o/+b/
5v/m/+b/5//n/+f/5//n/+f/5//n/+f/5f/l/+X/4v/d/9n/1f/X/+L/+f8XADYAWgCD
AKUAtQC/ANwA+AAPATIBYQFoAUoBNAEhAf8AzACMAEEABgDv/+3/7f/0//z//P/2//L/
8f/t/+3/7P/t/+3/6//r/+r/6f/o/+f/5v/n/+f/5//m/+T/5P/k/+X/4//j/+P/4v/j
/+T/5f/m/+X/5f/l/+b/6P/p/+z/7f/r/+v/7f/t/+3/7//w//H/8//0//T/9v/1//X/
9f/2//j/+v/7//v/+f/7//z//P/+/wAAAgADAAUABgAHAAgACQAKAA0ADgASABMAFQAX
ABkAGQAaABwAHgAgACIAIwAlACcAKgAtAC4AMAAyADMANwA3ADkAOwA6ADsAPQA9AD4A
PwA/AEEARABEAEQARABCAEMAQwBEAEcARwBHAEcARgBGAEUAQwBEAEMAQgBBAD4APAA7
ADkANgA0ADIAMQAtACsAKQAnACUAJAAhAB8AHQAZABcAFgAWABQAEwARAA0ACwAKAAkA
CAAJAAoACwALAAoACQAGAAcABwAHAAcACAAIAAgACAAHAAYABgAGAAcABwAHAAcABwAI
AAgABwAGAAYABgAGAAYABwAIAAoACQAIAAYABQAHAAcABwAHAAcABwAHAAcABQAFAAUA
BQAFAAUABAAEAAIAAgADAAMABQAFAAQABAADAAMABAAEAAIAAwADAAIABAADAAMAAwAB
AAAAAAAAAAIAAgAAAP////////////////////////3//f/9//3/+//6//r/+v/8//z/
+v/6//r/+v/6//r/+f/5//n/+f/5//j/+P/4//b/9v/1//X/+P/4//j/+P/1//X/9f/1
//b/9v/2//b/+P/3//f/9//1//X/9f/2//b/9f/0//T/9P/0//T/9P/0//P/8v/x//L/
8v/y//P/8//z//P/9P/0//T/9P/1//P/8//0//b/9P/z//P/9P/1//X/9f/0//P/8//z
//P/8//0//X/9f/1//T/9P/y//L/8v/y//L/8v/z//T/9f/z//P/8//z//X/9f/1//X/
9f/1//X/9f/0//T/9P/0//b/9//3//j/+f/6//v//P/+//////8AAAAAAAAAAAEABQAD
AAMAAwAGAAYABAADAP7//P/7//n/+f/3//X/9P/y//H/8f/y//T/9P/0//T/8v/y//L/
8v/x//H/8P/w//D/8P/w//D/8f/x//H/8f/v/+//7//v//H/8//x/+//7P/p/+X/4f/d
/97/6f///xwAPgBhAIkAqwC7AMQA3AD7ABABKQFSAVwBPgEjAREB9gDIAI8ASgARAPX/
8f/y//b//v8CAP7/+f/5//f/9v/1//P/8f/x//D/8P/w//D/8P/v/+//7//u/+z/7P/s
/+3/7//v/+//7v/u/+7/7v/u/+//7//v//D/8P/v//D/7//x//H/8//z//P/9f/2//f/
9f/2//b/+P/7//v/+//8//r//P/9//3//f///wAAAAACAAQABgAHAAgACAAIAAgACQAK
AA0ADgAQABEAEwAVABcAFwAYABoAHgAgACIAIwAmACcAKQArACwALgAwADEANQA1ADcA
OQA4ADkAOwA7AD0APwBAAEMAQgBCAEIAQgBFAEcASABKAEoASQBIAEcASABIAEcARQBG
AEUARABDAEAAPgA9ADsAOQA4ADcANwAzADEALwAtACoAKAAkACEAIAAdABwAHAAZABYA
FAARABEADwAOAA0ACwALAAsACwAKAAoACgAIAAkACQAJAAkACAAIAAgACAAJAAgACAAI
AAcABwAHAAcABwAIAAgABwAIAAgACAAIAAUABQAFAAYABgAGAAUABQAFAAUABQAFAAUA
BQAFAAUABQAFAAUABQADAAMAAgACAAQABAAFAAUAAwADAAIAAgABAAEAAgACAAIAAwAD
AAIAAgABAAEAAQADAAIAAgACAAIAAgAAAP////////////////////////7//f/8//v/
/f/8//z//P/6//r/+P/4//r/+v/6//r/+//7//v/+//5//j/+P/4//j/+P/3//f/9v/2
//b/9v/z//P/8//z//T/9P/0//T/9P/z//P/8//z//P/8//0//T/8//y//L/8v/y//L/
8v/z//P/8//z//H/8P/v/+//8f/x//H/8v/w//D/8P/x/+//7//w//L/8v/x//H/8v/w
/+//7v/s/+z/7f/u/+//7//s/+z/7v/u/+7/7v/v/+//7//v/+7/7f/s/+v/7f/t/+3/
7f/t/+3/7f/t/+7/7v/u/+7/8P/x//H/8v/x//L/8//0//b/9//3//j/+v/6//r/+//8
//n/+P/3//r/+v/4//f/8v/w/+//7f/t/+v/6f/o/+X/5f/m/+j/6P/o/+j/6P/k/+T/
5P/k/+P/4//i/+L/4v/i/+L/4v/l/+X/5f/l/+P/4//j/+P/5f/l/+X/4//i/9v/1f/T
/9f/4P/1/xEAMABOAHUAlwCnALEAyADkAPsAHAFLAVoBPgEeAQkB6wDCAIoAQQAEAOn/
4//j/+j/8P/y/+z/7P/r/+n/6f/o/+f/5f/j/+P/4v/i/+L/4v/i/+H/4f/h/+D/4P/g
/+D/4f/h/+H/4f/g/+D/4P/g/+D/4//j/+P/5P/k/+P/5P/j/+H/4f/j/+P/5P/n/+n/
6//p/+r/6v/s/+3/7f/t/+7/7v/w//H/8f/x//P/9P/0//T/9v/4//n/+f/6//v//P//
/wAAAwAEAAYABwAJAAsADQANAA4AEAAUABYAGAAZABwAHQAfACEAJAAmACgAKQApACkA
KwAtADAAMQAzADMANAA1ADUANwA2ADYANgA2ADgAOQA5ADoAOgA5ADgANwA4ADgANwA1
ADYANQA0ADMAMAAuAC0AKwAqACgAJgAlACEAHwAdABsAGQAYABUAEwARAA0ACwAKAAkA
BgAEAAEAAAD////////9//3//f/9//z//P/8//r/+v/7//z//f/8//z//P/8//3//P/8
//z//f/9//3//f///wAAAAD///7//v/+//7//f/9//3//v/+//7//f/9//v/+//7//v/
+//7//v/+//9//3//f/9//v/+//6//r//P/8//3//f/7//v/+v/6//n/+f/6//r/+v/7
//v/+v/6//n/+f/5//n/+P/4//j/+P/4//b/9f/1//X/9f/1//f/9//3//f/9v/1//T/
8//1//T/9P/0//L/8v/w//D/8v/y//L/8v/z//P/8//z//H/8P/w//D/8P/w/+//7//u
/+7/7v/u/+//7//v/+//7v/u/+7/7v/u/+3/7f/t/+//7//v//D/7v/t/+z/7P/u/+7/
7v/u/+//7//v/+//7f/s/+v/6//t/+3/7f/u/+z/7P/s/+3/6//r/+z/7v/u/+3/7f/u
/+3/7f/t/+z/7f/t/+3/7f/r/+z/7f/t/+v/7P/u/+3/7P/s/+z/7P/s/+v/6//r/+v/
7f/t/+3/7f/r/+v/6//r/+3/7f/t/+3/7P/s/+z/7P/s/+3/7f/u//D/8v/0//b/9v/3
//f/+P/4//j/+P/5//3/+//7//v/+v/6//j/9//2//T/8//x/+7/6//o/+b/5//n/+j/
6v/s/+z/7P/s/+j/6P/o/+j/5//n/+b/5v/m/+b/5v/m/+f/5//n/+f/6f/p/+n/6f/n
/+X/5f/l/+D/2//X/9X/1//g//X/EQAwAFIAfwChALEAuwDWAPQACwEsAVsBagFQATwB
KwEJAdYAmABNAAwA8f/t/+3/8P/6//z/9v/0//P/7//v/+7/7f/t/+v/6//q/+n/6P/n
/+b/5//n/+f/5v/m/+b/5v/n/+f/5//n/+b/6P/o/+j/6P/n/+f/5//o/+n/6f/r/+v/
6//r/+3/7f/t/+//8P/x//H/8v/y//T/8//z//P/9P/2//j/+f/5//f/+f/6//r//P/+
/wAAAQADAAQABQAGAAUABgAJAAoADAANAA8AEQAVABUAFgAYABsAHAAdAB0AHwAhACQA
JwAoACoALAAtADEAMQAzADUANAA1ADcANwA6ADsAOwA9AD4APgA+AD4APgA/AD8AQABB
AEEAQQBBAEIAQgBBAD8APgA9ADwAOwA6ADgANwA1ADAALgAsACsAKwApACcAJQAhACAA
HQAbABcAEwARABAAEAAOAA0ACwAHAAUABAADAAIAAwAEAAUABAAEAAQAAgABAAEAAQAB
AAIAAgACAAIAAQAAAAAAAAAAAAEAAgADAAEAAgACAAEAAAAAAAAAAAD///////8AAP7/
/v/9//3////////////9//3//f/9//3//f/9//3///////7//v/8//z//f/9//3//f/8
//z//f/9//7//v/9//3//P/6//z/+//7//v/+//6//r/+v/8//z/+v/5//n/+f/5//n/
+P/3//b/9f/3//f/9//3//X/9P/0//T/9v/2//T/9P/y//L/8v/y//H/8f/x//H/8f/w
//D/8P/w//D/7//v//D/8P/w//D/7//v/+//7//u/+7/7v/u//D/7//v/+//7f/t/+3/
7v/u/+7/7v/u/+7/7v/r/+v/6//r/+3/7f/t/+3/7f/t/+3/7f/t/+3/7f/t//D/8P/w
//D/8v/z//P/9P/3//j/+f/6//r/+//7//z/+v/6//r/+//9//v/+//7//7//v/8//v/
9v/0//P/8f/t/+v/6f/o/+j/6f/r/+7/7P/s/+z/7P/q/+r/6v/q/+v/6//q/+r/6P/o
/+j/6P/p/+n/6f/p/+v/6//r/+v/6f/r/+n/6f/m/+P/3f/b/9n/3P/t/wcAJgBIAHEA
mQC1AMEAzgDmAP8AFAE1AVABQgEgAQsB8wDMAJoAWwAYAPH/6//v//D/9v/+//z/9v/1
//X/8//0//P/8//x//H/8P/v/+7/7f/s/+v/6//r/+r/7P/s/+z/7f/t/+3/7f/s/+7/
7v/u/+7/7//v/+//8P/x//H/8//z//P/8//1//X/9f/3//j/+f/5//r/+v/8//v/+//7
//z//f8AAAIAAwABAAMABAAEAAIABAAGAAcACwAMAA0ADgANAA4AEQASABQAFQAXABkA
GwAbABwAHgAgACIAJAAlACkAKwAuADEAMwA0ADUANQA3ADcAOQA7AD4APwBBAEEAQgBD
AEMARQBIAEgASABIAEYARwBHAEgASQBJAEkASQBIAEgARwBFAEQAQwBCAEEAQgBAAD8A
PQA5ADYAMwAxADEALwAtACsAJwAmACMAIQAdABkAFwAWABYAFAATABEADwANAAwACwAJ
AAkACQAJAAoACgAKAAgABwAHAAcABwAIAAgACAAIAAcABgAGAAYABQAFAAUABQAFAAYA
BgAFAAIAAgACAAIAAwADAAMABAAEAAQAAwADAAMAAwADAAMAAQABAAEAAQABAAEAAQAB
AAEAAQAAAAAA/v/+///////9//3//P/8//z//f///wAA//////7//P/9//3//v////3/
/P/8//z//P/8//r/+f/7//v/+//7//v/+//7//v/+//7//v/+//6//j/9//2//j/+P/2
//b/9v/2//b/9v/1//X/9f/1//X/9P/0//T/9P/0//P/8//0//T/9P/0//P/8//z//P/
8v/y//L/8v/y//H/8f/x/+//7//v//D/8v/x//D/8P/w//D/8P/w/+//7//v/+//8P/w
//D/8f/v/+//7//w//D/8P/w//H/7//v//D/8v/w/+//7//w//H/8f/x//D/8f/x//H/
8f/w//D/8P/v//P/8v/w/+3/7v/u/+7/7v/u//D/8P/w//D/7//u/+3/7P/u/+7/7v/u
/+7/7v/u/+7/7v/u/+7/7v/w//D/8P/w//D/8P/w//D/7//v/+//7//v/+//7//v/+//
7//v/+//7//v/+//7//u/+7/7v/u//L/8//z//T/8//0//X/9v/4//n/+f/6//v//P/9
////AAD9//z/+//8//z/+v/5//j/9v/1//P/8f/v/+3/7P/p/+n/6v/s/+r/6v/q/+r/
6v/q/+r/6v/n/+f/5v/m/+j/6P/o/+j/6//r/+v/6//p/+n/6f/p/+n/6f/p/+n/5v/f
/9n/2f/b/+j/AQAdADoAXACDAKMArwC3AM4A6gD/ACABTQFYAToBIAEJAesAwACEAD0A
BgDx/+//7f/w//j/+P/0//L/8f/x/+//8P/v/+3/6//r/+r/6v/q/+r/6v/n/+f/5//m
/+j/6P/o/+n/6f/p/+n/6P/o/+j/6P/o/+n/6f/p/+r/6f/p/+v/6//r/+v/7f/t/+//
8f/y//P/8v/y//H/8v/z//P/8//0//T/9v/3//f/9//5//r/+v/8//7/AAABAAEAAgAD
AAQABQAGAAkACgAMAA0ADwARABMAEwAUABYAGgAcAB4AHwAgACEAIwAlACgAKgAsAC0A
LwAvADEAMwA0ADUANwA3ADoAOwA7AD0APQA8ADsAOgA6ADsAOwA8AD8APwA/AD8APgA+
AD0AOwA7ADsAOwA7ADkANgA0ADEAMAAuACwAKwApACcAJQAjAB8AHgAbABkAGAAVABQA
FAARAA4ADAAJAAkABwAGAAUABQAFAAUABQAFAAQAAwAAAAAAAQACAAMAAgACAAIAAgAD
AAIAAgACAAMAAwADAAMAAQACAAIAAQABAAIAAwAEAAMAAwADAAQABAAEAAMAAwADAAMA
AwADAAEAAQABAAEAAQABAAEAAQABAAEAAAAAAAIAAgADAAMAAwADAAIAAgD/////AAAA
AAAAAQABAAAAAAD///////////7//v/+/wAAAAD+//3//f/9//3//f/9//3//f/9//z/
+//6//n/+f/4//j/+P/6//r/+P/4//b/9v/2//b/9//3//f/9//3//b/9v/2//T/9P/z
//P/9v/2//b/9v/z//P/8//z//T/9P/0//T/8v/x//H/8f/x//H/8f/y//T/8//y//L/
8P/w//D/8P/z//P/8//z//H/8P/v/+//8f/x//H/8v/w//D/8P/x//D/7//v//D/8P/v
/+//8P/v/+//7//u/+//7//v/+//7//w//H/8f/v/+7/7v/v//D/7v/u/+7/7v/u/+7/
7v/u/+7/7v/t/+3/7f/t/+3/7f/t/+3/7f/t/+3/7f/t/+3/7f/t/+7/7v/u/+7/8P/x
//H/8v/z//T/9f/2//j/+f/7//z//P/8//r/+//9//v//f/9//7//v/6//n/9v/0//H/
7//t/+v/6f/o/+f/5//q/+z/7P/s/+z/7P/q/+r/6v/q/+n/6f/o/+j/6P/o/+j/6P/p
/+n/5//n/+f/5//p/+v/6//r/+n/5//i/93/1//V/9f/4P/3/xMAMgBUAH0AnwCvALsA
2AD4AA0BMAFfAWwBUAE2ASMBAwHUAJYASwAQAPX/7//t//D/+P/6//b/9P/z//P/8f/u
/+3/6//p/+n/6P/o/+j/6P/o/+X/5f/l/+T/5v/m/+b/5//n/+f/5//m/+b/5v/m/+b/
6P/p/+r/7P/s/+v/7P/r/+v/6//t/+3/7//x//L/8//z//T/9P/2//f/9//3//j/9v/4
//n/+f/7//3//v/+//7/AAACAAMABAAEAAQABAAGAAgADAAOAA4ADwARABMAFQAVABYA
GAAcAB4AIAAhACIAIwAlACcAKgAsAC4ALwAxADEAMwA1ADYANwA5ADkAOgA7ADsAPQA8
ADwAPAA8AD4APwA/AEAAPwA/AD8APwBAAEAAPwA9AD4APQA8ADsAOAA2ADUAMwAyADAA
LgAtACsAKQAnACUAIQAgAB0AGwAZABUAEwASABEADgAMAAkACAAHAAcABwAFAAUABQAF
AAQABAAEAAIAAwADAAMAAwACAAIAAgACAAMAAgACAAIAAwADAAMAAwABAAIAAgABAAIA
AgACAAIAAQABAAEAAgACAAIAAQABAAEAAQABAAEAAQABAAEAAQABAAEAAQABAAEAAQAA
AAAAAgACAAMAAwABAAEAAAAAAP////8AAAAAAAABAAEAAAAAAP///////////v/+//7/
AAAAAP7//f/7//v/+//7//v/+//7//v/+f/5//n/+f/5//j/+P/4//j/+P/2//b/9v/2
//b/9v/3//f/9//3//b/9P/z//L/8//0//T/9f/0//T/9P/0//P/8//z//P/9P/0//T/
9P/y//H/7//x//L/8v/y//L/8v/x//H/8f/x//H/8f/x//H/8f/x//H/8f/v/+//7//v
//H/8v/z//T/+P/5//n/+v/9//7///8AAAEAAQAAAAAAAAAAAAAAAQAFAAMAAwADAAEA
AAD9//v/9v/0//P/8f/x/+//7f/s/+3/7f/u//D/8P/w//D/8P/t/+z/6//q/+v/6//q
/+r/6v/q/+r/6v/r/+v/6//r/+3/7f/t/+3/7f/t/+v/6//m/+H/2//Z/93/6v8DACEA
QgBqAJcAtQDDAM0A5gACARcBOAFVAUoBJgEMAfUA1QCmAGYAIwD2/+n/7f/z//j//v/+
//r/+P/5//n/+f/6//n/9//1//X/9P/0//T/9P/0//P/8//z//L/8//0//X/9//1//X/
9f/0//b/9v/2//b/9//3//f/+P/5//n/+//7//3//f///////v////////8AAAIAAwAG
AAUABQAFAAYABgAIAAkACQAKAA0ADwAQABAAEgAUABUAFQAWABcAGAAZABoAHQAeAB4A
HwAhACMAJwAnACgAKgAsAC4AMAAxADQANQA3ADkAPAA+AEAAQQBDAEMARQBHAEoASwBN
AE0ATgBPAE8AUQBSAFIAUgBSAFIAUwBTAFQAUwBTAFMAUwBUAFQAUwBRAFAATwBOAE0A
TgBMAEsASQBGAEQAQgBBAD0AOwA5ADcANQA0ADEALwAtACkAJwAmACYAJAAjACEAHwAd
ABwAGwAaABsAHAAdABwAHAAcABoAGwAbABsAGwAcABwAHAAcAB0AHAAcABwAHQAdAB0A
HQAbABwAHAAbABoAGgAaABoAGwAbABsAHAAaABoAGQAZABkAGQAZABkAGQAZABkAGQAX
ABcAFwAXABgAGQAZABoAGAAYABkAGQAZABkAGAAYABkAGQAaABoAGQAZABgAFgAYABcA
FwAXABcAFgAWABYAFgAWABQAEwAVABUAFQAVABQAEwASABEAEwATABMAEwATABIAEgAS
ABIAEgAQABAAEAAQABAAEAANAA0ADQANAA8ADgAOAA4ADgAOAA0ADQAMAAwADAAMAAwA
DQAOAA8ADgAOAA4ADgAQAA8ADwAPAA8ADwAPABAAEAAPAA4ADgAQABAAEAAQABAADwAO
AA0ADwAOAA0ADQANAA0ADQAOAA4ADgAOAA8ADwAPABAAEgARAA8ADgAOAA8ADwAPAA4A
DQANAA0ADQALAAwADQANAA8AEAAQAA8ADgAMAAwADAAMAA4ADgAOAA4ADAAMAAwADAAO
AA4ADgAOAA4ADgAOAA4AEAAQABAAEAAQABAAEAAPAA8ADwAPAA8ADwAPAA8ADwARABEA
EQARABEAEQARABIAEgASABIAFAATABMAFAAVABgAGQAaABwAHQAdAB4AHgAeAB4AHwAh
ACEAIQAhACIAIAAeAB0AGgAYABcAFQATABIAEQARABEADwAQABIAEgASABIAEgAQAA4A
DgAOAA0ADwAOAA4ADgAOAA4ADgAPAA0ADQANAA0ADwAPAA8ADwAPAA0ADQAKAAkAAwD/
////BgAVAC8ASgBqAI0AtQDNANcA5AAAARcBLAFTAXgBcAFOATcBIQH+AM4AiwBEABkA
CwAJAAwAFgAcABoAGAAXABUAEwASABEAEQAPAA8ADgAOAA4ADgAOAAsACwALAAoADAAM
AAwADQALAAsACwAKAAwADAAMAAwADQANAA0ADgAOAA0ADgANAA8ADwARABEADwARABIA
EwATABQAFAAWABcAFwAXABgAGAAaABsAGwAcAB8AIQAiACAAIgAkACUAJQAmACcAKAAp
ACoALQAuADAAMQAzADUAOQA5ADoAPAA/AEAAQQBBAEQARQBHAEkATABOAFAAUQBRAFEA
UwBVAFgAWQBbAFsAXABdAF0AXwBiAGIAYgBiAGIAYwBjAGQAYwBjAGMAYwBkAGQAYwBh
AGIAYQBgAF8AYABeAF0AWwBaAFgAVgBVAFMAUQBPAE0ATQBMAEkARwBFAEEAPwA+ADwA
OgA5ADcANwA1ADQAMwAxADEAMQAxADIAMgAyADAALwAvAC8ALwAwADAAMAAwADEAMAAw
ADAALwAvAC8ALwAxADIAMgAxADEAMgAzADQANQA1ADUANgA2ADYANQA1ADUANQA1ADUA
NwA3ADcANwA1ADUANQA1ADUANQA0ADQANgA2ADcANwA1ADUANAA0ADQANQA3ADgANgA3
ADcANgA2ADUANQA1ADcANgA2ADYANgA2ADQAMwA1ADUANQA1ADMAMwAzADMAMwAzADMA
MwAzADIAMgAyADAAMAAuAC4ALwAwADEAMgAvAC8ALwAvADEAMAAwADAAMAAwAC8ALwAu
AC4ALgAuAC4ALwAwADEAMAAwADAAMAAwAC8ALwAvADEAMQAxADIAMAAvAC4ALgAwADAA
MAAwADEAMQAxADEAMwAyADEAMQAxADEAMQAyADAAMAAwADEAMQAxADIANAAyADEAMQAy
ADMAMwAzADIAMwAzADMAMwAxADIAMwAzADMANAA2ADcANAA0ADQANAA0ADQANAA0ADQA
NAA0ADQANAA2ADYANgA2ADYANgA2ADYANAA0ADQANAA2ADYANgA2ADYANgA2ADYANgA2
ADYANgA4ADgAOAA4ADYANgA2ADYANwA4ADkAOgA4ADgAOAA4ADgAOAA3ADcAOAA5ADoA
OwA5ADkAOQA5ADsAOwA7ADsAOwA7ADwAPAA8ADwAPgA/AEEAQgBDAEQARABEAEUARQBG
AEgASQBKAEoASwBNAEsATQBNAE4ATgBOAE0ASgBIAEcARQBDAEEAQQBAAD8APwA/AEAA
PwA+AEAAQAA+AD4APgA+AD0APQA8ADwAPAA8AD4APgA/AD8AQQBBAEEAQQA/AEEAQwBD
AEMAQQA+ADkAMQAvAC8AOABPAG0AjgCyANcA+QAHAQ8BKAFIAV8BfAGnAboBoAGIAXkB
WwEsAfAArQByAFMATQBNAFAAWABaAFYAUgBTAFEAUQBSAFEATQBLAEsASgBKAEoASgBK
AEkASQBJAEgASABIAEgASQBLAEsASwBKAEoASgBKAEoATQBNAE0ATgBRAFEAUwBTAFEA
UQBTAFMAVQBXAFgAWQBZAFoAWgBcAF0AXQBdAF4AYABiAGMAYwBjAGUAZgBmAGgAagBs
AG0AbwBwAHEAcgBzAHQAdwB4AHoAewB9AH8AgwCDAIQAhgCKAIwAjgCPAJIAkwCVAJcA
mACaAJwAnQChAKEAowClAKYApwCpAKkArACtAK0ArwCwALAAsACwALIAswCzALQAswCz
ALMAswC0ALQAswCxALEAsQCxALEAsACuAK0AqwCpAKgApwCnAKUAowChAJ8AmwCaAJcA
lQCWAJMAkgCSAJEAjgCMAIkAiACHAIcAhwCFAIUAhQCFAIQAhACEAIIAggCDAIQAhQCE
AIQAhACEAIQAhACFAIYAhwCHAIcAhwCFAIYAhgCFAIUAhgCHAIgAhwCHAIcAiACKAIoA
iQCJAIsAiwCLAIsAiQCJAIkAiQCKAIsAjACNAIsAiwCKAIoAjACMAI0AjQCPAI8AjgCO
AI0AjQCOAI4AkACRAJEAkACQAI8AjwCPAJEAkACQAJAAkgCSAJAAjwCRAJEAkQCRAJEA
kQCRAA==
         </WaveFormData>
      </LeadData>
      <LeadData>
         <LeadByteCountTotal>10000</LeadByteCountTotal>
         <LeadTimeOffset>0</LeadTimeOffset>
         <LeadSampleCountTotal>5000</LeadSampleCountTotal>
         <LeadAmplitudeUnitsPerBit>4.88</LeadAmplitudeUnitsPerBit>
         <LeadAmplitudeUnits>¦ÌV</LeadAmplitudeUnits>
         <LeadHighLimit>2147483647</LeadHighLimit>
         <LeadLowLimit>268435456</LeadLowLimit>
         <LeadID>V4</LeadID>
         <LeadOffsetFirstSample>0</LeadOffsetFirstSample>
         <FirstSampleBaseline>0</FirstSampleBaseline>
         <LeadSampleSize>2</LeadSampleSize>
         <LeadOff>FALSE</LeadOff>
         <BaselineSway>FALSE</BaselineSway>
         <ExcessiveACNoise>FALSE</ExcessiveACNoise>
         <MuscleNoise>FALSE</MuscleNoise>
         <LeadDataCRC32>4018602606</LeadDataCRC32>
         <WaveFormData>
+//8//3//v8BAAIAAgACAAUABQAFAAUABAAEAAMAAwADAAIA///9//f/9//3//T/9P/z
//P/8f/x//L/9f/1//b/9v/1//T/8f/x//D/8P/u/+3/7P/r/+3/7v/v//D/7v/u/+7/
7v/u/+7/7v/u/+7/7P/l/93/2P/S/87/zP/T/+r/DAA1AGcApQDmACIBVwGLAcQB8wEW
Ai8CJgLcAYoBWQElAeAAnwBjACQA+P/s/+r/7P/2//r/9//w/+7/7P/r/+r/5//k/+P/
4f/g/+L/4f/f/9//3//e/97/3v/e/97/3v/e/9z/3P/d/93/2//b/9r/2v/c/9z/3P/c
/9z/3f/e/9//3//f/+D/4P/h/+H/4v/i/+L/4//k/+X/5f/l/+X/5v/m/+f/6P/o/+r/
7P/t/+3/7f/u//D/8f/y//P/9f/2//f/+P/6//v/+v/7//7//v8AAAIAAwAEAAUACAAK
AAwADgAQABIAFAAXABoAHAAeABwAHgAgACIAIQAiACMAJQAoACkAKgArACoAKQAoACgA
KQAqACsALAAsACwALAArACoAKQAnACUAJQAmACcAKAAmACUAJAAjACIAHwAcABwAGAAX
ABcAFQAXABUAEwASABEADwAOAA0ACQAIAAUAAwABAAAAAQACAAAA//////7//P/8//v/
+//7//r/+v/6//v/+//7//v/+v/5//n/+P/5//n/+f/4//j/+f/5//n/9//2//T/9P/0
//X/9f/1//f/+P/5//v/+//6//j/9v/2//b/9v/2//b/9//3//f/9//3//f/9v/3//j/
+f/7//n/+P/4//j/+P/3//f/+P/6//v/+//8//r/+f/5//n/+f/3//b/9v/1//X/9f/2
//X/9f/0//T/8//z//P/8//x//H/8f/x//H/8f/v/+//7//v/+7/7v/u/+7/7v/u//D/
8P/w/+//7f/t/+z/7P/u/+7/7v/u/+z/7P/r/+v/6//r/+v/6//s/+z/7P/s/+v/6v/p
/+j/6P/o/+f/5//p/+n/6f/p/+j/5v/l/+X/5//n/+f/5//n/+b/5v/m/+j/6P/o/+j/
5//m/+b/5f/k/+T/5P/k/+X/5v/n/+j/5v/m/+b/5v/m/+b/5v/m/+T/5P/k/+T/4v/i
/+H/4P/i/+T/5P/k/+T/5v/m/+b/5v/l/+X/5P/k/+L/4v/i/+P/4//j/+P/5P/k/+T/
5P/m/+b/5v/m/+j/6v/r/+z/7f/u/+//8P/w//D/8f/x//H/8f/y//L/8f/x//H/8P/t
/+3/6f/p/+n/5f/i/+D/3//d/93/3v/h/+P/4v/i/+H/3v/d/93/3P/d/93/3v/f/97/
3v/d/9z/3v/e/97/3v/e/97/3v/e/9z/3P/W/8//x//A/7z/uP+6/8P/2v/+/y8AaQCv
APQALgFpAacB4AEJAiwCQQIeAsoBiAFbARcByACJAEcACgDo/+L/5P/q/+7/7P/l/+D/
3v/c/9n/2v/Z/9f/1//W/9b/1P/T/9H/0f/R/9D/0P/Q/9D/0P/Q/9D/zv/O/8//z//R
/9H/0P/Q/9D/0P/Q/9D/0P/R/9L/0//R/9H/0v/S/9P/0//U/9T/1v/X/9j/2f/a/9n/
2P/Y/9r/2//c/9z/2v/c/93/3f/f/+D/4v/j/+b/5//p/+r/6f/q/+z/7f/w//H/9P/0
//T/9v/3//j/+//+/wAAAgAEAAYACAAKAAoADAANAA4ADwASABUAGAAZABoAGwAdAB0A
HQAdAB0AHwAfAB8AIAAgACAAIAAgACIAIgAiACEAIQAhACAAHwAcABwAHAAcABoAGQAY
ABcAGAAVABIAEgAOAA0ADQALAAsACQAHAAYABQADAAIAAQAAAAAA/v/9//r/+P/4//j/
+f/5//r/+v/4//j/9//3//f/9v/2//b/9//3//f/9//0//P/8//y//L/8//0//T/9P/1
//X/9f/1//T/8v/y//L/8//z//P/8v/y//L/8//0//T/8//y//L/8v/y//L/8v/z//P/
8//z//P/8//y//D/8P/w//H/8//y//L/8v/0//P/8//0//L/8//z//T/9P/z//P/8//z
//H/8P/w//H/8f/x//L/8f/x//D/8P/v/+//7//v/+//7//v/+//7//v/+3/7f/t/+3/
7P/s/+r/6v/q/+r/7P/s/+z/6//r/+v/6v/q/+j/6P/o/+j/6P/o/+f/5//n/+f/5//n
/+b/5v/m/+b/6P/o/+j/6P/m/+b/5f/l/+f/5//n/+f/5//m/+b/5//l/+X/5f/l/+f/
5v/m/+b/5v/m/+b/5v/m/+b/5//n/+j/6P/o/+j/6P/o/+j/6P/o/+j/6P/o/+j/6P/o
/+j/6v/q/+r/6v/q/+j/6f/o/+j/6P/o/+j/6f/q/+v/7P/p/+n/6P/o/+r/6v/q/+v/
6//r/+v/7P/q/+r/6v/s/+z/7P/s/+7/8P/x//L/8//0//X/9v/2//b/9//3//f/+f/6
//r/+f/5//n/+P/1//H/7f/t/+3/7P/q/+n/6f/p/+n/6v/t/+3/7P/s/+v/6//r/+z/
7P/q/+n/6f/p/+n/6v/q/+r/6v/q/+r/6v/q/+r/6v/q/+z/7P/q/+f/4f/a/9T/0P/O
/8//2P/u/w8APwB1ALIA8AAlAVkBjAHBAegBAQIOAvIBngFTASkB+gC5AIMATgAaAPj/
8v/y//b//P/9//j/9P/y//H/8P/t/+n/6f/o/+j/6f/p/+j/6f/r/+r/6v/q/+r/6v/q
/+r/7P/s/+3/7f/r/+v/6v/q/+z/7P/s/+z/6//r/+v/6//s/+3/7//w//H/8f/y//L/
9P/1//b/9//5//n/+f/6//v/+//7//r/+v/8//3//f/+/wAAAwAFAAQABQAHAAgABwAI
AAoACwAOAA8AEgASABYAGAAZABoAGQAcAB4AIAAgACIAJAAmACgAKgArACwALgAwADIA
NAAzADQANQA3ADgAOQA6ADsAOwA7ADsAPAA/AEAAQQBCAEMAQgBBAD8APwA/AD4APQA+
AD4APgA+ADoAOQA4ADcAOAA1ADIAMgAwAC8ALwAtACsAKQAnACYAJAAjACMAIwAhACAA
HQAbABkAGAAZABoAGAAXABcAFgAUABQAEwATABMAEgASABIAFQAVABUAFQAWABUAFQAU
ABMAEwATABIAEgATABMAEwAVABQAEgASABAAEQARABEAEgASABIAEwATABIAEAAOABAA
EAAQABAAEAARABEAEQAPAA8ADwAOAA4ADgAOAA8ADwAOAA4ADgAQAA8ADwAQABAAEQAR
ABIAEgARABEAEQARAA8ADgAOABEAEQARABIAEgARAA8ADgAPAA8ADwAPAA4ADQAMAAsA
CwALAAkACQAJAAkACAAIAAYABgAGAAYACAAIAAgABwAFAAUABAAEAAQABAAEAAQABgAG
AAUABQAEAAMAAgABAAAAAAAAAAAAAgACAAIAAgACAAIAAQABAAEAAQABAAEAAQAAAAAA
AQD//////////////v/+//7/AAAAAAAAAAD+//7//////wAAAAAAAAAA/v/+//7//v/8
//z//P/8//z//P/8//z//P/6//r//P/8//z//P/8//z//P/8//v/+//6//r/+v/6//r/
+//7//v/+//8//z//P/8//7//P/8//z//v/8//3//v///wAAAQACAAIAAwAFAAYABwAG
AAYABQADAAUABQAEAAEAAQD9//3//f/6//j/9//3//P/8//0//f/9//2//b/9f/y//H/
8f/w//D/7//v/+//7//w//D/8P/y//L/8v/y//D/8P/w//D/9P/y//D/6f/j/9r/0v/Q
/9L/2//s/w4AOwBxALEA9AAuAWcBowHcAQsCMgJNAjQC4gGUAWUBKwHgAKEAYwAkAPz/
8v/y//b//P/6//f/9P/y//D/7//u/+v/6P/n/+X/5P/k/+P/4f/h/+L/4v/j/+T/4v/i
/+L/4v/k/+T/5f/l/+P/4//i/+L/4v/i/+L/4v/g/+H/4v/j/+H/4f/i/+L/5P/l/+f/
6P/m/+f/6P/p/+n/6f/p/+r/6v/r/+z/7P/s/+7/7//v/+//8P/y//P/8//z//T/9P/3
//j/+v/7//z//f8AAAAAAgAEAAUABgAHAAoADAAOABAAEgAUABYAGgAcAB0AHgAeACAA
IgAkACUAJgAnACkAKgArACwALQArACsAKwAsAC0ALgAvADAAMQAwAC8ALQAtAC0ALAAr
ACoAKgAqACoAKAAnACYAJQAiAB8AHAAcABgAFwAXABUAFQATABEAEAANAAsACgAJAAcA
BgADAAEAAQAAAAEAAgD/////AAAAAP///v/8//v//f/8//z//P/7//v/+//7//z/+//7
//r/+f/5//n/+P/4//n/+f/5//n/+P/2//b/9v/3//f/9//2//b/9v/3//b/9v/1//T/
9P/0//T/9P/2//f/9//3//X/9f/1//T/9f/2//f/+f/3//b/9v/2//j/9//3//j/+P/5
//n/+v/4//f/9//3//n/9//2//b/9f/1//X/9v/1//X/9P/0//X/9f/1//X/9P/z//L/
8f/z//P/8f/x//H/8f/w//D/8P/w//D/8P/w//D/8P/v/+//7//u/+7/7v/u/+7/7v/s
/+z/6//r/+3/7f/t/+3/7P/s/+z/7P/s/+z/7P/s/+z/7P/r/+v/6f/p/+n/6f/p/+j/
6P/p/+n/6f/p/+n/6f/o/+j/6P/q/+r/6v/q/+r/6v/r/+v/6v/q/+r/6v/q/+r/6v/q
/+r/6v/q/+r/6v/q/+r/6v/q/+r/6v/q/+j/6P/p/+j/6v/q/+r/6v/q/+j/6P/o/+j/
5//n/+b/5v/m/+b/5v/n/+n/6f/p/+r/6P/o/+j/6v/q/+r/6v/s/+7/7//w//H/8v/z
//T/9P/0//X/9f/1//X/9v/2//X/9f/1//T/8f/v/+v/6//r/+b/5P/j/+P/4//j/+T/
5//n/+b/5v/l/+L/4f/h/+D/4v/h/+H/4f/f/+D/4P/g/+D/4P/g/+D/4P/g/+D/4P/g
/97/3P/X/8//xv/A/77/vv/F/9r//P8rAGMAqQDsACgBYQGdAdgBBQImAj0CJALSAYwB
YQEhAdQAkwBTABIA6v/k/+T/6P/u/+7/6f/k/+L/4P/f/97/2//Z/9n/2P/Y/9b/1f/T
/9P/1f/U/9T/1P/S/9L/0v/S/9T/1P/V/9X/1f/V/9T/1P/S/9L/0v/S/9L/0//U/9X/
0//T/9T/1P/X/9f/2P/Y/9n/2//d/9//4f/h/+H/4v/i/+P/5P/k/+T/5v/n/+f/6f/q
/+z/7f/u/+//8f/y//P/9P/2//f/+P/5//z//P/+/wAAAQACAAMABgAIAAoADAAOABAA
EgAUABYAFwAYABoAHAAeACAAHwAgACEAIwAiACMAJAAlACcAJwAnACgAKAAoACgAKAAq
ACoAKgApACkAKQAoACcAJgAmACYAJgAkACMAIgAhACAAHQAaABoAGAAXABcAFQAVABMA
EQAQAA0ACwAKAAkACAAIAAYABQAEAAIAAgACAAEAAQACAAIAAAAAAP/////9//z//P/8
//3//f/9//3//P/7//v/+v/6//v//P/8//z//f/9//3//f/8//r/+v/6//v/+//7//r/
+v/6//v//P/8//v/+v/6//r/+v/6//r/+//7//v//f/9//3//P/6//r/+v/7//3//P/8
//z//v/9//3//v/8//3//f/+//7//f/9//3////9//z//P/9//3//f/+//7//f/7//r/
9//3//f/9//4//n/+v/7//r/+f/2//X/9v/3//f/+P/2//b/9v/2//T/9P/0//P/9P/1
//X/9v/2//b/9v/2//b/9v/1//X/8//z//P/8//w//D/8P/w//L/8v/y//L/8v/y//H/
8f/x//L/8v/y//L/8v/w//D/8P/w//D/8f/x//L/8P/w//D/8f/v/+//7//w//L/8v/y
//T/9v/2//b/+P/4//n/+v/7//z//f/+//7//P/9//3//f/7//z//P/7//3//f/8//n/
9//z//P/8//u/+z/6//r/+n/6f/q/+3/7//u/+7/7f/s/+v/6//q/+r/6f/p/+n/5//o
/+j/6P/q/+r/6v/q/+r/6v/q/+r/6v/o/+b/4f/b/9b/0v/Q/9D/1f/i//z/IwBTAI0A
zAAGATkBaQGcAckB4gHvAeQBpAFKARUB7QC0AH0ATwAcAPT/6P/q/+7/8v/2//P/7P/s
/+r/6f/m/+f/5f/l/+T/5P/i/+H/3//f/9//3v/e/97/3//g/+H/4v/i/+L/4//j/+P/
4//i/+L/4v/i/+L/4v/g/+H/4v/j/+P/4//k/+T/5//n/+j/6P/o/+n/6v/r/+v/6//r
/+z/7v/v//D/8P/w//L/8//z//H/8v/0//X/9v/3//n/+v/7//z//v////7///8CAAIA
BgAIAAkACgAJAAwADgAQABQAFgAYABoAGgAcAB0AHgAgACIAJAAmACUAJgAnACkALAAt
AC4ALwAwADEAMgA0ADMAMgAxADAAMgAyADIAMQAzADMAMgAxAC4ALgAuAC4ALgAtACwA
KwApACUAIQAgACAAHwAfAB0AGwAZABcAFgATABEAEAAPABAAEAAOAA0ACAAGAAYABgAH
AAcACAAIAAYABgAFAAUABQAEAAQABAAFAAUABQAFAAQAAwADAAIAAQABAAEAAAAAAAEA
AQABAP///v/8//z//v////////8CAAIAAgADAAIAAgABAAAAAgACAAIAAgACAAMAAwAD
AAEAAQABAAAAAAAAAAAAAQD///7//v/+/wAA/////wAAAAABAAEAAgACAAEAAQABAAEA
///+//7/////////AAABAAEAAAAAAP///////////f/9//3//f/7//v/+f/5//n/+f/4
//j/+P/4//j/+P/2//b/9v/1//b/9//3//j/+P/4//j/+P/2//b/9f/1//X/9f/1//X/
9P/0//T/9P/0//T/9P/0//L/8v/x//H/8//z//P/8//x//D/8P/x//H/8f/x//H/8//y
//L/8v/w//D/8P/w/+7/7v/v/+//8P/w//D/8P/w//D/8P/w//H/8v/z//T/8//y//H/
8P/v/+7/7f/s//D/8v/v/+z/7P/t/+7/7//w//D/8P/w//D/7//u/+3/7P/u/+7/7v/u
/+7/7v/u/+7/7P/s/+z/7P/u/+7/7v/u/+z/7P/s/+z/7P/s/+z/7P/r/+v/6v/q/+v/
7P/t/+//7f/t/+3/7v/t/+z/6//s/+7/7v/u//D/8P/x//L/8//2//f/+P/4//b/9//3
//f/9f/2//b/9f/3//f/9v/z//H/7f/t/+3/7P/q/+n/6f/m/+X/5f/n/+f/5v/m/+X/
5P/j/+P/4v/i/+H/4f/h/9//4P/g/+D/4//k/+X/5v/l/+T/4//i/+L/4v/e/9n/z//G
/8D/vv/A/8v/4v8GADcAbQCtAO4AKAFdAZcB0AH5ARgCLwISAsABegFLAQ8BxgCJAEsA
EADy/+r/6v/s//D/7v/n/+T/5P/g/9//4P/f/9v/2//a/9r/2v/Z/9f/1//X/9b/1v/W
/9b/1v/W/9b/1v/W/9f/1//X/9f/1v/W/9b/1v/W/9b/2P/Z/9r/2//Z/9n/2v/a/9v/
2//c/9z/3P/d/97/3//h/+H/4f/i/+L/4//k/+T/4v/k/+X/5f/m/+j/6//t/+z/7f/v
//D/8//0//b/9//2//f/+v/6//z//v///wAAAwAGAAgACgAKAAwADgAQABIAFAAVABYA
GAAaABwAHgAfACAAIQAjACYAJwAoACkAJwAnACcAKAAmACYAJgAmACgAKAAoACcAKQAp
ACgAJwAoACgAKAAoACUAIwAhAB8AIAAdABoAGgAYABcAFwAVABUAEwARABAADwANAAwA
CwAJAAgABQADAAAA/v/+//7//////wAAAAD///7//P/7//v/+v/6//r/+f/5//n/+f/6
//n/+f/4//n/+f/5//j/9v/3//f/9//4//j/9//4//b/9//3//f/+P/4//j/+f/6//r/
+f/4//j/+P/4//j/9v/3//f/9//5//n/+f/4//r/+v/6//v/+//6//r/+v/6//n/+f/6
//z//f/9//7//P/7//v/+//5//f/9v/2//n/+f/5//r/+f/5//j/+P/3//f/9//3//b/
9f/0//P/9f/1//P/8//z//P/8v/y//D/8P/w//D/8P/w//D/7//v/+//7v/u/+z/7P/s
/+z/7v/u/+3/7f/t/+3/7f/t/+z/7P/s/+z/7P/s/+z/7P/s/+z/6//r/+v/6//r/+v/
7f/s/+z/7f/t/+3/7f/t/+v/6v/q/+r/6v/q/+r/6v/q/+r/6//r/+v/6v/p/+j/6v/q
/+r/6v/q/+r/6v/q/+r/6v/q/+r/7P/s/+z/7P/q/+j/6f/q/+r/6v/q/+r/6v/q/+r/
6v/q/+j/6P/o/+j/6P/o/+f/5//o/+j/6P/o/+j/6f/p/+n/5//o/+j/6P/q/+z/7P/s
/+z/7v/u/+//7v/v//D/8f/z//T/9f/3//X/9f/1//b/9v/1//X/9f/0//H/7//r/+v/
6//o/+b/5f/l/+P/4//k/+f/5//m/+b/5f/k/+P/4//i/+L/4f/h/+H/4f/i/+T/5P/k
/+T/4//i/+H/4P/i/+T/5P/i/+D/2f/R/8j/wv+8/77/x//c//7/KwBjAKUA5gAkAVsB
mQHSAf0BIAI3AhwCygGAAVUBGQHOAI0ATwASAO7/5v/m/+j/7v/u/+n/5v/k/+L/4f/e
/9v/1//X/9b/1v/Y/9f/1f/V/9X/1P/U/9T/1P/U/9T/1P/U/9T/1f/V/9X/1f/U/9T/
1v/W/9b/1v/U/9X/1v/X/9f/1//Y/9j/2f/Z/9r/2v/Y/9n/2v/b/93/3f/d/97/3v/f
/+D/4P/g/+L/4//j/+P/5P/m/+f/5v/n/+n/6v/t/+7/8P/x//D/8f/0//T/9v/4//n/
+v/7//7/AAACAAIABAAGAAgACgAMAA0ADgAQABIAFAAWABcAGAAZABsAGwAbABsAGwAd
AB0AHQAeACAAIAAgACAAIAAgACAAHwAfAB8AHgAdABoAGgAaABoAGgAZABgAFwAYABUA
EgASABAADwAPAA0ACwAJAAcABgAFAAMAAgABAP7//v/8//v/+f/4//n/+v/5//n/+v/6
//r/+v/5//n/+f/4//j/+P/3//f/9//3//j/9//3//b/9//3//f/9v/2//f/9//3//n/
+P/2//b/9P/1//X/9f/0//T/9P/1//b/9v/1//T/9v/2//b/9v/2//f/9//3//f/9//3
//b/+P/4//j/+f/5//j/+P/4//r/+f/5//r/+P/5//n/+v/6//n/+f/5//n/9//2//b/
9//3//f/+P/4//f/9f/0//X/9f/1//X/8//z//P/8//1//X/8//z//P/8//y//L/8v/y
//L/8v/y//L/8v/x/+//7//u/+7/7//w//H/8v/w//D/7//v/+//7//v/+//7v/u/+7/
7v/s/+z/7P/s/+7/7v/u/+7/7v/s/+z/7P/s/+3/7f/s/+z/7P/s/+z/7f/r/+v/6//s
/+7/7v/u//D/8v/y//L/9P/2//f/+P/5//n/+f/5//j/9v/3//f/9//3//j/+P/3//X/
9f/0//H/7//r/+v/6//o/+b/5f/l/+P/4//k/+f/5//m/+b/5f/i/+H/4f/g/+L/4f/h
/+H/4f/i/+L/4v/g/+D/4P/g/+L/4v/i/+L/4v/i/97/2//T/8z/xv/E/8j/1f/u/xQA
QwB7ALsA9gAoAVkBiwG6AdcB6AHjAaoBUAEUAe0AuQCAAFEAGwDw/97/4P/k/+j/7P/q
/+X/5P/i/+L/4f/g/9//3f/d/9z/3P/c/9v/2f/Z/9v/2v/a/9r/3P/c/9z/3P/a/9r/
2//b/93/3f/c/9z/3P/c/9z/3P/e/9//4P/h/+H/4f/i/+L/4f/h/+L/4v/j/+X/5//p
/+r/6f/o/+j/6P/p/+r/6v/s/+7/7//v/+//8P/y//P/9P/1//f/+P/7//z//v///wAA
AQAEAAQABgAIAAkACgAJAAwADgAQABIAFAAWABgAHAAeAB8AIAAgACIAJAAmACcAKAAp
ACsALAAtAC4ALwAvAC8ALwAwADAAMAAwADAAMAAwADAALwAvAC8ALgAtACwALAAsACwA
LAArACoAKQAoACUAIgAiACAAHwAfAB0AHQAbABkAGAAVABMAEgARABAAEAAOAA0ADAAK
AAoACgAHAAcACAAIAAgACAAHAAcACQAIAAgACAAHAAcABwAHAAcABwAIAAgABwAHAAcA
BgAGAAcABwAHAAcABgAEAAQABgAHAAcABwAHAAYABQAFAAYABgAFAAQABgAGAAYABgAE
AAUABQAFAAYABwAIAAgABwAGAAUABQAHAAYABgAGAAcABwAIAAoACQAJAAgACAAIAAcA
BwAHAAcABQAEAAQAAwADAAMABAAHAAcABgAGAAUABQAFAAUAAwADAAMAAwADAAMAAQAB
AAEAAQAAAAAAAAAAAAAAAAAAAAAAAAD////////+//7//v/+//7//v/+//7//f/9////
/////////v/+//7//v/+//7//v/+//7//v/9//3/+//7//v/+//9//z//P/9//v/+//7
//v//f/8//z//P/6//r/+v/6//z//P/9//3//v/+//7//v/8//z//P/8//7//v/+//7/
/P/8//z//P/6//r/+v/6//7//P/9//7//v/8//z//P/8//r/+v/6//r/+v/6//r/+v/8
//z//P/8//z//P/8//z//v/+//7//v/8//z//P/8//z//P/8//v/+//6//r/+v/6//r/
+//7//3//f/+//7//P/8//7//v/+//7/AAAAAAEAAgADAAQABgAIAAkACgAJAAkACQAJ
AAoACgAJAAkACQAIAAUAAwD9//3//f/6//n/+f/6//n/9//4//v/+//6//r/+f/4//X/
9f/0//T/9P/1//b/9//4//j/+P/4//f/9v/1//T/9v/2//b/9v/2//b/8f/p/+L/2v/W
/9T/2f/o/wIAKwBdAJkA2gAYAVEBiQHCAfMBFgIzAjoCAgKsAXUBRQEAAb0AgQBAAAwA
+P/0//j//v8CAP//+v/6//j/9f/y/+//7//v/+7/7v/s/+v/6f/p/+n/6P/o/+j/6P/o
/+j/6P/m/+b/5//n/+n/6f/o/+j/6P/o/+j/6P/m/+f/6P/p/+v/6//s/+z/6//r/+z/
7P/s/+3/7v/v//D/7//u/+7/8P/x//L/8v/0//b/9//3//X/9v/4//n/+P/5//v//P/7
//z//v///wAAAQAEAAQACAAKAAsADAALAA4AEAASABQAFgAYABoAHAAeAB8AIAAgACIA
JAAmACYAJgAmACcAKQArAC0ALwAxADEAMQAyADIAMgAyADIAMgAyADIAMQAxADEAMAAv
ACwALAAsACwALAArACoAKQAqACcAJAAkACIAIQAhAB8AIQAfAB0AHAAZABcAFgAVABQA
FAASABEAEAAOAA4ADgALAAsADAAMAAwADAALAAsACQAIAAgACAAJAAkACQAJAAgABwAH
AAYABwAHAAcABgAGAAcABwAHAAkACAAGAAYABgAHAAcABwAGAAYABgAHAAgACAAHAAYA
BwAIAAkACgAIAAkACQAJAAkACQAJAAgACgAKAAoACwAJAAgACAAIAAkACQAKAAwACgAL
AAsADAAMAAsACwALAA0ACwAKAAoACQAJAAkACgAJAAkACAAIAAcABwAHAAcABwAHAAcA
BwAHAAcABQAFAAMAAwACAAIABAAEAAQABAACAAIAAgABAAMAAwACAAIAAgACAAIAAgAA
AAAA/////wEAAQABAAEAAAAAAAAAAAAAAAAAAAAAAAIAAgABAAEAAAD///7//f////7/
/v//////////////AQAAAAAAAAAAAAAAAAAAAAAAAAABAAEAAAAAAAAAAAAAAAAAAAAA
AAAAAAAAAAAAAAAAAAAAAAAAAAAAAAAAAAAAAgADAAIAAAAAAAAAAAAAAAAAAAAAAAAA
AAAAAAAAAAAAAAAAAAAAAAAAAAAAAAAA/v/+//7//v8AAAAAAAAAAAAAAAAAAAAAAAAA
AAAAAAACAAIAAgACAAAAAAAAAAAAAgACAAIAAgAAAAAAAAAAAAAAAAAAAAAAAgACAAEA
AQAAAAAAAAAAAP7/////////AQACAAIAAgACAAQABAAEAAYACAAIAAkACQAJAAkACQAL
AAwADQAPAA8ADwAPABAAEgARABEAEQASAA8ADQAJAAcABwAEAAIAAwADAAEAAQAAAAMA
AwACAAQAAwACAAEAAQAAAAAA//////////8AAAAAAAAAAAAAAAAAAAAAAAAAAAIAAgAC
AP7/+//z/+r/5P/i/+L/6f/+/yAATwCHAMUAAgE6AW8BpwHgAQsCJgI7AigC2gGOAWUB
MQHmAKcAcQA8ABYADAAOABIAGAAaABUAEgASABIADwAQAA8ADAALAAkACAAKAAkABwAH
AAkACAAIAAgACAAIAAgACAAKAAoACwALAAsACwAKAAoACwAMAA0ADgAMAA0ADgAPAA0A
DQAOAA4AEQARABIAEgAUABUAFgAXABsAGwAbABwAHgAfACAAIAAgACIAIwAjACUAJgAo
ACkAKAApACsALAArACwALgAvADIAMwA2ADYAOAA6ADsAPAA9AEAAQgBEAEQARgBIAEoA
TABOAE8AUABQAFIAVABWAFcAWABZAFsAXABdAF4AXwBfAF8AXwBgAGAAYABgAGAAYgBi
AGIAYQBhAGEAYABfAF4AXgBeAF4AXgBdAFwAWwBbAFkAVwBYAFYAVQBVAFMAUQBPAE0A
TABMAEsASwBLAEwATABKAEkARwBGAEcASABKAEsATQBOAE4ATgBNAE0ATgBOAE8AUABP
AE8ATwBPAE8ATwBQAFAATwBPAE8ATgBMAE0ATQBNAE4ATgBNAE4ATABNAE0ATQBOAE4A
TgBPAFAAUABPAE4ATABMAEwATABOAE8ATwBPAE8ATwBPAE4AUABQAFAAUQBTAFIAUgBS
AFAATwBPAFAAUABRAFEAUgBSAFEAUQBRAFMAUQBQAFAATwBPAE8AUABRAFEAUABQAE0A
TQBPAA==
         </WaveFormData>
      </LeadData>
      <LeadData>
         <LeadByteCountTotal>10000</LeadByteCountTotal>
         <LeadTimeOffset>0</LeadTimeOffset>
         <LeadSampleCountTotal>5000</LeadSampleCountTotal>
         <LeadAmplitudeUnitsPerBit>4.88</LeadAmplitudeUnitsPerBit>
         <LeadAmplitudeUnits>¦ÌV</LeadAmplitudeUnits>
         <LeadHighLimit>2147483647</LeadHighLimit>
         <LeadLowLimit>268435456</LeadLowLimit>
         <LeadID>V5</LeadID>
         <LeadOffsetFirstSample>0</LeadOffsetFirstSample>
         <FirstSampleBaseline>0</FirstSampleBaseline>
         <LeadSampleSize>2</LeadSampleSize>
         <LeadOff>FALSE</LeadOff>
         <BaselineSway>FALSE</BaselineSway>
         <ExcessiveACNoise>FALSE</ExcessiveACNoise>
         <MuscleNoise>FALSE</MuscleNoise>
         <LeadDataCRC32>1908880816</LeadDataCRC32>
         <WaveFormData>
8//z//P/9f/3//n/+v/6//r/+v/6//r/+v/6//v/+//7//r/9//2//T/8f/v/+3/7v/t
/+z/7P/r/+r/6//q/+z/7P/q/+n/6v/r/+v/7P/p/+b/5f/k/+X/5v/o/+n/5//n/+b/
5v/k/+T/5P/k/+f/5P/d/9L/x//B/73/vf/F/9f/9v8iAFoAmwDhACYBZgGkAd8BDAIk
AisCFwLWAYMBRQH9AJ4AXAA5ABEA8f/p/+z/6//v//H/7//t/+z/6//r/+r/6P/k/+H/
3//e/97/3v/f/+D/3//e/93/2//Z/9r/2v/a/9v/2//b/9v/2f/Y/9j/2P/Z/9r/2//d
/93/3f/d/9z/3v/f/9//4P/g/+H/4f/i/+D/4P/g/+D/4P/h/+H/4f/f/+D/4P/g/97/
3//f/9//4v/i/+P/4//k/+T/5f/m/+f/5//p/+n/6v/r/+3/7f/v//H/8//1//X/9v/5
//n/+f/8//3//v8EAAcACAAMAAsADQAOAA8ADgAPABAAEAATABQAFQAWABUAFQAVABUA
FwAYABoAGwAbABwAHAAcABkAFwAVABMAFAAVABUAFgAUABEAEQARAA8ADgAMAAwACgAI
AAcABAAFAAQAAgACAAIAAgACAAAA/P/6//r/+f/5//n/+v/6//j/9v/0//L/8//z//P/
8v/z//P/9f/1//L/8v/y//H/8//z//P/8//x//H/8f/w//D/8P/x//H/8f/x//H/8P/w
/+7/7v/u//L/8//0//b/9f/0//P/8f/v/+//8P/w//H/8v/z//T/9f/0//L/8P/z//X/
9v/4//f/9v/1//T/8//z//T/9P/4//n/+v/8//v/+v/5//j/+v/5//n/+f/3//j/+P/4
//f/9//3//f/+P/5//n/+f/2//j/9//2//j/+P/4//n/+f/4//j/+f/5//n/+P/4//n/
+v/7//z/+f/3//b/9f/3//f/9//3//b/9f/0//P/9f/1//X/9f/4//n/+v/5//j/9//2
//b/9P/0//T/9P/2//b/9v/2//X/9P/z//L/8//0//X/9v/1//P/8v/x//T/9f/3//j/
9v/2//f/9//0//T/9P/0//f/+f/5//j/9//1//X/9f/1//f/9//3//j/+P/1//X/8//z
//P/9P/2//b/9v/2//b/9P/1//X/9f/2//b/9//4//b/9v/2//b/9//3//f/9//4//j/
+P/4//r/+v/6//v//f///wAAAQACAAEAAgACAAQABAAEAAQABAAEAAQABQADAAMAAgD/
///////+//7/+v/4//b/9P/2//b/9v/4//r/+v/6//j/9f/1//X/9P/3//j/9//4//b/
9v/2//f/9//3//f/9v/4//j/+P/4//T/8f/s/+X/3P/V/9H/z//R/9f/6f8KAD4AfADB
AAsBUgGUAdABBwIsAjwCOwIXAswBhwFPAfkAmgBkAD0AEwD9////BAAHAAkABQD///v/
+P/1//P/9P/0//P/8f/w//D/7//u/+7/7v/u/+7/7v/t/+3/7v/u/+7/7f/t/+3/7f/u
/+7/7//w/+7/7v/u/+//8f/x//H/8P/w//H/8f/y//D/8f/x//L/8//0//X/9v/0//X/
9f/1//f/+P/4//j/9v/3//f/9//4//j/+f/5//3//v8AAAIAAgABAAIAAQAEAAUABwAH
AAgACQAKAAsACwAMAA8ADwATABYAFwAYABkAGwAbAB4AIQAjACQAJQAmACcAKAAoACcA
KAApACoALAAtAC4ALwAuAC4ALwAvADEAMgAyADIAMgAxADAALwAuAC0AKwAqACgAJQAl
ACUAIQAgAB4AHgAeABwAGwAYABkAGAAWABYAFAAUABQAEgASABAAEAAPAAwACwALAAoA
CgAKAAoACgAJAAkACQAIAAcABwAJAAkACgAKAAoACQAIAAcABgAFAAcABwAHAAYABgAG
AAcABwAFAAUABQAEAAcABgAHAAgACAAHAAYABgAIAAgACAAHAAcABwAIAAgABgAGAAYA
BgAKAAoACQAIAAYABwAHAAgACgAKAAoACgAJAAkACgAKAAkACQAJAAoADAAMAAwADAAK
AAkACQAJAAkACgAKAAoACQAJAAkACQAHAAcABgAFAAcACgAKAAoABwAGAAUABQAFAAQA
BAAFAAUABQAEAAQABgAGAAYABgAIAAcABwAHAAYABQAEAAMABQAFAAUABQADAAMAAwAD
AAMAAwADAAEABAAFAAYACAAFAAQAAwACAAQABAAEAAQABAAEAAQABAADAAIAAQAAAAEA
AQACAAMAAQABAAIAAgACAAIAAwADAAEAAgADAAQAAgADAAIAAAAAAP//AAABAP//AQAB
AAEABAAEAAEAAQAFAAMAAQAAAP7//v/+//7/AQADAAQABQACAAAA///+/wAAAAAAAAAA
AwADAAMAAwACAAIAAgACAAQABAAEAAUABgAHAAcABwAHAAcACQAKAAoACgAKAAoACgAK
AAoACwAMAA0ADQALAAcABQACAAAA///+//3//P/+//7//v8AAAAAAAAAAP7/////////
/v/9//z/+f/4//j/+P/4//n/+P/3//b/9P/0//T/9P/0//j/9//0/+//5v/d/9X/0f/R
/9P/2//u/wwAOABxAK0A7AAqAWoBowHWAfoBBQL9Ad4BkwFDAREB0ACCAFEANQARAPn/
9P/3//f/+f/5//X/8v/x//H/7v/s/+f/5f/k/+T/5f/k/+T/5P/k/+T/5P/j/+H/4v/i
/+L/5f/l/+X/5f/j/+L/4v/i/+P/5P/l/+f/5P/j/+L/4P/h/+P/5P/m/+b/5//n/+j/
5//m/+X/5P/m/+f/5//n/+X/5v/m/+b/5P/l/+X/5f/o/+j/6f/p/+j/6P/p/+r/7f/t
/+//7//w//H/8//z//T/9f/2//f/9//4//v/+//7//7///8AAAMABQAFAAgACAAJAAkA
CQAIAAkACgAKAAwADgAQABIAEQARABEAEQAVABYAGAAZABcAGAAYABgAGAAXABYAFQAV
ABUAFAAUABEADQAMAAsACwAKAAgACAAHAAQAAgD+//3//P/6//r/+f/6//v/+v/1//L/
8f/v//H/8f/y//L/8f/w/+//7v/t/+3/7f/s/+v/6//t/+3/6v/q/+r/6f/r/+v/6//r
/+n/6f/p/+j/6v/q/+v/6//r/+v/6//q/+r/6P/o/+j/6//r/+v/7P/r/+r/6f/n/+n/
6f/q/+r/7P/s/+z/7P/s/+r/5//k/+f/6f/q/+z/6//q/+n/6P/p/+n/6v/q/+v/6//r
/+z/7P/s/+z/7P/u/+3/7f/t/+3/7v/u/+7/7f/t/+3/7f/t/+3/7P/r/+r/7P/r/+r/
6v/q/+r/6//r/+r/6v/r/+v/6//q/+r/7P/s/+z/7P/p/+f/5v/l/+f/5//n/+f/6f/p
/+n/6f/p/+n/6f/p/+n/6f/p/+f/5v/l/+T/5P/l/+b/5//o/+j/6P/o/+j/5v/m/+b/
5v/m/+b/5v/m/+b/5f/l/+X/5v/n/+n/6v/o/+j/6f/p/+f/6P/p/+r/6v/r/+r/6P/n
/+X/5f/l/+X/5//n/+f/5v/k/+T/5P/k/+T/5P/m/+f/5//n/+f/5v/m/+b/5v/m/+b/
5v/p/+n/6f/p/+r/6v/q/+r/7P/s/+z/7f/t/+3/7P/r/+//7//x//L/9P/0//T/9P/x
//D/7//v//L/8//z//H/7//t/+r/6P/o/+j/6P/o/+j/6P/o/+r/6P/o/+j/5v/n/+f/
5//m/+P/4v/f/97/3//g/+H/4//l/+X/5f/k/+L/4v/i/+L/5v/n/+T/2//Q/8X/v/+9
/73/xf/T//T/JABeAKEA6QAuAXIBtAHtARoCMgI1AhkCzgF/AUEB8QCSAFQAMQAHAO3/
6//u/+//7f/r/+f/5f/k/+P/4//i/+D/2//Z/9j/2P/Z/9j/2P/Y/9r/2v/a/9n/2//c
/9z/3P/d/93/3f/d/9v/2v/a/9r/2v/a/9r/2//a/9n/2P/W/9j/2f/Z/9r/3P/d/93/
3v/c/9z/3P/c/97/3//f/9//3//g/+D/4P/g/+H/4f/h/+L/4v/j/+P/4f/g/+D/4P/k
/+X/6P/p/+r/6//t/+3/7P/t/+7/7//z//T/9//3//n//P/9//7/AwAFAAUACAAHAAkA
CgALAA4ADwAQABAAFAAWABgAGgAYABcAFgAVABcAGAAaABsAGgAaABkAGAAYABcAFgAV
ABUAFQAUABQAEAANAA0ADQANAAwACgAKAAkABgAEAAAA///+//z//P/6//r/+v/4//T/
8v/y//H/8v/z//X/9v/1//T/8//y/+//7//v/+7/7v/v//L/8//w//D/8P/v//D/8f/y
//P/8v/x//D/7v/u/+7/7//v//H/8f/x//D/8P/u/+7/7v/v/+//7//w//D/8P/w/+//
7f/t/+7/7v/v//D/8f/y//P/8v/w/+7/8f/z//T/9v/1//T/8//y//H/8f/y//L/9P/1
//b/+P/3//b/9f/0//X/9f/2//f/9f/2//b/9v/1//X/9f/1//b/9//3//f/9v/4//f/
9v/3//b/9f/1//X/9P/0//X/8//z//L/8v/1//b/9//4//f/9f/0//P/9f/1//X/9f/z
//P/8//z//P/8//z//P/9P/1//b/9f/z//P/8//0//b/9v/2//b/9v/2//b/9v/0//T/
9P/0//b/9v/2//b/9f/z//L/8f/y//P/9f/2//T/9P/1//X/8//0//X/9v/3//n/+f/4
//f/9f/1//X/9//5//n/+f/4//j/9f/1//X/9f/3//b/+P/4//j/+P/4//b/9//3//f/
+f/4//j/+P/2//b/9v/2//n/+f/5//n/+v/6//r/+v/6//r/+v/7//7/////////////
/wEAAgACAAIAAgACAAQABAAEAAUAAwADAAIA//8AAP///f/8//n/+P/3//b/9v/2//b/
+P/6//r/+v/4//X/9f/1//T/9v/2//T/9P/z//L/8f/x//P/8//z//L/9P/0//T/9P/w
/+//6v/l/9z/1f/R/83/zf/T/+P/AgAyAHAAtQD9AEIBhAHAAfkBIAIwAjECEwLKAYEB
SwH7AJwAYgA/ABMA+f/5//7///8BAP//+//3//T/8f/x//D/8P/u/+3/7f/u/+z/6v/p
/+j/6v/q/+r/6f/n/+j/6P/o/+n/6f/p/+n/6//q/+r/6v/p/+j/5//n/+j/6f/q/+r/
6P/p/+n/6v/q/+v/6//s/+7/7v/u/+7/7P/t/+3/7f/v//D/8P/w//D/8f/x//H/8P/w
//H/8f/z//T/9v/4//j/9//4//f/+v/7//3//f/8//3//v///wEAAgAFAAUACQAMAA0A
DgAPABEAEQAUABcAGQAaABsAHAAdAB4AHgAdAB4AHwAgACIAIwAkACUAJQAkACQAIwAl
ACYAJgAmACYAJQAkACMAIQAhACAAIAAgAB0AHQAdABoAGAAVABQAFgAUABMAEAAPAA4A
DAAMAAgACAAIAAYABQAEAAUABQACAAEAAQAAAAEAAAD///7//////////v/7//v//f/9
//3//v///////v/9//z/+//8//3//v/+//z//P/9//3/+//7//v/+v/7//r/+//8//v/
+//7//z//P/8//z/+//7//v//P/8//r/+v/6//r//f/+//7//v/9//3//P/8//7//v/+
//7//////wAAAAAAAP///v/+/wAAAAAAAAAA/v/9//3//f/+/wAAAQACAP//////////
/v/9//v/+f/6//7///8AAP3//P/7//v//f/8//z//f/7//v/+v/6//r/+v/6//r//P/7
//v/+//5//n/+f/5//v/+//7//v/+v/5//j/9//1//X/9f/z//X/9f/1//b/9v/2//b/
9v/2//b/9v/2//b/9v/0//X/9f/1//f/9v/2//b/9P/0//T/9P/z//P/8//z//T/9P/0
//T/9v/2//b/9//6//v/+//7//v/+//9//7//f/8//v/+v/8//z//P/9//v/+//6//f/
+P/3//X/9P/x//D/7//u/+7/7v/u//D/8P/w//D/7v/r/+v/6//q/+v/7P/r/+z/6//q
/+n/6f/p/+n/6f/o/+n/6v/r/+z/6P/n/+T/3//Y/9P/z//L/8v/z//Z//D/FABGAIMA
wQAAAT4BeAGtAdgB6gHjAc0BlAFBAQMB0QCGAEoALQAPAPH/6f/w//P/9f/1//H/6//o
/+X/4//i/+L/4P/f/9//4P/d/9z/3P/c/9z/3P/c/9v/3P/e/9//4P/g/9//3v/d/9//
3v/e/97/3v/e/97/3//d/93/3f/c/97/3//f/+D/3v/f/9//4P/i/+L/4v/i/+H/4f/g
/9//4v/k/+X/5v/m/+f/5//n/+X/5P/k/+P/5f/m/+j/6v/q/+n/6v/p/+z/7f/v/+//
8v/z//T/9f/2//b/+P/3//r//v8AAAIABAAFAAQABgAFAAcACAAJAAwADQAOAA4ADwAQ
ABEAEgAWABcAGAAZABkAGAAYABcAFwAYABgAGAAYABcAFgAVABQAEwARABAAEQAPABAA
EQANAAoABgAEAAQAAgABAP7//v/+//3//v/7//r/+f/2//X/9P/1//X/8v/x//H/8P/x
//D/7//u/+3/7f/t/+z/6f/p/+v/6//s/+z/7P/r/+r/6f/o/+f/6f/p/+n/6P/q/+r/
6//r/+r/6f/o/+b/5//m/+f/6P/r/+v/6//s/+z/7P/s/+v/6f/p/+r/6v/o/+j/6P/o
/+r/6v/p/+j/5v/n/+f/6P/m/+b/5v/m/+b/5//p/+r/6f/p/+n/6v/r/+z/7f/u/+v/
6f/o/+f/6f/q/+r/6v/q/+v/7P/t/+v/6//q/+n/6f/s/+z/7P/p/+j/5//n/+n/6P/o
/+n/6//r/+r/6v/p/+j/5//m/+n/6f/q/+v/6//r/+v/6//r/+v/6//r/+v/6//r/+v/
6v/p/+j/5f/o/+n/6v/s/+v/6v/p/+j/6v/q/+r/6v/q/+r/6v/q/+j/6P/o/+j/6f/p
/+r/6//q/+n/6f/o/+b/5v/n/+f/6f/q/+v/7P/s/+3/7P/q/+z/6//s/+3/7P/t/+z/
6//s/+z/6f/p/+//7//r/+j/6P/q/+r/6v/q/+v/7P/t/+7/6//q/+n/6P/p/+r/6//s
/+z/7P/s/+z/6//q/+n/6P/r/+z/7f/u/+3/7P/r/+r/7P/t/+3/7f/r/+r/6v/q/+z/
7P/s/+z/7//v/+//7//v/+7/7f/s/+7/7v/u/+//8v/z//P/8//3//f/+f/6//z//P/8
//z/+//6//n/+f/5//n/+P/1//b/9f/z//L/8//y//H/8P/v/+7/7f/u/+z/7P/s/+r/
6v/r/+z/7P/s/+z/6v/q/+r/6v/q/+v/7v/v//D/8P/v/+7/7f/s/+z/6//o/9//0v/H
/8H/v/+//8n/3f8AADIAcgC1APsAQAGCAb4B9wEeAjACMQIRAsYBewFBAesAjABUADMA
DQD3//f/+P/3//X/8//t/+n/6P/n/+f/6P/o/+X/4//i/+L/3//e/97/3v/e/97/3v/d
/93/3v/e/97/4f/h/+H/4f/f/97/3v/e/9z/3P/c/93/3v/f/+D/4P/e/9//3//g/+D/
4f/h/+L/4P/g/+D/4P/i/+P/4//j/+P/5P/k/+T/4v/j/+P/4//l/+b/6P/p/+n/6P/o
/+j/6//r/+3/7f/w//H/8//z//P/8//z//P/9v/4//z//f/9/wAAAQACAAcACQAJAAwA
DQAPABAAEQASABMAFAAUABgAGgAcAB4AHgAdABwAGwAaABoAGwAbAB0AHgAeAB4AHgAd
ABwAGwAbABsAGgAaABcAEwASABEADwAOAAwADAAMAAoACQAGAAcABgAEAAQABQAGAAcA
BgADAAAA///9//v/+//8//z//f/8//v/+v/5//n/+f/4//f/9//5//n/+P/4//j/9//5
//n/+f/5//n/+f/5//j/9f/0//T/8//2//f/+P/4//b/9P/0//T/9f/1//X/9v/4//j/
+P/3//f/9//4//j/9v/2//b/9v/6//r/+f/4//r/+//7//z//P/8//z//P/5//n/+v/6
//3//f/9//7//P/8//z//P/8//v/+//7//3//v/+//7/+//7//v/+//9//3//P/7//r/
/P/7//r/+//6//n/+f/7//r/+v/7//r/+f/3//b/+P/4//j/+P/4//f/9//3//X/9f/1
//X/9//3//f/9//3//f/9//3//j/+f/6//n/+P/3//b/9v/4//j/+P/4//j/+P/4//j/
+P/4//j/+P/6//r/+v/6//j/9//3//f/+f/5//r/+v/6//r/+//7//n/+P/3//b/+f/7
//v/+v/7//n/+f/5//f/+f/5//n//P/8//n/+f/5//f/9//4//j/+v/6//r/+v/4//j/
+P/4//r/+v/6//v/+f/5//n/+P/4//j/+P/4//r/+v/7//v/+v/5//n/+P/6//r//P/8
//7///8AAAEA/////wEAAQAEAAYABwAIAAcABgAFAAQABQAHAAgACQAGAAMAAgABAP3/
/P/7//r/+//6//r/+v/4//r/+v/6//r/+P/3//f/+f/4//j/+P/2//b/9v/2//j/+f/5
//n/9//2//b/9v/2//j/+v/5//b/7f/i/9f/0f/P/9H/2f/p/woAOAB0ALMA9wA8AX4B
vgH3ASACMgIxAhECxgF7AUMB9QCaAGIAQQAbAAEA//8AAP////////v/+//6//n/9//2
//L/7//t/+z/7P/s/+z/7f/u/+z/7P/s/+v/6//s/+z/7P/v/+//7//v/+//7v/u/+7/
7//w//H/8//x//H/8f/w//D/8f/x//L/9P/1//X/9v/1//T/8//y//P/9f/2//f/9f/2
//b/9v/4//n/+f/5//r/+v/7//v/+v/6//v//P//////AQABAAAAAQADAAMABAAFAAYA
BwAJAAoADQANAA4AEAAQABAAFQAXABcAGgAZABsAHAAdAB4AHwAgACAAIwAkACUAJgAm
ACUAJAAjACUAJgAoACkAKQAqACoAKgAmACUAJAAjACMAIwAiACIAHgAbABsAGwAaABoA
GQAaABgAFgAVABIAEQAQAA4ADgAMAAwADAAKAAYABAAEAAMABQAFAAYABgADAAIAAQAA
AAAAAQACAAIAAQABAAMAAwABAAAA///9/////////////////////v/+//7/////////
//////7//P/6//r/+v/9//3//f/+//z//P/8//v//f/9//7//v/+//7//v/+/////v/8
//r//P/9//3//v/+//7//v/+//3//f/+//7/////////AAD///7//f/8//7//f/9//3/
+//8//z//P/7//v/+//7//3//f/8//v/+v/8//v/+v/8//z//P/9//z/+v/5//n/+f/5
//j/+P/5//r/+//8//v/+f/4//f/+P/5//r/+//5//n/+f/5//n/+f/5//n/+//7//v/
+f/3//f/9f/2//j/+P/4//j/+P/3//f/9v/1//f/9v/2//b/9v/2//b/9v/1//X/9f/1
//f/+P/5//r//P/8//z//f8AAAEAAQABAAEAAQADAAQAAQAAAP///v///wAAAQADAAAA
///9//n/+v/5//f/9v/1//T/8//y//L/8v/y//T/9P/0//T/8v/w/+//7v/s/+7/7v/s
/+z/7P/s/+z/7f/r/+v/6//q/+z/7P/s/+z/6v/p/+T/3//Y/9P/0f/P/9H/2//v/xAA
QAB8AL0A/wA8AXYBqgHZAfAB7AHXAaEBTAELAdsAlQBWADYAGQD3/+n/7f/y//H/8f/v
/+v/6f/o/+f/5//o/+j/5v/l/+X/5v/j/+L/4v/i/+D/4P/g/9//4P/i/+P/5P/k/+P/
4v/h/+P/4v/i/+L/4P/g/+D/4f/j/+P/4//i/+T/5f/l/+b/4//j/+L/4v/l/+b/5//o
/+f/5//m/+X/4//k/+T/5P/l/+f/6P/p/+j/6P/p/+n/6//s/+7/8P/x//H/8//z//P/
8//0//P/8v/z//T/9f/0//T/9v/1//n//P/9//7/AwAFAAUACAAHAAkACgALAA0ADwAR
ABIAEgASABIAEgAVABUAFQAVABYAFgAXABcAFgAWABUAFAASABEAEAAPAA4ADQALAAoA
CQAHAAgACQAHAAYABAAEAAQAAgABAP7////+//z//P/3//b/9f/y//H/8P/x//H/8P/v
/+//7v/t/+z/6//q/+r/6//s/+z/6v/p/+r/6f/o/+j/6P/n/+j/6f/q/+v/6f/p/+n/
6P/o/+j/6f/p/+f/5//n/+b/6f/o/+n/6v/q/+n/6P/o/+b/5v/m/+X/5//n/+j/6P/m
/+b/5v/m/+r/6v/p/+j/5v/n/+f/6P/q/+r/6v/q/+r/6//t/+7/7f/r/+n/6P/p/+r/
6//s/+z/6//r/+v/6P/o/+f/5v/p/+v/7f/v/+7/7f/r/+n/6f/s/+z/7P/p/+j/5//n
/+f/5v/m/+f/6f/p/+j/6P/m/+b/5v/m/+b/5f/l/+X/5//n/+f/5//p/+n/6f/p/+n/
6f/p/+n/6P/n/+b/4//m/+f/6P/q/+j/6P/o/+j/5v/m/+b/5v/n/+j/6f/q/+j/6P/o
/+j/6P/n/+f/5//l/+X/5v/m/+f/6P/q/+v/7f/u/+//8P/v/+//7f/q/+z/6//s/+3/
6//t/+3/7f/s/+z/6f/p/+//7//t/+7/7v/s/+z/7P/s/+7/7v/u/+7/7P/s/+z/7P/s
/+z/7P/s/+7/7v/u/+7/7v/u/+7/7v/v//D/8f/y//L/8f/w/+//7v/u/+7/7v/w//D/
8P/x/+//7//v//D/8v/y//L/9P/z//L/8v/y//X/9f/1//f/+P/7//3//v/8//z//P/8
//7//v/////////+//v/+v/3//X/9P/z//P/8//z//T/9P/0//b/9v/2//b/9P/z//H/
8f/w//D/8v/w//D/8P/y//L/8//z//H/8f/w//D/8//0//X/9v/z//D/6f/g/9f/z//L
/8v/0f/b//L/GgBSAJEA1wAeAWQBpgHhARICLgI5AjEC/AGpAWsBKwHOAH4AUwArAAUA
9//6//v///8BAP//+//6//f/9f/w/+7/7P/r/+v/7P/s/+z/7f/u/+3/7P/r/+n/6v/s
/+3/7v/u/+3/7P/r/+z/7P/t/+7/7v/u/+7/7//u/+3/7P/q/+3/7//w//L/8f/x//D/
8P/u/+7/7v/u//D/8f/x//H/8//0//T/9P/1//f/+P/5//j/+P/5//n/+v/6//v//P/7
//v//f/9//z//f//////AwAFAAcACQAJAAoADQANAA8AEgATABQAFwAZABkAHAAbAB0A
HgAfACIAIwAkACQAJQAmACcAKAAqACsALAAtACwALAAtAC0AKwAsACwALAAtAC0ALQAt
ACoAKQAnACYAJgAjACMAIwAhACAAHgAeABwAGgAZABYAGAAYABcAGAAUABQAFAASABIA
EAAQAA8ADQANAA4ADgANAAwACwAKAAsACwALAAoACQAJAAsACwAKAAoACgAJAAkACQAJ
AAkABwAHAAcABgAIAAgACQAJAAcABwAHAAYABwAGAAcACAAJAAkACQAKAAkACAAHAAUA
BgAHAAkACgAIAAgACAAIAAgACAAHAAYACQALAAwADgANAAwACwAKAAwADQAPABAAEAAP
AA4ADgAOAA4ADgAOABAADwAPAA8ADgAOAA0ADAAMAA0ADgAPAA0ADQAMAAsACwAOAA4A
DgAPAA4ADQANAAsACgAKAAsADAANAA0ADgAMAAwADAAMAA4ADQANAA0ADQANAA0ADQAM
AAsACgAJAAoACwAMAA0ACwALAAsACQALAAsACwAMAA4ADgAOAA4ADQAMAAsACgAMAAwA
DAAMAAwADAAMAAwADgANAA0ADQANAA0ADgAOAA0ADAAMAAsACwAMAA0ADgAOAA8ADgAM
AAwACwAMAA0ADQAPAA8ADwAOAA4ACwALAA0ADQAPABAADgAMAAwADAAMAA4ADgAOAA4A
DAAMAAwADAAMAAwADAAMAA0ADgAPABAADwAOAA0ADAAOAA4ADgAOAA4ADgAOAA4ADAAM
AAwADAAOAA4ADgAOAAwADAAMAAwADQAOAA8AEAAOAA4ADgAOAA4ADgAOAA8AEQARABEA
EAAOAA4ADgAOABAAEAARABEADwAPABAAEAAOAA4AEAAQABIAEwAUABUAEwATABUAFQAY
ABoAGwAcABwAHAAcABwAHAAdAB0AHQAeABsAGgAZABUAFAATABIAEwASABIAEgAQABIA
EgASABIAEAAPAA8AEQAQABAAEAAMAAwADAAMAA0ADwAQABEAEQAQABAAEAAMAA4AEAAP
AA4ABwD+//X/7f/p/+n/8f8BACAAUACKAMsACwFMAYoBxgH9ASYCNgI3Ah0C1gGJAVUB
EQG2AHoAWwA5AB0AGQAcAB8AHwAbABcAFQAUABMAEQASABAACwAJAAgACAAJAAgACAAI
AAgACAAIAAcABQAGAAYABgAJAAkACQAJAAcABgAGAAYACAAIAAgACQAJAAkACQAIAAYA
BwAHAAgACgALAAsADAAKAAoACgAKAAwADQANAA0ADQAOAA4ADgAMAA0ADQANAA8AEAAS
ABMAEgASABMAFAATABMAFQAVABgAGQAbABsAGgAbABwAHQAfACAAIwAjACQAJgAmACYA
KQArACsALgAvADEAMgAzADMAMwAzADIANAA2ADgAOgA5ADkAOQA5ADoAOgA7ADsAOwA8
ADwAPAA6ADkAOAA3ADkAOQA4ADgANgAzADMAMwAxADAALgAuAC4ALAArACgAJwAmACQA
JAAkACQAJAAiACAAHgAeAB0AHQAdAB4AHgAfAB4AHQAcABoAGQAYABYAFwAXABkAGQAW
ABYAFgAVABUAFQAVABUAFQAVABUAFAARABAAEAAPABAAEQASABIAEgAQABAAEAARABEA
EQASABQAFAAUABMAEQARABIAEgATABQAFQAWABYAFgAVABQAFgAXABcAGAAYABgAGAAY
ABYAFQAVABQAFgAXABgAGgAYABgAGAAYABoAGQAZABkAGQAaABoAGgAYABcAFgAVABcA
FwAYAA==
         </WaveFormData>
      </LeadData>
      <LeadData>
         <LeadByteCountTotal>10000</LeadByteCountTotal>
         <LeadTimeOffset>0</LeadTimeOffset>
         <LeadSampleCountTotal>5000</LeadSampleCountTotal>
         <LeadAmplitudeUnitsPerBit>4.88</LeadAmplitudeUnitsPerBit>
         <LeadAmplitudeUnits>¦ÌV</LeadAmplitudeUnits>
         <LeadHighLimit>2147483647</LeadHighLimit>
         <LeadLowLimit>268435456</LeadLowLimit>
         <LeadID>V6</LeadID>
         <LeadOffsetFirstSample>0</LeadOffsetFirstSample>
         <FirstSampleBaseline>0</FirstSampleBaseline>
         <LeadSampleSize>2</LeadSampleSize>
         <LeadOff>FALSE</LeadOff>
         <BaselineSway>FALSE</BaselineSway>
         <ExcessiveACNoise>FALSE</ExcessiveACNoise>
         <MuscleNoise>FALSE</MuscleNoise>
         <LeadDataCRC32>3490831723</LeadDataCRC32>
         <WaveFormData>
BAAEAAQABQAJAAoACgAKAAkACQAIAAgACQAJAAoACwANAAsACgAJAAYABQADAAEAAQAC
AAIAAwAAAAAAAAAAAP7//v/+//3//v//////AAD+//7//f/9////////////////////
///9//3//f/9//3/+//3//H/6v/m/+X/5f/q//P/BQAhAEYAbgCdAMwA+gAlAU4BbAF1
AWoBWgE2AQgB6ADAAIYAWgBBACcAEgALAAkABwAGAAUABQADAAIAAQACAAEA/v/7//r/
+f/5//v/+//6//r/+P/4//j/9//1//b/9v/2//j/+P/4//j/9//1//T/9P/1//b/9//4
//b/9P/0//X/+P/4//j/+P/5//n/+v/6//r/+v/6//v//f/9//3//v/9//z/+//6//n/
+f/5//r/+//9//7/AAD+//////8AAAAAAAABAAMAAwADAAQABQAGAAcACAAJAAoACwAM
AA0ADAANAA4AEAASABQAFgAZABgAGAAYABoAGwAaABoAGgAbAB0AHwAhAB4AHwAfAB4A
HwAgACEAIgAiACMAIwAjACEAIAAgACAAIAAgAB8AHgAcABsAGgAZABkAGQAYABgAFQAV
ABQAEgAUABMAEQARABEAEQARABAADAAKAAkABwAHAAcABgAHAAYABgAFAAQABAAEAAMA
AQACAAEAAQADAAMAAgABAP//AQABAAAAAAAAAAAA////////AAAAAP//AQABAAIAAgAB
AAEAAAD//wIAAgADAAQAAwADAAMAAgAAAAAAAAAAAAEAAgACAAMAAwADAAIAAQADAAMA
BAAFAAUABQAFAAQAAgACAAMAAwADAAMABAAGAAYABgAFAAMABAAEAAMAAwADAAMABAAE
AAIAAgACAAIAAwADAAQABQAEAAMAAgABAAMAAwACAAEAAQABAAAAAAABAAEAAQABAAMA
AgACAAIAAQAAAAAA//8BAAEAAQABAP7//v/+//7//////////v///wAAAQACAAEAAAD/
//7//v/+//7//v/////////+//7//v/+//7//////wAAAAD///3//P/7//z//f/+////
/v/+//7//v/8//z//P/8//7//v/+//7//P/9//3//P/8//3//P/////////+//3/+f/7
//r/+//8//z//P/8//z/+v/7//v/+//7//z//f/+//z//P/8//z//P/8//3//f/9//3/
/f/9//z//P/9//7///8AAAEAAgABAAMABAAEAAQABQAFAAQABgAHAAcACAAIAAcABAAC
AAIAAQACAAIAAAD+//3/+//9//z//P/8//7//v/+//7/+//7//v/+v/8//z//P/7//n/
+f/5//n/+f/5//n/+f/7//v/+//7//f/9f/z/+//6f/m/+b/5f/l/+j/8f8HACcAUAB6
AKsA3AAIATEBWAFuAWsBXAFGAR4B+gDaAKgAcABKADEAFQAIAAcACQAJAAgABQABAP3/
+v/5//r/+//6//n/+P/3//f/9f/1//T/9P/2//b/9v/1//P/9P/0//T/9P/0//T/9P/2
//X/9f/2//X/9P/z//L/8//y//P/9f/0//T/9P/0//X/9f/2//b/+P/4//j/+f/3//f/
9//4//r/+v/6//r/+f/5//n/+v/6//v/+//8//3///8AAAIAAQAAAAAAAQACAAMABQAH
AAcABwAHAAcACgALAAwADQAOAA8AEAASABEAEgATABUAFwAYABkAHAAcABwAHQAeABwA
HQAeAB8AIQAjACQAJAAiACIAIgAiACQAJQAlACUAJQAkACQAJAAiACIAIQAgACAAHwAe
AB0AGgAZABcAFgAXABcAFgAUABIAEQAPAA8ADQANAA0ADAALAAoACgAJAAgABwAFAAUA
BwAIAAgACAAGAAYABQADAAQAAwADAAUABAAEAAQAAwABAAEAAAAAAAEAAgACAAMAAQAC
AAIAAQABAAEAAgACAAQABQAFAAUAAwACAAIAAgAEAAUABgAGAAQABAAEAAQABAAEAAMA
AwAEAAUABQAFAAQAAwADAAMABgAHAAgACAAHAAYABgAFAAYABQAFAAYABwAIAAgABwAG
AAYABQAFAAcABwAIAAgABgAGAAYABgAGAAUABQAFAAcABwAHAAcABQAFAAQAAwAFAAUA
BAAEAAMAAwADAAMAAwACAAIAAgAEAAQABQAFAAQAAwACAAEAAgACAAIAAgABAAEAAQAA
AAAAAAAAAAAAAQACAAMABAACAAIAAgACAAMAAwADAAIAAgACAAIAAgD/////AAAAAAIA
AQABAAEA//////////8AAAAAAAAAAAAAAAAAAAAAAAAAAAAAAAAAAAEAAQAAAP/////9
////AAABAAEAAQABAAEAAAD+//z//P/8//z//f///wAAAQD+//7//v/+/wAAAAAAAAAA
AAAAAAEAAQD//////////wIAAgADAAQAAwACAAEAAAADAAUABgAGAAQABQAFAAQABgAH
AAcACAALAAsACQAIAAYAAwACAAAAAQAAAAAA//////7//v/+//7//v/+//7//f/9//3/
/P/6//r/+v/5//n/+f/5//n/9//3//f/9//3//f/9//3//v/+//7//f/8f/q/+b/4//j
/+T/6//1/wUAIgBGAG0AlgDCAO8AGgE+AVcBVAFAASoBAAHWALwAmABmAEUAMQAaAAcA
AwABAAAAAQD///3//P/9//r/9//2//P/8v/x//H/8//z//L/8v/y//L/8v/x/+//8P/w
//D/8v/y//L/8v/w/+//7//w//L/8v/y//L/8P/u/+7/7//w//D/8P/w//P/8//0//T/
8v/y//L/8//1//X/9f/2//T/9P/0//T/8//z//P/9P/1//f/+P/6//j/+f/5//r//P/8
//3////9//3//v///wAAAQACAAMABAAFAAYABwAHAAcABwAIAAoADAAOABEAEAAQABAA
EgAUABQAFQAWABgAGQAaABsAGgAbABsAGgAdAB4AHwAgAB4AHwAfAB8AIQAgACAAIAAe
AB4AHQAcABoAGQAYABcAGAAXABUAFAATABMAEgAQABAADwANAA0ACwALAAsACgAIAAYA
BQADAAMAAwACAAMAAQACAAIAAgAEAAQAAwABAAAA/////wEAAQAAAP///f/+//////8A
AP///v/8//v//f/+//7//f/9//3//v/+//z//f/9//3//v/+////AAD9//3//f/8//7/
/v/+//7/AAAAAP///////////v/9//3//f/+/////////////v/+//7//////wAA////
/wAA//8AAAAA//8BAAIAAgADAAIAAQABAAAAAAAAAAAAAAACAAEAAQABAAAA///+//3/
/v/////////9//3//P/8//3//f/9//3//v/+////AAD9//z//P/7//3//f/9//3//P/8
//z//P/9//3//f/8//z//P/8//z/+f/4//f/9v/4//r//P/+//3//f/9//z/+v/6//r/
+v/7//v//P/8//r/+f/5//n/+v/7//z//f/8//z//P/8//r/+v/6//r//P/8//z//P/6
//v/+//6//r/+//6//3/+v/5//j/+v/6//r/+v/6//v/+//7//r/+v/6//r/+v/6//r/
+v/6//r/+//7//v/+//7//v//P/8//3//v/8//z//P/8//7/AQADAAQAAgADAAMAAgAC
AAMAAwAEAAcABwAFAAQAAgD///7//P/8//z//f/9//3//P/8//z/+v/6//r/+v/7//v/
+//6//n/+P/3//X/9//3//f/9//1//X/9f/1//X/9f/1//X/+f/5//f/8f/r/+L/3v/d
/9//4v/t/wEAHwBEAG4AmwDKAPoAJwFQAWoBbwFkAVABKgEAAeAAtAB4AFAANQAbAAgA
AwAFAAMAAAD//////f/6//n/+v/3//b/8//y//H/8f/z//P/8v/y//H/8P/v/+3/7//w
//D/8P/y//L/8v/y//H/7//u/+7/8P/w//D/8P/w/+7/7v/v//D/8P/w//D/8//z//T/
9P/y//L/8v/z//P/8//z//T/9P/0//T/9P/1//X/9f/2//b/9//3//j/9//3//b/9v/5
//r//P////3//f/+/////v///wAAAQACAAMABAAFAAYABwAIAAoADAAOABAAEwASABIA
EgAUABYAFgAXABgAGgAbABwAHQAcAB0AHQAcAB0AHgAfACAAHgAfAB8AHwAfAB4AHgAe
AB4AHgAdABwAGwAZABcAFQAWABUAEwASAA8ADwAOAAwADAALAAkACQAHAAcABwAGAAMA
AgACAAEAAwADAAIAAwACAAIAAQAAAP7//v/9//v/+//7//z///////7//f/7//3//f/8
//z//P/8//v/+//7//z//P/7//3//f/+//7/+//7//r/+f/6//r/+//8//r/+//8//z/
+v/6//r/+v/7//z//P/9//3//f/8//v//f/9//7////////////+//z//P/9//3//f/9
//7/AAAAAAAA///9////AAAAAAEAAAD//////v/+//7//v/+/wAA/////////v/9//z/
+//8//3//f/9//v/+//6//r/+f/5//n/+f/6//r/+//8//v/+v/6//n/+//7//v/+//4
//j/+P/4//n/+f/5//j/+v/6//r/+v/5//j/9//2//f/+P/5//r/+f/5//n/+P/6//r/
+v/6//n/+f/6//r/+P/3//f/9//4//n/+v/7//r/+v/6//r/+v/6//r/+v/8//z//P/8
//v/+//6//j/+P/5//j/+//7//v/+v/5//f/9//4//n/+v/6//r/+v/6//j/+f/5//n/
+v/6//r/+v/4//j/+P/4//r/+v/7//v/+//7//v/+//6//r/+//8//3//v///wAA//8B
AAIAAgACAAMAAwACAAIAAwADAAQAAwADAAEAAAABAP/////+//v/+v/6//n/+//6//r/
+v/6//r/+v/6//f/9//3//b/+P/4//j/9//1//X/9f/1//f/9//3//f/+f/5//n/+f/1
//P/8f/t/+f/5P/i/+H/4f/k/+3///8fAEYAcgChANAA/AAlAUwBZgFlAVYBQAEaAfQA
2ACsAHIASgAxABUABAADAAUABQAEAAEA/f/7//j/9//2//X/9v/3//b/9f/1//T/8//x
//D/8f/y//P/8//x//L/8v/y//T/9P/0//T/9P/z//P/9P/z//L/8f/w//H/8P/x//P/
8v/y//L/8v/z//P/9P/0//b/9v/2//f/9f/1//X/9v/4//j/+P/4//n/+f/5//r/+P/5
//n/+v/8//3//f/+//z//P/9////AQABAAIAAwACAAMABAAFAAYABwAIAAkADAANAA4A
EAAPABAAEQATABUAFgAXABoAGwAaABoAGgAaABsAHAAdAB8AIQAiACIAIQAgAB8AHgAf
ACEAIgAjACMAIgAiACIAIAAgAB8AHgAeAB0AHAAbABgAFwAVABQAFAAVABUAFAASABEA
DwAPAAsACwALAAoACwAKAAoACQAGAAUAAwADAAUABgAGAAYABAAEAAMAAQACAAEAAQAD
AAQABAAEAAMAAQABAAAAAAABAAIAAgADAAEAAgACAAEAAQABAAIAAgACAAMAAwADAAEA
AAAAAAAAAgADAAQABAACAAIAAgACAAIAAgABAAEABAAFAAUABQAEAAMAAwADAAQABQAG
AAYABgAGAAcABwAGAAUABQAGAAcACAAIAAcABgAGAAUABQAHAAcACAAIAAYABgAGAAYA
BAADAAMAAwAFAAUABQAFAAMAAwACAAEAAgADAAMABAADAAMAAwADAAEAAAAAAAAAAgAC
AAMAAwACAAEAAAD/////AAABAAIAAgABAAAA/v/+//7//v/+/wAAAAAAAAAA/v/+//7/
/v///wAAAAAAAAAAAAD//////v/9//3//v///wAA/v/+//7//v/+//7/////////////
////AAAAAAEAAgAEAAQABAAEAAUABwAIAAgABwAHAAYABAAFAAcACAAKAAoACQAGAAQA
AwABAAEAAAD///7//v/9//3//P/8//z//v/+//7//v/8//v/+v/4//r/+v/6//n/9//3
//f/9//3//f/9//3//n/+f/5//n/9//1//P/8f/t/+r/6P/n/+f/6P/r//f/DQAwAFgA
gQCqANgAAQEmAUQBSwE8ASgBCgHeAL4AogB0AEoAMwAdAAoAAwAFAAcABgAFAAEA+//4
//f/9P/z//T/9f/0//P/8//x//H/8P/w//L/8v/y//H/8//0//T/9P/z//L/8f/w//H/
8f/y//T/8v/y//L/8v/0//L/8v/z//T/9P/0//T/9P/z//P/8v/z//T/9f/3//b/9f/0
//T/9v/2//b/9v/5//n/+f/6//n/+f/4//j/+f/7//z//v/8//z//f///wEAAQACAAMA
BAAFAAYABwAHAAcABwAHAAkACwANABAAEAAQABAAEQATABQAFQAYABgAGAAZABoAGgAb
ABwAHQAeACEAIwAkACIAIgAiACIAJAAlACUAJQAkACIAIQAgABwAHAAbABoAGwAbABsA
GwAYABcAFQAUABEAEQAQAA4AEAAPAA0ADQAKAAkACAAGAAYABgAHAAcABQADAAAA//8B
AAIAAgACAAIAAgABAP///v/9//3///8AAAAAAAD///3//f/8//z//v/+//3//f///wAA
AAD///7//f/9//z//v////////////7//v/+//7///8AAAAA/v/+//7//v/+//7//f/9
/wAAAQABAAEA/v/9//3//f/8//3//v/+//7//v///////v/9//3//v8AAAIAAwADAAEA
AAD+//3//f/9//7//v8AAAAAAAAAAP7//f/9//3////////////9//3//P/7//3//f/8
//z//f/9//3//f/7//r/+v/6//z//P/9//3/+//7//v/+//8//z//P/8//3//f/9//z/
+v/6//r/+v/7//z//f/+//3//P/7//r/+//7//v/+v/6//r/+v/6//n/+f/6//r//P/7
//v/+//6//n/+P/3//j/+P/4//j/+v/6//r/+v/6//r/+v/6//r/+//7//r/9//3//X/
9//4//n/+f/5//v/+//4//f/9v/4//j/+P/4//n/+v/7//z/+//6//n/+P/6//r/+v/6
//j/+P/4//j/9v/2//b/9v/3//j/+f/6//j/+P/4//j/+v/7//v/+//6//r/+v/6//r/
+v/6//r//P/8//3//f/8//v/+v/5//r/+v/7//z//P/8//z//P/7//3//v/+////AQAC
AAIAAAABAAEAAgADAAMAAQAAAAEA//////7//f/8//z/+//7//r/+v/6//n/+P/3//b/
9//3//f/9v/2//b/9v/1//X/9f/1//X/9//3//f/9//0//P/8v/x//H/8//x/+3/5//g
/9z/2//Z/+D/6////yEASgB0AKEA0AD+ACkBUAFqAWkBXAFIASIB+gDaAKoAbgBIAC0A
FQAGAAMAAwD///z/+f/3//X/9P/z//L/8//y//H/8P/v/+//7//v/+7/7v/u/+7/7v/t
/+v/7P/s/+z/7v/u/+7/7v/s/+v/6//s/+z/7P/s/+z/7v/s/+z/7f/s/+z/7P/s/+7/
7//x//L/8f/w/+//7//x//H/8f/y//T/9P/0//T/9P/z//L/8v/z//X/9v/4//f/9//2
//b/9v/2//f/+f/5//n/+v/7//r/+//8//3///8BAAMABQAGAAcACAAKAAsADAANAA8A
EAAQABAAEgASABIAEwAUABUAFwAZABsAGAAZABkAGAAWABYAFgAWABcAGQAaABsAHQAc
ABwAHAAcABwAGwAaABkAFwAVABMAFAATABEAEAARABEAEAAOAAwACwAJAAkACAAJAAoA
CgAIAAYABQADAAIAAQD///////8AAAAAAAD+//7//f/7//v/+//8///////+//3/+//9
//3//P/8//z//P/7//v/+f/6//r/+f/8//3///8AAP3//f/8//v//f/8//z//P/+////
AAAAAP7//v/+//7//v/+//3//f/+/////////wAA/////////v///wAAAAD+//7/////
/wAA/////wAA//8AAAAA//8AAAAA//////////8AAAAA/v/+//7//v8AAP////////3/
/f/9//3//f/9//z/+//9//3//P/8//v/+//7//v//f/8//z//P/8//z//f/9//v/+//7
//v//P/8//z//P/7//v/+//6//v//P/9//7//f/8//v/+v/6//r/+v/6//3//f/9//z/
+v/6//r/+v/7//v//P/8//z/+//7//v/+//7//v/+//8//z//P/8//r/+v/6//r//P/8
//z//P/6//v/+//6//v/+//5//v//v/////////9//v/+v/7//z//v/+//7//v/9//z/
+//6//z//P/8//3/+//7//r/+v/6//r/+v/6//z//P/8//z/+//7//v/+//9//3//v/+
//3//v/+//7//v/+////AQADAAQABQAHAAUABAAEAAUABwAIAAkACQAFAAQAAwABAAEA
AAD///7//v/9//3//P/8//z//P/8//z//P/7//v/+//6//r/+v/6//n/+f/5//v/+//7
//v/+v/5//j/9//3//n/+f/7//n/8f/r/+T/4v/h/+P/6P/z/wUAIwBKAHIAnwDMAPwA
JwFQAWoBaQFaAUQBGgHyANQAqAByAE4ANQAdAAwACQAHAAUAAAD///////8AAP///v/9
//r/9//2//X/9f/2//f/9//4//b/9v/2//X/9f/2//b/9v/4//j/+P/4//b/9f/1//b/
+P/4//j/+P/2//T/9P/1//b/9v/2//b/+f/5//r/+v/4//j/+P/5//v/+//7//z/+v/6
//r/+v/9//3//f/+/wAAAQABAAIAAQABAAAAAAACAAIAAwAFAAMAAwAEAAUABgAHAAgA
CQAMAA0ADgAPABAAEQASABQAFwAYABkAGwAaABoAGgAcAB4AHgAfACAAIAAhACIAIwAh
ACMAJAAkACUAJgAnACgAJgAnACcAJwAlACQAJAAkACMAJAAkACQAIwAhAB8AHQAdAB0A
HAAcABsAGwAaABgAFgAVABMAEwATABMAEwASABAADgANAAsADQANAAwADQAMAAwACwAK
AAwADAALAAkACgAJAAkACwALAAoACQAHAAkACQAIAAgACAAIAAcABwAJAAoACgAJAAkA
CQAKAAoACQAJAAgABwAJAAgACAAIAAgACQAKAAoACgAKAAoACgAKAAoACQAJAAgACQAJ
AAkACQAJAAoACwAKAAsADAAMAAwADAANAA0ADgANAA0ADgAOAA4ADQALAAsADAAMAA0A
CwALAAwADAAKAAoACgAKAAwACwALAAsACgAJAAgABwAKAAsACwALAAkACQAIAAgABwAH
AAcABwAIAAgACQAKAAkACAAIAAcACQAJAAkACQAIAAgACAAIAAkACQAJAAgACAAIAAgA
CAAGAAYABgAGAAgACAAIAAgACAAHAAcABgAFAAYABgAGAAYABgAGAAYABgAEAAQABQAF
AAgACQAKAAsADAAMAA0ADgAQABAAEAAQABAAEQARABAADwAPAA4ADAAPABEAEgAUABMA
EQANAAoACwAJAAkACAAHAAYABgAFAAUABAAEAAQABgAGAAYABgAEAAMAAgAAAAIAAgAC
AAEAAwADAAMAAwACAAEAAAD//wEAAQABAAEA//////v/9//z//L/8P/x//P/9v///xMA
MwBYAIIArwDeAAgBLwFOAVoBTQE4ARwB8ADMALAAhgBaAEIALQAXAAwACwANAAsACgAH
AAUAAwACAAEAAAD//wAAAQAAAP/////9//3//P/8//z//P/8//v//f/+//7//v/8//z/
/P/8//7//f/9//7//P/8//z//P/8//r/+v/7//7//v/+//7//v/9//3//P/9//7///8B
AP///////wAAAAAAAAAAAAADAAMAAwAEAAIAAwADAAQABQAHAAgACgAIAAgACQALAAsA
CwAMAA0ADAANAA4ADwAOAA8AEAARABQAFQAWABgAGwAcAB0AHwAiACIAIgAkACQAJAAl
ACYAJgAnACgAKQApACsALAAsACoAKgAqACoAKgArACsAKwArACoAKgAqACYAJgAlACQA
JgAlACQAIwAiACEAHwAeABsAGwAaABgAGAAXABUAFQASABEAEAAOAA4ADgAPAA8AEAAP
AA0ADQANAA4ADgAOAA4ADgANAAsACgAJAAkACwAKAAoACgAJAAsACwAKAAoACgAKAAkA
CQAHAAgACAAHAAcABwAIAAgACQALAAwADQAMAAoACQAIAAgACQAKAAoADAAMAAwADAAM
AAwACwALAAwADQANAA0ACgAJAAkACQAKAAsADAAMAA0ADgAQABEADwANAAwADAANAA4A
DgANAAwADAALAAsACQAJAAoACgALAAwADQAOAA4ADQANAA0ADQANAA0ADQALAAsACgAJ
AAsACwAKAAoACwALAAsACwAJAAgACAAIAAoACgALAAsACwALAAsACwAKAAoACgAKAA0A
DQANAAwACQAIAAcABgAJAAoACwAMAAoACgAKAAoACwALAAsACgAMAAwADAAMAAkACQAK
AAoACgAJAAkACQAJAAkACQAJAAoACgAKAAoADAAMAAwADAALAAoACQAIAAkACwAMAAwA
CwALAAkACwAKAAsACwALAA0ADQAMAAsADAAKAAoACgAKAAsADAANAA4ADQAMAAsACgAK
AAoACgAKAAwADAAMAAwACgAKAAoACgALAAwADQAOAA0ADQANAAwADAAMAAwADAAMAAwA
DAAMAAwADQANAA0ADwAPAA8AEAAPAA8ADwAOABAAEAAQABEAFQAWABYAFgAWABUAEwAS
ABQAFQAXABkAFwAVABQAEwATABMAEgARABAAEAAPAA8ADgAOAA4ADgAQABAAEAAPAA4A
DQALAAoADAAMAAsACwANAA0ADQANAAsACwALAAsADAANAA4ADwANAAkAAwD9//j/9P/1
//X/+P/9/wkAIQBGAG4AmwDMAP4AKwFUAXYBgwF8AW4BUgEmAQYB4gCsAHgAVwA7ACQA
GQAXABkAGgAZABcAFQASABEADgALAAoACwAKAAkACQAJAAkACAAIAAgACAAIAAcACQAK
AAoACgAJAAgABwAGAAgABwAHAAgACAAIAAgACAAGAAQABAAFAAgACAAIAAgACQAJAAoA
CgAKAAoACgALAAsACwALAAwACgAKAAoACgAMAA0ADgAQAA4ADwAPABAAEAARABEAEgAS
ABIAEwAVABMAEwAUABUAGAAZABoAGwAaABsAHAAdACAAIQAiACQAIwAkACUAJwAoACgA
KAAqAC4ALgAvADAALgAvADAAMQAzADUANgA2ADQANAA0ADQANAA1ADUANQA3ADYANgA2
ADQANAAzADIANAAzADIAMQAwAC8ALQAsACkAKQAoACYAKQApACgAKQAlACUAJQAkACMA
IgAiACEAIgAhAB8AHwAdAB4AHgAeACAAIAAfAB0AHAAbABsAHQAcABwAHAAbABsAGwAa
ABoAGAAYABcAFwAXABgAGAAXABcAFwAYABgAGgAbABsAGwAdABwAHAAcABoAGwAcABwA
HgAeAB4AHgAcABwAGwAbABwAHQAdAB0AHQAdAB4AHwAfAB8AHwAeACAAIAAhACEAIAAf
AB8AIAAhACIAIgAhACIAIgAhACEAIAAfAB8AHgAfACAAIQAiACEAHwAeAB0AHwAfAB8A
HwAhACEAIAAfAB8AHwAeAB4AIQAhACEAIQAgAB4AHQAcAB4AHgAfAB8AHwAfAB8AHwAc
ABwAHAAcAB8AHwAfAB4AHgAeAB4AHgAgACAAIAAgACAAIAAgACAAHwAfAB8AHgAgACAA
IAAgAB8AHwAgACAAIgAhACEAIQAhACEAIQAhACAAIAAgACAAIgAiACIAIgAiACIAIgAi
ACIAIwAjACIAIwAjACEAIwAiACMAIwAjACMAJQAoACcAJgAkACQAJAAkACYAJgAmACYA
JAAkACQAJAAkACQAJAAkACUAJgAnACgAJgAmACYAJgAoACgAKAAoACgAKAAoACgAKAAo
ACgAKAAqACoAKgAqACgAKAAoACgAKQAqACsALAAqACoAKgAqACgAKAAoACkAKgArACsA
LAAqACoAKgAqACsALAAtAC4ALQAtAC0ALQAtAC0ALgAuAC8AMAAwADAAMAAwADEAMwA1
ADYANwA5ADcANgA2ADcANwA4ADkAOQA4ADgAOAA3ADYANAAyADAAMwAzADQANAAyADIA
MgAyADEAMAAuAC0ALgAuAC8AMAAwAC8ALwAvADEAMQAxADEAMQAxADEAMQAvAC8AMQAx
AC8ALQAnACAAHAAbABsAIAApADsAWQCCAKoA0wAAASwBVwF+AZwBnQGQAXoBVAEoAQwB
5gCuAIYAcQBbAEgAQwBFAEMAQAA9ADkAOQA4ADcAOAA3ADYANAAyADAALwAxADEAMAAw
ADIAMgAyADEALwAwADAAMAAyADIAMgAyADAALwAvADAAMAAwADAAMAAyADAAMAAxADAA
MAAwADAAMwAzADQANAAyADIAMgAzADMAMwAzADQANgA2ADYANgA1ADUANQA2ADgAOQA5
ADoAOAA5ADkAOgA6ADoAOwA9AD8APwBAAEEAQABBAEIAQwBGAEcASABJAEgASQBKAEwA
TQBOAE8AUQBSAFIAUgBUAFYAVgBXAFgAWgBbAFwAXQBcAF0AXQBcAF4AXgBeAF4AXgBf
AF8AXwBdAFwAXABcAF0AXgBeAF4AXgBdAFwAWwBcAFsAWQBYAFkAWQBYAFYAVABTAFEA
UQBQAFEAUgBSAE8ATgBOAE0ATQBNAEwATQBLAEwATABMAEoASgBJAEcASQBJAEoATQBN
AEwASwBJAEoASwBLAEwATABMAEsASwBJAEoASgBJAEoASwBNAE4ATABNAE0ATQBPAE4A
TgBOAFAAUQBSAFIAUABQAFAAUABRAFIAUgBTAFIAUwBTAFMAUwBTAFQAVQBWAFcAWABY
AFcAVgBWAFUAVQBVAFYAWABXAFgAWABXAFkAWgBaAFsAWwBbAFwAXABbAFoAWQBYAFoA
WwBbAA==
         </WaveFormData>
      </LeadData>
   </Waveform>
</RestingECG>
