# Supplementary material for: Detection of Left Atrial Enlargement Using a Convolutional Neural Network-Enabled Electrocardiogram
Source: Front Cardiovasc Med. 2020 Dec 17;7:609976. doi: 10.3389/fcvm.2020.609976 (PMC7773668; doi:10.3389/fcvm.2020.609976)
Supplement: Supplementary file 1 [file Data_Sheet_1.ZIP › hyp/1802016545_5763_00000025.XML]

<?xml version="1.0" encoding="Windows-1252"?>
<!DOCTYPE RestingECG SYSTEM "restecg.dtd">
<RestingECG>
   <PatientDemographics>
      <PatientID>1802016545</PatientID>
      <PatientAge>82</PatientAge>
      <AgeUnits>Years</AgeUnits>
      <Gender>Female</Gender>
      <PatientLastName>huangyueyun</PatientLastName>
   </PatientDemographics>
   <TestDemographics>
      <DataType>Resting</DataType>
      <Site>1</Site>
      <AcquisitionDevice>MAC55</AcquisitionDevice>
      <Status>Unconfirmed</Status>
      <Priority>Normal</Priority>
      <AcquisitionTime>10:53:37</AcquisitionTime>
      <AcquisitionDate>04-14-2017</AcquisitionDate>
      <CartNumber>1</CartNumber>
      <AcquisitionSoftwareVersion>009C</AcquisitionSoftwareVersion>
      <XMLSourceVersion>MAC5000 v1.0</XMLSourceVersion>
   </TestDemographics>
   <RestingECGMeasurements>
      <VentricularRate>68</VentricularRate>
      <AtrialRate>68</AtrialRate>
      <PRInterval>138</PRInterval>
      <QRSDuration>90</QRSDuration>
      <QTInterval>436</QTInterval>
      <QTCorrected>463</QTCorrected>
      <PAxis>29</PAxis>
      <RAxis>63</RAxis>
      <TAxis>61</TAxis>
      <QRSCount>11</QRSCount>
      <QOnset>221</QOnset>
      <QOffset>266</QOffset>
      <POnset>152</POnset>
      <POffset>213</POffset>
      <TOffset>439</TOffset>
      <ECGSampleBase>500</ECGSampleBase>
      <ECGSampleExponent>0</ECGSampleExponent>
   </RestingECGMeasurements>
   <Diagnosis>
      <Modality>Resting</Modality>
         <StatementCount>5</StatementCount>
         <LabelText>12SL Õï¶Ï³ÂÊö</LabelText>
      <DiagnosisStatement>
         <StmtText>ñ¼ÐÔÐÄÂÉ</StmtText>
      </DiagnosisStatement>
      <DiagnosisStatement>
         <StmtText>°é</StmtText>
      </DiagnosisStatement>
      <DiagnosisStatement>
         <StmtFlag>ENDSLINE</StmtFlag>
         <StmtText>·¿ÐÔÔç²«</StmtText>
      </DiagnosisStatement>
      <DiagnosisStatement>
         <StmtFlag>ENDSLINE</StmtFlag>
         <StmtText>µçÑ¹·ûºÏ×óÐÄÊÒ·Ê´óµÄ×îµÍ±ê×¼£¬²»³ýÍâÊÇÕý³£±äÒì</StmtText>
      </DiagnosisStatement>
      <DiagnosisStatement>
         <StmtFlag>ENDSLINE</StmtFlag>
         <StmtText>ÁÙ½ç ECG</StmtText>
      </DiagnosisStatement>
   </Diagnosis>
   <Waveform>
      <WaveformType>Rhythm</WaveformType>
      <WaveformStartTime>0</WaveformStartTime>
      <NumberofLeads>8</NumberofLeads>
      <SampleType>CONTINUOUS_SAMPLES</SampleType>
      <SampleBase>500</SampleBase>
      <SampleExponent>0</SampleExponent>
      <HighPassFilter>16</HighPassFilter>
      <LowPassFilter>150</LowPassFilter>
      <ACFilter>NONE</ACFilter>
      <LeadData>
         <LeadByteCountTotal>10000</LeadByteCountTotal>
         <LeadTimeOffset>0</LeadTimeOffset>
         <LeadSampleCountTotal>5000</LeadSampleCountTotal>
         <LeadAmplitudeUnitsPerBit>4.88</LeadAmplitudeUnitsPerBit>
         <LeadAmplitudeUnits>¦ÌV</LeadAmplitudeUnits>
         <LeadHighLimit>2147483647</LeadHighLimit>
         <LeadLowLimit>268435456</LeadLowLimit>
         <LeadID>I</LeadID>
         <LeadOffsetFirstSample>0</LeadOffsetFirstSample>
         <FirstSampleBaseline>0</FirstSampleBaseline>
         <LeadSampleSize>2</LeadSampleSize>
         <LeadOff>FALSE</LeadOff>
         <BaselineSway>FALSE</BaselineSway>
         <ExcessiveACNoise>FALSE</ExcessiveACNoise>
         <MuscleNoise>FALSE</MuscleNoise>
         <LeadDataCRC32>1642051448</LeadDataCRC32>
         <WaveFormData>
/P/8//z//P/6//r/+v/6//r/+v/6//r//P/8//z//P/6//r/+v/6//r/+v/6//r/+v/6
//r/+v/4//j/+P/4//r/+v/6//r/+f/4//f/9v/2//b/9v/2//f/+P/5//r/+f/4//f/
9v/5//r/+//8//r//P/4//j/+f/5//n/+f/5//j/9//2//b/9v/2//b/+v/8//3/AAAA
AP///v/7//r/+v/7//3///8BAP///////////////wIAAgADAAMAAgABAAAA//8BAAEA
BAAFAAoACgAJAAkABwAGAAQAAwADAAQABQAGAAQAAwACAAIAAwADAAIA///8//r/+f/4
//b/9P/0//T/9v/2//b/9v/0//L/8v/z/+//8v/0//b/+f8AAAcAEQAeAC0APQBMAGAA
dgCMAJoAnACaAJgAkgB/AGEAOgAUAPn/5//j/+P/3P/Y/+D/5v/k/+L/4v/k/+T/4v/g
/+L/5v/p/+z/7//v//D/8P/w/+//8P/w//H/8f/z//T/9v/2//P/8//0//T/8v/y//L/
8v/x//H/8f/x/+//7//w//H/8f/y//L/8v/x//H/7//v//L/9P/0//T/9P/0//T/8//v
/+//8P/x//L/8//z//P/8f/w/+//7//w//H/8//0//T/9P/0//T/9P/0//T/9f/1//f/
9//3//b/9P/z//L/9v/2//f/+f/5//r/+v/6//r/+v/7//v/+//9////AQADAAIAAgAD
AAQABQAIAAoACwANAA0ADQALAAsADAAPABMAEwAVABYAFAAWABQAFAAWABYAFwAYABYA
FQAVABQAEgAQABAAEQARABEAEAAOAAwADAAKAAgACAAIAAcABgAEAAIAAAAAAP///f/8
//z//P/8//v/+v/5//f/9v/2//b/9v/2//b/+f/5//j/9v/1//P/8P/x//T/9f/2//f/
9P/x//D/7//w//H/8//0//X/9f/y//L/8P/v/+//8P/y//P/9f/1//H/7//u/+z/7v/v
//D/8P/w//L/8v/v/+3/7f/v//H/8v/z//T/9f/0//H/7//u//D/8P/y//P/9v/2//X/
9P/y//L/8v/y//X/9f/1//b/9f/0//P/8f/w//D/8//z//X/9P/y//L/8v/y//L/8v/y
//T/9P/z//P/9f/y//L/9P/0//T/9v/2//b/9v/0//P/8//y//H/8f/0//b/9//z//L/
8f/w//H/8v/0//X/8//x//D/7//w//D/8P/w//H/8//1//b/9f/0//H/7//x//P/8//z
//H/8f/x/+//8f/1//L/9P/0//T/9P/1//D/7//t/+7/7//w//T/9f/2//f/+P/2//T/
8v/x//T/9P/2//f/9//3//X/9P/0//X/9//3//v/+f/5//n/9//3//f/+P/6//v/+//7
//v/+//7//v/+//+////AgAEAAMAAwAEAAEA///+//z//f/+////AAD///7//v/9//z/
+v/2//T/8//z//P/8v/t/+z/6//q/+v/7P/t/+7/7v/s/+v/6f/o/+r/8P/5/wYADwAX
ACYAMwBFAFwAcACCAJIAnACaAJoAlACAAGEANQAQAPj/5//d/93/2f/W/9r/3v/g/+D/
3P/c/+D/4P/c/9z/3v/e/9//5P/n/+3/7v/u/+7/7f/p/+j/6P/n/+f/6P/q/+r/6f/p
/+r/6v/q/+r/6v/q/+3/7f/t/+3/6v/p/+n/6f/r/+z/7P/s/+n/6f/n/+f/6P/q/+r/
6v/o/+j/6P/n/+b/5//p/+v/6v/r/+v/6//r/+r/6f/p/+v/6//s/+z/6v/q/+r/6v/q
/+r/6v/r/+3/7//v/+//7//u/+7/7v/w//D/8f/z//P/9P/0//T/9P/0//X/9f/5//v/
/f///////v/+/////v///wIABAAHAAkACQAJAAcABwAIAAsADwAPABEAEgASABQAEgAS
ABAAEAARABIAEwATABQAFAARAA4ADQANAA8ADwAOAAwACAAIAAYABAABAAAA/v/8//3/
/P/7//z/+v/3//X/9P/0//T/8//y//H/7//u/+7/8P/w//D/8P/x//H/8P/u/+3/6//o
/+n/7P/t/+7/7//t/+v/6//r/+v/6//s/+z/7//v/+z/7P/r/+n/6P/o/+v/7f/w//H/
7f/r/+r/6P/o/+n/6v/q/+r/7P/s/+n/6f/p/+v/7f/t/+3/7f/t/+//7f/s/+z/7P/s
/+7/7//y//L/8f/w/+7/7v/u/+7/7//v/+//8P/y//L/8v/x/+//7v/w/+//8P/w/+//
8P/u/+7/7v/u//D/8v/y//H/8f/z//D/8P/u/+7/7v/w//L/8v/y//D/8P/x//H/8f/w
//L/8//z//H/8P/v/+7/8P/w//H/8f/x//H/8v/z//P/8v/x//D/8P/x//L/8v/0//T/
8v/x//H/7f/u//H/8v/z//T/9P/w//D/7//v/+//7//y//D/8P/w//D/8f/y//P/9f/2
//b/+P/5//f/9//1//T/9v/3//n/+f/9//v/+//7//r/+f/4//j/+P/5//n/+f/5//n/
+f/5//n//P/9/wAAAgABAAEAAgAAAP/////+/wAAAAAAAAAA/f/8//z/+//7//r/9//2
//T/8//y//D/8P/w//D/8P/u/+7/7v/u/+z/7v/t/+3/7v/u/+7/9f/8/wEADQAaAB0A
KwBGAFwAbgCAAJAAlACQAI4AjAB/AGEAOgAYAPv/5f/b/9n/1v/W/9r/4P/c/9r/4P/k
/97/3P/e/9z/3v/j/+b/5//p/+7/7v/u/+3/6//q/+r/6f/r/+z/7v/u/+v/6//s/+z/
7P/s/+z/7P/t/+3/7f/t/+n/6f/q/+v/7f/u/+7/7v/r/+v/6f/p/+r/7P/s/+z/7P/s
/+z/6//n/+f/6P/p/+z/7f/t/+3/7f/s/+v/6//r/+v/7P/s/+z/7P/s/+z/7P/s/+z/
7f/v//H/8f/x/+//7v/u/+7/7v/u/+//8f/z//T/9P/0//L/8v/z//P/9//5//v//f/9
//z//P/9//z//f8AAAIABQAHAAcABwAFAAUABgAJAAkACQALAAwADQAQAA8AEAAOAA4A
DwAQABIAEQARABAADgAMAAwADQAPAA8ADgAMAAcABgADAAAAAAAAAP///v/9//r/9//2
//j/9//3//j/+P/4//f/9v/z//H/8P/w//L/8v/y//L/8f/x//D/7v/w/+//7f/v/+//
7//v/+//7//t/+3/7f/r/+n/6P/m/+n/6//q/+z/7f/t/+7/8P/v/+//8P/v/+v/6f/o
/+b/6f/r/+3/7v/s/+7/7v/r/+r/6f/q/+v/7P/t/+7/7//t/+v/6v/q/+r/6v/s/+3/
7v/u/+3/7P/q/+r/6v/q/+3/7f/t/+7/7v/u/+7/7f/q/+r/7f/t/+7/7v/t/+7/7v/u
/+7/7v/u//D/8P/v/+7/7//r/+r/7P/s/+z/7v/w//D/8P/u/+v/6//q/+n/6f/s/+7/
7//s/+z/7P/s/+z/7P/t/+3/7v/t/+3/7f/t/+z/6//q/+v/7f/v//D/7v/u/+z/6//r
/+3/7f/t/+7/7//w/+//7f/s/+z/7P/s/+z/8f/u/+//7//u/+3/7P/u//H/8v/z//T/
8v/y//L/8//0//T/9v/3//f/9//1//T/8v/z//X/9f/5//f/9//3//n/+f/5//r/+f/5
//j/9//4//n/+v/7//r//P/8//7//////wAAAgACAAEAAQAAAP///v/9//z//v/+////
///+//z/+P/2//T/8//y//D/7v/u/+7/7v/w//D/8P/w//L/8v/z//P/8P/s/+z/8f/8
/wUADwAaACUAMwBIAGAAcAB8AJAAngCeAJoAlACFAGcAPgAWAPv/6//f/9n/2v/e/+D/
3v/Y/+D/5v/i/+L/5P/i/+L/5P/j/+b/7f/r/+//8P/x//H/8P/w//H/8f/v//D/8v/y
/+//7//w//D/7f/s/+v/6v/s/+3/7v/v/+3/7f/u/+//7//w//D/8P/u/+//7v/v/+//
8P/v/+7/8P/w//D/7//v/+//8P/x//H/8f/w/+//8P/w//D/8f/w/+//7//u/+//8P/x
//L/8v/y//L/8//z//X/9f/1//X/9P/0//T/9f/0//T/9f/4//r/+//8//v/+v/6//n/
+f/7//3///8CAAIAAwAFAAMAAwAFAAYACQALAAsACwALAAsADAAPAA8ADwARABIAEwAW
ABUAFgAUABQAFQAWABgAFwAXABYAEgAOAAwACwANAA8AEAAQABAAEAAOAAwACAAIAAcA
BgAGAAQAAgACAP///f/8//z//v/+//3//P/8//v/+//8//j/8v/0//T/9f/2//f/+P/6
//b/9v/1//f/9//3//r/+f/4//f/9v/0//T/9P/1//j/+v/+/wEAAAD///z/+v/5//n/
+v/5//j/9f/0//P/8v/x//D/8P/z//X/9v/3//b/9f/0//P/8f/0//X/+P/4//f/9//4
//b/8//x/+7/7v/u/+7/7v/v/+7/7v/t//D/8P/u/+7/7v/v//D/8P/s/+z/7P/s/+//
8P/x//L/8v/y//H/8f/y//D/8v/7/wQADQAZACQALwBBAFgAagB8AIwAmACeAJ4AlACC
AGUAOwAUAPb/4//d/9v/2//g/+T/4v/i/+D/4v/m/+j/5P/g/+T/6P/q/+n/6v/v//P/
9v/2//b/9f/y//D/7//t/+7/8P/z//T/7//v//D/8P/w//D/8P/w//P/8//z//P/7//v
//D/8f/y//T/9f/2//H/8f/v/+//7v/w//D/8P/z//T/9f/1//H/8f/y//P/8v/z//P/
8//z//L/8f/x//P/8//0//T/9v/2//b/9v/0//T/9P/1//b/+f/6//v/+//6//r/+v/6
//r/+//9/wAAAgADAAQAAgACAAMAAwAIAAsADgARAA4ADAALAAsADAANABAAEgAVABcA
FwAXABUAFQAWABkAHQAdAB8AIAAfACAAHQAcABkAGAAYABgAFgAVABUAFAARAA4ADQAN
AAsACwAKAAgABgAGAAQAAgD+//7//f/8//7//P/6//r/+f/3//b/9v/4//j/9//2//P/
8f/w//D/8P/w//D/8P/y//P/8//y//D/7//t/+//8P/x//L/8//x/+//7//v/+//7//w
//D/8v/z//H/8v/x/+//7v/u/+z/7f/v/+//7//v//D/8P/u/+//8P/w//H/9P/1//P/
8v/x//L/8//z//P/8//z//P/8f/w//D/8f/y//X/9//3//b/9P/y//T/9P/0//T/8//z
//P/9P/y//L/8v/x//L/8v/1//X/9f/0//L/8v/y//L/8v/y//L/9P/0//P/8//1//L/
8v/x//D/7//w//T/9v/4//j/9v/1//P/8f/v//L/9P/1//L/8v/y//L/8v/y//P/8//z
//P/9P/1//P/8v/x//D/8f/z//X/9v/0//T/8v/x//H/8//z//P/9P/1//b/9f/z//P/
9v/0//T/9P/0//T/9f/1//T/9P/y//P/9P/0//b/9v/2//T/8v/y//L/8//0//T/9P/2
//r/+P/1//T/8//y//X/9v/3//j/9//2//X/9P/0//T/9P/0//f/+P/5//r/9//2//X/
9P/1//b/9//4//b/9v/2//b/9P/0//T/9P/1//b/9//4//f/9v/1//T/9f/2//f/+P/4
//j/+P/4//b/9v/2//b/9//4//n/+v/5//j/9//2//f/+P/5//r/+P/4//j/+P/6//r/
+v/6//r/+v/6//r/+P/4//j/+P/5//r/+//8//v/+v/5//j/+P/4//j/+P/5//r/+//8
//r//P/4//j/+P/5//r/+//9//z/+//6//z//P/8//z//f/+//7/AAAAAP///v/7//3/
/v8AAAMAAgADAAAA//8BAAEAAQABAAQABAAFAAUAAwADAAMAAwADAAMABgAHAAwADAAL
AAsADAAMAAsACwALAAwADQAOAA0ACwAJAAgACAAJAAkABwAIAAYABQAEAAEA/v/9//z/
+v/6//r/+v/4//L/8v/3//v//P/4//z/BwAQABcAIQAsADsATQBkAHgAjACeAKQAnACY
AJoAjABxAE0AJgAEAPH/4//h/+H/4v/m/+z/7P/q/+r/6v/q/+j/5v/o/+r/7P/v//L/
9f/1//f/9v/1//P/8//0//b/9//2//b/9//2//X/9f/2//b/+P/4//j/+P/3//X/8//x
//H/8//2//n/+P/4//f/9v/1//X/8//z//T/9v/2//b/9P/0//T/8//y//P/9f/3//b/
9//3//f/9v/0//L/8f/0//X/9//4//f/9v/1//T/9v/2//b/9//3//n/+f/5//f/9v/2
//b/+f/6//z////8//z/+//6//v//P/+////AQADAAUABwAFAAQABAAFAAcACQANABAA
DgAPAA4ADQANAA0ADgARABUAFQAXABgAFwAYABUAFAAWABgAGwAeABwAGwAbABoAGgAY
ABgAGQAbABsAGgAYABYAFgAUABIAEgASABEAEAAQAA4ADAAMAAsACQAIAAgACAAIAAcA
BgAFAAMAAgACAAQABAAEAAQAAgABAP///P/+//3/+//9//3//f/9//3//P/5//j/9//4
//n/+//8//3//f/6//r/+v/5//n/+v/8//3///////r/+f/5//j/+v/7//z//P/7//z/
+//3//r/+//+/wEAAAD///7//f////3//P/8//7//v8AAAEAAAAAAP///v8AAAAAAAAA
AAMAAwADAAQAAwACAAEA/////wAABAAFAAQAAgD///7///8AAAEAAgAAAAIAAgABAP//
AQD+//7/AAAAAAAAAgAAAAAAAAD+//7//////////f8AAAIAAwABAAAA///+////AAAC
AAMAAAD////////+//7//v/+//7///8AAAAA///+//v/+f/8////AAABAAAA///+//v/
/f///wQABAADAAIAAQAAAP7//f/7//r//P/9//7//v8AAAAAAAD+/wAAAAAAAAEAAAAA
AAAAAgD+//r/+//8//3//v/8//z//P/8//3/AAD9//7///////////8BAAAA///+/wAA
AAAAAAAA//8AAAAAAgADAAMAAwABAAEAAgAEAAcABAAFAAIAAQACAAMABAAFAAYABgAH
AAcABQAFAAUABQAIAAkADQAPABEAEAAOAA0ADwAQABAAEQAQABAAEAAQAA4ADQAMAAwA
DgAPAA8ADQAJAAYABAACAAAA/v/+//7/AAAAAAAAAAD8//j/+v///wMAAAD8/wAABQAI
AA0AGwAoADcARwBaAGwAfgCOAJ4ApgCkAKIApACZAHsATgAoAAsA9//r/+f/5v/o/+7/
9P/2//D/6v/s/+z/7P/w//D/8P/z//j//f8DAAIAAAD+//v//P/8//3//f/9//7/AAAA
APv/+//8//z///8AAAEAAgAAAP///v/9//z//f///wEAAAAAAP///v/7//v/+f/5//v/
/v///wAA///+//3/+//6//v//f/////////+//3//f/8//v/+//9//3//v/+//z//P/8
//z//P/8//z//f/9/////////////v/+//7/AgACAAMABQACAAIAAQAAAAIAAgADAAMA
BQAHAAkACwALAAoACgALAA4ADwASABQAEgATABIAEQAUABUAFwAbABwAGwAcABwAHAAe
ABwAHAAeAB4AHwAgAB4AHQAdABwAHQAcAB0AHwAeAB0AGwAYABYAFgAUABIAEQASABIA
EgARAA4ACwAKAAsACQAIAAgABgAGAAUABAABAP///v/+/wEAAgADAAQAAgABAP///P/9
//3//P////3//f/9//3//f/7//v/+//8//3///8AAP7//f/5//j/+v/5//n/+v/4//n/
+//7//j/9//3//b/+f/7//3//v/8//z/+v/1//b/9//6//3/+//7//v/+//7//n/+P/4
//n/+v/9/////f/8//r/+P/7//z//f/+//3//f/9//7//P/8//z/+//9//7/AgADAAIA
AAD9//z//v/+//7//v/9//7//f/7//3////8//z//v/+//7/AAD+//z/+v/2//j/+//9
/////P/+///////9//z/+//6//v//P/+/////v/9//3//f/9//z/+//6//r/+//8//z/
+v/6//j/9//5//v/+//7//v/+//7//n/+//7//7//P/8//z//P/8//n/+//6//j/+f/6
//v//P/8//j/+P/3//n/+f/5//z//P/8//z//P/8//z//P/9//7//v8AAAEA//////3/
/P/+////AQABAAMAAQABAAEA////////AAACAAMAAwADAAEAAQABAAEAAwAGAAcACgAK
AAkACQAKAAwACwALAAoACgAKAAoACgAIAAYABQADAAUABAABAAAA/P/7//r/+P/2//b/
9v/2//j/+P/4//j/+v/2//f/9//0/+7/9P///wgAEwAfACgAMQBDAF4AdACAAJIAoACe
AJwAmACMAHMATQAoAAwA9//l/+H/4f/e/+L/5v/o/+j/6v/q/+b/5v/o/+j/6P/m/+v/
8v/3//f/9//2//X/8//0//T/9f/1//X/9v/4//j/9f/1//b/9v/1//T/8//y//X/9f/1
//X/8//z//T/9f/3//j/+P/4//P/8//x//H/8v/0//T/9P/2//b/9v/1//H/8f/y//P/
9v/3//f/9//3//b/9f/1//X/9f/2//b/9v/2//b/9v/1//T/8//z//b/+f/6//v/+v/4
//f/9v/5//r//P////7//v/9//z//v/+//////8DAAUABwAJAAcABgAGAAcACgALAA4A
EAARABMAEwATABMAEwAUABcAGQAZABsAHAAbABwAGQAYABkAGgAcAB4AIAAfAB8AHgAa
ABgAGAAZABsAGwAaABgAFQAUABEADgAOAA4ADQAMAAoACAAGAAYAAwABAAAAAAABAAIA
AgACAP///f/8//z//v/+//7//v///////v/8//z/+//5//v/+//7//v/+//6//f/9v/1
//f/9//4//j/+f/5//b/9v/2//X/9f/2//j/+f/7//v/+P/3//f/9v/4//n/+v/6//j/
+v/6//f/9f/1//f/+f/6//v//P/9//v/+f/4//j/+v/6//z//f/+//7//f/8//z//P/8
//z//f/9//3//v/+//7//v/9//z//P/////////+//z//P/6//r/+v/6//z//v/+//3/
+//9//r/+v/8//z//P/+//z//P/8//r//P/9//3//f/6//z//f/9//v/+v/5//j/+v/6
//v/+//6//n/+f/5//z//P/8//z/+v/7//z//P/6//r/+P/3//n/+//7//v/+//7//v/
+f/5//n//P/6//r/+v/6//r////9//z//P/8//z//P/8/wAA/P/8//v/+v/5//j/+v/8
//z//P/8//r/+v/6//v//v/+/wAAAQADAAMAAQAAAP3//f/+//3/AAD//wAAAQADAAMA
AwAEAAIAAwADAAMAAwADAAMAAwACAAQABAAGAAcABwAIAAoACAAHAAcABgAIAAgACAAI
AAcABgAGAAUAAwACAP///v/+//3//P/6//b/9v/2//b/9v/2//b/9v/6//j/9f/z//D/
8v/2//v/AAALABcAIgAtADkATABgAHAAggCSAJwAnACcAJoAiwBrADwAFgD//+v/4f/f
/+D/4v/m/+r/6P/k/+D/5P/q/+r/5v/k/+b/5//q/+v/7//0//T/9P/z//T/9P/1//X/
9P/0//X/9P/z//P/9P/0//L/8v/y//L/9f/1//X/9f/x//H/8v/z//X/9v/2//b/8//z
//H/8f/w//L/8v/y//T/9P/0//P/8f/x//L/8//z//P/8v/x//P/8v/x//H/7//v//D/
8P/z//T/9f/2//X/9P/z//P/8//1//X/9f/3//b/9v/2//f/9v/2//f/+v/8//3//v/7
//r/+v/5//v//f///wEAAwACAAIAAwACAAMABgAIAAsADQANAA0ADQANAA4AEQASABEA
EgASABQAFgAUABQAEgASABMAFAAXABcAGAAYABYAFAAUABUAFAATABEADgANAA4ADQAM
AAgACAAHAAYACAAGAAQABAABAP///v/+/wAAAAD///7//f/7//r/+v/4//j/+P/4//v/
+//6//j/+P/3//X/9//3//f/9//3//n/9//3//f/9v/1//X/9P/3//f/9P/0//T/8//z
//T/8v/z//X/9f/0//P/8//y//D/8f/y//L/9P/2//b/8//x//H/8//1//f/9//3//f/
9f/z//L/8v/y//L/9P/1//j/+P/3//b/9v/2//b/9v/3//f/9//4//j/+P/4//f/9f/0
//b/9f/2//b/9f/2//b/9v/2//b/9v/4//j/9//5//v/+P/4//f/9v/1//b/9//4//n/
+P/3//f/9v/1//T/9v/3//f/+P/4//j/+P/3//b/9v/1//b/9f/1//X/+P/4//j/+P/3
//f/9//2//f/+P/3//f/9v/3//b/9f/1//X/9f/z//P/8//2//T/8v/2//j/9v/4//j/
+P/4//j/9P/0//P/9v/3//j//P/5//j/9//2//f/+P/5//v/+//6//v/+//7//v/+f/4
//n/+//+///////9//3//f////////8AAAAAAQABAAEA//////////8AAAQABgAKAAcA
BQAEAAQABQAFAAYABgAEAAQABAAEAAUABAAEAAMAAgAAAPz/+v/4//f/9v/0//T/9P/0
//T/9P/0//T/9P/w/+r/7//1//D/7v/0//v/AgAJABUAJAAvAD8AXAB4AIgAmACiAKAA
ngCYAIwAdQBNACQACAD1/+H/2f/Z/97/3v/i/+j/5v/g/+D/5P/k/+D/3P/e/+L/6f/u
/+//7//v/+7/7f/r/+z/7v/x//P/8f/y//T/9P/w/+//7//u/+//8P/x//L/8P/v/+7/
7f/s/+3/7//x//H/8v/y//L/7v/t/+r/6f/s//D/8v/0//P/8v/x/+//7f/t/+7/7//w
//H/8f/x//H/8P/v/+//8f/x//L/8v/y//L/8v/y//H/8P/v/+//8v/1//b/9//3//b/
9v/2//b/9v/3//n/9v/2//X/9P/1//b/+P/5//v//f///wEAAwACAAIAAwAGAAcACgAM
AAoACwAKAAkACgALAA0AEQAVABUAFwAYABcAGAAVABQAFwAYABoAHAAZABcAFgAUABUA
FAAVABcAFAATABEADgAMAAwACgAIAAYABgAFAAQABAACAAAAAAD///3//P/8//7//v/9
//z/+v/3//X/9P/2//b/9v/2//X/9f/0//L/9P/z//H/8//1//X/9f/1//P/8f/x//H/
7//v//D/8P/x//H/7v/u//D/7//v//D/7v/v//H/8f/u/+3/7f/s/+7/7//w//D/7v/w
//D/7f/t/+3/7//x//H/8f/x//H/7//t/+z/7P/t/+7/8f/z//L/8v/x//D/8v/y//L/
8v/1//X/9f/2//X/9P/z//H/8v/y//X/9f/z//L/8P/w//L/8v/y//L/8v/0//T/8//x
//P/8P/w//L/8v/y//T/8//y//H/7v/v//H/8v/z//L/9P/1//X/8v/y//L/8v/y//L/
8//z//L/8f/x//H/8f/w/+//7v/x//P/9f/2//X/9P/x/+//8P/z//T/9f/x//H/7v/u
/+7/7v/u//P/8P/x//H/7//v/+//8v/y//L/8v/y//T/9P/0//X/9f/0//X/9f/2//f/
9v/2//T/9f/3//f/+f/3//f/9//3//f/9//4//b/9//3//f/+v/7//z//f/8//7//v8A
AAIAAQABAAIABAADAAMAAgD///7//f/8//7//v///////P/6//b/9P/0//P/8v/w/+//
8P/x//L/8P/u/+z/6v/s//D/8//x/+7/7P/u//X//v8JABkAJgA1AEUAWABqAHwAjgCU
AI4AjgCQAIQAZQA9ABgA+v/j/9f/1f/Z/97/4v/k/+T/4P/a/9r/3v/g/+L/4v/i/+T/
5//o/+f/6f/u/+7/7v/t/+r/6v/r/+v/6//s/+7/7v/s/+3/7//w/+3/7P/r/+r/7P/t
/+7/7//t/+3/7v/v/+3/7v/u/+7/7P/t/+z/7f/s/+7/7v/u/+z/7P/s/+v/6v/r/+3/
7//t/+3/7P/r/+7/7v/u/+//7v/t/+3/7P/u/+7/7v/u//D/8P/w//H/7v/v/+7/7f/w
//D/8f/y//L/8v/z//X/9f/2//b/9v/3//j/+v/7//r/+//8//3//v/+////AQAAAAEA
BAAGAAcACQAJAAkACgALAA0AEQAQAA8AEAAQABEAFAATABQAEgASABMAFAAWABUAFQAU
ABAADgAOAA8ADgANAAsACAAHAAgABwAGAAMAAgAAAP7/AAD+//z//P/9//v/+v/6//n/
+P/2//T/9P/z//P/9P/y//L/8v/y//P/8//y//D/8v/x/+//8f/u/+3/7P/r/+7/7f/u
/+//7f/t/+7/7v/t/+3/6v/q/+z/6//r/+z/6//r/+z/6//r/+v/7P/s/+v/6//r/+r/
6v/s/+z/6f/q/+v/7v/x//D/7//u/+3/8P/v/+//8P/v/+7/7//v//L/8v/x//D/7v/u
/+7/7v/v/+//7//w//L/8v/y//H/8P/w//P/8//x//D/7v/u//D/8P/w//D/7v/w//D/
7//v//H/7v/u//D/8P/w//L/8P/w//D/7v/w//H/8f/x/+3/7v/u/+3/7//w//H/8v/x
//D/8P/v//D/7//v/+//8P/w//D/8P/u/+//8P/w//D/8P/u/+3/7f/v/+//7//v/+//
7//t/+3/7f/w/+7/7P/s/+z/7P/v/+//7v/u/+z/7f/u/+7/7v/u/+7/7P/u/+7/7v/v
/+7/7v/u//D/8v/0//b/9v/2//b/9f/0//P/8v/z//T/9f/2//T/9P/0//T/9f/2//f/
+P/2//b/9v/2//b/9v/2//b/+f/6//v//P/+//7//v/+//3//P/7//r/+//8//3//v/8
//r/+P/2//T/9P/0//T/8v/w/+7/7P/s/+z/7P/s/+z/7P/s/+z/6//q/+n/6P/r/+z/
7f/u/w==
         </WaveFormData>
      </LeadData>
      <LeadData>
         <LeadByteCountTotal>10000</LeadByteCountTotal>
         <LeadTimeOffset>0</LeadTimeOffset>
         <LeadSampleCountTotal>5000</LeadSampleCountTotal>
         <LeadAmplitudeUnitsPerBit>4.88</LeadAmplitudeUnitsPerBit>
         <LeadAmplitudeUnits>¦ÌV</LeadAmplitudeUnits>
         <LeadHighLimit>2147483647</LeadHighLimit>
         <LeadLowLimit>268435456</LeadLowLimit>
         <LeadID>II</LeadID>
         <LeadOffsetFirstSample>0</LeadOffsetFirstSample>
         <FirstSampleBaseline>0</FirstSampleBaseline>
         <LeadSampleSize>2</LeadSampleSize>
         <LeadOff>FALSE</LeadOff>
         <BaselineSway>FALSE</BaselineSway>
         <ExcessiveACNoise>FALSE</ExcessiveACNoise>
         <MuscleNoise>FALSE</MuscleNoise>
         <LeadDataCRC32>3121530835</LeadDataCRC32>
         <WaveFormData>
7v/u/+7/7v/s/+z/7P/s/+3/7v/v//D/7//u/+3/7P/t/+7/7//w/+7/7v/u/+7/7v/u
/+7/7v/w//D/8P/w/+//7v/t/+z/7f/u/+//8P/v/+7/7f/s/+7/7v/u/+7/8P/w//D/
8P/u/+7/7v/u/+//8f/0//P/8v/x/+7/7f/t/+z/7P/t//P/9P/0//T/9P/1//X/9//7
//7/AQADAAQAAwACAAEAAQAAAAAA/v8CAAIAAgABAP7/+v/4//f/+P/7//z//f/6//r/
+P/3//n/+f/4//j/9v/2//T/8v/w/+//7f/t//D/8v/0//X/8v/y//D/7v/s/+3/7f/t
/+7/7//s/+3/6//n/+X/5P/k/+b/6//s/+f/6P/t//T///8KABUAHwAqADsATQBcAG4A
hQCcAK8AvwDFAMIAuQCjAJEAigCQAJIAhwB8AHgAawBaAE4AQgA3AC0AIwAaABAACwAI
AAkABgD///n/9v/v/+3/6v/q/+z/7v/t/+3/7P/o/+j/6f/p/+v/6//s/+z/6f/o/+X/
5P/k/+X/5v/n/+X/5f/l/+T/4//j/+P/4v/j/+X/5v/p/+n/6P/k/+H/4//l/+b/5v/o
/+n/6f/p/+X/5P/k/+b/6P/p/+n/6f/p/+j/5//m/+j/6f/r/+3/7//v/+3/7P/p/+n/
6f/o/+r/7P/v//D/8f/x/+//7//x//L/8//2//r/+//7//v/+P/4//n/+f/8/wAABAAG
AAUABQAGAAgADAAOABEAFQAXABgAGQAZABgAGgAbAB0AIAAjACcAKwAqACkAKAAoACoA
KwAuADAAMgAyADIAMQAwAC4AKgApACwALQAtACsAKAAjAB8AGwAZABgAGAAWABUAEwAP
AAsABwAHAAUAAwAEAAQABQAGAAMAAAD9//v/+//8//3//v/+//3/+//3//j/9//2//b/
+v/6//r/+v/4//f/9f/z//X/9v/4//n/9//3//f/9f/1//T/9P/1//f/9//4//j/9//1
//P/8P/y//X/9v/2//X/9f/1//X/9P/y//L/8//1//b/9//4//T/8f/w/+//8f/x//L/
8//3//f/9//2//L/8P/v/+7/8v/0//X/9v/z//D/7//u//D/8P/y//L/8P/y//D/7v/t
/+3/7f/t//D/8v/1//b/8v/u/+3/7P/v/+//8P/x//H/8//z//H/7v/u/+//7//0//T/
8//z//P/8P/v/+7/7P/s//D/8f/v/+//7v/t/+z/7P/s/+3/8P/x//L/8v/w/+//7//t
/+3/7f/v/+//8f/z/+7/7P/s/+z/7P/v//H/7//v//D/7//w//H/8v/y//P/9//3//b/
9f/0//X/9f/3//r//f8AAAIABQADAAMAAwADAAEAAAD9//7///8AAAAAAQD8//v/+//7
//////////7//P/6//n/+f/4//b/9f/0//X/9P/z//T/8//x//H/8f/w//H/8f/w//D/
7v/s/+z/7//v/+//7//t/+n/6f/o/+f/5v/m/+j/6v/r/+7/7//u//H//P8HABAAFwAd
AC4AQwBXAGoAfgCPAKIAtQC7ALkAtgClAI8AgQCGAJAAjAB9AHAAagBhAFIARgA+ADcA
KQAdABQACgAFAAQAAwAAAP//+//0/+//7P/q/+v/7v/s/+v/6//q/+X/5P/k/+P/5P/l
/+f/6P/o/+j/5v/m/+T/5f/m/+f/6f/p/+n/6P/l/+X/5f/k/+b/5//n/+n/6v/q/+f/
5f/j/+X/5v/m/+f/6f/q/+v/6P/m/+X/5v/q/+v/6//r/+z/7P/s/+z/6f/p/+r/6//v
/+//7f/s/+r/6//s/+z/7//w//L/8v/z//P/8f/x//H/8v/z//b/+v/7//v/+//5//r/
/P/9////AgAFAAYACQAJAAoADAAMAA4AEQAVABkAGgAbABsAGgAcAB0AHwAjACUAKAAr
ACkAKQApACoAKwArAC0ALgAwADAAMAAvAC0ALAApACkAKwArACoAJwAjAB8AHAAZABUA
FAAUABIAFAATABAADQAKAAkABgADAAMAAgACAAIAAQAAAP/////8//z//P/8///////+
//v/+v/5//j/+P/8//z//P/8//7//f/7//n/+P/4//n/+f/5//n/+f/3//n/+P/4//n/
+f/5//r/+v/6//n/+P/2//X/9//3//b/+P/5//r/+//5//b/9f/1//f/+P/5//r/+f/3
//f/9//1//X/9v/3//v/+//7//r/9f/0//T/9P/5//r/+v/6//b/9P/0//T/9P/0//b/
9v/2//j/9v/0//H/8f/x//H/9f/2//j/+P/3//T/9P/0//T/8//z//P/9P/3//j/9//y
//L/8//z//T/9P/z//P/9//0//P/8v/w//D/9P/1//f/9//2//X/8f/w/+//7//y//P/
9P/0//b/8//w//D/8P/w//D/8//1//P/8//z//H/8f/x/+7/7v/v//P/9f/2//f/+P/4
//f/+P/6//7/AAABAAMAAwADAAMAAwACAAIAAAACAAAAAAD/////+v/5//n/+f/9//3/
/f/8//z/+v/5//n/+f/4//j/+P/4//b/9P/0//P/8f/x//H/9P/1//X/9P/y//D/7v/u
/+//7//v/+//8f/t/+3/7P/o/+b/5f/m/+j/6//s/+3/7v/x//T//f8IAA8AGQAmADEA
QQBYAGwAfwCQAKMAtwC9ALwAuwCtAJMAiACOAJYAjwCAAHgAcQBiAFYATAA7AC8ALQAk
ABQACwAKAAkACAADAP3/+P/1/+//7P/s/+7/7v/t/+3/7P/m/+b/5//n/+j/6f/r/+z/
6f/o/+X/5P/m/+f/6P/p/+n/6f/p/+j/5f/l/+X/5P/l/+f/6P/r/+v/6v/m/+P/4//l
/+b/5v/o/+n/6f/p/+X/5P/k/+b/6f/r/+z/7f/r/+r/6f/o/+j/6f/r/+3/7//v/+3/
7P/s/+3/7v/u/+//8P/y//L/8f/x/+//7//w//L/9P/4//r/+//7//v/+v/6//v/+///
/wIABQAGAAcABwAIAAoACgAMAA8AEwAXABgAGQAZABkAGgAaABsAIAAjACcAKwApACkA
KQAqACsAKwAtAC4AMAAwADAALwAtACwAKQApACkAKQAoACUAJQAhAB4AGwAXABYAFgAU
ABUAEwAPAAsABwAHAAUAAwADAAIAAgACAAAA/v/8//v/+v/6//r/+v/9//3//P/5//f/
9f/z//L/9f/2//f/+P/4//f/9f/z//H/8v/0//X/9//3//f/9f/0//L/8f/x//L/8//1
//b/9v/1//T/8v/w//P/9P/0//f/9//3//f/9P/y//L/8//2//b/9v/2//P/8f/x//H/
8f/x//L/8//3//f/9//2//H/8P/w//D/9f/2//b/9v/0//L/8v/y//D/8P/y//L/8//2
//X/9P/x//H/8f/x//P/9P/2//b/8//w//D/8P/v/+//8P/x//H/8//z//H/7v/u/+//
7//y//L/8f/x//H/7v/t/+z/7P/s//D/8f/z//P/8v/x/+//7v/t/+3/8P/x//L/8v/u
/+3/7f/r/+3/7f/v/+//8f/y/+//7v/t/+z/7f/v/+3/7f/u/+3/7v/v/+z/7P/t//H/
9P/0//T/9P/3//f/+f/8//3//v/+////AAABAAIAAwD///7/+//8//3//v/+////+//5
//j/9//3//f/9//2//f/9v/2//f/9v/0//P/8v/z//L/8f/y//H/7//v/+//8P/x//H/
8P/y//D/7v/u/+z/6//q/+n/6v/n/+j/6P/l/+T/5P/m/+L/4//k/+f/7P/v//T///8I
AA8AFwAiADEAQwBaAHIAhQCWAKsAuwC7ALoAtwCpAJUAjACQAJYAiwB6AG4AYwBWAE4A
RgA5ADEALQAeAAwAAwACAAMABAABAP3/+v/z/+7/6v/p/+r/6//r/+z/7P/n/+b/5v/l
/+P/4//k/+T/4//k/+P/5P/j/+P/4//j/+T/5f/m/+b/5f/l/+X/5P/k/+X/5f/n/+j/
6P/l/+P/4f/j/+T/5P/l/+f/6P/p/+f/5v/m/+j/6f/p/+j/5//q/+r/6v/q/+f/5//o
/+n/7f/t/+v/6v/q/+v/7P/s/+z/7P/t/+z/8P/x//D/8f/w//D/8P/y//b/9//3//f/
9f/2//j/+f/5//z///8AAAIAAwAFAAgABwAIAAoADQAQABIAFAAVABgAGgAbAB0AHwAh
ACQAJwApACkAKQAqACgAJwAoACgAKAAoACgAJwAqACoAKAApACgAJwAlACEAIAAdABsA
GQAVABIAEAAMAAwACwAIAAUAAQABAP///f/8//r/+f/4//r//P/8//j/9f/0//P/8v/y
//P/8P/v/+//7f/t/+3/6P/m/+X/5//l/+L/3//c/9z/2//c/97/4//m/+j/6//q/+n/
6P/n/+X/5P/h/+L/5P/m/+f/6f/n/+f/6P/p/+3/7//x//L/8v/w/+//7//x//D/8P/w
//L/8v/y//T/8v/v/+7/7f/t/+3/7P/q/+z/6v/o/+j/5//n/+f/5//o/+X/5v/m/+T/
5P/l/+j/5P/n/+r/6//w//f/AAAHABIAGwAlADYASwBhAHYAjgClALgAzQDdAN8A2ADL
ALcAqQCqAKwAoACNAH4AdABpAF4AUgBIADsALwAhABYADAAJAAoABQACAP3/9//0/+//
7v/s/+3/8P/v/+3/7P/q/+j/6P/p/+n/6//r/+z/7P/q/+r/6P/o/+j/6f/q/+v/7P/t
/+7/7v/r/+v/6//q/+n/6f/o/+n/6v/q/+f/5f/n/+n/6v/q/+z/7f/t/+3/6v/o/+f/
6P/q/+v/6//r/+v/6v/p/+j/5v/n/+n/6//u/+//7v/u/+3/7f/t/+z/7f/u//D/8P/x
//H/7//v/+//8P/x//T/+P/5//n/+f/7//z//v//////AgAFAAYABwAHAAgACgALAAwA
DgARABMAFAAVABUAFgAYABkAGwAcAB0AHwAhACAAHwAeAB4AHgAdAB4AHgAeAB4AHgAd
ABsAGAATABEAEwATABIADwAMAAcAAwD//////v/+//z//v/9//r/9//3//f/9f/z//X/
9P/0//T/8v/w/+7/7f/u/+7/7v/u//D/8f/x/+//7v/t/+z/7P/w//D/8P/w//D/7//t
/+v/6//s/+7/7//w//H/8v/x//D/7v/t/+3/7//v//D/8P/y//H/8P/u/+7/8f/y//L/
8f/x//H/8f/u/+z/7P/t/+7/7v/u/+7/7v/t/+7/7//u/+3/7f/t//D/8f/y//L/7v/s
/+v/6v/v//D/8P/w//D/7v/u/+7/7f/s/+3/7P/v//L/8f/w/+3/7f/t/+3/7//w//L/
8v/v/+z/7P/s//D/8f/z//X/9f/3//f/9f/x//D/8P/v//T/9P/z//P/9f/y//H/8P/u
/+7/8v/z//T/9f/1//X/8v/y//L/8//0//X/9v/2//T/8//z//H/8//z//X/9f/4//n/
+f/3//T/8//y//L/9P/1//X/9f/2//X/9v/3//X/9v/4//b/9//3//j/+v/3//X/9P/1
//v//P/7//r/+f/4//f/9v/1//T/9f/2//f/+P/4//j/+P/4//r/+v/6//r//P/8//z/
/P/5//j/9//2//n/+v/7//z/+v/6//r/+v/4//j/+P/4//v//P/9//7/+//6//n/+P/5
//r/+//8//r/+v/6//r/+f/4//f/9v/3//j/+f/6//j/+P/4//j/9v/2//b/9v/3//j/
+f/6//n/+P/3//b/9//4//n/+v/3//b/9f/0//X/9v/3//j/+P/4//j/+P/2//b/9v/2
//j/+f/7//n/+P/3//T/8//2//b/9//5//z//P/7//r/+f/5//j/+f/+/wAAAgADAAUA
BQAFAAUACAAIAAkACAAJAAgABwAFAAMAAAD/////AAADAAQABQABAAAA/f/7//z//f/9
//7//v/+//z/+v/4//f/9f/1//f/+P/5//n/9//2//P/8P/x//P/9P/1//P/8//v/+//
7P/p/+j/6P/s/+z/7f/s/+3/8P/x//r/CQAWAB0AIwAwAD8AUQBmAHoAjwCmALsAvwC/
ALwArQCVAIkAjgCWAJAAfwB4AHIAYwBSAEQANgAtACkAHwAUABAACwAGAAUA/v/3//X/
8v/r/+r/6P/p/+z/6v/p/+n/6P/k/+T/5f/l/+f/5//o/+j/5f/k/+H/4P/g/+H/4v/j
/+P/4//j/+L/4f/h/+H/4P/g/+H/4f/j/+H/4P/c/9n/2//f/+L/5P/j/+P/4v/h/+H/
4P/g/+L/4//j/+L/4f/h/+D/3//e/9//4f/k/+f/6P/n/+T/4v/i/+P/5P/k/+f/6P/q
/+r/6f/p/+f/5//q/+z/7v/y//H/8f/w/+//8f/y//T/9f/5//z///8AAAAA/////wAA
AwAGAAoADwAOAA4ADgANABEAFAAWABkAGgAbAB0AHwAhACEAIQAiACYAJwAqACwAKgAq
ACoAKQAqACoAKAApACsAKwAqACcAIwAfABwAGQAaABoAGwAaABcAFQARAA0ACwALAAkA
BwAJAAgACAAIAAUAAgD///3//f/+////AAD///3/+v/1//b/9f/0//T/9v/2//b/9v/0
//P/8f/v//L/9P/3//n/9//1//P/7//w//D/8f/z//X/9f/2//b/9f/z//H/7v/v//P/
9f/2//X/9f/1//X/8v/w//D/8f/z//T/9f/2//H/7//v/+//8v/z//X/9//3//X/8//w
//D/8P/x//L/8//0//T/9P/w/+7/7v/u//D/8P/y//L/8P/y//D/7v/t/+3/7f/t/+//
8P/y//L/7f/q/+r/6v/t/+3/7v/v/+7/7//u/+v/6v/q/+v/6//u/+7/7f/t/+3/6v/p
/+j/6f/q/+//8f/v/+3/6v/n/+j/6P/o/+n/6v/r/+z/7P/q/+n/6f/n/+j/6f/s/+3/
7v/t/+v/5//p/+n/6f/q/+z/7f/t/+3/6v/n/+b/5f/m/+r/7//w/+z/6//r/+z/6//p
/+j/6f/v/+z/6v/q/+r/6v/o/+j/6P/o/+n/6//u/+3/6v/p/+b/5f/n/+j/6v/t/+7/
7v/t/+z/7P/t/+3/7//z//b/+f/7//v/+//7//v//v/+/////v/+//z/+v/3//f/9P/z
//P/9f/3//f/9//0//T/8v/x//T/9f/1//b/9f/0//H/7v/t/+v/6P/n/+r/7P/u/+//
7P/s/+r/6P/p/+v/7P/t/+r/6f/k/+P/5P/h/+D/4P/m/+T/4//i/+P/4P/h/+7//f8G
AA8AGQAkAC0APQBSAGQAdwCMAKcAuQC9ALwAtwCjAIkAfgCGAI4AiQB6AG4AZQBWAEYA
PAA1ACsAIQAYAAwABQACAPv/+P/z/+//8P/x/+v/6P/o/+r/6P/l/+P/4P/d/97/4P/h
/9//3//g/+D/4P/g/97/3v/g/+H/4v/j/+D/3//e/9z/3P/d/97/3v/e/9//3//h/+D/
4P/d/9v/3v/h/+P/5P/j/+P/4v/h/+L/4v/j/+b/5v/n/+f/5//k/+L/4P/e/+D/4//n
/+v/6v/p/+b/5P/l/+f/6f/q/+n/6v/s/+z/7f/t/+v/6//s/+7/8P/0//L/8f/v/+3/
8f/0//j/+//8//7/AAAAAAEAAQACAAQACQAMABAAFQAUABQAFAATABYAGAAZABsAHwAh
ACQAJwAkACMAIgAiACUAJwArAC4ALQAsACsAKQAsACwAKgArACsAKwAqACcAJwAjACAA
HQAcABwAHQAcABoAFwASAA0ADQANAAsACQAKAAoACwAMAAgABgAEAAMABQAGAAcACAAH
AAcABgADAAIAAQAAAAAAAgACAAIAAgABAP///P/5//v//P/+/////v/9//z/+f/6//r/
+//9//v/+//8//z/+v/5//j/9v/3//v//f/+//z/+//6//n/+f/4//n/+//6//r/+v/6
//n/9//3//f/+P/5//v//f/7//n/9//0//P/9P/2//j/+f/6//r/+v/2//T/9P/0//b/
9v/4//j/9//4//X/8v/z//P/8//z//X/9v/4//j/8//w//D/8P/y//P/9f/3//T/9f/0
//H/7//w//L/8//0//T/8//z//f/9P/z//L/8//0//n/+//2//P/7//r/+z/7v/w//P/
9P/1//b/9v/z//H/8P/t/+//8f/1//f/9v/1//P/7//x//H/8f/y//j/+f/1//D/8P/w
//D/8P/0//f/9v/3//X/8//z//P/8P/w//H/9f/4//j/+P/4//f/9//5//z/AQAEAAYA
CQAIAAcABgAFAAQABAACAAQABAAEAAMAAwACAAEAAQABAAMAAwADAAIAAQD+//z/+//9
//z//P/8//7//P/6//r/+P/1//T/8//2//f/9//2//T/8v/w//D/8//z//P/8//z/+//
7//u/+n/6P/o/+r/7v/x//L/8f/w//H/+v8HABAAGQAjADAAQQBVAGgAegCJAKAAtwDD
AL8AvAC1AKMAkQCKAJIAlACHAHwAeABtAF4AUgBGADkAMwArAB4AFAARABAACwAIAAcA
AwD+//n/8//w//D/8v/z//P/9P/0/+7/7v/v/+//8P/x//P/9P/v/+7/6//q/+v/7f/v
//H/8f/x//H/8P/t/+3/7f/s/+7/7//v//H/8P/w/+3/6//t/+//8P/w//D/8f/x//H/
7f/s/+z/7v/y//P/8//z//H/8P/v/+7/8P/x//P/9f/2//X/8v/w//D/8f/y//L/9f/2
//j/+P/3//f/9f/1//X/9v/3//r//P/9//3//f/9//7/AAABAAMABgAJAAoACQAJAAoA
DAAOABAAEwAXABkAGgAbABsAGgAcAB0AHwAjACUAKAArACsAKwArACwALQAtAC8AMAAy
ADIAMgAxAC8ALgArACsAKwArACoAJwAlACEAHgAbABcAFgAWABQAFQATAA8ACwAIAAcA
BAABAAMAAgACAAIA/v/8//r/+f/6//r/+v/6//v/+//6//f/9P/z//L/8v/0//T/9P/0
//L/8f/v/+3/7v/w//P/9f/z//P/8//x//D/7v/t/+3/8P/x//P/9P/y//H/8P/u/+z/
7//w//D/8//z//P/8//w/+7/7v/v//P/9P/1//b/8f/v/+//7//v/+//8P/x//P/8//z
//L/7//u/+7/7v/z//T/9P/0//H/7v/t/+z/7v/u//D/8P/y//T/8v/w/+z/6//q/+n/
7P/u//H/8v/v/+z/7P/s/+v/6//s/+3/7v/x//L/8f/t/+z/7P/r/+//8P/w//H/8f/u
/+3/7P/q/+r/7v/v//D/8f/x//H/7v/s/+r/6f/t/+//8f/y/+7/7f/t/+v/6//r/+3/
7f/w//H/8f/v/+7/7f/s/+z/8P/x//X/9v/y//D/7v/s/+3/7//t/+3/7//t/+3/7f/q
/+r/6//v//L/8v/y//L/9f/1//f/+v/8//7///8BAAIAAwAEAAUAAwACAP//AAACAAIA
AQABAPz/+//7//v//P/7//r/+P/5//j/+P/5//j/9v/1//T/9f/0//P/9P/z//H/8f/x
//D/8f/x//D/8v/w/+7/7v/v/+//7//v//H/7f/t/+z/5//m/+b/6P/m/+P/5v/r/+r/
7//6/wUACgATAB0AJgA1AEkAXgB0AIcAmACtALsAvQDAAL8ArQCVAI4AlACYAI0AfgB0
AGsAXgBUAEwAQQA3AC0AIAAUAA0ACgAHAAYAAwD///r/9//y/+7/7f/u/+//7//w//D/
7P/s/+3/7f/r/+v/7P/s/+v/7P/r/+z/6f/p/+n/6f/q/+v/7P/s/+v/6//r/+r/6P/p
/+n/6//t/+7/7P/r/+r/6//r/+r/7P/t/+3/7f/r/+r/6v/s/+z/7f/t/+3/7v/u/+7/
7v/t/+3/7v/v//L/8//y//L/8v/z//T/9P/0//T/9f/0//b/9//2//f/9f/2//f/+v/+
////////////AAACAAMABAAGAAgACAALAA0AEAAUABUAFgAYABsAHgAgACIAIwAiACQA
JQAnACcAKQAsAC8AMgAzADQANgA1ADUANwA4ADsAPAA9AD0AOgA4ADQAMwAzADMAMgAv
ADAALQArACkAJQAiACAAHAAdABsAFwATABEAEQAPAA0ACgAIAAcABgAHAAYABQAFAAMA
AgABAAAAAgADAAMAAQAAAP///v/+//7//v/+//7/AQABAAAA///8//z//f/9//7///8A
AP///v/8//v/+//5//n/+v/6//v/+//7//r/+f/7//v/+v/9//3//f/9//z/+v/6//v/
+v/6//r/+v/5//n/+//9//z/+//7//v//f/9//3//P/7//r/+v/6//r/+v/5//j/+P/4
//r//P/7//r/+//6//r//P/6//j/+f/5//n/+f/4//j/+f/4//f/9v/4//r/+P/3//f/
9//4//v//P/7//j/+P/5//n/+//6//j/9//6//j/+P/4//T/9P/4//n/+v/7//v/+//5
//j/9//3//j/+f/6//r/+v/7//3//f/7//n/+f/3//v/+//6//f/+f/5//f/9v/5//r/
+//8//z//f/6//n/+f/3//f/9//4//j/+f/9/wAAAAAAAAAA/////wEABAAIAAoACwAN
AAsACwALAAsACwAMAAsADgANAAwACgAJAAYABQAFAAUACQAJAAkACAAHAAQAAgABAAIA
AgADAAQAAQD+//v/+v/7//n/+f/5//v//f/+//7/+//4//X/9P/4//n/+v/7//j/8//y
//D/7v/u/+//8v/0/+//8v/1//L/8/8AAA0AGgAjACsAOABHAFcAbACCAJMAqAC/AMkA
xQDCALcAnwCNAIoAlACYAIsAgAB8AHEAYABSAEYAOQAxACsAIgAYABMAEAANAAoABwAB
APz/+f/2//T/9f/4//j/9//3//b/8v/y//P/8//z//P/9P/0//D/8P/u/+7/7//x//P/
9f/0//P/8v/w//H/8f/x//D/8v/z//P/9f/1//T/8P/t/+7/8f/z//T/8v/z//P/8//v
/+7/7v/w//T/9f/1//X/8//y//H/8P/y//X/+f/9//3/+//3//T/9f/3//n/+v/7//z/
/v/+//z/+//4//f/+v/8//7/AgADAAMAAgABAAMABAAGAAcACgAOABIAFAASABEAEQAS
ABYAGAAbAB8AIQAiACMAIwAkACYAJwApAC0ALwAyADUANQA1ADUANgA3ADcAOQA6ADgA
OAA4ADcANwA2ADMAMwA1ADUANAAxAC0AJwAiAB0AHQAeACAAIAAeABsAFgARAA0ADQAL
AAkACwAKAAoACgAHAAQAAQD//wEAAgADAAQAAgABAP//+//8//v/+v/6//3//v///wAA
/f/7//j/9f/4//r//f////7//f/8//n/+f/4//j/+f/7//v//P/8//v/+f/3//T/9v/5
//r/+v/5//n/+f/5//j/9v/2//f/+f/6//v//P/3//X/9f/1//j/+f/7//3//P/7//r/
+P/3//b/9v/2//v//P/8//z/9//0//P/8v/z//T/9//4//f/+P/1//L/8v/z//T/9f/2
//b/9//2//X/8v/y//L/9f/1//b/9//1//f/9//1//T/9P/1//X/+v/6//n/+f/4//T/
8v/w//D/8v/4//v/+P/3//X/8//0//T/9P/1//b/9//4//j/9v/1//X/8//z//f/9v/4
//j/+P/4//b/9//0//P/9f/1//f/+f/2//b/9//7//7//v/+//7/AgADAAYACgAKAAoA
CQAJAAwADQAOAA8ADQAMAAkACgAJAAgABgAFAAUABQAGAAcACAAHAAYABAAFAAQABAAF
AAMAAgACAAIAAAD+//z//P/+//3//v/////////+//z//f/8//v//P/6//n/+P/3//n/
9f/1//T/8//y//L/9P/w/+//7v/x//j/AQAKABUAHgAhACcAMgBFAFsAcgCGAJ0AtADF
AMcAwQC8AK8AmwCTAJoApACgAJEAggB6AG0AXgBSAEoAQQA5ADMAJgAYABEADgALAAoA
BwAFAAQAAQD6//b/9f/2//T/8//z//L/8P/y//X/9//0//P/8//y//H/8v/x//L/8P/x
//L/8//x//H/8f/w//L/8//0//T/8f/x//D/8f/1//b/9P/z//L/8//z//L/8P/x//H/
8f/y//L/8//2//b/9f/z//H/8//0//X/9v/1//X/9v/3//n/+f/3//b/+P/5//r/+v/4
//j/+f/4//v//f/9/////v/+//7/AAAEAAUABQAFAAcACAAKAAsACwAMAA0ADAAPABEA
FAAYABcAGAAaAB0AIAAiACQAJQAoACoAKwAtACwALQAvADEAMgAzADQANgA1ADUANwA4
ADgAOAA4ADcAOAA4ADYANwA1ADMAMAArACwAKQAnACUAIQAgACAAHgAcABkAFAAPABAA
EQAQAA8ADQAKAAgABgAGAAYABgAHAAMAAgABAAAAAQABAAAA/f////////8AAP///v/9
//z//v/////////8//z//f/9//v/+//7//n/+v/6//v//f/8//v/+//6//z/+//6//j/
9//5//n/+P/7//v/+//7//v/+v/7//3//P/6//j/9v/3//f/+f/7//n/+f/6//v/+v/5
//j/9v/1//b/+P/6//v/+v/4//b/+P/4//r//P/5//j/+f/4//j/+v/4//b/9//5//v/
/f/8//r/+f/2//f/9v/4//r/+v/5//n/+f/3//n/+f/3//f/+P/6//v/+v/4//X/8//3
//b/9//4//T/9P/4//n/+f/5//j/9//4//r//P////3/+//5//b/+P/5//v/+//6//n/
+v/5//n/+f/4//X/+P/5//r//P/6//n/9//1//f/9//5//v/+f/6//z/+v/5//n/+v/8
//3//f/+/wEAAQACAAMABAAFAAYACAAKAAwADgAMAAwADAAMAA0ADgAPABAADQAMAAsA
CgAJAAgABwAGAAkACgALAAwACgAIAAYABAAFAAYABwAIAAYABAACAAAAAQACAAMABAAC
AAIAAgACAP///v/9//z//f/+////AAD+//z/+v/4//j/+P/4//j/+v/6//r/+v8AAAQA
CAAMAA==
         </WaveFormData>
      </LeadData>
      <LeadData>
         <LeadByteCountTotal>10000</LeadByteCountTotal>
         <LeadTimeOffset>0</LeadTimeOffset>
         <LeadSampleCountTotal>5000</LeadSampleCountTotal>
         <LeadAmplitudeUnitsPerBit>4.88</LeadAmplitudeUnitsPerBit>
         <LeadAmplitudeUnits>¦ÌV</LeadAmplitudeUnits>
         <LeadHighLimit>2147483647</LeadHighLimit>
         <LeadLowLimit>268435456</LeadLowLimit>
         <LeadID>V1</LeadID>
         <LeadOffsetFirstSample>0</LeadOffsetFirstSample>
         <FirstSampleBaseline>0</FirstSampleBaseline>
         <LeadSampleSize>2</LeadSampleSize>
         <LeadOff>FALSE</LeadOff>
         <BaselineSway>FALSE</BaselineSway>
         <ExcessiveACNoise>FALSE</ExcessiveACNoise>
         <MuscleNoise>FALSE</MuscleNoise>
         <LeadDataCRC32>4024543883</LeadDataCRC32>
         <WaveFormData>
BAAEAAQABAAEAAQABAAEAAIAAgACAAIABAAEAAQABAACAAIAAgACAAQABAAEAAQABgAG
AAYABgAFAAQAAwACAAMABAAFAAYABAAEAAQABAAGAAYABgAGAAQABAAEAAQABAAEAAQA
BAAFAAYABwAIAAcABgAFAAQABgAGAAYABgAHAAcABwAGAAMAAwADAAMABQAFAAUABAAE
AAQABgAKABAAEwAVABUAEQAPAAsABgAFAAMAAQD+//r/9//0//L/7f/r/+v/6//v//P/
9v/6//v/+v/4//f/9//3//f/9//7//z//P/8//r/+v/6//r//P/8//z///8BAAIAAwAD
AAMABAAEAAUABQAFAAYABgAEAAIABAAFAAcACgAOAAwABwAFAP7/9P/m/9r/zP++/6//
pf+c/4b/cP9Z/0f/N/8y/zj/R/9d/3P/hf+L/43/kv+c/6L/qP+0/7//yf/T/93/5P/r
//L/9v/7/wEABgAHAAYABgAGAAYABwAIAAsADQANAA4ADgAOAA4ADQANAA0ADwAQABAA
EAARABAADwANAA8ADwAPAA8AEAARABIAEgAQAA8ADwAPABEAEgATABUAFQAUABMAEgAT
ABMAEgASABAAEQASABIADgAOAA4ADgAPABAAEQASABAAEAAQAA8AEQAPAA8ADgAMAA0A
DQANAAsACgAJAAkACgALAAwADAAJAAkACQAHAAgACAAIAAgABgAGAAYABAABAAAA////
//////////7//f/9//r/9//3//b/9f/0//b/9v/0//P/8v/y//D/7v/w//D/7//v/+//
7v/r/+n/6v/r/+z/7v/w//H/8v/y//D/7//v//H/8v/z//X/+P/4//j/+f/6//r/+v/7
//3//v///wAAAAD//////////wAAAQABAAEAAAAAAAAA/////wAAAAAAAAAAAQABAAEA
//////////8CAAQABQAFAAQABAADAAMA/////wEAAQAFAAUABQAFAAMAAgACAAIABAAF
AAYABgAGAAUABQAFAAMAAwADAAQABgAGAAYABgAFAAUABQADAAMABAAFAAcABQAFAAUA
BQADAAMAAwADAAUABgAGAAYABAACAAIAAwAEAAUABQAEAAQAAwADAAMAAwADAAMAAwAE
AAUABgAGAAIAAQABAAEAAgADAAUABgAGAAUAAwACAAIAAgABAAEABAAFAAUABQAEAAMA
AwAFAAQABAAEAAQABAADAAMAAQABAAEAAgAEAAQABAAEAAMAAQABAAEAAQACAAMAAwAD
AAQAAwACAAIAAAABAAIABAAEAAQABAACAAIAAgACAAIAAgACAAMABQAFAAQAAwABAAEA
AQABAAMAAwACAAIAAwAGAAsAEAASABMAEgAQAA4ACgAFAAEA///9//r/+P/3//T/8v/v
/+//7//v//L/9//5//z//v/8//v/+//7//3//f/9////AgACAAIAAgD///7//f/8////
AAAEAAcACAAJAAkACQAIAAgACQAJAAkACgAKAAoACgAIAAsADwAOAAwACAAHAAMA+v/s
/+D/0v/C/7D/o/+Z/47/gP9u/1v/Tf9J/1D/XP9r/33/k/+f/6H/nf+m/67/sv+6/8T/
z//X/+P/7f/y//f//v8CAAUACQAOABEAEgASABIAEgAQABAAEgATABcAGAAYABgAFgAV
ABUAFQAXABgAGAAYABoAGgAaABkAGwAbABsAGwAcAB0AHgAeAB0AGwAaABkAGQAaABsA
HQAcABwAHAAcABkAGQAYABgAGQAbAB0AHgAbABoAGQAYABoAGgAaABoAHAAcABwAGwAZ
ABcAFwAWABgAGQAZABkAGAAWABQAEwAVABUAFQAUABUAFQAVABMAEAAQABAAEAAQABAA
EAAOAAwACgAIAAcABQAFAAUABAADAAMAAAD9//v/+v/5//j/+v/6//j/9//2//b/9P/y
//T/9P/z//P/9P/0//L/8f/x//H/8f/y//b/9//4//j/9//3//j/+//9//3//v8AAAIA
AgADAAQABAAEAAUABwAKAAsADAAMAAsACwALAAsADAANAA0ADQAOAA4ADgANAAsADAAM
AAwADgAPAA8ADwAOAA0ADAALAAwADgAPAA8AEAAQAA8ADwALAAsADQANABAAEQASABMA
EgAQAA8ADgAOAA8AEAAQABAADwAPAA8ADQANAA0ADgAQABAAEAAQAA0ADQANAAsADAAM
AAwADQANAA0ADQANAAsACwALAAsADQAOAA4ADgAKAAgACAAJAAgACQAJAAgACgAJAAkA
CQAHAAcABwAHAAgACQAKAAoACAAHAAcABwAHAAcACAAIAAcABwAGAAYABgAGAAUABQAI
AAkACQAJAAYABQAFAAcACAAIAAgACAAKAAkACQAHAAUABQAGAAgACAAIAAgABwAFAAUA
BQAFAAQABwAGAAYABgAGAAYABAAEAAQABAAGAAYABgAHAAUABQAEAAMAAwADAAMAAwAF
AAUABAAEAAIABAAIAAwAEAATABQAFAASAA4ACQAFAAMAAQD+//z/+f/2//T/8f/u/+3/
7P/u//L/9f/5//z//P/7//v/+//7//v/+//9/wAAAAAAAAAA/v/+//7//v8AAAAAAwAF
AAYABwAHAAcACAAIAAkACQALAAwADAAMAAgACgALAAsADgASABIADQAJAAQA+v/q/97/
0v/E/7X/q/+g/5D/ev9n/1P/Q/8+/0T/T/9h/3X/h/+T/5P/mP+g/6b/rP+2/8P/zf/V
/9//5P/r//T/+P/9/wMACAALAAwADAAMAAwADAAMAA4ADwARABIAEgASABAADwAPAA8A
EQASABIAEgAUABQAFAATABMAEwATABMAFgAXABgAGAAWABUAFQAVABYAFgAWABcAFgAW
ABYAFgAVABUAFAAUABYAFwAYABgAFAAUABQAFAAWABYAFgAWABQAFAAUABMAEwARABEA
EAASABMAEwATABIAEAAOAA0ADgAPABAAEAANAA0ADQALAAgACAAIAAgACAAIAAgABgAD
AAIAAQABAAEAAQABAAAA/f/9//r/9//3//b/9f/0//b/9v/0//P/8P/w/+7/7P/u/+7/
7f/t/+7/7v/s/+v/6//r/+v/7P/u/+//8P/w//H/8f/y//X/9//3//j/+v/8//z//f/+
//3//P/8//3/AAABAAIAAgD//////////wIAAwADAAMABAAEAAQAAwABAAIAAgACAAIA
AwADAAMAAQABAAEAAQAEAAYABwAHAAYABgAFAAUAAQABAAMAAwAHAAcABwAHAAcABgAG
AAYABgAHAAgACAAGAAUABQAFAAMAAwADAAQABgAGAAYABgAFAAUABQADAAQABAAEAAUA
AwADAAMAAwADAAMAAwADAAUABgAGAAYABAACAAIAAwAEAAUABQAEAAQAAwADAAMAAQAB
AAEAAQAEAAUABgAGAAIAAQABAAEAAwADAAQABAAFAAUABAAEAAQABAADAAMABAAFAAUA
BQAEAAMAAwAFAAQABAAEAAQABgAFAAUAAwADAAMABAAGAAYABgAGAAUAAwADAAMAAwAE
AAUABQAFAAYABQAEAAQAAgACAAQABAAEAAQABAAEAAQABAACAAIAAgADAAQABQAFAAUA
AwADAAMAAwADAAMAAgACAAQABgAKAA4ADwARABEAEAARAA4ACgAHAAUAAwAAAP7/+v/2
//P/7//v/+//7//y//P/9f/4//r/+v/5//n/+f/3//f/9//5//z//P/8//z//P/8//z/
/P/6//r//f///wEAAwAEAAUABAAEAAUABQAFAAYABgAGAAoACAAJAAkACgAOAAwACQAH
AAIA+v/u/97/0P/C/7H/pf+c/4z/dv9h/03/Pf82/zb/Qf9X/23/gf+N/5H/lv+a/6D/
qP+w/7n/xf/P/9v/5P/t//D/9P/5//3/AAAFAAgACAAIAAgABgAGAAgACQALAAwADAAM
AA4ADQANAA0ACwAMAAwADAAOAA4ADgANAA0ADQANAA0ADgAPABAAEAASABEAEQARAA4A
DgAOAA8AEgASABIAEgARABEAEAAQABAAEQASABIAEAAQABAAEAAOAA4ADgAOABAAEAAQ
AA8ADwANAA0ADAAMAA0ADQANAA8ADgANAA0ACwALAAsACgALAAsACwAJAAYABgAGAAYA
BgAGAAYABAAEAAQABAAFAAIAAQAAAP7///////z/+f/5//j/9//2//b/9v/0//P/8v/y
//D/7v/t/+z/6v/p/+r/6v/o/+f/5f/l/+X/5v/p/+v/7f/u/+//7//w//P/8v/x//H/
8v/0//T/9f/2//b/9v/3//n/+v/7//z//P/9//3//f/9//r/+f/5//r/+//8//3//v/8
//z//P/8//z//P/8//3///8BAAIAAwAGAAcACAAJAAoACwALAAwACQAKAA0AEAAQABEA
EAAOAA8ADgAMAAsADAALAAkACAAMAA4AEQATABUAFwAZAB4AHwAhACQAJgAoACcAJwAn
ACMAIQAfAB8AHQAcABsAGgAWABIADgAKAAkACAAKAAsACQAJAAgABwAHAAYABgAFAAcA
CAAIAAgABgAEAAMABQAIAAgABgABAP3/9P/k/9j/zP+8/6z/pf+d/4r/cv9c/0v/P/83
/zr/Rv9d/3f/h/+L/4//mf+g/6T/qP+y/77/x//R/9v/4//s//H/8v/2//3///8CAAMA
BAAEAAQABAACAAIABAAFAAcACAAIAAgABgAFAAUABQAHAAgACAAIAAoACgAKAAkABwAH
AAcABwAIAAkACgAKAAoACQAJAAkACAAIAAgACQAMAAwADAAMAAsACwAKAAoADAANAA4A
DgAMAAwADAAMAA4ADgAOAA4ADgAOAA4ADQANAAsACwAKAAsADQAOAA8ADgAMAAoACQAL
AAsACwAKAAsACwALAAkABgAGAAYABgAGAAYABgAEAAMAAgABAAEA/////////v//////
/P/5//n/+P/3//b/9//4//f/9//4//j/9v/0//b/9v/1//X/+P/4//b/9f/3//f/9//4
//v//f///wAAAAD/////AQADAAMABAAGAAYABgAHAAgABgAGAAcACQAKAAsADAAMAAkA
CQAJAAkACwANAA4ADwAOAA4ADgANAA0ADgAOAA4AEAARABEAEQAPAA8ADwAPABAAEgAT
ABMAEgASABEAEQAPAA8AEQARABMAEwATABMAEQAQABAAEAAQABEAEgASABAADwAPAA8A
DgANAAwADAANAA4ADwAQAA0ADQANAAsADAAMAAwADQANAA0ADQANAAsACwALAAsADQAO
AA4ADgAMAAoACgALAAoACwALAAoADAALAAsACwAJAAkACQAJAAoACwAMAAwACgAJAAkA
CQAHAAcACAAIAAsACwAKAAoACgAKAAkACQAKAAsACwALAAgABwAHAAkACgAKAAoACgAK
AAkACQAHAAUABQAGAAgACgAKAAoACQAHAAcABwAHAAYABwAHAAcABwAHAAcACAAHAAcA
BgAHAAcABwAHAAcABgAFAAUABQAFAAYABgAGAAYABQAEAAQAAgACAAIAAwAFAAgABgAF
AAYABgAEAAQABAAEAAYABgAGAAYABAAEAAQABAAEAAQABAAEAAYABgAGAAYABQAEAAMA
AgADAAQABQAGAAQABAAEAAQAAgACAAIAAgAEAAQABAAEAAIAAgACAAIAAwAEAAUABgAF
AAQAAwACAAIAAgACAAIABAAEAAQABAACAAIAAgACAAMABAAFAAYABQAEAAMAAgAEAAQA
BAAEAAQABAAEAAQAAgACAAIAAgAEAAQABAAEAAIAAgACAAIABAAEAAQABAAEAAQABAAE
AAIAAgACAAIABAAEAAQABAADAAMAAwACAAMAAwADAAMAAwADAAMAAgD///7///8CAAQA
BwAJAAkADAANAAwACgAIAAcABgAEAAMAAQD///7/+P/1//T/8//y//P/8//0//j/+P/3
//f/+P/5//r/+//9//7//v/+//z//P/8//z//v/+//7/AQACAAIAAgABAAIABAAFAAcA
CQAJAAoACgAIAAgACgALAA8AFAASAAoABwABAPb/6P/c/9D/xP+y/6X/m/+K/3b/ZP9T
/0X/Q/9K/1b/Z/95/4n/k/+V/5f/oP+o/67/uP/E/83/1f/f/+f/7v/z//z/AAAFAAkA
CgAJAAwADAAMAAwADQAOABEAEwAUABQAEwASABIAEQARABEAEgAUABUAFgAXABYAFQAT
ABQAFQAWABcAFwAXABcAFgAUABMAEwATABUAFgAXABkAGQAYABcAFgAWABcAFwAYABgA
GQAaABoAFgAWABYAFgAYABgAGAAYABYAFgAWABUAFgAVABYAFgAWABcAFwAXABUAFAAT
ABMAFQAVABUAFAARABEAEQAPAA8AEAARABIAEAAQABAADgALAAoACQAJAAkACQAJAAgA
BQAFAAIA//8AAAAAAAAAAP7//v/8//v/+v/6//j/9v/3//j/+P/5//n/+P/1//P/9f/1
//X/9v/2//f/+P/4//j/9//3//n/+//7//z//v/9//z//P/8//3//v8AAAMAAgADAAQA
BAADAAMAAwADAAYABwAHAAcABwAGAAUAAwAEAAYABwAIAAYABwAHAAcABQAFAAUABQAG
AAgACQAJAAgACAAHAAcABwAHAAkACQAKAAkACAAHAAcABgAGAAYACAAJAAoACgAJAAcA
BgAFAAcABwAHAAgABgAGAAYABgAFAAUABQADAAMABAAFAAcABgAFAAQAAwAFAAUABQAF
AAUABgAGAAYABgAEAAQABQAGAAcABwAGAAQAAwADAAMABQAFAAUABQAGAAcACAAIAAYA
BQAFAAUABgAHAAkACgAKAAkABwAGAAgACAAHAAcABgAHAAcABwAGAAUABQAHAAgACAAI
AAgACAAHAAcABQAFAAUABgAIAAYABgAGAAUABAAFAAYABwAIAAkACQAJAAgABwAGAAYA
CAAJAAkACwAKAAkACAAHAAgABwAHAAcABwAIAAgACAAIAAcABgAGAAgACAAIAAkACgAM
AAkABwAGAAgACgAKAAoACgAIAAgACAAIAAYABgAGAAYACAAIAAgACAAHAAcABwAGAAYA
BwAIAAkACQAJAAkACAAFAAQABQAIAA8AEwAWABcAFgAVABIADgANAAsACQAGAAQAAQD+
//z/9v/z//L/8f/0//f/+f/8//z//P/7//v//P/9//7//////wAAAAAAAAAAAAAAAAAA
AgACAAIABQAGAAYABgAFAAYACAAJAAsACQAJAAoACgAKAAoACgANABEAFAAUABIADQAJ
AAQA+v/u/+T/3P/M/7v/rf+k/5T/fP9n/1X/Sf9C/0L/Tf9h/3X/h/+R/5P/mP+k/6z/
sP+8/8X/zf/V/+H/6P/v//j/AAAFAAkACgANAA4ADgAOAA4ADwAQABMAFQAWABYAFQAU
ABYAFQAVABUAFwAYABgAGAAZABgAFwAVABYAFwAYABkAGAAZABoAGgAaABkAGQAZABoA
GgAaABsAGwAaABkAGAAYABkAGQAaABcAFwAXABYAFgAWABYAFgAYABgAGAAYABcAFgAV
ABMAFgAVABYAFgAUABUAFQAVABUAFAATABMAEwATABMAEgAPAA8ADwANAA0ADgAPABAA
DAAMAAwACgAJAAgABwAHAAUABQAFAAQAAQABAP7/+//8//z//P/8//r/+v/4//f/+P/4
//b/9P/2//b/9f/1//X/9P/x/+//8P/x//L/9P/z//P/8//y//P/8//0//f/+f/5//r/
/P/6//r/+//8//7//v///wEAAQABAAEAAAD//////////wIAAwADAAMAAwACAAEA//8A
AAIAAwAEAAIAAwADAAMAAwADAAMAAwAEAAYABwAHAAQABAADAAMABAAFAAgACQAKAAkA
CAAHAAkACAAIAAgABgAHAAgACAAGAAUABQAFAAYABwAIAAoACAAIAAgACAAJAAkACQAH
AAgACAAIAAkABwAHAAcABwAJAAkACQAJAAcACAAIAAgACAAGAAYABwAIAAkACQAIAAgA
BwAHAAcACQAJAAkACQAHAAcABwAGAAUABQAGAAcACQAJAAoACgAKAAkABwAGAAgACAAH
AAcABwAHAAYABQAGAAUABQAHAAgACAAIAAgABgAFAAUAAwAFAAUABgAIAAYABgAGAAUA
BQAFAAUABQAGAAcABwAHAAQAAwACAAIAAwAFAAYACQAIAAcABgAFAAYABwAHAAgACAAI
AAgACAAHAAYABQAEAAUABgAHAAkABwAHAAYABQAHAAcABwAHAAUABQAEAAQAAgAEAAgA
DAAQABMAFAAUABEADgAKAAcABwAFAAIAAAD9//r/+P/1//L/8f/w//L/9v/5//3/AAD+
//3//f/9/////////wEAAwAEAAUABgAFAAQAAwACAAQABAAHAAkACgALAAsACwAMAAwA
DQANAA0ADgAOAA4ADAAMAA0ADwASABIAEAANAAkAAgD2/+b/2P/K/7r/q/+f/5b/iP94
/2f/Vf9N/1T/YP9v/33/jf+f/6X/of+i/6r/tP+4/8D/yf/T/9//5//u//X/+v/+/wMA
CQAMAA8ADwAOAA0ADAAOAA4AEAARABMAFAAUABQAFAATABMAEwATABQAFAAUABQAFAAU
ABMAEwATABMAEwAUABUAFgAWABUAEwASABEAEQASABMAFQAUABQAFAAUABMAEwASABIA
EgATABQAFAARABAADwAOABAAEAAQABAAEAAQABAADwARAA8ADwAOAA4ADwAPAA8ADgAM
AAoACQALAAsACwAKAAcABwAHAAUABAAEAAQABAAEAAQABAACAAAA/v/8//v/+//7//v/
+v/3//f/9P/x//H/8P/v/+7/8P/w/+7/7f/q/+r/6P/m/+j/6P/n/+f/6P/o/+b/5f/l
/+X/5f/m/+r/6//s/+z/6//r/+z/7//w//H/8//2//b/9v/3//j/+v/6//v//f/+////
AAAAAP//////////AgADAAMAAwACAAIAAgABAAEAAgACAAIAAwAFAAYABwAFAAUABQAF
AAQABgAHAAcACAAIAAcABwAFAAUABwAHAAkACQAJAAkABwAGAAYABgAIAAkACgAKAAgA
BwAHAAcABQAFAAUABgAIAAgACAAIAAYABQAEAAEAAQACAAMABQADAAMAAwADAAMAAwAD
AAMAAwAEAAQABAACAAAAAAABAAQABQAFAAQABAADAAMAAwADAAMAAwADAAIAAwAEAAQA
AgABAAEAAQADAAMABAAEAAUABQAEAAQABAAEAAMAAwAGAAcABwAHAAUAAwACAAMABgAG
AAYABgAGAAUABQADAAMAAwAEAAYABAAEAAQAAwABAAEAAQABAAQABQAFAAUABAADAAIA
AgAAAAEAAQADAAUABQAFAAUAAgABAAMABAAEAAQABAAEAAQABAAEAAQAAgACAAIAAwAF
AAUABAADAAIAAQAAAP//AQABAAAAAAAAAAIABgAKAA0ADwAPAA4ADwAMAAgABQADAAEA
/v/8//f/9P/y/+//6//r/+v/7v/x//P/9v/4//r/+f/5//n/+f/5//n/+//+//7//v/+
//7//v/+//7//f/8//7///8BAAMABAAFAAQABAAFAAUABQAGAAYABgAIAAgACQAJAAoA
DAAMAAkABwACAPj/7P/e/9D/wP+x/6f/nP+K/3j/Y/9P/z//Nv86/0f/V/9v/4X/kf+R
/5T/nv+k/6b/rv+7/8f/0f/d/+b/6//w//T/+f/9/wAABQAIAAgACAAIAAgACAAKAAsA
CwAMAAwADAAOAA0ADQANAAsADAAMAAwAEAAQABAADwAPAA8ADwAPABAAEQASABIAEgAR
ABEAEQAQABAAEAARABIAEgASABIAEQARABAAEAASABMAFAAUABIAEgASABIAEAAQABAA
EAAQABAAEAAPAA8ADQANAAwADAANAA0ADQANAAwACwALAAoACQAIAAYABgAHAAgABwAE
AAQABAAEAAQABAAEAAIAAQAAAP/////9//3//f/8//3//f/6//f/9v/0//L/8P/y//L/
8P/v//D/8P/u/+z/6v/q/+n/6f/s/+z/6v/p/+f/5//n/+j/6v/r/+z/7P/r/+v/7P/v
/+//7//w//L/9P/0//X/9v/0//T/9f/3//j/+f/6//r/+f/5//n/+f/4//n/+f/5//v/
/P/9//3//P/8//v/+v/8//3//f/9//3//f/9//3//f/+//7//f/9//7//v////3//f//
//////////////8BAAAAAAAAAP7///8AAAAAAQABAAIAAwABAAEAAQACAAIAAgACAAIA
AwADAAMAAQAAAAAAAAABAAMAAwADAAMAAgABAAAA/////wAAAAAAAAAA/v/+////////
//7//P//////AAABAP//////////AAABAAIAAgAAAP////////////8AAAAAAwADAAIA
AgAAAAAA/////wIAAwADAAMABAADAAMABQAFAAQAAwACAAUABQAGAAUABwAHAAgACgAI
AAgACAAHAAcABwAHAAcACAAJAAkACQAJAAkACQAKAAkACQAIAAkABwAJAAsADAAKAAoA
CgAKAAgACAAIAAgACQAKAAsADQAKAAkABwAFAAcABwAHAAcABwAHAAYABgAGAAgADAAQ
ABUAFwAXABYAEgAOAAkABQAFAAMAAAD+//v/+P/2//P/7//v/+//8v/2//n//f8AAP//
/f/8//v//P/9//7/AQAAAAAAAAAAAAAAAAAAAAAAAgACAAUABwAHAAcABgAFAAcACAAK
AAsADQAOAA4ADgAKAAwADwARABQAFAAQAAsABwD+//L/5v/c/87/vP+r/6H/mP+G/3L/
Yf9R/0v/Tv9a/2n/ef+L/5n/n/+d/6D/qv+w/7j/wv/L/9P/3f/n/+z/8//6/wAABwAJ
AAoADQAMAAwADAAMAA0ADgARABMAEwAUABQAFAASABEAEQARABQAFgAXABgAGQAYABcA
FQAXABcAFwAXABYAFwAYABgAGAAXABcAFwAYABgAGAAZABgAGAAYABgAGQAZABgAGAAW
ABcAGAAYABYAFgAWABYAGAAYABgAGAAWABYAFgAVABcAFQAVABQAFAAVABUAFQATABIA
EQARABEAEQARABAADQANAA0ACwAMAAwADAAMAAoACgAKAAgABQAEAAMAAwADAAMAAwAC
AAAA///7//f/+f/4//f/9v/0//T/8v/x//D/8P/u/+z/7f/u/+7/7//t/+z/6f/n/+j/
6f/q/+z/7v/v//D/8P/z//P/9P/3//n/+f/6//z/+v/6//v//P/9//7/AAADAAIAAwAE
AAQAAwADAAMAAwAGAAcABwAHAAYABgAGAAUABwAIAAgACAAGAAcABwAHAAcABwAHAAcA
CAAKAAsACwAIAAgABwAHAAYABwAKAAsACwALAAsACwAJAAgACAAIAAkACwANAA4ADQAL
AAoACQALAAsACwAMAAoACgAKAAoACQAJAAkABwAJAAoACwANAAwACwAKAAkACQAJAAkA
CQAHAAgACAAIAAgABgAGAAcACAAJAAkACAAIAAcABwAHAAkACQAJAAkACAAJAAoACgAG
AAUABQAFAAYABwAJAAoACAAHAAUABAAFAAYABgAHAAYABwAHAAcABgAFAAUABwAIAAgA
CAAIAAYABQAFAAMABQAFAAYACAAGAAYABgAFAAMAAwADAAMABgAHAAcABwAEAAMAAgAE
AAQABAAEAAYABgAGAAYABQAEAAMAAwAFAAUABAADAAEAAQABAAEAAQABAAAAAAABAAQA
CQAOAA4ADwAOAAwACwAIAAQAAQD///3/+v/4//P/8P/u/+v/6v/r/+z/8P/x//P/9v/4
//j/9//3//f/9f/1//X/9//2//b/9v/2//f/+P/5//r/+P/4//v//f8AAAEAAQABAAIA
AgADAAMAAgACAAEAAAAEAAYABQAFAAYABAAAAP3/+f/w/+b/2v/M/7z/qv+b/4//hP92
/2b/Vf9H/0H/RP9Q/1//a/99/43/lf+T/5r/pP+o/67/tP+9/8X/0f/d/+b/7f/y//T/
9//5//z//f///wAAAQACAAIAAgAEAAUABgAGAAUABAAHAAcACAAJAAgACAAHAAYACAAI
AAgABwAHAAcABwAHAAYABwAIAAgACgAJAAkACQAGAAYABgAHAAoACgAKAAoACQAJAAgA
CAAGAAcACAAIAAgACAAIAAgABwAGAAUABAAGAAYABgAFAAUAAwADAAIAAgADAAMAAwAF
AAQAAwADAAIAAQAAAP7//////////f/8//z//P/8//j/+P/4//b/9v/2//b/9//0//P/
8v/w//H/8f/u/+v/6//q/+n/6P/m/+b/5P/j/+P/5P/j/+L/4f/g/97/3f/f/+D/3//f
/9//3//f/+D/4P/h/+L/4v/k/+X/5//r/+r/6f/p/+r/7f/u//D/8v/w//D/8f/z//L/
8//0//T/9P/1//b/9//3//f/9v/1//j/+P/4//f/9//4//j/+P/2//f/9//3//f/9//3
//f/9v/4//n/+f/6//r/+f/5//n/+f/7//v//P/7//r/+f/8//z//f/+//v/+//7//r/
/P/7//v/+//7//v/+//8//v/+v/5//j/+P/5//r/+f/2//b/9v/3//n/+f/5//n/9//3
//f/9//1//b/9v/2//X/9P/1//f/9//3//b/9P/2//X/9f/1//X/9f/1//X/9P/1//b/
9v/1//X/9v/3//X/9f/2//b/+f/5//j/+P/4//j/9//3//j/+f/5//n/+P/3//f/+f/5
//j/9//2//j/9//3//X/9f/1//b/+P/2//b/9v/1//T/9f/2//f/9//3//b/9f/1//X/
9f/2//T/9f/1//f/9f/1//X/9f/1//X/9v/3//X/9v/2//b/+P/3//b/9v/2//b/9v/3
//b/+P/1//P/9v/2//X/9P/z//L/9P/2//j/+v/+/wAAAgAEAP///P/5//b/9P/y//D/
7v/p/+b/4//g/+D/4P/g/+D/4//m/+n/7P/p/+j/5//m/+n/6v/r/+z/7v/u/+7/7v/t
/+z/6//q/+z/7v/w//L/8v/y//L/8v/1//b/9//4//b/9v/2//b/+P/4//j/+P/6//r/
+v/6/w==
         </WaveFormData>
      </LeadData>
      <LeadData>
         <LeadByteCountTotal>10000</LeadByteCountTotal>
         <LeadTimeOffset>0</LeadTimeOffset>
         <LeadSampleCountTotal>5000</LeadSampleCountTotal>
         <LeadAmplitudeUnitsPerBit>4.88</LeadAmplitudeUnitsPerBit>
         <LeadAmplitudeUnits>¦ÌV</LeadAmplitudeUnits>
         <LeadHighLimit>2147483647</LeadHighLimit>
         <LeadLowLimit>268435456</LeadLowLimit>
         <LeadID>V2</LeadID>
         <LeadOffsetFirstSample>0</LeadOffsetFirstSample>
         <FirstSampleBaseline>0</FirstSampleBaseline>
         <LeadSampleSize>2</LeadSampleSize>
         <LeadOff>FALSE</LeadOff>
         <BaselineSway>FALSE</BaselineSway>
         <ExcessiveACNoise>FALSE</ExcessiveACNoise>
         <MuscleNoise>FALSE</MuscleNoise>
         <LeadDataCRC32>261241965</LeadDataCRC32>
         <WaveFormData>
GgAaABoAGgAaABoAGgAaABgAGAAYABgAGQAaABsAHAAbABoAGQAYABoAGgAaABoAGgAa
ABoAGgAZABgAFwAWABcAGAAZABoAGQAYABcAFgAYABgAGAAYABgAGAAYABgAGAAYABgA
GAAaABoAGgAaABkAGAAXABUAFwAXABgAGAAYABkAGQAZABcAFwAYABgAGgAcAB0AHgAc
ABwAHgAiACYAKgAtADIAMgAxADAALAAsACwALAApACUAIQAcABYAEQANAAsACQAOABAA
EQATABMAEwASABIAEAAQAA8ADwARABIAEgASAA4ADQAMAAwADQANAA4AEAAQABEAEQAR
ABAAEAARABEAFAAUABQAFAATABEAFQAbACQAMQBBAE0AWwBvAHIAVgApAP3/1v+k/2//
Q/8V/9b+iv5K/h3+AP7y/fb9DP4y/mP+jv6v/tT++P4V/zD/Tf9l/3r/jf+l/7r/yP/Y
/+b/8v///w0AFwAcACAAIwAjACYAJgAoACkAKwAtAC4ALgAtAC0ALQAuAC4ALwAxADEA
MQAwAC8ALgAuADAAMAAyADIAMgAyADEAMAAwADAALwAvADIANAA0ADMAMQAxADEAMAAw
ADIAMwA0ADQANAA0ADMAMgAyADIAMgAzADUANQA2ADQANAAzADMANQA1ADUAOAA4ADgA
OAA3ADcANwA3ADcAPAA+AD8APwA/AD8APwA/AEIAQwBFAEYASQBLAEwATABKAEoATABN
AE8AUQBTAFUAVABUAFQAVABUAFQAVABVAFgAWABYAFYAVgBVAFQAVABUAFMAUwBTAFAA
TQBMAEoASQBIAEYARgBEAEMAQgA/ADwAOQA2ADUANgA1ADQAMwAxAC0AKQAmACQAJAAj
ACEAHgAeAB0AGgAWABQAEwARABMAEwASABEAEAAOAAsACQAIAAgACQAJAAkACQAIAAcA
BgAEAAMAAwAGAAcACAAIAAgACAAHAAcABgAGAAcACQAMAAwADAAMAAsACgAJAAkADAAO
AA8AEgAQABEAEQARAA8ADwAPABEAFAAVABUAFAASABEAEAAPABAAEgAUABUAFAATABAA
DQAOAA4ADgAPAA0ADQANAA0ACQAIAAcABgAIAAkACQAJAAYABgAFAAUABAAEAAQABAAF
AAYABgAFAAEAAQABAAEAAgADAAYABwAFAAMAAgACAP////8AAAIAAgADAAMAAwACAAAA
/////wIAAgADAAMAAQAAAP///v/+//7///8CAAEAAQAAAP//AAD///7//v8AAAEAAwAD
AAEAAQD///7//v8AAAAAAgACAAIAAgAAAAAA////////AAAAAAAAAQABAAEAAQABAAIA
AgACAAQABQAGAAYACAAKAA4AEAASABUAGgAbABoAGQAVABIAEQAQAAwACQAFAAAA+v/3
//X/8//x//T/+P/5//v/+//7//r/+v/6//j/9//3//f/+f/6//v/+v/4//b/9f/z//T/
9v/5//r//f/9//3//v/9//3//P/8//7//v/+//////8BAAcAEgAdACUAMQBFAFUAUgAw
AAMA3f+2/4T/U/8t/wX/yv6E/kT+Gf4C/vj9Av4e/kj+df6W/rH+0v74/hX/LP9H/13/
cP+D/5n/rP+6/8r/1v/g/+v/9/8BAAgADQAPAA4AEAAPABAAEAARABUAFgAWABUAEwAT
ABQAFAAVABcAFwAXABgAFwAWABYAFAAUABYAFgAaABoAGQAYABcAFgAUABMAFAAWABYA
FQAXABcAFwAWABIAFAAVABYAGAAYABgAFwAUABQAFAAUABUAFwAXABgAGgAaABkAGQAX
ABcAFwAaABwAHAAcABsAGQAZABkAGQAaABwAHQAdAB4AHwAgACEAIQAhACIAIgAjACUA
JgAmACUAJAAlACUAJgAnACgAKQAqACoAKgAqACkAKAAnACcAKgAqACoAKAAnACUAIwAi
ACQAIwAjACMAJAAhACAAHgAdABwAGgAaABsAGwAbABkAFwAVABMAEwAUABMAEgARABEA
DwANAAwACgAKAAkABwAHAAgACAAGAAYABAADAAEAAQABAAAA//8BAAAA/v/9//r/+v/7
//v//f/9//z/+//6//j/9//3//j/+f/6//r//P/8//v/+//5//j/+P/5//v//P/9//7/
/P/8//z//f/9//7//v8AAAAAAQABAAEAAQABAAEAAwAEAAUABQAEAAQAAwACAAEAAwAE
AAUABQADAAMAAQD///7//v/+////AAABAAIAAwD///7//f/8//7/////////AAAAAP//
///8//z//P/8//7/AAABAAEA/f/9//3//f/9//3//////wEA///+//7/+//7//z//v8A
AAEAAQABAAAA/v/9//3//v/+//////////7//f/8//r/+v/7//7///////7//f/+//3/
/P/8//z//f/+//7//v/+//7//P/8//v/+//8//7///8AAP////////////8AAAAAAAAE
AAUABgAGAAQABgAKAAwAEQAVABsAHQAbABsAGAAWABYAFgATABEADQAIAAIA///5//f/
9f/4//v//f8AAAEA///+//7//v/+//3//f/9/wAAAAAAAP7//f/8//z/+//7//z//v/+
/////////wAA/v//////AAACAAIAAgADAAEAAwAHAA4AGQApADUAQQBTAF4ATgAnAPv/
1P+q/3f/Sf8h/+z+pv5g/iv+Cv70/fD9/v0c/kn+dP6X/rb+3P79/hj/M/9P/2T/d/+N
/6L/sP/A/9D/3P/n//X/AwAKAA8AEQAQABIAEgAUABUAFwAbABwAHAAbABkAGQAaABoA
GwAdAB0AHQAcABsAGgAaABoAGgAcABwAIAAgAB8AHgAcABwAGwAbAB4AIAAgAB8AHQAd
AB0AHAAaABwAHQAeACAAIAAgAB8AHAAcABwAHAAdAB8AHwAgACAAIAAfAB8AHwAfAB8A
IgAmACYAJgAlACMAIwAjACMAKAAqACsAKwAtAC0ALQAtACwALQAvADAAMwA1ADYANgA2
ADYAOAA5ADwAPQA+AD8AQABAAEAAQABAAEAAQABBAEIAQgBCAEAAPgA9ADwAPAA8ADsA
OwA7ADoANwA2ADQAMgAwAC0ALAAuAC0ALAApACUAIwAhACEAIAAfAB4AHQAaABcAFAAS
AA8ADgAMAAkACgAKAAkABgACAAAA///9///////+//3/+//6//j/9//0//T/9f/1//X/
9f/0//P/8//y//L/8//2//f/+P/4//b/9v/1//X/8v/y//P/9f/3//j/+f/6//j/+P/4
//n/+//8//z//v/8//3//f/9//3//f/9////AgADAAMAAgACAAEAAAD//wAAAgAEAAUA
BQAFAAMAAQAAAAAAAAABAAMAAwADAAMAAAD+//z/+v/7//3//v////7//v/9//3/+v/6
//r/+v/9//7//v/9//v/+//7//v/+//7//3//f////3//P/8//n/+f/6//z//v//////
///8//r/+f/5//z//P/9//3//f/8//v/+v/6//r/+//+///////+//3//P/7//r/+v/6
//v//f/9//3//f/7//r/+v/6//r/+v/6//r//P/8//v/+//9//7//v/+/wAAAQACAAMA
AQACAAIAAgAGAAcACAAIAAoADAAQABIAFAAXABwAHQAfAB8AHAAaABgAGAAVABMADQAI
AAIA///9//v/+f/8//3//f/+//3//v/+////AAD+//3//f/9/wAAAAAAAP7//f/8//z/
+//6//r/+//6//7///8AAAIAAQABAAAAAAAAAAAAAAABAAUABwAJAAwAGQAnADMAQwBX
AF4ATgAjAPP/zP+e/2f/N/8N/9T+iv5I/hf+9v3i/d797v0Q/kP+cP6V/rz+4v79/hj/
M/9L/17/df+L/6L/tP/E/9L/3v/p//X///8IAA8AEwAUABgAFwAYABgAGQAdAB4AHgAd
AB8AHwAgACAAIAAhACAAHwAhACEAIQAiACEAIAAhACAAIwAkACQAJAAmACYAJQAlACUA
JgAlACMAJAAlACYAJgAiACQAJQAmACgAKAAoACcAKAAoACgAKAAoACkAKAAoACkAKgAq
ACsAKQApACkALAAwADAAMAAvADAAMQAyADMANAA2ADcANwA4ADkAOgA7ADwAPQA/AEAA
QwBFAEYARgBIAEgASgBLAEoASwBMAE0AUQBSAFMAVABUAFQAVABVAFYAVgBWAFQAVgBV
AFQAVABTAFEAUABPAE8ATQBNAEwASABGAEMAQgBCAEEAQAA9AD0AOwA5ADkANgAzADAA
LQAsACkAJgAkACAAIAAfAB0AGgAaABkAFgAUABIAEQAPAA0ACwAKAAoADAAMAAwADAAL
AAoACAAHAAcACAAIAAgACgALAAwADQAQABIAEwAUABYAFwAYABgAFAAUABYAFgAYABkA
HAAbABsAGwAYABYAFgAWABMAEQATABQAFAAXABkAGwAdACQAJwApACwALQAuAC4ALwAw
AC8ALQAsACsAJgAiAB4AGAATABAADgALAAkACgAMAAwADAALAAoACgAHAAcABgAGAAYA
BgAGAAcABQAFAAcAEgAjADMAQwBVAF0ATAAkAP3/2/+s/3r/Vf8l/9X+eP4q/vL9zf28
/cD92v0I/kT+df6c/sH+4P7+/hn/MP9H/2H/eP+P/6P/tP/E/9D/2v/m//P//f8FAAwA
DwARABAAEgAPABAAEAARABMAFAAUABMAEwATABQAFAATABUAFQAVABYAFQAUABQAEgAS
ABQAFAAYABgAFwAWABQAFAATABMAFAAWABYAFQAYABkAGgAaABYAGAAZABoAHAAcABwA
GwAaABoAGgAaAB0AHwAfACAAIwAkACQAJQAlACUAJQAoACsALAAtAC0ALQAtAC0ALQAy
ADQANQA1ADYANwA4ADkAOgA7AD0APgBBAEMARABEAEIAQgBEAEUARgBHAEgASQBKAEoA
SgBKAEkASABHAEcASgBKAEoASABHAEUAQwBCAEEAPwA+AD0AOgA3ADYANAAyADAALQAs
ACwAKwAqACcAJAAhAB4AHQAeAB0AHAAbABgAFQASABAADwAQABAADwAPABAAEAAOAA4A
DAALAAkACgALAAsACwAMAAwACwALAAoACgALAAsADAANAA0ADQALAAoACgALAA0ADwAR
ABIAEgASABEAEQAQABAAEQATABYAFgAWABYAFQAUABMAEwARABIAEgAUABMAEwASABEA
DgANAAwADQAQABEAEQAQAA8ADQALAAkACQAKAAsACwAJAAkABwAFAAYABgAGAAcACQAJ
AAkACQAHAAYABQAEAAYABwAHAAcABgAGAAUABQAEAAQABAAEAAcACAAIAAcAAwADAAMA
AwACAAEAAgABAAQAAwADAAQAAQABAAIABAACAAMAAwADAAIAAAD/////AAAAAAEAAQAD
AAIAAQAAAP7//v///wIABQAFAAQAAwACAAEAAAAAAAAAAQADAAMAAwADAAEAAAD+//7/
//8AAAIAAwADAAMAAgAAAP/////+/wAAAQADAAEAAQABAAEA/////wAAAgADAAMAAwAD
AAMAAgAAAAAAAAAAAAEAAgADAAQAAwACAAEAAAACAAIAAgACAAQABAAEAAQAAwACAAEA
AAABAAIAAwAEAAMAAgABAAAAAgACAAIAAgACAAIAAgACAAAAAAAAAAAAAQACAAMABAAD
AAIAAQAAAAIAAgACAAIAAgACAAIAAgAAAAAAAAAAAAEAAgADAAQAAwACAAEAAAACAAIA
AgACAAQABAAEAAQAAgACAAIAAgADAAQABQAGAAQABAAEAAQABQAGAAcACAAKAAoACgAK
AAgACAAIAAcACQAJAAoACgAIAAkACQAJAAsACwAMAAwACgAMAA0ADgANAAwADQAQABAA
FAAXABwAHQAdAB0AGgAcAB4AIAAfAB8AHQAaABYAEQANAAsACQAIAAgABwAHAAcABwAG
AAYACAAIAAcABwAFAAYABgAGAAIAAQAAAAAAAQABAAIABAADAAMAAgABAAQABAAFAAUA
CAAIAAgACAAHAAcACwATAB4ALQA3AD8AUQBdAFAALAADAOH/vP+M/13/Nf8H/8b+gP5I
/iP+EP4M/hj+Mv5c/of+qP7D/uj+DP8p/0L/Xf91/4T/lf+r/8D/zP/a/+r/+P8DAA8A
FQAaAB0AHwAeACAAIQAkACYAKQAqACoAKQAnACkAKQAqACoAKwAtAC0ALQAqACkAKAAo
ACkAKgAtAC4ALwAuACwAKgAsACwAKwArAC4AMAAwAC8ALQAtAC0ALAArAC4AMAAyADIA
MgAyADEAMgAyADIAMgA1ADcANwA4ADYANgA1ADUANgA3ADgAPAA9ADwAOwA5ADoAOwA8
AD0AQABCAEMAQwBDAEMAQwBDAEUARwBKAEwASwBNAE4ATgBQAFAAUgBTAFUAVwBZAFsA
WgBaAFoAWgBbAFwAXQBfAGAAYABgAF4AYABfAF4AXgBhAGEAYgBjAGIAXwBeAFwAXABc
AFsAXABaAFkAWABVAFUAUwBRAFEAUABPAE4ATQBLAEcAQwBAAEAAQAA/AD0AOwA6ADgA
NAAwAC4ALQArACsAKwAqACkAJgAkACEAHwAgACAAIQAhAB8AHwAeAB0AHQAcABwAHQAe
AB8AIAAgAB0AHAAaABkAGAAYABkAGwAbABoAGQAYABgAGAAYABkAGQAaABoAHAAZABkA
GAAXABkAGQAZABsAGgAbABsAGgAcABsAGgAZABsAHAAdAB0AHAAbABgAFQAXABgAGQAb
ABsAGwAbABsAGQAYABcAFgAXABkAGgAbABkAGAAWABUAFQAWABcAGAAYABgAFwAVABUA
FQAVABUAFwAXABkAGQAYABUAEwASABIAEwAVABgAFwAXABYAFQAUABIAEQARABQAFAAV
ABUAEwASABEAEAAQABAAEQAUABQAEwARAA8AEAAPAA4ADgAPABEAFAAVABMAEwARABAA
EQASABQAFgAVABUAFAATABEAEAAQABEAEQASABIAEwAQAA8ADgANAA8ADwAQABIAEgAR
ABAADwANAA4AEAAQABAAEAAQABAAEAAQAA4ADgAOAA0ADwAPABAAEAAPAA8ADgANAA8A
DwAQABAAEAASABMAFAATABIAEwAWABkAHgAiACgAJwAnACcAJAAlACYAJwAlACUAIQAc
ABYAEAALAAgABQAGAAgACQALAAoACQAHAAYABwAIAAgACQAHAAgACAAIAAgABwAGAAYA
BwAHAAgACgAHAAcABgAFAAcACAAKAAsACgAKAAoACgAJAAsADQATABwAKQA3AEEASwBd
AGgAVgAvAAUA4v+2/3v/Sf8f/+T+mv5W/if+CP72/fL9Av4i/lH+fP6f/sT+6v4N/yj/
Q/9f/3L/gf+V/6z/vP/K/9z/6v/3/wMACwASABgAGwAbAB4AIAAiACMAJQAkACQAIwAh
ACIAIwAlACYAJwApACkAKQAmACUAJAAkACQAJAAmACYAJwAmACQAIgAkACQAIwAjACIA
JAAkACMAIwAjACMAIgAjACYAKAAqACcAJgAlACMAIwAkACUAJgAlACcAJwAoACUAJAAi
ACEAIgAjACQAKAAnACYAJQAjACQAJQAmACcAKQAqACoAKQAnACcAJwAnACoAKwAtAC4A
LgAvAC8ALgAwADAAMgAzADQANQA2ADcANwA2ADUANAA3ADgAOQA7ADkAOAA3ADQANgA1
ADQANAA0ADMAMwAzADAALQAsACoALAAsACsALAApACcAJQAhAB8AHQAbABsAHAAbABoA
GQAXABMADwAMAAsADAAMAAsACQAIAAYAAgAAAP7//f/7//3//f/8//v/+P/2//P/8f/z
//T/9v/3//b/9f/z//H/8f/w//D/8f/y//P/9P/0//L/8v/x//H/8f/y//T/9//3//b/
9f/0//b/9v/2//f/9//4//j/+v/5//n/+P/3//r/+//8/////v///////v8AAP///v/9
////AAABAAEA//////3/+//7//z//f////7//f/8//v/+v/6//r/+v/8//3//f/9//n/
+P/2//X/9f/2//f/+P/2//b/9f/z//P/8//z//P/8//z//X/9f/z//H/8P/w//D/8f/z
//b/8//z//L/8f/x//D/8P/x//T/9P/1//X/9P/y//D/7v/w//D/8f/0//P/8//y//H/
8v/x//D/8P/w//H/8//z//L/8f/u/+z/7//w//L/9P/z//P/8v/x//H/8P/y//L/8v/y
//L/8v/x//D/7v/t/+7/8P/x//L/8f/x//H/8f/x//L/8v/y//T/9f/2//b/9v/4//z/
/v8CAAUACgALAAsACwAIAAYACAAIAAUAAwD///r/9P/x/+z/6f/m/+j/6//t//D/8f/v
/+7/7v/u/+7/7f/t/+3/7//w//H/8P/x//D/8P/v//H/8v/0//T/9f/1//X/9v/2//f/
9//4//j/+P/4//n/+f/7////BgARAB0AJwA3AEkATgA4AA0A4/++/5T/Y/89/xn/7v6s
/mT+Mf4S/gL+Bv4a/jz+Zf6K/qX+wv7k/gf/Iv89/1P/Zv95/43/ov+y/8D/zP/Y/+X/
8//9/wIABwAJAAgACgAKAAwADQAPABEAEgASABEADwAPABAAEAARABMAEwATABIAEQAQ
ABAAEAAQABIAEgAUABQAEwASABEAEAAOAA0AEAASABIAEQATABMAEwASAA4AEAARABIA
FAAUABQAEwAQABAAEAAQABEAEwATABQAEgASABEAEQATABMAEwAWABgAGAAYABcAFQAV
ABUAFQAYABoAGwAbABsAGwAbABsAGgAbAB0AHgAhACMAJAAkACMAIgAjACMAJgAnACgA
KQAoACgAKAAoACgAKAAoACkAKgAqACoAKAAoACcAJgAmACcAJwAoACkAKAAlACQAIgAj
ACIAIAAgACEAIQAhAB8AHQAbABkAGQAZABkAGQAZABgAFQASABAADwAQABAADwAQABAA
DwAMAAoACAAHAAUABwAHAAYABQAFAAQAAgABAAAAAAABAAEAAQABAAAA///9//z//P/9
//7///8AAAAAAAAAAP////8AAAAAAQADAAQABAAEAAQAAgACAAIAAwAFAAYABgAIAAcA
BwAGAAUABwAHAAcACQAMAA0ADQAMAAoACQAIAAcACQAKAAsACwALAAsACQAHAAgACAAI
AAkACwALAAsACwAJAAgABwAGAAcACQAKAAsACgAKAAkACQAKAAoACgAKAAsADAAMAAsA
BwAHAAcABwAJAAkACwALAAkABwAGAAYABwAHAAgACgAKAAsACwALAAgABgAFAAUABwAI
AAoACwALAAoACQAIAAYABgAHAAoACwALAAoACQAKAAkACAAIAAoACwANAA0ACwALAAkA
CAAIAAgACQAKAAwADQANAA0ACQAIAAoACgAKAAoACgAKAAoACgAJAAkABwAIAAgACAAK
AAsADAANAAwADAALAAoADgAPABAAEAAQABIAFgAYABoAHQAiACMAJgAnACUAJAAiACIA
HwAdABsAFgAQAA0ACAAFAAIABAAFAAUABgAFAAYABgAHAAgABgAFAAUABQAIAAgACAAG
AAcABgAGAAUABAAEAAUABAAIAAkACgAMAAsACwAKAAoADAAMAAwADQAPABEAFQAYACMA
MwA/AE0AYQBqAFgALwABANj/qv9z/0X/Hf/k/p7+Wv4r/gj+9P3w/f79IP5T/oD+pf7I
/uz+Df8m/z3/V/9s/4H/mf+w/8T/0P/c/+j/8////wkAFAAaAB0AHQAgAB4AIAAhACMA
JQAmACYAJQAnACcAKAAoACgAKQAoACcAJwAnACcAKAAnACYAJwAmACoAKgApACgAKgAq
ACkAKQApACoAKQAnACgAKQAqACoAJgAoACkAKgAsACwALAArACwALAAsACwAKwAtAC0A
LgAwADAALwAvAC0ALQAtADAANAA0ADQAMwA1ADUANQA1ADcAOAA4ADcAOgA7ADwAPQA9
AD0APgA+AD8AQQBCAEIAQgBCAEQARQBEAEUARgBHAEoASgBKAEoASgBKAEoASwBMAEwA
TABKAEoASQBIAEgARgBFAEUARQBGAEMAQgBAAD4APAA5ADgAOAA3ADYAMwAxAC8ALQAt
ACsAKQAnACUAJgAjACAAHgAbABoAGAAVABQAFAATABAAEAAOAA0ACwAIAAcABQADAAQA
BAADAAMAAQAAAAAA//8BAAEAAAD//wEAAAAAAAEAAQABAAEAAAABAAIAAgADAAIAAgAD
AAUACAAIAAgACAAIAAgACAAJAAkACgAKAAwADQAPABAAEQAPAA8ADwARABIAEwATABIA
EwATABMAEwARABIAEwATABQAFQAUABMADwAOAA0ADQANAA0ADQANAAsACgAJAAgABwAH
AAYABQAFAAYABgAHAAUABAADAAIAAwAEAAQAAwABAAEAAQABAP////8BAAEAAgABAAEA
AgAAAP////8AAAAAAQABAAEAAgAAAP////////7//v/9//7//v/+//7//f/8//z//v/9
//3//P/7//z/+//6//r/+P/5//v/+//9//3/+//6//n/+P/4//j/9v/5//v//P/6//r/
+v/6//j/+P/3//f/+f/6//r/+v/4//f/9v/1//b/+P/5//r//P/9//7//v/+/wAABAAG
AAwADwAUABUAFAATAA8ADAAOAA4ACwAJAAQA/v/3//P/8f/v/+3/8P/y//P/9f/1//P/
8v/y//L/9P/z//P/8//0//T/9P/y//H/8P/w/+//7//w//L/8v/z//P/8//0//b/9//3
//j/+P/4//j/+f/3//n/AQAKABcAIwAtADsATQBOADQACQDj/8D/kP9d/zP/C//Q/ob+
Qv4V/vr98P32/Qz+Mv5d/oL+of7E/uj+B/8i/z3/Vf9o/3n/jf+g/7D/vv/O/9z/6f/z
//n/AgAFAAcABgAIAAoADAANAA8ADwAQABAADwAPAA8AEAAQABMAFQAVABUAEgARABAA
EAASABIAFAAUABUAFAASABAAEAAQAA8ADwASABQAFAATABEAEQARABAAEAASABMAFAAU
ABQAFAATABQAFAAUABQAFwAZABkAGgAYABgAFwAXABkAGQAZABwAHQAcABsAGQAbABsA
GwAbABwAHgAfAB8AHQAdAB0AHQAeAB8AIQAiACEAIwAkACQAJAAkACYAJwAoACkAKgAr
ACkAKAAnACYAKAAoACgAKQAqACoAKgAoACcAJQAjACIAIwAjACQAJQAiAB8AHgAcAB4A
HgAdAB4AHAAbABoAFwAXABUAEwATABMAEwATABMAEgAPAAwACgALAAwADAALAAgACAAH
AAQABAACAAEA//8BAAEAAAD///7//P/5//f/9//4//r/+//5//n/+P/3//f/9v/2//f/
+v/7//z//P/7//r/+P/3//f/+P/6//3//P/8//z//P/8//z//P/9////AAAAAAIAAQAB
AAAA//8AAAEAAgAFAAQABQAFAAQABAADAAIAAQACAAQABgAHAAQAAwAAAP3//f/+////
AQABAAEAAQABAP///v/9//z//v/////////+//7//f/9//7//v/+//7///8AAAAA///7
//v/+//7//z//f8AAAEA///9//z//P/9//3//v8AAP7//////////v/8//v/+//9//7/
AAABAP///v/9//z//v/+////AgACAAEA///9//7//f/8//z//v///wEAAQD9//v/+v/8
//z//P/8//7//v/9//3//P/8//v/+v/9//3//f/9//v//P/8//z//v///wAAAAADAAYA
CwAOAA8AEQAVABUAFwAXABQAEgARABAADAAJAAQA/v/3//P/8f/x//H/9v/3//f/+P/3
//n/+P/4//j/+P/3//f/9//4//j/+P/2//j/+P/5//n/9v/2//f/9v/4//n/+v/8//r/
+//7//z/+v/6//r/+////wMACQAOABkAIwAtAD0AUQBOADAAAwDb/7T/gP9N/yn/A//K
/ob+Sv4h/gb++v0A/hj+Pv5p/oz+q/7Q/vT+E/8q/0P/Wf9o/3v/k/+q/7z/yv/W/+D/
6f/z//n/AAAGAAkACQAMAAwADgAPABEAEQASABIAEQASABMAFQAWABUAFQATABEAEwAT
ABMAFAASABIAFAAUABQAFAATABIAEwAUABQAFQAVABYAFQATABQAFQAWABYAEgAUABUA
FgAUABQAFAATABMAFAAVABYAFgAXABYAFgAXABgAGAAZABcAFwAXABoAGwAaABkAFwAa
ABsAHAAdAB0AHgAeAB0AHgAfACAAIQAiACMAJQAmACUAJwAoACgAKwAsAC8AMQAvAC8A
LwAvADEAMgAzADQANAA0ADQANQA0ADQANAAyADMAMwAzADQAMQAvAC4ALQAvAC0ALQAs
ACsAKgAoACgAJgAlACQAIQAiACEAIAAhAB0AGwAZABcAGQAXABUAFAARABAADgALAAwA
DAALAAgABwAGAAYABQAEAAMAAQD//wEAAAD+//3//P/8//3//f/7//v/+v/5//v/+v/6
//v/+//7//v/+v/7//z//P/9//z//P/9/////v/+//7//v8BAAIAAwAFAAIAAgABAAIA
BAAFAAUABQAFAAUABQAHAAYABwAHAAYABwAHAAcABwAGAAYABgAFAAgACQAIAAcACAAI
AAgACQAIAAcABgAFAAYABgAGAAYABAAFAAUABQAGAAYABQAFAAQABAAEAAQAAwAEAAQA
AwAEAAUABgAHAAQAAwAEAAMABAADAAMABAABAAEAAgAEAAIAAwADAAMAAwACAAIAAwAD
AAIAAgABAAIAAgACAAIAAAAAAAEABAADAAMAAgABAAEAAQABAAIAAQABAAIAAQADAAMA
AQAAAAAAAAABAAIAAAABAAEAAQADAAIAAgADAAIAAgABAAEAAwADAAMAAwABAAEAAgAE
AAQAAwACAAEABwAKAAkACAAHAAYACAAKAAwADgATABYAGQAcABoAGgAaABoAFwAWABUA
FAANAAgAAwD+//v/+v/5//j/+//8//3//v/9//z/+//6//v//P/9//7//v/+//7//v/7
//r/+f/4//n/+v/7//z/+v/6//r/+v/7//z//f/+/wAAAAAAAAAAAwAGAAkADAAaACYA
MgA+AA==
         </WaveFormData>
      </LeadData>
      <LeadData>
         <LeadByteCountTotal>10000</LeadByteCountTotal>
         <LeadTimeOffset>0</LeadTimeOffset>
         <LeadSampleCountTotal>5000</LeadSampleCountTotal>
         <LeadAmplitudeUnitsPerBit>4.88</LeadAmplitudeUnitsPerBit>
         <LeadAmplitudeUnits>¦ÌV</LeadAmplitudeUnits>
         <LeadHighLimit>2147483647</LeadHighLimit>
         <LeadLowLimit>268435456</LeadLowLimit>
         <LeadID>V3</LeadID>
         <LeadOffsetFirstSample>0</LeadOffsetFirstSample>
         <FirstSampleBaseline>0</FirstSampleBaseline>
         <LeadSampleSize>2</LeadSampleSize>
         <LeadOff>FALSE</LeadOff>
         <BaselineSway>FALSE</BaselineSway>
         <ExcessiveACNoise>FALSE</ExcessiveACNoise>
         <MuscleNoise>FALSE</MuscleNoise>
         <LeadDataCRC32>514011827</LeadDataCRC32>
         <WaveFormData>
EgASABIAEgAQABAAEAAQAA8ADgANAAwADQAOAA8AEAAPAA4ADQAMAA4ADgAOAA4ADAAM
AAwADAAKAAoACgAKAAwADAAMAAwACgAKAAoACgAMAAwADAAMAAsACgAJAAgACAAIAAgA
CAAKAAoACgAKAAkACQAIAAcACQAIAAcABwAGAAcACAAIAAYABgAGAAgACwANAA4ADwAN
AA4AEAASABcAGwAcAB4AIAAfAB4AHAAcABsAGwAbABgAFwATAA8ACQAGAAQAAwAFAAYA
BgAHAAcABgAFAAQABAAEAAQABAAEAAUABQAEAAIAAQAAAP///v///wEAAwABAAIAAgAC
AAIAAAAAAAEAAwADAAMAAwD+//7/AQAGABAAIgA6AE8AYQBxAHkAcwBeAEUAMAASAOn/
wP+Z/3L/Rf8Z//P+z/6s/pj+k/6g/rf+x/7O/uH+/P4S/yr/RP9a/2v/fP+Q/6H/sP/A
/9D/3P/p//b/AAAFAAcACQAJAAoADAAMAA0ADwASABIAEgASABEAEQARABEAEgATABQA
FAASABIAEgASABMAEwAUABUAFQAVABUAFQAUABQAFAAVABcAGQAZABkAFwAWABYAFgAY
ABgAGAAaABoAGgAaABoAGgAaABoAGgAeAB8AIAAgAB4AHwAfAB8AIQAkACYAKAAoACkA
KgAqACsALAAtAC8AMwA1ADYAOQA6AD0APQA+AEAAQwBGAEkASwBOAFEAUwBVAFcAWgBd
AGMAZgBpAGwAbwByAHQAdgB6AH4AgACDAIUAhwCHAIgAigCKAIwAjQCNAI0AjQCNAIsA
iACGAIQAgwCCAIAAfgB6AHUAcgBrAGMAYQBfAF0AWABWAFIATgBIAEAAOgA3ADQAMQAt
ACoAKAAlACEAHwAbABYAFAASABMAEgARAA0ACwAKAAkABwAFAAUABQAFAAUAAwADAAIA
AgABAAAAAAABAAQABwAIAAoACQAIAAgACAAIAAoACwAOAA4ADgAPAA8ADgANAAwADwAQ
ABIAFQAVABUAFQAUABYAFwAXABcAGgAcABwAHAAaABkAGAAYABkAGwAdAB4AGgAZABYA
FQAXABcAGAAYABkAGQAZABkAFgAVABMAEgAUABUAFgAXABYAEwARABAAEgASABIAEwAR
ABEAEQAPAA4ADQANAA8AEAARABMAFAATABEADwANAAoACgANAA0ADwAPAA8ADgANAA0A
DAAMAA0ADgAPAA8ADgALAAoACAAKAAoACgAMAAoACgAKAAkACgAJAAkACQAKAAwADAAM
AAsACwAJAAcACQAKAAoACgAKAAoACgAKAAkACAAHAAcABwAIAAoACQAKAAoACgAIAAgA
CgAMAA8ADwAPAA8AEAASABQAFwAdAB4AIAAjACAAHwAdABwAGQAZABkAGAAXABMADwAL
AAoACAAHAAcACAAIAAkACQAIAAcABgAGAAQABAAEAAQABwAHAAYABgAEAAIAAAD9//7/
AAACAAMABAAEAAQABAABAAAAAAD//wAAAQACAAIAAgAFAAoAGAAoADoATwBlAHUAewBv
AFoASQA0ABIA5f/C/6P/gP9P/xf/7/7H/qb+lv6Z/rD+y/7R/tj+8f4M/yb/PP9U/2r/
e/+K/57/rf+8/8z/2P/i/+///P8GAA0ADwARABEAEgARABAAEAARABIAEgASABIAEQAR
ABEAEQAUABUAFgAWABYAFgAWABYAEwATABQAFQAZABkAGQAZABQAFAAUABUAFQAXABcA
FwAXABYAFgAWABYAFgAWABgAGAAYABgAGAAWABYAFgAWABoAGwAcABwAHgAfAB8AHwAe
ACAAIQAiACQAJQAmACYAJgAmACYAJwApACsALAAvADAAMwAzADQANgA5ADwAPwBBAEQA
RwBJAEoASwBNAE8AUwBWAFkAXABeAGAAYQBiAGIAZgBoAGsAbQBvAG8AcABvAG4AbwBv
AHEAcQBxAHEAcwBwAG4AbABpAGgAZgBkAGIAXwBeAFkAUwBRAE8ATQBKAEgARABAAD0A
NgAxAC8AKgAnACMAIAAdABsAGAAXABQAEAAPAA4ADQAMAAsABwAGAAYABgAFAAMAAwAD
AAMABQADAAMAAgAAAP///v/+//7/AAACAAIAAAD///7//v/8//z//v///wIAAgACAAMA
AgACAAIAAgAEAAQABQAHAAYABwAIAAgABgAHAAcABwAKAAwADAAMAAkACQAJAAoADAAN
AA4ADgANAA0ACwALAAkACQAKAAoADQANAA0ADQAJAAkACAAIAAcABwAHAAcACQAHAAYA
BgAEAAQABAAFAAYABwAIAAcABQADAAIAAwAFAAUABgAGAAQAAwACAAEAAAAAAAMAAwAD
AAMAAwACAP/////+//7///8AAAEAAQABAP/////+//z//P/8//7/AAAAAAAA///8//v/
+//7//z//v8AAP7//v/+//7//v/9//z/+//7//v//P/+//7//v/9//z//P/8//7/AAAD
AAMAAwADAAMABAAFAAcADAAOABEAFQAUABMAEQAQAA8ADwAPAA4ADQAJAAUAAQD9//r/
+P/3//n/+v/8//3/+v/5//j/+P/4//j/+P/4//v/+//6//r/+f/4//f/9f/1//b/9//3
//j/+P/4//j/9v/2//f/9//5//n/+f/4//b/+f/8/wQAEgAoAD0AUQBjAG8AbwBgAEUA
MgAcAPf/zP+n/4L/V/8p//3+2/64/pr+i/6Q/qv+v/7E/tH+6v4C/xz/NP9M/1//cP+C
/5P/ov+w/8L/0P/b/+j/9P/9////AQABAAIABAAEAAUABwAIAAgACAAIAAUABQAFAAUA
BgAHAAgACAAIAAgACAAIAAkACQAKAAsACwALAAsACwAKAAoACgALAAsADQANAA0ACwAK
AAoACgAIAAgACAAKAAwADAAMAAwADAAMAAwADAAOAA8AEAAQABAAEQARABEAEgAUABUA
FgAYABkAGgAaABkAGgAbAB0AIQAjACQAJwAmACkAKQAqACwALwAyADUAOQA8AD8AQQBB
AEMARgBJAE4AUgBWAFoAWgBcAF0AXgBiAGYAaABrAG0AbwBvAHAAbgBuAHAAcQByAHMA
dAB1AHUAcgBwAG4AbABqAGcAZABhAF0AWwBVAE0ASwBJAEcAQgBAADwAOAAzACwAJwAl
ACEAHQAYABQAEQAPAAwACwAHAAIAAAD+//7//v/+//v/+f/4//f/9f/z//P/8//z//P/
8f/x//D/7v/t/+z/7P/v//L/9f/2//X/8//x//D/7v/u//D/8f/z//T/9f/3//b/9v/2
//b/+P/4//n/+//6//v//P/8//r/+//7//v//v8AAAAAAAD9//3//f/+//7///8AAAAA
AQABAP//////////AAAAAAMAAwADAAMA//////7//v///////////////f/8//z/+v/6
//r/+//7//v/+//5//j/9//3//n/9//3//j/+P/4//f/9v/1//T/9P/3//f/+f/5//n/
+P/1//X/9P/0//X/9v/3//f/9//1//X/9P/y//L/8v/0//b/9v/2//X/8v/x//H/8f/y
//T/9P/0//P/8//x/+//8//y//L/8v/y//L/8f/x//H/8f/w/+//7//w//P/9P/0//T/
8//y//P/9P/2//f/+P/5//r//P/+/wEAAwAEAAYACQAJAAkACAAIAAUABQAFAAQAAwD/
//v/9//2//T/8//z//P/8v/y//H/8f/x//H/8v/x//D/7//u//H/8f/w//D/7//u/+3/
6//p/+r/6//r/+7/7v/u/+7/6v/q/+v/6//t/+3/7f/s/+7/7//w//T/BAAaADEARwBb
AGUAZQBUADcAIAAEANv/sP+P/2j/Pf8P/+n+w/6g/ob+ef6A/pv+sf68/s3+5P74/hD/
KP8+/0//Yv94/4v/mv+o/7b/wv/N/9r/5v/v//X/9//3//j/9v/2//f/+f/8//z//P/8
//3//f/9//3//P/9//7//v8AAAAAAAAAAP3//f/+////AQABAAEAAQAAAAAAAAABAP//
AQABAAEAAgACAAMABAACAAIAAgAEAAYABgAGAAYABgAGAAYABgAGAAcACAAIAAoACwAL
AAsACgAMAA0ADgASABMAFAAUABUAFgAXABkAGwAdAB4AIQAkACcAJwAoACgAKwAuADEA
NAA4ADwAPwBDAEUASABLAE0AUABTAFYAWQBcAF4AYABiAGYAaABrAG0AbwBvAHAAcgBy
AHQAdQBzAHMAcwBzAHQAcgBxAHAAbQBqAGYAYgBiAF8AXgBZAFMAUQBPAE0ASABEAD4A
OAA1AC4AKQAnACIAHwAbABgAFwAVABIAEQAOAAoACQAIAAMAAgADAAIAAgACAAIAAgAB
AP///f/7//z/+//7//z///8AAAAAAAAAAAAAAgAEAAUABQAFAAUABAAEAAQABQAIAAgA
CQALAAsACwAKAAoACQAJAAkACAANAA0ADQANAA4AEAATABcAGgAcAB8AIQAgAB8AHgAe
AB4AHgAeAB4AHQAbABgAFgATABAADQAJAAcACAAJAAkACgAKAAoACgAHAAYABgAFAAYA
BwAIAAgABAAFAAoAGAAyAFAAbQCHAJkAmwCHAGwAVQA0AAoA4/+2/3X/Mv///tH+p/6F
/nL+bv6B/qb+v/7P/uD+9f4M/yL/Ov9S/2j/ff+Q/6T/s//E/9D/2v/m//P//v8GAAsA
DQAPAA8AEAAOAA4ADwARABQAFAAUABQAEQARABEAEQAQABEAEgASABQAFAAUABQAEQAR
ABIAEwAXABcAFwAXABYAFgAWABcAFwAZABkAGQAaABoAGwAcABoAGgAaABwAHgAeAB4A
HgAeAB4AHgAeACAAIQAiACIAJAAlACUAJQAkACYAJwAoAC0ALwAxADIAMQAyADMANQA6
AD0APwBDAEYASQBJAEoATgBRAFQAVwBbAF4AYQBjAGUAZwBqAG0AbwByAHUAeAB4AHoA
ewB8AH0AgACBAIMAgwCFAIUAhgCEAIIAggCBAH0AewB5AHcAcwBuAGoAZgBiAF4AWQBU
AE4ASQBGAD8ANwAzAC8AKwAmACQAIAAcABUADgAJAAcABwAFAAIAAAAAAP///f/9//z/
+P/3//b/9v/2//b/8//z//T/9f/1//X/9f/1//X/9//3//n/+v/8//v/+v/6//v//v8B
AAIAAgABAAAAAAAAAAAAAgADAAUABgAHAAkACQAIAAcABgAGAAYABwAJAAkACQAJAAgA
BgAFAAMAAQACAAQABAAEAAIAAQAAAAAA/v///wAAAAD//////f/9//v/+//8//z//f/9
//3//f/7//v/+v/6//n/+f/5//n/+f/3//b/9v/0//T/9P/1//f/9//3//X/9v/1//X/
9//3//f/+P/4//v/+//7//v/+v/6//3//f/9//3//f/8//n/+f/4//j/+f/6//v/+//7
//n/+f/4//j/+P/4//r/+v/6//r/+f/4//f/9//3//j/+v/6//r/+//7//n/9//3//j/
+f/6//n/+f/5//n/9f/1//X/9f/3//j/+f/5//j/9//3//f/9P/0//X/+P/8//v/+v/6
//r/+P/4//j/+P/4//r/+v/6//r/+P/4//j/+P/6//z//v8AAAMABAAFAAYABAAEAAQA
BAAFAAYABwAIAAcABgAFAAQABgAGAAYABgAGAAYABgAGAAQABAAEAAQABwAIAAkACgAJ
AAgABwAGAAgACAAIAAgACAAIAAgACAAGAAYABgAGAAkACgALAAwACwAKAAkACAAKAAoA
CgAKAAoACgAKAAoACAAIAAgACAAKAAoACgAKAAgACAAIAAgACgAKAAoACgAKAAoACgAK
AAgACQAJAAkACgAKAAoACwALAAsACwAKAAwADAAMAA4ADwAPAA4ADQANAA4AEAASABMA
FwAYABoAGwAbABsAGgAdAB0AHgAfAB8AHwAcABkAFwAUABIAEQAQABAADwAPAA0ADAAL
AAoACgAKAAoACgAIAAkACQAIAAYABQAEAAMABAAFAAcACQAHAAYABAACAAMAAgADAAUA
BQAFAAUABQACAAIABQAMABgALABAAFEAZQBzAHUAZwBQAD0ALAAIAN3/uP+V/27/Pf8R
/+3+y/6w/p7+o/66/s/+1f7e/vf+Ev8o/0D/WP9s/3v/iv+c/6//vP/M/9r/6P/z//7/
BgAHAAoACwAKAAoACAAIAAkACwAJAAgABwAGAAcABwAHAAcABgAHAAgACAAHAAYABQAE
AAQABQAHAAkACgAJAAgABwAGAAYABgAHAAcACQAJAAkACAAGAAUABAAGAAYABgAIAAYA
BgAGAAYACAAIAAgACAAKAAsADAAMAAoACwALAAsADQAQABIAFAAUABUAFgAWABkAGgAb
AB0AHwAhACIAJQAkACcAJwAoACwALwAyADUANQA4ADsAPQBBAEMARgBJAE0AUABTAFYA
WABaAFsAXABhAGYAaQBtAG8AcQBxAHIAdAB0AHYAdwB6AHsAfAB9AH4AfAB7AHoAfAB8
AHsAegB4AHUAdABvAGsAaQBnAGUAYgBgAFwAWABTAEwARwBFAEIAPwA7ADgAMwAvACoA
JwAjAB4AHAAaABcAFgAVABEADgAMAAoABwAHAAcABwAHAAQAAQAAAP7//v/9//z//P/8
//7/AAAAAP7//f/8//z//v/+/wAAAQAAAAAAAAABAAIAAgACAAIAAwAEAAYACQAHAAcA
BwAGAAkACwAMAA0ADQAOAA0ADAANAA0ADQAOAA4ADwAQABAADQANAAsACwAMAA0ADwAQ
AA8ADwAPAA8ADQANAAwADAANAA0ADQANAAwACQAHAAYABwAIAAkACwAKAAkACAAFAAYA
BQAFAAcABQAFAAYABgAEAAMAAgABAAIAAgAFAAUAAwADAAMAAgABAAEAAAAAAP//AAAB
AAEA///9//3//P/+//7//v8AAP7//v/+//3//v/9//3//f/+/wAAAAAAAP3//f/7//n/
+//8//3//v/+//3//P/7//v/+//7//v/+//8//3//f/6//n/+f/5//r/+v/7//7////9
//v/+v/4//b/9//4//n/+v/6//r/+v/6//n/+f/4//f/+f/4//f/9//2//f/+P/4//r/
/P/+/wIABAAFAAUABQAHAAgACgAMAA8AEwAUABYAGQAZABkAGAAYABcAFwAXABgAFwAT
AA8ACwAIAAYABQADAAQABAAFAAMAAgABAAAAAQACAAMABAADAAMAAgAAAAAA///+//3/
/P/9////AQD+//7//f/8/////v///wEAAAD///7//f/6//r//f8EAA4AHAAwAEUAWQBp
AHUAdQBmAE8APAAkAPn/zP+l/37/Uf8l///+3f66/p7+k/6a/rP+xf7M/t/++v4U/yz/
RP9c/23/ev+M/6H/rv++/87/3P/n//T//v8FAAsADQANAA4AEAAQABEAEwASABIAEgAS
ABIAEwAUABUAFgAXABgAGAAWABYAFgAWABUAFQAWABcAGAAXABYAFQATABQAFQAXABcA
GQAZABkAFwAWABYAFgAZABoAGwAeABsAGgAZABgAGwAcAB0AHgAeAB8AIAAgAB4AHwAf
AB8AIgAkACUAJgAmACcAKAAoACsALAAtAC8ALwAxADIANQA0ADcANwA4ADoAPQBAAEMA
RABGAEgASQBNAE8AUgBVAFcAWgBdAGAAYABiAGMAZABoAGwAbgBxAHIAcwByAHIAdAB0
AHYAdwB3AHcAdwB3AHkAdgB0AHIAcwByAHAAbgBpAGUAYwBdAFkAVwBVAFMATgBMAEgA
RAA/ADgAMwAxADAALQApACYAIAAdABkAFwAWABIAEQAQAA0ADAALAAcAAwACAAEA//8B
AAEAAQABAP///f/9//z//v/9//z//P/6//z//v/+//z/+//6//r/+//8////AQABAAAA
/////wAAAAAAAAAAAgACAAMABQAFAAUABQAEAAcACQAKAAsACQAKAAkACAAJAAkACQAK
AAgACQAKAAoACQAJAAcABwAJAAkACgAKAAoACQAIAAcABwAHAAYABgAHAAcABwAHAAYA
AwABAAAAAwAEAAUABwAGAAUABAABAAIAAQABAAMAAQABAAIAAgACAAEAAAD//wAAAAAD
AAMAAgABAAAA/v///////v/+////AAABAAEAAQD//////v/+//7//v8AAAAAAAAAAP//
AAD////////+/wAAAAAAAP3//f/7//n//P/+/wAAAgAAAP///v/9/////////wAAAAAA
AAAAAAD///////////////8AAAIAAgACAAEAAAAAAAAAAgAEAAYABwAIAAkACAAKAAwA
DwATABQAFgAZABcAFwAWABYAFwAXABcAFgAXABMADwALAAYABAADAAMABQAGAAgACQAG
AAUABAAEAAQABAAEAAQABgAHAAcACAAGAAQAAgD//wEAAgADAAMABAAEAAQABAACAAIA
AwADAAMAAwADAAIAAgADAAoAEgAgADQASQBfAG8AdwB1AGAASQA4AB4A9//U/7P/lv9r
/zH/Af/Z/rb+nP6X/qj+w/7R/tT+4/7+/hr/Nv9O/2L/c/+E/5b/p/+2/8b/1P/i/+//
/v8IAA0AEAARABAAEAASABIAEwAVABQAFAAUABQAEwATABMAEwAUABUAFgAWABYAFgAW
ABYAFQAVABYAFwAXABcAFwAXABQAFAAUABUAFwAZABkAGQAXABYAFgAWABYAFgAWABgA
GAAYABgAGAAWABYAFgAWABoAGwAcABwAGgAbABsAGwAcAB4AHwAgACAAIQAiACIAIQAi
ACMAJQApACsALAAvAC8AMQAwADAAMgA1ADgAOwA9AEAAQwBFAEUARwBKAE0AUQBUAFcA
WgBaAFwAXQBeAGAAZABmAGkAawBtAG0AbgBsAGwAbgBvAHAAcQByAHMAdQByAHAAbgBt
AGwAagBoAGYAYwBiAF0AVwBVAFMAUQBMAEoARgBCAD8AOAAzADEAMAAtACkAJgAkACEA
HQAbABgAFAATABIAEwASABEADQALAAoACQAHAAcABwAHAAcABwAFAAUABAACAAEAAAAA
AAIABAAGAAYABAADAAIAAgACAAIABAAFAAYABgAGAAcABwAGAAUABAAHAAgACgANAA0A
DQANAAwADAANAA0ADQAQABIAEgASAA8ADwAPABAAEAARABIAEgARABEADwAPAA8ADwAQ
ABAAEQARABEAEQAPAA8ADgAOABEAEQARABEAEQAPAA4ADgAMAAwADAANAA0ADQANAAsA
CgAJAAkACwALAAsADAAMAAwACwAKAAkACAAIAAsACwALAAsACwAKAAkACQAIAAgACQAK
AAsACwALAAkACQAIAAgACAAIAAoACgAKAAoACQAIAAcABwAHAAgACgAKAAoABwAHAAUA
AwAFAAYABwAIAAkACQAJAAkABwAFAAcACAAIAAgACAAIAAcABwAHAAcABgAFAAUABgAH
AAgACAAIAAYABgAIAAoADAANAA4ADwAQABIAFAAXABkAGgAcAB8AIQAhACAAIAAeAB0A
HAAaABwAGQAWABMADwAMAAoACQAIAAgACQAJAAkACQAJAAoACAAIAAgACAAJAAkACAAI
AAkACAAHAAUABAAEAAQAAwAFAAYABwAIAAQABAAFAAUABQAFAAUABAAGAAkACgAQACAA
OABPAGMAdQB/AIEAbABPADgAHADz/8j/pf+A/1X/J////tv+tv6Y/o3+mP6z/sv+1P7l
/v7+Fv8s/0L/WP9r/37/lP+p/7r/xv/S/97/6//4/wIACwAQABMAFAAWABQAFAAVABcA
GgAaABoAGgAbABsAGwAbABoAGwAcABwAHAAcABwAHAAZABkAGgAbAB8AHwAfAB8AHAAc
ABwAHQAbAB0AHQAdAB4AHgAfACAAHgAeAB4AIAAiACIAIgAiACAAIAAgACAAIAAhACIA
IgAlACcAKAApACcAKAAoACgAKwAtAC8AMAAxADIAMwA1ADUANwA4ADsAPQBBAEIARABF
AEcASQBLAE8AUgBVAFcAWwBdAGAAYwBlAGgAawBuAHMAdgB4AHoAegB+AIAAgwCFAIcA
hwCIAIoAigCMAI0AiwCLAIsAiwCOAIwAiwCKAIYAhACBAH4AewB3AHUAbwBnAGUAYwBh
AFsAWABTAE4ASgBEAEAAPwA6ADUALwAqACcAJQAiACEAHgAaABkAGAAWABQAEgANAA4A
DgAOAA0ACwAJAAcABQAGAAUABgAGAAYABQAEAAQAAwAEAAUABAAFAAUABQAGAAYABgAI
AAkACgAKAAoACwAMAAwADAAMAAwADAANAA8AEgATABQAFAASABMAEwATABQAFgAWABYA
FwAXABcAGAAXABcAFwAWABgAGQAYABkAGAAXABcAFgAZABkAGQAZABcAFwAWABYAFgAV
ABQAEwAUABMAEwAUABIAEgASABMAFQAVABUAEwAQAA8ADwARAA8ADwAQABAAEQARABEA
EQAPAA4AEAAPABEAEQARABAAEQARABAAEAARABIAEwATABUAEwATABIAEgASABIAFAAU
ABQAFAATABQAEwATABMAFAAWABYAFgAXABcAFQATABEAEgATABQAEwAVABUAFgAWABYA
FgAWABcAFwAXABcAGAAXABcAGAAWABYAFQAUABUAFgAZABwAHQAdAB0AHQAeACAAIgAl
ACsALAAuADEAMAAvAC0ALAAsAC0ALgAuACwAJwAiAB0AGwAaABoAGwAaABoAGwAbABgA
FwAWABYAGAAYABgAGAAZABkAGAAYABcAFgAVABMAEwAUABUAFQAWABYAFgAWABUAFgAY
ABkAFwAXABcAFgAUABcAIAAqADwATgBjAHcAhQCNAIkAdgBjAFIAMgAHAN7/vf+Y/2f/
Mf8H/+P+wv6s/qn+vP7X/uH+6v4B/xz/Nv9S/2r/fv+P/5z/rP+9/87/3v/u//z/CwAU
ABwAIQAjACUAJQAmACcAKAAqAC0ALAAsACwALAAtAC0ALQAtADAAMQAyADIAMQAwAC8A
LgAuAC8AMQAzADMAMwAzADMAMAAwADAAMQAzADUANQA1ADMAMgAyADIAMgAyADIANAAy
ADIAMgAyADQANAA0ADQANgA3ADgAOAA4ADkAOQA5ADoAPAA9AD4APwA/AD8APgBBAEIA
QwBFAEUARwBIAEsASwBNAEwATABPAFMAVwBbAFwAXgBgAGEAYQBjAGYAaQBtAHAAcwB2
AHYAeAB5AHoAfgCCAIQAhwCHAIkAiQCKAIgAiACKAIsAjACNAI4AjwCNAIoAiACGAIYA
hgCFAIQAgQB9AHsAdQBxAG8AbQBrAGYAZABgAFwAWQBSAE0ASwBKAEcAQwBAAD4AOwA3
ADUANAAwAC8ALgAtACwAKwAnACUAJAAjACEAIwAjACMAIwAhAB8AHwAeAB4AHQAcABwA
HgAgACIAIgAfAB0AGwAaAB0AHgAhACMAIgAiACIAIwAiACIAIgAiACMAJAAmACkAJwAn
ACcAJgApACsALAAtAC0ALgAtACwAKQApACkAKgArAC0ALwAwAC0ALQArACsALQAtAC4A
LgAvAC8ALwAvAC8ALwAuAC4AMQAxADEAMQAvAC0ALAAsAC0ALgAvADEALwAvAC8ALQAs
ACsAKwAtAC4ALwAxADIAMQAvAC0AKwArACwAMAAxADAALwAuACwALQAtACwALAAtAC4A
LwAvAC0AKwArACoALAAsACwALgAsACwALAArACoAKQApACkALAAuAC4ALgApACkAKAAq
ACoAKgAqAC0ALQAtAC0AKgApACkAKgAtAC4ALgAuACwALAAuADAAMwAzADMAMwA1ADgA
OwA/AEAAQABBAEMARQBFAEQARABBAEEAQQBAAD8AOwA3ADMAMQAwADAAMQAxADAAMAAv
AC8ALwAvADAALwAuAC0ALAAtAC0ALAAsACwALAAsACsAKgAqACoAKQArACwALQAuACoA
KgArACsAKwArACsAKgAwADMAOABAAFAAZAB5AI8AoQCnAJ8AhgBvAFoANgALAOb/yf+m
/3n/R/8f//f+0v6+/sH+2P7z/vv+Bv8f/zz/VP9q/4D/lP+j/7T/yv/f//D/AAAOABgA
IwAuADYAPQBDAEUARQBGAEYARgBHAEkASABIAEgASABKAEsATABNAEsASwBLAEoASwBM
AE0ATgBLAEsATABNAE8ATwBPAE8ATQBOAE8AUQBPAFEAUQBRAFQAVABVAFYAVQBUAFMA
VABWAFYAVgBWAFYAVgBWAFYAVgBXAFgAWABZAFsAXABdAFwAXgBfAGAAYgBjAGQAZABm
AGgAagBtAGwAbQBtAG8AcQB1AHYAeAB6AH0AgACDAIMAhgCJAIsAjgCRAJUAmQCcAJ4A
oACiAKcAqgCsAK4ArgCyALQAtwC3ALkAuQC6ALsAvAC/AMEAvgC9ALwAuwC+ALwAuwC6
ALcAtgC0ALIArwCrAKkAowCfAJ0AmwCZAJIAjgCIAIIAfwB6AHcAdwBzAG8AagBmAGMA
YQBeAF0AXABYAFcAVgBTAFIAUQBNAE4ATgBOAE0ASwBLAEsASwBLAEkASQBIAEoASQBI
AEgARwBIAEkASABJAEkASQBKAEoASgBMAE0ATABMAEwATQBRAFIAUwBUAFIAUgBTAFUA
WABZAFoAWgBaAFsAWwBbAFwAXgBeAF4AXgBfAGAAYgBfAF8AXwBeAGAAYQBgAGEAXwBf
AGAAYABhAGEAYQBhAGIAYwBjAGQAZABjAGIAYQBiAGEAYQBiAGAAYABgAGEAYwBjAGMA
YQBjAGMAZABnAGQAYwBjAGIAZABlAGYAZwBmAGYAaQBpAGcAZwBnAGYAZgBnAGcAaABn
AGgAaQBpAGoAaQBqAGoAaABoAGgAagBqAGoAagBpAGsAawBsAG0AbQBuAG0AbABsAG0A
bABrAGsAbABtAG4AbQBtAG0AbQBsAG0AbgBvAG4AbgBuAG0AbwBvAHAAcQBuAG4AbwBy
AHYAdQB0AHQAegB6AHoAegB6AHoAfAB+AIAAggCGAIgAigCMAIoAigCKAIoAigCKAIoA
igCFAIIAfwB8AHkAeAB3AHYAeAB4AHgAeAB2AHYAdgB2AHgAeAB4AHgAeAB4AHgAeAB2
AHYAdgB2AHgAeAB4AHgAdgB2AHYAdgB3AHgAeQB6AHoAegB6AHoAfwCCAIUAiACaAKwA
vgDQAA==
         </WaveFormData>
      </LeadData>
      <LeadData>
         <LeadByteCountTotal>10000</LeadByteCountTotal>
         <LeadTimeOffset>0</LeadTimeOffset>
         <LeadSampleCountTotal>5000</LeadSampleCountTotal>
         <LeadAmplitudeUnitsPerBit>4.88</LeadAmplitudeUnitsPerBit>
         <LeadAmplitudeUnits>¦ÌV</LeadAmplitudeUnits>
         <LeadHighLimit>2147483647</LeadHighLimit>
         <LeadLowLimit>268435456</LeadLowLimit>
         <LeadID>V4</LeadID>
         <LeadOffsetFirstSample>0</LeadOffsetFirstSample>
         <FirstSampleBaseline>0</FirstSampleBaseline>
         <LeadSampleSize>2</LeadSampleSize>
         <LeadOff>FALSE</LeadOff>
         <BaselineSway>FALSE</BaselineSway>
         <ExcessiveACNoise>FALSE</ExcessiveACNoise>
         <MuscleNoise>FALSE</MuscleNoise>
         <LeadDataCRC32>3547549227</LeadDataCRC32>
         <WaveFormData>
8P/w//D/8P/w//D/8P/w/+7/7v/u/+7/8P/w//D/8P/v/+7/7f/s/+7/7v/u/+7/7v/u
/+7/7v/s/+z/7P/s/+7/7v/u/+7/7P/s/+z/7P/u/+7/7v/u/+z/7P/s/+z/7P/s/+z/
7P/t/+7/7//w/+7/7v/t/+3/7//v/+//8P/w//D/8P/v/+//8P/w//L/8v/1//X/9v/0
//X/9f/4//v//P8AAAIAAAAAAP///v/9//3//v/+//7//v/6//n/9//1//L/8f/z//L/
8v/y//L/8v/w/+//7//u/+7/7//x//H/8f/x//H/7//v/+//8P/v/+//7//t/+7/7v/s
/+v/6//q/+n/6f/p/+r/6v/l/+X/5//q//D///8TACwARQBdAHEAgQCQAJwArgDBAMoA
ywDOANUAzgCvAIUAUQARANP/nv99/2z/Wf9D/0H/Sf9P/13/bP95/4H/if+S/5z/pf+v
/7r/xP/O/9n/4f/k/+T/5P/m/+b/6f/p/+n/6f/q/+r/6//s/+r/6v/q/+r/7P/s/+3/
7f/r/+z/7P/q/+z/7P/s/+3/7f/t/+3/7f/t/+z/7P/s/+7/8P/x//L/8f/w/+//7v/w
//L/8v/y//T/9P/1//b/9P/0//b/9v/4//j/+f/5//n/+f/5//n/+//7//3//v///wAA
AQACAAEAAgACAAQABgAKAAwAEAAOABAAEgATABYAGgAdACAAIwAlACcAJgApAC4AMgA2
ADcAPABBAEMARwBKAEwATgBSAFUAWQBbAF4AYQBiAGQAZgBqAGsAbQBvAHAAcQBzAHEA
cQBuAG4AbQBrAGoAagBlAGMAYABbAFUAUQBNAEkARwBEAEAAOwA2ADAALAAnACUAIgAe
ABoAFQATABEADgALAAgABQAEAAUABQADAAEAAQD///3/+//7//r/+v/6//n/+f/4//j/
9//2//X/9f/2//b/9//3//f/9//2//b/9P/0//T/9P/3//n/+f/4//b/9v/2//b/+P/4
//n/+v/6//v/+//7//v/+//7//3/AAAAAAAAAAD///7//v/+////AAACAAMAAQABAAEA
AQADAAMAAwADAAQABAAEAAMAAgD//wAA//8BAAIAAgABAP///v/9//3///8AAAAAAAD+
//7//v/9//z/+//6//r//f///wAAAQD///3//f/8//r/+v/7//v//f/9//3//P/8//z/
+//7//3//f/9//3/+//6//r/+v/5//n/+v/6//z//P/8//z/+f/5//n/+f/6//r//P/6
//r/+f/4//j/+P/6//r//P/8//z//P/6//n/+f/5//f/9//4//j/+v/6//n/+f/4//j/
+v/6//3//f/+//7//////wIAAwAGAAoADAAMAAsACQAHAAUABQAGAAYABgAGAAIAAQAA
AP///f/9//3/+v/6//r/+v/6//j/9//3//T/9P/1//X/9v/3//j/+f/2//X/9P/y//P/
8//z//P/9v/2//T/8//y//D/7v/t/+7/8P/x//H/8f/x//L//P8NACMAPABXAG0AgQCP
AJ4AsgDIANMA1gDZAOIA4wDCAJEAYQAjAN//p/+A/3X/av9T/0P/R/9V/2H/b/+A/4v/
kf+X/6L/rP+1/73/xv/S/9z/5f/t//L/9P/0//b/9v/2//X/9P/z//b/9v/3//j/9v/2
//b/9v/4//j/+f/5//n/+v/6//j/9v/2//b/9//4//n/+v/7//r/+P/3//b/+P/6//v/
/P/6//r/+v/6//j/+v/6//r//P/8//3//v/+//7/AAAAAAAAAAABAAEAAwADAAMAAwAF
AAUABwAIAAsADAANAA4ADgAOAA0ADgARABQAFQAYABgAGgAcAB0AHAAgACMAJgAqAC0A
MAAwADAANAA3ADoAPQBCAEcASQBNAFAAUgBUAFgAWwBfAGEAYgBlAGYAaABpAGwAbABt
AHEAcgBzAHUAdQB1AHIAcgBuAGsAaQBoAGcAZQBiAF0AWQBVAFEATQBJAEYAQgA9ADoA
NAAwACsAKQAmACIAHgAdABsAGQAWABEADgALAAoACwALAAkABwAFAAMAAQD//////v/+
//7//f/9//z//P/5//j/9//3//j/+P/5//n/9//3//b/9v/0//T/9P/0//f/+f/5//j/
9v/2//b/9v/4//j/+f/6//j/+f/5//n/+f/5//n/+//+//7//v/+//3//P/8//z//v/+
///////9//3//f/9//v/+//7//v//v/+//7//f/8//n/+v/5//n/+v/6//n/+f/4//f/
9//2//b/9f/0//b/9v/2//X/9P/z//L/8v/y//P/8//z//P/8f/x//D/8P/w//H/8f/z
//P/8//y//D/8P/v/+//7//v/+//7//x//D/8P/w/+3/7f/u/+7/8P/w//D/8P/t/+3/
7f/t/+7/8P/w/+7/7v/u/+7/7v/t/+3/7f/v/+//8P/w/+7/7v/t/+3/7v/u//D/8P/1
//X/9v/2//X/9f/4//n//P8AAAIAAgAAAP///v/9////AAAAAAAA/v/6//n/+P/2//P/
8v/x//H/8v/z//T/9P/y//H/8f/w//D/8f/x//H/8f/x//H/7//v/+//7v/t/+3/7f/t
/+7/7v/s/+v/6f/o/+f/5//n/+j/6P/n/+f/5//o/+7/+f8LACAAOQBTAGcAewCGAJIA
pgC7AMgAzQDMANMA1AC3AI0AXwAjAN//ov99/27/Xf9D/zn/P/9H/1X/ZP9z/33/h/+O
/5j/n/+p/7b/wP/K/9P/2//i/+T/5P/m/+b/6f/p/+n/6f/s/+z/7f/u/+3/7P/r/+r/
7P/s/+3/7f/r/+z/7P/q/+r/6v/q/+v/7f/t/+3/7f/t/+z/7P/s/+//8P/w//D/7v/u
/+7/7v/u//D/8P/w//D/8P/x//L/8v/y//T/9P/2//b/9//3//f/9//3//f/+f/5//v/
/P/9//7///8AAP//AAAAAAIABQAIAAkADAAMAA4AEAARABAAFAAXABoAHgAhACQAJAAo
ACwALwAyADUAOgA/AEEAQwBGAEgASgBQAFMAVwBZAFwAXwBgAGIAYwBmAGYAZwBtAG4A
bwBxAG8AbwBsAGwAagBnAGUAZABhAF8AXABXAFEATQBJAEUAQwBAADwANwA0AC4AKgAl
AB8AHAAYABQAEwARAA8ADAAHAAQAAQAAAAEAAQD///3/+//5//f/9f/1//T/9P/0//P/
8//y//L/8f/w/+//7//y//L/8//z/+//7//u/+7/7P/s/+z/7P/v//H/8f/w/+7/7v/u
/+7/8P/w//H/8v/w//H/8f/x//H/8f/x//P/9v/2//b/9v/1//T/9P/0//X/9v/4//n/
+f/5//n/+f/5//n/+f/5//r/+v/6//n/+f/3//n/+f/5//r/+v/5//n/+P/3//f/9f/2
//b/9v/2//b/9v/1//b/9f/0//T/9P/1//X/9f/1//P/8//y//L/8v/z//P/9P/1//b/
9v/0//T/8//z//X/9f/1//X/9f/0//T/9P/z//P/9P/0//b/9v/2//b/9f/1//X/9f/2
//b/+P/2//b/9f/0//T/+P/2//T/9P/0//T/9P/z//P/8//z//P/9P/0//b/9v/1//X/
9P/0//b/9v/7//v//P/8//3//f8AAAEAAAAEAAYABgAHAAcABwAHAAUABgAGAAYABgAC
AAEAAAD9//v/+//7//j/+P/4//j/+f/4//j/+f/3//b/9v/1//b/9//4//n/9//3//f/
9v/z//P/8//z//X/9v/1//X/9P/y//D/7//v//D/8P/v//P/8//y//T//f8PACoARwBh
AHUAiQCWAKIAsADDAMwA0QDUANsA2gC/AJUAZwArAOn/rP+H/3j/Z/9T/03/T/9T/2H/
cv97/4P/j/+a/6L/q/+1/8D/yv/S/9v/5f/s//D/8P/y//L/8f/x//H/8f/0//T/9f/2
//T/9P/0//T/9P/0//X/9f/3//j/+P/2//T/9P/0//X/9//3//f/9//3//b/9v/2//X/
9v/2//b/9//4//n/+v/5//r/+f/4//n/+v/8//7//P/8//7//v8AAAAAAQABAAMAAwAD
AAMAAwADAAUABgAJAAoACwAMAA0ADgAOABAAEQAUABUAGAAYABoAHAAdAB4AIgAlACgA
LgAxADQANAA4ADwAPwBCAEMASABNAE8AUgBWAFkAXABeAGEAZQBnAGwAbwBwAHIAcwB2
AHYAdwB6AHoAegB7AHsAewB4AHgAdQBxAG4AbABrAGkAZgBhAF8AWwBXAFMATgBKAEUA
PwA8ADYAMgAtACkAJgAiAB4AGQAXABUAEgAPAAwACQAIAAUAAwADAAQABAAEAAQABAAC
AP///f/7//v/+//8//z//P/8//v/+//6//r//P/8//z/+//7//r/+P/3//n/+f/5//z/
/f/8//z/+//6//n/+f/6//r/+v/+//z//f/+/wEAAQADAAUABwAIAAkACgAMAAoACQAJ
AAYABgAHAAcABwAHAAcABwADAAEA///8//3//f/9//3//P/8//r/+f/5//j/9//3//j/
+v/7//v/9//3//r/BgAZADMAUgBxAIsAoQCtALYAyADaAOcA9AD1AOgA2wDEAJMAVQAX
ANf/nf96/3H/aP9V/0v/Tf9V/2P/c/+A/43/l/+h/6r/tP+9/8f/zv/Y/+L/6//x//b/
9v/2//j/+P/3//f/9//3//r/+v/7//z/+v/6//r/+v/6//r/+//7//3//v/+//z//P/8
//z//f/9//3//f/9//v/+v/6//r/+f/6//r/+v/8//z//P/8//r//P/8//z//v/+////
AAD+//7/AAAAAAQABAAFAAUABwAHAAcABwAJAAkACwAMAA8AEAARABIAEwAUABQAFgAZ
ABwAHQAgACEAJAAnACkAKgAuADEANAA5AD0AQQBCAEIARgBJAEwATwBUAFkAWwBdAGAA
YgBkAGUAZwBqAGsAbgBxAHIAdABxAHIAcABvAHAAbgBsAGsAZwBlAGAAXgBYAFMATwBM
AEYAQwA/ADkAMwAtACcAIQAfABwAGAATABAACgAGAAEAAAD+//v/+P/3//f/9//2//P/
8P/t/+z/7P/t/+z/6//t/+v/6f/n/+j/6P/p/+r/6//r/+r/6v/p/+j/5//n/+n/6v/s
/+3/6//r/+r/6v/s/+z/7P/s//D/8//0//T/8//y//H/8P/y//L/8//0//L/8//z//P/
9P/z//L/8//z//L/8f/w/+3/7P/s/+z/7P/s/+3/7f/r/+v/6//r/+v/6//r/+v/6v/q
/+r/6f/o/+X/5v/l/+X/5v/m/+X/5f/k/+P/4//h/+L/4v/i/+P/5P/l/+X/4v/h/+D/
4P/h/+H/4P/f/+L/4f/i/+L/4P/g/+H/4f/h/+H/4f/g/97/3v/d/93/3//f/9//3//f
/97/3v/e/93/3f/e/97/4P/g/+D/4P/d/93/3f/d/97/3v/g/97/3v/d/9z/3P/c/9z/
3f/d/93/3f/d/93/2v/a/9r/2v/b/9v/2//c/9r/2v/a/9r/2v/a/9v/2//d/93/3P/c
/9v/2v/a/9r/2v/a/9z/3P/c/9z/2v/a/9r/2v/c/9z/3P/c/9z/3P/c/9z/2v/a/9r/
2v/a/9r/2v/a/9j/2P/Y/9j/2P/Y/9j/2P/Y/9j/2P/Y/9b/1v/W/9b/1//Y/9n/2v/Z
/9j/1//W/9f/2P/Z/9r/2P/Y/9j/2P/Y/9j/2P/Y/9r/2v/a/9r/2P/Y/9j/2P/Z/9r/
2//c/9r/2v/a/9r/2v/a/9r/2v/a/9r/2v/a/9r/2v/a/9r/3P/c/9z/3P/c/9z/3P/c
/9z/3P/b/9v/3f/d/93/3v/c/9z/3P/b/93/3v/e/+D/3v/h/+H/4v/g/+H/4f/k/+f/
6P/s/+7/7v/u/+3/7P/s/+3/7//w//L/8v/u/+3/7P/r/+n/6f/r/+r/6v/q/+j/6P/m
/+X/5//m/+b/5//l/+X/5f/l/+X/4//j/+P/5P/j/+P/4//i/+L/4f/e/9//4f/i/+P/
4f/h/+L/4v/f/9//4//m//D/AQAVACwARwBdAG8AewCIAJwAsgC/AMIAxQDMAM0AtACJ
AF0AJQDh/6X/fv9v/2L/Sf87/0H/S/9V/2P/cP97/4P/if+S/5z/pf+v/7z/xP/O/9f/
3f/e/97/3v/g/+D/4v/j/+T/5f/k/+T/5f/m/+b/5v/m/+b/6P/o/+n/6f/o/+j/5//k
/+b/5v/m/+f/5//n/+f/5//n/+b/5v/m/+f/6P/o/+j/5v/m/+b/5v/o/+r/6v/q/+r/
6v/r/+z/7P/s/+7/7v/w//D/8f/x//H/8f/x//H/9f/1//f/+P/3//j/+f/6//3//v/+
/wAA//8CAAMABgAGAAgACgALAA4AEgAVABgAGwAdAB8AHgAgACQAJwAqAC8ANAA5ADsA
PQBAAEIARABJAE0AUgBVAFgAWwBcAF4AYQBkAGQAZQBqAGwAbgBxAHIAcwBxAHIAdABz
AHMAdAByAHEAbwBrAGoAZwBkAGEAXwBcAFgAUwBSAEwASABDAEEAPgA6ADYAMgAvACwA
KAAiAB4AGgAYABUAFQATABEADgALAAgABQAFAAQABAAEAAEAAQAAAAAA///+//3//f/8
//z//f/9//v/+//6//r/+v/6//r/+v/5//v/+//6//r/+v/6//r/+//8//7/AAD+////
/////wMAAwADAAUABAAEAAQABAAEAAQABQAGAAcACAAKAAsACQAJAAkACQALAAsACwAL
AAoACgAKAAkACQAHAAkACQAJAAoACgAJAAcABgAFAAUABQAGAAYABgAFAAQAAwABAAEA
AQABAAIAAwADAAIAAQD///3//f/8//3//v8AAAEA/////////v/+//7//f/9////////
/////f/8//z//P/9//3//v/+//z//P/8//z/+//7//v/+//8//z//v/8//z/+//6//r/
/P/8//3//f/8//v/+v/5//r/+v/6//r/+//7//v//P/6//r/+v/6//z//P/9//3//v/9
//v/+v/5//j/+f/6//v//P/8//z//P/8//v/+v/4//f/+f/5//n/+v/4//j/+P/3//n/
+v/6//z/+v/9//3//v/+//////8CAAUABgAKAAwACgAKAAkACAAJAAkACgAKAAwADAAI
AAcABQADAAAA//////7//v/+//z//P/6//n/+v/6//v//f/7//v/+//7//v/+f/5//n/
+v/5//n/+f/2//b/9f/y//L/8//z//P/8f/x//L/8v/x//H/8//2//z/BwAZADAASQBh
AHUAhwCWAKQAuADLANQA1QDYAN0A3ADBAJkAbQAxAO//tP+N/37/a/9T/03/U/9b/2f/
eP+H/4//lf+c/6b/rf+1/8L/zv/W/9//5//u//L/8v/0//T/9f/1//X/9f/0//T/9f/2
//j/+P/4//j/+P/4//n/+f/3//j/+P/2//f/+P/5//v/+v/5//j/9//4//j/+f/6//r/
+v/5//j/+P/4//j/+P/6//z//P/8//r/+v/7//z//v/+/wAAAAAAAAAAAQABAP//////
////AwADAAUABgAFAAYABwAIAAkACgAKAAwADQAQABEAFAASABQAFgAXABoAHgAhACQA
JwApACsAKgAsADAAMwA2ADcAPABBAEMAQwBGAEgASgBQAFMAVwBZAFoAXQBeAGAAYwBm
AGYAZwBpAGoAawBtAG0AbQBqAGoAawBpAGgAaABkAGEAXQBXAFQAUQBOAEsASABGAEMA
PwA6ADQAMAArACgAJgAjACAAGwAZABcAFAATABAADQAMAAoACQAGAAMAAQD///3/+//8
//z//f/+//v/+//6//r/+f/4//f/9//6//r/+//7//j/9//1//T/9f/2//f/+P/4//n/
+P/2//j/+P/4//j/+v/6//v//P/6//v/+//7/////////wEAAQAAAP///v/+//7///8A
AAAAAAABAAEAAQABAAEAAQABAAEAAQABAAEAAAD///3//v/9/wAAAQD//wAAAAD///3/
/P/7//v//P/+////AAD9//z/+//5//r/+f/4//j/+v/7//v/+//7//n/+f/4//r/+v/7
//v/+f/5//n/+P/4//j/9//3//n/+f/5//n/+f/4//j/+P/3//f/+P/4//b/9v/2//b/
9//3//f/9//4//j/+v/4//b/9f/0//T/9v/2//f/9//1//X/9f/1//b/9v/4//j/+P/4
//j/+P/4//f/9//3//f/9//4//j/+P/4//f/9//4//j/+v/6//3//f/+//7//////wIA
AwAEAAgACgAKAAoACQAIAAcABwAIAAgACAAIAAQAAwACAAEA////////AAAAAAAAAAD+
//z/+//7//r/+v/7//v//f/9//3//f/5//n/+f/4//n/+f/5//n/+v/6//j/9//3//b/
9f/1//X/9v/2//X/9f/1//j//v8LAB8ANgBRAGkAfQCPAJwArADEANkA5ADlAOgA9QDq
ALsAhQBLAAkAxf+U/3v/dP9f/0n/Rf9P/1n/af94/4X/j/+X/6D/qP+x/73/yv/S/97/
6f/x//T/9P/0//b/9v/5//n/+f/5//z//P/9//7//f/8//v/+v/6//r/+//7//v//P/8
//r/+v/6//r/+//7//v/+//7//n/+P/4//j/+//8//z//P/6//r/+v/6//r//P/8//z/
/P/8//3//v/9//z//f/8/wAAAAABAAEA//////////8BAAEAAwAEAAUABgAHAAgABwAI
AAgACgANABAAEQAUABIAFAAWABcAFgAaAB0AIAAiACUAKAAoACoALgAxADQANwA8AEEA
QwBDAEYASABKAE4AUQBVAFcAWgBdAF4AYABfAGIAYgBjAGkAagBrAG0AbQBtAGoAagBo
AGUAYwBiAGAAXwBdAFkAUwBPAEsARwBEAEIAPwA7ADYAMAAsACcAJQAiAB4AGgAXABUA
EwAQAA0ACgAHAAYABwAHAAUAAwABAP///f/7//3//P/8//z/+f/5//j/+P/3//b/9f/1
//b/9v/3//f/9f/1//T/9P/0//T/9P/0//X/9//3//b/9P/0//T/9P/1//b/+P/6//j/
+f/5//n/+//7//v//f8AAAAAAAAAAP///v/+//7///8AAAIAAwABAAEAAQABAAEAAQAB
AAEABAAEAAQAAwACAP//AAD//wEAAgACAAEA///+//3//f///wAAAAAAAP7//v/+//3/
/v/9//z//P/+/////////////f/9//z//P/8//3//f/////////+//7//v/9//3/////
///////9//z//P/8//3//f/+//7//v/+//7//v/9//3//f/9/wAAAAACAAAAAAD///7/
/v/8//z//f/9/////////////v/+/wAAAAD+//7//v/+//7//f/9//3//f/9//7//v8A
AAAA//////7//v8AAAAABQAFAAYABgAJAAkADAANAAwAEAASABIAFAATABIAEQAPABAA
EAAQABEADgAOAA4ADAAJAAgABwAEAAQABAAEAAUABAAEAAUAAgACAAMAAwAFAAUABQAF
AAMAAwADAAIA//////////8BAAIAAQABAP///v/9//3//f/+//7//f///////v8AAAsA
IQA6AFUAbQCDAJcAogCuAL4AzwDaAN0A4ADnAOoAzQCjAHMAMwDv/7T/j/+A/3H/W/9V
/1n/Yf9t/3r/h/+R/5v/pP+w/7v/wf/K/9L/3v/n/+//9v/5//r//f/+//7//f/8//v/
/f/+/wAAAgAAAAAAAAAAAAAAAAABAAEAAQACAAIAAAAAAAAAAAABAAEAAQABAAEAAwAC
AAIAAgABAAIAAgACAAIAAgACAAIAAAACAAIAAgAEAAQABQAGAAQABAAGAAYACAAIAAkA
CQAKAAsADAANAA4ADQAOAA4AEQASABMAFAAVABYAFgAYABgAGgAaABwAHQAgACMAJQAl
ACgAKgAsADAAMwA2ADYAOgA+AEEARABFAEoATwBRAFYAWgBdAGAAYwBlAGgAaQBuAHEA
cgB0AHcAegB6AHsAfQB+AH8AgQCDAIMAgACAAH4AewB5AHgAdQBzAHAAawBnAGMAXwBb
AFUAUgBOAEkARgBAADwANwAzADAALAAoACMAIQAfABwAGQAWABMAEgAPAA8ADQALAA0A
CwAJAAcABgAEAAMAAgACAAMAAwAEAAEAAAD//////v/+///////+//////8AAAAAAAAA
AAAAAQADAAMAAgAAAAAAAAAAAAAAAAABAAIABAAFAAUABQAFAAUABQAHAAgACAAIAAgA
CAAIAAkACgAIAAgACQAJAAoACwAMAA0ACgAJAAgABwAJAAoACwALAAsACQALAAsACgAK
AAkABwAGAAYABgAHAAUABgAGAAYABwAIAAkACQAGAAUABAAEAAQABQAFAAUABwAFAAUA
BAACAAIAAwADAAUABQAFAAQABAAEAAMAAwADAAMAAwADAAMAAgACAAIAAQABAAIAAgAC
AAIAAgACAAEAAQABAAEAAQAAAAEA/v////////8AAP///v/+//3//f///////v/+//7/
/v/+/wAA/////////////wAAAAD///7//P/7////AAADAAQABQAFAAYABgAFAAUACAAJ
AAwAEAASABIAEQAPAA0ACwANAA4ADgAOAA4ACgAJAAgABQADAAMAAwACAAIAAgACAAAA
/v/9//3//v/+///////9//3//f/9//3//f/9//z/+//7//v/+//7//r/9//1//b/9v/2
//f/+f/6//r/+f/1//X//P8EAA8AIwA8AFcAawB9AI8AnACuAMYA1wDaANsA3gDlANAA
oQBxAD0A+/+9/5L/ff9y/13/Tf9P/1n/Zf91/4T/jf+V/53/ov+q/7P/v//M/9r/5v/t
//P/9v/2//b/+P/4//v/+//7//v/+v/6//v//P/8//z//P/8//3//v8AAAEAAAAAAP//
/P/9//7///8BAP/////////////+//7//v///wAAAAAAAAAAAAAAAAAAAgAEAAQABAAD
AAIAAgACAAMABAAHAAgACgAKAAsACwAJAAkACQAJAAsACwANAA4ADQAOAA8AEAATABQA
FAAWABcAGgAbAB4AHAAeACAAIQAiACYAKQAsAC4AMQA0ADQANgA6AD0AQABFAEoATwBR
AFIAVABVAFYAWwBfAGQAZwBoAGsAbABuAG8AcgByAHMAeQB6AHsAfQB7AHsAeAB4AHcA
dQB0AHQAbwBtAGoAZQBhAF0AWQBVAFMAUABMAEcAQgA8ADgAMwAyADAALQAqACUAIwAh
AB4AGwAYABUAFAATABMAEQAPAA0ACwAJAAcACQAIAAgACAAHAAcABgAGAAUABAADAAMA
AgACAAMAAwD//////v/+////AAABAAIAAQADAAMAAgAAAAAAAAAAAAIAAgADAAQAAgAD
AAMAAwAHAAcABwAJAAgACAAIAAgABwAGAAYABgAHAAgACgALAAkACQAJAAkACQAJAAkA
CQAIAAgACAAHAAcABQAHAAcABQAGAAYABQAFAAQAAwADAAMABAAEAAQAAgACAAIAAQD+
//3//P/8////AQACAAMAAgD///7//P/9//7/AAABAP////////7//v/+//3//f/9//3/
/f/9//3//P/8//z/+//7//z//P/6//r/+v/6//n/+f/5//n//P/8//7//P/4//f/9v/4
//j/+P/4//r/+f/5//n/9//3//j/+P/6//r/+f/5//r/+v/8//z//////wAAAAABAAEA
BAAFAAMABgAHAAYABwAHAAcABwAGAAYABQAEAAQAAAD///7//f/7//v/+//4//j/+P/4
//r/+P/3//f/9P/0//X/9f/3//f/9//3//f/9//3//b/9P/z//L/8f/z//T/8//z//H/
8P/v/+//7//w//D/7//z//P/9P/8/wkAHQA4AFMAawB/AI8AnACsAMIAzwDUANcA3gDn
AM4AnwBvADMA6/+r/4L/c/9q/0//Qf9H/1H/W/9p/3b/f/+H/5H/nP+o/7P/v//I/9D/
2P/h/+n/7v/w//D/8v/y//P/8//z//P/9P/0//X/9v/4//j/+P/4//b/9v/3//f/+f/6
//r/+P/2//b/9v/3//n/+f/5//n/+//6//r/+v/5//r/+v/6//v//P/9//7//f/+//3/
/P/+//7///8AAAAAAAACAAIAAgACAAMAAwAEAAUABgAHAAcABwAJAAoADQAOAA8AEAAR
ABIAEgAUABMAFgAXABoAGwAeACEAIwAiACYAKQAsAC4AMQA0ADQAOQA+AEIARgBIAEwA
UABRAFYAWgBdAGAAYgBlAGkAawBsAG8AcAByAHQAeAB5AHsAfAB8AHwAfQB+AH8AfQB+
AHwAeQB3AHYAcQBvAGwAZwBlAGEAXQBZAFQAUABLAEUAQwA+ADsANwAxAC4AKgAmACUA
IwAhAB4AHQAaABcAFgATABMAEQAPABAADwAOAA0ADwAOAA4ADgALAAsACgAKAAsACgAJ
AAkACQAIAAgABwAGAAcABwAIAAgACAAIAAgABwAJAAkACAAJAAoACwAMAAoACgALAAwA
DgAPAA8ADwARABEAEQATABIAEgASABIAFAAUABUAFgAUABQAFQAVABYAFwAYABkAFwAX
ABcAFwAWABYAFgAVABYAFQAYABkAFwAYABgAFwAWABYAFgAXABUAFgAWABYAGAAYABgA
FwAXABcAFwAYABcAFwAWABUAFgAVABYAFgAUABQAFQAVABUAFQAVABQAFgAWABUAFQAV
ABUAFQAVABcAFgAWABYAEwATABQAFAAWABYAFgAWABcAFwAXABcAFwAWABcAFAAVABUA
FQAWABQAFAAVABUAFQAVABUAFQAWABYAFgAWABUAFQAVABYAGAAYABgAGAAWABYAFwAX
ABkAGQAYABgAHwAiACEAIAAfAB4AIAAiACQAJgAnACgAKQAqACoAKgAqACoALAAsACwA
LAAqACgAJgAkACEAIAAfAB4AIAAgACAAIAAfAB4AHQAcABwAHAAcABwAHAAcABwAHAAa
ABoAGgAaABoAGgAaABoAGQAYABcAFgAYABgAGAAYABgAGAAYABgAGwAcAB0AHgAwAEIA
VABmAA==
         </WaveFormData>
      </LeadData>
      <LeadData>
         <LeadByteCountTotal>10000</LeadByteCountTotal>
         <LeadTimeOffset>0</LeadTimeOffset>
         <LeadSampleCountTotal>5000</LeadSampleCountTotal>
         <LeadAmplitudeUnitsPerBit>4.88</LeadAmplitudeUnitsPerBit>
         <LeadAmplitudeUnits>¦ÌV</LeadAmplitudeUnits>
         <LeadHighLimit>2147483647</LeadHighLimit>
         <LeadLowLimit>268435456</LeadLowLimit>
         <LeadID>V5</LeadID>
         <LeadOffsetFirstSample>0</LeadOffsetFirstSample>
         <FirstSampleBaseline>0</FirstSampleBaseline>
         <LeadSampleSize>2</LeadSampleSize>
         <LeadOff>FALSE</LeadOff>
         <BaselineSway>FALSE</BaselineSway>
         <ExcessiveACNoise>FALSE</ExcessiveACNoise>
         <MuscleNoise>FALSE</MuscleNoise>
         <LeadDataCRC32>3545767869</LeadDataCRC32>
         <WaveFormData>
9P/0//T/9P/y//L/8v/y//D/8P/w//D/8v/y//L/8v/x//D/7//u//D/8P/w//D/8P/w
//D/8P/u/+7/7v/u//D/8P/w//D/7//u/+3/7P/t/+7/7//w/+7/7v/u/+7/7v/u/+7/
7v/w//D/8P/w/+7/7v/u/+7/7v/u/+//7//v/+//7//v/+7/7v/v//H/8//1//b/9//1
//X/9f/2//j/+//9/wAAAQAAAP3/+//8//z//f/9//7//v/9//z/+v/4//X/9P/2//b/
9v/3//f/9//1//T/8//z//P/8//z//T/9v/2//T/8//x//H/8v/x//H/8v/w//D/8P/u
/+z/6//q/+r/7P/s/+3/7f/n/+b/5v/n/+r/8/8DAB0AOwBaAHYAlgC3AOAAEQFLAYEB
qwHQAfcB/AHJAYYBOwHcAHkAJQDs/8z/rv+Z/5P/lf+W/5r/ov+l/6f/qf+t/67/sP+3
/77/xP/M/9T/3P/b/9z/3P/c/9z/3//f/+D/4P/h/+H/4f/h/9//3//f/9//4f/h/+L/
4v/g/+D/4P/f/+H/4f/h/+L/4v/i/+L/4v/g/97/3f/d/9//4v/j/+P/4f/i/+L/4v/k
/+T/5f/l/+b/5v/m/+b/5P/k/+X/5v/n/+f/6f/q/+r/6v/q/+r/6//s/+7/7//u//D/
8f/y//D/8f/x//P/9f/5//v////+////AAABAAMABgAJAA0ADQAQABMAFQAZABsAHwAi
ACUAKgAuADAAMgA1ADgAOQA+AEIARwBLAE4AUQBUAFUAVwBYAFoAXABfAF8AYQBjAGMA
YwBiAGEAYgBgAGAAXwBcAFoAVgBRAEsASABEAEIAPwA8ADcANAAwACoAJgAhAB8AGwAY
ABYAEgAPAA0ACgAJAAYABQADAAIAAgABAAAAAAD///3/+//6//r/+v/6//r/+f/4//f/
9f/1//T/9P/2//b/9//3//f/9v/1//T/8v/y//P/8//0//X/9f/1//P/8P/v/+7/8P/w
//D/8v/y//P/8//z//P/9f/1//b/9//3//f/9//z//P/8//0//b/+P/5//v/+v/4//b/
9f/3//j/+f/5//n/+f/5//j/9f/0//P/8v/z//b/+f/6//j/9v/1//X/9//3//j/+f/3
//f/9v/1//H/8f/x//L/9f/3//j/+f/3//f/8//z//L/8f/w//D/9f/1//X/9P/z//L/
8v/z//b/9v/2//b/9f/0//H/7//x//L/8//0//L/8v/y//L/7//v//D/8P/z//T/9P/0
//D/7//t/+3/8f/z//T/9v/2//b/9v/1//T/8//y//L/8//z//P/9f/1//X/9P/y//P/
9f/1//f/+P/5//n/9//3//j/+f/+/wAAAwAGAAUAAgAAAP7//v//////AAAAAP///v/9
//7//P/8//z/+v/6//v/+//5//f/9v/1//X/9f/1//X/+f/8//3//P/4//X/9P/y//P/
8//0//T/9P/0//L/8P/u/+z/6//q/+r/6//r/+n/7P/s/+3/8v///xMAMQBTAHYAlgC0
ANsADgFJAYEBrwHVAf4BEwLqAZ0BUAHxAIYAKwDt/87/uP+c/43/j/+T/5b/nv+m/6v/
q/+t/7H/tP+2/7n/wP/I/9D/2v/i/+n/6P/o/+j/6P/m/+X/5f/k/+f/5//n/+f/5f/l
/+X/5f/l/+X/5v/m/+j/6P/o/+f/5f/l/+X/5v/o/+j/6P/o/+f/5v/m/+f/6v/s/+z/
6//q/+r/6f/o/+r/6v/r/+v/7v/u/+7/7v/u/+7/7//w/+//7//x//L/9P/0//T/9P/z
//T/9v/3//r//P/9//7//P/9//3///8CAAUABgAJAAoACwAMAA0ADQAQABMAFwAaAB4A
IgAlACYAJwAqACwAMQA2ADoAPABAAEMARgBHAEsATgBSAFUAWABbAF4AXwBhAGIAZABm
AGsAawBtAG8AbwBvAG4AbQBrAGgAZwBlAGQAYgBeAFkAVABQAEsASABFAEIAPQA6ADYA
MAAsACcAIwAfABwAGgAaABcAFQASAA0ACgAJAAcACAAIAAcABgAEAAMAAQD///z//P/8
//z//v/9//z/+//4//f/9f/0//T/9P/1//X/9f/0//P/8v/x//D/8P/v//L/8//z//P/
8P/u/+7/7v/w//D/8P/y//D/8f/x//H/7//x//H/8v/0//X/9v/3//P/8//z//T/9f/2
//b/9//5//j/9//3//X/9v/3//f/+f/5//n/+P/3//b/9f/0//L/9P/2//b/9v/0//P/
8//y//H/8f/x//T/9f/1//X/8f/x//H/8v/y//P/8//z//P/8//v/+//7//v/+//8P/z
//P/8//y/+//7v/u/+//8P/w//D/8P/y//L/8P/v/+3/7v/v//D/8v/y//L/8v/t/+3/
7v/u/+//8P/y//D/8P/w//D/7v/u/+7/7v/v//H/8v/z//H/8f/x//D/8P/x//P/8//3
//j/+f/5//f/9//4//n//f/+/wAAAgAAAP7//f/8//7//////wAAAAD///7//f/7//j/
9//2//j/+P/5//n/+f/3//b/9f/1//X/9f/1//b/+P/4//b/9f/z//P/8v/x//H/8v/y
//L/8v/w/+7/6//q/+r/6v/q/+v/6//p/+j/6P/p/+r/8f///xMALwBOAG4AjACrANAA
AwE9AXkBpwHKAfMBCALjAZoBUwH4AI8AMQDw/87/tP+Z/43/j/+O/5T/nP+h/6P/p/+p
/6r/rP+x/7j/wP/G/87/2P/d/9z/3P/c/9z/3f/d/97/3v/h/+H/4f/h/+D/3//e/93/
3//f/+D/4P/g/+D/4P/f/9//3//f/+D/4P/g/+D/4P/f/97/3v/f/+L/5P/k/+P/4f/i
/+L/4v/i/+L/4//j/+b/5v/m/+b/5P/k/+X/5v/n/+f/6f/q/+r/6v/q/+r/6//s/+7/
7//w//L/8//0//L/8//z//X/+P/7//z///8AAAEAAgADAAMABgAJAA0ADwASABUAFwAZ
ABsAHwAiACcALAAwADIANAA3ADoAOwA/AEIARgBJAE4AUQBUAFUAVQBWAFgAWgBeAF8A
YgBlAGUAZQBkAGMAYABeAF4AXQBcAFoAVgBRAEwASABDAEAAPwA8ADcANAAwACoAJgAh
AB4AGQAVABIAEgAPAA0ACgAGAAIAAAD9//3//v/+//7//P/7//n/9//0//T/9P/0//T/
8//y//H/8f/x//D/8P/y//L/8//z/+//7v/t/+z/6v/q/+v/6//u/+//7//v/+3/6v/p
/+j/6v/q/+r/7P/q/+v/6//r/+n/6//r/+z/7//v/+//7//t/+3/7f/u/+//8P/w//H/
8f/w/+//7//v//D/8f/x//P/8//z//L/8f/w/+//7v/u//D/8v/y//L/8P/v/+//7f/t
/+7/7//x//H/8P/v/+3/7f/t/+7/7v/v/+//7//v/+//6//r/+3/7f/t/+7/7//v/+//
7v/t/+z/7P/t/+7/7v/u/+7/7v/u/+z/6//p/+r/6//s/+7/7v/u/+7/6//r/+z/7P/t
/+7/7v/u/+3/7f/s/+3/7f/u/+z/7P/s/+z/7P/s/+z/7P/q/+v/6//r/+z/7f/u/+7/
7f/t/+7/7f/w//L/9P/1//X/9f/2//f/9//4//r//P/+//z/+//6//j/+f/5//r/+v/5
//j/9//2//T/9P/0//P/8v/y//H/9P/z//P/8//w/+//7v/t/+//8v/z//L/8f/v/+//
7v/t/+3/7v/u//D/8P/u/+z/6v/o/+f/5v/m/+f/5//l/+j/6P/n/+b/6f/1/w0ALQBO
AGwAjACtANAA/wA3AW0BmQHAAekB/AHXAZQBTQH0AI0ALwDu/8z/sv+b/5P/kf+M/5D/
mv+b/5v/of+l/6j/qv+x/7b/vP/C/8j/0P/V/9j/2P/Y/9j/1//X/9j/2P/b/9v/2//b
/9v/2//b/9v/2v/Z/9n/2P/Z/9r/2//b/9r/2f/Y/9j/2v/a/9r/2v/b/9r/2v/b/9v/
3P/b/9n/2//c/9z/3P/a/9r/2//b/97/3v/e/97/3v/e/9//4P/h/+H/4//k/+b/5v/m
/+b/5v/m/+f/5//q/+z/7f/u/+7/7//v//H/8v/1//b/+f/8//3//v///wAAAgAEAAcA
CgAOABIAFQAVABcAGwAeAB8AJAAoACoAMQA1ADkAOwA/AEIARgBJAEwATwBSAFMAVwBY
AFoAXABdAF0AXwBhAGIAYwBjAGMAYQBeAF0AWwBaAFgAVABPAEwASgBHAEYAQgA+ADgA
NAAyACwAKAAjAB8AGwAYABYAFgATABEADgALAAgABwAFAAAA/v/9//7///8AAAEAAgAA
AP7//P/6//r/+//7//v/+v/5//j/9v/1//X/9v/1//b/9v/2//X/8//x//D/7//w//D/
8f/y//L/8P/v/+7/7P/t/+3/7v/x//H/8f/x//T/9P/2//j/+f/6//z//f////3//P/7
//j/9//2//X/9//6//v/+v/4//X/9P/y//P/8//0//T/9P/0//L/8P/w//D/8f/y//P/
9f/2//X/8v/w//P//P8HABsAOwBbAHoAnAC8AN0ADgFLAY0ByQH1ARYCMQIkAtsBgAEn
AbwAUwANAOr/zv+y/6X/of+f/6L/rP+y/7f/u/+9/7//wv/I/8//1P/a/+L/6P/u//H/
8P/w//D/8P/x//H/8v/y//P/8//z//P/8//z//P/8//z//P/9P/0//b/9v/2//X/9f/1
//X/9v/0//T/9P/0//X/9P/0//X/9f/2//X/8//0//b/9//4//f/9v/2//X/9v/2//b/
9v/4//j/+f/6//v/+//9//7//v/+//7//v///wAAAgADAAUACAAKAAwADAANAA0ADwAS
ABUAFgAZABsAHQAfACEAIQAkACcAKwAuADIANgA5ADoAOwA+AEAARQBKAE4AUABUAFcA
WgBbAFwAXgBhAGMAZgBpAGwAbQBtAGwAbABsAGsAaQBpAGkAZQBjAGAAXQBYAFQAUgBP
AEoASABEAD8AOAA0AC8ALAArACgAIwAgABoAFAAQAAsACgAHAAUABAAGAAUABQAEAAEA
/v/9//v/+//8//z//P/4//f/9f/z//T/9P/0//T/9f/1//X/9f/x//H/8P/w//P/9P/2
//f/9f/0//P/8v/y//L/8//z//b/+f/7//3/+v/4//j/+P/4//j/+P/6//r/+//7//v/
+f/7//v//P/7//v/+//7//n/+f/5//r/+v/6//n/+f/7//r/+f/5//f/+P/5//n/9//3
//f/9v/1//T/8//y//L/9P/2//b/9P/y//H/8f/w/+//7//v//D/8f/x//H/7//v/+//
8P/u/+//7//v//D/8f/u/+//7f/t/+3/7v/x//H/8f/w/+7/7P/r/+v/7v/u/+7/7v/u
/+7/7P/r/+v/7P/t/+7/8P/w//D/8P/r/+v/7P/s/+3/7v/u/+7/7f/t/+z/7f/s/+v/
6//r/+z/7f/u/+//6//r/+z/7P/s/+3/7//v/+//7//u/+7/7f/s/+z/7P/u/+7/7f/s
/+//7P/s/+z/7P/s/+3/7v/v//D/7//u/+3/7P/t/+7/7//w/+7/7v/u/+7/7P/s/+z/
7P/u/+7/7v/u/+z/7P/s/+z/7v/u/+7/7v/u/+7/7v/u/+z/7P/s/+z/7//w//H/8v/x
//D/7//u//D/8P/w//D/8P/w//D/8P/u/+7/7v/u/+//8P/x//L/8f/w/+//7v/v//D/
8f/y//L/8v/y//L/8P/w//D/8P/x//L/8//0//P/8v/x//D/8v/y//L/8v/y//L/8v/y
//D/8P/w//D/8v/y//P/8//x//H/8f/x//H/8v/0//f/9v/3//f/9//3//f/9//4//r/
/f///wIAAwACAP///f///wAAAgADAAIAAgABAAAA///+//z//P/+//7//v////3//f/7
//r/+//7//v/+//5//r//P/8//z/+//5//n/+v/5//n/+v/5//j/9//0//X/9f/1//b/
9f/0//T/8//v/+7/8P/x//j/BQAXADEAUQByAJIAsADVAAgBQwF9AasBzwH2AQ8C7gGp
AWQBCQGcAD0A+//a/8D/pP+Z/5v/m/+e/6T/qv+t/6//r/+x/7T/uP+//8j/0P/W/97/
4v/h/+L/4v/i/+L/5f/l/+b/5v/l/+X/5f/l/+X/5f/l/+X/5//n/+j/6P/n/+b/5f/j
/+X/5f/l/+b/5P/k/+T/5P/l/+T/5P/l/+b/6P/o/+f/5f/m/+b/5v/m/+b/5//n/+j/
6P/o/+j/6P/o/+n/6v/t/+3/7//w/+//7v/t/+z/7v/w//P/9f/1//b/9v/2//j/+f/5
//v//P///wAAAwACAAMABAAFAAgADAAQABUAFgAYABoAGwAdAB8AIwAmACkALgAyADQA
NgA5ADwAPQBDAEYASgBNAE4AUQBUAFUAWQBaAFwAXgBiAGMAZgBpAGsAawBqAGkAbABs
AG4AbwBtAGwAaQBlAGQAYgBfAF4AXQBaAFUAUgBQAEoARgBBAEEAPQA6ADgAMwAvACwA
KAAkACAAHgAbABgAGAAXABYAEwARAA4ACwAKAAoACgAKAAkABwAFAAMAAQABAAAAAAAA
AAAAAQABAP///v/9//z//P/8//3//f/9//3//P/7//z/+v/6//r//P/8//z//v/9//3/
/P/7//7/AQACAAQABAADAAIAAQAAAAEAAgAEAAcACAAIAAkABwAGAAUABQAHAAgACQAJ
AAcABwAHAAYABwAGAAUABAAEAAYACAAIAAcABAACAAEAAwADAAQABQAEAAMAAQD/////
/////wAAAAABAAEAAQD/////+//7//z//f/+/wAAAAD///7//P/7//r/+v/7//7//v/+
//7//P/8//r/+f/5//r/+//8//r/+v/6//r/+f/5//r/+v/7//z//P/8//r/+f/3//f/
+//7//z//f/8//v/+v/5//n/+f/6//r/+v/7//3//f/8//v/+f/4//n/+v/8//7//f/8
//r/+P/5//j/+v/6//r/+v/6//r/+v/6//j/+P/4//j/+P/4//n/+f/3//f/9//3//f/
+P/6//3/+//9//7///////////8AAAMABQAGAAgACAAIAAYABQAGAAYABwAHAAYABgAF
AAQAAQAAAP7//v8AAAAAAAABAAAA///8//r/+v/7//z//f/7//z//v/+//7//f/7//v/
+v/5//n/+v/3//b/9f/y//P/8//z//T/8//y//L/8f/v//D/8v/z//b//f8JAB8AOwBY
AHYAlgC3AOAAEwFNAYEBqQHOAfUBCALhAZ4BWwECAZsAQQACAN7/wP+n/53/n/+g/6b/
rv+z/7P/sf+z/7b/uP+9/8b/zv/U/9r/4P/j/+X/5v/n/+j/6//r/+z/7P/q/+n/6P/n
/+j/6f/q/+v/6//r/+z/7P/q/+r/6v/p/+r/6//s/+7/7f/s/+v/6v/q/+r/6//t/+v/
7P/r/+n/5//o/+j/6P/q/+z/7//x/+//7v/t/+z/7f/u//D/8v/z//P/9f/2//P/8v/x
//D/9P/2//n/+//5//r/+v/6//z//f/9////AAADAAQABwAGAAcACAAJAAwAEAAUABkA
GAAaABwAHQAhACMAJwAqACwAMAAzADQANwA5ADsAOwBCAEYASwBPAFAAUwBWAFcAWwBc
AF4AYABjAGMAZQBnAGUAZQBkAGMAZQBkAGUAZQBhAF4AWQBTAFEATgBKAEgARgBEAEAA
PgA4ADIALgApACgAJQAjACIAHgAZABUAEAAOAAwADAALAAgACAAHAAYAAwABAP7/+//9
//7///8AAP///f/7//n/9//3//b/9v/3//j/+v/7//b/9P/y//D/8f/y//T/9f/1//X/
9P/z//T/8v/y//L/9P/0//T/9v/0//P/8f/v//L/9f/2//j/+P/3//b/9f/0//X/9v/4
//f/+P/4//n/9//2//X/9f/3//j/+f/5//j/9//2//T/9f/2//f/+P/2//j/+v/6//n/
9v/0//P/9v/3//n/+//4//f/9f/z//P/8//z//T/9P/1//X/9f/z//P/7//v//L/8//0
//b/9v/1//T/8v/z//L/8v/z//T/9P/0//T/9P/0//L/8f/x//L/8//0//T/9P/0//T/
8f/x//L/8v/z//T/9P/0//D/7//t/+3/8f/x//L/8//y//H/8P/v//H/8//y//L/9P/0
//T/9P/z//L/8f/w//L/8//z//P/8//z//P/8v/w//H/8//z//X/9v/3//f/9//3//j/
+f/7//z//v8AAAAA/v/9//z//P/9//3//v/8//v/+v/5//r/+P/4//j/+v/6//v/+//5
//f/9v/1//X/9f/1//X/9//6//v/+v/4//X/9P/y//P/8//0//T/8v/y//D/7v/v/+7/
7v/u/+7/7//v/+3/7P/q/+v/7v/3/wcAIQBDAGQAhgCmAM0A/gA7AXsBswHdAQICKwIk
AtsBhgEtAbwATQD7/9D/uP+g/4v/if+L/47/lv+e/6H/pf+p/6v/rP+w/7X/vv/G/87/
2v/g/+P/4v/i/+L/4v/j/+P/5P/k/+f/5//n/+f/5f/l/+X/5f/n/+f/6P/o/+j/6P/o
/+f/5//n/+f/6P/o/+j/6P/o/+X/5P/k/+X/5//q/+v/6//r/+z/7P/s/+r/6v/r/+v/
7v/u/+7/7v/s/+z/7f/u//H/8f/z//T/8v/y//L/8v/1//b/+P/5//r//P/9//7//P/9
//3///8CAAUABgAJAAgACQAKAAsADQAQABMAFwAZABwAHwAhACEAIwAnACoALgA0ADkA
PAA+AEEARABFAEcASgBOAFEAVgBZAFwAXQBdAF4AYABiAGYAZwBqAG0AbQBtAGwAawBq
AGgAaABnAGYAZABgAFsAVQBSAE4ATABJAEYAQQA+ADoANAAwACsAKQAlACIAIAAeABsA
GQAWABMAEAAPAA0ADAAMAAsACgAIAAcABQADAAQABAAEAAQAAgABAAAA///9//3//P/8
//z//P/9//3/+f/4//f/9v/2//b/9//3//j/+f/5//n/+P/2//b/9v/4//j/+P/6//j/
+f/5//n/+//9//3//v8BAAEAAQABAP///////wAAAwAEAAQABQADAAIAAQABAAEAAgAD
AAMABQAFAAUABAABAAAA///+/wAAAgAEAAQAAgAAAP//////////AAABAP/////+//3/
/f/9//3//v/+/////////wEAAQD9//3//f/9//3//v8BAAEAAQAAAP3//P/8//3/AAAA
AAAAAAD+//7//P/7//v//P/9//7/AAAAAAAAAAD7//v//P/8////AAAAAAAA/v/9//v/
+//8//v/+//7//3//f/9//3/+f/3//r/+v/4//j/+P/4//b/9v/2//b/9P/1//X/9f/2
//f/+P/4//f/9//4//f/+v/8//7/////////AAABAAEAAgAEAAYABwAGAAYABgAFAAUA
BAAEAAYABQAEAAMAAAD+//7//v/8//z//f/9//7//f/9//3/+//7//v/+//8//7//v/8
//3/+//7//r/+P/3//f/9v/5//r/+f/4//T/8v/x//D/8P/x//H/7//y//D/7//u//X/
AwAbADsAXAB6AJoAuwDgAA8BRwF/Aa0B1AH9ARIC6wGkAVsB/ACRADMA9P/S/7r/pf+b
/5v/mP+c/6L/pf+n/63/sf+0/7r/u/++/8b/zP/U/9z/4f/j/+T/5f/m/+T/4//j/+L/
5P/l/+b/5//n/+f/5//n/+X/5f/m/+b/6P/o/+j/5//l/+X/5f/m/+j/6P/o/+j/5//m
/+b/5//n/+j/5//l/+f/6P/o/+j/5v/m/+f/5//q/+r/6v/q/+j/6P/p/+r/6f/p/+v/
7P/t/+7/7//w//D/8P/x//H/9P/2//f/+P/4//n/+f/7//r//f/+/wEABAAFAAYABwAI
AAoADAAPABMAFgAZABsAHQAfACMAJgAnACwAMAAyADcAOwA/AEEARABGAEkASwBQAFMA
VgBXAFsAXABeAGAAYwBjAGUAZwBoAGkAaQBpAGYAZABkAGMAYABeAFoAVQBTAFAATABK
AEYAQgA8ADgANQAwAC0AKQAmACEAHQAaABgAFQATABAADQAKAAkABwAEAAQAAwACAAIA
AQD///3/+v/6//r/+v/8//v/+v/5//f/9//2//b/9f/0//T/8//y//L/8v/y//D/8P/x
//H/8P/x//H/8f/w/+7/7v/u/+z/7P/s/+7/8P/x//H/8f/w//H/8P/w//P/8//z//P/
8v/z//T/9v/2//b/9f/1//b/9v/2//f/9v/2//b/9f/2//f/+P/4//n/+P/3//b/9f/2
//f/9v/3//b/9v/3//X/9f/2//f/+f/5//j/9//1//X/9f/2//b/9//3//f/+P/5//b/
9//0//P/8v/y//f/9//3//b/9//2//b/9//2//b/9v/2//j/+P/2//X/8//0//X/9v/4
//j/+P/4//f/9//4//j/9v/2//X/9P/z//P/8v/z//L/8f/x//H/8f/1//X/8v/y//L/
8v/y//P/9P/1//b/9v/3//f/9//2//X/9P/y//X/9//6//v/+//8//3//f/7//v//P/9
/wAAAgAFAAgABQACAAAA/v8AAAEAAQACAAIAAQAAAP//AAD+//7//v/8//z//f/9//v/
+f/4//f/+P/5//r/+//6//z//P/6//n/9//3//b/9//3//j/+P/3//b/8//w//H/8P/w
//D/8v/z//P/8f/u/+7/7//0//v/DQApAEkAZgCEAKYAywD6ADUBcQGhAcUB6gEJAvYB
rwFmAREBrABLAAEA1v+8/6D/j/+T/5f/mv+i/6r/rf+t/63/q/+q/67/t//C/87/2v/g
/+T/5//m/+b/5v/m/+n/6f/q/+r/6v/p/+j/5//l/+X/5f/l/+b/5//p/+r/6P/o/+j/
5//o/+n/6v/s/+v/6v/p/+j/6f/o/+j/6f/q/+z/7P/r/+v/7P/s/+z/7f/u//D/8f/v
/+7/7f/s/+3/7v/w//L/9f/1//f/+P/2//b/9v/2//X/9v/4//n/+v/8//3//v8AAAEA
AQADAAQABwAIAAsACgALAAwADQAPABIAFQAZABsAHgAhACMAJQAnACsALgAyADgAPQBA
AEMARQBHAEcATABQAFUAWQBcAF8AYgBjAGMAZABmAGgAbABtAHAAcwBzAHMAcgBxAHIA
cABwAG8AagBoAGQAXwBbAFgAVABSAE8ATABHAEQAPwA4ADMALQAuACsAKQAoACUAIQAe
ABoAFwAUABMAEQAQABAADwAOAAoACQAHAAUABAAEAAQABAAGAAUABAADAP/////+//7/
/v/+///////8//r/+P/2//j/+v/9//////////7//f/8//r/+v/6//r/+v/6//z/+//7
//r/+f/8////AAACAAIAAQAAAP///f/9//3//v8BAAIAAgADAAEAAAD///////8AAAEA
AQD////////+/////v/9//z//v8AAAIAAgABAP7//P/7//3//f/+/////f/9//z/+//3
//f/9//4//n/+//8//3//P/7//b/9f/2//f/+P/6//v/+//7//r/+f/4//j/+f/6//r/
+v/6//r/+v/4//f/+f/6//v//P/6//r/+v/6//f/9//4//j/+//8//z//P/4//f/9v/4
//j/+P/4//r/+v/6//r/+P/5//n/+f/6//v//P/8//z//f////////8AAAEAAQACAAMA
BQAHAAgACAAJAAoADAAKAAkACAAGAAcABwAIAAgABwAGAAUABgAEAAQABAADAAIAAgAB
AAQAAwADAAMAAgABAAAA//8AAAIAAgAAAAAA//8AAAAA/v/9//3//P/+//7//P/6//n/
+P/4//j/+P/5//n/9//6//r/+f/8/wUAFwAzAFUAeACaALoA3wASAU0BhQG3Ad8BCAIp
AgwCvwFwARMBogA7APn/1v/A/6b/m/+f/6H/ov+o/6z/rf+v/7H/t/+8/8L/yf/Q/9T/
2v/g/+b/6//u/+7/7v/u/+3/7f/u/+7/7//v/+//7//w//H/8v/z//D/7//v/+7/7//w
//H/8f/v/+//7//w//L/8v/y//L/8//y//L/8//z//T/8//x//L/9P/1//b/9P/0//X/
9f/4//j/+P/4//r/+v/7//z//P/7//z//P/9//7///8AAP//AAACAAMABAAGAAcACAAK
AAsACwANAA0ADwAPABEAEwAVABcAGQAbAB4AIQAlACUAKAArAC0AMAAzADgAPAA+AEIA
RQBGAEsATwBTAFUAWQBcAGAAYwBmAGkAbABtAHAAcgB1AHgAegB5AHoAewB8AH0AfQB9
AHoAeAB4AHcAdAByAG4AaQBnAGQAYABeAFgAVABOAEoASQBEAEEAPQA6ADUAMQAuACwA
KQAnACQAIgAgACAAHwAdABwAGgAYABcAFwAWABUAFgAWABYAFgAUABMAEgARABEAEQAQ
ABAADwAOAA4ADQAMAAwADAAMAAwADAANAA0ADQANAAwACwANAAwADQAOAA0ADAALAAwA
DgAPAA8ADwANAA8ADwAQABEAEQARABEAEgATABQAFgAUABQAEwATABYAFgAWABcAFQAW
ABcAFwAVABUAFQAUABYAFgAWABYAFAAWABgAGAAaABgAFwAXABUAFQAWABcAFwAXABYA
FQAUABUAFgAYABcAFwAWABUAGAAZABYAFwAXABcAFwAYABoAGQAYABYAFgAWABcAGQAY
ABgAGAAYABoAGgAYABcAFwAYABkAGgAaABoAGgAaABgAGQAbABwAGgAaABkAGAAYABkA
GQAbABwAGwAbABsAGwAbABsAGwAaABsAHQAeABsAGwAcABsAHAAdAB0AHgAeAB4AHwAg
ACAAIAAfAB4AJwAoACYAJgAmACYAJwAoACkAKgArACwALQAuACwALAAsACwALQAuAC8A
MAAtACwAKwAqACgAKAAoACgAKgAqACoAKgApACgAJwAmACcAKAApACoAKgAqACoAKgAp
ACgAJwAmACYAJgAmACYAIwAiACEAIAAgACAAIAAgACAAIAAgACAAIAAgACAAIAAyAEIA
UgBiAA==
         </WaveFormData>
      </LeadData>
      <LeadData>
         <LeadByteCountTotal>10000</LeadByteCountTotal>
         <LeadTimeOffset>0</LeadTimeOffset>
         <LeadSampleCountTotal>5000</LeadSampleCountTotal>
         <LeadAmplitudeUnitsPerBit>4.88</LeadAmplitudeUnitsPerBit>
         <LeadAmplitudeUnits>¦ÌV</LeadAmplitudeUnits>
         <LeadHighLimit>2147483647</LeadHighLimit>
         <LeadLowLimit>268435456</LeadLowLimit>
         <LeadID>V6</LeadID>
         <LeadOffsetFirstSample>0</LeadOffsetFirstSample>
         <FirstSampleBaseline>0</FirstSampleBaseline>
         <LeadSampleSize>2</LeadSampleSize>
         <LeadOff>FALSE</LeadOff>
         <BaselineSway>FALSE</BaselineSway>
         <ExcessiveACNoise>FALSE</ExcessiveACNoise>
         <MuscleNoise>FALSE</MuscleNoise>
         <LeadDataCRC32>195622293</LeadDataCRC32>
         <WaveFormData>
5v/m/+b/5v/k/+T/5P/k/+L/4v/i/+L/4//k/+X/5v/j/+L/4f/g/+L/4v/i/+L/4v/i
/+L/4v/g/+D/4P/g/+H/4v/j/+T/4f/g/9//3v/f/+D/4f/i/+D/4P/g/+D/4P/g/+D/
4P/h/+L/4//k/+P/4v/h/+D/4v/i/+L/5P/m/+X/5f/j/+X/5f/m/+j/6P/q/+r/6v/o
/+j/6P/o/+r/7P/w//P/8f/x/+//7v/v/+//8P/x//H/8f/v/+//7f/s/+v/6//r/+v/
7f/v/+//7//u/+z/6//r/+v/6//t/+7/8P/w/+3/7P/r/+r/6//q/+r/6//r/+r/6f/m
/+P/4f/h/+H/5P/k/+T/5P/f/93/3f/f/9//4//v/wAAFwAvAEcAYQCAAKUA1QAQAUoB
fAGpAdQB4wHKAaABbgEnAdMAiABXADQAEAD3/+7/5//f/9r/2v/X/9L/zf/L/8b/xP/G
/8v/zf/S/9f/3f/d/9v/2v/a/9r/2//c/93/3//h/+H/4f/g/97/3f/b/9r/2//c/93/
4P/f/97/3f/c/93/3f/d/93/3//g/+H/4v/g/9//3f/d/9//4v/j/+P/4f/i/+L/4f/j
/+P/5P/k/+X/5f/m/+b/5P/l/+X/5f/o/+n/6v/q/+n/6v/p/+n/6f/p/+v/6//t/+7/
8P/x//H/8P/w//D/8//1//b/+f/4//v//P/9//7/AQACAAIABgAIAAwADQAMAA8AEgAW
ABgAGwAfACIAIgAkACYAKAAsADAANQA5ADwAPgBAAEEARABFAEYASQBMAFAAUwBVAFQA
UgBPAE4ATwBOAE8AUABOAEwASwBFAD4APAA6ADcAOAA2ADMAMAAvACkAJAAgAB0AHAAZ
ABgAFAATABEADQAMAAgABQAEAAYABQAFAAUABQACAAAA/v8AAP///v/+/wAAAAD///7/
/P/7//r/+v/9//3//v/+//z/+//5//j/+f/5//r/+//8//z//P/6//n/9v/1//P/9f/2
//b/9//5//n/+v/6//r/+//9//7//f/9//v/+//6//n/+P/4//n//P/9//7//f/7//j/
9f/2//f/+f/8//z//P/9//3//P/5//n/+f/8//3//v///wAA/v/9//3/////////AQAD
AAQABAACAP///v/9//3/AAABAAQABQADAAIAAQD///3//f/+/wAAAgADAAMAAwABAAAA
/////wMABAAFAAcABAACAAAA/////wAAAgAFAAUABQAFAAQAAQABAAEAAQACAAMABAAE
AAAAAAD/////AgAEAAYACAAIAAgACAAHAAYABQAGAAYABgAIAAgABwAHAAUABQADAAQA
BgAGAAkACgALAAwACwAKAAkACQALAA8AEgATABUAEwASABEAEQASABMAFQATABEAEQAR
ABAADwAPAA8AEgAXABwAHwAdABwAGgAZABcAFwAXABcAGwAeAB8AHwAbABkAFwAVABYA
FgAXABcAGAAXABQAEwAOAA0ADAAMAA4ADgAOAA0ADwANAA0ADwAVACEAOgBXAHMAjwCr
ANIAAwE9AXwBsgHiARECLgIbAuoBtgFuAQ8BuwCCAF8AQAAiABUAEAALAAUAAgAAAP3/
+P/3//f/9v/y//L/9f/5//7/BwALAA8ADQAMAAwADAAJAAgABwAHAAoACwAMAAwACgAJ
AAcABgAIAAgACAAKAAoACgAKAAoABwAHAAcABwAIAAoADAAOAAwACwAJAAkADAAOAA4A
DQANAA4ADgANAA0ADQAOAA4AEQARABIAEgAQABEAEQARABIAEwAUABQAFQAYABkAGwAa
ABkAGgAZABwAHgAhACMAIgAiACMAJAAoACkAKQArACwALwAwADEANAA3ADgAOAA8AD4A
QgBDAEMARQBHAEoATABPAFMAVgBZAFwAXwBiAGQAZgBpAGsAcAByAHQAdQB2AHcAeAB7
AHwAgACDAIUAhQCEAIIAggCBAH4AfQB8AHoAeAB3AHEAagBoAGYAYwBgAF4AWwBYAFUA
TwBKAEYAQQBAAD0APAA8ADsAOQA1ADAALAApACgAKgApACkAKQAnACQAIgAgAB4AHQAc
ABwAHAAcABsAGgAWABUAFAAUABUAFQAWABYAFgAVABMAEgAOAA0ADQANABAAEAAQAA4A
DQAKAAkABwAJAAoACgALAAoACQAJAAgABwAHAAgACAAKAAsACgALAAoACQAIAAgABwAK
AAsADAAOAA0ACwAJAAkACQAKAAwADgAOAA8ADwAMAAkACQAJAAgACQAKAAsADAAKAAkA
CQAHAAcABwAJAAoADAANAAwACAAIAAgACQAJAAkACwALAAsACgAJAAcABQAFAAYACAAK
AAsACwALAAcABgAFAAUACAAIAAgACQAJAAgABwAHAAUABAAEAAUABgAHAAgACAAFAAUA
BQAFAAYABwAKAAgACAAIAAgABwAGAAUABgAIAAgACgAKAAkACQAHAAcACQAKAAwADAAQ
ABAAEAAQAAsACAAFAAMAAgAFAAcABwAJAAcABgAFAAUABgAHAAkACQAHAAcABwAFAAMA
AgABAAMABQAHAAcABQAEAAIAAQABAAEAAQABAAQABgAGAAUAAgABAAAA//8AAAAAAQAB
AAIAAQD+//3/+v/5//j/+P/5//r/+//7//f/9//1//X/+f8BABAAJQA9AFUAbwCKAK0A
3QAYAVgBjgG7AegBBQL0AcgBmgFXAf8ArgB1AFAAMAARAAIA/f/1//D/7v/r/+j/5f/j
/9z/2v/a/9v/3//k/+n/7//z//H/8P/w//D/8P/w//D/8f/z//P/8//y/+//7//u/+7/
8P/w//D/8v/w//D/8P/w/+//7//v/+//8f/y//P/9P/z//H/7v/t/+//8v/z//P/8f/y
//L/8f/x//H/8v/y//X/9f/2//b/9f/1//T/8//0//X/9v/2//T/9v/2//f/9//3//n/
+f/7//z//v////3//P/8//z///8BAAIABQAEAAcACAAJAAgACwAMAAwAEAASABYAFwAW
ABcAGAAaABgAGQAbABwAHAAeACAAIgAkACYAKQArAC4AMAAyADMANAA1ADYAOQA8AEAA
QwBFAEMAQgBAAEAAPgA8ADwAPAA+ADwAOwA1AC4ALAAqACcAJgAkACEAHgAdABcAEgAO
AAoACAAEAAIAAgABAP//+//2//L/7//u//D/7//v/+//7f/q/+j/5v/k/+P/4v/i/+T/
5P/j/+L/4P/f/97/3v/f/9//4P/g/97/3f/b/9r/1//X/9j/2f/a/9r/2v/Y/9b/1P/U
/9P/0//U/9T/1f/U/9P/0//S/8//z//Q/9D/0//T/9H/0f/P/8//z//Q/8//0v/T/9T/
0v/R/8//zf/N/83/zv/Q/9D/0P/R/9H/zv/L/8v/y//O/8//0P/R/9P/0P/O/83/z//P
/8//0f/S/9T/1f/U/9D/0P/Q/9H/0f/R/9P/0//T/9L/0f/P/8//z//Q/9L/0v/T/9P/
0//R/9D/z//P/9D/0P/Q/9H/0f/Q/8//z//O/87/z//R/9P/0//T/9L/z//P/8//z//S
/9P/1P/U/9L/0v/R/9H/0P/Q/9L/0v/S/9L/0v/S/9L/1P/T/9L/0//S/9L/0//S/9P/
0v/S/9P/0v/W/9b/1v/W/9j/2P/Y/9n/2f/b/9z/2//c/9v/2//b/9j/2P/Y/9n/2P/V
/9T/0//S/9H/0f/R/87/z//Q/8//0P/Q/8//z//O/83/zP/L/87/0P/Q/8//0P/P/87/
zf/K/8r/y//L/8v/y//J/8n/xv/F/8T/xP/E/8T/xP/D/8f/xf/D/8H/wf/H/9r/8/8L
ACUAQQBeAH0AqwDiAB4BUAF/Aa4BywG6AZIBZAEhAcsAegA/ABwA/P/h/9b/zf/B/7z/
vP+1/67/r/+t/6j/qP+q/6v/q/+s/7H/t/+7/7z/vP+9/77/vf+8/7v/u/+8/73/vv++
/73/vf+8/7z/uv+6/7r/vP+9/77/v//A/77/vf+8/7v/vf++/7//wP/A/7//vf+9/7z/
vv++/73/v//A/8D/v/+9/73/vv++/8H/wf/C/8L/wP/B/8H/wf/A/8H/wv/C/8P/xv/H
/8n/yP/H/8j/x//I/8r/zf/P/9D/0P/R/9L/1P/V/9X/1//Y/9v/3P/d/93/3//f/97/
4//m/+v/7f/u//H/9P/4//f/9//4//j/+v/8//7/AAAAAAIABQAHAAwADgAQABEAFAAV
ABYAGQAZABwAHgAfACAAIAAfACAAHwAcABsAGgAaABgAFwARAA8ADgANAAsABwAEAAAA
/P/6//X/8f/u/+r/6P/k/+L/4f/h/+D/3f/b/9j/1v/W/9L/z//N/87/0P/S/9T/1v/T
/9L/0f/S/9H/0P/R/9D/zv/N/8r/yf/I/8j/yf/I/8r/yv/K/8r/x//G/8X/xf/F/8f/
yP/H/8j/x//H/8f/xv/G/8b/x//I/8f/yP/J/8n/yf/K/8v/zf/P/9H/0f/T/9L/0P/P
/87/zf/M/8v/zf/Q/9H/0f/P/83/y//J/8v/zP/O/8//0P/P/8z/y//K/8v/zP/O/9D/
0v/U/9X/0//P/8//1f/b/+f//v8XADEATQBpAIoAuQD1ADgBegGwAeEBCAIPAuYBrAFu
ARUBuQB2AEsAJAACAPH/6v/f/9f/1v/S/83/zP/J/8P/wP/E/8j/yf/N/9L/1//d/93/
2v/Y/9f/1v/Y/9j/2P/Z/9v/2//b/9r/2f/Z/9j/2P/Y/9j/2P/a/9z/3v/g/+L/4v/j
/+T/5f/n/+j/6f/q/+j/5//l/+X/5v/o/+j/5//o/+r/6//r/+n/6f/q/+r/6//r/+z/
7P/s/+3/7f/t/+z/7f/u/+7/8P/y//L/8//y//H/8v/x//T/9v/5//v/+v/6//v//P//
/wEAAgAFAAcACwANAA8ADgARABIAEgAVABgAHQAfAB4AIQAkACgAKwAtADAAMgA1ADgA
OwA+AD4AQABDAEUASABKAEwATQBLAEsASwBNAE0ATgBOAE0ASgBIAEUARABDAEAAPwA+
AD0AOgA4ADEAKwAoACUAIQAiACAAHQAaABkAEwAOAAoABwAGAAMAAgACAAMAAwABAP7/
+v/3//b/+f/5//r/+//5//b/9P/y//D/7//u/+7/8P/y//P/9P/x/+//7f/s/+7/7//x
//L/8P/v/+3/7P/r/+v/7P/t//H/8v/z//L/8v/w//D/7//x//L/8v/z//H/8f/y//L/
8P/x//P/9P/2//f/9v/3//f/9//3//j/+P/6//r/+v/7//v/+v/5//n/+f/6//z/+v/6
//v/+//6//f/9//3//j/+f/6//v/+//4//b/9f/1//X/9f/3//j/+v/7//r/9v/2//b/
9//3//f/+f/5//r/+v/6//n/9//3//j/+v/8//3//f/9//v/+v/5//n/+v/6//r/+//7
//r/+f/5//j/+P/5//v//P/9//7//v/8//v/+v/5//z//f/+//7//v/+//3//f/7//r/
+f/6//v//P/9//3/+v/6//r/+v/8//z//f/+//7//P/8//z/+//6//n/+f/8//3//v//
/wAA/v/8//z//P/8//3//v///wAA/v/+//7//v8AAAAAAAAAAAIAAgACAAIAAQAAAP//
/v///wAAAQACAAAAAAAAAAAAAAAAAAAAAAACAAIAAgACAAAAAAAAAAAAAQACAAMABAAD
AAIAAQAAAAEAAgADAAQABAAEAAQABAADAAIAAQAAAAMABAAFAAYABAACAAAA/v8BAAIA
AwAEAAIAAgACAAIAAAAAAAAAAAABAAIAAwAEAAAA/P/4//T/9f/2//f/+P/6//r/+v/6
//j/+P/4//j/+v/6//r//P/6//n/+f/3//n/+f/6//z/+v/8//z//P/8//z//P/8//7/
AAAEAAcABQAFAAMAAgACAAMABQAHAAkACQAHAAcABgAEAAIAAQACAAMABgAJAAYABQAD
AAAAAAABAAIAAwABAAIABAAEAAEAAAD///7/AAAAAAEAAwACAAAA/v/6//r/+f/6//v/
+//6//n/+P/z//P/8//z//X///8LAB4ANwBRAGsAhQCsAN0AGQFWAYwBugHlAQIC8QHK
AZ4BXAEBAasAcgBNACwADgADAP7/9//x/+7/6v/l/+L/2//X/9T/1P/Y/93/4f/m/+v/
7f/r/+n/6P/o/+j/6v/q/+r/6//o/+f/5v/k/+D/3f/Z/9b/1f/U/9P/1P/R/87/y//I
/8j/yf/K/8v/yv/K/8r/yv/I/8f/xf/F/8j/yv/K/8n/yP/I/8f/xf/G/8f/yf/K/8n/
yf/K/8r/yP/J/8n/yf/M/83/zv/O/8v/zP/L/8v/zf/N/8//z//P/9D/0v/T/9L/0v/T
/9T/2P/Z/9n/2//Z/9v/2//b/93/4f/j/+T/5P/m/+r/6//q/+3/8P/0//b/+f/9/wAA
AAACAAQABgALAA4AEgAVABYAGAAaABsAHAAdAB4AIQAmACoALQAvAC8ALgAsACwALwAu
AC8AMAAyADAALwApACcAJgAlACMAIgAgAB0AGgAXABEADAAIAAYABgAEAAQA///9//r/
9f/y/+7/6//q/+z/6//r/+v/6f/k/+D/3P/d/93/3f/e/9v/2v/Y/9b/1P/T/9L/0v/V
/9X/1v/W/9P/0f/O/8z/zP/N/8//0f/R/9D/z//M/8z/yv/K/8n/y//M/8z/zf/M/8v/
y//K/8z/zf/P/9D/z//P/83/zf/N/83/zf/O/8//0v/T/9T/0f/P/8z/yf/M/83/z//S
/9H/0P/Q/8//zv/L/8v/y//O/8//0P/R/9D/zP/J/8f/yP/J/8r/zf/M/8z/y//I/8b/
xv/G/8f/yf/J/8v/y//K/8j/xv/D/8b/x//J/8z/y//L/8r/yf/H/8b/xf/F/8r/yv/K
/8v/yv/I/8b/xf/G/8b/x//J/8j/x//G/8T/xf/F/8X/xf/G/8f/yP/I/8T/xP/D/8P/
xv/G/8b/yP/H/8b/xf/D/8T/xP/E/8T/x//I/8r/zP/K/8j/yP/I/8n/yv/L/83/zv/N
/8z/y//I/8j/yf/K/8v/zP/K/8r/yv/K/8j/yP/I/8j/yv/K/8r/zP/K/8n/yf/H/8j/
yf/L/87/zP/O/87/zv/O/87/zv/O/9D/0v/W/9n/1//X/9X/1P/V/9X/1v/X/9f/1//V
/9X/1f/U/9P/0//V/9X/1//Z/9b/1f/T/9D/0v/T/9T/1f/U/9T/1f/U/9X/1P/T/9L/
0v/S/9P/1f/S/9D/zv/K/8r/yf/K/8v/y//K/8n/yP/F/8X/xf/H/8n/y//T/+L/+f8P
ACcAQQBeAIUAtwDwACgBWAGDAbAByQG4AZIBaAEnAdEAggBJACIAAgDj/9j/0//L/8j/
xv/F/77/t/+x/67/rP+u/7P/t/+6/73/wf/B/8P/wv/C/8L/xP/E/8T/xf/D/8P/w//C
/8L/w//D/8T/xv/G/8b/yP/G/8b/xv/G/8f/x//H/8f/xv/G/8b/xv/I/8f/xf/F/8b/
yP/I/8f/xf/G/8b/xf/I/8n/y//M/8r/yf/J/8j/yf/L/8z/zf/P/9H/0//U/9L/0v/Q
/8//0v/T/9b/1//W/9b/1//X/9r/2v/b/9z/3v/f/9//4f/h/+P/4//j/+X/6f/r/+z/
7P/u//L/8//0//f/+v/+/wAAAwAHAAoACgAMAA4AEAAUABgAHQAhACMAJAAlACUAKQAr
AC0AMQAzADYAOAA5ADgANgAzADIANgA2ADgAOgA3ADQAMgArACcAJgAlACMAIgAgAB0A
GgAXABEADAAIAAkACgAJAAoABgADAP//+f/5//b/9P/0//T/8//z//P/8v/u/+v/6P/r
/+v/6//s/+r/6v/p/+j/6P/n/+b/5v/p/+n/6v/q/+f/5f/i/+D/4P/h/+P/5f/k/+T/
5P/i/+L/4P/g/9//4f/i/+L/4//g/9//3//e/+D/4f/j/+T/4//j/+H/4f/j/+P/4//k
/+T/5v/m/+b/4//h/97/2//d/9//4v/m/+P/4v/i/+H/4f/f/+D/4f/k/+X/5v/n/+X/
4v/g/9//4f/j/+X/6f/m/+b/5f/i/+H/4v/j/+X/5f/l/+f/5//k/+L/4P/d/+D/4f/j
/+b/5f/l/+T/4//i/+L/4v/j/+b/5v/m/+f/6f/q/+v/7f/t/+7/8P/z//D/7//u/+z/
7f/t/+3/7f/u/+//8P/w/+3/7P/q/+n/6//s/+3/8P/v/+7/7f/r/+r/6v/q/+r/6v/q
/+r/6v/n/+b/5f/m/+j/6P/q/+r/6//r/+n/6f/o/+j/6f/o/+z/7P/s/+z/7P/s/+z/
7f/s/+//8f/x//P/8f/w/+//8P/y//T/9//1//P/8//z//L/8f/x//H/8//1//f/9//1
//T/8v/x/+//7//v/+//8f/0//X/9f/z//H/7//t/+7/7v/v/+//7v/t/+r/6f/n/+f/
5//o/+r/6v/q/+n/6f/l/+X/5f/p//P/CAAhADsAVwB1AJgAxwABAUQBhAG4AecBEgIZ
AuwBtAF2ARkBuQBwAEMAJAAEAO//6v/j/9v/2v/Y/9X/0v/R/83/yP/G/8j/y//R/9j/
3//l/+f/5f/k/+T/5P/k/+T/5P/l/+f/5//n/+b/5P/j/+H/4P/h/+L/4//m/+T/5P/k
/+T/4//j/+P/4//l/+b/5//o/+b/5f/j/+P/5f/o/+n/6f/n/+j/6P/n/+X/5f/m/+b/
6f/p/+r/6v/o/+n/6f/p/+z/7f/u/+7/7P/u/+7/7//v/+//8f/x//L/9P/3//n/+f/4
//j/+P/7//3//v8BAAAAAwAEAAUABQAHAAcABgAHAAgACwALAAoADQAQABQAFwAbACAA
JAAkACYAKAAqAC0AMAA0ADcAOgA8AD4APwBAAEEAQgBFAEoATgBRAFMAUQBQAE4ATgBO
AEwATABMAE4ATABLAEUAPgA8ADoANwA2ADQAMQAuACsAJQAgABwAGwAaABcAFgAUABMA
EQANAAoABgADAAIABAADAAMAAwABAP7//P/6//z/+//6//r/+v/6//n/+P/0//P/8v/y
//P/8//0//T/8P/v/+3/7P/t/+3/7v/v//D/8P/w/+7/7P/q/+r/6f/s/+7/7//x//D/
7//v/+7/7P/t/+//8P/z//P/8f/x//D/7//u/+7/7//y//P/9P/0//P/8f/v/+//7//w
//L/9P/0//X/9f/z/+//7v/t//D/8f/y//P/8//w/+7/7f/t/+3/7f/v/+//8P/w/+7/
6v/q/+r/6//t/+3/7//v/+3/7P/r/+n/6f/p/+r/7P/s/+3/7f/t/+n/6P/n/+f/6v/q
/+r/6//r/+r/6f/p/+b/5v/n/+n/6f/p/+n/6P/n/+f/5//n/+r/6//s/+z/6P/o/+f/
5//o/+j/6P/q/+z/7P/s/+v/6P/o/+r/6v/q/+r/6v/q/+r/6v/q/+z/6//q/+v/6v/q
/+v/6v/r/+r/6v/r/+r/7f/u/+//8P/y//L/8v/z//P/9f/2//X/9v/1//X/9f/0//T/
9P/1//f/9f/1//X/8v/x//H/8f/w//H/8v/x//L/8v/x//H/8P/v/+7/7f/w//L/8v/x
//D/7//u/+3/6//q/+r/6f/r/+v/6f/p/+b/5f/k/+T/5P/k/+T/4//j/+P/3f/b/93/
5f/2/w8AKQBDAF0AeACZAMcA/gA6AXABnwHOAekB2AGwAYABNwHfAJAAWQA0ABYA+//u
/+f/3f/W/9T/zf/K/8n/x//G/8b/xP/D/8X/yP/N/9P/1//Z/9j/2P/Y/9f/1v/V/9X/
1//X/9f/1v/X/9f/1v/W/9T/1P/U/9b/2P/Y/9j/2P/W/9X/1P/T/9X/1v/X/9j/2P/X
/9X/1f/U/9b/1v/V/9f/2P/Y/9f/1f/V/9b/1v/Z/9n/2v/a/9j/2f/Z/9n/2f/Z/9n/
2P/Z/9z/3f/f/97/3f/e/93/3v/g/+P/5f/k/+T/5f/m/+f/5//m/+f/6f/t/+//8f/x
//P/8//y//b/+P/8//3//v8BAAQACAAHAAkADAAOABIAFgAaAB4AHgAgACMAJQAoACoA
LAAtAC8AMQAzADcAOQA8AD4APwBAAEAAPwBAAD4APAA8ADwAPAA6ADkAMwAwAC4ALAAp
ACcAJAAgABwAHAAXABMAEAAMAAoABgAEAAIAAQD///v/+f/2//T/9P/z//H/8P/v//D/
7v/t/+z/6v/p/+j/6P/q/+r/6f/o/+j/5//m/+b/5P/j/+P/4v/j/+P/4v/i/+D/3//f
/9//4P/g/+D/3v/e/9z/3P/b/9n/2v/a/9v/3f/d/97/3v/d/93/3v/e/+H/4f/f/9//
4f/h/+H/4v/f/+D/3//e/+H/4f/g/9//3f/d/97/4P/g/+D/4f/h/+H/3//g/+H/4f/h
/+H/4f/k/+L/4f/h/9//3//f/+H/4//k/+T/4v/e/97/3v/f/9//3//h/+H/4v/i/+L/
4f/e/93/3f/e/+D/4f/h/+H/4P/g/+D/4f/j/+L/4f/h/+P/4v/h/+H/3//e/97/3//h
/+H/4f/g/9//3//f/9//3v/f/+D/4P/f/+D/4P/h/9//3v/d/97/3v/i/+T/4v/g/+D/
4P/g/+D/4P/g/+L/5P/k/+b/5v/k/+P/4P/f/+D/4v/l/+b/6P/o/+j/6P/o/+j/6P/p
/+z/7//x//H/7//t/+z/6//r/+z/7f/v/+//7f/t/+3/7v/t/+3/7f/t/+//8f/x/+//
7v/s/+v/7P/t/+7/7//v//D/7//t/+7/7f/s/+v/6P/o/+n/6f/m/+X/4v/h/+H/4f/h
/+L/5P/k/+T/4//f/93/3//f/+P/7/8EAB0ANQBRAG8AkAC/APkAOAFyAaABzQHyAe0B
wgGUAVYBAwGrAGYAOwAaAPj/5//m/+P/3f/c/9z/1//S/83/x//C/8D/wv/H/8//2v/f
/+H/4f/g/97/3f/c/93/3v/f/+H/3//f/9//3v/d/93/3P/c/93/3v/f/+L/4f/g/9//
3v/f/9//3//f/93/3v/f/+D/4P/f/93/3f/g/+L/4v/h/+H/4v/i/+H/4//j/+T/5P/k
/+P/4//i/+P/5f/m/+f/6v/r/+z/7P/r/+z/6//r/+n/6f/r/+v/7f/u//D/8f/y//L/
8//0//j/+f/5//v/+f/7//v/+//9/wEAAwAEAAgACgAOAA8ADgARABQAGAAbAB8AJAAo
ACoALAAuADAANQA6AEAARQBKAEwATgBPAE4ATwBQAFMAVABYAFsAXQBdAFwAWgBaAFsA
WgBbAFwAWwBYAFYATwBKAEgARgBDAEAAPgA7ADgAMwAtACgAJAAiACIAIAAgAB0AGwAY
ABMAEQAOAAwADAAMAAsACwALAAsACAAGAAQABAADAAIAAgADAAQABAAEAAAA///+//7/
AQABAAIAAgD///3/+v/4//r/+//9///////+//3/+v/4//b/9v/1//f/+P/4//n/9v/1
//X/9P/3//n//P/+//3//f/7//v/+P/3//b/9v/5//z//f/+//z/+//5//f/+P/5//v/
/v/9//z//P/7//z/+f/5//n//P/9//7////9//r/+P/3//r/+//8/////v/+//3/+v/2
//b/9v/3//j/+f/8//3//P/6//j/9f/3//f/+P/6//r/+//7//v/9//2//X/9f/6//r/
+v/7//n/+P/3//f/+P/4//n/+//7//v/+//6//n/+f/5//n//P/9//7//v/6//j/+P/6
//r/+v/6//v//P/9/wAA/f/8//3//P/+/////v////3//v8AAAAAAgACAAIAAgADAAQA
BQAHAAUABwAIAAcACAAHAAcABwAFAAYABwAJAAkABwAHAAcACQAJAAoACwAIAAkACgAJ
AAoACgAJAAkABwAHAAcABwAIAAoACgAJAAsACwALAAsABwAGAAYABQACAAEA/v/9//n/
+f/5//r/+P/4//j/9//9//3/+f/5//3/BwAeADkAVQBzAJEAtADlAB0BXAGUAcQB8wEa
AhEC4gGwAWwBDQGzAHYAUQA0ABYACQAIAAMA+f/2//D/6f/m/+X/5f/m/+b/6v/t/+3/
7v/z//f/+f/6//r/+//8//v/+v/5//n/+f/5//n/+P/6//v/+//8//v/+v/5//r//P/8
//z//P/5//n/+f/5//f/+P/5//r/+//7//r/+//5//r/+f/3//j/+v/7//v/+f/5//r/
+v/7//v//P/8//7//////////////////v///wIAAwAFAAMAAwAFAAUABQAGAAgACQAL
AAwADgAQAA8ADwAOAA8AEQAVABcAGQAaAB0AHgAeAB4AIAAkACUAKQAtADEANgA2ADcA
OQA6AD4AQgBGAEoASwBOAFIAVQBYAFoAXABdAGEAYwBlAGkAaABqAGsAawBuAG4AbQBu
AGwAagBqAGoAaQBmAGQAXQBZAFgAVwBVAFIATgBJAEQAQwA/ADwAOgA2ADQAMAAuACwA
KwApACUAJAAiACEAIgAfAB0AHAAbABwAGgAZABgAGgAZABgAGAAWABYAFQAUABMAEwAT
ABQAEgARABEAEAARABEAEAAQAA0ADQAOAA8ADwAOAA0ACgAMAAwADgAPAA0ADAAKAAkA
CgALAA0ADgALAAsADAAMAAwACwAIAAcACAAJAAoADAALAAwACwAKAAsACwAKAAkACQAJ
AAoADAAJAAgACAAHAAkABwAIAAkACAAJAAoACwAMAAoACQAJAAkACQAJAAsACQAKAAoA
CAAJAAoACwANAAoACQAKAAkACgAKAAoACQAJAAkACgAMAAoACwALAAsACgAKAAoACwAN
AAwACwALAAwADAAMAA0ACgAKAAsADQANAA0ADQAMAAwADQAOAA8ADQANAA0ADAANAA4A
DgAPAA4ADgAOABAADgAOAA4ADQANAA4ADwAQABEAEAAQABAAEQAQABEAEgASABIAEgAT
ABMAEwATABMAGgAcABsAGgAZABgAGQAaABsAHAAfACAAIQAiAB8AHgAdABwAHwAgACEA
IgAhACAAHwAeABwAHAAcABwAHQAeAB8AIAAfAB4AHQAcAB4AHgAeAB4AIAAgACAAIAAf
AB4AHQAcAB4AHgAeAB4AHAAaABgAFgAWABYAFgAWABQAFAAUABQAEgASABIAEgAdACgA
MwA+AA==
         </WaveFormData>
      </LeadData>
   </Waveform>
</RestingECG>
