# Supplementary material for: Detection of Left Atrial Enlargement Using a Convolutional Neural Network-Enabled Electrocardiogram
Source: Front Cardiovasc Med. 2020 Dec 17;7:609976. doi: 10.3389/fcvm.2020.609976 (PMC7773668; doi:10.3389/fcvm.2020.609976)
Supplement: Supplementary file 1 [file Data_Sheet_1.ZIP › hyp/1802017032_4822_0000001Q.XML]

<?xml version="1.0" encoding="Windows-1252"?>
<!DOCTYPE RestingECG SYSTEM "restecg.dtd">
<RestingECG>
   <PatientDemographics>
      <PatientID>1802017032</PatientID>
      <PatientAge>81</PatientAge>
      <AgeUnits>Years</AgeUnits>
      <Gender>Male</Gender>
      <PatientLastName>wudexin</PatientLastName>
   </PatientDemographics>
   <TestDemographics>
      <DataType>Resting</DataType>
      <Site>1</Site>
      <AcquisitionDevice>MAC55</AcquisitionDevice>
      <Status>Unconfirmed</Status>
      <Priority>Normal</Priority>
      <AcquisitionTime>08:47:16</AcquisitionTime>
      <AcquisitionDate>03-02-2017</AcquisitionDate>
      <CartNumber>1</CartNumber>
      <AcquisitionSoftwareVersion>009C</AcquisitionSoftwareVersion>
      <XMLSourceVersion>MAC5000 v1.0</XMLSourceVersion>
   </TestDemographics>
   <RestingECGMeasurements>
      <VentricularRate>72</VentricularRate>
      <AtrialRate>72</AtrialRate>
      <PRInterval>174</PRInterval>
      <QRSDuration>90</QRSDuration>
      <QTInterval>396</QTInterval>
      <QTCorrected>433</QTCorrected>
      <PAxis>60</PAxis>
      <RAxis>0</RAxis>
      <TAxis>59</TAxis>
      <QRSCount>12</QRSCount>
      <QOnset>212</QOnset>
      <QOffset>257</QOffset>
      <POnset>125</POnset>
      <POffset>188</POffset>
      <TOffset>410</TOffset>
      <ECGSampleBase>500</ECGSampleBase>
      <ECGSampleExponent>0</ECGSampleExponent>
   </RestingECGMeasurements>
   <Diagnosis>
      <Modality>Resting</Modality>
         <StatementCount>8</StatementCount>
         <LabelText>12SL ��ϳ���</LabelText>
      <DiagnosisStatement>
         <StmtText>�������</StmtText>
      </DiagnosisStatement>
      <DiagnosisStatement>
         <StmtText>��</StmtText>
      </DiagnosisStatement>
      <DiagnosisStatement>
         <StmtText>�����粫</StmtText>
      </DiagnosisStatement>
      <DiagnosisStatement>
         <StmtText>��</StmtText>
      </DiagnosisStatement>
      <DiagnosisStatement>
         <StmtFlag>ENDSLINE</StmtFlag>
         <StmtText>�����Դ���</StmtText>
      </DiagnosisStatement>
      <DiagnosisStatement>
         <StmtText>����</StmtText>
      </DiagnosisStatement>
      <DiagnosisStatement>
         <StmtFlag>ENDSLINE</StmtFlag>
         <StmtText>���ķ�����</StmtText>
      </DiagnosisStatement>
      <DiagnosisStatement>
         <StmtFlag>ENDSLINE</StmtFlag>
         <StmtText>�ٽ� ECG</StmtText>
      </DiagnosisStatement>
   </Diagnosis>
   <Waveform>
      <WaveformType>Rhythm</WaveformType>
      <WaveformStartTime>0</WaveformStartTime>
      <NumberofLeads>8</NumberofLeads>
      <SampleType>CONTINUOUS_SAMPLES</SampleType>
      <SampleBase>500</SampleBase>
      <SampleExponent>0</SampleExponent>
      <HighPassFilter>16</HighPassFilter>
      <LowPassFilter>150</LowPassFilter>
      <ACFilter>NONE</ACFilter>
      <LeadData>
         <LeadByteCountTotal>10000</LeadByteCountTotal>
         <LeadTimeOffset>0</LeadTimeOffset>
         <LeadSampleCountTotal>5000</LeadSampleCountTotal>
         <LeadAmplitudeUnitsPerBit>4.88</LeadAmplitudeUnitsPerBit>
         <LeadAmplitudeUnits>��V</LeadAmplitudeUnits>
         <LeadHighLimit>2147483647</LeadHighLimit>
         <LeadLowLimit>268435456</LeadLowLimit>
         <LeadID>I</LeadID>
         <LeadOffsetFirstSample>0</LeadOffsetFirstSample>
         <FirstSampleBaseline>0</FirstSampleBaseline>
         <LeadSampleSize>2</LeadSampleSize>
         <LeadOff>FALSE</LeadOff>
         <BaselineSway>FALSE</BaselineSway>
         <ExcessiveACNoise>FALSE</ExcessiveACNoise>
         <MuscleNoise>FALSE</MuscleNoise>
         <LeadDataCRC32>2936851128</LeadDataCRC32>
         <WaveFormData>
8v/y//L/8v/y//L/8v/y//L/8v/y//L/9P/0//T/9P/y//L/8v/y//X/9v/3//j/+v/6
//r/+v/4//j/+P/4//r/+v/6//r//P/8//z//P/9//7///8AAAEAAgADAAQAAwACAAEA
AAAEAAYACAAKAAwADAAMAAwADgAQABIAFAARABAADwAOABAAEgAUABYAFQAUABMAEgAQ
ABAAEAAQAA0ADAALAAoABwAGAAUABAACAAIAAgACAAEAAAD///7//P/8//z//P/6//r/
+v/6//j/9v/0//L/8//0//X/9v/1//T/8//y//L/8v/y//L/9P/0//T/9P/y//L/8v/y
//D/8P/w//D/8//0//X/9v/1//T/8//y//T/9P/0//T/8v/y//L/8v/w//D/8P/w//L/
8v/y//L/8v/y//L/8v/y//L/8v/y//L/8v/y//L/9P/0//T/9P/1//b/9//4//b/9v/2
//b/+P/4//j/+P/2//b/9v/2//j/+P/4//j/+P/4//j/+P/4//j/+P/4//b/9v/2//b/
9P/0//T/9P/2//b/9v/2//b/9v/2//b/9v/2//b/9v/4//j/+P/4//j/+P/4//j/9v/2
//b/9v/0//T/9P/0//b/9v/2//b/+P/4//j/+P/1//T/8//y//X/9v/3//j/9v/2//b/
9v/0//T/9P/0//b/9v/2//b/9f/0//P/8v/0//T/9P/0//b/9v/2//b/9f/1//b/+P/6
//r/+v/6//v/+//7//r//P/8//z///8AAAEAAgACAAAAAAAAAAAAAAABAAEAAQABAP7/
+//6//z/+v/5//n/+P/3//f/+P/1//T/8f/v//L/8v/z//T/8v/x//D/7//w//D/7//u
/+7/7v/u/+7/7P/r/+r/6v/t/+//8P/z/+3/7P/s/+r/6P/q//T//P8EAAYABwALABUA
KAA+AFMAYQBoAG4AbQBcAEEAKAAdABsAFQALAAEA9f/r/+z/7P/r/+z/7P/r/+n/6f/s
/+v/7f/t/+//7f/r/+r/7P/s/+z/7P/q/+j/6P/q/+v/6//q/+r/6//s/+3/7v/t/+3/
7P/q/+z/7P/s/+3/6//q/+r/7P/s/+3/7f/t//D/8P/u/+7/7v/u/+//8P/w/+//7//v
/+3/7f/u/+//8v/z//T/9f/z//H/8//0//b/9v/2//b/9v/1//T/9P/3//f/+P/4//v/
+//8//7//P/8//3//v8AAAMABQAGAAkACwALAAsADQANAAwADAAMAA4ADAAMAAwADAAM
AAwACgAKAAoADAAOAA4ADQALAAgABgAFAAIABAAEAAMAAgD+//7//P/6//b/9f/z//L/
9f/3//n/+//4//X/8//y//D/8P/v/+3/8P/x//D/8f/w/+//7//u/+//7v/u/+3/7f/t
/+3/7f/v/+7/7f/t/+z/6//r/+v/6f/p/+n/6f/o/+n/6f/p/+n/6f/q/+r/7P/r/+v/
7P/v/+//7//v/+7/7v/t/+z/7v/u/+3/7f/t/+3/7P/s/+7/8P/0//X/8//z//H/7//u
/+//7//u/+//8P/x/+//7f/u/+//7//v/+//7//w/+//7v/t/+z/7v/v//H/8v/u/+3/
7P/t/+3/7f/u/+7/8P/v/+//7//v/+//7//u/+7/7v/t/+3/8P/w//D/7//t/+7/7v/v
//H/8f/x//H/8//0//T/9P/x//H/8f/w/+3/7P/p/+j/6v/s/+3/7v/w/+//7//t/+3/
7v/u/+7/7P/s/+z/7P/u/+//8P/x/+3/7f/t/+3/7f/s/+z/7P/s/+z/7f/v/+3/7f/t
/+3/8f/y//L/8v/y//L/8P/w//D/8P/v/+3/7P/s/+//8P/x//L/8//2//j/+v/5//j/
9//2//v//P/9//7//P/8//z//P/8//z//f/9//7////9//v/+P/4//b/9f/y/+7/7P/r
/+3/7v/v/+7/6//r/+r/6v/s/+v/6//r/+v/7P/s/+v/6f/o/+f/5v/o/+r/6//s/+z/
7P/t/+3/7f/r/+r/7P/q/+j/6P/s//L/+v8AAAEAAwATACoAOgBHAFsAbABwAG0AYABN
ADoAMQAtACkAHwAPAP3/8f/y//L/8//w/+r/5//p/+f/5P/l/+f/6f/t/+3/6f/o/+r/
6v/q/+r/7P/q/+r/7P/v/+//7v/u/+z/7P/s/+z/7v/v/+//7v/r/+r/6f/p/+v/6v/q
/+z/7v/v/+//7//v/+7/6//q/+z/7P/t/+7/7v/t/+3/7f/t/+3/7v/v//D/8f/y//P/
8//x//P/9P/2//b/9v/2//f/9//3//j/+f/5//r/+v/9//3//v8AAAIAAgADAAQABAAF
AAUABAAFAAcABwAHAAwADQANAA4ADgAQAA4ADgAOAA4ADgAOABAAEAAQABIAEQAQAA4A
CwAMAAwADAAJAAgABwAGAAUABAADAAIAAQAAAP///v/8//r/+P/2//f/+P/5//r/9//2
//X/9P/y//L/8v/y//L/8v/y//L/8v/y//L/8v/y//L/8v/y//D/8P/w//D/7v/u/+7/
7v/v//D/8f/y//H/8P/v/+7/8f/y//P/9P/x//D/7//u//L/8v/4/wAAAgAIAAwADAAO
ABAAFAAaACAAIgAmACoALAAsACwAKgAiABwAGgAUABIAEAAMAAYA/v/0/+7/7v/w//D/
8P/u/+z/7v/w//T/+P/8//7/AAAEAAoADgASABgAGAASAAYA9v/u/+7/8P/u//L/9P/0
/+7/6v/t/+7/7//w//L/8v/y//L/7//u/+3/7P/t/+7/7//w/+7/7v/u/+7/7v/u/+7/
7v/s/+z/7P/s/+z/7P/s/+z/7//w//H/8v/w//D/8P/w//D/8P/w//D/8v/y//L/8v/0
//b/+P/6//f/9v/1//T/9//4//n/+v/7//z//f/+/wEAAgADAAQABQAGAAcACAALAAwA
DQAOAA0ADAALAAoADQAOAA8AEAASABIAEgASABIAEgASABIAEwAUABUAFgASABAADgAM
AAsACgAJAAgACAAIAAgACAAIAAgACAAIAAcABgAFAAQAAQAAAP///v/+//7//v/+//3/
/P/7//r//P/8//z//P/+//7//v/+//v/+v/5//j/+//8//3//v/8//z//P/8//v/+v/5
//j/+//8//3//v/+//7//v/+//v/+v/5//j/+P/4//j/+P/6//r/+v/6//z//P/8//z/
+//6//n/+P/2//b/9v/2//j/+P/4//j/+v/6//r/+v/6//r/+v/6//n/+P/3//b/9//4
//n/+v/6//r/+v/6//j/+P/4//j/+P/4//j/+P/3//b/9f/0//f/+P/5//r/9//2//X/
9P/1//b/9//4//j/+P/4//j/9f/0//P/8v/0//b/+P/6//n/+P/3//b/+P/4//j/+P/4
//j/+P/4//b/9v/2//b/+P/4//j/+P/2//b/9v/2//j/+P/4//j/9v/2//b/9v/2//b/
9v/2//f/+P/5//r/9//2//X/9P/1//b/9//4//b/9v/2//b/9P/0//T/9P/0//T/9P/0
//b/9v/2//b/9//4//n/+v/4//j/+P/4//f/9v/1//T/9f/2//f/+P/3//b/9f/0//X/
9v/3//j/+P/4//j/+P/2//b/9v/2//b/9v/2//b/+P/4//j/+P/4//j/+P/4//b/9v/2
//b/+P/4//j/+P/6//r/+v/6//j/+P/4//j/9v/2//b/9v/2//b/9v/2//b/9v/2//b/
+P/4//j/+P/2//b/9v/2//j/+P/4//j/+v/6//r/+v/5//j/9//2//f/+P/5//r/+v/6
//r/+v/5//j/9//2//f/+P/5//r/+f/4//f/9v/3//j/+f/6//j/+P/4//j/+v/6//r/
+v/5//j/9//2//b/9v/2//b/+f/6//v//P/6//j/9v/0//f/+P/5//r/+v/6//r/+v/5
//j/9//2//n/+v/7//z/+//6//n/+P/2//b/9v/2//b/9v/2//b/+f/6//v//P/+//7/
/f/9//v//P/7//r/+//8////AQACAAIAAgACAAAAAwAEAAUACAAIAAgACAAHAAYABQAF
AAYABwAIAAYABgAGAAcABgAEAAMA///9//v//P/8//z/+//7//z//P/7//r/+P/3//f/
9//4//j/+f/4//j/+P/4//j/+P/3//T/9P/0//X/9//7//n/9P/w//D/8v/2//r//P8C
AAgACwARAB8AMgBEAFMAZwB4AIIAgwB+AHMAYABRAEkARQA9ADMAIQALAP7/+v/9//7/
+v/3//f/9//0//X/9f/3//f/9//1//L/8P/w//D/8P/x//D/8f/0//X/9f/0//T/8f/w
/+//7v/w//P/9f/2//X/9P/z//P/8//y//L/9P/1//f/+P/5//j/+P/2//b/9v/2//f/
+P/2//X/9f/1//b/9//5//v/+//7//v/+//8//v//v8AAP///v/9//z//f/9//3//v//
////AAAAAAEAAQACAAQABAAEAAUABgAFAAcACAAIAAgACQAIAAcADQAPABAAEgAPABAA
DQAMAAwADAAMAAwADAAMAAwADgAOAA4ADQALAA0ADAAMAAoACgAKAAkACAAIAAgABgAE
AAMAAwACAAIAAwADAAMAAwADAAEAAAAAAP7//v/9//v//P/9//z//f/9//3//v/+//z/
+v/5//f/9v/3//j/+f/4//b/9P/z//X/9f/2//f/9//3//f/9//4//n/+f/5//n/+f/6
//r/+v/5//n/+v/7//v/+//7//z//v///wAA/f/8//r/+f/8//3//f/+//7//v8AAP//
/f/9//v/+f/6//3///8AAAAAAAAAAP3//P/8//z/+//9//3//f/+//z//P/8//z///8B
AAQABgACAAEAAAABAAEAAQACAAIAAAD////////////////+//7//v/9//3//v/+//7/
/f///wAAAAABAAAA///+//3///8AAAAAAAD////////+//z//P/6//r//f/+//7//v/+
//3//f/7//v//P/8//z//v/+//7//v/+//3//P/7//r/+//8//3/+//6//r/+v/6//z/
/f/+//7//v/+//7//P/8//z//P/+//3//f/+//7//v/+//7/AAACAAMABAAGAAYABgAG
AAcACAAJAAoADQAOAA8AEAAOAA4ADwAPAA0ADQAKAAcABAAEAAIAAQABAP7//f/9/wAA
AAAAAP7//f/9//z//P/6//n/+f/5//f/+P/4//f/+P/4//j/+P/7//z//P/8//r/+v/7
//v/9//3//j/9v/0//T/+P/6//7/BgAQABkAIwA1AEgAWABrAHsAhgCKAIEAaABNAD4A
PQA9AC8AHQAPAP//+f/+/wAA+//6//z//f/9//3//P/7//n/9//1//f/+//8//v/+v/5
//j/+v/4//j/+v/9//3//P/8//v/+v/5//j/+v/7//v/+v/4//j/+P/5//z//P/9/wAA
/v/////////+//7//P/8//r/+v/7//z//f/9//7///8AAAEAAwAFAAQAAwACAAEAAwAB
AAMABAAFAAYABwAIAAgABwAGAAYABwAHAAgACAALAAsADAAOABAAEAARABIAEwAVABYA
FgAZABsAGwAbAB8AHwAeAB4AHAAeABwAHAAeAB4AHgAeABsAGgAZABoAGwAcABwAGwAb
ABoAGgAYABQAEgAPAAwADAAMAAoACAAJAAkACAAIAAUABQAFAAUABwAFAAQABAACAAIA
AQD////////9//3/AQABAAIAAgABAAAAAAD///3//f/9//3/+//6//n/+f/6//v//f//
//3//f/9//3//f/9//z/+//9//3//v/+//z/+//7//z//f/9//3//f/+/wAAAQACAAQA
BAADAAMAAwADAAIAAgABAAAAAQD////////9//v//P///wEAAgACAAIAAgD/////AAAB
AAEAAwADAAMABAABAAAA///+//7///8BAAIA////////AQD9//3//v/+//////8AAAEA
AwADAAMAAgACAAIAAQABAAAAAAAAAP///f/+//7//////////////wEAAgACAAIA/v/9
//z/+v/7//z/+//8////AAAAAAAA/v/9//3/+////wAAAAAAAP3//P/7//r//f/9//v/
/P/9//7///8AAP7//v/+//7//P/7//v//P8AAAAAAAAAAP7/AAABAAIAAwAEAAUABgAG
AAYABgAGAAYABgAGAAYACAAIAAkACQALAAsACAAFAAQABAACAAEAAAD8//r/+f/4//j/
+P/2//b/9//3//j/9v/1//X/9f/1//b/9v/1//b/9v/2//b/9f/0//L/8P/y//L/8//z
//H/7f/s//D/8P/u//D/9v/+/wIAAgAFAAkADwAgADYASwBbAGQAagBvAGYAUwA4ACUA
HQAdABcACwD9//H/7P/q/+f/6P/w//X/9f/1//T/8f/x/+//7//x//P/8P/u/+7/7v/u
/+z/6v/q/+z/6//r/+r/6v/o/+j/6P/o/+v/7f/u/+7/7P/s/+z/7f/s/+r/6f/q/+v/
7f/u/+//7v/u/+z/7P/s/+z/7f/u//D/7//v/+//7P/r/+v/6//v//H/8//1//T/8f/y
//L/9P/0//T/9P/0//P/8v/y//X/9f/2//b/9//3//j/+v/5//j/+P/4//r//f///wAA
AwAFAAUABQAGAAUAAwACAAUACAAHAAgACgAKAAoACgAKAAoACgAMAAkABgACAP3/AAAA
AAEAAAAAAAAA///+//7//v/8//r/+v/7//v//P/4//f/9v/1//T/8f/v/+7/8f/y//L/
8f/v/+//7f/t/+z/6//r/+r/6v/q/+v/6//q/+v/7P/t/+3/7P/r/+v/6f/p/+r/6//r
/+v/6//r/+r/6//r/+v/6//r/+z/7P/u/+3/7f/u/+z/6//q/+n/7P/u/+//8P/u/+7/
7f/t/+//7//u/+7/7v/u//D/7//t/+3/6//p/+r/7f/v//D/8P/w//D/7f/v//D/8f/x
/+//7//v//D/7v/u/+7/7v/r/+v/7P/s/+//8f/z//f/8//x//D/7v/w/+//7//v/+7/
7f/s/+r/6//s/+z/7f/u/+7/7v/t/+3/7v/u/+//7//v/+//7//s/+z/6//q/+z/7f/u
/+7/7v/u/+z/7P/v//D/8P/w/+7/7f/t/+v/7f/u/+7/7v/v//D/8f/y//L/8f/w/+//
7f/t/+3/7f/u/+7/7//w/+r/5v/o/+r/7P/u/+//8P/x//L/8v/x//H/8v/y//L/8v/y
//P/9v/4//r/+f/4//f/9v/7//z//f/+//z//P/8//z//f/+/wAAAQD//////P/5//r/
+v/4//f/9f/y//H/8f/y//L/8v/w/+//7//u/+7/7v/t/+3/7f/u//D/8f/x//D/8P/w
//D/7//u/+z/6v/q/+r/6//r/+v/6//o/+b/6v/u/+r/7P/0//7/BAADAAUAEQAiADYA
SwBdAGgAcgBxAGQATQA0ACUAJQAnAB0AEQAFAPn/8P/u/+//7P/s/+v/6f/p/+z/7f/v
/+//7f/r/+f/5v/n/+j/6f/q/+z/6v/q/+z/6//r/+r/6v/q/+r/6v/q/+z/7f/t/+z/
7v/u/+7/7//v/+7/7v/w/+3/7f/s/+v/7//w/+//8P/v/+7/7v/u//D/7//v/+//7v/t
/+3/7f/x//P/9f/3//n/9//5//r/9//2//X/9P/2//f/+P/6//n/+f/6//r/+f/5//r/
/P///wAAAgAEAAUABwAIAAgACQALAAsACwAPAA8ADgAOAA8AEgARABIAEAAQABAAEAAQ
ABAAEAASABAAEAAPAA0ADAAKAAkABgAIAAgABwAGAAIAAgAAAP7/+//7//r/+v/6//v/
/P/9//z/+f/3//b/+P/4//f/9f/3//f/9f/1//f/9//4//j/9//2//b/9f/y//H/8P/v
//L/8v/y//P/8f/x//L/8//w/+//7v/t/+//8f/y//P/8//z//T/9P/y//H/8f/y//X/
9f/1//X/9P/0//P/8v/z//T/9P/1//f/9//2//b/9v/2//j/9//5//n/9//1//f/+f/6
//r/9//2//X/8f/y//T/9v/3//n/+f/5//r/+P/4//j/+P/1//X/9v/2//X/9f/1//f/
9f/1//b/9v/4//f/9//3//n/+f/5//j/9f/0//L/8f/1//b/9//3//b/9v/1//X/9v/3
//j/+f/5//r/+v/6//j/9//2//T/9f/2//X/9v/3//j/+P/4//b/9f/1//P/8//0//T/
9P/1//b/9//4//v/+//7//v/+//5//n/9P/0//T/9P/0//b/+P/6//z//v/9//3//v8A
AAAAAAAAAP//AAAAAAAAAAAAAAAAAAADAAQABQAGAAQABAAEAAQABgAGAAcABwAFAAUA
AgD//wAAAAD+//3/+//4//f/9//6//r/+v/4//f/9//2//b/9f/z//L/8f/y//T/9f/1
//T/9P/0//T/9v/2//X/9P/y//L/8//z//f/9f/w/+z/6v/u//L/9v/6/wQAEAATABMA
HQAuAEAAUQBjAHYAhACDAHYAYwBMADsAOwA/ADcALQAdAAcA+v/4//f/9v/4//n/9f/3
//j/+f/1//P/8f/x//X/+v/5//j/9//2//T/8v/y//T/9//3//b/9v/4//j/+P/4//b/
9f/z//D/8//0//X/9//1//T/9P/2//T/9f/1//X/+P/4//b/9v/2//b/9//4//r/+f/5
//n/+f/5//r/+//7//v/+//7//v/+f/7//z//P/8//z//P/+////AAACAAMAAwAEAAQA
AwADAAQABgAGAAYABwAIAAoADQAPABAAEQATABMAEwATABMAEgASABQAGAAYABoAGAAY
ABgAGAAaABoAGgAcABsAGgAYABUAFAASABEADgAOAA4ADQAMAAgACAAGAAQABQAFAAQA
BAAEAAUABgAHAAYAAwABAAAAAAAAAP///f///////f/9//7//f/9//z//v/+///////7
//v/+//7//3//P/7//v/+f/5//r/+//7//v/+//7//z//f/9//3/+//7//z//P/6//n/
+f/6//3///8BAAMAAQAAAP7//P/8//z/+//7//r/+f/3//b/+P/6//7//////////f/7
//v//f/+//7///8AAAEA///9//7//////////////wAA/v/+//7//v/7//v//P/8////
AQADAAcAAwABAAAA/v8AAP////////////////7//f/8//r/+f/9//7///////3//v/+
////AQABAAEAAQD//wAAAAAAAAEAAQABAAAAAAAAAP7//v///wAAAAAAAP7//f/9//v/
+//8//z//P/9//7///8AAP///////////f/9//3//f8BAAAA/v/8////AAABAAIABAAE
AAQABAADAAEAAAAAAAAAAAAAAAAAAQAEAAYACAAGAAYABgAGAAwADgAQABIAEAAQABAA
EAAOAA4ADwAPABEAEQAOAAsACQAIAAUAAwADAAAA/////wIAAgACAAAA/f/9//z//P/+
//3//f/9//3//v/+//3/+v/6//r/+v/7//z//P/8//n/+P/4//f////9//j/9v/2//j/
/P/+/wAABAAMABMAFwAhADAAQgBTAGsAgACOAI8AiAB1AF4AUQBRAE0AQwA1ACMADwAG
AAQAAQD+//z/+f/5//v/+v/3//f/+//9//3/+//8//v/+v/5//j/+v/4//j/+v/9//3/
/P/8//r/+v/6//r//P/9//3//P/6//r/+v/7//v/+v/6//z//P/9//3//f/+//7//P/8
//7//v///wAA///9//z/+//9//3//v////7///8AAAEAAQD//wEAAgACAAIAAgACAAMA
AwADAAQABwAHAAgACAAHAAUABAAEAAUABgAIAAoADQARABQAFgAUABUAFAATABMAEwAS
ABIAEgAUABIAEgASABIAEgASABIAEgASABQAEgASABEADwAQAA4ADQAKAAkACAAGAAQA
AwAEAAMAAgD//////v/+//v/+//7//v//f/7//r/+v/6//r/+f/3//n/+f/3//f/+//7
//z//P/6//j/9//1//T/9f/2//f/9//2//X/9f/1//X/9v/3//X/9f/1//X/9v/3//f/
9//4//n/+//8//n/9//2//b/+f/5//n/+f/5//r/+v/6//r/+v/5//n/+//7//r/+v/6
//r//P/7//n/+f/3//X/9v/5//v//P/6//r/+v/3//f/+P/5//n/+//7//v//P///wAA
AQACAP7//f/9//z/+//7//v//f/9//3//v/+//z/+//7//v/+//7//v/+v/6//r/+f/5
//z//P/8//v/+//8//z//f/8//v/+v/5//v//P/8//z//f/9//3//P/8//z/+v/6//n/
+v/6//r/+v/5//n/9//8//7///8AAP7//v/+//7//v/9//z/+//7//v/+//7//n/+P/6
//z//v/+//7//v/8//z//P/8//r/+f/5//r//f/+////AAAAAAIAAwAEAAYABgAGAAYA
BwAIAAkACgAIAAgACAAIAAsADAAOAA8ADgANAAkABQAEAAQAAgABAAMAAAD//////v/+
//7//P/7//v/+v/6//r/+f/5//n/9//4//j/9//3//j/+f/6//j/+P/3//b/+P/4//n/
+f/5//f/9v/2//j/+P/4//r/AAAGAAwAEQAVACEANABKAF0AbwB8AIQAhwB8AGEARAA1
ADcAOQAtAB0ADQABAP7//P/5//j/+P/7//3/+//6//v/+f/1//H/8//5//z/+v/6//r/
+v/6//j/+P/6//n/+f/4//j/+P/4//j/+P/4//n/+f/4//n/+v/7//3/+v/4//f/+P/6
//v/+//7//7//v/8//z//P/8//3//v8AAP////////7//f/9//3/AAABAAIAAwABAP//
AQACAAQABAAEAAQABQAFAAUABgAGAAUABQAEAAgACQALAA4ADQAMAAwADAAQABMAFQAW
ABkAGwAbABsAHQAdABwAHAAeACAAHgAeAB4AHgAeAB4AHAAcABwAHgAgACAAHwAdAB4A
HAAbABgAFgAWABUAFAAPAA4ACwAIAAcABwAGAAYABQAFAAUABQAEAAEA///+////AAAA
AP///f/9//v/+//+////AQACAAEAAAAAAP//+//7//v/+//7//r/+f/5//v/+//8//3/
+//7//v/+//8//3//f/9//z/+//7//r//P/7//v//P/7//v/+//7//v//P/8//z/+v/6
//n/+f/3//f/9v/2//r//P8AAAEAAAD///z/+f/7//3//v/+//z//P/8//n/+f/6//v/
+//9//3//f/+//7//v/+//7//f/9//7//v/7//v/+//9//v/+//8//z//v/9//3//f/7
//v/+//6//j/+P/3//f/+v/6//r/+f/5//r/+v/7//z//f/+/////v/+//3//P/7//v/
+//6//z//P/6//r/+P/4//f/9v/3//f/+P/3//j/+P/3//b/9P/0//T/9P/4//n/+v/7
//j/9//2//X/+//6//j/9v/0//L/8//0//X/9v/4//f/9//4//j/+P/4//j/+P/6//v/
/P/6//r/+v/6//z//P/8//z//v8AAAIABAADAAIAAgABAAEAAQD+//v/+v/6//j/9//2
//L/8P/v//L/8v/y//D/8f/z//T/9v/1//P/8v/x//L/9P/1//X/8v/w/+7/7P/s/+z/
6//q/+j/6P/p/+n/6//n/+b/6P/u/+z/6v/s//L/+v/+////AwANAB4AMABBAE8AXgBm
AGMAWABHADAAHwAZABcADQD//+//5f/k/+r/7f/s/+z/6//p/+f/5P/l/+X/5f/n/+n/
6f/m/+X/5P/j/+L/4//i/+P/5v/l/+X/5P/k/+X/5v/n/+j/5v/n/+f/5v/k/+T/5P/l
/+X/5P/k/+b/6P/p/+n/6f/o/+j/5v/m/+b/5v/n/+j/6v/p/+n/6f/r/+v/7P/t/+3/
7f/t/+3/7f/r/+3/7v/u/+7/7v/u/+//7//v//D/8v/z//X/9v/0//P/8//0//X/9v/4
//r/+//9//7//v///wEAAQABAAEAAQAAAAAAAgAEAAIAAgAAAAAAAAAAAAIABAAGAAoA
BwAGAAQAAQD+//z/+//4//j/+P/3//b/9v/2//T/8v/y//P/8//0//D/7//u/+3/6//p
/+j/6P/q/+r/6f/n/+n/6f/n/+f/6P/n/+f/5v/l/+T/5P/j/+L/4//k/+X/5f/k/+P/
4//h/+H/4v/j/+X/5f/l/+X/5f/l/+T/4//l/+X/5v/m/+j/5//n/+j/6P/n/+b/5f/n
/+j/6P/o/+b/5v/l/+X/5v/n/+f/6P/n/+j/6//r/+n/6f/n/+X/5f/n/+j/6P/q/+r/
6v/n/+f/6P/p/+n/5//n/+f/6P/q/+r/6v/q/+f/5//o/+j/5//n/+f/6f/n/+f/6P/o
/+b/5f/l/+X/5f/l/+X/5P/m/+j/6f/r/+r/6P/m/+P/5v/o/+n/6//q/+n/6P/n/+f/
6P/o/+j/6f/p/+n/6P/q/+r/6P/o/+b/5v/l/+T/5f/l/+b/5f/n/+j/6P/o/+j/6P/o
/+j/6P/n/+b/5f/k/+X/5v/n/+n/6P/o/+j/5//m/+b/5//p/+n/5f/j/+T/5f/m/+f/
6P/q/+r/6v/q/+r/6f/p/+r/6v/q/+r/6v/q/+z/7f/u/+7/7v/u/+7/8//0//X/9v/1
//T/8//y//L/8v/z//P/9f/1//L/7//s/+z/6v/p/+r/6P/o/+n/6P/o/+j/5v/j/+P/
4v/i/+P/4//k/+X/5f/m/+b/5f/i/+L/4v/i/+L/4v/h/+D/3v/e/9//3//h/+H/4P/e
/97/4P/k/+j/6v/y//r//f8BAA0AHAAsAD8AUwBkAGoAYwBUAD8AKgAhAB8AGQARAAUA
9f/n/+T/5v/j/+D/4P/f/+H/4f/g/93/2//f/+X/4//j/+T/4v/i/+L/4v/i/+D/4P/i
/+P/4//i/+L/4v/i/+L/4v/h/+H/4P/e/97/3v/e/9//4P/g/+H/5P/i/+P/4//j/+T/
5P/i/w==
         </WaveFormData>
      </LeadData>
      <LeadData>
         <LeadByteCountTotal>10000</LeadByteCountTotal>
         <LeadTimeOffset>0</LeadTimeOffset>
         <LeadSampleCountTotal>5000</LeadSampleCountTotal>
         <LeadAmplitudeUnitsPerBit>4.88</LeadAmplitudeUnitsPerBit>
         <LeadAmplitudeUnits>��V</LeadAmplitudeUnits>
         <LeadHighLimit>2147483647</LeadHighLimit>
         <LeadLowLimit>268435456</LeadLowLimit>
         <LeadID>II</LeadID>
         <LeadOffsetFirstSample>0</LeadOffsetFirstSample>
         <FirstSampleBaseline>0</FirstSampleBaseline>
         <LeadSampleSize>2</LeadSampleSize>
         <LeadOff>FALSE</LeadOff>
         <BaselineSway>FALSE</BaselineSway>
         <ExcessiveACNoise>FALSE</ExcessiveACNoise>
         <MuscleNoise>FALSE</MuscleNoise>
         <LeadDataCRC32>1087533021</LeadDataCRC32>
         <WaveFormData>
9P/0//T/9P/1//b/9//4//b/9v/2//b/+P/4//j/+P/6//r/+v/6//z//P/8//z///8A
AAEAAgABAAAA///+/wAAAAAAAAAAAwAEAAUABgAGAAYABgAGAAgACgAMAA4ACwAKAAkA
CAAKAAwADgAQABEAEgATABQAFQAWABcAGAAWABYAFgAWABgAGgAcAB4AHgAeAB4AHgAg
ACAAIAAgAB0AHAAbABoAGAAYABgAGAAWABQAEgAQAA4ADAAKAAgABgAGAAYABgACAAAA
/v/8//n/+P/3//b/+P/4//j/+P/1//T/8//y//L/8v/y//L/8v/y//L/8v/y//L/8v/y
//D/8P/w//D/8f/y//P/9P/y//L/8v/y//D/8P/w//D/8f/y//P/9P/z//L/8f/w//D/
8P/w//D/8//0//X/9v/0//T/9P/0//T/9P/0//T/9v/2//b/9v/4//j/+P/4//r/+v/6
//r/+f/4//f/9v/2//b/9v/2//j/+P/4//j/9v/2//b/9v/4//j/+P/4//X/9P/z//L/
9P/0//T/9P/y//L/8v/y//L/8v/y//L/9P/0//T/9P/y//L/8v/y//T/9P/0//T/8v/y
//L/8v/y//L/8v/y//T/9P/0//T/8//y//H/8P/u/+7/7v/u/+//8P/x//L/8P/w//D/
8P/y//L/8v/y//P/9P/1//b/+P/6//z//v/+//7//v/+//7//P/8//z//f/9//7/AAAB
AAEAAgACAAAAAAAAAP//AAD///7//v/+//7//f/9//r/+P/3//f/9v/0//P/8v/1//b/
9f/1//P/8//w//D/7f/r/+r/6v/o/+b/5P/k/+b/5v/l/+T/5P/k/+T/5f/j/+P/4//h
/+H/4v/i/+L/4P/g/9//3//h/+H/4v/i/+P/4//h/+D/3v/d/+L/6//v//H/9P/5/wQA
GgAuADoAQwBQAFUAUgBEACIA/P/h/9H/xv/E/8v/0v/X/9//5f/s/+//7v/q/+b/5//m
/+f/6f/t/+7/7v/q/+b/5P/k/+T/4//j/+T/5f/n/+j/5//m/+P/5f/m/+f/6P/m/+n/
6f/o/+b/5v/m/+b/6f/p/+n/6v/p/+r/6v/s/+7/7v/u/+7/7v/v//D/8P/w/+//7v/u
//D/8f/x//L/8v/z//X/9//2//X/9v/1//b/9//4//n/9v/1//b/9f/5//r//P/9//3/
/f///wAA/////////v8CAAYACgAMAAwACwAKAAoADgAQABAAEAAOAA4ADgAOAA4ADwAP
AA8AEQASABMAFAAVABUAFAAUABYAFgAVABUAEwASABAADQALAAoACQAHAAQAAQD+//z/
/v///wAAAgD+//z/+v/3//b/9P/w/+//7//w//H/8P/v/+//8P/s/+r/6v/r/+v/6v/r
/+z/7P/u/+3/7f/r/+z/6//q/+n/6f/q/+r/6v/o/+b/5f/l/+j/6P/o/+n/6f/n/+f/
6P/s/+3/7f/u/+7/7v/u/+3/6//r/+v/7P/v/+//7v/u//H/8f/x//H/8f/x//D/8P/u
/+//8P/w//D/7//v/+7/8P/x//H/8f/x//H/8P/w//D/7//u/+z/8P/y//P/9f/x/+//
7f/s/+3/7P/t/+//7//v/+7/7v/t/+3/7f/u/+//7v/u/+//7//v/+7/7f/t/+3/7f/t
/+3/7f/s/+v/7f/u/+//7//v/+//7f/s/+n/6P/n/+f/6f/r/+7/8P/w/+7/7P/s/+3/
7f/s/+z/7f/t/+3/7//v/+7/7f/t/+3/7f/s/+z/7f/s/+7/7f/t/+7/8P/y//X/9v/3
//f/+f/8//7//v/+//7//v/+//z//P/6//f/9f/0//j/+//9/wAAAgACAAIAAgD///7/
/f/8//3//v///////f/4//T/8f/y//P/8//0//T/9v/2//T/9f/1//X/8v/w/+3/6//q
/+r/6v/o/+b/5v/m/+b/5f/i/+L/4v/i/+T/5f/m/+f/5P/j/+P/4v/j/+T/5f/l/+b/
5//o/+r/7P/p/+X/5//m/+T/5f/o/+3/9f/5//j/+f8KACQAMgA6AE0AXABZAEwAOAAW
AOz/z//B/7z/xv/V/+D/5//v//P/9v/3//j/+P/0//H/7v/r/+n/6//u/+7/7P/s/+3/
7v/v/+//7P/s/+z/7f/w//H/8v/x//D/8P/w//D/7v/x//H/8P/w//D/8P/w/+//7//v
//D/8v/0//X/+P/1//T/8//y//L/8//0//T/9//3//f/+P/2//f/9//4//n/+//+/wEA
AAD//wAA/////////////wAAAQAEAAUABQAEAAQAAwAGAAcACgAMAAwADQAOAA4ADQAO
AA8ADgASABMAFAAWABgAGgAaABoAHAAcABwAHAAaABsAGwAbABsAHAAdAB4AIQAhACAA
IAAcAB4AHgAcABwAHAAcABoAGgAaABoAFgAUABIAEAAMAAoACAAGAAQABAAEAAQAAQAA
AP///v/9//z/+//6//n/+P/3//b/+P/4//j/+P/3//b/9f/0//L/8v/y//L/8v/y//L/
8v/y//L/8v/y//L/8v/y//L/9P/0//T/9P/y//L/8v/y//j/+P/8/wQACgAQABYAGAAe
ACQALgA2AD4ARABOAGAAcgCEAJQAogCsALIAvADIANIA2ADeAOQA7AD6AAgBFgEeASQB
LgEwATABOAFGAVQBXAFkAWoBcAF4AXgBaAFUAUgBOAEaAfYAzACaAGYAPAAgABQACgAA
APT/7P/q/+j/5v/k/+L/4P/e/9z/2P/W/9T/0v/R/9D/z//O/83/zP/L/8r/yP/G/8T/
wv+//77/vf+8/7r/uP+2/7T/sP+u/6z/qv+p/6j/p/+m/6b/pv+m/6b/qf+q/6v/rP+t
/67/r/+w/6r/pv+i/57/m/+a/5n/mP+U/5L/kP+O/4v/iv+J/4j/hf+E/4P/gv9+/3z/
ev94/3X/dP9z/3L/cf9w/2//bv9x/3L/c/90/3f/eP95/3r/fv+A/4L/hP+J/4z/j/+S
/5T/lv+Y/5r/nv+i/6b/qv+v/7T/uf++/8L/xP/G/8j/y//O/9H/1P/X/9r/3f/g/+P/
5P/l/+b/6f/q/+v/7P/v//D/8f/y//L/8v/y//L/9f/2//f/+P/2//b/9v/2//j/+P/4
//j/+P/4//j/+P/7//z//f/+//z/+v/4//b/+P/4//j/+P/6//r/+v/6//z//P/8//z/
/v/+//7//v/7//r/+f/4//r/+v/6//r//P/8//z//P/6//r/+v/6//r/+v/6//r/+P/4
//j/+P/6//r/+v/6//j/+P/4//j/9v/2//b/9v/2//b/9v/2//j/+P/4//j/9//2//X/
9P/1//b/9//4//b/9v/2//b/9P/0//T/9P/2//b/9v/2//b/9v/2//b/+P/4//j/+P/2
//b/9v/2//j/+P/4//j/9//2//X/9P/2//b/9v/2//b/9v/2//b/9f/0//P/8v/1//b/
9//4//j/+P/4//j/9//2//X/9P/1//b/9//4//f/9v/1//T/9v/2//b/9v/0//T/9P/0
//b/9v/2//b/9//4//n/+v/3//b/9f/0//b/9v/2//b/9P/0//T/9P/0//T/9P/0//b/
9v/2//b/9P/0//T/9P/2//b/9v/2//T/9P/0//T/9f/2//f/+P/6//r/+v/6//f/9v/1
//T/9f/2//f/+P/4//j/+P/4//j/+P/4//j/+P/4//j/+P/1//T/8//y//X/9v/3//j/
+P/4//j/+P/3//b/9f/0//f/+P/5//r/+P/4//j/+P/4//j/+P/4//j/+P/4//j/+v/6
//r/+v/5//j/9//2//j/+P/4//j/+P/4//j/+P/4//j/+P/4//j/+P/4//j/+v/6//r/
+v/5//j/9//2//f/+P/5//r/+v/6//r/+v/3//b/9f/0//f/+P/5//r/+P/4//j/+P/4
//j/+P/4//n/+v/7//z//P/8//z//P/+//7//v/+/wAAAAAAAAAABAAGAAgACAAIAAgA
BwAHAAcACAAIAAcACwAMAA0ADgAMAAsACgAJAAkACgALAAwACwALAAgABgADAAMAAwAC
AAEAAAABAAAAAAD////////+/wAA//////3//P/7//j/9//4//n/+v/2//T/8//y//L/
8//z//P/9P/z//T/9v/1//T/8//y//H/8f/x//H/+P/8//n/8f/t/+7/8P/1//r//f8B
AAMABAAHABIAJgA0AD4ATwBeAF0AUABCACoAAgDf/8v/xv/O/9//7P/1//n/+/8AAAUA
BgAEAAQAAQAAAP3/+//7//z//P/8//z//P/8//z/+//6//r/+v/7//////////3/+//6
//n/+P/7////AAAAAP7//v/+//7//v/9//z//P8AAAIAAwAGAAQABAAEAAQAAQABAAEA
AAACAAEAAAAAAAIAAwADAAQABAAFAAcACQAJAAkACwALAAoACQAIAAcACAAJAAwADQAN
AAwADAALAAwADQAQABIAEgATABQAFAASABQAFgAWABkAGQAZABoAHwAiACMAJAAjACIA
IQAgACAAIQAhACEAHwAgACEAIgAlACUAJAAkACIAIgAhACEAIgAiACEAHwAiACIAIgAh
AB0AGwAZABgAGgAZABgAGAAWABQAEgAPAA8ADgALAAsADAAMAAwACgAHAAcACAAEAAEA
AgAEAAUAAAD///7//P/6//n/+f/3//r/+//8//3/+//8//z//P/+//7///8BAAEAAAD/
////AQD/////AAACAAMAAwAEAAQABAAEAAMAAwADAAMABAAFAAUABAAEAAUABQAFAAUA
AwADAAIAAgACAAMABAAEAAcABwAIAAgABQADAAAA/f8AAAEAAQACAAIAAQAAAP7/AQAC
AAIAAwABAAEAAQACAAIAAAAAAAEAAQABAAAAAAABAAEAAQACAAAA/v/9//3/AAABAAEA
AQAAAP///v/9///////+//3/+//8//3//f/9//3/+//6//r/+v/6//v/+f/5//r/+v/8
//r/+P/4//n/+f/4//j/+//7//v//f/+//7//v////7//f/7//r///8AAAQABQAJAAoA
CgAGAAgACAAIAAgACgAKAAgACAAIAAcABwAIAAoACwALAAwACgAKAAoACgALAAoACQAI
AAgACAAIAAcACQAGAAQAAwAFAAUABAAEAAQABgAGAAQAAAD///7/+v/7//n/+P/4//f/
9v/z//D/8v/y//L/8f/y//L/8v/y//D/7//u/+3/7v/v//H/8v/0//T/9P/z//P/8//z
//T/8P/v/+3/6//s/+7/7//w//P/+/8DAAoAEQAiADIAPgBIAFUAYABhAFYAOgAQAO7/
3//X/9L/2P/l/+z/7//3////AAD//wAAAAAAAAEAAAD9//v/9//0//T/+P/8//r/+v/6
//n/+P/4//j/+f/7//v/+//5//r/+v/6//r/9//5//j/9v/3//j/+f/6//z//f/+/wAA
AQACAAIABAADAAIAAQAAAP7///8AAAAAAwADAAMABAAGAAcABwAIAAYABQAFAAUABQAF
AAcABwAIAAkACgALAAsACwANAA0ADAAMAA0ADQAPAA8AEQASABMAFQAXABgAFwAYABkA
GAAcAB0AHgAgACIAJAAkACQAIgAiACIAIgAkACUAJQAlACMAIgAhACAAIwAlACYAKAAo
ACgAJwAnACUAIgAeABkAGgAaABoAGQAXABUAEwASABQAEwASABIAEAAOAAwACQAIAAYA
AgABAAIAAgACAAAA/v///wEA/v/7//z//v////v/+//7//r/+v/5//n/9//8//3//v//
//z//P/7//r/+v/6//v//f/+//7//v////3/+//7//z/AAABAAEAAgAAAAAAAAD//wEA
AwAFAAgABwAHAAYABgAEAAMAAgABAAEAAQAAAAAA/v///wAAAAACAAEAAQAAAP7/////
////AQABAAAAAAD////////+//7//v/9//3/////////AAD///z/+//7//z//f/9//7/
/v///wAAAgD///z/+v/5//z//f/9//3/+//7//v/+//9//3//P/7//z//v8AAAEA/f/7
//f/9P/3//j/+f/7//v/+//8//z/+v/4//b/9v/8//3//f/+//7//f/8//3/BAAIAAgA
CAAIAAgACAAIAAgACAAGAAYABAADAAMABAAGAAcABwAIAAgACAAIAAgACQAIAAcABgAF
AAQAAwABAAEA/v/8//v//f/9//z//P/9/wAAAQAAAP3//f/9//r/+f/1//L/8P/w//D/
7v/s/+r/6v/q/+n/6f/q/+v/7P/s/+v/6v/p/+n/6f/q/+r/6P/o/+j/5//n/+f/5//o
/+b/5f/l/+f/5v/k/+P/5v/t//H/8f/2//n/AAASACoAOgBDAEoAUwBaAFgARAAgAPv/
4//U/87/0f/W/9v/3f/f/+T/6f/w//T/9P/z//L/8f/v/+3/7v/u/+7/6v/o/+j/6P/n
/+j/6P/o/+n/6P/n/+b/4//k/+T/5P/k/+b/6//t/+7/6//q/+n/6P/p/+n/6f/q/+r/
6v/p/+r/7P/s/+z/7P/r/+v/6//q/+z/6//q/+r/6P/p/+n/6v/s/+3/7//x/+//7//x
//H/8//z//P/8//y//H/8v/x//T/9P/1//X/9f/1//f/+P/2//f/+P/4//n//P///wAA
AwADAAMABAAEAAYABgAGAAYABgAGAAYACAALAA0ADwANAA4ADwAQAA0ACwAIAAYACgAM
AA0ADwANAAwACgAHAAgACAAIAAcABwAFAAMAAgD///3/+//6//j/9v/0//H/8//y/+//
7//w//D/8P/u/+z/6//r/+b/5f/m/+j/6f/o/+n/6v/q/+n/5//m/+P/5//n/+f/5//n
/+j/6P/o/+X/5P/k/+X/6f/q/+v/7f/s/+n/6P/o/+j/6f/p/+r/7P/s/+z/6//r/+v/
6//s/+7/7//v//D/7//t/+v/6f/q/+v/6//s/+7/7//w//D/7//t/+z/6v/r/+3/7v/v
/+7/7f/r/+r/7f/t/+3/7P/q/+r/6f/p/+v/7f/v//L/7//s/+v/6//t/+3/7P/s/+n/
6f/p/+r/6//q/+r/6//q/+v/6//r/+3/7f/t/+3/7P/r/+n/5//l/+b/5//n/+j/6f/o
/+j/5v/m/+b/5//o/+n/6//s/+v/6P/l/+T/6P/p/+n/6v/r/+v/6//t/+3/7P/r/+v/
7P/t/+3/7v/w//D/8//z//P/8v/0//b/+P/6//j/+P/2//b/+f/5//r//P/8//3//f/+
/wAAAAAAAAAA/f/8//v/+v/4//j/+P/3//j/9v/1//X/9f/1//T/9P/z//T/8//w//H/
8//1//T/8f/t/+r/6P/q/+r/6P/m/+b/5v/m/+X/4v/i/+L/4v/m/+f/6P/p/+b/5f/l
/+T/5P/k/+T/4//l/+X/5f/m/+L/4//h/+H/5v/o/+X/5v/r//H/8//0//f/BAAaADAA
QABJAFQAVwBSAEAAHgD2/9f/y//G/8j/0f/e/+P/5f/r//L/9f/0//T/7v/r/+z/7f/v
/+//8P/s/+r/7P/s/+z/7P/r/+z/7P/s/+3/7//v/+//7f/q/+r/6v/q/+3/8f/y//L/
8P/w//D/8P/y//P/9P/2//X/9P/y//L/9P/0//T/9P/0//X/9v/2//b/9f/0//T/8v/z
//P/9P/2//n//f8BAAAA//8AAP////////////8BAAEAAwADAAQABAAFAAUABQAFAAcA
CAAJAAsADQAOAA0AEAATABQAEwATABMAFAAYABoAGgAaABsAHAAdAB4AHAAdAB0AHQAd
AB4AHwAgAB8AHwAeAB4AHgAeAB0AHQAfAB4AHAAZABkAGAAXABUAEwARAA8ADgAOAA0A
DAAMAAgABgAEAAEAAgACAAAAAQD///7//f/6//v//f8AAP7/+P/4//n/+f/2//X/9P/y
//T/9f/3//f/+P/3//b/9f/1//b/9v/2//f/9v/2//f/+P/4//j/+f/5//f/9//4//z/
/f/9//7//P/8//z/+//7//v/+//8///////+//7//////////////////v/+/wEAAwAF
AAYAAgD///3/+v/7//3//v///wEAAQAAAAAAAAD///7//P/+//7//f/9//z/+//6//r/
+//6//v//f///////v/+//z/+//6//r/+v/4//f/9//6//v/+//7//r/+f/4//f/+v/7
//v/+//5//r/+//7//3//f/7//r/+P/4//j/+f/7//v//P/8//z/+v/4//j/+P/3//X/
9P/5//v//f8BAAIAAgACAAMABwAHAAgABgAGAAYABgAGAAgACAAGAAYACQAJAAoADAAM
AA0ADQAOAA4ADgAOAA4ACwAKAAkACAAHAAYABQADAAQAAgABAAEAAAD///3//P/8//7/
/v/8//7///8AAP7//f/5//b/9P/1//b/9f/0//P/8v/x/+//7v/u/+7/7v/w//H/8v/z
/+//7//w//D/8f/y//P/8//y//H/8P/w//T/8//x/+3/7P/u//H/8v/z//v/BQAKAA8A
GgAuADwARABPAFwAXwBUAEAAIgD2/9P/xf/G/87/3//w//X/+f///wIAAwAGAAQA/v/7
//z//f/7//n/+v/4//z//v/7//r/+f/3//f/+P/5//v/+//7//v/+f/6//r/+v/6//n/
+//6//j/+f/6//v//P/9//3//f/+//3//v/+/wAAAAAAAAAAAAACAAMABAAEAAQAAwAC
AAIAAwAFAAYACAAHAAcACAAJAAcABwAJAAkACwALAAsACwANAA0ADwAPABMAFAAWABcA
FgAVABYAFgAUABUAFgAWABgAHAAgACIAIgAhACAAIAAiACQAJAAkACcAKAApACoAKAAp
ACkAKQAqACwALgAwAC4ALQArACoALAAsACsAKwArACoAKAAlACQAIgAgAB0AHgAdABwA
HAAaABkAGAAYABQAEgAQAA0ADQAMAAkACQAIAAgACAAGAAQABQAHAAQAAgACAAMAAwAB
AAEAAQAAAAAA//////3//f/9//3//f///wAAAAAAAP3//P/8//3/AAAAAAAAAQD///3/
/f/+/wIABQAHAAoACQAIAAcABQAEAAMAAgACAAEAAQAAAAAAAgADAAQABQAFAAUABAAE
AAQABQAGAAYACAAHAAcABgAGAAcABwAHAAUABQAEAAQAAwADAAMAAgAEAAQAAwADAAQA
BQAGAAgABgAEAAQABQAFAAUABAAEAAMAAwADAAQAAgAAAP////8CAAMAAwADAAQABQAG
AAcABgAFAAMAAQABAAIAAwADAAUABQADAAIAAgACAAIAAwADAAMABAAEAAIAAAD+//7/
//////7//v8AAAEAAgAFAAUABAADAAMABgAHAAcACAAQABAADQAIAAwADgAQABIAEwAU
ABMAFAASAA8ADQAMAA8AEQASABQAFAAUABQAFAARABAADwAOABEAEgATABMAEAAMAAkA
BwAFAAUABAAEAAYACAAIAAYABQAFAAUAAgAEAAEA///+//z//P/6//j/+v/6//r/+f/4
//j/+P/4//f/9//3//f/9v/3//n/+v/4//j/+P/3//X/9f/1//b//v/5//X/8//0//b/
+//+/wEAAwAHAAwADQAWACYANABAAFEAZABnAFoASgAqAP7/3//R/8r/zv/f/+7/+f8B
AAUABgAHAAYABgAGAAUABAABAP////8AAAAAAAAAAAAAAAAAAP///P/8//z//f8AAAEA
AgABAAIAAgACAAIAAAADAAMAAgADAAQABQAGAAQAAwACAAIABQAGAAYACAAGAAYABgAG
AAYABwAIAAgACgAJAAgACAAIAAkACQAKAAoACwANAA8ADQANAA8ADwAPAA8ADwAPABEA
EQATABMAFAAUABUAFQASABEAEgASABIAEwAUABQAGAAcACAAIgAjACMAIwAkACIAIgAg
AB4AIAAgACAAIAAgACEAIQAhACEAIgAjACQAJgAnACcAKAAnACYAJAAjACMAIgAgAB0A
HwAeAB0AGwAYABUAEgAQABAADwAOAA4ADAAKAAgABQAHAAYAAwADAAIAAgACAAAA/v//
/wEA/v/8//z//f/9//v/+//7//r/+v/5//n/9//7//v/+//7//j/+P/3//b/9//4//r/
/f/8//z//P/9//3/+//7//z/AAABAAEAAgD///7//f/7//7///8AAAIAAgABAP///v8B
AAEAAQABAP/////+//7/AAABAAIAAgAEAAMAAwACAP/////+//3/AAABAAEAAgAEAAUA
BgAGAAQAAgD///3/////////AAAAAP7//v/////////+//7/+//7//v//P/8//r/+f/5
//3///8AAAEA/v/9//z/+//7//v/+v/5//v//P/9//3//f/9//v/+v/8//z//P/9//r/
+f/5//j/+f/4//f/+P/+//////8AAP7//f/8//3//v/+//7///8BAAEAAAAAAAIABAAH
AAoACgAKAAoACgAIAAgABgAGAAgABwAHAAgACAAJAAkACgAMAAwADAAMAA0ADAALAAoA
CAAIAAgABwAHAAQAAgABAAMAAwACAAIAAgAEAAQAAgD////////8//7/+//5//j/+P/4
//b/9P/x//D/7//t/+//8P/x//L/8f/x//H/8f/w//H/8//0//L/8v/y//H/7//v/+//
8P/w/+//7//x//L/8v/x//D/8f/1//v/AAAFABQAJgA2AEAASQBUAFkAVgBMACwAAADj
/9f/0v/U/9v/5P/r//H/9//8//3//P/+//z/+f/4//n/+f/3//b/9v/4//j/9//2//X/
8//1//b/9//5//r/+f/4//X/9f/2//f/+P/4//v/+//6//j/+P/4//j/+f/5//n/+v/5
//r/+v/8//7//v/+//7/AAABAAIAAgAAAP///v/+//7//////wAA/v///wEAAwABAAEA
AwADAAQABQAGAAcABQAFAAcABwAIAAgACQAJAAoACwAOABAADwAPAA8ADgAQABQAGAAa
ABoAGQAYABgAHAAeAB4AHgAeAB4AHgAeAB4AHwAfAB8AHwAgACEAIgAlACUAJAAkACYA
JgAlACUAIwAiACAAHQAaABgAFgATABMAEQAPAA4ADQALAAkACAAIAAYABAABAAIAAgAA
AAEA/f/8//v/+P/6//3/AQAAAPv/+v/6//n/9//3//f/9v/0//P/8//x//T/9f/2//f/
9//4//j/+P/1//T/9P/1//b/9v/2//f/9//1//X/9v/4//n/+f/6//z//P/8//v/+P/3
//b/9v/3//f/9v/2//r/+//8//3/+//7//r/+v/8//3//v/+//v/+f/4//b/+P/5//n/
+f/7//v/+v/6//n/+f/5//j/+f/6//r/+//4//f/9v/2//j/9v/2//f/9//3//b/9v/0
//P/8v/y//L/8P/v/+//7v/v/+//7//x//H/8f/x//L/8//z//P/8f/y//P/8//z//P/
8f/w/+7/7v/u/+//7f/t/+7/7v/w/+7/7P/s/+3/7f/s/+z/6//r/+v/7f/w//L/9P/3
//n/+f/4//j//v/8//n/+P/3//b/+f/6//n/+v/5//f/9v/2//n/+//8//7//P/8//z/
/P/4//b/9P/y//P/9P/1//X/9v/0//P/8//y//H/7//u/+//8v/z//L/8P/v/+7/6v/p
/+X/4v/g/97/3v/c/9r/3P/e/+D/4f/g/+D/4P/g/+H/4f/h/+H/3v/d/93/3P/b/9r/
2f/X/9f/1//X/9j/3P/Z/9X/1//a/9j/1//Y/9//5f/p/+r/6//2/wgAGgAoADEAQgBN
AEwAQAAsAAYA4//P/8L/vv/B/8b/y//R/9v/5P/p/+j/5v/k/+H/4P/d/9v/2//e/97/
3P/a/9r/2v/a/9n/2v/a/9r/2//a/9n/2P/V/9j/2v/c/97/3P/d/9v/2P/b/9z/3f/e
/97/3f/c/9z/3f/e/97/4P/g/+D/4P/g/9//3//f/97/3//f/9//4P/i/+P/4//k/+P/
4//k/+X/5f/l/+f/5//m/+X/5P/j/+T/5f/o/+n/7f/u//D/8f/v/+3/7f/s/+7/8f/0
//b/8//0//X/9P/4//n/+v/8//3//v/9//z//P/8//z//P/8//3//f/9/wAAAgAEAAYA
BwAHAAYABgAEAAIA///9//3//P/6//f/+v/6//r/+f/3//X/8//y//D/7//u/+7/6v/o
/+b/4//l/+T/4f/h/+D/4P/g/97/2//b/9z/2P/X/9j/2v/b/9v/2//b/9r/2f/X/9b/
0//V/9X/1f/V/9X/1v/W/9b/1v/W/9f/2f/Y/9j/2P/Z/9v/2f/Z/9r/2v/b/9v/3P/c
/9z/3P/b/9v/2//b/9z/3//f/97/3v/f/9//3//f/9//3//e/97/3f/d/93/3P/f/9//
4P/g/+D/4f/h/+H/4P/f/93/3P/g/+H/4v/i/+D/3v/b/9n/3P/d/97/4P/f/9z/2//b
/9n/2f/Y/9j/2v/b/9z/3v/e/9z/2//b/9v/2//a/9n/3P/d/97/3//e/93/2//Z/9v/
3P/d/93/2//b/9n/2P/Z/9r/2//d/9r/2f/Z/9j/2v/Y/9b/1v/b/9v/2v/a/9j/1//W
/9f/2P/Y/9j/2f/X/9f/1v/W/9j/2P/b/9v/2//c/97/4P/k/+L/3v/d/+L/5P/m/+j/
6v/o/+j/5v/m/+j/5//n/+j/6P/p/+n/6v/p/+j/5//m/+b/5v/m/+b/6P/o/+j/5//m
/+L/3//d/9//3//e/97/3P/e/97/3P/d/93/3f/a/9r/1//V/9T/1v/W/9T/0v/Q/9D/
0P/P/87/zv/O/87/0v/T/9T/1f/Q/8//z//O/87/zv/O/83/zf/N/83/zv/O/8//zf/L
/8z/0P/V/9j/1//b/+H/5P/p//j/DAAaACgANwBCAEEANgAgAP7/1v+9/6//qP+u/7v/
xv/J/8//1//c/93/3v/e/9z/2f/W/9H/z//T/9r/2P/Y/9r/2P/Y/9j/1//U/9T/1P/V
/9j/2f/a/9n/1v/W/9b/1v/U/9f/1//W/9T/1P/U/9T/1v/X/9j/2v/d/97/3v/g/97/
3P/a/w==
         </WaveFormData>
      </LeadData>
      <LeadData>
         <LeadByteCountTotal>10000</LeadByteCountTotal>
         <LeadTimeOffset>0</LeadTimeOffset>
         <LeadSampleCountTotal>5000</LeadSampleCountTotal>
         <LeadAmplitudeUnitsPerBit>4.88</LeadAmplitudeUnitsPerBit>
         <LeadAmplitudeUnits>��V</LeadAmplitudeUnits>
         <LeadHighLimit>2147483647</LeadHighLimit>
         <LeadLowLimit>268435456</LeadLowLimit>
         <LeadID>V1</LeadID>
         <LeadOffsetFirstSample>0</LeadOffsetFirstSample>
         <FirstSampleBaseline>0</FirstSampleBaseline>
         <LeadSampleSize>2</LeadSampleSize>
         <LeadOff>FALSE</LeadOff>
         <BaselineSway>FALSE</BaselineSway>
         <ExcessiveACNoise>FALSE</ExcessiveACNoise>
         <MuscleNoise>FALSE</MuscleNoise>
         <LeadDataCRC32>2969765421</LeadDataCRC32>
         <WaveFormData>
+v/6//r/+v/4//j/+P/4//b/9v/2//b/9v/2//b/9v/2//b/9v/2//j/+P/4//j/+v/6
//r/+v/6//r/+v/6//z//P/8//z/+v/6//r/+v/7//z//f/+/wAAAAAAAAAAAgACAAIA
AgAFAAYABwAIAAYABgAGAAYACQAKAAsADAAKAAoACgAKAAwADAAMAAwADgAOAA4ADgAN
AAwACwAKAAoACgAKAAoABwAGAAUABAACAAAA/v/8//n/+P/3//b/8v/w/+7/7P/r/+r/
6f/o/+b/5P/i/+D/4P/g/+D/4P/f/97/3f/c/9v/2v/Z/9j/2v/a/9r/2v/Z/9j/1//W
/9X/1P/T/9L/1f/W/9f/2P/W/9b/1v/W/9j/2P/Y/9j/1//W/9X/1P/W/9b/1v/W/9b/
1v/W/9b/1v/W/9b/1v/X/9j/2f/a/9j/2P/Y/9j/2v/a/9r/2v/c/9z/3P/c/9v/2v/Z
/9j/2P/Y/9j/2P/X/9b/1f/U/9b/1v/W/9b/1P/U/9T/1P/T/9L/0f/Q/9L/0v/S/9L/
0P/Q/9D/0P/Q/9D/0P/Q/9D/0P/Q/9D/zf/M/8v/yv/L/8z/zf/O/83/zP/L/8r/yP/I
/8j/yP/I/8j/yP/I/8r/yv/K/8r/zP/M/8z/zP/J/8j/x//G/8j/yP/I/8j/yP/I/8j/
yP/G/8b/xv/G/8j/yv/M/87/zP/M/8z/zP/K/8r/yv/K/8z/zf/N/83/y//L/8v/y//H
/8X/w//B/8D/v/+9/7n/t/+0/7H/rf+r/6r/qP+m/6X/o/+j/6P/pv+n/6f/p/+o/6v/
r/+x/7L/sv+z/7X/tv+3/7n/uv+3/7X/tP+0/7X/t/+4/7n/uf+5/7r/uv+7/7r/uf+4
/7v/u/+7/7v/uv+6/7r/uf+5/7r/vP+//8H/wf/A/8L/xP/G/83/2f/s//3/AwD8/+n/
0/+//67/l/+A/2r/Uf81/yn/K/8c/wH/9v4K/yj/RP9Y/2n/df+D/5L/ov+s/7b/u/+9
/77/vv/A/8D/wP/A/8L/xf/G/8f/x//G/8b/xv/G/8j/yP/I/8n/yf/K/8r/yv/I/8j/
yP/I/8n/y//M/83/zP/K/8n/yP/J/8n/yv/K/8r/yv/K/8r/yf/I/8j/x//J/8n/yf/J
/8j/yf/I/8f/yf/J/8r/yv/K/8r/y//L/8n/yv/K/8r/yv/K/8r/yv/J/8v/zP/N/8v/
y//L/8z/yv/L/8z/zf/O/87/0P/R/9T/1P/U/9X/0//V/9X/1v/X/9j/2P/Y/9b/1//X
/9f/1f/W/9f/1//Z/9r/2v/Z/9X/1P/U/9P/0//T/9H/zv/O/8z/y//J/8X/xP/C/8D/
wP++/77/vv+7/7r/uf+5/7b/tP+0/7L/sv+y/7L/s/+x/7D/r/+s/67/rf+t/67/rP+s
/67/rv+w/6//rv+s/67/rv+u/6//rv+t/6z/qv+q/6r/q/+s/6z/rP+s/6z/q/+r/6v/
q/+t/63/rf+t/6v/q/+r/6v/rf+u/67/rv+t/6z/q/+q/6z/rP+t/63/rf+t/63/rP+q
/6r/q/+r/6v/q/+q/6r/q/+r/6v/q/+r/6v/q/+r/6n/p/+n/6f/qf+p/6n/qf+o/6j/
qP+o/6f/pv+m/6b/pf+l/6X/pf+m/6b/pv+m/6T/pP+k/6T/pP+k/6P/o/+h/6H/of+h
/6H/of+h/6D/ov+i/6L/ov+h/6D/n/+d/53/nf+d/53/n/+f/5//n/+d/53/nP+c/53/
nf+c/5z/m/+b/5v/nP+c/53/nv+e/5v/m/+a/5r/m/+b/5v/m/+d/53/nf+e/5//oP+h
/6L/pf+m/6T/pP+k/6T/o/+i/6L/of+j/6P/o/+j/6L/n/+c/5n/mP+W/5b/lf+R/4//
jP+J/4P/gf+A/37/fP97/3n/ef95/3r/e/97/33/gP+D/4f/h/+I/4j/if+L/4z/jf+P
/5L/kv+R/5H/kP+Q/5H/kf+R/5H/kf+S/5P/lv+X/5j/lf+V/5T/k/+U/5X/l/+Z/5f/
lv+W/5f/l/+Z/5v/nv+i/6L/pP+p/7f/zP/b/9v/0P+//6v/k/94/13/QP8m/wn/8f7v
/vv+9P7h/uT+Av8c/zT/Uv9n/3f/i/+g/7D/uP++/8H/w//G/8j/zP/O/9D/0P/Q/8//
0P/R/9H/0//U/9X/1v/W/9b/1v/X/9f/2P/Y/9j/2v/a/9r/2v/X/9f/1v/V/9j/2P/Z
/9r/2f/Z/9r/2v/a/9r/2v/a/9z/3P/d/93/2//b/9v/2//c/9//4P/h/9//3//g/+D/
4v/i/+P/4//l/+b/5v/m/+b/5v/m/+b/5//p/+r/6//r/+v/6//s/+r/6//s/+3/7v/u
//D/8f/y//L/8v/z//T/9//4//r/+f/6//r/+v/4//n/+f/5//n/+v/7//v/+v/6//n/
9//3//j/+P/3//b/9f/0//L/8P/u/+z/6f/o/+f/5v/j/+D/3f/a/9j/2P/Y/9j/4f/o
/+//9v/5//r/+//8////AAABAAIABAAEAAQABAAGAAYABgAGAAgACAAIAAgACgAKAAoA
CgALAAwADQAOAA4ADgAOAA4AEAAQABAAEAASABIAEgASABIAEAAQABIAFAAUABIAEAAO
AAoABgAEAAQABAAGAAwAEgAYACIAKgA2AEIAUgBaAGAAZgBoAG4AdgCCAIwAlACcAKYA
rACqAK4AtgCwAJ4AjgCIAH4AcABmAGAAUAAyABoABADq/9j/2P/i//D/BgAWABoAHAAe
AB4AGAAYABgAGAAYABgAGAAYABgAFQAUABMAEgASABIAEgASABAADgAMAAoACgAKAAoA
CgANAA4ADwAQAA8ADgANAAwADQAOAA8AEAASABIAEgASABQAFAAUABQAEwASABEAEAAO
AA4ADgAOAA0ADAALAAoACQAIAAcABgAIAAgACAAIAAYABgAGAAYABAAEAAQABAAEAAQA
BAAEAAMAAgABAAAAAQACAAMABAAFAAYABwAIAAoACgAKAAoADAAOABAAEgAUABYAGAAa
AB0AHgAfACAAIgAkACYAKAArACwALQAuAC8AMAAxADIAMgAyADIAMgAyADIAMgAyADAA
MAAwADAALwAuAC0ALAAuAC4ALgAuACsAKgApACgAKQAqACsALAAsACwALAAsACoAKgAq
ACoAKwAsAC0ALgAuAC4ALgAuAC4ALgAuAC4ALAAsACwALAAsACwALAAsAC0ALgAvADAA
LwAuAC0ALAAsACwALAAsAC4ALgAuAC4ALgAuAC4ALgAwADAAMAAwAC4ALgAuAC4AMAAw
ADAAMAAwADAAMAAwADAAMAAwADAAMAAwADAAMAAuAC4ALgAuADAAMAAwADAAMAAwADAA
MAAuAC4ALgAuAC8AMAAxADIALwAuAC0ALAAtAC4ALwAwAC4ALgAuAC4ALAAsACwALAAt
AC4ALwAwAC8ALgAtACwALgAuAC4ALgAuAC4ALgAuACwALAAsACwALAAsACwALAAqACoA
KgAqACwALAAsACwALAAsACwALAAsACwALAAsAC4ALgAuAC4ALAAsACwALAAsACwALAAs
AC4ALgAuAC4ALAAsACwALAAuAC4ALgAuAC0ALAArACoAKgAqACoAKgAqACoAKgAqACoA
KgAqACoALAAsACwALAAqACoAKgAqACoAKgAqACoALAAsACwALAAqACoAKgAqACwALAAs
ACwALAAsACwALAAsACwALAAsACwALAAsACwAKgAqACoAKgAsACwALAAsACoAKgAqACoA
LAAsACwALAArACoAKQAoACgAKAAoACgAKQAqACsALAArACoAKQAoACoAKgAqACoAKgAq
ACoAKgAqACoAKgAqACwALAAsACwAKgAqACoAKgAsACwALAAsACwALAAsACwAKgAqACoA
KgAsACwALAAsACwALAAsACwALgAuAC4ALgAtACwAKwAqACwALAAsACwALgAuAC4ALgAr
ACoAKQAoACkAKgArACwALAAsACwALAAtAC4ALwAwADMANAA1ADYAMwAyADEAMQAzADMA
MwAzADUANQAzADEAMAAvAC0ALQAtACkAJwAkACEAHQAbABoAFgAUABMAEQAOAA0ADQAN
AAwACwANAA8AEwAVABYAFgAZABsAHAAdAB8AIAAgAB8AIAAiACMAJQAjACMAIwAjACYA
JgAoACgAJgAmACcAJwApACkAKQAqACkAKQAoACgAKQArAC0ALwAwADIANgA6AD8ASQBY
AGUAaQBkAFcARQAvABgA+//e/8L/pf+L/4P/h/96/1v/UP9o/4L/lv+y/8v/2f/r/wAA
EAAaACAAIwAlACYAKgAsAC4AMAAyADIAMQAyADMAMwA2ADYANgA2ADYANgA2ADcANQA2
ADYANgA5ADoAOwA8ADsAOwA6ADkAOgA6ADsAPAA/AD8AQABAAD4APgA+AD4AQABAAEEA
QQA/AD8APwA/AEEAQwBDAEMAQwBDAEQARABEAEQARQBFAEUARgBGAEYARABEAEQARABF
AEcASABJAEsASwBLAEwATABNAE4ATwBSAFIAVABVAFYAVgBWAFcAWABbAFwAXgBdAF4A
XgBeAF4AXwBfAF8AYQBiAGMAYwBhAGIAYgBhAGIAYgBjAGMAYwBjAGEAXgBcAFoAWQBX
AFUAVABSAFAATgBKAEgARgBDAEIAQQBBAD4APAA8ADoAOAA2ADQAMwA0ADQANAAyADEA
LwAuAC4ALgAuADAAMAAvAC0AKwAoACgAKAAoACkAKAApACoAKgAnACYAJgAmACcAKAAp
ACoAKQApACkAKQApACkAKQApACoAKwAsAC0ALAAsACsAKgAsACwALAAsACwALAAtAC0A
KwArACsAKgAsACwALQAtAC0ALQAsACwAKwArACsAKwApACkAKQApACgAJQAkACMAJgAn
ACgAKQAnACYAJQAkACUAJAAkACQAIwAjACMAIwAkACQAJAAkACYAJgAmACYAJgAmACUA
JQAlACUAJQAlACUAJQAlACQAJgAmACYAJgAmACYAJgAlACMAIwAjACMAJQAlACUAJQAj
ACMAIgAiACMAIwAiACIAJQAlACUAJgAkACUAJgAmACgAKQApACoALQAtAC0ALQAvADEA
MQAwADAAMAAwADAALwAuAC4ALQAvAC8ALwAvAC0AKwApACcAIwAgAB8AHQAZABcAFAAR
AAsACQAIAAYABgAFAAMAAwADAAQABQAFAAYACgAOABMAFQAWABYAFwAXABgAGQAbABwA
HAAbABsAGgAaABsAGwAbABsAGwAcAB4AIAAgACAAHwAfAB4AHQAfAB8AIAAhAB8AHgAe
AB8AIQAjACUAKAAqACwALAAzAEEAVABhAGMAVgBBAC0AGQAAAOP/zP+y/5P/g/+F/4H/
ZP9R/1r/ev+W/6z/vP/L/9v/7/8CAA4AFgAaABsAHQAeAB4AIAAiACQAJgAoACgAKAAo
ACcAKAAoACgAKAAqACoAKgArACoAKgApACgAKgAqACoAKgApACkAKAAnACkAKAAoACgA
JwAnACgAKAAlACQAIwAiACQAJAAlACUAJQAlACUAJQAnACkAKQApACkAKQAqACoAKQAo
ACgAJwAoACoAKwAsACsAKgApACgAKQArACwALQAvAC8ALwAwAC4ALwAwADEAMgAyADQA
NQA0ADQANAA1ADcAOQA5ADoAOwA8ADwAPAA8AD0APQA9AD0APgA/AD8APQA+AD4APQA7
ADoAOgA5ADsAOwA5ADYANQAyADAALQAqACoAKQAoACgAJAAiACAAIQAgAB8AHwAgAB4A
HgAcABsAGgAZABkAGgAaABoAGAAXABUAFAAUABIAEgAUABQAFQAVABUAFAAUABQAFAAV
ABQAFQAWABYAFQAUABQAFAAWABYAFgAWABkAGQAZABkAFwAXABcAFwAXABcAFwAXABcA
GAAYABgAGAAYABgAGAAYABgAGQAZABcAFwAXABYAFwAYABoAGwAaABkAFwAWABcAFwAX
ABcAFwAXABcAFwAVABMAEwATABQAFQAWABcAFAAUABQAFAAVABQAFAAUABUAFQAVABUA
EgASABIAEgAUABQAFAAUABIAEgARABEADwAPAA8ADwARABEAEQAQAA4ADgAOAA4ADgAO
AA4ADQANAA0ADQANAAsACwALAAsADQANAAwADAANAA0ADAAMAA4ADwAQABIAFAAVABYA
FgAUABQAFAAUABIAEgATABMAEQARABEAEQARAA8ADQALAAgABAACAP///P/7//n/9//x
/+//7v/s/+j/5//l/+X/5f/m/+f/5//m/+j/6v/t//H/8v/y//P/9f/2//f/+f/4//j/
9//3//r/+v/7//v/+f/5//n/+v/4//r/+v/6//z//f/9//3/+//7//z//f/9//z//P/9
//3/+//9/wAAAgAEAAYACQAPABwALQA5ADoAMQAhAA8A/v/r/9L/uP+h/4f/b/9r/2z/
Wf9C/0D/WP94/47/m/+p/7f/xv/Y/+r/9P/3//v//P/6//r/+v/8/wAAAAABAAIAAwAD
AAIAAgACAAIABAAEAAQABQAEAAQAAwACAAQABAAEAAQABAAFAAUABQADAAIAAgACAAMA
AwAEAAQAAwACAAEAAAAAAAAAAQABAAMAAwADAAMAAgADAAIAAQADAAMABAAEAAQABAAF
AAUABQAGAAYABgAEAAQABAAEAAMABQAGAAcACQAJAAkACgAIAAkACgALAAoACgAMAA0A
DwAQABEAEwAQABEAEAAQABIAFAAVABYAGAAZABkAGQAXABgAGQAZABcAGAAYABcAFwAW
ABYAFQAXABcAFQASABIAEAAPAA0ACgAKAAkACAAGAAIAAAD+//z/+v/4//f/+P/2//b/
9P/z//L/8f/x//H/8P/v/+z/7f/t/+7/8P/t/+z/7f/s/+7/7f/s/+r/6v/q/+r/6//q
/+v/7P/s/+v/6v/q/+r/6v/q/+r/6v/r/+v/6//r/+n/6f/p/+n/6f/p/+n/6f/p/+r/
6v/q/+r/6v/q/+r/6v/q/+v/6//r/+v/6//q/+j/6P/p/+n/6//r/+r/6v/n/+f/5//n
/+n/6f/p/+n/5//l/+X/5f/l/+X/5f/l/+X/5v/n/+j/5v/k/+P/4v/l/+X/5f/l/+T/
5P/k/+T/5P/k/+T/5P/k/+T/4//j/+P/4//j/+P/4//j/+P/4v/i/+L/4v/i/+L/4v/i
/+H/4f/h/+H/4f/h/+H/4f/h/+P/4//i/+L/4//j/+L/4v/h/+H/4f/i/+L/4//k/+T/
4v/j/+P/5P/m/+f/6P/p/+3/6v/o/+j/6P/o/+b/5v/n/+f/6f/p/+n/6f/r/+n/5//l
/+P/4P/f/93/2P/V/9H/zf/K/8n/yf/I/8b/xf/D/8P/wf/C/8P/w//F/8j/y//P/8//
0P/Q/9H/1f/W/9f/2f/a/9r/2f/Z/9r/2v/b/9v/2//b/9v/3P/e/+D/4P/g/+D/4f/h
/+H/3//f/+D/4f/j/+L/4v/j/+X/5//n/+j/6v/u/+7/8////xIAIwApACAADQD3/+P/
0P+1/5r/hP9r/1H/Rf9H/zb/F/8O/yb/Rv9g/3r/jf+b/6v/vv/K/9T/3v/l/+n/7P/u
/+z/7P/s/+z/7v/x//L/8//z//L/8v/y//L/8v/y//L/8//z//T/9P/0//T/9P/0//T/
9P/1//X/9f/2//b/9//4//f/9//4//j/+v/6//r/+v/4//j/+f/5//v/+//7//v/+f/7
//v/+//7//v//P/8//7//v///////f/+//7//v8AAAAAAAAAAAMABQAGAAcABwAHAAcA
CAAJAAsADQAPAA0ADAANAA0AEAAQABAAEQARABMAEwAUABUAFgAWABYAFwAZABoAGwAa
ABoAGgAZABkAGgAaABkAGQAYABgAFwAVABUAEwAQABEAEAAQAA8ADAAKAAcABAADAAAA
///+/////v/9//3/+v/4//j/9v/3//b/9f/1//T/9P/0//L/8v/x//H/8v/w//D/8v/y
//L/8f/w/+7/8f/y//P/9f/z//P/8//y//L/8v/z//T/9v/2//b/9v/2//X/9P/z//b/
9//4//n/9//3//f/9//3//j/+P/4//j/+P/4//j/+P/4//n/+f/7//v/+//6//j/+P/5
//n/9//3//b/9v/3//f/9//3//X/9f/1//X/+P/3//j/+f/3//f/9//3//b/9v/2//b/
9//2//b/9v/2//X/9P/z//P/9P/1//b/9f/0//P/8v/z//T/9P/1//X/9f/1//X/9f/1
//X/9P/2//b/9v/2//X/9P/z//H/8//z//P/8//1//X/9f/1//P/8//y//L/9f/1//T/
9P/1//X/9f/2//f/+f/7//z/AgABAAEA/v/8//z//P/8//7//v////////////////8B
AP///f/7//f/9P/z//H/7f/r/+j/5f/h/9//3v/c/9j/1//V/9X/1//Y/9n/2f/Z/9z/
3//j/+P/5P/k/+X/5//o/+n/6//q/+r/6f/p/+z/7P/t/+3/7f/t/+3/7v/s/+7/7v/u
//D/8f/x//H/8f/x//L/8//1//T/9P/1//n/+f/5//r//P/+/wIACQAXACoANwA5ADAA
HQAHAO//1v+5/57/hP9n/03/Rf9B/yj/Ef8Y/zb/TP9m/4T/mf+n/7n/zP/c/+r/8v/3
//v//P/8//r/+v/6//7/AAABAAIAAwADAAYABgAGAAYABAAEAAQABQAGAAgACQAKAAkA
CAAHAAYABwAJAAoACwALAAoACgAKAAsACwAMAAwADgAOAA4ADgAMAAwADQANAA0ADQAN
AA0ADQAPAA8ADwARABEAEgASABIAEgATABMAEwAUABQAFAAXABgAGQAaABkAGwAcAB0A
HQAdAB0AHgAeAB8AIAAhACAAIAAiACMAJgAmACYAJwAnACkAKQAqACsALAAsACwALAAt
AC0ALQAtAC4ALwAvAC8AMAAwAC8ALQAsACwAKwArACsAKQAmACYAJAAjACEAHQAcABoA
GAAYABQAEgAQAA0ADAALAAsACgAIAAgABgAHAAYABQAFAAMAAgABAP7/AAD/////AAAA
AAAAAgACAAIAAQAAAP7///8AAAEAAwABAAEAAQAAAAAAAAABAAIAAgACAAIAAgADAAMA
AwADAAYABwAIAAkABwAHAAcABwAJAAoACgAKAAkACAAHAAYACAAIAAkACQALAAsACwAK
AAgACAAJAAkACwALAAoACgALAAsACwALAAkACQAJAAkACQAHAAcABwAFAAUABQAFAAcA
CAAJAAoABwAGAAYABgAHAAcABwAHAAYABgAGAAYABAAEAAQABAAFAAYABgAHAAUABQAF
AAUAAwADAAMAAgADAAQABQAGAAQABAAEAAMABAAFAAYABwAFAAUABQAFAAUABQAEAAQA
BQAFAAQABAAFAAUABQAGAAYABwAIAAgACgALAAsADAAPAA8AEQAQABAAEAAQABAADgAO
AA8ADwAPAA8ADwAPAA8ADQALAAkABwAEAAMAAQD9//v/+P/1//H/7//u/+z/7P/r/+n/
6f/n/+j/6f/p/+v/7v/x//X/9//4//j/+f/5//r/+//9/wAAAAD/////AAAAAAEAAQAD
AAMAAwAEAAQABgAGAAYABgAHAAcABwAJAAkACgALAAkACAAIAAkACwANAA8AEgAUABgA
GgAfACkAOgBJAE8ARgA3ACMADQDy/9f/uv+g/4H/Z/9d/13/TP8x/zL/TP9i/3r/mP+x
/8H/1f/q//j/AgAKAA0ADwAQABQAFgAYABgAGgAaABoAGgAaABkAHAAcABwAHAAcABwA
HAAdAB0AHgAeAB4AIAAgACAAIAAeAB8AHwAfACEAIAAgACAAIwAjACQAJAAjACIAIQAg
ACEAIgAkACUAIwAjACMAIwAlACcAJwAnACcAJwAoACgAJgAmACcAJwAoACoAKwAsACoA
KgAqACoALQAvADAAMQAvAC8ALwAwAC4ALwAwADEAMwA0ADcAOQA5ADgANwA3ADgAOwA8
AD4APQA+AD4APgA+AD8APwA/AD8AQABBAEEAPwBAAEAAPwA+AD4APwA/AD4APQA6ADYA
NgA0ADMAMQAvAC4ALAAqACYAIgAgAB4AHwAeAB0AHQAaABgAGAAWABUAFAATABMAFAAU
ABQAEgARAA8ADgAOABAAEAASABIAEAAPAA4ADAAMAAwADAANABAAEQASABIADwAOAA4A
DgAPABAAEQASABEAEQARABEAEQARABEAEQATABMAEwATABEAEgASABIAEwAUABUAFgAW
ABYAFwAXABYAFQAUABIAEwAUABYAFwAVABUAFAAUABUAFQAVABUAEwATABMAEwAVABMA
EwATABEAEQARABEADwAOAA0ADAAMAAwADQAOAA0ADQANAA0ADAAMAAwADAAMAAwADAAM
AAoACgAJAAkACwALAAsACwAJAAkACQAIAAgACAAIAAgACgAKAAoACQAHAAcABwAHAAcA
BwAHAAcABwAHAAYABgAHAAcABgAGAAcABwAHAAgABgAHAAgACAAJAAsADAAOABMAEQAR
ABAADgAOAA4ADgAOAA4ADwAPAA0ADQANAA0ADQALAAkABwADAAAA///9//n/9//0//H/
7//t/+z/6v/m/+X/4//j/+X/5v/n/+f/6P/s//D/9f/2//b/9f/1//n/+v/7//3//P/8
//v/+//8//z//f/9//3//f/9//7//v8AAAAAAAAAAAEAAQABAAEAAQACAAMABQAEAAQA
BQAHAAcABwAIAAwADgAQABUAIQA0AEUASwBEADEAGwAHAPT/2//A/6r/kf9z/2f/a/9c
/z3/Nv9M/2r/hv+e/6//u//L/97/7v/6/wIABwAJAAoACgAKAAoACgAOABAAEQASABMA
EwASABIAEgASABQAFAAUABUAFQAWABYAFgAUABQAFAAUABYAFwAXABcAFQAUABQAFAAT
ABMAFAAUABYAFgAWABYAFAAUABUAFQAWABcAGAAZABYAFwAWABUAFwAXABgAGAAYABgA
GQAZABcAGAAYABgAGgAaABoAGgAaABsAGwAbAB0AHQAdAB4AHAAdAB4AHwAgACAAIgAj
ACYAJgAmACcAJgAnACYAJgAnACgAKAAoACgAKQApACkAJwAoACkAKQArACwALAArACcA
JgAmACUAJQAlACMAIAAgAB4AHQAbABkAGAAWABQAEwAQAA8ADgALAAoACQAJAAgABgAG
AAQAAQAAAP/////+//7//v/8//z/+//7//z/+v/6//z//P/8//v/+v/4//r/+v/6//v/
+f/5//n/+P/4//j/+f/6//n/+P/3//b/+f/5//n/+f/3//f/9//3//f/9//3//f/9f/2
//b/9v/2//b/9v/2//b/9v/3//f/9//3//f/9v/0//T/9f/1//X/9f/0//T/9f/1//X/
9f/1//X/9f/1//X/8//z//P/8f/x//H/8f/y//L/8v/y//D/7v/t/+z/7//v/+//7//w
//D/8P/w/+7/7v/u/+7/7v/u/+3/7f/r/+v/6//r/+z/7f/u/+7/7v/u/+7/7v/s/+z/
7P/r/+3/7f/t/+3/6//r/+v/6//p/+n/6P/o/+n/6f/o/+j/5//n/+f/6P/r/+3/7//w
//D/8f/x//L/9f/0//L/8v/y//L/8P/w//H/8f/z//P/8//z//P/8f/v/+3/6//o/+f/
5f/i/+H/3//d/9f/1f/U/9L/0P/P/83/zf/N/87/z//P/8//0v/V/9n/3P/e/9//4f/i
/+L/4v/j/+b/5v/l/+X/5v/m/+f/5//l/+X/5f/m/+f/6v/r/+z/6v/r/+v/6//r/+v/
7P/t/+3/7P/s/+3/7f/v/+//8v/2//r/+v/5/wEAEAAlADEALgAjAA8A/f/q/9X/vP+i
/4v/b/9f/2H/YP9H/zD/Ov9U/3D/hv+V/6X/tf/I/9r/5P/s//H/8//y//L/9P/4//r/
+v/8//v//P/9//3//v/+//7//v/+//7//v//////AAAAAAAAAAAAAAAAAAAAAAEAAQAB
AP///v/+//7/AQABAAIAAgAAAAAAAAAAAAAAAAABAAEAAQABAAEAAQABAAMAAwADAAUA
BQAGAAYABAAEAAUABQAFAAYABgAGAAYABgAGAAYABwAJAAoACwAJAAkACQAKAAwADQAO
AA8AEAAQABIAEwAUABQAFAAVABMAFQAVABYAGAAaABsAHAAbABsAGgAZABoAHAAeAB8A
HwAgACAAHwAdABwAHAAbABsAGwAZABYAFgAUABMAEQAQABAADwAOAA4ACgAIAAYAAwAC
AAEAAQAAAP7//v/8//3//P/7//v//P/8//z/+v/6//n/+f/6//j/+P/6//r/+v/5//j/
9v/2//b/9v/3//b/9//4//j/9//2//b/9v/4//j/+P/4//n/+f/5//n/9//3//f/9//5
//n/+f/5//n/+v/6//r/+v/6//r/+v/8//z//f/9//z/+//6//j/+v/6//v/+//7//v/
+v/6//n/+f/5//n/+//7//v/+//7//n/+f/5//n/+f/5//n/9v/2//b/9v/2//b/9//4
//f/9//3//f/9P/0//T/9P/2//b/9v/2//T/9P/z//P/9f/1//X/9f/1//X/9f/0//L/
8v/y//L/9P/0//T/8//z//P/8//z//H/8f/x//H/8//z//L/8v/x//H/8P/w//P/8//z
//T/8//z//P/8v/w//H/8f/y//P/8//z//P/8//z//P/9P/4//r/+v/6//j/9v/2//b/
9v/2//b/9//3//f/9//3//f/9//1//P/8f/v/+z/6//p/+P/4f/e/9v/2f/X/9b/1P/U
/9P/0f/R/8//0P/R/9H/0v/W/9r/3//f/+D/4P/h/+P/5P/l/+f/6v/q/+n/6f/q/+r/
6//r/+v/6//r/+z/7P/u/+7/7v/w//H/8f/x//H/8f/y//P/8f/w//D/8f/z//X/9//4
//r//P/+/wUAEwAmADUAOQAuABsAAwDr/9T/uf+e/4j/a/9T/0//T/84/xv/Hv86/1T/
bP+G/5v/qf+9/87/2v/k/+z/8f/z//b/9v/4//j/+P/4//r/+f/6//v/+//+//7//v/+
//7//v/+////AQACAAIAAgAAAAAAAAAAAP7/////////AAAAAAEAAgABAAEAAgACAAQA
BAAEAA==
         </WaveFormData>
      </LeadData>
      <LeadData>
         <LeadByteCountTotal>10000</LeadByteCountTotal>
         <LeadTimeOffset>0</LeadTimeOffset>
         <LeadSampleCountTotal>5000</LeadSampleCountTotal>
         <LeadAmplitudeUnitsPerBit>4.88</LeadAmplitudeUnitsPerBit>
         <LeadAmplitudeUnits>��V</LeadAmplitudeUnits>
         <LeadHighLimit>2147483647</LeadHighLimit>
         <LeadLowLimit>268435456</LeadLowLimit>
         <LeadID>V2</LeadID>
         <LeadOffsetFirstSample>0</LeadOffsetFirstSample>
         <FirstSampleBaseline>0</FirstSampleBaseline>
         <LeadSampleSize>2</LeadSampleSize>
         <LeadOff>FALSE</LeadOff>
         <BaselineSway>FALSE</BaselineSway>
         <ExcessiveACNoise>FALSE</ExcessiveACNoise>
         <MuscleNoise>FALSE</MuscleNoise>
         <LeadDataCRC32>2242283786</LeadDataCRC32>
         <WaveFormData>
CgAKAAoACgAMAAwADAAMAAwADAAMAAwADQAOAA8AEAAQABAAEAAQABIAFAAWABgAGwAc
AB0AHgAfACAAIQAiACQAJgAoACoALAAuADAAMgA3ADoAPQBAAEMARgBJAEwATwBSAFUA
WABdAGIAZwBsAG8AcgB1AHgAfACAAIQAiACJAIoAiwCMAI8AkACRAJIAkACQAJAAkACM
AIoAiACGAIMAgAB9AHoAdABwAGwAaABjAF4AWQBUAEwARgBAADoANQAwACsAJgAjACAA
HQAaABQAEAAMAAgABQAEAAMAAgD///7//f/8//n/+P/3//b/9v/2//b/9v/z//L/8f/w
/+7/7v/u/+7/7//w//H/8v/y//L/8v/y//T/9P/0//T/9P/0//T/9P/1//b/9//4//r/
+v/6//r/+v/6//r/+v/9//7///8AAAAAAAAAAAAAAgACAAIAAgADAAQABQAGAAQABAAE
AAQABgAGAAYABgAEAAQABAAEAAIAAgACAAIAAgACAAIAAgABAAAA///+/wAAAAAAAAAA
///+//3//P/6//r/+v/6//r/+v/6//r/+f/4//f/9v/2//b/9v/2//X/9P/z//L/8v/y
//L/8v/0//T/9P/0//P/8v/x//D/8f/y//P/9P/z//L/8f/w//L/8v/y//L/8v/y//L/
8v/w//D/8P/w//H/8v/z//T/8v/y//L/8v/y//L/8v/x//P/9P/0//T/8//z//T/9P/2
//b/9P/0//L/8f/x/+//7P/q/+j/6P/n/+X/5P/i/+D/3v/e/9//4v/k/+b/6P/n/+j/
6f/p/+f/5//m/+b/6f/p/+r/6v/m/+X/4//i/+P/5P/l/+b/5P/k/+T/5P/n/+j/6P/n
/+f/5//o/+n/6P/n/+b/5f/m/+f/6P/p/+v/7v/v//T/+v8GAB4ARAB2AKUAsgCdAJAA
lwCfAKQAoACSAHYAJQCW/wX/nf5d/kX+W/6D/rT+6P4U/zj/V/92/5L/q/+9/8v/0//Z
/9v/3v/g/+P/5f/m/+j/7P/u//L/9f/1//f/9//4//r/+//7//3//f/+//7//v/8//7/
/////wEAAQACAAIAAQABAAIAAgAEAAUABgAGAAgACQAJAAkABwAHAAcABwAKAAsADAAM
AAwADAANAA0AEQASABQAFQAYABkAGwAcAB0AHwAgACEAJQAnACkALAArAC8AMgA1ADoA
PQBBAEQARQBIAE0AUQBSAFYAWgBeAGQAaQBrAG4AcgB1AHgAegB9AH4AgACBAIIAgwCD
AIMAggCBAIEAgACCAIAAfQB6AHQAcQBtAGgAZABfAFsAVgBNAEgAQgA9ADgAMwAuACoA
JwAlACIAHwAXABMADgAKAAcAAgAAAP///v/7//r/+f/2//P/8P/u/+7/7v/t/+7/6//p
/+n/6P/n/+f/5v/l/+P/4//k/+T/4P/g/+D/4f/j/+P/4//j/+T/5P/k/+T/6P/o/+j/
6f/r/+3/7f/u/+z/7//v/+//8v/y//P/8//x//L/8v/z//f/+P/4//j/+f/5//j/+P/2
//f/+P/4//n/+v/6//v/+P/4//j/+P/6//n/+f/5//n/+f/4//j/9//3//f/9//3//b/
9v/1//T/8//z//T/9P/0//T/9P/0//P/8//z//D/8P/w//H/8f/w/+//7//v/+7/7f/t
/+7/7v/t/+3/7f/t/+3/7f/q/+r/6v/q/+z/7P/s/+v/6//q/+r/6//r/+v/6f/p/+z/
7P/s/+z/7P/s/+3/7f/u/+7/7v/t/+v/6v/q/+n/6f/p/+r/6v/s/+z/7P/t/+v/6//r
/+v/7//w//D/8P/w//D/7v/t/+3/7P/u/+//7//w/+7/7v/u/+z/7f/u/+7/7//r/+j/
5v/k/+T/4//h/+D/3v/c/9r/2v/Z/9r/2v/a/9z/3P/e/+D/4f/h/+H/4P/e/9//3//g
/+H/4f/i/+L/4f/g/9//3v/g/+D/4P/g/+L/4//k/+T/4v/h/+D/4P/j/+P/4//j/+P/
4//j/+P/4//l/+r/7//2//z/CgAiAEgAegCfAKIAiwCEAIsAjwCOAI4AiABoABMAjP8H
/6f+Zf5J/l/+i/64/ub+FP84/1f/ev+Y/6//v//J/8//0//X/9z/4P/j/+f/6P/o/+v/
7P/v//H/8//1//X/9v/4//n/+f/7//3//v/+//7/AAACAAMAAwACAAEAAQAAAAIAAwAF
AAYACAAJAAoACgAIAAkACQAJAAwADQAOAA8ADwAPAA8ADgASABQAFwAZABkAGgAcAB0A
HgAfACEAIgAmACkAKwAtAC8AMQAzADYAOAA9AEEARQBIAEsATwBSAFQAVgBaAF0AYABk
AGgAbABwAHUAdwB6AIAAgwCGAIgAiwCMAI4AjwCOAI8AjwCPAI8AjwCQAJAAjwCMAIgA
hACAAH0AfAB3AHQAcQBuAGgAYgBcAFYAUQBMAEcAQgA6ADQALgAoACMAIAAdABoAFwAU
ABEADgALAAgABQACAP///v/9//z/+f/4//f/9v/0//T/9P/0//L/8v/y//L/8f/w/+//
7v/w//D/8P/w/+7/7v/u/+7/7//w//H/8v/0//T/9P/0//b/+P/8/wIADAAUABoAIAAm
ACwANABAAE4AXgBsAIAAlACsAMAA0gDkAPQAAgEKAQ4BDgEMAQ4BFgEcASABJAEwAT4B
QAE8AUABSAFSAVoBVgFOAUYBPAFAAVgBagFiAUYBGgHaAHoAGgDi/9j/4P/u//b/+P/4
//D/6P/m/+T/4v/g/9z/2v/Y/9b/0v/Q/87/zP/L/8r/yf/I/8X/wv+//7z/vP+8/7z/
vP+6/7r/uv+6/7b/tP+y/7D/sv+y/7L/sv+x/7D/r/+u/63/rP+r/6r/qP+o/6j/qP+p
/6r/q/+s/6z/rP+s/6z/qv+q/6r/qv+o/6j/qP+o/6b/pv+m/6b/pP+k/6T/pP+n/6j/
qf+q/6f/pv+l/6T/p/+o/6n/qv+s/67/sP+y/7b/uP+6/7z/wv/G/8r/zv/R/9T/1//a
/9//4v/l/+j/7f/w//P/9v/7//7/AQAEAAcACgANABAAEQASABMAFAAWABYAFgAWABQA
FAAUABQAEwASABEAEAAQABAAEAAQAA0ADAALAAoACgAKAAoACgAIAAgACAAIAAcABgAF
AAQABgAGAAYABgAFAAQAAwACAAIAAgACAAIAAgACAAIAAgAAAAAAAAAAAAEAAgADAAQA
AwACAAEAAAAAAAAAAAAAAAAAAAAAAAAA/v/+//7//v8AAAAAAAAAAP///v/9//z//v/+
//7//v/8//z//P/8//v/+v/5//j/+v/6//r/+v/5//j/9//2//j/+P/4//j/+P/4//j/
+P/4//j/+P/4//r/+v/6//r/+f/4//f/9v/3//j/+f/6//r/+v/6//r/+P/4//j/+P/6
//r/+v/6//j/+P/4//j/+P/4//j/+P/4//j/+P/4//b/9v/2//b/9v/2//b/9v/0//T/
9P/0//b/9v/2//b/9v/2//b/9v/2//b/9v/2//b/9v/2//b/9P/0//T/9P/2//b/9v/2
//b/9v/2//b/9v/2//b/9v/4//j/+P/4//b/9v/2//b/9v/2//b/9v/0//T/9P/0//b/
9v/2//b/+P/4//j/+P/2//b/9v/2//b/9v/2//b/9v/2//b/9v/0//T/9P/0//b/9v/2
//b/9P/0//T/9P/0//T/9P/0//T/9P/0//T/8v/y//L/8v/z//T/9f/2//T/9P/0//T/
9v/2//b/9v/0//T/9P/0//L/8v/y//L/8//0//X/9v/1//T/8//y//T/9P/0//T/9P/0
//T/9P/z//L/8f/w//H/8v/z//T/8//y//H/8P/x//L/8//0//L/8v/y//L/8v/y//L/
8v/y//L/8v/y//L/8v/y//L/9P/0//T/9P/2//b/9v/2//T/9P/0//T/9P/0//T/9P/z
//L/8f/w//L/8v/y//L/8v/y//L/8v/w//D/8P/w//H/8v/z//T/9P/z//P/9P/0//T/
9f/1//b/9v/2//b/9v/2//b/9f/2//X/8//y/+7/7v/t/+v/7P/q/+j/5v/j/+P/4//i
/+D/4P/g/+L/5P/l/+X/5f/m/+b/5//n/+r/6v/p/+n/6v/q/+r/6v/p/+j/5//m/+j/
6P/p/+r/6P/n/+f/5//q/+v/6//r/+v/6//r/+v/6//r/+v/7v/x//j/AAAMACAAQgBu
AJcApgCXAIgAjQCVAJQAlgCWAIQASQDW/1P/5/6V/mH+Y/6J/rL+3v4K/zD/Tf9u/47/
p/+3/8P/yf/N/9H/2P/c/9//4f/k/+j/6f/q/+3/7//z//X/9f/2//r/+//7//3/+//8
//z//P///wIABAAFAAQAAwADAAIAAwADAAQABAAGAAcACAAIAAgACQAJAAkACgALAAwA
DQAMAA0ADgAOABEAEgAUABUAFwAYABoAGwAcAB0AHwAgACIAJQAnACkAKQArAC0AMAAx
ADUAOAA7AD4AQQBFAEgASgBMAFAAUwBUAFgAXABgAGEAZQBmAGgAbQBxAHUAeAB6AHoA
ewB7AHwAfQB9AH0AfQB9AH4AfgB+AHwAeQB2AHUAdQB0AHIAbwBrAGgAZABgAFwAVwBT
AE8ASwBHAEQAPgA7ADcAMwAwAC0AKQAmACEAHAAaABkAFQARAA8ADQALAAkABwAGAAMA
AgAAAAAAAQD//////v/7//v/+v/5//n/+f/6//r/+v/6//r/+//5//n/+f/5//r/+v/6
//r//P/8//z//f/9//////8AAAIABQAFAAUABQAEAAQAAwAFAAYABgAHAAcACAAIAAgA
BwAHAAYABgAIAAkACgAKAAoACgAJAAkACAAIAAgACAAIAAcABwAHAAYABQADAAIABAAF
AAYABwAGAAQAAwABAAEAAQACAAQAAgACAAIAAgAAAP//////////AAABAAMAAgAAAP7/
/f////7//f/9//z//P/7//v/+//7//v/+//8//z//P/8//v/+v/5//f/+P/4//n/+//5
//n/9//3//b/9v/2//b/+P/4//n/+f/5//j/9//1//b/9v/3//f/9//3//j/+P/4//r/
+v/8//z//P/8//z/+f/5//r/+v/7//3//v8AAAAAAAAAAP7//f/8//r/+f/3//T/8v/w
/+7/7f/r/+r/6f/o/+f/6P/r/+z/7P/s/+z/7P/u//D/7//v/+//7v/u/+//7//w//D/
7//v/+7/7v/u/+7/7v/s/+z/7P/s/+7/7//w//D/7//v/+//8P/z//P/8//z//L/8f/w
/+//7//z//b/+/8EAA4AIAA8AGgAnAC7ALYApQCoALUAuQC2AKwAlABaANv/Qv/J/nn+
T/5T/nn+p/7c/gr/Lv9Q/3H/kv+u/8P/0f/Z/93/4f/j/+b/6P/t/+//8v/0//f/+P/7
//3///8BAAEAAgAEAAUABQAHAAYABgAFAAQABgAIAAkACQAHAAcACAAIAAsACwAMAAwA
DgAPABAAEAAOAA8ADwAPABIAEwAUABUAFgAXABgAGAAbABwAHgAfAB8AIAAiACMAIgAj
ACUAJgApAC0AMAAzADQANQA2ADgAOwA/AEIARQBIAEsATwBSAFUAWABdAGEAZABoAGwA
cAB0AHkAewB+AIQAhwCKAIwAjQCOAJAAkQCQAJEAkQCRAI4AjQCNAIwAigCIAIUAggB8
AHkAdQBwAGoAZQBhAFwAUwBOAEgAQwA/ADkAMwAuACoAJwAjAB8AHAAZABUAEgARAAwA
CgAJAAQAAQAAAP///v/9//z//P/6//j/9f/0//P/8f/x//D/7//v/+7/7f/t/+3/7v/u
/+3/7v/v//H/7//v/+//7//y//L/8v/y//T/9P/0//X/8//1//X/9v/3//v//P/9//z/
/P/9//3//f/+//7///8AAAAA///+//3//f/8//z//f///wEAAgABAAAA/v/9//7//v/+
//7//v/9//3//f/8//v/+f/4//n/+f/5//n/+f/4//j/9//2//X/9f/2//j/+P/4//j/
9v/1//X/9f/2//b/9v/3//b/9P/y//H/8f/w/+//7//w//D/7//v/+//7//v/+//8P/w
//D/8P/w//D/8P/v//H/8P/w//H/8f/x/+//7//w//D/8P/w//L/8v/z//P/9v/0//L/
8v/w//D/8P/w//H/8f/y//L/8f/x//D/8P/x//L/8//y//H/8P/u/+3/7f/q/+j/5v/m
/+X/4//i/97/3P/a/9r/3f/e/97/3v/c/9z/3v/g/+H/4f/h/+D/4v/j/+P/5P/i/+H/
4f/g/+L/4v/i/+L/4f/g/9//3v/e/9//4P/g/+D/4f/i/+T/4v/h/+D/3//h/+H/4f/h
/+H/4f/i/+X/6v/y//z/DAAoAE4AfwCkAKMAjgCNAJkAogCkAJgAggBZAPL/Xf/Z/n/+
S/5H/mP+kP7C/vL+GP83/1j/dv+V/63/v//J/83/0f/U/9b/2f/b/+D/5P/l/+b/6f/r
/+v/7f/t/+7/8P/x//H/8//x//L/8v/y//T/9v/3//f/+f/5//r/+v/4//f/9//2//r/
+//8//z/+v/7//v/+//6//v//P/9/wAAAQACAAIAAQACAAQABQAIAAoADQAPAA8ADwAQ
ABAAFAAXABkAGwAdAB8AIQAkACMAJwAqAC0ALgAxADUAOAA7AD4AQwBHAEoATgBSAFYA
XABhAGMAZgBpAGsAbQBuAHIAdAB3AHkAfAB9AH0AfQB8AHsAewB6AHgAdgBzAHAAbgBr
AGcAYgBgAFsAVwBSAE0ASABCAD0ANwAxACsAJgAiAB8AGwAXABAADQAJAAYABAAAAP//
///6//f/9v/1//H/7//t/+z/7f/s/+r/6v/o/+X/5P/i/+L/4//j/+P/4v/h/+H/4P/g
/+D/4P/h/+H/4f/h/+H/5P/k/+T/5P/o/+j/6P/p/+n/6//r/+z/7P/v/+//7//y//L/
8//z//L/8v/x//H/8//0//T/9P/1//X/9P/0//T/9f/2//b/9v/2//X/9f/y//L/8v/y
//T/8//z//P/8f/x//D/8P/v/+//7//v//H/8P/w/+//7f/r/+r/6v/s/+z/7P/s/+j/
5//n/+f/5v/m/+b/5//p/+j/5//n/+X/5P/j/+P/5v/m/+X/5f/j/+P/4//j/+T/5P/k
/+T/5P/k/+T/4//j/+L/4v/j/+X/5f/j/+P/4v/i/+L/4v/g/+D/4f/h/+T/5P/k/+P/
4P/g/+H/4f/i/+P/5f/m/+j/5v/k/+T/5P/k/+X/5f/m/+b/5P/l/+X/5v/m/+b/5v/k
/+b/5v/l/+X/4f/e/9z/2v/c/9v/2f/Y/9b/1P/S/9L/0f/S/9L/0v/U/9T/1v/Y/9f/
1//X/9b/2P/Z/9n/2v/Y/9f/1//W/9b/1v/W/9b/1v/W/9b/1v/W/9f/2P/Y/9n/2f/Z
/9r/2v/Z/9j/1//X/9f/1//X/9v/2//c/9//5v/u//j/DgAyAGQAkwCgAI0AfAB/AIUA
iACIAIIAagAlAKD/Df+j/ln+N/5F/m/+nv7S/gL/Jv9D/2T/gv+Z/6v/u//F/8n/z//S
/9T/1f/V/9j/2v/e/+D/5P/n/+n/6//r/+z/7P/t/+3/7//v//D/8P/w//D/8v/z//P/
9f/1//b/9v/5//n/+v/6//v/+//7//r/+//9//7////+////AAABAAIAAwAEAAQAAwAE
AAYABwAJAAoADAANABAAEQATABQAFQAXABgAGQAcAB8AIgAmACcAKwAuADEAMgA1ADkA
PABCAEYATABRAFEAVABXAFoAXgBjAGUAaABsAG8AcgB0AHcAeAB6AHsAfgB/AH8AfwB8
AHsAewB6AHgAdgBzAHAAbABpAGUAYABaAFUAUQBMAEcAQgA8ADcALwApACMAHgAcABkA
FQARAAwACQAFAAIA///6//j/9//0//H/8P/v/+3/6//p/+j/5//m/+T/5P/i/9//3v/c
/93/3f/c/9v/3f/d/97/3v/b/9r/2f/Z/9v/2//b/9v/3v/e/97/3v/e/97/3v/f/+D/
4//k/+b/5P/n/+f/5//o/+j/6f/p/+v/7P/s/+3/7f/u/+7/7v/y//P/8//0//P/8//z
//L/8f/w/+7/7f/u/+7/7v/u/+z/6//r/+v/7P/t/+3/7v/r/+v/6//r/+v/6v/q/+n/
6v/p/+n/6v/o/+j/6P/o/+f/5//o/+n/5v/m/+b/5//o/+j/6P/p/+f/5v/l/+X/5P/k
/+P/4//l/+X/5f/l/+P/4v/h/+D/4v/i/+L/4f/h/+D/4P/h/9//3//d/93/4P/g/+D/
4P/e/97/3//f/+H/4v/j/+P/5v/m/+X/5P/i/+L/4v/i/+T/5f/n/+j/5v/n/+f/6P/q
/+r/6v/o/+j/6P/n/+f/4//g/97/3P/c/9v/2f/Y/9T/0v/Q/9D/0f/S/9L/0v/S/9L/
1P/W/9n/2f/Z/9j/2P/Z/9n/2v/a/9n/2f/Y/9j/2P/Y/9j/2P/Y/9j/2P/Y/9n/2v/a
/9r/2//c/97/3f/d/93/3f/d/93/3f/d/9//4f/i/+P/6P/y/wIAGgA+AHAAmQCiAI0A
gACDAIcAhgCEAIQAagAdAJr/D/+n/l3+O/5N/n3+rP7a/gj/LP9J/2j/iP+h/7P/v//H
/8//0f/U/9b/1//Z/97/4v/j/+T/5//p/+v/7f/t/+7/8P/x//H/8//1//b/9v/2//X/
9v/2//X/9v/3//n/+v/7//v//P/8//7///8AAAAAAgADAAMAAwAEAAUABgAHAAoACwAM
AAwADQAOABAAEQATABQAFgAXABoAGwAdAB4AHgAhACMAJQAoACsALgAyADMANwA6AD0A
PgBBAEUASABNAFAAVQBZAF4AYgBmAGoAcAB1AHcAegB8AH8AggCEAIkAigCMAI0AkACR
AJEAkQCQAI8AjwCOAIwAigCHAIQAfgB7AHcAcgBsAGcAYwBeAFYAUABJAEMAOwA1AC8A
KgAmACMAHwAbABUAEQAMAAgABwACAAAA///+//v/+v/5//X/8//x//D/8f/w/+7/7v/t
/+v/6//q/+v/6//q/+n/6//r/+z/7P/q/+r/6v/r/+3/7f/t/+3/7P/s/+z/7P/u/+7/
7v/v//D/8//0//b/9f/3//b/9f/4//j/+f/5//f/+P/4//n//f/+//7//v///////v/+
//z//f/+//7///8AAAAAAQD+//7//v/+//7//f/9//3//f/9//z//P/5//n/+f/5//r/
+v/7//v/+v/5//n/+v/6//r/+v/6//r/+f/5//n/9//2//X/9f/2//b/9v/3//f/9v/1
//X/9P/0//P/8//z//P/8//z//D/8P/w//D/8f/y//P/8//x//D/8P/x//H/8f/v/+//
8P/w//D/8P/w//D/8f/x//T/9P/0//P/8v/y//P/8//z//P/9P/y//T/9P/0//T/8//z
//T/9P/0//X/9f/2//b/9v/2//T/9P/0//P/8//z//D/7v/s/+r/6f/n/+b/5v/k/+L/
4v/i/+L/4f/g/+L/4v/k/+b/6f/p/+n/6P/m/+f/5//o/+r/6f/p/+j/5v/m/+b/5v/m
/+b/5v/m/+j/6f/q/+r/5//n/+f/6P/r/+v/6//r/+r/6f/o/+f/6f/r/+z/8f/4/wAA
DgAiAEQAcgCdAK4AnwCSAJcAnQCcAJwAmACEAD0AwP8z/8X+df5N/lX+f/6s/tj+Cv8y
/1H/cv+S/6v/u//H/8//1f/Z/97/4v/l/+n/6v/s/+7/7v/w//H/9f/3//f/+P/8//3/
/f//////AAAAAAAAAgAEAAUABQAFAAUABgAGAAcABwAIAAgADAANAA4ADgAOAA8ADwAP
ABEAEwAVABcAFwAXABcAFgAZABoAHAAdAB0AHgAgACEAJAAlACcAKAAqAC0ALwAxADEA
MwA1ADgAOgA/AEMARwBKAE0AUQBUAFcAWgBfAGMAaQBuAHMAeAB6AH8AgQCEAIgAiwCO
AJAAlQCWAJgAmQCaAJsAmwCbAJwAmwCbAJoAmQCWAJIAjgCMAIkAhQCAAHsAdQBwAGoA
YQBcAFYAUQBLAEUAPwA6ADMALwAqACUAIAAdABkAFgARAAwACgAJAAQAAQAAAP///v/9
//z//P/5//j/9v/2//f/9f/1//T/8//z//L/8f/x//H/8v/y//H/8v/z//X/8//z//P/
8//2//b/9v/2//f/9v/1//X/8//1//X/9v/2//n/+f/5//r/+v/7//v//f/+//7/////
/wAAAAAAAAMAAwACAAIABAAFAAYABgAFAAQAAgABAAEAAgADAAQABAADAAMAAwADAAMA
AgACAAEAAQABAAEAAAD+//3/+//9//3//v8AAP7//v/+//7//P/7//v/+//8//z//P/9
//v/+v/5//n/+//6//n/+f/4//j/9//3//f/9//3//f/+P/4//j/+P/2//b/9v/1//f/
9v/2//f/9f/1//P/8//2//b/9v/2//T/9P/1//X/9P/0//T/8//1//b/+P/5//v/+f/6
//j/9v/2//b/9v/2//f/+f/6//j/+f/5//r//P/8//z/+v/4//j/9//3//X/8v/w/+7/
8P/v/+3/7P/o/+b/5P/k/+f/6P/o/+j/6P/o/+r/7P/r/+v/6//q/+v/7f/u//D/7//t
/+z/6v/s/+z/7P/s/+z/7P/s/+z/7P/t/+7/7v/v/+//7//w/+//7//v/+//7//v/+//
7//x//H/8v/3//z/BAAQACYASgB8AKsAvgCtAKAApQCtALAArACiAIgAPwC0/x3/sf5n
/kX+V/6F/rb+6v4Y/zr/Wf94/5j/sf/D/9H/1//d/+H/5P/k/+X/5//s//D/8//0//f/
+f/7//3//f/+//7//////wEAAwAEAAQABAADAAQABAADAAUABQAGAAYABQAFAAYABgAI
AAkACgAKAAwADQANAA0ADAANAA4ADwARABMAFQAWABcAGAAaABsAHQAeACAAIQAiACMA
JQAmACYAKQArAC0AMQAzADUAOAA4ADsAPQA/AEQARwBLAE4AUQBUAFkAXQBgAGQAaABs
AHIAdwB5AHwAfwCBAIMAhACJAIoAjACNAJAAkQCRAJEAkACPAI8AjgCQAI4AiwCIAIIA
fwB7AHYAcgBtAGkAZABbAFYAUABLAEUAPwA5ADQAMAAtACkAJQAeABsAFwAUABIADgAN
AA0ADAAJAAgABwAFAAMAAQAAAAEAAAD+//7/+//5//n/+P/3//f/9v/1//P/8//0//T/
8v/y//L/8//1//X/9f/1//b/9v/2//b/+P/4//j/+f/5//v/+//8//z/////////AgAC
AAMAAwADAAQABAAFAAcACAAIAAgACQAJAAgACAAGAAcACAAIAAoACgAJAAkABgAGAAYA
BgAGAAUABQAFAAcABwAGAAYAAwADAAMAAwAFAAQABAADAAEA///+//7//f/8//v/+v/5
//n/+v/7//n/+P/3//f/9//2//X/9f/z//L/8f/x//T/9P/z//P/8f/x//H/8f/w//D/
8P/w//L/8v/y//H/8P/u/+3/7f/v/+//7f/t/+z/7P/s/+z/7P/s/+3/7f/v//D/8f/x
/+7/7v/v/+//8f/w/+7/7v/u/+7/7f/t/+7/7v/w//H/8f/y//L/8v/y//D/7//u/+z/
6//r/+j/5v/k/+P/4f/e/9z/2//a/9n/2v/Z/9r/2v/a/9j/2P/a/9z/3//f/9//3v/c
/93/3f/e/97/3f/d/9z/3v/e/97/3v/d/9z/2//a/9z/3f/e/97/3P/b/9r/2v/d/93/
3f/d/9v/2//b/9v/2f/Z/9r/4f/o//D/+P8IACQAUACDAKAAmQCIAIkAkwCYAJYAigBy
ADsAyP8z/7v+a/5D/kX+Z/6U/sb+9P4a/z3/YP9+/5n/rf+7/8P/x//L/87/0v/V/9f/
3P/e/+D/4P/i/+P/5f/n/+f/6P/q/+v/6//t/+3/7v/u/+7/8P/y//P/8//x//H/8v/y
//H/8f/y//L/9v/3//j/+P/3//f/9v/1//j/+f/6//v/+v/7//z//P/9//7/AAABAAMA
BAAGAAcABgAHAAkACgAOABEAEwAVABUAFwAZABwAHQAhACQAJwAqAC0AMQA0ADUAOAA9
AEEARgBKAE4AUgBUAFkAWwBeAGIAZQBoAGoAbwBwAHIAcwByAHMAcwBzAHUAdQB2AHYA
dQByAG4AagBmAGMAXwBaAFgAUwBPAEoAQwA+ADgAMwAuACkAJAAgABsAFwASAA0ABgAD
AP///P/8//j/9//3//P/7//t/+v/6//p/+f/5v/j/+L/4P/g/9//3f/d/9z/2//b/9r/
2f/Y/9f/1//W/9b/1v/W/9f/1//X/9f/1//Y/9j/2P/Y/9z/3P/c/93/3P/d/9z/3P/d
/+H/4v/j/+L/4v/j/+P/5f/m/+b/5//p/+r/6v/q/+n/6f/o/+j/6v/r/+z/7P/s/+z/
6//r/+j/6P/o/+j/6v/p/+n/6f/n/+f/5v/m/+f/5//n/+f/5//m/+b/5f/k/+P/4//k
/+L/4v/i/+L/4P/f/9//3//g/+D/4P/h/9//3v/d/93/3v/e/97/3//e/97/3f/d/9v/
2//b/9v/3P/c/9z/3P/c/9z/3P/b/9v/2v/a/9v/3f/d/9v/2//b/9r/2f/Y/9r/2v/b
/9v/2v/a/9r/2f/Y/9j/2f/Z/9n/2f/a/9r/2v/a/9r/2//d/93/3//d/9z/2v/a/9r/
2v/b/9v/3P/c/9z/3f/d/97/3P/c/9z/2v/b/9z/3P/d/9n/1v/U/9L/1P/T/9H/0P/N
/8r/x//G/8f/yP/I/8j/yv/K/8z/zv/P/8//z//O/9D/0f/R/9L/1P/T/9P/0v/Q/9D/
0P/Q/9L/0v/S/9L/0P/R/9L/0v/T/9P/0//U/9X/1f/V/9X/0//T/9P/0//X/9n/2v/f
/+b/7P/6/xQAOgBsAJMAmACFAHwAfwCBAIIAggB6AFgAAQB0/+3+jf5N/jP+R/51/qT+
1v4E/yb/R/9o/4T/m/+r/7f/vf/D/8f/yv/O/9H/0f/S/9T/1//Y/9v/3f/h/+P/4//k
/+X/5f/k/+X/5v/o/+n/6v/o/+r/6//r/+v/6//s/+z/7//v//D/8P/w//H/8v/y//T/
9f/1/w==
         </WaveFormData>
      </LeadData>
      <LeadData>
         <LeadByteCountTotal>10000</LeadByteCountTotal>
         <LeadTimeOffset>0</LeadTimeOffset>
         <LeadSampleCountTotal>5000</LeadSampleCountTotal>
         <LeadAmplitudeUnitsPerBit>4.88</LeadAmplitudeUnitsPerBit>
         <LeadAmplitudeUnits>��V</LeadAmplitudeUnits>
         <LeadHighLimit>2147483647</LeadHighLimit>
         <LeadLowLimit>268435456</LeadLowLimit>
         <LeadID>V3</LeadID>
         <LeadOffsetFirstSample>0</LeadOffsetFirstSample>
         <FirstSampleBaseline>0</FirstSampleBaseline>
         <LeadSampleSize>2</LeadSampleSize>
         <LeadOff>FALSE</LeadOff>
         <BaselineSway>FALSE</BaselineSway>
         <ExcessiveACNoise>FALSE</ExcessiveACNoise>
         <MuscleNoise>FALSE</MuscleNoise>
         <LeadDataCRC32>3505074543</LeadDataCRC32>
         <WaveFormData>
zP/M/8z/zP/O/87/zv/O/9D/0P/Q/9D/zv/O/87/zv/N/8z/y//K/83/zv/P/9D/0v/S
/9L/0v/V/9b/1//Y/9r/3P/e/+D/4//k/+X/5v/r/+7/8f/0//b/+P/6//z/AAACAAQA
BgAKAA4AEgAWABoAHAAeACAAJQAoACsALgAvADAAMQAyADQANgA4ADoAPAA8ADwAPAA5
ADgANwA2ADQAMgAwAC4AKgAmACIAHgAbABgAFQASAA4ACgAGAAIA/v/6//b/8v/u/+z/
6v/o/+X/4v/f/9z/2//a/9n/2P/X/9b/1f/U/9H/0P/P/87/0P/Q/9D/0P/N/8z/y//K
/8j/yP/I/8j/y//M/83/zv/M/8z/zP/M/83/zv/P/9D/zv/O/87/zv/P/9D/0f/S/9P/
1P/V/9b/1v/W/9b/1v/Z/9r/2//c/9z/3P/c/9z/3f/e/9//4P/i/+L/4v/i/+H/4P/f
/97/3//g/+H/4v/h/+D/3//e/97/3v/e/97/3v/e/97/3v/b/9r/2f/Y/9n/2v/b/9z/
2//a/9n/2P/W/9b/1v/W/9j/2P/Y/9j/1v/U/9L/0P/S/9L/0v/S/9D/0P/Q/9D/zv/O
/87/zv/P/9D/0f/S/9H/0P/P/87/0P/Q/9D/0P/O/87/zv/O/87/zv/O/87/0P/Q/9D/
0P/O/87/zv/O/9H/0v/T/9T/1v/W/9b/1v/Y/9j/2P/Y/9j/2P/Y/9j/2P/Y/9n/2v/c
/9z/3P/c/9n/1//V/9L/0f/O/83/zf/M/8v/yP/H/8X/xP/D/8P/xf/G/8f/yP/J/8n/
yv/L/83/zf/N/8z/zf/O/8//0P/N/8z/yv/J/8z/zf/N/83/zP/L/8v/yv/L/83/zv/P
/8//z//Q/9D/z//O/83/zP/O/8//0f/U/9X/1f/W/9n/4P/s/wIAIQBKAHAAhgCMAJ8A
xQDrAAUBDQEEAeQAngAmAJb/Gv/B/pj+nv6//ub+Ef80/1H/bP+F/5r/rf+8/8b/y//P
/9D/0f/T/9P/1f/W/9j/3P/d/97/4P/g/+D/3//g/+H/4v/i/+P/5f/n/+f/6P/n/+b/
5v/l/+f/6P/p/+v/7P/r/+n/6P/r/+3/7f/t/+//7//v/+//7P/t/+//7v/u/+//7//w
//D/8f/x//D/9P/2//n/+//7//3//v///wAAAQADAAUACgANAA4ADwARABQAFgAYABoA
HQAfACMAJAAnACoAKgAtADAAMwA2ADwAQQBDAEYARgBJAEoASwBNAE0AUABRAFUAVwBX
AFYAVABUAFMAUwBVAFUAVABRAE0ASgBGAEIAPwA+ADwAOQA1ADEALQAnAB4AGQAUABEA
EQAPAAwACwAGAAIA/f/5//j/9v/1//T/8f/x/+//7f/p/+b/5P/i/+H/4f/i/+P/3//d
/9r/2f/a/9r/2//c/9r/2v/a/9r/2P/Y/9j/2P/b/9z/3P/d/93/3v/e/9//4f/i/+P/
5f/o/+n/6v/s/+z/6//r/+r/7f/u/+//8f/v/+//7//v//P/8//z//T/9f/2//f/+P/2
//b/9//4//r/+v/5//j/9v/2//b/9v/0//X/9f/0//b/9f/0//T/8//z//P/9P/0//P/
8//y//H/8P/w//H/8//x//H/8f/w//D/7//v/+3/7f/t/+3/7v/v/+7/7//v/+7/7f/t
/+7/7v/u/+z/7v/u/+7/7f/r/+v/6//r/+3/7f/r/+v/7f/t/+7/7v/u/+7/7P/s/+3/
7f/t/+3/6//r/+v/7P/v/+//8P/w/+//7v/t/+3/7//v//D/8P/y//L/8//z//P/9P/0
//T/+v/8//r/+v/6//r/+f/4//f/9v/0//T/9P/1//T/9P/0//T/9v/2//X/9P/y//H/
7v/t/+v/6v/p/+b/5f/j/+L/4f/f/+D/4P/g/+H/4//k/+b/5//n/+f/5//l/+T/4//i
/+T/4v/i/+H/4P/f/97/3P/d/93/3f/e/+D/4P/h/+H/3v/d/9z/3P/f/+D/4f/i/+H/
4P/e/93/3v/f/+H/5v/t//L//P8QAC0AUgB2AIYAigCfAMUA4QD1AAEBAAHcAI4AGACW
/yb/0f6k/qz+0f76/h//Qv9f/3b/j/+o/7v/xv/K/83/0f/U/9f/2//f/+H/4v/i/+T/
5f/m/+j/6//s/+z/7v/v//D/8P/x//H/8//z//T/9f/2//j/+f/5//j/9//3//r/+//7
//z/+//9//3//f/9//3//f/9//3///8CAAIAAAABAAEAAgAEAAcACQAKAAsADAAOAA8A
EQATABQAFQAZABsAHgAhACMAJQAlACUAKAAsAC8AMgA0ADcAOQA9AEAAQwBGAEYASgBO
AFIAVgBYAF0AXwBiAGUAaQBrAG0AbwBvAHIAcwBzAHUAdQB0AHcAeAB4AHkAeAB3AHUA
cQBvAG4AcABtAGoAZwBkAF4AWgBWAFIATwBMAEkARgA/ADoANQAwAC4ALAAqACgAJAAi
ACAAHgAaABgAFgAUABMAEgARABAADQAMAAsACgAKAAoACgAKAAoACgAKAAoABwAGAAUA
BAAFAAYABwAIAAYABgAGAAYACAAIAAgACAAKAAoACgAKAAwADgASABoAJAAuADYAPABE
AEwAVgBkAHQAhgCWAK4AyADiAPYACgEcASoBOgFEAUwBUAFSAVgBYgFwAX4BjgGgAbIB
xAHOAdwB8AEKAiQCOgJMAloCZgJ+AqACtAKqAogCTALwAXgB/ACcAF4AOgAkABgADAD8
/+z/4v/f/9z/2f/W/9P/0P/N/8r/x//E/8H/vv+9/7z/u/+6/7b/sv+u/6r/p/+m/6X/
pP+h/6D/n/+e/5r/mP+W/5T/kv+S/5L/kv+Q/47/jP+K/4j/iP+I/4j/h/+G/4X/hP+D
/4L/gf+A/3//fv99/3z/ef92/3P/cP9u/2z/av9o/2T/Yv9g/17/W/9Y/1X/Uv9P/07/
Tf9M/0j/Rv9E/0L/Qv9C/0L/Qv9E/0T/RP9E/0b/SP9K/0z/UP9U/1j/XP9h/2T/Z/9q
/3H/dv97/4D/hv+M/5L/mP+e/6T/qv+w/7j/vv/E/8r/0P/U/9j/3P/g/+T/6P/s//D/
8v/0//b/+P/6//z//v8BAAIAAwAEAAIAAgACAAIAAwAEAAUABgAGAAYABgAGAAUABAAD
AAIAAwAEAAUABgAGAAYABgAGAAgACAAIAAgACAAIAAgACAAIAAgACAAIAAkACgALAAwA
CgAKAAoACgAMAAwADAAMAA4ADgAOAA4ADAAMAAwADAAOAA4ADgAOAA0ADAALAAoADAAM
AAwADAAMAAwADAAMAAoACgAKAAoADAAMAAwADAALAAoACQAIAAoACgAKAAoACgAKAAoA
CgAIAAgACAAIAAoACgAKAAoABwAGAAUABAAGAAYABgAGAAQABAAEAAQABAAEAAQABAAG
AAYABgAGAAQABAAEAAQABgAGAAYABgAHAAgACQAKAAoACgAKAAoACgAKAAoACgAKAAoA
CgAKAAwADAAMAAwACgAKAAoACgAIAAgACAAIAAoACgAKAAoACAAIAAgACAAKAAoACgAK
AAoACgAKAAoACgAKAAoACgAMAAwADAAMAAoACgAKAAoADAAMAAwADAAMAAwADAAMAAoA
CgAKAAoACgAKAAoACgAIAAgACAAIAAoACgAKAAoACgAKAAoACgAKAAoACgAKAAsADAAN
AA4ADAAMAAwADAAOAA4ADgAOAA4ADgAOAA4ADAAMAAwADAAMAAwADAAMAAoACgAKAAoA
DAAMAAwADAAMAAwADAAMAA4ADgAOAA4AEQASABMAFAATABIAEQAQABEAEgATABQAFAAU
ABQAFAASABIAEgASABMAFAAVABYAFQAUABMAEgATABQAFQAWABQAFAAUABQAEgASABIA
EgAQABAAEAAQAA8ADgANAAwADgAOAA4ADgANAAwACwAKAAoACgAKAAoADAAMAAwADAAJ
AAgABwAGAAgACAAIAAgACAAIAAgACAAIAAgACAAIAAkACgALAAwACgAKAAoACgALAAwA
DQAOAA4ADgANAAwADgAOAA4ADQAPAA4ADgAMAAkACQAIAAcABwAHAAYABgACAAEAAQAA
AP///v/+//3//v////////////7//v/+/wAAAAD+//7////////////8//v/+//7//7/
/v/+/////f/9//3//f8AAAAAAAAAAP7//v/+//3//f/+//////8CAAcADAAWACYAPwBe
AIAAlgCcAKkAxwDjAPUABwESAf4AwABgAOz/ev8d/9z+0v7v/hj/O/9e/3v/kv+p/8D/
0//e/+T/5//p/+z/7//x//X/9//6//r/+v/7//z//v8AAAIAAwAGAAcACAAIAAkABwAJ
AAkACgAMAA4AEQATABMAEgARABEAFQAVABQAFAAXABkAGQAZABcAFwAXABcAGQAbAB4A
HgAeAB8AHwAgACIAJQAnACgAKgAsAC8AMQAyADMAMwAzADUANwA6AD0APQA/AD8APwBD
AEYASABKAEsATQBOAFEAUwBVAFcAVgBZAFwAXwBiAGIAZQBlAGYAagBtAG4AbwBwAG8A
cQBxAHMAdQB1AHQAdQB2AHYAdwB3AHcAdgBzAHUAdAByAHAAcABwAG8AbQBsAGkAZgBh
AF0AWwBZAFkAVwBTAE4ASwBIAEQAPwA7ADkANgA0ADIALQArACcAIwAfABwAGgAYABEA
DwAOAA0ACwAJAAYABQADAAIAAgACAP///v/9//z/+//8//3//v/8//z/+//7//n/+v/6
//v/+v/6//r/+//8//v/+v/6//3//f/+//7//f/8//v/+//9//3//f/9/////////wAA
///+//3//P/+//7///8AAP7//v/9//z//v/+//7//v/8//3//f/8//r/+f/4//j/+v/7
//z//v/7//n/+P/2//b/9v/3//n/9//1//X/9f/y//L/8f/x//P/8//z//P/8v/x/+7/
7f/u/+7/7v/v/+7/7v/u/+z/6v/q/+r/6f/r/+v/6//r/+j/5//k/+P/5P/l/+f/6P/m
/+b/5P/k/+X/5f/l/+X/5//n/+f/6P/o/+f/5//m/+b/5v/m/+f/6f/p/+r/6v/q/+r/
6//s/+7/7v/u/+7/7P/s/+z/7P/t/+7/7//x//H/8P/v/+7/7P/s/+v/6v/o/+f/5P/j
/+L/4P/e/9r/2v/Z/9n/2f/X/9j/2P/Y/9b/1//X/9j/2f/Z/9n/2f/X/9b/1f/U/9T/
0v/S/9H/z//P/8//zv/L/8v/y//M/8z/zP/N/83/zP/L/8r/yv/L/8z/zf/O/83/zP/K
/8n/yv/N/8//1P/b/+T/8v8KACkATgBsAHoAiACnAM0A5wDxAO0A1ACeADoAtv84/9j+
nf6S/qr+0/76/iH/PP9X/3L/jf+g/6//uv/A/8H/w//E/8P/xf/J/8v/zv/Q/9D/z//O
/87/zf/O/87/0P/T/9T/1P/V/9T/1f/U/9T/1P/U/9X/1f/V/9T/0//T/9X/1f/U/9T/
1f/X/9f/1//U/9P/0v/R/8//0f/U/9T/0//T/9L/0v/T/9X/1v/W/9f/2P/a/9v/2v/b
/9v/2//d/9//4v/l/+X/5//n/+f/6//u//D/8v/y//X/9//7//3///8BAAAABQAIAAsA
DgAPABMAFAAWABgAGwAcAB0AHwAfACIAIwAiACMAIgAgACIAIgAhACEAIAAfAB0AGQAX
ABQAEAAMAAcABgAEAAEA+//3//P/7f/o/+X/4v/h/+D/3f/Z/9f/1f/S/87/y//K/8j/
x//G/8H/wf+//73/vv+8/7v/uv+2/7X/tf+1/7T/s/+x/7H/sv+y/7P/tP+y/7L/sv+y
/7H/sv+z/7T/tP+0/7P/s/+0/7b/t/+5/7r/uv+6/7v/vf+9/73/vv+//7//wP/A/8D/
wP/A/8H/v/+//7//v/+//7//v//A/77/vv++/77/v//A/8L/xP/C/8L/wf/A/8L/wv/C
/8L/xP/F/8X/xP/D/8H/v/++/77/v//A/8L/wv/B/8H/wP+//77/vv+//7//vf+9/73/
uv+6/7n/uf+6/7v/vP+9/7z/u/+4/7f/uf+4/7f/t/+4/7j/uP+2/7b/tv+2/7X/tf+1
/7X/tf+1/7X/s/+z/7T/tf+3/7j/uP+4/7b/tv+5/7n/uf+5/7z/vf++/8D/wf/D/8L/
wv/C/8L/wv/C/8T/xP/E/8T/wv/C/8L/w//F/8b/x//I/8b/xv/F/8T/w//D/8H/wf/D
/8L/wf++/73/u/+6/7n/uv+8/73/vv++/7//v//A/8P/w//D/8P/wv/C/8L/wv/C/8D/
wP+//8H/wf/B/8D/vf+9/73/vv/A/8D/wf/B/8T/xf/G/8j/xf/E/8P/wv/D/8T/xP/F
/8T/w//F/8b/y//S/9r/6v8BACIARgBqAHoAhQChAM0A8wAHAQYB8ADCAGwA6P9c/+3+
pP6K/pv+wP7p/g7/Lf9G/2H/fv+V/6r/uP+//8P/xP/F/8X/x//J/87/zv/S/9P/1P/W
/9b/1v/V/9b/2P/a/9v/3f/b/93/3f/e/+D/4P/h/+H/5P/k/+T/5f/m/+X/4//i/+T/
5//o/+n/5//n/+f/5//l/+f/6v/q/+z/7f/t/+7/7v/v/+//7v/z//b/+v/9//7/////
////AQADAAYACQAMAA8AEAARABIAFAAVABYAGgAdAB8AIwAlACcAKQAoAC0AMAAzADYA
PABBAEMARgBGAEkASgBLAE8AUQBWAFkAWQBbAFsAWgBcAFwAWwBbAF0AXQBcAFkAWQBW
AFIATgBMAEwASwBJAEUAQQA9ADcAMQAtACkAJwAkACEAHQAbABYAEgANAAkACQAIAAgA
CAAEAAMAAAD9//n/9v/0//L/8f/x//L/8//v/+3/6v/p/+v/7P/u//D/7//u/+3/7P/q
/+r/6v/q/+z/7v/v//H/8f/y//L/8//2//b/9v/3//f/9//3//j/+//7//z//P8AAAAA
AAABAP//////////AQABAAEAAgACAAIAAgACAAQABAAFAAYABgAGAAUABAADAAIAAQAA
AAIAAwADAAIAAAD///7//v/7//v/+//8//3//f/+//7/+//6//r/+//8//v//P/9//r/
+v/5//n/+//7//v/+//9//3/+//7//n/+P/3//f/+v/6//r/+P/2//b/9v/1//f/9//3
//f/+f/5//f/9//1//X/9v/2//j/+P/2//b/9f/1//X/9f/z//P/8//0//f/9//4//j/
9//2//X/9f/2//f/+f/6//r/+P/2//b/9v/2//j/+P/4//j/+P/4//j/+f/4//j/+P/4
//r/+v/5//j/9f/z/+//7f/v/+7/7f/q/+f/5f/k/+P/5f/m/+b/5v/o/+n/6f/q/+n/
6f/p/+n/6v/q/+r/6v/q/+j/6P/n/+X/5f/l/+T/5P/l/+b/6P/n/+b/5v/l/+f/5//n
/+j/5v/m/+b/5v/m/+b/5f/l/+j/6f/p/+r/7//2//7/EgAvAFQAegCQAJYApQDHAOkA
AQEPAQ4B9ACyAEAAtv86/93+qP6m/sf+8v4b/0L/Xf90/43/pP+3/8T/zP/T/9n/3P/f
/+H/4f/f/+D/4v/l/+f/6f/s/+3/7v/u//D/7//w//D/8f/z//X/9f/2//T/9P/1//X/
+P/4//j/+f/9//3//P/8//v//f/9//3////////////8//3////+//7//////wAAAAAB
AAEAAAAAAAIABQAHAAkACwAMAA0ADAANAA8AEQAWABkAGgAbABsAHgAgACIAIwAlACYA
KQAuADEANAA0ADUAOAA7AD4AQABFAEcASgBMAE8AUABRAFEAUQBUAFUAVwBZAFkAWABX
AFYAVABTAFEAUQBQAE0ATQBKAEYAQgA+ADwAOQA1ADEALQApACMAHAAXABIADwAQAA0A
CQAHAAQAAAD7//f/9f/y//D/7v/r/+v/6f/n/+X/4v/g/97/2//b/9z/3f/b/9n/1v/V
/9L/0v/T/9T/1v/W/9b/1v/T/9L/0f/Q/9H/0v/S/9P/0//U/9T/1f/U/9T/1P/V/9j/
2f/a/9z/3P/b/9v/2v/e/97/3v/f/+H/4f/h/+H/4v/h/+D/4P/h/+L/4//k/+L/4v/j
/+T/5P/k/+P/4v/i/+L/4v/i/+D/4f/h/+D/4f/h/+H/4v/f/9//3//g/+D/3//f/97/
3//e/97/3//d/9v/2//b/93/3v/e/9//3P/b/9r/2f/a/9v/2v/b/93/3P/b/9v/2v/a
/9r/2P/b/9z/3f/d/9v/2//b/9v/3f/d/9v/2//b/9v/3P/c/9r/2v/Y/9j/2f/Z/9n/
2f/X/9f/1//Y/9z/3f/f/+D/5P/k/+L/4P/g/+D/4P/g/+H/4v/j/+T/5P/k/+T/5f/n
/+j/6f/q/+r/6v/p/+j/5P/j/+D/3//f/97/3f/a/9j/1f/T/9H/0f/S/9L/0v/Q/9H/
0f/S/9X/1f/V/9X/1v/W/9b/1v/U/9L/0v/R/9H/0f/R/9D/0f/R/9H/0v/Q/9D/0f/R
/9L/0//U/9b/1P/U/9T/1P/W/9b/1f/V/9z/2//Z/9r/3//m//T/CAAnAEwAcACEAIoA
mQC1ANEA5QD3APoA3ACSACAAnv8q/8/+nv6k/s3++v4h/0T/Xf9y/4f/nv+x/77/xv/N
/9P/1v/V/9X/1f/V/9j/3P/e/9//4P/i/+X/5v/m/+j/6f/q/+r/6//t/+//7//w/+//
7v/u/+3/8f/y//P/9f/1//X/9P/0//f/+f/5//n/+//7//v/+//6//v//f/8//z//f/9
//7//f///wAAAAABAAIABAAFAAcACQAKAAsACgALAA0ADwAUABcAGAAZAB0AIAAiACQA
JAAnACkALQAyADUAOAA4AD0AQABDAEYASgBPAFEAVABUAFcAWABZAF0AXQBgAGEAYwBl
AGUAZABiAGIAYQBhAGEAYQBgAF0AWwBYAFQAUABLAEoASABFAD8AOwA3ADEAKgAlACAA
HQAcABkAFQATAAwACAADAP//AAD+//3//P/5//n/9//1//P/8P/u/+z/6v/r/+3/7//u
/+3/6//r/+v/7P/u//D/8P/w//D/8P/s/+z/7P/s/+//8P/w//H/7//w//D/8f/w//D/
8P/x//T/9f/2//j/+P/3//f/9v/6//r/+v/7//n/+f/5//n/+//7//v//P/+//7//v/+
//3//P/8//z//f/+//7//v/8//z//P/8//z//f/9//z//P/7//r/+v/4//f/9v/2//f/
9//4//j/9f/0//T/9f/1//P/8//z//T/9P/z//P/8v/x//D/7//y//P/8v/z//P/8v/x
//H/8P/w//D/7v/w//D/8P/v/+7/7f/s/+v/7P/t/+z/7f/r/+v/7P/s/+z/7P/q/+r/
7f/t/+3/7f/t/+3/7f/u//H/8f/y//L/8v/y//L/8//1//f/+P/4//r/+v/6//r/+P/4
//j/+P/6//r/+v/7//r/+v/6//r/+v/6//n/+P/4//f/9P/z//H/8P/v/+z/6//p/+j/
5//l/+b/5v/m/+j/6f/p/+r/7P/t/+7/7//t/+z/6//q/+v/6v/r/+v/6v/p/+j/5v/l
/+X/5f/m/+j/6P/p/+n/5//n/+f/6P/q/+r/6v/q/+n/6P/m/+X/5v/n/+f/6v/x//j/
AAAQACsASgBwAIYAjACdALsA1wDpAPcA/ADgAJ4ANAC2/0L/6f6w/qz+z/74/h//RP9j
/3r/kf+o/7v/xv/M/9H/1f/W/9v/3//j/+X/5v/o/+j/6f/q/+z/7//w//D/8v/0//b/
9//5//n/+//7//z///8AAAIAAwAEAAQABAAFAAgACQAJAAoADQAPAA8ADwAPAA8ADwAP
ABEAEwAWABYAEwATABIAEgAVABcAGAAYABgAGgAdAB8AHwAhACIAIwAlACcAKgAtAC4A
MQAyADMAOAA8AD8AQgBEAEcASQBNAFAAUwBWAFYAWwBgAGUAagBtAHEAcgB0AHgAewB8
AH0AgQCBAIQAhQCFAIcAhwCGAIgAigCLAI0AjACLAIkAhQCGAIQAgQB+AHkAeAB2AHMA
bwBrAGcAYQBdAFkAVQBTAE8ASwBGAEMAPwA8ADgANQA0ADIAMQAwACsAKwApACcAJwAm
ACYAJgAiACEAIQAhACIAIQAfAB8AIAAgACEAIgAhACAAHwAeAB8AIAAhACIAIQAiACIA
IwAjACQAJAAlACQAJAAkACUAJwAnACcAKAAqACsALQAuAC4ALgAuAC8AMAAxADIAMwA1
ADUANQA2ADYANgA2ADYANwA4ADoAPAA7ADoAOAA2ADcAOAA5ADoAPAA9AD0APAA9AD0A
PQA+AD0APQA9AD4APQA7ADoAOAA5ADgAOAA5ADcANQA1ADUAMgAyADEAMQAzADMAMwAz
ADIAMQAuAC0ALQAsACsAKwAqACoAKgAoACgAKAAoACcAJwAnACcAJwAlACUAIwAjACUA
JQAmACYAJAAkACIAIgAjACMAIwAjACUAJQAlACYAJAAjACMAIgAkACQAJAAlACkAJwAm
ACYAJAAkACQAJAAmACYAJgAmACUAJAAjACMAJgAmACYAJgAkACQAIwAiAB4AHQAaABkA
GwAaABkAFgAUABEADwANABAAEgATABQAEgATABMAFAATABMAEwATABMAFAAVABYAFAAS
ABIAEQATABMAEwASABEAEQARABIAEAAQABEAEQATABMAEwAUABMAEgARABAAEgASABEA
EQASABEAEQAUABkAIAAqADwAWQB8AKIAugDCANMA9QAXAS0BNwEyARQB1ABiANj/Xv8D
/9L+1v75/iT/Tf9w/4v/ov+7/9L/4//y//r//f8BAAYABQAFAAUABQAIAAwAEAARABIA
FAAVABYAFgAYABkAGgAaABsAHQAfAB8AIAAeAB4AHwAfACMAJAAlACcAKAAnACUAJAAn
ACkAKQApACoAKwAsAC0AKgArAC0ALAAuAC8ALwAwADAAMQAxADAAMgA0ADcAOQA5ADsA
PAA9AEAAQQBDAEUASwBPAFEAUwBTAFYAWABaAF0AYQBkAGkAagBtAHAAcAB0AHgAfACA
AIYAiwCNAJAAkQCTAJMAkwCWAJcAmwCdAJ8AoQChAKAAogCiAKEAoQCiAKMAowChAJ0A
mgCWAJIAjwCOAIwAiQCFAIEAfQB3AHEAbQBpAGcAaABlAGEAXwBcAFgAUwBPAFAATgBN
AEwARwBHAEUAQwBCAEAAPwA+ADsAOwA8AD0AOwA5ADYANQA0ADQANQA2ADYANgA2ADYA
NAA0ADQANAA3ADgAOAA5ADcAOAA4ADkAOwA8AD0APwBBAEEAQQBCAEUARQBGAEYASgBK
AEoASwBJAEkASQBJAEwATQBOAFAAUABQAFAAUABOAE4ATwBQAFEAUgBSAFIAUABQAFAA
UABQAFEAUQBQAFAATwBOAE4ASwBLAEsATABOAE0ATQBMAEkASABIAEkASQBHAEcARwBG
AEYARQBFAEMAQwBDAEMARQBFAEMAQwBCAEAAPgA9AD4APgA+ADwAPgA+AD4APQA7ADsA
OwA7ADsAOwA5ADkANwA3ADgAOAA6ADoAOAA4ADcANwA3ADcANQA1ADUANgA5ADkAOgA6
ADgAOAA4ADkAOQA6ADoAOgA6ADoAOgA6ADoAOgA6ADoAOgA7AD4APgA+AD4APAA8ADsA
OgA6ADkANgA1ADMAMgAxAC4ALgAtAC0ALQAtAC4ALgAuACwALQAtAC4AMAAxADIAMwAv
AC4ALQAsACwAKgAqACkAKwArACsAKgAnACcAJwAoACoAKgArACsAKAAnACYAJgAnACgA
KQAqACgAKAAnACcAJgAlACUAKgAzADgAQABQAGsAjACyANIA4ADvABEBOwFZAWcBYgFK
ARYBsAAoAKT/Pf/8/u7+Bf8q/0//dP+T/7L/z//q////DgAYABsAHQAgACEAIwAnACsA
LAAuAC8ALwAvADAALwAwADAAMgAzADQANAA1ADMAMwAxADAALQAsACwAKwApACYAIwAh
AB8AHQAaABgAFgAXABYAFQASAA8ADAAJAAYABwAJAAgABgAFAAMAAgACAAMAAwACAAIA
BAAHAAkACAAJAAkACQALAA0AEAATABQAFwAYABkAGwAeACAAIgAiACUAJwArAC0ALwAx
ADAANgA6AD4AQgBEAEkASwBOAFAAUwBUAFUAWgBbAF8AYQBiAGMAYgBgAGIAZABlAGcA
ZQBlAGQAYQBfAFwAWABUAFIAUgBRAE8ASwBHAEMAPQA3ADMALwAtACsAJwAiAB8AHAAY
ABMADwAPAA4ADgAOAAgABwAEAAEAAAD+//3//P/6//n/+f/5//n/9//0//P/9P/0//X/
9v/1//T/8//y//P/9P/1//b/9f/2//b/9//3//j/+P/5//j/+P/4//n/+P/3//b/9v/4
//n/+//8//3//P/7//v/+//7//v/+//9//3//f/+//3//P/7//r/+v/6//v//P/6//r/
+f/4//j/+P/4//j/+P/5//n/+P/4//f/9v/2//X/9f/1//b/9P/z//P/8v/x//D/8P/x
//H/7//v/+//7P/s/+v/6//t/+3/7f/t/+z/6//o/+f/6f/o/+f/5//m/+b/5v/k/+L/
4v/i/+H/4//j/+P/4//i/+H/3v/d/9v/2//c/9z/3v/e/9z/3P/c/9v/2v/Z/9r/2//c
/97/3v/d/93/3P/a/9r/2v/b/93/3f/e/97/3P/c/93/3f/f/+D/4v/g/+D/4P/g/+D/
4P/i/+L/4v/i/+L/4v/i/+P/4v/i/+L/4v/i/+L/4f/g/9z/2//Y/9f/2f/Y/9f/1P/S
/8//zf/L/8n/yv/K/8r/y//N/87/0P/Q/8//zv/N/87/zv/O/87/z//O/8//z//O/83/
zP/K/8v/y//L/8z/zP/M/83/zf/P/8//z//Q/9D/0P/Q/9D/0P/Q/8//z//S/9P/1f/Y
/9v/4v/u/wQAIwBIAG4AgACIAJ0AvwDbAO8A/wD6ANQAhAAKAIT/Ev+9/pD+mP7B/ur+
E/84/1X/bP+F/5r/q/+4/8D/x//J/8z/z//T/9X/1f/W/9b/2v/b/9z/3v/h/+L/4v/k
/+P/5P/k/+X/5v/p/+r/7P/q/+r/6//r/+7/7v/u/+//8v/z//P/9P/z//X/9f/1//n/
+//5/w==
         </WaveFormData>
      </LeadData>
      <LeadData>
         <LeadByteCountTotal>10000</LeadByteCountTotal>
         <LeadTimeOffset>0</LeadTimeOffset>
         <LeadSampleCountTotal>5000</LeadSampleCountTotal>
         <LeadAmplitudeUnitsPerBit>4.88</LeadAmplitudeUnitsPerBit>
         <LeadAmplitudeUnits>��V</LeadAmplitudeUnits>
         <LeadHighLimit>2147483647</LeadHighLimit>
         <LeadLowLimit>268435456</LeadLowLimit>
         <LeadID>V4</LeadID>
         <LeadOffsetFirstSample>0</LeadOffsetFirstSample>
         <FirstSampleBaseline>0</FirstSampleBaseline>
         <LeadSampleSize>2</LeadSampleSize>
         <LeadOff>FALSE</LeadOff>
         <BaselineSway>FALSE</BaselineSway>
         <ExcessiveACNoise>FALSE</ExcessiveACNoise>
         <MuscleNoise>FALSE</MuscleNoise>
         <LeadDataCRC32>1191957399</LeadDataCRC32>
         <WaveFormData>
GAAYABgAGAAWABYAFgAWABYAFgAWABYAFwAYABkAGgAXABYAFQAUABcAGAAZABoAGwAc
AB0AHgAeAB4AHgAeACEAIgAjACQAJAAkACQAJAAnACoALQAwADIAMgAyADIANQA2ADcA
OAA8AD4AQABCAEQARABEAEQASABKAEwATgBOAE4ATgBOAFAAUgBUAFYAVgBWAFYAVgBU
AFIAUABOAE4ATgBOAE4ASQBGAEMAQAA9ADwAOwA6ADcANgA1ADQAMgAwAC4ALAArACoA
KQAoACUAIgAfABwAGgAaABoAGgAYABgAGAAYABQAEgAQAA4AEQASABMAFAARABAADwAO
AAwADAAMAAwADQAOAA8AEAAPAA4ADQAMAA8AEAARABIAEgASABIAEgAQABAAEAAQABMA
FAAVABYAFgAWABYAFgAYABoAHAAeABsAGgAZABgAGgAaABoAGgAdAB4AHwAgABwAGgAY
ABYAGAAYABgAGAAXABYAFQAUABYAFgAWABYAGAAYABgAGAAWABQAEgAQABIAEgASABIA
EQAQAA8ADgANAAwACwAKAAsADAANAA4ADQAMAAsACgALAAwADQAOAAwADAAMAAwACgAK
AAoACgAKAAoACgAKAAkACAAHAAYACAAIAAgACAAGAAQAAgAAAAEAAgADAAQABAAEAAQA
BAACAAIAAgACAAQABgAIAAoACAAIAAgACAAJAAoACwALAA0ADgAOAA4ACwALAAsADAAN
AA4AEAARAA4ADQALAAkABwAIAAkACgAKAAgABgAFAAEA/v/9//z//f/9//7/AAAAAAAA
AAAAAAMAAwABAAEAAwACAAIAAgD+//v/+P/3//r/+//8//z/+f/4//j/9//5//r/+v/6
//z//P/8//z/+f/4//f/9v/4//r//P/+//z/+v/4//r//P8EABMAKAA+AFMAYABqAH8A
owDGAN8A6ADoANUArABoAAoAqv9m/0X/P/9P/2j/g/+X/6f/t//I/9X/4P/q//H/9v/5
//v/+f/3//f/+f/7/wAAAQADAAMAAwABAAEAAgACAAUABQAGAAgABgAHAAcABwAFAAQA
AwADAAYACQAKAAsACgAKAAkACAAJAAoACgAMAA0ADQAOABAADQANAAwADAAQABEAEgAT
ABMAEgASABEAFQAYABgAGAAYABgAGAAZABcAFgAXABcAGgAcAB0AHgAfAB8AHwAgACUA
JgAmACcAKgAsAC4ALwAwADIAMgA0ADkAOwA+AEIAQQBCAEIARABGAEYARwBHAEoASwBM
AEsASwBKAEkASABKAEsATABNAEoARwBDAEAAPwA8ADoAOAA4ADUAMgAuACoAKAAlACEA
IgAiACIAIAAcABkAFQAUABIAEAANAAwADgANAAsACQAIAAYABAACAAMABAAFAAYABAAB
AAAA///+//7//P/8//7//v/+//3/+f/6//v/+v/7//v//P/9//v/+//8//3//P/9//3/
/v8AAAEAAgAEAAMAAwACAAIAAwAGAAcACAAGAAYABgAHAAkACgALAAsADQANAA0ADAAL
AAsACgAKAAwADAALAAsACQAHAAYABwAHAAcABwAHAAcABQAFAAQABAAFAAUABAAFAAUA
BQAFAAMAAgABAAEAAQABAAEAAQAAAAAAAAABAP7//f/9//3////////////8//r/+P/3
//j/+v/6//b/9//4//j/+P/1//X/9P/y//P/8//0//X/9P/y//H/8//z//L/8P/w//P/
8//x//H/8P/w//D/7//w//H/8v/0//L/8v/x/+//8P/w//D/8P/y//H/8f/x//D/8P/x
//H/9f/4//b/9v/2//b/9P/z//P/8v/z//P/9P/1//P/8v/x//H/8//z//P/8v/x/+7/
7v/u/+z/6v/o/+b/5//m/+T/5P/i/+L/4f/h/+T/5v/m/+b/5v/n/+f/5f/k/+P/4f/g
/+P/4//i/+H/4P/f/97/3f/c/9z/3P/d/9//3//g/+D/3f/c/9v/2v/d/97/3//g/93/
3P/b/9r/2v/a/97/4v/k/+T/6v/z/wQAGgAvADwARgBfAIMAnACrALoAvACjAHQAMADY
/4D/QP8f/x3/M/9Q/2v/gf+R/5//sP+//8r/zv/P/9D/z//P/9P/1//b/93/3f/a/9n/
2//b/9v/3v/f/+H/4v/h/+H/4v/k/+P/4//i/+H/4//k/+X/5//k/+X/5P/j/+T/5v/n
/+j/6P/o/+f/6P/m/+X/5f/m/+j/6f/p/+r/6v/p/+j/5//q/+z/7//x//D/8v/x//D/
8v/y//L/8//3//j/+//9//z//P/7//r///8BAAMABgAHAAgACAAJAAwADgAQABEAFQAY
ABkAHAAdAB0AHgAgACEAJAAmACoAKgAqACsAKwAtAC0ALQArADAAMAAwADAALQArACkA
JwAoACkAKgAnACYAJQAkAB8AHAAZABYAFQAUABMAEgANAAoABwAEAAMAAgABAAAA/v/8
//r/+P/2//T/8v/w//D/8P/w//D/7v/s/+r/6P/o/+j/6P/o/+j/6P/o/+j/5f/k/+P/
4v/j/+T/5f/m/+X/5P/j/+L/4//k/+X/5v/o/+j/6P/o/+j/6v/u//b/AAAIAA4AEgAY
AB4AJgAyAEAATgBgAHQAjACiALQAxADSAOAA7gD+AAgBEAEWARwBKAE2AUgBWAFoAXoB
igGWAaABrgHEAdgB7AH+AQ4CHAIwAkQCSgI+AiQC/AG+AXIBIAHSAI4AVgAyAB4ADAD4
/+j/4P/c/9r/2P/W/9L/zv/K/8b/wf++/7v/uP+2/7b/tv+2/7D/rP+o/6T/of+g/5//
nv+c/5r/mP+W/5L/kP+O/4z/iv+K/4r/iv+G/4T/gv+A/4L/gv+C/4L/gP+A/4D/gP99
/3z/e/96/3f/dv91/3T/cP9s/2j/ZP9g/17/XP9a/1X/Uv9P/0z/SP9E/0D/PP85/zj/
N/82/zL/Lv8q/yb/JP8k/yT/JP8l/yb/J/8o/yn/Kv8r/yz/Mv82/zr/Pv9B/0T/R/9K
/0//VP9Z/17/ZP9q/3D/dv97/4D/hf+K/5L/mP+e/6T/qP+s/7D/tP+5/77/w//I/8v/
zv/R/9T/1v/Y/9r/3P/f/+L/5f/o/+b/5v/m/+b/6f/q/+v/7P/s/+z/7P/s/+r/6v/q
/+r/7f/u/+//8P/v/+7/7f/s/+3/7v/v//D/8P/w//D/8P/u/+7/7v/u//H/8v/z//T/
8//y//H/8P/y//L/8v/y//T/9P/0//T/8v/y//L/8v/z//T/9f/2//X/9P/z//L/8//0
//X/9v/4//j/+P/4//f/9v/1//T/9//4//n/+v/5//j/9//2//f/+P/5//r/+v/6//r/
+v/6//r/+v/6//v//P/9//7/+//6//n/+P/5//r/+//8//z//P/8//z/+v/6//r/+v/7
//z//f/+//3//P/7//r/+v/6//r/+v/6//r/+v/6//j/+P/4//j/+v/6//r/+v/4//j/
+P/4//n/+v/7//z//P/8//z//P/6//r/+v/6//z//P/8//z/+//6//n/+P/5//r/+//8
//z//P/8//z//P/8//z//P/9//7///8AAP3//P/7//r/+//8//3//v/8//z//P/8//z/
/P/8//z//v/+//7//v/9//z/+//6//z//P/8//z//P/8//z//P/6//r/+v/6//z//P/8
//z/+//6//n/+P/5//r/+//8//z//P/8//z/+v/6//r/+v/8//z//P/8//v/+v/5//j/
+f/6//v//P/6//r/+v/6//j/+P/4//j/+//8//3//v/8//r/+P/2//f/+P/5//r/+v/6
//r/+v/4//j/+P/4//v//P/9//7/+//6//n/+P/5//r/+//8//z//P/8//z/+v/6//r/
+v/7//z//f/+//z//P/8//z//f/+////AAD+//7//v/+//3//P/7//r/+f/4//f/9v/0
//L/8P/u/+//8P/x//L/8P/w//D/8P/w//D/8P/w//L/9P/2//j/9//1//T/9P/1//b/
9v/3//f/+P/4//j/+f/5//n/+f/6//v/+v/8//n/+P/1//L/8//z//P/8v/x//D/7//t
/+z/7P/t/+z/7f/u//D/8f/u/+3/7P/q/+3/7v/u/+3/6//r/+v/6//o/+b/5f/k/+b/
5//o/+r/5//m/+X/5P/n/+j/6f/q/+j/6P/o/+j/5v/m/+j/6v/s/+7/8v/2////DAAe
ADEAPgBIAFkAdwCQAJ8ArgC4AKsAhABKAAIArP9k/zn/Lf8//1r/df+N/6H/r/++/8//
2v/g/+P/4v/j/+X/5//r/+3/7//x//D/8P/x//D/7//w//H/8//0//X/9f/2//j/9//3
//b/9f/2//j/+v/9//v/+//5//f/+f/6//r/+v/9//7//v8AAP///f/8//z//v//////
AAD+//3//P/7////AAACAAMAAwAGAAYABgAGAAYABgAHAAsADAAPABEAEAAQAA8ADgAS
ABMAFAAWABcAGAAYABkAGgAcAB4AHwAjACYAJwAqACkAKQAqACwALwAyADQAOAA5ADgA
OAA3ADUANQA1ADMANgA2ADYANgA0ADMAMgAxADIAMwAzADQANgA0ADMAMgAyAC8ALAAo
ACcAKAAoACcAIwAiACEAHgAeAB0AGwAcABgAFgATABIAEAAPAA0ACwANAAwACwAKAAUA
BAADAAIAAgABAAIAAwAAAAAA/v/+//3//P/7//n/+f/8////AAD///3//P/7//z//f//
/wEAAAABAAEAAgABAAEAAQACAAUABwAIAAoABwAIAAcABgAHAAgACQALAAkACgALAAsA
CQAJAAkACAAJAAsADAAOAA0ADAAKAAkACAAHAAcACQAHAAcABwAHAAUAAwADAAIAAwAF
AAYABgACAAEAAAD/////AAABAAMAAgABAAAA//////7//f/9//////8AAAEAAAD///7/
/f/+//7//v//////AAD///r//P/8//v/+v/9////AAAAAP3/+//6//n/+v/6//v////9
//z/+v/6//3//f/7//v//f8AAAMABQADAAEA///+//7/AAABAAEAAQACAAMABAACAAMA
BQAGAAcACAAJAAoACAAHAAcABgAIAAkACwANAAwADAAMAA0ACwALAAsACgAMAAoACwAM
AAoABgACAP7/AAAAAP//AAABAAIAAgADAAMABAADAAIAAgADAAMAAQABAAEAAAAAAAIA
AQD///3////////////8//z//P/9//7///8BAAIA///+//3//P/+/wAAAgAEAAIAAgAC
AAIA/v/+/wAABgAKAA4AFgAhADIARABXAGIAdACTALcAzgDXANYAyACpAHIAIgDI/4D/
VP9H/1H/af+E/5n/qf+7/8//4v/x//r/AAADAAAA///9//3//f8BAAUACQAMAAsACwAJ
AAcABwAHAAgACAAKAAsADQAQAA4ADQALAAkACgAMAA4AEQAOAA8ADgANAA8AEAAQABAA
EQASABIAFAATABEAEAAQABEAEwAUABYAFQAVABUAFQAXABgAGgAbABwAHgAdABwAGwAa
ABkAGQAcAB4AIgAlACQAJAAjACIAJAAlACYAKAAtAC4ALgAvADAAMgA0ADUANwA6ADsA
PgA+AD8AQQBEAEQARgBHAEoATABMAE0ATQBMAEsASgBHAEoASgBKAEoASABHAEYARQBE
AEMAQQBAAEEAPgA8ADoAOAA1ADIALgAtACwAKgAnACUAJAAjACAAHwAdABoAGgAYABYA
EwASAA8ADQAKAAcACgAKAAoACgAHAAYABQAEAAUAAwADAAMABAAEAAIAAgAAAAAAAAD/
////AgAFAAYAAwABAAAA//8CAAMABQAHAAgACQAJAAoACwALAAsADAAOAA8ADwAQABAA
EgASABIAEgASABIAEwARABIAEwATABEAEQARABAAEAARABEAEgAQABAADwAPABAADwAP
ABEAEwATABMAEwARAA8ADwAOAA8AEQASABIAEAAPAA4ADQAMAAwADAANAA8ADwAPAA8A
CwAKAAkACQAKAAsADQAPAAwACwAKAAkACAAIAAgACQAMAA4ADgAKAAkACAAGAAQABQAH
AAgACAAHAAUABAADAAYABgAHAAsACgAIAAUABAAFAAUAAwADAAUACAALAA0ACwALAA0A
DgAQABAAEAAQAA0ADQAOAA4ADQALAAoACQANAA4ADwARABAADwAOAAwACwAIAAgACAAI
AAYABAACAAMAAgAAAAAAAgACAAEAAQD//wAA///+////AQACAAEAAQABAAAAAAD///3/
+v/3//r/+//8//3/+f/4//f/9//5//n/+v/6//z//P/8//z/+f/4//f/9v/3//j/+f/6
//j/9P/0//T/9v/6/wIADQAeADAAQwBWAGQAcQCPALgA2wDuAPQA6QDMAJoATADs/5b/
Xf8//0H/Vv9x/4X/k/+h/7D/w//W/+b/8f/0//X/8f/v/+3/7f/x//P/9v/5//v/+//7
//r/+f/5//j/+//7//z//v/+//////////z//P/8//3///8BAAEAAQD+//7//f/8/wAA
AgADAAYABgAFAAUABgAEAAUABQAGAAgACQAKAAsACQAIAAgABwAMABAAEQASABAAEAAQ
ABEAEAAQABIAEwAXABgAGAAYABgAFwAWABYAGwAeACAAIwAjACQAJQAlACUAKAApACwA
MAAzADcAPAA5ADoAOgA8AD8AQABCAEMAQwBDAEMAQQBCAEIAQgBCAEQAQwBCAEEAPwA9
ADoAOAA4ADYANQA0ADIALwAsACgAJwAmACQAIQAfAB4AHQAaABUAEwAQABAAEQAQAA4A
DgAMAAsACQAHAAYABAACAAAA//8AAAEAAgD+//v/+v/5//v//P/7//z/+//6//n/9//0
//b/+P/4//n/+f/6//v/+v/5//n/+f/8//3//f/+//7//f/8//z/+v/7//v//P///wIA
AwAEAAMAAgABAAEAAwAEAAUABQADAAMAAwACAAQABQAFAAYACAAIAAcABwADAAEAAAAB
AAMAAwADAAMAAQD//////v/9//3//P/6//z//f/+////+//6//n/+f/6//v//P/9//n/
+P/3//f/9//3//j/+f/7//v/+//7//f/9v/1//X/+P/6//r/9v/0//T/8//y//P/9f/2
//b/+P/3//f/9//2//T/8//1//f/9v/0//T/9f/1//P/8//y//T/9v/3//f/9//3//j/
9f/2//b/9f/3//j/+f/6//z/+P/4//j/+P/4//j/+f/7//z/+v/5//n/+f/6//r/+v/7
//z//f/+//7/+v/2//X/9P/3//b/9f/0//H/8P/u/+7/7v/u/+3/7f/u//D/8P/w//D/
8f/x/+//8f/x//D/8P/u/+3/6//p/+n/6f/p/+n/6v/q/+r/6//q/+n/6f/o/+n/6v/r
/+z/6f/o/+f/5v/m/+b/5v/m/+r/7P/q/+j/6v/s//L///8QACYAPQBMAFQAZwCHAKYA
vQDMANAAvwCWAFQA+P+Y/1L/Kf8h/zP/UP9v/4f/l/+l/7L/v//K/9T/2f/e/+P/5f/n
/+X/4//h/+H/4v/k/+f/6P/p/+v/6//s/+z/7P/r/+v/7P/u/+//7//v/+7/7v/u/+//
7//x//H/8f/x//L/8v/y//L/8v/x//L/8//z//T/9v/z//P/8v/y//X/9f/1//X/+P/4
//n/+f/6//z/+//6//z//v8AAAMAAQAAAAEAAQAEAAYABwAIAAoACwAMAA4AEAAQAA8A
DwASABYAGgAdABwAHgAeACAAIgAjACUAKAAoACoAKwAuAC8ALgAuAC0ALgAvADAALwAv
AC4ALQAsACwAKwAqACkAKAAnACUAJAAiAB4AGwAYABoAFwAUABAADAAKAAcAAwACAAIA
AgAAAP3/+//4//j/9P/y/+//7v/w/+//7f/r/+r/6P/m/+T/5P/k/+T/5P/h/9//3//f
/97/3v/c/9z/3f/e/9//3//b/9z/3f/c/93/3f/e/9//4f/h/+L/4//j/+P/4v/i/+X/
5//p/+z/6f/p/+j/6P/q/+z/7P/s/+7/7v/u/+//7P/s/+z/6//u/+//8P/w/+7/7//v
//D/7v/u/+3/7f/u/+3/7f/v/+7/7f/s/+v/7P/r/+z/7P/p/+n/6P/m/+b/5//o/+n/
6P/o/+j/6f/o/+f/5v/l/+b/5v/m/+f/5P/j/+P/4//k/+X/5v/n/+X/5P/j/+P/5f/m
/+X/4P/j/+T/5P/k/+P/4//i/+D/4v/h/+H/4f/h/+D/4P/j/+L/4P/d/9z/3v/f/97/
3//f/+D/4f/h/+L/4//k/+b/7P/s/+n/5v/m/+b/5v/m/+j/6f/r/+z/6//p/+j/5//q
/+r/6v/r/+v/6//r/+r/6P/k/+P/4v/j/+L/4f/g/97/3P/Z/9j/2f/a/9r/2//c/97/
3v/e/9z/3f/d/9v/3f/d/9z/3P/b/9n/1v/T/9X/1f/V/9X/1v/W/9b/1//W/9X/1f/U
/9X/1v/X/9j/1//W/9X/1P/W/9b/1v/W/9r/2P/W/9L/1P/Y/+D/7f8AABYAKwA4AEAA
UwBvAIgAmwCuALQAoQByACwA1P94/zT/Ef8R/yv/Tv9t/4X/k/+d/6j/tf/C/8r/z//S
/9X/1//V/9X/0//T/9X/2P/b/93/3f/d/9v/2//c/9z/3f/d/97/4P/i/+P/4//j/+H/
4P/f/9//4P/j/+T/5f/k/+T/4//i/+X/5v/m/+j/6v/p/+n/6v/n/+f/5v/m/+j/6f/q
/+v/6v/q/+v/6//r/+7/7v/u//H/8v/z//X/9f/0//X/9f/6//z//f/+//7///8AAAIA
AwAEAAQABQAHAAoADQAPAA4AEAAQABIAFQAXABoAHgAdAB4AHgAgACIAIgAjACMAJAAl
ACYAJQAnACYAJQAkACUAJQAlACUAIwAhAB4AHAAbABgAFgAUABQAEQAOAAoABQAEAAIA
///+//7//v/8//j/9f/x//D/7v/s/+n/6P/p/+n/6P/n/+b/5P/i/+D/3//g/+H/4v/g
/93/3P/b/9z/3P/a/9r/3P/c/9z/2//X/9j/2f/Y/9n/2f/a/9v/2f/Z/9r/2//a/9v/
2//c/97/3//g/+L/4f/h/+D/4P/i/+T/5P/k/+L/4v/i/+P/4//k/+X/5f/n/+f/5//m
/+X/5f/k/+T/5v/o/+n/6//o/+f/5//p/+f/5//n/+f/6P/n/+j/6P/n/+f/5v/k/+X/
5//p/+v/6f/o/+f/5//n/+f/5//n/+j/6P/o/+n/5v/l/+X/5f/o/+n/6v/r/+n/6P/n
/+f/6f/q/+n/5P/l/+b/5v/m/+P/4//i/+D/4//j/+T/5f/j/+L/4v/l/+X/5P/i/+L/
5f/l/+P/4//h/+L/4//j/+T/5f/m/+j/5//o/+j/5//q/+z/7P/u//D/8P/w//D/7v/t
/+3/7P/t/+3/7v/v/+7/7v/u/+//7//v/+//7v/v/+z/7P/s/+v/6P/l/+L/4v/i/+H/
4v/f/97/3P/b/97/4P/g/+D/4f/j/+T/4//i/+H/3//e/+H/4f/g/9//3v/d/9z/2//c
/9z/3P/d/93/3f/e/97/3f/c/9v/2v/c/97/4P/i/9//3v/d/9z/3v/e/97/4v/m/+r/
7v/1/wIAEgAnADgARABVAHMAjgCbAKgAsACfAHYAOADo/5D/Sv8l/x3/L/9O/2v/hf+Z
/6n/uv/H/9L/2P/Z/9r/2//b/9//4f/l/+f/5//m/+T/5f/k/+P/5P/l/+f/6P/p/+n/
6v/s/+v/6//q/+n/6v/s/+7/8f/u/+//7v/t/+7/8P/x//L/8f/y//L/9P/y//H/8f/y
//X/9//4//r/+f/3//X/8//1//b/+P/5//n//P/8//z//v/+//7///8BAAIABQAHAAgA
CAAHAAYACgANABAAFAAWABYAFQAVABYAGAAaABsAIAAkACYAKgArACsALAAuADAAMgAz
ADYAOAA4ADkAOQA3ADcANwA1ADkAOgA7ADwAOwA5ADcANQA3ADcANgA2ADMAMAAuACwA
KwAnACMAHgAeAB4AHQAbABcAFAARAAwACgAJAAcACAAEAAIA///+//3/+//4//X/9//4
//n/+v/1//T/8//y//P/8//1//f/9P/0//L/8v/w//D/8P/v/+3/8P/z//T/8//x//D/
7//y//P/9f/3//b/9//3//j/9//3//f/+P/6//v/+//8//n/+v/5//j/+f/6//v//f/8
//z//P/7//v/+//7//r//P/9//3//v/9//z/+v/5//v/+//8/////f/9//3//f/9//v/
+//6//z//f/9//z/+v/5//j/9//3//j/+f/7//j/9//2//X/8//y//H/8f/y//P/9f/3
//X/9f/1//X/9f/0//P/8//z//T/8//u//H/8v/y//L/8//1//b/9v/1//P/8v/x//L/
8v/z//f/9f/0//L/8v/1//X/8//z//b/+P/6//v/+v/5//j/+P/5//z//v///wAAAAAA
AAAAAAAAAAAAAAAAAAEAAwAEAAMAAQAAAP//AwAEAAUABwAFAAUABQAEAAEA/v/+//7/
///+//3//P/5//b/8v/w//T/9v/3//n/+P/6//r/+v/3//f/9v/z//b/9//3//j/9f/z
//D/7f/v/+//7//v/+z/7P/s/+3/7P/r/+v/6v/s/+7/8P/y/+//7v/t/+z/7P/s/+z/
7P/u/+r/6P/q/+7/8v/4/wMAFAAoAD0ATABWAGcAhQCkALkAxADGALcAkABOAPT/mP9U
/zP/L/9D/2D/ff+T/6H/r/+8/8n/1v/i/+f/6P/t/+//8f/x/+//7//t//D/8//1//X/
9f/1//X/9v/2//j/+f/7//7//v/////////9//z/+//7//7/AQACAAMAAgACAAEAAAD/
/wAAAAACAAMAAwAEAAYABQAFAAQABAAGAAcACAAJAAgACAAJAAkACwAOAA4ADgAPABAA
EQATABIAEgAUABUAGQAaABoAGgAaABsAHAAeACMAJAAkACUAKAAqACwALQAtADAAMQA0
ADcAOQA8AEAAPQA+AD4AQABEAEQARQBFAEcARwBHAEUARQBEAEMAQgBGAEcASABJAEUA
QwBAAD4AQAA+AD0APAA7ADcAMwAuACsAKgAoACUAJQAkACMAIAAaABcAEwASABIAEgAR
ABIADwANAAoABwAJAAgABwAGAAUABgAHAAgABAABAAAA///+//7//P/8////AAABAAEA
/v8AAAIAAgAEAAMAAwADAAIAAQABAAEAAwAFAAYACAAJAAkACQAKAAkACQAIAAgACQAM
AA0ADgALAAoACQAJAAoADAAOAA8AEAARABIAEgAPAA8ADgAOABEAEgASABMAEAAPAA8A
EQATABMAEwATABMAEQARABAAEAARABEAEAAQABEAEgATABIAEgASABMAEQARABEAEQAO
AAwACgAJAAgABwAHAAcACAAJAAoACwAHAAYABQAFAAYACAAIAAQABgAGAAUABAACAAMA
AwACAAMAAwAEAAUAAgAAAP//AQACAAIAAQACAAEAAQD///////8AAAEAAQAEAAUABgAI
AAUABgAGAAUABAAEAAcACAAJAAoACAAHAAcABgAIAAcABwAHAAkACgALAA0ACgAJAAgA
BgAGAAQABQAGAAYABAACAAAAAQAAAP7//v8AAAAA//////3//v/9//z///8BAAIAAQAA
AP///f/8//v/+f/2//P/9v/3//j/+f/4//j/+P/5//r/+//9//7/+//6//n/+P/5//r/
+//8//z//P/8//z/+P/4//b/+P8AAAYACgATACQANgBJAFwAagB/AKEAyADjAPAA8gDn
AMQAjAA6ANr/jP9b/0f/Tf9i/3n/j/+h/7f/zP/h/+7/9v/3//b/9f/1//f/+////wEA
AQAAAAAAAQAAAP//AQABAAIAAgAEAAUABwAKAAcABwAGAAUABQAGAAcACQAHAAkACQAJ
AAkACgAKAAoADAAOAA8AEgAQAA8ADwAQABAAEQARABIAEQARABEAEQASABIAEwATABUA
GAAYABgAFgAWABYAFwAZABoAHQAfAB8AIAAgACAAJAAlACYAKAAoACgAJwAnACgAKgAs
AC0AMAA0ADYAOgA6ADsAPQBAAEIARABFAEgATABMAE0ATQBLAEsASwBJAE0ATgBPAFAA
TgBNAEwASwBIAEcARQBEAEUAQgBAAD4APAA5ADYAMgAwADAALwAtACkAJgAjAB4AGwAZ
ABYAFgAXABYAFAAUABMAEQAOAAsADQAMAAsACgAGAAYABgAGAAMAAQABAAEAAgACAAAA
AAD///7//f/7//v//v8BAAIAAgABAAEAAQABAAEAAgADAAYABwAHAAgABgAFAAQABAAG
AAkACwAOAAwADgAOAA4ADgAOAA4ADwAQABIAFAAVABQAEwASABAAEQATABQAFgAUABQA
EwATABMAEwAUABcAFwAXABcAFwAVABMAEwASABQAFQAVABQAEQARABEAEQAQABAAEAAR
ABIAEwAUABUAEwASABEAEQATABMAFAAVABQAEwASABEAEAAQABAAEQASABQAFAAQABAA
EAAPAA4AEQATABQAFAATABEAEAAPAA8ADgAOABEAEwASABAAEAAQAA8ADAALAA4AEAAS
ABMAEAAPAA4ADgANAA4ADgANAA8AEAARABIAEAAPAA8ADwAUABgAGQAXABgAFgAWABYA
FgAWABcAGQAaABgAFwAXABcAFgAWABYAFwAZABkAGQAYABYAEgARABAAEwASABEAEAAO
AAwACQAIAAYABgAFAAUABwAKAAsADAAJAAkACAAFAAYABwAHAAgACgAJAAcABQAEAAMA
AgABAAEAAgADAAUAAwADAAQABAAGAAYABgAGAAYABgAGAAYABQAEAAMAAgAIAAoACgAK
AAwADgAUACEAMgBIAGEAcAB6AJEAsQDKANkA6ADqANMAogBYAPz/ov9i/z//Pf9T/3T/
kf+l/7f/x//U/9//6v/w//P/9v/5//v/+////////f/7//z///8BAAEAAQABAAEAAgAC
AAAA/////wAAAgADAAMAAwABAAAA//////3/////////AQACAAIAAgACAAIAAQACAAQA
BwAHAA==
         </WaveFormData>
      </LeadData>
      <LeadData>
         <LeadByteCountTotal>10000</LeadByteCountTotal>
         <LeadTimeOffset>0</LeadTimeOffset>
         <LeadSampleCountTotal>5000</LeadSampleCountTotal>
         <LeadAmplitudeUnitsPerBit>4.88</LeadAmplitudeUnitsPerBit>
         <LeadAmplitudeUnits>��V</LeadAmplitudeUnits>
         <LeadHighLimit>2147483647</LeadHighLimit>
         <LeadLowLimit>268435456</LeadLowLimit>
         <LeadID>V5</LeadID>
         <LeadOffsetFirstSample>0</LeadOffsetFirstSample>
         <FirstSampleBaseline>0</FirstSampleBaseline>
         <LeadSampleSize>2</LeadSampleSize>
         <LeadOff>FALSE</LeadOff>
         <BaselineSway>FALSE</BaselineSway>
         <ExcessiveACNoise>FALSE</ExcessiveACNoise>
         <MuscleNoise>FALSE</MuscleNoise>
         <LeadDataCRC32>505666536</LeadDataCRC32>
         <WaveFormData>
7P/s/+z/7P/s/+z/7P/s/+7/8P/y//T/+P/6//z//v/8//z//P/8////AgAFAAgACAAI
AAgACAAGAAYABgAGAAgACAAIAAgABgAGAAYABgAKAAwADgAQABAAEAAQABAAEQASABMA
FAAYABoAHAAeABwAHAAcABwAIAAiACQAJgAoACgAKAAoACoALAAuADAAMgAyADIAMgAx
ADAALwAuAC4ALgAuAC4AKgAoACYAJAAhACAAHwAeABsAGgAZABgAFQASAA8ADAAKAAoA
CgAKAAcABAABAP7//f/8//v/+v/5//j/9//2//L/8P/u/+z/7v/u/+7/7v/s/+r/6P/m
/+b/5v/m/+b/5//o/+n/6v/p/+j/5//m/+f/6P/p/+r/6P/o/+j/6P/m/+b/5v/m/+n/
6v/r/+z/7P/s/+z/7P/u//D/8v/0//P/8v/x//D/8f/y//P/9P/1//b/9//4//X/9P/z
//L/9P/0//T/9P/z//L/8f/w//H/8v/z//T/9P/0//T/9P/x//D/7//u/+//8P/x//L/
8f/w/+//7v/t/+z/6//q/+v/7P/t/+7/7P/q/+j/5v/o/+j/6P/o/+f/5v/l/+T/4v/i
/+L/4v/l/+b/5//o/+f/5v/l/+T/5v/m/+b/5v/l/+T/4//i/+P/5P/l/+b/5P/k/+T/
5P/i/+L/4v/i/+T/5v/o/+r/6f/o/+f/5v/n/+j/6f/q/+r/6v/p/+n/5v/l/+T/5P/l
/+b/6P/p/+b/5f/j/+L/4v/i/+L/4//k/+T/4v/i/93/2//a/9n/2v/b/9z/3f/b/9z/
3P/c/97/3v/d/9z/3P/b/9v/2//X/9T/0//R/9T/1f/V/9X/0v/R/9H/0P/S/9L/0v/S
/9L/0//T/9L/0P/Q/9D/0P/S/9T/1v/Y/9P/0P/O/87/0P/Y/+T/8/8DABIAHQAnAD0A
XwCFAKEAsQC5AK0AkQBhABcAw/+L/3H/bP9z/4L/jv+Y/53/qP+x/7j/vf/C/8j/zP/L
/8v/yv/I/8f/xv/G/8j/yf/J/8r/yv/K/8r/zP/P/8//z//Q/9D/zv/N/8z/y//I/8f/
xf/D/8b/x//G/8f/yP/H/8b/xv/K/8z/zv/Q/9P/0//V/9X/0v/S/9X/2f/e/97/3v/d
/9z/2v/Z/9n/2//d/9//4f/g/97/3P/b/9j/1//X/9j/2//d/97/4f/g/+D/4P/i/+X/
5v/q/+v/6v/r/+//7f/t/+3/7//z//j/+f/6//3//v/+//7/AQAHAAgACQAKAAwADQAO
AA8ADgAOAA0ADAAQABEAEgASAA8ADQAKAAcABwAHAAQAAwD///3/+f/3//L/8P/u/+v/
6v/q/+r/6v/k/+H/3f/d/9v/2f/Z/9b/1v/V/9T/0f/O/83/zP/K/83/zv/P/9D/zv/M
/8n/yf/M/8z/zP/N/87/0P/Q/8//zP/L/8v/zf/O/8//0P/R/8//zv/O/8//0v/S/9L/
0//U/9b/1//Z/9j/1//X/9f/2f/a/9v/2//a/9n/2f/Y/9z/3P/d/93/4P/g/+D/3//e
/93/3f/c/97/3//f/+D/3//e/93/3P/e/9//3//g/97/3f/c/9v/2f/Z/9n/2P/Z/9n/
2f/Y/9b/0//R/9D/0P/Q/9D/0P/Q/9D/z//O/83/zf/M/8v/zf/O/8//0P/M/8z/zP/N
/83/zf/O/87/z//Q/9H/0v/P/8//zv/N/9D/0f/R/9L/0v/S/9L/0//T/9P/0//T/9P/
0//S/9L/0v/R/9D/0P/T/9P/0//T/9D/z//O/83/z//P/8//0P/S/9H/0f/S/9D/0f/R
/9H/1P/Y/9b/1v/W/9b/1f/U/9P/0f/S/9P/1P/V/9X/1P/T/9P/1P/V/9b/1v/U/9P/
0v/R/8//zv/O/8z/zP/K/8n/yf/G/8X/xP/D/8T/xf/H/8j/yv/K/8r/yf/F/8T/wv/B
/8L/wP+//8D/vP+7/7r/uP+4/7n/uv+8/77/vv++/77/vP+6/7n/t/+5/7r/u/+8/7n/
uP+3/7b/tv+3/7j/uv+6/7z/vv/G/9P/4//y//3/BwAhAEMAXwB3AIkAkQCDAGcANwDx
/6X/b/9X/1L/X/9y/4T/jv+X/6L/rf+0/7v/vP+8/7r/uf+7/77/wP/D/8L/wP+8/7n/
uf+6/7r/u/+8/7//w//B/8H/wv/C/8L/wf/A/7//wP/B/8H/wf+//73/uf+3/7f/t/+3
/7j/uP+4/7j/uP+4/7f/uP+3/7f/uP+8/8H/wv/A/77/u/++/77/v//B/8D/wf/C/8P/
wf/A/7//v//A/8H/w//G/8T/w//B/8H/xP/E/8T/xv/G/8b/yf/J/8n/yf/M/8n/yv/L
/87/0//S/9H/0P/R/9P/1P/V/9n/2//a/9n/2P/X/9f/1//X/9j/2v/b/9z/3P/b/9r/
2P/Y/9n/3P/a/9j/1v/U/9D/zv/M/8r/yP/I/8j/yP/F/8L/v/+8/7r/uv+6/7r/uf+4
/7f/tv+0/7L/sP+u/7D/sP+w/7D/rf+s/6v/qv+q/6r/qv+q/6j/qP+o/6j/p/+m/6X/
pP+n/6j/qf+q/6f/pv+l/6T/pv+m/6b/pv+m/6b/pv+m/6T/pP+q/7L/vP/E/8z/zv/U
/9z/5P/w/wAADgAcADAARgBYAGgAdgCEAJAAngCsALgAvgDGAM4A2ADmAPQABAEUASQB
MgE+AUYBUgFkAXYBiAGYAaQBrgG8AcYByAG+AaoBiAFWARYB0ACOAFAAGgD2/+T/1v/E
/7b/sP+v/67/rf+s/6n/pv+j/6D/nP+a/5j/lv+W/5b/lv+W/5L/jv+K/4b/hf+E/4P/
gv9//37/ff98/3n/dv9z/3D/cP9w/3D/cP9s/2r/aP9m/2b/Zv9m/2b/ZP9k/2T/ZP9i
/2L/Yv9i/1//Xv9d/1z/WP9U/1D/TP9J/0j/R/9G/0L/QP8+/zz/OP82/zT/Mv8y/zL/
Mv8y/zD/Lv8s/yr/K/8s/y3/Lv8x/zL/M/80/zf/OP85/zr/Pv9C/0b/Sv9P/1L/Vf9Y
/13/Yv9n/2z/cP90/3j/fP+A/4T/iP+M/5H/lv+b/6D/o/+m/6n/rP+y/7b/uv++/8H/
xP/H/8r/zP/O/9D/0v/X/9r/3f/g/+L/4v/i/+L/5v/o/+r/7P/v//D/8f/y//L/8v/y
//L/9f/2//f/+P/3//b/9f/0//X/9v/3//j/+v/6//r/+v/5//j/9//2//j/+P/4//j/
9//2//X/9P/0//T/9P/0//T/9P/0//T/8//y//H/8P/x//L/8//0//P/8v/x//D/8f/y
//P/9P/0//T/9P/0//L/8v/y//L/9f/2//f/+P/2//T/8v/w//H/8v/z//T/8v/y//L/
8v/x//D/7//u/+//8P/x//L/7//u/+3/7P/t/+7/7//w//D/8P/w//D/7v/u/+7/7v/v
//D/8f/y/+//7v/t/+z/7v/u/+7/7v/s/+z/7P/s/+r/6v/q/+r/7P/s/+z/7P/q/+r/
6v/q/+v/7P/t/+7/7v/u/+7/7v/t/+z/6//q/+z/7P/s/+z/6f/o/+f/5v/n/+j/6f/q
/+j/6P/o/+j/5v/m/+b/5v/n/+j/6f/q/+n/6P/n/+b/6P/o/+j/6P/m/+b/5v/m/+T/
5P/k/+T/5f/m/+f/6P/m/+b/5v/m/+f/6P/p/+r/7P/s/+z/7P/s/+z/7P/s/+//8P/x
//L/8f/w/+//7v/w//D/8P/w//D/8P/w//D/7//u/+3/7P/t/+7/7//w/+7/7v/u/+7/
7//w//H/8v/0//T/9P/0//T/9P/0//T/9//4//n/+v/5//j/9//2//n/+v/7//z//P/8
//z//P/6//r/+v/6//v//P/9//7/+//6//n/+P/5//r/+//8//n/+P/3//b/9v/2//b/
9v/4//j/+P/4//j/+P/4//j/+f/6//v//P/6//r/+v/6//r/+v/6//r//f/+////AAD/
//7//f/8////AAABAAIAAgACAAIAAgACAAIAAgACAAQABgAIAAoACQAIAAcABgAGAAcA
CAAJAAcACAAIAAgACwALAAsACwALAAwADAAMAAoACQAHAAYABQAGAAUABQAEAAMAAgAB
AAAA///+//7///8AAAEAAgABAAAAAAD//wEAAQD+//z//P/7//v/+//5//f/9v/1//n/
+v/7//z/+//6//n/+f/6//r/+//8//z//P/8//z/+v/6//v/+v/8//7/AAACAAgAEQAd
ACwAOQBDAFUAdQCRAKcAuwDLAMcArwCJAFEACQDL/6n/nv+p/7z/0P/e/+f/8P/5/wQA
CwAOABAADgANAA0ADgAQABEAEAAOAAwACgAJAAkACAAJAAoADQARABAADwAPAA4ADAAJ
AAYAAwAGAAcABwAHAAYABQACAAEABAAFAAYACAAIAAoADAAOAA0ADQAPAA8ADwAQABQA
GQAYABYAFAARABIAEgATABUAFAATABIAEQAOAAwACgAJAAoACwANABAADQANAAwADQAP
ABAAEQAUABMAFAAYABkAGgAbAB8AHQAgACEAJAApACoAKQAoACkALAAuADAANQA4ADgA
OAA4ADkAOQA5ADkAOgA8AD0APgA8ADsAOgA4ADgAOQA5ADkAOwA7ADgANwA3ADUAMQAv
ADAAMAAwAC8AKgAoACYAJAAiACEAHwAhAB8AHQAdABoAGwAZABcAEwAWABcAGAAYABYA
FAASABAAEQAQAA4ADwAOAA4ADgAPAA0ADgANAAsACwALAAwADwAOAA0ADAALAAwADAAN
AA8AEAAQABAAEQAPABAAEAARABIAEwAVABcAFQAUABMAEQASABMAFQAWABgAGAAZABkA
GQAYABcAFQAYABkAGwAcABoAGQAXABYAFgAWABYAFgAVABUAFAAUABIAEQAQAA8AEAAR
ABIAEgAQAA8ADgAMAA4ADQANAA4ADAAMAAwADAAMAAwACwAKAAwADQANAA0ACwAKAAkA
CAAHAAgACQALAAkACQAKAAoACgAKAAoACgAMAA0ADQANAAsACQAGAAQABgAGAAYABwAF
AAUABQAFAAUABQAEAAQABgAHAAgACgAIAAcABgAFAAcABwAHAAcACwALAAsADAAIAAkA
CwAOABAAEAAQABAADwAOAA0ACwAOAA8AEAARABIAEgASABMAEgARABAADgAPAA8ADwAP
AA0ACgAIAAQABwAGAAYABwAHAAcABwAHAAUABQAGAAYACAAIAAgABwAEAAQAAwADAAQA
AgABAAIAAwADAAMAAgD///////8AAAEAAgADAAQAAQAAAAAA//8AAAIABAAGAAUABAAD
AAIA/v///wIABAAIAA4AEgAaACUAMwBCAE0AXwB/AKEAuwDNANMAzQC5AJMAVQAHAMn/
qf+d/6D/sf/A/8j/0P/b/+j/8//+/wMABgAGAAQAAwABAAAAAAADAAYACgAMAAoACQAJ
AAgACgAKAAwADwARABEAEgASABAADQAKAAcACAAJAAkACQAGAAUAAgABAAIAAwAEAAYA
CAAKAAwADgAOAA0ADgANAA4AEAAVABsAGwAaABkAFwAaABoAGwAdABwAHQAeAB8AHgAc
ABoAGQAbAB0AIAAkACEAIQAgACEAIwAkACUAKAApACoALgAvAC8ALwAyAC8AMgAzADYA
OwA7ADsAOwA9AEAAQABAAEMARQBGAEcASABGAEUARABDAEUARgBGAEYARgBFAEQAQgBC
AEEAPwA9AD0APQA6ADkANwA1ADEALwAvAC4ALQArACcAJAAhAB4AHQAbABgAGQAYABUA
FAAQAA8ADQALAAcACgALAAwADAAJAAgABwAGAAgABgADAAMABgAGAAYABwAHAAgABwAF
AAUABQAGAAkABwAFAAMAAQAEAAQABQAHAAoACgAKAAsACwAMAAwADQAOAA8AEQATABMA
FAAVABUAFgAXABkAGgAbABoAGgAZABkAGAAXABUAFQAVABYAFgAWABUAEwASABIAEgAS
ABIAEwATABIAEgASABEAEAAPABAAEQASABIADwAPAA8ADgAOAA0ADQAOAA8AEAARABIA
DwAOAAwACgALAA0ADgAPAA8ADgANAAwACwAMAA0ADwARABEAEgASAA8ADgANAAwADgAP
AA8ADwAOAA0ACwAKAA0ADgAPABEADwAPAA8ADwAPAA8ADgAOABIAEwAUABYAFQAVABUA
FgAYABgAGAAYABgAGAAYABcAFQAVABUAFQAXABgAGQAbABoAGQAYABYAFgAVABQAEwAT
ABIAEgAQABAADgANAA0AEAARABIAEwARABEAEgASABMAFAAVABUAEgASABEAEQAQAAwA
CQAIAAgACQAKAAoABwAHAAcACAAIAAgACAAIAAoACgALAAsACAAIAAgACAAJAAoACwAM
AAoABwAGAAgACAAMABAAGgAnADMAPgBLAFcAZwCFAK0A0wDrAPcA9QDjAMMAiQA5AO//
v/+m/6P/rv+4/77/v//G/8//3P/p//b//v8CAAEAAQD+//7///8CAAQABgAGAAcACQAK
AAgACAAKAA0ADwAPABAAEAAQAA8ADgANAAsACwAKAAkACwALAAkACQAIAAcABgAGAAoA
DAAOABAADwAPABEAEQAQABAAEwAXABoAGgAaABkAFQASABAADwASABMAFAAVABIAEAAO
AA0ACwALAAwADgAQABEAEQATABIAEAAOAA4AEgAUABkAGwAZABkAHAAZABsAGwAdACEA
JQAnACkALQAtACwAKwAtADEAMgAzADQAMwAzADMAMwAzADQANAA0ADMAMwAzADIALgAt
ACsAKQArACsAKAAnACMAIQAdABsAFwAWABUAEwAQAA4ADAAKAAQAAQD9//3////9//3/
+v/5//f/9f/x/+//7//v/+7/8P/w//D/8P/v/+z/6P/n/+n/6v/r/+3/7f/u/+3/6//s
/+v/6//t/+//7//v/+//7f/s/+z/7f/v//D/8f/z//P/9P/0//X/9f/1//b/9//8//7/
AAABAP////8AAAAAAgACAAMAAwACAAIAAgABAAMAAwAEAAQABQAFAAQABAABAAAA///+
/wAAAQABAAIAAAD///7//f/7//v/+//6//v/+//7//r/9//1//T/9P/1//b/9//4//T/
9P/z//L/8v/z//P/8//2//b/9v/2//P/8v/x//H/8//z//T/9P/z//L/8f/w//H/8//0
//X/9//3//b/9v/1//T/8//z//X/9f/1//X/8//z//L/8v/z//P/8//0//X/9f/1//X/
9P/z//L/8f/1//X/9f/2//j/9v/0//T/9P/0//X/9v/3//f/9f/1//X/9f/4//j/+P/5
//r/+//8//z/+f/3//X/8//0//T/9f/0//L/8P/v/+//7//v/+//7//v/+//8P/w/+7/
7v/u/+3/7v/u/+3/7f/r/+j/5v/m/+X/5f/l/+T/4//j/+P/5P/i/+L/4v/i/+T/5P/l
/+X/4//i/+H/4P/e/97/3v/e/+D/4f/e/9z/3P/e/+L/6v/5/wkAGgAlAC0AQQBjAIUA
nwC1AL8AtwCdAG8AJwDV/5n/ef9w/3n/iv+e/6r/r/+2/73/xP/J/9D/0v/W/9n/2//a
/9j/1//U/9D/0v/S/9P/1f/W/9j/2P/a/93/3P/b/9v/2v/b/9v/2//b/9n/2f/Y/9f/
2P/Z/9j/2f/a/9n/2P/Y/9j/2P/Y/9j/2//b/93/3f/b/9r/3P/f/+D/4P/g/9//4f/g
/+D/4f/k/+X/5v/n/+j/6P/o/+n/5v/l/+X/5v/o/+n/6f/r/+z/7P/s/+7/7v/u//H/
8f/z//X/+v/5//j/9//4//v//v///wAAAwAGAAYABgAJAAoACgAKAAoADQANAA0ADQAK
AAoACQAIAAcABwAHAAYABgAFAAMAAQAAAP//+//5//r/+f/2//X/8P/u/+z/6f/p/+j/
5//m/+P/4f/e/9//3v/b/9r/1v/Y/9f/1v/T/9L/0f/Q/87/0P/Q/9D/0P/O/8z/yf/J
/8r/yv/K/8v/zP/O/87/zf/K/8n/yf/L/83/zf/N/83/z//O/87/z//N/8z/y//L/8z/
zv/P/9H/zv/N/83/zf/R/9L/0//T/9P/0//U/9T/1f/U/9T/0//X/9j/2f/Z/9j/1//X
/9b/2f/Z/9j/2P/a/9r/2v/a/9n/2f/Y/9j/2//b/9v/2//Y/9f/1v/U/9X/1f/V/9T/
1v/V/9X/1v/U/9T/1P/U/9P/1P/U/9T/0f/R/9D/z//R/9L/0//U/9L/0v/S/9P/0f/R
/9L/0v/V/9b/1//Y/9X/1f/U/9P/1P/V/9X/1v/Y/9j/2P/Z/9j/1//W/9X/1v/X/9f/
2P/X/9f/1//Y/9r/2//c/93/4//j/+H/4P/i/+L/4v/i/+X/5v/n/+f/5v/l/+T/4//l
/+b/5//p/+f/5//n/+b/5P/j/+L/4f/i/+L/4//i/+H/3v/c/9v/2//b/9v/2//d/93/
3v/e/97/3v/e/93/3v/e/93/3f/a/9b/0//S/9P/0//T/9L/0f/R/9H/0v/Q/9D/0P/Q
/9H/0v/U/9X/0v/S/9L/0v/T/9T/1f/W/9r/1//U/9L/0v/U/9r/5P/z/wMAEgAbACUA
NwBVAHEAiQChAK0AowCFAFMACwC9/4X/a/9q/3//mP+u/7j/v//E/8n/0P/b/+D/5P/m
/+n/6f/m/+L/4f/g/+D/4v/j/+P/5P/k/+L/4v/k/+f/5f/l/+b/5v/o/+f/5v/l/+P/
4//i/+H/4//l/+X/5//o/+f/5v/m/+b/6P/q/+z/6//r/+3/7f/r/+r/7P/v//T/9P/0
//P/9f/0//T/9f/4//n/+v/7//z//P/8//3/+//7//z//v///wEAAgAFAAYABgAGAAgA
BwAIAAwADQAOAA8AEwARAA8ADwARABUAGQAbAB0AIQAhACAAHwAhACMAJAAlACYAJwAn
ACcAJwApACoAKgAqACwALQAuAC4AKgApACcAJQAjACMAIAAfAB8AHQAZABcAEgAQAA4A
CwALAAoACQAIAAIA///7//v/+f/3//f/9P/0//P/8v/v/+7/7f/s/+r/6//s/+3/7v/u
/+z/6f/p/+v/7P/t/+//8P/y//L/8f/u/+3/7f/v/+//7//v/+//7f/s/+z/7f/s/+z/
7P/t/+7/8P/x//P/8P/v/+//7//0//b/+P/5//j/9//3//b/+v/6//v/+//8//z//P/7
//n/+f/6//r//f///wAAAgACAAIAAgACAAQABQAFAAYABwAHAAcABwAFAAUABQAEAAcA
CQALAAwACgAJAAkACgAMAAwADAAMAAsADAAMAAwACQAJAAgABwALAAwADQAOAAoACgAK
AAsACQAJAAoACgAIAAgACAAIAAYABwAHAAcACQALAAwADgAMAAwADAANAA8ADwAPAA8A
DwAPAA4ADgANAA0ADQAOABEAEQARABEADwAPAA8ADwARABMAFQAYABgAGAAYABgAFgAW
ABYAFQAWABcAGAAZABkAGAAXABcAGAAZABoAGgAbABsAGwAbABkAGAAYABYAFwAWABYA
FwAUABMAEgARABQAFQAXABgAGgAaABoAGQAWABYAFQAVABgAFgAVABYAEwATABMAEgAT
ABMAEwAUABcAGAAZABoAGQAYABgAFwAZABoAGwAcABkAGAAXABYAHAAdACAAJAAoACwA
MgA6AEUAUwBkAHEAewCPAK0AxwDbAO8A/QD1ANkArwBxACcA7f/P/8j/0f/m//z/CgAV
AB4AJwAyADkAPAA8ADoAOwA9AD4AQgBFAEYARgBEAEMAQwBEAEQARQBGAEkATQBLAEsA
TABMAEwASwBKAEkATABNAE0ATQBMAEsASABHAEcARwBHAEgARwBIAEkASgBIAEcASABH
AEkASgBOAFMAUwBQAE0ASQBNAE4AUABTAFIAUwBUAFUAVQBUAFMAUwBUAFUAVwBaAFcA
VwBWAFcAWQBaAFsAXgBdAFwAXgBdAF0AXQBgAF0AYQBjAGcAbQBsAGsAagBrAG4AbgBu
AHEAdAB0AHQAdAB0AHMAcgBxAHMAdAB0AHQAdABzAHIAcABxAHEAcABvAG4AbQBpAGcA
ZQBjAF8AXQBcAFwAXABbAFcAVABRAE4ASwBJAEYARwBGAEMAQgA+AD0AOwA5ADUAOAA5
ADoAOgA3ADYANQA0ADYANAAxADEAMAAwADAAMQAvADAALwAtAC0ALQAuADEAMAAvAC4A
LQAvAC4ALgAvAC4ALAAqACkAJwAoACgAKQArACsALAAtAC4ALgAuAC0ALgAvADEAMgAy
ADAALwAtAC4ALgAuAC0ALgAvADEAMgAwAC8ALQAsAC8AMAAxADIAMQAxADAAMAAyADEA
MAAvADEAMQAxADAALgAtACwAKgAtAC0ALgAwAC8ALgAtACwAKgAqACkAKAApACsALAAt
ACsAKgApACgAJwAoACkAKwApACkAKgAqACoAKgAqACoALAAtAC0ALQAqACkAJwAmACgA
KAAoACkAKAAnACYAJQAnACcAJgAmACkAKQApACoAKQAnACUAIwAlACcAKQArAC0AKwAr
ACoAKgAqACoAKgAtAC4ALwAvACwAKwAqACkALQAuAC8AMQAvAC8ALwAuACwAKwAqACkA
KQAoACgAJgAkACAAHQAbABwAHQAeAB8AHQAdAB4AHgAbABoAGQAXABkAGgAaABsAGgAW
ABMAEgATABMAEwASABEAEQARABIAEQAQAA8ADgARABIAFAAVABIAEAAOAAwADgAOAA4A
DgAQAA0ACgAKAAwAEgAWAB4AKwA5AEgAUwBdAG8AjwCtAMcA2QDjANsAwQCTAEsA+//B
/6n/pP+v/8L/1P/e/+P/7P/z//r/AwAIAAwADAAPABEADgAMAAsACgAIAAgACgALAA0A
DgANAAwADQAPABEAEQASABIAFAATABIAEQAOAA0ACwAJAAoACwAKAAsADAALAAoACgAK
AAwADgAQABMAEwAVABUAFgAWABkAHQAgACAAIAAfACAAHgAdAB0AIAAhACIAIwAjACIA
IQAhAB0AHQAeACAAIgAjACMAJQAkACQAJAAmACkAKgAuAC8AMAAxADUAMwAxADEAMwA3
ADwAPQA+AEEAQQBAAD8AQQBFAEYARwBIAEcARwBHAEcARQBGAEYARgBKAEsATABMAEkA
RwBEAEEAQgBDAEEAQQA9ADsANwA1ADEAMAAvAC0AKwAqACkAKAAjAB8AGgAZABoAGQAa
ABgAFgATABAACwANAA0ADQAMAA0ADgAPABAADwAMAAgABwAGAAYABgAHAAgACgAKAAkA
CgAJAAkACwAJAAkACQAJAAYABAADAAMABQAGAAcACQAJAAoACgALAAkACQAKAAsADwAQ
ABEAEQARABEAEgASABcAGAAaABsAHQAeAB8AHwAeAB0AHQAcAB4AHwAfACAAHwAeAB0A
HAAdAB0AHAAcABoAGQAYABcAFwAXABcAFgAXABcAFwAWABQAEwATABQAFgAWABYAFgAS
ABIAEQAQAA8ADwAOAA0AEQASABMAFAASABIAEgATABUAFQAWABYAFgAWABYAFgAUABUA
FQAVABYAFwAXABgAFwAWABUAFQAYABkAGgAbABkAGQAYABgAGAAXABYAFgAaABsAHAAd
ABsAGwAbABsAHQAeACAAIAAgACAAHwAeAB0AGwAdAB0AHQAdAB8AIAAhACMAIgAhACAA
HgAeAB0AHAAbABkAGAAYABYAFwAWABYAFwAZABkAGQAZABcAFwAYABgAGQAaABsAGwAX
ABYAFAATABEADgAMAAwADAANAA4ADgANAA0ADQAOAA8AEAARABIADwAOAA4ADQANAA4A
DwAQABAAEAAQABAADgALAAoADAAQABQAFgAcACkANwBEAE8AWwBvAJMAtwDVAOkA8wDt
ANcAsQB1ACcA4/+9/6z/qf+0/8D/yP/R/97/7f/6/wMACAAIAAYAAwABAAIABAAHAAoA
CAAIAAYABQAFAAQABAAEAAYACQAKAAsADQAOAA0ACwAJAAcACQAJAAgABwAHAAcABQAF
AAUABQAFAAYACQAMAA8AEgASABEAEgARABMAFAAYAB0AHgAcABoAFwAXABYAFgAXABYA
FwAYABkAFgAUABIAEQARABMAFgAaABoAGwAbAB0AHwAgACEAJAAkACQAJwAnACcAJwAq
ACcAKQArAC8ANQA3ADcANwA5ADsAPAA9AEEARwBIAEkASgBIAEcARgBFAEgASgBLAEwA
TABLAEoASABGAEUAQwBBAEMAQwBAAD8APQA7ADcANQA1ADQAMwAxACsAKAAlACIAIAAd
ABkAGQAbABkAGQAWABQAEQAOAAkACgALAAwADAALAAoACQAIAAoACAAFAAUACAAIAAgA
CQAIAAgABgADAAQABQAHAAsACwALAAsACwALAAoACgALAA0ADgAPABEADgAOAA0ADQAQ
ABEAEwAVABYAFgAWABUAFwAXABgAGAAbABwAHgAfAB8AHgAdABsAHgAfACEAIgAhACEA
IAAgACAAIAAgACAAIQAhACAAIAAfAB0AGwAZABkAGQAZABgAFwAXABcAFgAUABMAEwAU
ABQAFAAUABQAEAAQAA8ADgAQABEAEQARAA8ADgANAAwADAAMAAwADQAPAA8AEAAQAA4A
DgAOAA4ADwARABIAEwARABEAEAAQABIAEgASABMAFQAVABUAFQAUABMAEQAQABMAEwAT
ABQAEgARABAADwAPAA8ADwAPABEAEQARABIAEQAPAA4ADgAUABUAFwAXABYAFgAWABYA
FgAYABgAGAAXABcAFwAXABcAFgAWABYAFwAYABkAGgAaABkAFwAVABMAFAAUABUAFAAS
ABAADwAPAA4ADQAMAAsADgAPABEAEgARABAADwANAA4ADgANAA0ADQAKAAgACAAGAAUA
BAACAAIAAwAEAAYABQAEAAMAAgAEAAQABQAFAAIAAgACAAIAAQAAAP///v8CAAMAAgAA
AP7/AAAEAA4AGQArADwARwBTAGkAiQClALsAzwDXAMkAqQB3ACsA3f+n/4//iP+X/67/
vv/I/9H/2v/f/+T/6//s/+7/8P/z//P/9P/2//X/9P/y//L/8//z//T/9P/2//b/+P/7
//r/+f/5//j/+f/5//n/+f/3//f/9v/1//X/9f/z//P/9P/1//b/+P/4//j/+P/4//f/
+f/7/w==
         </WaveFormData>
      </LeadData>
      <LeadData>
         <LeadByteCountTotal>10000</LeadByteCountTotal>
         <LeadTimeOffset>0</LeadTimeOffset>
         <LeadSampleCountTotal>5000</LeadSampleCountTotal>
         <LeadAmplitudeUnitsPerBit>4.88</LeadAmplitudeUnitsPerBit>
         <LeadAmplitudeUnits>��V</LeadAmplitudeUnits>
         <LeadHighLimit>2147483647</LeadHighLimit>
         <LeadLowLimit>268435456</LeadLowLimit>
         <LeadID>V6</LeadID>
         <LeadOffsetFirstSample>0</LeadOffsetFirstSample>
         <FirstSampleBaseline>0</FirstSampleBaseline>
         <LeadSampleSize>2</LeadSampleSize>
         <LeadOff>FALSE</LeadOff>
         <BaselineSway>FALSE</BaselineSway>
         <ExcessiveACNoise>FALSE</ExcessiveACNoise>
         <MuscleNoise>FALSE</MuscleNoise>
         <LeadDataCRC32>2940868499</LeadDataCRC32>
         <WaveFormData>
AgACAAIAAgACAAIAAgACAAQABAAEAAQABQAGAAcACAAHAAYABQAEAAcACAAJAAoADAAM
AAwADAAMAAwADAAMAA0ADgAPABAAEgASABIAEgAVABYAFwAYABgAGAAYABgAGQAaABsA
HAAeACAAIgAkACQAJAAkACQAJwAoACkAKgAqACoAKgAqAC0ALgAvADAAMgAyADIAMgAx
ADAALwAuACwALAAsACwAKAAmACQAIgAhACAAHwAeABsAGgAZABgAFgAUABIAEAAOAA4A
DgAOAAoACAAGAAQABAAEAAQABAACAAIAAgACAP///v/9//z//f/+////AAD+//7//v/+
//7//v/+//7/AAAAAAAAAAD+//7//v/+/wAAAAAAAAAAAAAAAAAAAAAAAAAAAAAAAAEA
AgADAAQAAgACAAIAAgADAAQABQAGAAQABAAEAAQABQAGAAcACAAKAAoACgAKAAkACAAH
AAYACAAIAAgACAAGAAYABgAGAAgACAAIAAgABgAGAAYABgAFAAQAAwACAAQABAAEAAQA
AgACAAIAAgACAAIAAgACAAQABAAEAAQAAwACAAEAAAABAAIAAwAEAAMAAgABAAAA/v/+
//7//v8AAAAAAAAAAP///v/9//z//v/+//7//v/9//z/+//6//v//P/9//7//v/+//7/
/v/9//z/+//6//3//v///wAAAAAAAAAAAAABAAIAAwAEAAUABQAFAAQAAgACAAIAAwAG
AAYACAAIAAYABQACAAEAAwACAAIAAQABAAEAAAD///z/+//7//v//P/9//7/AAD+////
/////wEAAAD//////v/+//3//P/6//f/9f/0//X/9v/3//b/9P/z//P/8//z//P/8//z
//P/8v/y//L/8P/x//H/7//x//L/9P/2//P/8f/v/+7/8P/1//7/CQATABsAJAAsAEAA
XgB9AJQApgCxALEAowCGAFEAEwDq/9n/0//W/9//5P/j/+X/6f/s/+//8P/z//T/+P/5
//X/9f/1//P/8f/x/+//8f/x//L/8v/0//P/8//z//X/9f/1//X/8//0//X/9f/0//P/
8//z//X/9//4//r/+v/5//n/+v/+//7//v/+////AAABAAIAAQACAAMAAgADAAMABAAG
AAQAAwADAAIABQAGAAcABwAIAAcABwAIAAkACgAJAAoADQAMAA0ADwAQABAAEQASABUA
FgAWABYAGQAaABwAHgAdAB4AHwAhACYAJwAnACgAKQAqACsALAAtAC4ALwAvADEAMQAx
ADEAMQAyADIAMgA0ADMAMwA0ADEAMAAuACwALgAtACsAKgAoACcAJAAiAB4AHAAaABgA
FgAYABoAGwAXABUAFAASABAADwAOAAwACgAJAAoACwAJAAgABwAGAAcABwAHAAcABQAF
AAUABQAHAAcABwAGAAgACAAIAAgABQAFAAYABQAFAAUABgAIAAgACAAIAAgACwALAAsA
DAAOAA8ADwAPAA4ADwAPABAAEQASABQAFQAUABMAEgARABMAFAAVABcAFwAXABcAFwAV
ABUAFQAWABgAGAAXABcAFQAVABUAFQAYABgAGAAXABcAFgAWABUAFQAVABYAFgAWABYA
FgAVABIAEgASABMAEQARABEAEQAPAA8ADwAPAA0ADQANAA0ADwAPAA8ADwANAAsACwAM
AA0ADgAPAA8AEQARABEAEQAQAA8ADgANAA8ADwAPAA4ADwAPAA8AEAAQABAADwAPABAA
EAAQABAAEAAQABEAEQAUABQAFAAUABMAEgASABEAEgASABMAEwATABMAEwAUABQAFQAV
ABUAGAAaABoAGgAaABoAGQAZABgAFwAYABgAGAAYABcAGAAYABoAHQAdAB4AHQAfAB8A
HgAeABwAGwAaABgAGQAYABcAFwAWABUAFAATABYAFgAXABcAGQAZABgAFwAVABQAFAAT
ABMAEwASABIAEAAOAAwACgAGAAQAAQD///3/+//5//f/9P/x/+3/6v/q/+r/6//r/+b/
5f/j/+L/4v/h/+H/4f/g/+D/4f/k/+v/9/8DAAgAEAAkAEIAWwBuAIIAjQCHAHcAWAAl
AOv/xP+1/6//tv/D/8z/z//R/9P/2P/b/97/3f/a/9j/2f/Z/9n/2//d/93/2//b/9n/
2f/a/9r/3P/b/9v/2//b/9v/2//b/9n/2v/b/9v/3P/b/9v/2//b/9v/2v/a/9v/2//c
/97/3//e/93/3P/c/9z/3P/c/9r/3P/e/97/3P/b/9v/3P/e/9//4f/i/+H/4v/j/+P/
4//j/+T/5v/o/+r/6v/s/+z/6v/q/+v/8P/w//H/8v/x//L/8v/y//P/9P/2//j/9//4
//n/+//8//3//f/+/wAAAgAEAAYABQAGAAcABwAFAAUABQAFAAYACAAJAAoACQAHAAYA
BgAGAAYACgAHAAYABQAEAAIAAAD+//z/+v/6//r/+v/3//T/8f/u/+3/7P/r/+r/6f/o
/+f/5v/k/+L/4P/e/+D/4P/g/+D/3f/c/9v/2v/c/9z/3P/c/9z/3P/c/9z/2//a/9n/
2P/a/9r/2v/a/9j/2P/Y/9j/2f/a/9v/3P/a/9r/2v/a/9r/3P/g/+j/8P/4//z/AAAE
AAwAFAAeACoANgBCAFQAZgB2AIQAkgCcAKQAsAC6AMQAygDQANgA4ADqAPgABgESAR4B
KgE0ATgBQAFOAVwBagF2AX4BggGIAYoBhAF2AWYBTAEkAfQAvACGAFIAJgAGAPb/7P/e
/9L/zP/J/8j/x//G/8L/wP++/7z/uP+2/7T/sv+w/7D/sP+w/6z/qv+o/6b/o/+i/6H/
oP+f/57/nf+c/5n/mP+X/5b/lv+W/5b/lv+U/5L/kP+O/47/jv+O/47/jv+O/47/jv+N
/4z/i/+K/4f/hv+F/4T/gf9+/3v/eP93/3b/df90/3L/cP9u/2z/af9o/2f/Zv9l/2T/
Y/9i/1//Xv9d/1z/Xv9e/17/Xv9f/2D/Yf9i/2X/Zv9n/2j/bP9w/3T/eP96/3z/fv+A
/4T/iP+M/5D/lP+Y/5z/oP+j/6b/qf+s/7D/tP+4/7z/wP/C/8T/xv/L/87/0f/U/9b/
2P/a/9z/3v/g/+L/5P/o/+r/7P/u/+7/7v/u/+7/8P/y//T/9v/2//b/9v/2//X/9P/z
//L/8//0//X/9v/2//b/9v/2//b/9v/2//b/9v/2//b/9v/0//T/9P/0//X/9v/3//j/
9//2//X/9P/y//L/8v/y//T/9P/0//T/8v/y//L/8v/0//T/9P/0//H/8P/v/+7/7v/u
/+7/7v/s/+z/7P/s/+r/6v/q/+r/7P/s/+z/7P/r/+r/6f/o/+r/6v/q/+r/6f/o/+f/
5v/m/+b/5v/m/+j/6P/o/+j/5//m/+X/5P/l/+b/5//o/+b/5v/m/+b/5P/k/+T/5P/l
/+b/5//o/+f/5v/l/+T/5P/k/+T/5P/i/+L/4v/i/+D/4P/g/+D/4P/g/+D/4P/e/97/
3v/e/+D/4P/g/+D/4P/g/+D/4P/g/+D/4P/g/+H/4v/j/+T/4f/g/9//3v/g/+D/4P/g
/97/3v/e/97/3v/e/97/3v/g/+D/4P/g/9//3v/d/9z/3f/e/9//4P/e/97/3v/e/97/
3v/e/97/4P/g/+D/4P/f/97/3f/c/93/3v/f/+D/4P/g/+D/4P/e/97/3v/e/+D/4P/g
/+D/3//e/93/3P/e/97/3v/e/97/3v/e/97/3v/e/97/3v/g/+D/4P/g/9//3v/d/9z/
3v/e/97/3v/e/97/3v/e/9z/3P/c/9z/3v/e/97/3v/c/9z/3P/c/93/3v/f/+D/4v/i
/+L/4v/i/+L/4v/i/+P/5P/l/+b/5P/k/+T/5P/l/+b/5//o/+b/5v/m/+b/6P/o/+j/
6P/p/+r/6//s/+z/7P/s/+z/7v/w//L/9P/y//L/8v/y//T/9P/0//T/9v/2//b/9v/z
//L/8f/w//H/8v/z//T/9P/0//T/9P/0//T/9P/0//f/+P/5//r/+P/4//n/+f/6//r/
+//8//v/+//7//r//P/8//v/+//8//3//v/+//3/+//6//n/+f/5//n/+f/2//X/9P/z
//H/8v/y//P/9f/1//X/9P/z//P/8v/y//P/8v/x/+//8P/w//D/8P/v/+z/6//p/+r/
6//s/+3/6//r/+v/6v/s/+z/7P/t/+v/6f/p/+j/6P/o/+n/6f/n/+j/6v/r/+7/9f/7
/wUADgAUACQAPgBXAGoAfgCNAI8AgwBsAEUADQDc/8X/vf/C/9P/4P/l/+X/5//u//P/
9P/1//T/8v/x//H/8f/x//P/8//x//H/7//v//D/8P/y//H/8f/x//P/8//z//P/8f/y
//P/8//2//f/+f/7//r/+//7//z//f/9//7/AAACAAIAAgACAAIAAgACAAIAAgAEAAYA
BgAFAAMAAgACAAYABwAJAAoACQAKAAsACwANAA0ADgAQABEAEgARABIAEAAOAA4ADwAS
ABIAEwAUABUAFgAWABYAFQAWABgAGgAZABoAGwAdAB4AHQAbABoAHQAgACMAJgAmACYA
JgAlACMAIwAjACMAIQAiACIAIgAfAB0AHAAcAB0AHgAeAB4AHgAdABsAGgAZABkAFwAW
ABYAFgAWABYAEgASABIAEQAPAA8AEAAQAA4ADQAMAAoACAAHAAgACQALAAoACQAIAAUA
AwABAP//AQABAAEAAQD+//3//P/6//r/+v/6//r//P/9///////8//v/+//8//7//v/+
//7//f/9//3//v/8//3//f/9////AQACAAQAAQAAAAAA//8AAAEAAgADAAIAAgACAAMA
AQABAAEAAQADAAMAAwAEAAIAAgABAAEAAQABAAEAAQABAAAA///9//z/+v/5//f/+v/7
//3//v/7//r/+f/3//j/+P/4//n/9//3//f/9//3//f/9//3//j/+f/6//v/+f/5//n/
+f/7//n/+f/6//j/+P/4//f/9f/1//X/9f/2//f/+P/5//j/9//2//T/9P/1//b/+P/2
//b/9f/1//b/9v/2//b/+P/4//n/+f/5//j/9//2//j/+P/5//n//P/8//3//f/9//3/
///+////AAABAAIAAQABAAAA/////wAAAQACAAMABAAEAAYABAADAAMAAQADAAMAAgAC
AAAA///+//z//P/8//z//f/7//v/+//7//r/+v/7//v/+//7//r/+f/3//b/9v/1//b/
9f/z//L/8P/w//D/8P/s/+z/6//r/+3/7f/t/+3/6//r/+r/6v/r/+z/7v/v/+v/6//q
/+r/6P/p/+n/6//u//D/8//4////BwAPABoAKABCAGAAdwCGAJIAkwCJAHMASAAPAN//
yP+//8H/yv/V/9b/1f/Z/+P/6v/t//D/8f/y//D/6//p/+n/6f/p/+v/6//t/+z/6//r
/+r/6//r/+z/7f/v/+//7//v/+7/7v/u/+3/7//v//D/8f/x//H/8P/w//H/8f/y//T/
9v/2//b/9v/0//T/9P/0//b/+P/6//r/+P/3//f/+P/6//v//f/+//7//v/+//3//P/7
//v//P///wIAAwAGAAUAAgABAAEABgAGAAcACAAJAAoACgAKAAsADAAOABAAEQASABMA
FQAWABcAFwAYABkAGgAbABwAHwAgACEAIQAgAB8AHgAdAB8AIAAgACAAIQAfAB4AHgAe
AB4AHQAcABoAGQAXABYAFAATABAADgAPAA4ADQAMAAgACAAIAAcABgAFAAUABAADAAEA
///8//n/9//3//f/+f/4//f/9v/y//H/8P/v//H/8f/x//H/8f/x//H/8P/w//D/8P/w
//D/8f/z//P/8P/v/+//8P/x//L/8//0//P/8//z//T/9P/1//X/9f/4//n/+f/6//r/
+v/7//v/+//7//v/+//7//r/+f/5//n/+f/5//n/+f/5//n/+v/5//j/9v/1//f/9//3
//f/+P/4//j/9//3//b/9v/1//b/9//5//r/+f/4//f/9f/2//b/9v/3//f/9//3//f/
9f/1//X/9f/3//f/9//3//X/9f/1//X/9f/z//P/9P/y//L/8v/x/+//7//v/+//8f/x
//H/8f/v/+//7//u//D/8f/y//T/8//y//D/7//w//D/8P/w//H/8v/0//X/9P/0//L/
9P/2//b/9v/2//b/9//3//f/9f/0//P/8v/1//b/9v/4//j/9//3//X/9v/3//f/+P/1
//X/9f/0//L/8P/u/+3/8P/x//L/8//z//L/8v/x//P/8//y//H/8P/u/+3/6//q/+n/
5//m/+f/6P/p/+r/5v/m/+X/5f/n/+f/5//n/+n/6f/o/+j/5v/m/+f/5//m/+f/5//o
/+b/5f/l/+X/5v/o/+3/8v/9/wUADQASABoAKgBEAGcAiACeAKsArwCpAJgAcwA5AAIA
4f/R/8z/0f/W/9X/0//V/9r/3//k/+3/8P/y//H/7f/p/+f/5//n/+n/6f/p/+n/6v/q
/+z/6//r/+v/7f/t/+3/7f/r/+z/7f/t/+3/7f/u/+//7v/v/+//8P/u/+3/7f/u//L/
8v/y//L/8v/y//L/8v/x//L/8//y//P/8//0//b/9P/z//P/8v/0//b/+P/5//b/9f/1
//b/9v/4//j/+v/9//z//f///wEAAAAAAAAAAgAEAAUABgAFAAYACAAKAA0ADgAPABEA
FgAXABcAGAAWABYAFgAWABkAGgAbABsAGwAbABsAGwAbABwAHAAcAB0AGwAaABoAGQAY
ABYAFAAUABMAEQAQAAwACwAIAAYAAwACAAEAAAD8//z//P/7//X/8//y//D/8v/x//D/
7v/t/+v/6//r/+n/6P/n/+b/5//n/+f/5//m/+X/5P/j/+T/5f/m/+b/5f/k/+P/4v/g
/+H/4//j/+T/4//j/+T/4v/i/+L/4v/k/+X/5v/o/+b/5//n/+f/6v/r/+v/7P/u/+7/
7//v/+3/7f/t/+3/7P/s/+z/7f/t/+3/7f/t/+3/7f/t/+7/8P/w/+//7//u/+3/7P/r
/+7/7v/u/+3/7f/s/+z/6//p/+n/6v/q/+z/7P/s/+v/6f/o/+f/5//o/+n/6v/r/+n/
6f/p/+n/6//r/+v/6//r/+v/6//r/+n/5//n/+j/6v/q/+r/6f/n/+f/5//n/+n/6f/p
/+n/6//r/+v/6v/n/+f/5//o/+r/6v/p/+n/6P/o/+j/6P/o/+j/6f/p/+r/6v/q/+r/
6P/o/+n/6f/s/+z/7f/t/+3/7v/s/+z/7P/s/+3/7//w//H/7v/u/+7/7v/x//L/8v/0
//T/8//z//H/7//v/+7/7v/v/+//7//u/+3/7P/r/+v/6f/p/+n/6f/q/+r/6//r/+v/
6//q/+n/6f/o/+j/5//m/+X/4//i/+L/4v/i/+L/4v/i/+H/4f/h/+H/4f/h/+P/4//i
/+L/4P/g/+H/4f/h/+H/4P/g/+T/5f/h/9//4P/i/+X/6v/z////CwASABgAKgBGAGMA
egCQAJ0AmwCPAHQAQQADANb/w/+7/8D/zf/a/9v/2//d/+D/4//m/+f/6P/q/+v/6//p
/+n/5//l/+P/4//k/+X/5//o/+r/6f/p/+n/6f/p/+n/6f/p/+r/6//r/+j/5//n/+f/
6v/r/+v/7P/t/+3/7v/w//H/8P/v/+7/8P/y//T/9v/1//b/9//2//b/9f/1//b/9//3
//j/+P/3//j/+f/5//v/+//8//7///8AAP//AAABAAAAAQADAAQABAAFAAYABwAIAAgA
CAAKAAwADwASABAAEAAQABEAFgAXABcAGAAZABoAGwAcAB0AHgAfAB8AIQAhACEAIQAg
ACAAHwAeAB4AHQAdAB4AHgAeAB0AHAAcABsAGQAYABcAFwAVABQAEAAOAAwACgAJAAoA
CwALAAYABQAFAAQAAwABAP///P/6//n/+v/7//r/+P/2//T/9f/1//X/9f/0//P/8v/x
//P/8//z//L/9P/0//T/9P/x//H/8v/x//H/8f/y//T/9v/2//b/9v/1//X/9f/2//f/
+f/6//v/+//7//r/+v/8//z//f/9/////////////v/+//7///8AAAEAAgADAAEAAQAB
AAIAAgACAAEAAQD//////////wAAAAAAAP//AgACAAMAAwACAAEAAQAAAAAAAAAAAP//
AAAAAAAAAQD//////////wAAAQACAAMAAAD///7//f/+////AAABAAEA/////wAA/v/+
//7//f8AAAEAAgADAAEAAQABAAEAAwADAAMAAgABAAEAAQACAAAAAAD/////AgACAAIA
AgACAAIAAwADAAUABgAHAAgADAAKAAkACAAIAAgACAAIAAoACwALAAsACgAKAAoACgAN
AA4ADgAQAA4ADQANAAsACQAJAAgACAAHAAcABwAGAAMAAgABAAEAAwADAAMAAwACAAIA
AwADAAQABQAFAAUABwAGAAYABQACAAEA///+//7//v/+//7//v/+//3//f/9//3//f/9
///////+//7//f/8//z/+//6//v/+//8//7//f/7//n/+P/6////BgAPABkAJQAsADQA
QgBcAHUAjACgAK8ArQCbAHwASQALAOD/0f/P/9r/7//6//3/+//7//z///8EAAcABgAG
AAcABQADAAEAAQD/////AQABAAEAAgACAAIAAQABAAEAAwADAAMAAwABAAIAAwADAAAA
////////AgADAAMABAACAAEAAQACAAYABgAGAAYACAAIAAgACAAHAAgACQAIAAkACQAK
AAwACwALAAwADAAPABAAEQARABEAEQASABQAEwAUABMAFAAXABYAFwAZABsAGgAaABoA
GQAaABoAGgAdAB4AIAAiACEAIgAjACUAKAApACkAKgApACoAKwAsAC8AMAAxADEAMwAz
ADMAMwAzADQANAA0ADYANQA1ADYANAA0ADMAMgAwAC8ALQAsACwAKwAoACYAIwAiACEA
IAAdAB4AHwAfABoAGQAZABgAGAAXABYAFAAUABMAFAAVABMAEgARABAADwAPAA8ADwAP
AA8ADwAPAA0ADQANAAwADAAMAAwADAALAAsADAALAAsACwAMAA4ADQAMAAsACgALAAsA
CwAMAA0ADwAQABEAEQARABAAEAASABIAEwATABEAEQARABEAFAAUABQAFQAXABcAFwAX
ABUAFQAVABYAGAAaABsAHQAdAB0AHQAdAB4AHgAeAB0AHwAeAB4AHQAbABsAHAAcAB4A
HgAeAB0AGgAaABoAGwAbABsAGwAbABoAGwAcAB0AHAAbABoAGQAbABsAGwAbABsAGQAZ
ABoAGAAYABgAFwAZABkAGQAZABgAFwAWABUAFgAXABgAGAAVABUAFQAWABQAFAATABMA
FAAUABQAFAAUABQAFQAVABcAGAAZABoAGAAYABkAGQAaABwAHQAeACAAIAAgACAAIAAh
ACEAIQAiACIAIgAiACEAIgAiACQAJgAlACUAIwAjACMAIgAiAB8AHwAfAB4AHgAeAB4A
HwAfAB8AHwAfACEAIgAkACUAJwAnACYAJQAlACQAJAAjACQAIwAhACAAHwAeAB0AHAAb
ABwAHAAdAB0AHQAdAB0AGwAbABoAGgAaABoAGwAbABgAFwAVABQAFgAXABUAFwAYABwA
HQAiACcAMQA5AEIASgBaAHQAiwCcALAAvQC9AK8AlABnAC0AAADr/+f/7P/9/w4AFQAX
ABkAHAAhACIAIwAiACIAIwAhACEAJQAnACUAJQAjACIAIQAhACAAIgAhACEAIQAjACMA
IwAjACIAIgAiACEAIQAhACIAIwAjACMAIgAiACQAIwAjACQAJAAkACQAJAAkACQAJAAk
ACUAKAArACwAKwApACgAKAAqACsALQAuAC0ALgAvAC8ALgAtAC0ALgAwADIAMgA0ADIA
MAAwADEANgA2ADcAOAA2ADYANQA0ADMANAA2ADgAOgA8AD4AQQBDAEMAQgBCAEMARABF
AEYARwBIAEkASQBJAEkASQBJAEoATABNAE4ATQBLAEoASgBMAEwASwBKAEgARwBFAEQA
QgBBAD4APAA7ADoAOQA4ADMAMgAxAC8ALgAtAC0ALAAqACkAKAAmACUAIwAjACMAJQAk
ACMAIgAeAB0AHAAbABwAHQAeAB8AHQAdAB0AHAAcABwAHAAcABoAGwAdAB0AHAAbABsA
HAAeAB4AHgAeABwAGwAaABoAGAAZABkAGQAaABsAGwAcABoAGgAbABsAHQAdAB0AHQAc
ABwAHAAdABsAGwAbABsAHAAdAB4AIAAfAB4AHAAbAB0AHQAdAB0AHgAeAB4AHQAfAB4A
HgAdAB8AHwAgACAAHwAeAB0AGwAbABwAHQAfAB0AHQAdAB0AHQAdAB0AHQAfAB8AHwAf
AB0AHQAdAB0AHwAdAB0AHgAcABwAHAAbAB0AHQAdAB0AHwAfAB8AHwAeAB0AHAAaABsA
GwAbABwAHAAcABsAGwAeAB4AHgAeAB4AHgAfAB8AHQAcABsAGgAdAB4AIAAhACQAIgAj
ACQAJAAkACQAJAAkACUAJQAlACIAIgAiACIAJAAmACcAKgAoACcAJwAlACUAJQAkACQA
IwAjACMAIgAgAB4AHAAbABwAHQAeAB8AIgAiACMAIwAiACEAHwAdACAAIAAhACEAHQAb
ABgAFgAYABgAGAAYABYAFgAVABUAFQAVABUAFQAYABkAGQAaABcAFgAWABUAFAAVABUA
FgAYABUAEwATABQAFgAZAB4AJwAvADkAQABGAFYAcACLAKIAtADBAMEAswCYAGUAJwD8
/+v/5//u//v/BgAHAAUACQAMAA8AFAAZABoAGgAbAB0AGwAZABcAFwAVABcAFwAXABgA
GAAYABcAFwAXABkAGQAZABkAGwAcAB0AHQAbABkAGAAXABoAGwAbABwAGgAZABkAGgAc
ABwAHAAcABwAHAAcABwAGwAcAB0AHAAcABsAGwAcABoAGQAZABgAGQAaABsAGwAbABsA
HAAeAB0AHgAdAB4AHwAeAB8AIQAjACIAIgAiACYAKAApACoAKQAqACwALgAtAC4ALwAx
ADQANQA1ADYANQA2ADcAOAA7ADwAPQA9AD0APQA9AD0APQA+AD4APgA/AD8AQABCAEEA
QAA+ADwAPAA7ADkAOAA0ADMAMAAuACwAKgAoACYAJAAkACQAIwAdABsAGgAYABoAGQAY
ABYAEwARABEAEQARABAADwAOAA8ADwAPAA8ADgANAAwACwALAAsACwAKAAsADAANAA4A
CwALAAwACwALAAsADAAOAA0ADAALAAoADQANAA0ADgAOAA8ADwAPABAAEQARABIAFAAU
ABUAFQAUABMAEgARABQAFAAUABUAFwAXABcAFwAWABUAFAAUABYAFgAVABUAEwATABMA
EwAWABYAFgAVABUAFAAUABMAEgARABEAEAAQABAAEAAPAA4ADgAOAA8ADwAPAA8ADwAM
AAsACgAJAAYABQAEAAMABQAFAAUABQAEAAEAAAAAAAIAAgACAAEA///////////+//3/
/P/7//3//f/9//z/+v/5//j/+P/6//r/+f/5//n/+P/3//b/9P/0//X/9f/3//j/+f/6
//j/+P/5//n/+P/4//j/+P/4//j/9v/3//f/9//2//b/9v/2//f/+P/4//r/9//1//T/
8f/z//P/8v/y//H/8f/x//D/8f/w/+//7//v/+//7//v/+//7v/u/+3/7//v/+7/7f/q
/+j/5//l/+T/4//h/+D/4v/i/+L/4v/i/+L/4f/h/+L/4//k/+X/5P/j/+H/4P/g/+D/
4f/h/9//3//e/97/3v/d/9v/2//g/+L/4//o//H/+f8DAAwAFAAmAEQAYwB8AJAAnQCf
AJUAgABXAB8A7P/R/8X/wv/F/8j/yf/J/8//2P/d/+D/4//i/+D/3//f/9//3//h/+P/
4f/h/+D/3//f/97/3//f/+D/4f/l/+X/5f/l/+T/5P/k/+P/5f/l/+b/5//n/+f/5v/m
/+b/5f/l/+b/6f/q/+v/7P/r/+r/6f/o/+r/7P/u/+7/7P/r/+v/7P/t/+3/7v/u/+3/
7v/v/+//8P/v/+//8P/w//L/8v/0//T/8v/y//P/+P/4//n/+v/7//z//P/8//3//v8A
AAIABQAGAAcACQAMAA0ADQAOAA8AEAARABIAFQAWABcAFwAVABUAFQAVABYAGAAZABoA
GQAXABYAFgAUABQAEwASABIAEQAPAA4ADAALAAgABgAHAAYABQAEAP///v/9//v/+P/3
//f/9v/2//X/9P/y/+//7f/t/+3/7f/s/+v/6v/q/+n/6P/n/+f/5//n/+f/5//n/+f/
5v/k/+T/5P/k/+T/5f/n/+f/5v/l/+X/5v/o/+j/6P/o/+v/6//r/+z/6//r/+r/6f/r
/+3/7v/w/+7/7v/v/+//7//v/+//7//x//L/8//1//T/8//y//H/8v/z//T/9v/0//T/
8//z//P/8//z//P/9P/0//T/8//1//T/9P/z//P/8//0//T/8v/y//L/8f/y//L/8v/z
//P/8//z//P/8f/x//H/8f/z//P/8//z//H/8f/x//H/8v/x//L/9P/0//T/9P/z//H/
8f/x//H/8v/z//T/9f/z//P/8//y//H/8f/x//L/9P/0//P/8//y//L/8v/y//T/9P/1
//X/9P/0//T/9P/0//T/9f/1//b/9v/3//f/9f/1//X/9v/8//3//f/7//z//P/8//z/
/P/+//////////7//v/+//7//f/+//7/AAACAAEAAQD///3//f/8//z//P/9//7//v/8
//r/+P/3//f/9//3//f/+v/6//v/+//7//v/+v/5//v/+v/6//n/9v/1//P/8v/w//D/
8P/w//H/8v/y//P/8//z//P/8//1//X/9P/0//T/9P/1//X/8f/x//D/8P/y//P/8//z
//L/8v/3//7/BwARAB8AKAAwAEQAYAB5AI4AogCtAKkAmQB4AEEABQDe/83/yf/S/+H/
6v/r/+3/8f/y//X/+P/5//r/+v/7//v/+f/7//v/+f/3//f/+f/5//r/+v/6//n/+f/5
//n/+f/5//n/+//8//3//f/8//v/+//7//r/+//7//z//v/9//3//v8AAAAAAAAAAAQA
BgAGAA==
         </WaveFormData>
      </LeadData>
   </Waveform>
</RestingECG>
