# Supplementary material for: Detection of Left Atrial Enlargement Using a Convolutional Neural Network-Enabled Electrocardiogram
Source: Front Cardiovasc Med. 2020 Dec 17;7:609976. doi: 10.3389/fcvm.2020.609976 (PMC7773668; doi:10.3389/fcvm.2020.609976)
Supplement: Supplementary file 1 [file Data_Sheet_1.ZIP › hyp/1802017034_4827_0000001V.XML]

<?xml version="1.0" encoding="Windows-1252"?>
<!DOCTYPE RestingECG SYSTEM "restecg.dtd">
<RestingECG>
   <PatientDemographics>
      <PatientID>1802017034</PatientID>
      <PatientAge>77</PatientAge>
      <AgeUnits>Years</AgeUnits>
      <Gender>Female</Gender>
      <PatientLastName>luoliuxia</PatientLastName>
   </PatientDemographics>
   <TestDemographics>
      <DataType>Resting</DataType>
      <Site>1</Site>
      <AcquisitionDevice>MAC55</AcquisitionDevice>
      <Status>Unconfirmed</Status>
      <Priority>Normal</Priority>
      <AcquisitionTime>09:17:04</AcquisitionTime>
      <AcquisitionDate>03-02-2017</AcquisitionDate>
      <CartNumber>1</CartNumber>
      <AcquisitionSoftwareVersion>009C</AcquisitionSoftwareVersion>
      <XMLSourceVersion>MAC5000 v1.0</XMLSourceVersion>
   </TestDemographics>
   <RestingECGMeasurements>
      <VentricularRate>62</VentricularRate>
      <AtrialRate>62</AtrialRate>
      <PRInterval>226</PRInterval>
      <QRSDuration>166</QRSDuration>
      <QTInterval>464</QTInterval>
      <QTCorrected>470</QTCorrected>
      <PAxis>19</PAxis>
      <RAxis>82</RAxis>
      <QRSCount>11</QRSCount>
      <QOnset>213</QOnset>
      <QOffset>296</QOffset>
      <POnset>100</POnset>
      <POffset>158</POffset>
      <TOffset>445</TOffset>
      <ECGSampleBase>500</ECGSampleBase>
      <ECGSampleExponent>0</ECGSampleExponent>
   </RestingECGMeasurements>
   <Diagnosis>
      <Modality>Resting</Modality>
         <StatementCount>6</StatementCount>
         <LabelText>12SL Õï¶Ï³ÂÊö</LabelText>
      <DiagnosisStatement>
         <StmtText>ñ¼ÐÔÐÄÂÉ</StmtText>
      </DiagnosisStatement>
      <DiagnosisStatement>
         <StmtText>°éÒ»¶È·¿ÊÒ´«µ¼×èÖÍ</StmtText>
      </DiagnosisStatement>
      <DiagnosisStatement>
         <StmtText>°éÅ¼·¢</StmtText>
      </DiagnosisStatement>
      <DiagnosisStatement>
         <StmtFlag>ENDSLINE</StmtFlag>
         <StmtText>ÊÒÐÔÔç²«</StmtText>
      </DiagnosisStatement>
      <DiagnosisStatement>
         <StmtFlag>ENDSLINE</StmtFlag>
         <StmtText>×óÊøÖ§´«µ¼×èÖÍ</StmtText>
      </DiagnosisStatement>
      <DiagnosisStatement>
         <StmtFlag>ENDSLINE</StmtFlag>
         <StmtText>Òì³£ ECG</StmtText>
      </DiagnosisStatement>
   </Diagnosis>
   <Waveform>
      <WaveformType>Rhythm</WaveformType>
      <WaveformStartTime>0</WaveformStartTime>
      <NumberofLeads>8</NumberofLeads>
      <SampleType>CONTINUOUS_SAMPLES</SampleType>
      <SampleBase>500</SampleBase>
      <SampleExponent>0</SampleExponent>
      <HighPassFilter>16</HighPassFilter>
      <LowPassFilter>150</LowPassFilter>
      <ACFilter>NONE</ACFilter>
      <LeadData>
         <LeadByteCountTotal>10000</LeadByteCountTotal>
         <LeadTimeOffset>0</LeadTimeOffset>
         <LeadSampleCountTotal>5000</LeadSampleCountTotal>
         <LeadAmplitudeUnitsPerBit>4.88</LeadAmplitudeUnitsPerBit>
         <LeadAmplitudeUnits>¦ÌV</LeadAmplitudeUnits>
         <LeadHighLimit>2147483647</LeadHighLimit>
         <LeadLowLimit>268435456</LeadLowLimit>
         <LeadID>I</LeadID>
         <LeadOffsetFirstSample>0</LeadOffsetFirstSample>
         <FirstSampleBaseline>0</FirstSampleBaseline>
         <LeadSampleSize>2</LeadSampleSize>
         <LeadOff>FALSE</LeadOff>
         <BaselineSway>FALSE</BaselineSway>
         <ExcessiveACNoise>FALSE</ExcessiveACNoise>
         <MuscleNoise>FALSE</MuscleNoise>
         <LeadDataCRC32>2412145931</LeadDataCRC32>
         <WaveFormData>
BAAEAAQABAACAAIAAAAAAAMAAwAEAAQABQABAAAA//8AAAEAAgACAAAAAAD///z/+v/5
//n/+f/6//r/+//8//3//f/8//z//P/9//3//f/8//3///8AAP///v/+//3//v/+//7/
//////////////7//v/8//z/////////AAD+//7//v/+/wAAAAABAAEA//////7//v8A
AAAAAQACAAIA/v8GAAoACQALAA4ADwANABEAEgASABIAEAAIAAYABQABAPv/9f/s/+n/
5//j/9//4v/q//X//P8JABQAHQAkACkAJwAjACAAGgAXABMACQABAP3/+P/x/+//9P/7
//n/8//w//b/+////wMABQAFAAYAAgD7//n/+f/3//X/8//z//X/9f/1//j/+P/6////
/P/6//7/AAD+/wAAAAABAAIAAAD8//7//////wAAAAABAAEAAAD9//3//P/5////AAAB
AAIAAAD////////9//v/+//+//z//f/+/wAA///+//3/+//9/////f/7////AAAAAP7/
+//6//r/+v/7//7///8AAPz//P/8//z/+v/6//v//P/+//7//f/9//v/+v/5//j/+v/7
//z//P/6//j/9//1//n/+f/5//r/+v/4//j/+P/2//b/9v/2//b/9//3//b/9v/3//j/
9//6//r/+v/5//f/+f/6//v/+f/5//n/+v/8//3//v8BAAEAAQABAAIABQAFAAcACAAG
AAYACAAJAAcABQAHAAgACAAIAAgABwAHAAcACAAIAAoACgAKAAkACgAKAAsACwAJAAYA
BQAGAAYABgAGAAYABgAGAAYABQAFAAUABQAFAAQABAAEAAYAAQABAAEAAQADAAQABQAH
AAMAAgACAAIABAAEAAQAAwADAAUABQAEAAAAAAABAAMABQAFAAYABgABAAAAAQAAAAAA
AAABAAMABAADAAQABgAEAAQABAADAAMAAwADAAIAAAAAAP////8CAAIAAgADAAMAAwAD
AAMAAQD+/////v8AAAAAAAAAAP3//P/8//v/+//8/wAAAgACAAAA/v/+//7/AAAAAP//
AAABAAEAAgD///7//f/9//7/AAABAAIAAgABAAEAAwD///7//v///wEAAQACAAMAAwAD
AAIAAgACAAEAAQABAAMAAwAEAAUABAADAAIAAQADAAIAAgADAAEAAAAAAAAAAwADAAYA
BwAFAAUABAAEAAQABwAFAAAAAgAEAAYACAAIAAgACAAIAAoACgAKAAoACQAIAAcABgAG
AAYABgAGAAYABgAGAAYABgAGAAYABgACAAIABQAFAAcACAALAAkABgAFAAQAAwAFAAQA
BAAEAAIA/v/9//v//P/9//7//v/+//7///////7//v/+////AQABAP////////7//f/8
///////+//7/AAABAAEAAQAAAP/////+//7//v///////f/+//7//v///wAAAQACAAIA
AQAAAP///v/+//7//v///wIAAgAAAAIABAAHABEAGAAVABUAGQAYABQAEAAMAAwADgAL
AAcAAwD7//T/8f/t/+//8//0//r/BQAQABsALAA1ADgANwAxAC0AMAAsACcAIQAXAAsA
BQACAP3/+/8AAAUABQABAAAAAgAFAAsADQALAAsACgAEAP//+//5//n/+f/z//P/9//5
//v//P/8//r/+//8//r//v/+//z/+P/8/wMAAgD+//z///////7//v/+///////+//z/
/f/9//v/AAAAAAAAAAD///3//P/7//3/+//7//7/+//7//v//P/8//z//P/7//3////9
//v//f/+//7//P/5//j/+P/4//j/+v/6//r/+P/4//j/+P/2//b/9//4//j/+P/3//f/
+f/4//f/9v/4//n/+v/6//j/9v/1//P/9f/1//X/9v/2//T/9P/0//T/9P/0//T/9v/3
//f/9v/0//P/8v/v//T/9P/0//P/9v/5//v//f/8//v/+v/6//3///8BAAUABAADAAIA
AgABAAEAAwAEAAUABgAJAAsACgAHAAgACAAJAAoACwALAAoACQAJAAgACAAIAAgABwAG
AAYABwAHAAYABAAEAAYABwAIAAkACgAHAAYABQADAAUABQAFAAUABAAEAAQABgADAAMA
AwADAAMABAAFAAcAAwACAAIAAgAEAAQABAADAAUABwAHAAYABAAEAAUABwAGAAUABQAE
AAAAAAACAAIAAQACAAQABwAHAAUABQAGAAUABAADAAEABAAFAAYABgAEAAQAAwADAAQA
BAAEAAUABQAFAAUABQACAAAAAgACAAQABAAEAAQAAwACAAIAAQABAAIABgAIAAYABAAC
AAIAAwAEAAMAAQADAAMAAgACAAAAAAAAAAEAAwAEAAQABAACAAEAAQADAAEAAAAAAAEA
AwADAAQABQADAAMAAgACAAQAAwADAAMAAQABAAIAAwADAAMAAwADAAUABAAEAAUABQAE
AAQABAAHAAcACgALAAkACQAIAAgABAAHAAkACgAKAAoACgAKAAwADAAMAAwADAAMAAwA
DAAKAAgABgAEAAQABAAEAAQABQAGAAcACAAEAAQABwAHAAgACAAKAAcACQAJAAkACQAH
AAYABgAGAAcABAAEAAMAAgABAAAA/v///wAAAgADAAEAAAD///////////3//f8AAAAA
AAAAAP/////+//7/AAABAAEAAQD/////AAAAAP7//v//////AQACAAIAAgABAAAA///+
/wEAAQABAAEAAAAAAAAAAAD///7/BAAIAAoACgALAAsAEAATABUAEwASABIAEgASABIA
EAAJAAEA/f/5//L/6//p/+v/6f/q//L/+f8AAAcAEgAfACgALQAtACkAKAAkABsAEwAL
AAcA///6//f/9//4//v/+f/3//j/+v/9/wEABwAHAAcACAACAPn/9//3//f/9//1//X/
9f/1//f/+v/6//r/+//6//b/+P/8//7/+v/6//3//v/+//7//f/9//z//P/8//3//f/8
//3///8AAP//AQAAAP///v8AAP////////3/+//7//7//f/9//3//v/8//z//P/7//v/
/f/7//n/+//8//z/+v/7//r/+v/6//j/+v/6//r/+v/6//r/+v/4//j/+f/6//r/+v/5
//n/+//6//n/+P/2//f/+P/4//r/+P/3//X/9v/1//T/9P/2//T/9P/0//b/9v/2//b/
8//z//L/8P/y//P/9P/z//T/9P/0//P/8//1//b/9//4//n/+v/8//v/+//7//3/////
////AAABAAEAAwAEAAMAAgADAAMABAADAAYACAAIAAYABAADAAIAAwAEAAUABgAEAAQA
BAAEAAYABgAGAAYAAwACAAEAAAACAAIAAgACAAIAAgACAAIAAQAAAP///v///wAAAQAC
AAEAAAD///7/AAAAAAAAAAABAAIAAwAEAAIAAAD+//z///8AAAEAAgABAAAA///+/wAA
AAAAAAAAAgACAAIAAgD+//7//P/8/wAAAgACAAQABgAEAAIABAAGAAoADAAKAAQABgAO
ABAAEgAUABIAEgAYACAAJAAiAB4AGAAQAAYA/P/4//j/+P/6//z/AAACAAQABgAEAAAA
BAAGAAQAAgACAAIABAAGAAQACgAWAB4AJgAuADYAMgAqACAAFgACAOz/5v/o/+z/7v/s
/+j/5P/i/+L/5v/s//L/9v/2//L/8P/z//T/9f/2//j/+P/4//j/+P/4//j/+P/2//b/
9v/2//f/+P/5//r//P/8//z//P/8//z//P/8//z//P/8//z/+v/4//b/9P/2//b/9v/2
//b/9v/2//b/9P/0//T/9P/y//L/8v/y//L/8v/y//L/8v/y//L/8v/w/+7/7P/q/+r/
6v/q/+r/6P/o/+j/6P/m/+b/5v/m/+n/6v/r/+z/6f/o/+f/5v/n/+j/6f/q/+r/6v/q
/+r/7P/s/+z/7P/u/+7/7v/u/+7/7v/u/+7/7v/u/+7/7v/u/+7/7v/u//D/8P/w//D/
8P/w//D/8P/w//D/8P/w//H/8v/z//T/9v/2//b/9v/0//T/9P/0//f/+P/5//r/+f/4
//f/9v/5//r/+//8//r/+v/6//r/+v/6//r/+v/8//z//P/8//z//P/8//z//v/+//7/
/v/9//z/+//6//3//v///wAA/v/+//7//v/7//r/+f/4//n/+v/7//z//P/8//z//P/6
//r/+v/6//v//P/9//7/+//6//n/+P/8//7/AAACAP///v/9//z//f/+////AAD///7/
/f/8//3//v///wAAAAAAAAAAAAD///7//f/8//7//v/+//7//v/+//7//v/8//z//P/8
//7//v/+//7//v/+//7//v/+//7//v/+/wAAAAAAAAAA///+//3//P/9//7///8AAAAA
AAAAAAAAAAAAAAAAAAD+//7//v/+//7//v/+//7///8AAAEAAgAAAAAAAAAAAP///v/9
//z//f/+////AAAAAAAAAAAAAP7//v/+//7/AAAAAAAAAAACAAIAAgACAAIAAgACAAIA
///+//3//P/+//7//v/+//z//P/8//z//v/+//7//v///wAAAQACAP///v/9//z//f/+
////AAD+//7//v/+//z//P/8//z//f/+////AAD9//z/+//6//3//v///wAAAAAAAAAA
AAD9//z/+//6//z//v8AAAIAAQAAAP///v8AAAAAAAAAAP///v/9//z//v/+//7//v8A
AAAAAAAAAP7//v/+//7//v/+//7//v/+//7//v/+//z//P/8//z//v/+//7//v/8//z/
/P/8//7//v/+//7//P/8//z//P/9//7///8AAAAAAAAAAAAA/v/+//7//v8AAAAAAAAA
AP7//v/+//7//P/8//z//P///wAAAQACAP7//P/6//j/+//8//3//v/9//z/+//6//v/
/P/9//7/AAAAAAAAAAD///7//f/8//3//v///wAA/v/+//7//v/+//7//v/+/wAAAAAA
AAAA/v/+//7//v8BAAIAAwAEAAYABgAGAAYABAAEAAQABAACAAIAAgACAAEAAAD///7/
AAAAAP7//v8AAP/////+/wEA//8AAAEAAwADAAMAAgAEAAQAAwAAAAEAAQACAAMAAAD+
//3//P/7//v/+v/6//z//f/9//3/+v/5//n/+P/5//r//P/9//3//v///wEA/v/9//z/
+//8//z/+v/6//n/+f/5//r/+//8//3//v/8//z//f/9//7//////wAAAAAAAAEAAgD+
//r//v8EAAcADQASABcAFwAVABQAEgAOAAwADgAQAA0ADQALAAEA9P/v/+//7f/t//L/
+v8DAAoAEwAiAC8ANAA3ADsAOQA0AC4AJQAfABsAEQAHAAIA///7//7/BwAFAPv/9v/8
/wMACwARAA0ABwAKAAgA///7//v/9//z//P/9f/3//f/9//4//b/8v/1//j/+P/6//7/
/P/6//r/+f/4//b/9v/5//n/+P/4//r/+//7//r/+v/7//v/+f/6//r/+v/6//z/+//7
//v/+f/3//f/+v/5//n/+f/6//j/+P/4//f/+f/7//n/9//3//j/+P/2//f/9v/2//b/
9//6//v//P/5//j/9//2//j/+P/5//r/+P/4//f/9//5//j/9//2//T/9f/2//b/9v/0
//P/8f/1//X/9f/2//T/8v/y//L/8v/y//L/8v/w//H/8f/w/+//7//v/+3/8v/y//L/
8f/w//H/8f/x//H/8f/x//L/8v/z//T/9//2//X/9P/0//f/9//5//r//P/8//7///8A
AP//AgAEAAMAAgABAP//AQABAAIAAgADAAQABQAFAAEAAAAAAP//AAD+//7/AAABAAIA
AwAEAAIAAgACAAEAAQABAAEAAQD+//7//v8AAP////////////8AAAEAAwABAAAAAAAA
AAAAAAAAAP///f///////v/+//7///8BAAEAAQACAAIA///+/////v///wAAAgAFAAQA
AQAAAAAAAQACAAMAAwACAAEAAAD+//z//P/7//v//v8AAAIABQACAAEAAAD//////v8B
AAIAAAAAAAAAAAD///7//v/9//7//v8BAAIAAAD+//z//P8AAAIAAgABAAAA///9//z/
/f/+////AQAFAAQAAAD+//7//v/+//7/AAAAAAAAAAD+//7//v/+//7//v/+//7//v/+
//7//v/8//z//P/8//3//v///wAAAAAAAAAAAAD+//7//v/+/wAAAgAEAAYABAAEAAQA
BAAFAAYABwAIAAcABgAFAAQABQAGAAcACAAKAAwADAAIAAgABgAEAAQAAgACAAYADgAQ
ABQAFgAYABwAJgAuADYAQABKAFAAUgBKADgAJgAYAAYA9P/m/9r/zP/A/7L/pv+i/57/
mP+Y/5j/kv+K/4b/fP9q/1j/UP9K/0D/PP88/zj/Nv86/0D/Qv9I/0z/VP9k/3T/fv+E
/4z/lP+c/6T/qv+w/7b/wP/I/9L/1v/U/9D/0P/S/9j/2P/a/9z/3v/c/9z/3v/f/+D/
4f/i/+X/5v/n/+j/7P/w//T/+P/8/wAABAAIAAYABgAGAAYACAAIAAgACAAKAAoACgAK
AAoACgAKAAoACAAIAAgACAAKAAoACgAKAAoACgAKAAoACgAKAAoACgAKAAoACgAKAAgA
CAAIAAgACgAKAAoACgALAAwADQAOABAAEgAUABYAGQAaABsAHAAdAB4AHwAgACMAJAAl
ACYAKgAsAC4AMAA0ADYAOAA6ADwAPAA8ADwAPwBAAEEAQgBCAEIAQgBCAEQARABEAEQA
RABEAEQARABDAEIAQQBAAD4APgA+AD4APAA6ADgANgA1ADQAMwAyAC8ALgAtACwAKQAo
ACcAJgAjACIAIQAgAB8AHgAdABwAHAAcABwAHAAYABYAFAASABEAEAAPAA4ADAAMAAwA
DAAKAAoACgAKAAcABgAFAAQABgAGAAYABgAFAAQAAwACAAQABAAEAAQABgAGAAYABgAF
AAQAAwACAAIAAgACAAIAAgACAAIAAgAEAAQABAAEAAMAAgABAAAAAgACAAIAAgACAAIA
AgACAAAAAAAAAAAAAQACAAMABAAEAAQABAAEAAMAAgABAAAAAAAAAAAAAAAAAAAAAAAA
AAIAAgACAAIAAgACAAIAAgAAAAAAAAAAAAIAAgACAAIAAQAAAP///v///wAAAQACAAAA
AAAAAAAA///+//3//P///wAAAQACAAEAAAD///7/AAAAAAAAAAD+//7//v/+/wAAAAAA
AAAAAAAAAAAAAAD9//z/+//6//z//v8AAAIAAQAAAP///v8AAAAAAAAAAAIAAgACAAIA
AAAAAAAAAAAAAAAAAAAAAP7//v/+//7//v/+//7//v///wAAAQACAP///v/9//z///8A
AAEAAgABAAAA///+/wAAAAAAAAAAAAAAAAAAAAAAAAAAAAAAAAIAAgACAAIAAQAAAP//
/v8AAAAAAAAAAAEAAgADAAQAAgACAAIAAgACAAIAAgACAAIAAgACAAIAAgACAAIAAgAD
AAQABQAGAAUABAADAAIABgAIAAoADAAJAAYAAwAAAAIAAgACAAIAAgACAAIAAgAEAAQA
AgACAAcABwAIAAgACQAFAAQAAwAFAAUABQAEAAQABAADAAAA/v/9//3//f/+//7///8A
AP7//f/7//r//f///wAAAQD/////AAAAAP7//v///////P/8//z//f/9//3//f/9////
AAD//wAA////////AAAAAAAAAAAAAAAAAAABAAEAAQABAAAAAAD+//7///8AAAYACAAM
AA4ADQALABAAEwATABEAFAAUABIAEAAOAAgAAwD9//f/8//u/+n/5//h/9//5v/y//X/
+v8HABQAHwAmACUAIwAhAB4AGAARAAkAAwABAPv/9P/x//P/+P/3//X/8//0//b///8F
AAMAAQADAAQA/v/5//f/8//1//P/9f/5//f/9f/9/wIA/v/+////+v/8/wAA/v/8//7/
/P/7/wAAAAD8///////+//7//v///////v/+///////9//7//v/+//7/AAD////////9
//v/+//+//z//f/+/wAA/f/8//v/+f/6//3//P/7//3//v/+//z/+v/4//f/9v/4//r/
+v/6//r/+v/6//r/+v/6//v//P/9//7//v////7//P/6//j/+P/5//r/+v/6//j/9//1
//X/9f/1//b/+P/2//b/9v/0//T/9P/0//b/9//3//b/9P/z//L/7//0//T/9P/z//L/
8//z//P/9f/1//X/9v/2//f/+P/7//v/+//7//z//f/9////AAACAAIABAAFAAQAAQAC
AAIABAAGAAgACQAIAAcABwAGAAQABAAEAAMABAAEAAUABQAEAAIAAgAEAAQABAAEAAQA
AgACAAIAAQABAAEAAQABAAIAAgACAAQAAQABAAEAAQADAAQABQAHAAMAAgACAAIAAgAC
AAIAAQADAAUABQAEAAAAAAABAAMAAwADAAQABAAAAAAAAgACAP7//v///wEAAgABAAIA
BAAEAAQABAADAAEAAQABAAAAAgACAAEAAQABAAAA/////wEAAQABAAEAAAD+/wAAAAAA
AAAAAAAAAAEAAAAAAP///v/+/wEAAgAAAP7//P/8//z//v/+//3///////7//v/8//z/
/P/9//3//v/+//7/AAD/////AQABAAAAAAABAAAA//////////////7//v/+//3//f/9
//////8AAAEAAQABAAEAAQABAAAAAAABAAIAAgADAAQABAADAAUABQAFAAUABAAEAAYA
CQADAAIAAwAEAAUABgAEAAQABAAEAAEAAAD///7///8AAAEAAgAAAP7//v8BAAMABAAE
AAYAAwADAAMAAwABAAEAAAAAAAIAAQD+//7//P/7//r/+f/5//r/+//9/////v/+//7/
/P/7//r/9//4//r/+//8//r/+//7//r//P/8//3//f/9//3//f/+//7//P/8//3//f/9
//7//v/9//z/+//6//3///8AAAEA/v/8//v/+v/2////AgAGAAYAAgAEAAsADQAMAA8A
FQAXABYAFAAQAA4ADAAMAA0ACQAFAP//9P/t/+//7//v//b/+v///woAGQAoADMAOgA9
ADsANQAyACwAJQAhABkADwALAAgAAwD//wIAAwADAAEA/v8CAAcADQAPAA0ABwAAAP7/
/f/5//P/9f/1//P/9f/5//X/8//2//j/+P/5//j/+v/+//z/+P/4//z///8CAPz/+P/7
//v/+v/6//r/+//7//r//P/9//3/+//8//z//P/8//z/+//7//v//f/7//v//v/5//n/
+f/6//3//v///////v////z/+f/7//z//P/6//n/+P/4//j/+P/6//r/+v/4//j/+P/4
//j/+P/5//r/+v/6//n/+f/3//b/9f/0//X/9//5//r/+v/4//f/9f/2//X/9P/0//b/
9P/0//T/8v/y//L/8v/0//X/9f/0//P/8//z//H/9v/2//b/9f/z//X/9v/3//n/+f/5
//r//P/9//7/AQABAAEAAQACAAEAAQADAAQABQAGAAkACwAKAAcACAAIAAoACgAKAAkA
CQAJAAoACgAJAAgABwAFAAYABgAHAAcABAACAAIABAAEAAQABAAEAAYABgAGAAUAAwAD
AAMAAwADAAQABQAIAAMAAwADAAMAAQACAAMABQAEAAQABQAGAAUABAADAAEAAwAFAAUA
BAAAAAAAAQADAAMAAwAEAAQABAAEAAYABgACAAIAAwAFAAMAAQABAAIABAAEAAQAAwAB
AAEAAQAAAAIAAgABAAEAAQAAAP////8AAAEAAgADAAAA/v8AAAAAAgACAAIAAgD///7/
/v/9//z//P///wAAAAD+//z//P/8//7//v/9///////+//7///8AAAEAAwACAAIAAQAA
AP7//f/9///////+//7////9//3//v///wEAAQAAAAAA/v/9//3//f/+////AQADAAEA
AQABAAEAAQAAAAAAAQD///7//v/+//3//f8AAAEAAwADAAIAAgAAAP////8CAAQABAAE
AAQABAAEAAQABAAGAAYABgAGAAYABgAGAAYABAAEAAQABAACAAIAAgACAAQABAAEAAIA
AAADAAMABAAEAAYAAwADAAEAAQABAAEAAwAEAAUABQAAAAAA//////3//f/8//z//P/9
//3//P/8//z//f/9/////f/9//7//v/+//7////9//z//P/8//3//f/9//3//f/+//7/
/P/6//v/+//7//3//v///wAAAAAAAAAAAQABAAEAAQAAAP7//v/+/////v/+//7//v8G
AAsADwAQAA8ADQAPABIAEgASABIADgAKAAUAAwD9//P/7v/r/+n/5//j/+j/8v/3//j/
//8MABsAJgArACkAJQAiABwAGwATAAUA//////r/8//z//j/+//7//X/7v/u//f/AwAH
AAMA//8AAPz/9//3//f/8//3//v/9//v/+3/8//2//T/+P/9//z/+v/4//j/+P/2//j/
+//6//7//v/8//v/+f/4//r/+//7//r/+P/5//n/9//6//r/+v/6//v/+//8//3//f/7
//v//v/4//f/9v/2//j/+P/4//f/+f/7//n/9//7//z//P/6//j/9v/1//T/9P/2//b/
9v/1//b/9//4//f/9v/2//b/+P/4//f/9//3//b/9f/0//L/8//0//T/9v/0//P/8f/x
//H/8f/y//L/8P/w//D/8P/w//D/8P/u/+//7//u/+7/7//w/+//8f/w/+//7f/w//P/
9f/3//T/8//y//L/8v/z//T/9//5//n/+f/6//v/+//9//7/AAAAAAIAAwADAAEAAwAE
AAIAAgACAAEAAQABAAIAAgABAAAA///9//3//v8AAAEAAAD+//7/AAAAAAAAAAAAAP7/
/v/+//3//f/9//3//f/+//7//v8AAP3//f/9//3//P/8//z//f/+//7///8AAP3//P/7
//n/+v/9//7//v/8//z//f////7//f/9//z//P/8//7//v/+//7///8BAP///f/9//7/
/P/8//z/+//7//v/+//6//v//P/8//3//f/8//v/+//9//3//f/9//z/+v/8//z/+v/6
//r/+v/7//r/+v/5//f/9v/4//j/+//6//n/+v/6//z//P/7//n/+f/4//j/+f/6//v/
/f/7//z//P/8//z/+//7//3/+//6//r/+//7//v//P/9//3//f/8//z//P/7//v/+//7
//v//P/9///////////////+//7///8BAAAAAAAAAAAA//8BAAEAAgADAAMABAAIAAUA
AQAAAAIAAgACAAIAAgACAAIAAgACAAIAAgACAAIAAgACAAIAAAD+//7/AQADAAQABAAG
AAUABQAFAAUABAADAAEAAAABAAEA//8AAP///////////f/8//v/+//7//r/+v/6//3/
/f/9//v//f/+//7//v/+///////+//7//v//////////////AAD+//z//P/9//////8A
AAAA/v/+//7//v///wEAAgADAAUABAAEAAQAAgD///7//v8AAAIABgANABEAFAAVABMA
DwAQABIAEAAMAA4ADAAFAAEA/f/1//D/7f/r/+3/7//y//j/+//+/wsAHAApAC4ALQAr
ACsALAAkABsAFQANAAUAAwACAP//+f/6///////5//r/AAAFAAkACwALAAcAAgAAAPv/
9//x//X/+f/5//v/+f/5//v//v/+//z/+/8AAAIAAgAAAAAA/P/8//3/AAAEAAYABQAF
AAQABAABAAEAAAD+////AQACAAEAAgACAAIAAgACAAEAAQABAAMAAQABAAQAAAD///7/
/v8AAAAAAAD/////AQD///3//v/+//3/+v/7//z//v8AAP//AAD///7//f/+////AAD+
//7///8AAP///v/8//v//P/8//z//P/6//v//P/8//z/+v/5//f/+//7//v//P/6//j/
+P/4//j/+P/4//j/9//3//b/9P/1//X/9f/z//b/9v/2//X/9//5//r/+//5//n/+f/6
//z//f/+/wEAAwADAAMABAADAAMABQAGAAQABAAGAAcACgAJAAwADgAMAAoACAAFAAYA
BwAJAAoACAAIAAgABwAIAAgACQAJAAgABgAGAAgABwAGAAUABAAGAAYABgAFAAUABQAF
AAUABAAEAAQABgAFAAUABQAFAAQABAAEAAUABgAGAAcACAAHAAYABQADAAEAAwADAAIA
AQACAAQABwAEAAMAAwACAAEAAgAFAAYAAQAAAAAAAQADAAEAAQACAAQABAAEAAMAAQAB
AAEAAAABAAIAAgADAAQABAAEAAUABAADAAIAAQACAAAAAgACAAAAAAAAAAAAAQACAAQA
BQAAAP7////+/wAA/v/8//z///8CAAMAAwABAAEAAAAAAAIAAgACAAMAAgACAAEAAAAC
AAEAAQADAAMAAgACAAMAAQABAAIAAwAEAAUABQAGAAQAAwADAAMAAQABAAIAAwAEAAUA
BgAHAAQAAgABAAEAAwACAAIAAgADAAMABgAHAAUABQAEAAQACAALAA8ADAALAAoACQAI
AAkACgALAAwACgAKAAoACgAIAAgACAAIAAYABgAGAAYABAAEAAQABAAGAAYABAAEAAkA
CQAKAAoACgAHAAcABwAKAAsADAAMAAkACAAGAAIABAADAAMAAwADAAIAAgACAAEAAQAA
AAAAAQADAAQABQACAAEAAQAAAAIAAgADAAMAAQAAAP////8AAAEAAgADAAYABgAEAAQA
AwADAAMABAAEAAQABAAEAAQABAAFAAUAAwADAAIAAgADAAQABgAIAAYABgAEAAYADwAV
ABgAHQAdABkAFgAaABwAGAAWABYAEwANAAcA///2//H/8f/x//P//P8GAA0AGAAnADQA
PQBCAEcARwBDAEIAOgAvACkAIwAXAA8ADgALAAUABgANABEACwACAAIABwANAA8ADQAP
ABQAEAAHAP//+//3//X/9//5//v//f/9//z//v/+//n/+v/8//7/BAAKAAgAAgD///7/
AAAEAA==
         </WaveFormData>
      </LeadData>
      <LeadData>
         <LeadByteCountTotal>10000</LeadByteCountTotal>
         <LeadTimeOffset>0</LeadTimeOffset>
         <LeadSampleCountTotal>5000</LeadSampleCountTotal>
         <LeadAmplitudeUnitsPerBit>4.88</LeadAmplitudeUnitsPerBit>
         <LeadAmplitudeUnits>¦ÌV</LeadAmplitudeUnits>
         <LeadHighLimit>2147483647</LeadHighLimit>
         <LeadLowLimit>268435456</LeadLowLimit>
         <LeadID>II</LeadID>
         <LeadOffsetFirstSample>0</LeadOffsetFirstSample>
         <FirstSampleBaseline>0</FirstSampleBaseline>
         <LeadSampleSize>2</LeadSampleSize>
         <LeadOff>FALSE</LeadOff>
         <BaselineSway>FALSE</BaselineSway>
         <ExcessiveACNoise>FALSE</ExcessiveACNoise>
         <MuscleNoise>FALSE</MuscleNoise>
         <LeadDataCRC32>3110748670</LeadDataCRC32>
         <WaveFormData>
AAAAAAAAAAAAAAAA/f///wEAAQABAAEAAAABAAEAAQADAAQABgAIAAgABwAGAAEAAwAD
AAQABAAEAAMAAwADAAYABgAEAAYABQAFAAUABQAHAAcABwAHAAUABgAIAAYABgAHAAcA
BwAIAAgACAAIAAkACQAJAAcACQAKAAsACwAKAAkACQAIAAoACgAKAAoADAANAA0ADAAL
AAoACQAJAAsACwALAAsACwANABAAEAATABgAHwAmAC8AMwA1AD4ATABVAGMAdQCKAKAA
rACsAKIAkwCCAHQAZABZAFUAUABNAEwASgBBADcALQAkABoADwAEAPX/5v/c/9H/v/+s
/57/k/+N/5H/pP+1/8T/0//c/+f/8////wYADQAUABoAGAASABMAHAAjACUAIwAsADQA
NAAwADAAKwAnACUAIgAgAB4AFgAOAA0ADQAJAAYABAAEAAMAAgABAAEAAQABAAIABAAF
AAYAAwACAAIAAgACAAEAAQACAAQAAwADAAMAAgABAAEAAAAAAP7//v/9/wAAAQACAAMA
AgABAAAA/////wAAAgACAAAA//////7/AAAAAAEAAwABAAAA//////v/+//7//v/+//8
//3//f////3//P/7//n/+v/6//j/+v/5//j/+P/3//f/9v/2//T/8//y//H/8f/y//P/
8//w/+//7v/t/+3/7v/u/+7/7v/t/+3/7f/s/+z/7f/s/+3/7v/t//D/7v/v//D/8P/w
//H/8v/z//b/9v/5//v/+v/5//j/+f/8//3/AAAAAAIAAgACAAMAAwADAAIAAgAEAAQA
BQAHAAUABgAFAAQAAwAGAAcABgAEAAQAAwACAAAAAQACAAIAAQABAAIAAgADAAMAAwAD
AAUABAAEAAQABAAEAAIAAgABAAMAAwADAAEAAQABAAEAAgADAAQABQABAAEABAAFAAQA
AwADAAQAAgACAAMABAAGAAYACAAIAAYABQAFAAUABQAFAAUABgAFAAUAAwAFAAcABgAG
AAcABgAGAAUAAwACAAIAAwADAAIAAQABAAIAAgACAAIAAwAFAAQAAwADAAIAAwAEAAQA
BAACAAEAAQACAAIAAgACAAMABAAEAAQAAAAAAAAAAQADAAMAAwADAAIAAgACAAMABAAF
AAYACAAHAAUAAwACAAUABQAFAAUABQAFAAUABgAEAAMAAwAEAAMABAAEAAQACAAKAAwA
DQALAAsACgAKAA8ADwAMAAgADAAOABAAEgAUABQAFAAUABEAEAAPAA4ADAAKAAgABgAE
AAQABAAEAP///P/5//b/9//4//n/+v/0//X/9P/z//T/9f/3//n/+//7//v//P/+/wAA
AQABAP7/+f/4//f/+v/6//r/+f/7//v//P/8//r//P/9//3/+//7//v/+//9//3//f/+
//7//P/8//3//f/9//7//v8AAAAAAQABAP///f/9//7/AQABAAEAAQACAAIAAgACAAAA
AAAAAAEAAwACAAIAAgAAAAEAAwD///////8DAAkADAAGAAUADAATABYAGwAfACkAOABE
AFEAXwBxAIIAigCMAIgAfABlAFYATABAADkAOwA4ADMAMgAuACUAGQARAAoABAD5/+z/
4f/Y/8z/vf+r/5j/jP+F/4P/j/+i/7P/wv/P/9b/3f/p//f//P8DAA4AFAAQAAwADwAY
ACEAIQAfACIAKgAsACwALAAlAB0AGQAaABoAFgAOAAoABwAHAAMAAAD+//7//f/8//z/
/f/+/////f/+//7//v/9//z//P/8//7//f/9//7//f/7//r/+f/6//v//f/+//3/+v/5
//f/+P/5//r/+//5//n/+f/5//f/+P/6//r/+P/3//f/9v/2//b/9//5//f/9v/1//X/
9P/1//b/9//1//b/9//3//f/9f/0//P/8//0//T/8v/0//P/8v/y//H/8f/w//D/7f/r
/+n/5//o/+j/6P/n/+b/5f/k/+P/5P/m/+f/6P/k/+P/4//j/+X/5v/o/+j/6P/o/+b/
6P/n/+f/5//m/+f/6f/r/+3/7v/u//H/8//z//P/8//1//T/9f/4//j/+v/6//r/+//7
//v/+v/6//v//P/+/wEAAgAEAAQABAAAAAIAAgAAAAAAAAD///7//P/9//7//v/9//3/
/v/+/wEAAQABAAEAAAD+//3//P/8//z/+v/6//v//f/9//3//P/9//7////+//3//P/7
//r/+////wEAAAD/////AAD7//r/+v/6//z//P/+//7//v/9//3//f////////8AAP//
///9/////P/6//n/+f/6//z//f/9//7//v///////P/7//v//P/8//z//P/9/////v/9
//3//P/9//7//v/8//r/+f/5//z//P/8//z///8AAAAAAAD+//7//v////7//f/8//v/
+//8//3////9//3//f/+//7//f/8//z//P/7//r/+f/+////AAACAAAA/////wAAAQAC
AAIAAgAEAAYACAAJAAcABwAGAAYACQANABIAEgAPAA4ADQAMAAoACgAKAAoABwAGAAUA
BAACAAAA/v/8//r/+P/2//T/9v/2//b/9v/x//P/8//z//P/8//0//X/8//z//P/9P/2
//j/+f/5//v/9//3//f/+P/4//j/9//3//f/+P/4//T/9v/3//f/+f/5//n/+f/3//f/
9//4//r/+P/4//n/+//7//z//P/6//r/+//7//3/+//7//z//f/9//3//f/+//7//v/+
//7//v/+/////v/8//v/+v/8//v///8DAP//+f/7////AgAEAAcACgARABwAIQAlACkA
MgA8AEUAUQBlAHwAjACUAJgAkAB9AGoAXgBSAEMAPQA4ADMALgAoAB8AFwARAAoAAAD3
/+r/2f/K/8j/wf+x/57/jv+F/3//g/+W/6n/uv/L/9j/4f/p//P/+P/7/wIACAAKAAoA
DwAYAB8AIQAfACAAIgAiAB4AHAAfAB8AGwAaABoAFAAMAAgAAwADAP///P/8//z/+//6
//n/+f/5//n/+//8//z//P/5//j/+P/4//j/9//3//j/+f/5//r/+//5//n/+v/6//r/
+P/4//f/9f/1//X/9f/2//f/+P/5//n/+v/8//z/+f/3//b/9P/2//b/9//5//v/+v/5
//n/9//3//f/9//3//j/+f/5//n/9//2//X/8//0//T/8v/0//P/8v/y//L/8//z//T/
8//x/+//7f/q/+r/6v/p/+r/6f/o/+f/5//o/+j/6P/l/+P/4v/h/+X/6P/s/+7/7f/s
/+n/6v/o/+n/6v/q/+n/6f/p/+n/7f/u//L/9f/3//f/9f/3//j/9v/2//b/9v/5//r/
+//8//z//P/8//z/+//6//n/+P/9/wAAAwAGAAIAAAD+//z/+v/6//r/+v/8//z//P/8
//7//v/+//7/AAAAAAAAAAD///7//f/8//3//v///wAA///+//3//P/6//r/+v/6//z/
/v8AAAIAAQAAAP///v/+/wAA/v/8/wAAAAD8//z//P/4//j//P/+/wAABAACAAAAAgAE
AAAA/P/0/+b/2P/Q/8j/uv+q/5b/fP9c/zL/AP/Y/rj+oP6Q/oD+cv5o/mD+WP5S/lb+
Yv5w/n7+iP6Q/pz+rv7E/tr+9v4Q/yj/Qv9c/3L/hP+Y/7D/xv/e//T//P/0//L/8v/u
/+b/4v/g/+D/6P/w//j/AAAIABAAGgAeACAAIgAkACUAJgAnACgAKQAqACsALAAuADAA
MgA0ADcAOAA5ADoAOwA8AD0APgBAAEAAQABAAD4APgA+AD4AOwA6ADkAOAA2ADYANgA2
ADcAOAA5ADoAOgA6ADoAOgA9AEAAQwBGAEgASgBMAE4AUABSAFQAVgBZAFwAXwBiAGUA
ZgBnAGgAbQBwAHMAdgB6AH4AggCGAIsAjgCRAJQAmQCcAJ8AogCmAKgAqgCsALAAsgC0
ALYAugC8AL4AwAC+AL4AvgC+ALsAugC5ALgAtQCyAK8ArACmAKIAngCaAJUAkgCPAIwA
hQCAAHsAdgBxAG4AawBoAGIAXgBaAFYAUwBQAE0ASgBEAEAAPAA4ADYANAAyADAALAAq
ACgAJgAkACIAIAAeAB0AHAAbABoAFwAWABUAFAATABIAEQAQAA4ADgAOAA4ADAAMAAwA
DAAMAAwADAAMAA0ADgAPABAADgAOAA4ADgANAAwACwAKAAsADAANAA4AEAAQABAAEAAO
AAwACgAIAAYABgAGAAYABAAEAAQABAAFAAYABwAIAAYABgAGAAYACAAIAAgACAAHAAYA
BQAEAAYABgAGAAYABAAEAAQABAACAAIAAgACAAIAAgACAAIABAAEAAQABAACAAIAAgAC
AAEAAAD///7/AAAAAAAAAAAAAAAAAAAAAAIAAgACAAIAAAAAAAAAAAAAAAAAAAAAAAAA
AAAAAAAAAAAAAAAAAAD+//7//v/+/wAAAAAAAAAAAAAAAAAAAAAAAAAAAAAAAP///v/9
//z//f/+////AAACAAIAAgACAP///v/9//z//f/+////AAACAAIAAgACAAAAAAAAAAAA
/v/+//7//v8AAAAAAAAAAAAAAAAAAAAAAAAAAAAAAAD+//7//v/+//7//v/+//7//v/+
//7//v8AAAAAAAAAAAAAAAAAAAAAAAAAAAAAAAD+//7//v/+/wAAAAAAAAAAAAAAAAAA
AAD///7//f/8////AAABAAIAAAAAAAAAAAD+//7//v/+//7//v/+//7/AAAAAAAAAAAA
AAAAAAAAAP7//v/+//7//v/+//7//v8AAAAAAAAAAAAAAAAAAAAA/v/+//7//v/+//7/
/v/+//7//v/+//7//v/+//7//v8AAAAAAAAAAP///v/9//z//f/+////AAAAAAAAAAAA
AP7//v/+//7//v/+//7//v/8//z//P/8//z//P/8//z//v/+//7//v/8//z//P/8//3/
/v///wAA/v/+//7//v/+//7//v/+//7//v/+//7/AAAAAAAAAAABAAIAAwAEAAYABgAG
AAYACAAIAAgACAALAAwADQAOAA8AEAARABIADwAOAA0ADAAKAAgABgAEAAEAAAD///7/
+v/4//P/8//1//X/9f/1//P/8//y//H/8//0//b/+P/5//n/+f/1//j/+f/7//z/+//5
//j/9//4//j/9v/4//f/9//3//f/9//3//f/9//3//j/+v/4//n/+//8//3//P/8//z/
/P/8//v/+v/3//n/+v/7//v//f/9//7//v/8//z//P/8//7///////7//v/+//7////9
//3///////3//f8AAAIABQAIAA8AFAAXABsAHwAoADIAPQBLAFsAbAB8AIYAhAB6AGcA
VgBMAEQAOwA7ADwANwA2ADgAMQAlABkAEAAMAAkA/P/t/+L/2P/J/7X/pP+U/4n/g/+L
/6D/s//C/83/0v/b/+X/8f/8/wMACAAMABAADgAPABYAHQAfAB0AHgAmAC4ALAAoACUA
IQAdABwAGAASAAwABgADAAMA///8//3//v/+//7/+//7//v/+//7//z//P/8//3//P/8
//z/+//5//j/+P/6//n/+f/5//f/9//4//j/+P/2//b/9f/1//X/9f/1//X/9f/1//X/
9//4//r/+v/2//X/9f/0//L/8v/z//X/9//2//X/9f/1//X/9f/1//P/9P/1//X/9f/z
//L/8f/x//L/8v/w//L/8f/w//D/7f/t/+z/7P/s/+v/6v/p/+r/6v/q/+n/5v/l/+T/
4//h/+L/4v/i/+D/3//f/9//3f/e/+D/4P/f/97/2//c/9z/3f/e/97/3//h/+P/5f/k
/+T/5//p/+n/6f/p/+v/6v/r/+7/7v/w//D/8P/x//X/9f/0//T/9P/0//X/9//6//z/
/P/8//z//v/+//z//P/8//v/+v/6//v//P/8//n/+f/6//r//f/9//3//f/9//z//P/8
//z//P/6//r/+//9//3//f/7//v/+//7//3//f/9//3//f/9/wAAAQABAAEAAgAEAAEA
AAAAAAAA///+/////v/+//3//f/9//3//f/9//7///////3///////7//v////3//v/+
//3//f/+/wAAAQAAAP////8AAP7//v/+///////+//3//f/8//3//v/+//7//P/7//v/
/v8AAAIABAABAAAA/v/8//3//v///wAA/v/+//7//v/+//7//v/+//z//P/8//z//P/8
//z//P/+//7//v/+//7//v/+//7/AAAAAAAAAAAAAAAAAAAAAAEAAgADAAQABgAGAAYA
BgAIAAgACAAIAAoACgAKAAoACwAMAA0ADgAKAAoABgAGAAYAAgD+//7//P/4//T/8v/w
/+7/7v/q/+r/6P/i/+D/5P/m/+b/7P/w//D/8P/u/+z/5P/g/9z/0v/K/8r/yP/E/77/
tv+q/5j/gP9u/2T/Yv9i/2T/cP96/4L/iv+U/5b/lP+U/5b/mP+W/5T/lP+Y/57/pv+w
/7T/tv+8/8T/xP/A/77/xP/U/+L/6v/s//D/9P/6//7//P/+/wIAAgD+//z/AAAAAAAA
AAAAAPz/+v/4//b/+v/8//7/AAACAAIAAgACAAMABAAFAAYABgAGAAYABgAGAAYABgAG
AAYABgAGAAYABgAGAAYABgAGAAYABgAGAAcACAAJAAoACAAIAAgACAAJAAoACwAMAAoA
CgAKAAoADAAMAAwADAAKAAoACgAKAAsADAANAA4AEAASABQAFgAVABQAEwASABIAEgAS
ABIAEwAUABUAFgAUABQAFAAUABYAFgAWABYAGQAaABsAHAAdAB4AHwAgACIAIgAiACIA
JgAoACoALAAvADAAMQAyADUANgA3ADgAOgA6ADoAOgA7ADwAPQA+AD4APgA+AD4APgA+
AD4APgA6ADgANgA0ADMAMgAxADAALQAsACsAKgAnACYAJQAkACAAHgAcABoAGAAYABgA
GAAWABQAEgAQAA4ADAAKAAgACgAKAAoACgAKAAoACgAKAAcABgAFAAQABQAGAAcACAAH
AAYABQAEAAMAAgABAAAAAQACAAMABAABAAAA///+/wAAAAAAAAAAAgACAAIAAgAAAAAA
AAAAAP7//v/+//7/AAAAAAAAAAACAAIAAgACAAEAAAD///7///8AAAEAAgAAAAAAAAAA
AP7//v/+//7///8AAAEAAgAAAAAAAAAAAP7//v/+//7//P/8//z//P/9//7///8AAP7/
/v/+//7//P/8//z//P/9//7///8AAP///v/9//z//v8AAAIABAABAAAA///+//7//v/+
//7/AAAAAAAAAAD+//7//v/+/wAAAAAAAAAAAgACAAIAAgAAAAAAAAAAAAAAAAAAAAAA
AgACAAIAAgAAAAAAAAAAAAAAAAAAAAAA/v/+//7//v8AAAAAAAAAAAIAAgACAAIAAQAA
AP///v/9//z/+//6//z//P/8//z//v/+//7//v///wAAAQACAAAAAAAAAAAAAQACAAMA
BAACAAIAAgACAAQABAAEAAQABAAEAAQABAAEAAQABAAEAAcACAAJAAoADQAOAA8AEAAS
ABIAEgASABAAEAAQABAADgAOAA4ADgAMAAoACAAGAAQABAAEAAQAAAD+//z/+v/6//r/
9//5//v/+//7//v/+//7//r/+f/5//r//P/+//////////v//f/9//7//v/+//3//f/9
//z//P/6//z////////////9//3//f/9//v//P/+//z/+v/7//v/+//+//7//v/+/wEA
AQABAP///v/+//7//f8AAAEAAwAEAAEAAAD///7/AQADAAQABAAEAAQABAAFAAMAAwAD
AAEAAwAFAAgADAARABYAGwAkACcAKwAzAEAASgBVAGMAcwCIAJYAnACcAJQAhQB4AGgA
WABPAE8AUABPAFAATgBDADcAKwAgABgADQACAPX/6P/c/83/t/+k/5z/k/+R/6H/tv/F
/87/1//g/+v/9////wYACQAOABIAEgAUABkAIAAnACUAIwAmACgAKgAqACoAJwAlACEA
GgAUABAACgAGAAUABQABAP7/AAAAAP///v/7//v/+//7//3//v/+//7//f/8//z//P/8
//v/+//8//r/+f/5//n/9//3//j/+P/5//j/+f/5//f/9//3//f/9//3//f/9//1//b/
+P/4//f/9//4//j/+P/4//n/+//9//z/+//7//f/9//3//f/9v/2//b/9f/3//X/9P/z
//P/9P/0//L/8P/v/+7/7v/u/+//7//w//L/8f/w/+//7P/s/+z/6//o/+f/5v/l/+P/
5P/k/+T/4//j/+T/5f/k/+T/5f/k/+T/5P/i/+T/5v/n/+j/6P/o/+n/6v/r/+v/6v/s
/+3/7v/v//D/8//0//X/+P/4//j/+P/4//n//f/9//z//P/9//7/AAADAAMABAADAAIA
//8AAP///P/9//7//v/+/wAAAQACAAIAAQABAAIAAgABAAEAAQABAAEAAAAAAAAAAgAC
AAAAAAD//wEAAQABAP//////////AAABAAIAAwD/////AgADAAEAAQACAAQAAwACAAIA
AgAAAAAAAgACAAAA////////AQABAAEAAgABAAEA//8BAAEAAAAAAAEAAwAEAAQAAwAC
AAIAAwADAAIAAQABAAIAAAAAAAAAAQABAAAA/////wAAAQACAAIAAgAAAP////8AAAAA
AAAAAAEAAgACAAIAAAAAAAAAAQADAAMAAwADAAAAAAAAAAEAAQABAAEAAgAEAAMAAgAC
AAEAAQABAAEABAAFAAYACAAIAAcABwAIAAoADAANAA4ADgAQABIAEwATABMAEgASABMA
FQAQABAADQAMAAsACgAJAAgABwAGAAQAAgAAAP7//f/8//v/+v/4//X/9//3//b/9f/0
//T/9v/3//j/+f/4//r//P/9//3//f/5//n/+f/6//r/+v/5//n/+f/6//z/+v/8//3/
/P/7//r/+f/6//v//P/9//z//v/8//z//f/9//3//v/+//7//v/////////9//3//v//
///////9//7//v/+/wAAAAAAAAAA//////7//v8AAAYABQABAAMAAQABAAMABQAGAAYA
CwAQABUAGgAdAB0AIQAwAEAASQBVAGkAegCGAIoAigB+AGsAWgBKAEIAPwA9ADYAMwAy
AC4AJQAbABMACgACAPv/7v/d/9T/yv/D/7X/nv+M/4X/f/+D/5b/qf+4/8X/zv/V/+P/
8//6//v/BgAOAA4ACgANABQAGwAhACUAJAAkACgALAAsACcAIQAhAB4AGgAWAA4ACAAG
AAcABAACAAAAAAD///7////////////9//7//v/+//3//P/8//z//P/7//v//P/8//v/
+//7//3//f/+//7//v/8//z/+//7//v/+//7//3//f/9//3/+//8//7//v/6//n/+f/4
//r/+v/7//3//P/6//j/9//1//X/9f/1//j/+v/8//3/+//5//j/9//1//b/9v/0//L/
8f/w//D/7//v/+7/7v/w/+//7v/t/+z/7P/s/+v/7f/t/+3/7f/s/+z/6//q/+r/6f/p
/+n/6P/o/+n/6P/p/+r/6f/s/+z/7f/u/+7/8P/x//L/8//z//L/9P/1//X/9f/1//f/
+v/7//7//v///wAAAQADAAMAAQD+//z//v/+////AQACAAQABAAEAAAAAgACAAAAAAAA
AP///v/+////AAAAAAEAAQACAAIAAQABAAEAAQD///7//v/+/wAAAAD+//7//f//////
///+////AAABAP//////////+//7//7///8CAAMABQAIAAUABAAEAAQAAwACAAMAAgAA
AP///////////////wAAAwADAAEAAwAFAAQABAAFAAUABgAGAAUAAwACAAIAAQD+//3/
/f/+/wEAAgADAAUABAACAAAA//8BAAMABQAGAAQAAgABAAEAAAAAAAAAAAAEAAYABwAI
AAQAAgAAAP//AgADAAQABQADAAIAAQABAAMAAwADAAQABAADAAIAAgABAAEAAQABAAMA
AwADAAQABAADAAMABAAEAAQAAwACAAUACAALAA0ACwALAAoACgAHAAcADAAQABIAEgAS
ABIAEgASABIAEgAUABQAFAAUABEADgALAAgABgAGAAYABgACAAAA/v/8//7//v/+//v/
+//5//f/9f/2//j/+v/7//n/+f/6//z/AAABAAEAAQD///////8AAP7//v/9//3/+//8
//z/+v/9////AAABAP///////////////wAAAgACAAIAAwADAAAAAAD///7///8BAAIA
AwADAAMABAAFAAMAAwADAAQABgAGAAYABgAFAAQABAADAAQABAAEAAQABQADAAMAAwAF
AAcACwAOAAwACwASABsAIgAnAC0AMwA6AEgAUwBfAG8AhACSAJwAngCWAIUAdgBsAFwA
SQBBAD4APwA8ADYAMQApACEAFgAMAP//8v/h/9T/zv/J/7v/qv+g/5f/j/+T/6T/uf/G
/8//1v/f/+3/+f8EAAkADgAYACAAHgAbACAAJQAjAB8AJgAwAC4AKgAqACkAJQAhACQA
IAAYABIAEAALAAsABwAEAAUABgAGAAYAAgABAAAA//8BAAIAAgACAAEAAAAAAAAAAQAB
AAIABAACAAEAAQABAAAA//////7////+//////////////////3//f/9//3//f/+/wAA
AAAAAP/////+//7//v///wEAAQAAAP/////+////AAABAAEAAgADAAMAAQD///7//f//
/wAAAAD+//7//f/8//z/+//7//r/+v/8//v/+v/5//f/9v/1//P/8//z//P/8//z//T/
9P/0/+//7f/s/+v/7P/u//H/8v/w//D/7v/w//P/9f/3//j/9v/1//T/8//1//b/+v/9
/////////wEAAQABAAMAAgACAAIAAgADAAUABQAEAAQAAgACAAMABQAIAAwADgAQAA0A
DgANAAoACwAMAAwADAAKAAsADAAMAAkACQAKAAoACQAJAAkACQAJAAgACAAIAAoACgAI
AAgADAAPABAAEQANAA0ADQANAAsACwALAAsACQAJAAwADQAOAA8AEQAUABAADgANAAwA
DAAMAA4ADgAOAA8AEQATABEAEQARABIAEQARAA8AEQAPAA4ADgAPAA8AEAAQAA8ADgAO
AA8ADwAQAA8ADwAQAA4ADgAOAA8AEAAQABAAEQAPAA8ADwAOABEAEAAQABEAEQAQAA8A
DgAPABAAEAAQABAAEAAQABEAEQARABEAEQAOAA4ADgAPABEAEQARABIAEgARABAAEAAR
ABEAEQARABMAEwATABQAFQAVABYAGAAZABoAGgAaABoAHAAeAB8AIAAhACEAIgAhACMA
IgAeABwAGgAYABYAFQAUABMAEgARABAADwAOAAsACgAJAAgACAAFAAcABwAJAAkACQAK
AAkACQAJAAkADAAOABAAEQATABMADwAPAA0ADAAKAAgACQAJAAkACgAIAAYACAAJAAsA
DQAPABEADgANAAwACwANABAADwAQAA8ADwAPABAAEgASABIAEwATABMAEQARABEAEQAQ
AA8ADwAQABAAEAASABIAEgASABMAEwASABIAFAASABMAEwAVABMAEwATABcAGgAcAB8A
JAAtADAAMQA1AD8ATABUAGEAcQCFAJwArACyAK4AoACNAHoAagBaAFMAUwBSAE0ASABG
AD8ANwAtACQAGgAPAAAA8f/q/+D/0f/B/7T/qP+f/5v/pf+4/8f/1P/f/+b/8f8BAA0A
EAAXACAAJgAiAB4AIQAsADcAOQA5ADoAPAA+ADwAOgA5ADUAMQAuACwAKAAmACIAHgAd
ABgAFAAUABQAEwASABEAEQARABEAEwAUABQAFAATABIAEgASABAADwAPABAAEAAPAA8A
DwAPAA8AEAAQABAADgAOAA0ACwALAAsACwAOAA8AEAARAA8AEAASABIAEAAPAA8ADgAM
AAwADQAPAA0ADAALAAsACgALAAwADQALAAwADQANAA8ADQAMAAsACQAKAAoACAAKAAkA
CAAIAAcABwAGAAYABgAFAAQAAwAAAAAAAAD///z/+//6//n/+//8//z//P/6//n/+f/5
//n/+v/8//z//P/8//r//P/+////AAAAAAIAAwAEAAUABAAEAAcACQAHAAcABwAJAAwA
DQAQABAADgAOAA4ADwASABMAEwAUABIAEgATABUAFQAWABUAFAAUABYAFgAUABUAFgAW
ABYAFAAVABYAFgAVABUAFgAWABcAFwAXABcAFwAWABYAFgAYABgAFgAWABUAFwAXABcA
FwAXABcAFwAXABcAFwAXABUAFQAYABkAFwAXABgAGgAXABYAFgAWABgAGAAaABoAGgAZ
ABkAGQAXABcAFwAYABsAGwAZABsAGwAaABoAGwAZABoAGgAZABgAGAAZABkAGgAZABkA
GgAaABoAGgAbABsAGgAZABkAHAAdAB4AHgAcABoAGQAZABgAGAAYABgAGQAaABoAGgAZ
ABoAGwAdABwAGwAaABkAGgAaABoAGwAbABsAGwAcAB4AHQAcABwAGwAbABsAGwAbABsA
GwAcABwAGwAbABwAHwAgACAAIAAiACQAJgAnACcAJwAmACYAJwApACwALAAuAC4ALgAu
AC4ALgAuAC4ALQAsACsAKgAnACYAJQAkACEAIAAfAB4AGgAYABYAFAAUABQAEQATABMA
EwATABMAFAAVABUAFQAXABgAGgAcAB8AHwAfABsAGQAZABoAGgAcABsAGwAbABwAHAAa
ABwAHQAdAB0AHQAdAB0AHQAdAB8AIAAiACAAHwAfAB4AHQAfACAAIQAiACEAIQAhAB8A
IQAiACMAIwAhACEAIgAiACQAJAAkACQAIgAjACMAIgAkACQAJAAlACUAJQAjACMAJQAl
ACYAKAArAC4ALwA6AEEARQBLAFQAYABrAHkAjQCgAKoArACmAJYAhQB0AGoAZABhAGEA
XgBZAFYAUgBJAD0AMwAsACQAHQASAAcA/P/y/+X/1f/E/7r/sf+r/6//wP/T/+D/7f/6
/wUADQAdACYAKwAyADgAOAA4ADkAQgBHAEkASwBOAFAAVABUAFIAUwBTAE0ARgBCAEAA
OgA2AA==
         </WaveFormData>
      </LeadData>
      <LeadData>
         <LeadByteCountTotal>10000</LeadByteCountTotal>
         <LeadTimeOffset>0</LeadTimeOffset>
         <LeadSampleCountTotal>5000</LeadSampleCountTotal>
         <LeadAmplitudeUnitsPerBit>4.88</LeadAmplitudeUnitsPerBit>
         <LeadAmplitudeUnits>¦ÌV</LeadAmplitudeUnits>
         <LeadHighLimit>2147483647</LeadHighLimit>
         <LeadLowLimit>268435456</LeadLowLimit>
         <LeadID>V1</LeadID>
         <LeadOffsetFirstSample>0</LeadOffsetFirstSample>
         <FirstSampleBaseline>0</FirstSampleBaseline>
         <LeadSampleSize>2</LeadSampleSize>
         <LeadOff>FALSE</LeadOff>
         <BaselineSway>FALSE</BaselineSway>
         <ExcessiveACNoise>FALSE</ExcessiveACNoise>
         <MuscleNoise>FALSE</MuscleNoise>
         <LeadDataCRC32>835541475</LeadDataCRC32>
         <WaveFormData>
7v/u/+7/7v/t/+z/6//r/+//8P/x//P/9P/0//T/8//z//X/9v/4//v/+//8//3//f/9
//7////9//3//v8AAAIAAgABAAAA/v///wAAAAD+//7///////3//f/8//v//P/9//7/
///+//3//P/6//z//P/9//3////////////9//z//P/8//7//v///////////////v8A
AAAAAAD//wIA/v/4//X/8f/t/+n/6f/p/+X/2//O/7n/oP+E/27/V/8+/yf/IP8l/yP/
G/8X/xj/F/8S/w7/B//4/tj+r/6V/o/+lv6i/q/+u/7F/s7+2/7q/vX+/v4I/xn/KP81
/0X/Wf9t/3v/gv+I/47/lv+e/6b/rP+y/7j/vv/E/8r/0P/Z/+P/6v/w//P/9v/8/wIA
BQAGAAgADgAQABAAEgAWABkAGwAbABoAHAAcAB0AHwAfAB8AIAAgACAAHwAfACEAIwAk
ACYAJQAmACcAJwAlACUAJwAoACkAKwArACwALQAvAC8AMAAyADQANgA3ADgAOQA5ADkA
OQA5ADkAOgA+AEAAQQBCAEMARABEAEQASABJAEsATgBPAFMAVQBXAFoAWwBdAF8AZABn
AGkAbQBuAG8AbgBtAHMAdgB5AHsAfAB/AIEAggCEAIQAhACDAIQAhgCIAIkAiACHAIMA
gAB+AH0AfQB7AHcAdgB0AHEAbgBpAGUAYABdAFgAVgBRAE0ASABCAD0AOQA0ADAALQAt
ACoAJQAiAB8AGwAYABQAFAARAA8ADgAKAAgABQACAAMAAgABAAEAAQAAAP///v/9//z/
/P/8//3//v///wAA/f/8//r/+f/6//v//P/9//7//v/+//7/+//7//v/+//9////AAAB
AAEAAAAAAAEA////////AAD+//7//v/9//7/AAABAAIAAgADAAUABQAFAAQAAwABAP//
//8AAAEABAAEAAQABAACAAIAAwADAAYABwAHAAcABQAFAAUABQAGAAUACQAKAAkACQAI
AAgACAAIAAkACQALAAwADAALAAkACQAJAAkACwALAAsACgAKAAoACgAIAAgACAAJAAkA
CwALAAsACwAKAAoACQAJAAsACgAJAAkACgAKAAoACQAJAAkACQAJAAgACAAIAAkACQAJ
AAcABwAJAAkACQAJAAgACAAIAAYABAAEAAQABAAGAAcACAAJAAgABwAIAAgACgAKAAoA
CwANAA8ADwAPABIAEgAPABAAEwAUABUAFgAUABQAFAAUABMAEgARABAADAAIAAQAAAD/
//7//f/8//3//v///wAA/v/8//r/+P/6//v//v/+/wAAAQADAAQAAgABAP7///8DAAYA
CgALAAkACQAIAAcACAAJAAkACQAIAAoACgAKAAkACAAIAAkACgAKAAoACgAJAAkACQAJ
AAgABwAHAAcABQAFAAUABQAFAAQABAAEAAcABwAHAAcABgAFAAQAAgAEAAQABAAEAAUA
BQAFAAUABAACAAEAAAACAAMAAgAAAPz/+f/5//f/9f/z/+//5//d/8z/tf+Y/3z/Yv9H
/y7/Hf8e/yP/If8d/xv/Gv8V/w7/Av/r/sj+pP6T/pH+k/6Y/qL+rf65/sf+0P7d/ur+
8/78/gr/F/8o/zf/Sf9b/23/ff+E/4j/jv+W/57/qP+w/7b/vP/E/8r/0P/Y/9//5f/s
//T/9//8/wQACAAJAAwADAAOABQAFgAYABoAHQAfAB8AIAAiACIAIwAlACUAJQAmACYA
JgAlACUAJgAnACcAKAApACoAKwArACsAKwAtAC4ALwAxADEAMgAzADUANQA2ADkAOgA7
ADsAPQA/AEAAQQBBAEEAQQBCAEUASABKAEwATQBOAE4ATgBSAFMAVQBYAFsAXwBhAGMA
ZABlAGcAaQBuAHEAcwB3AHkAewB7AHsAfQCAAIMAhQCGAIkAiwCMAIwAjACMAIsAiwCM
AI0AjQCNAI0AigCIAIUAgwCCAH8AfQB8AHoAdwB0AG8AawBmAGUAYABeAFkAVABQAEsA
RwBFAEAAPAA5ADcANAAvACwAJwAjACAAHAAcABkAFwAWABQAEgAPAAwACwAKAAkACQAJ
AAgABwAGAAUABAAEAAQABAAEAAQABAAEAAQAAwADAAMAAwADAAMABgAGAAYABgABAAEA
AQABAAIABQAHAAkACAAGAAUABQAHAAcABwAIAAkACgALAAsACgAKAAkACAAGAAcACQAJ
AAoACgAKAAkACQAJAAoACwAOAA4ADgAOAAsACgAKAAkADAANAA0ADQAMAAsACgAJAAwA
CwAPABAAEQARABAAEAAOAA4ADwAPABAAEgATABMAEQARABEAEQAPAA8ADwAOAA8AEAAR
ABAADwAOAA4ADQANAA0ADQANABAAEAAPAA8AEQAQAA8ADwAOAA4ADgANAAsACwALAAsA
CgAKAAoACwALAAsACQAJAAkACQAJAAkACgAKAAoACAAIAAgACAAIAAkACQAJAAkACQAJ
AAsADAAOAA4ADgAPABIAFQAWABcAFAAUABMAEgAUABQAFAAUABIAEgASABIADQAIAAMA
/v/9//z/+//6//n/+P/3//b/+P/4//j/+P/1//X/9//2//b/9//5//r//v////7/AQAB
AAIABAADAAQABQAFAAUABgAHAAcABwAGAAgACAAIAAgACAAJAAsACwAKAAkACAAKAAsA
DAANAAoACQAJAAkACQAJAAkACQALAAoACgAKAAoACQAIAAcABwAHAAcABgAEAAQABAAE
AAcABwAHAAcABwAGAAYABgAEAAMAAgAEAAIA/f/7//v/+f/x/+n/4f/Z/9D/wf+u/5b/
fv9l/0z/Mf8k/yn/K/8l/yP/JP8h/xb/EP8J//j+2v61/pn+lf6g/qz+s/6//sf+zv7Z
/ub+8/7+/gz/Gf8m/zP/Q/9X/2f/c/98/4T/jP+U/5z/ov+o/67/tv/A/8j/zv/S/9f/
2//i/+j/7//2//r/AAAHAAoADAAOABAAEAASABQAFQAXABsAHAAeAB4AHwAgAB8AHgAe
ACAAIAAfAB8AIAAhACEAIgAiACIAIgAhACMAIwAlACYAJwApACkAKgArAC0ALQAuADEA
MgAzADMANAA1ADUANQA1ADUANQA2ADYAOAA5ADoAPgBAAEEAQgBCAEMARQBIAEgASwBM
AE0AUQBVAFoAXwBgAGEAYQBjAGkAawBrAGsAbwByAHUAdwB4AHsAfQB+AIAAgACAAH8A
gQCCAIMAgwCDAIMAgAB+AHkAdwB2AHMAcQBwAG4AawBnAGMAYABcAFcAUgBQAEsASABE
AD8AOwA3ADIALgArACcAJAAfABwAGwAXABQAEAAKAAcABwAGAAYABAAEAAQABAABAP7/
+//4//b/9v/2//b/9v/2//b/9v/1//T/8//y//P/9P/1//b/9f/0//P/8v/0//T/9P/0
//T/9P/0//T/8v/y//L/8v/z//T/9f/2//X/9P/z//L/8//0//X/9v/4//j/+P/4//X/
9P/z//L/8//0//X/9v/4//j/9v/2//r//P8AAAIAAgACAAAAAAACAAIABAAEAAYACAAI
AAgADAASABgAHgAmAC4APABMAGIAeACSAK4AygDkAPoACgEWAR4BIAEcARYBEAEIAfgA
5ADSAMYAvACwAKYAoACUAIgAfgB2AHAAagBmAGQAYABiAGoAdgCEAJIAnACkAK4AtgC4
ALIAsACwAKgAlgByAEAAEAD6//b/8v/v/+z/6f/m/+T/4v/g/97/3P/c/9z/3P/d/97/
3//g/97/3v/e/97/3P/a/9j/1v/W/9b/1v/W/8//yv/F/8D/vv+8/7r/uP+4/7j/uP+4
/7f/tv+1/7T/tv+2/7b/tv+0/7T/tP+0/7X/tv+3/7j/uP+4/7j/uP+3/7b/tf+0/7L/
sv+y/7L/rv+s/6r/qP+k/6L/oP+e/5v/mv+Z/5j/lP+S/5D/jv+L/4r/if+I/4b/hP+C
/4D/gv+C/4L/gv+D/4T/hf+G/4j/iP+I/4j/i/+O/5H/lP+Z/5z/n/+i/6X/qP+r/67/
s/+2/7n/vP/A/8L/xP/G/8z/0P/U/9j/2v/c/97/4P/k/+b/6P/q/+3/7v/v//D/8P/w
//D/8P/y//T/9v/4//r/+v/6//r/+v/6//r/+v/9//7///8AAAAAAAAAAAAAAgACAAIA
AgACAAIAAgACAAEAAAD///7/AAAAAAAAAAACAAIAAgACAAIAAgACAAIAAgACAAIAAgAC
AAIAAgACAAQABAAEAAQAAgACAAIAAgADAAQABQAGAAYABgAGAAYABAAEAAQABAAEAAQA
BAAEAAIAAgACAAIAAwAEAAUABgAEAAQABAAEAAMAAgABAAAAAwAEAAUABgAFAAQAAwAC
AAMABAAFAAYABAAEAAQABAACAAIAAgACAAQABAAEAAQAAQAAAP///v8AAAAAAAAAAAAA
AAAAAAAAAAAAAAAAAAACAAIAAgACAAEAAAD///7///8AAAEAAgACAAIAAgACAAAAAAAA
AAAAAgACAAIAAgAAAAAAAAAAAAIAAgACAAIAAgACAAIAAgABAAAA///+/wAAAAAAAAAA
AAAAAAAAAAAAAAAAAAAAAAAAAAAAAAAAAgACAAIAAgACAAIAAgACAAAAAAAAAAAAAgAC
AAIAAgAAAAAAAAAAAAAAAAAAAAAAAAAAAAAAAAD+//7//v/+/wAAAAAAAAAA/v/+//7/
/v/8//z//P/8////AAABAAIAAAAAAAAAAAAAAAAAAAAAAAAAAAAAAAAAAAAAAAAAAAAC
AAIAAgACAAEAAAD///7///8AAAEAAgABAAAA///+//7//v/+//7///8AAAEAAgABAAAA
///+////AAABAAIAAAAAAAAAAAAAAAAAAAAAAAIAAgACAAIAAAAAAAAAAAACAAIAAgAC
AAIAAgACAAIAAQAAAP///v///wAAAQACAAIAAgACAAIAAgACAAIAAgACAAIAAgACAAAA
AAAAAAAAAQACAAMABAACAAIAAgACAAIAAgACAAIABAAEAAQABAAEAAQABAAEAAcACAAJ
AAoADAAMAAwADAAOAA4ADgAOABAAEAAQABAADQAMAAsACgAEAAAA/P/4//f/9v/1//T/
9P/0//T/9f/3//b/9f/1//b/9v/2//X/9v/5//v//v/9//v/+v/5//v//f8AAAMABQAF
AAYACAAGAAYABQAEAAUABwAJAAoACAAIAAkACQAJAAkACAAHAAkACQAJAAkABwAHAAcA
BgAGAAYABwAHAAUABQAFAAUABwAGAAYABgAGAAYABwAHAAUABQAFAAQABQAGAAcABwAE
AAIA/v/9//v/+f/3//X/8f/p/93/zv+7/6T/iv90/13/Qv8r/yT/K/8t/yf/I/8i/x3/
FP8K//v+4P64/pf+if6J/pD+nP6n/rP+v/7I/tH+2v7l/vD+AP8T/yT/M/9D/1X/Zf9x
/3z/hP+M/5b/nv+o/67/tP+8/8L/yP/O/9j/4f/p//L/9v/5//z/AgAGAA0AEAASABYA
GgAeAB4AHgAdAB8AIQAiACQAJAAlACcAJwAnACgAJwAmACQAIwAmACkAKwAuAC4ALgAu
AC0ALQAtAC8AMAAxADMAMwA0ADMANQA1ADYAOQA6ADsAOwA7ADsAOgA5ADoAOwA8AD4A
QABCAEMARABEAEYARwBIAEwATQBPAFIAUgBVAFYAVwBaAFsAXQBfAGEAYwBkAGcAaQBr
AGsAawBxAHQAdwB5AHkAewB8AHwAfQB+AH8AfwCBAIIAgwCDAIUAhQCCAIAAfwB/AIAA
fwB7AHoAeAB1AHYAcwBxAG4AbABoAGcAYwBiAF4AWQBVAFMAUABOAE0ASgBGAEAAPAA8
ADkANwA0ADAALQArACoAJQAiAB4AGgAbABoAGQAZABcAFAARAA4ADQAMAAwADAAKAAoA
CgAKAAgACAAHAAcACQAJAAkACQAKAAgABgAEAAQABQAGAAcABQAHAAgACQAJAAgACAAJ
AAsACwALAAwACgAKAAoACQAJAAoACgAKAAoACwANAA0ADQAMAAsACQAJAAkACgALAAwA
DAAMAAwADgAOAA8ADwAQABEAEQARAA8ADwAPAA8ADwANABAAEAAPAA8ADgAOABAAEAAR
ABEAEQASABIAEQAPAA8ADwAPABEAEQARABAADQAMAAsACAALAAwADgAPAA8ADwAPAA8A
DwAOAAwACwANABAADQAMAAoACgAKAAoACgAKAAoACgAMAAwADAAMAAsACgAJAAgACgAK
AAoACgAJAAgABwAGAAgACAAIAAgACAAIAAgACAAGAAYABgAGAAkACgALAAwADQAOAA8A
EAASABIAEgASABIAEgASABIAEAAQABAAEAAOAAoABAAAAPz/+v/2//b/9v/4//r//v/+
//z//P/6//j/9P/2//j/+P/4//b/9v/4//7/CAAWACYANgBCAE4AXABoAHQAfgCKAJYA
ogCyAMIA1ADkAO4A+gAEARQBKAE+AVYBaAFyAXYBdgFwAWgBXgFQAUABMAEeAQ4B/gDo
ANIAwgC0AKwAqACkAKAAngCgAKAAngCgAKQAqACwALgAvgDCAMQAwgDAALwAugC9AMAA
wwDGAM0A0gDXANwAuACWAHQAUgA6ACQADgD4//T/8P/s/+j/5v/k/+L/4P/h/+L/4//k
/9//3P/Z/9b/1//Y/9n/2v/Y/9j/2P/Y/9f/1v/V/9T/0v/S/9L/0v/Q/87/zP/K/8j/
yP/I/8j/xv/E/8L/wP+9/7z/u/+6/7b/tP+y/7D/rP+q/6j/pv+k/6L/oP+e/5v/mP+V
/5L/jf+K/4f/hP+C/4D/fv98/3f/dP9x/27/bP9q/2j/Zv9j/2L/Yf9g/1//Xv9d/1z/
Xv9e/17/Xv9d/1z/W/9a/13/Xv9f/2D/ZP9m/2j/av9s/27/cP9y/3j/fP+A/4T/iP+K
/4z/jv+V/5r/n/+k/6j/rP+w/7T/uP+8/8D/xP/L/9D/1f/a/93/3v/f/+D/5f/o/+v/
7v/v//D/8f/y//X/9v/3//j/+v/6//r/+v/4//j/+P/4//n/+v/7//z/+//6//n/+P/2
//b/9v/2//f/+P/5//r/+P/4//j/+P/6//r/+v/6//f/9v/1//T/9v/2//b/9v/4//j/
+P/4//f/9v/1//T/8v/y//L/8v/y//L/8v/y//P/9P/1//b/+P/4//j/+P/2//b/9v/2
//j/+P/4//j/+P/4//j/+P/4//j/+P/4//j/+P/4//j/+P/4//j/+P/5//r/+//8//r/
+v/6//r/+P/4//j/+P/4//j/+P/4//f/9v/1//T/9f/2//f/+P/6//r/+v/6//j/+P/4
//j/+P/4//j/+P/4//j/+P/4//j/+P/4//j/9v/2//b/9v/4//j/+P/4//r/+v/6//r/
+f/4//f/9v/4//j/+P/4//j/+P/4//j/+v/6//r/+v/4//j/+P/4//b/9v/2//b/9//4
//n/+v/8//z//P/8//n/+P/3//b/9//4//n/+v/5//j/9//2//j/+P/4//j/9v/2//b/
9v/0//T/9P/0//f/+P/5//r/+P/4//j/+P/7//z//f/+/wAAAAAAAAAAAQACAAMABAAF
AAYABwAIAAcABgAFAAQAAQAAAP///v/5//T/7//q/+r/6v/q/+r/7P/s/+z/7P/p/+j/
5//n/+z/7P/s/+3/7//w//H/8f/t/+//8P/y//b/9//5//v/+v/5//n/+f/7//v//P/+
//7//v/9//z/+v/7//z//P/9//7/AAABAP/////+//3//f/9//3//f/9//3//f/8//z/
/P/9//3////////////+//z/+//6//v//P/+/////v/9//z/+v/8//z//P/7//7/+v/2
//H/7//v/+3/6f/l/93/0//E/7H/mP+C/27/Wf9C/y//Lv81/zX/Lf8r/yj/G/8S/wz/
Bf/w/s7+pf6L/ov+lP6g/q3+u/7F/tD+2/7m/u/++v4K/xv/Kv89/1H/Y/9x/33/gv+I
/47/lv+e/6b/rv+0/7z/wv/I/8z/1P/b/+P/6v/u//H/+P8AAAQABwAIAAgACgAOABIA
FAAaAB8AHwAdABwAHgAeAB8AIQAhACEAIgAkACQAIwAjACQAJQAlACYAKQAqACsAKwAq
ACkAKgAqACwALwAwADIAMgAzADIAMgAyADIAMgAxADQANwA5ADsAOQA5ADkAOgA8AD4A
PwBAAEAAQgBDAEQASABJAEsATgBPAFMAVQBXAFgAWQBbAF0AYQBjAGQAZwBrAG0AbQBt
AHEAdAB3AHkAfAB/AIEAggCCAIIAggCBAIIAhACGAIcAiACJAIcAhgCDAIEAgAB9AH0A
fAB6AHcAcwBvAGwAaABmAGIAYQBdAFwAWABTAE8ASQBEAEAAPQA8ADoANgA0AC8AKwAo
ACQAJAAhAB8AHgAbABgAFAAQAA0ADAALAAsACwAKAAkACAAFAAQABAAEAAYABgAGAAYA
BQAEAAIAAQABAAEAAQABAAIAAgACAAIAAQABAAEAAQD//wEAAgADAAUABAAEAAUAAwAD
AAMABAAGAAYABgAFAAMABAAEAAQABAAFAAcABwAGAAYABgAFAAUABQAGAAcABgAGAAYA
BgAGAAYABwAHAAkACwAMAA0ACwALAAsACwAJAAcACgAKAA0ADQAMAAwADAAMAA0ADQAN
AA4ADgANAA0ADQANAA0ACwALAAsACgANAA4ADwAOAA0ADAAMAAsACwALAAsACwAMAAwA
CwALAAkACAAHAAcACgAKAAoACQAHAAcABwAHAAgACAAIAAkABwAHAAUABQAFAAUABQAF
AAcACAAJAAgABgAGAAYABgAIAAkACgALAA0ADQAPABAAEAAQABAAEQARABMAEwATABIA
EgARABIADgAMAAoACAACAP7/+v/2//j/+P/4//j/+P/4//j/+P/1//T/9P/2//j/+P/5
//v//v///////f/8//z//f///wIABAAGAAcABQAGAAcABwAJAAoADAAMAAwACwAKAAoA
CQAKAAoACgALAA0ADgAPAA4ADAAKAAkACwALAAsACwALAAsACgAKAAkACQAIAAcACAAJ
AAoACwAIAAgACAAIAAoACwALAAsACwALAAoACgAIAAgACQAIAAgABgADAAEA///7//f/
8f/r/+H/1v/D/6b/iv9w/1f/Ov8h/x7/J/8n/x//H/8e/xn/EP8E//X+2v62/p3+l/6Z
/p7+pv6v/rv+x/7S/t/+7P73/gD/Dv8d/yr/Nf9H/1v/bf99/4j/jv+U/5z/pP+q/7L/
uv/C/8r/0v/Y/9z/4f/p//L/+P/9/wIACAAMAA8AEgAUABYAGAAcAB4AIAAjACUAJwAn
ACgAJwAnACkAKQApACoAKgAqACkAKQAqACsAKwAsAC8AMAAxADEALwAvADEAMgAzADUA
NQA2ADkAOwA7ADwAPAA8ADwAOwA+AEEAQwBFAEMAQwBDAEQASABKAEsATABQAFIAUwBU
AFUAVQBWAFgAXQBhAGMAZQBkAGUAZwBpAG4AcQBzAHcAewB9AH0AfQB/AIIAhQCHAIoA
jQCPAJAAkACQAJAAjwCNAI4AjwCPAI8AjwCMAIoAhQCDAIIAfwB/AH4AfAB5AHcAcwBw
AGwAZwBiAGAAWwBZAFYAUgBPAEkARABAAD0APQA6ADUAMgAvACsAKAAkACAAHQAbABoA
GAAWABMAEAANAAwACwALAAwADAAMAAwACQAIAAgACAAIAAgACAAIAAoACgAJAAkABwAH
AAcABwAMAAwADAAMAAcABwAHAAcACQALAAwADQANAAwADAANAAsACwALAAwADAAMAAwA
CwALAAwADAAMAAwADQAPAA8AEAAQABAADwALAAsADAANAA4ADgAOAA4ADgAOAA8ADwAO
AA8ADwAPABIAEwAUABUAEgAPABEAEAATABMAEgASABAAEAARABEADwAQABAADwAQABEA
EgATABIAEQAQAA4AEAAQABAADgAMAAwADQANAA8ADwAPAA8AEgASABEAEQAQAA4ADAAL
AA0ADgAPAA8ADQANAA0ADQALAAoACQAJAAoACwAKAAsACQAJAAkACQAMAAwADAAKAAkA
CAAHAAYABgAFAAQAAwAIAAkADAAOAA0ADAALAAsADgARABIAEwAWABYAFQAUABQAFAAU
ABQAFgAWABYAFgAUABQAFAAUAA4ACgAGAAIA///8//n/9v/4//j/+P/4//f/9v/1//T/
8//2//b/9v/3//n/+v/7//v/+f/7//z/AAADAAMABAAFAAUABQAGAAUABQAFAAYACgAK
AAoACQAGAAYABwAIAAoACgAKAAsACwALAAsACgAGAAUABAADAAQABQAGAAcABgAGAAYA
BwAHAAcABwAHAAkACQAIAAgABQAEAAMAAwAFAAUABQAFAAUABgAHAAgABQACAAAA/v/9
//v/+f/3//P/7//n/93/zv+9/6r/lP98/2H/Rv8v/yb/L/8z/y//K/8q/yX/HP8U/w3/
+v7c/rf+m/6X/qD+qv61/sX+z/7W/t/+7v73/gL/EP8f/yb/Mf9B/1P/af99/4r/kP+W
/57/ov+k/6r/sP+0/7r/wv/M/9L/2//l//D/9v/3//r/AgAGAAcACAAKAAwADgAQABQA
GAAbAB0AHwAgACIAIgAjACQAIwAiACIAJAAkACMAIwAkACUAJQAmACUAJgAnACcAKQAp
ACsALAAqACsAKgAqACwALwAwADIAMgAyADIAMQAzADUANgA3ADkAOQA5ADoAOgA8AD0A
PgA+AEAAQQBCAEYARwBJAEwATgBRAFIAUwBWAFcAWQBbAF8AYQBiAGUAagBtAG4AbwBw
AHIAdAB1AHoAfQB/AIAAgQCCAIMAgwCBAIIAgwCDAIYAhwCFAIQAfwB9AHwAeQB2AHQA
cQBtAG0AaQBmAGIAYQBcAFoAVQBUAFAASwBHAEEAPAA4ADUAMwAwACsAKAAkAB8AGwAW
ABQAEQAPAA4ADQAMAAoACAAEAAIAAAD//////v/9//z//P/8//3//v/9//z/+//6//r/
+v/5//n/9//3//f/9//5//j/9//2//X/9//5//v/+v/7//v/+//7//r/+v/7//r/+f/4
//j/+f/6//v/+//9//7//v/+//v/+//8//v//f/+///////9//3//v///wAAAAAAAAAA
AgACAAMAAwABAAEAAAD//wAAAQACAAMAAQD//wIAAgAFAAUABAAEAAQABAAFAAUABQAG
AAYABQAHAAcABwAHAAYABQAEAAIAAgACAAIAAAADAAQABgAHAAQAAwACAAEABAAEAAMA
AwABAAAA/////wIAAgACAAEAAwADAAMAAwACAAIAAgADAAMAAwABAAEA//////////8B
AAIAAwACAAIAAgACAAIABAAFAAYABwAJAAkACwAMAA4ADgAOAA8ADgAPAA4ADQAOABAA
EQAQAA0ACgAHAAQA/v/6//b/8v/0//T/9P/0//T/9P/0//T/8//y//L/9P/z//L/8v/z
//X/9//4//f/9//4//r//f/+/wAAAgADAAMABAAFAAUAAwAEAAYABgAGAAUABAAEAAcA
CAAIAAgABwAHAAYABQAGAAYABgAHAAYABQAEAAMABQAFAAQABAACAAMAAwADAAQABQAG
AAcACAAIAAgACAAHAAcABgAFAAcABwAGAAYACAAGAAUAAgAAAPz/+//7//v/9//x/+3/
5f/Z/8r/t/+c/4b/cP9X/z7/Kf8i/yn/Kf8j/yH/Iv8h/xj/Ev8H//D+yv6n/pn+m/6m
/rL+v/7L/tP+2v7j/vD++/4I/xb/Jf8y/0H/Uf9h/3H/ff+G/5D/mP+g/6j/sP+2/7j/
vv/G/8z/1P/a/+X/7//2//j/+f/+/wQACgANAA4AEgAYABoAGgAaABwAHwAjACUAJAAm
ACYAJwAoACcAJgAmACcAKAAoACkAKAApACkAKgArACwALQAtAC4ALwAyADQAMgAzADIA
MgA0ADcAOAA6ADsAPAA9AD0APQA/AEAAQQBCAEMARABGAEcASABIAEgATABOAE8AUABS
AFMAVQBYAFkAXQBfAGEAZABlAGcAaQBsAG0AbQBvAHYAeQB6AHsAfQCAAIMAhQCGAIkA
iwCMAI8AkACRAJEAjwCQAJEAkQCTAJMAkACOAI0AiwCKAIcAgwCCAIAAfQB9AHkAdgBy
AG4AaABlAF8AXABYAFMATwBLAEYAQgA/AD0AOgA1ADIALwArACgAJAAgAB0AGwAaABgA
FgATABAADwAOAA0ADQALAAoACQAIAAgACAAJAAoACQAIAAcABgAGAAYABQAFAAYABwAI
AAkACwAKAAkACAAIAAkACgALAAoACwALAAsADQAMAAwADQAMAAsACgAKAAoACgAKAAkA
CgAMAA0ADgALAAsADAALAA4ADgAOAA0ADAANAA8AEQARABAADwAOAA8AEAASABMAEwAT
ABIAEQATABMAEwATABMAEQAUABQAEwATABIAEgATABQAFgAXABYAFgAVABMAFQAVABUA
FQAXABcAFwAWABQAFAAUABIAEwAUABYAFwAWABUAFAATABYAFgAVABUAFQAUABMAEwAU
ABQAFAATABUAFQAVABUAEgASABIAEwAVABUAEwATABMAEwATABMAEwASABEADgAPABAA
EQASABIAEQAQAA8AEwATABUAFgAWABYAFgAXABcAGQAZABkAHgAeAB0AHgAcABwAHAAc
ABwAHAAcABwAGgAaABoAGgATAA4ACQAEAAUABgAHAAgABgAGAAYABgAEAAQABAAFAAgA
CAAIAAkACgAKAAoACQAJAAsADAAOABEAEQASABMAFQAVABYAFwAXABcAGAAaABgAGAAX
ABYAFwAZABsAHAAZABgAGAAXABgAGQAZABkAGQAZABkAGQAZABkAGQAYABoAGgAbABsA
GgAZABgAFwAYABgAGQAaABoAGgAbABsAGQAZABkAGAAZABoAGwAbABoAFgAUABEAEQAP
AA8AEQALAAEA9//q/9P/tv+a/4D/Y/9I/zn/Nv87/zn/Nf81/zb/Mf8o/xj/+f7U/rb+
rf6t/qv+sP68/sf+0/7h/uj+7/78/gf/EP8a/yv/PP9N/13/a/99/4v/lv+c/6T/rP+2
/7z/xP/M/9L/1v/c/+D/6P/v//n/BAAKAA0AEgAWABoAHQAgACIAKAAuADAAMAAwADEA
MwA1AA==
         </WaveFormData>
      </LeadData>
      <LeadData>
         <LeadByteCountTotal>10000</LeadByteCountTotal>
         <LeadTimeOffset>0</LeadTimeOffset>
         <LeadSampleCountTotal>5000</LeadSampleCountTotal>
         <LeadAmplitudeUnitsPerBit>4.88</LeadAmplitudeUnitsPerBit>
         <LeadAmplitudeUnits>¦ÌV</LeadAmplitudeUnits>
         <LeadHighLimit>2147483647</LeadHighLimit>
         <LeadLowLimit>268435456</LeadLowLimit>
         <LeadID>V2</LeadID>
         <LeadOffsetFirstSample>0</LeadOffsetFirstSample>
         <FirstSampleBaseline>0</FirstSampleBaseline>
         <LeadSampleSize>2</LeadSampleSize>
         <LeadOff>FALSE</LeadOff>
         <BaselineSway>FALSE</BaselineSway>
         <ExcessiveACNoise>FALSE</ExcessiveACNoise>
         <MuscleNoise>FALSE</MuscleNoise>
         <LeadDataCRC32>2479087039</LeadDataCRC32>
         <WaveFormData>
+P/4//j/+P/1//T/8//z//b/9//4//n/+P/5//n/+f/7//z//P/+////AAAAAAAA/f/9
//7///8BAAEAAQACAAAAAAAAAAAAAwADAAMAAwACAAIAAgACAAAAAAAAAAAAAQACAAMA
BQAEAAMAAgAAAAIAAwADAAIABAAEAAQABAACAAIAAwADAAUABgAGAAUABQAFAAUABgAG
AAYABgAGAAgACAAKABAAFgAZABUADQD7/9z/sv91/yX/y/51/iL+0/2I/Uz9J/0U/QD9
5fzY/N/88fz5/PX8/fwT/S39O/1E/U79XP1x/Yj9nv2r/bP9wv3W/eb99P0G/iH+Qv5l
/oT+oP6//uP+Af8X/yr/PP9N/2D/cP98/4f/kv+d/6r/uf/L/9//7f/5/wIADQAYACAA
JAAmACwAMwA4ADsAPgBDAEcASwBNAE4ATwBQAFEAVQBVAFcAWABXAFgAWQBaAFsAXwBf
AGAAYgBjAGUAZgBmAGgAagBrAG0AcABxAHIAdgB5AHsAewB/AIMAhQCFAIkAjACOAJIA
lgCVAJcAmQCgAKUAqQCuALIAtwC4ALsAwADIAM4A0gDYAN4A4wDnAOwA8QD3AP4ABgEM
AQ8BFQEVARkBHwEiASgBLAEwATMBNgE5ATwBPwFAAUABQQFBAT8BPgE+AT4BOwE2ATEB
LQEoASIBHQEXARMBDQEIAQEB+ADvAOYA3ADUAM0AxwDAALcArQCjAJkAkgCLAIIAeQBz
AGwAZgBfAFoAUgBMAEMAPgA6ADUAMQArACYAIQAcABgAGAAXABcAFAASAA8ADAAKAAkA
CAAHAAgACAAHAAcABAAEAAQABAADAAQABAAFAAQABAAFAAUABQAFAAQABAAHAAcACQAK
AAgABwAHAAcACgALAAsADQALAAsACwAMAAwADAAMAAwADgARABIAEwARABIAEgATABIA
EQAQABAAEgATABQAFgAVABUAFAATABQAFQAWABgAFwAWABYAFQAUABQAFQAVABUAFQAV
ABUAFQAUABQAFAAXABcAFwAXABYAFgAWABUAFAAUABUAFQAUABQAFAAUABMAEgARABEA
EQARABEAEQATABIAEgARABEAEQARABEAEQAPAA8ADwANAA0ADQANAAwADAAMAAwADAAM
AAsACgAKAAsADQAPAA0ADAAMAA0ACwAKAAoACwALAAsACwAMAAoACQAIAAcACgANAA8A
EwASABIAEgASABQAFQAVABQAFwAYABkAGgAcABwAHAAcABwAHAAcABwAGAAUABAADAAJ
AAYAAwAAAAIAAgACAAIAAAD+//z/+v/6//v//f/9//3//f/+/////f/9//3//v8AAAQA
BwAKAAcABgAEAAMAAgADAAMAAwAFAAYABgAGAAUABAAEAAMABQAFAAYABgAGAAYABgAG
AAQABAAEAAQABgAHAAcABwAFAAQABAAFAAcABgAGAAYABgAGAAYABgAFAAUABQAGAAgA
BwAHAAcABQAGAAYABgAIAAgACAAIAAoAEgAeACUAJQAXAP3/2P+q/2X/C/+n/kn+7P2T
/VD9IP0F/fD84PzR/Mz82fzn/Ov87/wB/Rf9Lf1B/Ur9TP1U/Wv9gP2S/Zv9pf20/cb9
1v3m/fj9E/40/lX+dP6U/rf+2/77/hP/Jv84/0n/XP9q/3b/hf+U/6H/rP+7/83/4f/t
//f/AgANABgAIAAoACwAMAAzADgAOwA+AEUASQBNAE0ATgBPAFAAUQBUAFUAWABaAFoA
WgBaAFoAXQBhAGEAYgBiAGMAZQBmAGYAaABqAGsAbwByAHMAdAB0AHcAeQB5AH8AgwCF
AIUAigCOAJEAlgCZAJkAnACfAKUAqwCwALYAuQC/AMEAxQDLANIA1wDaAOIA6ADtAPEA
9wD7AAABBgEOARQBFwEdAR0BIQEnASoBLAEwATQBNwE8AT8BQgFFAUUBRAFEAUMBQAE+
AT0BPAE3ATIBLQEpASYBIAEbARUBEAEJAQMB+wD0AO0A5gDeANcAzwDIAMAAuQCvAKUA
mwCTAI0AhQB9AHcAcABqAGMAWwBSAEsAQQA9ADoANgAzAC0AKAAjAB4AGwAaABgAFwAU
ABIADwAMAAoACQAIAAcABwAIAAgACQAHAAYABQAEAAQABAADAAMABAAEAAUABQADAAMA
AgACAAQABQAIAAoACQAHAAYABQAIAAkACQALAAsACwALAAwADAAMAAwADAAPABEAEQAR
AA8AEAAQABEAEQARABEAEgATABMAEwAUABQAFQAVABUAFwAXABcAGAAXABYAFgAVABYA
FgAXABcAFwAXABcAFwAXABYAFgAWABkAGQAZABkAFgAWABYAFQAWABYAFwAXABYAFgAW
ABYAFAASABAADwARABEAEQARABMAEgASABEAEQARABEAEQARAA8ADwAPAA8ADwAPAA8A
EAAQABAAEAAOAA4ADQAMAAsACwAMAA0ACwAKAAoACwANAAwADAANAA0ADQANAA4ADwAP
AA8ADwAQABEAEQATABQAFAAUABQAFAAVABcAGAAaABoAGgAaABwAHAAcABwAGAAUABAA
DAAIAAYABAACAP///v/9//z//v/+//7//v/8//v/+//5//v/+//8//3//f/9//3//v/+
/wAAAQACAAIAAgABAAEAAAABAAEAAQADAAQABAAEAAQABAAFAAUABAADAAMAAgAEAAQA
BAAEAAQABAAEAAQABQAHAAgACQAHAAYABgAHAAUABAAEAAQABAAEAAQABAADAAMAAwAE
AAYABQAFAAUABQAGAAYABgAEAAIAAgAEAAYADAAYAB0AGQANAPn/2P+u/3X/J//P/nf+
IP7L/Xz9OP0J/fL84vzN/ML8yfzb/OP84fzl/Pf8Ef0l/TL9Pv1O/WP9ev2O/Zn9of2s
/cD90v3i/fb9Ef4w/k3+bP6K/qv+z/7x/gn/IP8y/0P/Vv9k/3D/ff+M/5f/pv+3/8n/
2f/l//H//P8HABAAGAAiACgAKgAvADIANwA6AD8AQwBFAEkASgBLAEwATQBNAE0ATwBQ
AFMAVABVAFYAVwBbAFsAXABaAFsAXQBeAGAAYgBkAGUAZwBqAGsAbABuAHEAcwBzAHkA
fQB/AH8AgQCEAIYAigCNAI0AkACTAJcAmwCeAKIApwCtAK8AswC3AL4AwwDGAM0A0gDW
ANkA3wDlAOwA9AD5AP4AAAEFAQkBDQETARYBHAEgASQBJwEqAS0BMAEzATQBNAE1ATUB
NQE0ATQBNAEwASwBKAElASABGgEVAQ8BCQEDAf4A9wDwAOkA4gDaANAAxwC/ALYAsgCp
AKAAlwCOAIcAfgB1AG4AZgBfAFcAUQBKAEUAPQA0AC4AKwAnACQAIQAgAB8AHgAYABQA
EAAMAAkACAAHAAYAAwACAAEAAAD9//z/+//6//v//P/9//7/+//6//n/+P/6//r/+v/6
//j/+P/4//j/+v/6//r/+v/8//z//P/8//z//P/8//z//v/+//7//v8AAAAAAAAAAAIA
AgACAAIABAAEAAQABAAEAAIABAAKABAAEgAWABoAHAAeAB4AIAAiACIAJAAoACwAMgA4
AD4ARABMAFQAYABuAIQAngC8AN4AAAEoAVQBfAGgAcAB3AH0AQgCEgIQAhACDAL+AegB
zgG0AaABjgF8AXABZAFYAUgBPgE0ATABLgEwASoBHAEGAfwAAAEGAQ4BHAE2AVIBYAFS
AS4BCgHuANYAsgB8ADwABgDq/+D/3P/Y/9T/0P/M/8j/xv/E/8L/vv+8/7r/uP+2/7b/
tv+2/7X/tP+z/7L/sP+w/7D/sP+w/7D/sP+w/6r/pv+i/57/mv+W/5L/jv+K/4j/hv+E
/4L/gP9+/3z/ef94/3f/dv9z/3L/cf9w/27/bP9q/2j/Zf9k/2P/Yv9d/1r/V/9U/1H/
Tv9L/0j/Q/8+/zn/NP8w/yz/KP8k/yD/HP8Y/xT/D/8K/wX/AP/9/vr+9/70/vH+7v7r
/uj+5/7m/uX+5P7m/ub+5v7m/un+6v7r/uz+8v72/vr+/v4C/wb/Cv8O/xf/Hv8l/yz/
M/86/0H/SP9P/1b/Xf9k/27/dv9+/4b/jv+U/5r/oP+o/67/tP+6/7//xP/J/87/0v/U
/9b/2P/b/97/4f/k/+b/6P/q/+z/7f/u/+//8P/y//T/9v/4//r/+v/6//r//P/8//z/
/P/6//r/+v/6//z//P/8//z//f/+////AAAAAAAAAAAAAAEAAgADAAQABAAEAAQABAAE
AAQABAAEAAUABgAHAAgABgAGAAYABgAJAAoACwAMAA4ADgAOAA4ADAAMAAwADAAOAA4A
DgAOAAwADAAMAAwADgAOAA4ADgAOAA4ADgAOAAwADAAMAAwADgAOAA4ADgANAAwACwAK
AAsADAANAA4ADAAMAAwADAAKAAoACgAKAAsADAANAA4ADAAMAAwADAAMAAwADAAMAAwA
DAAMAAwADAAMAAwADAAOAA4ADgAOAA0ADAALAAoACwAMAA0ADgANAAwACwAKAAoACgAK
AAoACwAMAA0ADgANAAwACwAKAAwADAAMAAwADgAOAA4ADgANAAwACwAKAAsADAANAA4A
DAAMAAwADAAOAA4ADgAOAAwADAAMAAwACgAKAAoACgALAAwADQAOAAwADAAMAAwADgAO
AA4ADgAOAA4ADgAOAA0ADAALAAoADQAOAA8AEAAOAA4ADgAOAA4ADgAOAA4ADAAMAAwA
DAAKAAoACgAKAAsADAANAA4ADAAMAAwADAAOAA4ADgAOAAwADAAMAAwADgAOAA4ADgAO
AA4ADgAOAA0ADAALAAoACwAMAA0ADgAOAA4ADgAOAA0ADAALAAoADQAOAA8AEAAPAA4A
DQAMAA4ADgAOAA4ADAAMAAwADAAOAA4ADgAOAAwADAAMAAwADAAMAAwADAANAA4ADwAQ
AA4ADgAOAA4ADAAMAAwADAAMAAwADAAMAAwADAAMAAwADAAMAAwADAAOAA4ADgAOAA4A
DgAOAA4ADgAOAA4ADgANAAwACwAKAAsADAANAA4AEAAQABAAEAASABIAEgASABMAFAAV
ABYAFgAWABYAFgAXABgAGQAaABsAHAAdAB4AHAAcABwAHAAZABYAEwAQAA0ACgAHAAQA
AgACAAIAAwACAAEAAAD///7/////////AgAEAAUACAAFAAQAAgAAAAEAAwAGAAkACQAJ
AAkACgAIAAgACAAIAAoACwAMAA0ADQAMAAsACgAMAAwADAAMAAwADAAMAA0ADQANAA0A
DAAMAA0ADQAMAAoACgAKAAoACwAMAA4ADwAOAA4ADQALAAsACwALAAwADgAOAA4ADgAM
AAoACgASAB4AKQApACMAEQDu/8D/hf81/9n+g/4q/tP9hv1O/Sn9FP0C/ev84Pzn/PX8
+/z5/AH9Ff0l/Tf9Qv1G/Uz9Yf1+/ZD9m/2f/ar9uv3M/d798P0L/i7+U/5y/pD+r/7T
/vP+D/8m/zr/T/9k/3L/fP+H/5T/of+u/7//z//h//H//f8EAA0AFgAgACgALgA2ADsA
QgBFAEYARwBHAEcASwBQAFMAVgBZAFkAWQBbAFwAWwBcAF0AXgBgAGUAZgBoAGYAZwBp
AGoAbgBwAHIAcwBzAHYAdwB4AHoAfQB/AH8AgwCHAIkAiQCMAI4AjwCSAJkAmQCcAJ8A
owCnAKoArgCxALcAuQC9AMMAygDPANIA1wDcAOAA4wDlAOkA7gD0APkA/gAAAQUBBwEL
AREBFAEXARoBHQEfASABIwEmASkBLAEsAS0BLQEvAS4BLgEuAS4BKgEmASMBIgEeARsB
FwEVAQ8BCgEDAf8A+wD3APIA6wDlAOAA2gDVAM0AxQC9ALcAswCtAKcAoQCaAJQAjQCJ
AIIAfQB1AGwAaABjAF8AWQBSAEsARAA9ADwAOgA5ADUAMAAqACQAIAAfAB4AHQAaABoA
GQAZABcAFgAVABQAFAAUABMAEwARABAAEAAPABEAEQAQABAAEwATABUAFgAWABUAFQAV
ABgAGQAZABsAGQAZABkAGgAcABwAHAAcABsAHQAdAB0AGwAcABwAHQAeAB8AIAAiACEA
IQAhACIAIgAjACMAIwAjACMAIwAkACYAJgAnACcAKAAoACkAKQAoACcAJgAlACcAJgAm
ACYAJwAnACcAJwAlACQAIwAhACEAIgAkACUAIQAgAB8AHgAfAB4AHQAdAB0AHQAdAB0A
HAAaABkAFwAdAB0AGwAWABQAFAAUABQAFgAWABYAFgAVABQAEwASABIAEgASABIAEgAS
ABIAEgAQABAAEAAQABAAEAAQABAAEAAQABAAEAAQABAAEAAQABEAEgATABQAFAAUABQA
FAAWABgAGgAcAB4AHgAeAB4AIAAgACAAIAAkACAAGgAUABAACgAIAAYACAAIAAwAFAAe
ACQAKgAuAC4AMAA4AEIASgBUAGIAbABwAHIAfACMAJoApgCuALIAugDEAMgAyADOAN4A
7gACARQBKgFAAVIBUgFIAUwBXAFyAYgBmAGaAY4BfAFoAUwBJgH8ANwAxgC2AKYAmACI
AHgAbgBuAHAAcAByAHYAgACSAKAAngCcAJoAlACMAIoAiAB4AGIATgBAADIAJAApAC4A
MwA4AEAARgBMAFIAPwAuAB0ADAD+//L/5v/a/9f/1P/R/87/y//I/8X/wv/A/8D/wP/A
/77/vP+6/7j/tv+2/7b/tv+0/7L/sP+u/6z/qv+o/6b/pv+m/6b/pv+h/57/m/+Y/5T/
kv+Q/47/i/+I/4X/gv99/3r/d/90/2//bP9p/2b/YP9c/1j/VP9S/1D/Tv9M/0f/RP9B
/z7/Of82/zP/MP8s/yr/KP8m/yP/IP8d/xr/GP8W/xT/Ev8Q/xD/EP8Q/w7/Dv8O/w7/
D/8Q/xH/Ev8V/xb/F/8Y/x3/IP8j/yb/LP8w/zT/OP89/0L/R/9M/1P/Wv9h/2j/bv90
/3r/gP+I/5D/mP+g/6b/rP+y/7j/v//G/83/1P/a/+D/5v/s//H/9P/3//r///8CAAUA
CAAJAAoACwAMAAwADAAMAAwACwAKAAkACAAIAAgACAAIAAcABgAFAAQAAQAAAP///v/8
//z//P/8//3//v///wAA///+//3//P/8//z//P/8//r/+v/6//r/+v/6//r/+v/8//z/
/P/8//v/+v/5//j/+v/6//r/+v/6//r/+v/6//r/+v/6//r/+v/6//r/+v/6//r/+v/6
//v//P/9//7//v/+//7//v/+//7//v/+/wAAAAAAAAAAAgACAAIAAgACAAIAAgACAAIA
AgACAAIAAgACAAIAAgAAAAAAAAAAAAAAAAAAAAAAAgACAAIAAgAEAAQABAAEAAQABAAE
AAQABAAEAAQABAACAAIAAgACAAQABAAEAAQABAAEAAQABAACAAIAAgACAAQABAAEAAQA
AwACAAEAAAADAAQABQAGAAQABAAEAAQAAgACAAIAAgAFAAYABwAIAAcABgAFAAQABAAE
AAQABAAEAAQABAAEAAIAAgACAAIABAAEAAQABAACAAIAAgACAAQABAAEAAQAAgACAAIA
AgACAAIAAgACAAQABAAEAAQABAAEAAQABAAFAAYABwAIAAoACgAKAAoACgAKAAoACgAN
AA4ADwAQABAAEAAQABAADgAOAA4ADgAJAAYAAwAAAP3//P/7//r/+v/6//r/+v/4//b/
9P/z//f/9//3//f/9v/3//f/9//3//j/+P/6//z//v///wAA/v/9//3//f////////8A
AAAAAAAAAAAAAQABAAEAAQAEAAQABAAEAAIAAgACAAIAAgACAAIAAwABAAEAAQAAAAIA
AwADAAIABAAEAAQABAAEAAQABQAFAAUABgAGAAUABQAFAAUABgAGAAYABgAGAAoACgAM
ABQAGAAXAA0A+//h/7z/jP9J//n+pf5V/gT+uf10/UD9Jf0W/f785fzi/Ov88/zv/O/8
/fwX/Sn9M/06/Ub9Wv1x/Yj9mP2j/a/9wv3W/eb99v0M/iv+Sv5t/oz+rP7T/vf+D/8l
/zb/SP9Z/2r/ev+G/5P/nv+r/7b/x//X/+n/9////wgAEwAcACQAKgAuADIANwA+AEEA
RABJAE0ATQBPAFIAUwBUAFUAWQBZAFsAXABbAFwAXQBeAF0AYQBhAGIAYwBlAGgAagBr
AGwAbQBtAHEAdAB1AHYAdgB5AHsAewB9AIEAgwCDAIkAjACOAJIAlQCVAJgAmwCfAKMA
pgCqAK0AswC1ALkAvQDEAMkAzADUANoA3wDjAOUA6QDuAPQA/AACAQUBCwENAREBFwEa
AR4BIgEmASkBKgEtATABMwEyATIBMwEzATQBNAE1ATYBNQEyAS8BLQEqASQBHwEZARYB
EQENAQcBAAH5APIA6gDjAN0A2ADSAM8AxwC/ALcAsACpAKAAlwCTAIwAhgB/AHcAbgBn
AF0AWABUAE8ASwBFAEAAOwA2AC4ALAApACcAJAAiAB8AHAAZABcAFQATABAAEAAPAA8A
DAAMAAwADAAMAAwACwALAA4ADgAPAA8ADgANAAsACgANAA0ADwAQABAADwAPAA8ADgAP
AA8AEQASABMAFAAWABUAFAATABIAFAAXABgAGQAXABgAGAAZABsAGwAbABwAHwAfAB8A
IAAeAB8AHwAfACEAIQAhACIAIgAiACMAIwAiACIAIwAjACMAIwAjACMAIQAgACAAIAAh
ACEAIQAhACAAIAAgAB8AHAAcAB0AHQAdAB4AHwAgAB0AHAAbABsAGwAbABsAGwAZABgA
GAAXABcAFwAXABcAFwAVABUAFQAVABUAFQAVABYAFgAWABYAFAAUABMAEgAPAA8AEAAR
ABMAEgASABMAEQAQABAAEQASABMAFAAWABgAGQAaABsAGgAbABsAHQAgACAAIAAgACAA
IQAjACQAIQAgAB8AHgAZABQADwAKAAcABgAFAAQABgAGAAYABgACAAAA/////wEAAQAB
AAIAAwADAAMAAwACAAIABAAFAAcACAAJAAkACAAIAAgABwAJAAkACgAKAAgACAAIAAkA
CQAJAAkACgAMAAwADAAMAAoACgAKAAoADAAMAA0ADQANAA0ADAAMAAsACwAKAAoACwAM
AA0ADgANAA0ADAALAAwADAALAAsACwALAAwADAAMAAwADAAMAAwAEAAWACAAKQArACMA
DQDs/8D/g/8x/9H+df4Y/rv9bv02/Rf9Bv30/OH82Pzh/O/89/z1/P/8Ff0t/UH9Uv1W
/Vr9a/2C/Zb9of2p/bb9yv3a/eb99v0R/jL+U/5y/pL+sf7V/vf+D/8k/zb/R/9a/2r/
dv+D/5L/of+u/7n/y//d/+3/9/8CAA8AHgAmACwAMgA2ADkAPABBAEQARwBLAFEAVQBX
AFcAVwBXAFkAWQBbAFwAXwBgAGEAYgBiAGUAZABkAGUAZwBqAGwAbQBuAG8AbwBzAHYA
dwB4AHwAfwCBAIEAhACHAIgAhwCOAJIAlQCaAJ0AnQCgAKMAqQCtALAAtAC7AMEAwwDH
AMsA0gDXANoA5ADqAO8A8wD1APkA/gAEAQwBEgEVARsBHwEjASkBLAEuATIBNgE5AT0B
QQFFAUkBSAFIAUkBSQFHAUYBRgFGAUIBPgE6ATcBMAEqASUBHwEbARUBEAEJAQAB+QDy
AOoA4QDZANIAygDCALkAsACnAJ4AlwCOAIUAfwB4AHIAawBkAFwAVgBNAEgARAA/ADsA
NwAyAC0AKAAiACAAHQAbABwAGgAXABQAEAAPAA4ADQAMAAwACwALAAoACgAKAAoACAAI
AAcABwAKAAoACwALAAkACQAIAAgACwALAA0ADgAOAA0ADQANAAwADQANAA8AEQARABEA
EgAQABAAEAAQABEAEwATABMAEwAUABQAFQATABMAEwAUABUAFQAVABYAFgAXABcAFwAX
ABcAFwAYABoAGgAbABsAGQAYABgAFwAZABkAGQAZABcAFgAWABYAFQAVABUAFQAWABYA
FgAVABQAFAAVABUAFAAUABQAFAATABIAEQARAA8ADwAPAA8AEAAQABEAEQAQAA8ADgAN
AA4ADQAOAA8ADQANAA0ADQAOAA4ADgAOAAwADAALAAoACQAJAAoACwANAAwADAANAAsA
CgAKAAsACwALAAsADAANAA0ADQANAAwADQANAA8AEAAQABAAEAAUABUAEwAQABIAFAAW
ABgAGgAaABoAGgAaABoAGgAaABcAFAARAA4ACQAGAAMAAAD///7//f/8//r/+v/6//r/
+P/5//j/9//4//r//P/9//v/+//8//z/AAABAAIAAgAAAP////8AAAMAAwADAAMABAAE
AAQABAACAAMAAwADAAUABgAGAAYABAAEAAQABAAEAAQABAAEAAcABwAHAAcABAAEAAUA
BQAEAAQABAAEAAQABAAEAAUAAwADAAQABAADAAMAAwADAAUABgAHAAgABgAGAAgACgAQ
ABoAHQAXAAkA9f/W/6z/bf8d/8n+c/4c/sf9fP08/RP9Av3y/Nn8zPzX/On87fzp/O38
Af0V/Sf9NP1E/VT9af2A/ZT9of2p/bb9zP3c/er9/v0Z/jj+Vf50/pL+tf7d/vv+E/8o
/zr/Tf9e/2z/dv+B/5D/nf+q/7f/x//b/+3/+f8AAAkAFgAeACQAKAAsADEANAA3ADoA
PQBFAEkASwBOAE8AUABRAFEAUQBTAFQAVQBWAFcAWABXAFsAWwBcAFwAXQBfAGAAYABi
AGQAZQBpAGwAbQBuAHIAdQB3AHcAeAB7AHwAewB9AIAAggCGAI0AjQCQAJMAlwCbAJ4A
ogCmAKsArACvALEAuAC9AMAAyADOANMA1wDdAOEA5gDsAPAA9gD5AP8AAwEHAQ0BEAEU
ARgBHAEfASQBJwEqAS0BMAEwATEBMQExATABMAEwAS8BLAEpAScBIAEaARUBDwELAQUB
AAH5APUA7wDpAOIA1wDPAMgAwAC8ALMAqgChAJgAkQCIAH8AeQByAGwAZQBeAFYAUABH
AD8AOgA0AC8ALQAoACMAHgAZABgAFgAVABMAEAAMAAgACAAHAAYABQACAAIAAQABAAAA
AAAAAAAA/v/+//3//f/9//z//P/7//3///8AAAIAAgABAAIAAgAAAP///////wAAAQAB
AAMABQAFAAUABgAGAAYABgAGAAUABwAHAAcACAAKAAsADQAMAAsACgAKAA0ADQANAA4A
DgAPAA8ADwANAA0ADQAOABAAEAARABEADgAOAA8ADwARABEAEQARABEAEAAQABAAEQAR
ABEAEQASABIAEgARAA4ADgAPAA8ADgAOAA4ADgAPAA4ADQANAA0ADQANAA0ADwAOAA4A
DQALAAsACwALAAsACQAJAAkACgALAAwADQALAAoACQAIAAkACgAKAAoABwAHAAgACQAL
AAoACgALAA0ADAAMAA0ADQANAA0ADgAQABEAEgATABIAEwATABUAFAAUABQAFAAUABkA
GwAaABcAFgAVABQADwAMAAkABgAEAAIAAAD+//7//v/+//7//f/8//z//f/9//3//f/+
/wEAAQABAAEAAQAAAAEAAQADAAQABQAFAAUABgAHAAcABQAFAAYABgAIAAgACAAJAAkA
CQAJAAoACAAIAAgACAAKAAoACgAKAAkACAAIAAcACQAJAAgACAALAAsACgAKAAoACgAK
AAoACAAJAAkACQAMAAwACwALAAsACwAMAAwACgAIAAgACgAMABAAGAAiACUAHwARAPn/
2P+q/2X/Ef+5/mP+Dv67/XD9OP0X/Qj99Pzf/Nr86fz7/P38+/wJ/SH9N/1F/VD9Wv1q
/X/9lv2m/a/9t/3E/db96P32/Qz+Kf5K/mn+iP6k/sX+6f4H/x3/NP9G/1f/av96/4L/
i/+Y/6f/uP/J/9v/7f/5/wEACAARABwAJgAuADIAOAA/AEIAQwBEAEcASwBPAFEAVgBX
AFgAWQBaAFkAWgBaAFwAXgBgAGIAYQBlAGUAZgBmAGcAaQBqAG4AcAByAHMAdAB2AHYA
dgB5AH0AgACBAIMAhwCJAIkAjQCQAJIAlgCdAJ0AoACjAKYAqQCrAK4AtAC7AL4AwwDF
AMwA0QDUANwA4gDnAOsA8AD1APsAAgEHAQwBDgETARgBHQEkASgBKgEuATIBNQE6AT0B
QAFDAUYBRgFHAUcBRQFEAUQBRAFDAUABPQE7ATUBLgEoASEBHQEXARIBCwEGAf8A+ADw
AOUA3QDWAM4AyAC/ALYArQCkAJ0AlACLAIMAfAB2AG8AZgBeAFgATwBKAEYAQQA9ADsA
NgAxACwAJwAmACQAIwAhAB4AGgAWABUAFQAVABUAEwASABAADwAQABAAEAAQAA4ADgAN
AA0ADgAOAA8ADwARABEAEAAQABAADwAQABAAEgARABEAEQAUABUAFQAXABcAFwAXABgA
GgAaABoAGgAaABsAGgAZABsAHAAcAB0AHQAdAB0AHgAdAB0AHQAeAB8AIQAiACMAIAAf
AB4AHgAfACAAIgAjACQAJAAlACUAJQAlACUAJQAlACQAJAAkACQAIwAiACEAIQAiACMA
IwAkACQAJQAlACMAIgAhACAAIQAgAB8AHwAfAB8AHwAfACEAIAAgAB8AHwAfAB8AHwAh
AB8AHwAfAB8AHwAfAB8AHQAcABsAGgAcABwAGwAaABsAGwAcAB0AGwAaABoAGwAbABoA
GgAbABkAGQAZABoAHQAdAB0AHQAcAB0AHQAfACAAIAAgACAAJAAnACUAJAAlACYAJwAo
ACsALAAtAC4ALAAsACwALAAoACQAIAAcABgAFgAUABIAEAAQABAAEAAPAA4ADQANAA0A
DQANAA0AEAARABEAEQARABIAEgAUABUAFgAWABYAFwAXABgAGQAXABcAFwAYABgAGAAY
ABgAGwAbABsAGwAaABoAGgAaABsAHAAdAB4AHQAcABsAGwAbABsAGwAaAB0AHwAgACAA
HwAeAB0AHAAcABwAHQAdAB0AHgAeAB0AGwAbABsAHAAeAB4AHgAeAB4AHgAgACgANAA/
AEMAQQAtAAoA3v+j/1H/7f6N/i7+zf2A/VD9Lf0W/Qb9+/z2/P/8Df0V/R/9K/05/U/9
af12/XT9dv2J/Z79sP29/cP9zP3e/e79+v0I/iH+Qv5l/ob+ov6//uP+Bf8f/zT/Rv9Z
/27/fv+I/5P/oP+t/7r/yf/d//H/AwANABQAHwAoADIAPABCAEgATQBUAFkAWABZAFsA
XwBlAA==
         </WaveFormData>
      </LeadData>
      <LeadData>
         <LeadByteCountTotal>10000</LeadByteCountTotal>
         <LeadTimeOffset>0</LeadTimeOffset>
         <LeadSampleCountTotal>5000</LeadSampleCountTotal>
         <LeadAmplitudeUnitsPerBit>4.88</LeadAmplitudeUnitsPerBit>
         <LeadAmplitudeUnits>¦ÌV</LeadAmplitudeUnits>
         <LeadHighLimit>2147483647</LeadHighLimit>
         <LeadLowLimit>268435456</LeadLowLimit>
         <LeadID>V3</LeadID>
         <LeadOffsetFirstSample>0</LeadOffsetFirstSample>
         <FirstSampleBaseline>0</FirstSampleBaseline>
         <LeadSampleSize>2</LeadSampleSize>
         <LeadOff>FALSE</LeadOff>
         <BaselineSway>FALSE</BaselineSway>
         <ExcessiveACNoise>FALSE</ExcessiveACNoise>
         <MuscleNoise>FALSE</MuscleNoise>
         <LeadDataCRC32>1844878052</LeadDataCRC32>
         <WaveFormData>
/P/8//z//P/3//T/8f/w//X/9//6//3//P/6//j/9f/4//z//f8AAAEAAgADAAMAAAD/
////AQAFAAYACAAKAAcABgAFAAQABwAIAAgACAAJAAsADQAOAAoACAAGAAMABwAJAAwA
DgAMAAsACQAFAAgACQAJAAoACwAMAA0ADwAMAAsACgAKABAAEgAUABgAFwAWABQAEgAQ
ABAAEAARABgAGAAaACAAKQAtACEACwDo/77/kP9M//P+j/43/uf9nf1d/ST9/Pzl/M38
rPyV/JL8mPyU/I38k/yr/Mn82vze/N/85fz4/BL9KP02/UH9VP1q/X/9jf2g/cD96P0O
/jP+V/5+/qn+zv7q/gH/FP8o/0D/Vv9p/3n/hv+R/5r/pf+1/8j/2f/o//T//v8HAA4A
DwANABMAGgAhACYALgA2AD0AQgBDAEgATABQAFIAWQBfAGMAaABnAGYAZwBkAGYAZgBn
AGcAaQBqAG4AcABvAGwAbABsAHEAdgB7AIAAgACFAIoAiwCQAJMAmACcAKMAqACsAK0A
rACuAK8AsAC3ALwAwQDGAMYAyADKAMoA0ADXANwA5gDsAPAA9AD4AP0ABgELARABGwEl
AS8BOQE9AUEBRgFLAVQBWQFfAWYBbQFzAXcBegF6AXoBegF5AXsBfwF+AX8BfAF3AXAB
aQFlAV8BWQFVAU4BRgE/ATcBKgEeARMBCAH/APgA8wDrAN8A1ADFALcArgCkAJwAlQCO
AIgAfwB1AGwAYQBaAFAASwBJAEcARwA/ADcAMQAsACoAJAAiAB4AHwAcABoAFwAUABIA
DgANABEAEwAVABgAFgAUABMAEQASABMAFQAWABoAHQAeAB8AHgAdABsAGQAcAB4AIQAj
ACIAIAAeABwAHAAaABoAGwAbABsAGwAbABcAEwASABEAFAAXABkAGwAZABcAFQATABIA
EQAQABEAEwAVABYAFwAVABMAEQAOABEAEwAXABkAGAAYABcAFAAUABQAFQAVABgAGQAZ
ABgAFQATABAADgARABMAFQAXABQAEgAQAA8ADwAPABAAEQATABQAFAAUABAADQALAAoA
DQAPABEAFAASABAADwAOAA8ADwAPABAAEwATABIAEQAOAAwACwAJAA0ADgAQABMAEAAO
AA0ACQALAAsADAAMAA4ADwAQABEADQAKAAcABAAIAAsADwASABIADwALAAgACwANAA4A
EAATABUAFgAYABMAEwATABYAGwAeACEAJAAiACIAIgAiACIAIgAiACIAIAAeABwAGgAV
ABAACwAGAAkACgALAAwACAAGAAQAAgAAAAIAAgABAAIAAwAFAAYABAABAP//AAACAAYA
CAAKAAYAAwABAP////8BAAAA/v8BAAIAAwAEAAAA/v/9//z//v8AAAIABQAEAAIAAAD+
//7//f/9//3/AAAAAAAAAQD9//n/9//1//b/+P/6//z/+f/5//j/9//5//r//P/8//3/
AAACAAQAAAD+//z/+v8CAAUABgAIAAwAFAAhACcAHQAFAN7/sv9+/zT/z/5n/gv+tf1n
/Sn9AP3g/Mn8t/yg/I/8jPyK/Ib8h/yX/LP8zfze/OD81/zX/Oz8Av0U/SD9K/1A/Vj9
a/17/Y79rv3U/fr9H/5F/nT+of7I/uT++/4O/yL/PP9S/2P/df+G/5P/nP+n/7f/yP/X
/+T/7v/6/wEABgAJAAsACwAOABUAHAAiACoAMwA4ADsAPgBCAEYASABNAFMAVwBcAFsA
WgBbAFgAVgBWAFcAVwBZAFoAXgBgAF4AXABdAF4AZABqAHAAdgB1AHkAfQB9AIIAhQCK
AI4AlACaAJ8AoQChAKQApgCoAK4AtAC6AMAAwwDGAMkAygDSANkA3gDoAPAA9gD8AAIB
BQEOARMBGAEiASsBNAE9AUABRQFLAVEBVwFbAWABZgFuAXUBegF+AX0BfAF7AXkBeQF7
AXgBdwFzAW0BZQFdAVUBTwFJAUUBQQE6ATQBLQEjARgBDgEEAfwA9gDyAOsA4gDYAMoA
vQC1AKwApQCfAJoAlACLAIEAdgBpAGAAVABNAEsASQBJAEEAOQAzAC4ALQAoACcAJAAm
ACYAJwAnACMAIgAfAB8AIgAlACgALAArACoAKgApACcAJwAoACgAKwAtAC0ALQAsACsA
KQAnACcAKAAqACsAKAAkACAAHAAZABYAFQAVABcAFwAXABcAFAAPAA0ACwAMAA8AEQAT
ABMAEwATABMAFQAVABUAFwAbAB0AHgAfAB0AGwAZABYAGAAZABwAHQAZABgAFgASABAA
EAARABEAEgATABMAEgAPAA0ACgAIAAoADQAQABMAEgAQAA4ADQANAA0ADgAPABEAEgAS
ABIADwALAAgABgAIAAkACgAMAAsACAAGAAQABAADAAIAAgAEAAUABQAFAAQAAgABAP//
AgACAAMABQADAAIAAgD///////8AAAAAAgADAAQABQADAAIAAQAAAAEAAwAGAAgACQAJ
AAgACAAGAAcABwAIAAsADQAOABAACwAJAAkADAAOABAAEgAUABIAEgASABIADQAKAAcA
BAACAAAA/v/8//n/9v/z//D/8//0//X/9v/0//T/8v/v/+//7//w//D/8f/x//L/9v/y
//L/8P/u//H/8f/y//P/8f/z//L/8P/w//D/8P/w//H/8v/0//b/9P/y//D/7//y//T/
9v/4//j/9//3//f/+v/6//r/+//+//3//v////3//P/7//r//P///wEAAwACAAIAAwAC
AAAAAgADAAQABAAEAAQABAD8//n/+P/6/wIAEAAhACkAHQABANj/rP98/0L/8f6Z/kf+
+/2t/WX9JP32/Nv8x/yw/KH8oPyk/KD8l/yV/KH8ufzO/Nz84/zt/AD9Fv0m/S79M/0+
/Vb9bf2D/Zr9vP3e/f79Hf49/mL+j/66/t7++f4S/yT/Nv9G/1H/X/9u/3v/jP+d/63/
vP/J/9L/2v/i/+3/+P8DAAsADwAUABUAFgAaAB4AJQAwADcAOwBAAEUASABGAEcARgBG
AEoASgBMAEoATABMAE0ATQBNAEwATgBOAFIAVABZAF4AXwBiAGUAaABsAHMAegB9AIEA
gwCHAIoAiwCOAJAAjwCSAJYAmQCcAJoAmgCaAJoAnwCkAKkArACvALUAuQDCAMcAzADR
ANYA4QDwAPsABgELAREBFwEdASUBLQE2AT8BRQFJAU4BVAFYAV0BYAFiAWUBaAFrAW0B
awFrAWYBYwFlAWEBWwFVAU0BRwFBAT0BNAEsASUBHQEYARABCQECAfYA7ADkANkA1ADO
AMQAuwCyAKgAoACZAJEAigCAAHUAcwBrAGcAYABUAE0ASABFAEIAPwA+AD0APAA2ADAA
KgAkACEAHgAbABgAFwAWABUAFAARAA4ACwAIAAwADgAQABIAEAAOAAwACgANAA4ADwAQ
ABMAFAAVABYAFAAUABQAFAAWABgAGgAcABgAFgAUABIAEAAQABAAEAAPAA4ADQAMAAgA
BgAEAAIABAAGAAgACgAIAAQAAgAGAAoADgAWAB4AJAAmACYAJgAmACgALAA0ADwARgBQ
AFgAXABgAGoAeACKAKIAwgDsABQBOgFcAYABpAHCAeAB/AEYAi4CNAIuAiQCFAL+AeYB
ygGyAaIBjgF0AWIBVAFEATABIAESAQgBBgEKAQYB9ADYAMYAwgDEAMgAzADaAO4A8ADU
AKYAegBYAD4AJgAKAOz/1v/M/8z/zP/H/8T/wf++/7z/uv+4/7b/s/+w/63/qv+o/6b/
pP+i/6T/pP+k/6T/of+g/5//nv+h/6L/o/+k/6H/nv+b/5j/k/+O/4n/hP+A/37/fP96
/3X/cP9r/2b/Y/9i/2H/YP9d/1r/V/9U/1L/UP9O/0z/T/9Q/1H/Uv9N/0r/R/9E/0L/
QP8+/zz/Nv8y/y7/Kv8i/xz/Fv8Q/wv/CP8F/wL/+/70/u3+5v7j/uD+3f7a/tb+1P7S
/tD+0P7Q/tD+0P7U/tj+3P7g/uL+5P7m/uj+7/72/v3+BP8K/xD/Fv8c/yT/Kv8w/zb/
P/9I/1H/Wv9h/2b/a/9w/3n/gv+L/5T/m/+g/6X/qv+w/7T/uP+8/8T/yv/Q/9b/2P/a
/9z/3v/k/+j/7P/w//L/9P/2//j/+v/6//r/+v/+/wIABgAKAAkACAAHAAYACQAKAAsA
DAALAAoACQAIAAUABAADAAIABgAIAAoADAAJAAgABwAGAAgACgAMAA4ADAAMAAwADAAK
AAoACgAKAA0ADgAPABAADgAMAAoACAAMAA4AEAASABAAEAAQABAADQAMAAsACgAMAA4A
EAASAA8ADgANAAwADgAQABIAFAAUABQAFAAUABMAEgARABAAFAAWABgAGgAWABQAEgAQ
ABMAFAAVABYAFAAUABQAFAARABAADwAOABAAEgAUABYAEgAQAA4ADAANAA4ADwAQABAA
EAAQABAADgAMAAoACAALAAwADQAOAAoACAAGAAQABwAIAAkACgAJAAgABwAGAAUABAAD
AAIABgAIAAoADAAJAAgABwAGAAgACgAMAA4ADAAMAAwADAAJAAgABwAGAAoADAAOABAA
DgAMAAoACAAJAAoACwAMAAoACgAKAAoABwAGAAUABAAGAAgACgAMAAgABgAEAAIAAwAE
AAUABgAIAAgACAAIAAYABAACAAAABAAGAAgACgAHAAYABQAEAAUABgAHAAgABgAGAAYA
BgADAAIAAQAAAAIABAAGAAgABgAEAAIAAAADAAQABQAGAAQABAAEAAQAAwACAAEAAAAB
AAIAAwAEAAIAAAD+//z//v8AAAIABAACAAIAAgACAP///v/9//z/AAACAAQABgADAAIA
AQAAAAMABAAFAAYABgAGAAYABgAFAAQAAwACAAUABgAHAAgABQAEAAMAAgADAAQABQAG
AAQABAAEAAQAFgAoADoATABHAEIAPQA4ADMALgApACQAIQAgAB8AHgAdABwAGwAaABgA
FgAUABIAEwAUABUAFgAUABIAEAAOABEAEgATABQAEgASABIAEgARABAADwAOABAAEgAU
ABYAEwASABEAEAATABQAFQAWABcAGAAZABoAGAAWABQAEgARABAADwAOAAcAAgD9//j/
9v/2//b/+P/4//f/9//3//b/9P/y/+//8v/4//v/AAD8//r/+P/1//n/+//+/wMAAwAC
AAIAAgD///7//f/8/wAABAAHAAoABgAFAAQAAgAFAAYABwAHAAcABwAIAAgABwAHAAYA
AwAEAAUABQAGAAMAAAD9//v//P/9//7/AAACAAIAAgAEAAQABAADAAIABAAGAAgACwAI
AAYACAASACMAMQAzACEA/P/M/5b/VP/9/p3+R/77/bH9b/06/Q798fzV/Lj8pfye/KL8
ovyZ/Jv8q/y//Mz8zPzH/Mv84Pz+/BL9Hv0j/Sz9Pv1T/Wn9gv2k/dL9/P0j/kP+Zv6P
/rz+4P7//hr/NP9O/2L/cf97/4T/jf+a/6f/t//I/9f/4v/o/+z/8f/6/wMACwAVACAA
KwAyADYAOgA7AD4AQQBGAEwAUgBWAFQAVQBUAFQAUwBQAE8ASgBOAFIAVwBbAF8AYABk
AGYAbABwAHcAfgCDAIgAjQCSAJEAlQCZAJkAngChAKYAqgCoAKgApwCjAKUAqACqAKwA
rgCwALIAtAC2ALgAugC6AMQAzQDUAOAA5ADoAOwA8AD6AAYBDgEWARsBIwErATMBNQE5
AT4BQwFLAU8BVAFaAVoBXQFeAV4BYQFiAWMBYwFjAWUBYgFhAWEBXQFXAVEBUQFPAU0B
TQFFAT4BOAExAS4BKAEjAR4BFgEQAQwBBQH+APYA6gDfANwA1gDSAM8AxQC+ALQAqQCm
AJ0AmACQAIgAgwB+AHsAcQBnAF8AWABVAFAATwBMAEYAQAA7ADUAMQAwAC0ALQAvAC8A
LwAwAC4ALAArACkAKQArAC4AMAAtAC0AKwApACwALQAtAC0ALAAsAC0ALQAqACgAJgAk
ACcAJgAnACkAJgAlACQAIwAjACEAIgAjACUAJwAoACkAJgAlACQAIwAmACkALAAxADEA
MQAwAC8AMQAxADEAMAAtACsAKwApACgAKAAnACQAJwAqAC4AMQAxADEAMAAuADEAMwA0
ADYAOQA7AD0APwA9ADoANwA1ADYANwA5ADsANwA0ADAALAAtACsAKgAqACcAJwAnACgA
JQAgABwAGAAgACMAIAAcABgAFgAUABIAEAAQABAAEAAOAA4ADgAOAAwACgAIAAYACAAK
AAwADgAMAAoACAAGAAgACAAIAAgACQAKAAsADAALAAoACQAIAAsADgARABQAEwASABEA
EAASABQAFgAYABkAGgAbABwAGQAYABcAFgAcABoAFgASAAwABAD+//z//P8AAAYAEAAa
ACQALAAwADAANgBAAEwAWgBqAH4AkACUAJQAnACuALwAygDWANwA3gDgANoAzADEAMwA
2gDoAPIAAAEOARgBEAH6AO4A9gAEARoBKgEoAR4BCgHwANAAqACAAGIAVABGADgALgAk
ABgAEAAQABQAGAAcACQAMgBGAFIATgBEAEAAPgA6ADgAOAAwACQAGAAQAAYA+v/+/wIA
BgAKABEAFgAbACAAFgAMAAIA+P/y/+z/5v/g/93/2v/X/9T/zv/K/8b/wv/B/8D/v/++
/7n/tP+v/6r/rP+s/6z/rP+r/6r/qf+o/6b/pP+i/6D/oP+g/6D/oP+b/5b/kf+M/4n/
iP+H/4b/gP98/3j/dP9w/2z/aP9k/2H/YP9f/17/V/9S/03/SP9G/0b/Rv9G/0L/QP8+
/zz/Of82/zP/MP8w/zD/MP8w/yv/Jv8h/xz/HP8c/xz/HP8Z/xj/F/8W/xX/FP8T/xL/
FP8W/xj/Gv8c/xz/HP8c/yL/KP8u/zT/O/9A/0X/Sv9Q/1b/XP9i/23/dv9//4j/j/+U
/5n/nv+n/7D/uf/C/8j/zv/U/9r/4f/m/+v/8P/5/wAABwAOABAAEgAUABYAHAAgACQA
KAAqACoAKgAqACcAJgAlACQAIgAiACIAIgAeABwAGgAYABgAGAAYABgAFAASABAADgAM
AAoACAAGAAkACgALAAwACAAGAAQAAgAFAAYABwAIAAgACAAIAAgABgAGAAYABgAJAAoA
CwAMAAkABgADAAAAAAAAAAAAAAD///7//f/8//n/+P/3//b/9//4//n/+v/4//b/9P/y
//T/9v/4//r/+v/6//r/+v/4//j/+P/4//z//v8AAAIAAAAAAAAAAAACAAQABgAIAAcA
BgAFAAQAAwACAAEAAAABAAIAAwAEAAAA/v/8//r//f/+////AAACAAIAAgACAP///v/9
//z///8AAAEAAgAAAP7//P/6//3//v///wAA///+//3//P/6//r/+v/6//z//v8AAAIA
AAD+//z/+v/9/wAAAwAGAAUABAADAAIAAQAAAP///v8CAAQABgAIAAQAAgAAAP7/AAAA
AAAAAAD+//7//v/+//v/+v/5//j/+v/8//7/AAD9//z/+//6//3//v///wAAAAAAAAAA
AAAAAAAAAAAAAAIABAAGAAgABgAGAAYABgAKAAwADgAQABEAEgATABQAFAAUABQAFAAY
ABoAHAAeABsAGgAZABgAGgAaABoAGgAWABQAEgAQAA0ACgAHAAQABQAGAAcACAAEAAAA
/P/6//z/+//7//v/+v/6//r/+f/4//r/+f/6//z//v8AAAEA/v/7//n/+f/7//z//v8A
AAEAAgADAAQABwAIAAgACAANABEAFQAYABUAFAATABEAEwAVABgAGgAYABkAGQAXABUA
FQAUABQAFwAYABkAGwAZABcAFQAUABYAFgAWABgAFgAWABUAFAARABAADwAPABQAGAAi
AC4AMwApABEA7f/E/5r/aP8i/8v+df4n/tv9mf1Z/Sb9Cv33/N/8wvy1/LT8rvyi/Jv8
p/zF/N/86Pzq/PH8//wU/Sr9Ov1C/VH9aP2A/ZX9pf28/d79/v0g/kX+a/6Y/sf+6P4A
/xP/JP82/0z/Xv9t/3//jv+Z/6T/r/+7/8r/1//i/+z/+v8FAA4AEwAZAB0AJAArADQA
PgBIAFMAWABZAFsAXgBhAGIAZgBpAGoAbABsAGwAbgBsAGoAagBrAGsAbwByAHgAfAB7
AHoAfAB+AIQAiACMAJAAkQCVAJkAmQCaAJsAngCgAKUAqgCuAK8ArACuAK8AsACzALYA
uQC8AL8AwgDFAMYAywDRANUA3gDnAO4A9QD8AAEBCgEPARQBHAElAS4BNwE7AUEBSAFP
AVIBVQFZAV4BYwFpAW0BcAFvAW4BbQFrAW4BcQFvAW8BcgFvAWoBZQFhAVsBVQFRAU8B
SgFGAUEBOAEuASUBHAEUAQ4BCgEDAf4A9gDqAN8A1gDMAMQAvQC3ALIAqgChAJgAiwCC
AHYAbwBrAGcAZQBfAFcAUQBMAEQAPAA4ADIAMgAwAC8ALQAnACQAHwAdAB8AHwAfACAA
HgAeAB8AHwAdAB0AHgAeACMAJwApACsAKgApACcAJQAlACYAKAApACkAKAAnACYAJAAg
AB4AHQAfACEAIwAlACEAHQAcABsAHgAhACMAJQAkACMAIgAhACEAIQAhACMAJwApACoA
KwAoACcAJgAkACUAJwArAC0AKwAsACwAKgApACgAKAAnACsALQAuAC4AKgApACcAJgAm
ACcAKAApACkAKAAnACcAJAAhAB8AHQAgACIAIwAkACAAHQAbABoAGwAbABsAHAAcABoA
GQAYABYAFQAUABQAGQAbABwAHQAcABoAGQAXABkAGAAYABkAGAAWABUAEQAOAA0ADQAM
ABAAEQASABMAEAAOAAwACgANAA8AEgAUABkAGQAYABgAFgAXABcAGAAcAB8AIQAkACEA
HwAdAB4AHAAcABwAHAAYABQAEAAMAAgABAAAAPz///8AAAEAAgD9//r/+f/2//j/+f/6
//z//v/+//3//f/9//z//f/8/wAAAgADAAUAAgAAAAAA/f/9//7///8AAP7//v/+////
/f/8//v/+v/+/wAAAQACAP7//P/5//f/+P/6//v//P///////f/9//r/+P/3//b/+v/8
////AQD9//v/+v/6//v//P///wEABQAGAAcACAAGAAYABwAMABIAGgAmADUAOwA1AB0A
9v/I/5r/XP8D/53+P/7r/Zn9Uf0c/fr84/zP/Lj8p/yi/KD8mvyT/Jf8r/zL/OD86vzp
/Of89PwG/Rj9JP0t/T79Vv1v/YH9lP2w/dT9+P0b/j/+Zv6V/sL+5P79/hT/Jv84/07/
X/9z/4b/l/+m/7H/vf/M/9n/5v/w//7/CQASABkAGwAbABwAHwAkACoAMgA/AEgATwBQ
AFIAVABUAFcAWwBdAGAAZABmAGoAagBoAGYAZQBjAGcAaABsAG4AbQBsAG4AcAB0AHgA
fACAAIUAiwCRAJMAlACVAJgAmgCgAKYAqwCtAK8AsgC0ALYAuQC8AL8AwgDHAMwA0QDU
ANgA3QDgAOgA8gD4AP4ABAEJARIBFwEcASEBKQExATkBQgFJAVEBWQFcAV8BYwFoAXEB
eQF/AYQBhQGGAYcBhwGFAYcBhAGDAYMBfwF5AXMBagFjAVwBVwFSAUwBRwFBATgBLgEl
ARwBEQEIAQEB9wDuAOYA2gDPAMQAuACuAKUAngCYAI8AhQB+AHMAbABiAFYAUQBMAEkA
RQA/ADsAOAAzACwAKQAkACYAJgAnACcAJQAkACEAIQAhACEAIQAiACUAJgAoACkAJQAj
ACIAIAAhACMAIwAjACEAIQAgAB8AHQAcABwAGwAcABwAHAAcABoAFgAUABMAFgAXABgA
GQAWABMAEwATABMAFQAWABcAGAAZABoAGwAXABUAEwATABUAFwAYABkAFwAXABcAFgAT
ABMAFQAVABgAGgAbABoAFwAWABYAFQAZABsAHAAcABoAGQAXABYAFAAVABYAFwAZABoA
GwAdABkAFwAWABUAGAAYABcAFgAVABMAEgASABAADwAOAA4AEQAQABAAEAAOAAsACAAG
AAkACwAMAA0ADAAKAAkABwAGAAQAAwADAAYABgAHAAUABAADAAMAAgAGAAcACAAJAAgA
CAAIAAgABwAHAAgACAAMAA0ADQAOAAsACwAKAAoADwARABIAFAAVABMADwAMAA4AEAAS
ABQAFQAWABcAGAAVABQAEwASABEAEAAPAA4ACgAGAAIA/v/6//j/9v/0//X/9v/3//j/
9v/0//H/7//x//T/9v/4//b/9f/3//b/+v/6//r/+v/6//v//P/+//7//f/7//r//P/+
/wAAAgAAAP///v/8//r/+v/7//z//f/+////AAD7//n/9//2//j/+v/9/////P/7//r/
+P/2//b/9v/2//n/+//9/////v/+//z/+v/9////AQACAAQABAAEAAQAAQACAAYADgAc
ACsAMQAjAAEA1v+u/4L/Qv/x/pn+R/73/av9Zf0m/fz85fzP/Lb8p/yo/Kr8pPyZ/Jf8
p/zD/Nb84Pzn/PP8Bv0a/Sr9Mv03/Uj9Xv13/Yv9ov3A/eL9Av4f/j/+aP6X/sT+5P7/
/hb/KP84/0j/Vf9j/3L/g/+S/6H/s//E/9P/3P/k/+7/+/8IABEAFwAbABwAHQAeACIA
KAAxADwAQwBEAEgATABOAE4ATwBOAE4AUgBUAFgAWABXAFYAVgBVAFUAVgBaAFwAYQBi
AGYAagBsAHAAdAB4AH0AgwCJAIsAjQCNAI8AkACTAJYAmACXAJgAnACfAKIAogCiAKIA
ogCnAKwAsQC0ALcAvQDBAMoA0gDYAN4A5ADuAPoAAgEKARABFwEeASUBLwE3AUABSQFO
AVEBVQFaAWEBZwFrAW4BcAFyAXQBdQFzAXMBbgFrAW0BawFnAWMBXAFVAU4BSQFBAToB
NAEtAScBIAEaARQBCAH+APYA6wDnAOAA1QDLAMIAuACwAKkAoACaAJEAhwCDAHkAcwBq
AF0AVwBRAE0ASgBFAEIAQAA6ADIALgAoACUAIgAgAB0AHAAcABoAGwAZABcAFQAUABYA
GAAbAB0AGgAZABkAGAAZABsAGwAbAB8AIwAmACkAJwAmACYAJQAnACgAKQAqACcAJAAj
ACMAIwAjACMAIwAkACEAIQAhABwAGwAZABcAGgAbABwAHQAcABsAGgAbABoAGwAbABsA
HQAfACEAIgAeAB0AHgAdAB8AIgAkACQAIwAiACIAIQAiACMAIwAiACQAJQAlACYAJAAj
ACIAIQAjACIAIQAhAB8AHQAcABsAGgAaABkAGAAaABkAGQAaABYAFQAUABQAGAAYABkA
GgAZABcAFQAUABUAFQAUABMAFgAYABsAHQAbABgAFgAVABcAGAAaABkAFwAVABQAEgAV
ABUAFQAVABcAGAAZABoAFwAXABgAGAAeAB8AHwAgAB8AHwAeAB4AHgAfAB8AIAAlACcA
JwAkACEAIAAfAB4AGwAaABkAGAATABAADQAKAAoACgAKAAoACAAIAAoACgAIAAcABgAG
AAoADAANAA8AEAAOAA4ADAAOAA4ADQANAA8AEAATABMAEAAOAAwACgAOABAAEgAVABUA
FAATABIAEQASABIAEgAVABYAFgAXABMAEgAQAA4AEQATABMAFQAUABIAEQAQAA4ADgAP
AA8AEAARABMAFgAWABYAGAAZAB4AIAAiACQAJAAeABsAHAAeACQANABHAEsAPQAdAPD/
wv+O/0b/6/6R/kH+9f2p/WX9LP0E/e381/zA/LP8uPzA/Lr8sfy5/M/86fz2/Pz8Af0P
/Sb9Ov1K/U79U/1g/Xb9jf2j/bz94P0G/ij+R/5l/o7+vf7m/gj/Jf8+/1T/aP96/4P/
j/+c/6//wv/T/+f/+v8FAAoADAAUAB0AJAArADMAOQA+AEEAQgBCAEQASQBSAFkAXwBk
AGkAbABrAG0AbQBuAHMAdAB3AHYAeAB4AHkAeQB4AHgAewB8AIEAggCGAIoAigCMAI4A
kACUAJkAngCfAKUApwCrAK4AsQC0ALYAtQC6AMAAxQDKAMsAzADNAM4A1ADYANwA3gDj
AOkA7QD2APwAAAEEAQgBEgEeASYBLgEzATkBPwFFAU4BVQFdAWUBbQFxAXYBfAGAAYUB
iAGKAY8BkgGVAZcBkwGTAY4BiwGOAYsBhgGBAXkBcwFtAWkBYAFYAVEBSQFDATwBNgEw
ASIBGAEQAQUB/AD0AOgA3QDWAMwAxAC9ALIAqgCfAJMAjwCFAH8AdgBrAGUAXwBbAFgA
UQBMAEgAQgA8ADoANgA0ADAALQApACkAKgApACsAKQAnACUAJAAlACYAKAApACcAJwAo
ACgAKAApACgAJwAqAC0ALwAxAC4ALAArACkAKQAoACcAJgAoACYAJgAnACQAIwAiACEA
IgAhACMAJQAhACEAIAAfACAAIQAiACMAJgAnACgAKwAqACkAJwAlACgAKwAuADAALQAr
ACsAKQAsAC4ALwAuAC8AMAAyADMAMgAxAC8ALAAvADEAMgA0ADAALwAuAC0ALgAuAC4A
LwAxADEAMgAzADEAMAAuACwALwAvADAAMgAwAC8ALgAuAC8ALgAuAC4ALgAtACwALAAq
ACkAJwAlACgAKAApACkAJQAiACAAHwAiACIAIwAhACMAIwAkACQAIgAhACAAHwAgACIA
JAAmACQAIwAjACIAJwAnACYAJgAnACkAKgAsACwAKwApACgAMQAzADMAMgAyADIAMgAy
ADQANgA4ADoAPAA8ADwAPAA2ADIALgAqACcAJgAlACQAIgAgAB4AHAAcABwAHAAeAB4A
HQAdAB0AHAAcABwAGwAcACAAIQAkACMAIgAhAB8AHwAfACAAIwAjACIAIgAiACEAIAAf
AB4AIQAkACYAKAAlACUAJQAkACUAJgAnACcAJQAlACYAJgAlACUAJAAhACQAJwApACwA
KAAmACQAIwAkACUAJgAoACsALAAtADAALgAuAC0ALAAvADIANQA5ADYANAA4AEQAVQBj
AGkAWwA4AAQAzP+I/yf/u/5f/gv+uf13/Uj9Iv0H/fH83vzL/Mb8zPzS/Nf84fzz/Af9
HP0g/Rf9F/0o/UD9Uv1g/WX9bP2A/ZP9o/20/dL9/P0k/k3+bf6O/rn+5P4I/yX/QP9Y
/3L/iP+Z/6X/sv+9/8r/2//v/wgAGwAmACwAMAA1ADwAQwBJAE8AVgBfAGIAZgBmAGkA
bABzAA==
         </WaveFormData>
      </LeadData>
      <LeadData>
         <LeadByteCountTotal>10000</LeadByteCountTotal>
         <LeadTimeOffset>0</LeadTimeOffset>
         <LeadSampleCountTotal>5000</LeadSampleCountTotal>
         <LeadAmplitudeUnitsPerBit>4.88</LeadAmplitudeUnitsPerBit>
         <LeadAmplitudeUnits>¦ÌV</LeadAmplitudeUnits>
         <LeadHighLimit>2147483647</LeadHighLimit>
         <LeadLowLimit>268435456</LeadLowLimit>
         <LeadID>V4</LeadID>
         <LeadOffsetFirstSample>0</LeadOffsetFirstSample>
         <FirstSampleBaseline>0</FirstSampleBaseline>
         <LeadSampleSize>2</LeadSampleSize>
         <LeadOff>FALSE</LeadOff>
         <BaselineSway>FALSE</BaselineSway>
         <ExcessiveACNoise>FALSE</ExcessiveACNoise>
         <MuscleNoise>FALSE</MuscleNoise>
         <LeadDataCRC32>4004970725</LeadDataCRC32>
         <WaveFormData>
+P/4//j/+P/1//T/8//y//X/9f/1//X/9f/1//f/9//3//f/+v/7//7/+v/5//f/9v/2
//b/9v/5//n/+f/5//r/+v/5//n/+f/6//r/+v/6//r/+//7//v/+//8//z//P/8//z/
/f/7//v/+//7//3//v/+//7//v/+//7//v/+//7//v/+/wAAAAAAAAEA////////////
//////8AAAMABQAJABIAHgAnACUAGwAMAPn/6P/R/6T/bP82/wX/0P6Z/mT+M/4M/uX9
u/2V/Xz9aP1X/UT9Pf1M/WL9cP1s/V/9Uv1S/Vv9X/1a/Vj9Yv12/Y39nP2w/c799P0S
/i7+TP5x/qH+z/7w/gz/Jf83/0z/ZP97/4r/l/+m/7X/wv/Q/+L/9P8EAA4AFwAiACwA
MgAyADYAOgA+AD4APwBDAEMAQwBDAEMAQwBEAEQARgBHAEgASQBJAEkASQBKAEwATQBO
AE8AUgBTAFUAVgBXAFcAWABZAFoAWwBdAF4AXQBfAGIAYwBlAGcAZwBqAGoAbQBvAHEA
cQB0AHYAeAB+AIMAiQCNAI8AkQCUAJcAnQCgAKYArQCxALQAuAC9AMEAxgDKANAA1wDc
AOEA6ADsAO8A9AD4AP8ABAEJAQ4BEwEYARwBHwEhASMBJgEoASsBLQEtAS8BMQEwAS0B
KgEqASYBIwEhARwBGAEUARABCAECAfsA8QDrAOQA3gDXAM4AxgC9ALQAqgCjAJsAlACL
AIMAewBzAGkAYgBaAFMATQBFAD8AOgA0AC4AJwAiAB4AGgAYABUAFAAPAAwACgAKAAgA
BQACAAMAAgACAAEA/v/9//z//P/7//v/+//8//z//P/9//3/+v/6//r/+v/9//7//v/+
//3//f/8//z/AAAAAAAAAgAAAAIAAwADAAMABAAFAAYABgAGAAgACAAIAAkACQAKAAgA
CAAKAAoADAAMAAwADAALAAsADQANAA4ADwARABIAEAAQABEAEQAPAA8AEAAQABMAEwAS
ABEADwAQABAAEAAQABEAEgATABIAEAAPAA4AEAAQABAADwAPAA8ADQAMAAwACwALAAsA
CwALAAoACgAKAAgACAAIAAoACgAIAAgACAAHAAYABgAEAAQABAADAAMABAAGAAkABQAE
AAQABAAGAAYABQAFAAYABgAFAAUAAgACAAIAAgADAAMAAwAEAAMAAwACAAIABQAHAAkA
CwALAAsADAAMAA0ADAAMAAwADwAQABEAEgASABIAEgASABQAFAAUABQAEQAOAAsACAAF
AAIA///8//r/+v/6//r/+f/4//f/9v/0//T/9f/1//f/9//3//f/+f/5//n/+f/+////
AwAAAP///f/7//r/+v/6//v/+//9//3//v/+//v/+//7//z//P/8//z//P/9//3//f/9
//7//v/+//7//v/////////9//3//f/+/wAAAAAAAAAA/v/+//7//v/+//7//v/+/wAA
AQABAAEA//////////8BAAIAAwAFAAkAEgAeACkAKQAdAAwA+f/m/8f/lP9c/yr/+/7G
/pX+av5B/hz+9/3R/av9kP14/Wf9Xv1j/Xb9jP2S/Yj9df1m/Wb9bf1v/Wr9bP14/Yz9
n/2w/cL93v0C/h7+OP5W/n/+r/7Z/vz+GP8t/z//VP9s/4H/kP+d/6z/u//I/9b/6P/4
/wYAEgAbACQALgA2ADoAOgA8AD4AQABBAEMARQBFAEMAQwBDAEQARABGAEcASABJAEkA
SQBJAEoATABNAE4ATwBQAFEAUwBUAFUAVQBWAFcAWgBbAF0AXgBdAF8AYgBjAGMAZQBl
AGgAbABvAHEAcwBzAHYAeAB6AIAAhQCLAI8AkACTAJcAmwCgAKIApwCtALMAtgC6AL8A
wwDIAMwA0gDaAN4A4gDoAOsA7wD1APoA/gACAQYBCgEOARQBGQEdAR0BHwEiASQBJgEn
ASYBJwEnASYBIwEgAR4BGgEXARUBEgEOAQoBBgH/APoA9ADrAOcA4ADaANMAzADEALsA
sgCqAKMAmwCUAI0AhQB9AHUAbQBmAF4AVwBQAEkARABAADoANAAtACgAJAAgAB4AGwAa
ABUAEgAQAAwACgAHAAQABAAEAAUABQACAAEAAAAAAAAA///+//7//v/+///////8//z/
/P/8//7/AAABAAIAAQABAAAAAAAEAAQABAAGAAYACAAJAAkABwAIAAkACgAKAAoADAAM
AAwADQANAA4AEAAQABIAEgAUABQAFAAUABQAEwAUABMAFAAVABcAGAAWABYAFwAXABgA
GQAbABwAGwAbABoAGQAYABgAFwAWABcAFwAXABcAFQAUABQAFAAWABYAFgAVABMAEwAR
ABAADgANAA0ADQANAA0ADAAMAAwACgAKAAoACgAKAAgACAAKAAkACAAIAAYABgAGAAUA
BgAGAAcACQAFAAQABAAEAAQABAADAAMAAgACAAEAAQACAAIAAgACAAMAAwADAAQABQAF
AAQABAAEAAUABgAHAAcABwAIAAgACwAMAAwADgAOAA4ADgAOAA4ADgAOAA4ADAAKAAgA
BgADAAAA/f/6//f/9v/1//T/9v/2//b/9v/0//L/8f/v//D/8f/y//P/9f/1//X/9f/3
//f/+v/2//j/9//2//b/9P/0//X/9f/3//f/+P/4//f/9//3//j/9v/2//b/9v/4//n/
+v/7//r/+v/6//r//P/9//3//f/7//v/+//8//r/+v/6//r/+v/6//r/+v/4//j/+P/4
//r/+//7//v/+//7//v/+//7//r/+////wUADgAYACEAIQAVAAQA7//e/8n/pP9y/0D/
Ef/c/qX+cv5F/h7+/f3Z/bf9mv2E/XH9YP1X/V79cv2A/YT9ff10/XL9d/17/Xb9cv16
/Yz9n/2y/cT93v38/Rj+Mv5O/m/+mf7J/uz+Bv8f/zP/Rv9e/3P/gv+R/6D/sf++/8r/
2P/q//r/BgAPABQAIAAqAC4ALgAwADAAMAAzADcAOQA7ADsAOwA7ADwAPAA7ADsAOwA7
AD4APwBAAEIARABFAEYARwBHAEcASABIAEoASwBNAE8ATwBPAFAAUABTAFUAWABZAFkA
WwBbAF4AYABjAGUAZwBrAG4AcAByAHMAdwB8AH8AhACHAIsAjwCQAJIAlwCdAKMApgCq
AK8AtgC8AMEAyADNANAA0wDYAN0A4QDnAOwA8gD2APoA/gACAQgBDQERARUBFwEaARwB
IQEjASMBJQEnASYBIwEgASABHAEZARcBEwEOAQkBBAEAAfwA9wDvAOcA3gDWAM0AyQDC
ALoAsgCnAJ8AlgCOAIUAfQB1AG0AZQBeAFYATwBFAD0AOQA0AC4AKgAoACYAJAAeABoA
FgASAA4ADAAKAAgABAACAAAA/v/9//z/+//6//j/+P/4//j/9//2//X/9P/0//T/9P/0
//T/9P/0//T/9v/2//b/9v/4//j/+P/4//j/+P/4//j/+//8//3//v/+//7//v/+/wAA
AAAAAAAAAwAEAAUABgAKAAoACgAKABAAFgAaACAAKAAwADIAOABCAEgATgBSAFoAZABu
AHQAegCAAIwAmgCsAMYA7gAeAUQBXAFqAWwBZgFmAWgBbAFuAXABZAFMATIBGAH+AOIA
wACgAIYAaABCAB4ABADs/9D/tv+m/6T/qP+y/7r/uv+2/7r/yP/c/+z/8v/0//z/+P/o
/9D/vv+y/6r/rP+u/67/rv+2/77/xv/H/8j/yf/K/83/zv/P/9D/0P/Q/9D/0P/S/9L/
0v/S/9T/1P/U/9T/0v/S/9L/0v/Q/9D/0P/Q/83/yv/H/8T/wP+8/7j/tP+x/67/q/+o
/6X/pP+j/6L/of+g/5//nv+b/5r/mf+Y/5f/lv+V/5T/kf+Q/4//jv+L/4j/hf+C/3//
fv99/3z/ev94/3b/dP9z/3L/cf9w/3D/cP9w/3D/cv9y/3L/cv91/3b/d/94/3r/fP9+
/4D/hP+I/4z/kP+V/5r/n/+k/6f/qv+t/7D/tv+6/77/wv/F/8j/y//O/9H/1P/X/9r/
3f/g/+P/5v/o/+r/7P/u//D/8v/0//b/+f/6//v//P/9//7///8AAAIAAgACAAIAAAAA
AAAAAAAAAAAAAAAAAAAAAAAAAAAA/v/+//7//v///wAAAQACAAAAAAAAAAAAAQACAAMA
BAACAAIAAgACAAQABAAEAAQABQAGAAcACAAIAAgACAAIAAkACgALAAwADAAMAAwADAAK
AAoACgAKAAwADAAMAAwACgAKAAoACgALAAwADQAOAAwADAAMAAwADAAMAAwADAAOAA4A
DgAOAAsACgAJAAgACgAKAAoACgAIAAgACAAIAAYABgAGAAYACAAIAAgACAAGAAYABgAG
AAcACAAJAAoACAAIAAgACAAGAAYABgAGAAYABgAGAAYABAAEAAQABAAGAAYABgAGAAgA
CAAIAAgABgAGAAYABgAIAAgACAAIAAYABgAGAAYACAAIAAgACAAGAAYABgAGAAYABgAG
AAYACAAIAAgACAAGAAYABgAGAAgACAAIAAgABgAGAAYABgAEAAQABAAEAAUABgAHAAgA
BgAGAAYABgAGAAYABgAGAAYABgAGAAYABgAGAAYABgAIAAgACAAIAAYABgAGAAYACAAI
AAgACAAIAAgACAAIAAYABgAGAAYACAAIAAgACAAIAAgACAAIAAgACAAIAAgABgAGAAYA
BgAEAAQABAAEAAUABgAHAAgABgAGAAYABgAIAAgACAAIAAYABgAGAAYABgAGAAYABgAI
AAgACAAIAAcABgAFAAQABQAGAAcACAAIAAgACAAIAAYABgAGAAYACAAIAAgACAAGAAYA
BgAGAAgACAAIAAgACAAIAAgACAAGAAYABgAGAAYABgAGAAYACAAIAAgACAAIAAgACAAI
AAgACAAIAAgABwAGAAUABAAGAAYABgAGAAYABgAGAAYACAAIAAgACAAIAAgACAAIAAgA
CAAIAAgACAAIAAgACAAIAAgACAAIAAoACgAKAAoACgAKAAoACgAMAAwADAAMAA0ADgAP
ABAAEAAQABAAEAATABQAFQAWABgAGAAYABgAFgAWABYAFgATABIAEQAQAA0ACgAHAAQA
AQAAAP///v////////////z/+//8//v//P/9/wEAAwAEAAAA///9/wAAAgAEAAYABgAF
AAQAAwACAAIAAQABAAMABAAEAAQABAAEAAUABQAFAAUABgAGAAYABgAGAAcABwAHAAcA
BwAHAAgACAAIAAYABgAGAAYABwAIAAkACgAIAAgACAAJAAsACwALAAsACwALAAsADAAL
AA0AEwAaACYAMwA3AC8AHgALAPj/4f+6/4b/VP8n//r+x/6W/mf+Pv4X/vH9y/2u/Zb9
gf1y/Wn9dv2K/ZT9jv17/Wz9bv1z/XX9cv1w/Xb9hP2b/a79wP3c/f79IP48/lb+df6j
/tX+/P4a/zH/Rf9a/3D/g/+U/6P/sP/B/9D/3v/w/wIAEAAYAB8AKgAyADwAQgBCAEQA
RgBGAEcARQBDAEMARQBIAEkASwBMAEwATQBOAE8ATgBPAFAAUgBTAFUAVwBZAFgAWQBb
AFwAXQBdAF4AXwBgAGEAYwBkAGQAZQBnAGcAaABrAGwAcABxAHMAdAB1AHgAfAB/AIIA
gwCHAIwAjwCQAJMAlwCbAKAAogCnAK0AsQCyALQAtwC7AMAAxADKAM0A0ADTANgA3ADf
AOQA6ADqAO4A8gD2APoA/gABAQMBBQEHAQoBDAENAQ8BDwERARIBEgEQAQ4BEQEOAQwB
CwEKAQYBAgH+APwA+gD3APEA7QDoAOQA3wDcANYAzwDIAMMAvwC6ALYAsACpAKIAmwCV
AJAAigCFAH8AdwBxAGwAZABeAFcAUgBNAEgARQBBADsANQAxAC4AKgAoACUAIgAfAB4A
HgAdABkAFwAVABQAEgARABAAEAAOAA4ADwAPABAAEAAQABAADwAQABAAEAATABMAEgAS
ABYAFgAWABgAFwAYABgAFwAZABoAGwAcABwAHAAeAB4AHAAdAB0AHgAgACAAIgAiACIA
IgAiACIAJQAlACcAJwAlACUAJgAmACYAJgAnACcAKQApACoAKgApACkAKAAnACkAKgAq
ACoAKQApACkAKQAoACYAJQAkACQAJAAkACMAIQAhAB8AHgAgAB8AHwAfAB0AHQAcABwA
GwAYABcAFgAcABwAGAAWABQAFAAUABQAEgASABIAEgAQABAAEAAQAA4ADgAOAA4ADAAM
AAwADAAKAAoACgAKAAoACgAKAAoACgAKAAoACgAIAAgACAAIAAsADAANAA4ADgAOAA4A
DgAPABAAEQASABIAEgASABIAFAAUABQAFAAaABgAFAASABAADAAIAAgACgAMAA4AFgAi
ACwANgA8AEAARABMAFYAYgB0AI4ApgC0ALwAzADcAOwA/AAIAQ4BCgEAAewAyACqAKAA
nACQAIIAcABaAEgAMAAKAOr/3P/W/9T/1P/M/7j/pP+W/4j/dv9m/1z/XP9g/2b/av9u
/3L/fP+K/5b/nv+k/67/vv/U/+D/4v/e/9z/4v/o/+r/7v/w/+7/7P/s/+j/5P/m/+j/
6v/s/+7/7v/u/+7/7f/s/+v/6v/n/+T/4f/e/9z/2v/Y/9b/1f/U/9P/0v/U/9T/1P/U
/9D/zv/M/8r/yv/K/8r/yv/I/8b/xP/C/7//vv+9/7z/uf+4/7f/tv+z/7D/rf+q/6f/
pv+l/6T/of+e/5v/mP+U/5L/kP+O/4n/hv+D/4D/fP96/3j/dv90/3L/cP9u/2z/av9o
/2b/Y/9i/2H/YP9g/2D/YP9g/1//Xv9d/1z/X/9g/2H/Yv9k/2b/aP9q/27/cP9y/3T/
eP98/4D/hP+I/4z/kP+U/5n/nv+j/6j/rv+y/7b/uv/B/8b/y//Q/9X/2v/f/+T/6f/s
/+//8v/2//r//v8CAAUACAALAA4AEAASABQAFgAZABoAGwAcABoAGgAaABoAGAAYABgA
GAAWABYAFgAWABQAEgAQAA4ACwAKAAkACAAIAAgACAAIAAgACAAIAAgABwAGAAUABAAG
AAYABgAGAAYABgAGAAYABAAEAAQABAAEAAQABAAEAAYABgAGAAYABgAGAAYABgAIAAgA
CAAIAAcABgAFAAQABgAGAAYABgAGAAYABgAGAAYABgAGAAYABgAGAAYABgAGAAYABgAG
AAgACAAIAAgABgAGAAYABgAEAAQABAAEAAQABAAEAAQABAAEAAQABAAFAAYABwAIAAcA
BgAFAAQAAgACAAIAAgAEAAQABAAEAAIAAgACAAIABAAEAAQABAAEAAQABAAEAAQABAAE
AAQAAgACAAIAAgACAAIAAgACAAQABAAEAAQAAgACAAIAAgACAAIAAgACAAQABAAEAAQA
AwACAAEAAAADAAQABQAGAAUABAADAAIAAgACAAIAAgAFAAYABwAIAAcABgAFAAQABAAE
AAQABAAEAAQABAAEAAQABAAEAAQABgAGAAYABgAEAAQABAAEAAQABAAEAAQAAgACAAIA
AgACAAIAAgACAAQABAAEAAQABAAEAAQABAAFAAYABwAIAAgACAAIAAgACgAKAAoACgAN
AA4ADwAQABAAEAAQABAAEAAQABAAEAAMAAoACAAGAAQAAgAAAP7//f/8//v/+v/5//j/
9//2//n/+f/5//n/9//3//n/+f/5//n//P/9/wMAAAAAAP///P/8//z//P/9//3//f/9
//7//v/9//3//f/+//7//v8AAAAAAQABAAAA//////7/AAAAAAAAAQAAAP///v/9////
AAAAAAAAAgACAAIAAgACAAIAAgACAAIAAgACAAMAAwADAAMAAwADAAMAAwAEAAcACwAV
ACAAKAArACEAEQD+/+//3v+//47/Wv8s//v+xv6R/lz+L/4I/uH9t/2Z/YL9av1V/UL9
Q/1a/Wz9bv1m/Vv9VP1Y/WH9X/1c/WD9bv2E/Zv9rP3C/eT9BP4i/kD+YP6N/sH+6f4G
/x7/Mf9D/1z/dP+F/5T/o/+y/8H/zv/e//L/BAAOABYAHwAoADAANgA4ADoAOgA+AEAA
PwBBAEMAQwBBAEEAQQBCAEIARABFAEYARwBIAEkASgBMAEwATQBOAE8AUABRAFMAVABV
AFUAVgBXAFgAWQBbAFwAWwBdAGAAYQBjAGUAZQBoAGwAbwBxAHMAdQB4AHoAfAB/AIMA
iACLAIwAjwCTAJcAmgCcAKEApwCrAK4AsgC3ALoAvgDBAMYAzADQANQA2gDdAOEA5wDs
AO4A8gD2APoA/gAEAQkBDQEOAQ8BEQESARcBGQEZARsBHgEeARwBGgEaARYBEwERAREB
DgELAQgBBAEAAfsA8wDwAOoA5QDfANsA1ADMAMQAvgC3AK8AqACiAJsAlACNAIMAfAB0
AG0AZwBfAFkAVABNAEgAQgA+ADgAMgAuACkAKAAjACAAHgAaABgAFQASABEAEAAQAA8A
DQALAAkACAAHAAcABwAIAAgACAAJAAkABgAGAAYABgAJAAoACgAKAA0ADQAMAAwADgAO
AA4AEAASABQAFQAVABQAFAAUABQAFQAWABkAGgAYABkAGQAaABwAHAAeAB4AIAAgACAA
IAAfAB8AIQAhACMAIwAkACQAJAAkACUAJQAjACMAJAAkACcAJwAmACUAJAAkACMAIgAj
ACMAIwAjACMAIgAiACIAIAAgACAAHwAhACEAHwAeAB4AHQAdAB0AHQAdABwAHAAaABgA
GAAYABYAFgAUABQAFgAVABQAFAASABIAEgARABIAEgATABUAEQAQABAAEAAQABAADwAP
ABAAEAAPAA8ADgAOAA4ADgARABEAEQASABUAFQAUABQAFAAVABYAFwAYABkAGwAcABsA
HAAaABwAGwAaABkAGAAVABIADwAMAAgABgAEAAIAAgACAAIAAgD///7//f/9////////
//////8BAAEAAQD//wIAAwAHAAUABgAGAAYABQAEAAMAAwAFAAUABQAGAAYABQAFAAUA
BAAEAAQABAAGAAcABwAHAAUABgAGAAYACAAIAAkACQAHAAcABwAHAAYABgAGAAYABwAI
AAkACgAJAAgABwAGAAgACAAJAAkABwAHAAcABwAJAAkACAAHAA0AEwAaACYALwAzACkA
GAAHAPb/4f+4/3z/SP8b/+j+s/6G/l/+Ov4T/u39yf2q/ZD9e/1s/Wf9eP2O/Zr9lv2F
/XD9bP1x/XX9cv1w/Xj9iP2d/bD9wP3Y/fr9GP40/lD+cf6f/s/+9v4S/yn/O/9O/2j/
ff+Q/53/rv+9/8r/1P/m//j/CAAUACEAKgA0ADwAPgBCAEQARABGAEkASQBLAE0ATQBL
AEsATABMAEwATQBOAE8AUABRAFIAVABSAFMAVABVAFgAWQBbAFwAWwBbAFwAXQBgAGEA
YwBkAGUAZwBqAGsAaQBrAGsAbgByAHUAdwB5AHsAfgCAAIIAgwCHAIwAjwCUAJcAmwCf
AKIApACpAK8AtwC6AL4AwwDFAMoAzgDUANoA3gDiAOgA7QDxAPcA/AAAAQQBCAEMARIB
GAEdASEBIQEjASYBKAErAS0BLQEvATEBMAEtASoBKAEkASEBHwEeARoBFgESAQoBBgEB
AfkA8wDsAOYA3wDYANAAxwC+ALQArQClAJ4AmQCRAIkAgQB5AHIAagBjAF0AVQBPAEoA
RAA+ADcAMgAtACgAJQAhACAAGwAYABYAEgAQAA0ACgAIAAYABQADAAMAAwADAAQAAAD/
//7//v8AAAAAAQABAP///v/9//z//f/+//7//v8BAAEAAAAAAAAAAAAAAAIAAAACAAMA
AwADAAQABQAGAAgACAAKAAoACAAJAAkACgAIAAgACgAKAA4ADgAOAA4ADwAPABEAEQAR
ABEAEgASABIAEgATABMAEQARABIAEgAVABUAFAATABEAEgASABIAEwATABMAEwAVABQA
FAAUABIAEgASABEAEQARAA8ADgAOAA0ADQANAA0ADQAMAAwADAAKAAoACgAKAAoACAAI
AAsACwALAAwACgAKAAoACQAIAAgACQALAAkACAAIAAgACAAIAAcABwAKAAoACQAJAAYA
BgAGAAYABwAHAAcACAAHAAcABgAGAAgACQAKAAsADQANAA4ADgAPAA4AEAASABMAFAAV
ABYAFAAUABQAFAAWABYAFgAWABMAEgARABAADQAKAAcABAACAAAA/v/8//z//P/8//z/
+//7//r/+f/5//n/+f/7//v/+//7//7/AAAFAAMABAACAAAA///+/wAAAQABAAEAAwAE
AAQAAwACAAEAAQAAAAIAAgACAAMABQAFAAUABgAFAAQAAwACAAQABQAGAAcABgAFAAUA
BAAEAAQABAAEAAUABgAHAAgABgAGAAYABgAFAAUABQAFAAcABwAHAAcACgALAA8AEwAc
ACYALQArAB0ACgD7/+z/1f+q/3T/RP8T/97+p/5y/kX+IP79/df9t/2c/Yb9cf1g/VX9
YP12/YL9gv19/XT9cv13/Xv9dv10/X79kP2l/bb9yP3i/QD+HP44/lb+ef6r/tv+/P4Y
/y//Qf9W/2z/ff+O/53/qv+7/8b/1v/o//r/CAASABsAJgAwADgAPAA+AEAAPgA+AD8A
QQBDAEcASQBJAEkASgBKAEgASQBKAEsATgBPAFAAUgBQAFEAUgBTAFIAUwBVAFYAWQBZ
AFoAWwBcAF0AXwBgAGMAZQBoAGkAZwBpAGkAbABuAHEAcwB1AHkAfAB+AIAAgwCHAIwA
jwCSAJUAmQCdAJ4AoAClAKsAswC2ALoAvwDBAMYAygDQANgA3ADgAOYA6wDvAPUA+gD+
AAIBBgEKARABFgEbAR8BIwElASgBKgEvATEBMQEzATYBNgE0ATIBNAEwAS0BKwEmASIB
HgEaARUBEgEOAQcBAAH4APEA6QDjANwA1ADMAMMAuwCyAKoAowCbAJMAiwCCAHoAcQBp
AGAAVwBQAEoARgBCAD0AOgAzAC4AKwAnACQAHwAcABoAGAAWABMAEAAPAA4ADgANAAwA
CwAKAAoABgAFAAQABAACAAIAAwADAAUABgAHAAgABwAIAAgACAAJAAkACAAIAAgACAAI
AAoACgAMAA0ADQAPABAAEQASABEAEAARABAAEQATABQAFgAVABQAFQAUABYAFgAWABYA
GQAZABsAGwAZABkAGgAaABwAHAAdAB0AGwAbABwAHAAfAB8AHgAdAB8AIAAgACAAHwAf
AB8AHwAfAB4AHgAeABwAHAAcABsAHAAdABwAHAAcABsAGwAbABkAGQAYABgAGgAYABgA
GAAYABgAFgAWABQAEwASABIAEwAUABUAFQATABIAEgATABMAEgASABIAEAAQAA8ADwAR
ABIAEgATABQAFAAUABQAFQAVABUAFgAZABkAGAAYABgAGQAaABsAHQAdAB4AHgAdAB4A
IAAgAB8AHgAdABwAGAAWABQAEgAOAAwACgAIAAYABgAGAAYABQAEAAMAAwADAAMAAwAD
AAMABQAFAAUABAAGAAYACQAJAAoACgAKAAgACAAIAAkACQAJAAkACgAKAAkACQAJAAwA
DAAMAAwACgALAAsACwANAA4ADgAOAA0ADAAMAAsADAANAA4ADwAOAA4ADgAOAA4ADgAO
AA4AEAAQABAAEAAOAA4ADwAPABEAEQARABEAEQAPABAAEQAVABkAJAAyADsAOQArABgA
BwD2/9n/pv9w/0D/Ef/a/p/+bP4//hj+8/3L/an9kv1+/Wn9WP1Z/Wz9hP2M/Yb9df1s
/XD9d/11/XD9cP18/ZD9p/26/c797v0O/iz+SP5k/ov+vf7r/gz/KP89/0//Zv9+/43/
mv+r/7z/y//a/+r//P8MABYAIAApADQAQABGAEoATABQAFAAUABRAFEAUwBVAFUAVwBX
AFgAWABWAFcAWABZAFoAWwBcAF4AXgBfAGAAYQBgAGEAYwBkAGYAZwBpAGsAagBrAG0A
bgBvAHEAdAB1AHcAeQB5AHwAfAB/AIEAgwCGAIoAjQCQAJIAlQCZAJsAoACjAKcAqwCu
ALAAtQC7AL8AwgDGAMsA0ADWANsA4gDmAOoA7gD0APsA/wAFAQoBDgESARYBGgEeASQB
KQEtATABMwE3AToBOwE9AT0BPwFCAUIBQAE+ATwBOAE1ATMBMAEsASgBJAEeARoBFQEN
AQUB/gD4APEA6QDiANoA0gDIAMEAuQCyAKkAoQCZAJEAiQCCAHoAcwBtAGUAXwBaAFUA
UABKAEYAQQA8ADkANQA0AC8ALAAqACkAKAAmACQAIwAiACIAIQAiACEAIAAgABwAGwAa
ABoAGgAaABsAGwAbABwAHQAeAB4AHgAdABwAHwAfAB4AHgAiACIAIgAkACIAJAAlACUA
JwAoACkAKgAoACgAKgAqACwALQAtAC4AMAAwADIAMgAzADIAMQAwADIAMwA2ADcANgA1
ADUANAA2ADYANwA3ADkAOQA6ADoAOQA5ADgANwA5ADoAOgA6ADcANwA3ADcAOAA4ADkA
OgA6ADoAOgA5ADkAOQA3ADYAOAA3ADcANwA1ADUANAA0ADYANAA0ADQANAA0ADIAMgA0
ADMAMgAyADIAMgAyADEALgAuAC8AMQAxADAAMAAwADIAMgAxADEAMAAwAC8ALwAwADAA
MAAwAC8ALwAvADAAMwAzADIAMgA0ADUANgA3ADUANQA2ADYAOQA6ADoAPgBAAEAAQABA
AEIAQgBCAEIAQgBCAEIAQgA+ADwAOgA4ADQAMgAwAC4AKwAqACkAKAAoACgAKAAoACcA
JwAnACcAJwAnACkAKQArACsALgAvADMAMAAwAC8AMAAwADAAMAAvAC8ALwAvADIAMgAx
ADEAMQAyADIAMgAyADIAMwAzADUANQA2ADYANAA0ADQANQA3ADcANwA3ADkAOgA6ADoA
OAA4ADgAOAA6ADoAOgA6ADoAOgA6ADsAOQA5ADkAOQA6ADsAPAA+AD0APQBDAEwAWgBl
AG0AaQBaAEUAMAAXAOj/qv96/03/Fv/j/rj+jf5m/kH+G/71/db9wP2v/ab9qf22/cj9
1P3O/bn9pv2i/aX9qf2m/aL9pv22/cv93P3s/QT+KP5K/mj+hP6j/s/+A/8q/0r/Y/93
/4j/oP+1/8b/0//i//H/AAAOACIANgBEAEwAVQBgAGoAdAB4AHwAggCGAIQAgwCDAIUA
hQCHAA==
         </WaveFormData>
      </LeadData>
      <LeadData>
         <LeadByteCountTotal>10000</LeadByteCountTotal>
         <LeadTimeOffset>0</LeadTimeOffset>
         <LeadSampleCountTotal>5000</LeadSampleCountTotal>
         <LeadAmplitudeUnitsPerBit>4.88</LeadAmplitudeUnitsPerBit>
         <LeadAmplitudeUnits>¦ÌV</LeadAmplitudeUnits>
         <LeadHighLimit>2147483647</LeadHighLimit>
         <LeadLowLimit>268435456</LeadLowLimit>
         <LeadID>V5</LeadID>
         <LeadOffsetFirstSample>0</LeadOffsetFirstSample>
         <FirstSampleBaseline>0</FirstSampleBaseline>
         <LeadSampleSize>2</LeadSampleSize>
         <LeadOff>FALSE</LeadOff>
         <BaselineSway>FALSE</BaselineSway>
         <ExcessiveACNoise>FALSE</ExcessiveACNoise>
         <MuscleNoise>FALSE</MuscleNoise>
         <LeadDataCRC32>1195501704</LeadDataCRC32>
         <WaveFormData>
1v/W/9b/1v/U/9L/0P/O/9L/0v/T/9P/0v/U/9X/1v/W/9b/2f/Z/9v/2v/X/9X/1P/U
/9T/1f/X/9f/1//Y/9f/1f/T/9L/0//V/9b/1//V/9X/1v/W/9f/1//X/9f/2P/Y/9j/
2f/Y/9f/1v/V/9f/1//Y/9j/2P/Y/9f/1//Y/9j/2P/Z/9r/2//c/93/3f/d/9z/2v/b
/93/3v/g/+L/5f/n/+v/8f/4//7/AQADAAUACAAKAAUA+//y/+r/4P/R/77/p/+Q/3z/
av9U/z7/MP8n/xz/Gv8i/y//NP8w/yH/Cf/x/tz+v/6g/ob+c/5x/nv+gv6H/pb+r/7E
/tH+2v7q/gn/K/9C/1D/Wv9e/2b/cv9+/4X/if+S/53/of+o/7X/xv/S/93/4v/p//H/
9v/1//b/+v/5//j/+v/7//3/+//5//v/+//7//r/+//8//3////9//7//v///wEAAgAC
AAIAAgACAAMAAwACAAIAAgACAAQABQAGAAYABAAEAAQABAAEAAYABwAHAAYABwAIAAgA
CQAJAAoACwANABAAEAARABEAEQASABMAFQAXABoAHQAgACIAIgAjACEAIgAlACgAKwAt
AC4AMQAxADIANAA1ADgAOwA/AEAAQwBFAEYARgBJAEoATABPAFAAUgBSAFIAVgBWAFYA
VgBZAFkAWQBZAFsAWwBbAFoAVwBVAFQAUgBSAFIAUgBRAE4ASgBHAEQAQQBAAD8APwA8
ADkANQAxAC0AKAAlACMAIAAdABkAFQASAAwACQAGAAUABAADAAIA/P/6//n/+f/2//P/
8v/w/+7/7v/t/+7/7f/s/+r/6P/p/+r/6//p/+r/6v/q/+n/6P/n/+L/3v/h/+T/5v/o
/+f/5P/i/+H/4v/k/+X/5//n/+j/5//m/+n/6f/q/+v/7v/u//D/8f/w//D/8f/w//D/
8P/w//D/8v/y//L/8//x//H/8v/y//T/9f/2//j/9v/1//X/9P/0//X/9v/2//f/9//1
//T/8v/z//P/8//0//X/9v/3//X/8//y//H/8//z//L/8v/0//T/9P/y/+//7//v//D/
8v/y//L/8f/x//D/8P/w//D/8P/v/+//7f/t/+3/6//t/+3/7f/s/+z/7P/s/+3/7P/s
/+v/6v/q/+v/7f/t/+z/7P/t/+3/6//r/+z/7P/t/+3/7v/w//D/7//t/+v/7f/v//H/
8v/y//L/8f/x//P/8//x//L/9f/2//f/+P/4//j/+P/4//r/+v/6//r/9//2//X/9P/x
/+7/6//o/+j/6P/o/+j/5f/k/+P/4v/g/+D/4v/i/+X/5f/i/+T/5f/m/+b/5v/q/+v/
7//w/+z/6f/k/+L/5P/l/+X/5f/n/+j/6P/n/+T/5P/k/+X/5//n/+f/5//n/+b/5v/l
/+f/5//m/+b/5v/n/+f/5//l/+X/5f/l/+j/6P/o/+j/5f/l/+b/5v/m/+f/5//n/+n/
6f/q/+v/6v/o/+f/5//r/+z/7v/v/+//9f/9/wYADAANAA0ADQAOAA4ABQD9//b/8P/m
/9n/yP+z/57/iP90/17/TP88/y//LP80/0T/Uf9S/0r/Nf8h/xH//v7p/tD+uv6r/qf+
rf60/rX+wv7Z/ur+9f78/g7/L/9P/2T/cP92/3r/gP+K/5L/mf+f/6j/sf+z/7r/x//W
/+D/6f/u//X//f8CAAMABAACAAEAAgACAAMABQADAAEAAQABAAEAAAABAAIAAwAFAAMA
BAAEAAUABQAGAAYABgAGAAYABwAHAAYABgAGAAYACAAJAAoACgAIAAgACAAIAAoADAAN
AA0ADgAPABAAEAANAA0ADgAPABIAFgAXABkAGgAZABkAGQAcAB0AHwAhACIAJAAkACUA
JwAoACsALgAwADEAMQAzADUANgA4ADkAOwA9AEAAQABBAEMARABEAEcASABKAE0ATABO
AE4ATgBQAFAAUABQAFMAUwBTAFMAUwBTAFMAUgBQAE8ATwBOAFAAUABQAE8ASwBIAEYA
RABDAEIAQQBBADwAOQA1ADEALQAoACUAIwAhAB8AHAAZABYAEAANAAoABwAGAAUABAAA
AP7//f/9//v/9//1//L/8f/y//L/9P/z//L/8P/u/+z/7P/s/+n/6v/q/+r/6f/q/+n/
5P/g/+P/5v/o/+r/6P/m/+X/5f/n/+j/6P/p/+j/6v/q/+r/6v/p/+n/6f/s/+z/7v/v
//H/8v/0//T/9v/2//b/9v/4//j/+P/5//f/9f/0//L/9v/3//j/+v/3//X/9P/y//P/
9f/3//j/9//3//X/9P/z//P/8v/x//H/8f/x//H/7v/t/+3/7f/v/+//7v/u/+3/7P/r
/+j/5P/j/+L/4v/i/+L/4v/h/+H/4P/g/+D/3v/e/93/3f/f/9//3//d/93/3f/d/9z/
3P/c/9z/3f/m/+z/8f/2//v///8EAAcACgAKAAsACwAJAAkACgAKAAkACQAKAAwACwAL
AAoACQAIAAkACgAKAAsACgAIAAcACwALAAsADAAOAA4ADgAOAA8AEAARABIAEQAQAA8A
DgAMAAoACAAGAAQAAgAAAP7/AAAAAAAAAAD+//z//P/6//7////9/wAAAgAEAAUABgAH
AAUABgAEAAMAAwABAAIAAAABAAEAAQACAAQABQAFAAQABAAEAAUAAwADAAMAAwAHAAgA
CgALAAsACwAKAAoACgALAAsACwALAAsACwALAAwADAAMAAwACQAJAAoACgAIAAkACQAJ
AAoACwANAA8AEAAQABEAEwAPABAAEgAVABkAHwAnAC4AMAAvAC0AKwAoACgAJwAjABwA
FgAKAPn/5P/R/7z/pP+U/4L/bv9e/1P/SP9A/0L/T/9W/1b/U/9D/zP/IP8J/+z+1P7D
/r/+xf7O/tX+4P7z/gb/Ef8Y/yT/Pf9d/3T/gP+K/5D/mP+i/6z/s/+7/8b/0//b/+D/
6f/4/wQADQASABUAHQAoACsAKgAoACUAIgAmACkAKwAtAC8ALQAtAC0ALAAsACwALAAt
AC8AMAAwADEAMwA0ADQANAAyADIAMwAzADIAMgAyADIAMQAxADEAMAAyADIAMgAyADAA
MgAzADMANgA3ADgAOAA4ADkAOwA9AD4AQAA/AD8AQwBDAEQARQBEAEUARwBJAEwATgBO
AE8AUgBUAFgAXABbAFsAWgBbAF8AYABiAGMAZwBpAGwAbABvAHEAcgByAHUAdgB4AHsA
fAB+AH4AfgCBAIIAgwCEAIUAhQCFAIUAhACDAIIAgACAAIEAgwCEAIEAfgB7AHcAdwB2
AHYAdgBxAG4AawBpAGQAYQBdAFkAVgBSAFAATwBLAEsARgBBADwAOgA6ADoAOgA3ADQA
MQAuAC0ALAArACoAJgAkACIAIAAfAB4AHQAcABwAHAAcABwAGwAaABkAGAAWABYAFgAW
ABQAFAAUABQAFAAUABQAFAASABIAEgASABIAEgASABIAEwAUABUAFgAUABQAFAAUABYA
FgAWABYAGQAaABsAHAAgACAAHgAeACQAKAAsADQAPgBGAEoAVABiAGwAdAB8AIQAjgCa
AKIAqACyAL4A0gDkAP4AJgFMAVABMgHwAJIANAD6/9T/tP+c/47/fP9o/1T/QP8w/yj/
Iv8c/xT/CP/4/uj+3P7U/tL+2P7k/vr+Ev8s/0D/Sv9U/17/Zv90/4b/kv+W/5z/nv+W
/47/iP+G/4r/lP+c/6T/rP+0/7z/xP/G/8j/yv/M/9D/0v/U/9b/1v/W/9b/1v/Y/9j/
2P/Y/9j/2P/Y/9j/2v/a/9r/2v/b/9z/3f/e/9z/3P/c/9z/2f/Y/9f/1v/T/9L/0f/Q
/8//zv/N/8z/zv/O/87/zv/O/87/zv/O/8//0P/R/9L/1f/W/9f/2P/a/9r/2v/a/97/
4P/i/+T/5v/o/+r/7P/y//b/+v/+/wQACAAMABAAFQAaAB8AJAArADAANQA6AD8ARABJ
AE4AVABYAFwAYABjAGYAaQBsAGsAagBpAGgAZgBkAGIAYABbAFgAVQBSAE4ASgBGAEIA
PQA6ADcANAAwACwAKAAkACEAHgAbABgAFQASAA8ADAAJAAgABwAGAAMAAgABAAAA/P/6
//j/9v/0//T/9P/0//H/8P/v/+7/7P/s/+z/7P/q/+r/6v/q/+n/6P/n/+b/6P/o/+j/
6P/m/+b/5v/m/+b/5v/m/+b/6P/o/+j/6P/m/+b/5v/m/+j/6P/o/+j/5//m/+X/5P/i
/+L/4v/i/+T/5P/k/+T/4f/g/9//3v/f/+D/4f/i/+H/4P/f/97/3v/e/97/3v/e/97/
3v/e/93/3P/b/9r/3P/c/9z/3P/b/9r/2f/Y/9j/2P/Y/9j/2v/a/9r/2v/X/9b/1f/U
/9f/2P/Z/9r/2P/Y/9j/2P/W/9b/1v/W/9f/2P/Z/9r/2f/Y/9f/1v/Y/9j/2P/Y/9r/
2v/a/9r/2f/Y/9f/1v/X/9j/2f/a/9n/2P/X/9b/1//Y/9n/2v/Z/9j/1//W/9T/1P/U
/9T/1f/W/9f/2P/W/9b/1v/W/9j/2P/Y/9j/1v/W/9b/1v/W/9b/1v/W/9f/2P/Z/9r/
2P/Y/9j/2P/a/9r/2v/a/9j/2P/Y/9j/2P/Y/9j/2P/a/9r/2v/a/9r/2v/a/9r/3P/c
/9z/3P/c/9z/3P/c/9r/2v/a/9r/3P/c/9z/3P/a/9r/2v/a/9v/3P/d/97/3P/c/9z/
3P/a/9r/2v/a/9v/3P/d/97/3f/c/9v/2v/c/9z/3P/c/9r/2v/a/9r/2v/a/9r/2v/b
/9z/3f/e/93/3P/b/9r/2//c/93/3v/c/9z/3P/c/9r/2v/a/9r/2v/a/9r/2v/Y/9j/
2P/Y/9n/2v/b/9z/2v/a/9r/2v/Y/9j/2P/Y/9r/2v/a/9r/2v/a/9r/2v/c/9z/3P/c
/9r/2v/a/9r/2v/a/9r/2v/c/9z/3P/c/9z/3P/c/9z/3P/c/9z/3P/a/9r/2v/a/9r/
2v/a/9r/2v/a/9r/2v/Y/9j/2P/Y/9r/2v/a/9r/2v/a/9r/2v/c/9z/3P/c/93/3v/f
/+D/3v/e/97/3v/h/+L/4//k/+b/5v/m/+b/5f/k/+P/4v/i/+L/4v/i/9//3P/Z/9b/
1f/U/9P/0v/S/9L/0//T/8//0P/Q/9D/0v/S/9X/1f/V/9T/0f/P/8//0v/V/9n/1v/V
/9T/1P/S/9H/0P/Q/9H/0//U/9X/1P/T/9P/0v/T/9P/0//T/9T/1P/U/9X/1f/V/9X/
1f/V/9X/1v/W/9T/1P/T/9P/1f/W/9f/2f/Y/9f/1v/V/9b/1//X/9b/2P/Z/9n/2v/a
/9v/3f/j/+v/9P/8//3//f/5//r//P/5//H/7P/m/+D/0//C/63/lv+A/2z/Wv9G/zj/
Lf8k/yT/LP85/0D/PP8t/xn/C//6/uP+xP6s/pf+jf6R/pr+nf6m/r3+0v7h/ub+8P4L
/y//Sv9c/2T/Zv9s/3T/fP+D/4f/jv+Z/5//pP+t/7r/xv/L/87/0//d/+T/6f/q/+r/
6//q/+j/5//l/+P/5f/m/+f/6P/o/+j/6P/o/+n/6P/o/+f/5//p/+r/6v/q/+n/6P/o
/+f/6P/o/+j/6P/m/+f/6P/o/+b/5v/m/+b/5v/o/+n/6f/n/+f/5//m/+j/6f/r/+3/
7v/w/+//7//x//H/8v/z//T/9f/3//n/+f/6//n/+f/5//r//f8AAAEAAQAAAAEAAgAC
AAMAAwADAAUACAAIAAgACQAJAAgACQAKAAwADwAPABAADwAOAA4ADgAOAA4ADQANAA0A
DQANAAsACQAGAAUABQAGAAYABAAEAAQAAwADAAAA/v/8//z//P/8//3/+//5//b/8//y
//D/8P/x//H/7//s/+n/6f/k/+L/4P/f/97/3f/c/9b/1P/T/9P/0P/N/8z/yv/J/8j/
xv/G/8X/xP/C/8D/wP/A/8D/vf+7/7r/uf+3/7n/uf+1/7L/sv+0/7X/tv+2/7T/s/+z
/7T/tv+3/7n/t/+4/7f/tv+3/7f/uP+5/7j/uP+6/7v/uf+6/7z/vP+9/77/v//A/8D/
wP/A/8H/wv/D/8X/xv/F/8X/xf/G/8T/w//D/8L/wP/B/8L/wv/A/7//vP+6/7v/vf++
/7//wf/B/8H/wf/A/7//v/+//8H/wf/A/8D/v/++/73/uv+6/7v/vP++/7z/vP+8/7v/
uf+4/7j/uP/C/8L/vf+4/7b/tv+2/7b/tv+2/7b/tv+0/7T/tP+0/7T/tP+0/7T/tv+2
/7b/tv+4/7r/vP++/8L/xP/G/8j/zP/O/9D/0v/Y/97/5P/q/+//8v/1//j/+v/6//r/
+v/7//z//f/+//z//P/8//z//P/8//z//P8CAAIA/v/8//j/9v/y//D/8v/0//T//v8O
ABoAIAAkACoAMAA2AEIAUABoAIwApgCwALAAqgCiAJIAhgCEAH4AZAA6APz/tv+C/2j/
Uv82/xj/9P7S/rT+lP5s/kr+Pv4+/kT+Tv5W/lL+Tv5Q/lT+Xv5q/nj+jP6m/r7+1P7m
/vT+CP8g/zT/Qv9M/1r/bv+E/5T/mv+e/6D/pP+q/7L/uv/A/8L/xP/G/8T/wv/F/8b/
x//I/8r/zP/O/9D/1v/a/97/4v/k/+b/6P/q/+r/6v/q/+r/6//s/+3/7v/v//D/8f/y
//D/7v/s/+r/7P/s/+z/7P/r/+r/6f/o/+j/6P/o/+j/6P/o/+j/6P/n/+b/5f/k/+L/
4v/i/+L/4v/i/+L/4v/k/+T/5P/k/+T/5P/k/+T/5v/m/+b/5v/o/+r/7P/u//H/8v/z
//T/+f/8////AgAIAAwAEAAUABgAHAAgACQAKAAsADAANAA7AEAARQBKAE4AUgBWAFoA
XwBiAGUAaABrAG4AcQB0AHcAeAB5AHoAewB8AH0AfgB/AIAAgQCCAIAAgACAAIAAfgB8
AHoAeAB2AHYAdgB2AHMAcgBxAHAAbgBuAG4AbgBrAGoAaQBoAGcAZgBlAGQAYgBgAF4A
XABcAFwAXABcAFkAWABXAFYAVQBUAFMAUgBTAFQAVQBWAFQAVABUAFQAUgBSAFIAUgBU
AFQAVABUAFYAVgBWAFYAVQBUAFMAUgBSAFIAUgBSAFIAUgBSAFIAUwBUAFUAVgBYAFgA
WABYAFcAVgBVAFQAVABUAFQAVABWAFYAVgBWAFUAVABTAFIAUgBSAFIAUgBSAFIAUgBS
AFQAVABUAFQAUgBSAFIAUgBQAFAAUABQAFAAUABQAFAATgBOAE4ATgBRAFIAUwBUAFMA
UgBRAFAATwBOAE0ATABNAE4ATwBQAE4ATgBOAE4AUABQAFAAUABQAFAAUABQAFIAUgBS
AFIAUQBQAE8ATgBOAE4ATgBOAE8AUABRAFIAUQBQAE8ATgBQAFAAUABQAFAAUABQAFAA
TwBOAE0ATABPAFAAUQBSAE8ATgBNAEwATABMAEwATABOAFAAUgBUAFEAUABPAE4AUABQ
AFAAUABSAFIAUgBSAFEAUABPAE4AUABQAFAAUABOAE4ATgBOAE4ATgBOAE4ATQBMAEsA
SgBMAEwATABMAEwATABMAEwATgBOAE4ATgBPAFAAUQBSAFEAUABPAE4AUABQAFAAUABT
AFQAVQBWAFYAVgBWAFYAVABUAFQAVABRAFAATwBOAEsASgBJAEgARQBEAEMAQgBAAEAA
QABAAEEAQABAAD8AOwA8ADwAPAA6ADoAPQA9AD0APAA5ADcALQAoACMAHwAZABMADQAI
AAYABQAEAAQABAAFAAUABQAFAAUABgAGAAUABQAFAAUABAAEAAQABQAEAAMAAgABAAMA
AwAEAAQAAgACAAEAAQAEAAQABAAFAAUABQAFAAUABAAFAAUABAAGAAcABwAIAAoADwAV
ABsAIwAmACgAJwAnACkALAAuACcAHwAaABIABADz/9z/xf+y/6D/jP94/2j/XP9P/0T/
RP9S/13/Xv9W/0P/Kf8T//z+3/7C/qz+of6n/q/+sv65/s7+5f70/v3+Cv8k/0n/Z/94
/4D/hv+M/5T/oP+o/7H/t//C/8n/zf/W/+X/9P/8/wEABgANABMAFgAXABYAFgAXABgA
GgAbAB0AGwAZABkAGQAZABgAGQAaABsAHQAbABwAHAAdAB0AHgAeAB4AHgAeAB8AHwAe
AB4AHgAeAB8AIQAjACQAIwAiACEAIAAeACAAIQAhACMAJQAnACgAJwAnACgAKQApACwA
LAAtAC8ALwAwADEAMAAxADMANQA2ADgAOAA5ADcAOAA7AD4AQABBAEEAQwBDAEQARgBH
AEkASwBOAE4AUQBTAFQAVABTAFQAVgBZAFoAXABcAFwAYABgAGAAYABgAF8AXgBdAF8A
XwBfAF4AXgBdAF0AXABaAFoAWgBZAFgAVgBVAFQAUwBSAFEAUQBPAE0ASgBHAEQAQAA+
AD0APQA7ADgANQAzAC4ALAAqACcAJgAlACQAIgAgAB8AHwAcABkAGAAWABUAFAASABIA
EgASABEAEAASABIAEgAPAA8AEAARABEAEAAPAAoABgAJAAwADgAQABIAEAAPAA8ADwAQ
ABAAEQASABQAFAAUABIAEQARABEAEwAUABcAGQAZABoAHAAcAB4AHgAeAB4AIgAiACIA
IwAiACEAIQAgACMAIwAjACQAJgAlACUAJAAiACMAJAAkACcAJwAlACQAIgAjACMAIwAl
ACUAJQAlACQAIwAjACMAIQAhACAAIAAiACIAIgAgAB0AHQAdAB4AHgAeAB4AHQAdABwA
HAAcABwAHAAbABsAGwAbABsAGQAZABkAGQAYABgAGAAYABkAGAAYABcAFgAUABUAFwAX
ABgAGAAZABkAGAAXABcAFgAZABkAGgAcABwAHQAdAB0AHAAdAB4AHgAiACIAIQAhACEA
IQAhACIAIAAgACAAIAAcABoAGAAWABMAEgARABAAEAAQABAAEAANAAwACwAMAAwADQAN
AAoADgAPABAAEAAOABEAEQAUABYAFAATABAADgAOAA8ADwAQABEAEwAUABMAEgASABIA
EQARABEAEQATABQAFAAVABQAEwASABAAEgASABMAEwATABMAEwATABEAEgASABIAFQAV
ABYAGAAVABQAFAATABUAFQAVABYAFQAVABQAFAAVABcAFgAYABsAIQAlACsAMgA4ADcA
NwA3ADwAQAA7ADEAKAAkABwADwD+/+3/2v/E/7D/nP+I/3b/af9g/2D/bv99/4T/gP9x
/1n/Rf82/yH/BP/q/tn+0f7T/tr+2/7k/vn+DP8X/yL/LP9H/2v/hv+U/5z/oP+k/6z/
uP/D/8n/0P/b/9//4v/r//r/CAARABoAIQApAC4ALwAwADAALwAuAC4AMQAxADEAMQAv
AC8ALwAuADAAMAAwADEAMQAyADIAMwAxADIAMgAyADQANAA1ADUAMgAyADIAMgA0ADUA
NgA2ADYANgA2ADYANQA2ADYANQA4ADkAOgA6ADkAOQA6ADsAOwA+AD4APwBBAEEAQgBD
AEIAQwBFAEcATABOAE4ATwBOAE4AUABSAFYAVwBXAFkAWwBcAF4AXwBfAGEAZABkAGkA
awBsAGwAbQBuAHAAcwB0AHYAdgB2AHoAegB6AHoAeQB5AHkAeQB7AHsAewB6AHoAeQB5
AHgAdgB2AHYAdQBxAG4AbABqAGYAZABiAGEAYABdAFkAVQBTAE4ASwBJAEYAQwA/ADsA
NwAyADAALgAoACYAJAAiACAAHgAdAB0AGQAVABMAEAANAAwACgAKAAsACgAIAAYAAwAC
AAEA/f/+//7//v/9//7//f/4//T/9f/4//r//P/9//z//P/9//3//v/+////AgAEAAQA
BAAGAAUABQAFAAgACAAKAAsACwAMAA4ADgANAAwACwAKAAwADAAMAA0ADwAPABAAEAAP
AA8ADwAQABIAEQARABAAEgATABQAFAAVABUAEwASABAAEQARABEAEQARABEAEQARABEA
EgATABIAEQAPAA4ADAAMAAwACgAJAAkACQAKAAsADAANAA0ACwAKAAoACgAKAAoACQAJ
AAoACwAMAAsACQAJAAkACAAGAAYABgAHAAcACAAIAAgABgAHAAkACQAKAAoACwALAAoA
CQAJAAgABwAHAAgACgAJAAkACAAHAAcACQALAAwAEAAQAA8ADwARABEAEwASABMAFAAV
ABYAEwASABEAEAARABIAEwAUABQAFAAUABQAEAAOAAwACgAIAAYABAACAAAAAAAAAAAA
/v8AAAAAAQD///z//v///wAAAAAAAAMABgAKAAsACgAGAAIAAQAAAAMAAwADAAMABQAG
AAYABgADAAIAAgABAAQABQAGAAgACgALAAsACwAIAAYABQAEAAcACQALAA0ACwAJAAcA
BgAIAAgACAAHAAkACgAKAAoACQAJAAkACQALAAwADQANAAoACgALAAsADgAUABcAGQAd
ACUALAAuACsAJwArADAAMgArACMAIAAYAAgA9//k/8//vP+m/5T/gv9u/17/Uf9I/0D/
RP9N/1T/Vv9P/z//Kf8S//n+3P7G/rf+tf69/sb+yf7W/uf++v4F/wz/HP89/2H/dv+G
/5D/kv+Y/6L/rP+z/7v/wv/L/9H/1v/l//b/BAANABAAFwAfACYAKwAqACoAJwAiACIA
IwAnACkALQAtAC0ALQAsACsAKgApACkAKwAuADAAMwAwADAALwAuAC4ALgAvAC8ALgAu
AC4ALgAtAC0ALQAsAC8AMAAxADIALwAwADAALwAwADEAMgAyADMAMwA0ADUANwA6ADoA
OwA7ADsAPAA9AEAAQQBDAEUARgBIAEgASQBJAEoATQBQAFIAUwBTAFUAVwBYAFoAWwBd
AF8AYgBiAGYAaQBrAGwAbQBuAHAAcwB2AHgAeAB4AH0AfgB/AIAAgAB/AH4AfQB9AH0A
fQB8AHwAfQB/AIAAfQB8AHsAeQB4AHYAdQB0AHAAbgBsAGsAaQBnAGQAYQBfAFoAVwBV
AFEATQBIAEMARABAAD8APgA5ADgANwA2ADIAMAAvAC8ALAApACgAJgAlACQAIgAiACMA
IgAgAB4AGwAaABkAFQASABIAEgARAA4ADQAIAAQAAgACAAEAAAD///z/+v/5//f/+P/4
//n/+P/6//r/+v/7//v//P/9//3//P/9//3//v8AAAMABAABAAAA///+/wMABAAFAAcA
BwAHAAgACAAHAAcABwAIAAkACQAKAAoACAAJAAoACgANAA0ACwAKAAwADQANAA0ADQAN
AA0ADQAMAAsACwALAAkACQAIAAgACQAKAAsACgAJAAkACQAKAAgACAAIAAcACQAIAAgA
CAAGAAYABQAFAAUABQAFAAMABAAFAAYABgAEAAQABAAFAAcACAAIAAgABQAFAAYABQAG
AAYABwAHAAcABwAIAAgABwAHAAgACgAMAA0ADQANAAwADQAOAA4AEAAQAA8ADwANAA8A
DwAQAA4ADgAOAA4ACwAKAAkACAAGAAQAAgAAAP7//v/+//7//f/8//v//P/6//v/+//4
//z//f/+//7//f////7/AAABAAAAAAD+//7//v///////f/9//7//v////7//v/+/wEA
AQABAAEAAQACAAIAAwADAAMAAwACAAEAAAAAAP//AAABAAIAAwABAAIAAgACAAIAAQAB
AAIAAgACAAMAAwADAAMAAwAEAAcABwAGAAYABQAFAAYABgAJAA0AFQAfACgALAApACcA
KQAsACwAJQAfABwAFgAKAPf/4v/J/7T/pP+Q/3z/av9c/1H/Rv9I/1b/Y/9o/2D/T/85
/yX/EP/z/tL+uv6t/q3+t/7A/sX+1v7p/vz+Bf8K/xz/Qf9h/3j/hv+M/47/lv+g/6b/
q/+z/77/yf/P/9j/5//y//r///8GAA8AFwAcAB8AIAAgAB8AHgAcAB0AHQAfACEAHwAf
AB8AHgAeAB4AHgAfACAAIgAjACUAJAAkACMAIgAiACIAIwAjACMAJAAlACYAJAAlACYA
JgAnACgAKQAqACgAKgArACsAKgArACwALAAsAC0ALwAxADAAMgAxADEANAA1ADcAOQA4
ADkAOwA9AEAAQgBCAEMARQBGAEkATABNAE0ATABNAFIAVABXAFkAWgBbAF0AXABhAGMA
ZABkAGcAaABqAG0AbgBwAHAAcABzAHQAdQB2AHYAdQB0AHMAdQB1AHUAdAB1AHUAdgB2
AHMAcgBxAG8AbwBsAGoAaABlAGQAYwBjAGAAXQBZAFUAUwBOAEsASQBFAEMAQAA9ADwA
OAA3ADYAMgAwAC4ALAAoACYAJQAlACYAIwAiACAAHwAeABwAHAAeAB4AHQAcABoAGgAa
ABcAFgAWABYAFQAWABcAFAASABIAFAAVABYAGAAWABUAFQAVABYAFgAXABYAGAAYABgA
GQAZABoAGwAaABoAHAAdAB8AIAAiACIAJAAkACQAJAAlACQAIwAjACYAJwApACoAKgAp
ACgAKAApACkAKgAqACoAKwAsACwALQAtACsAKgAsAC0ALQAtACwAKwAqACkAKQApACoA
KwAtAC0ALAAsACoAKgAqACgAKAApACoALAArACoAKQAnACkAKAAoACgAKAAoACcAJwAp
ACkAKQAnACkAKQApACgAJgAmACYAJwAnACgAKAAoACYAJwApACkAKQAoACgAJwAnACcA
KAAoACgAJwAnACgAKgArACsAKwArAC0ALwAwADEAMAAuAC0AMQAxADEANAA0ADQANAA0
ADUANgA3ADgAOAA4ADgAOAA1ADQAMwAyADAALgAsACoAJwAmACUAJAAkACQAJAAkACMA
IgAiACEAIAAiACMAJAAmACYAKQApACwALAAqACkAJgAmACYAJwAlACUAJQAmACgAJwAm
ACYAKAApACkAKQAnACcAKAAoACsAKwArACsAKgAqACoAKwArACsAKwArAC0ALQAuAC4A
LAAsACsAKwAuAC4ALgAvAC8ALwAvAC8ALwAvAC4ALAAtAC8AMAAyADAAMQA1ADsAQwBM
AFQAVwBXAFMAVABYAFEASQBGAEAAOAArABwABwDw/9r/yP+y/6D/lP+J/4j/kP+e/6v/
sP+q/5f/g/9z/2D/Sf8s/xD/+f7t/u3+8v7z/vz+Ef8q/zn/Pv9I/2X/if+m/7j/wv/G
/8r/0P/Y/9//4//q//P/+f8AAAsAGgAmAC0AMgA5AEEASABLAEwATgBRAFAATgBNAEsA
SwBNAA==
         </WaveFormData>
      </LeadData>
      <LeadData>
         <LeadByteCountTotal>10000</LeadByteCountTotal>
         <LeadTimeOffset>0</LeadTimeOffset>
         <LeadSampleCountTotal>5000</LeadSampleCountTotal>
         <LeadAmplitudeUnitsPerBit>4.88</LeadAmplitudeUnitsPerBit>
         <LeadAmplitudeUnits>¦ÌV</LeadAmplitudeUnits>
         <LeadHighLimit>2147483647</LeadHighLimit>
         <LeadLowLimit>268435456</LeadLowLimit>
         <LeadID>V6</LeadID>
         <LeadOffsetFirstSample>0</LeadOffsetFirstSample>
         <FirstSampleBaseline>0</FirstSampleBaseline>
         <LeadSampleSize>2</LeadSampleSize>
         <LeadOff>FALSE</LeadOff>
         <BaselineSway>FALSE</BaselineSway>
         <ExcessiveACNoise>FALSE</ExcessiveACNoise>
         <MuscleNoise>FALSE</MuscleNoise>
         <LeadDataCRC32>3786441641</LeadDataCRC32>
         <WaveFormData>
/P/8//z//P/5//j/9//2//j/+f/6//v/+//7//z//P/9//3///8AAAAAAAD///z/+//7
//v/+//7//v/+//8//r/+v/5//n/+f/6//r/+v/6//r/+//7//z//f/9//z//v/9//3/
/v/+//3/+//6//z//f/+//7//v/+//z//P/9//3//v///wEAAQABAAAA/v/+//7/////
/////////wMABAAHAAgADQAUABkAHAAiACgALwA5AD4AQwBHAEwAUABQAE4ASABDAD8A
PgA4ADIALwAzADgAPgBKAFkAaQB1AHoAcwBoAF8ATAA2ACMAEwAOAA4ADQAHAAUADwAT
AA4AAwD+/wgAGQAiACQAHwAXAA8ABAD///r/8v/v//D/6v/k/+T/6//x//f/9//6////
AwABAAEAAQD+//z/+//9//v/+P/4//j/+P/3//b/9f/1//b/+P/4//f/9v/1//X/9f/1
//X/9//3//f/9//3//b/9v/1//X/9f/1//T/9P/0//P/8v/y//L/8P/v/+3/7v/u/+7/
7v/s/+z/6//t/+3/7f/t/+r/6f/p/+j/6P/o/+n/6v/o/+f/5v/l/+L/4f/h/+H/4v/i
/+H/4f/e/93/2//a/9r/2f/Y/9f/1f/V/9T/0//S/8//z//P/9H/z//P/8//z//P/87/
zf/M/8z/zf/P/9H/0P/Q/9L/0v/U/9T/0//V/9j/3P/g/+L/4//l/+f/6//t//D/8v/2
//f/+f/7//r//P/+/wAAAQADAAYACAAGAAYABwAHAAoACgAKAAoADQANAA0ADwANAA0A
DQANAA0ADgAOAAwACwAKAAkACAAKAAoACAAHAAkACQAKAAoABwAGAAQAAgADAAQABQAG
AAUABAABAAAAAQABAAEAAQAAAAAAAQABAAQABQAGAAYACAAIAAkACgAJAAgACAAHAAYA
BgAHAAcABwAHAAgACAAGAAYABwAHAAgACAAIAAgACAAIAAgABwAFAAUABgAGAAgACAAI
AAYABgAGAAYABQAGAAcACQAKAAYABgAGAAYABgAGAAUABQAFAAUABQAEAAMAAwADAAMA
BAAEAAQABAAFAAUABQAFAAUABQAFAAUAAwADAAMAAgACAAMAAwACAAQABAAEAAQABgAF
AAUABAAEAAUABQAGAAQABAAEAAQAAwADAAQABAAEAAQABAAEAAQABAAEAAQABgAGAAcA
BwAHAAgACQAJAAkACAAGAAYACQAKAAsADAAMAAwADAAMAA4ADgAOAA4ADQAMAAsACgAI
AAYABAACAAAAAAAAAAAA/v/+//7//v/9//z//P/7//3//f/9//3//v/+//////8DAAQA
BAAEAAEA/v/9//3//f/9//3//f///wAAAAAAAP3//f/9//7//v/+//7//v/9//3//v//
/////v/+//3//f/+///////+//7//v///wAAAAAAAAAAAAAAAAEAAQAAAAEAAQABAAMA
AgACAAIAAAABAAEAAQABAAEAAwAEAAUACAAPABYAGwAcACAAJAArADEAOAA9AEMASgBQ
AFIAUABIAEEAPQA4ADIALgApACsAMgBAAFIAZQBxAHkAegB3AHAAZwBcAEwAPQAxACoA
KAAnAB8AHQAjACkAIgAXABYAIgAxADgANgAxACcAHQASAAsABgD+//3/+v/y/+z/7v/z
//f/+f/7//z/AwAHAAcABQD///z//P/7//3//f/6//j/9v/2//X/9P/z//P/9P/2//X/
9f/1//X/9f/1//X/9f/1//X/9f/1//X/9P/0//P/8//z//P/8v/y//L/8f/w//D/8P/u
/+3/7f/u/+7/7v/s/+r/6v/p/+r/6//s/+3/6v/p/+n/6P/l/+T/5P/k/+T/4//i/+H/
4P/f/9//3//f/97/3P/b/9n/2f/Y/9j/1P/T/9L/0f/P/8//zv/N/87/y//L/8v/yf/H
/8f/x//H/8f/xv/F/8X/xP/E/8X/x//G/8b/yP/H/8r/y//L/83/0P/U/9j/2//d/+D/
4//l/+f/6v/s//D/8f/z//X/9v/4//r//P///wEABAAGAAYABgAHAAcADAAMAAwADAAN
AA0ADQAPAA4ADQAMAAsADAAOAA8ADgAMAAwADAAMAAwADAAKAAkACQAJAAoACgAGAAYA
BQAEAAQABAAEAAQABgAGAAQABAAFAAUABQAFAAQABAAFAAUAAwADAAMAAgAEAAQABQAG
AAYABgAHAAcACAAIAAkACQALAAsADAAMAAsACgAKAAkADQAOAA8AEAAOAAwACgAHAAoA
CwANAA4ADgAOAA4ADAALAAoACQAHAAcABwAIAAgABgAGAAYABgAIAAgABwAHAAYABQAE
AAIA//////////8AAAAAAAAAAP///////////f/9//3//f/+////AAAAAAAAAQABAAAA
///+//3//P/6//n/+f/4//r/+//7//z/+//6//n/+P/5//n/+v/6//r/+v/6//r//v/+
//7//v/8//z//f/9//3//v//////AQACAAIAAgACAAIAAgACAAQABAAEAAQAAwACAAEA
AAD+//z/+v/4//f/9v/1//T/8v/y//L/8v/w//D/8f/x//T/9f/2//f/+P/4//n/+f/4
//j/9//2//X/8v/x//H/8//z//P/8//z//T/9P/0//P/8//z//T/8v/y//L/8v/1//X/
9v/3//f/9v/2//X/9f/2//f/9//2//b/9v/3//r/+v/6//r/9//2//b/9f/2//f/9//3
//n/+P/4//j/+v/7//v/+//5//f/+f/6//3/AgALABAAEwAUABgAGAAbACEAKAAxADkA
QgBIAEgASABEADsAMwAwAC4AKAAjACUAJgAsADQAQQBPAF0AaABrAGQAXQBOADoAJwAX
AA4ACgALAAkACQAPABcAFgAJAAAABAAPABgAGAATAA8ACQAAAPf/8P/q/+3/8v/u/+T/
4v/n/+3/8f/x//D/9f/9/////f/7//b/9P/1//n/+f/2//j/9//2//T/8v/w/+//7//w
//H/8f/x//H/8v/z//T/9f/1//X/9f/1//X/9P/0//P/8P/v/+7/7P/u/+7/7f/s/+3/
7v/t/+3/6//s/+z/7P/u/+z/7P/r/+v/6//r/+v/7P/r/+v/6v/n/+b/5v/m/+b/5f/k
/+P/4//j/+T/5f/k/+L/3//d/9n/2f/Y/9j/1//X/9f/1//V/9X/1P/T/9L/z//P/8//
zf/L/8v/y//N/83/zP/L/8v/yv/K/8v/yv/I/8f/yP/M/9D/0v/T/9L/0v/T/9T/2P/b
/9//4//j/+X/6P/q/+3/7f/u/+//7v/w//L/9P/5//3//v/+//7///8AAAEAAgAEAAQA
BAAEAAYABgAGAAYABAAEAAQABAADAAIAAQAAAAMABAAFAAYABgAGAAYABgAEAAQABAAE
AAMAAgABAAAAAAAAAAAAAAAAAAAAAAAAAP7//v/+//7/AAAAAAAAAAD+//7//v/+/wAA
AAAAAAAAAQACAAMABAAIAAgACAAGAAgACgAMABIAGAAcACIALAA4AEIARgBMAFIAXABm
AGwAcAB0AHwAhgCSAJ4ArACoAHoAKADG/1z/CP/Y/rr+nv6Q/oz+iP6E/n7+dP5s/nL+
fv6I/oz+kP6S/pT+lv6a/qj+vP7U/vD+Dv8u/0j/XP9s/37/kv+k/7T/vv/E/8r/zP/I
/8L/vv/A/8j/1P/e/+j/8P/2//7/BgAIAAoADAAOABAAEgAUABYAGAAYABgAGAAaABoA
GgAaAB0AHgAfACAAIgAiACIAIgAjACQAJQAmACcAKAApACoAKQAoACcAJgAkACQAJAAk
ACUAJgAnACgAKQAqACsALAAvADAAMQAyADUAOAA7AD4AQgBEAEYASABKAEwATgBQAFUA
WABbAF4AYwBmAGkAbAByAHgAfgCEAIoAjgCSAJYAnQCiAKcArACyALYAugC+AMIAxgDK
AM4A0ADSANQA1gDYANgA2ADYANUA0gDPAMwAxwDCAL0AuACxAKwApwCiAJwAlgCQAIoA
hQCAAHsAdgBxAGwAZwBiAFwAWABUAFAASwBIAEUAQgA+ADwAOgA4ADYANAAyADAALAAq
ACgAJgAkACIAIAAeAB0AHAAbABoAGAAYABgAGAAWABYAFgAWABQAFAAUABQAFAAUABQA
FAASABIAEgASABEAEAAPAA4ADwAQABEAEgAQABAAEAAQAA4ADgAOAA4ADQAMAAsACgAK
AAoACgAKAAoACgAKAAoACAAIAAgACAAIAAgACAAIAAYABgAGAAYABgAGAAYABgAGAAYA
BgAGAAQABAAEAAQABAAEAAQABAACAAIAAgACAAIAAgACAAIAAgACAAIAAgABAAAA///+
/wEAAgADAAQAAgACAAIAAgABAAAA///+////AAABAAIAAAAAAAAAAAAAAAAAAAAAAAIA
AgACAAIAAAAAAAAAAAACAAIAAgACAAEAAAD///7///8AAAEAAgAAAAAAAAAAAP7//v/+
//7/AAAAAAAAAAAAAAAAAAAAAAAAAAAAAAAA/v/+//7//v/+//7//v/+/wAAAAAAAAAA
AAAAAAAAAAAAAAAAAAAAAAAAAAAAAAAA/v/+//7//v8AAAAAAAAAAAAAAAAAAAAAAAAA
AAAAAAACAAIAAgACAAEAAAD///7/AAAAAAAAAAAAAAAAAAAAAAIAAgACAAIAAAAAAAAA
AAD+//7//v/+/wAAAAAAAAAAAAAAAAAAAAAAAAAAAAAAAP7//v/+//7/AAAAAAAAAAAC
AAIAAgACAAEAAAD///7///8AAAEAAgAAAAAAAAAAAAAAAAAAAAAAAAAAAAAAAAD+//7/
/v/+/wAAAAAAAAAAAAAAAAAAAAAAAAAAAAAAAAAAAAAAAAAAAAAAAAAAAAACAAIAAgAC
AAAAAAAAAAAAAAAAAAAAAAACAAIAAgACAAIAAgACAAIAAgACAAIAAgACAAIAAgACAAIA
AgACAAIAAgACAAIAAgAAAAAAAAAAAAIAAgACAAIAAgACAAIAAgAEAAQABAAEAAUABgAH
AAgABgAGAAYABgAHAAgACQAKAAsADAANAA4ADAAMAAwADAAMAAwADAAMAAgABgAEAAIA
AQAAAP///v////////////3//f/+//7/AQABAAMABAACAAIAAQD+/wAAAQACAAMAAQAB
AAEAAgABAAAA/v/9//7/AAABAAIAAAAAAAEAAQAAAAEAAQAAAAIAAQABAAIABQAFAAQA
BAACAAMABAAEAAIAAgAAAAAAAwADAAQABQADAAMAAwACAAQABAAEAAUABQAFAAUABQAF
AAYACQAMABEAFgAdACIAJgAqAC8ANQA6AEEARwBOAFYAWABWAFIASwBFAEIAQAA6ADcA
OQBAAEgAWABpAHUAfwCEAIUAggB7AG4AXABNAD8AMgAwAC8AKQAlACsAMwAwACcAHAAi
ADUAQgBEAD8ANwAvACIAFwASAAwABQAEAP7/9v/0//f/+//9//v//P8BAAcACwAHAAUA
BAACAP///f/7//j/+P/6//r/+f/4//b/9f/1//b/9v/1//T/8//1//X/9f/1//X/9f/1
//X/9f/0//T/8//z//P/8//y//D/8P/v/+7/7//w/+//7//u/+7/7f/s/+7/7P/s/+v/
6//r/+v/6//q/+n/6f/o/+n/6P/o/+j/6P/n/+b/5f/k/+P/4//j/+H/4P/e/93/3f/d
/9z/3P/Y/9f/1v/V/9P/0//S/9H/0P/N/83/zf/N/8v/y//L/8r/yf/H/8X/w//C/8L/
w//C/8D/v//A/7//wv/D/8P/w//E/8b/yP/J/8n/yv/L/8v/zf/Q/9L/1P/V/9f/2f/d
/+D/4//m/+n/6//u//D/8f/y//T/9f/6//z//v8AAAIAAwAEAAcACAAJAAoACwANAA4A
DgAMAAwADAAMAAwADAAMAAoACQAJAAkACgAKAAoACgAJAAgACAAIAAgACAAIAAgABgAG
AAkACQAJAAkABgAGAAcABwAHAAcABwAGAAYABgAHAAgACAAIAAkACQAKAAoACwALAAkA
CQAKAAoADAAMAA0ADQAMAAwADAAMAAwADAAMAAsADQANAA4ADgAMAAwADAAKAAoACgAK
AAkACQAJAAoACgAGAAYABgAGAAYABgAFAAUABQAFAAUABAADAAMAAwADAAIAAgACAAIA
/v/9//z/+/8FAAcABQACAAAAAAAAAAAA/v/+//7//v/+//7//v/+//3//P/7//r/+v/6
//r/+v/8//z//P/8//z//P/8//z/+//6//n/+P/4//j/+P/4//n/+v/7//z/+v/6//r/
+v/7//z//f/+//7//v/+//7//v/+//7//v8GAAgABgAGAAQAAAD+/wAAAgACAAQADAAW
ACIALAAwADYAPgBEAE4AXAByAIwAoACcAH4AUgAcAOb/vP+g/4b/YP8w//7+1P66/qz+
nP6M/nz+ZP5S/kb+Mv4a/gr+Cv4Q/hz+LP46/j7+RP5S/mD+dP6K/p7+tv7S/uz+Av8W
/yT/Nv9O/2D/bP92/4D/kP+i/67/tP+2/7j/uv/A/8j/0P/W/9z/4P/k/+T/4v/j/+T/
5f/m/+j/6v/s/+7/9P/6/wAABgAJAAoACwAMAAwADAAMAAwADgAOAA4ADgARABIAEwAU
ABMAEgARABAAEQASABMAFAAWABYAFgAWABYAFgAWABYAGQAaABsAHAAcABwAHAAcABwA
HAAcABwAIAAiACQAJgAoACoALAAuADAAMgA0ADYAOgA8AD4AQABGAEoATgBSAFYAWgBe
AGIAaQBuAHMAeAB+AIQAigCQAJUAmACbAJ4AogCkAKYAqACqAKwArgCwALQAtgC4ALoA
twC2ALUAtACxALAArwCuAKgApACgAJwAmACWAJQAkgCPAIwAiQCGAIEAfgB7AHgAcgBs
AGYAYABbAFgAVQBSAE0ASgBHAEQAQgBAAD4APAA5ADYAMwAwAC4ALAAqACgAIwAgAB0A
GgAcABwAHAAcABgAFgAUABIAEQAQAA8ADgAQABAAEAAQAA4ADgAOAA4ADAAMAAwADAAO
AA4ADgAOAA4ADgAOAA4ACwAKAAkACAAIAAgACAAIAAoACgAKAAoACAAIAAgACAAIAAgA
CAAIAAgACAAIAAgABgAGAAYABgAIAAgACAAIAAcABgAFAAQAAwACAAEAAAACAAIAAgAC
AAQABAAEAAQAAwACAAEAAAD+//7//v/+/wAAAAAAAAAA///+//3//P///wAAAQACAAAA
AAAAAAAA/f/8//v/+v/8//z//P/8//7//v/+//7//P/8//z//P/8//z//P/8//7//v/+
//7//P/8//z//P/6//r/+v/6//v//P/9//7/+//6//n/+P/7//z//f/+//z//P/8//z/
+//6//n/+P/5//r/+//8//r/+v/6//r/+v/6//r/+v/7//z//f/+//z/+v/4//b/+f/6
//v//P/9//7///8AAP3//P/7//r/+v/6//r/+v/6//r/+v/6//j/+P/4//j/+P/4//j/
+P/4//j/+P/4//r/+v/6//r//P/8//z//P/+//7//v/+//3//P/7//r/+//8//3//v//
/wAAAQACAAIAAgACAAIAAAAAAAAAAAD+//7//v/+//v/+v/5//j/9//2//X/9P/0//T/
9P/0//X/9f/1//X/8//z//T/9P/3//f/+f/6//z//P/7//j/9v/1//T/8//z//P/8//0
//T/9P/z//P/9f/2//b/9v/0//T/9f/1//b/9//3//b/+P/3//f/+P/4//f/9f/0//X/
9//5//r/+P/4//b/9v/5//n/+v/7//n/+f/5//j/+P/4//j/+f/5//n/+f/5//v/AAAF
AAoADQASABcAHAAgACQAKwAzADoAQQBHAEwATABKAEYAQAA9AD0AOgA0AC4ALQAxADQA
PABKAFsAawB1AHYAaQBeAFMAQAAsAB0AEQAOAA4ABwABAAUADQAPAAYA+//+/w4AGwAg
AB4AFwANAAUA+v/z//D/7P/r/+j/4v/g/+T/6//v//H/8f/y//X/+f/5//f/9f/y//D/
8f/x//H/8P/w/+//7v/s/+r/6f/p/+r/7P/r/+v/6//r/+z/7f/u/+//7f/t/+3/7f/t
/+z/7P/r/+z/7f/u/+7/7f/s/+r/6P/o/+j/5v/l/+b/6P/p/+r/6P/m/+b/5f/l/+X/
5f/l/+T/4//j/+L/4f/g/+D/4P/i/+H/4P/f/9z/2//b/9v/2//a/9j/1//T/9P/0v/S
/87/zf/M/8v/yv/L/8v/y//J/8X/xP/D/8H/v/+//7//wf/B/8D/v/+8/7r/uf+5/7v/
uv+6/7z/vP++/77/vf++/8D/w//G/8j/yf/L/83/zf/P/9L/1P/Y/9n/2//d/+D/4v/k
/+b/6//t//D/8v/z//T/9v/3//z//P/8//z/AAABAAIABQAFAAUABQAFAAcACAAIAAYA
CAAIAAgACAAIAAgABgAFAAcABwAIAAgABgAGAAUABAAEAAQABAAEAAYABgAEAAQABQAF
AAUABQAEAAQABQAFAAMAAwADAAIABAAEAAUABgAGAAYABwAHAAgACAAJAAkACQAJAAoA
CgAJAAgACAAHAAkACgALAAwADAAMAAwACwAKAAkACQAIAAoACgAKAAgACAAIAAgABwAH
AAcACAAIAAgACAAIAAgACAAIAAcABwAJAAkACQAIAAUABQAFAAUABgAGAAYABgAFAAUA
BQAFAAUABQAFAAUABQAFAAUABAAEAAUABQAEAAQABAAEAAQABgAFAAUABAACAAMAAwAE
AAQABAAEAAQAAwADAAQABAAFAAYABwAIAAgACAAIAAgACAAIAAkACQALAAwADQANAA0A
DgAOAA4ADAAMAAwADAAJAAgABwAGAAMAAgABAAAAAAAAAAAAAAD+//7//v////3//f/9
//3///8AAAAAAQD//wEAAgACAAMAAwABAAEAAAD///7//f/9//3//v/+/wAA////////
/v/+//7//v8AAAEAAQACAAIAAQD///7//v///wEAAwABAAAAAAAAAP//AAAAAAAAAwAC
AAMABQAEAAQABAADAAMAAwACAAIAAgACAAMAAwADAAUAAwADAAYACwAOABEAFgAbABwA
IAAkAC0ANwA8AD8ARQBMAFIAVABUAFAASwBFAEIAPgA4ADUAMwA2AEIAUgBjAHEAfQCC
AH8AeABxAGYAVgBFADcALAAoACcAIQAdACEAJwAkABsAEgAYACcANAA4ADEAKQAfABYA
DwAKAAIA//8AAPb/7P/s//H/9//7////AAADAAcACQAJAAcAAgAAAAEAAQABAAAAAAD/
//7//P/6//r/+f/5//r/+f/5//n/+f/5//n/+f/5//n/+f/5//n/9//2//b/9f/3//f/
9//2//b/9v/1//T/8v/y//D/7//x//L/8v/y//D/7v/u/+3/7f/t/+3/7f/u/+3/7f/s
/+n/6P/o/+j/6v/p/+j/5//k/+P/4//j/+X/5P/i/+H/3f/d/9z/3P/c/9v/2v/Z/9n/
2f/Y/9f/2P/V/9X/1f/U/9H/0P/P/9H/0f/Q/8//zf/M/8z/zf/P/87/zv/Q/9P/1v/X
/9f/2v/c/9//4v/i/+P/5f/n/+n/6//u//D/9v/3//n/+//+/wAAAgAEAAYABwAJAAoA
CgAKAAsACwAMAAwADAAMAA4ADwAQABMAEwATABMAEwASABIAEQAOABAAEAAQABAADgAO
AAwACwALAAsADAAMAAwADAALAAoACAAIAAgACAAGAAYABAAEAAQAAwACAAEAAQACAAQA
BQAFAAUABQAEAAYABgAHAAgACgAKAAsACwAJAAgACAAHAAUABQAGAAYACAAIAAkACQAI
AAgACAAIAAoACgAKAAkACwALAAwADAALAAoACQAGAAYABgAGAAUABQAFAAYABgAHAAgA
CQAKAAkACAAGAAUABAADAAIAAAABAAEAAQABAAQABAAEAAQAAQABAAEAAQABAAEAAQAB
AAIAAwAEAAQAAwADAAIAAAAAAAAAAAAAAAIAAQABAAAAAAABAAEAAgAEAAQABAAEAAEA
AQACAAIABAAEAAQABAAFAAQAAwACAAIAAgADAAMABAAGAAgACQAHAAgACgAKAAsADAAN
AA4ACwAKAAkACAAJAAoACwAMAAwADAAMAAwACgAIAAYABAACAAAA/v/8//7//v/+//7/
/P/9//3//f/8//v/+v/6//z//f/9////AwAEAAUABQABAP///v/9//3//f/9//3//P/8
//z/+//6//n/+f/4//v//P/9////AQACAAMAAwAAAP7/+//5//z///8BAAIA///+//7/
/v/+//7//v/8////AQACAAQAAwADAAMAAwAAAAAAAAAAAAEAAQABAAEABQAHAAgABwAI
AA8AGAAfACAAHgAkAC8ANwA6AEEASQBQAFAAUABQAEwARQA/AD4AOgAyAC8AMQA0ADgA
QABNAFsAaQB2AHUAbABfAE4APAAtACEAGAAWABUAEwARABcAGwAWAAkABAAQAB8AKAAq
ACMAGQARAAgAAQD8//T/7//u/+b/3v/i/+3/+f///////v8BAAUABwAFAAMA/v/2//X/
9//7//7/AAD+//7//f/8//f/9f/0//T/+f/7//3////9//v/+f/3//n/+f/5//n/+f/4
//j/9//1//X/9f/0//X/9v/2//b/9v/2//T/8//x//L/8v/y//L/8P/w/+//7f/t/+3/
7f/u/+3/7f/s/+v/6v/q/+r/6f/n/+X/4//k/+P/4//j/+X/5P/i/+H/3f/d/9z/3P/Y
/9f/1v/V/9X/1f/U/9P/0v/P/8//z//P/83/zf/N/8//z//O/83/yf/I/8j/yf/I/8b/
xf/G/8r/zv/Q/9H/0f/S/9T/1v/Z/9v/3v/h/+D/4f/j/+T/6//t//D/8//y//T/9v/4
//j/+f/7//z//f/+/wAAAQAFAAYABwAIAAcABwAHAAkACgALAAwADQAMAAwACwAIAAoA
CgAKAAoACQAIAAUAAwABAAEAAgACAAMABAAEAAQABAAEAAQABAACAAIAAAAAAAEAAQAB
AAEA///+//7//f/+////AAAAAP///v/+//7///8AAAIAAwAAAAAAAQABAAMAAwAEAAQA
BAAEAAUABQAEAAQABAAEAAYABgAGAAUAAwADAAQABAAEAAQABAACAAMABAAFAAUAAwAD
AAQABAACAAIAAgACAAAAAAD/////AAABAAIAAgADAAMAAwADAAIAAgACAAIAAQABAAEA
AQABAAEAAQABAP////////7///8BAAIAAgAAAAAAAAAAAAEAAQACAAIAAAABAAEAAgAC
AAIAAgACAAIAAwAFAAYABgAGAAYABgAIAAgACAAIAAgACAAJAAkACQAKAAsACwAJAAwA
DgAOAA4ADgAOAA4ADAAKAAgABgAEAAQABAAEAAMAAgABAAAAAAAAAAAAAQD/////////
/wEAAgACAAMAAgADAAMAAgAEAAMAAAD//wEAAQABAAEAAQABAAIAAgAAAP///////wIA
AgACAAIAAgADAAMABAAFAAUABAAEAAIAAQABAAEAAgACAAMABAAFAAYABgAGAAYABAAE
AAUAAwAEAAUABQAHAAcABgAGAAYABgAHAAcABwAHAAcABwAKAAsAEAAZACIAJQAmACgA
LgA1ADsAQABHAE8AWABaAFgAVgBOAEcARwBEAD4AOAA3ADcAPABGAFgAaQB3AIEAggB9
AHQAaQBYAEYANwApACAAIgAjABsAGwAhACUAHAANAAwAGgApADQANAAtACMAGwASAAcA
AAD6//v/+v/0//D/8v/5//v//f///wQACQANAA0ACwAJAAYABAADAAMAAwACAAIAAAAA
AP///v/+//3//f/+///////////////////////+//3//P/7//z//P/9//3//f/9//3/
/P/8//z/+//6//z//P/6//n/9//4//j/+P/6//j/+P/3//b/9f/0//P/8//z//T/9P/x
//D/8P/w//L/8f/w/+//7v/t/+3/7f/s/+r/5//l/+b/5//n/+j/5P/j/+L/4f/f/9//
3v/d/97/2//b/9v/2f/X/9f/1//X/9f/1v/V/9P/0v/S/9P/1f/U/9T/1v/X/9r/2//b
/9r/3P/f/+L/4//l/+j/6//t/+//8v/0//j/+f/7//3//v8AAAIABAAFAAcACgAMAA4A
DgAPAA8AEgASABIAEgATABMAEwAVABcAFwAXABcAFQAWABYAFAAWABYAFgAWABQAFAAS
ABEAEQARABIAEgASABIAEQAQABAAEAAQABAAEAAQAA4ADgAPAA8ADwAPABAAEAARABEA
EQARABEAEAAQABAAEQASABIAEgATABMAFAAUABUAFQATABMAFAAUABUAFgAYABkAGQAY
ABcAFgAYABgAGAAXABcAFwAYABgAGAAYABgAFgAYABgAGAAXABUAFQAWABYAFgAWABYA
FgAYABgAFwAXABUAFQAVABQAFQAVABUAFQAUABQAFAAUABUAFQAVABUAEwATABMAEwAV
ABUAFQAUABQAFQAVABQAFAAUABQAFAAWABUAFQAUABQAFQAVABYAFAAUABQAFAAVABUA
FgAWABQAFAAUABQAGAAYABgAGAAaABoAGwAbABkAGgAbABsAHQAeABwAHgAgACAAIAAg
ACIAIgAiACIAIgAiACIAIgAfAB4AHQAcABkAGAAXABYAFgAWABYAFgAUABQAFAAUABQA
EwASABEAEQARABIAEgAVABUAFwAYABoAGgAZABYAFwAXABcAFwAVABUAFQAWABYAFgAV
ABUAFQAWABYAFgAUABQAFQAVABgAGQAZABgAGAAXABcAGAAZABkAGAAYABoAGwAcABwA
GgAaABgAGAAbABsAHAAdABsAGwAbABoAGgAaABoAGwAbABsAGwAbABsAHAAfACQAJwAs
ADMAOAA8AD4AQwBJAFAAVQBfAGYAagBuAGwAZgBfAFkAVABOAEoASQBLAFQAZAB4AIkA
lwCfAKAAnwCcAJcAjAB8AG0AXwBSAEwASQBDAD0AQwBNAEwAQQA2ADwASwBYAF4AWQBR
AEkAPAAxACgAIgAbABoAEgAIAAgADQARABMAEwAUABcAGwAfAB8AHQAcABoAGQAXABcA
FgAWAA==
         </WaveFormData>
      </LeadData>
   </Waveform>
</RestingECG>
