# Supplementary material for: Detection of Left Atrial Enlargement Using a Convolutional Neural Network-Enabled Electrocardiogram
Source: Front Cardiovasc Med. 2020 Dec 17;7:609976. doi: 10.3389/fcvm.2020.609976 (PMC7773668; doi:10.3389/fcvm.2020.609976)
Supplement: Supplementary file 1 [file Data_Sheet_1.ZIP › hyp/1802017038_4835_00000023.XML]

<?xml version="1.0" encoding="Windows-1252"?>
<!DOCTYPE RestingECG SYSTEM "restecg.dtd">
<RestingECG>
   <PatientDemographics>
      <PatientID>1802017038</PatientID>
      <PatientAge>80</PatientAge>
      <AgeUnits>Years</AgeUnits>
      <Gender>Female</Gender>
      <PatientLastName>wuxiuwen</PatientLastName>
   </PatientDemographics>
   <TestDemographics>
      <DataType>Resting</DataType>
      <Site>1</Site>
      <AcquisitionDevice>MAC55</AcquisitionDevice>
      <Status>Unconfirmed</Status>
      <Priority>Normal</Priority>
      <AcquisitionTime>09:50:26</AcquisitionTime>
      <AcquisitionDate>03-02-2017</AcquisitionDate>
      <CartNumber>1</CartNumber>
      <AcquisitionSoftwareVersion>009C</AcquisitionSoftwareVersion>
      <XMLSourceVersion>MAC5000 v1.0</XMLSourceVersion>
   </TestDemographics>
   <RestingECGMeasurements>
      <VentricularRate>51</VentricularRate>
      <AtrialRate>51</AtrialRate>
      <PRInterval>214</PRInterval>
      <QRSDuration>72</QRSDuration>
      <QTInterval>478</QTInterval>
      <QTCorrected>440</QTCorrected>
      <PAxis>43</PAxis>
      <RAxis>30</RAxis>
      <TAxis>76</TAxis>
      <QRSCount>9</QRSCount>
      <QOnset>226</QOnset>
      <QOffset>262</QOffset>
      <POnset>119</POnset>
      <POffset>155</POffset>
      <TOffset>465</TOffset>
      <ECGSampleBase>500</ECGSampleBase>
      <ECGSampleExponent>0</ECGSampleExponent>
   </RestingECGMeasurements>
   <Diagnosis>
      <Modality>Resting</Modality>
         <StatementCount>4</StatementCount>
         <LabelText>12SL ��ϳ���</LabelText>
      <DiagnosisStatement>
         <StmtText>����Ķ�����</StmtText>
      </DiagnosisStatement>
      <DiagnosisStatement>
         <StmtFlag>ENDSLINE</StmtFlag>
         <StmtText>��һ�ȷ��Ҵ�������</StmtText>
      </DiagnosisStatement>
      <DiagnosisStatement>
         <StmtFlag>ENDSLINE</StmtFlag>
         <StmtText>�������� T ���쳣</StmtText>
      </DiagnosisStatement>
      <DiagnosisStatement>
         <StmtFlag>ENDSLINE</StmtFlag>
         <StmtText>�쳣 ECG</StmtText>
      </DiagnosisStatement>
   </Diagnosis>
   <Waveform>
      <WaveformType>Rhythm</WaveformType>
      <WaveformStartTime>0</WaveformStartTime>
      <NumberofLeads>8</NumberofLeads>
      <SampleType>CONTINUOUS_SAMPLES</SampleType>
      <SampleBase>500</SampleBase>
      <SampleExponent>0</SampleExponent>
      <HighPassFilter>16</HighPassFilter>
      <LowPassFilter>150</LowPassFilter>
      <ACFilter>NONE</ACFilter>
      <LeadData>
         <LeadByteCountTotal>10000</LeadByteCountTotal>
         <LeadTimeOffset>0</LeadTimeOffset>
         <LeadSampleCountTotal>5000</LeadSampleCountTotal>
         <LeadAmplitudeUnitsPerBit>4.88</LeadAmplitudeUnitsPerBit>
         <LeadAmplitudeUnits>��V</LeadAmplitudeUnits>
         <LeadHighLimit>2147483647</LeadHighLimit>
         <LeadLowLimit>268435456</LeadLowLimit>
         <LeadID>I</LeadID>
         <LeadOffsetFirstSample>0</LeadOffsetFirstSample>
         <FirstSampleBaseline>0</FirstSampleBaseline>
         <LeadSampleSize>2</LeadSampleSize>
         <LeadOff>FALSE</LeadOff>
         <BaselineSway>FALSE</BaselineSway>
         <ExcessiveACNoise>FALSE</ExcessiveACNoise>
         <MuscleNoise>TRUE</MuscleNoise>
         <LeadDataCRC32>1434841850</LeadDataCRC32>
         <WaveFormData>
5P/k/+T/5P/k/+T/5P/k/9//3P/Z/9b/2v/e/+L/5v/k/+L/4P/e/+D/4P/g/+D/4v/i
/+L/4v/g/+D/4P/g/+H/4v/j/+T/4//i/+H/4P/i/+L/4v/i/+T/5P/k/+T/4v/g/97/
3P/e/+D/4v/k/+H/4P/f/97/3//g/+H/4v/h/+D/3//e/+D/4P/g/+D/4f/i/+P/5P/g
/97/3P/a/9v/3P/d/97/3f/c/9v/2v/c/9z/3P/c/+D/4v/k/+b/5P/i/+D/3v/f/+D/
4f/i/+L/4v/i/+L/3//e/93/3P/f/+D/4f/i/9//3v/d/9z/3v/g/+L/5P/m/+b/5v/m
/+X/5P/j/+L/5f/m/+f/6P/o/+j/6P/o/+j/6P/o/+j/6v/q/+r/6v/o/+b/5P/i/+X/
6P/r/+7/6//q/+n/6P/p/+r/6//s/+7/8P/y//T/8f/w/+//7v/w//D/8P/w//L/8v/y
//L/8f/z//T/9//z//L/8P/w//L/7//v//L/8//z//T/9f/w/+//7v/s/+r/6v/t/+3/
8P/z//T/8//x//H/7//v//P/9P/0//L/7P/s/+z/7P/u/+z/7//x//T/9f/2//f/8//w
/+//8P/y//L/8v/w/+z/6//r/+3/7v/v//D/8f/z//X/8//y//D/8//0//L/9f/x//D/
9f/3//n/+f/5//r/+f/4//f/+v/4//n/9//1//b/9v/w//X/BwARABAAFwA2AFEAaACF
AKMAswC+AMIAuwCgAHgAVwA/ACcAEQAPABIAFgAZABQACQAEAAQABAABAAAAAwD+//7/
/v/8//7//v/+//7//P/9//////////7//v/+//7//v/+/////v/+//3//f/6/////v/9
////BAD///r//P/8//z//f/9//z//f/4//X/+v/8//7//v////z/+////wIAAwACAP7/
/P/6//n/+v/7//v//P/+/wAAAAD/////AAABAAMAAAD+//3//P/6//f/9//6////AAD+
////AgADAAEAAgD///z/+f/3//3/AAAAAAIA///9//v/+P/9////AQADAAQABQAGAAUA
AQADAAEA//8BAAMABAAGAAgABwAGAAUABAAEAAUAAAADAAcACwAPAAwACwALAAsADAAN
AA4ADwAOAAwACgAIAAoACwAMAA4ADwAQABMADwAMABAAGAAZABgAGQAWABUAFgAVABYA
GgAaABgAFgASAA4AFQAZABgAEwAXABYAEwAUABYAFwAUAA8AEAAPAAwADQASABMAEAAO
ABEAEgAQAA8ADQAKAAgACwAQAA8ADwANAA0ACgAMAAwADAALAAoACQAJAAgACQAHAAYA
BAACAAMAAgAHAA8ADAAKAAgABgAHAAYADAANAA4ADgANAAsACAAHAAsACgAKAAsACQAL
AAwADAAJAAkADAAMAAgABgAKAA0ADgANAAsADwAIAAgADAAMAA4AEAAPAAwADAAOAA0A
CwAOAAoACwALAAsAEAATABEADwALABAAFgATABMAFAAQAAoACAALAA0ADwAPAA0ADAAL
AAoADAAOAAwACgAKABEAEwAQAA0ADAALAAgACQAKAAwADwAOAA0ADQAQABAADgAKAAoA
DwAOAA8AEAATABQADgALAAwADAALAAsADQAKAA4AEgAUABAAEgASABMAEgASABQAFgAU
AAwACQANAA4ADgAOAA4ADgAOAA4ADgAOAAsACgAJAAgACQAKAAsADAAOAA4ADgAOAA8A
EAARABIADwAOAA0ADAAMAAwADAAMAAoACgAKAAoADAAMAAwADAAMAAwADAAMAAoACgAK
AAoACAAGAAQAAgAFAAgACwAOAA0ADAALAAoADAAMAAwADAAJAAYAAwAAAAMABAAFAAYA
BgAGAAYABgAEAAQABAAEAAYABgAGAAYAAwACAAEAAAACAAIAAgACAAYACAAKAAwACQAI
AAcABgAGAAYABgAGAAUABAAAAAEABAAJAAkACgAIAAgACAAFAAEAAgAAAP3/AAABAAAA
AQAAAP7//f/8/wEAAwAFAAkACAAFAAIAAQD+//3//v/+/wEAAAD9//7//P/6//j/9P/5
//v/+//7//z//f/9//z/+v/6//j/9v/5//r//P////7////9//v//f/9//3//f/6//j/
+f////7//P/8//X/9f/7////AwABAAEAAQD///z/+f/3//b/AQABAP///P/4//T/8f/3
/wcAFAAfADQASwBgAHkAkQCpAMIAzgDDAK4AhgBhAEcALQAVAA0ACgAMABUAFgANAAgA
BAD6//v/BgAJAAUABAADAAAA/P/6//j/9v/1//X/9v/1//X/9v/4//r/9//2//X/9f/1
//b/9v/3//T/+f/4//f/+f/+//n/9P/4//j/+P/5//b/9P/0/+7/7//2//r//v/9//3/
+f/3//j/+v/6//j/9f/0//P/8//y//P/8//0//T/9P/y/+//8P/y//T/9//0//L/8f/w
//P/8f/y//b/9//2//L/8f/1//X/8v/y//L/8v/y//P/9P/y/+3/6v/u//H/9P/2//X/
9f/1//X/9P/z//L/7//x//f/+f/7//j/9//1//T/+f/7//3////9//z//P/2//n/+//9
/////f/7//r/+f/3//f/9//3//z//v8AAAIAAQABAAEAAgAAAAAAAgD9//v//v8FAAUA
BQAHAAUABQAHAAUABQAIAAgABgAEAAAA/f8FAAoACgAGAAsACwAJAAcABgAEAP7/AAAE
AAYABgADAAQAAQD6//v/AQAFAAYABQADAAAA/v8AAAIA/v/7//7////9/wAAAQAAAP7/
/P/+//////8BAAAAAAD///7//f/6//3/AwACAAAA/v/8//z/+v//////AQACAAIAAQD9
//v//v/8//3//f/6//v//P/8//n/+f/+/wAA/v/+/wAAAwAEAAMAAAADAPv/+v/+//7/
AAACAAEA/v/+/wAA///9/wAA/P/9//v/+f/8/wEAAQABAP//AQAEAP7/+/////7/+//8
////AQADAAMAAgACAAIAAgABAAIA///8//n///8AAPz///8CAAUABgACAAAA////////
//8AAAQAAQD+//n/+P/7//r/+//8/wIABgADAAMAAQAAAP7//f////z/AAAEAAIA/P/8
//r/+v/6//v//v8DAAQA//////v//P/+//7//v/+////AAABAAIA/v/8//r/+P/7//z/
/f/+/wAAAAAAAAAA///+//3//P/9//7///8AAP///v/9//z//v8AAAIABAAAAP7//P/6
//3//v///wAAAgACAAIAAgABAAAA///+//z//P/8//z/+v/6//r/+v/9//7///8AAAIA
AgACAAIAAAD+//z/+v/7//z//f/+//3//P/7//r//f/+////AAAAAAAAAAAAAP///v/9
//z//f/+////AAD+//7//v/+//v/+v/5//j//P/+/wAAAgD+//z/+v/4//z/AAAEAAgA
CgAKAAoACgAGAAQA/////wAAAwABAAAA/v/+//7/+//8/wAAAQABAP/////9//3////+
//7//v8AAP///v////7/+//4//f/+f/7////AgD9//j/8f/u//P/9v/5//r//f//////
///9//v/+P/0//f/+v/7//z/+//4//b/9f/3//v//P/9////////////+P/0//P/9//8
//z//v/5//j//f8AAAMAAgABAAAA/f/9//v/+v/6//f/9//9//7/9v/2//3//f8BABYA
KwA8AFcAdACNAKcAvQDMAMoAvwCsAIQAWwBFADMAIwAZABQAFAAXABAABwAGAAoACAAF
AAYAAQD9//z/+//4//n/+v/7//z//P/9///////8//r/+f/4//X/9P/z//P/8//0//T/
9f/4////AAABAP//BAD///r/+v/6//r/+//8//z//v/6//X/+P/4//j/9v/3//T/8//5
//7/AQACAP///P/5//f/+v/7//v//P/7//r/9//z//T/9v/4//v/+//6//r/+v/6//f/
9//6//z//P/5//n/+f/5//b/9v/4//j/+P/5//3//v/8//z/+v/7//z//P/8//v/+v/5
//r/+f/4//X/8//5//v//f/+//////8AAAAA///+//3//v8AAAMAAAAAAAEAAgADAAIA
AQABAAEABgAJAAwADwAKAAYAAgD+//7///8AAAIAAgAEAAgABQADAAYADQANAAoACwAI
AAcABAABAAAAAgAGAAgACgAKAAUACwAOAAwABwALAAoABwAHAAgACAAEAAQABgAGAAQA
AgAGAAYAAgD//wEAAQD+/wIAAwADAAQABAAGAAIA///8//v/9//4//3//v/+//7/+//5
//b/9f/4//r/+//8//b/8v/0//n/9//2//X/9P/3//b//P/9//n/+P/2//P/8f/x//b/
9v/4//n/9//5//n/+P/0//P/+f/8//v//P/6//n/9v/x//T/+f/z//T/9v/2//j/+v/0
//D/7//w//L/8//5//j/9f/x/+3/7v/z//P/8//x//L/9v/x/+//9f/2//X/+P/3//f/
9//1//L/8P/u/+z/7f/w/+//7v/t//P/9P/w//D/8P/w/+7/7//w//L/9f/x/+3/6v/q
/+3/7P/p/+r/7f/s/+3/7v/v//D/6v/n/+n/6v/q/+v/7f/q/+7/8v/x/+z/7f/s/+v/
6v/q/+z/7v/u/+j/5//1/+7/6//q/+n/6P/n/+b/5f/k/+f/6P/p/+r/6P/m/+T/4v/j
/+T/5f/m/+j/6v/s/+7/6//q/+n/6P/n/+b/5f/k/+X/5v/n/+j/5v/m/+b/5v/l/+T/
4//i/+L/4v/i/+L/5v/o/+r/7P/p/+j/5//m/+b/5v/m/+b/6P/o/+j/6P/m/+T/4v/g
/+L/5P/m/+j/5f/k/+P/4v/i/+L/4v/i/+T/5P/k/+T/4v/i/+L/4v/k/+b/6P/q/+n/
6P/n/+b/4//i/+H/4P/k/+b/6P/q/+r/6v/q/+f/6P/o/+r/5//l/+L/4f/g/+D/4f/l
/+b/5P/j/+L/3//d/93/3P/c/93/4f/i/+P/4//j/+H/3//d/9v/2//d/+H/4v/h/97/
2//a/9n/2P/Y/9v/3f/d/9r/2f/Y/9b/1//Y/9v/3P/e/97/3P/b/9v/3P/f/9//3v/d
/9z/2//Z/9X/0v/S/9n/3P/c/97/2//b/+H/5f/k/+P/4v/h/93/2//Z/9j/0v/T/9n/
3f/i/+T/3P/b/+v/9f/2////FgAzAE4AZwCDAJkAogCiAJsAggBYADUAIQAHAPH/7f/w
//L/+f/2/+n/5v/q//D/7//m/9//3//i/+X/5v/m/+b/5v/m/+f/6f/s/+3/6f/o/+j/
6P/l/+T/4//j/+T/5v/n/+n/5f/p/+f/5f/n/+z/5//i/+b/6P/q/+3/7f/s/+3/6P/h
/+T/5P/k/+b/6f/o/+n/6v/s/+z/6v/p/+j/5//n/+r/6//r/+z/7//w/+//7f/q/+r/
6v/r/+3/7v/w//L/8f/t/+z/7v/u/+7/6//r/+//7//s/+z/6//q/+n/6f/u//D/7//w
/+7/7//w//D/8P/v/+7/7f/v//H/8//z//D/9f/2//f/8//z//L/8v/0//P/8v/x//H/
8v/0//D/8//1//f/+f/6//v//f////3//f/9//3/AAAAAAAAAAAAAAEAAgAEAAAAAAAC
AP3/+/8AAAkACwAKAAsACAAHAAUAAQD//wAABQAIAAsADAAHAA0AEAAOAAkADQAMAAkA
CwAMAAwACAAEAAYABgAEAAQACAAIAAQA//8BAAEA/v8CAAUABwAKAAgACAACAP3/////
//z//v8DAAQABAAEAAMAAwACAAMAAAAAAP///v/9//z/AQAJAAYABAACAAAA/v/8/wEA
AQABAAIAAgABAP////8EAAQABAADAP////////7/+v/5/wEABgAHAAoACAAJAAgABQAG
AAsABQAGAAgACAAKAAwABwACAAAAAAACAAMACQAIAAkACQAJAA4AEQAPAA0ACQAOABQA
EQARABEADAAFAAIABQAJAA0ADwANAAwACwAKAAwADgAMAAoACgARABMAEAAMAAoACAAE
AAYACAALAA8ADgANAA0AEAAPAAwABwAGAAkACAAJAAoADAAOAAkABwAIAAoACwANAAsA
CAAMABAADQAIAAkACAAKAAoACwAOABIAEgAMAAsADwAQABAAEAAQABAADwAOAA0ADAAM
AAwADAAMAAoACAAGAAQACQAMAA8AEgAPAA4ADQAMAA4ADgAOAA4ACwAKAAkACAALAAwA
DQAOAAwADAAMAAwADgAQABIAFAAQAA4ADAAKAAsADAANAA4ADQAMAAsACgAMAAwADAAM
AA4ADgAOAA4ADAAMAAwADAAMAAwADAAMAA4AEAASABQAEAAOAAwACgANAA4ADwAQAA0A
DAALAAoADQAQABMAFgASABAADgAMAA0ADgAPABAAEgASABIAEgARABAADwAOABAAEAAQ
ABAAEgASABIAEgAUABYAGAAaABgAGAAVABcAFwAZABYAFAAUABQAFAARAA8AEAAOAAsA
DgAPAA4ADwASABIAEwAUABUAEwARABEAEQAPAA0ADQAJAAkACwAMAAwACgAGAAYACAAK
AAwADAAMAA0ADAALAA4ADwAPAA4ACwAKAAcABAAHAAYABgAHAAYACQAJAAkACQAJAAkA
CQAIAAYABwANAA8ADgAPAAkACQANAA8AEQAQAA8ADgALAAkABwAGAAYACwAPABEADgAE
AAIABQANABkAJgA1AEwAZwCCAJUAswDPANYA0ADFAKYAfgBjAE8AOQApACEAGgAaABsA
FgAXACQAJgAWAA0AFAAPAAkACAAHAAQABAAEAAQABAACAAMABQAFAAYACAALAA4ACwAK
AAkACQAHAAYABAADAAMACQAJAAkABgAKAAQA/v8BAAIAAwAFAAgACAAKAAYAAAACAAEA
AAABAAMAAQABAAMABgAHAAYABwAGAAUABQADAAMAAgACAAIAAgAAAP3///8AAAEAAwAB
AAAAAAAAAAAA/f/9/wAABAAEAAEAAQABAP//+v/4//v//v8BAAUABAACAP3/+v/7//3/
//8AAAEAAQABAAEAAAD///7/+//8/wMABgAJAAMAAQD+//z//f/9//3//f8AAAQACQAI
AAYABQAEAAMABQAFAAYABwAEAAMAAgABAAUABgAHAAgABwAHAAcACAAHAAgACwAHAAUA
CgATABUAEQAPAAkABQAJAAkACwAQAA8ADgANAAoABwANABAADgAIAA0ADQALAAsADAAM
AAgACAAMAA4ADgANABAADwAKAAcACQAJAAYACAAJAAkACgAJAAoABQABAAQABQADAAYA
CAAIAAcABgAEAAMAAQABAAMABAAEAAQA/v/6//z/AQADAAQABQAGAAUAAgAGAAUAAwAC
AAAA/f///wEACAAKAAoACQAFAAUABwAGAAIAAQAEAAYABAAEAAUABwAHAAUACAANAAcA
CAAGAAIAAAD+//3//P/+/wIABAAFAAsACgAIAAUAAgAEAAkACQAJAAcABgAIAAEA/f8C
AAIAAAACAAEAAwAFAAUABAAEAAQABAAFAAgABwAGAAIABwAHAAIABAAEAAQAAgADAAIA
AgADAAIAAQABAAQABgAGAAQABgAFAAIAAQAAAAMABgACAAEAAAAAAP/////+//r//f8A
AAIA/v8AAAAAAQAAAAAAAgADAAIA+//5/wcAAgACAAIAAgACAAAAAAAAAAAA/v/+//7/
/v/+//7//v/+/wAAAgAEAAYAAgAAAP7//P/8//z//P/8////AAABAAIAAQAAAP///v8A
AAAAAAAAAPz/+v/4//b/+v/8//7/AAABAAIAAwAEAAAA/v/8//r/+//8//3//v/+//7/
/v/+/wAAAAAAAAAAAAAAAAAAAAD///7//f/8//7//v/+//7//v/+//7//v///wAAAQAC
AP7//P/6//j//P/+/wAAAgAAAAAAAAAAAP7//v/+//7///8AAAEAAgD///7//f/8//7/
/v/+//7///8AAAEAAgABAAAA///+//z//P/8//z//P/8//z//P/9//7///8AAAMABAAF
AAYABgAGAAYABgAEAP/////+/wUABQAGAAYAAwACAP7//f8CAAIAAQABAP///f/9//3/
/P/8//z////9//3///////7//f/+//3/+//9//7//v/7//b/9f/0//b/9v/0//f/+//9
////AQD+//z/+f/4//z//P/8//z/+P/3//f/+P/7//v/+//7//v/+//7//f/9v/2//v/
/v/+/wAA+//5//n/+f/5//f/+f/5//f/9f/3//j/+v///wEA///6//L/8v/3//3///8I
ABsAMABDAF4AgwCjALMAvADAALsAqgCMAGkASQAvABsAFQAWABgAHQAeABUABgACAAwA
CwAAAPP/9P/4//z//v/8//z//P/8//7///8BAAEA+//4//b/9P/4//r//P////z/+v/3
//X/9f/7//v/+//+/wQAAAD8//r/+P/2//X/+P/6//7//P/2//j/9//2//r//f/8//3/
/P/8//r/9v/z//L/8f/x//X/9//4//r/+v/6//j/9f/0//T/9P/1//j/+P/5//r/+P/z
//H/8v/1//b/9P/1//n/+f/2//b/9P/0//T/9f/6//r/9//2//P/8//z//L/9P/1//b/
9//4//f/9v/z//H/9//5//v/+v/7//v//P/7//n/9//1//f/+v/+//z//v///wAAAQAB
AAEAAgADAAEAAQABAAEABAAEAAQABAAEAAUABgAIAAQABAAGAAEA/P/+/wQAAwAFAAkA
CQALAAoABwAGAAgADQAOAA8ADgAGAAkACQAEAAIACQALAAsADgAQABEADgAJAAoACQAG
AAkADgAPAAwACgANAA4ADAAKAAcAAwAAAAIABgAEAAMABgAHAAUACAAIAAgABwAGAAYA
BQADAAMAAAAAAP///v8AAAAABgAPAAoABgACAP7/AQAAAAYABwAJAAoACgAJAAUABQAK
AAoACQAJAAYABwAJAAgABAADAAYACAAGAAYABgAHAAYAAwAEAAkAAwAEAAQABAAGAAgA
BAAAAP//AAAEAAUACwAKAAUAAQD9//7/BQAFAAUAAwAIAA4ACwALAAkABAD9//r//v8D
AAgACwAKAAoACgAKAAgACgAIAAYABwAPABIAEAAQABAAEAAOAAkABAAAAP3///8BAAQA
CgAMAAoABgAGAAoACgAMAA4AEAAQAAkABQAHAAgACAAJAAgABAAHAAoABwACAAMAAgAE
AAYACQAOAA4ACgAAAPv/DQAYABYAFAASABAADQAKAAcABAAEAAQABAAEAAYACAAKAAwA
CgAIAAYABAAGAAYABgAGAAQABAAEAAQABgAGAAYABgAIAAgACAAIAAcABgAFAAQAAgAC
AAIAAgD///7//f/8////AgAFAAgACAAIAAgACAAFAAQAAwACAAMABAAFAAYABAACAAAA
/v8AAAAAAAAAAAEAAgADAAQABAAEAAQABAACAAIAAgACAAIAAgACAAIAAwAEAAUABgAD
AAIAAQAAAAEAAgADAAQABgAGAAYABgAEAAIAAAD+////AAABAAIA///+//3//P/9//7/
//8AAP7//v/+//7/AwAGAAkADAAKAAoACgAKAAQABQAFAAcAAwAAAPz/+v/+//3///8E
AAIAAQABAAEA/v/9//z/+v/4//j/+//7//3///////3/+v/5//b/9f/3//j/+P/2//X/
9v/3//j/9//0//b/9//1//X/9f/1//b/9P/0//b/9P/0//T/8v/y//P/9f/5//f/9f/z
//H/8//z/+//7P/u//P/9v/2//T/7f/p/+v/7f/v/+//7//y//H/8P/v//D/7v/t//H/
8f/s/+r/6v/p//P/AQAMAB0ANgBTAHQAkwCnALEAuAC8ALMAkABiAEEAKQANAP//AwAI
AAgABwAEAP//+v/w/+b/6f/u/+//7f/u/+//7v/u/+7/7v/u/+v/6f/o/+X/5v/m/+f/
6P/r/+z/7f/v/+v/6P/k/+H/4v/p/+r/6//q/+7/6P/i/+X/5v/n/+n/6f/o/+n/5P/h
/+T/5P/k/+P/5f/j/+P/4f/i/+H/3v/h/+L/4//l/+b/5//n/+j/5v/m/+T/4f/j/+T/
5f/n/+T/4P/d/9r/3v/f/+P/6v/q/+j/4//h/+H/4f/e/97/3v/e/97/3//h/+D/3P/a
/9v/3f/f/+D/4P/f/97/3f/c/9v/2v/X/9v/4//n/+v/5v/l/+P/4v/m/+f/6P/p/+X/
5P/k/97/2//b/9v/2//g/+P/5//r/+n/6f/p/+n/7P/s/+z/7P/q/+n/6P/o/+f/6P/r
/+f/5f/q//P/9f/z//P/7//t//D/7//w//T/9P/y//D/7P/p/+//8v/w/+7/8//z//H/
8f/y//L/7v/t//D/8f/w/+7/8P/u/+j/5//p/+n/5v/r/+3/7v/w/+z/7P/m/+H/4//l
/+T/6P/q/+r/6f/o/+T/4//h/+H/5f/o/+r/7P/m/+L/5P/p/+3/7v/v//D/7v/q/+3/
6//o/+j/5//l/+X/5//u//D/6//p/+T/4//n/+j/5v/n/+7/8P/u/+7/7v/v/+7/6//t
//P/7v/w//H/8P/x//L/8v/w//H/9P/x/+//8v/u/+7/7f/s//D/9v/3//j/9//4//r/
8//v//f/+P/3//r/9v/1//T/8f/0//b/+P/6//r//P/6//j/9f/7//z/+P/4//j/+P/2
//f/9v/2//f/+f/5//r//v/8//r/9v/2//j/9v/2//b/+//+//r/+f/6//r/+f/5//n/
9v/6//7/AAD8//7//v/8//r/+f/6/wEAAgD9//3/+//4//f/9v/1//T/+P/6//z//v/9
//z/+//6//3//v///wAAAAAAAAAAAAD9//z/+//6////AgAFAAgABQACAP///P/8//z/
/P/8////AAABAAIA///+//3//P///wAAAQACAAIAAgACAAIAAwAEAAUABgAGAAYABgAG
AAIA/v/6//b//f8CAAcADAAJAAgABwAGAAUABAADAAIABAAEAAQABAACAAIAAgACAAQA
BAAEAAQACAAKAAwADgANAAwACwAKAAkACAAHAAYABgAGAAYABgAJAAoACwAMAA4ADgAO
AA4ADgAOAA4ADgAMAA8AEQAVABAADgALAAoADAAJAAkADAAOAA0ADQANAAkACQAJAAgA
CQAKAA4ADwARABMAEwARAA8ADwANAA0ADQAOAA4ADAAIAAgACAAIAAsACgAOABEADwAN
AAsACQALAAoACwAOABAAEAAQAA4ACQAHAAYABwALAA0ADwARABAADwAKAAYACQAPABMA
FAAVAA8ADAAPABEAEwATABMAEQAPAA0ACwAKAA4ADwATABUADgAGAAwAEwAXABkAIgAz
AEQAXQB8AJ8AuQDJANgA2ADLALYAlABvAFMAQwA1ACkAJgAkACUAIgAZABgAIgAeABcA
FgATABAAEAAQAA4AEAASABQAFgATABMAFAATABMAEgASABIAEAAOAAwACwAKAAoACQAJ
AAsAEwAVABcAFAAWAA4ABgALAAwADQAPABIAEgAUABAACAAKAAkACAALAA8ADwARABEA
EgARAA4ADQAMAAsACwAKAAsACwAMAAoACgAIAAUACAAKAAwADwAOAAwACwAKAAwACQAJ
AAwADgAOAAsACwAMAAsABwAGAAkACgALAA0ADQAMAAgABgAHAAkACwAMAA8ADwAPAA8A
DAAJAAYAAQAEAAsADgARAAwACwAJAAgADgAPABAAEQARABIAFAAQAA4ADQAMAAsADAAN
AA8AEQAPAA8ADwAPABAAEAAQABAAFAAXABoAHgAZABYAFQANAAoADgAWABcAFQAXABUA
FQAXABUAFQAYABgAGAAYABYAEgAZAB0AHAAWABsAGwAZABgAGAAXABIAEQAUABUAFAAU
ABgAGAAUABAAEQAQAAwAEgAVABcAGgAWABYAEAALAA0ADQAKAAwAEAASABMAFAARAA8A
DAALAAwADgAPABAACwAGAAcACwANAA4ADwAQAA4ADAARABEADgAOAA0ACwAKAAsAEQAS
AA8ADQAIAAcACwAMAAoACwAOABAADgAOAAwADQAMAAkADAARAAsADAAQABAAEgAUAA8A
CgAIAAgACwANABQAFAARAA0ACQAKABAAEQASABEAEwAWABAADQAQAA4ACgAKAAsADQAP
AA8ADAAKAAgABgAGAAgABgAEAAgAEwAZABoAFQASAA8ACgALAAoACgALAAkACQAKAA4A
DwAOAAsADAAMAAoACgAKAA4AEAALAAkACQAKAAoACwAIAAQABwAKAAsACAALAAwACwAK
AAoADAAQABAACgAJAAsADAANAA4ADwAQAA8ADgANAAwADQAOAA8AEAAMAAoACAAGAAcA
CAAJAAoACgAKAAoACgAJAAgABwAGAAcACAAJAAoACQAIAAcABgAMABAAFAAYABEADAAH
AAIABAAEAAQABAAHAAoADQAQAAwACgAIAAYABgAGAAYABgAJAAwADwASAA8ADAAJAAYA
BwAIAAkACgAJAAgABwAGAAgACgAMAA4ACgAIAAYABAAIAAoADAAOAAwADAAMAAwADAAM
AAwADAAMAAwADAAMAAsACgAJAAgABgAGAAYABgAIAAoADAAOAA0ADAALAAoACwAMAA0A
DgAOAA4ADgAOAAoACAAGAAQABwAIAAkACgAMAAwADAAMAAwADAAMAAwADgAOAA4ADgAO
AA4ADgAOABAAEAAQABAAEAAQABAAEAAQABAAEAAQAA8ADgANAAwADgAOAA4ADgAMAAoA
CAAGAAkACgALAAwADQAOAA8AEAAPAA4ADQAMAAgABgAEAAIABQAGAAcACAAIAAgACAAI
AAgACAAIAAgACAAIAAgACAAHAAYABQAEAAUABgAHAAgABAACAAAA/v8CAAYACgAOAA0A
DAALAAoABwAGAAUABAAGAAgACgAMAAoACgAKAAoACAAIAAgACAAKAAoAAgD+/wAAAAAK
ABYAHAAmADwAUABmAIIAngC2AMwA0gDGALIAmACAAGYAQgAkAB4AJAAmACYAJgAeABIA
DAAIAA==
         </WaveFormData>
      </LeadData>
      <LeadData>
         <LeadByteCountTotal>10000</LeadByteCountTotal>
         <LeadTimeOffset>0</LeadTimeOffset>
         <LeadSampleCountTotal>5000</LeadSampleCountTotal>
         <LeadAmplitudeUnitsPerBit>4.88</LeadAmplitudeUnitsPerBit>
         <LeadAmplitudeUnits>��V</LeadAmplitudeUnits>
         <LeadHighLimit>2147483647</LeadHighLimit>
         <LeadLowLimit>268435456</LeadLowLimit>
         <LeadID>II</LeadID>
         <LeadOffsetFirstSample>0</LeadOffsetFirstSample>
         <FirstSampleBaseline>0</FirstSampleBaseline>
         <LeadSampleSize>2</LeadSampleSize>
         <LeadOff>FALSE</LeadOff>
         <BaselineSway>FALSE</BaselineSway>
         <ExcessiveACNoise>FALSE</ExcessiveACNoise>
         <MuscleNoise>TRUE</MuscleNoise>
         <LeadDataCRC32>646706923</LeadDataCRC32>
         <WaveFormData>
5P/k/+T/5P/h/+D/3//e/97/3v/e/97/4P/g/+D/4P/g/+D/4P/g/+D/4P/g/+D/3f/c
/9v/2v/e/+D/4v/k/+H/4P/f/97/3v/e/97/3v/c/9z/3P/c/9z/3P/c/9z/3v/e/97/
3v/d/9z/2//a/9r/2v/a/9r/3f/e/9//4P/e/9z/2v/Y/9n/2v/b/9z/2v/a/9r/2v/Y
/9j/2P/Y/9r/2v/a/9r/2f/Y/9f/1v/Y/9j/2P/Y/9r/2v/a/9r/3P/c/9z/3P/a/9r/
2v/a/9r/2v/a/9r/2//c/93/3v/b/9r/2f/Y/9v/3P/d/97/3v/e/97/3v/c/9z/3P/c
/97/4P/i/+T/4v/i/+L/4v/k/+T/5P/k/+L/4v/i/+L/4//k/+X/5v/l/+T/4//i/+T/
5P/k/+T/5//o/+n/6v/s/+z/7P/s/+3/7v/v//D/8v/0//b/+P/1//L/7//s/+//8P/x
//L/8v/w//D/7f/s/+v/6f/o/+v/7P/u//D/7v/r/+n/5v/k/+f/6P/o/+j/6P/o/+n/
6P/r/+j/5f/l/+j/6f/q/+j/5v/k/+T/5//p/+r/6//s/+3/7v/v/+//8f/x/+//7P/r
/+v/6//t/+r/6v/s/+r/6v/s/+7/8P/v/+z/7P/u/+//7//v//H/8f/y//L/7//t/+3/
8f/z//X/+P/3//f/+P/2//f/9f/y//X/+P/4//z/AQD8//z/CAARABIAGwAwAEAASABg
AIQApQCzALMArACeAIkAdgBqAGMAVQA2ABUACAAGAAAA+v/+/wEAAwACAAAAAgABAAMA
AwADAAUABAADAAIAAAD+/wAAAAD/////AAADAAUAAAD8/wAA+v/8/////////wAAAwAB
AP7//v/+//7//v/9//3///8BAAEA/v/9////AgACAAIAAAACAAAA/v8AAP///v/9//7/
/P/7//7/AAD///////8BAAEAAQACAAQABQAGAAYAAgD///3//f////////8AAAEA/v/6
//7/BAAEAAQABAADAAEAAAD//wIAAwAFAAYABAADAAEA/v8BAAMABAAFAAUABwAHAAYA
AgAFAAkACQAJAAgACAAJAA0ADgAOAAwACgAKAAsADAAPABMAFQAXABkAGAAXABcAGQAY
ABcAGQAZABoAGgAaABkAHQAeAB8AGgAcAB0AHgAhACIAJAAlACUAIgAfACEAIgAjACYA
KAAmACUAIgAgAB0AHQAgACAAIQAjACQAIAAeAB0AHAAbABsAGwAaABYAFgAYABgAFgAR
ABEAEQAQABEAEgARAA4ADwAQABAAEQAQABEAEQAQAAoACgANAAkABQAFAAkACgAJAAgA
BwAEAAQABgAIAAoACAAKAAoABwAHAAkACwALAAsACwALAAsACwALAAwADAAKAAgADAAN
AA8ADgAOAA4ADgAMAAoACgALAA0ADQANABAAEAAMAAwADgAOAA4ADgAOAAwAEQAPAA0A
DwAQABAADwAPAA8ADwATABEADwAQABIAEwAUABoAFgATAA4ACgAOAA8ADwASABAADQAL
AAkADAANAA4ADwAOABEADgAKAAsADgAKAAkACwANABEAFQAQABAACwAIAAwADgAMAA4A
DwAOAA8ADAAKAAwADAALAAwADQANAA4ACwALAAsADgAPAA4ADgAPAA0ADAAOAA0ADQAN
AA0ADQAQABIADwAOAA0ADAAOAA4ADgAOAAwADAAMAAwADgAOAA4ADgAQABAAEAAQAA8A
DgANAAwADAAMAAwADAAOAA4ADgAOAAsACgAJAAgACQAKAAsADAALAAoACQAIAAoACgAK
AAoABwAGAAUABAAFAAYABwAIAAoACgAKAAoABwAGAAUABAACAAIAAgACAAMABAAFAAYA
BAAEAAQABAAEAAQABAAEAAIAAgACAAIAAgACAAIAAgACAAIAAgACAAQABgAIAAoACwAM
AA0ADgAMAAoACAAGAAQABAACAAAAAQD//wIAAwAAAAAA///+//7//v/9//v/+f/2//X/
9//4//j/9v/2//j/+//9/wMA///7//b/9v/4//j/+P/2//P/8v/z//P/9f/1//X/9f/4
//n//P////z/+f/3//X/9f/1//X/8v/1//j/+f/6//v//P/7//n/9v/2//j/+f/4//f/
9v/1//f/+P/4//f/9//7//z//f////3//P/8//f/9//5//r/+//6//z//v////r/+P/+
/wsAFAAdACoANgBGAGAAgAChALkAvwCwAJ4AiwByAGAAVwBHACwAEQAEAAAA/P/4//j/
9//z//7/DAAIAAMAAwABAP///f/8//v/+v/2//T/9v/2//X/9f/2//n//P/4//X/+v/1
//b/+P/3//X/9v/5//f/9//4//n/+v/3//X/9P/1//n/+//6//v/+f/6//j/9v/4//r/
+P/2//r/+//8//3/+//2//L/8v/1//X/9v/3//b/9f/0//T/+P/5//r/+v/3//X/9P/1
//X/9f/1//b/+f/2//L/9v/6//j/9v/0//f/9//4//n/9v/1//X/9P/1//X/9P/y//j/
+//9/////f/9//v/+P/4//v///////3//P/8//3/AQACAAIAAAABAAIABAAGAAQABwAI
AAkABwAGAAUABQAKAAoACgANAA0ADgAOAA4ADwATABQAFQAOAA4ADQAMAA8AEAASABMA
FwAWABUAGQAWABUAFgAWABcAFwAVABQAEwATABYAFgAXABkAGgAWABMAEQAPAA0ACwAL
AAoABgAHAAoACwAKAAcABwAHAAYABAAEAAIA/v///wAAAAABAP//AQACAAIAAQACAAYA
AwD+//3/AAAAAAAAAAAAAP7//v/+//7//v/7//z/+//3//n//f8BAAMAAAD///7//f//
////AAAAAAAA/v8CAAMAAAD8//n/9v/9//7///8CAAEAAwADAAMAAwACAP3//P8AAAAA
AAAAAP///P8AAP3/AAADAAUABgAEAAMAAgABAAYAAwAAAAAAAQABAAEABgADAAEA/f/6
/wAAAQABAAQABAADAAMAAwABAP///f/7//v/AQABAAAAAgAEAP///f/8//3/AAADAAEA
AgD+//z//v/+//r/+v/+//7/AAD+//z//v/+//3//v//////AAD+//3//P/+/wAA/v/9
//3//P/8///////9//3//f/9/wIAAAD+//7//v/+//7//v/+//7//f/8//v/+v/4//j/
+P/4//r//P/+/wAAAAAAAAAAAAD+//z/+v/4//v//P/9//7//P/8//z//P/6//r/+v/6
//z//P/8//z//P/8//z//P/9//7///8AAP7//P/6//j/+v/6//r/+v/7//z//f/+//z/
/P/8//z//P/8//z//P/6//r/+v/6//r/+v/6//r//P/8//z//P/5//j/9//2//n/+v/7
//z/+v/6//r/+v/7//z//f/+//3//P/7//r//P/8//z//P/+//7//v/+/wAAAgAEAAYA
CAAIAAgACAAFAAQAAQD+//z/+f/7//v/+v/6//n/+P/3//b/9P/x//P/8v/z//f/9v/2
//T/9P/0//X/9f/5//j/9//1//j/9v/2//b/9P/w//D/8v/z//T/9f/2//f/9v/1//b/
9//3//X/9P/z//P/8//z//D/8P/y//L/8v/1//j/+f/5//b/9v/4//n/+f/5//n/+f/3
//b/9P/x//P/+f/8////AAD9//v/+v/5//n/+//8/////v/8//z/+//4//z/BgAPABwA
JwA0AEQAUgBqAI4ApwC1ALkAtgCkAIUAbABcAE8AOwAgAAUA/v/+//r/9v/8/wEAAQAC
AAYAAgD9/////////wAAAAAAAAAA+//4//n/+P/5//v//v8DAAEA+v/0//b/8//2//r/
+//7//z////9//7//v/+//7//P/7//v//f///////P/7//v//v/+//7//f/+//v/+P/9
////AQADAAIA/v/7//z/+v/5//n/+f/7//v/+//8//////////7/+v/5//n/+//8//3/
/v8AAP3/+P/y//T/+//8//3//v/8//v/+//7//3//f/+//7//f/9//z/+v/8//3//f/9
////AQABAAAA/v8BAAUABQADAAIAAgADAAYACAAJAAgABgAGAAcACAAKAA0ADgAPAA0A
DAALAAsADAAMAAwADwATABQAFAAUABEAEwASABEADwASABQAFgAUABQAFQAVABUAEgAP
ABEAFAAVABgAGgAdAB0AGwAaABYAFQAXABYAFQAVABQADgAPAA8ADwAPABEAEQAQAAwA
CgAKAAgABAADAAUABwAIAAYABgAEAAAAAAAAAP/////+///////+//r/+v/9//n/9f/1
//n/+v/7//z//f/8//f/9v/1//T/9//6//v/+f/0//X/9v/1//X/9f/1//X/9f/1//b/
9v/1//T/+f/7//n/+P/4//j/+P/2//T/9P/y//P/8v/x//f/+P/1//b/+f/4//f/9v/4
//b/+//5//b/9//3//b/9v/1//T/8//3//X/8//0//L/8f/w//T/8//z//H/8P/x//H/
8P/y//D/7//v/+//8f/v/+3/6//s//H/8P/u/+//8v/u/+3/7f/t/+//8f/t/+7/6v/o
/+v/7P/p/+r/7P/q/+r/5v/m/+j/6P/n/+f/5//m/+b/5//n/+f/6v/q/+j/5//n/+T/
5P/n/+f/6P/p/+r/6//s/+b/5f/k/+P/4v/j/+T/5f/m/+T/5P/k/+T/4f/g/9//3v/h
/+L/4//k/+T/5P/k/+T/5P/k/+T/5P/g/97/3P/a/93/3v/f/+D/4P/g/+D/4P/e/97/
3v/e/+H/4v/j/+T/4//i/+H/4P/g/+D/4P/g/+L/4v/i/+L/3//e/93/3P/e/97/3v/e
/9z/3P/c/9z/3v/e/97/3v/f/+D/4f/i/+H/4P/f/97/4P/g/+D/4P/g/+D/4P/g/+H/
4v/j/+T/4v/i/+L/4v/i/+L/4v/i/+T/5P/k/+L/3//e/9r/2//b/9r/2v/Z/9v/3P/d
/93/2P/U/8//zP/R/9T/1v/W/9P/0v/S/9H/1//V/9P/0P/S/9L/0v/S/9H/0P/R/9T/
1//X/9f/1//V/9P/0f/R/9P/0//R/9D/0P/R/9L/0//O/87/0P/Q/9H/1P/X/9j/1P/Q
/8//0P/S/9P/1P/V/9T/1P/T/9H/0P/R/9b/2P/b/93/2//a/9n/1f/U/9X/0P/V/9j/
3P/k/+f/2P/S/+L/8f/y//n/BgAUACQAPABeAHsAhQCLAIoAfgBpAFgASgBBADcAHgD5
/+b/6P/o/+D/3v/j/+X/4v/c/9z/3v/j/+b/6f/r/+r/6f/o/+T/4v/k/+T/4//j/+T/
5//l/+D/3P/g/97/4v/n/+n/5//o/+v/6f/m/+b/5v/m/+j/6f/r/+//7f/t/+r/6f/n
/+j/5v/k/+f/6v/p/+j/6P/n/+b/5f/p/+j/6P/s/+r/6f/p/+n/7v/v//D/8v/y//H/
8P/u/+3/7f/u//H/7//v/+//8P/y/+7/6f/s//H/8P/v/+7/7//v//D/8f/x//H/8v/y
//T/9f/1//T/9f/1//T/8//1//f/9//2//X/+f/+////+//4//b/9f/5//z//v/+//v/
+v/6//r/+////wEAAwAHAAgACQALAAsACAAFAAUACAAKAAsADAALAA8AEAARAA0ADgAO
AA4AEAASABUAFwAXABQAEQATABMAEwAVABYAGAAZABgAGAAVABUAGAAYABgAGQAZABQA
FQAVABUAFQATABMAEgAOAAwADgAOAAwACQAJAAkACAAMAA4ADgAMAAoACAAFAAMABQAH
AAgACAAFAAYACgAHAAMAAwAHAAgABgAGAAYABAAEAAQABAAEAAYACAAIAAUAAwAFAAcA
BwAFAAUABQAFAAgACQALAAwABwAEAAcABwAFAAQABAAEAAgACAAIAAoACwANAA0ADQAQ
ABAADAAMAA0ADAALAAoADAAKAA8ADQANAA8AEAAQABEAEQARABEAFQATABEAEgASABEA
EAAUABMAEQANAAoAEAARABEAFAARAA8ADgANAA8ADwAPAA8ADgATABIAEAASABQADwAN
AA0ADQAPABEAEAASAA8ADgAOAA4ACgAKAAsACgALAAgACwAOAA8ADwARABEAEAAQAA0A
DQANABAAEQAQABAAEQAOAAwADQALAAwADQAOAA8AEgAQABAAEAAQABAAEgASABIAEgAP
AA4ADQAMAAsACgAJAAgADAAOABAAEgAQAA4ADAAKAAwADgAQABIADwAOAA0ADAAOAA4A
DgAOAA4ADgAOAA4ADgAOAA4ADgAQABAAEAAQAA8ADgANAAwADAAMAAwADAAMAAwADAAM
AAwADAAMAAwADQAOAA8AEAAOAA4ADgAOABAAEAAQABAADwAOAA0ADAANAA4ADwAQABAA
EAAQABAAEQASABMAFAASABAADgAMAA8AEAARABIAEAAQABAAEAARABIAEwAUABQAFAAU
ABQAFQAWABcAGAAZABoAGwAcABkAGAAVABIAFAARABMAEwASABIAEQAQAA8ADgAMAAkA
CgAIAAgACwAKAAoACAAIAAkACwAMABEADgALAAcACAAIAAgACAAGAAYABgAIAAkABwAH
AAcABwAJAAkACwANAA0ACwAKAAkABgAFAAQAAAADAAYABwAIAAcACAAHAAUABAAEAAYA
BwAHAAcABwAHAAoACgAJAAcACAANAA8AEQAQAAsABwAEAAUABwALAA4AEQASABAADAAH
AAgADAAUACEAMAA7AEIAUABgAHIAkgC7AMsAxQC4AKYAjwB8AG4AYQBNAC4AFwASABAA
DAAMABAAEQANABAAGAAUAA4ADwAOAA0ACgAIAAYABAAHAAgADQAQAA0ACwAKAAsADQAI
AAQACAAGAAgACwALAAgACAAKAAcACAAIAAgACAAGAAUABQAHAAUABQACAAEAAgAGAAcA
CAAGAAgABgAEAAkACQAJAAkABwAEAAIABAACAAEAAQABAAUABQAFAAYABQAFAAUABAAE
AAMAAwAFAAQAAwACAAIAAwAAAPz/AAAFAAQAAwACAAQAAwADAAMABAAFAAcACAAIAAcA
BQACAAMAAwACAAEAAwAFAAUABAACAAUACQAJAAcABgAGAAcACAAIAAcABAAHAAgACgAM
AAsADQANAA0ACwAKAAkACQANAA4ADwATABQAFAATABIAEgAVABUAFQATABYAGAAaABgA
GAAZABkAHAAaABgAGwAbABsAHQAeAB0AGwAXABQAEwAVABoAHAAZABkAGAASABIAEwAU
ABUAEwATABIADgAQABIAEgAQAA8ADwAPAA4ADAAMAAoABgAIAAgABwAHAAQABQAFAAQA
AgACAAUAAQD/////AwAEAAQABAAEAAIAAQACAAMABAACAAQABAABAAEAAwAFAAUAAwAD
AAMAAwABAAEAAgACAAEAAAAFAAcABAACAAEAAAADAAIAAQACAAUABwAHAAcABwAGAAEA
AAAEAAQABAAEAAYABAAJAAcABQAHAAgACAAJAAkACQAJAAkABQABAAAAAgADAAQACgAK
AAkABgAEAAYABQADAAQABQAFAAYABwAJAAcABQADAAMABwAFAAIAAgAEAP///f/+////
AgAFAAQABgADAAIABAAEAAAAAAABAAAAAQD+////AgADAAMAAgABAP///v/9//3//f8A
AP///P/6//n/+v/8/wEAAwD///3/+//5//7//v8BAAIAAwAEAAIAAAD+//z/+//6//n/
+P/6//z//v8AAP7//v/+//7/AAAAAAAAAAD9//z/+//6//z//P/8//z//P/8//z//P/8
//z//P/8//v/+v/5//j/+f/6//v//P/8//z//P/8//r/+v/6//r//P/8//z//P/9//7/
//8AAP3//P/7//r/+P/4//j/+P/7//z//f/+//3//P/7//r//f/+////AAD+//7//v/+
//r/+P/2//T/+f/8////AgD///7//f/8////AAABAAIA///+//3//P/8//z//P/8//z/
/P/8//z/+v/6//r/+v/8//z//P/8//7//v/+//7//P/8//z//P/+/wAAAgAEAAQABAAE
AAQABwAIAAkACgAIAAQAAAD+//n/+//7//r//P/7//r/+v/4//f/9f/0//T/9P/3//j/
9v/0//T/9P/1//X/+f/3//f/9P/2//b/9v/2//T/8v/y//T/9f/1//X/9f/1//X/8//1
//f/9//2//b/9v/3//X/9f/y//L/9v/2//b/+P/4//j/9//0//T/9v/3//f/+P/5//r/
/P/7//n/9v/1//j/+P/4//n/9v/0//P/7//y//X/9//5/wAAAgAAAPv/9v/2//7/CQAQ
ABsAKAA4AEgAXgB+AJ0ArwC3ALgArACTAHoAaABVAD8AKAATAAgACAAMAAYA/v/9/wUA
CAAAAPb/9v/7//7/AQD///7//f/8//z/+v/8//z/+v/5//n/+//9//j/9P/4//b/+P/7
//v/+f/6//3/+//4//j/+P/4//b/9f/1//f/+f/5//b/9f/1//j/+P/4//n//P/7//r/
+//5//f/9f/4//b/9f/4//b/9f/1//X/+f/5//n/+v/5//n/+f/4//X/8//y//P/9P/1
//b/+P/2//L/7f/w//j/+P/4//j/+P/3//f/9//3//f/+P/4//r/+//7//r/+//7//r/
+f/7//3//f/8//j/+//////////+//7///8BAAIAAgAAAAEAAgAEAAYABAAHAAgACQAL
AAoACQAJAAoACgAKAA0AEAASABMAFAAPABEAEAAPAA0AEAASABQAEgASABMAEwAYABYA
FAAXABcAFwAZABoAHQAdABsAGgAVABUAGAAYABYAFwAXABIAEgATABQAFQATABMAEgAO
AA8AEgATABIADgANAAwACgAKAAoACAAEAAQABAADAAMABAAHAAkACgAFAAQABgABAAEA
AQAFAAYABAAEAAQAAgACAAIAAgACAAIABAAEAAEA//8BAAMAAwAEAAUABgAHAAYABQAF
AAQAAgAAAAQABQAHAAYABgAGAAcABAABAAAAAQADAAMAAwAKAAwACgAMAA4ADAAKAAgA
BQACAAYAAwAFAAcACAAIAAcABwAHAAcACgAHAAQABAAFAAUABQAKAAcABQABAP7/AwAF
AAYACgAKAAkACQAJAAwACwAKAAkACQANAAsACAAKAA4ACwALAAcABQAFAAUABAAGAAMA
AgAFAAgABwAKAAoACAAIAAQABgAKAAwADQAKAAkABwAGAAMAAwADAAYACAAGAAUABQAF
AAYACgALAAgABwAGAAUACgAIAAcABgAFAAQABwAIAAkACgAIAAgACAAIAAYABgAGAAYA
CAAIAAgACAAHAAYABQAEAAQABAAEAAQAAgACAAIAAgACAAIAAgACAAQABAAEAAQAAQAA
AP///v8AAAAAAAAAAAEAAgADAAQABAAEAAQABAAEAAQABAAEAAQABAAEAAQAAwACAAEA
AAACAAIAAgACAAAAAAAAAAAAAAAAAAAAAAAAAAAAAAAAAAIAAgACAAIAAgACAAIAAgAC
AAIAAgACAAMABAAFAAYAAwACAAEAAAAAAAAAAAAAAP7//v/+//7//v/+//7//v8AAAIA
BAAGAAQAAgAAAP7/AwAGAAkADAAJAAgABwAGAAYABAAEAAEA///9//r/+P/5//j/+P/4
//n/+f/6//r/9//3//X/8v/x//L/8//1//f/+//5//f/8//0//P/8v/y//D/7v/u//D/
8f/x//H/8//z//P/8//z//X/9f/z//L/8f/x//H/8//w//D/8v/w/+7/7v/u/+//7//t
/+7/8v/z//P/8//x/+//7v/s/+3/6//r/+//7v/t/+3/6f/s/+7/7f/v//H/7v/v//T/
8P/q/+v/7P/y//7/CQASABsAHgAoAEAAYAB8AJMAnQCZAJAAfABjAFYAUABJADkAIAAN
AAQA+v/w/+z/6v/l/+X/6v/u/+7/7P/v//D/8f/x//D/7//u/+z/6v/s/+z/6f/n/+b/
5//r/+r/6v/y/+z/7P/t/+v/6f/o/+n/5f/n/+j/6f/q/+n/5//m/+f/5//n/+T/4//l
/+j/6P/o/+X/5v/j/+D/5v/n/+j/6f/m/+L/3//g/+L/4//l/+f/6P/n/+b/5v/l/+X/
5f/k/+P/4//k/+f/5f/l/+X/5v/k/+D/2//e/+b/5v/m/+b/4//h/+D/3//h/+H/4v/i
/+P/4//i/+D/4P/h/+H/4f/f/+H/4f/g/9//4//o/+n/7P/s/+3/7//w//D/7//s/+j/
5v/l/+T/5f/p/+v/7f/v/+7/7f/t//D/8P/w//P/8//0//T/9P/z//f/+P/5//X/9v/2
//b/9v/2//f/9//9//z/+/////z/+//8//z///////3//P/3//f/+v/6//r/+//7//b/
+P/5//r/+//4//f/9f/w//D/8v/y//D/7//v/+//7v/x//L/8f/u//D/8P/v/+//7f/t
/+z/6v/n/+j/7P/p/+j/6f/u//D/7v/s/+r/5v/m/+j/6v/s/+z/7v/u/+v/6P/p/+r/
6f/s/+3/7v/v/+3/7f/u/+7/6v/o/+z/7f/t/+z/7P/s//H/8v/z//b/9P/1//T/8//2
//b/8v/y//b/9v/2//b/9//0//j/9f/1//f/+P/4//n/+f/5//n//f/7//n/+v/9//3/
/f8CAP///f/5//b/+v/7//v//v8AAP////////3/+//5//f/+/8BAAEAAAD//wAA+v/3
//b/9//6//3//v8CAAEAAgD///7/+f/4////AAADAAIAAAAAAP7/+//8//3//f/+//7/
//8AAAQAAwAAAP7//f/+//7/AQABAAEAAQABAAEAAgAEAAMAAgABAAAAAQACAAMABAAG
AAYABgAGAAYABgAGAAYABQAEAAMAAgADAAQABQAGAAQABAAEAAQAAgACAAIAAgAEAAQA
BAAEAAYABgAGAAYACAAIAAgACAAIAAgACAAIAAgACAAIAAgACAAIAAgACAAKAAoACgAK
AAkACAAHAAYACAAKAAwADgAQABAAEAAQAA8ADgANAAwACgAIAAYABAAHAAoADQAQAA4A
DgAOAA4ADwAQABEAEgAQABAAEAAQAA8ADgANAAwADwASABUAGAAXABYAFQAUABYAGAAa
ABwAGgAaABoAGgAWABQAFAARABQAFQAVABYAFAASABEAEAAQAA8ADwAOAA4AEQASABIA
DgAOAA4ADwARABcAFwAXABMAFAATABIAEAAOAAwADAAQABEAEQARABEAEQARABEAEwAV
ABUAEwASABEAEQARABQAEgATABYAFAASABIAEgATABMAEQASABUAFwAYABkAFgAVABUA
FAAWABUAFgAbABoAGwAdABsAGQAYABQAEwAZACAAIwAkACQAGgATABYAHAAiACsAOABB
AEgAUgBkAIAAogC9AM8A0wDMAMAAqwCSAIAAeQBtAFYAPQAsACYAJgAiACAAHQAdACIA
JAAeAB0AIQAjACUAIwAiACEAIAAgAB4AIAAgACEAIQAiACUAIQAaABQAFgATABYAGgAb
ABwAHgAiACEAHgAcABoAGAAaABsAHQAhAB4AHQAZABcAGAAcAB0AHgAeACAAHgAcAB0A
HQAdAB0AHwAcABoAHAAaABkAGQAZABsAGwAbABwAGwAbABsAGgAZABkAGgAdAB0AHQAd
AB4AHAAYABMAFgAcABwAHAAcABwAGwAbABsAGwAbABwAHAAfAB8AHgAcABwAHQAdAB0A
GwAdAB0AHAAcAB8AIwAjACMAIgAiACMAJQAmACYAJAAmACYAJwAoACcAKQApACkAKQAo
ACcAJwAqACoAKgAtAC8AMAAwADAALgAxADEAMQAvADIANAA2ADMAMgAyADEANQA0ADMA
NwA5ADkAOwA8ADoAOQA2ADQANAA1ADkAOgA5ADkAOAAyADEAMQAxADEAMQAxADAALAAq
ACwALAAqACkAKQApACgAKgAqACgAJAAkACQAIwAjACEAIwAkACQAHgAeACEAHQAcAB0A
IgAkACIAIgAiACAAHAAcABwAHAAfACIAIwAhABwAHQAeAB0AHwAfAB8AHwAdAB0AHgAe
AB4AHAAgACEAIQAgACAAIAAgAB4AHAAcAB8AIQAhACEAIgAiAB4AHgAjACQAJQAmACMA
IAAkACEAIQAjACQAJAAnACcAJwAnACkAJQAhACAAIgAjACQAKgAnACUAIQAeACAAIQAh
ACQAJAAjACMAIwAhAB8AHQAbAB8AJwApACoAKAAoACEAHQAbABsAHQAfACEAJAAiACIA
IAAgABwAHAAeAB4AIAAeACAAIgAiACEAIQAhACAAIAAfAB8AHwAiACIAIAAfAB8AHAAc
AB8AHwAhACEAIQAhABwAHgAhACIAIwAkACIAIgAiACIAIQAgAB8AHgAgACAAIAAgAB4A
HgAeAB4AHgAeAB4AHgAgACAAIAAgAB4AHgAeAB4AHgAeAB4AHgAgACIAJAAmACMAIAAd
ABoAHAAcABwAHAAeAB4AHgAeACAAIAAgACAAHgAcABoAGAAbAB4AIQAkACQAJAAkACQA
IQAgAB8AHgAfACAAIQAiACAAIAAgACAAHgAeAB4AHgAgACIAJAAmACQAIgAgAB4AIQAi
ACMAJAAiACIAIgAiACIAIgAiACIAJAAkACQAJAAjACIAIQAgACEAIgAjACQAIwAiACEA
IAAiACIAIgAiACQAJAAkACQAIwAiACEAIAAiACQAJgAoACYAJgAmACYAJwAoACkAKgAt
AC4ALwAwAC4ALAAqACgAKQAqACsALAArACoAKQAoACUAJAAjACIAIwAkACUAJgAhAB4A
GwAYABsAHAAdAB4AIQAiACMAJAAkACQAJAAkACEAIAAfAB4AHAAaABgAFgAZABwAHwAi
ACAAIAAgACAAHgAeAB4AHgAfACAAIQAiACEAIAAfAB4AHgAeAB4AHgAgACIAJAAmACYA
JgAmACYAJQAkACMAIgAkACQAJAAkACcAKAApACoAJwAmACUAJAAeACQAKAAoACgAKgAw
ADYAPABMAF4AZgBuAIQApgDKAOoA9ADoANgAxACwAJwAigB6AGQATAA6ADQANAAuACgA
JgAoAA==
         </WaveFormData>
      </LeadData>
      <LeadData>
         <LeadByteCountTotal>10000</LeadByteCountTotal>
         <LeadTimeOffset>0</LeadTimeOffset>
         <LeadSampleCountTotal>5000</LeadSampleCountTotal>
         <LeadAmplitudeUnitsPerBit>4.88</LeadAmplitudeUnitsPerBit>
         <LeadAmplitudeUnits>��V</LeadAmplitudeUnits>
         <LeadHighLimit>2147483647</LeadHighLimit>
         <LeadLowLimit>268435456</LeadLowLimit>
         <LeadID>V1</LeadID>
         <LeadOffsetFirstSample>0</LeadOffsetFirstSample>
         <FirstSampleBaseline>0</FirstSampleBaseline>
         <LeadSampleSize>2</LeadSampleSize>
         <LeadOff>FALSE</LeadOff>
         <BaselineSway>FALSE</BaselineSway>
         <ExcessiveACNoise>FALSE</ExcessiveACNoise>
         <MuscleNoise>TRUE</MuscleNoise>
         <LeadDataCRC32>2107196516</LeadDataCRC32>
         <WaveFormData>
9P/0//T/9P/2//b/9v/2//T/9P/0//T/9v/4//r//P/8//z//P/8//z//P/8//z//v/+
//7//v/8//z//P/8//7//v/+//7//f/8//v/+v/7//z//f/+////AAABAAIAAgACAAIA
AgADAAQABQAGAAQABAAEAAQABAAEAAQABAAFAAYABwAIAAcABgAFAAQABwAIAAkACgAJ
AAgABwAGAAgACAAIAAgACQAKAAsADAAJAAgABwAGAAkACgALAAwACgAKAAoACgAKAAoA
CgAKAAwADAAMAAwACgAKAAoACgAKAAoACgAKAAwADAAMAAwACwAKAAkACAAIAAgACAAI
AAYABgAGAAYABgAGAAYABgAEAAQABAAEAAYABgAGAAYACAAIAAgACAAGAAQAAgAAAAIA
BAAGAAgABgAGAAYABgAEAAQABAAEAAUABgAHAAgACAAIAAgACAAJAAoACwAMAAwADAAM
AAwACQAGAAAA/f/9//z/+//8//v/+//6//r/+//7//v//P/8//3//f////7/////////
AAAAAP///v/+//7/AAABAAMABAAEAAQAAgACAAIAAgACAAIAAwADAAUABQAFAAQAAgAB
AAEAAwADAAMAAwADAAQAAwADAAQAAgACAAIAAgAFAAYABgAFAAQAAwACAAIABAAEAAMA
AwADAAMAAwADAAEAAQADAAMABQAFAAMAAwABAAIACgARABIAEgATABIACgAFAPr/5//V
/8r/u/+l/5L/iv+I/4r/kP+d/6//uf+1/7P/v//N/9j/4P/n/+7/9f/8/wEABwAJAAsA
DAAMAAwADQALAAoADQAQAA8ADgAPAA8AEAAQABAAEAAPAA0ADwAPAA8ADwAMAAsACwAL
AAwACwAMAA4ADQAKAAkACQALAAwADQAOABAADwAOAA4ACwALAAoACQALAAwADQAOAAwA
CwALAAsACQAJAAoACwAMAA0ADQAOAAwADQAOAA4ADgAOAA4AEAASABIAEgASABIAEQAR
ABQAFgAWABYAFAASABAADwANAA4ADwAPAA8ADQAMAAsACwAKAAkACAAHAAgACQAJAAcA
BgAHAAYABgAJAAkACgALAAkABwAHAAcABwAHAAkACQAKAAsACwAMAAgABgAEAAMABAAG
AAcABwAFAAUABQAEAAQAAwADAAMAAQAAAAAA///9//z/+v/5//r/+//9//7/+v/6//f/
9//2//j/+P/4//n/+v/8//3/+//8//3//v/+//7/AAAFAAQAAwAEAAUACAAIAAcABgAH
AAgACAAIAAYABwAHAAcABgAJAAoACQAHAAkACgAKAAgACQAJAAkACQAJAAoACgAIAAgA
CAAKAA0ADQAOAA8ADAALAAoACQAKAAsADAANAA8AEAARABIADwAMAAsADAALAAsADAAN
AAoACAAIAAkABwAGAAYABwAIAAkACQAKAAgABwAFAAMABwAIAAkADAAKAAoACgALAAwA
DAANAA4AEAAPAA8AEAAPAA0ADAAMAA0ADgAPABAADgANAA0ADQAOAA4ADAAMAAwADAAJ
AAkABwAHAAYABgAHAAcABwAHAAcABwAGAAYABwAHAAcACQAJAAkACQAJAAgABwAGAAYA
BwAIAAgACQAHAAYABgAHAAcABwAHAAcACAAIAAgACAAHAAYABQAEAAYABwAHAAcABAAE
AAQABgAEAAQABQAGAAcACAAGAAYABgAGAAQABAAEAAQABQAGAAcACAAHAAYABQAEAAYA
BgAGAAYABgAGAAYABgAGAAYABgAGAAgACAAIAAgABwAGAAUABAAFAAYABwAIAAcABgAF
AAQABAAEAAQABAAGAAYABgAGAAUABAADAAIABAAEAAQABAAGAAYABgAGAAQABAAEAAQA
BQAGAAcACAAEAAIAAAD+/wAAAgAEAAYABQAEAAMAAgACAAIAAgACAAMABAAFAAYACAAI
AAgACAAKAAwADgAQAA0ADAALAAgAAwABAP7//P/9//7/AQADAP///v/8//n/+f/6//v/
/f/7//3//v////////////7//v/8//7//v/9//3//P/8////AAABAAIAAAAAAAAAAAAD
AAMAAwADAAEAAAAAAP///P/9//z/+////wEAAgADAAIAAgABAAAA/v/+////AAACAAEA
AQABAAAAAAD///7/AAABAAIAAwABAAEAAQABAAMAAwADAAMACQAHAAUABgAIAAsADAAM
AA0ADAAIAAEA+P/t/9n/xv+v/5X/hP98/3r/gv+M/5P/m/+f/5v/n/+v/7//zP/Y/+H/
6P/t//T/+f/5//z///8BAAIAAwAFAAQABAAEAAYABAACAAIAAwAFAAYABQAGAAYABQAG
AAcACAAJAAcABwAIAAkABwAFAAUABgAHAAYABwAJAAgACAAIAAgACAAHAAYABgAGAAcA
BwAHAAgACAAIAAgABgAFAAUABQADAAMABAAFAAcABwAGAAYABAAFAAYABgAEAAQABAAG
AAcACAAJAAoACAAHAAcACgALAAwADQAMAAwADAANAA0ADQANAAwACwAMAAwADAANAAwA
CwAKAAkACgALAAsACQAIAAkACAAIAAYABQAFAAUABwAFAAUABQAEAAMABAADAAUABQAE
AAQAAwACAAEAAQD//wAAAAD//wAAAQACAAIAAAD///////////7//v/9//7//v/9//3/
+//7//z//P/9//7//P/9//v//P/7//r//f/+/wAAAQD//wAAAQACAAAAAAACAAcABQAD
AAMAAwAGAAYABQAEAAUABgAGAAYABQAFAAQAAwABAAMAAwABAAMABQAGAAYABAAFAAUA
BQADAAMABAAEAAQABAAEAAYABAADAAMAAwAEAAUABgAHAAYABQAEAAMABAAGAAgACgAI
AAYABgAIAAYABQAFAAUABgAEAAQABQADAAIAAgADAAQABQAFAAYABQAFAAQAAwAEAAQA
BAAGAAcACAAJAAsACwAKAAoACgALAAsADAAOAA0ACwAKAAoACgAKAAoACgALAAsADAAN
AA0ADAAJAAgACwAMAAoACwAJAAkACAAIAAkACQAJAAkACwALAAoACgAKAAkACAAJAAkA
CQAJAAkACAAHAAYABgAIAAgABwAHAAkACAAIAAkABgAFAAQAAwADAAQABQAGAAYABgAG
AAYABgAHAAcABwAGAAYABgAIAAYAAgAEAAQABAAEAAcACAAJAAoABwAGAAUABAAFAAYA
BwAIAAgACAAIAAgACAAIAAgACAAGAAYABgAGAAQABAAEAAQABgAGAAYABgADAAIAAQAA
AAAAAAAAAAAAAgAEAAYACAAFAAQAAwACAAQABAAEAAQAAgACAAIAAgACAAIAAgACAAMA
BAAFAAYAAwACAAEAAAABAAIAAwAEAAIAAgACAAIAAgACAAIAAgACAAIAAgACAAAAAAAA
AAAAAAAAAAAAAAAAAAAAAAAAAP7//v/+//7///8AAAEAAgABAAAA///+/wEABAAHAAoA
DAAMAAwADAALAAoACQAGAAIAAQD///7/+//6//v/+//7//z//P/7//z//P/8//3/+//9
//7///8AAAEAAgACAP7//P/+//7/AgADAAMABAACAAIAAgACAAAAAAAAAAAAAgADAAQA
BQAFAAQABAADAAMABQAFAAUAAwADAAIAAQADAAQABAAEAAYABgAHAAgABwAFAAQAAwAD
AAQABAAEAAQABQAGAAcABwAHAAcABwALAAsACwALAAkABwADAAQADgAVABgAGAAXABAA
BAD9//r/7f/Z/8j/sf+X/4j/gP98/37/iP+T/53/of+h/6n/t//H/9L/3P/n//L/+f8A
AAMABwAFAAcACAAIAAwADwAPABAAEQASAA8ADAANAA0ADgAOAA8AEAAQAA8ADwAPAA8A
DwALAAsADAANAA4ADQAOABAADgAKAAgABwAKAAoACgAKAAoACQAIAAgACAAJAAkACQAM
AAwADAAMAAkABwAGAAUABgAHAAkACwALAAsACgAKAAwADQAOAA4ADAAMAAwADgAOAA4A
DgAOABAADwAPABIAEAAQABAADgAMAAwADQANAA8ADwAOAA0ACwAKAAkACQAJAAkACQAJ
AAkACQAIAAUABwAJAAkACgAKAAkACQAJAAkABwAHAAcACAAJAAwADQALAAsACgAKAAcA
BgAFAAUABQAGAAYABQAFAAUABQAEAAYABQAFAAUAAwACAAIAAQD+//7//f/9//////8A
AAAA/f/8//j/9//7//7///8AAP7//v///////f/+////AAAAAAAAAgAHAAUAAwADAAMA
BwAIAAgACAAGAAYABQAEAAIAAwADAAMAAgAFAAYABQACAAMAAwACAAMABQAGAAcAAwAD
AAQABAAEAAQABAAGAAYABQAFAAUABAADAAIAAQACAAMABAAFAAQABAAEAAQABAACAAIA
BAAEAAMAAwADAAAA/v/+///////+//7//////////v/+//7/////////AgACAAIABAAD
AAIAAQABAAQABAAFAAYABgAFAAUABgAFAAMAAgACAAEAAAD///7/+v/5//n/+f/+//7/
/P/8//7//v/7//v/+f/5//j/+P/7//v/+//7//v/+//6//r//f/9//3////7//v/+//7
//3//f/9//7//P/8//v/+//9//z//P/9//3//f/9//3/+v/6//r/+v/6//r/+v/6//r/
+//7//v/9//2//X/9v/8//z/+f/4//f/9v/0//T/9P/0//b/9v/2//b/+P/4//j/+P/2
//b/9v/2//f/+P/5//r/+P/4//j/+P/4//j/+P/4//b/9v/2//b/9P/0//T/9P/1//b/
9//4//b/9v/2//b/+P/4//j/+P/1//T/8//y//T/9P/0//T/9v/2//b/9v/1//T/8//y
//L/8v/y//L/8//0//X/9v/1//T/8//y//T/9P/0//T/8f/w/+//7v/x//L/8//0//T/
9P/0//T/9P/0//T/9P/3//r//f8AAPz/+v/4//b/9v/x/+//7P/p/+b/5f/m/+j/6f/r
/+z/6//q/+r/6v/p/+n/6//s/+3/7f/t/+3/6v/o/+b/6P/q/+z/7f/t//D/8P/w//D/
7//u/+3/7P/s/+3/7f/t/+7/7//v//D/7f/t/+//7//x//H/8f/w/+7/7f/t/+z/7f/u
/+//8f/y//L/8f/x//H/8f/y//L/8//z//T/9f/y//H/8P/v//L/9f/2//f/9//5//X/
8f/2//7////+/wQABwAAAPj/8f/m/9v/zf++/6//nf+K/3z/ev+A/4b/j/+h/6//rf+n
/7H/v//K/9L/2f/i/+v/7v/t//P/9f/5//z//v/+/////f/8/wAAAgAAAP7//f/9//7/
/v/9//7//v/9////////////+//7//z//f/+//3//v8AAAAA/v/+////AgACAAIAAgAD
AAMAAwAEAAEAAQAAAP//AwAEAAUABgAEAAMAAwADAAUABQAGAAcABQAFAAQABAADAAMA
AwACAAQABAAEAAYABAAEAAQABAAEAAMAAwAGAAYABgAGAAQAAwACAAIAAQACAAMAAwAD
AAEAAAD/////AQABAAEAAQACAAMAAwABAP//AQABAAIABAADAAMAAwAFAAMAAwADAAEA
AQADAAMABQAFAAQABAADAAIAAQABAAEAAgACAAEA/v/9//z/+v/8//v/+//7//n/+P/4
//f/9P/0//P/8//x//H/8v/y//H/8v/w//H/8P/y//L/8v/y//L/8//z//X/9v/3//j/
+v/6//z/AQD+//v/+v/5/wAAAgADAAQABgAGAAUABAAEAAUABQAFAAQABwAIAAcABgAH
AAcABgAIAAkACQAJAAcABwAIAAgABgAGAAYACAAJAAkACgALAAoACQAIAAcACAAJAAoA
CwANAA4ADwAQAA0ACgAJAAoACAAHAAcABwAGAAQABAAFAAUABAAEAAUABwAHAAYABgAF
AAUABAADAAcACAAJAAwACwAKAAkACQAKAAoACwAMAAwACwALAAwACgAJAAkACgALAAwA
DQAOAAsACQAIAAcACgAKAAgACAAJAAoACAAJAAYABQADAAIABQAHAAkACwAJAAkACAAI
AAgABwAGAAcABgAHAAgACQAHAAcABwAIAAoACgAJAAkABwAGAAYABwAIAAkACgALAAwA
DAAMAAwACgAKAAoACgAIAAkACQAJAAQABAAEAAYABgAIAAoACgAKAAoACAAIAAgACAAI
AAgACAAIAAgACAAIAAgABwAGAAUABAAHAAgACQAKAAkACAAHAAYABwAIAAkACgAKAAoA
CgAKAAkACAAHAAYACQAKAAsADAAKAAoACgAKAAgACAAIAAgACQAKAAsADAAJAAgABwAG
AAcACAAJAAoACAAIAAgACAAKAAoACgAKAAwADAAMAAwACQAIAAcABgAHAAgACQAKAAgA
CAAIAAgACgAKAAoACgAIAAgACAAIAAYABgAGAAYABwAIAAkACgAIAAgACAAIAAgACAAI
AAgACgAMAA4AEAAQABAAEAAQAA4ADgAOAAwABQADAAAA/v/9//7/AQADAAEAAgACAAEA
/v/+//7///8AAAMABQAHAAYABQAEAAIAAQAAAAMABAAGAAcABwAIAAYABgAGAAYABwAI
AAkACgAKAAkACAAHAAkACAAIAAcABgAHAAYABQADAAMAAgABAAQABgAHAAgABgAEAAMA
AgAFAAUABgAHAAcACAAIAAgABQAFAAUABQAGAAcACAAJAAoACQAIAAcACQAJAAkADgAW
ABkAFgAQAA0ADAAIAAEA+P/p/9f/xP+v/5f/hv+A/4D/iP+W/6X/r/+t/6f/q/+7/8n/
2P/k/+3/+P///wIAAwADAAMABQAGAAYACQANAA4AEAAQABIAEAAOAAwACwALAAoADAAO
AA8ADwAMAAsACgAJAAkACwAOABEADgALAAoACgALAAoACwANAA0ADAALAAoACgAJAAgA
CAAJAAsADAANAAsACgAJAAgABwAHAAgACQAHAAcACAAJAAgABwAFAAQABwAJAAsADAAK
AAoACgAMAAwADAAMAAwADgANAA0AEAAPAA4ADQAKAA0ADgAQABEADwAPAA4ADQAPAA4A
DQANAAsACwALAAsACQAJAAgABQAHAAkACQAKAAkABwAGAAUABgAFAAYABwAGAAUABgAF
AAQAAwABAAAAAgACAAIAAwADAAQABAADAAEAAQABAAAAAAD////////9//z//P/7//v/
/P/8//3//P/7//v/+v/5//r/+P/5//n/+v/5//j/+P/4//n/+f/8//7/AAACAP7//P/8
/////v/9//7///8FAAYABgAGAAUABAACAAAAAQADAAQABQACAAMAAgD//wEAAwAEAAQA
BAAFAAUABQABAAEAAgACAAMABAAFAAgACAAHAAcABwAFAAUABQAFAAgACQAKAAsACAAI
AAgACAAKAAgACAAKAAYABQAFAAUABAACAAIAAwAEAAQABQAHAAUAAwAAAP7/AAABAAEA
AQACAAIAAgAEAAYABgAGAAcACAAIAAkACgAJAAcABgAGAAkACQAKAAwACwAKAAkACAAJ
AAkACgALAAsACgAHAAYABAAEAAEAAQACAAMAAwAEAAIAAQAAAP////////7//v8AAAEA
AgAFAAIAAQAAAP//AAABAAIABAADAAIAAAD//wIAAgADAAUABQAFAAUABQACAAIAAgAC
AAQABAAEAAQAAgADAAMAAwAAAAAAAAACAAIABAACAAIAAgACAAAAAAAAAAAAAgACAAIA
AgACAAIAAgACAAMABAAFAAYABAAEAAQABAAEAAQABAAEAAQABAAEAAQAAQAAAP///v8B
AAIAAwAEAAMAAgABAAAAAgACAAIAAgACAAIAAgACAAEAAAD///7/AAACAAQABgAFAAQA
AwACAAAAAAAAAAAAAgACAAIAAgABAAAA///+/wEAAgADAAQAAgACAAIAAgACAAIAAgAC
AAIAAgACAAIAAAAAAAAAAAADAAQABQAGAAQABAAEAAQAAgACAAIAAgAEAAQABAAEAAMA
AgABAAAAAQACAAMABAADAAIAAQAAAAIAAgACAAIABAAEAAQABAACAAIAAgACAAYACAAK
AAwADgAOAA4ADgAQABAADgAJAAYAAgD///z/+v/8//3//f///wAAAAAAAP7//v//////
//8AAAEAAQADAAMAAgAAAP3//v/9//7/AgADAAUABgAFAAQAAwACAAQABAAEAAUAAwAD
AAMAAwACAAIAAQABAAMAAwADAAMABQAEAAMAAwACAAIAAgACAAQABQAGAAYABQAFAAUA
BQAIAAgACAAHAAUABQAFAAUABAADAAIAAwAEAAUABgAHAAUABwAGAAoADwAUABQAEQAM
AAYAAQD6/+//3f/K/7f/n/+K/4L/fP96/4L/j/+b/6H/n/+j/7P/w//O/9j/4f/s//f/
/P///wMAAQADAAQABAAGAAkACQAKAAwADgAMAAoACQAJAAoACgALAAwADAALAA0ADQAN
AA0ACQAJAAoACwANAAsACwAMAAoACAAIAAkADAAMAAwADAAOAA0ADAAMAA4ADwAPAA8A
DgAOAA4ADgAMAAsACwALAAsACwAMAA0ADQANAAwADAAMAA0ADgAOAA4ADgAOABAAEAAQ
ABAAEAAQAA8ADwASABQAFAAUABIAEgASABMAEwAUABUAFQAVABUAFAATABMAEwATABMA
EwARABEAEAANAAwADQAMAAwADQANAA4ADwANAAsACwALAA0ADQAPAA8ADgANAAsACgAJ
AAgABwAHAAkADAAOAA8ADgANAAwACgAMAAsACwALAAkACAAIAAcACAAIAAcABwAIAAkA
CwAMAAkACAAEAAMABgAIAAgACAAFAAQABAADAAIAAgACAAIAAwAEAAcADQAIAAUABAAD
AAgACgALAAwACgAKAAkACAAKAAsACwALAAoADQAOAA0ACgALAAsACgAMAA0ADQANAAkA
CQAKAAoACQAIAAcACAALAAsADAANAAwACwAKAAkACgALAAwADQALAAwADQAOAA0ACgAJ
AAoACwALAAwADQAKAAgACAAJAAsACgAKAAsACQAJAAgACAAIAAkACQAJAAsADAANABAA
DwAOAA0ADQAQABAAEQASABIAEQARABIAEAAPAA8AEAAQABAAEAAQAA4ADQANAA0AEAAQ
AA4ADgAQABAADQANAAwACwAJAAgACwALAAsACwANAA0ADAAMAAsACwALAA0ACgAJAAgA
BwAKAAsADAAOAA0ADAAKAAkABwAGAAYABwAJAAkACQAJAAYABgAGAAYABgAGAAYABgAH
AAkACgALAAcABgAFAAYACAAGAAcACAAJAAoACQAIAAcABgAHAAgACQAKAAoACgAKAAoA
CAAIAAgACAAKAAoACgAKAAcABgAFAAQABwAIAAkACgAJAAgABwAGAAUABAADAAIABAAG
AAgACgAIAAYABAACAAMABAAFAAYABgAGAAYABgAGAAYABgAGAAkACgALAAwACgAIAAYA
BAAGAAYABgAGAAYABgAGAAYABAAEAAQABAAGAAYABgAGAAUABAADAAIABAAEAAQABAAE
AAQABAAEAAIAAgACAAIAAwAEAAUABgAFAAQAAwACAAMABAAFAAYABAAEAAQABAAGAAYA
BgAGAAgACAAIAAgACQAKAAsADAAKAAoACgAKAAoACAADAAEA/P/6//j/+P/6//v/+//8
//v/+f/3//b/9//5//r//f/+//////////3//P/6//j/+//8////AQD+//7//f/8//7/
AAACAAQAAwACAAIAAQD+//3//P/6//3//f/+/wEA/v/9//z/+//7//v//P/+//7//v/+
//7//f/+//7//f////////8AAP3//P/6//n/+//7//v/+//6//n/+v/5//n/9//9////
//8CAAYABwAIAAYABQAAAPr/8f/o/9v/y/+2/5//if92/3D/cv96/4j/l/+n/6n/nf+b
/6n/uf/I/9b/3//m//H/9P/v/+3/7//z//b/+P/4//v/+//8//3//v/7//j/+v/7//3/
/v/9//7//v/9//v/+//7//v/+//7//z//f/8//n/+P/4//r/+P/4//n/+v/6//r/+v/6
//n/+P/4//r/+//7//v/+//6//n/+P/5//n/+v/7//r/+f/5//n/9//3//b/9v/5//v/
/f/+//v/+v/5//r//P/8//z//P/7//n/+P/6//n/+P/3//T/9v/2//f/9//1//X/9P/z
//X/9P/z//P/8v/x//D/7//x//H/8P/t/+//8//1//j/9f/z//L/8f/0//P/9P/1//T/
8//0//P/9P/1//X/9v/3//b/9f/1//L/8v/x/+//7//v/+//7v/s/+v/6//r/+j/5v/l
/+P/5f/m/+b/5//l/+P/4v/g/9//4P/e/9//4P/i/+L/4v/h/+D/4P/f/+H/5P/n/+r/
6f/o/+n/7f/t/+3/7//x//P/9P/0//T/9P/0//P/8v/2//n/+//9//r/+//6//f/+f/7
//z//P/6//v/+//7//v/+//8//z/+v/6//r//P/8//v/+//7//z//f/+/////f/9//3/
/f/9//7///8AAAEAAAABAAQAAAD9//v/+f/7//r/+//9//3//P/8//3/+//7//r/+v/9
////AAABAAEAAAD//wAAAQACAAMABQAGAAYABwAIAAcABQAEAAQABQAFAAYACAAHAAYA
BQAEAAIAAQABAAEABgAGAAQABAAEAAQAAQABAAIAAwADAAQABAADAAIAAQADAAMAAgAC
AAMAAwADAAUABAAFAAYABwAHAAcABwAIAAYABgAFAAUABwAGAAYABwAFAAUABQAFAAIA
AgACAAIABAAEAAQABAACAAMAAwADAAEAAgADAAYACgAKAAgACAAIAAgACAAIAAgACAAJ
AAoACwAMAAkACAAHAAYABwAIAAkACgAIAAgACAAIAAYABgAGAAYACAAIAAgACAAIAAgA
CAAIAAkACgALAAwACgAKAAoACgAMAAwADAAMAAwADAAMAAwACQAIAAcABgAKAAwADgAQ
AA0ADAALAAoADAAMAAwADAAMAAwADAAMAAsACgAJAAgACgAKAAoACgAKAAoACgAKAAsA
DAANAA4ADAAMAAwADAAMAAwADAAMAA0ADgAPABAADgAOAA4ADgARABIAEwAUABUAFgAX
ABgAGAAYABgAGAAYABYAEQAPAAoACAAGAAYABgAHAAcACAAKAAkACAAIAAYABwAHAAkA
DAANAA0ADQANAAwACgAIAAwADAAOAA8ADQAOAA4ADgANAAwACwAKAA0ADgAQABEAEAAP
AA4ADAAOAA0ADQAPABEAEQARABEADwANAAwADAANAA4ADwAQABEAEgASABEAEQARABEA
EgASABIAEQARAA8ADwAPAA8ADwAPABEAEQARABMAEQATABMAFAAYAB8AHgAcABkAFAAO
AAkAAgDz/+X/2P/F/63/mP+M/4r/jv+a/6n/u//B/7n/uf/F/8//3P/s//f//P8FAA4A
DwALAA0ADwAQABAAFAAXABcAGAAYABoAGAAWABcAFwAYABgAFwAYABgAFwAWABUAFAAT
ABMAFQAYABsAGAAVABQAFAAVABQAFQAXABgAGAAYABgAFgAVABQAFAAWABcAFwAXABcA
FgAVABQAEgARABEAEQASABMAFQAXABQAEwARABAAEQATABUAFgAUABQAFAAWABYAFgAW
ABYAGAAXABcAGgAaABoAGgAYABoAGgAbABsAGQAZABgAFwAXABYAFQAVABUAFQAVABUA
FAATABEADQAOABEAEgAUABQAEwATABMAEAANAAwACwAMAA0AEAARABAADwANAAwADQAM
AAsACwALAAwADAALAAsACwALAAoACgAJAAkACQAHAAYABgAFAAYABgAFAAUAAwADAAQA
BAADAAQAAgADAAQABgAGAAYABAACAAEA//8AAAIABAAGAAYABgAIAA0ACQAHAAcABwAL
AAwADAAMAAoACgAJAAgACgALAAsACwAKAA0ADgANAAsADQAOAA4ADAANAA0ADQANAA0A
DgAOABAAEAAQABIAFAATABMAEwAQAA8ADgANABAAEQASABMAEAAQABAAEAARABAAEQAU
ABQAEwATABMAEQAOAA0ADQAOAA4ADwARAA4ADQALAAoACwANAA4ADwAOAA4ADgAQAA4A
DgAOAA8AEgASABMAFAASABEAEQASABMAEwAUABYAFgAWABYAFgASABEAEQARABYAFgAU
ABQAEwASAA4ADQAOAA8ADwAQABEAEQARABEAEAAPAA0ADAAPAA8ADwARAA8ADwAPAA8A
DwAPAA8AEAASABIAEQARABAADgANAA0ADwARABMAFQASABAADgAMAA0ADgAPABAADgAP
AA8ADwAMAAwADAAOABAAEAAQABAAEAAQAA4ADgAOAA4AEAAQABAAEAAOAA4ADgAOABAA
EAAQABAAEAAQABAAEAAOAA4ADgAOABAAEgAUABYAEgAQAA4ADAANAA4ADwAQAA4ADgAO
AA4ADAAMAAwADAANAA4ADwAQAA4ADgAOAA4ADgAOAA4ADgAPABAAEQASABAAEAAQABAA
EQASABMAFAARABAADwAOABAAEAAQABAAEAAQABAAEAAQABAAEAAQABAAEAAQABAADwAO
AA0ADAAOAA4ADgAOAA8AEAARABIAEQAQAA8ADgAOAA4ADgAOAA4ADgAOAA4AEAAQABAA
EAAQABAAEAAQABAAEAAQABAAEgASABIAEgARABAADwAOAA8AEAARABIAFAAUABQAFAAW
ABYAFgAWABkAGgAbABwAGgAaABoAGgAXABYAFQAUABIAEAAOAAwACgAKAAoACgALAAwA
DQAOAAwADAAMAAwADwAQABEAEgASABIAEgASABAAEAAQABAAEAAQABAAEAASABIAEgAS
ABMAFAAVABYAFAAUABQAFAASABIAEgASABMAFAAVABYAFQAUABMAEgAVABYAFwAYABYA
FgAWABYAFgAWABYAFgAWABYAFgAWABYAFgAWABYAGAAYABgAGAAYABgAFgAYAB4AJAAm
ACQAIgAgABwAEgAEAPT/4P/O/7r/pP+Y/5b/lv+Y/57/qP+w/67/sP++/9D/3v/s//b/
/P8CAA==
         </WaveFormData>
      </LeadData>
      <LeadData>
         <LeadByteCountTotal>10000</LeadByteCountTotal>
         <LeadTimeOffset>0</LeadTimeOffset>
         <LeadSampleCountTotal>5000</LeadSampleCountTotal>
         <LeadAmplitudeUnitsPerBit>4.88</LeadAmplitudeUnitsPerBit>
         <LeadAmplitudeUnits>��V</LeadAmplitudeUnits>
         <LeadHighLimit>2147483647</LeadHighLimit>
         <LeadLowLimit>268435456</LeadLowLimit>
         <LeadID>V2</LeadID>
         <LeadOffsetFirstSample>0</LeadOffsetFirstSample>
         <FirstSampleBaseline>0</FirstSampleBaseline>
         <LeadSampleSize>2</LeadSampleSize>
         <LeadOff>FALSE</LeadOff>
         <BaselineSway>FALSE</BaselineSway>
         <ExcessiveACNoise>FALSE</ExcessiveACNoise>
         <MuscleNoise>TRUE</MuscleNoise>
         <LeadDataCRC32>3456418943</LeadDataCRC32>
         <WaveFormData>
9P/0//T/9P/1//b/9//4//f/9v/1//T/9//4//n/+v/5//j/9//2//b/9v/2//b/9//4
//n/+v/5//j/9//2//n/+v/7//z/+v/6//r/+v/7//z//f/+/wAAAAAAAAAA///+//3/
/P/+//7//v/+//3//P/7//r/+v/6//r/+v/8//z//P/8//n/+P/3//b/+f/6//v//P/6
//r/+v/6//j/+P/4//j/+f/6//v//P/6//j/9v/0//f/+P/5//r/+f/4//f/9v/2//b/
9v/2//j/+P/4//j/9f/0//P/8v/z//T/9f/2//T/9P/0//T/9v/2//b/9v/2//b/9v/2
//X/9P/z//L/9P/0//T/9P/y//L/8v/y//P/9P/1//b/9v/2//b/9v/z//L/8f/w//L/
9P/2//j/9v/2//b/9v/2//b/9v/2//n/+v/7//z//P/8//z//P8AAAIABAAGAAYABgAG
AAYABQACAP//+f/3//X/8v/z//L/8f/u/+z/7f/u/+7/8P/v/+7/8P/w//L/8//z//T/
9v/2//L/8v/x//H/8P/v/+//8P/u//H/8//0//T/9P/y//X/9f/1//b/9//2//b/9P/1
//X/9//6//r/+v/6//f/9//3//j/+P/4//f/9f/6//z/+f/4//f/9v/1//T/9v/2//b/
9v/1//T/8//z//T/9f/2//f/+//6//f/9P/y//T///8KABQAHgAuAD4AWAB7AJ0ArwC/
ANYA2gDAAJYAYgAhAND/g/9R/zb/Mf8//1f/eP+X/7D/vv/K/9X/4P/o//D/9//6//3/
/v////7//v/+//3///8AAAEAAAD/////AAAAAP//////////AQACAAIAAgAAAP////8A
AAIAAgAEAAYAAwACAAIAAQADAAQABQAGAAcACAAJAAgABAAEAAIAAAADAAQABAAEAAEA
AAAAAAEAAQD/////AAADAAQABAAFAAIAAwADAAIABAAEAAQABAAEAAMAAwAEAAUABAAB
AAIABAAFAAYABwADAAEAAQABAAMABAAFAAYABAADAAMABQADAAMAAwADAAYABwAIAAgA
BQAFAAcABwAIAAkACQAKAAgACQAJAAkACQAKAAoADAAOABAAEQATABAADgANAA0AEQAS
ABIAEQAPAA8ADQANAA4ADwAQABAAEAAQAA8ADwANAAsACQAHAAgACQAJAAkABwAGAAUA
BQAFAAYABgAHAAoACQAKAAsACwAMAA4AEAAQABAAEwATABQAFAAUABQAEwAUABQAEwAU
ABQAFAAVABMAEgASABEAEAATABQAEwASABEAEAAPAA8AEQASABIAEgARABEAEQAPAAwA
CwANAA8AEAASABMAEQAPAA4ADQANAA4ADwAPABEAEAAPAA8ADAAKAAkACwAMAAwADQAO
AA0ACwAKAAkACgAKAAwADQAPABAAEAAPAAwADgANAA0ADwATABUAFgAUABQAEwATABQA
FAAVABYAFgAVABMAEwARAA8ADwAQABMAEgATABQAEQAOAA4AEgASABIAEQAQABEAEQAR
ABIAEwASABEAEAATABMAEQAQABAAEQASABMAEQARABEADgAQABAAEAAQAA4ADQAMAAkA
CgANAAwADQALAAoACgAKAA0ADQANAAoADAANAA4ADwAMAAsACgAJAAoACgALAAwABwAH
AAgACAAEAAYABwAIAAkACgAJAAgABwAGAAYABgAGAAYABwAIAAkACgAJAAgABwAGAAgA
CAAIAAgABgAGAAYABgAGAAYABgAGAAgACAAIAAgABgAEAAIAAAADAAQABQAGAAQABAAE
AAQABAAEAAQABAAGAAYABgAGAAUABAADAAIABAAEAAQABAACAAIAAgACAAQABAAEAAQA
BQAGAAcACAAEAAIAAAD+/wEAAgADAAQAAwACAAEAAAACAAIAAgACAAUABgAHAAgACwAM
AA0ADgAQABIAFAAWABQAEgAQAAwACAADAAAA/f/7//3///8BAPv/+P/1//L/8v/0//b/
+P/6//r/+f/5//n/+v/6//r/9//4//v//f/7//n/9v/0//P/9//5//z/+//6//n/+//7
//v/+//7//r/+v/7//3/+//7//r/+P/6//z//f////3//v/+//7//P/5//v//P/8//z/
/f/+//z/+v/4//b/+P/6//v//P/5//n/+v/7//r/+//7//r/AQD8//r/+P/7/wIADAAY
ACYAOgBYAH0AnwC1AMcA2ADcAMYAogB2ADkA6P+X/1f/Mv8n/zP/T/92/5v/tP/E/9D/
2//g/+b/7v/v//L/9//6//3//v/+//7//f/8//z//P/6//r/+//9//7//v/9//z/+//+
/wAAAQACAAAA/////wAAAAD+//7//v8AAAAAAQABAAAAAAAAAAAAAgACAAIAAAD+/wAA
AAAAAAEAAgACAAIAAwACAAIAAwAEAAEAAAAAAAMABAAEAAUAAwAFAAYABgAGAAYABgAG
AAgACQALAA4ADQAMAAkACgALAAsACwALAAoACQAKAAsACQAIAAcABgAIAAcABwAJAAYA
BQAEAAMABgAHAAgACAAHAAcACQAJAAcABwAGAAYABwAJAAoACwAKAAoACQAKAA0ADgAO
AA8ADgAMAAsACwALAAwADAALAA4ADwAOAA8ADAALAAoACAAKAAoACQAJAAcABwAHAAcA
CQAJAAgABwAIAAgACAAJAAcACAAIAAkADAALAAwADQANAA4AEAASABEAEAASABEAEgAS
ABIAEgARABIAEgARABEAEgATABUAEQAQABAADwANAA8ADwANAA4ADwAQABEADQAPABAA
EAAQAA8ADwAPAAwACgAKAA0ADAAKAAkABwAHAAcACAAJAAgACAAIAAcACAAIAAgACQAJ
AAgACAALAAcABgAGAAYABwAHAAgACQAHAAYABwAHAAsADAAMAAsACgAMAAsACwAKAA0A
DgAOAA8AEAAQABEADwAOAA4ADgARABEAEAARAA0ACwALAAwADgAMAAwADAAOAAwADQAS
AA8ADgAMAAoADAANAA4AEAAPAA4ADQAMAA8ADwANAAwADgAPABAAEQAOAA0ADAAIAAkA
CgALAAwACgAJAAgABQAGAAkACAAJAAsACgAKAAoACAAHAAYAAgADAAUABwAJAAcABwAH
AAcABwAGAAYABgAFAAUABgAGAAYAAgAEAAQABAAEAAUABgAHAAgABQAEAAMAAgAFAAYA
BwAIAAYABgAGAAYACAAIAAgACAAGAAYABgAGAAUABAADAAIAAwAEAAUABgAFAAQAAwAC
AAIAAgACAAIAAwAEAAUABgAEAAQABAAEAAYABgAGAAYABAAEAAQABAAGAAYABgAGAAYA
BgAGAAYAAwACAAEAAAACAAQABgAIAAcABgAFAAQAAgACAAIAAgAEAAQABAAEAAMAAgAB
AAAAAQACAAMABAACAAIAAgACAAAAAAAAAAAAAgAEAAYACAAGAAYABgAGAAsADgARABQA
FgAWABYAFgAUABQAFAASABEADQALAAkAAgABAAAA///+//7//v/+//z//P/8//z//v/+
//3//f/+/wAAAQACAPz//P/+////AQABAAAAAAD7//3//f/+//3//P/7//3/////////
///7//r/+v/7//v//f/+//7//P/8//v/+//7//z//P/8//3/+//+/wAA/P/6//n/+P/5
//r/+//8//z//P/7//r/9//3//j/+f/8//3//f/8//n/9P/w//T//f8IABIAHgAuAD4A
VAB5AJ8AtwDJANwA2gC8AJYAYgAXAL7/c/9B/yb/Jf85/1n/fP+d/7L/vv/M/9n/5P/o
//D/9f/0//X/9P/z//X/9v/3//f/+P/4//j/9v/z//P/9P/0//f/9//3//f/9f/2//b/
9v/z//P/9P/2//f/9v/3//j/9f/0//T/8//1//b/9//4//b/9v/2//T/9v/4//j/+P/5
//r/+v/6//f/9P/y//H/9P/z//T/9v/2//b/9f/1//P/9f/2//b/9//4//n/+v/6//n/
+f/6//z//P/6//z/+v/5//j/9//1//X/9//5//r/+v/6//r/9//1//T/9f/3//n/+//9
//v/+//7//r/+v/7//7///8BAAEAAAAAAP7/////////AAACAAMABgAEAAQAAwADAAEA
AAAAAAEAAwAEAAQAAwADAAMAAQABAAQABQAGAAYABAACAP///f/9//3//f/9//7/////
/////f/8//v/+//9/wAAAgAFAAMAAQABAAEAAQACAAQABgAIAAgACwALAAgACAAIAAgA
CAAKAAsACwAJAAgABwAHAAUABAAEAAMAAwAFAAUAAwAAAP///v/9//7/AQADAAQAAgAB
AAEAAQABAAAAAQAFAAQAAgABAP///P/7//v/+//8//7/AAABAP///v/9//3//f/8//z/
///+//7///8AAP///f/8//v//P/8//7////+//7//f/7//v//v/+////AAADAAQABAAD
AAIAAAD//wEAAgAEAAYABgAFAAMAAwABAP////8AAAQAAgACAAIAAAD8//v//v///wAA
AAAAAAAA///+//7////+//3//P/+/////v/+//7///8AAAEAAwADAAMAAAD+//7//v/+
/wEAAQABAP////8BAP/////+//z/+//6//3//f/9//r/+f/5//n/+f/5//n/+f/5//n/
+P/4//j/9P/z//P/8v/4//j/9v/2//b/9v/1//T/8//y//P/9P/1//b/9P/0//T/9P/0
//T/9P/0//b/9v/2//b/8//y//H/8P/y//L/8v/y//D/8P/w//D/7//u/+3/7P/u//D/
8v/0//P/8v/x//D/8v/y//L/8v/w//D/8P/w//D/8P/w//D/8v/y//L/8v/v/+7/7f/s
/+7/7v/u/+7/8P/w//D/8P/u/+7/7v/u//D/8P/w//D/7f/s/+v/6v/t/+7/7//w//D/
8P/w//D/8f/y//P/9P/5//z///8CAAAA/v/8//r/+v/4//P/8P/r/+f/5//n/+n/5//m
/+X/5v/k/+T/5P/j/+X/5f/k/+f/5//o/+j/5v/i/+L/5P/l/+X/5f/k/+b/5f/p/+v/
6f/o/+f/5v/p/+n/6f/p/+z/6//r/+z/7P/r/+z/7P/s/+z/7P/r/+r/6f/p/+j/6f/p
/+j/7P/t/+n/5//m/+b/5v/m/+b/6f/q/+v/6//n/+X/5P/k/+b/6P/q/+v/6v/r/+b/
4v/o//H/+P8AABIAIgAuAEIAZQCHAJ0AswDGAMoAsgCGAFAADwDA/3X/Qf8o/yf/Nf9L
/2b/hf+e/7D/uv/F/9L/2v/e/+X/5//r/+3/7//v/+7/7f/r/+3/7v/v/+7/6//r/+z/
7P/v/+//7//v/+//8P/w//D/7v/t/+3/7v/w//D/8v/0//L/8v/z//P/9f/2//f/+P/4
//j/+P/2//P/9P/z//L/9f/2//b/9v/z//L/8v/z//X/8//z//T/9v/2//X/9f/x//H/
8P/u//D/8P/w//D/7v/t/+3/7v/w//D/7v/w//L/8f/w/+//7f/t/+//8f/y//L/8v/y
//L/8f/x//P/9P/1//b/9//4//n/+v/6//n/+f/7//v//f/9//z//P/8//3//f/9//3/
/v/+/wAAAgACAAEAAQD///7//v///wEAAgACAAEA//////3//f/////////+//3//P/6
//n/+P/3//b/9f/3//f/9v/1//P/8v/x//H/8v/0//X/9//5//f/9//3//n/+v/8//7/
//8AAAQABQACAAIAAgACAAUACAAKAAsACwAKAAkACQAIAAgACQAJAAgACwAMAAsACQAJ
AAkACQAJAAsADAAMAAoACQAJAAkACAAGAAYACQAJAAgACAAHAAYABQAFAAUABwAIAAkA
CQALAAoACQAJAAgABgAFAAcABgAGAAcACAAHAAUABAADAAMABAAHAAkADAAMAAsACQAI
AAoACQAJAAsADwARABIAEAAQAA8ADwAOAA4ADwAQABIAEQAPAA8ACwAJAAkACgANAAwA
DQAOAAsACAAIAAwADwAQABAAEAASABEAEAAQABEAEAAPAA4AEQATABMAFAATABMAEwAT
ABEAEQARAA4ADwAQABEAEgAQAA8ADgALAAwADwAOAA8ADQAMAAwADAAQABEAEgAQAA4A
DwAQABEADwAPAA8ADwAPAA4ADgAOAAkACQAKAAoACAAKAAwADAAMAAwACwAKAAkACAAI
AAgACAAIAAgACAAIAAgABwAGAAUABAAHAAgACQAKAAkACAAHAAYABwAIAAkACgAIAAgA
CAAIAAYABgAGAAYACQAKAAsADAAJAAgABwAGAAYABgAGAAYABwAIAAkACgAIAAYABAAC
AAUABgAHAAgABwAGAAUABAAGAAYABgAGAAcACAAJAAoABwAGAAUABAAHAAgACQAKAAkA
CAAHAAYACAAIAAgACAAGAAYABgAGAAUABAADAAIAAwAEAAUABgAEAAQABAAEAAcACAAJ
AAoADgAQABIAFAASABIAEgASABUAFgAXABYAEgALAAYAAQD+////AAABAP///v/9//z/
+P/4//j/+P/+/wAAAQADAAAAAAD///7//P/8//7//////////v/+//n/+//7//z//f/+
////AwAAAP///v/9//7//v///wEA//8BAAIAAgAAAAAA/////wIABAAFAAYAAwD//wAA
AAD+//7///8AAAAAAAAAAAAA///+//z/+v/6//v//f/////////+//z/+//8//z/AgAJ
ABQAHAAkADAASABoAI8AsQDJANsA5gDaALgAiABQAAcAuP91/0v/Nv8z/0P/Yf+E/6P/
uP/K/9j/5//w//T/9v/3//b/+f/6//v/AAACAAQABQAEAAQABAACAAAA//////7/AAAB
AAIAAwACAAIAAQAAAAIAAwAFAAgABQACAAEAAAAAAAAAAQABAAIAAgACAAIAAAAAAAAA
/v8BAAQABQAGAAMAAgAAAP7//v/+////AQABAP////8AAP7//v/9//3///8DAAYACAAH
AAYABQAEAAYABQAFAAYACAAIAAYACAAHAAUAAwABAAIAAwAGAAkABwAGAAUABAAGAAUA
BQAHAAUABQAFAAUABAADAAIAAAADAAUACQALAAgABwAFAAQABQAHAAgACQAIAAgABwAI
AAYABgAFAAUACAAIAAkACwAKAAoACQAHAAkACQAHAAcABwAHAAcABgADAAIAAAD//wAA
AQACAAMAAAD///3/+//8//z//P/9//z//v///wEAAQD///////8CAAQABwAKAAgABgAH
AAUABwAIAAkACgAOABAAEQARAA0ADAALAAsACwAMAA4ADwALAAsACQAFAAYABwAIAAkA
CQALAAwADAAJAAcABgAFAAcABgAHAAsACgAIAAcABQAEAAMAAwADAAUABgAHAAcABgAE
AAIAAQACAAIAAwAHAAQAAgABAAAAAgABAAEAAQABAAIABQAHAAUABAACAP//AgAGAAcA
CQAHAAkACQAIAAkACgAKAAsADAAMAA0ADgALAAkABgAFAAcABwAJAAwACwAIAAcABgAG
AAQABQAKAAoACgAJAAgABgAFAAQABAAJAAoACwAMAAoACQAGAAQAAgADAAQABQAGAAcA
CAAGAAQABAAEAAQABgAHAAgABwAGAAcABAADAAYABgAHAAgACwALAAsACAAFAAUABQAF
AAcABwAHAAcABQAEAAQABAADAAMABAAEAAYACAAFAAQAAwACAAAAAAAAAAAAAgACAAIA
AgAAAAAAAAAAAAMABAAFAAYABQAEAAMAAgAAAAAAAAAAAAAAAAAAAAAA///+//3//P/9
//7///8AAP///v/9//z//v/+//7//v///wAAAQACAP///v/9//z//v8AAAIABAABAAAA
///+//7//v/+//7//v/+//7//v/8//z//P/8//3//v///wAA///+//3//P/+//7//v/+
//7//v/+//7//P/8//z//P/9//7///8AAP7//v/+//7//v/+//7//v///wAAAQACAP//
/v/9//z///8AAAEAAgD///7//f/8//3//v///wAAAgACAAIAAgACAAIAAgACAAUACAAL
AA4ADgAOAA4ADgAQABAADgAMAAcABAABAP3//P/7//r/9//5//n/+f/4//f/9v/1//f/
9v/2//f/9//6//r/+v/2//X/9v/2//X/9//4//r/+f/5//f/9v/0//b/9v/5//n/+f/5
//n/9//1//T/9P/z//b/+P/5//r/+v/5//n/+f/6//r/+v/5//r//v8BAP///P/8//z/
/P/9//7///8AAP3/+//5//f/9f/2//f/+P/7//v/+v/5//T/9v/4//3/BgASABwAKAA2
AEwAbQCTAK8AwQDSANwAyACkAHgAOQDk/5P/V/80/yn/M/9N/3L/l/+y/8D/yv/X/+T/
7P/w//X/9P/3//j/+f/7//z//f/9////AAABAAAA/v/9//3//P/+////AAABAAMABAAE
AAQAAgABAAEAAgAAAP7//v/+//z//P/9//3/AAAAAAAAAAACAAIAAgAAAAIABAAEAAQA
BgAGAAUABAABAAAAAAABAAUAAwADAAQABgAGAAUABQAFAAcACAAIAAoACgAKAAoACgAJ
AAkACgAKAAoACAAKAAsACwALAAsACgAJAAoACwAMAAwADAAMAAsACQAIAAkACwALAAsA
CwAJAAkACQAIAAcABwAJAAkACgALAAsADAAMAA0ADQANAA4AEAARABQAEQAQAA4ADQAN
AAwADAANABAAEgATABMAEgARAA4ADQAOAA8AEAAQAA8ADgAMAAsACwALAAsACwANAA0A
DAALAAoACAAGAAUABwAKAAwADwAOAAsACgAJAAoACgALAAwADwAQABQAFQARABAADwAO
ABEAFAAWABcAFAASABAADwAOAA4ADwAPAA8AEQARAA8ADQALAAkABwAHAAkACgAKAAYA
BQAFAAUAAwAAAP//AQACAAIAAwADAAAA////////AQACAAMAAwADAAIAAQABAP///v/+
/wEAAAAAAAEAAgABAP///v/9//z//P/+////AAAAAP///f/9/wAAAAABAAQABwAIAAgA
BwAGAAQAAwAGAAYABwAIAAgABwAFAAUAAwABAAEAAgAEAAIAAgACAAAA/P/7//7//f/+
//7//v8AAP///v/+//3//P/7//r//v////7//v/+////AAABAAEAAQABAP7//f/8//v/
+v/8//3//v/9//3////9//3/+//6//r/+v/9//3//f/6//z//f/+/////f/9//3//f/+
//7///8AAPv/+//8//z//v/+////AAABAAIAAAD+//z/+v/7//z//f/+//z//P/8//z/
/P/8//z//P/+//7//v/+//z/+v/4//b/+P/6//z//v/7//r/+f/4//j/+P/4//j/+//8
//3//v/8//r/+P/2//j/+P/4//j/+P/4//j/+P/2//b/9v/2//j/+v/8//7/+//6//n/
+P/5//r/+//8//r/+v/6//r/+f/4//f/9v/3//j/+f/6//f/9v/1//T/9//4//n/+v/6
//r/+v/6//n/+P/3//b/9//4//n/+v/5//j/9//2//f/+P/5//r/+v/6//r/+v/8//z/
/P/8//3//v///wAAAQACAAMABAAEAAQABAAEAAQAAgAAAPv/+P/1//H/8f/z//P/8f/w
/+7/7P/p/+j/6f/q/+7/8P/w//H/8f/y//H/8P/r/+r/7f/v//D/8f/u/+z/5//n/+n/
7P/u//D/7//x//D/7//v/+//7f/s/+3/7//w//P/8f/w/+//7v/w//H/8v/0//L/8v/x
/+//8P/y/+//7v/w//D/8P/w/+//7v/t/+z/7P/s/+z/7f/t/+3/7f/t/+n/6v/t//D/
8P/0//n/AAAGABQAIgA2AFgAfQCdALUAywDWAMQAmgBoADAA6f+a/1v/M/8g/yP/Mf9H
/2b/h/+g/7T/wv/R/97/4v/e/9//4//n/+n/6//t/+7/7//v/+3/7P/r/+j/6v/r/+3/
7v/v/+//7//v/+3/7v/u/+7/7//v//D/8v/w/+7/7v/u//D/8P/x//H/8f/w/+//7v/u
/+7/7v/s/+7/8P/w//D/7f/s/+r/6P/p/+j/6P/p/+n/5//n/+j/5f/k/+L/4f/i/+X/
5//o/+X/5P/j/+L/5f/l/+b/6P/p/+j/5f/m/+b/5f/k/+P/5P/l/+j/6//q/+j/5v/k
/+f/5//o/+v/6v/p/+j/5//p/+n/6f/o/+v/7f/x//P/8P/v/+3/7P/v//H/8v/z//L/
8v/x//L/9P/0//P/8//1//T/9P/1//P/8v/w/+3/7//v/+3/7f/r/+v/6//q/+n/6P/m
/+X/6P/p/+r/6//p/+f/5P/h/+P/4v/h/+H/4P/i/+P/5f/j/+H/4f/h/+X/6P/s//D/
7f/s/+7/7f/u//D/8v/0//T/9v/3//f/9f/0//P/8//2//j/+//9//n/+f/3//P/9f/1
//X/9f/z//X/9v/2//T/8//z//P/8v/w//D/8//y//D/7//t/+//7//w//H/8P/w//D/
7//x//D/7//v//H/8P/w//P/7v/s/+v/6v/t/+3/7v/v/+//8P/z//X/9P/0//P/8f/0
//j/+f/7//r/+//6//j/+v/6//n/+f/4//j/+f/6//j/9//1//X/9//3//n//P/9//r/
+f/4//j/9v/3//z///8AAAAAAAD+//3//P/8////AAABAAIAAgABAP7//P/8//3//v//
//3//f/9//r/+//8//3//v8BAAEAAQD///7////8//v//P/8//3//v/9//3//f/6//r/
+//8//3//f/9//3//f/8//r/+f/4//j/+f/7//z//v/+//v/+v/5//j/+v/6//r/+v/8
//z//P/8//n/+P/3//b/9//4//n/+v/5//j/9//2//b/9v/2//b/+P/4//j/+P/2//b/
9v/2//n/+v/7//z/+//6//n/+P/5//r/+//8//z//P/8//z/+f/4//f/9v/4//r//P/+
//3//P/7//r/+//8//3//v/+//7//v/+//3//P/7//r/+//8//3//v/8//z//P/8////
AAABAAIAAAAAAAAAAAAAAAAAAAAAAAEAAgADAAQAAgACAAIAAgAEAAYACAAKAA0ADgAP
ABAAEAAQABAAEAARABAADwALAAYAAwD///////////3//P/5//j/9v/2//T/9P/3//j/
+//9//7/AAD+//7/+v/6//z//f/9//3/+v/6//f/+f/5//r/+v/6//v///8AAAEAAAD/
//z/+v/7//3//v8BAAIAAgACAAIA////////AAADAAQABAADAAMABAAAAP7/AAAAAAAA
AAAAAAAAAAAAAP///v/9//3/AAABAAIAAwD//wAA///+/wAAAAAFABAAGgAiAC4APABW
AH0AoQC5AM8A4gDgAL4AkgBeAB0Azv+F/1P/OP8x/z//V/94/5X/sP/E/9L/3f/q//b/
+P/1//j/+//8//3/AQACAAMAAwAGAAYABgAEAAMAAwAEAAQABQAFAAUABQACAAIAAQAA
AAIAAwAFAAgABwAEAAMAAgAEAAQABQAFAAgACAAIAAgABwAGAAUAAgAEAAYABgAGAAQA
BAADAAIAAQAAAAAAAQAEAAMABAAGAAMAAgAAAP//AAADAAUABgAEAAQABAAEAAQAAwAD
AAQABgAGAAQABgAEAAMAAgABAAIAAwAGAAkABwAGAAUABAACAAEAAQADAAUABQAFAAUA
AgABAAAA/v///wEABQAHAAcABwAGAAYABQAFAAQAAwAEAAYABwAKAAcABgAEAAMABgAG
AAcACQAKAAoACQAHAAcABwAFAAUABQAFAAUABAADAAIAAAD///////////////////7/
/f/9//z/+//7//z//v///wEA///7//n/9//8//7/AQAEAAIAAgAFAAUAAgACAAIAAgAG
AAgACQAJAAUABAADAAMAAwAEAAYABwADAAUABQADAAMAAwADAAMAAQADAAQABAACAAEA
AQABAAEAAAABAAUABQAEAAQAAwAAAP///////wEAAgADAAMAAAD+//z/+//8//z//f8B
AAEAAAAAAAAA///9//z/+//9//7/AQADAAIAAAD9//n//P8AAAEAAwACAAUABgAGAAQA
BAADAAMABgAGAAcACAAHAAUAAgABAAIAAQACAAQABAACAAIAAgD///z//P8AAAMABAAE
AAQAAQD///3//P8AAAAAAAAAAAIAAwACAAIA//////////8BAAEAAQD+//z//P/8//z/
/f/9//3/+//9/////f/9//v/+v/6//r//v///wAA/v/7//v/+//7//3//f/9//3//f/8
//z//P/5//n/+v/6//z//P/7//r/+f/4//j/+P/4//j/+P/4//j/+P/3//b/9f/0//X/
9v/3//j/9v/2//b/9v/0//T/9P/0//f/+P/5//r/9v/0//L/8P/x//L/8//0//T/9P/0
//T/8//y//H/8P/x//L/8//0//P/8v/x//D/8//0//X/9v/3//j/+f/6//f/9v/1//T/
9//4//n/+v/4//b/9P/y//T/9P/0//T/9P/0//T/9P/y//L/8v/y//T/9P/0//T/8//y
//H/8P/x//L/8//0//T/9P/0//T/8v/y//L/8v/0//T/9P/0//P/8v/x//D/8v/y//L/
8v/y//L/8v/y//L/8v/y//L/8//0//X/9v/z//L/8f/w//P/9P/1//b/+P/4//j/+P/5
//r/+//8/wEABgALABAADgAOAA4ADgAMAAoACAAGAAEA/v/7//j/9v/0//L/8P/w//D/
8P/w/+3/7P/r/+r/7P/u//D/8v/y//L/8v/y/+//7v/t/+z/7P/s/+z/7P/s/+z/7P/s
/+3/7v/v//D/7v/u/+7/7v/s/+z/7P/s/+//8P/x//L/7//u/+3/7P/u//D/8v/0//L/
8v/y//L/8P/w//D/8P/y//L/8v/y//H/8P/v/+7/7v/u/+7/7v/u/+z/6v/u//T//v8K
ABYAKABAAGIAhACeAK4AvgDKAMQAqAB+AEgA+v+i/1r/Lv8a/x7/OP9c/4T/pP+4/8T/
zP/S/w==
         </WaveFormData>
      </LeadData>
      <LeadData>
         <LeadByteCountTotal>10000</LeadByteCountTotal>
         <LeadTimeOffset>0</LeadTimeOffset>
         <LeadSampleCountTotal>5000</LeadSampleCountTotal>
         <LeadAmplitudeUnitsPerBit>4.88</LeadAmplitudeUnitsPerBit>
         <LeadAmplitudeUnits>��V</LeadAmplitudeUnits>
         <LeadHighLimit>2147483647</LeadHighLimit>
         <LeadLowLimit>268435456</LeadLowLimit>
         <LeadID>V3</LeadID>
         <LeadOffsetFirstSample>0</LeadOffsetFirstSample>
         <FirstSampleBaseline>0</FirstSampleBaseline>
         <LeadSampleSize>2</LeadSampleSize>
         <LeadOff>FALSE</LeadOff>
         <BaselineSway>FALSE</BaselineSway>
         <ExcessiveACNoise>FALSE</ExcessiveACNoise>
         <MuscleNoise>TRUE</MuscleNoise>
         <LeadDataCRC32>919825052</LeadDataCRC32>
         <WaveFormData>
9v/2//b/9v/3//j/+f/6//f/9v/1//T/9v/4//r//P/5//j/9//2//b/9v/2//b/9//4
//n/+v/5//j/9//2//j/+v/8//7//f/8//v/+v/8//z//P/8//3//v///wAA/f/8//v/
+v/7//z//f/+//z/+v/4//b/9P/0//T/9P/1//b/9//4//b/9P/y//D/9P/2//j/+v/4
//j/+P/4//r/+v/6//r/+//8//3//v/7//r/+f/4//r//P/+/wAA///+//3//P/8//z/
/P/8//7//v/+//7//P/6//j/9v/3//j/+f/6//j/+P/4//j/9v/2//b/9v/5//r/+//8
//n/+P/3//b/+v/8//7/AAD///7//f/8//3//v///wAAAQACAAMABAAAAP7//P/6//3/
AAADAAYABAAEAAQABAACAAIAAgACAAQABgAIAAoACgAKAAoACgANABAAEwAWABUAFAAT
ABIAEAAQAA0ACgAJAAcABAADAAIAAAD+//3/AAAAAP///v/9//z//P/7//r//P/+/wAA
AQD///v//P/7//r/+f/4//n//P/7//v/+//7//v/+//7//v/+//9//7//f/+//3/+//5
//f/9//5//r/+//8//r/+P/3//f/+P/4//f/9//5//r//f/6//n/+f/4//n/+v/6//n/
+f/7//r/+v/6//j/+v/8//z/AgACAP//+v/2//b//v8GAA8AIQA5AFMAdQChAMwA9QAm
AVsBewFzAUoBEAHGAGQA+/+k/3H/Xf9f/27/hf+f/7X/wf/M/9X/4f/s//X//f8CAAQA
BAADAAEA///+//7/AQACAAMAAgABAAEAAQAFAAUABAAEAAMABAAEAAYABgADAAEAAAAA
AAMABAAFAAYABQADAAIAAwAHAAcABwAHAAoACwAKAAoABQADAAEA//8BAAEAAwAFAAQA
AgABAAEAAgADAAQAAwAFAAcACQALAAgABgAFAAQABgAFAAUABQAFAAIAAAACAAEAAAD/
/wAAAwACAAAA///9//3//v/9/wEAAQADAAgABQADAAIAAgADAAMAAwADAAcACgALAAoA
BgAFAAYACQAMAA0ADQANAAsACgAKAAoACQAKAAoACQALAA0ADgAPAAoABwAFAAQABgAG
AAUAAwABAAAA/f///wAA///9//v/+//7//v/+v/3//b/9f/2//j/+P/2//b/8//x//H/
8f/x//H/8f/x//P/9P/3//j/9v/2//j/+f/7//z//v8BAAEAAQABAAIAAQAEAAMAAgAE
AAUABgAGAAQAAgAAAP//AgACAAMAAQD+//7///8AAP///v8AAP3//f/9//7//P/6//n/
+P/6//7//v////3//P/8//v/+v/7//z//v/7//z/+//9/wEA///9//v/+/////3///8C
AAEAAAABAAMABQAFAAQABQAHAAcADAAOAA0ADAALAAsAEAARAA8AEAAQAA8ADgAOAA4A
DgANAA0ADwAOAA8ADwANAAwADAAKAA0ADAANAA4ACgAJAAkACgAKAAsACwAMAA0ACgAK
AAsACQAHAAUAAwAGAAYABgAEAAMAAAABAAMABAAEAAMAAQADAAMAAgACAAAAAQD///3/
/v////7////8//z//f8AAAAAAAAAAP//AAABAAEAAwADAAEA/////wEAAwAFAAUAAQAA
AAAAAgD9/wAAAQACAAMABAADAAIAAQAAAP///v/9//z//f/+////AAD+//z/+v/4//r/
+v/6//r/+P/4//j/+P/4//j/+P/4//v//P/9//7//P/6//j/9v/4//r//P/+//z//P/8
//z//P/8//z//P/9//7///8AAP3//P/7//r/+//8//3//v/9//z/+//6//r/+v/6//r/
+//8//3//v/7//j/9f/y//b/+P/6//z/+//6//n/+P/6//r/+v/6//7/AAACAAQABAAE
AAQABAAIAAoADAAOAAsACgAJAAgABAAAAP3/+f/5//n/+//8//j/9f/y/+7/7v/u//D/
8v/x//H/8v/0//X/9v/1//H/8P/y//T/9v/z//D/7f/s/+z/7f/v//H/7//v//H/8f/x
//P/8//x//T/8//0//X/8//z//L/8P/0//b/9//4//b/9//4//j/9v/1//X/9P/4//b/
+P/7//j/9//1//L/8//1//f/+P/3//b/9f/2//f/9v/1//T//f/6//j/9P/0//b///8P
ACcARwBvAJ8AzgD7ACwBXQF/AX0BWgEmAeAAhAAXALT/cf9V/1P/Yv+B/6P/u//J/9T/
3f/h/+b/7//x//f/+v/7//v/+P/3//f/+P/3//b/9f/y//P/9f/3//3//P/6//n/9//6
//z/AAACAP////8AAAIAAAAAAAAAAAADAAMABAAHAAYABQAEAAMABwAHAAUABAACAAEA
AAD//////f/9//3//f/8//z//f/9//3//f/7//3///8BAAMAAgACAAMABAAEAAMAAwAD
AAcABgAGAAoABwAGAAUABgAJAAgABgAFAAMABQAIAAkABgADAAIABAADAAMABAAGAAUA
AwABAP//AgAEAAQAAgAAAP//AAADAAEAAQAAAP//AgACAAMABAABAAIAAgABAAUABwAI
AAkACAAHAAcACAAIAAgABwAFAAcACAAHAAsACQAHAAQAAQACAAEAAAD+//z//P/8//7/
/f/8//n/+P/6//n/+v/7//n/9//1//P/9P/2//r//P/7//z///8BAAEAAAAAAAEABAAF
AAYACAAIAAoACAAGAAcACQALAAwACwAKAAkACQAHAAYABgADAAQABgAJAAwACAAGAAcA
AwADAAMABAACAAEAAQABAAQAAgAAAP//+//8//7///8AAP7//v////v//P/7//3/AQAB
AAEAAQADAAEA/f/9//7/AwAEAAcACwAKAAkABwAHAAsACwAQABIAEAAQABAAEQARABEA
DgAOABIAEwAUABYAFgAUABEADwASABIAFAAVABIAEgATABIAEgAQABAAEAARABEAEgAU
ABAADwANAAwADgAMAA0ADwAMAAsACgAJAAgACAAIAAYABgAEAAYACQAHAAYABAABAAMA
AwACAAIAAQADAAIAAQABAAEA/////wEAAgAEAAgABgAEAAIA//8CAAMAAwAFAAUABQAF
AAcABQAFAAUAAwACAAIAAwAGAAMA/v8AAAAAAAAAAAEAAgADAAQAAQD+//v/+P/7//z/
/f/+//z//P/8//z//P/8//z//P/8//z//P/8//v/+v/5//j/+v/8//7/AAD///7//f/8
//r/+v/6//r//f/+////AAD9//z/+//6//v//P/9//7//P/8//z//P/+//7//v/+////
AAABAAIAAAD+//z/+v/+/wAAAgAEAAMAAgABAAAA///+//3//P/9//7///8AAP3//P/7
//r/+//8//3//v/8//z//P/8//r/+v/6//r//P/+/wAAAgABAAAA///+/wIABgAKAA4A
DgAOAA4ADgAMAAwADAAMAAoACAAHAAUA/v/7//r/+P/5//n/+f/4//b/9P/0//T/9P/z
//P/9P/3//r/+//5//L/8v/y//L/8//0//X/+P/z//H/8P/v/+3/7f/v/+//8v/1//b/
9f/0//H/8P/v//D/8//1//b/9P/0//P/8v/0//X/9v/2//j/+f/7//z//f/4//f/9//5
//v//P/8//v/+//7//r/+P/4//j/+v/+//7//v/+//v/9v/y//T//P8GABMAJQA7AFMA
cwCjANgABwE6AW8BiQF9AVIBFgG+AFYA7/+c/2n/V/9d/3T/kf+t/7//x//S/9//6f/y
//v////+//7//P/5//f/9//4//r/+v/6//r/+P/0//P/8v/1//f/+P/6//v/+v/6//z/
/P/7//v//P/+/wEAAgADAAQAAwABAAAAAQAFAAcACQALAAsACwAJAAgACQAJAAkACQAM
AAsADAANAAoABgADAAEABAAHAAoACwAIAAcABgAFAAQABAAFAAYACAAHAAcABwAGAAIA
//8AAAAAAAAAAAIAAgAAAP3/+//5//v//v///wEAAQADAAgAAwABAAAAAAAEAAcACgAN
AAsADAALAAgACQAJAAsADwAPAA8ADgANAAwACgAJAAgACQAMAA4ADwANAA0ADAALAAgA
BQADAAIABQAGAAYABQABAAAA/f///wMAAwACAAEA/f/7//n/9v/2//b/9v/4//v//P/7
//z/+f/3//f/9//7//3///8BAP///v////7///8AAAMABQAHAAgACgANAAoACQAIAAgA
CAAMAAwADAAJAAkACQAIAAUABAADAAMABAAEAAUAAwD9//z//P/8//3//v8CAAEA////
/wAA/v/9//3//f8AAAIAAAD///v/+P/4//f/9v/5//z/AAD///z/+f/5//v//P/7//r/
+//8//n/+v/8//v/+v/7//3//v//////AQABAP//AgACAAEAAgADAAUACQAJAAYABgAF
AAMAAQAAAAIAAgABAAEAAAD+//7//f/8//z//f/8/////v///wAA+//5//j/+P/7//3/
/v8AAAAA/P/7//v/+//7//v/+////wAAAQAAAP7/+v/6//v//f/+//7//f/7//n/9v/0
//L/9f/1//X/8//z//H/8f/u/+z/6//s//D/8P/w/+//7P/r/+n/6f/t/+3/7f/v//H/
8f/x/+//6v/o/+f/6P/t/+7/7v/u/+7/7v/r/+r/6f/o/+n/6v/r/+z/6v/q/+r/6v/o
/+j/6P/o/+n/6v/r/+z/6P/m/+T/4v/l/+b/5//o/+b/5v/m/+b/5f/k/+P/4v/m/+j/
6v/s/+n/6P/n/+b/6P/o/+j/6P/n/+b/5f/k/+L/4v/i/+L/5P/m/+j/6v/n/+b/5f/k
/+b/5v/m/+b/6f/q/+v/7P/q/+r/6v/q/+v/7P/t/+7/6//q/+n/6P/r/+z/7f/u/+z/
7P/s/+z/7f/u/+//8P/z//b/+f/8//j/9v/0//L/9P/x/+7/7P/p/+X/4//j/+L/4f/h
/+H/4f/g/9//4P/f/9//3v/e/+D/4v/k/+T/4//e/97/3v/c/9z/3P/c/+D/4P/h/+P/
3//d/9v/2//d/93/3//f/97/3//e/9//3v/d/97/3v/f/+D/4f/h/9//3v/e/97/4f/h
/+L/5P/i/+T/4P/g/9//3//h/+L/5P/l/+f/6f/l/+T/4//i/+b/6v/s/+7/7v/v/+r/
5v/q//D/8v/7/xMALQBBAF8AiwC4AOUAGAFLAWsBYwE2Af4AtgBWAO//mP9l/1P/V/9i
/3X/jf+j/7H/uv/F/9P/3P/j/+3/8f/0//X/9f/0//P/8//0//X/9v/3//b/9//3//f/
+//6//r/+//7//v//P///wAA/P/7//v//P8AAAIABAAGAAQAAwADAAUACQAJAAkACQAJ
AAkABwAGAAIAAQAAAP//AgABAAIAAwABAP7//P/7////AQADAAMABAAFAAYABwAGAAQA
AwACAAQAAwADAAMAAQD+//z//v/+//7//v8AAAEAAAD+//3/+//9/wAAAQACAAEAAgAG
AAIAAQABAAIABAAFAAYABwAJAAwADQAMAAoACQAKAA0ADwAPAA4ADQALAAoACgAKAAgA
CgALAAsACwALAAoACQAHAAUABAAEAAgACAAHAAUAAQAAAP3//////////v/9//z/+//6
//j/9//2//X/9v/5//r/+f/6//f/9f/1//X/9//3//f/9//3//j/+//8//z//P/+////
AgAEAAcACwAJAAcABQAEAAcADAANAA4ADwAPAA8ADgALAAoACQAJAAwADAANAAsABgAG
AAcACAAIAAgACwAJAAgABwAHAAQAAwADAAMABgAHAAYABgADAAEAAgACAAIABAAGAAkA
BwAHAAUABgAJAAkABwAFAAUACAAFAAYACAAJAAgACQALAAwADQANAA8AEgARABUAFgAV
ABQAEwATABgAGQAXABgAFwAXABcAGAAZABgAFgAVABcAFgAXABcAFAAUABUAFAAWABYA
GAAaABcAFQAUABQAFgAXABcAGAAZABYAFgAXABQAEwASABEAEwAUABUAFAASAA4ADgAP
AA4ADgANAAsADQANAAwADAAKAAsACQAHAAoACwAKAAsABwAGAAYACAAMAAwADAALAAsA
CwAKAAsADAALAAoACwAMAA0ADgANAAkACAAIAAoABwAIAAsADAANAA4ACwAKAAkACAAI
AAgACAAIAAgACAAIAAgABQAEAAMAAgAEAAYACAAKAAcABgAFAAQABQAGAAcACAAGAAYA
BgAGAAMAAgABAAAAAgAEAAYACAAFAAQAAwACAAQABAAEAAQABQAGAAcACAAEAAIAAAD+
/wAAAgAEAAYAAwACAAEAAAACAAIAAgACAAMABAAFAAYABAACAAAA/v8AAAIABAAGAAMA
AgABAAAAAQACAAMABAAEAAQABAAEAAIAAAD+//z//v8AAAIABAACAAIAAgACAAUABgAH
AAgADAAOABAAEgARABAADwAOAA8AEAARABIADAAGAAEA+//6//n/+v/6//n/+f/5//j/
9f/y//H/8P/1//f/+v/+//7//v/8//f/9f/2//f/+P/4//j/+P/6//X/8//y//H/9P/1
//j/+f/2//f/9v/z//X/8//z//P/8f/z//T/9P/x//D/7v/s//D/8//2//j/8//x//D/
7v/z//D/8f/z//P/9f/2//b/9P/z//L/8P/z//T/9f/4//f/9v/1//T/8//2//j//P8A
AAgADwAdADEAUwB/AK8A4gAVAUgBcwF9AWMBLgHuAJ4AOADX/5D/Zf9V/1f/av+F/5//
s//B/9D/3f/p/+7/8f/v//H/8v/x/+//8//1//j//P/7//r/+f/2//X/9f/1//n//P/8
//3//f/7//r/+//6//3///8CAAYABAACAAAA/v8AAP////8BAAEAAQABAAEAAAD///z/
+v/9////AQADAAEA/f/7//n/+//6//r/+//7//3///////z/+//6//n//P/+/wEABAAB
AP///v/9//7//P/7//7/AAAAAAAAAgD///z/+P/1//f/+/8AAAMAAgD///7/AAD+//3/
/f/+/wEAAQABAAEAAAAAAP7/+v/7//3/AQAHAAUAAwAAAP3/AAAAAAEAAgAAAAIAAwAD
AAIAAQD///3/AAABAAMABgAFAAQAAgD///7//v/8////AQABAAAA///6//f/9P/w//P/
9P/1//j/9v/0//D/7v/u/+3/7v/v//H/8f/x//H/7//u/+//7v/x//T/+f/9//z/+v/5
//n//P/9//7/AAAEAAgACAAIAAYABQAEAAIABAAGAAgACwAHAAQAAgD9//z//v8BAAQA
AgACAAUAAwD///3//P/4//r//f8AAAYAAwAAAP7/+f/5//r/+v/6//7/AAADAAEA///7
//r/+//+////AAADAAIA/f/8//z/AAAAAAIABQAIAAkACQALAAoABwAJAAgADAAOABAA
EwAUABMADwAOABAAEQASABQAFgAWABUAFQATABAADwANABAAEgAVABYAEwAQAA8ADgAN
AA0ADgAQAA8ADwAOAA4ADQAIAAYABQAHAAkACwANAAoACAAGAAIAAQD+////AQAEAAYA
BwAHAAUAAwAAAP7/AAAFAAcACQAHAAUAAQD//wAAAgAFAAoACgAKAAoACQAHAAUAAgAB
AAQABQAGAAkACAAHAAYAAwADAAIAAgAEAAcACAAGAAQAAgAAAP7//v/+//7//v/+//7/
/v/7//r/+f/4//v//P/9//7//f/8//v/+v/4//j/+P/4//n/+v/7//z/+f/4//f/9v/4
//r//P/+//v/+v/5//j/+v/6//r/+v/7//z//f/+//r/+P/2//T/+P/6//z//v/7//r/
+f/4//j/+P/4//j/+f/6//v//P/5//j/9//2//j/+v/8//7/+//6//n/+P/6//r/+v/6
//z//P/8//z/+f/4//f/9v/6//z//v8AAP3//P/7//r/+v/6//r/+v/9//7///8AAP7/
/P/6//j/+v/8//7/AAD9//z/+//6//v//P/9//7///8AAAEAAgAAAAAAAAAAAAUACAAL
AA4ADAAMAAwADAAMAAwADAAJAAgABgADAP///P/7//n/9//5//n/+P/2//P/8v/x//H/
8f/y//T/9v/6//r/9//y//D/8P/w//D/8v/0//j/+P/1//P/8f/v//H/8//z//P/9f/1
//P/8//w/+//7v/t//D/8v/z//T/8//x/+//7v/v//D/8P/v//D/8v/z//b/8f/w//D/
7//y//T/9f/1//T/8//x//D/8P/w//L/9P/3//j/+f/5//T/9P/2//r//v8LABsAKwBB
AGEAjQDAAPEAIAFTAX0BgQFgASwB4gB+AA8AtP9z/1X/Uf9g/3//n/+1/8H/yv/V/+P/
7v/1//v/+//8//v/+f/5//n/+v/8//3//v////7/+v/5//j/+//+//7/////////AAAD
AAQAAAD/////AAACAAIAAgACAAEA///+////AwADAAMAAwADAAMAAQAAAP3//f/9//3/
/v/9//7////9//r/+P/3//v//f//////AAABAAIAAwACAAIAAwAEAAcABwAIAAkACQAG
AAQABgAIAAgACAAKAAsACgAIAAcABgAHAAkACQAMAAsADAAQAAwACQAHAAYABwAHAAcA
BwAFAAYABQACAAAA//8AAAMABAAFAAUABQAEAAIAAQAAAAMABgAIAAkACAAHAAUAAwAE
AAMAAwAEAAgACgALAAsACQAIAAUABwAKAAsACwALAAsACQAHAAQAAwACAAEAAgAEAAQA
AgACAP//+//5//f/+//7//v/+//4//j/+v/6//n/+P/5//n//v8AAAMABwAFAAMAAQAA
AAUACgALAAwACQAJAAkACAAIAAgACAAJAAsADAAOAA0ACQAIAAgACAAKAAoADQALAAgA
BwAHAAQAAQABAAEABAAHAAYABgADAAAAAAD///7/AAACAAUAAwAEAAEAAQADAAIAAQAA
AAEABQADAAUACAAHAAYABwAJAAwADQANAA8AEAAPABMAFAAUABQAFAAVABkAGwAaABwA
GwAZABcAFgAYABgAFwAXABcAFgAXABcAFAAUABUAFAAWABQAFAAUABEADwAOAA4ADwAR
ABIAFAAVABIAEgATABIAEQAQAA8AEQASABMAEgASAA4ADgAPABEAEgASABEADwANAAoA
CAAIAAsACwALAA0ADQALAAsACQAIAAgACgAMAAwADAALAA0ADQAMAA0ADQANAA0ADwAQ
ABEAEgARAA0ADAAMAA4ADwAQABEAEgATABQAEQAOAAsACAAJAAoACwAMAAkACAAHAAYA
BAAEAAQABAAGAAYABgAGAAIAAAD+//z//v8AAAIABAACAAIAAgACAAEAAAD///7/AgAE
AAYACAAGAAQAAgAAAAEAAgADAAQABAAEAAQABAABAAAA///+/wAAAgAEAAYAAgAAAP7/
/P/9//7///8AAAAAAAAAAAAA///+//3//P///wAAAQACAP///v/9//z///8AAAEAAgAE
AAQABAAEAAEAAAD///7/AQACAAMABAAAAP7//P/6//v//P/9//7//P/8//z//P/+//7/
/v/+/wEAAgADAAQABQAGAAcACAAKAAoACgAKAAoACgAHAAQAAAD9//n/9//6//r/+v/7
//f/9P/w/+z/7//w//L/8//z//T/9f/2//T/7//o/+b/6f/q/+v/7P/o/+j/5P/h/+b/
6f/s/+//7v/t/+z/7f/r/+n/6f/n/+n/6//t//H/8P/u/+z/6v/r/+z/7v/x/+//7v/s
/+v/6v/q/+z/6P/q/+v/6//t/+v/6v/o/+f/6P/o/+n/6v/o/+r/7P/s/+b/6P/t//L/
8v/0//j//P8HABcAKQBJAHMAowDSAAMBOAFfAWMBPwEKAc4AggAkAMn/hv9f/1H/Uf9c
/3H/i/+f/7H/vv/P/9v/3P/X/9v/3//i/+P/4//m/+f/6f/s/+r/6P/m/+L/4//l/+f/
7f/s/+z/7f/t/+r/6v/s/+z/6//r/+z/7v/t/+z/6//q/+v/6//s/+//7//v/+//7//v
/+//7f/s/+3/7//x//P/8f/t/+v/6f/r/+r/6v/r/+v/7f/v/+//7P/r/+r/6f/u//D/
8//2//L/7//t/+v/7v/s/+v/7v/r/+r/6f/q/+r/6P/l/+P/5P/n/+v/7f/q/+f/5v/o
/+j/6f/r/+7/7v/t/+z/6//u//D/8P/u//H/8//3//3/+v/5//f/9f/4//j/+f/6//f/
+P/4//f/9f/1//T/8//0//P/8//0//T/8v/v/+v/6v/q/+j/6//s/+v/6f/n/+P/4f/f
/9z/3//i/+X/6v/l/+L/3f/a/9z/2//c/93/3//f/9//3//c/9z/3v/e/+P/5v/r/+//
7v/s/+v/6//s/+3/7v/w//D/9P/0//T/8f/x//H/8P/z//b/+f/9//v/+P/2//H/8P/y
//X/+P/2//b/+f/3//X/9f/2//T/9P/1//b/+v/4//b/9f/x//X/+P/6//z/+//8//7/
+//7//n/+v/9/////////wEA///5//f/9v/6//z/AAAFAAYABwAHAAkACQAHAAoACgAO
ABAAEgAVABUAEwAOAAwAEAARABIAFAAUABQAEwATABAADgAOAA0ADwASABYAGAAXABQA
EwASABEAEQASABQAFgAXABcAGAAWABIAEQARABMAFQAXABkAGAAWABQAEAASABAAEgAV
ABQAFAATABEAEgARAA8ADgAQABMAEwATABEADwALAAkACQAKAAwAEAAPAA4ADQALAAoA
CQAHAAcADAANAA4AEQAPAA0ACwAHAAcACAAKAA4ADwAOAAwACgAIAAYABwAIAAkACgAK
AAoACgAKAAgABgAEAAIABQAGAAcACAAFAAQAAwACAAQABAAEAAQABgAGAAYABgAEAAQA
BAAEAAYACAAKAAwACgAIAAYABAAFAAYABwAIAAoACgAKAAoABgAEAAIAAAAEAAYACAAK
AAYABAACAAAAAQACAAMABAAGAAYABgAGAAUABAADAAIABQAGAAcACAAHAAYABQAEAAcA
CAAJAAoACQAIAAcABgAEAAQABAAEAAcACAAJAAoACQAIAAcABgAIAAoADAAOABEAEgAT
ABQAEgASABIAEgATABQAEgAQAA0ACQAEAAEAAgACAAIAAwABAAAA/v/8//r/+v/7//v/
//8CAAUACAAHAAMA/f/8////AAABAAIAAQACAP///f/9//3//f/9/wAAAQACAAUAAgD/
//7/+//8//3//v8BAAIAAgACAAIAAAD+//3//f8BAAIAAgADAAEAAAABAPz//v//////
AQACAAIAAQABAP///v/+//7///8CAAUABgACAAAAAQACAAIAAgAGABAAGQAlADcATwBx
AKEA0gD/ADYBaQGBAXEBRAEKAcAAYgD9/6z/ef9l/2P/cP+H/53/s//F/9T/3f/r//j/
/f/7//z//v/+//3//v///wEABAAGAAYABgAEAAEAAQABAAUACAAIAAkACQAFAAQABQAE
AAYABwAJAAwACwAKAAkACAAIAAcABwAJAA0ADQANAA0ADQALAAcABAAGAAcACAAJAAcA
BQAFAAUABAACAAEAAQAFAAkADQAPAA0ACwAJAAcACwAMAA4AEAAOAA0ADQANAA0ACgAI
AAoADAAMAAwADgANAAoABgADAAUABwAKAAsACgAHAAYACAAEAAMAAwAEAAgACQAKAAsA
CgAKAAgABAAHAAkADQATABEAEQAQAA8ADgAMAAsACgAMABAAEwAVABMAEQAOAAsADQAN
AA4AEAAQABAADwANAAsACgAHAAkACQAJAAgABwAFAAMAAQD+////AAABAAQAAgACAAAA
AAD9//v/+//7//7///8AAAEA/v/8//z/+v/8//7/AgAFAAgACAAJAAsACQAJAAkACgAN
ABIAEwAUABAADwAOAAwADwAQABEAEwATABIAEgAPAAwADAANAA4ADgAOABEADwALAAkA
CAAEAAUABwAJAA4AEAAOAA0ACQAIAAgABwAGAAoADAAPAA0ACgAHAAcACQAMAA0ADgAR
ABMADwAPABAADwAOAA8AEQAVABcAGAAbABgAFQAXABYAGgAcAB4AIQAjACMAIAAgAB8A
HwAfACAAIwAkACQAJQAjACAAHwAdAB4AIAAjACQAIgAgACAAIAAdABsAGgAaAB0AHwAg
ACIAIAAaABcAFQAXABcAFwAXABoAGgAaABgAFgASABIAEwAVABYAFgAVABQAEwARABAA
EgAVABUAFQAXABcAFQAVABIAEgATABYAGQAaABsAGwAZABcAFAATABYAFwAYABsAGQAZ
ABkAFwATABIAEgAUABcAFgAVABQAEwASABEAEAAPAA4AEAAQABAAEAANAAwACwAKAAsA
DAANAA4ADgAOAA4ADgAMAAwADAAMABAAEgAUABYAEgAQAA4ADAANAA4ADwAQAA4ADgAO
AA4ADQAMAAsACgANAA4ADwAQAA8ADgANAAwACgAKAAoACgAMAAwADAAMAAoACgAKAAoA
DAAOABAAEgAPAA4ADQAMAA0ADgAPABAAEAAQABAAEAAOAA4ADgAOABEAEgATABQAEgAQ
AA4ADAANAA4ADwAQABAAEAAQABAADwAOAA0ADAANAA4ADwAQAA0ADAALAAoADAAMAAwA
DAANAA4ADwAQAA4ADgAOAA4AEQASABMAFAATABIAEQAQABMAFAAVABYAGAAYABgAGAAZ
ABoAGwAcAB0AHgAfACAAHgAeAB4AHgAcABwAHAAcABgAFgAUABIAEAAOAAwACgAMAAwA
DAAMAAoACAAGAAQACAAKAAwADgAQABAAEAAQAA0ADAALAAoADAAMAAwADAAKAAoACgAK
AAsADAANAA4ADAAMAAwADAALAAoACQAIAAoADAAOABAADgAMAAoACAAMAA4AEAASABAA
EAAQABAADgAOAA4ADgAPABAAEQASABAAEAAQABAAEwAUABUAFgAWABQAFAAUABYAHgAs
AD4AWAB8AKoA1gACAS4BYAGMAZ4BigFeAR4BxABUAOj/nP9w/2T/cP+Q/7T/0v/k/+7/
9v/6/w==
         </WaveFormData>
      </LeadData>
      <LeadData>
         <LeadByteCountTotal>10000</LeadByteCountTotal>
         <LeadTimeOffset>0</LeadTimeOffset>
         <LeadSampleCountTotal>5000</LeadSampleCountTotal>
         <LeadAmplitudeUnitsPerBit>4.88</LeadAmplitudeUnitsPerBit>
         <LeadAmplitudeUnits>��V</LeadAmplitudeUnits>
         <LeadHighLimit>2147483647</LeadHighLimit>
         <LeadLowLimit>268435456</LeadLowLimit>
         <LeadID>V4</LeadID>
         <LeadOffsetFirstSample>0</LeadOffsetFirstSample>
         <FirstSampleBaseline>0</FirstSampleBaseline>
         <LeadSampleSize>2</LeadSampleSize>
         <LeadOff>FALSE</LeadOff>
         <BaselineSway>FALSE</BaselineSway>
         <ExcessiveACNoise>FALSE</ExcessiveACNoise>
         <MuscleNoise>TRUE</MuscleNoise>
         <LeadDataCRC32>1189009968</LeadDataCRC32>
         <WaveFormData>
9P/0//T/9P/1//b/9//4//r/+v/6//r/+v/6//r/+v/4//j/+P/4//j/+P/4//j/9//2
//X/9P/2//b/9v/2//f/+P/5//r/+P/2//T/8v/0//T/9P/0//T/9P/0//T/9P/0//T/
9P/0//T/9P/0//L/8v/y//L/8v/y//L/8v/y//L/8v/y/+//7v/t/+z/7f/u/+//8P/u
/+7/7v/u/+7/7v/u/+7/7P/s/+z/7P/q/+r/6v/q/+v/7P/t/+7/7f/s/+v/6v/s/+z/
7P/s/+z/7P/s/+z/7v/u/+7/7v/u/+7/7v/u/+7/7v/u/+7/8P/w//D/8P/w//D/8P/w
/+7/7v/u/+7/7//w//H/8v/x//D/7//u/+//8P/x//L/8P/w//D/8P/u/+7/7v/u//H/
8v/z//T/9v/2//b/9v/2//b/9v/2//f/+P/5//r/+//8//3//v///wAAAQACAAIAAgAC
AAIAAgAAAP3/+f/2//X/8v/y//T/8v/x//H/8//x/+//7v/s/+3/7f/u/+//8P/x//L/
9P/z/+//7//u/+7/7v/u/+//7//u/+7/8f/x//L/8v/w//D/8P/w//L/8v/y//L/8f/v
/+7/7v/v//D/8f/y//D/8P/w//L/9P/z//L/8v/0//T/9P/z//P/8//z//P/8f/x//H/
8//z//P/9P/0//T/9P/1//X/+P/4//T/8//w//T/+f/+/wUAFwAwAFAAeQCoANkADQFN
AZIBwwHFAZwBYwEZAbgASQDs/7H/kv+I/4v/mP+o/7j/w//N/9f/3f/m/+3/9P/3//r/
+v/6//f/+P/3//f/+f/5//n/+f/6//r/+v/6//n/+f/5//n/+//7//v//P/6//r/+v/6
//z/+v/6//r/9//3//f/+P/6//r/+//8//7//v/9//z/+f/6//n/+P/5//r/+v/5//r/
+v/6//r/+v/7//3/+//9//7/AAD9//3//v/+//7/+//7//z//P/9//3//P/8//z/+f/5
//3///////3//f/8//r/+f/6///////9//z//P/8//r//P/6//3//v/+////AAACAAMA
AgABAAIAAgAFAAUABAAEAAQABAAFAAYABAAEAAYACAAJAAoACgAKAAgACAAHAAcABwAH
AAcABwAGAAYAAwADAAUAAwADAAIAAgAAAAEAAgAAAP////////7//v/9//v/+f/5//n/
+f/3//n/+f/3//n/+v/7//7//v8AAAAAAgACAAMABAAEAAUABgAHAAkACQAMAAwADAAO
AA0ADQANAAoACgALAAsADQAMAAwACgAIAAgACAAIAAkACQAKAAoABwAHAAcABwADAAMA
AwAEAAUABgAHAAcABQAFAAUABAAEAAUABQAGAAYABgAGAAgABgAGAAYABgAHAAcACAAK
AAoACwAMAA0ACwALAAsADAAPABAAEAAQAA4ADwAQABAAEwATABIAEgAQABAAEQASABQA
EwATABMAFQAVABQAFAAUABQAFAAVABUAFQAVABUAFAARABEAEgAQABAAEgATABMAEwAR
AA4ADAAMAAwADAAMAAwADAALAA0ADQAOAA4ADwAPABEAEQAPAA8ADQANAAwADAAMAA0A
DwANAAwADAAKAAoACgAKAAwADQANAA0ACwALAAsACwAIAAgACAAJAAkACQAJAAgABwAH
AAgACQAHAAgACgAKAAoACgAIAAgACAAIAAgACAAIAAgACAAIAAgACAAIAAgACAAIAAYA
BgAGAAYABgAGAAYABgAGAAYABgAGAAYABgAGAAYABAAEAAQABAAGAAYABgAGAAYABgAG
AAYABAAEAAQABAAGAAYABgAGAAQABAAEAAQABAAEAAQABAAEAAQABAAEAAQABAAEAAQA
BgAGAAYABgADAAIAAQAAAAMABAAFAAYABAAEAAQABAAEAAQABAAEAAcACAAJAAoADQAO
AA8AEAASABIAEgASABEAEAAPAAwACwAHAAYABQACAAIAAgAAAP7//f/8//n/+P/4//n/
+//5//r/+//8//3//v/+//3/+v/7//3//v/7//r/+P/3//f/+P/6//v/+v/6//r/+v/8
//z//P/8//r/+v/6//n/9//4//j/+P/5//r/+//8//r//P/8//v/+P/4//r/+v/7//v/
/P/9//v/+//7//v//P////7////+//7//v/+//3//f/+//7/AAD9//z//P/7//r/AQAT
ACwATgB3AKoA2wATAVEBlgHLAdUBuAF/ATUB1ABjAPz/tf+S/4T/h/+c/7T/xP/N/9X/
2//h/+z/9f/0//n//P/8//z/+//8//v/+//5//n/+f/5//j/+P/4//j/+f/5//n/+f/7
//v/+//8//r/+v/6//r/+v/4//j/+P/5//n/+f/6//r/+v/7//z/+v/6//n/+P/2//j/
+P/4//v//P/8//v/+v/6//r/+v/4//n/+//5//v//P/+//v/+//8//z//P/6//n/+f/4
//j/+f/5//r/+P/1//X/+f/5//n/9//3//n/+P/4//r//P/7//j/9v/3//j/9//6//j/
+//8//z//P/8//3//f/9//3///8AAAEAAQAAAAAAAAAAAAEAAgAAAAAAAgAEAAQABAAD
AAIAAgACAAEAAQABAAEAAQABAAQABAABAAEAAQD//////v/9//r/+v/6//r/+f/5//n/
9//4//j/9//3//f/9//3//X/9//3//X/9//4//n//P/8//7//v8AAAAAAQACAAIABAAE
AAQABQAGAAgABwAGAAgABwAHAAcABAAEAAUABQAFAAQABAACAAQABAAEAAQAAQABAAIA
AgABAAEAAQABAP///////wAAAAAAAAAA///////////+//7//////wAA/v/+//7/AAAC
AAIAAgACAAIAAQABAAIAAgADAAQABQADAAMAAwAEAAcACAAIAAgABQAFAAUABAAFAAUA
BAAEAAYABgAHAAgABgAFAAUABQAHAAcABgAGAAUABAADAAMABQAFAAUABQAFAAMABAAG
AAMAAgADAAMABgAHAAYABAACAAIAAgACAAIAAgACAAEAAQABAAIAAgD/////AQABAAEA
AQD////////+//3//f/+//3//f/+//7//v/+//7//v/////////9//3//f/9//7//v/+
/////f/9//3//P/5//n/+v/7//v/+v/6//r/+v/6//r/+v/6//r/+f/4//f/9v/3//j/
+f/6//r/+v/6//r//P/8//z//P/6//r/+v/6//r/+v/6//r//P/8//z//P/7//r/+f/4
//j/+P/4//j/+v/6//r/+v/6//r/+v/6//r/+v/6//r/+P/4//j/+P/6//r/+v/6//r/
+v/6//r/+f/4//f/9v/5//r/+//8//r/+v/6//r/+P/4//j/+P/4//j/+P/4//j/+P/4
//j/+P/4//j/+P/4//j/+P/4//j/+P/4//j/+f/6//v//P/8//z//P/8////AgAFAAgA
CAAIAAgACAAGAAYABgAEAAMA///+//3/+f/4//f/9P/z//P/8//x//H/8P/w//H/7//w
//H/8v/1//b/9v/1//P/8//0//T/9P/0//P/8//x//D/8P/v//D/8P/w//D/8v/y//L/
8v/w//D/8P/v/+3/7v/u/+7/7v/u/+7/7v/w//L/8v/x//D/8P/y//L/8v/x//H/8f/z
//P/8//z//X/9//1//X/9P/0//T/9P/3//f/+P/4//b/8//w//L/9f/6/wMAFQAuAE4A
dQCoAN8AFQFXAZwBxQHBAZwBXwEHAZ4ANQDe/5//gP96/4P/mP+u/77/xf/P/9n/4f/o
/+//8v/y//T/8//y//T/9v/2//f/9v/1//T/8//y//L/8v/y//X/9f/1//X/9//3//f/
+P/2//b/9v/2//j/9v/2//b/8//z//P/9P/2//b/9//4//b/9v/1//T/9P/2//b/9v/5
//r/+v/5//b/9v/2//b/9//5//z/+//6//r/+//3//n/+v/6//r/9//3//j/+P/5//n/
+P/4//j/9f/1//n/9//3//X/9f/3//b/9v/4//3//f/7//r/9//2//P/9P/1//n/+//8
//j/+P/5//n/+f/5//v//P/7//v/+v/6//r/+v/7//z//v/+/wAAAgABAAIAAgACAP//
/v/8//v///////////8CAAIA/////////f/9//z/+v/2//X/9P/2//X/9f/1//X/9v/2
//X/9f/1//X/9f/2//n/+v/5//X/9P/z//T/+P/6//r//P/+////AAAAAP7//v/+////
AQAEAAQABAAEAAMAAwADAP///v/+//3//v/+/////v/9//z/+//6//v/+//8//z//f/9
//3//f/5//n/+f/6//r/+v/6//n/+P/3//b/9P/1//f/+P/6//j/9v/0//T/9//4//n/
+v/4//f/9//4//j/+f/6//v/+f/5//n/+v/5//r/+v/6//r/+//8//z//v//////AAAC
AAIAAwAEAAEA///+//3///////7//v/8//z//P/9////////////+//3//b/9v/4//j/
+v/7//v/+//5//b/+P/4//j/+P/5//r/+//7//r/+f/5//j/9f/1//f/9//1//X/8//z
//f/+P/5//v/+P/1//P/8v/y//L/8v/y//T/9f/1//X/8//x/+//7f/u//D/8v/1//X/
9f/1//T/8P/v/+//7//x//D/7v/u/+7/7v/w//D/8P/w/+7/7v/u/+7/7v/u/+7/7v/x
//L/8//0//b/9v/2//b/8//w/+3/6v/t/+7/7//w/+7/7v/u/+7/6//q/+n/6P/r/+7/
8f/0//P/8v/x//D/7v/u/+7/7v/s/+z/7P/s/+z/7P/s/+z/7f/u/+//8P/u/+7/7v/u
/+3/7P/r/+r/7f/u/+//8P/w//D/8P/w/+7/7v/u/+7/8P/w//D/8P/u/+7/7v/u/+//
8P/x//L/8//0//X/9v/5//r/+//8//r/+v/6//r/+P/1//H/8P/t/+r/6v/q/+r/6f/p
/+n/6P/n/+f/6P/m/+X/5f/l/+T/5f/m/+b/5//j/+P/5P/i/+L/4v/h/+T/5P/l/+f/
5v/m/+X/5P/i/+L/4v/i/+P/5P/l/+b/4//j/+T/5P/k/+T/5P/k/+T/5P/m/+b/5f/k
/+T/5v/k/+T/4//j/+P/4//j/+P/5P/l/+j/5//l/+b/5v/m/+f/6f/q/+z/6P/q/+f/
5P/o/+n/6P/t/wUAIgA6AF8AkADDAP0APwGCAa0BrwGGAU8BCQGqAD8A4v+l/4j/gP9/
/4b/mP+o/7H/uf/F/9H/2P/d/+T/6P/s/+3/7v/t/+7/7f/t/+z/6//q/+n/6f/q/+v/
7P/t/+3/7f/t/+//7//v//D/7//u/+3/7P/u/+7/8P/y//P/8//z//T/8v/y//P/9P/y
//L/8f/w/+7/8P/w//D/8f/y//L/8f/y//L/8v/y//L/8//1//P/9P/2//n/9//3//j/
+P/4//b/9f/1//T/9P/1//X/9v/2//P/8//3//X/9f/z//P/9f/0//T/9v/4//f/9P/y
//T/9P/y//T/9P/3//j/+P/4//j/+f/5//n/+f/7//z//f/9//z//P/+//7///8AAP//
/v///wAA//8AAAAAAAAAAAAA/////////////////v/+//v/+//8//v//P/8//n/9v/2
//b/9P/z//P/8//1//b/9v/1//H/8f/x//H/8f/z//P/8f/y//L/8v/0//b/+P/4//r/
/v///wAAAAD+//7//v///wEABAAEAAQABgAFAAUABQAEAAQABQAFAAUABAAEAAIAAgAC
AAIAAgADAAMABAAEAAEAAQABAAEA////////AAAAAAAAAAD///////////7/AAABAAEA
AgACAAIAAgAEAAIAAgACAAIABAADAAMABAACAAMABAAFAAUABQAFAAYACAAKAAsADAAL
AAsACwAKAAwADQANAA4AEAAQABEAEgAQAA8ADwAPABEAEQAQABAAEAAQABAAEQARABEA
EQARABAADQANAA4ADAAMAA4ADwANAA0ACwAIAAoACgAKAAoADAAMAAwACwALAAsADAAM
AAoACQAKAAkACAAJAAgACQAKAAoACgALAAsACQAIAAgACAAIAAgACAAKAAsACwALAAkA
CQAJAAkACAAIAAgACQAIAAcABgAEAAMAAwAEAAUAAwAEAAYABgAGAAYABgAGAAYABgAE
AAQABAAEAAQABAAEAAQAAgACAAIAAgADAAQABQAGAAQABAAEAAQABgAGAAYABgAEAAQA
BAAEAAIAAgACAAIAAwAEAAUABgAEAAQABAAEAAIAAgACAAIAAwAEAAUABgADAAIAAQAA
AAEAAgADAAQAAgACAAIAAgAEAAQABAAEAAQABAAEAAQAAgACAAIAAgAEAAQABAAEAAQA
BAAEAAQABgAGAAYABgAGAAYABgAGAAUABAADAAIAAwAEAAUABgAGAAYABgAGAAcACAAJ
AAoADAAOABAAEgASABIAEgASABQAFAAUABIADgAJAAcABQADAAQABQAEAAIAAQAAAP3/
+//6//r/+//8//7/AAACAAIAAgABAP///f/9//7//v/8//z/+//7//r/+v/7//v//v/+
//7//v/+//7//v/+//7//v/+//3/+//8//z//P/6//r/+v/6//v//v//////+//6//v/
+v/7//v//P/9//3//f/9//3//f////3//f/+//7//v/+//3//f/+//7//v///wAAAAAB
AAQAEQAlAD4AZACTAMQA9wAzAXUBsAHNAb8BjgFNAfsAlAAtANz/q/+S/4z/k/+m/7r/
yP/T/93/5//v//b/+f/4//r//P/7//r/+//+////AQABAAEAAQABAP///v/9//z/////
///////9//3//f/+////AAABAAIAAAD+//7//v/9//3//f/+//z//P/9//7//v/+//3/
/P/+/wAAAAAAAP7//v/9//v//f/+////AAD+////AQD///3//v8AAP3///8AAAAAAAD9
//3//v/+///////+//7/AAD9//3/AQAAAP///P/7//3//P/8//7/AQABAP///v8AAAAA
/v8AAP//AQABAAAA/P/8//3//f/+////AgAEAAMAAwACAAIAAwAEAAYACAAFAAQABQAG
AAQABAADAAIAAwAEAAQABQAFAAUABQAFAAQABAABAAEAAQD//////v/9//r/+v/6//r/
+f/5//n/+P/4//f/9f/2//f/+P/5//j/+f/4//X/9v/2//b/+P/6//z//P/+//7///8A
AAAAAgACAAIAAwAFAAgACAAIAAgABwAHAAcACAAIAAkACQAIAAYABQACAAQABAAEAAQA
AwADAAQABAABAAEAAQABAAAAAQACAAQABAAEAAQAAwABAAEAAQAAAAIAAwADAAQAAgAC
AAIABAAEAAQABAAEAAQAAwADAAQABAAFAAYABwAHAAcABwAIAAcACAAIAAgACAAJAAoA
CgAJAAkACAAIAAkACgAMAA4ADgANAA0ADQALAAsACgAKAAwADAAMAA0ACwALAAsACwAL
AAkACgAMAAkACAAJAAkABwAHAAUAAgAFAAYABwAIAAcABgAFAAMAAwADAAQABAAFAAUA
BwAHAAMAAwABAAEABAAEAAQABQAEAAEA///+/wEAAgADAAQAAgADAAMAAwACAAEAAAD/
//7//v/+/////////////v/9//3//v//////AAD+//7//v/+//z//P/8//z//P/8//z/
/P/8//z//P/8//7//v/+//7//P/8//z//P/8//z//P/8//r/+v/6//r/+P/4//j/+P/5
//r/+//8//r/+v/6//r/+v/6//r/+v/8//z//P/8//v/+v/5//j/+//8//3//v/9//z/
+//6//r/+v/6//r/+v/6//r/+v/4//j/+P/4//r/+v/6//r/+P/4//j/+P/4//j/+P/4
//j/+P/4//j/9v/2//b/9v/3//j/+f/6//j/+P/4//j/+P/4//j/+P/6//r/+v/6//n/
+P/3//b/+P/4//j/+P/2//b/9v/2//j/+P/4//j/+v/6//r/+v/7//z//f/+/wIABAAG
AAgACAAIAAgACAAIAAgABgADAP3//P/7//j/+P/4//b/9f/z//P/8f/v/+7/7v/v/+//
7v/v//D/8f/0//T/8//v/+3/7v/u/+7/7//v//D/8P/v/+//7v/u//D/8P/w//D/7v/u
/+7/7v/u/+7/7f/t/+7/7v/u/+7/7v/u/+7/7v/u/+7/7f/s/+3/8P/x//L/8f/x//H/
8f/z//P/8//z//T/8f/w//D/8P/w//D/8f/z//T/9P/0//P/9P/0//P/9P/9/wsAIAA8
AGEAkgDJAP8APQGCAbsBywGyAX8BNQHQAF8A/P+z/4r/eP95/47/qv+8/8X/y//T/9//
5v/r/+7/8P/y//H/8P/w//L/8v/z//X/9f/1//X/8v/y//L/8v/1//X/9f/1//f/9//3
//j/9//2//X/9P/0//L/8v/y//H/8f/x//L/8v/y//P/9P/0//T/8//y//T/9v/2//b/
9f/2//b/9f/0//T/9P/0//T/9f/3//X/9f/2//j/9f/1//b/9v/2//X/9f/2//b/9f/1
//T/9P/y/+//7//z//X/9f/z//P/8//y//L/9P/3//f/9f/0//b/9v/0//b/9v/5//r/
+v/2//b/9//3//f/9//5//r/+//7//r/+v/6//r/+//8//7//v8AAAIA///+//z/+v/8
//z/+//7/////////////v/+//v/+//9//v/+//6//v/+P/4//j/9v/1//X/9f/3//j/
+P/3//P/8//z//P/9f/3//f/9f/2//b/9v/4//f/+P/3//j//f///wEAAgABAAAA////
/wMABgAGAAYABQADAAIAAQABAAIABAAFAAUABAAEAAIAAAAAAAAAAAABAAEAAgACAAEA
AQABAAEA/f/9//3//v8AAAAAAAD///3//f/9//z//v//////AAAAAAAAAAACAAEAAAD/
//7/AQABAAIABAACAAMABAAFAAQAAwACAAIAAwAEAAQABAAEAAUABgAGAAcABwAGAAYA
BQAEAAQABAAGAAUABQAFAAcABwAGAAYABgAGAAYABwAFAAUABQAFAAIA/////wAAAQAC
AAUABwAHAAcABQACAAAAAAAAAAAAAAAAAAAA//8BAAEAAgACAAEAAQADAAMA/v/9//r/
+f/7//z//f///////f/8//z//v/+//7//v/8//3//f/9/////////////v/+//7/////
///////+//v/+//8//3//f/6//v//P/9//7//P/8//z//P/6//r/+v/6//j/+P/4//j/
+v/6//r/+v/8//z//P/8//n/+P/3//b/+f/6//v//P/6//r/+v/6//f/9v/1//T/9//4
//n/+v/6//r/+v/6//n/+P/3//b/9v/2//b/9v/2//b/9v/2//f/+P/5//r/+f/4//f/
9v/4//j/+P/4//j/+P/4//j/+P/4//j/+P/2//b/9v/2//b/9v/2//b/+P/4//j/+P/6
//r/+v/6//n/+P/3//b/+P/4//j/+P/1//T/8//y//P/9P/1//b/9P/0//T/9P/4//r/
/P/+/wAAAAAAAAAAAwAEAAUABgAGAAYABgAGAAQAAgD///v/+P/3//T/9P/0//L/8f/x
//H/7//t/+z/7P/t/+3/7v/x//L/8//0//L/8f/t/+3/7P/s/+z/7P/r/+v/6v/q/+7/
7//x//L/7//u/+3/7P/u/+7/7v/u//D/7//v//D/7//u/+3/7P/t/+7/7//y/+//7f/r
/+r/7//w//H/8f/u/+3/7P/r/+z/7f/u//H/7f/t/+7/7v/t/+z/7P/r/+7/7v/0//f/
9P/y//X/+P8FABcALABQAH8ArgDfABkBWQGOAaUBjwFcASMB0wByABUAzP+h/4z/hv+J
/5T/pP+y/7v/xf/T/9//4v/f/+b/5//q/+r/6v/s/+7/7v/v/+3/7f/t/+3/7v/u/+7/
7v/x//H/8f/x//H/8f/x//L/7//u/+3/7P/t/+z/7f/u/+//7//v//D/7v/s/+v/6v/t
/+7/7v/u/+7/8P/w//D/8P/w/+//7f/t/+7/7//w//L/8//1//P/8f/w//D/6//u//D/
8f/y/+7/7f/t/+z/7P/t/+3/7v/s/+n/6f/t/+//7//t/+3/7f/s/+z/7v/w/+//7P/q
/+3/7v/t//D/7P/t/+z/6v/q/+z/7//x//H/8f/z//T/9v/3//f/+P/3//b/9v/2//T/
9P/2//j/9//4//j/+P/2//b/9f/1//n/+f/5//n/+P/4//X/9f/z//H/8f/w/+3/6v/q
/+r/7f/t/+7/7//t/+z/6v/n/+b/5//o/+n/5//p/+n/5//m/+b/5v/o/+3/8P/x//T/
8//z//P/8v/0//T/9P/1//f/+v/6//r/+v/5//n/+f/6//z///8BAAAA/v/9//r//P/8
//z//P/6//n/+f/4//j/+f/6//v/9//3//f/+P/4//j/+P/3//j/+f/6//r/+f/5//j/
+P/7//z//f8AAP///v/9//z/+v/5//n/+v/9////AQADAAEAAQABAAIAAwAEAAQABAAF
AAcACQAKAAoACQAHAAYACQAKAAwADgAOAA0ADQANAAsACwAKAAoACwAMAA0ADwAOAA0A
DAALAAwACQAJAAoACgAKAAwADQALAAsACQAGAAcACAAJAAoACAAIAAgABwAJAAkACgAK
AAcABwAJAAkACgALAAoACwAKAAoACgALAAkABwAGAAYACAAIAAgACAAHAAcABgAFAAUA
BQAFAAUABgAGAAYABwAGAAUABAACAAIAAwAFAAcABwAGAAUABAADAAIAAwAEAAUABgAI
AAgACAAIAAYABgAGAAYACAAIAAgACAAHAAYABQAEAAQABAAEAAQABAAEAAQABAAEAAQA
BAAEAAUABgAHAAgABgAGAAYABgAIAAgACAAIAAgACAAIAAgABwAGAAUABAAHAAgACQAK
AAkACAAHAAYACAAIAAgACAAKAAoACgAKAAkACAAHAAYACAAIAAgACAAIAAgACAAIAAoA
CgAKAAoACAAIAAgACAAKAAoACgAKAAwADAAMAAwADgAOAA4ADgARABIAEwAUABcAGAAZ
ABoAGgAaABoAGgAaABgAFQARABAADwAMAAwADAAKAAkACQAHAAUAAwACAAIAAwADAAQA
BwAIAAkACgAKAAkABQAFAAgACAAIAAgABgAFAAMAAgADAAMABAAEAAYABgAGAAYABgAG
AAYABgAIAAcABwAIAAgACAAIAAgABgAGAAYACAAJAAkACQAKAAoACgAKAAkABwAHAAcA
BwAIAAkACgANAAoACQAJAAgACgAKAAsACwAKAAwADAANAAwACgAJAA4AFwAnAEAAXgCF
ALgA6QAdAV8BpAHPAc0BpgFtASUBxABZAAAAx/+q/57/n/+s/77/zv/b/+X/6//z/wAA
AwACAAcACgAKAAoACgAMAAwADQANAA0ADQANAA4ADgAOAA4ADwAPAA8ADwAOAA0ADAAM
AA0ADgAPABAADgAMAAwADAAMAA0ADgAQAA4ADgAPABAADgAOAA0ADAAOABAAEAAQAA8A
EAAQAA8ADgAOAA4ADgAQABEAEwARAA8AEAASAA8AEQASABIAEgAPAA8AEAAQAA8ADwAO
AA4ADgALAAsADwAPAA8ADQANAA4ADgAPABIAFAATABAADgAQABAADgAQAA4AEQASABIA
EAAQABEAEQASABMAFgAYABcAFwAWABYAFAAUABUAFgAYABgAGgAcABkAGAAWABQAFQAW
ABYAFwAXABcAFwAXABgAGAAVABUAEwARABEAEAAQAA4ADwAQAA4ADQANAA0ACwAMAAwA
CwALAAsACwALAAkACwALAAkABgAGAAYACAAMAA4ADgAQABIAEwAUABQAFgAWABYAFwAX
ABoAGgAaABoAGQAZABkAGQAaABwAHQAdABwAHAAaABoAGgAaABoAFwAXABgAGAAXABcA
FwAXABcAFwAXABgAGgAaABoAGQAYABcAFgAUABYAFwAXABgAFgAWABYAGAAaABoAGgAa
ABwAGwAbABwAGgAbABwAHQAfAB8AHwAgACAAIAAfAB4AHwAhACMAJAAlACUAJAAkACIA
IgAjACQAJgAlACUAJQAlACUAJAAkACQAJAAkACUAJQAlACUAJQAkACEAIQAiACIAIgAk
ACUAJAAjACAAHAAdAB4AHwAgACIAIgAiACEAIAAfAB8AHgAdAB0AHwAfAB0AHQAbABsA
HAAcABwAHQAfAB0AHAAcABwAHAAcABwAHgAfAB8AHwAeAB0AHAAbABoAGgAaABsAGwAb
ABsAGgAZABkAGgAbABsAGgAYABgAGAAYABoAGgAaABoAGAAYABgAGAAYABgAGAAYABoA
GgAaABoAGAAYABgAGAAYABgAGAAYABkAGgAbABwAGQAYABcAFgAYABgAGAAYABgAGAAY
ABgAGAAYABgAGAAaABoAGgAaABgAGAAYABgAFgAWABYAFgAXABgAGQAaABoAGgAaABoA
HAAcABwAHAAbABoAGQAYABgAGAAYABgAGgAaABoAGgAaABoAGgAaABoAGgAaABoAGgAa
ABoAGgAaABoAGgAaABwAHAAcABwAGgAaABoAGgAaABoAGgAaABoAGgAaABoAGgAaABoA
GgAaABoAGgAaABwAHAAcABwAHAAcABwAHAAaABoAGgAaABsAHAAdAB4AIAAgACAAIAAj
ACQAJQAmACkAKgArACwAKgAqACoAKgApACgAJwAmACIAIAAeABwAGwAaABkAGAAWABYA
FgAWABUAFAATABIAFAAWABgAGgAaABoAGgAaABkAGAAXABYAFAAUABQAFAAWABYAFgAW
ABgAGAAYABgAFgAWABYAFgAUABQAFAAUABUAFgAXABgAFwAWABUAFAAWABgAGgAcABoA
GgAaABoAGgAaABoAGgAaABoAGgAaABwAHAAcABwAHAAcABwAHAAaABoAGgAaABwAIgAu
AEIAXgCEALQA5gAYAVQBmAHYAfwB8gHCAX4BIgGuAD4A6v+4/6D/oP+0/87/4v/u//b/
+v8EAA==
         </WaveFormData>
      </LeadData>
      <LeadData>
         <LeadByteCountTotal>10000</LeadByteCountTotal>
         <LeadTimeOffset>0</LeadTimeOffset>
         <LeadSampleCountTotal>5000</LeadSampleCountTotal>
         <LeadAmplitudeUnitsPerBit>4.88</LeadAmplitudeUnitsPerBit>
         <LeadAmplitudeUnits>��V</LeadAmplitudeUnits>
         <LeadHighLimit>2147483647</LeadHighLimit>
         <LeadLowLimit>268435456</LeadLowLimit>
         <LeadID>V5</LeadID>
         <LeadOffsetFirstSample>0</LeadOffsetFirstSample>
         <FirstSampleBaseline>0</FirstSampleBaseline>
         <LeadSampleSize>2</LeadSampleSize>
         <LeadOff>FALSE</LeadOff>
         <BaselineSway>FALSE</BaselineSway>
         <ExcessiveACNoise>FALSE</ExcessiveACNoise>
         <MuscleNoise>TRUE</MuscleNoise>
         <LeadDataCRC32>3059059983</LeadDataCRC32>
         <WaveFormData>
AAAAAAAAAAACAAIAAgACAAQABAAEAAQABgAGAAYABgAGAAYABgAGAAQABAAEAAQAAgAC
AAIAAgAEAAQABAAEAAUABgAHAAgABQAEAAMAAgAEAAQABAAEAAQABAAEAAQAAgACAAIA
AgACAAIAAgACAAAAAAAAAAAAAAAAAAAAAAACAAIAAgACAAEAAAD///7///8AAAEAAgAB
AAAA///+/wAAAAAAAAAAAAAAAAAAAAD///7//f/8//3//v///wAA///+//3//P/+//7/
/v/+//7//v/+//7//v/+//7//v/+//7//v/+/wAAAAAAAAAAAAAAAAAAAAAAAAAAAAAA
AP7//v/+//7/AAAAAAAAAAD+//7//v/+////AAABAAIAAgACAAIAAgABAAAA///+/wEA
AgADAAQABgAGAAYABgAGAAYABgAGAAcACAAJAAoADAAMAAwADAAOAA4ADgAOAA4ADgAO
AA4ADwANAAsACgAIAAYABQAEAAIAAQAAAP////8AAP/////9//3//f/+//7/AAABAAIA
BAACAP/////9//3//f/8//z//P/8//z///////////////7//f/8//3/AAD//wAA///9
//z//P/9//7//v////3//f/9//7//v/+//3/+//9///////9//3//v/+//7//v/+//7/
/////////////////////wAAAwABAP///f/7//v//f/9/wMAEQArAEkAcgCkANUADwFW
AaAB2QHtAdoBswF3AR8BvABgAB0A9f/j/93/3//n/+v/6f/s//D/8f/2//3/AQACAAMA
AwACAAEAAAD///7///////7//v//////AAAAAAAA///+//3//v/+//7//v/8//r//P/8
//7//v/9//3/+//7//z//P/9//3//////wEAAgACAAAA/f/9//z/+//9//3//f/9//3/
/P/8//z/+v/7//v/+//7//z//P/9//7//v/9//z//P/7//v/+//8//z//P/8//z/+v/6
//z//v/+//7//v/7//r/+f/6//v//P/9//7//v/+//z//v/8//z//f/9//7///8BAAIA
AQAAAAEAAQAEAAQABAACAAQABAAFAAUABAAEAAQABgAIAAkACgALAAsACwAKAAoACgAM
AAwACwANAA0ADQANAA4ADgAOAA4ADwAOAA4ADgAMAAwADAAMAAwADQANAA0ADQANAA0A
DQANAA0ADAAKAAoACgALAAsACgALAAsADAAMAAwADAANAA8ADgAOAA4ADQAOAA0ADAAN
AAwADAALAAgACAAJAAkACgAKAAkACQAHAAcABwAFAAUABQAGAAYABQAFAAUABQADAAIA
AQABAAIAAwAEAAQAAQABAAEAAQABAAIAAwADAAMAAgACAAIAAQABAAEAAgAEAAQABAAF
AAUABQAFAAYABgAGAAYABwAHAAgACAAIAAYABgAHAAcACQAKAAoACgAKAAoACwALAAsA
CwAMAA4ADgANAAwADAAMAAwADAANAA8ADgAOABAADAALAAoACQALAA4ADgAOAAwADAAL
AAsACAAIAAcABwAIAAgACAAHAAcACAAIAAgACQAJAAoACgAKAAgABwAHAAcABwAHAAcA
CQAIAAgABwAFAAYABgAGAAgACAAHAAcABwAHAAcABwAGAAUABAADAAUABQAFAAQAAgAC
AAMAAwACAAQABAAEAAQABAAEAAQABAAEAAQABAAEAAQABAAEAAQABAAEAAQABAAEAAIA
AgACAAIAAgACAAIAAgACAAIAAgACAAIAAgACAAIAAQAAAP///v///wAAAQACAAIAAgAC
AAIAAAAAAAAAAAACAAIAAgACAAAAAAAAAAAAAAAAAAAAAAD+//7//v/+/wAAAAAAAAAA
AgACAAIAAgD///7//f/8//3//v///wAA///+//3//P/+//7//v/+/wEAAgADAAQABQAG
AAcACAAJAAoACwAMAAsACgAIAAUAAwACAAAA/v/+//7///////v/+f/3//b/9f/1//b/
9//3//j/+P/6//r/+v/7//j/9v/3//j/+f/4//b/8//y//P/9P/2//f/9f/1//b/9v/4
//j/+P/6//b/9v/2//X/8//0//T/9P/2//f/+P/5//f/+P/4//j/9f/z//X/9//5//f/
9//4//b/9v/2//b/9//5//r/+//6//n/+P/3//f/+P/5//n//f/5//n/9f/z/+//9f8B
ABkAOQBiAJIAwwD9AEQBjAHHAeMB2AG1AX0BKwHKAGoAIwD1/93/1f/d/+f/7f/r/+z/
7v/t//L/9//3//j/+f/5//j/9v/2//b/9v/1//X/9P/0//P/8//0//T/8//z//P/8//z
//T/9f/2//T/8v/0//T/9v/2//X/9f/1//X/9v/2//P/8//1//X/9f/2//b/9P/y//P/
8//z//X/9f/1//X/8//y//L/8v/y//P/8//z//T/9P/z//P/8//0//T/9P/y//H/8f/x
//T/9P/0//T/8v/w//D/8v/0//T/9P/0//T/9P/0//b/9P/0//T/9P/0//T/8v/0//T/
9P/1//X/9//3//j/+P/4//j/+v/7//r/+v/6//j/+v/6//v/+//8//z//P/+/wEAAQAB
AAEA//////7//v8AAAIAAgABAAMAAwADAAMAAgACAAIAAgABAAAAAAAAAAAAAAAAAAAA
AgADAAMAAwADAAMAAwADAAIAAwADAAIAAQACAAQABQAGAAcABwAIAAcABgAFAAUABwAG
AAYABgAEAAYABgAGAAYABgAHAAcABQAEAAQAAwACAAIAAQABAAIAAwAEAAMAAQABAAIA
AgABAAEAAQABAAAAAAAAAAEA/////////v//////////////AAABAAEAAQAAAAAAAAAD
AAMAAwAEAAMAAgABAAEAAwADAAMABAACAAIAAgADAAQABgAHAAgABwAGAAYABQAFAAYA
BgAGAAgACAAJAAkACAAHAAcACAAKAAkACAAIAAYABgAGAAcABQAEAAQABgAFAAUABQAF
AAQABgAFAAQABQAGAAYABwAEAAQAAwADAAQABAAEAAMABQAGAAYABgADAAMABAAEAAYA
BAADAAMABAADAAIAAQACAAIAAwADAAEAAgACAAIAAgACAAEAAQABAAEAAQABAAMAAwAD
AAMAAQABAAEAAAD+//7//////wAA/v/+//7//v/+/wAAAAAAAAAA///+//3//P/+//7/
/v/+/wAAAAAAAAAAAgACAAIAAgABAAAA///+//7//v/+//7//v/+//7//v/8//z//P/8
//z//P/8//z//f/+////AAD+//7//v/+//7//v/+//7//P/8//z//P/+//7//v/+//7/
/v/+//7//P/8//z//P/+//7//v/+//z//P/8//z//P/8//z//P/6//r/+v/6//r/+v/6
//r/+v/6//r/+v/6//r/+v/6//j/+P/4//j/+f/6//v//P/+//7//v/+/wAAAgAEAAYA
BgAGAAYABgAGAAYABQADAAMAAgAAAP7//P/6//n/9//2//X/9P/0//L/8f/x//H/8f/y
//L/9P/3//j/+v/4//X/9f/1//X/9//2//T/9P/y//L/8//z//P/8//0//T/9P/0//T/
9v/0//T/9P/z//H/8v/y//L/8f/x//H/8f/x//L/8v/y//P/8f/z//X/8//x//H/8v/y
//L/8v/y//T/9f/1//X/9f/1//X/9f/1//b/9//3//f/8//x/+//8f/x//n/CQAhAD8A
ZACWAM0ABwFQAZgBywHbAcgBnQFXAf0AoABMAAsA4//R/8//1//f/+P/4f/k/+r/7f/w
//X/9f/z//P/8v/w//L/8v/y//L/7//v/+7/7v/t/+3/7v/u//H/8f/x//H/8v/y//L/
8v/w/+7/8P/w//L/8v/x//H/7//v//D/8P/w//H/9P/1//T/9P/z//D/8P/x//H/8f/y
//P/9P/1//T/8v/x//D/8v/z//P/8//y//L/8f/x//P/9P/0//T/8v/x//H/8f/y//L/
8v/y//L/8P/w//L/8v/y//L/8v/w//D/8P/y//P/9P/1//b/8//y/+//8P/x//L/9P/1
//T/8//z//L/9P/0//b/9//2//b/9v/0//b/9v/3//f/+v/6//r//P////////////7/
/f/7//r//P/+//7//f///////////wAAAAAAAAAA/v/8//v/+v/8//z//P/8//7/////
/////v/9//z/+//9////AAAAAP3//P/8//v//v//////AAACAAIAAgADAAEAAAAAAAAA
AAACAAIAAgABAAAAAAD///3//P/8//v/+//8//z//f/8//v/+v/3//n/+f/6//r/+//7
//v/+//6//r/+v/7//v/+//7//r/+P/3//b/9f/2//j/+v/7//r/+P/3//b/+P/5//r/
/P/6//r/+v/7//n/+f/5//r/+P/4//j/+f/3//j/+P/4//j/+P/5//n/+//8//z//P/+
//7///////3//f/+/wAAAAD///7//v/8//z//P/9/////v/+/wAA/f/7//n/9//5//z/
/P/8//z//P/7//v/+v/6//n/+f/7//z//f/9//z//P/7//r/+f/5//r/+v/6//j/9//3
//r/+//8//3//P/6//n/9//1//b/9v/2//f/+P/4//n/9v/1//T/8//2//f/+P/5//n/
+f/5//j/9f/0//T/8//2//b/9P/0//T/9P/1//b/9//4//f/9v/1//T/9P/0//T/9P/3
//j/+f/6//j/+P/4//j/9f/0//P/8v/z//T/9f/2//T/9P/0//T/8//y//H/8P/0//b/
+P/6//j/+P/4//j/9//2//X/9P/y//L/8v/y//L/8v/y//L/8//0//X/9v/0//T/9P/0
//L/8v/y//L/9f/2//f/+P/4//j/+P/4//b/9v/2//b/9v/2//b/9v/4//j/+P/4//r/
+v/6//r/+//8//3//v8BAAIAAwAEAAIAAgACAAEA///9//z/+v/4//f/9v/2//X/9P/z
//L/9P/y//H/8f/v/+//8P/w//D/8f/y//T/9P/x//H/8f/x//H/8P/u/+//8P/x//P/
8f/x//H/8v/x//D/7//u//H/8P/x//L/8//z//T/9P/y//H/8f/x/+//7//w//D/8f/x
//D/8//z//P/8f/x//D/8P/w//D/8f/y//T/9f/z//P/8//z//T/9f/3//n/9f/3//X/
8f/z//P/6//v/wUAIQA7AGIAkgDHAAUBUAGYAc0B4QHQAa0BcQEbAbgAXAAXAO//2//V
/9X/2//h/+H/4P/k/+v/8P/z//f/+//9//7//v/9//z/+//6//f/9//2//b/9//3//j/
+P/5//n/+f/5//n/+v/7//z/+//4//n/+P/6//z//f////3//f/+//7//f/9///////9
//7//v/8//r/+//7//v//f/9//3//f/9//z//P/8//z//f/9//3//f/+//7///8AAAAA
///+//z/+//7//v//P/8//z//P/+//z//P/+//7//v/+//7//v/+//7/AAD+//7//v/+
//7//v/8//7/AAAAAAEAAQABAAEAAgACAAIAAgAEAAUABgAGAAYABAAIAAgACQAJAAkA
CAAHAAgACgALAAwADQALAAsACgAKAAwADgAOAA0ACwALAAsACwANAA4ADwAQAA0ADAAM
AAwACgAKAAoACgALAA0ADgAPAA4ADQAMAAsADAANAA0ADAAMAAwADQANAA4ADwAPABAA
EAAQABAAEQAQAA4ADQAMAA4AEAAQABAADwAOAA4ADQAMAAwADQANAAwADAALAAsACQAJ
AAkABwAHAAcACAAIAAUABQAFAAUABAAEAAQABQAFAAUABQAEAAMAAwADAAMAAwAEAAUA
BQAHAAYABgAGAAUABQAFAAYABgAGAAYABwAHAAcABwAIAAgACAAIAAkACgAMAA0ADgAN
AAwADAALAAwADgAPABAAEAAQABEAEQAPAA8AEAASABQAEwASABIAEAAQABAAEQATABIA
EgAUABIAEQAQAA8ADwASABIAEgAQABAADwAPAA4ADgANAA0AEAAQABAADwANAA4ADgAO
AAsACwAMAAwADQAMAAwADQAOAA0ADAALAA0ADAAMAAsACgAKAAkACAAJAAoACgALAAsA
CwALAAsACQAJAAkACQAHAAcABwAGAAQABAAFAAUABAAGAAgACAAIAAgABgAGAAYABgAE
AAQABAAEAAQABAAEAAQAAgACAAIAAgADAAQABQAGAAQABAAEAAQABgAGAAYABgAEAAQA
BAAEAAIAAgACAAIAAwAEAAUABgAFAAQAAwACAAIAAgACAAIAAwAEAAUABgADAAIAAQAA
AAEAAgADAAQAAgACAAIAAgAEAAQABAAEAAQABAAEAAQAAwACAAEAAAABAAIAAwAEAAQA
BAAEAAQABAAEAAQABAAEAAQABAAEAAMAAgABAAAAAQACAAMABAAEAAQABAAEAAUABgAH
AAgACwAMAA0ADgAOAA4ADgAOABAAEAAPAA0ACQAIAAYABAAFAAQABAADAAIAAQAAAAAA
/P/7//v/+//8//7///8CAAIAAgADAAAA/f/9//3//f/9//z/+v/6//r/+v/7//v/+//7
//z//P/8//z//P/+//z//P/8//v/+f/6//r/+v/5//n/+f/5//r//P/9//7/+v/3//j/
+f/6//n/+v/8//r/+v/6//r/+v/7//v/+//7//v/+//7//n/+v/7//v/+//9//v/+f/5
//n/AQAPACcATQB8AKwA4wAjAWwBrAHXAdsBvgGPAUsB8QCUAEQADQDp/9n/1//f/+f/
6f/r/+7/8v/1//r/+//5//j/+f/5//j/+v/6//r/+v/7//v/+v/6//j/9//3//b/+f/5
//n/+f/2//b/9v/2//n/+P/7//z/+//6//j/9//3//f/+P/4//X/9f/3//f/9f/2//b/
9P/1//f/+P/5//b/9f/0//P/9f/0//T/9P/0//X/9f/1//L/8v/x//H/9f/2//b/9v/0
//P/8//z//T/9P/0//T/9v/0//T/9v/0//T/9P/0//b/9v/2//j/+P/4//j/+P/4//j/
9v/4//b/9v/3//f/9f/1//b/9v/3//j/+//9//z//P/8//r//v/+///////+//7//v8A
AAAA///+//3/AAABAAEAAgACAAQABAADAAMAAwADAAMAAgACAAIAAgABAAAAAAAAAAIA
AgACAAIAAQABAAAA//8AAAEAAgADAAIAAwADAAIAAgACAAMAAwAGAAcABwAIAAcABgAF
AAUABwAGAAYABgAIAAoACgAKAAcABgAGAAUABgAGAAcABwAFAAQAAgABAAEAAQABAP//
AQABAAIAAgD//////////wAAAAAAAAEAAQABAAEAAAD/////////////AAABAAEA///+
//7//v8BAAEAAQACAAAAAAAAAAEAAQABAAEAAgAEAAQABAAFAAMABAAEAAQABAAEAAUA
BQADAAQABAAEAAUABgAIAAkABwAHAAgACgAJAAcABQAEAAUABgAHAAkABwAGAAYACAAH
AAcABwAHAAYACAAHAAYABAAEAAMAAwADAAQABAAFAAUABAADAAEAAQACAAIAAgADAAMA
BAAEAAQAAgABAAEAAwADAAMAAwACAAAA///9/wAAAgADAAQAAgACAAEAAQD/////////
/////////////////////v/+//7///////7/AgABAAAA///+//z//P/8//z//P/8//z/
/P/+//7//v/+/wAAAAAAAAAA/v/+//7//v/8//z//P/8//z//P/8//z/+v/6//r/+v/8
//z//P/8//r/+v/6//r/+v/6//r/+v/8//z//P/8//v/+v/5//j/+//8//3//v/9//z/
+//6//j/+P/4//j/+v/6//r/+v/6//r/+v/6//z//P/8//z/+v/6//r/+v/6//r/+v/6
//r/+v/6//r/+v/6//r/+v/8//z//P/8//r/+v/6//r/+v/6//r/+v/8//z//P/8//v/
+v/5//j/+f/6//v//P/7//r/+f/4//n/+v/7//z//v/+//7//v8AAAAAAAAAAAIABAAG
AAgACAAIAAgACAAIAAcABQADAAIAAAD+//3//P/8//v/+v/5//j/+P/2//P/8//z//P/
8v/y//T/9f/2//j/9v/z//P/8//z//P/9f/0//X/9v/z//P/8v/x//P/9P/0//T/8v/y
//T/8v/y//L/8f/x//L/8v/y//H/8//z//P/8//y//L/8v/x//D/8//2//f/9f/1//b/
9v/4//j/+P/4//j/9//2//X/8//z//P/8//2//f/9//3//f/9//3//P/8//3/wUAFwAx
AFgAiAC9APcAOAGEAcUB5QHgAb8BhwExAc4AdgAtAPn/2//T/93/5//t/+v/6v/s//P/
9v/5//n/+P/5//n/+P/4//j/+P/4//n/+f/4//j/9f/1//b/9v/3//f/9//3//f/+P/5
//r/+P/2//j/+P/2//b/9f/1//X/9f/2//b/9f/1//f/9//3//j/+P/2//j/+f/5//n/
+f/5//n/+f/3//b/9v/2//b/9//3//f/+P/4//f/9//4//j/9//2//b/9f/1//X/9P/0
//T/9P/0//L/8v/0//T/9P/0//T/9P/0//T/9v/4//j/+P/4//j/+P/2//j/+P/4//n/
+f/3//f/+P/4//j/+P/6//v//P/8//z/+v/8//z//f/9/wAAAAAAAAIAAgABAAAA////
/////v/+/wIABAAEAAMAAwADAAMAAwAGAAYABgAGAAMAAgACAAIAAgACAAIAAgAEAAUA
BQAFAAMAAwADAAMABgAHAAcABgAGAAYABwAHAAUABQAEAAQABwAIAAkACwAJAAgACAAI
AAoADAAMAAwACQAIAAgABwAIAAgACQAJAAoACgAJAAkACAAHAAYAAwAFAAUABgAGAAUA
BQAFAAUAAgACAAIAAwAEAAUABgAGAAMAAwADAAMAAwAEAAUABQAFAAQABAAEAAMAAwAD
AAQABQAGAAcACQAHAAcABwAIAAYABgAGAAcABwAIAAgACAAIAAgACQAJAAkACgAKAAoA
CQAIAAgABwAJAAkACgAMAAwACwAKAAoACAAIAAgACQAJAAgACAAKAAgABwAGAAUABgAK
AAsADAAKAAoACQAJAAgACAAHAAcABgAGAAYABQAGAAgACQAKAAkACQAKAAoABwAEAAIA
AQAEAAUABgAHAAUABAAEAAMAAwAEAAQABAAEAAQAAwADAAUABQAFAAUAAwADAAMAAwAE
AAUABgAGAAIAAgADAAMABAACAAQABAAEAAQAAgACAAIAAgACAAIAAgACAAAAAAAAAAAA
AQACAAMABAAEAAQABAAEAAEAAAD///7///8AAAEAAgAAAAAAAAAAAP///v/9//z///8A
AAEAAgACAAIAAgACAAAAAAAAAAAAAAAAAAAAAAAAAAAAAAAAAAEAAgADAAQAAwACAAEA
AAACAAIAAgACAAIAAgACAAIAAAAAAAAAAAACAAIAAgACAAIAAgACAAIABAAEAAQABAAG
AAYABgAGAAUABAADAAIABAAEAAQABAADAAIAAQAAAAIAAgACAAIAAgACAAIAAgAFAAYA
BwAIAAoACgAKAAoACwAMAA0ADgAQABAAEAAQAA8ADQALAAoABwAEAAIAAAACAAEAAAD/
//7//v/8//v/+//7//v//P/+/wAAAQACAAMAAAD8//v/+//7//v/+v/3//b/9f/0//n/
+//9/////f/8//v/+v/6//z/+v/6//z/+//7//z/+v/6//n/+f/7//v/+//8//v/+v/4
//X/+P/7//z/+//5//r/+v/6//r/+v/6//v/+//7//v/+//5//n/+f/6//v/+////wEA
///7//n/+f8FABUAKwBPAHwArADfAB8BaAGkAcUBxQGoAX0BOQHjAIoAQgAPAO//3//b
/93/4f/l/+f/6v/w//n/+v/3//n//P/9//3//P/+//7//v/+//v/+//6//r/+f/5//r/
+v/9//3//f/9//z//P/8//z/+//4//n/+P/5//r/+v/7//n/+f/6//r/9//3//n/+f/6
//z//f/8//r/+//7//v/+f/5//n/+f/6//r/+//8//7//////////f/8//r/+f/8//7/
//8AAPz/+//7//v//P/8//z//P/6//j/+P/6//z//P/8//z//P/8//z//v/+//7//v/+
////AAD//wIA///+//7//f/+////AQACAAIAAgAEAAUABwAIAAkACAAJAAgACAAHAAYA
BgAGAAgACwALAAsACwALAAsACgAKAAwADgAOAA0ADwAPAA8ADwAQABAAEAAQAA0ADAAM
AAwADwAQABEAEgAPAA8ADgANAA4ADwAQABEAEAARABEAEAAMAAwADQANABEAEwAUABYA
FQAUABMAEwAVABQAFAAUABQAFgAWABYAFAASABEADwAQABIAFQAXABUAFAASABEAEgAT
ABQAEwASABEAEQAQABIAEwAUABUAEgASABIAEwARABEAEQAQABAAEQASABMAEgASABIA
EQAUABQAFQAWABcAFwAXABgAFQAUABMAEwAWABcAGAAaABwAHAAcAB0AHQAeAB4AHgAg
ACAAIQAhACAAIAAfAB4AIQAiACQAJQAnACcAKAAqACcAJQAjACIAJQAmACcAKQAnACYA
JgAoACYAJQAkACMAJQAoACgAKAAmACYAJQAlACUAJgAmACcAJwAmACUAIwAlACYAJgAm
ACMAIwAkACQAJwAmACYAJwAnACcAJwAnACUAJAAkACMAIwAkACQAJAAkACQAIwAjACMA
IwAjACMAIwAjACMAIwAiACEAIAAeAB8AIAAiACMAJAAkACMAIgAhACAAIgAiACIAIgAk
ACQAJAAkACIAIgAiACIAIgAiACIAIgAgACAAIAAgAB4AHgAeAB4AHwAgACEAIgAgACAA
IAAgACEAIgAjACQAIgAiACIAIgAkACQAJAAkACQAJAAkACQAIQAgAB8AHgAhACIAIwAk
ACIAIgAiACIAJAAkACQAJAAmACYAJgAmACMAIgAhACAAIgAiACIAIgAiACIAIgAiACMA
JAAlACYAJAAkACQAJAAkACQAJAAkACQAJAAkACQAJQAmACcAKAAqACoAKgAqAC0ALgAv
ADAAMAAwADAAMAAxAC8ALQAsACoAKAAnACYAJgAlACQAIwAgACAAHgAdAB0AHQAdAB4A
HwAiACQAJgAmACQAIQAhACMAIwAjACIAHgAeAB4AHgAfAB8AHwAfACIAIgAiACIAIAAi
ACAAIAAiACEAIQAiACQAJAAjACMAIgAhACAAIAAhACIAIgAhACMAJQAlACMAIQAiACIA
IgAkACQAJAAlACMAIwAjACMAJQAlACUAJgAlACcAJwAnACUAIQAfACEAJwAzAEsAaQCQ
AMIA9QAvAXgBwgH1AQUC9AHNAZEBPQHeAIYARQAdAAkAAwAFAAsADwATABYAGAAdACQA
JwAjACQAJQAlACQAJAAkACQAJAAkACUAJQAmACMAIwAkACQAJQAlACUAJQAiACIAIgAi
ACUAJAAnACgAJwAmACQAIwAkACUAJwAoACcAJwApACkAKAAoACcAJAAkACUAJQAlACUA
JQAlACUAJQAkACQAJAAmACcAJwAnACQAJAAjACMAJQAmACYAJgAmACUAJQAlACQAJAAk
ACQAJgAkACQAJgAkACQAJAAkACQAJAAkACYAJgAmACYAJgAmACYAJAAmACYAJgAnACcA
JwAnACgAKAAqACoALAAtAC4ALgAuACwALAAsAC0ALQAwADAAMAAyADIAMQAwAC8AMQAx
ADAAMAAyADQANAAzADMAMwAzADMAMgAyADIAMgAzADIAMgAyADIAMgAyADIAMgAzADMA
MwAzADMAMwAzADYANwA3ADYAMwAyADIAMQA0ADUANQA2ADYANgA2ADcAOQA4ADgAOAA4
ADoAOgA6ADcANgA2ADUANQA2ADgAOQA4ADgANwA3ADcANwA3ADUANQA1ADYANgAzADMA
MwAzADQANAA0ADUANQA1ADUANAAzADMAMwAzADEAMgAzADMAMwAyADIAMgA0ADUANgA4
ADgAOAA4ADkANwA3ADcAOAA5ADoAOwA9ADwAPAA7ADoAOwA8AD4APwA/AEAAQABAAD4A
PgA/AD8AQQBBAEIARABEAEMAQgBCAEIAQgBCAEMAQwBCAEIARABEAEMAQgBBAEEARABE
AEQAQgBCAEEAQQBCAEIAQQBBAEQARABEAEMAQgBCAEEAQABBAEEAQgBCAEQAQgBBAEEA
QQBBAEEAQQBCAEIAQwBDAEEAQgBCAEIAQwBEAEQARQBDAEMAQwBDAEUARQBFAEUAQwBD
AEMAQgBCAEIAQwBDAEYARABEAEQARABEAEQARABEAEQARABEAEQARABEAEQARABEAEYA
RgBGAEYARABEAEQARABEAEQARABEAEcASABJAEoASQBIAEcARgBIAEgASABIAEgASABI
AEgASABIAEgASABKAEoASgBKAEgASABIAEgASABIAEgASABJAEoASwBMAEwATABMAEwA
TgBOAE4ATgBMAEwATABMAEwATABMAEwATgBOAE4ATgBOAE4ATgBOAE4ATgBOAE4ATgBO
AE4ATgBPAFAAUQBSAFIAUgBSAFIAUgBSAFIAUgBSAFIAUgBSAFAAUABQAFAAUQBSAFMA
VABUAFQAVABUAFYAVgBWAFYAVgBWAFYAVgBWAFYAVgBWAFcAWABZAFoAXABcAFwAXABf
AGAAYQBiAGMAZABlAGYAZgBmAGYAZgBkAGQAZABkAGMAYgBhAGAAXwBeAF0AXABaAFoA
WgBaAFkAWABXAFYAWABaAFwAXgBgAGAAYABgAF8AXgBdAFwAWgBaAFoAWgBcAFwAXABc
AF0AXgBfAGAAXgBeAF4AXgBeAF4AXgBeAGAAYABgAGAAXgBeAF4AXgBgAGIAZABmAGQA
ZABkAGQAZABkAGQAZABkAGQAZABkAGUAZgBnAGgAagBqAGoAagBqAGoAagBqAGYAagB0
AIQAoADGAPYAJgFcAZwB5gEsAlwCZAJKAhoC0gFuAQgBuAB+AFoATgBUAGAAagBsAGoA
aABqAA==
         </WaveFormData>
      </LeadData>
      <LeadData>
         <LeadByteCountTotal>10000</LeadByteCountTotal>
         <LeadTimeOffset>0</LeadTimeOffset>
         <LeadSampleCountTotal>5000</LeadSampleCountTotal>
         <LeadAmplitudeUnitsPerBit>4.88</LeadAmplitudeUnitsPerBit>
         <LeadAmplitudeUnits>��V</LeadAmplitudeUnits>
         <LeadHighLimit>2147483647</LeadHighLimit>
         <LeadLowLimit>268435456</LeadLowLimit>
         <LeadID>V6</LeadID>
         <LeadOffsetFirstSample>0</LeadOffsetFirstSample>
         <FirstSampleBaseline>0</FirstSampleBaseline>
         <LeadSampleSize>2</LeadSampleSize>
         <LeadOff>FALSE</LeadOff>
         <BaselineSway>FALSE</BaselineSway>
         <ExcessiveACNoise>FALSE</ExcessiveACNoise>
         <MuscleNoise>TRUE</MuscleNoise>
         <LeadDataCRC32>2117441488</LeadDataCRC32>
         <WaveFormData>
/P/8//z//P/8//z//P/8//z//P/8//z///8AAAEAAgAAAAAAAAAAAP7//v/+//7//v/+
//7//v8AAAAAAAAAAAEAAgADAAQAAQAAAP///v///wAAAQACAAIAAgACAAIAAAAAAAAA
AAAAAAAAAAAAAAAAAAAAAAAAAAAAAAAAAAACAAIAAgACAAEAAAD///7///8AAAEAAgAB
AAAA///+/wAAAAAAAAAAAAAAAAAAAAD///7//f/8////AAABAAIAAQAAAP///v8AAAAA
AAAAAAAAAAAAAAAAAAAAAAAAAAACAAIAAgACAAAAAAAAAAAAAgACAAIAAgAEAAQABAAE
AAIAAgACAAIAAwAEAAUABgAFAAQAAwACAAMABAAFAAYABgAGAAYABgAFAAQAAwACAAUA
BgAHAAgACAAIAAgACAAIAAgACAAIAAkACgALAAwADgAOAA4ADgAQABAAEAAQABAAEAAQ
ABAAEAAPAA0ADQANAAoABgAJAAcABwAFAAUABgAFAAQABQAEAAMAAwACAAQABgAHAAoA
CgAKAAYABgAHAAYABQACAAQABAADAAMAAwAEAAQABAACAAIAAgACAAcACAAIAAgABwAG
AAUABQAHAAcABgAGAAIAAgADAAQABgAGAAUABQADAAMABAAEAAIABAAFAAUABQAFAAUA
BQAEAAQABQAFAAcABwAHAAgACgAKAAYABAABAAEAAgACAAYAEQAlADwAWgB+AKYA1AAO
AU0BgAGbAZsBigFlASsB5ACiAGwARwAwACMAHQAcABUADgAKAAgABwAKAA4AEAAQABEA
EQAPAAwACwAJAAgACgAKAAkACQAJAAkACQAIAAgACAAIAAgACgAKAAkACAAGAAYABwAH
AAkACQALAAwACwAIAAYABAAFAAcACgANAAwADAANAA0ACAAFAAUABQAIAAoACwALAAoA
CQAJAAkACAAIAAkACwAMAAwACwAJAAkACgAKAAkACQAJAAoACwALAAsACgAKAAkACQAJ
AAwADgAMAAwADAAKAAcABgAHAAoADQAPABAADQAMAAwADAAMAAwADgAPABIAEgARABEA
EAAQAA8ADgAQABIAFAAVABUAFQAWABYAEwATABUAGAAZABkAGgAbABoAGwAcAB4AIgAi
ACAAIAAfAB8AHwAhACQAJAAkACQAJAAkACUAJQAhACMAJQAmACcAJwAnACcAJgAmACgA
KQAnACgAKAAoACkAJgAlACUAJAAkACQAJQAlACMAIwAiACEAIQAhACAAHwAeAB4AHgAf
AB4AHgAdABoAGgAaABoAHAAcABwAGgAWABgAGAAXABYAFgAXABcAFwAXABcAFgARABAA
EAASABQAFQAXABUAEwATABMAEgASABQAFgAUABQAFAAUABMAEgASABIAEwATABMAEwAW
ABYAFQAVABUAFgAWABQAFgAZABwAGgAXABUAFAAUABQAGAAYABoAGgAYABcAFgAWABgA
GAAaABwAHAAaABgAGAAWABUAFQAXABkAGgAcABwAGgAZABkAGQAbABsAGwAbABsAGwAZ
ABkAGAAXABYAFgAZABcAFwAXABcAGAAYABgAFwAXABoAGgAaABkAFwAXABcAFgAUABYA
GAAYABYAFQAVABUAFQAVABUAFgAYABgAGAAXABcAFwAVABEAEQASABUAFQAXABUAFAAU
ABQAEgASABQAFgAWABYAFgAUABQAFAAUABQAFAAUABQAFgAWABYAFgAUABQAFAAUABQA
FAAUABQAFAAUABQAFAAUABQAFAAUABQAFAAUABQAEwASABEAEAARABIAEwAUABIAEgAS
ABIAEgASABIAEgAUABQAFAAUABIAEgASABIAEgASABIAEgAQABAAEAAQABAAEAAQABAA
EgASABIAEgAQAA4ADAAKAA0ADgAPABAADgAOAA4ADgAOAA4ADgAOAA8AEAARABIAFAAU
ABQAFAAWABYAFgAWABMAEgARAA8ADwAPAA8ADAAJAA0ADgAPAAsACQAHAAMABAAFAAYA
BwAGAAYABwAIAAYACAAIAAgABgAGAAgACAAFAAIAAQAAAAAAAQACAAQAAgACAAIAAgAE
AAQABgAGAAMAAgACAAIAAQABAAAA//8AAAIAAgAEAAQABAADAAIA//////////8CAAIA
AAACAAAA///+//3/AAABAAEAAgACAAEAAAD///3//v/+//7/AgAAAP//+//4//T/9v8B
ABMAKgBIAGwAkAC+APYAMwFkAYMBiQF6AVsBKQHmAKAAaABBACYAFwAVABYAEQAKAAIA
/v/7//z/AgD+/wAAAQABAP///P/7//n/+P/4//j/9//3//X/9f/1//T/8v/y//L/8v/2
//b/9f/0//L/8v/z//P/8f/x//P/9P/0//L/8f/w/+7/7//x//P/8//y//L/8f/w/+3/
7f/t//D/8v/z//P/8v/x//H/8f/v/+7/7v/v//L/8v/x/+//7//w//D/7//u/+3/7f/t
/+//7//u/+7/6//r/+v/7v/w/+7/7v/u/+//7f/t/+//7//v/+7/7P/t/+z/7P/s/+z/
7P/u/+//8P/w/+//7//t/+7/7v/u/+3/7v/v/+//7//v//D/8P/v/+//8f/0//X/9f/2
//f/9f/1//X/9v/4//j/9v/2//j/+f/6//3/+//6//n/+P/4//j/+f/5//X/9//5//r/
+//7//v/+//6//r//P/9//z//P/7//r//P/6//r/+//6//r/+v/7//j/9f/0//L/8//z
//P/8v/v/+7/7v/u/+7/7v/v/+//7f/s/+v/6v/o/+j/6P/m/+X/6P/p/+n/5//m/+b/
5f/l/+X/5f/k/+H/4P/g/+L/4P/h/+P/4f/h/+H/4f/g/97/4P/i/+D/4P/g/+D/3//f
/+D/4f/j/+L/4f/g/+L/4v/h/+H/4f/g/+D/3v/g/+X/6P/m/+P/4f/g/+D/4P/g/+D/
4v/i/+T/4//i/+L/4f/g/+H/4v/j/+L/4f/i/+H/3//e/9//3f/e/+D/4P/g/9//3//f
/97/3f/c/9v/3v/f/97/3//c/9v/2v/a/93/2//b/9v/2//c/9z/3P/Z/9n/3P/c/9r/
2f/X/9f/1//W/9T/1v/Y/9j/1v/V/9X/1f/V/9X/1P/U/9X/1P/U/9P/0//T/9P/z//P
/9D/0f/R/9P/0f/O/87/zv/M/87/zP/M/8z/zP/M/83/zv/P/9D/zf/M/8v/yv/L/8z/
zf/O/87/zv/O/87/0P/Q/9D/0P/O/87/zv/O/87/zv/O/87/z//Q/9H/0v/R/9D/z//O
/87/zv/O/87/0f/S/9P/1P/S/9L/0v/S/9T/1P/U/9T/0v/S/9L/0v/U/9T/1P/U/9X/
1v/X/9j/1v/W/9b/1v/Y/9r/3P/e/9z/3P/c/9z/3v/e/97/3v/g/+D/4P/g/97/3v/e
/97/4P/g/+D/4P/g/+D/4P/g/9//3v/d/9z/3//g/+H/4v/g/+D/4P/g/+T/5v/o/+r/
6v/q/+r/6v/o/+j/6P/n/+f/5//n/+T/3//h/+D/3//f/9//3//d/9v/2//b/9v/2//a
/9r/2v/c/97/3v/e/9j/2P/a/9r/2//a/9v/3P/a/9n/2P/Y/9b/1v/W/9b/1//Y/9v/
3P/Z/9j/2P/Y/9b/1//X/9f/1v/W/9T/1P/W/9j/2f/a/9f/1//X/9f/2P/Y/9b/2P/Z
/9n/2f/Z/9n/2f/Y/9j/2f/Z/9n/2f/b/9z/3P/c/9r/2P/V/9X/1v/W/9z/6f/7/xAA
LABQAHwArADmACMBUAFnAWcBUgElAesArABwADoAFwACAPf/9f/0/+3/5v/k/+b/5//o
/+r/6v/o/+f/5f/h/+D/4f/h/+L/4f/g/97/3f/d/93/3f/c/93/3v/f/+D/4v/i/+H/
4P/e/97/3//f/9//3//h/+L/4P/e/93/3P/f/+H/5P/n/+X/5P/k/+P/4//h/+L/4//k
/+b/5//n/+X/4//i/+H/4f/i/+T/5//n/+b/5P/h/+P/5P/k/+P/4//j/+T/5f/j/+P/
4v/i/+L/4//k/+j/5v/k/+T/5P/l/+P/4//l/+f/6f/q/+r/6P/m/+X/5P/n/+j/6//t
/+v/6v/o/+f/6f/q/+r/6v/r/+z/7f/t/+3/7f/u/+7/8P/x//T/+P/2//X/9f/1//X/
9f/1//b/+P/4//b/9v/5//n/+f/7//7//v/+//7//f/8//z/+//7//3///8AAAEAAQAB
AAEA/v/+/wAAAQADAAQABAAEAAEA/v/9//3/AAAAAAAAAQACAAEAAgACAP////////7/
/v/+////AAD///7//v/9//n/+P/3//b/9//4//n/+P/1//b/9f/z//P/9P/2//f/9//3
//f/9v/0//T/9f/4//b/9//5//f/8v/x//D/7v/x//T/9//2//b/9v/2//X/9v/2//b/
9//1//X/9f/4//b/9f/1//X/9v/2//T/9v/2//j/9f/x//L/8v/z//T/9v/2//j/+P/4
//f/9v/2//j/+P/6//z/+v/4//b/9v/4//f/9//5//v//P/+//7/+//5//j/9//5//n/
+f/5//n/+f/3//f/+P/3//b/9v/7//n/+f/5//n/+v/6//r/+f/5//z//P/7//n/9v/1
//f/+P/4//z//f/8//n/9//2//X/9P/z//T/9v/5//r/+P/1//P/8f/1//P/9f/4//n/
+f/7//n/9//2//X/8v/6//r/+P/4//j/+P/4//j/+P/4//j/+P/4//j/9v/2//b/9v/3
//j/+f/6//z//P/8//z/+f/4//f/9v/3//j/+f/6//j/+P/4//j/9v/2//b/9v/4//r/
/P/+//3//P/7//r/+P/4//j/+P/2//b/9v/2//b/9v/2//b/9//4//n/+v/4//j/+P/4
//j/+P/4//j/+//8//3//v8AAAAAAAAAAAAAAAAAAAAA///+//3//P///wAAAQACAAIA
AgACAAIABAAEAAQABAAHAAgACQAKAAkACAAHAAYABwAFAAUABQACAP7/AQABAAEA////
/////f/7//v/+//5//r/+v/7//7//v8AAAAAAAD8//z//v/8//z/+v/6//v/+//8//3/
/f/8//v/+v/6//r/+v/8//7//f/8//z//P/8//3//f/9//z//P/6//r/+//8//z//v/9
//3//f/7//z//P/6//r/+//7//v//v///wAAAAD//////v/9//7///8BAAIAAAACAP7/
+//7//r/8v/0/wcAHQAwAEwAcgCaAM4ACgFFAXgBlQGXAYQBYwEpAeIAngBoAEEAKgAd
ABUAEgAPAAYA/v/+/wEABAAGAAgACQALAAwACwAGAAUAAwACAAAAAAD/////AQABAAEA
AAABAAIAAwAEAAYABgAFAAQAAAAAAAEAAQACAAMABgAIAAYABAADAAIABAAFAAcACQAH
AAYABgAFAAMAAQACAAMABAAGAAcABwAEAAMAAwADAAMABAAGAAkACgAKAAkABwAFAAYA
BgAFAAUABQAGAAcABQAFAAQABAAEAAUABgAKAAgABgAGAAYABgAFAAYACQAKAAsACwAK
AAkACAAIAAgACgAKAAwADQAMAAwACwALAA0ADgAOAA4ADwAQABEAEQARABEAEgASAA8A
DwARABQAFQAVABYAFwAWABcAGAAaABwAHAAaABoAHQAdAB0AHwAiACIAIgAiACIAIgAj
ACMAHwAhACMAJAAnACcAJwAnACYAJgAoACkAJwAoACgAKAAnACQAIwAjACIAIgAiACMA
JQAjACMAIgAeAB0AHAAaABwAHAAdAB4AGwAaABoAGQAYABgAGAAYABgAGAAYABYAEgAU
ABQAEwASABIAEwATABEAEQARABAADwAOAA4AEAAQABEAEwARAA0ADQANAAwADgAQABIA
EAASABIAEgARABAAEAAQABEADwAPAA8AEgAQAA8ADwAPABIAEgAQABIAFQAYABYAEwAT
ABIAEgASABUAFgAZABoAGAAXABYAFgAWABYAGAAaABoAGAAWABYAGAAXABcAGQAZABoA
HAAcABgAFwAXABcAGQAZABkAGQAXABcAFQAVABYAFQAUABQAGAAXABgAGQAYABgAFwAW
ABMAEwAWABYAGAAXABUAFQAVABQAEgAUABQAFAASABEAEQARABEAEQATABQAFgAWABQA
EwATABMAFQARABEAEgATABMAFQATABEAEAAPAAwADgAQABEAEgATABQAEgASABIAEgAQ
ABAAEAAQAA4ADgAOAA4ADAAMAAwADAANAA4ADwAQAA4ADgAOAA4AEAAQABAAEAAQABAA
EAAQAA4ADgAOAA4ADwAQABEAEgARABAADwAOAA4ADgAOAA4ADwAQABEAEgAPAA4ADQAM
AA0ADgAPABAADgAOAA4ADgAPABAAEQASABIAEgASABIAEQAQAA8ADgAPABAAEQASABAA
EAAQABAAEgASABIAEgAQABAAEAAQABAAEAAQABAAEgASABIAEgASABIAEgASABMAFAAV
ABYAFwAYABkAGgAYABgAGAAYABkAGgAbABsAFgAVABQAEAANABEAEgATABEAEQARAA8A
CwALAAsACwAOAA4ADwAQAA4AEAAQABAADgAOABAAEAAOAAwADAAMAAsACwALAAwADgAO
AA4ADgAMAAwADgAOAA0ADAAMAAwACgALAAsACwAKAAoACAAIAAwADgAPABAADAALAAoA
CQALAAwACwAOAA0ADQANAA0ADQANAAwADAAPAA8ADwAPAA0ADgAOAA4ADgAOAA8ADQAK
AAoADgAZACkARgBqAI4AuADuACgBXwGIAZcBjQF0AUsBEQHSAJYAZgBDAC4AJQAjACIA
GwAYABYAFgAVABYAFgASABEAEQAQAA0ADgAPAA8AEAAOAA4ADQANAAwACwAKAAgACQAK
AAsADAANAAwACgAIAAgACgANAA8ADQALAAsACgAMAAoACQAIAAYABwAJAAsACwAKAAoA
CQAIAAcACQALAAoACgAJAAcABwAHAAgACQAIAAgACQALAAsACgAIAAUABgAIAAkACQAH
AAcACAAJAAkACQAIAAgABwAHAAcACgAKAAgACAAIAAgABwAIAAsACgALAAsACgALAAoA
CgAKAAoACgAMAA0ADQAMAAoACQAKAAwADQAOAA4ADgAOAA0AEAARABMAFAARABEAEwAW
ABUAEwASABEAEwAVABcAGgAaABoAGAAYABkAGQAZABsAHAAcABwAHAAaABoAGwAbABsA
HQAfACAAIAAfAB4AHQAfACAAIwAlACQAJAAjACIAIQAeAB0AHQAgACAAIAAhACAAHQAc
ABoAGgAbABwAHAAbABoAGgAaABcAFgAWABUAFgAWABYAFgATABIAEQAOAA4AEAAQAA8A
DgAOAA8ADwANAA0ADQAMAAwADAANABAADwAPABAADQALAAsACwAKAAoADAAOAAwADAAM
AAwACwALAAwADQAPAA4ADQAMAA4ADgANAA0ADQAQABAADgAQABEAEgAOAAkADAAMAA0A
DgAPAA4ADwAOABEAEQARABIAEAAQABIAFAATABAADQAMAA8ADwAQABMAEAAQABEAEAAP
AA8AEAARABIAEQAQAA8ADgANAAoACQAKAAsADAAOAA4ACwAKAAkACQAKAAoACgALAAsA
DgAOAA0ACwAIAAcACgAKAAkADAAMAAoABgADAAUABwAJAAsACgAKAAsACgAJAAcABgAF
AAcAAwADAAQABQAFAAcABQAEAAQABAACAAQACAAHAAYABQAEAAIAAgACAAIAAgACAAIA
AgAEAAQABAAEAAYABgAGAAYABQAEAAMAAgACAAIAAgACAAAAAAAAAAAA/v/+//7//v//
/wAAAQACAAEAAAD///7/AAAAAAAAAAACAAIAAgACAAEAAAD///7/AQACAAMABAADAAIA
AQAAAAAAAAAAAAAAAAAAAAAAAAAAAAAAAAAAAAEAAgADAAQAAwACAAEAAAAAAAAAAAAA
AAAAAAAAAAAAAAAAAAAAAAABAAIAAwAEAAMAAgABAAAAAAAAAAAAAAACAAIAAgACAAEA
AAD///7/AAAAAAAAAAD///7//f/8//3//v///wAAAAAAAAAAAAACAAIAAgACAAQABgAI
AAoACQAIAAcABgAIAAgABwAFAAUABQACAP7//////////f///////f/7//n/+f/5//r/
+P/5//r/+v/8//z//P/4//f/+P/3//b/9v/4//r/+//4//f/9//2//j/+P/4//j/9v/4
//j/9//1//T/8//y//P/8//z//L/9P/y//L/8//y//L/8v/x//P/8//z//T/8v/w//L/
8//1//X/9f/1//T/8v/x//H/7//v/+//7//x//L/8//0//L/9f/x/+7/7v/w//n/BwAa
ADYAWgCCAK4A5gAjAVoBfQGFAXgBVwEhAd4AoABoAD0AIAAPAA0ADgALAAAA+P/4//n/
+v/6//r/+f/5//j/9f/z//P/8v/y//T/9P/z//P/8P/v/+7/7P/u/+7/7v/u//L/8v/x
//D/7P/s/+3/7f/s/+v/7P/s/+z/6v/p/+j/6P/p/+v/7f/t/+z/7P/r/+v/6f/q/+v/
6v/s/+3/7f/r/+n/6P/n/+j/6P/p/+v/6//q/+j/5f/j/+T/5P/j/+P/4//k/+X/4//j
/+L/4v/h/+H/4f/k/+T/4v/i/+L/4//h/+H/4//j/+X/5v/m/+P/4v/i/+L/5P/k/+b/
5//l/+T/4v/h/+P/5P/k/+T/5f/m/+f/5//n/+f/6P/o/+n/6f/r/+7/6//p/+j/5//m
/+f/6P/q/+3/7v/t/+7/7f/t/+3/7//x//L/8//0//L/8v/z//P/8f/z//X/9v/3//f/
9//3//b/9v/4//n/+//8//z//P/9//r/+f/5//n/+P/3//f/+P/3//j/+P/2//X/9P/y
//T/9P/1//b/9P/y//H/7//u/+7/7v/u/+7/7v/u/+z/6f/q/+n/5//o/+j/6f/p/+j/
5//m/+T/4f/g/+D/4v/k/+X/5//l/+P/4//j/+L/4v/k/+b/5P/i/+L/4v/h/+D/4P/g
/+H/4//j/+P/5v/l/+P/4v/h/+D/4P/e/+D/4v/k/+H/3f/e/97/3//g/+D/4P/i/+L/
4P/f/97/3v/g/+D/4v/k/+b/5P/i/+L/4P/f/9//4f/g/+D/4f/g/97/3f/d/93/4f/h
/+H/4f/j/+P/4f/h/97/3f/c/9z/4f/f/9//3//h/+L/4v/i/+P/4//m/+b/5P/h/93/
2//d/97/3v/i/+T/5P/i/+H/4//j/+P/4//h/+L/5P/k/+T/4//j/+P/5f/h/+H/4v/l
/+X/5//l/+L/4v/i/+D/5P/i/+T/5P/k/+T/4//i/+H/4P/i/+L/4v/i/+D/4P/g/+D/
4f/i/+P/5P/m/+b/5v/m/+T/4v/g/97/4f/i/+P/5P/i/+L/4v/i/+H/4P/f/97/4f/i
/+P/5P/i/+L/4v/i/+L/4v/i/+L/4v/i/+L/4v/i/+L/4v/i/+X/5v/n/+j/5f/k/+P/
4v/l/+b/5//o/+b/5v/m/+b/5P/k/+T/5P/m/+b/5v/m/+b/5v/m/+b/6P/o/+j/6P/o
/+j/6P/o/+j/6P/o/+j/6v/q/+r/6v/p/+j/5//m/+f/6P/p/+r/6P/o/+j/6P/p/+r/
6//s/+//8P/x//L/8v/y//L/8v/0//T/9P/0//b/9f/z//P/8v/u/+n/6//r/+v/6f/p
/+f/5f/j/+P/5P/l/+f/6P/p/+r/6v/s/+z/7P/o/+j/6P/o/+j/5v/l/+T/4v/h/+T/
6P/r/+7/7f/s/+v/6v/q/+r/6f/o/+n/6v/r/+3/6v/p/+f/5v/n/+j/6v/s/+n/6P/m
/+X/5v/n/+n/6v/q/+z/7f/t/+v/6//r/+v/6//s/+7/7//s/+v/6v/q/+r/6v/w//L/
7f/p/+j/5v/u//n/CwAmAEoAbgCWAMwACAE7AV4BawFhAUwBJQHpAKoAdABGACcAEAAD
AP///P/3//T/9P/0//f/+P/0//L/9P/1//X/8//y//P/8//0//P/8v/w/+//8f/x//H/
8P/x//L/8//0//T/9P/z//L/8v/y//P/8//y//H/8v/y//L/8P/v/+7/7P/t/+//8f/0
//T/9f/1//X/8//0//X/9P/0//P/8f/x//H/8v/z//L/8v/z//X/9f/0//L/7//x//T/
9v/3//b/9f/1//X/9f/1//T/9P/x//H/8f/0//b/9P/0//T/9f/z//P/9f/2//f/9//2
//b/9v/3//j/9f/0//X/9f/4//j/9//3//j/+v/7//z//f/+//////8BAAEAAgACAP//
//8BAAQABgAFAAUABQAGAAcACAAKAAoACgAIAAgACgALAAwADwAQABAAEAAQAA4ADgAP
AA8ADgARABQAFgAUABMAEgARABMAFAAXABkAFwAYABgAGAAXABQAEwATABUAFgAXABkA
FgATABIAEAAQABEAEgASABEAEAAQABAADgAMAAsACQAKAAwADgAQAA4ADAAKAAYABwAK
AAsACwAIAAgACQAJAAsACwALAAoABwAGAAYACAAHAAcACAAFAAYABwAIAAgABQAGAAcA
BAAHAAgACQAJAAoACgAKAAsACAAHAAYACAALAAsADAANAA4ADgAMAA4ADwASABAADQAQ
ABAAEQASABMAEgATABIAEwATABMAFAAWABYAGAAaABcAFAARABAAFAAVABcAGwAYABgA
GQAYABgAFwAXABcAGQAZABkAGQAZABkAFwAXABkAGQAZABoAHAAZABgAFwAXABgAGAAY
ABUAFQAYABgAGQAZABgAGQAbABoAGAAaABsAGgAXABUAFwAXABcAFwAWABYAFwAWABYA
FQAVABUAFgATABQAFgAUABMAFAARABMAFAAVABQAGAAWABMAEgARABAAEwAUABUAFgAW
ABYAFgAWABQAFAAUABQAFgAWABYAFgAVABQAEwASABQAFAAUABQAFAAUABQAFAASABIA
EgASABMAFAAVABYAFAAUABQAFAAWABYAFgAWABYAFgAWABYAEwASABEAEAASABQAFgAY
ABYAFgAWABYAGAAYABgAGAAaABoAGgAaABcAFgAVABQAFgAWABYAFgAUABQAFAAUABcA
GAAZABoAGAAYABgAGAAYABgAGAAYABgAGAAYABgAGAAYABgAGAAbABwAHQAeAB8AIAAh
ACIAIAAgACAAIAAiACEAHwAfAB8AHAAYABsAGwAbABkAGQAZABcAFQAVABUAFQAWABYA
GAAaABsAHgAeAB4AGgAaABwAHAAcABoAGQAYABYAFQAXABgAGAAYABgAGAAYABgAGAAY
ABcAFgAXABgAGQAbABsAGwAaABoAFgAWABcAGAAZABoAGgAbABsAGwAcABwAGAAaABsA
GwAbABsAGwAbABoAGgAbABsAHQAdAB0AHgAeAB4AHgAeAB0AGQAWABYAGgAjADMASABo
AJAAuADoACQBYQGOAaMBowGSAW8BNwH2ALYAhABfAEYAOQAxAC4AKQAoACQAIAAhACYA
JgAiACIAIwAjACEAIQAhACAAIAAiACIAIQAhAB8AHwAfAB4AHgAeAB4AHgAfAB4AHAAa
ABoAHAAfACEAHgAdAB4AHgAfAB4AHgAeAB4AHwAhACMAIQAgACAAHwAeAB0AHwAhACEA
IgAiACEAHgAdAB0AHQAdAB4AIAAjACEAIAAeABsAHAAeAB8AHwAdAB0AHgAfAB8AHwAe
AB4AHQAdAB0AIAAeABwAHAAcAB4AHQAeACEAIgAjACMAIgAhACAAIAAgACIAIgAkACUA
JQAkACIAIQAkACYAJwAoACcAKAApACkAKAAnACcAJgAmACcAKgAuAC0AKwAqACkALAAt
AC4AMAAwADAALgAuADEAMQAxADMAMgAyADIAMgA0ADQANQA1ADEAMwA1ADYANwA3ADcA
NwA4ADgAOgA7ADsAPAA8ADwAOQA2ADUANQA4ADgAOAA5ADkANwA3ADYANQA1ADUANAA1
ADQANAA0ADEAMAAwAC8AMAAwADAAMAAuAC4ALgAsACoALAAsACsAKgAqACsAKwApACkA
KQAoACgAKAApACwAKgArAC0AKwApACkAKQAoACgAKgAsACoAKAAoACgAJwApACoAKwAt
AC0ALQAtADAALgAtAC0ALQAvADAALwAyADMANAAwACsALQAuADAAMgAyADIANAA0ADYA
NQA0ADQANgA2ADgAOgA4ADYANAA0ADYANQA1ADcANQA2ADgAOAA2ADUANQA1ADcANwA3
ADcANQA1ADMAMwAzADMAMwA0ADkANwA3ADcANgA2ADUANAAzADMANgA2ADYANQAzADMA
NQA0ADIANAA0ADQAMgAxADEAMQAxADEAMwA0ADYANgA1ADMAMgAxADIALwAwADIAMQAx
ADMAMQAyADIAMgAwADQAMgAyADIAMgAyADIAMgAyADIAMgAyADIAMgAwADAAMAAwADEA
MgAzADQAMwAyADEAMAAyADIAMgAyADMANAA1ADYAMwAyADEAMAAyADIAMgAyADAAMAAw
ADAAMAAwADAAMAAxADIAMwA0ADIAMgAyADIAMgAyADIAMgAzADQANQA2ADQANAA0ADQA
NQA2ADcAOAA3ADYANQA0ADQANAA0ADQANAA0ADQANAA0ADQANAA0ADQANAA0ADQANAA0
ADQANAA2ADYANgA2ADgAOAA4ADgANgA2ADYANgA2ADYANgA2ADQANAA0ADQANgA2ADYA
NgA2ADYANgA2ADgAOAA4ADgAOAA4ADgAOAA2ADYANgA2ADkAOgA7ADwAPAA8ADwAPAA9
AD4APwBAAEEAQgBDAEQAQgBCAEIAQgBCAEIAQgBCAD8APgA9ADwAOwA6ADkAOAA4ADgA
OAA4ADcANgA1ADQANwA4ADkAOgA6ADoAOgA6ADkAOAA3ADYANgA2ADYANgA2ADYANgA2
ADcAOAA5ADoAOAA4ADgAOAA2ADYANgA2ADcAOAA5ADoANwA2ADUANAA2ADgAOgA8ADoA
OgA6ADoAOgA6ADoAOgA6ADoAOgA6ADwAPAA8ADwAPAA8ADwAPAA6ADoAOgA2ADQANgA+
AEgAXAB6AJ4AwADqAB4BWgGUAcIB1gHOAbYBiAFGAQABxACSAHAAXgBaAFwAXABUAEoA
RABCAA==
         </WaveFormData>
      </LeadData>
   </Waveform>
</RestingECG>
