# Supplementary material for: Detection of Left Atrial Enlargement Using a Convolutional Neural Network-Enabled Electrocardiogram
Source: Front Cardiovasc Med. 2020 Dec 17;7:609976. doi: 10.3389/fcvm.2020.609976 (PMC7773668; doi:10.3389/fcvm.2020.609976)
Supplement: Supplementary file 1 [file Data_Sheet_1.ZIP › hyp/1802017049_4841_00000001.XML]

<?xml version="1.0" encoding="Windows-1252"?>
<!DOCTYPE RestingECG SYSTEM "restecg.dtd">
<RestingECG>
   <PatientDemographics>
      <PatientID>1802017049</PatientID>
      <PatientAge>78</PatientAge>
      <AgeUnits>Years</AgeUnits>
      <Gender>Female</Gender>
      <PatientLastName>wenyuehua</PatientLastName>
   </PatientDemographics>
   <TestDemographics>
      <DataType>Resting</DataType>
      <Site>1</Site>
      <AcquisitionDevice>MAC55</AcquisitionDevice>
      <Status>Unconfirmed</Status>
      <Priority>Normal</Priority>
      <AcquisitionTime>08:44:33</AcquisitionTime>
      <AcquisitionDate>03-03-2017</AcquisitionDate>
      <CartNumber>1</CartNumber>
      <AcquisitionSoftwareVersion>009C</AcquisitionSoftwareVersion>
      <XMLSourceVersion>MAC5000 v1.0</XMLSourceVersion>
   </TestDemographics>
   <RestingECGMeasurements>
      <VentricularRate>76</VentricularRate>
      <AtrialRate>76</AtrialRate>
      <PRInterval>212</PRInterval>
      <QRSDuration>84</QRSDuration>
      <QTInterval>396</QTInterval>
      <QTCorrected>445</QTCorrected>
      <PAxis>49</PAxis>
      <RAxis>33</RAxis>
      <TAxis>46</TAxis>
      <QRSCount>12</QRSCount>
      <QOnset>227</QOnset>
      <QOffset>269</QOffset>
      <POnset>121</POnset>
      <POffset>168</POffset>
      <TOffset>425</TOffset>
      <ECGSampleBase>500</ECGSampleBase>
      <ECGSampleExponent>0</ECGSampleExponent>
   </RestingECGMeasurements>
   <Diagnosis>
      <Modality>Resting</Modality>
         <StatementCount>6</StatementCount>
         <LabelText>12SL Õï¶Ï³ÂÊö</LabelText>
      <DiagnosisStatement>
         <StmtText>ñ¼ÐÔÐÄÂÉ</StmtText>
      </DiagnosisStatement>
      <DiagnosisStatement>
         <StmtText>°éÒ»¶È·¿ÊÒ´«µ¼×èÖÍ</StmtText>
      </DiagnosisStatement>
      <DiagnosisStatement>
         <StmtText>°é</StmtText>
      </DiagnosisStatement>
      <DiagnosisStatement>
         <StmtFlag>ENDSLINE</StmtFlag>
         <StmtText>ÊÒÉÏÐÔÔç²«</StmtText>
      </DiagnosisStatement>
      <DiagnosisStatement>
         <StmtFlag>ENDSLINE</StmtFlag>
         <StmtText>·ÇÌØÒìÐÔST¶ÎÓëT²¨Òì³£</StmtText>
      </DiagnosisStatement>
      <DiagnosisStatement>
         <StmtFlag>ENDSLINE</StmtFlag>
         <StmtText>Òì³£ ECG</StmtText>
      </DiagnosisStatement>
   </Diagnosis>
   <Waveform>
      <WaveformType>Rhythm</WaveformType>
      <WaveformStartTime>0</WaveformStartTime>
      <NumberofLeads>8</NumberofLeads>
      <SampleType>CONTINUOUS_SAMPLES</SampleType>
      <SampleBase>500</SampleBase>
      <SampleExponent>0</SampleExponent>
      <HighPassFilter>16</HighPassFilter>
      <LowPassFilter>150</LowPassFilter>
      <ACFilter>NONE</ACFilter>
      <LeadData>
         <LeadByteCountTotal>10000</LeadByteCountTotal>
         <LeadTimeOffset>0</LeadTimeOffset>
         <LeadSampleCountTotal>5000</LeadSampleCountTotal>
         <LeadAmplitudeUnitsPerBit>4.88</LeadAmplitudeUnitsPerBit>
         <LeadAmplitudeUnits>¦ÌV</LeadAmplitudeUnits>
         <LeadHighLimit>2147483647</LeadHighLimit>
         <LeadLowLimit>268435456</LeadLowLimit>
         <LeadID>I</LeadID>
         <LeadOffsetFirstSample>0</LeadOffsetFirstSample>
         <FirstSampleBaseline>0</FirstSampleBaseline>
         <LeadSampleSize>2</LeadSampleSize>
         <LeadOff>FALSE</LeadOff>
         <BaselineSway>FALSE</BaselineSway>
         <ExcessiveACNoise>FALSE</ExcessiveACNoise>
         <MuscleNoise>FALSE</MuscleNoise>
         <LeadDataCRC32>1875870332</LeadDataCRC32>
         <WaveFormData>
cABwAHAAcABjAFYASQA8ACgAFgAEAPL/8f/w/+//7v/u/+7/7v/u//L/9P/2//j/+P/4
//j/+P/6//z//v8AAP///v/9//z//P/8//z//P/8//z//P/8//r/+v/6//r//P/8//z/
/P/6//r/+v/6//z//P/8//z//P/8//z//P/4//b/9P/y//j//P8AAAQAAQAAAP///v/9
//z/+//6//3//v///wAAAgACAAIAAgD+//z/+v/4//v//v8BAAQAAgACAAIAAgAEAAQA
BAAEAAUABgAHAAgACAAIAAgACAALAAwADQAOAAwADAAMAAwADwAQABEAEgASABIAEgAS
ABIAEgASABIAEQAQAA8ADgAPABAAEQASABEAEAAPAA4AEAAQABAAEAAOAAwACgAIAAwA
DgAQABIAEAAOAAwACgAKAAoACgAKAAkACAAHAAYABgAGAAYABgAGAAYABgAGAAYABgAG
AAYAAgAAAP7//P8AAAIABAAGAAMAAgABAAAAAAAAAAAAAAACAAIAAgACAAAAAAAAAAAA
AQACAAMABAAGAAYABgAGAAUABAADAAIABAAEAAQABAAGAAYABgAGAAQABAAEAAQAAwAC
AAEAAAABAAIAAwAEAAcACAAJAAoABgAEAAIAAAACAAQABgAIAAoACgAKAAoABwAEAAEA
/v8AAAIABAAGAAYABgAGAAYABAAEAAQABAAEAAQABAAEAAIAAAD+//z//f/+////AAAC
AAIAAgACAAQABAAEAAQABgAGAAYABgADAAAA/f/6////AgAFAAgABwAGAAUABAACAAIA
AgACAAIAAgACAAIAAQAAAP3//P8AAAYACQALAAkADAAOAAoABwAHAAcACAALAAwADwAQ
AAwABwAEAAAAAQABAAIA/v/6//r//P/9/////f/8//r/+v/8//7/AAD///7//f/5//n/
+v/7//3//f/7//v//P/8//3//f/9/////f///////f/7//r/+f/2//j/+//7//r/+v/5
//b/+P/5//r/+v/3//f/9v/2//j/+f/5//n/+f/6//r/+v/3//n/8//w//H/9P/5/wAA
CgAWACoAPABDAEcAVwBmAHQAgwCAAGoATgA0ABkA+v/m/+T/6v/q/+r/7P/n/+H/3P/c
/+j/8v/y//H/8f/x//P//P/6//T/8v/v/+//7//u/+7/8P/w//L/8v/z//b/9f/0//L/
8f/z//T/9f/2//b/8//v/+7/8f/z//X/9v/0//T/9P/y//P/8//y//L/8v/z//T/9//x
//H/8f/x//D/7P/x//P/9v/3//X/9v/1//T/8//x//H/8f/z//X/8//y//H/8P/z//f/
+v/7//j/+v/6//n/9//3//f/9//5//z//v/+/wAAAAAAAAAAAAACAAIAAgAEAAYABwAL
AA0ADgAOAA4ACwAKAAkACgAMAA4ACwAKAAoACwARABYAFAARABEAEQAQAA8ADwANAAkA
CQAMAAkABwAFAAcABwAHAAgACQAKAAQAAgAAAP7//v/8//v/+//6//v//f/+//v/+v/2
//L/9//4//v//P/8//z//P/8//n/+f/8//z//P/8//z//P/4//b/8//0//f/9//2//n/
+//6//j/9//5//f/9v/2//H/8P/z//L/9P/2//f/+f/4//b/9v/5//f/9f/z//T/+f/3
//b/+//7//z//P/6//X/9P/0//P/+f/7////AQD8//f/9f/0//n/+f/7//3/+//8//z/
/P/6//n/9f/z//X/9v/4//3//P/7//j/9//7//z/+//5//f/+//9//3/+f/4//f/9f/2
//n/+v/7//v/+f/7//v//f/8//z//v/7//r/+f/2//X/+P/7//3//v////7//v/6//r/
+/8AAPr/+v/8//7//v/+//7//v/9//r/+f/4/wAAAwAFAAcACQAKAAUAAwABAAEAAgAC
AAIABAAEAAMA//////7//P/7//v/9v/0//X/+P/6//v/9v/0//H/8P/0//j//P/+//z/
/P/5//b/+P/4//n/+f/2//X/9f/2//n/+f/5//n/+f/7//v/+//5//j/9//0//f/+//8
//3/+//6//f/9v/4//r/+//7//v/+v/6//v/+v/4//b/9f/2//b/9v/1/+3/8//6//3/
AAADAAIACAAWACoAQABNAFkAYQBkAGwAeQB0AFgAPgAuABUA9v/k/+j/6P/k/+T/5v/l
/+H/4P/g/+L/5v/y//v//f/7//n/9v/2//j/9//1//b/9//2//b/+P/4//T/8v/x//L/
8//0//T/9f/4//j/+P/4//n/9//0//T/+P/5//r/+v/3//j/+f/4//b/9f/z//L/9P/3
//r////6//n/+P/3//f/9P/6//3//P/7//f/9v/3//j/+f/5//f/9//5//v//P/8//z/
/P/8//3//f/7//n//P/9//3//v///wAAAQAAAAIAAwACAAQABAAEAAQADAAKAAQABAAE
AAQABAAIAAoADgASABIAEQAPAA0AEgAUABAADwARABEAEgASABMAFgAXABcAGAAZABkA
GAAVABUAEAAOAA4AEAARABEADwAOAAwADAALAAwADQAMAAwADAAJAAYABQAEAAQAAwAE
AAUABwAKAAkABwAFAAMAAAABAAAA/////wAAAQAAAAEAAwACAAEAAAAAAP7//v8AAAIA
AwADAAEAAAAAAAEAAwACAAEAAQD///7//f/7//v/BQAEAAUACgAJAAYABgAKABAAGAAf
ACcAMwBCAFQAYwBuAHAAbABcAEEAKgAcABQAFAASAAwACAALAA0ACgAEAAIABAAIAAcA
AwABAP///v/+//7//v/7//v/+//8//z//v/+//r/+P/3//j/+//8//z//f/9//z/+//6
//v/+f/2//b/9f/1//X/9P/0//b/+P/4//b/9f/z//L/8f/x//H/8//z//X/9//5//b/
8v/3//n//P/9//v//P/6//j/9v/z//T/9f/4//v/+v/6//r/+v/4//n/+f/3//n//P/9
//3//f/9//3//f/9/wAAAgACAAUABgAHAAgACQAKAAkACAAGAAgACQANAAsADAAMAAwA
DAAMAAwADgAPABIAEAAQAAsACQAMAA4ADwANAA4ADwAMAAsACwAJAAcABwAKAAcABAAB
AAIAAQADAAQABQAGAAQABAAEAAQAAgAAAP/////7//v//P/8//r/+v/3//T//P8AAAYA
CgAIAAYABAACAAAAAQAFAAYAAwACAAEAAAABAAAA/v8AAAAA///9////BAAEAAMAAwAD
AAEAAAAAAAAAAAAEAAQAAQAAAP7//f/5//b/9f/3//v//f///wQABgABAP3//////wAA
AAD+//v/+v/6//n//P/9/wAAAQD///v/+v/6/////f/9//3//P/8//v/+v/9//3/+v/5
//f/9v/2//n//P/9//z//f/+//7//P/5//f/+f/5//f/+P/6//z//f/6//v/+v/5//j/
9f/2//X/+P/4//n//P/4//j/+P/2//P/9v/5//v/+v/5//b/9P/x//D/8P/0//r/+v/8
//7//f/6//v/+//6//n/9v/1//b/+f/8//7/+//3//T/9P/4//f/+f////3//P/8//b/
9v/0//L/8//3//n/+v/6//b/9f/0//P/8v/x//L/9v/3//j/9//2//j/+f/3//X/9v/3
//f/9v/4//n/9v/3//j/+f/6//f/9v/1//T/9f/2//f/+P/0//L/8P/u//L/9P/2//j/
+P/4//j/+P/2//b/9v/2//T/9P/0//T/9f/2//f/+P/4//j/+P/4//r/+v/6//r/+f/4
//f/9v/0//T/9P/0//f/+P/5//r/+f/4//f/9v/z//L/8f/w//L/9P/2//j/+f/6//v/
/P/5//b/8//w//P/9v/5//z//P/8//z//P/+//7//P/8//v//v/+//3//f8AAAIA/v/9
//3//f/+/wAAAAACAAIAAgABAAIAAgD+//3//f/4//X/9P/1//X/+P/3//f/9v/4//r/
/P/+//z/+v/4//P/8f/y//P/9f/y/+//7v/u//L/9f/3//n/9//1//f/9//3//X/9P/z
//L/9P/3//f/9v/2//X/8v/w//H/8v/y//P/8//y//L/9P/1//X/9f/z//T/9P/0//v/
9//z//D/7f/w//X/AgAQABYAIgAwADsASQBZAGYAbABtAHAAZgBKACwAFQD4/+L/5P/o
/+L/4v/o/+f/4f/g/97/4v/o/+r/6f/r//H/9f/y/+7/8P/w/+3/7f/t/+z/7P/u/+7/
7P/q/+n/6v/t/+7/7v/v//D/8P/w//D/8//x/+7/7v/t/+3/7f/s/+r/7P/u/+7/8f/x
//D/8P/u/+3/7P/t/+r/6//s/+3/7v/s//P/9//3//X/8P/u//D/8P/w/+//8f/x//P/
9f/0//T/9P/0//P/8//y/+//8P/0//b/9//3//f/9//3//n//P/+//7//f/8//v/+v/9
/wAAAQACAAEAAgACAAUABgAIAAkACgAJAAgABwAIAAcACAAEAAIABAAFAAsAEAAPAAsA
CgAJAAoACQAJAAcAAwABAAIA/f8BAAMACQANAAkACAAHAAYAAAD+//z/+v8AAAIABQAJ
AAUAAwACAAAAAAAAAP3/+v/6//r//P/8//z//P/8//z/+//7//7//v/8//z//P/8//3/
/P/6//z/+v/5//f/+f/9//7//v////7/+//5//j/9P/0//j/+P/7//z//P/9//7//P/8
/////v/9//z//v8DAP///P//////AAAAAP7//f/+/wAAAQABAAEAAwADAAAA/f/9//7/
AwABAAEAAQADAAQABAAEAAMAAwAAAP//AQAAAAAAAwADAAMAAQABAAEAAAD9//n/+v//
/wIAAwD9//z/+//5//3/AQADAAUAAwABAAMAAwAAAP7//f/+////AAABAAAAAwAEAAIA
AgACAAIAAgAAAAAAAAAGAAcABwAHAAcACAADAAEABAAFAAcACAAIAAoACgAJAAcABwAG
AAQAAQABAPz/+v/7//7/AAABAPz/+v/3//b/+P/6//z//P/+/wAA///+//z/+v/5//f/
+P/5//v//v/9//v/+f/3//f/+//9/////P/6//j/9P/3//v//P/9//3//P/5//j/9//4
//j/9//6//z///8DAAEA/v/7//n//P/8//z/+//5//n/+P/3//b/+f8AAAYAEAAiADYA
QwBPAFsAZABsAHEAbgBiAFAANgAfAAYA7P/g/+D/3P/c/+b/6//n/+L/4v/o/+z/7v/z
//f/+f/9/wAAAAD6//X/8f/w/+//8v/0//j/+v/7//r/+v/8//r/+P/1//P/9f/2//f/
+P/9//v/+P/4//n/+f/5//j/9v/4//r/+v/4//f/9f/0//X/9//5//3/9//3//f/9//3
//T/+v/9//3//f/6//r/+v/6//r/+f/5//n/+//9//3//P/7//r/+P/5//n/9//6//7/
AAABAP3/+//5//f/+/8AAAQABgAGAAYABgAGAAgACgAKAAoADAAOAA8AEwAQABAADwAO
ABEAEgATABYAEwAUABAADgANAA0AEgAWABkAFwAYABkAFQATABIADwAPAA8AEgAPAA0A
CwANAA0ACQAIAAcABgAEAAYACAAKAAgABAABAP///f/9//7//v/+//7/+//4//j/+P/6
//r/+v/6//r/+v/1//X/+P/4//v//P/9//7/+//6//j/+v/4//f/9f/3//v//P/8//3/
+v/3//X/9P/0//b//P/+//3//P/6//n/+v/4//j/+//6//n/+P/6//v/9//0//f/+v/8
//3//P/6//r/+//7//////8BAAEA///7//r/+v8AAP//AAABAP//AAAAAAAA//////z/
+//6//j/9//5//7/AQACAAUAAwAAAPv/9f/4//3/AAABAP7//v/+//3//P/9//z/+//8
//v//v////7//P/7//z/+//8//3//P/5//z///8BAAEAAQD///7/AAD8//3/AAD+/wAA
AAAAAAAAAgAAAAAAAAACAAEA///9/wIABAAAAP//AwAFAAgACgAIAAgABgADAAQABwAJ
AAoABQADAPz/+P/7//7/AAABAPz/+v/3//b/+v/8//7//v/9//z/+P/0//f/+P/6//v/
9v/1//X/9v/7//3///8BAPv/+//5//f/+P/4//j/9v/3//n/+P/3//n/+v/5//r/+f/6
//r/+f/5//j/+P/5//j/9v/0//P/9f/2//f/9//3//X/9P/7//7/+//8/wYAEgAgACwA
OQBJAF0AZgBsAHMAdABoAFAAOgApAA4A7v/i/+b/6v/u/+z/6f/t/+z/6P/o/+z/7P/t
//f//f/5//L/8v/2//b/8//z//P/8//y//P/8v/x//D/8P/y//P/9P/0//X/9v/2//b/
9v/4//X/8f/w//P/8//z//L/8v/0//b/9v/0//P/8f/w//L/8//0//f/8//z//P/8//x
/+z/8P/x//H/8f/u/+7/7//w//H/8f/z//P/9f/3//j/+P/4//j/9v/3//f/9f/3//r/
+//7//n/+f/5//n/+f/8//7//v///wAAAQACAAIA/P/4//r/AgAFAAYABwAIAAoACgAK
AAoADQAOAA8AEAAPAA4ADQAMAA8AEAARABIAEwAUABUAFgAUABIAEAAOAAwADAAMAAwA
CgAKAAoACgAKAAoACgAKAAgACAAIAAgABgAEAAIAAAAAAAAAAAAAAAIAAgACAAIA/v/8
//r/+P/8//7/AAACAAAAAAAAAAAA///+//3//P/5//j/9//2//r//v8CAAYABQAEAAMA
AgD///7//f/8/wIABAAEAAQABAACAPz/+v/6//7/AgAAAAIAEgAkACwALgA0AEIAWABs
AHYAdgByAGQASAAoABIABAD+/wAA/v/6//r//P/8/wIAAgD8//7/BgAFAAQAAwACAAAA
/v/8//r/+v/6//r/+v/6//r/+v/6//j/9v/0//L/9P/2//j/+v/5//j/9//2//f/+P/5
//r//P/8//z//P/6//j/9v/0//b/+P/6//z//P/8//z//P/7//r/+f/4//n/+v/7//z/
+//6//n/+P/5//r/+//8//r/+v/6//r/+//8//3//v/+//7//v/+////AAABAAIABQAG
AAcACAAGAAYABgAGAAoADAAOABAADgAOAA4ADgARABIAEwAUABQAFAAUABQAEwASABEA
EAARABIAEwAUABIAEgASABIAEgASABIAEgAQAA4ADAAKAAsADAANAA4ACwAKAAkACAAI
AAgACAAIAAYABgAGAAYABQAEAAMAAgAEAAYACAAKAAgACAAIAAgACAAIAAgACAAGAAQA
AgAAAAQABgAIAAoABwAEAAEA/v8CAAQABgAIAAkACgALAAwACQAIAAcABgAIAAgACAAI
AAYABAACAAAAAgACAAIAAgAFAAgACwAOAAsACgAJAAgABgAGAAYABgAGAAYABgAGAAUA
BAADAAIABQAGAAcACAAHAAYABQAEAAYABgAGAAYABAAEAAQABAABAAAA///+/wIABAAG
AAgABwAGAAUABAACAAIAAgACAAMABAAFAAYABQAEAAMAAgABAAAA///+/wAAAAAAAAAA
AwAEAAUABgAFAAQAAwACAAMABAAFAAYACAAIAAgACAAGAAQAAgAAAAEAAgADAAQAAgAC
AAIAAgACAAIAAgACAAMABAAFAAYABAAEAAQABAAEAAQABAAEAAQABAAEAAQAAgACAAIA
AgADAAQABQAGAAQABAAEAAQABgAGAAYABgAFAAQAAwACAAAAAAAAAAAAAgACAAIAAgAE
AAQABAAEAAIAAAD+//z///8CAAUACAAFAAQAAwACAAMABAAFAAYAAwACAAEAAAABAAIA
AwAEAAIAAgACAAIABQAGAAcACAAHAAYABQAEAAMAAgABAAAAAQACAAMABAAEAAQABAAE
AAQABAAEAAQABAAEAAQABAAGAAYABgAGAAQABAAEAAQABwAIAAkACgAJAAgABwAGAAUA
BgAHAAwADAALAAoADAAOAAoACQAJAAoADAANAA4ADQAMAAoABwAJAAoACgALAAkABAAC
AAIAAgABAP//+//9//7/AQAGAAYABgAEAAIABQADAAEAAgAAAP///f/5//z/AAAFAAkA
BQADAAEA/f8BAAEAAQD///z/+//4//r/AAABAAIABAADAAAA/////wAAAAD/////+//6
//r/+f/6//v//f8AAAQAAAD//wEA///+//3//P/9/wYADgAWACAAMABBAEsAUwBoAIAA
hwB+AG4AVAA0ABsABgD0//L/9v/w/+z/6v/p/+n/6P/m/+7//P/+//n/+//7//n/+P/6
//7/+//3//b/9f/4//j/+v/6//r/+v/7//7//P/6//f/9f/2//b/9v/2//n/9//0//T/
9//3//f/9v/4//r//P/8//z/+//5//j/9//3//f/+f/4//n/+v/7//f/8v/2//f/+f/5
//b/9v/3//j/+f/5//b/9f/2//f/+v/6//r/+v/8////AQABAP//AAD///3//f/9//3/
/f///wIABAAEAAIAAgACAAIABgAIAAgACAAHAAgACAALAAsADAAMAAwACQAIAAcACAAL
ABAAEAASAA8ADQAQABIAEgAPAA8ADwAQAA8ADwANAAsACwAOAAsACQAHAAkACQAIAAgA
CAAIAAUABgAHAAgACAAGAAUABQAFAAUABgAGAAQABAABAP7/AAAAAAIAAgAAAAAAAAAA
AP7///8DAAQAAgAAAP7//P/9//7//v8CAAAA/f/5//n//v/+//3//f/+//3//f/+//v/
+v/9//z//v/+//3//f/7//j/9//5//3///8BAAYACAADAP//AQAAAAAA///8//3/AAAE
AAcABgADAAIA//8BAP//AAACAAMAAQABAAEAAQACAAIAAgAFAAUAAgABAP///v/+/wEA
AQABAP////8BAAIAAQD///3/AQADAAMAAgACAAIAAQAAAAEAAAD//wEA//8BAAEAAQAA
AAAAAgD+//7//v/8//n//P///wEAAwADAAEAAAD8//z//f8CABIADAAEAAYABAAEAAQA
BAAEAAQAAgACAAIABAAFAAUABQAKAAwACAAHAAkACQAKAAoACgAMAAwACwAHAAUAAgD+
//7////7//r//P/+///////5//b/8v/w//b//P8CAAYABAACAP3/+P/5//r//P/9//n/
+f/6//z////////////7//3//f/9//v/+v/5//b/9P/1//P/8f/3//r/+//+/wEAAgAC
AAEA/v/8//v/+//9//z/+//7//v/+v/5//f/7//x//z/AwACAAUADAAUACAAMgBCAFEA
XwBtAHYAfAB/AHQAVgAwABIA9//o//D/+P/0/+7/7P/s/+f/5f/k/+T/6v/w//b/+//9
//v/+//8//7/+P/0//H/8f/x//P/9P/3//j/+P/4//n//P/6//j/9f/z//T/9P/0//T/
+v/5//f/+P/3//f/9//2//T/9v/4//j/+P/3//X/9P/2//n//P8BAPn/9//1//P/8//w
//b/+f/8//3/+//8//n/+P/3//X/9//3//n/+//9//7///8AAP3//f/8//n/+//+////
//8BAAEAAQABAAEABAAGAAYABAAEAAQABAAIAAoACgAKAAsADgAQABUAFAAUABMAEgAU
ABQAFAAWABgAGgAXABYAFQAVABoAHgAcABkAGQAZABgAFwAXABUAFQAVABgAFQARAA8A
EQARAA8ADgANAAwACAAIAAgACAAHAAQAAgABAAEAAwAGAAgABQAEAAAA/P/9//z//f/8
/wEABAAHAAoABQADAAQAAgACAAIAAgACAAIAAgABAAQABAADAAEAAwAEAAQAAwADAAIA
///9//z//f/+/wMABAABAAAA/v/9//7//P/8////AAABAAIABgAGAP//+f/5////AgAE
AAQAAQAAAAAA////////AQABAAIAAQADAAYABwADAAEA//8CAAQABQAGAAcABwAEAAMA
AwACAAIABQAFAAUAAwADAAcACAAHAAUABAAHAAgABwADAAIAAQD//wAAAwAEAAUAAwAB
AAMAAwADAAIAAgAEAAMABAAFAAQAAQAEAAcACQAJAAkABwAGAAoACgAKAAoACgAJAAYA
BQAEAAsADQAOAA8ADwAQAAsACQAJAAkACgAKAAoADAAMAAsABwAHAAYABAAGAAcAAwAC
AAAAAgADAAMAAwACAAAAAAABAAIAAwACAAIAAgD///z//f/+/wAAAQD9//3//v8AAAEA
AQABAAEA//8BAAEAAQD8//r/+P/0//n//f/+////AQACAAEAAgACAAIAAQD///7//P/7
//v//v/+//7////+//7//v/9//f/9f/4//v//P8BAAoAGAAsADwAQgBPAF8AaQBwAHYA
dwBuAFYAOAAiABEA/P/q/+r/7P/s/+z/7v/v/+v/6v/s//D/8P/y//f/+//5//f/+P/+
//7/+v/3//f/9//3//b/9//2//f/9v/2//j/+f/6//r/+//5//j/9//2//r/+f/3//j/
9v/1//T/8v/0//j//P/+//7//f/7//r/+P/5//r//f/7//v/+//7//n/9P/4//n//f/9
//r/+v/6//r/+v/5//j/9//4//n//P/8//z//P/6//v/+//5//j/+v/6//n//P///wIA
BQACAAQABQAEAAMAAgABAAAACgAIAAgACgAKAAoACgAMAAwADAAMAA8AEAARABIAEQAQ
AA8ADgAPABAAEQASABQAFAAUABQAFAAUABQAFAAUABQAFAAUABAADgAMAAoACgAKAAoA
CgAJAAgABwAGAAcACAAJAAoABgAEAAIAAAD///7//f/8//r/+v/6//r//v8AAAIABAAD
AAIAAQAAAP7//v/+//7//v/+//7//v8AAAAAAAAAAP7//P/6//j/+v/6//r/+v8CAAoA
BAD+//7/+v/6//7/AAD8//j/+v8AAAgAEgAaACQALgA6AEoAXABoAHAAcABkAEgAMAAe
ABIABgACAAQABAAAAP7//P/6//T/8v/8/wYAAwACAAEAAAD+//z/+v/4//f/9v/1//T/
9P/0//T/9P/z//L/8f/w//P/9P/1//b/9f/0//P/8v/0//T/9P/0//T/9P/0//T/8v/y
//L/8v/x//D/7//u/+//8P/x//L/8f/w/+//7v/v//D/8f/y/+//7v/t/+z/7//y//X/
+P/1//T/8//y//T/9P/0//T/9P/0//T/9P/2//b/9v/2//b/9v/2//b/+P/4//j/+P/7
//7/AQAEAAEAAAD///7//f/8//v/+v/9/wAAAwAGAAcACAAJAAoABwAGAAUABAAFAAYA
BwAIAAcABgAFAAQABAAEAAQABAACAAAA/v/8////AAABAAIA///+//3//P/6//r/+v/6
//j/+P/4//j/+f/6//v//P/5//j/9//2//n/+v/7//z//v/+//7//v/7//r/+f/4//r/
+v/6//r//f/+////AAD+//z/+v/4//j/+P/4//j/+f/6//v//P/6//r/+v/6//j/+P/4
//j/9v/2//b/9v/6//z//v8AAP3//P/7//r/+v/6//r/+v/8//z//P/8//v/+v/5//j/
+P/4//j/+P/6//r/+v/6//j/+P/4//j/+P/4//j/+P/5//r/+//8//v/+v/5//j/9v/2
//b/9v/z//L/8f/w//P/9v/5//z/+v/4//b/9P/1//b/9//4//r/+v/6//r/+P/4//j/
+P/2//b/9v/2//b/9v/2//b/9v/2//b/9v/4//j/+P/4//j/+P/4//j/+P/4//j/+P/1
//T/8//y//P/9P/1//b/9v/2//b/9v/2//b/9v/2//j/+v/8//7//P/6//j/9v/0//T/
9P/0//j/+v/8//7//P/6//j/9v/2//b/9v/2//j/+P/4//j/9v/2//b/9v/4//j/+P/4
//f/9v/1//T/9//4//n/+v/6//r/+v/6//f/9v/1//T/9f/2//f/+P/2//b/9v/2//j/
+P/4//j/+f/6//v//P/6//j/9v/0//f/+P/5//r//P/8//z//P/7//r/+f/4//f/9v/1
//T/9v/4//r//P/5//j/9//2//f/+P/5//r/+//8//3//v/7//r/+f/4//n/+v/7//z/
/v/+//7//P/8//z/AAABAAQABQAJAAwABQADAAIAAQAEAAQABAAGAAYABQADAAMAAQD+
//z/+//4//b/9v/4//v/+//5//j/9P/0//b/+P/9//7///8AAPz/+P/3//b/9//3//X/
9f/4//r/+//7//v/+//5//v/+f/5//f/9v/1//L/9P/3//n/+f/6//r/9v/0//P/8v/3
//n//P/+//7///////7//P/7//v/+v/2//v//f/5//j//f/+//3/BAASACQANABCAEsA
VQBhAGYAZgBpAGgAWAA6AB4ACQD0/+r/7v/q/+T/6P/q/+X/4f/i/+b/6v/y//j/+f/5
//v/+f/4//j/+v/4//X/9f/1//f/+P/7//z/+P/2//X/9v/0//T/8//z//T/9P/0//T/
+P/3//X/9v/5//n/+f/4//r//P/+//7//f/7//j/9v/4//n/+v/9//n/+f/5//n/+f/2
//z////+//3/+f/4//r/+v/6//n/+f/5//v//f/9//z/+//6//7/AQADAAMAAgAEAAQA
AwADAAMAAwADAAQACAALAAwACQAGAAMAAAAFAAoADQAQAA0ADgAOABEAEQASABIAEgAQ
ABAAEAASABAAEgAPAA4ADwAPABQAGAAYABUAFQAVABMAEQAQAA0ADQAPABQAEwAPAA0A
DwAPAA4ADgAOAA4ACwAMAA0ADgAPAA4ADgAPAA0ADQAOAA4ADAAMAAkABgAIAAgACgAK
AAkACAAHAAYAAwADAAYABgAHAAgACQAKAAgABgADAAQABgAFAAMABQAHAAYABAADAAYA
BQAFAAYAAgACAAYABgAHAAgACAAJAAcABAADAAUABQAFAAUACAANAAsACgAPABEAEgAS
ABAACwAKAAoACQANAA0ADwAPABAADQANAA4AEQAPAA8ADwAMAAwACwAKAA4ADwANAA0A
DwAOAA==
         </WaveFormData>
      </LeadData>
      <LeadData>
         <LeadByteCountTotal>10000</LeadByteCountTotal>
         <LeadTimeOffset>0</LeadTimeOffset>
         <LeadSampleCountTotal>5000</LeadSampleCountTotal>
         <LeadAmplitudeUnitsPerBit>4.88</LeadAmplitudeUnitsPerBit>
         <LeadAmplitudeUnits>¦ÌV</LeadAmplitudeUnits>
         <LeadHighLimit>2147483647</LeadHighLimit>
         <LeadLowLimit>268435456</LeadLowLimit>
         <LeadID>II</LeadID>
         <LeadOffsetFirstSample>0</LeadOffsetFirstSample>
         <FirstSampleBaseline>0</FirstSampleBaseline>
         <LeadSampleSize>2</LeadSampleSize>
         <LeadOff>FALSE</LeadOff>
         <BaselineSway>FALSE</BaselineSway>
         <ExcessiveACNoise>FALSE</ExcessiveACNoise>
         <MuscleNoise>FALSE</MuscleNoise>
         <LeadDataCRC32>3954104524</LeadDataCRC32>
         <WaveFormData>
TgBOAE4ATgBSAFQAVgBYAEAAKgAUAP7/8//q/+H/2P/a/9r/2v/a/9z/3v/g/+L/4v/i
/+L/4v/l/+j/6//u/+7/7v/u/+7/7P/s/+z/7P/t/+7/7//w/+//7v/t/+z/7v/u/+7/
7v/u/+7/7v/u/+7/7v/u/+7/7//w//H/8v/v/+z/6f/m/+v/8P/1//r/+P/2//T/8v/v
/+7/7f/s//D/8v/0//b/9P/0//T/9P/y//D/7v/s//D/9P/4//z/+v/4//b/9P/3//j/
+f/6//z//P/8//z//P/8//z//P///wIABQAIAAYABAACAAAAAwAGAAkADAAOAA4ADgAO
AA4ADgAOAA4ADAAMAAwADAAMAAwADAAMAAwADAAMAAwADQAOAA8AEAANAAoABwAEAAoA
DgASABYAEgAOAAoABgAHAAgACQAKAAgABgAEAAIAAgACAAIAAgAEAAQABAAEAAIAAgAC
AAIAAAD+//z/+v/8//7/AAACAP///v/9//z//v/+//7//v8AAAAAAAAAAAAAAAAAAAAA
AgACAAIAAgAEAAQABAAEAAIAAgACAAIAAgACAAIAAgADAAQABQAGAAQABAAEAAQAAgAC
AAIAAgADAAQABQAGAAgACAAIAAgABQAEAAMAAgAEAAYACAAKAAsADAANAA4ACgAGAAIA
/v8AAAIABAAGAAgACAAIAAgABwAGAAUABAAEAAQABAAEAAEAAAD///7//v/+//7//v8B
AAIAAwAEAAQABAAEAAQABQAGAAcACAAGAAQAAgAAAAUACAALAA4ADwAQABEAEgARABAA
DwAOAA0ADAALAAoACgAKAAYABAAIAAwADQAOAA0AEAAQAA0ABgAFAAQAAgAEAAYACAAK
AAcABQAEAAIAAwADAAIA/P/8//z///////v/+v/3//b/9P/3//j/+P/4//j/9//1//X/
9f/3//f/9v/2//f/+v/4//f/9v/1//b/9v/3//j/9//2//X/8v/x//H/8//y//T/9f/1
//P/8//2//f/9//1//T/8v/w//P/9f/3//r/+f/5//j/9//1//n/9//3//z/AQABAP//
AQAGABIAIQAiAB4AKQBBAFoAbQByAHMAdwBpAEcAIgAKAPX/4f/b/9v/3f/b/9n/2f/c
/+T/6//r/+f/5f/m/+z/9//5//P/8v/x//H/8P/v//H/8f/w//L/9P/2//r/+P/0//L/
8f/0//b/9v/6//n/9v/w/+v/8f/1//f/9v/z//X/9v/1//b/9f/1//T/9v/4//v/+P/2
//X/9f/2//T/8v/y//T/+//5//v//f/7//n/9v/0//T/9f/4//v/+f/3//X/8//5//v/
/f/9//3/AAACAAIA/v/8//v/+////wQABwAIAAcABwAFAAcABwAKAAwADAAOAA4AEQAT
ABMAFAAXABcAEgARABEAFAAVABUAEwARABIAEwAXAB4AHgAeAB4AHgAbABoAGAAVABMA
EwAUABQAEQAQAA8ADAAPABAAEQARAA8ADAAKAAkABQAFAAUABAAEAAUACAAGAAIAAAD8
//j//P/9////AgAEAAQAAwACAP3//f//////AQACAAQABQABAP7//P/7//3//P/+/wEA
AwACAP//AAAAAP///f/9//z/+//8//z//v8AAAEAAwADAAEAAQAFAAQAAgAAAAEABAAC
AAEABAAKAAsADAAKAAYAAwAAAP3/AwAIAAoADAALAAcABgAHAAoACgAJAAkACQAKAAsA
DAALAAcAAgD+//////8AAAUABgAGAAIAAgAFAAgABwACAAAABAAGAAYAAQAAAP///v//
/wIABAAFAAUABgAHAAgABQAFAAYACAAIAAcABQADAAMABQAIAAsADAAPABAADwAPAA8A
EgAVAA0ADQAPABQAEgASABIAEgAQAAoABgAHAA4AEAASABEAFgAWABMADwANAAsACAAG
AAcACAAJAAkABgAGAAUAAwADAAIA/P/6//3/AQACAAEA/f/5//f/9v/8//7///8AAP7/
/f/7//n/+f/7//v/+f/3//b/9//3//f/9//3//f/+P/6//z//f/7//n/9f/0//b/+v/7
//z/+v/5//b/8//0//X/9f/1//n/+v/7//z/+P/2//X/9P/1//X/9f/1//H/9/8BAAgA
CwAFAPv/9//8/wwAHQAkACgAMwA/AE4AXwBoAGkAbwBrAE0AKgAUAAMA7//h/+P/5//n
/+v/6//i/9z/3f/l/+3/7//w/+7/8f/z//P/8v/x//H/8P/w//P/9P/0//H/8P/v//D/
8P/u/+7/7//y//T/9P/4//f/9v/y/+//8v/1//b/9P/y//X/9//3//T/8f/v/+z/8P/0
//n/+P/1//P/8v/y//X/9P/1//j/+v/1//T/8//0//X/9f/2//T/8//0//X/9f/1//X/
9f/3//f/9//1//X/+P/6//r/+P/4//n/+//8/wAAAgACAAMAAwABAAMACwAIAAIABAAE
AAQABAAJAAgACQAPABEAEAAPAAsADAAMAAkABQAFAAUABAAEAAkADAAPABEAFQAYABoA
GwAbABoAFAASABIAFQAVABMAEQANAAsACgAMAAwACwAKAAkABwAEAAEA//8BAAEA////
/wAAAwAFAAIA///8//n/+v/6//r/+f/6//n/9v/2//X/+P/4//j/+f/5//f/9f/2//f/
9//3//j/+P/4//j/+f/4//j/+P/3//f/9//3//n//////wAABQAHAAkAEQAaAB4AJQAo
AC4APQBRAGoAhQCaAJkAjQB9AGEAQAAiAA0ABQAHAAkACwAXAB8AGQAMAAQA//8BAP//
/f/+//7/+//3//f/9P/z//P/8v/z//f/+f/6//T/8v/w//D/8//y//P/9f/2//b/9P/2
//X/9P/w/+3/8f/z//P/8P/u//H/8//z//D/7//v/+7/7f/u//D/7P/s/+3/7//y//T/
8v/y//T/+P/1//b/9//1//P/8P/u//D/8//4//3/+v/5//j/9//7//v/+//5//f/+v/8
//z//P/8//3///8CAAYACAAIAAgACQAIAAsACwAOABAAEAAPAA4AEAARABEAEgAVABUA
FAATABMAFgAYABkAGAAXABQAEwAVABoAGgAaABoAGgAXABYAFAARABEAEQASABIADAAK
AAgABAAIAAoADAANAAoACAAHAAcAAwADAAMAAgABAAEAAwAAAP7//P/4//T//v8DAAkA
EAAMAAoABwAEAAQABQAIAAkACQAIAAgABwAEAAIAAQABAAIAAAABAAMABgAGAAQABgAG
AAUAAwADAAUABQAHAAgABAACAP///f/5//f/9//7//7/AAACAAcABgACAP//AAADAAMA
AwAAAP3/+//5//f/+/8AAAIABAACAP3/+//7//3//v/+/////P/8//z//P////3/+v/4
//r/+f/5//3/AgACAP7//v/+/wAA/v/4//b/+v/8//z/+//8//3//v/8//7///////v/
+v/5//j/+v/7//3/AAAAAP///f/7//n/+f/6//v/+f/7//v/+f/0//P/9f/3//z//f8A
AAIAAQD////////8//v/9//2//n//P/9/wAAAAD6//n/+f/5//r///8EAAQAAgD///r/
9//1//T/9P/4//3/AgAAAPv/+v/3//L/9f/1//b/+v8AAAAA/v/8//z//f/9//3/////
//7//P////z/+P/7//z//f/+//z//P/8//z//P/8//z//P/4//b/9P/y//b/+P/6//z/
+v/6//r/+v/6//r/+v/6//n/+P/3//b/+f/6//v//P/6//r/+v/6//z//P/8//z//P/8
//z//P/5//j/9//2//j/+v/8//7//f/8//v/+v/4//b/9P/y//X/+P/7//7/AAAAAAAA
AAD///7//f/8/wAABAAIAAwADAAMAAwADAAOAA4ACgAIAAgACgAJAAgABgAKAAsACQAH
AAcABwAGAAUABAADAAIAAgADAAUABgACAAEA///4//b/9v/5//n/+f/6//n/+v/8////
AAAAAP7//P/5//X/8//z//X/9f/x//D/8P/y//X/9//5//v/+v/4//f/9v/2//b/9v/0
//L/8//2//b/9P/1//X/8//x//T/9f/1//L/8v/x//D/9f/3//n//P/4//f/9f/z//3/
+//7////AAD9////BQAJAAoADgAXACAAKAAzAEUAVgBdAGIAbQBxAGMASwAqABQABQDx
/9//3//j/+X/5//r/+r/6P/p/+X/5f/r//L/9P/z//H/8//0//P/8//y//D/8//0//T/
8f/w/+//8P/y//L/9P/3//j/+P/2//j/+f/4//T/8f/y//P/8v/u//H/9f/4//n/+v/5
//n/+P/1//b/+P/0//b/9//5//z//v/8//z//v////v/+//7//n/+f/4//j/9//3//n/
+//8//3//v///////f/7//f/+v/+/wEAAgAAAAAAAQADAAYACgAMAAwACQAHAAMAAwAG
AAoADQAOAA4ADgARABMAFQAWABkAGQAUABMAEwAWABYAFQASAA8AEQATABgAIAAdABwA
GwAaABkAGAAWABMADwANAAwACgAOABQAGgAeABoAGAAWABMADwAMAAoACQAMAA8AEgAU
ABAADwAQAAwADgAOAAwACgAKAAcABQAEAAcACAAIAAgAAgABAAIAAQADAAQABgAHAAUA
BAAEAAUABAAAAP////8FAAgACQAOAAoABwADAAEAAwADAAUABgAHAAgACAAJAAcABQAF
AAkACgAKAAoADQAOAAoABwAIAAkACQAJAAYABwAJAAsADQAMAA4ADQAMAAwACQAJAAsA
CgAKAAkACQAJAAoACwAMAA8ADQAKAAgABgAFAAUACQANAA4ACwAMAAkACAADAPr//f8E
AAkADAAFAAQAAwACAAUACAAKAAsACgAKAAoACgAIAAcABwAIAA0ADwAQABEAGQAWABQA
EgAQAA4AEAAMAAoADQAQABAAEAANAA0ADAAIAAMABAAFAAUABgAGAAYABgAFAAUABgAG
AAUABQAEAP7//P/+/wEAAQD///3/+f/3//b/9//4//j/+P/6//v/+//7//f/9//1//H/
8//0//f/+f/4//f/9v/1//T/9P/0//P/8v/x/+7/7v/y//b/9//4//X/8//v/+v/8P/x
//H/8f/0//b/+P/6//b/9P/z//L/9f/1//X/9f/x//H/8//4//n//f/9//3//v8EAA0A
FgAcACMAMQBIAFkAXABdAGUAYwBNADAAGAADAPH/4f/b/+P/5f/h/9//3v/g/+P/5f/n
/+n/6v/s/+3/6//p/+b/5f/l/+T/5//r/+3/7v/t/+7/7//y/+//7P/r/+v/7v/u/+z/
7v/z//T/8v/x//D/8f/w/+z/6v/t/+//7//u/+3/7f/s/+7/8P/z//D/7//v//D/8v/y
//D/8P/y//X/8f/x//H/8//z//L/8v/x//H/8//1//P/8//z//P/9P/z//L/7//w//T/
9//4//P/8v/y//P/9v/6//z//P/+/////v8BAAAAAgADAAIAAwAEAAgACwAKAAoADAAL
AAsACwAMABAADwAPAA0ACwALAAsADgAUABYAFgAWABYAFAAUABMAEQAOAA0ADQAMAAsA
DAANAAwACgAIAAYAAwAEAAQABQAHAAQAAwACAAAA/P/7//z/+P/5//r/+f/4//r/+f/5
//r/+P/4//f/9v/x//H/8//z//X/9v/4//n/+f/4//j/+f/4//T/8//z//f/+P/3//r/
+f/3//T/8//0//X/+P/6//r/+v/5//n/9//1//X/+f/3//b/9f/3//v/+P/2//j//f/9
//3/+v/7//v/+//7////AgACAAIA///7//r/+//+/wAAAQADAAEAAAD///7/AQD///z/
+v/5//f/9v/5/wAAAgAAAAIAAAAAAPz/9P/1//r//f/+//v//P/9//7//P/8//v/+f/6
//r/+v/6//n/+f/6//z/+//7//r/+f/6//3/AQAFAAMABQAFAAMABQADAAgADQAMAAsA
CgAJAAgABgACAAAAAwADAAIAAQD9/wAAAAD9//n//f///wAAAgAAAP7//P/5//v//v8A
AAEA/v/8//X/8v/0//f/9//1//P/7//t/+z/8f/0//b/+P/2//P/7//r/+7/8f/y//H/
7v/s/+z/6//u//H/9P/3//T/8v/w/+3/7v/t/+r/6v/r/+7/7v/u/+//7//t/+v/8P/x
//H/8f/w//D/8P/w/+z/6v/p/+j/6//t/+//8f/z/+//7//6/wEA+//3//v/AAAGAA0A
EgAaACkAOQBKAFsAYgBnAG0AawBTACwACgDz/9//1f/Z/9n/1//d/9//3P/a/93/3f/h
/+n/8v/u/+f/6//v/+z/6//r/+r/6v/t/+7/7v/r/+r/6f/q/+z/7P/u//H/9P/0//L/
9P/y//D/6//n/+r/7f/u/+z/7v/x//P/8//w/+//7//u/+z/7v/x/+7/7v/v//H/9P/z
//D/7//w//L/7f/s/+v/7f/v//D/8v/z//P/9f/3//f/9//3//f/+f/5//n/9//1//j/
+v/6//j/+P/5//v/+v/+/wAAAAACAAMAAgAFAAUAAAD+/wAABgAHAAgACQAKAAwADgAQ
ABIAEgASABIAEgARABAADwAOAA4ADgAOAA4ADAAMAAwADAAOAA4ADgAOABAAEgAUABYA
GAAYABgAGAAVABQAEwASABAADgAMAAoACAAIAAgACAAGAAQAAgAAAAIAAgACAAIAAAD+
//z/+v/9//7///8AAAEAAgADAAQAAQD+//v/+P/1//T/8//y//n//v8DAAgABgAEAAIA
AAD///7//f/8/wYACAAEAAIABAACAP7/AAAGAA4AFAAQAA4AGgAmACIAHgAoADwAUgBg
AGYAaABoAGQAWgBEACAACgAIAAoACAAOABAAEAAQABgAFAAGAP7/AgABAAAA///+//3/
/P/7//r/+P/4//j/+P/6//r/+v/6//b/9P/y//D/8f/y//P/9P/2//b/9v/2//n/+v/7
//z/+f/4//f/9v/1//T/8//y//X/9v/3//j/+f/6//v//P/6//j/9v/0//b/+P/6//z/
+f/4//f/9v/4//j/+P/4//n/+v/7//z//P/8//z//P/8//z//P/8//7/AAACAAQABgAG
AAYABgAGAAYABgAGAAkADAAPABIAEAAQABAAEAATABQAFQAWABgAGAAYABgAFgAWABYA
FgAXABgAGQAaABgAGAAYABgAGQAaABsAHAAZABYAEwAQABEAEgATABQAEwASABEAEAAO
AAwACgAIAAoACgAKAAoABgAEAAIAAAACAAQABgAIAAoACgAKAAoACAAIAAgACAAGAAQA
AgAAAAQABgAIAAoABQACAP///P///wIABQAIAAoACgAKAAoACAAIAAgACAAHAAYABQAE
AAMAAgABAAAA/v/+//7//v8BAAQABwAKAAkACAAHAAYABAACAAAA/v8AAAAAAAAAAP//
/v/9//z//v/+//7//v/8//z//P/8//z//P/8//z/+v/6//r/+v/5//j/9//2//n/+v/7
//z//P/8//z//P/5//j/9//2//j/+v/8//7/+//6//n/+P/2//T/8v/w//L/9P/2//j/
+v/6//r/+v/5//j/9//2//n/+v/7//z/+v/6//r/+v/5//j/9//2//b/9v/2//b/9v/2
//b/9v/2//b/9v/2//j/+P/4//j/+P/4//j/+P/4//j/+P/4//j/+P/4//j/9//2//X/
9P/3//j/+f/6//r/+v/6//r/+f/4//f/9v/2//b/9v/2//T/9P/0//T/9P/0//T/9P/1
//b/9//4//T/8v/w/+7/8//2//n//P/5//j/9//2//T/9P/0//T/9P/0//T/9P/2//b/
9v/2//b/9v/2//b/9//4//n/+v/5//j/9//2//T/9P/0//T/9P/0//T/9P/2//b/9v/2
//b/9v/2//b/+P/4//j/+P/6//z//v8AAP7//v/+//7/AwAGAAkADAAKAAgABgAEAAEA
AAAEAAgACAAIAAUACAAHAAMA/v/9//7//v///wAA/f/8//r/+f/6//r/+f/5//z/+P/4
//r/+f/1/+//6v/r/+7/8v/5//f/9v/1//T/9f/z//H/8f/w/+//7P/q/+z/8P/z//X/
8v/x//D/7v/w//D/7//u/+v/6P/o/+n/8P/y//T/9//0//H/7v/w//P/8//z//T/8P/u
/+z/6f/q/+z/7v/x//v/+f/3//X/9f/1//T/9f/3//3///8CAAYADQAWABYAGwA3AFwA
bQBsAG8AcQBjAEcAKAAQAP//7f/d/9f/1f/V/9n/2//Y/9z/6//v/+n/6//u/+z/6//t
/+//7f/r/+r/6P/q/+//8v/0//L/8v/y//T/8f/u/+3/7f/u/+7/7P/u/+7/7v/r/+n/
7P/v//D/7v/w//P/9f/1//b/9f/1//T/8//0//b/8v/z//P/9P/2//X/8v/x//L/9f/x
//H/8f/y//P/8//0//L/8f/y//P/8f/x//H/8f/2//n//P/9//r/+v/5//b/9f/2//j/
+//8/wAAAgACAAAA///8//3/AgAGAAkACgAIAAYABwAHAAkACgANAA0ACgAJAAkADAAP
ABEAEQARAA4ADQAPABQAEwASABEAEAASABIAEQAPAA8ADwAQABAACwAKAAkABgAIAAoA
DAANAAwACgAJAAkACQAJAAkACAAHAAcACQAGAAUABAABAP7/AwADAAQABgACAAAA/f/6
//n/+////wEAAAD+//3/+//8//z//f////3/+v/6//v//P/8//r//P/9//3//P/9//3/
/f///wAA/v/+//3//f/9//v/+////wEAAgADAAcACQAGAAQABgAGAAUABAAAAAEAAwAF
AAcABwAIAAYABAAGAAMAAwAFAAQABAADAAMAAwAEAAUABgAIAAUAAQD+/wEAAQACAAcA
CQAIAAMAAgAFAAgABwACAAAABAAGAAYAAgACAAIAAgACAAQABQAFAAIAAgACAAIAAQAB
AAIABAACAAEA///9//3///8CAAUACAALAAwACwAIAAcACQALACEAGwATABIAEAAPAA4A
DQAMAAoABgAEAAcADAAMAAwACQAKAAoABwADAAQABQAFAAYABgAGAAYABQABAAAA/v/7
////AAD8//z/+//9//z/+f/1//H/7//u//T/+P/7//7//f/7//j/9f/3//n/+f/3//X/
9P/1//X/+P/5//r/+//5//j/9//1//b/9f/y//L/8f/y//D/7v/z//X/9f/1//v//f/+
/////v/8//r/+P/1//T/9P/0//f/9//3//f/7f/z/wEACAAFAAMABwAHAAoAFAAbACQA
MAA/AFEAYABrAHAAbwBhAD8AGwAMAAwAAQDt/+f/6f/n/+f/5//h/9z/3v/n/+3/8f/1
//T/8v/1//n/8f/u/+3/7f/s/+7/8//2//j/9v/2//b/+P/1//L/8f/x/+//7v/r/+z/
8v/2//f/+f/4//n/+P/0//P/9f/2//X/9v/1//X/9P/3//r//v/8//f/9f/0//T/9//2
//f/+v/9//n/+f/5//v/+//6//r/9//3//n/+//8//3//v///////f/7//f/+f/8//7/
/v///wAAAgAFAAQABgAGAAQABQAFAAMABQAIAAwADwAQABEAEgAWABkAFgAWABgAFwAV
ABUAFgAaABwAHQAcABsAGwAbAB4AJAAhACAAHwAeABwAHAAbABkAFwAXABgAGAAUABQA
FAASABAAEAAQAA8ADAAKAAkACQAHAAcABwAGAAQABQAIAAYABAACAP7/+v/8//v/+//8
/wAAAgADAAQAAAD//wAA//////7//v/9//7//v///wEAAwAAAAAAAQABAAAA/f/+//7/
/f/7//v//P/9/wAAAgD///7//P/7//r/+f/6////AgACAAIABQAFAAAA/P/8/wAAAQAC
AAAA/f/9//3//f/9/wAAAAAAAAMAAQACAAUAAwACAAAA//8BAAIAAwAEAAcABQACAAAA
AAD/////AwADAAIA/f/8//7/AgACAP7//f8AAAEAAAD7//r/+f/4//v//v8AAAEA///+
//3//P/8//3///8CAAMAAwACAAEAAgAFAAkADQAPAA8ACQAFAAgACgAKAAoACgAIAAQA
AgAFAAkACgALAAkACwAKAAYAAQD//////v/+//z//P/8//v//P/+///////9//z/9v/0
//b/+f/5//f/+P/1//T/9P/1//T/8v/w//H/8f/w/+//8f/z//P/8f/w//D/8v/z//H/
8f/x//H/8P/w//D/7//s/+v/6P/o/+v/7v/u/+7/8f/z//P/8//z//P/8v/x//D/7v/s
/+r/7P/u//H/9P/0//P/8v/x/+v/6//1//z//f/3//n/AQAMABIAFwAeACwAOwBLAFgA
XwBgAGEAWwBLADMAHAACAOv/3f/Z/9f/2f/d/+H/4//k/+T/4f/h/+P/5f/k/+L/5f/v
//X/8f/v/+7/7P/p/+v/6//q/+v/7P/t//D/8v/w//D/8f/v/+7/6//s/+//8P/u/+3/
6//r/+n/5P/n/+3/8v/1//L/8f/x//D/8P/y//X/8v/z//P/9P/2//T/8P/u/+7/9f/z
//X/9//2//X/8//y/+//7//x//P/9P/1//b/9//2//X/9P/x//H/9P/2//b/9//6//7/
AwACAAQABAACAAEAAQD//wEABwAEAAQABwAIAAkACgAKAAoACgAKAAwADgAQABIAEAAO
AAwACgAIAAYABAACAAUACAALAA4AEgAUABYAGAAZABoAGwAcABgAFgAUABIADwAOAA0A
DAAJAAgABwAGAAkACgALAAwABwAEAAEA/v/8//z//P/8//r/+P/2//T/+f/8////AgAB
AAAA///+//v/+v/5//j/+//8//3//v/8//z//P/8//n/+P/3//b/+P/4//j/+P/+/wYA
AgD+//7/+v/6/wIACAAGAAIABgAOABYAHAAgACQALgA6AEwAZAB4AH4AeABsAFgAOgAe
AAwA/v/y//j/BgAQABQAFAAMAPz/9P/4/wAA/v/+//7//v/9//z/+//6//f/9v/1//T/
9P/0//T/9P/x//D/7//u//D/8v/0//b/9P/0//T/9P/y//L/8v/y//P/9P/1//b/9f/0
//P/8v/x//D/7//u//H/8v/z//T/8f/w/+//7v/w//L/9P/2//P/8v/x//D/8//2//n/
/P/6//r/+v/6//r/+v/6//r/+//8//3//v/+//7//v/+/wAAAAAAAAAAAQACAAMABAAI
AAoADAAOAAwADAAMAAwACQAIAAcABgALAA4AEQAUABcAGAAZABoAFgAUABIAEAAUABYA
GAAaABgAFgAUABIAEAAQABAAEAANAAwACwAKAAwADAAMAAwACQAIAAcABgADAAIAAQAA
AP///v/9//z//v8AAAIABAACAAAA/v/8/wAAAgAEAAYACAAIAAgACAAGAAQAAgAAAAEA
AgADAAQABgAGAAYABgADAAIAAQAAAP7//v/+//7/AQACAAMABAACAAIAAgACAP7//P/6
//j/+v/6//r/+v/8//7/AAACAAEAAAD///7//v/+//7//v/8//z//P/8//z//P/8//z/
+v/6//r/+v/8//z//P/8//r/+v/6//r/+f/4//f/9v/4//r//P/+//v/+v/5//j/9//2
//X/9P/y//L/8v/y//T/9v/4//r/+f/4//f/9v/4//j/+P/4//r/+v/6//r//P/8//z/
/P/6//j/9v/0//X/9v/3//j/9v/2//b/9v/5//r/+//8//r/+v/6//r/+P/4//j/+P/2
//b/9v/2//b/9v/2//b/9v/2//b/9v/3//j/+f/6//z//P/8//z/+//6//n/+P/3//b/
9f/0//j/+v/8//7//f/8//v/+v/5//j/9//2//f/+P/5//r/+P/4//j/+P/4//j/+P/4
//b/9v/2//b/9//4//n/+v/8//z//P/8//n/+P/3//b/9v/2//b/9v/3//j/+f/6//n/
+P/3//b/+v/8//7/AAD9//r/9//0//f/+P/5//r/+//8//3//v/7//r/+f/4//j/+P/4
//j/+v/6//r/+v/6//r/+v/6//3//v///wAAAQACAAMABAAGAAYABgAGAAYABgAGAAYA
BgAGAAYAAgABAAUACQAKAAwACQAMAAwACAADAAIAAQABAAIAAwAEAAMAAQAAAAAAAgAB
AAEAAAD5//b/9f/3//n/9//2//P/8P/w//P/9P/2//j/+v/7//f/9f/1//f/9v/z//H/
8P/1//f/+P/5//j/9//1//T/9P/z//L/8f/v//D/8v/2//X/9P/0//P/8P/t/+//7//y
//X/+f/8//r/+v/5//j/9//2//b/9f/v//X/9f/z//n/AAABAP3//f8DAAwAFAAXABYA
HAAvAD0ARABLAFoAaQBpAFMANwAeAA4ABQD3/+v/6//n/+H/3//j/+T/4v/n/+v/6//p
/+r/6P/l/+f/7f/v/+//8P/w/+7/8f/y//L/7//u/+3/7v/s/+r/6v/r/+z/7P/q/+z/
8f/y//D/7//v//H/8f/u/+7/8f/z//P/8v/x//H/8P/v//D/8v/u//D/8f/z//b/9P/y
//L/9P/0/+//7v/t//D/8f/x//L/7//t/+3/7f/w//H/8v/z//f/9//3//X/8//2//j/
+P/1//T/9P/1//f//P///wAA+//5//X/9f/5//7/AgAEAAIAAgAFAAcABwAIAAsACwAH
AAUABAAGAAgACQAIAAcABQAFAAgADgAQABAAEAAQAAwACgAHAAMAAwAFAAgACgAKAAoA
CgAIAAYABgAGAAUABgAEAAMAAwADAAUABwAIAAQAAwAEAAAAAgACAAAA/v/+//3//f/+
//z//P/7//r/9//3//n/+f/8//z//f/9//v/+v/6//v/+f/2//b/9//6//r/+P/6//3/
/f/8//3/+v/5//r/+v/9//7//v////v/9//1//f/+v/6//r//f8DAAIAAgAGAAgABwAG
AAIAAAD///7//f8BAAQABAAEAAYAAwADAAUABAAEAAMAAwD///7//f/8/wEAAQAAAAAA
AgABAA==
         </WaveFormData>
      </LeadData>
      <LeadData>
         <LeadByteCountTotal>10000</LeadByteCountTotal>
         <LeadTimeOffset>0</LeadTimeOffset>
         <LeadSampleCountTotal>5000</LeadSampleCountTotal>
         <LeadAmplitudeUnitsPerBit>4.88</LeadAmplitudeUnitsPerBit>
         <LeadAmplitudeUnits>¦ÌV</LeadAmplitudeUnits>
         <LeadHighLimit>2147483647</LeadHighLimit>
         <LeadLowLimit>268435456</LeadLowLimit>
         <LeadID>V1</LeadID>
         <LeadOffsetFirstSample>0</LeadOffsetFirstSample>
         <FirstSampleBaseline>0</FirstSampleBaseline>
         <LeadSampleSize>2</LeadSampleSize>
         <LeadOff>FALSE</LeadOff>
         <BaselineSway>FALSE</BaselineSway>
         <ExcessiveACNoise>FALSE</ExcessiveACNoise>
         <MuscleNoise>FALSE</MuscleNoise>
         <LeadDataCRC32>2999491739</LeadDataCRC32>
         <WaveFormData>
EgASABIAEgAaACAAJgAsACcAJAAhAB4ACwD6/+n/2P/a/9r/2v/a/+L/6P/u//T/+f/8
////AgACAAIAAgACAAQABAAEAAQAAwACAAEAAAAAAAAAAAAAAAAAAAAAAAAAAgACAAIA
AgADAAQABQAGAAgACAAIAAgABwAGAAUABAADAAIAAQAAAAMABAAFAAYABAAEAAQABAAG
AAYABgAGAAYABgAGAAYABAAEAAQABAACAAIAAgACAAUABgAHAAgABgAGAAYABgAIAAgA
CAAIAAcABgAFAAQAAwACAAEAAAACAAIAAgACAAEAAAD///7///8AAAEAAgAAAAAAAAAA
AP7//v/+//7//v/+//7//v/+//7//v/+////AAABAAIAAgACAAIAAgAAAAAAAAAAAAMA
BAAFAAYACAAIAAgACAAJAAoACwAMAA0ADgAPABAADgAOAA4ADgAQABAAEAAQABIAEgAS
ABIAEAAQABAAEAATABQAFQAWABUAFAATABIAFAAUABQAFAAWABYAFgAWABQAFAAUABQA
FQAWABcAGAAWABYAFgAWABQAFAAUABQAFgAWABYAFgAUABQAFAAUABYAFgAWABYAFAAU
ABQAFAASABIAEgASABIAEgASABIAEAAQABAAEAASABIAEgASABMAFAAVABYAFQAUABMA
EgAQABAAEAAQABAAEAAQABAAEgASABIAEgAUABQAFAAUABIAEgASABIAEgASABIAEgAS
ABIAEgASABQAFAAUABQAFAAUABQAFAAVABYAFwAYABkAGgAbABwAGgAaABoAGgAZABgA
FwAWABUAFAATABIAEAAPAAwACwAMAA0ADQALAAkACQAJAAoACgAKAAoACgAOAA8AEAAR
AA8ADwARABIAFgAWABUAFQATABMAFQAVABMAEwASABEAEQASABIAEgARABEAEQAQABEA
EgATABQAFAAUABMAEwATABIAEQAQABIAEgASABIAEAAQAA4ADgANAA0ADgARAA8ADgAO
AA4AEAARABEAEAANAAwADAANAA0ADQANAA0ADQANAA0ADQANABAAEQAXACAAJwAlAB8A
GwAZABkAHAAcABoAGwAdAB8AHwAhACoAMQAwADQAOgAtAAsA8f/l/9//1//V/9v/4v/m
/+3/+f8BAAgACwAKAAoADAALAAcABgAGAAYABgAHAAcABwAHAAgACQAKAAoACQAIAAcA
BgAIAAgACAAJAAkACAAHAAYACQAJAAkABwAIAAgACQAKAA0ADQAMAAwACQAKAAkABQAJ
AAkABwAHAAUABQAFAAUABgAHAAgACQAIAAcABgADAAYABgAHAAkACAAHAAUAAQADAAUA
BgAGAAQABAAFAAUAAwADAAMAAwADAAIAAQAAAAEAAQABAAMAAQD///7/+//5//n/+f/5
//r/+v/3//b/8//x//H/8//z//P/8//z//P/8//z//T/9f/1//X/9f/z//P/8//z//H/
8v/y//L/8//1//X/9f/2//n/+//8//r/+//7//3//f/9//7//v8BAAEAAgACAAEAAAD+
//3/AAAAAAIAAgAAAP////////3//v/+//7//P/8//z//f/7//v/+v/6//3//v///wAA
/v/9//z/+//5//j/9//3//f/9//4//j/+f/5//n/+f/3//f/9//4//f/9v/0//P/9//4
//n/+v/4//f/9//3//b/9f/z//H/8v/z//X/9v/1//P/8v/x//T/9P/0//T/8v/y//L/
8v/y//L/8f/x//P/8//z//b/9f/0//P/8v/w//D/8P/v/+//8f/x//H/7v/u/+//7//u
/+7/7//v/+//7//v/+//7f/t/+7/7//v/+//7//v/+//7//x//H/9P/2//f/+P/0//T/
9P/0//H/7//u/+7/7f/s/+v/6v/o/+T/4v/h/+P/4v/f/9//3//f/+D/4P/i/+L/4v/k
/+P/5P/l/+X/5//p/+r/7P/r/+n/6P/n/+b/5//m/+X/5f/k/+P/4//l/+b/5//p/+f/
5//m/+b/5f/k/+P/4v/k/+P/4//k/+X/5v/n/+j/5f/k/+P/4v/l/+T/5f/l/+T/5P/m
/+P/4P/g/+D/4P/f/9//3v/d/93/3v/g/+H/3//f/9//3//h/+H/4f/h/+D/5f/v//b/
9//3//H/6//r/+3/8P/w/+z/7f/x//P/7//v//r/CwAUABgAJAAhAAMA5//X/8f/u/+3
/7f/uv/A/8f/0f/Z/9z/3//k/+T/4P/d/9//3v/e/97/3v/d/93/3f/d/9v/2//b/9r/
3P/c/9z/3P/c/9z/3P/d/9//4P/h/+L/4v/h/+D/3f/c/9z/3f/e/93/3f/c/9z/3v/g
/+D/3f/d/93/2//b/93/3f/d/93/3f/d/93/3f/f/9//3//d/9v/2v/a/9v/2//b/9r/
1//X/9n/2v/a/9j/2P/Z/9n/2f/Z/9n/2f/X/9b/1f/U/9P/0//T/9X/1//V/9D/0P/Q
/9D/0P/P/8z/y//L/8n/yP/F/8X/xv/H/8n/yv/K/8r/yv/M/87/0P/S/9P/1P/X/9n/
3P/Y/9X/0//R/9P/1f/V/9X/1f/U/9P/0//V/9b/1//Z/9r/2//b/9z/3P/c/9z/3P/d
/93/3v/g/97/3v/e/97/3P/c/9z/3P/d/9z/3f/d/93/3v/h/9//3v/e/97/3v/f/9//
3v/d/93/3v/g/+H/4f/h/+H/4f/e/93/3P/b/9z/4f/h/+L/5f/r/+3/7//v/+//7P/u
//L/9f/x/+v/6f/l/9j/xf+6/7b/tP+3/73/u/+3/7n/u/+7/7v/wv/M/9f/2//d/97/
3//g/97/3P/f/+P/4v/i/+L/4v/j/+P/4//j/+H/4f/h/+D/4//k/+X/5v/k/+T/5P/l
/+X/5P/j/+L/5P/l/+b/5f/k/+T/5f/m/+X/5f/k/+T/5v/o/+j/5f/p/+n/5//n/+n/
6f/p/+n/6v/r/+z/7f/r/+v/6//p/+r/6v/r/+3/6//r/+r/5//n/+n/6v/q/+j/6P/p
/+n/6f/p/+n/6f/p/+j/5//m/+X/5f/l/+f/5f/j/+L/3//f/9//3//f/9//4P/e/97/
3v/d/97/4f/i/+P/5P/l/+X/5f/l/+b/6f/p/+n/6f/r/+v/6//r/+z/7v/v//D/8//1
//X/9f/2//n/+//8//r/+//7//3//P/7//v/+v/5//n/+v/6//r/+v/5//n//P/+/wIA
BAACAAEAAQABAP//AAAAAAAA/v/+//7///8BAAEAAAAAAAAAAAAAAAAAAwADAAMAAwAF
AAQAAwADAAMAAwAEAAQAAQABAAEAAQABAAEAAQACAAMABAAEAAUACAAIAAgACAAIAAcA
BwAHAAcABwAGAAUABwAHAAgACAAGAAUABQAFAAgACAAIAAgACQAKAAsADAAKAAoACQAJ
AAcABwAHAAoADAAMAAwADAAMAAwADAALAAkACwALAAsADQAOABAAEQAPAA4ADgANAA0A
DQANAA0ADQANAA4ADwANAA0ADQANAA0ADQAPAA8ADwAQABAAEAAQABAAEAAQABAADwAP
AA8AEAAPAA8ADgANAAwADAAMAA0ADgAPABAADwAPABEAEQATABMAEwAUABMAEgAQAA8A
DQANAA0ADwAQABAAEAAQAA8ADwAPAA8AEQARABEAEQATABQAFQAWABQAFAASABEAEgAS
ABIAEgAUABMAEgASABIAEgASABQAFAAUABQAFQAWABcAGAAVABQAEwASABQAFAAUABQA
FAAUABQAFAAUABQAFAAUABQAFAAUABQAFgAWABYAFgAWABYAFgAWABYAFgAWABYAFgAW
ABYAFgAUABQAFAAUABUAFgAXABgAFgAWABYAFgAYABgAGAAYABoAGgAaABoAHAAcABwA
HAAaABoAGgAaABsAHAAdAB4AHQAcABsAGgAcABsAGAAXABUAFQAUABEADgANAAwADAAM
AAwADAAMAA4ADwAQABEAEQARABMAFAAYABgAFwAXABcAFwAZABkAGQAZABgAFwAXABgA
GAAYABgAFwAWABQAFAAUABQAFAAUABQAEwATABYAFgAWABYAFAAUABQAFAAVABYAFQAW
ABQAEwATABUAEQAQABAAEAAOAA8ADwAOAA8ADgAOAA8ADwAPAA8ADwANAA0ADQANABEA
EAATAB0AJgAnACUAIQAdABkAFwAYABgAHAAfACMAJQAhAB8AKAA1ADYAMgA4ADcAGwD5
/+v/5f/X/83/0f/c/+T/7f/1//3/AgAHAAoACgAIAAcABwAGAAYABgAGAAUABQAFAAUA
BAADAAIAAAADAAQABQAGAAQABAAEAAUABgAGAAYABgAHAAcABwAFAAYABgAHAAgACQAJ
AAgACAAFAAYABQABAAMAAwABAAEA//////////////////////7//f/8//n/+v/6//v/
/f/7//v/+v/3//n/+//8//z//P/8//3//f/8//v/+v/5//f/9v/1//T/8f/x//H/8//z
//H/8P/t/+v/6//r/+v/6//s/+r/6v/p/+f/5//p/+f/5//n/+f/6P/p/+r/7P/q/+n/
6P/n/+f/5//n/+f/5f/m/+b/5v/n/+n/6f/p/+f/6f/q/+r/6v/r/+v/7f/u/+//8f/y
//D/7//v/+7/8f/y//L/8//z//L/8//y//L/8f/x//H/8f/y//L/8v/y//L/8v/z//P/
8//y//L/8P/w//D/8P/z//P/8//z//P/8v/x//H/8f/x//L/8v/x//H/8f/x//H/8f/x
//L/8P/w/+//7//u/+7/7v/u/+z/6//r/+v/7P/t/+3/7f/r/+v/7P/s/+r/6f/p/+n/
6//s/+3/7v/u/+7/7v/u/+3/7P/q/+n/6f/p/+n/7P/q/+r/6v/q/+z/7P/s/+v/6//t
/+3/7f/r/+r/6v/p/+r/7P/v//H/8f/x//H/8f/v/+//8P/x//L/8//0//X/8f/0//H/
8P/v/+7/7f/q/+n/6f/p/+j/5f/l/+T/4//j/+L/5P/k/+T/5v/p/+r/6//r/+n/6//s
/+7/8P/v/+//7//x//P/8//z//H/8P/v/+//8P/w//D/8f/x//H/8P/w/+7/7v/u/+7/
7//v//D/8v/w//D/8P/w//L/8v/y//L/8P/u/+7/7f/u//D/9P/z//H/8P/v/+7/7//v
/+7/7f/v//D/8v/z//H/8f/x//H/8//z//P/8//4//n//f8EAAUABQAFAAEA/f/9//7/
/v/+//3/AQAFAAcAAwAIABcAJgAqADIAPwAzABEA+f/t/9//1f/P/9L/1v/b/+H/5//u
//P/+P/8//7/+//5//X/9P/z//L/9P/1//b/9//1//X/9f/0//T/9P/0//T/9v/2//b/
9//5//r/+//8//v/+//7//n/+v/6//v//P/7//v/+v/6//r//P/8//n/+//7//n/+f/7
//v/+//7//v/+//7//v//P/9//7//f////7//v////3//f/8//n/+f/7//z//P/8//z/
/f/9//z/+//6//n/+v/6//r/+v/6//v//P////z/+f/3//P/8//z//P/8//y//L/7//u
/+7/7f/u//H/7//v/+//7//v/+//7//w//P/8//z//P/8f/x//H/8f/y//T/9f/2//j/
+//8//3/+//9//7//v///wEAAgAFAAUABQAGAAYACQAJAAoACgAKAAoACQAJAAoACgAM
AAwADAALAAsACwALAAwADAAMAA4ADgAOAA8ADwAPAA4ADgAOAA4ADgAOAA8ADwAPAA8A
DwAOAA0ADQAOAA8AEQASABEAEQARABEAEwATABMAFAASABIAEQARABAAEAAQABAAEgAR
ABEAEQATABMAEgARAA8ADwAQABAAEgARABEAEQASABIAEgASABIAEgASABIAEgASABEA
EQARABEAEQAUABYAFgAWABYAFQAUABMAEQAUABcAGAAZABYAFgAXABcAFAAUABUAFQAV
ABUAFQAVABUAFQAWABcAFwAXABcAFwAYABkAHAAdAB0AHgAeAB4AHgAeAB4AHAAcABoA
GgAaABoAGQAWABUAFQAUABIADgANAA0ADQAOAA4ADwAQABEAFAASABIAEgARABEAEwAU
ABYAGAAXABcAFwAZABsAGwAbABkAGAAXABcAGQAaABsAHQAbABsAGgAaABoAGgAaABoA
GQAXABYAFgAZABoAGwAcABsAGgAZABgAGAAWABYAFQAWABgAHAAbABgAGAAYABgAGQAZ
ABgAFwAWABYAFwAXABUAFQAVABUAFgAXABgAGQAYABcAHwAqAC8ALQApACkAKwArACgA
KgAsACkAJwApACcAIwAsADcANgA4AEAAPQAfAP3/7f/l/9v/2f/h/+r/7v/z//v/BwAQ
ABUAGAAWABIAFQAVABQAFAAUABQAEQARABEAEQAPAA8ADwAOAA4ADgAOAA4ADgAOAA4A
DwAOAA4ADgAOAA8ADwAPAA0ADgAOAA8AEAARABEAEAAQABAAEgASAA8AEwATABEAEQAQ
AA8ADgANAAsACwALAAsACwALAAsACQAJAAgACAAJAAkACQAIAAUABQAHAAgACAAGAAYA
BwAHAAUABQAFAAUABQAEAAMAAgADAAMAAwAFAP//+//4//f/+v/5//j/9//2//T/9P/0
//T/9P/0//T/9P/y//D/7v/s/+3/7v/v//D/8f/y//P/9P/1//b/9//4//f/9v/1//T/
9f/2//f/+P/2//b/9v/2//b/9v/2//b/+P/4//j/+P/6//r/+v/6//r/+v/6//r/+f/4
//f/9v/4//j/+P/4//j/+P/4//j/+P/4//j/+P/2//b/9v/2//j/+P/4//j/9//2//X/
9P/y//L/8v/y//T/9P/0//T/9P/0//T/9v/2//r//v/8//r/+v/8//z/+v/6//r/8v/s
//D/9P/s/+D/3P/i/+r/6v/k/9r/1v/S/87/zv/S/9b/4P/o/+z/7v/r/+r/6f/o/+b/
5v/m/+b/5//o/+n/6v/o/+j/6P/o/+j/6P/o/+j/5v/m/+b/5v/n/+j/6f/q/+j/6P/o
/+j/6v/q/+r/6v/o/+j/6P/o/+b/5v/m/+b/5P/k/+T/5P/k/+T/5P/k/+L/4v/i/+L/
4v/i/+L/4v/i/+L/4v/i/+D/4P/g/+D/3v/e/97/3v/c/9z/3P/c/9r/2v/a/9r/2f/Y
/9f/1v/U/9T/1P/U/9b/1v/W/9b/0v/Q/87/zP/O/87/zv/O/8z/zP/M/8z/yv/K/8r/
yv/M/8z/zP/M/83/zv/P/9D/0v/S/9L/0v/U/9T/1P/U/9f/2P/Z/9r/2//c/93/3v/e
/97/3v/e/+D/4P/g/+D/4P/g/+D/4P/h/+L/4//k/+L/4v/i/+L/4v/i/+L/4v/h/+D/
3//e/9//4P/h/+L/4f/g/9//3v/e/97/3v/e/97/3v/e/97/3P/c/9z/3P/c/9z/3P/c
/9r/2v/a/9r/3P/c/9z/3P/d/97/3//g/9//3v/d/9z/2v/a/9r/2v/c/9z/3P/c/9z/
3P/c/9z/3f/e/9//4P/f/97/3f/c/93/3v/f/+D/3//e/93/3P/c/9z/3P/c/9r/2v/a
/9r/2v/a/9r/2v/a/9r/2v/a/9z/3P/c/9z/2v/a/9r/2v/Y/9j/2P/Y/9r/2v/a/9r/
3P/c/9z/3P/b/9r/2f/Y/9r/2v/a/9r/2v/a/9r/2v/a/9r/2v/a/9j/2P/Y/9j/1v/W
/9b/1v/Y/9j/2P/Y/9j/2P/Y/9j/2P/Y/9j/2P/Y/9j/2P/Y/9r/2v/a/9r/2f/Y/9f/
1v/X/9j/2f/a/9r/2v/a/9r/3P/c/9z/3P/a/9r/2v/a/9r/2v/a/9r/3P/c/9z/3P/c
/9z/3P/c/9r/2v/a/9r/2//c/93/3v/e/97/3v/e/97/3v/e/97/3P/c/9z/3P/c/9z/
3P/c/9z/3P/c/9z/3v/e/97/3v/g/+D/4P/g/97/3v/e/97/3v/e/97/3v/e/97/3v/e
/9//4P/h/+L/5P/k/+T/5P/l/+b/5//o/+r/6v/q/+r/6P/o/+j/6P/m/+b/5v/l/+T/
4//j/+P/4f/d/9z/2//Z/9r/2v/a/9z/3P/e/9//4P/h/+H/4f/j/+T/5v/m/+f/5//n
/+f/5//n/+f/5//p/+n/6v/s/+r/6v/r/+v/7f/s/+z/7P/q/+r/6v/q/+v/6//s/+z/
6v/q/+r/6v/q/+r/6v/q/+r/6v/p/+n/6v/t/+v/6v/q/+r/6v/r/+3/7P/r/+r/6f/p
/+j/5//o/+n/6v/r/+3/6//r/+z/8f/3//z///////3/9//z//P/+P/6//j/9//9/wUA
AwABAAoAFwAWABIAHAAdAAMA3//N/8P/t/+v/7X/vP/C/8n/1f/f/+T/6f/u/+7/7v/t
/+3/6//q/+n/6P/p/+n/6f/p/+v/6//r/+r/6v/q/+r/6v/q/+r/6v/r/+r/6v/q/+r/
7f/t/+3/6//r/+z/7v/w/+//7//u/+7/7P/u/+7/6//t/+3/6//r/+n/6f/p/+n/6//r
/+v/6//r/+v/6//p/+v/6v/q/+v/7f/t/+z/6f/q/+3/7//w/+3/7P/s/+v/6//r/+v/
6//r/+r/6f/o/+n/6f/p/+v/6//p/+j/5f/n/+f/5//n/+b/5v/j/+L/4//h/+H/4//l
/+X/5f/l/+X/5f/l/+b/5f/l/+X/5f/l/+X/5f/l/+X/5v/m/+b/5f/n/+f/5//p/+v/
7P/s/+z/7f/t/+//7//v//D/8P/x//H/8v/y//T/9P/z//P/9P/0//b/9v/2//X/9f/1
//X/9v/2//b/9v/2//b/9//5//n/+P/4//b/9v/2//b/+f/5//n/+f/7//r/+f/5//n/
+f/6//r/9//3//f/9//3//f/9//4//r/+v/5//n/+P/4//j/+P/4//f/9//3//n/+f/4
//f/9f/1//b/9v/2//X/9f/1//b/9v/2//b/9P/0//T/9P/2//b/9f/1//P/8//z//b/
9v/2//b/9v/0//T/9P/z//X/9//3//f/9v/2//f/9//2//b/9//3//f/9//3//f/9//3
//j/+f/3//f/9//3//n/+f/7//v//f/+//7//v/8//z//P/8/wMA///8//v/+v/5//j/
9//2//P/8P/v/+//7//u/+v/6//t/+3/7v/u/+z/7P/s/+7/7//w//H/8f/v//H/8v/0
//T/8//z//P/9f/3//f/9//1//T/8//z//b/9v/2//f/9v/1//P/8v/0//T/9P/0//L/
8f/x//L/8v/y//L/8v/y//L/8v/y//L/8P/w/+//7v/u//D/7f/u/+7/7v/u/+3/7f/s
/+v/7P/s/+3/7f/v/+//7//v/+7/7f/s/+v/8P/1////AgABAP3/+//3//X/9f/2//b/
+P/7//v/+f/5/wEADgARABAAGgAkABEA8f/b/8//v/+z/7P/uf/A/8j/z//Z/+P/6P/p
/+j/5v/m/+X/4f/i/+L/4v/i/+P/4//j/+P/4f/h/+H/4P/g/+D/4P/g/+D/4P/g/+H/
4v/i/+L/4v/h/+H/4f/f/+D/4P/h/+L/4f/h/+D/4P/i/+T/5P/h/+L/4f/e/93/3f/d
/93/3f/e/9//4P/h/9//3//f/93/3P/a/9n/2f/c/93/3f/b/9r/2//b/9r/1v/W/9f/
1//Z/9n/2f/Z/9f/1v/V/9T/0v/R/9D/0f/R/8//zv/L/8n/yf/J/8n/yP/I/8X/xP/D
/8H/wf/D/8P/w//D/8P/wf/B/8H/wv/B/8H/wf/B/8P/w//D/8P/xf/G/8b/xv/H/8n/
yf/J/8v/zf/O/87/zv/P/8//0f/P/8//0P/Q/9L/0//V/9b/1P/U/9P/0//S/9L/1P/U
/9X/1f/W/9f/1f/W/9b/1v/W/9b/1v/X/9f/1//W/9b/1P/U/9T/1P/V/9X/1f/V/9X/
1P/T/9P/1f/V/9b/1v/T/9P/0//T/9T/1f/W/9j/2P/Y/9f/1//X/9b/1f/U/9X/1f/W
/9f/1//X/9b/1f/V/9X/1v/W/9b/1f/V/9X/1P/U/9T/1P/W/9b/1v/W/9b/1v/V/9X/
1f/V/9X/2P/W/9b/1v/W/9f/2P/Z/9n/1//Z/9n/2f/X/9b/1v/V/9X/1v/Y/9n/2f/Z
/9n/2f/b/9v/3P/d/9//3//f/9//3//f/+H/4f/f/97/3v/c/9z/2//a/9n/2P/V/9L/
0f/R/9H/0P/N/83/z//P/9D/0P/S/9L/0v/U/9P/1P/V/9X/1f/X/9j/2v/c/9v/2//b
/9v/3f/d/93/3//e/93/3f/c/9z/3P/d/93/3f/c/9z/3v/e/97/3v/c/9v/2//c/97/
3v/e/97/3v/e/97/3v/e/9z/3P/b/9v/3P/f/93/3v/e/97/3v/h/+H/4P/f/9z/3P/d
/93/3//f/9//3//f/9//3//f/+L/5//v//b/9//1//H/8f/x/+//8P/w//L/8//1//X/
8//3/wQACwAKABQAHgAJAOX/0f/H/7n/sf+v/7f/vv/G/83/1f/d/+T/5//o/+b/5P/n
/+f/5f/k/+P/4v/h/+H/4f/h/+P/4//j/+L/5P/k/+T/5P/i/+L/4v/j/+b/5v/m/+b/
5f/l/+X/4//j/+T/5v/o/+f/5//m/+b/6P/q/+r/5//r/+v/6f/p/+f/5//n/+f/6f/p
/+n/6f/p/+n/6f/n/+f/5v/m/+f/6P/p/+n/5//n/+n/6v/q/+j/6P/p/+n/6f/p/+n/
6f/p/+j/5//m/+P/4//j/+X/5f/j/+L/4v/i/+L/4v/i/+L/4v/i/+D/4P/g/+D/3v/e
/97/3v/f/+D/4f/i/+P/5P/l/+b/5v/m/+b/5v/m/+b/5v/m/+b/5v/m/+b/5//o/+n/
6v/r/+z/7f/u//H/8v/z//T/8v/y//L/8v/y//L/8v/y//P/9P/1//b/+P/4//j/+P/4
//j/+P/4//j/+P/4//j/+P/4//j/+P/4//j/+P/4//f/9v/1//T/9v/2//b/9v/6//r/
+P/2//b/9v/4//z//v/+/wAABAAIAAoACAAIAAoADgAMAAQA/v/6//D/3v/Q/8r/yv/O
/9L/0v/O/9D/1v/W/9b/2v/i/+r/8P/0//b/9f/0//P/8v/y//L/8v/y//L/8v/y//L/
8//0//X/9v/2//b/9v/2//b/9v/2//b/9v/2//b/9v/4//j/+P/4//j/+P/4//j/+P/4
//j/+P/2//b/9v/2//j/+P/4//j/9v/2//b/9v/4//j/+P/4//b/9v/2//b/+P/4//j/
+P/4//j/+P/4//j/+P/4//j/9v/2//b/9v/0//T/9P/0//L/8v/y//L/8P/w//D/8P/w
//D/8P/w/+7/7v/u/+7/7f/s/+v/6v/s/+z/7P/s/+z/7P/s/+z/7P/s/+z/7P/t/+7/
7//w//L/8v/y//L/8//0//X/9v/4//j/+P/4//n/+v/7//z//P/8//z//P/+//7//v/+
//7//v/+//7/AAAAAAAAAAAAAAAAAAAAAAIAAgACAAIAAgACAAIAAgAAAAAAAAAAAAIA
AgACAAIABAAEAAQABAADAAIAAQAAAAAAAAAAAAAAAgACAAIAAgAAAAAAAAAAAAAAAAAA
AAAAAAAAAAAAAAABAAIAAwAEAAIAAgACAAIAAgACAAIAAgACAAIAAgACAAIAAgACAAIA
AgACAAIAAgACAAIAAgACAAQABAAEAAQABAAEAAQABAAEAAQABAAEAAQABAAEAAQABAAE
AAQABAADAAIAAQAAAAEAAgADAAQAAgACAAIAAgAEAAQABAAEAAIAAgACAAIAAgACAAIA
AgACAAIAAgACAAQABAAEAAQAAwACAAEAAAACAAIAAgACAAIAAgACAAIAAgACAAIAAgAB
AAAA///+/wAAAAAAAAAAAAAAAAAAAAAAAAAAAAAAAAIAAgACAAIAAQAAAP///v/+//7/
/v/+//7//v/+//7//v/+//7//v/+//7//v/+//7//v/+//7//P/8//z//P/+//7//v/+
//z//P/8//z//P/8//z//P/8//z//P/8//r/+v/6//r/+v/6//r/+v/6//r/+v/6//r/
+v/6//r//P/8//z//P/5//j/9//2//j/+P/4//j/+v/6//r/+v/5//j/9//2//b/9v/2
//b/+P/4//j/+P/4//j/+P/4//v//P/9//7//v/+//7//v/9//z/+//6//n/+P/3//b/
9f/0//L/7v/t/+3/7f/s/+v/6//r/+v/6//q/+n/6P/o/+r/6//s/+3/7f/t/+//7v/w
//D/7//v/+//7//x//H/8f/x//D/7f/t/+7/7v/w//H/8f/x/+7/7v/u/+7/7P/s/+z/
6//r/+z/7P/s/+z/7P/s/+z/6v/q/+r/6P/o/+f/5//o/+v/6f/o/+j/5//m/+b/5f/l
/+X/5f/m/+X/5f/l/+X/5f/l/+X/5f/l/+X/5v/v//n//P/7//n/8//v/+//7//u/+7/
7v/x//f/+f/z//X/BgAXABgAFgAiAB0A/f/j/9P/w/+x/6//s/+8/8T/yf/R/9n/2v/b
/+L/5v/k/93/3f/c/9z/3P/c/9v/2//b/9v/2//b/9v/2v/a/9r/2v/a/9r/2v/a/9v/
3P/c/9z/3P/d/93/3f/b/9v/3P/e/+D/3v/d/9v/2v/Y/9r/2v/X/9f/1//V/9X/1//X
/9f/1//V/9X/1f/V/9P/0//T/9H/0v/S/9P/1f/T/9P/0v/P/8//0f/S/9L/zv/O/8//
z//O/83/zP/L/8v/yv/J/8j/xf/F/8X/x//J/8f/xv/D/8L/wf/A/7//wP/A/73/vP+9
/7v/u/+9/7v/u/+7/7v/vP+9/77/wP/A/7//vv+9/7v/u/+7/7v/vf++/77/vv+9/7//
v/+//73/v//A/8D/wP/B/8H/w//D/8P/xP/E/8X/xf/G/8b/xv/G/8X/xf/I/8j/yv/K
/8j/x//H/8f/x//I/8j/yP/K/8r/yv/L/8n/yf/I/8j/yv/K/8r/yv/J/8n/yf/J/8n/
yP/H/8f/xf/F/8b/xv/F/8X/xf/F/8P/w//D/8T/wv/C/8H/wf/D/8T/xf/G/8X/w//C
/8H/wf/B/8D/v/+//7//wP/A/8D/v/+//7//wP/A/8D/wP++/77/vv++/77/vv+9/73/
v/+//w==
         </WaveFormData>
      </LeadData>
      <LeadData>
         <LeadByteCountTotal>10000</LeadByteCountTotal>
         <LeadTimeOffset>0</LeadTimeOffset>
         <LeadSampleCountTotal>5000</LeadSampleCountTotal>
         <LeadAmplitudeUnitsPerBit>4.88</LeadAmplitudeUnitsPerBit>
         <LeadAmplitudeUnits>¦ÌV</LeadAmplitudeUnits>
         <LeadHighLimit>2147483647</LeadHighLimit>
         <LeadLowLimit>268435456</LeadLowLimit>
         <LeadID>V2</LeadID>
         <LeadOffsetFirstSample>0</LeadOffsetFirstSample>
         <FirstSampleBaseline>0</FirstSampleBaseline>
         <LeadSampleSize>2</LeadSampleSize>
         <LeadOff>FALSE</LeadOff>
         <BaselineSway>FALSE</BaselineSway>
         <ExcessiveACNoise>FALSE</ExcessiveACNoise>
         <MuscleNoise>FALSE</MuscleNoise>
         <LeadDataCRC32>2453864055</LeadDataCRC32>
         <WaveFormData>
tgC2ALYAtgCKAGAANgAMAOP/uv+R/2j/af9q/2v/bP95/4b/k/+g/7L/wv/S/+L/6P/s
//D/9P/w/+7/7P/q/+b/5P/i/+D/4P/g/+D/4P/e/97/3v/e/93/3P/b/9r/2//c/93/
3v/f/+D/4f/i/+b/6P/q/+z/6v/q/+r/6v/p/+j/5//m/+f/6P/p/+r/5//m/+X/5P/l
/+b/5//o/+v/7P/t/+7/8P/w//D/8P/w//D/8P/w//L/8v/y//L/8v/y//L/8v/w//D/
8P/w//L/9P/2//j/+//8//3//v8BAAIAAwAEAAYACAAKAAwADgAOAA4ADgAOAA4ADgAO
AAwADAAMAAwACQAIAAcABgAIAAgACAAIAAUABAADAAIABAAEAAQABAACAAIAAgACAAIA
AgACAAIAAgACAAIAAgABAAAA///+//z//P/8//z//P/8//z//P/5//j/9//2//b/9v/2
//b/9P/y//D/7v/w//D/8P/w//D/8P/w//D/7f/s/+v/6v/r/+z/7f/u/+7/7v/u/+7/
7//w//H/8v/0//b/+P/6//z//P/8//z/AAACAAQABgAIAAgACAAIAAoACgAKAAoACgAK
AAoACgAMAAwADAAMAA8AEAARABIADwAOAA0ADAAOAA4ADgAOAA4ADgAOAA4ACgAIAAYA
BAAGAAYABgAGAAQABAAEAAQABAAEAAQABAAEAAQABAAEAAEAAAD///7/AAAAAAAAAAD+
//7//v/+//7//v/+//7//v/+//7//v/9//z/+//6//3//v///wAA/v/+//7//v/8//z/
/P/8//z//P/8//z/+//5//b/8//2//j/+//8//v/+//8//z/+f/5//n/+f/6//v//P/6
//n/+P/3//b/+P/4//b/9P/w//D/8P/w//D/7//v/+7/8P/w/+//7v/s/+z/6//r/+z/
7f/t/+7/7f/t/+3/7f/v//D/8P/x//P/8//0//T/8//z//L/8f/z//P/9P/0//L/8v/y
//H/8f/x//H/8f/w/+//7//y//H/7v/t/+v/7P/t/+7/7//w//L/9v8BABQAIQArADYA
SABgAIIAngCuALYAwgDNANUA2gDIAI8AOADp/7X/iv9p/1b/Tv9V/23/f/+K/5j/pP+u
/8P/4P/6/wYADgAOAAwABwD+//X/8P/s/+r/5//o/+j/5//l/+X/5f/l/+b/6P/o/+j/
6P/o/+j/6P/q/+j/6P/o/+j/6f/r/+z/7f/q/+n/6f/o/+r/6//r/+z/7P/u/+//7//x
//H/8f/0//T/9P/0//T/8//z//P/8//0//X/9v/3//j/+P/4//j/+f/5//r/+//8//7/
//8BAAEAAAD/////AQACAAMABAAFAAYACAAJAAwADQAOAA8AEgAWABgAGwAeACAAIwAl
ACkAKwAtAC4AMAAwADAAMAAzADMAMAAuAC8AMQAyADYAMwAyADEALwAxADEAMAAwAC8A
LgAvAC8ALQAtACsAKAApACoAKgAqACYAIgAgAB4AHgAdAB0AHQAaABoAGQAZABgAFwAU
ABEAEgASABMAFQATABEAEQAQABIAEwAUABQAEwASABEAEAAPAA8ADgAOAA8ADwAQABEA
EQAQAA8ADgAPAA8ADgAOAAwADAANAA0ADgAPAA8ADwARABEAEgAUABEAEQAQABEAEgAT
ABUAGAAYABcAFwAXABYAFwAWABUAGQAaABsAGgAXABcAFwAYAB0AHgAeAB8AHQAdAB0A
HAAaABkAGQAZABoAGgAaABwAGwAaABcAFgAYABkAGAAYABcAFwAXABcAFAATABMAEgAT
ABMAFQAYABUAFAATABMAEwAUABQAEwAPAA8ADwAPAA4ADgAOABAAEwATABEAEQAOAA4A
DgARAA0ADgARABAADgAOAA4ADgALAAkABwAHAAkADAANAA8ADQAOAA4ADQANAA0ADQAN
AA0ADQAKAAoACgAKAAoACgAMAAoACAAGAAUABAADAAIAAQABAAAAAAACAAEAAAAAAP7/
/f/9//3//f/8//z//f/8//v/+v/5//z//P/9//3/+//8//z//P//////////////AAAA
AAAA///+//z/+//8//3//v/+//3//f8AAAAA/v/+//3//f////////8AAP7/BgAVACQA
MwA9AEQAUgBsAIoApAC0AL4AyADNANMA1gDCAIcANgD1/8f/nv+B/27/Zv9t/3//i/+W
/6L/qv+w/8H/2P/w/wIACgAMAAoAAwD+//v/9f/y//H/7//u/+7/7f/r/+v/6//r/+z/
7P/s/+z/7P/q/+r/6v/s/+r/6v/q/+r/6//t/+7/7//v/+//8P/w//H/8//0//b/9//6
//z//f/+////AAAEAAQABAAEAAQABAADAAIAAQADAAMAAwADAAEAAAD///7//f/9//7/
///9//7//v////7//v/+////AAACAAQABgAGAAYABwAHAAgACQAKAAsADQAMAAwADAAM
AAwADAAOAA8AEAATABIAFAAUABUAFQAWABYAFQAVABUAFQAVABcAFwAUABQAFgAYABoA
HAAbABgAFQASABAAEAAQABAADgANAAsACgAGAAMAAAD+//v/+f/4//f/8v/u/+v/6f/n
/+f/5//n/+f/5v/m/+X/4//k/+T/5P/n/+f/5//n/+X/5v/m/+b/5P/k/+P/4//l/+X/
5f/k/+L/4f/j/+L/4v/i/+H/4f/h/+H/4f/i/+L/6P/t//D/+f8FABIAIgA0AEgAWgBy
AIgAkgCVAKUAtACsAIkAVAABAKv/dv9f/2T/ev+V/6//x//a//L/DAAaAB8AHAAUAAoA
AAD4//L/6//m/+P/3//c/9v/2f/W/9T/0f/N/8n/xf/B/77/vf+8/7v/uv+4/7j/uP+6
/73/wP/D/8b/yf/L/8z/zf/R/9P/1v/Y/9b/1//X/9j/1f/W/9b/1f/T/9P/0//W/9P/
0v/R/9D/0f/R/9H/0f/Q/8//zv/N/87/zv/O/87/0P/R/9P/1f/V/9b/1v/X/9n/2v/b
/93/3v/g/+L/5P/l/+b/6P/p/+v/7f/v//H/8P/y//L/8//y//L/8//z//T/9f/2//b/
9v/2//b/9v/7//3//P/8//z//f/9/wAAAQACAAMAAwAEAAMAAQAAAP///v///////f/9
//v/+P/6//r/+f/4//j/9v/2//b/9v/1//X/9f/z//T/9P/1//j/+f/4//f/+f/6//z/
//8BAP/////+//7///8AAAAA/v/+//7//v///wEAAgAEAAIAAQABAAEABAAEAAQABAAD
AAMAAgACAAEAAAAAAP///v/////////8//v/+//8//z//f/9/////v/9//3//v/8//v/
+//7//r/+//6//n/+v/6//r/+P/3//f/9//4//j/+P/3//f/9f/1//X/9P/1//X/9v/3
//b/9P/y//L/9f/2//X/9v/3//f/9f/0//H/8f/x//H/8v/z//X/9v/z//H/8f/y//L/
8v/y//P/8//0//T/8//x//H/8f/x//T/9P/0//b/9P/z//D/7//w//D/8P/z//X/9v/3
//f/8v/y//L/8v/y//L/8P/w//L/8//z//P/8P/v/+//8P/0//X/9v/3//b/9P/y//H/
8//z//P/8//x//H/8v/y//L/8f/x/+//7v/u//D/8//y//L/8v/y//P/9P/z//L/8//y
//H/8P/y//L/8v/0//T/9P/0//P/8v/x//D/8f/y//P/9P/z//L/8f/w//L/8v/y//L/
9P/0//T/9P/y//L/8v/y//L/8v/y//L/9P/0//T/9P/y//L/8v/y//P/9P/1//b/9P/0
//T/9P/0//T/9P/0//b/9v/2//b/9P/0//T/9P/0//T/9P/0//T/9P/0//T/9//4//n/
+v/5//j/9//2//f/+P/5//r//P/8//z//P/8//v/+f/3//n/+v/8//z//P/7//v/+v/5
//n/+f/5//r/+//8//r/+v/6//r/+v/7//z/+//6//j/+P/4//j/+P/3//f/9v/5//r/
+v/6//j/+P/3//f/+f/5//j/+P/5//n/+f/5//r//P/9////AgADAAUABgAEAAUABQAF
AAcABwAIAAgACAAIAAgABwAFAAUABQAFAAQAAwADAAYABAACAAIAAQACAAMABAAFAAoA
CgAOABkAKgA7AEcAUgBiAHgAmAC0AMQAzgDYAOEA5QDoAN4AsQBkABcA3/+2/5H/fP9s
/23/gf+R/5r/pv+y/7j/x//g//r/DAAWABwAHgAZABIADwAJAAYABQADAAQABgAHAAcA
BQAFAAUABgAHAAgACQAKAAoACgAKAAwACwAKAAkACAALAA0ADgAPABAAEQATABQAFQAX
ABgAGgAXABgAGAAXABYAFQAUABYAFgAWABYAFgAUABMAEgARABMAEwATABMAEwAUABUA
FgAWABUAFQAVABcAGAAYABkAGAAYABgAGQAZABoAGwAcAB0AHgAgACEAIAAhACIAIwAm
ACoALAAvACwALAAtAC0ALgAvADAAMAAvAC4ALQAsACwAKwAnACQAJAAlACUAKAAlACQA
IwAhACEAIQAgACAAHgAeACAAIQAjACMAIQAeACEAIgAiACIAHwAcABsAGgAcABsAGwAb
ABYAFgAVABUAEwATABEADwAPAA4ADgAPAA4ACwAKAAgACAAJAAoACgAIAAgACAAIAAUA
BQAEAAQABgAFAAUABQAFAAQAAwACAAMAAwACAAIAAgACAAMAAwAEAAUABQAFAAcABwAI
AAoABwAHAAYABwAKAAsADQAQAA8ADwAQABEAEwAVABUAFQAXABgAGQAYABUAFQAVABYA
GAAYABcAFwAXABcAFwAWABQAEwATABMAFAASABAAEAAOAA4ADAAMAA0ADQALAAoACwAL
AAsACwAJAAcABgAEAAUABQAHAAoACQAIAAcABwAGAAYABQADAAMAAwADAAMAAAACAAIA
AgACAAIAAQD///3//f/8//7//v//////AAAAAP///f/9//3//f/9//3/+v/6//r/+v/6
//r/+v/4//b/9P/2//b/9v/2//L/8f/v/+7/7v/t/+z/7P/s/+v/6//r/+j/5v/l/+X/
5//n/+f/5//m/+T/4//h/+L/5P/l/+b/5f/l/+X/5f/l/+b/5v/m/+b/5v/l/+X/4//j
/+P/4v/i/+P/5//o/+b/5v/l/+X/5P/j/+L/4v/k/+j/8f/+/wkAEQAaACIANgBWAHYA
iACUAKAAqQCtALAAqACFAEIA9/+9/5T/cf9Y/0b/Q/9R/2X/cv9+/4r/lP+d/67/xP/U
/+D/6P/u/+3/6P/j/9v/1v/T/8//0P/Q/8//zf/P/8//z//Q/8//zv/N/8z/zf/O/8//
0v/R/9D/z//O/8//0f/S/9P/0v/T/9X/1v/U/9X/1f/W/9f/2v/c/93/3f/d/93/4P/f
/+D/4f/i/+X/5f/l/+X/4//j/+P/4//j/+T/5f/m/+b/5f/l/+X/4//k/+T/5f/o/+j/
6P/p/+f/6P/p/+r/7f/u//D/8f/y//P/9P/1//X/+P/5//v//v8AAAMABQAEAAUABgAG
AAkACgALAAwADQANAAoACAAIAAkACQAMAA4ADgAOAA0ADAALAAkACAAKAAoADAANAAsA
CwAJAAYABAAEAAMAAgACAAAAAAAAAP7/+//5//f/9v/2//X/9f/z//P/8f/v/+3/7P/s
/+3/7//t/+3/7P/q/+n/6P/m/+f/6P/p/+r/6P/n/+X/5P/k/+P/4//j/+b/5v/m/+b/
4//j/+L/4v/l/+b/6P/p/+n/6f/o/+f/6f/p/+r/7P/u/+//7//x//H/8f/y//T/9v/3
//n/+//6//v/+v/5//r/+v/6//j/+v/7//z//v/+//7//f/9/wAAAQACAAIAAgABAAEA
AQACAAAA/v/+////AAD//wAA///9//n/9v/4//n/+v/7//r/+f/5//j/9//1//X/9v/4
//j/+P/5//j/+P/3//X/9v/3//j/+f/5//j/9//4//r/+f/2//X/+v/4//j/9//2//b/
9v/2//b/9v/1//T/9f/z//T/8//z//X/9v/2//X/9v/3//j/+f/4//f/8//y//P/9P/1
//b/9P/y//D/7v/w//D/8P/w/+3/7f/s/+z/6v/p/+j/6P/p/+n/6v/r/+n/6P/o/+n/
6f/p/+n/6f/r/+z/7v/v/+7/7v/t/+z/7v/v//D/8f/w//D/7//u/+//8P/w//H/8//z
//P/8v/w/+//8f/w/+7/7v/t/+3/7//v/+//8P/y//b/AQAUACcALwA2AEQAWgB4AJgA
rgC+AMwA1QDbAOAA2ACvAGAACwDV/6z/hf9q/1z/W/9r/4H/kP+e/67/uP/J/+L/+v8M
ABQAFgAUAA8ADgAJAAQAAAD+//v/9//2//T/8f/0//X/9v/4//j/+P/4//j/+v/6//r/
/P/+//7//v/+//7//////////v///wEAAgAAAAEAAQACAAIABAAFAAUABwAHAAcACgAG
AAYABgAGAAoACwAMAA0ADwAPAA8ADwAQABAAEAAQABMAEwAUABUAEgASABEAEQAUABQA
FAAVABQAFAAUABQAFwAYABoAGwAeAB8AIAAhACEAIgAhACUAKAArACwALQAuADAAMAAw
ADAAMQAyADMANAAyADIAMgAyADIAMgAyADIAMwA0ADUANgA0ADQANAA0ADQANAA0ADQA
MgAyADIAMgAuACwAKgAoACYAJAAiACAAHAAaABgAFgATABIAEQAQAA4ADgAOAA4ACwAK
AAkACAAMAA4AEAASABIAEgASABIAEwAUABUAFgAWABYAFgAWABgAGAAYABgAGAAYABgA
GAAXABYAFQAUABYAFgAYABgAGAAYABgAGAAgADAARgBUAFwAbACAAJAAmgCkAK4AtgDI
ANgA0ACkAFgA/v+y/5D/jv+S/6L/wP/Y/+j/+P8OACgAQABMAFAATABDADwANQAuACQA
HAAUAAwABwACAP3/+P/z//D/7f/q/+X/4v/f/9z/3//g/+H/4v/l/+b/5//o/+z/7v/w
//L/9f/4//v//v/+//7//v/+//7//v/+//7/+//6//n/+P/1//T/8//y//D/8P/w//D/
7f/s/+v/6v/t/+7/7//w//L/8v/y//L/8//0//X/9v/3//j/+f/6//z//P/8//z///8A
AAEAAgADAAQABQAGAAkACgALAAwADwAQABEAEgAUABQAFAAUABcAGAAZABoAGgAaABoA
GgAcABwAHAAcAB4AHgAeAB4AHAAcABwAHAAaABoAGgAaABkAGAAXABYAFAASABAADgAN
AAwACwAKAAcABgAFAAQABAAEAAQABAAFAAYABwAIAAoACgAKAAoADQAOAA8AEAAOAA4A
DgAOAA8AEAARABIAEQAQAA8ADgAQABAAEAAQABIAEgASABIAEQAQAA8ADgAOAA4ADgAO
AAsACgAJAAgABwAGAAUABAAFAAYABwAIAAQAAgAAAP7//v/+//7//v/9//z/+//6//n/
+P/3//b/9v/2//b/9v/z//L/8f/w//L/8v/y//L/8f/w/+//7v/t/+z/6//q/+z/7P/s
/+z/6v/q/+r/6v/q/+r/6v/q/+r/6v/q/+r/6f/o/+f/5v/m/+b/5v/m/+X/5P/j/+L/
5P/k/+T/5P/h/+D/3//e/97/3v/e/97/4P/g/+D/4P/d/9z/2//a/9z/3P/c/9z/2v/a
/9r/2v/a/9r/2v/a/9z/3P/c/9z/2//a/9n/2P/a/9r/2v/a/9r/2v/a/9r/2P/Y/9j/
2P/Z/9r/2//c/9v/2v/Z/9j/2f/a/9v/3P/c/9z/3P/c/9r/2v/a/9r/2//c/93/3v/c
/9z/3P/c/97/3v/e/97/3//g/+H/4v/g/+D/4P/g/+H/4v/j/+T/4//i/+H/4P/h/+L/
4//k/+L/4v/i/+L/5P/k/+T/5P/m/+b/5v/m/+X/5P/j/+L/4//k/+X/5v/k/+T/5P/k
/+L/4v/i/+L/4//k/+X/5v/m/+b/5v/m/+j/6P/o/+j/6v/q/+r/6v/o/+j/6P/n/+j/
5//o/+r/6f/o/+j/5//q/+r/6f/p/+n/6f/p/+n/6f/m/+b/5v/o/+j/6P/o/+j/5v/k
/+T/4v/i/+L/4f/i/+L/4//k/+H/4P/g/+D/4P/h/+L/4//h/+D/4P/f/+L/4//k/+b/
5f/l/+T/4//k/+T/5P/l/+X/5f/l/+X/5v/m/+b/5v/o/+f/5//n/+X/5f/k/+P/4P/i
/+H/3v/h/+H/4v/j/+X/4//k/+b/7v/5/wgAFwAhACoANgBIAGQAhACaAKQAsAC9AMcA
zADCAJcATAD5/8P/nP99/2b/Vv9V/2X/c/98/4z/nP+k/7H/zv/m//T/+v/+//7/+f/4
//X/8P/s/+r/5//m/+b/5f/j/+X/5f/l/+b/4//i/+H/4P/e/97/3v/g/+L/4v/i/+L/
5f/n/+j/6f/s/+3/7//w//D/8f/x//L/8P/w/+//7f/r/+v/6//u/+v/6v/p/+j/7P/t
/+7/7//y//P/9P/1//T/9P/0//T/9v/3//n/+//4//j/9//3//b/9v/2//f/9f/2//f/
+P/7//z//v///wEAAwAFAAcACwAOAA8AEQARABIAFAAVABQAFQAWABYAFQAUABMAEgAU
ABUAEwASAA8ADwAOABAADgAOAA4ADQANAA0ADAAMAAoACgAMAA0ADQANAAsACAAIAAgA
BwAGAAYABAAEAAQABAADAAMAAwAAAAAA/////wEAAQD///3/+//6//r/+//7//n/+f/4
//f/9//3//b/9f/0//P/8v/z//P/8v/y//H/7//u/+3/7//w//H/8v/z//P/8v/y//L/
8v/z//P/9f/3//j/+f/5//n/+v/8//3///8AAAMAAwADAAQABgAEAAMAAwADAAYACQAK
AAsACwAKAAkABgAHAAkACwAOABAAEAAPAA8AEQARABEAEAASABEAEQARAA8ADAAJAAgA
CQAKAAkACgAJAAkABwAGAAUABQAFAAUABwAHAAgACAAFAAMAAwAEAAYABgAGAAcABQAG
AAYABQADAAMAAwADAAYABgAGAAgACgAJAAYABQAFAAYABwALABEAEAANAA0ADAAOAA4A
DgAOAA4ADQAMAA0ADQAOAA0ADQAQABIAEwATABMAEwATABMAFQAVABIAEgATABQAFQAW
ABQAEgAQAA4ADwAQABEAEgAQAA8ADQAMAA8ADwAPABAAEAAPAA8ADwANAAwADAANAA8A
DwAPAA8AEAAQABEAEQARABIAEgASABEAEQARABEAEAAQAA8ADgAPABAAEAARAA8ADwAP
AA4ADAALAA0ADAALAAwADAANAAsACwALAAwAEgAcAC8AQABJAFEAXgByAJAAsADGANQA
4ADoAO0A7wDmAMAAcwAgAOX/u/+c/4X/dv9w/33/jf+b/6j/tP++/8z/4//8/w4AGgAe
AB4AGgAXABQADQAGAAIAAAD9//7//v/9//v//P/9//7/AAD///7//f/8//z//P/8//7/
AAAAAAAAAAD+/////////wAAAQADAAQABAAFAAUABgAJAAwADgAPAA8ADwAPABIAEgAS
ABIAEgAVABcAGQAbABkAFwAVABMAEgASABIAEgATABMAFAAVABMAEgAQAA8AEgASABIA
EwATABQAFQAWABkAGgAcAB0AHgAfACAAIQAhACQAJQAnACgAKgAtAC8ALgAvADAAMAAy
ADIAMgAyADUANQAyADAALgAvAC8AMgAyADIAMgAxADAALwAtACwAKgAqACwALQAsACsA
KAAkACMAIgAgAB4AHwAcABsAGgAWABMAEQAPAA0ADgAOAA8ADAALAAgABQAEAAIAAQAB
AAQAAwAEAAQAAgABAAAA/v/+//7//v/+//3//f/8//z/+v/5//n/+f/6//r/+v/6//j/
9//1//T/9v/2//f/9//3//f/9v/1//P/8//0//b/9v/3//f/+f/1//P/8v/y//X/9f/2
//f/9v/3//b/9f/2//b/9v/0//f/+f/7//7////+//z/+//9//3//f/8//z/+//7//v/
+P/2//T/9P/2//b/9P/0//P/8//x//D/7//v/+//7//u/+3/7f/s/+v/6f/p/+r/6v/q
/+r/6//o/+j/5//l/+T/5f/m/+f/5//m/+X/5v/i/+H/4v/h/+T/4v/i/+L/4v/g/93/
2v/Z/9z/3v/e/9//3f/e/97/3f/d/93/3f/d/9//3//c/9z/2v/a/9r/2v/b/9r/2f/Y
/9b/1v/W/9b/1f/V/9T/1P/W/9X/1P/U/9L/0f/R/9H/0//S/9L/0//S/9H/0P/P/9D/
0P/R/9H/0v/U/9X/1v/U/9P/0v/R/9T/1v/X/9j/2v/a/9n/2f/b/9v/2//a/9n/2f/c
/9z/2v/a/9n/2f/b/9v/2//c/+L/6P/1/wQAEQAbACgAPABcAHwAkACeAKgAtAC5AL0A
vACeAFkABgDH/53/eP9Z/0j/Rv9T/2n/d/+E/5D/mv+k/7n/0v/m//L/+P/4//T/7//s
/+X/4P/c/9r/1//Y/9j/1//V/9P/0//T/9T/1P/U/9T/1P/S/9L/0v/U/9b/1v/W/9b/
1v/X/9f/1//W/9f/2f/a/9z/3f/d/97/3v/g/+H/4f/f/9//3//i/+L/4v/i/+L/4//j
/+P/4//l/+X/5f/l/+X/5v/n/+j/5//n/+j/6f/r/+z/7P/t/+3/7P/r/+v/7f/u/+//
8P/x//L/9P/1//X/9f/1//X/+//+/wAAAgACAAIAAgAFAAYABwAIAAoADAAOABAADgAO
AA4ADgAQABAAEAAQABIAEgASABIAEwAUABUAFgAYABgAGAAYABQAEgAQAA4ADQAMAAsA
CgAIAAYABAACAAAA/v/8//r/+P/2//T/8v/w/+7/7P/q/+z/7P/s/+z/7//w//H/8v/y
//L/8v/y//T/9P/0//T/8v/y//L/8v/0//T/9P/0//P/8v/x//D/8P/w//D/8P/2//j/
9v/0//T/9v/4//z/BAAQACAAMgBCAFIAYgByAIgAmACcAKQAugDCAKoAeAAuAM7/gv9g
/2D/bv+E/6j/zP/g//T/FAAsADIAMgAwACgAIgAcABYAEAAIAAIA/P/2//P/8P/t/+r/
5f/i/9//3P/Z/9b/0//Q/9L/0v/S/9L/1P/U/9T/1P/Y/9r/3P/e/9//4P/h/+L/4v/i
/+L/4v/g/+D/4P/g/+L/4v/i/+L/4//k/+X/5v/k/+T/5P/k/+P/4v/h/+D/4v/i/+L/
4v/g/+D/4P/g/+P/5P/l/+b/6P/o/+j/6P/r/+z/7f/u/+//8P/x//L/9P/0//T/9P/2
//j/+v/8//r/+v/6//r//P/8//z//P/+/wAAAgAEAAYABgAGAAYABwAIAAkACgAMAAwA
DAAMAA4ADgAOAA4AEAAQABAAEAAPAA4ADQAMAA4ADgAOAA4ADAAKAAgABgAEAAQABAAE
AAIAAgACAAIABAAEAAQABAAGAAYABgAGAAYABgAGAAYACAAIAAgACAAKAAoACgAKAAgA
CAAIAAgACwAMAA0ADgALAAoACQAIAAYABgAGAAYACAAIAAgACAAFAAQAAwACAAIAAgAC
AAIAAAAAAAAAAAAAAAAAAAAAAAAAAAAAAAAA///+//3//P/+//7//v/+//3//P/7//r/
+P/4//j/+P/4//j/+P/4//f/9v/1//T/9f/2//f/+P/3//b/9f/0//T/9P/0//T/9v/2
//b/9v/1//T/8//y//X/9v/3//j/9//2//X/9P/2//b/9v/2//j/+P/4//j/9v/2//b/
9v/4//j/+P/4//j/+P/4//j/9v/2//b/9v/3//j/+f/6//j/+P/4//j/+//8//3//v/9
//z/+//6//v//P/9//7//v/+//7//v/8//z//P/8//3//v///wAA/v/+//7//v/8//z/
/P/8//3//v///wAA/v/+//7//v///wAAAQACAAAAAAAAAAAAAAAAAAAAAAACAAIAAgAC
AAEAAAD///7/AQACAAMABAACAAIAAgACAAAAAAAAAAAAAgACAAIAAgABAAAA///+////
AAABAAIAAgACAAIAAgAAAAAAAAAAAAIAAgACAAIAAAAAAAAAAAAAAAAAAAAAAP7//v/+
//7/AAAAAAAAAAAAAAAAAAAAAAAAAAAAAAAAAQACAAMABAACAAIAAgACAAIAAgACAAIA
BAAEAAMAAQD/////AAACAAMABQAGAAgABQADAAIAAQABAAEAAQABAAAAAAAAAAAA/v/+
//7//P/7//r/+//8//r/+v/5//n/9//2//X/8//1//b/9//3//b/9f/0//L/9P/1//X/
9f/1//X/9v/2//n/+f/5//r//P/8//3//f/8//v/+v/6//z//P/8//z/+P/3//b/9f/4
//j/+P/5//r/+v/4//j/9//3//f/9//3//r//v8IABUAJAAtADMAOgBMAGwAigCeAKoA
tgC+AMEAwQC+AKYAaQAcAN//sf+M/3P/YP9Y/2H/cf99/4r/mv+m/6z/uf/S/+T/8P/6
/wAAAAD9//j/9f/w/+z/6v/n/+n/6v/q/+n/6f/p/+n/6v/o/+j/6P/o/+j/6P/o/+r/
6v/q/+r/6v/u//H/8//1//n/+//+/wAAAAABAAEAAgAFAAgACgALAAgABwAGAAgABAAE
AAQABAACAAEAAAD///3//f/9//3//v/+//7//v/+//3//f/9//7/AAABAAMAAgACAAIA
AwABAAIAAwAEAAcACAAKAAsACgAJAAgABwALAA4ADwARAA4ADgAPAA8ADQANAA0ADAAK
AAoACgAKAAgABwADAAAAAgADAAMABgADAAIAAQD///7//f/7//r//f/+/wEAAwACAAEA
/v/6//z//P/7//r/+v/4//j/+P/5//f/9v/1//T/9P/z//P/8P/v/+z/6f/p/+j/6P/p
/+f/5f/l/+T/4f/h/+H/4P/h/+L/4//k/+H/4f/g/+D/4v/h/+H/4f/g/+D/4P/g/9//
3//e/97/3v/e/9//3//i/+P/4//j/+T/5f/n/+r/7P/t/+3/7//w//H/8//2//f/9//4
//n/9v/3//b/9f/2//b/9v/0//X/9f/1//b/9//2//T/8//x//H/8f/w/+7/7f/t/+3/
7P/q/w==
         </WaveFormData>
      </LeadData>
      <LeadData>
         <LeadByteCountTotal>10000</LeadByteCountTotal>
         <LeadTimeOffset>0</LeadTimeOffset>
         <LeadSampleCountTotal>5000</LeadSampleCountTotal>
         <LeadAmplitudeUnitsPerBit>4.88</LeadAmplitudeUnitsPerBit>
         <LeadAmplitudeUnits>¦ÌV</LeadAmplitudeUnits>
         <LeadHighLimit>2147483647</LeadHighLimit>
         <LeadLowLimit>268435456</LeadLowLimit>
         <LeadID>V3</LeadID>
         <LeadOffsetFirstSample>0</LeadOffsetFirstSample>
         <FirstSampleBaseline>0</FirstSampleBaseline>
         <LeadSampleSize>2</LeadSampleSize>
         <LeadOff>FALSE</LeadOff>
         <BaselineSway>FALSE</BaselineSway>
         <ExcessiveACNoise>FALSE</ExcessiveACNoise>
         <MuscleNoise>FALSE</MuscleNoise>
         <LeadDataCRC32>11277730</LeadDataCRC32>
         <WaveFormData>
FAEUARQBFAHsAMQAnAB0ADAA7P+o/2T/VP9E/zT/JP82/0b/Vv9m/3j/iv+c/67/uP/A
/8j/0P/T/9T/1f/W/9T/1P/U/9T/1//Y/9n/2v/Y/9j/2P/Y/9j/2P/Y/9j/2f/a/9v/
3P/b/9r/2f/Y/9v/3P/d/97/3f/c/9v/2v/X/9b/1f/U/9f/2P/Z/9r/2P/W/9T/0v/T
/9T/1f/W/9j/2P/Y/9j/2v/a/9r/2v/c/9z/3P/c/93/3v/f/+D/4//k/+X/5v/m/+b/
5v/m/+n/6v/r/+z/7//w//H/8v/z//T/9f/2//n/+v/7//z//v/+//7//v8AAAAAAAAA
AP7//v/+//7//P/6//j/9v/4//j/+P/4//X/9P/z//L/9P/0//T/9P/0//T/9P/0//b/
9v/2//b/+P/4//j/+P/2//b/9v/2//b/9v/2//b/9v/2//b/9v/z//L/8f/w//H/8v/z
//T/8v/w/+7/7P/u/+7/7v/u//D/8P/w//D/7//u/+3/7P/v//D/8f/y//H/8P/v/+7/
8P/w//D/8P/x//L/8//0//L/8v/y//L/9P/2//j/+v/4//j/+P/4//r/+v/6//r//P/8
//z//P/6//r/+v/6//z//v8AAAIA///+//3//P/9//7///8AAAIAAgACAAIAAAD+//z/
+v/7//z//f/+//3//P/7//r/+v/6//r/+v/6//r/+v/6//j/9v/0//L/9f/2//f/+P/3
//b/9f/0//T/9P/0//T/9v/2//b/9v/z//L/8f/w//T/9v/4//r/+f/4//f/9v/2//b/
9v/2//j/+P/4//j/9//2//X/8v/1//j/+f/6//j/+P/4//j/+P/3//f/9//5//n/+f/5
//f/9f/0//P/9v/2//X/9P/w//D/8P/v/+//7f/t/+3/7//v/+//7v/r/+v/6v/m/+j/
6f/p/+r/6P/n/+b/5v/n/+f/5//n/+n/6f/p/+r/5//m/+T/4v/j/+T/5v/n/+X/5P/j
/+H/4//k/+X/5f/l/+X/5f/l/+P/4//j/+P/5f/m/+n/6v/o/+r/6v/x//z/CgAUACMA
PABfAIwAsgDHANoA8QANASMBLAEaAeUAngBRAP3/rf9u/zf/CP/+/hb/K/83/0j/Vv9k
/3v/mv+1/8j/1P/Y/9z/3f/c/9j/2v/a/9r/2v/c/93/3//d/9z/3P/c/93/3v/e/9//
3//g/+D/4f/h/+P/4v/g/+D/4//k/+X/5v/j/+L/3//d/+D/4P/h/+L/4P/g/+H/3f/c
/97/3v/e/9z/3P/d/97/3v/d/9v/2//e/93/3v/f/9//3//e/97/3//f/+D/4P/j/+b/
6f/q/+j/6f/r/+r/7f/u//D/8//y//P/9v/4//v//P/+////AwAEAAcACQALAAwACwAN
ABEAEgATABQAFAATABQAEwARABIAEgARABMAEwATABMAEQAQAA0ADAAPAA8ADwAPAAsA
CgAIAAcABQAFAAUAAwADAAQABQAGAAIA/v/6//j/9//3//f/9v/2//X/9f/1//T/8//x
/+7/7v/v//D/8f/x//D/7f/s/+z/7P/t/+7/7f/s/+v/6v/p/+n/6P/o/+n/6v/r/+3/
6v/p/+j/6P/p/+n/6f/q/+f/5//o/+n/7P/s/+z/6v/r/+z/7f/v/+//7f/r/+v/7//v
//H/9P/y//P/8//0//T/9P/z//P/+P/5//r//P/6//f/9f/0//f/+f/7//3/+//6//n/
+P/4//j/9//2//j/+f/6//z//P/6//b/9P/3//j/+f/3//X/9v/3//f/8//y//L/8v/0
//X/9v/4//X/8//y//H/8//0//X/9v/0//T/9P/z//P/8//1//b/+f/6//v//P/7//z/
+//5//n/+//+//7//f/8//v/+v/5//j/9f/0//n/+v/7//z/+//6//n/+P/5//n/+f/5
//f/9//3//b/9//3//f/+P/4//f/9v/0//P/8v/w/+//7v/v//D/8f/x//H/8P/w//H/
8f/u/+3/7v/u/+//8P/s/+r/6f/p/+r/6//s/+z/6f/o/+j/6P/q/+n/6P/o/+r/6//r
/+r/6f/o/+b/5f/n/+n/6v/r/+n/6f/p/+n/6f/p/+n/6v/s/+7/7v/u/+r/8P/7/wYA
FgAiAC0AQgBlAI4AsADHANoA8wAJAR0BJAEQAd0AmgBVAAcAvf+C/0v/IP8W/yr/Of9D
/1L/YP9q/3v/lv+x/8b/0v/Y/9r/2f/Y/9z/3f/e/9//4P/g/+H/4//h/+D/4P/g/+H/
4//k/+b/5//m/+b/5//n/+j/6P/n/+j/6v/q/+r/6v/p/+j/5f/j/+X/5P/k/+T/4v/i
/+P/3//f/+L/4//k/+b/5v/n/+j/5//l/+L/4f/m/+X/5v/n/+f/5//m/+b/6f/p/+r/
6v/s/+7/8P/w/+7/7//x//D/8v/0//f/+//6//n/+v/6//3//v8AAAEACQAIAAYACAAI
AAgACAAMABAAEgAWABoAGgAaABoAGgAaABoAGgAcAB0AHgAfACAAIQAiACIAJAAnACoA
LgAsACsAKgAoACgAKAAnACcAJQAlACUAJQAiACEAHwAeAB8AHwAcABsAGAAWABUAFAAT
ABIAEgATABIAEQAQAA4ACgAIAAcABgAHAAcABwAIAAcABwAGAAQAAgACAAEAAQACAAMA
AwADAAAA///+//3//v///wAAAgD//wAA///+//z/AgAFAAoAEgAaACUAOgBZAHoAnADD
AOgA/QAHAR0BLgEeAeUAmgBBANf/d/8y/w//Fv8w/1T/d/+R/7D/zP/e/+v/8v/1//b/
9P/y//D/7f/s/+7/7//w//H/8v/z//P/9P/x//L/8v/y//P/8v/y//P/8//y//D/7//t
/+7/7v/t/+7/7//u/+3/7P/u/+7/7P/r/+v/6v/q/+r/5//m/+b/4f/h/+T/5f/m/+T/
4v/h/+D/4f/h/+D/4f/l/+P/4//j/+T/5f/l/+b/6v/r/+3/7v/s/+7/8P/w//P/9f/4
//j/+//8//7/AQABAAEAAwAEAAgACgANAA8ADwAOAA8ADwARABIAEQATABQAFAAUABQA
EwATABUAFQAZABwAHgAfAB0AHQAdAB0AIAAiACIAJAAjACMAIwAjAB8AHgAcABsAGwAb
ABsAGQAWABYAFgAWABYAFAASABIAEQARABEAEAANAAsACgAJAAwADQANAAwADAANAA4A
DwAQABAADgAOAA8ADgAOAA4ACwAKAAkACAAJAAsADAAOAA0ADAALAAsACwALAAsADAAM
AAsACgAKAAcABwAIAAkACgAKAAoACAAGAAQAAgABAAMAAwADAAUABQADAAMABAABAAEA
AAAAAAAAAAD/////AAD///7//v/8//v/+//8//3//f/9//3//f/8//v/+v/7//z//P/8
//v/+f/3//b/+f/6//n/+v/8//z//P/5//j/+P/4//f/9//4//r//P/6//n/+P/4//j/
9//3//f/+v/6//r/+v/5//j/9//1//f/9//5//r/+f/4//f/9v/1//b/9f/z//b/9//3
//f/9f/0//T/9f/3//X/9P/y//T/9P/0//X/9P/0//T/8//0//P/9P/2//T/9P/0//X/
9v/2//X/9P/0//T/9f/1//X/9f/0//L/9f/0//X/9f/z//P/8//z//b/9v/2//X/9f/0
//P/8v/x//L/9P/2//b/9v/2//X/9P/z//L/8//0//X/9v/1//T/8//y//T/9P/0//T/
9v/2//b/9v/1//T/8//y//T/9P/0//T/9P/0//T/9P/y//L/8v/y//X/9v/3//j/9f/0
//P/8v/0//T/9P/0//b/9v/2//b/9f/0//P/8v/0//T/9P/0//L/8v/y//L/9P/2//j/
+v/4//j/+P/4//r/+v/6//r/+//8//3//v/9//z/+//4//r//P/8//z/+v/6//r/+v/4
//f/9//3//j/+f/6//v/+f/3//b/9f/4//j/9//2//L/8v/y//H/7//t/+3/7f/u/+//
8P/w/+3/7f/s/+j/6f/p/+j/6P/m/+X/5P/k/+X/5f/l/+X/5f/l/+X/5v/l/+T/4v/g
/+L/4v/j/+P/4P/g/+D/3//f/+D/4f/h/+P/4//j/+P/4//j/+P/4//k/+T/5v/m/+z/
6v/o/+3/+v8GABIAIQA4AFkAgACiALkAzADhAPkADQEYARAB5wCoAGMAFwDJ/4j/U/8i
/w7/Hv8z/z3/TP9c/2b/df+O/6n/vv/M/9L/2P/b/9j/2P/Y/9j/2P/Y/9v/3f/g/9//
3f/c/9v/2//d/97/4P/h/+D/4P/h/+H/3//e/9z/3P/g/+D/4P/g/9//3v/b/9n/2//c
/97/4P/g/+D/4f/d/9j/2v/a/9r/2//c/97/4P/e/93/2//b/+D/3//g/+H/4//l/+b/
6P/n/+f/6P/o/+n/7P/v//D/7//v//D/7v/w//D/8f/z//b/9//6//z/+v/6//v/+/8A
AAIABgAJAAsADAALAA0AEgASABIAEgARABEAEwATABAAEAAPAA0ADwAPAA8ADwANAAwA
CQAIAAkACQAJAAkABgAGAAUABQAEAAUABgAFAAcACAAJAAoABwAEAAEAAAACAAMABAAE
AAIAAQABAAEA//////7//P/8//3//v///////v/7//r/+v/6//v//P/6//r/+v/6//f/
9//2//b/+f/6//v//f/8//v/+v/6//v/+//7//z/+f/5//r/+//8//z//P/6//v//P/9
/////v/9//z//f8CAAEAAgAEAAIAAwADAAQABAAEAAMAAwAGAAcACAAKAAkABwAGAAYA
CAAJAAoACwAMAAwADAAMAAsACgAIAAYACQAJAAkACgALAAoABwAGAAYABgAGAAMAAwAE
AAUABQACAAAA///+////AQADAAYABQADAAIAAQAEAAQABAAEAAUABgAHAAcABQAGAAgA
CAAIAAgABgAGAAQABAAEAAQABAAEAAYABgAGAAYAAwADAAMAAwADAAMAAwACAAMAAwAD
AAQAAwABAP///P///wAAAAABAPz/+//6//n/+//7//r/+v/8//3/+//7//r/+P/3//b/
+P/4//n/+//6//n/+P/2//b/9v/3//j/+P/3//b/9v/2//f/9//2//j/+P/3//f/9//3
//b/9f/4//n/+v/7//v/+//7//z/+//8//v/+v/+/wIACQAQABoAJAAtAD4AXQCIALQA
0QDiAPkAEwEnATIBLAEJAdIAjwBFAPf/tP95/0D/IP8m/z3/Tf9c/2z/ev+H/5j/r//C
/9L/3v/o/+3/8P/w/+3/7P/r/+r/7v/v//H/7//v//D/8f/z//H/8P/w/+//8f/y//T/
9f/1//T/8v/y//L/8v/y//L/9P/0//L/8f/w/+7/7f/s/+//8P/y/+//6v/s/+z/7P/s
/+z/7f/u/+//7//u/+//7v/r/+r/6f/r/+3/7v/w/+//7//w//D/7v/w//L/8v/1//f/
+v/6//f/9v/2//f/+//9/wEABAAFAAYACAAJAAsADAAPABEAFQAYABkAHQAfAB4AHQAc
AB8AIQAlACcAJgAmACUAIwAhACEAIQAhACUAJgAlACYAJAAjACIAIQAhACIAIgAjAB8A
HwAfAB0AGwAaABkAGAAaABgAFgAWABEADwANAAoADAALAAsACwAKAAkABwAEAAMAAwAD
AAMABAAEAAIAAgAAAP7//f/8//3//v///wAA/v/9//v/+v/6//r/+v/7//3//f/9//7/
+//5//f/9v/3//n//P///////v/9//r//P/8//z//f////////8BAAIA///+//7/AQAD
AAQABgAEAAQAAwADAAMAAwADAAQABgAFAAUABgAGAAUABAADAAYABgAGAAYABAAEAAMA
AgAEAAMAAgACAAcACAAHAAgABgAEAAIA/f8AAAIABAAFAAEAAAAAAAAA/f/9//3//v//
////AAABAP///v/9//z///8AAAEAAQD/////AQACAAIAAgACAAIACAAIAAYABQAEAAIA
AgACAAIAAwAEAAMABAADAAIAAQAAAAIAAgACAAIAAgADAAQABQACAAEAAAD+/wAAAQAC
AAQAAwABAP///P/+//7//f/9//n/+f/5//n/9//3//b/9v/5//n/9v/1//X/9P/0//T/
8//y//L/8//0//X/9v/2//L/8P/v/+7/8f/x//H/8v/w/+//7f/q/+v/7P/s/+3/7v/v
/+//7//u/+3/7P/r/+v/6//r/+z/7P/u/+7/7v/u//D/9/8GABYAHAAjADYAVQB+AKgA
xwDeAPcAEwEnATABKAEBAb4AdQArANv/lP9X/x7//v4M/yP/M/9E/1j/av99/5T/rf/A
/8r/0v/W/9n/2v/e/97/3v/e/97/3v/d/93/2f/b/9z/3f/f/97/3v/f/9//4P/g/+H/
4f/i/+L/4f/i/+P/4v/h/+D/4//k/+P/4//h/+D/4P/g/97/3v/f/9v/2//e/9//4P/d
/9z/3P/c/97/3f/b/9v/3//d/93/3f/g/+H/4f/i/+T/5f/n/+j/5//o/+n/6P/q/+3/
8f/y//D/8P/x//P/9P/1//j/+v/8//7/AQADAAMAAgABAAUACgAMAA4AEAASABIAEgAS
ABIAFAAWABgAGgAaABoAGgAaABgAGAAYABgAGQAaABsAHAAcABwAHAAcAB0AHgAfACAA
HgAeAB4AHgAaABgAFgAUABIAEgASABIADgAMAAoACAAGAAYABgAGAAQABAAEAAQAAAD+
//z/+v/7//z//f/+//z/+v/4//b/9v/2//b/9v/1//T/8//y//T/9P/0//T/9f/2//f/
+P/3//b/9f/0//b/+v/6//r//P/8//r//P8CABIAKAA8AFAAagCIAKAAsADCANYA6gD6
AAAB6gCuAFwA/v+Y/0b/HP8M/xj/PP9i/3j/jv+o/8L/2P/m//D/9v/1//T/8//y//H/
8P/v/+7/7P/s/+z/7P/u/+7/7v/u/+z/6v/o/+b/6P/o/+j/6P/o/+j/6P/o/+b/5v/m
/+b/6f/q/+v/7P/q/+j/5v/k/+T/5P/k/+T/4//i/+H/4P/f/97/3f/c/93/3v/f/+D/
3v/e/97/3v/i/+T/5v/o/+r/6v/q/+r/7f/u/+//8P/y//T/9v/4//r/+v/6//r//f8A
AAMABgAHAAgACQAKAAwADgAQABIAFAAWABgAGgAaABoAGgAaAB0AHgAfACAAIAAgACAA
IAAiACIAIgAiACQAJAAkACQAIwAiACEAIAAgACAAIAAgAB4AHgAeAB4AGwAaABkAGAAY
ABgAGAAYABUAFAATABIAEgASABIAEgASABIAEgASABAAEAAQABAAEQASABMAFAASABAA
DgAMAA8AEAARABIAEQAQAA8ADgAPABAAEQASABUAFgAXABgAFQAUABMAEgAUABQAFAAU
ABIAEgASABIAEQAQAA8ADgAQABIAFAAWABQAEgAQAA4AEAAQABAAEAAOAA4ADgAOAA0A
DAALAAoACwAMAA0ADgALAAoACQAIAAsADAANAA4ADQAMAAsACgAHAAYABQAEAAUABgAH
AAgABwAGAAUABAAGAAYABgAGAAYABgAGAAYABAAEAAQABAAEAAQABAAEAAIAAgACAAIA
AwAEAAUABgAFAAQAAwACAAQABAAEAAQABQAGAAcACAAGAAQAAgAAAAEAAgADAAQAAgAC
AAIAAgAAAAAAAAAAAAEAAgADAAQAAQAAAP///v8AAAAAAAAAAAAAAAAAAAAA/v/+//7/
/v///wAAAQACAAEAAAD///7/AAAAAAAAAAD+//7//v/+//3//P/7//r//f/+////AAD9
//z/+//6//r/+v/6//r//P/8//z//P/7//r/+f/4//v//P/9//7/+//6//n/+P/5//r/
+//8//z//P/8//z//v/+//7//v///wAAAQACAP///v/9//z//f/+////AAAAAAAAAAAA
AP7//v/+//7/AQACAAMABAACAAIAAgACAAUABgAHAAgACAAIAAgACAAGAAYABgAGAAkA
CAAJAAwACQAIAAcABgAIAAgACAAHAAkACQAJAAkACAAHAAUAAwAEAAUABwAIAAUABAAC
AAIAAAD//////f/+////AAABAAAA/v/9//3//v/8//z//f/7//r/+f/3//n/+v/8//3/
/P/7//n/9//0//T/9P/0//X/9P/0//T/8//z//L/8v/0//P/8//0//P/8//z//P/8v/x
//D/7//w//H/8//0//L/8P/w//T/+P///wwAFgAgACsAPABZAIAAqgDJANwA8QARASkB
NAEoAf8AvgB1ACkA3f+a/2H/LP8S/yD/Mf87/07/YP9u/4H/nv+3/8b/zv/W/9r/2//g
/+L/4P/g/+D/4P/h/+H/4v/f/+H/4v/j/+X/5P/k/+X/5f/l/+T/5P/j/+X/5v/m/+j/
6f/o/+f/5v/n/+j/5//n/+n/6P/o/+j/5//m/+b/4f/f/+L/4//k/+L/4P/f/97/3//f
/97/3//i/+H/4v/j/+T/5f/l/+b/6v/r/+3/7v/s/+7/8P/w/+//8f/0//T/9v/2//f/
+f/4//n//P/+/wEAAgAEAAUABQAGAAkACwAMAA4ADgARABIAEgASABIAEAAPABAADwAQ
ABIAEwATAA8ADQALAAkADAAMAAoACgAJAAkACQAJAAYABgAFAAUABQAHAAkACQAGAAYA
BgAGAAkACAAHAAgABwAHAAcABgAEAAMAAwADAAQABQAFAAQAAQABAAEAAQAAAAAA/v/+
/////v/+//7//f/8//v/+v/6//v/+//8//v/+v/5//n/+v/7//z//v8AAP///v/+//z/
+//7//v//v/+//7//P/6//r/+v/7//7///8AAAMAAwABAAEAAgAAAAEAAQACAAUABgAG
AAcABwAFAAMAAgADAAMABAAGAAcABwAHAAcABgAGAAYABgAJAAoACgAKAAkABwAFAAQA
CAAIAAYABgAGAAYABgADAAEAAgADAAMAAgACAAMABAABAP///f/8//7//f/9//3//P/8
//z//P/7//r/+f/3//j/+f/8//7//f/8//v/+v/6//z//P/7/wEA///8//n/+P/4//j/
+P/4//j/+P/2//b/9f/0//P/8v/z//T/9f/2//P/8//z//P/8f/x//H/8P/w//H/8v/0
//H/7//t/+r/6//s/+z/7f/r/+v/6//r/+3/7f/s/+z/7//v/+z/6//p/+j/6P/o/+j/
6P/p/+v/6//r/+v/6v/p/+j/6P/o/+j/5//m/+b/4//j/+L/4P/k/+b/5//p/+n/6f/o
/+f/5//n/+f/5//q/+v/7P/u/+z/7P/q/+j/7P/0/wMAEAAYACIAMwBOAHUAoADAANUA
7gAJARsBIwEcAfYAuQBwACMA1/+Z/2T/L/8O/xb/Kv83/0f/Wv9m/3b/kf+q/73/yv/U
/9j/3P/f/+T/5P/j/+L/4f/g/+L/4//l/+P/5f/m/+f/6f/n/+b/5v/l/+b/5v/n/+f/
6v/q/+n/6v/r/+r/6f/o/+r/6v/o/+f/5f/k/+T/5P/l/+b/6P/l/+L/5P/k/+T/4//i
/+L/4v/m/+f/5//p/+r/5//m/+X/5v/n/+f/6P/q/+v/7f/u/+3/7v/v/+7/8f/z//b/
9v/0//T/9f/3//n/+////wIAAwAEAAYABwAJAAoADQAPABMAFgAXABsAHQAcABsAGgAe
AB8AIgAjACUAJgAmACUAIwAjACMAIwAnACgAJwAoACYAJQAkACMAIgAiACEAIQAdAB0A
HQAbABcAFgAVABQAFgAUABIAEgAOAAsACAAEAAUABQAGAAcABgAFAAMAAAD9//3//f/9
/wEAAgABAAIAAAD+//3//P/+//7//v/+///////+//7//f/8//v/+//8//3//v8AAP//
/f/7//r/+v/7//3////+//7//v/8//z//P/8//3/AAABAAIABQAFAAEA///+/wEAAwAE
AAYABgAGAAUABQAFAAUABQAGAAgACQALAA4ADQALAAkABwAJAAoACwAMAA4ADgANAAwA
CgAJAAgACAALAAwACwAMAAwADAAMAAkACQAKAAsACwAJAAgACAAIAAUABQAFAAYABwAH
AAgACQAIAAgACAAIAAkACgALAAsADQANAA8AEAAMAAwADAAOABAAEAAQABAAEAANAAwA
CQAIAAwADAAMAAwACgAKAAoACgAHAAcABwAHAAcABwAHAAYABAADAAIAAgADAAMAAwAC
AAAAAAD///////////////8BAAEAAAAAAP7//f/5//f/+v/6//v//P/6//j/9//3//f/
9//3//b/9v/2//f/+P/1//P/8f/w//H/8//0//T/8v/y//H/8f/w//H/8f/x//P/8//z
//P/8f/x//H/8v/0//b/9v/2//j//P8DAA4AGgAkADkAWACDAK4AzADhAPgAEQEnATcB
NgEYAd0AlgBJAPn/r/9w/zP/Ev8c/zT/Q/9V/2b/cv9+/5P/rP/D/9T/3v/k/+b/5//q
/+j/5//m/+X/5P/o/+n/6//p/+j/6P/o/+n/7P/s/+3/7f/u/+7/7//v/+//7v/s/+z/
8P/w//D/8P/u/+7/7P/r/+3/7P/s/+z/6//s/+7/6//m/+j/6P/o/+b/5v/n/+j/6P/n
/+X/5f/p/+f/5//n/+j/6f/p/+r/6v/p/+n/6P/p/+z/7//w/+7/7//x//D/8//0//b/
+f/6//v//v8AAAAAAAABAAEABwAMAA4ADgAOAA4ADgARABIAEwAUABgAGgAcAB4AGwAa
ABkAGAAZABoAGwAcAB4AHgAeAB4AHwAgACEAIgAlACYAJwAoACQAIgAgAB4AHAAcABwA
HAAZABgAFwAWABQAFAAUABQAEwASABEAEAANAAoABwAEAAQABAAEAAQAAgACAAIAAgD/
//7//f/8//z//P/8//z/+//6//n/+P/4//j/+P/4//b/9v/2//b/9P/0//T/9P/8//7/
/P/6//j/+P/4//7/BgAQABwALgBEAF4AdgCQAK4AyADWAOYAAgEGAeAAmgBIAOb/gP8u
/wT/+P4E/yr/XP96/5T/uP/Q/9r/5P/u//L/8f/w/+//7v/s/+r/6P/m/+n/6v/r/+z/
6v/q/+r/6v/q/+r/6v/q/+r/6v/q/+r/6f/o/+f/5v/o/+r/7P/u/+3/7P/r/+r/6P/o
/+j/6P/n/+b/5f/k/+H/4P/f/97/3//g/+H/4v/h/+D/3//e/97/3v/e/97/4P/i/+T/
5v/k/+T/5P/k/+j/6v/s/+7/8P/w//D/8P/z//T/9f/2//n/+v/7//z/+v/6//r/+v/9
/wAAAwAGAAQABAAEAAQABAAEAAQABAAIAAoADAAOABAAEAAQABAAEgAUABYAGAAaABoA
GgAaABwAHAAcABwAHQAeAB8AIAAeABwAGgAYABoAGgAaABoAGAAWABQAEgAQABAAEAAQ
ABAAEAAQABAADwAOAA0ADAANAA4ADwAQAA4ADgAOAA4AEAAQABAAEAAQABAAEAAQAA8A
DgANAAwADwAQABEAEgAPAA4ADQAMAAwADAAMAAwADgAOAA4ADgALAAoACQAIAAoACgAK
AAoABwAGAAUABAAGAAYABgAGAAYABgAGAAYAAwACAAEAAAACAAIAAgACAP///v/9//z/
/P/8//z//P/+//7//v/+//v/+v/5//j/+//8//3//v/9//z/+//6//r/+v/6//r/+v/6
//r/+v/3//b/9f/0//f/+P/5//r/9//2//X/9P/0//T/9P/0//X/9v/3//j/9f/0//P/
8v/0//T/9P/0//L/8v/y//L/8P/w//D/8P/x//L/8//0//H/8P/v/+7/8f/y//P/9P/x
//D/7//u//D/8P/w//D/8v/y//L/8v/v/+7/7f/s/+7/8P/y//T/8//y//H/8P/w//D/
8P/w//H/8v/z//T/8f/w/+//7v/v//D/8f/y//D/8P/w//D/7v/u/+7/7v/w//D/8P/w
/+//7v/t/+z/7f/u/+//8P/w//D/8P/w/+7/7v/u/+7/7//w//H/8v/x//D/7//u//H/
8v/z//T/8v/y//L/8v/w//D/8P/w//H/8v/z//T/8v/y//L/8v/0//T/9P/0//L/8v/y
//L/9P/0//T/9P/2//b/9v/2//b/9v/2//b/+P/6//z//v/8//z//P/8//z//P/8//z/
/v/+//7//v/7//r/+//6//z//v8AAAIA///+//z/+//7//v/+//7//3//P/7//v/+v/6
//n/9//3//b/9//4//X/9f/z//P/8f/x//H/8f/x//L/9P/1//H/7//u/+z/7f/u/+7/
7v/s/+3/7f/t/+3/7P/r/+r/6//s/+3/7f/r/+r/6f/p/+z/7P/t/+7/7P/r/+v/6//s
/+3/7v/v//H/8f/x//H/8P/w/+//8P/w//L/9v/8/wcAFAAcACIAMQBMAHEAmgC6AMsA
3ADzAAcBEwESAfwAywCKAEEA9/+1/3z/R/8i/yD/Mv9B/0//ZP9y/3j/i/+i/7P/wP/O
/9j/3v/f/97/4P/e/97/3v/e/+H/4//m/+X/5v/m/+b/5//n/+b/5v/l/+b/5v/n/+f/
5f/k/+L/4v/i/+L/4v/i/+P/5P/j/+P/4f/g/+D/4P/i/+T/5//l/+D/4v/i/+L/5P/k
/+X/5v/m/+X/4//j/+X/4//j/+P/5f/n/+j/6v/q/+n/6f/o/+n/7P/v//D/8P/x//P/
8v/x//D/8P/x//P/9f/5//z/+//6//r/+f/+/wAABAAHAAkACgAJAAsADgAOAA4ADgAR
ABEAEwATABEAEAAOAAsACwALAAsACwAKAAoACAAIAAYABQAEAAMABQAGAAYABwADAAMA
AwABAAEAAgADAAQABQAEAAMABAADAAMAAwACAAUABQAGAAcABgAFAAMAAAAAAAEAAgAD
AAMAAgD///7//f/8//z//P///wAAAQACAAAA///9//z//P/8//z//f/9//3//f/+//7/
/f/8//z//f/9//7////+//7//v/8//3//v///wEABQAFAAUABwAJAAcABwAIAAsADQAO
ABAADwAOAAwACwAPAA8ADwAQABEAEQASABQAFAATABIAEQAUABQAFAAUABIAEgARABAA
EgATAA==
         </WaveFormData>
      </LeadData>
      <LeadData>
         <LeadByteCountTotal>10000</LeadByteCountTotal>
         <LeadTimeOffset>0</LeadTimeOffset>
         <LeadSampleCountTotal>5000</LeadSampleCountTotal>
         <LeadAmplitudeUnitsPerBit>4.88</LeadAmplitudeUnitsPerBit>
         <LeadAmplitudeUnits>¦ÌV</LeadAmplitudeUnits>
         <LeadHighLimit>2147483647</LeadHighLimit>
         <LeadLowLimit>268435456</LeadLowLimit>
         <LeadID>V4</LeadID>
         <LeadOffsetFirstSample>0</LeadOffsetFirstSample>
         <FirstSampleBaseline>0</FirstSampleBaseline>
         <LeadSampleSize>2</LeadSampleSize>
         <LeadOff>FALSE</LeadOff>
         <BaselineSway>FALSE</BaselineSway>
         <ExcessiveACNoise>FALSE</ExcessiveACNoise>
         <MuscleNoise>FALSE</MuscleNoise>
         <LeadDataCRC32>959467728</LeadDataCRC32>
         <WaveFormData>
ZgFmAWYBZgE9ARYB7wDIAHcAKADZ/4r/e/9u/2H/VP9f/2r/df+A/47/mv+m/7L/u//C
/8n/0P/U/9b/2P/a/9z/3P/c/9z/3v/e/97/3v/g/+D/4P/g/+D/4P/g/+D/4v/i/+L/
4v/i/+L/4v/i/+P/5P/l/+b/5P/k/+T/5P/i/+L/4v/i/+X/5v/n/+j/5v/m/+b/5v/m
/+b/5v/m/+j/6P/o/+j/6P/o/+j/6P/m/+b/5v/m/+j/6v/s/+7/8P/w//D/8P/y//L/
8v/y//X/9v/3//j/+v/6//r/+v/8//7/AAACAAQABAAEAAQABwAIAAkACgAKAAoACgAK
AAgACAAIAAgABwAGAAUABAACAAIAAgACAAAAAAAAAAAAAgACAAIAAgABAAAA///+////
AAABAAIAAAAAAAAAAAAAAAAAAAAAAAAAAAAAAAAA/v/+//7//v/+//7//v/+//z//P/8
//z/+//6//n/+P/6//r/+v/6//j/+P/4//j/+P/4//j/+P/6//r/+v/6//j/+P/4//j/
+f/6//v//P/+//7//v/+/wAAAAAAAAAAAQACAAMABAAGAAYABgAGAAgACAAIAAgACAAI
AAgACAAJAAoACwAMAA4ADgAOAA4ADQAMAAsACgALAAwADQAOAAwADAAMAAwACwAKAAkA
CAAIAAgACAAIAAYABgAGAAYABgAGAAYABgAGAAYABgAGAAUABAADAAIAAgACAAIAAgAC
AAIAAgACAAIAAgACAAIAAgACAAIAAgAAAAAAAAAAAAMABAAFAAYABgAGAAYABgAGAAYA
BgAGAAYABgAGAAYABAAEAAMAAwAFAAYACQAKAAgACQAKAAoABwAGAAQABgAIAAgABwAG
AAMAAwADAAMAAwABAAAA///+//3//f/9//3//f/7//r/+v/6//r/+v/6//n/+P/4//f/
9//3//f/9v/2//b/9v/2//j/9v/2//f/9//3//f/9//2//X/9f/z//P/9P/0//T/9P/0
//P/8//0//T/9P/0//T/9P/0//X/9f/2//b/9P/0//T/9f/1//b/9v/2//v/BAAOAB0A
NwBdAIoAtQDSAPEAGwFJAXEBiAF4AUMB/gCpAEMA4f+d/27/Rf87/0z/XP9m/3D/ev+E
/5T/q/+9/8j/0P/X/93/4P/h/+D/4v/j/+T/5P/l/+f/6P/o/+r/6v/q/+z/6//q/+n/
6f/r/+v/6//r/+n/6f/p/+n/6v/r/+z/7v/s/+3/7f/t/+//7//w//D/7f/t/+3/7f/t
/+3/7v/u/+7/7v/t/+3/8P/w//D/8P/w//D/8P/w//D/8P/w//L/8//0//T/9P/1//f/
+P/5//n/+f/7//z//f/+////AAACAAMABAAIAAwADgAOAA8AFAAVABcAFwAZABwAIAAj
ACUAJQAmACcAKAAoACgAKAApACkAKQAqACwALQAtAC0AKwAsACwALQArACoAJwAnACQA
IwAjACIAIQAhACAAHQAdAB0AHQAdABsAFwAUABIAEQAQAA8ADQALAAsACwALAAoACQAI
AAcABwAHAAcACAAIAAgABwAGAAcABwAHAAYABQAFAAQAAwABAAEAAQABAAMAAQABAAEA
//////////8BAAEAAQAAAP3//P/7//r//P/9//7///8BAAEA//8BAP///v/9//7/AAAC
AAUABwAGAAYABwAHAAUABQAFAAYACQAKAAoACgAIAAcABwAIAAoACgAKAAoACwALAAsA
CwAJAAkABwAGAAcABwAIAAkACAAIAAYABgAGAAYABQAEAAYABwAHAAcAAwACAAIAAgAE
AAQABQAFAAMAAgACAAIAAgACAAMAAwADAAMAAwADAAEAAwADAAQABgAGAAYABgAFAAUA
BgAGAAUABwAJAAoACAAIAAgACAAHAAUABAAEAAUACAAJAAoACgAKAAkABwAGAAQABgAG
AAgABwAGAAUAAwADAAMAAwABAAAA///+//v/+//7//v/+//5//j/+P/6//r/+v/6//v/
+v/6//n/9//3//f/9v/0//T/9P/0//j/9v/2//X/9P/z//L/8f/x//H/8v/z//P/9P/0
//T/8//y//D/7//y//L/8v/y//L/8v/y//H/7//w//D/8P/y//L/8//z/+7/8P/2//3/
BgAOABsAMwBbAIgArwDMAOsAEwE7AV8BdgFmATEB7gCfAD8A5f+j/3L/Tf9D/1T/Yv9q
/3T/fv+A/4r/nf+v/8L/zP/R/9P/0v/V/9j/2f/b/93/3v/e/9//3//e/97/3v/e/+D/
4v/i/+L/4//j/+P/4//j/+H/4f/h/+H/4//j/+P/5P/k/+X/5f/l/+T/4//j/+L/4//j
/+P/4//j/+P/5P/k/+b/5v/l/+X/5P/k/+T/5P/k/+T/5P/k/+T/5P/k/+b/5f/m/+b/
5v/m/+f/5//n/+f/5//p/+r/7f/u/+//8P/x//H/8f/0//j/+v/6//v/AgABAAAAAgAC
AAIAAgAFAAcACgAOABAAEgASABIAEgASABEADwAQAA4AEAAQABIAEwAUABUAGQAbAB0A
HwAbABoAGQAYABUAFQAVABUAEgAPAA0ADAALAAoACQAIAAYABAADAAEA/v/9//z/+v/6
//r/+v/6//n/9v/1//P/8f/x//H/8f/y//H/8f/x/+//8P/w//D/7v/u/+3/7f/u/+7/
7v/u/+z/7P/s/+v/7f/u/+7/7v/s/+z/7f/t/+7/9P/2//n/+v/8/wMAFwA1AFwAhwC2
AOEAAQEjAVEBeAF4AVEBGgHJAFkA5f+D/0r/Q/9V/3L/jP+i/7j/yv/S/9j/2//f/+L/
4P/h/+H/3v/f/97/3P/d/97/3v/d/9//4P/g/93/3P/b/9z/3v/e/97/3//d/93/3f/d
/9//3//f/9//3f/d/93/3v/e/9//3//f/93/3f/e/97/2//b/9v/2//d/93/3v/e/97/
3v/d/93/4P/g/+D/4P/e/97/3v/e/9//4P/h/+T/5f/m/+b/5v/o/+n/6f/p/+3/7f/v
//D/8//0//X/9v/6//v//P8AAAQABgAGAAcACAAJAAsACwALAAwADgAPABEAEQASABMA
FAAUABQAFAAYABkAGgAcABoAGwAbABsAHQAeAB4AHwAdABwAGQAZABYAFQAVABQAEQAR
ABAADQAOAA0ADAALAA0ACwAKAAoACQAIAAcABQADAAMAAwADAAQAAwACAAEAAwAFAAcA
CgAKAAoACQAIAAkACQAJAAgACAAJAAkACQAIAAkACgALAAkABwAHAAcACQAJAAkACQAJ
AAkACQAIAAYABgAGAAYABQAFAAUABQACAAEA/v///wIAAgACAAQAAwACAAIAAQABAAAA
AAD///7//f/8//z//f/+//7//v/8//v/+//8//z//P/8//z/+//7//v/+//9//3/+//6
//r/+f/5//n/+//8//v//P/8//z/+//6//j/+f/5//n/+P/4//n/+v/4//j/+f/5//v/
+v/6//r/+v/6//v/+//5//n/+f/5//X/9//3//j/+P/4//j/+P/1//X/9v/2//j/+f/6
//v/+f/5//n/+f/3//b/9v/1//f/+P/5//n/9//1//X/9f/3//j/+v/8//v/+v/4//b/
+P/4//f/9v/2//f/+P/5//f/9//3//f/+f/5//n/+f/4//j/+P/4//v/+//7//v/+f/5
//n/+f/6//v/+v/4//j/+P/4//j/+P/4//j/+v/6//r/+v/5//j/9//2//f/+P/5//r/
+P/4//j/+P/6//r/+v/6//j/+P/4//j/+v/6//r/+v/6//r/+v/6//z//P/8//z/+v/6
//r/+v/6//r/+v/6//z//P/8//z/+v/6//r/+v/6//r/+v/6//z//P/8//z//f/+////
AAD+//7//v/+/wEAAgADAAQABgAGAAYABgAEAAQAAwADAAQABAAGAAYABAAFAAYABgAH
AAYABAAGAAQABAADAAIAAgADAAQABQAFAAMAAgABAAAA//////////////3//P/+//7/
/v/+//z/+//6//r/+f/5//n/+f/4//j/+P/4//r//P/6//r/+//7//v/+//7//r/+f/5
//f/9//4//j/9v/2//b/9f/2//j/+f/6//j/+P/4//j/+f/5//r/+v/6//r/+v/7////
/P/4//j//f8GABAAIQA5AFkAggCpAMYA4QAHAS8BVQFwAXABRQEGAbsAYQABALn/iv9f
/03/Wv9q/3D/ev+E/4r/lP+j/7X/xP/O/9X/2//e/93/4P/i/+P/5P/k/+X/5//o/+j/
5//m/+X/5v/n/+j/6f/r/+v/6//r/+v/6//r/+v/6//p/+n/6f/q/+r/6//r/+v/7f/t
/+7/7v/r/+v/6//r/+3/7f/u/+7/7v/u/+3/7f/u/+7/7v/u/+3/7P/r/+r/7P/s/+z/
7v/v//D/8P/w//D/8f/x//H/8//z//X/9v/3//j/+f/6//r/+//8/wAAAQACAAEAAQAE
AAUABwAHAAgACgANAA8ADwAPABAAEQAQABAAEAAQABAADwAOAA4ADAANAA0ADQAMAAwA
CwALAAsACgAHAAcACAAHAAcABgAHAAkACgAJAAkACQAJAAkACAAFAAMAAgAFAAYABwAH
AAMAAwADAAMAAgABAAAA///+//3//P/8//7//v/9//z/+//7//v/+v/4//n/+f/5//f/
9//3//f/+f/3//f/9//3//f/9//3//f/9//3//b/9P/0//T/9P/2//f/+P/5//n/+f/3
//n/+P/4//j/+v/8//z//f/9//7//v//////////////AAADAAQABAAEAAIAAQABAAIA
AgACAAIAAgAFAAUABQAFAAMAAwABAAAAAAD///////8CAAIAAAAAAAAAAAD///7//P/9
//3//f/5//j/+P/4//r/+v/7//v/+//6//r/+v/6//r/+//7//z//f/+/////f/+//7/
/v/+//7//P/7//v//P/8//7//v/+//3//v/+//3//P/6//z//P/8//v/+v/5//n/+f/5
//n/9//2//X/9P/z//P/8//z//H/7//u/+7/7v/u/+7/7v/v/+7/7v/t/+z/6//q/+j/
6v/q/+r/6v/q/+j/6P/n/+n/6f/p/+n/6P/n/+f/5//n/+j/6P/o/+f/5v/k/+P/5v/m
/+b/5v/n/+j/6f/p/+f/6P/o/+j/6P/o/+n/6f/o/+b/5v/p//D/+P8HABsAOwBoAJcA
tgDRAPcAJQFPAW4BcAFLAQwBvwBhAAEAs/96/0//Nf88/1D/XP9i/27/eP9+/4v/nf+s
/7j/w//L/9D/0f/S/9D/0f/S/9L/1P/X/9n/2v/a/9r/2v/c/9r/2v/a/9v/3P/d/97/
3//f/9//3//f/9//3//f/+D/4P/h/+H/4f/h/+H/4v/i/+P/4//j/+P/4f/h/+L/4v/k
/+T/4//j/+T/5P/k/+T/5P/k/+T/5P/m/+b/5v/o/+j/6P/n/+b/5v/n/+f/5//r/+v/
7f/u/+3/7v/v//D/9P/1//b/+v/+/wAAAAABAAQABQAHAAcACQAMABAAEwAVABUAFgAX
ABkAGgAbABwAGwAbABsAHAAaABsAGwAbABwAHgAfACEAIAAeABoAGQAaABkAGQAYABUA
FQAUABEAEAAPAA4ADQALAAkACAAIAAUABAADAAEA/f/9//3//f/8//v/+v/5//f/9//3
//j/+P/4//f/9v/z//P/8//y//T/9f/1//X/8f/x//H/8f/x/+//7//v/+//7//v/+//
7f/t/+3/7P/t/+7/7//w//H/8f/x//H/8//z//H/8//y//L/8v/0//b/9v/3//f/+v/6
//v/+//7//v/+//8////AAAAAAAA/v/9//3//v8AAAAAAAAAAAEAAQABAAEAAQABAP//
/v8AAP///////wIAAgAAAAAA///+//z/+v/8//3//f/9//v/+v/6//r/+v/6//v/+//7
//r/+v/6//r/+v/7//v/+//7//v/+//7//3//f/+/wAAAAAAAAAAAQADAAIAAgACAAIA
AgACAAIAAgABAAEAAgAAAAIAAgACAAEAAgACAAEAAwACAAUABgAFAAMAAQD//wEAAQAB
AAEA///+//3//P/9//3//f/9//v/+f/4//j/+P/4//j/+P/3//b/9v/1//X/9f/1//T/
9P/0//T/9P/3//b/9//3//b/9f/0//P/8//z//T/9f/0//T/8//y//T/9P/z//P/9P/0
//T/9P/0//T/9P/z//H/8v/y//L/8//0//b/9//4//b/9v/7/wQADAAXAC0ATwB8AKkA
ygDpABEBPwFpAYYBiAFjASIB1wB5ABEAv/+E/1X/O/9G/1r/aP90/4L/iv+S/6P/t//G
/9L/2//h/+L/4//k/+T/5f/m/+b/5//p/+r/6v/o/+j/6P/q/+v/7P/t/+//7//v/+//
7//t/+3/7f/t/+3/7f/t/+7/8P/x//H/8f/w/+//7//u/+//7//v/+//8P/x//P/9P/z
//L/8P/v//D/8P/w//D/8P/w//D/8P/y//L/8v/0//X/9v/2//b/9P/1//X/9f/4//n/
/P/+//z//P/8//z/AAABAAIABgAGAAgACAAJAAoADQAPABEAFAAWABgAGgAcAB4AHgAe
AB4AIAAiACQAJgAkACQAJAAkACYAJgAmACYAJgAmACYAJgAoACgAKAAoACoAKgAqACoA
KQAoACcAJgAjACIAIQAgAB0AHAAbABoAGAAWABQAEgAPAA4ADQAMAAsACgAJAAgABgAG
AAYABgAGAAYABgAGAAQABAAEAAQABAAEAAQABAABAAAA///+/wEAAgADAAQAAgACAAIA
AgABAAAA///+/wQACAAEAAIABAAEAAIABAAIABAAIgA0AEYAZACGAKAAtgDQAPIAHAE8
AUIBKAHyAKgATADm/4r/VP9K/1b/cP+M/57/rv++/87/3P/k/+j/7v/u/+7/7v/u/+7/
7v/u/+7/7v/u/+7/7v/s/+z/7P/s/+z/7P/s/+z/6v/q/+r/6v/s/+z/7P/s/+z/7P/s
/+z/7v/u/+7/7v/t/+z/6//q/+z/7P/s/+z/6v/q/+r/6v/o/+j/6P/o/+r/6v/q/+r/
6v/q/+r/6v/t/+7/7//w//L/8v/y//L/9P/0//T/9P/3//j/+f/6//v//P/9//7/AAAC
AAQABgAJAAoACwAMABAAEgAUABYAFwAYABkAGgAaABoAGgAaAB0AHgAfACAAIAAgACAA
IAAhACIAIwAkACMAIgAhACAAHgAeAB4AHgAbABoAGQAYABYAFAASABAADgAMAAoACAAH
AAYABQAEAAIAAgACAAIAAQAAAP///v/+//7//v/+//z//P/8//z//v/+//7//v/8//z/
/P/8//7//v/+//7//f/8//v/+v/7//z//f/+/wAAAAAAAAAA///+//3//P/6//r/+v/6
//n/+P/3//b/9P/0//T/9P/1//b/9//4//b/9P/y//D/8P/w//D/8P/u/+7/7v/u/+z/
7P/s/+z/7v/u/+7/7v/t/+z/6//q/+z/7P/s/+z/6v/q/+r/6v/p/+j/5//m/+j/6P/o
/+j/5v/m/+b/5v/o/+j/6P/o/+j/6P/o/+j/5v/m/+b/5v/l/+T/4//i/+T/5P/k/+T/
5f/m/+f/6P/n/+b/5f/k/+X/5v/n/+j/5v/m/+b/5v/k/+T/5P/k/+b/5v/m/+b/5P/k
/+T/5P/k/+T/5P/k/+X/5v/n/+j/5v/m/+b/5v/m/+b/5v/m/+j/6P/o/+j/5v/m/+b/
5v/o/+j/6P/o/+b/5v/m/+b/5//o/+n/6v/q/+r/6v/q/+j/6P/o/+j/6v/q/+r/6v/q
/+r/6v/q/+j/6P/o/+j/6//s/+3/7v/t/+z/6//q/+z/7P/s/+z/6v/q/+r/6v/s/+z/
7P/s/+z/7P/s/+z/7v/u/+7/7v/u/+7/7v/u/+z/7P/s/+z/7P/s/+z/7P/s/+z/7P/s
/+7/7v/u/+7/8P/w//D/8P/y//L/8v/y//P/9P/1//b/+P/4//j/+P/4//j/+P/4//n/
+f/6//r/+v/6//r/+//8//z/+//6//r//P/8//z/+//6//n/+f/7//v/+//5//r/+f/4
//f/9P/z//L/8f/y//L/8//0//L/8v/y//H/8v/y//H/8f/v/+//7v/u/+//8P/x//T/
8P/w/+//7//x//H/8f/w/+//7//v/+//8P/w//D/8P/w/+//7//w//D/8P/w//D/7//u
/+z/6//t/+7/7//w//L/8f/z//T/9P/0//f//P8GABcALQBNAHoAqQDKAOUACwE9AWkB
iAGGAV8BGgHLAGsABwC3/37/T/89/0j/WP9g/2z/eP9+/4r/n/+x/7z/xv/P/9P/1v/b
/9z/2v/b/9z/3P/d/9//4P/g/+L/4v/i/+T/4v/i/+L/4//j/+P/4//j/+X/5f/l/+X/
5//n/+f/6P/o/+n/6f/p/+f/5//o/+j/5//n/+f/5//n/+f/6P/o/+b/5v/l/+X/6P/o
/+j/6P/q/+r/6v/q/+j/6P/o/+r/6//s/+z/7P/u/+//7//v/+//7//x//L/8//0//X/
9v/2//f/+P/8//z//v/+////AgADAAUABQAGAAgACwANAA0ADQAOAA8ADgAOAA4ADgAR
ABEAEQASAA8ADwAOAA0ACwAMAAwADQANAAwACQAJAAkACQAKAAoACwALAAoABwAHAAcA
BwAHAAgABwAHAAgACQAIAAcABQAFAAUABQAFAAQAAwACAAEAAQABAAEAAgAAAAAA///+
//////////7//f/9//z/+//6//v//P/9//v/+f/5//n/+//7//v/+//7//v/+//6//z/
/P/8//z//f/9//3//f/9//3/+//9/wEAAgADAAYABAAEAAUABQAEAAQABQAFAAgACQAK
AAwADAAMAAsACgALAAsADAAOAA4ADgAOAA4ADwAPAA8ADwARABEADwAOAAwACwALAAsA
DgAOAAwADAAKAAoACQAIAAgACQAJAAkACQAIAAgACAAGAAYABwAHAAcABgAGAAYABAAE
AAUABQADAAMAAwADAAMABQAFAAYACQAKAAsADAAJAAkACgAKAA8ADQALAA0ADgANAAwA
CwAKAAwACwALAAwACgAMAAwADAANAA4ADgANAAwACgAMAAwADAALAAoACQAJAAkACQAJ
AAUABAADAAIAAQABAAEAAQD///3//P/8//3//v///wAA///+//7//f/7//v/+//6//r/
+v/6//r//v/8//z/+//5//n/+f/5//b/9f/1//X/8//0//T/9P/3//j/+P/5//j/+P/4
//j/9v/2//b/9f/2//j/+f/6//n/+P/4//f/9v/4//7/BQAMABwALwBNAHcAogDDAOAA
BQExAVkBdQF2AVIBEwHEAGkACQC//43/Yv9H/03/YP9s/3T/fP+A/4z/nv+x/7//zP/W
/9v/3f/g/+P/4v/g/+H/4v/i/+X/5//o/+j/6P/o/+j/6v/o/+j/6P/p/+f/5//n/+f/
6P/p/+r/6//r/+v/6//s/+v/6//q/+n/6f/p/+r/6v/q/+v/7P/t/+r/6f/p/+j/6v/q
/+n/6f/r/+z/7f/u/+3/7P/r/+r/7P/s/+z/7v/v//D/8P/w/+//7//u/+3/7//v//H/
8v/1//b/9//4//j/+f/6//7/AAACAAIAAwAHAAkADAANAA8AEgAWABkAGwAbABwAHQAe
AB4AHgAeACEAIQAhACIAIAAhACEAIQAfACAAIAAhACEAIAAdAB0AGgAZABkAGAAVABUA
FAARAA4ADQAMAAsACQAHAAYABgACAAAA/v/7//r/+//8//3/+//5//f/9f/z//P/8//0
//b/9v/1//T/8f/x//H/8P/w//H/8f/x/+//7//v/+//7//t/+3/7f/r/+v/6//r/+n/
6f/p/+j/6P/o/+j/6P/n/+f/5//n/+f/5//l/+f/6v/q/+r/7P/r/+r/6v/p/+v/7P/u
/+//7f/t/+3/7v/t/+7/7v/u//H/8f/y//T/8//y//H/8P/z//P/8//z//P/8//x//D/
8v/x//H/8f/y//L/8P/w//L/8v/x//D/8P/x//H/8f/t/+z/7P/s/+7/7v/v/+//7//u
/+7/7v/u/+7/7//v//H/8f/x//H/8f/z//P/9P/0//T/9P/0//T/9v/2//b/9v/0//P/
8//0//T/9v/2//b/9f/2//b/9f/2//T/9v/2//T/8//y//H/8f/x//H/8f/x//D/7//u
/+3/7f/t/+3/7f/r/+r/6v/q/+r/6v/q/+n/6P/o/+f/5//n/+f/5v/m/+b/5v/m/+j/
5v/m/+X/5//n/+f/5//k/+P/4//j/+X/5v/m/+b/5v/m/+X/5f/m/+b/5v/m/+b/5v/m
/+X/5//o/+j/6P/o/+j/6f/p/+b/5v/o/+//+v8GABsAPQBpAJYAtwDWAP0AKwFXAXcB
fgFeASEB1AB3ABUAwf+B/07/Nf85/0z/WP9i/27/eP+C/5D/o/+1/8L/yv/N/9H/0v/V
/9j/1v/X/9j/2P/Z/9v/3P/c/9z/3P/c/97/4P/g/+D/4f/f/9//3//f/+H/4f/h/+H/
3//f/9//4P/i/+P/4//j/+H/4f/i/+L/4//j/+P/4//j/+P/5P/k/+L/4v/h/+H/5P/k
/+T/5P/k/+T/5P/k/+L/4v/i/+T/5//o/+j/6P/o/+n/6f/p/+n/6f/r/+z/7v/w//L/
9P/2//f/+P/8//3//v/9//3/BAAFAAYABwAIAAkACgAMAA4AEAASABQAFgAYABoAGAAY
ABgAGAAaABoAGgAaABsAHAAdAB4AIQAiACMAJAAmACYAJgAmACQAIgAgAB4AGwAaABkA
GAAWABQAEgAQAA8ADgANAAwACQAIAAcABgADAAIAAQAAAP7//v/+//7/AAAAAAAAAAD+
//7//v/+//z//P/8//z//P/8//z//P/6//r/+v/6//n/+P/3//b/+P/4//j/+P/8//7/
+v/6//r/+v/8/wAABAAGAAoAFgAsAEYAZgCCAKYAygDqABQBQgFYATwBBAHAAGQA9P+S
/1T/PP8+/1z/hP+e/7L/yv/Y/9r/4P/o/+z/7P/s/+z/7P/r/+r/6f/o/+j/6P/o/+j/
5v/m/+b/5v/m/+b/5v/m/+j/6P/o/+j/5v/m/+b/5v/o/+j/6P/o/+j/6P/o/+j/6P/o
/+j/6P/m/+b/5v/m/+b/5v/m/+b/5v/m/+b/5v/o/+j/6P/o/+j/6P/o/+j/6f/q/+v/
7P/u/+7/7v/u/+//8P/x//L/9P/0//T/9P/1//b/9//4//v//P/9//7/AQACAAMABAAG
AAgACgAMAA4ADgAOAA4ADgAOAA4ADgAQABIAFAAWABcAGAAZABoAHAAcABwAHAAfACAA
IQAiACAAIAAgACAAIAAgACAAIAAfAB4AHQAcABoAGgAaABoAGQAYABcAFgAVABQAEwAS
ABEAEAAPAA4AEAAQABAAEAAOAA4ADgAOABAAEAAQABAAEgASABIAEgARABAADwAOAA4A
DgAOAA4ADwAQABEAEgARABAADwAOAAwADAAMAAwADgAOAA4ADgAMAAwADAAMAAoACgAK
AAoACQAIAAcABgAIAAgACAAIAAYABgAGAAYABAAEAAQABAAEAAQABAAEAAIAAgACAAIA
AAAAAAAAAAAAAAAAAAAAAAAAAAAAAAAAAAAAAAAAAAAAAAAAAAAAAP7//v/+//7//v/+
//7//v/8//z//P/8//3//v///wAA///+//3//P/+//7//v/+//7//v/+//7/AAAAAAAA
AAD///7//f/8//3//v///wAA/v/+//7//v8AAAAAAAAAAP7//v/+//7/AAAAAAAAAAD/
//7//f/8//7//v/+//7//v/+//7//v/8//z//P/8//3//v///wAA/v/+//7//v/+//7/
/v/+/wAAAAAAAAAA/v/+//7//v/+//7//v/+/wAAAAAAAAAA/v/+//7//v/+//7//v/+
//7//v/+//7//v/+//7//v8AAAAAAAAAAP7//v/+//7//v/+//7//v/+//7//v/+//7/
/v/+//7/AAAAAAAAAAD///7//f/8//7//v/+//7/AAAAAAAAAAD+//7//v/+//7//v/+
//7/AAAAAAAAAAAAAAAAAAAAAAIAAgACAAIAAwAEAAUABgAGAAYABgAGAAYABgAGAAYA
BgAGAAYABQADAAQABAAGAAgACAAJAAoACAAHAAYABAAGAAYABgAFAAYABQAFAAUAAwAD
AAEAAAABAAAA//////////////3/+v/6//r/+v/8//z/+//6//r/+f/5//n/+f/4//j/
+P/4//j/+v/4//j/9//3//f/+f/5//j/9//1//X/9f/2//b/9v/2//b/9P/z//P/8v/1
//b/9//4//b/9f/1//b/9v/2//b/9v/z//X/9P/2//z/AwAKABIAJQBFAGsAlACzAMgA
5QAPATUBUwFgAVABHwHWAHsAHQDP/5n/bv9T/1P/Yv9s/3T/gP+G/4j/lv+p/7X/vv/I
/9H/1f/U/9X/2P/Z/9v/3f/e/93/3//g/+D/3v/e/97/4P/g/+D/4P/h/9//3//f/9//
4f/h/+H/4f/f/9//3//g/+H/4//k/+X/5P/j/+P/4v/j/+P/4//j/+H/4f/i/+L/4v/i
/+H/4f/g/+D/4P/g/+L/4v/i/+L/4P/g/+D/4v/j/+T/5P/k/+b/5//n/+f/5//n/+n/
6v/q/+r/6v/q/+z/7f/u//L/8v/y//D/7//0//X/9//3//f/+P/6//v//P/7//v/+//6
//r/+v/6//j/9//2//b/9P/1//X/9f/z//T/9P/1//T/8v/u/+3/7v/v//H/8v/z//P/
8v/v//D/7//u/+3/7v/t/+3/7v/u/+7/7v/t/+3/7f/t/+3/7P/r/+r/6f/n/+f/5//o
/+b/5v/l/+T/4//j/+P/4v/i/+P/4//j/+H/4f/h/+H/3//d/93/3f/d/93/3f/d/9//
3//f/97/3v/e/97/3v/f/9//3//f/9//3//d/9//4v/i/+L/5P/l/+b/6P/p/+j/6P/p
/+n/5//n/+f/6P/p/+r/6v/q/+r/6f/p/+r/6v/q/+r/6v/q/+n/6P/n/+n/6f/n/+b/
6P/n/w==
         </WaveFormData>
      </LeadData>
      <LeadData>
         <LeadByteCountTotal>10000</LeadByteCountTotal>
         <LeadTimeOffset>0</LeadTimeOffset>
         <LeadSampleCountTotal>5000</LeadSampleCountTotal>
         <LeadAmplitudeUnitsPerBit>4.88</LeadAmplitudeUnitsPerBit>
         <LeadAmplitudeUnits>¦ÌV</LeadAmplitudeUnits>
         <LeadHighLimit>2147483647</LeadHighLimit>
         <LeadLowLimit>268435456</LeadLowLimit>
         <LeadID>V5</LeadID>
         <LeadOffsetFirstSample>0</LeadOffsetFirstSample>
         <FirstSampleBaseline>0</FirstSampleBaseline>
         <LeadSampleSize>2</LeadSampleSize>
         <LeadOff>FALSE</LeadOff>
         <BaselineSway>FALSE</BaselineSway>
         <ExcessiveACNoise>FALSE</ExcessiveACNoise>
         <MuscleNoise>FALSE</MuscleNoise>
         <LeadDataCRC32>1665658936</LeadDataCRC32>
         <WaveFormData>
MgEyATIBMgERAfIA0wC0AHEALgDr/6j/of+a/5P/jP+U/5z/pP+s/7T/vP/E/8z/0//Y
/93/4v/m/+j/6v/s/+7/7v/u/+7/8f/y//P/9P/y//L/8v/y//D/8P/w//D/8v/y//L/
8v/w//D/8P/w//L/9P/2//j/+v/6//r/+v/6//r/+v/6//3//v///wAA///+//3//P/8
//z//P/8//z//P/8//z//v/+//7//v/8//z//P/8//3//v///wAAAwAEAAUABgAFAAQA
AwACAAUABgAHAAgACQAKAAsADAAOAA4ADgAOABEAEgATABQAFgAWABYAFgAXABgAGQAa
ABoAGgAaABoAGQAYABcAFgAYABgAGAAYABcAFgAVABQAFQAWABcAGAAWABYAFgAWABgA
GAAYABgAGAAYABgAGAAWABYAFgAWABYAFgAWABYAFgAWABYAFgAVABQAEwASABIAEgAS
ABIADwAOAA0ADAANAA4ADwAQABAAEAAQABAAEAAQABAAEAARABIAEwAUABEAEAAPAA4A
DwAQABEAEgATABQAFQAWABQAFAAUABQAFwAYABkAGgAYABgAGAAYABoAGgAaABoAGgAa
ABoAGgAaABoAGgAaABwAHgAgACIAIAAeABwAGgAdAB4AHwAgACAAIAAgACAAHQAcABsA
GgAbABwAHQAeAB0AHAAbABoAGgAaABoAGgAaABoAGgAaABcAFgAVABQAFQAWABcAGAAX
ABYAFQAUABQAFAAUABQAFgAWABYAFgAVABQAEwASABQAFgAYABoAGAAYABgAGAAaABoA
GgAaABoAGgAaABoAGQAYABcAFwAbABwAHQAgAB8AHgAdABwAHAAcABwAHAAdAB0AHgAe
ABwAGwAZABgAFwAYABgAGQAWABUAFAATABUAFAARABEAEgASABIAEgARABAADwAOAA4A
EAARABMAEgAQAA4ADQAOAA4ADgANAA4ADgAPABAADwAOAAwACgAMAAwADgAOAAoACgAJ
AAkADAAMAA0ADQANAA0ADQANAAsACwALAAsADAAOAA8AEAAOAAwACAAGAAsAEgAcACsA
QABeAIAAnwC0ANAA9gAhAUYBXwFZATIB9gCmAEUA7f+6/6H/kP+M/5r/pP+n/63/s/+4
/8L/1P/j/+z/8//3//v//v/9//v//f///wAAAAACAAIAAgADAAEAAgAEAAUACAAIAAcA
BwAIAAgACQAKAAgACAAGAAYACAAIAAgACQAHAAcABgAFAAcACQAJAAsACwAKAAsACgAK
AAwADAALAAoACQAKAAwADAALAAsACwANAA0ADQAMAAoACQAJAAoACAAKAAoACgANAA4A
EAARABAAEAARABIAEwAUABcAGAAYABgAGQAZAB4AHgAfACAAIwAkACUAJgAnACoALQAu
ADEAMwA1ADcANwA2ADUANAA3ADcANwA2ADkAOgA9AD8APAA7ADsAOgA6ADkAOAA4ADYA
NQA0ADQAMwAxAC8ALgArACoAKwAqACcAJAAiACAAIQAfAB4AHQAaABkAGQAXABYAFQAU
ABQAFAAUABQAFAASABIAEgAQABIAEgASABIAEAAPAA8ADgAOAAwADAAMAA4ADQANAA4A
DAALAAoACQAMAAwADAANAAsACQAIAAYABwAIAAkACQAKAAoACwAMAAoACAAHAAYACAAK
AAwADwAOAA4ADQAMAAoACwALAAkADAANAA8AEAAPAA0ADAANAA4ADwAQABEADwAQABAA
EAAOAA4ADAAMAA0ADgAQABMAEgAQAA0ACwAMAA0ADAAMAAsACgAKAAkABgAGAAYABgAG
AAcACAAJAAgABwAGAAUABgAHAAgACAAFAAUABAADAAUABQAGAAYABgAHAAcABwAFAAUA
BgAGAAYACAALAAoACQAIAAcABgAFAAQABAAEAAUABgAJAAoABwAGAAUABAAEAAQABAAD
AAMABAAEAAMAAwACAAIAAAAAAP/////9//r/+f/4//f/9//1//b/+P/4//j/+P/4//r/
+v/6//j/9v/1//X/9f/z//H/8P/w//L/8v/x//H/7f/s/+v/6v/s/+v/6v/q/+z/7v/u
/+z/6//p/+j/6P/q/+v/6//r/+r/6f/o/+f/5f/l/+X/5f/m/+b/5v/m/97/4P/i/+X/
7P/0//3/EgAwAFAAawCCAJ4AwADnAAoBIQEZAfIAtgBmAAkAt/+I/3H/Yv9e/2j/cP9z
/3f/e/9+/4T/kv+h/67/t/+5/7n/uP+5/7v/vv/B/8P/xP/C/8L/wv/D/8D/wP/B/8H/
w//E/8T/xf/F/8T/xP/E/8b/xv/E/8T/xf/E/8P/w//C/8P/w//D/8T/xf/E/8X/w//C
/8P/wv/C/8T/xP/D/8L/wf/C/8T/w//B/8D/v//A/8H/wv/C/8D/v/+//8D/wv/E/8T/
xP/C/8L/w//D/8T/xP/F/8b/xv/I/8z/zv/N/8z/zP/L/9H/0v/U/9b/2//a/9r/2v/a
/9r/2v/d/+D/5P/o/+r/6v/s/+z/7P/s/+z/7P/u/+7/7v/t//D/8v/z//P/9v/4//v/
/P/7//n/+P/1//X/9f/1//X/8v/v/+//8P/u/+z/6v/o/+j/6P/o/+b/5f/j/+L/4f/g
/9//3//g/97/3v/d/93/2//a/9n/2P/b/9v/2//c/9n/2v/Z/9b/2P/X/9f/2P/a/9v/
2//b/9r/2f/Y/9f/2v/b/9z/3f/d/9z/2//a/9r/3v/i/+X/5v/m/+f/9P8IACIARQBo
AIgApgDHAPYAIQEtAR4B/gDEAGkACQC6/43/iP+U/6D/qv+3/8f/0f/U/9b/2P/b/9r/
2f/Z/9f/1v/X/9n/2f/b/9z/3P/b/9r/2f/Z/9b/1v/X/9f/2v/a/9n/2f/Y/9j/2f/a
/9v/3P/b/9z/2//a/9n/2f/c/93/3f/d/9//3//d/93/3f/c/93/3P/d/+D/4f/h/9//
3f/d/97/3//f/+D/4f/h/+H/4f/g/+H/4f/i/+T/5v/o/+j/6P/o/+j/6f/p/+z/7v/x
//T/8//0//f/+P/7//z//v///wUABgAIAAoACwAMAA0ADgARABQAFwAYABoAGwAcAB0A
HgAeAB4AHgAkACUAJgAmACQAJAAmACcAKAApACsALAArACkAJwAmACQAIwAiACIAIAAf
AB4AHgAaABgAGAAWABcAFgAWABYAFwAVABQAEwASABEAEQAPABEAEQARABIAEwAUABUA
FgAYABgAGAAWABYAFgAWABYAEwATABQAFAAWABYAGAAaABkAFwAWABYAGQAZABkAGQAZ
ABgAFwAXABUAFQAWABYAFgAWABYAFQARABAAEAAQABIAEgATABQAEgASABIAEwAQABAA
DwAOABAAEQARAA8AEAAPAA8ADgAOAA0ADQAPAA8ADwAPAA8ADgAOAA0ADAANAA4ADQAO
AA0ADAAMAA0AEAAQAA8ADwAPAA8ADQAMAAoACgALAAsADQAOAA8AEAAOAA0ADAALAA0A
DQANAA0ADwAPAA8ADgANAA0ADAALAA0ADQAOAA4ACwALAAoACQALAAsADAAMAA4ADgAP
AA8ACwALAAwADAAMAAwACwALAAsADAAMAAwACgAKAAoACgAMAA0ADgAQAA4ADQAMAAsA
CwAMAA0ADAANAA0ADQANAA8ADQANAA0ADgANAA0ADgAMAA0ADQANAA8AEAARABEADwAM
AAsACwAPAA8AEAASABIAEgASABEAEAAPAA4ADwAQABEAEgARABAADwAOABAAEAAQABAA
EgASABIAEgARABAADwAOAA8AEAARABIAEgASABIAEgAQABAAEAAQABEAEgATABQAEwAS
ABEAEAARABIAEwAUABQAFAAUABQAEgASABIAEgASABIAEgASABIAEgASABIAFQAWABcA
GAAXABYAFQAUABcAGAAZABoAGwAcAB0AHgAdABwAGwAbABwAHAAcAB4AHAAcABwAHAAc
ABwAHAAcAB0AHQAeAB4AGwAbABoAGgAZABoAGgAbABgAFwAWABUAFQAUABEAEQATABQA
FQAWABQAEgAQAA4ADwAQABAAEQAQAA4ADAALAA4ADgAOAA0ADgAOAA8AEAAPAA4ADAAK
AAwADAAOAA4ACgAKAAkACQAKAAoACwALAA0ADQANAA0ACwALAAsACwAMAA4ADwAQABIA
DgAIAAYABwAMABYAJwA+AFoAeACVAKoAwADiAAcBLAFHAU0BMgH+ALgAXwADAMb/q/+a
/5L/nv+o/6v/sf+1/7b/uP/E/9P/3v/n/+3/8f/w/+//7//w//P/9f/2//n/+v/7//3/
+f/4//j/9//6//r/+f/5//j/+P/5//r/9//2//P/8v/0//T/9P/1//T/9f/1//X/+P/5
//j/+f/4//j/+v/6//n/+v/5//f/9v/1//b/+P/2//P/8f/v//D/8f/y//L/8f/x//L/
9P/y//T/9P/0//X/9v/4//n/+P/4//n/+v/5//r//f/+////AAACAAMAAwACAAIAAgAH
AAgACQAKAAgACgAMAAwAEAARABIAEwATABIAEQAQABIAEQAQAA4AEAAQABIAEwAQAA8A
DwAOAA8ADwAPABAADAALAAoACgANAA0ADQAOAA0ADAANAAwACgAGAAMAAAAEAAUABwAJ
AAUAAwACAP///v/9//z//P/8//z//P/8//v/+v/5//b/+P/4//j/+P/1//X/9v/2//T/
8v/y//L/8//z//T/9v/2//X/9P/z//X/9P/z//P/8v/x//H/8P/x//L/8//z//T/9P/1
//b/9P/y//H/8P/x//L/8//1//X/9v/2//b/9P/1//X/8//2//f/+f/6//f/9f/0//X/
9//3//f/9//1//b/9v/2//T/9P/y//L/8P/w//H/8//z//L/8P/v/+//7//t/+z/7P/s
/+3/7f/p/+j/5//m/+b/5//o/+n/6P/n/+b/5f/n/+f/5//m/+j/6f/p/+n/5f/k/+X/
5v/n/+j/5//m/+b/5v/k/+T/5v/m/+j/6P/o/+j/5f/k/+P/4f/j/+T/5P/j/+P/4v/i
/+D/3v/d/93/2//d/93/3f/d/9v/1//W/9b/1//Y/9n/2v/a/9r/2v/Y/9b/1f/V/9X/
1f/V/9b/2P/V/9T/0v/R/9L/1P/W/9j/1//V/9P/0v/S/9T/1P/S/9T/0//T/9T/0//T
/9L/0f/U/9X/1v/X/9b/1f/U/9P/1P/U/9T/1P/W/9T/0v/R/9T/2v/l//j/FAA4AFsA
dgCOAK4A1QD4ABcBHwEGAdYAkAA3ANv/mv93/2L/VP9a/2r/df97/4H/iP+M/5L/nf+o
/7H/u//D/8j/y//J/8j/yf/J/8j/y//M/83/z//R/9L/1P/V/9X/1P/S/9H/1f/W/9j/
2v/Y/9j/1v/W/9b/1v/W/9f/2v/b/9v/2//Z/9n/1//X/9r/3P/g/+L/4f/i/+H/3//g
/9//4P/i/+T/4//j/+P/4f/h/+H/4P/h/+P/5v/q/+n/6v/p/+j/6v/q/+v/6//t/+7/
8P/y/+//7v/v/+7/8v/0//f/+f/8//z//f/+/wMABAAFAAYACgAOABIAFAAUABUAFgAX
ABsAHAAdAB4AHwAfAB8AHgAeAB4AIAAhACQAJQAnACgAJwAlACMAIgAhACEAIQAiACEA
HwAdABwAGAAWABYAFAAVABQAFAAUABAADQALAAkACQAJAAoACQAIAAcABgAGAAYABgAG
AAYABgAGAAYABAADAAIAAQAAAAEAAwAGAAgABQACAAEAAAACAAEAAQACAAUABQAFAAUA
BAACAAAA//8CAAMABQAGAAQABAAEAAMABAAEAAUABgAGAAYABwAIAAYABgAGAAcACQAM
AA4AEAAPAA8ADgALAA8ADwAQABAAEAAPAA8AEQAPAA8ADwAPABEAEgASABIAEAAQAA4A
DgAOAA4ADwARABMAFAAUABUAEgARAA4ADAAPABAAEgATABAAEAAQABAADwAPAA8ADwAR
ABEAEQARAA8ADwAPAA4AEQATABQAFQATABMAFAAUABYAFwAXABcAGwAbABoAGgAYABgA
GAAYABgAGQAaABwAHgAbABoAGwAaABwAHAAcABwAHgAeAB4AHQAcABwAGwAZABsAHAAe
AB4AGwAZABgAFQAWABcAGAAZABYAEwATABQAFAAUABQAFAAWABYAFgAUABMAEQAQAA8A
EAAPAA8AEAARABIAEgATABEAEAAPAA4ADwAPAA8AEAANAA4ADQAKAAsACwAMAA4AEAAR
ABEAEQAPAA8ADwAPAA8ADwAPAA8ADgAOAA4ADgAOAA4ADAAPABYAHAAjADQAUAByAJMA
rgDMAPAAGQE8AVcBXQFAARABzAB3ABsA1v+x/5j/iv+Q/5z/o/+t/7n/wP/G/9D/3f/m
/+3/9f/5//r//f8DAAIAAwADAAIAAQAAAP////8AAAIABQAHAAYABgAFAAUACAAIAAkA
CgAKAAoACAAIAAUABAADAAMABQAHAAgACQAIAAcABAADAAQABAAGAAYACAAKAAoACQAG
AAMAAgACAAQAAwADAAMAAQABAAEAAAABAAEAAgAEAAYACAAIAAgABQAEAAQAAwAIAAoA
DQAQAA0ADAANAAwADwAQABIAEwAWABYAFwAYABcAFgAXABoAHgAhACIAIwAkACQAJAAk
ACQAKAAqACwALgAuAC4ALgAuAC4ALgAuAC4AMAAwADAAMAAuAC4ALgAuAC8AMAAxADIA
MQAwAC8ALgAsACoAKAAmACQAJAAkACQAIQAeABsAGAAWABYAFgAWABMAEgARABAADQAM
AAsACgALAAwADQAOAAsACgAJAAgACAAIAAgACAAHAAYABQAEAAYABgAGAAYABgAGAAYA
BgADAAIAAQAAAAYACgAKAAoACgAGAAIAAgAEAAgAFgAkADQATABmAHYAhgCaALoA4gAE
ARABAAHeAKQAWAD+/7D/iP+I/5b/pv+4/8b/zv/Y/+D/5P/k/+b/6v/r/+z/7f/u/+3/
7P/r/+r/6P/o/+j/6P/o/+j/6P/o/+b/5P/i/+D/4v/i/+L/4v/g/+D/4P/g/97/3v/e
/97/3v/e/97/3v/d/9z/2//a/9v/3P/d/97/3P/a/9j/1v/V/9T/0//S/9L/0v/S/9L/
0P/O/8z/yv/M/87/0P/S/9D/0P/Q/9D/0f/S/9P/1P/X/9j/2f/a/9r/2v/a/9r/3f/g
/+P/5v/n/+j/6f/q/+z/7v/w//L/9f/2//f/+P/3//b/9f/0//b/+P/6//z/+v/6//r/
+v/4//j/+P/4//j/+P/4//j/9v/0//L/8P/v/+7/7f/s/+r/6P/m/+T/4f/g/9//3v/d
/9z/2//a/9f/1v/V/9T/0v/S/9L/0v/Q/9D/0P/Q/87/zv/O/87/z//Q/9H/0v/Q/87/
zP/K/83/zv/P/9D/zf/M/8v/yv/M/8z/zP/M/8//0P/R/9L/z//O/83/zP/M/8z/zP/M
/8v/yv/J/8j/xv/G/8b/xv/J/8r/y//M/8r/yP/G/8T/xf/G/8f/yP/H/8b/xf/E/8L/
wv/C/8L/w//E/8X/xv/D/8L/wf/A/8H/wv/D/8T/w//C/8H/wP++/77/vv++/8D/wP/A
/8D/vv++/77/vv/A/8D/wP/A/8D/wP/A/8D/vv++/77/vv++/77/vv++/73/vP+7/7r/
vP++/8D/wv/B/8D/v/++/7//wP/B/8L/xP/E/8T/xP/D/8L/wf/A/8P/xP/F/8b/xP/E
/8T/xP/G/8b/xv/G/8f/yP/J/8r/yP/I/8j/yP/J/8r/y//M/87/zv/O/87/zv/O/87/
zv/R/9L/0//U/9L/0v/S/9L/0//U/9X/1v/U/9T/1P/U/9L/0v/S/9L/1f/W/9f/2P/X
/9b/1f/U/9X/1v/X/9j/2v/a/9r/2v/a/9r/2v/a/93/3v/f/+D/3//e/93/3P/d/97/
3//g/+D/4P/g/+D/4f/i/+P/5P/m/+b/5v/m/+X/5P/j/+L/5f/m/+f/6P/o/+j/6P/o
/+r/6v/q/+r/7f/u/+//8P/w//D/8P/w//L/9P/2//j/+P/4//j/+P/6//r/+v/6//z/
/f/+//7//f/+//3//P///wAAAQACAAIAAgABAAEAAAAAAP////8AAAIAAgAEAAEAAQD/
/////////////v/8//3///8AAP///v/9//z//f/+//3//v/8//v/+v/4//n/+//+/wAA
///9//z/+v/6//r/+v/6//r/+v/7//z//P/8//r/+v/6//v//f/+//3//f/9//3//P/7
//r/+f/8//3//v8AAPz/+v/6//z//P/+////AgAIABUAJgBAAGYAiwCmAL4A4AANATYB
UwFXATgBBAG8AF8AAwDE/6H/jP+C/4j/kv+V/5//p/+u/7T/xP/T/9j/3f/h/+X/6P/t
//H/7//x//L/8v/y//L/8v/z//X/9v/4//n/9//2//T/8//y//L/8//0//X/9v/1//b/
9//2//X/9f/5//v//P/9//7////+/////v/+/wAAAAACAAQABAADAAAA/f/8//z//v/9
//3//f/9//3//f/8//n/+f/6//z//v8AAAAAAAAAAAAAAQABAAMABAAGAAgABAAEAAYA
BgAFAAYACAAJAA4ADgAPABAAEgASABIAEgAVABgAGwAcABwAHQAeAB8AHwAeAB0AHAAi
ACMAJAAkACIAIAAgAB8AIQAhACIAIgAiACEAIAAgAB8AHwAfACAAIQAhACEAIgAgAB4A
HgAcAB8AHgAeAB4AHwAdABwAGwAZABkAGgAZABkAGQAZABoAFwAWABUAFAAUABQAFAAS
ABIAEgASABIADwAPABAAEAARABAAEQASABEADwAOAA4AEgATABQAFQAVABQAEwATABIA
EQARABAAEQASABMAEwARABAAEAAQABIAFAAXABoAGAAYABgAGQAYABgAFwAWABkAGwAc
ABsAGgAZABkAGAAZABkAGgAdAB0AHQAdAB0AGwAcABwAHAAdAB4AHQAeAB0AHAAcAB0A
HgAeAB0AHQAdAB0AGwAaABgAGAAZABkAGQAaABsAHAAYABcAFgAVABcAFwAXABcAFQAV
ABUAFAATABMAEgARABIAEwAVABYAFQAVABQAEwAUABUAFwAYABwAGgAVABUAFAAWABYA
FgAWABYAFgAXABgAFQAUABUAFAAVABYAFwAYABYAFgAWABUAFQAWABYAFQAVABQAFAAS
ABEADwAOAAsADAANAA4ADwANAAkACAAIAAkACgALAAwADgAOAA4ADAALAAkACAAHAAcA
BwAIAAoACQAIAAYABQAGAAYABgAGAAQAAwACAAIAAQACAAEA/v8CAAMABQAIAAYABQAD
AAEAAQABAAEAAQADAAMAAwADAAEAAAD///7//v/+/wIABQAMABYAJQA8AFwAfgCZALIA
1gD8ACEBOgFBASkB9ACuAFYA/f+//6L/j/+A/4T/jv+Y/5//pf+p/67/uv/G/9H/2P/f
/+P/5//q/+//7//s/+3/7f/s/+z/7P/s/+3/7//w//L/8//x//D/7v/t/+7/7v/v//D/
8P/w/+7/7v/t/+z/6//r/+7/7//v/+//7P/r/+j/5//r/+z/7//w/+7/7v/s/+n/5//l
/+X/5v/n/+f/6P/p/+b/5f/k/+L/4//j/+T/5v/m/+j/6P/o/+f/5v/m/+X/5//o/+r/
7P/p/+j/6f/o/+v/7P/u/+//8P/w//H/8v/3//j/+f/6//z/AAAEAAYABwAHAAcABwAJ
AAoACwAMABEAEQARABAADwAOAA8ADwARABEAEgASABEADwANAAwACgAJAAgACAAFAAMA
AQAAAPr/+P/4//b/9v/0//P/8v/v/+v/6P/l/+X/5f/m/+X/4v/h/+D/4P/d/9z/2//a
/9z/3v/g/+D/3f/c/9v/2v/b/9v/3P/c/9z/2v/a/9r/2v/Z/9n/2v/d/93/3f/d/9r/
2P/W/9X/2P/Z/9v/3P/b/9r/2f/X/9T/1P/V/9b/2f/a/9z/3v/c/9r/2P/X/9r/3P/d
/97/3v/f/9//3f/d/93/3v/e/+H/4f/i/+X/4//h/9//3f/g/+L/4//k/+T/5P/i/+L/
4P/g/+H/4//m/+b/5f/l/+X/5f/j/+L/5P/k/+X/5f/i/+L/4v/i/+P/4//j/+P/5P/l
/+b/5//l/+X/5f/k/+X/5//o/+n/6//r/+z/7P/s/+3/7f/v//L/8v/y//L/8v/v/+7/
7v/u/+//8P/z//T/8v/y//L/8v/0//T/9P/z//P/9P/0//P/8//y//L/8P/z//P/9P/z
//H/8f/x//H/8v/v/+//8P/y//L/8v/y//H/8P/v/+z/7//v//D/8f/u/+3/7f/u//D/
8P/v/+//7//w//H/8v/v/+3/6//q/+3/8P/x//D/8P/v/+//8P/w//H/8f/x//H/8f/x
//H/8f/x//H/8f/z//T/9f/2//T/8P/u//H/+v8GABkANgBaAH4AlwCsAM4A9gAfAT4B
TQE5AQoBxgBsAA8Ax/+c/4X/ev9+/4r/lP+b/6P/p/+s/7b/wv/P/9r/4f/n/+n/7P/t
/+//7f/v//D/8P/x//L/8//1//P/9P/2//f/+v/6//n/+f/6//r/+//8//7//v/8//z/
/P/8//z//f/8//3//f/9//7////+////AAAAAAIAAgAAAAIAAgABAAIAAQACAAQABAAD
AAMAAwAFAAUABQAEAAMAAwAEAAYABAAGAAYABgAHAAgACgALAAsACgAKAAoACgAMABAA
EgATABQAFgAXABkAGAAYABgAIQAiACQAJAAkACQAJAAnACgAKQAqAC4AMAAyADQAMgAy
ADIAMgAzADQANQA2ADcAOAA5ADoAPQA+AD8AQABDAEQARQBGAEMAQAA9ADoAOgA6ADoA
OgA2ADQAMgAwAC8ALgAtACwAKgAqACoAKgAmACQAIgAgACAAIAAgACAAIAAgACAAIAAe
AB4AHgAeAB4AHgAeAB4AHQAcABsAGgAcABwAHAAcABsAGgAZABgAGgAaABoAGgAkACQA
IgAgAB4AHgAeACAAJgAmACgAMAA+AFIAZgB8AJQAsgDUAP4ALgFGATwBGAHmAJoAOgDq
/77/sP+0/8b/2v/q//j/BAAKAAgACgASABgAGAAYABgAGAAVABQAEwASABMAFAAVABYA
EwASABEAEAAQABAAEAAQABEAEgATABQAEgASABIAEgAVABYAFwAYABcAFgAVABQAFQAW
ABcAGAAWABYAFgAWABYAFgAWABYAGAAYABgAGAAWABYAFgAWABgAGAAYABgAGQAaABsA
HAAaABoAGgAaABwAHgAgACIAIgAiACIAIgAlACYAJwAoACsALAAtAC4AMAAwADAAMAAz
ADYAOQA8ADwAPAA8ADwAPQA+AD8AQABCAEQARgBIAEoASgBKAEoASwBMAE0ATgBQAFAA
UABQAFAAUABQAFAATgBOAE4ATgBLAEoASQBIAEoASgBKAEoARgBEAEIAQABAAEAAQABA
AD4APgA+AD4APAA8ADwAPAA+AD4APgA+ADwAPAA8ADwAPQA+AD8AQAA+AD4APgA+ADwA
PAA8ADwAPwBAAEEAQgBBAEAAPwA+AD4APgA+AD4APwBAAEEAQgA/AD4APQA8AD0APgA/
AEAAPQA8ADsAOgA7ADwAPQA+ADwAPAA8ADwAOwA6ADkAOAA5ADoAOwA8ADkAOAA3ADYA
OAA4ADgAOAA4ADgAOAA4ADcANgA1ADQANQA2ADcAOAA2ADYANgA2ADYANgA2ADYANgA2
ADYANgA1ADQAMwAyADUANgA3ADgANQA0ADMAMgA0ADQANAA0ADYANgA2ADYANAA0ADQA
NAA2ADYANgA2ADQANAA0ADQANgA2ADYANgA4ADgAOAA4ADUANAAzADIANQA2ADcAOAA1
ADQAMwAyADMANAA1ADYANgA2ADYANgA0ADQANAA0ADcAOAA5ADoANwA2ADUANAA2ADYA
NgA2ADcAOAA5ADoAOQA4ADcANgA4ADgAOAA4ADYANgA2ADYANgA2ADYANgA4ADgAOAA4
ADcANgA1ADQANQA2ADcAOAA4ADgAOAA4ADYANgA2ADYAOAA4ADgAOAA2ADYANgA2ADcA
OAA5ADoAOAA4ADgAOAA4ADgAOAA4ADgAOAA4ADgAOAA4ADgAOAA5ADoAOwA8ADkAOAA3
ADYANwA4ADkAOgA6ADoAOgA6ADgAOAA4ADgAOgA8AD4AQAA/AD4APQA8AD0APgA/AEAA
QABAAEAAQABAAEAAPwA+AEEAQgBDAEQAQwBCAEEAQABCAEEAQQBCAEAAPwA/AD4APgA8
ADwAOwA8ADsAPAA9ADwAOwA5ADUANwA4ADgAOAA4ADgAOAA4ADYANAA0ADMANQA1ADQA
MwAzADQANAA0ADEAMQAwADAAMgAyADIAMQAvAC4ALQAuADEAMAAxADEALwAuACwAKwAu
AC8AMAAxAC8ALwAvAC8ALgAtAC0ALAAuAC4ALgAsACwALwAyADoASwBmAIgAqgDBANAA
6AAKAS8BTAFdAVcBNAH2AKIARwD9/9T/wf+2/7j/xP/M/9P/2f/b/9z/4v/s//P//P8F
AAsADwASABMAEwATABUAFgAWABcAGAAZABsAGAAYABkAGQAZABgAFgAVABYAFgAXABgA
FwAWABMAEgATABQAFQAXABoAGwAbABsAGAAXABQAEwAUABQAFgAWABQAFAASAA8ADgAN
AA4AEAANAAsACgAJAAsACwALAAoACwALAAwADgANAA4ADQAMAA4ADgAPAA8AEAAQABEA
EgAPAA4ADwAOABAAEgAVABcAFgAUABMAEgAYABoAHAAeABwAHgAgACAAIQAhACEAIQAk
ACQAJAAkACUAIwAhAB4AHgAeACAAIQAfAB8AIAAgAB0AGwAZABgAGwAdAB8AIgAfAB0A
GwAaABgAGAAaABoAHAAaABkAGAAYABcAFwAXABcAFwAYABcAFAATABIAEgASABIAEgAS
ABEAEAAPAAwADAAMAAwADAAOAA8AEQASABEADgANAAwADQANAA4AEAAQAA8ADgANAA8A
DgANAA0ADgAPABEAEgARABAADwANAA8AEAASABQAEgASABMAFAAVABYAFwAZABsAHAAc
ABwAGwAbABoAFwAcAB0AHwAgACAAHwAfACEAIQAhACEAIQAjACQAJAAkACIAIgAgACAA
JAAkAA==
         </WaveFormData>
      </LeadData>
      <LeadData>
         <LeadByteCountTotal>10000</LeadByteCountTotal>
         <LeadTimeOffset>0</LeadTimeOffset>
         <LeadSampleCountTotal>5000</LeadSampleCountTotal>
         <LeadAmplitudeUnitsPerBit>4.88</LeadAmplitudeUnitsPerBit>
         <LeadAmplitudeUnits>¦ÌV</LeadAmplitudeUnits>
         <LeadHighLimit>2147483647</LeadHighLimit>
         <LeadLowLimit>268435456</LeadLowLimit>
         <LeadID>V6</LeadID>
         <LeadOffsetFirstSample>0</LeadOffsetFirstSample>
         <FirstSampleBaseline>0</FirstSampleBaseline>
         <LeadSampleSize>2</LeadSampleSize>
         <LeadOff>FALSE</LeadOff>
         <BaselineSway>FALSE</BaselineSway>
         <ExcessiveACNoise>FALSE</ExcessiveACNoise>
         <MuscleNoise>FALSE</MuscleNoise>
         <LeadDataCRC32>487538637</LeadDataCRC32>
         <WaveFormData>
5gDmAOYA5gDZAM4AwwC4AIoAXAAuAAAA9//u/+X/3P/e/+D/4v/k/+L/4v/i/+L/5v/q
/+7/8v/2//r//v8CAAAAAAAAAAAAAQACAAMABAAAAP7//P/6//n/+P/3//b/9P/0//T/
9P/4//r//P/+/wcAEAAZACIAJQAoACsALgAwADAAMAAwACwAKgAoACYAHwAaABUAEAAQ
ABAAEAAQAA4ADgAOAA4AEAASABQAFgAWABYAFgAWABUAFAATABIAFAAUABQAFAAPAAwA
CQAGAAkACgALAAwADgAOAA4ADgAOAA4ADgAOABEAFAAXABoAGgAaABoAGgAeACAAIgAk
ACcAKAApACoAKQAoACcAJgAoACoALAAuACoAKAAmACQAJQAmACcAKAAnACYAJQAkACMA
IgAhACAAIgAiACIAIgAeABwAGgAYABgAGAAYABgAGAAYABgAGAAWABQAEgAQABIAFAAW
ABgAFgAUABIAEAASABQAFgAYABoAGgAaABoAFgAUABIAEAASABQAFgAYABQAEgAQAA4A
DwAQABEAEgATABQAFQAWABYAFgAWABYAGgAeACIAJgAjACIAIQAgACEAIgAjACQAIwAi
ACEAIAAeABwAGgAYABwAHgAgACIAHgAcABoAGAAbABwAHQAeACAAIAAgACAAGwAYABUA
EgAVABYAFwAYABYAFAASABAAEgASABIAEgAQABAAEAAQAAwACgAIAAYACQAKAAsADAAJ
AAgABwAGAAkACgALAAwADQAOAA8AEAANAAwACwAKAA4AEAASABQAEQAQAA8ADgAOAA4A
DgAOAA4ADgAOAA4ACwAJAAYABwAKAA8AEQATAA8ADgANAAsADAAMAAoACgAOAA4ADQAN
AAsACQAHAAUACQAJAAgACgAEAAMAAwACAAIAAwABAAIABQAFAAUABQABAAEA///8//z/
//8AAAMAAAD+//3//P///////////wAAAQADAAcABQAEAAMAAgAEAAgACwARAA8ADAAK
AAcACQAJAAkACQAFAAMAAgAAAPz/9//0//H/8f/w/+7/6//p/+b/4v/g/+T/6//1/wIA
EgAkADgASgBYAGgAhACmAMYA4QDmANcAuQCHAEIAAwDd/87/w/++/8L/w//B/73/vP+7
/7//yf/T/9j/3f/d/93/3v/c/9v/3f/e/+D/4v/k/+T/5P/k/+H/4f/h/+L/5f/l/+b/
5//k/+T/4//j/+X/5f/l/+j/6//s/+3/7f/p/+3/7f/r//L/9f/5//z//P/8//3//P8A
AP//AAACAAEA//8AAAIAAAAAAAAA/f////3///////3//P/6//f/9//2//X/9P/2//n/
+v/6//b/9P/z//H/8P/x//L/8//v/+7/7f/s/+v/6//t/+7/7v/v//D/8v/w//T/9//3
//z/AgAGAAsADAANAA4ADwATABIAEgASABYAFwAaAB4AHgAcABgAEwAUABUAFwAcABsA
GAAUABAADgAMAAkABgAFAAQABAAEAP//+//3//X/9f/1//T/8//u/+3/7P/r/+r/5//l
/+P/5P/l/+b/5//m/+T/4v/f/+H/4v/k/+X/4f/g/97/3f/g/+D/4f/i/+X/5v/n/+j/
5//l/+L/3//g/+L/4//k/+D/3f/b/9j/2P/X/9f/1//W/9X/1f/X/9T/0f/O/8v/zv/Q
/9L/1v/U/9T/0//S/8//z//P/8//0f/T/9X/2P/X/9X/0//S/9b/2f/b/93/2v/b/9r/
2f/X/9f/1v/V/9X/1f/W/9v/2v/X/9T/0f/S/9T/1//X/9P/0v/S/9H/z//O/87/zf/O
/87/z//R/87/y//I/8X/yP/I/8n/yv/F/8b/xv/F/8P/xP/F/8X/xv/H/8j/yv/G/8b/
xf/F/8v/zf/R/9D/zv/M/8r/yP/H/8X/x//I/87/z//Q/9H/zv/N/8v/yP/M/8z/zv/S
/9D/zf/L/8n/y//L/8v/y//L/8j/yP/F/8P/wv/A/73/v/++/8D/w//A/7//vv+9/8H/
wf/A/73/vf+7/7v/u/+3/7T/sf+v/7P/tf+3/7n/tf+0/7X/s/+3/7n/u/+8/8D/wf/F
/8X/wP++/7v/uf+7/73/v/+//7v/uv+4/7b/tP+0/7T/s/+y/7D/rf+t/6D/oP+i/6T/
qf+z/7z/yP/a/+z//v8MACAAPABeAIAAlwCcAIsAbQA7APr/wf+f/5L/i/+I/4r/if+H
/4X/hP+B/4P/i/+V/5r/nf+d/5n/lv+W/5n/of+k/6j/rP+u/67/rv+u/6r/qf+o/6j/
qv+r/63/r/+x/7L/sv+z/7T/tf+2/7r/uP+2/7T/sf+t/7H/sf+v/7j/vf/D/8j/y//M
/87/zv/S/9H/0v/U/9H/zf/M/8z/yf/I/8f/w//E/8P/xv/H/8X/wv++/7n/u/+8/73/
vv+7/73/vf+8/7r/uv+7/7v/vf+//8H/w//A/8D/wP/A/8b/yf/O/9L/2P/X/9b/1v/W
/9b/1v/c/9//5v/s/+7/7f/s/+v/7v/v/+//7v/v/+7/7//y//D/7//v/+//9P/3//r/
/f/4//T/8//v/+//8P/w/+//7//s/+z/7f/p/+X/4f/d/93/3f/c/9n/1f/R/8//zf/N
/87/z//R/9L/0//U/9X/0//U/9f/1//d/+H/5f/o/+f/5//q/+n/6//s/+z/7f/w//P/
9v/3//P/8v/w/+7/7//y//X/9//z//D/7P/r/+T/6v/w//T/9//1//b//P8IABoAMABK
AGIAegCaAMAA5QD2APkA8QDVAKIAZwAxAAwA///+//z/9//7/wMABgAFAAUAAwABAAAA
/f/5//f/9P/2//f/+f/4//j/+P/2//D/6v/k/9//3f/b/9r/1v/T/9H/z//N/87/zv/P
/9b/2//g/+j/7f/w//P/9f/8/wkAEgAZABoAGwAdAB4AGwAaABoAGAAbABsAHQAgABkA
EwAQAA4ACwAKAAkABQACAP3//P/5//j/+P/3//X/9v/4//r//P/5//v/+//6//7/AAAD
AAUABwAJAAsADQAPABAAEQASABYAGQAeACIAIgAhACAAIAAeACIAJQAlACQAJgAmACcA
JQAlACUAJQApACoALAAuAC8ALQAtAC4AMQAyADEALwAsACsAKwAuACsAKAAkACAAIQAg
AB4AHAAZABYAFAASABIAEQAQABEAEQARABAADwAOAA8AEAARABMAFQAYABsAHAAdAB4A
HwAhACIAIwAjACIAIgAjACMAIQAgAB4AHQAfACAAIgAkACIAIAAeABwAHwAhACIAIwAk
ACQAIwAiAB4AHQAdABwAHAAbABsAGwAVABEADgANABAAEQASABMAEQAQAA8AEAANAAwA
CgAIAAkACwANAA8ADgANAAwADAANAA0ADQAOAAwADQANAA0ACgALAAoACQAMAA0ADQAN
AAkABwAGAAkADQANAA0ADQANAAwADAAJAAUABAAEAAMABQAGAAgACQAEAAIAAQABAAQA
BQAGAAcABwAGAAYABgADAAQABAADAAQABgAIAAkABgAFAAQABAAEAAYABwAJAAsACQAJ
AAkABgAGAAUABQAHAAgACAAIAAUABAAEAAMABAAEAAQABQAIAAcABgAHAAQAAwACAAEA
BAAFAAYABgACAAIAAgABAAIAAwADAAMABAAEAAQABAABAAEAAAD//wQABQAFAAUAAgAA
AP7//P8AAAMABgAGAAYABgAGAAIAAAD+//z///8AAAEAAgAAAP7//P/6//v//P/9//7/
AQACAAMABAACAAAA/v/8////AAABAAIAAAAAAAAAAAAAAAAAAAAAAAMABAAFAAYABAAC
AAAA/v///wAAAQACAAEAAAD///7//P/8//z//P/9//7///8AAP3//P/7//r//v8AAAIA
BAABAAAA///+/wAAAgAEAAYABwAIAAkACgAHAAUAAgADAAYACQAJAAkABgAGAAYABQAG
AAYABAAEAAgACAAHAAcABQADAAEA//8CAAEA//8AAPz/+//7//r/+f/5//b/9v/6//3/
AAADAAAA///8//j/+f/7//v//f/8//r/+f/4//f/9//3//f/+v/7//3/AQD///7//f/8
//7/AgAFAAsACQAIAAgABwAGAAUABAADAP///f/8//r/8//t/+n/5f/k/+T/4//h/+P/
3v/W/9T/1v/b/+X/9P8EABgALAA8AEYAVgBuAIoAqgDFANIAzQC1AIsATAAJANv/yP+/
/7r/vv/B/7//uf+2/63/q/+t/7X/uv/B/8P/xf/E/8D/wf/I/8r/zf/Q/9b/1v/W/9b/
0v/R/9D/0P/U/9f/2//f/97/3v/d/93/2v/Z/9j/2v/g/+L/5P/l/+f/7f/v/+//9v/5
//3/AAD7//j/9v/y//D/6//o/+b/5v/j/+P/5P/f/9z/2f/T/9X/0//V/9X/1P/U/9P/
0f/S/9L/0v/S/9P/1//Z/9r/1//U/9L/z//P/9H/0//V/9T/1P/U/9T/1P/T/9T/1P/Y
/9v/3v/i/9//4P/g/93/4P/k/+b/6f/o/+f/5v/l/+f/5P/i/+D/5v/n/+r/7v/t/+r/
5f/f/9//4f/k/+r/6P/m/+P/4P/g/+D/3//e/97/3v/f/+D/3f/Z/9X/0//W/9n/2//d
/9n/1//V/9P/0f/P/87/zf/O/8//0P/R/87/zP/K/8f/yP/K/83/z//N/87/zv/P/83/
zP/M/8z/zf/O/8//0P/P/83/yv/H/8f/yP/I/8j/xP/D/8P/wv/B/7//vv+9/8H/xf/K
/9H/0P/R/9L/0//X/9j/2f/c/9r/2P/V/9L/z//P/8//z//R/9P/1f/Y/9X/0//R/9D/
0v/V/9f/2f/Y/9n/2P/X/9b/1f/T/9H/0//T/9T/2f/Y/9X/0v/P/8//0P/S/9H/z//O
/87/zf/I/8b/xf/D/8T/xv/J/83/y//J/8f/xf/J/8r/zP/O/87/0P/R/9H/y//O/9H/
0v/T/9T/0//R/9P/1P/V/9X/1f/V/9r/3f/f/+D/3f/a/9n/2v/b/9v/3P/d/9z/2//a
/9n/2f/W/9b/0//W/9j/2f/Z/9f/0v/Q/8//0f/T/9X/1//Y/9f/1f/R/8//zf/N/83/
z//Q/9H/0//P/83/y//J/87/0v/Y/9v/2//b/9v/2v/a/9v/3//f/+H/4v/i/+P/4P/f
/97/2//e/+D/4f/i/+H/4P/f/93/3v/c/9n/2f/i/+D/3v/c/9n/3f/k//D/BAAcADYA
RgBWAGoAhgCiALsAygDHALcAlQBYABcA5f/K/7v/rv+u/7f/v//B/8T/xf/B/8H/w//G
/8v/0//b/+L/5P/l/+f/5v/m/+b/7P/u//D/8v/y//P/9P/2//X/8//y//H/9v/6//3/
AQD///3/+//8//3//P/7//n/+f///wEAAQACAAMABQAGAA0AEgAYABwAHQAbABsAHAAc
ABsAHQAgACAAIAAgAB0AGgAVABQAEQAVABgAGgAbABgAFgAUABIAEAATABQAFAASABIA
EwATAA0ACwAJAAcACgAMAA4AEAAQAA8AEAAQABMAFQAXABoAGwAgACQAJQAkACYAJgAn
ACoALQAwADMAMwAwAC4ALAAwADEANAA4AD0APgA9ADsANwA1ADQANgA3ADgAOAA4ADUA
MgAuACoAJgAkACMAIgAiACEAIAAhABwAGQAVABEAEQATABUAFwAUABEADwANAA8ADwAP
AA8ADgAOAA4ADQALAAoACgAJAA0AEAASABUAEwAQAA4ADAANAA4ADwAQABMAEwASABEA
DgAMAAkABgAJAAsADgAQAAwACQAHAAUABwAHAAgACwAOAA8AEAARABIAEgASABQAGAAc
AB8AIgAeAB0AHAAbABsAGwAbABwAHAAbABoAGgAYABcAFQATABUAGQAbAB0AHAAbABkA
FwAYABcAFwAbABsAGwAbABsAFQASABAACwAOABAAEwAVABEADgAMAAkABwAGAAYABwAH
AAcABwAHAAMAAAD+//z//P8AAAMABQACAAIAAgABAAIAAwAEAAYAEAAQAA8ACwAIAAgA
CAAIAAgACwALAA8AEgAQAA0ACgAHAAsADQAOAA4AEAAOAA4AEAAOAAsACQAHAAsADQAP
ABEACwAGAAQA//8CAAQABQAFAAMAAAAAAAEAAAD///7//f8CAAMAAwABAP///f/9//3/
/f/+////AQADAAMAAwADAP///v////3/AAADAAYACAAIAAcACQAHAAoADAANAA8ADwAP
AA8ADQAKAAgABQACAAEAAAD///3/+f/0/+7/6//o/+r/6v/s//H/8//2/wAAEgAoAEAA
VgBsAIgApgDAANUA3gDXAMMAowBuAC8A/f/k/9H/wv/A/8P/x//L/9D/1f/X/9f/2f/a
/9n/2//d/97/4v/n/+j/5v/l/+T/4//g/93/2v/c/9//4v/m/+X/4//i/+H/4//k/+T/
5f/o/+n/6v/u/+3/7P/r/+n/6f/v//H/8f/x//H/8v/y//b/+v///wIACAAJAAwAEAAN
AAkACAAIAAoACgAKAAcAAwD9//v/9//2//b/9f/z//P/8v/x//D/6v/p/+b/4v/j/+T/
5v/n/+P/4f/f/93/2//c/93/3v/h/+H/4//k/9r/2f/a/97/5P/o/+r/7P/u/+7/7v/u
/+7/8//2//n//P/9//7///8AAP7//v/+//7///8AAAEAAgAAAP7//P/6//3//v///wAA
/f/8//v/+v/3//T/8f/u/+7/7v/u/+7/6v/m/+L/3v/c/9z/3P/c/9n/2P/X/9b/1P/S
/9D/zv/R/9T/1//a/9j/2P/Y/9j/3P/e/+D/4v/i/+L/4v/i/+T/5P/k/+T/6P/q/+z/
7v/o/+T/4P/c/+D/5P/m/+T/5P/e/9j/1P/Q/9L/2v/i/+z//P8KABIAGAAoAEAAYgCC
AJYAmACMAHAARAAIAMr/qP+k/6r/sP+6/8T/yv/K/8j/xP++/7z/vv+//8D/wf/C/77/
vP+6/7j/tv+0/7L/sP+s/6r/qP+m/5//mv+V/5D/lf+Y/5v/nv+i/6b/qv+u/7b/vP/C
/8j/zf/Q/9P/1v/R/87/y//I/8r/zP/O/9D/zf/K/8f/xP+//7z/uf+2/7P/sv+x/7D/
rv+s/6r/qP+v/7T/uf++/8H/wv/D/8T/x//I/8n/yv/K/8r/yv/K/8f/xv/F/8T/x//K
/83/0P/O/87/zv/O/9D/0v/U/9b/2v/c/97/4P/f/97/3f/c/+L/5v/q/+7/7v/u/+7/
7v/u/+7/7v/u/+//8P/x//L/7//s/+n/5v/k/+T/5P/k/9//3P/Z/9b/0v/Q/87/zP/K
/8j/xv/E/8H/wP+//77/xP/I/8z/0P/U/9b/2P/a/9z/3P/c/9z/3v/g/+L/5P/g/97/
3P/a/97/4P/i/+T/4v/g/97/3P/d/97/3//g/+L/5P/m/+j/5v/k/+L/4P/j/+T/5f/m
/+P/4v/h/+D/3v/e/97/3v/h/+L/4//k/9//3P/Z/9b/1//Y/9n/2v/Z/9j/1//W/9b/
1v/W/9b/2P/a/9z/3v/b/9r/2f/Y/9v/3v/h/+T/4//i/+H/4P/i/+L/4v/i/+X/5v/n
/+j/5f/k/+P/4v/l/+b/5//o/+f/5v/l/+T/5P/k/+T/5P/l/+b/5//o/+X/5P/j/+L/
5v/o/+r/7P/q/+j/5v/k/+X/5v/n/+j/6//s/+3/7v/t/+z/6//q/+3/8P/z//b/9v/2
//b/9v/5//r/+//8/wEABAAHAAoABwAEAAEA/v8BAAIAAwAEAAYABgAGAAYACAAIAAgA
CAAMAA4AEAASAA8ADgANAAwAEAASABQAFgAUABQAFAAUABYAFgAWABYAGQAaABsAHAAZ
ABgAFwAWABkAGgAbABwAHQAeAB8AIAAiACIAIgAiACQAJgAoACoAJgAkACIAIAAiACQA
JgAoACcAJgAlACQAJgAmACYAJgAoACgAKAAoACYAJAAiACAAIwAmACkALAArACoAKQAo
ACkAKgArACwALgAwADIANAAxADAALwAuADAAMgA0ADYANgA2ADYANgA4ADgAOAA3ADcA
OwA+AEMAPwA9ADsAOgA/AEEAQgBEAEAAQABCAEIAPwA/AD8APwBCAEMARABDAD0APAA4
ADcAOgA6ADkAOQA3ADgAOgA7ADkAOQA5ADsAPQA+AD0APwA7ADkANwA0ADcAOAA6ADsA
OAA3ADYANQA1ADcANgA2ADgAOgA7AD4APAA/AD4APAA+AD8AQQBDAEIAQQA+ADsAOAA2
ADQAMQAyADMAMwA0AC4AKwApACoALAAuADAAMQA1ADwASABYAHAAiACcALAAygDqAAwB
IwEqAR8BCQHjAKgAaQA5ACAAEQAEAAAA/f/5//3/AAABAAMACQALAAoABwAJAAsADgAW
AB0AHwAgACIAJAAkACIAIAAeACAAIQAiACQAIAAdABsAGQAVABQAEgARABMAFQAXABwA
IgAkACYAJwAuADkAQABFAEkASwBOAFAATABKAEkARgBFAEEAPwA+ADgAMQAtACoAKwAs
AC0AKwAsACkAKgApACgAKAAnACUAJwAoACkAKgAoACkAKAAmACYAJgAnACcAIwAhAB8A
HQAaABoAGgAaABwAHQAgACIAIgAhACAAIAAjACgALAAtAC8AMgAzADUANAA1ADYANwA7
ADwAPgBAAEAAPQA8ADwAPgA+ADwAOQA4ADcANwA6ADsAOgA4ADYAOAA4ADcANgAzADAA
LgAsAC8ALwAvADEALgAtACsAKQAmACUAJAAjACQAIwAjACMAIAAfAB4AHQAhACIAIwAj
ACAAIAAhACEAIAAgAB8AHwAjACQAJgAoACQAIgAgAB4AIgAjACMAIwAiACIAIQAgAB0A
HQAeAB4AIAAhACMAJQAhAB8AHgAfACMAJwArAC8ALgAuAC4AMAAuACwAKQAmACgAKQAq
ACsAKAAlACIAIAAkACUAJgAoACgAKQApACkAKAApACgAJwAqACsAKwArACYAIwAhACMA
IwAjACMAIwAfAB4AHgAbABgAGAAZABkAGgAaABsAGwAWABQAEwATABQAFQAWABcAFgAU
ABMAEgAOABAAEQARABIAFAAWABcAFgAVABQAFAAXABoAHAAfACMAHwAbABkAGAAZABoA
GwAcAB4AHQAgACIAIQAfAB0AGwAeACEAIwAkACAAHAAaABoAGAAXABcAFwAUABMAEgAR
AAwABgADAP3/AAACAAMAAwD///r/+P/3//r/+//8//3///////7/+//4//X/9P/z//T/
9v/4//v/+P/3//b/9f/3//j/+//7//r/+//8//z/+//5//r/9//4//r/+//9//r/9//0
/+//6//q/+j/5v/l/+T/4//h/97/2v/V/9P/1v/W/9r/3v/h/+f/8P8AABYALgBCAFYA
bgCKAKYAvADFAMAAqwCDAEkACgDf/8v/vv+v/6j/qv+t/7P/tf+2/7X/uf+9/73/vv/B
/8P/xf/M/9D/0f/S/9D/z//O/9L/0v/S/9L/1f/X/9n/3P/Y/9X/0//R/9X/2P/a/93/
3v/f/+D/5P/h/97/2//X/9f/3f/f/9//4P/h/+P/5P/q/+7/8//2//T/8f/w//D/6//n
/+b/5v/p/+z/7//v/+z/5//m/+P/5//o/+j/5//n/+b/5f/k/9//3//d/9r/2//c/97/
3//a/9n/2P/X/9r/3P/e/+D/3//f/+H/4v/k/+X/5v/o/+v/8v/4//v/+//8//v/+//+
/wEABAAHAAoACAAHAAYABgAFAAYACAALAAwACwAJAAUAAwACAAQABAAEAAMAAgD+//z/
+f/2//L/8P/v/+7/8f/x//H/8//u/+v/5//j/+P/5f/n/+n/6P/l/+P/4f/g/9//3v/d
/+H/5P/n/+n/5P/i/+H/3//i/+T/5f/n/+X/5P/k/+T/4v/i/+L/4v/l/+f/6P/p/+T/
4v/f/9z/3f/f/+L/5P/h/9//3v/d/9v/2f/Y/9n/3f/f/+H/4//i/+D/3v/e/+P/6P/s
//D/7//v/+//7//u/+3/7P/s//D/8//2//r/+P/3//X/8//1//n/+//9//v/+//6//n/
+P/3//f/+//+////AAABAP3//P/8//n/+f/6//z//f/5//j/+P/3//T/8v/x//H/9P/1
//b/9//0//L/8f/w//D/9P/3//n/+f/6//v/+//3//f/+//+/wQABAAEAAQABAABAP//
AQACAAgACwAOABEAEgATABMAEgAWABYAGAAcAB0AHQAeAB8AHQAbABkAFwAYABgAGwAb
ABkAGAAWABMAFQASABIAEwAUABUAFgAXABYAFQATAA8AEwAVABkAHQAZABgAFwAXABcA
FwAXABcAGQAcACEAIwAiACEAIAAeACIAJQArAC0ALAAsACsAKwAtAC0ALQArACoAKgAp
ACgAIgAgAB4AGwAdABwAGgAbABgAEgAOAA4AFQAdACwAQgBaAHAAfgCMAKQAwADeAPoA
DQEOAf0A1wCbAFgAIwADAPL/6f/q//D/8//z//X/8v/x//H/9f/9/wQACQAJAAkACAAG
AAUACAAIAAkACgAPABAAEQASABAADwAOAA4AEAARABMAFQAVABYAFgAXABYAFQAUABYA
FwAYABkAGQAXAB0AHwAfACYAKQAtADAAMwA0ADYANgA3ADUANQA2ADYANQA3ADoANwA2
ADUAMQAzADEAMwAzADMANAA0ADMALwAuAC0ALAAsAC8AMAAwAC0AKgAoACUAJgAnACgA
KQAoACgAKAAoACUAIwAjACIALAAvADAALgAuAC4ALgAxADIAMwA0ADgAPABAAEQAQQBA
AD8APgBBAEQARwBKAEwATABMAEwATwBQAFEAUgBVAFYAVwBYAFMAUABNAEoASABIAEgA
SABEAEAAPAA4ADUANAAzADIALwAuAC0ALAAnACQAIQAeACAAIgAkACYAKAAoACgAKAAr
ACwALQAuADIANAA2ADgANwA2ADUANAA2ADgAOgA8ADkAOAA3ADYANgA2ADYANgA8AD4A
OgA0ADAALAAuADIANgA4ADgAPABCAEwAVABcAGoAgACcAMAA6AAEAQgB/gDmALwAgABK
ACgAHgAcACAAJgAqADAAMAAuACoAKgAuADQAMQAwAC8ALgArACgAJQAiAB8AHgAdABwA
FQAQAAsABgADAAIAAQAAAAAAAAAAAAAA/v/+//7//v8DAAgADQASABcAGgAdACAAJQAo
ACsALgAtACwAKwAqACwALAAsACwAMAAyADQANgAxAC4AKwAoACUAJAAjACIAJAAkACQA
JAAiACAAHgAcAB8AIAAhACIAIQAgAB8AHgAiACQAJgAoACsALAAtAC4ALgAuAC4ALgAy
ADYAOgA+ADsAOgA5ADgAOwA8AD0APgBAAEIARABGAEUARABDAEIARQBGAEcASABGAEYA
RgBGAEgASABIAEgARwBGAEUARABBAD4AOwA4ADsAPAA9AD4AOgA4ADYANAAyADIAMgAy
ADAAMAAwADAAMAAwADAAMAAyADQANgA4ADUANAAzADIANAA2ADgAOgA6ADoAOgA6ADkA
OAA3ADYAOAA6ADwAPgA7ADoAOQA4ADoAOgA6ADoAOAA4ADgAOAA0ADIAMAAuADEAMgAz
ADQAMAAuACwAKgArACwALQAuAC4ALgAuAC4ALAAqACgAJgApACoAKwAsACoAKAAmACQA
JQAmACcAKAAoACgAKAAoACYAJAAiACAAIwAkACUAJgAkACIAIAAeAB4AHgAeAB4AHgAe
AB4AHgAcABoAGAAWABkAHAAfACIAHgAcABoAGAAbABwAHQAeAB4AHgAeAB4AHAAcABwA
HAAfACAAIQAiAB8AHgAdABwAHQAeAB8AIAAgACAAIAAgAB0AHAAbABoAHAAeACAAIgAf
ABwAGQAWABcAGAAZABoAGgAaABoAGgAYABYAFAASABUAFgAXABgAFgAUABIAEAASABIA
EgASABUAFgAXABgAFgAUABIAEAAUABYAGAAaABcAFgAVABQAFgAWABYAFgAYABgAGAAY
ABYAFAASABAAEwAUABUAFgAUABIAEAAOAA4ADgAOAA4ADgAOAA4ADgALAAoACQAIAAwA
DgAQABIAEQAQAA8ADgAOAA4ADgAOABAAEAAQABAADwAOAA0ADAAPABAAEQASABAADgAM
AAoADQAOAA8AEAASABIAEgASABEAEAAPAA4AEgAUABYAGAAVABQAEwASABMAFAAVABYA
FwAYABgAFwAWABYAGAAXABsAHQAgACMAIQAeABwAGAAZABwAHQAdAB0AHQAdAB0AHAAb
ABgAFAAWABUAFwAaABgAFQATAA4ADwARABIAEwAVABUAFwAXABUAEQAQAA0ADwARABIA
FAASABEADwANAA0ADQANAA4ADwAPABAAEQARABAAEQARABgAGQAZABoAFgATABAADQAP
AA8ADwAQABAADgALAAoACAAFAAMAAAAHAAsACgAGAAQAAgADAAcAFAAoAEAAWABoAHIA
ggCaALYAzgDhAOoA4QDHAJEATgATAPP/5v/b/9r/3v/j/+f/6f/m/9//3f/d/93/4P/n
/+//9f/4//r//f8AAAAAAQACAAcACAAJAAoABwAHAAcACAAGAAUABQAFAAMABAAEAAUA
BAADAAIABAAMABIAGAAdACEAKwAxADUANQA1ADYANgAzADIAMgAwACwAJQAgABwAGgAX
ABcAGAAXABYAFQARABAADQAOAA0AEQASABIAEQANAAwACwAKAA0AEQATABQAEgASABMA
EwARABEAEQARABQAGAAcACAAIAAfACAAIAAkACcAKgAuACwALgAvAC0ALAAuAC4ALwAw
ADEAMgAzADEALAAoACQAKAApACwAMAAwADAALgArACoAKQApACwAMgA0ADUANgA0ADIA
LwAsAC0ALgAwADIAMQAvAC0ALQAtAC0ALAArACwALwAyADUAMAAtACsAKQArAC0ALwAx
ADAAMAAwAC8ALwAwADIAMwA3ADoAPAA/ADwAOAA1ADIANQA2ADcAOAA4ADcANQAzADEA
MAAuACwALwAzADgAPABAAEEAQwBFAEsATwBUAFsAWwBbAFsAWwBeAF4AXgBgAGQAaABr
AG4AagBpAGgAZwBpAGsAbQBwAHEAcQBxAHIAdAB1AHUAdQB4AHsAfAB9AHwAewB5AHcA
eAB7AA==
         </WaveFormData>
      </LeadData>
   </Waveform>
</RestingECG>
