# Supplementary material for: Detection of Left Atrial Enlargement Using a Convolutional Neural Network-Enabled Electrocardiogram
Source: Front Cardiovasc Med. 2020 Dec 17;7:609976. doi: 10.3389/fcvm.2020.609976 (PMC7773668; doi:10.3389/fcvm.2020.609976)
Supplement: Supplementary file 1 [file Data_Sheet_1.ZIP › hyp/1802017052_4854_0000000E.XML]

<?xml version="1.0" encoding="Windows-1252"?>
<!DOCTYPE RestingECG SYSTEM "restecg.dtd">
<RestingECG>
   <PatientDemographics>
      <PatientID>1802017052</PatientID>
      <PatientAge>68</PatientAge>
      <AgeUnits>Years</AgeUnits>
      <Gender>Female</Gender>
      <PatientLastName>yaomeiyun</PatientLastName>
   </PatientDemographics>
   <TestDemographics>
      <DataType>Resting</DataType>
      <Site>1</Site>
      <AcquisitionDevice>MAC55</AcquisitionDevice>
      <Status>Unconfirmed</Status>
      <Priority>Normal</Priority>
      <AcquisitionTime>09:42:11</AcquisitionTime>
      <AcquisitionDate>03-03-2017</AcquisitionDate>
      <CartNumber>1</CartNumber>
      <AcquisitionSoftwareVersion>009C</AcquisitionSoftwareVersion>
      <XMLSourceVersion>MAC5000 v1.0</XMLSourceVersion>
   </TestDemographics>
   <RestingECGMeasurements>
      <VentricularRate>67</VentricularRate>
      <AtrialRate>67</AtrialRate>
      <PRInterval>148</PRInterval>
      <QRSDuration>86</QRSDuration>
      <QTInterval>408</QTInterval>
      <QTCorrected>431</QTCorrected>
      <PAxis>51</PAxis>
      <RAxis>32</RAxis>
      <TAxis>44</TAxis>
      <QRSCount>11</QRSCount>
      <QOnset>226</QOnset>
      <QOffset>269</QOffset>
      <POnset>152</POnset>
      <POffset>207</POffset>
      <TOffset>430</TOffset>
      <ECGSampleBase>500</ECGSampleBase>
      <ECGSampleExponent>0</ECGSampleExponent>
   </RestingECGMeasurements>
   <Diagnosis>
      <Modality>Resting</Modality>
         <StatementCount>3</StatementCount>
         <LabelText>12SL ��ϳ���</LabelText>
      <DiagnosisStatement>
         <StmtFlag>ENDSLINE</StmtFlag>
         <StmtText>�������</StmtText>
      </DiagnosisStatement>
      <DiagnosisStatement>
         <StmtFlag>ENDSLINE</StmtFlag>
         <StmtText>T ���쳣���ɿ���Ϊǰ����ļ�ȱѪ</StmtText>
      </DiagnosisStatement>
      <DiagnosisStatement>
         <StmtFlag>ENDSLINE</StmtFlag>
         <StmtText>�쳣 ECG</StmtText>
      </DiagnosisStatement>
   </Diagnosis>
   <Waveform>
      <WaveformType>Rhythm</WaveformType>
      <WaveformStartTime>0</WaveformStartTime>
      <NumberofLeads>8</NumberofLeads>
      <SampleType>CONTINUOUS_SAMPLES</SampleType>
      <SampleBase>500</SampleBase>
      <SampleExponent>0</SampleExponent>
      <HighPassFilter>16</HighPassFilter>
      <LowPassFilter>150</LowPassFilter>
      <ACFilter>NONE</ACFilter>
      <LeadData>
         <LeadByteCountTotal>10000</LeadByteCountTotal>
         <LeadTimeOffset>0</LeadTimeOffset>
         <LeadSampleCountTotal>5000</LeadSampleCountTotal>
         <LeadAmplitudeUnitsPerBit>4.88</LeadAmplitudeUnitsPerBit>
         <LeadAmplitudeUnits>��V</LeadAmplitudeUnits>
         <LeadHighLimit>2147483647</LeadHighLimit>
         <LeadLowLimit>268435456</LeadLowLimit>
         <LeadID>I</LeadID>
         <LeadOffsetFirstSample>0</LeadOffsetFirstSample>
         <FirstSampleBaseline>0</FirstSampleBaseline>
         <LeadSampleSize>2</LeadSampleSize>
         <LeadOff>FALSE</LeadOff>
         <BaselineSway>FALSE</BaselineSway>
         <ExcessiveACNoise>FALSE</ExcessiveACNoise>
         <MuscleNoise>FALSE</MuscleNoise>
         <LeadDataCRC32>2604398704</LeadDataCRC32>
         <WaveFormData>
6P/o/+j/6P/u//L/9v/6//b/8v/u/+r/6P/o/+j/6P/q/+z/7v/w//D/8P/w//D/8v/y
//L/8v/x//D/7//u/+r/6P/m/+T/6P/s//D/9P/0//T/9P/0//L/8P/u/+z/7v/w//L/
9P/1//b/9//4//T/8v/w/+7/8f/y//P/9P/2//b/9v/2//j/+P/4//j/+v/6//r/+v/6
//r/+v/6//z//P/8//z//P/8//z//P/6//r/+v/6//j/+P/4//j/9v/2//b/9v/4//j/
+P/4//r/+v/6//r/9v/0//L/8P/x//L/8//0//j/+v/8//7/+//4//X/8v/0//T/9P/0
//X/9v/3//j/9v/2//b/9v/z//L/8f/w//H/8v/z//T/8f/w/+//7v/y//T/9v/4//b/
9v/2//b/8v/w/+7/7P/t/+7/7//w//P/9P/1//b/+P/4//j/+P/2//T/8v/w//D/8P/w
//D/8//0//X/9v/1//T/8//y//D/7v/s/+r/7v/w//L/9P/5//z///8CAPz/+P/0//D/
7v/u/+7/7v/x//L/8//0//b/9v/2//b/+f/6//v//P/3//T/8f/u//D/8P/w//D/8//2
//n//P/4//b/9P/y/+//7v/t/+z/7//w//H/8v/3//r//f8AAPj/8v/s/+b/6v/s/+7/
8P/0//b/+P/6//j/9v/0//L/8v/y//L/8v/z//T/9f/2//j/+P/4//j/9f/0//P/9P/y
//L/8//z//T/9v/7//z/9v/u/+j/4//n/+r/8f/1//j//P8BAAIAAQAAAP3/+v/4//r/
+v/3//f/9P/z//T/+f/5//n//v8CAAIAAAD+//7//v/+//7///8CAAMAAAD+//3/AAAA
AAQABQAGAAYABgAEAAQAAQD4//D/7P/v//f/+v/3//X/9f/2//b/9f/v/+7/7P/p/+//
9P/6//7/+f/1//H/7v/m/+f/7v/0//L/5f/e/9n/1P/S/9L/0f/Y/+j///8WAC8ARgBj
AIAAlQCcAJsAmACJAGkARQA3ADEAIgARAAQA9//q/+D/3P/p//f/9f/w//T/+f/3/+v/
3P/W/9z/4P/k/+r/7P/u/+//7//z//f/9//0//L/7//t/+v/7f/t/+3/8f/x/+7/7P/u
//L/9f/3//j/9//z//D/7//y//P/8//0//L/7//r/+n/7v/t/+r/7v/4//z/+v/8//j/
9f/x/+3/7//z//b/+v/2//L/7//s//D/8v/z//P/9f/6//f/9v/y//L/8v/w//P/8v/2
//3/AgD///v/+//6//3//f/8//v/+f/5//v/+v/6//n/+//8//7/BAAIAAIA///9//n/
+v8AAAQAAwD//wUABAACAAYACgAOABAACQAJAAoACQAPABIAFQAXABMADQANAA8AEAAQ
ABIAEAAJAAYACwAMAA8AEgAWABwAGQAWABUAEwAQAA8ADwATABIAEQATABIADgALAAoA
CgAMABYAHAAbABUAFgAWABQAEgASABAAEAAQABAADAAOABUAFgAaAB8AGgATAAwABgAK
AAwADgAPAA4AFAATAA4ADgASABYAHQAZABQADwAKAA4AEAAZAB8AGwAcAB0AHgAZABcA
DgADAAkAEAAUABEADgANAA0ADgASABAAEAAPAAwACgAIAAYACAALAA0ADwANAAwACwAL
AA4AEAAQAA0ACwANAAsADAAQABAADwALAAUACAAKAAgACwAIAAsAEAATAA4ADwAOAAwA
DQAMAAoACgAKAAoACgALAAsACwAJAAoAEQASABMAFQAWABEADwAQAAwABwAAAAMAAgAK
AAwADAAMAAwADQANAA8ACwAJABAADwANAA0ADAALAAoADgASABEAEwASAA8ADAAJAAYA
BwAIAAwADwAQAA4ADQAQAAAAAAAKABAACgAIAAgACAAIAA0ACwALAAwADwARABQAGgAW
ABEACgAFAAcACAAKABAADgALAAsADAAPAA0ADQALAAwAEQAYAB0AHAAaABUAEgAUABcA
FwAXAB4AIgAiACAAGgAYABQAEAATABYAGwAeABsAGwAcACEAJAAnACcAJwAiAB4AGAAU
ABUAEAAKAAgACwAQABIADgANABAAEgATABAADAALAAkACQAJAAoADAALAAgABgAEAAwA
DgALAAoAEAASAAsA+v/r/+b/7P/y/+3/7v8CABsALAA9AF4AgwCaALMA1ADfANoAxQCP
AFcAQwBBADQAIQAaABsAGgASAA4ADwALAAEA+P/4/wUAEwATABAADAAHAAQAAQAAAAMA
BgAIAAkACwAPAA8ADAAJAAcABgAFAAcACQALABEADgAKAAcACAALAA8AEgAUAA8ABwAA
APv/AQAFAAgADAAKAAkABwAHAAkABwADAAYADAAOAAoACgAHAAUAAgD//wMACQAOABQA
EgAOAAsACAAGAAQAAQD9/wMACgAJAAoACAAKAAwADAAIAAIAAQADAAoABwADAAMACAAN
AA8AEAAKAAcABgAHAAgACgALAA8ACgAGAAYABAAFAAcACgALAAsAEgAXABcAEAAVABMA
EAAMAAoACAAEAAYACwARABUAFgAWABYAFQARAA0ADwATABUAFAAVABIADgAMABIAFAAV
ABYAGAAcABoAGAAYABcAEwARABAAEwAWABcAGwAcABQADwAMAAoACgAQABIADQAJAAoA
CgAIAAsADgAPABIAEQAQAAsADAAMAAgABwAHAAwADQAOABAAEwAUABUAFQAPABAACgAA
AAEABAAHAA0ADgAOAA4ADgAJAAYACgALAAkACgALAAwACgANAAkAAwAEAAYABQD9/wIA
BQAJAA4ADgAKAAgABQAEAAIAAAD+////AwAGAAkACAAIAAgACQAIAAYAAgD7//7/AwAE
AAgACAAGAAMA/f///wYADAAOAAcA/v/7//r/AAD+/wIABAACAAMAAgAAAAUACAALAA4A
DAAJAAYAAQD+/wMAAgABAAYACAAEAAMABgAGAAUAAgADAAAABgAGAAUABgAHAAkACgAN
AAoACQAIAAMA/f/5//z///8CAAoADgANAA8ADgALAAgABQACAP3//P/+////AwD0//n/
/P///wIABgADAAIAAgADAAUACAAOAAsABwABAP3///8AAAIACAAHAAcACgAOAAoABQAC
AP3///8FAA0AEwASABAACwAIAAUABwAGAAUABwAKAAkABgAIAAwADgAQAA4ADgAQABAA
DgANAA0AEQAWABsAHQAfABgAFAAOAAoACQAEAP7//P/+/wIAAwD+//z/AAADAAUAAwD+
//z/+f/6//v//f8AAAMAAgACAAIA/P8AAAEA/P/w/+r/8f/w/+X/6P/o/9z/3//w/wAA
DwAiAD8AXAB1AIwAoQCqAK0AqgCRAGEAOwAtACEAEAALAAwABwD8//L/8P/1//v//f/8
//D/6//z//f/+v8CAAMABAAFAAgAAwD+//j/8f/0//n/+v/4//r/+f/5//n/9v/z//D/
8f/1//j//P8EAAIAAwADAAIAAAD7//f/9f/5//3/AAAEAAEA///8//v/+v/3//L/9P/4
//r/9v/2//f/+f/6//v/+f/7//z//v/8//r/+f/4//n/+v/6//n/+f/8//f/9P/5//7/
AwAGAP//9P/u/+v/9f/3//j//f/+/wEAAQAAAP7//f/+/wEA/f/6//b/9f/1//b/+//+
//3//f/+//3/+P/8//7/+//6/wEAAQAAAAIAAgACAAAA/v8BAAUABwAGAAQAAgD//wAA
/f8AAAUACwAMAA8ADgAFAAAAAwACAAIAAgADAAYABQAEAAUABQACAAEAAQAFAAMAAwAG
AAYABQADAAMABAD+/wAA/v/1//f//v8EAAgAAwACAP///v8AAAAA/P/+/////P/8//3/
/P/7//r/+v/4//b/9P/x//b/AAADAAIA/P/6//j/+f/7//r/+f/4//T/8P/z//P/8f/0
//f/+v/8/wEA///7//v//v/+//f/+P/5//v//v/9//j/9f/x//T/9P/0//T/8//1//b/
9//2//b/9v/3//b/9P/w/+n/7f/1//n/AAACAAIAAQD9//f/+v/8//r/9v/w//D/8v/5
//j//f8AAP3///////7//P/8//z//P/9//3//f/7//n/////////+//4/+//6f/0//j/
+//8//v/+P/+//7/+P/2//T/8//3//v/+f/5//r/9//z//H/9P/1//b//P8AAP3//f/6
//f/9v/1//T/9P/0//f/+f/7//j/9v/4//7/CAAGAAQAAgAAAAAA+//4//b/8v/x//H/
9P/2//f/9v/3//n/+P/4//z//P/7//3/AAD///v/+f/1//P/9//9/wEAAQAAAPz/+v/6
//3//f/9/wIABgAGAAQABAAIAAoADAAIAAYABgAEAAMAAwAEAAkACAAJAAcABQAGAAYA
BAAEAAMA/v/4//b/9//8//7/+v/1//j/+v/7//z/+v/7//v/9v/1//X/9v/5//j/+P/4
//T/7P/r/+r/8P/0//f/8P/d/97/6v/m/9f/2P/s/wMAGgAzAEoAXwB4AI8AoACnAKgA
nQB5AFEAPwA9ADgALQAWAAEA/v8EAAAA9//7//P/4v/q//3/+f/z//z/AgD///7//f/+
//r/9v/x/+v/7v/z//T/8v/z//P/9P/1//T/8//y//X/8P/q/+X/5P/n/+n/6v/q/+3/
7f/u//H/7f/r/+j/5v/p/+v/7P/v/+//6//l/+b/6f/q/+X/5P/n/+v/7v/x/+3/7f/s
/+z/7v/s/+v/6v/o/+j/5//l/+j/7v/s/+z/7f/w//P/9P/2//L/8//3//f/8f/q/+f/
7f/z//b/+P/3//X/9f/3//T/9P/z//X/8//y//X/9v/0//X/9//3//j//v8CAAEA/P8D
AAMAAgD8//j/9P/u/+//9f/8/wEAAQD+//v/9//3//X/+f///wQABAAGAAQA+//0//X/
8v/0//T/9f/4//P/8P/v/+3/7f/t/+7/8//v/+3/7v/s/+n/5//n/+j/6f/y//f/9f/u
/+7/7f/q/+z/7v/u//D/6//o/+H/4P/n/+b/6P/r//H/9f/5//7/+f/y/+v/4//q//j/
//8CAPn/9P/v/+3/9P/2//j/+v/2//L/9f/1//L/9P/2//j/+f/9//r/9f/3//r/+v/z
//H/7//u/+7/8v/y//T/9f/z//D/7f/q/+v/7//y//X/8//y//H/8f/1//j/+f/3//H/
8f/t/+z/6//q/+j/4//m/+7/9f/4//X/7v/t/+7/8f/s/+3/7P/u//H/8v/y/+//7v/t
/+z/7f/t/+3/6//t//P/8//z//f/+P/z//H/+v/+/wEAAgD8//T/9f/w//L/9P/2//n/
+f/7//f/9f/8//3//f////n/8//t/+z/8f/x//T/9P/0//T/9P/0//D/8P/z//X////w
/+j/8v/2//r//v8CAP7/9//y/+7/8f/z//b//P/7//n/9f/z//X/9v/4//7/AAABAAUA
CgADAPv/9f/t//H/+f8DAAsACQAGAAAA/P/9/wEAAgADAAYACgAKAAgABgAIAAgACAAJ
AAoADQAOAAYAAQD9//3/AQAHAAoADQAOAA4ADAAMAAYA/v/1//D/9v/8/////P/4//r/
+//7/////v8AAAEA+//5//j/+P/4//b/9f/0/wIAAgD1/+r/7P/s/+H/3v/j/+D/1v/a
/+X/8P8AABcANgBdAHQAeQCCAJ0AsgCpAJAAdQBbAEsARwA5ACAACwAAAAEABAD8//D/
8f/7/wMABAACAP3/9f/r/+j/8v/0//T/9P/2//j/+v/7//v/+f/7//n/9P/1//X/9v/3
//n/+f/5//3/+P/0//H/8v/2//n/+//8//n/9f/y//H/8v/z//P/9P/1//X/9P/1//v/
+//5//7/AwAEAP///v/5//f/9P/x//P/9//6//7/+//2//L/7v/z//b/+P/5//j//P/4
//b/9v/4//r/+v/8//r//f8DAAQA/f/1//H/+P8BAAcADAADAPv/9f/x//X/+P/6////
/v/8//7//v/8//3/////////BAAHAAUABAALAAsACgAIAAYABAAAAAAAAwAHAAkACQAI
AAcABQAFAAEAAwAHAAgACAAKAAgABQAEAAsADgARABIAFAAYABUAEgARAA8ACgAJAAkA
DQASABUAGwAeABUADQAHAAIAAgAKAA4ACwAJAAwADgAOAAoACgAIAAgACgAKAAYACAAN
AAwADgARABQAFQAWABgAFQAQAAsABQAFAAwADAAIAAYABgAGAAkACgAKAAoACgALAAwA
FAAZABAADgAMAAoADAAPAAsABQALABAAEgANAAoACQAJAAoADgAMAAwACwALAAoACQAI
AAYACQALAA0ADAAKAAgABwAGAAQAAAD5//7/BQAIAA4ADAAKAAcAAQD//wQACAAIAAcA
AgADAAYADAAIAAoACgAHAAkACQAIAAYABgAGAAYACAAJAAoACQAIAA0ADAALAA0ADgAJ
AAcACQAIAAYAAgAEAAIACQAKAAQAAgAAAP//BgAPABIAFwAXABEACgAFAAYABwAIAA4A
EQAPABAADgAKAAgABgAEAAUABgAKAA0ABQACAAoAEgAOAAwACgAIAAgABQAEAAQAAQAB
AAIABgAEAAMAAAD//wIABAAHAA4ADQANABAAFAAWABMAEgAPAAoACwAOAA8ADwAOAAoA
CAAKAA0ADQANABYAHAAeAB4AFwAWABMAEAANAAwADQAMAA0ADwASABkAHAAfAB8AHwAb
ABoAFwAWABQADgAHAAQAAwAGAAYAAAABAAYACgANAAsABgAEAAEAAQABAAIABAAHAAYA
BgAGAAIA/v8FAAwACAD6/+v/4P/d/9z/2v/c/+n/+P8IABcAMABVAHoAkwCoALkAyADN
ALwAmQBrAEcAOQA3ACgAEQAMABMADAAEAAQAAwADAAcABAD6//f//f8BAPz/+v/7//z/
/f8AAAQABgAHAAcABgAJAAgABAADAAEAAAD//wIAAwAEAAkACQAGAAQABgAEAAMAAQD+
/////f/8//3/AQAFAAgADAALAAkABgAFAAMA///5//r/AQAEAAEAAgAFAAcACAAJAAcA
BwAGAAYABQACAAAA/v8AAAIAAwADAAIABgACAAAAAwAGAAkACgAHAAIAAgAFAAcAAwD+
//3//f8BAAIAAgACAAEAAgAFAAUABgAGAAkABAACAAQABAABAAEAAgABAAEABgAJAAcA
BwAPABAAEAANAAwACwAIAAUABwAKAAsAEQASABMAEwAUABEAFAAZABkAFgAVABAADQAK
AA8AEAARABIAFAAYABQAEAAOAAsADAANAA8AFQARAA0ADAAIAAgABwAIAAoACQAQABMA
DwAJAAoACgAIAAgACAAGAAYACAAKAAgADAALAAYABAADAAgACQAKAAwACQAGAAMA///9
/wQABAAAAP//AAABAAUACwAMAA0ADgAIAAIAAwABAP7/AAACAAQAAwAFAAAA+f8AAAYA
CQAFAAIAAQABAAIAAgAAAAAA//8AAAAAAAAAAP3//f/8//v/AAACAAQABwAHAAYAAwD9
//z////+/wAAAwAEAAQAAQD8/wAAAwACAAAA+v/6//z/AwACAAcACgAFAAUAAwAAAAIA
BAAGAAgABwAFAAMA//8BAAcABwAHAAoACgAEAAEABwAIAAgABgADAP7/AgAAAP7//v/+
////AAADAAAA//8FAAUABAAFAAkACwANABQAEQAJAAQA/P8IAAgABgD+//v/+v/5//j/
/v///wIABgAEAAMAAwAGAAcABwAFAAUAAwAAAP7/AAADAAMABgAKAAwACwAMAAsABAAF
AAgACQAKAAoABwAGAAQABQADAAEACgAQABIAEgAOABAAEAAQABAAEAASABIAEAAPAA8A
EwATABUAFAATABUAFgAVABYAEAAIAP//+v/6//7////6//n//v8CAAUABwAGAAgACQAD
AAEAAAAAAP///P/6//j//v8EAP3/+P/y/+z/6f/o/+n/7P/o/+D/3//m//L/AQAWADEA
TgBnAH4AmQCyALsAuACnAH8ATQAvACcAGAANAAoABQAAAAIAAAD9/wEAAwD6//b/9//3
//n//P8AAP///v/9//7//f/8//r/9//5//3//f/6//z/+//7//v//v///wAABQD+//j/
8//y//j//f8BAAQAAwD///z/+//8//3//f/+//7//f/7//v////9//n//P8BAAIA/f/8
//n/+f/4//f/9v/3//f/+P/8//7/AQAEAP///P/4//P/8//4//X/9P/3//z/AQAEAAAA
+v/5//v/AAD9//n/+f/5//3//v/+//n/9//3//n/+v/8//3/AQD///7/AQACAAAAAQAD
AAMA/v8AAAAA+//5/wEAAgACAAUABgAHAAYAAAD//////f8DAAYACQALAAYAAQACAAUA
BwAGAAcABAAEAAYAEAAWAAwABAD9//j/+v/8/wAAAwABAAEAAgAHAAYABQAHAAYABQAD
AAMABAD+/wIAAgD7//v/AAAEAAYABgAGAAQABAABAP7/9//2//v/+v/8////AAD///7/
/v/+//z/+v/3//X//P/8//j/9v/4//r///8AAP7//P/6//f/9P/4//n/9//6//3/AAAC
AAUAAQD7//r//P/7//P/9P/z//P/9P/4//b/9v/1//f/9v/1//T/9//7//7/AQD+//z/
+v/5//v/+v/3//H/8v/3//j//P/+//7//f/5//n//v8CAAIAAgD8//z//v8BAPz//f/8
////AwAFAAYAAAD8//j/9P/2//f/+P/3//r/AQACAAMAAAD+//b/8f/5//r/+v/4//r/
+v8DAAYAAQD+//v/+f/5//3/+//7/////f/6//n/9//3//f//P8AAP3//f/6//z//v8A
AAIA/v/8//3//f/7//b/8v/y//D/+P/+//z//v8AAAIABAABAPv/9//0//b/9//5//7/
BAAHAAgACwACAPr/8//w//L/8//3//z/AQABAAMAAwD9//3//////wMABAACAAIAAAAD
AAMAAwAFAAgABwAEAAQACAAKAAwADgAOABAAEAAGAAEA/f/9/wIABwAJAAsADQAQABEA
FAAMAAIA9//w//T/+v/9//r/+v/+/wEAAwADAAAAAAD///r/9//1//T/9//2//b/9v/2
//b/9f/2//T/7v/l/+D/2//U/9b/2v/f/+j/+v8TACQALQBAAF8AegCPAKQAsQCqAI8A
bQBNADUAKQAiABUADgAPAAoA/v/y//H/8f/x//T/9v/1//H/7//w//j/+v/8//7/AgD7
//b/8P/p/+7/9f/4//j/9//1//T/8//x//H/8f/1//T/8v/x//T/8//1//b/9v/3//X/
9P/1//T/9f/1//b/+P/3//X/9f/2//P/7v/w//b/+P/0//T/9v/3//f/9//2//f/9//4
//j/9v/1//T/9P/0//P/8f/1//r/9//2//P/8v/x/+7/7//s/+7/8//7//n/9v/3//f/
+f/4//b/8f/v/+//8f/0//b/9//7//j/9v/4//j/+//9/wAAAQD8//7//v/5//f///8A
AAAA///+//3/+v/5//v//v///wEAAAD///3//P/5//z/AQAGAAYACAAGAP///P8BAAIA
BAAEAAUACAAHAAYABwAHAAEA/f/6//v//f///wQABgAEAAEAAAAAAPz/AgAEAP///f8A
AAIAAgAAAAAA/v/+/wEAAgD//wIAAgD+//3//f/8//v/+v/6//3//P/7//n/+f8AAAAA
/P/5//r/+////////v/9//z//P/8/wMABwACAAIAAgACAP7////5//H/+f8AAAQAAQD+
//v/+f/4//r/+P/4//f/9//2//X/9P/y//P/8//z//b/+P/6//3/+v/4//T/7f/w//X/
9v/6//z//P/7//f/9v/8/wEAAgD8//T/8v/y//n/9v/5//r/+P/7//z//P/7//r/+f/4
//j/9//2//P/9////wEAAwACAAAA+P/z//f/+P/4//b/9//2//7/AAAAAAAAAAABAAIA
BQACAAEAAwD///r/9//5//n/+f/+/wAA/f/9//r/+v/6//r/+v/6//r//f///wEA/v/8
//7/+v/6//z//v/+//7//v/+//v/+v/6//n/+f/6//7///////3//f/8//r/+f/8//7/
//8DAAgABQABAP//+//8/wEACAANAAkABgAAAPz//v8BAAEAAQAEAAYABAAAAAEABgAJ
AAwACQAIAAkACAAEAAMAAwAHAAkADQAOAA8ADgAOAAwADAAGAP7/9f/w//f//v8CAAAA
+//8//z/+//6//b/9f/z//P/9f/4//z/+v/4//f/9v/q//L/+//+//7/+v/t/97/2f/W
/9D/0P/d//D/+P/7/xIAMwBMAGcAfgCLAJoApQCkAJUAdQBJAC8ALQAqABkADAADAAQA
BgD+/+//5f/p//b/+v/3//n/+f/y//T/9P/0//T/9v/0//T/8//x//X/+f/5//b/9v/1
//X/9f/y//H/8P/z//P/8v/y//b/9//5//r/+v/8//n/9//3//X/8//w/+7/8v/z//P/
9f/1//P/7//y//r//P/4//j/9f/1//T/8//1//f/+P/6//v/+v/6//r/9//0//D/6//w
//b/9P/0//b/+v/+/wAA+f/w/+z/6//z//H/7v/v//H/9f/2//b/9f/1//f/+//+/wAA
AQAFAP3/9v/z/+7/8v/1//n/+//3//r/+//3//L/+f/5//j/+v/8//7//v/6//v//f/9
/wIAAgACAAEA///7//3/AQAGAAYACAAGAP///P8BAAIAAgACAAMABgAFAAQABQAFAAEA
///+/wEABAAFAAkACgAIAAUABAAEAP//AgABAPn/+f/+/wIABAAAAP7/+v/4//n/+v/3
//r/AQAAAAIABQADAAEA///+/wAA/v/8//n/+f8AAAAA/P/4//j/+P/7/wAAAAAAAAAA
/P/6////AQD7//r/+f/4//n//f/6//X/+/8AAAIA/f/7//n/+P/4//r/+P/4//f/+P/4
//j/+P/1//f/+P/5//f/9v/1//X/9//4//f/8//y//X/9P/2//r/+v/5//X/8f/2//r/
+v/4//L/8v/0//j/9P/2//b/+P/7//z//P/+//7//v/+//3/+//5//X/+f8BAAMABQAC
AP7/9P/t//b/+P/5//j/+P/2//3//v/5//j/9//3//r////+////AgD///v/+f/5//n/
+f/+//7/+//7//j/+v/6//r/+v/7//z/AAADAAEA/v/8//7//v/8//L/8P/y//b/+P/6
//z/AgABAAIABAD///v/+P/4//v/+//5//n/+v/6//v/AAD/////AgAGAAMA///9//n/
+P/9/wQACQAHAAYAAgAAAAIABQAFAAUACAAMAAwACgAIAAoACgAKAA0ADgARABIADAAJ
AAcACQAKAA0ADQANAA0ADgANAA4ACwAEAPz/+P/9/wIABAAAAPv//P/8//v//P/6//v/
+//7//v//P/+//7//P/7//r/+P/2//X/9v/0/+7/7f/o/9v/0P/Q/9T/2f/m/wQAIQAu
ADsAUgBrAIQApQC+AL8AsACXAG8AQwAzADEAJAAVABAADQAKAAAA9P/r/+v/7f/w//b/
AQAFAP//+P/y//H/8P/v//D/9P/4//v//f/8//3/+v/0//f/9//4//n/+v/7//z/AQD+
//r/9//4//j/+f/5//j/+f/3//b/9//6//v/+//8//z/+//5//n/+v/3//L/9P/8//7/
+v/6//n/+f/4//f/9f/3//j/+v/7//r/+v/6//r/+v/5//f/9v/6//b/9P/z//T/9f/0
//b/9P/3//3////7//b/9f/3//v//P/8//f/9f/1//f/9//4//j/+//3//T/9f/0//f/
+f/8//3/+P/6//r/9f/2////AQACAAAAAAAAAP7//f///wIAAwAEAAQABAADAP//+//9
/wEAAgACAAQAAgD+//z/AgAEAAIAAAD//wAAAQACAAUABwAEAAMAAwAHAAQAAQABAP7/
/v/9//7/AAD//wYACQAFAAIABAAFAAQA///8//f/9P/2//j/9v/6//7//P/9////AQAB
AAEAAgD///z/+f/1//b//v////z/9v/2//b/+f/6//r/+v/6//v/+v8AAAMA/P/6//j/
9v/2//n/9f/v//b//P////v/+P/3//f/+P/6//j/+P/3//b/9P/y//D/8v/3//v///8C
AAIAAgADAAAA/P/2/+3/8P/1//b/+v/6//r/+f/1//P/+P/8//z//v/8/wAABgADAPr/
9//y//b/+//+/wAAAgACAAIAAgABAP///f/5//X/+f/3//X/+//+//v/+/8BAAIAAgAA
APv/9P/2//L/8//2//n//f8AAAUABAAFAAYAAQD7//f/+P/5//r/AAD///v/+v/2//f/
+P/5//r/+v/6//3////3//L/+P/6//j/+//8//3//v////v/+f/4//f/9//4//z//v//
//7////8//r/+f/8//z/+//9/wAAAQD//////f/5//v///8BAAQABAABAAAAAAADAAMA
AwAFAAgABwAEAAQABgAGAAYABAAEAAYABgADAAMABAAJAAYABwAFAAMAAgACAAAAAAAC
AP7/+f/4//j//P/9//j/9P/2//f/9//3//T/9P/z//P/8//0//b/9//2//b/9v/8/wAA
+//0//L/8P/l/9z/2f/M/8b/0P/b/97/6P/7/xYALQBKAGUAfgCTAKYAsQCoAI8AaQBF
AC8AKQAeAAsAAgD///b/7P/o/+X/5//l/+b/8v/5//f/8//y//T/8P/u/+z/7P/v//D/
8P/v/+//8//z//D/8f/x//L/8//x//H/8f/1//X/9P/0//j/9f/1//T/8v/0//H/7//v
/+3/7f/s/+z/7P/r/+n/6f/u/+//7v/0//f/+P/z//L/8f/x//D/7//s/+3/7f/u//H/
8P/w//D/8//0//T/8//z//j/9f/0//H/8v/z//L/7//q/+r/7f/0//H/7f/t/+3/8f/y
//L/8v/x//L/9f/z//T/9P/3//L/8P/y//L/9P/1//f/9//z//b/9//z/+//9f/0//L/
AAD4/w==
         </WaveFormData>
      </LeadData>
      <LeadData>
         <LeadByteCountTotal>10000</LeadByteCountTotal>
         <LeadTimeOffset>0</LeadTimeOffset>
         <LeadSampleCountTotal>5000</LeadSampleCountTotal>
         <LeadAmplitudeUnitsPerBit>4.88</LeadAmplitudeUnitsPerBit>
         <LeadAmplitudeUnits>��V</LeadAmplitudeUnits>
         <LeadHighLimit>2147483647</LeadHighLimit>
         <LeadLowLimit>268435456</LeadLowLimit>
         <LeadID>II</LeadID>
         <LeadOffsetFirstSample>0</LeadOffsetFirstSample>
         <FirstSampleBaseline>0</FirstSampleBaseline>
         <LeadSampleSize>2</LeadSampleSize>
         <LeadOff>FALSE</LeadOff>
         <BaselineSway>FALSE</BaselineSway>
         <ExcessiveACNoise>FALSE</ExcessiveACNoise>
         <MuscleNoise>FALSE</MuscleNoise>
         <LeadDataCRC32>3648698297</LeadDataCRC32>
         <WaveFormData>
7v/u/+7/7v/u/+7/7v/u//D/8v/0//b/8//y//H/8P/w//D/8P/w//L/8v/y//L/8P/w
//D/8P/w//D/8P/w//L/8v/y//L/8P/w//D/8P/0//b/+P/6//b/9P/y//D/8//0//X/
9v/4//j/+P/4//j/+P/4//j/+//8//3//v/9//z/+//6//z//v8AAAIA///+//3//P/+
/wAAAgAEAAIAAgACAAIAAAAAAAAAAAACAAIAAgACAAAAAAAAAAAAAAAAAAAAAAAAAAAA
AAAAAP3//P/7//r/+P/4//j/+P/6//r/+v/6//j/+P/4//j/+f/6//v//P/5//j/9//2
//f/+P/5//r/+f/4//f/9v/1//T/8//y//T/9v/4//r/9v/0//L/8P/y//T/9v/4//f/
9v/1//T/9v/2//b/9v/0//T/9P/0//b/9v/2//b/9v/2//b/9v/4//j/+P/4//X/9P/z
//L/9f/2//f/+P/1//T/8//y//L/8v/y//L/8//0//X/9v/z//L/8f/w//L/9P/2//j/
+P/4//j/+P/3//b/9f/0//X/9v/3//j/+P/4//j/+P/4//j/+P/4//X/9P/z//L/9P/0
//T/9P/2//b/9v/2//b/9v/2//b/9//4//n/+v/5//j/9//2//X/9P/z//L/9f/2//f/
+P/2//b/9v/2//f/+P/5//r/9//2//X/9P/2//j/+v/8//r/+v/6//r/+f/4//f/9//5
//f/9//3//b/9v/2//f/9//2//b/9//6//3/AgACAAAAAQAEAAQACAAOABAAEgAPABAA
DgAJAAwADQANAA4ADAAMAA0AEgATABQAFAATABUAFwAXABcAFgASAA8ADAAMAAwADAAK
AAoACQAJAAYAAQAAAP////8AAAAA///+//v/9v/y//D/8f/z//b/9f/z//X/9f/1//b/
9v/3//j/8//w//L/8v/u/+//8f/v/+v/7f/s/+f/4//i/+T/6v/v//v/DgAnAD4AVwBv
AIgAnwClAJcAjgCGAGsAOgAYAA0ACQANABYAFAAQABEADgAQABgAHAATAAkABgADAPz/
9v/2//b/8P/u/+7/8P/v/+3/6//t/+3/7//v/+//7//v/+3/7P/s/+v/6//s/+//8f/v
/+v/6//r/+v/7v/w//H/8v/v/+7/7P/q/+r/6//r/+v/7//w//H/8v/z//L/7v/t/+7/
7v/x//T/8v/w//D/8P/r/+r/6v/r/+//8//2//f/9//5//X/8f/u/+7/7f/s/+//8P/x
//T/9P/y//L/8//2//f/9//3//T/8//x//D/8v/z//T/9v/5//n/+f/4//b/9//8////
/////wEAAQD9//z/+//5//r//P///wIAAgAFAAcABQACAAIABAAEAAIAAQABAAUABwAI
AAkACAAHAAoACwAMAAoACgAJAAgABQAFAAYABgAHAAgACQAJAAgABgAEAAMABAAEAAQA
BQAHAAsACgAKAAcABQADAAEA//8BAAEA///+//3//P/8////AAAAAAAA//8AAP///v/+
//3//f/9//3//v8AAAEA///7//v//v/8//z/+f/5//7///8AAP///P////7/+//7//3/
/f/7//n/+//7//r/+v/7/////v/8//z//P/6//j/+P/4//b/+f/7////AAD9//j/9f/0
//j/9//4//r/+v/9//7//v/6//n/+P/2//j/+v/9//7//P/6//r/+v/9////AAABAP3/
/v/8//r/+P/4//f/9v/5//3/AAADAAAA//8AAP3////////////9//7//P/5//r/+//8
//3//f/9//3//f/8//z/+//5//v//P/8//7////9//j/+v/6//r/+P/2//r/+//9//3/
/f/9//z/+////wEAAwAGAAoABgAFAAQAAAD///7//f/8/wAAAQAAAAEAAwACAAIAAgAB
AP///P/6//3//v8BAAYACAAIAAkADAAJAAgACwAKAAwADQAQABAADwATABUAFgATABIA
EQARABgAGwAcABwAGgAZABoAGQAaABoAFwAVABIAEgASABIAEAAOAA0ADQAIAAUABAAD
AAEAAAAAAP///P/6//b/8//3//r//v8DAP3/+//7//n/+v/5//n/+v/8//r/+P/7//j/
9P/v//H/9//1//P/9P/x/+v/7P/u/+7/7////xQAIwA2AFUAbwB+AJEAnwCbAI4AggBn
ADoAFAANAA0ADwAaACQAIAAdACAAIgAgABgAEQAPAA4ACQAEAAQABAAAAPr/+P/4//r/
+f/3//X/9//5//3////9//v/+f/1//T/9P/z//P/8v/1//f/9f/2//f/+P/5//j/+P/3
//b/9v/2//X/9P/0//X/9f/1//f/+P/5//r/+//6//b/9f/1//b/+v/+//7//P/8//z/
9//0//L/8f/1//f/+P/3//X/9//z/+//8v/2//n//P/7//r/+f/6//n/9v/1//X/9//5
//r/+//4//f/9f/0//n/+//9/wAAAQABAAEAAAD6//n//P/9//r/+f/6//n/+//+/wEA
AwAAAAAAAQACAAQABwAJAAcACAAIAAoACgAHAAUABAAHAAUABAADAAAABAAKAA4AEgAP
AA4ADAAKAAUABQAGAAYACQAKAAsACwAKAAgABgAFAAQABAAEAAUAAgADAP///P/9//3/
/f/9/wAAAwAEAAMAAgABAAAAAAAAAAAA///+//3//v/9//z//v///wEAAwAAAAAAAQAB
AP7/+f/4//r//P/+//3////9//v/+f/1//b/+//8//v/+f/7//v/+f/3//n/+f/4//n/
+f/8//r/+P/2//T/8P/z//T/9f/0//b/9//6//r/+v/2//T/9P/4//f/+P/6//f/9//1
//L/9P/3//r//P/4//j/+f/4//n/+P/5//r/+v/5//f/9f/0//b/9f/0//j/+v/7//z/
+v/7//v/+//7//v//f/7//z//f/+////+v/6//f/8//0//f/+v/9//3//f/9//3/+v/4
//X/8f/0//b/9//6//r/9//x//L/9f/4//n/+v/8//3///////n/9f/w/+v/6f/q//D/
9P/4//z/+//5//X/8//0//T/9f/2//b/9f/z//L/9P/2//r/AAAAAAAAAQAEAAMAAgAF
AAQABwAJAA0ADgAJAAsACwAKAAcABgAFAAUADQARABMAFAAVABUAFwAXABUAFAAQAA0A
CQAIAAcABgAGAAQAAwADAAAA/f/8//v//f/8//z/+//4//b/8v/v//D/8P/x//P/8P/v
//D/7//x/+//7v/u//D/7v/s/+//8P/y/+//6//p/+v/6//o/+f/6f/q/+T/5v/t//P/
BAAdADIARwBhAHwAjQCTAI0AhABqAD0AGAAMAAcACwAZACIAHAAQAAcABgASABYAFAAT
AAkACgANAAIA+P/6//n/9P/z//T/8//x/+7/6//p/+n/6//r/+n/6f/p/+f/5P/k/+P/
4//o/+3/8f/x/+7/7f/s/+v/6v/q/+n/6P/r/+z/7P/s/+r/6//r/+v/7v/u/+7/7v/v
/+7/6v/p/+j/6P/r/+7/7f/q/+n/6P/p/+r/7P/v/+7/7f/r/+f/7P/x//D/7//s/+z/
6//q/+j/6P/o/+r/7f/u//H/9f/z//P/8v/x//H/8f/w//D/7v/t/+z/7P/x//P/9f/2
//P/8//3//n/9P/x//D/7f/w//L/9P/1//b/9v/3//j/+f/9/wAA///8//z//v/+//v/
+f/4//v//v8AAAIAAgD9//7//f/8//3//v/+//7//f/9//7//v/8//z//P/7//z//P/8
//3/+//6//n/+f/3//n/9v/0//b/9//4//n/9v/3//b/8//1//X/9f/2//b/9v/1//T/
8f/y//H/8P/w/+//7//v//D/8P/x//H/8f/t/+3/8P/x//L/8P/x//D/7//u/+v/7P/x
//L/8f/w//H/8P/t/+//8f/x//D/8f/x//T/8v/x//D/7//s//D/8v/0//T/9P/z//T/
8v/0//D/7v/u/+7/6//q/+r/7f/z//f/+v/3//X/8//w//L/9P/3//j/9v/0//T/9P/0
//P/8f/v//H/9P/0//T/9f/2//b/9v/z//P/8v/x//H/8f/z//H/7//v/+//7//x//b/
+P/5//b/9f/0//P/8v/x//D/7//x//L/8v/x//T/9P/z//T/9v/1//H/9P/0//T/8v/w
/+//7//w/+//8v/z//P/8//x//H/8f/y//D/9P/3//j/+f/6//f/9f/x/+//8f/w//D/
8P/0//X/9f/2//T/9P/2//r//P/8//3/AAD+//z//v/8//3///8DAAQAAgAFAAYABgAE
AAQABAAFAAwAEQAUABYAFAATABQAEwATABIADgALAAkACgALAAwABQAAAPz/+f/5//f/
9//3//n/+P/4//f/9P/y/+7/6//s/+z/7f/v/+3/7f/v/+//7//t/+z/7P/u/+z/6v/t
//L/7v/r/+X/4//h/+X/5P/b/9v/3P/c/97/5//x//7/EwAoAD0AVwB2AI0AmwCZAJIA
igBtADYADgAFAAMA//8EAAwAEgAVABAACAACAPz/9f///xAAEQAGAP7/+v/0/+z/6P/m
/+j/6f/p/+n/6f/p/+v/6//q/+n/6P/l/+b/5v/l/+X/6P/r/+3/6//n/+X/4//h/+P/
5v/o/+r/6v/q/+n/6P/q/+v/6//r/+v/6v/p/+j/6v/q/+f/5//p/+r/7v/y//H/7v/t
/+z/7P/s/+3/7//r/+n/5v/h/+f/7f/t/+3/6//s/+z/7P/q/+r/6v/s/+//7v/v//H/
8f/x//D/7//w//H/8f/y//H/8f/x//L/9P/z//L/8P/x//P/+f/9//n/9//3//X/9v/4
//r/+//3//b/9v/2//f/+//+//3///8AAAMABAACAAEAAQAFAAkACgALAAoABgAGAAQA
AgAAAAAA///+/wAAAwAHAAoABgAEAAIA//8BAAAA//////z//P/8//3//v8BAP///v/8
//v/+v/5//n/+//7//n/+//7//v//P/7//r/+P/2//f/+v/7//z/+//5//j/9//2//b/
9//3//f/8//z//b/9//4//b/9//3//f/9//1//T/+f/6//n/9v/3//b/8//0//f/+P/4
//T/8//1//L/8v/y//L/8P/z//T/9f/0//T/8//0//L/9f/y//H/8v/z/+//7f/s/+7/
8f/y//L/8f/x//H/8P/u/+7/7//u//D/7v/u/+7/8P/x//H/8f/w//L/8f/w//L/8v/x
//D/7//v/+7/7f/v//H/9f/1//X/9f/1//X/8//2//b/9f/2//f/+P/5//b/9f/0//P/
9f/2//b/9f/z//L/8P/w//X/9f/y//b/9v/2//T/8v/z//P/9P/z//X/9//4//n//f/1
//H/7v/w//L/9P/2//j/+f/4//n/9v/0//P/8v/1//f/+P/6//r/+v/8/wAAAgACAAMA
BgAHAAgADQAOAAoACQAKAAgABwALAA0ADgAMAAwADAANABIAFQAWABYAEwATABUAFQAT
ABIADgALAAoACgAKAAoABgAEAAMAAwABAP////////3//P/8//v//P/6//b/8//z//T/
9v/5//n/+f/7//v/+P/1//P/8v/w/+7/7P/v//z/9v/v//P/9//x/+n/7v/1//H/6P/s
//L/+f8FABgANQBQAF8AcQCMAKUArwChAIoAdABPACwAIAAXABEAFQAYABQAGAAbABYA
FAAUABQAFQARAAIA+f/6/wIABgACAPr/9v/0//f/9//2//X/8//z//X/9f/0//P/8v/v
//H/8v/y//P/8//1//b/8//z//P/8//z//H/8v/y//L/8v/y//H/8P/u/+//7//v//L/
9P/2//j/9//2//L/8f/x//L/9v/6//f/9P/z//L/8f/w//D/8f/0//X/9f/z//X/+f/3
//X/9v/4//n/+v/4//j/+P/6//z/+v/6//v/+f/5//j/9//5//n/+P/4//3///8BAAQA
AwABAP///P/7//v///8BAAIAAwAGAAcABQAGAAcABwAGAAYABwAIAAYACQALAAkABgAG
AAgACAALAA0AEAAXABYAFAASAA4ADwASABMAFAAUABQAEwASAA8ADwAQABAADQAMAAsA
CQAMAAwADAANAA0ADgAPABEADwAPAAoABgAIAAkACgALAAoACwAKAAcABgAFAAQABAAJ
AAoACgAKAAkACgAJAAgACgAJAAkACQAIAAgACQAJAAYAAQAAAAIAAwAEAAIAAwAHAAcA
BwAFAAUACQAJAAcABgAHAAYAAwACAAMAAgAAAAIAAwAHAAYABgAGAAYABAAFAAYABwAG
AAUABQAHAAYABwAEAAMABAAJAAcABwAIAAYACQAKAAoACgAJAAgABgADAAQABgAGAAgA
BgAGAAYACQAJAAgABwAHAAoACgAKAAkACAAGAAQABwALAA4AEQAOAAsACgAFAAcACQAL
AA0ACAAIAAUAAQABAAMABQAHAAUAAwABAP//AwAIAAwADwAMAAoABwAGAAYABQABAAQA
BQAGAAUABAAFAAUABgAFAAcABwAGAAUABQD9//3/AAACAAIAAgACAAQABQAEAAUAAQD+
//z/+v/+//////8AAAIABAAIAA4AEAAQABEAFAARABAAEwASABQAFQAYABgAEwAVABUA
FAAVABYAFwAZAB0AHwAfAB4AHQAdAB8AHwAdABoAFAAPABEAFAAXABoAFAAQAA0ACwAK
AAcABgAFAAYABgAHAAcABwAGAAMAAQD7//j/9v/1//b/+f/+/wEAAQD///7//v/8//j/
9P/1//r//P/7//3////9//f/7v/r/+//8v/w//T/+//9/wYAJQBMAGkAfQCUAKkArQCf
AI4AdgBJACIAGAAbABcAFwAgACQAHgAhACQAIAAcABoAFwAVABIADwAIAPr/8P/y//D/
8v/2//v//f/+/////P/5//j/9f/3//n/+//7//z//P/7//v/+v/9/////f/5//f/9f/z
//X/9v/2//b/+v/8//3//v/8//3//f/9//z/+v/4//b/+f/6//j/+f/1//T/9v/4//r/
+v/8//7/9//0//L/8f/3//v//v////7////6//X/9P/0//P/8v/1//j/+/8AAP7/+v/4
//f/+f/7//z//f/7//n/9v/0//j/+f/6//z/AgADAAQABAD+//v//P/7//z//f8AAAEA
AwAEAAUABQAEAAQABQAGAAIAAwADAP//AQAEAAkADAAKAAkACQANAAwACgAIAAQABAAG
AAYABgAKAAwADQAOAAcABQAEAAIABQAGAAcABwAIAAgACAAJAAYABAACAAEAAgAFAAMA
AgABAAEAAQABAAMABQAFAAMAAAD///7//v8CAAIAAQAAAP7//v/8//r/+v/5//n/+f/7
//z//v////3/+f/5//z//P/8//n/+f/7//v/+//5//n//f/9//v/+v/7//r/9//5//v/
+//6//f/9//6//j/+v/8//7//v/8//z//P/6//r/+f/6//j/+v/2//T/9P/5//n/+//+
//7/AQACAAIA/f/5//X/8P/y//b/+//+//v/+P/3//b/+f/7//z//f/7//7//v/+//v/
+v/4//b/+P/7//3////+//3//v/7//n/+f/5//n/9//6//r/+f/6//v//P/9//z/+//6
//n/+f/6//r/+f/7//r/+P/4//n/+f/2//r//P/8//r/+P/2//n/AQACAAAA/v/8//r/
/f/9//v/+//7//r/+v/6//j/9//1//T/9v/4//z/AgAEAAQABQAIAAcABgAJAAgABwAH
AAkACAAGAAkACgAKAAkACAAHAAcADwATABUAFgAVABUAFwAXABoAGgAXABUADwAOAA0A
DAAMAAoACQAJAAUAAQD///3//P/6//n/9//6//r/+P/3//L/8P/v/+//7//x//X/9//3
//X/9P/0//T/8v/w//P/8v/u/+3/7//v/+3/7f/q//H/9//w/+T/4v/p//P/BAAXADAA
SwBfAG4AfwCRAJEAiAB+AGEAMAAOAAkACQANABoAIAAaABUAEgAQABYAFgAPAA8ADgAF
AAAACAAIAAMA/P/5//j/9f/z//D/7f/r/+v/7f/t/+//7//v/+3/6v/q/+n/6f/q/+3/
7//t/+//8f/z//X/9P/0//P/8v/x//D/7v/s/+7/7//v/+//7//u/+3/7P/u/+7/6//r
/+z/7P/v//L/9P/y//L/8v/v/+7/7v/v/+//7//u/+v/7//z//H/7//z//b/+P/6//b/
9P/y//L/9P/y//L/8//y//P/8//z//b/9//3//j/9//1//P/8v/4//n/+v/6//T/8//2
//f/9v/3//r/+//5//r/+//7//v//P/+/wAA/v8BAAMAAQAAAAAAAgACAAIAAQABAAUA
BwAIAAkACAAEAAYABgAGAAcACAAIAAgABQAFAAYABgAGAAYABgAFAAQAAgAAAP//AAAA
AAAAAQADAAUAAgAAAP////////////8BAAEA///8//v/+v/6//v/+v/4//b/+P/8//7/
AAD9//v/+v/5//j/+P/5//n/+//5//v/AAD+//z/9//1//f/9//3//X/9P/5//r/+f/6
//3//v/9//r/+//6//j/9//3//r/+P/6//r/+v/4//f/9v/1//L/9v/3//r/+v/8//j/
9v/2//r/+f/6//z/+//9//3//P/4//f/9v/0//X/+P/8//7////+////AAD+//3/+//5
//v//v/+//7//f/8//r/+P/6//v/+//7//z//f8AAP///f/7//n/9//6//7///////v/
+//7//v/+//7//v/+//8//7///////3/+v/2//T/+v/7//n//v/9//z/+f/2//n/+//+
/////f/9//z/+//6//n/+P/4//b//v////r/+//8//3//v/9//3/+//7//3//P/8//z/
+//7//r/+v/5//r//f8CAAIAAgADAAYACAAIAAwADAALAAsADQAMAAwADwAQABAAEAAQ
ABAAEQAVABcAFwAWABUAFQAXABcAGAAYABUAEwAOAAwACgAIAAkACgAMAA8ACwAHAAUA
AwABAAAAAAD//wAA/v/6//f/9P/0//X/9//z//P/9f/1//X/8//y//L/8P/u/+z/7//0
//b/9f/x//H/8f/t/+b/4//h/+L/5v/m/+f/8f8MACUANgBTAHUAjACjAK8AqQCaAIwA
awA2ABIACwALAA0AFAAYABoAHQAWABAAEAAQAA0ACwAIAAEA/P/8/wIAAAD6//j/+P/3
//X/8v/v//D/8f/0//X/8//z//P/8f/u/+7/7f/t/+z/7//x/+//7f/t/+3/7f/v//D/
8P/w//L/8v/x//D/7//v/+7/7f/u/+7/7v/u//L/9P/z//X/8v/w//H/8v/y//D/8P/w
/+7/7v/v//H/8f/x//D/7f/y//f/9v/1//L/8v/x//D/8f/y//P/9v/2//T/9P/1//X/
9f/0//P/9v/3//f/+P/4//f/9v/2//f/9//3//b/9v/3//z////8//v//P/7//v//P/9
//3//P/8//3//v8AAAMABQADAAIAAgAEAAQABAADAAMABwAIAAgACAAGAAMABAADAAIA
BQAIAAoADAAIAAcABwAGAAYABgAGAAUABQAEAAMAAwAEAAQABAAFAAMABQACAAAA////
/////////wEAAQD///7//f/8//z//v/+//3//P/+/wAAAAAAAP///f/8//v//P/8//3/
/f8AAP3//v8CAP7//P/3//X/+//9///////8/////v/7//n/+//7//n/+v/9//7//v/7
//v//v/8//r/+v/6//j/+P/4//j/9v/3//f/+f/4//v/+P/3//j/+v/3//b/9v/3//v/
/f/+//7//f/8//r/+f/6//z//P/+//z//P/8//r/+f/3//X/+P/+/wEABAABAAAA/v/8
//z//f/9//3//f/9/////f/7//v/+//7//3/AAAAAP//+//7//v/+//8//3//v//////
AAAAAP///v/8//n/+P/9//3/+v/+/wEAAgABAAAA/////wAA///+//3/+//5//r/+//8
//7/BgAGAAIAAQAAAP///v/9//3/+//7//z//P/9//7//v/9//v/+v/9//7/AQAGAAgA
CAAJAAwACgAKAA4ADgAQABEAFAAUAA8AEQARABAAEgASABIAEwAWABcAFgAUABYAFwAa
ABsAHAAcABkAFwARABAADwAOAA0ADAAMAA0ADAAJAAgABwAEAAIAAQD//wAA/v/6//f/
8//y//L/8//z//X/+f/7//n/9//2//b/9P/y//D/8//s/+7/+//7//P/7//p/+b/6f/r
/+r/6P/q//P//f8GABsAOgBXAG8AiAChALEAqQCaAJAAdQA8ABIADQARABEAGAAaABYA
FwAWAA4ACgASABsAEwAIAAkACgAGAP7//v/4//b/9v/1//P/8P/t/+7/7//y//P/9P/1
//b/9f/y//L/8f/x//T/9//5//f/9P/z//L/8f/x//L/8v/y//T/9P/z//L/8f/x//D/
7//y//L/8v/y//L/8v/v/+//7v/u//H/9P/3//j/+//+//j/9P/x/+//7v/v/+//7f/x
//f/9//3//b/9v/1//T/9P/0//T/9v/0//L/8v/z//b/9//3//f/+f/5//j/+P/4//f/
9v/2//v/+//7//r/9f/1//n/+//7//v//f/9//7/AAACAAMAAQAAAAAAAAABAAUACAAH
AAUABAAFAAQABAADAAMABwAKAAoACgAIAAYACAAIAAgACwAMAAwADAALAAsADAAMAAkA
CAAHAAUABwAIAAkACwAHAAYABQAFAAMABQACAAAAAgADAAQABQADAAUABQADAAAA///+
//7/AQACAAIAAgAAAAIAAgACAAQAAwADAAMAAQAAAAAA//////v/+//+/wAAAAD9//3/
AQABAAEA///8/////v/7//z///8AAP//AQADAAMAAgD+//v/+//2//v//v8BAAIA/v/8
//r/9v/8////BAAGAAIA/P/4//b//P/7//z//v/9///////+//7//f/8//r/+//+/wIA
BAACAP7//P/6//v/+//6//n//P8AAAEAAgACAAIAAQAAAP3//f/8//v//v///wIAAQAA
AP///v/9////AgACAAEA///////////8//v/+v/5//r//P/9//3//f/8//r/+v8AAAEA
//8EAAIAAgAAAP7/AQADAAYABwAFAAMAAAD9//7///8AAAIABAAAAPf/+P/8//7//v/+
//7/AwAFAAUABwAEAAAA/f/6//7//////wAAAgAEAAgADgAMAAoACQAKAA0ADgATABQA
EgATABYAFgARABMAEwASABYAGAAaAB0AIAAhACAAHgAfAB8AIQAhACAAHgAZABUAEgAS
ABIAEgAOAAwACwALAAkABwAHAAcACQAIAAgABwAFAAIA/f/5//b/9v/3//n/+P/5//z/
/f/9//v/+v/6//j/9v/0//f/+P/8//f/9//3//X/7//w//X/8//y//T/8v/z/wMAHAAp
ADYASwBjAIAAmQClAJ8AjAB4AFUAKAAYACEAGQARABwAJAAcABsAJgAoABwAFgAXABcA
EgAPAA4ACAAGAAYAAgACAAQAAgD///v/9//1//X/9//3//j/+f/6//n/9//2//T/8//1
//n//P/7//f/9//3//f/+f/6//r/+v/3//b/9P/y//b/+f/7//3/+//6//n/+P/8//z/
+f/5//j/+P/7//7//v/8//z//P/4//b/9f/1//n/+//8//v//f8BAP///f/8//z/+//6
//r/+v/6//z/+//4//f/9//6//3///8BAP3/+//4//b/+P/5//r//P/8//v/+v/4//b/
9//8////AAABAAQABQACAAIAAgABAAMABAAGAAgABgAJAAsACQAFAAQABQAEAAYABwAJ
AA8ADQAMAAsACAAGAAgACAAIAAsADAAMAAwACwALAAwADAAKAAoACgAJAAcABgAFAAUA
BQAGAAcACQAHAAkABgAEAAEAAQABAAEAAgAFAAYABQAAAP3/+v/4//z//v///wAAAQAE
AAUABgAFAAMAAgABAAEAAgAEAAUAAAD5//b/9v/7//7//v8BAAEAAQABAP///P////7/
+//8////AAD/////AQABAAAA/////wIAAAAAAAAAAAD+//7//v/+//z//v///wIAAgAF
AAIAAQACAAQAAQAAAAAAAAADAAQABAABAP///f/6//3/AAAEAAYABQACAAEAAAACAAMA
AwADAAMABgAGAAYABgAGAAUABAAEAAUABQAFAAIA///+//n//f8BAAUACQAIAAoACQAH
AAEA///9//v//v8BAAQABwAFAAYABgAFAAQAAgD///7/BAAFAAMACAAHAAYAAwAAAAMA
BQAIAAkABgAFAAMAAQABAAEACwAOAAgABwAGAAUABAAHAAcABQAFAAgACAAJAAoACQAJ
AAgACAAGAAYACAAMAAsACgAKAAwADwAQABUAFgAWABcAGgAaABUAFwAXABYAGAAaABwA
HwAhACMAIwAiACEAIQAjACMAIQAgABwAGQAXABgAGQAaABYAFAATABMADwALAAkABwAK
AAoACwALAAgABgACAP//AAAAAAEAAwD/////AQABAAAA/f/7//r///8AAAEABwAIAAoA
CQAFAP//+//3//T/9f/1//b/+v/8//n/+f8IACMAPABVAGsAgACZAKkApQCaAIwAaQA4
AB4AHwAfABsAJAAqACAAGwAgACIAGgAUABcAHwAcABEACgAMABQAEAAIAAQAAgACAAEA
///9//v/+//9//3//f/9//3/+//7//z//P/9//z///8BAP///f/9//3//f/7//z//P/8
//r/+v/5//j/+v/7//v/+//8//z//P/8////AAD+/////P/8////AgABAP7//f/8//r/
+v/7//3/AAABAAEA//8AAAMAAAD9//7/AAABAAIAAAAAAAAAAgACAAAAAAABAAAAAQAB
AAEAAwAFAAYACAAGAAUABAAEAAYABQAEAAIAAAABAAYACQAIAAkADAANAAoACgAKAAkA
DAAEAA==
         </WaveFormData>
      </LeadData>
      <LeadData>
         <LeadByteCountTotal>10000</LeadByteCountTotal>
         <LeadTimeOffset>0</LeadTimeOffset>
         <LeadSampleCountTotal>5000</LeadSampleCountTotal>
         <LeadAmplitudeUnitsPerBit>4.88</LeadAmplitudeUnitsPerBit>
         <LeadAmplitudeUnits>��V</LeadAmplitudeUnits>
         <LeadHighLimit>2147483647</LeadHighLimit>
         <LeadLowLimit>268435456</LeadLowLimit>
         <LeadID>V1</LeadID>
         <LeadOffsetFirstSample>0</LeadOffsetFirstSample>
         <FirstSampleBaseline>0</FirstSampleBaseline>
         <LeadSampleSize>2</LeadSampleSize>
         <LeadOff>FALSE</LeadOff>
         <BaselineSway>FALSE</BaselineSway>
         <ExcessiveACNoise>FALSE</ExcessiveACNoise>
         <MuscleNoise>FALSE</MuscleNoise>
         <LeadDataCRC32>1409348517</LeadDataCRC32>
         <WaveFormData>
BAAEAAQABAABAAAA///+/wAAAgAEAAYABQAEAAMAAgAAAAAAAAAAAAIAAgACAAIAAwAE
AAUABgAGAAYABgAGAAYABgAGAAYACAAIAAgACAAJAAoACwAMAAwADAAMAAwADAAMAAwA
DAAIAAYABAACAAYACAAKAAwACwAKAAkACAAGAAQAAgAAAP7//v/+//7//P/6//j/9v/5
//r/+//8//r/+P/2//T/9P/0//T/9P/2//b/9v/2//j/+P/4//j/+v/8//7/AAD8//r/
+P/2//f/+P/5//r/+//8//3//v/8//z//P/8//z//P/8//z//v/+//7//v/+//7//v/+
/wEAAgADAAQAAQAAAP///v8CAAQABgAIAAcABgAFAAQABgAGAAYABgAHAAgACQAKAAgA
BgAEAAIABgAIAAoADAAJAAgABwAGAAYABgAGAAYABAAEAAQABAAFAAYABwAIAAYABgAG
AAYABQAEAAMAAgACAAIAAgACAAQABAAEAAQAAwACAAEAAAD+//7//v/+////AAABAAIA
AQAAAP///v/7//r/+f/4//b/9v/2//b/9v/2//b/9v/0//T/9P/0//T/9P/0//T/8//y
//H/8P/w//D/8P/w//P/9P/1//b/9P/y//D/7v/s/+z/7P/s/+7/7v/u/+7/6//q/+n/
6P/o/+j/6P/o/+f/5v/l/+T/5v/m/+b/5v/o/+j/6P/o/+X/5P/j/+L/5P/m/+j/6v/p
/+r/5//k/+X/6f/n/+j/6//u//D/8v/v//D/8f/w/+7/7//v/+//8f/x//L/8v/z//T/
9f/0//T/9P/z//P/8P/t/+3/6//t/+z/6//o/+f/5//n/+j/6v/q/+r/7P/u/+3/7P/s
/+r/6v/r/+z/7P/v//P/9P/2//j/+P/2//T/8//z//P/9P/1//X/9v/3//f/+P/5//r/
+v/7//v/+//8//z//P/6//z/+////wkAEwAbACUAMAA8AEYAUABYAFoAWABTAE8ARwA9
ACgABwDf/7z/qP+h/6T/sf+x/5v/jf+T/5//oP+k/6//t/+//8//4//w//P/9v/9/wgA
DwATABEAEAAPAA8AEwAVABUAFAAUABUAFgAWABUAFQAVABcAGAAaABsAHAAcABwAGwAb
ABoAGgAaABwAHAAcABsAGwAbABsAGgAaABwAHQAfACAAIgAgAB8AHwAfAB4AGwAcACEA
HgAgACAAHwAbABkAGAAZAB4AIAAhACAAIQAkACIAIQAhACIAIQAfAB8AHgAeABwAGwAb
ABwAHwAfACIAIgAiACEAHwAfAB4AIAAhACEAJAAkACIAIQAfAB4AHAAaAB0AHgAfACAA
IAAfAB4AHAAaABkAGAAXABcAFgAVABMAEQAQABAAEAAPAA4ACwAKAAcABwAGAAUABQAG
AAcACAAIAAYABQAFAAYAAwD///n/+//+/wAAAQAAAP3/+v/5//z//f/+/wAAAQADAAMA
AQD9//z/+f/6//v//f8AAP///f/9//3//f/7//v/+//7//n/+f/4//j/+f/6//v//P/6
//n/+//6//n/9//3//n/+//6//j/+P/7////+//5//f/9v/1//P/8//1//b/9v/4//j/
9f/5//f/9v/2//b/+f/7//7/AAD9//z//P/7//3//f/9//3/+//8//z/+v/5//r/+///
/////f/6//j/+P/4//n/+v/7//3//v////7//f/8//n/9//5//r/+v/9//3//f/+//z/
/P/4//b/+f/6//r/+v/6//r/+f/3//X/9f/1//X/9v/2//f/9//3//X/9f/3//r/+//7
//f/9f/1//f/9P/2//j/+P/4//n/+f/5//n/9P/2//X/9f/z//P/8//z//X/9f/1//X/
9v/2//b/9//0//f/9//3//f/9//3//b/9P/0//T/9P/0//L/8v/0//L/8v/y//X/8v/w
//H/8v/y//T/8v/0//b/+f/6//z//f/5//f/9f/0//b/9v/2//b/9v/2//b/9f/0/+7/
6v/p/+n/6f/o/+f/4//h/+D/3//h/+L/4//k/+T/4v/f/9z/3v/g/+L/5f/p/+r/7v/z
//D/7v/s/+j/6//u//D/8//x//H/8f/w/+3/7f/s/+z/8f/0//b/+f/2//X/9f/0//b/
9v/2//n/+f/7/wEACwAbACQALgA6AEQASgBMAEwASQBHAEEANwAkAAUA2/+0/5T/h/+Q
/6P/q/+f/5H/j/+V/5T/kP+V/5//q/+3/8f/2v/p/+7/7//u/+3/7//1//j/+////wEA
AwADAAIABAAFAAYABgAFAAUABQAHAAUABgAGAAYABAAEAAMAAwAGAAYABgAIAAoACgAJ
AAkACAAHAAUABAAFAAUABgAGAAgABgAFAAUABwAIAAcACgANAAoADAAMAA4ACwAKAAoA
CQAMAAwACwAKAAsADgAMAAoACwANAA0ADAALAAkACAAKAAsADQAQABAADwARABAADgAN
AAsACwAOABAAEQARABQAFAASABEAEwAUABQAFAAUABQAFAAUABIAEQAQAA4AEAARABIA
EwAQAA4ADAAJAAsADAAOABAADgAMAAgABgAFAAUABAADAAMABAAFAAYAAgAAAP////8D
AAMAAgD//wAABAAHAAkABwAFAAMAAwAHAAcABwAIAAoACwAKAAcABwAIAAcACgAKAAsA
DQALAAkACQAJAAkACgALAAwADQAMAAsACQAIAAgACAAIAAgABwAHAAoACgAHAAUABQAH
AAcABgAEAAQABQAJAAUAAwADAAQABQAFAAQABQAFAAQABgAGAAMABwAGAAYABwAIAAYA
BQAFAAQABgAIAAsADQAMAAsACgAJAAcACAAIAAYABwAIAAkADQALAAkABgAEAAMAAgAC
AAIABAAHAAkACwAIAAcABgADAAUACQAMAA4ACwAJAAcABgAGAAgABgAGAAcACAAIAAgA
CAAIAAcABQAFAAUABQAFAAQABAAFAAUAAwABAAEAAwAGAAcABwADAAIAAQACAP7/AQAE
AAUABgACAAEAAAD///v//v/+////AAABAAIAAwADAAMAAwADAAUABAADAAMA/P/6//z/
/v8AAAIAAgACAAQAAgD///7/AAD8//3///8BAAIAAAD+/wAAAgACAAIAAwADAAQABQAG
AAgABwAGAAUABAAEAAQABAADAAMA/v/7//v/+f/5//j/9//2//X/9f/1//T/8v/w/+7/
8v/y//H/8P/w//D/8P/x//D/8P/z//f//P8AAAQABgAAAP7/+//5//n/+f/5//j/+v/7
//v//P/8//z/+//7//3//f/+//7/+v/0//T/+/8HAA8AEQAZACUALgA4AEgAUABSAFQA
VABNAEMAOQAtABwA/f/N/6b/jv+L/57/u/+//7f/tf+z/63/oP+W/5X/nf+r/7X/vf/I
/9f/5v/r/+r/7f/x//X/9v/3//n/+//9//3//P/9////AQACAP3//f/9/////P/8//v/
+v/7//z//P/9//3//P/7//z///8AAAAAAQABAAEAAAAAAAMAAwAEAAQABwAGAAYABwAH
AAYAAwAEAAcABAAGAAYABgADAAIAAgAAAAQABQAFAAQABQAIAAYABAAFAAcABwAGAAUA
AwACAAQABQAHAAoACAAHAAkACAAKAAkABwAHAAcACAAIAAcACgAKAAgABwAJAAoACgAK
AAgACAAIAAgABwAFAAMAAAD//////////wEAAAD///3///8AAAIABAACAAAA/P/6//n/
+f/4//f/9P/0//T/9P/0//T/9f/3//r/+f/3//P/8//2//j/+f/8//v/+v/7//v/+//7
//z///8BAAEA/////wAA//8CAP////8AAP3/AAABAAIAAwACAAEAAAD//wEAAQAAAAAA
/v/+//7//v//////AgACAAEA/////wEA///+//z//P8AAAUAAgABAP//AAABAAEAAQAD
AAQABAAEAAQAAQAFAAIAAAD///7/AQABAAIAAgAEAAQABQAFAAQAAwACAAEAAwAEAAQA
AgD+//7//v8BAAEAAQAAAAAAAQAAAAAAAAD+/////////wAAAQACAAEAAAABAAEAAAAA
AP///v/+//z//v/8//z//P/8//v/+v/8//7///////z/+//6//n/+//8//7////9//v/
+//9//v/+//6//X/+P/7/wAAAAD8//z/+v/4//r/+//8//3/9//6//r/+//6//n/+P/3
//j/+f/6//v/+f/4//f/9//1//n/+v/7//n/9v/3//j/+f/6//z//P/+//z/+P/4//v/
+P/2//f/+P/4//n/+P/7//7//f/8//z/+//9//3//f/+//7//v/+//7/+f/4//f/9f/3
//T/8//1//D/7//t/+v/6f/p/+r/6//s/+z/7P/s/+z/7P/r/+r/6//s/+3/7//s/+r/
6//t//H/9P/3//j/9v/2//X/9f/0//P/8v/w//H/8//0//b/9f/2//b/9//5//n/+v/6
//z//P/4//f/9f/7/wMADwAfACoALAA0AEIATABMAEwASQBDAD8APQAwAA0A2/+y/5b/
jf+U/6P/rf+h/43/h/+J/4j/iP+R/5v/o/+t/73/0P/d/+b/6//s/+v/7f/w//L/9P/3
//3///////7//f/9//3//P/7//v/+//9//r/+v/5//j//f8CAAYACwAIAAQAAAD+/wAA
AAD/////BQAHAAgACgAGAAMAAQD+/wQABAAFAAcABgAGAAQABgAHAAQABgAGAAcABQAF
AAYAAgAEAAMAAQACAAMABgAEAAMAAwAEAAMABQAFAAQABAAEAAMAAwAEAAUABQAIAAgA
CgAJAAcABwAHAAgACAAHAAYABgAEAAMABwAKAAwADgALAAoACQAIAAgABwAGAAQABQAF
AAUABQAGAAYABgAFAAMAAgACAAIAAgACAAAAAAD//////v/9//v/+v/5//j/+f/4//j/
+f/7//v/+v/3//b/+P/5//n/+f/3//X/9f/3//f/9//4//n/+//7//n/+//8//v//v/8
//3////9////////////AgADAAQABQACAAEA///+//r/+v/6//r/+//7//7//v/8//n/
+P/5//r/+v/5//r/+v/9//j/9f/1//b/9//3//b/9//3//b/9//4//b/+//3//b/9v/2
//b/9f/1//T/8v/w/+//7f/w//H/8v/z//P/9P/0//L/8P/w//D/8//y//H/7//u//L/
9P/3//r/+P/5//n/+f/5//n/+f/3//X/9//4//j/+f/5//n/+v/8//7//P/8//r/+v/5
//j/+v/6//n/9//6//v//P/9//v/+v/6//n/+P/1//T/9f/4//n/+f/1//f/9//5//b/
9f/2//X/9P/x/+//7f/r/+v/8v/2//v/+P/1//L/7//y//P/9P/1//f/9v/1//X/7v/z
//X/9P/0//T/9P/0//X/9v/5//j/9f/0//b/8v/y//P/9P/0//P/8P/x//L/9P/0//X/
9f/2//f/+P/6//n/+P/3//b/8v/y//L/8f/y/+7/7P/t/+n/6f/o/+f/4f/f/97/3f/g
/+L/5P/m/+r/6v/p/+j/5//m/+X/5f/n/+j/7P/x//D/8v/0//T/9P/0//P/8//x//H/
8f/w//D/8f/x//L/9v/4//n/+//5//f/9v/0//r/+P/4/wEABQAFAAsAFwAjACoAMgA8
AEIARABEAEYAQwA5ADEAKQASAO3/xf+q/5b/jf+Y/6X/n/+J/4P/if+N/4z/lP+d/6f/
s//B/8//2P/f/+T/5//s//X/+f/4//j/+P/5//3///////7//P/7//r/+P/4//n/+v/9
//3//v/+//7//f/8//r/+f/9//7///8CAAEAAAD+//3//f/9//z//P/8//v/+//6//7/
/P/7//v//f/+//3/AAABAP7/AAAAAP7/+//6//r//P8AAAEAAQD+//3//v/6//3///8C
AAMAAwADAAIAAgAAAP////8AAAMAAwAGAAYABAABAP3/+/8BAAYACgANAA0ADAAJAAcA
BQAGAAYABgAEAAQABAAEAAQAAwACAAAAAAABAAIAAwAAAP7//P/5//n/+v/8//7//f/8
//n/+P/2//f/9//3//b/9v/2//b/9P/y//H/8f/z//P/8v/v/+//8v/0//X/9f/z//H/
8f/1//X/9f/2//f/+f/5//f/9v/2//T/9v/0//X/9//1//X/9f/1//X/9f/1//X/9f/1
//X/9P/0//T/9P/0//T/8//z//b/9v/2//X/9v/5//n/+P/2//b/9v/5//T/8f/0//b/
+P/5//n/+//8//z/+//6//b/+f/4//j/+f/6//n/+f/6//r/+//8//7///8AAAEAAgAD
AAAAAAD///z//P/+/wAABQAEAAMAAQAAAP///v/+//7//v/////////+//3//P/5//r/
/f///wAA/v/7//j/9v/6//7//v8AAP7//v/9//z//P/8//v/+f/5//n/+f/5//j/+P/5
//n/+f/3//f/+f/6//v/+//3//T/8//0//D/8//2//f/+P/2//X/9P/z//D/9P/1//f/
9v/1//T/8//1//X/9f/1//b/9v/2//f/8P/t/+v/7v/x//L/8//0//L/8P/w/+z/7P/s
/+//7P/v//H/8//0//T/8v/0//b/+P/4//n/+f/2//X/9P/0//b/9v/2//b/9P/0//T/
8//z/+7/6//r/+v/6//q/+n/6P/n/+f/5//m/+b/5v/m/+v/7P/s/+z/6v/o/+b/5f/p
/+r/7v/z//P/9P/1//T/8//0//T/9f/3//f/9//2//X/9f/0//T/9f/2//b/9//5//n/
+v/6//7/+v/2//P/+f8HABUAHwApADIAPgBKAFAATABGAEAAQQA/ADUAIwAGAOH/uf+W
/4L/jf+o/7X/r/+j/5v/l/+V/5D/kv+d/6f/r/+3/8P/0P/h/+r/7f/u//H/8f/1//b/
9//5/wAAAwAEAAQAAwADAAMAAgAAAAEAAgAFAAUABgAGAAYABgAGAAUABQAIAAgACAAK
AAkACAAGAAUABwAHAAYABgAGAAUABQAEAAcABgAGAAcACAAIAAYACAAKAAYABwAGAAUA
AQD///7/AAAGAAkACwAIAAcACAAEAAYABwAJAAkACQAJAAgACAAKAAkACQAKAAkACQAM
AAwADQANAAwADQAMAA4ADwAPAA4ADgAMAAsADQAOAA4ADgAPABAAEQASABEADwANAAoA
BwAHAAcABwAJAAgABwAFAAEAAAAAAAAABAAGAAYACAACAAEA///9//r/+v/6//r/+v/6
//v//f8AAP///f/5//r//v8BAAMAAQD///3//f8BAAEAAQACAAUABwAHAAUABwAIAAcA
CgAIAAkACwAJAAgABwAGAAUACAAJAAoACwALAAsACgAKAAYABgAGAAYABgAFAAcABgAI
AAcACAALAAsACgAIAAgACAALAAYAAwAFAAYABwAHAAYABwAHAAYABwAIAAYACwAMAAwA
DQAOAA0ADQAOAA4ADAAMAA0ADQAMAAsACgAJAAsADgAQABAADAAKAAgACQAOAA8ADwAQ
AA4ADAALAAoADAANAA0ADQANAA0ADQALAAsADQAOAA4ADAALAAoACgAMAA4ADAAMAAsA
DAAMAAwADgAOAA0ACwALAAsACwALAAoACgALAAsACQAHAAcACQAMAA8AEQAPAA0ACwAL
AAYACAAKAAoACgALAAsACwALAAUACAAIAAkACwALAAsACwAHAAcABwAMAAwADAAMAAwA
CQAIAAkABgAFAAYACgAIAAgACQAKAAoACgAIAAoADAALAAoACgAJAAsACwALAAwACgAK
AAoACgAIAAgACAAHAAkABAABAAEA/P/7//n/9//2//f/+f/7//r/+v/6//r/+v/6//n/
+P/4//j/+P/5//n/+P/6//3/AQAEAAcACAADAAIAAAD//wAAAQACAAIAAAABAAEAAgAG
AAgACQALAAkACQAKAAoAAgACAAYADQAPABEAGQAjAC8AOgBAAEQAUABcAGIAZABfAFUA
RwA7AC4AEwDr/8b/qP+X/6D/v//P/8v/xf/B/7v/sP+k/5//pf+t/7P/v//O/9v/6P/x
//T/9//5//3//v///wEABgAJAAoACgAKAAsADAAMAAgABwAGAAcABwAIAAgACAALAAwA
DAANAA0ADAALAAwADQAOAA4ADwAQAA8ADQAMAA8AEQAUABYAFwAUABIAEQARABAADQAO
ABQAEgAVABYAFAARABAAEAANABAAEAAPABAAEQAUABIAEAARABMAEwAVABUAFAAUABQA
EwATABQAFQAVABgAGAAYABcAFQAVABQAFgAXABcAGAAYABYAFQAVABYAFgAWABYAFgAW
ABYAFgAVABQAEgAQAA8ADgANAA4ADgAOAA0ACQAIAAgACAAIAAgABgAGAAQABQAFAAUA
BAAEAAQABAACAAAA/////wYABwAHAAUABAAGAAcABwAHAAUAAwADAAIAAQAAAAAABQAJ
AAsACwAJAAgABQAGAAgACQALAAkACQAJAAkACQAHAAcABwAHAAkACQAIAAgABAAEAAQA
BAAGAAcACwAMAAoABwAGAAcABwAGAAQABAAHAAsABwAFAAUABgAHAAcABAAFAAUABAAG
AAYAAwAHAAUABAAEAAQABQAFAAYABgAEAAQABQAFAAIAAQAAAP//AAACAAMAAgAAAAAA
AAADAAcABwAGAAYABAACAAEAAAAAAAEAAQABAAMAAwADAAEA//8BAAIAAgAEAAMAAgAC
AAAAAAD8//r//v8AAAEAAgAEAAQAAwABAAEAAQABAAEAAQACAAQABQAEAAEAAAABAAAA
AQABAP3///8BAAUABAADAAQAAwACAP///////////f8AAAAAAQAAAP///v/9//7///8A
AAEAAQAAAP///////wMABAAFAAMAAQD9//z//f/+////AAABAAIABQAEAAIAAgAFAAIA
AAD///7//P/+//7/AgAGAAYABgAHAAcABgAFAAQABAAFAAYABwAIAAYABgAGAAUABAD+
//r/+f/5//n/+P/3//L/8f/x//H/8f/w/+//7v/z//T/9P/0//T/9P/0//X/8//y//T/
9//7//7/AQACAP7//v/9//3//////////v/7//v/+v/6//z//v///wEAAQABAAIAAgAA
AAAAAAAFAAsAEQAZAB8AJQAsADoARgBMAE4AUgBaAFkAUwBTAEkALAABANf/tP+e/5P/
mv+n/63/n/+J/4P/h/+K/4z/mf+l/6//wf/R/9z/4//m/+v/8v/9/wEA///+//3//f8D
AAUABQAEAAQABQAGAAYAAwADAAMABQAFAAYABgAGAAYABgAFAAUABAAEAAQABgAIAAgA
BwAHAAgABwAFAAQABgAHAAkACgAKAAgABwAHAAoACgAIAAoADAAIAAkACAAKAAcABgAG
AAYACgALAAsABwAHAAkABgAIAAkACwALAA0ADwAQABIADwANAAwADAANAA0AEAAQABEA
EQAQABEAEQASABIAEQASABIAEAAPAA8AEAAQABAAEgASABIAEgAQAA8ADgAMAAkACQAJ
AAkACgAKAAoACQAJAAgACAAIAAgACAAGAAYAAQABAAAA///9//z/+//6//n/+P/4//n/
+//5//b/8f/x//T/9v/3//j/9//2//f/9v/1//T/9P/5//v/+//5//f/9v/z//T/9v/3
//n/9//1//X/9f/1//T/8//y//H/9P/1//X/9v/z//L/8f/w//P/8//2//b/9f/z//P/
9f/1//T/8v/y//P/9//z//H/8f/y//P/8//z//X/9v/2//j/+P/1//n/9f/0//T/9P/5
//v//v8AAP3//P/8//v//v///wAAAQD//wAAAAD+//r/+v/6//3/AQABAAAAAAABAAAA
AAAAAAIAAwADAAMAAQABAAEA//8AAAMABQAGAAUAAwABAAAAAQAEAAMABAAFAAYABgAG
AAYABgAFAAMAAQABAAEAAQACAAIAAwADAAEA/////wEABAAFAAUAAQADAAMABQACAAAA
AgACAAIAAwADAAMAAwD9//7//P/7////AQADAAUABAADAAIAAQD///7//f/9//z/////
//////////z//v/+//7//v/+//7/AAD+//7//v8BAP7//P/9//7//v8AAP7/AAACAAAA
AAABAAEAAwADAAMABAADAAIAAQAAAAEAAgADAAMAAgD8//j/9//z//P/8v/x/+//7//w
//H/9P/0//T/9P/2//b/9f/0//P/8v/x//H/8//0//j//f/8//7/AAAAAPv/+v/4//f/
+v/7//z//P/9////AAACAAEAAAD+//3//////wAAAAD6//z/AAAFAAcACwATAB0AJwAy
ADwARgBKAE4AUgBUAFUAVQBRAEUAMAAPAOv/xv+o/5n/mP+l/6n/mf+H/4X/i/+Q/5j/
o/+t/7f/x//b/+j/6f/o//H/+v//////AQACAAMABQAIAAkACAAGAAgACQAKAAoABQAF
AAUABwAJAAoACgAKAAoACgAJAAkABgAEAAIAAgAEAAYABwAJAAsACwAKAAoACwALAAwA
DAAQAA4ADQANAAwADAAKAAwADwAMAA4ADgAQAA0ADAAMAA4AEgATABMAEQARABMAEAAS
ABMAFQAVABMAEQAOAAwADwAPABAAEgARABEAFAAUABMAEQAOAA0ADgAQABEAEQASABIA
EAAPABEAEgASABIADwAOAA0ADAAOAA0ADAAKAAsACwALAAsACwAKAAkABwAFAAQABAAE
AAQABAACAAIA/f/9//z/+//6//r/+v/6//v/+v/6//v//f/7//j/8//0//j/+//9//v/
+f/3//f/+f/5//n/+v/9///////9//z//P/6//z//P/9/////f/+////AAABAP7//f/8
//v//v//////AAD8//z//P/8//7///8DAAQAAQD/////AQABAAAA/v/+/wAABQACAAEA
AAAAAAAA//8CAAUABwAIAAcABgACAAUAAwACAAIAAgAFAAUABgAGAAMAAgACAAEAAwAD
AAMAAwAEAAYABwAGAAIAAgACAAUACgALAAsADAAKAAgABwAGAAQABQAFAAUABgAHAAgA
BwAGAAcABwAGAAoACwAMAA4ADAAMAAgABgAHAAgACAAIAAoACgAJAAcABQAFAAUABQAG
AAYABwAHAAgABwAIAAsACQAJAAgAAwAFAAUABwAEAAQABgAGAAYABwAHAAcABwADAAYA
BgAHAAcABwAHAAcABQAFAAUABQADAAIAAQABAAIABwAJAAsABwAFAAUACgAMAAkACAAH
AAYABQAEAAUAAgACAAQACQAIAAYABwAIAAgABgAEAAYACAAJAAoADAANAA0ADQANAA4A
DAAMAAwADAAKAAoACgAJAAsABgADAAMAAQABAAAA///7//n/+P/3//n/+v/7//z//v/+
//3//P/8//z//P/9/wAAAAADAAcABgAIAAoACgAIAAgABwAHAAcABwAHAAYABgAHAAcA
CAAHAAgACAAJAAYABQAFAAQACgAQABIAEwATABMAGQAjADEAQABKAFIAXABgAGAAYgBb
AE0AQwA7ACYAAwDZ/7D/lP+V/67/wf/B/7n/tf+z/7P/rP+k/6n/s/+5/73/y//g/+//
+P/9//7/AQADAAcACAAJAAsADwARABEAEAARABMAFQAWABAADwAOAA8ADwAQABAAEAAS
ABIAEQARABQAFAAUABYAFQAUABIAEQAVABUAFAAUABYAFwAZABoAGgAWABMAEQAVABYA
FQAYABgAFAAVABQAFQATABMAFAAUABgAGQAZABUAFQAXABQAFgAZAB0AHwAcABkAFQAS
ABUAFQAWABgAGgAbAB8AIAAeAB0AGwAbABwAHgAfAB8AHgAeABwAGwAbABwAHAAcAB4A
HgAeAB4AHgAdABwAGgAXABcAFwAXABgAGAAYABcAFQAUABQAFAAWABYAFAAUAA4ADQAL
AAkACQAKAAsADAAKAAgABwAHAAsACwAKAAcACQAMAA4ADwANAAsACQAJAAwADQAOABAA
EQATABMAEQAOAA4ADAAOABEAEwAWABUAFAATABIAEQATABMAEwATABMAEwASABIAEgAS
ABIAEgATABMAFgAWABMAEQARABMAFQAUABIAEgAVABkAFQATABIAEgASABEAFQAZABwA
HgAcABoAFQAXABYAFgAXABgAFwAXABgAGAAYABgAGQAZABsAGwAbABsAGgAaABkAFgAX
ABgAGQAdAB0AHQAcABwAGgAYABcAFgAXABkAGgAbABsAGwAbABkAGAAZABkAGAAbABsA
GwAcABsAHAAZABgAGwAcABwAHAAZABgAFgATABYAFwAYABkAGQAaABwAHQAbABcAFQAV
ABcAGQAaABcAFQAVABcAFAAWABgAGAAYABkAGQAZABkAEwAWABYAFwAZABkAGQAZABkA
GQAZABkAGQAYABcAFwAWABkAGwAZABQAFgAWABYAFgAXABgAGwAaABYAFgAZABYAFwAZ
ABsAHAAaABgAGgAcABsAGgAaABkAGgAbABwAHgAgACAAIAAgAB4AHgAeAB0AGwAWABMA
EwATABMAEgARAA4ADQANAA0ADQAMAAsACgAKAAoACQAIAAkACgALAA0ADgAOABEAFQAW
ABgAGgAaABUAFAASABEAFAAVABYAFgAVABUAFAAUABUAFgAWABcAGAAZABsAHAAaABgA
GgAdAB0AIwAzAD0ARQBOAFoAZgBsAG4AcAByAGsAZQBdAFEAPAAbAPP/0v+2/6n/uP/V
/9//1//P/8n/xf/A/7j/t//B/8v/z//Z/+j/9/8CAAUACgATABcAGAAYABgAGQAdAB8A
HwAeACAAIQAiACIAHwAfAB8AIQAhACIAIgAiACAAIAAfAB8AIAAgACAAIgAjACQAJAAl
ACUAJQAkACQAJQAlACYAJgAnACQAIgAhACQAJAAiACQAKAAmACkAKgAoACUAJAAkACYA
KgArACsAKQApACsAKAAlACUAJgAlACgAKQApACoAKQAnACYAJgAoACkALQAuACsAKQAm
ACUAKAAqACsAKwAuAC4ALAArACkAKgAqACoAKgAqACoAKgAsACsAKgAoACcAJwAnACcA
JwAiAA==
         </WaveFormData>
      </LeadData>
      <LeadData>
         <LeadByteCountTotal>10000</LeadByteCountTotal>
         <LeadTimeOffset>0</LeadTimeOffset>
         <LeadSampleCountTotal>5000</LeadSampleCountTotal>
         <LeadAmplitudeUnitsPerBit>4.88</LeadAmplitudeUnitsPerBit>
         <LeadAmplitudeUnits>��V</LeadAmplitudeUnits>
         <LeadHighLimit>2147483647</LeadHighLimit>
         <LeadLowLimit>268435456</LeadLowLimit>
         <LeadID>V2</LeadID>
         <LeadOffsetFirstSample>0</LeadOffsetFirstSample>
         <FirstSampleBaseline>0</FirstSampleBaseline>
         <LeadSampleSize>2</LeadSampleSize>
         <LeadOff>FALSE</LeadOff>
         <BaselineSway>FALSE</BaselineSway>
         <ExcessiveACNoise>FALSE</ExcessiveACNoise>
         <MuscleNoise>FALSE</MuscleNoise>
         <LeadDataCRC32>3056006229</LeadDataCRC32>
         <WaveFormData>
DAAMAAwADAAKAAoACgAKAAgACAAIAAgACAAIAAgACAALAAwADQAOAAwADAAMAAwADQAO
AA8AEAASABIAEgASABUAFgAXABgAGAAYABgAGAAWABYAFgAWABkAGgAbABwAHgAeAB4A
HgAbABoAGQAYABsAHAAdAB4AGgAYABYAFAATABIAEQAQAA8ADgANAAwABwAEAAEA/v/7
//r/+f/4//P/8P/t/+r/7f/u/+//8P/w//D/8P/w/+7/7v/u/+7/8f/0//f/+v/4//j/
+P/4//n/+v/7//z/+v/6//r/+v/6//r/+v/6//n/+P/3//b/9//4//n/+v/7//z//f/+
//7//v/+//7//f/8//v/+v/9//7///8AAP7//P/6//j/+f/6//v//P/8//z//P/8//v/
+v/5//j//P/+/wAAAgABAAAA///+//7//v/+//7//P/8//z//P/9//7///8AAAIAAgAC
AAIA///+//3//P/+/wAAAgAEAAYABgAGAAYAAwACAAEAAAD+//7//v/+/wAAAAAAAAAA
AAAAAAAAAAD+//7//v/+//z//P/8//z/+//6//n/+P/4//j/+P/4//n/+v/7//z/+//6
//n/+P/1//T/8//y//X/9v/3//j/9v/2//b/9v/1//T/8//y//L/8v/y//L/9P/0//T/
9P/z//L/8f/w/+7/7v/u/+7/7v/u/+7/7v/v//D/8f/y//H/8P/v/+7/8P/w//D/8P/v
/+//7//v//H/8f/v//L/9P/0//X/9f/z//P/9f/2//T/9P/2//b/9P/0//T/8//2//n/
+//8//z//P/8//n/9f/x//D/7//w//L/8//0//P/8v/w/+//8P/v/+//8P/u/+3/7f/u
//D/8f/x//H/8v/z//T/9//2//f/9//z/+7/7v/t/+3/7//v/+3/7f/u//D/8//1//f/
9v/2//b/9v/1//L/8f/z//b/+P/7/wEACAAPABgAJgA5AE4AagCKAKcAygD0ABgBMQE9
AS0B9ACZAC0Axf9k/xb/8/7w/uD+1/7v/g7/IP8w/0b/Wv9w/4z/rP+9/8X/y//Y/+n/
9f/8//3///8AAAEABQAGAAYABgAHAAkACgAKAAgABwAHAAcACgALAA0ADwANAA4ADgAM
AAsACgAJAAoADwAPAA8ADwAQABAAEQASABEAEwAUABUAEwATABQAFAAUABMAEwATABYA
FwAYABkAGQAXABcAFwAVABcAFwAWABcAGQAaABsAHgAeAB0AHQAcABwAGwAbABsAHAAb
ABoAHgAgACIAIwAgAB8AHwAeACAAJAAiACUAKQApACkAKQAnACYAJQAkACcAKAAsAC0A
KgApACYAIgAeAB4AHwAfACEAIQAhACAAHwAdABoAGQATABIAEQAOAAsACQAHAAQAAQD+
//7//v/7//n/+P/4//b/9f/w/+7/8P/z//X/9f/z//H/7//z//j/9v/5//z//P/9//3/
/P/8//n/+f/7//7//v/8//r/9//3//X/9f/2//v//v8BAPv/9//3//X/9f/1//f/+v/6
//z//P/8//v/+f/4//j/9f/0//P/8//4//f/9v/3//f/9//3//f/9v/1//T/8//1//X/
9f/1//X/9f/3//f/+v/7//7////8//r/+f/4//r//P/9//3//P/9//z/+f/6//v//P/9
//v/+v/4//f/+P/6//3//v/+/////////wAAAAABAAIAAAABAAAAAAABAP/////+//z/
+v/7//f/+v/8//3//v///////f/9//v/+v/7//r/9//3//n//P/5//j/+P/7//3//f/9
//3/+v/3//X/8v/1//j/+f/6//z/+v/6//3/+v/2//P/9P/0//T/8//z//b/9f/1//b/
+P/3//f/9//3//j/+P/3//b/+P/3//n/+v/4//j/+P/4//f/9f/0//P/9P/1//b/9f/1
//T/8//z//X/8//z//X/+f/6//v//v/6//j/9v/0//T/9f/4//r/+P/4//j/+P/y//D/
7P/r/+3/7P/s/+v/6P/o/+j/5//q/+r/6v/r/+n/6P/m/+X/5//q/+z/7f/u/+//8P/x
//D/8P/w/+//7f/s/+7/7//s/+3/7P/p/+f/5//o/+r/7f/t/+z/7P/s/+3/7f/r/+v/
6//s/+z/6//t//D/+f8KABoAKwA+AFoAegCXALgA4AAKAScBOwE7ARIBvwBNANP/bP8Y
/+v+6v7o/t/+6/4K/xr/IP8y/0j/XP92/5b/r/+9/8n/0v/b/9//5v/s//H/9f/5//3/
/v/+//7//f/9//z/+v/7//v//P/9//7///8BAAMAAAD+//v/9v/5//r/+//+/wIAAwAE
AAUAAwACAAIAAgABAAMABAAFAAUABQAGAAYACAAHAAcABwAHAAcABwAHAAkABwAHAAcA
BQAHAAcABgAEAAUABQAFAAYABgAFAAUABgAGAAUABQAKAAwADAAMAAwADAAMAAsACwAL
AAwADAAPABIADwARABEAEQARABEAEwAUABUAFgAYABgAGwAbABkAFwATAA4ADwASABYA
GQAVABMAEQAOAA4ADQALAAsACQAIAAcABAD///3/+//4//b/9P/1//b/9P/x/+//7v/x
//H/7f/s/+r/7f/v/+//8P/v/+7/8//2//T/9//6//r/+//7//r/+v/3//f/+f/9//7/
/f/8//n/+f/3//f/+f/9////AQD6//f/+P/3//f/9//5//z/+v/6//j/9v/2//X/9f/2
//j/+P/4//n//P/5//b/9f/1//X/9f/1//X/9f/1//X/8//z//P/8//0//X/+P/5//b/
9f/2//X/9//4//r//P/6//z//f/9//r/+//6//f/+v/7//z//f/6//j/9f/z//X/9v/4
//j//P///wEAAwD9//r/+P/2//r///8CAAYAAwD///3/+v/7//z/AAD///z//P/7//r/
+v/7//r/+//7//z///8AAP3/+//7//z/9//2//b/+f/7//v/+//7//r/9//1//L/8v/0
//T/9P/3//b/9//7//3/+v/4//r/+//6//j/9//5//f/9v/2//b/9f/1//X/9//2//b/
9v/2//b/9//3//j/+f/3//X/8//v//X/9v/3//n/9//1//X/9//6//r/+v/8//r/+v/6
//r/+P/3//j/+P/7//z//f/+//n/+P/1//X/9//2//b/9f/3//j/+f/5//f/9P/x/+//
8P/w/+//7//w//L/8//z//L/8f/w/+//9f/4//v//f/3//L/8P/t/+3/7//v/+3/7v/v
//H/9P/y//H/7//u/+7/7//v/+3/8//x//D/9v/9/wEABgARACAALAA7AFAAaACAAJ0A
wADgAPwAFQEnASEB8ACVACcAv/9o/yz/E/8Q/xT/F/8h/y7/Lv8q/zL/Rv9e/3b/jv+n
/7v/zf/U/9X/3f/k/+r/7f/v//H/8//0//T/9P/3//n/+v/6//r/+f/5//n/9//3//j/
+f/6//z//f/8//v/+v/5//r//v///wAAAQD///7//v/+//3///8AAAEABAAFAAcACAAH
AAUABAADAAUABQAFAAUABQADAAMAAwABAAMAAwACAAMABQAGAAcABgAGAAUABQAEAAQA
AwADAAcACgALAAwACwAMAA0ADQANAA0ADgAOAA0ADgAJAAkADQAPABEAEwAUABQAFAAU
ABYAFgAZABkAGQAZABcAFAAUABQAFQAVABMAEwATABIADwANAAoACQAFAAQAAwAAAP//
/f/7//j/8//u/+z/6v/r/+v/7P/u/+3/7f/p/+j/6f/t//D/8f/1//X/9f/7//z/+P/5
//r//f///wAAAAABAP//AAADAAQABAACAAAAAgADAAIAAwD//wEAAQABAAAA//8CAAMA
AwABAAEAAgADAAQAAwACAAEA///+//7////+//3//f8EAAMAAgADAAMAAwADAAMAAQAB
AAEAAQADAAMAAwADAP////8BAAEA/////wEAAQACAAIAAwAEAAEAAgACAAEABQAJAAsA
CwAKAAkACAAHAAoACgAJAAkACAAIAAkACAAGAAcABwAHAAkACgAMAA4ADAANAAwADAAO
AAsACgAIAAYABAAFAAEABAAGAAcACAAJAAkABwAHAAQAAgACAAAAAgADAAYACgAEAAIA
AQADAAEAAQABAAEABAADAAMAAgD//wAA///+/////v///wMAAwAAAP7/AAABAAAA/v/9
/wAA/////wAA///9//z/+//+/wAAAQABAPz/+P/6//r/+v/6//z/+//7//v//f/9//3/
+//+//7//v///wEA/////wEA/v/8//r/+v/9/wAAAwAGAAUABQAHAAgABAACAAAA/v/+
//7//P/9//v/+v/6//n/+P/4//j/9//5//j/9//3//f/9v/0//P/9v/4//n/+f/5//n/
+f/5//v//P/9//3/+f/2//b/9f/z//X/9f/z//b/9//5//z/+v/5//f/9v/4//n/+f/3
/wEA/f/4//b/+f/9/wIADQAcACgAMwBEAGAAfgCbALgA4AAIASsBQwFBARIBuwBRAOP/
gv8y/wP//v76/u3+9f4M/xr/IP8y/0r/YP94/5b/sf/D/9H/3P/h/+P/5v/r/+//8v/1
//n/+v/6//r//v8BAAMABAAGAAUABQAFAAQAAwADAAMABwAMABAAEgAOAAoABgAEAAcA
BwAHAAcACQAIAAgACAAIAAkACQAJAA4AEQAVABgAFQATABIAEQARABEAEQARABQAEwAU
ABUAEQARAA8ADAANAA8AEAARABIAEgARABEAEAAQAA8ADwARABIAEQAQABIAFAAWABcA
GQAZABoAGgAaABwAGAAZABwAHQAeAB8AIAAgACAAIAAgACAAIwAjACMAIwAhAB4AGgAa
ABsAGwAbABsAGwAaABgAFwAVABUADwAOAA0ACgAJAAcABQACAAEA/v/+//7//f/7//r/
+v/7//v/9//2//j/+//9//3//f/7//n//f/9//j/+P/4//7/AQADAAQABwAFAAYACQAI
AAYAAgD+/wEAAwADAAUAAwAHAAkACwAEAP///v/7//z/+//8//7///8AAP///v/+//3/
/f/+//3//P/7//v//v/7//j/9//5//n/+f/5//b/9f/0//P/9f/1//X/9f/z//P/9f/1
//X/9f/3//f/9v/0//P/8v/x//L/8v/x//P/9f/1//P/8f/x//H/8f/x//D/7v/t//H/
9P/4//r/+P/3//X/8//0//T/9f/2//T/9//4//r/+//5//n/+P/2//b/+f/3//f/+P/4
//j/+v/7//r/+//5//j/+f/4//X/8//z//T/8f/y//T/+f/3//f/9//3//b/8//x/+7/
7//y//P/9P/y//D/8P/z//X/9P/0//j/9//0//D/7f/z//P/9P/2//T/8//z//P/9//4
//j/9v/0//T/9P/0//T/8//z//P/9f/1//X/8//1//T/8//z//P/8f/x//P/9v/2//b/
+P/1//T/8//y//T/9f/4//r/+f/4//f/9v/0//T/8v/z//P/8v/y//H/7f/s/+v/6f/s
/+z/7P/t/+z/7P/r/+v/7//y//T/9f/1//X/9f/1//T/9P/0//P/8P/u/+//7//v//H/
8f/v/+7/7f/t/+7/8v/z//P/9P/x//H/8P/t//X/8f/y//j/+////wYADQAYACoAPQBU
AHQAlACxANQA+AAYATMBPQEfAdgAdwALAJ3/OP/2/un+6P7c/t/++f4M/xr/Lv9G/17/
dv+Q/6b/t//F/9H/2v/h/+n/7P/y//X/9//5//z//P/7//r//P///wEAAgACAAEAAQAB
AP////8AAAEAAAAAAP///P///wAAAQAEAAUAAwABAP//AgACAAMABAAFAAcACAAJAAcA
BwAIAAgACgAJAAkACQALAAsACwALAAkABwAHAAcACQALAAsACgAJAAkACAAHAAoADAAN
AA8ADgAOAA0ADQAQABIAEgASABYAGAAaABsAFwAVABQAEgAWABwAHAAhACAAHwAeAB0A
HwAgACEAIgAgACAAIwAjACAAHwAcABgAGQAaABwAHQAbABkAFwAUABYAFQATABMADgAM
AAoABgAFAAUABQAEAAIAAAABAAIA///7//j/9v/5//n/9f/0//T/9//5//n/9//1//P/
9//3//T/9v/4//v//f/+//7/AQD//wAAAwADAAIA///8//3//f/7//v//f8BAAMABQD/
//3///////3/+//7//z//P/+//7//v/+//3//f/+////AAABAAMABAABAP7//f/+////
AAABAAIAAwAEAAUAAgABAAAA///+////AgADAAEAAQADAAMABAAEAAUABgAEAAYABwAH
AAkACwALAAkADQAPABEAEwASABAADQALAAkACgAMAAwADAANAA0ADQAJAAgACAAIAAoA
DQAOABAADgAJAAYAAgAFAAgADgAPAA0ADAAKAAgABwAHAAUABQAEAAQABgAGAAIAAQAC
AAQA/f/8//z///8BAAEAAQABAAAA/f/7//j/+v/+/wAAAgAAAP7//v8BAAAA/P/5//r/
+//6//j/9//8//v/+//8//z/+//7//v/+f/4//T/8v/0//b/+P/6//j/9//3//f/9//3
//f/9f/5//r/+//9//z/+f/4//n/+//8//3/AAD9//z/+//6//r/+//+/wAA/v/+//7/
/v/8//z/+v/7//r/+P/3//X/9//4//n/+f/3//T/8f/v//X/+P/6//3/+v/6//n/9//3
//f/9//3//n/+v/7//v/+f/2//b/9f/z//X/9f/z//X/9f/2//j/9//3//b/9v/2//f/
9//1//X/8f/w//T/+f8DAAwAGQAmADYASwBkAIAAmACzANgAAAEkAT8BQwEjAdoAbwD3
/4v/Ov8K//3+/v76/vv+Df8e/yT/MP9I/2L/dv+I/57/t//J/9P/3P/l/+3/8P/y//X/
9//5//7/AAABAAIAAAABAAEAAAAAAP///////wEAAQACAAMAAgACAAEA/v///wAAAQAE
AAkACQAJAAkACQAIAAgACAAHAAkACgALAAsACwAMAAwADAALAAsACwAMAAsACgAJAAgA
BQAEAAMABAAHAAgACAAGAAcABwAHAAgACAAHAAcACAAIAAcABwAMAA4ADgAOAA8AEAAR
ABEAEQARABIAEgASABQAEAARABYAFwAYABkAGAAYABgAGAAWABYAGQAZABgAFwAUABAA
EAAQABEAEQAQAA8ADgAMAAsACQAGAAUAAwAEAAUABAD+//v/+P/0//T/8v/z//T/9P/z
//P/9P/0//P/7v/s/+z/7//x//H/8//x/+//8//4//b/+f/8//7///////7//P/3//X/
9f/6//r/+P/2//b/9//2//f/9P/3//j/+f/6//v/AAADAP//+//5//j/+f/6//n/+P/5
//n/+v/8//v/+v/5//n////9//v/+//6//n/+P/3//X/9f/1//X/9v/3//j/+f/1//X/
9//3//j/+f/8//3/+//6//r/+v/8//7/////////AQABAP///P/7//r/+f/7//z//P/9
//v//P/+//7//v/////////9//z//P/8//z///8AAAIAAwABAAEAAAACAAIABQADAAAA
AAD///7/+//7//n/+f/6//r//P/8//v/+//9/wAA+f/4//j/+//+////AAABAAEA///+
//z//P/+//7//v/9//r/+f/7//j/9P/x//L/+P/6//v//f/5//n//P/+//z//P/8//z/
/v/9//3//f/7//n/9//z//b/9v/2//f/+P/3//j/+//7//r/+f/6//v//P/9//7//P/7
//z//P/+//7//v/+//3//P/5//n/+P/2//X/8//z//T/9f/1//X/9P/z//P/8f/w/+7/
7f/v//L/9P/1//L/8f/w/+//8//2//n/+//5//b/9v/1//P/9f/1//P/8v/x//H/8v/z
//P/8v/y//P/9f/2//X/9//1//T/9P/3//v/AgALAB4AMgA9AEYAXgB8AJ0AugDcAPoA
EwElAS0BEgHJAGcA/f+e/1r/Mf8c/xT/E/8Z/yz/NP8u/zL/Qv9W/2r/hP+b/6//v//M
/9X/3f/o/+//8//2//n//f/+//7//v/9////AAAAAP///f/8//v/+f/5//r/+////wIA
BAAEAAIAAgACAAQACAAJAAoACwAJAAYABAACAAUACQAMAA8ADgANAA0ADAALAAkACAAH
AAoACwAMAA0ADAAJAAgABwAJAAsACwAKAAwADQANAA0ADQAMAAoACQAOABAAEQATABQA
FAASABAAEQASABMAEwAVABUAFgAWABUAGAAVABcAGwAbABsAGwAcABwAHAAcABsAGgAc
ABsAGwAbABkAFgASABIAEwATABEAEQARABAAEgARAA8ADwALAAoACQAGAAQAAwACAAAA
/P/4//f/9v/1//P/8v/y//X/9f/x//D/8P/z//X/9f/2//X/9P/5//j/9P/1//b/+//9
//7//v8AAP3//f///wQABAACAAAA//////3//f/6//3//v////////8DAAUAAgD///7/
/v/+/wAAAAAAAP///f/8//z//P/8//z//f8DAAEA/////////////////f/9//3//f/9
//3//f/9//v/+//9//3//////wEAAQAAAP7//f/8//z//v////////8BAAEA////////
/////wMABAAEAAUAAwAEAAYABgAFAAUABAADAAEAAAAAAAAA/v8BAAIABAAGAAMAAgAA
AP///v8AAP3//v8AAAEAAgD//////f/9//z//P/+//7/AAABAAQACAAAAP7//f////3/
/f/9//3////9//z/+v/6//z//P/8//r/+P/4//v//f/6//j/+v/+//7//f/9//3/+//6
//r/+P/3//f/9//7//z//P/7//r/9v/1//j/+f/6//v//P/+//3//f/9//v/+//7//n/
+//6//n/+f/7//v//f8BAP///v/9//7/AQACAAMABAABAAEAAwAEAAIAAgACAAIAAQAA
AP3//f/8//r/+f/3//j/+P/4//f/9v/0//L/8f/z//T/9P/1//f/+v/8//3//P/7//r/
+f/9//7///////v/+P/4//f/9//5//n/9//2//X/9f/2//v//f/+/wAA/f/9//z/+f/3
//f/+P/6/wEABQAKABEAGAAoADsATABkAIAAoQDKAPQAGgE7AUkBMwH6AKsASQDf/3r/
Iv/z/vD+7P7l/u/+CP8a/y7/Rv9a/27/jP+o/7n/w//N/9j/4//v//b/9//3//b/9f/8
//7///8AAAQABwAJAAoABwAFAAQAAwAFAAUABgAHAAcACAAIAAYABgAGAAYACAAJAAkA
CQAJAAcABgAGAAYABQAHAAgACQAJAAkACgAKAA0ADQAOAA8ADwAPAA8ADwAPAA0ADQAN
AA4AEQASABIAEQARABAADwAOAA4ADQANABEAEgASABMAFAAWABYAFgAYABoAHAAdABwA
GwAbABoAHQAgAB0AHwAhACEAIQAhAB8AHgAdABwAHgAeACEAIQAjACMAIQAeABoAGgAb
ABsAHAAdAB4AHgAdABsAGAAXABEAEAAPAAwABwAFAAMAAAD8//j/9//2//f/9f/0//T/
9//3//P/8v/x//P/9P/z//X/8//x//X/9v/y//P/9P/1//f/+P/4//X/8f/w//H/9v/4
//j/+P/3//f/9f/1//T/9//4//n/9v/1//j/+f/0//H/8P/w//X/+P/5//r/9//1//T/
9P/x//D/7//v//X/8//x//H/9P/1//b/9//1//X/9f/1//X/9f/1//X/8//z//X/9f/4
//n//P/9//v/+P/2//T/9v/6//3////8//3//P/5//n/+f/5//n/+v/6//n/+f/8//7/
AQACAAIAAwADAAMAAAD+//3//P/9/wEAAwAGAAUAAQD///z///8AAAQAAwABAAIAAgAC
AAEAAQD//////v/+/wAAAAABAAEAAwAGAAAA/v/9////AQABAAEAAQD///3//P/6//r/
/P/8//z//v/8//z////9//r/+P/6//7/AAABAAMAAQD9//r/+P/6//n/+f/5//3//v/+
//3//v/+//z//P/8//z//P/6//n/+f/5//v/+//7//n//P/8//z//f/8//n/+P/5//z/
/P/8//7///8AAAEAAgD///3//f/8//3//v///wAA///+//v/+//5//j/+P/3//b/9v/2
//X/9v/2//b/9//4//j/9//3//X/9v/2//X/9f/1//X/9f/4//r//P/9//j/9P/z//H/
9P/3//j/9//5//n/+v/8//r/+f/3//b/9//5//r/+f/1//X/9v/6//v///8CAAkAFAAk
ADUASABgAHwAnwDEAPAAGAE3AUUBNwEIAbkAVQDp/37/Iv/x/ur+4P7V/uH+/P4S/yb/
Pv9W/2r/hP+g/7X/v//L/9r/6//1//b/+P/7//3///8BAAAA/v/8/wAAAwAFAAYABgAF
AAUABQAFAAUABgAHAAcACAAIAAYAAwACAAEAAgAHAAcABwAHAAoACgALAAwADAANAA0A
DQANAA0ADgAOAAwACwALAAsADgAPABAAEQARAA8ADwAPABAAEwAUABQAEQARABAADwAT
ABQAFAAVABgAGAAXABcAGQAaABkAGAAbABwAHQAdAB8AHwAgACAAHgAgABwAHQAdAB0A
HQAdAB8AIAAhACIAIAAgACMAIwAhACEAHwAcABwAHAAdAB0AGwAbABsAGgAYABcAFQAV
ABEAEAAPAAwACAAFAAIA/v/9//r/+v/6//v/+f/4//j/9//3//P/8v/z//f/+v/7//r/
9//0//f/9//0//b/+P/9////AAAAAP//+//6//v///8AAP///v/9//3/+//7//r//f/+
/////P/7//7////7//n/+f/6//3/AAABAAIA///9//z//P/9//z/+//7//7/+//4//f/
9f/1//X/9f/5//v//f////7//f/8//v/9//3//n/+f/5//n/+//7//v/+v/6//r/+v/8
//3//f/7//3//f/7//n/+f/5//n//v8AAAEAAwABAAAAAAD+//7////////////+//7/
/v/7//3//f/+/wEA//////7//v/+/wEA///9//7//v/+///////9//3/+//6//v/+v/8
//3/AAAEAP///v/+/wEA//////////8AAP/////+//3//v/9//z//v/8//z////9//r/
+P/6//3//v/+////AAD9//v/+v/4//f/9//3//z//v///////P/2//X/+f/+//z//P/8
//z/+v/5//n/+f/6//v//P/7/wAAAAAAAAEAAAD9//z//f8AAAAAAAACAAEAAAD///7/
/v///wIABAACAAIAAgACAP///v/7//v//f/8//z/+//4//j/+P/3//n/+P/3//f/+v/6
//n/+f/3//j/+P/3//r/+//8//3//P/8//z/+//3//T/9P/z//X/9//3//X/9f/1//b/
+P/6//v/+//8//r/+f/3//P/9////wQAAgD9//3/AgANABwALgA9AFIAcgCQAKkAzADu
AAgBIQE3AS8B/gCjAC8Au/9i/yb/C/8C/wD/Af8P/yT/LP8s/zr/Uv9k/3b/lP+v/8H/
z//a/+P/6f/s/+//8f/y//P/+f/8//7/AAD//////v/8//r/+f/5//n/+v/7//3////+
//7//f/6//3//v///wIAAQD///3/+//5//j/+P/4//z/AQAFAAkACAAHAAcABgAGAAUA
BQAFAAUAAwABAP//AQD////////9///////+//3//f/8//v//f/+//7///8CAAIAAQAB
AAIAAgAAAP7/AAACAAQABQAFAAUABgAGAAcACgAHAAkACwALAAsACwALAAoACQAIAAgA
CAALAAsACwALAAkABgAEAAQABQAFAAUABQAFAAQAAQD9//j/9f/z//T/9f/0/+7/6//o
/+T/5P/i/+P/5P/i/9//3f/c/93/3f/Z/9j/2f/d/+D/4f/g/93/2v/d/+H/3v/g/+L/
5P/l/+X/5P/l/+P/5P/n/+j/6P/m/+T/5P/l/+T/5f/j/+X/5f/l/+L/4f/k/+X/4v/f
/97/3v/e/+D/4P/g/+D/3//f/+D/4f/g/9//3//l/+P/4f/h/97/3f/c/9v/3P/d/97/
3//d/93/3f/d/93/3f/f/9//3P/b/9z/2//e/97/3//g/97/4P/h/+H/3v/f/97/2//f
/+H/4//l/+T/5P/j/+P/4v/i/+P/4v/i/+P/4//j/+H/4P/g/+D/3v/h/+L/5P/m/+P/
4v/g/9//3v/g/93/3f/e/97/3v/b/9v/2f/Z/9r/2v/c/9z/3f/d/9//4v/a/9j/1//Z
/9f/1//X/9f/2f/X/9b/1P/U/9b/1v/W/9b/1P/U/9f/1//U/9L/1P/Y/9j/1//X/9f/
1f/U/9T/1v/V/9X/1f/X/9b/1v/X/9T/1P/U/9T/1P/X/9f/2P/Z/9b/1f/U/9H/1f/W
/9f/2f/Y/9X/1P/V/9j/2P/Y/9r/3P/c/9z/3P/Z/9n/2//c/9z/3P/c/9z/2P/W/9L/
0f/T/9T/1v/X/9X/1P/T/9H/z//O/83/zf/O/87/zf/N/8//0v/U/9X/1P/T/9L/0f/T
/9T/1f/V/87/yv/J/8f/yf/N/8//z//P/8//0P/S/9D/z//N/8z/zf/P/9D/z//N/8v/
zv/S/9X/3f/o/+//9v8AABMAJgA+AFoAdwCWALoA2gD1AAkBAwHYAIkAIwC3/1r/GP/3
/uz+6v7l/uv++v4C//7+Bv8g/zz/Uv9m/33/k/+h/6j/s//B/8j/y//N/87/z//T/9T/
1P/U/9X/1//Y/9j/1f/T/9L/0f/T/9P/1P/V/9X/1v/W/9T/1P/U/9T/1v/b/9v/2//b
/93/3P/c/9z/3f/f/+D/4f/f/93/3P/a/93/3f/e/9//3//f/9//3//e/9v/2v/Z/9n/
2//b/9r/2v/b/9v/2//c/9z/2//b/93/3v/e/9//4f/i/+H/4P/h/+L/4//j/+H/4f/i
/+L/5P/o/+b/6f/q/+n/6P/n/+f/5v/l/+T/5f/m/+r/6//p/+n/5//k/+T/5P/l/+X/
4//f/w==
         </WaveFormData>
      </LeadData>
      <LeadData>
         <LeadByteCountTotal>10000</LeadByteCountTotal>
         <LeadTimeOffset>0</LeadTimeOffset>
         <LeadSampleCountTotal>5000</LeadSampleCountTotal>
         <LeadAmplitudeUnitsPerBit>4.88</LeadAmplitudeUnitsPerBit>
         <LeadAmplitudeUnits>��V</LeadAmplitudeUnits>
         <LeadHighLimit>2147483647</LeadHighLimit>
         <LeadLowLimit>268435456</LeadLowLimit>
         <LeadID>V3</LeadID>
         <LeadOffsetFirstSample>0</LeadOffsetFirstSample>
         <FirstSampleBaseline>0</FirstSampleBaseline>
         <LeadSampleSize>2</LeadSampleSize>
         <LeadOff>FALSE</LeadOff>
         <BaselineSway>FALSE</BaselineSway>
         <ExcessiveACNoise>FALSE</ExcessiveACNoise>
         <MuscleNoise>FALSE</MuscleNoise>
         <LeadDataCRC32>4244006409</LeadDataCRC32>
         <WaveFormData>
BgAGAAYABgAEAAQABAAEAAYABgAGAAYABAAEAAQABAAFAAYABwAIAAYABgAGAAYABgAG
AAYABgAGAAYABgAGAAgACAAIAAgABwAGAAUABAADAAIAAQAAAAIAAgACAAIAAQAAAP//
/v/8//r/+P/2//j/+P/4//j/9v/0//L/8P/t/+z/6//q/+n/6P/n/+b/4//g/93/2v/Y
/9j/2P/Y/9X/1P/T/9L/1P/W/9j/2v/d/97/3//g/+L/5P/m/+j/7f/w//P/9v/4//j/
+P/4//n/+v/7//z//v/+//7//v8AAAAAAAAAAP///v/9//z//f/+////AAAAAAAAAAAA
AAAAAAAAAAAA/f/8//v/+v/7//z//f/+//v/+v/5//j/+v/6//r/+v/6//r/+v/6//r/
+v/6//r//P/+/wAAAgD///7//f/8//3//v///wAA/v/+//7//v///wAAAQACAAQABAAE
AAQAAgACAAIAAgAFAAYABwAIAAoACgAKAAoACAAIAAgACAAHAAYABQAEAAcACAAJAAoA
DAAMAAwADAALAAoACQAIAAYABgAGAAYABAAEAAQABAACAAIAAgACAAMABAAFAAYAAwAC
AAEAAAD+//7//v/+/wEAAgADAAQAAwACAAEAAAD///7//f/8//7//v/+//7/AAAAAAAA
AAD///7//f/8//z//P/8//z//P/8//z//P/9//7///8AAP///v/9//z//f/+////AAD+
//3//f/9/////v/9//3/AgACAAMAAwABAAEABAAEAAMAAgADAAIAAgACAAIAAgAFAAgA
CQAKAAkACwALAAgABAADAAMAAwAFAAUABQAEAAEAAQABAAAAAQAAAAEAAgAAAP////8A
AP//////////AQABAAEAAgADAAMAAQD///r/9//2//X/9v/2//T/8//0//f/+v/8//z/
+//7//v/+v/5//j/9//3//n/+f/6//3/AQAFAAkAGAAuAEUAZACPALkA7wAyAXABowHH
AdkBvwFqAeoAXgDM/z7/5/7V/tD+zf7t/hX/LP83/0v/X/9w/4n/pv+5/7//x//T/+P/
7v/1//T/9f/2//f/+f/7//v/+//7//z//v///////v/+/wAAAQACAAQABQAEAAUABAAD
AAEA/////wEAAwAEAAUABgAGAAUABQAFAAUABQAGAAcABQAEAAQAAwABAP///v/+/wIA
AwADAAMAAwADAAMAAgAAAAEAAgACAAQABQAGAAcABwAHAAcABwAIAAcABAADAAIAAgAC
AAAABAAGAAcABgAFAAQAAQAAAAAAAQAAAAMABgAGAAYABAACAAAA/v/8//3//v////7/
+v/4//j/9f/z//L/8v/x//H/7v/r/+v/6v/p/+n/5f/g/+D/3//c/9n/2f/Z/9j/1v/W
/9b/1//W/9T/0//S/9D/0P/Q/9T/1v/Y/9v/3P/e/97/3v/e/+L/5v/n/+v/7f/v//L/
8v/y/+//7//0//T/8//z//X/8v/w/+//7v/w//L/8//1//T/8v/u/+z/7f/t/+//8v/x
//L/8f/w//D/7v/u/+7/7P/q/+r/6v/t/+3/7v/s/+3/7v/u/+z/7P/s/+z/7P/s/+r/
7P/s/+v/6//p/+z/7//w/+//8v/w//D/7f/t/+3/8P/z//P/8v/x//D/8P/y//H/8f/y
//P/8v/x/+//8P/x//T/9v/4//n/+//5//n/+v/5//r/+f/7//r/+P/2//n/+v/6//f/
9v/1//P/9P/3//j/9//5//v/+//5//X/9f/1//P/9P/1//f/9P/0//P/9P/3//n/+P/4
//j/8//0//P/8P/w/+//8v/0//T/9P/0//f/9P/x/+//7v/s/+7/8P/w//D/7//w//D/
8P/x//P/9f/1//b/9//0//X/9f/z//L/9P/y//L/8v/y//D/8P/v/+//8f/x//D/7//s
/+7/7f/t/+7/7//w//T/9//4//n//P/6//j/9v/0//X/9v/5//r/+//9/wAAAQD9//r/
+P/3//n/+f/5//n/+P/3//f/9//5//r/+f/6//j/9v/z//H/8//1//b/9//4//n/+v/7
//r/+f/3//P/8//x//H/8//y//L/8f/u/+v/6//t/+//8v/y//H/8f/y//P/9P/1//X/
8f/v/+//8P/v//H/+f8HABYAJgA3AFQAewCjANMAFAFaAY0BuQHVAcsBggEAAWgA1v9Q
//H+2f7c/tn+6/4T/yj/L/8//1P/ZP97/5T/qf+3/7//yf/R/9j/3//k/+n/7v/z//T/
9f/0//P/9P/0//X/9f/3//b/9v/4//r/+v/7//v/+f/5//f/9f/3//X/9f/3//r//P/+
/wAA/f/7//r/+f/4//f/9//3//n/+P/4//f/9f/z//L/8v/0//X/9f/1//b/9//4//j/
+P/5//r/+v/9//3//f/9//v/+//7//v/+//7//n/+f/7//z//f/8//7//v/9//r//P/8
//r/+v/7//v/+f/7//v/+v/5//b/+P/4//j/+P/2//b/9v/0/+//7P/r/+f/6v/s/+//
8f/v/+r/5f/j/+P/4//k/+H/3P/c/9v/2P/V/9X/1f/U/9P/1P/V/9f/1v/U/9P/0v/T
/9T/1f/a/9r/3P/f/+D/5P/k/+T/5P/o/+z/7f/x//H/8//2//b/9P/x//H/9v/3//f/
+P/7//r/+P/3//b/+f/6//r/+//5//j/9f/0//P/8//1//j/+P/4//b/9P/1//T/9f/2
//b/9P/0//T/9P/z//P/8P/x//L/8v/w//D/8P/w//D/8v/w//L/8v/0//X/9P/4//X/
8v/t/+z/8P/y//H/8//0//b/+P/3//T/8//y//L/9P/1//f/+v/6//r/+v/5//f/9//5
//r//P///wMAAwAAAP7/+v/4//v/AQAEAAYAAAABAAAA/v///wAAAQABAAAAAQAAAP3/
/v8BAAIAAQAAAAEAAgABAAAAAQADAAAA///9//3///8CAAIAAwAEAP//AAD///z/+v/5
//z//v///wAAAQAFAAIA///9//z//P/+/wAAAAABAP/////+//3//f/+////AAD+/wAA
AAAAAAAAAAAAAP/////+//3/+//5//z/AAABAAMAAgABAAAAAgADAAQABQAIAAYABgAG
AAYABAAEAAYABgAIAAkACwALAAYABAADAAMABQAFAAUABQAHAAcACAAJAAYABAAAAP7/
/v/+//3//f/+//////////3//f/9//3/AQADAAQAAwD+//n/9v/1//X/9v/2//T/9f/1
//f/+f/5//j/9v/1//f/9//3//f/+//5//f/+/8EAAcACQATACMAMAA+AFUAdACRALkA
6wAiAVgBhQGpAbsBnwFGAcwAUADW/2L/E////gr/Ef8f/zX/PP89/0f/W/9w/4f/nP+x
/8P/0f/X/9v/4v/p/+3/7//x//P/+f/7//v/+////wAAAgADAAMAAgACAAQAAgACAAMA
AwAEAAcACAAJAAgABQAEAAUACAAIAAgACAAGAAUABQAFAAMAAwAEAAUABgAGAAcABwAG
AAMAAQAAAAQABQAFAAUABQAFAAUABAAGAAcACAAIAAcABwAHAAcACQAJAAkACQAIAAcA
BAADAAcACAAJAAgACQAKAAoACAAGAAYABAAEAAIAAQD+////AwAEAAUABAAEAAQABAAE
AAIAAgACAAAAAAD+//7/+//5//j/+P/3//f/9P/x//H/8P/v/+//6//o/+j/5//k/+H/
4f/h/+D/2v/Y/9b/1f/X/9j/2v/c/9r/2v/a/97/4P/i/+X/5v/t/+7/7//w//L/9P/z
//X/9//5//z//P////3//v8EAAMAAQAAAAEAAQAAAAAAAAD///7//P/7//3//v/9//7/
/P/7//z//v/9//7//f/8//r/+P/4//j/+P/2//b/9v/3//f/+P/2//n/+v/6//j/+P/4
//j/+P/4//b/+P/4//X/9f/z//b/+P/4//b/+P/7//z/+v/7//z//v8AAP//AQABAAEA
AgACAAEAAQACAAMABAAFAAUABAADAAQABAACAAMABQADAAQABgAGAAgABgAJAAkACAAF
AAcABwAGAAMAAgABAP//AAADAAQAAwADAAUABQADAAAA///+//v//v8BAAUABAD///3/
/f////7//P/7//r/+//+/////v/5//f/+f/6//z//P/8/////f/7//r/+v/5//r/+//6
//r/+f/6//r/9//3//j/+f/8//7/AAD+//n/9v/3//j/+f/6//r/+v/5//n/+//7//r/
+f/5//z//P/9//3//f/9/wAA/f/8//v//P8AAAIABAAGAAYABgAIAAgABgAFAAUAAwAB
AAAAAAABAP//////////AAD////////+//7//P/8//v/+v/4//f/+P/5//n/+f/5//n/
+f/5//z//f/9//v/+f/1//P/8//x//L/8v/w//D/8f/0//f/9//2//T/8//z//P/8//z
//v/9//x/+//8P/z//X/+/8FABAAHAAvAE4AdwCdAMsADAFOAYkBuQHXAckBggEKAX4A
9v9q//3+2/7e/tv+5f4H/x7/J/83/03/YP91/47/p/+3/8f/0//b/9z/3//i/+X/6P/r
/+//8f/x//H/9f/2//j/+f/5//j/+P/6//f/9v/2//X/+f///wMABwADAP3/+f/3//n/
+v/7//z/+//7//z//f/6//n/+f/5//v//P/+/////v/7//n/+P/4//n/+f/5//v/+//7
//r/9//3//f/9v/3//f/9//3//n/+f/5//n/+v/5//b/9f/0//T/9P/y//j/+v/7//r/
+//8//v//P/6//n/9v/3//r/+v/6//j/+P/4//j/+P/2//b/9v/0//P/8v/z//H/7//u
/+7/7f/u/+r/5v/l/+b/5f/l/+H/4P/g/9//3P/b/9v/2//a/9T/1P/U/9X/1f/U/9T/
1P/W/9b/1v/a/9z/3v/h/+L/5P/k/+T/5P/m/+j/5//p/+3/7//y//L/8//x//L/+P/2
//P/8f/x//P/8v/y//L/8//0//T/9f/y//D/7P/q/+j/5//o/+r/6v/s/+z/7P/q/+j/
6P/o/+j/5v/m/+b/6P/n/+f/5P/n/+j/6P/m/+X/5P/j/+L/5P/i/+T/5P/j/+P/4f/k
/+T/5P/i/+T/5P/k/+H/4f/h/+T/5//n/+j/5//m/+b/5v/l/+X/5v/n/+b/5f/j/+f/
6f/t//D/7f/t/+7/6//s/+z/6v/q/+r/7f/t/+z/7P/v//D/8P/u/+7/7v/t/+3/7//v
/+3/7v/x//L/8f/v/+//7//t/+7/7//x/+7/7v/t/+7/8f/x//D/8P/w/+z/7v/u/+z/
6v/p/+z/7v/t/+z/6//t/+//7//w//L/7//u/+3/6v/r/+v/7f/u/+v/6//s/+3/7P/s
/+z/6v/q/+r/6v/q/+v/7P/s/+3/6//r/+r/6f/n/+r/6v/r/+n/6f/p/+z/7v/u/+7/
8P/w//D/8P/w//L/8v/0//T/8//z//T/8//x//D/8P/x//D/7//u/+3/6v/p/+n/6f/q
/+r/6P/o/+r/6v/p/+n/7P/t/+3/7f/t/+3/7f/t/+3/7f/s/+n/6v/n/+b/5//n/+j/
6P/m/+T/4//k/+X/6f/q/+r/6//o/+f/5v/l/+v/5//p/+3/7P/t/+//9f///xAAIAA3
AFwAhwCzAO0ALgFkAZUBuwG9AYsBJAGcAAoAcP/w/r/+v/6+/sX+6f4H/xT/Jf87/1H/
Zv99/5L/o/+v/7v/wf/J/9L/1//Z/9v/3f/f/+L/4//i/+H/5f/m/+j/6f/p/+j/6P/q
/+j/6P/p/+n/6P/p/+j/5//o/+f/6P/r/+r/6v/q/+r/6f/p/+r/6//p/+n/6v/r/+v/
6v/q/+n/6f/n/+b/5v/p/+v/7P/t/+r/6f/o/+b/5//p/+v/7P/s/+v/6v/p/+z/7f/u
/+//7//v/+3/7f/s/+z/7P/q//D/8v/z//L/7v/s/+j/5v/q/+3/7v/z//H/8P/v/+z/
7v/u/+7/7v/s/+z/7P/q/+b/5P/k/+H/4v/i/+P/4//i/97/2v/Z/9v/2//c/9n/1v/W
/9X/0v/R/9H/0f/Q/87/zv/O/8//zv/M/8v/yv/M/8z/zP/Q/9D/0v/V/9b/2f/Y/9f/
1v/Z/9z/3P/f/+P/5f/o/+j/6v/n/+f/7P/p/+f/5v/n/+X/5P/k/+T/5f/m/+b/5//m
/+b/5P/k/+P/4f/h/+L/4//k/+P/4v/k/+L/4v/i/+P/4v/j/+T/4//h/+D/3P/f/+D/
4P/e/+L/4v/i/+L/3//c/93/3P/b/9v/2f/c/9r/2v/Y/9r/2//c/9r/2//b/97/4f/h
/+D/3//e/97/4f/h/+L/5P/k/+T/5P/j/+H/4f/j/+T/5P/l/+f/5f/k/+T/4v/i/+P/
5//o/+j/5P/l/+T/4v/k/+b/6P/p/+j/6f/o/+X/5f/n/+f/5f/j/+P/4//h/+H/4//m
/+T/4//h/+H/4//j/+L/4v/i/9//4P/f/9z/2//b/9//4v/h/+D/3//h/+D/3f/b/9r/
2f/a/9v/2v/b/9v/3f/e/9z/3f/f/+H/3P/a/9j/1v/a/9z/3v/g/+D/4P/f/9//4f/h
/+D/3//h/+T/5P/l/+P/4//j/+b/6f/q/+v/7v/s/+r/6P/m/+n/6v/t/+7/6//r/+z/
6//r/+r/6v/r/+r/6f/o/+f/6f/p/+r/6//m/+T/4P/e/+H/5P/m/+n/5v/l/+P/4f/h
/+H/4f/h/+D/4f/h/9//4P/d/9z/3f/b/9z/3P/a/9r/2//e/+H/4P/g/9//3//f/9//
3//f/+P/3//d/9//4P/n//H/+f8HABYAKgBJAGoAiQCxAOkALAFsAZ0BuwG5AYMBEgGE
APz/fP8S/+P+4/7o/u/+Cf8h/yj/M/9L/2P/dv+F/5j/q/+7/8f/z//X/9z/4f/j/+X/
5//p//D/8//0//X/9P/0//X/9f/3//j/+v/+//z//P/9//3//P/9//z/+//+//3//v8B
AAIAAgACAAIAAgABAAEAAQAAAP///////wEAAAAAAP//AQD///7//v/+//////////3/
/f/9//z///8BAAMABAADAAMAAwADAAUABQAFAAUABgAFAAIAAQAEAAYACAAIAAoACgAJ
AAYACAAIAAYABgAFAAUAAwAFAAcACAAJAAgABgAGAAYABgAEAAQABAACAP7//P/8//n/
+P/4//n/+f/6//b/8v/x//L/8f/x/+3/7v/w//H/8P/r/+n/5//k/+H/4v/j/+X/6P/o
/+n/6v/s/+z/7P/w//H/8v/0//T/+P/4//j/+P/+/wIAAwAHAAcACQAMAAwACQAFAAQA
CAAKAAkACQALAAkACAAIAAgACgAKAAkACQAMAA4ADgAQAAsACQAJAAoACgAKAAgABgAJ
AAgACQAKAAgABgAGAAYABwAHAAgABgAHAAgACAAGAAUABAADAAIAAwACAAUABgAFAAUA
AwAGAAgACAAGAAgACgAKAAcABwAHAAoADQANAA8ADwAPABAADgALAAkACAANABAAEwAV
ABMAEwAVABYAFQAVABYAEwATABQAEwAUABUAGQAaABoAGQAbABsAGgAcABwAHAAbABkA
GwAbABkAGQAbABsAGQAZABkAGQAXABcAGQAcABoAFwAVABUAFwAZABoAHAAeABsAHAAb
ABgAFwAXABsAHgAcABoAGAAZABgAFQATABIAFgAaAB4AIAAZABcAGQAeAB4AHgAeAB4A
HgAeAB0AHQAcABsAGQAXABcAGgAaABsAHAAdAB4AIgAfAB4AHQAeAB8AIAAhACIAIAAg
ACIAIgAkACUAJwAnACYAJAAjACMAIQAhACEAIQAjACMAJAAlACIAIgAgACAAHQAcABoA
GQAcAB0AHQAdABwAGwAaABkAHQAfACAAHwAeABsAGgAbABkAGgAaABgAFgAVABYAFwAa
ABoAGQAZABsAGwAbABsAGQAZABcAGQAeACEAIwApADcASgBWAGEAfACjAMkA8wAoAWQB
lQG7AdcB0wGaATIBsgA4AMT/Yf8p/yL/Jf8x/0v/Wv9X/13/bf+A/5X/rv/F/9X/4f/r
//X//v8JAAwADwASABUAGwAdAB0AHQAfACAAIgAjACEAIAAgACIAIgAiACMAIwAkACcA
KAApACgAJQAkACUAKAAoACgAKAAjACEAIAAfACIAIwAlACcAJAAiACEAHwAfAB0AHAAc
AB8AIQAiACMAIQAhACEAIAAeAB8AIAAgACIAIwAkACUAJAAjACIAIQAkACUAJAAlACMA
IgAhAB4AIQAiACIAIAAgACAAHgAeAB8AHwAdAB8AHgAeAB4AHAAcABwAHAAcABgAGAAY
ABYAFQAUABUAEwAPAA4ADgANAA4ACgAGAAUABgAFAAUAAQAAAAAA///8//n/+f/5//j/
8//y//H/8f/v/+7/7v/u//D/8v/0//r/+//8//7//v8EAAQABAAEAAYACAAHAAkADAAP
ABMAFAAUABEAEQAWABgAFwAXABkAFwAWABYAFgAWABYAFQAVABgAGAAWABYAEwARABEA
EgASABQAFAAUABMAEAAPAA4AEAAOAA4ADgAQAA8ADwAMAA8AEAAQAA4ADgAOAA4ADgAM
AAoADAAMAA0ADQALAA4AEAAQAA4AEAAOAA4ACwALAAsADgARABEAEgARABAAEAASABEA
EQASABcAGAAZABkAFwAXABkAGgAXABcAGAAVABYAFgAUABQAEwAXABgAGAAVABcAFwAW
ABUAFAATABEAFAAXABgAFwAVABcAFwAVABMAEwATABEAEwAVABgAFgARAA8ADwARAA8A
DgAOAA4ADQAQABEAEAAPAA0ADwAQAA8ADgANAA8AEQAPAA4ADgAMAA4AEAAQAA8ADQAN
AAwACwALAAwADQAMAA4AEAAOAA0ACwAJAAwADgAOAA4ADgAOAA4ADQANAA0ADQAMAAsA
CAAKAAkACQALAA0ADwAUABMAEgARABIAFAAUABQAFAASABIAFAAUABIAEwAVABUAEwAS
ABIAEwARABEAEQARAA4ADQANAA0ACwAKAAcABgAHAAgACAAJAAsADQAOAA8ADAALAAoA
CQAMAA0ADQALAAsABwAFAAUAAwAEAAQAAgAAAP//AAABAAQABgAHAAkACAAHAAYABQAD
AAMAAwAHAAoADQANAA8AEwAgADIARwBkAIcAswDvADQBcgGtAdkB5wHPAYoBFgGMAPz/
ZP/1/tv+5P7j/vX+F/8u/z//Vf9n/3j/k/+s/73/x//T/+H/7f/2//3//f/9//3//f8C
AAUABgAHAAoADAAPABEADgAMAAsADAAOAA4ADwAPAA0ADwAPAA8AEQAPAA8AEQASABIA
EgASABAADwAPAA8ADQANAA4ADwAPAA4ADgANABAADwAPABAADwAPAA4ADQAPAA8ADwAO
ABAAEQASABIAEgARABAADwAPAA8ADwAPABIAEwASABMAFAAUABQAEgAVABYAFgAUABQA
FAASABIAEgATABIAFQAUABQAFAASAA8ADgANAAwADAAMAAwACgALAAoACwAJAAUABAAE
AAMABQACAP////8AAP/////7//j/+P/3//T/7//v/+//7v/o/+j/6P/p/+f/5v/m/+b/
6f/q/+v/8P/v//D/8v/y//j/+P/4//j/+f/8//z///8DAAUACAAIAAcAAwACAAYACAAH
AAcACQAIAAYABQAEAAYABgAFAAUABwAIAAcACAADAAEAAQACAAYACAAIAAgACAAGAAYA
BgAEAAIAAgACAAIAAQABAP7/AgAEAAUABAAFAAQAAwACAAQAAgAEAAQAAQABAP//AgAF
AAYABQAIAAUABAAAAP//AwAGAAkACQAGAAUABAAEAAQAAwADAAQABQAGAAcABwAIAAkA
DAAOAAwADQAPAA0ACgAKAAgACAAKAA8AEQASAA0ADQALAAgACwAMAA0ADQANAA8ADwAN
AAsADQANAAsACwALAAsACQAJAAsADgAMAAkABwAHAAkACwAKAAoACgAHAAgABwAEAAIA
AQAEAAYABgAGAAYACQAIAAUAAwACAAUACAALAAwACAAFAAQAAgAAAAEAAwAFAAQABgAI
AAYABQAFAAYABAAEAAQABAACAAIAAQABAAIAAwADAAMAAgAEAAMAAwABAAEAAQAEAAYA
BgAGAAgACAAIAAgACAAGAAQABAACAAMABQAIAAkABgAEAAMAAwABAAEAAQABAAAA////
////AAAAAP7//v/+//7//f/9//3//f/8//v//f/9//3//f/+///////9//r/9f/y//H/
8v/0//X/9P/0//X/+P/7//r/+P/1//P/9P/1//b/9//x//H/9f/3//b/9//5//v/AwAS
ACQANwBSAHkApQDbACABZAGdAcUB2QHLAYoBFgGGAPD/WP/p/sn+yv7H/tn+//4c/y3/
Q/9X/2j/f/+c/6//t//D/9X/4//q/+3/7f/v//H/8//0//X/9P/z//b/+P/7//3////+
//7/AAD+//7/////////AQABAAEA/v/7//r/+//9//7///8AAAEAAQACAAMAAgABAAEA
AQABAAAAAAD///3/+//6//r//v////////8BAAEAAQAAAAAAAQACAAIAAgABAAAA//8A
AAEAAgADAAMAAwABAAEAAgACAAIAAAADAAQABAACAAMABAADAAQAAgABAP7///8AAAAA
AAD+////AAABAAIA///+//3/+v/6//j/+P/1//T/9P/1//X/9v/y/+7/7f/s/+v/6//n
/+X/5v/m/+T/3v/d/9z/2v/W/9b/1v/X/9n/2P/Y/9j/1v/W/9b/2v/e/+D/4//k/+f/
5v/l/+T/5//q/+r/7f/x//P/9v/2//b/8//z//j/+f/5//r//f/9//z//P/8//z//P/7
//v//P/8//r/+v/3//X/9f/2//r//P/8//z/+//4//f/9v/4//b/9v/2//b/9f/1//L/
8//0//T/8v/1//b/9//4//j/9v/4//j/9f/1//P/9v/2//b/9P/2//b/9v/z//P/8//2
//n/+f/5//n/+f/6//j/9//3//j//P/+/wAAAQAAAP//AAAAAP7///8BAP////8AAP//
AAAAAAMAAwACAAAAAwAEAAQABAAEAAQAAwADAAUABQADAAMABQAFAAMAAQABAAEA//8B
AAMABgAEAAIAAQACAAUAAwACAAIAAgACAAQABAACAP///f///wAA/v/+//7/AQABAP//
/v/+/wAAAgAEAAQAAQD//////v/9//3//v///wIABAAGAAQAAwD9//v/AAAEAAIAAgAC
AAIAAAAAAP////8CAAMAAwADAAMABgAGAAcABQAFAAUACAAIAAgACAAKAAgACAAIAAgA
CQAKAA0ADgAMAA0ADwAPAAwACgAJAAkACwALAAsACwAIAAcABwAHAAcACAAHAAgACAAI
AAcABwAHAAcABgAFAAgACQAKAAsACQAJAAgABQADAP///f/9//7/AAABAAAA/////wEA
AwAGAAYABQAFAAMAAQD///3/AwAJAA0ACwAGAAUABwAPAB8AMABAAFUAeACbAMEA8wAu
AWIBkQG9AdEBtQFgAd4AUgDU/2T/F/8D/wb/C/8d/zv/SP9J/1f/b/98/4v/pP+9/8v/
1//h/+n/8v/3//v//f///wEABQAHAAcABwAJAAoADAANAA0ADAAMAA4AEAAQABEAEQAP
ABEAEQARABIAEQASABUAFAASABAADgAMAAsACwALAA4AEQAVABkAFgAUABMAEQAUABMA
EwAUABMAEwASABEAEwATABMAEgASABMAFAAUABUAFQAVABUAGAAZABoAGwAbABsAGQAZ
ABkAGAAXABQAGQAaABoAGAAYABgAFgAWABcAFwAVABcAFgAWABYAFAASABIAEgASABAA
EAAQAA4ADwAOAA8ADQALAAoACgAJAAoACAAGAAcAAwABAAAA+//7//z//P/6//b/9f/0
//L/7//w//H/8//z//L/8v/y//T/9P/0//j//P/+/wEAAgAFAAQAAwACAAgADAANABEA
EgATABUAFAAWABMAEwAYABoAGQAZABsAHQAcABwAHAAaABoAGQAZABwAHAAaABoAGQAX
ABcAGAAZABoAGQAYABoAGAAYABgAGAAWABYAFgAZABkAGgAYABkAGAAWABIAFQAWABcA
GAAaABgAGgAaABsAGwAZABwAGQAYABUAFgAYABoAGQAbAB0AIAAjACMAIQAfAB0AHAAg
ACEAIwAmACcAKAApACkAKAAnACgAKAAmACcAKQAnACgAKAAmACYAJwArACwALAApACsA
KwAqACoAKgAqACkAJwApACkAJwAlACcAJwAlACYAJwAoACcAKQArAC4ALAAnACUAJQAn
ACUAJAAkACQAJAAmACYAJAAiACEAJAAmACQAJAAkACcAJwAlACQAJAAkACYAKAAoACcA
JQAlACQAIwAjACQAJQAoACYAKgAsACYAJgAmACYAJgAnACgAKAApACcAJwAmACUAJwAq
ACoAKwAqACkAKAAqACwALAAsAC4AMAAwADAAMAAwADAAMgAyADAAMQAzADMAMAAuAC0A
LQAwADEAMgAzADEALwAuAC0ALAAsACoAKgAqACoAKQApAC0ALwAwADEAMAAvAC4ALQAs
AC0ALQArACgAIwAgAB8AIgAkACUAJAAhACEAIwAlACUAJAAiACEAIwAjACMAIwAfAB8A
IwAnACgALQA1ADkAPwBKAFwAcQCMAK8A0wABATwBeAGtAdUB6QHZAZIBIgGgACAApv9H
/yf/LP8r/zX/T/9e/13/Z/99/5b/qf+8/8//4//v//X/AQAQABcAGAAZABoAGwAfACEA
IQAhACUAJgAoACkAJwAmACYAKAApACoALAAtACsALQAtAC0ALwAtAC0ALwAwADAAMAAw
ADAALwAvAC8ALQAtAC4ALwAtACoAKAAlACcAJwAoACoALAAtAC0ALQAsACsAKgAoACkA
KwAtAC4ALQAtAC0ALQArACsAKwArAC8ALwAtAC0ALgAuAC4ALAAuAC4ALQAqACoAKgAo
ACgAKgArACoALQAtACwAKwAoACYAJgAmACYAJgAmACYAJAAiACAAIAAdAB4AHgAfAB8A
GgAYAA==
         </WaveFormData>
      </LeadData>
      <LeadData>
         <LeadByteCountTotal>10000</LeadByteCountTotal>
         <LeadTimeOffset>0</LeadTimeOffset>
         <LeadSampleCountTotal>5000</LeadSampleCountTotal>
         <LeadAmplitudeUnitsPerBit>4.88</LeadAmplitudeUnitsPerBit>
         <LeadAmplitudeUnits>��V</LeadAmplitudeUnits>
         <LeadHighLimit>2147483647</LeadHighLimit>
         <LeadLowLimit>268435456</LeadLowLimit>
         <LeadID>V4</LeadID>
         <LeadOffsetFirstSample>0</LeadOffsetFirstSample>
         <FirstSampleBaseline>0</FirstSampleBaseline>
         <LeadSampleSize>2</LeadSampleSize>
         <LeadOff>FALSE</LeadOff>
         <BaselineSway>FALSE</BaselineSway>
         <ExcessiveACNoise>FALSE</ExcessiveACNoise>
         <MuscleNoise>FALSE</MuscleNoise>
         <LeadDataCRC32>3701682505</LeadDataCRC32>
         <WaveFormData>
CAAIAAgACAAHAAYABQAEAAUABgAHAAgABwAGAAUABAAEAAQABAAEAAMAAgABAAAAAAAA
AAAAAAAAAAAAAAAAAAIAAgACAAIA///+//3//P/7//r/+f/4//b/9v/2//b/8//y//H/
8P/s/+r/6P/m/+j/6P/o/+j/5P/i/+D/3v/b/9r/2f/Y/9b/1v/W/9b/0v/Q/87/zP/N
/87/z//Q/8//zv/N/8z/0P/S/9T/1v/Y/9r/3P/e/+L/5P/m/+j/7P/w//T/+P/6//r/
+v/6//z//P/8//z//v/+//7//v/8//z//P/8//r/+v/6//r//P/8//z//P/+//7//v/+
//7//v/+//7/+//6//n/+P/6//r/+v/6//f/9v/1//T/9f/2//f/+P/4//j/+P/4//f/
9v/1//T/9v/4//r//P/6//j/9v/0//T/9P/0//T/9P/0//T/9P/1//b/9//4//r/+v/6
//r/+P/4//j/+P/6//z//v8AAAIAAgACAAIAAAAAAAAAAAD///7//f/8////AAABAAIA
BAAEAAQABAACAAIAAgACAAAAAAAAAAAAAAAAAAAAAAAAAAAAAAAAAAIAAgACAAIAAAD+
//z/+v/6//r/+v/6//z//v8AAAIA///+//3//P/5//j/9//2//f/+P/5//r/+P/4//j/
+P/2//b/9v/2//T/9P/0//T/9v/2//b/9v/3//j/+f/6//n/+P/3//b/+P/6//z//v/9
//z/+//6//n/+f/4//j/+v/8//3/AAD+//7/AgACAP///v8AAP//AQABAAAAAAACAAQA
BQAGAAUACAAIAAYAAwABAAMAAwAFAAUABgAGAAQAAwACAAEAAQABAAAAAQAAAAAAAAD/
/////////////////////////////f/6//T/8v/y//L/8v/y//H/8f/z//T/9v/3//f/
9v/0//b/9P/0//T/9P/z//X/8//0//b/9P/z//P//v8QACcASAB0AKIA3gAoAXIBsgHp
ARYCGwLXAVUBxQAyAI7/Ef/v/vP++f4T/zz/Uv9a/2n/eP+C/5T/qv+5/8H/x//T/+D/
6f/t/+3/7P/r/+z/7v/v//H/8v/x//H/8v/y//L/8P/w//H/8v/z//X/9v/1//T/8//x
//D/7//v//L/9v/2//X/9P/z//P/8v/x/+//8P/x//H/7//u/+7/7//v/+3/7f/t/+7/
8P/z//X/8//z//L/8v/w//T/9P/z//b/9//2//f/9v/3//f/9v/1//X/8//x//D/8P/v
/+7/8P/x//L/8f/w/+7/7P/r/+v/6//r/+v/7P/s/+v/7P/p/+f/5P/h/+L/4//k/+X/
4f/e/9v/2f/V/9P/0v/Q/9L/0f/Q/9D/0P/O/8v/y//J/8f/xv/D/8L/wP/A/7//wf/B
/8L/w//D/8T/xP/E/8P/xP/F/8X/yv/P/9L/1f/X/9f/1//Y/9z/4P/j/+f/6v/s/+7/
7v/t/+z/7P/u/+//7//v/+//7f/t/+z/7P/t/+7/7//x/+//7P/q/+b/6P/q/+v/7f/r
/+z/7P/s/+r/6f/p/+j/5//m/+b/5v/p/+r/6v/q/+j/6P/o/+j/5f/k/+T/5f/n/+b/
5v/m/+b/5f/l/+X/5//n/+f/6P/n/+T/4//j/+T/5f/m/+b/5P/k/+T/5P/m/+b/5v/o
/+j/6P/k/+L/4//l/+f/6P/p/+v/7P/t/+3/7f/t/+3/6//s/+7/7v/x//H/8f/u/+3/
7f/t/+z/7v/v//D/7//x//H/8f/w/+7/7P/q/+7/7v/t/+z/6v/q/+r/6//s//D/8P/v
/+z/6f/p/+n/6P/p/+r/6//t/+z/7P/t/+3/6v/q/+f/6f/p/+v/6f/p/+r/6v/r/+z/
7f/u/+//8v/y//L/8v/x//X/8//w/+//8P/v/+7/7f/s/+7/7v/u/+7/7v/t/+3/7P/q
/+n/6P/m/+v/6v/r//D/8f/y//P/9//z//H/7//s/+3/7//x//L/9P/1//j/+P/z//H/
7v/v//H/8f/x//L/8f/v/+7/7f/v//D/8f/x//D/8P/v/+7/7v/v//D/8f/0//X/9v/3
//X/8//x/+3/6//o/+f/6P/q/+r/6v/p/+f/5f/k/+T/5v/n/+f/5v/q/+r/6v/q/+r/
5//j/+P/4v/g/97/5f/x//z/CAAZADYAXACGALgA/gBOAZIBywH6AQUCzQFNAbMAJACS
/xn/7/75/v3+Ef86/1D/VP9h/3L/fv+M/6D/sf+9/8X/y//S/9f/2//h/+T/5//s/+z/
6//r/+r/6f/p/+r/6v/s/+r/6v/r/+n/6f/q/+r/6P/o/+j/5//o/+f/5//q/+//8P/w
//D/7f/r/+j/5f/j/+T/5f/l/+f/5v/m/+f/5//l/+X/5f/l/+b/6P/p/+z/7f/t/+7/
8P/0//T/8//z//P/8f/x//D/8f/x//D/8P/x//D/7//w//L/8//0//L/8f/w/+3/7v/u
/+7/7//v/+//7//v/+3/7P/q/+r/7P/t/+3/7f/o/+f/5v/l/+H/3v/b/9n/2//d/+D/
4v/f/9v/1//U/9X/1P/S/9P/0f/P/87/y//M/8r/yv/J/8v/zf/Q/9P/0v/S/9H/0P/Q
/9L/1P/V/9n/3//j/+f/6f/p/+n/6v/v//L/9P/3//v//v8BAAIA/v/8//v//P/+////
AAABAP/////+//7///8AAAEAAwAAAP7//f/6//r/+v/5//n/+f/6//r/+v/7//v//P/8
//n/+P/4//j/+P/4//f/9v/4//j/+P/4//n/+P/4//n/+//6//r/+v/6//v//f////r/
9f/w/+z/7//u/+//8f/1//f/+f/6//j/9v/0//L/9v/4//r//v/9//7/+//6//z//f/+
//7/AAADAAUABwACAP///P/5//3/AgAIAAwACQAHAAUAAAABAAMABQAGAAYABQAEAAEA
BgAHAAgACAAJAAgABwAMAA0ACwAJAAYABAACAAEAAAAFAAgACgAKAAUAAwABAP7///8A
AAEAAwAGAAgACwANAAkABgAAAP//BAAHAAYABwAHAAYABgAGAAYABgAGAAgACAAGAAcA
CAAJAAoADAAMAAwADAAJAAcABgAEAAcACQALAAwADAAKAAoADgAPABAAEQAVABcAFwAX
ABYAFAAVABYAFgAWABcAGgAaABYAFQATABUAFgAXABgAGgAdAB0AHgAfABsAGAAVABEA
EQASABIAEgATABMAEwATABEAEQARABEAEgATABQAEwAPAAoABwAGAAQABAAEAAMABQAF
AAYACAAHAAcABgAEAAYABgAGAAYADgALAAUABwAQABIAEgAZACUAMAA4AE0AbACMALgA
7gAsAXIBrAHdAQAC9QGnAS0BswA8AK7/Qf8n/zX/Pf9N/2b/bv9w/33/kP+i/7D/vv/N
/93/6f/t/+7/9f///wIAAgACAAQABAAFAAcACAAKAAsADQAOAA4ADAAMAA0ACwALAAwA
DAAPABAAEQARAA8ADQAMAA4AEQASABIAEgAPAA8ADgANAA8AEAARABEAEwAUABYAGQAV
ABEADwANABAAEgAVABcAFgAVABMAEgASABYAFgAVABUAFQATABMAEwAVABYAFgATABMA
EQAPABAAEgATABQAEwATABMAEQATABIAEQARAA8ADQALAAkACwAMAAwADgAPAA8ADgAN
AAkACQAJAAkACAAGAAQAAwABAP///v/8//3/+//5//j/+v/4//X/9f/y//H/8f/v/+z/
6v/q/+n/5v/l/+X/5f/p/+z/7v/w/+//8P/x//H/9P/5//z///8EAAUABgAIAAoADAAN
AA8AEgAUABYAFgAYABgAGQAcABoAGQAYABcAFwAXABYAFgATABIAEQARABMAFAAWABYA
EwASABAADwANAA4ADgAOABAADwAPAA4ADAAKAAkACAALAAwADAAMAAwADAAMAAwADQAM
AAwADQALAAoACgAKAAgABwAHAAcABwAHAAcACAALAAoACwANAA4ADwAQABAAEgASABIA
EgAQABAAEAASABIAFAASABIAEAARABIAEgAQABEAEQARABMAFQAXABkAGAAYABkAGAAY
ABcAFgASABEAEQARABAAEgATABQAEwATABMAEwASAA4ADAAKAA4AEwATABMAEgAPAA4A
DgAOAA0ADAAKAAYABwAJAAsADAAJAAgABwAHAAoACgALAAsACAAIAAUABwAIAAkABgAF
AAcABgAGAAYABAAEAAQABgAIAAgACAAHAAMAAAABAAIAAwAEAAYABgAGAAYABgAFAAUA
BAAGAAcACAAIAAgABgAGAAoACAAIAAgACwAOAA8AEAAQAA4ADwAQABAADQANAA8ADgAN
AA0ADAAPAA0ADQANAA4ADgANAA0ADQANAAwACwAJAAYABgAFAAQABAAFAAYABwAGAAUA
BAADAAUABQAFAAMAAgD+//z//P/7//r/+f/3//n/+f/6//z//f/9//z/+v/6//r/+v/6
/wIAAQD9//n/9v/2//b/9f/7/wIADAAdADwAZgCSAMgADAFaAZ4B3QEUAiUC8wF/Ae8A
ZADK/zn//f4D/wf/Ef80/07/Vv9h/3L/gP+M/6L/tf/D/8//2f/e/9//4f/k/+T/5P/m
/+n/6//u//D/8f/x//L/8v/y//D/8P/x/+7/7f/t/+z/8P/0//j/+//1//H/7v/u//D/
8P/v/+7/7//x//L/8//v/+7/7f/r/+3/7v/w//P/8v/v/+7/7f/t/+7/8P/x//H/8f/w
//D/7f/w/+//7f/u/+//7v/v/+7/7//v/+7/6//r/+n/5//l/+b/5v/m/+r/6//s/+v/
7P/s/+z/7f/s/+v/6v/p/+r/6v/p/+r/6//r/+r/6f/p/+n/6f/p/+b/5P/i/+H/3v/d
/93/3P/c/9v/2v/a/9r/2P/V/9X/0//R/9D/zf/P/87/z//P/87/zf/N/83/zf/O/87/
zv/Q/9L/1P/V/9j/3f/g/+P/4//j/+P/5P/n/+r/7P/v//H/8v/z//L/8//y//L/9P/y
//H/8P/v//H/8f/w//D/8v/y//L/8//w/+7/7f/q/+j/6P/n/+f/6f/q/+r/6v/o/+X/
4//g/+H/4P/g/+D/4P/g/9//3v/g/+D/4P/g/97/3P/b/9v/3f/c/9z/3P/a/9n/2f/Z
/9n/2f/Z/9r/2P/W/9b/1//Y/9n/2v/a/9v/3P/d/97/3f/c/9v/3P/b/9z/2f/Y/9v/
3//j/+b/5P/l/+X/5f/j/+P/4//j/+P/5P/m/+b/6f/r/+3/7P/s/+3/7v/u/+//7//v
/+3/8P/x//L/8v/x//D/7//0//b/9f/0//L/8v/y//P/9P/4//j/9//0//X/9f/1//T/
8//0//X/9//1//T/9P/z//b/+P/3//v/+//7//f/9f/3//b/9v/2//b/9v/2//j/9v/4
//j/9v/0//T/9P/0//X/9v/3//j/9v/1//X/9P/y//P/9P/0//b/9P/0//j/9v/2//b/
+f/5//n/+f/4//j/+f/6//r/+P/5//z//P/8//v/+f/7//n/+f/5//r/+f/3//b/9f/3
//b/9f/z//X/9v/2//b/9v/3//j/+f/3//f/9//3//X/9f/1//P/8//w/+//8P/u/+7/
7v/t/+v/6//s/+7/8v/z//P/8v/x//D/7//u//T/8f/z//f/9P/u/+z/7f/3/wQAEgAr
AFIAfgCuAPAAOgF8AboB8wEWAv0BmwERAX8A4P9C//H+7/73/gH/J/9I/1D/Wv9t/3r/
iv+c/67/u//H/8//1f/c/+X/5f/k/+T/5P/m/+r/6//t/+7/7f/t/+7/7v/u/+z/7P/t
/+v/6//s/+z/7P/s/+z/6//s/+v/6//u/+7/7v/t/+z/7v/v/+//7//u/+7/7v/t/+//
7v/u/+//7f/r/+v/6//t/+7/8P/x/+//7//u/+7/7v/y//L/8f/x//H/7//v//D/8//1
//b/8//z//H/7//v//D/8P/w//P/8//z//H/7//s/+n/5//r/+3/7//x//D/7v/r/+r/
6//r/+r/6f/n/+f/5//n/+L/4P/e/93/3v/d/93/3P/b/9n/1//W/9f/1v/U/9X/0v/R
/9H/z//R/9D/0f/R/9H/0f/S/9P/1P/U/9P/0v/X/9r/3f/f/+H/5f/n/+n/6//r/+v/
7P/t//D/8v/1//n//P///wAA///+//7/AAD////////////////+//7/AAAAAAAAAQD/
//7//v/8//z//P/7//v/+//8//z//P/+//3//f/8//z//P/9//7//f/8//r/+P/6//r/
+v/6//r/+v/7//3//P/6//n/+P/2//X/9f/1//P/8//z//T/9v/0//T/9f/2//f/+P/4
//b/9v/2//b/+f/6//v//v/9//7/+//6//r/+//8//z/+v/7//v/+//5//n/+f/5//r/
/P///wAA///9//v/9v/4//v//v8AAP7//f/8//n/+//7//v/+v/6//j/9v/6//v/+//7
//r/9//2//b/9v/4//j/9//0//H/8f/x//D/8v/0//b/+f/3//b/9v/1//L/8v/v//H/
8v/z//D/7//w//D/8f/y//H/8v/z//b/7v/q/+b/6P/q/+z/7v/w/+//7v/t/+z/7P/r
/+v/6v/r/+3/7//w//H/7v/t//D/8//2//n////8//v/+v/4//r/+//8//z//P/9/wAA
AAABAAEAAAADAAEAAQABAAIABQAFAAYABwAFAAIA///7//7/AgAFAAgAAwABAP///f//
//////////////////3/+v/2//T/9P/y//L/8v/x//L/8//1//j/9v/1//P/8P/y//L/
8v/y//b/8f/v/+3/7v/0//r/+/8BAA4AIgA/AGIAhACqAOYAMAF+Ab4B6wH+AdkBbwHh
AF0A2P9S/wv/C/8T/x3/O/9U/1z/Yv91/4r/mP+i/67/u//H/9H/1//c/+H/4//l/+b/
5//q/+//8f/0//b/9f/z//L/8P/x//D/8f/z//X/9f/2//b/9P/y//D/7f/w//H/8//4
//j/+P/3//b/9//3//b/9f/0//T/9P/z//P/8v/y//P/9f/z//P/8//w//D/8f/x//L/
8//z//T/9v/6//r/+f/3//f/9f/1//f/+f/6//r/9v/1//L/7//0//j/+//+//z/+//6
//f/9f/0//P/8//z//P/8//z//b/9v/1//b/8//z//L/8f/v/+//7//v/+v/6P/l/+P/
4//j/+T/5P/l/+P/4f/g/97/3P/Z/9n/3f/f/+L/4//e/9r/2P/V/9b/1//Z/9v/4P/i
/+P/5P/n/+r/7f/v//H/9f/3//n/+v/5//j/+P/9/wIABgALAAsADAANAAwACgAIAAcA
CAAKAAsADAANAAsACQAGAAQABgAIAAoADQAQABAAEQAQAAwADAALAAsACAAIAAcABgAH
AAcACAAIAAcABgAGAAYACAAIAAcABgAIAAgACAAIAAQAAgABAAEAAQAAAAAAAAAAAP//
//////3//f/9//7////+////AQABAAEAAQAAAAIABAAGAAgABQACAP///v8DAAgACQAM
AAwADQAOAA4ADAALAAkABwAKAAsADAANAA4AEAATABQAFQAVABUAEgAQABEAEgASABMA
EwATABEAFAAVABYAFgASABAADgASABMAEwATABIADwAOAA4ADgATABYAGAAYABUAEwAR
AA4AEAASABQAFwAVABIAEAANAAsACgAGAAcADgATABQAFwAPAAoACgAQABIAFAAWABgA
FgAWABYAFgAUABMAEwASABQAFQAWABYAGAAWABYAGgAYABgAGAAbAB0AHQAdABwAHAAd
AB4AHgAeAB8AIgAiACEAIQAgACMAIAAfAB4AHgAhACEAIgAjACMAIgAhAB8AHgAeAB0A
HAAbABsAGwAbABgAFwAWABUAFwAZABsAGwAZABYAFQAWABYAFgAWABUAEgARABEAEgAW
ABcAFwAWABoAGgAaABoAFgAXABUAFwAeACIAJAAhACcANAA+AEcAYACIALQA5AAeAWQB
pAHXAQACDQLpAYUBAwGGAAQAf/81/zH/Pf9L/2T/eP94/3v/iP+Y/6j/vP/N/9v/4//p
//T/AQAJAAoACgAKAAwADgAPABEAEgAWABcAGQAaABcAFAATABMAEQARABIAEgAUABYA
GAAZABcAFQAUABYAGAAYABcAFgASABEADwANABAAEgAUABUAEgAQAA8ADwANAAsACwAL
AAwADgARABMAFQAVABQAFAARABQAEwARABQAFQAUABUAFAAVABUAFAAWABcAFgAVABQA
FAATABIAEwATABMAEQARABAADwAPAA0ADQANAA0ADwAOAAwADAAJAAkACAAHAAQAAwAC
AAEA///+//3//f/7//n/+P/2//b/9f/0//T/8v/w/+3/7f/s/+v/6//p/+r/6P/o/+f/
5v/l/+X/5f/l/+b/5v/m/+v/7v/x//P/9P/5//z///8BAAEAAQACAAQABgAHAAkADgAQ
ABIAEgASABIAEwAWABcAFwAXABcAFQAVABQAFAAUABQAFAAVABcAFgAWABQAEAAQAA8A
DwAPABAAEAAQAA8ADQAMAAoACwAKAAoACgAOAA4ADQAMAAwADAAMAAwACwAKAAoACwAJ
AAgACAAIAAYABQAFAAUABgAHAAgACgAIAAYABgAHAAcABwAHAAYACAAIAAgACAAGAAYA
BgAIAAsADgANAA4ADAANAA4ADgAMAA0ADQANAAsACwALAAsACQAKAAwADAAPAA8ADwAM
AAkACQAJAAgACgALAAwACwANAA0ADQAMAAwACgAIAAwADwAPAA8ADgALAAoACgAKAAsA
CgAIAAQABQAHAAkACgAIAAgACAAJAAkACAAIAAcACAAIAAUABwAIAAkABgAFAAUABAAE
AAQAAgACAAIABAAFAAYABwAHAAcABQACAAIAAwAEAAUABgAIAAgACAAIAAgABwAHAAYA
AwADAAMAAgAHAAYABwAMAA4ADgAOABEADgANAAwACgAKAAsADAAMAAwADQAQABAADAAL
AAkACwALAAsACwAMAAsACQAIAAcABgAEAAIA//8AAAIAAwAEAAQABQAGAAcABQADAAEA
//8AAAEAAgABAAAA/P/6//r/+P/4//j/9//2//X/9f/2//n/+//8//z//P/8//z//P/4
//n/9//5//z//v/8//n/9/8AABAAIQA8AGQAlADSAB4BaAGyAfEBHAIjAu8BfQHrAFoA
tv8h/+/+/f4B/xP/Nv9O/1r/af94/4b/mP+s/7f/v//L/9X/3v/n/+v/6f/o/+f/6P/s
/+//8//2//X/9f/2//b/9P/y//L/8//1//X/9v/2//T/9P/0//P/9P/z//P/9v/4//j/
9//2//X/9f/0//P/8f/y//P/8//x//D/8P/x//T/8//0//X/9P/0//X/9f/z//P/8v/y
//P/+P/5//n/+P/3//T/8//x//P/9P/0//X/9//3//f/9v/2//X/9P/1//X/9f/z//P/
8v/x//H/8//z//P/8//x//D/7v/u/+z/6//p/+f/5v/n/+j/6f/o/+b/5P/j/9//3f/c
/9r/2//b/9v/3P/c/9r/1//X/9b/1f/V/9P/0P/O/87/zf/L/8v/zP/N/8//0P/Q/9D/
0//W/9n/2//b/9//4f/j/+b/5//o/+r/7P/u/+//8f/0//b/+P/4//n/+P/4//r//f/9
//3//f/7//v/+v/6//r/+v/6//v//P/8//3//P/4//j/9//3//j/+v/7//z//P/7//v/
+v/5//j/+P/4//j/+P/3//b/+P/4//j/+P/3//b/9v/3//X/9P/0//T/8P/v/+//7//y
//P/9P/2//T/8P/u/+3/7//x//P/9P/y//L/8v/y//H/8P/v//D/9P/2//T/9P/1//f/
+f/6//r/+//7//v/+v/5//j/9//6//z///8AAP///f/7//b/+P/7//7/AAD////////9
//3//f/9//z//P/6//j//P/+//3//P/6//v/+v/6//r//v/+//3/+v/5//n/+f/4//j/
+P/4//n//P/8//3//f/5//j/9P/1//r//f/8//3//P/6//n/+P/4//j/+P/6//r/+v/6
//n/+//7//z//P/8//z//P/6//r/+v/6//z/+//7//r/+P/5//r/+v/6//j/+P/8//3/
/v///wMAAwADAAMAAgD////////+/wAAAwAIAAoABgAFAAMABQAFAAUABQAGAAYABQAF
AAUABwAGAAUAAwADAAQABAAEAAIAAQAAAP//AQABAAEAAQABAAEAAQD///r/9v/0//T/
9v/2//b/9f/3//f/+P/6//r/+f/3//T/+P/4//j/+P/y//H/9//5//b/9P/w/+//9f8A
AA4AHwA4AGAAkgDMABYBZAGqAeUBFgIpAvsBiQHzAF4AuP8l/+v+8f75/gn/Lv9K/1T/
Zf92/4L/kv+q/7v/wf/L/9n/5v/t/+3/7P/s/+z/7v/u/+//8f/y//X/9f/2//b/9v/0
//T/9f/1//X/9v/2//b/9v/2//X/8//x//D/8v/2//b/9f/0//b/9//3//f/9f/2//f/
9//3//b/9v/3//X/8//z//P/9f/2//j/+f/7//v/+v/6//n//P/7//n/9//3//X/9f/2
//n/+//8//r/+f/2//P/9f/2//b/9v/3//f/9//1//f/9v/1//X/9P/z//L/8f/v/+7/
7P/s/+7/7//v/+//6//r/+v/6//o/+b/5P/j/+L/4f/h/+D/4f/f/93/3P/c/9r/1//X
/9b/1f/V/9P/0P/O/87/zf/L/8v/zP/N/9D/0v/T/9T/1P/W/9j/2f/e/+P/5v/p/+n/
6f/p/+r/7//y//T/9//4//r//P/8//v/+v/6//z//v///wAAAQABAAEAAAAAAP7//v/+
/////f/8//z/+v/4//j/9//3//r//P/9//7//f/7//r/+P/3//b/9v/2//f/9v/0//L/
8P/w//D/8P/w//D/8f/z//P/8v/y//L/7v/t/+3/7f/t/+3/7f/u/+3/6v/p/+n/7P/t
/+7/7v/x//L/8//0//L/8P/u/+7/8//2//X/9v/1//X/9f/0//T/9f/1//X/9//3//f/
9//0//T/9f/0//b/9//4//b/9//5//v//P/7//v/+//5//n/+f/5//j/+f/4//f//P/+
//3//P/6//z//P/9//7/AAAAAP///P/5//n/+f/4//b/9v/2//f/9v/2//f/9//3//j/
9v/5//3////9//3/+//6//r/+v/2//b/9v/4//z//v8AAAEA/f/1//L/+f/8//7//v/+
//7//v/+//7//v//////AAAAAAAAAQACAAIABAACAAIABgAEAAQABAAHAAcABwAHAAYA
CAAJAAoACgAKAAsADgAOAAoACQAHAAkACwALAAsADAALAAkACAAHAAgACAAIAAcABwAI
AAgACAAGAAUABAADAAYABwAIAAkABgAFAAQAAQD///z/+//8//z//P/8//v//f/9//7/
AAACAAMAAwACAAAA/v/8//r/AAAFAAcABQAAAPz//v8BAAkAGAAmADsAXAB+AKYA3gAg
AVwBmAHTAfoB8QGpASsBpQAkAJr/Mf8Z/yP/Kf85/1j/aP9s/3f/iv+U/57/sP/D/83/
1//d/+T/7f/z//X/9v/3//r/+f/5//r/+v/8//3///8AAAAA/v/+/////v/9//3//P/+
//7//v/9//////8AAAQAAgAAAP3/+v/3//f/9v/1//j//P8AAAMAAQD+//z/+//9//3/
//8BAP///v/+//3//v//////AAAAAAQABAADAAMAAwABAAEAAgAFAAcACAAFAAUAAwAB
AP7//v/9//z//////////f////7//f/9//3//f/9//3//f/8//r/+v/4//f/9f/z//P/
8//z//P/8f/w/+//7//w/+//7//u/+//7f/r/+r/6f/m/+L/4f/g/9//3//d/9z/2v/a
/9n/2//b/9z/3f/f/+D/4P/g/+L/5P/m/+f/6//x//X/+f/5//f/9f/0//v/AAAEAAkA
CwAMAA0ADAALAAoACgAMAA0ADQANAA0ADgAPAA8AEAAOAA4ADgAPAA8ADgAOAAwACgAK
AAkACQAJAAoACgAKAAoACQAJAAgACQAIAAgACAALAAwADAAMAAsACgAJAAgACQAIAAgA
CQAHAAYABgAGAAUABQAGAAcABgAFAAQABAAHAAYABwAJAAoACwAMAAwACQAIAAcABgAJ
AAwADwAUABYAGAAWABYAFQAVABUAFAAUABUAFQAVABUAFQAVABUAEwAUABYAFgAYABkA
GgAYABgAGQAaABoAGQAZABkAFwAWABUAFAASABQAFAAUABoAGwAbABsAGgAYABYAFQAU
ABYAFgAVABIAEgATABQAFAASABIAEgATABQAFAAVABUAFAAUABEAEwAXABkAFwAXABUA
FAAUABQAEwAUABUAGAAYABgAGgAdABgAGAAYABgAGAAbABwAHQAeABwAGwAbABoAGwAd
AB8AIAAfABwAGwAeAB4AHgAeACEAJAAlACYAJgAlACUAJQAkACQAJQAoACgAKAAnACUA
JwAoACkAKgAsACsAKQAoACcAJwAmACUAIwAjACQAJAAkACQAJQAmACcAJgAlACQAIwAj
ACMAIwAhABsAFgATABIAFgAYABoAGwAZABcAFgAWABUAFQAUABIAFgAWABYAFgASABEA
FQAZABgAGAAcAB0AHQAmADYASQBiAIYArgDkACQBbAGwAeUBDgIVAt8BbwHtAGwA2v9Z
/yf/M/85/0P/Yv90/3T/e/+O/6L/sP+8/8v/2f/h/+X/8P/9/wUABgAGAAYACAAKAAsA
DQAOAA8ADwAQABAADwAMAAsACwAOAA8AEQASABEAEAAPAA0ADgANAA0AEAASABIAEQAQ
AA0ADQAMAAsACwAMAA0ADQALAAoACgALAA0ACwALAAsADAAOABEAEwAQAA8ADQAMAA0A
EgATABMAEQARAA8ADwAMAA0ADQAMAA4ADwAOAA0ADQAOAA4ADgANAA0ADQALAAkACAAH
AAcACAAJAAoACwAJAAgABgAGAAQAAwABAP/////////////8//r/+P/3//b/9f/1//T/
8f/t/w==
         </WaveFormData>
      </LeadData>
      <LeadData>
         <LeadByteCountTotal>10000</LeadByteCountTotal>
         <LeadTimeOffset>0</LeadTimeOffset>
         <LeadSampleCountTotal>5000</LeadSampleCountTotal>
         <LeadAmplitudeUnitsPerBit>4.88</LeadAmplitudeUnitsPerBit>
         <LeadAmplitudeUnits>��V</LeadAmplitudeUnits>
         <LeadHighLimit>2147483647</LeadHighLimit>
         <LeadLowLimit>268435456</LeadLowLimit>
         <LeadID>V5</LeadID>
         <LeadOffsetFirstSample>0</LeadOffsetFirstSample>
         <FirstSampleBaseline>0</FirstSampleBaseline>
         <LeadSampleSize>2</LeadSampleSize>
         <LeadOff>FALSE</LeadOff>
         <BaselineSway>FALSE</BaselineSway>
         <ExcessiveACNoise>FALSE</ExcessiveACNoise>
         <MuscleNoise>FALSE</MuscleNoise>
         <LeadDataCRC32>4107534182</LeadDataCRC32>
         <WaveFormData>
DgAOAA4ADgALAAoACQAIAAkACgALAAwACwAKAAkACAAIAAgACAAIAAcABgAFAAQABgAG
AAYABgAGAAYABgAGAAYABgAGAAYAAwACAAEAAAD///7//f/8//z//P/8//z/+//6//n/
+P/1//T/8//y//T/9P/0//T/8v/w/+7/7P/q/+r/6v/q/+z/7P/s/+z/6v/o/+b/5P/n
/+j/6f/q/+n/6P/n/+b/6f/s/+//8v/z//T/9f/2//n/+v/7//z///8CAAUACAAIAAgA
CAAIAAgACAAIAAgACgAKAAoACgAJAAgABwAGAAYABgAGAAYACAAIAAgACAAIAAgACAAI
AAgACAAIAAgABwAGAAUABAAGAAYABgAGAAMAAgABAAAAAQACAAMABAADAAIAAQAAAP3/
/P/7//r//f/+////AAD9//r/9//0//L/8v/y//L/8f/w/+//7v/v//D/8f/y//L/8v/y
//L/8f/w/+//7v/x//L/8//0//X/9v/3//j/9//2//X/9P/y//L/8v/y//T/9P/0//T/
9v/2//b/9v/0//T/9P/0//T/9P/0//T/8v/y//L/8v/y//L/8v/y//T/9P/0//T/8f/w
/+//7v/t/+z/6//q/+7/8P/y//T/8//y//H/8P/t/+z/6//q/+z/7P/s/+z/7P/s/+z/
7P/q/+r/6v/q/+n/6P/n/+b/5//o/+n/6v/r/+z/7f/u/+v/6v/p/+j/6//s/+3/7v/s
/+v/6v/q/+z/7P/s/+z/7f/u/+//8P/u//D/8v/z//H/8f/y//H/8//z//H/8f/y//X/
9v/3//j/+f/4//X/8v/y//L/8//2//j/+//8//n/+P/2//X/9f/1//b/9//4//j/+P/3
//X/9f/1//T/8//z//L/8f/z//P/8P/v/+v/6v/p/+n/6f/p/+b/5f/m/+f/6f/q/+r/
6f/p/+n/5//n/+f/5//n/+f/5//m/+X/4P/Y/9L/1P/e/+7/CQAuAFUAhAC/APwAMwFp
AZ4BugGjAVUB9gCPAAYAhf9O/0v/Tv9d/3v/iP+M/5b/mv+d/6n/uP/A/8T/xf/P/9v/
4v/k/+H/3//d/9z/3//f/+H/4f/h/+H/4//j/+H/4f/h/9//4P/i/+T/5v/m/+L/4P/c
/97/3P/c/9//4f/h/+L/4v/f/9//3f/d/9z/3f/e/97/3//f/9//3//d/93/3f/d/97/
3//g/+H/4P/e/9z/2//Z/9r/2//b/93/3v/e/97/3P/e/9//4P/e/97/3P/a/9n/2P/X
/9f/2P/Z/9r/2//Z/9j/1//X/9X/1f/V/9X/2f/X/9b/1f/S/9H/zv/N/83/zv/Q/9H/
zf/M/8v/yv/J/8j/x//G/8b/xv/G/8j/yP/I/8f/xv/F/8T/xf/E/8D/wP/A/8D/wf/D
/8b/yP/K/8v/y//L/8v/zP/M/8v/zv/S/9T/2P/Z/9n/2P/Y/9v/3v/g/+P/5v/m/+j/
5v/i/+L/4//l/+f/5v/m/+b/5P/k/+L/4P/j/+T/4//k/+H/4f/h/+D/4//j/+T/5f/l
/+b/5//m/+T/4v/g/9//3P/c/9z/3f/i/+X/5P/j/+H/4P/f/9//3//d/93/3f/d/9v/
3f/f/9v/2v/a/9z/3v/e/93/3f/c/9v/2v/X/9j/2//c/93/2v/a/9r/2f/Z/9n/1v/a
/9n/1//W/9X/1//X/9f/1//a/9z/3f/d/97/3P/e/97/3v/f/97/3P/f/+D/3//d/93/
3f/d/93/3v/f/+D/4f/h/+H/4f/f/93/3v/f/9//3f/d/93/3P/e/93/3P/c/97/3//i
/+P/4P/f/93/3f/d/97/4v/l/+X/4f/e/97/3v/d/9z/3f/d/93/3f/c/97/3v/d/93/
3//f/9//4P/i/+L/4v/h/+T/5f/h/+D/4v/g/+D/4P/g/97/3v/d/9z/3v/e/97/3v/b
/9r/2f/Y/9n/2P/b/97/4P/i/+T/5//k/+P/4v/f/+H/4f/j/+P/4//l/+f/5//k/+L/
4f/g/+P/5f/m/+j/5//k/+P/4f/j/+T/5f/n/+T/5P/j/+L/4//j/+P/4//k/+X/5//o
/+X/4//h/9z/3P/Z/9n/2f/Z/9v/2//Y/9T/0//S/9L/0//U/9T/1f/X/9f/1//X/9f/
1//V/9P/0P/J/8T/xP/I/8z/0v/e//X/FAA1AF4AlwDYABEBRwF8AZoBhwE5AdAAaQD0
/3n/PP89/0b/Wf95/4r/iv+Q/5j/n/+p/7T/wP/I/83/0f/V/9j/3P/e/9//4P/i/+T/
4//k/+P/4f/h/+P/4//j/+P/4//h/+H/4v/j/+T/5f/i/+H/3v/f/97/3//j/+f/6f/s
/+7/7//v/+3/7f/x//P/9f/2//j/+f/6//v/+//7//v/+//5//n/+f/5//r/+v/6//v/
+f/6//v/+//7//z//P/8//v//P/8//z//f/+//3//P8AAAAAAAABAP///f/7//n/+f/4
//f/9//5//n/+f/5//j/9f/z//H/8//1//X/9//z//L/8v/x/+3/6v/n/+T/6P/q/+z/
7v/q/+j/5v/m/+n/6v/q/+r/6P/m/+b/5P/k/+T/5P/k/+X/5//q/+z/7f/t/+z/6//s
/+7/7//v//L/9v/4//z///////7//v8AAAIAAwAFAAoACgAMAAoABwAGAAYABwAHAAYA
BgAGAAYABgAEAAIABwAIAAcACAAGAAUABAACAAIAAQABAAEAAQACAAMAAgAEAAIAAAD/
//7//v/+//////8BAP///f/9//z/+//7//3/+//7//v/+//5//v//f/8//z//f8AAPz/
+P/z/+//8//1//f/9//9/wMABwALAAcABgAFAAMABQAHAAYADAAJAAcABgAFAAYABwAI
AAkADAAOAA8ADwALAAYABQACAAkADwATABYAFAASAA4ACQAKAAsADAANAA0ADQANAA0A
DwAPAA8ADQAQABIAFAAVABIAEQAQAA4ADAALAAoACgAOAA8AEgATAA4ACwAHAAUABQAG
AAoADQARAA8ADgAQAA4ADQAMAA0ACwALAAsACgAKAAoACQAJAAkACQAJAAoABgAEAAcA
CAAJAAoADAAMAAsACgAHAAYABQAEAAcACAAJAAoACgAIAAoADAALAAwADQAPABAAEQAS
ABEADwAPABEAEQAPABEAEwATABEAEAAQABAAEwAVABYAGAAbABoAGwAbABgAFgAUABMA
EQASABIAEgARABEAEQARABAADwAPAA4AEAARABIAEAANAAcABAABAAEAAwADAAAAAgAD
AAQABgAFAAQAAgABAAMAAwADAAMABwADAP//AQAEAAUAAgACAAQABgAKABgAMQBMAHEA
ngDVABIBSwF9AaQBsAGHATsB6ACHAAAAjf9u/33/gP+L/53/ov+i/6j/tP/D/8//2P/e
/+j/8f/x//H/9v/8//7//f/8//z//f/9//////8AAAEABAAFAAEAAQABAP///v/+//7/
/v8CAAIABAAEAAEA/v/9////AgADAAUABgADAAMAAQABAAAAAQACAAIABQAHAAkACwAE
AAEA/v/7//7///8AAAEAAQAAAP////8BAAIAAwADAAMABAAEAAQAAgAEAAUABgAEAAQA
AgAAAAQABAAEAAUABQAFAAUABQADAAIAAQABAP///f/7//n//f/9//7////9//3/+//7
//j/+P/5//n/+P/4//j/+P/1//T/8//y//D/8P/w//L/8v/y//H/8P/u/+7/8P/w/+7/
7v/u/+7/6v/p/+n/6P/u//H/8//1//T/9v/3//f/+f/8//3/AAAEAAUABQAGAAcACAAI
AAkACgAKAAwACgAJAAoADAAPAA4ADAALAAoADAAMAAoACAAJAAgABQAEAAcACQALAAwA
CgAHAAUAAwABAAIAAwACAAUABAADAAMAAQAAAP////8CAAUABAADAAMAAgABAAEAAwAB
AAEAAQAAAP//AgAFAAIAAAD//wAAAgACAAEAAQACAAMABAADAAUABwAHAAcACQAKAAsA
CwAHAAcABAAIAAkACQAKAAsACQAJAAkACQAJAAoACgAJAAwADAAQABIAEgATABIAEAAQ
ABAADgALAAkACQAJAAkACgALAAwADQANAA0ADQALAAgACAAIAAcACQALAA0ADgANAAsA
CQAIAAgABwAIAAcABwAHAAYABwADAAIABAAFAAgABQADAAQABQAFAAUABwAEAAMAAgAA
AAMABAAEAAUABAADAAIAAgAEAAQABAADAAAA/P/9//7///8AAAEAAgACAAIAAgACAAIA
AgACAAIAAgACAAIAAAACAAQAAgACAAIAAwAGAAcACAAHAAUABQAHAAcABQAFAAUAAwAE
AAQABQAGAAYABwAHAAgACAAGAAYABQAFAAQAAwADAAAAAAD///7//v///wAAAQD9//v/
+v/4//n/+f/5//b/8//v/+7/7f/q/+v/6v/m/+f/5//n/+j/5//m/+T/4//h/+H/4f/h
/+f/5f/h/93/2v/X/9L/zv/M/8z/yv/U/+3/EAAzAFwAlQDQAA0BSQGCAaQBmQFZAfoA
mwAgAJP/Rv9B/0T/R/9b/3D/dP92/4D/h/+P/5z/pv+w/7f/v/+//77/vv/A/7//vv++
/8P/w//F/8X/x//H/8n/yf/H/8f/x//F/8L/wv/C/8L/x//I/8v/zP/I/8T/wv/D/8T/
w//D/8L/xP/F/8T/xf/E/8P/wv/A/8X/x//J/8v/yP/H/8b/xf/F/8X/xf/F/8f/xv/F
/8X/w//C/8H/v/+//8D/wP/A/7//wP/A/8D/vv++/7z/uv+8/7z/vP+9/77/v//A/8H/
wf/C/8P/xf/C/8H/wP+//8P/wf/A/7//wf/B/7//v/++/77/v/+//73/vP+7/7r/uf+4
/7f/tv+1/7b/t/+6/7j/uP+3/7b/s/+y/7P/sv+x/7L/s/+0/7T/tf+3/7j/uv+7/7v/
u/+7/77/wP/B/8L/xv/I/8z/zf/N/8z/zP/Q/9L/0//V/9r/2v/c/9r/2f/a/9z/3//c
/9r/2f/Y/9z/3v/e/97/5//s/+//9P/3//n/+//8//7//f/9//3/AgAIAA4AEgAVABQA
EwATABMAFAAVABcAFwAZABcAFQAXABgAGQAbAB4AHQAeAB8AHwAfACMAJwAnACYAJgAo
ACwALAArACsALQAtAC0AKwAsAC8AMAAxADMANAA1ADUANQA3ADYAPAA7ADsAPAA9AEAA
QwBGAEkASQBKAEoASQBJAEgASwBMAEwATwBQAFAAUwBUAFMAUQBSAFMAVABVAFUAVQBV
AFUAVwBXAFcAVQBVAFYAVwBXAFYAVwBYAFgAWABXAFYAVgBVAFUAVwBXAFQAUwBRAFEA
UABQAFMAVQBSAE0ASQBIAEsATQBPAFMATwBNAEsASABIAEgARwBHAEYARQBEAEQAQgBA
AEAAPgA8ADoAOAA2ADcAOAA4ADgANgA2ADYANgA0ADQANAA0ADQAMgA0ADYANAA0ADQA
NQA1ADUANQAzADUANQA3ADcANgA3ADgANwA3ADYANgA2ADYANwA3ADgANwA0ADMAMQAy
ADIAMgAzADUANgA2ADYANgA3ADgAOQA4ADcANwA2ADQAMwAyAC4AMAAtAC0ALQArAC0A
LQAqACkAKQApACoALQAuAC4ALwAtACsAKQAnAC0ALQAtADEALAAjABoAFgAaACAAKAA4
AFkAfgCnANoAFwFQAYcBwwH0AfoByQFtAQoBjQD8/53/kP+V/5j/r//F/8r/zP/W/97/
5//x//7/BgAMABEAEwAXAB4AHAAcABsAGgAaAB8AHwAhACEAHwAfACEAIQAfAB8AHwAd
ABwAHAAcABwAIAAeAB4AHAAeABwAHAAfAB4AHQAdABwAHQAfAB8AIQAgAB8AHgAcAB0A
HQAdAB0AHQAdAB0AHQAbABsAGwAbABsAGgAZABkAGQAaABsAGwAYABgAFwAWABkAHAAe
ACAAHwAeABsAGAAaABoAGgAbAB0AHQAdAB0AGQAWABMAEQAUABcAGgAdAB4AGwAZABcA
GAAZABgAGQAWABYAFwAXABMAEgARABAAEQASABMAFAARABAADwAQABIAEgARABAADgAO
ABAAEAARABIAEwAUABQAFQAXABgAGQAZABgAFwAaAB4AIQAjACEAJAAlACgAKQApACgA
KAAoACoAKwAtADIAMgA0ADIAMAAwADEAMwAyADAALwAuAC4ALgAsACoALQAuAC0ALgAs
ACsAKgAoACcAJQAkACMAJAAmACgAKAAoACYAJAAjACQAJAAkACUAIwAjAB8AGwAcABwA
HAAdAB8AHQAdAB0AGAAVABYAFwATABIAEgAUABMAEgAQAA8ADwAPAA8ADQAPABEAEQAR
ABAAEAAQAA8ADwAPAAwAEAANAAsACgAJAAgABwAGAAUAAQAAAP7/+//5//b/9//2//b/
+f/6//r/+v/4//T/7//x//P/9f/3//X/8//x/+//8//z//P/8f/v//D/8f/x//D/7//u
/+z/6v/p/+j/6P/r/+v/7f/t/+j/5//l/+X/5f/m/+r/7f/s/+f/4//i/+P/4//j/+X/
4v/h/+D/3v/e/97/3f/d/9//3//f/+D/3P/Y/9T/1P/W/9j/2v/c/9z/3P/b/9r/2v/a
/9r/2v/b/9z/3f/e/93/2v/b/9z/4f/k/+f/6//o/+f/5v/j/+T/5f/o/+n/6f/r/+3/
7f/t/+7/8P/y//P/9f/2//j/+f/4//n/+f/4//b/9P/z//X/+P/6//z/9//1//P/8f/x
//H/8v/y/+//7//v/+z/6f/l/+T/4//h/+P/4//g/+L/4//k/+b/5f/k/+L/4f/f/9//
3//f/+P/3//b/9f/2P/d/9z/2P/W/9z/5v/8/xsAOABZAIYAxQAIAUEBbwGQAYwBUQH1
AJoALQCo/1f/Tv9V/1b/a/9//4T/iP+U/6D/qf+v/7b/vv/G/8v/z//T/9b/2P/Y/9f/
1v/W/9r/2//e/9//3//f/+H/4f/h/+P/5f/l/+b/6P/q/+z/7P/o/+b/4v/m/+b/6P/t
/+3/7f/u/+7/7f/t/+v/6//r/+v/6//q/+n/6f/p/+n/6P/p/+r/6//p/+f/5f/j/+X/
5P/j/+P/5P/m/+j/6f/n/+b/5P/i/+T/5v/n/+j/5f/k/+H/3v/j/+b/6f/t/+r/6f/o
/+f/4//i/+H/4f/f/9//3//f/+H/3//e/93/3f/d/9v/2//a/9r/2//b/9n/2P/X/9b/
1P/U/9T/1P/S/9L/0v/U/9P/0v/Q/87/0v/U/9j/2v/W/9T/0v/Q/9L/0//V/9b/2f/b
/9z/3f/d/+D/4v/j/+L/5P/k/+b/5//n/+b/5v/r/+7/8P/z//P/8v/z//D/6//q/+r/
6//t/+7/8P/y//D/7v/q/+b/6P/o/+b/5v/o/+v/7v/w/+7/6//p/+f/5f/m/+f/5v/n
/+b/5f/l/+T/5P/k/+X/5f/n/+X/4//h/+D/3//f/9//3f/d/93/3f/b/93/3//f/97/
3v/g/+D/4P/f/9//4f/h/+H/3//f/+H/4f/h/+P/5P/l/+X/4P/f/9v/3v/h/+P/5v/p
/+n/6f/p/+n/6P/o/+f/5f/l/+T/5//o/+r/7f/u/+7/8//0//P/8f/x//H/8f/x/+//
7//v/+//8//z//P/8f/w//D/8P/v//L/8//0//T/8f/v/+3/7P/x//P/9//5//X/8//w
/+//8P/w//P/9f/z/+//7P/s//H/8//1//n//v8BAAQABgACAPz/+/8AAAMABAAFAAYA
CAAIAAcABgAFAAQAAwACAAIAAgACAAIABAACAAQABgAFAAYABwAJAAkACQAJAAcABwAH
AAkACQALAA0ADwAPAA0ADAAMAAwACgALAAsADAANAAwADQANAA0ADAALAAsACQAKAAoA
CgAJAAkACQAJAAYABQAFAAQABgAHAAgABgAFAAEAAAD///3///////z/+f/5//n/+v/7
//z//P/9////////////+//5//n/+f/+/wEA/v/6//r//v/8/wAAFQA2AFsAggCzAO4A
JwFZAYQBogGbAWMBDgG1AEQAvf9s/2n/cv95/4//nP+Y/5r/oP+p/7X/xP/O/9T/2f/f
/+X/8P/2//b/9f/0//T/9v/1//b/9f/3//n//f////r/+f/4//X/8//0//X/9v/8//z/
/v/+//3/+v/5//v//f/9//7//v/8//v/+P/3//v//f///wAA///9//v/+f/3//f/9//3
//n/+f/5//n/+//6//n/+f/4//j/+P/3//f/+P/4//j/9v/4//n/+v/8//7//v/+//7/
/P/6//n/+v/7//z//f/9//z/+//7//v/+//7//v//v/9//3//f/7//v/+f/5//b/9v/3
//f/+P/4//j/+P/3//b/9f/0//L/8v/y//T/9P/0//P/8v/y//L/9P/0//T/9P/0//T/
8v/z//X/9v/2//f/9//3//n//P/+//////8CAAMABgAHAAcABgAGAAUABgAGAAcACwAM
AA8ADgAOAA4ADwARABMAEgASABIAEAAOAAoABgAJAAoACQAKAAwADQAOAA4ADAAJAAcA
BQAEAAYACAAIAAYABAACAAEAAAAAAAAAAQAFAAcABQADAAEAAAD////////9//3//f/9
//v//f////v/+v/6//z//v/+//3//f/9//3//f/7//v//f/9//3/+//8//3//f/9//3/
+v/+/wAAAQADAAUABAADAAIAAQADAAQABAADAAAA/v8AAAAAAQADAAMAAgAFAAYABQAD
AAIAAQAAAP//AAABAAIAAwAFAAUABQADAAMABAAFAAUACAAJAAoACgAIAAcABgAGAAYA
BQAGAAUAAwADAAIAAwAAAAAAAwAFAAUAAQD+//7//v///wAAAwABAAEAAQAAAP7//v/9
//3/+//7//v//P/+//7//v/9//7/+//5//r/+//8//3//v/+//7//f/8//r/+v/6//r/
+P/4//j/+P/5//j/+//+/wAAAgAEAAcABgAFAAQAAQD/////AQABAAEAAwAFAAUAAgAA
AP///v///wEAAgAEAAQAAgACAAEAAAD+//z/+//8//7///8AAAAAAQACAAMA///9//z/
+v/6//v//P/6//v/9//2//X/9P/1//T/8P/t/+3/7f/u//L/9P/1//f/9f/1//X/9f/x
/+//7f/v//L/8//u/+j/4v/k/+r/9P8HACYATQCAAL0A+AA3AXUBpgHCAbkBewEcAbsA
NgCl/2D/Y/9o/23/hf+Y/57/pv+s/7P/v//K/9D/1P/b/+H/5f/u//L/7//r/+f/5P/r
/+3/8f/z//P/8//1//X/8v/x//D/7f/w//L/9P/2//f/9P/z//D/8v/w//D/8//z//P/
9P/0//P/8//x//H/8P/x//L/8v/y//H/8P/v/+//8f/z//X/9P/z//L/8f/w/+7/7P/r
/+7/8P/y//P/8f/w/+7/7P/q/+z/7f/u//D/8v/y//L/8//y//H/8f/v/+//7//v/+3/
7P/r/+v/7P/t/+7/7//x/+//7v/t/+v/6f/l/+P/5P/m/+n/6//p/+j/5//m/+X/5P/j
/+L/4//k/+X/6P/m/+b/5f/k/+T/5P/m/+b/4v/i/+L/4v/g/+H/4//k/+j/6f/p/+n/
6//u//D/8f/v//L/8//2//j/+f/5//r/+//8//z//f8AAAAAAgAAAP//AAACAAUABQAE
AAQABAAEAAQAAgAAAAIAAgAAAAAAAgADAAQABAABAP///v/9/wAAAgAEAAQAAgAAAP7/
/f/9//7///8BAAEAAwABAP/////+//3//f/9//v/+//7//v/+f/7//3/+P/2//X/9v/5
//r/+v/7//j/9//2//P/9P/3//j/+f/3//j/+f/5//T/8//v//L/8//z//T/9f/2//f/
+P/5//n/+v/6//n/9v/0//b/9v/5//3///8AAAEAAAD9//n/+//9////AQABAAEAAQAB
AAIAAQAAAP3//f/+///////+////AAAAAAAA///+//7//////wEAAQD//////v////3/
/P/+////AwABAAAAAgAAAP///v///wIAAwAEAAQAAwACAAAA//8BAAEAAQACAAQABAAE
AAMAAAABAAIAAgACAAIAAgACAAIAAQAAAAEAAgADAAQAAwACAAEAAAD+//z//v8AAAQA
BgAIAAsACwALAAsACQAIAAcACAAHAAoADQAQABEADwAOAA4ADgANAA8AEAASABIAEAAQ
AA8AEQAQAA8ADwAPABAAEAAQAAwACwAKAAkACQAJAAoACgAKAAsADAAKAAYAAQD///3/
/v8BAAIAAAABAAEAAQACAAIAAgABAAEAAQABAAEAAQD5//n///////z/+f/0/+z/7P/u
//b//v8RADIAWwCKAMEAAgE/AXUBqgHSAc8BkQEuAccARgC5/2z/Z/9u/3f/jf+c/6D/
qP+w/7X/wf/Q/9r/3v/j/+3/9//8//r/+f/3//X/9P/2//X/9v/1//j/+f/8//3/+f/5
//n/9//3//j/+f/6//z/+v/6//j/9//0//P/9f/3//f/+P/4//f/9//1//X/+P/5//r/
+v/5//n/+f/5//X/9f/1//X/9v/3//j/+f/5//j/9//3//X/9v/3//f/8//y//D/7v/w
//T/9//6//f/9v/z//D/9P/0//T/9f/1//X/9f/1//X/9P/z//P/8v/x//D/7//w/+3/
6//p/+v/7f/t/+//7P/s/+3/7f/r/+r/6f/o/+r/6v/q/+r/5v/m/+b/6P/n/+b/5P/i
/+L/4v/k/+T/4P/g/+D/4P/f/9//4P/g/+X/5//o/+n/6//u//D/8f/z//b/9//6//n/
+f/4//j//P/+////AQAGAAYACAAGAAIAAgADAAUABwAGAAYABgAIAAgABgAEAAQABAAC
AAIAAgADAAQABAABAP///v/9/wAAAgAEAAQAAwAAAP3/+//7//z//f///wAAAQD+//v/
+//6//n/+f/6//n/+v/7//n/9//5//v/+P/2//X/9v/2//b/9f/1//X/9f/1//P/8//1
//X/9f/1//b/9//3//T/8//v//L/9v/3//n/+//3//X/8//x//T/9v/3//f/9//2//n/
+v/4//n/+P/2//n/+v/5//f/+v/7//z//f/9//3//f/9//7//f/8//n/+f/6//v/+//8
//3//v/+/wAA///+//7//////wEAAQD+//3/+//7//j/+P/7//3////7//j/+P/7//3/
//8DAAEAAQABAAAAAgACAAEAAQAAAP///v/+/wIABAAGAAcAAAD5//f//P8AAAEAAgAD
AAQABgAGAAUABAAGAAYABgAGAAgACAAIAAgABwAEAAUABgAHAAgACQALAA0ADQANAAsA
DAANABAAEQAQABEAEgARAA8ADgAOAA4AEgAVABcAGgAXABQAEwARABIAEgASABMAEwAU
ABQAFAARABEAEQARABEAEQASABIADgANAAwACAAIAAUABQAFAAcACQAJAAYABwAHAAcA
CAAKAAoACQAJAAUAAwABAP//AwAJAAsACQACAP3/+v/4//r/AAAIABYAMQBMAGsAmgDP
AAQBPQF1AaIBsgGTAUMB6ACFAAYAlf9w/3v/fv+J/6H/rP+q/7D/vP/B/8X/1P/i/+j/
6//v//P/+P/8/////////wAAAAD//wAA////////AQABAAEAAQABAP///f/+////AAAA
AP7//v/8/wAAAAACAAcACAAHAAcABgAFAAUAAwADAAcACwAPABIAEQAPAA0ACwALAA0A
DwARAA8ADwAPAA8AEAAQABAAEQARABIAEwATABIAEgARABAAEQAUABYAGAAXABYAEwAQ
AA8ADgANAA0ADwAPAA8ADwAOAA4ADgAPAA8ADwAPAA8AEAANAAsACQAIAAcABAADAAQA
BAAFAAUABAAEAAQABAACAAIAAgACAAAAAAAAAAIAAAAAAP///v/8//z//v/+//z//P/8
//z//f///wIABAAFAAUABAADAAcACgAMAA0ADgASABQAGAAVABMAEAAOABIAFgAZAB0A
IAAgACIAIAAcABwAHQAfAB0AHAAcABwAHQAeAB0AHAAeAB4AHAAcABoAGwAcABwAGwAZ
ABgAFwAYABoAHAAcABoAGAAWABUAFgAWABYAFwAbAB0AGwAZABgAFgAUABMAFAATABQA
FQATABEAEwAVABMAEgASABQAFAAUABMAEwAVABUAFQATABQAFwAYABkAFQAUABMAEQAT
ABUAFAAaABsAGwAcAB0AGwAbABsAGwAZABoAGgAZABsAGgAdAB4AHQAfAB8AHgAhACIA
IQAfACEAIQAhACEAIwAjACMAIwAiAB8AHAAXABsAHgAhACMAIgAjACQAJAAhAB8AHQAc
AB0AHQAfAB8AHwAfAB4AHwAdABwAHgAfACAAHQAbABwAHAAdAB4AIQAhACEAIQAgACAA
IAAfAB8AIQAhACEAIgAiACAAIgAjACAAIgAiACIAIgAlACYAJgAmACQAJAAkACQAJQAm
ACcAKAAnACQAJQAmACUAJgAnACkAKgArACwAKwApACkAKwArACsALQAvAC8ALQAsACwA
LAAwADMANQA4ADcANAAzADEAMQAwAC8ALwAvADAAMAAwADAAMQAyADMAMAAvAC8ALgAs
ACsAKgAmACIAHQAbABkAHQAhACMAIgAfAB8AHwAgAB4AHgAdAB0AHwAfAB8AHwAZABkA
HQAfABwAGwAcABgAEAAQABoAJAA5AFYAewCmAN0AGgFXAYkBuAHSAcEBgQEqAc0ATADH
/47/k/+W/5n/r/++/7z/wP/M/9n/4f/q//L/+v/9//3/BQAQABgAGgAZABgAGAAbABsA
HQAdAB0AHQAfAB8AGgAZABgAFQAYABoAHAAeAB0AGgAZABYAGAAWABYAGQAcAB0AHwAg
AB4AHQAaABkAHAAdAB4AHgAeAB0AHAAbABkAGQAZABkAGwAbABsAGwAaABgAFgAVABYA
GAAaABsAGgAaABkAGAAVABYAFgAWABkAGgAZABgAGAAYABgAGQAXABcAFwAXABUAFAAT
ABMAFAAVABYAFwAXABUAFAATABEAEQAPAA8AEAAQABEAEQAPAA4ADQAMAAwADAAMAAwA
DAAMAA==
         </WaveFormData>
      </LeadData>
      <LeadData>
         <LeadByteCountTotal>10000</LeadByteCountTotal>
         <LeadTimeOffset>0</LeadTimeOffset>
         <LeadSampleCountTotal>5000</LeadSampleCountTotal>
         <LeadAmplitudeUnitsPerBit>4.88</LeadAmplitudeUnitsPerBit>
         <LeadAmplitudeUnits>��V</LeadAmplitudeUnits>
         <LeadHighLimit>2147483647</LeadHighLimit>
         <LeadLowLimit>268435456</LeadLowLimit>
         <LeadID>V6</LeadID>
         <LeadOffsetFirstSample>0</LeadOffsetFirstSample>
         <FirstSampleBaseline>0</FirstSampleBaseline>
         <LeadSampleSize>2</LeadSampleSize>
         <LeadOff>FALSE</LeadOff>
         <BaselineSway>FALSE</BaselineSway>
         <ExcessiveACNoise>FALSE</ExcessiveACNoise>
         <MuscleNoise>FALSE</MuscleNoise>
         <LeadDataCRC32>2965818378</LeadDataCRC32>
         <WaveFormData>
8P/w//D/8P/t/+z/6//q/+3/7v/v//D/7v/u/+7/7v/u/+7/7v/u/+v/6v/p/+j/6f/q
/+v/7P/s/+z/7P/s/+7/7v/u/+7/7f/s/+v/6v/q/+r/6v/q/+z/7P/s/+z/6v/q/+r/
6v/o/+j/6P/o/+v/7P/t/+7/7f/s/+v/6v/s/+z/7P/s/+3/7v/v//D/7//u/+3/7P/v
//D/8f/y//H/8P/v/+7/8f/y//P/9P/2//b/9v/2//j/+P/4//j/+v/8//7/AAD///7/
/f/8//z//P/8//z//P/8//z//P/7//r/+f/4//b/9v/2//b/9//4//n/+v/6//r/+v/6
//r/+v/6//r/+f/4//f/9v/4//j/+P/4//X/9P/z//L/8//0//X/9v/0//T/9P/0//P/
8v/x//D/9P/2//j/+v/4//b/9P/y//D/8P/w//D/7v/u/+7/7v/x//L/8//0//T/9P/0
//T/8v/y//L/8v/1//b/9//4//r/+v/6//r/+P/4//j/+P/1//T/8//y//X/9v/3//j/
+v/6//r/+v/4//j/+P/4//j/+P/4//j/9v/2//b/9v/4//j/+P/4//n/+v/7//z/+f/4
//f/9v/0//T/9P/0//b/+P/6//z//P/8//z//P/5//j/9//2//f/+P/5//r/+v/6//r/
+v/4//j/+P/4//b/9v/2//b/9v/2//b/9v/3//j/+f/6//f/9v/1//T/9//4//n/+v/6
//r/+v/6//r/+v/5//n/+//8//z//P/6//v///////7//f/+//3///////////8AAAMA
BAAFAAQABgAGAAUAAwACAAQAAwAIAAoACwALAAgABwAGAAYABwAHAAYACQAJAAkACQAJ
AAcABwAHAAYABAAEAAIAAAACAAIAAAD///v/+f/5//r/+v/5//f/9//3//j/+//8//r/
+P/4//j/9v/2//X/9f/2//b/9f/z//L/7f/j/9r/2f/b/+L/9f8PACsASwBzAJ8AyADz
ACEBRgFMAS0BAAHFAGYA///M/8P/wf/F/9T/2f/V/9f/1v/V/9n/4f/l/+P/4v/o//H/
9v/4//X/8v/w/+7/7v/w//D/8P/v/+//8P/w/+//7//v//D/8f/y//P/9P/z//L/8f/w
/+//7f/t/+//8v/y//L/8v/y//L/8P/u/+z/7v/v//D/8P/w//D/7//u/+3/7P/s/+//
7//v//D/7v/t/+z/7P/r/+v/7P/s/+7/7//w//H/8P/v/+//7v/s/+z/6v/q/+n/6P/n
/+b/6P/p/+r/6//p/+f/5//n/+f/5//o/+j/6v/r/+v/6//o/+f/5//m/+b/5//p/+r/
6P/n/+f/5//m/+X/5P/k/+f/5//n/+j/6//r/+v/6//o/+j/6P/n/+f/5//n/+j/6v/r
/+z/7f/v//D/8P/w/+//7v/t/+r/7v/y//P/9P/2//X/9f/1//f/9v/2//b/+f/6//r/
+P/3//b/9f/z//T/9f/1//b/9v/0//T/9P/2//X/9f/3//X/8//x/+7/8P/x//P/9f/0
//b/9v/2//T/8//z//P/8v/w/+//7//y//T/9P/0//L/8v/x//H/8P/v/+//7//x//D/
8P/u/+3/7P/s/+3/7//x//H/8P/u/+7/7P/s/+//7//x//H/7v/s/+v/6v/r/+v/6//r
/+r/7P/o/+f/6v/q/+r/6v/r/+z/7v/v//H/8P/w//D/7v/u/+//7v/v//D/8f/w/+7/
8P/w/+7/8v/y//L/8v/z//P/8//y//D/8P/w//D/8f/x//D/7//w/+//8P/x//L/9P/1
//T/8v/y//L/8v/0//T/9f/1//P/8v/y//P/8v/w/+//8P/w//D/7v/u/+//8f/y//P/
8f/x//L/8v/y//L/8v/y//T/8//x//L/8v/y//L/8v/y//D/8P/w//D/8v/y//L/8f/v
//D/8P/v/+//8P/y//f/+v/7//z////9//v/+f/3//f/9//5//n/+v/8////AAD+//z/
+//9////AQACAAIAAQABAAEAAQADAAQABAADAAQAAwACAAEAAwADAAMAAwADAAIAAwAC
AP3//P/7//j/+f/5//n/+//7//r/+P/1//T/8v/x//L/8//0//P/9P/2//b/9v/1//f/
9v/0//P/8f/q/+P/4f/g/93/2//g/+//BwAhAD0AZQCVAL4A5wATATgBQAEhAewAsQBg
AP3/wv+7/7v/wf/S/9v/1//X/9j/1//Z/9//4//n/+j/6P/p/+z/7v/w//D/8f/y//D/
8v/y//L/8v/x//H/8P/x//H/8f/y//P/9P/1//b/9P/y//D/7v/u/+3/7v/x//X/9v/3
//j/9P/y/+7/6v/s/+7/7//w//H/8v/z//P/9P/z//L/8v/z//P/8//0//b/9f/0//T/
8//x//D/7v/v/+//7//v/+//7//w//D/8f/y//H/8v/z//T/9f/2//X/8//x/+//8f/v
/+//7//x//H/8v/y//H/8f/w/+//8v/z//X/9v/z//P/9P/0//P/8f/w/+//8v/z//T/
9v/z//H/7//u//L/8//0//X/8//0//X/9f/z//P/8//0//X/9//5//v/+v/6//n/+P/6
//r/+v/4//z/AAABAAIAAgABAAEAAQAEAAQABQAGAAkACgAKAAgABwAGAAUAAwAFAAUA
BAAEAAQAAgACAAIAAwADAAQABwAFAAMAAQD+//7///8BAAMAAgACAAAA/v/+//3//f/9
/////v/+////AgACAAAA/v/8//z/+//7//n/+f/6//v//f/8//z/+v/6//r/+//9//j/
9//0//D/9f/4//n//P/7//v//f/9//v/+P/2//T/9//5//v//f/5//r/9f/z//X/9v/3
//j/+f/6//z//f/7//j/9v/0//r//v8DAAYAAwACAAEA/v/8//7//v/8//3//P/7//r/
/P/9//7//v8CAAQABgAIAAgABwAFAAMAAgD///7//f8BAAQABgAGAAMAAAD9//r//f/+
/wAAAQACAAIAAwAFAAMAAgACAAQAAgACAAAAAAD+/////////wEAAQACAAIA/P/+/wAA
AgAEAAYABQAEAAMAAgABAAAA///9////AAAAAP////8AAAIABwAFAAUABQAHAAcABwAH
AAcABQAFAAcABwAHAAgACgAKAAcABgAGAAkADAAPABEAEgATABMAEwATABAADgALAAcA
CwALAAsACwAJAAkACQAJAAYABAAEAAIAAgAEAAYABgADAP//+//5//r/+v/5//f/+v/6
//v//v/9//z/+f/4//j/+P/4//f/+f/2//T/9//5//j/8f/t/+r/5//l/+7///8RACkA
SwBzAKMAzgDzABkBMgEsAQ0B5ACjADgA1/+8/8X/xf/H/9D/0f/N/83/0v/X/9v/3//l
/+v/8P/u/+3/8P/y/+//7v/u/+7/8P/y//L/8v/z//P/9P/0//T/8//y//L/8v/y//L/
8v/1//b/9//4//T/8f/w//H/9f/2//f/+P/3//b/8//w/+//8P/w//D/9P/2//j/+f/2
//P/8P/u//D/8f/y//T/8v/x//D/8P/x//H/8v/y//L/8//0//X/8//z//T/9P/z//L/
7//u/+//8P/x//L/8//z//P/8//x/+//7//v/+z/6//r/+r/7f/v//D/8f/v/+//8P/w
//H/8f/y//L/8v/x//H/8f/v/+//7//w//L/8f/w//D/8//z//P/8//z//T/9f/1//X/
9f/1//b/9P/z//L/8f/1//j/+v/8//3//P/7//j/+v/+////AAABAAEAAgADAAEAAAAA
AAAAAAAAAP///P/+//7//v/9//3//f/8//z//f/8//3//v/7//n/+P/5//r/+//8//z/
+P/3//f/9//3//j/9//2//b/9f/1//X/8v/w/+//7//z//T/8//y//T/9P/z//P/8//z
//T/9f/3//b/9v/0//H/8P/w//H/8f/z//P/8v/z//T/8//0//X/9f/3//f/+P/4//n/
+v/3//f/9//3//f/+v/3//f/+P/4//j/+P/2//b/9//3//n/+v/8//7//f/+/wAAAAD+
//7//v/8//v//P/7//j//P/8//z//P/////////+//v/+v/5//j/+//9//7////9//v/
+//7//n/+v/6//j/+v/8//7/AAD+//z/+//5//z//P/9/////f/8//z//v/8//z/+v/6
//v//f/+/////v/9//3//P/9//7///8AAPz/+P/6//r/+v/6//3//v///wAAAAAAAAAA
//8BAAIAAgABAAAAAAABAAUAAgABAAAAAQADAAUABwAJAAcABwAJAAkABgAGAAcABgAG
AAYABwALAAkACwAMAAwACwALAAsACwAOAA4ADQALAAwACwAKAAkACwALAAsACwAIAAYA
BgAEAAMABAAFAAQAAQD///3//f/8//z/+//5//v/+v/6//z/+v/6//j/+P/4//j/+P/3
/////v/6//X/8//w/+v/5f/i/9v/1f/Y/+n/AwAbADkAXwCLALYA5QAVATwBSAE1AQgB
1wCEABkA1P/H/8X/w//O/9f/1//T/9T/1f/X/93/4f/n/+z/7v/t/+z/7P/p/+j/6P/o
/+n/7P/t/+7/7//v//D/8P/w/+//7v/u/+z/7P/s/+z/7//y//X/+P/z/+//7f/t//D/
8P/w//D/8f/y//H/8P/t/+7/7v/u//H/8v/z//P/8P/v/+7/7v/v/+//7//w//L/8f/w
//D/7//t/+z/6v/q/+v/7P/t/+v/6//s/+z/6//q/+f/5v/k/+T/5P/k/+j/6f/q/+v/
7P/r/+z/7f/q/+n/6f/o/+n/6f/o/+f/6f/p/+r/6v/p/+n/6v/q/+r/6f/p/+n/5//n
/+f/6P/r/+v/6//s/+3/7f/t/+3/7P/s/+z/6//s/+3/7v/w//D/8f/y//P/9f/2//b/
9v/6//r/+v/4//z/AAABAAIAAQD///7//f/+//7///8AAAMABAAEAAIABAAEAAQAAwAA
AP///f/8/////v///wAAAgABAAEAAwACAAEAAAD+//z/+//7//v//v8AAAAAAAD8//v/
+//7//3//P/8//3//P/8//r/+P/7//z//P/9//z/+//7//v//f/8//z/+v/5//j/+P/5
//f/+f/5//j/9v/2//T/9P/1//X/9//3//f/9v/2//b/8//z//P/8//w//L/7v/t//D/
8v/0//b/9f/0//T/8//z//L/8v/y//H/8v/0//T/9//4//n/+P/3//j/9//0//b/9v/2
//b/9//3//f/9v/4//j/+P/4//j/+f/5//n/+//5//n/+f/7//z//P/6//j/+P/4//j/
+v/6//v/+//5//b/9P/z//f/+P/6//7/+//6//f/9v/4//n/+f/5//n/+f/6//r/+v/6
//r/+P/2//b/9v/2//f/+P/5//r/+v/6//r/+f/7//z//P/7//r/+v/7/////v/9//z/
/f/+////AAABAP////8BAAEAAQACAAQABAAFAAQABAAHAAYABwAHAAYAAwADAAMAAwAG
AAYABQADAAcABwAHAAcACQAJAAkACQAIAAYABgAEAAAAAAAAAP7//v/9//z//f/9//z/
+v/3//n/+P/4//r//P/8//r/+v/3//b/9f/z//v/+P/4//v/+f/w/+f/4f/e/9//4f/q
/wEAGwA3AFsAhQCvANgACQE5AVIBSAEfAegAlwAqANn/xv/H/8P/zf/Y/9X/0//V/9b/
2f/f/+P/5//r/+r/6v/t//T/8v/w/+7/7f/s/+3/8P/x//L/8f/x//L/8v/y//H/8P/w
/+//8P/x//L/9P/0//T/9P/z//H/8f/z//L/8v/y//L/9f/2//X/9P/z//T/9P/0//L/
8v/y//H/8P/v/+7/7v/v/+//7//w//D/7//u/+7/7//v//D/8P/t/+3/7f/t//D/8f/z
//T/8v/y//D/8P/w//D/8P/w//P/8//z//P/7//r/+n/5//q/+3/8f/0//T/8//x/+//
8f/x//L/8v/v/+//8P/w/+7/7f/t/+3/7v/v//D/8v/w/+//7v/u//H/8f/x//H/8f/y
//P/8//2//f/+P/6//r/+//8//3//f/8//r/+P/7//z//f/8//7/AgADAAQAAgABAAEA
AQABAAAAAAAAAAQABgAHAAYABAAEAAQAAwADAAMAAgACAAIAAAAAAAAAAgABAAEAAwAC
AAEAAAD+//z/+//7//v//v8AAAAAAAD/////AAABAAEAAAAAAAEA///+//v/+P/7//z/
/P/9//3//f/+/////v/8//v/+P/3//b/9v/3//b/9//2//T/9v/2//T/9P/3//f/+f/5
//f/9v/2//b/9v/3//j/+f/2//j/9P/z//T/9P/0//T/9P/0//X/9f/1//T/9P/0//f/
+P/6//r/+P/4//j/9v/5//z//f/8//v/+v/5//j/+v/7//z//P/+//7//v/+//7//f/7
//n/+f/3//f/9//5//z//v/+//v/+v/5//j/+f/6//z//f/8//r/+f/5//v/+v/6//z/
+v/6//j/+P/6//v/+//7//v/+//8//z/+v/2//D/8v/z//T/9f/2//f/+P/5//r//P/8
//z/+//7//z//P/7//j/+P/5//3/AAABAAIABQACAAEAAAD///////8BAAEAAwAEAAYA
BgAGAAYABwALAAoACwALAAoACwALAAsACwAKAAoACQAHAAoACwAMAA0ADAALAAoACQAL
AAoACwAKAAUABAADAAAA/f/7//n/+f/7//z//P/7//3//P/8//7//P/8//r/+v/6//r/
+v/5//v/9v/0//P/8//4//f/8f/q/+n/6//4/w0AIQA3AFkAhwC5AOYADQEvAUIBNAEJ
AdYAiwAgANX/yP/L/8P/y//Y/9n/1//d/+L/5//n/+X/6f/t//L/9P/3//z//P/5//j/
+P/4//n//P/9//7//P/7//v/+v/7//v/+//8//v//P/9//7//f/8//v/+v/8//v//P//
/wAAAAAAAAAAAAAAAP7//P/7//z//P/8//r/+v/6//n/+//7//v//P/8//v/+v/6//n/
9//1//T/9//5//z//v/8//v/+v/5//v/+//8//z/+f/4//X/9P/4//r//P/+//7//f/8
//v/+//5//n/+f/3//f/+P/4//n/+f/4//f/9//3//j/+P/5//n/+v/6//z/+//7//v/
+v/5//j/+P/5//n/+f/6//r/+f/4//f/+//+/wEAAwABAP///f/8//3///8BAAMABgAI
AAkACgALAAoACQAGAAUACAAIAAgACAAHAAcABwAJAAoADAAOAA4ADgANAAoACAAIAAgA
BwAKAAsACwAMAAkABgAFAAQAAgABAAEAAwAGAAcACAAIAAYABQAFAAUABQAGAAUABAAD
AAMABAAFAAUABAAEAAUABAAEAAIAAAD///7//P/7//3//f/+////AAAAAAEAAAABAAAA
AAABAAAAAQAAAP7/AAAAAP7//v/8//v//P/7//7//v///wAA/P/7//r/+f/6//7//P/9
//7//v/+//7//v/+///////9//z//P/8////AAACAAIABQAGAAcABgAEAAYABgAEAAQA
BAAEAAQAAwADAAMAAgACAAIAAgACAAYABwAHAAcABgADAAIAAQAEAAYABwAGAAQABAAE
AAQABAAEAAUABQADAAIAAgADAAEA/v/8//z///8CAAMABgACAP////8EAAYABgAGAAYA
CAAIAAgACAAHAAYABQADAAEAAgACAAEAAAAAAAEABQADAAMAAwAFAAYABwAIAAkACQAJ
AAsACwALAAwADgAOAA0ADAAMAA8ADgAPAA8ADgAOAA8AEAARABIAEgARAA8AEAAPAA4A
DQAOAA8AEAARAA8ADAALAAgABwAIAAkACAAHAAUAAwADAAIAAgABAP///P/6//n/+v/7
//z/+//8////AAABAAEA+//6//j/+//9//z/9//x//D/7//p/+j/9f8NACcAQQBjAI8A
ugDhAAcBKgE4ASkBAgHPAH4AEQDO/8n/zf/N/9b/2//T/8//0P/T/9n/3//l/+X/6P/q
/+//9P/4//X/9P/0//T/8v/0//T/9P/2//f/+f/6//f/9f/z//L/8f/y//P/9P/2//j/
+v/8//r/9//2//f/+P/4//j/+P/2//b/9P/y//P/9v/4//r/9//2//X/8//0//P/8v/y
//T/9f/2//j/+v/5//j/+P/4//f/9//2//f/9//3//f/9f/1//b/9v/5//r/+f/6//b/
9P/y//D/8v/z//T/9f/1//P/8//z//H/8f/y//L/9v/3//f/9//3//f/+P/4//b/9f/1
//T/9f/1//b/9//3//f/9//4//j/9//2//b/+P/5//r/+//5//r/+//7//3//f/9//7/
/v///wAAAQACAAIAAQAAAAMABAAFAAQABAAIAAkACgAIAAcABwAHAAQAAgABAAAABAAG
AAcABgAIAAgACAAHAAkACQAIAAgABgACAAAA/v//////AAADAAUABQAFAAQAAAD/////
//8AAAIAAgACAP7//f/9//3//f/8//z//f///wAA///+//z//P/7//v/+f/5//r/+//7
//r/+v/4//j/+P/5//v/+//9//3//P/8//z/+v/6//n/+f/7//v//f/8//z//P/7//v/
+//7//7/AgAAAAEAAAAAAAAAAAAAAAAAAQABAAAA/v/9//z//f/+/wAAAAABAAIAAwAC
AP//AAD///z///8AAAEAAgADAAMAAwACAAIAAgACAAIABAAFAAUABQADAAEAAQABAP//
AAAAAP7//v/+//7//v/+//7///////3//P/8//3////+//7/AAACAAIAAAAAAP7/////
/////f/9//7//v8AAAAAAAAAAAIAAQD//wAAAQACAAMABAACAAIAAgACAAAAAAAAAP//
/v/+//3/+//9//7/AAAFAAYABwAIAAsACgAJAAgABwAFAAUABwAHAAcACAAKAAoABwAG
AAYACQAJAAsADAAMAA0ADQANAA0ACwAKAAgABQAIAAkACgALAAwADQAOAA8ADAAIAAYA
AgADAAQABQAEAAMAAQD////////+//z/+f/4//b/9f/2//r//P/8//7//v/+//7//f/3
//b/8v/z//X/9P/x/+n/4P/d/93/4v/t////GwA/AGkAkQDCAPMAGwE8AUwBOQEOAdcA
fgANAND/zf/N/8v/1P/d/93/3//e/9//5f/p/+f/5//q/+r/7f/y//b/8v/u/+v/6P/s
//D/8v/0//P/8//0//T/8v/x//D/8P/y//T/9v/4//f/9v/1//T/9f/z//P/9f/0//T/
9P/0//T/9P/y//D/7v/w//H/8v/w//D/8P/v//D/8f/y//T/9P/z//L/8v/x/+//7f/s
/+7/7//x//L/7//v/+//7//v/+//8P/w//P/9P/z//T/8//y//H/8P/x//H/8f/x/+//
7f/t/+3/7v/v//H/8v/z//P/8v/x/+//7f/s/+r/7P/t/+//8P/w/+//7//v/+7/7f/s
/+z/7v/v//D/8v/z//P/8//z//H/8v/z//P/8//z//P/9P/0//X/9v/3//v//P/8//z/
AAAAAAAA/v///wIAAgACAAQAAwADAAMAAQAAAAAAAAADAAQABAACAAQABAAEAAMABQAF
AAQABAAEAAIAAgACAAAA/////wEAAQABAAEAAAD+//3//f/9/wAAAgACAAIAAAD/////
//8BAAAAAAABAAIAAgAAAP7//P/8//v/+//5//n/+v/7//v/+v/6//j/9//2//b/9//4
//v//P/8//v/+v/3//b/9//3//n/+f/5//j/+P/4//b/9f/0//P/8//2//P/8//3//j/
+f/6//n/+P/4//f/9f/0//T/9P/4//r//f/+//3//P/7//j/+//+/////v////7//f/8
//3//f/9//z//P/8//z//P/+/////////////f/9//3//f/+//7//P/8//z//P/8//r/
+v/7//v//v/+////AQD+//z/+//8////AAD//wAA//////7//f//////AAAAAAAAAAAA
AAAA/v///wAAAAAAAAAAAAD+//7//v/+////AAABAAEAAAAAAP///f/6//r/+////wAA
AQACAAUABwAHAAcABwAFAAMAAwABAAQABgAJAAoACwAKAAoADQAMAA0ADQAMAA0ADQAN
AA0ADgAOAA0ACwANAA0ADQANAAwACwAKAAkACQAIAAkACAAHAAgACQAIAAQAAQD+//3/
//8AAAAA//8BAAAAAAACAAAAAAD+//7//v/+//7//f/3//b//P/7//n/9v/v/+f/5P/j
/+P/5v/v/wUAIQBBAGsAmQDEAO0AGwFGAVoBRwEWAd0AiAAbANj/z//R/8//2P/d/9v/
2f/a/9v/3//p/+//7f/s//D/+f/8//j/9f/0//T/9P/y//T/9P/0//b/9//5//r/+P/3
//b/9v/1//b/9//4//r/+v/6//r/+P/1//T/9f/2//b/9v/2//j/+P/2//T/9P/2//f/
+P/4//j/+P/3//T/8//y//L/9f/1//X/9v/4//f/9v/2//X/9f/2//b/8v/x//D/7//z
//X/+P/6//f/9v/z//L/9P/0//T/9P/1//X/9f/1//X/8//z//P/8f/x//L/8v/y//H/
7//t//D/8f/z//T/8//z//T/9P/0//P/8//z//X/9f/1//b/9v/1//T/9P/z//P/8//z
//P/9P/1//X/8//z//P/9P/y//P/9P/1//r//P/9//7/AAAAAAAA/v8AAAQABQAGAAUA
AwACAAEAAgACAAMABAAHAAgACAAGAAQABAAEAAMAAwADAAIAAgACAAAAAAAAAAAA////
/wEAAwADAAMAAgD+//3//f/9////AgADAAQAAAD///////////7//v///////v/7//j/
+P/4//f/9//4//n/+//9//3//P/8//r/+P/2//X/9f/1//f/9//2//b/9v/0//T/9f/1
//f/9//1//T/9P/0//P/8//z//P/9f/6//n/+//6//j/9v/0//X/9v/4//n/+//6//r/
+v/5//j/+P/2//n/+v/7//r/+P/6//r/+P/6//r/+v/6//v/+//7//r/+P/4//j/+P/7
//3//v///wEA/////////f/+//7//P/+//7//v/+//3//P/8//v/+//6//r/+//+//7/
//8CAAAAAAD+//7//v/////////9//3//v/+/wAAAgAEAAYA/P/3//f/+v8AAAEAAgAD
AAQAAwACAAEAAAACAAIAAgABAAIABAAFAAUAAQAAAAAAAwAEAAUABgAJAAgABwAGAAUA
BgAHAAoACwAJAAoADAAMAAsACgAKAA0AEAATABUAFgASABEAEAAPABIAEgARAA8AEQAR
ABEAEQAPAA8ADwAPABAADgAOAAwACQAIAAcABAAEAAMAAgADAAQABAADAAEA///+//7/
AAACAAIAAAAAAP7//v/+//3/AQAGAAYABQD///j/8//v/+z/7f/r//T/BwAZADEAUwB3
AJ0AyAD1ACEBPgE+AR8B8ACxAFAA7f/I/83/z//R/+D/5f/d/93/4P/f/9//5//v//H/
8v/y//P/9v/6//r/+v/7//z/+//8//v/+v/7//v//P/8//r/+f/4//j/+//8//3//v/9
//z/+//6//r/+f/6//3/+//6//n/+P/4//j/9v/0//j//P///wIA///+//3/+//6//n/
+P/4//j/9//2//b/+P/5//r//P/7//v//P/8//n/+f/5//n/+//7//z//P/6//r/+P/4
//f/9v/1//T/9//3//f/9//4//f/+P/5//n/+f/6//r/+P/3//X/8//1//X/9v/2//X/
9f/2//b/+P/3//f/9//1//X/9f/2//j/9//2//b/9//3//f/9//3//j/+f/5//f/9//3
//j/+v/7//z//f/8//z/+//6//3//v////7/AAAEAAUABgAEAAEA///9/wEAAgAEAAYA
CQAKAAoACAAHAAYABQADAAEAAQAAAAAAAgAAAAAAAAACAAEAAQADAAEAAQABAAAA/f/7
//r/+f/7//7///8AAPz/+//7//v/+f/4//j/+f/9//7//f/8//n/+P/2//X/9v/3//n/
+//5//j/+P/2//X/9P/0//X/9f/3//f/9v/4//j/9v/2//j/+f/8//3/+//4//b/9P/2
//f/+P/5//v//v/7//v/+//6//n/+P/2//b/9//3//r/+v/7//z//P/8//3//P/9//7/
///+//z//v/+//z/AAAAAAAAAAD///3/+//4//r//P/+/wAAAAABAAEAAQAAAP3//P/7
//3//v/+//z//v/+//7//v/9//z//P/7//3//P/8//3//f/8//z//v8AAAAA/v/+//z/
/f/9//3//f/9//7//v/8//r//P/+//z//v/+//7//v///wAAAQACAAEAAAD///3///8A
AAAA///8//z//f8BAAEAAQABAAMABAAFAAYABwAGAAUABgAFAAUABgAIAAgABwAGAAYA
CQALAA0ADgAOAAsACwALAAsACgAKAAkABwALAAsACwALAA0ADQANAA0ACgAIAAgABgAC
AAIAAgAAAPz/+f/2//X/+v/8//3//f/8//r/+f/6//r/+v/4//j/+v/6//r/+f/1//b/
+P/5//X/8v/x/+v/4v/d/+H/5v/z/wcAHwBBAGcAkwDAAOkADwEyATwBJwECAckAagD9
/8r/zf/N/8f/0v/Z/9H/z//U/9v/3//h/+P/5f/k/+L/5//y//b/9f/0//T/9P/y//T/
9P/0//X/9f/2//b/8//x/+//7v/y//T/9v/4//f/9v/1//T/9f/z//P/9f/4//j/+P/4
//b/9v/0//L/9P/2//f/+P/3//b/9f/z//T/8//y//L/9f/1//X/9v/1//P/8f/w//T/
9f/3//j/9f/1//X/9f/0//P/8//y//X/9v/1//b/9v/2//b/9v/1//X/9f/1//X/8//z
//P/9P/1//f/+P/4//f/9f/z//P/8//0//T/9f/1//b/9v/2//X/9f/1//f/9//3//j/
+P/1/w==
         </WaveFormData>
      </LeadData>
   </Waveform>
</RestingECG>
