# Supplementary material for: Detection of Left Atrial Enlargement Using a Convolutional Neural Network-Enabled Electrocardiogram
Source: Front Cardiovasc Med. 2020 Dec 17;7:609976. doi: 10.3389/fcvm.2020.609976 (PMC7773668; doi:10.3389/fcvm.2020.609976)
Supplement: Supplementary file 1 [file Data_Sheet_1.ZIP › hyp/1802017097_4926_0000001T.XML]

<?xml version="1.0" encoding="Windows-1252"?>
<!DOCTYPE RestingECG SYSTEM "restecg.dtd">
<RestingECG>
   <PatientDemographics>
      <PatientID>1802017097</PatientID>
      <PatientAge>85</PatientAge>
      <AgeUnits>Years</AgeUnits>
      <Gender>Female</Gender>
      <PatientLastName>jiagjiuyao</PatientLastName>
   </PatientDemographics>
   <TestDemographics>
      <DataType>Resting</DataType>
      <Site>1</Site>
      <AcquisitionDevice>MAC55</AcquisitionDevice>
      <Status>Unconfirmed</Status>
      <Priority>Normal</Priority>
      <AcquisitionTime>10:41:05</AcquisitionTime>
      <AcquisitionDate>03-04-2017</AcquisitionDate>
      <CartNumber>1</CartNumber>
      <AcquisitionSoftwareVersion>009C</AcquisitionSoftwareVersion>
      <XMLSourceVersion>MAC5000 v1.0</XMLSourceVersion>
   </TestDemographics>
   <RestingECGMeasurements>
      <VentricularRate>57</VentricularRate>
      <AtrialRate>57</AtrialRate>
      <PRInterval>138</PRInterval>
      <QRSDuration>88</QRSDuration>
      <QTInterval>456</QTInterval>
      <QTCorrected>443</QTCorrected>
      <PAxis>4</PAxis>
      <RAxis>-4</RAxis>
      <TAxis>49</TAxis>
      <QRSCount>10</QRSCount>
      <QOnset>212</QOnset>
      <QOffset>256</QOffset>
      <POnset>143</POnset>
      <POffset>179</POffset>
      <TOffset>440</TOffset>
      <ECGSampleBase>500</ECGSampleBase>
      <ECGSampleExponent>0</ECGSampleExponent>
   </RestingECGMeasurements>
   <Diagnosis>
      <Modality>Resting</Modality>
         <StatementCount>2</StatementCount>
         <LabelText>12SL ��ϳ���</LabelText>
      <DiagnosisStatement>
         <StmtFlag>ENDSLINE</StmtFlag>
         <StmtText>����Ķ�����</StmtText>
      </DiagnosisStatement>
      <DiagnosisStatement>
         <StmtFlag>ENDSLINE</StmtFlag>
         <StmtText>�ٽ� ECG</StmtText>
      </DiagnosisStatement>
   </Diagnosis>
   <Waveform>
      <WaveformType>Rhythm</WaveformType>
      <WaveformStartTime>0</WaveformStartTime>
      <NumberofLeads>8</NumberofLeads>
      <SampleType>CONTINUOUS_SAMPLES</SampleType>
      <SampleBase>500</SampleBase>
      <SampleExponent>0</SampleExponent>
      <HighPassFilter>16</HighPassFilter>
      <LowPassFilter>150</LowPassFilter>
      <ACFilter>NONE</ACFilter>
      <LeadData>
         <LeadByteCountTotal>10000</LeadByteCountTotal>
         <LeadTimeOffset>0</LeadTimeOffset>
         <LeadSampleCountTotal>5000</LeadSampleCountTotal>
         <LeadAmplitudeUnitsPerBit>4.88</LeadAmplitudeUnitsPerBit>
         <LeadAmplitudeUnits>��V</LeadAmplitudeUnits>
         <LeadHighLimit>2147483647</LeadHighLimit>
         <LeadLowLimit>268435456</LeadLowLimit>
         <LeadID>I</LeadID>
         <LeadOffsetFirstSample>0</LeadOffsetFirstSample>
         <FirstSampleBaseline>0</FirstSampleBaseline>
         <LeadSampleSize>2</LeadSampleSize>
         <LeadOff>FALSE</LeadOff>
         <BaselineSway>FALSE</BaselineSway>
         <ExcessiveACNoise>FALSE</ExcessiveACNoise>
         <MuscleNoise>FALSE</MuscleNoise>
         <LeadDataCRC32>505557637</LeadDataCRC32>
         <WaveFormData>
+P/4//j/+P/2//b/9v/2//T/9P/0//T/9v/2//b/9v/2//b/9v/2//T/9P/0//T/9v/2
//b/9v/1//T/8//y//P/9P/1//b/9P/0//T/9P/0//T/9P/0//X/9v/3//j/9f/0//P/
8v/z//T/9f/2//j/+P/4//j/9v/0//L/8P/y//T/9v/4//f/9v/1//T/9//4//n/+v/5
//j/9//2//T/9P/0//T/9v/2//b/9v/1//X/9v/1//X/9v/7//7//P/9////AQD/////
/f///wQABwAJAAoACAAIAAYAAQAAAP7//f/9//3//f/9//3/+//3//T/8//0//X/9v/2
//H/7v/p/+b/5//o/+j/6v/r/+v/6//r/+f/5f/k/+P/5f/n/+v/7f/r/+n/5v/k/+T/
5f/m/+f/5//n/+j/6P/m/+b/5P/j/+b/6P/p/+v/8f/1//v/CQAXACcAOwBIAEoAXAB1
AHoAcgB0AHIAagBkAF0ATgBEAEAANgAnABsAEQAJAAgACwALAAYA///5//j/9//y//X/
+f/5//n/9//3//f/9P/z//L/8f/z//T/9f/2//X/9P/y//H/8v/z//T/9f/1//X/9f/1
//T/8v/x//D/8v/0//b/+f/3//X/8//x//L/8//0//X/9v/2//b/9v/0//P/8v/v//H/
8//3//n/+P/3//b/9P/0//f/9//2//X/9f/2//b/9P/z//P/8f/0//f/+P/5//f/9//3
//f/9//3//f/9//5//r/+//8//v//P/9//z//v/+//7//v/7//v//P/7//3///8CAAQA
BQAFAAcACAAHAAcABgAFAAgACgAPABIAEAAOAAoACgAOAA4ADgAMAA4AEwAXABoAFwAV
ABIAEAAUABYAFwAYABcAFQAUABMAFQAVABUAFAAWABcAFwAXABIADwANAAoACwAMAAsA
CwAKAAkABQADAAUABwAGAAgABQAFAAQAAwACAAEAAgD+/wAAAgAEAAUAAgAAAP///f/+
////AAABAAIABAAFAAYABAAEAAIAAgAGAAgABQAEAAIAAwADAAMABgAGAAYABQAHAAgA
CAAHAAQABAAFAAUABgAHAAoACwAKAAcABQAEAAUABgAGAAYACAAIAAoADAAJAAwADAAL
AAsADAANAA0ADgAMAAwADAARABMAEwATABEADgANAA0ADAAMAA4ADQAOABAAEgATABIA
EQARABEAFQAVABUAFQAWABcAFgAXABMAEAAOAA4AEAATABYAGAAWABUAFAAQABAAFAAW
ABYAFgAWABYAFwAUABMAEwATABQAFgAXABQAEwAVABEADwASABQAFQAVABUAFAASABUA
EwASABMAEgAUABQAFQAVABQAEwASABEAEgATABMAEwASABEAEQAQAA0ADAAMAAwADgAQ
ABIAFAARABAAEAASABAADQANAA8AEwAOAA0ADAALAAoACQAIAAsADAANAA4ADAAKAAgA
BgAGAAYABgAGAAcACAAJAAoABwAGAAUABAAFAAYABwAIAAcABgAFAAQABQAGAAcACAAH
AAYABQAEAAIAAgACAAIAAgACAAIAAgD///7//f/8//3//v///wAA/v///wEAAQAAAAAA
BAAGAAQABQAHAAkACQAJAAcACQALAA0ADgAOABAAEgASAA8ADAAKAAkACQAKAAsADAAN
AAsABwAEAAMAAwADAAMAAgACAAIAAAAAAPr/+P/1//T/9//3//f/9//2//X/9f/1//T/
8//0//P/9//5//r//P/5//f/9f/z//X/9//6//z/9v/0//T/8f/w//L/9f/3//3/CQAP
AA8AFwAlADMAQgBSAFwAaQB0AHgAbgBkAGIAXABTAEgAQgA+ADgALQAfAA8ACQAKAAkA
BwAEAP//+//6//n/9v/1//X/9f/3//f/+f/7//f/9f/z//H/8//0//X/9v/1//T/8v/x
//H/8f/x//H/8//z//P/8//z//L/8v/y//X/9v/3//n/9v/1//T/8//1//X/9f/1//f/
+P/5//r/+v/5//j/9f/2//f/+v/7//n/+f/5//j/9v/5//n/+P/6//v//f/+//v/+f/4
//X/9f/3//f/9//3//f/9//3//n/+f/5//n/+P/4//j/+P/3//j/+f/4//n/+v/7//z/
/v///wEAAQD///3//P/6//3///8DAAYABQAFAAQAAwAEAAQABwAIAAYABgAEAAYACAAI
AAgABgAJAA0AEAASABIAEQAPAA4AEQASABIAEgAQAA8ADwAPABAAEQASABIAEQARABAA
DwALAAkACAAGAAYABgAEAAMABAAFAAMAAwABAAEA/v/+///////+//3//P/7//z/+P/4
//j/+P/3//j/+P/5//n/+P/3//b/9f/1//b/9v/2//T/9P/y//L/9f/4//b/9v/2//f/
9//3//f/9v/1//P/9f/2//b/9f/z//L/8v/x//L/8//2//f/9f/z//L/8v/z//T/9P/0
//f/9v/3//j/9f/4//j/9//3//j/+f/5//j/9v/2//b/9v/3//b/9f/2//b/+P/7//j/
+P/6//n/+v/6//r/+f/3//f/+P/5//r/+f/4//f/+v/7//r/+//5//j/+P/6//z//f/+
//7/+//7//v/+P/1//j/+f/4//n/+v/7//3//P/7//v/+//7//z//P/4//3/AQD/////
/f/8//r/9//4//j/9//7//r/+v/8//z//v/+///////9//3//f/9//3//f/8//v//f/9
//7//v/6//r/+//8////AAABAAIAAQAAAAAAAgABAP3//P/9////AgABAAIAAAD+//z/
+v/9//7///8AAP///v/9//z/+v/6//r/+v/9//7///8AAP3//P/7//r//P/8//z//P/+
//7//v/+//v/+v/5//j//P/+/wAAAgD+//z/+v/4//v//P/9//7//v/+//7//v/8//3/
/////wAAAAAEAAYAAwADAAQABQAIAAkACAALAA0ADwAQABAADwAQAA8ACwAMAAwADQAP
AA0ACwAJAAcABwAFAAQABQAGAAcACAAIAAQAAgD+//z//P/8//v//P/6//n/+P/3//f/
9//4//n/+//7//3//f/6//n/9//2//b/9//4//n/9//1//T/8v/6//j/9v/3//b/8v/1
//f/+/8DAA0AFwAhACsAPwBQAFoAYgBvAHYAegB6AHQAagBkAFUARgBCADoAMAArACMA
GQAVABAACwAJAAQA///7//z//f/8////AwABAP3/+f/3//X/9v/3//j/+f/2//b/9v/2
//b/9v/1//X/9//5//v//f/6//n/+P/3//n/+P/4//j/+P/4//j/+f/3//f/9//3//j/
+f/6//v/+f/4//f/9v/6//v//P/7//n/+f/7//v/+f/5//n/+P/3//v//P/8//n/+f/6
//r//P/7//v/+f/9//////////3//f/9//3//v///wAAAQABAAAA///+////AgAFAAYA
BQAEAAMAAgD/////AAD//wIABQAJAAwACwAJAAkACAAKAAsACwALAA4ADgARABIAEAAO
AAoACgAPABAAEQAQABAAEwAVABYAFwAXABYAFgAYABoAGwAcABgAFQATABEAEwAVABcA
GAAWABUAEwARAA4ADQANAAwADAAMAAoACQAGAAUAAQD//wEAAwACAAQAAgABAP///f/+
////AgAAAP7//v/+//3/+//6//r/+f/8//3//v////z/+v/3//T/9//6//v//v///wAA
/P/6//n/+f/4//f/+f/6//v/+//4//j/9//1//b/9v/3//f/9f/1//f/9//3//X/9P/0
//j/+v/7//z/+//4//f/9v/4//z//f/9//v/+v/5//f/9v/0//T/9P/5//v/+//7//f/
9P/z//P/9f/4//3////9//z/+//5//b/9f/1//X/9//3//f/9//2//X/8v/x//T/9P/1
//j/9//3//f/9v/z//P/8//w//D/9v/6//z/9//0//H/7//w//H/8//1//f/+P/4//T/
9f/3//P/8f/y//T/9f/1//P/8v/w//P/8v/y//T/9P/0//T/9f/1//L/8f/w/+//8v/z
//P/8//x//H/8v/y//D/8P/x//L/9P/0//T/9P/z//L/8v/0//L/7//v//H/7//s/+n/
6v/q/+r/6v/q/+v/7P/t/+7/6//q/+n/6P/o/+j/6P/o/+f/5v/l/+T/5v/o/+r/7P/q
/+j/5v/k/+P/4v/h/+D/4v/k/+b/6P/k/+L/4P/e/+D/4P/g/+D/4P/g/+D/4P/d/9z/
2//a/93/3v/f/+D/3f/c/9v/2v/b/9z/3f/f/+P/4//i/+L/4//k/+P/4//m/+n/6v/r
/+n/6//t/+//8v/y//L/9P/2//P/8v/w/+z/6//q/+n/6v/r/+v/6f/p/+n/6f/p/+n/
6P/n/+b/5f/k/+H/4P/d/9z/3P/b/9//4f/i/+P/4v/h/+D/3//i/+P/5P/l/+L/4v/h
/+H/4f/h/+H/4f/o/+r/6v/o/+T/4//g/9r/2//h/+v/9f///wUACwAVACMAMABCAFQA
aQB4AHoAeAB0AGwAZABXAEoASABKAEIAOQAtAB0ADwAGAAUABwAEAP/////8//n/+P/3
//P/8f/1//X/9//5//b/9f/0//P/8P/w//D/8P/0//b/9//5//f/9f/z//H/8//z//P/
8//2//b/9//4//f/9v/1//X/+P/5//r/+//5//n/+f/5//n/+P/3//b/+P/5//r/+f/5
//n/+//7//z//f/+//7//P///////v/9//3//v/+//////8AAP////8BAAEAAQACAAMA
BAAFAAMAAwADAAMAAQAAAP///v///wIABQAGAAUABAADAAIAAwAFAAgACQAGAAUABQAE
AAcACQANABAADQANAAwACwALAAoADAAMAA0ADgANABAADwAOAA0ACgAMAA8AEQASABEA
EQAQABAAEQASABIAEgASABEAEQARAA8ADwAPAA4ADwAPAA4ADQAJAAcABgAEAAAAAAD+
//3///////z/+//6//n/9f/0//X/9f/0//P/9f/1//f/9P/x//D/7//t/+//8P/y//P/
8v/x//D/7//x//L/8v/y//T/9P/y//L/8v/0//H/8P/y//X/9//5//n/+P/3//X/9v/4
//n/+f/7//z//v////r/+f/6//n//P/7//v//P/8//z/+//6//z//P/+/wAA//8CAAIA
AQAAAAAAAAD//wAAAAACAAQABgAHAAYABQAHAAYABwAJAAkACgANAA0ACwAKAAkABwAI
AAkACwANABAADwAOAA0ADwAPAA0ADQAQABAAEQAUABEAEQARABAAEgATABQAEgAMAA4A
DgAMAA0AEAATABcAFQAVABYAFwAVABQAEgAMABAAFQAUABUAEwAUABQAEwAVABQAEgAV
ABQAFAAWABYAEwASABIAEQATABMAEwATABEADwAMAAkADAANAA8AEAAMAAoACQAIAAoA
CgAKAAoACAAGAAUABgAFAAEAAAABAAUABgAFAAIAAAAAAAAAAAD+//z/+v/4//r//P/+
/wAA/f/8//v/+v/7//z//f/+//z//P/8//z/+f/4//f/9v/4//r//P/+//3//P/7//r/
+v/6//r/+v/6//r/+v/6//j/+P/4//j/+f/6//v//P/5//j/9//2//j/+v/8//7//P/9
///////9//z///8AAAIABQAJAA0ADAALAAgACQAOABEAEwAUABEAEgARAA0ADAAKAAkA
CQAKAAsADAANAAsABwAEAAMABQAHAAkACgAHAAQA///8//r/+v/5//r//P/9//7////6
//f/9f/z//b/9//6//v/+//7//r/+v/3//f/9//3//n/+//+/wAA9v/2//j/9f/2//j/
+f///wcACwARAB8AKQAvAEEAWABkAGoAdQCAAIAAdgBqAGgAYgBTAE4ATgBGADwAMQAh
ABUAEwAWABMADwAOAA0ACQAEAAMABAD///v/AwAEAAMABAAFAAIAAQAAAP//AAAAAAAA
AAABAAAA/v/9//3//f/9//3/AAABAAIAAwACAAAA///+//7//v/+////AQABAAEAAQAA
AP///v/9////AAABAAIAAgABAAAA/f//////AQABAP////////7/+//9//z/+v/6//v/
/f/+//7//f/9//v//f/////////9//3//f/9//r/+f/4//f/+//8//3//v/7//z//f/8
//3//v///wAAAAABAAMAAwABAAEAAgACAAEAAQADAAQAAQABAAAA//8BAAIABgAIAAoA
CgAIAAoACwAKAAkABgAJAA0AEAASABEADwAMAAoADAAOAA8AEAASABEAEQARAA8ADQAL
AAgACAAJAAkACQAGAAUABQAEAAQABAACAAEAAwADAAAA///+//3/+f/4//j/+f/5//n/
+P/3//j/9P/1//b/9//3//j/+P/5//n/9f/z//H/7//x//T/9v/4//f/9v/z//L/9P/2
//P/8v/0//X/9f/1//T/9P/0//P/9P/2//f/9//z//L/8v/x//H/8//3//n/9//1//T/
9P/2//b/9f/0//X/9P/1//b/9f/4//j/9//4//j/+P/3//b/9P/0//T/9v/3//b/9f/2
//b/+P/7//j/+P/6//n/+v/6//r/+f/4//f/9//3//j/9//2//X/+P/5//j/+f/4//b/
9f/2//j/+f/6//r/+v/7//z/+v/0//b/9v/0//T/9v/4//v/+P/3//f/9//5//r/+v/2
//b/+f/2//X/9P/0//P/8f/z//T/9P/5//j/9v/2//T/9v/2//f/9//3//f/9//3//b/
9f/z//H/9P/1//f/+P/z//L/8v/y//L/8v/y//L/8//y//L/9P/y/+//7//x//f/9v/3
//b/8//y//H/8P/z//T/9f/2//T/9P/0//T/8v/y//L/8v/0//T/9P/0//H/8P/v/+7/
8f/y//P/9P/z//L/8f/w//L/8v/y//L/8//0//X/9v/z//L/8f/w//P/9P/1//b/9P/0
//T/9P/x//H/8v/x//H/8v/3//r/+P/5//v//f///////f///wEAAwAEAAQAAgAEAAQA
AQACAAIAAwAFAAIAAQAAAP/////9//z//f/////////+//v/+P/z//D/7//w//D/8v/w
/+//7v/t/+z/6//r/+v/6//r/+3/7f/s/+v/6f/o/+n/6//t/+//7v/t/+3/7P/m/+j/
7v/v/+z/6P/p/+v/7//1//3/CwAbACUAKwA4AEgAUABXAGQAbgByAGwAZABcAEsAPgA2
ADAAJAAdABkAEwALAAYAAQD///z/+f/3//T/8f/w//P/9f/1//L/7//u/+3/7v/v//D/
8f/y//L/8v/y//L/8P/t/+v/7f/v//H/8//y//H/8P/v//L/8v/z//T/8//y//H/8f/x
//H/8f/x//H/8f/x//H/8P/w//D/8P/y//P/9P/z//H/8f/z//P/8//z//P/8v/y//X/
9f/0//L/8f/x//D/8//z//T/8//1//f/9//3//X/9f/1//X/9v/3//j/+f/4//j/+P/4
//n//P///wAA/f/8//v/+v/8//3//////wAAAQADAAQABAADAAQABAAGAAcABwAHAAgA
CAALAAwACgAKAAgACgAOAA4ADgAMAAwADwARABIAEwATABIAEgAUABYAFwAYABcAFQAU
ABMAFAAVABYAFgASABEADwANAAwADQAPABAADAAMAAoACQAIAAcAAwABAAQABQADAAQA
AAD///3/+//8//3/AAD+//7//v/+//3//P/6//n/9//7//3///8BAP3//P/6//j/+v/8
//z//v///wAA/P/6//n/+f/4//f/+//+/wEAAwD///7//P/5//r/+v/7//v/9//3//n/
+f/7//n/+P/4//7/AAABAAIA/v/6//j/9v/5//7/AAABAP3//P/7//n/+f/4//n/+v/9
//////////3/+v/5//n//P/+/wIAAwAAAAAAAAD///z/+//7//v////////////8//v/
+P/3//j/+P/5//z/+v/7//z//P/7//v/+//4//n//v8BAAIA/v/8//r/+f/5//n/+v/7
//v//P/8//j/+v/9//r/+f/7//z//P/7//v/+v/4//v/+v/6//z//P/6//r/+//7//n/
+f/5//n/+v/7//v/+//5//n/+v/6//n/+v/8//7//f/8//v/+v/3//b/9v/4//r/+f/7
////+f/0//H/9P/2//j/+v/8//z//P/8//z/+v/6//r/+v/7//z//f/+//z/+v/4//b/
+f/6//v//P/6//r/+v/6//r/+v/6//r//P/8//z//P/7//r/+f/4//n/+v/7//z/+//6
//n/+P/4//j/+P/4//z//v8AAAIA/v/8//r/+P/5//r/+//8//z//P/8//z/+v/7//3/
/f///wAABQAIAAUABQAGAAcACgALAAoADQAPABEAEgASABEAEgARAA0ADAAKAAkACQAH
AAcABwAHAAkABwAGAAcABQAFAAUABAABAAAA/f/8//r/+v/5//r/+f/3//X/8//1//X/
9v/3//b/9f/2//X/8//z//L/8v/y//P/9P/1//P/8//0//T/9v/6//j/8f/w//T/8f/x
//n/AQAJABsAKQA1AEMAUABcAGYAdQB+AH4AfAB4AHYAbABbAFAATABIAD4ALwAjABsA
FwASAAkABwAMAAcA/f/8/wEAAgD///3//f/8//n/+P/3//j/+f/6//v/+v/6//r/+v/6
//r/+f/5//n/+f/5//n/+f/5//n/+f/3//b/9v/2//b/9v/2//f/9f/1//X/9f/4//n/
+v/7//r/+P/2//T/9v/3//j/9//2//X/9v/1//f/9//3//b/9f/5//r/+v/4//f/9//2
//n/+f/6//n/+v/7//r/+f/4//f/9v/1//j/+f/6//v//P/8//z//P/8//7/AAAAAP7/
/v/+//7//v///wEAAQADAAMABAAEAAQAAwAEAAQABQAHAAgACQAJAAgACgAKAAoACgAI
AAoADwAQABEAEAANAA8AEAAQABMAFQAWABgAFwAWABQAEgASABEAEQARABMAFQAXABgA
FAATABEADwAPAA8AEAAQAA0ADAAJAAcABwAHAAQAAwAEAAUAAwAEAAEA///8//n//P/9
/wAA/v8AAAAAAAD///7//P/7//n//f///wEAAwD+//z/+f/2//j/+v/6//z//P/+//v/
+v/6//v/+//7//3//v///////v/+//3/+//8//z//f/9//v/+//9//3//P/5//f/9v/8
//7///8AAP3/+v/5//j/+f/+/wAAAQD///7//f/7//z/+v/6//r///8BAAEAAQD///z/
+//7//z//v8CAAMAAAAAAAAA///6//n/+f/5/wAAAQACAAMAAAD///z/+//9//z//P/+
//7///8AAAAA/f/9//3/+v/5//7/AQACAP7//v/+/////////wAAAQABAAIAAgD+//3/
///7//n//P/+//////////7//P///wIAAgAEAAQAAgAAAP///f/9//3//f/9////AQAC
AAMA///9//z/+v/7//z//v8AAAAAAAAAAAAA/v/8//v//P////3//v8BAP///P/9//7/
AAAAAAAAAAD///7//f/8//z//P/8//z//f/+////AAD///7//f/8//3//v///wAA///+
//3//P/8//z//P/8//3//v///wAA///+//3//P///wAAAQACAP///v/9//z//P/8//z/
/P/9//7///8AAP///v/9//z//P/8//z//P/9//7///8AAP7//v/+//7/AAADAAQABAAE
AAgACgAKAA0ADwARABEADwANAA8AEQARABIAEgASABYAFgATABIADwANAAwACwANAA0A
DQAMAAkABwAHAAcABAADAAEA//8BAP/////9//r/+P/4//n/+P/3//b/9P/2//f/+P/5
//j/+f/4//f/+f/4//j/9//3//f/9//3//f/+P/4//j/+v/4//P/7v/s//P//f8DAAkA
EwAhAC0ANwBDAFQAYgByAIUAkACMAIIAegByAGoAXQBSAEwATgBIAD0AKwAfABcAEgAN
AAkABgAFAAcABgADAAAA//////3//f/7//v/+//9//3//f/9//v/+v/5//j/+//8//z/
/f/9//3//f/9//3//f/9//3//f/8//z//P/6//r/+v/7//3///8BAAMA///9//v/+f/8
//z//P/8//3//f/9//v/+v/5//r/+f/8//3//v/+//n/+//6//j/+f/5//r/+v/8//v/
+//5//r/+//6//n//P/9//7////+//3//P/7//z//P/8//z/+v/8//7//v/+//7//v/+
/wAAAQADAAMAAgABAAEAAAADAAMABQAGAAYABwAHAAcABwAGAAgACAAJAAoACQAMABAA
EAAQAA4ADAAPABEAEgASABEADwAOAA0ADgAOAA4AEQARABIAEwARAA8ADQAKAAkACQAI
AAcABgAFAAUABAD///7/+//5//z//f/7//v/+P/3//P/8v/z//P/8v/x//H/8f/z//D/
7//u/+3/6//s/+z/7f/t/+z/6//q/+n/6f/q/+r/6v/q/+r/6P/o/+f/6P/k/+L/4//l
/+b/5//n/+b/5f/j/+P/5P/k/+P/5P/k/+X/5f/i/+H/4v/h/+P/4//k/+b/5v/m/+X/
5P/m/+T/5P/k/+T/6P/p/+n/6P/o/+j/5//o/+j/6v/s/+z/7f/s/+v/6//q/+v/7f/v
//D/8//z/+//7v/t/+v/6//t//D/8//0//H/7v/r/+7/7//u/+//8v/y//P/9v/z//P/
8//y//T/9f/2//T/8P/0//b/9v/1//b/9//5//n/+f/6//v/+P/4//f/8v/4//3//P/9
//z//P/7//n//P/8//v///8AAAAAAgACAAQABAAFAAUACAAJAAoACwAJAAkACAAHAAkA
CQAKAAoACQAKAAwADgANAAwACwAKAAwADAANABAADQAJAAgACQAJAAwAEQAOAAsACgAJ
AAgACAAIAAgACAAJAAoACwAMAAkACAAHAAYACAAIAAgACAAKAAoACgAKAAcABgAFAAQA
BwAIAAkACgAHAAYABQAEAAQABAAEAAQABgAGAAYABgAEAAQABAAEAAQABAAFAAcABQAE
AAQACAAIAAgACQALAA8ADwAPAA0ADQANAA0ADAAOABAAFAAWABEADgAKAAcABwAHAAcA
BwAJAAgABQADAAIAAQAAAP///////////f/6//f/9v/0//L/8//z//P/9f/0//P/8//y
//H/8P/x//P/8//z//L/8P/v/+//7//x//H/8f/y//T/8v/0//b/8f/o/+b/6//z//f/
/f8FAAsAFQAfACsAOgBGAFAAWQBmAHAAbgBkAF4AVgBJAD4AOgA2AC4AJQAXAAsABQAC
AAEA///+//3////+//n/8v/v/+//8f/y//H/8v/z//X/9f/1//X/8v/y//L/8v/1//b/
9v/3//T/8//y//H/8v/z//T/9f/z//L/8v/y//T/9P/0//X/9f/1//X/9f/0//P/8v/x
//T/9P/0//T/9f/1//X/8//z//P/9f/1//b/9//4//j/9v/5//n/+P/1//X/9v/2//X/
8//y/+//8v/1//b/9//5//n/+f/5//f/9//3//f/+v/6//r/+v/6//z//v/+//7//v/+
//7///8BAAQABQACAAEAAQAAAAMAAwAFAAYABAAFAAUABQAGAAYACQAKAAsADAALAA4A
DgAOAA4ADAAMAA8AEQASABMAEwASABIAEQASABIAEgAVABUAFgAXABUAEwARAA4AEAAR
ABEAEQAQAA8ADwAOAAsACgAHAAUABQAFAAIAAQAAAP//+//6//z//f/9//3/+//7//3/
+v/6//r/+v/5//n/+P/4//f/9P/z//L/8f/0//b/9//4//f/9v/z//L/9P/2//P/8v/y
//P/8//z//L/8P/u/+v/7P/u/+//7//u/+7/7//v/+v/6//t/+3/8P/v/+//8P/v/+7/
7P/q/+3/7P/t/+7/7f/w//D/7//r/+r/6f/n/+r/6v/s/+7/7//v/+3/6//s/+r/6v/r
/+r/6v/s/+v/6v/q/+r/6f/p/+n/6v/r/+z/6f/m/+P/5f/n/+f/6f/n/+b/5v/o/+f/
5//n/+b/6P/p/+r/6P/l/+j/6f/o/+b/5v/m/+f/5v/l/+X/5f/j/+T/5P/g/+P/5//l
/+X/4v/i/+H/3//h/+L/4v/n/+b/5P/k/+L/5P/k/+X/5f/n/+f/5//n/+T/4//h/9//
4f/h/+L/4v/h/+L/5P/m/+X/5P/j/+L/4v/i/+P/5v/m/+P/4//l/+f/5v/n/+j/5f/k
/+P/4v/g/+D/4P/g/+T/5v/o/+r/6P/m/+T/4v/l/+b/5//o/+b/5v/m/+b/5P/k/+T/
5P/n/+j/6f/q/+n/6P/n/+b/5P/k/+T/5P/m/+b/5v/m/+X/5P/j/+L/5v/o/+r/7P/q
/+j/5v/k/+f/6P/p/+r/6P/o/+j/6P/p/+r/6//s/+z/7f/v/+//7f/s/+//8P/z//X/
+P/7//r/+f/2//f/+f/7//z//P/+/wAAAAD9//r/+P/3//f/+P/5//r/+//6//f/9f/1
//T/8//y//D/8P/w/+7/7v/q/+j/5f/k/+f/5//n/+f/5v/l/+X/5f/l/+X/5//n/+f/
5//m/+b/4v/h/+D/3//h/+H/4v/i/+T/5P/g/9v/3P/a/9n/3f/l/+3/8//5/wEADQAZ
ACoANgBCAFMAYABmAGIAWgBYAE4APwA0ADAALAAmAB8ADQD5//H/7v/p/+n/6v/n/+X/
4v/f/97/3//d/9v/3f/b/9v/2//a/9n/2P/X/9T/1P/U/9T/1v/W/9X/1f/V/9X/1f/V
/9j/2f/a/9v/2f/Y/9j/2P/W/9b/1v/X/9n/2f/Z/9n/1v/V/9T/0//W/9j/2v/c/9z/
2//a/9f/1//X/9n/2f/c/93/3v/e/9v/3f/c/9r/2v/b/93/3v/e/93/3f/b/97/4f/i
/+P/5f/l/+X/5f/j/+H/3//d/+L/5P/m/+j/6P/q/+z/7P/q/+j/5v/k/+j/6//v//H/
7//z/w==
         </WaveFormData>
      </LeadData>
      <LeadData>
         <LeadByteCountTotal>10000</LeadByteCountTotal>
         <LeadTimeOffset>0</LeadTimeOffset>
         <LeadSampleCountTotal>5000</LeadSampleCountTotal>
         <LeadAmplitudeUnitsPerBit>4.88</LeadAmplitudeUnitsPerBit>
         <LeadAmplitudeUnits>��V</LeadAmplitudeUnits>
         <LeadHighLimit>2147483647</LeadHighLimit>
         <LeadLowLimit>268435456</LeadLowLimit>
         <LeadID>II</LeadID>
         <LeadOffsetFirstSample>0</LeadOffsetFirstSample>
         <FirstSampleBaseline>0</FirstSampleBaseline>
         <LeadSampleSize>2</LeadSampleSize>
         <LeadOff>FALSE</LeadOff>
         <BaselineSway>FALSE</BaselineSway>
         <ExcessiveACNoise>FALSE</ExcessiveACNoise>
         <MuscleNoise>FALSE</MuscleNoise>
         <LeadDataCRC32>3874027480</LeadDataCRC32>
         <WaveFormData>
/P/8//z//P/6//j/9v/0//X/9v/3//j/+P/4//j/+P/3//b/9f/0//f/+P/5//r/+P/2
//T/8v/z//T/9f/2//j/+P/4//j/9v/2//b/9v/3//j/+f/6//j/9v/0//L/8//0//X/
9v/4//j/+P/4//b/9v/2//b/9//4//n/+v/5//j/9//2//b/9v/2//b/+f/6//v//P/4
//b/9P/y//X/9v/3//j/9v/0//L/8P/u/+7/7f/s/+z/8P/z//P/8P/v/+7/8P/y//H/
8P/w//H/8f/z//T/9v/4//T/8//x/+7/6//p/+b/5f/l/+f/6f/q/+r/6//p/+n/5f/i
/+L/4v/i/+L/4//k/+f/6P/m/+P/4//k/+f/5//n/+n/6f/o/+b/5f/m/+j/6//u/+3/
7P/t/+n/6P/o/+f/5v/v//H/7//w//T/+P/7/wIACQANAA8AFwApADgAQgBGAEUASwBR
AEgANQAqABwABgDt/97/1P/N/9D/1f/X/9//5//r/+n/5P/h/+H/5P/s//L/9f/1//T/
8v/y//X/9P/1//b/9//3//f/+f/5//n/+f/4//j/+//7//v//v/+//z//P/8//7//v//
/////f/9//3//f/9//z//P/8//7//v/////////+//7//P/8//v/+//8//3///8AAP3/
/P/8//z//f///wAAAAD+//7/AAD9//v/+v/6//v//f/+/wAAAQD///7//f/8////AQAC
AAMAAwACAP///v///wAAAgADAAUACAAIAAcABQACAAAA/f///wAAAgAEAAIAAgACAAIA
AAAAAP///v/+//7///////7//f/+//3/+f/5//r/+//4//f/9v/2//b/9v/4//j/+f/5
//j/9v/2//f/9f/0//X/9v/3//j/9f/0//X/9P/x//D/7//u/+z/7P/s/+n/5v/l/+P/
3f/h/+T/4f/e/+D/3//c/93/2f/Y/9b/0f/U/9b/1//U/9D/0P/Q/9D/1P/P/8v/y//O
/9H/0v/Q/87/0f/R/9H/0P/R/9L/0f/O/9D/0P/P/9D/0f/R/9H/0f/U/9b/1v/W/9X/
1P/S/9T/1v/Z/9f/0//Q/9T/1P/X/9f/2P/Z/9j/2f/Z/9f/1v/W/9r/3f/g/+P/5f/l
/+T/4v/h/9//4P/i/+P/5P/n/+n/6v/r/+n/5//j/+H/5v/s/+//7//t/+3/6//p/+3/
7//x//T/8v/x//D/8P/y//P/8//y//H/8P/v/+7/7//v//D/8P/v//D/8v/1//P/8//0
//T/8f/x//P/8//0//X/+P/5//j/9v/0//L/8v/0//b/9P/1//j/+f/5//j/9v/1//T/
9//3//f/+P/3//f/9v/1//f/9//3//f/+f/6//r/+v/3//X/8//x//P/8//z//X/9f/1
//T/9P/1//b/9//6//b/9v/2//j/9P/w//H/9v/2//b/9v/2//X/9P/z//L/8v/y//L/
8v/x//D/7//u//D/8P/w//D/8v/y//L/8v/v/+7/7f/s/+//8P/x//L/8P/w//D/8P/v
/+7/7f/s/+z/7P/s/+z/6f/o/+f/5v/m/+b/5v/m/+b/5v/m/+b/5f/k/+L/4P/h/+b/
6v/r/+X/4//h/+L/4//j/+P/5P/i/+H/4v/i/+X/6P/l/+X/5v/m/+b/5//h/9//3v/f
/+L/4v/h/+H/3//h/9//3v/g/+D/4P/g/97/3v/g/+D/3f/Z/9j/2P/d/9//4f/l/+L/
4P/d/9v/3P/e/+H/5P/m/+b/6P/l/+X/5v/m/+b/5//p/+n/6P/u//L/9//6////BQAJ
AAkAFQAoADYAPgBDAEkASwBKAEMANAAkABIA///w/+L/0//S/9v/4//h/+P/6f/p/+L/
3f/b/9j/2P/e/+X/5//o/+z/7v/w/+7/7v/u/+3/7f/t/+//8f/x//H/8P/u//H/8f/x
//P/9P/z//T/8v/y//D/7//x//H/8//1//n/+f/4//j/9v/2//T/8//1//f/+P/6//z/
/P/7//v//f/9//7//v/9//z//P/8//z//f/9//z/+//8/////f/8//z//f///////v/+
//3//P/8//z//P/7//v/+v/5//3//v/9//7//P/6//n/9//7//7//v/9/////v/+//3/
/f/+/wAAAgAAAAAAAAAAAP//AAAAAAAAAwAEAAYABwAFAAUABwAHAAQAAwADAAMABwAJ
AAsADgANAAwADQAMAA4ADwAPAA4AEAATABMAFAASABIAEgASABIAFAAYABoAFQASAA8A
DAAPABAAEQAPAA8ADwAOAAkACQAMAAkABgAJAAcAAwADAAIAAgABAP3///8AAAAA/P/5
//j/9//2//r/9f/x//H/9P/3//j/9v/y//P/8f/v//D/8f/y//H/8P/0//b/9//2//X/
8//x//P/9v/4//j/9f/z//H/7v/v//L/9v/1//T/8v/3//j/9f/z//L/8f/1//n//P/9
//j/9v/4//n//P/9//3/+//7//r/+v/5//j/+P/3//b/+f/7//z//f/8//v/+P/3//n/
/P/8//n/+f/7//v/+//5//n/+f/6//v/+//7//z/+//7//r/+P/6//r/+v/6//3//f/+
//7/+f/4//j/+f/4//n/+//8//r/+f/6//n/+f/7////AQAAAP7//P/6//r//P/+//z/
/P/+//7//f/6//j/9//2//r//f8AAAQAAgADAAMAAwABAAEAAQABAAIAAgABAAAA/f/9
//3//f////////8BAAMAAwACAAIAAgACAAIABAADAAQABQAIAAAAAgD//wAAAgACAAIA
AgAEAAQABAAEAAIAAAD+//z//f/+////AAD+//7//v/+/wAAAAAAAAAA/v/+//7//v/8
//z//P/8////AAABAAIAAAAAAAAAAAAAAAAAAAAAAP///v/9//z/+v/6//r/+v/6//r/
+f/4//b/+v/9//3/+//7//v//v/+//3//P/8//3//f///wAABAAGAAIAAQD+//z/+v/5
//f/9//4//v/+v/6//n/+f/5//v/+f/4//r/+v/6//r/+f/4//n/+P/6//f/9//4//n/
+f/5//v/+v/6//n/+f/5//r//P/+//z/+v/6//X/+P/6//v//P8DAP//+//8//7/BgAN
ABYAHwAjACMAJQAvADwASgBWAF8AYwBfAFgASQA4ACYADgD5/+z/4v/d/97/4//r//H/
8//z/+//8P/v//H/9P/y//L/9//5//z//P/+/wIAAAAAAAAAAQABAAEAAwADAAMAAwAC
AAQABwAHAAcACAAIAAYABgAHAAoACwANAAsACQAJAAkACQAJAAgACAAJAAwADQAPAA0A
DQAMAAwACgAKAAkACQAHAAcACAAIAAkACAAIAAgACgANAA8AEAALAAoACwAHAAkACgAM
AA8ADgAOAA8ADwAMAAwADAAMAA4AEQATABUAFAASAA4ADAANAA4AEAARABEAFAAUABMA
EwASABIAEQATABQAFgAYABgAGAAYABgAGQAaABoAGgAYABgAGQAZABoAGwAeAB8AHQAd
AB4AHwAdAB0AHQAeACEAIgAlACYAJQAlACQAIgAmACkAKQAqACkAKAAnACYAJgAmACgA
KAAmACYAJgAmACUAJAAjAB8AHwAfAB4AGQAbAB4AGwAYABgAFQAQAA8AEAASABMAEQAQ
ABAADwAKAAgACAAIAAgADQAJAAYABwAHAAkACQAGAAQABwAHAAcACAAJAAoACQAFAAgA
CQAJAAsACwAKAAkABgAIAAkACAAHAAcABwAGAAYACAALAAkACQAGAAoACgALAAsADAAN
AAsADQAOAA0ACwAKAA0ADwAOAA8ADwANAAsACgAKAAkADAAOAA8AEAAPAA8ADgANAA8A
DwANAA0ACwAOAA4ACwALAA0ADQANAA0ADQANAA4ACwAJAAcABgAIAAkACQAIAAkACgAL
AAwACQAHAAYABAAFAAYACAALAAcABwAIAAgABwAHAAkACQAHAAcACQAJAAsACgAJAAgA
CAAKAAwACgAIAAgABgADAAQABAAFAAYABgAFAAQABAAEAAUABQAFAAgACQAKAAsACAAG
AAMAAAACAAMABAAFAAQAAwACAAMAAwADAAIAAgAFAAYABwAKAAYABAACAAIAAgD8//v/
AAD///7//f/8//z//P/8//z//v/+//7//v/7//r/+f/4//r/+v/6//r/+//8//3//v/6
//j/9v/0//X/9v/3//j/9//2//X/9P/0//T/9P/0//b/9v/2//b/9f/0//P/8v/y//L/
8v/y/+//7v/t/+z/7v/u/+7/7v/s/+z/7P/s/+n/6P/o/+z/7//v/+3/7f/r/+7/7v/t
/+7/7v/v/+//8//0//b/+P/0//P/8v/w/+7/7f/q/+n/5//p/+r/6v/r/+3/7//z//H/
8P/w//D/8P/w//D/8P/0//T/9P/x//H/8v/z//P/8//1//b/9v/3//f/9v/2//X/9v/2
//b/+v/5//3/AAD+//z/+//9/wMABgAKAA4AEwAYAB0AHwAjACcAMQBAAE4AWABfAGUA
ZwBgAFEAQAA0ACQADwD6/+j/4f/g/+P/5//t//f///8BAP7//f/3//j//P/8//v/AwAK
AAwADgAQAA4ADgAOAA4ADQAMAA0AEAARABIAEgASABUAFQAVABYAFgAUABQAFAAWABYA
FwAYABcAGAAZAB0AHQAcABwAGQAaABkAGQAcAB0AHQAeAB0AHAAaABkAGwAbABwAHAAf
ACAAIgAkACIAIwAjACIAIgAiACQAIQAeAB4AHwAhACIAIgAjACMAIwAkACUAJgAkACUA
JQAlACgAKgAqACwAKgAoACcAJQAkACYAJQAjACQAJAAlACUAIgAiACMAJAAkACQAJAAk
ACcAKAAoACgAJQAkACQAIwAjACMAJQAlACIAIQAhACEAHwAdABsAGgAXABYAFwAWABQA
EwARAA4AEQAVABYAGAATABAADQAKAAoACgAMAAwABwAGAAUABAACAAAA/v/5//j/+f/5
//X/8//0/+//6v/t/+v/5//n/+X/5v/m/+P/4P/g/9//2v/W/9b/1v/W/9j/0//P/8//
0//V/9X/0v/R/9P/0v/R/9H/0f/R/8//0P/U/9b/1//V/9P/0P/N/87/0v/V/9b/1f/V
/9X/1P/V/9j/3P/b/9r/2P/d/97/2//Z/9j/1//a/93/3//f/97/3P/e/9//3//f/97/
2//f/+D/4v/j/+L/4v/h/+D/5f/n/+j/6f/p/+n/5//n/+n/7P/s/+n/6v/t/+7/7//t
/+3/7f/u//D/8f/y//T/8//z//L/8P/y//T/9v/4//v/+//8//z/+f/4//j/+f/3//f/
+P/4//r/+//+/////////wEAAQD///7//f/8//z//v8AAP7///8CAAMAAwABAAAAAAAA
AP///////wAAAwAFAAYABwADAAEA///9/wAAAAD///7//f/9//3//f/6//n/+P/5//z/
/f/9//7/+v/4//b/9v/3//j/+f/8//z/+v/1//b/9P/0//T/9P/z//L/8f/w/+7/7v/u
/+7/8P/w//D/8P/u/+7/7v/u/+7/7v/u/+7/7v/u/+7/7v/s/+z/7P/s/+//8P/x//L/
7//u/+3/7P/q/+r/6v/q/+3/7v/v//D/7f/s/+v/6v/r/+z/7f/u/+7/7v/u/+7/7f/s
/+r/6P/m/+r/7f/t/+3/7f/t//D/8v/x//D/8P/v/+//8f/y//P/9P/v/+3/7//u/+3/
7f/o/+f/5//p/+3/7v/u/+//7v/v/+z/6v/o/+j/6P/o/+n/6v/t/+7/7P/p/+n/6v/r
/+v/6//t//D/8P/v/+//7v/u/+//8P/x//L/9f/z//X/9v/2//b/8f/v//X/+v8AAAIA
BwAMAA8AEwAXACMAMwBAAEwAWABdAFkAUwBSAEkANAAgABQABwDy/+b/5f/o/+v/8f/1
//f/+//7//T/7f/t//D/8P/0//n//f/+//7/AAAAAP7//v/+/wAAAQACAAUABAADAAIA
AAACAAUABQAFAAYABgAEAAQAAwAEAAMAAwAEAAMABAAFAAQAAwABAAAAAQAEAAUABwAF
AAUABAAEAAIAAgABAAEAAwAFAAgACgAIAAYABQAEAAcACQAKAAoACQAKAA0ACwAJAAgA
CAAJAAwADgARABMADQAKAAcABAAGAAcABwAHAAYABgAEAAQABAAEAAUABQAIAAwADQAN
AAsACgAKAAkABwAIAAoADAAOAA4ADgAOAAsACgAIAAYACQAKAAwADQANAA0ADwAPAAsA
CwAMAA0ADgAPABAAEgARABAAEQAQABQAFQAVABQAFQAXABYAFgAWABYAFgAWABUAFgAZ
ABoAFwAWABUAFAAUABQAFAARABEAEQAQAAsADQAQAA0ACgAMAAkABAADAAAAAAD///v/
/P/+/////P/7//z//f/+/wQA///7//v/+//7//n/9P/2//n/+f/5//j/+f/6//n/9f/4
//n/+f/7//v/+v/5//r//v8BAAIA///9//v/+P/6//z////9//3/+v/+//7/AAD/////
///+/wEAAwADAP7//P/+////AQADAAQAAwAFAAQABAADAAIAAgABAAAAAgADAAMAAwAB
AAEA/////wEABAAEAAEAAwAFAAUABQAEAAMAAgACAAQAAwACAAIAAQABAAAA/v///wAA
AQACAAEAAQACAAIAAAAAAAEAAwD/////AAAAAP////8BAAEAAQABAAMAAwADAAIAAQAA
AP//AAABAP7//v8AAAAA///9//z//P/8//3//f/9//7//P/9//3//f/9//3//f/9////
AAAAAAAA///////////9//3//f////3//f/8//z/+v/6//r//P/9//7///8CAP7//P/9
//z//f/+////AAAAAAAAAAAAAAIAAgACAAIAAAAAAAAAAAD///7//f/8//7//v/+//7/
AAAAAAAAAAD9//z/+//6//z//v8AAAIAAQAAAP///v/+//7//v/+//7//v/+//7//f/8
//v/+v/6//r/+f/4//b/+P/5//f/9//3//f/+v/8//v/+v/6//v/+//9//7/AgAEAAAA
//8AAP7//P/7//j/9//3//n/+f/4//b/9f/3//n/9//2//f/+P/5//r/9//2//f/9v/3
//X/9v/4//b/9f/0//X/9v/2//X/9f/2//b/9//4//b/9v/4//X/+P/6//v//P/3//f/
+//+/wAAAgALABYAHQAdABsAIwAxADgAPgBMAF8AYQBdAFgAUwBEADAAGAADAPD/4v/d
/97/5//t//H/8f/1//X/8P/v//H/9P/0//T/8f/x//D/9P/4//v/+v/7//z//f/9//3/
//8BAAEAAQAAAAAAAwADAAMAAgACAAAAAAADAAYABwAJAAYAAwACAAEAAQABAAAAAAAB
AAQABQAHAAUAAwAAAP7/AAACAAMABQADAAMABAAEAAMAAgACAAIABQAHAAgACAADAAIA
AwD/////AAACAAUABAAEAAUABQACAAIAAgACAAUABwAIAAkABwAGAAMAAgAGAAgACwAN
AAwADgANAAsACgAIAAcABQAGAAgACwAOAAsACgAJAAgADAAOAA8AEAAQABAAEQARABEA
EQATABMAEgATABUAFwAWABUAFAAUABcAGAAbABwAHAAbABkAFgAaAB0AHQAeACAAIAAg
ACAAHAAcAB4AHgAeAB4AHgAeAB4AHgAeABsAFwAXABYAEQATABYAEwAQAA4ACwAGAAUA
BgAIAAkABwAFAAYABgACAAAAAAAAAAAABAD///v/+//7//3//f/6//v///8AAAEAAQAB
AAEA///7//7//////wAAAQABAAEA//8CAAQABAAAAP///v/8//r//P////3//f/6//7/
/v8BAAEAAgADAAIAAwADAAEA///+/wEAAwAEAAUABQADAAIAAAD///3///8AAAAAAAAB
AAEAAAD//wAAAQAAAAEA//8CAAIA/////wEAAQABAAEAAQABAAIAAAD9//r/+P/5//v/
/P/8//z//P/8//z/+//7//z//P/9//7/AAADAP7//f/9//z/+//7//3//f/6//n/+v/5
//n/+P/3//b/+f/8/////v/7//z/+//5//z//P/9//7//P/7//r/+v/4//n/+f/5//r/
+//8//3//f/8//r/+P/5//v//f///////////wEA/v/9//v/+v/7//z//f8AAPv/+v/5
//r/+v/8//v//v8AAAAAAAAAAAAAAAAAAAAAAAAAAAAAAAD9//z/+//6//z//P/8//z/
/P/8//z//P/8//z//P/8////AAABAAIA///+//3//P///wAAAQACAAEAAAD///7//v/+
//7//v///wAAAQACAAEAAAD///7/AAAAAAAAAAD///7//f/8//z//P/8//z//P/8//v/
+v/5//z//v/9//z//f/+/wIAAgABAAAAAAABAAEAAwAEAAgACgAGAAUAAQD+//v/+f/3
//f/+P/7//z//P/7//v/+//9//v/+v/7//z//f/+//z//P/+//7/AAD9//3//v//////
//8BAAEAAAD+//3//f/+/wAAAgAAAAAAAgD//wQABgAHAAgACwALAAsABgAKABQAFwAc
ACcAKwAtADUAQQBMAFYAYgBrAGkAZQBeAE8APgAuABwABwD2/+r/5//u//H/7//1////
AQD///j/8////wYAAgAEAAcABQAEAAgADAAMAAoACgAKAA4ADwAQABMAEwATABMAEgAS
ABUAFQAVABMAEgAPAA4AEAAUABYAGQAWABMAEgARABMAEwASABIAFAAWABYAFwAWABUA
EwASABMAFAAUABUAFQAVABYAFgASABAADwAOABAAEwAVABYAEwASABMADwAQABIAFQAZ
ABkAGAAYABcAFAAUABQAFAAUABUAFQAVABUAFAARABAAEwAUABYAFwAYABoAGQAXABkA
GAAYABcAGQAaABwAHgAbABoAGQAYABsAHAAcABwAHgAeAB8AHwAcABsAHAAbABoAGwAd
AB8AHwAfAB8AIAAiACIAJAAkACYAJwAnACYAJQAnACYAJgAoACgAKAAoACQAJAAmACYA
JwAoACkAKgAnACYAJQAhACEAIQAgABsAHwAiAB8AHAAaABcAEgARABEAEgASAA8ADQAO
AA4ACgAKAAoACgAKAA8ACwAIAAkACQALAAsACAAGAAkACQAJAAcABwAHAAUAAwAGAAcA
BwAJAAkACAAHAAYACAAJAAgACQAJAAkACAAKAAwADwANAAgABAAHAAYACQAJAAoACwAJ
AAsADAALAAsACgANAA8ADgAPAA8ADQALAAoACgAJAAoADAANAA4ADQANAAwACwANAA0A
CwALAAoADAALAAcACAALAAwADQAMAAsACgAKAAoACQAIAAgACQALAAwADAAJAAgABwAG
AAkACQAKAAoACAAIAAkACwAJAAkACgAKAAcABwAJAAkABwAHAAkACQAJAAgABwAGAAgA
CgAMAAoACAAIAAYAAwAGAAYABwAIAAkACQAJAAoABwAHAAYABQAGAAcACAAJAAgACAAH
AAYABwAHAAcABwAFAAUABQAHAAkACQAIAAgABgAGAAYACAAFAAQAAwAEAAQABgAHAAgA
BgAGAAYABgAFAAQAAwACAAUABgAHAAgABwAGAAUABAAGAAYABgAGAAQABAAEAAQAAgAC
AAIAAgADAAQABQAGAAUABAADAAIABQAGAAcACAAGAAYABgAGAAUABAADAAIAAwAEAAUA
BgAFAAQAAwACAAMABAAFAAYAAwACAAEAAAACAAIAAgACAAQABAAEAAQAAQD///3//P8E
AAkACwALAAsACwAOAA4ACgAIAAcABwAIAAsADQAQAA4ACAAFAAIAAQAAAAAA/v/7//v/
/f/+//z/+//7//v////9//z//P/8//z//P/8//7/AAAAAAAA/P/7//v/+//7//v//f/+
/wAA//////7//f/9//3//P/9/wAA/v8BAAEAAAD/////AQABAAIACAAOABcAHgAhACEA
HwArAD0ASABQAFwAYwBhAF0AUgA9ACgAHAAOAPv/7P/i/9//4v/j/+X/7//3//P/8f/2
//P/8f/0//b/9v/3//n//P8EAAYABgAEAAQABAAEAAMAAgADAAYABwAIAAgABwAJAAgA
BwAKAAoACAAIAAoADAAMAA0ACgAHAAYABQAKAAsACwAMAAsADAALAAsACQAJAAgACAAK
AAoACQAJAAYABQAFAAQABgAGAAcACAAGAAcABwAGAAYABgAIAAUABQAGAAgACwAIAAYA
BQADAAUABgAHAAgABgAHAAcABwAKAAoACAAIAAYABgAHAAcABwAIAAYAAwAHAAgACgAL
AAcABgAGAAYACAAIAAgACAAJAAoACgAKAAgACAAJAAkACgALAA4ADwANAA0ADgAPABIA
EwAUABYAFAAUABYAFgAWABUAEwAQABQAFwAXABgAFwAWABUAFAAUABQAFgAWABQAFAAU
ABQAEgAQAA4ACQAKAAsACwAHAAcACAADAP7/AAD///z//f/8//z/+//3//X/9v/2//L/
8//0//X/9v/3//H/7P/r/+3/7//v/+z/6v/t/+3/7f/q/+n/6P/l/+b/6v/s/+3/7P/r
/+n/5//l/+j/6v/q/+r/6f/o/+b/5f/m/+j/5f/n/+b/7P/u/+3/6//q/+n/6v/t/+//
7//t/+z/7//x//H/8f/w/+3/7//w//L/8//y//L/8f/w//L/8//z//P/9f/1//P/8//x
//T/9P/x//L/9f/2//f/9//3//f/+P/2//X/9P/0//X/9//4//j/9//2//X/9P/4//n/
+//8//f/9v/2//f/+P/5//v//P/+////AgADAP///f/9//v//v/+//7//v/+/wAAAgAA
AAAAAgACAAEABAAEAAUABgAFAAUABQAGAAgACwANAA8ADQANAA0ADQAPABAAEAAQAA8A
DwAPAA8ADwAPAA8AEQASABMAEwAUABIAEgASABQAEgASABIAFAAWABYAFwAQAA8ADgAN
AAwADgAQABIAFAATABIAEQAQABIAEgASABIAFAAUABQAFAARABAADwAOAA8AEAARABIA
DwAOAA0ADAANAA4ADwAQAA4ADgAOAA4ADAAMAAwADAAMAAwADAAMAAkACAAHAAUABAAE
AAgACwALAAkACQAJAAoACgAJAAgACgALAAsADQANAA4ADwAKAAsACgAIAAYABAAAAP7/
/f/9//7//v/9//7///8CAAEA/v/+//7//v///wAAAQAEAAMAAgD+//3//v////////8B
AAIAAgABAP///P/6//n/+//8//3/AAD//wEAAgACAP7/AQADAAUACAAIAAwAEQAYABsA
HQAfACEALQA8AEgAVABhAGMAXQBaAFUARAAyACYAFwAIAPz/8//u//P/+//7//n///8D
AP7/9//3//j/+P/6//v//f8EAAYABgAGAAQABAAEAAcABwAHAAkACwALAAsACgAJAAsA
CgAJAAsADAALAAwACgAMAAwADQANAAsACwALAA4ADwAPABAADgAOAAwACwAOAA8ADwAQ
AA8ADgAMAAsACwALAAwADAAOAA4ADwAQAA8ADwAOAAwADgAQABQAEwAQAA4ADQANAA0A
DAAMAAsADAAOABAAEgAPAA8ADgANABAAEgASABQAEQAQABAADwARABQAFAATABUAFgAY
ABkAFgAWABcAGAAaABoAGgAaABsAHAAcABwAHAAcAB0AHQAeAB8AIgAjAB8AHwAgACEA
IwAjACMAJAAiACIAJAAkACcAJwAmACQAJwArACwALgAsACoAKAAmACcAKAArACwAKgAq
ACoAKgAqACoAKgAnACcAJwAmACEAIgAkACAAHAAdABsAFwAXABcAGAAYABUAFAAUABMA
DgAOABAAEgAUABUADQAGAAMACAALAAwACgAIAAsACwALAAcABwAHAAUABgAKAAwADQAL
AAkABgADAAUACAAKAAoABgAFAAQAAgAEAAYACQAHAAUAAgAGAAYABAADAAMAAwAGAAkA
CwALAAYABAAGAAcACAAJAAkABwAHAAYABgAFAAcACAAIAAgADAANAA0ADQAMAAsACAAH
AAUACAAIAAUABwAJAAkACQAIAAcABgAGAAYABQAEAAQABAAFAAUABAACAAIAAgACAAQA
BQAHAAgABAAEAAUABwAHAAcACAAIAAYABQAGAAUAAAD//wAA//8AAAAAAAAAAP7/AAAC
AAAAAQAEAAUABQAEAAIAAQAAAAEAAQABAAIABQAHAAgACQAHAAUAAwABAAMABAAEAAQA
AQABAAEAAQADAAMAAwAFAAcABwAGAAYAAwACAAEAAgACAAQABgAKAAoABAABAAQABAAE
AAQABAAFAAYABwAIAAYABgAGAAYABwAIAAkACgAJAAgABwAGAAgACAAIAAgACgAKAAoA
CgAIAAgACAAIAAsADAANAA4ACwAKAAkACAAKAAoACgAKAAwADAAMAAwACgAKAAoACgAL
AAwADQAOAA0ADAALAAoACgAKAAoACgALAAwADQAOAA0ADAAKAAgACgAOABEAEQASABUA
GAAeABoAFwAUABIAFQAVABcAGAAXABgAEwARABIAEAAOAA0ADAALAAsADQAMAAwACwAL
AA0ADwANAAwACwAKAAkACAALAAwADwAQAA4ACwALAAwACwALAAsADQARABIAEgATAA8A
DgAOAA4ADwAQABMAEQAQABAADwAOAA8ADwANABIAGgAcAB0AIAAlACkALQAxADsATABc
AGoAbwBvAG8AbABhAEwAOgAyACEACAD4/+//6P/r/+3/7//3/wEAAwAAAP3/+//2//b/
/P8BAAkADgAQAA4ADgAMAAwADAAMAAsACgALABAAEQASABIAEAARAA8ADQASABQAFAAW
ABQAFgAWABcAFQATABMAEwAXABcAFgAWABQAFgAWABcAFQAVABQAFAAVABYAFgAXABcA
FwAYABgAGQAYABgAGAAYABkAGQAYABoAHAAgAB8AHAAcAB0AHwAeABwAGwAZABsAHgAh
ACQAIQAhACAAHwAhACIAIQAiACQAJAAlACUAJwAqACoAKQApACgAKAAnACkAKgAsAC4A
MgA4AA==
         </WaveFormData>
      </LeadData>
      <LeadData>
         <LeadByteCountTotal>10000</LeadByteCountTotal>
         <LeadTimeOffset>0</LeadTimeOffset>
         <LeadSampleCountTotal>5000</LeadSampleCountTotal>
         <LeadAmplitudeUnitsPerBit>4.88</LeadAmplitudeUnitsPerBit>
         <LeadAmplitudeUnits>��V</LeadAmplitudeUnits>
         <LeadHighLimit>2147483647</LeadHighLimit>
         <LeadLowLimit>268435456</LeadLowLimit>
         <LeadID>V1</LeadID>
         <LeadOffsetFirstSample>0</LeadOffsetFirstSample>
         <FirstSampleBaseline>0</FirstSampleBaseline>
         <LeadSampleSize>2</LeadSampleSize>
         <LeadOff>FALSE</LeadOff>
         <BaselineSway>FALSE</BaselineSway>
         <ExcessiveACNoise>FALSE</ExcessiveACNoise>
         <MuscleNoise>FALSE</MuscleNoise>
         <LeadDataCRC32>53290530</LeadDataCRC32>
         <WaveFormData>
CAAIAAgACAAIAAgACAAIAAgACAAIAAgACAAIAAgACAAIAAgACAAIAAgACAAIAAgACgAK
AAoACgAIAAgACAAIAAgACAAIAAgACAAIAAgACAAGAAYABgAGAAgACAAIAAgABgAGAAYA
BgAIAAgACAAIAAoACgAKAAoACAAIAAgACAAJAAoACwAMAAoACgAKAAoACwAMAA0ADgAO
AA4ADgAOAAwADAAMAAwADgAOAA4ADgANAAwACwAIAAkACgALAAwADAAMAA4ADgAOABAA
EgAVABgAGgAbABoAFwAWABQAEwAPAA4ACQAHAAUABQAFAAUAAwAFAAMAAwADAAMAAwAD
AAQABQAHAAoACgAJAAkACQAHAAcABwAIAAYABgAGAAYABwAIAAkACgAJAAgABwAFAAcA
BwAIAAgACgAKAAoACQAFAAcACgAPABIAEgASAAwABwADAAAA/v/5//L/5f/U/8T/u/+z
/6z/qv+f/4//gv97/3T/bv9s/3L/fP+Q/6b/uP/L/9v/6P/w//b/9//9////AQAEAAoA
DgAOAA0ADgAPABAAEgASABIAEwAWABYAGAAYABcAFwAZABkAGQAbABsAGwAdAB8AHwAf
AB4AHQAdAB0AHwAgACAAIAAfAB8AHgAaABsAHQAeAB8AHQAfACAAIAAfAB0AHAAbAB4A
IAAhACIAIAAgACAAIAAeAB4AHgAeAB8AHwAfAB8AHAAbABoAGQAaABsAHAAdABwAGwAZ
ABgAGQAZABoAGgAaABoAGgAZABkAGgAbABsAHAAcAB0AHgAaABkAGQAYABkAGwAeAB8A
IAAgACAAIAAeAB4AHgAeACAAHwAfAB8AHgAeAB4AHgAeAB8AHwAgACAAHwAfAB4AHAAc
ABwAGwAcABwAHAAcABgAGAAYABgAGgAbABsAGwAbABwAHQAeAB0AGgAbABoAGgAbABwA
HQAbABwAHAAcAB4AHQAdAB0AHwAfAB8AHgAdAB0AHQAcAB4AHgAeAB0AGwAbABsAGwAb
ABsAGwAbABwAHAAcABwAHQAdAB0AHQAfAB8AHwAfAB4AHQAcABsAGwAbABsAGwAcAB0A
HgAfAB0AHQAdAB0AHwAhACIAIgAgACAAIAAgACIAIwAjACIAIQAhACEAIQAgACAAIAAf
ACEAIAAfAB8AHwAfAB8AHwAgACEAIQAfAB8AHgAeAB8AHAAbABoAGgAcAB0AHAAdAB0A
HAAbABoAGwAcAB0AHgAcABwAHAAcABoAGQAYABcAGgAbABwAHAAbABsAGgAZABkAGQAa
ABoAGAAYABgAGAAVABUAFgAXABgAGQAZABoAGQAYABgAFwAZABkAGQAZABcAFgAWABcA
FQAVABQAFAAVABcAGAAZABcAFgAWABUAFQAVABUAFQATABMAEwATABMAEwATABMAFAAW
ABcAFgAUABUAFQAVABUAFQAVABUAFQAVABUAEgAQABAAEAAQABIAEgASABIAEAAQABAA
EAAQABAAEAAQABAAEAAQABAADgAOAA4ADgAQABAAEAAQAA8ADgANAAwADgAOAA4ADgAM
AAwADAAMAAwADAAMAAwACgAKAAoACgAIAAgACAAIAAoACgAKAAoACgAKAAoACAAIAAgA
CAAIAAYABgAIAAgABwAIAAkACwANABAAEgASABAAEAAPAA8ADwAOAAkABwAEAAMAAgAB
AP//AQD/////AQABAAEAAQABAAEAAgAEAAYABQAFAAUABQAFAAUABgAEAAQABAAEAAIA
AgACAAIABAAEAAQAAwACAAEAAQAAAAIAAgACAAEA///9/wAABQAIAAoACgAIAAUAAwAC
AP7/+f/y/+v/4P/O/8H/u/+0/7L/tf+z/6j/m/+S/4z/hP9+/4L/jv+e/7L/v//N/97/
7P/0//n/+////wEAAgAEAAgADAANAA4ADwAQAA8ADgANAA0AEAAQABIAEgARABEAEwAT
ABEAEwATABMAEwAVABUAFQAUABMAEwATABUAFgAWABYAFAAVABUAEgASABMAEwATABMA
FQAWABYAFQATABIAEQATABQAFAAUABQAFAAUABQAEwASABEAEAASABMAFAAVABIAEQAQ
AA8ADwAPAA8ADwAPAA8ADgAOAA0ADQAOAA4AEAAQABAADwAOAA4ADgANAA8ADgAOAA4A
CwALAAwADAAJAAkACgAJAAkACgALAAwACgAKAAoACgAKAAkACQAJAAgACAAIAAgABQAF
AAQABAAFAAUABgAGAAMAAgABAP//AAAAAAAAAAD+//7//v/+//7/////////AAAAAAAA
AAD+//z//v/+//7///8AAAEA//8AAAAAAAACAAEAAQABAAEAAQABAAAA/v///wAAAAAA
AAAAAAD//wEAAQABAAEAAQABAAEAAQACAAIAAgACAAIAAQAAAP//AQABAAEAAQABAAEA
AQABAP//////////AAABAAIAAwACAAEAAAD//wIAAwADAAIAAgACAAIAAgAAAAEAAQAA
AAAAAQACAAMAAgACAAIAAQADAAIAAQABAAMAAwADAAMAAwADAAIA//8CAAIAAwAFAAQA
AwACAAIABQAFAAMAAwAEAAQABAAEAAIAAgACAAIABAAEAAQABAABAAEAAQABAAIAAwAE
AAQAAgADAAMAAwD/////AAAAAAEAAgADAAQAAgABAAEAAQACAAMAAwAEAAIAAgADAAMA
AQABAAEAAQADAAIAAgADAAMAAwACAAIAAgADAAMAAwAAAAAAAQABAAEAAQABAAEAAwAD
AAMAAwABAAEAAQABAAIABAAFAAQABAAFAAUABQADAAMAAwADAAUABwAFAAQAAwACAAEA
AAADAAQABQAGAAQABAAEAAQAAgACAAIAAgADAAQABQAGAAUABAADAAIAAgACAAIAAgAC
AAIAAgACAAAAAAAAAAAAAwAEAAUABgADAAIAAQAAAAEAAgADAAQAAgACAAIAAgAAAAAA
AAD+////AAABAAIA/v/+/wAAAAAEAAYACAALAAsADAAMAAoACAAIAAcABwAGAAYAAgAB
APz/+//6//n/+v/9//z//f/9//3//f/9//7///8BAAQABAADAAMAAwABAAEAAQACAAQA
BAAEAAQABAAEAAQABAAEAAQABAADAAUABQAGAAYABQAEAAMAAQADAAcACgANABAAEAAM
AAYAAQD//wAA/P/3/+7/4//S/8D/tf+v/6z/rP+n/5v/jP+B/3j/cP9s/3D/fP+S/6r/
vP/L/9n/5P/s//D/8//3//3/AQAEAAYABgAGAAUABgAHAAgACgAKAAoACwAKAAoADAAM
AA0ADQAPAA8ADwARABEAEQAPABEAEQARABIAEQARABEADwAQABAAEAAQABEAEQAOABAA
EQARABEAEAARABEAEAATABMAFAAVABMAFAAUABQAFAAUABQAFAAWABYAFgAWABMAEwAT
ABMAFQAVABUAFQATABMAEwATABEAEQAQABAAFAAVABcAGAAXABYAFQATABMAFAAVABUA
FQAUABQAFAARABEAEgASABQAFQAXABcAEwASABEAEAARABIAEwAUABIAEQARABEAEAAQ
ABAAEAARABEAEAAQAA4ADQANAAwADgAOAA4ADQAKAAoACgAKAAgACAAIAAgACgALAAsA
CwAIAAgACAAIAAoACAAKAAoACQAJAAkACQAIAAgABwAGAAcABwAIAAkACAAHAAYABAAG
AAcACAAIAAgACAAIAAcABQAFAAUABQAHAAcABwAHAAUABAADAAIABAAFAAYABwAHAAcA
BwAHAAYABQAEAAMABAAFAAYABwAFAAUABQAFAAcABwAHAAcABgAHAAcABgAGAAYABgAG
AAYABwAHAAYABQAFAAUABQAFAAYABwAHAAcABgAFAAUABQAFAAUABQAGAAcABwAFAAQA
AgABAAEABAAFAAYACAAIAAcABAADAAIAAgACAAIABAAEAAQABAADAAIAAQAAAAEAAQAB
AAEAAQABAAEAAAAAAAEAAQABAAAAAQADAAQAAwACAAEAAAABAAEAAgADAAEAAQAAAAAA
AAAAAAEAAQADAAMAAwADAAEAAAAAAAEAAwADAAIAAgACAAMAAwADAAAAAAABAAEAAgAD
AAQABQAEAAMAAgABAAMAAwADAAMAAwAEAAQAAgACAAMAAwADAAMAAwADAAMAAQADAAMA
AAACAAIAAgACAAIAAgACAAIAAAAAAAAAAAACAAIAAgACAAEAAAD///7//v/+//7//v8A
AAAAAAAAAP7//v/+//7/AAAAAAAAAAD///7//f/8//7//v/+//7//v/+//7//v/8//z/
/P/8//z//P/8//z/+v/6//r/+v/8//z//P/8//r/+P/4//j/+P/4//b/9v/4//j/+v/8
//z//////wAAAQAAAAEAAgADAAMAAQAAAPj/9f/y//H/8//z//P/9f/z//P/8//z//P/
8//0//X/9//6//r/+f/5//n/+f/5//r//P/9//7//P/8//z//P/+//7//v/+//7//f/9
//3//v/+//7//v8AAP///f///wAAAQAEAAYABgAEAAEA///6//j/9f/s/+H/0v/C/7f/
s/+s/6j/o/+V/4D/c/9s/2T/ZP9o/3D/gv+Y/6z/u//H/9b/5P/q/+//9f/5//v/AAAC
AAAAAgAEAAYACAAKAAoACgAKAAsADAAMAA4ADgAOAA8AEgATABAAEQAQAA8AEQATABMA
EwAUABMAEwATABMAFAAUABQAFgAXABcAFAAUABUAFQAVABMAFQAWABYAGAAXABcAFwAV
ABYAFgAWABgAGAAYABgAFwAWABUAFAAUABUAFgAXABcAFwAXABcAFgAVABQAEwAVABUA
FAAUABMAEwAUABQAFgAWABYAFQAXABgAGQAZABgAFgAVABQAFAAVABcAGAAVABUAFgAV
ABQAFAAUABQAFAAUABQAFAASABEAEQARABEAEgATABQAEwATABIAEgASABEAEQAQABAA
EAAQAA8ADgAOAA4ADgAOAA4ADgAOAA0ADQAMAAsACwAMAA0ADgAMAAoADAAMAAsACwAL
AAsADQAOAA4ADgANAAsACgAJAAsACwALAAoACgALAAwADAAKAAoACgAJAAsACwALAAsA
CQAJAAkACQAIAAgACAAIAAcABwAHAAcACQAJAAkACQALAAsACwALAAkACQAJAAkACwAL
AAsACwANAA0ADQANAAwADQANAAwADgAOAA4ADgAOAA8ADwAOAA4ADwAQABEADwAQABEA
EQATABIAEQARABMAEwATABMAEQARABAADQAQABAAEQATABEAEQARABIAEgARAA4ADQAO
AA4ADgAOAAwADAAMAAwADgAOAA4ADgANAA0ADQANAAsACwALAAoACwANAA4ADwAMAAsA
CwAKAAwADAAMAAwADQANAA4ADwANAA0ADAAMAA0ADgAQABEAEQARABEAEQATABIAEgAT
ABMAEwASABIAEgATABMAEwAUABQAFQAVABQAEwASABEAEwATABMAEwATABMAEwATABIA
EgARAA4AEAARABEAEQAPAA8ADwAPAA8AEQARAA4ADgAOAA4ADgAMAAwADAAMAA4ADgAO
AA4ADAAMAAwADAAMAAwADAAMAAsACgAJAAgABgAGAAYABgAHAAgACQAKAAgACAAIAAgA
BgAGAAYABgAGAAYABgAGAAQABAAEAAQABgAGAAYABgAEAAQABAAEAAYABgAGAAYABAAE
AAQAAgACAAIAAgACAAMABAAHAAgACQAKAAsADQAOABAAEQAQAA4ADgANAA0ADQAMAAcA
BQACAAEAAAD///3////9//3//v///wAAAQAAAAEAAwAGAAYABQAFAAUABgAHAAgACgAJ
AAgABwAGAAgACAAIAAgACAAIAAgABwAFAAUABgAGAAcACAAJAAkABQAHAAwADQAQABIA
EgAOAAcABQAEAP7/9f/u/+X/1v/K/8P/u/+2/7b/sf+l/5j/j/+G/4L/fv9+/4b/mP+s
/7r/x//X/+j/8v/2//v///8BAAMABAAGAAoADAALAAwADQAOAA4ADgAOAA8AEAAQABIA
EgAPAA8AEQARABMAFQAVABUAFQAXABcAFwAUABMAEwATABMAFAAUABQAFAAVABUAEgAS
ABMAEwATABEAEwAUABQAFAATABMAEwARABIAEgASABIAEgASABIAEAAQABAAEAARABEA
EQARABAADwAOAA0ADgAPABAAEQARABEAEAAQABAADwAPAA4ADgAOAA4ADQALAAwADQAN
AA0ADAAMAAwADQANAA4ADgALAAsADAALAAwADAAMAAwACQAIAAcABgAIAAcABwAHAAYA
BgAGAAYAAwADAAIAAgAEAAMAAwACAAAAAAAAAP//AAAAAAAAAAD8//z//P/8//r/+//7
//v/+//8//3//v/8//r//P/8//z//f/+//////8AAAAAAAD+//3//f/9//7///8AAAAA
/////////v///wAAAQABAAEAAQABAAEA//////////8AAAAAAAAAAP//////////////
////////////////////////////AQABAAEAAQD//////////wIAAwADAAIAAgACAAIA
AgACAAMAAwACAAMAAwADAAMAAgACAAIAAQADAAIAAQABAAEAAQABAAEAAAABAAEA//8C
AAIAAwAFAAQAAwACAAIAAwADAAEAAQACAAIAAgACAAAAAAAAAAAAAgACAAIAAgD/////
/////wAAAQACAAIAAgADAAMAAwD/////AAAAAAIAAgACAAIA/////wAAAQADAAMAAgAC
AAAAAAABAAEA//////////8BAAAAAAABAP/////+//7/AAABAAEAAQD///7//v/9//3/
/f/9//3////////////+//3//P/7//3//v/+//z//P/9//3//f/7//v/+//7////////
//7//f/8//v/+v/8//z//P/8//r/+v/6//r/+v/6//r/+v/8//z//P/8//r/+v/6//r/
+//8//3//v/8//z//P/8//z//P/8//z//v/+//7//v/7//r/+f/4//n/+v/7//z//P/8
//z//P/6//r/+v/4//n/+v/7//z/9//2//f/9v/5//z///8DAAMABAAEAAIAAgACAAEA
AQABAAIA//////v/+f/3//X/9//5//f/9//1//X/9f/1//b/9//5//z//v/9//3//f/8
//v/+v/6//z//P/8//z//P/8//z//P/8//z//P/7//3//f/+//7//f/8//v/+f/5//v/
/v8DAAQABgAEAAAA+f/1//b/+P/z/+j/3f/O/77/sf+p/6T/pP+l/53/kv+D/3b/bP9o
/2b/bv+A/5j/qv+1/8H/0P/c/+D/5f/p/+3/8f/0//j/+v/8//v//P/9//7/AAAAAAAA
AQAAAAAAAgACAP////8BAAEAAgAFAAYABwAFAAcABwAHAAgABwAHAAcABwAIAAgACAAG
AAcABwAEAAYABwAHAAcABQAHAAgACAAKAAkACQAJAAgACAAHAAYABgAGAAYABgAHAAgA
CQAKAAgABwAGAAUABgAHAAgACQAJAAkACQAJAAkACQAIAAgABwAHAAgACAAIAAgACAAH
AAkACgALAAsACwAKAAoACgALAAsADAAMAAoACwANAA0ACgAKAAoACgAMAAwADAAMAAoA
CQAJAAkACAAIAAgACAAJAAkACAAIAAYABQAFAAQABgAGAAYABQAEAAQABAAEAAAAAAAA
AAAAAgADAAMAAwAAAAAAAAAAAAIAAAACAAIA/////////////wAAAAAAAAIAAQABAAEA
AQABAAEAAAACAAMABAAEAAMAAgABAP////////////8AAAEAAgADAAEAAAD///7/AAAB
AAIAAwACAAEAAAD//wEAAQABAAEAAwADAAMAAwACAAEAAAD//wAAAQACAAMAAgADAAMA
AgAEAAQABAAEAAQABQAFAAQAAQABAAEAAQACAAQABgAHAAUABAADAAMAAwADAAMAAwAF
AAcACAAHAAUABAAEAAUABQAFAAUABgAHAAcABQAFAAQABAAEAAQABgAGAAYABgAFAAQA
AwACAAIAAwAEAAUABQAFAAUABAACAAMAAwADAAIAAwAFAAYABAAEAAQABAAFAAUABgAH
AAYABQADAAIAAAAAAAEAAQACAAMABAAFAAMAAgACAAMABQAFAAQABAACAAMAAwADAAIA
AgADAAMAAwADAAMAAwABAAEAAQABAAMAAwADAAMAAQACAAIAAAAAAAEAAQABAAEAAQAB
AAEA//8BAAEAAAACAAIAAgACAAAAAAAAAAAAAgACAAIAAgACAAIAAgACAAAAAAAAAAAA
AgACAAIAAgAAAAAAAAAAAAAAAAAAAAAAAgACAAIAAgABAAAA///+/wAAAAAAAAAAAAAA
AAAAAAAAAAAAAAAAAAIAAgACAAIAAAAAAAAAAAAAAAAAAAAAAAAAAAAAAAAA/v/+//7/
/P/9//7///8AAPz//P/+//7/AQAEAAcACwALAAwADAAKAAkACAAGAAUAAQAAAPv/+f/3
//f/9//3//r//f/8//3/+//7//v/+//6//v//f8AAAEAAQACAAMAAgABAAAAAAACAAIA
AgACAAAAAAAAAAAA/v/+//7//f/+////AQACAAAAAAAAAP//AQABAAIABwAMAAwABgAA
APv/+//6//b/8f/o/9n/yP+6/6//p/+m/6T/mf+L/37/c/9q/2j/aP9q/3j/kP+o/7j/
xf/R/97/5v/s/+//8//7/////v/+/wAAAgACAAIAAgACAAMABAAFAAcABgAGAAgACAAH
AAcACQAJAAkACwALAAsACwANAA0ADQAOAA0ADQANAA0ADgAOAA4ADAANAA0ACgAMAA0A
DQANAAsADQAOAA4AEAAPAA8ADwANAA4ADgAOABAAEAAQABAAEgASABIAEgAPAA8ADwAP
AA8ADwAPAA8ADQANAA0ADQAPAA8ADgAOABEAEQASABIAEQAQAA8ADQAOABAAEgATABEA
EAAQABAADwAPABAAEAAQABEAEwATABAAEAAQABAAEgASABIAEgAQAA8ADwAPAA4ADgAO
AA4ADwAPAA4ADgAMAAsACwAKAAsADAANAA0ACgAKAAoACgAGAAYABgAGAAgACQAJAAkA
BgAGAAYABgAGAAQABgAGAAUABQAFAAUABQAGAAYABgAGAAUABQAFAAMAAwADAAIABAAF
AAYABgAEAAQABAADAAUABQAFAAUABwAHAAcABwAFAAQAAwACAAUABQAFAAUABQAFAAUA
BQADAAMAAwADAAQABQAGAAcABQAFAAUABQADAAMAAwADAAYABwAHAAYABAAEAAQABAAG
AAcABwAGAAUABQAFAAUABwAIAAkACQAHAAYABQAFAAUABQAFAAUABgAHAAcABQAFAAQA
BAAFAAcABwAHAAgABwAHAAUABQAGAAYABgAGAAgACAAIAAgABgAGAAYABgAFAAUABQAF
AAUABQAFAAQABAAFAAUABQAEAAUABwAIAAcABgAFAAQABQAFAAYABwAFAAUABAAEAAQA
BAAFAAUABwAHAAcABwAFAAQABAAFAAcABwAGAAYABgAHAAcABwAEAAQABQAFAAcABwAH
AAcABQAFAAUABQAFAAUABQAFAAcACAAIAAYABQAFAAQAAwAFAAUABQAFAAcABwAFAAQA
BQAGAAcACAAGAAYABgAGAAQABAAEAAQABgAGAAYABgAGAAYABgAGAAgACAAIAAgABgAG
AAYABgAGAAYABgAGAAgACAAIAAgABwAGAAUABAAFAAYABwAIAAYABgAGAAYABgAGAAYA
BgAIAAgACAAIAAcABgAFAAQABgAGAAYABgAGAAYABgAGAAYABgAGAAYACAAIAAYABgAE
AAQABAACAAUACAAJAAwACwAMAA4ADQAJAAYAAQD+//z/+//7//n/+v/3//f/9//7//3/
//8BAAEA/////////f/9//3//v8AAAMABwAIAAUABQAFAAUABQAFAAYABgAIAAgACAAI
AAYABgAGAAYACAAIAAcABwAGAAYABQAEAAUABgAGAAcACQAKAA0ADgAOAAwACAAHAAUA
AgD+//f/7P/b/8r/wP+5/7H/rv+o/5f/h/98/3H/aP9k/2j/cP+A/5b/qv+8/8v/2f/i
/+z/8v/1//v/AQABAAIABAAGAAgACwAMAA0ADgAOAA4ADgAPABAAEAASABIAEwATABUA
FQATABUAFQAVABUAFwAXABcAGAAXABcAFwAVABYAFgAWABkAGwAcABoAGQAZABgAFwAX
ABkAGgAaABoAGQAZABkAFwAYABgAGAAZABoAGwAcABoAGgAaABoAGwAbABsAGwAdAB0A
HQAdABsAGwAbABsAHQAdABwAHAAbABsAHAAcAB4AHgAeAB0AGwAcAB0AHQAdABwAHAAc
ABwAHQAfACAAHQAdAB4AHQAcABwAHAAcABwAHAAcABwAGgAZABkAGQAaABoAGgAaABcA
FwAWABYAFAATABMAEgAUABQAFAATABIAEgASABIAEgASABIAEgAPAA8ADgANAA4ADgAO
AA4ADgAMAA4ADgALAAsACwALAAsADAAMAAwACgAJAAkACQAKAAsADAAMAAoACwAMAAwA
CgAKAAoACQALAAsACwALAAoACQAIAAcABwAIAAkACgAJAAkACQAJAAcABwAHAAcACQAJ
AAkACQAIAAcABgAFAAcABwAHAAcABwAHAAcABwAGAAcABwAGAAcACAAJAAoACAAJAAkA
CAAJAAkACQAJAAkACgALAAsACwAKAAkACQALAAsACwALAAoACwALAAkACwAKAAoACwAL
AAsACwAMAAwACwAIAAcACgAKAAoACgAKAAoACgAKAAwADAAMAAwACwALAAsACwALAAsA
CwAKAAoACwALAAsABwAHAAgACAAIAAgACAAIAAkACQAKAAsACgAJAAcABgAHAAgACgAL
AAoACQAIAAcACQAIAAgACQALAAsACgAKAAgACQAJAAkACwAMAA4ADwAOAA0ADAALAA0A
DQANAA0ADwAPAA8ADwAPABAAEAAOABAAEQARABEAEQARABEAEQAPABMAEwAUABQAFAAU
ABQAEgASABIAEgAUABQAFAAUABIAEgASABIAFAAUABQAFAAUABQAFAAUABIAEgASABIA
EwAUABUAFgATABIAEQAQABAAEAAQABAAEAAQABAAEAAOAA4ADgAOAA4ADgAOAA4ADAAM
AAwADAAMAAoACgAMAAoADAAOABAAEQARABIAEgARABIAEwATABEADQAKAAMAAwABAAEA
AQACAAMABgAFAAMAAwADAAMABQAGAAcACQALAAoACAAHAAcABwAHAAcACAAIAAgACAAG
AAYABgAGAAkACgALAAwACgAJAAgACAAKAAoACgAKAAsACwAJAAgACwAOABAAEAAOAA0A
CQAEAAAA+//y/+n/3v/O/8X/vf+2/7b/uf+z/6b/mf+O/4j/gv+A/4T/kv+k/7T/v//N
/9z/6v/y//f/+f/9/wEAAgACAAIABgAIAAoADAAOAAwADAAMAA0ADgAOABAAEAARABEA
EwATABIAEwASABEAEwAVABUAFQAWABUAFQAVABUAFgAWABYAFAAVABUAEgASABMAEwAT
ABMAFQAWABYAFgAVABUAFQATABQAFAAUABYAFgAWABYAFgAWABYAFgAVABUAFQAVABUA
FQAVABUAFQAVABUAFQAXABcAFgAWABUAFQAWABYAGAAYABgAFwAVABYAFwAXABcAFgAW
ABYAFwAXABgAGAAVABUAFgAVABUAFgAXABgAFwAWABUAFAAUABMAEwATABQAFAAUABQA
EQARABAAEAASABEAEQAQABAAEAAQAA8ADAAMAAwADAAMAAwADAAMAAsACwAKAAkACgAK
AAoACgAMAAoADAAMAAsACwALAAsACwAMAAwADAAKAAkACQAJAAsACwALAAoADAANAA4A
DgAOAA4ADgANAA0ADQANAA0ACwALAAsACwALAAwADQAOAA4ADQAMAAsACwALAAsACwAL
AAsACwALAAkACQAJAAkACwALAAsACwALAAsACwALAAoACwALAAoADAAMAAwADAAKAAsA
CwAKAAsACwALAAsACQAKAAsACwALAAoACQAJAAsACwALAAsACgALAAsACQALAAoACgAL
AAoACQAIAAgACQAJAAcABwAKAAoACgAKAAgACAAIAAgACAAIAAgACAAHAAcABwAHAAcA
BwAHAAYACAAJAAkACQAFAAUABgAGAAgACAAIAAgABQAFAAYABwAFAAUABAAEAAYABgAH
AAcABQAFAAUABQAHAAYABgAHAAUABQAEAAQABAAFAAUABQAGAAYABwAHAAUABQAFAAUA
BwAHAAcABwAHAAcABwAHAAcACAAIAAYACAAJAAkACQAHAAcABwAHAAkACQAJAAoACQAI
AAcABgAIAAgACAAIAAoACgAKAAoACQAIAAcABgAIAAgACAAIAAgACAAIAAgACAAIAAgA
CAAIAAgACAAIAAgACAAIAAgABgAGAAYABgAIAAgACAAIAAgACAAIAAgACQAKAAsADAAL
AAoACQAIAAoACgAKAAoACgAKAAoACgAKAAoACgAKAAsADAANAAwACwAKAAkACAAJAAoA
DQAOAA0ADgAPABEADgAOAA0ACgAIAAYAAwABAAIAAgD+//3/AAADAAYACQAJAAsACQAJ
AAcABwAHAAcACAAJAAsADgAMAAsACwALAAwADQAOABAADgAOAA4ADgAOAA4ADgAOAA8A
EAARABEADwAPABAAEAAQABAAEAAPABMAEwASABMAFgAYABgAGAATAA8ADAAIAAMA/P/z
/+b/1v/H/8H/vP+6/7X/qf+a/5H/iP+A/3z/fP+C/5D/pP+4/8f/0//i//D/+v///wEA
AwAHAAoADAAMAA4AEQASABMAFAATABIAEQARABIAEgAUABQAFAAVABgAGQAXABkAGQAZ
ABkAGwAbABsAGgAZABkAGQAZABoAGgAaABwAHQAdABoAGAAZABkAGQAaAB0AHwAgAB4A
HQAdAB0AGwAcABwAHAAdAB4AHwAgAB8AHgAdABwAHAAdAB4AHwAfAB8AHwAfAB8AHwAf
AB8AIQAhACAAIAAfAB8AIAAgACEAIgAjACMAIwAkACUAJQAjACIAIgAiACIAIwAlACYA
JAAlAA==
         </WaveFormData>
      </LeadData>
      <LeadData>
         <LeadByteCountTotal>10000</LeadByteCountTotal>
         <LeadTimeOffset>0</LeadTimeOffset>
         <LeadSampleCountTotal>5000</LeadSampleCountTotal>
         <LeadAmplitudeUnitsPerBit>4.88</LeadAmplitudeUnitsPerBit>
         <LeadAmplitudeUnits>��V</LeadAmplitudeUnits>
         <LeadHighLimit>2147483647</LeadHighLimit>
         <LeadLowLimit>268435456</LeadLowLimit>
         <LeadID>V2</LeadID>
         <LeadOffsetFirstSample>0</LeadOffsetFirstSample>
         <FirstSampleBaseline>0</FirstSampleBaseline>
         <LeadSampleSize>2</LeadSampleSize>
         <LeadOff>FALSE</LeadOff>
         <BaselineSway>FALSE</BaselineSway>
         <ExcessiveACNoise>FALSE</ExcessiveACNoise>
         <MuscleNoise>FALSE</MuscleNoise>
         <LeadDataCRC32>2564152962</LeadDataCRC32>
         <WaveFormData>
/v/+//7//v8AAAAAAAAAAP7//v/+//7//v/+//7//v/8//z//P/8//r/+v/6//r/+//8
//3//v/9//z/+//6//z//P/8//z//P/8//z//P/6//r/+v/6//v//P/9//7//P/8//z/
/P/+//7//v/+//z//P/8//z/+v/6//r/+v/7//z//f/+//3//P/7//r/+//8//3//v/8
//z//P/8//r/+v/6//r/+//8//3//v/8//z//P/8//////8CAAMABQAGAAgACQAIAAoA
CwAOABEAEwAUABQAEQAPAAoABwAEAAMAAQD+//z/+//5//n/+P/2//T/8v/0//P/8f/x
//H/8f/x//L/8v/x//H/8f/v/+7/7P/r/+v/6f/p/+n/6v/r/+z/7f/r/+r/6P/n/+n/
6f/q/+r/7P/s/+z/7P/q/+v/8P/1//f/+////wEABwARABwAIAAcABgADwD1/9X/vf+r
/5n/if9w/1P/Nf8Z/wT/+v78/gr/If9E/2b/fv+U/6r/vv/L/9D/1P/Y/9r/3P/j/+n/
7P/v/+//8P/w//H/8P/w//H/9P/2//j/+v/7//n/+f/8//z//v////////8CAAIAAgAC
AAAAAAD/////AQACAAQABgAFAAMAAgABAAMAAwADAAQAAgACAAMAAwACAAEAAAD//wAA
AQACAAUAAwADAAMAAwAEAAUABwAHAAkACgALAAsACgAKAAoACwANAA4AEAARABAADwAO
AA4AEAAQABAAEgATABQAFAAUABYAFgAYABkAHQAeAB8AIQAgAB8AIQAgACUAKAArAC8A
MwA1ADcAOAA8AD0APgBAAEIARgBJAEwASwBLAEsATABPAFAAUgBUAFMAVABUAFQAVQBV
AFQAVABWAFYAVQBVAFMATwBNAEsASgBJAEgARwBEAEIAPwA8ADgANAAwACwAKgAoACYA
JQAgAB4AGwAYABcAFwAWABUAEwASABAADwAMAAwACwAKAAoACwAMAAwACgAIAAcABQAG
AAYABwAIAAgACAAIAAgACAAIAAgACAAKAAoACgALAAoACQAJAAgACAAKAAoACgAMAAwA
DAAMAAsACQAIAAcACQALAAwADQANAAwACwALAA0ADQAPAA8ADwAPABAAEAAPAA4ADgAN
ABAAEQASABMAEQARABEAEAAQABEAEQAQAA8ADwARABEADQAKAAkACgAMAA0ADAANAAoA
CQAJAAgACwALAAsACwAKAAoACQAJAAgABwAGAAUACAAIAAgACQAIAAcABgAEAAYABgAG
AAQAAwADAAMAAwABAAAAAQACAAIAAgADAAQAAQABAAAA//8AAAIAAwADAAMABAAEAAQA
BAADAAEAAAADAAMAAwADAAEAAAAAAAEAAQABAAEAAQABAAEA/////////////wAAAgAC
AAIAAQD////////+/wAAAAAAAAAAAQD///3//P/7//r/+f/4//n/+v/7//z/+v/6//r/
+v/6//r/+v/6//r/+v/6//r/+f/4//f/9v/4//j/+P/4//f/9v/1//T/9f/2//f/+P/2
//b/9v/2//b/9v/2//b/+P/4//j/+P/3//b/9f/0//b/9v/2//b/+P/4//j/+P/4//f/
+f/5//v//P/+//////8AAAAAAgAHAAkACgAKAAsACwAIAAcAAgABAP///P/6//n/9//3
//X/9P/z//L/8v/x/+//7//v/+//7//w/+7/7f/t/+3/7v/u/+3/7f/r/+n/6f/p/+n/
6f/p/+n/7P/s/+v/6//p/+n/6v/q/+z/7P/s/+z/6v/n/+j/7f/x//P/9f/5//3/BQAU
ABwAGgAWABEACwDz/9n/x/+3/6n/oP+P/3P/U/82/x7/FP8W/yP/OP9Y/3b/iv+c/7T/
yf/W/9z/4P/k/+j/6f/r//D/9f/4//r/+//9//z//P/9/wAAAgAEAAYABwAFAAUACAAI
AAYABwAHAAcACAAIAAgACAAGAAYABQAFAAcACAAKAAwADAALAAsACwALAAsACwAMAA4A
DgAPAA8ADAALAAoACQALAAsACwANAA0ADQANAA0ADQANAA4ADQAOABAAEgATABEAEAAP
AA8AEAAQABEAEQARABEAEQASABIAEgASABQAFgAYABkAGgAaABoAHAAdAB8AIAAhACMA
JQAlACgAKAAnACgAKQArAC8AMQAzADQANQA1ADUANgA3ADoAPAA+ADwAPQA+AEAAPgA+
AD8AQABDAEQARABEAEQAQwBBAEAAQgBCAEEAQQBCAD8APgA9ADsAOQA3ADUAMwAyADAA
LgApACYAIwAgAB4AHAAaABkAFgAUABEADgAKAAkABwAFAAQABAADAAMAAQAAAP7//P/9
//3//f/8//v/+v/6//n/9//2//b/9v/4//j/+P/4//b/9v/2//b/+P/4//j/+f/5//n/
+v/6//b/+P/4//j/+f/6//v//P/7//n/+P/3//n/+//8//3//v/+//7////9//3/////
/wAAAQADAAQAAgACAAMAAwAEAAUABgAHAAcABwAHAAYABAAFAAUABAAGAAcACgALAAcA
BAADAAQABQAFAAMAAwADAAMABAAEAAQAAwACAAEAAQACAAIAAwABAAEAAQABAAMAAgAB
AAEAAQABAAEAAAD+//7//v/8//z//f/+/////f/8//3//v/8//z//f/+//7/////////
/f/+//7//f/+/wAAAQACAAEAAQAAAAAAAwADAAMAAwADAAIAAgADAAEAAQABAAEAAgAD
AAIAAwACAAEAAAAAAAIAAgACAAEAAQABAAEAAAD+//7//v/+/wEAAwADAAAA/v/+//7/
/v///wAAAQACAAIAAgACAAIAAQAAAP///v8BAAIAAwAEAAMAAgABAAAAAgACAAIAAgAA
AAAAAAAAAP7//v/+//7/AQACAAMABAABAAAA///+////AAABAAIAAgACAAIAAgACAAIA
AgACAAUABQAIAAkACAAIAAkACQALAA4AEAAUABYAFwAXABYAFAATAA8ADQANAA0ADAAK
AAUAAwAAAP//AAAAAAAAAAACAAEA//////3//f/9//7//////wAAAQD///7//P/7//3/
+//7//v/+//7//v/+//7//r/+P/3//j/+f/7//z/+f/4//f/9v/4//3/AAAFAAUABwAJ
AAcADQAbACgALAAoACQAGwADAOX/z/+7/63/o/+S/3n/W/89/yb/Fv8W/yL/Of9c/37/
lv+q/77/0P/b/+D/5P/q//D/9P/3//v/+v/7//3//v/+////AAAAAAEABAACAAQABgAH
AAUABQAIAAgACQALAAwADQANAAwACwAKAAwADAALAAsACgAKAAsADAAMAAsACwALAA0A
DQANAA4ADQAMAAwACwANAA8AEQATABEAEQARABMAEwATABMAEwAVABcAGgAbABoAGgAa
ABkAGwAcAB0AHwAeAB4AHwAfAB8AHwAfACAAIQAiACMAJgAkACQAIwAiACYAJgAoACkA
KQAqACsALQAuAC0ALwAuADMANgA5AD0APAA9AD4APgBDAEUARwBKAEsATgBQAFIAUABR
AFIAVABVAFYAWABaAFkAWgBaAFoAXQBdAFwAXABaAFoAWQBZAFcAUwBRAE8ATgBNAEwA
SwBFAEIAPgA6ADkANgAzADAAKwAoACUAIwAeABwAGQAWABUAFQAUABMADgAMAAkABwAH
AAgACAAIAAcABwAHAAYABAACAAEA//8AAAAAAQACAP///v/9//z///8AAAEAAgACAAIA
AgADAAIAAQABAAAA//8CAAMABAADAAIAAQAAAAEAAQACAAMAAgADAAMAAwACAAIAAgAD
AAQABQAIAAkABgAFAAUABAAFAAYACAAJAAcABwAHAAcABQAFAAUABAAGAAcABwAGAAQA
AwAEAAMABQAEAAUACAAIAAcABAADAAEAAQACAAIAAwADAAMAAwABAAAA/v/9////////
///////+//3//f/9//3//f/8//7//v/+//z/+f/5//n/+f/6//r//P/+//n/+P/4//j/
9v/3//f/9//4//r/+//7//r/+v/5//j/+//7//r/+v/7//v/+//7//n/+P/4//n/+v/7
//z//f/8//v/+P/3//n/+f/5//r/+v/6//r/+f/3//f/9//2//j/+P/4//j/9//3//f/
9P/1//b/9//4//j/+P/4//j/9v/2//b/9v/3//j/+f/6//f/9v/1//T/9v/2//b/9v/2
//b/9v/2//T/9P/0//T/9v/2//b/9v/1//T/8//y//T/9P/0//T/9P/0//T/9P/y//L/
8v/y//T/9P/0//T/8//y//H/8P/z//T/9f/2//T/9P/1//X/9v/3//f/+P/7//3///8C
AAEABAAGAAcACQAIAAcABwAFAAUAAwADAAAA/P/5//f/9//3//f/9v/0//L/8f/v/+//
7//v/+//7//w//D/7//t/+3/7P/s/+7/7//w/+//7f/t/+3/7f/t/+3/7v/u/+3/7f/t
/+3/7v/u/+7/7v/y//D/8P/x//L/8//1//f/+f///wcAEQAcACIAIgAaABEA///j/8v/
u/+p/5v/iv9t/0v/K/8S/wD/AP8K/x3/PP9g/3z/jv+g/7b/yf/U/9z/4v/o/+r/7f/v
//D/8//2//j/+f/7//z//P/9/wAA//8AAAEAAQACAAMABwAIAAUABQAEAAMABgAGAAYA
BgAIAAgABwAHAAcABgAGAAYABwAHAAgACQAIAAcABgAGAAYABgAHAAcACQAJAAkACQAH
AAcABwAJAAoACwAMAA0ADQANAA4ADQAOABAAEgATABYAFgAWABcAFwAWABYAFQAYABkA
GgAcABoAGgAaABwAHQAeAB4AHgAiACIAJAAlACQAJAAkACUAKAApAC0ALgAtAC4ALwAx
ADQANwA6ADwAPgA/AEAAQgBBAEQARgBIAEkASwBNAFAAUABQAFEAUgBTAFQAVABUAFcA
VwBWAFYAVABUAFMAUwBTAFEAUQBRAE0ASwBJAEcARABCAD8APAA3ADQAMQAuACkAJgAj
ACEAIAAeABsAGAAVABMAEAANAA0ADAAKAAkABgAGAAUABAABAAEAAQAAAAEAAAAAAP//
/f/8//z//P/8//z//P/8//r/+v/6//r/+v/6//r/+//8//3///8AAP3//v/9//z//f/+
////AAAAAP////////7/////////AQACAAMABQADAAMABQAFAAcABwAIAAgACAAIAAkA
CQAJAAkACQAJAAoACwAMAAwACQAJAAgABgAGAAcACgALAAoACAAIAAoACAAHAAQAAwAE
AAUABwAIAAYABQAEAAMABAAEAAMAAwADAAMAAwADAAEAAAD/////AAABAAIAAgD///7/
/f/6//z//f/+/////v/+/wAAAgD9//z//P/8//3///8AAAEAAAAAAP///f///wAAAAAA
AAMAAwACAAIAAQABAAEAAQACAAIAAwAFAAQAAwACAAEAAwADAAEAAQABAAEAAQACAAEA
AAD///3//////////v/9//z/+//6//v//f/9//r/+v/6//r/+v/4//j/+P/4//r/+v/6
//r/+P/4//j/+P/6//r/+v/6//n/+P/3//b/9P/0//T/9P/2//b/9v/2//T/9P/0//T/
9P/0//T/9P/0//T/9P/0//L/8v/y//L/8//0//X/9v/1//T/8//y//P/9P/1//b/9v/2
//b/9v/2//X/9//3//r//P///wEAAQACAAIABAAJAAsADAAMAAkACQAGAAUAAgABAP//
/P/6//n/9//3//b/9P/y//D/8f/x//D/8f/v/+//7//w//D/7//v/+//8P/w/+//7//t
/+v/6//r/+3/7f/t/+3/7P/s/+v/6//p/+n/6v/q/+v/7P/t/+7/6P/r//L/8//3//v/
//8DAAkAFQAgACIAHAAYABEA/f/j/8//vf+t/6P/kP9z/1H/M/8a/w7/EP8a/y//Tv9u
/4L/lP+q/8L/0f/Y/97/4P/i/+T/4//n/+z/8f/x//L/8v/z//L/8v/z//b/9//6//3/
////////AgACAAQABQAFAAUABgAGAAYABgAFAAQAAgABAAQABAAFAAYABgAFAAUABQAH
AAcABwAIAAkACgAMAA0ADAALAAoACQAJAAkACQALAAoACQAIAAcABgAHAAkACQALAAwA
DQANAAsACgAJAAkACwAMAA4ADwARABEAEQASABEAEAAPABAAEgAUABUAFgAXABYAFwAX
ABsAHAAdAB8AHwAfACIAIgAiACQAJgApAC0ALwAxADIAMgAxADAAMAAzADYAOAA6ADgA
OQA6ADwAOgA6ADsAPAA/AEAAQABAAEAAPwA9ADwAPgA+AD0APQA8ADkAOAA3ADMAMQAv
AC0AKwAqACgAJgAhAB4AGwAYABYAFAASABEAEAAOAAsACAAEAAMAAQD//wAAAAD/////
+//6//j/9v/2//f/+P/4//f/9v/2//X/8//y//L/8v/y//L/8v/y//L/8v/y//L/9P/0
//T/9f/1//X/9v/2//L/9P/0//T/9f/2//f/+P/3//X/9P/z//X/9//4//n/+v/6//r/
+//5//n/+//7//3//f/+//7/+//6//r/+f/6//v//P/9//v/+//7//r/+v/7//v/+v/6
//v//v////3/+v/5//r//f/9//v/+//5//n/+v/6//j/9//2//X/9f/2//b/9//1//X/
9f/1//b/9v/2//f/9//3//f/9v/0//T/9P/y//T/9f/2//f/9f/0//X/9v/0//T/9f/2
//T/9f/1//X/8//0//T/8//1//b/9v/2//b/9f/z//L/9f/1//X/9f/z//L/8v/z//P/
8//z//P/9P/1//T/9f/y//H/8P/w//H/8v/z//P/8//z//P/8v/w//D/8P/w//f/9//3
//T/8//y//H/8P/x//L/8//0//L/8v/y//L/8v/y//L/8v/z//T/9f/2//X/9P/z//L/
8//0//X/9v/0//T/9P/0//T/9P/0//T/9f/2//f/+P/1//T/8//y//P/9P/1//b/9//4
//n/+v/4//j/+P/4//v/+//+/////P/8//3//f8BAAQABgAKAAwADQANAAwACwALAAgA
BwAHAAcABgAEAP///f/6//n/+//6//n/+P/4//f/9f/1//P/8//z//T/9f/1//b/9//z
//L/8P/v//D/7//w//H/8f/x//H/8f/w//D/7//v//D/8f/z//T/8//y//H/8P/w//P/
+P/7////AQADAAMABQANAB4AKgAqACQAHQANAPH/1//D/7X/q/+i/43/cf9P/y7/GP8S
/xj/Kf9I/27/iP+Y/6r/vv/P/9b/2v/g/+b/6v/t//H/9v/3//f/+P/4//n/+//8//7/
AgAAAAIABAAFAAMAAwAGAAYABwAJAAoACwAKAAoACgAKAAwADAALAAsACgAKAAsADAAM
AAsACwALAAwADQAOABAADwAOAA4ADQAPAA8ADwAPAA8ADwAPABEAEQARABEAEQAUABUA
FwAXABYAFgAWABUAFwAYABkAGwAaABoAGwAbABsAGwAbABwAHgAeAB4AIAAgACAAHwAe
ACEAIgAlACcAJwAoACkAKwAvAC8AMgAyADYAOAA6AD0APgA/AEAAQABDAEUARwBKAEoA
TABNAE4ATgBPAFAAUgBTAFQAVgBYAFgAWABXAFYAWABZAFkAWgBYAFgAVwBXAFYAUwBS
AFEAUQBPAE0ASwBHAEQAQAA8ADsAOAA1ADIALQAqACcAJQAiACAAHQAaABoAGQAXABUA
EQAQAA4ADQANAA4ADgAOAAwACwAKAAgABwAGAAYABQAGAAYABwAIAAcABgAFAAQABQAG
AAcACAAHAAYABQAFAAMAAwAEAAQABQAIAAkACgAHAAYABQAEAAUABQAGAAcABgAHAAcA
BwAIAAgACAAJAAsACwANAA0ADAALAAsACgALAAwADgAPAA0ADQANAA0ADQANAA0ADAAN
AA8AEAAQAAwACwAMAAsACwAKAAsADgAPAA8ADQANAAkACQAKAAoADQANAA0ADQALAAoA
CAAHAAkACQAJAAkACQAIAAcABwAFAAUABQAEAAYABgAGAAQAAQABAAEAAQABAAIABQAI
AAQAAgABAAAAAAABAAEAAQADAAQABAADAAIAAgABAAAAAgADAAMABAADAAMAAwADAAEA
AAAAAAEAAwADAAMAAwACAAEA/v/9//7///8AAAIAAAAAAAAA///////////+/wAAAAAA
AAAA+//7//v//P/9//7///8AAP7//v/+//7//P/8//z//P/+//7//v/+//z//P/8//z/
/f/+////AAD+//7//v/+//7//v/+//7/AAAAAAAAAAD///7//f/8//7//v/+//7//v/+
//7//v/+//7//v/+/wAAAAAAAAAA///+//3//P/+//7//v/+//7//v/+//7//v/+//7/
/v8AAAEABQAHAAYABgAHAAcACQAMAA4AEgASABMAEwASAA8ADwAMAAsACAAHAAUAAgAA
AP///f/9//7//v/+//7//P/7//n/+f/3//f/9//4//v/+//8//3/+v/4//X/8//0//P/
9P/1//P/8//z//P/8v/y//H/8f/y//P/9f/2//T/9P/0//T/9P/3//r//f8BAAMAAQAD
AAsAGwAkACYAJAAeAA8A8//V/73/qf+d/5P/fP9f/0P/Jf8O/wj/DP8Y/zH/WP96/5D/
oP+2/8b/0f/a/97/4v/q//D/8//1//b/9//2//b/9f/1//j/+v/9/wIAAQACAAMAAwAB
AAEABAAEAAYABwAHAAcABgAGAAYABgAIAAgABwAHAAYABgAHAAgABgAFAAUABQAHAAcA
BwAIAAYABgAHAAcACQAJAAkACQAJAAkACQALAAsACwALAAsADgAPABEAEQAPABAAEQAR
ABQAFAAUABUAFgAWABcAFwAZABkAGQAaABsAHAAdACAAIAAgAB8AHgAhACIAJQAnACcA
KAApACsAKwArAC4ALgAxADQANwA7ADwAPQA+AD4AQQBDAEUASABJAEwATgBQAE4ATwBQ
AFIAUwBUAFYAWABXAFgAWABYAFoAWwBbAFwAWgBaAFkAWQBWAFMAUgBRAFEATwBNAEsA
RwBEAEAAPAA7ADgANQAyAC0AKgAnACUAIAAeABsAGAAWABUAEwARAA0ADAAKAAkACQAK
AAoACgAHAAcABwAGAAMAAgACAAEAAgACAAMABAABAAAA///+////AAABAAIAAgACAAIA
AwADAAMABAAEAAMABgAHAAgABwAGAAUABAAEAAMAAwADAAYABwAHAAcABgAGAAYABwAJ
AAkACwALAAoACQAJAAgACgAKAAsACwAJAAkACQAJAAkACQAJAAgACQALAAwADAAKAAkA
CgAJAAkACAAJAAwACwALAAkACQAHAAcACAAIAAsACwALAAsACAAIAAcABwAJAAkACQAJ
AAcABgAFAAUABQAFAAUABAAFAAYABwAGAAIAAQAAAP//AAAAAAIABAABAAAAAAAAAP7/
////////AQACAAIAAQD//wAAAAAAAAMAAwACAAIAAwADAAMAAwABAAAAAAABAAIAAwAE
AAUABAADAAAA//8BAAEAAQACAAIAAgACAAEAAAD///7//P/9//7///8AAP////////7/
//8AAAEAAgAAAAAAAAAAAP7//v/+//7///8AAAEAAgABAAAA///+////AAABAAIAAgAC
AAIAAgACAAIAAgACAAQABAAEAAQAAwACAAEAAAACAAIAAgACAAAAAAAAAAAAAAAAAAAA
AAABAAIAAwAEAAMAAgABAAAAAgACAAIAAgACAAIAAgACAAQABAAEAAQABQAGAAcACQAH
AAoACwALAA0AEAASABQAFAAVABgAGgAXABUAEgAPAA4ACgAIAAQABQADAAAA/v8BAAEA
AwAFAAMAAQD///7/+//5//n/+f/6//v//f/+//z/+//6//j/+P/3//f/9//3//f/9//3
//X/9f/1//b/+P/3//f/9//2//b/9f/0//b/9v/2//b/+f/6//3//////wEABwATACMA
KgAqACQAGgAJAO3/0f+//6v/nf+L/2z/Tf8v/xH//v76/gL/Fv81/1r/eP+M/6L/tv/G
/9P/3P/g/+b/7P/u/+//8f/y//P/9v/4//n/+//+//7///8CAP//AAABAAEAAwADAAYA
BgAEAAUABQAFAAgACAAIAAgACAAIAAcABwAHAAYABgAGAAcABwAIAAkACAAHAAYABgAI
AAgACQAJAAkACQAJAAkACQAJAAkACwAOAA8AEAARABEAEQASABEAEwAUABUAFQAYABgA
GAAZABgAGAAZABkAHQAdAB0AHgAeAB4AHgAgACEAIgAiACIAIgAiACQAJQAlACYAJwAp
AC0ALQAwADAAMAAyADQANwA5ADsAPQA+AEAAQQBCAEQAQwBGAEgASgBLAE0ATwBSAFEA
UABQAFAAUQBSAFIAUgBTAFMAUgBSAFAAUABPAE8ATwBNAE0ATQBJAEUAQQA9ADoAOAA1
ADIAMQAuACsAKAAiAB4AGgAXABUAFAASABAADQALAAgABQAEAAQAAwADAAEAAAD+//z/
+//7//v/+v/6//r/+//7//j/9v/1//T/9v/2//b/9v/4//j/+P/4//b/9v/2//f/+f/5
//r/+v/3//j/9//2//T/9P/0//T/9P/z//P/8//y//P/8//z//X/9v/3//n/9//3//n/
+f/5//n/+v/6//z//P/9//3//P/7//r/+f/6//v//P/8//v/+//6//j/+f/5//v/+//8
//r/+v/8//z/+//4//f/9v/3//n/+v/6//n/+P/3//j/+P/3//f/+f/5//n/+f/3//b/
9f/1//b/9//4//j/9v/2//b/9P/1//X/9f/1//b/9v/4//r/9v/0//P/8v/1//f/+P/5
//j/+P/3//X/9//4//j/+P/5//n/+P/4//n/+f/5//n/+v/6//v//f/8//v/+v/5//r/
+//6//v//f/9//3//v/8//z//P/7//z//f/+//7//P/8//z//P/9////AQACAAAAAAAA
AAAA/v/+//7//v///wAAAQACAAEAAAD///7///8AAAEAAgACAAIAAgACAAAAAAAAAAAA
AQACAAMABAADAAIAAQAAAAAAAAAAAAAAAgACAAIAAgAAAAAAAAAAAAEAAgADAAQAAgAD
AAMABgAFAAUABgAIAAsADAAOAA8AEQASABIAEQATABMAFAASAA4ACgAIAAUAAgAAAP//
/f/+//////////3//P/6//f/+f/5//n/+f/5//j/9v/1//f/9v/2//X/9f/1//P/8//z
//P/8//z//T/9v/3//f/9f/1//X/9v/4//j/+P/4//r/+P/3//b/+f/7//3/AQAHAA0A
FQAgACgAJgAgABsADwD3/93/zf+//7P/qv+V/3X/Uf8y/yD/GP8e/y3/SP9o/4L/lP+m
/7z/0f/e/+b/6v/s//D/8f/z//T/+f/8//7///8BAAQABAAFAAgACAAKAAwADQAPAA8A
EgASABEAEQAQAA8AEgASABIAEgASABIAEQARABIAEgATABQAFgAVABUAFQATABMAEwAU
ABUAFgAYABkAFwAXABcAFwAVABUAFQAXABkAGQAZABkAGgAbAB0AHQAbABwAHQAdABwA
HAAcAB0AHgAeAB8AHwAjACMAIwAkACIAIgAiACQAJgAoACkAKgAqACoALAAtAC8AMAAx
ADMANwA3ADoAOgA7ADwAPQA/AEMARQBHAEgASQBJAEkASgBLAE4AUABSAFMAVQBXAFoA
WQBYAFgAWABbAFwAXABcAF0AXQBcAFwAXABcAFsAWwBbAFkAWQBZAFYAUwBQAE0ASwBK
AEgARgBFAEIAPwA8ADcANAAxAC8ALQAsACoAKAAlACMAIAAdABwAHAAbABsAGgAaABkA
GAAXABcAFwAWABcAFgAWABUAEwASABIAEgATABQAFQAWABUAFAATABIAEgASABIAEwAV
ABUAFgAWABMAFAATABIAEwAUABUAFgAWABUAFQAVABQAFQAVABUAFgAWABYAFwAVABUA
FwAXABkAGQAaABoAGgAaABsAGwAZABkAGQAZABsAGwAbABoAGAAZABkAGAAZABkAGwAb
ABgAFgAWABgAGAAXABQAEwAUABUAFwAYABYAFQAUABMAEwAUABQAFQATABMAEwATABMA
EgARABEAEgATABQAFAATABIAEQAOABAAEQASABMAEAAQABIAFAARABAAEAAQABIAEwAT
ABMAEgASABEADwARABIAEgASABEAEQAQABAADwAPAA8ADwAQABAAEQATABIAEQAQAA8A
EQARAA8ADwARABEAEQASABAAEAAQAA8AEAARABIAEgARABAADwAOABMAEwATABQAEwAS
ABEAEAAQABAAEAAQABEAEgATABQAEwASABEAEAARABIAEwAUABIAEgASABIAEgASABIA
EgATABQAFQAWABQAFAAUABQAFgAWABYAFgAWABYAFgAWABQAFAAUABQAFQAWABcAGAAX
ABYAFQAUABYAFgAWABYAFgAWABYAFgAWABYAFgAWABkAGgAbABwAGwAbAB4AHwAgACIA
JQAnACYAKAApACwALQAtACwAKgAnACcAJAAjAB8AHQAaABYAFwAZABoAHQAbABoAGQAY
ABYAFQATABMAFQAVABUAFgAUABMAEwATABUAFgAWABcAFQATABMAEwATABMAEwATABYA
FgAVABUAEwATABQAFAAUABQAFAAUABgAFwAWABkAGwAdACEAJQApADEAQABGAEQAPgA5
ACsADwDz/+P/0//H/7b/m/99/2P/SP8y/yz/Mv9D/17/gP+c/67/wP/W/+v/+v8AAAIA
BgAKAA0ADQAQABEAFgAYABkAGwAbABoAGgAcABwAHgAgACEAIwAjACYAJgAlACUAJAAj
ACYAJgAmACYAJgAmACUAJQAkACQAJQAmACcAJwAoACkAKAAnACYAJgAnACgAKgArACkA
KQApACkAKQApACkAKwAtAC0ALQAtACwALQAvAC8AMAAyADQANQA2ADYANgA3ADgAOAA5
ADkAPQA9AD0APgA8ADwAPAA+AEAAQgBDAEQARgBGAEgASQBJAEoASwBNAFAAUQBVAFYA
VgBYAA==
         </WaveFormData>
      </LeadData>
      <LeadData>
         <LeadByteCountTotal>10000</LeadByteCountTotal>
         <LeadTimeOffset>0</LeadTimeOffset>
         <LeadSampleCountTotal>5000</LeadSampleCountTotal>
         <LeadAmplitudeUnitsPerBit>4.88</LeadAmplitudeUnitsPerBit>
         <LeadAmplitudeUnits>��V</LeadAmplitudeUnits>
         <LeadHighLimit>2147483647</LeadHighLimit>
         <LeadLowLimit>268435456</LeadLowLimit>
         <LeadID>V3</LeadID>
         <LeadOffsetFirstSample>0</LeadOffsetFirstSample>
         <FirstSampleBaseline>0</FirstSampleBaseline>
         <LeadSampleSize>2</LeadSampleSize>
         <LeadOff>FALSE</LeadOff>
         <BaselineSway>FALSE</BaselineSway>
         <ExcessiveACNoise>FALSE</ExcessiveACNoise>
         <MuscleNoise>FALSE</MuscleNoise>
         <LeadDataCRC32>2214975054</LeadDataCRC32>
         <WaveFormData>
9v/2//b/9v/0//T/9P/0//L/8v/y//L/9P/0//T/9P/y//L/8v/y//T/9P/0//T/8v/y
//L/8v/y//L/8v/y//L/8v/y//L/8v/y//L/8v/y//L/8v/y//D/8P/w//D/8v/y//L/
8v/y//L/8v/y//L/8v/y//L/8v/y//L/8v/y//L/8v/y//L/8v/y//L/9P/0//T/9P/y
//L/8v/y//L/8v/y//L/8P/w//D/8P/u/+7/7v/v//H/8v/0//X/9f/3//n/+v/7//7/
AAACAAIAAwAEAAQAAAAAAP///f/3//X/9P/0//D/7v/t/+3/7f/s/+n/6P/n/+b/5f/l
/+X/5f/l/+X/5f/l/+X/5f/j/+L/4v/i/+L/4v/i/+L/4v/i/+L/4v/h/+H/4f/h/+P/
4//j/+T/5P/l/+X/5f/l/+f/6//w//X/+v8EABMAJAA7AFEAYwBwAHwAhAB3AF8ASAAy
ABUA8//L/6L/eP9M/x3/Af/2/gL/Hf9D/2n/gv+Y/6z/uv/E/8n/zv/V/9j/2//g/+b/
6v/s/+3/7v/u//D/8P/y//P/8//0//X/9v/2//b/9v/4//n/+v/6//r/+//5//v/+//7
//z//P/8//z//v/+///////9//7//v/+/wAAAAABAAEA//8BAAEAAQABAAEAAQABAAMA
BAAEAAQABAAFAAUABgAGAAYABwAHAAcABwAIAAgACQAJAAkACwALAAsADAANAAwADAAO
AA4AEQARABEAEwASABMAFAAVABgAGQAbABwAHwAhACIAIwAkACUAJQAlACsALQAvADEA
NAA2ADYAOAA9AD0APgBAAEMARQBIAEgARwBIAEkASgBNAE4ATwBPAFAAUgBSAFIAVABV
AFUAVQBVAFUAVQBVAFUAUwBSAFEAUgBQAE8ATgBMAEsARwBFAEEAPgA7ADgANwA2ADIA
LgApACgAJQAhACAAHgAdABsAFwAWABQAEQAQAA8ADgAMAA4ADQAMAAsACAAHAAYABQAH
AAcABwAHAAcABwAHAAcABwAIAAgACAAIAAYACAAIAAYABgAGAAYACAAJAAkACQALAAsA
DAAMAAoACwALAAwADgAPAA8ADwAOAA8ADwAPABAAEQARABIAFAAUABQAFAATABMAFAAV
ABUAFQAVABUAFwAXABcAFwAVABYAFgAVABQAFAAVABUAEgARABAADwARABEAEQARAA0A
DQANAA0ADgAOAA8AEAAQABAADgANAAwADAALAAkACwALAAsACwAJAAkACQAJAAoACgAK
AAoABwAHAAcABwAHAAcABwAHAAkABwAHAAcABgAGAAUAAwAEAAYABwAHAAUABQAFAAUA
AwADAAIAAgAEAAUABQAFAAIAAgACAAIABAAEAAQABAACAAIAAQABAAMAAwADAAMABAAE
AAQAAwADAAMAAwADAAMAAgACAAIAAgABAAMAAAAAAAAAAAAAAAAAAAAAAAAAAAAAAAAA
AAD+//7//v/+//7//v/+//7//v/+//7//v/+//7//v/+//z//P/8//z//v/+//7//v/8
//z//P/8//7//v/+//7//v/+//7//v/9//z/+//6//z//P/8//z//P/8//z//f/7//z/
/v////3///8BAAIAAQAEAAYACAALAA0ADwAQABAAEAAPAA0ACQAHAAYABgACAAAA////
/////v/7//r/+f/4//f/9//2//X/9P/z//X/9f/1//X/8//y//L/8v/y//L/8v/y//L/
8v/y//L/8//z//P/8//z//P/8//0//T/9f/1//X/9f/z//f//P///wQADAAXACYAPQBV
AGkAdgCCAIwAkQCDAGwAWABDACUAAwDg/7T/hv9V/yf/DP8I/xX/M/9X/3j/kP+i/7b/
xv/R/9b/2//g/+f/6P/q/+7/9P/3//j/+P/6//r//P/9//3//v///wAAAAAAAAAAAgAD
AAQABAAEAAUAAwAFAAUABQAGAAYABgAGAAcACAAKAAsACQAKAAoACgAKAAoACwALAAkA
CwALAAsACwALAAsACwANAA4ADgAOAA4ADwAPABAADgAOAA8ADwARABEAEgASABEAEQAR
ABMAEwATABQAFQAUABQAFgAWABcAFwAXABkAGgAbABwAHQAeAB8AIQAiACMAJQAmACcA
JwApACoAKwAuAC8AMAAxADQANgA2ADgAOwA7ADwAPgA/AEEARABEAEUARgBHAEgARwBI
AEkASQBMAE4ATgBOAEwATQBNAE0ATwBPAE8ATwBNAEsASgBJAEoASABHAEYAQgBBAD0A
OwA5ADYAMwAwAC8ALgAqACYAIwAiAB8AGwAZABYAFAARAA0ADAAKAAcACAAHAAYABAAC
AAEAAAD//wAA///+//3/+//7//v/+//5//n/+f/5//f/+P/4//j/+v/4//r/+v/4//j/
+P/4//r/+//7//v/+//7//z//P/8//3//f/+//7/////////AAABAAEAAQACAAMAAwAE
AAQABAAEAAQABQAFAAYABwAHAAcABwAHAAcABwAHAAcABwAIAAgABwAIAAgACQAJAAUA
BQAFAAUABQAFAAUABQADAAMAAwADAAMAAgACAAIABAAEAAIAAQD//wAAAAD//wEAAQAB
AAEA///////////+//7//v/+//3//f/9//3//f/9//3//f////3//f/9//v//P/8//v/
+//8//z/+//7//v/+//7//v/+//6//r/+v/7//v/+//6//r/+v/6//r/+v/6//r/+v/6
//n/+f/5//n/+f/5//z//P/8//v/+f/5//n/+f/7//r/+v/6//r/+//5//r/+P/4//j/
+P/6//r/+v/6//r/+v/6//r/+P/4//j/+P/6//r/+v/6//j/+P/4//j/+P/4//j/+P/2
//b/9v/2//j/+P/4//j/+v/6//r/+v/5//j/9//2//j/+P/4//j/+P/4//j/+P/4//j/
+P/5//n/+v/8//3/+//9////AAADAAYACAAKAAoACwAMAAwACAAIAAcABQADAAEAAAAA
APr/+P/3//f/+f/4//X/9P/z//L/8f/x//P/8//z//P/8//z//P/8//v/+7/7v/u//D/
8P/w//D/8P/w//D/8P/v/+//7//v/+//7//v//D/7v/v/+//7//z//X/9//6////BAAQ
AB0ALgBFAF8AbwB4AIQAjACDAG8AWABAACMABQDf/7j/jv9e/y//D/8E/wz/J/9P/3X/
jv+i/7T/wv/M/9P/2P/f/+T/5//s/+7/8P/y//X/9v/2//j/+P/6//v/+//6//v//P/8
//7//v8AAAEAAAAAAAAAAQABAAMAAwADAAQABAAEAAQABAAEAAUABQAFAAYABgAGAAYA
BgAHAAcABQAHAAcABwAIAAkACgALAAkACgAKAAoACgALAAsADAAMAAwADQANAA0ADQAO
AA4ADwAPAA8AEQARABEAEgATABQAFAAWABYAGQAZABkAGwAaABsAHAAdAB4AHwAhACIA
IwAlACYAJwAnACkAKgArADAAMQAyADMANAA2ADYAOAA9AD0APgBAAEEAQwBGAEYARwBI
AEkASgBLAEwATQBNAE4AUABQAFAAUABRAFEAUQBPAE8ATwBPAE0ASwBKAEkASgBIAEcA
RgBCAEEAPQA7ADkANgAzADAAKwAqACYAIgAfAB4AGwAXABcAFAASAA8ACwAKAAgABQAE
AAMAAgAAAAAA///+//3//P/7//r/+f/5//n/+f/5//X/9f/1//X/9//4//j/+P/4//b/
+P/4//b/9v/2//b/+P/5//n/+f/4//f/9//2//j/+f/5//r/+v/7//v/+//8//3//f/9
//7//////wAAAAAAAAAAAAABAAEAAgADAAEAAQABAAEAAQABAAEAAQABAAIAAgABAP7/
/v///////v///wAAAQAAAP///v/9//v/+//7//v/+//6//r/+v/4//j/9v/1//X/9v/2
//X/9f/1//X/9f/1//X/9f/1//T/9P/0//T/8//z//P/8//z//P/8//z//X/8//z//P/
8f/y//L/8f/x//L/8v/x//H/8f/x//H/8//z//L/8v/w//H/8f/x//D/8P/w//D/8v/y
//L/8v/w//D/7//v//H/8f/x//H/8P/w//D/7//v/+//7//v/+//7v/u/+7/7v/v/+//
7P/u/+7/7v/u/+7/7v/u/+7/7P/s/+z/7P/s/+z/7P/s/+v/6v/p/+j/6v/q/+r/6v/q
/+r/6v/q/+j/6P/o/+j/6P/o/+j/6P/o/+j/6P/o/+j/6P/o/+j/6P/o/+j/6P/o/+j/
6P/o/+j/6P/o/+j/5v/m/+b/5v/o/+j/6P/o/+b/5//n/+j/6v/r/+v/7f/v//D/8f/0
//b/+P/4//n/+v/6//j/+P/5//f/8//x/+7/7v/q/+j/5f/l/+X/5P/j/+L/4f/g/9//
3//f/9//3//f/9//3//f/9//3f/c/97/3v/e/97/3v/e/97/3v/e/97/3//f/9//3//f
/9//3//g/+D/4f/j/+H/4f/h/+X/6P/r//D/+P8FABgAKwBBAFMAYgBuAHgAdwBnAFQA
QAAlAAUA4f+6/5D/ZP81/w//+P74/gn/K/9T/3T/iv+a/6z/vP/F/8r/z//U/9n/3v/i
/+T/5v/r/+z/7P/u/+7/8P/x//H/8v/z//T/9P/0//T/9v/3//b/9v/2//f/9f/3//f/
9//4//j/+P/4//r/+v/7//v/+//8//z//P/+//7///////3/////////AQABAAEAAQAB
AAIAAgACAAIAAwADAAQABAAEAAUABQAHAAcACAAIAAkACQAJAAsACQAJAAoACwAMAAwA
DgAOAA8ADwAPABEAEgATABQAFQAWABcAGQAaABkAGwAcAB0AIQAjACQAJQAmACcAKAAp
ACwALgAuADAAMwAzADQANgA3ADkAPAA8AD0APgA/AEAAQwBEAEUARQBGAEgASABIAEoA
SwBLAEsATQBNAE0ATQBNAEsASgBJAEoASABHAEYARABDAD8APQA7ADgANQAyAC8ALgAq
ACYAIwAiAB8AGwAZABYAFAARAA0ADAAKAAcABgAFAAQAAgACAAEAAAD//wAA///+//3/
/f/9//3//f/9//3//f/9//v//P/8//z//v/8//7//v8AAAAAAAAAAP7/////////AQAB
AAIAAgACAAMAAwAEAAQABQAFAAUABAAFAAUABQAIAAkACQAKAAoACgAKAAoACQAJAAoA
CwANAA0ADQANAA8ADwAPAA8ADgAOAA0ACwALAAwADgAPAA0ADQANAA0ACwALAAsACwAL
AAsACwALAAsACgAKAAoACgAKAAgABwAHAAgACAAHAAcABwAHAAcABwAHAAcABwAEAAQA
BAAEAAUABQAFAAUABQAFAAUABQAFAAMAAwADAAMABAAEAAMAAwAEAAQAAwABAAEAAQAB
AAEAAQAAAAAAAAABAAEAAQAAAAAAAAAAAP7//v/+//7//v/+//3//f/7//v/+//7//z/
/P/8//v/+f/5//n/+f/5//j/+P/4//j/+f/5//b/9v/2//b/9v/2//b/9v/2//b/9v/2
//b/9v/2//b/9v/2//b/9v/2//T/9P/0//T/9P/0//T/9P/0//T/9P/0//T/9P/0//T/
9P/0//T/9P/2//b/9v/2//T/9P/0//T/9v/2//b/9v/0//T/9P/0//b/9v/2//b/9P/0
//T/9f/z//T/9v/3//j/+//+/wAA//8CAAQABgAHAAkACwAMAAgACAAHAAUAAwABAAAA
AAD6//j/9//3//f/9v/z//L/8//y//H/8f/v/+//7//v//H/8f/x//H/7//u/+7/7v/u
/+7/7v/u/+7/7v/u/+7/7//v/+//7//v/+//7//w//D/8f/x//H/7//z//f/+v/9/wYA
EgAfAC4ARwBfAG0AeACEAIwAhQBvAFoAQAAlAAUA3f+y/4b/WP8n/wn/Av8O/yX/S/9v
/4j/mv+w/8L/zv/T/9r/3//i/+X/6v/u//L/9v/3//j/+P/6//r//P/9//3//v///wAA
AAD+//7/AAABAAMABAAFAAcABQAHAAcABwAGAAYABgAGAAgACAAJAAkABwAIAAgACAAI
AAgACQAJAAkACwALAAsACwALAAsACwAJAAoACgAKAAgACQAJAAoADAAMAA0ADQANAA0A
DgAOAA4ADQAMAA0ADgAPABEAEwASABIAFAAUABMAEwATABUAFgAXABgAGQAYABkAGwAc
AB8AIQAiACMAJQAnACgAKQAsAC0ALgAvADIANAA0ADYAOAA3ADcAOAA7AD0AQABAAEEA
QgBDAEQARQBGAEcARwBIAEoASgBKAEgASQBJAEkASwBLAEsASwBJAEcARgBFAEQAQgBB
AEAAPgA9ADkANwAzADAALQAqACkAKAAkACAAHQAcABkAFQATABAADgALAAsACgAIAAUA
AwABAP///P/+//3//P/7//z/+//6//n/9//3//f/9//z//P/8//z//X/9v/2//b/9v/0
//b/9v/2//b/9v/2//b/9//3//f/+f/5//r/+v/4//n/+f/6//z//f/9//3//v//////
//8AAAEAAQACAAIAAgACAAIAAQABAAIAAwAFAAUABQAFAAMAAwADAAMAAwAEAAQAAwAE
AAQABQAFAAMAAwADAAMAAQABAAEAAQD//////////////v/+//7//v/+//z/+//7//z/
/P/7//3//f/9//3/+//7//v/+//6//r/+v/6//v/+//7//v/+f/5//n/+f/7//n/+f/5
//f/+P/4//f/9f/2//b/9f/1//X/9f/1//X/9f/0//T/9v/3//f/9//0//T/9P/0//T/
9P/0//T/9P/0//P/8//x//H/8f/x//T/9P/0//P/8//z//P/8//1//T/9P/0//b/9//1
//T/8v/y//L/8v/0//T/9P/0//L/8v/y//L/8v/y//L/8v/0//T/9P/0//T/9P/0//T/
9v/2//b/9v/1//T/8//y//T/9P/0//T/9v/2//b/9v/1//T/8//y//T/9P/0//T/9P/0
//T/9P/y//L/8v/z//P/9P/2//f/9f/3//n/+v/9/wAAAgAEAAYABwAIAAgACAAIAAcA
BQADAAEAAAAAAPr/+P/3//f/9f/0//H/8P/x//D/7//v/+3/7f/t/+3/7f/t/+3/7f/r
/+r/6v/q/+r/6v/q/+r/6P/o/+j/6P/r/+v/6//r/+v/6//r/+z/7P/t/+3/7f/t/+3/
8f/0//f//v8GABMAIgA1AE8AZQBwAHwAhgCHAHcAYABIADEAFQDx/8r/ov9y/z//E/8A
/wL/F/87/2H/fv+Q/6L/tP/C/8v/0P/X/9z/3//i/+b/7P/w//H/8v/y//T/9v/4//n/
+f/4//n/+v/6//r/+v/8//3//v/+//7//////wEAAQABAAIAAgACAAIAAgACAAMAAwAF
AAYABgAGAAQABAAFAAUABQAHAAcABwAHAAcABwAHAAcACAAIAAgACAAJAAkACgAKAAoA
CwALAAsACwAMAAwADwAPAA8AEQARABEAEgATABQAFAAWABYAFwAXABcAGQAYABkAGgAb
AB4AHwAhACIAIwAlACYAJwArAC0ALgAvADAAMQAyADMANgA4ADgAOgA9AD0APgBAAD8A
QQBEAEQARwBIAEkASgBLAEwATQBNAEwATgBOAE4AUABRAFEAUQBPAE8ATwBPAE8ATQBM
AEsATABKAEkASABEAEMAPwA9AD0AOgA3ADQALwAuACoAJgAlACQAIQAdABkAFgAUABEA
DwAOAAwACQAKAAkACAAGAAUAAwABAP//AAD///7//f/9//3//f/9//v/+//7//v/+//8
//z//P/6//j/+v/6//r/+v/6//r/+//9//7////+//3//f/8//7//////wAA/v//////
//8CAAMAAwADAAQABQAFAAYABAAEAAQABAAHAAcACAAJAAcABwAHAAcABwAHAAcABwAJ
AAoACgAJAAgACAAJAAkABwAHAAcABwAHAAcABwAHAAUABQAFAAUAAwACAAIAAgACAAIA
AAD//wEAAgACAAEA//////////////////////7//v/+//7//f/9//3//f//////////
//3/+//7//v/+//8//z/+//9//7//v/9//v/+//7//v//f/9//z//P/6//v/+//7//r/
+v/6//r/+v/6//r/+v/4//j/9//3//n/+f/5//n/+P/4//j/9//5//n/+f/5//n/+P/4
//j/9v/3//n/+P/6//r/+v/6//j/+P/4//j/+v/6//r/+v/4//j/+P/4//j/+P/4//j/
+v/6//r/+v/4//j/+P/4//j/+P/4//j/+P/4//j/+P/4//j/+P/4//j/+P/4//j/9v/2
//b/9v/3//j/+f/6//j/+P/4//j/+P/4//j/+P/2//b/9v/2//j/+P/4//j/+P/4//j/
+f/5//r//P/9//3///8BAAIAAwAGAAgACgAKAAsADAAMAAgACAAHAAUA///9//z//P/6
//j/9//3//f/9v/z//L/8f/w/+//7//t/+3/7f/t/+//7//v/+//6//q/+r/6v/s/+z/
7P/s/+r/6v/q/+r/6//r/+v/6//t/+3/7f/u/+z/7f/t/+3/7//v//H/9P/5/wIACgAZ
AC4ARwBdAGsAeACEAIgAewBlAE4AMgAXAPf/0f+o/37/Tv8h/wn/Av8M/yn/Uf91/4z/
nP+u/7z/xv/P/9T/2f/g/+X/5v/o/+z/7v/w//D/7//w//L/9P/1//X/9P/1//b/9v/2
//b/+P/5//j/+P/4//n/+//9//3//f/8//z//P/8//z//P/9//3//f/+//7//v8AAAAA
AQABAAEAAwADAAMAAwADAAMAAwADAAQABAAEAAQABQAFAAYABgAGAAcABwAHAAcACAAI
AAkACQAJAAsACQAJAAoACwAOAA4AEAAQABEAEQARABMAFAAVABYAFwAaABsAHQAeAB0A
HwAgACEAIwAlACYAJwAqACsALAAtADAAMgAyADQAOQA5ADoAPAA7AD0AQABAAEEAQgBD
AEQARQBGAEcARwBIAEoASgBKAEwATQBNAE0ASwBLAEsASwBLAEkASABHAEgARgBFAEQA
QAA/ADsAOQA5ADYAMwAwACsAKgAmACIAIQAgAB0AGQAVABIAEAANAAkACAAGAAMABAAD
AAIAAAAAAP///v/9//z/+//6//n/+f/5//n/+f/3//f/9//3//f/+P/4//j/+P/2//j/
+P/4//j/+P/4//r/+//7//v/+//7//z//P/6//v/+//8//7/////////AAABAAEAAQAA
AAEAAQACAAIAAgACAAIABQAFAAYABwAFAAUABQAFAAUABQAFAAUABQAGAAYABQACAAIA
AwADAAIAAwAEAAUABQAFAAUABQADAAMAAwADAAEAAAAAAAAAAAAAAP7//f/9//7//v/9
//v/+//7//v/+//7//v/+//8//z//P/8//n/+f/5//n/+//7//v/+//7//n/+f/5//n/
+v/6//n/+f/6//r/+f/5//n/+f/5//n/+f/4//j/+P/5//n/+f/4//j/+P/4//j/+P/4
//j/+P/4//f/9//3//f/9//3//j/+P/4//f/9f/1//X/9f/3//b/9v/2//j/9//3//b/
+P/4//j/+P/2//b/9v/2//b/9v/2//b/9v/2//b/9v/2//b/9v/2//j/+P/4//j/9v/2
//b/9v/2//b/9v/2//b/9v/2//b/9v/2//b/9v/4//j/+P/4//b/9v/2//b/9v/2//b/
9v/4//j/+P/4//b/9v/2//b/9v/2//b/9v/2//b/9v/2//j/+P/4//j/+v/6//v/+//9
/wAAAgADAAcACQAKAAsADQAOAA8ADgAOAA4ADQAKAAcABQACAP3/+//6//r/9v/3//f/
+P/5//b/8//y//H/8P/v/+//7//x//H/8f/x/+//7//v/+3/7P/s/+z/7P/u/+7/7v/u
/+z/7P/s/+3/7//v/+//7//t/+3/7v/u/+//7//v/+//8f/1//j//f8GABIAIQA2AE0A
YQBxAHwAhgCIAH0AaQBQADQAFQDv/8X/nv90/0b/G/8D/wD/Dv8v/1X/d/+Q/6T/tv/C
/8z/0//W/93/4v/l/+j/7P/u//D/8//0//T/9v/2//j/+f/5//z//f/+//7//v/+/wAA
AQAAAAAAAAABAAMABQAFAAUABAAEAAQABAAGAAYABwAHAAcACAAIAAgABgAGAAcABwAH
AAkACQAJAAkACQAJAAkACQAKAAoACgAKAAsACwAMAAoACgALAAsADQANAA4ADgAPAA8A
DwARABEAEQASABMAFAAUABYAFgAXABcAFwAZABoAGwAcAB0AHgAfACEAIgAlACcAKAAp
ACkAKwAsAC0AMAAxADIAMwA2ADgAOAA6ADsAOwA8AD4APwBBAEQARABFAEYARwBIAEkA
SgBLAEsASgBMAEwATABMAE0ATQBNAE8ATwBPAE8ATwBNAEwASwBIAEYARQBEAEIAQQA9
ADsAOQA2ADMAMAAtACwAKAAkACEAIAAdABkAFQASABAADQANAAwACgAHAAQAAwACAAAA
AAD///7//f/8//v/+v/5//f/9//3//f/9v/3//j/+f/3//j/+P/4//b/9P/2//b/9v/2
//b/9v/2//f/9//3//n/+f/6//r/+P/5//n/+v/8//3//f/9//7//////////v//////
AAAAAAAAAAAAAAMAAwAEAAUABQAFAAUABQAFAAUABQAFAAUABgAGAAUABgAGAAcABwAF
AAUABQAFAAMAAwADAAMAAwADAAMAAwABAAAAAAAAAAIAAgAAAP//AQACAAIAAQD/////
////////////////AAAAAAAAAAD//////////wEAAQABAAEA///9//3//f/+/wAAAQAB
AP//AAAAAP//AQABAAEAAQABAAEAAAAAAAIAAwADAAMABAAEAAQABAAEAAQABAAEAAYA
BgAFAAUABQAFAAUABQAGAAYABgAFAAUABQAFAAUABQAEAAQABAAEAAcABwAGAAQABAAE
AAQABAAEAAQABAAGAAYABgAGAAYABgAGAAYABgAGAAYABgAGAAYABgAGAAQABAAEAAQA
BgAGAAYABgAEAAQABAAEAAQABAAEAAQAAgACAAIAAgAEAAQABAAEAAQABAAEAAQABQAF
AAYACAAJAAkACwANAA4ADwASABQAFAAUABUAFgAXABYAFwAXABMADwANAAwACgAGAAQA
AwAFAAUABAABAP7//f/8//v/+//7//v/+//7//v/+//7//v/+f/4//j/+P/4//j/+P/4
//j/+P/4//j/+f/5//n/+f/5//n/+f/6//r/+//7//3//f/7//3/AAAFAAoAFAAhADIA
RQBbAG0AfACIAJIAlQCHAHAAWgBDACkABQDc/7D/gP9P/yf/EP8Q/yH/Q/9n/4b/mv+u
/8L/0v/b/+L/5f/q/+//8v/0//r//v8BAAIAAgAEAAQABgAHAAcACAAJAAoACgAMAAwA
DgAPAA4ADgAOAA8AEQATABMAEwASABIAEgASABQAFAAVABUAEwAUABQAFAAUABQAFQAV
ABUAFwAXABcAFwAXABcAFwAZABoAGgAaABoAGwAbABwAHgAeAB8AHwAdAB0AHgAeAB0A
HQAdAB8AIQAhACIAIwAkACQAJgAmACcAJwAnACkALAAtAC4ALwAuAC8AMQAyADMANQA2
ADcAOQA7ADwAPQA+AD8AQABBAEYASABIAEoASwBLAEwATgBPAFEAVABUAFcAWABZAFoA
WQBaAFsAWwBcAF4AXgBeAF4AXwBfAF8AXwBfAF8AXwBfAF0AXABbAFoAWABXAFYAVABT
AE8ATQBLAEgARQBCAEEAQAA8ADgANQA0ADEALQArACgAJgAjACMAIgAgAB0AHAAbABoA
GAAYABcAFgAVABIAEQAQAA8ADwAPAA8ADwAPAA8ADwAPAA4ADgANAAwADgAMAA4ADgAO
AA4ADgAOAAwADQANAA0ADgAPABEAEgAQABEAEQASABIAEwATABMAFAAVABUAFQAWABcA
FwAYABgAGAAYABgAGQAZABoAGwAZABkAGQAZABkAGQAZABkAGQAaABoAGQAYABgAGQAZ
ABUAFQAVABUAFQAVABUAFQAVABUAFQAVABMAEgASABIAFAAUABIAEQARABIAEgARAA8A
DwAPAA8AEQARABEAEQAQABAAEAAQABEAEQARABEADwAPAA8ADwAPAA0ADQANAA0ADgAO
AA0ADQAOAA4ADQANAA0ADQANAA0ADQAMAAwADAANAA0ADQAMAAwADAAMAA4ADgAOAA4A
DgAOAA0ADQANAA0ADQANAA4ADgAOAA0ADQANAA0ADQANAAwADAAMABAADwANAA4ADQAM
AAsACgAMAAwADAAMAA4ADgAOAA4ADAAMAAwADAAOAA4ADgAOAA4ADgAOAA4ADgAOAA4A
DgAOAA4ADgAOAA4ADgAOAA4ADgAOAA4ADgAOAA4ADgAOABAAEAAQABAAEgASABIAEgAQ
ABAAEAAQABAAEAAQABAAEAAQABAAEAASABIAEgASABQAFAAUABUAFwAYABoAGwAdAB8A
IQAiACIAJAAlACYAJgAnACgAKAAlACQAIgAfABkAFwAWABYAFQAUABQAFQAVABQAEQAQ
AA8ADgANAA0ACwALAAsACwALAAsACwALAAoACgALAAwACwAKAAkACAAKAAoACgAKAAsA
CwALAAsACwALAAsADAAKAAsACwALAA0ADQAPABIAFQAaACIALwA+AFEAaQB9AIwAmACi
AKcAmQCCAGwAUwA3ABEA6P/A/5j/af8//yT/Hv8t/0//df+W/6z/vv/Q/+D/6//w//P/
+P/9/wAABAAIAAoADQAOAA4AEAAQABIAEwATABQAFQAWABYAGAAYABoAGwAcABwAHAAd
ABsAHQAdAB0AHgAeAB4AHgAgACAAIQAhACMAJAAkACQAIgAiACMAIwAlACcAJwAnACcA
JwAnACcAKQAqACoAKgAqACsAKwAsACwALAAtAC0ALwAvADAAMAAxADEAMQAzADUANQA2
ADcANgA2ADgAOAA7ADsAOwA9AD4APwBAAEEARABFAEcASABHAEkASgBLAE8AUQBSAFMA
VABXAA==
         </WaveFormData>
      </LeadData>
      <LeadData>
         <LeadByteCountTotal>10000</LeadByteCountTotal>
         <LeadTimeOffset>0</LeadTimeOffset>
         <LeadSampleCountTotal>5000</LeadSampleCountTotal>
         <LeadAmplitudeUnitsPerBit>4.88</LeadAmplitudeUnitsPerBit>
         <LeadAmplitudeUnits>��V</LeadAmplitudeUnits>
         <LeadHighLimit>2147483647</LeadHighLimit>
         <LeadLowLimit>268435456</LeadLowLimit>
         <LeadID>V4</LeadID>
         <LeadOffsetFirstSample>0</LeadOffsetFirstSample>
         <FirstSampleBaseline>0</FirstSampleBaseline>
         <LeadSampleSize>2</LeadSampleSize>
         <LeadOff>FALSE</LeadOff>
         <BaselineSway>FALSE</BaselineSway>
         <ExcessiveACNoise>FALSE</ExcessiveACNoise>
         <MuscleNoise>FALSE</MuscleNoise>
         <LeadDataCRC32>1462663695</LeadDataCRC32>
         <WaveFormData>
AgACAAIAAgAAAAAAAAAAAAAAAAAAAAAAAgACAAIAAgAAAAAAAAAAAAAAAAAAAAAAAAAA
AAAAAAAAAAAAAAAAAAAAAAAAAAAA/v/+//7//v8AAAAAAAAAAAAAAAAAAAAAAAAAAAAA
AAACAAIAAgACAAAAAAAAAAAAAAAAAAAAAAAAAAAAAAAAAAAAAAAAAAAAAgACAAIAAgAA
AAAAAAAAAAAAAAAAAAAAAAAAAAAAAAD+//7//v/+/wAAAAADAAMAAQADAAYABwAHAAkA
CgAKAA0ADwAPAA8ADgANAAsACQAEAAEAAQD///z/+//7//v/+//5//b/9v/4//f/9v/2
//X/9f/2//b/+P/4//j/+P/2//X/9P/z//L/8v/y//L/8v/y//L/8v/z//P/8//z//T/
9P/0//T/9P/1//X/9f/1//b/+P/7////CAAWACcAOgBRAG0AiwCsAM0A6wD9APgA4gDA
AJoAbAA7AA4A5P+5/4//cP9i/2P/cv+J/5//sv/A/8f/0P/W/9r/3f/j/+T/5v/r//H/
8//2//X/9v/2//b/+f/6//v/+//5//r/+v/6//j/+f/7//v//P/8//z/+//7//3//f/9
//3//f/9//3//v/+////AAD+///////////////+//7//P/9//3//f/7//z//f/9////
///+//7/AAAAAAEAAgABAAAA///+////AAABAAMAAgABAAAAAQADAAIAAgAEAAIAAgAC
AAIABAAEAAQABQAIAAgACAAIAAkACgAMAAwADwAPAA8AEAAOAA8AEQASABUAFgAXABcA
GQAaABoAGwAeAB8AIAAjACQAJQAmACcAJwAnACkAKgAsACwALAAtAC4ALwAvAC8ALwAx
ADEAMQAzADMANAA0ADQANAA0ADQANgA3ADcANwA3ADcANQA1ADIAMgAwAC4ALgAtACsA
KAAnACYAJAAiACIAIAAeABwAGgAZABgAFQASABIAEQAOABAADwAOAA4ACwAKAAoACQAK
AAoACgAKAAkACQAIAAgACgAKAAoACgAKAAkACQAJAAcACAAIAAgACAAIAAgACAALAAsA
DAAMAAoACgAKAAsADQAPAA8ADwAPABAAEAAQAA8AEAAQABEAEQASABIAEgASABMAEwAU
ABQAFAAUABQAFAAVABUAFQATABMAEwATABUAFQAVABUAFAASABEAEAAQABAAEAAQAAwA
DAAMAAwADAANAA4ADwARABEAEAAQAA0ADAALAAoADAAMAAwADAALAAsADAAMAAsACwAL
AAsACQAJAAgACAAIAAgACAAJAAkABwAHAAcABwAIAAgACAAIAAgACAAGAAQABQAFAAUA
BQAFAAUABQAFAAUABQAFAAQABAAFAAUABQAFAAUABQADAAMAAgABAAEAAQABAAIAAgAD
AAMAAgACAAIAAQABAAEAAQABAAEA///+/wAAAAAAAAAAAAAAAP7//v/+//7/AAAAAAAA
AAD+//7//v/+//7//v/+//7//v/+//7//v/8//z//P/8//z//P/8//z//P/8//z//P/6
//r/+v/6//z//P/8//z//P/8//z//P/6//r/+v/6//r/+v/6//r//P/8//z//P/6//r/
/f/9//z//f////////8BAAIAAgAFAAcABwAHAAgACQAJAAkABgADAAMAAQD8//v/+//7
//v/+f/2//b/9v/1//T/9P/x//H/8v/y//T/9P/0//T/8f/x//H/8f/w//D/8P/w//D/
8P/w//D/8f/x//H/8f/w//D/8P/w//L/8//z//P/8//y//T/+f/7/wAACAAZADAASwBn
AIEAoADFAOsADwEgARwBBgHoAL4AiQBQABgA5f+1/4r/av9d/2b/ef+P/6D/rP+5/8L/
yv/Q/9P/1f/a/97/4f/h/+X/7P/v//D/8P/w/+//8P/x//H/8f/y//L/8v/y//P/9f/1
//j/+P/4//f/9f/3//f/9//5//n/+f/5//r/+v/7//z/+v/7//v/+//7//v/+v/6//r/
+//7//v/+//8//3//f/9//3//P/8//z//P/9//7//P/8//z//P/+//7//v////3//f/9
///////+//7/AAD+//7//v/+/wIAAgACAAMABAAEAAQABAAFAAYACAAIAAsACwALAAwA
DAANAA8AEAAPABAAEQARABMAFAAUABUAFwAXABcAGQAaABsAHAAdABsAGwAdAB4AIAAg
ACAAIQAiACMAIwAjACEAIwAjACMAJQAlACYAJgAkACQAJAAkACQAJQAlACUAJwAnACUA
JQAiACIAIAAeAB4AHQAbABgAFwAWABQAEgAQAA4ADAAKAAgABwAGAAMAAAAAAP///P/8
//v/+v/6//n/+P/4//f/9P/0//T/9P/z//P/8v/y//L/8v/y//L/9P/z//P/8//x//L/
8v/y//L/8v/y//L/8//z//T/9P/0//T/9P/1//f/+f/5//n/+f/6//r/+v/7//z//P/9
//3//v/+//7//v//////AAAAAAAAAAAAAAIAAwADAAMAAQABAAEAAQADAAMAAwADAAEA
AAAAAAAAAgACAAIAAgD+//7//v/+/////////////f/9//z//P/8//z//P/8//z//P/8
//z/+//7//z//P/7//v/+//7//v/+//6//r/+v/6//r/+//9//v/+//7//n/+v/6//r/
+v/6//r/+P/4//n/+f/5//n/+f/5//n/+f/5//n/+f/4//j/+f/5//n/+f/5//n/+f/5
//j/9//3//f/9//4//r/+//7//r/+P/4//f/9//5//n/+f/5//n/+v/4//j/9v/2//b/
9v/3//j/+f/6//r/+v/6//r/+P/4//j/+P/4//j/+P/4//j/+P/4//j/+P/4//j/+P/2
//b/9v/2//b/9v/2//b/+P/4//j/+P/2//b/9v/2//j/+P/4//j/+P/4//j/+P/4//j/
+P/4//j/+P/7//v/+f/7//7///8BAAMABAAEAAMABQAFAAUABQAFAAQAAwACAP/////9
//j/9//3//f/+f/3//T/9P/0//P/8v/y//H/8f/y//L/8v/y//L/8v/x//H/8f/x//D/
8P/w//D/8P/w//D/8P/x//H/8f/x//D/8P/w//D/8P/x//H/8f/z//b/9v/7////BgAU
ACcAPABXAHUAkwC0ANcA+wARARIB/ADaALIAggBLABoA6v+9/5H/cv9g/2P/cv+J/6H/
sv++/8X/zP/S/9b/2//f/+L/5v/p/+3/7f/u//H/8v/y//L/9f/2//f/9//1//b/9v/2
//j/+f/7//v//P/8//z/+//7//3//f/9//3//f/9//3//P/8//3//v/+//////////3/
/f/8//z//P/9//3//f///wAAAQABAAEAAQAAAAAAAAAAAAEAAgACAAIAAgACAAAAAAAA
AAEAAwADAAMABQAFAAQABAAGAAYABgAGAAYACgAKAAoACwAMAAwADAAMAAsADAAOAA4A
DwAPAA8AEAAQABEAEwAUABUAFgAXABcAFwAYABgAGQAdAB0AHQAfACAAIQAiACMAIwAj
ACUAJgAmACYAJgAnACgAKQApACkAKQArACsAKwArACsALAAsACoAKgAqACoAKgArACsA
KwArACsAKQApACgAKAAmACQAIgAhAB8AHAAZABgAFgAUABQAEgAQAA4ACgAJAAgABQAG
AAYABQACAAIAAQAAAAAA///+//7//f/8//z//P/8//r/+f/3//b/+f/6//v//P/6//n/
+f/5//f/+P/4//j/+v/6//r/+v/5//n/+v/6//r/+v/6//v/+f/7//v/+//9//7//v/+
////AAAAAAEA//8AAAAAAAACAAMAAwAEAAIAAgACAAIAAgADAAMAAwADAAMAAwADAAEA
AQABAAEAAgACAAMABAADAAIAAQAAAAAAAAAAAAAA///////////9//3//P/8//z//P/8
//z//P/8//z//P/7//v//P/8//v/+//7//v/+//7//r/+v/4//j/+P/5//v/+f/5//n/
+f/6//r/+v/4//j/+P/2//j/+f/5//n/+f/5//n/+f/5//n/+f/5//b/9v/3//f/+f/5
//n/+f/5//n/+P/3//f/9//3//j/9v/3//f/9v/4//j/9//3//X/9f/1//X/9//2//b/
9P/0//T/9P/0//b/9v/2//b/9P/0//T/9P/2//b/9v/2//X/9P/z//L/9P/0//T/9P/0
//T/9P/0//L/8v/y//L/8v/y//L/8v/y//L/8v/y//L/8v/y//L/8v/y//L/8v/y//L/
8v/y//L/8v/y//L/8P/w//D/8P/w//D/8P/w//D/8P/w//D/8//z//P/9f/4//n/+f/7
//r/+v/7//3///////////8AAP///P/5//f/9f/y//H/8f/x//H/7//u/+7/7v/t/+r/
6v/p/+n/7P/s/+z/7P/s/+z/6//r/+v/6//q/+r/7P/s/+z/7P/s/+z/7f/t/+v/6//s
/+z/7v/u/+7/7//x/+//7f/w//L/9f/3//z/BgAXACwAQQBXAHMAkgCvAM8A6QD2AO4A
1ACyAIgAVwAoAPz/z/+h/3z/ZP9d/2T/ef+R/6j/tv+//8b/0P/W/9v/3f/i/+T/6f/t
/+//8v/1//b/9v/2//f/+P/5//n/+f/6//r/+v/8//3//////////v/9//v//f//////
/////////////wAAAAABAAIAAgADAAMAAwADAAMAAgACAAQABQAFAAUAAwAEAAUABQAF
AAUABAAEAAYABgAHAAgABgAGAAYABgAIAAgACAAJAAkACQAJAAsACwAKAAoADAAMAAwA
DAAMAA8ADgANAA0ADgAOAA4ADgARABIAFAAUABQAEwASABIAFAAVABcAGAAXABgAGQAZ
AB0AHgAeAB8AHwAfAB8AIQAiACMAJAAlACUAJQAnACgAKgAqACoAKwAsAC0ALQAtAC0A
LwAvAC8AMQAxADIAMgAyADIAMgAyADIAMwAzADMAMwAzADEAMQAwADAALgAsAC4ALQAr
ACgAJQAkACIAIAAeABwAGgAYABYAFQAUABEAEgASABEADgAOAA0ADAAMAAsACgAKAAkA
CAAIAAgACAAHAAcABgAGAAYABgAGAAYACAAHAAcABwAHAAgACAAIAAgACAAIAAgACQAJ
AAoACgAKAAoACgALAAsADQANAA0ADQAOAA4ADgARABIAEgATABEAEgASABIAEAARABEA
EgASABIAEgASABQAFQAVABUAEwATABMAEwAVABUAFQAVABUAFAAUABQAEgASABIAEgAQ
ABAAEAAQAA8ADwAPAA8ADwAPAA4ADgAQABAAEAAQAA4ADgAOAA4ADQANAA4ADgAMAAsA
CgAJAAoACwALAAwADAAMAAwADQALAAkACQAJAAkACgAKAAoACgAKAAoACAAIAAkACQAJ
AAcABwAHAAcABwAHAAcABwAIAAgACQAJAAYABQAEAAMABQAFAAQAAwABAAEAAQACAAIA
AwADAAIAAAAAAP//////////////////AAD+//r/+//8//3//v/+//7//v/+//7//v/+
//7//P/8//z//P/8//z//P/8//z//P/8//z//P/8//z//P/6//r/+v/6//z//P/8//z/
+v/6//r/+v/6//r/+v/6//r/+v/6//r/+v/6//r/+v/4//j/+P/4//r/+v/6//r/+v/6
//r/+v/5//j/+v/5//r//f8BAAMAAwAFAAYABgAJAAsACwALAAkACQAIAAcABAABAAEA
///8//v/+//7//v/+f/2//b/9v/1//T/9P/z//P/9P/0//b/9v/2//b/8//z//P/8//y
//L/8v/y//D/8P/w//D/8f/x//H/8f/y//L/8v/y//L/8//z//P/8f/0//j/9//7/wYA
FgArAEAAWwB5AJUAtgDZAP0AEwEUAf4A3AC0AIIARwASAOb/uf+N/27/Yv9l/3T/if+d
/67/uv/F/87/0v/W/9v/3//g/+L/5f/p/+//9P/z//T/9P/0//T/9P/0//P/9f/2//b/
9v/0//X/9//3//n/+v/7//v/+//9//3//f/9//3//f/9//z//P/9//7//v//////////
/////v/+//7//////////f/+///////9//3//P/8//z//P/9//7//v/+//7//v/+//7/
/v////7//f/8//3//v/+////AgACAAIAAgACAAMAAgABAAEABAAEAAQABAAFAAYACAAI
AAcABwAHAAgACgALAA0ADgAPABAAEQARABMAFAAUABUAFQAVABUAFwAYABkAGgAbABsA
GwAdAB4AHgAeAB4AHwAeAB8AHwAfAB8AIQAhACEAIwAjACQAJAAiACIAIgAiACIAIwAj
ACMAIwAjACEAIQAgACAAHgAcABwAGwAZABYAFQAUABIAEAAOAAwACgAIAAgABwAGAAMA
AQAAAP7/+v/8//v/+v/6//f/9v/2//X/8v/y//L/8v/x//H/8P/w//L/8v/y//L/8P/v
/+//7//v//D/8P/w//L/8v/y//L/8//z//T/9P/y//L/8v/z//X/9//3//f/9f/2//b/
9v/5//r/+v/7//n/+v/6//r/+v/7//v//P/+//7//v/+//z//f/9//3//f/9//3//f//
/////////////v/+//7//P/8//z//P/8//z//P/8//v/+//7//v/+//7//r/+v/6//r/
+v/6//r/+v/6//r/+f/5//r/+v/3//f/9//3//n/+f/4//j/9v/2//b/9//5//f/9//3
//X/9v/2//b/9v/2//b/9P/0//X/9f/1//X/9f/1//X/9f/1//X/9f/y//L/8//z//P/
8//z//P/9f/1//T/8//x//H/8f/y//T/9f/1//T/9P/0//P/8//x//H/8f/x//f/9v/2
//T/8v/y//L/8v/0//T/9P/0//L/8v/y//L/8v/y//L/8v/y//L/8v/y//L/8v/y//L/
9P/0//T/9P/y//L/8v/y//L/8v/y//L/9P/0//T/9P/z//L/8f/w//L/8v/y//L/8v/y
//L/8v/w//D/8P/w//L/8v/1//X/9P/1//f/9//4//v//f/+//3/////////AQABAAAA
///+//v/+//5//b/9f/1//X/9f/z//D/8P/w/+//7v/u/+v/6//s/+z/7v/u/+7/7v/r
/+v/6//r/+r/6v/q/+r/6v/q/+r/6v/t/+3/7f/t/+7/7v/u/+7/7v/v/+//7//v/+7/
8P/z//X//v8KABsAMABHAGMAgwCkAMkA7QANARoBDgHuAM4AogBrADQAAgDP/5//eP9i
/13/av9//5f/qP+y/7v/xv/M/9D/1f/Z/97/3v/j/+f/6//u/+//8P/w//D/8f/y//P/
8//1//b/9v/2//T/9f/3//f/+P/4//j/9//5//v/+//7//v/+//7//v//P/8//3//v/8
//3//f/9//3//f/8//z//P/9//3//f/9//7////////////+//7//v/+////AAD+//7/
/v/+/wAAAAAAAAEAAQABAAEAAwADAAIAAgAEAAYABgAGAAYACQAIAAcABwAIAAgACAAI
AAkACgAMAAwADwAPAA8AEAASABMAFQAWABUAFgAXABcAGQAaABoAGwAdAB0AHQAfAB4A
HwAgACEAIQAhACMAJAAmACYAJgAnACYAJwAnACcAKQArACsAKwArACsALAAsACwALAAs
ACwAKgArACsAKwArACsAKQApACoAKgAoACYAJAAjACEAHgAfAB4AHAAaABYAFAASABAA
DgANAAwACQAKAAoACQAGAAUAAwABAAAAAQAAAAAA//8AAAAAAAAAAP3//f/8//z//v/+
//7//v/8//v/+//7//v//P/8//z//f/+////AAAAAP/////+/wAAAAAAAAEA//8BAAEA
AQADAAQABAAEAAUABgAGAAcABQAGAAYABgAHAAkACgAMAAoACgAKAAoACgALAAsACwAL
AAsACwALAAkACQAJAAkACwAKAAoACgAKAAoACgAKAAoACgAKAAoABwAHAAcABwAHAAcA
BgAGAAYABgAGAAYABgAGAAYABgAFAAUABgAGAAUABQAFAAUABQAFAAQABAAEAAQABAAF
AAUAAwADAAMAAwAEAAQABAAEAAQABAACAAAAAQABAAEAAwADAAMAAwABAAEAAQABAAAA
AAABAAEAAQABAAEAAQD//////v/9/////////wAA/v///////v///wAAAAABAP//////
//////8AAAAAAAAAAAAAAAAAAAAAAAAAAAAAAAAAAAAAAAAAAAAAAAAAAAAAAAAAAAAA
AAAAAAAAAAAAAAAAAAAAAAIAAgACAAIAAAAAAAAAAAAAAAAAAAAAAAIAAgACAAIAAAAA
AAAAAAACAAIAAgACAAAAAAAAAAAAAAAAAAAAAAAAAAAAAAAAAAIAAgACAAIAAAAAAAAA
AAACAAIABQAFAAMABQAIAAkACwANAA4ADgAPABEAEQARAA8ADwAOAA0ACAAFAAUAAwAC
AAEAAQABAAMAAQD+//7//P/7//r/+v/5//n/+v/6//z//P/8//z/+f/5//n/+f/4//j/
+P/4//j/+P/4//j/+f/5//n/+f/4//j/+P/4//r/+//7//v/+//8//7///8HABAAHgAv
AEQAYQB7AJcAuADZAPcACQEEAeoAxgCgAHIAQQAWAOj/t/+P/3b/av9p/3z/lf+t/7z/
xP/L/9L/2v/g/+X/6f/u//L/8//1//f/+v/6//r/+f/4//r//P/+/////f/+//7//v/+
////AQABAAAAAAAAAP//AQADAAMAAwAFAAUABQAFAAQABAAFAAYABAAFAAUABQAHAAcA
BgAGAAYABwAHAAcABQAGAAcABwAHAAcABgAGAAgACAAJAAoACgAKAAoACgAKAAoACgAL
AAsACwALAA0ACwAKAAoADAAOAA4ADgAOABAAEAAQABEAEgASABIAEgAVABYAGAAYABcA
FwAXABgAGgAbAB0AHgAdAB4AHwAfACEAIgAiACMAJQAlACUAJwAoACkAKgArACsAKwAt
AC4ALgAuAC4ALwAuAC8ALwAvADEAMwAzADMAMQAxADIAMgA0ADQANAA0ADQANQA1ADUA
NQA1ADMAMwAyADIAMAAuAC4ALQArACgAKQAoACYAJAAgAB4AHAAaABgAFwAWABMAFAAU
ABMAEAAQAA8ADgAOAA0ADAAMAAsACgAKAAoACgAHAAcABgAGAAgACAAIAAgACAAHAAcA
BwAJAAoACgAKAAoACgAKAAoACQAJAAoACgAIAAgACAAJAAoADQAOAA8ADQAOAA4ADgAP
ABAAEAARABEAEgASABIAFAAVABUAFgAUABQAFAAUABQAFQAVABUAFQAVABUAFQATABMA
EwATABUAFAAUABQAFAAUABQAFAASABIAEgASABMAEwATABMAEQARABAAEAAQABAAEAAQ
AA4ADgAOAA4ADwAPABAAEAAPAA8ADwAPAA8ADwAOAA4ADgAOAA4ADwAPAA0ADQANAA0A
DgAOAA4ADgAOAA4ADAAOAA8ADwAPAA8ADwAPAA8ADQANAA0ADQAMAAwADQANAA0ADQAN
AA0ADQANAAwACwANAA0ADQAOAA4ADwAPAA4ADAAMAAsACwALAAsACwALAA0ADgAOAA4A
DgAOAA4ADgAMAAwADAAMAAwADAAMAAwADAAMAAwADAAOAA4ADgAOAA4ADgAOAA4ADAAM
AAwADAAOAA4ADgAOAA4ADgAOAA4ADgAOAA4ADgAQABAAEAAQAA8ADgANAAwADgAOAA4A
DgAQABAAEAAQAA4ADgAOAA4ADgAOAA4ADgAOAA4ADgAOAA4ADgAOAA4AEAAQABAAEAAR
ABUAFgAXABkAHAAdAB0AHQAeAB4AHwAfAB8AHwAfABwAGgAYABQAEQARAA8ADAAMAA0A
DgAPAAsACAAIAAgACQAIAAgABwAHAAgACAAIAAgACAAIAAcABQAFAAUABAAGAAYABgAG
AAgACAAIAAkABwAHAAcACAAIAAgACAAIAAkACQAJAAkACgAMAA8AFwAgAC4AQQBYAG8A
hwCjAMIA3wD7AAkBBAHqAMYAoABwAD0AFADq/73/l/98/3L/ef+K/6H/t//I/9T/3f/k
/+r/7v/v//P/+P/8//3/AQADAAQABwAIAAgACAAHAAgACQAJAAsADAAMAAwACgALAA0A
DQAOAA4ADgANAA8AEQARABEAEQARABEAEQASABIAEwAUABQAFQAVABUAFAATABEAEAAR
ABMAFAAVABIAEgASABEAEwATABIAEgAUABQAFQAWABUAFAATABIAFAAUABQAFQATABMA
EwAVABUAFAAUABYAFwAYABkAGgAbABoAGQAZABwAHAAcABwAGwAcAB4AHgAhACEAIQAi
ACIAIwAlACYAJQAmACcAJwArACwALAAtAC4ALQAsAC0ALgAvADAAMQAxADEAMwA0ADQA
NAA0ADUANgA3ADcANwA1ADcANwA3ADcANwA4ADgAOgA6ADoAOgA5ADkAOAA3ADcANwA1
ADUANAA0ADIAMAAuAC0AKwAoACkAKAAmACQAIAAeABwAGgAaABkAGAAVABIAEgARAA4A
DgANAAwADAALAAoACgAJAAgACAAIAAgACQAJAAgACAAGAAYABgAGAAQAAwADAAMAAwAE
AAQABAAEAAQABAAEAAUABQAGAAYABgAGAAYABwAHAAkACQAJAAkACgAKAAoACwAMAAwA
DQAPABAAEAAQAA8ADwAOAA4AEAAQABAAEAAQABEAEQARABEAEQARABEAEQARABEAEQAT
ABIAEgASABIAEgASABIAEgASABIAEgAQAA8ADgANAA4ADwAPABAAEAAQABAAEAAQABAA
EAAQAA0ADQAOAA4ADwAPAA8ADwARABEAEAAQABAAEAAQABEAEQAPAA8ADwAQABIAEwAU
ABIAEgASABAAEQATABQAFQATABMAEwATABUAFQAVABUAFAAUABUAFQAVABUAFQAVABYA
FwAXABcAFQAVABUAFgAYABkAGQAYABgAGAAXABcAFwAXABcAFwAXABoAGgAYABYAFgAW
ABYAFgAWABYAFgAYABgAGAAYABYAFgAWABYAGAAYABgAGAAYABgAGAAYABYAFgAWABYA
GAAYABgAGAAWABYAFgAWABYAFgAWABYAFgAWABYAFgAWABYAFgAWABQAFAAUABQAFgAW
ABYAGQAZABkAGwAeAB0AHQAfACAAIgAjACUAJQAnACcAJwAmACMAIAAdAB0AGQAWABUA
FQAVABUAEwAQABAAEAAPAA4ADgANAA0ADgAOAA4ADgAOABAADwAPAA8ADQAMAAwADAAM
AAwADAAMAA4ADwAPAA8ADQAOAA4ADgAQABAAEQARABEAEQASABAAEwAZACAALAA/AFQA
awCFAKMAwgDnAA0BLQE8ATIBFgH2AM4AlwBaACQA9f/H/57/hv9//4z/n/+1/8L/0P/b
/+b/7v/0//f/+//+/wIABQAHAAsADgARABIAEgASABMAFAAVABUAFwAYABgAGAAYABkA
GwAbABwAHAAcABsAHQAfAB8AHwAfAB8AHwAfAB8AIAAiACQAIwAjACIAIQAjACMAIgAi
ACIAIwAjACMAIwAkACUAJQAnACcAJgAmACYAJgAnACgAKAAoACgAKAAoACgAKAApACcA
JwAnACkAKwAqACoALAAsACwALAAsAC4ALgAuAC8AMQAyADMANAAzADQANgA2ADkAOQA5
ADoAOgA7AD0APgA9AD4APwA/AEMARABEAEUARQBFAEUARwBKAEsATABNAE0ATQBPAFAA
UABQAFAAUQBSAFMAUwBTAFMAVQBVAFUAVQBVAFYAVgBYAFgAWABYAFYAVwBXAFcAWQBZ
AFcAVwBWAFYAVABSAFIAUQBPAEwASwBKAEgARgBEAEIAQAA+AD4APQA8ADkAOAA4ADcA
NAA2ADUANAA0ADEAMAAwAC8ALgAuAC4ALgAtAC0ALAAsACwALAAsACwALAArACsAKwAt
AC4ALgAuACwALAAsACwALwAvADAAMAAwADAAMAAxADEAMwAzADMAMwA0ADQANAA1ADYA
NgA3ADkAOgA6ADoAOgA7ADsAPAA8ADwAPAA8ADwAPQA9AD0APQA9AD0APQA9AD0APQA9
ADsAOgA6ADoAOgA6ADoAOgA6ADoAOgA6ADkAOQA5ADkAOwA7ADoAOgA6ADoAOgA6ADgA
OAA4ADgAOQA5ADoAOgA7ADsAOwA7ADsAOwA6ADoAOgA6ADoAOwA7ADkAOQA5ADkAOgA6
ADoAOgA6ADoAOAA6ADsAOwA7ADkAOQA5ADkAOwA7ADsAOwA8ADwAPQA9AD0APQA9AD0A
PQA9ADwAOwA9AD0APQA+AD4APwA/AD4AQABAAD8APwA/AD8APwA/AEEAQABAAEIAQQBA
AD8APgBAAEAAQABAAEIAQgBCAEIAQABAAEAAQABBAEIAQwBEAEQARABEAEQARABEAEQA
RABEAEQARABEAEYARgBGAEYARgBGAEYARgBIAEgASABIAEoASgBKAEoASgBKAEoASgBM
AEwATABMAEwATABMAEwATABMAEwATABOAE4ATgBOAE4ATgBOAE4ATwBQAFQAVQBWAFkA
XQBfAF0AXwBgAGAAYQBjAGMAYwBhAGEAYABfAFoAVwBXAFUAUwBTAFQAVQBVAFMAUABQ
AFAATwBOAE4ATQBNAE4ATgBOAE4ATgBOAE8ATwBPAE8ATgBOAE4ATgBQAFAAUABQAFEA
UQBRAFEAUgBSAFIAUgBSAFMAUwBTAFcAVgBYAFkAWwBiAGwAewCQAKcAvwDdAPwAHwFD
AWEBcAFoAVABLAEEAdEAmgBqAEEAEwDq/87/w//K/93/9f8KABoAIwAsADQAPAA/AEEA
RgBKAE0AUQBVAFYAWABaAFsAXABbAFwAXQBdAF8AYABgAGAAYgBjAGUAZQBmAGYAZgBl
AGcAaQBpAGkAawBrAGsAawBsAGwAbQBuAGwAbQBtAG0AbwBvAG4AbgBvAHEAcgBzAHEA
cgBzAHMAdQB1AHQAdAB2AHYAdwB4AHgAeAB4AHgAegB6AHoAewB9AH0AfQB/AIEAgACA
AIIAggCCAIIAggCEAIQAhACFAIcAiACJAIoAiwCMAI4AjgCRAJEAkQCSAJQAlQCXAJgA
mQCaAA==
         </WaveFormData>
      </LeadData>
      <LeadData>
         <LeadByteCountTotal>10000</LeadByteCountTotal>
         <LeadTimeOffset>0</LeadTimeOffset>
         <LeadSampleCountTotal>5000</LeadSampleCountTotal>
         <LeadAmplitudeUnitsPerBit>4.88</LeadAmplitudeUnitsPerBit>
         <LeadAmplitudeUnits>��V</LeadAmplitudeUnits>
         <LeadHighLimit>2147483647</LeadHighLimit>
         <LeadLowLimit>268435456</LeadLowLimit>
         <LeadID>V5</LeadID>
         <LeadOffsetFirstSample>0</LeadOffsetFirstSample>
         <FirstSampleBaseline>0</FirstSampleBaseline>
         <LeadSampleSize>2</LeadSampleSize>
         <LeadOff>FALSE</LeadOff>
         <BaselineSway>FALSE</BaselineSway>
         <ExcessiveACNoise>FALSE</ExcessiveACNoise>
         <MuscleNoise>FALSE</MuscleNoise>
         <LeadDataCRC32>2534037795</LeadDataCRC32>
         <WaveFormData>
AgACAAIAAgAAAAAAAAAAAP7//v/+//7//v/+//7//v/8//z//P/8//z//P/8//z//v/+
//7//v/+//7//v/+/wAAAAAAAAAA/v/+//7//v/+//7//v/+/wAAAAAAAAAAAAAAAAAA
AAACAAIAAgACAAAAAAAAAAAA/v/+//7//v8AAAAAAAAAAP7//v/+//7/AAAAAAAAAAD/
//7//f/8//z//P/8//z//P/8//z//P/7//r/+f/4//v//P///wAA/////wIAAwACAAMA
AwAEAAYACAAIAAgACAAHAAUAAgAAAP7//f/7//j/9//3//f/9v/0//H/7//v//D/8P/x
/+//7//v//D/8v/y//L/8v/w/+//7v/t/+//7v/u/+7/7v/u/+7/7v/r/+v/6v/q/+z/
7P/r/+v/6//s/+z/7P/r/+3/7f/w//P/+/8IABoALgBEAF4AewCfAMUA7QAJARQBCAH1
ANYAqQB2AEsAIgD6/9f/u/+q/6f/rf+4/8X/0P/X/9r/3P/e/97/3//h/+H/4P/l/+v/
7v/v/+//7//u/+3/7//v//H/8v/1//f/+P/5//n/+v/6//v/+//7//z//f/8//z//P/7
//v/+//7//v//f/9//7//v/8//v/+//7//3//f/+//7//f/9//z/+v/6//r/+v/6//v/
/P/9//7//P/8//3//f/+//7//v/+/wAAAAABAAEAAgABAAAA//8CAAIAAgACAAAA///9
//z//v/+//7//v/+//7///////////8BAAIABQAFAAUABQAFAAUABQAEAAcACQALAAwA
DQAQABAAEQATABUAFwAZABsAHQAgACIAIAAhACEAIwAlACYAJgAmACgAKAAoACgAKAAo
ACcAJwAoACkAKgArACkAJwAmACUAJwAnACcAJgAlACUAJAAkACEAIQAgAB4AHwAfAB8A
HgAcABsAGQAXABkAGAAWABYAFQAUABMAEgARABEAEAAQABAAEQARABIAEQAQAA4ADQAM
AAwADAALAAwACwAKAAoACwAMAA4ADwAPAA4ADgAOAAoACAAHAAYACAAHAAcABwAHAAcA
BwAHAAYABQAEAAMABAAGAAcACAAHAAkACgALAAsADQAOAA8AEAAQABAAEQAPAA8ADwAQ
ABIAEQARABIAEQARABEAEQARABEAEQARABEAEQARABEAEAAOAA0ADQAOAA8ADwAQAA4A
DQAMAAsACwALAAwADQANAA0ACwAKAAgACAAHAAcACAAKAAsACwAIAAgACQAJAAkACQAJ
AAkACAAIAAcABgAGAAYABwAHAAkACQAJAAkABwAIAAgACAAKAAoACgAKAAgACAAIAAgA
BgAGAAYABgAIAAgACAAIAAYABQAEAAMABQAEAAQABAAEAAQAAgACAAAAAAAAAAAAAQAC
AAMAAgAAAAAAAAAAAAAAAAABAAEAAQD//wAA/v/+//7//v/+//7//v/+//7/AAAAAAAA
AAAAAAAAAAAAAAAAAAAAAAAA/v/+//7//v8AAAAAAAAAAP7//v/+//7/AAAAAAAAAAD+
//7//v/+/wAAAAAAAAAAAAAAAAAAAAD+//7//v/+/wAAAAAAAAAAAAAAAAAAAAD///7/
///+//3//f8AAAEAAAABAAEAAgADAAYABwAIAAkACQAIAAYABgAEAAMAAQAAAP//////
/////v/8//v//P/8//v/+//6//n/+P/4//j/+P/4//j/+f/5//n/+f/3//b/9v/2//b/
9v/2//b/9f/1//T/9P/y//L/8f/x//P/9P/0//T/8//x//P/9v/5//v/BAAWACwASABi
AH0AmwDFAPEAGwE8AUoBQwEuAQsB2ACbAGIAMAAFAOH/xv+3/7f/wP/J/87/0f/U/9j/
3P/e/93/3f/d/+D/4f/h/+b/6//w//H/8f/x/+//7//x//L/9f/3//j/+f/6//z//f//
//////8AAAEAAgACAAIAAQABAAEAAQABAAQABQAHAAgACAAHAAcABwAFAAUABgAGAAMA
AwACAAAA/v/+//7//v8AAAAAAAAAAP7//v///////v/+//7//v8AAAAAAQABAAIAAQAA
AP///v/+//7//v///////v/+//7//v/+//7/AAAAAAEAAQD/////AQACAAQABQAGAAcA
CgALAAwADAAMAA0ADgAOABMAFgAWABcAFgAXABgAGQAaABsAHQAeABwAHQAdAB8AHQAe
AB4AHgAgACAAIAAgAB8AHgAcABsAHQAdAB0AHQAcABsAGwAbABsAGwAbABoAGwAbABoA
GgAXABcAFgAUABYAFQAUABIAEgARAA8ADQALAAoACAAIAAkACAAHAAYAAwADAAIAAgAA
AAEAAQACAAAAAAD//////f/8//v/+f/5//n/+f/6//j/+P/5//n/+v/6//v//P/6//j/
9//2//b/9f/1//X/8//z//P/8//x//H/8f/x//L/9P/1//b/9//5//r/+//7//3//v//
/wEAAgADAAUAAwADAAMABAAGAAUABQAGAAcABwAHAAcABQAFAAUABQAHAAcABwAHAAUA
BAAEAAUABQAFAAQABAABAAEAAQABAP7//f/9//3///////3//P/6//r/+f/5//n/+v/6
//n/+P/4//n/+f/3//f/9//3//n/+v/6//r/+f/4//j/9//4//n/+v/7//n/+v/6//r/
+v/6//r/+v/8//z//P/8//r/+v/6//r//P/8//z//P/7//v/+//7//n/+P/4//j/+v/6
//j/+P/2//b/9v/2//j/+P/4//b/9P/0//T/9P/2//b/9//3//f/+f/4//b/9P/0//T/
9P/1//b/9//4//j/+P/4//j/9//2//X/9P/2//b/9v/2//T/9P/0//T/9f/2//f/+P/3
//b/9f/0//T/9P/0//T/9f/2//f/+P/3//b/9f/0//X/9v/3//j/9v/2//b/9v/0//T/
9P/0//b/9v/4//j/9//3//r/+//8//3//f/+//7/AAAAAAAA//////7//P/7//r/+v/5
//f/9f/0//P/9f/0//L/8f/y//L/8f/x//H/8f/x//L/8v/y//L/8v/v/+//7//v//H/
8P/w//D/7v/u/+7/7v/t/+3/7P/s/+r/6v/p/+n/5//o/+j/6P/r/+3/7//w//H/9/8G
ABYALABGAGIAgQClAM0A9wAZASgBIAELAe4AwQCKAFkAKgAAANv/vf+o/6X/rf+8/8n/
0P/T/9b/1v/W/9j/2f/b/93/3v/h/+X/5P/j/+X/5f/k/+P/5f/l/+f/6P/r/+3/7v/v
//L/9P/1//f/9//3//j/+f/4//j/+P/3//n/+f/5//n/9//3//j/+P/2//X/9f/1//X/
9f/2//b/8//z//L/8P/z//T/9f/2//T/9P/0//T/8v/y//P/8//2//b/9v/2//T/9P/1
//X/9//3//f/9//4//j/+P/4//f/9//2//b/9//4//n/+v/5//j/+P/3//f/9//5//r/
+f/5//n/+f/6//v//P/8/wAAAQACAAIABAAGAAUABQAHAAkACwANABAAEQATABQAEgAT
ABMAFQAXABgAGAAYABoAGgAaABoAHAAcABsAGwAbABsAGwAbABgAFwAXABcAFwAXABcA
FgAUABMAEQAQAA8ADwAOAAwACgAJAAgABgAGAAUAAwABAAMAAgAAAAAA/f/8//v/+v/6
//v/+//8//v/+//6//r/+f/4//b/9f/0//T/9P/z//D/7//u/+7/7//w//L/8//z//L/
8v/y/+//7v/u/+7/8P/v/+//7//u/+3/7P/r/+z/7f/u/+//7f/u/+7/7v/v//H/8v/z
//X/9//4//n/+f/4//f/9//5//n/+f/6//j/9//3//j/9//3//f/9//5//n/+f/5//j/
9//2//X/+P/4//n/+//5//n/+P/4//X/9f/1//X/9v/1//X/9f/0//P/8P/u/+7/7v/t
/+3/7f/u/+7/7f/s/+z/7f/t/+//7//v/+//7f/u/+7/7v/w//D/8f/x//H/8f/x//H/
7//w//D/8P/w//D/8P/w//D/8P/w//D/8P/w//D/8P/w//D/8P/w/+3/7f/t/+3/7v/u
/+//8P/u/+7/7P/s/+z/7P/s/+z/7P/s/+z/6v/q/+r/6v/q/+r/6v/r/+v/6//r/+r/
6v/s/+z/7P/s/+z/7P/s/+z/6v/q/+r/6v/s/+z/7P/s/+v/6v/p/+j/6P/o/+j/6P/o
/+j/6P/o/+j/6P/o/+j/6P/o/+j/6P/n/+b/5f/k/+b/5v/m/+b/5v/m/+b/5v/m/+b/
5v/m/+j/6P/o/+j/5v/m/+b/5v/o/+j/6P/o/+b/5v/o/+j/6v/q/+n/6f/s/+3/7v/v
/+3/7v/u//D/8v/y//P/8//0//L/8P/u/+v/6f/o/+f/6P/p/+r/6v/o/+f/5v/m/+X/
5f/l/+X/4//k/+T/5P/k/+T/4//j/+T/5f/m/+b/5v/m/+b/5v/o/+j/5//n/+b/5v/m
/+b/5f/l/+X/5v/o/+b/5f/n/+f/6P/p/+3/9v8GAB4ANABKAGMAgQCjAMcA6QACAQoB
/wDkAMEAkgBhADQACADh/7//qP+f/6H/rP+5/8T/y//M/87/1P/Y/9n/3f/f/97/4f/j
/+T/5f/o/+n/6f/p/+n/6f/r/+z/7f/v//D/8f/0//b/9//5//j/9//3//f/+v/6//r/
+f/5//n/+f/5//f/9//4//j/+P/3//f/9//1//X/9v/2//f/9//2//T/9P/0//T/9P/0
//T/9P/0//b/9v/3//f/+P/4//j/+P/7//z//v/////////////////+//3//P/8//3/
/f/+//3//P/7//r/+v/6//v/+//7//v//f/+//7//f/8//v//v///wAAAAABAAEAAQAA
AAMABgAGAAcACAAJAAoACwAMAA0ADwAQABAAEQARABMAFQAWABYAFgAaABoAGgAaABwA
HAAbABsAGwAbABsAGwAcABsAGwAbABkAGQAZABgAGAAZABkAGgAXABcAFgAUABIAEQAQ
AA4AEAAPAA0ACwAJAAgABgAGAAUABAADAAIAAQABAAAAAAD+//////8AAP7//v/9//3/
/f/8//v/+f/6//n/+P/4//j/+P/5//n/+f/4//j/+P/5//j/+P/4//j/9//3//f/+f/5
//n/+f/5//n/+f/5//n/+v/6//r/+//9//7//////wEAAgADAAYABgAGAAcABQAFAAUA
BgAIAAcABwAIAAkACQAJAAkACAAHAAYABQAGAAcACAAJAAkACAAIAAkACAAHAAUABAAF
AAUABQAFAAIAAQABAAEAAwADAAEAAAACAAIAAQABAP//AAAAAP//AAAAAAEAAQAAAP//
/v/9////AAAAAAAAAAAAAAEAAQD//////////wAAAgADAAQABAAEAAQABAAEAAQABAAE
AAQABAAEAAQAAgACAAIAAgADAAMAAwADAAAA/v/9//z//v/+//z//P/6//r/+v/6//j/
+P/4//b/+P/4//j/+P/3//b/9v/1//X/9//2//T/9P/0//T/9P/2//b/9v/2//b/9v/2
//b/9v/2//b/9v/4//j/+P/4//b/9v/2//b/9v/2//b/9v/4//j/+P/4//j/+P/4//j/
+P/4//j/+P/2//b/9v/2//b/9v/2//b/+P/4//j/+P/3//b/9f/0//X/9v/3//j/9v/2
//b/9v/3//b/9//2//j/+f/9////AAABAAEAAgAEAAYABgAGAAUABQAEAAIA/v/8//v/
+f/2//X/9f/1//X/9P/y//H/8f/y//L/8//x//H/8f/y//L/8v/y//L/8//z//P/8//x
//D/8P/w//L/8v/y//L/8f/x//D/8P/u/+7/7f/t/+//8P/w//D/6//t/+//8P/z//3/
DAAiADgAUgBsAIsArQDZAAUBJwE4ATIBGwH8AMsAkABZACoAAgDf/8P/tP+x/7f/wv/L
/9D/0//Y/9z/3P/c/93/3f/d/97/4f/l/+r/7//w//H/8f/x/+//7//x//L/9//5//r/
+//8//7///8BAAEAAQACAAMABAAEAAQAAwADAAMAAwADAAMAAwAEAAQABgAFAAUABQAE
AAMAAwACAAEAAQAAAP7//P/8//z//P/6//r/+v/6//r/+v/7//v/+v/6//r/+v/6//r/
+//7//r/+f/4//f/+f/6//v//P/7//v/+v/6//r/+v/6//r/+//8//7////9//3///8A
AAMAAwADAAMABQAHAAkACgAKAAsADAAMABEAFAAUABUAFQAVABUAFQAWABcAGQAaABoA
GwAbAB0AHAAcABsAGgAaABoAGgAaABgAGAAXABcAGQAZABkAGQAWABUAFQAVABcAFwAX
ABYAFwAXABYAFgAVABUAFAASABIAEQAQAA4AEAAPAA0ACwALAAoACAAIAAcABgAFAAQA
AgABAP///v/8//3//f/+//3//P/6//n/9f/0//P/8f/z//P/8//0//b/9v/3//f/9//2
//b/9v/1//T/9P/0//L/8f/x//H/8//z//P/8//x//H/8f/x//T/9v/3//j/9//5//r/
+//9////AAABAAIAAgACAAMAAQABAAEAAgAEAAMAAwAEAAMAAwADAAMAAQABAAEAAQAC
AAMABAAFAAMAAgACAAMAAwADAAIAAgABAAEAAQABAP7//f/9//3///////3//P/+//7/
/f/9////AAAAAP///v/+///////9//3//f/9////AAAAAAAA///+//7//f//////////
//z//P/7//r/+v/6//r/+v/8//z//P/8//z//P/8//z//v/+//7//v/8//v/+v/5//v/
+v/6//r//P/8//r/+v/5//j/9//2//f/+P/5//j/+P/4//j/+P/2//b/9//3//v/+//4
//b/9P/0//T/9P/2//b/9v/2//T/9P/0//T/9P/0//T/9P/2//b/9v/2//b/9v/2//b/
9//4//n/+v/4//j/+P/4//j/+P/4//j/+v/6//r/+v/3//b/9f/0//X/9v/3//j/+P/4
//j/+P/3//b/9f/0//b/9v/4//j/9f/1//j/+f/9////AAACAAAAAgACAAIAAwADAAIA
AAAAAP7//f/7//j/9//3//f/9//2//T/8//w//D/7//v/+//7//v//D/8v/y//L/8v/w
/+//7v/t/+7/7v/v//D/7v/u/+7/7v/v/+//7v/u//D/8P/v/+//7f/u/+7/7v/t/+//
8f/y//P/9/8CABIAJgA+AFoAewCdAMUA7QAVATIBNgElAQ4B6QC0AHsASAAaAO//y/+0
/6v/sf+8/8n/0P/R/9L/1P/W/9T/1f/Z/9n/2v/d/9//5P/l/+f/5//m/+X/6P/p/+z/
7v/x//P/9P/1//b/+P/5//v//f/9//7///8AAAAAAAD//////////////f/9//7//v/+
//3//f/9//3//f/+//7//f/9//z/+v/8//z//P/8//r/+v/6//r//P/8//3//f/+//7/
/v/+//z//P/9//3/AAABAAIAAwACAAIAAgACAAEAAQAAAAAAAAAAAAAAAAD+//7/////
/wEAAQADAAQAAwADAAMAAwAFAAcACQAKAAwADQAOAA4ADwASABIAEwAVABcAGQAbABoA
GwAdAB4AIAAhACEAIwAlACYAJgAmACYAJgAmACYAJwAoACgAKQAoACcAJgAlACQAIwAj
ACMAJQAlACUAJAAhACEAIAAgAB8AHwAeABwAGwAZABcAFAAWABUAEwARAA8ADgAMAAwA
CQAIAAcABgAGAAcABwAIAAUABQAEAAQABAAEAAMAAwACAAIAAgABAAAA///+//7/AAAA
AAEAAQABAAAAAAAAAP///v/+//7//////wAAAQAAAP///v/9//////////////8AAAAA
AAABAAMABAAFAAcACQAKAAsACwAKAAkACQALAAsACwAMAAoACQAJAAoACwALAAsACwAN
AA0ADQANAAsACwALAAsADQAMAAwADQAPAA8ADgAOAA0ADQANAA0ADAALAAsACwAKAAkA
BgAEAAYABgAFAAUABAAEAAMAAQAAAAAAAQABAAMAAwADAAMAAQACAAIAAgADAAQABgAH
AAYABQAEAAMAAwAEAAQABAAFAAYABwAIAAYABgAGAAYACAAIAAgACAAGAAYABgAGAAcA
BwAHAAcABwAGAAYABgAEAAQAAgACAAQABAAEAAQAAgACAAIAAAACAAIAAgACAAIAAgAD
AAMA//8BAAIAAAABAAIAAwAEAAIAAgACAAIAAgACAAIAAgACAAIAAgACAAAAAAAAAAAA
AQACAAMABAAEAAQABAAEAAQABAAEAAQABgAGAAYABgAEAAQABAAEAAYABgAGAAYABQAE
AAMAAgAEAAQABAAEAAQABAAEAAQABAAEAAQABAACAAIAAgACAAIAAgACAAIAAgACAAIA
AgAEAAQABgAGAAMAAwAGAAcACgALAAsADAAOABAAEAAQABAADwANAAoACgAIAAcABQAE
AAMAAwADAAUABAACAAEA/v/+//3//f/7//v/+//8//3//v///wAA/v/9//z/+//9//z/
/P/8//r/+v/6//r/9//3//b/9v/2//b/9f/1//X/9v/2//b/9f/1//f/+P/9/wUAEAAg
ADgAUgBsAIkArwDVAPkAFwEgARIB+wDcALMAggBVACoA/v/Z/8H/sv+v/7f/xv/T/9r/
3f/e/+D/4v/m/+n/6f/t//D/8f/z//T/9f/2//X/8//x//T/9f/4//r/+v/7//v/+//8
//7///8BAP////8AAAEAAgACAAIAAQADAAMAAwADAAEAAQACAAIAAgABAAEAAQADAAMA
BAAEAAEAAQAAAP7/AAAAAAAAAAD+//7//v/+/wAAAAABAAEAAwAEAAUABgAEAAQABQAF
AAcABwAHAAcABgAGAAYABgAHAAcABgAGAAgACAAIAAgABwAGAAYABQAGAAcACgAMAAwA
CwAKAAkACgALAAwADAAQABEAEgASABQAFgAVABUAFwAZABsAHQAcAB0AHwAgACAAIQAh
ACMAIwAkACQAJAAkACQAJAAkACUAJgAmACcAJQAlACUAJQAkACMAIwAjACUAJQAlACQA
IQAhACAAIAAgACEAIQAgAB4AHQAcABoAGgAZABcAFQAVABQAEgASAA8ADgANAAwADAAN
AA0ADgANAA0ADAAMAAoACgAJAAkACAAIAAgABwAEAAMAAgACAAQABAAFAAUAAwACAAIA
AgADAAIAAgACAAQAAwADAAMAAQABAAEAAQD//////////wAAAgADAAQAAwAFAAYABwAJ
AAsADAANAA0ADAALAAsADQANAA0ADgAMAAsACwAMAAsACwALAAsADAANAA4ADwAOAA0A
DAALAAwADAANAA8ADwAPAA4ADgANAA0ADQANAA4ADQANAA0ACwALAAkACAAKAAoACQAJ
AAcACAAIAAcACAAIAAkACQALAAsACwALAAoACgAJAAgACgAKAAsACwAJAAkACQAJAAcA
CAAIAAgACAAIAAgACAAIAAgACAAIAAoACgAKAAoACAAIAAgACAAJAAkACQAJAAsACgAK
AAoACAAIAAYABgAIAAgACAAIAAYABgAGAAQAAgACAAIAAgAEAAQABQAFAAcABwAGAAgA
CAAIAAgACAAGAAYABgAGAAYABgAGAAYACAAIAAgACAAIAAgACAAIAAoACgAKAAoACgAK
AAoACgAIAAgACAAIAAoACgAKAAoACAAIAAgACAAJAAoACwAMAAsACgAJAAgACgAKAAoA
CgAMAAwADAAMAAoACgAKAAoACgAKAAoACgAIAAgACAAIAAoACgAKAAoADAAMAAwADgAO
ABAAEAAPABAAFAAWABgAGAAXABcAFgAYABgAGAAZABgAFgATABAADAALAAkACAAKAAsA
DAANAAoACAAHAAYABgAFAAUABQAHAAcACAAIAAYABgAGAAUABQAFAAUABQAEAAQABAAE
AAIAAgACAAEAAwACAAIAAgABAP///v/9//7//v/+//3//////wIABwANABwAMgBKAGAA
eACXALcA2QD7ABUBHgESAfsA2gCtAHoAUQAoAP7/2//B/7b/uf/D/9D/2f/g/+X/6P/q
/+7/8P/x//P/9f/2//f/+f/6//v//v/////////9//3///8AAAEAAwAEAAUABAAGAAcA
CQAIAAcABwAHAAYABgAGAAUABQAFAAUABQADAAMABAAEAAUABQAGAAcABQAFAAYABgAG
AAcABwAGAAcACAAJAAoACgAKAAoACgALAAwADgAPAA8ADgANAAwADgAOAA8ADwARABEA
EQARABEAEAAPAA4ADgAPAA8AEAAPAA4ADQAMAA4ADgAPAA8ADgANAA4ADgARABEAEQAR
ABIAEwAUABQAFAAVABYAFgAXABoAGgAbABwAHQAeAB8AIAAhACMAJAAmACcAJwApACkA
KgAqACoALAAsACwALAAsACwAKwArACkAKQApACkAKgApACkAKQAoACcAJgAkACMAIwAi
ACIAIwAjACIAIAAfAB0AGwAYABkAGQAYABcAFgAUABEAEAARABAADwAOAA8ADwAOAA4A
EgAXABsAIAAnAC4ANAA7ADMALAAlAB0AFwARAAsABgAEAAQABQAFAAMAAgACAAIAAQAA
AAAAAAAAAP///////wEAAwAFAAcABQAFAAUABQACAAIAAQAAAAAAAQABAAEAAAABAAEA
AQAEAAQABAAFAAcABwAHAAgACgAJAAkACgAMAA0ADgAPAA0ADQANAA0ADQANAA0ADQAL
AAoACgALAAkACQAIAAgACAAJAAoACwAKAAkACQAJAAoACwAKAAoACgAKAAkACQAJAAoA
CgAJAAgACAAJAAkACQAJAAkACQAJAAoACgAKAAwADAANAA0ADQANAA0ADQAOABAAEQAS
ABIAEgASABIAFAAUABQAFAAUABQAFAAUABQAFAAUABQAFQAVABUAFQAUABIAEQAQABEA
EgARABIAEgASABIAEgASABIAEgAQABIAEgASABIAEAAQABEAEQARABMAFgAUABIAEgAS
ABIAEgASABIAEgATABQAFQAWABQAFAAUABQAFgAWABYAFgAWABYAFgAWABQAFAAUABQA
FwAYABkAGgAZABgAFwAWABYAFgAWABYAFAAUABQAFAAUABQAFAAUABQAFAAUABQAEgAU
ABQAFgAXABcAGAAcABsAHAAdAB0AHgAeACAAIAAhACMAJAAkACAAHgAcABsAGQAYABcA
FwAVABUAFAASABEAEAAQAA8ADwAPAA8ADwAQABAAEAAQABIAEQARABEADwAPAA4ADgAO
AA4ADgAOABAADwAPAA4ADAAMAAwACwALAAsADAAMAAwADQANAAsADAAPABUAIgA2AE4A
ZgB+AJsAvQDlABEBOwFYAWABUwE8ARkB4AChAGgAOgARAPH/2v/R/9X/4P/n/+r/7f/y
//b/+P/6//3//f/7//z///8BAAQACQAOAA8ADwAPABAAEQAUABYAGwAdAB4AHwAiACQA
JQAnACcAJwAoACkALAAsACwAKwApACkAKQApACkAKQAqACoAKAAnACcAJwAkACMAIwAi
ACEAIQAgAB4AHAAcABwAHAAeAB4AHgAeACAAIAAhACEAJAAkACQAJAAmACYAJwAnACcA
JwAnACcAKAAoACgAKAApACkAKAAoACYAJgAmACYAJwAoACoAKwApACkAKwAsAC8ALwAv
AC8AMQAzADUANgA2ADcAOAA4AD0AQABAAEEAQABBAEIAQwBEAEUARwBIAEgASQBJAEsA
SgBKAEkASABKAEoASgBKAEoASgBJAEkASQBJAEkASQBJAEkASgBLAEgARwBGAEQARABF
AEUARgBFAEUARABCAEIAQQBAAD4AQAA/AD0AOwA5ADgANgA2ADUANAAzADIAMQAxADAA
MAAwADEAMQAyADEAMAAuAC0AKwAqACkAJwApACkAKQAqACgAKAApACkAKwAqACoAKgAr
ACoAKgAqACcAJQAkACMAJQAlACUAJQAjACMAIwAjACUAJgAmACYAKQArACwALQAtAC8A
MAAxADQANAA0ADUANQA1ADUANgA2ADUANQA2ADUANQA1ADUANwA3ADcANwA5ADkAOQA5
ADcANgA2ADcANwA3ADYANgA2ADcAOAA5ADcANQA0ADMANQA1ADMAMgAyADIAMQAxAC8A
MAAwAC8AMQAyADQANQAzADMAMwAzADUANgA2ADYANgA2ADcANwA3ADcANwA3ADcAOAA4
ADgANgA2ADYANgA4ADgAOAA4ADcANgA1ADQANAA0ADQANAA1ADUANQA1ADMAMgAyADIA
MgAyADAAMAAyADIAMgAyADQANAA0ADIAMwA0ADUANgA0ADQANQA1ADkAOQA6ADoAOQA4
ADcANgA3ADgAOQA6ADwAPAA8ADwAOgA6ADoAOgA7ADwAPQA+ADwAPAA8ADwAPgA+AD4A
PgBAAEAAQABAAEAAQABAAEAAQABAAEAAQABCAEIAQgBCAEIAQgBCAEIARABEAEQARABC
AEIAQgBCAEIAQgBCAEIAQgBCAEIAQgBEAEQARABEAEYARgBGAEYASgBKAEwATABNAE8A
VABXAFcAVwBWAFYAVgBYAFgAWABbAFsAWgBYAFQAUgBRAE8ATwBPAFAAUQBRAFAATgBN
AEoASgBJAEkASQBJAEkASgBIAEgASABIAEgASQBKAEsASQBIAEgASABKAEoASgBKAEsA
SwBKAEoASgBKAEkASQBJAEoASgBKAEsASQBJAEgASwBPAFgAaAB+AJQArgDJAOkADQE3
AV0BegGCAXcBYAE9AQoB0QCiAHgAUQAvABIABQAHABIAHwAoAC0AMAAyADgAPAA9AD0A
PwBAAEEAQwBGAEcATABNAE0ATQBLAEsATQBOAFMAVQBWAFcAWQBcAF4AYQBhAGEAYgBj
AGQAZABkAGMAYwBjAGMAYwBjAGMAZABkAGQAYwBjAGMAYgBhAGEAYABiAGMAYwBiAGIA
YgBiAGIAYgBiAGIAYgBjAGQAZgBnAGgAaABoAGgAawBsAG4AbwBvAG8AbwBvAHIAcgBy
AHIAcgBzAHMAdAByAHIAcgByAHUAdgB4AHkAdwB3AHkAegB7AHsAewB7AH4AfwCAAIAA
ggCDAA==
         </WaveFormData>
      </LeadData>
      <LeadData>
         <LeadByteCountTotal>10000</LeadByteCountTotal>
         <LeadTimeOffset>0</LeadTimeOffset>
         <LeadSampleCountTotal>5000</LeadSampleCountTotal>
         <LeadAmplitudeUnitsPerBit>4.88</LeadAmplitudeUnitsPerBit>
         <LeadAmplitudeUnits>��V</LeadAmplitudeUnits>
         <LeadHighLimit>2147483647</LeadHighLimit>
         <LeadLowLimit>268435456</LeadLowLimit>
         <LeadID>V6</LeadID>
         <LeadOffsetFirstSample>0</LeadOffsetFirstSample>
         <FirstSampleBaseline>0</FirstSampleBaseline>
         <LeadSampleSize>2</LeadSampleSize>
         <LeadOff>FALSE</LeadOff>
         <BaselineSway>FALSE</BaselineSway>
         <ExcessiveACNoise>FALSE</ExcessiveACNoise>
         <MuscleNoise>FALSE</MuscleNoise>
         <LeadDataCRC32>100871166</LeadDataCRC32>
         <WaveFormData>
zP/M/8z/zP/K/8r/yv/K/8j/yP/I/8j/yv/K/8r/yv/I/8j/yP/I/8j/yP/I/8j/xv/G
/8b/xv/E/8T/xP/E/8T/xP/E/8T/wv/C/8L/wv/A/8D/wP/A/8L/wv/C/8L/wP/A/8D/
wP/A/8D/wP/A/77/vv++/77/vv++/77/vv++/77/vv++/7z/vP+8/7z/vP+8/7z/vP+7
/7r/uf+4/7j/uP+4/7j/uP+4/7j/uP+3/7b/tf+z/7X/t/+5/7n/u/+7/73/vf+8/73/
vP+7/7//wP/A/8D/wP+//73/u/+2/7T/tP+y/7H/sP+v/6//rf+r/6v/qv+r/6v/qv+q
/6n/qf+q/6r/q/+r/6v/q/+o/6j/qP+m/6j/qP+n/6f/qf+p/6n/qf+p/6j/pv+l/6f/
qP+o/6j/qv+q/6r/qv+o/6r/q/+s/6z/sP+7/8z/3P/u/wMAHAA5AFwAfQCaAKoArgCo
AJYAdgBRAC4ADADq/8j/r/+e/5j/m/+e/6L/pv+o/6r/qf+n/6X/pf+n/6X/pf+o/67/
r/+v/63/rf+s/6z/rP+s/63/rv+u/6//r/+u/63/rf+v/7H/sv+y/7L/s/+1/7X/s/+z
/7T/tP+0/7T/tv+2/7X/tf+1/7X/tf+1/7b/tv+1/7X/tv+2/7b/tv+0/7T/tf+1/7b/
tv+2/7f/t/+3/7f/t/+5/7n/uf+5/7n/uf+7/7v/uf+5/7n/uf+8/7z/vf++/73/vf+9
/73/wP/A/8D/wP/E/8X/xf/F/8f/x//J/8n/y//L/83/zf/M/8z/zf/N/9D/0v/U/9b/
1//Z/9r/2v/d/93/3//f/+D/4//l/+f/5//n/+n/6v/s/+3/7//w//P/9P/0//X/+P/5
//n/+f/8//z//f/+//7//v/+//7/AAAAAAEAAQADAAMAAwABAP///v/9//z//P/8//z/
/P/7//r/9//2//f/+P/3//j/+f/3//b/9f/y//L/8v/w//L/8v/y//D/7v/u/+z/7P/u
/+3/7f/t/+z/7P/s/+v/7f/u//D/8f/w/+//7//x//H/8P/v/+7/8P/x//L/8//z//T/
9P/1//P/9P/0//T/9v/3//j/+P/2//f/9//3//r/+v/6//r//f/9//3//f/7//v//P/8
//7//v/+//7///////7//v/+//7//v/+//7//v///////f/7//r/+v/9//7//v//////
/v/+////AgABAAIABAAEAAQABAAEAAIAAgACAAAAAQADAAUABgAEAAQABAAEAAYABgAG
AAYABgAGAAYABgAGAAYABgAGAAgABwAHAAcABwAHAAcABwAJAAkACQAJAAcABwAHAAYA
BgAGAAYABgAIAAgABwAHAAYABgAHAAcACAAIAAkACwAJAAkACQAHAAcACAAIAAgACgAK
AAoACAAGAAYABgAGAAcABwAIAAgACAAGAAYABgAGAAYABgAGAAgACgAMAA4ADgAOAA4A
DgAOAA4ADgAOABAAEAAQABAADgAOAA4ADgAQABAAEAAQABAAEAAQABAAEgASABIAEgAQ
ABAAEAAQABAAEAAQABAAEgASABIAEgAQABAAEAAQABIAEgASABIAFAAUABQAEwARABMA
FQAVABUAFQAXABcAGQAbABsAGwAfACAAIAAgACMAIwAiACEAHgAcABwAGgAbABoAGQAZ
ABkAFwAXABYAFwAXABYAFgATABMAFAAUABMAEwATABMAEAAQABAADgAQABAADwAPAA8A
DwAPAA8AEgASABEAEQATABQAFAAUABYAFgAWABYAFgASABMAFgAWABYAHQAoADwAUgBn
AHoAlQC2AN0AAgEgATQBOgE2ASIB/wDWAKoAgABeAD8AJAAUABEAFgAYABYAFAAUABMA
EwARAA8ADQAPAA8ADgAOAA8AFQAXABcAFgAWABUAFAAUABQAFAAVABUAFAATABMAFQAX
ABgAGAAYABkAGwAbABkAGQAaABoAGgAaABsAHAAcAB0AHQAdAB0AHQAeAB4AHQAdABwA
HAAcABwAGgAaABsAGwAcABwAHAAdAB0AHQAdAB0AGwAbABsAGwAdAB0AHwAfAB0AHQAd
AB0AHgAeAB8AIAAhACEAIQAhACIAIgAiACIAJAAlACUAJQAlACUAJwAnACgAKQAsAC0A
KwAsAC4ALwAtAC4ALwAwADEAMwA0ADQAMwAzADUANQA3ADkAOgA7ADkAOQA7ADwAOwA7
ADwAPAA+AEAAQQBDAEMAQwBCAEEARABEAEUARgBEAEQARABEAEYARgBHAEcARQBFAEUA
QwBDAEIAQQBAAD8APgA9ADwAOwA6ADcANgAyADIAMAAwAC8ALQAsACsAKgAqACoAKAAo
ACgAKAAmACYAJgAkACQAJAAjACMAIwAiACIAIgAhAB4AHgAfAB8AHwAfACAAIwAjACIA
IQAgAB8AHwAfAB8AHwAgACAAIQAfACAAIAAgACAAIQAiACIAIgAjACMAIwAkACQAJAAk
ACcAJwAnACcAJwAnACgAKAAoACgAKAAoACsAKwAqACoAKAAoACgAKAAnACgAKgArACkA
JwAmACYAKAAoACcAJwAlACQAJAAlACUAIwAjACQAJAAkACQAJAAkACQAJAAiACIAIwAk
ACQAJAAkACQAJAAiACIAIgAiACIAIgAiACIAIAAgACAAIAAhACEAIgAjACEAIQAhACEA
HwAfAB8AHwAhACEAIQAgACAAIAAgACAAIAAgAB8AHwAeAB4AHwAfAB8AHgAeAB8AHwAf
AB8AHQAdAB4AHgAeACAAIAAgAB4AHAAcABwAHAAbABsAHAAcABwAHgAcABwAGgAaABoA
GgAcABwAHAAcAB4AHgAeAB4AHQAcABsAGgAcABwAHAAcABoAGgAaABoAHAAcABwAHAAa
ABoAGgAaABgAGAAYABgAGQAaABsAHAAZABgAFwAWABgAGAAYABgAGAAYABgAGAAWABYA
FgAVABcAGQAbABsAGQAZABsAGwAdAB8AHwAfAB8AIAAgACAAIQAhACAAHwAdABwAHQAc
ABgAFgAUABMAFQATABMAEgATABMAEgASABMAEwAUABQAEwATABMAEwAQABAAEAAOABAA
EAAPAA8ADwAPAA8ADwAOAA4ADQANAA0ADgAOAA4ADAAMAAwADAAOABIAEQAQABAAFAAf
ACwAPgBSAGcAgACdAMAA4wAEARgBHgEWAQgB6ADBAJwAdgBQADIAFQAAAPr//f8EAAgA
CgAKAAYABQADAAMAAwAFAAUABQAIAAoACQAHAAcABwAGAAYABgAGAAcACAAGAAcABwAG
AAYABwAKAA0ADQAMAAsACwALAAsACQAJAAoACgAKAAoACgAKAAkACQAJAAkACQAJAAkA
CAAGAAUABAAEAAQABAAHAAgACgALAAoACgAKAAsACQAJAAkACQAHAAcABwAHAAUAAwAD
AAEAAQABAAEAAQABAAAAAAAAAP//////////AgACAAIAAgADAAMAAgABAAMAAwAFAAUA
AwADAAUABQAEAAQABQAFAAcACAAJAAoACgALAAsACgANAA0ADwAPAA0ADwAQABEAEQAR
ABMAFAATABMAFAAUABUAFgAWABcAGAAZABkAGQAYABgAGQAaABgAGAAYABgAGAAYABkA
GQAYABcAFgATABMAEgARABAADgAMAAoACAAFAAQAAQAAAP//AAD//wAA/v/7//n/9//4
//j/+P/2//b/9v/2//T/8v/y//D/8P/y//H/8f/x/+//7v/t/+v/7f/u//D/8f/u/+3/
7f/v/+//7v/t/+z/7f/t/+3/7f/s/+z/6//r/+3/7v/u/+7/7f/t/+3/7P/s/+3/7f/t
//D/8P/w//D/8P/v/+7/7f/v/+//8P/w/+//7v/t/+z/7f/t/+z/7P/s/+z/7P/s/+j/
6P/p/+n/6f/p/+r/7P/r/+r/6P/n/+f/5v/m/+f/5//l/+X/5v/l/+T/4//i/+L/4v/i
/+D/4P/h/+L/4v/g/+D/4P/g/+D/4P/g/+D/3v/e/97/3v/g/+D/4P/g/+D/3//f/9//
3f/d/93/3f/d/93/3f/d/93/3f/d/9z/3P/c/9z/3P/c/9z/2//b/9r/2v/b/9v/2//a
/9r/2//Z/9n/2f/X/9f/2P/Y/9j/2P/Y/9j/1v/U/9T/1P/U/9P/0//U/9T/0v/U/9T/
0v/S/9L/0v/S/9T/1P/U/9T/0//S/9H/0P/Q/9D/0P/Q/8//zv/N/8z/zv/O/87/zv/M
/8z/zP/M/8z/zP/M/8z/zP/M/8z/zP/K/8r/yv/K/8z/zP/M/8z/yv/K/8r/yv/I/8j/
yP/I/8j/yP/I/8j/xv/G/8b/xv/I/8j/yP/I/8b/xf/F/8f/yf/J/8n/yf/L/8v/y//N
/8v/y//N/87/zv/O/8//z//Q/8//zP/K/8j/xv/F/8T/w//D/8P/wf/B/8D/v/+//7z/
vP+7/7v/vP+8/7v/u/+7/7v/uv+6/7z/uv+8/7z/u/+7/7v/u/+7/7v/vP+8/7v/u/+7
/7z/vP+8/7z/vP+8/7z/uv+8/73/vP+6/7z/w//Q/+T/9v8HABoAMwBSAHEAkgCsALwA
vACwAJoAeQBUAC4ACgDo/8v/sv+m/6X/qv+u/7T/tP+y/7H/s/+z/7P/t/+1/7X/tv+4
/7n/u/+9/73/vP+8/7r/uv+7/7z/uv+7/7v/uv+6/7v/vv/B/7//vv+9/73/wf/B/7//
v//A/8D/wP/A/8L/wv/B/8H/w//D/8P/w//C/8L/wf/B/8L/wv/C/8L/wv/C/8P/w//C
/8L/wv/D/8P/w//D/8P/w//D/8P/w//D/8P/xf/F/8X/xf/F/8X/w//C/8L/wv/F/8X/
xf/F/8T/xP/E/8T/xP/F/8X/xf/H/8f/yf/J/8j/x//I/8f/yf/K/8z/zf/M/8z/zP/M
/83/z//Q/9D/0f/R/9P/0//T/9X/1v/X/9f/1//Z/9r/3f/d/97/3v/f/+D/4P/h/+L/
4//j/+P/5v/m/+f/6P/q/+r/6v/q/+j/6P/p/+n/6f/p/+n/5//n/+b/5f/k/+P/4v/h
/+D/4f/g/93/3P/Y/9j/1v/W/9X/0//S/9H/0P/Q/9D/zv/O/87/zv/M/87/zv/M/8z/
zP/L/8v/y//M/8z/zP/L/8j/yP/J/8n/yv/J/8n/y//M/8z/zP/M/83/zf/N/83/zf/O
/87/z//P/9D/0P/Q/9D/0f/S/9L/1P/V/9X/1f/U/9T/1P/U/9f/1//X/9f/1//X/9j/
2P/a/9r/2v/a/93/3f/c/9z/2v/a/9r/2v/Z/9r/3P/d/97/3f/d/97/3P/c/9v/2//d
/9z/3P/d/9//3f/d/97/3v/e/97/3v/f/+D/4f/g/+D/4f/i/+L/4//k/+X/5v/k/+T/
5P/k/+X/5v/n/+j/6P/o/+j/6P/o/+f/5//n/+j/6f/q/+v/6//r/+v/6//t/+3/7f/s
/+7/7v/u/+7/7P/s/+v/6//q/+r/6//r/+n/6P/o/+n/6v/r/+z/6//r/+z/7P/s/+r/
6v/q/+j/6P/o/+j/6P/n/+f/6P/o/+j/6v/o/+b/6P/o/+j/6P/o/+j/6P/o/+r/6v/q
/+r/6v/q/+r/6v/s/+z/7P/s/+z/7P/s/+z/7v/u/+7/7v/w//D/8P/w//D/8P/w//D/
8v/y//L/8v/y//L/8v/y//T/9P/0//T/9v/2//b/9v/0//T/9P/0//X/9v/3//j/+P/4
//j/9//2//f/+P/3//n/+////wEAAQADAAMAAwAGAAgACQAKAAkACQAIAAcABgAEAAQA
AgABAAAA/////////f/9//z//P/9//3//v/9//3//v/+////////////AAAAAAAA/v/+
//7//f/9//3//f/9//3/AAAAAP///////wAAAAAAAAIAAgACAAIA/v8AAAMAAAAAAAgA
FQAkADYASgBfAHYAkwC6AOEAAgEYASABGAEIAegAvQCQAGwASgAqABEABAD+////BgAI
AAYABgAGAAcABQAFAAUABQADAAMABAAIAAkACwANAA0ADAAMAAoACgALAAwADgAPAA8A
DgALAAsADQAPABIAEgASABMAFQAVABMAEwATABIAEQAQABIAEgARABEAEQARABEAEQAQ
ABAADwAPABAAEAAQABAAEAAQABEAEQAOAA4ADgAPABEAEQARABEAEgATABQAFQAVABUA
FwAXABYAFQAUABMAFgAWABcAGAAZABkAGQAZABoAGgAaABoAHAAdAB0AHQAcABsAHAAb
ABwAHQAgACEAIQAiACQAJQAlACYAJwAoACkAKwAsACwAKwArAC0ALQAvADEAMgAzADMA
MwA1ADYANwA3ADgAOAA5ADoAOgA7ADwAPQA9AD0AQABAAEEAQgBBAEAAPwA+AD4APgA/
AD8AQQBBAEEAPwA9ADwAOwA6ADkAOAA3ADYANwA2ADMAMgAwADAALgAuAC8ALQAsACsA
KQAoACcAJAAkACQAJAAiACMAJAAjACQAIwAhACAAHwAgACAAIAAfACAAIAAhACEAIgAh
ACEAIwAiACIAIgAiACEAIQAhACEAIwAkACQAJQAkACQAIwAiACQAJQAmACYAJgAnACcA
JwAqACoAKgAqACsAKwArACsAKQApACoAKgAsACwALAAsACsAKwAqACoALAAsACwALAAr
ACwALgAvAC0AKwAqACoALAAsACsAKwArACoAKgArACsAKQApACoAKgAqACoAKgAsACwA
LAAqACoAKwAsACwALAAsACwALAAqACoAKgAqACwALAAsACwAKgAqACoAKgAsACsAKwAr
ACkAKQApACkAJwAnACcAJwApACkAKQAoACgAKAAoACgAKgAqACkAKQAnACYAJgAlACcA
JgAmACcAJwAnACcAJQAjACQAJAAkACUAJgAnACYAJAAkACQAJAAlACUAJgAmACoAKAAm
ACYAJAAkACQAJAAmACYAJgAmACQAJAAkACQAJAAkACQAJAAkACQAJAAkACQAJAAkACQA
JgAmACYAJgAkACQAJAAkACQAJAAkACQAJgAmACYAJgAlACQAIwAiACQAJAAkACQAJAAk
ACQAJAAiACIAIgAhACMAJQAnACcAJQAlACcAJwAqAC0ALgAvADAAMAAvAC4AMAAxADEA
MQAwAC4ALgAsACkAKAAnACcAJwAlACUAJAAjACMAIgAiACEAIQAiACIAIQAhACEAIQAg
ACAAIAAeACIAIgAhACEAHwAfAB8AHwAgACAAHwAfACEAIgAiACIAIAAgACAAIAAgACAA
IQAiACIAJAAtADoASgBcAHMAigCnAMgA7QAQAS4BOgE4ATABGgH1AMoAogB8AFgAOQAi
ABgAGwAiACYAJAAgAB4AHQAdABsAGwAbABsAGQAcAB4AIQAhAB8AHwAeAB4AIAAgACEA
IgAiACMAIwAiACEAIQAjACUAJgAmACYAJwApACkAJwAnACgAKAAoACgAKAAoACcAJwAn
ACcAJwAnACgAKAAnACcAJgAmACYAJgAmACYAJwAnACQAJAAkACUAJQAlACUAJQAnACcA
JwAnACUAJQAnACcAJwAnACcAJwAnACYAJgAmACcAJwAnACcAKAAoACgAKAAoACkAKQAp
ACsAKwAtAC0ALQAtAC8ALwAxADIANAA1ADMANAA1ADYANQA3ADgAOAA7ADsAPQA9ADwA
PQA9AD0APwA/AEEAQgBDAEMARABEAEMARABEAEUASABJAEkASQBIAEgASQBKAEgASABI
AEgASABIAEkASQBHAEcARwBFAEcARgBFAEQAQgBAAD4APAA9ADwAOQA4ADYANgA0ADQA
MQAvAC4ALQAuAC4ALgAsACsAKgApACYAKAAoACYAJgAmACUAJQAlACIAIgAiACEAIQAi
ACQAJQAiACEAIQAjACIAIgAiACIAIgAjACQAJQAkACQAIwAjACMAJAAkACQAIgAjACQA
JAAmACcAJwAnACYAJgAmACYAJQAlACUAJQAnACcAKAAoACYAJgAmACYAJQAlACQAJAAk
ACQAJAAkACEAIAAgAB8AHgAdAB0AHgAeAB4AHQAdAB0AHAAcAB0AHQAbABsAHAAbABoA
GQAYABoAGgAaABgAFwAXABcAFgAUABQAFAAUABYAFgAWABYAFgAWABYAFgAWABYAFgAW
ABQAEwATABMAFQAVABUAFQAVABUAFQAVABMAEwATABIAFAAUABQAFAASABIAEQARABAA
EAARABEAEQAQABAAEQAQAA8ADgALAA0ADgAOAA4ADAAMAAwACgAMAAwADAAMAAsACwAM
AAwABgAKAAoACAAKAAoACgAKAAkACAAHAAYABgAGAAYABgAGAAYABgAGAAQABAAEAAQA
BgAGAAYABgAFAAQAAwACAAQABAAEAAQAAgACAAIAAgAAAAAAAAAAAAIAAgACAAIAAAAA
AAAAAAACAAIAAgACAAAAAAAAAAAAAAAAAAAAAAAAAAAAAAAAAAAAAAAAAAAA/v/+//7/
/f///wEAAwADAAEAAQADAAMABQAHAAcABwAJAAoACgAKAAkACQAIAAcABAACAAIAAAD/
//7//f/9/////f/9//z/+f/5//j/+P/3//f/+P/4//f/9//3//f/9v/2//b/9P/4//j/
9//3//X/9f/1//X/9v/2//X/9f/3//j/+P/4//b/9v/2//b/+P/4//f/+P/8/wAABwAU
ACgAPABPAGgAhwCoAMkA5gD2APYA7ADcALwAmQB2AFAAKgAKAPP/5P/e/9//6P/u/+7/
7P/q/+n/6//t/+3/7f/v//H/8v/y//P/8//x//H/8P/w//L/8v/z//T/8v/z//P/8v/z
//P/9f/3//b/9v/2//f/+f/5//f/9//4//j/+P/4//j/+P/3//f/9//3//f/9//4//j/
9//3//b/9v/2//b/9P/0//X/9f/0//T/9P/1//X/9f/1//X/9f/1//X/9f/z//P/9f/1
//f/9//3//f/9f/0//T/9P/3//f/9//3//j/+P/4//j/+P/5//n/+f/6//v//v////3/
/f///////f/+/wAAAQABAAIAAwAEAAMABQAGAAYABwAHAAkACQAHAAkACgALAAsACwAN
AA4ADQANAA4ADgANAA4ADgAPABIAEwATABMAEgASABMAFAASABIAEgASABMAFAAWABcA
FgAVABQAEQATABIAEQAQAA0ADAALAAoACQAIAAUABAACAAIAAAAAAP3/+//6//n/+f/6
//v/+v/4//j/+P/2//j/+P/2//b/+P/3//f/9//1//T/8//x//L/8v/z//P/8P/v/+//
8f/w//D/8P/w//D/8f/y//P/8v/y//H/8f/w//D/7//u//D/8f/y//L/8f/x//D/7//u
/+7/7v/u/+3/7f/t/+3/7//v//D/8P/v/+7/7f/s/+3/7f/s/+z/7v/u/+7/7v/r/+r/
6v/p/+r/6f/p/+r/6P/o/+f/5//l/+T/5P/l/+X/4//j/+T/4//i/+H/4P/i/+L/4v/g
/97/3//g/+D/4P/g/+D/4P/g/+D/4P/g/9//3v/d/9z/3P/c/9z/3P/a/9n/2f/Z/9f/
1//X/9f/1//X/9f/1//V/9X/1f/U/9T/1P/U/9T/0v/S/9H/0f/Q/9D/0f/R/9H/0P/Q
/9H/z//P/8//zf/N/87/zv/O/87/zv/O/8z/yv/K/8r/yv/J/8n/yv/K/8z/zP/M/8r/
zP/M/8z/zP/L/8r/yf/I/8j/yP/I/8j/yv/K/8r/yv/I/8j/yP/I/8j/yP/I/8j/yP/I
/8j/yP/G/8b/xv/G/8j/yP/I/8j/x//G/8X/xP/E/8T/xP/E/8P/wv/B/8D/wP/A/8D/
wP/A/8D/wP/A/77/vv++/77/vv++/77/vv+8/7z/vP+8/7z/vP+8/7z/vv++/73/vf+/
/8H/wf/B/8L/xf/G/8f/yP/H/8b/x//G/8b/xv/H/8X/xP/D/8D/vf+8/7n/t/+3/7f/
uP+5/7X/tf+0/7P/s/+y/7L/sf+z/7T/tP+z/7H/sf+x/7D/sP+w/67/sP+y/7H/sf+x
/7H/sf+x/7L/sv+x/7H/sf+w/7D/sP+w/7L/sv+y/7L/sv+z/7T/tv+8/8f/2P/s//7/
EQAqAEkAZgCFAKAAsgCyAKYAlAByAEsAKgAGAOL/xP+t/57/nP+j/6j/rP+u/7D/rv+r
/63/r/+v/6//sf+x/7L/tP+1/7X/t/+3/7b/tv+2/7b/t/+4/7b/t/+3/7b/t/+3/7n/
u/+6/7r/uv+7/7//v/+9/73/vv++/77/vv/A/8D/v/+//8H/wf/B/8H/wf/A/77/vf+/
/8D/wf/C/8L/wv/D/8P/xP/E/8T/xf/H/8f/x//H/8f/x//H/8f/yf/J/8v/y//L/8v/
y//L/83/zP/M/8z/z//P/8//z//O/87/zv/O/9L/0//T/9P/0//T/9X/1f/V/9X/1//X
/9n/2v/c/93/3f/e/9//4P/h/+P/5P/k/+P/4//l/+X/5//p/+r/6//t/+3/7//w/+//
7//w//D/8v/0//X/9//4//n/+f/5//r/+v/7//z//f/+////AAD+//7//////wEAAQAB
AP//AQAAAP///v/9//z/+//6//r/+v/4//j/9P/0//L/8v/z//H/8P/v//D/8P/w/+7/
9P/4//z//v8DAAgACwAQABAADwAPAA8ADAAKAAgABQD///z/+v/3//T/8f/v/+//8P/w
//D/8P/x//H/8f/x//P/9P/0//X/9P/0//P/8v/0//X/9v/2//j/+f/5//n/+P/4//j/
+P/5//n/+f/5//n/+f/6//r/+P/4//j/+P/7//v/+v/6//j/+P/4//j/+P/4//n/+f/6
//n/+f/6//j/+P/3//f/+f/4//j/+f/5//f/9//4//j/+P/4//j/+v/6//r/+P/4//n/
+v/6//r/+v/6//r/+v/6//r/+v/8//z//P/8//7//v/+//7//P/7//v/+//9//3//f/9
//v/+//7//v//f/9//3//P/+//7//v/+/wAAAAD/////AAAAAAEAAQD///7//v///wAA
AQACAAEAAQACAAIAAgACAAIAAgAAAAIAAgACAAIA/////wAAAAAAAAQABAACAAIAAgAC
AAIAAAAAAAAAAAACAAIAAgACAAAAAAAAAAAAAgACAAIAAgACAAIAAgACAAAAAAAAAAAA
AgACAAIAAgAAAAAAAAAAAAAAAAAAAAAAAAAAAAAAAAAAAAAAAAAAAAAAAAAAAAAA////
/wEAAwAFAAUABQAHAAcABwAJAAkABwAJAAoACgAMAA0ADQAMAAsACAAGAAYABAADAAIA
AQABAAEA//////7//f/9//z//P/7//v//P/7//n/+P/3//n/+P/4//j/9v/4//j/9//3
//f/9//3//n/+v/6//n/9//3//j/+P/6//r/+v/6//r/+v/8//v/+v/6//z/AwAUACgA
PABNAGIAfQCgAMUA6gAKARgBGgEUAQAB2QCqAH4AWAA4ABsABAD4//n/AAAAAPz/+v/6
//v/+f/5//n/9//1//X/9v/2//f/+//8//3//f/+//z//P/9//7/AAABAAEAAAABAAEA
AwAFAAUABAADAAMABgAHAAYABwAGAAYABgAGAAgACAAHAAcABgAFAAQAAwAEAAQAAwAD
AAMABAAFAAYABAAEAAUABQAEAAQABAAFAAcABwAHAAcACQAJAAkACQAHAAcACQAJAAgA
BwAGAAUABgAGAAcACAAJAAkACQAJAAoACgAKAAoADgAPAA8ADwANAA0ADwAPABEAEQAT
ABMAEwAUABYAFwAVABYAFwAYABsAHQAeAB4AHQAdAB8AHwAdAB8AIAAhACMAIwAlACYA
JQAlACYAJgApACoAKgArACoAKwArACsALAAsAC0ALgAuAC4ALgAuACwALAAtAC0ALwAv
AC8ALQArACoAKQAoACcAJgAlACQAIwAiAB8AHgAaABoAGAAYABkAFwAWABUAEgASABIA
EAAQABAAEAAOAAwADAAKAAoADAALAAsACwAKAAoACgAJAAgACAAJAAkACAAHAAcACQAK
AAoACgAKAAcABwAHAAcACQAKAAoACwAKAAoACQAIAAgACQAKAAoACAAJAAkACQAKAAoA
CgAKAA0ADQANAA0ADQANAA4ADgAMAAwADAAMAA0ADQAMAAwADAAMAAwADAAMAAwADQAN
AAsACQAIAAgACAAIAAcABwAJAAgACAAJAAgABQAEAAQABgAGAAYABgAEAAQABAACAAIA
AwAEAAQABAAEAAQABAACAAIAAgACAAQABAAEAAQABAAEAAQABAAEAAMAAwADAAMAAwAD
AAMAAwADAAMAAwADAAMAAwACAAAAAAAAAAAAAAAAAP////8AAAAAAQABAP///v/+////
/f/9//3/+//9//7//v/+//7//v/+//z//v/+//7//v/7//v//P/8//7//v/+//7//P/8
//z//P/+//7//v/+//7//v/+//7//P/8//z//P/+//7//v/+//z//P/8//z//P/8//z/
/P/8//z//P/8//z//P/8//z/+v/6//r/+v/6//r/+v/6//z//P/8//z//v/+//7//v/9
//z/+//6//r/+v/6//r/+v/6//r/+v/6//r/+v/6//r/+v/6//n/+//9//////8AAAEA
BAAFAAMABQAFAAUABQAGAAYABgAHAAcABgAFAAEA/v/9//r/+//6//n/+f/5//f/9//2
//P/8//y//L/8f/x//L/8v/v/+//7//v//D/8P/w/+7/7v/u/+3/7f/t/+3/7f/t/+7/
7v/t/+3/6//s/+z/7P/s/+z/7P/s/+7/7P/t/+z/7P/s//H//v8QACIAMwBIAGMAhACl
AMgA5ADyAPYA7ADYALMAiABiAEAAIAD//+T/1v/T/9j/3P/e/97/3P/b/93/3f/d/9v/
2//b/9z/3v/f/9//4P/h/+H/4v/h/+D/4P/g/+D/4f/h/+D/4f/h/+P/5f/k/+T/5P/l
/+X/5f/j/+P/5P/k/+T/5P/k/+T/4//j/+P/4//j/+P/4//i/+D/3//f/+D/4f/i/+D/
4P/h/+H/3v/e/97/3//f/9//3//f/9//3//f/9//3//f/+H/4f/f/9//3//f/+H/4P/g
/+D/4f/h/+H/4f/h/+D/3//e/+L/4//j/+P/4f/h/+P/4//j/+P/5f/l/+P/5P/m/+f/
5//o/w==
         </WaveFormData>
      </LeadData>
   </Waveform>
</RestingECG>
