# Supplementary material for: Detection of Left Atrial Enlargement Using a Convolutional Neural Network-Enabled Electrocardiogram
Source: Front Cardiovasc Med. 2020 Dec 17;7:609976. doi: 10.3389/fcvm.2020.609976 (PMC7773668; doi:10.3389/fcvm.2020.609976)
Supplement: Supplementary file 1 [file Data_Sheet_1.ZIP › hyp/1802017103_4873_00000004.XML]

<?xml version="1.0" encoding="Windows-1252"?>
<!DOCTYPE RestingECG SYSTEM "restecg.dtd">
<RestingECG>
   <PatientDemographics>
      <PatientID>1802017103</PatientID>
      <PatientAge>67</PatientAge>
      <AgeUnits>Years</AgeUnits>
      <Gender>Male</Gender>
      <PatientLastName>bitaijiang</PatientLastName>
   </PatientDemographics>
   <TestDemographics>
      <DataType>Resting</DataType>
      <Site>1</Site>
      <AcquisitionDevice>MAC55</AcquisitionDevice>
      <Status>Unconfirmed</Status>
      <Priority>Normal</Priority>
      <AcquisitionTime>09:05:18</AcquisitionTime>
      <AcquisitionDate>03-06-2017</AcquisitionDate>
      <CartNumber>1</CartNumber>
      <AcquisitionSoftwareVersion>009C</AcquisitionSoftwareVersion>
      <XMLSourceVersion>MAC5000 v1.0</XMLSourceVersion>
   </TestDemographics>
   <RestingECGMeasurements>
      <VentricularRate>51</VentricularRate>
      <AtrialRate>51</AtrialRate>
      <PRInterval>114</PRInterval>
      <QRSDuration>90</QRSDuration>
      <QTInterval>456</QTInterval>
      <QTCorrected>420</QTCorrected>
      <PAxis>46</PAxis>
      <RAxis>25</RAxis>
      <TAxis>81</TAxis>
      <QRSCount>8</QRSCount>
      <QOnset>214</QOnset>
      <QOffset>259</QOffset>
      <POnset>157</POnset>
      <POffset>204</POffset>
      <TOffset>442</TOffset>
      <ECGSampleBase>500</ECGSampleBase>
      <ECGSampleExponent>0</ECGSampleExponent>
   </RestingECGMeasurements>
   <Diagnosis>
      <Modality>Resting</Modality>
         <StatementCount>3</StatementCount>
         <LabelText>12SL ��ϳ���</LabelText>
      <DiagnosisStatement>
         <StmtFlag>ENDSLINE</StmtFlag>
         <StmtText>����Ķ�����</StmtText>
      </DiagnosisStatement>
      <DiagnosisStatement>
         <StmtFlag>ENDSLINE</StmtFlag>
         <StmtText>T ���쳣���ɿ���Ϊ����ļ�ȱѪ</StmtText>
      </DiagnosisStatement>
      <DiagnosisStatement>
         <StmtFlag>ENDSLINE</StmtFlag>
         <StmtText>�쳣 ECG</StmtText>
      </DiagnosisStatement>
   </Diagnosis>
   <Waveform>
      <WaveformType>Rhythm</WaveformType>
      <WaveformStartTime>0</WaveformStartTime>
      <NumberofLeads>8</NumberofLeads>
      <SampleType>CONTINUOUS_SAMPLES</SampleType>
      <SampleBase>500</SampleBase>
      <SampleExponent>0</SampleExponent>
      <HighPassFilter>16</HighPassFilter>
      <LowPassFilter>150</LowPassFilter>
      <ACFilter>NONE</ACFilter>
      <LeadData>
         <LeadByteCountTotal>10000</LeadByteCountTotal>
         <LeadTimeOffset>0</LeadTimeOffset>
         <LeadSampleCountTotal>5000</LeadSampleCountTotal>
         <LeadAmplitudeUnitsPerBit>4.88</LeadAmplitudeUnitsPerBit>
         <LeadAmplitudeUnits>��V</LeadAmplitudeUnits>
         <LeadHighLimit>2147483647</LeadHighLimit>
         <LeadLowLimit>268435456</LeadLowLimit>
         <LeadID>I</LeadID>
         <LeadOffsetFirstSample>0</LeadOffsetFirstSample>
         <FirstSampleBaseline>0</FirstSampleBaseline>
         <LeadSampleSize>2</LeadSampleSize>
         <LeadOff>FALSE</LeadOff>
         <BaselineSway>FALSE</BaselineSway>
         <ExcessiveACNoise>FALSE</ExcessiveACNoise>
         <MuscleNoise>FALSE</MuscleNoise>
         <LeadDataCRC32>4085305682</LeadDataCRC32>
         <WaveFormData>
9v/2//b/9v/3//j/+f/6//j/+P/4//j/+P/4//j/+P/6//r/+v/6//j/+P/4//j/+f/6
//v//P/7//r/+f/4//r/+v/6//r/+v/6//r/+v/4//j/+P/4//r/+v/6//r/+v/6//r/
+v/6//r/+v/6//z//P/8//z/+//6//n/+P/5//r/+//8//r/+v/6//r//P/8//z//P/+
//7//v/+//z//P/8//z//v/+//7//v/+//7//v/+//7//v/+//7/AAAAAAAAAAD///7/
/f/8//3//v///wAA///+//3//P/8//z//P/8//z//P/8//z/+//6//n/+P/6//r/+v/6
//n/+P/3//b/+P/4//j/+P/2//b/9v/2//b/9v/2//b/9//4//n/+v/6//r/+v/6//z/
/P/8//z//f/+////AAD+//7//v/+/wAAAAAAAAAA/v/+//7//v8AAAAAAAAAAAAAAAAA
AAAA///+//3//P/9//7///8AAP///v/9//z//v/+//7//v/+//7//v/+//z//P/8//z/
/v/+//7//v/9//z/+//6//z//P/8//z//v/+//7//v/8//z//P/8//7//v/+//7//P/8
//z//P/+//7//v/+//7//v/+//7//v/+//7//v8AAAAAAAAAAP7//v/+//7//v/+//7/
/v8AAAAAAAAAAP7//v/+//7/AAAAAAAAAAD+//7//v/+//7//v/+//7/AAAAAAAAAAD/
//7//f/8//3//v///wAA/v/+//7//v8AAAAAAAAAAAAAAAAAAAAA///+//3//P/9//7/
//8AAP7//v/+//7//v/+//7//v/+//7//v/+//7//v/+//7/AAAAAAAAAAD+//7//v/+
//7//v/+//7/AAAAAAAAAAD+//7//v/+/wAAAAAAAAAA///+//3//P/9//7///8AAAAA
AAAAAAAA///+//3//P///wAAAQACAP///v/9//z//v/+//7//v8AAAAAAAAAAP7//v/+
//7/AAAAAAAAAAD+//7//v/+/wAAAAAAAAAAAAAAAAAAAAD+//7//v/+/wAAAAAAAAAA
/v/+//7//v/+//7//v/+/wAAAAAAAAAA/v/+//7//v///wAAAQACAAEAAAD///7/AAAA
AAAAAAAAAAAAAAAAAP7//v/+//7///8AAAEAAgABAAAA///+//////8AAAEA////////
AQD/////AAAAAAAAAAABAAIAAQABAAIAAgADAAMAAwADAAcACAAIAAgACAAJAAsADgAP
AA8AEAAQABEAEQASABIAEgASABIAEwAUABQAFAASABAADgALAAgABwAFAAMAAAD9//3/
/f/8//7//f/9//3//f/9//7//v/8//z//P/8//3///8BAP////////7/AwALABoAKgA5
AEoAXABxAIIAhwB9AGgAUgA1ABAA8//o/+P/3P/T/8f/xf/K/9X/2//h/+f/6//u//D/
8f/y//j/+v/5//r/+v/6//r/+v/4//j/+P/4//r/+//8//3/+v/5//j/9//6//z//f/+
//z//P/8//z//P/8//z//P/8//z//P/8//r/+v/7//v//f/7//v//P/8//z//P/9//3/
/f/9//3//f/9//3//f/9//3//f/9//3//f/9//3//v/+/////////////f/9/wAAAQAB
AAEAAAD///7//f///wAAAgADAAIAAQAAAP//AAAAAAAAAAACAAIAAgADAAIAAgAAAAAA
AwADAAMAAwACAAIAAQD//wEAAQABAAEAAgACAAMABAABAAAA///+//7///8AAAAA/v/+
//7//v/7//v/+//7//z//P/8//3//P/8//v/+//8//v/+//7//n/+f/7//v/+v/6//v/
+//5//v/+//8//r/+v/8//z///8AAAIAAwACAAIAAQAAAAAAAQABAAEAAgACAAIAAgAA
AAAAAAAAAAIAAgACAAIAAAAAAAAAAAACAAEAAQD//wEAAQABAAAA/////wAAAAAAAAEA
AQABAP7//v/+//7//v/+//7//v8AAAAAAAAAAP///v/9//z//f/+////AAD+//7//v/+
//7//v/+//7/AAAAAP/////+//7//v/+/wAAAAAAAAAA/v/+//7//v/+//7//v/+/wAA
AAABAAEAAAD+//3//P/+//////8AAP7//v/+//7//v///////v8AAAAAAAABAAAA///+
//3//f/9//7/AAD+//7//v/+//7//v/+//7/AAAAAAAAAQD///3//f/9/////////wAA
/v/+//7//v/+//7//v/+/wAA/////wAA///+//3//P/8//3//v////7//v/+//3//f/9
//7//v/9//7///8AAAAA//////7////////////+//7////9//z//v/+//7//v/+//7/
/v/+//7//v/+//7//v/+//7//v/8//z//P/8//7//v/+//7/AAAAAAAAAAD///7//f/8
//7//v/+//7//P/8//z//P/8//z//P/8//7//v/+//7//f/8//v/+v/9//7///8AAP3/
/P/7//r/+//8//3//v/8//z//P/8//z//P/8//z//P/8//z//P/6//r/+v/6//z//P/8
//z//P/8//z//P/8//z//P/8//7//v/+//7//P/7//r/+f/6//v//v/9////AAAAAP7/
/f/9//3//f/9//7//v////3//f/9////AgACAAIAAgABAAMABgAHAAkACgAKAAsACQAK
AAoACgAKAAoACwAMAA4ADgAMAAsACwAKAAkABwAEAAEA/f/7//3//f/8//z/+f/5//n/
+f/7//z//P/8//z//P/8//v/9//3//f/+f/5//r///8DAAgAEAAbACoAPgBPAFoAZQBv
AGgAVAA9ACYABwDs/+H/3v/Z/9P/zf/I/8f/z//V/9v/3//m/+r/7f/w//L/8v/z//T/
8v/0//T/+P/6//r/+v/6//r/+f/4//f/+f/5//n/+f/3//j/+P/4//r/+v/6//r/+v/6
//r/+v/5//j/9//2//f/+P/6//v/+f/3//f/+P/6//r/+v/7//v/+//7//v/+v/5//j/
9//4//n/+v/7//n/+f/5//n/+v/6//v/+//8//3//P/9//3//f/8//v//f/9//3//f/6
//r/+//7//3//f/9//3//v/+//7//v/+//7//v///wAAAAD+//7//////////////wAA
AAD//wEAAQABAAEA///+//7//v8AAAAAAAAAAP////////7//P/8//z//P/8//3//v//
//7//P/6//n//P/8//v/+//6//n/+f/5//n/+f/7//v/+v/6//v/+//3//n/+f/6//z/
/P/+//7//v/+///////9//7//v/+/wAAAQABAAEAAAAAAAAAAAACAAIAAgACAAAAAAAA
AAAAAAAAAAAAAAAAAP/////9//3//f/9//z//f/9//7//v/8//3//f/9//7//v/+//7/
/v/+//7//v/8//z//P/8//z//P/8//z//v/+//7//v/+//7//v/+/wAAAAAAAAAA///+
//z/+//+//7//v/+/wAAAAAAAAAAAAAAAAAAAAAAAAAAAAAAAP7//v//////AQAAAAAA
AAD//////v/+/wAAAAAAAAAAAAABAAEAAAD+//7//v///wEAAQABAAEA/v/9//3//v/+
//7//v/+/wAAAAAAAAAA///+//3//f/+//3//v////3//f/9//7//v/+//7//v/+//7/
/v/+//z/+//7//z//v/+//7//v/9//3//f/9//v//P/9//3//f/9//7//v/8//z//P/8
//3//f/+//7//f/9//3//f/8//7//f/9//7/AAAAAAAAAAD+//7//v/+/wAAAAAAAAAA
///+//3//P/+//7//v/+//7//v/+//7//v/+//7//v/+//7//v/+//z//P/8//z//f/+
////AAAAAAAAAAAAAP///v/9//z//f/+////AAD///7//f/8//7//v/+//7/AAAAAAAA
AAD+//7//v/+/wAAAAAAAAAA/v/+//7//v/+//7//v/+/wAAAAAAAAAA/v/+//7//v/+
//7//v/+//7//v/+//7/AAAAAAAAAAAAAAAAAAAAAAAAAAAAAAAAAAAAAAAAAAD+//7/
/v/+/wAAAAAAAAAAAAD////////9//3//f////7///8BAAIA/v/+////AAADAAMABAAE
AAMAAwADAAMAAwAEAAQABAAGAAcACQAMAA0ADQAOAA4ADwAPABAAEAASABIAEgATABIA
EgASABAAEQAQAA4ADAAHAAUAAwAAAP////////7/AAD////////9//3//v/+/wAAAAAA
AAAA///9//3/+//7//3/AAAHAA8AGAAkADEAQgBUAGUAdgCBAH8AagBOADMAEgDx/+T/
4f/c/9X/zf/J/87/1//f/+X/6//x//T/9P/1//r/+v/4//f/+P/4//j/+P/8//z//P/8
//z//P/7//r/+f/6//v//P/9//v//P/8//z//P/8//z//P/+//7//v/+//v/+v/5//j/
+v/8////AQAAAP3//P/8//z//P/8//3////////////+//3//P/7//z//f/+/////f/9
//3//f/8//z//f/9///////9//3//v////////8BAAEAAQABAAAAAAABAAEAAAD///7/
/f///wAAAQACAAEAAAD/////AQACAAEAAgABAAEAAQABAAEAAgACAAEAAwADAAMAAwAC
AAAA///+////AAABAAIA/////////v/8//z//P/8//z//f/+/////v/8//r/+f/8//z/
+//7//r/+f/5//n/9//3//n/+f/6//r/+//7//f/+f/5//r/+//8////AAD///7//v/9
////AAAAAAAAAgADAAMAAwADAAIAAQAAAAIAAgACAAIAAgACAAIAAgACAAIAAgACAAQA
AwADAAEAAQABAAEAAAAAAAEAAwAEAAMAAwACAAEAAAAAAAAAAAABAAIAAwAEAAEAAAD/
//7///8AAAEAAgACAAIAAgACAAEAAAD///7/AAAAAAAAAAD+//7//f/9/wAAAAAAAAAA
AAAAAAAAAAD+//7//v/+/wAAAAAAAAAA///+//7//f/+//7///8AAAEAAQAAAAAA/v/+
//7//v8AAAEAAQAAAP7//v/+////AQABAAEAAQAAAP////8AAP7//v/+//7/AAAAAAAA
AAD///7//f/9//7//f/+/////f/9//3//v/+//7//v/+/wAAAAAAAAAA/v/9//3//v8A
AAAAAAAAAP///////////v/+//7//f//////AAAAAP7//v/+//7//////wAAAAD9//3/
/f/9//r//P///wEAAAD+//7//v/+//z//P/8//z//v/+//7//v/8//z//P/8//7//v/+
//7/AAAAAAAAAAD///7//f/8//7//v/+//7//v/+//7//v/+//7//v/+//7//v/+//7/
/f/8//v/+v/7//z//f/+//z//P/8//z//v/+//7//v/+//7//v/+//z//P/8//z//v/+
//7//v/8//z//P/8//z//P/8//z//P/8//z//P/8//z//P/8//z//P/8//z/+v/6//r/
+v/7//z//f/+//7//v/+//7//P/8//z//P/+//7//v/+//z//P/8//z//v/+//7//v/+
//7//v/+//3//P/7//r//f/+////AAD///7//f/8//z//P/8//v//f/9//3//f/7//3/
+//7//3//v/9//7///8AAAEAAQAAAAAAAQABAAMAAwAFAAYABQAEAAMAAwAGAAoADAAN
AAwADAANAA0ADAAMAAwADAAOAA8AEAAQAA4ADAALAAoACQAIAAYABQACAP7//P/7//3/
/P/8//v/+//7//v/+//6//r/+v/6//z//P////3/+//7//v/+f/6/wMADwAaACYANwBI
AFgAawB6AH8AdwBkAEwAMQAMAO3/4P/d/9T/zf/F/8P/yv/V/9v/3//l/+n/6v/u//H/
8v/y//b/9//4//b/9v/0//T/9f/2//f/+P/5//n/+f/5//n/+f/5//n/+f/6//r/+v/6
//r/+v/6//z//P/8//z/+//6//n/+P/4//j/+f/5//r/+f/6//z/+v/6//r/+//7//v/
+//7//v/+//7//v/+//7//v/+//9//3//f/9//z//P/9//3///////3//f/8//3//f/9
//3//f/9//3//v/+///////+//3//P/7//3//v///wAAAAAAAAAAAQAAAAAA/v/+/wEA
AQABAAEA//8AAAAA//8BAAEAAQABAP///v/+//7/AAAAAAAAAAD////////+//z//P/8
//z/+//7//v/+//7//r/+f/5//r/+v/5//n/+v/5//n/+f/3//f/+f/5//j/+P/5//n/
9//5//n/+v/6//r//P/8//7//v///////f/+//7//v/+/////////wAAAAAAAAAA/v/+
//7//v///wAAAQACAAEAAAD///7/AAD//////f/////////+//v/+//8//z//f///wAA
AQD+//7//v/+//7//v/+//7//P/8//z//P/8//z//P/8//7//v/+//7//P/8//z//P/8
//z//P/8//3//v/+///////+//3//P/+//7//v/+//z//P/8//z//v/+//7//v8AAAAA
AQABAAAA/v/9//z///////7//v/8//z//P/8//7///////7//v/+//7////9//3//f/9
//3//f/+/wAA///+//3//P/9//7///8AAP7//v/+/////f/7//v/+//8//3//v8AAP//
/v/9//z//v/+//7//v/+//3//f/+//z//P/8//z//P/9//7////+//7//v/9//////8A
AAAA/P/8//z//P/9//3//v/+/////////////v/8//3/+//8//7//v/+//7//P/8//z/
/P/+//7//v/+//7//v/+//7//P/8//z//P/+//7//v/+//z//P/8//z//v/+//7//v/+
//7//v/+//z//P/8//z//v/+//7//v/+//7//v/+//z//P/8//z//v/+//7//v/8//z/
/P/8//7//v/+//7//P/8//z//P/8//z//P/8//7//v/+//7//P/8//z//P/+//7//v/+
//z//P/8//z//P/8//z//P/9//7///8AAP///v/9//z//v/+//7//v/8//z//P/8//z/
/P/8//z//v/+//7//v/8//z//P/8//3//v///wAA/v/+//7//v/8//z//P/8//7//v/+
//7//v/9//3//f////////8BAP3//f/+//7//v/+////AAABAAEAAgACAAEAAQABAAEA
BQAGAAYABgAEAAUABwAKAAsACwAMAAwADwAPABAAEAAOAA4ADgAPABIAEgASABAADQAM
AAoACAAHAAUAAwAAAP////////7//f/7//r/+f/6//v//f/+//z//P/8//z/+//7//v/
+////wEAAAADAA0AGgAmADcASgBaAG0AgACHAHsAaABQAC8ACgDt/+L/3//a/9P/x//B
/8r/1f/b/+H/6f/t//L/9P/z//L/8v/y//X/+v/8//j/+v/6//j/+P/4//j/+//7//v/
+//5//n/+f/5//n/+v/6//r/+v/6//r/+v/4//j/+P/4//r/+v/6//r/+v/6//v/+//5
//f/9//4//n/+v/7//3/+//7//v/+//7//v/+//7//v/+//7//v//f/9//3//f/+//7/
//////3//f/7//v//P/9//3//f/9//3//f/9//z//P/9//3//v///wAAAQABAAAA///+
/wAAAAAAAAEAAgACAAAAAAD//////////wEAAgACAAEA//////////8BAAAAAAAAAAAA
AAAAAAAA/f/9//3//P/+//7//v/+//3//f/9//3/+//6//n/+f/8//z/+//7//j/9//3
//f/+f/5//v/+//4//j/+f/5//n/+//7//z//P/8//7//v/8//z//f/9////AAAAAAAA
AAABAAEAAQACAAIAAgACAAIAAgACAAIAAAAAAAAAAAABAAIAAwAEAAIAAQABAP//AwAD
AAMAAgABAAEAAgACAAEAAQAAAP//AAAAAAAAAAD///7//f/8//3//v///wAAAgACAAIA
AgAAAAAAAAAAAAIAAgACAAIAAQAAAP///v8AAAAA/////wAAAAAAAAAA/v/+//7//v8A
AAAAAAAAAP7//v/+//7/AAAAAAEAAQABAAAAAAAAAAEAAQAAAAAAAgACAAIAAgAAAAEA
AQAAAAAAAAAAAAEAAQABAAEAAQAAAP////8AAAAAAAAAAAAAAAAAAAAAAAAAAAAAAAAB
AAMAAQABAAEAAAD///7//v///wAAAQACAAAAAAAAAAAAAgABAAEAAgACAAIAAgACAAAA
///+//3//v8AAAIAAwACAAEAAQAAAPz//P/8//z//v///wEAAgD//////////wIAAAAD
AAMAAAD+//7//v/+/wAAAAAAAAAAAAAAAAAAAAAAAAAAAAAAAAAAAAAAAAAA/v/+//7/
/v8AAAAAAAAAAAAAAAAAAAAA/v/+//7//v8AAAAAAAAAAP///v/9//z//f/+////AAD+
//7//v/+/wAAAAAAAAAAAgACAAIAAgABAAAA///+/wAAAAAAAAAAAAAAAAAAAAD+//7/
/v/+/wAAAAAAAAAA/v/+//7//v8AAAAAAAAAAP7//v/+//7//v/+//7//v8AAAAAAAAA
AAAAAAAAAAAA/v/+//7//v8AAAAAAAAAAAAAAAAAAAAAAAAAAAAAAAD+//7//v/+////
AAABAAIA////////////////AQD//wEAAgACAAAA//////////8AAAIAAwAFAAUABQAF
AAcABwAGAAUABAAGAAkADQAPAA0ADgAOAA8AEQASABIAEgAQABAAEQASABAAEAAOAA0A
DQAMAAsACQAFAAMAAAD////////+//7/+//7//v/+//9//7//v/+/wAAAAAAAP///f/9
//v//f///wAABQAPABgAIgAzAEIAUgBjAHQAewB3AGoAVgA3ABIA8//i/9//2v/V/83/
x//I/83/1f/d/+P/5//q//L/9f/2//b/9v/3//b/9P/0//r//v/8//z//P/8//z/+//6
//n/+//7//v/+//7//z//P/8//z//P/8//z//P/8//z//P/8//z//P/8//z//P/9//3/
/f/7//v//P/6//r/+v/7//3//f/9//3//f/9//3//f/7//v/+//7//z//f/+///////+
//7//f///////f/9//3//f/8//v//P/9//7////+//7///////3//f/9//3/AAAAAAAA
AAD+//7//v///wIAAgAAAAAAAQABAAEAAQD//wAAAAD//wEAAQABAAEA///+//7//v8A
AAAAAAAAAP////////7//P/8//z//P/9//3//f/9//z/+v/4//f/+v/6//n/+f/4//f/
9//3//f/9//5//n/+v/6//v/+//4//n/+P/4//r/+v/8//z//P/8//3//f/9//7//v/+
/wAAAQABAAEAAQAAAP///v///wAAAQACAAAAAAAAAAAA/v/+//7//v8AAP/////9//3/
/f/9//z//f/9//7//v/+//////////z//P/8//z//v/+//7//v/+//7//v/+//7//v/+
//7//v/+//7//v/+//7//v/+/wAAAAAAAAAA/v/+//3//f/+//7//v/+/wAAAAAAAAAA
///+//3//P/9//7///8AAP7//v/////////+//7//v8BAAEAAAAAAP7//v/+//7//v//
/////v/8//z//P/9//7///8AAAEA/v/9//3//v/+//7//v/+/wAAAAAAAAAA///+//3/
/f/+//3//v///////////wAA/v/+//7//v/+//7//v/+//z/+//7//z//v/+//7//v/9
//3//f/9//v//P/9//3//////wAAAAD8//z//P/8//////8AAAAA///////////8//z/
/f///wAA/v/+//7//v/+//7//v/+//7//v/+//7//P/8//z//P/+//7//v/+/wAAAAAA
AAAA///+//3//P/+//7//v/+//7//v/+//7//P/8//z//P/9//7///8AAP///v/9//z/
/v/+//7//v/+//7//v/+//7//v/+//7/AAAAAAAAAAD+//7//v/+/wAAAAAAAAAA///+
//3//P/+//7//v/+////AAABAAIAAQAAAP///v8AAAAAAAAAAAAAAAAAAAAAAAAAAAAA
AAAAAAAAAAAAAP7//v/+//7/AAAAAAAAAAAAAAAAAAAAAP7//v/+//7/AAAAAAAAAAD+
//7//v/+/wAAAAAAAAAAAAAAAAAAAAD///////////////8BAP///f/+//7//P///wEA
AwAFAAQABAADAAMAAwADAAMABQAIAAgACAAIAAcACQAMAA0ADgAQABEAEwASABIAEQAQ
ABAAEAARABIAFAAUABIAEQAPAAwACQAFAAUAAwAAAP///f/9//z//P/9//3//f/9//3/
/v/+//7//P/8//z/+////////f///wEABAAJABUAIgAyAEMAWABqAHsAiACFAHUAWgA+
ABsA9v/l/+T/3f/S/8v/xf/D/87/2//l/+v/7//x//T/8v/z//L/9P/0//f/+v/6//z/
+v/6//r/+v/6//r/+//7//v/+//5//n/+f/5//v//P/8//z//P/8//z//P/6//r/+v/6
//z//P/8//z//P/8//3//f/9//v/+//8//z//P/8//3/+//7//v/+//9//3//f/9//v/
+//7//v//f/9//3//f8AAAAAAQABAAAA///8//v//v/////////9//3//f/9//7//v//
///////////////+//7//v/+////AAABAAMAAgACAAAAAAD//////////wEAAgACAAEA
AAD///7//f/+//7///8AAP7//v/+//7/+//7//v/+v/7//z//f/+//z/+//6//n/+v/6
//r/+//7//r/+P/3//j/9//3//f/+f/5//v/+//5//j/+P/3//b/+f/6//z/+//6//v/
+v/6//r/+//7//z//v///wAA//////7//f///wAAAQACAAAAAAAAAAAAAAAAAAAAAAAC
AAIAAgACAAAA//////3/AQABAAEAAAD9//3//v/+/wAAAQABAAEAAAAAAAAAAAD+//7/
/v/+/wAAAAAAAAAAAAAAAAAAAAD///7//f/8////AAABAAIAAQAAAP///v8AAAAA////
//7//v/+//7/AAAAAAAAAAAAAAAAAAAAAP7//v/+//7/AAAAAAEAAQABAAAAAAAAAP//
///+//7/AAAAAAAAAAD//////v/8//3//v///wEA///////////+//3//f/+/wAAAAAA
AAAA/v/+//7//v8AAAAAAAABAAEA////////////////AAAAAAAAAAAAAP7//v/+//7/
/v/9//3//v8AAAAAAAAAAP3//f/9//3///8AAAEAAQAAAP/////+////AAABAAIAAAD/
/////v///////////wIAAAABAP//AAD///7//f/8//3//v///wAA/v/+//7//v/+//7/
/v/+/wAAAAAAAAAA/v/+//7//v8AAAAAAAAAAP7//v/+//7//P/8//z//P/9//7///8A
AP7//v/+//7//v/+//7//v/8//z//P/8//3//v///wAAAAAAAAAAAAD+//7//v/+//7/
/v/+//7//v/+//7//v/8//z//P/8//7//v/+//7//v/+//7//v8AAAAAAAAAAP7//v/+
//7//v/+//7//v/+//7//v/+//z//P/8//z///8AAAEAAgABAAAA///+//7//v/+//7/
AAAAAAAAAAD+//7//v/+/wAAAAAAAAAA///+//3//P/9//7///8AAAAAAAAAAAAA/v/9
//3//f////////8BAP3//f/+//7//v/+////AAADAAMABAAEAAQAAwACAAEABAAGAAcA
CAAHAAcACAAKAAwADQAPABAADwAPABAAEAAQABAAEAARABQAFAAUABIADwAOAAwACgAH
AAUAAwAAAAEAAQABAAAA/v/9//3//f//////AAAAAP7//v/+//7//f/9//v//f8BAAMA
AgADAAsAGAAiADUATABaAGsAfACBAHkAZABMAC8ACgDv/+b/5f/e/9P/y//F/8b/z//b
/9//5f/r//D/8v/z//T/9P/0//f/+P/6//z//P/6//r/+v/6//r//f/9//3//f/7//v/
+//7//v//P/8//z//v/+//7//v/8//z//P/8//7//v/+//7//v/+///////9//v/+//8
//z//P/8//3//f/9//3//f/+////AAABAAAA///+//3//f/9//3//f8AAAAAAQABAP//
///9//3/AAABAAEAAQABAAEAAQABAAAAAAABAAEAAwADAAMAAwABAAAA///+////AAAB
AAMABAAEAAIAAgACAAEAAAD//wAAAgADAAMAAQABAAEAAQADAAIAAgACAAIAAgACAAIA
/////////v8AAAAAAAAAAP7//f/8//v//P/8//z//f/8//z/+//7//j/9//3//f/+P/5
//z//f/7//r/+v/5//n/+//7//z//v/+/wAAAAD+//7//////wEAAgACAAIAAQABAAAA
//8BAAIAAwAEAAIAAgACAAIAAgACAAIAAgAEAAQABAAEAAIAAQABAP//AgADAAQABAAB
AAEAAgACAAAAAQABAAEAAQACAAMABAADAAIAAQAAAAIAAgACAAIAAgACAAIAAgAAAAAA
AAAAAAEAAgADAAQAAgACAAIAAgAEAAQAAwADAAIAAgACAAIAAAAAAAAAAAABAAIAAwAE
AAMAAgABAAAAAgACAAMAAwADAAIAAgACAAEAAQAAAAAAAQACAAMABAACAAMAAwACAAIA
AgACAAMAAwADAAMAAwACAAEAAQACAAIAAgACAAIAAAAAAAAAAAACAAIAAgADAAMAAQAB
AAEAAQABAAEAAgAEAAQABAAEAAMAAgABAAAAAgABAAEAAgAEAAQABAAEAAEAAQABAAEA
AwACAA==
         </WaveFormData>
      </LeadData>
      <LeadData>
         <LeadByteCountTotal>10000</LeadByteCountTotal>
         <LeadTimeOffset>0</LeadTimeOffset>
         <LeadSampleCountTotal>5000</LeadSampleCountTotal>
         <LeadAmplitudeUnitsPerBit>4.88</LeadAmplitudeUnitsPerBit>
         <LeadAmplitudeUnits>��V</LeadAmplitudeUnits>
         <LeadHighLimit>2147483647</LeadHighLimit>
         <LeadLowLimit>268435456</LeadLowLimit>
         <LeadID>II</LeadID>
         <LeadOffsetFirstSample>0</LeadOffsetFirstSample>
         <FirstSampleBaseline>0</FirstSampleBaseline>
         <LeadSampleSize>2</LeadSampleSize>
         <LeadOff>FALSE</LeadOff>
         <BaselineSway>FALSE</BaselineSway>
         <ExcessiveACNoise>FALSE</ExcessiveACNoise>
         <MuscleNoise>FALSE</MuscleNoise>
         <LeadDataCRC32>1144590151</LeadDataCRC32>
         <WaveFormData>
+P/4//j/+P/1//T/8//y//P/9P/1//b/9v/2//b/9v/1//T/8//y//X/9v/3//j/9f/0
//P/8v/z//T/9f/2//b/9v/2//b/9f/0//P/8v/1//b/9//4//X/9P/z//L/8//0//X/
9v/2//b/9v/2//T/9P/0//T/9//4//n/+v/3//b/9f/0//f/+P/5//r//P/8//z//P/7
//r/+f/4//r//P/+/wAA/f/8//v/+v/9//7///8AAAAAAAAAAAAAAAAAAAAAAAADAAQA
BQAGAAUABAADAAIABAAEAAQABAAFAAYABwAIAAcABgAFAAQABwAIAAkACgAHAAYABQAE
AAUABgAHAAgACAAIAAgACAAGAAQAAgAAAAIABAAGAAgABgAEAAIAAAADAAQABQAGAAMA
AgABAAAA/v/+//7//v///wAAAQACAP///v/9//z//f/+////AAAAAAAAAAAAAP7//P/6
//j/+v/8//7/AAD9//z/+//6//z//P/8//z/+v/6//r/+v/4//j/+P/4//r//P/+/wAA
/v/8//r/+P/5//r/+//8//z//P/8//z/+v/6//r/+v/8//7/AAACAAAA/v/8//r/+//8
//3//v8AAAAAAAAAAP3//P/7//r//v8AAAIABAACAAAA/v/8//3//v///wAAAAAAAAAA
AAD///7//f/8////AAABAAIA///+//3//P/9//7///8AAAAAAAAAAAAA///+//3//P//
/wAAAQACAP///v/9//z//v/+//7//v8AAAAAAAAAAP///v/9//z//f/+////AAD///7/
/f/8//3//v///wAAAAAAAAAAAAD9//z/+//6//3//v///wAA/f/8//v/+v/7//z//f/+
//7//v/+//7//f/8//v/+v/8//7/AAACAP///v/9//z//P/8//z//P/9//7///8AAP//
/v/9//z//f/+////AAD///7//f/8//7//v/+//7/AAAAAAAAAAD+//7//v/+/wAAAAAA
AAAA/f/8//v/+v/9//7///8AAAIAAgACAAIAAAD+//z/+v/8//7/AAACAAAA/v/8//r/
/f/+////AAAAAAAAAAAAAP///v/9//z///8AAAEAAgABAAAA///+/wAAAAAAAAAAAAAA
AAAAAAD///7//f/8////AAABAAIA///+//3//P/+//7//v///wAAAAABAAIAAAD+//z/
+v/+/wAAAgADAAEA///9//r//P/8//3//f8BAAIABAAFAAgACgAJAAcACgANABMAGQAa
ABoAGAAVABYAFgAWABYAEgAPAA4ADgANAA4ADgALAAkABwAHAAgAAgABAP///f/8//3/
AAD+//7//v/+//7/+f/4//f/9v/5//r/+//8//r/+P/2//T/9//+/wMACQAJAAsADgAU
ACEAOQBXAHQAgABrAEMAKAAVAAAA7v/o/+j/6f/e/9L/zP/J/8f/zf/e/+7//P8FAAkA
CwAJAAsABgD+//r/9//1//j//v/9//3//P/8//n/+f/4//X/9f/1//b/+P/2//j/+P/4
//X/9P/0//T/9v/4//r//f/5//f/9f/x//T/9f/3//j/9//2//X/9P/1//X/9P/0//n/
+v/6//v/+f/3//X/8//1//f/+f/7//j/+P/3//b/9//3//f/9//6//v//P/9//r/+v/6
//n/+v/6//v//P/8//7///////v/+//7//v//f/+/wAAAgAAAP7//P/7//3///8BAAMA
AgADAAMAAwACAAMAAgABAAIAAwAEAAYABgAFAAQABAAFAAcACAAJAAoACgAKAAoACQAI
AAcABgAGAAcACAAKAAkACAAHAAYABQAIAAkACQAHAAcABwAHAAUABgAGAAYACQAIAAkA
CgAIAAUAAwABAAMABQAHAAkABgAGAAgABQACAAIAAQD//wEAAwAEAAYABAAAAP3/+v/8
//7/AAADAAIAAAD///7//v/+//3//P///wAAAQACAAAA/v/8//n/+//8//7////+//7/
/f/8//r/+f/4//b/+P/6//z//v/9//z/+v/2//n/+v/7//v/+//7//z//P/8//z/+//5
//z//P/9//7//f/7//n/9//5//r//P////3//v/+//7//f/7//r/+v/+/wAAAQADAAAA
/v/7//n/+v/7//z//f/8//z//P/7//v/+//7//v//f/+//7////8//v/+v/6//v/+v/7
//3//f/7//v//f/6//n/+v/3//r//P/9//7////8//v/+//+//7///8AAP///v/9//z/
+//6//n/+P/6//z//f////3/+//4//b/+P/5//r//P/8//z/+//7//n/9//1//T/9v/5
//z////9//v/+v/4//r//P/9//7/+//7//v/+v/v//X/+//7//z//v/+//7//v/6//j/
9v/0//j/+v/8//7/+v/4//b/9P/2//b/9v/2//n/+v/7//z/+v/4//b/9P/2//j/+v/8
//n/+P/3//b/+P/4//j/+P/2//b/9v/2//b/9v/2//b/+f/6//v//P/7//r/+f/4//r/
+v/6//r//P/8//z//P/6//j/9v/0//j/+v/8//7//P/6//j/9v/2//b/9v/2//n/+v/7
//z/+v/4//b/9P/2//j/+v/8//n/+P/4//f/9P/0//T/9P/4//r//P/+//v/+v/4//f/
+v/7//v//P/6//n/9//3//b/+P/5//3/AwAEAAQABQAFAAgACwAOABQAFgAXABgAFAAS
ABAADgALAAoACgALAA0ADgAMAAoABAACAAEA/f////7//f/7//v//f/6//j/9v/2//b/
9P/3//j/+f/6//j/9v/0//L/9v/8//z/+//4//f/+f/9////BAAKABcALQBFAFYAZgBx
AFkALAANAAIA+P/y//D/8f/w/+b/1P/L/8v/zf/U/+T/9v/9////AQADAAUABAAGAAgA
AwD9//r/9v/2//X/8//y//T/9//5//n/9//1//T/9P/0//b/9v/2//f/9v/2//b/9f/0
//P/8//2//f/+P/3//X/9f/2//b/9P/0//T/9P/4//n/+f/6//r/+P/1//P/9f/3//n/
+//6//n/+P/3//X/9v/2//b/+P/5//r/+//4//f/9v/1//j/+v/8//3//P/6//n/+P/2
//j/+f/5//r/+//8//3//P/6//n/+P/8//7/AAADAAAA///+//3//v////////8AAAMA
BAAFAAIAAQAAAAAABAAFAAYACAAFAAUABAADAAYABgAGAAYABwAIAAkACgAIAAcABgAG
AAcACAAJAAoABwAIAAcABQAFAAUABQAFAAgACgALAAwACQAGAAUABAAHAAcACAAJAAgA
BwAGAAUABAAEAAYAAwAFAAYABgAFAAQAAwABAAAABQAEAAQABAADAAIAAQABAP///v/+
//7/AQACAAIAAgAAAP7//P/6//z//v8AAAEA///+//7//f/9//7//v/+//7///8AAAAA
/v/8//r/+P/7//7/AAAAAP///v/9//v//f/9//7//v8AAAIAAwADAAAA/v/9//z/AAAB
AAIAAwABAAAAAAABAAEAAgACAAIAAwADAAQABgACAAAA/f/7//7/AAABAAMAAQABAAEA
AQACAAIAAgABAAIAAwAEAAUABAACAP///f8AAAEAAgAEAAIAAAAAAAEA///9//3///8A
AAEABAADAAEAAAD+//z/AQAAAAEAAwABAAAAAAAAAAAAAAAAAAAAAQACAAMABAACAAAA
/f/7//3///8AAAIAAgABAAAAAAAAAAAA/////wIAAQAAAAAA/f/9//3//f8AAAEAAwAE
AAMAAgAAAP7//v///wAAAAAFAAUAAwD///7//v/+//7//v8AAAIABAAGAAQAAgAAAP7/
AAAAAAAAAAACAAIAAgACAAEAAAD///7/AQACAAMABAACAAAA/v/8////AAABAAIABAAE
AAQABAADAAIAAQAAAAEAAgADAAQAAQAAAP///v///wAAAQACAAIAAgACAAIAAAAAAAAA
AAADAAQABQAGAAMAAgABAAAAAgACAAIAAgACAAIAAgACAAEAAAD///7/AAACAAQABgAE
AAIAAAD+////AAABAAIABAAEAAQABAABAAAA///+/wAAAgAEAAYABAACAAAA/v///wAA
AQACAAIAAgACAAMAAgAAAP///v8AAAIABAAGAAQAAgAAAP3//v///wAAAAACAAIAAwAD
AAQABAAFAAUADAAQABEAEQAPAA8AEgAVABsAHgAfAB8AHwAeAB0AHAAXABMAEQAQABIA
FAAVABMADQAJAAcABgAEAAUABQAFAAMAAwAFAAIA///+//3//P/9//7///8AAP///v/9
//z//P/8/wAAAgADAAYACQAJAAkACwAQABwAMwBNAGMAegCIAHUASQAmABkADAD+//T/
7v/r/97/zv/C/7v/v//X//L/AgAKABEADwALAAkABwAEAAQABAAFAAMAAAD+//z/+//5
//j/+v/9///////+//3//f/+//3//v/9//z//P/8//3//v/7//r/+f/5//v/+//7//n/
+//7//z//P/6//r/+v/6//z//f/9//7//f/8//r/+f/8//3//v////7//f/8//v/+//8
//z//P/+////AAABAP///f/7//n/+//+/wEAAwABAAAAAAAAAP7/AAABAAEAAAABAAIA
AwABAAAAAAAAAAEAAgADAAUABQAFAAUABQAEAAUABQAFAAgACwAMAA0ACwAJAAcABgAK
AAsADAAOAAwADQANAA0ADQAMAAsACgANAA4ADwAQAA4ADQAMAAwADQAOAA8AEAAOABAA
EAAPAA4ADQAMAAsADAAOAA8AEAANAAoACQAIAAoACwANAA8ADgANAAwACwAJAAgACQAF
AAcACgAMAA0ACwAJAAYABAAHAAYABgAGAAQABAAEAAUAAwACAAIAAgADAAQABAAEAAIA
AAD+//z//v8AAAIAAwACAAIAAwADAAIAAgABAAAAAAABAAIAAgAAAAAAAAAAAAMABAAE
AAIABAAEAAQAAwABAAEAAgACAAUABgAGAAUAAwAAAP7//P8AAAEAAgADAAEAAAAAAAEA
AQACAAIAAgADAAMABAAGAAMAAgAAAP//AwAEAAQABQADAAMAAwADAAIAAgACAAEABAAF
AAYABwAGAAQAAQD//wIAAwAEAAYABAACAAIAAwABAP////8BAAIAAwAGAAUAAwACAAAA
/v8BAAAAAQADAAEAAAAAAAAA/v/+//7//v8BAAIAAwAEAAIAAAD9//v//f///wAAAgAC
AAEAAAAAAP///v/8//v/////////AAD9//3//f/9/wAAAQADAAQAAwACAAAA/v/8//3/
/v/+////AQADAAEA/P/8//z//P/8////AAABAAIAAAD+//z/+v/8//z//P/8//3//v//
/wAA/f/8//v/+v/8//7/AAACAAAA/v/8//r/+//8//3//v8AAAAAAAAAAP3//P/7//r/
/P/+/wAAAgAAAP7//P/6//v//P/9//7//v/+//7//v/9//z/+//6//3//v///wAA///+
//3//P/8//z//P/8//7//v/+//7//f/8//v/+v/+/wAAAgAEAAIAAAD+//z/+//6//n/
+P/6//z//v8AAP3//P/7//r//f/+////AAD///7//f/8//z//P/8//z//f/+////AAD9
//z/+//6//3//v///wAA///+//3//P/6//r/+v/6//v//f/+//7//P/6//j/9v/4//r/
/P/+//3/+//6//n/+v/6//v//P/9//3///8AAAEAAQAEAAYABwAHAAgACwAPABMAFwAY
ABoAGQAYABYAFQAUABMAEQAOAAwACwAKAAwACwAKAAkABQAEAAAA//8AAP///f/9/wEA
/v/8//z/+f/4//X/9P/1//b/9//4//j/+P/2//T/8v/0//v/AgAHAAsADQAJAAgAEgAl
AEEAXQB2AIAAawA/ACAADwD8/+z/6P/q/+v/4v/S/8b/v/+//8v/3P/u//z/BwALAAkA
AwD9//z/+v/4//n/+//6//j/9//3//b/9v/0//X/9f/z//T/9f/3//r/9v/2//T/8v/z
//T/9v/4//b/9v/2//f/9v/1//T/8f/z//X/+P/6//j/9v/0//L/9P/1//X/9v/2//b/
9f/1//P/8//z//P/9v/3//j/+f/2//b/9f/0//j/+f/6//v/+v/5//j/9//3//j/+f/5
//z//P/9//7//P/8//v/+f/4//n/+v/7//z//P/9//7//f/8//v/+//+////AAABAAAA
///9//v//P///wAAAQADAAMAAwAEAAIAAQAAAAAAAgAFAAcACQAIAAYABAACAAMABAAF
AAYABQAFAAUABgAFAAQAAwACAAMABgAHAAcABAADAAIAAQACAAQABQAGAAQAAgACAAIA
AAD///////8CAAMABAAFAAIAAAAAAPv//v8AAAEAAQD//////v/+/////P/6//j/+v/8
//7/AQD+//z/+//6//v//P/8//z//P/8//z//P/7//r/+f/3//n/+v/8//3/+v/6//n/
+P/4//n/+v/6//r/+v/6//r/+v/6//n/9v/6//z//v////3/+//6//j/+v/8//3//f/9
//z//P/8//v/+//7//v//P/8//3////9//z/+v/4//v/+//8//7//v/+//3//f/9//z/
+v/5//v//f///wEA/v/8//r/9//6//v//P/9//z//P/7//v/+f/5//n/+v/7//r/+//9
//z/+f/4//n/+P/5//z/+//9//7//v/+//7/+v/4//f/+f/6//z//v/7//r/+f/4//j/
+P/4//j/+v/6//n/+f/3//f/9v/2//j/+f/6//z/+f/4//b/9f/3//f/9//4//n/+f/5
//n/9v/1//X/9P/4//r/+//8//n/+f/5//j/9//7//v/+//8//n/+P/3//b/+P/4//j/
+P/5//r/+//8//r/+P/2//T/+P/6//z//v/8//r/+P/2//b/9v/2//b/+f/6//v//P/4
//b/9P/y//T/9v/4//r/+f/4//f/9v/4//j/+P/4//r/+v/6//r/9//2//X/9P/3//j/
+f/6//j/+P/4//j/+P/4//j/+P/6//r/+v/6//f/9v/1//T/+P/6//z//v/7//r/+f/4
//b/9v/2//b/9//4//n/+v/4//j/+P/4//r/+v/6//r/+P/4//j/+P/2//b/9v/2//n/
+v/7//z/+f/4//f/9v/3//j/+f/6//j/+P/4//j/+P/4//j/+P/6//r/+v/6//n/+P/3
//f/+f/6//z//v/9//z/+//6//r/+v/6//n/+//7//v/+v/5//j/+P/3//z//v8BAAMA
BgAIAAcABQADAAUACgAPABUAGAAZABkAFQASAA8ADAANAAsACwAMAAwADAALAAcABAAB
AAAAAAAAAAEAAQABAPv/+f/5//T/9P/2//j/+v/2//b/9v/2//b/9v/2//b//P/8//j/
9v/1//j/+////wcACwAOABgAKwA/AFUAbgB4AGMAQQAoABsACgD4/+r/4v/f/9b/yP/A
/73/xf/X/+j/9P/+/wMABQABAP3//f8AAAIAAgD9//X/8v/y//T/9f/1//b/9//5//r/
+f/2//P/8f/w//L/9v/4//r/9v/0//P/8v/z//T/9f/3//n/+f/5//f/9P/z//P/8v/1
//b/9//4//j/9//1//T/+P/4//f/9//3//f/9//3//X/9f/1//X/9//6//z//v/9//v/
+f/3//j/+f/6//v/+//8//3//f/8//r/+f/4//v//v8AAAEA/v/9//z/+//9//7/AAAC
AAIAAgACAAMAAgABAAAA//8DAAUABgAHAAYABwAGAAUABwAHAAcACAAJAAkACQAKAAkA
CQAIAAcACwAMAA0ADgALAAoACQAIAAoACwAMAA4ADAAMAAwADAAKAAwADAALAAwADQAO
AA8ADQAMAAoACAAJAAgACQAKAAwACwALAAsACAAHAAYABQAGAAgADAALAAkACAAGAAMA
BAAFAAUABgAKAAgABwAGAAMAAgABAAEABAAEAAUABgAFAAQAAgAAAAIAAgACAAIABAAE
AAQAAwD///7//v/9/wAAAgADAAQAAAD///7//P/+//7//v/+/wEAAgACAAAAAAAAAAAA
//8CAAMABQAGAAUABAACAP//AAAAAAEAAgAFAAUABQAFAAIAAAD/////AgAEAAUABgAD
AAEAAAAAAAEAAgACAAMABAAEAAMAAwABAAEAAQABAAUABgAHAAcAAwABAP///f8BAAIA
AgADAAUABQAFAAYAAwAAAP////8CAAEAAgAFAAIAAQACAP//AQACAAIAAgAEAAIAAgAD
AAEAAAAAAAAAAgACAAIAAgABAAAA///+////AAAAAAEAAwADAAIAAgAAAP///v/+/wEA
AgACAAMAAQD///3//P/8//3//v////////8AAAAAAAAAAP///v8BAAMABQAGAAMA///9
//3//P///wAAAQACAAAAAAAAAAAAAAAAAAAAAAABAAIAAwAEAAIAAAD+//z//f/+////
AAD+//7//v/+/wAAAAAAAAAAAQACAAMABAACAAAA/v/8////AAABAAIAAgACAAIAAgD/
//7//f/8//7/AAACAAQAAgAAAP7//P///wAAAQACAAAAAAAAAAAA/v/+//7//v///wAA
AQACAP///v/9//z///8AAAEAAgABAAAA///+//z//P/8//z///8AAAEAAgD///7//f/8
////AAABAAIA///+//3//P/+//7//v/+/wEAAgADAAQAAAD+//z/+v/8//z//P/8//3/
/v8AAAEA///+//3//P///wAAAQACAAAA/v/7//n//P/9//3//v/8//3//f////7/AAAB
AAUACQAKAAoACwAKAA4AEgAWABkAGgAaABoAFgAUABIAEAALAAoACgALAA8AEAAOAAwA
BgAEAAMA//8BAAIAAwADAAAAAQD9//r/+P/4//j/9v/4//r//P/+//z/+v/4//b/9v/2
//j//f8AAAEAAQADAAUACAAQACMAOwBXAG4AegBrAEMAIgAPAAIA9P/u//L/9f/q/9T/
xv/F/8P/y//i//b//v8FAAsACQADAP///v/+//7/+//7//z//v/9//v/+P/2//j/+f/5
//f/9v/1//X/9v/1//b/9f/0//X/9v/4//r/+P/2//T/8//1//f/+f/5//b/9f/1//T/
8v/y//L/8v/2//f/9//4//j/9v/z//H/8//1//f/+f/2//X/9P/z//X/9v/2//b/+P/5
//r/+//3//X/8//x//P/9v/5//v/+//6//r/+v/5//r/+v/5//n/+//9/////P/6//n/
+P/5//r/+//9//3//f/9//3//P/9//3//f8AAAMABAAFAAMAAQD///7/AgADAAQABgAE
AAUABQAFAAQABAAEAAQABQAGAAcACAAEAAMAAgACAAMABAAFAAYABAAGAAYABQAEAAMA
AgABAAQABgAHAAgABwAEAAMAAgADAAMABAAFAAQAAwACAAEA/v/+/wAA/f///wIABAAF
AAMAAQD+//z////+//7//v8AAAAAAAABAP7//P/7//r//P/+////AAD+//z/+v/4//v/
/P/9//3//P/8//3//f/8//z/+//6//z//f/+//7//f/8//v/+v/9//7//v/8//z//P/8
//v/+f/5//r/+v/+/wAAAQABAP///P/6//j//P/9//7////9//z//P/9//v//P/8//z/
/v///wEABAACAAAA/f/7////AAAAAAEA//////////////7//f/7//3///8BAAMAAgAA
AP3/+//8//3//v8AAAIAAAAAAAEA/v/7//r/+//7//3/AQABAP7//v/9//z//v/8//z/
/f////7//v/+//3//P/7//r//f/+////AAD+//z/+f/3//r/+//7//z//f/9//3//v/9
//z/+v/5//3//f/9//7/+//7//v/+//9//3//v/+//z//P/7//r/+P/5//r/+v////3/
//////z/+f/4//f/9v/4//r//P/+//v/+v/5//j/+P/4//j/+P/7//z//f/+//z/+v/4
//b/+P/6//z//v/7//r/+f/4//r/+v/6//r//P/8//z//P/7//r/+f/4//v//P/9//7/
+//6//n/+P/6//r/+v/6//v//P/9//7/+//6//n/+P/6//z//v8AAP3//P/7//r/+v/6
//r/+v/7//z//f/+//3//P/7//r//f/+////AAD///7//f/8//z//P/8//z//f/+////
AAD9//z/+//6//3//v///wAA///+//3//P/8//z//P/8//3//v///wAA/f/8//v/+v/9
//7///8AAP///v/9//z//v/+//////8AAAAAAAAAAP///v/9//z//f/+//7////+//3/
+//6//z//f/9////AwAGAAgADQAMAAoABwAFAAkAEAAXAB4AHwAeABwAGgAWABQAEgAQ
AA4ADgAPABEADwAOAAoABgAGAAYABwAFAAMAAgABAP///f////z/+v/7//z//f/8//n/
+P/3//b/+P/6//z//v/+//r/9v/5/wAABwAJAAsADwAYACYAOwBRAGUAeAB0AFcANQAk
ABcABADy/+r/5P/d/9L/yP/E/8X/0//r//b/+v8EAAkABwAHAAkACQAIAAYAAAD7//n/
+v/6//z//f/9//7//f/9//z/+f/4//f/9//4//n//P/9//7/+v/4//f/9v/5//r/+//9
//z/+//6//f/9//3//j/+P/5//r/+//8//r/+f/3//b/+//8//z//f/7//v/+//7//n/
+f/5//n/+v/8//3//v/+//3//P/7//7///8AAAEAAAAAAAAA//////7//v/+////AgAE
AAUAAQD///3/+//+/wAAAwAGAAQABAAEAAUAAwADAAMAAwAHAAkACgALAAkACQAHAAUA
BgAHAAgACgALAAsACwAMAAoACwALAAsADgAOAA4ADgANAAwACwAKAAwADQAOABAADwAO
AA0ADAAJAAoACQAHAAkACwANAA8ADAAMAAsACgANAAwADQAOAA0ACwAKAAkABwAHAAcA
BwAHAAgACwAJAAgACAAHAAUABgAHAAcACAAIAAYABQAEAAQABAAEAAUABwAGAAYABgAD
AAIAAAD+/wEAAgADAAQAAgACAAIAAQD+//7//////wIABAAFAAYABAADAAIAAAACAAIA
AgACAAEAAgACAAAABAAEAAQAAwAFAAUABgAGAAYABgAFAAMABAAEAAUABgAGAAUABAAD
AAMAAgACAAMABAAGAAcACAAFAAMAAgACAAMABAAEAAUABAAEAAMAAwADAAMAAwADAAcA
CAAJAAkABQADAAEA//8DAAQABAAFAAMAAwADAAQABAACAAIAAwAFAAMAAwAFAAAA//8A
AP3///8CAAQABgAGAAQABAAFAAQAAgABAAAAAQACAAMABAADAAIAAQAAAAMABAAEAAUA
AgABAP///v////////8AAAEAAgACAAMAAgD///z/+v/7//3///8BAP////8AAAAA///+
//z/+v/8////AgAEAAEA/f/7//3/AAACAAIAAgACAP///v/9//z//f/+////AAACAAIA
AgACAAAA/v/8//r//v8AAAIABAACAAAA/v/8//3//v///wAA/v/+//7//v/8//z//P/8
////AAABAAIA///+//3//P/+//7//v/+////AAABAAIAAAD+//z/+v/8//7/AAACAAAA
/v/8//r/+//8//3//v8AAAAAAAAAAP3//P/7//r//P/+/wAAAgABAAAA///+//7//v/+
//7/AAAAAAAAAAD9//z/+//6//3//v///wAA/v/+//7//v/8//z//P/8////AAABAAIA
///+//3//P///wAAAQACAAAA/v/8//r//P/8//z//P///wAAAQACAAAA/v/8//v//v/+
////AAD///7//f/8//z//P/8//v//P/9//7//v/9//z//P/7//7/AAADAAUACAAKAAkA
BwAHAAkADgATABoAHAAcABsAFwAUABEADgAOAA0ADgAQABAAEAAPAAsACgAHAAYABgAF
AAUABAADAP7//f/+//r/+v/8//7/AAD7//r/+f/4//r/+v/6//r//v/8//r/9v/1//z/
AwADAAkADwAQABYAKQA9AFMAagB4AGcAQQAkABUABAD0/+z/7P/t/+T/1P/M/83/z//Z
/+b/7v/2//3/AwAFAAcABwAGAAYAAgD9//n/9P/0//j/+f/5//r/+P/5//n/9//2//X/
9f/2//f/+v/7//z/+f/2//T/8v/0//b/+P/7//r/+f/4//X/9f/1//b/9v/3//j/+f/6
//n/9//0//L/9v/4//n/+//5//n/+f/5//f/9//3//f/+f/6//r/+v/4//f/9v/1//f/
+f/7//3/+//8//3//f/8//r/+f/4//n//P/+/////P/7//r/+f/7//z//v8AAP7//v/+
/////v/9//z/+//9////AAABAP7////+//3/AAABAAIABAAFAAUABQAGAAQABQAFAAUA
BwAIAAkACgAHAAYABQAEAAYABwAIAAoACAAIAAgACAAEAAYABgAFAAYABwAIAAkABgAG
AAUABAAFAAQABQAGAAQAAwADAAMAAwADAAMAAwAFAAYACQAHAAUABAACAP//AgADAAMA
BAAEAAIAAQAAAAAAAAAAAAEAAgACAAMABAABAAAA/v/8//3//v///wAAAgACAAIAAQD/
//7//v/9//7/AAABAAIA/v/9//z/+v/9//7///8AAP//AAAAAP7//v/+//7//f8AAAEA
AwAEAAMAAgAAAP3///8AAAIABAADAAMAAwADAAIAAAD/////AAACAAMABAABAP///v/+
////AAAAAAEAAAAAAP///////////////wEAAgADAAMAAAD///7//f///wAAAAABAAEA
AQABAAIAAAD+//7///8AAP//AAADAAAA//8AAP3///8AAAAAAAACAAAAAAABAAAA/v/9
//z//v8AAAIABAACAAAA/v/8//3//v/+////AQABAAAAAAAAAP///v/+/wEAAgACAAMA
AQD7/w==
         </WaveFormData>
      </LeadData>
      <LeadData>
         <LeadByteCountTotal>10000</LeadByteCountTotal>
         <LeadTimeOffset>0</LeadTimeOffset>
         <LeadSampleCountTotal>5000</LeadSampleCountTotal>
         <LeadAmplitudeUnitsPerBit>4.88</LeadAmplitudeUnitsPerBit>
         <LeadAmplitudeUnits>��V</LeadAmplitudeUnits>
         <LeadHighLimit>2147483647</LeadHighLimit>
         <LeadLowLimit>268435456</LeadLowLimit>
         <LeadID>V1</LeadID>
         <LeadOffsetFirstSample>0</LeadOffsetFirstSample>
         <FirstSampleBaseline>0</FirstSampleBaseline>
         <LeadSampleSize>2</LeadSampleSize>
         <LeadOff>FALSE</LeadOff>
         <BaselineSway>FALSE</BaselineSway>
         <ExcessiveACNoise>FALSE</ExcessiveACNoise>
         <MuscleNoise>FALSE</MuscleNoise>
         <LeadDataCRC32>2289882157</LeadDataCRC32>
         <WaveFormData>
AgACAAIAAgAFAAYABwAIAAgACAAIAAgACQAKAAsADAANAA4ADwAQAA8ADgANAAwADQAO
AA8AEAAOAA4ADgAOABAAEAAQABAAEgAUABYAGAAXABYAFQAUABYAFgAWABYAFQAUABMA
EgATABQAFQAWABcAGAAZABoAGQAYABcAFgAXABgAGQAaABcAFgAVABQAFwAYABkAGgAc
ABwAHAAcABoAGgAaABoAHAAcABwAHAAcABwAHAAcABwAHAAcABwAHQAeAB8AIAAgACAA
IAAgAB4AHgAeAB4AHgAeAB4AHgAeAB4AHgAeAB0AHAAbABoAGQAYABcAFgAWABYAFgAW
ABIAEAAOAAwACgAKAAoACgAJAAgABwAGAAQAAgAAAP7//P/8//z//P/5//b/8//w//H/
8v/z//T/9P/0//T/9P/y//D/7v/s/+7/7v/u/+7/7v/u/+7/7v/s/+z/7P/s/+3/7v/v
//D/7//u/+3/7P/u/+7/7v/u/+3/7P/r/+r/6//s/+3/7v/w//D/8P/w/+3/7P/r/+r/
7P/s/+z/7P/q/+r/6v/q/+z/7P/s/+z/7v/u/+7/7v/t/+z/6//q/+v/7P/t/+7/7P/s
/+z/7P/s/+z/7P/s/+7/7v/u/+7/6//q/+n/6P/o/+j/6P/o/+r/6v/q/+r/6f/o/+f/
5v/n/+j/6f/q/+b/5P/i/+D/4//k/+X/5v/l/+T/4//i/+D/4P/g/+D/4//k/+X/5v/j
/+L/4f/g/+L/5P/m/+j/5v/k/+L/4P/g/+D/4P/g/+H/4v/j/+T/4v/g/97/3P/g/+L/
5P/m/+P/4v/h/+D/3v/e/97/3v/f/+D/4f/i/+H/4P/f/97/3//g/+H/4v/g/+D/4P/g
/+D/4P/g/+D/4f/i/+P/5P/g/97/3P/a/9v/3P/d/97/3v/e/97/3v/e/97/3v/e/9//
4P/h/+L/4P/e/9z/2v/b/9z/3f/e/9z/3P/c/9z/3P/c/9z/3P/f/+D/4f/i/9//3v/d
/9z/3f/e/9//4P/e/97/3v/e/93/3P/b/9r/3P/c/9z/3P/a/9r/2v/a/93/3v/f/+D/
3//e/93/3P/a/9r/2v/a/9z/3P/c/9z/2v/a/9r/2v/c/9z/3P/c/9v/2v/Z/9j/2f/a
/9v/3P/e/97/3v/e/9v/2v/Z/9j/2f/a/9v/3P/a/9r/2v/a/9z/3P/c/9z/3v/d/9z/
3P/a/9r/2v/a/9n/2f/W/9b/1//a/9z/3v/e/9//4f/j/+T/4//k/+b/5v/m/+b/5v/p
/+r/6v/q/+r/7P/u/+7/7v/t/+r/5v/o/+b/5//m/+D/2//Z/9f/2f/c/+D/4//i/+L/
4v/i/9//3v/e/97/3//g/+H/4v/h/+D/3//d/+P/5v/q//H//P8DAAoAEgAaACIAMQA+
AD4ALAAEANz/w/+7/7z/vv/C/8v/0f/F/7H/qf+l/5r/iP9y/2X/Z/90/4T/lv+n/7j/
xf/U/9//5f/n/+v/8P/z//T/8f/w//H/8v/0//X/9v/3//r/+//9//7///8BAAAAAAAA
AP///v///wAAAwADAAMABAAFAAYACAAJAAcABwAGAAUABQAFAAYABgAKAAoACgALAAkA
CQAJAAkADAANAA4AEAARABAADwAOAA0ADQANAA0ADgAOABAAEAAQABIAEgASABMAEwAT
ABMAEwASABEAEAARABEAEQARABQAFQAXABgAFwAXABcAFgAXABgAGQAaABgAGQAbABsA
HQAdAB0AHQAdAB4AHgAeAB8AIAAgAB8AIQAhACEAIwAhACAAHwAdAB8AHwAfACAAIgAi
ACIAIgAfAB0AHAAbABwAGwAaABkAGAAXABQAEgASABIADwAOAA8AEAAQABAADAAKAAkA
BwAGAAUABgAHAAMAAgABAAAAAAAAAAAAAAD//////v/+//7///////3///8BAAMABQAC
AAEA/v/9/////////////f8AAAEAAQD+//3//P/7//3//f/8//z/+v/6//r/+v/6//r/
+v/6//v//P/7//7//f////z/+v/9//7///8AAP///v/8//v//f///wAAAQADAAEAAQAB
AP//AAAAAAAABAAFAAUABgAFAAUABQAFAAYABgAEAAQABQAFAAQABAACAAIAAAD+/wEA
AgAEAAYABAAFAAUABQAGAAcACQAKAAgABQADAAEAAwADAAMAAQACAAQABwALAAwACgAI
AAYACAAHAAQAAwAEAAYACAAJAAcABwAHAAUABQAGAAcABwAIAAYABgAGAAcACQAJAAcA
BwAIAAsACwAKAAkABgAEAAUABwAIAAoACgAKAAgABAADAAQABQAHAAoADQAPABEADQAM
AAsACQAMAA0ADQAOAA0ACwAIAAYABgAHAAkACgANAAsACQAIAAYACAAIAAgACAAJAAoA
CwAMAAkACAAHAAYACQAKAAsADAAMAAwADAAMAAsACgAJAAgACgAKAAoACgAIAAgACAAI
AAgACAAIAAgACgAKAAoACgAMAAwADAAMAAoACgAKAAoACQAIAAcABgAJAAoACwAMAAoA
CgAKAAoACgAKAAoACgALAAwADQAOAAsACgAJAAgACgAKAAoACgALAAwADQAOAAsACgAJ
AAgACgAMAA4AEAAOAAwACgAIAAsADAANAA4ADgAOAA4ADgALAAoACgAKAAsADAANAA8A
DQAIAAYABAAJAAsADQAOAA0ADwARABEADQANAA4AEQAUABUAFgAYABcAFQATABIAFAAW
ABYAFwAVABMAEAAPAA4ADgAMAAgABQAFAAUABQAGAAgACQAKAAoACgAKAAkABgAGAAYA
BgAGAAYABgAGAAgACAAHAAcAAgAAAAEACAATAB4ALAA2ADwAQwBQAF4AXgBOAC4ADwD7
//b/+P/0/+v/6//t/+P/z//F/8b/wP+u/5v/jf+C/4L/kP+l/7j/y//e/+v/8f/z//X/
+P///wIABwAKAAsADAAOAAwACgAIAAgACwANAA4ADwAPAA4ADgAOAAwADAAOABAAEwAT
ABMAFAARABAAEAAPABIAEwATABMAEwATABQAFAAUABQAFAAVABUAFQAVABUAEwATABMA
FAAXABgAGQAaABcAFwAXABcAFQAUABUAFAAVABgAGQAaABkAGQAZABkAGgAaABoAGgAZ
ABkAGQAZABkAGQAaABoAHgAfACAAIAAfAB4AHQAcABwAHQAfAB8AHwAfAB8AHwAfACAA
IAAgACIAJAAlACUAJAAjACIAIwAmACYAJgAlACIAIQAgACAAIQAgAB8AHgAfAB0AHAAb
ABcAFQATABEAEQARAA8ADgAOAA4ACwAKAAkACAAGAAQABAACAAEA///8//n/+P/3//b/
9v/2//b/9//2//X/9P/y//H/7//u//D/8f/x/+//7v/t/+z/6//s/+3/7P/t/+3/7f/t
/+3/6v/s/+z/6//r/+v/6//r/+n/6f/o/+j/6P/o/+j/6P/q/+r/6v/q/+j/6P/m/+j/
6f/t/+z/7P/q/+r/6v/q/+r/6v/p/+n/7P/t/+3/7f/r/+f/5f/j/+f/6v/s/+7/7f/r
/+j/5v/p/+n/6f/p/+j/6P/m/+b/5f/l/+T/5P/m/+j/6P/o/+T/4v/h/+D/4f/j/+T/
5f/j/+P/5P/k/+L/4f/h/+H/4//l/+f/5//j/+L/4v/j/+X/5P/j/+L/4//j/+H/4f/f
/+D/4f/h/+P/4//j/+H/4v/i/+L/4f/i/+D/4P/g/+D/4f/g/93/2//c/9//3//g/+H/
4P/g/9v/2//a/9r/3f/g/+H/4P/e/97/3v/f/97/3f/b/9n/3P/e/+D/4f/f/93/2v/Y
/9v/3f/e/+D/3v/d/93/3P/b/9v/2//a/9z/3v/e/97/3v/d/9z/2//a/9z/3P/c/9z/
2//a/9n/2P/Z/9r/2//c/9r/2v/a/9r/2f/Y/9f/1v/Z/9r/2//c/9v/2v/Z/9j/2P/Y
/9j/2P/Y/9j/2P/Y/9b/1v/W/9b/2P/Y/9j/2P/a/9r/2v/a/9n/2P/X/9b/1v/W/9b/
1v/U/9T/1P/U/9X/1v/X/9j/1f/U/9P/0v/S/9L/0v/S/9X/1v/X/9j/1v/U/9L/0P/T
/9T/1f/W/9X/1P/T/9L/0v/S/9L/0v/T/9T/1f/W/9X/1P/T/9L/0v/S/9L/0v/U/9T/
1P/U/9T/1P/U/9T/1P/U/9T/1P/T/9H/z//O/9H/0v/T/9T/1P/T/8//zv/M/87/z//Q
/9L/0//V/9f/1//V/9X/1v/b/9z/3f/e/9//3v/c/9r/2P/a/9z/3P/g/+H/4P/e/9z/
2P/X/9T/0f/P/9D/0f/R/9L/1P/V/9T/1P/U/9T/1f/U/9T/1P/T/9L/0f/Q/9H/0v/T
/9P/1//U/9T/1//g/+v/+P8KABYAIgAtADgAMAAQAOD/tv+h/5v/mP+Y/5r/of+j/5H/
ff93/3X/av9Y/0b/P/9F/1b/aP96/5H/pP+3/8T/y//N/8//z//S/9X/2P/X/9n/2//d
/+D/4P/g/+D/4v/j/+X/5v/n/+b/5P/j/+L/4P/g/+L/5P/o/+n/6v/s/+v/6v/q/+n/
6v/r/+v/6//r/+v/7P/s/+3/7P/r/+v/7f/t/+3/7f/r/+v/6//s/+7/7v/u/+7/7//v
/+//7//t/+z/7f/s/+3/8P/x//L/7//v/+//7//w//D/8P/w/+//7//v/+//7//v//D/
8P/0//X/9v/2//b/9v/2//b/9v/3//n/+f/7//v/+//7//j/+P/3//b/+v/8//3//f/8
//v/+v/7//z//P/8//v//P/7//r/+v/7//r/+f/4//f/9f/0//P/8v/x//D/7//x//H/
7//u/+z/7P/p/+j/5f/k/+L/4P/g/97/3f/b/9j/1f/U/9P/1f/W/9f/2P/U/9L/0P/O
/8v/y//K/8r/zP/P/9H/0f/P/83/y//J/8r/y//K/8v/yf/J/8n/yf/H/8r/y//L/8v/
y//L/8v/y//L/8r/yv/K/8r/yv/K/8r/yv/K/8r/yP/I/8b/yP/K/83/y//K/8n/yP/H
/8b/yP/I/8f/x//K/8v/y//L/8n/x//H/8f/yP/K/8v/zP/M/8v/yf/I/8n/yf/J/8n/
yP/I/8b/xv/G/8X/w//C/8X/yv/N/9D/y//I/8b/xP/E/8X/xf/F/8T/xf/H/8j/xf/D
/8L/wf/C/8P/xP/D/7//vv++/7//wf/A/7//vv+//7//vf+9/7v/uv+5/7f/u/+9/7//
v/+9/7z/u/+5/7r/uP+4/7j/uf+7/7v/uf+4/7j/uv+5/7r/u/+6/7r/uP+5/7n/uv+7
/7z/u/+4/7f/uP+5/7v/uf+5/7j/t/+5/7r/u/+7/7r/uf+3/7b/t/+3/7b/tv+2/7f/
uf+6/7X/tf+3/7j/uP+5/7r/u/+8/7v/uv+5/7j/uv+6/7r/uv+4/7j/uP+4/7r/uv+6
/7r/vf++/7//wP++/77/vv++/8D/wP/A/8D/wP/A/8D/wP/C/8L/wv/C/8T/xP/E/8T/
wf/A/7//vv/B/8L/w//E/8L/wv/C/8L/wv/C/8L/wv/F/8b/x//I/8b/xP/C/8D/wv/C
/8L/wv/C/8L/wv/C/8L/wv/C/8L/w//E/8X/xv/D/8L/wf/A/8L/wv/C/8L/wv/C/8L/
wv/A/8D/wP/A/8P/xP/F/8b/w//C/8H/wP/B/8L/w//E/8H/wP+//77/wP/A/8D/wP/B
/8L/w//E/8H/wP+//77/vv++/77/vv/B/8L/w//E/8P/wv/B/8D/wf/C/8P/w//B/8D/
v/++/7//wP/C/8P/vv++/77/wP/B/8L/wv/D/8b/yf/K/8n/yP/I/8r/yv/L/8z/zv/O
/87/zv/P/9L/0v/S/9P/0//R/87/zf/K/8j/xP++/7n/u/+9/7//wv/C/8P/xP/E/8T/
xP/D/8L/xP/E/8T/xP/C/8L/wv/C/8L/v//B/8b/zv/T/9j/3f/q//j/BAAMABcAIgAg
AAgA4v++/6n/of+g/6D/pP+z/7v/qf+R/4n/h/9+/2r/WP9N/03/Wv9s/3z/i/+e/7H/
wv/J/83/0//X/9j/2f/a/9n/2//d/9//4v/l/+b/5//q/+n/6//s/+3/7//w//L/9P/z
//L/8//0//f/9//3//j/+f/6//z//f/8//3//f/9/wAAAQADAAQACAAIAAgACQAHAAcA
BwAHAAcABwAHAAgADAAMAAwADAAMAA0ADgAPABAAEAASABIAEgAUABQAFAAUABUAFgAX
ABcAFgAVABQAFwAXABcAFwAVABUAFgAWABkAGwAdAB4AHgAeAB4AHgAeAB8AIQAhACMA
JQAnACkAJwAmACQAIgAlACYAJgAlACcAKQArAC8ALQAsACsAKQApACkAKQAqACoAKgAq
ACoAKQAnACYAJQAmACUAJAAjACIAIQAeABwAHQAeABwAHAAaABoAGQAYABgAFgAVABMA
EQAPAA8ADwAMAAwADAAMAA0ADAALAAoACQAJAAgACAAGAAcABwAFAAYABwAIAAkABwAF
AAEA//8CAAMABAAFAAUACAAJAAkABwAHAAcABwAJAAkACAAIAAYABgAGAAYABwAIAAkA
CgAJAAgABQAGAAYACQAHAAYABwAIAAkACgAIAAgABwAHAAoACwALAAsACgAHAAYABQAH
AAgACAAIAAsACwAKAAoACgAJAAgABwAIAAgABgAGAAYABQADAAIAAwAGAAcACAAJAAgA
CAAIAAUABQAEAAMAAwAFAAgACgAJAAcABgAFAAUABQAFAAMAAgACAAMABQAGAAYABgAG
AAkACQAHAAcABgAGAAYABQADAAMAAwABAAMABAAFAAUABAACAAIAAgAFAAcABwAFAAMA
BAAHAAcACQAJAAcABgAEAAUABQAGAAYABgAEAAAAAwAGAAkADQAMAAsACQAHAAYABgAG
AAUABgAHAAcACAAIAAcABQAEAAYABwAJAAoABQADAAEAAgAEAAUABgAHAAgABwAGAAUA
BAACAAIAAgACAAIAAgACAAIAAQAAAP///v8AAAIABAAGAAQABAAEAAQAAQAAAP///v//
/wAAAQACAAAAAAAAAAAAAgACAAIAAgAEAAQABAAEAAIAAgACAAIAAwAEAAUABgADAAIA
AQAAAAIAAgACAAIAAAAAAAAAAAD+//7//v/+/wAAAgAEAAYAAwACAAEAAAACAAIAAgAC
AAIAAgACAAIAAAAAAAAAAAADAAQABQAGAAQABAAEAAQABgAGAAYABgAIAAgACAAIAAcA
BgAFAAQABwAIAAkACgAJAAgABwAGAAYABgAGAAYABwAIAAkACgAJAAgABwAGAAkACgAL
AAwACQAIAAcABgAIAAkACgAMAAoACgAKAAoACQAJAAYABgAKAA4AEQAUABEAEQASABMA
EwARABEAEgAXABgAGQAaABoAGgAZABgAGQAcAB8AIAAgAB8AHAAYABgAFgAXABYAEgAP
AA8ADwANAA4AEAARABMAFAAVABYAFQAUABQAFAASABIAEgASABQAFAAUABMADwAQABQA
HQAqADUAPABGAE4AWABjAGwAaABOACQAAADr/+X/5v/m/+r/9f/3/+X/0f/J/8n/vv+q
/5L/hf+L/6D/uP/M/+P/9v8FAA4AEQATABcAGwAeACMAKgArACkAKQApACoAKgAqACoA
LAAtAC8AMAAxAC8ALgAuAC4ALwAwADMANgA2ADUANAA0ADIAMgAzADMANQA3ADgAOQA3
ADcAOAA4AD0APgA/AEEAPgA9ADwAOwA9AD0APQA+AD4APgA+AD4AOgA5ADgANwA6ADwA
QABCAEIARABEAEQAQgBBAEAAPwBCAEIAQgBCAEIAQQBAAD8AQgBDAEUARgBHAEcARwBG
AEQARABEAEQARgBHAEkASQBIAEcARgBFAEcASgBMAE4ATABMAEsASQBLAEsASwBNAFEA
UgBTAFMATgBLAEgARgBLAEwATQBOAE4ATQBNAE0ASgBJAEgARwBJAEsASwBMAEkASABE
AEIAQgBCAEEAQAA+ADwAOwA5ADgANwA4ADkAOQA6ADsAPAA6ADgANgA0ADQANQA1ADYA
NAA1ADUAMwAxADEAMQAxADMANQA1ADcANAAzADIAMQAwADQANgA3ADIAMQAwAC8AMQAx
ADAAMAAyADIAMgAyAC8ALgAtACwALQAuAC0AMAAtAC8ALAAqACoAKgAqACoALQAuAC4A
LwAtAC0ALAArAC0AKwArACsAKAAoACcAJgAlACUAJAAkACcAJwAnACcAJAAkACIAIgAl
ACUAJAAkACIAJAAkACQAIwAiACIAIgAiACMAIwAjACAAHwAfAB4AIAAfAB8AHwAeAB0A
HAAZABcAFgAWABcAHAAcABwAHAAaABkAFgAVABUAFgAXABcAFwAXABcAFQAUABQAFAAT
ABIAEAAQABAAFQAXABcAFQAVABYAGQAZABcAFwAVABQAEQARABAAEAAUABYAFgAUABAA
EAAQABEAEgATABMAEwAQABAAEAAPAA8ADwAOAA4AEQARABAAEAAPAA8AEAAQABMAEQAT
ABQAEgAQABAAEAAQAA4ADgAOAA4ADgAOAA4ADgANAAwACwAKAAsADAANAA4ADgAOAA4A
DgAQABAAEAAQAA8ADgANAAwACQAIAAcABgAHAAgACQAKAAgACAAIAAgACQAKAAsADAAL
AAoACQAIAAYABgAGAAYACQAKAAsADAAKAAgABgAEAAUABgAHAAgABgAGAAYABgAFAAQA
AwACAAUABgAHAAgABwAGAAUABAAEAAQABAAEAAIAAgACAAIAAgACAAIAAgAEAAQABAAE
AAEAAAD///7/AAAAAAAAAAAAAAAAAAAAAP7//v/+//7/AQACAAMABAACAAAA/v/8//z/
/P/8//z//v/+//7//v/8//r/+f/4//v//P/9/////v/6//n/+P/6//v//P/8//3///8B
AAEA/v/9//3///8DAAUABwAKAAkABwAFAAQABwAKAAsADQANAAsACAAHAAIAAgAAAPz/
+f/5//n/+f/3//j/+P/4//r/+v/6//n/+f/6//v//P/5//j/9//2//n/+v/6//v//P/8
////CAARABoAJAAuADYAPwBIAEgAPAAcAPj/4f/d/+T/5P/g/+f/8f/n/9H/xf/F/8L/
tP+a/4P/ef9+/4z/pv+9/9D/3//u//n//f///wEAAAABAAQABwAIAAkACgAMAAoACgAK
AAwADQAPABAAEQARABAAEAAQAA4ADgAQABIAFQAVABUAFgAVABQAFAATABQAFQAVABUA
FwAXABgAGAAXABYAFQAVABgAGQAaABsAGgAZABgAGAAaABoAGgAaABoAGwAcAB0AHAAc
AB4AHgAfACIAIwAkACIAIQAgAB8AHwAeAB0AHAAfACEAIwAlACIAIQAhACAAJAAlACYA
JgAlACQAIwAiACIAIwAlACUAJwAnACcAJwAmACYAJQAkACYAKAApACkAKAAnACYAJwAm
ACYAJgAlACYAJQAkACQAIwAiACEAIAAfAB0AHAAbABoAGQAYABcAFQAVABMAEgAQABAA
DQAMAAsACgAIAAYABQAEAAQAAwAAAP3//P/7//z//P/8//z//f/8//v/+v/1//P/8P/u
//L/9f/3//f/9P/z//L/8f/x//H/7//v//H/8f/x//H/7P/u/+7/7f/u/+//8P/x//D/
7//t/+z/7P/s/+z/7P/t/+7/7//w/+//7v/r/+z/7f/x//D/8P/v/+7/7f/s/+z/7P/r
/+v/7v/v/+//7//s/+n/6P/n/+n/6v/q/+r/7f/t/+z/7P/r/+v/6//r/+v/7P/r/+z/
6v/p/+f/5v/n/+r/6//s/+r/6P/n/+b/5//p/+r/6//r/+v/7P/s/+n/5//m/+X/6P/p
/+r/6f/p/+j/6P/p/+v/6v/p/+j/6//r/+n/6f/n/+j/6f/p/+f/5//n/+X/4v/i/+L/
4f/h/+D/4f/i/+X/5//n/+X/4//i/+P/4f/j/+P/4f/g/9//3//e/97/3v/g/+D/3v/d
/97/3//h/9//3//e/93/3f/e/9//3//h/+H/4P/g/+H/4f/g/+D/3//f/+D/4P/b/9n/
2//g/+L/4v/i/+L/4v/h/+D/3//e/+D/4P/g/+D/3f/c/9v/2v/c/9z/3P/c/97/3v/e
/97/3f/c/9v/2v/b/9z/3f/e/9z/3P/c/9z/2//a/9n/2P/a/9z/3v/g/97/3P/a/9j/
2//c/93/3v/e/97/3v/e/9v/2v/Z/9j/2f/a/9v/3P/a/9r/2v/a/9z/3P/c/9z/2v/a
/9r/2v/a/9r/2v/a/93/3v/f/+D/3f/c/9v/2v/c/9z/3P/c/9r/2v/a/9r/2P/Y/9j/
2P/Z/9r/2//c/9v/2v/Z/9j/2v/a/9r/2v/Y/9j/2P/Y/9j/2P/Y/9j/2//c/93/3v/b
/9r/2f/Y/9r/2v/a/9r/2v/a/9r/2v/a/9r/2v/a/9v/2v/a/9r/2P/Y/9j/2f/c/9r/
2//c/9z/3f/e/97/3f/f/+H/4f/h/+P/5v/r/+r/6//s/+7/8P/v/+7/7v/y//T/9P/1
//X/8//w/+//7f/u/+3/6v/l/+X/5f/l/+f/6v/s/+7/8P/w//D/7//s/+z/7P/s/+7/
7v/u/+7/7f/s/+r/6f/w//r/AwAMABUAIAAoADAAPABHAEgAOAAUAO7/1P/H/8X/wP++
/8b/z//H/7X/rf+p/6H/kP92/2L/Zf93/4z/ov+4/83/2v/n/+7/8//3//n/+//+/wEA
BAAFAAUABQAFAAYABwAIAAkADAANAA8AEAARABAADgANAAwADwASABcAHAAbABkAFwAW
ABgAGgAdAB8AHgAfAB8AHwAeAB0AHQAcAB8AIAAhACMAIgAhACAAHwAgACEAIgAkACYA
JgAmACYAIwAjACMAIwAlACYAKQAqACcAKAAnACYAJwAnACcAJwAqACwALgAwAC8ALwAv
AC8ALwAvADAAMAA0ADUANgA2ADYANgA2ADYANgA3ADkAOQA4ADcANgA1ADgAOgA7ADwA
OwA8ADwAOwA9AD0APQA/AD4APgA+AD0APwA/AD8AQABCAEIAQgBCAD8APQA8ADsAOgA5
ADgANwA4ADkAOAA4ADUANAAwAC4ALwAwADAAMAAtACoAKAAlACYAJQAmACcAJgAmACYA
JgAjACIAIQAgACEAIQAgACAAHgAfAB8AHQAeAB8AIAAhACEAIQAfAB8AHQAdAB0AHQAc
ACAAIgAjACAAHwAeAB0AIAAhACEAIgAgACAAIAAgAB4AHgAeAB4AIAAgAB4AIAAgACMA
IQAgACIAIgAiACIAIgAiACEAIQAhACEAIAAfACIAIQAiACMAIQAiACIAIgAmACcAJwAo
ACkAKQApACkAJwAmACMAIgAnACkAKgAsACoALAAsACwAKwAqACoAKgAqACsAKwArACgA
JwAnACYAKAApACsALQArACsAKwApACoAKgArAC0ALwAuAC0ALAAuAC0AKgApACsALAAt
AC0AKwArACsAKQArACwALQAtAC0ALAAtAC4ALwAvAC0AKQArACwALwAvAC4ALQAqACgA
KAApACkAKgAsAC4ALgAsACoAKgAqACsALgAvAC8ALwAuAC4ALgAtAC4ALwAvADAAMQAx
ADAAMAAuAC0ALQAsAC0ALwAxAC4AKAAoACgAKAAoACkAKgArACwAKgAqACoAKgAqACoA
KgAqACoAKgAqACoAKgAqACoAKgAqACoAKgAqACkAKAAnACYAJwAoACkAKgAtAC4ALwAw
AC4ALAAqACgAKgAsAC4AMAAvAC4ALQAsACwALAAsACwALgAuAC4ALgAtACwAKwAqAC0A
LgAvADAALgAuAC4ALgAsACwALAAsACwALAAsACwALAAsACwALAAtAC4ALwAwADIAMgAy
ADIAMQAwAC8ALgAuAC4ALgAuAC4ALgAuAC4ALwAwADEAMgAwADAAMAAwAC0ALAArACoA
KgAqACoAKgAqACoAKgAqACwALgAwADIAMQAwAC8ALgAsACwALAAsACoAKgAqACoALAAs
ACwALAAuAC0ALAAsACoAKgAqACoAKQApACYAJgApACwALgAwACwAKwArACsALQArACsA
LAAxADIAMwA0ADMAMgAwAC4AMAAyADQANAA0ADMAMAAsACsAKAAoACYAIAAdAB0AHQAd
AB4AIAAhACQAJAAkACQAIAAeAB0AHAAfACAAIQAiAB8AHgAdABsAGQAiACYAKwAyADsA
RABMAFQAWgBjAG4AcABeAEAAHgAHAP///P/4//j/AwALAAEA7f/l/9//0v+8/6b/mf+d
/6T/sv/G/9v/6v/5/wQABwALAA8AFQAcACEAIgAjACMAIwAjACQAIwAiACEAIgAlACcA
KAApACgAJgAlACQAJQAmACkALAArACsAKwAsACwALAAtAC0ALgAvAC8ALwAxADEAMgAy
ADQANAA0ADUAMwAzADMAMwAzADMAMwA0ADgAOAA4ADgANQA1ADUANQA3ADgAOwA8ADoA
OgA4ADYANgA3ADgAOQA6ADoAOgA6ADoAOQA4ADcAOQA5ADoAOgA7ADsAOwA6ADsAPAA9
AD4APgA/AEEAQQA+AD0APAA7ADwAPgA/AEAAQQBCAEIAQQBBAEEAQQBDAEYARgBGAEUA
QwBBAD8APgBCAEIAQgBCAEEAPwA+AD0APAA7ADoAOQA5ADkANwA2ADIAMgAvAC4ALwAw
ADAAMAArACgAJgAjACMAIQAhACEAIgAiACIAIgAeABwAGgAYABoAGwAbABwAGQAZABgA
FQAXABcAFwAXABkAGQAXABcAFQAVABUAFQATABYAFwAXABUAFQAVABUAFAATABEAEAAT
ABQAFQAWABQAFAAUABQAEgASABAAEgASABUAEwASABIAEgASABIAFAAUABMAEwARABEA
EAAPABEAEQATABUAEgASABEAEAARABEAEAAQABMAEwATABMAEAAQAA4ADgAQABEAEQAS
ABEAEgARABAAEQAQABAAEAAQABEAEQARAA4ADQANAAwADwAPABAAEQAPAA0ACwAHAAkA
CgAMAA8AEQAQAA8ADgAMAAsACAAHAAoADAAOAA8ADgANAAwACQAJAAoACwALAAwADAAO
ABAAEAARABAADQAOABAAFAAVABMAEQANAAoACQALAAwADgAPABAADwAMAAgACAAIAAkA
DgANAA==
         </WaveFormData>
      </LeadData>
      <LeadData>
         <LeadByteCountTotal>10000</LeadByteCountTotal>
         <LeadTimeOffset>0</LeadTimeOffset>
         <LeadSampleCountTotal>5000</LeadSampleCountTotal>
         <LeadAmplitudeUnitsPerBit>4.88</LeadAmplitudeUnitsPerBit>
         <LeadAmplitudeUnits>��V</LeadAmplitudeUnits>
         <LeadHighLimit>2147483647</LeadHighLimit>
         <LeadLowLimit>268435456</LeadLowLimit>
         <LeadID>V2</LeadID>
         <LeadOffsetFirstSample>0</LeadOffsetFirstSample>
         <FirstSampleBaseline>0</FirstSampleBaseline>
         <LeadSampleSize>2</LeadSampleSize>
         <LeadOff>FALSE</LeadOff>
         <BaselineSway>FALSE</BaselineSway>
         <ExcessiveACNoise>FALSE</ExcessiveACNoise>
         <MuscleNoise>FALSE</MuscleNoise>
         <LeadDataCRC32>2556336993</LeadDataCRC32>
         <WaveFormData>
BAAEAAQABAAGAAgACgAMAA4ADgAOAA4ADwAQABEAEgAVABYAFwAYABYAFgAWABYAGQAa
ABsAHAAeAB4AHgAeACAAIAAgACAAIgAiACIAIgAiACIAIgAiACUAJgAnACgAKAAoACgA
KAAqACoAKgAqACsALAAtAC4AMAAwADAAMAAzADQANQA2ADYANgA2ADYANwA4ADkAOgA7
ADwAPQA+AEAAQABAAEAAQgBEAEYASABIAEgASABIAEsATABNAE4ATwBQAFEAUgBQAFAA
UABQAFMAVABVAFYAUwBSAFEAUABOAE4ATgBOAE0ATABLAEoARwBEAEEAPgA9ADwAOwA6
ADcANAAxAC4AKwAoACUAIgAeABwAGgAYABQAEgAQAA4ADAAMAAwADAAJAAgABwAGAAUA
BAADAAIAAgACAAIAAgABAAAA///+//7//v/+//7//v/+//7//v/+//7//v/+//7//v/+
//7//f/8//v/+v/7//z//f/+//z//P/8//z//P/8//z//P/9//7///8AAP///v/9//z/
/f/+////AAAAAAAAAAAAAAAAAAAAAAAAAQACAAMABAACAAIAAgACAAMABAAFAAYABQAE
AAMAAgAEAAQABAAEAAQABAAEAAQAAgACAAIAAgACAAIAAgACAAAAAAAAAAAA/v/+//7/
/v///wAAAQACAP///v/9//z//v/+//7//v/8//z//P/8//r/+v/6//r/+//8//3//v/7
//r/+f/4//r/+v/6//r/+f/4//f/9v/2//b/9v/2//j/+P/4//j/9f/0//P/8v/0//T/
9P/0//L/8v/y//L/8P/w//D/8P/y//L/8v/y//H/8P/v/+7/7//w//H/8v/w//D/8P/w
//D/8P/w//D/8v/y//L/8v/x//D/7//u//D/8P/w//D/7//u/+3/7P/u/+7/7v/u//D/
8P/w//D/7//u/+3/7P/t/+7/7//w/+7/7v/u/+7/7P/s/+z/7P/v//D/8f/y//H/8P/v
/+7/7//w//H/8v/y//L/8v/y//D/8P/w//D/8f/y//P/9P/z//L/8f/w//L/8v/y//L/
8P/w//D/8P/w//D/8P/w//L/8v/y//L/8f/w/+//7v/x//L/8//0//P/8v/x//D/8P/w
//D/8P/y//L/8v/y//H/8P/v/+7/8f/y//P/9P/y//L/8v/y//L/8v/x//H/8//z//P/
9P/z//L/8f/w//D/8f/y//P/8//1//X/9v/2//b/9v/4//v//P/9//3//P/8//3///8F
AAgACAAHAAcABwAJAAoACgAKAAkABwAHAAUAAwACAPz/9//0//L/8v/1//b/9v/0//P/
8v/x//D/7//v//D/8v/y//L/8v/y//H/8P/x//L/9P/9/woAGgArAD8AXQB7AJ4AyADt
APYA2ACTAFEAHwDr/7L/d/8+/wb/2P64/q7+wf7Z/tz+2P7d/vX+Fv83/1v/fv+d/7X/
yf/a/+X/7v/0//n/+/8CAAYABgAIAAkACQAJAAwADwAQABIAEgATABIAEQAUABYAFwAZ
ABkAGwAbABsAGwAaABoAGQAcAB0AHgAgACAAIAAfAB8AIgAiACIAIgAjACMAJQAlACQA
JgAmACYAJwApACoAKwArACsAKwAsACwALQAuADAAMgAyADMANAA0ADMAMgAyADMANQA3
ADoAOAA4ADkAOQA8AD0APwBAAEEAQQBBAEMAQQBBAEMARQBHAEgASwBNAE0ATQBMAEsA
TwBQAFEAUgBTAFMAVQBWAFUAVQBVAFUAWABZAFkAWABXAFYAVQBUAFMAUwBSAFEAUgBP
AE8ATgBKAEgARQBEAEMAQgA/AD4AOwA4ADQAMAAvACwAKQAnACIAHwAdABoAGQAYABUA
EgATABEADwAOAA0ACwAJAAcACAAHAAYABgAFAAUABQAEAAEAAQABAAAAAQACAAMABAAE
AAMAAQAAAAAA///////////////////+//7//v/+/wEAAQABAAEA///+//7/////////
/////////////////f/+//7//v8AAAEAAQABAAEAAQACAAIAAgACAAIAAwAEAAQABAAF
AAMAAwACAAIABAAFAAcACAAFAAQAAwABAAMAAwADAAIABAAFAAUABQACAAEAAQABAAIA
AwAEAAUAAwACAAAA/f8AAAAAAQACAAEAAQADAAMAAAD8//v/+f/6//v//P/9//v/+//7
//v/+//7//v//P/8//z//P/8//r/+P/3//f/+f/5//n/+//6//n/9//2//b/9v/3//j/
9v/2//b/9v/0//T/9P/z//b/9//4//j/9f/1//T/8//y//H/8f/x//L/8//0//X/9P/z
//L/8f/y//P/9P/1//X/9P/z//L/9P/z//P/8//0//L/8//x//D/8P/w//D/8P/z//T/
9f/2//P/8v/x//D/8v/y//L/8v/w//D/8P/w//D/8P/w//D/8v/y//L/8v/v/+7/7f/s
/+7/7v/u/+7/7v/u/+7/7v/u/+7/7v/u//D/8P/w//D/7//u/+3/7P/u/+7/7v/u/+z/
7P/s/+z/7v/u/+7/7v/w//D/8P/w/+//7v/t/+z/7v/u/+7/7v/t/+z/6//q/+v/7P/t
/+7/8P/w//D/8P/u/+7/7v/u//D/8P/w//D/7v/t/+3/7f/t/+3/7v/u//D/8P/w/+//
7v/t/+z/6//t/+3/7v/w//L/8v/0//X/9P/1//X/9v/2//f/+f/9//7//v/9//3///8B
AAIABAAEAAMAAQD///v/+f/4//P/8f/x//L/8f/w/+//7f/r/+v/6//r/+r/6f/p/+r/
6v/q/+r/6v/r/+z/7f/w/+7/7P/t//L/AAARACMAOwBXAHQAlAC7AOAA7gDVAJ0AYQAx
AAIAy/+O/1D/FP/m/sr+v/7L/uT+8P7t/un+9v4N/yf/RP9r/4//q//E/9f/4P/m/+v/
7//y//j//v8DAAUABgAHAAcACQAJAAoADAAPABAAEQARABIAEgATABMAFQAVABUAGAAY
ABkAGQAaABkAGAAYABoAHAAdAB8AIAAgACAAIAAfAB8AIQAhACQAJgAmACYAJAAlACUA
JQApACkAKQAqACgAKQAqACwALAAsAC0ALgAwADEAMgA0ADEAMQAxADIANQA2ADgAOQA4
ADkAOwA8ADsAOwA7AD0APgA/AEIARQBFAEQARQBFAEgASQBJAEkATQBOAE8AUABQAE8A
UABQAFIAUwBUAFUAVABVAFUAVABWAFYAVgBWAFMAUwBSAFEATgBLAEsASgBJAEgARgBG
AEMAQAA7ADgAOAA2ADMAMAAtACoAJwAlACEAHQAaABYAFQAUABEADgAMAAkABgAEAAQA
AwACAAEAAAD///7//v/7//v/+//6//v/+//7//r/+P/4//j/+P/5//n/+P/4//j/9//3
//f/9f/1//X/9f/1//b/9//4//b/9f/0//P/9f/0//T/9f/1//X/9f/1//X/9f/1//X/
9//4//j/+P/3//f/9v/1//f/9//4//j/9//4//n/+//7//r/+f/5//r/+//7//z//P/7
//v/+v/8//z//P/7//3//f/9//z/+v/7//v/+//7//v//P/9//z/+//6//n/+v/6//n/
9//5//j/+P/4//X/9f/3//f/+P/2//f/9//1//X/9f/1//X/9f/1//X/8//z//P/9P/z
//L/8f/w//P/8v/y//P/8v/x//D/8f/x//H/8P/w//D/8P/x//L/8f/w/+//7v/v//D/
8f/x/+//7//v/+7/8P/x//H/8f/u/+3/7f/t/+3/7f/t/+3/7v/v//D/8f/t/+3/7f/t
/+7/7v/u/+7/7v/t/+3/7f/q/+r/6//t//D/7v/u/+7/7v/s/+z/7P/s/+7/7v/u/+7/
7P/s/+z/7P/s/+z/7P/s/+7/7v/u/+7/7f/s/+v/6v/r/+z/7f/u/+3/7P/r/+r/7P/s
/+z/7P/t/+7/7//w/+3/7P/r/+r/6//s/+3/7v/t/+z/6//q/+r/6v/q/+r/7P/s/+z/
7P/r/+r/6f/o/+n/6v/r/+z/6v/q/+r/6v/q/+r/6v/q/+z/7P/s/+z/6//q/+n/6P/r
/+z/7f/u/+3/7P/r/+r/6v/q/+r/6v/s/+z/7P/s/+v/6v/p/+j/6f/q/+v/7P/r/+r/
6f/o/+r/6v/q/+r/7P/s/+v/6//p/+n/6f/q/+z/7P/s/+z/6f/p/+n/6f/r/+3/7f/u
//L/8v/y//T/8v/y//L/8f/z//T/9v/5//v//v/+//3//f/9////AAADAAQABAADAAAA
/f/6//j/9P/x//D/8P/r/+3/7f/s/+v/6//r/+v/7P/r/+v/7P/r/+r/6f/o/+r/6//s
/+//7v/u//H/AAASACMAOwBbAH0AoADEAOMA4gC0AGsALwAHANn/oP9l/yj/5v6y/pT+
jv6l/r/+yP7M/tf+7/4S/zf/W/9+/53/tf/J/9r/5f/o/+r/7//z//b/+v/+/wEAAwAE
AAUABgAHAAYABgAIAAsADAANAA8AEAAQABEAEQATABMAEwAWABYAFwAXABgAFwAWABYA
GQAaABoAGwAcABwAHAAcABsAGwAdAB0AHwAiACMAJAAjACMAIgAhACQAJQAmACgAJgAn
ACgAKgAqACoAKwAsAC8ALwAvADAAMAAxADIANAA0ADQANQA1ADgAOQA7ADwAPAA7ADoA
OwA+AD8AQgBFAEMAQgBDAEMARgBHAEcARwBJAEoASwBMAEwASwBMAEwAUABRAFIAUwBR
AFEAUABOAFAAUABQAFAATgBPAE8ATwBNAEkASABGAEUARABCAEIAPwA8ADcANAA0ADIA
LwAsACsAKAAlACMAHwAbABgAFAASABIAEAAOAAsACQAHAAYACAAHAAYABQAGAAUABAAE
AAIAAQAAAP7//v///wAAAAD///7//f/8//3//f/8//z//P/7//v/+//5//n/+f/5//n/
+v/7//z/+v/5//j/9//4//j/+f/7//v/+//7//v/+f/5//n/+f/6//z//f/+//3//f/8
//v//f/9//7//v/9//7///8BAAEAAAD/////AAABAAEAAgABAAEAAgACAAIAAgACAAEA
AwADAAMAAgAAAAEAAQABAAIAAQABAAEA///////////+//7//f/7//z//P/9//7//P/7
//z/+//8//r/+//7//n/+f/5//n/+f/5//n/+f/4//n/+v/8//n/+P/3//b/9//2//b/
9//1//X/9f/3//f/9//2//b/9//2//b/9v/1//T/8//y//P/9P/1//X/9P/z//L/8P/y
//P/8//z//T/8//z//P/8v/x//D/7//w//H/8v/z/+//7//v/+//8P/w//D/8P/y//H/
8f/x/+z/7P/t/+//8P/w//D/8P/w/+//7v/t/+z/7f/u/+//8P/u/+7/7v/u/+z/7P/s
/+z/7v/u/+7/7v/t/+z/6//q/+v/7P/t/+7/7P/s/+z/7P/q/+r/6v/q/+v/7P/t/+7/
6//q/+n/6P/r/+z/7f/u/+z/7P/s/+z/6v/q/+r/6v/r/+z/7f/u/+3/7P/r/+r/7P/s
/+z/7P/s/+z/7P/s/+z/7P/s/+z/7v/u/+7/7v/t/+z/6//q/+v/7P/t/+7/7v/u/+7/
7v/s/+z/7P/s/+3/7v/v//D/7//u/+3/7P/t/+7/7//w/+7/7v/u/+7/7P/s/+z/7P/t
/+7/7//w/+//7v/t/+z/7f/u/+//8P/v/+7/7f/s/+z/7P/s/+z/7P/t/+7/7//u/+7/
7f/s/+7/7v/t/+3/7f/t/+3/7//v//D/8v/y//T/9v/3//j/9//3//j/+P/6//3/AgAG
AAUAAwACAAEAAQACAAQABAAEAAMAAgABAP7//P/2//H/8f/w/+3/7//v/+7/7f/t/+v/
6//q/+n/6v/s/+3/7v/t/+z/7P/r/+v/7f/w//L/9/8EABQAIwA3AFcAdwCaAMIA4wDq
AMYAgQBBABEA4f+q/2//Nv/+/s7+rv6m/rn+zf7U/tL+2f7x/hD/Mf9V/3b/k/+t/8X/
1v/h/+j/8P/z//X/+P/6//7/AQADAAQABQAIAAsADAAOAA4ADwAOAA0AEAASABMAFQAU
ABUAFAATABQAFAAVABUAGQAZABkAGgAZABoAGgAbAB4AHgAeAB4AHQAdAB8AHwAgACIA
IgAiACQAJQAlACUAJQAlACUAJgAoACkAKgAsACoAKgArACwALQAtAC0ALgAwADEAMgA0
ADIAMgAzADMANgA3ADkAOgA5ADkAOQA7AD0APQA/AEEARABEAEYARwBFAEUARABDAEYA
SABKAEwATQBNAE8AUABPAE8ATwBPAFIAUwBTAFIAUQBQAE8ATgBMAE0ATQBNAEoARwBH
AEYARABCAD8APgA9ADwAOQA4ADMAMAAsACgAJgAkACIAIQAdABkAFgASABEAEAANAAoA
CgAJAAgACAAFAAMAAQD//////////wAA/f/9//3//P/7//v/+//6//z//P/8//z//P/7
//n/+P/5//n/+v/7//r/+f/4//f/+P/4//j/+P/7//v/+//7//r/+P/3//f/+P/5//r/
+//5//n/+f/5//n/+v/6//r//P/9//3//f/8//v/+//6//v//P/9///////+//3//f/9
//3//P/8//////8AAAAA/v/+//7//f/+////AAAAAP/////+//3//P/7//v/+//9//3/
/f/9//3//P/6//f/+v/6//v//P/6//n/+v/5//v/+P/4//f/+f/5//n/+f/2//X/9P/z
//T/9f/2//j/9//2//X/9P/2//T/8//z//X/9f/1//f/9P/z//H/8P/y//L/8//0//P/
8v/x//D/8P/w//D/7//y//P/9P/0//H/8f/w/+//7//v//D/8f/w/+//7v/t/+//7//v
/+//7v/v//D/8f/x//D/7//u/+//7//w//H/8P/u/+3/7f/s/+7/7v/u/+7/7v/u/+7/
7v/s/+z/7P/s/+7/7v/u/+7/7f/s/+v/6v/s/+z/7P/s/+z/7P/s/+z/7P/s/+z/7P/u
/+7/7v/u/+z/7P/s/+z/7v/u/+7/7v/s/+z/7P/s/+r/6v/q/+r/6//s/+3/7v/s/+z/
7P/s/+7/7v/u/+7/7v/u/+7/7v/s/+z/7P/s/+7/7v/u/+7/7f/s/+v/6v/r/+z/7f/u
/+7/7v/u/+7/7P/s/+z/7P/t/+7/7//w/+3/7P/r/+r/7P/s/+z/7P/u/+7/7v/u/+3/
7P/r/+r/7P/s/+z/7P/q/+r/6v/q/+z/7P/s/+z/6v/q/+r/6v/o/+j/6P/o/+n/6v/r
/+z/6v/q/+n/6f/r/+v/6//s/+z/7P/s/+z/6f/p/+n/6f/r/+3/7f/u/+7/7v/u//D/
8f/y//P/8//2//b/9//5//z//v/9//v//v///wIABAAFAAQAAgD//////f/7//r/9f/x
/+//7v/p/+v/6//q/+r/6//s/+3/6//p/+j/6P/q/+r/6v/q/+n/6f/p/+v/6P/q//H/
AAAWACkAPQBZAHsAmgC+AN0A4gC6AHMANwAJANX/mv9f/yT/5v64/pz+mP6x/sf+zP7K
/tH+6f4K/zH/Wf9+/53/t//J/9j/3//k/+j/7//z//b//P/+/wAAAQABAAEABQAHAAcA
CAALAA0ADQANAA4ADgANAA0ADgARABIAEwAUABQAFQAVABcAFwAXABgAGQAaABoAGwAb
ABoAGQAYABoAGwAeAB8AHgAgACAAIAAgACEAIQAhACUAJQAlACYAJQAlACUAJgAoACgA
KQAqACsAKwArACwALAAtAC4AMAAyADIAMwAzADMAMwA0ADQANgA3ADgAOwA5ADkAOwA9
ADwAPAA+AD8AQgBDAEMAQwBEAEQARABEAEYARwBKAEwASwBLAEsASwBMAE0ATQBMAE0A
TgBPAFAATABLAEkARwBIAEUARQBEAEIAQAA9ADwAOgA4ADQAMgAyADAALQAqACUAIgAf
AB0AGwAZABgAFgARABAADQAKAAkABwAFAAQABgAFAAQAAwAAAP///v/+//7///8AAAAA
/f/9//3//P/6//r/+v/6//3//f/8//z/+//5//j/9//4//n/+v/7//r/+v/6//r/+f/5
//n/+f/6//r/+//9//r/+f/4//f/+P/5//r/+//5//r/+v/6//z//f/9//3//f/9//7/
/v/6//r/+v/7//3//v///wEAAAD///3//P/9//3//v/+////AAABAAEAAAD///7//P/+
//////////z/+//7//v//f/9//3//f/+//7//f/7//n/+P/4//j/+P/5//z//f/7//j/
+P/3//f/9//3//f/+P/5//r/+//2//X/9P/0//b/9v/2//b/9v/0//P/8//z//P/8//1
//f/9//2//b/8v/w/+//7v/v//D/8f/y//D/8P/w/+//7//v/+//7v/v//H/8v/z//H/
7//u/+3/8P/x//L/8//y//H/8P/v/+//7//v/+//8v/y//L/8v/x/+//7v/t/+7/8P/z
//P/8v/v/+7/7f/s/+7/7v/u/+7/8P/w//D/8P/v/+7/7f/s/+3/7v/v//D/7//u/+3/
7P/s/+z/7P/s/+7/7v/u/+7/7f/s/+v/6v/r/+z/7f/u/+z/7P/s/+z/7v/u/+7/7v/s
/+z/7P/s/+r/6v/q/+r/6//s/+3/7v/t/+z/6//q/+r/6v/q/+r/6//s/+3/7v/r/+r/
6f/o/+n/6v/r/+z/6//q/+n/6P/p/+r/6//s/+z/7P/s/+z/6v/q/+r/6v/s/+z/7P/s
/+r/6v/q/+r/6v/q/+r/6v/s/+z/7P/s/+r/6v/q/+r/6//s/+3/7v/t/+z/6//q/+r/
6v/q/+r/7P/r/+v/6//p/+n/6v/q/+z/7P/s/+v/6f/p/+n/6f/t/+3/7v/w//L/8v/0
//X/8//z//L/8v/z//X/+P/9//7//v/9//3//f///wAAAgAEAAMAAQD///v/+f/4//P/
8P/v/+//7f/u/+3/6//p/+n/6f/p/+j/6P/p/+v/7P/r/+r/6f/p/+v/6//t/+r/7v/x
//z/CgAbAC8ASwBrAIwAsgDXAOgA1gCdAFsAJQD1/8D/hf9K/xD/4v6+/q7+uf7R/t7+
3P7b/un+BP8f/z//Yv+H/6P/vf/Q/9v/5P/o/+v/7f/y//j//v8BAAMABAAFAAYABwAG
AAYACQALAAsACwANAA4ADgAPAA8AEQARABEAFAAUABUAFQAVABUAFQAWABcAGAAYABkA
HAAcABwAHAAbABsAHQAdACAAIgAiACIAIAAhACEAIQAlACUAJQAmACgAKQAqACwAKQAo
ACgAKAArACsAKwAsACoAKwAsAC4AMAAwADEAMQAyADMANQA2ADYANQA0ADUANgA3ADoA
PQA8ADwAPgA/AEIAQwBDAEMARwBIAEkASgBKAEkASgBKAEwATQBOAE8ATgBPAE8ATgBO
AE4ATgBOAE0ATQBMAEsASABFAEUARABDAEIAQABAADsAOAAzADAAMAAuACsAKAAlACIA
HwAdABgAFQATABAADwAOAAsACAAGAAMAAAD+/wAA///+//3//f/9//3//v/7//v/+//6
//n/+f/5//j/9v/2//b/9v/5//n/+P/4//r/+f/5//n/+P/3//b/9f/1//b/9//4//f/
9//3//f/9//2//b/9//4//n/+v/7//r/+f/4//f/+P/6//v//P/6//v/+//7//3//f/+
//7//v/+//7///////7//f/9//7//////wAA/////wAAAAAAAAAAAAD//wAAAQACAAIA
AQABAAAA//8BAAEAAgADAAIAAQAAAP///v/+//3/+//8//z//f/+//z/+//8//v//P/6
//v/+//5//n/+f/5//v/+//7//v/+f/5//n/+v/5//j/9//2//f/9v/2//f/9v/1//T/
9f/1//X/9P/0//X/9P/0//T/8v/y//L/8v/z//T/9f/1//P/8//z//L/8v/z//P/8//z
//P/9P/1//T/8//y//H/8v/z//T/9f/x//H/8f/x//L/8v/y//L/9P/z//P/8//w//D/
7//v//D/8v/y//L/8v/w//D/8P/w//L/8v/y//L/9P/0//T/9P/z//L/8f/w//H/8v/z
//T/8f/w/+//7v/w//D/8P/w//D/8P/w//D/8P/w//D/8P/y//L/8v/y//D/8P/w//D/
8v/y//L/8v/y//L/8v/y//D/8P/w//D/8v/y//L/8v/x//D/7//u//D/8P/w//D/8P/w
//D/8P/v/+7/7f/s/+3/7v/v//D/7//u/+3/7P/t/+7/7//w//D/8P/w//D/7//u/+3/
7P/v//D/8f/y//H/8P/v/+7/7//w//H/8v/w//D/8P/w/+//7v/t/+z/7f/u/+//8P/v
/+7/7f/s/+3/7v/v//D/7v/u/+7/7v/u/+3/7f/t/+7/7//x//L/7//u/+3/6//s/+3/
7v/v//H/8f/y//T/8v/y//T/9f/4//n/+f/6//z//f///wMABAAEAAMAAwADAAUABgAI
AAYABQADAAEA///9//z/9//x/+//7v/r/+//7//u/+3/7f/t/+3/7P/r/+v/7P/s/+7/
7v/u/+//7v/t/+7/6v/w//3/EAAkADkAUwBxAI8AtADYAOsA1gCWAFEAIQDx/7X/ev89
/wD/yv6m/pj+qP7D/s3+zv7Q/uH+Af8q/1H/d/+Y/7X/yf/Z/+L/5//s//L/9//9/wAA
AAACAAMABQAGAAcACgANAA4AEAARABMAEwATABMAFAAUABUAFQAXABcAFwAXABYAFgAV
ABgAGQAaABwAHwAgACAAIQAhACAAHwAeACAAIQAkACUAJQAmACUAJAAmACcAJwAnACkA
KQApACoAKAApACoALAAtAC4AMAAyADEAMQAxADIAMgAzADQANgA0ADQANQA1ADYANwA5
ADoAPAA9AD4AQQA+AD0APgA/AEIAQgBEAEUARgBHAEcARwBHAEgASQBKAEwATQBQAFIA
UgBRAFAATwBSAFMAUwBSAFAAUABQAFAASwBLAEoASQBJAEcASABIAEUAQgA+ADwAOwA6
ADcANgA0ADIALwAsACcAJAAhAB8AHgAbABkAFgARABAADQAKAAoACQAIAAgABgAFAAQA
AwACAAEAAAAAAAAAAQACAAIAAAD///7//P/+//7//v/+///////+//7//v/9//3//f//
//////////z//P/8//z//f/9//3//f////7//v////3//f/9//3//v///wAAAQAAAAAA
///+//7/////////AQABAAIAAgD+//7//v///wIAAgACAAMAAQABAAAAAAADAAMABAAE
AAQABAAEAAMAAQABAAEAAAACAAMAAwADAAEA///+//3///////////8AAAAA///9//v/
+v/6//r/+//7//3//f/7//j/+P/3//n/+f/5//n/+f/5//n/+f/3//f/9//4//r/+v/6
//r/+f/2//T/8//1//X/9f/3//f/9//2//b/9f/0//T/9P/1//b/9//4//X/9P/z//H/
8v/z//T/9P/0//X/9f/1//L/8f/x//H/8v/z//T/9f/z//P/8//z//H/8f/x//H/8v/y
//L/8v/y//H/8f/x//L/9P/z//P/8v/x//D/7//u/+//8P/x//L/8P/w//D/8P/u/+7/
7v/u/+//8P/x//L/8P/w//D/8P/y//L/8v/y//H/8P/v/+7/7v/u/+7/7v/v//D/8f/y
//H/8P/v/+7/7//w//H/8v/w//D/8P/w/+7/7v/u/+7/8f/y//P/9P/x//D/7//u//D/
8P/w//D/8P/w//D/8P/w//D/8P/w//L/8v/y//L/8P/w//D/8P/y//L/8v/y//D/8P/w
//D/8P/w//D/8P/y//L/8v/y/+//7v/t/+z/7f/u/+//8P/w//D/8P/w//D/8P/w//D/
8v/y//L/8v/w//D/8P/w//L/8v/y//L/8v/y//L/8v/w//D/8P/w//H/8v/z//T/8f/w
/+7/7f/u/+//8P/y//D/8P/w//D/7f/t/+3/7f/u//H/8v/0//X/9P/z//T/9v/4//r/
+//6//r/+//9////AgACAAEAAgADAAYACAAJAAgABgADAAMAAQD///7/+f/1//P/8v/t
/+//7//u/+//7//v/+//7P/r/+v/7P/u/+7/7v/u/+//7//v//H/7v/u//X/BgAYACkA
OwBVAHMAkAC2AN0A7gDWAJ0AWwAnAPP/uv99/0L/DP/g/sL+uP7H/t3+5P7e/t3+7/4M
/yv/Tf92/5v/tf/L/9r/4f/m/+z/8f/3//z/AgAEAAUABwAIAAkADQAPAA8AEAATABUA
FQAVABUAFgAWABcAGQAbABsAGwAbABoAGgAZAB0AHQAdAB4AHwAgACAAIQAgACAAIAAg
ACMAIwAlACUAJAAmACYAJgAmACcAJwAnACkAKQApACoAKAApACoALAAuAC4ALwAwAC8A
LwAvADAAMgAzADQANgA4ADgAOQA5ADkAOQA6ADoAPAA9AD4AQQBAAD8AQABBAEIAQgBE
AEUARwBJAEoASwBMAEwATABMAE8ATwBRAFIAUQBRAFEAUQBSAFMAUwBSAFQAVABUAFQA
TwBPAE4ATQBOAEsASwBKAEYARABBAEAAPgA8ADgANgA0ADIALwAsACcAJAAhAB8AHQAb
ABoAGAAUABIADgAKAAsACQAHAAYABgAFAAQAAwABAP///f/8//7///8AAAAA/f/9//3/
/P/8//z//P/8///////+//7//P/7//v/+//9//3//f/9//z//P/8//z//f/9//3//f/9
//z//P/9//v/+//7//v//v///wAAAQAAAAAA///+//7/////////AQABAAIAAgD+//7/
/v///wEAAgADAAUAAwADAAIAAgADAAMABAAEAAYABgAGAAUAAwADAAMAAgAEAAUABQAF
AAIAAQABAAEAAQABAAEAAQACAAIAAQD///3//P/8//z//P/9/wAAAQD///z//P/7//v/
+//7//v/+//7//v/+//3//f/9//4//r/+v/6//r/+P/2//X/9f/3//f/9//5//n/+f/4
//j/9f/0//T/9P/1//b/9//4//f/9v/1//P/9f/1//X/9P/2//f/9//3//T/8//z//P/
9f/3/w==
         </WaveFormData>
      </LeadData>
      <LeadData>
         <LeadByteCountTotal>10000</LeadByteCountTotal>
         <LeadTimeOffset>0</LeadTimeOffset>
         <LeadSampleCountTotal>5000</LeadSampleCountTotal>
         <LeadAmplitudeUnitsPerBit>4.88</LeadAmplitudeUnitsPerBit>
         <LeadAmplitudeUnits>��V</LeadAmplitudeUnits>
         <LeadHighLimit>2147483647</LeadHighLimit>
         <LeadLowLimit>268435456</LeadLowLimit>
         <LeadID>V3</LeadID>
         <LeadOffsetFirstSample>0</LeadOffsetFirstSample>
         <FirstSampleBaseline>0</FirstSampleBaseline>
         <LeadSampleSize>2</LeadSampleSize>
         <LeadOff>FALSE</LeadOff>
         <BaselineSway>FALSE</BaselineSway>
         <ExcessiveACNoise>FALSE</ExcessiveACNoise>
         <MuscleNoise>FALSE</MuscleNoise>
         <LeadDataCRC32>2883316145</LeadDataCRC32>
         <WaveFormData>
CAAIAAgACAAKAAwADgAQABAAEAAQABAAEQASABMAFAAVABYAFwAYABcAFgAVABQAFwAY
ABkAGgAaABoAGgAaABoAGgAaABoAGwAcAB0AHgAdABwAGwAaAB0AHgAfACAAIAAgACAA
IAAiACIAIgAiACMAJAAlACYAJQAkACMAIgAkACYAKAAqACgAKAAoACgAKgAqACoAKgAr
ACwALQAuACwALAAsACwALwAwADEAMgAwADAAMAAwADEAMgAzADQANgA2ADYANgAzADIA
MQAwADEAMgAzADQAMQAwAC8ALgAtACwAKwAqACgAKAAoACgAJQAiAB8AHAAbABoAGQAY
ABQAEgAQAA4ADAAKAAgABgAFAAQAAwACAP///v/9//z///8AAAEAAgACAAIAAgACAAQA
BAAEAAQABwAIAAkACgAKAAoACgAKAAwADAAMAAwADgAOAA4ADgAQABAAEAAQABIAEgAS
ABIADwAOAA0ADAANAA4ADwAQAA8ADgANAAwADAAMAAwADAANAA4ADwAQAA8ADgANAAwA
DQAOAA8AEAAOAA4ADgAOAA4ADgAOAA4ADwAQABEAEgARABAADwAOABEAEgATABQAEwAS
ABEAEAAQABAAEAAQABEAEgATABQAEwASABEAEAASABIAEgASABEAEAAPAA4ADgAOAA4A
DgAQABAAEAAQAA0ADAALAAoACwAMAA0ADgAMAAwADAAMAAwADAAMAAwADgAOAA4ADgAL
AAoACQAIAAkACgALAAwACwAKAAkACAAIAAgACAAIAAoACgAKAAoACQAIAAcABgAIAAgA
CAAIAAcABgAFAAQABgAGAAYABgAIAAgACAAIAAcABgAFAAQABQAGAAcACAAGAAYABgAG
AAYABgAGAAYACAAIAAgACAAHAAYABQAEAAUABgAHAAgABwAGAAUABAAEAAQABAAEAAYA
BgAGAAYAAwACAAEAAAADAAQABQAGAAUABAADAAIAAgACAAIAAgADAAQABQAGAAMAAgAB
AAAAAQACAAMABAACAAIAAgACAAIAAgACAAIABAAEAAQABAADAAIAAQAAAAIAAgACAAIA
AAAAAAAAAAAAAAAAAAAAAAEAAgADAAQAAwACAAEAAAABAAIAAwAEAAIAAgACAAIAAAAA
AAAAAAACAAIAAgACAAAAAAAAAAAAAQACAAMABAACAAIAAgACAAIAAQABAAEAAgACAAMA
AwACAAEAAAD/////AAABAAIAAQACAAIAAwADAAUABgAHAAkACgAKAAwADAAMAA0ADgAT
ABYAFwAXABUAFQAVABYAFQAVABMAEwATABEAEQAOAAkABQABAP7///8AAAEAAQD+//7/
/v/8//r/+v/6//r//P/9//3//f/7//z//P/8//z//v8EAA4AHQAsAEAAWABzAJEAtwDk
AAkBEQH/AOYAxwCKADcA6/+j/1D/C//c/tD+3P7s/u3+7v74/hH/MP9U/3b/k/+u/8T/
1P/i/+r/8P/3//r/+/8AAAIAAwACAAMAAwAFAAgACwAMAA0ADQANAAwACwAOABEAEwAU
ABIAEgATABMAEQARABEAEQATABYAFwAYABkAGAAWABUAFgAXABkAGgAaABsAGwAbABkA
GgAaABoAHAAfAB8AIQAgAB4AGwAaAB0AHQAfACAAIQAhACMAIwAgAB8AHwAgACIAJAAn
ACgAJwAkACMAIgAlACUAJwAoACkAKQApACgAJgAmACcAJwAqAC0ALgAwAC4ALAArACoA
KwAtAC8AMQAwADEAMQAwAC4ALgAuAC4AMAAwADMAMQAuAC0AKwAoACkAJgAmACgAKAAl
ACIAIAAeAB4AHQAbABoAGQAXABYAEgAOAAoACAAHAAYABwAIAAQAAgACAAAA//////7/
+//8//3//v8AAP///v////7///8CAAMABAAGAAgACQAKAAcABgAHAAYACQAKAAsADgAM
AAwACwAKAAwADAALAAsACQALAAwADAAKAAoACgAKAAsADAAMAA0ADAALAAoACQAJAAgA
CAAIAAoACwALAAsACgAKAAkACAAKAAoACgAKAAwADAAMAAsACwAMAA0ADwAPAA8AEAAQ
AA8ADgANAAwAEQASABEAEgASABEADwAOABAAEQASABIAEQARABIAFAAOAA4ADgAQABIA
EwARABIAEQAQAA8ADgAQABEAEQAQAA4ADgAQABAACwAKAAkACQAMAA4ADgAMAAoACgAI
AAcABwAHAAcACgAMAAsACwALAAoABwAFAAQABgAGAAcABwAEAAIAAgACAAQABQAGAAYA
BAAEAAQABAADAAMAAwAEAAgACQAJAAgABgAFAAEA//8BAAEAAQADAAEAAgADAAMAAgAB
AAAA//8CAAMABAAEAAMAAgACAAEAAwACAAIAAwAFAAIAAAAAAP7//v/+//7//v8BAAIA
AwAEAAMAAgABAAAAAQACAAMABAABAAAA///+/wAAAAAAAAAAAgACAAIAAgD///7//f/8
//7//v/+//7//v/+//7//v/+//7//v/+/wAAAAAAAAAA///+//3//P/9//7///8AAP7/
/v/+//7//v/+//7//v8AAAAAAAAAAP///v/9//z//v/+//7//v/8//z//P/8//7//v/+
//7/AAAAAAAAAAD///7//f/8//7//v/+//7/+//7//v/+v/4//n/+f/5//r/+//8//z/
+//6//n/+f/6//r/+//7//3//v///////v/+/wAAAQACAAQABgAJAAwADQANAA0ADwAP
ABAAEQARAA8ADwANAAkACQAGAAIAAgAAAP///v/7//r/+P/2//b/9v/0//T/9P/0//T/
9P/z//P/8//z//X/9v/3//j/9P/0//b/AwAUACYAPgBbAHUAkwC6AOcADwEZAQYB7QDS
AJsASQD1/6D/Qf/u/rr+rP6+/tf+4P7g/uP+9P4Q/zD/T/90/5b/sv/I/9j/3v/j/+b/
6f/s//L/9//6//3///8DAAMABQAFAAUACAAJAAkACQAJAAsADAAMAAwADAANAA0ADgAP
ABAAEQARABIAEQAQABQAFAATABMAEwATABQAFAASABMAEwATABQAFgAXABgAFwAZABgA
GQAaABoAGQAaABkAGQAbABwAGwAbAB0AHQAfAB8AIAAiACAAIAAhACAAIwAiACMAJAAj
ACMAJQAmACUAJQAlACQAJwAoACoAKwAqACsAKgAqAC0ALAAsACwALgAvADAAMQAxADEA
MAAuAC8AMAAxADIALwAuADAALQAsAC0ALQAsACsAKAAoACoAKQAlACEAHgAdAB4AHgAd
ABoAFwATABAADwAMAAkACAAGAAQABAAEAP///P/7//j/9v/3//f/9f/0//P/8v/y//b/
9v/4//j/+P/6//r/+v/5//r/+v/6//v//P///wAA/v/+//7/AAADAAQABAAEAAIAAgAB
AAEA//8BAAIAAgADAAQABQAGAAMAAgAAAP//AQABAAEAAQADAAIAAgACAAAAAQABAAEA
AgAEAAUABgAFAAQAAwACAAYABgAGAAUABwAIAAkACwAIAAcABwAGAAcACAAJAAoACwAK
AAcABgAIAAkACQAKAAoACwAMAAwACQAJAAoADAAJAAoACwAOAAwACwAHAAYABwAIAAkA
CgAIAAkACQAIAAYABgAIAAgABwAIAAkACwAKAAoACAAEAAUABgAFAAUABQAFAAUACAAF
AAMAAgABAAQAAwADAAQAAgACAAMAAwADAAIAAwAEAAIAAwAEAAQAAAAAAAAAAAACAAMA
BAAGAAYABQADAAAAAAABAP////////////8BAP//AAABAAEAAwADAAMAAwACAAEAAAD+
/wAAAAABAAEA///+//7////9//z//v8AAAIAAAAAAAAAAAD///7//f/8//7//v/+//7/
/v/+//7//v/8//z//P/8//7//v/+//7//P/8//z//P/9//7///8AAP///v/9//z//P/8
//z//P/9//7///8AAP3//P/7//r/+//8//3//v/8//z//P/8//z//P/8//z//v/+//7/
/v/9//z/+//6//3//v///wAA/v/+//7//v/+//7//v/+////AAABAAIAAAD+//z/+v/8
//7/AAACAAAAAAAAAAAAAAAAAAAAAAABAAIAAwAEAAMAAgABAAAAAwAEAAUABgAFAAQA
AwACAAIAAgACAAIAAwADAAQABQADAAIAAgABAAQABQAGAAcABQAEAAMAAgADAAQABAAF
AAcACQAKAAsACgAKAAkACgANAA4AEAASABcAGgAbABsAGQAZABkAGgAcAB0AHAAdABoA
FwAWABIADwANAAsACgAGAAYABgAFAAIAAgACAAAAAgACAAIAAgABAAEAAAD//wAAAgAD
AAQABAAEAAYAEAAhADAARgBiAIEAoQDDAOoACQELAfcA6ADTAJ4ATQD//6v/TP/3/sT+
tv7K/uD+5/7s/vr+E/82/1z/fv+b/7T/yP/Y/+j/8P/y//H/9P/3//j//P///wEAAwAE
AAcABgAHAAYABQAHAAkACgALAAkACwAMAAwADAAMAA0ADQAOAA8AEAARAA8AEAAPAA4A
EgASABEAEQARABEAEgASABAAEQARABEAEwAUABQAFAARABMAEgATABQAFAATABQAFQAV
ABcAGAAYABcAGAAXABkAGQAaABwAGgAaABsAGgAbABoAGwAcAB8AHwAhACIAIAAfAB4A
HAAfACAAIgAjACIAIwAiACIAIwAiACIAIgAiACMAJAAlACMAIwAiACAAIAAiACQAJgAj
ACIAJAAhACEAIQAgAB4AHwAcABwAHgAbABcAEwAQABEAEgASABEADgALAAcABAADAAAA
/f/8//z/+v/6//r/9//0//P/8P/w//H/8f/v/+3/7f/t/+7/8v/y//T/9P/0//b/9v/2
//T/9v/3//j/+v/6//z//P/7//r/+f/6//3//v/+//7//P/8//v/+//5//v//P/8//7/
/v/+//7/+//6//j/9//4//n/+v/7//v/+v/6//r/+f/5//j/9//4//r/+//8//n/+P/3
//b/+f/6//v/+//7//z//f////z/+//7//r//f/+////AAABAAAA/f/8///////+//7/
/v///wAAAAD+//3//f/+//3//v///wIAAAD///v/+v/6//r/+v/6//r/+//7//r/9//2
//f/9v/1//b/9//5//f/+P/3//T/9v/2//T/8//1//X/9f/4//X/8//y//H/9P/z//P/
9P/z//L/8v/x//H/8P/x//L/8v/z//T/9P/x//D/7//u/+7/7//w//L/8f/x//D/7v/w
//H/7//v/+//7//v//H/7v/u/+7/7f/u/+//8P/x//D/7//u/+z/7v/u/+//7//v/+7/
7v/v/+n/6v/s/+7/7v/u/+7/7v/u/+z/7P/s/+z/7f/u/+//8P/u/+7/7v/u/+7/7v/u
/+7/8P/w//D/8P/v/+7/7f/s/+3/7v/v//D/7v/u/+7/7v/u/+7/7v/u/+//8P/x//L/
7//u/+3/7P/v//D/8f/y//H/8P/v/+7/7v/u/+7/7v/v//D/8f/y/+//7v/t/+z/7f/u
/+//8P/w//D/8P/w/+7/7v/u/+7/8P/w//D/8P/t/+z/6//q/+3/7v/v//D/7v/u/+7/
7v/s/+z/7P/s/+3/7v/v//D/7f/s/+v/6v/t/+7/7//w/+7/7v/u/+7/7v/u/+7/7v/v
//D/8f/y//H/8P/v/+7/7//w//H/8v/x//D/7//u/+7/7v/u/+3/7v/v/+//8P/w/+//
7v/t/+7/7//v//D/7//u/+7/7v/u/+//7//x//P/9f/2//j/9v/4//n/+v/+/wAAAwAG
AAUABQAFAAUAAwAEAAUABQAEAAUABAADAAAA/P/3//P/8v/w/+7/7v/w/+//7v/u/+z/
6v/q/+r/6//s/+3/7//s/+v/6v/q/+r/7P/w//L/9P/8/wsAGgAuAEoAZwCFAKsA1gD3
AP0A6QDQALEAdgApAN3/kf86/+/+wP62/sT+1P7X/tr+6P7//h7/QP9k/4H/mP+u/8L/
0v/a/+D/5f/o/+n/6v/q/+3/7//x//L/9f/4//v//P/9//v/+//6//n//P///wEAAgAB
AAAAAAD//wEAAQABAAEAAgAEAAQABAAFAAQAAgABAAQABQAHAAgABwAHAAYABQAFAAYA
BgAGAAYACQAJAAsACQAIAAYABgAIAAkADAAOAAwACwAMAAsADAALAAsADAANAA4AEAAQ
AA8ADAALAAoADgAPABIAFAASABEAEAAOAA8AEAASABMAFAAXABgAGgAXABQAEgAQABMA
FQAXABkAGAAZABkAGAAYABgAGAAYABYAFgAZABcAEwATABIAEAAQAA4ADwASABEADQAJ
AAYABAAEAAMAAQAAAP///f/8//n/9P/v/+z/6//q/+v/7P/n/+T/4//g/9//3//e/9v/
3v/f/+D/4v/i/+D/4P/e/+H/5P/l/+b/5P/m/+f/6P/q/+r/7P/s/+7/7v/u//D/8P/w
/+//7v/v//D/8P/x/+7/7//v/+7/8P/w//D/8P/y//L/8f/x//D/7//u/+3/8P/w//H/
8v/x//H/8P/v//H/8v/y//L/8P/w//D/8P/x//D/7//t/+7/8P/y//X/8f/x//L/8v/y
//L/8v/y//b/9v/0//T/8//z//L/8v/z//X/9//4//b/9f/1//b/9P/0//T/9v/5//n/
9v/2//X/9P/z//L/8//1//b/9v/y//L/9P/0//L/8v/y//P/8v/0//T/8v/w//D/7v/t
/+7/7//w//T/8//x//D/7//x/+//7v/u//D/8P/x//H/7//s/+v/6v/r/+3/7//w/+z/
7P/s/+z/7f/t/+3/7v/w//H/8f/w/+3/7f/q/+n/6v/r/+z/7//s/+z/7P/r/+v/6//r
/+v/7P/t/+7/7v/t/+z/7P/r/+z/7P/t/+//7//s/+z/6v/q/+z/7P/s/+z/6v/q/+r/
6v/q/+r/6v/q/+v/7P/t/+7/7f/s/+v/6v/s/+z/7P/s/+z/7P/s/+z/6v/q/+r/6v/s
/+z/7P/s/+v/6v/p/+j/6v/q/+r/6v/q/+r/6v/q/+n/6P/n/+b/6f/q/+v/7P/r/+r/
6f/o/+j/6P/o/+j/6v/q/+r/6v/o/+j/6P/o/+n/6v/r/+z/6f/o/+f/5v/n/+j/6f/q
/+r/6v/q/+r/6v/q/+r/6v/s/+z/7P/s/+v/6v/p/+j/6v/q/+r/6v/s/+z/7P/s/+r/
6v/q/+r/7P/s/+z/7P/q/+r/6v/q/+z/7P/s/+z/6v/q/+r/6v/o/+j/6P/o/+v/7P/t
/+7/7f/r/+r/6f/q/+r/6//r/+v/6//r/+v/6P/o/+j/6P/r/+z/7P/t/+z/7f/t/+3/
7v/w//H/9P/1//b/+P/6//v//v//////AgADAAQABgAGAAUAAgABAAAA//8AAP7/+P/1
//L/8P/u/+7/7v/t/+3/7v/v/+7/7f/s/+v/6v/s/+3/7f/t/+3/7v/u/+7/7P/s//L/
/v8RACIANABMAGcAhQCnANIA8wD5AOcA1gC9AH4AKwDf/4//OP/v/sL+uP7M/tz+3/7g
/uz+A/8k/0z/cP+P/6r/wP/O/9r/3v/g/+P/6v/t//D/9P/3//b/9//3//n/+v/9//7/
//8CAAMAAwADAAAAAQABAAAAAQACAAQABQAFAAUABQAFAAYACAAIAAgACgAKAAkACQAI
AAcABwAGAAcACQAKAAsACQAKAAoACgAKAA0ADQAPABEAEAAOAA4ADgANAA4ADgARABEA
EwATABQAEwATABQAEwAUABYAFgAZABgAGQAaABgAFwAYABgAGgAbABwAHAAaABoAGwAb
ABoAHQAeACAAIQAgACAAIAAfAB8AHwAfACIAIwAjACIAHgAeAB4AHgAeAB4AIQAfAB4A
HwAfAB4AGwAYABgAGgAcABkAFgAUABIAEgARAA8ADQALAAgABgAHAAQAAQAAAP3/+v/5
//j/+P/2//b/9P/w/+//7f/p/+v/6//r/+z/8P/w//L/8v/w//L/8v/y//X/+P/6//z/
+v/6//z//P/8//z//P/+////AAAAAAAA/v/+//3//f/+/wEAAwAEAAMAAgABAAAAAgAC
AAEAAQABAAEAAQABAAAA/v/9//z///8BAAIAAwACAAIAAQAAAAEAAgADAAQABgAGAAYA
BQACAAIAAgADAAQABQAHAAgABwAGAAUABAAGAAYABAAEAAYABwAHAAgABQAFAAUABAAD
AAMABAAGAAIAAgACAAQAAwADAAAAAAACAAIAAgACAP/////+//z//f/+/wEAAgD///7/
/f/9//7/AAAAAP7///8AAP/////+//3//P/+/wAA///////////9//z//P/8//z//f/9
//3//P/9//7//P/7//r/+P/5//r/+//8//n/+f/5//r/+v/7//v/+v/8//3/+//7//r/
+f/4//n/+//8//3//f/8//v/+v/5//f/9//3//b/+f/6//z//f/8//r/+f/5//f/+v/8
//7//P/7//r/+f/4//j/+P/4//j/+v/6//r/+v/5//j/9//2//n/+v/7//z/+//6//n/
+P/6//r/+v/6//r/+v/6//r/+f/4//f/9v/4//j/+P/4//b/9v/2//b/+P/4//j/+P/4
//j/+P/4//b/9v/2//b/9//4//n/+v/5//j/9//2//j/+P/4//j/+v/6//r/+v/5//j/
9//2//f/+P/5//r/+f/4//f/9v/3//j/+f/6//r/+v/6//r/+P/4//j/+P/6//r/+v/6
//j/+P/4//j/+v/6//r/+v/6//r/+v/6//n/+P/3//b/+f/6//v//P/7//r/+f/4//j/
+P/4//j/+P/5//r/+v/5//n/+P/3//j/+f/6//r/+f/4//f/9//6//r/+//7////AAAB
AAEA///+//////8BAAQABwALAAwADQANAA0ADQANAA4ADwAPAA0ADQALAAcABwAEAAAA
AAD+//3//P/7//r/+P/2//b/9v/0//T/9v/2//b/9v/3//f/9//3//r/+v/6//r/+v/+
/wYAEwAiADYAUgBvAIsArQDWAP0ADQH/AOgAzQCaAE8A//+x/1r/C//U/r7+yv7c/uX+
5v7u/v/+Gv84/1j/e/+a/7T/yv/a/+T/6P/t/+7/7f/y//j//f8AAAEAAQADAAMABQAF
AAUACAAJAAkACQALAA0ADgAOAAwADAANAA0ADgAPABAAEQARABIAEQAQABMAFAAUABUA
FwAXABgAGAAWABcAFwAXABkAGgAaABoAFwAZABgAGQAcABwAGwAcAB8AHwAhACIAIQAf
AB8AHQAfAB8AIAAiACIAIgAjACIAJAAiACIAIgAlACUAJwAoACgAJwAmACQAJwAoACoA
KwApACsAKwAsAC8ALgAuAC4ALwAxADMANQAzADMAMgAwADAAMgA0ADYANAAyADMALwAv
AC8ALgAsAC0AKgAqACwAKwAnACMAIAAfACAAIAAfABwAGQAVABIAEgAOAAoACAAIAAYA
BgAGAAMAAAD///z//P/9//3/+//5//n/+f/6//z//P/+//7///8CAAMABAACAAQABQAG
AAcACAALAAwACgAKAAoADAANAA4ADgAOABAAEAAPAA8ADAANAA0ADAANAA4ADwAQAA4A
DgANAA0ADQANAA0ADQAPAA4ADgAOAA0ADQAMAAsADgAQABEAEgARABAADwAOABAAEAAQ
AA8ADwAQABEAEwAQAA8ADwAOAA8AEAARABIAEgASABAAEAARABEAEAAQABAAEQASABIA
DgANAA0ADgANAA4ADwASABIAEQANAAwADAAMAAwADAAOAA8ADwAOAAsACgALAAoACgAK
AAoACwALAAwACwAIAAoACgAIAAcABwAHAAcACgAHAAUABAADAAYABQAFAAYABQAEAAQA
AwAEAAIAAgACAAIAAwAEAAQAAAAAAAAAAAAAAAEAAgAEAAMAAwACAAAAAQABAP7//f/+
////AAADAAEAAAD///3//v///wAAAQD+//3//P/6//z//P/9//3////+//7////7//r/
+v/6//z//v/+//7//v/7//r/+f/4//n/+v/7//z//P/8//z//P/7//r/+f/4//n/+v/7
//z/+//6//n/+P/6//r/+v/6//r/+v/6//r/+P/4//j/+P/5//r/+//8//v/+v/5//j/
+f/6//v//P/8//z//P/8//r/+v/6//r//P/8//z//P/7//r/+f/4//r/+v/6//r//P/8
//z//P/7//r/+f/4//r/+v/6//r/+f/4//f/9v/5//r/+//8//z//P/8//z/+//6//n/
+P/7//z//f/+//3//P/7//r/+//8//3//v/8//z//P/8//r/+v/6//r//f/+////AAD9
//z/+//6//v//P/9//7//P/8//z//P/7//v/+//6//v//f/+/////v/9//z/+v/7//z/
/f///wAAAAABAAEAAgACAAIAAQAFAAYACQALAAwADgAQABMAFAAVABUAFQAXABcAGAAZ
ABcAFQAVABMAEQARAA4ACgAGAAIA///8//3//v/+//7//v/+//z//P/6//r/+v/6//z/
/f/+///////+//3//P/+/wYAFAApAD4AVABsAIcApwDPAPgACwH/AOkA1gCnAFgABwC7
/2f/Fv/h/sr+1P7o/vD+7/70/gT/Jf9M/3L/lP+z/8r/2P/k/+r/7v/y//X/+v/9/wAA
AgADAAIAAwADAAUACAALAAwADQAMAA0ADQANAAsADQAOAA4AEAAQABEAEQAPAA8ADwAP
ABIAFAAUABQAFgAWABUAFQATABMAFAAUABUAFwAYABkAGAAYABcAFgAWABkAGQAbABsA
GgAYABgAFwAXABkAGgAdAB0AHwAfABwAGwAbABwAHQAeACAAIAAgAB4AHgAeAB8AHwAh
ACIAJQAlACUAJAAiACIAIwAjACIAJQAmACgAKAAmACUAJAAkACUAJgAnACgAKQApACgA
JQAkACMAIgAjACQAKAAnACMAIwAiACAAHQAaABoAHAAeABsAGAAWABMAEgAQAA0ADgAN
AAsACgAKAAYAAgAAAP3/+v/5//j/+P/2//b/9P/x//H/8P/t/+7/7//w//L/8v/y//T/
9P/y//T/9P/0//b/+v/9/wAA/f/8//3//P/9//7///8CAAEAAgACAAIAAgACAAEAAQAA
AAMABQAGAAMAAgABAAAAAwAEAAQABQAFAAUABQAFAAMAAgACAAIAAwAFAAYABwAGAAYA
BQAEAAYABgAGAAYABgAGAAYABQADAAQABQAHAAYABwAJAAoACQAIAAcABgAIAAgABgAG
AAkACQAIAAgABwAHAAcABgAHAAcACAAKAAUABAADAAQABwAHAAQABAAEAAQABAAEAAEA
AQAAAP7///8AAAMABAABAAAA//////7/AAAAAP7/AAAAAP7//f/7//v/+//+/wAA////
/////v/7//n/+P/5//r//P/9//z/+v/6//r/+P/5//r/+v/7//z//f/+//r/+f/4//j/
+P/5//n/+P/4//n/9//3//X/9f/1//f/+f/6//v/+//6//n/+P/3//n/+f/5//j/+v/6
//v/+//4//b/9f/1//n/+v/8//z/+v/3//b/9f/0//X/9v/3//j/9//2//X/9P/y//L/
8v/y//X/9v/3//j/9//2//X/9P/2//b/9v/2//T/9P/0//T/9P/0//T/9P/3//j/+f/6
//f/9v/1//T/9//4//n/+v/5//j/9//2//b/9v/2//b/9//4//n/+v/3//b/9f/0//X/
9v/3//j/+P/4//j/+P/2//b/9v/2//j/+P/4//j/9v/2//b/9v/4//j/+P/4//j/+P/4
//j/+P/4//j/+P/6//r/+v/6//n/+P/3//b/9//4//n/+v/4//j/+P/4//b/9v/2//b/
+f/6//v//P/5//j/9//2//n/+v/7//z/+//6//n/+P/4//j/+P/4//n/+v/7//z/+f/3
//b/9f/1//b/+P/5//n/+f/5//n/+P/4//j/+P/7//z//P/9//z//f/9//3/AAACAAMA
BgAGAAYABwAIAAsADgAPAA8AEAARABIAFAASABEADgANAAwACwAMAAoABAABAP7//P/4
//j/+P/3//f/+P/5//j/9v/2//b/9v/4//n/+f/5//n/+v/6//r/+P/4//7/CgAbACwA
PgBWAG0AiQCtANoAAQENAf8A6ADJAI4APQDv/6P/Tv8D/9b+zP7a/uj+6f7o/vD+A/8i
/0L/ZP+J/6r/wP/Q/9z/5P/m/+v/7v/z//j//v///wAAAQABAAMABAAHAAgACQAKAAsA
CwALAAsADQAOAA4ADwAQABIAEwASABEAEAAPABAAEgASABIAFAAUABMAEwATABMAFAAU
ABUAFwAYABkAGAAYABcAFgAWABkAGQAbABsAGgAYABgAGQAZABsAHAAdAB0AHwAfAB4A
HQAdAB4AHwAgACIAIgAkACIAIgAiACEAIQAjACQAJgAnACgAKAAmACYAJwAnACgAKwAs
AC4ALwAuAC4ALgAtAC0ALQAtAC4ALwAvAC4ALgAuAC4ALgAuAC4AMQAvAC4ALwAvAC4A
LAAoACcAKAAqACcAJAAiAB8AHgAcABkAGAAXABUAFAAUABAADAAKAAcABAADAAIAAgAA
AAAA/v/6//n/9//z//T/9f/2//j//P/8//7//v/8//7//v/+/wEABAAGAAgABgAGAAgA
CAAKAAoACgAMAA8AEAAQABAADgAOAA0ADQAMAA8AEQASABAAEAAQABAAEgASABEAEQAT
ABMAEwATABEAEAAQABAAEQATABQAFQASABIAEQAQABIAEgASABIAFgAWABYAFQAUABQA
FAAVABQAFQAXABgAFgAWABYAFgAaABoAGAAYABkAGQAYABgAFwAXABcAFgAWABcAGQAc
ABcAFgAVABYAFwAXABQAFAAWABYAFgAWABUAFQAUABIAEwAUABcAGAAVABQAEwATABMA
FAATABAAEQASABEAEQAQAA8ADgAQABIAEQARABEADwANAAwADAAOAA4ADwAPABAADgAO
AA4ADQANAA0ADAALAAwADQAOAAsACwALAAwADAANAA0ADAAMAA0ACwALAAkACQAJAAsA
DQAOAA==
         </WaveFormData>
      </LeadData>
      <LeadData>
         <LeadByteCountTotal>10000</LeadByteCountTotal>
         <LeadTimeOffset>0</LeadTimeOffset>
         <LeadSampleCountTotal>5000</LeadSampleCountTotal>
         <LeadAmplitudeUnitsPerBit>4.88</LeadAmplitudeUnitsPerBit>
         <LeadAmplitudeUnits>��V</LeadAmplitudeUnits>
         <LeadHighLimit>2147483647</LeadHighLimit>
         <LeadLowLimit>268435456</LeadLowLimit>
         <LeadID>V4</LeadID>
         <LeadOffsetFirstSample>0</LeadOffsetFirstSample>
         <FirstSampleBaseline>0</FirstSampleBaseline>
         <LeadSampleSize>2</LeadSampleSize>
         <LeadOff>FALSE</LeadOff>
         <BaselineSway>FALSE</BaselineSway>
         <ExcessiveACNoise>FALSE</ExcessiveACNoise>
         <MuscleNoise>FALSE</MuscleNoise>
         <LeadDataCRC32>3012111903</LeadDataCRC32>
         <WaveFormData>
3v/e/97/3v/g/+L/5P/m/+T/5P/k/+T/5f/m/+f/6P/p/+r/6//s/+n/6P/n/+b/6P/q
/+z/7v/s/+z/7P/s/+z/7P/s/+z/7f/u/+//8P/v/+7/7f/s/+//8P/x//L/8P/w//D/
8P/w//D/8P/w//H/8v/z//T/8f/w/+//7v/w//L/9P/2//X/9P/z//L/8v/y//L/8v/z
//T/9f/2//T/9P/0//T/9//4//n/+v/5//j/9//2//b/9v/2//b/+P/4//j/+P/1//T/
8//y//X/9v/3//j/9v/0//L/8P/v/+7/7f/s/+z/7P/s/+z/6f/m/+P/4P/i/+L/4v/i
/97/3P/a/9j/1//W/9X/1P/U/9T/1P/U/9H/0P/P/87/0P/S/9T/1v/Y/9j/2P/Y/9v/
3P/d/97/4v/k/+b/6P/m/+b/5v/m/+j/6v/s/+7/7v/u/+7/7v/w//D/8P/w//H/8v/z
//T/8f/w/+//7v/x//L/8//0//P/8v/x//D/8P/w//D/8P/x//L/8//0//H/8P/v/+7/
8f/y//P/9P/z//L/8f/w//D/8P/w//D/8f/y//P/9P/x//D/7//u//D/8v/0//b/9f/0
//P/8v/y//L/8v/y//X/9v/3//j/9f/0//P/8v/z//T/9f/2//T/9P/0//T/8v/y//L/
8v/0//T/9P/0//H/8P/v/+7/8f/y//P/9P/z//L/8f/w//D/8P/w//D/8f/y//P/9P/x
//D/7//u//H/8v/z//T/8//y//H/8P/w//D/8P/w//L/8v/y//L/8f/w/+//7v/x//L/
8//0//P/8v/x//D/8P/w//D/8P/x//L/8//0//P/8v/x//D/8//0//X/9v/0//T/9P/0
//L/8v/y//L/9f/2//f/+P/2//T/8v/w//P/9P/1//b/9P/0//T/9P/y//L/8v/y//T/
9P/0//T/8f/w/+//7v/x//L/8//0//P/8v/x//D/7v/u/+7/7v/v//D/8f/y/+//7v/t
/+z/7//w//H/8v/x//D/7//u//D/8P/w//D/8P/w//D/8P/v/+7/7f/s/+3/7v/v//D/
7v/u/+7/7v/u/+7/7v/u//H/8v/z//T/8f/w/+//7v/x//L/8//0//P/8v/x//D/8P/w
//D/8P/y//L/8v/y//H/8P/v/+7/8f/y//P/9P/z//L/8f/x//H/8f/w//D/8f/y//P/
9f/y//H/8P/v//L/8//z//P/8v/z//P/8//z//P/9P/3//j/+f/8//3/+v/8//3///8E
AAgACQAKAAgACAAIAAkABwAFAAQAAwAFAAQABAACAP7/+v/2//H/8//1//f/+P/1//T/
8v/w/+//7v/u/+7/8P/x//P/9P/z//P/8v/x//P/9f/4//7/CQAUACQANQBIAF8AgACn
ANEA7QD5APgA4ACcAEAA+v/C/4j/Vv83/yn/KP8l/xv/Gf8i/zf/Uf9x/4v/o/+4/8b/
z//Z/+D/5f/q/+//8f/z//L/8f/v//D/8P/y//T/+P/6//z//P/7//n/9//6//v//P/+
/wAAAQABAAIA///+//3//P///wIAAwADAAEAAQD///3/AQACAAIAAwADAAMABAAEAAEA
AAAAAP//AAACAAQABgAFAAQAAwACAAMABAAFAAYABgAGAAYABgAGAAUABAABAAMABgAJ
AAsACAAGAAQAAgADAAYABQAGAAgACAAIAAkABgAFAAQABAAGAAgACgAMAAoACQAHAAYA
CAAJAAkACAAKAAoACgAKAAkACQAIAAcACQAJAAgACAAFAAQAAwACAAMAAgABAAAA///8
//v/+//4//j/9P/z//X/9v/y//L/7v/s/+v/6f/q/+j/5v/l/+T/4//j/+P/4f/h/+H/
4f/l/+j/6v/u/+3/7v/s/+z/7//x//P/9v/1//b/+P/5//f/+P/4//f/+f/9////AgAB
AAAAAAD+////AAABAAIA/////wEAAQAAAP/////+/wAAAgABAAMAAgABAAIAAQD+//7/
/v/+/wAA/v/+/////P/7//v/+v/9//7///////3/////////AQABAAEAAQD+//7//v//
//7//f/9//z//v8AAAAAAgAAAP///v/+/wEAAAABAAIAAwACAAEA///9/////////wMA
BgAEAAIA/v/+//z//P8BAP7//f/8//z//f/+/////f/9//7/+//9//7//f////z//f/9
//3////9//z/+v/6//z//v8BAP7////9//n/+f/7//z//v/8//v/+v/7//z//P/6//r/
+v/7//z////8//z/+//5//v//f/+/wAA/P/8//v/+//9//z/+v/6//j/+P/5//v/+//6
//r/+P/5//r/+v/8//r/+//7//v//P/8//v/+v8BAP///P/4//T/9f/2//f/+P/7//z/
/f/+//v/+v/5//j/+//8//3//v/7//r/+f/4//r/+v/6//r/+//8//3//v/7//r/+f/4
//r/+v/6//r/+v/6//r/+v/4//j/+P/4//v//P/9//7/+v/4//b/9P/3//j/+f/6//j/
+P/4//j/+P/4//j/+P/5//r/+//8//v/+v/5//j/+f/6//v//P/6//r/+v/6//j/+P/4
//j/+f/6//v//P/5//j/9//2//f/+P/6//v/+//6//r/+v/5//j/+P/3//r/+//8//3/
+v/4//b/9f/4//r//P/9//v//P///////f////////8EAAYACQANAA8ADgANAAwADQAO
ABAAEQAPAA4ADQANAAoACgAIAAUABAADAAEAAwD///3/+v/4//n/+f/5//n/+P/4//j/
+f/3//j/+P/4//r/+//8//v/+f/4//r///8KABwAMwBKAGEAegCbAMUA9wAZASgBLgEc
AdwAdgAaAM7/hP9B/xv/Dv8X/x//G/8Y/x3/K/9B/13/e/+a/7b/y//b/+b/6//s/+3/
7f/x//b/+//+/wAAAQAEAAEAAgABAAAABQAHAAgACQAHAAcABwAIAAYABwAHAAgACgAM
AA4AEAAOAA4ADAAJAAsADQANAA0AEAAQAA8ADwANAA0ADgAOABEAEgAUABUAEgAQAA4A
DAARABIAEwAUABIAEgASABIAEgASABIAEgAWABcAGAAXABUAFAATABEAFQAWABcAGAAW
ABgAFgAWABQAFAAUABUAGAAZABoAHAAZABgAFwAWABkAGQAYABgAGAAZABkAGAAWABQA
EgAQABIAEwATABMADwANAAoACAAKAAoACgAKAAkABgADAAAA/f/6//n/+f/5//r/9//3
//P/8v/s/+r/6//q/+r/6f/m/+T/4v/h/9//3f/c/9v/3P/d/97/3//c/9z/2//c/97/
4v/j/+b/5v/n/+j/6v/p/+r/7P/t//H/9P/2//f/9v/3//b/9v/5//r//P/8//r/+v/6
//r/9//3//n/+f/6//v//f/+//v/+v/2//X/9v/3//r/+//4//j/+P/4//j/9v/2//f/
+P/5//v//P/5//j/9//1//f/+f/5//n/+f/5//n/+f/2//b/9v/3//v/+//8//z/+f/4
//X/9P/1//f/+f/8//z/+v/6//r/+f/4//f/9f/4//v//P/9//v//P/4//T/9P/2//b/
+P/7//j/9//2//X/9f/1//X/9//5//z/+//4//b/8v/x//L/9f/3//n/+f/3//b/9P/y
//L/8v/z//T/9//3//X/8f/x//D/8P/x//P/9f/5//f/9v/z//L/7//v/+//8f/0//b/
9//3//X/8//w/+7/8P/y//P/9f/z//L/8P/w/+//7v/u/+//8//0//b/9v/x//D/7v/u
//D/8//1//f/+v/6//n/+P/1//X/9v/6//7//v/+//7//v/7//r/+f/4//v//P/9//7/
/P/8//z//P/8//z//P/8//3//v///wAA/f/8//v/+v/9//7///8AAP///v/9//z//v/+
//7//v///wAAAQACAP///v/9//z//f/+////AAD///7//f/8//z//P/8//z//f/+////
AAD///7//f/8////AAABAAIAAQAAAP///v/+//7//v/+////AAABAAIAAAD+//z/+v/8
//7/AAACAAEAAAD///7//v/+//7//v///wAAAQACAP///v/9//z///8AAAEAAgABAAAA
///+//7//v/+////AAABAAEAAgD///7//f/9/wAAAQACAAMAAgABAP///f/7//3//v//
/wAAAQADAAcABAADAAQAAwAGAAoADQARABMAFgAWABYAFgAWABYAFwAYABcAFwAXABUA
EgAQAAwACwAKAAkABwAGAAUABAACAAAAAAD///7/AAAAAAEAAgAAAP/////+////AQAC
AAMABQADAAIABgARAB4AMABJAGIAewCWALsA3wD5AAUBEAEEAcgAbgAeANr/lP9U/yn/
F/8c/yP/I/8l/yz/P/9d/3v/lf+v/8T/1P/h/+3/9P/z//L/8//z//P/+P/7//z//v//
/wIAAAAAAP7//P///wEAAgADAAUABQAFAAYABQAFAAQABAAHAAgACQAKAAcACAAHAAUA
BwAJAAkACQAKAAoACQAJAAcABwAIAAgACQAKAAwADQAJAAgABwAGAAkACgALAAwADAAM
AAwADAALAAoACQAIAAoACwAMAAsACQAKAAsACwAOAA4ADgAOABAAEgAQABAADwAOAA0A
DQAQABEAEgAUABEAEAAPAA4AEAARABEAEgASABMAEwASABEAEAAPAA4AEQATABQAFQAT
ABEADgAMAA4ADgAOAA4ADgAMAAoACAAFAAIAAQABAAMABAABAAEA/f/8//b/9P/0//T/
9f/1//b/9P/y//H/7//t/+z/6//r/+3/7//x/+7/7v/t/+7/8f/0//T/9v/4//n/+v/8
//z//P/9//3///8CAAQABQAEAAUABAAEAAUABgAIAAgACgAKAAoACgAHAAcACQAJAAoA
CwANAA4ACwAKAAYABQAGAAcACgALAAoACgAKAAoACAAGAAYABwAIAAkACwAMAAsACgAJ
AAcACQALAAsACwALAAsACwALAAYABgAGAAcACwALAAwADAAKAAoACAAIAAcABwAHAAgA
BgAEAAQABAABAAAA///9/wAAAwAEAAUAAwAEAAAA/P/7//z/+//8/wEA/v/9//z/+f/5
//n/+f/7//3/AAD///z/+v/2//X/9f/3//j/+f/9//v/+v/4//T/9P/0//X/+P/7//v/
+f/1//X/9P/0//T/9f/2//n/+f/4//X/9P/z//P/8//1//b/+P/5//n/9v/1//P/8v/0
//b/9//5//v/+v/4//j/9f/0//T/9f/5//r//P/8//f/9v/0//T/9f/3//j/+f/6//r/
+f/4//P/8f/0//b/+P/4//j/+P/4//X/9P/z//L/9f/2//f/+P/2//b/9v/2//T/9P/0
//T/9f/2//f/+P/1//T/8//y//X/9v/3//j/9v/2//b/9v/0//T/9P/0//f/+P/5//r/
+P/2//T/8v/1//b/9//4//b/9v/2//b/9v/2//b/9v/5//r/+//8//r/+P/2//T/9//4
//n/+v/6//r/+v/6//j/+P/4//j/+f/6//v//P/5//j/9//2//n/+v/7//z/+v/6//r/
+v/6//r/+v/6//v//P/9//7/+//6//n/+P/7//z//f/+//7//v/+//7//P/8//z//P/9
//7///8AAP3//P/7//r//f/+////AAD///7//f/8//r/+//7//v//f/+////AAD/////
/v/9//7///8AAAEA/v/9//3////+/////////wMABwAIAAkACAAHAAYACAANABEAFgAa
ABkAGAAXABYAFAAVABUAEwAVABUAFgAWABMAEAAMAAgACAAFAAYABwAFAAQABAAEAAMA
AgABAAAAAwAEAAYABwAGAAQAAgABAAMABQAHAAcACAAOABUAIAAwAEcAXgB5AJgAvwDn
AP8ACQEKAfQAsABYABAA1v+W/2D/Pf8v/yz/Kf8j/yX/Mv9D/13/e/+V/6v/vv/O/9v/
5f/s//H/9v/3//X/9f/2//f/+P/6//v//v8AAAIAAgACAAMAAwACAAEAAgADAAQABgAD
AAMAAgACAAQABAAEAAQABgAIAAgABwAEAAUABAADAAUABgAGAAcABgAFAAUABAAEAAQA
BQAFAAYABgAGAAYABQAEAAMAAgAFAAYABwAIAAUABAADAAIABQAFAAUAAwAFAAYABwAH
AAcABgAFAAQABwAKAAkACgAJAAgABwAHAAcABwAHAAgACQAKAAsADAALAAkABgAEAAcA
CQAKAAoACAAIAAgACAAIAAkACQAJAAoACQAHAAYABQAEAAMAAgAEAAIAAAD+//3/+v/5
//n/+P/4//T/8//z//T/8P/w/+3/6v/o/+X/5v/m/+b/5//j/+H/4P/f/9//3//f/9//
4P/i/+P/5v/k/+b/5f/m/+v/7f/v//L/8f/y//T/9f/0//b/9//3//r//f/+/wAA///+
//7//P/+/wAAAgAEAAAA//8AAP//AQABAAIAAgADAAQAAgADAAAA//8AAP//AQACAAMA
BAACAAAAAAABAAEAAQACAAIABAAEAAQAAwAAAAEAAAD//wIAAwAEAAUAAgACAAIAAwAE
AAMAAwACAAMABAADAAQAAQABAAEAAgAFAAQABQAGAAUABAADAAEAAQADAAMAAwAHAAoA
CAAGAAIAAgAAAAAABQAEAAUABgADAAMAAwADAAIAAwAFAAMABAAEAAIAAwAAAAEAAQAB
AAQAAwADAAIAAgACAAIAAwADAAUABAABAAIAAwADAAQAAgABAAAAAQAEAAQAAgACAP//
/////wEAAQACAAIAAQADAAMAAgACAP//AAAAAAEAAgACAAEAAgD///7//v//////AAAC
AAIAAgACAAEAAgAAAAEAAQABAAQABAADAAIAAwABAP7//v/+/wEAAgADAAQAAgACAAIA
AgAAAAAAAAAAAAMABAAFAAYAAwACAAEAAAABAAIAAwAEAAIAAgACAAIAAAAAAAAAAAAB
AAIAAwAEAAMAAgABAAAAAgACAAIAAgAEAAQABAAEAAQABAAEAAQABgAIAAoADAALAAoA
CQAIAAsADAANAA4AEAAQABAAEAAOAA4ADgAOAA8AEAARABIAEQAQAA8ADgAPABAAEQAS
ABQAFAAUABQAEwASABEAEAATABQAFQAWABQAEgAQAA4ADwAQABEAEgASABIAEgASABAA
EAAQABAAEQASABMAFAARABAADwAOAA8AEAARABIAEgASABIAEgARABAADwAOABEAEgAT
ABUAEgARAA8ADgAPABAAEQATABEAEQARABEAEAAPAA0ACwANABEAFAAXABUAEwASABMA
FAAVABgAGQAbAB4AIAAjACQAJgAlACQAJwAoACkAKwAoACUAIwAhACIAIgAjACIAHwAc
ABkAFQAUABMAEgAQABEAEgASABIAEAAOAA0ADAAOAA8AEQASABAAEQARABEADQANABAA
FgAlADQAQgBVAGoAfwCYAL0A5wAFAREBGAEEAcQAaAAcAOD/ov9s/0v/P/9C/0P/O/83
/0D/Uf9t/43/q//D/9r/6P/z//n/+v/5//z/AwAFAAcADAANAAoACgAJAAoACgAMAAwA
DAAQABEAEQARAA4ADQAMAAwADwARABIAFAATABIAEQAQABAAEgASABEAEwAVABUAFQAU
ABIADwANAA8AEQAUABYAFQAUABQAEwAUABQAFAAUABYAFgAWABYAFQAUABMAEgATABQA
FQAWABUAFQAVABMAEwAUABUAFQAXABgAGQAaABYAFgASABAAEgAUABYAGQAYABcAFgAW
ABYAFgAWABYAGQAZABgAGAAXABcAFgAUABcAGAAZABoAGAAXABUAEwATABMAEgASABMA
FAAVABYAFAAQAAwACAAJAAgACQALAAkACAADAAEAAAAAAPv/+v/8//z//f/9//r/9v/y
/+//8f/x//L/8//v/+//7//v/+//8P/w//L/9f/4//j/+v/7//v/+//8//7/AAADAAUA
BAAGAAcABwAFAAcABwAIAAoADAAPABAADQAMAAsACgALAA0AEQATABIAEQARABAAEAAQ
AA0ADQAOAA8AEgATABAADgAMAAoADAAMAA4AEQAOAA0ADQAMAAwADAAMAAsADAAPABAA
EQAOAA0ADAALAAoADAAOABEAEAAPAA8ADgAOAA4ADAAMAA4ADwAQABIADwAMAAsACgAL
AAwADQANAAsADQANAA0ADgAQAA0ACgALAAwACwAMAA4ACgAIAAYACAAJAAoACwAJAAkA
CgAHAAYABgAEAAUABwAJAAoACwALAAcABAAAAAAAAgAEAAcABgAHAAUAAQABAAEAAAAA
AAIAAwAEAAcAAwAAAPv/+P/4//v//v8DAAAAAAD///3//v/9//v/+v/8//7///8BAP//
/P/4//b/+P/6//3/AQABAAAAAAD+//v/+v/4//j/+//9//7////+//z/+f/2//v//f8A
AAIAAAD+//z/+v/4//n/+v/7//z//P/8//z//P/6//r/+v/6//3//v///wAA/f/8//v/
+v/7//z//f/+//7//v/+//7//f/8//v/+v/9//7///8AAP///v/9//z//v/+//7//v8A
AAAAAAAAAP3//P/7//r//P/+/wAAAgAAAP7//P/6//z//P/8//z//v/+//7//v/7//r/
+f/4//r//P/+/wAA/f/8//v/+v/8//z//P/8//7//v/+//7//f/8//v/+v/9//7///8A
AP7//v/+//7/AAAAAAAAAAABAAIAAwAEAAMAAgABAAAAAgAEAAYACAAFAAQAAwACAAQA
BAAFAAUABwAGAAYABgAFAAQABAADAAYABwAIAAkABgAEAAIAAQAFAAYABwAHAAkACgAN
AA0ADAANAAwACwARABQAGAAdAB8AHgAdABwAHgAeAB8AHwAfAB4AHQAdABkAGAAVABEA
EAAPAA0ADwAMAAsACQAIAAgABwAGAAUABQAGAAcACQAGAAYABQAEAAgACQAKAAkACQAK
AA4AFwAkADQASwBkAHsAlgC3AN8A/wARARYBCgHSAHwAKADo/6b/av9B/y//MP8z/y//
Lf80/0P/V/9v/4v/pf++/9L/4//x//j/+//8//v/+f/7/wAABQAGAAgACQAMAAsADAAL
AAoADAANAA0ADQAOAA8AEAASAA8ADwAOAA4AEQASABMAFAATABQAEwARABMAFQAVABUA
GAAYABcAFwAUABMAEwASABUAFgAYABkAFwAWABUAFAAWABYAFgAWABcAGAAZABoAGAAW
ABQAEgAWABcAGAAXABYAFgAWABUAGAAYABgAGAAYABoAGAAYABcAFgAVABUAGAAZABoA
HAAbABoAGQAYABkAGQAYABgAGQAbABwAHAAbABoAGQAYABkAGwAcAB0AGwAZABYAFAAU
ABQAFAAUABYAFAASABAADQAKAAkACQAJAAoABwAHAAUABAD+//z//f/8//z/+//4//b/
9P/z//H/7//u/+3/7v/v//D/8f/v/+7/7P/s/+//8v/y//T/9//5//v//v/+//7/////
/wEABAAGAAcABgAHAAYABgAJAAoADAAMAA4ADgAOAA4ACgAJAAoACQAKAAsADQAOAAwA
DAAJAAkACQAJAAsACwAMAAwADAAMAAsACAAHAAcACAAJAAsADAALAAoACQAHAAcACQAJ
AAkACQAJAAkACQAGAAYABgAHAAkACQAKAAoACQAIAAUABAAFAAUABQAGAAgABgAGAAYA
AwACAAEA//8CAAUABgAHAAUABgACAP7///8AAP//AAAEAAIAAgACAAAA///+//3/AAAB
AAMAAQD///7/+//7//3///8AAAEAAwABAAAA/v/6//r/+v/7//7/AQABAP//+//7//r/
+v/6//v//P///wEAAAD9//z/9//3//f/+f/8//7///////z/+//5//j/+v/8//3///8B
AAAA/v/+//v/+v/6//v///8AAAIAAgD9//z/+v/6//v//f/+////AgACAAEAAAD9//v/
+v/8//7/AAAAAAAAAAD9//z/+//6//3//v///wAAAAAAAAAAAAD///7//f/8////AAAB
AAIA///+//3//P/9//7///8AAP///v/9//z/+v/6//r/+v/7//z//f/+//v/+v/5//j/
+f/6//v//P/8//z//P/8//r/+v/6//r/+//8//3//v/7//r/+f/4//r/+v/6//r//P/8
//z//P/7//r/+f/4//v//P/9//7/+//6//n/+P/7//z//f/+//7//v/+//7//f/8//v/
+v/9//7///8AAP3//P/7//r/+//8//3//v/+//7//v/+//3//P/7//r//f/+////AAD9
//z/+//6//v//P/9//7//v/+///////+//z/+//6//3//v8AAAEA///9//v/+f/8//z/
/P/9////AAABAAEAAAAAAAIAAQADAAcACQALAA0ADgAQABMAFgAWABYAFgAWABYAFwAX
ABQAEgAQAA8ADwAQAA8ADQAJAAUAAAD//wAAAQABAAIAAgABAAAA///8//z//P/9/wAA
AgADAAQAAgABAAAA/f///wQAEAAfACwAPgBRAGQAewCcAMMA5wD5AAEB+gDMAHYAIgDk
/6j/cP9K/zX/Nf82/zH/K/8r/zj/U/9z/5P/r//H/9j/4v/p/+v/7P/t//D/9f/3//n/
+v/7//n/+v/6//z//v8AAAAAAAAAAAEAAQABAAEAAQABAAIAAwAFAAYACAAFAAQAAwAC
AAUACAAJAAkABwAJAAkACQAJAAgABgAFAAgACQALAAwACQAIAAgABwAHAAgACQAKAAwA
DAAMAAwACgAKAAoACgANAA4ADwAQAA4ADQAMAAkACgAMAA4ADwAOAA4ADgAOAAwADgAM
AAwADwAQABEAEwAQAA8ADgAOABAAEAAQABAAEQARABAAEAAPAA8ADgAMAA4AEAASABQA
EQARABAADwAPAA8ADgAOAA4ADgAOAA4ADQAKAAcABAAFAAQABQAHAAMAAgD9//v//f/+
//r/+v/5//j/+P/3//X/8v/v/+3/7//v//D/8f/u/+3/7P/r/+3/7v/u//D/8f/0//T/
9v/3//f/9//4//z//v8BAAMAAQACAAIAAQACAAUABgAIAAkACgAMAAwACgAKAAoACgAM
AA0AEAARAA4ADQANAAwADwAQAA4ADwAPAA8AEQARAA4ADgAOAA4AEAAQABIAFQASABEA
EQAQABEAEgATABMAEwAVABUAFQAUABMAEgARABEAFAAXABsAGQAXABYAFAAVABYAFQAW
ABYAFwAYABoAGAAWABYAFgAXABgAGQAZABgAGQAYABcAGAAaABcAFAAPAA4ACwAKAAgA
AgD+//r/+//7//v/+//5//f/9v/x//D/8P/u/+//7//x//L/8//z/+//7P/o/+n/7P/v
//P/8f/x/+7/6f/q/+v/6//s/+r/6//s/+//7f/s/+n/6P/p/+v/7f/x//D/8P/v/+3/
7v/t/+v/6v/s/+7/7//x//D/7v/r/+r/6v/s/+//8//y//D/7//s/+v/7P/s/+7/7//x
//L/8//x//D/7v/s//P/8//0//T/8v/x//D/7//u//H/8v/z//T/8//y//H/8P/w//D/
8P/w//H/8v/z//T/8//y//H/8P/z//T/9f/2//X/9P/z//L/8P/w//D/8P/y//T/9v/4
//X/9P/z//L/9f/2//f/+P/3//b/9f/0//T/9P/0//T/9//4//n/+v/3//b/9f/0//X/
9v/3//j/+P/4//j/+P/4//j/+P/4//n/+v/7//z/+f/4//f/9v/5//r/+//8//r/+v/6
//r/+P/4//j/+P/5//r/+//8//n/+P/3//b/+P/6//z//v/8//z//P/8//v/+v/5//j/
+//8//3//v/7//r/+f/4//v//P/9//7//f/8//v/+v/6//r/+v/6//v//P/9/////P/7
//n/+P/5//r/+//9//v/+//7//v/+f/5//j/9//6//3///8BAP7//f/9////AQADAAcA
CQAGAAgACQALAA8AEgASABIAFQAWABcAGQAXABMAEAANABAAEAARABAACwAIAAUAAQAA
AP///v/8//3//v/+//7//P/6//n/+P/8//3///8AAP/////+//3/+f/5//7/BgARACAA
MABBAFQAaQCEAKsA1wD3AAcBCgH4ALYAWAAKAMz/jv9Y/zn/M/80/y//Jf8h/yj/N/9P
/23/i/+n/8D/0P/b/+H/5P/n/+z/7//z//n//v////7//v/9//7/AAACAAIAAgAEAAUA
BQAFAAQAAwACAAIABAAHAAkADAAJAAgABwAGAAgACgAKAAkACwANAA0ADQANAAwACgAJ
AA0ADwASABQAEQAQABAADwAQABAAEAAQABQAFAAUABQAEwASABEAEAASABQAFgAYABYA
FQAUABEAEgAUABYAFwAYABgAGAAYABcAGAAVABQAFwAYABkAGwAaABkAGAAYABoAGgAa
ABoAHgAfAB8AIAAdAB0AHAAaABsAHAAdAB4AHQAdABwAGwAbABsAGgAaABwAHAAcABwA
GQAWABMAEAARABAAEQATAA8ADgAJAAcABwAIAAQABAAFAAQABAADAP///P/5//f/+f/5
//r/+//4//f/9v/1//X/9v/2//j/+v/+////AgADAAMAAwAEAAkADAAQABMAEQASABIA
EQASABUAFgAYABsAHAAeAB4AHQAcABsAGgAcAB0AIAAhACAAHwAfAB4AIAAgAB0AHQAf
AB8AIQAhAB4AHgAeAB4AIAAgACIAJQAjACEAIAAeACAAIAAgAB8AIQAjACMAIwAiACEA
IAAfAB4AIAAiACUAJAAjACMAIgAkACQAIgAiACIAIwAkACYAJQAiACEAIAAhACIAIwAj
ACIAIwAiACEAIQAkACIAIAAhACIAIQAiACQAIAAeABwAHwAhACMAJQAkACMAIwAfACAA
IAAeAB8AIQAjACQAJQAkACEAHwAcAB4AIAAiACUAJAAlACMAHwAeAB8AHwAgACAAIQAi
ACUAIgAgABwAGgAbAB0AHwAjACAAIAAfAB0AHwAfAB4AHgAeACAAIQAjACAAHgAbABoA
HwAiAA==
         </WaveFormData>
      </LeadData>
      <LeadData>
         <LeadByteCountTotal>10000</LeadByteCountTotal>
         <LeadTimeOffset>0</LeadTimeOffset>
         <LeadSampleCountTotal>5000</LeadSampleCountTotal>
         <LeadAmplitudeUnitsPerBit>4.88</LeadAmplitudeUnitsPerBit>
         <LeadAmplitudeUnits>��V</LeadAmplitudeUnits>
         <LeadHighLimit>2147483647</LeadHighLimit>
         <LeadLowLimit>268435456</LeadLowLimit>
         <LeadID>V5</LeadID>
         <LeadOffsetFirstSample>0</LeadOffsetFirstSample>
         <FirstSampleBaseline>0</FirstSampleBaseline>
         <LeadSampleSize>2</LeadSampleSize>
         <LeadOff>FALSE</LeadOff>
         <BaselineSway>FALSE</BaselineSway>
         <ExcessiveACNoise>FALSE</ExcessiveACNoise>
         <MuscleNoise>FALSE</MuscleNoise>
         <LeadDataCRC32>3535419193</LeadDataCRC32>
         <WaveFormData>
8P/w//D/8P/z//b/+f/8//n/+P/3//b/+P/4//j/+P/7//z//f/+//r/+P/2//T/+P/6
//z//v/7//r/+f/4//j/+P/4//j/+v/8//7/AAD8//r/+P/2//r//P/+/wAA/f/8//v/
+v/8//z//P/8////AAABAAIA/v/8//r/+P/8//7/AAACAP///v/9//z//P/8//z//P//
/wAAAQACAAAA/v/8//r//P/+/wAAAgD///7//f/8//z//P/8//z///8AAAEAAgD///z/
+f/2//r//P/+/wAA/v/8//r/+P/2//b/9v/2//f/+P/5//r/9v/y/+7/6v/s/+7/8P/y
/+7/7P/q/+j/5v/m/+b/5v/n/+j/6f/q/+j/5v/k/+L/5f/o/+v/7v/u/+7/7v/u//H/
8v/z//T/9//6//3/AAD9//z/+//6//7/AAACAAQAAgACAAIAAgAEAAQABAAEAAcACAAJ
AAoABgAEAAIAAAACAAQABgAIAAUABAADAAIAAAAAAAAAAAADAAQABQAGAAIAAAD+//z/
AAACAAQABgADAAIAAQAAAAIAAgACAAIABQAGAAcACAAEAAIAAAD+/wEABAAHAAoACAAG
AAQAAgACAAIAAgACAAQABgAIAAoABgAEAAIAAAACAAQABgAIAAcABgAFAAQAAgACAAIA
AgAFAAYABwAIAAQAAgAAAP7/AgAEAAYACAAFAAQAAwACAAAAAAAAAAAAAwAEAAUABgAD
AAAA/f/6//7/AAACAAQAAwACAAEAAAD+//7//v/+/wEAAgADAAQAAAD+//z/+v/+/wAA
AgAEAAEAAAD///7//P/8//z//P/+/wAAAgAEAAAA/v/8//r//v8AAAIABAADAAIAAQAA
AP7//v/+//7/AAACAAQABgADAAAA/f/6//7/AAACAAQAAQAAAP///v/8//z//P/8//7/
AAACAAQAAAD+//z/+v/+/wAAAgAEAAEAAAD///7//P/8//z//P/+/wAAAgAEAAAA/v/8
//r//v8AAAIABAABAAAA///+//z//P/8//z///8AAAEAAgAAAP7//P/6//z//v8AAAIA
///+//3//P/6//r/+v/6//z//v8AAAIAAAD+//z/+v/8//7/AAACAAAA/v/8//r/+P/4
//j/+P/6//z//v8AAPz/+v/4//b/+v/8//7/AAD9//z/+//6//r/+P/4//j//P/7////
AgD+//z/+v/2//j//P/+//z//v/9//7//f/7//v//P/9/wEAAgAFAAcABQAEAAUABgAM
ABAAEQARABAADwAOAA8ACwAJAAkACAAKAAsADAAMAAYAAgD///n/+//9///////9//v/
+f/1//P/8f/x//H/9f/3//r//P/4//f/9f/z//X/+f/9/wEAAwAJABIAGQAoADwAVwB9
AKYAzgDrAP0A9QDAAHQAOgASAOX/vP+j/5T/iv96/2T/Xf9k/3L/iP+f/7L/wf/N/9X/
2f/e/+T/6f/s//D/8v/1//P/7f/q/+z/7P/s/+//8v/1//j/9//0//P/8P/z//L/8//0
//b/+P/5//r/+P/2//H/7//z//b/9v/9//r/9//0//P/9v/1//b/9//3//j/+v/7//n/
+f/0/+//8v/1//j//f/7//f/9f/1//j/9v/3//r/9//6//v//f/6//r/9f/x//T/+P/7
//7/+f/3//b/9//4//n/+v/7//z//P/8//z/+v/7//T/8v/3//z//f8AAPz//P/6//f/
9v/5//r//f/7//z//f8AAP7/+v/4//f/+f/7//r/+v/4//f/9f/y//P/8//0//X/9//0
//P/8v/v/+7/7f/p/+3/7//u/+//7P/p/+b/4f/f/+D/4f/i/+T/4v/i/+P/4P/f/97/
3v/j/+f/6v/u/+3/6v/q/+n/7P/u//L/8//0//X/+v/8//j/9v/3//b/+v/+/wAAAQD+
/////v/+/wEAAgACAAIAAAAAAAEABQD///7/AAAAAAMABQAEAAUABAAEAAMA//8BAAMA
AwADAAEAAAABAAQAAgAAAP///v8AAAIAAgACAP//AQAAAP7/AAADAAMAAwADAAAAAAAC
AP///P/9//3/AgAEAAQABAACAAMAAQD+//7/AAACAAIAAQAAAAEABQABAP///v/+/wQA
AwABAAIA///+//v/+v/9///////+//3///8BAAQAAgAAAAEA//8DAAQAAgADAAAAAAD/
//7///8AAAAA/////wAAAQAEAP7//P/8//z//v8AAP//AAD9//7/+//6/wAAAgAAAP//
/f///wIABQABAAAAAAD//wIABQAEAAYAAwACAP///P/8//3//f/9//3//f/+/////P/8
//v/+v8AAAAAAAACAP////8BAP7//v8AAAMAAQAIAAcAAQD7//b/9//4//n/+v/9/wAA
AwAGAAIAAAD+//z///8AAAEAAgABAAAA///+//z//P/8//z//v8AAAIABAAAAP7//P/6
//3//v///wAAAAAAAAAAAAD+//7//v/+/wAAAgAEAAYAAgAAAP7//P///wAAAQACAAAA
AAAAAAAA///+//3//P/+/wAAAgAEAAAA/v/8//r//P/+/wAAAgAAAAAAAAAAAP///v/9
//z/AAACAAQABgADAAAA/f/6//z//v8AAAQAAgACAAIAAgD8//3//f/8////AgADAAYA
BQACAPv/+//+/wEAAgADAAMABAAFAAYABAAEAAMAAQAFAAkADQARABEAEAAOAA0ADwAR
ABUAFQARABEAEAAPAA4ADQALAAgACQALAAoACwAIAAUAAAD9//7////+/////f/9//3/
/f/8//z/+//6//3///8BAAEA+//3//X/9f/9/wwAHQAuAEAAVQBvAJIAwADtABMBLwEw
AQIBqgBaABsA3P+l/4b/fP98/3b/Z/9c/17/Zv9x/4T/mf+v/8X/1//g/+b/6f/o/+T/
4v/l/+v/8f/w//T/9v/4//b/9P/y//D/9f/2//n/+v/6//j/+P/4//b/9v/1//T/+v/8
//v//f/6//j/8//1//b/9//4//v//f/7//v/+//5//j/+P/3//r/////////+//5//f/
9//8//v//P////3/+v/6//z/9v/4//j/+f/7/wAAAAABAP3//P/6//j/+v/7//3/AQD/
//////////3//P/7//r//v8DAAAAAgD+//7/+v/4//r//v8AAAEA//8BAAEAAwD///7/
/f/+/wEAAAABAAMAAQD///r/9v/7//3//v/+//z/+//7//v/+P/0//L/8P/y//T/9v/1
//H/7//q/+f/6v/r/+z/6//p/+r/6//s/+j/5P/i/+H/4//l/+f/6v/o/+f/5f/k/+j/
6v/v//P/8//0//f/9//2//X/+P/4//z//v8DAAYABAAEAAIA//8CAAUABgAIAAoACgAJ
AAgAAwACAAIABQAEAAYACwAOAAwACQADAP//AgAEAAUAAwAFAAcABwAHAAMAAAD//wAA
AgAEAAcACgAIAAYAAgD+////AwAEAAQAAgAFAAUABQABAP7//v8AAAQABAAIAAsACAAG
AAIA/v8BAAUABgAGAAQABgAIAAgAAgAAAAAAAwAFAAcACgAOAA4ACQADAAAAAgAEAAQA
BgAIAAkACAAGAAEAAQABAAIABQAGAAoACwAJAAYAAAD9////AgAEAAYACAAIAAcABQAB
AAAA//8AAAIABAAIAAwACAAGAAEA/v8BAAQAAwAEAAcACAAFAAMA/f/9//7///8BAAQA
CAALAAcABQD///z///8CAAMABAACAAMAAwADAP///f/8//v///8CAAQABgAGAAIA/v/8
//3///8DAAIAAAACAAUAAwD6//n/+/8BAAYABgAGAAYABgACAAAA/v/8//7/AAACAAQA
AQAAAP///v/+//7//v/+/wEAAgADAAQAAAD+//z/+v/8//7/AAACAP///v/9//z//v/+
//7//v8BAAIAAwAEAAAA/v/8//r//P/+/wAAAgD///7//f/8//z//P/8//z//v8AAAIA
BAAAAP7//P/6//z//v8AAAIAAQAAAP///v/+//7//v/+/wEAAgADAAQAAAD+//z/+v/8
//7/AAACAAEAAAD///7//P/8//z//P///wAAAQACAP7//P/6//j//P/+/wAAAgD///7/
/f/8//r/+v/6//r////+////AAD+//n/+f/4//r//P/+//7//f/+//3/+P/5//n/+//7
//3///8CAAUAAwAAAP///f8BAAQACQAOAA4AEAAPAA0ADQANAA0ADwAPAA8AEQASAA0A
CwAJAAYACAAIAAkABwACAAEAAAD9//z/+//6//f/+//7//3////7//n/+P/2//j/+//9
////AQD9//n/9//7/wUAFAAlADgATgBlAIEApADIAOkAAwELAeQAnABcACoA8/+6/5X/
hP9+/3j/cP9r/27/ev+M/5//rv+//8//2//l/+7/8v/x/+7/7P/q/+n/7f/x//D/9P/2
//j/9v/0//L/8P/z//T/9//4//r/+P/4//j/9v/2//X/9P/4//r/+f/7//r/+P/z//X/
9v/3//j/+//9//v/+//7//j/9v/1//P/9v/7//v/+//5//f/9f/1//j/9//4//v//f/6
//r//P/1//b/9f/1//f//P/8//3/+v/6//n/+P/4//n/+////////////////P/6//j/
9v/8/wEA/v8AAP7//v/6//j/+f/8//3//f/9//////8BAPz/+v/4//j//P/8//7/AQD/
//3/+P/0//f/+f/6//r/+f/5//r/+//4//T/8v/w//T/9v/4//f/9f/z/+7/6//t/+3/
7f/r/+n/6v/r/+z/6f/m/+X/5f/p/+v/7f/w/+7/7f/r/+r/7v/u//H/8//3//j/+//7
//n/9//5//j/+v/8/wEABAACAAIAAAD9//7/AQACAAQABwAIAAgACAAEAAIAAQADAAIA
BAAJAAwACQAHAAIA//8CAAQABQADAAUABwAHAAcAAQD+//3//v8AAAIABQAIAAYABAAA
APz//f8BAAIAAgAEAAcABwAHAAIA/v/9//7/AgACAAYACQAGAAQAAAD8//3/AQACAAIA
AgAEAAYABgABAP7//f///wEAAwAGAAoACQAFAAAA/v///wAA//8AAAEAAwADAAIA/P/7
//r/+v/+/wAABQAHAAUAAgD8//n//P/+////AAABAAIAAgABAP3//P/7//z//v8AAAQA
CAAGAAQA///8//3/AAD//wAAAgAEAAIAAQD7//v//P/9/wAAAgAFAAcABQADAP3/+v/9
/wAAAQACAAQABQAFAAUA///9//z/+////wIABAAGAAQAAAD8//r/+//9/wEAAAD//wIA
BgAFAPz/+f/7//3/AgAEAAQABAAEAAAA/v/8//r//P/+/wAAAgACAAIAAgACAP///v/9
//z//v8AAAIABAAAAP7//P/6//7/AAACAAQAAgACAAIAAgD///7//f/8////AgAFAAgA
BQACAP///P8AAAIABAAGAAUABAADAAIAAQAAAP///v8CAAQABgAIAAQAAgAAAP7/AQAC
AAMABAACAAIAAgACAAAAAAAAAAAAAgAEAAYACAAEAAIAAAD+/wAAAgAEAAYABQAEAAMA
AgABAAAA///+/wEAAgADAAQAAgAAAP7//P8AAAIABAAGAAUABAADAAIAAQAAAP///v8A
AAIABAAGAAIAAAD+//z//v8AAAIABAADAAIAAQAAAP3//P/9//r//f8AAAMAAwADAAIA
AAD+/wEAAAABAAQABAAAAAMAAwAEAAMAAgABAAYACQAMAA4ADQALAAgABgAMABAAFAAY
ABcAFQAUABMAEgATABAADQAQABIAFAAXABQAEAALAAYABwAFAAUABwAFAAMAAwADAAIA
///+//v///8BAAMABQACAAAA/v/9//3///8DAAMAAQADAAUACQASACEANgBOAGsAjwC2
ANoA9QAJAQEB0ACIAE4AIADv/8D/pf+W/4r/ev9q/2f/cv+A/5L/p/+2/8P/zf/X/+H/
6P/w//X/+P/4//b/8//x//H/8P/0//b/+P/6//z//v8AAP7//P/8//r//P/8//7/AAD/
//7//P/6//7//v/7//v//v8AAP//BQACAP///P/7//7///8CAAUAAQAAAAAA///+/wEA
///9/wAAAQACAAUAAwD///3//f8BAAAAAgAGAAEAAgABAAEA//8CAAAA//8AAAIAAwAE
AAEA///+////AQADAAUABwADAAIAAQAAAAIABQAAAAAAAgAGAAYACAADAAIA///7//3/
AQADAAcAAwACAAEAAgACAAAAAAABAAQABQADAAIAAAD///3/+v/6//v//f////z/+P/2
//T/9v/2//b/8//2//f/9f/1//L/7//s/+f/5//q/+3/8P/u/+r/6P/n/+n/6f/p/+r/
7f/v//D/8v/w/+7/7//v//P/9v/7//3/+//7////AAAAAAAAAwAEAAUACAAJAAkABwAH
AAUABAAKAAwADQAOAAoACAAHAAkACAAIAAsADAAOAA8ADQANAAsACgAIAAMACAALAAwA
DQAKAAgACAAKAAgACAAJAAoADQAOAA0ADAAIAAkABwAEAAYACwANAA8ADAAIAAcACAAG
AAQABgAHAAsADAALAAoACAAJAAcABAAFAAgACwAMAAYABAAEAAcABQAFAAYACAAOAA0A
CwAMAAoACAAEAAIACAALAAwADAAJAAkACQAKAAkACAAKAAkACwAMAAoACwAHAAYABAAC
AAgACgALAAsABgAGAAYACAAGAAYACAAKAAsADAAKAAoACAAIAAQAAgAIAAwADAANAAcA
BwAIAAkACAAIAAkACQALAA0ACwAMAAgACAAGAAQABgAJAAsADQAJAAcABgAFAAUABgAG
AAYACwAKAAkACgAIAAcACAAEAAQACAANAA0ADAAHAAMAAQACAAUABgAHAAgACgAKAAoA
CgAHAAYABQAEAAYACAAKAAwACgAIAAYABAAHAAgACQAKAAoACgAKAAoABwAGAAUABAAI
AAoADAAOAAoACAAGAAQABQAGAAcACAAKAAoACgAKAAcABgAFAAQACAAKAAwADgAKAAgA
BgAEAAUABgAHAAgACgAKAAoACgAHAAYABQAEAAgACgAMAA4ACgAIAAYABAAHAAgACQAK
AAoACgAKAAoABwAGAAUABAAGAAgACgAMAAoACAAGAAQABQAGAAcACAAKAAoACgAKAAcA
BgAFAAQABgAIAAoADAAKAAgABgAEAAcACAAJAAoACgAKAAoACgAHAAYABQAEAAgACgAM
AA4ADAAIAAYABAAHAAUACAAKAAoACgAKAAgABwAIAAcAAgAHAAkADQAPAA0ACwAKAAkA
CwAMAA8AEQARABIAFQAYABgAGgAZABcAGwAdAB8AIwAfABsAGQAWABYAFwAYABgAFgAU
ABMADwAMAAsACgAHAAkACwANAA0ACwAHAAUAAwAGAAcACQAKAAoACwALAAsAAwADAAMA
CQARAB0AJgAxAD4ATgBjAIMArgDWAPcAEwETAeIAlgBWACQA8//G/63/ov+e/5L/gv95
/3j/gv+W/6v/wv/X/+f/8f/1//b/9P/z//T/+P/8////BQAFAP//AAD///7//v/+//7/
/v8DAAQABwAIAAQAAAD+//z///8CAAQABgAHAAYAAgABAAIAAgD//wMABAAFAAYACQAF
AAEA///9////AgAGAAkABwAJAAYAAwADAAMAAwAFAAgABwAIAAsACAAEAAMABAACAAYA
CAALAAgACgAHAAUABQAGAAYABgAIAAkACwAPAAoABwAEAAEAAwAGAAkADAALAA0ABwAG
AAQABgAEAAQABwAKAAsACwAHAAcABQAFAAQABgAIAAwACgAGAAQAAwADAAMAAAD+/wIA
BQAHAAgAAgD///3/+/////7///8AAP3//P/7//f/9f/1//L/8f/0//X/9v/1//D/7v/s
/+r/7P/s/+7/8f/w/+//7v/u/+7/7//v//D/9f/2//r//f/8//r/+v/3//v//f8DAAYA
BAACAAMAAgAAAAIAAgABAAMABwAJAAwACgAIAAUAAgACAAQABwANAAkACAAKAAoACgAJ
AAUAAwAFAAgACgAJAAgABwAEAAEAAQACAAUACgAIAAYABQAEAAQABAACAAAABAAJAAsA
DAAHAAcABAABAAIAAgAFAAoACQAGAAcABwAGAAYABAACAAQACQALAAwABwAGAAUAAgAB
AAIABQALAAgABwAHAAgACgAHAAMAAgAGAAgACAAKAAgABwAEAAAAAAADAAYACgAHAAYA
CAAHAAUABAAAAP//AgAGAAkADAAKAAgABQABAAIABAAGAAoABwAGAAcACAAHAAYAAgAA
AAMACAAJAAwADAAKAAQA//8AAAMABwALAAkACAAIAAcABwAHAAMAAgAEAAgACgAMAAkA
BwAEAAEAAwAFAAgACwAKAAoACQAIAAkABgADAAIABAAHAAwADAAGAAYABwADAAYACwAP
ABEADgAKAAgABgAEAAYABgAGAAYABwAIAAkACgAHAAYABQAEAAgACgAMAA4ADAAKAAgA
BgAHAAgACQAKAAwADAAMAAwACgAIAAYABAAGAAgACgAMAAkACAAHAAYACAAIAAgACAAJ
AAoACwAMAAoACAAGAAQACAAKAAwADgALAAoACQAIAAoACgAKAAoADQAOAA8AEAAOAAwA
CgAIAAoADAAOABAADgAMAAoACAAJAAoACwAMAA0ADgAPABAADgAMAAoACAAKAAwADgAQ
AA0ADAALAAoACwAMAA0ADgAPABAAEQASAA4ADAAKAAgACwAOABEAFAASABAADgAMAA4A
DgAOABAAEAAQABAAEAAKAAsACwAKAA4AEAAQABIAEgAQAAoACwANAA8ADwAPABIAFAAW
ABgAFAAUABMAEQAUABkAHgAjACMAIgAgAB8AIAAhACQAIwAiACMAIwAjAB8AHQAaABYA
FgAXABUAFQASABEADgANAA8ADwANAA0ADQAPABEAEwAPAA4ADAAKAA8AEQATABMAEQAP
AA0ADwAXACQANQBMAGAAdwCTALgA4AABAR0BIwH+ALgAcgA8AAUAzv+t/6D/mP+Q/4T/
ff+A/4r/lv+l/7b/xf/V/+X/8//+/wIABQAEAAAA/P/9/wEABQAEAAgACgAMAAkACAAH
AAYACAAIAAoACgAMAAwADgAQAA0ADAAKAAgADAAOAA0ADwAPAA4ACgANAA8ADwAPABEA
EwARABEAEQAOAAwACwAJAAwAEQARABEAEAAPAA4ADwARAA8ADwARABIAEAARABQADgAO
AAwACwANABIAEgATABEAEAAOAAwADAANAA8AEwATABMAEwATAA8ADgANAAwAEAAVABIA
FAARABIADwAOAA4AEAAQAA8ADgARABIAFQAQAA4ADAAMAA8AEAATABcAFQATAA4ACgAM
AA0ADQAMAA0ADQAOAA8ACwAGAAMAAAACAAQABgAFAAMAAQD8//n/+v/7//z/+//5//r/
+//8//r/9v/0//P/9//5//v//v/8//v/+f/4//z//P///wEABQAGAAkACQAGAAUACAAI
AAwADgATABYAFAAUABIADwAQABMAFAAWABkAGgAaABoAFgAUABMAFQAUABYAGwAeAB0A
GwAWABMAFQAWABYAEwAWABkAGgAbABUAEgARABIAFAAWABkAHAAZABgAFQASABQAFwAX
ABYAFwAbABwAHQAYABQAEwAUABYAFgAaAB0AGwAaABcAFAAWABkAGQAYABoAHAAeAB4A
FwAUABMAFQAXABkAHAAgACEAHQAYABYAGAAYABYAFgAaAB0AHgAeABkAFwAVABQAFgAY
AB0AHwAcABoAFQATABQAFgAXABgAGwAcABwAGwAXABYAFQAWABYAGAAcACAAHgAcABcA
FAAWABgAFgAWABwAHgAcABsAFAATABMAEwAVABgAHAAfAB4AHQAYABYAFgAYABgAGAAZ
ABsAHAAdABcAFQAUABMAFgAaAB0AIAAgABwAGAAWABgAGQAcABoAGQAcACAAHwAYABUA
FQAXABwAHQAeAB8AIAAcABoAGAAWABgAGgAcAB4AHAAcABwAHAAbABoAGQAYABwAHgAg
ACIAHgAcABoAGAAZABoAGwAcABwAHAAcABwAGwAaABkAGAAcAB4AIAAiAB4AHAAaABgA
GwAcAB0AHgAgACAAIAAgAB0AHAAbABoAHAAeACAAIgAgAB4AHAAaABsAHAAdAB4AHgAe
AB4AHgAdABwAGwAaABwAHgAgACIAHgAcABoAGAAaABwAHgAgACIAIgAiACIAIAAeABwA
GgAeACAAIgAkACAAHgAcABoAHAAeACAAIgAgACAAIAAgAB4AHAAaABgAGwAeACEAJAAg
AB4AHAAaAB0AHgAfACAAIgAiACIAJAAgAB4AHAAaABsAHwAiACQAIAAeABoAGAAdAB4A
GwAfAB8AIQAhACEAIAAgACAAIAAiACYAKQArACkAKwAtAC8AMwA0ADQANQAzADMANQAz
AC4ALQArACkAKwAtAC4ALgAoACUAHwAbAB4AHwAeAB8AHQAdABsAGwAXABcAFwAXABkA
HAAeACAAHwAdABsAFwAXABsAIwAtADUAQABNAFwAbACHAK0A2AD8ABkBIwEFAb4AeABI
ABgA6f/K/7v/tv+u/57/kP+L/5L/pP+8/9X/6v/7/wUACQALAAoABgAHAAoADAAQABMA
EwARAAsADAALAAoACgAKAAoACgALAAoACwAKAAcABAADAAIABAAGAAcACAAGAAQA///9
////AAD+/wMAAQABAAEAAwABAP3/+//5//z//v8BAAMAAAABAP3/+f/6//v//P//////
/f/9/////P/4//f/+P/3//z///8DAAAAAAD7//f/+P/6//v//P/7//v//P////v/+f/3
//X/+P/6//z//v/9//3/9f/y//X/+P/3//j/+v/8//z/+//2//f/9v/3//b/+P/6//7/
/P/4//b/9f/2//f/9f/0//b/9//3//b/8f/v/+7/7f/w//D/8v/0//H/7v/r/+X/6P/p
/+f/5//o/+n/6v/p/+T/4v/g/97/4v/i/+T/5//j/+H/3//e/+H/4//k/+b/6P/o/+v/
7f/r/+r/6//p/+7/8f/4//z/+P/2//f/9v/4//r/+v/5//r//f/+/wAAAAD+//v/+P/6
//z///8FAP7//P/9//z//v////3//f/+/wAAAQD////////9//v/+//8////BAAAAP7/
/f/8//3//v/9//z//v8BAAEAAAD8//3/+//5//z//P///wQAAAD8//z/+//+//7//P/6
//z///////7/+v/6//r/+P/4//r//v8FAP///f/8//z////9//r/+v/8//7//v8AAAAA
///8//j/+P/7//7/AgD+//z//f/7//7//v/7//v//P/+////AAD///7//P/5//v//v8B
AAYAAQD+//3//P/9//7//P/8//3/AAD//wAAAgACAP7/+//6//3/AQAFAAIAAAD///3/
/v////z//P/9/wAAAQACAP/////+//3///8BAAQABwADAAIAAAD+/wEAAAD//wAAAQAD
AAcABgAAAAAAAQD9/wQABwAJAAcABAACAAAA/v/8/wAAAgAEAAYAAwACAAEAAAAAAAAA
AAAAAAMABAAFAAYABAACAAAA/v8BAAIAAwAEAAEAAAD///7//P/8//z//P8AAAIABAAG
AAQAAgAAAP7/AQACAAMABAADAAIAAQAAAP7//v/+//7/AgAEAAYACAAEAAIAAAD+/wEA
AgADAAQABAAEAAQABAACAAIAAgACAAUABgAHAAgABgAEAAIAAAACAAQABgAIAAcABgAF
AAQAAgACAAIAAgAEAAYACAAKAAYABAACAAAAAgAEAAYACAAHAAYABQAEAAMAAgABAAAA
AgAEAAYACAAGAAQAAgAAAAQABgAIAAoACQAIAAcABgAFAAQAAwACAAQABgAIAAoACgAG
AAQAAgAEAAMABwAKAAkACAAHAAQAAgAEAAQAAAAHAAkADQAPAAsACQAIAAcACgAMABAA
EwASABIAFAAWABcAGgAaABkAGwAdAB8AIwAfABsAGQAWABcAGQAbABwAGQAWABQADwAM
AAsACgAHAAkACwANAA0ACQAFAAMAAQADAAUACAAKAAkACQAIAAcAAQABAAUACwATAB0A
JgAxADwATABlAIcAtADgAAUBHQEZAegAmgBUAB4A6f/A/6n/ov+e/5D/fP9v/3L/fP+M
/6H/uP/P/+H/6//x//L/8P/v//L/9v/8/wEABQAHAAEAAgABAAAAAgACAAIAAgAGAAYA
CAAIAAUAAgABAAAABQAIAAoADAAMAAoABQADAAUABgAEAAkACwALAAsADQALAAcABQAD
AAYACAALAA0ADAANAAkABQAGAAcACAALAA4ADQAOABEADwAKAAgACAAIAAwADgARAA8A
EAAMAAkACwAMAAwADAAMAA0ADwATAA0ACwAJAAcACQAMAA8AEgAQABEACgAIAAsADgAN
AA4AEQAUABUAFQAQAA8ADAALAAwADgAQABQAEgAOAAwACwANAA0ACgAIAAsADQAOAA4A
CgAHAAUAAwAHAAYABwAIAAYABAACAP3///////z/+//9//3//f/7//X/9P/z//L/9v/2
//j/+//5//f/9f/0//T/9f/1//b/+//8/wAAAwABAAAAAQD//wIABQAMABAADgAMAA0A
DAAOABAAEAAPABEAFQAXABoAGgAYABUAEgASABQAFwAdABcAFgAYABgAGQAZABYAFQAY
ABoAGwAZABkAGQAXABUAFwAYABsAIAAcABoAGQAYABgAGAAWABQAFwAbABwAHAAYABkA
FwAVABYAFgAZAB4AGwAYABkAGQAaABoAGAAWABkAHQAeAB4AGwAaABkAFgAXABgAGwAh
AB0AGwAaABoAHQAbABgAGAAaABwAHAAeAB4AHQAaABYAFgAZABwAIAAcABoAGwAZABoA
GgAXABcAGQAcAB4AIAAgAB4AGwAXABcAGgAdACIAHgAcABwAHAAeAB4AGwAaAB0AIAAf
ACAAIQAgABsAFwAYABsAHwAjAB8AHgAeAB0AHwAfABsAGgAcACAAIgAkACAAHwAdABsA
IAAjAA==
         </WaveFormData>
      </LeadData>
      <LeadData>
         <LeadByteCountTotal>10000</LeadByteCountTotal>
         <LeadTimeOffset>0</LeadTimeOffset>
         <LeadSampleCountTotal>5000</LeadSampleCountTotal>
         <LeadAmplitudeUnitsPerBit>4.88</LeadAmplitudeUnitsPerBit>
         <LeadAmplitudeUnits>��V</LeadAmplitudeUnits>
         <LeadHighLimit>2147483647</LeadHighLimit>
         <LeadLowLimit>268435456</LeadLowLimit>
         <LeadID>V6</LeadID>
         <LeadOffsetFirstSample>0</LeadOffsetFirstSample>
         <FirstSampleBaseline>0</FirstSampleBaseline>
         <LeadSampleSize>2</LeadSampleSize>
         <LeadOff>FALSE</LeadOff>
         <BaselineSway>FALSE</BaselineSway>
         <ExcessiveACNoise>FALSE</ExcessiveACNoise>
         <MuscleNoise>FALSE</MuscleNoise>
         <LeadDataCRC32>1846730487</LeadDataCRC32>
         <WaveFormData>
7v/u/+7/7v/y//T/9v/4//f/9v/1//T/9P/0//T/9P/1//b/9//4//b/9P/y//D/8v/0
//b/+P/1//T/8//y//P/9P/1//b/9//4//n/+v/2//T/8v/w//T/9v/4//r/+f/4//f/
9v/2//b/9v/2//f/+P/5//r/9//2//X/9P/2//j/+v/8//v/+v/5//j/+v/6//r/+v/9
//7///8AAP7//P/6//j//P/+/wAAAgABAAAA///+//z//P/8//z///8AAAEAAgD+//z/
+v/4//r//P/+/wAA/f/8//v/+v/4//j/+P/4//v//P/9//7/+//4//X/8v/0//b/+P/6
//f/9v/1//T/9P/0//T/9P/3//j/+f/6//f/9v/1//T/+P/6//z//v/8//z//P/8//3/
/v///wAAAgAEAAYACAAFAAQAAwACAAUABgAHAAgABwAGAAUABAAGAAYABgAGAAkACgAL
AAwACAAGAAQAAgAEAAYACAAKAAcABgAFAAQABAAEAAQABAAFAAYABwAIAAYABAACAAAA
AgAEAAYACAAHAAYABQAEAAQABAAEAAQABwAIAAkACgAIAAYABAACAAQABgAIAAoABwAG
AAUABAAEAAQABAAEAAcACAAJAAoABgAEAAIAAAAEAAYACAAKAAcABgAFAAQAAgACAAIA
AgAFAAYABwAIAAYABAACAAAABAAGAAgACgAHAAYABQAEAAQABAAEAAQABwAIAAkACgAG
AAQAAgAAAAQABgAIAAoABwAGAAUABAACAAIAAgACAAMABAAFAAYABAACAAAA/v8CAAQA
BgAIAAYABAACAAAAAAAAAAAAAAACAAQABgAIAAQAAgAAAP7/AgAEAAYACAAFAAQAAwAC
AAAAAAAAAAAAAgAEAAYACAAEAAIAAAD+/wIABAAGAAgABgAEAAIAAAAAAAAAAAAAAAIA
BAAGAAgABQACAP///P/+/wAAAgAEAAMAAgABAAAAAAAAAAAAAAADAAQABQAGAAQAAgAA
AP7/AAACAAQABgAFAAQAAwACAAIAAgACAAIAAwAEAAUABgADAAIAAQAAAAMABAAFAAYA
AwACAAEAAAD+//7//v/+/wIABAAGAAgABgAEAAIAAAACAAQABgAIAAUABAADAAIAAAAA
AAAAAAADAAQABQAGAAMAAgABAAAAAwAEAAUABgAFAAQAAwABAAEAAQACAAMABAACAAUA
BgAFAAMA///9////AwAFAAYABQAFAAUABAADAAIAAgACAAkABwALAAwACQAIAAgACgAQ
ABQAFgAYABcAFwAWABUAEgAOAA4ADwAQABAAEQASAA4ACQAGAAEABAAGAAgABgADAAAA
///+//7//v/9//3/AAABAAMABQABAP///f/5//3/AQAFAAcABgAHAAgADAATACEANQBP
AHIAlwC1ANAA1wC6AI0AagBPADAAEwAAAPL/4v/N/7X/qf+t/7b/w//V/+D/6P/s/+7/
7v/v//T/+P/9////AQABAP7/+f/4//b/9f/0//j/+v/8//7/+//4//f/9P/0//X/9//4
//n/+v/8//3/+v/5//f/9P/4//v//f/+//r/+//5//f/+v/5//r//v/7//v//P/9//n/
9//0//H/9f/3//n//P/5//j/9v/0//b/9v/4//r/+v/6//v//P/5//b/8f/t//D/9P/4
//v/+f/3//X/9v/0//X/9//4//j/+P/5//v/+v/5//f/9v/4//v//v8BAAEA/v/6//f/
9v/3//f/+P/5//r//P////r/+f/3//b/+f/6//n/+v/3//X/8//x//L/8v/y//P/9P/0
//X/+P/1//T/8f/w//T/9v/0//b/9//0//D/7f/u/+3/7v/v//H/8f/x//P/8P/v/+7/
7f/x//X/9f/3//b/9f/z//P/9v/4//r//f/9//7//v8AAPz/+//5//f/+v/8////AQD+
//7////+////AAABAAIAAgACAAIAAwABAP///P/6//7/AAABAAMA/v//////AAAAAP7/
/v/+//7//v///wAA/v/+//r/+P/7//7/AAADAP7//f////7//v/+/wEA//////////8A
AP//AAD+//z///8BAAEAAwAAAP3/+//6//z//P/9//3///8AAP//AAD///z/+f/3//v/
/f/9////+v/5//j/+f/7//v/+//8//3//v/9//7//P/+//3/+//9/wAAAgAAAPz//P/7
//n/+v/6//r/+v/7//z//f////3/+//6//j/+//8//z/+//4//b/9f/1//n/+P/5//r/
+//7//r/+//6//r/+f/4//z//v//////+v/5//f/9f/3//f/9//3//b/9v/2//f/9P/z
//P/8v/0//T/9v/5//b/9v/1//T/9P/0//T/9P/7//r/+P/1//D/8f/y//P/9P/2//j/
+v/8//j/9v/0//L/9P/2//j/+v/5//j/9//2//T/9P/0//T/9v/4//r//P/5//b/8//w
//P/9P/1//b/9f/0//P/8v/0//T/9P/0//X/9v/3//j/9v/0//L/8P/z//T/9f/2//P/
8v/x//D/8v/y//L/8v/1//b/9//4//T/8v/w/+7/8P/y//T/9v/2//b/9v/2//X/9P/z
//L/9P/2//j/+v/3//T/8f/u//L/9P/1//X/9P/0//T/8//v//D/7//v//H/8f/z//X/
8//x/+7/7P/v//L/9P/2//T/9f/2//r/9v/4//f/9v/5//v///8EAAMAAgABAAAAAgAD
AAQABAAAAAAAAQABAP///v/9//z//P/+//7/AAD7//j/8f/u/+//8P/x//L/8v/x//H/
8f/w//D/8P/v//L/8//y//H/7f/r/+f/6P/r//T/AAAJABEAHwAtAEIAZQCPALYA2wDs
ANUApABzAEwAIQD4/+L/2P/R/8P/rf+f/57/n/+l/7D/vP/I/9T/3v/l/+j/6P/n/+P/
4f/j/+j/6//u/+7/7//w/+z/6v/o/+b/6f/q/+3/7v/t/+3/7v/u/+z/7P/t/+3/7//x
//L/8v/u/+3/6//o/+v/7//w//H/8//x//H/9P/w/+//7//v//L/8//z//P/8P/v/+7/
7v/x//L/8v/y//L/8P/w//D/7//u/+7/7v/y//T/9P/1//H/8P/v/+3/7//x//P/+P/1
//X/9v/2//X/9P/0//X/9//5//r//P/5//f/9f/z//f/+P/4//n/+f/5//j/+P/1//T/
9P/1//b/9//3//j/9f/0//H/8P/0//X/9v/3//X/9P/z//P/8v/w/+//8P/y//T/9P/2
//L/8P/q/+j/7//w//D/8f/x/+//7//v/+7/7f/s/+3/8P/x//L/8//x//H/7f/r//D/
8//1//n/+P/4//j/+f/4//j/9//4//r//f///wEA/v/8//v/+f/8//7/AQACAAAAAAAA
AAAA/f/8//v/+//9////AAACAAAA/v/7//n/+P/7//3/AAAAAP7//v/+//v/+v/6//r/
//8CAAEAAgD+//z/+f/3//f/+f/+/wAA/v/+/wEA///9//v/+f/4//v/AAACAAQAAQD/
//v/+f/8//3///8CAAEAAAAAAP///f/8//n/+P/8//7/AAADAAEA///7//n/+v/7//z/
///9//3//f/+//v/+v/3//b/+v/+///////8//z/+//2//j//P///wEAAAAAAAAAAAD9
//z/+//7//3///8CAAQAAgAAAP3/+f/7//z//v8BAAIAAAAAAAAA/P/7//n/+f/9/wAA
AgAEAAIAAAD9//n/+f/9/wAAAwABAAEAAQABAP7//P/6//n//f///wIABAABAP7//f/9
//7/AAABAAIAAgACAAIAAgD5//b/+v///wQABAAEAAQABAACAAAA/v/8//7/AAACAAQA
AwACAAEAAAD+//7//v/+////AAABAAIAAAD+//z/+v/+/wAAAgAEAAEAAAD///7//v/+
//7//v///wAAAQACAP///v/9//z//v8AAAIABAACAAAA/v/8//7//v/+//7/AQACAAMA
BAAAAP7//P/6//7/AAACAAQAAwACAAEAAAD+//7//v/+/wEAAgADAAQAAgAAAP7//P8A
AAIABAAGAAMAAgABAAAA/v/+//7//v8BAAIAAwAEAAIAAAD+//z/AAACAAQABgADAAIA
AQAAAAAAAAAAAP////8BAAQABwAFAAAAAAD+/wMABQAFAAcABgAHAAYABAACAAMABAAE
AAcACAAKAAwADAAHAAgABgAKAAwADwAUABUAFgAVABQAEgATABMAEwAVABIAEwAVABMA
EAAOAAwADgANAA4ADQALAAoACQAEAAIAAAAAAAAAAgAEAAUABwADAAEAAAD//wEAAwAF
AAUACQAFAP///f/+/wEACgAWACMALwA9AE8AagCLAK0AzgDjANQAqwCCAGEAOgARAPT/
5P/a/8//wf+3/7f/vP/H/9H/2v/k/+7/9P/6/wEABAACAP3/+f/3//X/+P/9/wAAAAAB
AAIA/v/8//r/+P/5//r//f/+//////8AAAAA/f/8//z/+////wEAAgACAAAA///9//r/
+////wAAAQADAAEAAQAEAP7//f/9//3///8BAAIAAwABAP///f/8////AAAAAAAAAgAA
AAAAAAD9//z//P/8/wAAAgACAAMAAAAAAAAA//8BAAEAAQAEAAMAAwAEAAQAAgAAAP//
//8BAAMABAAGAAIAAQAAAP//AwAEAAQABQAEAAUABQAGAAQAAgABAAEAAQADAAQABgAE
AAIA/v/8//7///8AAAEAAwACAAEAAQD+//z/+//8////AAD//wAA/f/8//f/9v/6//r/
+f/5//r/+f/6//v/+P/3//b/9//5//v//f////3//f/5//f/+//9//7/AQAEAAQABAAF
AAMAAgAAAAAAAgAFAAcACQAFAAQABAADAAUABgAIAAgACgAKAAoACgAHAAYABQAFAAcA
CQAKAAwACgAIAAUAAwACAAUABwAKAAwACgAKAAoABgAEAAMAAgAHAAoACQAKAAcABgAE
AAMAAgADAAcACAAIAAgACwAJAAcABQADAAIABgAKAAsADAALAAkABQADAAUABQAGAAgA
CAAIAAkACQAFAAQAAQAAAAQABgAIAAsACAAHAAQAAwACAAMABAAHAAUABQAFAAYAAwAC
AP///v8DAAgACgALAAkACAAGAAAAAQAEAAYABwAIAAgACAAIAAMAAgABAAEAAwAFAAgA
CgAIAAYAAwD//wEAAgAEAAcACAAGAAYABgADAAEA/v/9/wEABAAGAAgACAAGAAMA//8A
AAMABQAHAAcABwAHAAcAAgAAAP7//f8BAAMABgAIAAUAAgABAAEAAwAEAAQABAAFAAYA
BwAIAAEAAAAAAAMACAAIAAgACAAIAAYABAACAAAAAgAEAAYACAAGAAYABgAGAAUABAAD
AAIABAAGAAgACgAGAAQAAgAAAAIABAAGAAgABgAGAAYABgADAAIAAQAAAAIABAAGAAgA
BgAEAAIAAAAEAAYACAAKAAcABgAFAAQABAAEAAQABAAGAAgACgAMAAgABgAEAAIAAwAE
AAUABgAGAAYABgAGAAQABAAEAAQABgAIAAoADAAIAAYABAACAAUABgAHAAgABwAGAAUA
BAADAAIAAQAAAAMABAAFAAYAAwACAAEAAAACAAQABgAIAAcABgAFAAQAAgACAAIAAgAF
AAYABwAIAAQAAgAAAP7/AgAEAAYACAAHAAYABQAEAAIAAQD/////AwAFAAYABAAEAAIA
AQD/////AQADAAcABQAEAAQABQAEAAQABAAEAAgACgAPAA0ADAAKAAgABgAJAA4AFAAY
ABUAFAATABMAEQARABAADAAQABMAFQAWABIAEAAOAAkACgAJAAoADAAKAAYABgAEAAMA
AgABAAAAAwAFAAcACQAHAAUAAgD/////AQADAAEAAQD///7///8EAA4AGwArAD8AWQB4
AJcAtQDSANkAwgCXAHQAWQA2ABMA+v/s/97/yf+1/63/s/+8/8n/0//c/+L/5P/q//D/
8//4//z/AQD///v/9//0//H/9P/0//X/9v/5//r/+//8//n/+P/5//j/+v/7//3//v/7
//r/+v/5//v/+//6//j/+//9//7//v/6//v/+f/3//v/+//9/wIA/f/7//r/+f/5//n/
+P/3//r/+//8//7//f/8//r/+P/6//r//P/+//z/+v/5//j/+f/6//n/+f/7//z//f/9
//n/9//1//b/9v/5//3/AAD+//z/+//7//v/+//6//r//P/9//7///////z/+P/1//b/
+f/7//7//P/6//n/+f/4//n/+f/6//3//v/9//7/+//5//f/9f/3//j/+f/7//j/9v/1
//b/+P/4//b/9v/5//r/9//4//n/9v/y/+//8//z//X/9//0//P/8v/z//X/9f/1//X/
+P/7//r/+//6//n/9//3//r//P/+/wEA/v/+//3//v8AAAEAAQABAAIABAAHAAkABQAE
AAQAAgAEAAYACAAKAAcABgAFAAUABwAHAAYABgAHAAgACAAJAAUABQAEAAQABwAGAAcA
CAAFAAQABAAEAAYACAAGAAYABwAIAAgACQAEAAMABQAEAAYACAANAA0ACwAJAAcABgAG
AAgABwAGAAoACwAKAAsACQAHAAYABgAHAAgACgALAAkACAAFAAQABgAGAAYABwAKAAsA
CgALAAcABQADAAMABgAHAAgACgAJAAgABQAEAAUACAAIAAcACAAKAAsACAAGAAYABQAD
AAcACAAJAAoABgAGAAYABwAHAAcACAAIAAkACgAKAAkABgAEAAMAAwAIAAgACgAMAAkA
BwAEAAMABQAGAAYABgAJAAoACgAJAAUABQAEAAMABgAHAAgACQAFAAQAAwADAAMAAwAE
AAQABQAEAAUABwAFAAQAAgAAAAQABgAIAAoABwAEAAAA/f/+/wAAAgAEAAYABgAGAAYA
BgAFAAQAAwACAAQABgAIAAoACAAGAAQAAgADAAQABQAGAAYABgAGAAYAAwACAAEAAAAC
AAQABgAIAAYABAACAAAAAwAEAAUABgAGAAYABgAGAAQABAAEAAQABgAIAAoADAAJAAgA
BwAGAAcACAAJAAoACgAKAAoACgAJAAgABwAGAAgACgAMAA4ADAAKAAgABgAJAAoACwAM
AAwADAAMAAwACwAKAAkACAAKAAwADgAQAAwACgAIAAYACQAKAAsADAAMAAwADAAMAAkA
CAAHAAYACAAKAAwADgAMAAoACAAGAAkACgALAAwADAAMAAwADAALAAoACQAIAAoADAAO
AA8ACgAJAAkACQAMAAoADQAOAA8ADwANAA0ADAANAAwACgAMAA8AEgAUABIAEAAPAA4A
EwARABUAFgAYABgAGQAcAB0AHgAdABwAHgAhACMAJQAhABwAGwAbABwAHAAdAB4AHgAb
ABoAFwAVABQAEwAOABAAEAASABQAEgAQAA0ACwAOAA8AEQATABEAEQARAA8ACQAHAAkA
CwAQABcAHAAgACkAMwA/AFUAeACdAMMA5ADxANgApwB+AF0AOgAbAAgA/v/0/+X/z//B
/73/wv/N/93/7v/6/wQACgAKAAkABgACAAMABwAJAA0AEAARAA8ADAAKAAgACAAIAAgA
CAAJAAoADQAOAAoACQAJAAgACwAMAA4ADwAOAA0ACwAIAAgACQAJAAgACQANAA4ADwAN
AAkABwAIAAcACQAMAA8ADgANAAsACQAJAAkACQAKAA0ADgAOAA4ACwAIAAcABgAJAAoA
DAAOAAwADAAKAAkACQAKAAsACwAOAA8AEAAUAA0ACwAKAAgADAAOABEAFQATABEADgAM
AA0ADQANAA0AEgASABEAEQAMAAsACQAIAAsADAAOABEADgANAAsACgAMAAwACgAKAAwA
DQAOAA8ACwAIAAUAAwAHAAgACgAOAA0ADAAJAAgABgAGAAIAAgAHAAgACAAJAAYAAwAC
AAEAAwAFAAcACwAIAAcABgAFAAcACQAHAAcADAANAA0ADwAMAAoACAAHAAkADAAOABIA
EQARABAADwANAAwADAALAA8AEgAWABgAFAASABAADgAOABAAEgAVABQAEwARABAADgAO
AA0ADQAMAA8AEQAUABAADAAKAAgACwAMAA4AEAAPABAADQAMAAwADAALAAsACwANABIA
FAAPAAwADAAHAAoACwAMAA4ADgAQAA8ADgANAA0ACwALAA0ADQAOABAADAAKAAkABwAI
AAoACgAMAA0ADAALAAsACwALAAkACQAJAAsADQARAA0ACwAJAAgACgAMAAwADgAMAA4A
DQALAAsADAAMAAgACwAOABAAEQAOAAwACgAIAAoADAAOABEAEAAPAA8ADgANAAwACgAH
AAgACgANABEADwAKAAcABAAFAAcACAALAAoACgAJAAgACgAKAAkABwAHAAsADgARAA0A
CwAJAAcACAAKAAwADwAMAAsACwAKAAgABgAGAAcACgAMAA0ADgALAAoACQAIAA0AEAAS
ABEAEAAMAAoACAAGAAgACAAIAAgACAAIAAgACAAHAAYABQAEAAgACgAMAA4ADAAKAAgA
BgAIAAgACAAIAAgACAAIAAgABQAEAAMAAgAEAAYACAAKAAkACAAHAAYACAAIAAgACAAJ
AAoACwAMAAgABgAEAAIABgAIAAoADAAKAAgABgAEAAYABgAGAAYABwAIAAkACgAIAAYA
BAACAAQABgAIAAoACAAGAAQAAgADAAQABQAGAAgACAAIAAgABQAEAAMAAgAFAAYABwAI
AAUABAADAAIAAwAEAAUABgAIAAgACAAIAAYABAACAAAABAAGAAgACgAIAAYABAACAAQA
BAADAAEAAQACAAMAAwD+//7//P/7//////8BAAMAAQD///z/+v/8//7///8AAAIAAwAE
AAgAAwAEAAIAAAACAAUACgAQAA8ADgANAAwADQANAA0ADAAKAAoACwALAAgABgAEAAIA
AQACAAEAAgD///7/+f/4//f/+P/5//r//P/7//v/+//3//b/9f/z//f/+f/5//n/+f/3
//P/8P/z//r/BAARAB8ALwBDAGAAgwCnAMgA3QDQAKcAfgBbADIACwDw/+L/2P/L/7n/
rf+r/67/s/+7/8T/zv/Y/+L/7P/x//T/9P/z/+//6//p/+z/7//y//L/8//0//H/8P/v
/+7/7v/u//D/8P/y//P/9f/2//T/8v/x/+//8f/z//T/9P/x//H/8P/u//D/8//z//P/
9P/z//T/+P/z//H/8P/v//H/8//0//X/9P/z//L/8v/x//L/8v/y//P/8v/z//T/8f/w
//D/8P/0//b/9v/3//T/9P/0//P/8//z//P/9v/0//X/9//4//b/9P/z//P/9f/3//j/
+v/4//f/9v/1//b/9v/1//X/9v/3//f/+P/2//T/8//z//X/9//4//r/9//2//P/8v/1
//X/9f/1//b/9v/2//f/9f/y//D/8P/z//T/8//0//H/8P/r/+r/8P/w/+//7//w/+//
8P/x/+7/7f/s/+3/8P/x//L/8//w//H/7v/t//H/8//0//f/+f/6//v//f/6//r/+f/6
//3///8AAAEA///+//7//f/9//7/AAAAAAIAAgACAAIA///+//3//f/+//////8AAP//
/v/8//v/+v/9////AgAEAAIAAgACAP7//P/7//r///8CAAEAAgD///7//P/7//r/+///
/wAAAgACAAUAAwAAAP3/+v/4//z/AAABAAIAAAD///z/+//7//v//P/+/wAAAAABAAEA
/f/8//n/+P/9//7///8BAP7//f/6//n/+P/5//r//f/+////AAACAAAA/v/6//j//P8A
AAEAAQAAAAAA///6//z//v//////AgACAAIAAgD///7//f/9/wAAAQADAAQAAQAAAP7/
+//8//z//f///wIAAAAAAAAA/f/7//j/9//7//7/AAACAAEAAAD+//v/+//9//7///8B
AAEAAQABAP7//P/6//n//f///wIABAACAP7//P/7//3//v/+//7///8AAAEAAgD7//r/
+v/7//7///8AAAEAAgAAAP7//P/6//3//v///wAAAAAAAAAAAAD9//z/+//6//z//v8A
AAIA/v/8//r/+P/7//z//f/+//z//P/8//z/+v/6//r/+v/8//7/AAACAAAA/v/8//r/
/f/+////AAAAAAAAAAAAAP///v/9//z///8AAAEAAgD///7//f/8//3//v///wAAAAAA
AAAAAAD///7//f/8////AAABAAIAAAD+//z/+v/9//7///8AAAIAAgACAAIA///+//3/
/P/+/wAAAgAEAAIAAAD+//z///8AAAEAAgAAAAAAAAAAAP///v/9//z//v8AAAIABAAC
AAAA/v/8//7/AAACAAQABAAEAAMAAQD+//7//v/9//7/AgAEAAcABQABAP///f8AAAEA
AQACAAEAAgACAAIAAQABAAEABAAFAAoADAAOAA0ADQAPABIAFQAWABcAGAAXABcAFwAW
ABEAEAAQAA8AEQASABMAFAAOAAwACAAGAAcACAAFAAYABAAEAAQABAADAAEAAAD//wIA
BAAGAAcABgAFAAIA//8BAAMABQAKAA8AEgAYACEALQA9AFsAggCnAMkA3gDVAKgAewBa
AD0AGgADAPj/8P/g/8n/uf+x/7P/vv/P/9//7v/4//7/AAD+//v/+P/6//v//f8BAAMA
BAADAAEA/v/8//r//f/+////AAD+//7/AAAAAP7//f/9//z//v8AAAMABQADAAEA/v/6
//3///8AAAAAAAADAAMAAwAAAP3//P/+////AQAEAAcABQADAAAA/f/+////AAACAAEA
AgACAAIAAAD+//7//v8AAAIABQAIAAQAAgD+//v//P/+/wAAAQD///////8CAP3//f/+
//7/AAACAAUACQAFAAMAAAD+////AQADAAUABgAGAAUABQACAAEA///+/wEAAgAEAAcA
AwABAP7//P/9//7//f/+///////////////+//3//f8AAAAAAQAEAAAA/v/6//j/+//+
//3/AAACAAIAAQABAP//+//5//f/+f/7//3/AQD+//3//P/7//z////+////AgADAAMA
BQADAAIAAQABAAMABgAIAAwACgAJAAcABQAFAAYACAAJAAsADAAOAA4ADAAKAAgABgAI
AAoADAAPAAsACQAGAAQABwAIAAgACQAJAAsADAAOAA0ACgAJAAgACwAMAA4AEAAOAA4A
CgAIAAoACgAJAAkACQAJAAwADAAIAAYABwADAAUABwAJAAwACgAMAAsACgANAA0ACwAL
AAsACwAMAA4ACgAIAAcABQAHAAoACwAOAAwACgAIAAcACAAJAAgACQAIAAkACgANAAsA
CQAHAAYACgAMAAwADgANAA4ADAAJAAsADAAMAAgACgAMAA0ADQAMAAoACAAGAAgACgAM
AA8ACwAJAAgABgAJAAoACgAJAAkACgAMAA8AEAAMAAoACAAKAAsACwANAAsACgAIAAYA
CQAKAAoACQAIAAsADQAPAA0ACwAJAAcACAAKAAwADwANAAsACgAIAAoACgAMAA8AEQAS
ABIAEgAOAAwACgAIAA0ADgAQAA8ADAALAAoACQAIAAoADAAOABAADwAOAA0ADAAKAAoA
CgAKAA0ADgAPABAADgAMAAoACAAKAAwADgAQAA8ADgANAAwACwAKAAkACAAMAA4AEAAS
ABAADgAMAAoADQAOAA8AEAAPAA4ADQAMAAoACgAKAAoADgAQABIAFAAQAA4ADAAKAA0A
DgAPABAAEAAQABAAEAAPAA4ADQAMAA0ADgAPABAADQAMAAsACgAMAA4AEAASABEAEAAP
AA4ADgAOAA4ADgARABIAEwAUABIAEAAOAAwAEAASABQAFgAUABIAEAAOAAwADAAMAAwA
DwAQABEAEgAPAA4ADQAMABAAEgAUABYAEwASABEAEAAQABAAEAAQABIAFAAWABcAEwAR
ABAADwASABAAEwAUABUAFQATABMAEgATABIAEAASABUAGAAaABgAFgAVABQAGwAZAB0A
HgAdABwAHAAeACQAJgAmACYAKQArACwALQAqACQAIgAhACQAJAAlACYAJAAhACAAHQAb
ABoAGQAUABcAFgAXABgAFQAUABIAEQATABUAGAAbABoAGQAYABUAEQARABMAFQAYAB0A
IAAmAC0ANwBHAGEAhACrANMA9AABAegAuQCMAGcAQgAjABIADAACAO//1f/H/8X/yv/V
/+P/8v8AAAwAEAAQAA8ADAAMAA0ADwATABcAGgAZABYAFAATABIAFAAUABQAFAAVABYA
GQAaABYAFQAVABQAFgAYABsAHQAbABkAFgASABMAFQAWABYAFwAbABwAHQAbABcAFQAW
ABUAFwAaAB0AGgAZABcAFQAXABcAFwAYABsAHAAcABwAGQAWABUAFAAYABoAHQAgAB0A
HAAZABcAGQAaABsAGwAdAB0AHQAgABwAGwAbABoAHAAeACEAJQAhAB8AHAAaABwAHQAe
AB8AIwAkACQAJQAfAB0AGgAYABoAHAAfACMAHgAdABsAGgAcABwAGgAaABwAHQAeAB8A
HAAaABgAFwAZABoAHAAgAB0AHAAZABgAGQAaABcAGAAcABwAGwAbABgAFQAUABMAFwAZ
ABsAHwAdABsAGQAXABkAGwAZABkAHwAhACIAJQAkACIAIAAfACIAJgApAC4ALAArACkA
JwAnACgAKgArAC0ALgAwADAALQAsACsAKgAsAC4AMAAzADAALwAtACwALgAuAC0ALQAs
AC8AMQA0ADEALgAtACwALwAwADIANAA0ADQAMAAuADAAMAAvAC8AMAAxADUANgAyADAA
MQAtAC8AMQAzADYANQA2ADQAMgA1ADUAMwAzADUANQA2ADgANgA0ADMAMQA0ADYANgA4
ADgANgA0ADMANQA1ADMAMwAzADUANwA7ADcANQAzADIANgA4ADgAOgA4ADoAOQA3ADkA
OgA6ADYAOQA8AD4APwA8ADoAOAA2ADcAOgA9AEEAPwA9ADwAOgA7ADwAPAA7ADsAPAA+
AEEAQAA8ADoAOAA5ADsAPAA/AD4APgA9ADwAPgA+AD0AOwA8AD8AQQBDAD8APQA7ADkA
PQBCAA==
         </WaveFormData>
      </LeadData>
   </Waveform>
</RestingECG>
