# Supplementary material for: Detection of Left Atrial Enlargement Using a Convolutional Neural Network-Enabled Electrocardiogram
Source: Front Cardiovasc Med. 2020 Dec 17;7:609976. doi: 10.3389/fcvm.2020.609976 (PMC7773668; doi:10.3389/fcvm.2020.609976)
Supplement: Supplementary file 1 [file Data_Sheet_1.ZIP › hyp/1802017137_5054_0000002K.XML]

<?xml version="1.0" encoding="Windows-1252"?>
<!DOCTYPE RestingECG SYSTEM "restecg.dtd">
<RestingECG>
   <PatientDemographics>
      <PatientID>1802017137</PatientID>
      <PatientAge>79</PatientAge>
      <AgeUnits>Years</AgeUnits>
      <Gender>Female</Gender>
      <PatientLastName>luoqingrong</PatientLastName>
   </PatientDemographics>
   <TestDemographics>
      <DataType>Resting</DataType>
      <Site>1</Site>
      <AcquisitionDevice>MAC55</AcquisitionDevice>
      <Status>Unconfirmed</Status>
      <Priority>Normal</Priority>
      <AcquisitionTime>10:46:06</AcquisitionTime>
      <AcquisitionDate>03-07-2017</AcquisitionDate>
      <CartNumber>1</CartNumber>
      <AcquisitionSoftwareVersion>009C</AcquisitionSoftwareVersion>
      <XMLSourceVersion>MAC5000 v1.0</XMLSourceVersion>
   </TestDemographics>
   <RestingECGMeasurements>
      <VentricularRate>86</VentricularRate>
      <AtrialRate>86</AtrialRate>
      <PRInterval>160</PRInterval>
      <QRSDuration>78</QRSDuration>
      <QTInterval>392</QTInterval>
      <QTCorrected>469</QTCorrected>
      <PAxis>-5</PAxis>
      <RAxis>25</RAxis>
      <TAxis>42</TAxis>
      <QRSCount>14</QRSCount>
      <QOnset>229</QOnset>
      <QOffset>268</QOffset>
      <POnset>149</POnset>
      <POffset>194</POffset>
      <TOffset>425</TOffset>
      <ECGSampleBase>500</ECGSampleBase>
      <ECGSampleExponent>0</ECGSampleExponent>
   </RestingECGMeasurements>
   <Diagnosis>
      <Modality>Resting</Modality>
         <StatementCount>3</StatementCount>
         <LabelText>12SL ��ϳ���</LabelText>
      <DiagnosisStatement>
         <StmtFlag>ENDSLINE</StmtFlag>
         <StmtText>�������</StmtText>
      </DiagnosisStatement>
      <DiagnosisStatement>
         <StmtFlag>ENDSLINE</StmtFlag>
         <StmtText>�������� ST ���쳣</StmtText>
      </DiagnosisStatement>
      <DiagnosisStatement>
         <StmtFlag>ENDSLINE</StmtFlag>
         <StmtText>�쳣 ECG</StmtText>
      </DiagnosisStatement>
   </Diagnosis>
   <Waveform>
      <WaveformType>Rhythm</WaveformType>
      <WaveformStartTime>0</WaveformStartTime>
      <NumberofLeads>8</NumberofLeads>
      <SampleType>CONTINUOUS_SAMPLES</SampleType>
      <SampleBase>500</SampleBase>
      <SampleExponent>0</SampleExponent>
      <HighPassFilter>16</HighPassFilter>
      <LowPassFilter>150</LowPassFilter>
      <ACFilter>NONE</ACFilter>
      <LeadData>
         <LeadByteCountTotal>10000</LeadByteCountTotal>
         <LeadTimeOffset>0</LeadTimeOffset>
         <LeadSampleCountTotal>5000</LeadSampleCountTotal>
         <LeadAmplitudeUnitsPerBit>4.88</LeadAmplitudeUnitsPerBit>
         <LeadAmplitudeUnits>��V</LeadAmplitudeUnits>
         <LeadHighLimit>2147483647</LeadHighLimit>
         <LeadLowLimit>268435456</LeadLowLimit>
         <LeadID>I</LeadID>
         <LeadOffsetFirstSample>0</LeadOffsetFirstSample>
         <FirstSampleBaseline>0</FirstSampleBaseline>
         <LeadSampleSize>2</LeadSampleSize>
         <LeadOff>FALSE</LeadOff>
         <BaselineSway>FALSE</BaselineSway>
         <ExcessiveACNoise>FALSE</ExcessiveACNoise>
         <MuscleNoise>TRUE</MuscleNoise>
         <LeadDataCRC32>3149270787</LeadDataCRC32>
         <WaveFormData>
9v/2//b/9v/0//T/9P/0//X/9v/3//j/+//+/wEABAD///z/+f/2//n//P///wIAAAD+
//z/+v/+/wAAAgAEAAQABAAEAAQABQAGAAcACAALAAwADQAOAAsACgAJAAgADAAQABQA
GAAWABYAFgAWABYAFgAWABYAFgAWABYAFgAUABIAEAAOABMAFgAZABwAGgAYABYAFAAR
AA4ACwAIAA0AEgAXABwAFAAOAAgAAgAGAAgACgAMAAkACAAHAAYABgAGAAYABgAEAAQA
BAAEAAMAAgABAAAAAQACAAMABAABAAAA///+/wEAAgADAAQAAgACAAIAAgAAAP7//P/6
//v//P/9//7//f/8//v/+v/8//7/AAACAP///v/9//z//v/+//7//v8AAAAAAAAAAP7/
/v/+//7/AQACAAMABAADAAIAAQAAAAEAAgADAAQAAgACAAIAAgAEAAQABAAEAAIAAgAC
AAIABAAIAAoABwADAAIAAwABAAUABwAJAAsACwAJAAkADAALAAoACwAMABAAEgASABQA
EQAPAA4ADgARABUAFgAUABQAEwAQAA8ADwAPAA8ADwAQABEAEQARAAsACQAJAAsADAAL
AAwACAAEAAIAAgADAP//+//4//b//P8AAAMABAAAAP7//f/7//z/+//+/wMAAQD8//r/
/f8AAAAAAAAAAAAAAQAFAAcAAwD+//r/+v/y/+z/+f8JAA0AAAD2//n/BQALAAkAGAAo
ADUAVQBrAGgAawBpAFkARQAxAB4ACgAJAA4AAgD4//n//v8GAAgABAAGAAkAAAD6//z/
/f8BAP3///8BAAEA///9//n/+P/2//b/9//3//v//v/7//r/AAADAPz/+f/7//n/+f/7
//v/+P/z//L/9v/0//b/8//z//L/9v/3//b/8//z//b/9v/4//r//f8BAP3/+f/1//P/
9v/6//r/+//9//3/AQAFAAIA/f/6//f//P///wUACQAHAAcABwAHAAYACAAHAAcACAAI
AAcACAAFAAYABgAFAAcADgASABYAEAAQABAAEQAPAA8AEQAVABIAEgARAAsAEQAVABAA
EQAYABgAFwAVABMAEQATABYAFQAWABwAGAAXABgAFAAPABAAEAAPAA4AEQAQAA0ACAAH
AAYABQAFAAYABAAGAAcABQAHAAcAAgAAAP///v/+/wMAAgAEAAQAAAD8//f/7//1//z/
///+//7//f/9//3/+v/6//j/9f/4//v/+v/6//r/+P/2//b/+P/1//n//v/7//f/9//7
//n/9f/3//n/+v/1//n////5//j/9//2//L/9P/8//z/+//8//v//P/9//v/+////wEA
AQAAAP//+v/2//b/9//z//H/9P/+/wgABQACAP///P/7//r/+//6//j/+f/7/////f/9
//v/+f/7//v/+f/5//z//P/8//7/AgAEAAQAAgAAAAAA////////AAACAAEA/P//////
/f8AAAEAAgADAAEAAAD///3////9//3///////3/+f/3//X/8v/x//L/8f/x/+//7v/u
//H/8v/y//H/8P/x//P/8f/v/+v/6//x//P/8P/w//H/8v/y//L/7//p/+b/5v/v//X/
+P/8//b/7v/m/+n/7f/v/+7/8P/5/////f8DABAAHgApADkASwBWAF8AWQBFADkALwAW
AP7/8f/u//L/8v/t//L/9v/u/+r/+v8DAAQAAAD6//n/8//p/+z/8f/0//X/9v/1//f/
+P/0//P/8f/z//T/8f/w//b/+//2//X/+f/2//X/9v/1//T/8f/y//j/9v/2//H/7//w
//T/9f/0//X/9f/4//j/9//2//b/9//6//n/+P/5//f/+v/5//n/+v/5//z///////3/
/f/9//n/9//4//f/+//9////AQD//wIAAgADAAEAAAD+//7/AQAGAAoADQAGAAgABwAG
AAQABgAIAAsABQAFAAcACwAJAAoACgAFAAwAEQANAA8AEQAOAAoABQAGAAcADAASABEA
EgAYABQAEwAUABAACwAKAAoACQAIAAsACgAHAAIAAQACAAMABQACAAAAAgADAAAAAQAA
APr//P/9//7/AAAAAPz/+//4//r/+v/5//X/9//6//n/9P/3//f/+P/5//j/+v/6//n/
+P/3//L/7v/z//T/9f/4//f/8f/y//T/9f/z//X/+//6//X/9v/3//T/7f/v//P/8v/0
//b/+P/x//L/+f/4//f/+P/3//j/9v/z//L/9f/3//f/9v/1//X/8v/z//X/8f/4//X/
9P/z//L/9P/2//r//P/1//P/8v/z//H/8f/v/+3/8f/z//P/9f/2//b/9v/4//r//P/8
//r/+v/6//n/+f/9/wAABAAFAAAAAQD///v//v///wAAAQABAAIAAwADAAMA///9//3/
AAABAAAAAQD8//j/9v/2//f/9//1//T/8//1//X/9P/z//L/8//1//X/9f/z//X/+//7
//b/9P/z//L/8P/u//H/8f/0//r/+P/3//P/8P/s//L/8v/t/+v/7//q/+D/7f8BAAMA
+/8EABAAHQAvAD0ATABZAFsAUwBFAC0AGAASAAMA7P/g/+D/6//2//L/8v/+/wIA8//k
/+z/9v/z/+3/8//0//f/+P/3//L/7f/r/+j/7f/x//T/+//3//H/7f/w//X/8P/v//P/
8//z//X/9f/y/+3/7P/w//L/9P/x//H/7v/w/+//7P/u/+//8//0//L/8v/z//X/9f/z
//H/8f/w//T/9P/1//f/9f/3//n/+P/1//T/8//1//X/+P/5//X/8f/t/+n/8P/4//3/
AwABAAAA/v/+//n/+v/6//n/+v8AAAMABgAAAAAAAAABAAAAAQAEAAkABwAIAAgAAwAE
AAUA/f/7/wgADgATABcADgAJAAgACAALAA4AFgAUABEAEAAKAAMAAgACAAEAAAAHAAoA
CwAKAAUAAgD///3//v/+/wIABQADAAMAAQD6//f/9//3//j//v/8//3//P/7//r/+P/z
//b/+v/6//b/+P/3//f/9//0//b/9v/1//n/+//5//j/9f/w/+v/6P/v/+//9v/+//z/
+f/6////+//z//H/7//y/+//9f/9//j/+P/4//j/8v/0//z//P/6//r/+P/4//f/9f/1
//n//P/9//3//f/4//L/8P/v//X/+f/8//7/BAAEAAAA/P/4//T/9//4//v//P/1//P/
8v/z//b/+f/6//v//v////7////+//z/+v/6//7/AAAAAP7//v/+//3//f///wIABgAH
AAIABQAFAAMABQAFAAUABQAEAAQABAADAAIA/f/6//n//v////7////8//r/+v/8//r/
+f/2//T/8//1//X/9P/z//L/8//1//b/9//2//n/+//7//b/9P/1//T/8v/w//b/9//7
/wIA///7//T/7v/2//j/AAD7/+//6//2//b/8//9/wUACQAMABYAKQBBAFUAZABrAGMA
VwBNADcAIAAWAAsA/P/8//7/9//4/wAA/P/4/wQABQD8//7/BAABAPn/9f/4//v//P/7
//v/+f/6//r/+v/7//v////+//n/9v/6//7/+P/2//n/+f/5//v/+//5//X/9f/6//n/
+v/2//X/9f/4//j/9v/z//P/9v/2//j/+v/9/wEA/v/7//j/9//6//7//v////3/+//9
///////9//3//f//////AgADAAIAAQAAAP///P/+//3//f8CAAQABQAIAAMABAAEAAMA
AgAIAAsADgANABAAEwAXAA4ACwAKAAsADwASABQAEQATABUADgANABYAFgAVABMAEgAR
ABQAGAAWABQAFwAQABEAFAASAA8AEAAQAA8ADgAUABQAEgAOAAkACAAHAAcACgAKAA4A
EQAPABEAEQAMAAgABwAGAAYABwAEAAQAAgAEAAQAAwD//wMACAAJAAYAAwABAAAA///9
//7//f/7////AwADAAQABgAEAAIAAgACAP3///8CAP//+//7////AAD9/wAAAwAAAPn/
+////wEABAAHAAoAAQAAAAUAAgABAAIAAQACAAAA/f/8////BgAJAAsADQAHAAIAAQAB
AAAA///9//r/BgAIAAkACgAKAAQAAAD8//j//P8AAAYACgAHAAcACAALAAkACQAHAAUA
BgAHAAYABwAIAAgACAAKAA0AEAARABAAEgASABEAEQAPAA4ADgALAAoADwARABEAEwAT
ABMAEwAUABYAGAAZABcAEQANAAsADAALAAgABwAFAAQABQAIAAUAAwD///z//v8BAAIA
AgABAAAAAQADAAMAAwABAAMABQADAPz/+P///wIABAAGAAQAAQABAAQABwAHAAQAAgD8
//z//v////3//f/2//b/AQABAAMAFQAiACYANwBRAGEAZABpAHEAZwBFACUAGAAYABcA
CgD+/wYACwD8//b/BAAOAAgAAQD+//j/+P/9/wEAAwADAAUABQADAAAA/f/9//z/+f/5
//j/+//+//3//v8GAAgAAAD8//3/+//7//3//f/9//n/+f/+//7/AAD9//3//f8AAAAA
/v/6//n/+//6//r/+v/7//3/+//3//P/8f/2//z//v8BAAIAAQAEAAcAAwD///3/+//8
//3/AQADAAMAAwADAAMAAQACAAAA//8CAAQABQAIAAQABgAHAAcABQAIAAgACAAIAAoA
DAAPAA0ADwATABkAGAAYABcAEQAWABkAEwATABkAGAAWABMADwANAA8AEgARABAAFAAO
ABEAFAASAA8ADwAOAAwACgASABQAFAASAAwACgAIAAcABAACAAQABQAJAA0ADwAMAAcA
BQADAAIABAAAAP///P///wIABAADAAQABgAEAP7/AQABAAIAAwAAAAIAAgABAAEAAQD9
//r//P/8//z//v////v//v8CAAIA//8AAAUAAgD9//7///8CAP3/AQAHAAIAAAD+//z/
+v/8/wQABAAEAAYABgAIAAUAAQD//wEABgAHAAcABwAHAAQABQAHAAUAAwAAAPz//v8O
ABUACAD+//z//P/8//z/AQAEAAkADAAEAAMAAwAFAAYACQAKAAsACgAJAAYABQALAAwA
DQAQAA8AEAAPAAwACwAKAAgABwALAA4AEgATABIAFQAVABMADwANAAsACQAMAA4AEAAR
ABIADwAOAA8AEAAPAAwACwAEAAAA/v/+//7//f/6//j/+////wEAAgD+//z//P/9//7/
///+/wEABAADAP3/+v/7//r/+P/2//r/+f/7/wAAAAD///v/+P/2//j/9P/9/wkAAwD2
/+7/8/8FAA8ADQASACQAKwA3AFsAcABnAGcAaQBZAD8AJAAMAAEABAAGAPr/7f/y/wIA
BAAAAAAA//8EAA4AAgDz//n/BQACAAMAAgD///7/+//7//r/+P/5//n//f////v/+f/+
////+P/1//f/9f/1//f/9//4//X/9v/8//n/+P/y/+//8//6//7/AAD6//X/8//u//T/
+P/9/wMAAQD9//n/9//4//z//P/9//7//f8AAAMAAQD///////8CAAMABwAJAAYAAwAA
AP3///8EAAYACQAJAAgABgAGAAUACAAKAAsABgAIAAcABgACAAQABgAJAAUABQAHAAsA
DgASABUAEwASABEABwADAA8AEgAUABUAEAANAA4AEAANAAwAEAAKAAsADgAMAAkACwAM
AAwADAAOAA4ADAAIAAMAAAD9//v//f/8////AQAEAAcACAAEAP///f/7//r////8//z/
+v/5//j/9v/x//b/+v/6//b/+f/5//r/+//1//T/8f/t//D/8//y//L/8//y//H/8v/x
/+3/8P/0/+//6//r/+//8v/v//L/9f/0/+3/7//z//P/9P/1//b/8P/y//r/+v/1//T/
8f/w//H/7//v//P/9//5//r/+//1//D/7//v//L/8//z//L/+P8AAPz/9v/y/+7/6v/t
/+7/8f/y/+//7//w//P/9P/3//j/+f/3//X/8f/v//L/8v/y//T/+P/6//r/+P/6//r/
+f/5//j/+v/9//3/+////wAA///6//f/9P/x//b/+v/+/wEAAAD7//j/9//5//n/9//3
//L/7v/s/+z/6//r/+n/6P/q/+//8v/0//D/7v/u/+//6//p/+X/5f/v//P/8v/0//L/
8P/t/+r/7f/r/+z/8P/y//P/8f/w/+r/9v/0/+X/5f/1//b/7v/p/+X/6f/7/xIAHgAp
AD8AUQBWAFkAVwBLADUAHQAEAOz/7//8/+7/4v/t//D/6P/w//r/8v/n//D/9v/o/+P/
7f/1//L/8//y/+//7//t/+7/7v/s/+v/6f/r/+3/6//r//L/8v/o/+L/4f/l/+n/7//z
/+//6//r//D/7v/u/+n/5//n/+z/7v/u/+z/6//t/+z/7P/s/+3/7//v/+3/6//r/+j/
6v/o/+f/7P/v//b//f/4//P/8P/t//H/8//4//v/+v/5//j/9//1//j/+P/5//f/9v/0
//T/9f/6//7/AQD7//7//v/+//7/AAACAAUA///9//3///8DAAYACAAFAAgACQABAP//
BwAIAAgABwABAP//AQAEAAYACAAPAAwABwAGAAAA+f/9//7//v/+/wMABAADAAAA+//6
//n/+f/3//T/9f/1//P/9f/1//D/8f/x//H/8v/1//L/8v/w//P/9P/0//H/9v/6//r/
9v/0//P/8//z//H/9P/1//X/9//3//P/8P/x//D/7//w//H/7f/w//T/9P/x//L/9//2
//H/8v/z//P/7f/w//X/9P/0//T/9P/v//D/9//2//L/8v/w//D/7f/r/+v/7//2//n/
+//9//j/8v/w/+//9f/n/9r/4P/n/+7/9f/8//j/9P/y/+7/7P/t/+//8//y//P/8v/x
//P/8//x//H/9v/2//b/+P/4//j/9v/y//T/9v/3//n/+//+/wIAAwD8//3/+//3//r/
/f8AAAMAAQAAAP///f////3//f///////f/5//f/9P/w/+7/7v/v/+//7f/s/+r/7f/u
/+7/7f/s/+3/7//x//P/8//3//b/8//r/+b/6//u//D/8v/y/+//7//y//L/8f/t/+r/
8P/y//b/7//j/+n/9v/y/+//7//x/wEADgAUAB0ALwA9AEgAVQBbAFcARwAxABAA7v/r
//b/7v/q//f//v/2//D/7v/s/+3/6P/c/+D/9f/5//n/+P/5//j/9f/1//P/9P/0/+//
7f/q/+v/6//n/+X/6v/x/+7/7//1//H/7//v/+3/7P/p/+r/8P/y//T/8f/x/+v/7P/q
/+b/6f/t//T/+P/0//L/8f/x//L/8f/w//H/9P/4//j/+f/2//P/9P/1//j/9//4//n/
9//1//b/9f/2//f/+P/5//f/+v/6//v/+f/4//b/9v/4//7/AwAHAP//AAD+//z//f8A
AAMABwAAAP//AAADAAcACgAMAAkADAAPAAkACQANAAoABgABAAEAAQAFAAoACwAMABIA
DgAMAAwABwABAAYACAAJAAoACgAGAAAA+P/5//r/+//9//r/+P/6//v/+//9//3/+P/4
//n/+v/8//3/+P/2//L/9f/2//b/8//2//r/+v/2//b/9f/1//X/8//2//f/9//3//f/
8//w//L/8v/y//T/+P/1//n//v/4//H/7v/v//L/8f/2//v/+f/x//L/9f/y//L/8v/y
//D/9P/+/wAA+v/4//T/8v/x/+//7//z//j/+f/5//n/9P/w//D/8f/0//X/9f/0//L/
9P/v//D/9f/4//v//v/6//j/+P/2//L/8//1//n/+//9//3//f/7//n/9f/z//r//v8C
AAgABgAEAAAA+v/6//r/+f/5//3/AAAEAAUAAgAFAAUAAwAFAAUABQAFAAQABAAEAAMA
BAABAAAAAQABAAEA//////z/+P/2//b/+P/5//j/+P/2//n/+v/6//b/8v/w/+//7//v
/+3/7//2//n/9//4//r/+v/5//j/9P/v/+3/7v/0//f/9//4//7/8v/w//X/9f/n/+L/
6v/5/wUADQARABwAIAAhADUAUQBoAHEAZQBZAEkAKQAOAAAA9//u//r/BAD9//j/BgAM
APz/8v/z//T/9P/4//3/+//1//T/9f/0//H/8P/t/+3/7P/v//H/8v/3//T/7//s//D/
+v/4//r/AQD6//f/9v/z//P/7//v//T/8//0//D/7//w//T/9f/0//X/9f/4//j/9f/y
//D/7//z//P/8//1//P/9v/1//X/9//1//f/+f/8//v//P/9//n/9//4//f/+v/7//z/
/f/7//7//v///wEAAAD+//7///8EAAgACwAEAAQAAQD+/wAABAAIAA0ACgALAA4AEwAQ
ABAADwAJABAAEwANAA0AEwASABAADQALAAkACwAOABEAEgAYABQAEQAQAAoAAwAHAAgA
CAAIAAoACgAIAAQAAwACAAEAAQABAAAAAwAFAAIAAQD+//b/+P/7//7/AgAEAAAA///8
//v/+v/4//P/+P/+/wAA/v/6//f/9f/z//b//P8AAAMA///9//f/8v/z//L/8f/y//j/
9//9/wQA/P/1//L/8//3//X/+f/9////+f/8/wEA+v/4//b/9P/x//T//f/+//n/+P/1
//T/9f/1//f//f///////v/9//z/+P/4//n//v///////v/4//T/9f/2//f/+P/5//r/
/f/+//b/9f/1//f/+////wEAAwAAAP3/+P/1//z/AAAEAAoACQAKAAkABgAGAAYABQAF
AAQABgAJAAkABgAJAAkABwAJAAkACQAJAAcABgAFAAMABQADAAMABQAIAAkACAAJAP//
+P/z//D/9P/3//j/+v/5//v/+//6//b/9P/0//X/9v/3//b/+f/5//f/8P/s//T/+P/7
//7//P/3//X/9v/0//P/7//s/+r/8P8AAAcAAQDz/+b/8P/5//f///8PAA4AGAAtAD0A
UQBgAGkAbQBlAFEAOQAeAAoAAQACAAAA9v/1//z//P/+/woACAD7//j/+P/u/+3/+f/9
//v//f/9//v/+P/z//H/7v/w//P/9f/7//r/9f/y//b//P/2//T/9//1//X/9//3//P/
7//v//T/8v/0//H/8f/v//L/8v/w//H/8f/0//T/8v/y//P/9f/4//f/9v/3//j//P/8
//3/+//3//f/9//6//n/+v/7//n/9//4//f/9//3//f/9//7/wAAAgAFAAMAAgAAAAAA
AAAEAAcACQAFAAgACAAIAAUABgAHAAkABwAJAA0AEwAOAAwACQABAAwAEwARABUAGQAW
ABIADQALAAkACwAOABIAFAAbABgAFAAUAA8ACQALAAwADAAMAA0ADAAJAAQAAQAAAP//
///8//r//P/9/wEABQAHAAQAAwADAAMABAAJAAYABgAEAAAA/v/7//X/+/8AAAEA/v/7
//n/+P/3//n//v8BAAMAAgABAPz/+P/4//b/9P/0//r/+f///wYAAAD7//r//f/+//v/
/v8BAP7/9//5//3//f/+////AAD6//z/BAAEAP7//P/4//b/+P/5//z/AwACAAEA///9
//z/+v/8////AAD///3/+v/2//T/9v/4//j/+P/4//X/9P/1//T/8P/x//P/9//1//X/
8//x//P/8//x//H/8f/w/+//8P/2//r//P/8//r/+v/5//n/+P/6//3//f/4//v/+//5
//j/9//2//X/+P/8/wAAAwD///n/9f/z//X/9f/z//P/8P/s/+r/6v/p/+n/5//m/+f/
6//t/+7/6f/m/+X/5f/n/+f/5f/n/+3/7f/o/+b/5//o/+j/6P/n/+P/4v/k/+b/5//l
/+T/4v/s/+7/8f/v/+P/2v/c/+n/8//1/wUAEgASAB0AMwBLAFYAXwBnAFcANwAbAAgA
+P/z//L/5v/c/+v/+P/2//b//v/8/+//4v/i/+b/2//V/+P/6f/v//P/9f/x/+v/6P/k
/+f/6f/q/+//8f/v/+//9v/1/+z/5//n/+j/6f/s/+3/6f/l/+X/6v/s//D/7//x/+v/
7P/q/+b/5v/n/+v/7P/u/+7/7//x/+7/6//o/+f/6v/w//L/9f/x/+3/7f/t//D/7//w
//H/9f/3//z////7//n/9//1//f/+v/6//v/+v/4//X/9P/2//r//f//////BgAKAA4A
BgAEAAIAAQAAAAMACAAPAA0ADAAKAAMABgAJAAMAAwANAA4ADgANAAkABwAJAAwACgAK
AA8ACgAJAAoABgABAAIAAgABAAAABgAGAAQAAAD9//z/+//7//3//P///wEAAQADAAMA
/v/7//n/9//2//r/+P/5//j/+P/4//f/8//4//z//P/4//v/+//8//3/+v/6//j/9f/4
//v/+v/6//j/9v/0//T/+P/1//n//v/4//P/8v/1//b/8//2//n/+//1//j//f/4//j/
+P/4//T/9v/+//7/+v/6//j/+P/4//f/+P/9/wAAAQABAAEA/f/4//f/9//3//f/9v/0
//z//v////7/9v/x/+D/6f/w//f//v/7//r/+//6//j/+f/7/////v////7//f/8//v/
+P/3//3//v///wIAAgAEAAQAAgAAAAAA/////wMABgAKAAsABgAJAAkABwAIAAkACgAL
AAgACAAIAAcABQABAP////8DAAUABQAHAP3/9v/x/+7/9f/5//v//v/7//v/+f/2//L/
8P/w//H/9P/1//T/9//7//v/9v/0//X/9P/y//D/8//x//L/9v/1//X/8v/w//r//v/6
//X/7f/j/+T/7v/1//v/AwAPABgAIgAzAEMATwBaAF8AZQBZADkAHwASAAgA/f/2//L/
6P/n//j/AgD8//j/+P/3//r/+v/2//n////3//X/9f/z/+//8v/x//P/9P/0//X/9f/5
//n/9f/z//j/+v/0//L/9f/x//H/8//z//P/7//v//T/9f/4//b/9//y//L/7//q/+z/
7f/x//L/9P/2//n//f/7//f/8//x//L/9v/2//f/9f/z//X/9//6//n/+v/7//r/+f/7
//v//f/9//3//f///wIAAgADAAEA/v/6//j//f8EAAoADwAGAAYAAwAAAAAABAAIAA0A
BwAHAAkADQAMAAwACwAFAAwADwAJAAkADgAOAA0ACwAJAAcACQAMAAsADAASAA4ADgAO
AAkAAwADAAQABAAEAAgACAAGAAIAAgACAAIAAwACAAAAAgADAP/////9//b/9//5//v/
/v8BAP7//v/8//7//v/9//n/+P/6//j/8v/y//H/8f/x//X/+v/9/////v/9//j/9P/0
//L/8P/w//X/8//4//7/+P/z//L/9f/3//X/+f/9//v/9f/4//3/9v/0//L/8P/w//b/
AgAGAP7/+v/0//D/8v/z//b//f///////v/9//r/9v/2//f/+f/9//j/9P/4//r//P/+
//r/+P/4//b/8v/z//X/+f/3//n/+f/5//z//f/8//3//v/+//7/AAABAAIAAQD+////
AAAAAAEAAAAAAAEA//8AAAUABwAHAAMAAQD///3/AQAEAAcACQAGAAEA/v/9/wAAAQAA
AAEA+v/2//T/9P/1//X/8//y//L/9f/2//b/9f/0//X/9//0//P/8P/x//P/8//u/+z/
8v/0//X/9v/z/+//7v/w//T/9f/z//L/9P/y/+7/+f8DAP//8v/w//P/8//1/wkAHgAa
AB0AOQBJAFYAYwBfAE8APwArABYABgD3//T/8v/u//P/9v/u/+r/8P/0//H/8P/w//T/
9f/1//P/9f/5//v/+//2//H/7//s/+3/7//w//X/8//v/+3/8v/3//L/8f/1//X/9f/3
//f/8//v/+//9P/z//T/8P/v//H/9v/4//j/9P/x//H/7v/v//D/8v/1//n/+f/5//v/
+f/8//v/+//5//f/+f/7//r/9//2//X/9v/3//v//f///wEAAwAFAAMABAACAAEA///+
//z//P/8/wAAAwAFAAIABgAHAAgAAwAEAAUABwAHAAkADQATABAAEAAPAAkADQAPAAgA
BwASABQAFQAVAA8ACwALAAwADQAOABQAEAANAAwABgD//wIABAAFAAYADAAOAA4ADAAH
AAQAAQD///3/+v/7//v/AAAFAAgABgABAP3/+f/2//z//P///wAA///+//z/9//6//7/
/v/6//j/9//3//f/9P/2//b/9f/2//f/9P/y//T/9P/0//b/9f/x//T/+P/4//f/+v8B
APz/9f/0//P/9//z//j////+//7//v/+//f/+P////7//v8AAAAAAgD///v/+f/7//z/
/f/9//3/+v/2//b/9//1//f//P8CAAQABAAEAAQA/v/6//j/9P/x//P/9v/7//n/+//7
//v/+//7//n/+f8AAAIABAAIAAYABAAAAPr//v8CAAUACQAGAAQAAwD/////BQAIAAkA
CQAJAAkACQAHAAgACQAJAAwACQAIAAkABwAFAAEA///7//j/9//4//z//f/8//z/+f/7
//v/+v/2//T/9P/1//n/+//7///////9//b/8v/3//r//P/+//z/9//1//b/+P/5//f/
9v8EAOr/5P/1//3/9//w//D/+/8HAAcABQAOACQAOwBJAFEAXABnAG0AXQAzAA8ADAAO
AP3/8v/0//T/7//w//z/BAAAAPj/9f/u/+j/+P8TABMA///9//3/+//3//j/9f/1//T/
9v/3//f/+//5//X/8//4//z/9v/0//f/9f/1//f/9//z/+//7//0//f/+v/4//n/9f/2
//T/8P/z//X/+v/8//r/+P/3//f/+P/3//b/9//3//r/+f/5//f/9f/3//n/+//7//3/
///8//n/+f/3//v//f///wEAAAACAAEAAQD///7//P/8//3/AgAGAAkAAgAEAAMAAgAC
AAQABgAJAAMAAwAFAAkACgAMAA0ACQAQABMADQANABYAFgAVABMADQALAA0AEAAPABAA
FgASABAAEAALAAUACAAKAAsADAAMAAoABgAAAAIABAAGAAkABQAAAP///f/+/wEAAgD+
/wEAAwAFAAgABwAAAPz/9v/8/wAAAwADAAEAAgD///j/+v/5//n/+f/8/wAAAgADAAMA
///3/w==
         </WaveFormData>
      </LeadData>
      <LeadData>
         <LeadByteCountTotal>10000</LeadByteCountTotal>
         <LeadTimeOffset>0</LeadTimeOffset>
         <LeadSampleCountTotal>5000</LeadSampleCountTotal>
         <LeadAmplitudeUnitsPerBit>4.88</LeadAmplitudeUnitsPerBit>
         <LeadAmplitudeUnits>��V</LeadAmplitudeUnits>
         <LeadHighLimit>2147483647</LeadHighLimit>
         <LeadLowLimit>268435456</LeadLowLimit>
         <LeadID>II</LeadID>
         <LeadOffsetFirstSample>0</LeadOffsetFirstSample>
         <FirstSampleBaseline>0</FirstSampleBaseline>
         <LeadSampleSize>2</LeadSampleSize>
         <LeadOff>FALSE</LeadOff>
         <BaselineSway>FALSE</BaselineSway>
         <ExcessiveACNoise>FALSE</ExcessiveACNoise>
         <MuscleNoise>TRUE</MuscleNoise>
         <LeadDataCRC32>2276752086</LeadDataCRC32>
         <WaveFormData>
6P/o/+j/6P/p/+r/6//s/+z/7P/s/+z/8P/0//j//P/4//T/8P/s/+7/8P/y//T/8v/y
//L/8v/z//T/9f/2//n/+v/7//z///8AAAEAAgAEAAQABAAEAAQABAAEAAQABgAIAAoA
DAAMAAwADAAMAA8AEAARABIAEAAOAAwACgAIAAgACAAIAAoADAAOABAADwAOAA0ADAAI
AAQAAAD8/wEABAAHAAoABgAEAAIAAAD///7//f/8//r/+v/6//r//P/8//z//P/6//j/
9v/0//X/9v/3//j/9f/0//P/8v/w//D/8P/w//P/9P/1//b/8//y//H/8P/w//D/8P/w
/+7/7v/u/+7/7v/u/+7/7v/y//T/9v/4//T/8v/w/+7/8v/0//b/+P/3//b/9f/0//T/
9P/0//T/9//4//n/+v/4//b/9P/y//b/+P/6//z/+P/2//T/8v/1//b/9//4//b/9v/2
//T/9f/3//j/9//0//f/9v/1//b/9//4//n/9//0//j//f/9//3///8AAAMAAwD//wIA
AgABAPz//P/7//z//v/8//z/+//5//n/+//7//r/9v/3//b/9P/w/+//8v/z//b/+//5
//f/9P/y//L/9f/1//P/7v/q/+j/7P/w//P/9f/y//L/8v/x//L/7//v//b/9P/w//D/
8v/0//T/9P/0//T/9P/2//r/9//1//T/9v/o/+T/8/8DAAgA/v/5//3/BwANAA4AGAAf
ACgARgBbAFQAUABDAC0AHwAVAAQA7v/t//L/7v/p/+b/6v/1//z/+/8BAAMA+v/4//3/
+//5//X/9v/4//n/9v/0//L/8v/y//D/8P/w//P/8//x//H/9//6//j/+f/9//f/9v/1
//T/9v/0//b/+v/5//j/9//y//P/9f/3//j/9v/2//j/+f/7//j/+v/9//3/+P/3//f/
9//8//z/+//9//7/AwAEAAEA/v/7//j/+f/6/wAAAwAGAAcACgAJAAYACQAIAAcACQAJ
AAkACQAIAAkADAALAA4AEQAXABcAGQAZABgAGgAZABkAGAAXABYAFgAVABEAGQAbABoA
HAAiACEAHgAaABkAGwAeACIAIQAiACUAIQAcABwAGAASABMAFAAVABgAFgASABAACgAJ
AAsACgAMAA0ADAAMAA0ACwAOAA0ABwAFAAUABgAGAAgABQAFAAQAAQAAAPr/9v/4//3/
///9//v/+//7//z//f/+//7//f/9//7/+//5//v//f/9//3/+//7//z////7//n/+f/8
//z//P/8//z//P/7//v//P/9////AQACAP3//P8CAP///P/8//7//v///wEAAwAHAAUA
BAACAP7////9//v//v/8//P/9v8AAAgABQAEAAMAAgD+//7//////////f8BAAEA////
///////9//v/+P/8/wAA///+////BAAHAAkABwAIAAYAAwD8//3///8BAAQA/v/8//n/
9f/4//3//v/+//j/+v/6//n/+P/2//j/+P/6//3/+//5//X/8v/x//P/9f/1//L/8P/x
//P/9f/2//P/8f/w/+//8f/w/+3/7f/3//j/9f/2//b/9v/2//b/9P/w/+7/7v/4//r/
/f8BAP7/9P/u//P/+f/8//z///8HAAkACwASAB4AKQAuADoASQBUAFYARwAzADcANQAW
AAIA/f/4//j/+f/y//T//f/+//n/AwANAA4ACAABAP//+f/z//f/+v/8//r/+//6//v/
/P/7//r/+f/7//n/9//3//3/AAD+////AwAAAAAAAAAAAP3/+v/7//7//P/8//z/+P/6
//v//P/8//v//P///wEAAQD+/wAAAwAFAAAA/////wAABgAHAAcABAACAAQAAgAEAAQA
BAAEAAAA/v8BAAEABAAFAAgABwAHAAsACwALAAoACQAIAAcADAAPABQAFQATABMAFgAT
ABMAEwASABQAFQAXABgAGQAYABgAFwATABsAHQAcAB4AIQAfABsAFgAUABUAFwAaAB0A
IAAlACMAHgAeABoAFAASABIAEgAUABQAEgASAA4ACwALAAgACAAJAAgACAAJAAYACAAG
AP////8BAAQABgAGAAMAAwACAP7//v/5//b/+v///wEA///7//v/+//8//z//v//////
/v/+//r/9//5//v/+//7//r/+f/5//v//P/9/wAABgADAAIAAQAAAP7/+//5//j/+f/7
//3//v/6//r/AQD///z//P/+//7/+f/5//n/+////wAAAAD+//z/+f/2//j/+P8CAAAA
/v/8//r/+v/8////AQD8//n//P/7//f/9f/z//H/9P/1//X//P8BAAEAAQADAAMAAwAC
AP3/AgACAAEA/P///wEAAwAGAAIAAAD9//n/+/8BAAMABAD9//7//f/7//r/+v/+/wAA
AgAFAAMAAQD+//z//P///wEAAQD+//z/+f/3//X/8v/0//f/+/////z/+v/2//X//f/+
//v//P/8//r/+P/2//f/9v/3//r//v/8//v/+//2//j/9v/x//H/+v/+//v/BQAVABUA
DgAUABsAJAA0AEUAWABmAF8ARwA1ACcAHAAWAAcA9P/s//H/+v/8//X/9v8FAA0A///0
/wAACQADAPn/+//9//7//v/6//n/9v/1//T/9v/4//r////7//f/9f/5//v/+v/8/wEA
/f/8//v/+v/6//j/+v/+//z//P/8//j/9v/3//j/+P/4//r//v8BAP//+v/6//v/AAD8
//z//f/8/wAA///9//7//v8CAAIAAwACAAEAAAD9//z/AAABAP3/+//7//f//P8FAAoA
DwAOAA0ADAALAAsACwANAAsADgAPABMAEQATABMAEgAUABQAFQAVABUAFwAYABgAFQAY
ABcAEwASAB4AIQAiACIAHQAbABoAGgAbAB4AIwAhAB0AHAAXABAADgAOAA4AEAATABIA
EwAQAAsACwAIAAgACgAIAAcABwAFAAgABwABAAEAAQACAAIAAgD//////v///wIAAAAA
AP3////+//n/+P/5//r//P/8//7//////wAAAAD8//n/9//3//X/8//3//n//P8BAAIA
AQACAAYAAQD+//v/+P/5//n/+v/8//3///8BAAIA/f/8/wIA///+//7/AAAAAP3//f/9
////AAAAAP///P/6//f/9P/2//z///8AAAQABgAEAAIAAAD+//z/+//8//7////5//X/
9//1//j/+//+/wEA///9//r//v8BAAEAAQADAAQABQAFAAEAAgACAAEA/P///wEAAwAG
AAAA/v/7//f/+f///wEAAgD7//z/+//5//P/8P/x//D/9v/7//v/+//6//j/+P/7//n/
+f/2//T/8f/x//H/8P/x//H/8v/z//X/9v/1//f//P/6//T/8v/y//L/8v/y//f/+P/7
/wAA/v/4//P/7//+/wIABgD7/+3/8v/+//3//f8JABEAGAAeACEAKgBAAFMAYABkAFUA
PwA1ACkAFgAIAPn/5v/o//X/8v/w//v//v/9/wMAAwD8/wAABwAFAP//+//7//z//P/4
//r/+P/4//j/+v/6//r//f/3//P/8f/1//f/9v/4//3/+v/6//r/+v/4//b/+P/8//v/
+v/5//T/9P/1//b/9v/1//b/+f/7//3/+v/8///////4//X/8//4/wAAAwAFAAAA/v8A
AP7//v/+//7//v/+//7/AwAFAAIAAQACAP///f8BAAEAAQADAAUABwAJAAkACQALAAkA
CwANABIAEQAWABcAFwAaABgAFwAVABMAFwAYABgAFQAZABkAFgAWABsAGwAZABYAFAAV
ABcAGgAYABgAGgAVABUAFgATAA4ADwAQABEAFAAUABIAEgAOAAgABwADAAIABgAIAAsA
DwANAA4ACwADAAMAAwAEAAQAAgD//////v/8//7/+//6//7/AwAFAAMA/v/7//j/9v/2
//j/+f/5//v//v/9//3//f/////////9//3//v8BAP3/+f/3//j/+v/8//7/AAD+//v/
+f/4//v///8DAAYA///+/wQAAQD9//z//f/8//n/+f/5//v/AQAEAAYABgADAP//+//8
//7//f/6//r//v///wEAAgACAP///P/5//b/9//6//7/AQAAAP//BAAFAAIAAQAAAP//
/f/7//j//P8CAAMABAAHAAgACQAJAAUABgAGAAUAAAD+//3//P/8//v//P/8//v//f8D
AAUABgACAAQABAADAP3/+v/7//r/+v/9//v/+f/4//j/+v////z/+//3//T/8v/z//T/
9P/2//f/+f/7//3//P/5//n/+//4//H/7v/2//r//v8CAAAA/P/6//r////+//7////4
//b//P/7//n/+P/2//v/BwAHAAsAIAAoACUALABAAFEAVABSAE8AQQAlAA0AAAAAAP3/
8v/s//v/AADu/+v//v8JAAMA+//4//b/+f8BAP/////+//7//f/4//b/9P/0//T/8//y
//H/8//z//P/9f/9//v/+P/4//v/9//2//X/9P/2//T/9v/6//z//P/8//j/9v/3//j/
+P/4//j/+v/7//j/9P/1//f/9v/w/+7/7f/y//r//f////z//P8AAAAA/f/8//v/+v/4
//j//f///wEAAQADAAEA/v8BAAAA//8BAAMABQAHAAgACQAMAAsACgAJAAsABwAMAA0A
DQAQABQAFwAZABsAGwAaABgAEwAZABsAGgAcACAAHQAYABIAEAARABMAFgATABQAFwAT
ABIAFAASAA4ADAAMAAwADgATABIAEwAQAAwACwAHAAYABgAEAAMAAwAFAAoACwAHAAIA
AQABAAAA/f/5//j/9v/5//7//v8AAP7////9//f/9v/3//j/+v/+/wAAAQABAP3//P/3
//P/9f/5//v//f/7//v//P////3/+//7//7//v/+//7//v8AAP////8AAPz/+//6//j/
9v/4/wEAAQD//wAAAwAEAP///////wEAAgACAAEA/v////////8EAAIA///6//j/9P8D
AA0ABAD6//z//P/8//z//P/+/wEAAwD///3/AQABAAIAAwAEAAUAAgD///v//v8FAAcA
CQANAAoACQAHAAEABAAEAAMA/v8BAAMABQAIAAYABgAFAAMAAAADAAIAAAD+/wAAAAD/
/////v8BAAIAAQADAAAA/f/4//b/9v/5//r/+//5//j/9f/1//X/9P/0//X/9//5//z/
/P/6//v////+//n/+P/5//j/9//2//j/9v/2//j//v/8//v/+//4//j/7P/1/wcACAAA
APv/AwARABsAGAAaACMAJAAqAFEAZgBeAFUASwA5ACsAGAACAPv//P/+//f/6P/k//X/
/P/7//3/AQAIABIACwD9////BQABAAAA/v/4//n/+P/5//r/+P/4//j/+//5//f/9//9
//v/+P/4//v/9f/0//P/8v/0//T/+P/+//v/+P/1/+7/9P/5//7/AgD7//j/9//1//j/
+P/9/wMABAD+//z/+//5//7//v/9//r/+v/+//7//v/+//7//v/9//7/BAAHAAMAAQAB
AP3///8FAAcACQAIAAcABgAFAAkACwAPAA8ADAAJAAkAAwAJAAsADAAQAA4ADwAPAA8A
FQAYABoAGQAYABUADwAMABQAFQAUABIAEgATABUAGAATABIAEwANAA0ADgALAAYACAAK
AAwAEAAPAAwACwAGAAAA///7//r//P/8//3///8CAAYABgABAPz/+//7//r/+v/3//f/
9v/0//b/8//y//P/9//4//X/9f/1//X/9v/0//L/7//r/+7/8P/u/+3/7v/x//L/8//x
//H/8v/1//D/7f/s/+7/8P/y//T/9v/x/+3/6v/o/+z/8f/2//r/8//y//j/9f/v/+7/
7//u/+3/7//x//X/9v/2//X/8v/w/+3/6v/s/+//7//t/+7/8P/7//j/9P/w/+z/6P/n
/+j/6v/r/+v/6f/t/+3/7//x//P/9f/x/+v/5P/k/+3/7//x//X/9P/1//X/8f/0//T/
8//u/+7/7//w//L/7//u/+z/6f/o/+v/6v/o/+j/7P/u/+//6//o/+n/6P/t//H/8P/v
/+r/5v/k/+X/5f/l/+L/4P/i/+X/6P/q/+n/6f/q/+v/5//k/9//3f/n/+r/6f/s/+v/
6v/p/+j/6v/o/+j/6v/s/+r/6f/p/+z/9v/0/+H/5f/2//j/8//v/+f/7/8CABgAGwAa
ADAARwBQAE4ARQAzACUAHQAIAOj/5//0/+b/3//u/+r/4f/w//3/9f/p//D/+P/t/+n/
8f/3//T/8v/v/+j/6//q/+v/7P/r/+r/6f/r/+n/5//n/+3/6f/k/+L/4//j/+b/6f/s
/+r/6P/q/+7/7P/s/+z/6P/q/+v/7P/s/+r/6v/s/+3/7f/q/+z/7//x/+z/6//r/+f/
6v/o/+X/6f/s//P/9v/z//D/7f/q/+v/7v/2//v/+P/3//j/9f/z//f/9//3//T/8//y
//H/9v/7/wIABQACAAEAAwD//wQABQAFAAgABgAFAAMAAQAGAAgACQAHAAsACwAIAAgA
EQARAA8ADAAGAAUABQAGAAkADAARAA8ACAAGAAAA+P/6//z//v8CAAQAAgACAP7/+//7
//j/+P/4//b/9f/1//L/9P/y/+v/6//t//D/8v/v/+v/6v/o/+n/7P/q/+r/7v/z//X/
8//u/+3/7P/s//D/8v/z//P/8P/w/+z/6f/r/+3/7f/t/+7/7//x//X/9P/z//T/+P/2
//b/9v/2//P/8f/w//D/8f/z//X/9v/z//T//P/7//b/9P/0//L/8P/x//L/9f/5//z/
/v/+//v/9//z//T/+v/v/+L/4v/q//D/9v/8//n/+P/4//f/9f/z//f/9//2//X/9P/z
//b/9f/z//j/+//5//f/9//7//3//v/7//7//v/9//j/+f/7//3/AAD9//z/+v/3//n/
/f/9//z/+f/8//3//f/6//j/+v/6//n/+//4//X/9P/0//b/+//3//X/8P/s/+7/8f/0
//b/8v/x//H/8f/0//b/9v/5//z/+P/w/+z/7//w//H/8v/2//b/+P/8//z/+P/1//P/
8v/2/wAA+//x//r/CgAHAAEA+//9/xAAIgApADQAQABLAFQAXgBZAEcANQAtACAABAD9
/wIA+P/5/wQAAgD7/wAABQAHAAUA/P/u/+3///8BAAEAAgAEAAUAAgACAAAAAAAAAPz/
+P/0//P/8v/x//L/+f/8//r/+/////z//P/8//z/+//4//n//P/+//7//v/6//n/+f/5
//j/+P/6//7/AQD///z//v8BAAEA/P/7//v//f8CAAIAAQACAAIABgAGAAMAAgABAAAA
/P/8/wEAAwADAAMABQADAAEABQAFAAUABgAHAAgACQAMAA8AFAAVABIAEQATAA8AFAAV
ABUAGAAWABUAEwARABcAHAAgACEAIwAhABwAGgAeAB0AGgAWABYAFwAZABwAGgAcACAA
HQAbABwAGQAUABYAFgAWABgAFwAUABMADgALAAsACAAIAAgABgAFAAUACQAOAA8ACwAG
AAUABQAEAAQAAQABAAAAAQAEAAIAAgACAAUABQABAAAAAQACAAQAAgACAAEA//8BAAIA
///9////AQABAAEAAwADAAQABwADAP///f/+/wAAAgAEAAYABQADAAIAAgAAAAEAAgAC
AAEAAgAKAAkABAAEAAYABgD///3/+//7/wIABgAJAAoABQABAP3//v8BAAEA//8AAAIA
AwD///7/AAACAAQABgACAAIAAwADAAEA//8DAAMAAwADAAMAAwABAP///P8AAAcACQAL
AA8ADQANAAwABwAIAAYAAwD8//7/AQAEAAgABwAIAAgABwAFAAcABQACAP//AgADAAMA
///8//3//P/8/////f/7//r/+v/8/wEAAAD///v/+P/6//3/AAACAPz/+f/3//X/9//2
//P/8//+/wIAAgAGAAMAAAD9//r/+P/2//b/+P/+//7///8BAAAA9P/6/wUABwD8//r/
AQAHAA8AFQAeADAANQAwAEAAWwBsAGYATQA9ADcAJwAOAAAA9f/m//T/BQD4/+7/AQAS
AA0ABwAHAAQABAADAAMA/f/5//v//P/8//j/9f/y//H/8P/z//T/9f/5//f/9f/1//v/
AAAAAAMACQADAAAA/f/6//r/+P/6//7//P/6//j/8v/3//v///8CAP7//P/8//v/+f/2
//j/+/8AAPz//P/9//r//v/9//v/+//8/wEAAgACAAIAAgACAP///v8CAAMAAQABAAMA
AQABAAUABQAFAAgACQAKAAsACwANABEAEQAOAA0ADwALABEAEwAUABgAGgAbABsAGwAd
AB4AHgAbAB4AHQAZABgAIQAhAB8AHAAYABcAFwAYABkAHAAhAB8AHAAcABgAEgAPAA4A
DQAOABMAEgATABAADQANAAoACgAMAAoACQAJAAgACgAIAAEAAQABAAIAAgAFAAMABAAE
AAEAAAD6//b/+v///wEA///8//v/+v/6//3/AAACAAMAAAD+//j/8//1//f/9//3//n/
+//+/wMA///7//n/+v/8//z//P/8//7///8BAAQAAQD///3/+v/4//j////9//z//P/+
//7/+f/5//n/+//+/wAAAQAAAP3/+//5//z///////3//v/8//z/+v/6//r/+v/5//r/
/P/9//n/9//7//v//P/9//7////8//n/9f/4/wEAAwAFAAkACQAJAAgAAwAGAAYABQAA
AP///////wAA//8AAAAA///+/wEAAAD+//f/+P/3//X/9f/2//v//v/+/wEA///9//f/
9P/z//X/9//5//j/+P/3//f/9//2//X/9f/2//f/9f/0//H/8f/3//b/8f/w//b/+P/6
//z/+f/2//X/9v/3//T/8v/x/+j/5v/4/wUABQD8//j/AwAHAAEACQAWABQAGwAsADwA
UQBeAF4AUwA7ACcAHQAMAPr/8//0//T/7//s/+7/6//0/wcACwAFAAIA+v/x//X/+f/3
//j/+v/7//j/9v/y//D/7v/x//L/8//3//X/8//z//n/+f/2//b/+f/1//T/8//y//X/
9P/3//z/+P/2//T/7v/y//X/+P/6//f/9v/3//f/9f/y//T/9//9//r/+//9//v//v/8
//n/+P/4//z//P/9//z/+//6//f/9v/6//v//f/9/////f///wMAAwADAAUABQAFAAUA
BQAHAAsACwAKAAkACwAHAAsADQAOABIAFAAVABUAFQAUABIADwAJABIAFQAVABgAGwAZ
ABUAEAAQABEAEwAWABQAFgAaABcAFQAWABMADgAMAAwADAAOAA0ACgAJAAQAAgADAAEA
AgAAAPz/+f/3//3/BAAHAAUAAwADAAQABAAEAAEAAQAAAP3//v/6//j/9v/5//n/9f/0
//X/9v/4//v//v8AAAEA/f/8//f/8//1//f/9//3//r/+//9/wEA/v/7//r//P/+//7/
/v/+//v/+f/4//j/+v/9/wAAAgD7//r/AAD9//n/+P/5//j/9//5//v////9//z/+v/2
//r/+//8/wIA///9//n/+P/6//v/+v/9//7///8AAPz/+v/5//f/+f/5////AQD///3/
+//5//r/+f/3//z//v/9//z//f8BAAMABAABAAYABgAFAAAA/f/9//3//v/+//7//f/7
//r//f/8//r/+P/8//7////5//b/9//2//f/+f/2//P/8f/w//H/9f/1//X/8v/w//H/
8//1//b/8//z//T/9f/z//L/7//v//f/+P/1//b/9//2//X/9P/w/+z/6v/q//D/8P/x
//P/8v/6//r//f/7//T/9P/7/wMACQANABwAIAAZAB4ANgBPAFQAVABRAD0AIQANAPz/
7P/n/+z/6v/l/+7/9v/1//j/AQAFAPv/7v/w//X/6f/f/+n/7f/y//b/9v/z//D/7//u
/+7/7v/u//H/8//z//X//f/6//T/8f/x//H/8v/z//T/9v/0//b/+v/8//z//P/4//T/
8//y//D/8f/y//X/9//1//L/9P/3//n/9P/z//P/9v/8//3//f/5//b/9//0//f/+P/5
//r/+//8/wIABQAEAAMABAABAP//AwADAAMAAgABAAAA//8CAAUACgALAA0ADwAUABMA
EwARAA4ADgAPABEAEgATABQAFAATAA8AFQAVABIAEgAbABsAGQAWABQAFQAXABoAGAAY
ABoAFQATABQAEQAMAAoACgAKAAwADAAKAAoABgAGAAcABQAGAAgABgAFAAUABAAIAAgA
AwD/////AAAAAP7/+//7//r//P8AAP//AAD+/wEAAQD9//7///8AAAIAAAAAAP///f/+
/wAA/v/9//7/AQACAAMAAQABAAIABQACAP///v8AAAEAAgADAAQABAADAAMABAAFAAcA
CQAKAAQAAgAHAAMAAgACAAQABAADAAUABwALAAsACgAIAAQABQADAAEABAACAAEA/v/+
/wcACQAKAAoABQD+/+r/8v/4//7/BAAEAAQABQAFAAUAAwAHAAcABgAFAAQAAwAGAAUA
AwAIAAsACQAHAAcADAAPABEADwAPAA4ADAAGAAYABwAIAAoACwAMAAwACwAKAA0ADAAK
AAcACgALAAsABQACAAMAAgAGAAkABwAFAAEA/v/9////AwAFAAQABAACAAEAAAD+//v/
+//8//3//v/+//z//f8HAAgABQAGAAQAAAD8//j/+//8////BAAFAAIAAAD//wAABAAE
AAcAAwD6//z/BwAJAAsAFQAmACwALwBCAFIAWwBiAFwATQA9AC8AJQAeABYADQAEAAAA
9//u//j/BwAMAAsADQATABYAEgAJAAkACQD///3//v/+//r//v/+/wAAAgABAAAA//8B
AAIAAQACAAkABQAAAP7////+//7//v/+/wAA/v8AAAQABQAGAAcABAABAP///f/6//r/
+v/8//3/AAAAAAUACwAJAAIA///9//v/AAAAAP//AQACAAcACAAFAAQAAwACAAIAAgAH
AAkACwALAA0ACwAKAA0ADAALAAkACQAJAAkADQARABcAGQAVABMAFAAPABUAFwAYABwA
GQAZABgAFwAaABwAHQAbABwAGwAXABYAHwAfAB0AGgAZABkAGgAcABsAHAAfABsAHAAe
ABwAGAAWABQAEgASABQAEgASAA4ADQAPAA4AEAAOAAwACwALAAsADgANAAcABwAHAAgA
CAAJAAcACAAIAAgACgAHAAYAAgADAAEA+//8//3//v8AAAMABgAIAAkACgAKAAYAAwAA
AAEAAAD///////8AAAMAAgABAAIABgAGAAYABgAGAAgABwAHAAgAAwABAP///P/9/wAA
CgALAAQAAgACAAAA/v///wAAAwAIAAoACwAKAAYAAwAAAAIAAgADAPz/AAAFAAgACwAO
AAcABAACAP//AAD//wQABQADAAMAAwADAAMAAQD+/wIACAAJAAoADQAMAAsACQADAAcA
CAAIAAQAAgADAAQABgAEAAQAAwABAAMABwAHAAYAAgAEAAQAAwD///z//f/8/wEABQAE
AAMA/f/6//n/+//9/////v/+//z/+//6//j/+//9/wAAAwACAAAA/P/7//3/+v/z//D/
+f/+/wMACAACAPz/+P/2//7//v///wEAAgD8//j/AQAJAAYAAAAFAA8ADwANACAAMAAn
ACQAPABRAGQAcABfAEMANwAvACAAEAABAAAABAADAAQAAgD7//z/AwADAP///v8AAAcA
CwAHAP//AgAEAAUAAgD///z/+//6//z//P/8/////P/5//j//f8AAP7///8DAAAAAAAA
AAAAAAD+/wAABAABAAAA///6//v//f///wAA/v/+/wAAAQD+//r/+//9/wMAAgAFAAkA
BwAKAAgABQADAAIABQAEAAMAAgABAAAA/P/8/wEAAwAGAAkADgAPAAwADwAOAA0ADAAL
AAoACQAMAA8AFAAVABQAEwAVABEAFAAVABUAGAAcAB8AIQAjACAAHgAbABUAGgAbABkA
GgAiACMAIgAgABoAGQAZABoAHAAeACIAHwAZABgAEwAMAA8AEAARABQAFwAWABcAFAAQ
AA8ACwAKAAgABgAFAAUACQAOAA8ACwAHAAUABAACAAQAAwAFAAYABAAGAAMAAgAEAAcA
BwADAP7//f/8//z//v8AAAEAAQAAAAAA/P/5//v///8BAAMAAAD/////AQADAAMABQAK
AAgABgAEAAIAAgABAAEAAgADAAUABwAIAAQABAALAAkACAAIAAoACgAFAAUABQAHAAYA
BgAFAAIAAQD///3/AAAGAAMABgAKAAoACgAKAAoABQAEAAQAAwD///3/AQABAAMAAwAD
AAMAAwABAP7/AgAIAAkACgANAAsACwAKAAUACgAMAA0ACgAHAAUAAwACAAUACAAKAAsA
CQALAAkABgADAAYABwAHAAYABAAGAAYABQAHAAQAAQABAAAAAQAFAAQAAwD///z//f//
/wEAAgD9//v/+v/5//3/AAABAAUACAAGAAAA/v8BAAIAAwAEAAQAAgACAAQABgACAP//
/f8KAPL/8P8HABEADAAIAAcADQATABUAGgAmADkATABYAFsAXgBiAF0ASwArABcAFgAU
AAEA+P8AAPv/8P/y/wUAFgAXAA8ACQAAAPT/AwAbABsACQAIAAgABwACAAEA/v/9//z/
/f/+////AwADAAEAAQAHAAQAAAD//wEAAAACAAQABgACAP7//v8AAAIABAAGAAQAAQAB
AAEAAAD//wAAAwAFAAUAAgAEAAcABwACAAEAAQD//wQABAADAAIAAgAGAAYABgAGAAYA
BgADAAIABgAHAAkACQALAAkACwAPAA8ADwANAA0ADQANAA4ADwASABEAFAAVABkAFwAZ
ABkAGAAaABkAGQAYABcAGwAeACAAHwAhACEAHgAeACgAKQAoACYAIQAfAB4AHgAgACIA
JgAjACIAIgAeABgAFgAWABYAGAAYABYAFgASABEAEwASABQAEQAMAAgABQAHAAwADQAJ
AAoACwANAA4ADAAHAAUAAgAGAAoACQAKAAgACQAHAAEA////////AAAEAAYABwAHAAoA
CgAAAA==
         </WaveFormData>
      </LeadData>
      <LeadData>
         <LeadByteCountTotal>10000</LeadByteCountTotal>
         <LeadTimeOffset>0</LeadTimeOffset>
         <LeadSampleCountTotal>5000</LeadSampleCountTotal>
         <LeadAmplitudeUnitsPerBit>4.88</LeadAmplitudeUnitsPerBit>
         <LeadAmplitudeUnits>��V</LeadAmplitudeUnits>
         <LeadHighLimit>2147483647</LeadHighLimit>
         <LeadLowLimit>268435456</LeadLowLimit>
         <LeadID>V1</LeadID>
         <LeadOffsetFirstSample>0</LeadOffsetFirstSample>
         <FirstSampleBaseline>0</FirstSampleBaseline>
         <LeadSampleSize>2</LeadSampleSize>
         <LeadOff>FALSE</LeadOff>
         <BaselineSway>FALSE</BaselineSway>
         <ExcessiveACNoise>FALSE</ExcessiveACNoise>
         <MuscleNoise>TRUE</MuscleNoise>
         <LeadDataCRC32>1345595662</LeadDataCRC32>
         <WaveFormData>
DgAOAA4ADgAMAAoACAAGAAcACAAJAAoACgAKAAoACgAHAAYABQAEAAUABgAHAAgABQAE
AAMAAgAFAAYABwAIAAYABgAGAAYABQAEAAMAAgADAAQABQAGAAIAAAD+//z//f/+////
AAD9//z/+//6//j/+P/4//j/+v/6//r/+v/4//b/9P/y//b/+P/6//z/+v/6//r/+v/4
//j/+P/4//v//v8BAAQABAAEAAQABAAHAAgACQAKAAoACgAKAAoACgAKAAoACgAKAAoA
CgAKAAkACAAHAAYABwAIAAkACgAIAAgACAAIAAoACgAKAAoACwAMAA0ADgAMAAwADAAM
AA4ADgAOAA4ADAAMAAwADAANAA4ADwAQABEAEgATABQAEQAQAA8ADgAQABAAEAAQAA4A
DgAOAA4ADAAMAAwADAAOAA4ADgAOAA0ADAALAAoADAAMAAwADAAMAAwADAAMAAoACgAK
AAoACwANAA4ADwAMAAsACwAKAA0ADgAPABAAEQARABMAFwAXABgAGgAbABwAHQAdAB4A
GwAVAA4ABwAEAAMAAwADAAAA///6//r/+v/7//v/+//8//3//f/9//v/+//7//v//P/9
/wEABAACAAEAAQABAP////8AAAMABgAHAAgACQAHAAYABQAEAAkACwAMAA0ACgAJAAYA
BwAJAAkACAAIAAkACwAMAA0ACgAIAAcABgACAAQADQAWABkAGgAZABkAHAAiACoAMgA5
ADcAKAAQAPv/7v/n/9//2P/O/8T/sf+j/5v/k/+N/5X/pv+5/8X/0f/e/+X/6f/v//T/
9v/5//3/AQACAAYACQAIAAgABwAHAAkACQAJAAkACQAJAAkACgAJAAgABwAJAAgABwAK
AAsACAAIAAgABwAHAAcABwAHAAgACQAKAAsACQAIAAcABQAHAAgACAAIAAcABAACAAAA
/v///wEA/////////////////f/9//3///8AAAEAAgACAAAAAAAAAAAAAAD///z//v//
/wEAAgD+//3//f/8//3//v/+//7/+//6//f/9f/x//H/8f/x//T/9P/1//X/8f/v/+7/
7f/t/+3/7f/t/+z/6//q/+r/6//s/+3/7v/w//H/8v/y//X/9v/3//r/+v/7//z//P/7
//v/+v/5//n/+v/8//z///8BAAIAAwABAAAAAAD//wAAAgADAAQAAAD///7//f8AAAIA
AwAEAAQABAAEAAUAAwADAAMAAwAGAAcACAAIAAgACAAIAAYABQAEAAQABQAGAAYABwAJ
AAkACAAIAAsADQAMAAwADAAKAAkACQAJAAUABwAJAAkACAAKAAoACQAIAAgACAAIAAcA
BwAIAAgABgAFAAMAAwAFAAMABwANAA4ADAAKAAgABgAIAAgACQAJAAkACQAJAAoACQAJ
AAkACQALAA0ADgARABUAFQAWABgAFgAVABQAEgAVABUAEgAOAAgAAwAAAP7/+//6//n/
9P/2//b/9//3//b/9v/2//X/9v/3//j/+f/4//f/9v/4//z//P/7//v//f/9//3//v8A
AP///v/9/wAAAgADAAQAAgACAAEA//8CAAMABAADAAcABwAHAAYAAgAAAP///f8AAAMA
BQAIAAgABgAEAAcADAATABgAHQAbABwAIAAkACwAMwAxACYAEgADAPj/7//r/+j/5P/W
/8X/u/+z/6f/mf+Z/6r/u//D/8n/1v/j/+3/8f/0//T/9//3//r/+v/9////AwAGAAgA
CwAKAAkACAAHAAcABwAHAAgABgAGAAYACQAHAAUABwAHAAkACgALAAsACAAHAAYABQAF
AAUABQAFAAYABgAGAAUAAwACAAAA/v////7//v/+//z//f////3//f/9//3//f8AAP//
AAABAP///v/9//z//f/8//3//v/+//7//f/6//n/+f/6//r/+P/3//f/9v/z//L/8P/u
/+7/8P/w//H/7f/t/+3/7f/t/+z/7P/r/+v/6//s/+3/6v/p/+j/5//n/+f/5//o/+f/
6P/p/+r/6//t/+//8P/x//L/8//2//f/9//3//b/9//5//r/+//7//z//v/+/wAAAQAB
AAEAAAAAAAEAAQD//wAAAAAAAAAAAQACAAMAAQACAAIAAgAEAAQABAAFAAcABwAHAAcA
BwAHAAcABgAHAAgACQAIAAcABgAGAAcABwAGAAYABwAJAAgACAALAAkABgAEAAIABgAH
AAkACwAIAAkACgAJAAgACgAKAAkACAAIAAgACAAGAAUABQAEAAUABQAEAAUABQAIAAYA
BgAGAAYACAAIAAkACQAIAAcABgAGAAQABQAGAAcACQALAAwADwASABEAEQASABQAFQAW
ABYAGAAXABMADgALAAcABQAEAAAA/v/8//b/9P/0//X/9f/4//r//P/9//v/+//7//v/
/f/9//3/AAAEAAQAAwADAAIAAQAAAAAABQAFAAUABQAFAAYABgAGAAgACgALAAsACwAL
AAsACQAKAAkACAAGAAgACAAJAAkACQAJAAgACAAEAAQABAAJAA4AEQAUABkAGwAeACAA
JAAsADkAPwA4ACQACwD8//P/7//u/+b/3v/X/8n/tf+h/5X/k/+e/7H/wf/P/9r/3f/f
/+f/8P/0//f/+f/9//7/AgAFAAMABAAEAAUABwAJAAsADQAMAAsACgAKAAgACAAIAAsA
DAALAA4ADwAMAAwADAALAAsACwALAAsACgAJAAgABwAGAAYABgAFAAUABgAGAAYABQAC
AAAA/v8AAAEAAwABAAEAAQABAAEAAwABAAEAAQAEAAQABAAEAAIA/v/8//r///8CAAQA
BAACAAEAAQAAAP3/+//6//j/+//8//z//P/3//b/8//x//D/8f/y//P/8f/w//D/7//t
/+v/6v/p/+v/7f/v//H/7f/r/+n/6P/s/+7/8P/y//H/8f/x//D/7//w//H/9P/5//v/
/f/+//z//f/9//3//v8AAAMABAAEAAUABQAFAAIAAgADAAMABAAGAAcACAAFAAUABQAF
AAMABAAEAAQABAAEAAQABQAHAAcABwAHAAsACwALAAoACQAIAAcABAAFAAYACAALAA0A
DAAMAA0ACwAIAAYABwAKAAoACwAMAAwACwALAAsABwAJAAsACwAKAAwADAALAAgACAAI
AAgACgALAA0ADgALAAkABgAFAAYABwAKAAsAEQAQAA4ADAAKAAgACgAKAAsACwAJAAkA
CQAKAAoACwAMAA0AEQATABQAFwAaABkAGQAaABsAGwAbABoAGwAbABgAFAAOAAkABgAE
AAUABAADAP7//P/8//3//f/9//7/////////////////////////AgAHAAgACAAJAAYA
BQAEAAQABwAHAAcABwAIAAoACwAMAAoADAANAA0ADgAPABAADwAPAA0ACwAIAAoADAAP
ABEADgANAAsACgAMAAwADgAPAA4AFQAiACUAIQAiACoALgA0AD0AQwA6ACQADwAAAPX/
7f/k/9j/0P/H/7f/pf+b/5X/l/+k/7f/x//T/9z/5f/v//n//v/+/wEAAwAIAAgACwAN
AA4AEAARABMAEgARABAADwARABEAEQASABAAEAAQABMAEQAPABEAEQAQABAAEAAPAA0A
DQANAA0ADgAPABAAEQAQABAAEAAPAA8AEAAQABAADgAMAAsACgAIAAkACwAJAAsACwAL
AAsADAAJAAgABwAKAAoACgAKAAwACgAKAAoACAAIAAcABAAFAAcACgAMAAkABwAGAAQA
BgAGAAUABAAEAAQAAgABAP3//f/9//3//v/+///////7//n/+P/3//j/+f/6//v/+v/5
//j/+P/4//j/+P/4//n/+//9//7//f/+////AgAEAAUABgAGAAgACQAJAAkACwAMAA4A
DgAOAA8ADwAPAAwADAANAA0ACwAMAAwADAANAA0ADQANAA0ADgAOAA4ADgAOAA4ADwAN
AA0ADQANABEAEQARABAAEQASABMAEgAQABAAEQATABMAEgASABMAEwASABIAFQATABIA
EgASABUAFQAWABcAEgATABQAEwASABQAFAATABEAEAAPAA4AEgATABUAFgAWABUAEwAT
ABAADwAQAA8AFQAXABcAFQAUABIAEAAOAAwADwAQABIAEwARABEAEQASABIAEwAUABUA
GAAZABkAGwAdAB0AHgAgACMAIwAjACIAIgAhAB0AGAAQAAsACAAGAAcABgAFAAAAAAAA
AAEAAQADAAQABQAFAAMAAwADAAMAAwADAAMABgALAAwADAANAAoACQAIAAgADQANAA0A
DQAPABAAEAAQAA4AEAARABEAEQARABEADwARABEAEQAQABIAEgATABMAFAAVABUAFgAO
AAwAEAAVABgAHQAiACcAJwAmACgAMgA8AEMAQwA0ACAACwD8//P/7//i/9b/yv/B/7X/
qf+b/5v/pf+w/7//0f/f/+b/7f/z//n/AAAIAAsADQASABIAFQAXABYAFgAVABUAFAAT
ABIAEQAUABUAFgAYABUAFAATABUAFQATABUAFQAUABQAFAATABMAEwATABMAFQAVABUA
FQASABIAEgARABIAEgARABAADwAMAAoACAAKAAsADQALAAwADQAOAA8ADwALAAkABwAJ
AAoACwAMAA4ADAAMAAwACgAKAAkABgAHAAkADAAOAAkABwAGAAQABgAGAAUABAAEAAQA
AgABAP/////////////+//7//f/6//n/+f/5//n/+f/5//n/+P/3//b/9v/3//j/+f/6
//v//f///wAA///+//3//v8DAAUABwAIAAYABwAHAAcABgAGAAcABgALAA0ADgAPAAsA
CgAKAAkABwAIAAgACAAIAAkACgALAAgACAAHAAYACQAKAAsADQAMAAsACgAJAA0ADQAN
AAwACgAKAAoACAAKAAoACwANAA4ADgAPABEAEAAOAA0ADwAQABAAEQASAA8ADQAMAAsA
BwAJAAsACwAJAAwADQANAAsACgAJAAgACgALAA0ADgAMAAsACQAJAAcABwAJAAkACQAN
ABMADwAIAAYABgAGAAYACQAKAAwADQALAAsACwAMAAoACwAMAA0AEAARABEAEwAZABkA
GgAcAB0AHQAdABwAGgAZABUAEAANAAkABwAGAAYABgAGAAIA///+//7//f/9//7/////
/wEAAQABAAEAAAD///7/AAAEAAQAAwADAAMAAwADAAQABwAHAAcABwAHAAgACAAIAAgA
CgALAAsADAANAA4ADQAOAA0ADAAKAAwADAANAA0ACwALAAoACgAKAAoACAANABgAGwAc
AB0AGwAcACYALAA0AD0APwA0ACQADwD6/+3/6//q/97/1P/J/73/r/+l/5n/kf+c/7X/
x//T/9z/4//r//X/+P/2//v/AwAGAAYACQALAAkACgAKAAsADAANAA4ADwAPAA8ADwAQ
AA8ADgANAA8ADQALAA0ADQAMAAwADAALAAkACQAJAAkADAANAA4ADwALAAoACQAHAAcA
CAAIAAgABgAEAAMAAgAAAAEAAwABAAQABQAGAAcABgADAAIAAQAFAAYABwAIAAcABAAD
AAIABAAGAAcABgAFAAUABgAGAAIAAQABAAAAAAAAAP///v/8//z/+v/5//X/9f/1//X/
9v/2//f/9//1//P/8v/x//P/9f/3//n/9f/z//H/8P/w//D/8P/w//L/9f/4//r/+v/6
//r//P///wEAAwAEAAMAAwACAAEAAQACAAQABAAGAAcABwAHAAQABAAFAAUABgAIAAkA
CgAIAAcABgAFAAcACAAIAAgACQAKAAsADQALAAkABwAFAAgACQAKAAoACgAKAAoACAAI
AAgACQALAAsACgAKAAsACwAKAAoADQALAAoACgAKAAwACwALAAsACQALAA0ADQAKAAwA
DAALAAoACgAKAAoADQANAA4ADgANAAsACAAHAAkACQALAAsACwAPABAADgAMAAoACAAI
AAgACQAJAAsACwALAAwADAANAA4ADwAQABEAEQATABUAFQAWABgAGAAXABYAFAAVABUA
EgAOAAkABQADAAIAAQAAAP//+v/5//j/+P/3//j/+v/8//3////////////9//3//f8A
AAIAAgABAAEA////////AAAEAAUABgAHAAcACAAIAAgABQAGAAYABQAJAAsADQANAA0A
CwAJAAYACAAIAAkACQAKAAsACwAMAAQABAAEAAUADAAXACAAIwAhAB4AIAAoADQAOQA7
ADgAJgALAPz/8//v/+z/5P/a/8//w/+3/6f/nf+b/6D/r//B/8//2P/h/+n/8//0//b/
+////wIAAgAFAAcACQAKAAoACwAKAAkACAAHAAgACQAKAAwACwAKAAkACwAKAAkADAAN
AAwADAAMAAsACAAHAAYABQAGAAcACAAJAAcABgAFAAMABAAEAAMAAgAEAAIAAQAAAP7/
/f/9//n//P/9//7///8AAP3//P/7//3//v///wAAAgAAAAAAAAAAAAAA///8//3//f/+
//7/+//5//j/9v/4//j/9//2//X/9v/1//X/8P/v/+7/7f/w//D/8f/x/+3/6//q/+n/
6//r/+v/6//s/+v/6v/q/+3/7v/v//D/7v/v//D/8P/z//T/9f/4//r/+//8//z//P/9
//3//f/8//z//f/8/wAAAQABAAEAAgACAAMAAwAFAAYABgAGAAMAAwADAAMAAQACAAIA
AgADAAQABQAHAAUABQAFAAUABwAHAAcABgAIAAgACAAGAAUABAAEAAUABgAGAAcACQAI
AAYABQAHAAUABAAEAAQABgAFAAUABQABAAMABQAFAAUACAAJAAkABQAEAAMAAgAGAAcA
CQAKAAoACQAHAAcAAwABAP3//P8BAAQABwAKAAgABgAFAAMABQAFAAUABgAGAAcACAAJ
AAgACQAJAAsAEAARABMAFgAVABUAFQAUABYAFQARAAwACQAFAAMAAgAAAP7//P/2//f/
+P/6//v/+v/6//r/+f/6//v//P/9//v/+//7//7//v/+//3//f////////8AAAMAAwAD
AAMAAwAEAAQABAAGAAgACQAJAAYABQAEAAEABgAHAAgACAAHAAYABgAFAAUABQAEAAQA
BgAGAAoACQAGAAsAEgAZAB0AHAAeACYALAAzADkANgAiAAkA/v/5//P/7P/k/9r/y/+7
/63/of+Z/5v/pP+x/73/xf/O/9X/2//j/+z/8v/3//v//v/+/wEAAwAEAAYABwAJAAcA
BwAHAAcABQADAAEAAAAEAAYACAANAAkABwAJAAkACAAIAAgABwAJAAkACQAJAAUAAwAB
AP//AQAEAAcACQAFAAQAAgAAAAAA/v/9//z//v///wEA///9//3//f/9/////f/9//3/
+//6//n/+P/6//r//P/+//3//v/+//z/+v/5//n/+P/4//n/+//8//n/+P/2//T/9P/0
//L/8f/v/+//7//v/+7/7P/r/+n/6v/r/+3/7//s/+v/6v/p/+r/6f/o/+j/6f/q/+v/
7P/s/+3/7v/u//D/8v/0//j/9//3//f/9v/4//n/+f/5//r//P///wAA//////7//f/9
//7/AAABAAAAAAD///7//v///wAAAQABAAIAAgACAAAAAAAAAAEABAAFAAYABwAHAAUA
AwAAAAEAAgADAAIAAwAEAAYACQAHAAQAAgABAAUABgAIAA0ACwAIAAYABAAFAAUABgAH
AAcACQALAAsABQAGAAUAAwADAAQABQAGAAUABQAGAAYABgAFAAMAAwAFAAUABwAHAAEA
AwABAAIAAwAEAAUABgAEAAQABQAFAAUABQAFAAYACAAJAAoACwALAAsACgALABIAEwAV
ABgAGAAXABYAFAAUABMADwAKAAcAAwABAAAA/v/8//r/9P/3//j/+v/7//r/+v/6//n/
+//7//v/+//7//v/+//+//3//P/6//n/+//9////AgACAAEAAAD//wEAAgACAAIABAAG
AAcABwAFAAUABQADAAYABwAIAAgABgAEAAMAAQAEAAUABQAGAAgABgAGAAcACgALABAA
FQAZABwAIAAoADIAOQA1ACYAEAABAPT/6//p/+D/0v/C/7P/of+T/4//jf+V/6b/u//J
/8//1v/d/+P/7f/0//r//////wEAAAACAAMAAQACAAIAAwAEAAUABgAHAAQAAwACAAIA
BAAGAAgADQAKAAcACAAHAAYABgAGAAUABQAFAAUABQADAAMAAwADAAQABgAIAAkABwAG
AAQAAgAEAAIAAQAAAAAAAQADAAEA/v/9//z/+/8BAAEAAwAFAAIAAAD+//z//f/8//3/
/v8BAAIAAgAAAP7//f/9//z//f/9//7//v/9//z/+v/4//f/+P/3//f/9v/3//j/+f/3
//T/8v/v//H/8f/y//P/8v/x//D/7//w/+//7v/u/+//8P/x//L/8f/x//H/8P/0//b/
+P/8//v/+//7//r/+//9//7////9//7/AAAAAAAAAQABAAEAAgAEAAcACQAGAAYABQAE
AAMAAwADAAMAAwAEAAQABAACAAIAAgADAAYABwAIAAkACAAHAAYABAAFAAYABwAGAAgA
CAAJAAsACgAIAAcABwAJAAoADAARAA8ADgAOAA4ADgANAA0ADQALAA0ADwAPAAsADAAL
AAkACwAMAA0ADgAMAAsACwAKAAwACwAJAAkACgALAA4ADwALAAoACgAKAAoACgALAAwA
DgAPAA4ADQAMAAwADQAPABEAEwARABEAEAARABYAFwAZABwAHwAfAB8AHgAcABsAFwAS
AA0ACQAHAAYAAwACAAEA/P/8//z//f/9////AAABAAEAAQABAAEAAQADAAMAAwAGAAUA
BAACAAEAAgADAAQABgAJAAkACQAJAAcACAAIAAgACQAMAA4ADwAMAAsACgAHAAoACwAM
AAwADgAOAA8ADwAMAAsACQAIAAwACgAMABEAFgAZABoAHwAfAB4AJAAwADgAPQA/ADQA
HAAHAPz/8//t/+b/2v/M/73/rf+f/5P/jf+V/6j/u//L/9f/4v/n/+3/8f/y//r/BQAL
AA0ADAAOAA8ADAAMAAsACwAOAA8AEAARAA4ADQAMAAwADQAOAA8AEwAPAA0ADwAPAAwA
DAAMAAsADgAPABAAEQAPAA8ADwAPAA4ADgAOAA0ADgAOAA0ADAAMAAoACQAIAAgACQAL
AAkACQAJAAkACQAKAAcABgAFAAgACAAIAAgABgAEAAQABAAHAAgACAAGAAcABwAIAAgA
BgAFAAUABAAEAAQAAwACAP7//v/8//v/+v/7//z//f/6//j/9//1//X/9f/2//f/9//3
//f/9//0//P/8v/y//T/9v/4//r/+P/5//r/+v/7//z//f8AAAIAAwAEAAQAAwADAAIA
AQADAAQABgAGAAgACQAJAAkABgAGAAcABwAJAAoACgAKAAYABQAEAAMABAAGAAcACAAG
AAYABgAHAAgACQAKAAsADwAPAA8ADgANAAwACwAIAAsADAAOABEADgAMAAsACwAMAAwA
DQARAA8ADgAOAA4AEAAPAA8ADwANAA8AEQARAA0ADgANAAsADAAMAAwADAANAA0ADgAO
ABAADwANAA0ADwAPABEAEQARAA0ACgALAAwADQAOAA4ADgAPAA8AEQARABEAEgASABMA
FAAVABgAGQAZABsAHAAbABsAHAAfACEAIwAkACAAHQAXABAADQAJAAcABgAGAAYABgAC
AAAAAAABAAEAAgAEAAYABwAGAAUABAADAAUABQAFAAgACgAKAAkACQAHAAcABwAIAA4A
DwAQABEADwAOAAwACgAKAAwADQANABAAEQASABEAEgARABAADgAQABAAEQARAA8ADwAO
AA4AEgASABQAGwAeAB0AHgAfACEAJAAqADQAPgBBAD0AKgASAAEA+P/1//H/5v/Y/8z/
vf+r/5//l/+V/6X/uv/H/9X/4//s//P/8//1//z/AAADAAkADgAOABEAEwAQABAADwAP
ABEAEQARABEAEQARABEAEgAPAA4ADQAPAA4ADQAQABEADwAOAA0ACwALAAsACwALAAkA
CQAJAAkACAAIAAgABwAIAAoACwAMAAoABgADAAAAAQADAAYABQADAAMAAwADAAQAAQAA
AP//AwAEAAUABgADAAAA///+/wEAAgACAAAA/////wAAAAD8//v/+//6//z//v///wAA
/P/6//b/8//y//P/9P/1//P/8v/y//H/7v/t/+3/7f/u/+//8P/x/+//7f/r/+r/7f/u
/+//8P/w//H/8v/y//D/8P/w//L/9f/3//n/+v/3//f/9v/1//X/9v/4//j/+v/7//v/
+//3//b/9v/1//b/+P/5//r/+f/5//n/+f/5//r/+v/6//z//P/8//3//P/7//r/+f/+
////AAAAAP///v/9//r//P/8//3///////7//v////3//P/8////AAAAAAEAAgABAP//
/v/9//v//f///////P/+//7//f/8//z//P/8//3//f/+//7/+//5//b/9f/2//f/+v/7
//7////+//3/+//3//T/+P/6//z//v/+//7///////3//f/9//7//v///wAAAQACAAMA
AwAFAAsACwAMAA4ADgANAAwACgAMAAsABwACAP//+//5//j/9v/0//L/7P/t/+7/8P/x
/+//8P/x//H/7//v/+//7//y//P/9P/4//b/9P/x/+//8f/z//X/+P/7//v/+//7//r/
+v/5//j/+v/8//3//f/7//v/+//5//v/+//7//r//P/8//3//f/9//3//P/8/wAAAgAA
AAEAAAD9/wIABwAJAA4AFgAgACoAMQArABoAAgDv/+T/3//h/9r/zv/C/7X/p/+X/4n/
hf+N/57/rf+5/8H/yP/T/93/4f/k/+7/9f/1//X/9P/2//f/+f/6//r/+//9//3//f/9
//v/+//7//z//f/+////AwAAAP3//v/9//z//P/8//v//f///wEAAwD///3/+//5//r/
+v/6//n/9v/2//X/9P/0//L/8f/w//L/8//1//P/8v/x//D/7//y//H/8v/z//T/9P/0
//T/8v/w//D/8P/y//T/9f/0//D/7//v/+7/7f/t/+7/7v/t/+z/6v/o/+b/5v/k/+P/
5P/l/+b/5//l/+L/4P/d/9//3//g/+H/3//f/9//3//e/93/3P/c/97/4P/i/+T/4f/h
/+H/4P/i/+T/5v/q/+v/6//r/+r/7P/t/+3/7f/u//D/8//0//T/8//x/+//8P/y//X/
9//1//b/9v/2//P/8//z//P/9f/2//b/9v/1//T/8//z//b/9//4//n/+f/5//n/+P/2
//b/9v/0//f/+P/6//3//P/6//n/+f/7//r/+v/9//v/+v/6//r/+P/3//f/9//4//v/
/v////n/+v/5//f/+P/4//j/+P/5//n/+v/6//z/+//5//n/AQD///n/+P/4//j/+P/4
//b/9v/3//f/+f/5//n/+v/5//n/+f/5//v//f/+/wEAAwADAAQABgAHAAcABwAGAAgA
BwADAP7/9//z//H/8P/y//L/8v/u/+z/6v/p/+f/6f/s/+//8f/v/+//7//v/+3/7f/t
//D/8v/y//H/8f/v/+//7//w//P/8//z//P/9f/2//b/9v/4//r/+//7//n/+f/5//f/
9//3//f/9v/0//T/9f/1//b/9//3//j/+P/2//b///8GAAcABgALAA0ADAAOABoAJAAn
ACkAJAAQAPn/7P/h/93/3v/Y/9D/xf+1/6X/mf+J/4X/kv+h/6v/uf/G/83/0//Z/+D/
5v/r/+v/7v/u//H/8//1//b/9v/3//f/9//3//f/9//3//f/+P/4//j/+P/7//r/+f/8
//3/+v/6//r/+f/5//n/+f/5//n/+f/5//n/9//2//X/8//0//T/8//y//P/8v/y//L/
8P/x//P/8f/z//P/8//z//j/9//4//n/+f/4//f/9v/4//b/9v/2//b/9v/1//L/8//z
//T/9P/v/+3/7P/q/+z/7P/r/+r/5//m/+P/4f/h/+H/4f/h/+P/4v/i/+H/3v/d/93/
3f/f/9//3//f/97/3f/c/9z/2//c/93/3v/f/+H/4//k/+T/5P/k/+b/6f/r/+3/7v/s
/+3/7f/t/+v/7P/u/+7/8f/z//T/9f/x//D/8P/v//D/8v/z//T/8//z//P/8//z//T/
9P/0//T/9P/0//X/8//z//P/8//3//f/9//2//j/+P/4//b/9f/0//T/9f/3//j/+v/9
//v/+P/2//f/+f/4//j/+P/4//f/9//3//P/9f/3//f/9//6//v/+//5//j/9//2//f/
9//4//j/+P/3//X/9f/1//P/9f/8//r/+v/6//r/9//2//b/9f/3//f/9//4//r/+//8
//3/+//7//r/+/8BAAMABgAKAAkABwAFAAIABAADAP//+v/z/+//7f/s/+3/7P/r/+b/
6P/o/+n/6f/o/+j/6P/n/+r/6//s/+3/6//r/+v/7v/v/+7/7P/r/+7/7//w//L/8v/x
//D/7//x//L/8v/y//T/9v/3//f/9v/1//T/8f/0//X/9v/2//X/9P/0//P/9f/1//T/
9P/6//b/8v/3//7///8CAAcACwAOABQAGAAeACUAJQASAPj/6//k/+H/2//M/7z/sv+l
/5H/hf+B/4H/if+a/6v/t/+//8L/yf/R/9n/4v/u//X/8f/y//D/8f/x//P/9P/0//X/
9f/1//X/9f/z//P/8//0//T/9P/0//f/9f/z//X/9f/2//b/9v/1//P/8//z//P/8//z
//P/8//0//T/9P/z//D/8P/v/+7/8P/u/+3/7P/q/+v/7f/r/+n/6f/p/+n/7v/t/+7/
7//s/+r/6P/m/+f/5v/n/+j/6v/s/+3/7P/p/+n/6v/q/+n/6f/q/+r/5//m/+T/4v/h
/+L/4f/h/9//3//f/9//3v/c/9v/2f/b/9v/3P/d/9z/2//a/9n/2v/Z/9j/2P/Z/9r/
2//c/9r/2//c/9z/3//g/+H/5P/k/+P/4v/g/+P/5//q/+3/7P/s/+3/7P/t/+3/7P/r
/+3/7v/w//H/7f/s/+r/6P/p/+v/7f/v/+3/7v/u/+7/7f/s/+v/6//u/+//8P/x//X/
8//x/w==
         </WaveFormData>
      </LeadData>
      <LeadData>
         <LeadByteCountTotal>10000</LeadByteCountTotal>
         <LeadTimeOffset>0</LeadTimeOffset>
         <LeadSampleCountTotal>5000</LeadSampleCountTotal>
         <LeadAmplitudeUnitsPerBit>4.88</LeadAmplitudeUnitsPerBit>
         <LeadAmplitudeUnits>��V</LeadAmplitudeUnits>
         <LeadHighLimit>2147483647</LeadHighLimit>
         <LeadLowLimit>268435456</LeadLowLimit>
         <LeadID>V2</LeadID>
         <LeadOffsetFirstSample>0</LeadOffsetFirstSample>
         <FirstSampleBaseline>0</FirstSampleBaseline>
         <LeadSampleSize>2</LeadSampleSize>
         <LeadOff>FALSE</LeadOff>
         <BaselineSway>FALSE</BaselineSway>
         <ExcessiveACNoise>FALSE</ExcessiveACNoise>
         <MuscleNoise>TRUE</MuscleNoise>
         <LeadDataCRC32>3373023370</LeadDataCRC32>
         <WaveFormData>
/P/8//z//P/6//r/+v/6//7/AAACAAQABQAGAAcACAAFAAQAAwACAAQABgAIAAoABwAE
AAEA/v8BAAIAAwAEAAIAAgACAAIAAgACAAIAAgAGAAgACgAMAAkACAAHAAYACwAOABEA
FAASABIAEgASABIAEgASABIAFQAWABcAGAAVABIADwAMABAAEgAUABYAFQAUABMAEgAP
AA4ADQAMABAAEgAUABYAEwAQAA0ACgALAAwADQAOAAsACgAJAAgABQAEAAMAAgADAAQA
BQAGAAIAAAD+//z///8AAAEAAgAAAAAAAAAAAP7//v/+//7/AAACAAQABgAEAAIAAAD+
/wAAAgAEAAYABgAGAAYABgAGAAYABgAGAAcACAAJAAoABwAGAAUABAAGAAgACgAMAAoA
CgAKAAoACAAIAAgACAALAAwADQAOAAsACgAJAAgACQAKAAsADAAKAAoACgAKAAkACAAH
AAYACAAMAA4ADwAMAAoACAAGAAsADgAQABQAFAAVABUAFAAXABgAGwAcACAAIQAiACMA
HwAZABUAEQAQABAAEAAQAA4ACwAGAAIAAgACAAIAAgAGAAYABgAFAAMAAQAAAP//AgAG
AAgACgAJAAQAAQD+//v/+//7//3/AQADAAQABgACAAAA/////wEAAgAEAAYABAADAAMA
AwADAAQABAAGAAkACwANAA4ADAAKAAgABwAIAAoAEwAbACAAIwAnADIASABkAIYAtADi
AAMBDQEBAeQAvgCNAE8AAACo/1v/Hf8G/xD/Hv8n/z7/YP9//5r/sv/E/9H/2//i/+v/
8P/4//7/AwAIAAwADQAKAAgABwAGAAgACgALAA0ADQAOAA4ADgALAAoACQAHAAgACQAI
AAgAAgAAAP3//P/8//z//P/9//7///8AAAEA/f/8//3//v8EAAYABwANAAoACQAHAAYA
CQALAA4ADgARABIAEgATABEADgAMAAoADgAQABAAEgAPAA0ADAAKAAgACgAKAAoACwAM
AA0ADgALAAwADAANABEAEwAXABkAGQAZABcAFQAVABgAGAAaAB4AIAAhACEAHgAcABsA
GAAZABwAHwAcABgAFgAWABYAFgAWABYAGAAaABoAGAAXABIADwAUABQAFwAbAB0AGQAU
ABIAEQANAA0ADQAOABAAEQARABEADgALAAoACAAHAAkACwANAA8ACgAGAAEA//8BAAIA
BAAFAAYABwAHAAcABQAEAAMAAwAGAAoACwAMAAkABgAFAAIABAAEAAcACQAOAA4ADQAL
AAkABgAJAAoADAAMAAwADQAKAAkABwAGAAgACAALAA0ADQAPABEAEwAQAA4ADQAMABAA
EQASABIAEQAQAAsACgAJAAkACwASABQAEgAQAA4ADAAKAAgACAAGAAkACgAMAA4ACwAM
AA0ADQARABMAFgAYABoAGwAcAB8AHQAfAB4AHQAeAB4AGgAYABMADgAMAAoACwAMAAoA
BgADAAQABQAGAAQABAACAAAAAwAEAAUABwADAAEAAgABAAQABAAAAP7//////wAAAQAB
AAEA///8//7///8AAAIA///+//z/+////wAAAAABAAMAAwAEAAQABAACAAEAAAAEAAgA
DAAQAA0ACAAGAAcADwAWACEALQA+AFAAZgCCAKgA1AD1AAEB9wDiAMYAmQBfABgAxv9z
/zP/GP8i/zD/Of9K/2T/f/+S/6L/tv/J/9v/5v/t//L/9v/4//7/AgAFAAUACAAKAA0A
EAANAAwACgAJAAkACgAKAAoACQAKAAsACwAJAAcAAwAAAP//AAAAAAIA/v/8//r/+f/6
//v//P/9//z//v8CAAYABQAEAAIABQAKAA0ADwASABEAEQASABAAEgASABEAEQAPAA4A
DgAOAAoACAAEAAIABQAFAAYABgADAAQAAwACAAQABAAEAAQABAAGAAcACQAIAAcACAAH
AAsADwARABMAEgAUABMAFAAVABYAFgAVABcAFgAWABQAEQAQAA8ACAAKAAoADAAOAAwA
CgAIAAgADAAMAAoACQAIAAUACgAKAAkACwALAAUACAAKAA0ADQALAAsADAAOAA4ADQAM
AAgACQAKAAoACwAIAAcABgAFAAcABgAEAAUABAACAAEA/////////v/9//3//v///wEA
/f/+//z/+v/9//7/AQACAAAA/v//////AwAEAAQAAwADAAIABwAKAAcABgAFAAUACQAL
AAwADgAMAAoACwALAAsACwALAAsACwAKAAoACgAJAAkACQAIAAkACgAHAAgABwAGAAUA
BAADAAIABQAGAAkACgAHAAQAAgAAAAIABAAGAAcACgALAA0ADgAMAA0ADgARABUAGQAa
ABsAGgAYABIADgANAAwADgAQAA0ADAAIAAIA/P/8//z//P///wIAAwAEAAAA/v/8//v/
/f///wQABwAGAAYAAgAAAP3/+//6//n//P///wAAAAD9//v/+f/4//n/+v/6//v//v/+
//3//f/6//n/+f/4//z//v8BAAQAAwACAAEAAAD//wQACAALAA8AEAARABUAIAA0AEwA
ZgCOALwA4wD9AP0A6gDUALUAhwBQAAYAs/9p/yz/Dv8Q/x3/Kv9G/2f/hP+c/7D/uf+/
/8z/1//g/+r/9P/7/wAABAAFAAQAAgABAAAAAQAEAAYACQAHAAgACAAIAAUABAADAAEA
AgADAAIAAgD9//r/9v/0//T/9P/0//X/9f/1//X/9f/x//D/8f/y//f/+v/8/wMAAgAB
AP///v8AAAMABwAIAAgACAAHAAcABAACAAEAAAACAAQABAAGAAMA///8//j/+v/+/wAA
AgAAAAAAAAAAAPz//P/7//v///8BAAUABwAGAAcABgAFAAgADAANABAAEQASABIAEQAP
AAwACgAGAAoADgASABAACgAGAAQAAgAFAAYABwAKAAkACAAFAAMAAAD9/wIAAgAGAAsA
DgALAAgABgAFAAEABAAFAAcACgAMAAsACgAGAAUABAACAAEABAAFAAYABwAEAAIA////
/wAAAAABAAEAAQABAAAA///9//z/+//7//7/AgADAAQAAgD+//z/+P/7//z/AAADAAgA
CAAHAAUAAQD+/wEAAgAEAAYACAALAAkABwAEAAIABAAEAAcACQAJAAkACQAJAAUABAAE
AAQABwAJAAsADAAJAAYA///8////AQADAAYADAAOAAkABgADAAAAAgACAAQABAAFAAQA
BAAEAAMABAAFAAUACwANABAAEgARABEAEQATABYAGQAZABkAGgAaABYAFAAQAAwACwAK
AAwADAAJAAQA/v/+//7//v/8//7//v/+/////v/9//3//P/7//3//f8AAAIAAAAAAPv/
+f/4//f/+f/7//v/+v/9//3//f/+//3//P/6//n//P/+////AQD+//3//f/8/wEAAgAE
AAYABAAEAAQABAABAAIABAAHAAkADgAZACEAKgA+AFQAcACWAMYA7wAFAQMB8gDcALEA
dQAuANr/if9H/xj/Dv8a/yf/Nv9Q/2//hv+a/7D/v//N/9r/4f/m/+z/7v/0//j/+//7
//7//v///wAA//8AAAAAAQAEAAYABwAIAAUABAADAAEAAQABAP///v/8//z/+//8//f/
9v/1//X/9//5//v//f/5//j/+f/6//v//P/8/wEAAwADAAIAAgABAAMABgAGAAcACAAI
AAkABwAEAAIAAAABAAIAAQACAAQAAwADAAIAAAAAAP7//P8AAAIABAAGAAAAAAD/////
AgADAAYABwALAA0ADQANAAsADAAKAAoADQAQABIAEwAQAA4ADQAKAAsADgARAA4ADwAO
AA8AEAAOAAwACgAKAA4AEAAQABEADAAJAA4ADgANABEAEwAPAA4ADgAPAA0ACgAJAAkA
CgALAAsACwAIAAcABgAEAAMAAQABAAEAAQADAAIAAAABAP///v/+//3///8BAAIAAwAB
AAAA/////wAABAAFAAYABwAGAAcABgAEAAIAAwADAAkACgAKAAkABwAEAAcACAAHAAYA
BQAFAAgACQAJAAoACAAGAAcABwAIAAkACgALAAcABAACAAAAAwAFAAcACAAIAAgABAAE
AAAA///+//7/AgAGAAgABgAEAAAA/v/8//r//f/+/wEAAgABAAAAAAAAAP//AAABAAEA
BwAJAAwADgALAAsACwANABEAFQAWABcAFQAUAA8ADAAIAAQAAwACAAUABgAEAAAA+f/4
//f/9v/5//z//f/+//v/+v/5//n/+P/3//n/+f/8//7//P/8//f/9f/0//P/9v/5//r/
+v/8//v/+v/6//n/+v/6//v//v/+//3//f/7//v//P/8/wAAAAABAAIABAAEAAQABAD9
//7/BAALABEAFgAbACEAMABCAFoAfgCsANoA+wADAfcA4AC8AI0ATwAAAKb/V/8f/wj/
Dv8a/yn/Qv9c/3f/kv+q/7z/x//V/9z/4f/o//D/9P/5//7/AgADAAEAAAAAAAAA/v8A
AAEAAwAFAAgACgAMAAgABgAEAAEAAwADAAEAAAD///7//P/8//j/+P/4//n//P/9//7/
///6//j/+P/4//3//v/+/wMAAgABAP///v8BAAMABgAGAAgACgALAA0ACQAGAAQAAgAF
AAYABQAGAAcABQAEAAIA//8AAP///v8CAAQABgAIAAQABAADAAMABwAHAAkACQAJAAsA
CwALAAsADgAOABAAEwAUABQAEwASABAADwAMAA4AEAASAA4ADAAKAAoACgAJAAgABwAI
AA0ADgANAA0ABwADAAcABgAIAA0AEAANAAsACgAKAAcABAADAAMABAAGAAcACAAGAAQA
AgD///3///////////8BAAAA/v////7//P/7//n/+//9//7////9//z/+//7//3/AAAA
AAAAAQAAAAEAAAABAAAAAgADAAgACAAHAAUAAQD+/wEAAgAFAAYABwAJAAkACQAIAAgA
BQAEAAYABwAJAAsADQAPAAoACAAHAAYACQALAA0ADgAMAAwACAAIAAYABQAEAAQACAAM
ABAACgACAAAAAAAAAAAAAgAEAAgACgAHAAYABgAGAAgACgAMAA0AEAARABMAFAASABMA
FAAXABkAHQAeAB8AHAAaABQAEAAPAAwADAAMAA0ADgAMAAgAAAD+//z/+v/9/wAAAQAC
AP///v/9//3/+//7//7///8CAAIA/v/8//f/9f/0//P/+P/7//z//P/7//n/9//2//n/
+v/6//v//f/+//7////9//v/+v/4//3//v8AAAIAAQAAAP///v/9/wIABAAHAA8AEgAT
ABcAIAA2AFIAcACYAMgA7wABAf0A6ADGAJsAaQAsANj/gf89/w7/Bv8S/xv/JP9A/2n/
hv+c/67/u//H/9T/3f/e/+b/8v/3//z/AAABAP///v/+//7//v8AAAEAAwAFAAYABgAG
AAMAAgABAP//AAABAAAAAAD7//r/+P/4//T/9P/0//X/+f/7//3////4//b/9v/2//z/
/v///wUABAADAAEAAAADAAUACAAIAAkACgAKAAsABwAEAAIAAAACAAQABAAGAAQAAQD/
//z//P/+//7//v8AAAAAAAAAAP3//v/+////BAAFAAgACQAKAAsACgAJAAkADAAMAA4A
EQAUABYAFwATABAADgAKAA4AEgAWABQAEQAOAA0ADAALAAoACQAKAA4ADgAMAAsABwAD
AAcABgAKAA8AEgAPAAwACgAJAAUABQAFAAYACAAKAAsADAAKAAgABgADAAEABAAFAAYA
BwADAAAA/P/7//z//P/9//3/AAABAAEAAQD8//r/+P/3//n//v8AAAIAAQD+//3/+v/6
//r//f///wQABAADAAEA/v/8/wAAAgADAAQABQAHAAcABwAGAAYABQAEAAYABwAIAAkA
CgALAAYABAADAAIABgAJAAwADgALAAoABQAEAAQABQAGAAgADgAQAAwACQAGAAMAAAAB
AAIABQAGAAUABAAEAAQAAwAEAAUABQAKAAsADQAOAA0ADQANAA8AEAATABMAEwAUABQA
EAAOAAkABgAGAAYABwAIAAYAAgD8//r/+P/2//n//P/9//7////+//3//f/6//n/+//7
////AAD9//z/+f/3//b/9f/4//v//P/8//7//f/8//z/+//6//j/9//8//7///8BAP//
/f/8//r//f/+/wAAAgADAAQABQAGAAEABAAGAAcACwAUAB0AJQAwAD4AVAB0AJ4AzADv
AAUB/QDkAMQAmwBnACgA2P+F/0P/HP8Y/yD/J/82/07/af+G/57/rv+9/8v/2v/f/+L/
6v/y//j//P/////////+//7//v/7//z//P/9/wAAAgADAAQAAAD+//z/+f/6//v/+v/6
//j/+P/3//j/8//y//H/8f/0//X/9v/3//L/8v/0//b/+f/6//r///8AAAEAAQACAP//
//8AAP7/AgAEAAUABwADAAAA/v/8//7//v/8//z//v/9//3//P/5//r/+f/4//v//P/9
//7/+//8//z//f8BAAEAAwADAAYACQAKAAsABwAIAAYABgAJAAwADgAPAA0ACgAIAAQA
BgAIAAoABgAGAAQABAAEAAMAAgABAAIABgAGAAQAAwACAP//BAAEAAUACQALAAcABgAG
AAcABQACAAEAAQACAAMAAwADAAAAAAAAAP///////////////wAA/v/7//v/+v/4//f/
9f/3//n/+v/7//f/9v/1//X/9f/4//j/+P/6//j/+P/2//f/9v/4//n//f/+//7//f/7
//j/+//8//7//v/+////AAABAAEAAgD///7/AAABAAEAAwAFAAcAAwAAAP7//P8BAAMA
BQAGAAQABAAAAAAA+f/3//X/9v/7//7/AQAEAAEA/v/9//r/+v/6//v//P/+/wAAAgAD
AAQAAwADAAIABgAJAAwAEQAOAA8ADQALAA0ADgALAAoACAAGAAcACAAEAAIA/f/2//X/
+P/7//7/+//6//f/9P/1//b/9//5//n/+f/8//3//P/6//T/8P/y//P/9f/3//X/9f/z
//D/8f/x//H/8v/1//b/9v/3//T/8v/v/+3/8f/z//b/+P/3//b/9v/2//j/+P/4//j/
AQAAAAAA+//5//7/BwARACAANABMAGgAjACyANUA7QDvAOAA0gC1AIUASAD4/6H/Uf8W
/wL/DP8b/y7/Rv9j/3j/iv+Y/6f/s//A/83/3P/o//D/8P/y//P/8f/z//T/9v/4//b/
+P/5//v/+P/4//f/9v/3//r//f////v/+f/1//L/8f/w/+7/7v/t/+7/7//x/+7/6//o
/+X/5//q/+//9P/z//L/8P/z//b/9//3//j/+//9/wAAAAD+//z/+f/3//n/+v/8//7/
+v/4//T/8v/z//P/9P/0//T/9v/2//b/9P/y//D/7v/v//T/+P/9//v/+f/5//f//P//
/wAAAQABAAQABAAGAAUABgAGAAUABwAIAAoACgAHAAYABQD+/////v///wAAAAAAAAAA
AgACAAAA/P/5//v/+/8DAAYABAAFAAQA/f/9//7/AAD//wEAAQACAAQAAQD///3/+P/7
//7/AAADAAAA/f/6//f/+f/4//b/9//4//j/+f/5//f/9f/y/+//8v/0//b/+f/1//b/
9P/y//P/8v/z//L/9v/2//n/+//7//j/9P/v//L/9P/8/wIA/v/8//r/+f/7//v/+v/6
//v//P8AAAMA///9//v/+f/5//r//P/+//3//f/9//z//P/8//j/+P/6//v//P/+//b/
9P/2//b/+v/8//7/AAD8//r/+v/4//n/+P/4//j/+f/8////AQAAAP/////+/wMABwAL
ABEADQANAAoABwAIAAgABAACAAAA/v///wAA/v/8//f/8P/v//L/9f/4//T/9P/y//D/
8v/y//L/8//z//P/9v/3//b/9P/u/+r/6//t//D/8//z//P/8f/u//D/7//u/+7/7//w
//D/8f/x//D/7v/t/+//8f/0//b/9P/y//H/8P/y//T/9v/4/wEA/v/8//v//f/+/wMA
EQAoAEIAWgB6AKQAzADlAO0A5wDcAMQAlwBdABIAuv9j/x3/+P76/g7/Jf88/1r/d/+M
/5j/pP+v/73/zP/Z/+b/7P/w//D/8v/z//H/8f/w//D/8P/z//b/+P/7//n/+P/2//T/
9v/6//7/AQD9//n/8//u/+z/7P/r/+z/7f/u/+//8f/v/+3/6//p/+r/7P/w//T/9P/y
/+//8f/0//X/9f/2//j/+////wAA///+//z/+//9//7/AAACAP///v/7//r/+v/5//n/
+P/6//z//P/8//n/+P/3//b/+P/8////AwABAP/////9////AQABAAEABAAIAAkADAAL
AAoACAAFAAkACgAMAAwACQAKAAsABgAFAAQABQAGAAkACgALAA4ADQAKAAUAAQABAAEA
CQAMAAkACwALAAUABQAEAAQAAQACAAMABQAIAAUAAQD9//b/+f/8//7/AQD///3/+//5
//r/+P/1//X/+P/4//n/+f/2//X/8//x//X/+P/7/////P/8//n/9v/5//j/+f/4//3/
/v8CAAUABQACAP7/+f/7//z/AwAIAAUABAADAAMAAQABAAAAAAABAAIABgAJAAUAAwAB
AP//AAACAAUACAAGAAUABAACAAQABAAAAAAAAgADAAQABgD+//z//v/+//7//v///wAA
AwAEAAEA/v/8//r//v8CAAYACQAIAAcABwAGAAgACwAOABMAFAAXABcAFwAUABIADAAI
AAcABgAIAAoABwAGAAIA/P/6//r/+v/6//j/+v/6//r/9//2//X/9f/3//n//v8BAP7/
/P/2//L/8//z//T/9f/5//v/+//6//j/9f/y//D/8//2//j/+//6//j/9f/z//b/9//5
//r//v/+////AAD8//r/+P/2//3//v8CAAkACwAIAAkAEQAiADQAUAByAJoAxgDpAPkA
8QDeAMYAnwBnACAAyP9x/yn/+v70/gT/Ff8s/1D/cf+K/57/rv+3/7//yP/P/9z/6v/0
//f/+v/8//v/9//0//L/8P/z//j//P8BAAAAAAD///7//v/+//7//f/9//3/+//6//b/
9P/x//D/8P/y//T/9//1//P/8f/v/+7/7v/w//L/9f/2//b/+//6//n/9//2//n//f8C
AAQAAwACAAAA//8AAAAAAQACAAQABAACAAIA/v/7//n/9v/6//7/AAACAP///v/9//z/
/P/+////AQADAAMABQAFAAUABQADAAEAAwAIAAoADgANAAwACgAHAAkACgAMAAwADgAQ
ABIADgAJAAYABQAEAAgACgAMABAAEAAOAAoABwAGAAMACAAIAAkADQAPAAsABgAEAAMA
//8AAAEAAwAGAAQAAwACAP7/AAAAAP////8CAAMABAAFAAAA/P/3//X/+P/6//3////8
//v/+f/3//n/+v/7//3//f8AAAAAAAD9//r/+f/2//z//v8DAAcABgAEAAEA/f/9//z/
AQAEAAYABgAGAAcABgAFAAMAAgAEAAYACwAPAAsACwALAAsACgAKAAsADAAOAA8AEAAQ
AA4ADgAKAAoADQAPABEAFAAUAA4ACAAJAAoACwAMAA0ADgARABIAEAAOAA0ADAANABAA
EwAVABoAGwAdAB4AHQAdAB0AHwAiACcAKQArACkAJgAfABoAGQAWABYAFgAWABYAEwAO
AAkACAAHAAYACQAMAA0ADgAKAAgABgAFAAYABwALAA0ADAAMAAgABgACAAEAAQABAAUA
CQALAAwACQAHAAUABAAGAAgACQALAAwADAALAAsACgAJAAkACAALAAwADgAQAA0ADAAL
AAoADQAUABgAHQAfAB4AIwArADoAUgBuAJQAwgDsAAcBCQH3AN4AugCLAEsA9v+g/1X/
Hf8G/xL/IP8t/0z/cP+N/6j/vv/O/9f/3f/i/+n/8v/4/wIACAAMAA8ADwANAAoACAAG
AAcACgAMAA8AEAASABMAFAAPAA4ADQALAA4ADwAOAA4ACgAIAAUABAAEAAYACAALAAoA
CQAIAAcAAQAAAAEAAgAGAAgACQAPAA0ACwAIAAYACgANABEAEgAQABAADwAPAA8ADgAO
AA4AEgAUABQAFgASAA8ADQAKAA0AEAARABIAEQAQAA8ADgAKAAwADQAPABUAFwAbAB0A
GgAZABYAEwAVABoAHAAgACEAIgAiACEAHgAcABsAGAAcACAAJAAiAB0AGgAZABgAGQAa
ABsAHgAgACAAHgAdABkAFQAZABgAGwAfACEAHQAYABYAFQARABMAEwAUABYAGAAXABYA
EgAQAA4ACwAJAAwADQAOAA8ADAAKAAcABwAJAAoADAANAA8ADwAOAA0ACQAIAAcABwAK
AA4ADwAQAA0ACgAJAAYACQAKAA4AEQASABIAEQAPAAwACgAOABAAEwAUABUAFwAUABMA
EQAQABIAEgAVABcAFwAXABcAFwAVABQAFAAUABcAGQAbABwAGAAWABAADgAQABEAEgAU
ABYAFgAUABQACgAKAAYACgAMAA4AEAAPAA4ADwAOAA4ADgAPABAAEwAWABkAGwAaABkA
GQAYABoAHQAgACUAIwAlACQAIwAjACIAHQAaABoAGAAZABoAGAAWABEACgAIAAoADAAO
AAwADAAKAAgABQAEAAMAAwAHAAkADgARAA4ACgACAPz/AAADAAcACwALAAsACQAGAAQA
AwACAAIABQAIAAoADQAMAAoABwAFAAgACQALAAwADQAMAAwADAAOAA4ADgAOABcAGAAY
ABcAEwASABcAJQA6AFIAcACSALoA4gD9AAUB9wDcAL4AlQBhABgAvv9t/y//EP8Q/yL/
L/9G/2r/i/+i/67/uP/F/9P/4P/p//j/BAAIAAgACgALAAkACwAKAAoACgALAA4AEAAT
AA8ADgAMAAoADAAOABAAEQAOAA0ACgAIAAUABAACAAIAAgAEAAYACQAGAAMAAAD9//z/
/v8CAAYABgAGAAUACQAHAAcABgAGAAsADwAUABYAFAASAA8ADQARABIAFAAWABQAEgAO
AAwACQAHAAYABAAHAAoACwAMAAkABgADAAAAAgAGAAkADQANAAsACwAJAAsADQANAA0A
DwAUABYAGgAXABYAFAARABUAFgAYABgAFQAWABcAEgAQAA4ADgAOAA8AEAARABQAFAAS
AA4ACwAKAAkAEAASABEAEwATAA0ADAAMAA0ACwAOAA8AEQAUABEADQAJAAIABQAIAAoA
DQAKAAkACAAHAAgABgADAAMABgAGAAcABwADAAEA/v/7////AgAFAAkABwAIAAYABAAC
AAAAAAD+/wIABAAJAA0ADQAKAAYAAQADAAQACwAQAA8ADgANAA0ADQANAAwADAAQABIA
FwAbABQAEQAOAAsADQAOABAAEgATABMAEwASABQAFAAQABAAGQAZABUAEAAOAA4ADgAO
AA4ADgAQABAADQAMAAwADAALAAwADQANABMAFQAYABoAFwAXABcAGQAbAB8AIAAhACEA
IAAbABgAEwAQABAAEAATABQAEgAOAAYABAACAAAABAAIAAoADAAKAAgABgAFAAUABQAI
AAkACgAKAAYABAABAP///v/9/wAAAwAEAAQAAgABAAAAAAABAAIAAgADAAUABgAGAAcA
BgAFAAUABAAGAAYABwAIAAoACgAKAAoABwAGAAoAEQAbABwAGwAhAC4APgBSAHQAngDI
AO0ABQEDAe4A1gCtAHsAQgD4/6X/X/8s/xz/KP8t/zT/Tv9t/4j/ov+0/8P/0f/c/+X/
7P/0//r/AAAEAAcABwAFAAQABAAEAAIABAAFAAcACQAMAA4AEAANAAwACwAJAAoACwAK
AAoABwAGAAQABAABAAAA/////wEAAwAFAAcAAgAAAAAAAAAFAAYABgALAA0ADQAMAAwA
CwALAAwACgAHAAYABAADAAcACAAKAAwA/P/u/97/0P/I/7//t/+u/6r/qv+o/6b/qP+q
/6z/rv+s/67/r/+x/7n/vf/D/8f/y//N/83/zf/Q/9T/1f/Y/9v/3v/g/+H/4P/e/93/
2v/d/+D/4//g/93/2v/Z/9j/1v/W/9b/2P/b/9z/2//b/9j/1f/a/9r/3P/h/+T/4f/i
/+L/4//h/9//3//g/+L/5f/n/+n/6P/k/+L/3//d/+D/4f/i/+P/5P/i/9//3//g/+D/
4f/h/+L/4//j/+P/3//e/93/3f/f/+L/4v/i/+P/4v/j/+L/4f/g/+L/4//p/+r/6v/p
/+X/4v/l/+b/6f/q/+v/7f/v/+//7v/u/+z/7P/v//H/8f/z//X/9//y//D/7//u//H/
8//1//b/9P/0//D/8P/v/+//8//4//r/+v/6//r/9//0//P/8P/x//L/9P/2//b/+P/6
//v//P/7//v/+v/9/wEABQALAAcABwAEAAEABQAGAAMAAgD+//r/+f/4//b/9v/z/+7/
7P/u//D/8v/w//D/7v/s/+//8P/x//P/8v/x//P/8//x//D/6//o/+n/6//u//H/8f/x
/+//7P/v/+//7//w//H/8v/y//P/8v/w/+3/6//t/+//8v/0//L/8P/v/+7/8v/0//b/
+P/9//b/8v/3//3/AAAJABcALgBGAGIAggCoANIA7QDxAOMA0gC4AI0AUQD8/57/Uf8V
//z+Bv8c/yv/RP9i/3v/jv+c/6j/tf/D/87/2//s//b/9P/1//b/9v/z//T/9P/1//b/
+P/6//v//f/8//z/+//6//z//v8AAAEA/f/7//f/9P/0//T/8//0//L/8v/y//P/8P/v
/+7/7f/u//D/9P/4//j/9v/z//X/+P/5//n/+v/7//3/AAAAAP///v/8//v//v8AAAMA
BgADAAAA+//4//v/+//8//z/+v/8//z//P/5//j/9//2//j//P///wMAAwABAAEA//8C
AAUABgAHAAcACgAKAAwACwAMAAwACwAPABAAEgASABAAEAAQAAoACwAKAAsADAAKAAoA
CgAMAAsACgAHAAUABgAFAAwADgAKAAsACgADAAQABgAJAAkACAAHAAcACAAHAAUAAwD+
/wMABgAIAAsABgADAAAA/f8AAAAA//8BAAEAAAAAAP///P/7//n/9//5//z///8DAAEA
/v/6/w==
         </WaveFormData>
      </LeadData>
      <LeadData>
         <LeadByteCountTotal>10000</LeadByteCountTotal>
         <LeadTimeOffset>0</LeadTimeOffset>
         <LeadSampleCountTotal>5000</LeadSampleCountTotal>
         <LeadAmplitudeUnitsPerBit>4.88</LeadAmplitudeUnitsPerBit>
         <LeadAmplitudeUnits>��V</LeadAmplitudeUnits>
         <LeadHighLimit>2147483647</LeadHighLimit>
         <LeadLowLimit>268435456</LeadLowLimit>
         <LeadID>V3</LeadID>
         <LeadOffsetFirstSample>0</LeadOffsetFirstSample>
         <FirstSampleBaseline>0</FirstSampleBaseline>
         <LeadSampleSize>2</LeadSampleSize>
         <LeadOff>FALSE</LeadOff>
         <BaselineSway>FALSE</BaselineSway>
         <ExcessiveACNoise>FALSE</ExcessiveACNoise>
         <MuscleNoise>TRUE</MuscleNoise>
         <LeadDataCRC32>878660000</LeadDataCRC32>
         <WaveFormData>
AgACAAIAAgACAAIAAgACAAQABAAEAAQABQAGAAcACAAHAAYABQAEAAYABgAGAAYABgAG
AAYABgAHAAgACQAKAA0ADgAPABAAEgASABIAEgAVABYAFwAYABoAGgAaABoAHAAeACAA
IgAiACIAIgAiACQAJAAkACQAIwAiACEAIAAeAB4AHgAeAB8AIAAhACIAIAAgACAAIAAf
AB4AHQAcAB4AHgAeAB4AHQAcABsAGgAZABgAFwAWABUAFAATABIAEQAQAA8ADgANAAwA
CwAKAAgACAAIAAgABgAGAAYABgAEAAQABAAEAAYABgAGAAYABAAEAAQABAAGAAYABgAG
AAYABgAGAAYABgAGAAYABgAJAAoACwAMAAoACgAKAAoACwAMAA0ADgAOAA4ADgAOABAA
EAAQABAAEgASABIAEgAQABAAEAAQABIAEgASABIAEAAQABAAEAAQABAAEAAQAA4ADgAO
AA0ADwAPAA8ADwANAA4ADgAOABEAEQASABQAFQAWABcAGgAbABwAHgAfACEAIAAgACAA
HgAaABgAFQARABAAEAAPAA8ADQAJAAgACAAIAAcABwAGAAYABQAFAAcABgAGAAYACQAJ
AAkACAAFAAMAAwADAAEAAAAAAAAAAQADAAUABgADAAMABAAEAAQABAAEAAUABQAFAAUA
BwAHAAcABwAHAAcACQALAAsACQAJAAkACgAIAAYADAASABQAFwAfADIATwBxAJgAygD9
ACsBUAFbAUUBGAHYAIwAMADH/2b/Hv8F/xX/K/85/1D/b/+O/6T/uP/L/9X/3f/o//D/
8//4//n/+//9//3//f/+/wAAAAABAAEAAQADAAQAAwACAAEAAQACAAMABQAGAAUABAAE
AAMAAAAAAAEAAgACAAIAAQD/////AAABAAEAAgACAAIAAwAFAAMAAwAFAAQAAQAAAP//
AAABAAEAAQADAAMABAAFAAMAAgACAAMABQAFAAYABwAIAAkACwAMAAoADAAMAAsADQAO
AA8ADwAPABIAFAAVABcAGQAbABwAGwAdAB4AIAAfAB8AHwAhACQAJAAjACMAJAAkACEA
IQAfAB4AHgAeAB8AHQAfAB8AHwAgACAAHgAgACAAIAAfACAAIAAgACAAIAAfAB0AGgAX
ABYAFgAWABUAFAATABIAEAAQAA8ADQAOAAwADAAMAA0ADAALAAsACAAFAAQAAQACAAMA
BAAFAAMAAwADAAQAAgACAAIAAgAEAAQABAAEAAMAAwADAAQAAgACAAQABAAEAAQABAAG
AAgACAAJAAoACAAIAAgACQAJAAkACwALAAkACQALAAsACwAMAA0ADgAQABAAEAARABEA
EAAPAA4ADwAOAA4ADwAPAAsADAAOABAADwAOAA0ADAALAAsACwALAAsACwAMAAwADAAN
AA0ADgAQABEAEgATABYAFwAYABoAGwAbABoAGgAZABgAEwAQAA8ADQAMAAwACQAJAAcA
AwAEAAQABAADAAEAAgACAAEAAwADAAIAAgACAAMAAwADAAAA///9//3///////7//v/+
//7///8AAAAA/////wAA/v/+//7//v8BAAEAAQABAAMAAwADAAMAAQD//wEAAwAFAAcA
CQALAAoABgAEAAYACgAMAA8AGwAyAEsAZwCQAMIA9wAlAUYBUQFDAR4B4gCcAE4A6/+C
/zL/D/8b/y3/Of9K/2f/hv+c/67/wf/R/93/5v/q/+//9P/z//f/+f/5//n//P/+//7/
///9//3///8AAAAAAAAAAAEAAQABAAIAAgADAAIAAgABAAAAAAABAAIAAgACAAEA////
/wAAAQABAAAAAAAAAAEA///9//3///8AAP//AAABAAAAAQABAAEAAQABAAIAAwADAAIA
AgADAAIAAQABAAEAAgADAAUABgAHAAoACwALAAsADAANAA0ADwASABQAFQAUABUAFgAW
ABUAFwAYABoAGwAbABsAHQAcABwAGwAbABwAHAAZABkAFwAWABYAFgAXABUAFwAXABkA
GgAaABgAGAAYABgAFwAWABYAFgAWABUAFQAUABIAEQAQABAAEAARABAADwAOAA0ADAAK
AAcACAAGAAYABgAFAAQAAwADAAEA//////3////////////9//3//f/+//7//v/+//7/
/P/8//z//P/9//3//f/+//z//P/+//7/AAAAAAAAAgACAAIAAwAEAAIAAgACAAMABQAF
AAcABwAFAAUABwAHAAgACAAIAAgACAAIAAgACQAIAAgACAAIAAUABAAEAAUABwAIAAgA
CAAIAAgABwAHAAcABwAFAAUABgAGAAUABQAEAAQACAAJAAoACwAOAA8AEAASABMAEwAS
ABIAFAAUABAADgANAAsACgAKAAgABwAEAP//AAAAAAAA///9//7//v/9///////+//7/
AAABAAEAAQD+//3/+//7//v/+//6//r/+P/4//n/+v/8//v/+//8//r/+v/6//r//f/9
//3//f/8//v/+v/5//r/+f/8///////////////+/wAAAAD+/wAAAgAFAAkAGgA3AFMA
bgCaAM8AAwEyAU8BVwFGARoB3ACUADcAzP9s/yX/Bf8P/yP/Nv9P/2z/iP+g/7P/vf/F
/9L/4P/l/+r/7f/x//P/8//z//L/9P/0//X/9//3//n/+v/4//j/+P/5//n/+f/6//r/
+f/4//j/9//2//b/9//4//j/+P/3//X/8//0//X/9f/0//T/9P/1//X/8//z//X/9//1
//X/9f/2//f/9//3//f/9//4//n/9//2//b/9//3//f/+P/5//j/9//3//b/+f/+/wEA
AwABAAIAAwADAAEABAAGAAcACgALAAwADAALAA0ADgAQABEAEQARABMAFAAUABMAEwAT
ABIADgANAA8AEAASABQAEgAPABAADwAQABIAEwASABEAEAAPAA0ADAAMAAwADAAPAA8A
DgAMAAkACAAIAAgACQAIAAcABgAEAAQAAwABAAAA/v/+//7//f/8//v/+//7//n/+f/3
//f/9//3//f/9f/1//X/9v/2//b/9v/2//b/9v/2//b/9f/1//X/9v/4//j/+v/6//z/
/P/8//7//f/8//z//P/+//7//v////////8BAAEA/////wEAAQACAAIAAgACAAIAAgAC
AAMABAAEAAQABAACAAAA/////wAAAQABAAIABgAGAAMAAgABAAAAAQABAAEAAQD+//3/
/f/8////AQACAAQABgAHAAgACQAKAAsADAAOABEAEQAQABAAEAAQAAwACgAJAAcABgAG
AAQAAwAAAPv/+//8//3//f/8//z/+//5//n/+f/4//j/+v/7//v/+//8//v/+f/5//j/
9//1//T/9v/2//f/+P/4//f/9//4//r/+v/6//r/+f/5//n/+f/5//n/+f/5//z/+//+
/wEA/v/9//z/+/8AAAAABAACAPz//v8HAA8AHgA7AFsAfACsAOEAEwE+AVcBVwE8AQgB
wABwAAsAoP9I/w//Af8X/y3/QP9b/3r/kv+k/7X/w//N/9r/4v/n/+z/7//x//P/8//z
//T/9v/2//f/9//3//n/+v/4//j/+P/5//v/+//8//z/+//6//r/+f/4//j/+f/6//j/
+P/3//X/9//4//n/+f/4//j/+P/5//n/9//3//n/9//1//X/9f/3//n/+v/7//r/+f/5
//n/+//6//r/+//7//v//P/9//3//f/+//7//f8AAAEAAQADAAQABQAFAAMABgAIAAkA
CwANAA8AEAARABMAFAAWABUAFQAVABcAGgAaABkAGQAYABgAFQAVABcAFgAWABYAFwAV
ABcAFwAVABYAFgAUABgAGAAYABcAFgAWABYAFgAVABUAFAASAA8ADgAOAA4ADwAOAA0A
DAAMAAwACwAJAAgABgAGAAYAAwACAAEAAQABAP/////9//7///8AAAEA/v/9//z//P/8
//z//P/8//3//v///wAA////////AAD+//7/AAAAAAAAAAAAAAIAAgACAAMABAACAAIA
AgADAAYABwAKAAsACQAJAAsACwAKAAoACgAKAAgACAAIAAkACwAMAA0ADgALAAoACgAL
AAkACQAIAAgACgAKAAoACQAKAAkACAAHAAYABgAHAAgACQAJAAkACgAKAAoACwALAAwA
DgAPABAAEQAUABUAFgAYABsAGwAaABoAGAAYABQAEgAOAAsACQAIAAkACQAHAAMABAAE
AAQAAwAFAAYABgAFAAMAAwACAAIAAAABAAEAAQABAAEAAAABAAAA///9//z//v/+////
AAAAAP////8AAAIAAgACAAIAAgABAAAA//8CAAMABAAFAAMAAQADAAUABgAHAAgACQAG
AAQACAAKAAoACgANABkAMABJAGcAlgDIAPkAJwFIAVMBQwEaAdwAlAA2AMf/Zv8k/wn/
Ef8l/zv/VP9r/4b/ov+4/8X/z//Z/+D/6P/v//T/9//3//n/+f/5//r//P/8//3//f/9
////AAAAAAAAAAABAAEAAQACAAIAAQAAAAAA///+//7///8AAAIAAgABAP////8AAAEA
AQD+//7//v///////f/9/////f/7//v/+//9////AAABAAEAAQACAAMAAQAAAAAAAQAD
AAMABAAFAAUABQAGAAYABgAIAAgABwAIAAoADAANAA0AEAASABMAEgATABQAFAAVABcA
GAAaAB0AHQAdAB8AHgAeAB0AHQAgACAAHQAdABsAGgAaABoAGQAXABkAGQAXABgAGAAW
ABkAGgAbABsAGAAYABgAGAAbABsAGgAYABUAFAAUABQAEQAQAA8ADgAQABAADwANAAsA
CAAHAAYAAwACAAEAAQACAAEAAgABAAEAAQABAAEA////////AAACAAIAAgACAAIAAgAC
AAIAAwADAAMABAAEAAQABgAGAAYABgAGAAgABgAGAAcACAAKAAoACgALAAkACQALAAsA
CQAJAAsACwALAAwADQAOAA0ADAALAAsADgAOAA4ADgANAAwADAANAAsACwAKAAoACAAM
ABAACwAIAAgACAAIAAgACAAJAAoACwAJAAkACgAKAAwADQANAA4ADgAPABAAEQAWABcA
GAAaABkAGQAYABgAFgAWABIAEAAOAA0ADQAOAA0ADQALAAcABAAEAAQAAwADAAQABAAD
AAMAAwACAAIAAAABAAEAAQACAAEA///////////+//7//v/+////AAAAAP////8AAAIA
AgACAAIAAQABAAEAAQABAAEAAQABAAEA//8BAAMABQAFAAUABQAGAAgAAgAEAAoADAAN
ABEAIgA/AF8AgACsAOEAEQE0AU8BTwEsAfQAsgBmAAMAmv9E/xP/C/8h/zH/PP9V/3r/
lv+o/7v/yf/X/+b/7P/r//L/+//8//3//P/7//z//v/+/////f/9////AAAAAAAAAAAB
AAEAAQACAAIAAQAAAAAA///+//7///8AAP7//v/9//v//v8AAAIAAwD///7//f/9//7/
/f/+/wEA///9//3//f8AAAEAAQABAAEAAQACAAMAAQAAAAAAAQACAAMABQAHAAUABQAG
AAYACQAMAA0ADQAMAAwADAALAAsADgAQABEAEAARABIAEgAVABcAGAAaABkAGQAZABsA
HQAeAB4AHwAdABwAGAAXABoAGgAbABwAGgAXABgAFwAVABYAFgAUABgAGAAYABcAGAAY
ABgAGAAbABsAGgAYABQAEgARABAADwAOAA0ADAANAA4ADgANAAsACAAHAAYABwAGAAUA
BQAFAAMAAwABAAEAAQABAAEAAQABAAEAAgD///7//f/8//3//v///wAA////////AAD+
//7/AAAAAAAAAAAAAAIAAwAEAAYACAAGAAYABgAHAAkACQALAAsACQAJAAsACwAIAAgA
CAAIAAoACgAKAAsADAAMAAwADAALAAoACgALAAsACwAKAAoADAAQAA4ADAAKAAgABgAG
AAcACAAJAAcABwAIAAgACQALAAwADgANAA0ADQANABIAEwAUABYAFQAVABQAFAAUABQA
EAAOAAwACwALAAwACQAJAAcAAwAAAAAAAAD//wAAAgADAAMAAQABAAAAAAAAAAEAAQAB
AAAA///9//3//f/9//z//P/9//7/AAACAAAA/////wAA/v/+//7//v8AAAEAAgADAAIA
AQAAAP//AAD//wIABQAFAAUABQAFAAQACAAIAAIABAAKAA8AGQAoAD0AWwCEALgA6QAX
AUABUwFJASYB8ACuAGQAAwCa/0T/F/8V/yH/M/9I/1//eP+W/67/u//D/9P/4v/k/+f/
8P/3//j/+f/4//f/9v/4//j/+f/5//n/+//8//z//P/8//3/+//7//z//P/8//z//f/9
//z//P/9//7//P/8//v/+f/5//r/+//7//z//P/8//3/+//5//n/+//9//v/+//7//v/
+//6//n/+//7//z//f/9//z//P/9//////8AAAEAAQABAAIAAgADAAYABwAHAAUABgAH
AAcACQAMAA4ADwAOAA8AEAAQABMAFQAWABgAGAAXABYAFwAaABoAGQAZABoAGgAXABcA
GQAYABgAGAAWABMAFAATABQAFgAXABYAFQAUABMAEQATABQAFQAWABcAFwAWABQAEQAQ
ABAAEAANAAwACwAKAAkACAAGAAMABQAEAAUABgADAAIAAQABAAEA//////3//f/9//3/
/f/7//v/+//8//z//P/8//z//P/8//z//P/7//v/+//8//z//P/+//7//v/+//7/AAD+
//7///8AAAIAAgACAAMAAQABAAMAAwAFAAUABwAHAAQABAAEAAQAAgACAAIAAwAHAAgA
CQAKAAcABgAGAAcABwADAP7//v8CAAQABgAIAAYABQAEAAMABQAFAAYABgAEAAUABQAG
AAgACQAKAAsADgAPABAAEgARABEAEAAQABEAEgAPAA4ACwAJAAgACAAFAAUAAwD/////
AAABAAEA//8AAAAA/////////v/+//7//////////v/9//v/+//5//n/+P/4//r/+v/7
//z/+v/5//n/+v/8//z//P/8//z/+//6//n//f/9//3//f////3///8BAP//////////
AAAAAAIAAgD+/wIACQAPABwAMQBNAHIAogDVAAcBMgFPAVMBQgEWAdgAjgAzAMj/ZP8f
/wn/Ff8p/zz/U/9u/4b/nP+v/73/x//O/9b/4//q/+//7//x//H/8f/0//b/9v/3//b/
9f/2//b/9v/2//b/9//4//n/+//8//v/+v/6//n/+P/4//n/+v/8//z/+//5//j/+P/4
//f/+P/4//j/+f/5//f/9//5//f/9f/1//X/+P/5//n/+f/5//n/+v/7//n/+P/4//n/
9//3//j/+f/6//v//f/+//3/AAABAAEAAQACAAMAAwAFAAgACgALAAoACwAMAAwADwAR
ABIAFAATABMAEwAVABcAGAAYABkAGgAaABcAFwAWABQAEwASABMAEQATABMAEwAUABQA
EgASABIAEgARABEAEgATABQAFAATABEADgALAAoACgAKAAkACAAHAAYACAAIAAcABQAC
AAAAAAAAAP3//P/7//v//f/7//v/+f/5//n/+f/5//f/9//3//j/+P/4//j/+P/2//b/
9v/2//X/9f/1//b/+P/4//r/+v/5//j/9//4//n/+v/8//7//P/8//z//f/9//3/////
/wEAAQADAAMAAgACAAIAAgABAAAA/////wEAAgADAAQAAQAAAAAAAQABAAEAAAAAAAAA
AAD+//7///8AAAEAAgD///////////////8AAAAAAgADAAMABAAEAAUABgAHAAwADQAO
ABAAEAAPAA0ADAAMAAwACAAGAAUAAwACAAIAAQABAP//+//6//r/+v/5//n/+v/6//n/
+f/5//j/+P/4//n/+f/5//j/9//1//X/9f/1//T/9P/2//b/9//4//b/9f/1//b/9v/2
//b/9v/4//n/+v/7//z/+//6//n/+f/3//n/+//9//3//f/9//7/+v/8//7/AAAAAAEA
DQAmAEMAXwCIAMAA8wAfAUIBVQFRASwB7gCkAFAA4/96/yr/A/8B/x3/Nf9G/1//gP+Y
/6j/tf/B/83/2P/e/+X/6P/p/+3/7//v/+//7//w/+//7//x//H/8//0//L/8v/y//P/
9f/3//r//P/4//b/9f/z//T/9P/1//b/9P/0//P/8f/z//T/9f/1//T/9P/0//X/9f/z
//P/9f/3//X/9f/1//T/9f/1//X/9f/1//b/9//5//j/+P/5//j/9//3//f/+f/5//r/
+v/7//7/////////AAABAAEAAwAGAAgACQAIAAkACgAKAA0ADwAQABIAFQAVABUAFwAY
ABgAFwAXABgAGAAVABUAFQAUABQAFAATABEAEwATABUAFgAWABQAFAAUABQAEwAUABQA
FAAUABUAFQAUABIADwAOAA4ADgALAAoACQAIAAYABgAFAAMAAwACAAMABAADAAIAAQAB
AAAA/f/8//n/+//7//v/+//7//v/+//8//7//v/+//7//f/8//v/+v/9//3//f/+//7/
/v8AAAAA/v/+//7/AAAAAAAAAQACAAMABAAFAAcABgAFAAYABQAFAAUABwAHAAYABgAG
AAYABgAGAAYABwAIAAgACAAIAAkACAAIAAkACQAJAAgACAAIAAYABgAGAAYABgAHAAcA
BwAHAAUABQAGAAYABwAJAAoADAALAAsACwALAA8AEQATABYAFwAXABYAFgAWABYAEgAQ
AA0ACwAKAAoACwALAAkABQACAAIAAgABAAAAAAD///3/AAABAAEAAgAAAAEAAQABAP7/
/f/7//v//f/9//z//P/8//z//f/+//7//f/9//7//v/+//7//v/9//3//f/9/wEAAQAB
AAEAAQD//wEAAwABAAEAAQABAP7//v8CAAgACgAIAAcAFQAoADsAWQCAAK4A4wAVAT4B
VQFRATIB+ACuAFgA8f+I/zT/Bf8D/xn/Lf9A/13/fP+W/6z/vf/H/9H/3P/g/+f/8P/1
//X/9//3//f/9//4//f/9//4//n//P/+//z//P/8//3//f/9//7//v/9//z//P/7//v/
/P/+/wAA///+//z/+f/7//z//f/9//z//P/8//3/+//5//n/+//8//v//P/9//z//f/9
//3/+//7//z//f////7//v////3//f/+/////f/9//7//v8BAAQABQAFAAUABgAHAAcA
CQAMAA4ADwAOAA8AEAAQABEAEwAUABYAFwAXABcAGQAZABgAFgAVABgAGgAZABsAGwAa
ABoAGgAXABUAFwAXABkAGgAaABgAGgAaABoAGQAWABYAFgAWABcAFwAWABQAEQAQABAA
EAANAAwACwAKAAsADAAMAAsACAAGAAYABgAHAAYABQAFAAQAAQAAAP3////////////9
//3//f/+////AAABAAIAAQAAAP///v////////8AAAIAAgAEAAQAAwACAAEAAgAEAAQA
BQAGAAQABAAEAAUABwAHAAkACQAHAAcACQAJAAgACAAIAAgACgAKAAoACwAKAAoACgAK
AAoACgALAA0ADQANAAwADAAOAAwACgALAAwADQAOAA0ADQANAA0ADQANAA4ADgAQABEA
EQASABQAFQAWABcAGAAZABoAHAAeAB8AHwAgAB8AHgAZABYAEwARABAAEAAPAA8ADQAJ
AAgACAAIAAcACQAKAAoACQAJAAkACAAIAAYABwAHAAcACAAHAAUABQADAAMAAgACAAMA
BAAGAAgABgAFAAUABgAGAAYABgAGAAkACQAJAAkACQAJAAkACQAHAAUABwAJAAsACwAL
AAsADAAQABAAEAASABAAFQAlADoAVwB5AKQA1AADAS8BTAFTAT0BDgHOAH4AHACz/1j/
Gv8F/xX/Lf89/1j/ef+U/6r/vv/P/9f/3f/m/+z/8f/y//n//f///////////wAA////
//////8BAAIAAwAEAAUABwAEAAMAAwACAAMAAgACAAEAAAAAAAEAAgACAAIAAQD///3/
/v///////v/+//7///8BAP////8BAP///f/9//3///8BAAIAAwAAAP///////wEAAAAA
AAEAAwADAAQABQAFAAUABgAGAAUACAAJAAkABwAIAAkACQALAA4AEAARABMAFQAXABgA
GAAZABkAGgAdAB0AHQAfAB4AHgAdAB0AHAAcABkAGQAaABoAGwAcABsAGQAbABsAGwAc
ABwAGgAaABoAGgAZABgAGAAYABgAGQAZABgAFgAVABQAFAAUABMAEgARABAADgAOAA0A
CwAJAAYABQAEAAMAAgABAAEAAgABAAIAAQABAAEAAQABAP///////wAA///+//3//P/9
//7///8AAP///////wAAAAAAAAIAAgACAAIAAgAEAAQABAAFAAYABgAGAAYABwAHAAcA
CQAJAAkACQALAAsACgAKAAoACgAMAAwADAANAAwADAAMAAwACQAIAAgACQAJAAkACAAI
AAsADAALAAsACQAHAAIABQAGAAcACAAHAAcABwAHAAkACQAKAAoACAAJAAkACgAOAA8A
EAARABQAFQAWABgAGQAZABgAGAAWABYAEgAQAA8ADQAMAAwADQANAAsABwAEAAQABAAD
AAEAAgACAAEA//////7//v///wEAAgADAAEA///8//v//v//////AAAAAAAAAQACAAEA
///+//7/AAAAAAAAAAADAAMAAwADAAQAAwACAAEAAwABAAMABQAFAAUABQAFAAYACAAI
AAgACAAGAAsAGQAuAEcAZwCSAMQA9QAjAUQBTwE7AQ4B0gCOADgA0f90/y7/D/8V/yn/
Nf9G/2f/iP+g/7D/vf/L/9v/5P/m/+//+P/3//j/+f/4//f/+v/8//z//f//////AQAC
AAIAAgACAAMAAQABAAIAAgABAAAAAAD///7//v///wAAAgACAAEA///+//7//v/9//z/
/P/8//3//v/9//7/AQD///3//f/9//7//////////////wAAAQABAAAAAAABAP////8A
AAEAAQABAAIAAgADAAYABwAHAAUABgAHAAcACAAMAA8AEQARABEAEQAQABMAFQAWABgA
GQAZABkAGwAcABwAGwAbABwAHAAZABkAFwAWABYAFgAVABMAFQAVABUAFgAWABQAGAAY
ABgAFwAVABQAEwASABUAFQAUABIAEAAQABEAEgARABAADwAOAA0ADAAKAAcACAAGAAYA
BgAHAAYABQAFAAUAAwADAAEA///////////9//3//f/+/wAAAAAAAAAAAAAAAAAAAAAA
AP///v/+/wAAAAACAAIABAAEAAQABgAGAAYABwAIAAgACAAIAAkACQAJAAsACwAMAA0A
EAARAA0ADAALAAoADAAMAAwADQAQABAAEAAQAA8ADgAOAA8AEQARAAwADAANAA4ADwAQ
AA4ADQAMAAsACwALAAwADAAOAA8ADwAQABIAEwAUABUAGAAZABoAHAAbABsAGgAaABoA
GgAWABQAEQAPAA4ADgAPAA8ADQAJAAcABgAFAAMABAAGAAcABwAFAAUABAAEAAYABwAH
AAcABAADAAEAAQADAAMAAgACAAAAAAABAAIAAAD/////AAABAAIAAwAEAAMAAwADAAMA
BwAHAAcABwAFAAMABQAHAAkACQAJAAkACgAIAAgADgASABAADQAXACoAQwBdAIQAtgDj
ABEBPgFXAVcBQAEOAcoAggAnALz/YP8j/xP/J/83/0T/Xf94/5L/qv+7/8f/0//g/+7/
9f/6//n//f/////////+/wAAAAABAAEAAQADAAQABAAEAAQABQAHAAcACAAIAAcABgAG
AAUABAAEAAUABgAGAAYABQADAAUABgAHAAcABAAEAAQABQAFAAMAAwAFAAYABQAGAAcA
BgAHAAcABwAFAAUABgAHAAcABgAGAAcABQAFAAYABwAKAAsADQAOAAwADgAOAA0ADwAQ
ABEAEQARABQAFgAXABoAGwAcABwAGwAdAB4AIAAiACMAJAAnACYAJgAlACUAJgAmACMA
IwAlACQAJAAkACEAHwAhACEAIQAiACIAIAAhACAAHwAdAB4AHgAeAB4AIQAhACAAHgAd
ABwAHAAcABkAGAAXABYAFwAYABgAFwAVABIAEQAQABEAEAAPAA8ADwANAA0ACwALAAsA
CwALAAkACQAJAAoACAAIAAgACAAIAAgACAAIAAkACQAJAAoACAAIAAoACgALAAwADQAQ
AA8ADgAOAA4ADgAOAA4ADwARABEAEwATABMAEwAVABUAFgAWABYAFgAUABQAFAAVABYA
FgAWABYAFQAUABQAFQAVABUAFgAYABgAGAAYABgAFgAVABQAEwAVABUAFgAWABYAFwAX
ABgAGAAZABoAGwAfACEAIwAmACYAJQAjACIAIwAkACEAIAAcABkAFwAWABYAFwAWABMA
EAAQABAADwAPABAAEAAPABEAEQAQABAADgAPAA8ADwAOAA0ACwALAAsACwAKAAoADAAM
AA0ADgAMAAsACwAMAA0ADgAPABAADwAPAA8ADwARABEAEQARABEADwARABMAEwATABMA
EwAYABAADgAYABwAHAAfAC0ARABhAIMArgDiABkBRwFmAW0BWwE0AfoAsABMAN3/fv84
/xn/Jf8//0//Yv9//57/tv/G/9P/3f/n/+z/+P8FAAwACwAKAAsACgAJAAoADAAMAA0A
DQANAA8AEAASABIAEgATABEAEQASABIAEQAQABAADwAOAA4ADwAQABIAEgARAA8ADwAQ
ABEAEQASABIAEgATABEADwAPABEAEQAPAA8ADwAQABEAEQARABEAEQASABMAFQAUABQA
FQAUABMAEwATABQAFQAXABgAFwAaABsAGwAdAB4AHwAfACEAJAAmACcAKAApACoAKgAr
AC0ALgAwADEAMQAxADMANgA2ADUANQA4ADgANQA1ADcANgA2ADYANAAxADIAMQAzADQA
NAAyADQANAA0ADMAMgAyADIAMgAyADEALwAsACwALAAtAC4AKgAoACYAJAAlACYAJgAl
ACYAJAAkACQAIgAgAB4AHQAeAB0AHgAdAB0AHQAdAB0AGwAbABsAHAAeAB4AHgAeAB4A
IAAeAA==
         </WaveFormData>
      </LeadData>
      <LeadData>
         <LeadByteCountTotal>10000</LeadByteCountTotal>
         <LeadTimeOffset>0</LeadTimeOffset>
         <LeadSampleCountTotal>5000</LeadSampleCountTotal>
         <LeadAmplitudeUnitsPerBit>4.88</LeadAmplitudeUnitsPerBit>
         <LeadAmplitudeUnits>��V</LeadAmplitudeUnits>
         <LeadHighLimit>2147483647</LeadHighLimit>
         <LeadLowLimit>268435456</LeadLowLimit>
         <LeadID>V4</LeadID>
         <LeadOffsetFirstSample>0</LeadOffsetFirstSample>
         <FirstSampleBaseline>0</FirstSampleBaseline>
         <LeadSampleSize>2</LeadSampleSize>
         <LeadOff>FALSE</LeadOff>
         <BaselineSway>FALSE</BaselineSway>
         <ExcessiveACNoise>FALSE</ExcessiveACNoise>
         <MuscleNoise>TRUE</MuscleNoise>
         <LeadDataCRC32>4087021373</LeadDataCRC32>
         <WaveFormData>
/v/+//7//v8AAAAAAAAAAAAAAAAAAAAAAQACAAMABAADAAIAAQAAAAEAAgADAAQABAAE
AAQABAAFAAYABwAIAAkACgALAAwADQAOAA8AEAASABQAFgAYABkAGgAbABwAHgAgACIA
JAAkACQAJAAkACUAJgAnACgAJgAmACYAJgAkACQAJAAkACYAJgAmACYAJAAkACQAJAAj
ACIAIQAgAB4AHgAeAB4AHQAcABsAGgAXABYAFQAUABEAEAAPAA4ADgAOAA4ADgALAAoA
CQAIAAgACAAIAAgABgAGAAYABgAEAAQABAAEAAYABgAGAAYABQAEAAMAAgAEAAQABAAE
AAIAAgACAAIABAAEAAQABAAHAAgACQAKAAkACAAHAAYABwAIAAkACgAMAAwADAAMAA4A
DgAOAA4AEAAQABAAEAAOAA4ADgAOABAAEAAQABAADgAOAA4ADgAOAA4ADgAOAAwADAAM
AAsADQAOAA4ADQALAAwADAAMAA8ADwAPABAAEAARABMAFgAWABcAGAAZABkAGQAYABgA
GAAVABMAEgAQAA8ADgAOAA4ADAAKAAkACQAJAAgACAAGAAYABgAFAAcABgAGAAcACgAK
AAkACAAEAAMAAwADAAEAAAD///7///8BAAMABAD//wEAAgACAAIAAgACAAQABgAEAAQA
BQAFAAUABQAFAAUABQAHAAcABgAGAAYABgAEAAIACAANAA4AEAAZACoARQBhAIYAsgDh
ABEBQAFXAUUBEQHDAHQALADd/5H/W/9I/1L/Yf9r/3n/jv+o/7v/yP/W/97/4//r//H/
8//2//n/+//8//3//f/7//v//P/9//v/+//9//7//v/9//3///8BAAEA//8BAP//////
/////f/9//3//v/+//7//P/8//7//////////f/9//3//v8AAP7//v8AAP7//P/8//3/
/v/+//7//v8AAAAAAQACAAEAAAD///7///8AAAMABAAGAAYABwAIAAYABwAGAAYABwAK
AAsADgANABAAEgASABUAGQAbAB0AHAAeACAAIgAhACIAIQAiACIAIgAhACEAIwAlACMA
IwAiACIAIQAgACAAIAAgACAAIQAhACEAIAAdAB0AGwAaABwAGgAaABoAGAAYABYAEwAP
AA4ADQAMAAsACgAIAAgABgAGAAUABAABAAAAAAD///3//v///wAA/v/7//j/9v/2//f/
+P/4//X/9f/1//X/9f/2//b/9f/2//b/9v/2//b/9v/2//f/9f/1//X/9v/4//j/+f/6
//r/+v/7//z/+v/6//v//P/8//z//f/9//z//P/9//z//P/9////AAACAAIAAgACAAIA
AQACAP//AAD/////AAD+//3//f8AAAIAAQAAAP///v/7//v//P/8//3//f/+//7//P/9
//3//f/+//7///8BAAQABAAFAAYACQAJAAkACAAGAAYAAwABAP7//v/9//z/+v/6//j/
9v/3//f/9//2//X/9P/z//L/8//z//L/8v/z//T/9P/z//D/7v/t/+3/7//u/+7/7v/u
/+7/7//w//D/7f/v//D/7v/u/+7/7v/y//L/8P/w//H/8f/x//H/7//v/+//8f/0//b/
9//4//j/9P/y//T/9f/0//j/BQAaADEASwBwAKAA0QADATABSQFBAREBxQB4ADgA7/+b
/1f/PP9E/1P/Wf9j/3j/kv+h/67/vv/K/9P/2//d/+H/5P/j/+f/6P/p/+n/6//r/+z/
7f/r/+v/7f/u/+7/7f/t/+//7//v/+3/7//v/+//7//v/+3/7f/t/+7/8P/w/+7/7v/s
/+3/7f/t/+//7//v//D/7v/s/+z/7v/w/+7/7v/v/+7/7v/u/+7/7v/u/+//8P/y//L/
8v/y//H/8P/x//D/8f/y//T/9v/3//n/+f/6//j/+v/6//z///8CAAQABAAEAAcACAAJ
AAgACgAMAA4ADgAQABAAEgAQABAADwAPABEAEwARABEAEQAQAA4ADAAOAA4ADgAOABEA
EQARABAADQANAAsACgAIAAYABgAGAAQABAACAP/////+//3//P/5//j/9v/2//T/9P/z
//L/8P/w//H/8f/u/+7/7v/u/+3/6//p/+j/6P/p/+r/6v/n/+f/5//n/+X/5v/m/+X/
5v/m/+b/5v/m/+b/5v/n/+X/5f/l/+b/5//o/+r/7P/q/+r/6//s/+z/7P/t/+7/7v/u
/+//7//v//D/8v/y//H/8f/y//L/8P/w//D/8P/x//H/8//x/+7/7f/t/+7/8P/y//L/
8v/y//L/8f/x//L/8v/v/+//8P/w/+//7//u/+3/7//w//L/9f/2//b/9//4//n/+f/5
//j/+v/6//f/9f/2//b/9f/0//P/8v/v/+z/7f/t/+3/7P/s/+z/7P/s/+v/6//q/+r/
7f/u/+7/7f/q/+j/5//n/+X/5P/k/+T/5P/k/+X/5v/o/+X/5//o/+j/6P/o/+j/6v/q
/+j/6P/n/+f/5//n/+n/6f/p/+v/6//s/+z/7P/q/+z/7P/q/+v/7P/u//H/AgAdADUA
UAB4AKkA2wAQAT0BTwE9AQUBtgBuACUA0f+D/07/Mv83/0f/Vf9m/3r/jf+k/7T/uv+/
/8v/1f/Z/9r/2//f/+D/4f/h/+H/4f/i/+P/5f/l/+f/6P/m/+X/5f/n/+n/6f/n/+n/
6f/p/+n/6f/n/+f/5//o/+r/6v/o/+j/6P/p/+n/6f/p/+n/6f/q/+j/5v/m/+j/6v/o
/+j/6f/q/+r/6v/q/+r/6v/r/+z/7P/s/+z/7P/s/+z/7v/u/+3/7P/s/+z/7//z//X/
+P/4//r/+v/8//r//P/9//z///8DAAUABwAGAAgACgAMAAwADgAOABAAEQASABIAEwAS
ABMAEAAPABMAFAAUABQAEwASABEAEAATABMAEwASAA8ADwANAAwACgAIAAgACAAKAAoA
CAAFAAEAAAD///7////+//z//P/6//r/+f/4//X/9P/0//P/8v/y//L/8v/y//H/8P/w
/+3/7f/t/+z/7f/t/+3/7f/t/+7/7v/t/+7/7v/u/+7/7f/s/+v/6//t/+3/7f/u/+//
8P/y//T/8//y//L/8v/0//T/9f/2//b/9v/3//f/9f/2//j/+P/5//n/+v/6//j/+P/4
//j/+f/5//v/+f/2//X/9f/2//n/+f/6//z/AAAAAP7//P/6//j/+f/5//r/+v/2//X/
9f/0//X/9//4//n/+v/6//v//f8AAAAAAQACAAUABQAFAAQABAAEAAEA//8AAAAA///+
//3//P/5//b/9//3//f/9v/0//T/9P/0//P/8//y//L/9f/2//b/9f/2//T/8//z//H/
8P/w//D/8P/w//H/8v/y/+//8f/y//T/9P/0//T/9P/0//L/8v/z//P/8//z//b/9//4
//v/+P/4//f/9v/6//r//P/6//X/9P/8/wMAEAAtAEkAagCUAMUA9wAqAVEBWQE5AfUA
pABeABEAvf93/0r/PP9N/1//a/98/5L/pf+y/8D/zP/T/93/4//n/+r/6//t/+7/7//v
/+//7//w//H/8f/x//P/9P/z//H/8P/x//L/8//y//X/9f/1//X/9f/1//X/9f/2//T/
9P/y//L/9P/1//X/9f/1//X/9f/2//b/9P/0//b/9v/0//T/9f/3//j/+f/6//n/+P/4
//j/+P/4//j/+P/6//r//P/8//r/+v/7//z/+//9//3//v///wIAAwAGAAUACAAKAAoA
CwAPABEAEwAUABYAGAAaABgAGgAaABwAHQAeAB4AHwAgACEAHgAdACAAIAAfAB4AHgAe
AB4AHgAdAB0AHQAcAB0AHQAbABoAHAAaABoAGgAYABgAFgATABEAEAAPAA4ADwAOAAwA
DAALAAoACAAGAAUABAAEAAMAAAAAAAAAAAD+//3//P/8//z//f/+//7//P/7//r/+f/5
//r/+v/5//v//P/9//7//P/8//z//f/9//3//f/+//z//P/9//7/AAAAAAEAAgAAAAAA
AQACAAMABAAGAAcABQAGAAgACAAHAAcACAAIAAYABgAGAAYACAAJAAwACwAKAAkACQAK
AAgABwAHAAgACAAIAAoACQAKAAcABgAFAAQABAAFAAcACAAHAAcACAAIAAgACQAJAAkA
DAAMAA0ADwASABIAEwAUABUAFQAVABQAFAAUABEADwAMAAwACwAKAAoACgAIAAYABwAH
AAcABgAIAAgACAAIAAUABQAEAAQABQAGAAYABQAGAAQAAwADAAEAAAAAAAAAAAAAAAEA
AgAEAAEAAwAEAAQABAAEAAQABQAEAAEAAAAEAAUABgAHAAYABQAEAAUABgAIAAkACgAG
AAQACAAKAAkACAAKABUAKgBBAF0AiAC2AOEAEQE8AVMBRQETAcsAgAA2AOH/lf9j/1D/
UP9h/3P/g/+S/6T/u//O/9b/3P/l/+n/8f/3//r/+//7//z//f/9//3//f/+/////f/9
////AAABAAEAAgAFAAMAAwABAAMAAwADAAMAAwABAAEAAQACAAMABAADAAQAAgADAAMA
AwABAAEAAQACAAIAAAAAAAIAAAD+//7///8BAAIAAwAEAAYABgAHAAgABwAGAAUABAAG
AAYACAAIAAgACAAJAAoACgALAAoACgALAA4ADwASABIAFAAVABQAFAAXABgAGQAaABwA
HgAgACIAJAAkACYAJgAmACUAJQAnACkAJwAnACYAJgAlACQAJAAkACQAJAAjACMAIwAi
ACIAIwAiACIAIAAeAB4AHgAgACAAHgAbABcAFgAVABQAEwASABAAEAASABIAEQAQAAsA
CgAKAAkABgAGAAYABgAIAAcABgAGAAUABQAFAAQAAwADAAMAAwAFAAYABgAFAAQABAAE
AAQABAAEAAQABQAHAAcABwAIAAYABgAHAAgACAAIAAkACgAKAAoACwAMAAoACgALAAsA
CwAMAA4ADgAPAA8AEAAQAA4ADgAOAA4ADwAPABEADwAQAA8ADwAQAA8ADQAMAAwADAAQ
ABIADQAKAAoACgAKAAoACwALAAwADAALAAsADAAMAA0ADwAQABEADwAOAA4ADwAUABQA
FQAWABUAFQAVABQAFAAUABEADwAQABAADwAOAA4ADgAMAAoABwAHAAcABgAGAAYABgAG
AAcABwAGAAYABQAGAAYABQAEAAIAAQABAAEAAAAAAAAAAAAAAAEAAgACAP//AQACAAQA
BAAEAAQABQAEAAEAAAABAAEAAQABAAEAAQABAAMAAwAEAAQABAAEAAQAAAACAAkACgAK
AA0AGgA1AFMAcgCaAMkA9QAgAUkBUQErAecAmgBSAAkAuf93/1D/TP9Z/2P/af96/5b/
rf+8/8r/1P/f/+v/7f/t//L/9//4//j/+P/3//n/+f/6//v/+f/5//v//P/6//n/+f/7
//v/+//5//v/+f/5//n/+f/7//v/+//8//v/+v/3//b/+f/7//z//f/6//n/+P/4//n/
+P/5//z//P/6//r/+//6//r/+v/6//r/+v/7//z//P/8//z//P/+//7/AAAAAP///v/+
//7/AAADAAQABgAFAAYABQAGAAkADAAOAA4ADQAPAA8ADwASABQAFgAYABYAGAAYABoA
HQAeAB4AHwAfAB8AGwAZABsAHAAcABwAGgAaABoAGgAaABkAGAAWABYAFwAWABYAFgAU
ABQAFAAUABQAEgAPAAsACgAJAAgACQAIAAYABgAGAAYABQAEAP///v/+//3/+v/6//r/
+v/6//n/+P/4//f/9//3//b/9//3//f/9//1//T/8v/v//H/8v/z//T/9P/0//T/9f/z
//P/8//0//b/9v/3//j/+P/4//n/+v/4//j/+f/6//v//P/+/////f/+/wAAAAD9//3/
/v/+/wAAAAAAAAAAAQABAAMAAQAAAP////8AAAAA/////wAAAgAEAAAA///+//3//P/7
//v//P/8//3//f/+//7//v////////////7//v///wQABAAFAAYABQAFAAUABAAEAAQA
AQD//wAAAAD///7//v/+//z/+v/3//f/9//2//j/+P/4//j/9//3//b/9v/3//j/+P/3
//T/8v/x//H/8f/w//D/8P/x//L/9P/2//T/8f/z//T/8//y//H/8P/1//b/9f/2//b/
9f/0//P/8//z//P/9f/3//j/+P/4//j/+v/6//T/9f/8/wAABQASACcAQwBqAJwAyQD3
ACgBSQFHAR8B2QCMAEoAAQCt/2n/SP9C/0v/Wf9r/3j/iP+h/7b/wP/G/8//2//f/9//
5v/r/+z/7P/s/+v/7f/t/+7/7//u/+3/7v/u//D/7//v//H/7//v/+3/7//x//H/8f/x
/+//7//v//D/8v/y//D/8P/u/+//7//v/+//7//v//D/8P/u/+7/8P/w/+7/7v/v/+//
7v/t/+z/7v/u/+//8P/w//D/8P/w//L/8v/0//T/9P/0//X/9v/3//n/+f/6//j/+v/6
//z///8CAAQABAACAAUABgAHAAkADAAPABIADwAQAA8AEAARABIAEgATABQAFQASABEA
FAAUABMAEgARABAADwAOABAAEQASABIAEAAPAAwACgAMAAoACgAKAAgACAAGAAMAAQAA
AP///v/7//r/+P/4//f/9v/0//L/8f/w//D/7//u/+7/7v/u/+z/6//q/+r/6v/r/+z/
7P/q/+n/6P/n/+f/6P/o/+f/5v/m/+b/5v/k/+T/5P/l/+f/5//n/+j/6P/o/+n/6v/o
/+j/6f/q/+r/6v/r/+z/7v/u/+//7//v//D/8v/y/+//7//w//D/8P/w//D/8P/z//P/
9f/z//L/8f/x//L/8v/v/+n/6P/s/+7/8P/y/+//7//w//D/7//v//D/8P/u/+//7//v
//L/8v/z//X/9v/2//f/+P/7//v/+//6//r/+v/3//X/9v/2//X/9P/z//L/7//s/+z/
7f/u/+7/7P/s/+z/7P/t/+3/7P/s/+3/7v/u/+3/7P/q/+n/6f/o/+b/5f/k/+b/5v/n
/+j/5//j/+T/5P/n/+j/6f/q/+r/6P/k/+L/5P/l/+b/5//p/+n/6f/r/+n/6v/q/+r/
6v/q/+7/7P/n/+r/8P/1/wAAFQAtAFAAfgCvAN8AEgE7AUsBNwH9ALAAaAAfAM3/e/9G
/zT/Of9L/1n/Zv96/43/nP+q/7b/vf/B/8n/1f/a/9v/2//c/93/3f/f/9//4P/h/+D/
3//g/+D/4v/h/+H/4//k/+X/5P/n/+X/5f/l/+X/4//j/+P/5P/l/+b/5f/m/+T/5f/l
/+X/5//n/+f/6P/o/+b/5v/o/+b/5P/k/+X/6P/o/+j/6P/o/+j/6f/q/+j/6P/o/+j/
5v/m/+j/6P/p/+r/7P/u/+3/7//v//D/8v/0//T/9v/3//r//P/8//z///8AAAEAAwAG
AAkADAALAAwACwAMAA8AEAAQABEAEQATABEAEQAQABAADwAOABAAEAAQABAAEQARABEA
EAAPAA8ADQAMAAwACgAKAAoACQAIAAUAAQABAAAA///+//3//P/6//r/+v/6//n/+P/1
//T/9P/z//D/8P/w//D/8P/v/+7/7v/r/+v/6//q/+v/6//r/+v/6f/q/+r/6f/o/+j/
6P/o/+j/6P/o/+n/6//r/+v/7P/r/+r/6v/q/+v/7P/u//D/7v/u/+//8P/w//D/8f/x
//P/9P/2//b/9f/1//b/9v/0//T/9P/0//b/9//6//n/9v/1//X/9v/4//f/9//4//b/
9v/2//T/9v/2//b/9v/1//X/9v/2//X/9f/2//b/+P/5//n/+f/4//j/+f/7////AAAC
AAQAAwADAAMAAgAAAAAA/f/7//z//P/7//r/+v/6//j/9v/1//X/9f/0//T/9P/0//T/
9f/1//T/9P/1//b/9v/1//b/9P/z//P/8f/w//D/8P/y//L/8//0//H/7f/u/+7/8P/w
//D/8P/z//T/8//0//P/8//z//P/8f/x//H/8//0//b/9//4//j/9P/2//j/9//2//b/
AwAaADUATwB2AKoA2QAFATQBUwFRASMB1wCKAEYA8/+f/2H/QP8+/1P/af9x/4D/lv+t
/7r/wv/M/9X/2//h/+X/5v/n/+n/6v/r/+v/6f/p/+r/6//t/+3/7//w//D/7//v//H/
9P/1//T/9//0//P/8v/x//P/8//z//T/8v/y//D/8P/y//P/8//z//H/8f/x//L/8v/w
//D/8v/z//L/8//1//T/9P/0//T/9v/2//f/+P/4//j/+P/4//f/9v/3//b/+P/4//n/
+v/7//3//f/+/wAAAgACAAQABQAIAAoACgAIAAsADAANABAAEgAUABYAFgAYABgAGgAc
ABwAGwAbAB0AHwAdAB0AHgAeAB0AHAAcABwAHAAcAB8AHwAfAB4AGwAbABkAGAAYABYA
FgAWABYAFgAUABEADwAOAA0ADAALAAoACAAIAAcABgAEAAIAAAAAAAEAAQAAAAAAAAAA
AP///f/7//r/+f/5//n/+P/5//n/+f/5//v//P/8//v/+P/4//j/+P/6//r/+v/7//3/
/f/9//7//P/8//3//v/+//7///8AAAEAAgAEAAYAAwACAAIAAQADAAQABgAGAAUABQAG
AAYABgAGAAYABgAHAAcACQAHAAYABQAFAAYACAAHAAcACAAIAAYABAAEAAQABAAFAAUA
BgAGAAUABQAGAAYABwAJAAoACwALAAoACgALAA8AEAASABQAFQAVABUAFAAUABQAEQAP
AAwADAALAAoADAAMAAoACAAFAAUABQAEAAIAAgACAAIAAgADAAMABAADAAQABAADAAAA
/v/9//3//v/+////AAD+//7///8AAAAA/f///wAAAAAAAAAAAAAAAAAA/v/+/wEAAQAB
AAEAAQABAAEAAwABAAIAAgACAAAA/v8EAAgACwAIAAYAEQAkADUAUQB2AJ4AzQD/ADAB
UQFTATEB6wCaAE4AAQCx/2//TP9K/1n/Z/91/4r/nP+x/8T/0v/Y/9//5f/n/+3/9v/7
//z//P/8//v/+v/5//n/+f/6//v//v8AAAAA/////wEAAQABAP//AQD//////////wEA
AQABAAIAAAAAAP7//v8AAAEAAQABAP///////wAAAAD+//7/AAABAAAAAQADAAIAAgAC
AAIAAAAAAAEAAgACAAIAAgACAAIAAgAEAAQABAAEAAUABgAHAAkACQAKAAoADAAMAA4A
DwASABQAFAASABUAFgAXABgAGgAcAB4AIAAiACIAJAAiACIAIQAhACYAKQAoACkAKQAo
ACYAJAAkACQAJAAkACcAJwAnACYAJwAnACUAJAAiACAAIAAgACAAIAAeABsAGQAYABcA
FgATABIAEAAQABMAFAAUABQADwAOAA4ADQALAAwADQAOAAsACQAHAAYABwAHAAcABgAF
AAUABQAFAAcACAAIAAcABAAEAAQABAAGAAYABgAHAAkACQAJAAoACQAIAAgACAAKAAoA
CwAMAAoACgALAAwADQAOABAAEQAQABAAEQAQAA8ADwAQABAAEgASABIAEgARABEAEwAR
ABMAEwAUABYAFAATABMAFAAWABQAEgATABQAFQAWABUAFQAWABYAFwAXABgAGAAWABcA
FwAXABoAGgAbAB0AHgAeAB8AIAAiACMAJAAkACIAIgAfAB0AGgAaABkAGAAaABoAGAAW
ABUAFQAVABQAFAAUABQAFAATABMAEgASABEAEgASABEAEgAQAA8ADwAPAA4ADgAOABAA
EAARABIAEAANAA8AEAAQABAAEAAQABIAEgAQABAAEwATABMAEwARABEAEQATABMAFAAU
ABQAFgAYABgAGgAZABYAHAApADwAVwB3AJ4AxgDzACEBSAFZAUUBDwHBAHQAKADZ/5X/
Zf9W/2L/c/9//4//qP+8/83/3v/q//D/8//5////AQACAAUACQAKAAsACwAJAAkACgAL
AAsACwANAA4AEAAPAA8AEQAQAA8ADAANAA8ADwAPAA8ADwAPAA8AEAAQABAADgAOAA0A
DQAMAAsADQANAA0ADgAOAAwADAAOAA4ADAAMAA0AEAAQABAAEAAPAA4ADgAOABAAEAAQ
ABAAEgASABQAFAASABIAEwAUABMAFQAVABYAFAAWABYAGAAZABwAHgAeACEAJQAnACkA
JwAoACkAKgAsAC4ALgAwADAAMAAvAC8ALwAxAC8ALwAwADAALwAuAC4ALgAuAC4ALwAv
AC8ALgAtAC0AKwAqACgAJgAmACYAJgAmACQAIQAhACAAHwAeAB0AHAAaABoAGAAYABcA
FgARABAAEAAPAAwADAAMAAwADgANAAwADAALAAsACwAKAAkACQAJAAkACAAIAAcABQAF
AAYABwAIAAoACgAKAAsACQAJAAkACgAIAAgACQAKAAwADAANAA4ADgAOAA8AEAAQABAA
EQARABAAEAARABAAEQARABIAEgASABIAEgASABEAEQATABEAEAAPAA8AEAASABEAEQAS
ABQAFAASABEADwANAAYACAAKAAwADgANAA0ADgAOAA8ADwAQABAAEAARABEAEQASABIA
EwAVABYAFgAXABgAGwAbABsAGgAYABgAFQATABIAEgARABAAEAAQAA4ADAALAAsACwAK
AAgACAAIAAgABgAFAAMAAgAEAAYABwAHAAUAAgAAAP//AAAAAAEAAgAAAAAAAQACAAIA
//8BAAIAAAAAAAAAAAAEAAQAAgACAAIAAQAAAP//AAABAAIABQADAAQABAAEAAYABgAG
AAYABQACAAYAEwAmAD0AXQCEALAA3wANATgBTwE/AQsBvwB2ADAA4/+d/2n/UP9S/2H/
af9x/4r/pP+3/8T/zv/a/+X/6//t//P/9v/1//X/9v/3//f/+P/5//v//f/7//v//f/+
/wAA/////wEAAAD///z//f/9//3//f/9//3//f/9//7///8AAP//AAD//////v/9//3/
/f/9//7////+////AgABAP7//f/9//7//v/+//7//v/+////AAACAAIAAgACAAEAAAAB
AAAAAgACAAMABAAFAAcABwAIAAgACgAKAAwADQAQABIAEgARABMAEwATABUAGAAbAB4A
HAAeAB4AIAAiACIAIQAhACIAIwAgAB8AIAAgAB8AHgAcABwAHAAcAB0AHQAdABwAHQAd
ABsAGgAZABYAFQAUABQAFAASAA8ADgAOAA4ADgANAAwACgAKAAgACAAHAAYABQAEAAQA
AwAAAAAAAAAAAAAA///+//7/+//7//v/+v/5//n/+f/5//r//P/9//3//v/+//7//v/9
//z/+//7//v/+//7//z//P/8//3//v8AAAAAAQACAAIAAgADAAQAAgACAAMAAwAEAAYA
CQAKAAgABwAHAAYABgAGAAYABgAJAAkACwAJAAgABwAHAAgACAAJAAUABgAIAAgACAAI
AAYABQAFAAQABQAFAAYABgAGAAcABwAHAAgACAAJAAsAEAAQABEAEgASABEAEAAOAA4A
DgALAAkACAAIAAcABgAIAAgABgAEAAIAAQAAAP7///8AAAEAAgD//////v/+/wEAAgAC
AAEA/v/8//v/+//7//r/+v/6//j/+P/5//r//P/5//v//P/8//z//P/8//z//P/6//r/
/v///wAAAQD+//3//P/9//7/AAABAAIAAgAAAAAAAgAFAAQAAgAJAB4AMQBJAG4AngDF
APMAKAFPAVsBQQH9AKgAZAAfAM3/g/9S/0T/U/9h/2v/ev+O/6P/tP/A/8r/0//f/+n/
7//w/+3/8f/y//P/8//z//P/9P/1//f/9//5//r/+P/3//f/+f/7//v/+f/7//v/+//7
//v/+//7//v//P/8//z/+v/6//z//f/9//3/+//7//v//P/8//r/+v/8//3//P/9////
/v/+//7//v/8//z//f/+//7//v/+//7//v/+/wAAAAADAAQABgAIAAgACQAIAAgACAAK
AAoADAANABAAEgASABQAFwAYABkAHAAeACAAIgAkACYAJgAoACYAJgAlACUAJwApACcA
JwAoACgAJwAmACQAJAAkACQAJwAnACcAJgAjACMAIQAgACAAHgAeAB4AIAAgAB4AGwAX
ABYAFQAUABMAEgAQABAAEAAQAA8ADgAJAAgACAAHAAYABgAGAAYABgAFAAQABAADAAMA
AwACAAEAAQABAAEA//8AAAAA//8AAAAAAAAAAAAAAAAAAAEAAQABAAEAAgAFAAYACAAK
AAkACAAIAAgACAAIAAkACgAMAAwADQANAA0ADgAQABAADwAPABAAEAAQABAAEAAQABEA
EQATABEAEAAPAA8AEAASABEAEwAUABQAFAAUABQAEgARABEAEAAPAA8AEAAQABIAEwAT
ABMAFAAUABUAFwAcABwAHQAeAB0AHQAdABwAHQAeABwAGwAXABYAFAASABUAFgAVABQA
EQARABEAEAASABIAEgASABMAEwASABIAEQASABIAEQAQAA4ADQANAA0ADAAMAAwADgAO
AA8AEAAOAAsADQAOAA8AEAARABIAEgASABAAEAASABMAFAAVABMAEwATABUAFQAWABYA
FgAaABIAEAAYAB0AGgAeACsAQgBbAHkAogDSAAcBOwFmAXcBZwEzAekAogBSAPv/sf97
/2L/aP97/4f/kf+m/8D/0//i/+j/8v/3//v/BQARABYAFQAUABQAFAATABEAEQASABMA
FAAVABgAGgAaABkAGQAbABsAGwAZABsAGwAbABsAGwAZABkAGQAaABsAHAAbABwAHAAd
AB0AHQAfAB8AHwAgACAAHgAeACAAHgAcABwAHQAgACAAIAAgACAAIAAhACIAJAAkACQA
JAAiACIAJAAkACUAJgAoACoAKwAtAC0ALgAuADAAMAAyADMANgA4ADgAOgA9AD4APwBC
AEQARgBIAEgASgBKAEwATQBOAE4ATwBRAFMAUQBRAFIAUgBRAFAATgBOAE4ATgBRAFEA
UQBQAE8ATwBNAEwATgBMAEwATABLAEoARwBDAEIAQgBCAEIAQAA+ADsAOgA8ADwAOwA6
ADgAOAA5ADkANQA0ADMAMgAzADMAMwA0ADMAMwAzADIAMQAxADEAMQAzADQANAAzADYA
NgA0AA==
         </WaveFormData>
      </LeadData>
      <LeadData>
         <LeadByteCountTotal>10000</LeadByteCountTotal>
         <LeadTimeOffset>0</LeadTimeOffset>
         <LeadSampleCountTotal>5000</LeadSampleCountTotal>
         <LeadAmplitudeUnitsPerBit>4.88</LeadAmplitudeUnitsPerBit>
         <LeadAmplitudeUnits>��V</LeadAmplitudeUnits>
         <LeadHighLimit>2147483647</LeadHighLimit>
         <LeadLowLimit>268435456</LeadLowLimit>
         <LeadID>V5</LeadID>
         <LeadOffsetFirstSample>0</LeadOffsetFirstSample>
         <FirstSampleBaseline>0</FirstSampleBaseline>
         <LeadSampleSize>2</LeadSampleSize>
         <LeadOff>FALSE</LeadOff>
         <BaselineSway>FALSE</BaselineSway>
         <ExcessiveACNoise>FALSE</ExcessiveACNoise>
         <MuscleNoise>TRUE</MuscleNoise>
         <LeadDataCRC32>1439793591</LeadDataCRC32>
         <WaveFormData>
7P/s/+z/7P/s/+z/7P/s/+z/7P/s/+z/7f/u/+//8P/t/+z/6//q/+z/7P/s/+z/7v/u
/+7/7v/v//D/8f/y//T/9P/0//T/9//4//n/+v/9//7///8AAAEAAgADAAQACAAKAAwA
DgAOAA4ADgAOAA8AEAARABIAEAAQABAAEAAQABAAEAAQABIAEgASABIADwAOAA0ADAAK
AAgABgAEAAIAAgACAAIAAAD+//z/+v/3//b/9f/0//P/8v/x//D/7f/s/+v/6v/p/+j/
5//m/+b/5v/m/+b/5P/k/+T/5P/j/+L/4f/g/+L/4v/i/+L/4P/g/+D/4P/g/+D/4P/g
/+D/4P/g/+D/3v/e/97/3v/h/+L/4//k/+P/4v/h/+D/4f/i/+P/5P/k/+T/5P/k/+T/
5P/k/+T/5v/m/+b/5v/m/+b/5v/m/+j/6P/o/+j/5//m/+X/5P/k/+T/5P/k/+L/4v/i
/+H/4//j/+P/4//i/+L/4v/h/+L/4v/j/+P/4v/i/+T/5//n/+f/6P/o/+z/7P/r/+v/
6v/o/+f/5v/k/+T/4//j/+H/4f/e/97/3v/e/93/3f/e/97/3f/c/97/3v/e/97/3//f
/97/3f/Y/9j/2P/Y/9b/1f/V/9X/1v/X/9n/2v/Z/9j/1//W/9f/1//Y/9v/2f/Z/9n/
2f/b/9v/2//b/9v/3P/d/93/3P/c/9z/3P/a/9j/3P/g/+D/4P/m//X/CwAkAEEAZwCQ
AL0A8AAQAQoB4wCkAGAAIwDh/6P/dv9n/27/eP98/4H/j/+f/6z/t//D/8j/yv/O/9T/
0//Y/9f/2f/Z/9n/2P/Y/9n/2v/a/9v/3P/c/9z/3v/e/97/3v/e/9//4f/i/+H/4P/f
/9//4f/g/+D/4f/f/9//3//f/+H/4P/g/+D/4f/h/+H/4f/i/+P/5P/o/+f/4//i/+L/
4//k/+T/4//k/+X/5v/p/+f/5//m/+b/5//o/+z/7v/u/+//8P/w/+//8f/z//L/8//0
//X/9//4//r///8BAAMABAAFAAcABgAJAA0AEAAOAA4ADgAPABEAEgASABIAFgAWABQA
FAAVABUAFQAVABYAFgAVABUAFgAWABYAFAAUABMAEQARABEADwANAAwACwAKAAcABgAF
AAMAAwAAAAAA/v/8//v/+//6//r/+P/3//b/9f/1//b/9//2//b/9f/z//L/7//x//L/
8v/w/+//7//w//L/8P/w//D/8v/0//T/8v/w//L/8v/y//T/9P/z//P/8v/z//P/9f/2
//b/9v/2//f/9//3//n/+f/5//n/+f/5//X/9//7//v/+//8////AAACAAAAAgACAP//
///+//7/AAD+//7///8BAP3//P8AAAIAAAAAAAAAAAD9//3//f/9//////8AAAEAAQAA
AAAAAQABAAIAAgAEAAcABwAHAAgACQAMAA0ADQAMAAoABwAFAAYABgAGAAUAAwADAAMA
AAACAAIAAgABAAAAAAD///3//v/+//7//v8AAAEAAQAAAP3/+v/6//r//P/8//v/+//7
//v/+//8//r/+v/6//r//P/8//v/+//7//v/+//7//3//f/9//3/+//7//z//f///wIA
BAAGAAQAAAD+//7//v/8//7/CAAZACsAQABfAIcAtADhABABMgE0ARMB1gCSAFsAHQDX
/6L/jf+S/5r/nP+h/6//wf/M/9X/3//o/+z/8v/0//f/+P/3//v/+//7//r//P/9//7/
/v/9//7//v/+/wAAAAAAAAAAAQABAAIAAgACAAIAAgADAAEAAAAAAAEAAwADAAMAAwAD
AAIAAgACAAIAAwAEAAUABAADAAIABAAFAAMABAAGAAcACAAIAAcABQAFAAUABwAJAAkA
CAAIAAgACAALAAwADAANAA4ADgAOABEAFAAUABQAFAAUABUAFgAYAB0AHwAiACIAIgAj
ACIAJQApACwALAAsACwALQAtAC4ALgAuADAAMAAuAC4ALQAtAC0ALQAvADAAMAAxADQA
NAA0ADIAMQAvACwAKwApACcAJQAkACMAIgAfAB4AHQAbABsAGAAYABYAFAATABMAEgAS
ABAAEQAQAA8ADwAPAA8ADQAMAAoACQAJAAcACQAKAAoACAAHAAcACAAKAAgACAAIAAoA
CAAIAAYABAAGAAYABgAIAAcABwAIAAgACAAJAAwADgAOAA4ADgAPAA8ADwARABEAEwAT
ABMAEwAPABEAFQAVABQAFAAWABYAFgAUABYAFgAWABcAFwAYABYAFAAUABUAFQAYABYA
FgAWABYAFwAXABcAFwAWABUAFQAVABMAEgASABMAFAAWABcAGgAbABsAGwAcABoAHAAc
ABsAHAAcABsAGwAcABwAHAAbABgAFwAWABIAFAAUABQAEwATABQAFAATABQAFAAUABQA
FAAVABUAFAATABAAEAAQABAAEAAPAA8ADQANAA0ADgAQABAAEAAQAA4ADgANAA0AEQAR
ABEAEQAQAA8ADgANAA4ADwARABMAEwAUABQAFAAQABAAEAAQAA4ADgAOABAAHQAzAEgA
WwB9AKYA0wAGATIBTgFLASAB3gChAGMAGwDe/7P/nv+e/6b/rf+5/8X/0v/j/+3/8P/y
//r/AgADAAQABQAJAAkACQAIAAYABwAIAAgACgAMAA0ADgANAAwACwAKAAoACwANAA4A
DAAMAAwADQANAAwADAANAA0ADQANAA0ACwAKAAoACgALAAsACwALAAkACQAJAAwADAAJ
AAkACgALAAwADAALAAsACwALAA0ADQANAAwADAAMAAwADwAQAA8ADwAPAA4AEQAVABkA
GgAaABoAGgAbABkAGgAeAB8AIQAiACMAJQAkACcAKwAuAC4ALgAuAC8AMQAyADIAMgAy
ADIAMAAwADIAMwA0ADUAMgAyADEAMQA0ADQANAAyAC8ALQAqACkAKQAnACUAJAAlACQA
IQAgAB4AGwAaABYAGAAWABQAEwATABIAEgAQAA0ADAALAAsACQAJAAcABgAIAAcABwAF
AAMABAAEAAIAAQABAAIABAACAAIAAgAEAAQABAACAAAA/v/+//7/AAABAAEAAgACAAIA
AwAGAAgABQAEAAMAAwAFAAUABwAHAAcABwAHAAcAAwAFAAkACQAIAAgACgAKAAoACAAK
AAoACAAJAAkACgAJAAYABQAFAAgACQAJAAoADQAMAAkACAAHAAYABwAHAAcABwAFAAMA
AgABAAQABAAFAAcABwAIAAgACgALAAsACwAMAAwADgAOAA0ADwAOAAwACwAKAAoACgAJ
AAgABwAGAAIABAAEAAQAAwABAAIAAgABAP7//v/+//7/AAABAAEAAAD///z//P/8//v/
+v/4//f/9//3//f/+P/6//r/+v/6//r/+v/5//n/+f/5//n/+f/5//n/+f/5//v/+//8
//3/+v/6//n/+P/+//z//v/8//T/8v/4//z/BwAfADYATwBzAJwAxwD6ACQBNgEjAfAA
rgBxADEA7f+2/5H/hP+M/5b/mf+j/7P/vv/H/9P/2P/c/+L/5v/p/+z/7f/t/+3/7f/s
/+z/7f/u/+7/7//w//D/8P/x//D/7//u/+7/7//x//L/8P/w//D/8f/x//D/8P/x//D/
7//u/+3/7f/s/+z/7P/t/+3/7f/t/+3/7f/t//D/7v/r/+v/7P/v//D/8P/v/+7/7f/s
/+3/7//v/+7/7v/u/+7/8f/y//H/8f/x//D/7v/x//T/9P/1//b/9//5//n/+v/+////
AgACAAIAAwACAAUACQAMAAwADAAMAA0ADwAQABAAEAAQABAADgAOAA8ADwAPAA8AEAAQ
AA8ADwAOAA4ADgAMAAwACwAJAAkACQAHAAUABAADAAIA///+//r/9//2//L/9f/0//P/
8//w/+7/7f/q/+n/6P/n/+f/5//n/+X/5P/k/+P/4//h/+P/5P/k/+L/3v/d/93/3v/c
/9z/3P/e/+D/4P/e/9z/3v/e/97/4P/g/9//3//e/93/3f/f/+D/4P/g/+D/4f/f/9//
4f/h/+L/4//k/+X/4f/j/+f/5//k/+T/5v/m/+T/4v/k/+T/5f/n/+j/6v/o/+b/5v/n
/+X/5f/k/+T/4//l/+X/5f/m/+P/4v/h/+D/4P/h/+L/4//j/+P/5P/l/+X/5P/k/+X/
5f/m/+b/6P/p/+n/6f/q/+z/7v/u/+3/6//q/+j/5//k/+T/5P/j/+P/4//j/+D/4v/i
/+L/4f/h/+L/4v/h/97/3v/e/97/3v/f/9//3v/e/9z/3f/e/93/3P/a/9n/2f/Z/9n/
2v/c/9z/3P/c/93/3v/e/9//3v/d/9z/2//e/9//4P/h/+D/3//f/9//4f/i/+L/4v/e
/9z/4P/g/97/3P/c/+T/9/8JACAARQBrAJIAvQDsAAoBCAHlAKoAbAApAOH/o/98/23/
bP9y/4D/if+P/5n/rP+5/7//wv/G/8r/zv/T/9T/1f/V/9X/1f/U/9X/1//Z/9r/2v/a
/9n/2P/c/9z/3P/c/93/3f/e/97/3P/c/9z/3f/d/9z/3P/d/93/3f/d/93/3f/c/9z/
3P/b/9v/2//b/9n/2f/Z/9z/2v/X/9f/2P/a/9z/3f/d/93/3f/d/9//3f/d/9z/3P/c
/9z/3//g/+L/4//k/+T/4//l/+f/5v/n/+j/6f/r/+v/7P/w//H/8v/y//L/8//0//f/
+//+////AAABAAMABAAEAAMAAgAGAAYABAAEAAMAAwADAAMAAgACAAEAAQACAAIAAgAA
AAIAAQD//////f/7//n/+P/4//j/9v/2//P/8f/x/+7/7P/q/+j/5//o/+j/6f/o/+b/
5P/i/+H/3//f/93/3P/d/93/3v/d/9v/3P/c/9r/2f/Z/9r/3P/c/9z/3P/e/9z/3P/a
/9j/2f/a/9v/3v/f/9//4P/g/9//3//h/+L/4v/i/+L/4//j/+P/5f/l/+P/4//j/+P/
4//l/+n/6f/m/+b/6P/o/+j/5v/o/+j/6P/p/+n/6v/o/+b/5v/n/+f/5//m/+b/5f/r
/+3/6f/m/+j/6P/o/+j/6P/p/+r/6//p/+n/6v/r/+3/7P/s/+3/6//s/+z/7v/y//P/
9P/2//T/9v/2//X/9f/0//L/8f/x//L/8//z//P/8//z//D/7v/u/+7/7f/t/+7/7v/t
/+7/7v/u/+7/7v/v/+//7v/t/+r/6v/q/+z/7P/r/+v/7f/t/+3/7v/u/+7/7v/u//D/
8P/v/+//7//v/+//7//v/+//7//v/+//7//w//H/8f/y//L/8v/y//L/8P/w//b/9v/0
//b/AwAbADIASQBrAJYAvwDqABgBLAETAeAAngBfAB0A2/+m/4n/gv+M/5L/k/+d/6//
vv/J/9P/2v/g/+r/6v/p/+7/8//0//P/8v/w//L/8//0//T/8//0//T/9P/2//b/9v/2
//f/9//4//j/9//2//X/9f/2//b/9//5//j/9//2//X/+P/4//n/+v/4//f/9v/1//b/
9//4//z//P/5//n/+v/7//z//P/7//3//f/9//////////7//v/+//7/AQACAAAAAQAC
AAIAAwAHAAsADAAKAAoACgALAAwADgATABUAFAAUABQAFQAWABkAHQAgACAAIAAgACEA
JAAmACcAKAAnACYAIwAiACYAJwAoACkAKAAoACcAJwAnACYAJQAiACMAIwAiACMAIwAh
AB8AHgAdABwAGQAYABYAEwASAA4AEAAOAAwACwANAAwADAAKAAcABgAFAAUABwAHAAUA
BAAEAAMAAwABAP//AAAAAP7//////wAAAgAAAP7//P/8//3//v/9//z//v/+//7/AAAA
AP/////+//////8BAAIABAAEAAQABQADAAMABQAFAAgACQAKAAsACAAJAAwACwAGAAYA
CAAIAAoACAAKAAoACgALAAsADAAMAAoACgALAA0ADQAMAAwADQARAA4ACwAKAAkACAAJ
AAkACQAJAAkACQAKAAsADQAMAAwADQAMAAwACwAMABEAEQARABIAEAASABIAEQATABIA
EAAPABAAEAAQAA8ADwAPAA8ADAALAAoACQAHAAgACgALAAsACgAKAAoACgAKAAsACwAK
AAgABAADAAIABAAEAAMAAwAEAAUABgAIAAYABgAGAAYABAAEAAMAAwAGAAcACAAJAAgA
BwAGAAUABwAHAAgACQALAAwADAAMAAoADgAKAAQABAAIAAgADAAXACkAQABjAI0AsgDd
ABABOgFAASUB7gCsAG8ALwDp/7L/mf+Y/5r/ov+t/7X/vf/O/9//5f/m/+7/9v/4//n/
/v8BAAEAAQABAAAAAgADAAQABAAEAAQAAwACAAYABgAGAAYABQAFAAYABgAIAAgACAAJ
AAcABgAGAAcABwAHAAcABwAFAAQABAAEAAQABQAGAAcABwAHAAcACgAIAAUABQAGAAYA
BgAFAAMABAAFAAYACQAJAAkACAAIAAoACgANAA4ADgAPABAAEAAQABMAFgAWABQAFAAU
ABUAGAAaAB8AIQAgACAAIAAhACQAJwArAC4ALAAsACwALQAxADIAMgAyADIAMgAwADAA
MwAzADMAMwAwADAALwAvADMANAA1ADQAMQAvACwAKwAtACsAKQAoACcAJgAjACIAHwAd
AB0AGgAYABYAFAATABEAEAAQAA4ADwAOAA0ADQANAA0ACwAKAAoACQAJAAcACQAKAAoA
CAAFAAUABgAIAAYABgAGAAgABgAGAAQAAgAEAAQABAAGAAcABwAIAAgABwAHAAkACgAK
AAoACgALAAkACQALAAsACwALAAsACwAKAA0AEgATAA4ADgAQABAAEAAOABAAEAASABMA
EwAUABIAEAAQABEAEwAPAAoACgAMAA4AEAASAA8ADwAPAA8ADwAPABAAEQAPAA4ADgAP
ABEAEgASABQAFgAVABQAFAAWABgAGAAXABcAFgAUABMAEwAUABUAFQAUABMAEgAOAA8A
EAARABEAEAAQAA8ADQAOAA4ADgAOAA4ADwAPAA4ADQAKAAoACgAJAAgABgAFAAcABwAH
AAgABwAGAAUABAAHAAgACAAJAAgABwAGAAUABwAHAAcABwAJAAkACgALAAoACgAJAAgA
CAAIAAwACAAEAAYACAAKABMAIwA2AFUAewCkAM8AAAEsAUQBOwEQAdIAkwBVAA0Azv+l
/5T/lv+g/6n/r/+5/8j/0//d/+T/6P/o/+z/9f/6//v//f/9//3//P/+////AAAAAP7/
/v/9//z/AAAAAAAAAAAAAAEAAwAEAAMAAgABAAEA///+//7///8BAAEAAQABAAAA/v/9
//z//P/9//7///////////8CAAAA/f/9//7///8AAAAA//////////8BAP/////+//7/
AAAAAAMABAAEAAUABgAGAAUABwAJAAgACgAKAAoACwAOABAAFQAXABYAFgAWABcAGgAd
ACEAJAAjACIAIQAhACYAKAApACoAKgAqACgAKAAoACcAJgAlACYAJgAlACUAKAAoACgA
JgAkACMAIQAhACEAHwAdABwAGQAYABUAFAARAA8ADwAMAAwACgAIAAcACQAIAAgABgAE
AAIAAAD////////9//z//P/7//v/+f/5//r/+v/4//f/9//4//r/+f/4//f/+P/2//b/
9P/y//T/9P/0//b/9f/1//b/9v/z//P/9f/2//f/+P/5//v/+f/5//v/+//7//v/+//7
//v//f8BAAEA/v/+/wAAAAD///z//f/8//3///8AAAIAAQD+//3//f///////v/+//3/
/f/7//z//v/+//7//v////////////3//f/+///////+//7////9//7//v8AAAUABQAF
AAYABAAGAAYABQADAAIAAAD//wAAAAAAAP///////////P/8//z//P/7//v//P/8//v/
+v/6//r/+v/6//v/+//6//n/9v/2//b/9P/0//P/8//1//X/9f/2//X/9P/z//L/9P/0
//P/8//3//f/9//3//X/9f/1//X/9P/z//P/8//1//b/9v/2//T/8v/y//T/9P/w/+7/
9v8LACEANgBVAIEAqgDRAAIBKAEuAQ8B1ACUAFkAFQDP/57/g/98/4r/lv+Z/6H/s//C
/8n/z//U/9r/3v/i/+P/5P/l/+n/6f/p/+j/5//n/+f/5v/p/+r/6v/q/+r/6v/q/+r/
7P/t/+//8P/t/+z/6//r/+v/6v/q/+v/6f/p/+n/6f/q/+r/6//s/+n/6f/p/+n/6f/p
/+n/7P/u/+v/6//s/+v/7P/s/+v/7f/t/+3/7//v/+//7v/u/+3/7P/u/+7/7v/v//D/
8P/u//H/9P/0//b/9v/2//f/+P/6////AQABAAAA/////wIABQAJAAwADAAMAAwADQAP
ABAAEAAQABIAEgAQABAAEwATABMAEwASABIAEQARABQAFAAUABIAEQAPAAwACwAJAAcA
BQAEAAQABAACAAIAAAD9//z/+P/6//j/9v/1//T/8v/x/+7/7//u/+3/7f/t/+3/6//q
/+j/5//n/+X/5f/m/+b/5P/j/+P/5P/m/+T/5P/k/+b/5P/k/+L/4P/i/+L/4v/k/+P/
4//k/+T/4//j/+X/5v/m/+b/5v/n/+j/6f/s/+3/7P/r/+r/6f/n/+n/7f/t/+r/6v/s
/+z/6v/o/+r/6v/s/+3/7f/u/+z/6v/q/+v/7f/t/+z/7P/r/+r/6P/o/+j/6P/p/+n/
6f/p/+f/5//o/+n/6//q/+r/6//q/+r/6f/q/+7/7//w//L/8P/y//L/8f/v/+7/7P/r
/+r/6v/q/+n/6//r/+v/6P/m/+b/5v/l/+P/5P/k/+P/4//k/+X/5v/m/+f/5//m/+P/
4P/g/+D/4P/g/9//3//f/9//3//g/+D/4P/g/+D/3v/e/93/3f/f/9//3//f/+H/4f/h
/+H/3//f/+D/4f/h/+L/4v/i/+D/3v/i/+j/5v/i/+D/6v/5/wcAHgA9AF0AhACxAOIA
CgEYAQEBzACIAEcABQDD/47/cf9u/3b/fv+F/4//nf+s/7v/xf/I/87/0P/O/9P/2v/d
/97/3f/c/9r/2P/Z/9r/2v/d/97/3v/e/+D/4P/g/+D/3//f/+D/4P/e/97/3v/f/+H/
4P/g/+H/3//f/9//3//h/+D/4P/g/9//3//f/9//3//f/9//4v/k/+H/4f/i/+H/4v/i
/+H/4//j/+P/5f/j/+P/4v/i/+D/4P/j/+T/4v/j/+T/5P/k/+f/6v/q/+r/6v/q/+v/
6v/s//H/8//0//T/9P/1//b/+f/9/wAAAAAAAAAAAQABAAIAAgACAAcACAAHAAgABwAH
AAcABwAIAAgABwAHAAoACgAKAAgACAAHAAUABQADAAEA///+/////v/7//r/9//1//X/
8v/y//D/7v/t//D/8P/x//D/7f/s/+v/6//r/+v/6f/o/+j/5//n/+X/5f/m/+b/5P/j
/+P/5P/m/+b/5v/m/+j/6P/o/+b/5P/l/+b/5//q/+n/6f/q/+r/5//n/+n/6v/s/+z/
7P/t/+v/6//t/+3/7//v/+//7//r/+3/8f/x//D/8P/y//L/9P/y//T/9P/0//X/9f/2
//f/9v/3//n/9//3//b/9v/5//f/9v/3//j/+f/6//n/+f/5//n/+//7//z//f/7//r/
+v/7//z//v///wIABAADAAIAAgADAAYABwAHAAcABgAEAAMAAAAAAAAA///////////8
//z//P/8//v//f/+//7//f/8//z//P/8//r/+//7//r/+//4//j/+P/2//b/9f/1//b/
9//4//r/+P/4//j/+P/6//r/+f/5//v/+//7//v/+//7//v/+//5//n/+v/7//3//v/+
//7//v8AAAAAAAD+//z//v8IABkALwBKAGsAjwC0AN8ACgEmASAB9QC2AHIALwDt/7f/
kP+D/4z/lP+a/6X/s//D/87/2//l/+j/6P/q/+7/7//u//P/9v/3//j/+P/2//f/+P/4
//f/+P/4//j/+//8//3//v/7//v//P/8//z//P/8//3//f/8//z//f/9//3//f/9//v/
+v/6//r/+//7//v/+//7//v/+//+//7/+//7//z///8AAAAA///9//3//f/////////+
//7/AAAAAAMABAACAAMABAAEAAQABwAKAAoACgAKAAoACwAMAA4AEwAVABcAGAAZABsA
GwAdACAAIgAjACQAJQAnACcAKAAoACgAKgAqACgAKAArACsAKwArACwALAArACsALAAs
ACwAKgAsACsAKQApACgAJQAiACAAIAAgAB4AHgAdABsAGwAYABoAGAAWABUAFwAWABYA
FAASABAADgANAA0ADQALAAoACwALAAwACwALAAwADAAKAAsACwAMAA4ACwAKAAkACgAL
AAwACwAKAAwADAAMAA4ADQANAA4ADgALAAsADQAOABAAEAAQABEAEQARABMAEwAVABUA
FQAVABMAFQAZABkAFgAWABgAGAAaABgAGgAaABgAGQAZABoAGgAYABgAGQAbABsAGgAa
AB0AHQAdAB0AGgAYABIAFAAWABgAGgAZABkAGQAZABsAGwAcAB0AGwAaABoAGwAdAB4A
HgAgACMAIwAjACQAJAAmACYAJQAlACQAIgAhACIAIgAiACEAIQAhACEAHgAeAB4AHgAd
ABsAHAAcABsAGAAYABgAGAAZABsAHAAcABkAFgAWABYAGAAYABcAFwAXABcAFwAYABYA
FgAWABYAFgAWABUAFQAYABkAGgAbABoAGQAYABcAGQAZABoAGwAbABwAHAAcABwAHgAc
ABwAGgAWABgAIgAzAEUAXgB/AKUAzgD7ACoBSAFEAR0B4ACgAGEAIQDn/77/qf+o/7L/
tP+5/8n/2//q//H/9/8CAAoADAAMABEAFAATABUAFQAVABQAFgAXABgAGAAZABoAGgAa
ABwAHAAcABwAGQAZABoAGgAaABoAGgAbABkAGAAYABkAGgAbABwAHQAbABoAGgAaABkA
GQAZABkAGgAbABwAIAAfABsAGgAaABsAHAAcABsAHQAdAB0AHwAfAB8AHgAeABwAHAAf
ACAAIAAhACIAIgAiACUAKAAoACgAKAAoACkALAAuADMANQA1ADQAMwAzADYAOQA9AEAA
QABAAEAAQQBDAEQARABEAEQARABCAEIAQwBDAEMAQwBCAEIAQQBBAEIAQgBCAEAAQgBB
AD8APwA9ADsAOQA4ADkAOAA1ADQAMwAxADEALgAwAC4ALAArACkAKAAoACYAIwAiACEA
IQAhACEAHwAeACAAHwAfAB0AGwAcABwAGgAZABkAGgAcAB4AHgAeACAAIAAgAB4AHAAa
ABoAGgAcAB0AHQAeAB4AHQAdAB8AIAAiACIAIgAjACUAJQAnACcAJQAlACUAJQAkACcA
LAAtACkAKAApACgAKAAmACgAKAAqACsAKwAsACwAKgAqACsALQAtACoAKAArACwALQAu
ACoAKQAoACcAJwAnACgAKQArACoAKgArACsALAAsAC4AMwAzADMANAAyADQANAAzADMA
MgAwAC8ALAAsACwAKwAtAC0ALQAqACgAKAAoACcAKAAqACsAKwAoACgAKAAoACoAKwAr
ACoAJwAkACQAJAAkACQAIwAjACEAIQAhACIAJAAkACQAJAAkACQAIwAjACUAJQAlACUA
JgAnACgAKQAmACUAJQAlACYAKAApACoALAAoACYAKgAsACgAJgAsADsATQBgAIEApwDI
APEAJAFSAWgBWQEmAd4AoQBhAB0A5P+7/7D/uv/C/8f/0f/d/+z/+f8BAAgAEAAYACAA
IwAiAB8AIwAjACMAIgAkACUAJgAmACcAKAAoACgAKAAoACgAKAAoACkAKwAsACwALAAs
AC0ALQAsACwALQAtAC0ALQAtAC8ALgAuAC4ALQAtAC0ALQArACsAKwAuADEALwAwADIA
MQAyADIAMQAxADEAMQAzADEAMQAwADAAMgAyADUANgA4ADkAOgA6ADkAOwA9ADwAPAA8
ADwAPQA+AEAARQBHAEoASgBKAEsATgBRAFUAWABaAFoAWgBbAFsAXABcAFwAXgBeAFwA
XABfAF8AXwBfAFwAXABbAFsAXABcAFwAWgBYAFcAVQBVAFUAUwBRAFAAUABQAE4ATgBM
AEkASABEAEIAQAA+AD0APgA+AD8APgA8ADoAOAA3ADcANwA1ADQANAAzADMAMQAzADQA
NAAyAC8ALwAwADIAMAAwADAAMgAwADAALgAsAC0ALgAvADIAMQAxADIAMgAyADMANgA4
ADcANgA1ADUANQA1ADcANwA5ADkAOQA5ADkAOwA/AD8APAA8AD4APgA+ADwAPgA+ADwA
PQA9AD4APgA8ADwAPQA/AD0APgBAAEAAQABAAEAAPgA9ADwAOwA7ADsAPAA9AD8APgA+
AD8APwBAAEAAQgBHAEcARwBIAEcASABHAEUARwBGAEQAQwBBAEAAPwA9AD4APwBAAD4A
PgA+AD4APQA9AD4APgA9AD4APgA+AD4APAA9AD0APAA7ADgAOAA4ADYANgA1ADUANwA3
ADcAOAA3ADYANQA0ADcAOAA4ADkAOQA5ADkAOQA7ADsAOwA7ADkAOQA6ADsAOwA8ADwA
PAA+ADgANgA8AD4AOgA6AEQAWQBvAIYApwDRAP4AMQFcAXQBcAFNARIB0gCNAEUACwDg
/8n/yv/Y/9z/4f/t////DgAXAB0AIgAkACYALgA5ADwANwA3ADcANwA2ADQANQA2ADYA
OQA6ADoAOgA8ADwAPAA8ADsAOwA8ADwAPAA8ADwAPQA8ADoAOQA5ADoAOwA8AD0APQA8
ADwAPAA9AD0APQA9AD0APQA9AEAAPgA7ADsAPAA/AEAAQAA/AD8APwA/AEEAQwBDAEIA
QgBAAEAAQwBEAEQARQBGAEYARgBJAEwATABOAE4ATgBPAFAAUgBXAFkAXABcAFwAXQBc
AF8AYwBmAGYAZgBmAGcAagBsAG0AbgBwAHAAbgBuAHAAcQByAHMAcQBwAG4AbQBwAHAA
cABuAG4AbQBrAGsAawBpAGcAZgBjAGIAXwBeAF4AXQBeAFwAWwBYAFUAUwBVAFQAVABS
AFIAUgBSAFMAUABPAEwASgBNAE0ATgBNAEsATABMAEoARwBHAEgASgBMAEwATABOAE4A
TgBKAA==
         </WaveFormData>
      </LeadData>
      <LeadData>
         <LeadByteCountTotal>10000</LeadByteCountTotal>
         <LeadTimeOffset>0</LeadTimeOffset>
         <LeadSampleCountTotal>5000</LeadSampleCountTotal>
         <LeadAmplitudeUnitsPerBit>4.88</LeadAmplitudeUnitsPerBit>
         <LeadAmplitudeUnits>��V</LeadAmplitudeUnits>
         <LeadHighLimit>2147483647</LeadHighLimit>
         <LeadLowLimit>268435456</LeadLowLimit>
         <LeadID>V6</LeadID>
         <LeadOffsetFirstSample>0</LeadOffsetFirstSample>
         <FirstSampleBaseline>0</FirstSampleBaseline>
         <LeadSampleSize>2</LeadSampleSize>
         <LeadOff>FALSE</LeadOff>
         <BaselineSway>FALSE</BaselineSway>
         <ExcessiveACNoise>FALSE</ExcessiveACNoise>
         <MuscleNoise>TRUE</MuscleNoise>
         <LeadDataCRC32>3260322095</LeadDataCRC32>
         <WaveFormData>
9P/0//T/9P/2//b/9v/2//j/+P/4//j/+f/6//v//P/7//r/+f/4//n/+v/7//z//P/8
//z//P/9//7///8AAAEAAgADAAQABQAGAAcACAALAAwADQAOAA8AEAARABIAFAAWABgA
GgAbABwAHQAeAB8AIAAhACIAJAAkACQAJAAkACQAJAAkACQAJAAkACQAIgAiACIAIgAg
AB4AHAAaABgAGAAYABgAFgAWABYAFgATABIAEQAQAA4ADgAOAA4ADgAOAA4ADgAMAAwA
DAAMAA4ADgAOAA4ADgAOAA4ADgAMAAwADAAMAA4ADgAOAA4ADAAMAAwADAAOAA4ADgAO
AAwADAAMAAwADAAMAAwADAAOABAAEgAUABIAEgASABIAEwAUABUAFgAWABYAFgAWABYA
FgAWABYAFwAYABkAGgAaABoAGgAaABwAHAAcABwAGwAaABkAGAAZABoAGwAcABoAGgAa
ABoAHAAcABwAHAAaABoAGgAaABwAHQAdAB0AHAAcAB4AHgAfACAAIAAhACMAIwAiACIA
IAAfAB8AHwAfAB8AHgAeACAAHgAcABwAHAAcABoAGgAbABsAGwAaABwAHAAcAB0AHwAe
AB0AHAAaABgAFwAWABUAFAAUABUAFgAXABgAGQAYABgAGgAaABkAGQAZABsAGgAZABgA
FwAYABgAGQAaABgAGgAcABwAGwAaABkAGAAXABcAHQAhACAAHgAfACsAOABIAFsAdQCQ
ALIA3QD5AP0A6gDGAJkAbgBCABYA9f/q/+3/7//t/+z/8v/7/wMACgAQABEAEAASABUA
FgAYABgAGQAYABcAFQAVABUAFQAVABcAFwAZABkAFwAVABcAGQAbABsAGwAdABkAGQAZ
ABkAGAAYABgAGQAXABgAGAAYABkAGQAZABkAGQAZABoAGgAaABoAGgAbABoAGAAXABcA
GQAZABoAGgAYABgAGQAaABoAGgAaABoAGwAbAB4AHgAeAB4AHwAfAB4AHgAdAB8AHwAf
ACAAIwAjACQAJwApACwALgAvADIAMAAwADIANAAzADIAMwAyADYANgA2ADYAOgA7ADsA
OwA9ADoANwA0ADYANgA5ADkANwA3ADcANgA2ADYANAAyADIAMgAvAC0AKwArACkAJQAj
ACIAIgAhAB4AGwAaABoAGwAaABgAFQAWABUAFAATABUAFQAVABUAEgARABAADwARABEA
EAAPAA4ADAALAAoACgALAAsACwANAA0ACwAJAAwADQAMABAADgANAA4ACwAMAAwADgAP
AA8ADgAOAA8ADgANAA0ADgAMAAsACwALAAsACwAPAA8AEAARABIAEwAUABQAFQAVABMA
EgASABEAEQARABEAEgASABAADwARABQAEQAQAA8ADgAOAA4ADgAOAA4ADgAOAA4ADAAM
AA0ADQANAA4ADgAQABIAEwAUABQAFQAVABUAFAATABIAEAAPABEAEQARABAADgAQAA4A
DAAMAAwADAAKAAkACQAIAAcABgAGAAYABgAHAAcABgAFAAQAAwACAAIAAgABAAAAAAD/
/////////////v/+/wAAAAD///////8BAAEAAQABAAEAAQAAAAAA/v/8//7/AAACAAQA
BgAIAAYAAwABAAEA///8//7/AwAPABwAKAA9AFcAdgCWALsA2wDnANgAtgCJAGQAOgAI
AOP/0v/T/9X/0//S/9j/4f/l/+r/8v/5//r//P/9//7//v/8//7//v/+//3/////////
////////AQABAP///f///wEAAQABAAEAAwABAAEAAQABAAAAAAAAAAEAAQACAAIAAgAB
AAEAAQABAAIAAwAFAAYABQAEAAMAAwADAAIAAgADAAMAAwAEAAQAAgACAAMABAAEAAQA
BAAEAAMAAwAGAAYACAAIAAkACQALAAwADAAPAA4ADQANAA8ADwAQABMAFQAXABgAGAAa
ABkAGgAdACAAIAAgACIAIgAjACIAIQAgACIAIwAjACMAJAAiACAAHgAfACAAJAAlACUA
JQAlACQAIwAiAB8AHAAYABgAFQATABMAEwARAA0ADQAMAAwACwAKAAcABgAGAAcABgAE
AAEAAQABAAEAAQD///////////z/+//6//n/+//7//r/+f/5//j/+P/4//b/9//3//f/
9//3//X/8//0//X/9P/4//f/9//5//f/+P/4//r/+//5//j/+P/5//n/+f/6//z//v/9
//3//f/7//v///////7///8AAAEA/v/+//////8AAAAAAQABAP7//f/8//z//P/+//z/
/P/8//z//v/+//7//v/9//z/+//6//j/+P/5//n/+//8//z//v/8//3//v/+////////
//7///8AAAAAAQADAAMAAwACAP//AAD9//r//P/8//z/+v/8//3//f/9//7//v/+//7/
//////7//f/6//n/+P/4//j/9//2//b/9f/1//X/9f/2//b/9//6//j/9//3//f/+f/5
//n/+f/3//f/9v/2//j/9v/4//r/+v/6//r/+v/4//n/+f/5//f/9v/0//X///8QABwA
JwA/AFgAeACdAMMA4QDoANIAqwCCAFgAJgD9/+D/zf/J/8v/zv/S/9X/2//o/+7/7f/s
//L/9//2//T/9v/4//j/+P/3//f/9//3//f/+P/5//z//f/8//n/+v/7//3//f/9////
+//7//v/+//8//z//P/9//3//v/+//7//f/9//3//f/9//3//v/+//7//v/+////AQAA
AAAAAQABAAEAAgACAAAAAAABAAIABAAEAAQABAADAAMABgAGAAQABAAFAAUABwAKAAwA
EQARABEAEgAVABIAEgAUABUAGAAaABsAHgAeAB4AIAAiACQAJAAmACYAKAAoACgAKAAo
ACkAKQApAC8ALgAtACwAKgAqAC0ALQAvAC8ALwAuAC0ALAApACYAJAAkACEAHwAiACMA
IgAfAB4AHAAbABkAGgAXABYAFgAXABYAFAARABAADwAOAA0ADwAPAA8ADwAPAA8ADwAP
AA4ADQALAAkACwAKAAoACgAKAAsACwALAA0ADQALAAkACQAJAAcACgANAA0ADwANAA4A
DgAQABEADwAOAA4ADwARABEAEgAUABQAEwATABMAEQARABUAFQAUABUAFgAXABYAFgAX
ABcAGAAYABkAGQAWABUAFAAUABcAGAAYABkAHQAcABkAGAAXABYAGAAYABgAGAAXABYA
FQAUABUAFgAYABkAGQAaABoAHAAcAB0AHgAeAB8AHwAfAB4AIAAgAB8AHwAfAB8AHwAe
ABwAHgAcABoAHAAcABwAGgAaABsAGwAbABgAGAAYABgAGgAbABsAGwAaABkAGAAYABYA
FQAUABQAFwAXABcAFwAZABgAGAAaABoAGQAZABkAGQAZABkAGQAZABkAGAAYABsAGgAd
ACAAHQAcABsAGgAeAB8AIQAfABcAFAAYABsAIQA0AEQAVQBrAIYApgDNAPEABwEEAegA
vwCYAGwAPgAXAPz/7//x//X/9P/4////AwAIAA4AEwAUABYAGQAaABwAGgAaABoAGgAZ
ABsAGwAbABsAHQAdAB8AHwAeABsAHAAdAB0AHQAdAB8AHQAdAB0AHQAeAB4AHgAfAB4A
HgAdABwAHQAdAB0AHQAfAB8AIAAgACAAIAAgACEAHwAeAB4AHwAgACEAIwAkACMAIgAi
ACIAIgAiACIAIgAjACMAJgAmACQAJAAlACUAJwAoACgAKwAtAC0ALgAxAC8AMAAzADUA
NgA4ADkAPAA9AD4AQQBEAEQARABGAEYASABIAEgASABKAEsASwBLAE4ATABKAEgASgBK
AE0ATQBLAEsASwBKAEoASgBIAEYARgBGAEMAQQBDAEMAQQA9ADwAOgA5ADcAOQA3ADcA
OAA3ADYANAAxADAALwAuAC0ALQAtAC0ALQArACsAKwArAC0ALQAsACsAKgAoACcAJgAm
ACcAJwAnACgAKQAoACcAKQApACcAKgApACkAKwApACgAKAAqACsAKwAqACoAKwApACkA
KgAsAC8ALwAwADEAMAAvADIAMQAvAC8ALwAvAC4ALgAvAC8AMQAyADQANQAxADEAMQAy
ADIAMgAxADEAMwAzADMAMwA0ADEAMAAvAC4ALwAwADEAMgAyADIAMgAyADIAMgAzADMA
MwA0ADQANgA2ADcAOAA4ADsAOwA7ADoAOAA4ADcANwA2ADUANAAyADIANAAyADAAMQAy
ADMAMgAyADMAMwAzADEAMAAvAC4AMQAxADAALwAwAC8ALgAuACwAKwAqACoAKQApACkA
KQAqACoAKwAuAC4ALQAtAC0ALAArACoAKQArAC0ALgAwAC8ALAAtAC4ALwAwADEAMgAu
AC0AMQAxAC0ALAAqADEAPQBIAFgAcQCLAKQAxADrAAcBDwH+AN4AtQCGAFQAKgARAAQA
//8BAAUACAAIAAsAFQAgACIAIQAkACQAJwAsACwALAAsACwALAArACsAKwArACsAKQAp
ACsAKwAsACsALgAxADAALwAuAC8ALQAtAC0ALQAuAC4ALgAvAC8AMAAwADAALwAvAC8A
LwAtAC0ALgAuACwALAAsAC0ALQAsACwALQAuAC8AMQAyADIAMgAzADQAMgAyADIAMgAx
ADEANAA0ADYANgA3ADcANQA2ADYAOQA7ADsAPAA/AD4APgBAAEEAQwBEAEQARgBFAEYA
SQBMAE0ATgBRAFIAUgBSAFIAUgBUAFUAVQBVAFgAVgBUAFIAUgBSAFUAVQBUAFMAUgBQ
AFEAUgBRAFAATABMAEkARwBIAEkASABFAEQAQgBBAD8APgA7ADoAOgA+AD4APQA7ADkA
NwA1ADMAMQAxADEAMQAwADEAMgAzADEAMQAwAC8AMQAwADAAMAAuAC8ALwAvAC8ALwAt
ACsALAAtACwAMAAxADEAMwAxADAAMAAyADMAMQAwADAAMQAzADMANAA2ADQAMwAzADMA
MwAzADcANwA1ADUANQA1ADQANAA1ADUANAA0ADUANQA1ADUANQA2ADUANAAyADEAMQA1
ADcAMwAwADAAMAAwADAAMgAyADIAMgAyADIAMgAyADIAMgAzADMAMgAyADEAMgAzADUA
NwA4ADgANwA2ADQAMgAyADEAMQAzADMAMwAyADIANAAyADAALwAuAC0AKgAqACsAKwAr
ACoAKgAqACoAKQApACgAJwAkACMAIgAiACMAIwAjACQAJQAlACUAJQAjACIAIgAkACQA
IwAjACMAIwAjACMAIwAjACMAIgAiACEAHgAfACAAIAAgACAAIAAgACEAHQAdACEAIAAc
AB0AJwA4AEgAVwBtAIoApgDJAPEACQH+AOIAuQCOAGAAMgALAPb/8//1//P/7P/u//v/
AwAIAAwADwAUABoAGQAWABgAHAAdABwAGwAZABkAGQAZABkAFwAXABkAGQAZABcAGQAb
ABsAGwAbAB0AGgAZABgAFwAYABgAGAAZABYAFgAVABQAFwAZABsAHQAaABkAGQAYABgA
GAAYABkAGQAYABgAGQAZABkAGgAaABwAHAAdAB4AHQAcABsAGgAbABsAHgAeAB4AHgAf
AB8AIAAiACMAJwAkACMAIwAlACUAJgApACsAKQAqACoALAAtAC4AMQA0ADIAMgA0ADQA
NwA4ADkAOgA6ADkANwA1ADoAOgA6ADoAOAA4ADsAOwA4ADcANgA0ADYANgA0ADIAMAAw
AC0AKwAtAC0AKwAnACYAJAAjACEAIAAdABwAHAAeAB4AHQAbABgAFwAWABUAFQAVABUA
FQATABMAEwATABIAEQAPAA0ADgAOAA8AEAANAA0ADAALAAwADQAMAAsACwALAAkADAAM
AAsADAAJAAoACgAMAA0ADgAOAA8AEQAPAA8AEAASABMAEwAUABUAFAATABYAFQASABEA
EAAPAA4ADgAPAA8AEgASABMAEwATABMAEwAUABQAFAATABMAEwAXABQAEgAQAA4ADAAO
AA4ADgAOAA4ADgAOAA4AEAAQABEAEQAPABAAEAASABQAFQAWABYAFgAVABQAEgASABIA
EQARABMAEwATABIAEAASABAADgAMAAwADAAKAAsADQAOAA8ADgAOAA4ADgANAA0ADAAL
AAkABwAFAAQABQAFAAUABgAHAAcABwAHAAcABgAGAAgABgAFAAUABQAJAAkACQAJAAgA
BwAFAAQABgAEAAYACAAKAAoACgAKAAoACwAJAAEAAQAGAAQABQANABgAKABBAF0AdgCU
AL0A4QDtAOQAxgCbAHIARgAUAO3/2v/X/9X/2f/g/+D/3//p//T/9v/z//j//P/7//z/
AAAEAAQABAAEAAMAAQABAAEAAQAAAP//AAD//wAA//8CAAUAAwADAAMABQAFAAUABQAF
AAQABAAEAAUABAAEAAMAAgABAAEAAQABAAMAAwAEAAQABAAEAAQABQADAAIAAgADAAEA
AQACAAIABAAEAAUABgAEAAQABAAEAAMAAwAGAAYABgAGAAcABwAJAAoACgANAAsACwAM
AA8ADwAQABMAFQAVABYAFgAYABkAGgAdACAAHQAcAB0AHAAfACAAIQAiACMAIwAiACEA
JgAkACIAIAAgACAAIwAjACUAJQAlACQAIgAgABwAGAAXABgAFgAVABUAFQATAA8ADgAM
AAsACQAGAAMAAgACAAEAAAD+//v//P/7//r/+f/5//n/+f/5//n/+f/5//n/9//3//b/
9f/z//L/8v/y//L/8//z//P/8//z//H/7//x//H/7//y//H/8f/z//H/8P/w//L/8//1
//T/9P/1//P/8//0//b/9f/z//L/8f/y//P/+P/5//X/9f/1//X/8v/y//P/8//1//b/
+P/5//X/9f/1//b/+P/0/+//8P/y//T/9v/4//f/9v/1//T/9P/0//T/9P/y//L/8//z
//X/9v/2//j/9v/3//j/+P/7//v/+//6//r/+v/5//n/+//7//v/+v/4//r/+P/2//f/
+P/5//j/9v/3//f/9//2//b/9v/2//f/9//2//X/9P/z//L/8v/w/+//7v/u/+//7//v
/+//7f/s/+z/7v/v/+//8P/x//D/7//u/+3/7//v/+7/7v/v/+7/8f/0//P/8v/x//D/
8v/z//X/8//t/+7/8P/x//X//v8MACMAPQBWAHQAmQC9ANUA2gDGAJ8AdgBMAB4A8f/U
/8f/xf/H/8r/zP/P/9X/3P/i/+X/5v/k/+X/7P/u//D/8P/w//D/7//x//H/8f/x/+//
7//x//H/8f/v//H/8//1//X/9f/3//X/9f/1//X/8v/y//L/8//0//b/9//4//b/9f/0
//P/9f/1//b/9v/2//b/9v/3//X/9P/0//X/9//3//j/+P/2//b/9//4//j/+P/4//j/
9//3//r/+v/8//z//f/9//v//P/8/////////wAAAwAFAAYACQALAAsADAAMAA4AEQAS
ABUAGAAWABYAGAAYAB0AHgAfACAAIAAhACEAIQAjACAAHQAaABsAHAAgACEAIQAhACEA
IAAeAB4AHAAaABkAGgAYABcAFQAVABMADwAOAAwACwAJAAoABwAGAAYACAAIAAcABQAC
AAEAAAD//////////////f/9//3//f/9//3//P/7//v/+v/6//r/+P/5//n/+f/5//n/
9//1//f/9//1//j/+f/5//v/+f/2//b/+P/5//r/+v/7//3//f/9//7/AAD+//3//f/9
//////8DAAMAAwADAAMAAwABAAAAAAD//wEAAgAEAAUAAQABAAEAAgACAAIAAQABAAEA
AQD///7///8AAAEAAgACAAIAAgACAAIAAgACAAIAAgACAAMAAwABAAIAAgAEAAcACQAL
AAwADAALAAoACAAGAAYABQAFAAcABwAHAAYACAAKAAgABgAGAAYABgAEAAQABQAFAAUA
BAAEAAQABAAFAAUABAADAAQAAwACAAIAAgABAAAAAAADAAMAAwADAAIAAAD//wAAAAD/
//////8CAAMABAAFAAMAAwACAAIAAAD+/wAAAgAEAAQABAAEAAYAAwADAAMAAwAAAP7/
AQARACAALABDAGEAfACYAL0A3wDvAOIAwACZAHIARAASAPH/3P/T/9v/4//e/97/6f/z
//b/9v/7//z//v///wIAAAD+/wEAAgADAAMAAgABAAAA//8BAAEAAwADAAMAAQADAAUA
BgAHAAgACwAIAAcABgAFAAQABAAEAAUABQAGAAYABgAGAAcACAAJAAgABwAHAAYABgAG
AAYABwAJAAgACAAJAAkACQAKAAoACgAKAAsADAAMAAwADAAMAAkACQAMAAwADgAOAA8A
DwARABIAEgAVABUAFQAWABkAGQAaAB0AHwAdAB4AHgAgACMAJAAnACoAKgAqACwALAAw
ADAAMAAwADAAMQAxADEANgA0ADIAMAAyADIANQA1ADcANwA3ADYANQA0ADEALgAsACwA
KQAnACgAKQAoACUAIwAiACIAIQAgAB0AHAAcAB0AHAAaABcAGAAXABYAFQAXABcAFwAX
ABQAEwASABEAEQARABAADwARABAAEAAQABIAEwATABMAEQARAA8ADQAPAA8ADQAQABMA
EwAVABMAEAAQABIAEwATABIAEgATABQAFQAXABoAGQAXABYAFQAXABcAGwAbABkAGQAZ
ABkAGAAYABkAGQAcABwAHQAdABkAGQAZABoAHAAcABsAGwAbABoAGgAaABoAGgAaABoA
GgAaABoAGgAaABoAHAAcAB0AHQAcABwAGwAcAB0AHwAhACIAIwAjACMAIgAiACIAIQAh
AB8AHwAfAB4AIAAiACAAHgAeAB4AHgAcABoAGwAbABsAHAAcABwAHAAdAB0AHAAbABgA
FwAWABYAGAAXABYAFgAXABcAFwAXABcAFgAWABgAFgAVABUAFQAVABUAFQAVABYAFwAX
ABgAGAAWABgAGgAZABgAFwAWABQAEwAZAB0AGwAWABIAGwAlAC4APABRAGcAgACiAMcA
6wD9APYA2ACvAIQAVgAoAAUA8P/r/+//7//u//L/9////woADgAPABIAEgAPABIAGAAa
ABsAGgAZABcAFQAVABUAFQAXABcAGQAZABkAFwAZABsAGwAbABsAHQAZABkAGQAZABkA
GgAbAB0AHAAcABsAGgAbABsAGwAbABsAGwAcABwAHAAcABwAHQAfAB4AHgAfAB0AHQAe
AB4AHgAeAB8AIAAeAB4AHgAeAB0AHQAgACAAIAAgACEAIQAjACQAJAAnACcAJwAoACsA
KQAqAC0ALwAvADAAMAAyADMANAA3ADoAOgA6ADwAPAA8ADwAPAA8AEEAQwBEAEUARwBE
AEEAPgBAAEAAQwBDAEMAQwBDAEIAQgBCAEAAPgA6ADoANwA1ADcANwA1ADEAMQAwADAA
LwAsACkAKAAoACsALAAsACsAKgApACgAJwAnACcAJwAnACMAIwAjACMAIwAjACIAIQAh
ACAAIAAgACIAIwAjACMAIwAjACEAHwAhACEAHwAiACEAIQAjACEAIAAgACIAIwAlACQA
JAAlACUAJQAmACgAKAAnACcAJwAlACUAKQApACkAKQApACkAKgAqACsAKwAqACoAKwAr
ACoAKwAsAC4ALAAsACsAKwAvAC0ALAAtAC4ALwAwAC4ALgAuAC4ALwAwADEAMgAwADAA
MQAxADMANAA0ADYANAA1ADYANgA4ADkAOgA6ADgAOAA3ADcANQA1ADUANAA0ADYANAAy
ADQANAA0ADIANAA1ADUANQAyADIAMgAyADMAMwAyADEAMgAxADAAMAAuAC0ALAAsAC8A
LwAvAC8ALwAuAC4AMAAuAC0ALQAtADEAMQAxADEAMQAxADAAMAAuACwALgAwADAAMAAw
ADAAMgA1ADMAMwAxAC4ALgA1AEMAUABiAHkAkQCqAMoA7wALAQ8B/ADWAKkAegBMACYA
CwAAAAMABQAFAAgAEAAXAB0AJAAqACsAKAAoACsAKgAoACwAMAAwADAALwAtAC0ALQAt
AC0ALQAvAC8AMAAvADIANQAyADEAMAAxADEAMQAxADEAMAAwADAAMQAxADIAMgAyADAA
LwAuAC0ALwAvADAAMAAyADIAMgAzADMAMgAyADMANQA1ADYANgAzADIAMgAyADQANAA0
ADQANQA1ADgAOAA3ADYANgA1ADcAOAA4ADsAOQA5ADoAPQA7ADwAPwBBAEIARABFAEgA
SABIAEoATABNAE4AUQBSAFMAUgBRAFAAUABRAFEAUQBWAFQAUgBQAFIAUgBVAFUAUwBT
AFMAUgBSAFIAUABOAEoASgBHAEUARQBFAEMAPwA/AD4APgA9ADwAOQA4ADgAOAA4ADcA
NQAyADEAMAAvAC8ALwAvAC8ALwAvAC8ALwAtAC0ALAArAC0ALAAsACwAKwArACoAKQAq
ACsAKgApACoAKwAqAC4ALAArACwAKQAoACgAKgArAC0ALAAsAC0AKwArACwALgAwAC8A
LwAvAC0ALQAxADEALwAvAC8ALwAvADAAMgAzADMAMgAyADEALwAvAC8AMAAwADAALwAv
ADMAMwAxADEAMAAuACgAKgAsAC4AMAAuAC4ALgAuADAAMAAwADAALgAuAC8ALwAvADAA
MAAyADIAMwA0ADQANQA1ADUANAAyADIAMQAxADMAMwAzADIANAA2ADQAMgAxADAALwAs
ACwALQAtAC0AKgAqACoAKgAuAC8ALwAvACsAKQAnACYAJwAnACcAKAApACkAKQApACgA
JgAlACYAJgAlACUAJQAoACkAKgArACoAKQAnACYAKAAmACgAKgAqACoAKgAqACoAKwAr
ACsAJwAiACQALQA3AEIAVABpAIMAngDAAOcABQELAfgA1ACrAH4AUgAsAA8AAAD7//3/
+//6/wIADQAVABgAGgAfACQAIgAhACYAKAAmACgAKAAoACcAJwAnACcAJwAlACUAJwAn
ACgAJwAqAC0ALAArACoAKwArACsAKwArACoAKgAqACsAKwAsACwALAApACkAKQApACkA
KQAqACoALAAsACwALQAtACwALAAtACsAKwAsACwALgAuAC8AMAAwADAAMAAwAC8ALwAy
ADIAMAAwADEAMQAzADQANAA3ADUANQA2ADkAOwA8AD8AQQBAAEAAPwBAAEIARABIAEwA
TABMAE4ATgBQAFAAUABQAFAAUQBRAFEAVABSAFAATgBOAE4AUQBRAE8ATwBPAE4AUABQ
AE4ATABKAEoARwBFAEUARQBDAD8AQQBAAEAAPwA+ADsAOgA6ADsAOgA4ADUAMgAxADAA
LwAvAC8ALwAvAC4ALwAwADEALwAvAC4ALQAtACwALAAsAC0ALwAwADEAMQAxAC8ALQAs
ACsAKAAqACwALQAwAC8AMAAwADIAMwAzADIAMgAzADMAMwA0ADYANAAzADMAMwA0ADUA
OgA7ADgANwA2ADUANAA0ADUANQA4ADgAOQA5ADkAOQA5ADoAOgA8ADcANgA3ADgAOQA6
ADcANgA1ADQANAA0ADQANAA1ADYAOAA5ADkAOgA6ADwAPgA/AEAAQABAAD8APgA8AD4A
PgA9AD0APAA7ADoAOAA6ADwAOgA4ADYANgA2ADQANQA3ADgAOQA3ADYANQA0ADcANwA2
ADUANAAzADIAMgAyADEAMAAwAC8ALwAvAC8ALwAuAC4AMAAuAC0ALQAtAC8ALwAvAC8A
MAAxADEAMgAxAC4ALwAwADEAMgAzADQANAAxAC8ANQA3ADIALgAvADsASABUAGsAhQCY
ALIA2wABARsBHgH+ANEAqgB+AE4AJQAKAAEABQAHAAYABgAJAA8AGAAeACEAJgAsADEA
NAAyACwAMAAwADAALwAvAC8ALwAvAC8ALwAxADEAMQAvADEAMwA1ADUANQA3ADMAMwAz
ADMANAA0ADQANQA1ADYANgA2ADcANwA3ADcANQA1ADYANgA2ADYANgA3ADgAOAA5ADsA
OQA5ADoAOgA6ADoAOwA8ADoAOgA6ADoAOQA5ADwAPAA/AEAAQgBDAEIAQgBBAEMAQwBD
AEQARwBHAEgASwBNAE8AUABQAFIAUwBUAFcAWgBbAFwAXwBgAGIAYgBiAGIAZABlAGUA
ZQBqAGgAZgBkAGIAYgBlAGUAZQBlAGUAZABiAGIAYABeAF0AXgBcAFsAXABdAFwAWQBY
AFYAVQBTAFIATwBOAE4AUgBSAFEATwBOAE0ATABLAEkASQBJAEkASQBJAEkASQBLAEsA
SgBJAEkASABIAEgASABJAEkASQBJAEkARwBFAEgASQBIAEwASwBLAE0ASwBNAE4AUQBT
AFIAUABPAE8AUQBRAFIAVABVAFUAVgBXAFcAVwBbAFsAWwBbAFsAWwBaAFoAWwBbAFwA
XABdAF0AXQBdAF0AXgBgAGAAXwBiAGIAYgBiAGIAYABgAGAAYABgAGAAYABgAGEAYgBk
AGUAYwBkAGQAZgBnAGkAawBsAGsAawBrAGoAbQBuAG4AbwBsAGsAagBoAGsAbgBtAGwA
bABsAGwAagBrAG0AbgBvAG4AbgBuAG4AbwBvAG4AbQBuAG0AbABsAG4AbQBsAGwAbwBv
AG8AbwBtAGwAbABuAHEAcQByAHMAcwBzAHMAcwB1AHUAdAB0AHYAdAB2AHgAeAB4AHgA
eAB6AHMAcwB5AHsAeAB4AH0AiwCaAKoAvwDbAPwAIgFFAV0BZQFWATYBDwHcAKoAhABp
AFYAUwBZAFkAWABcAGcAcQB2AHgAewB6AHgAfwCIAIoAhACEAIQAhACDAIMAgwCDAIMA
hACFAIgAiQCLAIkAiwCNAIsAiwCLAI0AjQCNAI0AjQCMAIwAjACNAI4AkACRAJIAkwCT
AJMAkwCVAJUAlgCWAJYAlgCWAJcAlwCWAJYAlwCZAJkAmgCaAJoAmgCbAJwAnQCeAJ8A
oACfAJ8AogCiAKQApAClAKUApgCoAKkArQCtAK0ArgCxALMAtAC3ALkAugC8AL0AwADB
AMIAxQDIAMgAyADKAMoAzQDOAM8A0ADTANUA1gDXANwA2gDYANYA1gDWANkA2QDZANkA
2QDYANgA2ADWANQA0wDUANIA0QDRANEAzwDLAMwAzADNAM0AygDHAMYAxgDIAMgAxwDF
AMcAxwDHAMcAxQDFAMUAxQDEAMUAxgDHAMcAxwDGAMUAxwDGAMYAxgDIAMkAyQDJAM0A
zQDJAA==
         </WaveFormData>
      </LeadData>
   </Waveform>
</RestingECG>
