# Supplementary material for: Detection of Left Atrial Enlargement Using a Convolutional Neural Network-Enabled Electrocardiogram
Source: Front Cardiovasc Med. 2020 Dec 17;7:609976. doi: 10.3389/fcvm.2020.609976 (PMC7773668; doi:10.3389/fcvm.2020.609976)
Supplement: Supplementary file 1 [file Data_Sheet_1.ZIP › hyp/1802017143_5040_00000026.XML]

<?xml version="1.0" encoding="Windows-1252"?>
<!DOCTYPE RestingECG SYSTEM "restecg.dtd">
<RestingECG>
   <PatientDemographics>
      <PatientID>1802017143</PatientID>
      <PatientAge>66</PatientAge>
      <AgeUnits>Years</AgeUnits>
      <Gender>Male</Gender>
      <PatientLastName>oubingxiang</PatientLastName>
   </PatientDemographics>
   <TestDemographics>
      <DataType>Resting</DataType>
      <Site>1</Site>
      <AcquisitionDevice>MAC55</AcquisitionDevice>
      <Status>Unconfirmed</Status>
      <Priority>Normal</Priority>
      <AcquisitionTime>10:01:17</AcquisitionTime>
      <AcquisitionDate>03-07-2017</AcquisitionDate>
      <CartNumber>1</CartNumber>
      <AcquisitionSoftwareVersion>009C</AcquisitionSoftwareVersion>
      <XMLSourceVersion>MAC5000 v1.0</XMLSourceVersion>
   </TestDemographics>
   <RestingECGMeasurements>
      <VentricularRate>71</VentricularRate>
      <AtrialRate>71</AtrialRate>
      <PRInterval>166</PRInterval>
      <QRSDuration>114</QRSDuration>
      <QTInterval>384</QTInterval>
      <QTCorrected>417</QTCorrected>
      <PAxis>62</PAxis>
      <RAxis>37</RAxis>
      <TAxis>69</TAxis>
      <QRSCount>12</QRSCount>
      <QOnset>208</QOnset>
      <QOffset>265</QOffset>
      <POnset>125</POnset>
      <POffset>176</POffset>
      <TOffset>400</TOffset>
      <ECGSampleBase>500</ECGSampleBase>
      <ECGSampleExponent>0</ECGSampleExponent>
   </RestingECGMeasurements>
   <Diagnosis>
      <Modality>Resting</Modality>
         <StatementCount>3</StatementCount>
         <LabelText>12SL ��ϳ���</LabelText>
      <DiagnosisStatement>
         <StmtFlag>ENDSLINE</StmtFlag>
         <StmtText>�������</StmtText>
      </DiagnosisStatement>
      <DiagnosisStatement>
         <StmtFlag>ENDSLINE</StmtFlag>
         <StmtText>�������� T ���쳣</StmtText>
      </DiagnosisStatement>
      <DiagnosisStatement>
         <StmtFlag>ENDSLINE</StmtFlag>
         <StmtText>�쳣 ECG</StmtText>
      </DiagnosisStatement>
   </Diagnosis>
   <Waveform>
      <WaveformType>Rhythm</WaveformType>
      <WaveformStartTime>0</WaveformStartTime>
      <NumberofLeads>8</NumberofLeads>
      <SampleType>CONTINUOUS_SAMPLES</SampleType>
      <SampleBase>500</SampleBase>
      <SampleExponent>0</SampleExponent>
      <HighPassFilter>16</HighPassFilter>
      <LowPassFilter>150</LowPassFilter>
      <ACFilter>NONE</ACFilter>
      <LeadData>
         <LeadByteCountTotal>10000</LeadByteCountTotal>
         <LeadTimeOffset>0</LeadTimeOffset>
         <LeadSampleCountTotal>5000</LeadSampleCountTotal>
         <LeadAmplitudeUnitsPerBit>4.88</LeadAmplitudeUnitsPerBit>
         <LeadAmplitudeUnits>��V</LeadAmplitudeUnits>
         <LeadHighLimit>2147483647</LeadHighLimit>
         <LeadLowLimit>268435456</LeadLowLimit>
         <LeadID>I</LeadID>
         <LeadOffsetFirstSample>0</LeadOffsetFirstSample>
         <FirstSampleBaseline>0</FirstSampleBaseline>
         <LeadSampleSize>2</LeadSampleSize>
         <LeadOff>FALSE</LeadOff>
         <BaselineSway>FALSE</BaselineSway>
         <ExcessiveACNoise>FALSE</ExcessiveACNoise>
         <MuscleNoise>FALSE</MuscleNoise>
         <LeadDataCRC32>3921659498</LeadDataCRC32>
         <WaveFormData>
AgACAAIAAgABAAAA///+/wAAAAAAAAAAAAAAAAAAAAAAAAAAAAAAAAIAAgACAAIAAAAA
AAAAAAACAAIAAgACAAAAAAAAAAAAAAAAAAAAAAAAAAAAAAAAAAIAAgACAAIAAAAAAAAA
AAAAAAAAAAAAAAAAAAAAAAAAAAAAAAAAAAAAAAAAAAAAAAIAAgACAAIAAgACAAIAAgAC
AAIAAgACAAIAAgACAAIAAAAAAAAAAQAEAAQABAAEAAIABAAEAAMAAQACAAIAAgAEAAUA
BQAGAAYABgAGAAYABwAHAAcABgAGAAYABgAFAAQABAADAAQAAgAAAP/////9//3//f/9
//7///8AAAEA/////////v/8//3//f/9/////v/+//7//f/9//z//P///wAAAAAAAAIA
AgD+//r//P/+/wEAAwADAAEAAAACAAYACwANABEAGwAlAC4AOwBCAE0AXgBoAGoAaABh
AFMAQwApAA8A/f/4//j/9//1//D/7f/t/+//8P/y//H/7//0//T/9P/4//z//P/6//v/
+//7//3//v/7//v/+//9//z/+v/6//n/+f/6//z//f////3//f/9//3//f/+/wAAAQAA
AAAA///9//3//f//////////////AQABAP////////7//v/+//7//v/+//////8AAP//
//8BAAEAAQACAAIAAgACAAEAAQD//wAAAAD+/wAAAAD/////AAAAAAEAAQADAAMAAwAD
AAIAAQAAAP/////+//7//v8AAAIAAwADAAEAAQABAAAAAgACAAIAAwACAAEAAAD+//3/
/f/9//3///8AAAEAAgACAAEAAAAAAAEAAQACAAIAAwADAAMAAgABAAEAAAAAAAAAAAAA
AAAAAAAAAAAA//8AAAEAAgAEAAMAAgABAAEA///+//7//v8AAAAAAAAAAAAA/v/+////
////////AAD//////P/8////AQABAP//AQACAAIAAgAAAP///////wEAAQABAAEAAQAA
AP7//f/9//3///////////8AAAAAAAAAAAAAAQADAAIAAgADAAIAAgABAAAA/v//////
//8AAAIAAwAEAAQAAwAAAP//AgACAAIAAgACAAIAAwADAAMAAQADAAMAAwADAAMAAwAB
AAEAAQAAAAIAAgACAAIAAgACAAIAAQD//wAAAAAAAAMAAwADAAMAAQD///////8CAAIA
AgABAAEAAQACAAIAAQABAAEAAQABAAIAAgACAAIAAQAAAAAAAAAAAP///f/+////AQAC
AP7//v////////8AAAAAAAACAAEAAQACAAIA/P8BAAgABwAGAAUABAADAAMAAwACAAIA
AgAAAAIABAADAAMABAADAAIAAwADAAQABgAHAAgABgAGAAcABwAJAAgACAAIAAcABQAC
AAAA//8AAAEAAAD9//3//f/9//3//f/9//3////////////9//z//P/9//v/+//7//r/
+//8//7////8//z//f/+//7//v/8//z//v/+//z//P////////8BAAQAAgAAAAUACwAT
AB0AJQAwAD0ATABZAGQAbgB2AHgAbQBjAE8ALQAPAAEA/P/4//f/9//0/+//7//v//D/
9P/1//P/8P/y//T/9v/4//r/+v/3//f/9//5//r/+//7//n/+//6//r/+v/5//n/+//8
//z//f////////////3//P/8//v//f/+//7//f/7//v//f/9//3//f/9////AQD/////
//////7//f/8//z//P/9//3//P/7//v//f/9//3//v/+/wAAAAD///////8AAAAA/v8A
AAAA/////wAAAAABAAEAAAD///7//f///////////////v/+//7///8AAAAA///9//3/
/f/8//7//v/+/////v/9//z/+v/7//v/+//7//3//v///wAA///9//v/+v/8//3///8A
AAMAAwADAAIA//////7//v8AAAAAAAAAAAAAAAAAAP///f/9//3//v/+//7//v///wEA
AAAAAAAAAAAAAAAAAAAAAP7//v///wEAAQABAAIAAgABAP3//P/9///////9//7/AAAB
AAIAAAD///////////////////7//v/9//3/+//7//3//f//////AAAAAP7//v/+////
/f/8//z//f/8//z/+//6//v//f/+//////8AAAAAAAD//////f/9/wAAAAAAAAAA///+
//7//f/9//v//f/9/////////////////////v/+//7//v/+/wAAAAAAAP///v/+//3/
/P///////////wEA////////AgACAAIAAQAAAP/////+//v/+//7//v//P/+////AAD+
//3//P/8//3//v/+//3//f/9//7//v/+//7/////////AAAAAAAA/v/9//3//v8AAAAA
AQABAAEAAgACAAEA//8CAAIAAgACAAIAAAABAAIAAgACAAIAAAACAAQAAwADAAQAAgAC
AAQABQAFAAYABgAGAAgACAAJAAkABwAGAAYABgAHAAcABgAGAAIAAAD+//r//P/9//7/
///9//3//f/9//v/+//7//v//P/8//3////+//3//P/6//z//P/9//3//P/8//3//v/9
//z/+f/4//z//v8AAAIAAQD///3/+//8/wIACAANABMAGwAlAC8APgBNAFYAYwB0AIAA
ggB6AGkAVwA7ABsA///1//b/+v/7//n/8v/t/+3/7f/y//b/9f/x//L/9v/0//T/9v/2
//b/+f/7//v/9//0//f/+//3//f//v/8//z/+//7//v//P/8//3/+//7//v/+//6//r/
+//7//v//P/8//v//f/9///////8//v/+v/7//3/+//7//v//v/+//7//v/8//z//f/9
//7//f/9/////v/9//3//P/+//7//f/9//3//v/+//z//v/+//3//f8AAAAAAQABAP//
//////////////////////7//v/+//3//v/+//3//////////v/+//7//v////3//f/9
//z//P/9//7///////7//f/8//3//f/9//7//////wAAAAD////////+/wAAAQABAAIA
AAAAAAAAAAABAAIAAwADAAEAAQABAAIAAAAAAAAAAQADAAIAAgACAAAAAAAAAAAAAgAA
AAAAAQAAAP///v/+/wEAAQD+//7/AQADAAMAAQD+//7//f/8//3//f/+////////////
//8AAAAA//////7///8CAAMAAAD//////v/+//7//v///////v/+////AgACAAEAAAD+
//////////7//v/9//z///8BAAEAAwADAAIAAQAAAP7//v//////AQD//wEAAQABAAEA
AQABAP////////7//v/+//7//v/+//7//v/9//7/AAABAAIAAgABAAAA//8BAP//////
/wAAAAAAAP///////wAAAAAAAAEAAgADAAEAAAD+//z/////////AAD//wAAAAD///3/
/f/+//7//f/+/wAAAQD+//7//f/8//3//f/+/wAA/v/+/////////wAAAAD//wEAAQAC
AAIAAgACAAIAAgADAAQABAAEAAQAAgAEAAIAAQABAAIABAAEAAYABwAHAAgACAAIAAYA
BgAHAAcACQAIAAgACAAHAAUAAgAAAAAAAAAAAP7////////////9//3//f/9//z/+//6
//n/+v/6//v//f/7//v/+//6//z//P/9//3/+v/6//v//P/+//7//P/8//r/+P/6//7/
///9//3///8AAAIABAAJAA8AFwAhAC0APABPAFwAYwByAIIAhgCEAHcAXwBDACEA///1
//b/8v/t/+v/6v/n/+f/6f/s/+z/7f/v/+7/6v/u//j/+v/2//b/+f/7//v/+f/4//X/
9//7//n/+P/6//r/+f/5//f/+P/4//n/+//7//v/+//6//r/+//7//v//P/8//v/+//7
//3//f/7//v/+//9/////f/9//3//v/+//7//v/+//7///////z/+//7//3//v///wEA
AgD///7//P/7//z//v////7/AgACAAEAAQD///7//v/9//7///8AAAEAAAD///7//f/+
//7///8AAP//AAAAAP///f/9//3//P/+/wAAAgAFAAIAAQAAAP7////////////+//7/
/v/+/wAA///+//7//////wAAAAD////////+//7//////wAAAgACAAIAAgACAAIAAgAB
AAAA///+//7//v/+//7///////7//v/+//z//P/8//z//P/6//r/+//9////AQAEAAIA
AQD9//z/+//9//3/+//9//7//v/+//z/+//7//v//f/9//3//f/+//7//f/9//v/+//9
//3//f/9//7//v/7//r/+f/5//v//P/+/wEA///+//z/+v/8//3//f/9//3//v/+//7/
/v/9//r/+f/7//z//f/+//z//P/9//3//f/7//3//f/9//3//f/9//3//f/9//z//f/+
////AAD9//z/+//5//v//P/8//z//f/9//3//f/7//n/+f/5//3//v///////v/9//3/
/P/7//v/+//7//3//v/+//7//P/7//r/+v/8//7///////////8AAAAA+//6//r/+f/7
//z//P/8//z/+//7//z//v/+////AAD+//7//v/+//7///8AAAAAAAAAAP7/AAD+//3/
/f/+////AAADAAUAAwAEAAQABAAEAAQABQAFAAcABgAGAAYABgAFAAMAAgACAAIAAgAA
AP3//f/9//3/+//7//v/+//8//3//v///////v/+/////f/9//3//P/8//z//f/9//z/
/P/9//7//v/+//z//P/6//z//P/6//3/AQADAAMABAAGAAYABQAHABEAHQApADIAPQBI
AE8AXABoAHAAdABvAGUATwAxABMA/f/y/+7/7f/r/+z/6//r/+n/7P/w//H/7//y//L/
8v/4//z//P/8//3/+//5//v//P/9//3//f///wAA///+//z/+//8//7///8BAAAA///+
//3//f/+/wAAAQADAAQABAADAAIAAQACAAEA////////AQADAAEAAQABAAAAAAAAAAAA
AAAAAAEAAQAAAP////8BAAEAAQACAAIAAAAAAP////8BAAIAAgAAAAIAAgABAAEAAgAC
AAMAAwADAAMAAwADAAUABQAFAAUAAwACAAIAAgADAAQABAADAAUABQAFAAQAAgACAAIA
AwAFAAUABQAEAAEAAQABAAEABAAEAAQABAABAP///f/8/wAAAQADAAQABAADAAIAAAAC
AAMAAwAEAAYABgAGAAYAAwACAAEA//8BAAEAAQACAAQABAAEAAUABAACAAEAAAACAAIA
AgACAAAA/v/+////AQABAAEAAgADAAMAAAAAAAEAAwADAAEAAwAEAAQABAADAAEAAAD/
////////////AgACAAEAAQD9//3//////wAAAQADAAQAAAAAAAAAAQADAAIAAgADAAIA
AgABAAAAAAABAAEAAQADAAQABAAEAAUABQADAAMABAAEAAQABAACAAIAAwADAAMAAQAD
AAMAAwADAAMAAwADAAMAAwACAAIAAgACAAIAAAAAAAAA//8AAAIAAwAEAAUABQAFAAUA
BAABAAAA//8BAAIAAwADAAEAAQACAAIAAAD///7//f/+/wAAAQACAAIAAQAAAAAAAQAC
AAIAAQABAAEAAgACAAAAAAABAAEAAQACAAIAAgAEAAUAAgACAAIAAgACAAQABQAGAAYA
BAAEAAIABAAEAAMAAwAEAAQABAAGAAcABQAGAAYABgAIAAgACQAJAAkACAAIAAgACgAJ
AAcABgADAAIAAQD+//7///8AAAEA/////////////////////wAAAAABAAMAAgABAAAA
/v8AAAAAAQABAAAAAAABAAIAAQAAAP3//P8AAAAA/v8AAAcACQADAAEAAgAGAAgADQAR
ABUAHwApADAANwBCAFEAXgBoAHAAbgBjAFUAQwApAA8AAQD6//j/9//5//b/7f/p/+3/
8P/u/+//9//8//r/+P/4//j//P/+//3//f///////v8BAAEA/f/7//7/AAAAAP//////
/wAAAAABAAEAAQABAAEAAgACAAMAAwAAAAAA///9//////8BAAEAAAABAAIABQADAAEA
AQABAAMABAAFAAYABQAEAAQAAwACAAEAAQADAAUABQAGAAYABAAEAAMAAwADAAQABAAC
AAQABAADAAMABAAEAAUABQAFAAUABQAFAAMAAwADAAMABQAEAAQABAAFAAYABgAFAAcA
BwAHAAYABQAEAAMAAwADAAMAAwACAAEAAQABAAEAAgACAAIAAgAEAAMAAgACAAMAAwAE
AAQAAwADAAMAAgAEAAUABQAGAAUABAADAAIAAwAEAAUABQAEAAMAAgACAAIAAgACAAMA
AwACAAIAAgAAAAAAAAAAAAIAAAAAAAEA////////AAABAAEA/v/+/wIABQAGAAUABAAE
AAMAAgD///3//P/7//7///8AAAEAAAAAAP//////////AQABAP////8AAAAAAAAAAAAA
AQABAAAAAAABAAIAAgABAAAAAAABAAEAAQD//wAAAAAAAAMAAwABAAEABAAEAAQABAAC
AAIAAwADAAUAAwAFAAUAAwADAAMAAwAFAAUABQAEAAIAAgACAAIAAgACAAIAAQADAAQA
BAAEAAQAAwACAAEAAQD///////8AAAAAAAD///////8AAAAAAQABAAEAAQAAAAAA///+
/////////wAAAwAEAAQAAwABAAEAAgACAAAAAAABAAEA//8AAAAAAAACAAEAAQACAAEA
AAAAAP//AQD8//7/AwAEAAIAAgACAAIAAgADAAQABAAEAAQAAgAEAAIAAQABAAIAAgAC
AAQABQAFAAYABgAGAAYABgAHAAcABwAGAAYABgAGAAUAAwACAAIAAgACAAAA/f/9//3/
/f/7//v/+//7//z//f/+/////f/8//z//f/9//3//f/8//z//P/9//3/+v/6//v//P/9
//7//f/+//7//v/6//j//f8BAP3//f8CAAYABAAFAA0AFQAdACcAMgA/AEwAXQBqAHYA
fgB2AGsAXQBFACkACwD9/wAAAAD3//H/8P/v/+//7//y//L/7//x//L/8P/w//b/+v/4
//T/9//7//n/+f/6//f/9//7/////v/9//z/+v/5//n/+v/6//v//f/9//3//f/6//r/
+//7//z//v///////f/9///////8//v/+v/7//3/+//7//v//P/8//z//P/+//7/////
//z/+//7//3//////wAAAAD+//7//f/9//3//v/+//z/AAAAAP////////7//v/9//3/
/f/9//3//v///wAAAQD///7//v/+//3//v/+//3//////////v/+//7//v///wEAAQAB
AAAA//////////////7//f/8//3//f/9//7//f/9//7//v/////////+/wAAAQABAAIA
AAAAAAAAAAAAAAAAAAD//////////wAAAAAAAAAAAQABAAAAAAAAAAAAAAAAAAAAAAD+
//7///////////8AAAEAAQD+//7//f///////f/9//7//v/+/wAA/////////v/9//z/
+////wAAAAABAP7//f/+//3//f/9//7//v/+//7//v////7//P/7//v//v/+//3//P/8
//3//f/9//3//v/+//7/AQABAP////////7//f/8//7//v/////////9///////9//3/
/f/9//////////7//v/+//7//v///wAAAQABAAAAAAD///7///////////8BAP//////
/////v/9//v//v///wEAAgD9//v/+f/3//r//P/9//7//v/9//z//P/9//7//v/9//3/
/f/+//7//v/+/////////wAAAAAAAP///f/8//z//v/+//////8BAAIAAgABAP//AQAB
AP7//v8AAAAAAAAAAP7///8AAAAAAgACAAAAAgAAAP////8AAAAAAAACAAMABQAGAAYA
BgAEAAQABQAFAAcABgAGAAYABAADAAEAAAD8//z//P/6//z//f/+/////f/7//n/9//6
//v//P/9//3//P/8//3//f/9//3//P/6//r/+//7//n/+P/4//j/+v/6//j/+P/6//7/
/v/6//v///8DAP///v8CAAQACQAPABcAHwApADoASQBSAGMAdAB+AIAAegBrAFUAOQAd
AAcA/f/8//j/8//v/+z/6f/t/+//8P/y/+//7f/w//T/8v/w//T/9v/4//n/9//1//f/
+v/7//v/+f/5//j/+P/4//f/9//3//j/+P/5//r/+//8//3/+//6//r/+f/5//r/+v/5
//v/+//9//3/+//7//v//f/7//n/+f/5//r/+v/6//r/+v/6//v/+//7//v//P////z/
+//7//r//P/8//v/+//9//7//v/8//3//P/6//n/+//8//7////+//3//P/7//z//f/+
/////f/8//z//P/9//7//v/9//////////7//f/8//v/+//9//3//f/8//3//f/9//3/
/f/8//v/+v/9//3//f/+//z/+//7//r//P/9//7//v/+//////8AAP7//v/+//7/AAAA
AAAA///9//3//f/+//7//v/+///////+//7//v/8//z//P/8//7//P/8//3/////////
AAABAAEA/v/+//3///////3/+//8//z//P/+//3//f/9//v/+//7//v///8AAAAAAQD+
//3//v/9//3//f/+//7//P/8//z//f/9//z//P/9/wAAAAD///7//f/9//z/+//9//7/
/v/+///////9//3//P/8//z//P/9//7/AAABAP///f////////////////8BAAEAAQAA
AP3//P/7//r//P/+/wAAAQAAAAAA///+/wEAAQABAAEA///9//3//f/8//z//P/7//z/
/f///wAA/f/9//3//f/9//7//v/+/wAA///+//7///8AAAAA////////AAAAAP7//v//
/////f/+//7//v8AAP////8AAP///v/+//3//v8AAAEAAQD7//v//f/+////AAABAAIA
AAABAAIAAgAAAAAA/v8AAAEAAQACAAQAAgACAAQABQAFAAYABgAGAAgACAAJAAkABwAG
AAYABgAEAAMAAQAAAP7//v/+//z//f/9//3//f/9//3//f/9//v/+//7//v//f/8//z/
/f/9//3//f/8//z//P/9//3//v/+////AAD9//z/+f/4//7/AAAAAAAA/////wEAAQD+
/wIADAANAA8AHQAtADMAOABFAFgAZwB4AIYAigCIAH0AawBNACkACwD9//r/+v/3//f/
9P/x/+3/6//q//D/9//5//r/+v/4//T/+P/8//r/+f/7//f/9f/8/wMA/f/3//v//v/+
//7//f/9//3//v/+/////f/9//3//f/9//7/AAABAP//AAAAAP//AQABAAMAAwAAAP//
/v///wEA////////AAAAAAAAAAAAAAAAAQABAAAA/////wEAAwADAAQABAACAAIAAQAB
AAMABAAEAAIAAgACAAEAAQACAAIAAwADAAUABQAFAAUAAwADAAMAAwAGAAYABwAIAAYA
BgAFAAMABQAFAAUABAACAAIAAgADAAMAAwADAAIAAgADAAQABQAFAAQAAwACAAUABQAF
AAYABQAFAAYABgAFAAUABQAEAAYACQALAA4ADAAKAAgABgAEAAQABAADAAUABQAFAAYA
BgAGAAYABwAHAAYABgAGAAQABAAEAAQABQAEAAUABwAEAAMAAgACAAUABQACAAIABAAH
AAgABwAEAAQAAwACAAQAAwADAAMABQAFAAUABQAFAAQAAgABAAAAAQAEAAUAAwADAAQA
BAADAAQABQAHAAQAAgABAAEAAgACAAEAAAABAAMABAAFAAUABgAGAAYABwAHAAUABQAG
AAYABgAGAAQABAAFAAUABwAFAAcABwAFAAUABQAFAAUABQAFAAQAAwACAAEAAAADAAQA
BQAFAAUABgAGAAYABQAFAAUABQAGAAUABgAHAAUABAADAAEAAQABAAIAAgACAAMABAAF
AAUABgAGAAYABAADAAIAAgADAAQABAADAAMAAwAEAAQABAAEAAUABQADAAQABAAEAAIA
AQABAAIAAwAEAAYABwADAP7/AAAHAAoACQAIAAcABgAEAAUABgAGAAkACgAJAAwACQAH
AAYABgAGAAYACAAJAAkACgAKAAoACgAKAAsACwANAAwADAAMAAsACQAGAAQABAAEAAQA
AgADAAMAAwADAAIAAQAAAP//AQABAAEAAQABAAAAAAABAAEAAQABAAAAAgACAAMAAwAC
AAIAAwAEAAIAAgAAAAAABAACAAAA/v/9/wMABwAFAAYACAAKAAsADwAVABkAJQA0AD8A
TABdAGgAbgB2AHgAbwBhAE8AOQAZAP//9P/y/+//7f/u/+//7f/t//D/9v/5//f/9P/y
//L/9P/4/wAAAgD///3//f////7//f////////8AAAIAAgABAAEAAAAAAP////8AAAEA
AgADAAEAAAAAAP//AgAEAAUABQADAAMABQAFAAEAAQABAAMAAQD///////8BAAIAAwAE
AAIAAgADAAMABAADAAMABQADAAMABAAEAAYABgAFAAUAAwAEAAQAAgAGAAYABQAFAAYA
BgAHAAcABQAFAAUABQAFAAUABQAFAAUABAAEAAQABwAIAAgABwAHAAcABwAGAAQABAAE
AAUABwAHAAcABgADAAMAAwADAAcACAAJAAoACQAHAAUABAAEAAMAAwACAAYABwAIAAgA
BwAHAAYABgAIAAgACAAIAAYABgAGAAUABQAFAAUABgAIAAgACAAJAAYABAADAAIAAwAE
AAUABgAGAAQABAAFAAMAAwADAAQABwAHAAQABAAFAAcABwAFAAMABAAEAAQABgAFAAUA
BQADAAMAAwADAAYABgAFAAUAAQABAAMAAwAFAAUABgAGAAQABAAEAAUABQAEAAQABQAI
AAgABwAGAAUABQAEAAMAAwAEAAQABAAHAAcABQAFAAUABAADAAIAAwAEAAYABwAJAAcA
CQAJAAkACQAJAAkACQAJAAkACAAHAAYABQAEAAUABgAHAAcABgAGAAUABAAHAAcABwAH
AAkABwAHAAcABwAGAAUAAwAFAAUABgAGAAUABQAFAAUABQAGAAYABgAIAAcABgAGAAYA
BgAFAAMABQAFAAYABgACAAIAAwADAAQABgAHAAgABgAFAAUABgAEAAQABQAFAAkACgAM
AAoACQAIAAcABgAIAAkACgAKAAgACAAGAAgABgAFAAUABgAJAAoADQAPAAwADAALAAoA
CgAKAAsACwALAAoACgAKAAwACwAJAAgACQAKAAsACgAGAAUABAADAAUABQAFAAUABwAH
AAcABwAEAAIAAQABAAIAAwAEAAQABAAEAAUABQAEAAQABQAGAAgACAAGAAYAAgACAAYA
CgAFAAUACQALAAgACAAMABEAFQAdACMAKwAyADsASABTAFoAYABkAGIAWQBNADsAIwAJ
APv/+v/8//v/+f/0//P/9//3//D/8v/3//n/+v/8//7/AAAAAAAAAgADAAMABQAFAAIA
BQAHAAUAAwAGAAUABAACAAEABAAGAAcACQAGAAUABAADAAQABAAFAAUABQAGAAYABQAF
AAUABwAHAAUABQAFAAcABwAFAAUABQAGAAYABgAGAAgACAAJAAkABwAFAAQABQAHAAcA
CAAIAAoACgAJAAkACAAIAAcABAAHAAgACAAJAAgACAAJAAkACwALAAsACwAJAAkACQAJ
AAkACAAIAAgACQAKAAoACQAHAAcABwAGAAgACAAIAAkABwAHAAcABgAFAAUABQAFAAgA
CAAIAAgABgAFAAQABAAGAAcACQAKAAoACQAIAAYACAAJAAkACgAKAAoACgAKAAgACAAI
AAcACQALAA0AEAAOAAwACgAJAAsACgAKAAoACgAKAAoACgAIAAYABgAHAAkACQAJAAoA
CwALAAgACAAHAAkACQAHAAcACAAIAAgACQAJAAoACwALAAsACwALAAoACgAJAAkABwAH
AAkACQALAAsADAAMAAgACAAIAAkACwAKAAoACwAKAAoACQAIAAoACwALAAsACwAMAAwA
DAAMAAsACAAHAAkACgALAAwACgAKAAsACwALAAkACwALAA0ADQANAA0ACwALAAsACgAL
AAwADQAOAA0ADAALAAkACwAMAAwADAANAA0ADQANAAsACQAJAAkACwAMAA0ADQALAAsA
DAAMAA0ADQANAA0ACwAMAAwADAAMAAsACgAKAA0ADgAOAA0ACwALAAwADAAKAAoACwAL
AA0ADgAOAA4ADAALAAsADAAMAAwADQANAA0ADgAOAA0ADgAPABAAEAAOABAADwAOAA0A
DAAOAA8AEAAQABIAEgAQABIAEQAPAA4ADgAPABAAEwAVABQAFAATABIAEwAUABYAFwAZ
ABgAGAAYABYAFQATABIADgAOAA4ADAANAA0ADQANAA0ADQANAA0ADQANAA0ADQALAAoA
CgALAA0ADQANAAwACgAKAAsACwAMAAwADQAOABAAEAAOAA4ADgAKAAwADgALAAsADwAP
AA4AEgAWABcAGQAjAC0AMwA6AEUAUgBdAGYAcgB+AIAAewBxAF8ARQAnABEADAAOAAsA
BwAGAAMAAQADAAIABAAFAAMAAAACAAQACgAMAAoACAAJAAsACQAJAA4ADwANAA8ADwAM
AAoACgAJAAkADAAOAA8AEQAPAA8ADwAPABAAEAARABEAEAAQAA8ADQANAA0ADwAPABAA
EQASABUAEgAPAA4ADQAOAA4ADgAOAA8AEAASABMADwANAAwADQAPAA8AEAAQABIAEgAR
ABEAEQASABIAEAAUABQAEwATABQAFAAVABUAEwATABMAEwATABMAEwATABEAEAAQABAA
FAAWABcAFwAUABMAEgAQABEAEgATABUAEwATABMAEgATABMAEwATABYAFgAWABYAEwAR
AA8ADgASABMAFQAWABcAFwAXABYAFAAVABUAFgAXABgAGQAaABkAGAAXABUAFQAVABUA
FgAYAA==
         </WaveFormData>
      </LeadData>
      <LeadData>
         <LeadByteCountTotal>10000</LeadByteCountTotal>
         <LeadTimeOffset>0</LeadTimeOffset>
         <LeadSampleCountTotal>5000</LeadSampleCountTotal>
         <LeadAmplitudeUnitsPerBit>4.88</LeadAmplitudeUnitsPerBit>
         <LeadAmplitudeUnits>��V</LeadAmplitudeUnits>
         <LeadHighLimit>2147483647</LeadHighLimit>
         <LeadLowLimit>268435456</LeadLowLimit>
         <LeadID>II</LeadID>
         <LeadOffsetFirstSample>0</LeadOffsetFirstSample>
         <FirstSampleBaseline>0</FirstSampleBaseline>
         <LeadSampleSize>2</LeadSampleSize>
         <LeadOff>FALSE</LeadOff>
         <BaselineSway>FALSE</BaselineSway>
         <ExcessiveACNoise>FALSE</ExcessiveACNoise>
         <MuscleNoise>FALSE</MuscleNoise>
         <LeadDataCRC32>1722712225</LeadDataCRC32>
         <WaveFormData>
9v/2//b/9v/4//r//P/+//v/+v/5//j/+v/6//r/+v/6//r/+v/6//j/+P/4//j/+//8
//3//v/9//z/+//6//j/+P/4//j/+v/6//r/+v/5//j/9//2//n/+v/7//z/+//6//n/
+P/4//j/+P/4//r/+v/6//r/+P/4//j/+P/5//r/+//8//n/+P/3//b/+f/6//v//P//
/wAAAQACAAEAAAD///7/AQACAAMABAAFAAUABAADAAYABwAJAAkACAAKAAoACgALAAsA
DAAOAA8ADgAKAAkAAwD+//z/+//6//r/+v/5//n/9v/2//f/9f/z//P/8//z//P/8//y
/+7/7f/t/+3/7f/v/+//7//v/+//7//t/+z/7P/s/+7/7v/u/+3/7f/t/+z/6//q/+7/
7v/t/+//7//x//X/9f/x/+//8//7/wQADgAZACUAMwBDAFMAYQBtAH0AkwCgAKQAoQCb
AIQAWwAyAB0ADgDz/9X/xP/A/8j/1P/f/+D/4//s/+//7f/r/+r/6f/p/+n/6f/q/+z/
7v/w//D/8f/v/+z/6v/s/+z/7P/t/+7/7v/u/+//8P/x/+//7//v//D/8v/z//P/8f/u
/+z/6//q/+z/7f/u/+//7//t/+3/7f/t/+v/7f/t//H/8f/x//H/7v/s/+v/6//u/+//
8f/y//H/8f/w/+//7//v/+//8P/y//L/8P/v/+3/7P/s/+z/7v/x//P/9//3//f/9v/z
//P/8//0//b/9//4//j/+P/6//r/+//7//z/AAAAAAAA/v/////////9//3//v///wUA
BQAFAAMABQAGAAYABwAIAAgACQALAAkACQAGAAUABQAEAAQABAAFAAUAAwADAAAA/f/7
//v//f/9//3//f/+//3//P/8//r/+v/5//n/+v/6//r/+f/3//b/9P/z//T/9f/2//f/
9f/1//b/9v/0//T/8//z//X/9//4//f/9v/1//T/8f/0//b/+P/5//j/9//0//P/8//z
//P/8//x//L/8//z//L/8f/x//H/9P/z//b/+P/5//b/9P/z//X/9f/1//X/8//0//T/
8//x//L/8//z//X/9f/1//X/8//z//L/8f/x//H/8//1//b/9//4//n/9P/z//L/8v/0
//T/9P/0//T/8//z//T/9P/0//T/9P/0//T/9f/1//T/8//z//P/9f/1//X/9f/z//T/
9P/y//D/8P/x//H/8//0//T/9P/y//L/8f/x//L/8//1//b/9f/0//P/8P/y//L/8//z
//T/9P/0//T/9P/0//T/9P/4//v//P/9/wEA/v///wAAAgACAAIAAgACAAIABAAFAAQA
AwADAAMACAAJAAsADgALAAoACgAJAAwADgAMAAoABQADAAAA/P/5//n/9v/2//f/9//4
//b/9v/3//f/9f/0//P/8P/v//D/8P/v/+//7v/t/+z/7f/v/+//7//v/+3/6//q/+r/
7P/u/+7/7v/u/+//8f/y//H/8P/v/+7/8//1//P/8//3//f/8f/z//v///8EABIAHwAt
ADsASQBXAGUAcwCBAI8AmACeAJ8AlQB4AEkAJAAVAAQA5f/L/8b/yv/S/9z/4f/g/+H/
5P/n/+n/5f/o/+v/6//n/+f/6P/q/+z/8P/w//H/7//s/+r/7P/q/+z/7f/u/+7/7f/t
/+3/7f/r/+v/6//s/+7/7//v/+3/7f/s/+z/7P/s/+3/7v/v/+//7f/t/+3/7f/r/+3/
7f/v/+//7//v/+3/7P/s/+3/7f/t/+7/7v/w//H/8f/x/+//7//v//D/9v/2//T/8//x
//D/8P/w//H/8//0//f/9v/3//f/9f/z//P/9P/2//j/+v/7//z/+v/6//v/+//8/wAA
AAAAAAAAAQABAAEA/////wAAAQAHAAcABwAFAAcACAAIAAkACQAIAAgACQALAAsACAAH
AAUABAAEAAQAAQABAP////8AAP3/+//7//3//f/9//3//P/7//r/+v/4//j/9//3//n/
+v/7//v/+P/4//f/9//5//n/+f/5//n/+f/6//r/9//2//T/8//3//n/+v/5//j/9//2
//P/8//0//X/9f/3//f/9f/1//P/8//z//P/8//0//X/9f/0//P/8//z//X/8//1//b/
9f/y//D/7//v/+//7//v//L/9P/1//X/8v/y//L/8f/z//P/8//z//X/9f/0//P/8P/v
//D/8f/y//P/9P/1//H/8f/x//L/9P/0//T/9P/0//P/8//0//T/9P/0//T/9P/0//X/
9f/y//H/8f/x//T/9f/2//f/9f/2//b/9P/y//L/8//z//X/9v/2//b/9P/0//P/8//1
//X/9v/2//b/9v/2//T/8//y//L/8f/1//b/9//4//f/9v/1//T/9//5//n/+f/9//7/
//8AAAEAAgABAAAAAwAGAAUABAADAAIAAgACAAQABQAHAAcACAAJAAoACQAJAAoADAAM
AA0ADQALAAwACQAGAP///f/6//b/+P/5//f/+P/2//X/9f/y//T/9f/1//P/8f/x/+//
7//t/+z/6v/p/+v/7f/v//P/8P/v/+7/7f/w/+//7//w//D/8v/y//L/8P/v/+//7v/v
//D/8f/y//P/8//1//f/9//3//v/+////wcAEAAaACUANQBHAFkAZwB1AIEAiwCVAJoA
lgCNAHkAUgAvAB4ADQDs/9H/x//I/9L/2v/g/+P/5v/p/+r/5//h/+P/6v/p/+f/6//v
/+7/7v/u/+7/7P/r/+3/8P/0//b/9v/z//P/8//y//P/8//z//P/9f/1//X/9v/z//P/
8v/v//D/8P/x//L/8v/z//T/9f/z//H/8f/x//P/8f/z//P/8v/x//D/7//x//L/9P/3
//b/9f/1//T/9P/1//X/9f/2//f/+P/6//z/+v/2//P/9f/2//j/+v/4//n/+f/7//r/
+//7//n/+//7//z//v/+//7//f/8////AAACAAMAAQAEAAMAAgADAAUABgAHAAcABwAI
AAkACwALAAsACQAKAAwADQAPAA8ADgAOAA8ADQANAAoACQALAAoACgAKAAYABQACAAEA
AwABAAAAAQABAAEAAQABAP7//f/8//z//f/+//7////9//z/+//5//v//P/8//3/+v/5
//j/9//3//f/+P/4//n/+v/6//v/+//7//r/9//4//n/+v/5//j/+P/4//f/+f/5//f/
9//5//n/+f/5//j/+P/4//f/9//3//j/+f/3//X/9//4//z/+v/5//n/+//7//v/+//5
//j/9v/z//T/9v/4//n/+//7//v/+//7//v/+v/5//v/+//9/////P/7//r/+f/4//n/
+v/8//v/+v/5//j/+v/5//n/+v/7//z//f/+//v/+v/6//n/+v/5//n/+f/5//n/+f/5
//v//P/8//r/+P/4//n/+f/5//r/+v/6//v//P/8//3//P/7//v/+v/6//r/+v/4//n/
+v/8//3//P/6//j/9v/3//j/+f/6//n/+//7//v/+//8//3//v8CAAYACAAKAAUAAwAE
AAcACAAJAAoACQAIAAkACQALAAsADAANABAAEQATABYAEwASABIAEQASABQAEgAQAAoA
BwADAP7//v////3//v/+//3//f/6//j/+f/5//f/+v/7//r/+//5//j/9v/1//T/8//y
//P/9v/3//j/+f/4//X/8//y//P/9v/3//j/9f/1//b/9v/2//b/9v/2//v/+//5//v/
+//3//f///8HAA0AFAAeACcAMwBDAFEAWwBnAHcAgwCNAJgAmACPAH8AXAAvABQACwD6
/9//yf++/8L/zv/W/9v/4P/n/+z/7f/t/+v/6v/t/+3/6//r/+z/8P/2//j/9v/v/+3/
7v/w//D/7v/x//P/9f/2//T/8//y//H/8v/z//T/9v/1//X/9P/x//H/8P/w//D/8//1
//f/+f/4//X/9P/z//b/9f/4//n/+v/5//j/9//1//T/9P/1//X/9f/2//b/9P/1//X/
9f/1//X/9f/2//z//P/6//n/9//2//b/9v/4//n/+f/7//7///////3/+//7//z//v8B
AAIAAgACAAEAAAAAAP//AgAGAAYABgAIAAkACQAJAAkACQAKAAsADQANAA0ACwALAAwA
DAANAA8AEAASABUAEQAPAAoABwAIAAgACQAKAAsACwAJAAkACAAFAAMAAwAEAAUABgAH
AAIA///8//r//f/+//7///8AAAAAAAD///3//P/6//n//P/9//7/////////AAAAAP//
/v/8//v/+v/7//v/+f/7//v/+//5//r//P/+/////P/7//j/9//3//f/9//3//j/+v/8
//3/+v/5//n/+f/5//f/+f/6//7//P/7//v/+f/5//n/+f/7//z//P/7//n/+v/7//v/
/v///wAAAQD///3/+v/3//r/+//+/wEA///////////8//v/+v/6//v//P/9//7//P/7
//v//P/8//z//P/8//7//v//////+//5//j/9//4//n/+v/7//n/+v/6//j/+v/6//v/
+//9//7//v/+//3//P/6//n/+v/7//3//v/8//z//P/6//r/+v/7//v//P/8//z//P/8
//z//P/8////AQABAAEABQACAAMAAgAEAAQABAAEAAYABgAIAAkABwAHAAgACQANAA0A
DgAQAA4ADgAPAA8AEgAUABIAEAAPAA8ADgAMAAkABwACAAAAAwADAAQAAgAAAAEAAQD/
//z/+//4//f/+f/4//b/9f/2//f/+P/7//v/+//7//v/+//5//j/+P/4//r/+v/6//v/
+//8//z/+//6//n/+P/5//v//f/9//3//f/9////AwAHAAwAFAAhAC8APQBLAFsAaQBz
AH0AjQCaAKYAqQClAJgAdQBIAC8AIAAFAOf/0P/E/8r/3v/p/+z/8f/4//v/+f/7//r/
+//7//n/9f/2//j/+v/8/wAA///9//z//P/8//7//P/9//7//v/9//3//f/9//v/+//7
//z///8BAAIAAQAAAP7//f/8//z//f/+///////9//3//f/+//3/AAABAAIAAQAAAP//
/v/+////AQD/////AAAAAAAAAQABAAEAAQABAAEAAgAGAAYABAADAAEAAAAAAAAAAwAF
AAYACQAKAAsACwAJAAcABwAIAAoACwAMAAwADAAKAAoACwALAA0AEgATABQAEgATABMA
EwARABEAEgATABkAGQAZABcAGQAaABoAGwAbABoAGgAbABwAHQAbABsAGQAYABgAGAAZ
ABkAFwAXABgAFQATABMAEQARABEAEQAQAA8ADgAOAAwADAALAAsADwAQABEAEQAOAAwA
CQAHAAkACQAJAAkACQAJAAoACgALAAwADAANABAAEQARAA8ADgANAAwACQAKAAwADgAP
ABEAEQAPAA8ADAALAAoACQALAAwADQANAAwACwALAAsACwAJAAsADAAOAAwACwALAAkA
CQAJAAkACgAMAA0ADQANAA4ADwAPAA8ADwAPAA8ADQANAAwACwALAAsADQAPABEAEQAR
ABEADwAPAA8AEAASABIAEgASABEADwAOAA4ADAAMAAwADAAPABAAEgATAA8ADQAMAAsA
DQANAA0ADQANAA4ADgAMAAwADAANAA0ADQAOAA4ADgAOAA4ADQANAA0ADQAOAA4ADAAM
AAwACgAKAAoACwALAA8AEAARABIAEAAQABAAEAAVABkAGAAYABgAGAAYABYAFgAYABkA
GgAbAB0AHwAgAB8AHwAgACEAIgAkACUAJgAoACYAJAAdABsAGAAUABYAFwAVABYAFAAR
AA8ACgAMAA0ADQALAAsACwAJAAkABwAGAAQAAwAGAAcACAALAAgABwAGAAUABgAFAAUA
BgAGAAgACAAIAAUABQAGAAYABwAIAAkACgAJAAUABQAHAA0AEQARAA8AEwAbACAAJgAv
ADkASwBhAHMAgQCPAJ0ArQC4AMIAvwC1AKIAewBOADkALAANAOf/0P/Q/97/8P/5//7/
AQACAAEA/f/9/wAAAwABAAMABwAIAAYABgAGAAQAAwAHAAgABgAGAAoACQAJAAkACAAJ
AAkACQAJAAoACwAMAA4ACgAJAAcAAwAEAAQABQAGAAQABQAGAAcABQADAAMAAwAFAAMA
BQAFAAYABQAEAAMAAwACAAIAAwACAAEAAQAAAAAAAQABAAEAAwADAAMABAAGAAQAAAD9
/wEAAgAEAAYABAADAAEAAQAEAAUABQADAAQABQAHAAoACAAIAAcABgAJAAoADAANAAwA
EAAQABAADgAPAA8ADwAQABEAEwAVABcAFQATAA8AEAASABMAFQAWABYAFwAZABcAFwAU
ABMAFQAUABQAFAARABEADwAPAA8ADQAMAA0ACwALAAsACwAKAAkACAAIAAkACgAKAAsA
CgAIAAYAAwAFAAYABgAHAAUABQAFAAUABQAFAAYABgAIAAgABwAHAAgACQAJAAcACAAJ
AAoACQAFAAQAAwABAAIAAwACAAMABAAFAAYABwAEAAQABAADAAMAAwAEAAUABQADAAUA
BgAGAAQAAwADAAYABwAIAAkABwAGAAQAAQACAAQABgAHAAcABwAHAAcABwAHAAYABQAH
AAcACQALAAkABwAFAAMAAwAFAAcACgAIAAgACAAIAAgABwAHAAgACAAIAAgACAAHAAYA
BgAFAAUABQAGAAcABQAFAAUABQAFAAYABgAEAAUABgAIAAkABgAGAAUABAAFAAYABgAH
AAYABQAFAAQABgAGAAYABAAFAAYACAAJAAgABgAEAAIAAwAEAAUABgAHAAkACQAJAAkA
CgALAAwADgAMAA4AEAAQAA4ADgAOAA4AEQASABUAFwAWABUAFQAVABkAGQAaABwAGgAa
ABsAGwAaABwAGgAYABUAEwAQAAwACQAJAAYABgAHAAcACAAGAAYABwAHAAUABAADAAAA
//8BAAAA/v/9//v/+//7//3//f/9//3//f////3//P/8//r//P/8//z//P/9////AAD+
//7//v/+////AQABAAMABwAHAAEAAQAHAA8AFgAiAC8APQBNAF8AawB1AIEAkwCjAKwA
sgCtAKEAgABRADAAHwAKAPH/2//Q/9D/3P/o/+v/7v/x//D/7//x//X/9v/3//f/9//z
//L/9P/2//j//P////3//v/+//7//P/6//v//P/8//z//f/+/////P/7//r/+v/7//3/
/v/9//3//P/8//z//v///wAAAQD///3//f/9//z/+f/6//n//P/9//7////9//z//P/9
//z/+//7//r//f///wAAAQD+//3//P/8/wIAAgAAAP//AQAAAAAAAAD+//////8BAAQA
BQAFAAMAAwADAAQABgAHAAgACAAIAAYABgAHAAcACAAMAAwADAAOAA8ADwAPAA8ADwAQ
ABEAFQAVABUAEwARABIAEgATABYAFgAXABkAGQAZABYAFQAUABIAEQAQABAAEQAQABEA
EAANAAsACwAKAAkACAAHAAgABwAGAAYABQAEAAIAAQADAAQABQAFAAQABAADAAMAAgAB
AAAA//8BAAEAAgACAAEAAAD+//3///8BAAIAAQD////////9//v//P/9//3//f/9//v/
+//5//n/+f/5//r//P/+/////f/7//r/+f/3//X/9//4//r/+P/3//f/9f/1//X/9f/4
//r/+//7//n/+P/3//X/9f/1//X/9f/3//f/9v/1//P/8//1//f/+f/5//n/+f/1//X/
9f/2//j/+P/4//j/+P/3//f/+P/4//j/+P/4//j/+P/5//n/9v/1//X/9f/1//X/9f/1
//X/9v/2//T/9P/0//X/9f/1//b/9v/2//T/9P/z//P/8//z//T/9P/2//b/9v/0//P/
8v/y//H/9f/2//f/+P/1//T/8//y//H/8//z//P/9f/2//f/+P/4//r/+v/6//3///8B
AP///v/9//z/+//6//v//P///wEAAQABAAIAAwAEAAMAAwAEAAUABgAIAAkACQAKAAcA
BAD///3/+v/2//f/9//0//T/8v/x//H/7v/v//H/8v/x//D/7//s/+v/7f/s/+r/6f/q
/+v/7P/v/+7/7f/s/+v/7v/t/+3/7v/q/+r/6P/m/+X/5f/m/+b/5//o/+n/6v/n/+n/
6//t//H/9f/3//P/9f/9/wYAEAAdAC0APQBLAFsAaQB1AIEAiwCQAJAAiwB9AFYAKQAS
AAcA7P/N/7n/tP+8/8z/1v/Z/9z/3f/c/9n/1//Z/+D/4//h/+H/4//i/+T/5P/i/+T/
6//t/+r/5v/m/+T/4v/j/+T/5P/k/+X/5v/n/+f/5//n/+j/5//n/+b/4//k/+T/5f/m
/+X/5f/l/+X/5//l/+X/5f/l/+P/5f/l/+X/5f/l/+X/5P/k/+X/5//m/+X/5f/k/+b/
5//n/+f/5f/l/+X/5v/q/+r/6P/n/+n/6P/o/+j/5//n/+b/5//q/+v/6//p/+n/6f/q
/+z/7f/u/+7/7v/w//D/8f/x//H/9P/z//L/9P/1//X/9f/z//P/9P/1//v/+//7//n/
+//8//z//f/9//z//P/9//3//f/6//n/+f/4//j/+P/1//X/8//z//P/8f/w//H/8P/v
/+7/7f/t/+3/7f/u/+3/7P/q/+n/7P/s/+z/6//s/+z/6//r/+n/6f/p/+n/7f/v//L/
9P/y//L/8f/x//L/8//z//H/8f/x//H/7//t/+7/7//v//D/8f/w//H/8f/x//H/8f/x
//L/8//z//T/8//z//P/8v/v//D/8P/1//T/9P/1//P/8//z//P/8//0//T/8//0//b/
+P/5//b/9f/0//P/9v/3//f/9//1//X/9//5//f/9//3//f/9v/3//j/+v/5//j/9//2
//j/9//3//j/9//2//X/9P/1//b/+P/5//r/+f/5//n/9v/1//T/8//0//b/9//2//X/
9P/0//P/9f/2//b/9v/4//j/9//3//b/9f/1//T/9//4//n/+P/3//b/9v/1//b/9v/2
//b/9v/2//b/9v/0//X/9P/z//f/+P/5//r//P/+//7//v/5//v/AwAGAAUABAADAAIA
///+//////8CAAMABQAHAAcABwAIAAoABwAGAAYABQAHAAoACQAIAAIA///7//b/9v/3
//X/9v/0//P/8//w//D/8f/x/+//8f/x/+//7//t/+z/6v/p/+n/6f/p/+v/6//r/+v/
6//r/+n/6P/o/+b/6P/o/+j/5//n/+j/6P/p/+r/6//s/+//6//p/+v/6//r/+//8//3
////DAAQABcAKQA7AEcAUwBhAG8AewCHAIwAigCDAHkAWAAtABYADQD0/9P/vf+y/7T/
xP/Q/9f/2v/d/97/4f/h/9//4P/f/9//4//n/+r/7P/u/+r/5v/p/+n/6P/o/+z/7v/t
/+3/7f/s/+v/6//r/+v/7f/t/+3/7v/t/+3/7P/p/+z/7P/t/+7/7P/t/+7/7//s/+n/
6P/n/+n/6f/t/+//8P/v/+7/7f/s/+z/7f/v/+//7//w//D/8v/z//P/8//y//H/8P/w
//T/9P/y//H/9P/0//X/9v/z//P/8v/z//L/8//z//H/9P/1//f/+v/6//r/+f/4//n/
+v/8//3/AAAEAAQABAABAAEAAAD//wIAAwAFAAcACAAHAAYAAwAEAAYABwAJAAwADAAN
AA8ADgANAAkABwAIAAgACQAKAAkACQAHAAcABQABAP7//f/9//3//f/9//7//f/8//z/
/P/8//v/+//7//r/+f/3//n/+v/6//v/+P/3//b/9f/0//P/8//y//b/+P/5//v/+f/5
//j/9f/1//X/9f/z//H/8v/z//P/9P/1//T/9f/1//X/9f/1//T/9P/0//P/9P/z//P/
8//1//P/9f/2//f/9P/y//H/9P/1//b/9//1//T/8v/v//H/9P/3//n/9//1//P/8f/y
//P/8//z//T/9f/4//v/+P/3//b/9f/0//X/9v/4//b/9v/2//b/9f/z//L/8v/0//b/
+P/6//f/9v/2//X/9f/1//b/9//3//f/9//3//b/9v/1//L/8//0//b/9//1//b/9v/2
//b/9v/1//X/9f/1//b/9v/0//T/9P/y//P/9P/2//f/+P/4//j/+P/6//r/+v/6//n/
+f/3//X/+P/6//z//v8EAAIABAAGAP7//v/+//7//v8BAAIABQAHAAUABQAGAAcACwAL
AAwADgAQABAAEQARABEAEgAPAAwACQAHAAQAAAABAAEA/v/+//3/+//6//b/+P/5//n/
9//5//n/9//3//b/9P/x/+//8f/x//H/8//0//X/9v/3//b/8//x//D/7//w/+//7v/v
//H/9P/2//P/8v/x//D/8//1//n/+f/5//n/+f/1//f//f8EAA4AGwAnADMARwBXAGEA
awB7AIsAlgCgAKMAnQCKAGEANgAhABIA9//Z/8L/uP/E/9j/3//e/+H/6P/r/+n/5//s
/+//7f/t/+//7v/s/+r/6v/u//H/8f/w/+7/6v/o/+v/7f/v//D/7//v/+//7//u/+3/
7P/s/+3/7//w/+//8f/w//D/8P/u/+//8P/x//P/8f/x//H/7v/r/+z/6//u/+//8P/x
/+3/7P/s/+3/6//r/+z/7P/v//H/8v/z//H/8f/x//L/9v/2//T/8//0//T/9f/2//P/
8//y//P/9P/1//X/8//z//P/9P/2//n/+v/6//r/+v/6//v/+//6//7//v/+/wAAAQAB
AAEAAgADAAUABwAKAAkACAAFAAcACAAIAAkACgAKAAsADQAPAA8ADAALAA0ADAAMAAwA
CQAJAAcABwAEAAEA//////3//f/9//3//f/9//3//v/9//z/+v/5//n/+P/3//X/9v/2
//X/9f/z//P/8//z//X/9f/2//b/8//y//D/7//y//X/9//3//X/9f/1//P/8v/y//L/
8f/y//P/8v/z//H/8f/x//H/8//0//X/9f/0//P/8//z//X/8//1//b/9v/0//P/8//z
//P/8//z//X/9v/2//X/9//4//n/+f/4//f/9v/1//b/9//3//f/9v/1//b/9//7//3/
//8BAPz/+//6//r/+v/6//r/+v/7//v//P/+//z//P/8//z//P/8//3//f/9//3//v//
//7//f/8//v//v8AAAEAAAD9//z//P/7//7/AAABAAIAAQAAAP7//f//////AAAAAAAA
AAAAAP7//P/8//3//f///wAAAQACAAEAAAD///7/AQADAAMAAwAHAAgACQAKAAgACAAM
AAwADAAMAAwADAAMAAwADgAPABEAEQASABMAEwATABQAFgAYABgAGQAZABsAHgAdABwA
FgATAA8ACgAKAAsACQAKAAoACQAJAAYABgAHAAcABQADAAMAAQABAAEAAAD+//3//f/9
//3////+//3//P/7//3/+//6//r//P8AAAIABAABAP///v/8//7//v/+//7//////wEA
AQD/////AwADAAcADwAUABwAKQA3AEcAWQBrAH0AkQClALEAvADEAMMAtwCWAGUAPgAv
AB4A+f/b/9L/1P/e/+r/8//2//f/+v/9//n/9//6//n/9//1//X/9v/6/wAAAAD8//v/
+//6//j/9v/8//7///8AAAAA/v/9//z/+//7//v/+//8//7///////3/+//6//r/+v/8
//3//v////7/+//6//n/+//5//v/+/////////////v/+v/6//v/+//7//z//P/5//n/
+P/3//j/+f/6//z////+//v/+f/7//r/+v/6//v//f/+/wEAAQABAAAA/f//////AAAC
AAEAAgACAAIAAAAAAAEAAQAEAAgACAAIAAUABQAEAAMABgAHAAkACwAPAA8ADwANAA0A
DgAOAA8ADgAOAA8AEQAPAA8ADAALAAwADAANAA4ADQANAAsACwAKAAcABQAFAAUABQAF
AAUABgAFAAQABAACAAIAAQABAAIAAgACAAEAAAAAAP////8AAAEAAgADAAEA///+//z/
/f/+//7////+///////9//3//f/9//v//f/+///////+//3/+v/5//v/+//7//v/+//8
//3//f/6//n/+f/5//v/+f/7//z//P/6//n/+f/7//v/+//7//z//v///////f/+////
///9//3//f/9///////+//3//////wEAAwAAAP///v/9//3//f/9//7///8AAAEAAgAA
AP////8AAAAAAAAAAAAAAAAAAAEAAQD+//3//f/9/////////////v/+//3/+v/7//z/
/v//////AAAAAAAA/v/+//3//f/+////AQACAP///v/9//r//f/+/wAAAQABAAAA///+
/wAAAAAAAAAAAQADAAMAAwABAAAA///+/wAAAgACAAIAAwAFAAkACwADAAYABwAIAAkA
CgAKAAoADAANAAsACwAMAA0AEAARABMAFgAVABQAFAATABUAGAAXABYAEQAPAAwACAAG
AAUAAQAAAAEAAQACAAAA/v/9//v/9//6//v/+v/7//v/+v/4//f/9v/1//T/9f/1//X/
9f/1//P/8f/w//D/8f/0//X/9v/z//P/9P/0//T/9P/0//T/9//1//f/9//1//X/9//3
//n/AQAMABYAHwAtADsARwBXAGkAeQCJAJsAqgC0ALEApwCSAGUANAAdAA4A8//T/77/
uv/G/9b/3//k/+n/7P/t/+n/4//k/+f/6f/n/+f/6v/w//T/9P/y//X/8//y//L/8P/u
//D/8f/y//L/8f/x//H/8f/x//H/8f/y//T/9f/1//P/8v/w/+//7v/v//H/8//1//X/
8//z//P/8//x//P/8//1//X/9f/1//H/8P/w//H/8v/z//X/9v/1//X/9P/z//X/9f/1
//b/+v/6//j/9//2//T/8//y//P/9f/2//n/+P/5//n/9//3//f/+P/6//n/+v/6//r/
/P/8//3//f8AAAQABAAEAAMAAwACAAEAAwADAAQABQAJAAkACQAHAAcACAAIAAkACgAK
AAsADQALAAsACAAHAAgACAAJAAoACQAJAAcABwAEAAEA/////wEAAQABAAEA/v/9//z/
/P/8/w==
         </WaveFormData>
      </LeadData>
      <LeadData>
         <LeadByteCountTotal>10000</LeadByteCountTotal>
         <LeadTimeOffset>0</LeadTimeOffset>
         <LeadSampleCountTotal>5000</LeadSampleCountTotal>
         <LeadAmplitudeUnitsPerBit>4.88</LeadAmplitudeUnitsPerBit>
         <LeadAmplitudeUnits>��V</LeadAmplitudeUnits>
         <LeadHighLimit>2147483647</LeadHighLimit>
         <LeadLowLimit>268435456</LeadLowLimit>
         <LeadID>V1</LeadID>
         <LeadOffsetFirstSample>0</LeadOffsetFirstSample>
         <FirstSampleBaseline>0</FirstSampleBaseline>
         <LeadSampleSize>2</LeadSampleSize>
         <LeadOff>FALSE</LeadOff>
         <BaselineSway>FALSE</BaselineSway>
         <ExcessiveACNoise>FALSE</ExcessiveACNoise>
         <MuscleNoise>FALSE</MuscleNoise>
         <LeadDataCRC32>2349415779</LeadDataCRC32>
         <WaveFormData>
HgAeAB4AHgAcABwAHAAcABwAHAAcABwAGgAaABoAGgAaABoAGgAaABwAHAAcABwAGgAa
ABoAGgAaABoAGgAaABgAGAAYABgAGAAYABgAGAAYABgAGAAYABgAGAAYABgAGAAYABgA
GAAWABYAFgAWABYAFgAWABYAGAAYABgAGAAXABYAFQAUABUAFgAXABgAGAAYABgAGAAW
ABYAFgAWABYAFgAWABYAFAAUABQAFAAUABQAFAAUABMAFAAUABEAEgAQAA8ADQANAAwA
CgAKAAkACQAHAAcABwAJAAsADAAQABAAEAAQABEAEwAUABUAEwATABQAFAAUABQAFAAU
ABYAFgAXABcAFgAWABYAFgAWABYAFgAWABgAGAAYABgAFwAWABUAFAAWABYAFgAWABgA
FgAWABUAEwATABUAFwAWABgAGwAdAB0AHwAkACQAIAAUAAUA9P/c/73/of+F/2j/Uf9H
/0r/Xf95/4r/jv+N/43/k/+Y/53/p/+y/7z/xv/Q/9z/5//0//v/AQAJABEAFgAYABkA
HAAdABsAHwAhACIAIAAjACUAJQAkACMAIgAkACUAKAApACcAJwAnACYAJgAmACgAKAAo
ACgAKAAoACkAKQAqACoAKgAqACsAKwApACkAKgAqACkAKQApACkAKQAqACsAKwArACwA
LAAsACsAKwAtAC0ALQAtACwALAAsAC0ALgAuADAAMQAxADEALwAvAC8AMAAvAC8ALgAt
AC0ALQAtAC0ALAArACoAKQApACkAKQApACgAJwAkACIAIwAiACEAIQAhAB8AHgAdABwA
GwAaABkAGQAYABcAFgAUABEAEAANAAsACgAKAAoACQAIAAcABQAEAAMAAwADAAUABQAF
AAQAAAAAAAAAAAD+////AAAAAAEAAAAAAAAA/f/9//3//f////////////3//f/9//z/
/P/9//3//f/9//3//f/9//3//P/8//z//P/7//z//v/9//7//v/+//3//f/9//3//f/9
//z/+//7//z//P/8//3//P/8//3//P/8//z//P/+//7//v/9//3//f/+//7//f/9//3/
/P/9//3//v/+//z//P/8//z//P/8//r/+v/6//v/+//7//z//P/8//r/+//6//r/+//7
//v/+v/5//r/+v/5//n/+v/6//r/+v/4//n/+f/5//r/+//8//3/+//7//r/+v/7//v/
+//8//z//P/8//z//P/9//3//f/+//7//v/8//z//P/7//v/+//7//v/+//9//3//f/9
//v/+//7//v//f/9//3//f/7//v/+//7//3////+//z//P/8//z//P/7//r/+f/4//j/
+P/5//r/+v/3//b/9P/1//P/8//y//L/8v/x//H/7//v/+//8f/z//T/9v/2//T/9P/1
//f/+v/7//v/+//6//r/+v/6//j/+P/4//j/+f/5//r/+v/5//j/9//2//T/9P/0//T/
9P/0//T/9P/y//L/8v/y//L/8v/y//L/8v/x/+3/6//t/+//7v/y//f/9//3//v//v/8
//T/5v/T/77/oP+B/2P/Qf8m/xX/Df8U/yv/Rf9Q/1D/T/9R/1n/ZP9t/3f/hv+U/5z/
pP+u/7v/xv/P/9f/4f/n/+z/7v/z//T/8//z//X/9//4//r/+//7//z//P/8//z//P/9
/wAAAQABAAEAAQAAAP7//v8AAAAAAAAAAAAAAAD9//3//v/+//z//P/9//3//f/9//7/
/v/8//v/+v/5//v//P/9//3/+//8//z//P/5//n/+//7//v/+//6//r/+P/5//r/+v/6
//v/+//7//v/+//7//z/+v/7//v/+//9//3//f/9//v/+//7//v/+f/5//n/+f/3//f/
9f/0//P/8v/x//H/8//x//D/7//u/+3/7P/r/+v/6v/p/+j/5v/j/+L/3//d/9z/3P/c
/93/3P/b/9n/2P/X/9f/1//X/9f/1//W/9b/1v/W/9b/1P/V/9b/1v/X/9b/1v/W/9X/
1f/V/9X/1//X/9f/1//W/9X/1P/S/9L/0//T/9P/0//T/9P/0//T/9L/0v/S/9L/0f/S
/9T/0//U/9T/1P/T/9P/0//T/9f/1//W/9X/1f/W/9b/1v/W/9b/1//Z/9n/2P/X/9b/
1v/W/9b/1f/X/9f/2P/Y/9f/1//X/9b/1//X/9j/2P/W/9b/1v/W/9j/2P/W/9b/1v/X
/9f/1//W/9b/1v/U/9X/1v/Y/9v/2//b/9r/2f/Z/9r/2v/b/9z/3P/c/9z/2v/b/9v/
2//a/9v/3P/d/93/3f/c/9z/3P/b/9r/2v/c/9z/3P/c/9z/3f/d/93/3v/e/97/3P/e
/97/3f/d/93/3f/d/93/3f/d/93/3f/b/9v/2//b/93/3f/d/93/3f/d/93/3f/d/93/
3v/e/+D/4P/g/+D/3f/c/9z/3P/c/9z/3P/c/9z/3P/c/9z/3f/e/9//3f/d/9z/2//Z
/9n/2P/W/9b/1f/V/9T/1f/W/9n/2f/a/9z/3P/e/97/3//h/+D/4f/h/+H/4v/i/+L/
4v/j/+T/5f/m/+f/5//o/+j/6P/o/+j/6P/o/+j/6P/o/+j/6P/o/+j/6P/o/+j/6P/o
/+j/6P/o/+j/6f/n/+f/5f/l/+b/6P/p/+3/8f/3//j/8v/k/9L/uf+e/37/X/9D/yX/
EP8F/wf/Gv81/0X/RP9C/0f/T/9b/2T/bf97/4r/lP+c/6b/tP+//8j/z//V/93/4//m
/+j/6f/s/+3/7//x//H/8v/y//P/8//0//T/9P/0//L/8//2//f/9v/1//T/8v/0//T/
9v/2//b/9v/2//b/9//3//j/+P/6//r/+//7//r/+f/5//j/+f/5//n/+f/5//r/+//7
//v//P/8//z/+//7//3//f/9//3//P/8//3///8BAAIAAAABAAEAAQADAAMAAwAEAAQA
BQAFAAUAAwADAAMAAwAEAAUABgAHAAcABwAHAAcABwAHAAUABAAFAAQAAwADAAQAAQD/
//3//f/9//3//f/8//r/+P/2//f/9f/1//P/8f/w//D/8P/t/+z/6//p/+n/6f/q/+v/
6f/p/+n/6P/n/+j/6f/q/+n/6f/p/+j/6f/o/+j/6P/p/+n/6f/p/+n/6f/p/+n/6v/r
/+z/7P/s/+3/7f/t/+3/7f/t/+3/8P/w//H/8v/z//H/8f/y//H/8v/y//L/8v/z//T/
9f/3//f/9v/1//f/+P/4//j/9//2//b/9//4//j/+P/4//r/+v/6//n/9//3//j/+P/7
//v/+//6//n/+f/6//r/+v/6//r/+v/6//r/+P/4//b/9//3//f/+v/6//r/+P/3//b/
9v/3//n/+f/4//f/9//4//j/+f/6//r/+v/6//r/+//7//v/+f/5//n/+f/7//v/+v/6
//z/+//6//r/+v/6//r/+v/8//3//f/9//7//v/+//z//v/+//3//f///////////wEA
AQABAAEAAgADAAQABQADAAMAAwADAAUABQAFAAUABQAFAAYABgAHAAgACQAKAA0ACwAM
AA4ADgAOAA4AEAAQABAAEAASABIAEwAUABIADwAOAAwADAALAAwADAALAAwADAANAA0A
DQANAA8AEwAUABYAFgAYABgAGQAbABwAHQAdAB0AHgAeAB4AHgAfACAAIQAiACUAJQAm
ACYAKAAoACgAKAAqACoAKgAqACoAKgAqACoAKAAoACgAKAAqACoAKgAqACwALQArACkA
KQApACwALgAxADEAMwA1ADYANAAsACAADQD2/9z/vf+f/3//Zv9Z/1X/Xv95/5H/mv+e
/53/nf+l/6z/s/+9/8z/2v/k/+z/9v8DABAAFwAfACcAKwAuADIANQA4ADkAOQA5ADsA
PgBAAD8APwA+AD4APgA+AD4APwBCAEMAQwBDAEMAQgBCAEIARABEAEYARgBGAEYARwBH
AEgASABKAEoASwBLAEsASwBMAEwASwBLAEsASwBMAE4AUABRAFEAUgBSAFIAUwBTAFUA
VQBVAFUAVABUAFQAVQBWAFYAWABZAFkAWQBbAFsAWwBcAFwAXQBdAF0AXwBfAF8AXwBh
AGEAYQBhAGMAYwBjAGMAYwBjAGEAYABfAF4AXQBdAF8AXQBcAFsAWgBZAFgAVwBXAFYA
VQBUAFIATwBOAEsASwBKAEoASgBHAEYARQBDAEIAQQBBAEEAQQBBAEEAQAA+AD4APgA+
AD0APQA9ADwAPAA8AD0APgA9AD0APQA9AD8APwA/AD8APQA9AD0APAA/AEEAQgBDAEEA
QQBBAEEAQQBAAEAAQABCAEEAQgBEAEMARABEAEQARQBFAEUARQBHAEcARgBFAEUARgBG
AEYARwBGAEYARwBGAEYARgBGAEYARgBGAEUARQBFAEYARgBFAEUARQBEAEQARQBHAEgA
RgBGAEYARgBIAEgARgBGAEYARwBHAEcARgBGAEYARABEAEQARQBHAEYARQBDAEEAQwBE
AEQARQBEAEQARABEAEMAQwBCAEEAQQBBAEEAQQBDAEMAQgBCAEIAQQBAAEAAQABAAEAA
QABBAEEAQAA/AEAAQABAAD4APgA+AD0APQA/AD8APwA/AEEAQQBBAEEAPwA/AD8APwA/
AD8APwA/AD8APwA/AD8APwA/AEAAQAA/AD4APQA8ADoAOgA6ADoAOgA6ADsAPAA7ADcA
NQAyADEALwAvAC4AKgAqACkAKQAnACcAJwApAC0ALgAwADAAMAAwADEAMwA0ADUANQA1
ADUANAAzADIAMgAyADIAMgA1ADUANgA2ADYANgA2ADYANgA2ADYANgA2ADYANgA2ADUA
NAAzADIANAA0ADQANAAyADEAMQAxADEAMwAyADQANQA3ADkAOwA+AEAAPgA2ACsAHAAI
AO3/zf+v/5L/ef9r/2r/df+P/6b/sP+z/7X/t/+4/73/xf/O/9b/4P/s//b///8KABMA
GwAjACkALgAuAC8AMgAzADMANQA3ADgAOAA3ADkAOAA4ADgAOAA4ADkAPAA9ADsAOwA7
ADoAOgA6ADwAPAA8ADwAPAA8ADkAOQA6ADoAPAA8AD0APQA7ADsAPAA8ADsAOwA7ADsA
PQA+AD8APwA8ADwAOwA6ADsAOwA9AD0APQA9ADwAPAA7ADsAOwA6ADwAPQA9AD0AOwA7
ADsAPAA8AD0APQA9AD0APQA9AD0AOwA7ADsAOwA7ADsAOwA7ADkAOQA3ADYANwA2ADUA
NQA5ADcANgA1ADMAMQAvAC0ALwAuAC0ALAApACcAJwAlACMAIgAiACIAIgAiACIAIQAg
AB8AHwAfACEAIQAhACAAHgAeAB4AHgAeAB8AIAAgACEAIAAgACAAHwAfAB8AHwAfAB8A
HwAfAB8AHwAfAB4AIAAhACEAIQAhACEAIQAhAB8AHgAeAB4AIAAfACAAIgAjACQAJAAk
ACMAIwAjACMAJQAlACQAIwAjACQAJAAkACQAJAAlACcAJwAmACUAJAAkACQAJAAjACMA
IwAkACQAIwAjACMAIgAjACMAJAAkACMAIgAhACAAIgAiACAAIAAgACEAIQAhACEAIAAf
ABwAHAAcAB0AHwAfAB8AHgAdAB4AHgAdAB0AHAAcABwAHAAaABkAFwAVABIAEQAQAA8A
DAALAAkACAAIAAcABgAGAAMAAgABAAAAAQABAAAA///8//z//P/6//v/+v/4//f/9//3
//f/9//3//f/9//3//T/8//y//H/7//v/+//7//v/+//7v/s/+z/7P/s/+r/6v/q/+r/
6v/q/+v/7P/s/+n/6P/m/+f/5f/l/+T/4v/i/+H/4f/f/9//3//h/+L/4v/j/+L/4v/i
/+P/5f/k/+X/5f/l/+b/5v/m/+b/6P/o/+j/6P/o/+f/5//m/+T/5P/k/+T/5P/k/+T/
5P/k/+T/5P/k/+T/5P/k/+T/5P/k/+T/5P/i/9//4f/j/+P/4//i/+L/4//n/+v/7f/w
//D/7v/i/9P/wP+o/4n/bf9T/zb/If8T/xb/Kf9D/1T/Wv9f/2H/Y/9o/2//df9+/4r/
lP+e/6j/s//A/8v/0f/X/93/4v/k/+f/6v/r/+v/7f/v//D/7P/t//H/8v/y//L/8v/w
//H/9P/1//P/8//z//L/9P/0//b/9v/0//T/9P/0//X/9f/2//b/+P/4//n/+f/3//f/
+P/4//j/+f/6//v/+f/6//v/+//7//z//P/8//v/+//9//3//f/9//z//P/+////AAAA
AP7//////////f/9//3//v8AAAEAAQABAP/////////////////////9//3//f/9////
///9//z/+//6//n/+f/5//f/9v/1//b/9f/0//P/8P/u/+z/6v/q/+n/6v/p/+f/5v/m
/+b/4//i/+H/3//f/9//4P/h/9//3//f/97/3P/c/9z/3P/c/93/3v/e/93/3P/c/9z/
2//b/9v/2//Z/9n/2f/Z/9v/2//b/9r/2v/b/9v/2//Z/9n/2f/Z/9r/2v/b/9z/2//Z
/9n/2v/a/9r/2f/Y/9j/2f/a/9v/2//b/9r/2f/b/9z/3P/c/9v/2v/a/9v/3P/c/9z/
3P/c/9z/3P/b/9v/2//c/9z/3f/d/93/3P/Z/9n/2v/a/9j/2P/Y/9j/2v/a/9j/2P/Y
/9n/2f/Z/9j/2P/Y/9b/1//W/9b/1//X/9f/1v/V/9b/1v/V/9X/1P/U/9T/1P/W/9f/
1//X/9P/0//T/9P/1f/V/9T/1P/W/9X/1P/U/9T/1P/U/9T/1P/V/9X/1f/U/9T/1P/S
/9T/1P/T/9P/0//T/9P/0//T/9P/0//T/9X/1f/V/9X/0//T/9P/0//V/9X/1f/V/9X/
1f/W/9b/0P/Q/9L/0v/U/9L/0v/S/9L/0P/Q/9D/0P/S/9L/0//U/9L/z//O/8z/y//J
/8n/yP/I/8j/x//H/8P/w//D/8X/yf/K/8z/zP/M/8z/zf/P/87/z//P/8//0v/S/9L/
0v/Q/9D/0P/Q/9P/0//U/9T/0v/S/9L/0v/S/9L/0v/S/9T/1P/U/9T/0v/S/9L/0v/U
/9T/1P/U/9T/1f/T/9H/0f/R/9L/1v/X/9n/2//f/+L/4P/Y/8r/t/+e/4L/Zf9H/yX/
Cv/5/vP+/P4X/zH/PP88/z3/Q/9H/1D/V/9j/3L/gP+M/5L/nP+p/7T/u//B/8n/0f/W
/9r/3f/e/9//3//f/9//4v/k/+X/5//m/+b/5v/m/+T/5f/o/+n/5//n/+f/5v/o/+j/
6v/q/+z/7P/s/+z/7f/t/+7/7v/t/+z/7P/r/+3/7f/u/+7/6//r/+v/6//s/+7/8P/x
/+//8P/w//D/7f/t/+//7//w//H/8f/y//D/8f/y//L/8v/z//P/8//1//X/9f/2//X/
9f/0//P/9P/1//b/9//1//X/9f/1//X/9f/1//X/9//3//X/9P/z//L/8f/x//X/8//y
//H/8P/v/+7/7f/r/+r/6f/o/+f/5f/l/+P/3//e/97/3v/d/9z/2//Z/9j/1//X/9f/
1//X/9f/1v/W/9b/1v/W/9T/1f/W/9b/1f/U/9T/1P/T/9P/0//T/9T/1f/W/9f/1f/V
/9X/1P/U/9X/1f/V/9f/1//X/9f/1//W/9b/1v/W/9X/1v/Y/9f/2P/Y/9j/1//X/9f/
1//a/9v/2//b/9v/3P/c/9z/3f/c/9z/3f/e/97/3v/e/97/3v/e/93/3//f/+D/4P/h
/+H/4f/g/9//3//g/+D/4P/g/+D/4P/g/+D/3v/e/+D/4f/h/+H/4P/g/+D/3v/e/97/
3//h/+H/4f/g/9//3v/e/93/3f/g/+D/4P/g/97/3//f/9//3//f/9//3//h/+H/4P/g
/97/3f/c/9z/3v/e/97/3v/f/9//3v/d/97/3v/e/9z/4P/g/9//3//f/9//3//f/9//
3//f/9//3//f/9//3//h/+H/4f/h/+P/4//j/+P/4f/h/+L/4v/k/+T/5P/k/+P/4//j
/+L/4v/k/+T/5P/k/+T/5P/k/+T/5P/k/+X/5v/n/+X/5f/k/+H/3//f/97/3v/g/+H/
4//h/+H/4f/j/+f/6P/q/+r/6v/q/+v/7f/s/+3/7f/t/+7/7v/u/+7/8P/w//D/8P/z
//P/9P/0//b/9v/2//b/9P/0//T/9P/2//b/9v/2//b/9v/2//b/+P/4//j/+P/4//f/
9//1//P/8//2//j/+f/9/wEABQAGAAIA9v/i/83/tv+Y/3v/X/9B/yj/F/8T/yD/O/9R
/1j/WP9b/1//Z/9w/3n/g/+S/6D/qv+0/77/y//U/9v/4//r//H/9P/4//v//v/9////
AQABAAAA/v///wEAAwAEAAUABgAFAAUABwAHAAgACQAKAAoACgAKAAwADAAMAAwADAAM
AAwADQAPABAADgAOAA8ADwARABEAEgASABEAEQARABEADwAQABEAEQATABQAFAAUABEA
EQATABMAFQAVABQAFAAUABUAFgAWABQAFQAVABUAFQAVABUAFgAWABcAFwAXABkAGQAZ
ABkAGQAZABkAGQAXABcAFwAXABgAGQAYABgAFQAUABMAEwATABEAEAAPAA8ADwAPAA8A
DgAMAAoACAAJAAcABwAFAAEAAAAAAAAA/f/8//v/+f/5//n/+v/7//v/+//7//r/+f/6
//v//P/7//v/+//6//v/+v/6//r/+f/5//n/+f/3//f/9//3//X/9f/1//T/8v/z//P/
8//z//P/8//z//P/8v/y//L/7//t/+3/7v/x//L/8v/y//H/8f/x//H/8f/x//D/7//x
//L/8v/y//H/8P/w//H/8v/y//L/8v/y//L/8v/x//H/8f/y//L/8//z//P/8v/x//H/
8v/y//L/8v/y//L/8v/y//D/8P/w//H/8f/x//L/8v/y//D/7//u/+7/7//x//H/8P/v
/+7/7v/t/+3/7v/u/+7/7v/u/+//7//v/+3/7f/t/+3/7f/t/+z/7P/s/+v/6v/q/+r/
6v/q/+r/7P/t/+3/7f/s/+z/7P/q/+z/7P/r/+v/6//r/+v/6//r/+v/6//r/+v/6//r
/+v/6//r/+v/6//r/+v/6//r/+v/6//s/+z/7P/s/+z/7P/p/+n/7f/s/+r/6v/q/+r/
7P/s/+z/7P/s/+z/7f/u//D/7f/s/+r/5//l/+X/5P/i/+L/4f/h/+L/4//k/+f/5//o
/+r/6v/s/+z/7f/v//L/8//z//P/8v/y//L/8v/0//T/9P/0//T/8//z//L/8//0//X/
9v/4//j/+P/4//b/9v/2//b/9//4//n/+v/5//j/9//2//j/+f/7//v//f/7//z//v8B
AAUACQANABAAEAAIAPb/4//K/6z/j/9z/1X/Ov8r/yX/LP9F/1//av9u/23/cf97/4T/
jf+X/6T/sP+6/8L/0P/f/+r/8//7/wEACwAQABAAFQAYABkAGwAbABsAHAAeAB8AHwAi
ACIAIgAiACQAJQAoACkAKQApACkAKAApACoALQAuADAAMAAwADAAMAAxADMANAA3ADgA
OgA7AD0APQA+AD4AQABBAEIAQwBBAEIAQwBDAEUARgBGAEYARwBHAEkASQBLAEsASgBK
AEwATQBOAE4ATABNAE0ATQBOAE8AUABSAFQAVQBVAFUAVQBVAFUAVQBXAFcAVwBXAFcA
VwBXAFcAWQBZAFcAVgBWAFYAVgBXAFcAVQBUAFMAVQBVAFUAVQBTAFIAUQBQAFEATwBP
AE0ASwBKAEoASgBIAEYARABBAEMAQwBEAEUARABDAEIAQABAAEAAQABAAEAAQQBCAEIA
PwA+AD4APgA+AD8AQABBAEAAPwA+AD0APQA9AD0APAA8AD0APQA9ADsAOwA7ADsAOwA6
ADoAOgA6ADkAOgA8ADsAPAA8ADwAPQA9AD0APQA+AD0AOwA5ADwAPgA/AEAAQQBAAEAA
QQBAAEAAQABAAEAAQABAAD8APwA/AEAAQABBAEEAQQBAAD0APQA+AD4APgA+AD4APgA+
AD4APAA8ADwAPQA9AD0APgA+AD4APAA9ADwAPAA9AD4APQA7ADkAOwA8ADwAPQA8ADwA
PAA8AD4APwA/AD8AOwA7ADsAOwA7ADsAOgA6ADwAOwA6ADoAOgA6ADoAOgA7ADsAOgA5
ADgAOAA4ADYAOgA6ADkAOQA3ADcANwA3ADcANwA3ADcANwA3ADcANwA1ADUANQA1ADcA
NwA3ADcANQA1ADYANgAwADIANAA2ADYAOAA4ADgAOAA3ADYANQA0ADIAMgAzADQANgAz
ADIAMAAvAC0ALQAsACoAKgApACkAJQAlACUAJwAnACgAKgAqACoAKgArAC0ALgAvAC8A
LwAwADAAMAAwAC4ALgAuAC4ALwAvADAAMAAwADAAMAAwADAAMAAwADAAMgAyADIAMgAx
ADAALwAuADAAMAAwADAALgAvAC8ALQArACsALAAwADMAMwA1ADcAOAA2ADIALAAfAA4A
+P/d/7//o/+G/23/Yf9e/2v/h/+e/6j/q/+v/7H/sv+z/7n/xP/O/9j/5P/u//n/BAAN
ABMAGwAlACgAKgAtADAALwAxADMAMQAyADIANQA3ADgAOAA4ADgANgA3ADoAOwA7ADsA
OwA6ADgAOAA6ADoAOgA6ADoAOgA7ADsAPAA8ADoAOgA7ADsAPQA9AD4APgA7ADsAOwA7
ADsAPAA9AD0AOwA8ADwAPAA5ADkAOwA7AD0APQA8ADwAOgA7ADwAPAA6ADsAOwA7ADsA
OwA7ADwAOgA7ADsAOwA9AD0APQA9ADsAOwA7ADsAOwA7ADsAOwA5ADkANwA2ADUANAAz
ADMAMwAxADAALwAsACsAKgApACkAKAAnACYAJQAjACMAIQAdABwAHAAcABwAHAAcABsA
HAAbABsAGwAbABsAGwAaABkAGgAbABwAGQAZABkAGAAYABgAGQAaABkAGQAZABkAGQAZ
ABkAGQAZABkAGQAYABYAFwAXABcAFwAXABcAFwAXABYAFgAWABYAFQAWABgAGAAYABcA
FgAVABUAFQAVABkAGQAYABcAFgAWABUAFAAUABQAFQAXABYAFgAWABYAFAAUABQAEwAV
ABUAFgAWABUAFQAVABQAEwATABQAFAAUABQAFAAUABIAEgAQABAAEQATABQAFQAVABQA
EwAQABAAEAARABMAFAATABEADwAOAA4ADQANAA8AEAARABIAEQARABAADwAPAA8ADwAP
AA8ADwAOAA4ADgANAAwADAAOAA4ADgAOAA8ADwAOAA0ADgAOAA4ADAAMAAwACwALAAkA
CQAJAAkACgALAAwADQAKAAkACAAHAAkACQAJAAkACQAJAAkACQAIAAcABwAGAAgACAAI
AAYABAAEAAQABAACAAIAAgACAAIAAgADAAQAAgD///7//P/8//v//P/8//n/+P/2//X/
9P/1//b/+f/5//r//P/8//r/+v/7//3/AAABAAEAAQAAAAAAAAAAAAIAAgACAAIAAQAB
AAIAAgAAAAAAAAAAAAAAAAAAAAAAAgACAAIAAgACAAIAAgACAAIAAgACAAIAAAD/////
//8BAAEAAgACAAUABQAHAAsAEAAOAAYA+v/t/9j/vv+h/4P/Zf9K/zn/Mf84/1H/af92
/3j/ef9//4H/gP+F/5H/nv+o/7L/uv/E/9P/4P/l/+v/9f/7//z//v8BAAQAAwADAAUA
BwAIAAoACwALAAoACgAKAAoACAAJAAwADQALAAsACwAKAAoACgAMAAwADgAOAA4ADgAL
AAsADAAMAA4ADgAPAA8ADQANAA4ADgANAA0ADQANAA0ADgAPAA8ADQAOAA4ADgAPAA8A
EQARABEAEQAQABAAEAARABIAEgASABMAEwATABEAEQARABIAEgATABMAEwATABMAEwAT
ABEAEQARABEAEwATABMAEwASABEADgAMAA4ADgAOAA8AEAANAAsACQAKAAkACAAHAAcA
BgAFAAQAAQD//////f/9//z//P/8//v/+v/5//f/9v/1//X/9f/3//f/9//2//L/8v/y
//L/8v/z//T/9P/1//T/9P/0//P/8//z//P/9f/1//X/9f/1//X/9f/0//L/8//z//P/
8//z//P/8//1//T/9P/0//T/8//0//b/9v/2//X/9P/1//X/9f/1//f/9//2//X/9f/2
//b/9v/3//b/9v/3//f/9v/1//T/9v/2//b/9f/z//P/9P/0//X/9f/1//T/9f/1//b/
9v/1//T/8//y//T/9P/y//L/8P/x//H/8f/w//D/8P/u/+7/7v/v//H/8v/x/+//7f/u
/+7/7f/t/+z/7P/s/+z/7P/t/+3/7f/r/+v/6//r/+3/7f/s/+z/7v/t/+z/7P/s/+z/
7P/s/+3/7f/s/+v/7P/s/+z/6v/r/+r/6P/n/+n/6f/p/+n/6f/p/+n/6f/p/+n/6f/p
/+n/6f/p/+n/5//n/+f/5//p/+n/6v/q/+n/6P/n/+b/5v/n/+j/6v/o/+r/6f/o/+f/
5v/k/+T/5P/k/+T/5P/l/+b/6P/l/+T/4v/f/93/3f/c/9z/3P/b/9v/2f/Z/9n/2//b
/9z/3v/e/97/3v/f/+H/5P/l/+X/5f/k/+T/5P/k/+b/5v/m/+b/5f/l/+b/5v/k/+T/
5P/k/+b/5v/m/+b/5v/m/+b/5v/m/+b/5v/m/+b/5v/m/+b/5P/j/+P/4//h/+H/5P/k
/+X/6f/r/+//9P/2//D/5P/T/8D/pP+F/2f/Sf8q/xX/Cf8K/x3/Of9K/1D/Tf9N/1P/
XP9l/23/ev+I/5L/nP+k/6//vP/F/83/1f/d/+L/5v/p/+r/6f/r/+v/7f/w//L/8f/x
//L/8v/y//L/8v/z//b/9//3//f/9//2//b/9v/4//j/+P/4//j/+P/1//X/9v/2//j/
+P/5//n/+f/5//r/+v/5//n/+f/5//n/+v/7//v/+//8//z//P/5//n/+//7//3//f/8
//z//P/9//7//v/+/////////////////wAAAgADAAMAAwABAAEAAQABAAEAAQABAAEA
AQABAAEAAQABAAEA///+//3//P/7//v//f/7//r/+f/4//f/9v/1//X/9P/z//L/8f/v
/+//7f/r/+r/6v/q/+n/6P/n/+X/4v/h/+H/4f/j/+P/4//i/+D/4P/g/+D/4P/h/+L/
4v/h/w==
         </WaveFormData>
      </LeadData>
      <LeadData>
         <LeadByteCountTotal>10000</LeadByteCountTotal>
         <LeadTimeOffset>0</LeadTimeOffset>
         <LeadSampleCountTotal>5000</LeadSampleCountTotal>
         <LeadAmplitudeUnitsPerBit>4.88</LeadAmplitudeUnitsPerBit>
         <LeadAmplitudeUnits>��V</LeadAmplitudeUnits>
         <LeadHighLimit>2147483647</LeadHighLimit>
         <LeadLowLimit>268435456</LeadLowLimit>
         <LeadID>V2</LeadID>
         <LeadOffsetFirstSample>0</LeadOffsetFirstSample>
         <FirstSampleBaseline>0</FirstSampleBaseline>
         <LeadSampleSize>2</LeadSampleSize>
         <LeadOff>FALSE</LeadOff>
         <BaselineSway>FALSE</BaselineSway>
         <ExcessiveACNoise>FALSE</ExcessiveACNoise>
         <MuscleNoise>FALSE</MuscleNoise>
         <LeadDataCRC32>3080069985</LeadDataCRC32>
         <WaveFormData>
+v/6//r/+v/4//j/+P/4//b/9v/2//b/9v/2//b/9v/0//T/9P/0//b/9v/2//b/9f/0
//P/8v/y//L/8v/y//D/8P/w//D/7v/u/+7/7v/w//D/8P/w/+//7v/t/+z/7P/s/+z/
7P/s/+z/7P/s/+r/6v/q/+r/7P/s/+z/7P/q/+r/6v/q/+z/7P/s/+z/7v/u/+7/7v/u
/+7/7v/u//D/8P/w//D/7v/u/+//8P/y//L/8v/y//T/9P/0//T/8//x/+//7//t/+3/
7P/r/+v/5//l/+X/5P/l/+j/6f/t/+3/7f/r/+n/6f/q/+r/6P/n/+f/5//l/+X/5f/l
/+f/5//o/+n/6f/p/+n/6P/o/+j/6P/q/+z/6//r/+v/6v/p/+j/5//p/+r/6v/r/+v/
6f/n/+f/5//n/+f/6//s//P//f8GABIAJAA8AFkAbwBsAFYAOAARANz/q/93/zz/Cf/g
/sb+wv7A/qf+h/6F/pP+pv68/tP+7f4M/yr/Qf9X/2z/hf+c/6v/uf/K/9n/5P/q/+//
8//1//f/+//+/wAAAAADAAYABgAGAAcACQAKAAsADQAOAA4ADwAPAA8ADwAPABAAEgAV
ABUAFQAVABgAGAAYABkAGQAaABwAHAAcABwAHQAfAB4AIAAgACEAIgAjACQAJgAkACYA
JwApACwALQAuAC4ALwAwADEAMgAxADMANAA1ADcAOgA7AD0APAA9AD4AQABBAEMARQBF
AEYARgBIAEkARwBHAEcARwBJAEgASABIAEYARgBFAEMAQwBDAEEAPwA9ADwAOgA4ADUA
MwAwACsAKwApACgAJQAgAB0AGgAYABYAFAAQAA4ADAAJAAYABAAAAAAA///9//z/+//5
//n/9v/0//H/8P/y//P/8//z//L/8P/v/+7/7v/t/+3/7v/w//D/7//v/+3/6//r/+v/
6//r/+v/6//q/+r/6f/p/+r/6v/q/+r/7f/t/+3/7v/u/+7/7v/v//H/8v/y//T/9P/0
//T/9P/z//T/9P/0//f/9//3//f/+f/5//r/+v/9//3//P/7//z//P/9//3/+//7//v/
/P////////8AAP7//v///////v/+//7//f/9//3//P/8//z//P/8//z/+//5//n/+f/3
//f/9//3//X/9v/2//T/9v/1//X/9v/2//X/9P/z//X/9f/1//X/8//z//L/8v/y//L/
8v/y//T/9P/y//L/8P/w//D/8P/w//H/8f/w//D/7//v/+//7f/t/+7/7v/u/+7/7v/u
/+z/6v/q/+v/6//r/+z/7P/q/+j/5//n/+n/6v/q/+r/6P/o/+j/6P/o/+j/5//m/+f/
6P/p/+r/6P/o/+f/5f/h/+H/4f/h/+L/4f/h/93/3f/d/97/3//i/+P/5f/l/+T/4f/g
/9//4P/g/97/3f/d/93/3f/d/9v/2//b/9v/3P/d/93/3f/b/9r/2v/a/9j/2v/a/9n/
2f/Z/9n/2f/Z/9n/2f/a/9r/2//b/9n/2f/Z/9f/1f/X/9n/3v/n//H//P8MACIAQABd
AGcAWAA6ABQA5f+0/4P/S/8W/+v+wP6m/qb+lv5r/lH+V/5n/oL+ov6//t/+Av8g/zP/
Rf9c/3X/iv+b/6v/uv/J/9T/3P/h/+X/5//p/+v/7v/w//T/9//6//z//P/9////AAAB
AAMABAAIAAkACQAJAAsACwAMAA4AEQARABEAEQAQABAAEAARABEAEgAUABQAFQAWABgA
GwAZABoAGQAZABwAHQAeACAAIAAiACMAJQAmACcAKAAoACsALAAtAC4ALQAvADAAMQA0
ADYANgA3ADgAOQA6ADwAOwA9AD8APwBCAEIARABFAEUARQBFAEUARwBGAEYARgBEAEQA
QwBBAD8APwA9ADsAOQA4ADYANAAyADEALwArACoAJwAlACEAHAAZABYAFAAQAA4ACgAI
AAYAAwAAAP7/+P/4//f/9f/2//X/8//z//L/8P/t/+z/6v/r/+v/6//r/+r/6v/q/+n/
5//m/+b/6P/o/+f/5//l/+P/4//j/+P/4//j/+P/5v/m/+X/5f/k/+T/5P/k/+X/5f/l
/+b/5v/m/+b/5//n/+j/6P/q/+v/7P/t/+7/7f/u/+7/7v/w//H/8v/z//P/8//0//T/
9f/1//T/8//0//b/+f/7//n/+f/5//r//P/7//r/+v/6//r/+//7//j/+P/4//f/+f/5
//j/+P/2//b/9v/2//b/9f/2//f/9f/1//X/9f/z//T/9P/y//T/8//z//T/8v/x//D/
7//v/+//7//v/+//7//u/+7/7v/u/+7/7v/u/+7/7P/s/+z/7P/s/+z/7P/t/+3/7P/s
/+v/6//r/+n/6f/q/+r/6v/q/+r/6v/q/+j/6P/p/+v/6//s/+z/7P/q/+n/6f/r/+z/
7P/s/+//7//u/+3/6//s/+z/7P/s/+z/7//w//D/8P/u/+7/7v/u//D/8P/v/+3/6f/p
/+n/6f/o/+f/5//j/+P/5f/o/+v/7f/t/+7/7f/v/+3/7f/t/+3/7P/p/+f/5//n/+f/
5//p/+n/6f/p/+n/6f/o/+f/6f/o/+j/6P/o/+r/6v/p/+f/5//n/+f/6f/p/+n/6v/o
/+n/6f/n/+n/6//r/+v/6f/t//L/+f8DABQALABKAGgAeQBxAFIAKgD8/8v/nP9p/zP/
Bv/Z/rb+rv6i/nb+Tf5N/mH+e/6c/sD+4f4D/yT/PP9P/2f/gP+Z/6z/uf/H/9b/4//q
//D/9f/5////AQADAAQABgAIAAsADAAOAA4ADwARABIAEwAVABYAFwAXABYAFQAWABcA
GQAcAB0AHQAdAB0AHwAgACEAIwAlACYAKAAoACYAJgAnACkALAAuAC4ALwAxADEAMQAy
ADIANAA1ADcAOAA5ADoAOgA9AD4APwBAAEMARQBGAEcASABKAEoASwBOAE8AUABSAFEA
UwBVAFUAVgBWAFgAWQBaAFsAXABdAF0AXABcAFwAXABcAFsAWQBZAFkAVwBVAE8ATgBM
AEoASgBJAEcAQwA/ADsAOAAzADAALQAqACgAJAAiAB4AHAAZABUAEQAOAAwADAALAAkA
BwAFAAIAAQABAAAA/v/+//3//f/8//v/+v/4//f/9v/4//f/9//4//b/9v/1//X/9//1
//X/9f/1//X/9f/1//T/9P/z//P/8//0//X/9v/2//X/9P/0//L/8v/y//P/8//0//T/
9v/0//T/9P/0//X/9v/2//b/9v/1//T/8//z//P/9P/0//X/9f/0//P/8v/y//P/8//z
//P/8//0//L/8f/w//D/8v/y//P/8//y//L/8v/x//H/8f/w//D/8P/w//D/8P/t/+v/
6//r/+z/7f/u/+//7f/u/+7/7P/s/+v/6//s/+//7//v/+//7f/t/+3/7f/v/+//7v/u
//D/8P/w//D/8P/w/+7/7v/v//D/8f/y//D/8f/x//D/8f/x//L/8//1//X/9v/2//j/
+P/4//j/+f/4//n/+//6//n/+f/4//v/+v/6//v//f/+//7//v8BAAEAAAD//wEA//8C
AAIAAgACAAIABQAGAAYABgAJAAoACwAMAAoACgAJAAcABwAHAAcABwAIAAcABwADAAIA
AwAFAAcADAANAA8ADwANAAsACwALAA0ADgANAA0ADgAPABAAEQATABMAEwATABYAFwAX
ABcAGQAYABgAGAAaABwAHAAbABsAGwAbABsAGQAZABkAGgAaABsAGwAZABsAGwAZABsA
HQAdACQALwA5AEQAVgBuAIwArQC5AKYAggBYACsA+P+//4P/Sv8b//T+4P7Y/rr+kf6B
/on+m/60/tb+9/4b/0L/YP93/43/pv+//9T/5f/3/wgAFQAgACYAKwAvADMANQAzADYA
PAA+AEEAQgBEAEQARQBHAEYARwBJAEoASwBLAEoASQBGAEUARQBGAEcARwBHAEcARgBG
AEYARwBJAEoATABMAEwATABNAE8AUABSAFIAUwBUAFUAVgBYAFcAWABYAFkAWgBbAFwA
XABfAGAAYQBiAGIAYwBjAGMAZQBoAGkAawBqAGsAbABuAHEAcwB1AHUAdgB2AHgAeQB5
AHkAeQB5AHsAegB6AHoAeAB4AHcAdQBzAHMAcQBvAGsAagBoAGYAZQBjAGAAWwBaAFcA
VQBRAE0ASQBFAEIAPAA6ADYANAAxAC0AKQAmACAAIAAfAB0AHAAbABkAGQAWABQAEQAQ
ABAAEQARABEAEAAOAA0ADAAMAAsACwAMAAoACgAJAAkACAAFAAQAAwAFAAUABQAFAAUA
BAACAAEAAAAAAAAAAAADAAMAAwAEAAIAAgACAAMABQAGAAYACAAIAAgACAAIAAsADAAM
AAwADQANAA0ADQANAA0ADgAOABEAEQAQAA8ADAAMAA0ADQALAAsACwAMAA4ADQAMAAwA
CQAIAAgABwAGAAYABgAFAAUABQAEAAQAAgACAAIAAgADAAEAAQABAAAA///+//3///8A
AAAA/v/9//v/+v/6//r/+f/4//f/9//3//f/9//2//X/8//y//T/9P/0//T/9P/0//L/
8v/w//D/8P/w//L/8//z//L/8f/v/+7/7f/v/+//8P/w//D/8P/w//D/8P/u/+7/7//x
//H/8v/y//T/8v/x//H/9f/2//b/9v/0//T/9P/0//X/9v/2//b/9//4//n/+v/4//j/
9//1//X/9f/1//X/9P/z//P/7//v/+//8P/x//T/9f/3//f/+f/3//f/9//4//j/9v/1
//P/8//z//P/9f/1//X/9f/3//n/+v/7//n/+P/4//j/+v/8//z/+//5//n/+f/5//n/
+f/5//r/+v/7//v/+f/5//n/+//7//v/+//+/wUACwAUAB4AMABGAGMAfQCIAHwAZAA/
ABAA2/+p/3D/N/8I/+j+2v7W/sP+pf6X/qH+sP7A/tX+7/4O/yz/Sf9f/3T/i/+m/7f/
xf/W/+f/8v/4////AQADAAcACwAMAA4AEAATABQAFgAWABcAGQAaABsAHQAeAB4AHwAf
AB8AHwAfACAAIgAlACUAJQAlACYAJgAmACcAJwAoACoAKgAsACwALQAvAC4AMAAwADEA
MwAzADMANAAyADQANQA3ADgAOQA6ADoAPQA+AD8AQAA/AEEAQgBDAEYASABIAEkASQBJ
AEkASgBLAE0ATwBPAFIAUgBUAFUAUwBTAFMAUwBTAFIAUgBSAFEAUABOAEsASwBLAEkA
RwBEAEQAQwBCAD8APQA6ADUAMwAxADAALQAqACcAJAAiAB8AHgAbABoAGgAXABQAEgAO
AA4ADQALAAwACwAJAAkACAAGAAMAAgAEAAUABQAFAAIAAAD///7/AAD/////AAAAAAAA
/////////f/9//3//f/9//3//f/+//7//f/9//r/+v/6//r/+//7//v//P/8//z//P/9
//v//P/8//7//v/+//7//v/+//7//f/8/////////////f/9//7//v8BAAEAAAD//wAA
AAABAAEA////////AAABAAEAAQACAAAAAAABAAEAAgACAAIAAQADAAMAAgACAAAAAAAA
AAAAAQD////////9//3//f/9//3//v/+//z//v/9//3//v/+//3//P/7//v/+//7//v/
+//7//r/+v/6//r/+v/6//r/+v/4//j/9v/2//b/9v/4//n/+f/4//b/9f/1//X/9//3
//j/+P/4//j/+P/4//b/9P/0//X/9//3//j/+P/4//j/+P/4//j/+P/4//n/+v/6//r/
+P/4//j/+P/6//r/+f/3//P/8//z//P/8v/x//H/7f/t/+3/7v/v//D/8f/z//P/9f/z
//P/8//y//L/8P/v/+//7//v/+//8f/x//H/8f/x//H/8P/v//H/8P/w//D/7v/w//D/
7//v/+//7//v//H/8f/x//L/8P/x//H/7//v/+//7//x//H/8//0//n///8MABoALgBG
AGEAdQByAFwAPgAXAOT/s/+D/0r/Ff/q/tD+zv7M/rP+mf6b/qv+uv7M/uX+/f4c/zj/
Tf9h/3j/j/+o/7n/x//U/+H/6v/y//n//f///wMABQAIAAoACgALAA4AEAAQABEAEwAS
ABMAFQAWABYAFwAXABcAGAAZABsAHgAdAB0AHQAdAB8AIAAhACMAIwAkACYAJgAmACYA
JwApACoALAAsAC0AKwArACsALAAuADAAMQAzADQANQA2ADYANQA2ADcAOAA7AD0APgA/
AEAAQgBCAEMARABFAEYASABJAEsATQBNAEwATABOAE8AUQBRAFEAUQBRAFAAUABQAFAA
UABPAE0ASwBLAEkARwBDAEIAQAA+AD4APQA7ADcAMgAvAC0AKQAoACUAIgAgABoAGAAU
ABIAEAANAAoACAAGAAYABQADAAEA///8//v/+v/4//X/9P/2//f/9//3//T/8v/x//D/
8v/x//H/8v/w//D/7//v//H/7//v/+//8f/x//H/8f/x//D/7v/t/+//8P/x//L/8v/x
//D/8P/w//D/8P/x//H/8v/y//T/8v/y//L/8v/1//b/9v/2//X/9f/1//X/9//3//j/
+P/5//n/+P/3//j/+P/5//n/+f/5//n/+v/6//n/+P/4//r/+v/7//v/+P/4//j/9//3
//f/9v/2//b/9v/2//b/9f/z//P/8//x//H/8f/x//H/8v/y//D/7v/t/+3/7v/v/+//
7//v/+3/7f/t/+3/7f/t/+z/7P/s/+z/7P/s/+r/6v/o/+j/6v/q/+r/6v/o/+n/6f/o
/+r/6f/p/+n/5//n/+j/6P/m/+b/5v/m/+f/5v/n/+n/5//n/+j/6P/p/+j/6P/p/+n/
6v/q/+r/5//p/+r/6//u/+7/7v/u/+7/7v/u/+3/7P/u/+7/7v/u/+z/7P/r/+n/5f/l
/+X/5f/l/+X/5v/j/9//3//g/+H/5//p/+z/7f/s/+n/6P/n/+j/6P/m/+X/5//n/+f/
5//l/+X/5f/l/+j/6f/p/+n/5//m/+b/5v/o/+r/6v/p/+v/6//r/+v/6f/p/+n/6v/s
/+3/7f/r/+3/6//p/+n/6f/r//D/+f8DAA4AIgA6AFgAcQB3AGQARgAgAPH/wP+P/1f/
Iv/3/sz+uv68/qj+f/5t/nf+h/6g/r7+2/75/h7/Ov9P/2H/eP+P/6T/tf/B/9L/4f/s
//T/+f/7//3/AQADAAQACAAKAA0AEAASABIAEwAVABYAFwAZABoAHAAdAB0AHQAdAB0A
HgAgACEAIQAhACEAIwAkACUAJwAmACYAJwAmACkAKgAsAC8ALwAwAC8ALwAwADEAMgA0
ADYAOAA5ADsAOgA7ADwAPAA+AEAAQgBEAEMARQBGAEcASgBMAEwATQBQAFEAUgBUAFQA
VQBWAFUAVwBYAFsAXQBbAFsAWwBbAF0AXABcAFwAWgBaAFkAVwBVAFUAUwBRAE4ATgBN
AEwASQBHAEQAPwA+ADsAOQA1ADIALwAsACoAJQAiAB0AGgAaABcAFAASAAsACgAIAAUA
AgABAP////8AAP7/+//6//j/+f/5//n/+v/4//f/9v/2//X/9f/2//j/+P/3//f/+f/3
//f/9//1//X/9f/1//j/+P/3//f/9v/2//b/9v/5//n/+f/6//z//P/8//3/+//8//z/
/v8AAAAAAAAAAAMABAAEAAQABQAFAAUABQAHAAcACAAIAAcABwAGAAUABwAIAAoACwAL
AAsACwAMAA4ADQAMAAwADgAOAA8ADwAMAAwADAALAAwADQANAA4ADAAMAAwADAAOAA0A
DgAPAA0ADQANAA0ACwAMAAwACgALAAsADAAOAA0ADQANAA0ACwALAAsACwALAAsACgAK
AAgACAAIAAgACgAKAAgACAAGAAYABgAGAAQABQAFAAQABgAFAAUABQAFAAUABgAGAAYA
BgAGAAYABgAEAAQABQAFAAUABgAGAAYABAADAAMAAwAEAAQABAAHAAcABgAFAAUABQAF
AAMABAAGAAYABgAGAAQABAADAAIAAAAAAAAAAAD+//7//f/7//f/9//3//f/9//3//j/
9f/1//X/9v/3//r/+//9//3//f/7//v/+//7//r/9//1//f/9//3//f/9//3//f/9//4
//n/+f/5//r/+v/7//z/+v/8//z/+//7//v/+//7//v/+//7//z//v///////f//////
///9//v///8EAAkAEwAmADwAVgB2AI0AiQBuAEoAIgDz/8T/jf9V/yL/8/7K/rz+tv6W
/m/+Zf5x/of+pP7G/uX+B/8q/0b/W/9x/4r/of+y/8H/z//e/+v/9P/8/wEABQAHAAkA
DQAOAAwADgARABQAGAAYABkAGwAaABsAHQAeACAAIQAhACEAIwAjACQAJgAmACUAJAAj
ACUAJgAnACkAKAAoACkAKAAqACoAKwAtACwALgAuAC8ALQAtAC0ALgAvADIANAA3ADYA
NwA4ADgAOgA8AD4AQABBAEMARABFAEgASgBKAEsATQBPAFEAVABTAFUAVwBXAFoAWgBc
AF0AXQBdAF0AXQBbAFoAWgBaAFwAXABbAFkAVQBVAFMAUQBOAE4ATQBMAEoASQBHAEMA
QAA9ADsANwA0ADEALgAsACYAJAAgAB4AGgAXABQAEgAOAA4ADQALAAkABwAEAAMAAwAC
AAAAAAD//////v/9//7//P/7//r/+v/5//n/+v/4//j/9//3//n/9//3//f/9f/z//H/
7//u/+7/7f/t/+z/7P/s/+z/7P/r/+r/6v/r/+z/7f/v/+7/7v/t/+7/8P/w//D/8P/v
//D/8P/w/+//7//v/+//8P/x//P/9P/z//P/8v/x//L/8v/z//P/8//z//P/9P/y//H/
8P/w//L/8v/z//P/8v/y//L/8f/z//P/8v/y//L/8v/y//L/7//t/+3/7f/v/+//7//v
/+7/7v/t/+r/7P/r/+v/7P/r/+v/6//r/+n/6f/p/+n/6f/p/+j/6P/m/+b/5v/m/+b/
5v/k/+T/5f/m/+f/6P/m/+f/5//m/+j/5//n/+f/5f/l/+b/5v/m/+b/5v/m/+b/5P/k
/+X/5f/l/+b/5v/o/+b/5f/l/+X/5v/m/+b/5//n/+b/5f/l/+X/5//o/+b/5v/m/+b/
6f/q/+r/6v/s/+z/7P/s/+7/7v/t/+v/6P/n/+b/5f/m/+X/5f/h/+L/4//l/+f/6f/p
/+r/6f/r/+n/6f/p/+j/6P/m/+X/5f/l/+X/5f/m/+f/6P/p/+n/6f/o/+f/6P/o/+n/
6v/q/+z/7P/r/+n/6f/p/+n/6v/r/+z/7v/s/+3/7f/r/+3/7//v/+//8f/z//b//f8H
ABQAKgBEAGYAhwCNAHQAUAAmAPX/wv+T/1n/JP/3/sz+sv6u/pb+af5T/l/+c/6Q/rb+
1/77/iD/Pv9T/2n/hP+f/7L/wf/R/+D/8f/6/wIACQAPABMAFQAXABgAHAAeACEAIAAj
ACQAJgApACoAKwAtAC4ALgAvAC8ALwAyADMANQA4ADkAOQA5ADkAOwA8AD0APwA/AEAA
QgBCAEIAQgBDAEUARwBKAEsATQBNAE0ATQBOAE4AUABRAFMAVgBXAFgAWABZAFoAWwBc
AF8AYQBiAGMAYgBkAGQAZQBmAGcAaABqAG0AbwBxAHEAcABwAHIAcwB0AHUAdgB3AHcA
dgB2AHYAdAB0AHMAcQBvAG8AbQBrAGcAZgBkAGIAYABfAF0AWQBUAFEATwBLAEgARQBC
AEAAPAA6ADYANAAwAC0AKgAoACUAJgAmACUAIwAhAB4AHQAeABwAGQAYABgAGQAZABkA
GAAWABUAFAAVABUAFgAYABYAFgAVABUAFgAVABYAFwAXABcAFwAXABgAGAAXABcAGAAY
ABgAGAAXABcAFwAYABgAGAAYABkAGQAaABoAHAAaABoAGgAaABwAHgAfACAAHwAfAB8A
HwAhACEAIgAiACMAIwAiACEAIQAiACQAJQAnACcAJwAoACgAJwAmACYAKAAoACkAKQAq
ACoAKgApACcAJwAmACYAJwAoACkAKgAnACUAJQAlACUAJQAlACUAJQAmACYAJAAiACEA
IQAiACMAIwAjACMAIQAhACEAIQAhACEAIAAgACAAIAAgACAAHgAeABwAHAAeAB4AHgAe
AB4AHwAfAB4AIAAfAB8AHwAfAB8AIAAgAB8AHgAdABwAHgAcABwAHQAbABsAHAAcAB4A
HAAbABsAHQAeAB4AHgAbABkAHAAdAB4AIAAgACAAIAAfACAAIAAgACIAIgAiACIAIgAi
ACEAHwAcABsAGgAZABgAFwAXABMADgANAA0ADQAOAA8AEQARABMAEQARABEAEgASABAA
DwANAA0ADQANAAsACwALAAsADAANAA0ADQAPAA4ADgAOAA0ADgANAAsADQANAA0ADQAM
AAsACgAKAAwADQANAAsADQANAAsACQAHAAkADgAVAB0AKAA0AEIAWAB1AI0AkgCCAGoA
QwASAOH/r/90/zv/DP/u/uT+4v7N/rH+q/63/sb+1P7p/gX/Jv9E/1//d/+M/6X/vv/P
/93/8P///woAEAAXAB0AHQAfACEAIgAkACYAKwAuAC4ALgAvADEAMAAxADMANAA4ADkA
OQA5ADgANwA3ADgAOQA5ADkAOQA8ADwAPAA9AD4APgA/AD4APwBAAEIARQBFAEYARQBF
AEUARQBFAEYARgBIAEkASwBKAEsATABMAE8AUABRAFIAUQBTAFQAVQBUAFYAVgBXAFgA
WQBaAFwAXABdAF4AXQBeAF4AYABhAF8AXwBfAF8AYQBgAGAAYABgAGAAXwBdAFkAWQBX
AFUAUgBSAFEAUABNAEsASABDAEEAPwA+ADsAOAA1ADIAMAAsACoAJgAkACQAIQAeABwA
GAAYABcAFQAWABUAEwATABQAEgAPAA4ADQANAAwACwALAAoACgAKAAoACQAJAAoACgAK
AAkACQALAAkACQAJAAcABwAHAAcACAAIAAcABwAIAAgACAAIAAsACwALAAwADAAMAAwA
DQALAAwADAAOAA4ADgAOAA4ADQAOAA4ADgARABEAEQARABEAEQASABIAEwATABIAEQAR
ABIAFAAVABQAEwASABIAFAATABIAEgASABIAEwATABAAEAAQAA8AEQARABAAEAAOAA4A
DgAOAA8ADQANAA0ADQANAA0ADQAMAAwACwAIAAkACQAKAAwACgAJAAgABwAHAAcABwAH
AAcABwAGAAYABQAEAAMAAgADAAQAAwAEAAIAAgACAAIABAAFAAUABAAEAAMAAwADAAIA
AQABAAAAAgACAAIAAgACAAAAAAABAAEAAQACAAIABAACAAEAAQABAAIAAgACAAMAAwAE
AAQAAgACAAIAAgABAAIAAgACAAQABAAEAAQAAgACAAEA///9//3//f/9//z/+//7//f/
9//3//j/+f/7//v//P/7//3/+//7//v//v/+//z/+//6//n/+P/3//n/+f/5//n/+P/5
//n/+f/5//j/+P/4//j/+v/6//n/+f/5//n/+f/5//n/+f/6//r/+//7//n/+f/5//n/
+f/7//3/AAAHAA8AGgAoADoAVABtAHcAbgBYADgADwDg/63/df88/w//7P7e/ub+4v7H
/rH+uf7H/tT+5P75/hX/Mv9M/2H/c/+G/6P/uP/F/9P/5P/v//b//P8DAAcABwAHAAsA
EAAQABQAFQAUABQAFAAVABcAFgAXABkAGgAaABsAGwAbABsAGwAcAB4AHwAfAB8AHwAe
AB4AHgAfAB8AIAAiACIAJAAkACUAJwAnACgAJwAnACkAKQApACoAKgAsAC0ALwAwADEA
MgAyADMANAA1ADYANQA3ADgAOQA6ADwAPAA9AD4APwBAAEIAQQBDAEUARQBEAEQARgBH
AEcARwBHAEcASQBIAEgASABHAEYARABBAEEAQQA/AD0AOwA6ADgANgA1ADMAMAArACkA
JwAmACMAIAAdABoAGAAVABQAEQAQAA4ACwAIAAYABAAEAAMAAQACAAEA//////z/+v/3
//b/+P/5//n/+f/6//j/9//2//j/9//3//j/9v/2//X/9f/3//X/9f/1//X/9f/1//X/
9v/2//X/9f/0//T/9P/0//f/9//3//j/9//2//X/9f/3//j/+P/6//r/+v/6//r/+f/6
//r/+v/7//v/+//7//v/+//8//z///////7//f/+//7///////3//f/9//7/AAD///7/
/v/8//z//f/9//3//v///////f/9//z//P/6//r/+v/6//r/+f/6//v/+f/5//n/+f/7
//z//P/6//j/9//3//j/+P/3//b/9f/1//X/9f/1//P/8//y//L/8v/y//L/8v/y//L/
8P/w//L/8v/y//L/8v/z//P/8v/w/+//7//v/+//7//w//D/8P/w//D/8P/w/+7/7v/v
/+//7//w//D/8P/u/+3/7f/v//D/8P/w//H/8f/w/+//8P/x//T/9f/1//j/9//2//X/
9P/1//b/9v/2//f/+P/5//r/+P/4//f/9f/z//P/8//z//L/8f/x/+3/6//r/+z/7f/w
//H/8//z//P/8f/x//H/9P/0//L/8f/v/+//7//v//H/8f/x//H/8v/z//P/8//z//L/
8v/y//L/9P/0//P/8//z//P/8//x//H/8f/y//T/9f/1//P/8f/x/+//8f/x//P/9v/7
/wMADgAcADAATABpAHkAcgBaADoADQDc/63/ef9A/xH/6P7K/sj+yv6v/ov+h/6X/qz+
xv7j/vv+GP84/0//Yf90/4n/oP+z/8P/0v/h/+z/9v/7//////8DAAUACAAMAA4ADwAQ
ABIAEgATABUAFgAXABkAGgAcAB0AHQAdAB0AHQAeACAAIwAjACMAIwAiACIAIgAjACcA
KAAqACoALAAsAC0ALwAuADAAMAAxADIAMwA0ADYANgA4ADkAOwA+AD8AQABAAEEAQgBD
AEQARQBHAEgASQBMAE4ATgBPAFAAUQBSAFQAVwBZAFsAWwBcAFwAXgBfAF0AXQBdAF0A
XgBeAF8AYABgAGAAXwBdAF0AXQBbAFkAVwBWAFQAUgBRAE8ATABHAEUAQwBCAD8AOwA3
ADMAMAAsACoAJgAkACAAHQAaABgAFAAUABMAEQAOAA0ACwALAAkABgACAAAAAAABAAEA
AQD+/w==
         </WaveFormData>
      </LeadData>
      <LeadData>
         <LeadByteCountTotal>10000</LeadByteCountTotal>
         <LeadTimeOffset>0</LeadTimeOffset>
         <LeadSampleCountTotal>5000</LeadSampleCountTotal>
         <LeadAmplitudeUnitsPerBit>4.88</LeadAmplitudeUnitsPerBit>
         <LeadAmplitudeUnits>��V</LeadAmplitudeUnits>
         <LeadHighLimit>2147483647</LeadHighLimit>
         <LeadLowLimit>268435456</LeadLowLimit>
         <LeadID>V3</LeadID>
         <LeadOffsetFirstSample>0</LeadOffsetFirstSample>
         <FirstSampleBaseline>0</FirstSampleBaseline>
         <LeadSampleSize>2</LeadSampleSize>
         <LeadOff>FALSE</LeadOff>
         <BaselineSway>FALSE</BaselineSway>
         <ExcessiveACNoise>FALSE</ExcessiveACNoise>
         <MuscleNoise>FALSE</MuscleNoise>
         <LeadDataCRC32>2713233556</LeadDataCRC32>
         <WaveFormData>
6v/q/+r/6v/o/+j/6P/o/+j/6P/o/+j/5v/m/+b/5v/k/+T/5P/k/+b/5v/m/+b/5P/k
/+T/5P/k/+T/5P/k/+L/4v/i/+L/4v/i/+L/4v/i/+L/4v/i/+D/4P/g/+D/4v/i/+L/
4v/i/+L/4v/i/+L/4v/i/+L/4v/i/+L/4v/g/+D/4P/g/+H/4v/j/+T/5P/k/+T/5P/m
/+b/5v/m/+f/6P/p/+r/6P/o/+f/5//n/+j/6//u/+//7//v/+7/7P/s/+z/6//t/+3/
7f/t/+z/6f/l/+T/4v/g/+L/5f/n/+f/5f/l/+P/4//j/+P/4//j/+L/4f/g/9//3//f
/+L/4v/i/+L/4P/g/+D/4P/f/9//3//g/+L/4v/i/+L/3//e/93/3P/d/97/4f/i/+T/
4v/h/9//4P/i/+b/6f/t//f/BAAXADAAUQB7ALEA2gDbAMYArACLAF0AKwD2/7j/dv83
///+1f6j/l/+Jv4U/hv+Lv5Q/nv+p/7U/vn+Ff8v/0r/Zf+B/5X/qP+7/83/2f/g/+j/
6//t//H/9P/6//v//v8AAAMAAwAEAAQABQAHAAkADAAOAA8ADwAPAA8ADwAPABEAEgAT
ABQAFgAXABcAGAAZABkAGwAbAB0AHwAfACAAIAAgACMAIwAjACQAJQAnACkAKgArACsA
KwArAC4AMAAzADUANAA2ADYANgA1ADUAOAA5ADwAPwBAAEIAQgBCAEQARgBGAEgASgBL
AEwATQBOAE4ATABOAE4ATgBRAFEAUABOAEwASwBKAEcARwBFAEQAQwA/ADsAOQA4ADQA
MgAvACwAKgAqACYAJAAiAB4AGgAWABQAEgAQAA0ACgAJAAcABAABAAAA///9//z/+//6
//r/9f/1//T/8v/z//T/9f/1//X/9f/0//T/8//y//H/8P/x//H/8P/w/+7/7f/t/+3/
7v/v/+//7f/u/+7/7v/t/+3/7f/t/+3/7//v//D/8P/w//D/8P/w//H/8f/x//P/8//z
//P/8//y//L/8//z//X/9v/3//n/9//4//j/+f/7//v/+//8//7//v/+//7//P/8//3/
/f/+/wAAAQACAAAA////////////////AAAAAAAAAAD+//7///////7/AAAAAAAA///9
//z/+//7//3//f/9//3//f/9//3//f/7//v/+//7//z//f/+/////v/9//r/+f/7//v/
+//7//v/+//7//v/+P/4//j/+P/6//r/+v/5//n/+f/5//j/+v/6//r/+v/8//z//P/8
//z/+//7//v//f/+////AAAAAAAAAAABAAUABwAHAAYABgAGAAYABgAFAAUABAAEAAgA
CgALAAsACQAIAAYABgAGAAUABQAFAAcABwAGAAMA/f/8//z/+v/+/wEAAQABAP7//f/8
//v/+//7//n/+f/6//n/+P/3//f/9//4//j/+v/6//r/+v/4//j/9//3//f/+P/4//j/
+v/6//r/+v/6//r/+v/6//z//P/8//z/+//7//r/+v/+/wMACQAVACYAOwBYAH0ArQDd
APgA7QDUALoAlwBtAEEADADU/5j/U/8X/+v+sf5f/ib+GP4h/kD+cv6j/tP+/v4j/zn/
T/9q/4X/m/+x/8T/1f/l//P//P8CAAcACQALAA4AEAAVABgAHAAdAB8AIAAgACEAIwAl
ACgAKgApACkAKQApACkAKQArACwALQAuADAAMQAxADIAMwAzADMAMwA1ADcAOwA8ADwA
PAA7ADsAOwA8AD8AQQBDAEQARQBFAEUARQBGAEgASwBNAE4AUABQAFAAUQBRAFQAVQBY
AFsAXABeAFwAXABeAGAAYgBkAGYAZwBqAGsAbABsAGoAbABsAGwAbwBvAG4AbABpAGkA
aQBnAGUAYwBiAGEAXwBbAFkAWABUAFIATwBMAEsASgBFAEIAPwA8ADkANgAyADAALgAr
ACoAKQAnACQAHwAeAB0AGwAaABkAGAAYABMAEwASABAADgAMAAoABwAHAAcABgAGAAMA
AgABAAAAAgABAP///v/+//3//f/9//z//f/9//v//P/8//z/+//7//v/+//7//n/+f/6
//r/+P/4//j/+P/7//v/+//9//3//f/9//3//P/8//3//f8AAAAAAAABAP//AAAAAAEA
AQABAAEAAgAEAAQABAAEAAMAAgACAAEAAwAEAAQABAAEAAMAAwADAAMAAwADAAQABAAE
AAQAAgACAAMAAwACAAQABAAEAAMAAQAAAP///////////////wEAAQABAAEA/v/9//z/
+//9//3//f/9//3//f/7//v/+f/5//n/+f/5//n/+f/5//b/9v/2//b/9v/2//b/9f/3
//f/9//2//b/9v/2//b/+P/4//j/+P/2//X/9f/1//j/+P/4//j/+P/4//j/+f/7//v/
/f/9//7///8BAAIA/v/+/wAAAAAAAAAAAAABAAEAAgADAAQABAADAAUABAACAAIAAAD/
///////9//3//P/5//b/9v/3//b/9//5//j/9//1//X/9f/1//P/8//x//H/8P/v/+7/
7f/t/+3/7v/u/+z/7P/s/+z/7P/s/+v/6//r/+z/7P/s/+r/6v/q/+r/7P/s/+z/7P/s
/+z/7P/s/+3/7//y//T/9P/5/wEADQAgAD0AZACRAMUA6QDoAMsArgCQAGsAQQATAN7/
ov9e/xv/6f6z/mX+G/4A/gj+I/5S/oj+uf7l/gr/Jf89/1f/cv+N/6P/t//E/9X/4f/r
//L/+P///wMABwAIAAoADQAQABQAEwAXABgAGAAZABsAHQAgACIAIgAhACAAHwAgACEA
JAAmACUAJgAoACkAKQAqACsAKwAtAC0ALwAxADIAMgAxADAANAA1ADYAOAA5ADsAPQA+
AD8APwA/AD8AQgBEAEcASQBIAEoASgBKAE4ATwBTAFUAVABXAFgAWgBcAFwAXgBgAGAA
YgBkAGUAYwBjAGMAYgBjAGYAZwBoAGYAZQBjAGAAXwBfAF8AXQBZAFcAVgBVAFAASwBI
AEYARQBEAEIAQAA7ADoANQAyADEALgArACgAJAAiACAAHQAZABcAFAAQAA8ADgANAAsA
BwAFAAMAAgD//////v/8//n/+P/3//X/8//z//L/8v/w//D/8P/w/+7/7f/r/+r/6//r
/+z/7f/u/+//7//t/+7/7v/u/+3/8P/x//L/8//y//H/8f/w//L/8v/y//L/8//z//P/
9f/z//P/8//z//b/9v/3//f/9v/2//b/9//3//j/+P/5//n/+f/5//r/+v/6//r/+v/8
//z//f/9//v//P/8//z//P/7//v/+//7//v/+//8//r/+v/6//j/+v/7//v/+v/4//j/
+P/3//n/+P/3//f/9//3//f/9//1//X/9f/1//f/9//3//f/9f/1//X/9f/1//X/8//z
//X/9f/1//X/9P/z//L/8f/y//L/8v/y//H/8P/v/+3/7f/t/+3/7P/r/+r/6f/o/+f/
5v/l/+T/5f/l/+b/5//l/+T/4//i/+L/4v/i/+P/4v/h/+L/4f/f/9//4P/g/+L/4P/i
/+T/5P/k/+T/5P/l/+X/5v/o/+r/6//r/+3/7P/q/+r/6//r/+z/7f/t/+3/7P/p/+X/
5P/k/+L/5v/p/+n/6f/k/+P/4v/h/+P/4//h/+H/3v/d/9z/2//d/93/3v/e/+D/4P/g
/+D/3v/e/93/3f/f/+D/4P/g/+D/4P/g/+D/4v/i/+L/4v/m/+b/5v/m/+f/5//o/+r/
7P/v//n/BwAWACsASABvAKEA0QDmANcAuACcAH0AUwAhAOj/qP9o/yX/7/67/nn+M/4O
/gr+F/42/mT+lf7H/vb+F/8x/0v/Zv+B/5n/q/++/9H/3//r//T/+P/9/wEAAwAEAAYA
CwAQABIAEwATABQAFAAVABcAGQAcAB4AHQAdAB0AHQAfAB8AIQAiACUAJgAoACkAKQAq
ACsAKwAtAC0ALwAxADMANAA0ADQANQA1ADUANgA5ADsAPQA+AD0APQA9AD0APgBAAEMA
RQBEAEYARgBGAEcARwBKAEsASgBNAE4AUABPAE4ATwBQAFAAUgBUAFUAVgBXAFgAWABW
AFgAWABYAFsAWwBaAFgAVQBVAFUAUwBPAE0ATABLAEcAQwBBAEAAPAA6ADcANAAzADIA
LQAqACkAJgAjACAAHwAeAB0AGwAYABcAFQASABEAEAAPAA0ADAALAAoACgAGAAUAAwAA
AP///v/9//v/+//7//r/+v/4//j/+P/4//n/+f/4//j/9v/1//X/9f/3//n/+v/5//n/
+v/7//v/+//7//v/+//+////AQACAAIAAgACAAIABAAFAAYACQAHAAcABwAHAAgACAAJ
AAkADAAMAAwADQAPABAAEAARABIAEwAUABYAFAAUABQAFAAUABQAFQAVABcAGAAYABgA
FgAVABUAFQAXABcAFwAYABgAGAAYABYAFQAVABQAEgAUABQAFAATABEAEAAPAA8AEQAR
ABEAEQAQAA8ADgANAA0ADQANAA0ADwAPAA8ADwAOAA0ACgAJAAoACwAMAA0ADQANAA0A
DQAOAA4ADgAOABAAEAAQAA8ADwAPAA8ADgAPABAAEQASABQAFAAUABQAEgARABEAEQAU
ABQAFAAUABYAFgAWABcAGQAZABkAGgAaABoAGgAaABkAGQAYABgAHAAeAB8AHwAdABwA
GgAaABwAGwAbABsAGwAbABoAFwATABIAEgAQABIAFQAVABUAFQAVABUAFQAVABUAEwAT
ABIAEQAQAA8ADwAPABAAEAASABIAEgASABEAEAAOAA0ADwAQABAAEAAQABAAEAAQAA4A
DgAOAA4AEgASABIAEgAPAA8AEAAUABQAFwAdACUAMAA/AFYAcQCXAMkA+gARAQYB8ADR
AKcAdQBCAAYAwv+B/0f/F//j/qf+bP5M/kv+WP5w/pP+vf7q/g3/Lf9H/17/ef+T/6f/
uP/L/93/6f/y//j/+//7//3/AgACAAUACAAIAAkACwAMAAwADQANAA8AEgAUABQAEwAS
ABEADwAPABEAEgAVABYAGAAZABgAGAAYABcAGQAZABsAHQAeAB4AHQAcAB8AHwAfACAA
IQAjACUAJgAlACUAJQAlACYAKAArAC0ALgAwADAAMAAxADEANAA1ADYAOQA6ADwAOwA6
ADsAPAA+AEAAQgBDAEIAQwBEAEQAQgBEAEQARABFAEUARABCAD8APwA/AD0AOwA5ADgA
NwA0ADEAMAAwAC0AKgAmACIAIQAgABsAGAAWABIADgAKAAkACAAHAAUABAADAAEA/v/7
//r/+f/3//X/9f/1//b/8f/x//D/7v/w//D/8P/v/+//7//u/+7/7P/s/+z/7P/t/+3/
7P/s/+z/6//r/+v/7P/t/+3/6//r/+z/7f/t/+3/7f/t/+3/7//v//D/8P/u/+7/7v/u
/+//7//v//H/8//z//P/8//y//L/8//z//b/9v/2//f/9v/2//X/9f/1//X/9f/2//b/
9v/2//b/9f/0//T/8//z//T/9P/0//P/8f/w/+//7//v/+//8P/y//L/8v/w/+7/7//v
/+7/8P/w//D/7//t/+z/6//r/+n/6f/p/+n/6f/p/+n/6f/p/+n/6f/p/+f/5//n/+f/
6f/p/+f/5//n/+f/5//n/+f/5//n/+f/5P/k/+T/5P/m/+b/5v/l/+X/5f/l/+T/5P/k
/+T/5P/k/+T/5P/k/+T/4//j/+P/5f/m/+f/6P/q/+r/6v/q/+r/6v/q/+r/6//r/+z/
7f/u/+7/7f/u/+7/7f/u/+7/7f/t/+3/7f/t/+z/6f/n/+b/5v/k/+X/5//m/+X/5P/l
/+b/5//l/+X/4//j/+L/4f/g/9//4f/h/+L/4v/h/+D/3//e/9//4P/g/+H/4f/i/+L/
4v/g/+D/4P/g/+H/4v/j/+T/5f/k/+P/4v/j/+P/5P/o/+r/6//v//X/AgAXADIAVwCB
ALUA2gDdAMgArACLAF0ALwD8/77/ev83//v+0/6j/mP+MP4i/iv+PP5c/oP+r/7a/v/+
G/81/07/a/+H/53/sP+//8//2//k/+z/8f/1//n//P/+/wEAAgAEAAcACQAKAAoACwAL
AA0AEAASABMAEwATABMAFQAVABcAGAAXABgAGgAbAB0AHgAfAB8AHwAfACEAIwAkACQA
IwAiACYAJwAoACoALAAtAC4ALgAxADEAMQAxADQANgA5ADsAOwA8ADsAOgA8AD0AQQBD
AEIARQBGAEgASgBKAEwATgBQAFIAVABVAFQAVQBWAFYAWABaAFoAWgBaAFkAVwBUAFUA
VQBVAFMAUQBPAE4ATQBJAEUAQwBCAEIAQAA9ADoANgA0AC4AKgAqACgAJgAkACIAIAAe
ABsAFgAVABMAEAAOAA4ADgANAAgABwAGAAYAAwADAAIAAAAAAAAAAAD///7//f/7//r/
/P/8//z//P/6//n/9//2//f/9//4//n/+v/7//v/+f/4//j/+P/3//j/+f/6//v/+v/5
//n/+P/4//j/+P/4//v/+//7//3/+//7//v/+//9//7/AAABAAEAAAD/////AQACAAIA
AwADAAMAAwAEAAYABgAGAAYACAAIAAkACQAHAAgACAAIAAoACQAJAAkABwAHAAcACAAG
AAYABgAEAAUABwAIAAgABgAGAAYABQAHAAYABQAFAAUABQAFAAUABwAJAAsADQATABcA
GwAfACEAIQAhACEAIgAjACIAIwAjACMAIwAjACIAIQAgAB8AHgAeAB4AHgAdABwAGwAZ
ABkAGQAZABgAGAAYABgAGAAWABYAFgAWABgAFwAXABcAFwAWABUAFAAWABYAFgAXABcA
FwAZABkAFQAVABYAGAAaABgAGAAYABgAFwAXABYAFgAaABwAHQAdAB0AHAAaABoAGQAX
ABYAFQAXABcAFgATAA0ADAAMAAoADwATABQAFQASABEAEAAPAA8ADwANAA0ADgANAAwA
CwAKAAkACQAIAAoACgAKAAoACgAKAAkACQAHAAgACAAIAAgACAAIAAgABgAGAAYABgAI
AAgACAAIAAsACQAIAAoADAAPABcAJQA0AEkAagCTAMMA8QAGAfcA3ADAAJ0AdQBFAA4A
0v+S/03/Ff/t/q/+Yf4y/ir+Nf5S/oD+sf7d/gr/K/9F/13/dv+P/6f/u//M/93/7//9
/wQACgANAA8AEwAWABgAGQAcACAAIwAlACYAJgAnACcAKQAsAC4ALwAvAC8ALwAtAC0A
LwAwADMANAA2ADcANwA4ADkAOQA3ADcAOQA7AD0APgA+AD4APQA9AD0APgBBAEMARQBG
AEkASQBJAEkASABKAE0ATwBQAFIAUgBSAFMAUwBWAFcAWABbAFwAXgBgAGAAYgBkAGUA
ZgBnAGcAagBrAGwAbABqAGwAbABsAG0AbQBsAGoAaQBpAGkAZwBkAGEAXwBdAFoAVwBW
AFYAUwBQAEwASABHAEYAQQA+AD0AOgA3ADQALwAsACkAJQAkACMAIQAeABoAGAAWABMA
EgARABAAEAANAA0ADAAKAAkACAAHAAUABQAFAAQABAADAAIAAQAAAAIAAQD///7/AAD/
/////////////v/7//3//v///////f/9//3//f/+////AQACAAIAAgACAAIAAQABAAEA
AwAFAAUABQAFAAYABgAHAAcACgAKAAoACwALAAwADAANAAsACwALAAwADgAOAA4ADgAM
AAwADQANAA0ADgAOAA4ADgANAA0ADQANAA0ADQAOABAAEAAQAA4ADQANAAwACgALAAwA
DQANAA0ADAALAAsACgAJAAgABwAIAAkACgALAAoACQAIAAcABwAHAAcABwAHAAcABQAF
AAMAAwADAAMABAAFAAYABwAEAAQABAAEAAQABAAEAAMABQAFAAUABAAEAAQABAAEAAQA
BAAEAAQAAgABAAEAAQACAAIAAgACAAIAAgACAAMAAQABAAMAAwAEAAUABwAIAAgABgAH
AAcACAAKAAoACgAKAAkACQAIAAgACgAMAA0ADQAPAA4ADAAMAAsACQAIAAcACQAJAAgA
BQD///7//v/8/wAAAwADAAMAAQABAAEAAQAAAP///P/7//v/+//7//v/+f/5//r/+v/8
//z//P/8//z//P/7//v/+f/6//r/+v/8//z//P/8//r/+v/6//r//P/8//z//P//////
AAACAAIABwAPABsALgBLAHAAmwDNAPcA/ADjAMgArgCLAGEAMQD8/8L/fP8z///+0f6L
/kH+Hv4c/i3+Uv6G/rf+5f4M/y3/Rf9f/3r/lf+r/73/zv/f/+//+/8CAAoAEQATABUA
GgAcABsAHAAgACMAJgAoACkAKwApACsALgAwADMAMwAzADMAMwAzADUANgA1ADYAOAA5
ADoAPAA+AD8APQA9AD8AQQBFAEYARgBGAEkASQBJAEoASgBLAEwATABOAE8AUABRAFAA
UgBVAFcAWgBcAFwAXABfAF8AYgBjAGIAZQBmAGgAagBqAGwAbgBuAHAAcgBzAHQAdQB2
AHYAdgB4AHgAeAB3AHcAdgB0AHQAdQB2AHUAcQBvAG4AbQBrAGcAZQBkAGQAYgBfAFwA
VwBWAFEATgBPAEwASQBGAEMAQAA9ADkAOAA3ADUAMgAtACwAKwApACYAJQAkACQAIwAj
ACIAIAAfAB4AHQAbABsAGwAaABoAGAAYABgAGAAYABcAFQAUABUAFQAWABcAFgAXABcA
FQAVABYAFwAXABkAGQAZABkAGQAZABoAGgAdAB4AHwAgACAAHwAeAB8AIQAhACEAIQAk
ACQAJQAlACUAJAAjACMAJAAmACcAKQAnACcAJwAoACgAKAAoACgAKAAoACkAKQApACoA
KgAqACwAKwArACsAKQApACkAKgAqACoAKgAoACoAKwArACoAKAAoACgAJwAoACgAKAAp
ACgAJwAmACUAJQAlACUAJQAlACUAJQAlACMAIwAjACMAJQAlACMAIwAhACEAIQAhACEA
IQAhACEAIgAiACIAIgAiACIAIgAhACMAIwAjACIAIAAgACAAIAAgACAAIAAgACAAHwAf
AB8AHgAeAB4AHgAgACAAIAAhACEAIQAjACMAIwAjACQAJAAkACQAJwAoACYAJgAmACYA
KAApACkAKgAqACwALQAtAC8ALgAsACwAKgApACkAKQArACsAKgAnACQAJAAlACQAJAAn
ACcAJwAlACUAJQAlACIAHwAaABcAEAALAAYAAQAAAP/////+//z/+v/4//b/+P/4//f/
9//3//j/+P/4//b/9v/2//b/+P/4//j/+P/5//j/9//2//f/+f/6//z//v8BAAcADwAe
ADkAXACFALUA5QD4AOMAxACoAIcAXQAxAPz/wP+A/zf/+/7L/o3+Qf4Q/gj+Ff42/mj+
m/7J/vL+Ef8r/0X/Yv99/5X/qf+4/8f/1//h/+j/8P/1//n/+/8AAAIAAwAGAAYACQAM
AA4ADwARABEAEwAWABgAGAAXABYAFQAYABkAHAAeAB0AHgAgACEAIgAkACYAJwAnACcA
KQArACsALAAsACwAMQAzADUAOAA6ADsAPAA8AD8APwA/AD8AQgBEAEcASQBIAEoASgBK
AEwATQBRAFMAUwBVAFUAVgBXAFgAWwBeAGAAYgBkAGUAZgBnAGgAaABoAGoAagBqAGsA
awBqAGgAaQBpAGkAZwBjAGEAYABfAF0AWQBXAFYAVABSAE8ATABGAEQAPgA6ADoAOAA2
ADQAMgAwAC4AKwAnACUAIgAeABwAHAAcABsAFgAVABQAFAATABMAEgAQABAAEAAQAA8A
DAALAAkACAAIAAgACAAIAAYABQADAAIABAADAAMAAwAEAAUABQADAAIAAgACAAEAAQAB
AAEAAQD+//3//f/8//z//P/8//z/+//7//v//f/8//v/+v/5//v//P/+///////+//3/
/f/9//7//v///////////wAA///+//3//P/+//7///////3//v/+//7/AAD///////8B
AAEAAQACAAEAAAD///z//f///wAAAAD///7//f/7//v/+v/5//n/+f/5//n/+f/4//f/
9v/1//f/9//3//f/9f/1//X/9f/z//P/8f/x//P/8//z//P/8f/x//H/8f/x//L/8//0
//P/8v/x/+//8f/x//H/8P/w//D/8P/w/+7/7v/u/+7/7v/t/+3/7f/s/+z/7P/s/+z/
7P/s/+3/7f/t/+//7//v/+3/7v/y//L/8v/y//L/8v/x//H/8P/w//L/9P/1//X/9//2
//T/9P/0//P/8//z//P/8//y/+//6f/o/+j/5v/q/+3/7f/t/+3/7f/t/+3/6//r/+n/
6f/q/+n/6P/n/+b/5f/l/+T/5v/m/+b/5v/m/+b/5f/l/+T/5P/j/+L/5P/k/+T/5P/i
/+L/4v/i/+T/5P/k/+T/5//n/+j/5v/m/+n/8f/7/woAHQA2AFMAeQCpANgA5QDYAMAA
owB5AEcAEgDW/5D/Tf8T/+X+s/53/kD+Jv4n/jL+Sv5t/pv+yv7x/hP/Mf9K/2X/g/+Z
/6r/vf/P/9n/4v/s//H/8//3//j/+v/9/wAABAAHAAkACgAKAAsACQALAA4AEAARABEA
EQARABEAEQATABQAFQAWABgAGQAZABoAGwAbABsAGwAdAB8AIQAiACIAIgAhACEAIQAi
ACUAJwApACoALQAtAC0ALQAtAC4AMAAxADIANAA0ADQANQA1ADgAOQA6AD0APgBAAD4A
PgBAAEIARABGAEgASQBKAEsATABMAEwATgBOAE4ATwBPAE4ATABNAE0ATQBLAEcARQBE
AEMAQAA9ADwAPAA5ADYAMgAuACwALAAoACYAKAAmACQAIgAeABwAGgAXABUAFQAUABIA
DwAOAA0ACwAKAAkACAAIAAcABwAGAAQAAQAAAP///f///////v/+//3//P/7//r//P/7
//n/+P/5//n/+v/7//n/+f/4//X/9v/2//b/9f/1//X/9f/1//X/9f/2//b/9P/0//T/
9P/z//P/8//1//X/9f/1//X/9P/0//X/9f/2//b/9v/3//X/9v/2//f/9f/1//X/9v/4
//j/+P/4//b/9v/3//f/9//4//j/+P/6//n/+f/5//f/9//3//j/+v/6//r/+P/2//f/
9//2//b/9v/2//X/9f/0//P/8//y//H/8P/v//H/8f/x//H/7v/t/+z/6//r/+v/6//r
/+v/6//p/+n/5//n/+f/5//p/+n/6f/p/+b/5v/m/+b/6P/o/+j/5//n/+f/5//m/+X/
5P/j/+L/5f/m/+f/6P/n/+X/5P/j/+T/5P/k/+T/5P/k/+T/5f/l/+X/5//n/+f/5//o
/+b/5v/m/+b/5v/l/+X/5P/k/+j/6v/r/+v/6f/o/+b/5v/n/+f/6P/p/+j/5//l/+H/
3//e/97/3P/c/9//3//f/93/3f/d/93/3//f/93/3f/a/9n/2P/X/9n/2f/a/9r/2P/Y
/9j/2P/Y/9j/1//X/9n/2v/a/9r/2P/Y/9j/2P/a/9r/2v/a/9z/3P/c/9z/2f/Z/9z/
3v/g/+P/6f/x/wIAGQAyAFUAhQCzAM4AyQC0AJgAdQBHABUA3P+c/1z/Hf/r/sv+n/5f
/jD+Jv4v/kL+YP6H/rX+3v4B/xv/Mf9M/2n/g/+X/6r/u//L/9X/2v/i/+f/5//n/+7/
8v/3//r/+v/7//3//v/+//////8BAAQABgAFAAUABQAFAAcABwAJAAoACQAKAAwADQAN
AA4ADwAPABEAEQATABUAFQAWABYAFgAZABkAGQAaABsAHQAfACAAIQAhACEAIQAiACQA
JwApACgAKgAqACoALQAtADAAMQAyADUANgA4ADgAOAA6ADwAPAA+AEAAQQBAAEEAQgBC
AEIARABEAEQARwBHAEYARABBAEEAQQA/AD8APQA8ADsAOQA1ADMAMgAwAC4AKwAoACYA
JgAiACAAHgAaABYAEgARABAADwANAAoACQAHAAQAAQAAAP///f/8//v/+v/6//b/9f/z
//D/8v/y//L/8f/v/+//7v/u/+7/7v/u/+7/7v/t/+v/6v/s/+v/6//r/+z/7f/t/+v/
6//s/+3/7f/t/+3/7f/t/+//7//w//D/8P/w//D/8P/z//P/8//1//f/9//3//f/+v/6
//v/+//8//z//P/9//v//P/8//3/////////AAAAAAAAAAAAAAAAAAABAAEAAwAEAAQA
BAACAAEAAQABAAIAAwAEAAYABAAEAAQAAgAAAAEAAQAAAAIAAgACAAEA///+//3//f/+
////AAABAP/////////////////////////////////////9//3////////////9//3/
/f/9//z//P/8//z//v/+//7//f/7//v/+//6//z//P/8//z//P/8//z//P/8//v/+//7
//7//v/+//7//f/8//v/+//9//3///////7//f/9//z//f/+/wAAAQADAAQAAwACAAEA
AAAAAAEAAQACAAQABgAHAAcABwAGAAQABAAGAAUABQAFAAMAAwACAP///f/8//z/+v/+
/wEAAQABAP3//f/9//3///////3//f/6//n/+P/3//n/+f/6//r/+v/6//r/+v/6//r/
+f/5//n/+v/6//r//P/8//z//P/8//z//P/8/wAAAAAAAAAA/f/9//7/AAACAAUACwAT
AB4AMQBOAHMAoQDRAPYA9wDgAMgApwB9AFEAHgDk/6j/Zf8n//v+1f6R/kr+Lv4x/kb+
bv6d/sf+9P4b/zf/Tf9i/3//mf+v/8L/1f/n//X/AAAIAA0ADwARABQAGAAdACAAIgAj
ACUAJgAmACcAKQArAC4AMAAzADMAMwAzADEAMQAzADQANwA4ADoAOwA6ADoAOgA5ADoA
OwA+AEEAQQBCAEIAQgBFAEUARQBGAEcASQBLAEwATwBPAE8ATwBSAFQAVwBZAFgAWgBa
AFoAXQBdAGAAYQBkAGcAaABqAGoAagBsAG4AcAByAHQAdQB2AHcAeAB4AHYAeAB4AHgA
egB7AHsAegB5AHkAeQB3AHUAcwByAHEAbgBrAGoAagBnAGQAYABcAFoAWgBWAFQAUgBO
AEoARgBEAEIAQAA9ADgANwA1ADIALwAuAC0AKwAoACcAJgAmACIAIQAfABwAHgAeAB4A
HQAdAA==
         </WaveFormData>
      </LeadData>
      <LeadData>
         <LeadByteCountTotal>10000</LeadByteCountTotal>
         <LeadTimeOffset>0</LeadTimeOffset>
         <LeadSampleCountTotal>5000</LeadSampleCountTotal>
         <LeadAmplitudeUnitsPerBit>4.88</LeadAmplitudeUnitsPerBit>
         <LeadAmplitudeUnits>��V</LeadAmplitudeUnits>
         <LeadHighLimit>2147483647</LeadHighLimit>
         <LeadLowLimit>268435456</LeadLowLimit>
         <LeadID>V4</LeadID>
         <LeadOffsetFirstSample>0</LeadOffsetFirstSample>
         <FirstSampleBaseline>0</FirstSampleBaseline>
         <LeadSampleSize>2</LeadSampleSize>
         <LeadOff>FALSE</LeadOff>
         <BaselineSway>FALSE</BaselineSway>
         <ExcessiveACNoise>FALSE</ExcessiveACNoise>
         <MuscleNoise>FALSE</MuscleNoise>
         <LeadDataCRC32>3912939162</LeadDataCRC32>
         <WaveFormData>
AgACAAIAAgAAAAAAAAAAAAAAAAAAAAAA/v/+//7//v/+//7//v/+/wAAAAAAAAAA///+
//3//P/+//7//v/+//z//P/8//z/+v/6//r/+v/8//z//P/8//n/+P/3//b/9//4//n/
+v/5//j/9//2//b/9v/2//b/+P/4//j/+P/2//b/9v/2//b/9v/2//b/+P/4//j/+P/4
//j/+P/4//n/+v/7//z/+v/6//r/+//8//z//v////////8AAAAA/v/+//7//v8AAAIA
AwAEAAEA/f/5//f/9f/0//T/9v/6//j/9v/z//P/9P/1//X/9//0//P/8//y//D/7v/t
/+//7//v/+//8P/w//D/7v/u/+7/7v/v//H/8f/x//H/7v/s/+v/6v/r/+3/7v/x//H/
7//v/+7/8P/z//b//P8AAAgAFgAqAEIAYQCKALoA6gADARABHwExATYBLwEhAf4AyACC
ADUA2P9v/wX/sf5//mr+bf6H/q7+1v79/hv/Mf9G/1v/c/+K/5z/q/+9/8v/1//g/+X/
6f/r/+3/8P/0//b/+f/9//3//f/+//3//f/+/wEABAAFAAYABwAHAAcABQAFAAcABwAI
AAkACwAMAAoACgAMAAwADgAOAA4AEAAQABAAEQASABAAEAARABEAFQAVABUAFwAXABYA
FgAVABgAGgAcABwAGwAcABwAHAAcABwAHAAdACAAIQAiACQAIgAjACMAJAAlACcAJwAm
ACYAKAAoACgAKAAoACcAJwApACkAKQAnACYAJAAiAB4AHgAeAB0AHAAcABoAGAAVABMA
EQAOAAwADQALAAsACAADAAIAAQAAAAAAAQAEAAUABQADAAIAAQAAAAAAAgACAAIAAwAD
AAMAAAD+//3//f/+////AQACAAIAAQAAAAAA///9//z/+//8//3//v////3//P/6//r/
/P/8//z//P/8//z//P/6//r/+v/6//r//P/8//3//f/9//v/+//8//z//P/8//z/////
//3//f/+//7//v/9////AAABAAIAAQAAAAAAAQADAAQABAAEAAYABgAGAAUABAAEAAMA
AgADAAUABgAIAAcABgAFAAQAAwAEAAYACAAHAAcABwAGAAUABAAEAAQABQAFAAUABgAE
AAIAAQAAAAEAAwAEAAUAAwADAAMAAwABAAEAAAAAAAMAAwAEAAYABQADAAEAAAABAAEA
AQABAAEAAAAAAAAA//////7//v8BAAEAAQABAP///v/+//7/AAAAAAAAAAAAAAAAAAAA
AP////8AAAAAAQACAAMABAACAAQABAAEAAYACAAKAAwACgAKAAoACgAJAAkACQAIAAwA
DQANAA0ADAAMAAwADAAMAAwADQAOAA4ADgANAAkABQADAAMAAgAEAAYACAAGAAIA////
/wAAAQABAAEA/v/////////+//z/+//6//n/+v/7//3//v/8//r/+v/6//r/+//7//v/
/f/9//3//P/6//r/+v/7//3/////////AQAAAAAAAQAEAAoAEAAaACoAPABWAHcAoADM
APIABwEWASsBOQFAATsBKwEKAdAAhAAvAND/af///qv+e/5q/nn+o/7O/vb+Gf81/0f/
WP9t/4H/lP+m/7f/xf/V/+H/6P/t//H/8f/z//b/+P/8////AwADAAIABAAEAAUABQAH
AAkACQAMAA0ADQANAAsACwANAA0ADgAPABEAEgAQABAAEgASABIAEgASABQAFwAYABoA
HAAaABoAGwAbAB8AHwAfACEAIAAgACEAIQAiACQAJgAmACkAKgAqACoAKAAoACgAKQAt
AC0ALQAuACwALQAtAC4ALQAvAC8ALgAvADIAMwA0ADIAMgAxADEAMgAzADQAMwAxADAA
LwAsACgAKAAnACYAJAAiACAAHQAaABkAFwAWABUAEwATABAADQAMAAsACgAJAAkACwAL
AA0ACwAKAAkABwAGAAcABgAIAAkACQAJAAgABgAFAAUABwAHAAgACAAJAAkACQAKAAgA
BwAHAAcACAAJAAoACwALAAoACAAIAAgACAAIAAgACgAKAAoACAAGAAYABgAGAAYABgAH
AAcABwAFAAUABgAGAAYABgAGAAgACQAIAAkACAAIAAgABwAGAAYABgAGAAYABgAHAAkA
BwAIAAgACAALAAwADQANAAsADAAMAAwADAANAA0ADgAMAAwADAAMAAwADAANAA4ADQAN
AA0ADAAJAAgACAAIAAoACwAMAA4ADAAKAAkACAAKAAsACwALAAsACwALAAsACgAJAAcA
BgAHAAcACAAKAAoACQAIAAgACQAJAAkACQALAAoACgAKAAcABwAGAAYABwAHAAcABwAH
AAYABgAGAAYABgAGAAYACAAIAAgACAAFAAUABgAGAAgACAAIAAgABgAIAAgACAAIAAgA
CgAKAAwADwAQABEADQAMAA4ADgAOAA4AEAARABIAEgATABMAEgARABIAEgASABIAEgAS
ABMAFAASABIAEQANAAsACQAJAAgABwAIAAkABgAGAAMAAwAEAAMAAwADAAAA////////
/v////////////3//f/+//7/AAD+//7//v/+//////////3//f/9//z//v/+//7////9
/////////wEABAAIAAkACgAOABQAHgAwAEwAbACXAMQA7AAEAQ0BHAErATUBOAEvARcB
5gCeAEYA6f+I/yH/xf6L/nf+gv6n/tX+/P4e/zn/Tf9h/3b/jf+j/7j/yP/T/+H/6//z
//r///8FAAkADQAOAA4AEAARABMAEwAUABYAFgAXABcAGQAbABsAGgAbABsAGwAcAB0A
IAAhACAAHwAfAB4AHwAgACMAJAAkACQAJAAmACQAJAAlACYAKAAoACkAKQApACkAKQAr
AC4ALgAvAC8ALgAwADIAMgAxADIAMgAyADMANAA1ADcANgA1ADQANAAyADMAMwA0ADIA
MwAyADAALQAuAC0ALAAsACwAKwArACgAJwAmACMAIwAiACEAHgAaABoAGQAYABUAEgAP
AAsACwALAAoACgAHAAMAAQD8//r/+v/6//r/9//3//n/+f/3//X/9P/z//T/9P/2//b/
9f/1//T/8//2//b/9//5//f/9//4//j/9v/1//T/9P/2//X/9f/1//T/8//y//H/7//u
/+z/7P/s/+z/7P/s/+z/7P/s/+r/6//s/+3/7v/t/+z/7P/r/+3/6//r/+z/7P/s/+z/
7P/r/+v/6f/p/+3/7v/v/+//7P/s/+z/7P/u/+7/7//x/+//8P/w//D/8P/w//D/7//x
//L/8v/y//H/8f/w//D/8f/y//P/9P/y//L/8//0//P/8//z//L/8v/y//P/9P/y//H/
8P/w//P/8v/y//L/8v/z//P/8//x//H/8f/x//L/8//z//T/8//x//D/8P/x//H/8f/y
//H/8f/x//H/8f/w//D/8P/w//H/8f/y//L/8f/w/+//8P/w//H/8v/y//L/8v/y//D/
8P/w//D/8f/x//L/8v/x//D/7//u/+7/8P/w//D/8P/w//L/8v/z//X/9f/1//f/9//6
//j/+P/4//j/+P/5//r/+v/+/////////////v/9//z//v/+////AAD+//7//f/5//X/
8//z//L/8v/0//b/9P/w/+3/7f/u//H/8f/x/+7/7f/t/+3/7P/t/+3/7f/t/+//7//w
//D/8P/u/+7/7v/u/+//7//v/+//7//v/+7/8P/w//D/8f/v//H/8f/x//H/8v/y//X/
+v/+/wQAEgAgADIATgBvAJgAxADqAPcAAgEPARsBGgELAfEAxACCADgA4f+A/x//zf6T
/nH+av57/p/+zP72/hn/M/9H/1z/b/+F/5j/qv+7/8v/1//f/+L/5f/r/+3/7//y//T/
+v/7//v/+//8//7//v//////AQADAAMABAAFAAUABQADAAMABQAFAAcABwAIAAgABgAG
AAgACAALAAwADQAQABAAEAARABIAEQAQABAADwASABMAFAAXABcAFgAWABUAGAAaABwA
HAAdAB4AHgAeABwAHAAcAB0AIAAhACIAJAAiACMAIwAkACUAJwAnACYAJAAmACYAJgAl
ACQAIgAhACIAIwAkACMAIQAgAB8AHAAaABoAGQAYABYAFAASAA8ADAALAAkACAAIAAcA
CAAGAAEAAAD///7//////wEAAQABAP///v/9//v/+v/7//r/+//9//7////9//r/+P/3
//f/9//4//j/+f/5//n/+v/8//v/+//7//z//f/+/////P/6//f/9v/7//z//f/+//z/
/P/8//r/+P/4//j/+P/6//r/+//7//n/9f/z//L/9P/0//T/9P/1//X/8//z//f/+P/5
//n/+P/4//j/+P/3//b/9v/3//j/+v/7//z/+v/6//r/+f/5//r/+v/6//v//f/+/wAA
/v/+//7//v/8//z//f/+//////////7//f/8//z//P/+////AAACAAAA/P/5//b/+P/7
//3////8//v/+v/5//n/+f/4//j/+f/5//r//P/7//n/9//2//n/+f/5//n/+f/4//j/
+P/1//X/9P/0//f/9//3//f/9//2//b/9v/2//b/9v/2//T/9P/0//T/8//z//T/9P/1
//b/9//4//b/+P/4//j/+v/6//r//v/+//7//v/+//v/+//7//r//f///wAAAQD///7/
/f/8//7//v///wAAAAAAAP//+//3//X/9f/0//b/+P/6//j/+P/1//X/9v/3//f/9//0
//H/8f/x//D/7v/t/+z/6//u/+//8f/y/+//7P/r/+r/6//t/+7/7//t/+3/7f/s/+r/
6v/q/+v/7P/v//D/8f/x/+7/7v/z//T/9v/+/wYADgAeADIATQByAKAA1AD3AAoBFwEj
ASgBIwEXAfoAxgCGAEEA6v+B/xv/yf6P/nD+a/53/pb+vP7l/gf/Jf8+/1X/b/+E/5L/
of+1/8X/0//a/9//4//j/+n/7v/w//b/9//1//X/9v/4//j/+f/5//v//f/9//7/////
/////f/9//////8CAAMABQAGAAQAAgACAAAAAwAEAAUACAAHAAYABgAGAAcACAAKAAsA
CwALAAsADQAMAAwADQANABEAFAAXABgAGQAaABoAGgAZABgAFwAXABsAGwAbABwAHAAd
AB0AHgAfACEAIQAgAB8AIAAfAB4AIAAgAB8AHwAfAB8AHwAdAB8AHgAdABoAFgAWABUA
FAASABAADgALAAoACQAHAAYAAwABAAEA/v/5//j/9//2//j/+f/8//3//P/5//f/9f/1
//b/+f/6//j/+f/5//n/+P/2//X/9f/1//X/9v/2//f/9//3//j/9//1//T/8//1//X/
9f/1//T/8v/v/+7/8P/w//D/8P/y//L/8v/w/+7/7v/u/+7/8P/w//H/8f/v/+3/7f/u
/+z/7P/s/+z/7f/t/+v/6//r/+z/7f/t/+3/7v/v//D/7v/u/+//8f/v//D/8P/w//L/
8v/y//H/8f/y//L/8v/0//X/9f/2//X/9P/z//L/8f/y//T/9v/5//n/+f/4//X/9P/0
//T/+P/5//r//P/7//j/9v/0//T/9f/1//X/9//3//f/9//1//X/9P/0//T/8//z//T/
9P/z//L/8v/z//P/8//z//P/8v/y//L/7//v/+7/7v/v/+//7//v/+3/7P/s/+z/7v/u
/+7/7v/u/+7/7v/u/+3/7f/u/+7/7//w//H/8v/0//T/9P/2//b/9v/2//f/+f/7//z/
/P/7//n/9//7//z//f/+//z//P/9//7//v/+//3/+f/1//P/8//y//D/8v/0//L/8f/v
//D/8v/y//H/8P/s/+v/6//r/+r/6//r/+v/6//q/+n/6f/o/+v/6v/r/+z/6//r/+r/
6f/n/+f/5//m/+f/6P/p/+v/6v/r/+r/6f/r/+z/7v/z//b/+P/6//7/DAAiAEAAYwCM
ALwA6AADAQ4BHQEnAS4BKwEfAQABxgB8ACkAzP9l//3+rf5//mr+a/6F/qb+zv7z/hH/
Kf9A/1f/bf+E/5r/q/+3/8P/zf/W/93/4f/j/+f/6v/u//D/8f/z//X/+P/6//r/+//5
//v//f/9//3//f/8//v//P/9/wAAAQD/////AAAAAAIAAgAEAAQABAAEAAQABgAGAAYA
BwAIAAoACgALAAsACwALAAsADQAQABAAEQARABAAEgAUABQAEwAUABQAFAAVABYAFwAZ
ABkAGQAZABoAHAAdAB0AHgAfACEAIQAgAB4AIAAgACAAIQAiACIAIwAgAB8AHgAbAB0A
HAAbABgAFgAWABUAFAAQAA4ADAAJAAkACQAIAAgABAABAAAA/P/8//z//P/8//v/+//9
//3//f/7//r/+f/7//z///8AAP3//f/8//v//P/6//n/+f/7//v//P/8//r/+f/4//j/
+v/5//n/+f/4//f/9v/1//b/9v/1//b/+P/4//j/+P/3//b/9f/y//T/9v/4//r/9//2
//b/9f/3//X/9f/2//b/9v/2//b/9f/1//P/8//3//j/+f/5//b/9v/2//b/+P/4//n/
+//7//z//P/8//7//v/+//3//v8AAAEAAgAAAAEAAQACAAMABAAFAAYAAgACAAMABAAD
AAMAAwACAAQABAAFAAYABgAFAAQABAAGAAQAAwACAAQABQAFAAUABAADAAIAAQACAAMA
AwAEAAMAAQAAAAAAAAD///7//v8BAAEAAQABAP///v/+//7//v//////AAAAAP///v/9
//3//P/8//z//v/+//7//v/8//z//P/8//3//f/+//7//f/8//v/+v/8//7//v/+/wAA
AAACAAIA/f/9////AQAEAAQABAAEAAQAAwADAAMAAgAFAAcACAAJAAoACgAKAAoACQAI
AAgACAAKAAoACQAFAAAA/f/8//r/+//+/wEAAAD9//n/+P/4//n/+f/5//b/9v/3//j/
+P/2//X/9P/z//X/9f/2//b/9v/0//T/9P/0//X/9f/1//f/9//3//b/9v/2//b/9//3
//n/+f/5//n/+P/4//v/AAAEAAoAFAAiADgAVgB7AKQA0AD0AAUBFgEpATcBPgE5ASUB
/gDCAHIAGwC8/1n/8f6j/nv+cP5//qf+0v72/hn/N/9L/17/df+H/5r/rP+5/8n/2f/j
/+r/8f/z//X/+f/6//r//P///wMABwAGAAgACAAJAAcACQALAAsADgAPAA8ADwANAA0A
DwAPABAAEQATABQAFgAWABgAGAAXABYAFQAWABcAGAAaABwAGwAaABoAGQAdAB0AHQAf
AB4AHgAfAB8AHgAgACIAIgAlACYAJgAmACYAJgAmACcAKQApACkAKgAqACsAKwAsACsA
LQAtACwALgAwADAAMAAuAC4ALQAtAC8ALwAvAC0ALwAuAC0AKgAmACYAJQAkACMAIgAh
AB8AHQAbABgAFgAXABUAFQASABEAEAAPAA4ADAALAAwACwAMAAsACwALAAgACAAKAAoA
CAAJAAkACQAKAAgABwAHAAUABQAGAAYACAAHAAYABgADAAEAAAD//wAAAQACAAMAAwAC
AAAAAAAAAAAAAAAAAAIAAgACAAAA/P/8//z//P/9//7/AAABAAMAAQABAAIAAAAAAAAA
AAACAAMAAgADAAMABAAFAAUABAAEAAQABAAEAAQABQAHAAQABAADAAIAAwAEAAUABQAD
AAQABAAEAAQABQAFAAYABAAEAAQABAACAAIAAwAEAAUABQAFAAQAAwACAAIAAgAFAAUA
BQAGAAcABgAGAAYABAAFAAUABQAGAAcACAAJAAgABwAFAAQABQAFAAYACAAKAAkACAAI
AAgABwAGAAUABgAGAAcACAAGAAUAAwACAAMAAwADAAMAAwACAAIAAgACAAIAAgACAAQA
BAAEAAQAAQABAAIAAgAEAAQABAAEAAIABAAEAAQABAAEAAYABgAIAAsADAANAA0ACwAL
AAsADAAOAA4ADgAOAAwADQAOAA4AEAARABEAEQASABIAEgASABEAEAAQABAAEgASABEA
DQAJAAcABwAGAAYACAAKAAgACAAFAAUABgAGAAUABAAAAAAAAQACAAIAAQABAAEAAQAB
AAEAAgACAAMAAgADAAQAAwADAAIAAQADAAMAAwACAAIAAgACAAMAAwAFAAUABQAHAAgA
CAALAAwAEAAWACAAMABOAG4AkwC8AOYA/gAJARYBKwE5AT4BNQEdAfIAqgBYAP3/nP85
/93+nf59/nr+lf6//uj+DP8r/0X/Wf9u/4P/l/+o/7j/xf/T/9//6f/y//v//////wEA
BAAEAAQABQAHAAsADgAQABAAEQAPABEAEwATABYAFwAXABcAFwAXABkAGQAXABcAGAAY
ABkAGgAdAB4AHAAcABwAHgAfACAAIgAkACIAIgAjACMAJAAjACIAIwAlACYAKAApACcA
KAApACgAKgAsAC0ALgAwADAAMAAxADEAMQAxADIANAA1ADUANgA2ADcANgA0ADUAOAA5
ADoAPAA8ADsAOwA5ADkAOQA3ADgAOAA4ADYAMwAyADAALgAuACwAKgAnACgAJwAlACQA
IQAfAB8AHAAcABwAHAAcABoAGQAaABkAGgAZABkAGQAWABYAGAAYABUAFQAUABMAFQAU
ABQAFQAUABMAEwASABIAEQAQABAAEAAPAA8ADwANAA0ADQANAA4ADgANAA4ADwAOAA0A
DAAOAA4ADgAMAAwADAAMAAwACwAKAAoACQAMAAsADAAOAA0ADAALAAoADQANAAsACwAL
AAwADQANAAwADAAMAAwADgAOAA8AEQAQABAADwAOABAAEAAQAA8AEQASABIAEgARABEA
EAAQABIAEgASABIADgAOAA8AEAARABEAEQAQABAAEAARABIAEAAPAA4ADgARABAAEAAQ
AA8ADwAOAA0ADwAPAA8ADwANAA0ADAAMAAwACwALAAwADgANAAwADAALAAsACwALAAsA
CgAKAAoACwALAAoACgAJAAkACQAJAAsACgAKAAoACQAIAAcABgAIAAgACAAIAAcABwAI
AAgABgAGAAYABgAHAAoACwAMAAsACgALAAoADQAPAA8ADwAPAA8ADwAOAA0ADAALAAoA
DQAPABEAEgATABMAEgARABMAFAAVABYAFQAUABQAFAAUABQAEwAPAAwACwAMAAwACwAM
AA0ACgAJAAcACAAKAAoACQAIAAQAAwADAAMAAgACAAMABAAFAAMAAQAAAP7/AQAAAAEA
AgAAAAEAAQABAP////////7///8AAAEAAwACAAMAAgABAAMABgAKAA0AEAASABYAHgAu
AEQAZACHAK4A3AD8AAkBEgEjATEBNAEvARkB8ACwAGAABQCo/0v/7f6l/oH+ev6N/rX+
4P4G/yX/Pf9P/2T/ff+T/6j/uP/F/9H/3//p//D/9//7//3///8AAAIABAAFAAkADQAO
ABAAEAARABMAFQAXABcAFwAXABYAFQAXABcAGQAZABcAFwAYABgAGgAaABwAHAAaABoA
GgAcABoAGgAbABwAHwAgACIAIwAjACMAIwAlACYAJgAnACcAKAAqACwALAAqACoAKQAo
ACoALAAuADEAMAAvAC4ALgAwADEAMQAyADUANwA3ADYANgA4ADgAOAA5ADoAOgA7ADkA
OQA5ADcAOAA4ADgANgA0ADQAMwAyAC4ALAAqACcAJwAnACYAJgAiAB8AHgAaABoAGgAa
ABoAGQAZABsAGwAaABcAFQATABMAFAAXABgAFQAVABQAEwAUABIAEQARAA8ADwAQABAA
DwANAAsACgANAA0ADgAPAA0ADQANAA0ADAAKAAcABgAIAAgACAAIAAcABgAFAAIAAQAC
AAMABAACAAIAAwADAAUAAwADAAQABgAGAAYABgAEAAMAAAD//wIABAAGAAcABAAEAAQA
BAAHAAgACgANAA0ADgAOAA4ACwAKAAkABwAKAAwADQAOAAwADQANAA4ADAAMAAwADAAN
AA4AEAASABIAEQAQAA4ADgAOAA8AEAAQAA8ADgAOAA4ADAALAAoACgALAAsACwAKAAkA
CAAHAAkACQAIAAgACAAHAAcACAAGAAUABAAEAAYABwAIAAkABwAGAAYABgAGAAcABwAI
AAYABQAEAAMABQAEAAQABAAGAAYABgAGAAYABgAGAAYACAAJAAsADAAKAAgABgAEAAIA
BAAEAAQABgAGAAgACAAFAAMABwAJAAYABgAGAAYABgAEAAUABgAGAAoACwALAAsADQAO
AA8AEAANAAwADAAMAA4ADgANAAkABQADAAMAAgACAAQABgAEAAMAAQACAAQAAwADAAMA
AAD////////+//r/+f/4//f/+P/5//v//P/8//r/+v/6//j/+f/5//n/+//7//v/+v/4
//j/+P/5//n/+//7//v////+//z/+//+/wIABAAIABgAMABIAGUAigC2AOQAAwEUAScB
NwE+ATMBJQEIAdIAigBBAOr/hf8j/9X+n/6C/nf+hf6k/sz+9f4X/zP/TP9h/3n/kv+q
/7f/w//R/93/6P/x//X/9f/3//j/+v/+/wMABQAHAAoADAAMAA0ACgALAAwACwAPABEA
EgATABMAEwAVABUAFAATABMAEgAQABAAEgASAA8ADgANAA4AEQASABQAFgAUABIAEQAP
ABEAEQARABMAFwAYABoAGwAZABoAGwAaABwAHgAfACAAIgAiACIAIwAnACcAJwAoACcA
JwAmACYAJQAnACcAJgAnACoAKwAsACsAKgAoACcAKAApACoAKQArACoAKQAmACEAIAAe
ABwAGwAaABkAFwAVABMAEAAOAAwACQAIAAQABQAGAAcACAAEAAMABAADAAUABQAGAAcA
BQAEAAUABAADAAMAAgABAAIAAgADAAUAAgABAAEAAAADAAMAAwAEAAEA///+//3//v//
/wAAAQADAAIAAAAAAAAA/v/8//r/+v/6//r/+P/4//j/+P/4//r/+v/7//v/+//5//n/
+v/6//r/+v/6//v/+//5//n/+f/4//f/9f/1//b/9//4//b/9v/3//n/9//4//j/+P/6
//z//v//////AAAAAAAAAAABAAEAAgAEAAQABAAEAAAA/v/9//z//f/9//3//P/7//r/
+v/6//r/+f/4//j/+f/4//j/+P/1//X/9P/z//T/9f/2//f/9//3//b/9v/0//P/8//0
//b/9f/0//T/9P/z//L/8f/0//T/9f/2//L/8f/v/+7/8f/x//H/8f/x//D/8P/w/+7/
7P/q/+j/6//s/+3/7v/s/+v/6//q/+z/7P/s/+z/6//s/+v/6v/q/+r/7P/s/+v/6f/r
/+z/7P/s/+z/7P/q/+v/7P/s/+7/7//v/+//7v/u/+7/7v/v//D/8v/0//P/8v/w/+v/
6P/n/+j/6P/m/+j/6v/o/+b/4//j/+T/5//n/+f/5P/g/9//3v/c/93/3//h/+P/4v/h
/+H/4P/e/9z/3P/c/93/3//g/+H/3//f/9//3v/e/97/3v/f/9//4f/h/+H/3//g/+L/
5//s/+7/8v/8/w4AJAA+AGEAjgC+AOgA/wAOAR8BLQEyASsBGwH4AL4AcAAbAMT/Yf/3
/qP+c/5e/mX+g/6s/tT++f4X/y3/QP9T/23/gv+U/6X/tf/F/8//1P/Z/9//3f/b/+D/
5v/s//H/7//v/+7/8P/w//H/8f/z//X/9f/2//f/9//3//f/9//5//n/+//7//z//P/6
//r//P/8//7//v/+/wAAAAAAAAEAAgACAAIAAwADAAcABwAHAAkACAAIAAkACQAIAAoA
DAAMAA0ADgAOAA4AEQASABMAFQAVABUAFQAWABYAFwAXABgAGgAdAB4AHgAdAB4AHQAc
AB4AHgAdAB0AHgAfACAAHwAdABwAGwAYABYAFgAVABQAEAAOAAwACQAIAAcABQAEAAMA
AQABAP7/+v/4//b/9P/2//f/+v/7//n/9//2//X/9v/2//j/+P/2//f/9//3//j/9v/1
//X/9f/1//b/9v/2//X/9P/0//L/8f/x//H/8//z//P/8//z//L/8P/w//L/8v/y//L/
9P/0//T/8v/y//L/8v/y//L/8v/z//P/8//x//H/8v/0//T/9P/0//X/9f/z//P/8//0
//X/9f/2//b/9v/2//X/9P/0//X/9//4//j/+P/2//b/9v/1//f/+P/4//j/+P/5//n/
+v/5//j/9//2//f/+P/6//z/+v/5//j/9v/3//b/9v/2//f/9//3//j/9v/0//P/8v/z
//X/9v/3//b/9f/0//P/8f/x//D/8P/y//H/8f/y//D/7//u/+7/8f/x//H/8f/v/+7/
7v/u/+//7//u/+7/8P/x//L/8//x/+7/7P/q/+z/7P/s/+z/7P/s/+z/7P/r/+v/7P/s
/+7/7v/u/+7/7f/u/+3/7P/s/+z/7v/u/+z/7f/s/+v/6f/r/+//8//z//b/8//y//H/
8P/y//P/9P/0//b/9//3//f/+P/4//j/+P/2//b/9//4//j/+P/3//P/7//t/+3/7P/u
//D/8v/w/+z/6f/p/+r/7f/t/+3/6v/n/+f/5//m/+f/5//n/+f/5//n/+j/6P/n/+T/
4//i/+P/5f/m/+f/5//n/+f/5v/k/+T/5P/l/+b/6f/q/+v/6f/m/+j/6//s//L/+P/+
/woAHgA4AFkAgACuANwA9QACARcBKwEyATMBKwESAeYAngBHAOz/jf8h/73+ef5e/mH+
ff6o/tL+9/4V/yv/Ov9N/2P/eP+M/53/rf+9/8v/1P/b/9//3//h/+T/5v/q/+//7//t
/+7/8P/w//H/8//1//f/9//6//v/+//7//n/+f/7//v//P/9////AAD///7////+/wAA
AAAAAAIAAAAAAAEAAgAAAAAAAQABAAMAAwADAAUABAAEAAUABQAGAAgACgAKAAkACgAK
AAoADAAMAAwADQARABEAEQASABIAEwATABQAFgAZABoAGgAYABoAGgAaABoAGgAZABkA
GgAbABwAGwAZABgAFwAUABQAFAATABIAEgAQAA4ACwAIAAcABQAEAAMAAQABAP7/+f/4
//f/9v/3//f/+f/5//f/9f/0//P/8v/y//T/9P/2//f/9//3//T/8v/x//H/8//z//T/
9P/w/w==
         </WaveFormData>
      </LeadData>
      <LeadData>
         <LeadByteCountTotal>10000</LeadByteCountTotal>
         <LeadTimeOffset>0</LeadTimeOffset>
         <LeadSampleCountTotal>5000</LeadSampleCountTotal>
         <LeadAmplitudeUnitsPerBit>4.88</LeadAmplitudeUnitsPerBit>
         <LeadAmplitudeUnits>��V</LeadAmplitudeUnits>
         <LeadHighLimit>2147483647</LeadHighLimit>
         <LeadLowLimit>268435456</LeadLowLimit>
         <LeadID>V5</LeadID>
         <LeadOffsetFirstSample>0</LeadOffsetFirstSample>
         <FirstSampleBaseline>0</FirstSampleBaseline>
         <LeadSampleSize>2</LeadSampleSize>
         <LeadOff>FALSE</LeadOff>
         <BaselineSway>FALSE</BaselineSway>
         <ExcessiveACNoise>FALSE</ExcessiveACNoise>
         <MuscleNoise>FALSE</MuscleNoise>
         <LeadDataCRC32>1254197135</LeadDataCRC32>
         <WaveFormData>
+v/6//r/+v/6//r/+v/6//z//P/8//z//P/8//z//P/8//z//P/8//3//v///wAA///+
//3//P/+//7//v/+//7//v/+//7//P/8//z//P/+//7//v/+//3//P/7//r//P/8//z/
/P/7//r/+f/4//j/+P/4//j/+v/6//r/+v/5//j/9//2//n/+v/7//z//P/8//z//P/8
//z//P/8//3//v///wAA/v/+//7//v8DAAMAAwAEAAQABQAFAAUABAAEAAQABwAJAAoA
CgAKAAcAAwD+//z/+f/5//v/+//9//3/+//4//j/+f/6//r/+//6//n/9//0//T/8//z
//X/9f/2//b/9v/2//b/9f/2//b/9//3//f/9//3//f/9P/z//P/8//2//j/+v/7//3/
+//6//r/+//+/wQACgANABAAGgAnADYASgBrAJkAyQDzABoBTgGGAbYB4AH6AfkB0gGJ
ASwBtQAnAJz/Nv8A/+n+6P74/hL/LP9H/1r/Zf90/4X/lP+m/7P/v//N/9n/4//o/+z/
7v/u//H/9f/5//v/+//+///////+//3//f///wEABAAGAAYABgAGAAYABgAGAAcACAAL
AAwADAALAAkACgAKAAcACAAKAAwADQAOAA4ADQALAAsACwALAAwADwAQABAAEQAQAA8A
DQAMAA4AEAAQABEAEQARABEAEQAPABAAEAAOABEAFAAVABUAFQAVABUAFAAWABYAFwAX
ABgAGAAYABgAFQAUABQAFAAVABUAFgAWABMAEQAPAAwADQALAAsACwAKAAcABQAEAAEA
AQAAAP//AAD//wAAAAD///7//f/9////AAADAAQABgAIAAoACgALAAsACwAMAA8ADwAR
ABIAEAAPAA8ADgAPABEAEwAWABYAFgASABAADgAPABAAEAAUABQAFAATABEAEAAOAA4A
DwAPABAAEAAQAA8ADwAOAAwADAANAA0ADwAPAA8AEAAQAA0ADAAMABAAEAAOABAAEAAP
AA8ADgAOAA4ADgAPABIAEgARABEAEQAPAA8AEAASABIAEwATABMAEwATABIAEgATABMA
EwAVABYAFgAXABUAFQAVABUAGAAYABgAGgAaABoAGgAZABkAGQAYABgAGQAZABkAGQAY
ABcAFQAUABYAFgAXABcAFwAWABYAFgAUABMAEwASABMAFAAVABYAEwASABEADwARABEA
EgASABAAEAAQAA8ADwAPAA8ADwASABIAEgASAA8ADwAPAA4ADwARABIAEwASABIAEgAS
ABAAEAAQABAAEgATABUAFgAUABQAFAAUABYAGQAaABoAGAAYABgAGAAXABYAGAAXABgA
GgAbAB0AGwAbABwAHAAcAB8AHwAgACAAIAAeABsAFQAUABMAEwAWABcAGAAZABUAEgAS
ABMAFAAUABMAEgATABEAEAAQAA8ADwAPAA8AEgASABIAEgAQAA8ADgAOAA8ADwAPAA8A
DwAPAA4ADQANAA0ADQAOAA8ADwAPAA8AEAAOAA0ADgAUABgAHQAiACwAOQBKAGAAfwCp
ANcA/QAoAWABlgHIAfABCAIDAtYBiQEkAasAJQCi/0T/EP/9/gT/Hv86/1L/af94/4P/
jv+b/6r/tv/D/9H/3f/p//P/+v/+/wAAAAABAAMABQAJAAsADgAPAA4ADgAOAA8ADgAP
ABEAEgAUABQAFAAUABAAEAARABIAEwAUABQAEwARABIAEgAPAA8AEAARABEAFAAUABMA
EQARABEAEQASABUAFgAWABcAFQAVABQAFAAUABYAFgAXABkAGQAZABkAFwAYABgAFgAa
ABwAHAAbABkAGQAZABgAGAAYABkAGQAaABoAGgAaABcAFgAWABYAGQAZABoAGgAYABcA
FgAUABMAEQARABEAEgAPAA0ADAALAAsACgAJAAgABwAIAAgACAAIAAgACQAKAAoADAAM
AA8AEgAVABYAEwATABMAFAAYABkAHAAeABwAGwAbABoAGAAZABoAHAAeAB4AGgAYABYA
FwAYABgAHAAcABwAGwAZABgAFgAWABUAFQAWABYAFwAXABgAGAAWABYAFwAXABcAFwAX
ABgAFgATABIAEgASABIAEAASABIAEQARABAADQAMAAsACwAMAAwACwALAAsACQAJAAoA
CAAIAAkACQAKAAsADAAMAAsACwAKAAkACwAMAAwADQALAAsACwALAAwADAAMAA4ADgAO
AA4ADQAMAAsACQAIAAoACwAMAA0ADAALAAkACAAIAAgACQAJAAsACgAKAAoACAAHAAcA
BgAHAAgACQAKAAoACgAKAAkACQAJAAoACgAMAAwADAALAAgABwAGAAUACAAIAAgACAAH
AAcABwAGAAQABQAFAAUABgAGAAYABgAEAAQABAAEAAcABwAIAAgABwAGAAUABAAGAAcA
CAAIAAsACwAMAA4ACgAIAAoACgAKAAoACgAKAA0ADQAMAAwACwALAA0ADQAOAA4ADAAP
AA8AEAAQABAADgALAAgACAAIAAkACgAJAAgABwAGAAQABQAHAAcABgAEAAIAAwABAAAA
AAABAAEAAQABAAEAAAD///7/////////AAAAAP///v/9//r/+f/3//X/9//3//f/+P/4
//f/9v/1//r//P///wAAAAAAAAMACAAUACUAQABeAIUArwDXAPsALAFgAZIBvgHcAeIB
vwF4ARcBpAAhAJ//Nv/6/uL+5/4A/xz/NP9G/1P/Xv9r/3z/i/+a/6j/s/+7/8P/y//R
/9b/2v/g/+L/5f/l/+X/5f/n/+r/6f/s/+z/7P/t/+z/7f/v//D/7//u/+3/7P/r/+z/
7v/w/+7/7v/t/+v/7v/w//H/7//v//D/8f/x//H/8P/u/+v/7f/t/+3/7v/u/+7/7f/t
/+//7//u/+7/7v/w//D/8f/v/+//7//v//H/8v/y//D/7//w/+//7f/v/+//7//u/+7/
7v/v/+//7f/s/+v/6v/q/+r/6//s/+v/6f/o/+b/5f/l/+X/5P/i/9//3v/d/9v/1//U
/9L/0v/T/9P/0//P/8v/yf/G/8f/yP/J/8v/yv/K/8z/zP/M/87/0P/Q/9H/0//V/9j/
2f/X/9f/1v/X/9f/2P/Y/9f/1//X/9j/2P/Y/9T/0v/U/9f/2v/c/93/3P/b/9n/2//a
/9j/2P/Z/9n/2v/a/9z/2//b/9r/2//c/97/3//c/9v/2v/a/9r/1//W/9b/2P/Y/9b/
2P/W/9X/1f/U/9X/1v/X/9n/2P/W/9P/0f/R/8//z//Q/9D/0P/R/9H/z//P/8//zv/Q
/9H/0f/R/9D/0P/P/8//0f/R/9H/0f/Q/9D/0P/S/9L/0v/S/9H/0//V/9b/2P/Z/9n/
2f/Z/9r/2//b/9z/3P/c/93/3f/c/9r/2f/Y/9f/1//Y/9j/1f/U/9P/0v/V/9b/1//X
/9X/1f/W/9b/1f/U/9P/0f/S/9P/1P/V/9P/0v/R/9D/0v/T/9T/1P/U/9X/1f/V/9L/
0v/S/9L/1f/W/9f/2P/W/9X/1f/U/9L/0v/S/9L/0P/R/9L/0v/S/9H/0f/S/9D/zv/O
/87/zv/O/87/0P/Q/9P/0//V/9b/1v/X/9b/1f/V/9T/1//b/9z/3v/c/9z/2v/X/9T/
1P/U/9X/2P/Z/9r/2//W/9L/0f/R/9D/0P/P/87/zf/L/8r/yv/L/8v/y//L/8z/zP/M
/8z/yv/J/8j/yP/J/8n/yf/J/8n/yf/I/8f/x//H/8f/yP/J/8n/yf/J/8b/yP/J/8z/
0P/U/9n/4P/o//X/CAAiAEUAcQCfAMEA5gAUAUQBaAF+AYQBaQEqAdUAbADv/3H/DP/M
/qz+n/6q/sb+4v4A/xf/KP8z/0L/Uf9g/2z/ef+H/5P/nf+j/6j/rP+u/7L/s/+1/7n/
vf+//7z/u/+6/7r/uv+7/7r/u/+9/77/v//A/8H/wv++/77/v//A/8D/wP+//73/vP+8
/7v/t/+3/7j/uf+5/7r/uv+5/7f/uf+5/7n/uv+9/8D/wv/F/8P/w//C/8L/wv/E/8T/
xf/D/8P/w//D/8X/xv/G/8T/x//K/8v/y//L/8v/y//K/8v/zP/O/8//z//O/83/zP/J
/8j/yP/I/83/z//S/9T/0f/R/9H/0P/R/8//z//P/8//zf/M/8z/y//L/8r/yf/K/8n/
yv/K/8r/yv/K/8v/zf/O/9H/0v/S/9L/0v/Q/8z/y//K/8r/zv/P/9L/1P/S/9H/0f/Q
/9D/0f/S/9T/1v/W/9L/0P/S/9P/1P/U/9j/2P/Y/9f/1f/U/9L/0v/V/9f/2v/c/9r/
2f/Z/9j/1//W/9b/1f/X/9f/1//Y/9b/0//S/9L/1v/Y/9j/3P/d/93/3v/e/+D/4v/k
/+f/6P/o/+f/5//p/+f/5//o/+v/7P/u/+//7//v/+//7v/w//H/8f/x//T/9v/3//n/
9//3//f/9//7//z//f8AAAAAAAAAAP////////7//v8AAAEAAgADAAMAAwACAAIAAwAE
AAYABwAFAAQABAAEAAMAAwAEAAQABQAGAAcACAAGAAYABgAFAAYABwAJAAoACwAMAA0A
DQANAA0ADQANAA8AEAARABIADwAPAA8ADgAQABEAEQARAA4ADgAOAA4ADQAMAAsACgAM
AA0ADwAQABAAEAAQABAAEAAPABAAEgASABIAEgASABEAEAASABEAEgAUABUAFwAWABUA
FQAUABUAGQAaABwAHgAeABwAGQAXABYAFQAVABcAFwAXABcAFgAUABUAFwAWABYAFQAU
ABEADwAOAA4ADQANAA0ADQAQABAAEAAQAA0ACwAJAAgACwALAAsACwALAAsACgAJAAkA
CQAJAAoADgAPABAAEQASABAAEwAYABoAHgAlACgALgA5AEYAWgB3AKEA0QD9ACgBWgGK
AboB4gH8AQEC4AGdAUgB2QBRAMj/XP8c///+9P78/hD/LP9H/17/c/+E/5X/pv+0/8H/
zf/d/+v/9f/6/wAABAAGAAkADQAPABEAFQAUABUAGAAYABgAGQAYABkAGwAcABwAHAAc
ABwAGAAYABkAGgAcAB4AHwAfAB0AHgAeABsAHQAgACMAJQAlACQAIgAfACAAIQAiACQA
IwAkACQAJQAjACMAIgAiACQAJgAmACcAKQApACkAKQAnACgAKAAmACoALAAsACsAKgAp
ACgAJgAoACgAKQApACkAKAAnACYAJQAkACQAJAAkACMAIwAiAB8AHwAfAB4AHQAbABsA
GwAaABcAFQAUABEAEQAQAA8ADQALAAsACgAJAAgABwAHAAsADAAPABAAEAAQABAADgAP
AA8ADwAQABMAEwAVABYAFgAVABUAFAASABMAFAAWABYAFgASABAAEgATABQAFAAWABYA
FgAVABMAEgAQABAAEQARABIAEgASABEAEQAQABAAEAARABEAEQARABEAEgAQAA0ADAAM
AAwADAAKAAwADgANAA0ADAALAAoACQAJAAsADAAMAA0ADQALAAsADAALAAoACgAJAAkA
CQAJAAgABwAHAAYABQAFAAYABgAHAAUABQAFAAUABAAEAAQABgAHAAgACQAJAAgABwAF
AAQABwAHAAcABwAEAAMAAQAAAAAAAAABAAEAAwACAAIAAgD/////AAAAAPz//P/8//z/
+//6//n/9//5//n/+v/6//r/+v/6//n/9v/1//T/8//1//b/9//4//f/9//3//b/+P/5
//n/+f/4//j/+P/4//b/9v/2//b/+f/5//r/+v/6//r/+v/8//z//P/8//3//v8CAAMA
AAAAAP////8CAAMABQAGAAQABwAHAAgACgAKAAgABQADAAIAAQABAAAA///+//3//v/8
//3////9//z/+v/4//n/9//2//b/9v/3//j/+f/4//b/9P/y//X/9f/1//b/9v/1//T/
8//z//P/8v/x//T/9f/2//j/+P/3//b/9f/2//j/+f/+/wAABAAFAAYADAAdADIATABt
AJcAxwDvABgBRgF6Aa4B3AH6Af0B1AGHASYBrwAfAJT/Mv/+/un+5v72/gz/JP87/07/
Xf9u/33/jP+e/63/uf/D/8v/0f/Y/9z/4P/i/+f/6f/r/+3/7f/u/+//8v/y//L/8//0
//X/9//4//b/9v/2//b/9f/2//j/+v/6//r/+f/3//j/+v/7//n/+f/6//v/+//8//z/
+//5//z//f/+/wAA/v/+//3//f///////v/+//7/AAAAAAEA//////////8AAAIAAwAC
AAMABAADAAEAAwADAAMAAgAEAAQABQAFAAQABAAEAAQABAAEAAUABgAFAAMAAgAAAAEA
AQABAAAA/f/7//v/+//5//X/8v/w//L/8//z//P/8P/t/+z/6v/r/+z/7f/v//D/8P/y
//L/8//0//X/9P/1//f/+f/8//z/+//8//z//f/9//7//v8AAAEAAgAEAAIAAgD+//z/
/f///wEAAgABAAAA///9/wAAAAD//wAAAQABAAIAAgABAP///v/8////AAACAAMAAgAB
AAAAAAABAP////8AAAMABAADAAYABgAFAAUABAAFAAYABwAJAAcABgAEAAMABgAFAAYA
CAAKAAoACwALAAsACwALAAoACwANAA4ADwANAA4ADgAPABAAEQASABMAEgASABIAFAAT
ABIAEQAPAA8ADwAOAA4ADAALAAoACQAIAAcABQAEAAQABAAFAAUABAACAAEAAAABAAEA
AgACAP///v/9//z//P/8//z/+//9//3//v/+//3//P/7//n//P/9//7///////7//f/8
//v/+//7//r/+v/7//v/+//4//j/+P/4//n/+v/7//z/+//7//z//P/+//7//v/+//7/
//8AAAAA+v/5//v//v8CAAIAAgACAAIAAQAAAAIAAQADAAQABAAFAAMAAwAEAAQAAgAF
AAUABgAHAAgABwAFAAAA/v/8//v////////////8//j/9//3//j/+P/3//b/9v/1//X/
9v/0//P/8v/x//T/9P/0//T/8v/x//D/8P/x//H/8f/x//P/8//y//H/7//v/+//8P/y
//P/9P/1//j/+P/3//j/+v/+/wMACAASACEANgBQAHEAmwDJAPEAHgFSAYgBugHgAfQB
5wGyAV0B9gB7APP/dv8c//T+5f7s/gT/Hv80/0v/XP9p/3b/hf+S/57/qf+z/7//zf/V
/9z/4v/i/+T/5f/l/+f/6f/t//D/8//0//T/9P/1//X/9f/2//b/+P/4//j/+P/0//T/
9f/2//n/+v/6//n/+//8//z/+f/3//j/+f/5//v//P/8//v/+//7//v//P/9//7//v//
///////+//7//v8AAAAAAQADAAMAAwADAAIAAgABAP7/AAACAAIAAQABAAEAAQAAAP//
/v/+//3///8AAAEAAgD///7//v/+//////8AAAAA/f/9//3//P/6//f/9v/1//b/9f/1
//b/8//z//L/8f/x/+//7//u/+7/7v/u/+//7//u/+//7v/y//T/9v/2//P/8//z//T/
+f/5//v//P/6//n/+f/4//f/9//3//j/+v/6//b/9P/z//P/8//y//b/9v/2//X/9//2
//T/9P/z//P/9P/0//X/9f/2//b/9P/0//X/9f/2//f/+P/6//j/9f/0//T/9f/0//H/
8v/y//H/8f/w/+//7v/t/+3/7v/u/+3/7f/t/+v/6//s/+n/6P/o/+f/6P/p/+r/6v/p
/+n/6P/n/+f/6P/o/+n/6f/p/+n/6f/p/+j/5//o/+b/5v/m/+X/4//j/+L/4v/j/+P/
4//j/+P/4//i/+L/4f/g/+D/3//g/+D/4f/i/9//3//g/+D/4P/g/+D/4P/i/+L/4v/h
/9//3//g/+D/4f/i/+P/4//h/+H/4f/h/+D/4P/g/+D/3//f/9//3v/d/93/3P/b/9v/
3P/d/97/3f/c/9v/2v/d/93/3v/e/97/3v/e/97/3v/f/+D/4P/j/+P/5P/m/+b/5P/k
/+T/5P/l/+b/5//o/+f/5v/o/+f/5//o/+j/6f/p/+n/6v/q/+f/6f/o/+j/6v/q/+j/
5f/g/97/3P/b/9v/2//b/9v/2//Y/9j/2f/Z/9j/1v/U/9T/0//T/9T/0f/R/9H/0f/U
/9T/1P/U/9X/1f/V/9b/1f/V/9X/1f/W/9f/1//X/9b/1f/U/9T/0//T/9P/0//Y/9j/
2//e/+D/5P/p/+7/+v8NACQAPgBhAI0AtQDXAAQBOgFwAaABvgHIAa8BbAEPAaIAIwCf
/zD/6P7G/sH+0P7q/gT/GP8t/zz/Sf9a/2n/eP+E/4//mf+j/63/t/++/8T/yP/I/8n/
zf/L/8v/y//O/9P/1f/W/9f/2f/Z/9n/2v/a/9r/2v/a/9r/2f/a/9z/3v/d/97/3v/d
/9//4v/k/+P/4P/g/+D/3//j/+T/5P/j/+X/5f/l/+b/5v/m/+X/5f/m/+f/5//o/+b/
6P/o/+n/6v/r/+z/7f/v//D/8P/u//D/8v/y//H/8//z//P/8v/y//L/8//z//b/9v/2
//b/9//2//b/9v/0//P/8//y//P/8//z//L/7//t/+3/7f/u/+v/6f/o/+j/6f/p/+n/
6f/n/+f/5v/n/+j/6f/r/+n/6P/p/+j/6v/s/+7/7v/v/+//7//w//H/8f/z//T/9f/1
//b/9v/2//f/+P/6//z//P/4//b/+P/5//r/+v/7//r/+f/3//j/+P/3//j/9//3//j/
+P/2//X/9f/0//P/8v/y//H/7//v/+//8P/z//H/8f/y//P/8v/v//D/8f/x//L/8v/w
//D/8P/x//H/8P/u/+3/7//t/+3/7v/t/+z/7P/r/+n/6f/p/+j/6P/p/+n/6f/o/+j/
5//n/+n/6f/p/+n/6f/o/+f/6P/p/+r/6//r/+z/7f/t/+7/7f/t/+3/7f/u/+//7//w
/+//7v/u/+3/7v/u/+//8P/v/+//8P/w/+7/7v/u/+7/8P/w//D/7//u/+3/7f/s/+7/
7v/u/+3/7//v/+//7//u/+7/7v/u/+//7//v/+7/7P/t/+3/7f/u/+7/7v/u//D/8P/w
//D/8f/x//L/8v/0//T/9P/0//P/8//z//L/8//z//T/9v/6//j/+v/6//j/+P/4//j/
+f/6//7////9//7//v///wAAAQADAAQAAgADAAEAAAAAAAAA/v/7//r/+v/6//v//P/7
//r/+f/6//j/+f/7//z//P/7//r/+f/3//b/9v/1//X/9f/1//X/9P/z//L/9v/3//j/
+v/5//n/+f/5//v/+//6//n/+//9////AgABAAEAAQABAAQABgAJAAwADAAOAA8AEgAY
ACkAQABaAHkAowDNAO8AFgFIAXgBpAHEAdIBvwGCASsBvgBBAL//TP/8/tT+x/7S/uz+
Cv8g/zP/Qv9L/1r/bf9+/47/m/+j/6v/s/+9/8L/yv/M/8z/zf/N/83/zf/N/9D/0f/T
/9T/1f/X/9j/2f/b/9z/2f/Y/9f/1v/W/9j/2//e/9//4P/g/9//4f/k/+b/5f/j/+T/
5f/l/+P/4v/g/93/4f/j/+X/6P/n/+b/5P/j/+X/5f/k/+T/5v/q/+z/7//t/+3/7f/t
/+//8v/0//T/8//0//P/8f/0//X/9v/2//n/+v/8//3/+//6//n/+P/5//r//P/+////
//8AAAAAAgADAAQABAAFAAMAAwADAAMAAQAAAAAAAQADAAQABQACAP///v/8//z//P/8
//3//v/+/wAAAAAAAAIABAAEAAUABwAJAAwADgANAA4ADgAMAAsACwAKAAoACwAMAA4A
DQAMAAcABAAGAAcACAAIAAgACAAIAAcACAAIAAcACAAMAA8AEwAWABQAEwATABIAFAAU
ABUAFQAVABUAFQAWABkAFwAXABgAGgAaABgAGgAXABUAFAASABQAFgAYABsAGQAYABYA
FQAVABMAEwAUABQAFAAVABUAFAATABIAEAASABUAFwAZABkAGgAaABsAGwAbABsAGwAf
ACAAIQAkACIAIgAiACEAIgAjACMAJAAkACMAIgAhACIAIwAjACQAJQAmACgAKQAmACQA
IwAiACMAJQAoACoAJgAmACYAJgAjACIAIQAfACEAIQAiACIAIgAiACIAIQAiACMAJAAl
ACMAIgAhACAAHwAfAB8AHgAfACEAIgAjACEAIAAfAB4AIAAgACAAIAAgAB8AHwAeAB8A
IAAhACIAIwAlACcAKAAkACMAJQAoACgAKAAoACgAKAAoACgAKwArAC8AMgA0ADcAOQA5
ADoAOgA4ADsAOwA8AD4APgA8ADkAMwAyADEAMQA1ADUANQA1ADUAMgAyADMAMwAyADAA
LgAvAC0ALAAsACkAJwAlACMAJQAmACcAKAAqACkAKAAoACgAJwAmACUAIwAjACIAIQAe
AB0AHAAcAB0AHQAdAB0AHgAeAB0AHAAcACAAIwAoADIAPwBQAGYAgwCpANcAAwEuAV4B
kgHCAeYB/gEDAuABlwE8Ac0ARQDA/1r/Hv8B//T++v4Q/y7/S/9i/3X/iP+Z/6j/uv/L
/9f/4//v//f//v8IAAoACgANAA0ADwATABUAGAAZABoAGgAaABsAGwAbABwAHAAeACAA
IgAkACAAIAAhACIAJQAmACYAJQAmACgAKQAnACQAJAAkACMAJQAmACYAJQAjACMAIwAk
ACMAJAAkACUAJwAnACYAJgAlACYAJQAlACUAJQAlACUAJAAkACMAIAAkACYAJgAlACcA
JwAnACYAJQAkACQAIwAmACYAJgAmACQAIgAhACAAIwAjACQAJAAiACEAIAAeABoAFwAW
ABUAFQATABIAEgAOAA0ACwAJAAoACQAKAAoADQAOAA8AEQAPAA4ADwAOABEAFAAXABgA
FQAVABUAFgAYABcAGAAYABoAGQAZABgAFwAXABcAGAAbABwAGQAYABcAFwAXABYAGQAa
ABsAGwAcABwAGwAcABwAGwAbABoAGAAXABcAFgAUABQAFQAVABcAFwAXABgAGAAVABQA
FAAUABQAEgAUABUAFQAWABYAFQAUABMAEwAVABYAFgAXABcAFQAVABYAEwASABIAEQAS
ABMAFAAUABIAEwATABMAEwAUABQAFQAVABUAFQAVABUAFAATABQAFwAYABkAGQAWABUA
EwASABMAEwATABMAFAAVABUAFgATABIAEgARABQAFAAVABYAEwATABQAFAASABIAEgAS
ABIAEgASABEADwAPABAAEAATABQAFQAVABQAEwASABEAFAAUABQAFAAVABUAFQAUABIA
EQAPAA0ADgAQABIAFAASABIAEgASABEAEQASABIAEAAQABAAEAASABMAFAAUABYAFwAX
ABYAFgAWABYAFgAUABQAFwAXABkAGgAaABsAGgAZABkAGAAaAB0AHQAeABsAGgAXABMA
EQAQAA8ADwAQAA8ADgANAAkABgAGAAcACQAKAAoACgAHAAMAAAD+////AQADAAUABQAE
AAMAAgACAAEAAAAAAAIAAwAEAAUABAADAAEA//////////8AAAEAAQABAAEA/v/+/wEA
BAAIAAwADwAUAB4ALQA+AFYAeQCnANUA/wAoAV4BlgHIAe4BBgIDAtYBgwEeAacAGQCO
/yj/8v7d/uL+9v4Q/yr/Q/9U/1//av97/4z/nP+p/7X/xf/R/9f/3P/g/+T/4v/h/+P/
6f/t//H/8P/v/+7/7v/u/+//8P/x//P/9P/0//T/9P/0//T/9P/1//b/9v/2//X/8//x
//L/8v/v//D/8v/0//X/9v/2//X/8//z//P/8//0//X/9v/2//f/9v/1//P/8v/0//b/
9v/3//b/9f/0//P/9P/2//f/9v/3//j/9//1//X/9f/1//T/9//4//r/+//5//j/9//2
//X/9P/0//T/8//z//T/9P/y//H/8P/u/+//7f/t/+3/7P/p/+f/5v/k/+X/5f/l/+b/
5f/m/+b/4//i/+H/4f/j/+T/5//o/+r/7P/u/+7/7v/v//D/8v/1//X/9//4//j/9//3
//b/+P/5//r//P/6//r/9v/0//b/9//4//j/+v/6//r/+f/5//j/9v/2//j/+f/7//z/
+v/5//n/+P/4//j/+f/5//n/+f/5//r/+v/3//b/9v/6//r/+P/6//j/9//3//b/+P/4
//j/+f/4//j/9//3//f/9f/1//b/9//4//r/+//6//n/+P/2//b/9//3//f/+f/6//r/
+//6//n/+P/3//v//P/9/wAA///+//3/+//9//3//P/8/////////////f/9//z//P/+
//7///////3//P/8//z//f/9//7//v/+//7//v/+//z//P/8//v//f/9//7//v/9//z/
+//5//n/+f/5//n/+//8//3//v/8//v/+v/4//j/+f/5//n/+P/4//j/+P/2//b/9v/2
//n/+f/6//r/9//2//X/9P/2//f/+P/4//j/9//3//j/+v/6//z//P///wAA///+//3/
/P/8//z/////////AAAAAAEAAQABAAIAAgACAAUABQAGAAYABgAEAAEA/f/8//v/+//9
//3//f/9//n/9v/2//f/+v/6//n/+P/3//X/9P/0//X/9f/1//X/9P/0//T/9P/y//H/
8P/w//L/8//0//X/8//z//L/8f/x//H/8f/y//X/9f/1//X/9P/0//X/+P/8/wAABQAI
AA4AGQAqAEIAXwCHALcA3wAGATwBdAGmAdYB+gEHAu4BqQFKAdcAUQDE/0z/AP/h/t7+
8v4Q/yr/P/9S/1//aP9z/4L/kv+h/6//u//H/9P/2v/e/+D/4v/j/+X/5//r/+//7v/t
/+7/7v/u/+//8v/z//X/9v/0//T/9P/0//L/8v/z//T/9f/2//b/9f/z//T/9P/x//P/
9P/1//X/9v/2//X/8//x//H/8f/y//X/9v/2//f/9//3//b/9v/2//j/+P/5//f/9//3
//f/9f/2//b/9P/4//r/+v/5//f/9//3//b/9//4//r/+//6//r/+v/6//f/9v/2//b/
+f/5//r/+v/3//X/8//w//H/7//v/+//8P/t/+v/6v/n/+f/5v/l/+b/5f/m/+b/4//i
/+H/4f/j/+T/5//o/+j/6v/s/+z/7P/t/+7/8P/1//X/9//4//j/9//3//b/9//5//v/
/v/8/w==
         </WaveFormData>
      </LeadData>
      <LeadData>
         <LeadByteCountTotal>10000</LeadByteCountTotal>
         <LeadTimeOffset>0</LeadTimeOffset>
         <LeadSampleCountTotal>5000</LeadSampleCountTotal>
         <LeadAmplitudeUnitsPerBit>4.88</LeadAmplitudeUnitsPerBit>
         <LeadAmplitudeUnits>��V</LeadAmplitudeUnits>
         <LeadHighLimit>2147483647</LeadHighLimit>
         <LeadLowLimit>268435456</LeadLowLimit>
         <LeadID>V6</LeadID>
         <LeadOffsetFirstSample>0</LeadOffsetFirstSample>
         <FirstSampleBaseline>0</FirstSampleBaseline>
         <LeadSampleSize>2</LeadSampleSize>
         <LeadOff>FALSE</LeadOff>
         <BaselineSway>FALSE</BaselineSway>
         <ExcessiveACNoise>FALSE</ExcessiveACNoise>
         <MuscleNoise>FALSE</MuscleNoise>
         <LeadDataCRC32>374030780</LeadDataCRC32>
         <WaveFormData>
HgAeAB4AHgAcABwAHAAcAB4AHgAeAB4AHgAeAB4AHgAcABwAHAAcAB0AHgAfACAAHQAc
ABsAGgAaABoAGgAaABgAGAAYABgAFgAWABYAFgAWABYAFgAWABMAEgARABAAEgASABIA
EgAQABAAEAAQABAAEAAQABAAEAAQABAAEAANAAwACwAKAAsADAANAA4ADgAOAA4ADgAM
AAwADAAMAA4ADgAOAA4ADAAMAAsACwAOAA8AEAARABAAEgASABIAEgATABQAFAAXABcA
GQAZABgAEwAPAA4ADgAOAA4ADwAPAA4ADQALAAgACAAIAAgACgAJAAkACQAFAAQABAAE
AAUABQAFAAUABQAFAAUAAwADAAMABAAEAAYABgAFAAUABAACAAEAAAADAAYABgAGAAgA
BgACAAIAAgAGAAkADwAPABEAFAAYAB4AKQA8AFgAewCdAMQA9AAkAVQBgQGiAbIBpAF+
AUEB6ACBACIA3v+y/5n/jf+O/5f/of+r/7L/tf+8/8T/yv/Q/9b/2//i/+r/7//x//P/
9P/0//T/9v/6//r/+v/9//3/+v/6//n/+P/6//v//v////3//P/8//z/+//7//z//f/+
//7//v/+//7//f/9//3//f/9//3//v8AAP7//f/8//z//P/8//3//f/+///////9//v/
+v/5//v/+//+//////////7//P/6//r/+v/7//3//f/9//3//f/8//z//P/8//z//f/9
//7//v/+//3/+//7//v//P/+//7//f/9//z//P/6//n/+f/7//z//P/7//v/+f/4//f/
9//3//j/+f/7//v/+//7//r/+v/6//z//v8BAAMAAwADAAMAAwADAAMABQAHAAgACQAK
AAoACgAJAAkACQAKAAsADAANAAsACwAJAAgABwAHAAcACQALAAsACwAKAAgABgAFAAMA
BQAFAAYABwAGAAYABQADAAIAAgACAAMABAAEAAQABAADAAEAAQABAAEAAQABAAQABAAD
AAEAAAD+//3//f///wEAAAAAAAEA///9//3//f//////AQABAAEAAQABAP//////////
AAAEAAQABQAFAAEAAQAAAAAAAgADAAQABgAEAAQAAwADAAMAAgACAAIAAwAEAAQAAwAD
AAIAAAAAAAEAAgADAAMAAgABAAEAAAD9//3//v///wAAAQABAAIAAQAAAP3//P/7//v/
/v/+//7//f/7//j/+v/6//v/+//8//7//v/9//v/+//4//j/+v/7//z//P/7//v/+f/5
//b/9v/2//f/+f/7//v/+v/6//j/9//3//v////+//7//P/8//z//P/5//n/+//7//3/
/f/+/wAA///+//3//f/+//7//////wEAAQABAP3/+v/6//j/+P/6//v/+//6//j/9f/z
//L/8v/y//L/8f/x//H/7//u/+z/7P/r/+v/7f/t/+3/7f/r/+n/6f/p/+r/6v/q/+r/
6f/p/+n/6P/m/+b/5//q/+j/6P/o/+j/6P/o/+b/6P/t/+//8f/1//j//P8CAA0AIAA6
AFsAfwCoANYABgE0AVsBegGGAXYBTAELAbAATwD+/8D/lv9//3n/gP+J/4//lf+Y/5v/
nv+m/6z/rv+0/7v/wv/G/8v/0f/T/9L/0v/S/9T/1P/W/9j/2f/Z/9j/2P/X/9b/1v/X
/9r/2//d/9z/3P/c/9n/2f/a/9v/3P/c/9z/3P/a/9n/2f/Z/9n/2f/Z/9r/3v/c/9v/
2v/Z/9j/1//X/9n/2v/b/9v/2f/X/9b/1f/V/9X/2P/Z/9v/2//a/9j/2P/Y/9j/2f/Z
/9n/2f/Z/9f/1v/W/9b/1v/W/9f/1//W/9b/1v/V/9P/0//T/9T/1v/W/9X/1f/W/9b/
1P/T/9H/0//U/9T/1P/V/9T/1P/T/9P/0//U/9X/1//X/9f/2f/Y/9j/2P/Y/9r/3f/f
/+D/4f/i/+P/4v/h/+L/4//m/+f/6P/o/+j/5//n/+f/5//n/+f/5//p/+n/5//m/+P/
4//j/+X/5v/n/+j/6P/o/+b/5f/j/+T/5f/n/+n/6v/q/+n/5//m/+b/5v/n/+r/6v/q
/+r/6f/n/+f/5//n/+f/5//q/+z/6//p/+j/5v/l/+X/5//p/+j/6P/p/+f/5f/l/+X/
4//j/+X/5f/n/+f/5//l/+T/4//i/+L/5v/m/+f/5//l/+X/5P/k/+L/4//k/+b/5v/m
/+X/5f/j/+L/4v/i/+X/5v/m/+X/5f/k/+L/4v/j/+T/5f/l/+b/5f/l/+T/4f/h/+L/
4//j/+P/4v/i/+T/5P/i/+L/4f/h/+T/5P/m/+X/4//g/+D/4P/h/+H/4//k/+P/4f/h
/+H/3v/e/97/3//g/+D/4f/h/9//3//e/97/3v/f/9//4f/h/+D/3v/c/9v/2//c/93/
4f/i/+H/4//k/+T/4P/g/+L/4v/i/+L/4//j/+X/5f/k/+P/4//k/+b/5v/m/+f/5v/m
/+f/5//n/+f/5//j/+L/4v/g/+D/3v/f/9//3v/e/93/3f/e/9z/3P/c/9v/2//b/9n/
2P/a/9r/2f/Z/9f/1//X/9f/2P/X/9j/2f/Y/9j/2P/Y/9f/1//X/9b/2P/Y/9n/3P/b
/9r/2f/Y/9z/3v/i/+T/4//j/+P/4f/m//D//v8RACgASABpAIsAsgDgAA4BOAFbAW4B
ZgFCAQYBswBWAAEAwP+S/3z/df97/4T/h/+J/4v/jP+R/5j/oP+o/67/sv+1/7j/vP/B
/8P/xf/I/8r/zv/O/87/zv/O/8//z//P/9D/0P/Q/87/z//S/9P/0f/Q/9D/0P/Q/9H/
0//V/9P/0v/R/9D/0f/R/9L/0//T/9P/0//U/9X/0v/Q/87/0f/S/9P/1f/T/9T/1f/V
/9f/1f/U/9P/0//T/9b/1//V/9X/1P/S/9P/1P/V/9f/1P/T/9L/0f/T/9L/0v/S/9D/
0P/R/9H/zv/O/87/zf/O/8//0P/S/9D/0P/P/8//0v/S/9D/z//R/9P/1P/U/9H/0f/P
/87/z//R/9P/1v/U/9X/1P/T/9X/1v/Y/9r/3P/e/+H/4//h/+H/4f/h/+T/5f/o/+v/
6f/p/+n/6P/p/+n/6v/r/+r/6//s/+3/6//r/+n/6P/q/+v/7P/v/+7/7f/s/+r/6//q
/+r/6f/r/+v/7P/t/+7/7v/t/+v/6//s/+3/7//v/+7/7f/s/+z/6//s/+3/7f/t/+3/
8P/v/+3/6v/o/+v/6//s/+//7v/s/+v/6//p/+f/5//n/+X/5f/n/+f/5f/l/+X/4//l
/+X/5f/m/+b/5v/n/+f/5v/n/+f/6P/n/+f/5//o/+f/5v/k/+P/5P/k/+X/5v/l/+b/
5v/l/+b/5v/l/+b/5f/m/+f/5//k/+P/4//i/+T/5f/n/+n/6P/n/+X/5P/l/+b/5f/m
/+b/5f/n/+b/6P/n/+X/4v/l/+b/6P/p/+n/6v/p/+f/5//p/+j/6v/o/+n/6v/q/+3/
7f/r/+v/7f/u/+//8f/w//H/8P/u/+//7v/u/+//7f/t//D/8P/w//H/8f/w//L/8v/0
//T/9P/0//T/9P/1//j/+f/5//n/+v/8//v/+v/5//n//P/8//3//f/////////7//n/
+v/5//r/+//9//7//v////3//P/8////AAABAAEA//////3//P/9//7//v///wEAAQAB
AAEAAwABAAEAAQADAAQABQAGAAUABQAFAAQABAAEAAUACAAIAAgACAAIAAoADAAMAA4A
EQAVABcAGwAgACYALgA7AFAAcACVALcA3AAEATIBXAF5AY4BjAFsATgB6wCKAC0A6P+6
/5r/if+H/5L/of+t/7n/wv/H/8z/0v/a/97/5P/t//T/+v///wMABQAGAAoACgAIAAoA
DgAQAA8ADQAMAAwACwAKAAwADQAQABEAEQAQABAAEAARABEAEgATABYAFgAWABYAFgAV
ABUAFQAWABcAGAAaAB4AHAAbABoAGgAaABoAGwAeACAAIgAjACMAIQAgAB8AIAAhACUA
JwAlACUAJAAiACIAIgAiACMAJAAlACYAJwAmACQAIwAiACUAJgAoACkAKAAoACgAJwAn
ACcAJwAoACkAKgAqACsAKwAqACcAJQAlACcAKAAoACcAJwAlACQAIwAjACMAJAAoACsA
LAAtACsAKgAqACoALgAwADMANQAzADMAMwAzADUANQA3ADkAOgA7ADwAPAA6ADkAOQA5
ADkAOQA5ADkAOQA5ADcANgA1ADUANQA3ADcANwA3ADYANAAyADEALwAzADUAOAA7ADsA
OgA4ADUAMgAyADIAMwAyADIAMgAyADAALQAsACsALAAtAC4AMgAyADEALwAuAC4ALQAt
AC8ALQAsACwALQAvAC0ALQAtAC8ALwAxADEALwAvAC8ALQAtAC0ALQAuADAAMAAxADEA
LQAtACwALAAuAC8AMAAyADEAMAAuAC0ALQAsACwALAAtAC4ALgAtAC0ALAAqACoALQAu
AC8ALwAsACsAKwAqACsAKwAsAC0ALQAtACwALAAsACwAKgAqACsAKwAuAC4ALAArACkA
JgAmACYAJwAnACgAKgAqACkAKQApACYAJgApACsALQAuAC0ALQArACsAKAAoACgAKQAr
AC0ALQAsAC4ALAArACsALwAvADAAMAAuAC4ALgAuACsAKwAtAC0ALQAtAC4AMAAvAC4A
LQAtADAAMgA1ADcAOAA3ADYAMQAuAC4ALAAsAC0ALwAwADAALQArACoAKgAqACoAKgAp
ACgAJwAkACIAIQAgAB4AHQAeAB8AIAAhACAAHQAcABsAHQAeAB8AIAAfAB8AHwAeAB4A
HgAfACIAIgAiACIAIgAgACAAIAAiACUAJwApACkAKgAuADQAPwBOAGgAiQCtANYAAgEw
AV4BiQGsAcABuAGYAWMBEAGpAEgA/v/M/6//n/+Y/53/qf+z/7z/w//M/9T/2v/g/+T/
6//y//z/AQAFAAcACgAKAAwADgAOAA4ADgANAA0ADgAOAA0ADAAKAAsADgAPAA8ADgAO
AA4ADAALAAsACwAMAAwADAAMAAwACwALAAsADQANAA0ADgANAAoACAAGAAcACAAJAAsA
CwAMAA0ADQANAAsACgAJAAkACQAMAA0ADwAPAA4ADAAMAAwADAANAA0ADQANAA0ACgAI
AAcABgAIAAgACQAJAAkACgALAAsACgAJAAgACAAIAAgABwAHAAYABgAEAAMAAwAFAAYA
BgAFAAUAAwACAP///////wAA//8BAAEAAQD///7//v/+/wEABAAIAAsACwALAAsACwAJ
AAkACwANAAwADQAOAA4AEAAPAA8ADwAOAA8AEAARAA8ADwANAAwACwALAAsADQAPAA8A
DwAOAA4ADAALAAkACQAJAAoACwAKAAoACQAHAAgACAAIAAkACAAIAAgACAAFAAMAAwAD
AAIAAQAAAAIAAwADAAIAAgAAAP////8BAAEAAAAAAAEAAQD/////////////AQABAAEA
AQABAP///f/9//3//v8CAAIAAwADAAEAAQAAAAAAAAABAAIABAAEAAQAAwADAAEAAAAA
AAAAAwAEAAQAAwABAAAA/v/+////AAABAAEAAQABAAIAAgABAAEAAgADAAIAAQD///7/
/P/8//r/+v/7//v//v/+//z/+//5//b/9P/0//X/9f/4//r/+v/5//f/9//0//T/9v/3
//j/+P/5//n/9//3//T/9P/0//X/9f/3//f/9v/4//j/9v/3//j/+f/6//z//f8AAAEA
/v/9//3//v/+//7//v///wAAAAABAAEABQAFAAUAAQAAAAAA/v/+//v/+//6//j/+v/5
//n/+v/5//j/9//1//P/8//x//D/8f/y//L/8//w/+//7v/t/+7/7f/u/+//7v/u/+7/
7v/t/+3/7f/s/+3/7v/w//T/8//y//H/8P/w//L/9P/4//n/+//5//f/+P8AAAoAGQAu
AEgAawCNALIA3gAOAUABbwGWAaoBnAFwATEB1ABpAAwAxv+e/4f/e/98/4P/i/+T/5j/
nf+k/6z/tP+8/8b/zf/Q/9T/1//b/9//4P/i/+T/5v/m/+j/5v/l/+f/5//o/+j/6P/o
/+n/7P/t/+v/6v/q/+r/6//r/+z/7f/r/+r/6f/o/+v/6//s/+3/7//v/+//8P/w/+7/
7f/s/+3/7v/v//H/7v/u/+7/7f/u/+3/7f/t/+3/7f/w//H/7//v/+7/7P/v//D/8f/z
//L/8f/w/+//7//u/+7/7v/w//D/8f/x/+7/7v/u/+3/7//v/+//8P/u/+7/7f/t/+//
8P/v/+//7f/v//D/8P/t/+3/6//q/+z/7f/u//D/7//v/+3/6//u/+7/7//w//D/8v/1
//f/9f/1//X/9f/4//n//P////7//f/8//r//P/7//v/+//8//3//v////3//f/7//r/
+v/7//z////8//v/+v/4//v/+v/6//n/+f/5//r/+//7//r/+P/1//f/+P/5//v/+f/4
//f/9v/1//P/8//z//X/9f/1//j/9f/z//D/7v/x//H/8v/1//L/8P/v/+//8f/v/+//
7//v/+//8f/x/+//7//v/+3/7v/v//D/8v/x//D/8P/v/+7/7//v//D/7v/v//D/8v/y
//L/8f/x//L/8v/z//T/8//0//T/8//1//T/8v/y//P/9P/1//X/8v/x//H/8P/w//H/
8//1//T/8//x//D/8v/y//D/8P/v/+//8v/y//D/7//t/+r/7P/u//H/8//z//T/8//x
//H/8f/u/+7/7v/v//D/8P/v/+//7f/t/+//8P/x//P/8//z//H/7v/v/+7/7v/v//H/
8f/0//T/7f/t//D/8v/0//T/9P/0//T/8f/x//P/8//1//X/9v/4//j/+P/4//n/+P/4
//n/+f/9//3//f/5//T/9P/y//L/8//1//b/9v/0//H/7//u/+7/7v/u/+3/7v/v/+7/
7v/r/+r/6P/n/+r/6//s/+3/6//p/+n/6f/o/+j/6P/o/+j/6f/q/+r/6f/o/+j/6v/s
/+z/7P/s/+7/7P/s/+7/7//z//P/8//2//7/CAAVACgARABnAIsAtADkABQBQgFrAYgB
jgF2AUgBAQGkAEcA+P+6/5b/g/97/4D/h/+P/5X/nP+h/6b/rP+w/7b/vP+//8b/zv/T
/9X/2f/a/9r/2v/a/9r/3P/c/93/3//e/97/3f/c/9r/2//e/9//4P/g/+H/4v/g/9//
3//f/+D/4P/g/+D/4v/h/+H/4f/f/9//3//g/+T/4v/h/+D/3v/e/97/3//f/+D/4f/h
/+H/3//e/93/2//b/97/3//h/+H/4P/e/93/3P/b/9v/3f/d/93/3f/d/9z/3P/c/9v/
2v/a/9n/2f/a/9v/2//b/9v/2//c/9z/3P/b/9v/3v/e/9z/2//a/9v/2//a/9r/2//a
/9r/2f/Z/9n/2v/Z/9v/2//b/93/3P/c/9z/2//c/97/3//i/+P/5P/l/+T/4//k/+X/
5v/n/+j/6P/q/+n/6f/p/+f/5//n/+f/6f/p/+f/5v/l/+X/5f/n/+n/6f/p/+j/6f/o
/+j/5//l/+X/5v/n/+r/6v/p/+f/5v/m/+b/5//o/+j/6P/o/+n/5//n/+f/5f/l/+X/
6P/o/+f/5f/k/+T/4//j/+X/4//i/+L/4//l/+P/4//j/+L/4f/i/+H/4//j/+P/4f/h
/+H/4f/i/+L/4v/j/+P/4v/j/+P/5P/j/+P/4//k/+X/5v/m/+f/5f/k/+T/5P/l/+b/
5v/l/+f/5v/k/+T/5P/k/+T/4//l/+X/5v/m/+P/4//k/+X/5f/l/+T/5P/k/+T/4v/i
/+L/4f/j/+L/4//j/+L/4P/e/97/3//f/+H/4v/h/9//4P/h/9//4P/g/+H/4v/i/+X/
5f/j/+P/4v/i/+L/4//j/+X/5f/k/+b/5P/j/+P/4//j/+b/5v/p/+v/7P/s/+z/6v/q
/+r/7P/u/+7/7v/u/+v/6//t/+3/7f/t/+7/8P/y//L/8v/z//L/8v/z//P/9v/3//j/
9f/y//L/8P/w//L/8//z//L/8//x//D/8P/v/+7/7f/r/+3/7f/r/+r/6P/o/+f/5//l
/+X/5f/l/+P/4f/h/+H/3//e/93/3P/d/93/3f/c/9v/2v/a/9z/2//a/9n/2P/a/9r/
3P/e/93/3//f/+H/5P/u//z/CwAiAD4AXQB/AKgA2AAMATgBWwFyAXABTgEYAckAaAAP
AMr/lv94/2n/Z/9u/3f/e/9//4T/i/+U/5r/nv+k/6j/q/+w/7b/u//B/8X/yP/I/8j/
yP/I/8b/xP/F/8n/yf/K/8r/yv/J/8n/y//L/83/zP/M/8z/y//L/8z/zf/N/8z/y//K
/83/zf/O/8//zv/N/8z/zP/P/87/zv/O/87/zv/O/8//zv/O/87/zf/Q/8//z//P/87/
zf/P/8//0f/R/9D/zv/O/87/zv/P/8//z//P/8//0f/Q/9D/0P/O/87/z//P/87/zv/O
/83/z//P/8//0P/P/87/zP/L/8//0P/P/8//zv/P/8//zv/N/83/y//K/8r/y//M/87/
zv/P/87/zf/Q/9D/0f/S/9P/1P/W/9f/2f/Z/9n/2f/X/9f/2f/b/9r/2//c/9z/3v/d
/93/3f/b/9v/2//b/9v/2//Z/9j/2f/Z/9n/2//Z/9n/2f/Y/9n/2P/Y/9f/1f/V/9b/
1//Y/9j/1//V/9b/1v/W/9f/1//W/9X/1P/V/9X/1//Z/9j/1//W/9j/2f/Z/9j/2P/a
/9n/2f/b/9n/2P/Y/9n/2v/Z/9r/2//Z/9n/2//b/9n/2f/Z/9f/2f/Z/9n/2v/Z/9j/
2P/X/9b/1//X/9j/1f/V/9X/1v/Y/9j/1//X/9n/2P/Y/9j/1v/W/9X/0//W/9b/1f/W
/9T/1P/U/9P/1P/T/9P/0v/T/9P/1P/V/9T/0//R/9D/0P/Q/87/zv/O/83/z//O/87/
zf/L/8j/yv/K/8v/y//L/8z/y//J/8j/yf/H/8j/x//H/8f/xv/H/8f/xf/F/8b/xv/G
/8f/xv/H/8b/xP/H/8b/xv/H/8b/xf/H/8b/xf/H/8j/yP/G/8b/xv/E/8T/xP/E/8T/
xv/H/8r/y//J/8n/yv/M/83/zv/P/9H/0f/Q/9D/z//P/8//z//L/8v/zP/L/8z/yf/J
/8j/xv/H/8X/xP/E/8T/xP/E/8P/w//D/8H/wP/B/8L/wv/D/8D/v/++/73/wP+//8D/
wf/A/8D/wP/A/7//v/+//77/wP/A/8H/xP/D/8L/wf/A/8L/xv/I/8z/z//R/9H/0f/U
/9z/6v/5/w4ALgBPAG8AlgDCAO4AGgFBAVoBXAFCARIBxQBkAAkAwP+G/2b/V/9T/1z/
Z/9t/3P/dv97/4L/jv+W/57/pP+n/6r/rv+x/7P/tf+4/7z/vv/A/77/vv/A/8P/xf/F
/8b/xv/G/8b/x//K/8v/y//K/8r/yv/K/8v/zf/P/9D/0P/Q/9D/0v/R/9H/0f/Q/8//
zv/O/87/zP/L/8r/zv/Q/9L/1f/U/9T/1P/T/9X/0//S/9H/1P/V/9n/2//b/9v/2v/Y
/9v/3P/d/9//3v/d/9z/2//c/9z/3f/e/+H/4v/k/+X/5v/m/+b/5f/o/+n/6v/s/+r/
6v/p/+n/6//s/+v/6//t/+//8P/w//H/8f/v/+7/8P/z//b/+v/5//v/+//7//z//P/9
//7/AAACAAUABwAFAAUABQAFAAcACQANABEADwAPAA8ADgAPAA8AEAARABAAEQASABMA
EwATABEAEAARABMAFQAZABkAGQAZABgAGgAaABsAGwAcAB0AHwAhACEAIAAeABsAHAAe
ACAAIwAiACIAIgAiACQAIwAkACUAJgAnACgALAArACkAJgAkACYAJwApAC0ALAAqACkA
KQArACsALQAvADEAMQAzADMANQA1ADUAMwA3ADkAOwA+AD8APgA+AD0APAA9AD0APgBB
AEMARQBIAEYARgBFAEUARgBGAEcASABJAEoASgBJAEoASgBJAEoATQBOAE8ATwBOAE0A
TQBMAE8AUQBUAFcAVgBVAFMAUgBUAFQAUgBSAFUAVQBYAFgAVgBVAFMAUABTAFQAVgBX
AFgAWABWAFMAUgBTAFEAUgBUAFUAVgBWAFUAVQBTAFMAVABUAFQAVQBWAFcAVgBUAFUA
VABUAFUAVgBXAFsAXABXAFcAWgBaAFwAXABcAFwAXABZAFkAWwBbAF0AXQBeAGAAYABg
AGAAYQBiAGIAYwBjAGYAZwBoAGUAYABgAF4AXgBeAF8AXwBeAF4AXQBdAF4AXABcAFwA
WwBbAFsAWQBYAFcAVgBUAFMAVABVAFYAVwBZAFcAVwBXAFYAVgBWAFYAVwBXAFcAVgBT
AFIAUgBUAFcAWABZAFoAXABaAFoAWgBbAF0AXwBjAGYAbAByAH0AjgCkAMUA6wAUAUAB
cAGgAcsB7AEAAvYB0AGVAUAB1wB4ADAAAgDj/9H/yv/R/9//6//0////CAAQABYAHAAi
ACcALAA0ADkAPQBBAEQAQgBCAEIAQABAAEIAQwBFAEUARgBGAEYARABFAEgASQBLAEoA
SgBKAEgARwBHAEcARgBGAEYARgBGAEUARQBFAEUARQBFAEYASABGAEUARABCAEIAQgBD
AEEAQgBDAEMARABDAEMAQwBCAEEAQwBDAEEAQQBAAD4AQABAAEAAQQBBAEEAQQBBAEMA
QgBCAEIAQABAAEEAQQBAAEAAQAA/AD0APQA9AD4APwBAAEAAQQBAAEAAPgA9ADwAPQA9
ADwAPAA9ADwAPAA6ADkAOAA4ADcAOQA5ADkAOQA4ADgAOAA3ADgAOgA7AD4APwBAAEEA
QQBBAEMARQBFAEUARQBEAEYARQBFAEUAQwBDAEMAQwBGAEcARgBGAEQAQwBCAEMARQBF
AEUARABFAEQARABDAEIAQQBBAEEAQgBCAEEAPwA+AD4APgA/AEAAQABAAEAAQQA/AD8A
PwA9AD0APQBAAEAAPwA9ADwAOwA5ADgAOQA5ADgAOAA5ADkANwA3ADcANQA1ADcANwA3
ADcANwA1ADMAMwAzADQANAA0ADUANQA1ADUANAA0ADMAMwAzADQANQA2ADYANwA1ADQA
NAA0ADMANAA0ADMANQA0ADIAMgAxADAALwAtAC4ALwAxADIAMAAvAC8ALwAvAC8ALgAu
ADAAMAAuAC4ALAArAC0ALAAtAC0ALAAqACwALAAtAC0ALQAuAC0AKwAqACsAKQAqACkA
KQApACgAKgArACoAKwAoACgAKAApACkAKwArACoAKgAoACcAJwApACkALAAsACsAKwAu
ACwALAAsACwALAApACkAKwArACsAKwAsAC4ALAAsACwALQAwADAAMQAxADEAMQAxAC0A
LAAsACoAKgApACkAKAAmACUAIwAiACIAIwAkACUAJQAjACEAHQAaAB0AHgAeAB8AHQAd
AB0AHQAbABkAGQAZABwAHAAcABwAGQAZABkAGAAaABoAGwAeAB4AHgAeAB4AHAAcAB4A
IAAjACUAJQAlACoAMgA4AEUAWgB2AJsAvQDmABYBSAF6AacByAHYAcYBmAFTAfQAiwAu
AOj/vv+n/6P/qP+v/7n/w//I/8v/zv/W/97/5P/q//H/+P/+/wMABQAJAAoACAAGAAoA
DgASABIAEQAPAA4ADgANAAwADgAPABIAEwATABIAEgASABEAEQASABMAFAAUABQAFAAS
ABEAEQARABMAEwATABQAFgAUABMAEgASABIAEgATABMAFAAVABUAEwARABAADwARABEA
FAAVABMAEwASABAAEgASABIAEwATABMAEwATABIAEAAPAA4ADwAQABIAEwAQABAAEAAP
AA8ADwAPABAAEAAQAA8ADwAPAA4ACwAJAAoADQAPABAADQANAAsACgALAAsACwAMAAsA
DQANAA0ACwAKAAoACgAOABAAEwAVABMAEwATABMAFQAVABcAGQAaABsAHAAcABoAGQAZ
ABkAGgAbABwAHQAbABsAGQAYABgAGQAaAB0AGwAbABsAGgAcABoAGQAXABgAGQAbAB0A
HAAcABsAGQAYABgAGAAZABwAHAAcABwAGQAXABcAFwAXABcAFwAaABgAFwAVABQAFQAV
ABYAGQAXABYAFgAXABcAFQAVABUAFwAXABkAGQAYABcAFgATABUAFQAVABYAFgAWABcA
FwAVABUAFAAUABUAFwAZABwAGwAaABgAFwAXABYAFgAWABkAGgAaABkAGQAYABYAFgAY
ABoAHAAdABsAGQAYABYAFwAXABgAGQAZABkAGAAYABgAGAAWABYAGQAZABwAHAAbABkA
FgASABQAFAAVABUAGAAaABoAGQAXABcAFAAUABQAFQAWABYAFwAXABUAFQAUABQAFAAV
ABcAGQAZABgAFwAUABIAEQASABMAFwAYABgAGQAZABgAGgAaABoAGgAdACAAHwAeAB0A
HAAbABsAHQAdAB8AHwAgACIAIAAgACAAIQAiACIAIwAjACUAJQAlACEAHwAgAB8AIAAi
ACMAIwAiAB8AHQAcABwAHgAeAB4AHQAbABsAGQAYABgAGAAXABcAFwAXABcAFwAZABcA
FwAXABgAGAAYABgAGQAZABkAGAAWABYAFwAaABoAGgAaABoAGgAYABoAHgAhACMAJwAn
ACgAKgAyAD8AUABqAIsArQDUAAIBMgFkAZEBuAHQAc4BrAFxAR4BuQBaAAwA1v+5/63/
sP+7/8P/y//Q/9P/2P/c/+L/5v/u//X//P8CAAcADQAPABAADgAQABAAEgAWABgAFwAV
ABQAFAATABIAEwAVABkAGwAZABgAGAAYABcAFwAYABkAGgAaABoAGgAYABcAFwAXABkA
GQAZABoAHAAaABkAGAAYABgAGAAZABsAHAAdAB0AHQAbABoAGQAZABkAHAAdABsAGwAa
ABgAGgAaABoAGwAdAB0AHQAdABsAGgAaABoAGwAcAB4AHwAeAB4AHgAdAB0AHQAdAB4A
IAAgAB8AHwAeAB4AHAAbABsAHQAeAB4AHwAfAB0AHAAbABsAGwAcAB0AHwAfAB8AHgAc
ABsAGgAeACAAIwAlACUAJQAlACUAJwAnACkAKwAsAC0ALgAuACwAKwArACsALAAtAC4A
LwAvAA==
         </WaveFormData>
      </LeadData>
   </Waveform>
</RestingECG>
