# Supplementary material for: Detection of Left Atrial Enlargement Using a Convolutional Neural Network-Enabled Electrocardiogram
Source: Front Cardiovasc Med. 2020 Dec 17;7:609976. doi: 10.3389/fcvm.2020.609976 (PMC7773668; doi:10.3389/fcvm.2020.609976)
Supplement: Supplementary file 1 [file Data_Sheet_1.ZIP › hyp/1802017149_4966_00000004.XML]

<?xml version="1.0" encoding="Windows-1252"?>
<!DOCTYPE RestingECG SYSTEM "restecg.dtd">
<RestingECG>
   <PatientDemographics>
      <PatientID>1802017149</PatientID>
      <PatientAge>74</PatientAge>
      <AgeUnits>Years</AgeUnits>
      <Gender>Female</Gender>
      <PatientLastName>huangjiezhen</PatientLastName>
   </PatientDemographics>
   <TestDemographics>
      <DataType>Resting</DataType>
      <Site>1</Site>
      <AcquisitionDevice>MAC55</AcquisitionDevice>
      <Status>Unconfirmed</Status>
      <Priority>Normal</Priority>
      <AcquisitionTime>09:12:25</AcquisitionTime>
      <AcquisitionDate>03-08-2017</AcquisitionDate>
      <CartNumber>1</CartNumber>
      <AcquisitionSoftwareVersion>009C</AcquisitionSoftwareVersion>
      <XMLSourceVersion>MAC5000 v1.0</XMLSourceVersion>
   </TestDemographics>
   <RestingECGMeasurements>
      <VentricularRate>69</VentricularRate>
      <AtrialRate>69</AtrialRate>
      <PRInterval>146</PRInterval>
      <QRSDuration>66</QRSDuration>
      <QTInterval>368</QTInterval>
      <QTCorrected>394</QTCorrected>
      <PAxis>-8</PAxis>
      <RAxis>21</RAxis>
      <TAxis>-34</TAxis>
      <QRSCount>11</QRSCount>
      <QOnset>230</QOnset>
      <QOffset>263</QOffset>
      <POnset>157</POnset>
      <POffset>210</POffset>
      <TOffset>414</TOffset>
      <ECGSampleBase>500</ECGSampleBase>
      <ECGSampleExponent>0</ECGSampleExponent>
   </RestingECGMeasurements>
   <Diagnosis>
      <Modality>Resting</Modality>
         <StatementCount>3</StatementCount>
         <LabelText>12SL ��ϳ���</LabelText>
      <DiagnosisStatement>
         <StmtFlag>ENDSLINE</StmtFlag>
         <StmtText>�������</StmtText>
      </DiagnosisStatement>
      <DiagnosisStatement>
         <StmtFlag>ENDSLINE</StmtFlag>
         <StmtText>T ���쳣���ɿ���Ϊ�²���ļ�ȱѪ</StmtText>
      </DiagnosisStatement>
      <DiagnosisStatement>
         <StmtFlag>ENDSLINE</StmtFlag>
         <StmtText>�쳣 ECG</StmtText>
      </DiagnosisStatement>
   </Diagnosis>
   <Waveform>
      <WaveformType>Rhythm</WaveformType>
      <WaveformStartTime>0</WaveformStartTime>
      <NumberofLeads>8</NumberofLeads>
      <SampleType>CONTINUOUS_SAMPLES</SampleType>
      <SampleBase>500</SampleBase>
      <SampleExponent>0</SampleExponent>
      <HighPassFilter>16</HighPassFilter>
      <LowPassFilter>150</LowPassFilter>
      <ACFilter>NONE</ACFilter>
      <LeadData>
         <LeadByteCountTotal>10000</LeadByteCountTotal>
         <LeadTimeOffset>0</LeadTimeOffset>
         <LeadSampleCountTotal>5000</LeadSampleCountTotal>
         <LeadAmplitudeUnitsPerBit>4.88</LeadAmplitudeUnitsPerBit>
         <LeadAmplitudeUnits>��V</LeadAmplitudeUnits>
         <LeadHighLimit>2147483647</LeadHighLimit>
         <LeadLowLimit>268435456</LeadLowLimit>
         <LeadID>I</LeadID>
         <LeadOffsetFirstSample>0</LeadOffsetFirstSample>
         <FirstSampleBaseline>0</FirstSampleBaseline>
         <LeadSampleSize>2</LeadSampleSize>
         <LeadOff>FALSE</LeadOff>
         <BaselineSway>FALSE</BaselineSway>
         <ExcessiveACNoise>FALSE</ExcessiveACNoise>
         <MuscleNoise>FALSE</MuscleNoise>
         <LeadDataCRC32>3135977636</LeadDataCRC32>
         <WaveFormData>
/P/8//z//P/8//z//P/8//r/+v/6//r//P/8//z//P/5//j/9//2//j/+v/8//7//f/8
//v/+v/5//j/9//2//j/+v/8//7/+//6//n/+P/7//z//f/+//v/+v/5//j/+P/4//n/
+f/8//z//P/5//r//f/+/////P/8//v/+v/6//v/+//5//n/+//7//v//v///wAAAgD/
//7//f/8//3/AAAEAAUAAwACAAEAAAAAAAEAAwADAAQABAAEAAIAAgACAAIABQAGAAgA
CQALAAoABwAGAAUABwAHAAYABQAEAAMA///7//f/9v/1//T/9f/2//f/+v/4//b/9v/2
//T/9P/1//X/8//z//P/8//z//P/8//z//f/9//z/+//8//1//P/9v8CAAwAFAAiADAA
NwBAAE0AVQBdAGYAaABhAFgATQA3AB0ACwD+//b/7v/s//L/9v/4//z/+P/2//T/8v/y
//T/9f/2//b/9//2//T/9P/y//P/8//0//f/+f/6//v/9//0//X/9P/0//X/9//4//X/
9P/x//D/8f/x//H/8//2//b/8//2//T/8//z//P/9f/2//j/+P/6//r/+v/3//b/9f/0
//b/+P/5//n/+P/3//T/9f/2//T/9f/5//z//P/8//z/+//4//r/+f/5//z//f8BAAIA
/v/9//3//////wEAAgACAAQABAAFAAUABAAGAAcACQANABAADgAPAA8ADgANAAwADwAS
ABIAEgAUABQAFAARAA8ADwAPAA8AEQARABAADgANAAoACgAKAAoACgAKAAgABgAEAAMA
AQAAAAAAAAAAAAQABAACAAIA/f/9//3//P/+//7//v/+//7//v/8//r/+v/6//r//P/+
//7//f/7//r/+v/6//r/+P/5//z//P/+//v/+v/5//f/+P/7//z//v/+//z/+f/3//X/
9f/2//n/+//8//z/+//5//j/9//1//b/+f/5//f/+P/4//j/9v/1//T/9P/5//r/+v/7
//v/+//5//b/9P/0//f/+v/8//z//P/8//v/9//1//T/+f/5//z//v/7//v/+v/5//n/
+v/7//z/+v/6//r/+v/3//b/9f/0//b/+P/8//z//P/9//v//P/5//j/9//3//n/+//8
//3/+//5//X/9P/2//f/+f/5//v/+//7//n/+f/5//n/+v/6//z//P/6//r/+P/4//j/
+P/7//v//P/8//z/+f/5//v//f/9//3//v/8//z//P/9//r/9//4//n//P/9/wAAAQD/
/wAAAAAAAP7//v/+/wAAAwADAAMAAgD///7//v///wIAAwAFAAYABgAEAAIAAgAAAAMA
AwAEAAYABwAHAAUABAADAAIAAQABAAEA//////n/9f/0//T/9P/0//T/9P/0//b/9P/y
//D/8P/w//D/8v/z//T/9f/y//H/8P/v//H/8//1//X/8//z//P/8//x//L//P8KABYA
IAAsADUAQABJAFMAYQBsAHQAcQBoAFkARQAtABUABgD8//L/7v/y//j/+P/4//r/+v/4
//b/9v/5//n/+f/4//f/9v/0//T/8f/x//D/8P/z//X/9v/3//b/9P/2//b/9v/3//n/
+v/5//j/9f/0//P/8//z//X/+P/4//X/+P/0//P/8//z//X/9v/4//j/+P/4//j/9f/1
//X/9f/4//r/+//7//r/+f/2//f/+P/1//X/+P/6//r/+v/6//n/9f/4//j/+f/6//v/
//8AAPv/+f/4//n//P///wEAAgABAAAAAAD//wMABgAIAAsADAAOAAsACwAKAAoACgAK
AA4AEgATABQAEwASABEADQANAA0ADQANAA8ADwAOAAwACgAGAAUABAAFAAYABwAGAAQA
AgABAP//+v/6//r/+v/+//7//P/8//f/9//3//b/+P/4//j/+P/4//j/9v/0//L/8v/y
//T/+P/4//f/9f/y//L/8v/y//T/9f/4//j/+P/1//T/8//z//T/9//4//v//P/7//n/
+P/1//T/9P/3//n/+v/6//r/9//1//P/9f/2//n/+f/3//j/+P/4//T/8//y//L/8//0
//T/9f/1//X/8//w//H/8v/2//r/+P/4//j/+P/2//P/8v/y//X/9f/4//r/9//3//b/
9f/1//b/9//4//n/+v/7//z/+f/4//f/9v/3//r///8AAP3/+//2//T/9P/0//T/9f/4
//n/+f/5//r/+f/2//b/+P/5//v/+//5//n/+f/3//f/9//3//j/+v/6//r/+P/z//D/
8//1//j/+f/5//n/+f/4//P/8//0//X/9f/3//z//v/6//f/9v/1//T/8//z//T/9P/1
//P/9P/3//b/9f/0//T/9//4//n/+//5//f/+f/7//3//f////////8AAAAAAAAAAAAA
AAACAAYABwAIAAgABAACAAEAAQADAAMABAAEAAUABAADAAQAAwAFAAQABAAGAAkACwAL
AAgABwAGAAUABgAFAAIAAQD///v/+v/6//n/+P/3//b/9//6//n/+P/3//b/9f/0//X/
9f/1//X/9v/3//j/+f/3//X/9f/3//n/9//1//n/+//8/wIADAAaACoAOABJAFIAXQBt
AHkAfgB8AHMAaABZAEMALQAdABAAAgD4//T/9v/4//j/AAAEAAEA/v/7//r/+v/5//j/
9v/2//b/9f/2//T/9f/1//b/+P/5//n/+f/6//j/+v/6//f/9//4//j/+f/6//n/+v/4
//f/9v/3//v//P/6//7/+v/5//n/+f/3//j/+v/6//z//P/8//n/+f/5//n//P/+////
///+//7//P/+/wAA+//7//7/AAD//wAAAQABAP3/AAAAAAEAAQABAAQABAACAAEAAQAD
AAMABQAGAAYACQAKAAwADQANAA4ADgAPABMAFgAUABUAFgAWABYAFgAWABgAFwAWABoA
GgAaABcAGQAZABkAGQAaABsAGwAaABcAFAAUABQAFAAUABQAEgARABAAEAAPAAsACgAJ
AAgADAAMAAoACgAHAAcABwAGAAQABAAEAAQABQAGAAUABAACAAIAAgAEAAQABAADAAEA
AgACAAIAAgABAAEAAwACAAMAAQABAAEA///+/////v8AAAIAAgABAAEA/////wAAAAAB
AAEAAAABAP///v/9//r/+v/8//v//v8AAAEAAgAAAP///v/+//7//v/9//3//v////7/
/P/6//r//f8AAAIAAgACAAIABAABAAAAAAACAAEAAwAEAAIAAwADAAMAAQACAAMABAAE
AAQABAAEAAYABgAGAAYAAwAEAAcABgAGAAcABQAGAAIAAgACAAMABgAHAAcABwAIAAcA
BAAEAAMAAwAEAAMABgAHAAgABwAFAAMAAQAAAAUABgAHAAYABAACAAYACQAIAAcABQAD
AAUABgADAAUAAwADAAIAAwAEAAQABAAEAAcAAgAAAAIAAwAEAAUABgAFAAUABgAGAAQA
AQABAAMABAAFAAYACAAIAAgACAAJAAcABQAHAAkABwAHAAkACQAJAAoACgAKAAwADAAM
AA4ADwAPAA8ADgANAAwADAANABEAEQASABIAEAAOAAwADAAOABEAEQASABIAEwATABEA
DwAPAA8ADwAQAA8ADAALAAYAAQD///7/AAAAAAAAAAAAAAIAAAD+//7//v/+//7/AQAB
AAEAAQABAAEAAQABAP////8FAAUAAQD9//v/+f/9/wQADgAYACgANAA8AEcAUABbAGsA
eQCEAIwAiQB8AGkAUwA3AB8AEgAKAAIA/v/8/wIABgAGAAQAAgAAAP7//v8AAAEAAgAC
AP///v/8//z/+v/7//v//P///wEAAgADAAAA/v8AAAAA/////wAAAAACAAIAAAAAAAMA
AwADAAUABQAEAAAAAgACAAEAAQABAAIABAAHAAgABQAEAAMA//////////8CAAQABQAF
AAQAAgAAAAIABAACAAMABwAKAAUABAADAAEAAAAEAAUABwAJAAkADAAMAAkABwAGAAcA
CwANAA4ADgAQABAAEQARABAAEgATABUAGgAcABkAGQAcABwAHAAcAB8AIgAiACIAIQAg
AB8AGwAeAB8AIAAhACAAHwAdABoAFwAUABQAFAAVABYAFwAWABIAEAAPAA0ADAAMAAwA
DAANAAwACQAIAAcABwAHAAYABgAGAAYABgAEAAQAAgAAAAIAAgACAAQABgAGAAUAAwAC
AAIAAgACAAMABQAJAAoABwADAAEA/////wAAAwAEAAQABAACAP/////9//3//v8DAAUA
BgAGAAIA///9//v//f/+/wEAAQD//wAAAAAAAP7//f/8//z/AAACAAMABQACAAEA/v/6
//v//P8AAAQABAAEAAQABAAEAAEAAAAAAAMAAwAGAAgABAADAAEA//8CAAQABgAIAAcA
BgAFAAQABAAEAAQABAACAAQACAAIAAUABQACAAIAAQACAAMABQAEAAUABQAFAAMAAQD9
//z///8BAAQABQAEAAMAAgD//wEAAQABAAIABAAEAAQAAgABAP7/AQADAAQABQAFAAUA
BAACAPz/+////wEAAgAFAAcABgAFAAQA/f8CAAIABAAEAAQABAAEAAQAAwADAAIAAwAB
AAIABQADAAMAAwAEAAIAAgACAAMABgAFAAgACwAIAAcACAAHAAkACgAKAAoACQAIAAcA
CAALAAsACwAKAAwADAANAA8ADgANAA0ADAANAAwACwAMAAoADQANAA4ADQANAAwACQAM
AA0ADgAPAAwACQAEAAEAAAD9//3//v8AAAAAAAAAAP//AAD9//r//f/+////AAD+//3/
/P/7//3//f/9//3/BwADAPv/+f/5//n/+/8BAAMADAAWAB4AJAAuADgAQwBQAF0AbQB3
AHwAeABtAF4ASQAxAB8AFwAOAAAA/v8AAP7//v8AAAIAAgAFAAQAAwAEAAQAAwACAAAA
/v/8//n/+P/7//3//v8AAAAA///9//v/+//6//3//v/9//3//v/+//z//P/6//r//P/9
//7/AQD///7/+v/8//7///8BAAMA///+//7//P/8//z//P/5//r/+//8/wAA//////7/
/P////7/AQAEAP////8CAAQABAAEAAQAAwADAAYABgAHAAUAAwAEAAIABAAFAAcACwAL
AAsACgAIAAoACgALAAsADQAQABIAFQAXABgAFAATABYAGAAaABwAGwAcABoAGAAcABwA
HAAZABkAGQAZABkAFwAXABYAFAAUABIAEwAUABEAEAAPAAwACgAIAAcABQADAAQABQAG
AAYABAAAAP7//f///wEAAgD///7//f/8//z//P/6//j/+v/6//r//P/7//r/+P/1//f/
+P/5//r/+P/5//z//P/8//n/+P/3//n/+v/9//7//P/6//b/8f/0//X/+P/8//v/+//6
//j/+P/1//P/8f/y//T/+P/5//f/9v/0//L/8v/z//T/9v/4//j/9//3//f/9//1//L/
9P/0//f/+v/5//j/9//2//f/9f/1//b/+P/3//n/+v/4//n/+f/5//v//P/9//7//P/6
//j/9v/4//j/+P/4//f/+P/7//r/+f/5//b/9v/2//j/+v/9//r/+f/3//X/9v/3//b/
+P/5//n/+v/5//f/9//3//X/9f/1//X/9v/2//T/8v/u//D/8P/2//v/+P/3//X/8//1
//T/7//v//P/9f/2//n/+f/2//P/8P/y//D/8f/y//L/8f/x//D/8v/y//H/8f/4//j/
9v/1//T/8//y//T/9f/3//j/9v/z//P/9f/z//P/8//0//X/9v/3//n/9v/z//T/9f/3
//f/+f/5//v//P/8//z/+//6//n/+v/////////+//v/+v/6//v//////wAAAAD+//z/
+v/6//r//f/9//7///8BAAIAAQD///////////7//f/6//n/8//v/+7/7v/t/+z/6//q
/+z/8P/w//D/7v/u/+7/7v/t/+3/7f/t//D/8f/y//P/6f/r/+//8f/t/+3/7f/r/+3/
9P/4/wAAEAAgADIAPwBKAFcAYQBrAHQAdABrAGAAUwA7ACMAEQAAAPD/5v/o/+z/7v/y
//b/9v/1//L/7//u/+3/7f/t/+z/7P/s/+v/7P/q/+v/6//s/+7/7//v/+//8P/u//D/
8P/t/+3/7v/u/+//8P/v//D/7v/t/+z/7f/w//D/7f/w/+//7//w//H/7//w//L/8v/y
//L/8v/v/+3/7f/t//D/8P/x//H/8P/w/+7/8P/y/+//7//y//T/9P/0//T/8//v//L/
8v/z//P/8//2//b/8v/x//H/8//1//f/+P/4//v//P/+/////v8AAAEAAwAEAAYAAwAD
AAYABgAGAAYABwAKAAoACgAOAA4ADgALAAgABwAGAAUABwAJAAoACgAIAAQAAwACAAEA
AAD///z//f/8//z/+//1//T/8//y//X/9v/1//b/9f/1//X/9P/y//L/8v/y//T/9P/y
//D/7v/u/+7/8P/y//L/8f/v/+7/7v/u/+7/7f/t/+//7v/v/+3/7f/t/+z/7P/u/+7/
8P/w/+7/6//r/+n/6f/q/+v/7f/u/+7/7v/r/+n/5//l/+b/6f/p/+r/7P/t/+7/6//p
/+f/5v/q/+z/7f/v//H/8f/v/+z/6f/o/+r/7P/s/+z/7P/s/+7/6//q/+r/6//r/+7/
8P/w//H/8f/x//D/8P/w//D/8f/y//P/9P/y//D/7v/s/+z/7v/y//L/8v/z//H/8v/v
/+7/7f/t//D/8f/x//H/8P/v/+z/7P/w//H/8//z//X/9f/1//P/8v/x//D/8P/z//T/
9f/0//H/7v/x//P/8v/z//P/8//x//D/6//r/+z/7f/t/+//8v/y//L/8v/z//D/8P/w
//H/8f/y//L/8v/y//H/8f/w//D/8f/y//T/9f/1//X/8f/y/+//7v/t/+z/7v/v//H/
8v/x/+3/7P/t/+//7//v//D/8f/y//P/9f/1//P/9f/3//n/+f/7//v/+P/4//f/9v/3
//j/+f/8/wEAAQABAAAA/P/6//n/+f/8//3///8AAAAA/v/8//z/+f/7//r/+v/9////
AAD///z/+//6//n/+v/7//r/+//1//H/8P/w//D/8P/w//D/7v/w/+7/7P/s/+z/7P/s
/+7/7//w//H/7//v/+//7//t/+//7//v//H/8//v/+3/7f/0//z/CAAYACQALgA7AEYA
TwBbAGUAcgB6AHcAagBZAEUAKQAVAAgA+P/s/+z/8v/2//b/+P/4//b/9P/y//L/9f/1
//X/9P/z//L/8P/w/+7/7//v//D/9P/1//X/9f/0//L/9P/0//b/9//5//r/+f/4//X/
9P/z//P/8//1//f/+P/2//r/9f/z//L/8f/z//T/9v/2//T/9P/0//H/8v/z//T/+P/2
//f/9//2//j/9v/4//r/+P/5//3/AAD9//z/+//5//f/+v/6//v//P/9/wEAAgD9//v/
+v/7/wAAAwAFAAYABgAGAAcABwAGAAgACQALABEAFAASABMAEwASABEAEAATABYAFgAW
ABgAGAAYABUAEwATABMAEwAUABUAFQAUABIADgANAAwADQAOAA8ADgAOAAwACwAJAAYA
BgAGAAYACAAIAAYABgACAAEAAAD+/wAAAAAAAAAAAgACAAAA/v/+//7//v8AAAMABAAE
AAMA///+//3//P/+////AgACAAIA///+//3//P/8//7//v///wAA///9//3/+//7//z/
AQADAAQABAACAP///f/7//3//v8BAAEAAAAAAP///v/6//n/+P/4//v//P/8//3//v//
//7//P/6//r//f8AAAAAAAAAAAAAAAD9//z//P8AAAEABQAIAAIAAQD///3///8AAAEA
AgAFAAYABwAIAAQAAgAAAP7/AAACAAYABgAFAAUAAgACAAAAAAAAAAEABAAFAAUABQAE
AAMAAAAAAAQABQAHAAcABwAHAAcABQAEAAMAAgACAAQABAAEAAIAAAD+/wIABQAEAAMA
AQD//wIAAgD+////AAABAAEAAwAFAAQAAwACAAMAAAAAAAAAAgADAAUABgAEAAAA//8A
AAIAAgACAAIABQAFAAYABgAFAAEAAAABAAIAAwAEAAYABAAEAAQABQAHAAUABwAJAAkA
CQALAAsACQAKAAoACgALAAwADQAQABMAEwATABIADgAMAAsACwAPABEAFAAWABUAEgAP
AA4ADwATABQAFgAUABUAFQATABIAEQAQAA8ADgANAAoACQAIAAUABQAGAAQABAAEAAQA
BAAGAAQAAgACAAIAAgACAAQABQAGAAcABAADAAIAAQAFAAcACwAJAAMAAQD///v/AQAO
ABgAJAAuADQAPgBJAFYAYwBtAHkAfgB+AHcAbABbAEEAJwAbABAAAgD8/wQACgAKAAoA
DAAGAAYABAACAAIABAAFAAYABgAFAAQAAgACAAIAAwADAAQABAAFAAUABQACAAAAAgAC
AAMAAwAEAAQAAgACAAAAAAABAAEAAQADAAUABgAEAAgABQADAAIAAQACAAQABwAIAAUA
BAADAP//AAABAAIABgAIAAkACQAIAAcABAAFAAYABAAFAAkADAAIAAYABAABAAEABAAE
AAUABwAHAAoACgAIAAcABwAJAA0ADwAQABAADwAOAA4ADQAPABIAFAAXABwAHgAbABsA
GgAaABoAGgAdACAAIAAgACAAIAAgAB0AHwAfAB8AHwAfAB8AHgAcABoAFgAVABQAFAAU
ABQAEgAQAA4ADQALAAoACgAKAAoADgAOAAwADAAGAAUABAACAAMABAAFAAYABAAEAAIA
AAACAAIAAgAEAAQABAADAAEAAgACAAIAAgACAAMABgAGAAUAAQD///3///8AAAMABAAE
AAQAAgD//////f/9//7/AQADAAQABAACAP///f/7//v//P////////8AAAAAAAD/////
//8AAAIAAgABAAEA//////3/+v/6//r//f8AAAAAAAAAAAAAAgD///7//v//////AgAE
AAEAAQAAAP//AAACAAQABgAGAAYABgAGAAQAAgAAAP7/AQAEAAkACgAGAAUAAQAAAP//
AAABAAMAAgADAAMAAwACAAEA/v/+/wEAAwAGAAcABAADAAIA//////////8AAAIAAgAC
AAAA///8////AQAAAAEAAQABAAEAAAD7//v//v//////AQAEAAQABAAEAAIA/v/9//z/
AQABAAAAAAD8//r/+v/6//r//f/9//7//v8AAP3//f////7//f/8//z///8AAAEAAwAC
AP//AAABAAEAAQADAAMABAAGAAcACAAHAAYABQAGAAsACwALAAoACAAGAAUABQAIAAkA
CwAMAAsACAAFAAQABAAHAAcACAAKAAsACwAJAAcABwAHAAcACQAJAAcABwACAP3/+//6
//r/+v/6//r/+//+//3//P/5//j/9//2//j/+f/6//v/+//7//v/+//3//n//f/7//n/
+f/5//n/+f/8/wYAFAAkADIAQABJAFIAYwBxAHkAgACGAH0AcABjAEsALQAXAAwA/v/0
//L/9v/6/wAABgAEAAIA/v/6//j/+f/5//n/+P/6//r/+f/6//j/9//1//T/9//5//r/
+//4//b/+P/4//f/9//4//j/+f/6//n/+v/6//n/+P/5//r/+v/3//r/9v/1//X/9f/2
//j/+//8//z//P/8//n/+f/5//n//P/+///////+//7//P/+/wAA/f/9/wAAAgACAAIA
AgABAP3/AAAAAAEAAgADAAcACAAIAAcABwAJAAkACQAIAAYACwAMAA4ADwAOABAAEQAT
ABcAGgAYABkAGgAaABoAGgAZABwAHAAcAB4AHgAeABsAHQAdAB0AHQAdAB0AHAAaABsA
GAAYABgAFgAWABYAFAAUABIAEQAPAAoACgAKAAoADgAOAAwADAAGAAUABAACAAMABAAF
AAYABgAGAAQAAgD///7//f/+/wIAAgABAP//AQACAAMABAADAAMABQAEAAIA///+//3/
/f/+/wEAAgAEAAQAAgD///3/+//7//z//v///////v////3//P/7//n/+v/9//3//f/+
//7//v/6//n/+P/4//r/+v/5//n/+//7//n/9v/2//b/+f/8//r/+v/6//r/+//5//n/
+v/7//v//v8AAP7//////////P/8//z//P/8//z//P/8//3//P/7//r/+v/8/wAAAAAB
AAEA/v/+//v/+v/5//n/+v/7//v/+//8//v/+P/4//j/+f/7//v//f/9//3/+//5//n/
+f/6////AAABAAAA+//4//v//f/9//3//P/7//7//v/6//v/+f/5//j/+f/8//z//P/8
//v/+P/4//j/+v/7//3//v/+//7//f/9//j/+P/5//z//v/+//7//v/7//n/+P/2//f/
9f/2//n/+f/5//n/+v/5//j/9//3//r/+f/8/////v/9//7//f8AAAIAAwAEAAIAAgAC
AAQABQAFAAUABAAGAAYABwAJAAkABwAGAAQABAACAAAAAAAAAAMAAwAEAAIAAwADAAEA
AwAFAAcACQAFAAMA///9//v/9//2//b/9v/2//b/9v/z//T/8f/u//H/8v/z//T/8//z
//P/8//1//X/9f/1//n/+f/1//P/7//t/+v/8f/5/wQADAAYACAAKgA2AD8ATgBhAG8A
fwCIAIIAcQBkAFEAMwAdABMABAD4//T/9P/2//L/8P/2//r/+//6//n/+v/4//f/9v/0
//X/9P/y//L/8//1//b/+P/1//P/8P/t//D/8P/0//b/9f/1//b/9v/0//T/8v/y//b/
9//4//v/+//6//b/+P/5//n/+v/7//j/+P/5//j/+P/4//j/9f/3//n/+/8AAPz/+//5
//b/+f/4//v//v/5//n//P/+//z//P/8//v//P8AAAEAAwABAP//AAD+//////8AAAMA
AwAFAAYABgAIAAgACQAJAAwADgAPABEAEgASAA0ACwAQABIAFAAWABUAGAAYABgAGQAY
ABcAEwAVABUAFQAVABMAEwASABAAEQAQABIAFAATABIAEQAOAAwACgAJAAcABwAIAAkA
CgAIAAYAAgAAAP//AQADAAQAAgACAAIAAgAAAAAA/v/8//7/AAACAAYABAACAP//+//9
//7///8AAP////8BAAAAAAD9//z/+//+/wAABAAGAAQAAgD+//n//P/7//z//v//////
/v/8//3/+//6//n/+//8///////8//z/+//6//v/+//7//z//v/+//3//f/9//3/+//4
//n/+v/+/wIA///+//3//P/+//3//v8AAAAA//8BAAIAAQABAAAA//8BAAIAAwAEAAMA
AgABAAAAAwAEAAUABgACAAIABAACAAMAAwAAAAAAAQACAAMABQACAAEA///9//7////+
/wAA/////wAA///9//3//f/7//7///8AAAIAAwACAAEA/v/9//z/AQAFAAUABQAEAAMA
BQAEAP////8CAAMAAwAFAAYABAACAAAAAgAAAAEAAgABAAEAAgACAAIAAAACAAMABAAF
AAYABgAFAAUABAAFAAMABAAHAAUABQAFAAYABQAEAAMAAwAGAAUACAALAAoACQAKAAkA
CwAMAAwADAANAA4ADwASABEADwANAAoADAAOABEAFQAVABMAEgAQABEAEAAPABAAEgAV
ABUAFgAVABUAFAARABQAFQAWABcAEwARAA0ACwAIAAUABQAGAAQABAAEAAQAAwAEAAEA
/v8AAAAAAAAAAP7//f/8//v//f/9//3//f/9/////f/7//f/9//3//n//f8EAAoAEgAY
ACAALAA7AEYAUwBlAHMAggCIAH0AaABVAEEAJwAVAA4AAgD2//T/9P/0//D/8v/4//v/
+v/5//r/+P/3//b/9P/z//L/8P/w//L/9f/3//r/9//1//L/7//w/+7/8P/w//H/8f/y
//L/8P/w/+7/7v/x//H/8f/z//L/8P/r/+z/7P/t/+//8f/w//D/8f/w/+//7v/t/+n/
6//r/+v/7v/s/+3/7f/s/+z/6v/s/+7/6v/p/+v/7P/s/+z/7P/r/+f/6v/q/+v/6v/p
/+v/6v/p/+n/6v/t/+7/7//v/+7/7v/u/+//7//y//T/9f/3//j/+v/3//f/+P/4//j/
+P/5//z//P/8//3//P/7//f/9//3//f/9//0//P/8f/u//D/7v/v//D/7//u/+3/6v/o
/+b/5f/j/+T/5v/o/+r/6P/k/97/2v/Z/9v/3f/e/9z/2v/Y/9b/1v/W/9T/0v/V/9b/
1//a/9j/1v/T/8//z//Q/9H/0v/P/8//0f/Q/9D/zf/M/8v/yf/K/83/zv/M/8r/xv/B
/8T/w//E/8b/yP/J/8n/yP/I/8X/w//B/8P/xP/H/8f/w//C/8D/vv+//7//v//A/8D/
wP+//7//vf+9/7v/uP+5/7r/vv/C/77/vP+6/7j/vP+7/7z/vv+//73/vv++/7v/u/+6
/7n/uv+8/77/wP++/7z/uv+4/7j/uP+4/7j/t/+4/7v/uv+5/7n/tv+2/7T/tP+0/7X/
tP+1/7X/tf+0/7P/sP+w/7H/sf+y/7H/sf+x/7H/r/+t/63/rf+u/63/rP+r/6j/qf+o
/63/sf+w/6//rf+r/63/rP+n/6f/qP+p/6n/q/+q/6j/pv+k/6T/ov+j/6T/o/+j/6T/
pP+k/6T/o/+j/6L/ov+j/6T/pP+j/6H/n/+f/53/nv+g/5//n/+f/6D/n/+e/5v/mP+j
/6P/nv+b/5r/mP+Y/5j/mP+Z/5r/m/+c/5r/mv+a/5r/m/+c/53/nv+e/57/nv+e/57/
nv+e/57/nv+e/57/nv+d/5z/m/+a/5r/mv+a/5r/mP+Y/5j/mP+W/5b/lv+W/5n/mv+b
/5z/m/+a/5n/mP+V/5T/k/+S/47/jP+K/4j/hf+E/4P/gv+F/4b/h/+I/4b/hP+C/4D/
gf+C/4P/hP+C/4L/gv+C/3//fv99/3z/ff9+/3//gP+G/4r/jv+S/53/qP+z/77/y//Y
/+X/8v/0//T/9P/0/9//zP+5/6b/mf+M/3//cv91/3b/d/94/3j/eP94/3j/df9y/2//
bP9s/w==
         </WaveFormData>
      </LeadData>
      <LeadData>
         <LeadByteCountTotal>10000</LeadByteCountTotal>
         <LeadTimeOffset>0</LeadTimeOffset>
         <LeadSampleCountTotal>5000</LeadSampleCountTotal>
         <LeadAmplitudeUnitsPerBit>4.88</LeadAmplitudeUnitsPerBit>
         <LeadAmplitudeUnits>��V</LeadAmplitudeUnits>
         <LeadHighLimit>2147483647</LeadHighLimit>
         <LeadLowLimit>268435456</LeadLowLimit>
         <LeadID>II</LeadID>
         <LeadOffsetFirstSample>0</LeadOffsetFirstSample>
         <FirstSampleBaseline>0</FirstSampleBaseline>
         <LeadSampleSize>2</LeadSampleSize>
         <LeadOff>FALSE</LeadOff>
         <BaselineSway>FALSE</BaselineSway>
         <ExcessiveACNoise>FALSE</ExcessiveACNoise>
         <MuscleNoise>FALSE</MuscleNoise>
         <LeadDataCRC32>3311961623</LeadDataCRC32>
         <WaveFormData>
9v/2//b/9v/5//r/+//8//7//v/+//7//P/6//j/9v/4//r//P/+//z//P/8//z/+v/6
//r/+v/4//j/+P/4//j/+P/4//j/+//8//3//v/8//r/+P/2//f/+P/5//r/+P/4//j/
9v/3//j/+v/7//z//f/+//7//f/6//n/+P/8//z//P////7//v/9//3//P/8//v//P//
/wEAAwADAP///v/7//n/+//7//z//P/+//7//v/8//n/+P/4//f/+v/8//7/AAD7//n/
+P/3//r//P8AAAMAAwADAAEA///6//r/+f/5//v/+//7//n/9v/0//L/8f/z//P/9f/2
//T/9P/x//H/7f/v//D/8f/z//P/8//z//P/7//r/+3/+v8JABcAHwAnACoAMAA8AEQA
SgBQAFwAZgBpAF8ASAA1ACoAGwANAAkACAAEAAEAAQD7//T/9v/6//f/8//0//T/9f/2
//f/9v/0//T/8v/x//H/8f/y//P/9P/0//P/8//z//P/9P/2//f/9//1//L/8P/v//L/
8v/y//T/9v/2//T/9P/y/+//7f/t//H/9P/2//f/9f/z//D/7v/w//H/8v/0//b/9v/1
//P/8P/w//H/8f/1//X/9v/2//L/8f/x//H/8//0//X/9v/4//b/9v/1//L/8f/w//D/
8//0//b/9//2//P/8f/w//L/8//0//T/9v/2//T/8f/x//L/8v/y//X/9v/2//b/8//w
/+z/6v/t/+7/7//x//P/8//z//L/8P/v/+//7v/w//L/9v/3//X/9P/z//P/9P/0//X/
9//5//n/+f/4//X/9f/1//f/+v/7//v/+v/4//X/8//y//X/9v/2//f/+f/5//j/9//1
//P/8v/y//b/9//3//X/8//y//H/7//w//L/9P/2//T/9P/0//P/8f/v/+//8P/y//P/
9P/1//T/8//x/+//8P/x//P/9P/3//f/9f/z//D/7v/t/+//8v/0//f/+P/6//j/9//3
//X/9v/3//j/+f/5//n/+P/3//X/9P/1//f/+P/7//z/+v/6//n/+f/3//f/+v/6//z/
/f/+//3/+v/5//j/+f/7//v/+//7//n/9//3//b/+P/4//v/+//8//3//v/8//r/+f/4
//f/+f/8//z/+//4//f/9P/0//f/+P/6//r//f/9//z/+//2//b/9P/0//j/+//8//3/
/v/9//r/+f/4//v/+//8//3//v/+//7//P/7//r/+//6//v///8BAAIAAAD///7//v8A
AAIAAwADAAMAAQAAAAAA/P/7//v/+////wAAAQACAP///P/7//r//v//////AAD+//7/
/P/7//n/+f/7//z/AQADAAMAAwAAAP3/+f/4//j/+f/6//v/+f/3//X/9P/x//H/8f/x
//P/9P/0//T/8//z//H/8//2//f/9//3//f/9f/z//P/8//3//7/CQAVAB0AJQAoAC4A
NgBCAEwAVABeAGgAbwBrAFAANwAuACEADwAFAAQAAAD///3/+f/4//b/9P/z//P/9f/2
//j/+v/3//b/9P/0//P/8//0//X/8//z//P/8v/v/+//7//v//P/9v/4//n/9//0//L/
8f/w//D/8P/y//T/9P/y//L/8f/v/+7/7//y//T/9f/1//T/8//x//D/7//v/+//8P/z
//T/9P/z//D/8P/x//H/9P/1//f/+P/z//H/8P/v//H/8v/z//T/9v/0//T/8//w/+//
7v/u/+//8P/y//P/9f/z//L/8v/x//H/8f/w//X/9v/1//P/8P/w/+//7v/w//L/8//0
//P/8v/w//D/8P/w//D/8f/x//H/8f/w/+7/7f/t/+z/8P/y//b/9//2//T/8v/x//P/
9P/2//n/9//3//f/9v/0//P/8v/z//b/9//3//b/9//1//T/9P/1//b/9v/3//X/9f/0
//P/8P/v/+//8P/z//X/9v/1//X/9P/z//H/8f/y//P/9P/2//b/9v/1//P/8f/x//L/
9P/1//b/9//1//X/9P/z//P/8//0//T/9//3//X/8//y//D/7//x//T/9v/5//r/9//0
//L/8f/z//T/9f/2//n/+f/5//j/9v/1//X/9//6//r//P/8//v/+v/4//f/+f/5//z/
/P/////////9//n/+f/5//v//P/9//7////+//v/+v/4//j/+P/7//v//f/9//3/+v/4
//f/9v/1//j//P/9//3/+//5//X/9P/1//b/+P/4//v/+//6//n/9v/2//b/9v/0//X/
9//3//j/9v/1//X/9f/0//P/8//0//X/9v/3//H/8//0//b/9v/2//b/9v/0//T/9P/0
//P/8//z//f/+P/5//j/9f/0//X/9P/1//n/+//8//v/+//7//z/+//8//z/+//9//3/
/v8AAPv/+f/4//f/+P/4//j/+P/6//j/+P/4//j/9//1//T/9//4//f/9//1//X/9//4
//3////////////9//r/+v/2//X/9P/z//X/9f/1//b/8v/x//D/7//x//L/8v/y//H/
8f/v//H/8f/x//D/7//3//f/9f/z//P/9//+/wcAEwAfACcALgA6AEQASABKAFQAXgBm
AGcAWQBCADMAJgATAAMA/f/4//L/9f/5//n/+P/4//b/8f/v//D/8P/x//L/8v/y//H/
8v/w/+//7//v//H/8//1//b/9P/z//L/8f/w//L/8//z//T/8v/x//H/8f/w/+//8P/y
//T/9P/2//X/8//y//P/8//0//T/8//2//f/9//4//b/9f/0//T/9//4//j/9//2//b/
9//3//f/9//4//j/+f/5//r/+//5//j/9//2//j/+P/6//v/+v/5//j/+P/6//r/+//7
//3/+//6//r/+P/5//r/+v///wAA///9//z//P/7//r/+f/6//r/+v/7//z//P/+//v/
+v/5//n//P/9//7//v/7//v//P/8//v//P//////AgACAAIAAwADAAIAAgADAAUABQAF
AAQAAwADAAMABQAEAAUABQAEAAYABQAFAAYAAwACAAAA//8BAAMABAAFAAMAAQAAAAAA
BAAFAAUAAwAEAAQABAADAAEAAAD///7/AQACAAMAAwABAP////8AAP//////////AAAB
AAEAAQD+//3//f/8/wAAAQAAAP/////+//7/AQD//wAAAgACAAQAAgABAAEAAAAAAAAA
AAAEAAUABgAGAAYABQAFAAcABgAGAAgACAAIAAgABwAHAAYABQAHAAYACQALAA0ADQAJ
AAcABQAFAAYABwAIAAkADAALAAwADAAKAAgACQAHAAoACwAMAAoABwAHAAcABwAJAAwA
DAALAAoACQAGAAYABgAGAAcABgAJAAkACAAHAAgACAAIAAgACAAJAAsACwAMAAoACQAJ
AAgABgAEAAMABQAFAAUABQAFAAUABQAGAAUABQAHAAgACgAKAAoACgAHAAQAAwACAAUA
BwAKAA0ADAAKAAgABAAGAAgADAAOAA0ADwAPAA4ACwALAAsADAANABAAEgATABAADQAL
AAoACQAJAAoACwAMAAwADAAMAAoACAAIAAgACgALAAsADAAJAAgABQADAAUABQAHAAgA
CwANAA0ADQAJAAcABAAEAAYABwAIAAkACAAFAAIAAAABAAEAAQABAAUABgAGAAYAAQAB
AP//AQAFAAcACAAJAAcAAQABAAMAAwAJABQAHQAlAC0AMQAyADoASABWAFwAYgBsAHQA
dwBtAFgARwA8ACsAGwAZABYADgALAAcAAwACAAQABgAJAAcABQAEAAQABAACAAAA/f/8
//7///8BAAMAAAD///7//P/8//3//v///wAAAgADAAMA///8//r/+f/8//7/AAAEAAMA
AgD///7/AAD/////AQADAAQABAADAAAA///9//z/AAABAAIABAAEAAQAAwABAP7//v//
////AwADAAQABAD///3//P/7//7/AAACAAQAAgAAAAAA//8BAAEAAQACAAQABAAFAAUA
BAABAP///v///wEAAwAEAAUABAABAP3///8AAAAAAAACAAQABQAGAAIAAAD9//z//v8A
AAIABQACAAEAAAD+//3//f/+//7//f/+/wEAAQABAAAA/////wEAAgAEAAcABQAFAAUA
BAADAAMAAwAFAAgACQAJAAgABAABAP///v8CAAQABQAHAAYABQADAAEAAAD/////AAAF
AAcACAAHAAQAAgAAAP3//v8AAAIABAACAAIAAgABAAEA/////wAAAgADAAQABQAEAAMA
AQD//wAAAQADAAQABAADAAAA/f////7//v8BAAQABgAJAAoACAAEAAEA//8CAAQABgAI
AAcABwAHAAYABgAFAAUABwAJAAoADQAOAA0ADAAKAAkACwALAA4ADgAOAA0ADAAJAAcA
BwAHAAkACgALAAwADQAMAAkACAAGAAkACgAOAA8ADAALAAoABgAHAAcABwAHAAkADAAM
AAsABwAFAAEAAAAEAAYACQAKAAoACQAHAAUABAAEAAQABAAGAAcACQAJAAUAAgAAAP//
AwAEAAUABwAGAAUABAADAAMAAwADAAQACQANAA0ADAAKAAgABgAEAAcABgAHAAgACAAH
AAcABwAGAAYABgAEAAcACAALAAwACQALAAsACgAMAA0ADgAQAA8AEAAQAA8ADgALAAkA
CAAJAAkACgALAAkACAAHAAYACQAIAAkACgAJAAkACAAIAAUABAABAP//AwAFAAkADAAL
AAsACQAHAAgABwAFAAYAAwADAAMAAwABAP///f/8//3///8BAAMAAgAAAP3/+v/5//v/
+/////7///////////8BAP//AQAHAA0AEgAZAB8AJQArADAAPgBQAFoAXgBkAG4AcgBr
AFcARAA9ADQAJQAbABUADAAEAAEA/f///wIACAAKAAkAAwACAAAA///+//7//v/9//7/
/P/7//v/+//6//n/+P/2//f/+f/7//3/+v/6//n/9//5//j/+P/5//r/+v/6//z/+//6
//f/9v/5//n/+v/9//r/+v/5//f/+f/5//j/+P/5//n/+f/6//r/+P/1//H/9P/2//n/
+//7//n/+P/2//b/9//5//v//f/+////AAD9//r/+f/3//j/+f/6//z/+v/4//f/9f/4
//f/9//4//b/9//4//j/+P/4//b/8//1//j/+v/8//n/+P/2//T/9P/0//P/9P/1//b/
9//5//f/9f/z//D/8v/z//X/9v/0//T/9v/1//b/9v/2//f/+P/4//n/+//5//f/9f/y
//P/9f/3//v/+P/3//X/8v/z//H/8P/w//P/9P/0//X/9P/z//H/7//w//H/8//2//b/
9f/z/+//8v/y//L/8f/z//T/9f/2//T/8v/w/+3/7//v//H/9P/z//H/7//t/+//7//u
/+3/7v/v//H/8v/z//H/7f/p/+3/7v/w//X/8//y//L/8P/z//L/8v/z//P/9P/1//b/
9f/1//X/9P/3//f/+P/7//r/+P/4//b/+P/4//f/9//5//n//P/8//r/+f/4//X/9f/3
//n//f/7//n/9//1//j/9//4//j/+P/4//v/+//6//n/+P/0//X/9//5//v/+f/6//j/
9f/1//X/8//0//X/9v/4//j/9//1//L/7//x//L/8//0//L/8f/x/+//7//u/+7/7//y
//L/8v/z//L/8f/w/+//8P/x//L/9P/z//H/7//t//D/8P/x//L/8v/0//T/9P/u/+7/
7P/v//D/8f/y//T/8v/y//L/8v/x//H/8f/z//T/9f/0//L/8v/0//T/9v/5//r/+v/3
//f/9//4//b/+P/5//n/+v/5//n/+v/1//P/8v/x//P/9P/1//b/9P/y//L/8v/y//H/
7//u//H/8v/x//H/8P/v//D/8P/0//f/+P/5//X/8//w//D/7//v/+//7//w/+//7v/u
/+r/6f/o/+f/6v/s/+3/7v/r/+v/6f/r/+r/6//r/+v/7f/t/+3/6//t//H/+P///wkA
FQAfACQAMAA8AEIAQgBMAFgAWgBZAE0ANgAlABoABQD1//H/7v/q/+3/7//x//L/8v/s
/+X/5f/m/+b/5//o/+r/6v/p/+r/6P/n/+f/5//q/+v/7P/s/+j/5//m/+X/6P/q/+v/
6//r/+r/6v/r/+r/6P/m/+b/6P/q/+r/7P/r/+n/6P/p/+n/6v/q/+n/6v/r/+v/7P/q
/+n/6P/o/+v/7P/s/+v/6f/o/+j/5//r/+v/7P/s/+r/6f/p/+n/6P/o/+j/6P/q/+r/
7P/t/+r/6f/o/+j/6v/q/+v/6//t/+v/6v/q/+f/5//n/+b/6v/s/+z/6//p/+j/5v/k
/+f/6P/o/+j/6f/o/+b/5v/l/+T/4//j/+b/5//o/+j/5f/l/+b/5v/n/+j/6//r/+3/
7P/r/+v/6v/o/+f/5//o/+n/6v/q/+v/6//r/+3/7v/v/+//7v/u/+3/7f/u/+z/7P/r
/+v/7v/v/+//7//t/+v/6v/q/+z/7f/t/+v/6//q/+n/5//l/+b/5//o/+n/6v/r/+v/
6v/n/+b/5v/l/+X/5f/l/+b/5//n/+f/5v/l/+X/5P/p/+v/6//r/+r/6P/n/+n/6f/q
/+z/7P/t/+z/7P/t/+z/7P/s/+z/7v/v//D/8P/t/+v/6v/r/+3/7v/x//L/8//0//T/
9f/0//P/9f/0//f/9//3//X/8//z//P/9f/1//X/9f/1//f/9f/1//T/8f/w//L/8f/z
//X/9//2//T/8//y//H/8f/0//T/8//1//X/8//0//L/8v/z//L/9f/3//j/+f/1//T/
8//y//T/9f/3//f/9v/0//P/8//y//D/7v/t/+//8f/z//X/8f/x//H/8v/z//P/8//z
//b/9v/3//j/9v/2//T/8v/1//b/9//2//T/8//y//L/7v/w//L/8v/y//L/8v/w//D/
8P/v/+//8P/x//P/9P/1//T/8f/w//H/8P/y//f/+v/8//n/+f/5//r//P/+///////9
//v/+v/6//r/+f/5//n/+v/6//r/+v/4//b/9v/2//n/+f/4//j/9v/2//T/8//y//H/
8v/y//b/+f/6//v/+f/3//T/9P/z//P/8//z//T/8//y//L/8P/v/+7/7f/w//L/8//0
//D/7//s/+3/8P/x//H/8f/z//H/7//v//H/9f/+/wcAEQAbACEAJAAsADoAQgBIAFAA
XABmAGcAXQBEADEAJgAXAAcAAwAAAP7//f/9//v/+P/2//T/8//z//P/8v/y//L/8//y
//D/8P/x//H/8v/z//L/8f/w/+7/6//r/+v/6//v//L/9P/1//T/8v/x//H/8v/y//L/
9P/1//b/9f/2//L/7//t/+3/8P/y//P/8//z//P/8v/y//L/8f/w//D/8//0//T/8//v
/+7/7v/t//L/9f/5//z/+f/3//b/9f/0//T/9P/0//b/9P/0//P/8f/x//H/8v/z//T/
9v/3//X/8//y//L/8P/x//L/8v/2//j/+P/3//X/9P/y//D/8v/0//X/9v/1//T/8v/y
//D/8P/w//H/8//z//P/8v/v/+//8P/w//H/8v/1//X/9//2//X/9f/0//T/9f/3//n/
+f/5//j/9f/1//X/9//4//n/+f/4//f/9f/0//T/9f/2//b/9//6//v/+//7//n/9//2
//b/+f/7//z/+//5//j/9//1//T/9P/0//T/+P/6//z//f/6//f/9v/2//f/9//3//f/
+f/5//j/9//1//X/9v/2//z//f/8//v/+P/2//X/9//5//r//P/8//r/+P/3//f/+v/8
//7/AAD////////+//z/+//7//3///8AAAMABAAEAAQAAwADAAAA//8BAAAAAwAFAAcA
BwAEAAMAAgADAAMAAwADAAMAAwABAAEAAAAAAAAAAwADAAQABQAGAAQAAgABAAAA//8A
AAQABQAFAAYABQACAAIAAQACAAQABAAFAAUABAADAP///v/9//z//f///wIAAwACAAAA
/////wIAAgACAAMAAwADAAMAAwAAAP///v/+/wIAAwAEAAUAAwACAAIAAgD+/wAAAgAG
AAYABgAGAAYABQACAAEAAAADAAMABAAFAAUABAADAAAAAQACAAUABgAIAAsADAAMAAgA
BwAGAAYACQAMAA4ADwAOAAsACQAIAAcABwAIAAkACAAIAAgACAAGAAQABAAEAAgACQAJ
AAoACQAIAAUAAwADAAMABQAGAAsADQANAA0ACAAFAAEAAAACAAMABAAFAAMAAQD///7/
//////////8BAAIAAgACAP/////9/////v////////8DAAEAAQD///3/AwAQABkAIwAt
ADUAPABEAEwAVABaAGgAdAB4AHUAZQBMAD8ANAAfABUAEQAMAAoABwAFAAcABAACAAIA
AwADAAMAAgACAAIA///+//z//P/9//3//v///wEAAQABAAAA/v/9//z/+//+/wAAAQAB
AP///P/6//n//P/8//z//v/+//7//P/8//z/+//7//3///8AAAAA///+//3/+//6//z/
/f/+/wAAAAAAAP///f/8//z//f/9/wEAAQACAAIA///9//z/+//9//7///8AAP7//P/8
//v/+f/5//n/+v/7//z//v////3/+//6//r/+//9////AAAAAAAA/v/7//r/+v/5//j/
+v/8//3//v/8//r/9//2//j/+v/8/////f/9//3//P/5//n/+v/6//v//P///////v/8
//r/+f/8//z//f////////////7//f/9//3///8CAAMAAwACAAAA/f/7//r//v8AAAEA
AwACAAEA///9//r/+f/5//r//f///wAA///+//z/+v/3//j/+v/8//7//f/8//v/+f/7
//n/+f/6//z//f/+/////P/7//n/9//5//n/+v/6//v/+//5//f/+f/4//j/+//8//7/
AQACAP///P/6//n//P/+/wAAAgABAAEAAQAAAAAA/////wEABAAEAAYABgAEAAIA///9
/wAAAQAFAAYABwAHAAcABQADAAMAAwAFAAcABwAHAAcABgADAAIAAAABAAIABgAHAAYA
BQAEAAAA//////////8AAAQABQAFAAMAAQD9//z//v8AAAMABAAEAAMAAQD///z//P/8
//z//f///wIAAwABAP7//P/7//3//v///wEAAQABAAEAAQD9//3//f/+/wEAAQABAAEA
///6//r/+v/4//r//P/+/wAA/v/8//z//P/7//v//P/9/wAAAgAEAAQAAAD+//7//P//
/wMABQAGAAMAAwADAAQABAAGAAcABwAIAAcABwAIAAUAAwACAAEAAwAEAAUABgAFAAIA
AQAAAP/////+//7/AQACAAEAAQD+//3//v/+/wIABQAGAAcABQADAAAAAAD+//3//P/7
//7//f/8//z/+v/5//j/9//8//7///8AAPr/+f/2//f/+v/7//v/+/8BAAEA///9//3/
AQAIABEAIQArADEAOgBGAE4AUgBWAFwAZgBwAG8AYQBKADsALAAZAAsABwACAPz/+/8B
AAEA/v/+//7/+//9/////v/+//7//f/8//r/+v/4//f/9//3//j/+f/6//r/9//3//f/
9//6//z//f/9//z/+v/5//n/+P/4//j/+v/7//z/+//8//v/+f/4//n/+//8//z/+//7
//v/+v/6//j/9//2//b/+v/8//3//f/6//r/+//7//////8AAAAA/////wAAAQD+//7/
/v/+/////v///////f/9//3//v/+//7//////wEA///+//7//f/9//3//P///wAA///9
//z//P/7//r//P/+////AAABAAAA/v/+//v/+v/5//n/+v/7//z//P/6//n/+f/4//r/
/P8AAAEAAQAAAP/////9//z//P/9/wAAAQACAAIAAAD///7///8AAAEAAQAAAAAA////
/wAA/v/+//3//f///////v/9//z/+//7//z/AAABAAEA//////7//f/7//n/+v/7//z/
/f/+///////8//n/+P/4//v/+//7//v/+f/5//j/9//2//X/9f/0//r/+//6//n/+P/2
//X/9//3//j/+v/6//j/9v/1//X/9//4//n/+v/8//3//v/+//v/+f/4//n/+//8////
AAD+//7//f/9//v/+//+//7/AAABAAIAAQD+//3//P/9///////////////9//3//P/7
//r//P/7//3//f/9//r/9//3//f/9//3//r/+v/5//n/+f/3//j/9//4//r/+v/8//3/
/f/9//n/+P/3//b/+P/5//v/+//8//r/+f/5//n/+P/3//f/+f/5//n/+f/2//X/9P/0
//f/9//3//f/9//2//b/9v/2//j/+P/4//r/+v/6//r/+P/2//T/8v/z//L/8//0//X/
9f/2//f/9//2//X/8v/1//b/+f/6//j/+f/4//b/+P/5//r//P/6//z//f/9//3/+//6
//r/+//7//z//f/8//r/+P/2//f/9v/3//j/9v/1//P/8v/x//D/7f/r/+//8f/1//j/
+P/5//j/9//2//X/8//0//L/8f/w/+//7f/r/+n/6P/p/+v/7f/v/+7/7P/p/+b/5//p
/+n/7f/s/+3/7f/t/+X/6f/r/+//9f/5//7/BwARABcAGwAiAC4APABEAEwAVABcAFwA
UwA9ACoAIQAYAAcA/f/5//T/7P/n/+f/6//w//D/7v/z//P/8f/u/+z/6v/r/+r/6P/o
/+n/6f/q/+v/6P/n/+b/5P/m/+f/6P/p/+f/6P/o/+f/5//m/+b/5//o/+j/6P/q/+j/
6P/m/+b/6v/r/+3/8f/v/+7/7P/p/+n/6f/o/+j/6//r/+v/7P/r/+r/6P/l/+b/6P/r
/+3/7P/r/+v/6v/p/+n/6v/r/+3/7v/v//D/7v/q/+j/5f/p/+v/7f/w/+7/7P/r/+n/
6//p/+j/6P/r/+3/7//w/+7/7P/o/+P/5v/o/+n/6v/q/+r/6f/o/+f/5v/k/+T/5v/m
/+b/5//k/+P/4v/g/+H/4//m/+j/5v/m/+j/5//o/+j/6P/p/+z/7P/t/+//7P/r/+r/
6P/q/+v/7P/v/+//7//u/+z/7f/r/+r/6v/t/+7/7v/v/+z/6//p/+f/6P/p/+v/7v/s
/+v/6f/l/+b/5v/m/+X/6P/q/+z/7v/t/+z/6//p/+z/6//s/+7/7f/r/+n/5//l/+X/
5P/j/+b/5//p/+r/6v/p/+b/4//m/+b/5//r/+j/6P/p/+j/6v/o/+f/5//n/+j/6f/q
/+v/6//r/+r/7P/t/+//8//x/+7/7f/q/+z/7P/r/+v/7P/t//H/8v/x/+//7f/p/+r/
7f/w//X/8v/x//D/7//v/+3/7f/s/+7/7v/x//H/7v/t/+z/6P/q/+v/7P/t/+v/7P/q
/+f/5//n/+X/5v/n/+j/6v/q/+r/6f/n/+X/6P/q/+z/7v/t/+3/7v/t/+z/6v/p/+n/
7f/u/+//8f/t/+v/6f/n/+f/6f/r/+7/7P/r/+r/6f/r/+r/6v/q//D/8P/s/+n/6P/n
/+b/6P/o/+r/7P/s/+v/6//r/+r/6v/q/+j/6//s/+//8P/u/+//7v/s/+3/7//x//T/
8f/y//L/8f/z//H/8P/w/+//7//w//H/8P/u/+z/6v/s/+z/7v/w/+//7//u/+7/7P/s
/+r/6f/q/+v/7v/w//D/8f/w/+//7//v/+7/8P/u/+3/7P/r/+r/5//k/+L/4//l/+f/
6f/p/+j/5v/k/+L/4//i/+X/5f/l/+T/4//f/+H/4//l/+v/7//0//v/AQAHAA0AFAAa
ACgANgA8AEAASgBQAE0AQwAuAB8AFgAJAPv/9f/u/+T/4f/h/+P/5v/q/+z/6f/n/+b/
5P/j/+L/4v/i/+H/4v/j/+P/5P/l/+T/4//i/+D/4f/j/+X/5//k/+T/4//h/+P/4v/i
/+P/5P/k/+T/5v/l/+T/4f/g/+P/4//k/+f/5P/k/+P/4f/j/+P/4v/i/+X/5f/l/+b/
5v/k/+H/3f/g/+L/5f/n/+f/5f/k/+L/4v/h/+H/4f/i/+T/5v/o/+b/4v/g/93/3//h
/+P/5v/k/+L/4f/f/+H/3//e/97/4P/h/+L/4v/j/+L/3//b/9//4v/k/+b/5P/i/9//
3P/d/9z/2v/a/9z/3P/c/93/2//Z/9f/1P/V/9f/2v/c/9r/2v/c/9v/3P/c/9z/3f/e
/97/3//h/9//3//f/97/3v/f/+D/4//h/+H/4P/e/97/3f/d/97/4f/i/+L/4//i/+H/
3//d/9//3//g/+L/4v/h/9//2//c/9z/3P/b/93/3v/f/+D/3P/a/9j/1f/Y/9f/2P/a
/9r/2f/Y/9f/2P/Z/9n/2f/b/9v/3P/c/9v/2f/V/9H/1P/W/9n/3//b/9r/2v/Y/9n/
2P/Y/9n/2//c/93/3v/d/9v/2f/W/9r/2//d/+H/4P/e/97/3P/d/97/3v/f/9//3//i
/+L/4P/f/97/2//b/93/3//j/+H/3//d/9v/3f/b/9v/2v/c/9z/3//f/9z/2//a/9b/
2f/b/93/3//b/9z/2v/X/9f/1//V/9b/2f/a/9z/3P/a/9n/1//V/9X/1v/X/9j/1f/V
/9b/1f/X/9b/1v/X/9j/2P/Y/9n/1v/V/9T/0//U/9X/1v/Y/9f/1f/T/9H/0v/S/9P/
1P/W/9j/2P/Y/9X/1P/T/9D/0v/T/9T/1v/V/9T/1P/T/9H/0f/Q/9D/1P/V/9X/2P/Q
/8v/z//P/9D/0f/S/9P/1P/T/9L/0f/Q/9L/1P/W/9j/2P/Y/9j/2P/W/9b/1v/W/9n/
2v/b/9z/2f/W/9P/0P/R/9L/0//U/9L/0v/S/9L/z//O/83/zP/N/87/z//Q/9D/0P/Q
/9D/0v/U/9b/2P/W/9T/0v/Q/83/zP/L/8r/zP/M/8z/zP/J/8j/x//G/8f/yP/J/8r/
yP/I/8j/yP/H/8b/xf/E/8f/yP/J/8r/z//S/9X/2P/i/+r/8v/6/wIACgASABoAIAAk
ACgALAAgABQACAD8/+7/4P/S/8T/wv/C/8L/wv/D/8T/xf/G/8T/wv/A/77/wP/A/8D/
wP++/w==
         </WaveFormData>
      </LeadData>
      <LeadData>
         <LeadByteCountTotal>10000</LeadByteCountTotal>
         <LeadTimeOffset>0</LeadTimeOffset>
         <LeadSampleCountTotal>5000</LeadSampleCountTotal>
         <LeadAmplitudeUnitsPerBit>4.88</LeadAmplitudeUnitsPerBit>
         <LeadAmplitudeUnits>��V</LeadAmplitudeUnits>
         <LeadHighLimit>2147483647</LeadHighLimit>
         <LeadLowLimit>268435456</LeadLowLimit>
         <LeadID>V1</LeadID>
         <LeadOffsetFirstSample>0</LeadOffsetFirstSample>
         <FirstSampleBaseline>0</FirstSampleBaseline>
         <LeadSampleSize>2</LeadSampleSize>
         <LeadOff>FALSE</LeadOff>
         <BaselineSway>FALSE</BaselineSway>
         <ExcessiveACNoise>FALSE</ExcessiveACNoise>
         <MuscleNoise>FALSE</MuscleNoise>
         <LeadDataCRC32>768313214</LeadDataCRC32>
         <WaveFormData>
DAAMAAwADAALAAoACQAIAAgACAAIAAgACQAKAAsADAAJAAgABwAGAAkACgALAAwACgAK
AAoACgAKAAoACgAKAAwADAAMAAwACwAKAAkACAALAAwADQAOAA0ADAALAAoACQAIAAgA
CAAKAAoACgAKAAoACQAJAAoADQANAA0ADQAMAAsACgAJAAkACgAMAA4AEAARABMAFAAP
ABAAEQARABIAEwATABIADwANAAoABwACAAIAAgD/////AAABAAAA///+//3//P8AAAAA
AAAAAAIAAgACAAIAAQACAAMAAwAGAAcACAAIAAkACQAJAAoACgAMAAwACwAJAAkACAAI
AAcABwAHAAcACgAMAA0ADQAKAAkACQAKAAsADQARABQAEQAPABAADwAQABUAHAAhACUA
JQAaAAYA6//Q/7r/rP+l/6D/ov+l/6v/rf+4/8j/1P/g/+z/+P/+/wQABwAFAAQAAwAC
AAUABgAIAAoADAAMAAsACwALAAwADQANABEAEQARABEAEAANAAwACwAJAAkACgANAA4A
DwAQABAADgANAAwADAAOAA8AEAAQAA4ACgAKAAoADAANAA8AEAAUABIADwAPAAsACgAK
AAkADQAPAA8ADgAMAAsACAAIAAsADAAOAA4ADgANAAoABgAGAAYABgAHAAoACgAKAAkA
BwAEAAIAAQACAAQABQAGAAYABgAFAAMAAAD///3//f///wAAAAD+//j/9f/1//X/9v/2
//b/+P/4//b/9P/z/+//7//v//D/8v/1//b/9v/y//H/8f/x//P/9v/5//v/+v/6//r/
+f/3//j/+v/7/wIAAwAEAAUAAwADAAIAAgACAAMAAwACAAUABgAGAAMAAAAAAAEAAQAE
AAYABwAIAAUAAwACAAEAAgACAAQABAAGAAYABQADAAEAAQACAAMABQAHAAgACQAHAAUA
AwABAAMABQAHAAgABgAGAAgABQADAAMABAAFAAYACQAKAAwACgAHAAYABgAIAAgACgAL
AAsACwAJAAkABwAGAAUABQAIAAoACgAIAAgABwAGAAYACQAJAAoACgALAAoABgAEAAEA
AQACAAIABAAGAAcACAAFAAMAAgACAAUABQAGAAcABwAFAAMAAgAAAAAAAQABAAUABgAH
AAgABgADAAEAAAACAAMABAAEAAYABwAIAAcAAwACAAIAAQAHAAgACAAHAAYAAwACAAEA
AAACAAQABQAGAAQABAAEAAMAAwAEAAUABQAGAAcACAAJAAYABQAEAAQACAAKAAsACwAM
AAwACgAMAA4ADwAPAA8ADwAOAAoACQAFAAEA/f/8//3/+//7//z/+//4//f/9v/2//b/
+P/4//r/+v/6//r/9//2//X/9v/7//3/AQADAAQABAADAAMAAQACAAIABAAGAAUABQAF
AAMAAgACAAEAAgADAAQABgAEAAMAAgABAP3/AAABAAUACQAKAAkACQAIAAkADAAPABYA
HwAlACMAGgAIAOv/zP+0/6b/n/+Y/5T/l/+d/6P/rP+8/8z/2v/k/+z/8v/6//////8A
AAEAAgADAAQABgAIAAgACAAHAAcABQAGAAcABwALAAsACwALAAkABwAHAAcACQAJAAoA
DQALAAsACwAKAAcABwAHAAgACQALAA0ADgALAAYABQAEAAYABwAJAAoADAAKAAcABwAG
AAYABwAHAAkACwALAAoACAAHAAQABAAFAAYACAAIAAcABwAFAAIAAgACAAIAAwAFAAYA
BwAHAAQAAgABAAEAAwAEAAQABAAEAAQAAwABAP3/+//4//f/+v/8//3//P/2//P/8//z
//T/9P/0//b/9P/y//D/7//s/+v/6v/q/+3/8f/z//T/8P/v/+//7//v//L/9f/3//r/
+v/6//n/+f/6//z//f8BAAEAAQABAP/////+//7///8BAAIAAgAFAAYABgADAAIAAgAD
AAMABwAIAAgACAADAAEAAAD//wEAAgAFAAYABgAGAAUAAwABAAEAAgADAAYABwAHAAcA
BAADAAIAAQABAAMABQAGAAgACAAKAAcAAwADAAQABQAGAAkACgAMAAkABQADAAIABAAE
AAYABwAJAAkABwAHAAQABAAEAAUACQAMAA0ADAALAAkABwAGAAkACQAKAAoACwAKAAYA
BAAFAAUABgAGAAkACgAKAAoABwAFAAQABAAFAAUABgAHAAcABQADAAIAAgACAAMAAwAI
AAgACAAIAAUAAwACAAIABAAFAAYABgAFAAUABQADAAIAAgADAAMABgAIAAkACQAHAAQA
AQAAAAEAAwAFAAUABQAEAAMAAwABAAAA/////wcABwAGAAMAAgABAAAAAQACAAIAAgAD
AAQABQAFAAQABAAEAAMABAAFAAYABwAFAAUABQAGAAcACAAIAAcACgAMAAwAEAAQAA8A
DQALAAwACgAFAAMA/v/7//j/+P/4//X/9P/0//f/9v/3//j/9f/0//X/9P/3//j/+f/6
//r/+v/6//z//v///wIAAwAGAAYABQAFAAQABAADAAQABQAFAAYABwAFAAQABAADAAEA
AQABAAIABQAFAAUABQADAAIAAwADAAUACAANAA8AEAARABAAEQAUABsAHQAbABAA+v/d
/8D/qv+c/5P/jP+O/5f/of+t/7z/zP/Y/+D/6P/u//b//v8DAAMABAAFAAYABAAEAAUA
BgAJAAoACgALAAkACgALAAsADwAPAA8ADwAPAA0ADQANAAwACwALAA0ADgAPABAAEAAN
AAsACQAIAAkACwANAA4ADgAKAAoACgAIAAkACwAMABAAEAAPABEADQAMAAwACwANAA8A
DwAOAA4ADQAKAAoACAAIAAkACAAMAA0ADAAKAAkACAAHAAcACgAKAAoACQAJAAgACAAJ
AAYABgAFAAQABQAGAAYABQADAAEA/v/9////AAAAAP7//P/5//n/+f/1//T/8//0//f/
9v/1//X/8f/x//H/8v/0//f/+P/4//f/9//4//n/9v/4//r/+//9//7///////7//v//
////AwADAAMAAwAFAAUABAAEAAMABQAGAAYACQAKAAoABwAEAAQABQAFAAkACgAKAAoA
CgAJAAkACQAHAAYABwAGAAcACAAIAAcABwAHAAgACQAKAAsACwALAAsACwALAAsACQAJ
AAkACAAJAAoADQALAAkACQAKAAsACQALAAsADAAOAAsACgAKAAoACgAMAA0ADgAPAA4A
DwALAAoACQAJAAoADAAMAAoADQANAA0ADgANAAsACgAIAA0ADgAMAAwACQAJAAoACgAL
AAwADAAMAAwACwALAAwACgAJAAkACQAOAA0ADAAMAAoACgALAAsADgAOAA4ADgAPAA0A
DAAMAAsACwALAAoADAANAA4ADQAMAAwADQANAA4ADgANAAsADQAMAAsADAALAA0ADwAP
ABIAEgASABMADgAMAAoACQAMAA0ADgAOABIAEAAOAAwADAAMAAwADAAOABAAEQASAA8A
DgANAAsADAAOABAAEQAPAA8ADwAPAA8ADwAPABAAFAAWABcAFwAVABQAEQASABcAGQAa
ABsAGAAWABEADwAMAAkABgAGAAcABQAFAAYAAwAAAP///v///wAAAwAEAAIAAgACAAIA
AAAAAAAAAgAGAAkADgARAA8ADgAMAAsADAAOAA8AEgAQAA8ADwAPAA4ADgAPAA8AEgAT
ABQAFgAUABEADgALAA0AEgATABUAFQAYABcAFQAUABMAGAAfACYALQAvACkAGgAIAO//
0v+8/7T/rf+m/6L/o/+p/63/uv/M/9z/6P/0//z/AgAEAAcACwAMAA0ADgARABIAFAAW
ABUAFAASABEAEwAUABUAFQAZABkAGQAZABgAFQAUABMAFAAVABcAGwAYABcAFgAUABUA
FQAVABYAFwAZABsAHAAaABQAEgAQABMAFQAYABoAGQAWABIAEQARABIAFAAVABcAGQAZ
ABgAFAATABAAEAASABQAFwAYABgAFwAUABAAEgASABIAEwASABIAEgARAA8ADAAKAAkA
CwAOABAAEgARABAADgALAAwACwAJAAkACQAKAAoACAADAP///v/9////AAABAAQAAQD+
//v/+f/4//n/+v/8//v//f/9//z/+P/3//f/9//6//7/AgAFAAQABAAEAAMABQAGAAgA
CQANAA0ADQANAAwACwAJAAgADAAPABEAEgARABAADgAJAAkACgAMAA0ADwAQABAAEAAM
AAsACwALAA8AEAATABQAEgASABEADwANAA0ADgAPABAAEQARABEADwANAAsACQAMAA8A
EgAUABMAEgATAA8ADwAPABAAEQARABMAEwAUABQAEQAQABAAEAAQABIAEwARABEADwAP
ABAAEAAQABEAFAAWABYAFAARAA8ADQAMABAAEQATABQAEwASAA4ADAAMAA0ADwAQABAA
EAAPAA4ADAAJAAcABgALAA0AEAATABMADwALAAgACgAKAAsACwAQABAAEAAQAA0ACwAK
AAoACwANAA8AEAAPAA0ACwAHAAcACAAKAAsADAAMAAsACQAJAAgABwAIAAsADQAPAA8A
DgAMAAoACQAIAAgACAAJAA0ADQANAAwADAAIAAgADAANAA4ADwAQAA8ADgAMAAoACgAK
AAoACQALAAwADQANAAwACwAKAAkADAANAA4AEAAQABAADwANABAAEAAOABAAEwAVABYA
FwATABAACgAHAAYABQAEAAYAAwD///3//P/+//z//P/8//7//v8AAAAA/v/8//r/+P/8
//7/AAAEAAIAAQACAAEABAAEAAMAAwAEAAYABwAKAAcABQAEAAMABQAGAAgACQAHAAUA
AwACAAQAAwACAAEACwAKAAcABwADAAIAAwAHAAwAEQAWABsAHgAfABkAEQAEAPD/1//A
/7D/pv+h/5j/lv+d/6X/r//C/9j/5P/o/+z/8v/2//r///8DAAQABQAGAAYABgAHAAgA
BgAGAAUABQAIAAoADAANAAsACQAHAAUABwAHAAkACwAJAAkACgANAAoACQAIAAYABwAJ
AAsADgAKAAkACAAGAAcABAAFAAYACAAJAAsADAAMAAgAAwABAAQABgAJAAsACQAJAAcA
BAAFAAUAAwAEAAUABgAIAAgACAAHAAQAAAACAAQABgAJAAYABAACAP//AQAAAAAAAQD/
/wAAAAAAAP7//v/9//v//f/9//z//f/5//j/9v/y//H/7//w//H/8v/y//L/9P/z//D/
7f/r/+z/7f/u//D/7P/t/+z/6v/s/+3/7//x//D/8v/0//X/9f/0//P/8f/z//b/+v/9
/////f/7//n/+v/7//v//P/9////AAAAAAAAAAD///v//P/+/wEAAwADAAIAAAD+//7/
//8BAAMAAwACAAMAAgABAAAA/v/7//3///8CAAUABAADAAEA//8BAAEAAQABAAEAAwAF
AAYABQAEAAUAAQACAAMABQAHAAUABQADAAIABAADAAQABgAEAAQABgAHAAYABQACAAEA
AgAEAAYACQAHAAYAAwD+/wAAAQACAAQAAwADAAQABAAFAAQAAAD+////AQAEAAYAAwAC
AAAA/v8AAP////8AAP////8AAAEAAwABAP///v8BAAIABAAFAAQAAgAAAP7//////wAA
AgABAAEAAQAAAP////////3///8AAAIAAwADAAIAAAD9//3//P/7//z/+//9////////
//7//f/9////AAABAAMAAwABAP///P/8//z//v8BAAAAAAABAAMAAgABAAAA/f8FAAUA
BAABAAAA///+////AAAAAAAAAgACAAIAAQD+//7//v/9/wAAAQACAAMAAQABAAEAAgAE
AAYABwAHAAkACgAJAAwADAALAAkABwAIAAgABQAFAP//+//3//b/9v/z//L/8v/z//L/
8//0//H/8P/x//D/8//0//X/9v/0//T/9P/2//j/+f/8//3/AAAAAP/////9//7//v8A
AAMAAwAEAAUAAwACAAIAAQABAAEAAQACAAQAAwACAAEA/f/8////AQABAAQABwAJAAoA
CwAMAA8AFgAdAB8AGQAMAPT/1/+4/6L/lv+N/4b/iP+R/53/q/+8/8r/2P/g/+T/7P/2
//z///8AAAAAAAAAAAAAAAABAAIABQAGAAYABwAGAAYABgAFAAcABwAHAAcACQAHAAcA
BwAEAAMAAwAFAAYABwAIAAgABgAFAAQABAAGAAcACAAIAAoABgAGAAYABQAFAAYABgAL
AAoACAAJAAUABAAEAAMABwAJAAkACAAIAAcABAAEAAMABAAGAAYACQAJAAcABAADAAIA
AQABAAMABAAFAAUABAACAAEAAQAAAAAA///+////AAAAAP///v/9//v/+//7//z//P/6
//b/8//z//P/8v/y//L/9P/2//T/8v/x/+3/7f/t/+7/7P/v//D/8P/w/+//7//v/+7/
8P/y//P/9v/2//b/9f/1//b/+P/5//////////////////7//v/+///////+/wAAAgAD
AAEA///+//7//f8AAAIAAwAEAAQAAwADAAMAAQAAAAEAAAACAAIAAQD///7//f/9//3/
AAABAAEAAQACAAEAAAD///7///8AAAAAAwAEAAcABQABAAEAAgADAAMABQAFAAYACAAF
AAQABAADAAIAAwADAAUABQADAAMAAgACAAIAAwAFAAgACQAIAAYABQAEAAQABAADAAMA
AgAGAAgABwAIAAYABQAFAAQABQAGAAYABgAFAAMAAgACAAIAAQABAAEABgAFAAQABAAD
AAIAAgABAAYABgAGAAYABwAFAAQABAACAAMABAAEAAYABwAIAAcABAAEAAUABQAHAAgA
CAAHAAgABgAEAAQAAgADAAQAAwAFAAYABwAJAAYABAACAAEABAAFAAYABgAFAAQABQAH
AAcABgAGAAcABwAHAAcABQABAAEAAwAEAAQABgAGAAQABwAEAAEAAAD///7///8AAAAA
AAACAAIAAgABAAAAAAAAAP//AQADAAUABwAEAAMAAgACAAUACAAKAAsACgAKAAgACgAM
AA0ADQANAA4ADAAHAAUAAAD9//r/+v/8//n/+P/4//X/8v/x//D/8f/y//X/9v/2//b/
9v/2//X/9P/z//T/9//5//3////+//7//f/9//3//v/+/wAAAQABAAIAAwAAAP7//f/7
//z//f/+/wAA/v/9//z/+//7//z///8DAAUABgAFAAUABAAHAAoADQAUAB0AIQAdABAA
+v/f/8T/qv+e/5f/kP+Q/5X/nf+h/6z/vP/O/9r/4P/o//L/+v/9//7//v/+//7//f/+
/wAAAgADAAQABAAFAAQABAAEAAMACAAJAAoACwAKAAcABgAFAAcABwAIAAsACQAJAAkA
CAAFAAUABQAGAAgACQAKAAoACAAEAAQABAACAAMABQAGAAkACAAGAAcABQAEAAQAAwAG
AAkACgAKAAYABQACAAIAAQACAAQABAAGAAcABgAEAAMAAgABAAEAAwAEAAUABQADAAAA
/v/9//3//v/+//7///8AAAAA///+//3/+//7//3//v/+//z/9v/z//P/8//w//D/8P/y
//T/8v/w/+//7P/r/+r/6v/r/+//8f/y/+7/7f/t/+3/7f/w//P/9f/2//b/9v/1//T/
9P/1//X/+v/7//z//f/9//3//P/8//v//f/+//7/AQACAAIA///8//z//f/9/wEAAgAC
AAIA/v/9//3//f/+//7/AAAAAAIAAgABAP///////wAAAQAEAAUABQAFAAIAAQAAAP//
/f///wEAAgADAAQABwAFAAAA////////AgAFAAYACAAFAAEA///+////AAADAAUABQAF
AAMAAwACAAIAAgADAAYACAAIAAYABAADAAIAAgADAAMABAAEAAYABgADAAIA/////wAA
AAACAAQABQAGAAQAAQD///7/AAABAAMABQAHAAUAAwACAAAAAAABAAEABAAEAAQABAAB
AP///v/+//7///8AAAAAAwADAAMAAQD+//7//////wMABAAEAAMAAAD+//z//P/9////
AQABAAMAAgABAAEA/v/+//7///8DAAMAAwACAP///P/7//v//v/+////AQAFAAMAAQD+
//v/+v/5//j//P/+////AAAAAAAAAAD///3//v//////AQABAAEAAQAAAP///v/+/wEA
BAAGAAcABgAGAAQABgAKAAsACwALAAoACAADAAEA+//3//P/8v/1//P/8//0//L/8P/w
//D/8P/w//L/8v/y//L/8v/y//D/8P/w//L/9//5//3////9//z/+v/5//r//P/9/wAA
///9//z/+//6//r/+//7//3//f/9//7//f/7//n/9//3//r//f//////AAD//////v8B
AAYACwASAB0AIQAXAAYA7P/N/7L/pv+e/5X/kv+U/5n/m/+l/7T/yP/W/9z/5P/s//L/
9P/3//f/+P/5//r//P/+/wEABAABAAAA/v/9////AAABAAEABQAFAAUABQAEAAEAAAD/
/wIAAwAFAAkABAADAAIAAAABAAEAAQACAAIAAwAEAAQABAAAAAAAAAACAAMABQAGAAYA
BAABAAEAAAAAAAEAAQAEAAcACAAIAAMAAQD9//z/AAACAAUABgAGAAUAAgD+//7//v/+
////AQACAAMAAwAAAP7//f/9////AAAAAAAA/f/8//r/9//3//f/9v/3//f/+P/4//b/
8P/t/+3/7f/t/+7/7//y//D/7v/s/+v/6//r/+v/7P/s/+//8P/w/+v/6f/o/+f/6v/u
//L/9f/1//T/8//x//H/8v/0//X/+//7//v/+//5//n/+P/4//r//f///wAA//8AAAAA
/f/+//7//////wEAAgACAAIA/f/7//r/+f/8//7/AgAEAAMAAgAAAP3/+//7//z//f//
/wEAAgADAAEA///9//v//f8BAAUACAAHAAYABwADAAEAAQACAAMABQAHAAcACAAHAAMA
AQAAAAEAAgAFAAcABgAFAAIAAQAAAAAAAAABAAQABgAGAAQAAgABAAAAAAACAAMABQAG
AAUABAAAAP7//////wAAAAACAAQABQAGAAQAAQD///7/AQABAAIAAwADAAEA///+//7/
/v//////BAAEAAQABAABAP///v/+////AQADAAQABAADAAIA//8AAAAAAQABAAMABAAE
AAMAAQD+//v/+v/8////AgADAAEAAAD/////AAAAAAAAAQABAAEAAQAAAP7//P/8//3/
AAAEAAcABwAEAAEAAAD///7///8AAAAAAAAAAAAAAAD///7//v/+//3//v///wAAAQD/
//////8AAAMABgAIAAkADAAMAAoADAALAAsACgAJAAoACAADAAEA/v/7//j/+P/2//P/
8v/y//T/8v/y//L/8f/w//H/8P/z//T/9f/2//X/9P/z//T/9v/3//r/+//9//7//v//
//z//P/7//z//v///wEAAwAAAAAAAQABAP///////wAAAQABAAEAAQABAAAA//8BAAcA
CgALAAsADAALAAwADwAWAB0AIQAfABIA+P/Z/7r/ov+U/43/iv+K/5H/nf+r/7j/xv/U
/97/5P/s//b//P//////AAABAAIAAQACAAQABgAIAAgABwAHAAYABgAGAAUACgALAAwA
DQALAAkACQAJAAcABwAIAAsACgALAAwADAAIAAcABgAGAAkACwANAA4ADgAKAAoACgAJ
AAkACgAKAA0ADAAKAAsACAAIAAkACQANAA8ADwAOAA4ADQAKAAoACAAIAAkACAAKAAsA
CgAIAAYABgAGAAcACgAKAAoACQAGAAQAAwADAAMABAAEAAQABAAEAAMAAQD///3/+v/5
//r//P/9//z/+v/3//f/9//0//T/9P/2//f/9v/1//X/8P/v/+7/7v/v//P/9f/2//T/
8//z//P/8f/0//f/+f/8//z//P/7//r/+v/7//v/AQABAAEAAQABAAEAAAAAAAEAAwAE
AAQABwAIAAgABQADAAIAAgABAAQABgAHAAgABgAFAAUABQAFAAQABQAEAAUABgAGAAUA
BAADAAMAAwAGAAcABwAHAAQAAwACAAEA//8BAAMABAAGAAYACAAFAAIAAQABAAEABAAH
AAgACgAHAAMAAQAAAAIAAgAEAAUABgAHAAYABwAFAAQAAwADAAQABgAGAAQABAADAAIA
AgADAAMABAAEAAYABgADAAIAAAD//////v8AAAIAAwAEAAMAAQAAAAAAAAD///////8C
AAEAAAAAAP7//v//////BAAEAAQABAADAAEAAAAAAAAAAQACAAIABAAFAAYABQABAAAA
AAD//wMABAAEAAMABAACAAAAAAD//wEAAwADAAYABgAGAAcABAACAAAA//8CAAMABAAE
AAQAAgACAAMAAQAAAAAAAQACAAMABAADAAEAAQD//wAAAgACAAIAAgAAAAAA///+//7/
/v/+//3/AAACAAQABQACAAEAAAD//wIAAwAEAAYABQAGAAYABQAIAAgABgAIAAwADQAN
AA0ACgAGAP//+//6//n/+P/6//j/8//w/+7/8P/u/+7/7v/v//D/8//0//H/8P/v/+7/
8f/y//P/9v/3//f/+f/5//r/+v/5//n/+v/8//3/AAD+//v/+f/3//r//P///wEA/v/9
//z//P/8//v/+v/5/wEAAAD//wEA/f/8////AQAEAAsAEAATABgAGwAXAA0A/P/k/8v/
sv+g/5b/j/+E/4T/if+P/53/sv/I/9b/4v/o/+j/7P/y//X/+f/6//v//P/9//7/AAAC
AP///v/8//v///8CAAUABwAFAAMAAQD//wAA//8AAAEAAQABAAIABQACAAEAAAD+////
AQADAAYAAgABAAAA/v8BAP7///8AAAAAAQADAAQABAAAAPv/+f/9/wAABAAHAAYABQAC
AP7///////3//v/9//7/AAAAAP3/+//3//L/9v/6//7/AwACAAAA/v/7//v/+v/6//v/
+f/6//r/+v/5//j/9v/z//X/9f/0//X/8//y//D/7P/q/+n/6//t/+v/6v/p/+r/6f/m
/+P/4f/h/+P/5f/o/+b/5//m/+T/5f/l/+b/5//l/+j/6//t/+v/6v/p/+f/6//u//L/
9f/3//X/8//x//T/9f/1//b/9f/3//j/+P/3//j/+P/1//f/+P/6//v/+//6//j/9v/2
//f/+f/7//r/+v/8//z/+f/4//b/8//1//f/+v/9//v/+//6//n/+f/5//n/+f/3//n/
+//8//n/+P/5//X/9v/3//n/+//4//n/+P/4//v/+f/5//r/+v/6//z//f/8//v/+P/3
//n/+v/7//3/+v/6//j/9P/3//f/9//4//f/9//4//j/+f/4//T/8v/1//f/+v/8//r/
+v/5//j/+P/3//f/+P/5//n/+v/7//v/9//z//D/9P/2//n/+//7//j/9f/y//P/8//0
//b/9v/3//j/+P/2//X/9P/x//L/9P/3//n/9//2//T/8f/y//L/8v/0//X/9//5//n/
9//2//X/9f/1//b/9//5//f/9f/z//D/8P/w//L/9f/0//T/9f/3//H/7//w//H/8v/z
//T/8//0//T/9P/y//L/8v/x//T/9v/4//n/9//1//P/8f/z//X/9//6//n/+v/6//n/
+v/6//j/+v/+//////////z/+v/1//P/8//x/+//8P/t/+n/5//m/+T/4v/i/+L/5P/m
/+r/7P/q/+j/5v/k/+b/6P/q/+7/7//v//H/8f/y//L/8f/x//P/9P/0//b/9P/x/+//
7f/w//L/9f/3//b/9f/0//T/9P/z//L/8f/7//r/9//z//H/8v/1//n//P///wQACQAM
AA0ADwALAP7/7v/Z/77/pv+Y/4//hP9+/4H/i/+V/6T/uv/O/9j/2v/g/+b/6P/p/+3/
8P/z//b/9//4//r//P/6//r/+f/5//v//v8BAAMAAQD///3/+//9//3///8BAAMAAwAE
AAcABAADAAIAAAACAAMABAAGAAQAAwACAAAAAwAAAAEAAgACAAMABQAGAAcABAAAAP//
AgAEAAcACQAIAAcABAAAAAAAAQAAAAIAAwAEAAYABgAEAAMAAAD8////AgAFAAkACAAG
AAQAAQADAAIAAgADAAEAAgACAAIA///+//z/+f/8//3//f////3//P/6//b/9P/z//X/
9//1//T/8//0//P/8P/t/+v/6//t/+//8v/u/+//7v/s/+7/7//x//P/8//2//n/+//5
//j/9//1//f/+v/+/wEAAgABAAAA//8CAAMAAwAEAAMABQAGAAYABgAGAAUAAQAEAAYA
CQALAAkACAAGAAQABAAFAAcACQAIAAgACgAKAAgACAAHAAUACAAJAAsADQAKAAkABwAF
AAgACQAKAAsACQALAA0ADgANAAwADQAJAAsADQAQABMADwAPAA0ADAANAAsACwAMAAwA
DAAOAA8ADQANAAsACwANAA4ADwARABAAEAAOAAoACwALAAsADAAPAA8AEAAQABEAEAAM
AAoADQAPABIAFAARABAADgAMAA0ADQAOABAAEAAPAA8ADwAPAA0ACwAKAAwADgARABMA
EwASABEAEAASABEAEQASABAAEQASABIAEgARABAADQAQABIAFQAXABcAFgAUABEAEgAS
ABIAFAATABUAFwAXABQAEgAQAA8AEgAUABYAGQAZABcAFQASABMAEgATABUAFAAUABUA
FwAVABUAFQATABMAFQAZABwAGgAaABgAFAAUABUAFAAVABUAFwAZABoAGQAYABcAFQAb
ABsAGQAYABgAFgAWABYAFgAZABoAGwAcABwAHAAcABwAHgAeAB4AHgAgACIAJAAmACMA
IgAhACAAHgAeAB4AHgAaABgAFgAUABEAEAAPAA4AEAAQABAAEAAOAAwACgAIAAwADgAQ
ABIAEgASABIAEgATABQAFQAWABgAGgAcAB4AHQAcABsAGgAbABwAHQAeABwAHAAcABwA
HAAcABwAHAAeAB4AHgAeABwAHAAcABwAHgAgACIAJAAmACgAKgAsADAAMgA0ADYAIwAS
AAEA8P/e/8z/uv+o/63/sv+3/7z/yv/Y/+b/9P/9/wQACwASABcAGgAdACAAHgAeAB4A
HgAfAA==
         </WaveFormData>
      </LeadData>
      <LeadData>
         <LeadByteCountTotal>10000</LeadByteCountTotal>
         <LeadTimeOffset>0</LeadTimeOffset>
         <LeadSampleCountTotal>5000</LeadSampleCountTotal>
         <LeadAmplitudeUnitsPerBit>4.88</LeadAmplitudeUnitsPerBit>
         <LeadAmplitudeUnits>��V</LeadAmplitudeUnits>
         <LeadHighLimit>2147483647</LeadHighLimit>
         <LeadLowLimit>268435456</LeadLowLimit>
         <LeadID>V2</LeadID>
         <LeadOffsetFirstSample>0</LeadOffsetFirstSample>
         <FirstSampleBaseline>0</FirstSampleBaseline>
         <LeadSampleSize>2</LeadSampleSize>
         <LeadOff>FALSE</LeadOff>
         <BaselineSway>FALSE</BaselineSway>
         <ExcessiveACNoise>FALSE</ExcessiveACNoise>
         <MuscleNoise>FALSE</MuscleNoise>
         <LeadDataCRC32>3267460664</LeadDataCRC32>
         <WaveFormData>
CAAIAAgACAAHAAYABQAEAAIAAgACAAIABQAGAAcACAAEAAIAAAD+/wEAAgADAAQAAgAC
AAIAAgAAAAAAAAAAAAMABAAFAAYAAgAAAP7//P/+/wAAAgAEAAIAAgACAAIA///+//7/
//8BAAIAAgADAP///P/6//j/+/8AAAMABQAEAAIA///+//3//v8AAAMABwAJAAsADAAJ
AAgACQAKAA4AEgATABQAEwAQAAsACQADAAMAAgAAAAAA//////3/+f/2//L/8v/2//j/
+v/8//r/+f/2//b/9//4//r//P8AAAIAAgD///r/+v/5//n//P/+//7//v/9//v/+P/1
//P/9P/2//j/+v/7//v/+v/3//b/9f/1//r//P8BAAMAAAAAAAcAEQAhAEAAXgB6AIwA
jAB8AGAANwAHAN//wf+g/4D/bf9p/2n/a/98/5L/of+t/7//0P/e/+v/8//y//H/8f/x
//L/9P/6//v//f/7//v/+//6//r/+v/6/wAAAwAEAAQAAgAAAP7//f/9/wAAAwADAAUA
BAACAAIA///+//7//v8BAAUAAwADAAEAAAD+//3/AAAAAAUABgAIAAcABQAFAAMAAgAB
AAIABwAIAAkACgAHAAYAAwACAAMABQAJAAsACQAJAAgABwAFAAQAAwACAAgACwAMAAwA
CAAGAAQAAwAEAAYACgALAA0ADQAMAAsACQAIAAYABQALAAwADAAMAAkABgACAAEAAgAC
AAMABwAFAAMAAgD///v/+v/3//b/+//9//7//f/7//j/9f/0//b/+P/8//7//P/8//z/
+f/1//f/9//6////AQABAAEA///8//r/+f/7//z//v///wIAAgABAP7/+//6//n/+f/8
/wAAAQABAP7//P/4//r//P/8////AgACAP/////8//j/+P/5//v//v8AAAEAAgD///3/
+v/5//n/+//+/wAAAAAAAP7//v/7//r/+f/6////AAABAAEA///9//v/+v/8//3/AQAE
AAQABAACAAEA/P/7//v//v8CAAMAAwACAAAA/v/8//r//P///wEAAQABAAEAAAD+//j/
+P/6//v/AQACAAIAAgD+//z/+P/2//f/+//+///////+//3/+f/2//b/9//6///////+
//3/+//3//f/9//3//r/+//7//z/+//8//r/9//2//f/+P/8//7/AAD+//r/+f/4//f/
9v/4//v//f/+//v/+//5//j/9v/2//f/+v/8//3//v/+//r/+P/3//b/+////wMABQAF
AAQAAwACAAQABgAHAAoACwAMAAwACgAEAAEA/P/7//3//P/6//n/9v/z//H/8P/s/+7/
7//w//L/9P/1//X/7//u/+7/7v/x//T/9//6//j/9f/y//L/8f/x//L/9P/2//b/9v/1
//L/7//u/+7/8f/0//b/9//2//T/8v/y/+z/7//y//j/+//5//j/+P/7/wMAFQAuAE4A
cACGAIgAfgBmAD8ADQDj/8f/qv+I/23/Y/9h/2H/bv+E/5f/p/+1/8b/1P/h/+v/7P/r
/+v/6//u//D/9v/3//n/9//3//f/9v/2//b/9v/6//3//v/+//v/+v/5//n/+//+/wEA
AQABAAAA/v/+//v/+v/6//r///8DAAEAAQD+//z/+f/3//n/+v8AAAIAAgABAP/////9
//z/+//8/wEAAgADAAQAAQAAAP3//P/9////AwAFAAUABQAEAAMAAAAAAAAAAAAFAAcA
BwAGAAQAAgAAAP//AAACAAYABwAJAAkACAAHAAMAAgAAAP//BQAGAAYABgADAAAA/P/7
//3//P/8/////f/7//r/9//x//D/7f/s//D/8//1//X/8//w/+3/7P/s/+7/8v/0//b/
9v/2//P/7//x//H/9P/5//v/+//7//n/9v/0//P/9v/4//v//f/+//7//f/6//f/9v/1
//X/+v/+///////7//j/8//0//b/9v/5//z//v/7//v/+P/0//T/9f/3//v//P/8//z/
+f/3//T/8//0//f/+//+//7//v/8//z/+f/4//f/+P///wAAAQABAP///f/7//r/+//7
//7/AAAAAAAA/v/9//f/9//4//z/AQADAAQABAADAAAA/f/6//7/AQADAAMAAQABAAAA
/v/4//j/+v/7/wMABAAEAAQAAgAAAPz/+v/6//3//////////v/9//n/9v/2//f/+v//
/////v/9//n/9f/1//X/9//6//v/+//9//v/+//4//T/9P/2//j//f8AAP//AAD8//r/
9f/0//j/+v/8//z//P/8//v/9//y//T/9//4//7/AAD+//v/+v/5//j/+P/5//n/+P/6
//v/+v/6//f/9v/2//j//P/9//7//v/8//z//f/+////AQADAAMABgAIAAoADAAKAAoA
CQAKAA0ADgAOAAwABQADAP/////9//r/9v/z//T/8//z//T/8P/w/+//7v/y//T/9f/1
//L/8v/z//T/9f/2//f/+P/7//n/9//4//X/8//y//L/9f/2//f/9//1//P/8//0//X/
9v/2//X/+P/4//j/+v/y//H/8v/0//f//f8CAAYADQAZACsAQgBgAHwAjACIAHYAWAAp
APX/x/+j/4L/ZP9X/1f/X/9v/4b/mv+n/7P/wf/O/97/7//5//r/+f/5//n/9//4//3/
/f8CAAMABgAJAAYABgAGAAYACwANAA0ADAANAAwACwALAAcACAAJAAcACgAKAAkACgAG
AAQAAwACAAUACQAHAAcACQAKAAoACwALAAoADgAOABMAFQAWABkAFgAWABYAGAAeAB4A
HgAeAB8AIAAfACAAHgAdAB4AHQAfACEAIgAjAB8AHgAdABwAHwAhACEAIAAgACAAIAAh
AB0AHAAdABsAHQAfACAAIQAeABwAGQAXABoAGgAZABgAFwAWABQAFQAUABIAEQATABMA
EwAUABMADwAOAAsACgANAA8AEAAPABEAEAAPABAADwAQABMAFAAWABgAGgAZABYAFwAW
ABgAGwAdAB0AHQAcABoAGQAZABYAFgAXABcAGQAaABoAGAAUABIAEAAPABEAFAAUABMA
FAASAA4AEAAOAAwADQAOABEADwAQAA4ACQAIAAgACQANAA4ADgAOAA8ADwAOAA8ADQAN
AA4ADgAQABIAEgAUABEAEAAPABAAEgASABIAEQATABMAEwAUABIAEQATABQAFgAYABgA
GQAUABMAEwAWABgAGQAZABgAGQAYABcAFgAWABcAFwAVABcAGQAaABoAFQAUABUAFQAa
ABoAGQAYABgAGAAWABYAEwAVABYAFQAXABgAGQAXABUAFAAUABYAGQAZABgAFwAYABUA
FgAXABUAFgAVABMAFQAVABcAFgARABAAEQASABQAFgAUABQAFgAWABMAFAAUABQAFAAS
ABYAGAAZABcAEQASABQAFAAWABYAFgAVABwAGgAWABIAEgASABIAEgAUABcAGQAaABYA
FQASABAAEwAUABYAGgAaABkAGAAWABQAFAAVABYAGwAfACMAJQAjACIAIQAgACMAJgAo
ACwAKwAqACgAJAAhAB8AGwAbABsAGgAYABcAFAAPAAsACAAJAAwADgAQAA8AEAAQAA8A
DAAMAA0ADgASABQAFgAYABUAEQANAAwADgAPABEAFAASABIAEgARAA0ACwALAAwADwAS
ABQAFQARAA4ACwAKAA4AEQAWABYAFQAVABQAEgAXACMAOQBYAHYAlgCoAKQAkAByAEsA
HQDz/9f/uP+U/3v/c/9v/3X/hP+e/7P/xf/X/+j/9P/7/wEAAwADAAQABQAJAAwAEwAV
ABQAEQAQAA8AEQASABMAFAAXABkAGQAYABQAEgAQAA8AEQAWABsAHQAaABgAFQAUABQA
FAAVABYAGgAdABoAGQAXABYAFAATABcAGAAeACAAHgAbABcAFQAXABgAGQAcAB4AHgAe
AB4AGQAYABUAFAAYABsAIAAjACEAHwAcABkAGQAaABsAHAAfACEAIQAgABwAGgAYABcA
GQAcACEAIwAgAB8AHQAbABsAHAAcAB0AIgAiACEAIAAdABoAFgAVABYAFgAXABsAFwAT
ABAACwALAAwACwAMAA4ADwAPAA0ACQAGAAMAAgAEAAgADgASAA8ADgANAAkACAALAAwA
EAATABUAFQAVABMAEAAOAA0AEAASABUAFwAUABIADwAKAAsADAANAA8AEQAUABQAEwAP
AAwABwAIAAoADAARABYAEwAPAA4ACgAKAAoACwANAA8AEAAQABAACwAJAAYABQAHAAsA
EAAUABEAEAANAAwACwAMAA0AEAASABIAEgARAA0ACwAJAAgADAANABEAFAATABIADwAN
AAsACwAMABAAEgATABMAEgARAA4ACwAIAA0AEQAUABUAEgARAA8ADAALAAwADwARABUA
FAASABAADgAMAAgABgAJAA0AEAARAA8ADAAJAAMAAwAEAAYACgANAA0ADAALAAgAAwAC
AAEABAAIAAoACwAKAAcABgACAAMABAAHAAoACwAMAAkACAAGAAQA///+/wIABgAKAAwA
CgAIAAUA///9/wAABAAGAAgACAAIAAcAAAD+//7/AAACAAQABgAIAAUABQAEAAIAAwAD
AAEAAAADAAQABgAKAAgABQACAP7/AQAEAAgADAALAAsACwAJAAsADAANAA4AEQAUABYA
GgAWABQAEQAMAAoACwAKAA0ACgAGAAEA/f/8//n/9//2//b/+v/9/wAA/v/8//n/9f/1
//j//P8AAAAAAAAAAAAAAgD///z//P/8//3///8CAP7//P/6//f/+v/7//7/AgAAAAAA
///9/////v/9//7/CgAJAAQAAgD///3//v8EABMAKQBDAF4AdgCGAIYAegBoAEwAJQD7
/9n/uf+S/3L/Yf9d/2H/c/+Q/6r/t//D/8//2P/e/+f/7//z//X/+P/7//r/+v/+//3/
/P/5//j/9//5//z///8CAAIAAQD+//r//f/+////AQAAAAIABAADAAIAAAD9//z//v8A
AAMABgADAAMA/f/5//z//v///wEAAAAAAAUABgADAAEA/v/9////AgAFAAoACQAGAAMA
AAACAAQABAAGAAQABQAIAAkABgAFAAMAAQAEAAYACAAKAAgABwAEAAAAAwAEAAUABwAF
AAYACQAJAAgABwAFAAMABgAIAAkACwALAAgABAAAAAAAAAD//wEA///+//7/AQD+//v/
+f/1//b/+P/4//r/9//1//L/7f/v//D/8f/0//P/9P/3//j/9f/0//P/7//w//X/+P/+
//z/+//4//X/+P/4//n/+//5//r//P/9//v/+v/4//T/9f/4//v////+//7/+//3//r/
+v/4//z/+//6//z//v/7//f/9v/y//P/9v/6/////P/6//f/9P/1//f/+P/7//j/+f/7
//z/+//6//f/9v/3//r//f8CAAEA/v/7//f/+f/7//3/AAAAAP//AQACAAEAAAD9//v/
/P///wMACgAGAAMA///6//3//v///wAAAQADAAQAAwACAAEA///8//v//v8DAAcACAAE
AP//+v/9//7//f/+//z///8BAAEA///+//3/+f/8//7/AQAGAAUAAQD8//f/+P/3//r/
/f/8//7//v/9//v/+f/5//b/+P/6//7/AgABAAAA+//4//n/+v/4//r/+v/8//7//v/7
//r/+P/z//P/+P/+/wIAAQD+//v/9//4//j/+P/6//v/+//8//z/+//6//n/9v//////
AAD+//z/+v/4//f/+f/6//r//P/9//z//P/6//j/9//4//z//f/+//7//P/8//3//v//
/wEAAwADAAcACAAJAAoACQAKAAoADAANAA4ADgAMAAYAAwD+//3/+v/4//X/8//1//P/
8v/y/+3/7v/u/+7/8P/y//P/8//w//D/8f/y//L/9P/2//j/+f/3//X/9v/y//H/8f/y
//T/9v/4//n/9v/z//L/8v/0//b/9//3//f/9v/1//b/8P/v//L/9P/3//n//v8CAAsA
FwApAEQAZgCCAIwAhgBwAFAAIQDr/8H/n/9+/2L/V/9X/1//bf+C/5T/o/+v/7v/zP/e
/+v/8f/y//H/8f/x/+//8P/1//X/9//3//n/+//4//j/+P/4//z///8AAAAA///+//3/
/f/8//7/AAD//wEAAgACAAQAAAD+//3//P8BAAUAAwADAAAAAAD////////+/wIAAgAD
AAMAAgADAAEAAAD//wAABAAEAAQABAAEAAQAAgACAAEAAQADAAMABQAHAAgACQAGAAQA
AgAAAAYACQAKAAoACQAIAAcABwAGAAYACAAHAAgACQAJAAkABQAEAAIAAQAGAAYABQAE
AAQAAgD//////P/6//n/+//8//v/+//5//X/9P/x//D/9P/1//X/8//z//L/8f/y//H/
8v/1//b/+f/6//v/+f/0//X/9P/2//v//f/9//3//v/8//v/+//4//j/+f/5//3//v/+
//z/+f/4//f/9//7//7//v/9//7//P/4//r/9//2//j/+v/9//v//P/6//X/9P/0//X/
+f/6//r/+v/5//n/+P/5//b/9//5//r//P/+//7/AAD7//r/+f/6////AAABAAEAAgAB
AAAAAAD+//3///8AAAIABAAEAAUAAAD/////AgAGAAcABwAGAAYABAACAAAAAQADAAQA
AwAFAAcACAAIAAEAAAABAAEACAAIAAcABgAFAAQAAQAAAP//AQACAAEAAwAEAAUAAwD/
//7//v8AAAUABQAEAAMAAwD////////+/wAAAAD//wEAAQADAAIA/f/8//3//v8CAAQA
AgACAAIAAgD//wAAAAAAAAAA/v8AAAIAAwABAPv//P/+//7/AQACAAMAAwACAAAA/v/+
//////8AAAAAAQACAAMAAgD+//3//f/9/wAAAgADAAIABwACAAAA/v/8//r//P///wEA
AgABAAEA///+//z//P/9/wAABAAFAAYABgACAAAA///+/wMABwALAA0ADgAOAA4ADgAP
ABAAEAASABUAFgAWABQADQALAAcABwAHAAYABAADAAEA/f/6//j/9P/2//f/+P/5//r/
+v/5//b/9v/3//j/+//+/wEABAACAP///P/8//r/+f/5//r//f/+///////6//f/9v/2
//n//P/+/////v/8//r/+v/2//f/+P/+/wEAAwAGAAYACQATACcAPgBeAIAAlACSAIAA
ZAA7AAkA2/+5/5r/ev9p/2P/Y/9n/3T/jP+h/6//vf/O/+D/7f/1//b/9f/1//X/9v/4
//7///8BAP////////z//P/8//z/AgAFAAYABgAEAAIAAAD//wEABAAHAAcACAAIAAcA
CAAFAAQABAAEAAkADQALAAsABwAGAAQAAwAEAAQACQAKAAwACwAJAAkABwAGAAUABgAL
AAwADQAOAAoACgAIAAgACAAJAAwADQAPAA8ADgANAAkACAAHAAYACwAPABEAEgAOAAwA
CgAJAAsADAAPAA8AEQARABAADwAMAAwACwALAA8AEAAQABAADQAKAAYABQAFAAQABAAH
AAcABQAEAAEA/f/8//n/+P/7//3//v/9//v/+P/1//T/9v/4//z//v/+//7//v/7//f/
+f/5//z/AQADAAMAAwAAAP7//f/9//3//v8AAAEABAAEAAMAAAD9//z/+//7//7/AgAD
AAMA///8//f/+P/7//z/AAAEAAQAAQABAP7/+//6//r/+//+/wAAAQACAP///f/6//n/
+//9/wAAAgAEAAQAAgACAP3//P/7//z/AwAEAAUABQABAP///f/8//////8CAAQABAAE
AAIAAQD9//3//v8CAAUABwAIAAgABwAEAAEA/v8AAAMABQAFAAcABwAGAAQA///+////
//8FAAYABgAGAAMAAgD///7//v8BAAMAAwAFAAQAAwD///v/+v/6//z/AgADAAMAAwAA
APv/+v/5//v//v//////AAD//wAA/v/7//r/+//8/wAAAgAAAAAA/v/8//f/9v/6//z/
/v/+/wAAAAD///v/9//4//r/+v///wAAAQABAP3/+v/3//b/+P/5//v//P8AAAAA/P/6
//f/9v/1//T/+P/7//3//v/6//n/9v/0//b/9v/3//r//f/9//3//P/5//j/+P/4//3/
AQAFAAcABgAEAAIAAAADAAYACAAMAAwADAALAAgAAQD///v/+//7//r/+P/3//X/8f/u
/+z/7P/u/+//8P/x//L/8v/x/+z/7P/t/+7/8//2//n//P/6//X/8P/u/+7/7//x//T/
8v/y//L/8f/t/+v/6//s/+//8v/0//X/8f/u/+v/6v/s/+//8v/y//P/9f/0//b//f8N
ACcARgBmAIAAhgB6AGQAQgATAOX/xf+r/4j/bP9j/13/W/9n/3r/kP+j/7H/wf/Q/97/
5f/p/+j/5//n/+f/6//u//X/9//0//H/8P/v//H/8v/z//T/+f/7//v/+v/4//b/9P/z
//b/+v/+/////P/6//f/9v/2//b/9//4//z////8//v/+f/4//b/9f/5//r/AAACAAEA
///8//v/+v/6//r//P8BAAIAAwAEAAAA/v/6//j/+v/9/wIABQACAAEA///9//z//P/8
//z/AAADAAQABAAAAP7//P/7//3/AAAFAAcABgAFAAMAAQAAAAAA/////wQABAADAAIA
///8//j/9//4//j/+f/9//r/9//1//H/8P/w/+7/7v/y//P/8//x/+7/6v/m/+T/5v/q
//D/9P/z//L/8f/t/+3/7//v//L/9//5//n/+f/1//L/8P/v//H/9P/4//v/+f/4//b/
8v/y//L/8v/z//f/+v/6//n/9v/y/+z/7P/u//D/9f/6//j/9f/1//L/8v/y//P/9f/5
//r/+v/6//f/9f/y//H/9P/3//v//v/7//r/9//2//b/9v/2//j//v/+//7//f/7//n/
9//2//r/+////wIA///+//v/+f/2//f/+f/+/wAAAQABAAAA///8//n/9v/7////AgAD
AAAA///9//r/+P/4//r/+/8CAAIAAQAAAP7//P/4//b/+f/9/wAAAQAAAP7//P/3//j/
+P/5//z///////7//f/5//X/9f/1//n//P/9//3//f/7//v/+P/2//b/+P/6//7/AAD+
//7/+v/4//P/8v/3//r//f/+//3//P/6//X/8//2//r//P/+//7//v/9//v/+P/1//T/
+P/9////AAD8//n/+P/3//b/9//5//r/+v/6//v/+v/6//f/9v/2//j/+v/7//z//P/4
//j/+f/6//z///8CAAMABQAGAAcACAAJAAoACgAMAA0ADgAOAAwABgADAP7//f/8//r/
9//1//X/8//y//L/7f/u/+7/7v/x//T/9v/3//P/8v/y//L/9P/2//j/+v/7//n/9//4
//T/8//z//T/9v/4//r/+//4//X/9P/0//b/+P/5//n/+f/4//f/+P/0//P/9P/4//3/
AQACAAYADQAZAC0ASABmAIQAlACQAHoAVgApAPX/x/+n/4T/aP9b/1v/Yf9t/4D/lP+j
/7H/v//O/97/6//z//P/8//0//X/9f/2//v/+//8//v//P/9//r/+v/6//r//v8BAAIA
AgABAAAA//////3/AAADAAMABgAGAAUABgABAAAAAAAAAAMABwAFAAUABAAEAAMAAwAD
AAIABgAGAAkACQAIAAkABQAEAAMABAAJAAoACwAMAAgACAAGAAYABgAHAAoACwAMAA0A
DQANAAsACgAJAAgADAAPABAAEAAOAAwACgAJAAkACgANAA0ADgAPAA8ADwALAAoACAAH
AAsADAAMAAwACgAIAAUABQADAAIAAgAFAAQAAwADAAEA+//6//f/9v/7//3//v/9//z/
+v/4//j/9//4//v//P/9//7////9//r/+//6//z/AQADAAMAAwAEAAIAAQABAAAAAAAB
AAEABAAGAAcABgABAAAA/////wIABgAHAAcABAACAP7/AAD+//7/AQAEAAUAAwAEAAIA
///+//7///8DAAQABAAEAAIAAQD//////v///wEAAgADAAQAAwAEAAEAAAD//wAABwAI
AAkACQAGAAUABAAEAAMAAwAGAAgACQAKAAkACQAEAAMAAwAGAAkACwAMAAwACgAIAAYA
BAAEAAcACQAJAAoACwALAAoABQAEAAUABQAMAAwACwAKAAsACgAHAAYABQAHAAgABwAK
AAoACgAHAAMAAgACAAQACAAJAAkACQAFAAEAAQABAAEABAAFAAUABgAFAAYABAABAAAA
AQACAAQABgAEAAQABQAEAAAAAAAAAAIABAAEAAcACAAIAAUA//8AAAIAAgAGAAYABgAF
AAYABAACAAIAAgABAAEAAAADAAQABQAEAP/////+/wAAAQACAAMABAADAAMAAgAAAAEA
AQD///7/AQACAAQACAAGAAMAAAD8////AgAGAAoACgALAAwACwAKAAoACgAKAA8AEgAU
ABgAFAASAA8ACgAJAAkABwAJAAYAAgD9//n/+v/3//X/9P/1//j/+v/8//j/9v/z/+//
8P/0//n//v/+//7//v/+//7/+//4//j/+v/7//3/AAD9//r/9//z//X/9f/3//r/+f/6
//r/+f/4//b/9P/0//7//f8AAP7/9//1//j/AAANACMAPQBaAHQAiACKAH4AZABEABsA
7f/H/6X/gP9g/1H/Tf9R/2P/gP+a/6//v//J/9L/2v/j/+n/7f/v//L/9f/2//j//v//
//z/+f/4//f/+v/+/wIABgAGAAUAAgD+////AAABAAMAAQAEAAcABwAEAAIA///+/wAA
AgAFAAgABwAHAAEA/f8AAAIAAwAFAAQABAAJAAoACAAFAAEA//8BAAQABwAMAAsACAAF
AAIAAgAEAAQABgAGAAcACgALAAgABwAFAAMABgAIAAoADAALAAsACQAGAAcACAAJAAsA
CQAKAA0ADQALAAkABgADAAUACAAKAA0ADQAKAAYAAgADAAIAAAABAAEAAAAAAAMA/v/7
//n/9f/1//j/+f/8//n/9//0/+//8P/w//D/8v/y//T/+P/6//f/9v/1//H/9P/5//z/
AgAAAP///P/5//z//P/9/////f/+/wAAAQD///7//P/4//r//P/+/wEA/v/+//v/9//5
//r/+f/+//3//P/+/wAA/f/5//j/9P/3//r//v8DAAAA/v/7//j/+P/5//n/+//5//v/
/v8AAP7//P/4//b/+f/8////BAADAAAA/f/5//r/+//8//7//////wIABAACAAAA/P/5
//r//f8BAAgABgADAP//+v/+//7//v/+//7/AQADAAMAAAD///3/+v/7//7/AwAHAAcA
BAAAAPz//f/+//3//v/8////AQABAP7//P/6//X/9//6//7/BAADAP//+v/1//b/9f/4
//v//P/+//7//f/8//n/+P/0//X/+P/9/wIA///+//n/9v/5//r/+P/6//v//P/9//z/
+f/4//b/8f/x//b//P8AAP3/+v/3//P/9P/0//T/9v/2//f/+f/6//L/8v/0//X/9v/3
//j/9//3//b/9P/1//X/8//y//T/9v/5//7//P/5//b/8v/z//b/+v/+//7///8AAP//
AAAAAAAAAAAFAAgACgAOAAoACAAFAAAA/v////7/AQD+//r/9f/x//L/7//t/+z/6//u
//D/8v/w/+7/6//n/+f/6v/u//L/8v/y//L/8v/z//H/7//w//L/8//1//j/8//w/+3/
6f/s/+3/8P/0//L/8v/x/+//8P/u/+z/7P/0//X/9P/w/+v/6//u//T//f8NACEAPABY
AHAAgAB+AHAAWAAzAAcA2f+1/5L/av9P/0f/S/9V/2r/iP+h/6//u//G/9D/1//d/+L/
5f/p/+3/7v/w//b/9//2//P/8v/x//T/+P/8/wAA/v/9//r/9v/5//r/+//9//v//v8B
AAEAAAD+//v/+v/7//7/AgAGAAUABQD///v//P/+////AQAAAAAABQAGAAUAAwAAAP//
AgAEAAYACgAJAAYAAwAAAAIABAAEAAYABAAFAAgACQAGAAUAAwABAAMABgAJAAwADAAL
AAgABAAFAAYABwAJAAcACAALAAsACgAJAAcABQAIAAoACwANAAwACgAHAAQABAAEAAMA
BQADAAIAAgAFAAAA/f/7//f/9//6//v//v/9//v/+P/z//b/9v/2//j/9v/4//z//v/7
//r/+f/1//j//f8AAAYABgAFAAIA//8AAAAAAQADAAMABAAGAAcABwAGAAQAAAADAAYA
CQANAAoACgAHAAMABgAGAAQACAAHAAYACAAKAAkABQAEAAAAAgAEAAcACwAKAAgABQAC
AAMABQAGAAkACAAJAAsADAALAAoABwAGAAcACgANABIAEwAQAA0ACQAKAAsADAAOAA0A
DQAQABIAEQAQAA0ACwAKAA0AEQAYABUAEwAQAAwAEAAQABAAEAAQABMAFQAVABQAEwAR
AA4ADwASABcAGwAcABgAEwAOABAAEgASABQAEwAVABYAFQAUABIAEAALAA0AEAAUABoA
GgAXABMADwARAA8AEQATABQAFgAWABUAFAARABAADAANABAAFQAaABcAFgARAA4AEQAS
ABAAEgASABQAFgAWABUAFAASAA0ADgASABcAGgAZABYAEwAPABIAEgASABQAFAAVABcA
GAAWABQAEgAOABAAEwAXABsAGAAWABMADgARABIAEwAVABQAFAAXABkAFAATABIADwAb
ABwAGwAYABYAFQAUABMAEgAWABgAGgAcABoAGgAaABoAGwAcAB0AHgAiACQAJgAoACcA
JgAlACQAJwAoACkAKgAnACQAIQAeABoAGAAWABQAFAAUABQAFAAQAA4ADAAKAAwADgAQ
ABIAEAAQABAAEAARABIAEwAUABcAGAAZABoAFgAUABIAEAATABQAFQAWABQAFAAUABQA
FAAUABQAFAAVABYAFwAYABUAFAATABIAFwAaAB0AIAAvADwASQBWAGoAfACOAKAAhABq
AFAANgAOAOb/vv+W/5H/jP+H/4L/k/+k/7X/xv/V/+L/7//8/wQACgAQABYAFAAUABQA
FAAWAA==
         </WaveFormData>
      </LeadData>
      <LeadData>
         <LeadByteCountTotal>10000</LeadByteCountTotal>
         <LeadTimeOffset>0</LeadTimeOffset>
         <LeadSampleCountTotal>5000</LeadSampleCountTotal>
         <LeadAmplitudeUnitsPerBit>4.88</LeadAmplitudeUnitsPerBit>
         <LeadAmplitudeUnits>��V</LeadAmplitudeUnits>
         <LeadHighLimit>2147483647</LeadHighLimit>
         <LeadLowLimit>268435456</LeadLowLimit>
         <LeadID>V3</LeadID>
         <LeadOffsetFirstSample>0</LeadOffsetFirstSample>
         <FirstSampleBaseline>0</FirstSampleBaseline>
         <LeadSampleSize>2</LeadSampleSize>
         <LeadOff>FALSE</LeadOff>
         <BaselineSway>FALSE</BaselineSway>
         <ExcessiveACNoise>FALSE</ExcessiveACNoise>
         <MuscleNoise>FALSE</MuscleNoise>
         <LeadDataCRC32>3304392921</LeadDataCRC32>
         <WaveFormData>
CAAIAAgACAAHAAYABQAEAAQABAAEAAQABQAGAAcACAAGAAQAAgAAAAMABAAFAAYABQAE
AAMAAgACAAIAAgACAAMABAAFAAYABAACAAAA/v8BAAIAAwAEAAIAAgACAAIAAQAAAP//
AAADAAMAAwACAAAA/f/8//z/AAADAAUABwAGAAQAAQAAAAEAAgAEAAcACwALAA0ADQAK
AAoADAAOABAAEgAUABUAEgAOAAwACAAHAAcABgAFAAUAAwADAAAA/P/6//n/+P/7//3/
/v8BAP///P/8//3//f/+////AQADAAQABQADAAAA/v/9//v//f/+///////9//v/+v/5
//f/+f/5//v//f/+//7//v/8//r/+f/5//z/AAADAAUABAAGABEAIAA1AFcAfQCjALwA
vgC1AKQAiABgADMADQDn/8D/ov+U/43/iP+R/57/qP+z/8P/1f/k/+//9f/0//P/8v/x
//X/9v/5//v/+//6//r/+v/3//f/+P/6//7///8AAAEA/v/8//n/+P/7//z/////////
/v/+//z/+f/5//r/+//+/wEAAgADAP///f/8//z//v/+/wEAAQADAAIAAQAAAP///v/9
//3/AAACAAMAAgD///3/+//6//v//f8AAAIAAgACAAAA///9//7//v/+/wEABAAFAAYA
AQAAAP////8BAAMABAAFAAMAAwABAP7//v/9//v/+//+////AAABAP3/+f/2//T/9v/2
//b/9f/2//X/8//x/+z/6//r/+v/7v/w//H/8f/u/+3/7P/r/+//8f/0//X/9P/2//b/
9f/z//P/9f/3//z//f/9//3//P/5//j/+P/5//n/+//8///////9//z/+f/4//f/9v/7
//3//v/+//z/+f/3//b/+f/6//v//f/9//z/+v/5//f/9v/2//j/+//9////AAD9//z/
+v/5//v//P/+//////////3//f/6//r/+//8////AAABAAEA/v/9//z/+//+////AgAC
AAQABAADAAMA///+//7///8CAAMABAAFAAQAAgABAAAAAgAEAAQABQAFAAUAAwACAAEA
AAD///7/AgAGAAUABQADAAEAAAD+////AAACAAQABAADAAIAAQAAAP///v/9/wEAAwAE
AAQAAQD/////////////AQACAAQABAACAAIAAAD///3//P8EAAQABAAEAAIA///+//3/
/P///wIABAAFAAQAAgAAAP3//f/+////AQAEAAUABQAEAAEAAAAAAAAAAwAHAAoACwAL
AAsACgAKAAwADgAPABAAEwATABIADgAKAAYABQAFAAUABQAEAAMAAwAAAP3//P/7//r/
+//7//z///8AAP7/+//7//r/+v/8////AQACAAIA///9//z//P/7//v//P/////////9
//v/+f/4//n/+v/9////AAD9//z/+//6//b/+f/8/wAAAwABAAAAAgAJABYAKwBHAG0A
lwC2AL4AtwCqAJAAagBBAB8A+//S/7D/nP+R/4r/jf+a/6j/s//B/9P/4v/t//X/9f/1
//X/9f/3//j/+//9//3//P/8//z/+f/5//r//P8AAAEAAgADAAAA/v/7//r//P/+/wIA
AwABAAAAAAD+//v/+//8//3/AAADAAQABQD///3//P/8//3//v8CAAMAAwACAAEAAAD+
//7//v///wMABAAEAAIAAQD///3//P/9////AgAEAAQABAACAAEA//8AAAAAAAAEAAYA
BgAGAAEAAAD/////AQADAAQABQAHAAcABQACAAEA///8//v//v///wAAAQD8//n/9//2
//b/9v/2//X/9v/1//P/8f/t/+v/6v/p/+z/7v/v/+//6//r/+v/6//t/+//8v/z//b/
+P/4//f/9f/1//f/+f/+//////////3/+//7//z//v///wIABAAFAAUAAwACAAEAAAD/
//7/AQADAAQABAACAP///f/8////AAABAAMABQAEAAIAAQAAAP7//f/+////AQADAAQA
AQAAAP7//f///wAAAgADAAUABQADAAMAAQAAAAAAAAAFAAYABwAHAAQAAwACAAEABAAF
AAgACAAIAAgABwAHAAUABAAEAAUACQALAA0ADwANAAoACAAGAAcACgALAA0ADQANAAsA
CgAIAAgACAAIAAwAEAAPAA8ADQALAAoACAAKAAoACwAMAAwACwAKAAkACAAHAAYABQAH
AAkACgAKAAgABQAEAAMABAAFAAgACgAIAAgABgAGAAMAAwACAAIABgAIAAoADAAIAAYA
BAADAAQABQAIAAoACQAIAAcABAACAAIAAgACAAkADAAMAAkACAAHAAYABQAGAAYABQAG
AAYABgAFAAQABAAEAAUABwAJAAoACgAIAAgACQAKAAoADQAPAA8AFAAVABUAFgAUABQA
EwASABYAFwAXABQAEAAMAAsACwAIAAcABQADAAYABAACAAIAAAD+//7//f8AAAMABAAC
AAAAAQABAAIAAQADAAQABAAHAAUABAAEAAEA///+//7/AAABAAIAAQAAAP////8BAAAA
AQABAAAAAgACAAIAAgD8//3//v8AAAEABwAOABQAHwAuAEUAYQCDAKcAuAC6AK8AngB6
AEwAHQD1/8//rP+W/47/jf+S/5//rP+0/7//y//b/+r/9//////////////////+////
//8DAAQABgAIAAUAAwACAAIABgAHAAgACQAJAAgABgAGAAUABAAFAAMABgAGAAcABgAE
AAMAAwADAAcACQAJAAkACAAHAAcACAAFAAQABgAFAAcACAAJAAoABwAGAAUABQAJAAoA
CgAIAAoACQAIAAgABQAFAAYABgAJAAoACQAJAAgACAAHAAYACAAKAAoACgAIAAgACAAJ
AAYABwAHAAcACgALAAoACAAFAAMAAAD//wMAAwADAAMAAgD///3//P/7//r/+f/3//n/
+f/4//f/8f/v/+7/7f/w//L/8//z//L/8//0//X/9P/1//f/9//6//7/AAABAP7//f/+
////BAAFAAUABQAFAAMAAwAEAAMAAwAFAAYACgALAAoACgAIAAYABAACAAUABwAIAAgA
CQAHAAYABgAEAAQABAAFAAgACAAHAAcABgAEAAMABAAGAAcACAAIAAgACAAHAAcABAAE
AAUABQAHAAkACQALAAcABgAGAAYACAAIAAgABwAIAAkACgALAAsACwANAAwADgAQABEA
EwAOAAwACwALAA8ADwAPAA8AEAAQABEAEgAPABAADwAPABIAEwASABIAEQAQAA8ADgAR
ABQAEgARABAADwAPAA4ACwAKAAoACgAMAA0ADgAPAAwACwAKAAkADAANAA0ADAANAAsA
CwALAAoACQAKAAoACwAMAAsADAAKAAkABwAGAAoACgAKAAoACwAKAAkACQAGAAUABgAG
AAkACgALAAoABwAGAAUABAAJAAoACgAJAA0ACgAGAAYABAAEAAQABAAFAAgACgALAAgA
BgAEAAEABAAGAAgACwALAAsACgAIAAYABgAHAAgACwAPABIAEwASABEADwAOABEAFAAW
ABgAGAAXABUAEAAQAAwACwALAAwACwAJAAcABAAAAPz/+v/7//z///8BAP//AQABAP7/
/v//////AAADAAUABgAGAAUAAQD+//z//////wAAAgACAAEAAAD9//z/+//7//3//v8B
AAMABAAAAP7//P/6//z///8CAAQABQAFAAQABAALAB4ANwBVAHsAoQC8ALwArwCeAIIA
WgAxAA0A6f/C/6L/kP+F/4L/if+a/6r/t//H/9n/5P/r//H/8//z//P/8//4//r//v8B
AP7//P/7//r//P/9////AgADAAMAAwADAAAA/v/7//r//v8AAAQABQAEAAIAAQD+////
//8AAAEABQAHAAcABwADAAEAAAAAAAMABAAIAAkABgAEAAIAAAABAAIAAwAFAAUABgAG
AAQAAwABAP///v8BAAMABgAIAAcABgADAAEAAwAEAAQABAAGAAgACAAIAAQAAgAAAP//
AgAFAAcACQAIAAcABAAAAAMAAwACAAMAAwADAAMAAwD+//v/+f/4//r/+v/6//n/9//1
//L/7//t/+3/7v/v//H/8v/y//H/7P/r/+r/6f/u//H/9f/3//X/9v/1//P/9f/1//f/
+f/+//////////3/+//7//z//v///wIABAACAAEA/v/8//3//v///wAAAgADAAMAAgD+
//v/+f/4//v//v8BAAUAAgAAAP3/+//9//z//P/+//7///8AAAAA/f/8//r/+f/8//7/
AQADAAIAAQD+//3//v/+////AAACAAIAAgABAAAA///+//3///8BAAUABgAEAAQAAwAD
AAIAAgADAAUACQAJAAkACQAGAAQAAwACAAUACAAJAAsACgAJAAYABAAGAAYABgAGAAcA
CgAIAAcABQADAAIAAAACAAQABwAKAAgABQACAP//AQABAAEAAQADAAUABgAGAAQAAQAA
AP//AAABAAQABgAFAAQAAQAAAAAAAQABAAIABAAEAAQABAACAAAA/v/9////AQAFAAgA
BgAEAAIA/v/9//7///8AAAMABAAEAAMA///+//7/AAADAAQABQAGAAQABAADAAEAAwAC
AAEA//8BAAIAAwAFAAIAAQD///z//f8AAAQACAAIAAkACQAHAAsACwAKAAoADQAQABIA
FAARAA8ADAAGAAgABgAHAAkABQADAAAA/f/9//r/9//2//n/+v/9////+//7//n/9P/4
//v//f8AAP7///////7/AAD9//v/+v/8//v/+//8//v/+f/3//P/9v/3//n//f/7//v/
+v/4//j/+P/4//j/AgABAP7//P/5//n//P8GABcAMgBPAG8AkQCrALQArAClAJQAdABO
ACcA///T/6r/kv+I/4X/jP+d/7D/uv/D/9H/2//i/+v/8f/2//f/+P/5//r/+v/8//3/
/P/6//n/+P/7//3/AAAEAAQAAQD+//v/+//8//z//v/9//7/AQABAAAA/v/9//r/+//9
/wAAAwABAAEA///9//3//f/+/wAAAAAAAAMAAwACAAAA/v/8//7/AAACAAUAAwACAAAA
/P/+////AAACAAAAAQADAAQAAwACAP///f///wIABAAGAAUABAABAP7///8AAAEAAwAC
AAMAAwADAAIAAQD+//r//f///wAAAwACAP///P/5//n/9//2//b/9P/0//T/8//x/+//
7P/p/+j/6f/r/+3/6//q/+j/5f/n/+n/6//t/+7/7//x//H/8f/y//H/7//x//P/9//7
//r/+f/3//X/9//3//n//P/8//v//P/8//z/+//4//b/+v/8//7/AAD+//3/+//4//v/
+//8//7//P/8//z//f/8//r/9//1//n/+v/8/wAA/P/7//r/+P/6//z//f////z//P/9
//3/+//7//n/+f/6//z///8CAAAA/v/8//n//f///wEAAwADAAMABQAEAAIAAgABAAEA
AgAEAAcACwAKAAcABAABAAMABAAGAAgABgAIAAgACQAHAAcABQAEAAUABgAHAAgABwAI
AAQAAQACAAMABQAGAAQABAAFAAYABAADAAIAAQADAAUABwAJAAgABwAFAAIABAADAAQA
BQAEAAMABAAEAAIAAgAAAAAAAgADAAMABAAEAAIAAAD+//7//v/+/////////wEAAgAB
AAAA///8//7/AAACAAQAAwACAAAA/f8AAAAA//8AAP////8CAAIAAAAAAAAA/v8GAAcA
BgAEAAIAAAD+//7/AAABAAEABAAEAAQAAwABAAAA/////wMABQAGAAYABAAEAAUABgAH
AAkACgAJAAwADQANAA4ADwAQABAAEAATABMAEgAOAAoABgAFAAUABAADAAEA//8AAP7/
/P/8//n/+P/5//n//P///wAA/v/9//3//P/8//3///8AAAAAAQD///7//v/9//v/+v/6
//z//f/+//3/+v/5//n/+//5//v//P/8//z//P/8//z/+P/3//r//P/9/wEABgAMABcA
KAA/AF0AgwCnALYAsgCnAJYAcgBEABUA8f/N/6z/lP+K/4n/jv+Z/6j/sv+7/8f/2f/o
//P/9//3//f/9//3//b/9v/4//n/+//8//7/AAD+//3//f/+/wMAAwADAAMAAQAAAP7/
/v/+//7/AAD//wIAAgADAAIA/v/9//3//f8AAAMABAAFAAIAAQABAAIAAQAAAAIAAQAE
AAQABAAEAAEAAAD/////AgAEAAUABAAEAAMAAgACAAEAAQACAAIAAwAEAAMAAwAAAAAA
///+/wEABAAFAAYABQAEAAMAAwACAAMAAwADAAQABQAEAAIAAQD///z/+//9//3//f/9
//r/9//1//T/8//y//H/7//x//H/8P/v/+v/6f/o/+f/6//s/+z/6//r/+v/6//r/+z/
7f/v/+//8f/0//X/9f/0//P/9P/1//v//f/+///////9//3//v/+//3//v/+/wAAAQAA
AAAA///+//3//P///wEAAgACAAEA///+//7//v/+//7///8AAAAA//////z/+v/5//r/
+//9////AAD+//7//f/9//z//P/9//3/AAABAAAAAQD9//z//P/8////AAABAAEAAwAD
AAMAAwADAAMABQAEAAUABgAGAAcABQAEAAQABQAIAAkACgALAAkACAAIAAgABgAIAAgA
CQAMAA0ADAAMAAkACAAHAAYACQAMAAoACQAIAAcABwAGAAUABAAEAAQABgAHAAgACQAG
AAUABAADAAYABwAHAAYABQADAAMAAwABAAEAAwAEAAUABgAFAAYAAgABAP///v8CAAIA
AgACAAMAAgABAAEAAAD//wAAAAACAAIAAgAAAPz//P/8//z/AAACAAMAAwACAAAA/f/8
//v/+//+//7///8AAAEAAAD9//3//P/7//z//f/+////AwAAAP7//P/6//j/+f/8//7/
//////7//f/7//n/+v/7//3///8BAAIAAgD///7//v/+/wEABQAIAAkACQAJAAgACAAI
AAoACwAMAA4ADwAPAAwACQAEAAIAAQABAAEAAAD//////P/5//j/9//2//f/9//3//n/
+f/2//T/9f/1//b/+P/7//3//v/8//n/9//2//T/8//z//T/+P/5//r/+f/1//P/8v/z
//T/9//5//r/+f/4//f/9v/y//H/9P/4//v///8CAAIACQAYAC8ASwBvAJkAsgCyAKkA
mgB8AFAAIwD9/9n/tP+Y/4r/g/9+/4X/lP+i/63/u//L/9z/6f/v//D/7//u/+3/7//w
//P/9f/2//b/9//4//T/8//z//T/+f/5//n/+f/1//T/8v/y//X/9v/5//n/+//6//r/
+P/1//X/9v/3//v//f/9//3/+f/3//b/9v/4//j/+//7//3//P/7//r/9//2//X/9f/6
//z//f/8//r/+f/4//j/9v/3//n/+v/7//z/+//7//j/+P/3//b/+v/+/wAAAgD8//r/
+P/3//n/+//8//3///////3/+v/4//f/9f/1//j/+f/6//v/9//z//D/7v/u/+7/7v/t
/+z/6//p/+f/4v/h/+H/4f/k/+b/5//n/+T/4//i/+H/5f/n/+r/6//q/+z/7P/r/+n/
6f/r/+3/8f/z//T/9f/z//H/8f/y//P/8//1//b/+f/5//f/9v/1//T/8//y//X/9//4
//j/9f/z//L/8v/1//b/9//5//n/+P/2//X/9P/y//H/8v/1//f/+f/6//X/9P/y//H/
8v/0//f/+f/5//n/9//3//X/9P/0//T/9//4//n/+f/4//f/9v/1//j/+f/8//z//v/+
//3//f/7//r/+v/7/wAAAQACAAMAAAD+//3//P/+/wAAAAABAAMAAwABAAAA/f/8//v/
+v/+/wIAAQABAP7//f/9//z/+v/6//v//P/9//3//f/9//r/+f/4//f/+v/9////AAD+
//v/+v/5//v/+//9//7//v/+//z//P/5//n/+P/4//v//P/9//7/+v/4//b/9f/2//f/
+v/8//z//P/8//r/9//2//X/9P/6//z//f/9//r/+P/1//T/9//3//r/+v/+//7//P/6
//f/9v/1//T/9//6//z//f/6//j/9v/z//X/9v/3//n/+v/7//v/+v/2//b/9//4//3/
AQAEAAUABAADAAEAAAADAAYACAAKAA0ADQAMAAgABQAAAP7//f///////v/9//r/9v/y
//D/8f/y//X/9//3//n/+f/2//X/9f/0//T/+P/7//3//v/7//f/9P/y//P/8//0//b/
9f/1//X/8//w/+//7//x//L/9f/3//j/9v/0//L/8P/0//f/+P/4//v/+//8/wIADQAg
AD0AYQCJAKkAtgCwAKMAjgBoAD4AGQD3/8//qv+W/4z/gf+E/5H/oP+s/7n/yf/Z/+b/
6//v//D/7//u/+3/8P/y//b/+f/2//T/8//y//L/8//1//j//f/9//3//f/6//j/9f/0
//j/+v/+/////P/6//n/9v/3//f/+P/5//3/////////+v/5//n/+v/7//z/AAABAP//
/v/9//z/+v/6//r/+//+/wAAAQAAAP7/+//4//b/+f/7//7/AAD///7/+//5//n/+v/6
//r//v8AAAAAAAD8//r/+P/3//n//f8AAAMAAAD///z/+P/6//n/9//3//v/+//7//v/
9f/x/+7/7P/v//D/8f/x/+7/7f/r/+n/6P/n/+f/5//p/+r/6v/p/+X/4//h/9//4//n
/+z/7//v//D/7//t/+//7//x//P/+P/5//n/+f/2//P/8v/y//b/9//6//z//P/7//j/
9v/2//b/9v/2//r/+//7//r/+P/1//P/8v/2//j/+v/9//v/+v/4//f/9//2//b/+P/6
//v//P/8//n/+P/2//X/+P/6//3////+//3/+v/5//j/+P/5//r//f/+///////8//v/
+v/5//3///8DAAQAAwACAAAA//8AAAAAAQADAAcABwAHAAcABAACAAEAAAADAAYABwAJ
AAcABwAFAAQAAgACAAIAAgAEAAgABwAHAAMAAQAAAP7/AQACAAQABgAFAAMAAQD/////
////////AQADAAQABAACAP///v/9//7///8CAAQAAgACAAAAAAD//////v/+/wEAAgAD
AAQAAAD+//z/+//8//3/AAACAAEAAAD///z//P/8//z//P8BAAIAAgABAP7//P/5//j/
/f8BAAQAAgAAAP3//P/7//r//P/+//////8BAAAA///9//z//P/8//3///8BAAIAAgD+
//7///8AAAIABQAHAAcACwALAAoACgALAAwADAAMAA4ADwAPAAwACAAEAAMAAwACAAEA
///9/////P/5//j/9//2//f/9//6//3//v/8//v/+//6//r/+//9//7//v8AAP3/+//6
//n/9//2//b/+v/7//z/+//4//f/9//5//n/+//8//z//f/8//v/+v/2//X/9v/4//3/
AwAEAAoAFwAkADkAWQB/AKMAuAC2AKkAlgByAEQAFwDx/83/rP+U/4r/h/+K/5P/oP+q
/7X/w//V/+T/7f/z//P/8//z//P/9P/0//b/9//4//j/+f/6//j/9//3//j//f/9//3/
/f/7//r/+P/4//n/+v/9//3////+//7//P/6//n/+f/5//z///8AAAEA/v/9//3//v/9
//z//v/9////AAABAAIA///+//3//f8BAAIAAgAAAAAA///+//7//P/9////AAABAAIA
AQABAAAAAAD///7/AQAEAAUABgABAAAA////////AQACAAMABQAFAAMAAAD///3/+v/5
//3//f/9//3/+v/3//X/9P/0//T/9P/z//T/8//x/+//6f/n/+b/5f/o/+r/6//r/+n/
6f/p/+n/6f/r/+7/7//y//T/9P/z//H/8f/z//X/+v/7//v/+//9//v/+//8//z/+//8
//z/AAABAAAAAAD9//z/+//6//3///8AAAAA///9//z//P/8//z//P/9/wAAAAD/////
/P/6//n/+v/8//3//v/+//r/+v/5//n/+f/6//z//f///////f/9//v/+v/6//r//v8A
AAIAAwACAAEAAAD///////8BAAAAAwAEAAQABQABAAAAAAABAAYABwAIAAkABwAGAAYA
BgAEAAYABgAHAAgACQAIAAgABQAEAAMAAgAEAAgABwAHAAYABQAFAAQAAgACAAMABAAF
AAUABQAFAAIAAQAAAP//AwAFAAYABgAEAAEAAAD///////8BAAIABAAEAAIAAgAAAP//
/f/8/wAAAAAAAAAA///+//3//f/7//v//f/+/wEAAgADAAIA/f/8//v/+v///wAAAAD/
/////v/8//z//P/7//3//P///wAAAQAAAPz/+//7//r/+//8//3//v/8//z/+//5//r/
+v/6//n//P/+/wAAAwABAP///P/4//n//P8AAAQABAAFAAUAAwADAAMAAgACAAcACgAM
AA4ACwAJAAYAAAAAAP7///8BAP3/+//4//X/9//0//H/8P/x//L/9f/3//P/8//x/+z/
8P/z//X/+P/2//f/9//2//j/9f/z//L/8//z//T/9v/z//H/7//r/+z/7f/v//P/8P/x
//H/8P/x//D/7//u//T/8//2//b/8f/v//b//v8NACYAQQBhAIEAmwCiAJoAjQB6AFoA
MgAHAOH/uf+U/3r/cP9r/3L/h/+a/6r/t//D/8v/0v/Z/9//4//l/+f/6f/p/+r/7f/v
/+z/6v/p/+j/6//t//D/9P/z//H/7//t/+7/7v/t/+7/7f/u//H/8f/w/+7/7f/q/+v/
7f/w//P/8f/x/+//7f/s/+3/7//y//D/8P/z//P/8P/u/+z/6v/t//D/8//3//b/9P/x
/+z/7//v/+//8P/w//H/8//0//P/8v/v/+3/7//y//T/9v/1//T/8f/u/+//8P/x//P/
8v/z//P/8//w/+//7P/o/+v/7f/u//H/7v/r/+j/5f/k/+P/4//k/+L/4v/i/+H/3f/b
/9j/1f/W/9f/2f/b/9r/2P/V/9H/0f/T/9X/1//Z/9v/3v/f/93/3v/d/9v/3//h/+X/
6f/p/+n/6P/n/+r/6f/q/+z/6//r/+3/7v/u/+3/6v/o/+v/7P/t/+7/7v/t/+v/6P/p
/+n/6v/s/+z/7P/s/+3/6//q/+j/5//p/+r/7P/w/+7/7f/s/+r/6f/q/+r/6//p/+r/
7P/t/+z/6//o/+f/6v/s/+//8v/w/+7/7P/p/+z/7f/u/+//7v/v//L/8v/x//D/7v/t
/+7/8P/z//f/9f/z//H/7//y//L/8//0//L/9P/0//X/8//z//H/8P/y//T/9v/4//f/
+P/0//H/8f/x//L/8v/0//T/9f/2//T/8f/u/+v/7f/v//H/8//w/+//7f/q/+v/6//t
/+//7//v//H/8v/v/+7/6//q/+v/7f/u//D/8P/u/+z/6v/s/+z/7P/t/+v/6//t/+7/
6//q/+n/5v/o/+r/7P/u/+7/7P/p/+X/5//o/+j/6v/p/+n/7P/s/+T/5P/m/+f/6P/p
/+r/6f/q/+r/6f/p/+j/5//l/+j/6v/s/+//7P/r/+n/5v/o/+r/7f/w//D/8f/x/+//
8//z//L/8v/1//j/+v/8//v/+f/2//D/8f/w//L/9f/y/+//6//n/+n/5v/j/+L/5P/k
/+b/5//l/+X/4//e/+L/5f/n/+r/6P/p/+n/6P/q/+f/5f/k/+X/5f/m/+j/5//l/+P/
3//h/+P/5v/r/+n/6f/o/+b/5//m/+X/5P/s/+v/6v/m/+P/4//o/+7/+/8OACUAQQBf
AIEAmgCaAJEAhgBuAEYAGQDv/8n/oP9+/2z/af9q/3f/jP+e/6f/sf+//8r/0f/V/9r/
3f/g/+P/4//k/+f/6f/n/+b/5v/m/+n/6//u//L/8v/v/+z/6f/r/+z/7P/u/+7/7v/w
/+//7f/s/+z/6v/t/+//8v/1//P/8//x/+//7//v//D/8v/w//D/8//z//P/8v/x//D/
8//0//X/9//1//T/8v/u//D/8f/y//T/8v/z//X/9v/1//T/8f/v//H/9P/2//j/9v/2
//T/8v/x//L/8//1//P/9f/2//f/9v/1//L/7v/x//P/9P/3//b/8//w/+3/7f/r/+r/
6v/o/+j/6P/n/+X/4//g/93/3v/f/+H/4//i/+D/3f/Z/9n/2//d/9//3//h/+T/5f/l
/+b/5f/j/+b/6f/u//P/8v/x/+//7f/w/+//8P/y//P/8//1//b/9v/1//L/8P/0//b/
+P/6//j/9//1//L/9f/1//b/+P/4//j/+P/5//f/9v/0//P/9f/2//j//P/4//f/9v/0
//b/+P/5//v/+v/6//v/+//6//n/9v/1//b/+P/7//7//v/8//r/9//6//v//P/9//z/
/f8AAAAA/v/+//3//f/+/wAAAwAHAAcABQADAAEABAAEAAUABgAGAAgACAAJAAcABwAF
AAQABgAIAAoADAAKAAoABQABAAIAAwAFAAYABgAGAAcACAAFAAMAAQD//wMABQAHAAkA
BgAFAAMAAAABAAEAAwAFAAMAAwAFAAYAAwACAP///v8AAAMABQAIAAgABgAEAAIABAAE
AAQABQADAAMABQAGAAUABAADAAAAAgAEAAYACAAIAAYAAwD//wEAAgACAAQABQAFAAgA
CAAFAAQAAwAAAAQABwAJAAsABwAFAAMAAQADAAQABgAIAAcACAAJAAkACAAHAAUAAQAL
AAwACQAIAAgABgAGAAYABgAIAAoADAAOAA0ADAALAAoACwAMAA0ADgASABQAFgAYABcA
FgAVABQAFQAWABcAGAAVABIADwAMAAkACAAHAAYABgAGAAYABgACAAAA/v/8/wAAAgAE
AAYABAAEAAQABAAGAAYABgAGAAcACAAJAAoABgAEAAIAAAADAAQABQAGAAUABAADAAIA
AgACAAIAAgADAAQABQAGAAMAAgABAAAABQAKAA8AFAAkADQARABUAG0AhACbALIAoACO
AHwAagBAABgA8P/I/7n/rP+f/5L/nv+o/7L/vP/I/9T/4P/s//P/+P/9/wIAAQAAAP//
/v8AAA==
         </WaveFormData>
      </LeadData>
      <LeadData>
         <LeadByteCountTotal>10000</LeadByteCountTotal>
         <LeadTimeOffset>0</LeadTimeOffset>
         <LeadSampleCountTotal>5000</LeadSampleCountTotal>
         <LeadAmplitudeUnitsPerBit>4.88</LeadAmplitudeUnitsPerBit>
         <LeadAmplitudeUnits>��V</LeadAmplitudeUnits>
         <LeadHighLimit>2147483647</LeadHighLimit>
         <LeadLowLimit>268435456</LeadLowLimit>
         <LeadID>V4</LeadID>
         <LeadOffsetFirstSample>0</LeadOffsetFirstSample>
         <FirstSampleBaseline>0</FirstSampleBaseline>
         <LeadSampleSize>2</LeadSampleSize>
         <LeadOff>FALSE</LeadOff>
         <BaselineSway>FALSE</BaselineSway>
         <ExcessiveACNoise>FALSE</ExcessiveACNoise>
         <MuscleNoise>FALSE</MuscleNoise>
         <LeadDataCRC32>3494794562</LeadDataCRC32>
         <WaveFormData>
BgAGAAYABgAEAAQABAAEAAUABgAHAAgACAAIAAgACAAHAAYABQAEAAUABgAHAAgABQAE
AAMAAgADAAQABQAGAAQABAAEAAQAAgACAAIAAgACAAIAAgACAAQABAAEAAQABAAEAAQA
BAACAAIAAgACAAAAAAAAAAAABAAFAAYACAAFAAQAAwACAAQABgAHAAkACgAKAAsADAAM
AAwADQAPABEAEgASABIAEAAPAAwACwAJAAkACQAIAAgABwAGAAUAAgAAAP7//f8AAAAA
AQABAAEAAgACAAMAAwAEAAQABAAFAAYABwAHAAIAAQAAAP3////////////9//3//f/8
//z//P/9//3///8AAAAAAAD8//z//f/9/wAAAwAEAAUABwANABgAKQBBAGAAhgCtAMgA
0gDYANwA0QC3AJUAcABIAB0A8//c/83/vf+7/7//wf/B/83/3//q//P/+f/6//n/9//2
//b/9//4//n/+f/5//n/+f/3//f/9//4//z//v///wAA///9//v/+v/6//z//P/8//z/
/P/8//v/+//8//z//P///wAAAQACAAAA/f/7//n/+//7//v//P/9//7///////z//P/9
//7//////////v/8//r/+v/7//3//f/9//3/AAAAAP7//v/+//3/+//6//z//f/+//7/
+//7//v/+//8//z//f/9//r/+v/5//f/9v/2//X/9P/0//X/9v/3//T/8P/u/+3/7v/u
/+//8P/u/+3/7P/r/+j/5//n/+f/6f/r/+z/7f/p/+v/7f/u//L/9P/2//b/9//5//n/
+v/6//r/+v/6//7//////wAA/v/9//z//P/+//7//v///wEAAQAAAAAA///+//3//P/+
//7//v/+//z/+//7//v//P/9//7////9//3//f/8//z//P/8//z//f/+///////9//3/
/P/8//7//////////f/9//3//f/7//v//P/8//7//////////f/9//3//f8AAAAAAgAD
AAMAAwADAAMAAAAAAAEAAgAEAAQABAAEAAQABAAEAAQABQAFAAYABgAHAAcABQAEAAIA
AwAEAAQABwAHAAcABgAGAAUABQAFAAUABQAFAAUABQAFAAUABAAEAAMAAwADAAcABwAH
AAcABQADAAMAAwADAAMABAAEAAUABQAEAAMAAQABAAEAAgAFAAUABgAFAAIAAgACAAIA
AgAEAAQABAAEAAQABAAEAAQAAgACAAMAAwAFAAYABgAGAAUABAADAAQABgAJAAsADAAN
AA4ADgAOAA0ADwAPABAAEAAQAA4ADQAKAAkABwAHAAkACAAGAAUABgAFAAMAAgD/////
AAAAAAEAAQABAAIAAAABAAEAAgAEAAQABAAEAAQAAwABAAEAAQD/////////////////
//3//P/8//z//v///wAAAgACAAIAAAAAAPv///8AAAEAAgABAAEABwAQACEANwBSAHQA
nQC+AMoA0gDWAM8AuQCbAHwAVgAtAAUA5v/T/8P/u/+9/7//w//N/93/6v/z//n/+//7
//r/+v/6//v//P/9//v/+//7//v/+f/5//n/+v/9//7//v/+//z/+//6//r//P/+//7/
/v/+//7//v/9//v//P/8//z/AAAAAAAAAAD///3//P/7//z//f/+/wAAAAAAAAAA///8
//z//f/+/wEAAQABAAAA/v/8//z//f////////////7//v/8//z///////7//v//////
///+//v/+//7//v/+v/6//v/+//8//z/+//5//b/9v/1//T/9f/1//X/9f/z//D/7//v
/+//7v/u/+7/7v/t/+z/6//o/+f/5//n/+n/6//s/+3/6f/r/+3/7v/w//L/9P/0//f/
+f/5//r/+f/6//v//P8AAAEAAQACAAIAAQAAAAAAAQACAAMABQAFAAUABAAEAAIAAgAC
AAIAAwAEAAUABgAFAAMAAgABAAMAAwADAAMAAwADAAMAAgAAAAAAAAAAAAIAAgACAAEA
//////7//v8AAAEAAQABAAEAAQABAAEA/////wAAAAABAAMABAAFAAMAAwADAAMAAgAC
AAQABQAFAAUABQAFAAQABAAFAAYACQAKAAsADAALAAoACQAIAAsACwAMAAwACwALAAkA
CAAIAAkACgAKAAwADQAOAA4ADQALAAoACQALAAsACwALAAkACQAJAAgACAAHAAcABwAL
AAsACwALAAkABwAHAAcACQAJAAoACgAJAAkACAAHAAUABQAFAAYACAAJAAkACQAHAAcA
BwAHAAkACQAKAAoACQAIAAcABAAEAAQABQAFAAcACgAKAAkACAAHAAYABAAEAAQABAAG
AAYABgAGAAQABAAFAAUABwAIAAgACAAIAAgACAAKAAsADQAOAA4AEAASABMAFAAUABUA
FAAUABYAFgAUABMADgANAAsACwAJAAgABgAFAAYABQADAAIA/////wAAAAADAAMAAwAE
AAQABQAFAAYABAAEAAQABAAGAAUAAwADAAEA////////AQABAAEAAQABAAAAAAAAAP//
/////wAAAgACAAAAAAD///3//v///wAABQANABUAIAAzAEkAZACGAKsAwADIAMoAyAC3
AJcAbwBIACQA///d/8j/v/+5/7v/v//D/8f/0//h/+z/9//7//v/+//6//r/+P/5//r/
+//8//3//v////7//f/8//z///8AAAAAAAAAAP///v/+//3//v/9//z//f/+///////9
//7//v/+/wIAAgACAAIAAgABAAEAAQD///////8AAAEAAgADAAMAAQAAAAAAAAADAAMA
AwACAAIAAAAAAAEA//////////8CAAIAAAAAAP/////+//7//////////v//////////
//z//P/9//3//v/+//3/+//5//j/9v/0//X/9f/1//X/8//w/+//7//t/+z/7P/s/+r/
6f/o/+f/5P/j/+P/4//l/+f/6P/p/+n/6//t/+7/7//w//H/8P/y//X/9v/4//j/+P/4
//j//P/9//3//v////////8AAAAAAAAAAAEAAwADAAIAAgAAAAAAAAAAAAIAAgACAAIA
AgABAAEAAQABAAEAAQABAAEAAQABAAAAAAAAAAAAAAACAAIAAgABAAMAAwACAAIA////
//7//f8AAAEAAgADAAIAAQABAAAAAAABAAEAAQADAAMAAwADAAQABAAGAAcACQAJAAkA
CQAHAAYABgAGAAgACAAIAAgACQAKAAsADAAMAAsACwAKAA0ADQALAAoACgALAAwADAAN
AA0ADQAMAAoACQAJAAkACQAJAAkACQALAAsACwAKAAoACQAJAAkACQAJAAkACQALAAkA
CQAJAAcABwAIAAgACQAJAAgABwAFAAUABQAGAAkACQAIAAcABwAHAAcABwAFAAUABgAG
AAgACAAIAAYABgAGAAcABwAJAAoACgAKAA0ACwAIAAgABgAGAAYABgAIAAgACAAIAAYA
BgAGAAYACAAIAAkACQAJAAoACgAKAAgACAAIAAoADQAPABAAEAAQABAADwAOABEAEwAT
ABQAFAAUABIAEQAOAA0ACwALAA0ADAAKAAkABwAFAAIAAAABAAEAAgACAAMAAwADAAQA
BAAFAAUABgAGAAYABgAGAAYABQADAAMABQADAAMAAwABAAEAAQABAAMAAgACAAIAAwAD
AAMABAADAAIA///+/wMABQAGAAUACAAJAAsADwAYACsAQQBeAIAApwDEAM4A0ADQAMMA
qwCLAGYAPgAVAO//1P/D/7f/s/+5/7//xf/T/+P/7v/x//X/+f/5//j/+P/5//v//f//
//z/+//6//n/+v/7//z//v/9//7//v/+//z/+//6//r/+//+////AAAAAAAAAAD/////
AAAAAAAABAAEAAQABAADAAEAAAD//wEAAQABAAIAAAAAAAAA//8AAAAAAQACAAMAAwAD
AAIAAAD+//7///8BAAEAAQABAAIAAgAAAAAAAQABAAAAAAABAAEAAQAAAP3//f/9//3/
/v/+///////+//7//f/7//z//P/7//r/+f/5//n/+f/3//T/8//z//H/8P/w//D/7P/r
/+r/6f/r/+v/7P/t/+z/7f/t/+3/6v/r/+z/7P/v//L/9f/2//X/9//3//j/+f/6//v/
/P8AAAEAAQACAAEAAQABAAIAAwAEAAUABwAHAAUAAgAAAAEAAgADAAQABAAEAAQABAAD
AAEAAAD//wAAAQACAAMAAwADAAMAAgAAAAAAAAAAAAEAAgADAAMAAgABAP///v8AAAEA
AQABAAEAAQABAAEAAQABAAIAAgACAAMAAwADAAEAAQABAAEABAAEAAYABwAFAAUABQAF
AAYABgAHAAgADAAMAAwADAALAAoACQAIAAsACwAMAAwADQANAAsACgAKAAsADAAMAA0A
DQANAAwACgAJAAkACQAKAAsADAANAAwACwAKAAgACAAHAAcABwAKAAsADAANAAwACQAI
AAcACQAJAAoACgAHAAcABgAFAAcABwAHAAgABwAHAAYABQADAAMAAwADAAQABQAHAAgA
BwAGAAUAAgAEAAQABQAFAAcACAAIAAgABQADAAQABgAIAAgACAAIAAcABgAFAAQABAAE
AAQABAAGAAYABwAHAAYABgAFAAQABwAIAAkADAAMAA0ADQAMAA8AEAAQABAAEQATABMA
FAARABAADQALAAsACwAKAAsACQAIAAYABQAEAAMAAQAAAAAAAQADAAQABAADAAIAAgAE
AAUABQAGAAQABAAEAAQABgAFAAMAAwABAP////////3//f/9//3//v/+////AAD+//3/
/P/8//3//v/9//7/BQADAAAA//8AAAEABQANACAAOQBTAHIAlgC1AMQAzADUANQAxQCn
AIMAWAAsAAEA4f/O/8H/uf+//8X/xf/N/9v/5f/s//P/+f/7//v/+v/6//j/+f/6//v/
+f/5//n/+f/6//v//P/+//z//P/7//r/+//7//v//P/8//7//v/+//7//v/+//3//v8A
AAEAAgABAAAA///+/wAA////////////////AAD+//7//v/9//3//v8AAAIAAgABAAAA
/v////7///8BAAEAAQABAAEAAQAAAP3//P/+//////8AAP7//f/8//r//P/9//7////8
//z//f/9//r/+v/5//f/+f/6//r/+v/2//X/9P/z//P/8P/v/+//7//u/+7/7v/q/+n/
6P/n/+f/5//o/+n/6f/p/+j/5//m/+n/7P/u/+7/8P/y//L/8//1//X/9v/5//r/+//8
//3//f/8//z//v///wAAAgABAAAA///////////+//7/AQACAAMABAADAAIAAQAAAAEA
AQACAAMAAgABAAAA///9//3//f/8//3//v///wAA/v/+//7//f/+//////8AAP/////+
//3//f/9//3//f//////AAAAAP7/////////AQABAAEAAQAAAAAAAgADAAMAAwADAAMA
AwAEAAYACAAIAAYABAACAAUABgAHAAgACAAHAAcABgAHAAcABQAEAAYABwAIAAgACAAH
AAYABAAGAAUABQAFAAUABQAFAAUABQAFAAUABAAFAAUABgAHAAYABQAEAAMABAADAAQA
BQAEAAMAAwACAAMAAwACAAEAAQABAAEAAgADAAMAAgABAAEAAQABAAEAAQABAAIAAgAA
AAAAAAD+/wAAAAABAAEA//8AAAAAAAAAAAEAAQACAAEAAQABAAIAAAAAAAAAAAADAAMA
AgABAAAA///+/wAAAAAAAAAAAgACAAIAAgABAAAAAAD//wAAAgADAAQABAAEAAQABgAF
AAcACAAIAAsADAAMAAwACwANAA0ADgAOAA4ADAALAAYABQADAAMAAwACAAAA//8AAP//
/f/8//v/+//8//z/////////AAD//////v/+/wAAAAAAAAAAAAD///3//f/7//n/+f/5
//v/+//7//v/+f/4//j/+P/7//v/+//8//7//v/8//z/+f/5//z//f/8////BQANABoA
KwBBAGAAiACrALwAwADCAMIArwCPAGcARAAeAPn/1f/C/7n/sf+z/7n/v//D/8//3//q
/+//8//z//P/8v/y//D/8f/y//P/9P/1//b/9//1//X/9f/2//f/+P/4//j/+P/3//b/
9v/0//b/9v/2//f/+P/5//n/+P/4//f/9v/4//j/+P/4//j/9//3//f/9f/1//X/9v/2
//b/9v/1//T/9P/1//b/9//3//f/9v/2//T/9P/1//P/8//z//P/9f/2//X/9v/2//X/
8//y//T/9f/2//b/9f/1//X/9f/y//L/8//z//T/9P/z//H/7v/u/+3/7P/r/+v/6//r
/+n/5v/l/+X/4//i/+L/4v/i/+H/4P/f/9z/2//b/9v/3P/d/93/3f/d/9//4f/i/+L/
5P/m/+b/6P/r/+z/7v/u/+7/7v/u//H/8//0//b/9//3//f/+P/3//b/9f/1//n/+f/4
//j/9v/2//b/9v/4//j/+P/4//j/9//3//f/9f/1//X/9f/3//f/9//2//X/9P/z//L/
9P/0//T/8//x//H/8P/w/+7/7//v/+//8P/x//L/8//x//H/8v/y//T/9f/1//X/9//3
//f/9//2//b/+P/5//v/+//7//v/+v/6//v//P8AAAAAAAAAAP///v/9//z//////wAA
AAADAAMAAQAAAP////////7/AQABAAEAAAD+//3//f/9//v/+//7//v//f/9//3//P/8
//v/+//7//3//f/9//3//f/7//v/+//7//v//P/8//3//f/8//v/+v/5//j/+P/5//n/
+P/3//n/+f/5//n/9//3//j/+P/4//j/+P/2//T/9P/1//X/9v/4//n/+v/3//f/9v/2
//f/9//3//j/+v/6//r/+v/3//f/9//4//j/+P/4//j/+v/4//f/9v/1//T/9v/2//b/
9v/4//j/+P/4//j/+P/5//n/+//8//z//P/7//r/+f/6//3///8AAAAA//8AAAAAAAAB
AAMAAwAEAAYABgAEAAMAAAD///3//f////7//P/7//r/+f/3//b/8//z//T/9P/z//P/
8//0//T/9f/1//b/9v/2//b/9v/4//f/9f/1//P/8f/x//H/8//z//P/8//x//D/8P/w
//P/8//z//T/9P/0//L/8v/x/+//7v/x//T/9//7/wEACgAdADUATgByAJsAtAC6AL4A
wAC1AJkAdQBMACgAAwDf/8b/t/+r/6X/q/+x/7f/wf/R/97/5//r/+v/6//q/+r/6v/r
/+z/7f/v/+//7//v/+3/7f/t/+7/7//w//D/8P/w/+//7v/u/+7/8P/w//D/8f/y//P/
8//x//L/8v/y//b/9v/2//b/9f/z//L/8f/z//P/8//0//T/9P/0//P/8P/w//H/8v/1
//X/9f/0//b/9P/0//X/9P/z//L/8f/0//T/8v/y//P/8//y//L/9f/1//X/9P/x//H/
8f/x//D/8P/x//H/8P/w/+//7f/u/+7/7f/s/+3/7f/t/+3/6f/m/+X/5f/j/+L/4v/i
/97/3f/c/9v/2v/Z/9n/2f/c/93/3f/d/9v/3f/f/+D/4v/k/+b/5v/l/+f/5//o/+n/
6v/r/+z/7v/v/+//8P/z//P/8//0//L/8v/y//P/9f/1//T/9P/2//b/9v/2//b/9v/2
//b/9P/z//P/8//1//X/9f/1//X/9f/1//T/9P/0//T/9P/2//b/9v/1//T/8//x//D/
8f/z//T/9f/z//P/8//z//P/8//0//T/9P/1//X/9f/z//P/8//z//b/9v/4//n/+//7
//v/+//5//j/+P/4//3//v///wAA///+//3//P/9//3//v/+/wEAAQD///7//P/9//7/
/v8BAAEAAQAAAAAA/////////f/9//3//f/+////AAAAAP///f/8//v//v///wAAAQAB
AP////////////8AAAAA//////7//f/9//3//f/+///////+//3//P/7//r/+f/6//v/
/f/+/wAAAAAAAP7//f/8//z/+//8//7///8AAP3//f/8//z/+//7//v//P8AAAAAAAD8
//v/+v/5//j/+f/6//v//P/6//r/+v/6//r/+v/7//v//f/+//7//v/9//z/+//8//7/
AQADAAQABAAEAAMAAgAFAAcABwAIAAoACgAIAAcABAADAAEAAQABAAAA/v/9//r/+f/3
//b/9//3//j/+P/7//v/+//8//v/+//6//r//P/8//z//P/7//n/9v/1//b/9f/2//f/
9f/1//X/9f/1//T/9P/0//X/9f/1//b/9v/2//T/9P/3//f/+P/3//r/+////wkAFgAp
AEMAZgCOALEAwgDGAMoAyACzAJUAdQBUACgA///f/8r/uf+v/7P/t/+7/8H/0f/f/+j/
6//x//L/8f/v/+7/7//x//P/9f/y//H/8P/v//H/8f/x//L/9f/2//b/9v/0//P/8v/y
//P/9v/3//j/9//2//X/8//1//b/9v/2//j/+P/4//j/9v/1//X/9f/2//f/+P/6//j/
+P/4//f/9v/2//f/+P/7//v/+//6//n/9v/1//X/+P/5//r/+//7//r/9//2//f/9//2
//b/9//3//f/9v/z//P/8//z//X/9v/4//n/9//2//T/8f/w//D/7//u/+//7//v/+//
6//o/+f/5//n/+b/5v/m/+b/5f/k/+P/4v/h/+H/4f/i/+P/4//j/+D/4f/i/+L/5v/o
/+r/6v/t/+//7//w//H/8v/z//T/9v/3//f/+P/4//f/9v/2//f/+P/5//v/+//7//r/
+v/4//j/+P/4//n/+v/7//z/+//5//j/9//4//n/+v/7//v/+//7//r/+v/6//r/+v/6
//r/+v/5//n/+f/4//j/+f/7//z//f/8//v/+v/5//n/+f/6//r//P/9//3//f/7//v/
+//7//7//v8AAAEAAAD///7//f/9//7/AAACAAIAAgACAAIAAgACAAIAAgAFAAUABgAG
AAUABQADAAIAAgADAAQABAAHAAcABwAGAAQAAwADAAMABQAFAAUABQADAAMAAwACAAIA
AQABAAEABQAFAAUABQADAAEAAQABAAMAAwAEAAQAAwADAAIAAQADAAMAAwAEAAMAAwAC
AAEA//////////8BAAEAAgACAAIAAgACAAAAAAAAAAEAAQABAAIAAgACAP/////+//7/
AQADAAMAAgAAAP7//v/+//7/AAAAAAAAAAAAAAAAAAAAAP7//v////////8AAAAAAAAA
AAAAAAACAAUABwAIAAgACwAMAAwADAALAA0ADQAOAAwADAAKAAkACAAHAAUABQADAAIA
AAD///7//f/7//r/+f/5//r/+v/9//3//f/+//z//f/9//7//v/+//7//v/+//3/+//7
//v/+f/5//n/+//7//v/+//7//r/+v/6//n/+f/5//r//P/8//r/+v/7//n/+P/7//7/
AwAFAA0AHgAvAEMAYgCEAKkAvgDGAMYAwgCxAJMAawBEACAA+//Z/8T/u/+z/7P/t/+7
/8H/z//d/+j/7//z//P/8//y//L/8v/z//T/9f/1//X/9f/1//X/9f/1//b/9//4//j/
+P/4//f/9v/2//b/+P/4//j/+v/6//r/+f/4//j/9//2//r/+v/6//r/+v/5//n/+f/3
//f/9//4//n/+v/7//v/+P/4//n/+v/7//v/+//6//r/+P/4//n/+f/5//n/+f/6//r/
+P/4//n/+f/4//j/+//7//v/+v/4//f/9v/1//X/9v/4//n/+P/4//f/9f/y//L/8f/w
//H/8f/x//H/7f/q/+n/6f/p/+j/6P/o/+b/5f/k/+P/4P/f/9//3//i/+P/4//j/9//
4f/j/+T/5v/o/+r/6v/t/+//7//w//H/8v/z//T/9v/3//f/+P/5//n/+f/6//j/+P/4
//n//P/9//3//v/9//z/+//6//v//P/9//7//P/7//v/+//5//n/+f/5//r/+//8//z/
+//6//n/+P/4//j/+P/3//X/9f/0//T/9P/1//X/9f/1//X/9f/1//P/8//0//T/9//5
//r/+//6//n/+P/3//j/+P/6//v//f/9//3//f/6//r/+//8/wAAAAAAAAAAAAAAAAAA
AAABAAEAAgACAAEAAQD///7//P/9//7//v8AAAEAAgACAAAA////////////////////
///////+//z/+//7//v///////////////3//f/9//3//f/+//7//f/9//z/+//5//n/
+f/6//v/+//6//n/+//7//v/+//5//n/+v/6//v//P/9//z/+//6//r/+f/5//r/+v/6
//v/+//6//r/+v/5//j/+P/6//r/+v/6//f/+f/5//r/+P/4//j/+P/3//b/9f/0//X/
9v/3//j/+v/6//v/+//4//j/9//2//f/+P/5//z/+//9//7//v///wAAAAAAAAEAAwAD
AAQAAwACAP///f/9//3//P/9//z/+v/3//X/8v/x/+//7v/u/+//8f/y//H/8f/x//L/
9P/1//X/9v/0//T/9P/0//T/8//x//H/8//x//H/8f/w/+//7v/t/+//7v/u/+7/7//v
/+//8P/w//D/7v/u//H/8f/0//f/9P/3////BQAUACkAQwBgAIIAoQCuALIAsgCuAJsA
ewBTACoABgDf/7//rv+f/5v/o/+v/7f/wf/N/9X/2v/f/+X/6P/p/+n/6v/q/+v/7P/t
/+v/6//r/+v/7P/t/+7/8P/u/+7/7f/s/+7/7f/s/+z/7v/w//D/8P/u/+7/7v/t/+7/
8P/x//L/8f/w/+//7v/v/+//8P/x//H/8f/x//L/8f/w/+//7f/v//D/8v/0//P/8f/v
/+z/7f/s/+3/7//v/+//7//v/+7/7v/s/+z/7v/v/+//8P/u/+3/7P/q/+z/7f/u/+//
7P/s/+3/7f/q/+r/6f/n/+f/6P/o/+j/5P/j/+L/4f/g/97/3v/f/97/3P/b/9r/2v/Z
/9j/1//W/9X/1f/V/9X/1f/U/9P/0v/V/9j/2v/a/9z/3v/e/9//4f/h/+L/5P/m/+j/
6v/s/+3/7f/u//H/8f/x//L/8P/w//D/8f/z//P/8v/y//L/8v/y//L/8P/w//D/8P/z
//P/9P/1//L/8f/w/+//8f/x//H/8P/x//L/8//0//P/8v/x/+//7//v/+7/7v/s/+3/
7f/t/+//7//v/+//8f/x//L/8v/v/+//7v/t/+7/7//w//H/8P/w//L/8//z//P/8//z
//P/9P/2//j/9//2//X/9P/1//b/9//4//n/+f/6//r/+f/5//f/9v/4//n/+v/6//n/
+f/5//j/+v/5//n/+f/5//n/+f/5//j/9//2//T/9f/1//b/9//2//X/9P/z//T/8//0
//X/9f/1//b/9v/z//P/8v/x//L/8//0//b/9P/z//H/7//y//P/9P/1//P/8//0//T/
8v/y//L/8P/y//L/8//z//D/8P/v/+7/7v/v/+//8P/v/+//7//w/+7/7v/u//D/8P/w
//D/7v/u/+7/7v/u/+7/7v/u/+//8P/y//P/8v/y//H/8P/y//L/8v/0//P/9f/2//b/
9//4//j/+P/7//3//f/+//z//P/6//n/9//3//b/9//2//T/8f/v//D/7//t/+z/6//r
/+z/7P/r/+v/6//s/+7/7//v//D/7v/u/+7/7v/w/+//7f/t/+//7f/t/+3/7P/r/+r/
6f/s/+z/7f/u/+7/7f/s/+z/7P/s/+r/6v/v//H/7v/r/+j/6//x//n/BgAXAC0ASABo
AIsApgCwALIAtACrAJEAawBAABoA9f/N/7b/q/+j/5//qf+x/7X/vf/N/9j/3//h/+b/
5//n/+j/6P/p/+r/6//r/+v/6//r/+z/7f/u//D/7v/u/+3/7P/v/+//7//w/+7/8P/w
//D/7v/u/+7/7f/w//L/8//0//X/9P/z//L/9P/z//P/8//x//H/8f/y//L/8v/y//H/
8f/y//T/9v/2//X/9P/y//P/8v/z//X/8//z//P/8//y//L/8P/w//L/8//z//T/9P/z
//L/8P/x//H/8f/x/+7/7v/v/+//7v/u/+3/6//t/+7/7v/u/+r/6f/o/+f/5//k/+P/
4//h/+D/4P/g/97/3f/c/9v/3P/b/9v/2//Z/9n/2P/X/9j/2//e/+D/4f/i/+P/4v/j
/+X/5f/m/+j/6v/s/+7/8P/x//H/8v/1//X/9f/2//b/9v/2//f/9//3//b/9v/3//j/
+f/6//j/+P/4//j/+f/5//r/+//6//n/+P/3//f/9//3//b/+P/4//j/+P/2//b/9v/1
//j/+f/5//r/+P/5//n/+f/3//f/9//3//j/+f/7//z/+//7//r/+f/6//v//P/9//z/
/P/+/////////////////wAAAgAEAAUABAADAAIABAAEAAQABAAFAAUABgAGAAcABwAF
AAQABQAHAAkACgAIAAcABgAEAAUABQAGAAcABQAFAAUABQAFAAUABQAEAAUABQAGAAcA
CAAHAAYABQAFAAMAAwADAAUABQAGAAYAAwADAAIAAQACAAMABAAGAAYABQADAAEAAgAD
AAQABQADAAMABAAEAAQABAAEAAIAAwAEAAYABwAFAAQAAgAAAAIAAwADAAQABQAFAAUA
BgAFAAQAAwACAAQABQAGAAgABQAEAAMAAgADAAMABAAFAAMABAAFAAUABAAEAAQABAAI
AAgABAAEAAQABgAGAAYABgAIAAgACAAIAAgACAAIAAgACQAKAAsADAAPABAAEQASABAA
EAAQABAAEAAQABAAEAANAAwACwAKAAgACAAIAAgABwAGAAUABAADAAIAAQAAAAEAAgAD
AAQABAAEAAQABAAGAAYABgAGAAYABgAGAAYAAwACAAEAAAACAAIAAgACAAIAAgACAAIA
AAAAAAAAAAACAAIAAgACAAIAAgACAAIABgAKAA4AEgAjADQARQBWAG8AiAChALoAswCu
AKkApACAAFwAOAAUAP7/6P/S/7z/v//C/8X/yP/S/9z/5v/w//P/9v/5//z/+v/6//r/
+v/7/w==
         </WaveFormData>
      </LeadData>
      <LeadData>
         <LeadByteCountTotal>10000</LeadByteCountTotal>
         <LeadTimeOffset>0</LeadTimeOffset>
         <LeadSampleCountTotal>5000</LeadSampleCountTotal>
         <LeadAmplitudeUnitsPerBit>4.88</LeadAmplitudeUnitsPerBit>
         <LeadAmplitudeUnits>��V</LeadAmplitudeUnits>
         <LeadHighLimit>2147483647</LeadHighLimit>
         <LeadLowLimit>268435456</LeadLowLimit>
         <LeadID>V5</LeadID>
         <LeadOffsetFirstSample>0</LeadOffsetFirstSample>
         <FirstSampleBaseline>0</FirstSampleBaseline>
         <LeadSampleSize>2</LeadSampleSize>
         <LeadOff>FALSE</LeadOff>
         <BaselineSway>FALSE</BaselineSway>
         <ExcessiveACNoise>FALSE</ExcessiveACNoise>
         <MuscleNoise>FALSE</MuscleNoise>
         <LeadDataCRC32>2406401693</LeadDataCRC32>
         <WaveFormData>
BgAGAAYABgAFAAQAAwACAAUABgAHAAgABgAGAAYABgAEAAQABAAEAAUABgAHAAgABQAE
AAMAAgADAAQABQAGAAYABgAGAAYABQAEAAMAAgAEAAQABAAEAAIAAgACAAIABAAEAAQA
BQAEAAMAAgABAP7//v/+////AgADAAUABgAEAAMAAwAEAAIABAAGAAcABwAHAAgACgAK
AAoACgAMAA0ADgAPABAAEAAOAA0ADAAHAAkACQAIAAgACAAIAAYAAwACAP///v8BAAIA
AwADAAMAAwADAAQABgAHAAcABQAJAAkACQAGAAMAAQAAAP7/AAABAAEAAAD+//7//f/9
//3//f/+//7//////////v/7//v//P/8/wEABAAFAAYABgAJABQAJAA5AFgAfACeALoA
zQDcAO4A8gDpANIAsgCKAF0ALwARAPz/5v/a/9b/0v/Q/9r/5//w//j//f/6//n/9//2
//b/9//3//j/+P/4//f/9//1//X/9f/2//r//P/+/////f/6//n/+P/4//j/+P/5//n/
+f/5//j/9v/3//j/+P/6//z//f/+//n/+P/3//b/9v/3//f/9//4//n/+v/7//f/9//3
//n/+v/6//n/+f/5//f/9//3//j/+f/6//z//P/8//v/+//6//n/+P/3//r/+v/6//r/
9v/2//b/9f/2//f/+P/5//f/9//2//X/8//z//L/8f/y//P/9P/0//L/7//u/+7/8f/w
//H/8v/v/+//7v/s/+v/6//s/+3/7//x//H/8f/v/+//8f/y//b/9//6//r/+//7//v/
/P/7//r/+f/7/////////wAA/f/8//r/+f/8//3//f/9//7//v/9//3/+//6//r/+v/9
//3//f/9//z/+v/5//j/+P/5//v//P/7//v/+f/4//j/+P/5//n/+//7//v/+v/4//j/
9//2//f/+P/6//v/+f/5//j/+P/1//X/9v/3//n/+f/5//j/+P/4//j/+P/6//r//P/9
//v/+//7//v/+P/4//n/+v/8//3//f/9//3//f/8//z//f/+//7//v/////////+//7/
/v///wAAAwADAAMAAgACAAEAAAAAAAAAAAAAAAEA//////////8AAP7//v///wEAAgAC
AAIAAgAAAP//////////AAAAAAEAAQD///7//f/9//3//f8BAAEAAAAAAP7//v/+//7/
/v/+/////////wEAAQAAAAAAAAABAAEAAQACAAIAAgABAAAAAAD//wAAAwAFAAYABwAI
AAoACgAKAAgACgAKAAoACgAKAAoACAAHAAYAAwAFAAcABgAEAAQABgAEAAIAAgD+//7/
//8AAAEAAQABAAEA//8AAAAAAQADAAEAAwADAAMAAAD+//3//f/8//z//f/7//r/+v/6
//n/+f/5//n/+//8//7////9//z/+//7//j/+v/7//z////+//7/AQAKABoALQBGAGYA
jACsAL0AzgDeAOYA4QDQALYAkABpAD8AFwD+/+j/2P/S/87/zP/U/+P/7P/y//n/9//3
//b/9v/2//f/9//4//b/9v/1//X/9f/1//X/9v/3//j/+f/5//j/9v/2//b/+P/4//j/
+f/3//f/9//2//T/9f/2//b/+f/6//r/+v/3//b/9f/0//f/+f/6//v/+//7//v/+//3
//f/9//5//r/+v/5//n/9//1//X/9f/2//f/+P/6//j/+P/3//f/9//3//f/9//4//j/
+P/4//b/9v/2//X/9f/1//X/9f/3//f/9v/1//L/8f/v/+3/8P/x//L/8v/x/+//7//w
//D/7v/u/+7/7//v/+7/7P/p/+n/6v/r/+3/7//v/+//7f/t/+//8P/y//P/9v/2//f/
9//3//j/+v/6//r//f////////8AAP///v/8//v//f///wAAAQACAAIAAQABAP///v/+
//7/AQABAAEAAQD///7//v/+//////8AAAAAAQABAP///v/8//z//f/9//3//f/9//z/
/P/8//v/+v/8//z//f/9//v/+//6//r/+//7//z//f/////////+//z//P/8//z//P/8
//7///////////////z//P/9//7/AQADAAQABQAEAAMAAQAAAAMABAAEAAQABQAFAAUA
BAAEAAQABQAGAAgACQAKAAoACAAHAAYABgAGAAYABgAHAAcABwAHAAcABgAEAAQABQAH
AAgACAAIAAYABAADAAMABAAFAAcACAAHAAcABQAEAAMAAwADAAMABgAJAAcACAAHAAYA
BQAEAAYABgAGAAgABwAGAAUAAQADAAMAAwADAAYACAAIAAcABgAFAAQAAgADAAMAAwAF
AAUABAAEAAIAAwADAAMABgAGAAYABQADAAQABAAGAAgACQAJAAkACwAOAA8AEAAPABAA
DwAOAA8AEAARABAADQAMAAkACwAJAAgABgAGAAgABgAEAAQAAAAAAAEAAgAFAAUABQAF
AAUABgAGAAcABwAFAAcABwAJAAYABAADAAIAAAD/////AQAAAAAAAAD//////////wAA
AAABAAEAAwACAAEAAQD+//z///8AAAEABgAMABMAHgAuAEMAXgB+AJ4AuADHANYA4gDg
ANEAtgCQAGoAQwAdAAMA8P/g/9r/1v/S/9T/3v/p//T/+v////3//f/8//z/+v/7//v/
/P/9//7//v////7//f/8//z///8AAAEAAQAAAP7//v/+//z//P/8//3//////////v/8
//3//v/+/wEAAgACAAIAAAAAAAAAAAD+/////////wAAAQACAAMAAAD///7///8BAAIA
AgADAAEA/////////f/9//3//v/+//7//f/9//v/+//7//v//P/8//z//P/7//z//f/9
//v/+//7//v//f/9//z/+//4//f/9f/z//X/9f/1//T/8//x//H/8v/y//D/8P/w/+//
7//u/+z/6f/p/+r/6//s/+//8P/x//H/8f/z//T/9P/1//j/+P/6//v//P/+//3//P/7
//3/////////AAACAAIAAQABAAAAAQABAAEAAwAEAAQABQAEAAIAAQAAAAMAAwADAAMA
AQAAAAAAAAD/////AAAAAAMAAwABAAAAAAAAAAEAAQABAAEAAQAAAAIAAgABAAAA///+
//7//f/+//////8AAP3//f/+/////////////v/+//7//v/+/wAAAAACAAMABAAFAAYA
BwAFAAQABAAEAAQABQAFAAUABgAHAAcACAAHAAgACAAIAAkACQAJAAgACAAIAAkACgAL
AAsACwAKAAoACQAIAAgACAAIAAgACQALAAsACwALAAoACAAIAAkACwAMAAwADAAMAAoA
CQAJAAcABwAIAAgACQAJAAcABgAFAAUABQAFAAcACQAGAAYABgAGAAYABgAGAAYABgAI
AAoACgAKAAcABgAFAAQAAwAFAAgACQAIAA4ADAAIAAgABwAGAAUABAAGAAcABwAHAAcA
BwAGAAYACAAJAAkACQAIAAgACAAHAAcACAAIAAoADgAPAA8ADwAPABAADwAOABAAEgAS
ABIAEgASABIAEAAPAA4ACwANAA8ADgAMAAwACwAIAAUABAADAAQABgAIAAcABwAHAAcA
CQAKAAoACwAJAAcACQAJAAkABgAEAAMABQAEAAQABQADAAIAAgACAAMAAwADAAMABAAE
AAUABQAEAAIAAAD//wQABgAHAAgABwAIAAwADwAYACgAPQBYAHgAnAC6AMkA1gDiAOYA
3QDMAKwAhABZAC8ADQD0/+D/1P/S/9L/1P/g/+//9v/6//v//f/9//z//P/+//////8A
AP///v/8//v//f/9//3//v///wAAAQABAP7//P/8//z//f/+////AQD////////+//7/
//8AAAAAAwAEAAQABAAAAAAAAAAAAAIAAwADAAMAAAD///7//f/+////AAADAAQABAAD
AAMAAgD///7//f/+////AAACAAAAAAD/////AQABAAEAAQAAAAAAAAAAAP7//v/+//3/
/f/9//3//f/9//3//P/7//3//f/8//v/+//7//v/+v/5//f/9//4//b/9P/0//T/8f/x
//D/7v/w//H/8//1//T/9f/0//P/8f/x//P/9P/5//v///8AAP7//f/8//z//P/8//z/
//8CAAMABAAGAAYABgAFAAUACAAJAAkACQAIAAYAAwABAAQABAAFAAYABgAFAAQAAwAC
AAAA///+////AQAEAAYABQAFAAMAAgAAAAAAAQABAAMAAwADAAIAAAAAAP///v8AAAAA
AQABAAEAAQAAAAAA/////wAAAQABAAEAAQAAAP7//v/+//7/AAAAAAIAAwABAAEAAQAB
AAIAAgADAAQACAAJAAkACQAHAAcABgAGAAcACAAIAAgACQAJAAkACAAKAAoACwAMAA0A
DQANAAwACwAJAAcABgAJAAoACwANAAoACQAIAAcACAAGAAYABwALAAwADAAMAAwACgAJ
AAkACQAJAAoACgAJAAkABwAGAAYABwAIAAkACgALAAcABgAEAAQABAAEAAcACAAJAAwA
CQAIAAcAAwAEAAUABgAHAAgACgAKAAgABgAGAAQABgAHAAgACQAKAAcABwAGAAUABwAH
AAYABgAGAAcABwAHAAYABgAGAAUACAAKAAsADgAPAA8ADgANABAAEgASABIAEgAUABQA
FAARABAADwAMAAwADAAKAA0ACwAKAAgACAAIAAYABAAEAAQABAAFAAYABgAFAAQAAwAE
AAYABwAJAAgABQAGAAUABgAEAAMAAwADAAIAAgADAAEAAAAAAAAAAQABAAEAAQD///7/
/v/9/wAAAAAAAAEABgAGAAEAAAD//wIABAAPAB4ANABNAGoAigCoALwAzQDgAPAA8ADj
AMYAmgBwAEEAGwADAO7/3v/a/9j/1P/Y/+T/7f/y//j//f/7//v/+v/6//j/+f/5//r/
+v/6//n/+f/6//v//P/+//3//P/7//n/+//6//v//P/8//z//P/9//3//f/9//z//v//
/wAAAAD+//7//f/8//v//P/9//7//P/9//3//f/7//v/+//7//z//f/+/wEA///+//z/
+//8//v//P/9//v/+//7//z/+v/6//n/+f/6//v//P/9//v/+v/5//j/+f/6//v/+//6
//n/+P/3//f/9//2//X/9v/3//f/9//2//X/9P/y//P/8f/x//L/8v/w//D/8P/v/+//
7v/s/+3/7f/u/+//7v/v/+7/7f/u/+//8v/0//X/9f/3//b/9//3//f/+P/5//r/+///
/wAA///+//7/AAAAAP/////+//////////7//v/9//3/AAAAAAEAAgACAAEAAAD//wAA
AAABAAIAAAD//////v/9//3/+//6//3//v8AAAEAAAD///7//P/9//7//v/+//3//P/8
//v/+//7//r/+v/7//v//P/9//z/+//6//j/+//8//3//v////7/////////////////
AQACAAQABgAEAAMAAQD//wIAAwADAAQAAwAEAAQABAADAAMAAwACAAQABAAFAAYABgAF
AAQAAgADAAMAAwAEAAIAAgACAAMABQAFAAUABQAFAAQABQAHAAYABgAFAAQABgAEAAMA
AwABAAEAAgACAAEAAQD///7//v///wAAAQABAAMAAAAAAAAAAAAAAAAAAAAAAAAAAgAA
AAAAAAD9//7///8AAAEAAAACAAIAAAABAAIAAQACAAEAAQACAAQABAADAAMAAwADAAMA
BAADAAIAAQAAAAAAAQABAAEAAgADAAMABAADAAMAAgABAAMABAAFAAUAAwAEAAQABgAI
AAkACQAJAAoADAAMAAwACgAMAAwADAAOAA4ADgAMAAoACAAEAAUABwAGAAQABAAEAAIA
AAAAAP7//v///wAAAwADAAMAAwABAAIAAgADAAUAAwAFAAUABQACAAAA///9//z//P/9
//7//v///wAA/f/9//3//f8AAAAAAQABAAEAAAD//////P/8////AAD//wIACAAPABoA
KgA/AFwAgACgALYAwQDQANwA2gDLAKwAiABiADsAFQD7/+j/2v/U/9L/0v/U/97/6f/y
//b/+f/3//f/9v/2//T/9f/1//b/9//4//j/+f/3//f/9//4//v//P/9//3/+v/4//j/
+P/4//j/+P/5//r/+//8//z/+//7//v/+v/9//7//v/+//r/+v/6//r/+v/7//v/+//7
//v/+//7//f/9//3//n//P/8//v/+//5//f/9//3//X/9f/1//b/+P/4//f/9//1//X/
9f/1//j/+P/4//j/+P/4//j/9//1//X/9f/1//f/9//2//X/9P/z//H/7//v/+//7//u
/+//7f/t/+7/7P/q/+r/6v/p/+n/6P/m/+X/5f/m/+f/5//p/+n/6f/r/+v/7f/u/+7/
7//y//L/9f/1//X/9v/0//T/9P/3//r/+//8//7//v/+//3//f/9//3//P/7//3//v/+
/////v/8//v/+v/9//3//f/9//3//P/8//z/+//7//z//P///////f/8//n/+P/4//f/
+f/5//n/+P/2//b/9f/0//T/9P/1//X/9//3//b/9v/1//X/9v/3//j/+f/6//r/+v/6
//r/+v/6//r//P/9/////////////P/8//3//v8CAAMAAwADAAEAAQAAAAAAAwAEAAQA
BAAHAAcABwAGAAUABAAEAAQABQAFAAUABAAEAAMAAgACAAIAAgACAAMAAwADAAMAAwAC
AAAAAAABAAMABAAEAAQABAACAAEAAQABAAEAAgACAAMAAwABAAAA/f/9//3//f8BAAMA
AAAAAAAAAAAAAAAAAAAAAAAAAgACAAIAAgD///3//f/9//3///8CAAMAAgABAAAA/f/8
//3//f/+/wAAAgABAAEAAQAAAP///f/8//7/AAAAAP//AQAAAP3//P/7//r/+//9//7/
/////////v/+//7/////////AgACAAIAAQD//wAAAAACAAYABwAHAAcABwAIAAcABgAI
AAoACgAKAAoACgAKAAgABQAEAAEAAwAEAAQAAwAEAAIAAAD+//7//P/8//3//v/9//3/
/f/9//3//v/+///////9//////8BAP7//P/7//n/+P/4//n/+//6//r/+v/5//n/+f/5
//z//P/9//3/+//6//n/+f/4//j/9//6//v//v8CAAkAEgAiADcATgBwAJYAsgC/AM4A
3ADeANMAvACWAHIASwAlAAcA8P/a/8z/yP/I/8r/0v/h/+z/9P/3//X/9f/0//T/8v/z
//P/9P/2//b/9f/1//P/8//z//T/9f/2//f/9//0//L/8v/y//T/9P/0//X/9//3//f/
9v/0//X/9v/2//n/+v/6//r/9v/2//b/9v/2//f/9//3//f/9//3//f/8//z//P/9f/4
//j/9//3//j/9//4//n/+P/3//b/9v/4//j/9//3//f/9//3//f/+v/6//r/+v/2//b/
9v/1//P/8//z//P/8//z//L/8f/x//H/8P/v//D/8f/y//L/7//t/+3/7v/s/+r/6v/q
/+f/5//m/+T/4//j/+T/5f/m/+n/6v/r/+v/6//t/+7/7v/v//L/8v/z//P/8//0//L/
8v/y//X/9f/1//X/9v/2//b/9f/1//b/9//3//f/+P/4//f/9//5//j/+P/4//f/9//3
//f/9//2//b/9v/3//f/+P/4//f/9//1//T/9P/0//X/9f/3//f/9//2//P/8v/w/+7/
7//w//L/8//z//P/8v/y/+//7//w//H/8//z//P/8v/w//D/8P/w//T/9P/2//f/9//3
//f/9//0//T/9f/2//v//f/+/////P/7//n/+P/7//z//P/8//////////7//f/8//z/
/P/+////AAAAAAAA///+//7//v/+//7///8BAAEAAQABAP3/+v/5//n//P/+////AAAA
AP7//f/9//3//f/+//7///////3//P/7//v/+//7//v//f/6//r/+f/4//f/9v/3//j/
+f/8//z//P/8//n/9//3//f/9//6//z//P/6//j/+P/2//b/9f/1//b/+P/6//v/+//4
//f/9v/1//T/9v/3//f/9//3//f/9v/2//b/9//3//f/+v/6//r/+f/4//j/9//4//v/
/f/+//////8AAP///v8AAAIAAgACAAQABAAEAAIA///+//v//f/9//z/+v/6//j/9v/0
//T/9P/0//X/9v/5//n/+f/5//f/+P/4//n/+//5//v/+//6//b/8//x//P/8v/y//P/
8//y//L/8v/v/+//7//v//D/8P/x//H/8f/w/+//7//y//T/8//0//f/+P/6/wMAEAAi
ADkAWAB8AKAAtgDDANQA3gDaAMsAtACSAGgAOwAXAPv/4v/Q/8r/yP/I/8z/1v/h/+j/
7P/v/+7/7f/r/+r/6//t/+7/8P/v/+7/7P/r/+3/7f/t/+7/7//w//H/8f/w/+7/7v/u
/+//8P/x//P/8P/v/+7/7P/u/+//8P/w//P/9P/0//T/8P/w//D/8P/y//P/8//z//P/
8//z//P/8//z//P/9f/2//b/9f/1//T/8f/w/+//8P/x//L/9P/z//L/8P/v/+//7//v
/+//8v/y//L/8v/u/+7/7v/t//D/8f/y//P/8f/x//D/7//t/+3/7P/r/+v/6//r/+r/
5//l/+X/5v/o/+b/5v/m/+f/5//m/+T/5f/l/+b/5//n/+n/6f/p/+b/5f/m/+b/6v/r
/+7/7v/x//H/8f/y//T/9P/0//f/9//3//f/+P/3//b/9P/z//X/9//4//n/+P/4//f/
9//3//b/9v/2//n/+f/5//n/+P/2//X/9P/0//X/9//4//n/+f/3//b/9P/0//X/9f/3
//f/9//2//T/9P/z//L/9f/2//j/+f/4//f/9f/0//P/8//0//X/9//3//f/9v/0//T/
9P/0//f/+P/7//3//P/7//r/+f/6//r/+//8//7//////////f/9//z//P/+/wAAAQAC
AAEAAQABAAAA/v/+////AAADAAMAAwACAAAA///+//7///8AAAEAAwACAAEAAAD//wAA
/v/+////AQACAAIAAgAAAP7//f/9//////8AAAAA//////3//P/8//3//v///wEAAwAA
AAAA///+//3//P/+//7//v8AAP7//v/+//v//f/9//3//f/+/wAAAAD+//z//P/6//r/
/f///wAAAAD+//z//P/8//z//P/9//3//f///////v/+//z//f/9//3//v/+//7//f/7
//z//P/+/wIAAwADAAMABgAIAAgACAAIAAoACgAKAAgACAAIAAYABQAEAAEAAwADAAIA
AAAAAAAA/v/8//z/+v/6//v//P////////////3//v/+///////9//////////z/+v/5
//n/+P/4//n/+//6//r/+v/3//f/9//3//j/+P/5//n/+//6//n/+f/6//j/9//6//3/
AAAEAAsAGAAoAD0AWAB4AJoAsgDBAM4A2ADWAMcAqgCEAGAAOQATAPn/5v/W/87/zP/K
/87/2P/l/+7/8v/1//X/9f/0//T/9P/1//X/9v/2//b/9f/1//X/9f/1//b/9f/2//f/
9//2//T/9P/0//X/9v/3//n/+f/5//n/+P/3//f/9//2//j/+v/7//z/+v/6//r/+v/4
//n/+f/5//r/+//8//3/+f/5//n/+//+//7//f/9//v/+f/5//n/+f/5//n/+v/6//r/
+f/5//f/9//3//f/+v/6//r/+v/3//b/9f/z//T/9f/2//f/+f/5//j/9//0//P/8f/v
//D/8f/y//L/7//t/+3/7v/u/+z/7P/s/+3/7f/s/+r/6P/n/+f/5//o/+v/7P/t/+z/
6//s/+z/7v/v//L/8v/1//X/9f/2//b/9v/2//n/+//7//v//P/+//7//f/9//3//f/8
//v///8AAAAAAQAAAP7//f/8/////////////f/8//z//P/5//n/+v/6//z//f/8//z/
+//6//r/+f/7//v/+//6//j/+P/3//b/+P/4//n/+f/3//f/9v/2//X/9f/2//f/+P/5
//r/+v/4//j/+P/4//j/+P/6//v//f/9//3//f/6//r/+//8/wAAAQABAAEAAQABAAAA
AAABAAIAAgACAAEAAQABAAAA/v/+////AAACAAMABAAEAAIAAQAAAAAAAAAAAAAAAQAB
AAEAAQABAP7//P/8//3/AQACAAIAAgAAAP7//f/9//////8AAAAAAQABAP///v/7//v/
+//7////AQD+//7//v/+//7//v/+//7//v8AAAAAAAAAAP3/+//7//v/+//6//z//P/6
//z//P/6//r/+v/5//n/+v/8//v/+//7//v/+//+//z//P/8//z//P/5//n/+P/3//j/
+f/5//r//P/9//3//f/9//z/+//5//r//P/9/wAAAQABAAAA//8AAAIAAgACAAIABAAE
AAQAAgACAAIAAAAAAAAA/v8BAAAA/v/7//r/+v/4//b/9v/1//b/+P/6//r/+f/4//f/
+f/6//r/+//5//f/+f/5//v/+P/2//X/9f/0//T/9f/z//L/8v/y//P/8//z//P/8v/y
//P/8//z//L/8f/x//T/8v/3//r/9//4/wAABwAUACgAQQBcAHoAlgCqALUAwgDKAMgA
tQCUAGwASAAdAPn/4f/O/8L/wv/G/8j/zv/Y/93/4P/k/+n/6v/r/+v/7P/u/+//7//w
/+3/7P/q/+n/6v/r/+z/7v/u/+7/7v/t/+7/7P/s/+z/7v/u/+7/7//t/+3/7f/s/+3/
7//x//L/8P/w/+//7v/v//D/8f/y//D/8f/x//H/8P/v/+7/7f/u/+//8P/z//L/8P/t
/+v/7P/r/+z/7f/t/+3/7f/u/+7/7v/t/+3/7v/v//D/8f/v/+7/7f/s/+3/7v/v/+//
7f/t/+3/7f/s/+v/6f/n/+j/6f/p/+n/5v/l/+T/4v/j/+H/4f/i/+D/3v/e/97/3v/f
/9//3v/d/93/3v/f/9z/3f/c/9v/3P/d/+D/4v/i/+P/5v/m/+f/5//n/+j/6v/s/+7/
8//0//P/8v/y//T/9P/z//P/9P/1//X/9f/0//T/8//z//X/9P/0//T/9P/z//L/8f/0
//T/9f/2//L/8f/x//D/8//z//H/8P/z//T/9v/3//T/8//y//D/8P/w/+//7v/s/+z/
7f/t/+3/7f/s/+z/7P/t/+//8f/w/+//7v/s/+3/7v/v//D/8P/w//L/8//x//H/8f/x
//H/8v/0//b/9f/1//T/8//2//f/9//4//n/+v/6//r/+f/5//n/+P/6//r/+//8//v/
+//7//r//P/7//r/+v/6//r/+v/7//r/+f/4//f/+f/4//n/+//7//r/+P/2//f/9v/2
//f/9//3//j/+P/3//f/9f/0//b/9//4//n/+f/5//T/8v/1//b/9//4//b/9v/2//j/
9//2//X/8f/0//X/9v/3//b/9v/0//D/8//0//P/9P/z//P/9P/2//T/8//0//T/9P/0
//T/9P/1//X/9f/z//P/8v/y//P/9f/2//f/9//2//X/8//0//b/9//6//v/+//6//n/
+v/8//z//P/+/wAAAAAAAP7//v/+//z//P/8//r//f/8//r/9//2//b/9P/y//L/8v/y
//P/9P/0//P/8v/x//T/9v/3//n/9//1//f/9//3//T/8v/x//P/8v/y//P/8v/w/+//
7v/v//H/8//1//X/9P/0//P/8//y//H/8f/2//b/9f/y/+//8v/2//3/CAAaAC8ARgBm
AIYAoACxAMAAzgDUAMkAsACKAGQAPQARAPP/4v/S/8b/yP/K/8r/zv/b/+T/6P/r/+7/
7//v//D/8P/x//H/8v/y//L/8f/x//P/8//z//T/9P/0//T/8//1//T/9f/2//b/9v/2
//f/9f/1//X/9P/1//f/+f/6//r/+v/5//j/+P/4//j/+P/4//n/+f/5//f/9//3//f/
+P/5//r//f/7//r/+P/3//r/+f/6//v/+f/5//n/+v/4//j/9//3//r/+//8//3/+//6
//n/+P/3//j/+f/5//f/9//3//f/9//3//b/9f/4//n/+f/5//b/9f/0//L/8v/x//L/
9P/z//D/7//u/+3/7f/s/+r/6v/r/+3/7//s/+3/7P/r/+7/7//y//T/9P/1//j/+P/3
//f/9//4//r//P/+/wMABAADAAIAAgADAAQABAAFAAQABQAFAAUABgAGAAUABQAGAAYA
BwAIAAgABwAGAAUABgAGAAcACAAFAAUABgAGAAcABwAFAAQABQAGAAgACQAIAAcABgAE
AAUABgAGAAYABgAGAAcABwAFAAUABAAEAAQABQAHAAkABwAHAAcABgAHAAgACQAKAAoA
CgAMAA0ADQANAA0ADQAOAA4ADwAQABEAEQAQAA8AEQARABAAEAATABQAFAAUABUAFQAV
ABQAFQAWABgAGgAYABcAFgAUABcAFwAXABgAFgAWABYAFwAVABUAFQAVABcAFgAXABkA
GAAYABcAFgAYABYAFQAVABUAFQAWABYAFQAVABMAEgATABUAFwAZABgAGQAVABQAFwAY
ABkAGgAZABgAFwAYABYAFgAWABMAFQAXABkAGwAaABoAGAAUABcAGAAXABgAGQAZABoA
HAAbABkAGAAXABoAGwAbABwAGQAaABkAFwAYABkAGgAbABkAGwAbABsAGQAaABoAGgAe
ACAAHAAaABwAHAAcABwAHAAdAB4AHwAgAB4AHgAeAB4AIQAiACMAJAAlACYAJwAoACgA
KAAoACgAKgAqACoAKgAnACYAJQAkACIAIgAiACIAIAAgACAAIAAdABwAGwAaAB0AHgAf
ACAAIAAgACAAIAAiACIAIgAiACIAIgAiACIAIAAeABwAGgAcABwAHAAcABwAHAAcABwA
HAAcABwAHAAeAB4AHgAeAB4AHgAeAB4AIgAmACoALgA/AE4AXQBsAIYAoAC6ANQA3ADi
AOgA7gDOALAAkgB0AFkAPgAjAAgAAgD+//r/9v///wYADQAUABYAGAAaABwAGgAaABoA
GgAbAA==
         </WaveFormData>
      </LeadData>
      <LeadData>
         <LeadByteCountTotal>10000</LeadByteCountTotal>
         <LeadTimeOffset>0</LeadTimeOffset>
         <LeadSampleCountTotal>5000</LeadSampleCountTotal>
         <LeadAmplitudeUnitsPerBit>4.88</LeadAmplitudeUnitsPerBit>
         <LeadAmplitudeUnits>��V</LeadAmplitudeUnits>
         <LeadHighLimit>2147483647</LeadHighLimit>
         <LeadLowLimit>268435456</LeadLowLimit>
         <LeadID>V6</LeadID>
         <LeadOffsetFirstSample>0</LeadOffsetFirstSample>
         <FirstSampleBaseline>0</FirstSampleBaseline>
         <LeadSampleSize>2</LeadSampleSize>
         <LeadOff>FALSE</LeadOff>
         <BaselineSway>FALSE</BaselineSway>
         <ExcessiveACNoise>FALSE</ExcessiveACNoise>
         <MuscleNoise>FALSE</MuscleNoise>
         <LeadDataCRC32>299667926</LeadDataCRC32>
         <WaveFormData>
/v/+//7//v/9//z/+//6//3//v///wAAAAAAAAAAAAD9//z/+//6//v//P/9//7//f/8
//v/+v/7//z//f/+//7//v/+//7//f/8//v/+v/8//z//P/8//r/+v/6//r//P/8//z/
/f/7//r/+v/6//j/9//3//n//f/+////AAD///z/+//6//v//P/+////AAAAAAAAAQAB
AAEAAQACAAUABgAGAAYABwAGAAQAAgABAAEAAQAAAAAAAQABAAEA/v/9//r/+f/9//7/
/v////3//f/9//3/AAAAAAAAAAACAAIAAgAAAPz/+v/5//f/+f/5//n/+f/4//f/9v/0
//T/9P/0//X/9//3//f/9//1//X/8//1//n/+f/9//3//P///wgAFgAlADwAVwByAIkA
mwCtAL0AyADIAL4ApQCHAGQAPgAmABEA/P/t/+T/3//d/+P/6v/x//X/9//0//L/8f/w
//D/8P/w//D/8f/w//D/8P/t/+z/7f/t/+//8f/z//b/9f/y//H/8P/w//D/8f/x/+//
7//v/+7/7v/u/+//7//z//P/8//z//D/7//u/+3/7f/u/+//7//w//H/8P/x//H/8P/v
/+7/8P/w/+//7v/s/+z/7P/r/+7/7//w//L/8P/u/+7/7v/u/+3/7P/r/+z/7v/v/+//
7v/t/+z/6v/r/+z/7v/v/+//7//t/+3/7f/t/+3/7f/u/+//8P/x/+7/7P/q/+j/7P/t
/+7/7//v/+7/7v/t/+v/6v/q/+r/6//t/+//8P/u/+7/7//w//L/9f/2//f/9v/2//b/
9f/0//P/8//y//b/9v/2//b/9f/z//L/8P/w//D/8P/x//T/9P/y//L/8P/v/+7/7v/w
//H/8f/x/+//7//t/+3/7v/v//D/8v/w//D/7//u/+7/7v/u/+7/8P/w//D/7//s/+z/
6//r/+3/7f/u/+7/7P/s/+v/6//q/+r/6//r/+7/7v/u/+7/6//r/+z/7P/u/+//8f/x
/+//7//v/+7/7P/s/+3/7f/x//L/8v/y//D/8P/w//D/8v/0//T/9f/z//P/8//y//L/
8v/y//L/9v/3//f/9//1//X/9f/0//b/9v/3//f/9v/0//P/8v/y//L/8v/z//X/9v/3
//j/9f/0//T/9P/y//L/8//z//X/9f/z//L/8v/x//H/8f/3//f/9//1//L/9P/0//T/
9P/2//f/9//2//b/9v/2//X/8//1//b/9v/4//j/+P/2//X/9P/0//T/+P/5//r/+v/8
//3//f/9//v//P/9//7//v/+//3//P/6//j/+P/5//z//P/7//v//P/7//n/+f/1//X/
9//4//r/+//7//v/+v/5//n/+P/5//r/+//8//r/+P/1//T/9v/1//X/9f/z//P/8//z
//H/8P/w//D/8//1//b/9//1//X/9f/1//H/8//z//X/9//3//b/+f8CAAwAGwAuAEcA
ZAB9AI0AnwCxALwAvgC6AKcAjQBuAEwALAAXAAIA7//m/+H/3f/j/+z/8f/1//f/8//y
//L/8v/0//T/9P/0//H/8P/w//D/7v/u//D/8f/y//P/9P/2//X/8v/x//D/8v/y//P/
8//z//P/8//y//D/8P/x//H/9f/1//X/9f/x//H/8f/x//T/9v/4//n/+f/5//f/9//3
//b/9f/0//j/+P/3//b/9f/0//P/8f/y//P/9P/2//b/9P/0//T/9f/1//X/9f/1//b/
9v/1//P/8//z//L/9P/0//X/9f/3//f/9f/1//T/8//y//H/9P/1//b/9//2//b/9v/2
//X/9f/1//X/9v/2//f/9//0//T/9f/2//j/+f/6//r/+f/4//j/+P/5//v/+//7//3/
/v///////f/9//7//v8CAAIAAgACAP///f/8//r//P/+/wAAAwACAAIAAAAAAP3//f/9
//7///8BAAIAAwAAAP///P/7//z//f/+/wAAAAAAAP///v/8//z//P/8//7//v/+//3/
+v/6//n/+f/7//v//P/8//z//P/7//v/+v/6//v/+//9//7///8AAP7//f/9//z//P/9
///////9//3//f/8//r/+v/7//v/AAACAAMABAADAAIAAQAAAAIABAAEAAUAAwADAAMA
AgAEAAQABAAEAAgACQAJAAkACAAHAAYABAAGAAYABwAHAAcABgAGAAYABAAEAAQABQAI
AAgACAAIAAUABAAEAAQABAAEAAUABQAHAAcABQAEAAQAAwADAAMABgAHAAgACQAIAAYA
BQAEAAYABwAIAAgABgAFAAQAAwABAAIAAgACAAYABwAIAAcABgAFAAQABAAFAAUABAAE
AAQABAADAAEAAwAEAAQABgAGAAYABAAEAAQABQAGAAYABwAIAAgACQALAAwADQAMAAwA
DAAMAA0ADgAOAA4ACgAIAAgACQAIAAgABwAHAAcABwAGAAcAAwADAAUABgAIAAkACQAJ
AAkACQAKAAoACAAIAAgACAAKAAgABQAEAAMAAQAAAP//AAABAAIAAwABAAAAAAAAAAAA
AQABAAEAAwADAAMAAwD9//3///8BAAMABwAOABMAGgAoADcASgBjAH4AlQCjALUAxwDM
AMgAuACbAHsAXAA+ACgAFwAGAPv/9P/t/+3/8//6////BQAHAAMAAgACAAIAAAAAAAAA
AAACAAIAAwAEAAEAAAABAAEAAwADAAMABAAEAAIAAgACAAEAAAAAAP//AAABAAIAAgAB
AAAAAAD//wIAAwAEAAUAAwADAAMAAwABAAIAAwADAAQABQAEAAUAAwACAAEAAAADAAQA
BAAEAAIAAgACAAEA////////AAABAAAAAQACAAIAAQAAAP//AQACAAIAAQABAAEAAQAA
AP7//v//////AQABAP/////+//3//P/7//3//f/9//3//P/8//z//P/9//3//f/9////
/v/+//3/+//6//r/+v/7//3///8AAAAAAAABAAIAAQADAAMAAwAHAAgACQAJAAYABQAF
AAQACAAIAAgACAAIAAcABwAGAAYABgAGAAcACQAKAAkACgAIAAcABgAGAAgACQAJAAkA
BwAHAAUABQAFAAUABQAGAAgACAAHAAYABQAEAAMAAgADAAQABQAFAAYABgAFAAUAAgAB
AAEAAAABAAIAAgADAAAAAAABAAEAAAAAAAAAAAABAAEAAgACAAIAAwAFAAUACAAJAAoA
CgAHAAYABgAFAAcACAAIAAgACQAKAAsADAALAAwACwALAAsACwALAAoACgAKAAoACgAN
AA0ADAALAAsACwALAAoACgAKAAsACwANAAwADAAMAAoACgAKAAsADAAMAAwADAALAAoA
CgAKAAgACAAJAAkACwALAAkACAAGAAUABQAFAAkACQAJAAkABwAGAAYABgAGAAcACAAI
AAoACQAIAAcABgAGAAUABAAFAAcACQAKAA4ACgAHAAgABgAGAAYABgAIAAkACQAIAAcA
BgAFAAMABQAHAAgACAAIAAgACAAGAAYABgAHAAgADAANAA4ADgAMAA0ADQANAA8AEAAR
ABIAEAAQAA8ADgAMAAoACgALAA4ADgANAA0ACQAHAAQAAwAEAAUACAAKAAgACQAJAAkA
CwALAAwADAAKAAoACgAKAAgABgADAAIAAwADAAQABQADAAMAAwADAAMAAgACAAIABAAF
AAUABQACAAEAAAD//wMABQAFAAUABQAFAAYACwASACAAMQBGAF0AeACRAKMArwC9AMgA
zADGAK0AjwBwAEoAKgAXAAQA9f/u/+v/6//z//z////////////+//7//v8AAAAAAAAA
AP7//P/7//r//P/8//7///////////8AAP7//P/8//z//f/+/wAAAQAAAP///v/8//7/
/v//////AwADAAMAAwAAAP///v/9////AAABAAEAAAD///z/+//9//7///8AAAIAAgAB
AAAA///+//3/+//8//3//v8AAP7//P/8//z//f/9//3//f/9//7//v/9//z/+//6//j/
+f/6//z//f/8//v/+P/3//j/+f/6//v//f/9//3//f/6//r/+v/6//n/+f/5//n/9//2
//b/9f/3//j/+v/8//v/+//7//r/+P/4//n/+v/8////AAABAP///v/9//v//f/9//7/
/v8CAAIAAgACAAAA//////7/AAAAAAAAAQABAAAA/f/8//z//f/+/wAA//////7//f/8
//v/+P/3//n/+//9/wAA/v/+//3//P/6//r/+v/6//z//P/8//v/+f/4//b/9f/2//f/
+f/6//j/+P/3//f/+P/4//n/+f/4//j/+P/4//X/9f/2//b/9//5//z//f/6//n/+P/2
//f/+P/6//v//f/+//7//v/8//z//P/8//z//v/+/////f/9//3//P///wAAAQACAAMA
AwACAAEAAAD///7//P///wAAAgADAAAA/v/9//z//P/8//z//f8AAAAAAAAAAP///v/+
//7//v/+/////////////f/8//7//f/9//3//v/9//z/+//5//j/+P/4//v//f///wAA
///9//v/+f/7//z//P/8//z//f/+//7//P/6//n//P/+//7//v/+//3//f/8//r/+v/6
//r/+f/5//v//P/8//z//P/8//r/+//8//7/AAD////////+////AQACAAMAAwAEAAUA
BgADAAIAAAD+/////v///wEAAQAAAP7//f/+//3/+//7//r/+//+/wAA/f/9//z/+//8
//3///8AAP///v/9//z//v/8//n/+P/4//f/9//3//X/9f/1//X/9//2//b/9v/1//X/
9P/z//T/9f/2//f//f/7//f/9f/1//f/+v8BABAAIAAzAEgAYQB4AIkAmQCvAMMAygDG
ALQAlQBzAE4ALgAaAAcA9P/t/+j/4//l/+v/8P/x//X/9//3//b/9v/2//T/9P/0//T/
8//y//L/8v/z//T/9//5//f/9f/z//L/9f/0//X/9v/0//T/9f/1//X/9f/1//T/9v/2
//f/9//2//X/9P/z//T/9f/2//f/9f/2//f/9//1//X/8//z//X/9v/3//j/+f/4//b/
9P/1//b/9//3//f/9//3//j/9//0//P/8v/0//X/9v/3//b/9v/1//P/9P/1//b/9v/1
//T/9P/z//P/8//x//H/9P/1//b/9//2//X/9P/z//T/9P/0//T/9f/1//X/9f/z//L/
8v/x//H/8v/0//b/9f/1//X/9P/1//b/+P/6//n/+//7//v/+v/6//r/+f/7//v//P/8
//3//P/7//r/+//7//z//P/6//r/+v/7//r/+v/4//j/+v/7//z//v/7//v/+v/5//z/
/f/8//3//P/7//r/+v/4//j/9//2//j/+v/8//7/+//6//n/9//5//r/+v/7//j/9//3
//b/+P/4//f/9//4//j/+f/5//n/+P/3//b/+P/5//v//P/7//v//P/7//v/+//7//r/
/f/+/wAAAQD///7//P/6//3//v///wAAAAACAAIAAwABAAEAAQAAAAIAAgACAAIABAAD
AAEA//8AAAEAAgACAAAAAAABAAEAAwACAAIAAgAEAAQABAAFAAMAAgABAAAAAAAAAAEA
AgABAAAAAAD////////9//z//////wAAAQACAAEAAAD//////v/+//7//v///wAAAAAA
AP///v/9//7/AAABAAIAAQABAAEAAAABAAAAAAABAAEAAAAAAAIAAQABAAEAAAACAAQA
AgABAAAA///+/wAAAQABAAAAAgACAAIAAQD+///////+/wEAAgADAAIAAgACAAMABAAE
AAUABgAGAAgACQAJAAkABwAIAAkACgAMAAwACwAKAAcABAADAAMABAAEAAMAAwAEAAMA
AQABAP////8BAAIABAAFAAUABQAEAAMAAwACAAQABAAEAAQABgAEAAEAAAD+//3//f/9
//7///8AAAEA///+//7//v///wEAAgADAAEAAQABAAEA/f/9/wEAAwADAAUACgAPABgA
JAAzAEYAYwB8AI8AnQCtAL0AxAC+AK4AkQBzAFQANAAeAA8AAAD1/+7/6//r//H/9v/9
///////7//r/+v/6//r/+v/6//r/+v/6//v//P/6//r//P/9/////////wAA///8//v/
+v/6//r/+//7//3//f/9//z/+v/6//v/+/////////////3//f/9//3/+//8//3//f//
/////f/9//3//P/7//r//f/+//7//v/8//z//P/7//v/+//7//z//v/8//z//P/8//v/
+v/5//z//v///////f/9//3//P/6//r/+//7//3//f/7//v/+v/5//j/9//5//n/+f/5
//j/+P/4//j/9//3//f/9//5//j/+P/3//b/9v/3//j/+P/5//r/+v/6//r/+//8//v/
/f/9//3///8AAAEAAQAAAP/////+/wEAAgADAAQAAgABAAEAAAD+//7//v///wEAAgAB
AAIA////////AAACAAMAAwADAAEAAQD/////////////AAACAAIAAQAAAP3//P/7//r/
+//8//3//f/6//r/+f/5//f/9//4//j/+v/6//n/+f/2//b/9//3//n/+v/7//z/+//7
//z//P/6//v//f/9//////////7//v/+//////8DAAQABAAEAAEAAAD///7/AAACAAIA
AwAEAAUABgAGAAUABAADAAIABQAFAAQAAwABAAEAAQAAAAIAAgADAAMABQAEAAQABAAD
AAIAAQABAAMABAAFAAYAAwACAAIAAgACAAIAAwADAAMAAwABAAAA///9//z/+//+////
AAABAAEAAAAAAAAA/v///wAAAAACAAEAAAD///7//v/9//z///8BAAMABAADAAAA/v/9
/////v/+/wAA/////////v/8//z//P/8///////+//7/AAD+//3//P/7//r//P/9//3/
/P/8//z//P/7//v//f/+//7/AAAAAAAA/v/8//z//f/+/wIAAwAEAAQAAgADAAMAAwAF
AAYABwAIAAYABgAFAAQAAgAAAAAAAQAEAAQAAwADAAAA///9//3/+//7//3//v/8//3/
/f/9//3//f/+//7//v/+//7//v/+//z/+f/4//b/9f/1//X/9v/3//j/+f/4//b/9f/0
//b/9//3//f/9//3//f/9//1//X/9f/3//n/+//+/wEACgAWACUAOABRAG4AhQCVAKUA
tQDAAMAAsgCXAHkAXgA+ACIADwD8/+n/4P/d/9//4f/o//H/9//3//P/8v/y//L/8v/y
//L/8v/x//D/8P/w/+7/7v/w//H/8f/x//H/8v/w/+7/7v/u//D/8P/x//H/8//z//P/
8v/w//D/8f/x//X/9f/1//X/8v/x//D/7//x//L/8//z//H/8f/v/+//7v/u/+7/7v/y
//L/8f/w//L/8v/y//H/8P/v/+7/7v/w/+7/7v/u/+//7//v/+//8P/y//P/8//y//H/
8P/u/+7/7v/v/+//7f/t/+v/6//t/+3/7f/t//D/8f/y//P/7//u/+3/7P/v/+//7//v
/+z/6v/p/+f/6P/o/+n/6v/s/+3/7v/u/+z/7P/t/+7/7//x//H/8f/y//L/8v/x/+//
7//w//D/8v/y//L/8v/y//H/8f/w//D/8P/w//H/8v/y//D/8P/x//H/8f/y//L/8//z
//P/8f/x/+//7//w//H/8v/0//L/8v/x//D/7v/u/+7/7v/w//D/8P/v/+3/7P/q/+n/
6v/r/+3/7v/u/+7/7f/t/+v/6v/q/+n/6//s/+3/7v/s/+v/6//q/+z/7f/v/+//7//v
/+//7v/s/+z/7f/t//L/9P/1//b/8//y//H/8P/w//L/8v/z//X/9f/1//T/8v/y//L/
8v/3//f/9v/1//P/8//z//L/9P/0//X/9f/3//b/9v/2//P/8v/x//H/8//0//X/9v/1
//T/9P/0//T/9P/1//X/9//3//X/9P/y//H/8f/x//P/8//z//P/8P/u/+3/7P/v//H/
8//0//T/8//y//H/8P/w/+//7v/v//H/8//0//P/8P/u/+3/7//u/+7/8P/z//P/8f/u
/+7/7v/u/+7/8P/x//H/8P/u/+7/7v/t/+3/7//w//D/8v/y//L/8P/u/+7/7//w//P/
9f/3//j/9f/1//T/8//0//b/+P/6//r/+v/5//j/9v/0//T/9f/2//b/9f/1//L/8f/v
/+//7//v//H/8v/y//P/8//z//P/8//0//T/9v/2//b/9v/z//D/7P/q/+3/7f/u/+//
7f/t/+3/7f/r/+r/6v/q/+r/6//r/+v/6f/p/+n/6f/t/+//7//v//H/8//0//v/AgAQ
ACUAPABZAHQAhwCVAKcAtwC6ALYAqACPAG8ATAAuABYA///q/9//3P/Z/9v/4//q/+3/
7f/t/+n/6P/o/+j/6f/q/+v/7P/q/+j/5//m/+j/6P/q/+v/7f/t/+3/7v/s/+r/6v/q
/+v/7P/u/+//7v/t/+z/6v/s/+z/7f/t/+//7//v/+//6//r/+v/6//s/+7/8P/x/+//
7//t/+3/7v/u/+7/7v/y//L/8f/w/+//7v/t/+v/7v/v//D/8v/x/+7/7f/s/+3/7f/t
/+3/7//w//D/7//u/+3/7P/q/+3/7v/w//H/7//v/+3/7f/t/+3/7f/t/+//7//v/+//
7f/s/+v/6v/t/+3/7f/t/+//7v/u/+3/7v/u/+//8P/w//H/8v/y//D/7v/t/+z/8P/z
//T/9f/2//b/9v/1//X/9f/2//b/9v/2//b/9v/0//P/8//y//X/9v/3//n/+f/4//X/
9P/z//P/8//0//b/9//3//f/9v/1//L/8f/0//X/9v/4//b/9v/1//T/9P/0//T/9P/0
//T/9P/z//D/8P/v/+//8v/z//X/9v/1//T/8v/x//D/8P/x//H/9P/0//T/9P/x//H/
8v/y//P/9f/4//n/+P/3//b/9P/2//b/9//3//n/+v/6//r/+v/6//r/+v/8//7//v//
//3//f/9//z//P/8//z//P8BAAEAAAD///7//f/8//r//f/+/wAAAQAAAP7//f/8//z/
/P/8//3/AAAAAAAAAAD9//z//P/8//7//v///////f/9//v/+v/8//v/+//7//3//f/9
//3//P/6//n/+P/6//v//P/8//z/+//6//n/+//8//z//P/6//v//P/8//z/+v/5//n/
+//+/wAA/v/+//3//P/7//r//P/9//3//P/8//z//P/7//n/+//8//z//v/+//7//P/6
//r/+//8/wAAAQACAAIABAAFAAUABQADAAQABQAGAAYABgAFAAQAAAD+//7///8AAAAA
/////wAA///9//3/+f/5//v//P/9////AAABAAAA//////7/AAAAAAAAAAD+//z/+f/4
//j/9//3//f/+P/5//r/+//5//j/+P/4//j/+f/5//n/+//7//v/+//5//n/9//5//3/
AwAEAAsAFgAgAC8AQgBbAHYAiwCbAKsAtwC8ALoAqACLAG8AUgAyABwACwD6/+3/6P/l
/+X/6//0//n/+//7//n/+P/4//j/+P/4//j/+P/3//b/9v/2//T/9P/2//f/+f/5//n/
+v/4//b/9v/2//j/+P/5//n/+//7//v/+v/5//j/+P/3//r/+//8//3/+//7//v/+//5
//r/+//7//z//f/8//3//f/8//v/+v/+//7//f/8//z//P/8//v/+//7//v//P/8//r/
+v/6//n/+f/5//n/+v/8//3//f/6//n/+P/2//f/+P/6//v//f/9//v/+//6//n/+P/3
//n/+f/5//n/9//2//X/9P/3//f/9//3//f/9v/2//X/8v/y//P/9P/1//f/+f/6//j/
+P/5//r/+//9//3//f/+//7//v/9//v/+//8//z/AAAAAAAAAAAAAP/////+//z//P/8
//3///8AAP//AAD+//3//P/8//3///8AAAEA//////3//f/7//v/+//8//3//v/+//7/
/f/8//v/+v/7//z//f/9//r/+v/5//n/+f/5//r/+v/4//j/9//3//T/9P/1//X/+f/6
//v//P/5//n/+v/6//j/+f/7//v//P/9//7//v/9//z//P/7////AAAAAAAAAAAAAAAA
AAAAAAIAAgADAAEAAQABAAAA/v/+//7//v8DAAMAAgABAAEAAQABAAAAAAAAAAEAAQAD
AAIAAgACAAEAAAD/////AgACAAIAAgD///7//v/+/wAAAAABAAEAAQABAP///v/8//v/
+//7//3//f/9//3//f/8//z//P/+////AAAAAAIAAQAAAP///v/+//3//P/8//3//v/+
//7//P/7//v/+f/4//j/+v/9//3//f/8//z/+v/8//z//P/8//z//P/5//n/+P/2//f/
+P/5//n/+//9//7//v/7//r/+f/2//n/+v/8//7//////////v/+////////////AAAB
AAIAAQAAAP7//P/9//z//f////3//P/6//n/+P/3//X/9f/0//X/+P/6//n/+f/4//f/
+v/7//3//v/7//r/+f/4//r/+P/1//T/9P/z//P/8//y//H/8P/v//H/8P/w//D/8P/x
//H/8f/x//H/8f/x//H/8f/z//f/9f/1//r/AQAMABwALwBCAFkAcAB/AI0AnQCrALIA
rACWAHcAWQA2ABgAAgDx/+T/3//e/93/3//j/+T/5f/n/+n/6f/q/+z/7v/u/+7/7v/u
/+r/6P/n/+b/5//o/+v/7f/s/+v/6v/q/+z/6v/q/+r/6v/q/+v/6//r/+v/6//q/+z/
7P/t/+3/7P/r/+r/6f/q/+v/7P/t/+v/7P/t/+3/7P/r/+j/5//r/+z/7f/u/+7/7P/p
/+b/5//o/+n/6f/p/+n/6f/q/+r/6P/o/+j/6v/r/+z/7f/q/+r/6f/n/+j/6f/q/+r/
6P/o/+n/6f/n/+f/5f/l/+b/5//o/+n/5v/l/+T/4//j/+T/5f/m/+b/5f/k/+P/5f/k
/+T/4//k/+T/5f/m/+T/4//i/+D/4//k/+b/6P/n/+n/6f/p/+j/6P/o/+f/6f/r/+7/
8P/v/+7/7f/s/+3/7f/u/+7/7P/s/+z/7f/s/+z/6v/q/+r/6//s/+7/7P/r/+n/5//p
/+v/6//t/+z/6//q/+r/6v/q/+n/6P/p/+r/6//s/+n/6P/n/+X/5f/m/+b/5//l/+X/
5v/m/+T/5P/j/+P/4//k/+b/5//l/+T/4//i/+L/4//l/+b/5v/n/+n/6f/o/+f/5v/k
/+X/5v/o/+n/6P/o/+f/5v/p/+r/6//s/+z/7v/u/+//7f/t/+3/7P/t/+7/7//w//D/
7//t/+v/7P/t/+7/7v/s/+z/7f/t/+v/6v/q/+r/6//s/+3/7//u/+z/6v/o/+r/6v/r
/+z/7P/s/+3/7f/r/+v/6f/o/+n/6f/q/+v/6v/p/+j/5//q/+r/6//s/+v/6//r/+r/
6P/n/+b/5f/m/+j/6f/q/+f/5//n/+b/6f/o/+j/6f/p/+j/6P/q/+f/5//o/+r/6v/q
/+r/6P/p/+n/6P/o/+j/6P/n/+n/6//s/+z/6//q/+n/5v/p/+r/7P/u/+//7//v/+7/
7v/v/+//7//x//L/8//0//L/8v/x//D/7//u/+//8f/x//D/7v/t/+7/7f/r/+v/6f/p
/+v/7P/r/+v/6v/p/+z/7f/v//D/7v/u/+7/7v/u/+z/6f/o/+r/6f/p/+n/6P/n/+b/
5f/n/+j/6v/s/+v/6//q/+n/6f/p/+n/6f/t/+3/7f/p/+f/6f/u//X//v8MABsALgBD
AFwAcQCBAJEApQCyALQApgCLAG0ATgAoAA4A///u/9//3P/b/9n/2//i/+X/5//p/+r/
6v/r/+z/7P/s/+z/7P/r/+r/6v/q/+z/7P/u/+//7P/r/+r/6v/s/+z/7v/w/+7/7v/v
/+//7f/t/+3/7P/v//D/8v/z//L/8f/w/+//8P/x//L/8//x//L/8//z//P/8//x//H/
9P/0//T/9P/1//T/8v/w//H/8v/z//P/8//z//P/9P/y//D/8P/w//L/8//0//X/9P/0
//P/8f/y//P/9P/0//L/8v/z//P/8//z//H/8f/0//X/9v/3//T/8//y//H/8f/y//P/
9P/0//P/8v/x//H/8P/w/+//7//w//L/9P/z//P/8//y//X/9v/4//r/+v/7//r/+f/6
//r/+v/5//z//f///wAAAQAAAP///v//////AAAAAAAAAAAAAAEAAAAAAP7//v/+////
AAACAAEAAQAAAP//AgADAAIAAwACAAEAAAAAAAAAAAD///7///8AAAEAAgD///7//f/7
//z//v///wEA/////wAAAAD+//7//f/9//3//v8AAAEAAQAAAP///v/+////AQACAAAA
AQADAAMAAwADAAMAAgADAAQABgAHAAgACAAHAAYACAAIAAgACAAIAAoACgALAAsACwAL
AAoADQAOAA8AEAAQAA8ADQALAAwADQAOAA4ADAAMAA0ADQALAAoACgAKAAsADAANAA8A
DwAOAA0ADAAMAAwADQAOAAwADAANAA0ADQANAAsACgANAA0ADgAPAA4ADQAMAAsADgAO
AA8AEAAPAA8ADwAOAA4ADQAMAAsADAAOAA8AEAANAA0ADQAMAA4ADgAPABEAEQAQABAA
EgASABEAEAAOAA8AEAARABIAEAAPAA0ADAAPABAAEQASABEAEAAQAA8ADQAOAA4ADgAS
ABQAEwARABIAEgASABIAEgAUABQAFAAUABIAEgASABIAEwAUABUAFgAZABoAGwAcABoA
GgAaABoAHAAcABwAHAAZABgAFwAWABgAGAAYABgAFwAWABUAFAATABIAEQAQABMAFAAV
ABYAFgAWABYAFgAWABYAFgAWABYAFgAWABYAFAASABAADgAPABAAEQASABAAEAAQABAA
EAAQABAAEAASABIAEgASABEAEAAPAA4AFAAYABwAIAAtADgAQwBOAGMAeACNAKIArQC4
AMMAzgC3AKIAjQB4AGAASgA0AB4AFgAOAAYA/v8DAAYACQAMAA0ADgAPABAADwAOAA0A
DAANAA==
         </WaveFormData>
      </LeadData>
   </Waveform>
</RestingECG>
