# Supplementary material for: Detection of Left Atrial Enlargement Using a Convolutional Neural Network-Enabled Electrocardiogram
Source: Front Cardiovasc Med. 2020 Dec 17;7:609976. doi: 10.3389/fcvm.2020.609976 (PMC7773668; doi:10.3389/fcvm.2020.609976)
Supplement: Supplementary file 1 [file Data_Sheet_1.ZIP › hyp/1802017210_5057_0000002N.XML]

<?xml version="1.0" encoding="Windows-1252"?>
<!DOCTYPE RestingECG SYSTEM "restecg.dtd">
<RestingECG>
   <PatientDemographics>
      <PatientID>1802017210</PatientID>
      <PatientAge>84</PatientAge>
      <AgeUnits>Years</AgeUnits>
      <Gender>Male</Gender>
      <PatientLastName>songjiaqi</PatientLastName>
   </PatientDemographics>
   <TestDemographics>
      <DataType>Resting</DataType>
      <Site>1</Site>
      <AcquisitionDevice>MAC55</AcquisitionDevice>
      <Status>Unconfirmed</Status>
      <Priority>Normal</Priority>
      <AcquisitionTime>09:13:07</AcquisitionTime>
      <AcquisitionDate>03-10-2017</AcquisitionDate>
      <CartNumber>1</CartNumber>
      <AcquisitionSoftwareVersion>009C</AcquisitionSoftwareVersion>
      <XMLSourceVersion>MAC5000 v1.0</XMLSourceVersion>
   </TestDemographics>
   <RestingECGMeasurements>
      <VentricularRate>76</VentricularRate>
      <AtrialRate>76</AtrialRate>
      <PRInterval>236</PRInterval>
      <QRSDuration>84</QRSDuration>
      <QTInterval>394</QTInterval>
      <QTCorrected>443</QTCorrected>
      <PAxis>50</PAxis>
      <RAxis>-56</RAxis>
      <TAxis>24</TAxis>
      <QRSCount>12</QRSCount>
      <QOnset>213</QOnset>
      <QOffset>255</QOffset>
      <POnset>95</POnset>
      <POffset>157</POffset>
      <TOffset>410</TOffset>
      <ECGSampleBase>500</ECGSampleBase>
      <ECGSampleExponent>0</ECGSampleExponent>
   </RestingECGMeasurements>
   <Diagnosis>
      <Modality>Resting</Modality>
         <StatementCount>6</StatementCount>
         <LabelText>12SL ��ϳ���</LabelText>
      <DiagnosisStatement>
         <StmtText>�������</StmtText>
      </DiagnosisStatement>
      <DiagnosisStatement>
         <StmtText>��һ�ȷ��Ҵ�������</StmtText>
      </DiagnosisStatement>
      <DiagnosisStatement>
         <StmtText>��</StmtText>
      </DiagnosisStatement>
      <DiagnosisStatement>
         <StmtFlag>ENDSLINE</StmtFlag>
         <StmtText>�����粫</StmtText>
      </DiagnosisStatement>
      <DiagnosisStatement>
         <StmtFlag>ENDSLINE</StmtFlag>
         <StmtText>������ƫ</StmtText>
      </DiagnosisStatement>
      <DiagnosisStatement>
         <StmtFlag>ENDSLINE</StmtFlag>
         <StmtText>�쳣 ECG</StmtText>
      </DiagnosisStatement>
   </Diagnosis>
   <Waveform>
      <WaveformType>Rhythm</WaveformType>
      <WaveformStartTime>0</WaveformStartTime>
      <NumberofLeads>8</NumberofLeads>
      <SampleType>CONTINUOUS_SAMPLES</SampleType>
      <SampleBase>500</SampleBase>
      <SampleExponent>0</SampleExponent>
      <HighPassFilter>16</HighPassFilter>
      <LowPassFilter>150</LowPassFilter>
      <ACFilter>NONE</ACFilter>
      <LeadData>
         <LeadByteCountTotal>10000</LeadByteCountTotal>
         <LeadTimeOffset>0</LeadTimeOffset>
         <LeadSampleCountTotal>5000</LeadSampleCountTotal>
         <LeadAmplitudeUnitsPerBit>4.88</LeadAmplitudeUnitsPerBit>
         <LeadAmplitudeUnits>��V</LeadAmplitudeUnits>
         <LeadHighLimit>2147483647</LeadHighLimit>
         <LeadLowLimit>268435456</LeadLowLimit>
         <LeadID>I</LeadID>
         <LeadOffsetFirstSample>0</LeadOffsetFirstSample>
         <FirstSampleBaseline>0</FirstSampleBaseline>
         <LeadSampleSize>2</LeadSampleSize>
         <LeadOff>FALSE</LeadOff>
         <BaselineSway>FALSE</BaselineSway>
         <ExcessiveACNoise>FALSE</ExcessiveACNoise>
         <MuscleNoise>FALSE</MuscleNoise>
         <LeadDataCRC32>1329337234</LeadDataCRC32>
         <WaveFormData>
BgAGAAYABgAFAAQAAwACAAUABgAHAAgACQAKAAsADAAIAAYABAACAAUABgAHAAgACgAK
AAoACgAMAAwADAAMAAkACAAHAAYACQAKAAsADAAMAAwADAAMAAwADAAMAAwADQAOAA8A
EAAPAA4ADQAMAA0ADgAPABAAEwAUABUAFgAUABQAFAAUABcAGAAZABoAGAAYABgAGAAa
ABoAGgAaABkAGAAXABYAFAAUABQAFAAVABYAFwAYABYAFgAWABYAFAASABAADgAOAA4A
DgAOAAsACgAJAAgABwAGAAUABAAHAAgACQAKAAkACAAHAAYACAAIAAgACAAGAAQAAgAA
AAEAAgADAAQAAgACAAIAAgACAAIAAgACAAIAAgACAAIAAQAAAP///v///wAAAQACAAAA
AAAAAAAAAgACAAIAAgACAAIAAgACAAUABgAHAAgABgAGAAYABgAIAAgACAAIAAgACAAI
AAgABwAGAAUABAACAAIAAgACAAUABgAHAAgABgAGAAYABgAGAAYABgAGAAgACAAIAAgA
BAACAAAA/v8BAAQABwAKAAgACAAIAAgACQAKAAsADAAOAA4ADgAOAAsACgAJAAgACwAM
AA0ADgALAAoACQAIAAkACgALAAwADgAOAA4ADgAMAAwADAAMAA8AEAAQABEADQAMAA0A
DAAIAAcABgAFAAQAAwAEAAcABQADAAIAAgACAAIABAAEAAIAAAD///7/AQD+/wEABAAE
AAEAAQABAP//AAABAAEAAgACAAQABAABAAEAAgACAAEAAwAAAP7//v///wEAAwABAP7/
/P/7//3/AAACAAQAAgABAAEAAAABAAEAAgADAPz//v///////v/+//j/9P/4//3/AQAI
AA4AGAAgADEASgBcAGgAeACHAI0AiAB3AFoAMgALAO3/3v/c/97/2//b/9v/3f/j/+f/
7v/y//H/7//2//j/9f/z//X/9//3//b/9v/2//X/9f/0//T/9f/4//v/+v/7////AAD9
//v/+//9///////9//z/+v/6//r/+v/9//3//f/9//////////3/+v/4//f/+P/6//r/
9//5//r/9v/3//r/+//6//n/9f/5//v//P/+//7//f/7//r//f/9//v/+/8AAAAA////
//3/+//7//n/+//8//7//v/9//7//f/8//3/AAD//wAAAwADAAEAAQACAAUAAgABAAYA
BwAHAAgACAAIAAkACQALAAsADAAOAA8ADgANAA8ADQANAA4AEgARABAAEAARABAAEgAN
AA0ADQAPAA8ADQAOAA4ADQAMAAkACQAIAAgACQAKAAoACwAIAAUAAwADAAQAAQABAAMA
AgACAAMABgABAAAA///8//3/+/8BAAIAAAD///7//f8AAAIAAwADAAEA/f/8//z/AAAE
AAUABgAGAAMAAwAHAAMAAwADAAUAAgACAAIAAgAFAAUABgAGAAUABAADAAIA/f/+//3/
/f8AAAUACAAJAAYABgAIAAkACAAGAAUAAgABAAIAAwAAAAAABAAIAAYAAgAGAAgAAwD/
/wEABAABAAMAAwADAAMAAwAFAAIAAQACAAMABAAFAAQAAwADAAQAAgD+/wAABAAHAAYA
BwAHAAcABwAHAAsADAAKAAsADAAKAAkACAAIAAsACgANAA4ADAAKAAoACgALAAwADAAM
AA4ADgAOAA0ACwAPAA8ACwAIAAgACwAOABEAFAASAA8ADQAIAAcACAAHAAQABQAGAAcA
BwADAAMABQAFAAEAAAAAAAAAAgAEAAQAAwAAAAAAAAACAAAAAgAEAAQA///9//v/+f/8
////AQACAP//AAD///v//f/+//7//v8EAAMAAwADAAIAAgACAAEAAwAEAAYABwAEAAIA
AAD9/wAAAgADAAQAAwADAAMAAgD+/wEACQAKAAIA/v8CAAIAAQAFAA4AIAAsACwAOwBW
AGQAcAB6AHsAcwBoAFkANgAIAOX/3f/u//r/6v/h/+X/6f/r/+//9f/+//7/9//5/wIA
/v/1//v/AQABAP///P/6//3//f/+//7/+//7//3////7//v//v/+//3/+//7//3/////
//3//P/8//z//P/8////////////AQABAAEA///9//z//P/+/wAAAAD9////AAD8//3/
AAACAAIAAgD//wEAAQAAAAAAAgADAAMABAAEAAMAAAD//////v/8//v//f///wMABQAH
AAYABgAEAAEAAgABAAAAAQAEAAMABAAGAAUAAgABAAUACQAHAAcACQAJAAgACAAIAAgA
CQAJAAsACwAMAA4ADgAMAAoACwAKAAsADQASAA8ADgAOAA8ADwAQAAoACQALAA0ADQAL
AAkACAAGAAQABgAHAAcACAAHAAYABAADAAAA/f/7//v/AAD//wEABQACAAAA//8AAP7/
/v/+//z//P/5//7//v////////////7//v/9//v/+f/1//T/9P/4//7/AQAEAAMA///+
/wEA/v/9//z//f/8//z//P/8//3//f/+//7//v/+//7//v/8//7//v////3///////3/
//8AAAMABQAEAAIAAQD+////AgAFAAQAAQAEAAcABAD+/wIABAD/////AwAIAAcABQAF
AAUABQAIAAsACQAJAAwADQAOAA8ADAAJAAcABgAIAAYACgAQAA4ACgAIAAUABgAHAAgA
DQAMAAgABwAGAAUABQAFAAYACAAIAAwACgAGAAgACAAIAAgACAAHAAcABAAGAAgACAAG
AAUABAADAAEA/////wEAAQD9//r/+P/2//v/AAADAAUAAgAAAP7//v/7//7/AQACAP3/
/f/9//3/+//7//r/+P/5//z//f/7//n/+v/6//r/+//5//j/9//5//r/+//7//r/+v/7
//v///8AAAEAAQD///7//P/6//v//f///wAABAADAAEA/P/6//z//P/6////AwAEABAA
IgAsADcASABaAG4AfgCJAIsAggBtAE4AKAALAP//9v/s/+z/7f/l/+H/5//t//P/9P/0
//n////8//z/AwADAP3//P/7//n/+P/5//n/+v/6//X/9f/3//n/+P/5//3//v/6//f/
9v/3//r/+//6//r/+v/6//r/+v/4//f/9v/1//f/9//3//X/8//y//L/9P/0//T/8f/z
//H/7P/s/+7/8f/w/+//6//v/+//7v/u/+7/7f/r/+r/6//r/+n/6f/u/+7/7f/t/+v/
6f/p/+f/6v/q/+v/6v/n/+j/5//m/+X/5v/j/+L/5//n/+X/5f/m/+n/5v/l/+n/6f/o
/+j/6P/o/+n/6f/p/+n/6v/s//D/8P/w//P/8f/x//L/9v/z//L/8v/z//L/9P/v/+//
7v/v/+7/6//q/+r/6f/o/+j/6f/p/+r/6v/q/+n/6f/p/+f/5v/n/+z/6f/p/+v/6f/o
/+j/6v/m/+T/4v/e/+H/3//l/+b/5v/n/+j/6f/r/+z/7P/r/+z/6f/p/+r/6f/q/+j/
5v/n/+X/5v/r/+v/6//r/+3/5//m/+X/5P/m/+f/6f/q/+n/6P/n/+b/5//q/+v/7f/q
/+v/6v/n/+b/5v/o/+n/6//q/+r/6P/m/+j/6v/o/+f/6v/t/+r/5P/o/+r/5f/j/+f/
7P/r/+r/6f/o/+f/5v/p/+f/5//n/+f/5//n/+P/4f/g/+D/5P/i/+b/7P/p/+b/5f/j
/+P/4//j/+f/5f/i/+L/4v/i/+H/4P/g/+L/4P/i/+L/4//i/+P/5P/j/+T/5P/k/+f/
6P/p/+n/6P/r/+r/5f/l/+b/6P/s//H/7v/v//D/7f/r/+r/6P/q/+r/6v/p/+v/6v/q
/+z/7v/r/+T/6P/s//D/9P/z//H/8P/s/+v/7P/r/+j/6f/o/+f/5f/h/+H/4//j/+T/
5P/l/+b/4//k/+P/4f/i/+L/4v/k/+P/5v/p/+r/5v/l/+T/4//l/+f/6P/o/+X/5v/l
/+H/5f/o/+r/7P/t/+v/6v/p/+v/7P/t/+3/7v/u/+//7//w//D/8P/v/+3/7v/u/+7/
6//r/+v/6v/u//H/6//m/+b/6v/q/+r/5//p//r/BgAOABwAKQA4AFIAbAB2AH0AfQBo
AFUAQAAYAPH/2//Q/9D/zv/J/8X/zf/V/9v/4//k/+b/5//n/+b/5v/n/+f/5//q/+v/
6//s/+z/6//r/+r/6f/p/+v/7f/o/+f/6f/o/+n/5//n/+n/7v/v/+7/7v/t/+z/6//q
/+z/7f/u/+//7P/r/+r/5//p/+r/7P/w/+3/6v/k/+P/6P/m/+n/7v/w//D/8P/t/+7/
7f/r/+r/6//r/+r/6v/s/+3/7P/t/+7/7v/t/+3/6//r/+3/7f/q/+j/5//k/+b/6P/o
/+j/6v/s/+r/6v/q/+n/5v/l/+n/7//v//H/8P/v/+3/7P/w//L/9f/3//n/+f/6//z/
+//6//n/+//3//f/+P/8//7/AAADAAcABwAIAAIAAQADAAUABQADAAAAAAD///7//v//
////AAD+//z/+f/3//f/9f/0//X/+//5//r//f/3//T/8v/y//P/9P/1//T/9P/x//b/
9v/0//P/8v/x//H/8v/y//H/7//r/+r/6v/u//L/8//0//H/7f/s/+//7f/t/+3/7//u
//D/8v/0//L/8f/x//D/8P/w//D/8P/u//D/8P/x//H/8//z//H/8f/y//X/9//1//T/
9P/y//L/9P/2//T/8f/0//f/9P/y//j//P/5//T/9f/3//P/8f/x//H/8f/0//f/9f/1
//T/8//y//H/8v/x//H/8v/0//D/8v/2//T/8P/u/+v/7f/t/+3/8f/x/+7/7v/u/+3/
7f/t/+7/7v/s/+7/7v/w/+7/7v/u//H/8v/y//L/8//0//X/9f/1//n/+f/1//X/9v/4
//z/+//2//X/9P/7//v//v8AAAQAAQAAAP///v//////AAD+//3//v/9//r/+P/2//T/
8f/0//f//P////v/+P/2//T/9//6//v/+//3//b/9f/2//T/9v/4//j/9//3//f/9//6
//v/+//6//n/+v/5//X/9v/4//n/+v/6//f/9f/z//X/+P/7//3/+//6//r/+f/4//j/
+P/3//r//P/9//7/+//7//v/+v/+//3/+//4//j/+P/6//z//f8DAAoAGAAqADoARQBS
AGIAdACGAI0AhQB2AGcASgAcAPH/3//e/+L/5v/h/9n/3f/f/+P/8//4/+7/8/////z/
+P/7//v/+f/5//n/+P/4//z//f///wAA/P/7//z//f/7//v//v/+/////f/9////AQAB
AP///v8AAAAAAAAAAAAA///+//3//////////f/9//z//P/+/wAAAAD9////AgD+////
AgADAAIAAQD9/wEAAQAAAAAAAQABAAAAAAAAAP///P/7/wIABAAFAAcABAADAAQAAwAB
AAAAAAD+/wAAAgACAAIAAgAEAAIAAgAFAAUAAwADAAUACQAHAAcACQAJAAgACAAMAAwA
DQANAAwACwALAAwAEAAQABAAEwANAA0ADgASABEAEAAQABEAEAASAA0ADQAMAA0ADAAJ
AAwADgAPABAADgANAAsACgAIAAgABwAHAAYAAwABAAEABAABAAEAAwACAAIAAwAGAAEA
AAD///z//f/7/wEAAgACAAMABAAFAAEAAAD+//v//P/7//3/AAD+/wAA///+//3/+f/4
//v/+//9////AwD+//z/+v/4//v/+//8//z//P/8//z//P/6//z//P/9//v//f/9//v/
+f/4//n/+f/7//z//v/+//3//v////z/+f/8/////P/7/wAAAwD///n/+//+//v/+//7
//v/+//+/wEA/////wIAAwAEAAUAAQD///7//v/8//j/+v/+/wEAAAABAAEA/v/9//z/
//8AAP7///8AAAMAAwADAAQAAwAAAAEAAAAAAP7//v/+//z//P/7//r//f/+////////
/wMAAwD///z/+P/5/wIABgAFAAQAAwACAAEA///+//r/+//+/////v/8//r/+P/1//X/
9f/3//f/+P/4//n/+v/2//b/9P/x//P/9P/1//j/9P/2//j/+P/1//X/9f/1//j/+f/5
//j/9v/4//j/9f/3//j/+P/4//n/9//2//X/8//0//X/9f/1//b/+P/5//n/+P/3//X/
9v/4//n/+v/4//f/9v/0//T/9//3//b/+P/4//j/+P/5////BAAQACIAMgA5AEgAYABu
AHIAcwBtAFwAQQAeAP7/6//l/+L/3v/Y/9P/1//h/+f/6//x//L/8P/v/+//8v/2//X/
9f/3//j/9//1//T/9f/1//b/9v/z//P/9f/3//f/9//6//r/+P/1//T/9f/4//n/+P/4
//b/9v/2//b/9f/1//X/9f/1//X/9f/z//X/9P/0//b/+f/6//j/+//3//D/7v/u//T/
9v/4//f/9//3//b/9v/3//f/9v/2//X/9f/z//P/9P/0//P/8//0//X/+P/5//n/+P/4
//b/+P/6//r/+v/5//r/9//2//v/+//5//n//f8BAP////8AAP///f/8/wAAAAABAAEA
/////wAAAgAGAAYABgAJAAYABwAJAA4ABwAEAAIAAQAFAAoACAALAA0ADwAPAA0ACQAG
AAIA/v8AAAEAAQACAAEAAAD+//3//P/5//f/9//7//n/+v/9//r/+P/3//j/+P/6//z/
/P/5//X/+f/4//X/9f/1//X/8//0//T/8//y/+//7//w//H/9P/0//T/9P/x//H/9f/0
//X/9v/5//b/9v/2//b/9v/1//X/9P/3//j/+f/6//b/+P/4//n/+f/7//v/+f/4//j/
+v/7//n/+P/4//b/+P/8/wAAAAD6//z//v/6//f//P////v/9v/3//n/9f/1//X/9f/1
//b/+f/3//f/9f/1//X/9f/3//f/+P/6//j/9P/2//r/9//0//P/8f/0//X/9v/7//v/
+P/4//j/9//3//f/+P/4//b/+P/4//n/+P/5//r/+//8//z//P/+//7//f/8//v/+v/9
//3//v/8//r//P/8//r/+//6//n/9//z//P/9f/1//X/9P/0//T/9v/4//j/9//z//L/
8f/y//D/8v/0//T/8//z//P/8//0//X/9f/0//L/9P/0//H/8//0//T/9P/3//X/9P/z
//H/8v/z//P/8P/w//H/8f/0//T/9P/z//H/8v/y//L/8f/x//H/8P/y//P/8f/y//L/
7v/q/+z/7//v//r/DAASABYAKwA+AEYAWAB0AIUAiQCEAHUAYABCAB0A/f/u/+b/4v/d
/9f/0//X/+H/5f/o//b////7//T/+v////n/7//y//P/8//0//j/+f/7//z/9//3//n/
+//3//f/+v/6//r/+f/6//3//f/9//v/+v/6//r/+v/6//n/+f/5//n/+//7//v/+f/7
//r/+v/8//3//P/4//n/+f/0//T/9v/4//j/+P/1//r/+//7//z/+v/5//f/9v/5//v/
+//9//7//v/9//3//P/7//z/+//+//7////+//7/AAAAAAAA/f/+//v/+v8CAAUABgAJ
AAkACwAHAAUABwAHAAYABgAGAAYABwAHAAgACQALAA4ADgAOAA4AEQALAAkACAAKAAgA
CAAJAAsADQAQAAwADQAMAA0ADAAJAAoACgAJAAgABgAFAAMAAgAEAAQAAwADAAAA/f/7
//v//v/7//v//f/+//7///8CAP///v/9//r//f/7/wEAAgD///////////7//v/9//v/
/f/7//z//v///wIAAgACAAIA/////wMAAAD///7////+//7//v/+//////8AAAAA/v/+
//7//v/+/wAAAAABAP//AQABAP///v/+/wAAAQAAAP7//f/6//r//P/+//z/+/8AAAUA
BAAAAAQABgABAPv//f8AAP3///8BAAMABQAEAAUAAQD//wAAAQACAAMAAQD///7//v8B
AP7/AQAGAAYABAAEAAMAAgABAAAAAwAFAAIAAgACAAEAAQABAAIAAgAAAAIAAgAFAAQA
BQAGAAYABgAFAAQABAAEAAQAAwADAAcABwADAAMABAAGAAoACgAGAAYABgAGAAcACQAK
AAoACgAKAAkACwAKAAoADAAGAA4AEAAQABAAEAANAAsACgAGAAQABgAGAAQABAAEAAQA
AwD+//3//v/9//z//P/9//7/AAACAAIAAQAAAAAAAAACAP//AgAFAAYAAAD///7//f/+
///////+/wAAAgACAP///v/+//3//P8BAAEAAgADAAAAAAAAAP///v/+//////8CAAIA
AgABAAEAAgACAAIAAQABAAEAAAAEAAEAAwAAAPb/8v/+/wQAAwAFAA4AFAAeADAAQQBO
AGIAegCIAI0AiwCEAHsAYgA2AAsA8//q/+b/4v/Z/9f/4f/p/+n/7//4//z//f/9/wAA
AAD7//f//f8DAAUABgAIAAcABQAEAAIA/////wEAAwABAAEABAAEAAYABQAGAAkACAAH
AAQAAgAEAAQABAAEAAcABwAHAAcABwAHAAcABQADAAIAAgAEAAQABAABAAMABgACAAMA
BgAJAAgABwADAAUABQAEAAQABQAFAAQABAAHAAcABQAFAAUABAACAAEABAAFAAgACQAH
AAYABgAEAAYACAAIAAgACgAMAAoACgANAA0ACwALAA8AEwARABEAEgARAA8ADgARABIA
FAAVABIAEQARABIAEgASABIAFQAUABUAFwAcABoAGgAbAB0AGgAaABMAEQATABcAGQAZ
ABUAFAASABAAEAARABEAEgASABIAEQARAA8ACwAIAAcADAAJAAkACwAHAAYABgAIAAgA
CAAIAAYABAABAAYABgAEAAMAAgABAAIABAAFAAUAAgD/////AAABAAQABAAEAAUAAwAE
AAkABgAFAAQABQACAAIAAgACAAEAAQACAAIABQAGAAcACAAFAAYABQAFAAYACQAKAAkA
CgAKAAwADQAKAAgABwAEAAYACAAKAAgABgAKAA4ADAAHAAoACwAFAAMABwAMAAsACAAH
AAYABQAEAAcABQAFAAcABwAHAAcABQADAAIAAgADAAAAAwAIAAYABAAEAAMAAQABAAEA
BQAGAAQABQAGAAcABwAHAAgACAAGAAgACAAIAAYABgAGAAoADAANAA4ADQAMAAsACQAJ
AA0ADQAJAAsADAAOABIAEgAOAA4ADgARAA8AEAASABEAEAAPAA4ADAALAAsACAAGAAgA
CAAGAAQAAgAAAP3//v///wIAAwD///7//v/+//3//v/9//v//P/8//z//v/5//r/+//6
//n/+f/5//n//v8BAAMABAACAAIAAAD7//3//v/+//7////9//z/+//9//7//////wEA
AgAEAAUABAACAAAA/f/+/wAAAQACAAAA///+//z/BAAHAAUA/v/8//7/AgAAAP3//f8K
ACAAMAA0ADsAUgBmAHIAfAB/AHkAbgBZADoAFAD3/+n/7P/s/+b/5f/b/9f/7f/5//H/
+P8AAPv/9//+/wAA/f/5//v//f/9//z//P/9//3//v/+//3//f///wEA/v/9/////v//
//3//f/////////9//z//f/+////AAABAAEAAQABAP7//f/8//n/+//8//7/AgABAAAA
/P/9//3/+P/4//r/AAACAAQAAwACAAEA///+/wEAAQAAAAAA//////3//f8CAAIAAQAB
AAIAAwAGAAcABAACAAEA/v///wIAAwAEAAQABgAEAAQABgAFAAIAAQAGAAsACgALAAkA
BwAEAAIABAAEAAUABQAHAAcACAAKAAsACgAJAAsACgALAA0AEgAOAAwACwALAAoADAAH
AAcABQAHAAcABQAGAAYABQAEAAEAAQAAAAAAAAAAAP////////3//P/9/wAA/f/9////
///+//7/AAD+//7//v/8//v/9//7//r//P/9//7////9//z/+v/3//j/9//5//z//P/+
//3//P/6//X/8//1//T/9f/2//n/+P/4//j/+P/4//f/9//2//T/9P/0//T/8P/y//L/
8//0//f/+P/3//f/+P/7//3//P/6//n/9v/2//j/+v/4//f/+v/9//r/9//8////+//2
//f/+f/1//f/+f/7//3//f////z/+//5//n/+f/5//r/+//9/wAA/v/6//z/AAACAAoA
BgD9//7///8AAAEAAgAEAAMAAwAAAAQACAAKAAoABwAGAAUAAwD///3//f/7//n/+P/4
//j/9v/4//j/9//6//z//v8CAPv//P/9//z/+//7//v/+//5//n/+P/2//j/+v/6//f/
+f/6//r/+v/8//n/9//1//b/+P/6//v/+f/4//j/9//4//j/+P/3//n/+v/6//r/9//3
//f/9v/2//f/9f/0//j//v/6//T/9f///w4AGAAiAC4AOQBQAG4AfACCAIcAfQBqAFMA
NAASAPP/2f/Y/+r/6P/Z/93/6f/t/+//8//4//r/+//5//j/+v/5//3/BQADAAEA/v/8
//3//f/+//7//f/9////AQD+//3////+/////f/9//////////3//P/8//z//P/8////
////////AAABAAIAAQD///7//v8AAAIAAgD//wEAAwD+//7/AAAGAAYABgADAAcABwAG
AAYACAAJAAkACgANAA0ACwALAAwADAALAAsACAAHAAgABwAEAAIAAQD+/wAAAgACAAIA
//8AAP3//P8CAAMAAgADAAMABwAFAAUACQAJAAgACAAIAAgACQAJAAsACwAMAA4ADwAO
AA0ADwANABAAEAAQABAAEAASABEAEQAOAAwADgAOAAwADQAMAAsACQAJAAkACwALAAcA
BgAGAAYAAwAEAAMAAQACAAQABgAKAAIAAgACAAAA//8BAAMABQACAAEA///8//7/AgAE
AAMAAAAAAP///v////3//P/7//3//v///////f/8//z/+//8//z//P/7//v//P/8//z/
+//7//v/+v/4//n//f/+//b/+P/+//z//f8DAAoAFAAgADAAOQBAAFYAdgCAAH0AewB0
AGkATgAiAP3/6f/e/9r/4P/j/93/3//v//v/+//4//r///8DAAQA/v/5//f/AQACAAEA
///+/wEAAQACAAIA/////wEAAwD/////AgACAAMAAQABAAMABAADAAAA/v///wAAAQAC
AAMAAwADAAMAAwADAAMAAQADAAIAAgAEAAQABAABAAMABAAAAAEABAAFAAQAAwD//wMA
AwACAAIABAAFAAUABgAGAAUAAgABAAQABAADAAMAAwADAAUABQAHAAYABgAEAAcACgAL
AAwACwAMAAkACAANAA8ADwARABAAEwAQAA8AEgATABMAFAAWABYAFwAXABcAFwAYABoA
GgAYABYAFwATABMAFAAYABMAEAAOAA0AEQAUABAAEQAOAA8ADgALAAoACgAJAAgABQAF
AAQABAADAAIAAAD//wEA///+////AAD9//3///////7//v8AAPz//P/8//r/+v/3//z/
/P/9//3//f/9//3//v/+//3//f/7//z//v/9//7//P/6//7//f///wUAAQABAAEAAwD+
//7//v/+//////8AAAAA/v/+//7//v///wIAAwAFAAMABQAFAAMAAgACAAQABQACAAAA
///8//7/AgAGAAYAAAACAAQAAAAAAAYACgAHAAAA//////n//P/9//7////+/wEA////
//7//f/8//v//f/9//7/AAD+//j/+P/6//z//P/+/////f/9//3/AQAAAPz/+//6//7/
//8AAAIAAQD+/////v8AAP7//v/+/wEAAgACAAIAAQAAAP///f/+/wMABAABAP3//P/8
//7/AgAAAAIABAABAAEAAgACAAIAAgACAAEAAQAAAAAAAgAFAAMABAAGAAgABAAGAAYA
BAAEAAQABQAFAAUABQAGAAoACAAFAAMABAAFAAgACwAGAAYABgAEAAYABwAGAAQAAwAG
AAgACAAIAAgACAAIAAcABwAEAAYACAAIAAYAAwACAAEA///7//v//f/9//7//v///wAA
//8AAP///f/+//7//v8AAP7/AAACAAIA/f/9//3//f8AAAEAAQAAAAAAAgACAP////8A
AAAAAAD///v/+P/1//j//P8AAAMAAgACAAMAAwACAAIAAgABAAAAAAD///7//v///wAA
AAD2//f///8AAP7//P/2//L//f8PABgAHgAqADgASQBgAHgAiACSAJMAiQB2AFsANgAQ
APX/5//m/+r/4P/V/9n/4//p/+//9//8//z/+f/9/wAA/P/7//3//f8AAAEAAQACAAMA
AwAEAAQAAAD//wAAAQABAAEABAAEAAUAAwADAAUABQADAP///P/+/wAAAgAEAAQAAwAC
AAEAAgADAAQAAwACAAAA//8AAAQABAABAAMAAgD8//v//P8AAAAAAAD9/wEAAQAAAAAA
AQABAAAAAAD//////f/9/wIAAgABAAEAAQABAAMAAwAGAAYABwAGAAMABAADAAIABQAI
AAcACAAKAAkABgAFAAUACQAHAAcADAANAA0ADgAPAA4ADgANAA8ADwAQABIAEgASABIA
FQAPAA8AEAAUABMAEgASABMAEwAUAA4ADQAOABEAEgARABIAEgARABAADQANAAwADAAM
AAwACwALAAwACQAHAAcACwAJAAoADQAIAAYABQAGAAYABgAGAAQABAABAAYABgAFAAUA
BQAFAAcACAAIAAcABAABAAEAAgAFAAgACAAIAAYAAwADAAcAAgABAAAAAQD//wAAAQAC
AAMAAwAEAAQABQAGAAcACAAGAAgACAAJAAkACwALAAkABgAGAAgACQAJAAgACAAGAAcA
CgANAAwACAAKAAwACAAEAAgACgAFAAQABwALAAkABgAFAAQAAwAGAAkABwAHAAUABQAF
AAUABAADAAMABAAFAAIABQAKAAkABgAFAAMABQAFAAUACQAHAAQABAAEAAcABwAHAAgA
CQAIAAsADAAMAAoACgAKAAkACgAKAAoADAAMAAwACwAKAA0ADAAHAAcACAAKAA4ADwAK
AAkACAAJAAkACgAKAAgACAAIAAcACQAKAAwAEAANAAkACAAIAAkABgAJAAoACAAIAAgA
CQALAA==
         </WaveFormData>
      </LeadData>
      <LeadData>
         <LeadByteCountTotal>10000</LeadByteCountTotal>
         <LeadTimeOffset>0</LeadTimeOffset>
         <LeadSampleCountTotal>5000</LeadSampleCountTotal>
         <LeadAmplitudeUnitsPerBit>4.88</LeadAmplitudeUnitsPerBit>
         <LeadAmplitudeUnits>��V</LeadAmplitudeUnits>
         <LeadHighLimit>2147483647</LeadHighLimit>
         <LeadLowLimit>268435456</LeadLowLimit>
         <LeadID>II</LeadID>
         <LeadOffsetFirstSample>0</LeadOffsetFirstSample>
         <FirstSampleBaseline>0</FirstSampleBaseline>
         <LeadSampleSize>2</LeadSampleSize>
         <LeadOff>FALSE</LeadOff>
         <BaselineSway>FALSE</BaselineSway>
         <ExcessiveACNoise>FALSE</ExcessiveACNoise>
         <MuscleNoise>FALSE</MuscleNoise>
         <LeadDataCRC32>1999293442</LeadDataCRC32>
         <WaveFormData>
AAAAAAAAAAABAAIAAwAEAAIAAgACAAIABQAGAAcACAAFAAQAAwACAAAAAAAAAAAAAgAE
AAYACAAFAAQAAwACAAQABAAEAAQABgAGAAYABgAFAAQAAwACAAMABAAFAAYABQAEAAMA
AgADAAQABQAGAAcACAAJAAoACQAIAAcABgAJAAoACwAMAAsACgAJAAgACwAMAA0ADgAM
AAwADAAMAAoACAAGAAQABwAIAAkACgAJAAgABwAGAAgACAAIAAgABgAEAAIAAAD///7/
/f/8//7//v/+//7/+v/4//b/9P/4//r//P/+//3//P/7//r/+f/4//f/9v/3//j/+f/6
//n/+P/3//b/+P/4//j/+P/5//r/+//8//v/+v/5//j/+v/6//r/+v/4//j/+P/4//r/
+v/6//r/+v/6//r/+v/5//j/9//2//r//v8CAAYAAQD+//v/+P/6//z//v8AAAAAAAAA
AAAA/v/8//r/+P/5//r/+//8//r/+v/6//r/+v/6//r/+v/8//z//P/8//v/+v/5//j/
+v/6//r/+v/8//7/AAACAAMABAAFAAYABwAIAAkACgAIAAgACAAIAAoACgAKAAoACAAI
AAgACAAGAAYABgAGAAYABgAGAAYABQAEAAMAAgAEAAQABAAEAAEAAgACAAEA/v/+//7/
/f/6//r/+v/6//j/9f/1//f/+v/3//b/9//0//P/9f/y//D/8f/z//T/9P/0//T/9//2
//L/8P/v//H/8v/1//b/9P/z//b/9f/0//X/9v/2//P/8//y//H/8//z//T/9P/0//T/
8//z//T/9f/3//X/9P/0//T/9f/3//b/9v/3/+//7//y//b///8GAAYABgAFAAEA/f/4
//L/7P/o/+X/5P/X/8X/tP+r/6b/o/+h/5//n/+o/7H/tv+7/7n/v//P/9b/2P/g/+v/
7v/o/97/5f/z//X/9f/+//7//f/9///////8//v/+v/5//f/+f///wUAAQAAAAEAAAAA
AP7/AAAAAAMAAwACAAIAAgABAAAA//8BAAMABQAHAAUAAwABAP///f/9//3//f8CAAMA
AgADAAQAAAD/////AAABAAEAAgAEAAUABgAHAAkACQAIAAcABwAHAAYABgAGAAYABwAH
AAcABQAFAAYABQAEAAIAAQAEAAQABAAEAAcABwAFAAkACwALAAoABwAJAAoACwAMAA0A
DAAKAAkACwALAAsACwAOAA4ADgAOAA0ADQAMAAsADgARABYAGQAWABQAEgAOABIAEgAR
ABAADwAPABEADgANAA4ADwAPABEAEAAQAA8ACwAJAAcABAAEAAQABQAGAAkACQAIAAgA
CAAIAAYABgAHAAcABQAFAAIAAgADAAYABQAFAAIAAQAFAAkACwALAAgABgAEAAIACAAL
AA0ADwAJAAUACAAJAAoACAAJAAoADAAMAAwADQANAAwACwAKAAwADQAOAA8ACwAGAAUA
AwAHAAsADwATABEAEAASABIADgAKAAYAAwAEAAgACQAKAAcACQAMAAgACQANAA4ADQAI
AAgACwALAAYABQAHAAMABgAIAAkACgAJAAkACQAJAAwADQAOAA8ACwAKAAgACAAMAA4A
DgAPABIAFAAXAB4AGwAaABkAGQAZABgAGAAZABwAHQAeACAAHQAcABwAGwAaABsAHAAd
ABwAGwAZABQAEgAVABUAEgAPAAoADAAOABAAEgASABMAEwAQAA0ADAAKAAgACAAIAAgA
BgAFAAcACwAPAAYAAQD+//v//P8AAP///f/+/wAAAQACAAEAAAACAAEAAAD//////v/+
/wAAAAD///7/AQAAAP3///////7//v///////////wEABAAGAAgABgAFAAUABgAEAAUA
AgAAAAMABAAGAAcAAwACAAIAAQADAAoAFgAZAA4ACgAMAP//9//7//z//P/8/+7/5f/i
/9X/w//A/7//vv/B/8X/w/+3/6z/sf/K/9X/zf/N/9X/1v/U/9j/3//m/+r/7v/5/wUA
BQABAAIAAgAAAP//AAD//wIABQAIAAsABQADAAUABwAEAAQABgAGAAcABgAJAAoACAAH
AAUABAAHAAkACwANAAoACQAIAAcACQAJAAkACQAHAAcABwAHAAgABwAEAAMACAAIAAsA
DwANAAsACAAGAAcACQALAA0ADwAPAA4ADQAKAAkABwAGAAYABgAHAAcACAAHAAgACgAO
AA4ADQANAAwADAAMAAwACgAJAAYACQAMAA0ADQALAAoACgAKAAoADgAQABEAEwATABMA
EwATABQAFAAUABQAFgAXABcAFwAUABMAFAATABYAFgAWABQAGAAYABcAFgAVABUAFwAU
ABMAFAAVABUAEwASABIAEQAQAA8ADgAMAAsACgAKAAoACQAJAAgACAALAAwACwAMAAgA
BwAEAAMABQAGAAgADAAPAA8ADAALAAkACQAHAAMABQAGAAcACAANAA8AEAARAA0ACwAQ
ABMAEAAMAAsACgAJAAgABwAHAAwADgAQABIAEAAPAA4ADQAOAAwADgAPAA8ADwAPAA8A
DAAMAA8AEAATABIAEQARABAAEgARABAADQAPABIADgAMAA8ADwANAAwADAAPAA8ADwAR
ABYAFQAVABYAFgAWABkAGwAdAB8AHQAdAB0AHQAbABwAHAAeACAAIAAeAB0AHAAaABkA
HAAZABgAFwAXABUAFAAUABUAEQAPAA8AEAAUABEAEAAPAA4ADAALAAkABAAGAAgACQAK
AAgACAAIAAYAAAD//wAAAQD9//v/+//7//3/AAD+//v//P/+////AAD+//7/AQABAPz/
+//7//r//P/+//7//f/6//3//P/5//z//f/9//7//v/9//z/+//6//r/+f/4//r/+//9
/wAA//8BAP///v/8//z//f/9//3//v8AAAEA/f/+/wQABwAOABQAFgARAAsAAQD4//L/
8P/w/+3/5v/Z/8X/tv+t/6b/of+f/5//p/+y/7//xP/B/73/w//N/9D/2P/m/+//7P/s
//L/9//1//f/AwAKAAgACAAHAAgABwAFAAMAAQD///3///8FAAsABgAGAAgACAAEAAIA
BAAEAAYABwAHAAgABgAFAAQAAwAEAAUABgAHAAQAAwACAAEAAgADAAQABQAHAAcABQAF
AAYAAgABAAEABAAHAAkADAALAAsACwALAAkACQAIAAcACgALAAsADAAMAAwADQANAA4A
DQAOABAAEAAQAA8ADwAOAA4ADgAOABAADwAMAA8ADwAPAA4ACwAMAA4AEAASABQAFAAT
ABMAFAAVABYAFwAWABYAFgAWABYAFwAXABcAFwAZAB0AHwAeABwAGgAWABgAGAAXABYA
GAAZABwAGgAVABIADwALAA4AEAATABUAEgARABAADgANAAwADAAMAA8ADwAOAA4ADgAM
AAgABgAGAAcABgAHAAUABAAEAAYACAAJAAcABwAKAA0ADgANAAsACgAJAAgADAANAA0A
DQALAAkADgARAA8ADAAMAAwACgAKAAoACwAKAAoACgAKAAsACwALAAsACwAKAA0ADwAO
AA0ADAALAAoACgANAA4ADQAKAAcABQAIAAwADQAOAAoACwANAAgACAALAAsACQAJAAoA
DgAPAAsACQAKAAUACAAKAAsADAALAAkABwAFAAUABQAFAAUACAAKAAsADgALAAoABwAF
AAYABgAHAAwACgAIAAYABQAFAAQABAAFAAcABwAHAAgABgAGAAcABwAIAAsADgARABQA
FQAVABIAEgAVABUAEgAUABUAFwAcAB4AHAAZABkAGAAYABgAFwAUABMAEgAQABEAEgAT
ABkAFwASAAYACAAKAAwADgARABMAFAASABAADgALAAgACAAIAAgABgADAAMABQAHAAIA
///+//3/AAAEAAMAAQAAAAAA///+////AAAEAAUABQAFAAYABgAFAAYABQADAAUACQAJ
AAcACAAJAAkACgAJAAkACQAJAAwADgAPABAADQALAAoACgAOABEAEAAQAA8ADgAOAA0A
CwAKAAoACQARABQAEgAPABIAFgAYABkAEQALAA4ACAD8//b/7//g/9n/1f/G/73/uP+r
/6n/r/+v/7L/uf/E/8v/zf/T/9n/4P/m/+7/8//2//j/AAAHAAsACwAJAAgABgAJAAsA
DwARABMAEwATABMADAALAA4AEQAOAA4AEAAQAA8ADgARABIAEQARABAAEAASABMAFAAV
ABQAEwASABEADwAPAA8ADwASABMAFAAVABMADwAJAAUADQAOABIAFwAVABMAEAAOAAwA
DQAOAA8ADwAPAA4ADQANAA0ADAAMAA8AEAASABMAEQANAAsACgAKAAoACQAJAAoACgAK
AAoACAAHAAQABwAIAAkACQAHAAgACAAIAAgACQAKAAoACwANAA8AEQATABIAEgASABIA
EwAVABYAFwASABEAEgARABYAGgAeACAAIQAgAB4AHAAaABsAHgAcABsAHAAdAB0AGwAa
ABoAGQAYABcAFgAUABUAFAAUABQAFwAXABYAFgAXABYAEwASAA8ADwANAA0ADQAOABAA
FAATABMAEAAPAAwADQAMAAkACQAKAAsADAAOAA8ADwAPAA0ACwAQABMAEQAOAA4ADgAO
AA4ADgAPABEAEgATABQAEwARAA8ADQANAAwADwARAA8ADwAPAA8ADgAOABEAEgAUABQA
FAAVABMAFAASABAADgARABUAEgAUABcAFwAVABAADgAPAA0ADgAPABMAEQANAAwACgAI
AAwADQAOAA8AEQARABEAEQANAAwACgAKAA0ADgANAA0ACwAKAAoADgAPABAAEQATABMA
EgASABMAEgARABAAEAAUABYAGQAbABkAGQAZABkAGwAdAB4AHAAaAB0AHQAaABcAFwAY
ABwAHQAcABoAGwAeABgAFgAXABgAFgAWABYAFgAYABkAGQAWABQAFAATABIAEQAQAA8A
DAALAAsADQAPAAwACwAMAA0ACwAOAAwACQAHAAgACAAIAAgACAALAAsABwAFAAQAAgAF
AAoADQAPAAsADQALAAcABwAHAAYABgAHAAcABwAHAAUABgAGAAYACgALAA0AEAANAA0A
CQAGAAgACAAJAAkACwAMAA4ADwAPABAAEAATABoAIAAiAB8AFQAJAP7/+v8AAAAA+//0
/+P/0//M/8X/tv+v/7H/vf/D/8D/x//W/9n/2//h/+H/4v/i/+r/+/8EAPr/+v8HAAMA
/f8DAAoACgAMAA0AEAARABEAEQARABEADQANABEAFQAQABAAEgASAA8ADAANAAwADwAR
ABIAFAATABEADwANAA0ADQANAA0ADwAPAA8ADwAOAA0ADAALABEAEwATABUAFAAQAA8A
DwAPAA8ADgAOAA4ADwAQABEAEAAPAA0ACwANAA0ADAAMABEAEgAUABUAFQATABMAFAAT
ABIAEAAPABAAEAAQABAAEQARAA8AEwARAA8ADAAHAAoADgASABYAFgAWABUAFQAWABcA
GAAZABgAGAAYABgAFQAVABQAEwAVABcAGwAdAB4AHgAeABwAGgAYABUAEgATABUAGQAY
ABkAGgAbABsAHQAcABwAGwAZABcAFQASAA8ADAAKAAgADQAPABAAEgATABIADwAOAA0A
DQALAAsACQAIAAgACgANAA0ACgAJAAoADQAOAA0ACQAIAAcABgAJAAsADAANAAoABwAL
AA0ACwAIAAgACAAKAAoACgALAAoACAAGAAQACAAJAAoACwAMAAoADAANAAsACQAHAAUA
BQAGAAoADAAKAAgABgAFAAYACgALAAwACAAJAAsABgAEAAUAAwD//wEABAAKAA0ACAAF
AAUA//8DAAYACAAKAA0ADQANAA0ACwAJAAcABQAGAAgACQAMAAsACgAHAAUACAAIAAkA
DgAQABAAEAARABEAEAAQABEAEgATABQAFgAUABIAEQAPAA4ADwAQABEAEAARABEADgAM
AA8ADwAMAA0ACwAKAA4ADAAJAAYAAwAAAAQABwAJAAgABQAEAAIAAAD///7//f/6//n/
+f/7//3/+f/3//f/9//5//z/+v/3//X/9v/2//b/+P/4//v/+//4//f/9//2//T/9v/2
//X/+P/9//7//f/7//v/+v/6//j/9//2//X/9v/4//n/+v/5//f/9v/2//n/+//5//j/
+v/6//v/+//5//j/+P/3//3/AgAEAAUABgAGAAIA/f/7//f/8v/s/+z/6v/d/8z/wf+3
/6z/rf+u/6v/qf+r/6n/rP+3/7z/u/+9/8P/yf/O/9L/2P/h/+b/6v/u//X/+//9//3/
/P/8//v/+//9//3////////////6//n//P////7/AAAEAAYAAQD+/////v///////v/+
/wIAAwAEAAUAAgABAAAA//8BAAEAAQABAAMAAwADAAMABQAFAAMAAwACAP7//f/9//3/
/f/8//z//f///wEAAwACAAEA///9//v/+//6//r///8AAAIAAwACAP///v/+/wIAAgAB
AAEAAAAAAAAAAAD+//3/+v/9/wIABQAHAAcAAwACAAEAAAAFAAYABgAHAAUABQAFAAUA
BQAEAAMAAgAGAAkACwANAAoACQAKAAkACQAIAAcABAAKAAwADQAOAAwADQAQAA4ADAAM
AAwACwAIAAYABQADAAQAAwACAAAA///+//7//v/+//3/+//6//3//v/9//7//f/9//v/
+//6//r/+//+//7//f/5//f/9//5//n/9//3//j/+f/6//n/+f/4//f/9v/1//v/////
//z//P/8//z//P/8//3/AAAAAAAAAAAAAP///v/9//3//P///wEA///////////7//r/
/P/8/////v/9//3//f8AAAAAAAD9////AgD+//7/AQABAP//+//6//z/+//7//v//v/7
//r/+v/5//j/+v/7//z//f/+////AAABAP//AAAAAAIABQAGAAUABQAEAAIAAQAEAAYA
CAAKAA0ACgAIAAcABwAEAAMAAgACAAUABgAIAAkABQADAAEA//8CAAIAAQAAAP///v/9
//3//P/4//v//P/8//z/+//6//n/9v/y//H/8v/z//H/8f/z//X/8v/0//H/7f/v//D/
8P/w/+//7v/w/+//7v/t/+3/7P/u//L/9P/1//D/8f/u/+n/7f/v//D/8v/y//H/8P/v
/+3/7v/u/+7/8P/v/+//8P/v/+//6//o/+r/7P/v//H/8P/w//H/8f/r/+7/8P/1//z/
AAACAAEA/f/3//D/7v/q/+L/4//m/9X/vf+w/6X/mv+R/4//k/+d/6T/p/+s/7X/s/+t
/7P/wP/K/9j/3//k/+j/7v/r/+3/8//3//b/9P/3//f/+f/5//j/9//2//X/8//1//v/
AQD6//j/+P/2//j/+P/8//7///////7//v/7//n/9//1//j/+f/6//v/+P/3//b/9f/4
//n/+v/7//v/+//5//n/+f/0//L/8f/z//X/9v/4//f/9//3//f/9//3//b/9f/3//n/
+v/8//z/+v/5//f/+P/3//j/+v/6//r/+f/5//z//P/8//z/+//5//X/9//+/wEAAwAD
AAAAAAAAAAAAAAAAAP////8BAAEAAQABAAUABgAHAAgABgAFAAMAAQD/////AQABAAEA
AAD///z/AAACAAMABAACAAMABgAEAAEAAAD///3//v/+///////9//v/+f/2//X/9P/0
//T/9f/1//T/9P/0//T/8v/y//T/9f/0//X/8v/y//P/9v/3//f/9P/z//P/9f/1//P/
8P/w//D/8P/1//n//P////v/9//6//v/+v/4//n/+v/8//z//P/9//v/+v/5//j//P/9
//7////9//r/+//7//z//f/+////AAAAAAMABAACAP7/+v/3//r//v///wAA/P/9////
+v/8///////9//j/+P/7//v/+//7//7/+//8//7///8AAP7//f/8//v/+//7//v/+//7
//z//P/+//z//P/6//n//P/8//3/AgAAAP7//P/7//3//P/8//3//f/9//3//v///wAA
AgADAAUABwAJAAsACQAJAAgABAAFAAkACgAIAAkACwAOABQAEgAOAAkABwAKAAwADgAP
AA0ACwAJAAYABgAGAAYACwAHAAwACAAGAAQAAgACAAMAAwAAAP///v/8//r/+v/6//r/
+P/1//X/9//5//P/8f/x//H/8v/2//X/8//1//b/9v/2//T/9P/3//f/9//3//j/+P/2
//b/9P/x//T/+f/6//n/+P/3//X/9P/3//f/9//3//j/+v/7//z/+v/3//X/9P/2//n/
+P/4//r/+v/7//v/+f/4//j/9////wAABgAHAPz/+v8EAAcAAQD9//z/9P/u/+z/5f/a
/8v/vf+w/6v/qP+l/6P/o/+j/6T/qf+2/73/vf/D/83/1v/c/+D/4//o/+r/7P/3//3/
/f/7//r/+v/8//3/AAABAAMAAwADAAMA/f/9/wEABQAAAP7//v/8////AAAFAAgABwAF
AAIAAAACAAMABAAFAAcABwAHAAcABgAFAAQAAwAFAAUABQAFAAMAAQD9//v/AQACAAYA
CwAJAAcABAACAAAAAQACAAMABAAFAAUABQACAAEA///+/wIAAgADAAMABQADAAMABAAF
AAQAAgABAAUABgAHAAgABgAFAAIABQAKAAsACwAJAAoACgAKAAoACgAKAAkACQALAA0A
DwARAA8ADAAJAAYACQALAAwADQAMAA0AEAARABUAFgAXABYAFgAUABEADgANAA0ADwAM
AA0ADgAPAA8ADwAOAA4ADQAKAAkACAAGAAUABAAEAAQABwAHAAYABgAIAAgABgAGAAMA
AwABAAEAAAAAAAEABAAEAAMA///9//3///////3///8AAAEAAgADAAMAAgABAAAA//8F
AAkACQAGAAYABgADAAIAAQABAAMABAAFAAYACgALAAwADQAIAAQABAADAAYABwAIAAkA
CAAIAAsADAAOAAwACgAJAAgACgAJAAgAAwAFAAgABAAFAAkACgAJAAcACAAMAA0ACAAH
AAkABQADAAQABAAEAAUABQAFAAUABgAHAAgACQAHAAYABAAEAAYABgAEAAMAAQAAAAAA
BAAHAAgACQALAA0ADgAQABMAEQAPAA0ADAAOABAAEwAVABEAEQARABEAEgATABMAEAAS
ABcAGQAYABQAEwATABYAGQAYABYAFwAWABAADAAIAAYABgAGAAYACQALAAwACgAJAAgA
BgAEAAIAAgACAAAA+//7//3////9//v/+//7//v//v/8//n/9//2//T/8v/0//b/+//9
//j/9//3//b/+P/8//7////+/wEAAAD9//r/+f/3//b/+v/9/wAAAwAAAP7/+//4//r/
+//9/wAAAAABAP7//P/+//7///////7//v//////AQACAAIAAwAGAAwADAAJAP//8//w
//L/8P/q/+P/4v/Z/8v/wv+9/7j/s/+t/63/sf+y/73/zP/N/8n/z//H/8D/1P/c/9v/
7v/8//j/+f8BAP3/9//0//j/+//9/wEAAwADAAMAAwADAP3//f8BAAUAAwAEAAcACAAD
AAAAAQAAAAQABQAFAAYABQAFAAUABQAFAAUABQAFAAcABwAHAAcABQADAAEA//8CAAMA
AgADAAYABAAFAAcABwAHAAYABgAGAAcACAAJAAgABwAFAAMABAAFAAUABgAGAAYABwAH
AAkABwAHAAgACgAKAAkACQAHAAYABQAEAAYABwAGAAsACwAJAAYAAQACAAQABgAIAAkA
CAAGAAUABQAFAAUABQAIAAoADAAOAA4ADwAPAA8ACgAJAAoACQALAAwADQAMAAsACgAI
AAYABwAJAA0ADAAIAAgACAAHAAQAAgABAP//AgADAAQABAAAAP7//f/8/wAAAQABAAIA
BgAGAAQABAABAP//+//5//n/+v/8/wAAAAD///v/+f/7//3//f/7//v//P/9//7/////
//7//f/9//v/AAADAP7/+v/5//j/+//8//3///////7//f/8//v/+//7//v//P/6//z/
/f/7//v/+//7//z//v8DAAYABgAEAAIAAQD+/wAA///+//3/AQAGAAQAAgADAAEA/f/8
//z///////7///8DAAEAAAAAAP///v8AAAEAAgADAAMAAwADAAMABgAIAAkADAAKAA4A
BgD7//T/+f/8////AgAEAAUABQACAAQABAADAAIABgAKAA4AEAALAAkACQAJAAQAAQAA
AP///f8AAP7/+//8//7///8AAAIAAgAFAAUAAQD///7//P/6//z//P/7//z/AQACAAEA
/v/9//v/+v/+////AAABAP//AAAAAAAAAgABAAEAAgABAAMAAQAAAP3//P/8//v//P/+
/wEAAwABAAAAAgAFAA4AFgAUAA8ACQAFAAIA+P/w/+7/5//a/9P/yf++/7P/rP+n/6n/
sf+3/7j/tf++/9H/1//V/9n/3v/k/+r/8f/4/wAABAAHAAcABQADAAQADAAPAA8AEQAR
ABAADwAOAA0ACQAJAA0AEQAQABAAEgASAA0ACgALAAoADAANAA0ADgANAA0ADQANAA0A
DQANAA0ADwARABMAFQATABEADwANABIAEwASABMAFwAUABQAFQATABMAEgASABUAFwAZ
ABsAGAAVABEADQARABMAFAAWABcAFgAWABUAFQATABMAFAAYABgAFwAXABYAFAASABAA
DQALAAcACQAOAA8ADwANAAwADAAMAAwADwAQABAAEQAPAA0ACwAJAA4AEAASABQAEQAR
ABAADwAJAAoADgAQABIAFAAUABUAFQASABIAEgARABAAEgAUABYAFgAQAA8AEAARABAA
DwAQABEADgAQAA0ACQAKAAwADQAOAA0ADAAOAA0ACgAJAAkACAAIAAoACgAJAAoADwAQ
AA8ADQALAAgABgAKAAsADAANAAwADAALAAoACgAJAAkACgAJAAsACQAIAAYABgAHAAcA
CQAKAAwADQAJAAQABAAHAAgAEgAgACcAJQAjABoAEAAIAAQA///0//H/+f/q/8//vv+3
/6//q/+x/77/zf/W/9f/2f/Z/9n/4P/0/wQABwAKABAAFgATAA8ACwADAAIADgAPAA8A
EQARABEAEQARABEADQANABEAFQAUABQAFgAWABEADgAPAA4AEAARABEAEgARABEAEQAR
ABIAEwAUABUAFwAXABcAFwAWABUAFAATABgAGQAYABkAGgAWABUAFQATABMAEgASABUA
FwAZABsAGAAXABUAEwAWABcAFwAYABcAFgAWABUAGAAXABgAGgAeAB4AHQAdABwAHAAc
ABwAHgAfAB4AIwAlACUAJAAhACAAIAAgACAAJAAmACcAKQAmACUAJAAjACYAKAAqACwA
KAAnACUAIwAjACMAJQAlACQAIgAgABwAHgAeAB0AHAAdAB8AIwAiABwAGgAYABUAFQAU
ABQAEwASABEAEAAOAAsACgAKAAoADgAPAA8AEAAPAA4ACwAKAAoACwAKAAsACgAKAAsA
DgAOAA0ACQAHAAkADQAPAA8ACwAKAAkACAAHAAcABgAFAAYABwAPABUAEAAMAAsACgAL
AAwADQAPAA8ADgANAAwADwAPAA8ADwAPAA4AEQATABAADwAOAA0ADQAOABIAFAASAA4A
CgAHAAkADgAQABIADQAPABIADgAMAA8ADwANAAsADAAQABEADQANABAADQALAAwADAAM
AA0ADQANAA0ADAALAAoACQAJAAoACgAMAAwADAAKAAkACgAKAAsAEAAPAA4ADQANAA0A
DAAMAA0ADgAPABAAEgAOAAwACwAJAAsADQAPABEADwAPAA4ACgAKAA0ADQAKAAsACwAM
ABAAEgAQAA0ADQAOAA4ADgANABAAEQASABIAEQAQAA8AEwAUABIAFwAcABgAFQAXABgA
GAAVABUAFwAaABsAHQAeABwAGgAaABoAGwAdAB4AHQAZABYAEwAQABAAEwANAA0AEQAS
AA4ACwAKAAkACAANAA8AEAAOAA4ADgANAAwACgAKAAoACAAHAAcACQALAAUAAwADAAMA
BgAKAAkABwAFAAYABgAGAAQABAAHAAcACAAJAAsADAAIAAgABgADAAYACwAMAAsACQAJ
AAgACAAFAAMAAQD//wMACAAMABAADQALAAoACgAMAA8ADgAOAAsACgAKAAkACAAIAAkA
CQAHAAwAFAAVABQAEAAIAAMABQANAAYA/v/8//r/7//m/9v/0f/I/8H/vP+3/7X/tf+1
/7j/v//K/8v/y//R/9v/4P/k/+r/8f/2//j//v8HAA0ADQANAA4ADgANAA0ADwAPABMA
FQAXABkAEgAPABAAEQARABIAFQAWABUAFAAXABgAFgATAA8ADAASABUAGAAbABcAFQAT
ABEAEwATABMAEwATABMAEwATABMAEwARABEAFAASABMAFQAUABMAEQAQABAAEQASABMA
EwATABIAEQAOAA0ACwAKABAAEgAVABcAFgATABIAEgAVABYAFgAXABcAFgAVABQAFAAT
ABAAEwAXABkAGgAZABYAFgAWABYAGgAcAB0AHwAfAB8AHwAfAB4AHgAeAB4AIAAhACEA
IQAdABsAGwAZABsAHAAdABwAHgAeAB0AHAAaABsAHgAcAB0AHgAfAB8AHAAaABkAFwAZ
ABkAGQAYABUAFAAUABQAFAATABEAEAAVABYAFQAWABUAFQATABMAFAAUABUAGAAXABcA
FAATABEAEwATABEAEgAUABYAGAAYABkAGQAZABcAFQAaAB0AGQAWABYAFgAYABgAGAAZ
ABsAHAAdAB4AHQAdAB0AHQAeABwAHgAfAB0AHQAdAB0AGQAYABoAGgAcABwAHAAdABsA
HgAeAB4AGwAdACAAHAAbAB0AHAAZABYAFgAZABkAGQAbACAAHwAcABwAGwAaABoAGQAY
ABcAGQAZABkAGQAYABgAFwAYABkAGgAZABkAGAAWABUAGAAaABoAGgAbAB0AHAAcAB0A
GwAbABsAHAAeAB4AHwAfABoAGQAYABcAGwAdAB4AHAAcAB8AHwAcABkAGQAaAB4AIQAg
AB4AHwAdABwAGwAZABwAHQAeAB4AIAAgACAAJQAhABoAGgAaABoAGQAdACAAHQAZABgA
GQAZAA==
         </WaveFormData>
      </LeadData>
      <LeadData>
         <LeadByteCountTotal>10000</LeadByteCountTotal>
         <LeadTimeOffset>0</LeadTimeOffset>
         <LeadSampleCountTotal>5000</LeadSampleCountTotal>
         <LeadAmplitudeUnitsPerBit>4.88</LeadAmplitudeUnitsPerBit>
         <LeadAmplitudeUnits>��V</LeadAmplitudeUnits>
         <LeadHighLimit>2147483647</LeadHighLimit>
         <LeadLowLimit>268435456</LeadLowLimit>
         <LeadID>V1</LeadID>
         <LeadOffsetFirstSample>0</LeadOffsetFirstSample>
         <FirstSampleBaseline>0</FirstSampleBaseline>
         <LeadSampleSize>2</LeadSampleSize>
         <LeadOff>FALSE</LeadOff>
         <BaselineSway>FALSE</BaselineSway>
         <ExcessiveACNoise>FALSE</ExcessiveACNoise>
         <MuscleNoise>FALSE</MuscleNoise>
         <LeadDataCRC32>3894262457</LeadDataCRC32>
         <WaveFormData>
EAAQABAAEAAOAA4ADgAOAA4ADgAOAA4ADgAOAA4ADgAMAAwADAAMAA0ADgAPABAADgAO
AA4ADgAQABAAEAAQABAAEAAQABAAEgASABIAEgAUABQAFAAUABYAFgAWABYAFwAYABkA
GgAYABgAGAAYABgAGAAYABgAGwAcAB0AHgAbABoAGQAYABkAGgAbABwAHAAcABwAHAAa
ABgAFgAUABIAEgASABIADwAOAA0ADAAMAAwADAAMAAkACAAHAAYACAAIAAgACAAJAAoA
CwAMAAkACAAHAAYACAAIAAgACAAKAAoACgAKAAcABgAFAAQABgAIAAoADAALAAoACQAI
AAoACgAKAAoACQAIAAcABgAGAAYABgAGAAYABgAGAAYABAAEAAQABAAEAAQABAAEAAYA
BgAGAAYABAAEAAQABAAEAAQABAAEAAIAAgACAAIABAAEAAQABAACAAIAAgACAAIAAgAC
AAIABAAEAAQABAACAAIAAgACAAAAAAAAAAAAAQACAAMABAABAAAA///+/wAAAgAEAAYA
BQAEAAMAAgAEAAQABAAEAAYABgAGAAYABgAGAAYABgAFAAQAAwACAAAAAAAAAAAA/f/8
//v/+v/5//j/9//2//b/9v/2//b/9//4//n/+v/2//T/8v/w//X/+f/+/wEAAAD///7/
//8AAAIAAgADAAMABAAFAAcABgAFAAMAAgACAAMAAwAEAAMAAQAAAP//AAABAAMABAAE
AAQABAAEAAQABAAFAAUAAwADAAMABQADAAMAAwACAP//AQABAAIABQAFAAUABQADAAIA
AQD+/wEAAgADAAQAAQABAAIAAgAAAAAAAAAAAPj//v8GAAsACwAJAAgACwAPABIAEwAT
ABUAFwAZABgADQABAPv/7//g/9f/0f/S/9j/3v/h/+D/2v/P/9D/3//n/+H/2//c/+f/
9P/5//r//P8BAAAA/f8CAAYABgAGAAgACAAHAAcABwAHAAUABQAGAAcABwAGAAYABwAE
AAQABAADAAMABAAFAAQAAgAEAAQABAAEAAQABAAEAAYABgAHAAcACAAIAAgACAAIAAgA
BwAHAAYABgAGAAYABwAHAAgACQAIAAcABgAFAAQABAAEAAQABgAGAAYABwAKAAoACgAM
AAsACgAHAAYACQANAA8AEAANAAwACwAKAAoACwALAAsACwALAAsADAAMAAwADAALAA4A
EAARABEADwAQABAAEQAQABAAEAAPABAAEAAQABAADAALAAsACwANAA0ADgAOAAoACQAJ
AAYAAgABAAEAAgD9//3/+//7//z//P/9//3//f/8//z//P/6//n/+f/5//n/+P/3//X/
9//3//j/+v/6//v/+//8//r/+v/6//v/+//7//r/+P/4//n/+f/3//f/9v/2//b/+f/6
//r/+v/8//z//P/8//r/+f/5//n/+f/5//n/+P/0//T/9P/1//T/9P/0//P/8//z//P/
8//z//T/9f/2//X/9P/z//H/8f/w//D/8f/w/+//7f/r/+3/7v/u/+3/7f/t/+3/7P/q
/+r/6//r/+7/7v/v//D/7v/t/+v/6v/r/+v/6//r/+7/7v/u/+//7f/t/+3/7//y//L/
8v/y/+z/7v/v/+7/8f/x//H/8f/z//P/8//w/+v/6v/q/+r/6f/l/+T/5P/j/+L/4f/g
/+L/4//j/+H/4v/i/+L/4v/c/9z/3v/e/97/3v/d/9//3//f/9//3//h/+P/5v/n/+n/
5v/l/+T/5P/j/+X/5P/k/+T/6P/p/+v/7P/p/+n/6f/p/+j/6P/n/+b/5v/m/+b/5v/o
/+n/6f/p/+b/5f/m/+P/5f/n/+j/5//r/+v/7P/t/+r/6f/o/+b/5//o/+f/6v/o/+j/
6P/n/+b/5v/l/+T/5f/m/+f/6P/i/+L/5//p/+f/6P/v//P/9v/7//n/9f/7////9v/p
/93/0f/H/8L/w//D/8L/xP/C/7//uv++/8X/xP+//7v/uf+7/8T/z//W/9f/2v/e/9//
3v/f/+D/5P/i/+L/5P/k/+L/4f/g/9//3v/f/+H/4//g/97/3f/d/9//4P/h/+H/4f/i
/+P/4v/h/+L/4f/g/+P/5P/l/+b/4//i/+L/4f/g/+D/4P/g/+P/5P/k/+X/5P/i/+D/
3v/g/+H/4//l/+P/4//j/+P/4//k/+X/5v/m/+b/5v/n/+X/5P/j/+T/5f/m/+X/5v/o
/+v/7P/s/+r/6v/q/+r/6v/r/+v/6//u/+//8P/y//P/8v/x/+//8f/y//L/8f/0//b/
9//5//j/+P/4//f/9//4//n/+v/2//X/9f/1//T/8//z//L/8P/v/+//7P/s/+3/7//y
/+7/7f/q/+n/6f/o/+j/5//n/+b/5v/m/+f/5//o/+n/6v/q/+r/6f/o/+f/5//o/+b/
5//n/+j/6f/q/+v/7f/s/+v/6f/m/+r/6//r/+n/5f/k/+T/5P/q/+z/7f/u/+3/7P/r
/+r/6f/p/+r/6//r/+v/6//q/+j/6P/o/+n/7P/s/+z/6//t/+3/7f/t/+r/6P/m/+T/
6P/q/+z/7f/s/+r/6f/p/+v/6//q/+n/6//s/+z/6//p/+n/6f/o/+r/6v/r/+v/6f/o
/+j/6P/q/+v/6//s/+//7//v/+//7v/s/+r/6f/q/+v/7P/v/+3/6v/n/+T/3//i/+T/
5P/j/+H/3//d/+D/4f/i/+D/4v/i/+H/4v/k/+H/4P/f/97/3//h/+H/4f/k/+X/6P/r
/+3/7f/u/+r/7P/s/+3/7f/s/+r/6f/o/+z/7f/v//D/7v/t/+z/6//s/+7/7//w/+//
7v/t/+z/6//r/+r/6f/r/+v/7f/r/+n/6f/o/+X/5//n/+j/6f/p/+n/6f/o/+r/6v/o
/+r/7P/s/+z/6//r/+z/7P/s/+z/7P/s/+z/7P/u/+v/6f/n/+j/7f/1//z/AQAFAAcA
CwAPAA4A///t/93/z//I/8n/x//C/7r/uP+3/7T/rv+v/7j/vf+9/73/xf/Q/9v/6P/z
//T/8v/3//r///8CAAIABAAEAAYABgACAAEAAAD//wAAAQADAAUAAwACAAIAAwACAAIA
AgABAAIAAgACAAAAAQAEAAUABgAFAAQAAwACAAMABAAGAAcABgAGAAYABgAGAAYABQAF
AAYABgAGAAYAAwADAAQABQAHAAkACwANAAoACgAKAAoACAAIAAgACQAMAAwADAAOABAA
EAAOAA4ADAAPABAAEAASABIAEgASABIAEwATABMAEwATABMAFAAYABgAGAAXABkAGgAa
ABkAGwAcABwAHQAaABoAGgAZABkAGgAbABwAFwAVABQAEwAUABMAEwASAA8ADQAMAAgA
BQAFAAYACAAHAAcABQAFAAMAAgACAAEAAgACAAMABAACAAEAAQABAAAAAAAAAP//AAD/
////AAAAAAEAAQACAAIAAgACAAMABQAFAAQAAgADAAMAAgD//wAAAAABAAIABAAEAAMA
AgAEAAQABAAEAAUABQAGAAcABwAHAAcABgACAAIAAgADAAIAAgACAAEABAAFAAYABwAE
AAIAAAD+/wAAAAAAAP//AAAAAAEAAwACAAEA///9////AAAAAP///////////v/+//7/
/////wEAAAAAAAAA//////7//v///////////////v/9//3//f/9//3///8DAAQABQAG
AAAAAgADAAIABQAFAAUABQADAAMAAwAAAP7//v///wAAAwABAAIABAACAAIAAgACAAUA
BwAIAAcABgAGAAYABgADAAIAAQAAAAAA/////////f/6//j/+P/6//j/+P/4//b/9v/1
//T/9f/1/+7/8P/y//T/9v/1//f/9//3//f/9//5//v//v///wEA/v/+//7//////wEA
AAAAAAAAAQABAAIAAgABAAEAAQABAAMABAAEAAQAAgACAAIAAgADAAUABgAHAAUABQAH
AAUABgAHAAcABQAFAAUABgAHAAcABwAHAAYABwAIAAcACgAJAAgABwAFAAUABgAGAAYA
BAAEAAQABAACAAYABwAHAAcACgANAA8AEgAVABsAHQAbAB0AFgAFAPf/7f/d/9T/0f/L
/8j/zv/Q/8//yv/E/8P/zP/T/9P/0f/T/9r/4f/s//f//v8AAAEABAADAAIABAAHAAgA
CwAMAAkACQAJAAkABwAHAAgACQAKAAoACwANAA0ADgAPAA8ADAAMAAwACgAMAA4ADgAO
AA4ADgAOAA4ADAAMAA0ADQAMAAwADAAMAAwADAALAAsADgAOAA4ADgANAA0ADgAPAAwA
CwAKAAkACQAKAAsADAAMAAwADAANAA0ADAALAAwADgAOAAwADAALAA0ADQAMAAoACgAK
AAoADAANAA0ADQANAA0ADQAOABEAEgATABMAEQASABIAEQARABIAEgATABUAFgAXABcA
EwASABEAEAARABEAEgATABAADwAPAA4ADwAPABAADgAJAAkACgAMAAgABwAEAAMABQAE
AAQAAwACAAAA///+//////8AAAEABAAEAAQAAwACAAEAAQACAAIAAwADAAQAAwACAAEA
AQADAAMAAgAAAAIAAwADAAEAAQAAAAAAAAADAAQABAAEAAYABgAGAAYAAgABAAEAAQAE
AAUABgAGAAIAAgACAAMABAAEAAQAAwADAAMAAwADAAIAAgACAAIAAgACAAIAAQABAAAA
AAABAAMAAwACAAEAAAAAAP///f/+////AAAAAAAAAAABAAEAAQAAAAAAAAAAAP///f/8
//3//f/9//3/AAAAAAAAAQAAAP///v////3//P/7//r/+f/8//7//v/9//3//f/9////
//////z//f/+/wAAAgADAP///v/+/wAAAAAAAAAA//////7/+//5//j/9//2//j/+P/4
//j/9v/1//X/9f/1//b/+P/6//r/9//2//X/9P/1//f/9//3//f/9//5//v//v///wEA
/v8AAAAAAQABAP///v/+//7/AAABAAMABAADAAMAAwADAAEAAgACAAIAAgACAAIAAgAE
AAUABQAFAAMAAwAFAAMAAwADAAIA//8BAAEAAgADAAIAAQAAAP7/AAAAAP7/AAACAAIA
AgABAAMABAAEAAQABgAGAAYABgAIAAYABQAFAAUABgAHAAsAEAAVABUAFQAbAB0AFAAF
APf/6//h/9r/2//b/9T/2P/g/+P/3P/U/9X/3P/h/9//1//V/9z/6f/0//X/+P/8//3/
/P8BAAYABAADAAIAAwACAAEAAQABAAEAAAABAAMABQAFAAQABAAFAAUABgAHAAcABAAE
AAQAAgAEAAYABgAGAAgACAAIAAgABQAEAAQAAwADAAQABQAGAAoACgAJAAkACgAKAAoA
CgALAAsADAANAAsACwALAAsACgAKAAoACgAHAAYABQAFAAgACgAMABAADwAOAAsACgAI
AAsADAAMAA4ADgAOAA4ADgAPAA8ADwARABEAEQASABIAEgASABEAEQASABIAEQAPABAA
EAARABEAEgATABMAEwAUABUAFgATABEAEAAPAA4ADQANAAwADQANAA4ADAAGAAUABQAG
AAQABQAEAAUABAACAAEA//////7//v/+/wAA/////////v/+//7//f/+//3//f/+//v/
+//6//r/+v/6//r/+//9//3//P/6//r/+f/3//P/9f/2//j/+v/7//r/+P/2//T/9P/0
//T/9v/3//n/+//5//f/9f/y/+7/7v/u/+//8f/y//P/8//1//X/9f/1//L/8v/y//L/
8f/w/+//7f/v/+7/7v/v/+//7//u/+3/7//w//D/7//s/+v/6v/o/+j/6P/p/+n/6//q
/+r/6v/s/+3/7f/u/+//7//v/+//7f/s/+v/6//q/+n/6P/p/+v/6v/p/+j/4//m/+j/
6P/p/+n/6f/p/+v/6//r/+j/6P/o/+n/6v/o/+P/4f/g/9//3v/d/9z/3v/f/9//3f/a
/9r/2v/a/9z/2v/Y/9r/3P/a/9r/2v/a/9n/2//b/9v/3v/f/+L/5f/o/+n/6//o/+f/
5v/m/+X/5//m/+b/5v/l/+X/5v/m/+f/5//n/+f/6v/s/+3/7v/u/+7/7v/u/+7/7//v
/+//7f/t/+//7f/v/+//7v/r/+v/6//s/+3/7v/v//D/8P/u/+7/7P/u//D/8P/w/+//
7//w//D/8P/v/+7/7f/s/+7/8P/x//P/9f/6//3///8EAAcACQALAA0ADQACAPX/6f/d
/9P/0P/R/83/zv/O/87/zf/I/8b/z//W/8//yf/H/8n/0v/j//D/9f/y//L/8//0//n/
/v/+//3//P/9//z/+P/3//b/9f/4//v///8DAAIAAAD//////v/+//7//f///wAAAQAA
AAAAAgACAAIAAgACAAIAAgD///7//v/9////AAABAAIABAAEAAMAAwADAAIAAQAAAAIA
AwAFAAcABgAFAAQAAwACAAIAAgACAAIAAgACAAMABAAEAAQABgAGAAYABAAEAAYACQAK
AAoACAAIAAgACAAKAAsACwALAA0ADQANAA4AEgAUABYAFwAZABoAGgAZABgAGAAXABcA
GAAaABwAHQAaABoAGgAaABoAGQAZABkAFwAVABQAEgATABMAFAASAA0ADQAOABAACwAL
AAkACQAHAAYABgAFAAUABAAEAAQAAwABAAAA//8BAAIAAwADAAIAAQABAAIABAAFAAUA
BgAFAAQAAwADAAUABQAEAAIABAAFAAUAAwADAAIAAgACAAcACAAIAAgABgAEAAIAAAAC
AAUACQANAAwACwAKAAgACAAIAAgACQALAAwADQANAAoACQAIAAcABgAGAAYABgAIAAgA
CAAHAAcABgAGAAcABwAHAAYABQAFAAYABgAFAAUABQAFAAQAAwACAAIAAQABAAAAAAAA
AAMAAwACAAIAAwADAAMAAwAFAAQAAwADAAUABQAFAAcABwAGAAUABAADAAYACAAIAAcA
BwAHAAcAAwABAP//+v/4//j/+f/6//7/+//7//z//P/8//z//P/8//j/9v/2//b/9v/4
//v//P/9//3//f///wEABQAHAAoACAAGAAYABwAHAAYABAADAAIABAAFAAcACAAHAAcA
BwAHAAcACAAIAAgACAAIAAgACAAGAAcABwAHAAcABwAJAAcABwAHAAYAAwAFAAUABgAH
AAcABwAHAAYABgAGAAQABgAIAAgACAAHAAYABgAFAAQABQAGAAcACAAEAAQABwAJAAkA
CAALABEAGAAZABcAGwAjACkAKgAfAA0A///z/+b/3f/b/9b/1P/U/9P/yv/A/73/xv/P
/9H/1f/Z/97/5f/w//n//v8CAAMABAAFAAgACgAMAAwADgAOAA0ADQANAA0ACQAJAAoA
CwALAAoACgALAA4AEAASABMAEgASABIAEAAQABIAEgASABEAEAAPAA4AEAAQABEAEQAR
ABIAEwAUABUAFAASABEAFAAUABQAFAATABMAFAAVABcAFwAXABcAFgAWABYAFgAWABYA
FgAXABgAGAAYABoAGgAaABgAGAAaAB0AHgAeABwAHAAcABwAGQAZABgAFwAdAB8AIQAk
ACQAIgAgAB0AHwAgACAAHwAdAB4AHgAfAB0AHgAfAB8AIAAgACAAIAAdABsAGgAZABkA
GQAaABoAFgAVABUAEgANAA0ADgAQAA4ADwAOAA8ADgAMAAsACQAJAAgACAAIAAgABwAH
AAcACAAIAAgABwAHAAcACAAKAAkACQAIAAgACQAKAAsADQAPAA8ADgAMABAAEQARAA8A
DgAOAA8AEAAQABAADwAOAA4ADgAOAA4ADwAPABAAEQAQAA8ADgAMAAsADAANAA8ADwAO
AA0ACwANAA0ADQANAA4ADgAOAA4ADAAMAAwACwALAAoACgALAAkACQAIAAcACQAKAAoA
CQAJAAkACQAIAAoACgALAAsACgAIAAcABgAJAAkACAAIAAoACwAMAA0ACwAKAAkACQAJ
AAkACQALAAwADAAMAAwACAAKAAsACgAJAAkACQAJAAsACwALAAgABwAIAAoADAAQAA0A
DQAOAAwADAAMAAwACgALAAsACQAKAAoACgAKAAgACAAIAAgABQADAAIAAQAAAP7//f/+
/wAA/v/+//7//v/+//3//P/5//z//P/8//z//P/9//////////7//f/+////AwAFAAgA
BgAIAAgACQAJAAkACAAIAAgABwAHAAgACAAJAAkACQAJAAsADAAMAAwADAAMAAwADAAM
AA0ADQANAAwACwAMAAkACgALAAsACQAJAAkACgALAAkACQAJAAgACAAIAAYACAAKAAoA
CgAJAAcACAAIAAgACAAIAAgACAAKAAgACwALAAcABgAPABUAFgAZABsAGwAZABsAGgAP
AAEA8//j/9b/1f/X/9j/2v/c/9n/2P/W/9X/2P/b/9v/1//Z/+T/8f/8////AgACAAEA
AAAHAA4ADgAOAA4AEAAQAA8ADwAPAA8ADQANAA4ADwAPAA4ADgAPAA0ADgAPAA8AEAAQ
ABAADgALAAwACwAKAAwADAAMAAwADQAOABAAEQAPAA4ADQAMABAAEAAPAA8AEgASABIA
EgARABEAEgATABMAEwATABMAEgASABIAEgATABQAFQAXABcAFgAVABYAGAAYABYAFgAU
ABcAGAAYABoAGgAaABoAGgAbABsAGwAaABkAGAAYAB0AIAAjACUAJAAkACMAIQAfACAA
IAAhACMAJAAlACUAJAAkACQAJAAiACEAIQAhAB4AHQAdABwAGQAXABYAEgARABMAFgAa
ABQAEwAQAA8AEQAQABAADwAQABAAEQASAA8ADQAMAAsADgAOAA4ADQAOAA0ADQAOAA0A
DQAMAAwADgAOAA4ADwAPAA8ADgAMABAAEQARAA8ADAAKAAkACAANAA4ADgAOABEAEgAT
ABQAEQARABIAEwARABEAEQAQAA4ADgAOAA8AEgASABIAEQAQAA8ADgANAA4ADgAOAA4A
DwAQABEAEQAPAAwACgAJAAsACwAKAAkACwAMAAwACwAJAAcABQACAAQABAAFAAUABQAE
AAQABAAHAAcABgAGAAUAAwABAP//AQAAAP////8BAAEAAQADAAUABAADAAIA/f8AAAIA
AgACAAEAAAD//wEAAQABAP7/+v/6//v//P8BAP//AAACAAQABAAEAAQAAQD///z/9//0
//T/9P/0//T/9P/0//T/8f/v/+7/7f/v/+z/8P/y/+//7v/t/+z/7P/t/+z/6//t/+3/
7//x//L/8//1//L/8v/y//P/8//x//D/8P/w//H/8f/y//L/8f/x//H/8f/v//D/8P/w
//D/8P/w//D/8v/z//P/8//z//P/9f/z//P/8//y/+//8//z//T/9f/z//P/8//y//D/
8P/u//D/7v/u/+7/7f/w//L/8//0//T/9P/0//T/9v/2//X/8//v//L/9//9/wAABQAL
AA0ADQALAAAA8f/j/9X/z//Q/9H/zf/I/8j/yP/D/8D/wv/H/87/zf/B/73/x//Q/9n/
5v/r/+b/6P/x//L/8f/0//T/8//y//P/8v/x//H/8f/x//H/8f/y//P/8v/w/+//7//w
//L/9P/1//T/9P/0//L/8P/y//L/8v/y//L/8v/y//L/8v/z//P/9P/0//T/9P/0//T/
8//z//X/9v/3//j/9P/z//P/8//0//X/9v/3//P/8v/x//D/8f/y//P/9f/0//L/8P/w
//L/9P/0//b/9f/3//f/9v/2//b/9v/2//b/9//3//f/9//3//f/+P/8//z//P/7//n/
+v/6//n/+v/8//3////8//z//P/7//r/+v/6//r/+//7//z//f/7//n/+P/2//b/9f/1
//L/7f/t/+7/8P/u/+//7v/v/+3/6v/o/+X/6P/o/+n/6v/s/+v/6//r/+z/7P/s/+v/
6P/n/+f/6P/q/+v/6//s/+v/6v/p/+n/6//r/+r/6P/q/+v/6//p/+j/6P/p/+r/7f/u
/+7/7v/s/+z/7P/s/+n/6f/q/+v/7P/t/+7/7v/u/+7/7v/v/+//7v/t/+v/6//r/+v/
6//t/+7/7//w/+7/7v/u/+3/7v/u/+//8f/z//P/8v/x//D/8P/v/+3/8f/z//X/9v/z
//L/8v/x//P/8v/y//L/8//z//L/8v/1//X/9f/1//X/9P/z//P/8v/x//D/8f/t//L/
9//2//T/9v/4//r//P/7//3//f/9//v/+f/5//n/+P/3//f/8v/0//b/+f/7//v/+v/6
//r/+f/5//r/+v/5//n/+f/5//r//P/9//7//f/8//v/+v/8//3//f/9//3//f////3/
//////7/+//9//3//v///wAAAQACAAIAAQAAAP3//v8AAAAAAAD///3//v/+//7//v/+
//7//v/4//j//f8BAAMACAANABEAFAAZAB0AGwAbAB0AFgADAPP/5//d/9r/1//R/8z/
zP/M/8P/uP+8/83/1v/R/83/zf/P/9z/6f/y//X/+P/6//v/AgALAA4AEAANAAwADQAM
AAsACwALAAsACQAJAAoACwALAAoACgALAAsADAANAA0ACgAKAAoACAAKAAwADAAMAAwA
DAAMAAwADAAMAA0ADQANAA4ADwAQABEAEAAOAA0ADAAMAAwADAANAA0ADgAPAAwACwAK
AAkADAAOABAAEgASABIAEgATABQAFAAUABYAEwASAA8ADgAPABMAFQAWABQAFAAUABQA
EgATABMAEwAXABcAFwAYABwAHAAcABsAGwAcABwAGwAbABwAHAAdAB0AHgAfAB8AHgAe
AB4AHgAeAB4AGgAYABYAFAATABUAFQAVABQAEwAUABUAFQATABIADAAMAAwADQANAAsA
CgAKAAoACgAJAAkACAAHAAcABwAHAAUABgAGAAYACAAIAAgACAAKAAsACwALAAoACQAK
AAcACQAJAAgABQAGAAUABQAFAAYABwAIAAgACAAIAAYACAAIAAgACAAHAAgACgALAAwA
CQAIAAcABgAOAAwABwAHAAUACAALAA0ADgAPABEAFQAXABkAFAAHAPn/8f/l/9r/1f/R
/8z/zv/Q/8f/wP++/8X/0P/Z/+H/6//z//b/+f8AAAEAAgAEAAkACAABAAAABgAGAAYA
CAAIAAgACQAKAAsACAAHAAcABwAFAAQABAAFAAcACAAJAAkACAAIAAgABgAHAAoACwAM
AAoACgAKAAoACQAIAAgABwAHAAgACQAKAAoACAAFAAMABgAIAAoADAAKAAkACQAJAAsA
CwALAAsADAAMAAwADAAKAAoACgALAAwADAAMAA4AEAAQAA4ADgAOABEAEgASABQAFAAU
ABQAEgATABMAEwAXABcAFwAYABkAGAAXABUAFgAYABkAGQAaABwAHQAfABwAHAAcABsA
FwAWABUAFAASABEAEQARAA8ADQAMAAoACgAJAAkABgAFAAUABgAIAAUABQADAAMAAwAC
AAIAAQABAAAAAAAAAAIAAQABAAEAAAAAAAAA//8AAP////8AAAAAAQABAAIA///+//3/
/f/+///////+/wEAAwAEAAMAAwACAAIAAgADAAQABAAEAAYABgAGAAYABAADAAMAAwAD
AAMAAwACAAEAAgADAAUABQAEAAMAAQAAAP///v/9//7/AAACAAQAAgACAAIAAQABAAAA
AAABAAIAAwADAAMAAgACAAEA///////////+/wAAAAABAAEA///+//7//v///////v/+
//3//f/9//3////+//3//f/7//v/+//9/wAAAAAAAAAA/P/+/////v8CAAMABAAFAAUA
BQAFAAIA///+//7//v8BAP//AAACAAQABAAEAAQAAgABAP//+//7//z//f/+//7//v/+
//7/AAD///////8BAAAAAAACAAEA/v/9//z///8AAAAAAAABAAEAAQABAAMAAwAFAAYA
BgAFAAUABQAEAAMAAwABAPz/+v/5//j/9//2//X/8//1//b/+P/1//L/8v/y//P/9//z
//D/8f/y//P/9P/z//X/9f/1//P/8//1//f/+//9/wAA/v/9//z//P/7//3//v8AAAIA
AAD//////v/9//3//f/9//3//v/+//7/AAAAAAAAAAD+//////////3//f////3//f/9
//z/+f/5//n/+v/7//z//f/+//7/AAAAAP7/AAD9//z/+//5//z//v///wAAAAAAAAAA
AAD8//7/AQABAP//AgAHAA8AFgAZABUADwAPAA8ABAD3/+3/4f/R/8j/xf/F/8z/1P/Y
/9f/1P/S/9f/2v/V/8v/zf/X/+D/6f/2//v//v/+/////v/9/wAABAAEAAQABgAGAAMA
AwADAAMAAwADAAQABQAFAAQABAAFAAMABAAFAAUAAgACAAIAAAACAAQABAAEAAQABAAE
AAQABAAEAAUABQAEAAQABAAEAAQABAADAAMAAgACAAIAAgADAAMABAAFAAMAAwADAAMA
BAAEAAQABAAEAAQABAAFAAQABAAEAAYACAAIAAYABgAIAAsADAAMAAsACgAJAAgACwAN
AA4ADwAPAA8ADwAQABAAEAAQAA8ADwAQABAADwAOAA4ADQANABAAEgAUABUAEgASABIA
EgATABMAFAAVABIAEQARABAADgANAA0ACgAKAAsADQAQAAwACwAIAAcABgAEAAMAAQAD
AAIAAgACAAAA////////AAAAAAAA///8//v/+//8//7//////wAAAgACAAIAAwACAAEA
///8/wEAAwAEAAMAAAD+//3//P8AAAIAAwAEAAIAAgACAAIAAQABAAIAAwADAAMAAwAC
AP7//v/+////AQACAAMAAwADAAMAAwADAAEAAAD///7//v/+//7//f/7//r/+v/7//z/
/f/9//3/+//8//z/+//7//v/+//6//j/+P/5//n/+f/4//j/+P/5//n/+P/4//f/9//3
//f/9f/0//P/8//2//f/+P/7//r/+P/2//T/8//4//z//v/+//3//P/7//j/9//2//L/
9P/2//n//P/6//X/8//y//T/9v/4//r/+v/7//v/+f/4//j/+P/4//j/+P/4//j/+P/3
//f/9//1//T/9P/2//b/9P/0//T/9f/2//b/9v/3//f/9//3//T/8//0//T/9P/z//P/
8//0/w==
         </WaveFormData>
      </LeadData>
      <LeadData>
         <LeadByteCountTotal>10000</LeadByteCountTotal>
         <LeadTimeOffset>0</LeadTimeOffset>
         <LeadSampleCountTotal>5000</LeadSampleCountTotal>
         <LeadAmplitudeUnitsPerBit>4.88</LeadAmplitudeUnitsPerBit>
         <LeadAmplitudeUnits>��V</LeadAmplitudeUnits>
         <LeadHighLimit>2147483647</LeadHighLimit>
         <LeadLowLimit>268435456</LeadLowLimit>
         <LeadID>V2</LeadID>
         <LeadOffsetFirstSample>0</LeadOffsetFirstSample>
         <FirstSampleBaseline>0</FirstSampleBaseline>
         <LeadSampleSize>2</LeadSampleSize>
         <LeadOff>FALSE</LeadOff>
         <BaselineSway>FALSE</BaselineSway>
         <ExcessiveACNoise>FALSE</ExcessiveACNoise>
         <MuscleNoise>FALSE</MuscleNoise>
         <LeadDataCRC32>3303170096</LeadDataCRC32>
         <WaveFormData>
EAAQABAAEAAQABAAEAAQABIAFAAWABgAFwAWABUAFAAWABYAFgAWABcAGAAZABoAGwAc
AB0AHgAhACIAIwAkACUAJgAnACgAKwAsAC0ALgAwADIANAA2ADgAOgA8AD4AQgBEAEYA
SABMAE4AUABSAFQAVgBYAFoAWwBcAF0AXgBfAGAAYQBiAGAAYABgAGAAXgBcAFoAWABU
AFIAUABOAEoARgBCAD4AOgA2ADIALgAqACgAJgAkACEAHgAbABgAFQAUABMAEgASABIA
EgASABAADgAMAAoADAAMAAwADAAMAAwADAAMAAoACgAKAAoACgAKAAoACgAKAAoACgAK
AAsADAANAA4ADQAMAAsACgAMAAwADAAMAAwADAAMAAwACwAKAAkACAAJAAoACwAMAAoA
CgAKAAoACgAKAAoACgAKAAoACgAKAAoACgAKAAoACAAIAAgACAAIAAgACAAIAAgACAAI
AAgACAAIAAgACAAGAAYABgAGAAcACAAJAAoACQAIAAcABgAIAAgACAAIAAYABgAGAAYA
BAAEAAQABAAGAAgACgAMAA4ADgAOAA4AEAAQABAAEAATABQAFQAWABQAEgAQAA4ACwAK
AAkACAAGAAYABgAGAAgACAAIAAgACAAIAAgACAAFAAQAAwACAAEAAgACAAIABAACAAEA
AQADAAQABAAGAAQAAgABAAQAAwABAAAA//8CAAIAAwADAAEAAQABAAEAAwADAAMABAAG
AAYABQAFAAMAAQADAAMAAwADAAMAAwAEAAQABgAGAAQABAADAAIABAAEAAUABQADAAMA
AgACAAQABgAHAAcABgAFAAQAAwAGAAYABgAGAAkABwACAAIABAADAAMACAAQABkAJQAy
ADwASgBfAHEAbQBhAF0AVwBMAEoAQQAjAPb/wv+O/3X/df+A/4//n/+o/6j/qf+4/9D/
5//2//r/AQAIAAoACgANAA4ADgAPABAAEgASABIAEgASABIAEgAVABYAFgAVABUAFgAU
ABQAFAAVABUAFQAUABQAFQAVABUAFQAUABQAFAAWABcAGAAZABoAGgAZABgAFwAZABkA
GQAZABkAGQAZABsAGQAZABkAGQAcAB4AHwAgAB8AHwAfAB8AHwAgACEAIgAlACcAKAAp
ACgAKAAoACoALAAtAC4AMAAyADUANgA4ADgAOgA7AD4ARABFAEcASgBKAEwATgBQAFQA
VwBYAFsAWgBaAFwAXwBhAGEAYgBjAGUAZQBkAGMAYwBhAGAAXgBcAFoAWQBVAFEATABJ
AEYAQAA7ADgAMwAtACgAIwAgAB0AHAAZABYAFAASABAADgAMAAwACgAKAAgABwAFAAQA
BgAHAAgACQAIAAYABQACAAQABAAFAAUAAwADAAMAAgAAAAAAAQACAAMAAwACAAIABAAF
AAUABQADAAMABAAFAAMAAwADAAMABQAFAAUABQAFAAMAAwAEAAEAAAD///7/+//6//n/
+P/5//r/+//8//n/+f/5//n/+v/6//n/+f/4//j/9//2//j/+P/4//j/9v/2//X/9f/z
//P/8//y//P/9v/3//j/9v/0//H/7//t/+3/7f/t/+7/7v/u/+v/7v/v//D/8f/z//T/
9P/0//H/8f/y//L/8v/z//T/9P/0//T/9f/1//P/8//z//P/8v/w/+7/7f/r/+v/6//q
/+v/7P/t/+z/6//r/+v/6v/n/+j/6v/q/+r/6v/r/+v/6//q/+b/5f/l/+X/6P/o/+r/
5//i/+D/4v/i/+L/4//k/+b/5f/l/+T/4//l/+X/5f/l/+T/4//j/+L/4P/f/9//3//h
/+X/5//p/+n/6f/p/+j/5//o/+f/5v/o/+f/5v/m/+T/4//h/9//4v/i/+P/5f/k/+T/
4//j/+P/4//j/+T/5v/m/+b/5//h/+L/5P/k/9//4//u//T/+/8LABgAJAA8AE8AUQBN
AE0ARwBDAEAANAAZAO//uv+E/2r/bf+B/5r/p/+n/6L/oP+n/7T/xv/T/9r/2v/d/97/
4P/g/+P/5v/l/+X/5f/m/+P/4v/h/+D/4v/i/+X/5v/k/+P/4//k/+P/4v/h/+H/5P/l
/+X/5v/m/+X/5P/j/+T/5P/k/+b/5v/m/+b/5v/n/+f/5//n/+j/6f/q/+v/6//p/+f/
5//q/+v/7P/t/+3/7v/u/+7/7v/v//D/8f/z//T/9f/2//T/9f/1//X/9//4//n//P/+
////AAACAAMABQAFAAYACQAMAA4AEgAVABUAFgAYABwAHgAgACIAJAAnACgAKwAqACoA
LAAvADEAMQAyADMAMQAxADAALwAwAC8ALwAuACoAKAAnACMAHwAaABcAFAATAA8ADQAJ
AAMA/v/5//b/9//2//P/8P/s/+r/6P/m/+L/4v/g/+D/4P/h/+H/4v/i/+H/4P/f/9//
3v/e/9z/3P/c/93/3f/f/9//3//e/97/3v/f/+D/3//f/97/3v/h/+H/4P/f/9//3//g
/+H/3//f/9//3//g/+H/4v/j/+P/4f/h/+L/4v/i/+L/4v/k/+T/5P/k/+L/4v/i/+L/
4//j/+P/4//k/+T/4//j/+P/5P/k/+T/5P/k/+T/5P/k/+T/4//j/+X/5f/l/+T/4v/k
/+T/5P/l/+b/5v/n/+r/6//s/+3/7P/s/+z/6f/r/+3/7//x/+3/7P/q/+j/5f/l/+b/
5v/l/+X/5f/k/+T/5P/l/+X/6f/n/+X/5f/m/+X/5P/j/+L/5P/l/+b/5v/k/+P/4//j
/+b/5v/o/+X/4v/g/+L/4v/h/+H/4f/i/+T/5f/l/+X/5P/j/+L/4f/j/+P/5P/k/+L/
4f/h/+H/3f/f/9//3//h/+H/4f/g/+D/4v/i/+L/5P/j/+L/4v/i/+P/4//j/+H/4P/g
/+H/5f/m/+b/5//m/+X/5P/k/+T/5P/k/+X/5f/k/+L/4P/d/93/5P/s//P///8QACIA
OABTAGEAXQBXAFMATQBKAEQALQAFAMr/gv9M/z//T/9i/3n/jf+U/5b/nf+q/77/zf/a
/+D/4//k/+b/6P/r/+z/7P/t/+7/8P/0//j//P8AAPz/+v/7//r/+//7//z//v/9//z/
+//7//v/+//6//r/+//7//v/+//6//r/+v/8//7//v/+//7////////////9//3//f/9
/wEAAQABAAMAAQABAAEAAQACAAQABQAGAAYABwAIAAkACwAMAA0ADgAPABEAEgATABIA
EgASABQAFwAZABsAHgAeACEAIgAkACgAKgArAC4ANAA1ADcAOgA6ADwAPgBAAEMARwBJ
AE0ATABMAE4AUQBPAE8AUABRAFIAUwBTAFMAUQBPAE4ATABGAEQAQwA/ADoANAAwACwA
KAAjACAAGwAZABQADwAMAAkACAAFAAIAAgAAAP7//P/5//j/9f/0//P/8//y//L/8v/x
//D/7//v/+7/7v/s/+7/7v/v/+//7f/t/+3/7P/u/+7/7//w/+//7//u/+7/7//v/+7/
7f/u/+//8f/z//D/7//u/+3/7//v/+//7//y//H/8v/0//H/8P/v/+7/7//w//H/8v/x
//D/7//u/+3/7f/t/+3/7f/u/+7/7//u/+7/7f/s/+7/7v/u/+7/7v/u/+3/7f/t/+3/
7f/s/+r/7P/s/+z/7P/s/+v/6//t/+3/7f/t/+7/7v/u/+v/6//r/+v/6//r/+z/7P/s
/+3/7f/u/+7/7//v/+//7v/w//D/8f/x//P/8//z//P/8v/y//L/8//x//H/8f/w//T/
9v/4//j/9v/3//j/+P/5//n/+f/5//j/9v/1//X/9P/z//P/8v/z//T/9f/1//X/9f/1
//X/7f/u/+z/7f/u/+//8P/w//H/8v/y//L/8f/x//H/8v/y//T/8f/s/+r/7P/s/+v/
6//r/+z/7P/t/+3/7f/u/+//8P/x/+//7//w//D/7v/t/+3/7f/s/+//8P/x/+7/7f/s
/+r/6//u/+//8P/w/+//7v/u/+z/7f/t/+3/7//u/+7/7//u/+7/7f/t/+//7//v//D/
7v/u/+7/7//r/+r/6v/s/+v/7f/0//z/AQAJABoAKgA+AFcAXQBRAEcAQwA1AC4AKAAR
AOv/vP+A/1L/T/9b/2z/gf+T/5T/lv+l/7j/yv/b/+j/7P/r/+z/8P/0//n//P/9//3/
/f/+//r/+v/6//r//P/8////AAD+//3//f/+//7//v/+//////////7//v8BAAEAAQAB
AAMABAAFAAgABgAGAAYABgAJAAkACQAJAAgABwAGAAUABwAHAAcACQALAAsACwALAAkA
CgAKAAoADAANAA4ADwAPABAAEQASABIAEwATABMAEwAUABUAGAAWABcAGAAaABoAHQAe
ACAAJAAmACcAKgAtAC0ALgAwADQANgA4ADoAPAA/AEAAQwBEAEQARgBJAEkASQBKAEsA
SwBLAEoASQBLAEkASABGAEMAQgBCAD8AOwA2ADMAMAAtACkAJwAjAB8AGgAVABIAEwAS
AA8ADAAKAAgABgAEAAAAAAD+//7///////7//v/8//v/+v/5//r/+v/7//r//P/8//3/
/f/7//v/+//6//z//P/9//7//f/9//z//P/+//////////3//f/+////////////////
//////////3/+//7//z//v/+//7//v8AAAAAAAAAAP///v/9//z//P/9//7////9//z/
+v/5//v//P/8//z//P/8//z//P/+//7//f/9//v/+//7//r/+v/8//z//P/8//z/+//7
//n/+f/5//n/+v/6//r/9//5//n/+f/5//b/9v/1//T/9v/3//n/+v/5//n/+f/4//r/
+v/7//v//P/9//7///8AAAAAAAABAAQABQAGAAYAAwACAAEA/v/6//n/+P/2//X/9f/1
//X/8//y//L/8//3//f/9v/2//T/8//y//H/8P/y//P/9P/0//T/8//z//P/8v/y//T/
8f/w//D/9P/2//T/8//y//L/8v/z//P/8//1//X/9f/1//X/9f/2//b/+P/3//f/9//z
//X/9f/1//X/9f/1//T/9P/2//b/9v/0//P/8v/y//T/9f/1//X/8//y//L/8//1//b/
9v/3//X/9f/1//b/9P/0//T/9f/3//b/9v/2//X/9//+/wQACwAXACIAMgBKAGMAaQBf
AFMATQBHAEIAOgAjAPv/zP+U/2z/Zf9x/4T/l/+j/6D/nP+j/7T/yv/d/+j/6v/x//L/
9P/2//v//P/7//v/+//8//v//P/9//7//f/8//7//v/+//3//f/+////AAABAAMAAQAB
AAAAAAADAAMAAwADAAQABAAEAAYABgAGAAYABgAFAAUABQAFAAUABQAFAAUACAAJAAoA
DQAMAAsACgAJAAkACgAKAAoACwANAA8AEQAQABAAEAAQABMAFQAWABcAFQAWABcAGgAa
ABsAHAAeACAAIwAkACYAKAAqACsALgAyADMANQA4ADoAPAA+AEAAQQBDAEMARQBIAEgA
SgBNAE0ATQBOAE8AUQBRAFAATwBPAE0ATABKAEgARgBFAEEAPwA6ADcANAAuACkAJgAh
ACAAHAAYABYAEQAOAAkABAAEAAIAAAD+//z//P/6//r/+P/3//X/9P/y//H/8P/v/+//
7v/u/+z/7//w//L/8//x//H/8f/w/+7/7P/r/+r/7P/t/+3/7v/t/+3/7P/r/+v/6//s
/+3/8P/x//L/8//x/+//7f/r/+7/7f/u//D/7f/s/+v/6v/s/+z/7P/s/+7/7v/u/+7/
7P/r/+r/6f/q/+r/6f/p/+b/5v/l/+T/5P/k/+T/5P/m/+b/5f/l/+P/4//j/+L/5P/m
/+b/5v/m/+b/5f/l/+P/4//j/+P/4v/i/+L/3//f/9//3//f/+D/4v/j/+T/4//j/+T/
5P/k/+X/5v/m/+f/6P/q/+v/6f/p/+n/6f/p/+j/5//n/+P/4f/f/9z/3f/e/9//3v/f
/+H/4//k/+H/3//f/+P/6P/l/+T/4//i/+T/5f/m/+b/5v/l/+X/5f/l/+T/5f/h/9z/
2v/c/9z/3f/d/93/3v/c/93/3f/d/9v/2//b/9v/2//b/9z/3P/c/9v/2//b/9z/3//g
/+H/3v/d/9z/2v/a/9z/3P/c/97/3f/c/9z/2v/b/9v/2//d/9z/3P/d/9z/3P/b/9v/
3P/d/97/4P/e/97/3v/f/9//4P/g/97/4f/n/+z/8v///wsAGAAsAEgAWwBZAFMAUwBP
AEsARgAyAAsA1/+a/27/Yv9p/3f/jv+f/6H/nv+k/6//vv/M/9f/3P/e/+H/4v/i/+T/
6f/s//D/8f/y//T/8f/w/+//7v/u/+7/8f/y//P/8//0//b/9P/0//T/9f/2//f/9//4
//f/9//3//f/+f/6//v//v/9//z/+//6//v/+//7//v//P/9//7////+//3//P/9////
AQADAAUAAwAEAAQABAAEAAUABgAHAAkACgALAAwACwANAA4ADwAQABIAFAAYABcAFwAX
ABgAGgAdAB4AIAAiACQAJQAoACwALQAvADIANQA4ADsAPgBAAEMARABHAEoASgBMAE8A
UQBRAFIAUwBRAFEAUABPAFEATwBOAEwARwBEAEIAPQA8ADgANgA0AC8AKwApACUAIAAa
ABQAEAATABYAFwAYABgAGAAYABgAFAAUABIAEgAQAA8ADQAMAAwACwAKAAkACgAKAAsA
CgAJAAgACAAHAAUABQAFAAQABQAGAAgACgAIAAcABQAEAAgACQAJAAkABwAHAAgACQAJ
AAkACQAJAAkACQAJAAkABwAFAAUABgAHAAgACQAKAAgACAAIAAgACAAIAAgACAAJAAkA
CQAJAAYABgAFAAUABwAIAAgACAAHAAYABQAEAAYABgAFAAUABQAFAAUABAADAAQAAwAC
AAMABAAEAAUAAwADAAMAAwAEAAQABAABAAQABQAGAAcACQAKAAoACgALAAsADAAMAAsA
CwALAAoACAAGAAUAAwADAAMAAwADAAMAAgABAAEAAQABAAEAAAAAAP7//f/8//v/+v/9
////AQACAP///f/8//v//v/+/wAA/f/8//r//P/8//r/+f/4//j/+f/7//z//f/7//v/
+//7//3//f/+//7//v/9//3//f/5//v/+//7//3//f/9//z//P/+//7//v/9//v/+f/4
//r/+//7//v/+f/4//j/+f/7//z//P/9//z/+//6//r/+//8//3///////7//P/8//v/
+f/8/wQACwAVACAALgA+AFMAawBxAGUAWwBVAFAATgBHACsAAADG/4L/Vf9T/2b/ef+P
/5z/ov+r/7z/zP/d/+7//P/9//7/AAACAAMAAgAGAAcACAAKAAoACgAKAAoACQAIAAoA
CgAIAAcABwAIAAoACgAKAAsADQANAAwADAANAA0ADQANAA0ADAALAAwADgAOAA4ADgAR
ABEAEQARAA8ADwAPAA8AEwATABMAFQATABMAEwATABMAFAAUABQAFAAVABYAFwAXABgA
GQAaAB0AHwAgACEAIQAiACMAJgAmACcAKAAqAC4AMQAyADQANQA2ADYAOAA+AEEARQBK
AEsATABNAE4AUQBVAFcAWwBaAFoAXABfAGEAYQBiAGMAZQBlAGQAYwBhAF8AXgBcAFkA
WABYAFUAUQBMAEkARgBBADsANwAxAC8AKgAlACIAIAAeABoAFgAUABIAEAAOAAwADAAK
AAoACQAJAAgACAAIAAcABgAFAAMAAgACAAAAAwAEAAYABwAEAAMAAgAAAAIAAgADAAQA
BwAHAAYABgAHAAcABgAFAAMAAwAEAAUABQAFAAUABQAFAAUABQAFAAcABQAFAAYABAAE
AAQABAAEAAQABAAEAAQABAAEAAQABQAFAAUABQAEAAQAAwADAAIAAgABAAAAAAAAAAAA
AAAAAAAA//////////////7/AAACAAIAAgD///7//P/7//z//f/+/////v/+//7/+//7
//v/+//7//3//v/+//7//P/7//v/+v/7//v/+//6//r/+v/7//v/+f/5//n/+f/9//7/
//8BAP////////7/AQACAAMAAgACAAMABAAEAAUABQAFAAUAAwAAAP7//f/7//v//P/8
//z//P/8//v/+f/5//n/+f/z//b/+P/4//j/+P/6//v//P/8//j/9//3//f/+P/4//r/
9//0//L/9P/0//T/9f/2//j/+P/5//n/+f/3//f/9//3//j/+f/7//z/+v/5//n/+f/3
//n/+f/5//n/+f/5//j/9v/4//j/+P/5//n/+f/6//n/+f/4//f/+f/4//j/+f/4//j/
9//3//n/+f/5//r/+v/6//r/+//7//r/+v/6//f/9/8AAAoADwAZACYAMgBEAFkAYQBZ
AE0ARQA5ADQAMgAhAP//1v+k/3L/Yf9r/3j/h/+V/5j/lv+j/7b/zP/h//D/9v/1//b/
+P/4//3/AAAEAAUABgAIAAUABAADAAIABAAEAAcACAAIAAcABwAIAAgACAAIAAkACgAL
AAsADAAMAAsACgAJAAwADAAMAA4ADgAOAA4ADgANAA0ADQANAA8ADwAPAA8AEQARABEA
EwATABMAEwATABQAFgAXABgAFwAXABcAFwAYABoAHAAeAB0AHwAgACEAIwAkACUAKAAo
ACkAKgAsACwALwAwADIANgA4ADkAPAA+AD8AQQBEAEYASABKAEwAUABTAFQAVwBWAFYA
WABbAFsAWwBcAF0AXwBfAF4AXQBeAF0AXQBcAFkAWABYAFUAUABKAEYAQgBBAD0AOwA3
ADEALAAnACQAIgAgABwAGAAYABYAFAASAA8ADgALAAoACwALAAoACgAKAAkACAAHAAkA
CAAIAAYABgAGAAcABwAHAAcABwAGAAgACAAJAAoACgAJAAcABgAHAAcABgAFAAUABQAG
AAcABQAFAAUABQAGAAcACAAJAAgABQAEAAQABgAGAAYABgAGAAYABgAGAAYABgAGAAYA
BQAFAAUABQACAAIAAQABAAIABAAFAAYACAAIAAgACAAGAAQAAQD//wAAAQACAAIAAQAC
AAEAAAAAAAAA///////////////////+//3/+f/5//n/+f/5//b/9v/1//T/8//z//T/
9P/x//H/8f/w//L/8v/z//P/9P/1//b/9//3//b/9f/1//b/9//4//j/9f/0//P/8P/u
/+3/7P/q/+r/6//s/+3/7f/s/+z/7f/n/+f/5v/m/+T/5P/k/+T/5v/n/+j/6P/k/+P/
4//j/+T/5P/m/+P/4v/g/+L/4v/f/9//3//g/+D/4f/h/+H/4f/h/+H/4f/f/9//4P/g
/+L/4f/h/+H/4P/j/+T/5f/i/+H/4P/e/+D/4v/i/+L/4f/f/93/3P/d/9//4P/h/+H/
4P/g/+H/4f/g/97/3f/d/93/3f/e/9z/3P/c/93/3//i/+L/3v/d/9//5P/q//H//f8O
ACQAPABNAE8ASQBFAD8AOQA4ADIAFwDt/7j/gv9i/13/a/+C/5f/m/+Q/47/n/+s/7b/
yf/U/9T/1f/a/97/3v/h/+L/4f/h/+H/4v/h/+L/4//k/+L/4v/l/+b/4//h/+D/4P/h
/+L/4//l/+P/4//i/+L/5f/l/+X/5f/l/+T/4//k/+L/4v/i/+L/5f/l/+X/5f/k/+P/
4v/h/+P/4//j/+X/5//n/+f/5//l/+b/5v/m/+b/5//o/+n/5//o/+n/6v/r/+3/7v/v
/+//8P/x//T/8v/z//T/9v/4//v//P/+/wIABAAFAAgACwALAAwADgAQABIAFAAWABUA
FwAXABkAGwAcAB8AIwAlACUAJgAnACUAJQAkACMAJQAjACIAIAAcABoAGQAVABUAEAAN
AAoABgABAP7/+f/2//L/7v/s/+3/7P/p/+b/4v/g/97/3P/c/9z/2v/a/9f/1//W/9b/
1//X/9f/1//Z/9j/2P/W/9j/2P/Z/9n/2v/b/9z/3P/b/9r/2v/a/9r/2f/X/9b/1v/V
/9P/0f/P/8//0P/R/9L/0//U/9X/0//T/9P/0//V/9P/0//U/9b/1v/W/9b/1f/U/9P/
0v/T/9T/1f/W/9P/0//T/9P/1P/U/9P/0//T/9T/1P/U/9b/1v/W/9b/2P/a/9v/3f/d
/93/3f/c/97/4P/g/+D/4P/g/9//3//d/93/3f/d/+D/4P/g/93/3P/b/9r/2f/V/9r/
3v/g/+D/4f/i/+P/5P/l/+X/5f/k/+L/4f/h/+H/4P/g/+L/3//g/+D/5P/m/+T/4//i
/+L/4P/h/+H/4f/h/+H/4f/h/9//3//g/+D/4v/h/+H/4f/h/+P/4//j/+P/4//j/+L/
5P/m/+b/5v/m/+X/5P/k/+X/5//o/+n/5//m/+b/5//o/+j/5//n/+n/6f/p/+r/6P/o
/+j/6f/p/+r/6v/m/+n/7f/y//r/BQAVACgAPABYAG8AcQBpAGUAXwBZAFQAQAAZAOP/
nv9g/0r/Uf9n/4T/l/+d/6L/qv+1/8T/1P/h/+j/6v/t/+7/8P/y//f/+P/3//f/9//4
//j/+P/4//j/+v/6//3//v8EAAcACwAQABIAEgASABMAEQARABAAEAARABEAEQARABIA
EgASABQAEgASABIAEgATABMAEwATABEAEQARABEAEQARABEAEwATABMAEwATABMAFAAU
ABQAFgAXABgAGQAZABoAGwAcABsAHQAeAB8AHwAgACEAJAAmACcAKAAqACwALwAwADIA
MQAyADIANAA6ADsAPQBAAEQARgBIAEoASgBNAE4AUQBUAFQAVgBZAFkAWQBaAFsAWwBb
AFoAWQBZAFgAVgBUAFIAUABNAEkARQBAADkANQAyAC8AKwAmACMAGwAWABIAEgAQAAsA
CQAHAAYABAADAAEA//////////////z/+//7//r//P/7//v/+//4//n/+P/3//n/+f/5
//j/+P/6//r/+v/4//f/9v/2//j/+f/5//n/9//2//b/9//6//r/+f/5//v/+//7//z/
/P/8//z//f////7//P/8//f/8//w//L/9/8BABAAJAA8AFMAYwBhAFkATQA5AB4ABgDt
/83/oP9m/y7/Gf8l/zz/Uf9n/4T/ov/B/9T/4P/n/+r/7P/x//b/+v/6//n/+v/7//v/
+//8//v//P/9//7//P/8////AAD+//3//f/+/wAAAAAAAAEAAAD///3//P//////////
/wAAAAAAAAIAAAAAAAAAAAABAAEAAQABAAEAAQABAAEABQAFAAUABwAIAAkACgALAAsA
DAAMAAwADgAPABAAEQARABIAEwAUABYAGQAbAB0AHwAgACEAJAAiACMAJAAmACoALwAy
ADYAOgA8AD0AQABFAEcASgBOAFAAUgBUAFYAVgBZAFoAXQBeAF4AYABjAGEAXwBeAF0A
WABVAFEATQBKAEUAQQA8ADUAMAAsACUAIQAcABkAFgARAA0ACwAHAAcABAABAAAAAAAA
AP7//P/8//r/+P/2//f/+P/3//j/9//3//b/9v/3//f/9//3//j/+P/5//j/9v/2//f/
9//1//X/9f/0//L/8v/z//T/9f/1//T/9P/z//P/8v/x//P/8//0//X/9f/1//X/9f/0
//P/8v/x//P/8f/x//L/9P/0//T/9P/0//T/9P/0//T/9P/0//T/8//z//P/8//z//T/
9P/1//P/9P/0//T/8v/y//L/8v/0//T/8//z//P/8//z//L/8v/0//T/9P/0//T/8//z
//P/8//z//P/9v/2//b/8//x//H/8f/x//L/9P/1//b/9//3//j/+P/2//X/9P/y//X/
9v/4//n/+P/3//b/9f/2//b/9v/3//j/+f/6//r/+P/4//j/9v/4//n/+v/6//f/9//3
//f/+v/6//v//f/8//v/+//6//r/+v/6//n/+v/7//z//f/+//7//v/+/wEAAgAEAAUA
BQAGAAYABQAHAAcACAAKAAcABQADAAEA/f/7//r/+P/3//j/+f/5//v/+//6//r/9P/2
//b/9P/0//T/9P/4//n/+v/6//j/9//3//f/+P/4//r/9//y//D/8v/y//L/8//0//b/
9f/1//T/8//z//P/8//z//X/9f/2//b/9P/z//P/8//x//P/8//z//H/8f/x//D/8v/0
//T/9P/y//H/8P/w//H/8//0//X/9//2//b/9//3//b/9P/z//H/8f/x//L/9P/0//T/
9f/x//L/9v/2//f//f8EAAoAFQAjAC4APABQAFkATwA/ADcAKwAjACIAGAD7/9X/qP9+
/2r/bf95/4r/m/+d/5b/mP+j/7b/zP/d/+j/6v/t//L/9P/2//f/+v/6//v//P/+//7/
/v/+//7//v/+/wEAAgAEAAMAAwAEAAIAAgACAAMAAwADAAIAAgABAAEAAQABAAQABAAE
AAYABAAEAAQABAAEAAMAAgABAAEAAQABAAEAAgABAAAAAQACAAMABAAFAAQABAADAAIA
AgADAAQABQAHAAgACQAKAAkACwAMAA0ADwAQABEAFAASABMAFAAWABYAGQAaABwAHAAe
AB8AIgAlACUAJgAoACoALAAuADAAMwA3ADkAPQA9ADwAPQA/AEIAQwBFAEcASABJAEkA
SQBKAEkASQBIAEUARABEAEEAQQA8ADkANgA1ADEALwArACcAIgAdABoAFwAWABMAEAAM
AAoACAAGAAYABgAEAAQAAwADAAIAAgAAAP///v/9//7//v////7//f/8//z/+//9//3/
/f/8//7//v///wAA/v/9//v/+v/9//3//P/7//n/+f/6//v/+//7//v/+//9//3//f/9
//3/+//7//z//f/+////AAD+//7//v/+//z//P/8//z//f/9//3//f/6//r/+f/5//v/
/P/8//z/+v/6//r/+v/4//j/9//3//n/+f/5//j/9//4//f/9v/5//r/+v/7//r/+f/4
//f/+v/6//r/9//5//n/+f/5//j/+P/3//b/9f/1//b/9v/1//X/9f/0//L/8v/z//P/
9P/1//b/9//1//T/8//z//X/9f/1//T/9v/2//b/9P/y//P/9P/0//T/9f/2//f/9f/0
//T/9f/3//f/+P/4//T/9P/0//P/8//z//P/8//2//b/9v/2//b/9v/3//f/+f/6//r/
+f/2/w==
         </WaveFormData>
      </LeadData>
      <LeadData>
         <LeadByteCountTotal>10000</LeadByteCountTotal>
         <LeadTimeOffset>0</LeadTimeOffset>
         <LeadSampleCountTotal>5000</LeadSampleCountTotal>
         <LeadAmplitudeUnitsPerBit>4.88</LeadAmplitudeUnitsPerBit>
         <LeadAmplitudeUnits>��V</LeadAmplitudeUnits>
         <LeadHighLimit>2147483647</LeadHighLimit>
         <LeadLowLimit>268435456</LeadLowLimit>
         <LeadID>V3</LeadID>
         <LeadOffsetFirstSample>0</LeadOffsetFirstSample>
         <FirstSampleBaseline>0</FirstSampleBaseline>
         <LeadSampleSize>2</LeadSampleSize>
         <LeadOff>FALSE</LeadOff>
         <BaselineSway>FALSE</BaselineSway>
         <ExcessiveACNoise>FALSE</ExcessiveACNoise>
         <MuscleNoise>FALSE</MuscleNoise>
         <LeadDataCRC32>1544581440</LeadDataCRC32>
         <WaveFormData>
FAAUABQAFAAUABQAFAAUABYAGAAaABwAGgAaABoAGgAcABwAHAAcAB8AIAAhACIAJAAk
ACQAJAAnACgAKQAqAC0ALgAvADAAMwA0ADUANgA6ADwAPgBAAEMARABFAEYASwBOAFEA
VABWAFgAWgBcAGAAYgBkAGYAaQBqAGsAbABvAHAAcQByAHAAcABwAHAAbQBsAGsAagBm
AGQAYgBgAFwAWABUAFAASgBGAEIAPgA7ADgANQAyAC4AKgAmACIAHgAcABoAGAAXABYA
FQAUABEAEAAPAA4ADAAMAAwADAAMAAwADAAMAAoACgAKAAoACgAKAAoACgAKAAoACgAK
AAsADAANAA4ADAAMAAwADAAOAA4ADgAOAA4ADgAOAA4ADQAMAAsACgALAAwADQAOAAwA
DAAMAAwADAAMAAwADAAMAAwADAAMAA4ADgAOAA4ADAAMAAwADAAKAAoACgAKAAoACgAK
AAoACgAKAAoACgAJAAgABwAGAAcACAAJAAoACAAIAAgACAAIAAgACAAIAAgACAAIAAgA
BgAGAAYABgAIAAoADAAOABAAEAAQABAAEQASABMAFAAVABYAFwAYABcAFgAVABQAEwAS
ABEAEAAPAA4ADQAMAAwADAAMAAwADAAMAAwADAAJAAgABwAGAAYABwAHAAcABwAGAAUA
BAAFAAUABgAJAAYAAwADAAQAAwABAAAA//8AAAEAAgADAAEAAQABAAEAAwADAAMAAwAD
AAMAAwADAAEAAQABAAEAAwACAAIAAgAEAAQABQAFAAQAAwACAAEAAgACAAMAAwADAAMA
AwADAAYABgAGAAUAAwADAAMAAwAGAAYABwAHAAkABgAEAAMABgAJAAoAEAAaACMALwA+
AFAAagCRAK8AqwCQAHcAYgBOAEEAJQDo/5j/QP/0/tD+3P7z/hD/Lf9J/1n/aP+A/5//
u//P/9n/5v/z//r/AgAJAAwADwAPABIAEwAWABYAFwAXABcAFwAaABoAGgAaABsAHAAa
ABoAGwAcABsAGwAbABoAHAAdAB0AHQAcABwAHgAeAB8AIAAhACIAIwAiACEAIQAjACIA
IgAjACIAIgAiACQAIgAiACQAJAAmACcAKQAsACkAKgAqACsALgAuAC4ALwAxADMANAA0
ADMANQA4ADgAPAA+AD4AQABCAEQARwBJAEsATgBPAFMAVgBaAFwAXwBfAGEAZABmAGkA
bgBwAHMAcgB1AHUAeAB6AHoAfQB9AH4AfgB+AH4AfgB8AHsAeQB4AHYAdQBxAHAAawBn
AGEAVwBUAFAASgBFAEEAPQA4ADYAMQAuACsAKgAnACYAJAAhAB0AGwAXABUAFAAQAA4A
EQASABMAEwAQAA0ACwAKAAoACwANAA4ADQANAA0ACwAJAAkACQAJAAsACwALAAsADgAO
AA8ADwANAA0ADgAQAA4ADQANAA4AEAAPAA8ADwANAA0ADgAOAA4ADgAOAA4ADQANAAwA
DAAOAA8ADwAQAA8ADgANAAwADgANAA0ADQAMAAsACgAJAAsADAAMAAsACQAJAAcABwAF
AAUABQAEAAUABwAIAAkABwAFAAIAAAAAAAAAAAAAAP7//v/9//3//v///wEAAgADAAQA
BQAGAAQABAAEAAQABwAJAAoACwALAAsACwALAAkACQAJAAoACQAGAAUABQAEAAMAAwAC
AAMAAwACAAEA//8AAAAAAAD8//z//P/8//z//P/9//3//f/9//r/+f/4//f/+f/6//3/
+P/y//H/8f/w//D/8f/y//P/8v/x//D/7//x//H/8f/x//D/7//u/+3/7P/r/+r/6f/r
/+3/7//x/+//7v/t/+z/6v/r/+v/6//r/+v/6//q/+f/5//m/+X/6P/p/+r/7P/q/+r/
6f/p/+f/5//n/+j/6P/p/+n/6f/m/+b/6f/s/+f/7P/4//7/BwAbADIAUgCEAKkAsQCp
AJ4AjwCIAIAAXwAfAMr/Yv/+/tT+4P4C/yP/PP9L/1P/Xf9u/4L/mf+t/7n/v//G/8//
1v/c/+H/5v/l/+X/6P/p/+j/6P/p/+n/6v/r/+//8P/v/+7/7v/u/+3/7P/s/+z/7//v
/+//7v/s/+3/7f/t//D/8P/y//L/8P/w//D/8P/y//L/8v/z//T/9P/1//f/9//2//X/
9v/4//j/+v/6//n/+f/6//z/+v/8//3///8AAAAAAAABAAIAAwADAAIABgAJAA0ADgAQ
ABIAEgAUABYAGAAbAB0AHwAiACMAJwAoACwALgAxADUANwA6ADwAPgBCAEMARQBGAEkA
SQBMAE4ATgBRAFEAUQBQAE8ATgBPAE4ATgBNAEoASABHAEMAQgA9ADkAMwAsACoAJwAi
AB0AGQAVABAADQAJAAcABQAAAP3//P/6//b/8//y/+//7//w/+7/7v/s/+z/7P/r/+3/
6//q/+r/5//n/+j/6P/p/+n/6f/n/+n/6f/p/+n/5//n/+f/5//p/+r/7P/t/+n/6f/q
/+z/6v/p/+n/6v/r/+v/7P/t/+3/7f/u/+7/7P/s/+z/7P/v/+//7v/u/+3/7f/s/+z/
7v/u/+7/7v/u/+3/7f/t/+7/7//w//H/7//w//D/7//x//H/7//v//H/8f/x//D/8P/x
//H/8f/y//P/8//0//X/9v/3//j/+v/6//n/+f/6//v//f/+//v/+v/5//j/9//2//X/
9P/y//P/8//z//H/8f/x//H/9f/z//H/8P/y/+//7v/t/+z/7//v/+//7//u/+3/7P/r
/+3/7v/x/+z/5//n/+j/6P/l/+X/5f/l/+b/5//o/+n/6P/n/+b/5f/n/+f/5//n/+X/
5f/l/+X/5P/j/+L/4f/h/+L/4//k/+L/4//j/+P/4//j/+P/4v/i/+P/4//j/+P/4//j
/+T/5f/m/+b/5//l/+X/5f/m/+b/5//n/+f/6P/o/+f/5v/l/+r/8P/4/wEACwAgADwA
ZACVALEArQCaAIkAegBwAF8ALwDc/3j/Bv+4/qj+wv7j/gb/J/89/03/YP94/5H/o/+z
/7//yv/R/9j/3v/l/+b/6f/p/+z/7f/w//D/8f/x//D/7//x//D/8f/y//T/9v/0//T/
9f/2//f/9//3//b/+P/5//n/+f/4//j/+v/6//v//P/9//7//v/+//7///////7//v//
/wIAAgACAAQAAgACAAQABAAGAAcACQAMAAsADAAMAA0ADgAOAA4ADwATABUAFgAWABcA
GQAcABwAIAAiACIAJAAmACgAKwAtAC8AMgAzADcAOAA8AD4AQQBBAEMARgBIAEsAUABS
AFUAVgBZAFkAXABdAFwAXgBdAF8AYABhAGIAXgBcAFsAWQBWAFQAUwBPAEwARwBDAD0A
NgA0ADEALAAoACUAIgAeABoAFQASAA8ADgALAAoACAAEAAEAAAD9//7//v/7//r/+P/4
//j/9//3//X/9P/0//P/8//0//T/9f/1//X/8//1//X/9f/1//X/9f/1//X/9P/0//X/
9f/2//f/+f/8//n/9//2//b/9//3//j/+f/7//v//P/8//v/+v/5//j/+//7//r/+v/6
//n/9//2//b/9v/2//b/9//3//j/+f/3//f/9//3//f/+P/4//f/9//3//X/9f/1//X/
9f/0//T/9f/1//X/9f/1//T/9P/2//b/9v/2//T/9P/z//P/8//z//T/9P/0//T/9P/0
//P/8v/x//D/8P/x//H/8f/x//H/8f/x//P/8//z//T/9P/y//L/8//1//X/9v/2//f/
+f/6//v/+//8//z//P/8//z//P/8//v/+//7//v/+f/4//f/9f/2//f/+P/5//j/+P/4
//n/8//z//D/8f/y//P/9P/1//X/9f/1//T/8//y//H/8f/y//X/8P/r/+v/7P/s/+3/
7f/t/+3/7f/t/+3/7f/t/+3/7f/t/+//7//v/+//7f/t/+3/7f/v/+//7//v/+z/7P/s
/+z/7v/v/+//7//v/+//7//u/+7/7//v/+//7//v/+//8P/w//D/7//v/+//7//v//D/
8P/x//H/8f/u/+7/7//w//P/+P8AAAYADQAXACwARABoAJEAnwCLAHIAXQBGADgAJQDz
/6r/Vv/6/rz+tv7Q/u3+DP8r/0H/Uf9q/4b/nf+x/8H/y//S/9v/5P/q//H/9P/3//f/
+v/7//r/+v/7//v//f/9/wAAAAAAAAAAAQACAAAAAAABAAIAAwADAAMAAgACAAMAAwAD
AAYABgAIAAgACAAIAAgACAAKAAoACgALAAkACAAIAAkACgAKAAoADAAMAAwADgAOAA0A
DQAOABAADgAQABEAEwAUABQAFAAVABYAFwAXABYAGQAbAB4AHgAeACAAIAAiACQAJgAp
ACsALQAwADEANQA1ADgAOQA7AD8AQQBEAEYARgBKAEsATQBPAFMAVABYAFgAWABbAFsA
WgBaAFoAWgBaAFgAVwBVAFUAVABUAFEATgBJAEUAPwA6ADgANQAwACoAJwAkACAAHgAZ
ABYAEwAOAAsACgAIAAQAAQAAAP3///8AAP7//v/9//z/+//5//r/+f/5//r/9//3//j/
+P/3//f/9//1//f/9//3//f/9//3//f/9//6//r/+//7//n/+f/6//z/+v/5//n/+v/6
//n/+f/5//n/+f/6//r/+v/6//r/+v/7//v/+v/6//n/+f/4//j/+v/6//r/+v/6//n/
+f/5//n/+f/5//n/9//4//j/9//4//n/+P/5//f/9//3//b/9v/3//f/9//3//f/9v/2
//T/9P/0//T/9P/0//P/8//z//P/9P/0//H/8P/v/+7/7//w//H/8v/y//P/8//z//T/
9f/2//f/+P/5//r//P/8//r/+v/7//7///8BAAIA//////7//f/7//r/+P/2//b/9v/2
//b/8//z//P/8//4//j/9v/1//L/8f/w/+//7v/x//H/8f/x//D/7//u/+3/6//s/+//
6v/q/+v/7f/u/+v/6//r/+v/6//r/+v/6//t/+3/7f/t/+3/7f/t/+3/7//v/+//7//t
/+3/7f/t/+z/7P/s/+z/7v/v/+//7//v/+//7//u/+3/7f/s/+v/7f/t/+3/7v/v//D/
8P/x/+//7//v//D/7v/v/+//7//u/+7/7//y//P/+P8AAAgAEQAdAC4ASAByAJ0AqQCV
AHoAZQBUAEgALwD7/67/WP8A/8b+xP7e/v3+Gv83/0X/Uf9i/3r/lf+v/73/x//S/9v/
4v/q/+//8v/x//H/9P/1//f/+P/6//v/+f/5//z//P/8//z//f/+/wAAAAABAAIAAQAB
AAEAAAABAAMABAAFAAQABAAGAAYABgAGAAYABgAGAAYABgAHAAcABgAGAAcACgAKAAoA
DAAMAAwADgAOAAsACwAMAA4AEAASABMAFQAVABQAEwATABYAGQAbABwAGwAdACAAIAAi
ACQAJAAmACYAKAArAC0AMAA0ADYAOwA8AEAAQgBFAEcASQBMAE4ATwBSAFIAUwBWAFkA
WQBcAF4AXgBhAGEAYgBiAGIAYgBgAF4AXQBbAFoAWABXAFMAUQBNAEoARQA9ADoANgAw
AC4AKwAoACQAHwAZABUAEQAPAA0ADQAMAAoABwAGAAMAAQAAAPz/+v/6//r/+v/5//f/
9f/0//T/9v/3//n/+v/6//n/+P/1//T/8//y//H/8v/z//T/9f/0//T/9f/1//H/8f/y
//T/9//3//j/+v/4//X/8//x//T/9f/3//j/9//2//X/9P/3//f/9v/2//f/9//2//b/
9f/0//P/8v/z//P/9P/1//P/8//z//P/8//0//T/8//z//P/8f/x/+//7//v/+7/8P/x
//H/8f/z//P/8v/y//D/8P/w//D/7//u/+z/6//p/+n/6v/q/+v/7P/t/+7/7v/u/+7/
7v/w//H/8f/x//L/8//0//X/8//z//P/9P/z//D/7//v/+z/6//r/+r/6//r/+r/6f/r
/+z/7P/s/+b/5P/k/+j/6v/n/+b/5f/k/+f/5//n/+f/6P/n/+b/5f/k/+T/5v/g/93/
3f/e/97/3//f/9//3//f/9//3//f/93/3f/d/93/3f/d/93/3f/d/93/3f/d/+D/4f/i
/+P/3//e/93/3P/d/9//4P/h/9//3//f/97/3v/f/9//3//f/9//3//g/97/3v/d/93/
3v/f/+D/4v/h/+H/4P/f/+D/4v/j/+T/5//u//T/+v8HABsANABcAJAAsQCxAKEAkgCH
AIAAdABFAPn/mv8u/9z+yP7e/vr+G/82/0X/U/9j/3j/jP+j/7P/uf/B/8r/0f/Y/+D/
5f/o/+v/6//u/+//7//u/+7/7f/t/+3/8P/w//L/8v/z//T/8v/y//P/9P/1//X/9f/0
//T/9f/1//X/9v/2//j/+P/2//b/9v/2//r/+v/6//v//f/8//z//f/7//r/+f/6//3/
/v8BAAIA/////wAAAgACAAQABQAHAAgACAAIAAkACgALAAsACgAMAA8AEwAUABQAFgAW
ABgAHAAeACEAIwAlACgAKQAtAC4AMgA0ADcAOgA9AEEARABEAEgASQBLAEwATwBPAFIA
VABUAFcAVwBWAFYAVgBWAFUAVABUAFMATwBMAEoARQBHAEMAQAA7ADQAMgAvACoAJQAh
AB0AGAAWABEADgALAAgABQAEAAIAAAD9//z/+f/2//b/8//y//D/8P/w/+//8v/x//H/
8v/v/+//8P/w/+//7//v/+3/7//v/+//7//t/+3/7f/t/+//8P/y//P/7//v//D/8v/0
//P/8//0//T/8//z//P/8f/x//L/8v/z//T/9f/2//b/9f/z//L/9f/1//T/9P/2//b/
9v/2//X/8//y//H/8v/z//T/9f/0//T/8//x//P/8//x//H/8f/x//H/8P/u/+//7//v
//L/8//z//T/8v/y//L/8v/0//T/8//z//T/9f/3//j/+v/6//r/+v/8//z//P/8//z/
/f/9//3/+v/5//j/9//1//X/9f/2//b/9P/0//X/9f/1//b/9v/z//D/7v/u/+7/7v/w
//H/8v/z//D/7//u/+3/7//w//P/7v/p/+n/6v/q/+n/6f/p/+n/6//r/+v/6//p/+n/
6f/p/+v/6//r/+v/6//r/+v/6//p/+n/6f/p/+r/6v/q/+r/6v/r/+v/6//r/+v/6//q
/+r/6//r/+v/6v/p/+j/6P/p/+r/6v/r/+n/6f/p/+r/7P/t/+3/7f/s/+z/6//s/+v/
7v/0//z/AwANABwALgBKAHMAnQCrAJYAewBmAFgATQA1APz/qv9M/+j+rP6u/s3+7v4N
/yv/Qf9Y/3D/if+f/7X/w//O/9X/3v/k/+f/7P/u/+//8//1//b/9v/3//f/9//3//r/
+v/4//j/+f/6//r/+v/7//z//f/9//3//P/+/////////////v////7/AAAAAAAAAAAC
AAIAAgADAAMAAgACAAMABAAEAAQABgAGAAYACAAIAAkACQAKAAwACgAMAA0ADwAQABAA
EAARABMAFQAWABYAFQAXABoAGgAeACAAIAAiACQAJgApACsAKwAuAC8AMwA3ADwAPwBD
AEIAQwBFAEYASQBOAFAAUwBUAFcAVwBaAFwAXABfAF8AYABgAGAAYABcAFoAWQBXAFcA
VgBWAFMAUgBNAEkAQwA7ADgANAAuACwAKQAmACIAHQAXABMADwAOAAsACgAIAAQAAQAA
AP3//v/+//v/+v/6//r/+v/5//n/9//2//b/9v/3//n/+v/6//n/+P/1//f/9//3//f/
+f/5//n/+f/4//j/+f/5//n/+f/6//z/+v/5//n/+v/6//n/+f/5//v/+//8//z/+v/6
//r/+v/7//v/+v/6//3//f/8//z//P/8//z//P/8//v/+//7//n/+f/5//n/+f/6//r/
+f/7//v/+f/5//v/+//7//r//P/9//3//f/8//v/+f/4//r/+v/6//r/+v/6//n/+f/3
//f/+P/4//n/+v/7//z/+//6//n/+P/6//v/+//7//r/+f/4//f/9//3//f/+P/7//r/
+//9//3//f/+//7/AAABAAEAAQADAAQABAAEAAMABAAFAAYABAADAAIAAQD+//7//v/9
//3//f/9//3//P/8//z//f/3//r/+v/6//r/+v/5//n/+f/5//b/9f/0//P/9f/2//n/
9P/v/+//8P/w//D/8f/y//P/8//z//P/8//x//H/8f/x//L/8//0//X/9P/z//L/8f/x
//H/8f/x//L/8v/y//L/8f/x//D/7//w//H/8v/y//D/8f/x//H/8f/x//H/8v/y//L/
8f/x//H/8f/x//L/9P/1//X/9f/0//T/9f/4//X/+P8CAAwAEwAdACwAQABeAIMAlQCF
AGgATQA0ACQAFwDx/67/Yv8Q/8r+tP7M/uf+BP8h/zf/Sf9e/3r/l/+v/8H/zf/W/93/
5P/q//P/+P/6//v///8BAAEAAAAAAP//AAABAAUABgAGAAYABwAIAAgACAAJAAoACwAL
AAsACgAJAAkACAAHAAkACgANAA4AEAAQABAAEAAQABAAEAARABEAEAAQABEAFAAUABQA
FgAWABYAGAAYABkAGQAaABwAGwAcABwAHQAfACAAIQAjACMAJQAmACYAJwApACwALAAw
ADIAMgA0ADYAOAA7AD0AQQBEAEUASQBIAEwATgBRAFUAVwBaAFwAYABkAGUAZwBmAGkA
aQBsAG8AcAB0AHUAdAB0AHQAdABzAHIAcgBxAHEAcABwAG0AagBlAGEAWwBVAFQAUgBO
AEcAQwA/ADoANgAxAC4AKwAqACcAJgAkAB8AGwAZABUAFgAWABMAEgASABIAEgARABEA
DwAOAA4ADwAPABAAEAAQAA8ADgALAAsACwALAAsACwALAAsACwAKAAoACwALAAsACwAM
AA4ADAALAAsADAAOAA0ADQANAAsACwAMAAwADgAOAA4ADgAPAA8ADgAOAA8ADwAOAA4A
EAAQABAAEAAOAA0ADQANAA8ADwAPAA8AEQASABIAEQAOAA0ACgAJAAoACwAMAAwACgAL
AAsACwAJAAkACAAIAAYABgAGAAYABgAGAAUABQAFAAUABgAGAAUABAADAAIABAAEAAQA
BAAGAAcABwAHAAcABwAHAAcACAAJAAoADAAOAAwADAANABAAEQATABQAEAAPAA0ACwAI
AAgABwAGAAUABgAHAAgABwAHAAcABwAEAAQABAAEAAMAAgABAAAAAQABAAEAAQAAAP//
/v/9//3//v8BAPz/+f/5//r/+v/3//f/9//3//n/+f/5//n/+f/5//n/+f/3//f/9//3
//f/9//3//f/+f/5//n/+f/2//b/9v/2//b/9//3//f/9f/1//X/9P/1//f/+P/5//n/
+f/5//r/+f/4//b/9f/1//X/9f/2//T/9f/1//X/+P/6//v/+P/5//7/BAAMABUAJQA+
AGIAkgC5AMEAtwCoAJkAjgCIAG8AMwDe/3r/Fv/g/uL+/v4f/0D/U/9X/2H/fP+S/6H/
uf/H/83/1P/h/+r/8P/1//b/9f/1//j/+f/8//z//f/9//3//f8AAAAA///+//7//v//
/wAAAgAEAAQAAwACAAAAAgADAAMAAwACAAIABAAEAAIAAgACAAIABAAEAAQABQADAAIA
AgADAAQABAAEAAYACAAIAAoACgAHAAcACAAKAAgACgALAA0ADAAMAAwADQARABMAFAAU
ABUAFwAaABoAHAAeAB4AIAAiACQAJwApACsALgAvADMANAA4ADoAPQBBAEMARgBIAEkA
TABMAE0AUABTAFMAVgBWAFYAWQBZAFgAWABYAFgAVwBWAFYAVQBQAE4ATQBJAEkARQBC
AD0ANwA0ADAAKgAmACMAIAAcABgAEwAQAA0ACQAFAAMAAAAAAP3//P/5//f/9v/y//D/
8v/y//L/8f/x/+//7v/u/+3/7f/u/+7/8f/x//H/7//t/+3/7f/t/+//7//v/+//7v/u
/+//7//t/+3/7v/w//L/8f/x//L/8P/v/+//7//v/+//8P/w//D/8P/w//D/7//v/+7/
7v/x//H/8P/w//D/8P/w//D/8P/v/+//7//x//H/8f/x/+//8P/w/+//8f/x/+//7//v
/+//7//u//D/8f/x//H/8//z//L/8v/w//D/8P/w//H/8v/y//P/8v/x//H/8P/s//D/
9P/y//L/9P/0//T/9P/1//X/9f/1//T/8//y//H/8f/y//X/8P/v//H/9P/2//L/8f/w
/+//7f/t/+3/7f/v/+//7//v/+3/7f/t/+3/7f/t/+3/7f/t/+3/7f/t/+z/7P/s/+z/
7v/v/+//7//u/+3/7P/q/+z/7f/t/+3/6//r/+v/7P/s/+z/6//r/+z/7f/u//D/7v/v
/+//7//u//D/8f/y//X//P8AAAYAEwApAEQAbACiAMsA0QDBALAAowCaAIwAXQAPAKz/
PP/e/r7+0P7y/hv/Ov9P/2H/c/+G/5z/sf/B/8v/0//a/+P/6v/w//X/+P/4//f/+f/5
//j/+P/5//n/+//7//7//v/8//z//f/+//7//v///wAA/////////v/+/////////wIA
AgAEAAQAAgACAAIAAgAEAAQABAAFAAUABAAEAAUABgAGAAYACAAGAAYACAAIAAkACQAK
AAwADgAQABEAEwAWABYAFgAXABcAGQAaABoAHQAfACIAIgAkACYAJgAoACgAKgAtAC8A
LgAwADAAMwA0ADgAOgA9AD8AQQBEAEYASABMAE0ATwBSAFUAVQBYAFoAWgBdAF0AXgBe
AF4AXgBeAFwAWwBaAFkAWABVAFEATQBJAEQAQQA+ADsANgAyADAAJgAfAB0AHAAaABYA
EwAQAA0ACwAJAAcABQADAAMAAwADAAAA///+//3//f/9//3//f/7//v/+//7//v//P/9
//7//f/9//z/+//7//v/+//6//z//f/9//3//f/9//3//v8AAAAA/////wEAAQABAAIA
AgADAAMAAwAEAAQAAwACAAEA/v8AAAYADwAbACoAQgBmAJEAsQCvAJYAdQBKABoA6f+r
/1r/Av+s/mr+XP56/qf+1P4F/zX/Yf+K/6z/wf/P/9n/4f/q//P/+v/6//v/AAAAAP//
AQABAAQABAAFAAUABQAFAAgACAAGAAYABwAIAAgACAAJAAoACgAJAAgABgAHAAkACgAL
AAoACgAMAAwADgAOAA4ADgAQABAAEAARABEAEAAQABEAFAAUABQAFgAWABYAGAAYABkA
GQAaABwAHgAgACEAIwAkACQAJAAlACkAKwAsACwALgAxADUANgA6ADwAPAA+AEMARgBK
AE0ATwBSAFMAVwBbAGAAYwBnAGkAawBuAHAAcgB2AHcAeQB6AH0AfQCAAH4AfAB9AHsA
eQB2AHMAcABrAGYAYgBdAFYAUABLAEMAQAA7ADcAMQArACgAJAAeABsAGQAXABQAEwAP
AA0ACwAJAAcABwAGAAcABQAFAAMABAAEAAEAAAACAAIAAgABAAMAAQAAAAAA/f/9//7/
/v/////////9////////////AQABAAEAAQABAAAAAAD///////8AAAIAAgABAAEAAgAB
AP///v/9//////8AAAAAAAAAAAAAAAAAAP///f/8///////+//7//P/8//z//P/+//3/
/f/9//3//f/9//3//P/8//v/+f/6//v/+v/7//v/+//7//r/+v/7//v/+//7//v/+v/6
//r/+v/6//r//P/8//v/+//6//n/+f/4//r/+v/6//r/+v/6//r/+v/5//n/+P/3//j/
+f/6//v/+f/5//n/+v/6//j/+P/5//v/+//8//z/+f/5//j/9//5//r/+v/6//j/+P/4
//j/+P/5//r/+//4//j/+P/3//j/+f/6//v/+//8//3///8AAP////8AAAMABAAGAAgA
CAAIAAkACQALAAoACwANAAwACgAIAAYAAwADAAIAAAD/////AAAAAAAAAAAAAAAA/P/8
//z//P/8//z//P/9//3//f/9//z/+//6//n/+//8////+v/0//P/8//y//L/8//0//X/
9f/1//X/9f/1//X/9f/1//f/9//3//f/9f/1//X/9f/z//P/8//z//T/9P/0//T/9v/3
//f/9//2//X/9P/y//P/9f/2//f/+f/5//n/+v/4//j/9//3//f/9//3//j/+P/5//n/
+f/2//j/+//8/wEACAAOABQAHwAvAEIAXACCAJcAiwBvAFoAQwAyACgACwDR/4j/OP/w
/tL+3v74/hP/MP9D/0//X/9w/4r/pf+7/8v/0//e/+f/7v/y//f//P//////AgADAAQA
BAAFAAUABQAFAAgACAAKAAoACwAMAAoACgALAAwACwALAAsACgAMAA0ADQANAA4ADgAQ
ABAAEAAQABAAEAAQABAAEAARABMAEgASABMAFAAUABQAFgAYABgAGgAaABcAFwAYABoA
GAAaABsAHQAeAB4AHgAfACEAIwAkACQAJQAnACoAKgAsAC4ALgAwADIANAA3ADkAOwA+
AD8AQwBDAEYARwBJAE0ATwBSAFQAVgBaAFsAXQBdAF8AXgBgAGUAZgBqAGsAbgBuAG4A
bgBtAGwAbABrAGkAaABoAGUAZQBhAF4AWQBUAFQAUwBQAEsARwBDAD4APAA3ADQAMQAs
ACkAKAAmACYAIwAiAB8AIAAgAB0AHAAbABoAGQAXABcAFQAUABQAEgARABEAEAATABMA
EwARABMAEwATABMAEgARABAADwASABIAEwATABEAEQASABQAEgARABEAEgATABMAFAAV
ABMAEwAUABQAFQAWABcAGAAZABkAGAAYABcAFwAWABYAFgAWABYAFgAWABUAFQAVABUA
FQAVABUAFQAWABYAFQATABMAEQARABMAEwATABIAEQARABAADwARABEAEAAQAA4ADgAO
AA4ADAAMAAsACwALAAsADAAMAAsACgAJAAgACgAKAAoACgAIAAkACQAJAAcABwAHAAcA
CQAJAAkACgAJAAYABQAFAAcABwAIAAgACQAJAAgABwAFAAYABgAGAAUABgAHAAgABQAF
AAUABQAFAAYABwAHAAYABQAEAAMABAAEAAQABQAGAAUABQAGAAUABAAEAAQABgAGAAcA
BwAGAA==
         </WaveFormData>
      </LeadData>
      <LeadData>
         <LeadByteCountTotal>10000</LeadByteCountTotal>
         <LeadTimeOffset>0</LeadTimeOffset>
         <LeadSampleCountTotal>5000</LeadSampleCountTotal>
         <LeadAmplitudeUnitsPerBit>4.88</LeadAmplitudeUnitsPerBit>
         <LeadAmplitudeUnits>��V</LeadAmplitudeUnits>
         <LeadHighLimit>2147483647</LeadHighLimit>
         <LeadLowLimit>268435456</LeadLowLimit>
         <LeadID>V4</LeadID>
         <LeadOffsetFirstSample>0</LeadOffsetFirstSample>
         <FirstSampleBaseline>0</FirstSampleBaseline>
         <LeadSampleSize>2</LeadSampleSize>
         <LeadOff>FALSE</LeadOff>
         <BaselineSway>FALSE</BaselineSway>
         <ExcessiveACNoise>FALSE</ExcessiveACNoise>
         <MuscleNoise>FALSE</MuscleNoise>
         <LeadDataCRC32>3326605866</LeadDataCRC32>
         <WaveFormData>
PgA+AD4APgA8ADwAPAA8AD8AQABBAEIAQgBCAEIAQgBCAEIAQgBCAEMARABFAEYARwBI
AEkASgBMAEwATABMAE4ATgBOAE4ATwBQAFEAUgBUAFYAWABaAFwAXABcAFwAXgBgAGIA
ZABnAGgAaQBqAG0AbgBvAHAAcwB0AHUAdgB3AHgAeQB6AHoAegB6AHoAegB6AHoAegB5
AHgAdwB2AHMAcgBxAHAAbABqAGgAZgBkAGIAYABeAFoAWABWAFQAUgBQAE4ATABLAEoA
SQBIAEYARABCAEAAQABAAEAAQABAAEAAQABAAD4APgA+AD4APgA+AD4APgA8ADwAPAA8
AD0APgA/AEAAPQA8ADsAOgA8ADwAPAA8ADwAPAA8ADwAOgA6ADoAOgA7ADwAPQA+AD4A
PgA+AD4APAA8ADwAPAA8ADwAPAA8AD4APgA+AD4APAA8ADwAPAA6ADoAOgA6ADoAOgA6
ADoAOgA6ADoAOgA5ADgANwA2ADYANgA2ADYANgA2ADYANgA0ADQANAA0ADQANAA0ADQA
MgAyADIAMgA1ADYANwA4ADoAOgA6ADoAPAA8ADwAPAA9AD4APwBAAD8APgA9ADwAOgA6
ADoAOgA4ADgAOAA4ADgAOAA4ADgAOAA4ADgAOAA2ADQAMgAwADIAMgAyADMAMQAvAC4A
LQAtAC4ALwAvAC4AKwArACsAKgAnACYAJQAnACcAKAAoACUAJQAlACQAJgAmACYAJgAo
ACcAJwAnACYAJQAlACQAJgAlACUAJQAlACYAJgAmACUAJQAlACMAJQAmACcAJwAlACQA
IwAjACUAJgAmACYAJAAkACQAJAAmACYAJgAnACcAJwAlACUAKQAuADUAQQBNAFcAaAB+
AJkAuwDrABYBJAEUAfYA2ADDAK8AfgAnAL//Vv/7/tH+4f4F/yb/Sf9p/4L/lf+s/8b/
3v/u//X/AgARABYAHAAmACcAKAArAC8ALwAvAC8AMAAxADEAMgA0ADQANgA2ADgAOQA4
ADcANgA1ADUANAA0ADUANQA1ADYANgA2ADYAOQA7AD0APgA+AD4APwA+AD0AOQA7ADwA
PAA9AD8APwA/AD8APQA9AD0APgBCAEQARABDAEIAQQBAAEAAQwBDAEMARQBFAEUARwBH
AEcARwBIAEoATgBPAFAAUgBQAFEAUgBUAFUAVwBYAFkAWwBdAF8AYABiAGQAZQBnAGoA
bQBtAG4AcABxAHIAcwB1AHYAdwB4AHYAdgB2AHUAdwB4AHgAdwB4AHcAdgB1AHQAcwBx
AHAAbgBsAGcAYQBcAFgAVABRAE8ATwBPAE0ASwBJAEgARwBDAEEAPQA7ADsAOAAyAC4A
MgAyADIANAAyADEAMAAvAC4ALQAtACwAKgArACsAKQApACkAKQApACoAKgAqACoALAAx
ADIAMgAuAC0ALQAwAC0AKwAtAC0ALwAvAC8ALwAtAC0ALQAuAC4ALgAuAC4ALAAsACwA
LAAvAC8ALwAvACsAKgApACkAKwArACoAKgAnACYAJgAlACYAJgAlACUAJQAlACQAIwAi
ACIAIQAgACMAJAAkACMAIQAgAB4AGgAYABgAGAAYABcAFgAUABMAFQAWABcAGQAbABsA
GwAbABcAFwAXABgAGwAdAB4AHwAdAB0AHQAdABsAGwAcABwAGwAaABkAGAAYABcAFgAV
ABcAFgAWABQAEwATABIAEAALAAgACQAKAAsADAALAAoACgAJAAUABAADAAIAAgACAAEA
/v/3//X/8//x//L/8//0//X/8v/y//H/7//t/+3/7P/s/+v/6v/p/+j/5v/l/+T/4//m
/+j/6f/q/+j/5//m/+X/4//i/+H/4f/j/+P/4f/h/97/3f/b/9j/2v/c/9//4f/f/97/
3f/c/9r/2v/a/9r/2P/Y/9n/2f/V/9P/1//b/9z/5f/v//n/CQAoAEoAewC9APcAGAEi
ARgBCgECAe8AswBOANP/R//E/oX+lf7F/uv+Bv8Z/yn/Ov9L/2D/dP+E/47/lf+e/6f/
rv+y/7b/u/+5/7v/vv+9/7r/uf+5/7n/t/+4/7r/uv+4/7b/tv+1/7L/sf+w/6//rf+s
/6z/rf+s/6v/q/+q/6r/qv+t/6//rP+s/6v/qv+s/6z/rP+p/6r/rP+t/6//sP+v/67/
rf+t/63/rf+u/6//sP+v/63/r/+v/6//sP+v/6//r/+x/6//r/+x/7H/sv+z/7X/uP+7
/7v/u/+8/7v/u/+7/7z/v//B/8L/w//F/8f/yf/K/8z/zv/P/9H/1P/X/9f/2P/Y/9n/
2v/b/9//4P/h/+L/4P/g/+D/3//f/+D/4P/f/9//3//f/9//3v/d/9v/2v/Y/9j/1f/R
/8z/yP/E/8H/v/+//7//vf+3/7X/tP+z/7H/r/+r/6n/rv+u/6v/qv+q/6j/pv+m/6X/
pf+l/6X/pP+j/6P/ov+k/6X/pf+j/6P/o/+j/6P/oP+g/6D/oP+j/6f/p/+m/6P/o/+k
/6j/o/+h/6P/o/+k/6X/pv+n/6X/pf+l/6b/qP+o/6j/qP+q/6r/qv+q/6n/qf+p/6n/
qf+q/6v/rf+t/63/rP+s/63/rv+w/7H/sv+y/7H/sf+y/7P/s/+z/7T/tv+3/7j/u/+8
/7z/u/++/8D/wf/A/8P/xP/F/8b/yP/I/8f/x//L/8z/zf/P/87/zf/M/8v/yf/J/8n/
yv/I/8n/yf/J/8v/y//L/8v/z//N/8z/zv/Q/83/zP/L/8r/y//M/87/z//L/8r/yf/I
/8r/yv/J/8b/xf/F/8X/xf/D/8P/w//D/8X/xv/G/8X/w//D/8L/wv/E/8T/xP/E/8P/
w//D/8P/wf/C/8L/wv/D/8P/w//D/8T/xP/E/8X/x//H/8X/xf/G/8f/x//G/8j/yP/J
/8n/zP/M/8z/zP/M/8z/zP/M/83/zv/Q/9H/0f/R/9P/0//W/9//6//3/wUAGAA0AFcA
hwC/AOgA9ADmAMoAsACdAHsANADN/1n/6v6d/o3+qf7P/vT+F/8z/0j/W/9w/4b/mP+m
/7H/uv/D/8j/0P/W/9f/2P/b/9//3//h/+H/4v/j/+D/4P/h/+D/4v/i/+T/5f/j/+P/
4//j/+X/5P/k/+X/5//n/+j/6P/n/+b/6P/p/+n/6v/q/+r/7P/s/+z/6f/r/+z/7P/t
/+//7//v/+//7v/v//D/8v/0//b/9v/1//f/9//3//j/+f/5//n/+//7//v//f/9//3/
/f/+/wAAAwADAAMABAAGAAcACAAKAAkACwAMAA0AEQATABUAFgAXABgAGAAZABsAHwAg
ACIAJAAlACYAJwAnACgAKQAqACsALAAtAC0AKwAsACwAKwAsACsAKgApACYAJQAjACIA
IQAgABwAFwAVABIADwANAAsACwALAAkABwAFAAQAAwABAP//+//5//r/+v/3//b/+P/2
//T/9P/x//H/8f/x//L/8f/x//D/8P/x//H/7//x//H/8f/x//L/8v/y//L/8P/z//L/
8P/w//H/8//4//P/8f/z//P/9P/1//b/9//5//n/+f/6//j/+P/4//j/+f/6//v//P/8
//v/+v/5//r/+v/6//v//P/9//3//v/+//7//////wAAAAD/////AQABAAAA//8BAAIA
AgACAAEAAgACAAEAAwAEAAQAAgADAAQABQAGAAYABgAFAAUABAAEAAQABQAHAAcABwAH
AAMAAwADAAQABAAFAAUABQAFAAUABQAFAAgACQALAAwADgAOAA4ADgARABEAEQARABQA
FAAVABQAFgAXABcAFgAXABcAFwAXABgAGAAYABkAGAAXABYAFQAYABkAGAAYABYAFgAW
ABcAFQAWABQAFQAWABcAGAAWABYAFwAXABcAFgAVABQAFgAWABUAEgAPAA8ADwAPAA4A
DwAQABEADwAQABAADwAQABEAEQASABIAEgASABIAEQARABEAEQATABQAFAAUABMAEwAT
ABMAFgAWABYAFwAXABcAFQAVABYAFwAXABYAGAAYABkAGQAZABgAFwAWABcAGAAZABoA
GAAYABkAGQAXABcAGQAdACQALQA5AEMATQBcAHYAlwC/AO8ADAEIAfQA1AC4AKcAhQA+
AOH/f/8c/9v+0/7z/hX/OP9X/2//hv+d/7b/yv/c/+r/8f/6/wEACgAQABQAGQAaAB0A
IQAhACAAHwAfAB8AIQAiACQAJAAmACYAKAApACkAKQApACkAKQAoACgAKQArACsALAAs
ACwALAAvADEAMAAwAC8ALgAxADIAMwAxAC8AMAAwADEANQA1ADUANQA0ADUANgA4ADgA
OAA2ADMANAA1ADYAOAA3ADcANwA5ADcANwA5ADkAOQA5ADoAPAA9AD0APQA+AD4APwBA
AEIAQwBFAEYARwBIAEkASgBKAE4AUABRAFMAUgBVAFUAVgBYAFkAWgBbAF0AXgBfAGAA
XgBeAF4AXQBdAF4AXgBdAF8AXwBfAF8AXgBdAFsAWgBYAFgAVQBRAE4ASgBGAEMAQwBD
AEMAQQA8ADkANwA1ADUAMwAvAC0AMgAyAC8ALgAsACoAKAAoACkAKQApACkAKAAnACcA
JgAkACUAJQAjACUAJQAlACUAJAAkACQAJAAlACkAKQAoACUAJQAmACoAKAAnACoAKwAp
ACkAKQApACcAJwAnACgAKgAqACoAKgAsACwALAAsACwAKwAqACkAKQAqACsALQAsACsA
KQAoACoAKgArACsAKgAqACkAKQArACsAKgApACgAKAAnACYAJwAoACgAJwAnACgAKAAm
ACMAIgAhACAAIQAiACIAIwAkACQAJAAlACMAIQAfAB0AHgAfACAAIgAiACMAIwAjACMA
IwAjACMAJAAlACcAKAAmACYAJgAmACoAKwAsAC0ALQAsACwAKgAnACcAJgAkACQAJQAm
ACcAJgAkACIAIQAnACcAJwAnACYAIwAiACEAIAAiACIAIwAjACAAHgAcABoAGgAaABkA
FgAWABcAGAAZABUAFQAVABUAFQAWABYAFQAVABUAFAAUABYAFgAWABYAFwAXABcAFwAW
ABYAFQAUABUAFQAVABUAFgAWABYAFwAXABcAFQAVABQAFQAVABQAEgASABMAEwAVABYA
FwAYABYAFgAWABYAFgAWABcAFwAXABcAGQAdACYALwA5AEMATwBkAHwAoQDVAAkBJAEg
AQQB6ADWAMUAmQBIAOP/d/8O/8v+yf7t/hH/NP9T/2n/ev+N/6L/vP/S/97/5f/w//f/
/P8EAAoADQAMAA8AEwATABUAFQAWABcAFQAWABgAGAAYABgAGgAbAB0AHQAdAB0AHAAa
ABkAGQAbABsAHAAcABoAGgAdAB8AHgAeAB0AHAAdABwAGwAXABkAGgAaABsAHgAfACAA
IQAhACEAIQAiACIAIgAgAB0AHgAfACAAIgAiACEAIAAhACIAIwAmACcAJwAnACgAKgAq
ACkAKAAoACgAKQAqACwALgAxADMANQA3ADkAOwA8ADwAPgA/AEEAQABDAEMARABGAEcA
SABJAEkASgBLAEwATgBOAE4ATQBLAEwATABLAEoASQBIAEcARgBFAEMAQgBAAD4AOQAz
ADIALgAqACcAIgAhACAAHQAbABkAGAAXABUAEwAPAA0ADgAMAAcABAAEAAIAAAAAAP3/
/f/9//3//v/9//3//P/6//v/+//5//b/9f/0//P/8v/y//L/8v/y//X/9P/y/+//7//w
//T/9P/z//b/9//0//H/7v/r/+7/7//w//L/8P/w//D/8P/w//D/8P/w/+//7//v/+//
6//q/+n/6f/r/+v/6v/q/+j/6P/p/+n/5v/k/+H/3//d/93/3P/b/9r/2v/Z/9j/2P/Y
/9f/1f/X/9j/2P/W/9X/1P/T/9L/0f/Q/87/zf/L/8r/yf/J/8z/zf/O/8//y//L/8v/
zP/M/83/zf/N/8//z//P/8//zv/N/83/zP/L/8r/yf/I/8f/xf/D/8H/wf/A/8D/vv/A
/8H/wf/A/73/uf+5/73/vP+5/7j/t/+2/7b/tv+3/7f/tf+0/7P/sv+x/7D/rv+q/6X/
pf+l/6X/of+h/6H/of+g/6D/n/+d/53/nf+c/5z/mv+a/5r/mv+Z/5n/mf+Z/5z/nv+f
/6D/nv+d/5z/m/+c/5z/nP+d/53/nf+b/5v/nP+d/53/nP+a/5r/m/+b/5z/nP+c/5z/
nv+e/57/nv+d/5z/nP+b/53/n/+j/6f/rv+5/8P/z//h//7/JgBbAJkAywDcANIAvgCq
AJwAfQA3ANL/W//d/oD+Zf59/qX+xf7i/vn+Df8g/zP/SP9c/2z/cv97/4T/i/+S/5r/
oP+j/6L/pf+p/6n/p/+n/6j/qf+p/6r/rP+s/6z/rP+u/6//r/+v/6//r/+x/7D/sP+x
/6//r/+w/7D/sv+y/7X/t/+2/7b/tf+0/7f/uP+5/7f/uf+6/7r/u/+6/7n/uP+3/7f/
uf+7/77/v//A/7//vf++/7//wP/C/8X/xf/F/8f/xf/F/8f/x//I/8n/y//O/8//z//P
/9D/0f/T/9X/2P/Z/9v/3P/d/+H/4//l/+b/6v/s/+3/7//u//H/8f/y//b/9//4//n/
+//8//3//v8AAAAAAAD//wEAAgACAAEA/v/9//z/+//8//3//f/+//7//v/7//f/9v/y
/+7/6//p/+n/6f/n/+P/4f/g/9//3v/d/9r/2f/a/9r/1//W/9f/1v/V/9b/1v/X/9j/
2f/W/9X/1f/U/9b/1//X/9X/1v/X/9j/2f/Y/9j/2P/Y/9z/4f/i/+L/4f/h/+L/5v/k
/+P/5v/n/+n/6f/p/+n/5//n/+f/6P/r/+z/7f/u/+z/7P/s/+z/7//v/+//7//w//D/
8P/x//H/8f/w//D/8f/y//T/9f/y//L/8f/x//P/8//y//H/8f/y//L/8v/x//L/8v/x
//T/9v/3//b/9v/2//b/9v/3//j/+P/5//v//P/9////AQABAAEAAQAAAAEAAgAEAAQA
BQAFAAUABAADAAIAAQABAAEAAgACAAIAAgACAAIAAwADAAMAAwADAAAA/v/+//7//v//
/wAAAgADAAEAAAD///7/AAAAAP///P/5//n/+f/5//n/+f/5//n//f8AAAIAAwABAAEA
AAAAAAEAAgADAAQABQAFAAUABQAFAAYABgAGAAYABwAIAAkACgAKAAoACwALAAsACQAJ
AAwADQANAAwACwAKAAoACQALAAwADQAOAAwADAAMAAwADgAOAA8ADwAPAA0ADQAPABIA
GQAjAC8AOwBKAF4AdwCZAMcA+AASAQ4B8gDQALkApQB6ACsAx/9e///+yf7L/u3+FP81
/1P/bv+H/57/tP/I/9j/5f/u//f//v8EAAgACwAOABEAFQAVABYAFwAZABsAGQAaABwA
HAAcABwAHgAfACEAIQAhACEAIwAiACIAIwAhACEAIgAiACEAIAAiACMAIwAkACQAJAAn
ACgAKQAnACcAKAAoACkAKwArACsAKwAqACsALAAuAC4AMAAwAC8ALwAvAC8AMAAxADEA
MQAzADUANQA3ADcANwA3ADgAOgA9AD0APQA+AD4APwBAAEIAQQBDAEQARQBKAE0AUABS
AFIAUgBRAFEAUwBXAFgAWgBcAF0AXgBfAF8AYABhAGIAZABkAGQAYwBhAGIAYgBhAGEA
YQBhAGEAYABfAF0AXABbAFoAVgBRAE8ATABJAEcARABDAEIAPwA9ADsAOgA5ADUAMwAv
AC0AMAAwAC0ALAAtACwAKwAsACkAKQApACkAKQApACoAKgAoACkAKQAnACcAJwAnACcA
JwAoACkAKgAqAC0ALAAqACkAKQAqAC4ALQArAC0ALQAtAC0ALQAtAC8ALwAvADAALgAu
AC4ALgAuAC4ALgAuADEAMQAxADEAMAAwADAAMQAxADEAMAAwAC4ALgAvAC8AMAAwAC8A
LwAvAC8ALgAtAC0ALgAuAC4ALwAwADAALwAtAC4ALgAsAC0ALgAvADAALgAuAC0ALQAs
ACwALAAtAC8ALwAvAC8AKwArACsALAAuAC8ALwAvAC0ALQAtAC0AKwArACwALAAvADAA
MQAyADMAMwAzADMANAA0ADUANAA2ADcANwA2ADYANwA4ADkANwA2ADUANQAzADMAMwAz
ADUANQAzADIAMgAyADIAMwAvADIAMAAwADAAMAAwADAAMQAxAC0ALAArACoALAAsACsA
KAAjACMAIwAjACIAIwAkACUAJQAmACYAJQAjACMAIgAiACQAJAAkACQAIwAjACMAIwAj
ACQAJAAkACEAIQAhACEAIAAgACAAIQAiACMAIgAjACMAIwAiACAAHgAeAB8AHwAeAB4A
HgAeAB4AHgAeAB4AIAAgACEAIQAjACEAIwAnACoAMQA9AEkAUwBiAHgAkwC7AOkACgEK
AfYA1gC6AKkAkQBWAPn/lf8y/+H+y/7l/gv/LP9J/2f/fv+V/6z/xv/a/+r/9f/8/wMA
CAAQABYAGwAeACEAJQAlACIAIQAhACEAJAAmACkAKgApACgAKQApACkAKQApACkAKwAq
ACoAKwAqACkAKQAoACgAKAArAC0ALQAuAC4ALgAuAC4ALgArAC0ALgAuAC8ALwAvAC8A
LwAuAC8AMAAyADIANAA0ADMAMQAxADEAMgA0ADUANgA5ADgANwA4ADcANwA3ADgAOgA9
AD0APQA+AEAAQQBCAEQARwBJAEoASwBMAE0ATgBOAFIAVABVAFcAWABbAFsAXABeAF8A
YABhAGEAYgBjAGQAZgBmAGYAZQBnAGgAaABnAGcAZwBnAGcAZABjAGEAYABgAGAAXQBZ
AFQAUABMAEkARgBFAEQAQQA+AD0APQA9ADgANQAwAC0ALgAuACsAKgAtACwAKwAsACkA
KQApACkAKAAnACcAJgAkACUAJQAjACMAIwAjACMAIAAgACAAIAAfACMAIwAiACAAIQAj
ACgAJAAhACIAIQAiACMAJAAlACUAJQAlACYAJgAmACYAJgAmACYAJgAmACUAJQAlACUA
JgAmACYAJwAmACUAIwAiACQAJAAlACUAJQAmACYAJwAkACEAHQAZABwAHgAfACAAHwAg
ACAAHwAdAB4AHgAcABoAGgAaABoAGQAYABYAFQAWABYAFgAXABUAFQAVABUAEQARABEA
EgASABMAEwATABMAEwATABMAFQAVABYAFgAYABgAGAAYABsAGwAbABsAGgAYABcAFAAR
ABEAEAAOAA8ADwAPAA8ADQAMAAsACwALAAsACwAMAAsACgAJAAgABwAGAAYABQAFAAQA
AwACAAEAAAD+//r/+f/5//n/+f/1//P/8f/v/+//8P/w/+//7//v/+7/7v/s/+z/7P/s
/+v/6//r/+v/6//s/+z/7P/r/+v/6//r/+v/6v/p/+n/5//n/+X/5f/o/+n/6f/o/+b/
5v/n/+f/5//m/+X/5P/i/+L/4v/i/+L/4v/j/+P/5//n/+f/5f/q//P//f8JABkAMgBY
AIsAywABAR4BJAEYAQYB+gDrALkAXADn/2P/5v6f/qH+yf7z/hT/Lf85/0j/Y/96/4r/
nv+q/63/tP/B/8r/0v/W/9f/1v/Z/93/3f/f/9//4P/h/9//4P/i/+L/3//e/9//3//h
/+H/4f/h/9//3v/e/9//3//f/+D/4P/f/97/4P/h/+D/4P/f/97/4P/g/+D/3f/c/9z/
2//b/9v/2//b/9v/2//d/9//4v/h/+L/4f/f/9//3//f/+D/3//f/9//4f/h/+H/4//j
/+X/5f/m/+j/6f/p/+n/6v/q/+v/7P/u/+//8f/y//P/8//1//f/+P/6//z//f//////
AQAAAAAAAwAFAAcACQAJAAoACwAMAAoACgAKAAkACwAMAAwACwAIAAcABgAFAAQAAwAB
AAAA/v/8//f/8f/w/+z/6P/l/+L/4f/g/93/2P/V/9P/0f/N/8v/x//F/8X/xP/A/77/
vv+8/7r/uv+5/7n/uf+5/7f/tf+0/7L/tP+1/7X/s/+y/7H/sP+v/67/rv+u/67/rP+v
/67/rP+n/6f/qP+s/6v/qf+r/6v/qf+p/6n/qf+n/6f/p/+o/6j/qP+o/6j/p/+m/6X/
pP+l/6X/pf+l/6b/pv+m/6f/pv+l/6P/ov+k/6T/pf+l/6b/pv+l/6X/p/+n/6b/pf+l
/6b/pv+m/6f/qP+o/6f/qP+q/6v/qv+q/6r/qv+q/6v/rP+s/63/rf+s/6v/q/+p/6v/
r/+t/67/r/+w/7H/sv+w/7D/sf+x/7L/sv+y/7L/s/+0/7T/sv+x/7P/tf+3/7T/s/+y
/7H/r/+w/7D/r/+w/7H/sf+y/7D/sP+w/7D/sf+x/7H/sf+x/7L/sv+y/7P/s/+z/7P/
tv+2/7b/t/+1/7X/s/+z/7X/t/+4/7j/uP+4/7n/uf+6/7r/uv+6/7z/vP+8/7z/vP+8
/73/vf+7/73/wf/H/9D/2f/h/+3///8eAEIAcQCrAN8A9ADqANIAugCoAIcAQwDe/2//
/f6k/oX+lf69/un+CP8h/zn/TP9d/3L/hv+U/57/pf+u/7X/vv/E/8j/y//L/83/0P/P
/8//z//Q/9H/0//U/9b/1v/W/9b/2P/Z/9v/2//b/9v/2f/Y/9j/2f/Z/9n/2v/a/9z/
3P/f/+H/3v/e/93/3P/g/+D/4P/d/9//4P/g/+H/4//j/+P/4//i/+P/5P/m/+f/6P/n
/+X/6P/p/+r/7P/v/+//7//x//H/8f/z//P/9f/1//b/+P/7//v/+//8//z//f/+/wAA
/v////////8EAAcACgAMABAAEgATABUAFgAZABkAGgAdAB8AIQAjACcAKAApACoALAAs
ACwAKwAtAC4ALgAuAC4ALgAtACwALAArACkAKAAnACYAJAAiAB8AGgAVABUAFQAVABAA
DwAOAA0ADAAMAAsACQALAAsACgAKAAgACAAIAAgACQAJAAkACQAHAAgACAAIAAsADQAP
ABEAEgASABIAEwAUABUAFAAVABcAGQAaABoAHAAcAB0AHQAgACAAIAAgACMAJAAlACYA
KAAoACkAKQAtACsALQAtACwAMQA5AEcAWQBqAIAAnwDHAP0AKgE2ASIBAAHQAJcAWQAC
AJH/H//A/on+hf6t/uH+EP9D/3H/mP/B/+L/9P8AAAwAFQAcACMAKgAqACwAMQAvADEA
NAAzADUANQA2ADcANwA4ADoAOgA6ADoAPAA9AD8APwA/AD8APwA+AD4APwBBAEEAQgBC
AEIAQgBFAEcARQBGAEYARgBIAEgASABFAEYASABJAEsATgBPAFAAUQBQAFEAUgBUAFYA
WABYAFcAWABZAFoAXABbAFsAWwBdAGAAYQBkAGUAZgBnAGkAbABvAG8AbwBwAHIAdQB4
AHwAfwCBAIIAgwCGAIkAjACOAJAAkgCTAJUAmACbAJsAnACgAKEAogCjAKMApAClAKYA
owCiAKEAnwCdAJwAmgCXAJIAjQCIAIMAfwB9AHoAeAB0AHIAbQBnAGYAYgBeAFsAWQBZ
AFkAVwBVAFMAUgBRAFIAUQBOAE0ATgBOAEsASgBLAEoASQBKAEsASwBLAEsATABLAEsA
SgBMAE0ATQBLAEsASwBLAEsASwBMAE0ATgBMAE8ATgBMAEoASwBNAFIAUQBPAFEAUQBO
AE0ATABLAE0ATQBNAE4ATgBOAE4ATgBMAEwATABMAE0ATQBNAE0ATABMAEwATQBNAE0A
TABMAE4ATgBPAE8ATQBMAEoASQBKAEsASwBLAEsATABMAEwATQBOAE4ATQBLAEwATABK
AEoASgBKAEoATABMAEsASwBLAEoASQBJAEsASwBLAEsASwBLAEsATABJAEkASABHAEgA
SQBKAEsASQBJAEoASgBIAEgASABIAEsASwBLAEsASQBIAEgARgBHAEkASgBKAEcARwBH
AEcASgBKAEoASwBJAEkASQBJAEsASwBJAEgASQBKAEsATQBOAEwATQBOAFEAUQBRAFIA
UwBTAFMAUwBUAFMAVABVAFUAUwBTAFMAUgBSAFEAUABOAE4ATgBOAE4ATQBMAEwASABK
AEoASABIAEgASABIAEgASQBJAEcARgBFAEQARABEAEMAQAA8ADsAOgA5ADoAOwA8AD0A
OwA8ADwAOwA7ADsAOgA6ADwAPAA8ADwAOwA7ADsAOwA5ADoAOgA6ADkAOQA5ADkAOgA6
ADoAOwA6ADkANgA1ADgAOQA5ADgAOgA6ADsAOwA7ADoAOQA4ADgAOAA4ADgAOgA6ADsA
OwA3ADkAPQBBAEgAUwBbAGUAdQCMAKgAywD9ACMBLAEeAQgB7gDiANEAoQBOAO3/g/8m
//3+C/8v/03/av+F/5f/qP+5/9D/6P/6/wYADwAYACEAJgAqADAANwA2ADkAPQA9AD0A
PQA+AD8APQA+AEAAQABAAEAAQgBDAEMAQwBDAEMARQBEAEQARQBFAEUARgBGAEYARgBJ
AEsASQBKAEoASgBKAEoASgBHAEkASgBKAEsASwBLAEsASwBKAEsATABOAE0ATgBNAEsA
TQBNAE0ATgBPAE8ATwBRAFEAUQBTAFMAVQBVAFYAWABZAFkAWQBaAFwAXQBeAGAAYwBl
AGYAZwBmAGcAaABoAGoAbABtAG8AcABzAHMAdAB0AHMAcgBxAHYAeAB6AHwAfQB+AH8A
fwB9AH4AfgB9AH4AfQB8AHsAfAB7AHkAeAB7AHwAegB3AHUAcgBvAG0AaQBpAGkAZwBj
AGEAYABfAGAAXwBcAFsAXgBeAFsAWgBYAFYAVABUAFUAVQBVAFUAUgBRAFEAUABSAFMA
UwBRAFIAUwBUAFUAUwBSAFEAUABPAFMAUwBSAFEAUQBSAFYAVQBTAFUAVQBVAFUAVQBV
AFUAVQBVAFYAWABYAFgAWABaAFoAWgBaAFsAWwBbAFsAWABYAFgAWQBZAFkAWABYAFoA
WgBbAFsAWgBaAFkAWQBZAFkAWABXAFcAWABYAFgAWABYAFcAVQBXAFgAWABWAFYAVgBW
AFYAVQBUAFIAUQBSAFIAUgBTAFIAUQBQAE8ATwBPAE8AUABOAE8ATwBPAE0ATQBNAE0A
TwBPAFAAUABNAEwASwBKAE0ATQBNAE0ATwBOAE4ATABKAEsASwBKAEwATQBOAE8ATgBM
AEoASQBLAEsASwBLAEkASQBHAEYARgBGAEYARwBIAEYARwBIAEgARwBGAEYARwBHAEcA
RwBJAA==
         </WaveFormData>
      </LeadData>
      <LeadData>
         <LeadByteCountTotal>10000</LeadByteCountTotal>
         <LeadTimeOffset>0</LeadTimeOffset>
         <LeadSampleCountTotal>5000</LeadSampleCountTotal>
         <LeadAmplitudeUnitsPerBit>4.88</LeadAmplitudeUnitsPerBit>
         <LeadAmplitudeUnits>��V</LeadAmplitudeUnits>
         <LeadHighLimit>2147483647</LeadHighLimit>
         <LeadLowLimit>268435456</LeadLowLimit>
         <LeadID>V5</LeadID>
         <LeadOffsetFirstSample>0</LeadOffsetFirstSample>
         <FirstSampleBaseline>0</FirstSampleBaseline>
         <LeadSampleSize>2</LeadSampleSize>
         <LeadOff>FALSE</LeadOff>
         <BaselineSway>FALSE</BaselineSway>
         <ExcessiveACNoise>FALSE</ExcessiveACNoise>
         <MuscleNoise>FALSE</MuscleNoise>
         <LeadDataCRC32>515028293</LeadDataCRC32>
         <WaveFormData>
AgACAAIAAgAAAAAAAAAAAAEAAgADAAQAAgACAAIAAgACAAIAAgACAAMABAAFAAYABgAG
AAYABgAIAAgACAAIAAgACAAIAAgACAAIAAgACAAJAAoACwAMAA4ADgAOAA4ADwAQABEA
EgAUABQAFAAUABYAFgAWABYAFwAYABkAGgAcABwAHAAcAB0AHgAfACAAHgAeAB4AHgAe
AB4AHgAeAB4AHgAeAB4AGwAaABkAGAAYABgAGAAYABYAFAASABAADQAMAAsACgAIAAgA
CAAIAAUABAADAAIAAgACAAIAAgACAAIAAgACAAAAAAAAAAAAAAAAAAAAAAD+//7//v/+
////AAABAAIAAAAAAAAAAAACAAIAAgACAAIAAgACAAIAAQAAAP///v8AAAIABAAGAAYA
BgAGAAYABgAGAAYABgAIAAgACAAIAAoACgAKAAoACgAKAAoACgAIAAgACAAIAAoACgAK
AAoACgAKAAoACgAJAAgABwAGAAYABgAGAAYACAAIAAgACAAIAAgACAAIAAgACAAIAAgA
BgAGAAYABgAIAAoADAAOAA4ADgAOAA4AEAAQABAAEAARABIAEwAUABIAEgASABIAEgAS
ABIAEgAQABAAEAAQABAAEAAQABAAEAAQABAAEAANAAwACwAKAAwADgAOAA4ACgAKAAgA
BwAHAAgACgALAAkABAADAAMAAAD+//3//P/9////AQACAAAAAAD//////P/8//3//f/+
//7///8BAP///v/+///////+//7//v/9//3//v8AAP3///////7//f/9//7//v/7//v/
+//8//7//////wAA/v/+//z//v8AAAAAAAAAAP//////////BAAJABMAIwA2AE0AZwCL
ALAA2wAJATEBRAE3AQQBwwCIAFYAGADK/3n/Mf/8/uL+8P4R/zL/S/9m/33/jP+e/7L/
xf/Q/9X/3//s//D/9//+//7//v8AAAIAAwAFAAYABwAIAAYABgAIAAgACQALAAwADgAL
AAoACQAIAAgACQAJAAgABgAGAAcABwAJAAgACAAKAA0ADgAQABEADgANAA0ADQALAAoA
CgAMAAoACgALAAsACgAKAAoACQAKAAoACwAOAAwACwAKAAkACwALAAkACQAKAA4AEAAS
AA8ADAALAA0AEQATABUAFgAVABUAFAAVABUAFQAWABcAFwAZABkAGQAaABsAHAAcAB4A
IAAhACMAJQAlACUAJQAlACgAKgAqACcAJgAmACYAKQApACsAJwAoACkAKwAsAC0ALAAq
ACgAJwAmACMAIQAdABoAGQAYABgAFgAVABUAGAAYABgAGQAXABYAEQAPAAoABgADAAEA
AwAGAAkACwAKAAgACAAFAAQAAwABAAAAAQADAAEAAAACAAIAAgABAAIAAQABAAIABQAH
AAkACgAJAAkACQALAAkABwAJAAkACwALAAsACwAKAAoACgAMAA4ADgAOAA4ADgAOAA4A
DwARABEAEQARAA0ADAAMAAsADgAPABAAEQAOAA4ADQANAA4ADwAQABEADwAPAA4ADQAL
AAwADAANABAAEgATABQAEAAPAA0ACgAJAAgACAAIAAgACAAHAAcACgALAAsADAANAA8A
EAARAA4ADQANAAwADwATABYAGgAZABkAGAAXABUAFQAWABYAFgAUABQAFgATABIAEwAU
ABMAFAAUABUAFAAUABQAFAAQAA4ADwAQABEAEgASABIAEgAQABAADgANAAwADgAPAA8A
DQAEAAEA///9/wAAAgAEAAYABwAIAAgABgAFAAMAAgAAAP/////+//3/+//6//r/+f/7
//7/AgAFAAIAAgACAAEAAAAAAAEA/f8CAAMAAwADAAAA/v/7//f/+v/9/wEABAADAAMA
BAAEAAIAAAACAAIAAgACAAIAAwD9//v/AQAIAA8AHQAtAD4AWQCBALEA6AAnAV8BhwGa
AY0BZAE1Af4AsABOAOb/ef8b/+z++P4i/0f/WP9n/3r/i/+a/6z/vP/J/9L/1//d/+L/
6P/t//D/9P/0//b/+P/5//j/+P/4//j/+f/6//3//v/8//3//f/+//3//P/7//r/+v/7
//v/+v/6//r/+//7//7//v///wIAAQAAAAAA//8AAP///////wAAAAABAAQAAwACAAIA
AQD//wAAAQABAAEAAAAAAAIAAwADAAMAAwAFAAUAAwADAAAAAgACAAIABAAEAAYACwAJ
AAkACQAIAAUABQAEAAUACAAJAAsADQAOAA8ADgANAA4ADwAQABAAEgAUABUAFwAVABUA
FQAVABcAGgAcABwAGwAaABoAGgAbABsAHQAZABoAGwAdAB4AHgAeAB0AHAAeAB4AHAAb
ABgAFAASABAADgAMAAsACwAKAAgABgAFAAIAAgD+//3//f/8//z//f/7//z//f/9//r/
+P/4//X/9f/1//T/9P/3//n/9//2//j/+P/4//f/9f/z//L/8v/z//X/9//4//X/9f/1
//f/9v/z//T/8//1//X/9f/1//b/9v/2//j/+P/4//j/+P/4//j/+P/5//f/9//3//f/
+P/4//n/+f/3//f/9//3//j/+v/7//3/+//7//v/+//7//v/+v/5//r//P/9//////8A
AAAAAAABAAMABAAEAAUABAAEAAQAAgACAAEAAQAFAAcACAAKAAcABwAGAAUAAgABAAEA
AAD+//////8AAAIAAwADAAMABQAFAAQABAAGAAUABAADAAIABAAEAAQAAgAAAP7//f/8
//r/+//7//n/9P/z//P/8//y//L/8v/y//X/9v/2//T/8v/x//H/8P/y//P/8//z//L/
8v/z//P/8f/w//D/7//w//D/8P/v/+//8P/y/+//8f/x//D/7//v//D/8P/v/+//7//w
//D/8//z//T/9P/y//D/8v/y//T/9P/0//X/9f/1//X/9v/7/wUAFQAmADkAUwB1AJoA
wwDvABEBHgEPAd4ApwBwADgA9v+q/1//Hf/2/uz+AP8h/z7/Vf9s/33/jv+e/7D/vf/G
/8//1//c/+D/5//s/+z/7v/w//L/8//z//T/9f/2//X/9P/1//T/9f/3//j/+v/5//j/
9//2//j/+f/5//j/+v/6//v/+//5//j/+P/6//z//P/9//3//P/7//v/+//7//r/+v/8
//z//P/9//3//f/+///////+//7///8CAAIAAQAAAP//AQABAP/////9/wAAAQACAAAA
/v/+/wEAAwADAAMAAgAEAAUABQAHAAUABQAGAAcABwAJAAkACQAKAAsADAAMAA4AEAAR
ABMAEwATABMAEwARABQAFgAWABYAFgAXABgAFwAXABkAFQAWABcAGQAaABkAGAAWABQA
FAAUABIAEQARAA4ADQAMAAwACgAJAAkACQAIAAcABwAEAAQAAAD//wAA/v/9//3/+//8
//3//f/6//j/+P/1//f/9//2//b/9//5//f/9v/2//b/9v/1//X/9f/2//j/9f/1//X/
9P/0//X/9v/5//f/9f/3//f/+f/5//n/+f/6//r/+v/8//n/+P/3//b/9//4//n/+//6
//n/+P/3//f/+P/6//v//f/9//3//f/8//z/+//7//v/+//7//v/+//7//r/+f/5//r/
+v/7//n/+v/6//r/+P/5//n/+P/4//j/+f/6//j/+P/3//f/+P/5//n/+v/6//v/+//7
//f/9//4//j/+P/5//n/+v/5//n/+P/3//n/+f/6//r//P/6//r//P/8//z//v8AAP//
AAAAAAEAAAAAAAAAAAAAAAAAAAAAAAMAAgADAAUABAADAAIAAQADAAQABAACAAEAAQAB
AAEA/v8BAP7///8AAAEAAgACAAIAAgAAAAAA/v/9//z/+//7//r/9//0//P/8//z//P/
9P/1//b/9f/2//b/9P/2//X/9f/0//T/9f/1//X/9P/0//X/9f/0//T/9f/1//L/8v/y
//H/8v/0//f/9f/1//X/9P/z//P/9P/0//P/9f/1//b/9v/2//X/9f/0//b/9P/2//b/
9P/0//T/9f/z//P/9f/4/wEADwAfAC4APwBXAHkAngDFAOsABwEKAe8AvAB/AE4AGgDY
/5D/T/8T/+7+7P4G/yP/Pv9V/2r/ff+S/6b/tv/D/8z/0f/X/9r/4P/n/+r/7v/w//L/
9P/1//T/9P/0//T/9v/2//j/+P/2//f/9//4//r/+v/6//r/+v/7//v/+v/6//r/+//7
//3//P/8//7//f/8//z/+//8//v/+//7//n/+P/4//r/+v/6//v/+//7//z//f/9//r/
+P/3//j/+f/5//n/+f/6//v/+v/7//r//P/8//z//v/8//z////9//3//f/8//z//f/9
/////////wAAAQAAAAEAAAD//wIAAwAEAAQAAwAEAAQABQAHAAcABwAHAAcACgAMAAwA
CwAKAAoACgAJAAkACwAHAAoACwANAA4AEAAQAA8ADgAQABAADgANAAsACAAHAAYABQAE
AAQABQAEAAIAAAD///7//v/6//n/+v/6//v//f/8//z//P/7//z/+v/6//f/9v/1//P/
8v/z//X/8//y//L/8v/y//H/8v/x//H/8v/z//X/9//4//X/9f/1//f/+f/3//n/+f/5
//n/+f/5//f/9v/1//b/9//4//n/+v/6//r/+v/7//v/+//7//v/+v/6//v/+//5//n/
+f/5//v//P/8//3//f/9//3//f/9//3//P/7//v//P/8//3//f/+//7//v/+///////+
//r/+P/3//b/+f/6//r/+//8//3//f/+//z/+//5//f/+P/5//v//P/8//3//f/+//7/
/////////////wAAAAD+//z//P/+/wAAAgAGAAoACgAKAAkACQAFAAQAAwACAAMABAAF
AAYABQACAAEAAQAHAAcACQAJAAgABwAGAAUABAAEAAQABAACAAAA/v/9//z/+//7//r/
9//1//X/9v/3//T/9P/0//T/9f/2//b/9P/y//H/8f/w//H/8//0//X/9P/0//X/9f/z
//L/8v/x//D/8P/w/+//8P/y//X/8//3//f/9v/1//T/9P/z//H/7//v//D/8P/0//X/
9//4//j/9v/4//j/9v/2//b/9//3//X/9f/6/wUAFQApAD4AVwB1AJkAxAD3ACUBQwFG
ASEB5ACrAHQAMADg/47/Rf8F/9j+1v74/hv/Ov9V/2r/e/+I/5r/sP/B/8j/zf/X/9z/
3v/j/+j/6v/p/+r/6//r/+7/8P/y//T/9P/0//b/9v/2//f/9//4//n/+v/7//z/+f/5
//j/9v/5//r//P/9//v/+v/6//z/+v/6//v/+//5//f/9v/1//b/9v/3//r//f/+/wAA
AQD//wAAAQABAP7//P/7//z////////////9//3/+//7//z/AAACAAQABAACAAIABQAC
AAEAAAD+//7//////wEABAAFAAcACQANAA8ADwAPAA8ADwAPAA4ADwAQABAAEQATABMA
EwATABEAFAAWABYAGQAaABwAHgAdABsAGwAVABcAFwAYABgAGwAcABwAHAAZABgAFQAT
ABMAEAAPAA4ACgAIAAcABwAJAAgABwAHAAQABAAAAP///P/6//n/+f/2//b/9v/1//b/
9P/0//H/8v/z//P/9P/3//n/9//2//T/8v/w/+3/7f/t/+7/8P/y//P/9P/0//L/8f/w
//H/9P/z//b/9//z//H/7//t//L/9P/2//r//P/8//z//P/6//r/+v/7//v/+//7//v/
9//2//b/9f/4//n/+v/7//v//P/8//3//P/7//r/+f/5//n/+P/3//f/+P/4//n/+f/6
//r/+v/9////AAAAAP///v/+//7//f/8//r/+f/3//f/9v/2//n/+//8//3/+f/5//r/
+v/8//3//f/+////AQACAAMAAQABAAIAAgABAP7//f/+//z//P/+/wAA/v/+//3//f/9
//7///8AAAAA/v/+/wAAAgD///7//f/8//z//P/8//r//f/8//z//P/5//n/+P/1//L/
8f/x//H/8v/y//L/8v/y//L/8f/u//D/7//v/+7/7v/v/+//7//s/+z/7f/t//D/8v/1
//f/8//y//H/7//x//L/9P/x//H/8f/w/+//7//w//D/7//v/+//8P/w//D/7//v/+7/
8f/w//P/9P/x//D/7//v/+//7//z//r/BQATACUAOABTAHkApwDaAA8BPwFVAUoBIwHs
ALcAeAAsANj/hP81//3+6v78/hz/Of9M/13/cP+B/5D/ov+y/73/wv/H/83/0v/Y/93/
4P/i/+T/5v/o/+n/5//o/+n/6v/s/+z/7v/u/+z/7f/t/+7/7P/s/+z/7P/u/+//7//u
/+3/7P/s/+v/7P/s/+3/8P/v/+7/7v/t/+3/7f/u/+//7f/s/+z/7v/r/+r/6v/p/+v/
7P/t/+3/6//q/+r/7P/v/+//7//v/+//7//t/+3/7P/u/+7/7v/w/+7/7v/x/+//7//v
/+7/8P/x//H/8//z//P/9P/1//X/9//3//f/+v/7//z//P/9//7//v///wEAAQABAAEA
AQAEAAYABgAEAAQABQAGAAkACQALAAcABwAHAAgACAALAAwADAAMAAwADAAKAAkACQAG
AAUABAAEAAIAAQABAP7//P/6//n/+v/6//b/9f/2//T/8//z//L/8v/y//H/8f/w//H/
7//t/+3/7P/s/+3/7//t/+z/7v/u/+7/7f/s/+v/6//s/+7/7//w//D/7v/t/+z/7f/t
/+v/7f/t/+3/7f/t/+3/7P/s/+z/7v/v//D/8f/y//D/8P/w//H/8//z//P/8//0//T/
9f/1//P/8//z//P/9P/2//f/+f/4//f/9v/1//f/9//2//X/9f/2//b/9//3//j/+P/4
//r/+//7//r/+//6//r/+v/7//z//P/9/wAAAQABAAIAAAABAAEAAQAAAAEAAwAEAAIA
AwADAAQAAwADAAIAAQABAAEAAgACAAIAAAAAAAIABAAEAAYACAAGAAQAAgACAAIAAgAG
AAYABgAEAAIAAAD///7//v///////f/6//n/+f/5//b/9v/2//b/+P/6//v/+v/6//n/
+f/4//r/+//7//v/+v/6//v/+//6//r/+//7//r/+v/6//n/+//8//7/+//7//v/+v/5
//n/+v/6//n/9//3//j/+P/6//v//f/+//3/+v/7//r//P/8//z//f/9//3//f/+/wEA
CwAZACYANwBNAGcAiACtANMA+QASAREB7gC1AH4ATAAUANL/i/9H/xL/9v74/hX/Nv9P
/2b/e/+O/6L/tP/D/87/1//d/+T/6P/t//D/8v/0//b/+P/5//r//P/+/wAA///+////
/v/+//////8AAAIAAgACAAIAAAABAAEAAAAAAAAAAQABAP///v/+/wAAAgACAAMAAwAC
AAEAAQABAP///v/+/wAAAAAAAAEAAQD//wAAAQABAAEAAAAAAAIAAQABAAEAAQADAAMA
AQABAAEABAAFAAYABQACAAEAAwAFAAUABQAEAAQABQAFAAcABQAFAAYABwALAA8AEQAT
ABEAEQARABAAEgAUABUAFwAVABUAFQAVABMAFgAYABgAGgAaABsAHAAcABsAHAAXABoA
GwAdAB4AIAAgAB8AHgAgACAAHgAdABwAGgAaABoAFgAUABMAEwATABIAEQARAA4ADgAK
AAkACQAIAAgACQAJAAoACwALAAgABgAGAAMABAAFAAUABgAFAAcABQAEAAUABgAHAAcA
BwAHAAgACgAKAAsADAAMAAkACQAJAAsACwAJAAsACwALAAsACwALAAwADAAMAA4ADQAM
AAsACgAMAAwADAANAA0ADQANAA0ADAAMAA0ADQANAA0ADQANAAsADAAMAA0ADwAPAA8A
DwAPAA8ADgANAAsADAAMAA0ADwAQABAAEAANAA0ADAAKAAwADAANAA4ADAAMAAsACwAK
AAsACwAMAA4ADwAPAA8ACwALAAwADAAMAA0ADQAOAA0ADQAMAAsACwALAAwADAAPAA4A
DwASABEAEAARABIAEgASABEAEQASABIAEgASABQAFAAUABQAFgAUABQAFQATABMAEwAT
ABMAFAAUABIAEgATABQAFQASABYAFgAWABYAFgAWABYAFgAUABQAEgARABAAEAARABEA
DwAIAAcABwAHAAcACAAJAAoACQAKAAoACAAIAAcABwAGAAgACQAJAAkABgAGAAcABwAG
AAYABwAHAAYABgAGAAUABQAGAAgABQAJAAkACAAHAAQABAADAAEAAgADAAUABgAGAAUA
BQAEAAQAAgAEAAQABgAGAAYABwALAAkACwAQABMAHQAvAEIAVwBtAI8AtADfAAkBKwE2
AR0B6ACrAHgARgAEALb/af8n//j+6P4C/yP/Pv9V/27/hf+Y/6z/vv/P/9r/4f/n/+z/
7v/z//j//P///wIABQAHAAQABAAEAAQABwAIAAsADAAKAAsACwAMAAwADAAMAAwADQAP
ABAAEAAPAA4ADgANAAsACgAKAAwADgAOAA8ADwAQAA8ADwAPABEAEAAQABIAEQAQABAA
DwAPABAAEQARABIAEgATABYAFQATABEADwAQABEAEAARAA8AEgATABQAEgAQABAAEwAV
ABUAFQAUABUAFwAYABsAHQAdAB4AHwAeAB8AHgAdAB8AIQAjACQAJwAoACgAKQApACkA
KQApACgAKgArACoAKAAoACkAKgAtAC0ALwArACwALQAvADAAMAAwAC8ALgAxADIAMQAx
ACwAKAAmACQAIAAeAB0AHQAfACAAIQAjAB4AHAAWABMAEwASABIAEwAWABgAGgAbABgA
FgAWABMAEwATABIAEgARABMAEQAQABAAEAAQAA8ADgANAA0ADgAOAA8AEAAQABIAEwAU
ABcAFAARABIAEQAUABUAFgAXABYAFgAWABgAGAAYABgAGAAZABoAGwAdABwAGwAaABkA
GgAaABsAGwAYABcAFgAVABYAGAAZABsAHQAfACEAIwAgAB0AGQAVABcAGAAYABkAGwAc
ABwAHAAaABsAGwAaABsAGgAaABoAFwAWABQAEwAUABUAFQAWABcAGQAaABsAGAAXABcA
FgAWABcAFwAYABgAGQAZABkAGwAbABwAHAAeABwAHAAeAB8AIAAjACYAIwAiACAAHwAd
ABwAGwAaABoAGgAaABoAGwAaABsAHQAjACMAIwAiACEAIAAfAB4AHgAcABoAFgAXABYA
FgAWABUAFQAUABEADwAPABAAEQAOAAwACgAIAAwADgAPAA4ADgANAA0ADAALAAsACgAJ
AAgACAAJAAkACAAIAAkACQAIAAgACAAHAAcACAAKAAcACAAHAAUAAwAGAAgACQAJAAkA
CQAKAAoACgAJAAkACAAGAAQABgAGAAcACAAJAAsADwANAAkABgALABkAKwBCAF8AhQC5
APAAKwFdAX0BjAF7AVABHwHqAJ4AQADc/33/Kf/4/vj+Hv9B/1r/b/98/4v/ov+0/77/
zf/U/9P/1//i/+z/8//2//j/+f/6//v/+//8//7/AAACAAAAAAACAAIA//////7//v8A
AAAAAAAAAP7///////7/AAAAAAEAAQD///7//v8AAP///v/+//3//f/9//7////7//j/
9v/2//f/+P/6//v//v8AAAIAAwD///7//v8AAAAA///+//3//f/9//v/+//6//z//P/8
//7//v8AAAUABwAHAAcABgAEAAUABQAHAAcABwAIAAkACQALAAsACwAKAAsADAAMAA0A
DgAOAA8AEQATABUAFwAWABgAGQAYABYAFgAXABgAGwAbAB0AGQAbABsAHAAcABwAHAAb
ABoAGQAYABUAEwATABAADwAOAAoACAAHAAcABgAEAAIAAQAAAAAA/P/7//r/+P/3//f/
9//4//n/+f/6//j/+P/1//X/9f/0//T/8//1//P/8v/w//D/8P/v/+//7//w//L/8P/x
//L/8v/u/+3/7P/t//D/7//y//P/8f/x//H/8f/w//D/8P/y//L/8v/y//L/8P/w//D/
8f/y//P/9P/1//T/9P/1//X/8//z//P/8//1//b/9v/3//f/9//3//f/+P/5//n/+f/3
//j/+P/5//n/+v/6//r/+//9//7//v/9//z//P/8//7//v/9//3//P/9//3//v/6//3/
AQABAAAAAgACAAIAAgACAAIAAgAAAAQABAAFAAYACAAJAAkABwADAAMABAAFAAMAAgAB
AAAA//8AAAAA/v8AAP/////+//z//f/9//3//P/8//3//f/8//z//f/9//z//P/8//v/
/f/+/wAA/f/8//v/+f/3//n/+v/6//n/+v/7//3//v/9//3//v/+/////v8BAAIAAAAA
AAAAAQABAAEAAwAMABcAIwAvAEIAWQB7AKMA0AD/ACcBPwEyAQkB1gChAGYAIADW/4z/
Sf8Z/wL/DP8w/1P/av97/47/n/+u/7z/zP/X/9z/4f/p/+7/9P/5//z/AAD//wAAAQAB
AP//AAABAAIAAgACAAQABAADAAMAAgACAAMABAAFAAYABQAFAAQAAgACAAIAAwADAAQA
BAAFAAgABwAGAAYABQAFAAUABgAHAAUABAAEAAYABAAEAAUABQAFAAYABwAHAAcABgAG
AAgACwALAAsACwANAA0ACwALAAkADAANAA4ADwAOAA8AEwARABEAEQAQAA4ADwAPABEA
EAAPAA8ADwAPABEAEQARABQAFQAWABYAFgAWABUAFQAWABcAGAAZABsAHgAgACAAIAAg
ACEAIgAlACQAJAAkACQAJAAkACQAJAAiACQAIgAhACAAHQAdABwAGQAVABUAFgAXABQA
FAAUABQAEgASABEADgAQAA8ADwAOAAsACwAKAAkACgAKAAsACwAIAAgACQAJAAoACgAK
AAkACAAIAAkABQAFAAUABAADAAQABgAHAAcABwAHAAgACAAJAAkACgAKAAwACgAMAAwA
DgAOAA4ADwARABEADwAQAA8AEwAhADYATQBpAIkArgDbAA0BMwE+AS8BBgG5AGQAGADO
/3b/Jf/p/tD+0v7w/hf/Ov9b/3z/m/+8/9T/4v/p//L/+f/9/wQACAAJAAoADgAPABAA
EQARABEAEgATABQAFAAUABYAFgAUABUAFQAWABgAGAAYABgAFgAXABcAFgAXABgAGgAb
ABkAGAAYABoAGAAYABkAGQAYABcAFwAXABUAFAAUABYAFwAYABoAGwAbABwAHQAdAB0A
HAAcAB4AIQAhACEAIQAhACEAHwAfACAAJAAmACgAKAAmACYAKQArACsAKwAqAC0ALwAw
ADMANQA1ADYANwA6AD0APgA/AEAAQQBCAEIARABGAEcASQBMAE0ATgBPAE0AUABSAFIA
UQBQAFAAUABPAE0ATQBHAEQAQQA/ADwAPAA6ADcANAAyADAALAApACUAIgAhACAAHgAc
ABsAGwAZABgAFwAXABgAGAAUABMAFAASABEAEQARABIAEwATABQAEgASAA8ADwAPAA4A
DgARABMAEQAQABAAEAAQAA8AEQARABIAFAATABMAEwASABMAEwATABUAFwAVABcAFwAW
ABUAFAATABUAFgAXABoAGAAYABgAGAAXABYAFQAVABYAFwAYABkAFgAWABcAFwAXABcA
FwAXABcAGAAYABkAFwAXABcAFwAXABcAFgAVABUAFgAWABcAFwAYABgAGAAWABcAFwAW
ABcAFgAWABYAGAAYABcAFwAXABcAFgAWABgAGQAZABkAFwAXABgAGAAWABcAFwAYABoA
GwAbABsAGQAZABoAGgAaABgAGAAaABoAGgAcAB4AGgAaABkAGQAZABoAGwAcABoAGgAa
ABoAHQAcAB0AHwAfAB8AHwAfACEAIgAiACAAIgAjACQAJQAlACUAJQAmACsAKgArACsA
KwAtAC0AKwAsACsALAAuADAALwAvAC8ALgAtAC0ALAAtAC0ALQAtAC4ALQAsACwALQAt
ACwALAAsACwALAAsACwALAAqACsAKgAqACoAKgArACsAKQAiACEAIQAhACEAIgAjACQA
IwAkACQAIgAkACMAIwAiACQAJQAlACUAJAAkACUAJQAiACIAIwAjACQAJAAkACMAIwAk
ACYAIwAkACMAIQAfACAAIgAjACMAJQAlACYAJgAlACUAJgAmACYAJAAmACYAJgAmACYA
JwAhACEAJQAsADcARQBVAGoAgwCnAM0A+AAnAVEBZQFgATsBBgHXAKgAZgAYAMj/ef85
/xz/Kv9K/2X/ev+P/6L/sf++/87/4v/x//r///8FAAwAEAATABgAHAAeACAAIgAjACUA
JgAnACgAKAAoACoAKgAqACsAKwAsACsAKgApACgAKAApACkAKAAmACYAJwAnACgAKAAp
ACwALQAuADAAMQAuAC0ALQAtAC8ALgAuADAALgAuAC8ALwAvADAAMQAxAC8ALgAuADAA
LwAvAC8ALwAxADEALwAvAC8AMgAzADQANgA0ADQANwA3ADcANwA2ADcAOQA6AD0APwA/
AEAAQQBBAEEAPwA9ADwAPQA+AD4AQQBCAEIAQwBBAD8APQA7AD0AQgBGAEgASgBKAEsA
TABMAEsATABHAEcARwBIAEgASABIAEcARgBJAEwATQBPAE0ASgBJAEgASABGAEUARQBD
AEIAQQBBAEQARgBEAEUARgBGAEcASQBHAEYARQBDAEQAQgBCAD8AQABBAEEAQgBFAEcA
RQBEAEUARgBHAEcARQBDAEIAQgBEAEUARgBGAEUARQBFAEcASABHAEoASwBLAEsASwBL
AEoASgBKAEwATQBOAE8AUABSAFIAUgBTAFEAUQBRAFEATgBOAE8ATwBPAE8ATwBPAFAA
UgBTAFUAUwBTAFMAUwBTAFMAUgBRAFMAVABUAFUAUwBSAFAATgBRAFMAVABUAFQAVABV
AFYAVQBUAFIAUQBQAFEAUQBSAE8ATwBOAE0ATgBPAFEAUgBRAFEAUABQAFIAUwBTAFMA
VQBVAFYAVgBTAFAATwBQAFIAUgBUAFYAVgBWAFUAVQBUAFQAVABUAFcAWABZAFoAVwBU
AFMAUwBVAFUAVQBVAFcAWABYAFYAVwBXAFcAVwBZAFkAWQBaAFoAWABYAFcAVgBZAFoA
WQBdAA==
         </WaveFormData>
      </LeadData>
      <LeadData>
         <LeadByteCountTotal>10000</LeadByteCountTotal>
         <LeadTimeOffset>0</LeadTimeOffset>
         <LeadSampleCountTotal>5000</LeadSampleCountTotal>
         <LeadAmplitudeUnitsPerBit>4.88</LeadAmplitudeUnitsPerBit>
         <LeadAmplitudeUnits>��V</LeadAmplitudeUnits>
         <LeadHighLimit>2147483647</LeadHighLimit>
         <LeadLowLimit>268435456</LeadLowLimit>
         <LeadID>V6</LeadID>
         <LeadOffsetFirstSample>0</LeadOffsetFirstSample>
         <FirstSampleBaseline>0</FirstSampleBaseline>
         <LeadSampleSize>2</LeadSampleSize>
         <LeadOff>FALSE</LeadOff>
         <BaselineSway>FALSE</BaselineSway>
         <ExcessiveACNoise>FALSE</ExcessiveACNoise>
         <MuscleNoise>FALSE</MuscleNoise>
         <LeadDataCRC32>3581150059</LeadDataCRC32>
         <WaveFormData>
+v/6//r/+v/4//j/+P/4//r/+v/6//r/+P/4//j/+P/2//b/9v/2//j/+P/4//j/9v/2
//b/9v/2//b/9v/2//b/9v/2//b/+P/4//j/+P/6//r/+v/6//r/+v/6//r//P/8//z/
/P/+//7//v/+////AAABAAIAAwAEAAUABgAIAAgACAAIAAkACgALAAwADAAMAAwADAAO
AA4ADgAOAA4ADgAOAA4ADQAMAAsACgAKAAoACgAKAAcABgAFAAQAAQAAAP///v/8//z/
/P/8//n/+P/3//b/9v/2//b/9v/0//T/9P/0//L/8v/y//L/8v/y//L/8v/w//D/8P/w
//L/8v/y//L/8f/w/+//7v/w//D/8P/w/+7/7v/u/+7/7P/s/+z/7P/t/+7/7//w//D/
8P/w//D/7v/u/+7/7v/s/+z/7P/s/+z/7P/s/+z/7P/s/+z/7P/s/+z/7P/s/+z/7P/s
/+z/7v/u/+7/7v/r/+r/6f/o/+j/6P/o/+j/6P/o/+j/6P/q/+r/6v/q/+r/6v/q/+r/
6P/o/+j/6P/r/+z/7f/u//D/8P/w//D/8P/w//D/8P/y//L/8v/y//D/8P/w//D/8f/y
//P/9P/0//T/9P/0//b/9v/2//b/9P/0//T/9P/y//L/8v/y//P/9P/0//X/9P/z//H/
7//t/+z/7P/s/+r/5//o/+n/5//l/+X/5v/p/+n/6v/q/+n/6P/o/+j/5//n/+f/6f/q
/+r/6//s/+z/6v/s/+z/7v/u/+7/7v/t/+3/7v/u/+//7//v/+7/7f/t/+3/7f/r/+v/
6//t/+7/7//w//H/7//v/+//7//w//H/8v/0//P/8//y//L/9P/2//7/CwAaAC8ARgBk
AIQApADCANkA6QDkAMUAkABaACcA8//C/5L/Z/9F/zT/OP9Q/2T/cP+C/5P/nf+q/7r/
xf/K/8z/1P/d/+D/4//p/+n/7P/s/+7/7//v//D/8v/y/+//7//w//D/8v/z//P/8//x
//D/7//u/+7/7f/t/+z/6//q/+z/6//r/+v/7P/t//D/8v/z//X/9P/z//H/7//v/+7/
7v/u/+//7//w//H/7v/t/+z/7P/t/+7/7//w/+//7P/q/+n/6//r/+v/6//u//H/8v/z
/+//7v/t/+z/7//x//L/8//x//H/8f/x//D/8P/x//L/8f/x//L/9P/z//P/8v/x//b/
+f/9/wAA//////////8DAAMABAAGAAUAAwABAP7///8CAAMABAAFAAcACAAKAAoACQAG
AAUAAQABAAEAAQAAAPv/+f/4//b/9f/y//L/9v/4//v//v/7//n/9//0/+7/6//p/+X/
6P/p/+r/6v/s/+z/6//r/+n/5//m/+X/4//j/+P/5P/m/+b/5v/m/+X/5f/k/+P/5P/m
/+j/6v/q/+v/7f/v/+z/6//s/+v/6//s/+3/7v/s/+z/7P/t/+3/7v/u/+7/8f/x//H/
8f/z//P/8//z//H/8f/x//L/9P/0//T/8//y//L/8f/x//T/9v/3//j/9//2//P/8f/x
//L/8//z//X/+P/6//z/+f/3//T/8P/u/+7/7v/u//H/8v/y//P/8f/y//L/8v/z//T/
9f/2//P/8//z//P/+f/7//7/AAD9//3//P/7//r/+P/3//b/9//3//b/9f/0//T/9v/5
//z//P/7//r//P/9//3//P/4//j/+f/6//v//P/6//n/+f/5//f/9v/1//P/9P/2//j/
9//v/+3/6//p/+v/7f/w//P/8//0//T/8//v/+7/7f/r/+n/6f/r/+v/6v/q/+r/6v/q
/+7/8P/y//D/8P/w/+//7f/u/+7/7//y//P/8//z//D/7//u/+3/7v/v//L/8//1//X/
9f/1//X/9f/1//X/9f/1//b/9//z//L/9v/6//z/BAARACAANQBUAHYAngDGAOoACQEj
ASIBDwHuAMIAiQBNAA4AxP+D/1f/Uv9w/4j/iv+O/5z/qf+1/8L/zv/V/9r/3v/i/+f/
6v/t/+//8//y//L/9P/1//T/9P/1//T/9P/1//f/+P/2//f/9//3//b/9v/2//b/+P/3
//f/9v/2//b/+f/5//v/+//8//3/+//8//z//f/7//v/+v/5//v//P/+/wAAAAD/////
///+//3//P/8//z//P/8//z//f/8//z//f////////////7////+//3//v8AAAIABAAC
AAMAAwADAAEAAQABAAEAAwAEAAYACAAJAAkACgAMAA4ADwAPAA8AEgATABUAFgAVABUA
FQAVABUAFQAWABgAGAAXABYAFAAWABgAGAAYABkAGwAcAB4AHgAdABoAGQAWABcAGAAZ
ABYAEQAPAA4ADgANAAoACgAJAAgACAAIAAcABQADAAAA/////wAA//8BAAEAAQAAAP7/
/v/9//3/+v/5//n/+f/6//v//P/+//z//P/8//z/+f/5//j/9//4//r//P/+//v/+//8
//3//P/7//z/+//7//z//f/+////AAABAAMAAwAEAAQABAADAAMAAwADAAMAAwADAAMA
BAAFAAYACAAGAAYABgAFAAcACAAIAAkACQAKAAoACgAKAAoACAAHAAgACgAMAA0ACwAM
AAwADAAOAA8ADwAOAA4ADgAOAA4ADAAMAAsACwAOABAAEQASABEAEAAPAA4ADQANAA0A
DQANAA0ADgAOABAAEQARABEAEwAUABIAFAAUABMAEgARABAAEgARABEAEQAPAA4ADQAL
AAwADAAMAAkABQAFAAUABQABAAEAAgADAAUABgAGAAUAAgACAAIAAQADAAMABQAFAAQA
BAAEAAQAAAACAAIAAgACAAIAAgABAAEAAgACAAMAAwADAAIAAQABAAEAAQABAAEAAQAD
AAMABAAFAAYABwAGAAUABAADAAUABQAGAAcABwAGAAYABgAIABAAGwAmADcASABiAH4A
mACyAMcA1QDSALsAlgBsAD8AEwDk/7T/jf9z/2b/bv+C/5L/nv+o/7P/wf/O/9j/3//m
/+z/8v/1//b//f8BAAEAAgACAAQABQADAAQABgAGAAMAAwAEAAQABgAHAAcABwAGAAYA
BgAGAAgABwAHAAYACAAIAAsACwAIAAcABwAHAAgACgALAA0ACwALAAoACQAJAAgACAAI
AAkACQAKAAsACwALAAsADAAMAAwADAAMAA4ADAALAAsACwALAAsACwALAA0ADQANAAoA
CgAKAAoADAANAA0ADQANAA0ADQANAAwADAANAA4ADwAPABAAEgASABMAEwATABUAFwAa
ABwAHQAdAB0AHQAdAB0AHgAgACEAIQAhACAAIgAkACQAJAAmACcAJwAoACgAJwAkACMA
HwAfAB8AHwAfABsAGgAaABkAGQAXABgAGQAYABgAGAAVABMAEQAOAA4ADQANAAsADQAN
AA0ADAALAAoACAAHAAgABwAHAAcABwAHAAcACAAGAAYABgAGAAYABwAHAAcABAAEAAQA
BAAEAAUABwAJAAgABwAIAAcACAAIAAgACAAKAAoACgALAAoACgAJAAgACQAJAAkACQAI
AAcABgAFAAcABwAHAAgACQAKAAsACwAKAAoACQAJAAkACgAKAAoACgAKAAgABwAJAAoA
CwALAAkACgAKAAoACAAJAAkACAAKAAoACgAKAAgACAAHAAcACQAKAAoACgAKAAoACgAK
AAgABwAGAAUABwAHAAgACAAHAAcABgAFAAcABgAGAAYABgAHAAcABwAGAAYACAALAAwA
DAALAAoACgALAAsACgAKAAoACgAKAAsADAAMAA0ADAALAAoACAAJAAwADQANAAwADAAM
AAwACwAMAAoACwAMAA0ADgAOAA0ADQANAAsACgAJAAcABAAEAAQAAQD///////////7/
//8BAAMAAQACAAIAAQAAAAAAAAD//wEAAQADAAMAAAAAAAAAAAAAAAIAAgACAAAAAAAA
AP//AQACAAIAAwABAAEAAAD//wEAAQABAAEAAQABAAMAAwADAAMAAwADAAMAAwADAAMA
AgABAAEAAQD///7/AAACAAgAEgAdACgANwBIAGQAgACYALAAwwDJAMAAowB0AEQAFwDp
/7z/lP9v/1X/UP9e/3T/gv+O/5r/p/+1/8T/0P/Z/+D/5P/o/+n/7P/v//P/9f/4//j/
+v/7//r/+v/7//r/9//3//j/+P/4//n/+f/5//r/+v/6//r/+v/5//n/+P/2//b/+f/5
//r/+f/5//n/9//4//j/+f/7//v/+v/5//f/9v/2//b/+f/5//r/+//5//n/+f/6//f/
9v/1//T/9v/0//P/8//z//P/8//z//L/8//y//H/8P/w//D/8P/w//H/8f/x//H/8f/x
//H/8v/y//P/9P/0//P/8//0//X/9//4//n/+f/5//r/+v/9//3//f/9//////8AAAIA
AgABAAAA/v8AAAIAAgACAAMABQAGAAgABwAFAAEA///9//3//f/9//v/9//2//b/9f/1
//P/9P/w/+7/7f/s/+z/6//q/+j/6P/p/+v/6//q/+n/6P/m/+j/6P/n/+f/5P/j/+P/
4//h/+H/4f/i/9//3v/d/9z/3v/f/9//3//h/+L/4//k/+L/4f/h/+H/4f/h/+P/4//i
/+L/4v/i/+H/4P/f/9//4f/i/+L/4v/j/+P/4//j/+H/4f/h/+H/4//j/+P/5P/i/+L/
4v/h/+L/5P/l/+f/5f/m/+b/5v/o/+j/5v/l/+P/5P/l/+X/4//k/+T/5P/k/+X/5f/k
/+H/4P/f/97/3//g/+D/4f/j/+T/5P/k/+H/4P/f/97/3v/f/+D/4f/j/+P/5P/k/+T/
5f/l/+X/5f/k/+T/5P/h/+H/4P/f/+D/4v/m/+v/7v/u/+3/7P/r/+v/6v/o/+j/6P/o
/+j/5//m/+T/4//r/+3/7//w//D/7v/u/+7/7v/s/+v/6//r/+r/6P/m/+P/4v/i/+L/
3//e/9//4P/h/93/3f/e/9//3//g/+D/3//d/9z/2//Z/9r/2//e/9//3//g/+H/4v/f
/+D/3//e/9z/3P/c/9v/3P/e/9//4f/j/+P/4v/h/9//3//f/9//3v/d/97/3f/g/+H/
4v/j/+P/4//j/+P/4//j/+T/5f/j/+L/4P/i/+z/+P8JABwAMwBOAGwAjACuAMoA3wDl
AM4AowB0AEAABwDR/6D/dP9L/yn/Iv84/1L/YP9w/37/if+T/6D/sP+7/77/wP/K/83/
zP/R/9X/1f/U/9T/1v/X/9n/2v/c/9z/3f/d/97/3v/g/+H/4f/h/+P/5P/l/+b/5f/j
/+L/4P/e/97/4f/h/+L/4f/h/+H/3//g/+D/4f/g/9//3f/b/9z/3P/d/97/4v/j/+X/
5//m/+X/5P/k/+P/4v/h/+D/4f/g/+D/4f/f/9//3//f/+L/5f/m/+f/5v/m/+b/5v/k
/+X/5f/l/+L/4f/g/9//4//k/+b/6P/s/+3/7//y//D/8f/x//H/7//v//D/8P/z//P/
8//z//P/8//0//b/+f/7//3//v/9//7//f/8//v/+//6//r//v////7////5//n/+f/5
//r/9//3//j/9f/z/+//7v/u/+7/7//w/+//7f/r/+j/6P/n/+f/5f/j/+P/4//i/+T/
5P/j/+P/5P/j/+P/4//l/+X/5f/m/+b/5v/m/+b/6P/p/+n/6f/r/+z/7f/u/+v/6//s
/+3/7v/v//L/8//w/+7/7P/q/+z/7v/w//P/9v/4//n/+v/4//f/9v/1//P/8//z//P/
8v/x//D/8P/y//T/9v/3//n/+v/6//v/+v/6//n/+P/6//r/+P/3//n/+v/7//v/+f/6
//r/+v/9/wEABAAGAAgACAAIAAgABwAGAAQAAwACAAIAAQAAAAQABgAIAAoABwAHAAcA
BwAJAAkACgAKAAsADQAOAA8AEQAQABAAEAAOAA0ACwAJAAgACAAKAA0ADgAOAA0ADAAO
AA8ADwAOAA4ADAAOABIAFAARABAADwAOAA4ADQANAA0ADgAOAA4ADQAJAAgABwADAAEA
AQABAAEAAAABAAMABQACAAIAAQD//wAAAAAAAP///////wEAAQD+//7//v/+//7/AgAE
AAYABQAEAAMAAQADAAQABAAFAAMAAwACAAEAAwADAAMAAwADAAMABQAFAAMAAwADAAMA
BQAFAAUABQADAAMABAAFAAMABAAGAAwAFAAeACsAOgBPAGoAjACwANAA7gABAQMB8gDP
AKYAdgBDABEA3P+o/3//af9w/4b/lP+Y/6L/sP+9/8n/1P/g/+n/6v/u//T/9//6//3/
//8BAAIAAgAEAAUABQAGAAgACAAJAAkACgAKAAoACwALAAsACwAKAAkACAAKAAkACQAI
AAgACAALAAsACwALAAwADQAMAAwACwALAAsACwAKAAkACQAIAAgACAAIAAcABwAHAAkA
CQAJAAoACgAKAAoACgALAAoACgALAAkACQAJAAkABQAFAAMAAQACAAIAAgACAAAAAQAB
AAEAAQABAAEAAQACAAIAAwAEAAUABQAGAAgACgALAAsACwAKAAsADQAOAA8ADwAPAA8A
EQARABIAFAAVABUAFQAUABUAGAAZABoAGQAZABgAGAAdAB0AGwAbABgAGQAaABsAGgAV
ABMAEgASABEADgAOAAsACgAKAAoACAAHAAYABAAEAAMAAwABAAEAAQABAAAAAQACAAIA
AwABAP///v/9//3//f/9//7//P/8//z//P/6//v/+//7//v//P/9//7//P/7//v/+//7
//v//f/9//z//P/8//z//P/8//z//f///wAAAAAAAP////////////////////8BAAEA
AQACAAAAAAAAAP//AAACAAMABQACAAIAAQAAAAIAAgAAAP///f/+///////9//7//v/+
////AQACAAIAAgACAAIAAgAEAAQAAwADAAUABgAGAAYABgAGAAYABgAHAAcABwAHAAcA
BwAIAAgABgAHAAcABwAHAAYABgAGAAcABwAGAAUABQAGAAkADQAKAAgABgAGAAYABgAH
AAcACAAJAAcABgAFAAMAAgACAAIA///7//v/+//7//f/9//4//n/+//8//z/+//4//j/
+P/3//f/9//5//n/+P/4//j/+P/4//r/+v/6//r/+v/6//n/+f/6//r/+//5//n/+P/3
//n/+f/5//n/+P/3//j/9//5//n/+f/5//f/9//3//f/+f/5//r/+//5//j/+P/4//z/
AgANABYAIwA0AEgAYgB+AJYAqwC/AMQAswCSAGgAOwANAOL/tv+N/23/WP9W/2b/fP+I
/5L/n/+t/7z/yP/R/9r/4P/k/+n/7P/v//H/8f/0//T/9v/3//f/+P/6//r/+f/5//r/
+v/6//v/+//7//7//v/+//7//v/9//3//P/6//r//f/9//z/+//7//v/+//8//z//f/9
//3//P/7//v/+v/6//r/+//7//z//f/9//3//f/+//7//v/+//7//P/6//n/+f/7//v/
+//7//v//f/9//3/+v/6//r/+v/7//3//v///////////////v/+////AAAEAAUABwAK
AAgABwAFAAMABQAHAAoADAALAAsACwALAAsACwAMAA4AEQARABEAEAAOABAAEAAQABEA
EwAUABYAFwAXABUAFQATABMAEwATABUAEQAQABAADgANAAoACgAJAAgACAAIAAYABQAE
AAIAAgABAAEA//8AAAEAAgACAAAAAAD/////AAD////////9//3//f/+//7//v/+//7/
/v////////8AAAAAAAAAAP3//f/+/////f/9///////+//7//v/+/wAAAAAAAAEAAAAA
AP///v///////////wEAAQABAAEAAQABAAEAAgACAAIAAgABAP//AAAAAAEAAwAEAAQA
BAAEAAQAAgABAAEAAgADAAMABQAGAAYABgAFAAUABAACAAQABAAEAAQABAAEAAMAAwAB
AAIAAgACAAMABAAFAAYAAwADAAMAAwADAAMABAAEAAIAAwADAAMABQAEAAQABAAGAAcA
BwAHAAYABgAIAAsACgAKAAkACAAKAAsACwAKAAsADAANAA4AEAAQAA8ADwAPAA8ADwAO
AA4AEAAQAA8AEAAQABAAEAANABAAEAAQABAAEAAQAA8ADwAPAA0ADAALAAkACgAKAAoA
BwABAAEAAQABAAEAAQACAAMAAQACAAIAAQAAAAAAAAD//wEAAQADAAMAAAAAAAAAAAD+
/wAAAAAAAAAAAAAAAP///f/+//7///8AAAEAAQABAP7//f/8//v/+//7//3//f/9//3/
/f/9//3//f/9//3//////wAAAQADAAIABAAGAAgAEgAfAC4APwBUAG4AjgCsAMoA4QDr
AOAAvQCMAFoAKwD5/8j/mP9z/1H/RP9U/2z/ev+C/5D/of+v/7z/yv/X/97/5P/o/+v/
7P/v//P/9f/3//j/+//9//v/+v/6//j/+v/7//3//v/9//3//P/7//z//P/8//z/////
/wAAAAD9//z//v/9//r/+f/5//n/+v/8//3///8BAAEAAAD//wEAAAAAAAAA/v/9//3/
/f/8//v/+v/6//z//P/8//z/+v/4//f/9//5//n/+f/5//b/9//2//X/9P/0//T/9P/2
//f/9//3//f/9//3//f/+v/6//v//P/8//v/+//8//7/////////AAABAAMABAAEAAMA
AgABAAEAAQACAAQAAwADAAMAAgAFAAgACQAKAAwADQANAA4AEAAPAAwACwAJAAsADQAP
AA4ACQAHAAYAAgABAP7//v8AAAAAAQACAAAA/f/6//b/9P/z//P/8f/0//X/9v/2//j/
+P/3//f/9f/z//L/8f/v/+//7//w/+7/7v/u/+7/7f/t/+z/6//r/+z/7f/u/+//7//w
//H/7v/t/+7/7f/t/+7/7//w//D/8P/w//H/7//w//D/8P/z//X/9//5//n/+f/5//n/
9//3//f/+P/2//T/8v/v//D/8v/z//X/9//6//z//v/7//r/9//1//P/9P/1//X/9//4
//j/+P/2//f/9//2//X/9P/z//L/8v/y//H/8f/z//T/9P/0//f/+P/5//r/+P/3//b/
9f/1//X/9v/2//b/9//3//f/9//2//b/9v/4//n/+f/5//v//P///wMAAQAAAP7//P/7
//v/+v/4//r/+v/6//r/+//8//z//f8DAAMAAwAEAAMAAgABAAAA/f/7//r/+f/5//j/
9//1//T/9P/0//H/7v/v//D/8f/s/+v/6//r/+z/7v/v/+//8P/w//D/7//s/+v/7P/r
/+z/7P/s/+z/6P/q/+r/6v/s/+z/7P/r/+3/7v/u/+//7v/t/+v/6f/s/+3/7v/v//H/
8f/z//P/8P/v/+7/7f/t/+3/7f/t/+7/7//x//P/9f/0//D/7P/u//j/AwAUAC0ATgB2
AKAAwgDeAPUACQEIAe8AzgCiAG0AMQDw/7L/e/9R/0j/Xv92/4D/hv+M/5n/rf+4/7z/
x//M/8j/zP/V/97/4//l/+X/5v/m/+j/6f/r/+z/7v/u/+//7//w//D/8P/x//H/8f/y
//L/8v/y//L/8f/x//D/8//0//j/+f/3//X/9P/z//L/8v/x//H/9P/1//X/9f/z//D/
7v/s/+//8f/0//f/+f/5//n/+v/5//j/9//2//j/9v/1//X/9f/1//X/9f/z//X/9f/1
//b/+P/6//z//P/9//3//f////////////7//v///wAA/////wAAAgACAAMAAwADAAQA
BQAHAAgACgALAAwADQAPAA8AEAASABMAEwATABIAFQAYABkAGgAaABsAGwAcAB4AHQAa
ABkAFwAXABcAFwAZABUAFAAUABAADwAMAAwADgAOAA8AEAAUABUAFgAWABIAEQARAA8A
EAARABIAEgAUABQAEwATABAADwAPAA8AEQARABEAEgARABAADwAOAAwADQANAA0ADAAM
AAwADAAJAAkACgALAA0ADQAPAA8ADAAMAAwADAAMAAwADAANAA0ADgAOAA4ADgANAAwA
CwAMAA0ADgAPAA8ADwAPABAADgAOAA4ADQAPABAAEAARABEAEgASABIAEwAUABMAEwAR
ABIAEwATABUAFgAWABYAFgAXABcAFgAUABQAFAAUABUAFgAWABcAFQAWABYAFgAUABgA
GgAYABYAFwAYABkAGgAYABcAFwAXABkAGgAbABsAGwAcAB0AGwAUABMAEgARAAwACwAL
AAsACgAKAAkABwAGAAYABgAFAAUABQAHAAcACAAIAAgACAAEAAYABgAGAAYABgAGAAUA
BQAGAAYABwAGAAUAAwABAAMAAwADAAMABQAFAAcABwAGAAUABAADAAUABQAFAAUABQAF
AAYABwAFAAYACAAMABYAHgAlADIAQwBcAHwAmAC0ANAA4wDjANIAtQCOAF4ALwABANT/
qv+J/3H/cP+G/5r/ov+q/7j/xf/R/9z/5P/t//D/8v/2//v//v8BAAMABwAFAAQABQAF
AAUABgAIAAgACQAJAAoACgAJAAkACAAHAAoACgAKAAoACgAJAAkACAAIAAgACwALAAsA
CwAMAA0ADAAMAAsACwALAAsACgAJAAsACgAKAAoACQAJAAoACwALAAsACwAMAAwADAAM
AAwADwAOAA4ADwAPAA8ADwAPAA8AEQARABEAEgASABIAEgARABEAEAAPAA8ADwAPAA8A
DQAMAAwADAAPAA8AEAASABIAEwATABMAEgATABUAFgAZABkAGQAZAB0AHQAeACAAIwAj
ACMAIgAmACQAJgAmACYAJgAmACUAJQAlACcAJgAlACMAIQAgAB8AGwAXABcAFwAXABQA
EwATABMAEAAQAA8ADQAMAAwADAALAAkABwAHAAUABAAEAAQABAABAAIAAQAAAAIAAgAC
AAEA/v/+//3//f/7//v/+v/5//v/+//7//v/+f/5//v/+//7//v/+//7//v/+//7//v/
+//7//z//f8BAAAA/v/+//7/AgALABoAKwBAAFgAdACUALQAzQDZANoAyQCcAFwAIwDv
/7r/gv9b/0n/SP9W/2j/dv+E/5b/rf/F/9b/3v/l/+z/8P/y//X/+P/3//f/+//6//r/
/P/9//v//P/+//7//f/9//7//v/+/////////wIAAgACAAIAAgABAAEAAAAAAAAAAwAD
AAAA/////////f/+//7//////////v/9//3//P/8//z//v///wEAAwADAAMAAwAEAAYA
BgAGAAYABwAGAAYABwAJAAkACQAJAAsADQANAA0ADgAOAA4ADgAOAA8ADwAPABEAEwAV
ABcAGAAYABkAGgAeAB8AIQAkACIAIwAjACMAJQAnACoALAAvAC8ALwAvAC8ALwAwADIA
MgAxADAALgAtAC4ALQAsACgAJwAlACQAJQAjAB8AHQAXABcAFwAXABUAEQAQABAADgAN
AAoACgAJAAgACAAIAAgABwAGAAQAAAD//////f/9//3//f/8//7//v/9//3//P/7//v/
+//9//3//f/+//3//P/7//r/+//9//7////+//7//v/+//3//f/+/////f/9///////9
//z/+//6//z//P/8//3/+//8//z//P/8//v/+v/5//v/+//7//v/+//7//v//P/8//z/
/P/7//n/+v/6//v/+v/6//n/+P/6//r/+P/3//f/+P/5//n/+f/6//r/+v/4//n/+f/4
//j/+P/4//j/+v/6//n/+f/4//j/9//2//j/+P/4//j/9//3//f/9//4//f/9//2//j/
+f/5//n/+f/4//j/+P/3//f/9v/1//f/+P/7/////v/8//n/9v/3//n/+v/6//j/+P/4
//j/+f/6//r/+//7//v/+//6//r//P/8//v/+//8//3//v/+//7//v/+////AAABAAMA
AQABAP7//v///wAAAQADAAIAAgACAAIAAQABAAIAAwAEAAQABAAEAAYABgAEAAQABAAE
AAQAAgACAAIAAgACAAEAAQABAAEAAAD///3//v/+//7/+//1//X/9f/1//T/9f/3//n/
+P/4//f/9f/2//b/9v/1//X/9f/3//f/9v/2//b/9v/y//T/9P/0//T/9P/0//P/9f/2
//b/9//1//X/9P/z//X/9f/1//X/9//3//n/+f/3//f/9//3//n/+f/5//n/+f/5//r/
+//1//T/9v/8/wQADgAZACwAQwBiAIIAogDEAN4A8QDzAN4AtwCMAF4AKwD1/8D/jP9j
/03/UP9m/3b/gP+K/5j/o/+v/7r/xv/P/9b/2v/e/+P/5P/n/+v/7//w//D/8v/z//P/
9P/2//b/9f/1//b/9v/2//f/9//3//f/9v/1//T/9P/z//P/8v/w//D/8//z//P/8//0
//X/+P/6//v//f/8//v/+f/3//n/+P/4//j/+P/3//f/9//1//X/9f/2//T/9P/0//T/
9P/y//H/8f/z//P/8//z//H/8//z//P/8//0//X/9v/2//f/9//3//n/+f/5//n//P/8
//3//v/8//v/+//8//v/+//6//n//P/9////AAD9//v/+f/3//r/+//9/wAAAQABAAEA
AAAAAAIAAgACAAAAAQABAAIAAgABAP7//f/+/wEABAAHAAcAAwACAAIAAgABAP7//v/9
//z//P/8//////////7//v///wEAAQD///3/+//4//j/+P/3//f/9v/1//X/9f/1//X/
9f/2//n/+v/7//z/+f/5//j/9//0//T/9P/0//X/9f/2//f/+f/5//v/+//8//z//P/8
//v/+v/5//n/+//+/wAAAgADAAMAAwADAAMAAwADAAMAAQABAAEAAgACAAIAAgABAAMA
BAAEAAUAAgACAAEAAAABAAIAAQABAAMABAAFAAUAAwACAAAA/v8BAAMABAAEAAYABgAG
AAYAAwACAAAA///9//7//v/+//3//P/7//r/+v/7//z//f/+//3//f/8//z//f/9//3/
///+//7//v/8//v/+f/3//j/+P/6//3//v/+//3//P/8//3//f/8//7//v/+//7//P/6
//f/9f/2//f/+P/4//n//P/9//3//P/8//z//P/9//z/+//6//r/+v/6//v//P/9//v/
/P/+/w==
         </WaveFormData>
      </LeadData>
   </Waveform>
</RestingECG>
