# Supplementary material for: Detection of Left Atrial Enlargement Using a Convolutional Neural Network-Enabled Electrocardiogram
Source: Front Cardiovasc Med. 2020 Dec 17;7:609976. doi: 10.3389/fcvm.2020.609976 (PMC7773668; doi:10.3389/fcvm.2020.609976)
Supplement: Supplementary file 1 [file Data_Sheet_1.ZIP › hyp/1802017250_5135_0000000U.XML]

<?xml version="1.0" encoding="Windows-1252"?>
<!DOCTYPE RestingECG SYSTEM "restecg.dtd">
<RestingECG>
   <PatientDemographics>
      <PatientID>1802017250</PatientID>
      <PatientAge>87</PatientAge>
      <AgeUnits>Years</AgeUnits>
      <Gender>Female</Gender>
      <PatientLastName>likunzhi</PatientLastName>
   </PatientDemographics>
   <TestDemographics>
      <DataType>Resting</DataType>
      <Site>1</Site>
      <AcquisitionDevice>MAC55</AcquisitionDevice>
      <Status>Unconfirmed</Status>
      <Priority>Normal</Priority>
      <AcquisitionTime>10:47:47</AcquisitionTime>
      <AcquisitionDate>03-13-2017</AcquisitionDate>
      <CartNumber>1</CartNumber>
      <AcquisitionSoftwareVersion>009C</AcquisitionSoftwareVersion>
      <XMLSourceVersion>MAC5000 v1.0</XMLSourceVersion>
   </TestDemographics>
   <RestingECGMeasurements>
      <VentricularRate>79</VentricularRate>
      <AtrialRate>79</AtrialRate>
      <PRInterval>124</PRInterval>
      <QRSDuration>70</QRSDuration>
      <QTInterval>374</QTInterval>
      <QTCorrected>428</QTCorrected>
      <PAxis>62</PAxis>
      <RAxis>77</RAxis>
      <TAxis>47</TAxis>
      <QRSCount>12</QRSCount>
      <QOnset>231</QOnset>
      <QOffset>266</QOffset>
      <POnset>169</POnset>
      <POffset>215</POffset>
      <TOffset>418</TOffset>
      <ECGSampleBase>500</ECGSampleBase>
      <ECGSampleExponent>0</ECGSampleExponent>
   </RestingECGMeasurements>
   <Diagnosis>
      <Modality>Resting</Modality>
         <StatementCount>4</StatementCount>
         <LabelText>12SL ��ϳ���</LabelText>
      <DiagnosisStatement>
         <StmtText>�������</StmtText>
      </DiagnosisStatement>
      <DiagnosisStatement>
         <StmtText>��</StmtText>
      </DiagnosisStatement>
      <DiagnosisStatement>
         <StmtFlag>ENDSLINE</StmtFlag>
         <StmtText>�����粫</StmtText>
      </DiagnosisStatement>
      <DiagnosisStatement>
         <StmtFlag>ENDSLINE</StmtFlag>
         <StmtText>�ٽ� ECG</StmtText>
      </DiagnosisStatement>
   </Diagnosis>
   <Waveform>
      <WaveformType>Rhythm</WaveformType>
      <WaveformStartTime>0</WaveformStartTime>
      <NumberofLeads>8</NumberofLeads>
      <SampleType>CONTINUOUS_SAMPLES</SampleType>
      <SampleBase>500</SampleBase>
      <SampleExponent>0</SampleExponent>
      <HighPassFilter>16</HighPassFilter>
      <LowPassFilter>150</LowPassFilter>
      <ACFilter>NONE</ACFilter>
      <LeadData>
         <LeadByteCountTotal>10000</LeadByteCountTotal>
         <LeadTimeOffset>0</LeadTimeOffset>
         <LeadSampleCountTotal>5000</LeadSampleCountTotal>
         <LeadAmplitudeUnitsPerBit>4.88</LeadAmplitudeUnitsPerBit>
         <LeadAmplitudeUnits>��V</LeadAmplitudeUnits>
         <LeadHighLimit>2147483647</LeadHighLimit>
         <LeadLowLimit>268435456</LeadLowLimit>
         <LeadID>I</LeadID>
         <LeadOffsetFirstSample>0</LeadOffsetFirstSample>
         <FirstSampleBaseline>0</FirstSampleBaseline>
         <LeadSampleSize>2</LeadSampleSize>
         <LeadOff>FALSE</LeadOff>
         <BaselineSway>FALSE</BaselineSway>
         <ExcessiveACNoise>FALSE</ExcessiveACNoise>
         <MuscleNoise>FALSE</MuscleNoise>
         <LeadDataCRC32>1683678318</LeadDataCRC32>
         <WaveFormData>
RABEAEQARAA7ADQALQAmAB4AFgAOAAYAAQD+//v/+P/6//r/+v/6//7/AAACAAQAAgAC
AAIAAgACAAIAAgACAAQABAAEAAQAAQAAAP///v8AAAAAAAAAAAMABAAFAAYABQAEAAMA
AgAEAAQABAAEAAIAAgACAAIAAAAAAAAAAAACAAIAAgACAAMABAAFAAYABQAEAAMAAgAC
AAIAAgACAAAAAAAAAAAA/v/+//7//v8AAAAAAAAAAAIAAgACAAIABAAEAAQABAAEAAQA
BAAEAAYABgAGAAYABQAEAAMAAgADAAQABQAGAAgACAAIAAgACAAIAAgACAAKAAoACgAK
AAgACAAIAAgACQAKAAsADAALAAoACQAIAAgACAAIAAgABgAGAAYABgAIAAgACAAIAAoA
CgAKAAoACAAGAAQAAgAEAAYACAAKAAcABgAFAAQABAAEAAQABAADAAIAAQAAAP7//v/+
//7/AAACAAQABgAEAAQABAAEAAQABAAEAAQAAwACAAEAAAACAAIAAgACAAIAAgACAAIA
AAAAAAAAAAAAAAAAAAAAAAIAAgACAAIAAQAAAP///v///wAAAQACAAAAAAAAAAAAAQAC
AAMABAAGAAYABgAGAAUABAADAAIAAwAEAAUABgADAAIAAQAAAAAAAAAAAAAAAgACAAIA
AgAAAAAAAAAAAAIAAgACAAIAAAAAAAAAAAACAAIAAgACAAQABAAEAAQAAwACAAEAAAAA
AAAAAAAAAAAAAAAAAAAAAAAAAAAAAAD+//7//v/+////AAABAAIAAQAAAP///v/+//7/
/v/+////AAABAAIAAgACAAIAAgABAAAA///+////AAABAAIAAQAAAP///v8BAAIAAwAE
AAIAAgACAAIA///+//3//P/+/wAAAgAEAAQABAAEAAQAAgACAAIAAgAAAAAAAAAAAAIA
AgACAAIAAwAEAAQABQADAAEA///9////AQADAAUABwAHAAUABQACAAIAAwAEAAUABQAE
AAUABAADAAIAAQACAAIAAwAEAAgACwAKAAsABQAEAAUABgAIAAsADQAPAAwACwAJAAcA
CQAJAAsACwAKAAoACwALAAgACAAHAAYABwAJAAoACgAGAAYABwAHAAMAAgADAAIAAgAB
AAEAAgAEAAIAAgADAAUABQAFAAUAAAD//wAA///+/////v/8/wAAAAD+//3//f/7//r/
/f8EABIAIAAtADsARABEAEIAPgA0ACIADwAEAAQACgADAPX/7f/s/+j/7P/2//r/+P/4
//v//f/9//j/+f/3//j/+v/4//n/+f/5//b/9//0//H/9P/2//j/+//3//j/9//2//j/
+f/6//n/+f/7//z//P/8//r/+f/3//f/+P/3//f/+P/6//z//f/8//z//f/9//v/+//8
//z//P/9//7////+//7//v/+//z//f/+//7//v/8//7//v/+//7//v/+/wEAAQABAAAA
AgADAAMAAQAAAAMABAADAAIAAgADAAMAAQABAAIAAwABAAIAAgADAAYABwAIAAkABwAH
AAkACQAHAAcABwAEAAQABAAIAAgABQAFAAUABQAEAAQAAwADAAYACAAKAAkACAAHAAYA
AwAEAAcACAAJAAQAAgAAAP7//v/9/wAAAwD+//z//P/8//3///8AAAAA/////////v/7
//r//P/7//n/+v/7//z/+v/6//r/+v/4//j/+P/4//f/9//3//f/9f/1//X/9f/2//f/
+P/5//j/+P/5//r//P/8//3//f/9//3//f/8//r/+//7//r/+v/8//z/+//4//f/9//4
//r/+v/6//r/+f/4//j/+P/7//z//P/6//j/9v/1//T/+P/3//v//v/8//v/+v/4//j/
+P/4//v//P/8//v/+//6//r/+v/6//7//v/+//v/+f/4//j/+P/5//r/+v/4//r/+v/6
//r/+v/6//r/+v/3//b/9f/x//T/9v/6//n/9v/3//b/9P/x//L/9f/2//f/+P/2//X/
9f/1//X/9f/1//X/9f/1//X/9f/2//X/9v/3//b/+P/6//r/+f/3//f/9//5//n/+f/4
//r/+//8//3//v/7//r/9v/4//z/AAACAAAA///+//3//v/+//7////9///////9//v/
+v/4//f/+v/6//r/+v/9//3//P/6//z//f/9//z/+v/8//z/+v/4//f/9//2//b/9v/3
//f/9//3//f/9f/1//f/9//3//f/9//2//T/9v/4//P/8f/z//b/8//4/wIADAAVACMA
LgAyADQAMAAkABoACwD2/+7/7P/p/+P/3//c/9r/3P/g/+b/5v/k/+P/5//r//b/9P/x
//H/8v/w/+//7f/r/+z/7//u/+3/7f/u/+//8f/u//D/8P/w//L/8//0//P/8f/z//T/
9P/0//T/9f/1//T/9P/y//H/8f/y//P/8//y//L/8//z//X/9f/2//b/9P/z//L/8f/x
//L/8//0//T/9f/2//b/+P/2//j/+P/3//b/9f/0//j/+f/6//r/9//3//b/8//z//f/
+f/5//v//P/+/////f/9//7////+//7//f/9//7///8AAAEAAQABAAMAAwAFAAUABQAC
AAIAAgAGAAYAAwADAAMAAwAEAAQAAwADAAMAAgABAP3/AQABAAEA///9//////////3/
/P/7//r/+//5//v//f/4//b/9v/2//j/+f/5//j/9f/1//X/9P/0//T/9//3//X/9v/3
//j/9v/0//L/8P/y//T/9v/4//f/9//3//f/9f/1//X/9f/2//f/+P/5//b/9v/3//j/
+f/6//z//f/7//n/9//0//b/9//3//b/+P/6//r/+f/4//f/9//4//r/+v/6//r/+f/4
//j/+P/9//7//v/8//r/+P/3//b/9//1//j/+v/8//v/+v/4//r/+v/6//3//f/8//r/
+f/6//r/+v/6//n/+P/3//P/9//4//r//P/8//z/+//4//n/+P/3//b/+f/6//v//P/2
//b//P/6//j/+P/4//j/+v/5//n/+f/7//v/+//7//n/+f/5//n/+f/3//f/9//6//z/
/v/+//3/+//7//v/+//7//v/+v/5//n/+f/5//v/+f/5//b/+f/8////AAAAAP///v/9
/////v/9//3//v8BAAIAAQAAAAAA/////wAAAAAAAAAAAwADAAIAAAD+///////+/wEA
BAAFAAQAAAD//////v/7//r/+v/5//f/9//3//X/9f/3//f/9//4//f/9f/y//b/9v/3
//n/+f/8//3/AAAKABQAIQArADIANgA2ADIAJAASAAMA+P/0//L/8//t/+X/6P/q/+r/
7P/u/+z/6v/x//f/+f/6//r/9//3//j/9//3//b/9f/2//n/+P/3//X/9v/3//n/9P/2
//b/9v/5//n/+f/3//f/+f/6//r//P/8//3//f/6//j/9P/x//P/9v/5//v/+v/6//v/
+//6//n/+f/4//n/+//9/////f/8//v/+v/7//3///8AAP7//P/+//7//f/8//v/+v/9
////AQACAP/////+//v//P8BAAQABQAEAAQABQAFAAEAAQACAAMABAAGAAcACQAJAAkA
CQAJAAsACwANAA0ACwALAAsACAAGAAYACgAKAAcABwAHAAcABwAIAAgACQAKAAoACgAH
AAgABwAGAAMAAwAFAAUABQACAAIAAgACAAEA//8BAAMAAQAAAAEAAgD8/wEABQACAPr/
/P/8//z//P/8//v/+//7//v/+//7//v//f/9//3//f/8//n/+P/3//j/+v/8//z//P/7
//z//f/8//v/+v/4//j/+f/6//v//v/9//7//P/5//r/+//6//v/+//7//v//f/8//v/
+//9///////9//n/+P/2//X/9v/2//b/9v/3//f/9v/0//T/9f/1//T/9v/4//j/9v/3
//f/+P/4//b/9v/3//f/+v/7//z/+//5//v/+//7//7///////7//P/+/wEA/f/7//z/
AQAGABIAIgAtADcAQABEAEYASABAACoAEQAIAAoACgAFAP3/8//2//z//v/8//7//v/8
/wEABQD///z//v/9////AgAAAAEAAQABAP//AQD///3///8AAAEAAwD+/wAAAAAAAAMA
AwADAAEAAQADAAQABAAEAAQABQAFAAUABgAFAAUAAgACAAIAAQAEAAQABQAFAAUABQAG
AAYAAwADAAMAAwAEAAQABAAEAAMAAwADAAIABAACAAQABAAGAAYABgAGAAYABQAEAAIA
AwAFAAYABQACAAUABgAFAAIAAgADAAMABAAFAAcACQAJAAoACgALAAsACwALAAsACgAJ
AAoACQAMAA0ADgAMAAsACgANAAwACQAJAAkACQAKAAoACQAJAAcABgAFAAEABQAFAAUA
AwABAAMAAwADAAIAAgACAAIA///9////AQD///7///8AAAIAAwADAAIA/v/9//z/+v/7
//z/AAABAAAAAAAAAAAA/f/8//v/+v/7//z//f/+/wAAAQACAAMAAQABAAEAAQD+//3/
/P/7//z//P/9//7/AAAAAAEAAQAAAP///v/8//z//f/9//z//v8AAAAA///+//3//f/+
/wAAAAAAAAAA///+//7//v8AAAAA///8//3//v8AAAIAAQD9//7//v/////////+//3/
/P/7//3/AAAAAP////8AAAAAAAAAAAEAAAD///v//v/+////AAABAAIAAgAAAAAAAAAA
AAAAAAAAAAAAAAD+//7//v/7//3//v8BAP////8BAAEAAAD///3/AAAAAPz//P/8//z/
//////z//P/8//z//f/9//////////7//v///////v/8//z//P/8//r/+v/6//r//P/9
//3//f/9//3//f/9//3//P/6//n//P/9//7////+//3//P/7//v//P/9//3//v/+//z/
/P/5//n//P/8//z//P/8//7//f/9//3//v///wAAAQD+//3//P/7//3/+//7//v//P/+
/wAAAAD///3//f/9//////////7//P/9//7///8BAP/////8//z//v8AAAAA////////
//////7//f/9//3///////3//P/8//v/+//6//r/+v/6//v/+//6//j/9v/3//f/9v/3
//r/+//6//f/9//4//j/9//4//r/+//5//n/+f/3//X/9//3//f/+v/7//v/+v/4//b/
9//9//3//P///wYAEgAeACkALwA0ADwARABIAEAALAATAAYABAACAP3/9f/x//T/9v/4
//j/+P/+//7/+//7//3//P/+//v/+//8//r/+//7//v/+//9//v/+f/3//j/+f/7//b/
+P/4//j/+v/7//z/+//5//v//P/8//7//v///////f/8//n/9//4//r//P/9/wAAAAAB
AAEA/v/9//3//P/7//v/+//7//z//P/8//z/+v/7//z//P/6//j/+v/6//j/+P/4//j/
+v/7//z//P/7//v/+v/3//n//f///////P/8//3//f/7//v//P/9////AAAAAAEA////
//////8AAAEABAAFAAMAAwADAAAA/f/8/////v8AAAEAAgADAAAAAAD//////v/+//7/
+//////////9//3/////////AAAAAAAAAAD9//v//f////7//P/8//z//P/9//3//P/7
//v/+//6//v//P8AAAEA+//6//n/+P/7//z//f/+//z//P/8//z//f/9//3//f/7//v/
+//7//f/9//3//f/+f/6//z//v/8//z//f/9//3//f/9//z/+//7//r/+P/5//z//f/9
//v/+//8//7//v/+//7//v/9//z//P/8////AAAAAP7//P/8//3//v////3/AAACAAEA
///9//r/+//8//3/AQABAAAA/v/9//r/+v/6//r//v8AAAIAAQD+//z/+//6//v//P/8
//r///8AAAEAAgD///7//f/8//7//v/+//v/+v/6//z/+f/7//3//f/8//z/+////wAA
/P/8//z//P/7//v/+P/4//r/+v/7//v/+//7//v/+v/8//3//f/8//z//P/8//z/+v/6
//r/+v/7//3//v////7//f/8//v//P/8//v/+//9//3//f/9//3/+//5//f/+P/6//z/
/f/+//7//P/8//n/+P/6//r/+v/6//r/+f/5//n/+v/7//z//f/9//3//f/9//v/+f/5
//n/+v/8//7//v/7//n/+f/5//v/+//7//r/+P/5//r/+///////AQAAAP3//v////7/
//////////////7//f/9//z//f/8//n/+//8//z//f8AAAAAAAAAAAEAAQAAAP7//f/9
//z/+v/4//r/+v/4//j/+f/7//z/+P/4//n/+f/7//v/+//5//n/+//7//v/+//7//r/
+P8EAPz/9///////+P/5//7/BgAUAB8AKQA4AEAAQgBCAEAAMAAXAP7/+P/8//v/9//x
/+r/4v/g/+b/8P/w//D/9//5//n/+v/4//X/9f/2//T/9f/1//X/+f/9//3//f/8//z/
/P/9//j/+v/6//r/+v/5//j/9f/0//f/+f/6//r/+v/7//v/+v/6//j/9//1//b/9//3
//n/+v/8//3/+//7//z//P/4//f/9v/1//f/+P/5//r/+P/5//r/+v/7//r//f/+//3/
/P/7//r//P/9//7//v/8//3//f/7//3/AQADAAMAAQAAAAAA////////AAABAAMABAAE
AAUAAwADAAMAAwABAAEAAwADAAUABQAFAAIAAAAAAAQABAAFAAUABQAFAAUABgAGAAcA
CAAIAAgABQAJAAkACQAHAAUABwAHAAcABAAEAAQABAABAP//AQADAAIAAgAEAAYAAwAD
AAIAAAABAAMABQAGAAQABAAHAAcAAgACAAIAAgAEAAQABAAEAAQABAAEAAQAAwADAAMA
AwADAAMAAwADAAIAAwAEAAUABgAGAAcACAAFAAQABAADAAUABQAFAAQABgAHAAcABgAD
AAQAAwABAAIAAwAFAAgABgAGAAYABgAFAAQABAAEAAkACgAKAAgABgAGAAcACAAKAAcA
CQAKAAoACQAIAAYABgAGAAYACQAJAAgABgAFAAYABgAGAAYACAAIAAgABQAFAAQABAAE
AAMABAAEAAIAAgACAAIAAgABAAAA///+/wEAAgADAAEA/v/+/wAA/f///wEAAQAAAAEA
//8CAAIAAAAAAAAAAAADAAMAAAAAAAEAAAAAAP//+f/9//7//P/8//z//P/8//v/+//7
//7///8AAAEAAAD///7//f////3//f/9//3//v////7//f/7//v/+//8//3//v/+//7/
//8AAAEAAwABAAEA/v8AAAIABAAEAAMAAwADAAMABQAEAAMAAwADAAUABQADAAIAAgAB
AAEAAwAEAAUABgAGAAUAAwAAAP7///////7/AQAEAAUABAADAAMABAAEAP///v/+//3/
/f/9//3/+//9/////////wEAAQAAAP7/+P/4//f/9f/9/wQABQAGAAoAEAAXACMANAA8
AEAAQAA8ADAAGwAGAPz//P/9//n/8//w/+z/6P/s/+r/6v/2//3/+//9/wAA///7//r/
+v/8//3//f/9////AQD///3/+//8//3//////wIAAwAEAAMAAQD///v/+v/9////AAAE
AAQABQAFAAMAAgD///3///8AAAEAAQACAAIAAwADAAMAAwAEAAQABQAFAAUABQACAAAA
/v/8//7/AQAEAAYABAACAAQABAAFAAYABwAIAAYABQAEAAIAAgADAAMAAQACAAcACgAL
AAgACAAJAAkABwAHAAgACQAJAAoACgALAAsACwALAAsADAANABAAEQASABMAFAASABAA
DgAQAA4ADwAPAA8ADwAMAAwACwALAA0ADgAPAA0ADwAPAA8ADQAKAAsACgAJAAYABgAG
AAYAAwABAAMABQAFAAQABQAGAAUABQAEAAIAAQABAAEAAAABAAIABgAHAAMAAgABAAAA
AQACAAMABAACAAIAAgACAAAA///+//3/AAABAAIAAwADAAMAAwADAAEAAAAAAAAA///+
//7//f8AAAEAAgACAAAAAQABAAAAAgAEAAQAAwADAAMABAAGAAQABAAEAAQABQAEAAQA
BAAFAAYABgAEAAQABAAFAAYABgADAAUABgAGAAUABAACAAQABAAEAAcABgAGAAUABQAD
AAIAAQAAAAQABAAEAAEAAQAAAAAAAAADAAQABAACAAQABAAEAAQAAgACAAIAAgAAAAAA
AAD9//7/AAAEAAMAAwAFAAUABAABAP3//v/8//3//v///wAAAwADAAAAAAACAAIABAAE
AAQABAAEAAIAAQABAAEAAAD///7//f/+////AAABAAEA//////////8AAAEAAAD///3/
/f/9//3//f/9//z//v///wAAAQABAP/////8//z//v8AAAAAAwADAAMAAwAGAAYABgAH
AAQABQAEAAEAAgACAAEAAQACAAIAAgACAAUABQAEAAIAAgADAAMAAgACAAQABAACAP//
//8AAAAA/f/8//z/+//9//3//f/7//j/+f/4//f/9//3//b/9P/6//7/+//7//n/9v/7
/wQADgAWACMALwA0ADQANgA4ADIAIgALAPr/9v/8//v/8//t/+r/5P/k/+z/9P/y//D/
9f/5//X/9P/2//P/8//0//b/9//3//f/9f/3//X/8//z//T/9f/3//b/+v/8//7//v/9
//z/+f/0//X/9f/0//b/9v/3//f/+f/8//3////9//z/+//5//r/+v/7//v/+//7//z/
/P/7//v/+//7//z//P/8//z/+v/7//z//P/8//r//P/8//3//v///wAAAAD///7//P/+
///////9//v///8BAAEAAgACAAMAAwACAAMABQAHAAUABgAGAAcABwAHAAcABwAHAAcA
CQAJAAcABwAHAAQABQAGAAsADAAJAAkACwAIAAYABgAGAAYACQAJAAoACwAJAAkACQAJ
AAcABwAHAAcABQADAAMAAwACAAQABgAGAAQAAQAAAP//AgADAAQABAACAAMABAAFAAIA
/f/6//T/9v/6//7/AAD//////////wEAAAD/////AQADAAMAAQD+//7//f/9//z/+v/4
//b/+f/5//j/9v/4//v//f/+//7/AAAAAP7//P/7//v/+v/7//z//v////3//f/9//v/
/P///wAAAQABAAEAAAD+//z/+P/z//P/9//+/wUADgAWACAAKwA1ADwARABIAD4AJgAK
AP3/AAACAPz/9//x//H/9P/2//j/+P8AAAQAAgD9//f/+f8CAAIA/////wAAAgADAAMA
AwAAAAEA/v/7//3//v///wEA+//8//v/+v/9//3//f/7//z///8BAAIAAQAAAAAA///+
//7//P/7//v//P/9//3//v/+////////////AAAAAP//////////AAAAAAAAAAAAAAEA
AgACAAAA/v8AAAAAAAAAAAAAAAABAAEAAQAAAAAAAQABAP//AQAFAAcABwAEAAQABQAF
AAMAAwAEAAUABgAIAAkACwALAAsACwALAAkACQALAAsACgAJAAgABAAGAAYACgAKAAsA
CwALAAsACAAGAAMAAQADAAQABQADAAMAAwADAAEAAQADAAMAAwAEAAQABAAEAAEA//8B
AAMAAAD+//7//v/8//3//f/8//7///8AAAAA/v/+/wEAAQD8//z//P/8//3//v///wAA
/f/8//v/+v/8//3//v///wEAAQABAAEA///////////+//7///8AAP3//P/8//v//P/9
//7//v/+///////+////AgADAAMAAgABAAEAAgAAAAAAAAAAAPz/+v/5//j/+//8//z/
+v/9//7/AAACAAAA/f///wAA/v/9//z/+v/6//r/+v/9/wAAAAD//////v/+//7//v8C
AAIAAgD//////v/+//7//v/+//3/+v/+//7//v/+//z//P/8//z//v/+//7/+//7//z/
///9//3///////7//f/7//7//v/+//7//v/+//7//f/5//j/+//8//7////////////+
//7///////7//f/8//v/+v8CAAIA/v/8//r/+v/6//r/+v/8//v/+//7//z//f/+////
/v/9//z/+//7//n/+f/5//z//v8AAAAA///9//3//f/7//v/+//6//z//f/+///////9
//3/+v/9/wAAAwAEAAQAAwACAAEA///+//3//f/7//3//f/7//v//P/8//3//v/+//7/
/v/9//3//P/6//r/+//7//r/+P/6//r/+P/4//n/+//8//r/+v/7//v/+//7//v/+f/3
//n/+f/5//v/+//6//j/8v/4//3//////wAABQAIABIAIgAvADsAQgBEAEAAOgAsABYA
BQACAAYAAgD3//H/8f/y//T/9P/4//z//v/8//v/+f/7//7//f/5//j/+P/7//3//v//
//3//f/5//X/8//0//X/9//2//r//P/+//3/+//5//X/9v/5//v//P8AAAAAAQABAP7/
/v/8//v/+//8//3//f/8//z//f/9//////8AAAAA/f/7//n/9//3//j/+f/6//z//f/+
//7//P/4//j/9v/6//z//v8AAAEAAQABAAAA//////7/+//9/wEAAwADAP7/AgACAAEA
AAD///7//////wAAAQABAAEAAQABAP//////////AgABAAIAAwAEAAYACAAIAAUAAwAD
AAMABAAFAAYABgAEAAUABgAHAAcABQAFAAIA//8AAAEAAAD//////////wAAAAAAAAEA
AwAFAAUAAwAEAAQAAwADAAMAAgABAAAA/v/9//v/+P/4//n/+f/4//r//v8AAAAA////
/wAAAAAAAAAAAQABAP////////3//f////////8DAAMAAgAAAAIABgAFAAEA//8EAAUA
BgAOABoAJwA3AEQASgBQAFAASAA2ACEAEAAIAAwACQD5/+//8P/2//z//v/+/wIAAAD7
////CQAIAAUAAQAAAAAA//////7//f///wEA///9//7/AAACAAUAAQACAAEAAAACAAMA
BAADAAAAAQABAAAAAgACAAMAAwACAAIAAAD//wEAAgADAAMAAgACAAMAAwABAAEAAgAC
AAMAAwADAAMAAgACAAIAAgAAAAEAAgACAAMAAgAFAAYABAAEAAQABAAHAAcABwAGAAgA
CQAJAAcABQAJAAsACwALAAwADgAPAAsACwAMAA0ACgAKAAkACQALAA0ADwARAA4ADQAO
AA0ADQANAA0ACgAIAAgADAAMAAsACwALAAsACAAIAAcABwAIAAgACAAFAAUABQAFAAMA
AwAFAAUABQAEAAQABAAEAAUAAwAFAAcAAgAAAAAAAAACAAUABwAIAAUABQAFAAQABQAG
AAoACwAGAAYABgAGAAgACAAIAAgABgAGAAYABgADAAMAAwADAAUABQAFAAUABgAHAAgA
CQAHAAYABgAGAAYABgAHAAcABgAFAAQAAgAEAAUABQAEAAUACAAJAAkABwAFAAQABAAE
AAQABAAEAAMAAgACAAIABQAGAAYABAAGAAYABwAIAAoABwAJAAoACQAHAAUAAgACAAIA
AgAFAAcACAAIAAkACAAIAAgACAAJAAgABwADAAUABAAEAAQABgAIAAkACAAIAAYABAAC
AAMABAAFAAYACAAIAAgABQAFAAYACQAHAAYABwAGAAQAAQD//wIAAgADAAQABQAGAAUA
BQACAAIABAAEAAUABQAEAAMAAgAAAAMABQAGAAYACAAIAAgACAAHAAYABQAEAAYABwAH
AAcACQABAAEABAAGAAYABgAGAAUAAwACAAEAAwADAAMAAwAFAAUABQAFAAQAAQAAAP//
AQAEAAcACAAHAAUABQAFAAUABQAFAAQABAAFAAYABwAHAAUABQACAAMABgAJAAoACgAJ
AAgABwAFAAQAAwADAAMABQAFAAMAAAAAAP////8EAAYACAAKAAoACQAHAAQAAgADAAMA
AgACAAQABAACAP////8AAAAAAQACAAQABQAEAAMAAgD//wAAAwAEAAUABQAFAAQAAgD+
/wAA/////////P///wgAEgAaACMALQA4AEIASABEADwALgAbAAYA/P/+//v/+f/3//b/
9P/0//D/8v/2//j/9//5//v//v////3//v8AAP7///////////8BAP///f/7//z//f//
//r//P/8//z/AAADAAYABwACAAEA///8/wAAAAABAAEA/v/+//z/+//9/wAAAwAFAAUA
BAAEAAMAAwADAAQABAAEAAUABgAHAAYABgAGAAYABQAFAAUABAAHAAYACQAKAAgACAAI
AAgACAAHAAYABAAFAAcACAAHAAYACQAKAAkABgAGAAcABwAGAAcACQALAAsADAAMAA0A
CgAJAAgABwAFAAUABwAHAAUABQAFAAIAAwAEAAkACgAHAAcABwAHAAgACAAHAAcACAAI
AAgABQAIAAkACgAJAAcACQAJAAkACgAKAAoACgAJAAcACQALAAoACAAIAAgACQALAAwA
DAALAAsACwAKAAcABgAIAAcABQAGAAcACAAGAAQAAgAAAAIABAAGAAgABgAFAAQAAwAD
AAMAAwADAAEAAQABAAEA/f/8//z//P/+//7//////wAAAQACAAIABAAFAAUABAADAAQA
AwABAAIAAwAFAAgABwAGAAUABAADAAIAAgACAAcACAAIAAYABgAGAAcACAAGAAMABQAG
AAgABwAGAAQABAAEAAQABwALAAwADAANAAwADAAMAAwACwAKAAkABQADAAIAAgACAAUA
BgAGAAQABwAIAAkACgAKAAoACgAKAAoACgAKAAcABwAIAAsACQAHAAkACQAIAAUAAwAG
AAYABgAGAAYABgAKAAsACQAKAAsACgAKAAkACwALAAsACgAKAAsACwAKAAwADAAMAAwA
CwAKAAkACAALAA0ADgAPAA0ACwAJAAcACQAKAAoACwALAAsACwALAA0ADQANAA0ACgAK
AAoACQAJAAoACQAKAAsACwALAAwACQAMAAoACgAKAAoADAAMAAwADAANAA4ADwAQABEA
EgATAA==
         </WaveFormData>
      </LeadData>
      <LeadData>
         <LeadByteCountTotal>10000</LeadByteCountTotal>
         <LeadTimeOffset>0</LeadTimeOffset>
         <LeadSampleCountTotal>5000</LeadSampleCountTotal>
         <LeadAmplitudeUnitsPerBit>4.88</LeadAmplitudeUnitsPerBit>
         <LeadAmplitudeUnits>��V</LeadAmplitudeUnits>
         <LeadHighLimit>2147483647</LeadHighLimit>
         <LeadLowLimit>268435456</LeadLowLimit>
         <LeadID>II</LeadID>
         <LeadOffsetFirstSample>0</LeadOffsetFirstSample>
         <FirstSampleBaseline>0</FirstSampleBaseline>
         <LeadSampleSize>2</LeadSampleSize>
         <LeadOff>FALSE</LeadOff>
         <BaselineSway>FALSE</BaselineSway>
         <ExcessiveACNoise>FALSE</ExcessiveACNoise>
         <MuscleNoise>FALSE</MuscleNoise>
         <LeadDataCRC32>2654963506</LeadDataCRC32>
         <WaveFormData>
1ADUANQA1ADeAOYA7gD2ANYAtgCWAHYAZQBWAEcAOAAxACwAJwAiAB8AHgAdABwAGQAY
ABcAFgAWABYAFgAWABQAFAAUABQAEgASABIAEgAQABAAEAAQABEAEgATABQAEwASABEA
EAAOAA4ADgAOABEAEgATABQAEgAQAA4ADAANAA4ADwAQABEAEgATABQAEAAOAAwACgAM
AA4AEAASAA8ADgANAAwACgAKAAoACgAMAAwADAAMAAoACgAKAAoADQAOAA8AEAANAAwA
CwAKAAwADAAMAAwACgAKAAoACgAKAAoACgAKAAwADAAMAAwADgAOAA4ADgAOAA4ADgAO
AAwADAAMAAwACgAKAAoACgAMAAwADAAMAAwADAAMAAwADAAMAAwADAANAA4ADwAQAA4A
DgAOAA4ADAAMAAwADAAOAA4ADgAOAA0ADAALAAoACAAIAAgACAAHAAYABQAEAAIAAgAC
AAIABQAGAAcACAAIAAgACAAIAAYABgAGAAYABAAEAAQABAAGAAYABgAGAAQABAAEAAQA
BAAEAAQABAAGAAYABgAGAAYABgAGAAYABAAEAAQABAAEAAQABAAEAAQABAAEAAQABwAI
AAkACgAKAAoACgAKAAwADAAMAAwACgAKAAoACgAIAAYABAACAAQABAAEAAQABAAEAAQA
BAACAAIAAgACAAMABAAFAAYABQAEAAMAAgAEAAQABAAEAAQABAAEAAQAAwACAAEAAAAA
AAAAAAAAAAAAAAAAAAAAAAAAAAAAAAD///7//f/8//3//v///wAA///+//3//P/6//r/
+v/6//v//P/9//7//P/8//z//P/6//r/+v/6//j/+P/4//j/9v/2//b/9v/4//r//P/+
//z/+v/4//b/9v/2//b/9v/4//j/+P/4//r/+v/6//r/+P/4//j/+P/1//T/8//y//T/
9P/0//T/9v/2//T/9P/y//H/8P/x//b/9P/0//X/9v/4//b/9f/0//P/8v/x//X/9f/1
//X/8//z//T/9v/6//j/+P/4//v//P/+////AwAEAAUABwAJAAkACQAJAAsADAAMAAkA
BgAFAAcABgD+//r/9//z/+//7v/t/+z/7P/t/+3/7P/p/+n/6//o/+f/5v/p/+r/5v/k
/+L/3v/g/+L/5P/m/+b/5v/p/+X/4v/h/+H/4P/f/9//4P/g/97/3v/g/+H/3//h/+P/
6v/5/w8AKAA9AFoAeQCRAKMAsgC5AK8AkQBuAE8AMwAcAA8A/f/p/+P/4f/f/9v/2//b
/97/5P/k/97/2//Z/9n/2f/Y/9j/1//W/9b/1v/W/9b/1v/X/9b/2//Y/9f/2P/X/9n/
2v/b/9v/2v/a/9z/4P/c/9z/3f/b/9r/2f/Z/9n/2//f/+H/4v/k/+T/5P/k/+L/4//l
/+X/6P/m/+b/5//n/+f/6P/p/+j/6f/q/+n/6f/p/+r/6//r/+r/6f/q/+z/7f/v//H/
8v/v/+3/6v/q/+//9f/1/+//7//w//L/7v/t/+3/7//z//P/8v/y//T/9v/2//b/9//3
//f/+P/2//b/9f/y//L/8//0//T/9//3//f/9//x/+7/7P/q//P/9f/1//b/8v/v/+3/
6v/u//P/9f/3//P/8P/u/+r/6v/q/+//8v/v/+7/7f/s/+7/7//w//L/8f/u/+3/6//r
/+r/6v/o/+j/6v/q/+r/7P/s/+v/6v/p/+f/5P/m/+n/6f/o/+j/5//m/+X/5f/n/+j/
6f/p/+j/5//n/+b/5//o/+r/7f/s/+3/6v/o/+v/7P/r/+z/6//r/+r/5//l/+b/6//w
/+//7v/r/+n/6f/r/+z/7P/u/+7/7v/t/+f/5v/n/+j/7f/x//X/+P/3//P/8P/y//H/
8P/v//D/8//z//T/9f/x//H/8f/x//X/9f/z//P/8//x//D/8P/x//D/7//v//H/8//0
//b/8f/v/+7/7P/u/+//8P/v/+n/6//u/+7/7P/s/+3/7f/s/+7/8P/w//D/8P/u/+z/
7P/r/+v/6//t/+//7P/r/+v/7v/u/+z/6//r/+7/7//w//P/8f/v/+3/6//s/+7/8f/0
//T/9P/0//b/9P/z//H/8P/y//T/9//5//f/9//3//f/+P/4//X/8//x//L/8P/r/+n/
6P/m/+L/4P/g/+D/4P/j/+P/4v/f/+P/5//m/+b/4v/k/+T/4v/k/+T/4v/i/+T/5P/k
/+L/4v/l/+H/4f/i/+T/5f/l/+L/4v/h/97/4P/k/+P/4f/l/+n/7v/3/wkAHgA1AFQA
cwCPAJ8AqACzALUAnQByAFkARQAsABsACQDt/9//3f/b/9f/2f/Z/9j/2P/a/+D/3f/b
/9v/2//a/9r/2f/Y/9r/2v/a/9r/2v/b/9r/3//e/93/3v/d/93/3v/f/9//3f/c/93/
4P/e/+D/4//j/+H/3//e/93/3//h/+H/4P/f/97/3f/c/93/3//i/+P/4f/c/9n/1//a
/9v/3f/f/9//4f/j/+P/4v/h/+H/4f/k/+T/5P/m/+n/6f/q/+v/7P/p/+f/5P/k/+n/
7//v/+3/7f/u//D/7v/t/+3/7//v/+//7v/u/+//8v/z//T/8v/x//D/8P/x//L/8v/w
//L/8//0//T/8//z//P/8//v/+7/7v/u//L/8f/u/+z/7v/t/+3/7P/q/+3/7f/t/+n/
6P/o/+b/5f/m/+z/8P/r/+j/5f/i/+P/4//j/+T/5P/i/+L/4f/h/+D/4P/e/+L/5P/k
/+T/4P/e/9v/2P/a/9v/2//g/+H/4f/g/+D/3v/e/97/3//f/+D/4f/h/+P/4//k/+T/
4v/i/+P/5f/j/+X/4//i/+L/4v/g/+D/4//l/+b/5f/g/+D/5P/o/+b/5v/k/+P/5f/n
/+j/6P/o/+j/6P/n/+P/4v/j/+T/5v/n/+j/6P/q/+f/5f/o/+r/6v/q/+z/6v/n/+X/
4//i/+P/5P/l/+X/5f/j/+P/5P/j/+P/5P/k/+T/5P/l/+T/4//h/+D/4P/h/+P/5P/f
/+P/5//g/97/3v/e/97/4f/g/+H/4f/j/+P/5f/n/+P/4f/g/+L/4v/g/9//3//h/+H/
4f/j/+P/4//j/+P/4v/i/+P/5P/h/+D/3//g/97/3//f/+D/4v/i/+P/4//k/+X/5v/n
/+j/6P/l/+P/4f/k/+T/4f/f/97/3P/Y/9b/1v/W/9b/2f/Z/9j/1f/U/9X/0f/O/9H/
1v/Z/9r/3P/c/9r/2v/Y/9j/2P/W/9b/2f/V/9X/1v/Y/9n/2f/Y/9j/1//U/9j/2P/X
/9f/1//d/+T/9f8JAB4ANwBWAHEAiQCfAK4AsQClAIsAagBLADEAIgATAPv/5//j/93/
2f/b/93/2f/c/+L/5P/i/9//3f/d/93/3f/e/97/3v/e/97/3v/e/9//3//d/+H/3v/d
/97/3f/d/97/3//f/93/3P/d/+D/3f/e/+D/3//c/9v/2//b/93/3//f/97/3v/e/97/
3v/d/93/3v/d/+D/3v/e/9//3v/d/93/3f/f/+H/4//j/+L/4f/h/+H/4v/g/97/3v/g
/+H/4//l/+T/4f/f/9z/3P/h/+f/5//j/+P/5P/m/+T/4//j/+X/5//n/+b/5v/o/+r/
6v/q/+v/6//r/+z/7P/s/+v/6P/q/+v/7P/s/+r/6f/o/+f/5v/o/+v/7v/x/+//6//o
/+b/5f/l/+T/5f/p/+r/6//o/+b/5f/i/+P/5P/q/+7/7P/q/+j/5v/j/+f/6f/m/+L/
4P/g/+D/4P/i/+D/4P/f/+H/4f/j/+X/4v/h/+H/5P/j/+D/3v/d/9//3//f/+H/4f/h
/+H/4f/e/97/3//g/97/3v/e/+D/4v/j/+P/5P/h/+D/4P/f/93/2//Z/9f/1//W/9L/
z//R/9T/1P/R/87/zv/N/8r/yP/I/8j/yP/I/8f/xf/B/8T/yf/J/8r/xv/I/8j/xv/K
/8z/zP/O/9L/1P/W/9b/1//b/9j/2f/c/97/3//f/+H/5P/m/+b/5P/o/+f/3//b/93/
4P/r/wMAHAAxAFAAeQCbALsA0gDdANUAsQB+AFcAQQA8ADUAHwAJAAUAAQD7//X/7//n
/+j/7P/m/97/3//f/+H/4//j/+T/5P/k/+P/4v/h/+D/3f/d/9v/3//g/+H/5P/l/+L/
4v/i/+H/4P/g/+L/5v/m/+j/6//r/+r/6f/p/+n/6P/p/+j/5v/o/+j/6P/o/+X/5f/m
/+X/5//m/+f/6f/n/+f/6P/p/+j/6f/q/+n/5P/j/+P/4//m/+b/5v/o/+b/5f/l/+X/
5f/j/+L/4P/e/+P/6f/p/+L/4f/h/+L/4f/h/+L/5f/p/+n/6P/o/+b/6P/o/+j/6//r
/+v/7P/q/+r/6f/m/+T/5f/m/+b/5//n/+f/5//k/+T/5f/m/+n/5//j/+D/4f/h/+L/
4v/h/+P/4v/h/+D/4P/h/+D/3f/c/+D/4v/g/+D/4P/g/+H/4f/h/+L/4P/c/9r/1//Z
/9r/3P/c/9z/3v/e/97/3f/c/9r/2P/a/9n/1//a/93/3//g/+L/4f/g/9//3//c/9z/
3P/b/93/3f/e/97/3v/e/9//4f/g/+H/3v/c/97/3v/c/9z/3v/f/9//3f/c/9z/4P/k
/+P/4v/f/93/3v/h/+P/5P/j/+L/4f/f/9//4P/j/+b/5f/l/+X/5P/l/+P/4v/m/+T/
5P/k/+b/6P/n/+f/5//n/+f/5//n/+f/5//l/+X/6P/n/+f/6P/o/+j/6P/p/+v/6//q
/+r/6//r/+z/7P/r/+v/6//p/+f/6f/s/+z/6v/q/+v/6//q/+r/6v/o/+X/5f/m/+j/
6//r/+n/6v/o/+j/6v/r/+v/6//r/+r/7P/t/+3/7f/s/+v/6P/n/+j/6P/p/+z/6//r
/+z/6//t/+3/7f/t/+z/6//q/+r/7P/t/+3/7v/s/+//7f/q/+r/6//r/+3/7v/t/+n/
6P/o/+7/7v/r/+r/6f/o/+v/6v/r/+v/7f/t/+//8f/t/+v/6v/s/+z/6v/p/+n/6//r
/+v/7f/r/+v/6//r/+3/7v/w//L/7v/u/+7/8P/w//H/8f/y/+//7v/u/+3/7v/v//D/
8f/v/+7/6v/n/+j/7P/t/+v/6v/q/+n/5v/p/+r/6//s/+7/7//v/+3/7v/x/+//7v/u
//L/9P/0//P/8v/v/+7/7f/s/+v/6P/m/+n/5f/l/+T/5P/j/+H/5P/m/+f/5v/q/+T/
4f/j/+P/5f/w/wEAEwAoAEMAYgCBAKMAxQDeAOkA3wC7AIoAXQBDADwAMwAhAA0ABwAJ
AAUAAQAHAAkAAAD6//b/9P/2//X/9v/3//n/+v/6//r/+v/6//r/+v/7//v/+f/9//v/
+//9//3//v8AAAIAAwACAAIABAAIAAYACAALAAsADAALAAsACwAOABEAEgASABQAFgAY
ABoAGgAbAB0AHQAdABoAGQAZABwAHQAfACEAHwAhACMAIwAgAB8AHwAfACIAIgAiACQA
JAAjACMAIwAjACEAIAAeAB4AIwApACkAJQAlACYAKAAkACMAIwAlACkAKQAoACgAJgAo
ACgAKAArACsAKwAsACwALAArACgAKAApACoAKgAtAC0ALQAtACsAKgAqACoALgAtACoA
KAArACsALAAsAC4AMQAxADEAMQAwADAALgAuAC4AMwA2ADIAMAAuACwALQAtAC0ALgAw
AC4ALgAtAC8ALgAuACwAKwAsACsAKgArACwALAAsACwAKwApACwALQAtACwALAAqACoA
KgArACoAKgAqACkAKwAtADAAMgAuACwAKwArAC0AMQAxADIALwAsACcAJAApAC0AMAAx
AC4ALgAyADYANAA0ADIAMQAvADEAMgAyADIAMgAyADEALwAwADMANgAzADMAMwAyADAA
LQArAC4AMQAyADMANgAzADEAMAAvACwAKwAqACkAMAAzADQANwA0AC8AKwAoACsALAAt
AC8AMQAxADAAMAAvAC8AMAAwAC8ALwAvAC0AJwApACwALAAuAC4ALwAvADIAMgAyADAA
LQAtAC4AMAAwAC8ALAAsAC4ALgAwADEALwAvAC8ALgAsAC0ALQAtAC8AMQAxADMAMQAu
ACwALAAvADEANAA1ADIAMQAwAC8ALQAtAC0ALgAxADEAMAAwAC4ALwArACYAKAArAC0A
MQAxADEALgAuACYAKAApACoAKwAsACwAKgAqACkAKAAnACgAKQAoACcAJwAqACoAKAAn
ACcAKAApACoALQAqACkAKAAnACUAJgAoACoAKgAqACoALAAvADMANgA6ADgANgA1ADMA
MQAxADEAMQAvAC4AKgAnACoAMAAzADMANAA0ADMAMAAyADIAMgAyADQANQA1ADMAMAAx
AC0AKgAlACYAJQAiACIAIgAgACAAHwAeAB0AGgAbAB8AHAAdABwAHAAbABkAGwAcABwA
GgAiABYADwAZABkAFQAeACkAOwBWAGkAdgCXALkA0wDqAPkA+QDhAL4AnwCDAGgAWQBN
AC8AFQATABsAGwARAAsACgAMABIAFgAUABEAEAAPAA0ADAAKAAgACwAMAA0ADgAQABEA
EAAVABMAEQARAA8ADwAQABEAEQAQAA4ADgAQAA4AEAATABMAEgARABEAEQAQABEAEAAO
AA8AEAARABIAEgATABUAFQASAA4ADAALAA0ADQAOAA8ADQANAA0ACwAKAAsADQAPABEA
EAAPABAAEAAPAA8ADwAOAAsACQAGAAcADQAUABUADwAPABAAEgAPAA0ADAANABAAEQAR
ABIAEAASABIAEgASABEAEAAQABEAEgASABAADAALAAoACAAKAAsADAANAAoACgALAAwA
DwANAAkABgAJAAkACgAKAAoADQANAA0ACQAIAAgABgAFAAYADAAQAA0ADAALAAoACAAH
AAYABgAJAAgACQAJAAcABgAGAAQABAAGAAYABgAEAAQAAwACAAMAAwACAAYABgAFAAMA
AgACAAIAAgADAAQABgAIAAkACAAHAAcABgADAAIAAgADAAQABwAGAAYACAAIAAYABgAF
AAUABAABAAEAAgAHAAwACgAKAAgABwAFAAcACAAIAAkACgALAAsACAAIAAoADAALAAsA
CwAKAAoABwAFAAgACAAIAAgACgAIAAUAAwABAAAAAQACAAMAAwADAAEAAQACAAEAAQAC
AAIAAgACAAMAAgABAP///v//////AAAAAP////////3/+f/7//7//v/+//7//////wAA
AAAAAP7//////wAAAgACAAEA/v/+//7//v8AAAEA+/8BAAQAAgACAAIAAgAEAAIAAgAB
AAMAAwAFAAcABAADAAMABgAGAAQAAwADAAQABQAGAAkACQAJAAkACQALAAwADgAQABAA
EAAQABIAEAARABEAEgASABIAEwATABEAEQARABEAEgASAA8ADQANABAAEAANAAoACgAJ
AAYABAAEAAQABAAEAAMAAQD9//v//f/6//j/+v8AAAQABgAEAAQAAgACAAEAAAD///z/
/v8BAP3//f///wAAAAD//wAAAgADAAIAAAD+//v/+f8BAAkADAAXACcAOABJAGQAewCR
AKsAxgDTANUAxwCoAIsAcQBYAEcAOwAnABEABQABAPf/9/8BAAIA+v/6//z/+//5//n/
+f/6//z//f/+//z//P/8//z//P/9//z/AQD+//3//v/9//3//v///////f/8//3/AAD+
/wAAAwADAAEA///+//3///8BAAEAAAD+//7//v/+/wAAAQADAAMAAQD+//3//f/7//v/
/P/9////AQADAAMA/v/9//3//f8AAAAAAAACAP///f/8//v////9//z/+v/4//3/AwAD
AAEAAQACAAQAAgABAAEAAwAFAAUABAAEAAIABAAEAAQABQAFAAUABgAHAAgACAAGAAUA
BQAFAAQAAwADAAMAAwACAAIAAwAEAAgABwAEAAIABAADAAMAAgD//wEAAAD///3//P/8
//r/+P/4//3/AAD9//z/+//6//r/+f/4//j/+f/2//X/8//0//T/9f/0//X/9v/1//T/
9v/2//X/9P/2//X/8//2//P/8f/u/+z/7//w//H/8//1//b/9//3//P/8f/w/+7/7f/u
//D/8//1//f/9f/0//b/9v/0//T/9//5//r/+f/z//L/9f/4//r/+v/4//f/9//5//r/
+v/4//j/+P/3//b/9v/4//r/+f/5//n/+P/4//X/8//2//n/+v/7//7//f/7//r/+f/2
//X/9P/z//f/9//1//X/9//1//T/9P/0//T/9P/1//P/8//y//L/9P/1//f/+P/0//P/
8v/v/+//8//4//r/+v/6//v/+//4//b/9P/w//P/9f/4//z/+v/5//b/9v/4//z//v/+
//7//v/+//3/+v/5//f/+P/5//z////9//3//v8CAAIAAAD/////AQABAAEAAwABAAEA
AQABAAEAAgAEAAYABQAGAAcACgAHAAcABgAGAAgACAAJAAkABwAHAAcABwAKAAoABwAF
AAQABgAFAAEA///+//z/+P/3//b/9f/0//L/8f/v/+v/7//z//L/8v/x//T/9f/0//b/
9v/0//T/8v/y//L/8P/x//X/8v/z//L/8v/x/+//7v/u/+3/6v/u//D/7//v/+//8f/+
/w8AHwAsAD8AWgB1AI8AqQDAAM0AyQCtAIIAXwBJADoAMQAdAAEA7//r/+v/6//t/+v/
7P/s/+r/7P/p/+f/5//n/+n/6v/q/+r/7P/s/+z/7P/q/+n/5v/p/+3/7//z//X/8//y
//H/7//q/+j/6P/q/+z/7v/x//H/8//z//T/9f/x//H/7//s/+7/7v/u/+7/8P/x//P/
8//1//L/8f/x/+//7//w//H/7//x//P/8//u/+3/7f/t//D/8P/w//L/8v/x//H/8f/x
/+//7v/s/+z/8f/3//f/8//z//T/9v/2//X/9f/3//n/+f/4//j/9f/2//X/9P/2//f/
+P/6//r/+v/5//b/+P/5//r/+v/3//n/+//6//j/9v/0//L/9P/0//b/9//1//X/9//5
//b/9f/1//j/+P/2//X/9f/3//f/9//5//f/9//3//f/+P/6//3/AAD9//z/+//8//j/
9//1//T/+P/8/wEABQACAAEAAAD///7//v/7//n//f8CAAQAAwAFAAgACgAKAAkACAAH
AAYABQADAAAA+//9/////P/6//X/9v/1//L/8v/y//D/8P/w//D/8P/u/+z/7//r/+v/
7v/w//H/8f/w//D/7//s//L/7v/l/9//3//p//j/BQATACYAQwBkAIEAnwC1AMAAtwCd
AHsAXABDADcAMAAZAAMAAwADAP3//f8FAAUA+//u/+L/5v/w/+3/6//r/+v/7f/u/+7/
7v/r/+r/6f/o/+r/6//q/+//7P/r/+z/6//p/+r/6//r/+r/6v/s//D/7v/w//P/8//x
/+//7v/t/+//8f/x//D/8v/y//L/8v/0//X/9//3//n/9v/1//X/9v/3//n/+//6//v/
/P/7//v/+//8//3/AAAAAAAAAgAAAP///////wIAAQABAAAA/v8DAAkACQAHAAcACAAK
AAUAAwACAAMACAAJAAkACgAKAAwADAAMAAoACQAIAAgACAAIAAcABAAGAAcACAAIAAcA
BwAHAAcABgAGAAcACAAMAAsACAAGAAYABQAFAAQABAAHAAcABwAHAAYABgAEAAIAAgAH
AAoABwAEAAEA/v/9//3//f/+/wEAAAABAAEAAwACAAIAAAABAAIAAQAAAAMABAAEAAQA
AwABAP7/AAAEAAUABQAGAAQABAAEAAUAAwAEAAUABQADAAMABAAEAAAAAAABAAMABAAH
AAYABgAEAAQAAgACAAUABwAIAAcABAAEAAgADAALAAoABwAFAAMABQAGAAYABQAEAAMA
AQABAAQACQAOAAwACwAKAAgACQAHAAYACgAJAAgABwAIAAgABwAHAAcABgAHAAgACQAJ
AAkABwAHAAkABwAGAAYACAAIAAgACQAIAAcABQAEAAUABQAGAAYAAwADAAMAAQD+/wEA
BQAGAAQABAAFAAUABQAEAAMAAAACAAMABQAIAAUAAwD///7//v/+/wAAAQACAAMABAAE
AAQABQAFAAUAAgABAP7//f8HAAYAAgACAP7/AAAAAAAAAAACAAAAAAD///////8BAAMA
/v/9//3/AAAAAP7//f/9//7///8AAAMAAQABAAEAAQD+//7///8AAAAAAgAEAAgABwAH
AAYABgAKAAwADwARABIAEwAUABUAGAAYABUAEwAWABoAGwAZABgAGAAXABQAFwAYABkA
GgAcAB0AHQAbABgAFwARAAwABwAIAAcABAABAP7/+f/2//f/+P/5//j/9f/3//L/8f/w
//D/7//t/+7/8P/x//D/7P/s/+3/7f/r//H/AgAVACEANABRAHQAmwC9AM0A1gDfAM8A
oQBuAFEAPwA0ACsAFQABAP3/AQADAAMAAQD7//L/7v/w//T/8f/v/+//7//v//D/8P/w
/+//7v/t/+z/6//r/+n/7f/u/+//8v/z//D/8P/w/+//7f/s/+3/8P/y//T/9//3//X/
8//y//H/8f/z//P/8v/z//T/9f/2//P/8//0//P/9f/y//H/8f/z//P/9P/1//P/9f/3
//f/8v/x//H/8f/1//b/9//6//r/+f/5//n/+v/3//X/8v/y//f//f/9//X/+f/6//f/
9v/1//T/9v/0//T/8//1//X/9//5//X/8//y//T/9//2//b/9//5//n/+f/7//n/+f/5
//n//f8AAAQACAADAAIAAQACAAQABQAFAAYABQAEAAQAAwAHAAkACwANAAwADAAJAAcA
CQAMAAwACQAMAA4ADwAOAA4ADgAOAA4ADAALAAkABQADAAUAAgAAAPz//v/+//z/+f/4
//X/9P/2//b/9v/0//H/8//u/+3/7//w//D/7//w//L/8//y//T/+P/3/+//7f/x//b/
/f8LACAANwBSAHkAmQCxAMIAxwDFALEAhgBfAEcAOgAtABsABwAFAAcAAQD9/////f/2
//j/+v/2//X/8//z//P/8f/w/+7/7P/u/+7/7v/u//D/8f/w//X/9P/z//T/8//1//b/
9//3//X/9P/1//j/9//4//r/+f/3//X/9P/z//b/+f/6//r/+f/4//f/9v/4//n/+//7
//3/+v/5//n/+P/3//f/9//5//v//f/9//j/9//3//f/+v/6//r//P/+//3//f/9/wEA
///+//z/+v///wUABQADAAMABAAGAAQAAwADAAUABQAFAAQABAAHAAoACwAMAAsACwAL
AAwACgAKAAkABgAIAAkACgAKAAoACQAIAAcABQAEAAQABAALAAsACQAIAAQAAQD///z/
//8DAAQABQADAAIAAgAAAPz//P8BAAQAAQAAAP///v8BAAEAAQACAAMAAAD///3/AAAA
AAEAAAAAAAIAAgACAAIAAgABAAAAAAD///3/AAD//////v/+/wAAAAAAAAEAAAAAAAAA
//8BAAEAAgACAP3//P/8//3///8BAP///v8AAAAA/v/+//z//f/9//v/+P/4//z/AAAC
AAIAAAD///3//f/8//r//P/8//z/+//4//j/+v/8//7///8AAAAA///7//j/+v/4//j/
+P/6//v/+//8//3//f/9//3//f/+//3/+v/5//f/9f/0//T/9//4//n/+//5//n/+P/4
//X/9f/2//b/9//5//v/+//1//f/+v/6//r/+v/7//v/+v/6//r/+P/3//f/+P/6//z/
+//4//j/9v/2//j/+f/3//f/9//2//n/+//8//3/+//7//n/+f/5//j/+P/6//r/+//9
//3/+//3//X/9v/4//j/+P/4//r/+P/4//f/9f/1//f/+f/0//P/8//2//r/+P/3//f/
9f/1//X/9//4//n/+v/7//v//P/+/wAA/P/8//z//v/+//////8AAAEAAgAEAAUABwAH
AAcABwAKAAwACwALAAcACAAGAAEAAgACAAEA/v8CAAQABgAIAAsACwAKAAcABQAHAAQA
AgD9//7//f/6//f/9v/z//L/8P/w//D/7v/r/+v/5P/h/+P/5v/o/+n/6P/o/+f/5P/e
/+L/5f/j/9//3//q////EwAgAC0AQABbAH0AmwCqALEAswClAIgAawBRADwAMQAlAAsA
8//p/+H/2f/d/+H/2v/W/9r/3v/f/93/3f/d/9z/3P/b/9r/2v/a/9r/2v/Z/9n/1//b
/9r/2f/a/9n/3P/e/+D/4f/c/9r/2v/c/9z/3v/h/+H/3//d/9z/2//c/9//4P/g/97/
3v/e/97/3v/f/+H/4f/j/+L/4//l/+L/4f/h/+H/3//h/+P/4//h/+H/4v/j/+b/5v/m
/+j/5f/j/+L/4f/j/+H/4P/e/9r/3//l/+X/3//f/+D/4v/g/9//3//h/+P/4//i/+L/
3v/e/9z/2v/c/93/3v/g/9z/2v/X/9L/1f/Z/93/4P/f/93/2//Z/9b/1v/X/9j/3//f
/93/3P/d/93/3v/e/+D/4//j/+P/4v/i/+P/4v/e/97/4//m/+b/5v/m/+b/5f/l/+X/
5v/o/+b/5v/l/+P/4v/i/+D/4P/i/+L/4v/g/+D/3//e/+D/3//d/+D/3//f/97/3v/e
/97/3v/f/97/3v/e/93/2v/Z/9n/2P/W/9b/1//Z/9z/3//e/97/3//g/9//4P/f/9//
3v/b/9v/3v/l/+z/6P/m/+L/3//f/+H/4v/i/+L/4v/i/+H/3v/e/+D/4v/g/+H/4v/i
/+L/3//d/+D/3v/e/97/4P/j/+P/5P/l/+P/4//j/+P/5P/j/+D/3//e/9v/2f/Y/9r/
2v/a/9v/3f/d/9z/3P/c/93/3//g/93/3f/d/9v/1f/X/9r/2v/c/9z/3f/d/9z/2v/Y
/9T/1v/X/9n/3P/d/93/2//c/9n/2P/Z/9n/2f/Z/9n/2P/a/9v/2//b/9n/2f/X/9f/
1//W/9b/2P/a/9v/3f/d/9r/2f/Y/9f/1//X/9f/2P/Z/9n/2P/Y/9n/3f/c/9r/2P/X
/9X/1f/Y/9n/1//Y/9r/2v/a/9r/1v/a/9j/2P/Y/9j/2P/Y/9j/2P/Y/9j/2P/Y/9n/
2v/b/w==
         </WaveFormData>
      </LeadData>
      <LeadData>
         <LeadByteCountTotal>10000</LeadByteCountTotal>
         <LeadTimeOffset>0</LeadTimeOffset>
         <LeadSampleCountTotal>5000</LeadSampleCountTotal>
         <LeadAmplitudeUnitsPerBit>4.88</LeadAmplitudeUnitsPerBit>
         <LeadAmplitudeUnits>��V</LeadAmplitudeUnits>
         <LeadHighLimit>2147483647</LeadHighLimit>
         <LeadLowLimit>268435456</LeadLowLimit>
         <LeadID>V1</LeadID>
         <LeadOffsetFirstSample>0</LeadOffsetFirstSample>
         <FirstSampleBaseline>0</FirstSampleBaseline>
         <LeadSampleSize>2</LeadSampleSize>
         <LeadOff>FALSE</LeadOff>
         <BaselineSway>FALSE</BaselineSway>
         <ExcessiveACNoise>FALSE</ExcessiveACNoise>
         <MuscleNoise>FALSE</MuscleNoise>
         <LeadDataCRC32>1837786731</LeadDataCRC32>
         <WaveFormData>
3P/c/9z/3P/I/7T/oP+M/47/kP+S/5T/mf+e/6P/qP+w/7b/vP/C/8v/1P/d/+b/6f/q
/+v/7P/s/+z/7P/s/+7/7v/u/+7/7v/u/+7/7v/s/+z/7P/s/+//8P/x//L/8v/y//L/
8v/y//L/8v/y//T/9P/0//T/8v/y//L/8v/0//T/9P/0//f/+P/5//r/+f/4//f/9v/5
//r/+//8//7//v/+//7//f/8//v/+v/8//z//P/8//z//P/8//z/AAACAAQABgAEAAQA
BAAEAAUABgAHAAgACAAIAAgACAAKAAoACgAKAAsADAANAA4AEQASABMAFAASABIAEgAS
ABAAEAAQABAAEAAQABAAEAAQABAAEAAQABAAEAAQABAADgAOAA4ADgAMAAwADAAMAAoA
CgAKAAoACAAGAAQAAgAFAAYABwAIAAUABAADAAIAAAAAAAAAAAAAAAAAAAAAAP7//v/+
//7/AAAAAAAAAAAAAAAAAAAAAAAAAAAAAAAA/v/+//7//v/+//7//v/+/wAAAAAAAAAA
/v/+//7//v/+//7//v/+//7//v/+//7//P/8//z//P/+//7//v/+//z//P/8//z//f/+
////AAACAAIAAgACAAEAAAD///7/AAAAAAAAAAD9//z/+//6//z//P/8//z//P/8//z/
/P/6//r/+v/6//v//P/9//7//f/8//v/+v/7//z//f/+//z//P/8//z//v/+//7//v/+
//7//v/+//z//P/8//z//P/8//z//P/+//7//v/+//7//v/+//7//v/+//7//v/8//z/
/P/8//7//v/+//7//P/8//z//P/8//z//P/8//7//v/+//7/AAAAAAAAAAACAAIAAgAC
AP///v/9//z//v/+//7//v8AAAAAAAAAAP7//v/+//7//v/+//7//v/+//7//v/+/wAA
AAAAAAAA/f/9//z/+//9//3//f/9//////////7/AAACAAQAAgABAAEAAQAAAAAAAAAB
AAEA/////////////////f/8//3/AQADAAUABAADAAMAAwAHAAwAEQAVABgAGgAbABwA
IAAiACYAKgAmACQAIAAcABUAEQAMAAUABQAFAAUABQACAP///////wIAAAABAAAAAQAA
AP7///8AAAIABAAFAAUAAQABAAEAAAAAAAAAAQACAAIAAQD//wEABAAJABAAFwAbACAA
JwAuADEANgA+AEEAOQAgAPz/4v/Y/9b/2P/X/9L/zf/O/9L/2f/o//L/7v/n/+r/8//2
//n//v//////AAAAAAEAAgACAAMABQAFAAQAAwAAAAEABAAEAAMAAgACAAMABAAFAAUA
BQAFAAUABQAFAAUABQADAAIAAQABAAIAAgADAAUABwAHAAgACAAFAAYABQADAAEAAQAA
AAAAAQADAAQABQAFAAQAAwADAAMAAgACAAIAAgACAAMAAwADAAMAAwADAAEAAQAAAAAA
AgADAAMAAwABAAAA///+////AAAAAAEAAAD9//3//f/8//7//f/8//z//P/8//v/+f/5
//n/+f/4//f/+P/3//L/8f/x//P/9P/0//T/8v/x//H/7//v//H/8f/y//L/9P/1//X/
9f/1//X/9f/3//n/+f/5//n/+//7//z//P/9//3//v8AAAAAAQABAAAA/////wAAAAD/
/////////wEAAQABAAMAAgABAAAA/f///////////wAAAQACAAQAAgABAAAA//8BAAIA
BAAFAAUABQAGAAYAAwADAAMABQAHAAUABQAEAAIAAgADAAMABAADAAMAAwABAAAAAAAA
AAEAAQABAAIAAAAAAAAAAAD+//3//f/8//3///8AAAIAAgABAAEAAQAAAAAA/v/+////
/////wAAAAAAAAAAAAAAAAAAAAABAP/////+//3///8AAAAAAAAAAAEAAQAAAP3//f/8
//v//v///wAAAAD+//v/+f/4//z//v8AAAIAAAD//////v/+//7//P/8//z//P/9//3/
/f/9//////////////////7//v8AAAIAAAAAAAAAAAD///7//v/////////+//3//P/7
//7//f/9//7/AwAEAAUABQAJAAwADwASABgAHAAfACEAHgAaABYAEgAKAAYAAgD+//3/
/P/7//r/+f/5//f/9//5//v//f/8//v/+//7//v//P/+//7//v////3//v///wIAAwAD
AAMAAAABAAIAAgAAAAAAAQACAAQABQAFAAcACAALAA4AFQAfACYAJwAoAC8ANAA4ADsA
NQAiAAgA7P/Y/9T/3v/j/97/0//Q/9b/5f/4/wYACAD5/+7/8f/4//v//P8BAAUABwAG
AAYABgAFAAUABgAFAAYABwAGAAkACAAIAAcABgAGAAcACAAJAAkACQAJAAkACwALAAsA
CwAIAAgACAAJAAcABgAGAAcACQAJAAoACgAIAAoACgAJAAkACQAIAAgACgALAAsACwAJ
AAgABwAHAAkACAAIAAgACAAIAAkACQAIAAcABgAFAAUABQAEAAQABAAFAAUABQADAAIA
AQAAAAIAAgABAAEAAgD////////+/wAA///+//3//P/7//n/+f/5//n/+f/4//f/+P/3
//X/9f/2//n/+P/2//T/8P/x//P/8//1//X/9f/2//b/+f/7//z//f/7//v/+//9/wAA
AQACAAMABQAFAAYABgAIAAcABwAIAAYABwAHAAYABQAFAAYABgAJAAkACQAJAAcABwAH
AAkACAAHAAYAAwAIAAkACgALAAkACQAJAAoACwALAAsACwANAAwADAALAAkACQAKAAoA
CgALAAwADwAMAAkACAAGAAgACAAJAAkACgAJAAkACQAJAAgACAAIAAoACQAIAAgABgAG
AAYABgAIAAcABwAGAAUABQAEAAQABAADAAMAAwAHAAgABwAIAAkACQAJAAoACAAIAAgA
CAAGAAYABgAHAAcABwAGAAUABwAIAAgACAAGAAcABwAGAAYABwAHAAcABwAHAAcABgAG
AAcABwAGAAYABgAGAAYACQAJAAkACQAJAAkACQAJAAcABwAGAAYACAAKAAgACAAHAAgA
CAAIAAgACQAJAAkACwALAAsACwAKAAcABQAEAAUABgAHAAcACQAKAAsADAAQABQAFwAZ
ABwAHgAgACIAJQAoACsALgAqACYAIgAeABkAEwALAAUABwAHAAcABAACAAMABAAFAAUA
BgAFAAQABAADAAUABwAKAAsACwALAAkACQAJAAgACgAKAAsADAAKAAkABwAHAAwADwAU
AB8AJwAoACsALgA1ADwARABFADkAJgAIAO7/4P/g/+L/3f/Q/8n/yv/O/93/9P/8//L/
7f/y//f/+v///wgACwALAA0ADAAMAAwACgALAA0ADQALAAsACQALAAoACgAJAAgACgAL
AAwADQANAA0ADQANAA4ADwAQABEAEAAQABAAEQAOAAwACwALAAwADQAPABAAEgAUABQA
EwARABEAEAAQABAAEQARABEAEAAQABAAEQATABIAEgASABAAEAARABEADwAPAA8ADwAQ
ABEAEQASABAAEQARABEAEAAQABAAEAAOAA4ADQANAAwACQAJAAkADQAQABAAEAANAAwA
CwAJAAkACQAJAAkABgAFAAYABQAEAAMAAwAFAAMAAgABAP7//v////7///8AAAEAAwAE
AAQABQAFAAUABQAFAAUABwALAAsACwALAAoACQAJAAgACgALAA0AEAAMAA0ADQAMAAwA
DgAOAA4ADgANAA0ADQANAA0ADQANAA0ACwALAAoACgAKAAwACgAKAA0ADgAOAA4ADgAP
AA8ADwAOAA0ADAALAAwACwALAAwADQAOAA8ADwAOAA4ADgAOABAAEgATABMAFAAUABQA
FAATABQAFQAWABkAGgAbABwAHQAdABsAGwAcAB0AHgAcABwAHwAiACUAJgAoACgAKAAp
ACcAKAApACcAJwAmACUAJwArAC8AMgAwAC4ALQAsACYAHwAXABEADAANABQAGQAhACgA
LwA2AD0ARABEADcAHwD6/9j/yP+4/6r/qv+x/7D/sf+8/8r/z//U/9T/1P/Z/+T/7f/2
//n/+v/7//3////+//7//v/+////AQABAAEAAQD//wEAAAAAAP///v/8//3//v///wEA
AQABAAEAAQABAAEAAQD+//7//v///wAAAAABAAMAAwADAAQABAAEAAYABgAFAAUABQAE
AAQABAAFAAUABQAIAAgACAAJAAkACAAIAAgACAAIAAkACQAJAAkACQAJAAsACwAKAAoA
CwANAA4ADwAPABAAEQASABAAEAAPAA8ADwANAA4ADwAQABIAEQAQAA0ADAALAAkACgAL
AAwADQANAA0ADwAPAAwACwALAA0ADAAMAAwACgALAAsACQAJAAkACQAKAAoACgALAAsA
CwALAAsACwANAA0ADQANAA0ADAALAAsACgAIAAcABwAIAAoACwALAAoABwAHAAgACAAH
AAcABwAHAAkACQAJAAsACwALAAsACQAJAAkACQAJAAwADQAOABAADgANAAwACwANAAwA
DAALAAsACwAMAAwADQANAA0ADwAOAAsACgAIAAoACgALAAsADAALAAsACwALAAoACgAK
AAwACwAKAAoACAAIAAgACAAIAAcABwAGAAYABwAHAAgABQADAAIAAQAFAAYABQAGAAUA
BQAFAAYABgAGAAYABgAEAAQABAAFAAQAAwABAP//AQACAAIAAgAAAAEAAQAAAAIAAwAD
AAMAAQABAAEAAAACAAEAAQACAAIAAgACAAIA/////wAAAAACAAIAAgACAAEAAAD///7/
//8AAAEAAgACAAIAAwADAAMAAwADAAUAAwACAAIAAgAAAAAAAAD//wEAAgACAAEA////
/wAAAAABAAEAAgACAAEAAAAAAAAA//8AAAEAAgABAAEAAAD///3//P/8//z//v///wEA
BAADAAAAAAAAAAAAAAAAAAEAAQABAAEAAQABAAEAAQABAAEAAAAAAAAAAgAAAAAA//8A
AAAAAAD+////////////////////AAD/////AAAFAAYABwAHAAUABgAHAAgACAAKAAsA
CwAKAAoACgAKAAwAEAAUABgAGgAaABoAGgAcAB0AHAAdAB8AIQAjACIAIgAlACgAKwAr
AC4ALwAwACgAIQAdABkAFQARAAwABwABAAEAAQAAAP///v/+//7/AAD///3//f/+/wMA
CgARABkAHgAhACYALQA2ADIAIwAHAOT/zP+8/6b/kv+Q/5X/lP+Z/6b/rP+x/7b/uP+8
/8H/yP/T/+L/7//0//P/8f/z//L/8v/y//D/8f/z//P/8//z//H/8//y//L/8f/w//L/
8//0//X/8//z//P/8//x//H/8f/x//L/8v/y//P/8v/w/+//7//v/+//8P/w//L/9P/0
//P/8f/x//D/8P/u/+//7//v//H/8v/z//X/8//y//L/8v/y//L/8//z//T/9f/2//f/
9//3//b/9v/2//f/9//3//n/+v/7//z//v/+//3//f/+//3///8BAAAAAgABAAAAAAAA
AAAA//8CAAMABAAFAAUABQAHAAcAAwABAAAAAQAFAAYABwAGAAUABQADAAMAAgABAAEA
AAD+//////////7//f/8//3//v/9//z/+//4//f/9//2//T/8//z//T/8//z//L/8P/t
/+3/7v/u/+//7//v/+//7f/t/+3/7//t/+3/7f/r/+3/7f/t/+3/7f/t/+3/7v/u/+3/
7P/r/+z/7P/t/+3/6//r/+z/7P/r/+v/6//t/+3/6//r/+r/6v/q/+v/6//s/+v/6//r
/+3/7P/s/+z/6v/p/+j/6P/p/+r/6//s/+v/6f/o/+b/6P/p/+n/6v/q/+n/6f/p/+j/
6P/m/+b/5//n/+f/6P/o/+j/6P/o/+b/5v/m/+f/5//n/+b/5f/l/+b/5v/m/+T/5f/l
/+T/5f/n/+j/6f/n/+f/5//m/+b/5f/l/+b/5v/m/+b/5v/k/+P/4//i/+P/5P/l/+b/
6P/o/+j/6P/m/+b/5v/m/+T/5P/l/+X/4f/h/+H/4//k/+T/5f/m/+b/5v/m/+X/5//o
/+j/5//l/+X/5v/m/+b/5f/l/+T/5P/k/+X/5v/l/+b/5//o/+b/5//n/+f/5//m/+b/
5v/l/+X/5v/o/+f/5v/k/+T/5P/k/+X/5f/l/+X/5v/n/+j/6f/o/+f/5f/k/+b/6P/m
/+b/5f/m/+b/5v/o/+n/6f/p/+b/5f/k/+P/5f/l/+b/6P/s/+7/8P/x/+7/7v/u/+7/
7v/w//H/8f/z//T/9f/2//b/+P/6//z/AAAAAAAAAAACAAMAAgADAAcACQALAAoACgAN
ABAAEwAKAAYAAAD6//P/7f/q/+f/6P/p/+n/6f/m/+f/6P/o/+f/5v/m/+b/5//n/+b/
5//o/+n/7v/3////AAD//wAABQAMABYAGwATAAAA5v/K/7j/tP+y/6//qv+n/6r/sv+9
/8z/3P/W/8P/wP/P/9r/4f/k/+f/5//n/+b/5v/m/+j/6f/r/+v/6//r/+n/6//u/+7/
7f/s/+v/6//r/+v/7P/t/+7/7//v/+//7//v//D/8P/w//H/8f/w//D/8f/u/+3/7f/s
/+3/8P/x//H/7//v/+7/7v/u/+//7//v//L/8v/y//P/9P/0//X/9v/1//T/9P/z//P/
8//z//P/9f/1//T/9P/0//X/9f/1//P/9P/1//b/9f/0//L/8f/x/+//8P/x//L/9P/z
//L/8f/w/+//7f/t/+3/7f/t/+z/6//s/+v/6v/r/+3/8f/w/+7/7P/o/+j/6f/o/+n/
6f/p/+r/6v/s/+3/7f/t/+v/6//r/+3/8f/x//H/8f/z//P/9P/0//b/9f/1//b/9f/1
//T/8v/x//H/8v/y//b/9//4//n/9v/1//T/9f/3//f/9//1//f/9//3//f/9//3//f/
+P/4//f/9v/1//f/9v/2//X/9v/3//n/+v/4//f/9v/3//n/9//3//b/+P/4//n/+f/3
//X/9P/z//X/9P/0//T/9f/1//X/9v/0//T/9P/0//X/9f/2//b/9P/1//X/9v/2//X/
9f/1//j/+P/2//b/9f/1//X/9v/0//T/9P/0//P/9P/1//f/9//3//b/9f/0//T/8//y
//T/9//5//r/+f/5//j/9//1//X/9f/0//X/9f/2//j/9v/2//b/9v/2//f/+f/6//j/
+P/4//j/9v/2//b/9v/4//j/+P/4//f/9v/2//X/9//1//T/8//y//H/8P/0//X/9v/3
//f/9//3//f/9f/1//T/9P/0//b/9P/0//T/9P/z//L/8v/z//P/8//x//H/8f/x//P/
8f/w//D/9f/2//f/9//4//r//P/+/wUACgAOABEAEQAQAA8ADgAGAAAA+v/0//T/8v/w
/+7/7f/t/+v/6//u/+//8P/u/+7/7//w//H/8P/w/+7/7P/u/+3/7//x//P/9f/2//f/
8//z//P/8v/z//T/9v/4//j/9//1//X/+P/5//z/AQANABgAHQAeAB8AIgAoAC0ALQAi
ABAA9P/Y/8r/zP/V/9L/yf/G/8j/0f/e/+z/9v/z/+T/3//q//H/8P/1//f/+f/4//j/
+P/4//n/+//7//3//f/7//3//P/8//v/+v/6//v//P/9//3//f/9//3//f/9//3//f/+
//7//v////7//P/7//v//P/9////AAD//wAA///9///////+//7//v////////////7/
/f/9//7//v///wAAAAAAAAEAAQD+//3//P/7//3///8AAAIAAQABAAAA/////wAAAQAC
AP///v/8//v//P/5//n/+f/6//z/+//6//n/+P/3//X/9//3//f/9//2//X/9v/1//D/
7//v//H/9P/0//T/8v/x//H/7//v/+//7//w//D/8P/x//H/8f/z//X/9//7//r/+f/4
//f/+P/5//v//P/9//3//v8AAP7///////7//v///wEAAgADAAMAAwADAAAA///+////
AAABAAIAAQABAAEAAQABAAIAAwAEAAYABgAFAAQAAwAFAAQABAADAAMAAwAEAAQAAQAB
AAEAAwAFAAMAAwACAAIAAgADAAMAAgABAAEAAQADAAIAAgACAAIAAQAAAAAAAgACAAIA
AgABAP///v/8//z//f/9//7//////wAAAQABAAAA/f/8/////////wAAAAAAAAAAAAD8
//z//P/9///////+//3//f/+//7//v/+///////+//z//f/9//3//f/9//3//P/+//3/
/f/+//v/+v/5//j/+f/7//7/AAD9//z/+//6//v//P/9//7//P/8//z//P/8//z//v/+
//7//v/+//3//f/9//3/+//7//v/+//9//3//P/8//z//P/4//b/+v/8//3//v/8//3/
/f/9//3//f/9//3////9//z//P8BAAIAAwADAAYACgAOABIAGAAeACMAJwAiAB4AGgAW
AA4ACAACAPz//f/8//v/+v/7//v/+f/5//z//f/+//z/+f/5//n/+f/4//r/+v/6//z/
/f8BAAUABAAFAAUABQAEAAUABgAGAAgACAAJAAoADAALAAkACQAOAA8AEgAZACEAJAAn
AC4ANQBAAEwATwBFAC4AEADy/+L/3P/c/9n/0v/J/8L/wP/L/+D/7v/u/+f/6v/z//r/
+//+/wMABwAIAAgACQAKAAoACwANAA0ADAALAAgACQAIAAgABwAGAAgACQAKAAsACwAL
AAsACwANAA0ADQANAA4ADgAOAA8ADwAOAA4ADwAOAA0ADQAMAAwADgAOAA0ACwALAAoA
CgALAA0ADgAPAA8ADgANAA0ADQAMAAwADAAOAA4ADwAPAA0ADQANAA0ACwALAAoACgAM
AA0ADQANAAsADAANAA4ADgAOAA0ADQAOAAsACwALAAsADAAKAAgACAAIAAgABwAFAAUA
BQAFAAIAAQACAAEAAAD/////AQAAAAAABAACAAEAAAD///7///////////8BAAEAAQAB
AAMAAwACAAIABAAGAAQABAAHAAgACAAIAAYABwAHAAcACgALAAwADQAPAA0ADAAMAA4A
DgAOAA0ADgAQABIAFAAaACAAJQApACgAKAAoACgAJgAmACYAJgAsAC4AMAAyADAALQAo
ACUAHgAZABQADAAHAAcABwAHAAYABgAEAAIAAQD//wAAAQACAAMAAwADAAEAAQABAAAA
AAAAAAEAAgABAP///P/7/wIABQAKABEAGQAeACEAKgA3AEAAPAArABMA9P/e/9T/yP/A
/8D/v/+8/73/yP/W/+H/3P/U/9b/3//q//H/9P/1//b/9//7//v/+v/6//r/+f/5//r/
+f/7//v/+f/7//r/+v/5//j/+P/5//r/+//4//f/9v/1//n/+//9/////v/+//7////9
//z//P/9//3//f/+//7//v8AAAAA//8BAAEAAAAAAP7/////////AAAAAAAAAQABAAAA
AAAAAAAAAAABAAEA///////////9//3//P/8//7///////////8AAAEAAgABAAAA/v/9
//3/+//8//3//f8AAAAAAAD9//z/+//5//v/+//7//v/+v/5//r/+f/2//X/9f/3//r/
+v/6//j/+P/5//j/+f/8//3///8AAP7//////////P/7//r/+/8AAAEAAgADAAEAAQAC
AAIABAADAAMABAADAAMAAgAAAAAAAQADAAQABQAFAAUABQAEAAMAAgADAAMAAwADAAEA
AQABAAEAAQABAAEAAQACAAMAAwADAAMAAQAAAAAA///9//3//v/+/////////wEAAgAB
AAIAAgACAAIAAwADAAAA///////////+//7//v/+//3//P/8//7//v/+//7//P/7//v/
+v/8//3//f/+//7//f/9//3//P/8//r/+v/7//v/+//8//z//P/8//z/+v/6//r/+//+
////////////AAAAAAAA/v///////v/+//////////3//f/9//z//P/7//v//P/9//7/
//8AAP3//f/+//7//v/+//7//v/+//7//v/+//z//P/8//z/+v/6//v/+//8//3//v8B
AAAA/v/9//z//f/+//////////7/AAD//wAA/v/+//7//v/9//3//f/9////////////
/f/9//z//P/+/wAA/v/+//7//v/9//z/+v/7//v/+//8//3//v///////f/8//z//f/+
//////8BAAIAAwAEAAcACgAMAA0ADAAMAAwADAAPABIAFQAYABwAHgAgACIAJAAlACQA
JQAjACEAHwAaABMADwALAAcAAQAAAP3/+v/8//v//f////7//////////f/9//3//P/6
//r/+//8//3//f/8//3/AAABAAYADwAbACIAKwAyADkAPAA4ACUAAwDi/87/uv+i/5b/
lv+V/5b/n/+k/6r/tf+4/7z/wv/L/9T/5f/y//f/+P/5//n/+v/6//v//P/6//v//f/9
//v/+//5//v//P/8//v/+v/8//3//v////7//f/8//v//P/9//7//////wAAAQADAAEA
AAAAAAEAAwADAAQABAADAAQAAwABAAEAAQAAAAAAAQADAAQABQAGAAYABgAHAAkACAAI
AAgABwAGAAYABQAGAAcACAAJAAkACQAIAAgACgALAAsACwANAA4ADwAQAA4ADgAOABAA
EAAQABAAEQARABEAEQATABMAEwATABEAEQAQABAAFQAYABcAGAAZABoAGgAaABoAGwAb
ABsAHAAdAB4AHwAfAB0AHAAcAB4AHgAeAB0AHwAgACEAIgAlACgAKgArACsAKgApACgA
JAAkACQAJAAoACoALAAuADIAMwAyADMAMQAxADEALgAkAB8AGgAVAAwACAACAPz//f/7
//z//f/9//3//P/7//j/+f/6//r/+f/4//j/+P/2//X/8//z//j/+f/6//v/AQAGAAMA
AAABAAIABAAFAP//7v/S/7j/rv+q/6z/s/+4/73/yP/W/+n/+P/2/+z/5f/k/+f/6P/n
/+j/7f/v/+z/6v/p/+j/5//n/+j/5//o/+n/6P/r/+r/6v/p/+j/6P/p/+r/6//r/+v/
6//r/+r/6f/o/+f/6P/q/+z/7//u/+z/6//r/+n/6f/q/+r/7f/w//H/8f/v/+//7v/u
/+//8f/y//P/8f/w/+//7//v/+7/7v/u//D/8P/x//H/8P/v/+7/7f/t/+3/7P/s/+v/
6//q/+n/5//o/+n/6v/q/+r/6f/p/+j/5f/l/+X/5P/k/+H/3v/h/+L/4//j/+X/5f/l
/+X/5f/l/+f/5//k/+P/4//l/+n/6v/r/+r/6//t/+3/7//w//H/8//0//T/9f/1//X/
9v/3//j/+//8//v/+v/5//f/9//4//j/9f/z//L/8v/1//n//P/+//z/+//7//r/+f/5
//n/+f/3//f/9//5//n/+f/5//f/9//3//f/9//2//X/9P/0//X/9f/1//X/9//2//b/
9f/3//f/+P/4//b/9f/0//X/8//x//H/8P/y//T/9//5//b/9f/1//X/9v/2//f/+P/2
//X/9P/0//b/9v/2//b/+P/3//f/9v/4//n/+f/6//n/9//2//X/9v/2//T/9P/3//f/
9//4//r/+v/6//r/9//2//X/9f/0//P/8f/v//L/9P/1//b/9v/3//f/9v/0//X/9f/1
//X/9f/1//T/9P/z//P/9P/2//b/9v/2//P/8//0//T/8//y//H/8P/x//L/8//0//H/
8P/v/+7/8v/0//f/+f/2//X/9P/1//f/9v/2//b/9f/0//P/8f/z//T/9P/z//P/8//0
//T/9//3//T/9P/z//L/8f/w//P/8//z//P/8//z//P/8//0//X/9f/2//T/9P/w/+7/
8f/y//L/8v/z//X/9v/3//b/9f/0//P/9v/1//X/9v/2//b/9v/1//f/+P/5//r//f8A
AAIAAwACAAIAAgACAAUACAALAA4AEAAQABAAEAASABMAEgATABUAFwAZABgAEgAPAAwA
CQAEAAIA/v/6//f/8//y//H/9P/3//n/+//5//n/+f/4//j/+P/5//r/+v/5//f/9//4
//3/AAAHAA0AEAARABQAGQAeACAAHwAbAA4A+v/e/8j/wv/G/8n/wv+5/7j/wP/N/+D/
9v/6/+X/2P/f/+j/6f/q/+//7//x//D/8P/w//H/8//2//f/9f/1//P/9f/4//j/9//2
//b/9//4//n/+//7//v/+//5//n/+f/5//j/+P/4//n/+P/2//X/9f/4//n/+//8//r/
/P/8//v//f/9//z//P/5//n/+P/3//z//v8AAAMAAQD+//z/+v/7//z//v////3//f/9
//3//f/9//z//P/8//3//f/9//v//P/9//7//P/8//v/+//7//n/+v/7//z//v/9//z/
/f/8//v/+f/3//f/9//3//r/+//+////+v/5//n/+//8//z//P/6//n/+f/3//f/9//3
//j/+P/3//f/9v/1//f/9//3//n/+//7//v/+//8//3///8AAP7//f/9//7//P/9//3/
/P/8//3///8AAAMAAwADAAMAAwADAAMABQAEAAMAAgD//wMAAwADAAMAAQABAAEAAgAB
AAEAAQABAAEAAAAAAP///////wAAAAD///////8BAAEA//////7/AAAAAAEAAQD+//3/
/f/9//3//P/8//z//v///wAAAgABAAAA///+//////8AAAAA//////7//v/8//v/+//7
//3//v/9//7/////////AAACAAIAAgACAP///v/9//3///////7//f/6//r/+f/4//n/
+//8//z//v/////////////////+//z/+//7//z//P/8//z//P/5//n/+v/6//z//P/8
//z//v/+//7//v/+//7//v/+//7//v//////+//7//v//f/7//r/+v/6//r/+v/6//n/
/P/+///////9//3//v/+//7//f/9//z/+v/6//v//P/9//7///8AAP7/////////+//6
//r/+v/9//3//v8AAAAAAAAAAAAA/P/+//z//P/8//z/+v/6//r/+v/8//z//P/8//3/
/v///w==
         </WaveFormData>
      </LeadData>
      <LeadData>
         <LeadByteCountTotal>10000</LeadByteCountTotal>
         <LeadTimeOffset>0</LeadTimeOffset>
         <LeadSampleCountTotal>5000</LeadSampleCountTotal>
         <LeadAmplitudeUnitsPerBit>4.88</LeadAmplitudeUnitsPerBit>
         <LeadAmplitudeUnits>��V</LeadAmplitudeUnits>
         <LeadHighLimit>2147483647</LeadHighLimit>
         <LeadLowLimit>268435456</LeadLowLimit>
         <LeadID>V2</LeadID>
         <LeadOffsetFirstSample>0</LeadOffsetFirstSample>
         <FirstSampleBaseline>0</FirstSampleBaseline>
         <LeadSampleSize>2</LeadSampleSize>
         <LeadOff>FALSE</LeadOff>
         <BaselineSway>FALSE</BaselineSway>
         <ExcessiveACNoise>FALSE</ExcessiveACNoise>
         <MuscleNoise>FALSE</MuscleNoise>
         <LeadDataCRC32>1894293880</LeadDataCRC32>
         <WaveFormData>
MAAwADAAMADz/7j/ff9C/y//Hv8N//z+Df8c/yv/Ov9V/27/h/+g/6//vv/N/9z/3//g
/+H/4v/j/+T/5f/m/+j/6P/o/+j/6v/q/+r/6v/s/+z/7P/s/+7/7v/u/+7/8P/w//D/
8P/y//L/8v/y//L/8v/y//L/8//0//X/9v/2//b/9v/2//f/+P/5//r/+v/6//r/+v/9
//7///8AAAEAAgADAAQABgAGAAYABgAHAAgACQAKAA0ADgAPABAAEwAUABUAFgAZABoA
GwAcAB4AIAAiACQAJgAoACoALAAuADAAMgA0ADcAOAA5ADoAPQA+AD8AQABAAEAAQABA
AEIAQgBCAEIAQABAAEAAQAA9ADwAOwA6ADcANgA1ADQAMgAwAC4ALAAoACYAJAAiAB8A
HgAdABwAGgAYABYAFAATABIAEQAQAA4ADAAKAAgABgAGAAYABgAFAAQAAwACAAEAAAD/
//7///8AAAEAAgAAAAAAAAAAAP///v/9//z//v/+//7//v/+//7//v/+//7//v/+//7/
/v/+//7//v8AAAAAAAAAAAAAAAAAAAAA/v/+//7//v///wAAAQACAAAAAAAAAAAAAgAC
AAIAAgAEAAQABAAEAAIAAgACAAIAAgACAAIAAgD///7//f/8//7//v/+//7//v/+//7/
/v/+//7//v/+//7//v/+//7//P/8//z//P/+//7//v/+//7//v/+//7//P/8//z//P/+
//7//v/+//z//P/8//z//v/+//7//v/8//z//P/8//z//P/8//z//v/+//7//v/8//z/
/P/8//z//P/8//z//f/+////AAD///7//f/8//7//v/+//7//P/8//z//P/9//7///8A
AP7//v/+//7//P/8//z//P/+//7//v/+//7//v/+//7/AAAAAAAAAAD+//7//v/+/wAA
AAAAAAAAAgACAAIAAQACAAIAAwADAAQABQAFAAUABQAEAAQABQAEAAQABAAFAAQABAAE
AAMABQAEAAQABQADAAIAAgADAAUABwAHAAYABgAIAAgACQANABEAFAAYAB0AIAAjACgA
KwAsAC8AMQAtACwAKwAqACAAGQARAAoACgAKAAoACQAJAAcABAAEAAQABAAEAAQAAQAB
AAAA//8BAAIAAwADAAMAAwACAAIA////////AAAAAP///////wAABQAKABMAIAAqADUA
TABpAI0AsADRAOYA1gCYAEcA///F/47/Vv8z/y//Pf9G/0v/V/9m/3L/gf+V/6r/wv/U
/+L/7f/y//X/+f/6//r/+//9//3//f8AAP///v/+//3/AAAAAAEAAgAAAAEAAQABAAMA
AwADAAQAAwAEAAQABAACAAIABAAEAAMAAQADAAMABAAFAAUABQADAAQABAAEAAMAAwAF
AAUABwAHAAcABwAFAAcACAAIAAYACgALAAsACgAKAAwADAANAA0ADQAOAA4ADgAOABAA
EgAUABQAFAASABQAFgAWABkAGgAbABwAHQAeACAAIAAgACIAIgAhACEAIgAjACUAJQAl
ACUAJAAiACEAIAAdABoAGQAZABkAGgAXABUAFAASABIADwAOAA8ADgAMAAkACgAKAAoA
CQAKAAkACAAHAAcABgAFAAQABAADAAIAAgADAAMAAwACAAEAAQABAAEA/////wAAAAD+
//7//v/+//////8AAAEAAAAAAAEAAQD//////v/+/wAAAAAAAAEAAAAAAAAAAAABAAAA
AAABAAEAAQABAAMAAQACAAMAAwAEAAMAAwADAAIAAwAEAAUABQAFAAUABQAEAAMAAgAB
AAIAAQACAAQAAgABAAEAAQAEAAQABAADAAEAAAD//////////wAAAAD/////////////
///////////////////9//3//v/+//7//f/9//3/+//7//v/+//9//3//f/9//v/+//7
//v//f/9//3//f/7//r/+f/4//r/+v/6//n/9//3//j/+P/3//j/+P/4//j/+P/6//r/
+f/4//j/+f/5//n/+f/4//f/9//2//b/9//4//b/9v/3//j/+P/4//f/9//2//b/9//3
//T/9P/1//X/+f/5//j/+P///wIABgAJAA4AEAATABYAFAAUABYAFAANAAgAAgD6//n/
+P/3//T/8//x//D/8P/y//T/9f/1//X/8v/y//L/9P/0//T/8//0//T/9P/0//b/9v/1
//X/9f/0//T/8//1//X/9v/2//X/9f/1//b/+//+/wMADgAcACcANABLAGsAiACjAMIA
yACgAF8AFwDT/57/dP9P/zv/O/9E/03/Wf9u/3z/g/+J/5r/rv/A/9D/3f/o/+3/8f/y
//L/8//z//P/8//2//b/9v/3//f/9v/2//f/+P/4//n/+f/5//v/+//7//z//P/8//v/
+v/4//j/+v/6//r/+f/8//3//P/9//3//f///wAAAAAAAP3//f//////AQABAAEAAQD/
/wEAAgACAAAABAAFAAUABQAEAAUABAADAAMAAwAEAAYABgAGAAgACAAKAAoACgAKAAwA
DgAOABEAEgATABQAEwAUABYAFgAVABgAGQAZABkAGgAbAB0AHQAdAB0AHAAbABsAGwAZ
ABoAGQAZABkAGgAXABUAFAAUABQAEQAQAA8ADgAMAAkACgAKAAoACQAIAAcABgAFAAcA
BgAFAAQABAADAAIAAgABAAEAAQAAAP///////////f/9//7//v/+//7//v/+/wAA////
////AAAAAAEAAQABAAEAAAAAAAAAAAAAAAEAAgACAAIAAgADAAIAAgADAAEAAQABAAMA
AwAEAAUABQAEAAMAAwADAAIAAwAEAAUABQAFAAUABQADAAMAAwADAAUAAwADAAQABgAF
AAUABQAGAAYABgAFAAMAAgABAAEA/////wAAAAABAAEAAQABAAMAAwADAAMAAQABAAEA
AQD/////AAAAAAIAAQABAAEAAQABAAEAAQD/////////////////////AQABAAEAAQD+
/wAAAgACAAIAAgACAAIAAAAAAP///v8AAAEAAQABAP///v/9//3//v/+////AAD///7/
/v/+//7//v/9//3//v/+///////8//z//f/9///////+//7/AgACAAMAAwAIAAoADQAQ
ABMAFgAbABwAHAAeAB8AHgAcABoAGAAUAA4ACQAFAAIAAAAAAP///f/9//r/+v/6//z/
/P/8//v//P/8//z//P/+//7//f/9//3//P/8//v//f/9//7//v/9//3//f/+/wEABAAN
ABoAKAA1AEYAYQCBAKIAwwDWAMAAggA3APH/uf+G/1T/Mf8r/zf/QP9D/0//Zv90/33/
kf+q/77/zv/c/+v/8v/1//f/+P/4//n/9//3//f/+v/8//z//f/9//z//P/9//7/AAAB
AAEAAQABAAEAAQACAAUABgAGAAYABgAGAAgACAAFAAMABQAFAAYABwAHAAcABQAGAAYA
BgAHAAcACQAJAA0ADQANAA0ACQALAAwADAAMABAAEQARABIAEgAUABQAEwATABMAFAAY
ABgAGAAaABoAHAAcABwAHgAgACIAIgAjACQAJQAmACkAKgAsACwAKwAuAC8ALwAxADIA
MwA1ADQANQA2ADYAMwAzADMAMQAwAC8ALwAvACwAKQAnACYAKAAoACUAJAAjACIAIAAd
ABsAGgAZABcAGAAXABYAFQATABIAEQAQAA4ADQAMAAwACwALAAsACgAHAAcACQAHAAYA
BgAGAAYABgAGAAYABQAEAAQABQAFAAUABQAEAAMAAwACAAIAAwAEAAQABAAFAAYABgAG
AAUABQAEAAQABQAFAAYABgAHAAcACQAJAAgACAAJAAgACAAHAAkACgAMAA4ADwAQABMA
EgARABIAEgAQABAAEAAQAA4ADwAPABAAEgAUABQAEwARABMAEgAUABYAGAAaABwAHQAf
AB4AHQAcABoAGgAZABkAGgAaABsAGwAXABUAFAASAA4ACwAIAAYABQAIAA8AGAAmADsA
WAB7AKEAzADrAOwAwABwAC0A//+7/2D/JP8V/xn/H/8w/z//Uf9u/4b/mf+x/8z/3v/s
//T/9f/2//n/+//8//z//f/9//3//f8AAP7//v//////AAAAAAEAAgABAAEAAAD//wEA
AQABAAIAAQACAAIAAgADAAQABwAIAAcABQAHAAcACAAJAAkACQAJAAoACgAKAAsACwAN
AA0ADwAPAA8ADwAPABEAEgASABIAFgAXABcAGAAYABoAGgAaABsAHAAeACIAIgAiACQA
KAAqACoAKgArAC4AMQAyADUANgA3ADgAOwA8AD4APgA9AEAAQQBBAD8AQABBAEMAQgBB
AEAAPgA9AD0APQA7ADkANwA2ADUAMgAvAC0ALAArACoAJgAkACEAIAAeABsAGQAYABcA
FQAUABMAEgARABEAEAAPAA4ADAALAAoACgAJAAkACQAIAAkACQAJAAkABwAHAAgACAAI
AAgACAAIAAoACQAJAAkACQAIAAgABwAJAAkACAAIAAkACgALAA0ADQAMAAsACgALAAoA
CgALAAkACQAJAAsACwAMAA0ADQAKAAkACQAJAAgACQAKAAsACQAJAAkACQAJAAkACQAJ
AAkABwAHAAgABgAFAAUABQAEAAQABAADAAUABAADAAMAAQABAAIAAgD//////////wEA
AQABAAEA///////////9//3//v/+//z/+//7//v//f/9//3//f/7//v/+//7//v/+//7
//v/+//7//v/+//6//r/+v/6//z//P/8//v/+f/5//r/+v/7//v/+//7//v/+//7//r/
+P/4//j/+f/7//v/+//7//z//P/8//z/+//7//r/+f/6//r/+v/6//r/+v/6//r/+v/6
//v/+//7//v/+//8//v/+//7//r/+f/5//j/+P/4//j/+f/5//v/+//7//r/9//3//f/
+f/5//j/+v/6//r/+v/6//r/+v/5//j/+P/5//n/+f/5//j/9//3//j/+P/5//r/+P/4
//n/+v/4//j/9//3//f/+P/6//v/+v/6//v/+//9//3//P/8/wAAAAABAAEAAQACAAQA
BgAFAAYACQAIAAgACgALAAoADAAMAAwACgALAAsADAAOAA8AEAAQAA8ADwAOABAAEgAU
ABQAFAATAA8ACgAFAAAA/f/8//r/+f/5//j/+P/3//f/9//4//j/9f/1//X/9v/3//7/
AwAQACIANQBOAGsAlQC6AM0AvAB8ACwA/f/Z/5X/QP8I//P+9/4F/xT/Gf8p/0T/YP95
/5X/rP/A/9D/3P/j/+b/5f/n/+j/6P/p/+n/6f/p/+z/7P/s/+3/7f/s/+z/7f/u/+z/
7f/t/+3/6//r/+v/7P/t/+7/7v/u/+z/7P/u/+7/7f/r/+3/7f/u/+//7//v//H/8v/y
//L/7//v//H/8f/y//H/8P/v/+//8f/y//L/8v/2//f/9//4//j/+v/6//v/+//7//z/
//8AAAEABAAGAAgACAAIAAkADAAPABAAEwAUABUAFgAaABwAHwAgACMAJgAnACcAJwAo
ACkAKwAsAC0ALgAuAC4ALwAwAC8AMQAxADIAMwA0ADEALwAuACwALAApACgAJgAkACEA
HQAbABoAGQAXABUAEwARAA8ADgAMAAoACAAGAAMAAAD+//z/+//6//j/9f/1//X/9f/x
//H/8v/y//D/8P/w//D/8P/v/+//7//u/+7/7//v/+7/7f/r/+r/7P/s/+z/7f/s/+z/
7P/s/+v/6v/q/+v/6//r/+v/7f/s/+z/7P/r/+v/6//s/+3/7f/t/+3/7f/v/+//7//v
/+//7//v/+//7//t/+3/7v/w/+//7//v//D/8P/w/+//7f/s/+v/6//t/+3/7v/u/+v/
6//r/+v/7f/t/+3/7f/r/+v/6//r/+n/6f/q/+r/6//r/+z/7f/s/+v/6v/p/+n/6f/p
/+n/6//r/+v/6//p/+n/6f/p/+r/6v/q/+r/6P/o/+j/5//p/+n/6v/q/+f/5//n/+f/
5//n/+f/5v/m/+b/5v/n/+f/5//n/+f/5P/k/+T/5P/l/+f/6P/p/+j/6P/o/+j/6P/o
/+j/6P/o/+j/6f/p/+f/5//n/+j/5v/n/+j/6P/n/+f/5v/m/+T/5P/l/+X/5//n/+f/
5v/n/+f/5//p/+f/5v/m/+b/5v/m/+b/5v/l/+T/5v/n/+f/5//n/+b/5f/l/+b/5v/n
/+j/5v/m/+f/6P/m/+b/5f/l/+X/5v/o/+n/5v/m/+f/5//s/+3/7f/u/+//7v/u/+3/
7v/u/+//8P/w//L/9v/2//b/+P/5//j/+//8//3//P/8//v/+//8//7/AAABAAEAAQAA
AAIABAD///z/+f/1//H/7v/r/+j/6P/o/+f/5//n/+b/5v/l/+X/5f/m/+b/5f/l/+X/
5v/p/+z/7//8/wgAEQAcADMAVQB2AJkAugDAAJYATwAHAM//nP9g/yv/Ff8b/yr/Nf89
/0z/Wv9l/2//hP+g/7T/xP/T/9z/3//f/+D/4P/h/+H/4f/h/+T/5P/k/+X/5f/m/+b/
5//o/+j/6f/p/+n/6f/p/+n/6v/r/+z/7P/s/+z/7P/u/+7/7//t/+//7//v/+//7v/t
/+7/8P/x//L/8f/x//P/8//0//P/8v/x//D/8//1//b/9v/6//v/+//6//r//P/8//v/
+//7//z//v/+//7/AAACAAQABAAEAAQABgAIAAgABwAIAAkACgANAA4AEAAQAA8AEgAT
ABMAEwAUABUAFwAVABUAFQAUABMAEwATABEAEAAPAA8ADwAMAAkABwAGAAYABgADAAIA
AwACAAAA/f/8//z//P/7//z/+//6//n/+v/6//r/+v/6//n/+P/4//n/+f/5//j/9v/1
//T/8//y//P/9f/2//T/9P/0//T/8v/x//H/8f/y//L/8//z//P/8//y//L/8v/y//L/
8//0//T/9P/0//X/9P/0//X/9//3//f/+f/3//b/9f/z//T/9f/3//n/+f/5//n/+f/4
//f/9v/1//f/9//3//f/9//1//X/9v/2//X/9f/1//j/+P/4//f/9//2//X/9f/1//X/
9v/2//X/9f/1//X/8//z//P/8//z//P/8//z//P/8//0//T/9v/1//X/9f/z//P/8//z
//P/8//z//P/8//z//P/8//x//H/8f/x//P/9P/1//b/9f/0//P/8f/y//P/9f/2//P/
8//z//P/8f/x//H/8P/y//L/8v/z//L/8f/w/+//7v/s/+z/7v/u/+7/7v/u/+7/7f/s
/+7/7//v/+//7//u/+3/7f/u/+7/7//w/+//7v/u/+7/7v/u/+3/7f/q/+r/6//r/+r/
6v/r/+v/7//v/+7/7v/y//T/9//5//7/AgAHAAwADAAMAA4ADAAEAAAA+//0//L/8P/u
/+r/6//p/+j/6P/p/+r/6v/p/+n/5v/m/+b/5//o/+n/6f/s/+z/7P/s/+z/7P/r/+v/
6//q/+r/6f/r/+v/7P/s/+v/6//r/+z/6//w//f/AAAOABsAIgAzAE8AbgCJAKgAwAC0
AH8AOQDx/7b/hP9b/zn/Lf82/0P/Tf9c/2r/df9//4j/mP+w/8T/0f/e/+X/5//o/+j/
6f/r/+v/6//u/+7/7v/v/+//7v/u/+//8P/y//P/8//z//P/8//z//T/9P/0//P/8v/0
//T/9v/2//X/8//1//X/9v/3//f/9//5//r/+v/6//v/+//9//3//f/9//3//f/5//v/
/P/8//z/AAABAAEAAQAAAAEAAAAAAAEAAgAEAAYABgAGAAgACQAKAAkACAAJAAwADwAQ
AA8AEAARABIAEwAUABYAFgAVABgAGQAZABkAGgAbAB0AHgAfACAAIAAdAB0AHQAbABwA
GwAbABsAGwAZABgAGAAWABYAEwASABMAEgAQAA0ADQAMAAsACQAKAAkACAAHAAUABAAD
AAIAAAD///7//v/+////AAAAAP3//f/9//3//f/9//7//v/+//7//v/+//z/+//7//v/
/v/+/////////////v/+//7//v/+/////v/+//7//v////7//v///////////wEA//8A
AAEAAQABAAEAAgADAAMAAwADAAMAAwADAAMAAwADAAMAAwADAAUAAwADAAQABAADAAMA
AwACAAIAAgABAAEAAAD/////AQABAAIAAgD/////////////////////AQABAAEAAQD9
//3//v/+//7//f/9//3////////////9//3//f/9//v/+//7//v/+//7//v/+//8//z/
/P/8//r/+v/6//n/+f/5//r/+v/5//n/+f/5//n/+f/5//j/+P/4//j/+f/5//n/+v/4
//j/+P/4//r/+v/5//j/9v/3//f/9//5//j/9//3//T/9P/1//b/9P/0//X/9v/2//b/
9f/1//T/9P/1//X/9v/2//f/9//7//v/+v/6/wAAAgAFAAcADQAQABQAGAAXABYAFwAU
AA0ACAACAPr/9//2//X/8v/y//H/8f/y//X/9v/2//X/9P/y//P/9P/2//b/9v/1//b/
9v/2//b/9v/2//X/9f/2//b/9//3//f/9//4//j/9//3//f/+P/9/wAABwAUACAALQBA
AF0AfwCgAMUA4ADOAJQARwD9/8H/iP9M/yH/Gf8l/y7/M/9D/1r/aP9x/4f/oP+4/8r/
2v/l/+z/8f/1//b/9v/3//n/+f/5//z/+v/6//v/+//6//r/+//8//3///8AAAEA////
////AAD//wAAAAAAAAIAAgAEAAQABQADAAUABQAFAAUABAADAAUABgAGAAYABwAHAAkA
CQAKAAkACAAHAAYACQALAAwACwAOAA4ADQAOAA4AEAAQABAAEQASABQAFAAUABQAFgAa
ABwAHAAcABoAHAAeAB4AIQAiACMAJAAnACgAKgAqACsALgAvAC8AMQAyADMANQA0ADUA
NgA2ADUANQA1ADMAMAAvAC8ALwAsACsALQAsACkAKAAnACYAJQAkACIAIAAeAB8AHwAf
AB4AHAAaABkAFgAUABMAEgAQABAAEQASABEAEAAOAA0ADAAMAA0ADQAMAAwADQANAA4A
DQALAAoADQAOABAAEQAWABgAGwAeAB0AHgAhACAAHAAcABsAGAAZABoAGwAaABYAEQAN
AAoABgAEAAEA/f////7/AAACAAMABAAFAAUABQAEAAMAAgAEAAQAAwADAAUABAAEAAMA
AwADAAQABAABAAEAAQACAAUACAANABgAKgBDAGIAiQCzANoA7wDgAKoAXgAfAOf/lf9E
/yD/H/8p/y//Ov9T/23/gv+Y/7H/x//a/+T/6v/s/+3/8P/1//b/9v/1//X/8//z//P/
9v/2//b/9//3//b/9v/3//j/+P/5//n/+f/3//f/9//4//v//P/8//z//P/8//7//v//
//3///////7/////////AQACAAIAAgABAAEAAwADAAMAAwADAAMAAwAFAAYABgAEAAgA
CQAJAAoACgAMAAwADAANAA4AEAAUABQAFAAWABcAGAAXABYAFwAaAB0AHgAfACAAIQAi
ACIAIgAjACIAJQAoACkAKQAmACYAJgAnACYAJQAkACIAIAAfAB4AGwAYABcAFwAXABgA
FQATABIAEgASAA8ADgANAAwACgAHAAcABgAFAAMABAADAAIAAQADAAIAAQAAAAAA///+
//7//////////v/9//3//f/9//v/+//8//z//f/+////AAD+//3//f/9/wAAAAABAAEA
//////7//v/+//7//v///wAAAAAAAAAA///+//7///////////8BAP///v/9//v/+//7
//z//f/9//3//f/9//z/+//6//n/+//7//v/+//7//n/+f/6//r/+f/5//n/+P/4//j/
9//5//j/9//3//f/9//4//j/9//3//f/9//1//X/9f/1//f/9//3//f/9//3//j/+P/2
//X/9f/1//f/9//3//f/9f/1//X/9f/1//X/9f/1//X/9f/1//X/9P/0//T/9P/2//b/
9v/1//P/8//0//T/9P/1//b/9//1//X/9f/0//T/9P/0//X/9f/1//X/9f/2//b/9v/2
//b/9//3//f/9P/0//T/9P/0//b/9v/0//b/9P/0//T/9P/2//b/9f/0//b/9//3//f/
9//2//X/9f/0//T/9f/2//T/9P/1//b/9P/0//P/8//z//T/9v/3//b/9v/3//f/9//3
//b/9v/5//r//P/9//3//v8AAAIAAwAEAAcABgAHAAgACAAGAAkADAAPABAADwANAAwA
DAAJAAgABgADAP//+v/4//b/9P/0//T/8//2//b/9v/2//b/9v/1//X/9//2//b/9f/z
//P/9P/0//X/9f/1//b/+//+/wkAHAAwAEUAYgCFALEA0ADTAKoAXAAYAO3/tf9f/xT/
8v7x/v3+Cf8S/x3/Nf9Q/2r/h/+j/7z/0v/g/+b/6f/s/+3/7f/u/+7/7//x//H/8f/0
//T/9P/1//X/9v/2//f/+P/4//n/+f/5//n/+f/5//r/+f/6//r/+v/8//z//v/+//3/
+//9//3//v///////////wAAAAAAAP////8BAAEABQAFAAUABQAFAAcACAAIAAYACgAL
AAsACgAKAAwADAAOAA8AEAASABYAFgAWABgAGgAcABwAHAAfACIAJQAmACcAKgAsAC8A
MAAxADIANQA2ADYANgA5ADsAPAA9AEAAQABAAEEAQQBCAEQARgBGAEYARwBIAEYARgBF
AEUARQBGAEgASQBFAEQARABDAEAAPQA5ADYANwA2ADYANQA0ADQANQA2ADQANAA2ADQA
LwAuACwAKAApACoAKwAqACkAJwAmACYAJAAiAB8AGwASAAoABQAAAP7//v/+//3////+
//3//P/+//7//f/9//3//P/8//v/+f/5//r/+v/7//v/+//8//3/AAABAAIACgARABoA
LwBVAHoAmQC4AMgAtABvAB8A2/+U/1L/Pf9B/0//Xv9n/3f/lP+q/7f/w//Q/97/5P/m
/+f/7P/v/+//7v/s/+v/6//r/+v/7v/u/+7/7//v/+7/7v/v//D/7v/v/+//7//v/+//
7//w/+//8P/w//D/8v/y//T/9P/z//H/8//z//T/9f/1//X/9f/2//b/9v/1//X/9//3
//n/+f/5//n/9//5//r/+v/4//z//f/9//7//v8AAAAA/f/9//3//v8AAAAAAAACAAMA
BAADAAIABAAGAAgACAAHAAgACQAKAAkACAAIAAYABgAIAAgABwAEAAQABAAFAAQAAwAC
AAAAAQABAAEA//8AAP///////wEA///+//7/AAAAAP3//P/8//z/+//5//n/+v/7//v/
+//7//v/+//9//z/+//6//z/+//6//r/+f/5//n/+P/4//n/+v/7//n/+f/6//r/+v/6
//r/+v/4//f/9//3//r/+v/7//v/+f/5//j/+P/2//b/9v/3//b/9v/2//b/9//2//b/
9//1//X/9f/3//X/9v/3//f/9P/z//P/8//y//P/9P/1//P/8//z//P/8//z//P/8//1
//P/8//0//T/8//z//P/9P/0//T/8//1//T/8//z//P/8//0//T/8//z//P/8//z//P/
8//z//X/9f/1//X/8//z//T/9P/y//H/8f/x//H/8f/x//H/8f/x//H/8f/z//P/8//z
//P/8//z//P/8v/y//L/8v/y//L/8v/x//H/8f/y//L/8f/x//H/8f/z//P/8//y//D/
8P/w//H/8//z//P/8//x//D/7//u//D/8f/x//H/8P/w//D/8P/w//D/8P/w//D/8P/x
//H/8//x/+//8P/u/+7/7v/u//D/8P/v/+7/7P/t/+3/7f/u/+7/7v/v/+3/7P/s/+z/
7f/u//D/8v/w//D/7//v//D/8P/x//H/8v/y//P/8//0//P/8f/w//T/9P/1//X/9//4
//r//P/7//z////+////AgAEAAQABQAGAAcABgAGAAUABQAGAAYABgAFAAMA/v/4//X/
8v/y//L/8v/x//P/8v/x//D/8v/y//H/8f/v/+7/7v/t/+7/7//x//L/8f/x//H/8v/x
//T/+f8EABAAFwAiADkAVwB2AJMAsgDAAKgAawAjAOP/sP9+/0//M/8v/zj/Rf9R/2T/
eP9//3//jv+k/7j/xv/T/+D/4//o/+r/6//t/+v/6//r/+7/7v/u/+//7//w//D/8f/y
//L/8//z//P/9P/1//b/+P/2//b/9f/0//T/9P/2//b/9f/z//X/9f/2//f/9//3//f/
+P/4//j/9//3//n/+f/7//v/+//7//n/+//8//z/+f/8//z/+//9//7/AQACAAMAAwAD
AAQABAAEAAQABgAHAAgABwAGAAYACAAKAAoACQAKAAsADAAPABAAEgASABIAFAAUABMA
EQASABMAFQAVABUAFQAUABEAEQARAA8ADgANAA0ADQAOAAsACQAIAAYABgADAAIAAgAC
AAEA//8AAAAAAAD//wAA///+//3/AAAAAAAAAAABAAEAAQACAAEAAQABAAAAAAABAAIA
AwAAAP/////+//7//v/+//7/AAD///////////7//v/9///////+//7//v/+//7////+
//7//v/+//3//P/8//3/+//7//v//f/7//z//f/9//3//f/+/////v///wAAAQD/////
/////wAAAQACAAMAAQD/////AAD///3//P/7//3//v///////f/8//v/+//9//3//v/+
//3//f/9//3/+//7//v/+//8//3//v////v/+//8//z//P/7//v/+//7//v/+//7//v/
+//7//v/+//7//v/+//7//v/+//7//r/+v/6//r//P/8//z/+//5//n/+v/6//v/+//7
//v/+//7//v/+v/8//z//P/9//v/+//7//v/+v/6//r/+v/8//3//f/9//z//P/8//z/
+v/6//r/+v/7//z//v////z/+//6//r/+v/7//z//P/9//3//P/8//z//P/9//3/+//7
//v/+v/5//n/+f/7//v//P/8//7/+//+//3//P/7//r/+//8//3//v/8//z//P/8//z/
/P/8/w==
         </WaveFormData>
      </LeadData>
      <LeadData>
         <LeadByteCountTotal>10000</LeadByteCountTotal>
         <LeadTimeOffset>0</LeadTimeOffset>
         <LeadSampleCountTotal>5000</LeadSampleCountTotal>
         <LeadAmplitudeUnitsPerBit>4.88</LeadAmplitudeUnitsPerBit>
         <LeadAmplitudeUnits>��V</LeadAmplitudeUnits>
         <LeadHighLimit>2147483647</LeadHighLimit>
         <LeadLowLimit>268435456</LeadLowLimit>
         <LeadID>V3</LeadID>
         <LeadOffsetFirstSample>0</LeadOffsetFirstSample>
         <FirstSampleBaseline>0</FirstSampleBaseline>
         <LeadSampleSize>2</LeadSampleSize>
         <LeadOff>FALSE</LeadOff>
         <BaselineSway>FALSE</BaselineSway>
         <ExcessiveACNoise>FALSE</ExcessiveACNoise>
         <MuscleNoise>FALSE</MuscleNoise>
         <LeadDataCRC32>444747750</LeadDataCRC32>
         <WaveFormData>
rgCuAK4ArgBWAAAAqv9U/yT/9v7I/pr+tP7O/uj+Av8l/0j/a/+O/6H/sv/D/9T/1v/Y
/9r/3P/f/+D/4f/i/+T/5P/k/+T/5v/m/+b/5v/n/+j/6f/q/+r/6v/q/+r/6v/q/+r/
6v/s/+z/7P/s/+7/7v/u/+7/8P/w//D/8P/y//L/8v/y//P/9P/1//b/9v/2//b/9v/5
//r/+//8//3//v///wAAAgACAAIAAgAFAAYABwAIAAsADAANAA4ADwAQABEAEgAVABYA
FwAYABoAHAAeACAAIwAkACUAJgAnACgAKQAqAC0ALgAvADAAMQAyADMANAAyADIAMgAy
ADIAMgAyADIAMAAwADAAMAAtACwAKwAqACkAKAAnACYAJQAkACMAIgAfAB4AHQAcABoA
GgAaABoAFgAUABIAEAAOAA4ADgAOAAsACgAJAAgABwAGAAUABAACAAIAAgACAAEAAAD/
//7/AAAAAAAAAAD///7//f/8//r/+v/6//r/+v/6//r/+v/4//j/+P/4//r/+v/6//r/
+v/6//r/+v/8//z//P/8//z//P/8//z//P/8//z//P/9//7///8AAAAAAAAAAAAAAQAC
AAMABAAEAAQABAAEAAIAAgACAAIAAgACAAIAAgABAAAA///+/wAAAAAAAAAA/v/+//7/
/v/8//z//P/8//z//P/8//z/+v/6//r/+v/6//r/+v/6//r/+v/6//r/+f/4//f/9v/4
//j/+P/4//b/9v/2//b/9P/0//T/9P/0//T/9P/0//T/9P/0//T/9v/2//b/9v/0//T/
9P/0//T/9P/0//T/9v/2//b/9v/1//T/8//y//P/9P/1//b/9P/0//T/9P/1//b/9//4
//f/9v/1//T/8v/y//L/8v/z//T/9f/2//T/9P/0//T/9v/2//b/9v/0//T/9P/0//b/
9v/2//b/9v/2//b/9v/0//T/9P/0//X/9v/2//f/9//3//f/9v/2//b/9//3//n/+f/5
//n/9//3//f/9//6//r/+f/5//v//f/9//3//////wEAAwAFAAcACwAOABUAGAAaAB0A
IQAjACQAJQAgACAAIAAeABYAEAAHAAAAAAAAAAAA/v/+//z/+v/4//j/+P/4//j/9P/z
//L/8f/y//L/8//z//X/9f/1//X/9P/0//T/9P/0//T/9P/0//b/+f8AAAgAEwAhADMA
UwCFALwA7AAaAUIBPAH5AJoARgD1/4v/Gv/Y/tH+4P7p/vX+CP8f/zP/TP9v/4z/qP/B
/9H/3//l/+f/6//t/+//8f/z//T/9f/2//b/9v/2//b/+f/6//v//f/8//z/+//7//3/
/f//////AQABAAEAAQAAAAAAAgADAAMAAgACAAIAAwAEAAQABAADAAQABQAFAAMAAwAE
AAQABgAIAAgACAAIAAkACwALAAkACwALAAsACwAMAA0ADgAOABAAEQARABQAFAAVABYA
GQAcABwAHQAbAB4AHwAhACEAIgAkACYAJgAnACgAKQAnACkAKQApACsAKwAsACwALAAr
ACsAKwApACcAJQAjACAAHwAfAB4AHAAYABcAFgASABEADwANAA4ADAAJAAgACQAKAAkA
CAAHAAYABQAEAAUAAwACAAAAAgABAAAAAAABAAEAAQABAAEAAQACAAIAAAAAAAAAAAD+
//7//////wEAAQAAAAAA/////////v/7//v//P/8//3//f/8//3///8AAAAA//8BAAEA
AQAEAAMAAgACAAEAAQAAAAEABAACAAQABgAGAAUABgAGAAUABgAHAAgACQAKAAoACQAH
AAgACAAJAAsACQAHAAcACAAIAAgACAAIAAcABgAGAAYABgAGAAYABgAFAAQABAAEAAQA
BAAEAAQABgAFAAUABQACAAIAAgACAAIAAgACAAEA//////////8BAAEAAQAAAP7//v/+
//7/AAAAAAAAAAD+//z/+//6//z//P/8//z/+v/6//r/+v/6//r/+v/6//r/+v/6//r/
+v/6//r/+v/6//r//P/7//v/+//7//v/+v/6//r/+//7//v/+//7//v/+//7//v/+//8
//r/+f/5//n//f/9//3///8DAAcACwANAA4AEQATABgAGAAXABcAFQARAAwABwAAAP3/
/P/5//b/+P/1//T/9P/3//j/9//4//j/9v/0//T/9//4//n/+P/5//j/9//3//j/+P/3
//f/9f/1//X/9P/2//b/9v/2//j/+P/4//j//f8AAAYAEwAjADMASQBzAKoA1gAAAS4B
QAEXAcYAagAPAK//TP/+/uH+5v7x/vv+Dv8p/z3/Sv9h/4D/mv+z/8f/1f/h/+n/7f/v
//H/8//z//T/9f/2//r/+v/6//r//P/8//z//f/9//7//v////////8BAAEAAQABAAEA
AQAAAAAAAgADAAMAAgACAAIAAwAEAAQABAAFAAYABwAHAAUABQAGAAYABgAIAAgACAAI
AAkACwALAAsADQANAA0ADQAOAA8AEAAOABAAEQARABIAEgATABQAFQAYABgAGQAXABoA
GwAdAB0AHgAgACIAJAAlACYAJwAnACkAKQApACoAKwAtAC4ALgAtAC0ALQAsACsAKgAp
ACgAJwAnACYAIgAeAB0AHAAYABcAFQATABQAEgAPAA4ADgAOAAwACgAHAAYABQAEAAUA
AwACAAAAAAD///7//v/9//3//f/9//n/+f/6//r/+P/4//j/+P/4//j/+f/5//v/+//6
//r/+f/5//n/+P/3//f/+P/4//n/+f/4//n/+//8//z/+//9//3//f8AAP///v/+//3/
///+////AgD//wAAAQAAAAEAAgACAAEAAwADAAMAAwADAAQABAADAAUABAAEAAUABwAF
AAUABgAGAAYABgAGAAMAAgACAAIAAAAAAAAAAAAAAAAAAQACAAIAAgACAAIAAgABAAEA
AQAAAAAAAAAAAAAAAAAAAP/////////////////////+//7//v/+//7//v/+//7//v/7
//7/AAD+//7//v/+//7//v/+//7//v/+//7//v/+//z/+//7//v//f/9//z//P/8//3/
/f/9//3//f/9//3//f/9//3//v/9//v/+v/5//v/+//7//3//f///wEAAQAEAAcACQAO
ABMAFQAYABkAGgAaABoAGAAVABQAEQAOAAoABQACAAAA///+//v/+v/6//j/9v/2//n/
+v/7//r/+//6//n/+f/6//r/+f/5//n/+f/5//j/+v/6//r/+v/6//r/+v/6////BAAM
ABkAKwA/AF8AjwDCAPAAIAFEATYB8QCYAEIA6f9//xb/2P7P/t7+6f7z/gj/I/85/1D/
c/+U/67/wf/T/+P/6//x//T/9f/2//f/9//4//n/+v/+//7//v/+/wAAAAAAAAEAAwAE
AAQABQADAAMABQAFAAcABwAHAAcACAAIAAoACwAJAAgACAAIAAsADAAMAAwADAAMAAwA
CwANAA0ADgAOAA8AEgATABQAEwATABQAEwAUABcAGAAZABkAGgAbABwAGwAcABwAGwAf
ACAAIgAkACUAKAAoACkAKQAsAC0ALwAxADIANAA2ADgAOQA6ADsAPQA/AD8APwBBAEEA
QgBCAEIAQQBBAEEAQAA/AD4APQA6ADkAOQA4ADQAMAAvAC4ALAArACkAJwAoACYAIwAi
ACEAIAAdABoAGQAYABcAFgAXABUAFAASABAADwAOAA4ADQANAA0ADQALAAsADAAKAAgA
CAAIAAgACAAGAAYABgAGAAYABgAGAAYABgAFAAUABQADAAMAAgACAAQABQAFAAUABQAF
AAUABQAFAAUABQAGAAgABwAHAAcACwALAAsADQAKAAsADAALAAkACwAMABAAEQARABIA
EQATABIAEQAOAA8AEAAPAA4ADwANAA0ADgAQABAADgAOAA4ADgAOABAAEgAUABYAFgAY
ABgAGAAZABYAFgAVABUAFwAXABcAFgATABIAEQAQAA4ADAAKAAgACQAMABIAGQAlAEEA
bwClAOYAKAFgAXwBWgEFAbgAeAAJAG3/7v6w/qP+tP7T/u/+Dv83/1//gP+j/8L/2v/p
//H/8//z//f/+v/7//z//f/9//7///8AAAIAAgACAAIABAAEAAQABQAFAAYABgAHAAcA
BwAJAAkACQAJAAkACQAMAAwADgAPABEAEAAQABAADwAQABAAEAARABIAEwATABMAEwAU
ABQAFgAYABgAGAAaABsAHQAdAB0AHwAfAB8AIQAiACMAJAAmACgAKQApACwALAAtAC4A
MQA0ADQANQA2ADoAPAA/AD8AQABCAEQARgBHAEgASQBJAEsASwBLAEkASQBKAEoASQBH
AEYARQBCAEEAQAA/ADwAOwA7ADoANgAyADEAMAAsACsAKQAnACYAJAAhACAAHwAeABsA
GAAXABYAFQAUABUAEwASABAADgANAAwADAALAAsACwALAAoACwANAA4ACgAKAAoACgAM
AAwADQANAA0ADQAMAAwACwALAAsACgALAAsADAAMAA8ADwAOAA8ADQAOAA4ADQANAA0A
DQAQAA4ADgAPAA8ADwAOAA8AEgAPABAAEQAQAA8AEAAQAA8ADwAPAA8ADwAPABAAEAAP
AA8ADgAOAA8ADQALAAsADAAMAAwADAAMAA0ADAAMAAwACgAKAAoACgAJAAgACAAIAAoA
CgAKAAoACgAJAAkACQAIAAgACAAIAAYABgAGAAUABwAHAAcABwAFAAUABQAEAAQABAAE
AAQAAgACAAIAAgABAAAAAAAAAAIAAgACAAIAAgACAAIAAgAAAAAAAAD/////AAAAAAAA
AAAAAAAAAAACAAIAAgABAAEAAQABAAEAAQABAAIAAgACAAEAAQABAP////////7/AAAC
AAIAAQABAAIAAgADAAIAAgABAAEAAAAAAAAAAAD/////AAAAAAIAAQD//wEAAQAAAAAA
AQAAAP7/AAAAAAAAAAAAAAAAAAAAAAAAAAAAAAAAAAAAAP/////////////+//7//v//
/////////////////wAAAQACAAQABAADAAMAAwAFAAUABQAHAAkACwANAA0ACwANAA4A
EgARABEAEgARABQAFAAUABIAEwAUABMAEgAWABUAFgAYABgAGAAWABYAFgAWABYAGAAZ
ABoAGwAaABYAEgAOAAsABwAGAAQAAwAAAP///v/8//7//v/+//7//v/+//7//v8BAAQA
CgAXAC0ASQBxAKMA3gAaAUYBSgEOAbkAigBaAPH/Zf/s/qT+lf6q/sX+1f7w/hf/P/9i
/4X/pP++/9P/4f/p/+v/7f/u/+//8P/x//H/8v/z//T/9P/0//T/9P/0//T/9P/1//X/
9v/2//f/9//3//n/+f/5//n/+f/5//n/+P/5//n/9//2//b/9v/3//j/+P/4//n/+v/7
//v/+//7//z//P/7//z/+//6//z//f////////8BAAEAAQADAAQABQAGAAYACAAJAAkA
DAAMAA0ADgAPABIAEgATABUAGAAZABsAHQAeACAAIgAjACUAJwApACsALQAtAC0ALQAt
AC4ALgAvAC8AMAAxADEAMQAxADEAMQAxADIAMgAxAC4ALgAuACwAKwApACcAJAAiAB8A
HgAgACAAHgAcABsAGgAZABgAFwAVABQAEgAPAA0ACwAKAAcABwAHAAcABAADAAMAAgD/
//7//f/8//r/+v/7//v/+f/5//j/+P/3//f/9//2//P/8//0//T/9v/1//P/8//z//T/
9P/z//H/8f/x//T/8v/y//P/8//0//L/8v/0//T/9v/4//j/+P/4//f/9f/2//f/+P/5
//n/+v/6//n/+f/4//j/+f/6//n/+v/8//z//P/8//z/+f/4//j/+P/6//r/+v/6//f/
9v/2//b/+P/4//j/+P/3//X/9P/z//T/9P/0//T/9v/2//b/9f/z//P/8//z//H/8f/x
//D/8f/y//P/9P/z//L/8f/w//H/8P/w//D/7v/u/+7/7v/w//D/8P/w/+7/7v/u/+3/
7f/u/+7/7v/u/+7/7v/u/+7/7v/u/+3/7f/t/+3/7f/v/+//8P/w/+7/7f/t/+3/7f/t
/+3/7P/s/+7/7v/t/+v/7P/s/+3/7f/u/+7/7//u/+7/7v/u/+v/6//s/+z/7v/t/+v/
7f/s/+z/7f/v/+7/7P/s/+z/7P/s/+z/7P/s/+z/7v/u/+7/7v/u/+3/7f/t/+3/7f/s
/+z/7P/t/+3/7f/t/+3/7f/t/+3/7f/t/+7/7v/t/+3/7f/x//P/9f/5//b/9//4//f/
9v/3//f/+v/6//v//f/9////AAABAAAAAgAEAAQABAAGAAMAAgACAAUABgAFAAYABQAE
AAMABAAAAP7//P/4//T/8v/w/+//7P/s/+v/6//p/+n/6f/o/+j/6P/o/+j/6v/q/+r/
6v/v/+7/8v///w0AGQAtAFUAigC+AO4AIAE2AQ0BtgBgABUAu/9K/+j+v/7E/tP+3/7w
/gX/G/8y/03/cP+Q/6n/v//N/9n/3f/g/+H/4v/j/+f/6P/p/+r/7v/u/+7/7v/u/+7/
7v/v//H/8v/y//P/8f/x//P/8//1//X/9f/1//b/9v/4//n/+f/4//j/+P/3//j/+P/4
//r//P/+/////f/9//7//v/9//7//f/8//3///8CAAMAAwAFAAUABQAFAAYABwAIAAgA
CgALAAsADAAMAA0ADgAPABIAEgATABEAFAAVABcAFwAYABoAHAAeAB8AIAAhACEAIwAj
ACMAIwAjACQAJAAkACMAIwAjACAAHwAeAB0AGgAZABkAGAAUABAADwAOAAoACQAHAAUA
BAACAP///v8AAAAA/v/8//3//P/7//r/+v/5//n/+P/6//n/+P/4//n/+f/5//n/9//3
//j/+P/4//j/+P/4//b/9v/3//f/9f/1//T/9P/1//X/9f/0//P/8//0//T/9P/z//H/
8f/z//T/9P/z//P/8//z//b/+P/4//n/+f/2//T/9P/2//j/+v/8//z/+//8//z/+//7
//v/+//7////AAAAAP/////+//7///////3//f/+/wAAAAAAAAAA///+//7//v/8//z/
/P/8//3//P/8//z/+v/6//r/+v/4//f/9//3//j/+P/4//j/+v/6//r/+f/3//f/9//3
//n/+f/5//j/9v/2//b/9v/0//T/9P/0//T/9P/1//b/9P/0//T/9P/1//b/9//4//f/
9v/1//P/8f/y//L/8v/0//T/9P/0//L/8v/y//H/7//v//D/8P/w//D/8P/w//D/8P/w
//L/8v/y//L/8P/v/+//7//x//H/8P/w/+//7//u/+3/7f/t/+3/7f/r/+v/6//s/+z/
6//r/+v/7//v/+//8f/0//f/+v/7//3/AQAEAAoACwALAAwACwAHAAIA/f/2//P/8v/v
/+z/7v/r/+r/6v/s/+z/6v/q/+r/6P/m/+b/5//o/+n/6P/q/+r/6v/r/+r/6v/p/+n/
5//n/+f/5v/o/+j/6P/o/+j/6P/o/+j/5//u//T//f8PAB8ALQBLAHwArgDYAAYBMAEt
AfAAlAA7AOH/fP8Y/93+0v7h/u3++P4P/yX/NP9J/2L/fP+b/7X/xf/T/93/4v/j/+T/
5f/n/+j/6f/q/+7/7v/u/+7/8P/w//D/8f/z//T/9P/1//P/8//1//X/9f/1//X/9f/2
//b/+P/5//n/+P/4//j/+f/6//r/+v/7//z//f/9//////8AAAAA/v8AAAAAAAD+////
AQABAAMABQAFAAUABQAGAAcACAAKAAwADQANAA4ADgAPABAADwASABIAEwAVABgAGQAb
ABkAGgAcAB4AIAAhACIAIwAjACUAJQAlACYAJwApACoALAArACsAKwAqACkAKAAnACYA
JQAlACQAIQAeAB4AHgAbABkAFgATABQAEgAPAA4ADAAMAAoACAAJAAgABwAGAAMAAQAA
AP7//v/9//z//P/8//3//v////v/+//8//z/+v/6//r/+v/8//z//f/9//z/+//5//j/
+//7//v/+v/7//v//P/8//r/+f/3//f/+f/6//r/+f/5//n/+f/8//z//P/9//3//v/8
//z//v/+/wAAAgACAAEAAgACAAEAAQABAAEAAQADAAQABAADAAUABAAEAAUABQADAAMA
BAAEAAQABAAEAAEAAAAAAAAAAgACAAIAAgABAAAAAAAAAAAAAAAAAAAAAAD////////8
//z//P/8//z//P/8//v/+//7//v/+//5//n/+f/4//j/+P/4//j/+P/4//j/+P/5//j/
+P/4//b/9v/2//b/9v/2//b/9v/0//T/9P/z//P/9P/0//T/9P/0//T/9P/0//L/9P/y
//L/8v/y//L/8v/y//L/8v/y//L/8v/0//P/8//z//H/8f/w//D/8P/x//H/8f/x//H/
8f/x/+//7//v//D/8v/x//H/8f/z//P/8//1//n//f8BAAMABQAJAAwAEgAQAA8ADwAN
AAcAAgD9//b/9f/0//H/7v/w/+3/7P/s/+//8P/v//D/8P/u/+z/7P/v//D/8f/w//H/
8P/v/+//7v/u/+3/7f/t/+3/7f/s/+7/7v/u/+7/7v/u/+7/7v/1//r//v8LAB0ALwBP
AH0AtADkABgBQgFAAQUBrgBaAP//j/8W/8r+u/7I/tX+4f76/hX/Kf9A/2H/gv+g/7n/
y//V/93/4f/l/+f/6f/r/+3/7v/v//D/9P/0//T/9P/0//T/9P/1//b/+P/5//v/+f/5
//v/+//7//v/+//7//z//P/+////AAAAAAEAAgABAAIAAgACAAMABAAFAAUABQAFAAYA
BgAEAAYABgAGAAYABwAJAAkACwANAA0ADQAPABAAEQASABAAEgATABMAFAAUABUAFgAY
ABwAHQAfAB0AIAAhACMAJQAmACgAKgAsAC0ALgAvADEAMwAzADMANQA1ADYANgA4ADcA
NwA3ADYANQA0ADMAMAAvAC8ALgApACgAJgAkACEAIAAfAB4AHQAcABsAGgAYABgAGAAY
ABcAFQAUABMAEAAPAA0ADAAMAA0ADQANAAwACwAKAAkACwALAAsADAAKAAkACQAJAAkA
CQAJAAsADAAPABIAEwAVABcAGAAcABsAGwAcABsAGQAYABcAFAAVABYAFQAUABAACwAI
AAYABAACAP7//P/8//z//P/+//7//v/+//z/+//6//n/+f/7//z//P/9//3//f/9//z/
/v/+//7//v/8//z//P/8////AgAEAA0AIwBHAHkAuwD+ADoBZgFuATYB2wCEACQAlf8B
/6z+nv6r/sD+2f4B/yr/Tf9z/5b/tf/M/9r/3//h/+P/5//r/+3/7f/t/+3/7f/u/+//
8P/y//L/8v/y//L/8v/y//P/9f/2//b/9//1//X/9//3//n/+f/5//n//P/8//7/////
//7//v/+/wEAAgACAAIAAwAEAAUABQAFAAUABgAGAAYACAAIAAgACgALAA0ADQANAA8A
DwAPABEAEgATABQAFAAWABcAFwAcABwAHQAeAB0AIAAgACEAIgAmACgAKwApACoALAAu
AC0ALQAtAC0ALwAxADEAMQAuAC0ALQAsACsAKQAoACcAJQAjACEAHwAcABsAGwAaABkA
FgAWABYAFAATABEADwAQAA4ACwAKAAoACgAIAAYABwAGAAUABAAEAAMAAwACAAIAAQAA
AAAA///////////9//3//v/+//7//v/+//7/AAAAAAEAAQD//////v/+/wAAAQACAAIA
AQABAAIAAgAEAAMAAQABAAMABAAEAAMAAQABAAEABAACAAIAAwADAAAA/v/+/wAA/v8A
AAIAAgACAAIAAQD///3//f/9//3///8AAAAA///9//z//P/9//3/+//7//z/+v/6//r/
+v/7//r/+v/6//j/+P/4//j/9//2//b/9v/2//b/9v/2//j/9//3//f/9v/2//b/9v/2
//b/9v/1//f/9//3//f/9//3//f/9v/2//b/9v/2//b/9v/2//b/9//2//b/9v/4//j/
+P/4//j/+P/4//j/+v/6//r/+f/5//r/+v/6//j/+P/4//j/+P/4//j/9//3//f/9//3
//n/+f/6//r/+P/3//f/9//5//v/+f/6//z/+//6//n/+P/6//r/+v/6//z//P/8//z/
+v/5//n/+f/5//n/+P/4//j/+f/5//n/+f/5//n/+f/5//n/+f/6//v/+//8//3//v/9
//z//f///wEAAwADAAMABQAGAAoACwALAAwACwANAA4ADwAOABIAFAAUABQAFgATABIA
EgARABAADQAMAAgABAAAAP7//f/8//v/+P/4//j/+P/5//b/9v/1//X/8//z//P/8v/y
//L/8v/y//P/9P/1//b/+//+/wgAHQA3AFcAhwC/APwAMAFMAS4B4gCdAGwAGgCV/wv/
sP6Q/pv+sv7H/tv+/P4j/0f/bP+R/7D/yv/b/+H/4//n/+n/6v/r/+z/7f/t/+7/7//w
//L/8v/y//L/9P/0//T/9f/1//b/9v/3//X/9f/3//f/+f/5//n/+f/8//z//v////3/
/P/8//z//f/+//7//v///wAAAQABAAEAAQACAAIABAAGAAYABgAGAAcACQAJAAkACwAL
AAsACwAMAA0ADgAQABIAEwATABYAFgAXABgAGwAeAB4AHwAhACQAJQAnACcAKgAsAC0A
LgAvADAAMwA0ADUANgA4ADgAOAA4ADkAOQA6ADsAOwA7ADoAOgA8AD0APQA9ADwAOwA6
ADkAOwA7ADsAPAA6ADkAOQA5ADkANwA1ADUANAA1ADYANQA1ADcAOAA8ADwAOwA7ADkA
NgA0ADIALgAvADAALwAuACwAKQAoACgAJAAiAB4AHAAWABAACgAGAAMAAgABAP7//f/8
//v/+//6//r/+f/5//n/+f/5//j/+P/4//j/+P/6//r/+v/6//v//v/+////BQAPAB8A
RwCKAM4ABgE6AWIBWQEAAYYACQB1//L+uv65/sr+4/79/hz/R/9v/47/qf/A/9T/3f/f
/+P/5//p/+n/6f/p/+n/6v/q/+r/6v/s/+z/7P/s//D/8P/w//H/7//w//D/8f/x//H/
8//z//L/8f/w/+//8f/y//X/9//3//b/9v/2//f/+P/4//j/+f/6//v/+//7//v//P/8
//7/AAAAAAAAAAABAAMAAwADAAUABQAFAAkACgALAAwADAAOAA8ADwAQABAAEQASABEA
FAAUABUAFQAYABkAGwAZABoAHAAeAB0AHQAdAB0AHAAdABwAGwAYABcAFwAWABUAEwAS
ABEAEQARABEAEQAPAA8AEAAQABAADgAPABAADgANAAsACQALAAoACAAIAAoACgAIAAYA
BgAGAAYABgAGAAUABQAEAAYABQAEAAQAAwADAAMAAwAEAAUABwAIAAYABgAGAAYABgAG
AAcABwAFAAUABAAEAAcABwAHAAYABwAHAAgACAAGAAUAAwADAAMABAAEAAMABQAFAAUA
CAAFAAQABAADAAQAAgACAAQAAQACAAMAAgACAAIAAQD///3//f/9//3//f/+//7//f/9
//z//P/9//3/+//7//z//P/8//z//P/9//z//P/8//z//P/8//z/+//6//r/+v/6//r/
+v/6//z/+//7//v/+P/4//j/+P/4//j/+P/3//f/9//3//f/9//3//f/9v/3//j/+f/6
//r/+v/6//r/+f/4//j/+P/4//j/+P/4//j/+P/4//j/9v/2//b/9f/2//j/+f/6//j/
+P/4//j/+v/6//r/+f/4//f/9v/1//b/9//5//r/+v/5//n/+f/3//f/9//2//j/+v/6
//n/+f/4//b/9v/2//b/9v/2//j/+P/4//j/9v/2//b/9v/3//f/+P/5//j/9//1//T/
9f/3//j/+f/5//n/+f/5//n/+f/5//r//P/7//v/+//8//v/+v/7//3///8BAAEAAwAF
AAYACgALAAsADAALAA8AEAARABAAEgASABAADgAPAA0ADQAOAA4ADgAMAAwACAAEAAAA
/v/+//7//v/8//v/+v/5//n/+P/4//f/9//1//X/9f/0//b/9v/2//b/9v/2//b/9v/3
//r/AAALABkAIwA3AF0AkADAAOwAGgE6ASEB1gB6ACcA0f9q/wr/3f7c/un+9f4G/x3/
N/9G/1f/cv+S/6v/v//N/9v/4//p/+v/7f/v/+//8P/x//L/9P/0//T/9P/2//b/9v/3
//f/+P/4//n/+v/7//7////+//3//P/7//r/+v/8//3//f/8//z//P///wAAAAAAAP//
AAABAAEAAQABAAIAAgAEAAYABgAGAAQABQAHAAcABQAHAAcABwALAAwADQAOAAwADgAP
AA8AEAAQABEAEgASABQAEwATABEAFAAVABcAFQAWABgAGgAaABsAHAAdABwAHQAcABsA
GQAZABoAGgAYABcAFwAXABUAEwARAA8ADgANAA0ADAAKAAYABQAEAAEA///8//n/+f/4
//b/9v/5//r/+f/4//j/+P/4//j/+v/7//3//v8CAAMABAAGAAcABwAHAAcABgAHAAkA
CgAHAAYABQAEAAQABAAFAAUABwAHAAYABgAGAAUABAACAAMAAwAEAAQABgAFAAMAAwAF
AAYABgAFAAMAAwADAAYABAAEAAUABQAFAAQABQAIAAgACgAMAAwACwAMAAwACwAJAAkA
CQAJAA0ADgAOAA0ADQAMAAwADQALAAkACQAKAAsADAANAA4ACwAKAAoACgAKAAoACgAK
AAkACAAIAAgACAAIAAgACAAKAAkACQAJAAYABgAGAAYABAAEAAQAAwABAAEAAQABAAMA
AwADAAIAAgACAAIAAgACAAIAAgACAAMAAgACAAIAAAAAAAAAAAD+//7//v/+/wAAAAAA
AP////8AAAAAAAACAAIAAgACAAAAAAAAAP//AQABAAEAAQD/////AAAAAAIAAQABAAEA
/////////v8AAAIAAgABAAAAAAD///////8AAAAAAQAAAAAAAAAAAAEAAQACAAIAAAD/
//3///////7//v///wAAAAABAAIA//8CAAAAAAAAAAAAAgACAAIAAgAAAAAAAAAAAAAA
AAAAAA==
         </WaveFormData>
      </LeadData>
      <LeadData>
         <LeadByteCountTotal>10000</LeadByteCountTotal>
         <LeadTimeOffset>0</LeadTimeOffset>
         <LeadSampleCountTotal>5000</LeadSampleCountTotal>
         <LeadAmplitudeUnitsPerBit>4.88</LeadAmplitudeUnitsPerBit>
         <LeadAmplitudeUnits>��V</LeadAmplitudeUnits>
         <LeadHighLimit>2147483647</LeadHighLimit>
         <LeadLowLimit>268435456</LeadLowLimit>
         <LeadID>V4</LeadID>
         <LeadOffsetFirstSample>0</LeadOffsetFirstSample>
         <FirstSampleBaseline>0</FirstSampleBaseline>
         <LeadSampleSize>2</LeadSampleSize>
         <LeadOff>FALSE</LeadOff>
         <BaselineSway>FALSE</BaselineSway>
         <ExcessiveACNoise>FALSE</ExcessiveACNoise>
         <MuscleNoise>FALSE</MuscleNoise>
         <LeadDataCRC32>2764727748</LeadDataCRC32>
         <WaveFormData>
DgIOAg4CDgKzAVgB/QCiADUAyP9b/+7+A/8Y/y3/Qv9f/3z/mf+2/8b/1P/i//D/8f/y
//P/9P/1//b/9//4//r/+v/6//r/+//8//3//v8AAAAAAAAAAAIAAgACAAIABAAEAAQA
BAAGAAYABgAGAAYABgAGAAYABgAGAAYABgAGAAYABgAGAAkACgALAAwACgAKAAoACgAL
AAwADQAOABAAEAAQABAAEAAQABAAEAARABIAEwAUABYAFgAWABYAFwAYABkAGgAcABwA
HAAcAB0AHgAfACAAIAAgACAAIAAiACIAIgAiACQAJAAkACQAJAAkACQAJAAiACIAIgAi
ACIAIgAiACIAIQAgAB8AHgAcABwAHAAcAB0AHgAfACAAIwAkACUAJgApACoAKwAsAC4A
LgAuAC4ALAAsACwALAAuAC4ALgAuACsAKgApACgAKAAoACgAKAAmACYAJgAmACUAJAAj
ACIAJAAkACQAJAAiACIAIgAiACAAIAAgACAAHgAeAB4AHgAeAB4AHgAeACAAIAAgACAA
IAAgACAAIAAiACIAIgAiACQAJAAkACQAJAAkACQAJAAlACYAJwAoACgAKAAoACgAKQAq
ACsALAAuAC4ALgAuACwALAAsACwALAAsACwALAArACoAKQAoACoAKgAqACoAKAAoACgA
KAAoACgAKAAoACgAKAAoACgAJwAmACUAJAAkACQAJAAkACQAJAAkACQAIgAiACIAIgAi
ACIAIgAiACIAIgAiACIAIgAiACIAIgAgACAAIAAgACAAIAAgACAAIgAiACIAIgAiACIA
IgAiACAAIAAgACAAIgAiACIAIgAgACAAIAAgACIAIgAiACIAIgAiACIAIgAiACIAIgAi
ACAAIAAgACAAIAAgACAAIAAiACIAIgAiACAAIAAgACAAIgAiACIAIgAgACAAIAAgACAA
IAAgACAAIgAiACEAIQAfAB8AHwAfACAAIQAhACIAIQAhACEAIQAhACEAIQAhACEAIQAh
ACIAIAAgACAAIAAiACIAIgAiACQAJgAnACgAJgAnACgAKQArAC4AMAA1ADcAOgA7AD0A
PgA/AEAAQAA+ADwAPAA5ADMALwAoACQAJAAkACQAIwAgAB8AHQAdABwAGwAbABoAFgAV
ABQAEgATABQAFQAXABcAFgAWABQAEwASABMAEwATABIAEgAUABYAGgAeACAAJQAuAD8A
YACXANwAHwFnAbYB6QHzAd8BqgE9AYkAu/81/xb/H/8n/zD/Qf9T/2P/fv+e/7r/0v/l
//L/+v8AAP//AAAEAAYABwAJAAoADAAOAA4ADQAMAAsADwAQABAAEAAOAA8ADwARABEA
EQASABIAEgATABQAFAAUABUAFQAVABQAFAAUABQAFAAVABUAFQATABQAFwAXABUAFAAT
ABIAFAAWABYAFQAVABcAGAAYABYAFwAXABgAGAAaABoAGgAaABsAHAAcAB0AHQAdAB4A
IwAjACMAIwAjACMAJAAmACYAJgAnACgAKgArACsALAAqACsAKwArAC0ALQAtAC0AKwAr
ACsAKQAoACYAJAAjACAAHgAdAB0AGgAXABUAEwASABIAEQARAA8ADwAPAA8AEAARABEA
EQANAA0ADQAOAA0ACwAKAAgABgAGAAYABQAGAAYABgAFAAMAAwADAAIAAQAAAAAAAAAA
AAAAAAAAAAAA/f/9//7//P/7//n/+f/3//b/9f/1//f/9//3//f/9f/1//X/9f/1//X/
9f/1//X/9f/2//f/+f/5//n/+//7//z//P/8//7//////wAAAwADAAMAAwACAAIAAgAC
AAUABQAEAAQABQAFAAQABAAFAAUABQAFAAMAAwADAAMAAgACAAIAAgACAAIAAAAAAP//
///+//7//v/9//3//f/9//v/+//7//v/+//5//n/+f/4//b/9f/3//b/9v/2//T/9P/0
//T/9P/z//P/8v/x//D/7v/t/+3/7v/u/+3/7f/t/+3/7P/s/+z/6v/q/+r/6v/q/+n/
6f/p/+v/6//r/+v/6//q/+r/6f/p/+n/6f/p/+f/5//n/+f/5//n/+j/6P/o/+j/6P/o
/+f/5v/l/+b/5v/n/+j/6P/r/+7/8f/z//T/9P/3//j/+f/4//j/9//z//H/7v/s/+f/
5v/i/9//4f/e/97/3v/g/+D/3//e/9//3f/d/93/3v/g/+H/4P/f/97/3P/c/9r/2v/b
/9v/2P/Y/9b/1v/Y/9r/2//b/9j/2P/a/9r/3v/g/+L/6//4/wcAIABVAJoA3wAnAXgB
uQHXAc0BlgErAYUAr/8H/87+3f7r/u7+/f4V/yP/Nv9Q/2z/hv+d/67/uP/A/8f/x//K
/8v/y//N/87/0P/S/9X/1f/V/9X/1f/W/9b/1v/W/9f/1//Z/9v/2//c/9z/2v/b/9z/
3P/a/9v/2//b/9z/3P/c/9z/3P/d/93/3f/d/97/4f/h/+D/4P/g/+D/4P/i/+L/4f/f
/+H/4v/i/+L/4//j/+T/5v/o/+j/6P/m/+f/6P/o/+v/6//r/+z/7f/t/+3/7f/w//H/
8//2//b/9v/3//j/+v/7//v//P/+/////////wAAAQACAAMABQAFAAUAAwABAAAA////
//3//P/8//3/+v/3//X/8//y//L/8f/x//D/7//u/+3/7f/t/+z/6//m/+X/5P/k/+H/
3//e/9z/2v/a/9r/2f/W/9b/1v/V/9T/0//S/9D/0f/Q/9D/0P/O/87/zv/O/87/y//L
/8z/yv/J/8f/x//H/8b/xf/F/8X/xf/F/8X/xf/F/8X/xf/H/8f/x//H/8f/x//I/8n/
yv/L/8z/z//N/87/zv/O/9D/0f/R/9L/1f/V/9X/1f/W/9b/1v/W/9n/2f/Y/9j/2f/Z
/9j/2P/Z/9n/2f/Z/9f/1//X/9f/1P/U/9T/1P/W/9b/1P/U/9X/1f/U/9T/1P/T/9P/
0//T/9H/0f/R/9H/0f/P/8//0v/S/9H/0f/P/87/zv/O/87/zv/O/87/0P/P/8//zv/M
/87/0f/O/87/zv/O/87/zv/N/83/zf/N/83/zf/N/83/zP/M/8v/zf/N/83/zf/N/83/
zf/N/83/zf/O/87/zv/O/87/zv/N/8z/y//M/8z/zf/O/87/zf/O/8//z//S/9T/2f/c
/9//4P/i/+P/4//j/+L/4v/f/97/2v/X/9b/0v/R/9D/0P/Q/8//zv/L/8n/yf/J/8z/
zv/P/87/zf/M/8r/yv/K/8r/y//L/8z/zP/K/8r/yP/K/8v/y//M/8z/zv/O/9L/1P/Y
/+H/7v8FACoAZQCuAPMAQQGQAcEBzQG3AXYB9QAtAFv/3f7C/s/+3f7q/vv+D/8l/z7/
Xv98/5L/o/+y/77/xP/H/8f/yv/L/8v/y//M/87/0P/R/9H/0f/R/9X/1v/W/9b/2P/Z
/9n/2//Z/9n/2v/a/9v/3f/f/+D/4P/h/+H/4f/g/+D/4P/g/+H/4//k/+X/4//k/+f/
5//o/+j/6P/o/+n/7P/t/+3/7P/t/+3/7P/t/+//8P/y//L/9P/0//T/8v/z//T/9P/4
//n/+v/8////////////AgADAAUACAAIAAgACQAKAAwADQANAA4ADwARABIAEwAUABUA
FgAXABkAGQAZABcAFwAWABUAFQARABAAEAARAA8ADQAMAAsACgAKAAkACQAJAAkACQAJ
AAcABwAGAAUAAwADAAMABAABAP///v/8//r/+v/6//n/9v/2//b/9f/z//P/8//y//D/
8v/y//L/8v/w/+//7//v/+//7//v/+//7//u/+7/7f/t/+3/7f/t/+3/7f/t/+3/6//r
/+z/7P/s/+z/7P/s/+7/7v/u//D/8v/z//T/9P/0//T/9P/z//L/8v/1//b/+P/4//n/
+f/5//n/+P/4//j/+P/1//P/9v/0//X/9v/4//j/9//2//j/9//4//n/+v/8//3//P/+
//7//f/+/wAAAAABAAEAAAAAAP7//v/8//7///////7//v8AAAAAAAAAAAAA/f8AABMA
PAB1AMQAGwF5AdwBGwIxAjkCDgJ/AZUAo/8H/9L+3f75/hb/M/9X/3f/lP+y/8z/4P/r
//L/8v/w//P/9f/4//n/+f/5//r//P/+//7//f/8//v//f/+//7//v8AAAEAAQADAAMA
AwAEAAQABAAFAAYABgAIAAkACQAJAAoACgAKAAoACgALAAsACwALAAwADwAPAAwADAAM
AAwADgAQABAADwARABMAFAAUABIAEwATABQAFAAWABYAFgAYABkAGgAaABsAGwAbABwA
HwAfAB8AHwAiACMAJQAoACgAKAApACoAKgArACsALAAuAC8ALwAvADEAMQAxADEALwAv
AC8ALQAsACoAKAAnACcAJgAmACcAJQAjACIAIQAhACIAIgAjACMAIwAjACMAIQAhACAA
HwAbABsAGwAcABsAGQAYABYAFAAUABQAEwASABIAEgARABMAEwATABIAEQAQABAAEAAS
ABIAEgASABQAEQARABIAEgARAA8ADwARABAADwAPABIAEwAUABUAEwATABMAEwATABMA
EwATABMAEwAUABUAFQAVABUAFwAVABYAFgAWABQAFQAVABYAFwAXABcAFwAYABgAGAAY
ABkAGQAYABgAFwAXABYAFgAVABUAFQAVABQAFQAWABcAFAAUABQAFAASABIAEAAQABMA
EwASABIAFAATABMAEwATABEAEQARABEAEQAPAA8AEgASABEAEQARABAAEAAQABIAEgAS
ABIAEgARABEAEAAQABAADwAPABEAEgASABEAEQARABEAEAASABIAEgARABEAEgASABIA
EgASABEAEQARABEAEQARABAAEQATABQAEgATABMAEwAVABMAEwATABIAEgASABEAEwAU
ABQAFAAUABQAFQAVABMAEwAUABQAEwATABMAEwASABIAFAAUABYAFAAUABUAEwATABMA
FAAVABMAFgAWABYAFgAWABYAFQAVABUAFwAXABcAFwAVABQAFAATABUAFQAVABUAFwAX
ABcAFwAVABUAFgAWABgAGAAYABgAGAAYABgAGgAcAB0AHgAeAB8AIAAhACEAIgAiACUA
JgAlACQAJAAjACQAJQAlACYAJgAmACMAIQAjACIAJAAmACgAKAAnACYAJgAlACYAJwAo
ACoAKwAqACYAJAAhACAAHQAcABwAGwAYABgAFgAWABUAFgAWABUAFAAUABYAFgAYABoA
GgAfACwAQwBoAKEA8ABFAZ0B7gEXAisCRQIqAqUBywDZ/yn/7P75/hP/JP87/1n/df+W
/7T/zP/k//X//v8EAAYABwAFAAgACQAJAAoACgALAAwACwALAAsACwANAA4ADgAOAA4A
DwAPABEAEQARABIAEgAQABEAEgASABAAEQARABEADgAOAA4ADgAOAA8ADwAPAA8AEAAT
ABMAEQAQAA8ADgAMAA4ADgANAA0ADwAQABAAEAARABEAEgAQABIAEgASABIAEwAUABQA
FQAVABUAFgAXABcAFwAXABgAGQAbAB4AHQAcABwAHAAeAB8AHwAgAB4AHwAfAB8AHQAd
AB0AHQAfAB8AHwAdAB0AHAAbABsAGwAaABoAGwAbABkAGAAXABgAGAAXABcAFwAXABcA
FwAbAB0AHgAfACAAIQAiACQAJQAlACYAJgAmACYAJgAlACQAJAAkACMAIQAhACEAIAAd
ABwAHAAcAB4AHgAeAB4AHAAZABkAGgAaABkAFwAXABcAFgAVABUAFwAXABcAFwAVABUA
FQAVABMAEwATABMAEwATABQAFQATABMAEwAVABcAGAAYABgAGAAZABkAGgAbABsAGwAb
AB4AHgAeAB4AHQAdABwAHAAeAB8AHwAgACEAIQAhACEAHwAfAB8AHwAgACAAIAAgACAA
IAAeAB4AHwAfAB4AHgAdABsAGgAZABsAGQAZABkAGgAbABoAGwAbABoAGAAXABcAFgAW
ABYAFgAWABYAFgAUABMAEwASABIAEgARABEADwAQABAADwARABEAEQAQABAAEAAQAA8A
DwAQABAAEAAPAA4ADAALAAsACwALAAsACQAJAAoACgAMAA0ADQANAAsACQAJAAkACgAK
AAoACQALAAwADAAMAAsACgAKAAkACQAJAAoACgAJAAkACQAJAAYABgAIAAgACAAGAAYA
BwAHAAcABwAIAAcABgAGAAYABgAGAAQAAwADAAMAAwADAAMAAwADAAIAAgABAAEAAQAB
AAEAAQABAAEAAQABAAEAAgACAAIAAgACAAIAAAAAAAAAAgAHAAkACwAMAAwADAAMAAsA
CQAIAAoACgAKAAoACwALAAwADQANAA4ADwAQAA4ADQAOAAwADQAOABAAEAAPAA4ACwAJ
AAkACQAGAAYABQACAP///v/8//z/+f/4//j/9//4//j/9v/2//T/9v/3//f/9P/0//b/
9v/8//z/+P///woAFQAqAFMAlADbACEBcgG5AdEBxwGsAWMB0wAJAE//9P7n/vX+Av8R
/yH/Nf9Q/27/jP+o/8H/0v/c/+T/6f/n/+r/6//r/+3/7v/w//L/9f/1//X/9f/1//b/
9v/2//j/+f/5//v/+f/5//r/+v/6//v//P/8//z//f/9//3//P/8//z//P/8//3//f/9
//3//v8BAAEAAAAAAAAAAAD//wAA///9////AQACAAIAAgADAAMABAAEAAYABgAGAAYA
BwAIAAgACQAJAAkACgANAA0ADQANAA4ADwARABQAFAAUABUAFgAUABUAFQAWABgAGQAZ
ABkAFwAXABcAFwAVABUAFQATABEAEAAPAA8ADAAKAAkACQAGAAMAAQD///3//P/6//n/
+P/3//b/9f/0//X/9f/1//X/9f/1//b/9v/1//X/9P/0//T/9P/z//T/9P/0//P/8f/x
//H/8P/v/+7/7v/u/+7/7v/u/+7/7P/p/+n/6v/q/+n/5//n/+b/5P/i/+H/4f/h/+H/
4f/h/+H/4f/h/+H/4f/h/+H/4//j/+T/5f/k/+P/4v/j/+b/6P/p/+r/7P/t/+3/7v/t
/+3/7f/t//D/8P/w//D/8f/x//D/8P/x//H/8P/w//P/8//z//P/8f/x//H/8f/w//D/
8P/w//D/8P/u/+7/7f/t/+z/7P/s/+v/6//r/+v/6f/p/+n/6//r/+n/6f/p/+j/5v/l
/+b/5v/n/+j/5//m/+X/5P/k/+P/4//i/+T/5P/j/+P/4f/i/+L/4f/j/+P/4//i/+D/
4P/g/9//3f/e/97/3v/e/97/3f/d/9v/2//b/9v/1//X/9j/2P/Y/9j/2P/W/9X/1f/V
/9f/1//X/9f/1f/U/9T/0//V/9X/1f/V/9T/0//S/9H/0f/R/9L/0v/R/9D/z//O/8z/
zP/M/87/zv/P/9D/0P/S/9T/1v/X/9n/2v/e/+D/4f/g/+D/3//d/9v/2P/W/9P/0v/O
/8v/y//I/8j/yP/I/8j/x//G/8f/xf/F/8X/x//I/8j/xv/G/8b/xf/G/8T/xP/F/8X/
w//C/7//vv/A/8L/w//D/8D/wP/C/8L/wv/G/8j/y//Y/+f/+v8hAFoAnQDhAC4BfwGz
Ab0BogFbAdsAGQBL/9D+u/7P/tj+3/7z/gX/Fv8s/0b/YP99/5L/nv+m/6//sf+0/7X/
tf+3/7j/uv+8/73/vf+9/73/v//A/8D/wP/C/8P/w//F/8P/w//E/8T/xP/F/8b/xv/I
/8n/yf/J/8j/yP/I/8j/yv/L/8v/y//L/8z/z//P/8z/zP/M/8z/zP/O/87/zf/L/83/
zv/O/8//0f/S/9T/0//U/9P/0v/U/9X/1v/W/9n/2f/Z/9r/2//b/9v/2//d/9//4v/m
/+X/5P/k/+T/5v/n/+f/6P/q/+v/6//r/+3/7f/t/+3/7//v/+//7f/r/+r/6f/p/+f/
5v/m/+f/5v/j/+H/3//d/9z/2v/Z/9f/1//X/9f/1//X/9b/1f/V/9X/1f/W/9X/0//S
/9D/z//O/83/y//L/8z/zf/N/8z/y//K/8j/yf/I/8j/yP/K/8r/yv/K/8n/xf/E/8T/
xv/F/8P/w//D/8L/wf/B/7//v/+//7//v/+//7//v//B/8H/wf/B/8P/w//E/8X/xf/F
/8X/x//I/8r/y//M/8z/zf/N/87/0f/R/9H/0f/U/9T/1P/U/9f/1//W/9b/2f/Z/9j/
2P/X/9f/1//X/9X/1f/V/9X/1f/W/9f/2P/W/9b/1P/U/9f/1//W/9b/1v/V/9X/1f/T
/9H/0f/R/9H/0f/P/8//0v/S/9H/0f/P/87/zv/O/87/zv/O/87/zv/N/83/zP/O/87/
zf/N/8v/zP/M/8v/zf/N/83/zP/K/8r/yv/J/8n/yv/K/8r/zP/M/8v/y//N/83/zP/K
/8r/yv/K/8z/y//L/8v/yf/J/8n/yf/L/8r/yv/J/8f/x//H/8f/yf/J/8n/yf/L/8v/
zP/M/8r/yv/K/8r/yv/K/8r/zP/O/8//0P/Q/9T/1v/Y/9n/3f/e/+L/5P/j/+L/4v/h
/9//3f/a/9j/1f/U/9D/zf/P/8z/zP/M/83/zv/O/87/z//N/83/zf/Q/9L/0//S/9P/
0v/Q/9D/zv/O/8//z//Q/9D/zv/O/87/0P/R/9H/0P/Q/9L/0v/Y/9r/3P/j//D/AwAo
AF8ApgDtAD0BkgHNAeMB2wGoATMBcQCR//n+zv7Z/uX+9P4H/xv/K/9C/2D/fv+W/6v/
uP/A/8T/y//N/9D/0f/R/9P/1P/W/9j/2//b/9v/2//d/97/3v/e/9//4f/i/+X/5f/l
/+b/5v/m/+f/6P/o/+j/6f/p/+n/6v/s/+7/8P/v/+//7v/t/+//8P/z//P/8v/y//L/
8v/y//T/9P/z//P/9f/2//b/+P/5//n/+v/6//z//P/8//z//f/+//7/AQABAAEAAgAH
AAcABwAHAAgACQALAA4ADgAOAA8AEAASABMAEwAUABYAFwAXABcAGAAZABoAGwAdAB0A
HQAbABsAGgAZABkAFwAWABYAFwAVABMAFAASAA8ADgANAAwADgANAA0ADQAOAA8AEAAR
ABEAEAAQAA8ADgANAAwACwANAA0ADQANAAsACwAMAAwADgAOAA4ADgAMAAwADAAOAA0A
DQANAAwADgAQABIAEwAUABQAFwAYABcAFgAWABUAFAATABEAEAAOAA4ACwAJAAgABAAD
AAIAAQAAAP7//P/8//v//P/9//3//v/+//z//f/8//r/+v/7//z//v///wAAAAD+//7/
AAACAAMAAwAAAAAAAgACAAQABAAAAP//CgApAGAArQD+AFMBrQH4ARsCGwLpAWoBlwCn
/wH/y/7U/u3+C/8w/1H/c/+V/7b/zP/g/+r/7f/s/+z/8P/1//P/9v/3//f/+P/4//n/
+v/5//n/+f/5//n/+v/6//r//P/9//3////9//3//v/+/wAAAQACAAIAAgADAAMAAwAE
AAQABAAEAAQABQAFAAUABQAGAAkACQAIAAgACAAIAAgACgAKAAkACQALAAwADAAMAA0A
DQAOAA4AEAAQABAAEgATABQAFAAXABcAFwAYABsAGwAbABsAHAAdAB8AIgAgACAAIQAi
ACAAIQAhACIAIgAjACMAIwAhACEAIQAhACAAHwAeABsAGgAYABYAFQATABIAEgATABQA
EwATABMAFQAWABYAFwAZABkAGQAZABkAGQAYABcAEwATABMAFAAUABMAEwASABEAEAAP
AA0ADgAOAA4ADQANAA0ADQAMAA0ADAAMAAwADgAOAA4ADgAOAAsACwAMAA0ADQAMAA0A
DQAMAAsACwANAA0ADQANAA8ADwAPAA8ADQANAA0ADQANAA0ADgAPAA0ADQANAA8ADQAO
AA4ADgAOAA8ADwAQABAADwAOAA0ADgAOAA4ADgANAA0ADAAMAA0ADQAMAAwACwALAAsA
CwALAAsACwALAAoACgAKAAoACgAKAAgACAAJAAkACAAIAAoACQAJAAkACwAJAAkACQAJ
AAkABwAHAAoACgAJAAkACQAIAAgACAAKAAoACgAKAAoACQAJAAgACgAKAAkACQAJAAoA
CgAJAAkACQAJAAgACQAKAAsACwALAAwADAAMAAoACgAJAAkACwALAAsACwALAAsADAAM
AAoACwALAAsADQALAAsACwAMAA4ADgANAA4ADQAMAAsACgAMAAsACwALAA0ADQANAA0A
DQAMAAwACwANAA0ADQANAA0ADQANAA0ADQANAA4ADgAOAA4ADgAOABAAEAAQABIAEwAT
ABMAEgAUABYAGAAZABwAHAAfACAAIAAgACEAIQAkACUAJQAmACcAKAAmACUAJwAkACQA
JAAkACQAIwAiAB0AGQAXABUAFAAUABMAEAARABAADgAOAAwADAANAA0ADAAMAAoACgAI
AAoACwALAAsADAAPABAAEgAQABIAGwAwAE8AgADHABgBbQHFAQQCIQI3AjEC1gEZASkA
X//9/vT+Cf8b/y7/R/9j/4H/oP+8/9b/7P/7//7//v8AAAMAAgAEAAQAAwADAAQABgAI
AAkACQAJAAkACwAMAAwADAAOAA8ADwARAA8ADwAQABAAEAARABIAEgASABMAEwATABIA
EgASABIAEgATABMAEwARABIAFQAVABQAFAAUABQAFAAWABYAFQATABUAFgAWABgAGQAZ
ABoAGQAaABkAGAAZABsAHQAeAB8AHwAfACAAIQAhACEAIQAgACEAIwAmACIAJAAmACQA
JAAkACQAJAAjACMAIwAhACEAIQAhACEAIAAgAB8AHQAdAB0AHQAdAB0AHQAdABwAGwAb
ABoAHQAeAB8AIAAhACIAIwAmACYAJwAoACgALAAuADAAMQA2ADgAPQBAAEIAQgBDAEMA
QQBBAEAAQABBAEIAQAA/AD0AOgA6ADoAOAA2ADMAMAAtACkAJwAlACQAJAAjACAAHQAc
ABoAGgAYABgAGQAZABoAGgAYABgAFwAYABgAFwAXABgAGwAcABwAHgAcABcAFgAfADgA
bwDEAB8BZwGyAQUCNQIdAr4BHwE9AHH/C//0/v3+G/88/1f/d/+d/8D/2v/u//7/BQAG
AAgADAANAAwADgAOAA0ADgAOAA8AEAARABEAEQARABMAFAAUABQAEgATABMAFQATABMA
FAAUABIAEwAUABQAFQAXABgAGQAYABgAGAAYABgAGQAZABkAGQAaAB0AHQAcABwAHAAc
AB4AIAAgAB8AHQAfACAAIAAiACMAIwAkACYAKAAoACgAKAApACoAKgAsAC0ALgAwADEA
MQAxADEAMwA1ADgAPAA8ADwAPQA+ADwAPQA9AD4APQA9ADwAOwA5ADkAOQA5ADcANwA3
ADUANAA0ADQANQAzADIAMgAzADEALwAuAC0AKwAqACgAJwAlACUAJQAlACMAIwAiACEA
HwAfAB8AIAAfAB0AHAAaABwAHAAcABsAGAAYABgAFwAaABsAHAAcAB0AHAAcABwAHgAe
AB4AHgAcABkAGQAaABsAGwAaABsAHQAcABsAGwAbABsAGwAbABoAGQAYABcAFwAXABcA
FwAVABUAFgAXABUAFQAVABcAFgAWABUAFAATABMAEgASABIAEQAQAA8ADgAOAA4ADgAN
AA0ADAAMAAsACwAKAAoACQAJAAkACQAJAAkACQAJAAgACAAIAAgACAAIAAYABgAHAAcA
BgAGAAYABQAFAAUABwAFAAUABQAFAAUAAwADAAIAAgABAAEAAwACAAIAAgACAAIAAgAC
AAQAAwADAAIAAgACAAEAAQD//wAAAAD///////////7//v/+//7//f/9//7//v/+//z/
/P/7//v//f/9//3//f/7//v//P/8//z//f/9//3//f/7//v/+//6//r/+v/5//v//P/8
//z//P/8//v/+v/4//j/+P/4//r/+f/5//n/+f/5//n/+f/5//j/+P/3//b/9f/0//P/
9v/3//j/+f/3//f/+P/4//j/+P/4//j/+v/6//r//P/7//v/+//6//3//v//////AgAC
AAUABgAGAAYABwAHAAgACQAJAAoACAAIAAUAAwAGAAQABQAGAAYABgAFAAQAAAD9//z/
+//5//r/+v/4//X/9P/y//L/8v/y//P/8//x//D/7f/s/+z/7v/v/+//7v/u//D/8P/w
//L/9P/7/wQADwAmAFMAkADRABUBZAGtAc0BxwGkAVUBzQAJAE//8v7p/vf+/v4P/yP/
N/9I/17/fP+a/63/vv/M/9b/2f/c/+D/4v/j/+X/5v/o/+r/6f/p/+n/6f/t/+7/7v/u
/+7/7//v//H/8//z//T/9P/y//P/9P/0//L/8//z//P/9P/0//T/9P/2//f/9//3//X/
9v/5//n/+P/4//j/+P/6//z//P/7//n/+//8//z/+//7//r/+v/7//7///8AAP7///8A
AAAA////////AAACAAEAAAD///7///8BAAQAAQAAAAAAAAD+//////8AAP7//f/7//n/
9//1//P/8f/w/+//7v/r/+X/4v/f/93/2v/Y/9f/1//U/9H/z//N/8v/yv/I/8f/yP/J
/8r/y//N/8//0P/R/9L/1f/Y/9z/4P/j/+f/6v/u//D/8v/z//P/9P/1//X/9v/3//j/
+P/2//T/8//y//L/8v/y//L/8v/v/+//8P/u/+3/6//r/+3/7P/r/+v/6//r/+v/6//t
/+3/7f/t/+v/6//r/+v/7f/t/+7/7//v/+//7//x//L/9P/1//b/9v/3//f/+P/3//f/
9//3//n/+v/7//z/+//7//r/+v/5//n/+P/4//v/+//7//v/9//3//f/9//2//b/9v/2
//T/9P/y//L/8f/x//D/8P/y//H/8f/x/+//7f/t/+3/6//r/+n/6f/o/+j/5//n/+f/
5v/m/+b/5v/m/+b/5v/m/+X/5f/k/+b/5v/l/+X/4//k/+T/4//h/+H/4f/g/+L/4v/i
/+H/4f/i/+L/4v/i/+L/4f/h/+P/4//j/+P/3//f/+D/4P/g/+H/4f/h/+P/4f/h/+H/
4P/g/+D/3//f/+D/4P/g/9//3v/e/93/3f/d/97/3v/f/9//3//f/97/3v/g/+D/3v/c
/9z/3f/d/93/3f/e/+D/3//f/97/3v/g/9//3v/d/9z/3v/e/97/3v/e/97/3v/e/97/
3v/e/w==
         </WaveFormData>
      </LeadData>
      <LeadData>
         <LeadByteCountTotal>10000</LeadByteCountTotal>
         <LeadTimeOffset>0</LeadTimeOffset>
         <LeadSampleCountTotal>5000</LeadSampleCountTotal>
         <LeadAmplitudeUnitsPerBit>4.88</LeadAmplitudeUnitsPerBit>
         <LeadAmplitudeUnits>��V</LeadAmplitudeUnits>
         <LeadHighLimit>2147483647</LeadHighLimit>
         <LeadLowLimit>268435456</LeadLowLimit>
         <LeadID>V5</LeadID>
         <LeadOffsetFirstSample>0</LeadOffsetFirstSample>
         <FirstSampleBaseline>0</FirstSampleBaseline>
         <LeadSampleSize>2</LeadSampleSize>
         <LeadOff>FALSE</LeadOff>
         <BaselineSway>FALSE</BaselineSway>
         <ExcessiveACNoise>FALSE</ExcessiveACNoise>
         <MuscleNoise>FALSE</MuscleNoise>
         <LeadDataCRC32>3299795554</LeadDataCRC32>
         <WaveFormData>
rAGsAawBrAFzATwBBQHOAHQAHADE/2z/cP9y/3T/dv+F/5T/o/+y/7v/xP/N/9b/1v/W
/9b/1v/Y/9j/2P/Y/9j/2P/Y/9j/2v/a/9r/2v/c/9z/3P/c/97/3v/e/97/3v/e/97/
3v/g/+D/4P/g/+D/4P/g/+D/4P/g/+D/4P/e/97/3v/e/9//4P/h/+L/4P/g/+D/4P/i
/+L/4v/i/+T/5P/k/+T/4v/i/+L/4v/j/+T/5f/m/+b/5v/m/+b/6P/o/+j/6P/q/+r/
6v/q/+z/7P/s/+z/7P/s/+z/7P/s/+z/7P/s/+z/7P/s/+z/7v/u/+7/7v/u/+7/7v/u
/+7/7v/u/+7/7P/s/+z/7P/s/+z/7P/s/+3/7v/v//D/8f/y//P/9P/1//b/9//4//n/
+v/7//z/+v/6//r/+v/8//z//P/8//v/+v/5//j/+P/4//j/+P/2//b/9v/2//X/9P/z
//L/9P/0//T/9P/0//T/9P/0//L/8v/y//L/8P/w//D/8P/u/+7/7v/u//D/8P/w//D/
7v/u/+7/7v/w//D/8P/w//D/8P/w//D/8P/w//D/8P/x//L/8//0//L/8v/y//L/8//0
//X/9v/4//j/+P/4//b/9v/2//b/9v/2//b/9v/z//L/8f/w//L/8v/y//L/8f/w/+//
7v/u/+7/7v/u/+7/7v/u/+7/7f/s/+v/6v/o/+j/6P/o/+j/6P/o/+j/5v/m/+b/5v/k
/+T/5P/k/+L/4v/i/+L/4P/g/+D/4P/f/97/3f/c/9z/3P/c/9z/3P/c/9z/3P/c/9z/
3P/c/9r/2v/a/9r/2v/a/9r/2v/Y/9j/2P/Y/9j/2P/Y/9j/2P/Y/9j/2P/a/9r/2v/a
/9n/2P/X/9b/1P/U/9T/1P/V/9b/1//Y/9f/1v/V/9T/1v/W/9b/1v/W/9b/1v/W/9j/
2P/Y/9j/2v/a/9r/2f/Z/9n/2f/a/9z/3P/c/9z/2f/Z/9n/2f/a/9v/3P/e/+D/3//f
/9//3v/e/97/3//g/+D/4f/i/+P/5f/n/+f/5f/m/+f/6P/r/+7/8f/0//b/9v/3//f/
+v/7//z//f/6//r/+P/3//D/7f/p/+X/5v/n/+f/6P/l/+X/5P/k/+L/4v/j/+P/4//i
/9//3v/h/+H/4v/i/+T/4//j/+P/4v/i/+H/4P/i/+L/4v/i/+T/5//n/+f/5//q//f/
EQBBAH4AwAAEAU0BiAGpAbIBmQFAAaAA8f+E/2v/bP9q/2r/bP9s/3P/hv+b/67/vP/K
/9T/3P/e/97/3f/f/+H/4f/i/+T/5f/m/+T/5P/k/+X/5v/n/+j/6f/q/+n/6f/p/+v/
6//r/+v/7v/u/+7/7v/u/+//8P/w//D/7v/u/+7/7v/v/+//7//v/+//8P/w/+//7//w
//D/8v/y//H/8f/z//X/9f/2//b/9//3//f/9v/3//f/9//4//j/+f/6//v/+//6//r/
/P8AAAEAAgABAAAAAAD//wIAAQAEAAUABwAIAAgACAAKAAoACgAKAAwADAANAA0ADAAM
AA0ADQAMAAsACgAJAAYABQAFAAUABQAFAAQAAgACAAEAAAAAAAAAAAAAAAAAAQADAAQA
BQAEAAMAAgABAAAA//8AAAAA/v/+//7//f/8//z//P/8//v/+//7//n/+f/5//n/+f/5
//n/+f/5//v/+f/5//n/+P/4//j/9v/1//T/8//y//X/9f/2//f/9f/0//T/9P/1//X/
9f/0//X/9f/2//j/+f/6//r/+v/8//z//P/8//3///8AAAAAAQACAAMAAwADAAQABAAE
AAcACQALAA0ADwAPAA8AEAAQABAAEAAQABIAEQARABEADwAOAA4ADwARAA8ADwAPAA4A
DgANAA0ADwAOAA4ADgAMAAwADAAMAA4ADgANAA0ADgAOAA4ADQAOAA8ADwAQAA8ADwAP
AA8AEAAQABAAEAANAAwACgAJAAoACwANAA4ACwALAAsACwALAAoACgAKAAoACgAMAAwA
CwALAAsACwAMAAwADAAMAAwACwALAAsACwALAAsACwAMAAwADQANAA0ADgAMAAwADQAN
AAwADAAMAA0ADQAPAA8ADwATABUAFwAZABgAGQAaABoAHAAdAB0AHQAaABkAGAAWABUA
EgAQAA0ADwAOAA0ADQAPAA4ADgANAA8ADgAOAA4AEQATABQAFQASAA8ADgAOAAsACwAK
AAoABwAHAAcABwAKAAoACgAKAAwADAAMAAwADwAPAAsADwAWAB8AMQBbAJwA3gAiAW8B
sgHfAfIB2wGIAfQAPwC2/4n/kP+Q/4r/iv+Q/5X/nP+t/8L/1P/k//D/9v/8/wIAAQAD
AAUABQAFAAYABgAGAAgACAAIAAkACwALAAsACwALAAsADAANAA4ADwAQABEAEAAQABAA
EAAOAA8AEAAQABIAEAAQABAAEAARABEAEQARABEAEgASABEAEQASABIAFAAUABMAEwAT
ABUAFQAWABYAFwAXABcAFwAZABoAGwAZABgAGAAYABsAGwAaABoAGwAeAB4AHgAgACAA
IQAhACIAIQAkACUAJwAoACgAKAArACwALQAuAC8AMAAyADMANAA0ADUANQA1ADUANQA1
ADIAMQAxADEALwAvAC4ALAAuAC0ALAAsACoAKgAqACoAKgArACsAKwApACcAJQAjACIA
IQAiACIAIAAeABwAGQAWABYAFgAWABMAEwATABEADwAPAA8ADwANAA0ADQANAA8ADQAN
AA0ADAAMAAwACgAKAAoACgAKAAgABwAHAAcACQAIAAgACAALAAsACwAKAAkACQAKAAwA
DwAQABAAEAAOAA4ADgAOABEAEwAUABQAFgAWABYAFQAVABYAFgAWABgAGQAaABsAGwAb
ABsAHAAcABwAHAAcABoAGQAZABkAGQAYABgAGQAaABkAGgAbABoAGgAZABkAFwAWABYA
FgAWABYAFgAWABYAFgAVABUAFgAWABYAFQATABMAEgASABMAEwATABMAFAAUABQAFAAS
ABQAFQASABIAEgASABIAEgASABEAEQARABEAEgASABAAEAAQAA8AEAARABIAEwASABEA
EQAQABEAEQARABIAEAAQABEAEQAPAA4ADQANAA8AEQARABEAEAARABIAEwAVABcAGQAa
ABsAHQAeAB8AHwAfAB8AHgAcABoAGQAXABUAFAATABMAEwASABIAEQAPAA4ADgAOAA8A
EQASABMAEAANAAwADAALAAsACgAKAAkACQAJAAkACQAIAAcABgAGAAYABgAGAAcABwAF
AAcADgAbADkAawCsAO4ANAF7AbIB0wHcAbcBTAGmAPn/lP97/3z/fv9+/4D/hv+N/5z/
sf/E/9L/3v/o//D/9P/2//X/9//5//n/9//4//j/+P/2//b/9v/3//X/9f/1//X/9//3
//j/+f/3//f/9//3//n/+v/7//z//P/9//7//v////z/+//6//z//f/9//3//f/9//7/
/v//////AAAAAAIAAgABAAEA//8BAAEAAgAEAAUABQAFAAMABQAGAAcABQAEAAQABAAG
AAcABwAIAAkADAAMAAwADgAOAA8ADwARAA8AEQARABIAFAAVABYAGgAaABoAGgAbABwA
HgAfACAAIAAhACEAIQAhACEAIQAgAB8AHwAfAB0AHQAcABoAGwAbABsAHAAaABoAGgAa
ABkAGQAYABcAFQAVABUAFQATABEAEQAQAA0ADAALAAkACAAIAAgACAADAAMABQADAAAA
AgACAAIAAgAAAAAA//////3//f/+//7//v/+//7//f/7//v/+//7//v/+//8//z/+//7
//v//P/6//r/+//7//r/+v/6//v//f/////////9//3//f/9//z//f/+//7//P/9//3/
/f/9//3//f/8//z/+v/5//f/+f/4//f/9//4//j/+f/5//r/+v/7//z//v////////8B
AP////8AAAAAAQABAAIAAwADAAMAAwADAAIAAQAAAAIAAgACAAIAAwABAP3/9//0//3/
FwA/AHoAwgAQAWUBqAHVAfIB5wGQAfIAPwDE/5X/jP+O/5T/nP+k/7P/wv/T/+T/7v/0
//j/+P/2//b/9//5//v/+//7//z//P/8//r/+v/6//v/+f/5//n/+f/5//n/+v/7//v/
+//7//v//P/8//z//P/8//3//v/+//7//P/8//z//P/9//3//f/9//3//v/+//v/+//8
//z//f/+//7////9//////8AAP7///////////8BAAIAAwADAAIAAgACAAMAAwACAAIA
AwAGAAYABgAIAAgACQAJAAoACQAMAA0ADQAOAA4ADgAQABAAEAAQABIAEgATABMAEgAS
ABMAEwARABEAEQARABAADwAPAA8ADwAPAA4ADAANAA0ADQAOAA4ADgAOAA4ADQANAAwA
CwAKAAkACAAHAAYABQAGAAYAAwACAAEA///+//7//v/+//z//f/+//3/+//7//v/+//7
//v/+//7//v/+f/5//n/+v/6//r/+P/4//j/+P/4//n/+f/6//v/+f/4//j/+P/5//n/
+f/4//f/9//4//r/+f/6//r/+v/4//j/+P/4//f/+f/6//r/+v/6//r/+f/5//r/+v/6
//n/+f/5//n/9//3//f/+P/4//j/+P/4//r/+f/5//n/+P/2//X/9f/z//H/8f/x//T/
9P/z//P/8//y//L/8v/y//L/8v/y//L/8v/x//H/8v/y//L/8f/v/+//7v/u//H/8f/x
//H/8P/w//D/8P/w//D/7//v/+//7//w//D/8f/x//H/8f/x//H/8f/w//D/8f/x//D/
8P/x//H/8f/x//H/8P/w//H/8f/y//L/8f/x//H/8f/z//L/8v/y//H/8f/x//H/8f/x
//H/8f/x//L/8//z//H/8f/x//L/8f/x//H/8f/w//D/8P/x//L/8v/y//L/8P/w//D/
8v/v//D/8v/y//L/8v/y//L/8v/x//H/8f/x//L/8v/y//L/8v/x//H/8f/x//H/8f/x
//L/8v/x//H/8f/y//T/9P/1//X/9P/0//T/9f/3//n/+f/5//j/+f/6//v//P/9//7/
/v/9//3//P/7//3//f/9//z//v/8//v/+f/8//z//P/9/////v/+//3////+//7//v8A
AAEAAQABAP3/+f/3//b/8//z//L/8v/x//H/8f/x//H/8P/v/+7/8P/w//D/8P/v/+//
7f/v//T/AQAZAEUAggDIABQBXwGUAb0B4gHdAYgB7AA5ALL/e/9y/3L/dP94/4D/jf+e
/63/vv/M/9b/3P/e/97/3v/e/9//4P/f/9//4P/g/+D/4P/g/+D/4f/f/9//3//f/+D/
3//f/9//3//f/9//3//e/97/3v/e/9z/3f/e/97/3//c/9v/2v/a/9v/2//b/9v/2//c
/9z/2f/Z/9r/2v/Z/9j/1v/V/9X/1//X/9j/1//X/9b/1f/T/9X/1v/X/9f/1v/W/9b/
1//X/9b/1v/V/9j/2P/Y/9r/2v/b/9v/2f/X/9n/2f/b/9z/3P/c/93/3P/b/9r/2P/Y
/9n/2f/a/9r/2//b/9n/2f/Z/9n/2P/X/9f/1//Z/9n/2P/W/9j/1//W/9b/1v/W/9b/
1v/Z/9v/3P/d/+D/4f/i/+P/5f/l/+f/6P/n/+b/5f/j/+L/4v/i/+L/4f/h/+H/3//b
/9v/2//b/93/3f/d/93/2//Z/9n/2f/Y/9j/2P/W/9b/1v/W/9b/1v/V/9X/1f/T/9L/
0v/S/9H/0f/R/9D/z//P/9D/0v/S/9L/0f/Q/9L/0v/S/9L/0v/T/9P/0v/U/9T/1P/T
/9X/1v/W/9b/1f/V/9X/1f/X/9f/1//Y/9j/2P/Y/9j/1v/V/9X/1f/X/9b/1v/X/9f/
1f/V/9X/1v/W/9X/1f/U/9L/0f/Q/9H/0v/T/9T/1P/U/9P/0//S/9L/0v/R/9H/0f/Q
/9D/0f/R/9H/0f/P/87/zf/M/83/zv/O/8//zf/N/87/zv/N/83/zf/N/8v/y//L/8r/
zP/N/83/zP/K/8v/y//L/8v/y//K/8r/y//L/8z/zP/P/8//z//P/8//zv/O/87/z//P
/8//z//R/9H/0f/R/8//0P/R/9H/0f/R/9H/0v/T/9P/0//T/9L/0v/S/9P/1P/U/9T/
1P/U/9T/1P/W/9f/1P/U/9T/1P/U/9b/1v/V/9X/0//T/9T/1P/W/9b/1v/V/9X/1f/V
/9X/1f/V/9b/1v/X/9f/1//Y/9j/2P/Z/9n/2P/Y/9j/2f/c/9//4P/h/+D/4f/i/+P/
4//j/+P/4v/g/+H/4f/h/+P/4//j/+L/5f/k/+T/4//l/+T/4//j/+X/5v/o/+n/6P/m
/+X/5P/j/+P/4v/h/+D/3f/c/9z/2//b/9r/2v/b/9v/2//b/9r/2v/a/9r/2v/a/9r/
2v/h/93/1//Z/97/5f/1/xcATgCQANQAJQFsAZcBrgGzAYABAAFHAKL/Vf9K/0z/Tv9Q
/1T/Xf9s/4H/lv+q/77/yP/Q/9T/2P/Y/9n/2v/Z/9z/3v/f/+D/4v/i/+L/4//l/+X/
5f/l/+f/5//o/+n/5//n/+f/5//q/+r/6v/q/+z/7f/u/+7/7v/s/+z/7P/s/+3/7f/t
/+//7//w//D/8f/x//L/8v/w//D/7//v//D/8//0//b/9v/3//f/9//3//n/+v/7//v/
+v/6//r//f/9//z//P/9/wAAAAAAAAAAAAABAAEAAgABAAQABQAFAAYABgAGAAoACgAK
AAoACgAKAAsACwAKAAoACwALAAkACQAJAAkABgAFAAUABQAEAAMAAQD+//7//f/8//z/
/P/8//z//P/8//3//f/9//3//f/9//3//////wEAAgABAAAA///9//z//P/8//z/+//7
//v/+f/5//n/+f/5//n/+f/5//n/9//1//X/9f/2//b/9v/0//L/8v/y//L/8v/x//H/
8f/v/+7/7v/u/+//7//v/+7/8P/x//P/9v/0//T/8//y//T/9v/4//r/+f/7//z//P/+
//7//v/9//7/AAABAAIAAwADAAMAAwADAAMAAwAEAAYABgAGAAYABgAFAAUABQAHAAYA
BgAHAAcABQAFAAUABAAEAAMAAwADAAIAAgACAAQABAAEAAQABgAGAAUABQAFAAQAAwAB
AAIAAwADAAQAAwADAAMAAwACAAIAAgACAAUABgAGAAcABgAFAAUABAAFAAUABQAFAAUA
BQAFAAQAAgADAAMAAgAEAAUABQAFAAMAAwACAAIA//////7/AAAAAAAAAAAAAAAA////
/wEAAQACAAIAAAAAAAAA//8BAAEAAQABAAAA//////7/////////AAD+//7///////z/
/P/8//3///8BAAEAAQAEAAUABgAHAAoACwAMAAwADAANAA0ADQAMAAsACgAIAAYABAAD
AAEAAQAAAP////////7//v/9/////v/+//7///8BAAIAAwAEAAEAAAAAAP3//f/8//z/
+v/5//j/9//6//r/+v/6//r/+v/6//r/+f/7//v/+/8AAAkAFwAzAGYApADmADEBfAG1
AdQB2QGuAUIBmQDs/4n/eP+A/37/fP9+/4H/hv+V/6b/uP/K/9r/5P/q/+7/7//x//P/
8//y//T/9f/2//j/+P/4//n/+f/5//n/+f/9//3//v///wEAAQABAAEAAgACAAIAAgAC
AAMABAAEAAQAAgACAAIABAAFAAUABQAHAAcACAAIAAkACQAKAAoACgAKAAkACQAHAAkA
CQAKAAwADQANAA0ACwANAA4ADwARABAAEAAQABIAEwATABQAEwAWABYAFgAXABgAGgAb
AB0AGwAdAB0AHwAgACAAIAAiACIAIgAiACQAJAAlACUAJgAmACcAJwAnACcAJwAnACQA
IwAjACMAJQAlACQAIgAhAB8AHQAcAB4AHgAeAB4AHAAdAB0AHQAdAB0AHQAdABoAGQAa
ABoAFwAWABUAEwAUABQAFAAUABEAEQARAA8ADwAPAA8ADwAPAA8ADwAPAA4ACwAKAAkA
CgAKAAoACAAIAAgACAAIAAcABQAEAAMAAwACAAIAAgADAAMAAwACAAMAAwAEAAYABwAI
AAgACAAJAAoACwAMAAsADQAOAA4AEAAQABAADwAQABIAEwAUABUAFQAVABUAFQAVABUA
FgAWABYAFgAWABYAFQAVABUAFQAUABQAFQAVABMAEwATABQAFAATABMAEwASABIAEgAR
ABAADwAOAA4ADgANAA0ADgAOAA4ADQANAA0ADAAMAAsACwALAAsADAAMAAwADAAKAAoA
CQAJAAkACQAKAAoACQAJAAkACQAHAAcABwAGAAYABwAHAAYABgAHAAcABwAJAAkACAAG
AAYABgAGAAgACAAHAAcABQAFAAYABgAGAAYABgAFAAMAAwADAAMAAwADAAQABAAFAAUA
BQAGAAUABAAEAAMAAgACAAIAAwADAAUABQAFAAkACwANAA8AEgATABQAFAASABMAEwAT
ABEADwANAAoACgAIAAcABQAFAAQAAwADAAQABAAFAAUAAwACAAIAAgADAAUABgAHAAYA
AwACAAIAAAD///3//P/7//v/+//7//z//P/8//z//v/+//7//v8BAAEA/f///wYAEwAt
AFsAmADYAB4BZwGgAccB2gHDAWwB1AAjAK7/if+E/4T/iP+M/4z/j/+c/7H/wv/S/+D/
6P/s/+7/8v/z//X/9//3//b/+P/5//r/+v/6//r/+//5//n/+f/5//3//f/+/////f/9
//3//f/+//7//v/+/wAAAQACAAIABgAEAAQABAADAAMAAgABAAMAAwAEAAQAAQABAAIA
AgACAAIAAQABAAMABQAFAAYABgAHAAcABwAHAAkACgALAAkACAAIAAgACQAJAAgACAAL
AA4ADgAOAA4ADgAPAA8AEAAPABIAEwAVABYAFgAWABYAFgAWABYAFwAYABoAGwAcABwA
HQAdAB0AHQAdAB0AHAAbABsAGwAZABkAGgAYABcAFgAVABQAFgAWABUAFQAXABcAGAAY
ABYAFgAWABUAFAATABIAEQARABEAEgASAA8ADwAPABAAEAAQABEAEQAOAA4ADgAPABAA
EQAQAA8AEAARABIAEwATABMAEwASABAAEQARABEADwAPAA8ADgAMAAoACQAHAAQAAgAA
AP///v/8//v/+f/7//r/+v/6//r/+//7//v/+v/3//b/9v/4//n/+f/6//v/+//7//v/
/P/8//z//P/8//z//P/8//3/+f/z/+3/8v8FACsAYwCkAOYAMgFxAaIBwQG0AWUB0gAm
AKX/dv9v/3T/fv+M/5b/pP+5/8z/2//m/+z/7P/s/+r/6v/u/+z/7f/u/+3/7f/u/+7/
7v/s/+z/7P/t/+v/6//r/+v/7f/t/+7/7//t/+3/7f/t//D/8P/w//D/7v/v//D/8P/w
/+7/7v/u//D/8f/x//H/8f/x//L/8v/x//H/8v/y//L/8v/x//H/8f/z//P/9P/y//P/
8//z//H/8//0//X/9//2//b/9v/3//f/9v/2//f/+v/6//r//P/8//3//f/9//v//f/9
//3//v/+//7/AgACAAIAAgAAAAAAAQABAP7//v///////v/9//z/+//8//v/+//7//z/
/f/9//z//f/9//3//v8AAAAAAAAAAP/////+//3/+//7//v/+//7//v//f/+//v/+v/5
//f/+P/4//j/+P/3//f/9//1//T/9f/2//f/+f/5//n/+f/5//f/9//3//r/+v/6//j/
+v/6//r/+v/6//n/+f/5//v/+v/6//r/+//7//v/+v/5//n/+v/8//z//P/7//r/+v/6
//r/+v/5//v//P/8//r/+v/6//n/+//8//z//P/8//v/+v/5//n/+f/5//r/+P/4//j/
+P/6//n/+f/5//n/+P/4//n/+f/3//f/9//2//b/9f/1//f/9v/2//b/9v/2//b/9v/2
//b/9f/1//j/+P/4//f/9//3//b/9v/3//f/9//3//b/9v/2//b/9v/2//X/9f/3//f/
+P/4//f/9//3//f/9//3//f/9v/2//f/9//2//b/9//3//f/9//3//b/9v/3//f/+P/4
//f/9//3//f/+f/4//j/+P/5//n/+f/7//r/+P/4//j/+P/4//j/9//3//n/+f/6//r/
+P/4//j/9//5//n/+f/5//n/+f/6//r/9//3//f/+P/4//j/+f/5//n/+v/7//3//P/9
//z/+////wEAAwAFAAQABQAGAAYACAAJAAkACQAKAAsADAAMAA0ADAAMAAsACwAKAAkA
CQALAAoACgAJAAUAAgAAAP7/+//7//r/+f/6//f/9v/2//f/9//2//b/8//z//P/8//y
//L/8v/y//X/9v/3//j/9//z//H/9f/+/xUAOwBxALIA+gBIAYcBtgHdAegBsQEsAX4A
5f+Y/4P/gP+A/4L/iP+Q/5//sP/B/9L/4P/q/+j/6P/q/+z/6v/r/+z/6//q/+z/7f/u
/+z/7P/s/+3/7f/t/+3/7f/t/+3/7v/v/+//7//v/+//8P/w//D/8P/w//H/8v/y//L/
8P/w//D/8P/x//H/8f/x//H/8v/y/+//7//w//D/8v/y//H/8f/v//H/8f/y//L/8//z
//P/8v/z//P/8//1//T/9P/0//X/9f/0//T/8//2//b/9v/4//j/+f/5//f/9//4//j/
+P/4//j/+P/4//f/9//1//X/9v/2//T/9P/0//P/8//z//P/8//z//P/9P/0//H/8f/x
//L/8//0//b/9//5//r/+//9////AQABAAEABAAFAAYABwALAA0ADwAQABIAEwATABMA
EQARABEAEAATABIAEgARABAADgAMAAsACAAGAAUAAwAAAP7//f/8//r/+//7//v/+P/1
//T/9P/z//P/8v/y//H/8f/x//H/8f/w/+//7v/u/+7/7v/u/+3/8f/v/+n/5v/r//v/
JQBoAK4A5gAjAWYBnQGuAY0BLAGSAAEApv9//3T/fv+G/4b/jP+h/7j/x//S/97/5P/i
/+L/5P/k/+L/4//k/+P/4//k/+T/5P/j/+L/4f/h/+L/4//k/+X/5v/l/+X/5f/l/+X/
5f/l/+T/5P/k/+T/5v/n/+j/6P/s/+r/6v/q/+r/6//r/+v/7P/t/+//8P/v/+//8P/w
//L/8v/x//H/7//x//H/8v/y//P/8//z//T/9//5//v/+//6//r/+v/8//3//f/+/wEA
BAAEAAQABgAIAAsADQAPAA8AEwAVABUAFgAWABYAGAAYABgAGAAWABYAFwAXABYAFgAX
ABcAGQAZABkAGQAYABcAFwAXABcAFwAWABQAEQAPAA0ADAAKAAoACgAKAAgACQAJAAkA
CAAHAAYABQAEAAMABAAEAAQABAAEAAMAAAAAAAAAAAD//wEAAwADAAMAAwADAAMABQAF
AAUABQADAAEAAQABAAUABgAHAAYACAAIAAgACAAIAAcABwAHAAcABgAGAAYABwAHAAcA
BgADAAMABAAGAAUABgAGAAYABAAEAAQABAAEAAUABQAEAAMAAgABAP////8AAAAAAAD/
/////////////////wAAAAAAAAAAAAACAAEAAQABAP///v/+////AQD///////8AAAAA
/////wEAAAAAAAAAAAAAAAAAAAAAAAAA/////wAAAAAAAP//AQABAAAAAAABAAEAAQAB
AAEAAgADAAQAAgACAAEAAQABAAEAAgACAAEAAQABAAEAAQABAAEAAAACAAMAAwACAAAA
AQABAAEAAwADAAIAAgD/////AAAAAAMAAwADAAMAAwACAAIAAgABAAEAAQABAAIAAwAE
AAUABQAEAAUABgAEAAQABAAEAAQABAADAAMAAwADAAQABAAGAAYABgAFAAQAAwACAAEA
BAAFAAcACAAHAAcABwAIAAYABgAHAAcABwAIAAkACwAKAAsACgAJAAwADQAOAA8AEgAT
ABQAFAAUABUAFQAVABgAGQAaABoAGAAWABUAEwAWABYAFgAXABcAFgAWABUAEgAQAA8A
DgAMAA0ADQANAAwACQAIAAgACQAJAAgACAAHAAcABwAHAAgACAAIAAgACAAIAAgACAAH
AAkACQAJAAwAEwAjAEkAgAC+AAABTwGYAcMB3gHbAaIBJAFxAMz/f/96/37/fP+A/4j/
j/+W/6X/uv/Q/97/6v/0//r//P///wEAAwADAAIABAAFAAYACAAIAAgACQALAAsACwAL
AA0ADQAOAA8AEQARABEAEQAQABAAEAAQAA4ADwAQABAAEAAOAA4ADgAPABEAEgATABEA
EQASABIAEwATABQAFAAWABYAFQAVABUAFwAXABgAFwAXABYAFQAVABcAGAAZABsAGgAa
ABoAGwAbABoAGgAZABwAHAAcABoAGgAbABsAGQAXABkAGQAXABgAGAAYABcAFgAVABQA
EwASABIAEQAOAA4ADwAPAAsACQAHAAUAAwABAAAA/////////v/8//z/+//6//r/+//8
//3//v8AAAMABQAHAAsADQAPABEAFQAXABsAHgAhACIAIwAjACQAJAAkACQAJAAlACYA
JQAjACMAIwAjACMAIwAjACMAJQAjACMAIwAhACAAHwAcAB0AHgAfACAAIAAfAB8AHwAh
ACAAIAAgAB8AHwAfAB4AHgAfACEAJAAjACQAJAAkACUAJgAnACgAJwApACoAKgAsACwA
LAArACwALgAvADAALwAvAC8ALwAtAC0ALQAuADAAMAAwADAALgAtAC0ALQAtACwALAAt
AC0AKwArACsAKgAqACkAKQArACoAKgAqACgAKAAoACgAJgAmACUAJQAkACQAJAAjACUA
JQAkACQAJQAlACUAJQAkACQAJAAkACQAJAAjACMAIwAjACQAJAAhACEAIQAhACEAIQAh
ACAAIgAjACMAIgAiACMAIwAjACMAIwAiACIAIQAhACIAIgAhACEAIQAhACMAIgAiACIA
IQAhACEAIQAiACMAJAAlACIAIgAiACEAIQAhACEAIgAjACMAIwAjACIAIgAiACMAIgAi
ACIAIgAiACIAIgAkACMAJAAkACQAIgAkACQAJAAkACQAJAAkACQAJAAkACQAJAAkACQA
JAAkAA==
         </WaveFormData>
      </LeadData>
      <LeadData>
         <LeadByteCountTotal>10000</LeadByteCountTotal>
         <LeadTimeOffset>0</LeadTimeOffset>
         <LeadSampleCountTotal>5000</LeadSampleCountTotal>
         <LeadAmplitudeUnitsPerBit>4.88</LeadAmplitudeUnitsPerBit>
         <LeadAmplitudeUnits>��V</LeadAmplitudeUnits>
         <LeadHighLimit>2147483647</LeadHighLimit>
         <LeadLowLimit>268435456</LeadLowLimit>
         <LeadID>V6</LeadID>
         <LeadOffsetFirstSample>0</LeadOffsetFirstSample>
         <FirstSampleBaseline>0</FirstSampleBaseline>
         <LeadSampleSize>2</LeadSampleSize>
         <LeadOff>FALSE</LeadOff>
         <BaselineSway>FALSE</BaselineSway>
         <ExcessiveACNoise>FALSE</ExcessiveACNoise>
         <MuscleNoise>FALSE</MuscleNoise>
         <LeadDataCRC32>1712450976</LeadDataCRC32>
         <WaveFormData>
DAEMAQwBDAH5AOYA0wDAAI4AXAAqAPj/7//m/93/1P/W/9j/2v/c/+D/5P/o/+z/6//q
/+n/6P/o/+j/6P/o/+r/6v/q/+r/6v/q/+r/6v/s/+z/7P/s/+7/7v/u/+7/7v/u/+7/
7v/w//D/8P/w//D/8P/w//D/8P/w//D/8P/w//D/8P/w//L/8v/y//L/8P/w//D/8P/x
//L/8//0//T/9P/0//T/9P/0//T/9P/2//b/9v/2//j/+P/4//j/+v/6//r/+v/6//r/
+v/6//z//P/8//z//P/8//z//P/+//7//v/+/wAAAAAAAAAAAgACAAIAAgAEAAQABAAE
AAYABgAGAAYABAAEAAQABAAEAAQABAAEAAYABgAGAAYACAAIAAgACAAKAAoACgAKAAwA
DAAMAAwACgAKAAoACgAKAAoACgAKAAgACAAIAAgACAAIAAgACAAGAAYABgAGAAQABAAE
AAQABgAGAAYABgAEAAQABAAEAAQABAAEAAQAAgACAAIAAgACAAIAAgACAAQABAAEAAQA
BAAEAAQABAAEAAQABAAEAAQABAAEAAQAAgACAAIAAgADAAQABQAGAAQABAAEAAQABQAG
AAcACAAIAAgACAAIAAYABgAGAAYACAAIAAgACAAFAAQAAwACAAMABAAFAAYABAAEAAQA
BAAEAAQABAAEAAQABAAEAAQAAgACAAIAAgAAAAAAAAAAAAAAAAAAAAAA/v/+//7//v/8
//z//P/8//z//P/8//z/+v/6//r/+v/4//j/+P/4//n/+v/7//z//f/+////AAD+//7/
/v/+//z//P/8//z//v/+//7//v/+//7//v/+//7//v/+//7//v/+//7//v///wAAAQAC
AP///v/9//z//P/8//z//P/9//7///8AAP7//v/+//7///8AAAEAAgACAAIAAgACAAQA
BAAEAAQAAgACAAIAAgAEAAQAAwADAAQABQAGAAcABQAFAAUABAAGAAcACAAIAAkACQAJ
AAoACQAIAAcABgAHAAgACQAKAAsADgAPABAADQANAAwADQAQABQAFgAYABgAGAAYABgA
GwAbABsAGwAcABoAGgAYABUAEQAOAAsADAANAA4ADgALAAoACgAKAAgABwAFAAUABQAE
AAIAAQABAAEAAQABAAEAAAABAAIAAQAAAAAA///9//3//f/9////AQAAAP3/+//9/wIA
EwAxAFcAfwCsANwAAwEfATABMAEJAbgAVwAXAAMA+v/x/+n/3f/Q/8n/z//Y/+H/5//u
//X/+P/5//f/+f/4//j/+P/6//r/+v/6//r/+f/4//f/+v/7//3//v/9//3//v/+//z/
/P/8//3/AAAAAP////////////8AAAAA/v/+//7//P/9////AAAAAAAA//////3//f/+
//7//v/+//////8BAAEAAAAAAAIAAgACAAIAAAAAAAAAAAABAAIAAwAFAAMAAwACAAEA
BAAIAAkACQAGAAYACQALAAkACgALAAsADAAMAAsACwANAA0ADQAPABAAEAARABEAEgAT
ABUAGAAXABYAFgAVABIAEgARABEAEgASABEAEAAPAA8ADQANAA4ADgANAA0ADwAQABAA
EQAPAA4ADQAMAAsACgAKAAoACgAJAAkACQAGAAUABQAFAAQABAAEAAMAAgACAAIAAgAC
AAIAAgACAAEAAQACAAMAAgACAAIAAAD///7//f/8//////8AAAIAAQAAAP///f//////
//////7//v///wEAAQD///////8CAAQABAAEAAMAAwADAAMABgAFAAYABwAGAAUABQAF
AAYACAAJAAoACQAJAAcACQAHAAcABwAHAAgACAAJAAoACQAIAAcABgAIAAgACAAHAAcA
BwAHAAcABwAGAAYABgAEAAQABAAEAAYABQAFAAUABQAEAAIAAQACAAMABAAFAAMAAwAD
AAMAAwADAAMAAgD///7//P/7//z//v///wAA///+//3/+//9//7//P/8//z//P/+//7/
/v/+//z/+//7//v//f/9//3//f/9//3//P/8//v//P/8//v//f/9//7//v/+//7//v/+
//7//v/+//7//v/+//7//v8AAAEABAAGAAcABgAFAAQABQAGAAcACQAIAAcABgAEAAAA
AAD+//7//f/9//3//f///////v/9//7//v/+//7/AAABAAQAAwACAAAA//////z/+//6
//j/9v/2//b/9v/2//f/9//3//j/+f/6//v/+//6//f/9f/3//z/BQAfAEcAcQCcAM4A
+QAdATIBMgENAcQAYwAXAPv/+P/x/+P/2f/O/8X/w//G/8//2f/g/+f/7P/v//P/8//y
//L/8v/y//L/8v/y//X/9f/1//X/9//3//j/+P/4//f/9//2//f/+P/5//v/+v/6//n/
+f/7//v/+//8//z/+v/6//r/+v/7//3//v/+//7//f/9//////8AAAAA/v/+//////8B
AAEAAAAAAAIAAgACAAIAAQACAAMABAACAAIAAgADAAMAAwACAAEAAwAGAAYABQADAAQA
CAALAAkACgALAAsADgAOAA0ADQARABEAEQATABQAFAAVABUAFgAXABkAHAAaABoAGwAb
ABkAGgAaABsAGwAaABgAFgAWABcAFgAXABYAFgAVABUAFAAUABMAEwAQABAAEAAQAA8A
DgAOAA4ADQALAAoACQAGAAUABQAFAAQABAAEAAMAAgACAAIAAgACAAIAAgACAAIAAQAB
AAEAAAAAAAAA/v/+//7//v/+//7//f/9//7//v/+//7//f///////////////v/+////
AAD//wAAAQAAAAIAAgACAAUABQAFAAUABQADAAMAAwADAAMABAAFAAcACAAIAAgACQAJ
AAcACQAJAAkACQAJAAcABgAGAAYABgAGAAYABgAIAAgACAAHAAcABwAHAAcABwAGAAYA
BgAEAAQABAAEAAYABQAFAAUABgAGAAUABQADAAMAAwADAAMAAwADAAMAAwADAAMAAgAE
AAIAAwACAAQABAAEAAQAAgACAAIAAgAEAAMAAwADAAEAAQABAAEAAwADAAIAAgABAAIA
AgABAAEAAQACAAIAAgACAAIAAgAAAAAAAAAAAAIAAgACAAIAAQABAAMABAAIAAgACAAI
AAkACgALAA0ADQANAA0ADAAKAAoACAAIAAUABQAFAAUABwAHAAYABQACAAIAAgACAAYA
BwAKAAkABgAEAAMAAwABAAEAAQAAAAAAAAAAAAAA/v///////////////////////v//
//3///8GABcANQBdAIUAsgDgAAcBIwE0ASoB+wCmAEsAEwD9//j/8f/n/9v/0v/P/9H/
2v/h/+f/7P/x//j/+f/5//n/+P/4//j/+P/4//j/+P/5//n/+f/5//n/+f/6//r/+//7
//z//P/6//r/+v/7//3//v/+////////////AAAAAP7//v/+//7///8BAAIAAAAAAP//
//8BAAEAAgACAAQABAAFAAUABAADAAEAAAADAAQABQAGAAcACAAJAAoACQAIAAcABwAI
AAkACQAJAAkADAAMAAsACwAMABAAEwASABIAEgARABQAFAATABMAFwAXABcAGQAaABoA
GwAbABwAHQAfACIAIgAiACMAIwAiACIAIQAhACIAIgAhACAAIQAhAB8AHwAeAB4AHQAd
AB0AHAAaABkAGAAYABgAGAAXABYAFgAWABMAEQAQAA8ADgANAA0ADQAKAAoADAAJAAgA
CgAKAAoACgAIAAgACAAIAAgABwAHAAcABwAHAAcABwAFAAUABAAEAAUABgAGAAUABQAF
AAYABgAEAAQABAAEAAQABAAEAAQACAAIAAgACAAGAAUABgAGAAYABgAGAAYABQAEAAMA
AwADAAMAAwACAP7//v/8//z//f/9//3//f///////v/9//7//v/+//7/AQABAAMAAQAD
AAIAAgADAAQABQAGAAYABQAGAAcACAAGAAcABwAHAAkACQAJAAkACQAGAAMA///5//z/
CQAfAEMAbQCeANIAAwEnAUIBSgErAeIAiQBFACcAGgATAA0AAwD6//f/+f/+/wMABQAG
AAcABgADAAMABQAEAAQABAAEAAQABAAEAAMAAwADAAMAAwADAAQABAAFAAUABgAGAAgA
CAAIAAkACAAIAAcABwALAAsACwAMAAwACgAKAAoACAAJAAsADAAKAAoACQAJAAkACQAK
AAoADAAMAA0ADQANAA0ADAAMAAwADAAMAAwACwAMAA0ADgAMAAwADAANAA8ADwAOAA0A
DwASABIAEQAPABAAFAAXABYAFgAWABUAGAAYABcAFwAbABsAGwAdAB8AHgAeAB0AHwAf
ACAAIgAgACAAIQAhACAAIAAfAB8AHgAeAB0AHAAcAB0AHAAdABwAHAAbABsAGwAaABgA
FwAWABYAFgAWABQAFAAVABYAFQATABIAEQASABEAEQARAA8AEAARABEADgAOAA4ADgAO
AA4ADgAOAA0ADQAOAA8ADgAOAA4ADAAOAA4ADgAOABAADwAPABAADgAOAA4ADQANAA0A
DQANAAwADAANAA8ADgANAA4ADwAPABAADwAOAA8ADwAPAA8AEQAPAA8ADwANAA0ADgAP
AA0ADgAOAA4ADQANAAsADQANAA0ADQANAA8ADgAOAA4ADAAMAAwADAAKAAoACgAJAAsA
CwALAAsADQAMAAwADAAKAAoACgAKAAoACQAJAAkACgAKAAkACQAJAAkACQAJAAkACQAJ
AAkACQAJAAkACAAGAAYABQAFAAcACAAIAAgACgAKAAoACQAJAAkACQAJAAkACQAJAAkA
CQAJAAgACAALAAsACwAKAAkACQAKAAsACwALAAsACwAMAAwACwALAAoACgAKAAoACwAL
AAsACwANAA0ADgAOAAwACwALAAsACwALAAsACgAKAAoACgALAAsACwALAAsACwAJAAkA
CgAKAAoACgAKAAoACgAKAAoACgAKAAoADAALAAsACwAJAAkACQAJAAsACwAKAAoACwAM
AAwACwAJAAkACgAKAAsADAANAA4ADgAOAA4ADgAQABAAEAAQABEAEQATABQAFAAUABQA
FAATABIAEQARABEAEQARABAAEAAQAA4ADgAOAA8AEAARABMAEwASABEAEgASABIAEgAV
ABUAFwAVABMAEAAOAA0ADAALAAoACAAIAAgACAAIAAcABwAGAAUABwAHAAcABwAFAAQA
AwABAAMACAATAC0AUwB9AKoA2gABASEBQAFKASkB4ACDADsAFwAIAP//9//t/+T/4//l
/+j/7f/1//j/+f/8//v/+f/5//j/+P/4//j/+P/4//j/9//3//f/9//1//X/9v/2//X/
9f/2//b/9v/2//b/9//2//b/9f/1//X/9f/1//b/9f/y//H/8P/w//H/8//0//L/8v/x
//H/7//v//D/8P/u/+7/7//v/+//7//u/+7/7v/u/+7/7v/t/+7/7//w/+7/7v/u/+//
7//v/+7/7f/t//D/8P/v/+//8P/0//f/9f/0//P/8f/0//T/8//z//X/9f/1//f/9f/0
//T/8//1//X/9v/4//j/+P/5//n/9v/2//X/9f/2//b/9f/0//b/9//2//f/9v/2//X/
9f/4//j/9//3//f/+P/5//r/+v/6//v//P/7//n/+P/3//b/9f/1//X/8//0//X/9f/z
//L/8f/w//H/8v/z//T/9P/z//P/8//z//L/8f/u//D/8P/w//D/8v/x//H/8v/x//D/
7//t/+v/6//r/+v/6v/q/+v/7f/s/+v/7P/t/+7/8P/w//D/8P/v/+7/7f/u/+3/7v/v
/+//7//w//H/7//w//D/8P/y//P/8v/1//P/8//z//P/8//y//L/8v/z//T/9f/2//X/
9P/z//H/8f/x//H/8f/w/+7/7f/s/+//8P/x//L/8v/x//H/8f/0//T/8//z//H/8f/x
//H/8//z//P/8//w/+//7v/s/+3/7v/u/+//7f/u/+7/7v/u/+7/7v/t/+3/7f/t/+3/
7//v/+//7//t/+3/7P/s/+3/7f/t/+z/6//r/+z/7f/t/+3/7f/t/+z/7P/r/+v/6v/q
/+r/6v/s/+3/7v/v/+7/7f/t/+z/7f/t/+7/7//v/+//7//u/+3/7P/r/+v/6//r/+v/
6//t/+v/6//s/+7/6v/q/+r/6v/q/+z/7P/s/+z/6v/p/+n/6f/r/+v/6//r/+n/6f/o
/+j/6f/q/+r/6f/r/+v/7P/s/+r/6v/q/+r/6v/q/+r/6v/v//D/8f/y//D/7//w//D/
8v/y//L/8v/v/+7/7f/t/+3/7f/t/+z/7f/u/+3/7v/t/+3/7f/t//D/8f/x//H/7f/s
/+v/6v/p/+n/6//p/+j/5v/l/+X/5f/l/+X/5P/k/+T/5P/k/+T/5f/l/+X/5P/j/+L/
4f/t/+b/3//h/+P/5P/r////HwBJAHgArgDfAAEBGAEoARcB2ABzABUA4//U/8v/xf+9
/7L/rf+x/7r/w//L/9b/3f/e/+H/4f/f/97/3v/e/9//4P/h/+L/4//j/+P/4//l/+X/
5v/m/+f/5//o/+j/5//m/+X/5f/o/+j/5//n/+n/6f/p/+r/6P/m/+b/5v/m/+f/6f/q
/+r/6v/p/+n/6//r/+z/7P/q/+r/6//r/+z/7f/t/+7/8P/w//D/8P/v//D/8f/y//D/
8P/w//H/8//z//L/8f/y//b/9//3//T/9P/3//n/9//4//n/+f/8//z/+//7////////
/wEAAwACAAIAAQADAAMABAAGAAUABAAEAAMAAgACAAEAAQABAAAA/v/8//3//f/7//v/
/P/8//v/+//6//r/+f/5//j/+P/4//j/+P/4//n/+v/5//f/9v/1//T/8//z//P/8P/w
//D/7//w//D/8P/w/+7/7v/u/+7/7P/r/+v/6//s/+z/7P/q/+r/6v/q/+r/6P/n/+f/
6P/m/+b/5v/l/+X/5f/l/+X/6P/o/+n/6//n/+X/5f/l/+n/7P/t/+7/7f/t/+3/7f/v
/+3/7f/t/+//7//w//H/8f/y//L/8v/x//H/7//x//P/8//z//P/9f/0//T/9P/0//T/
9P/0//b/9v/2//X/8//z//P/8//x//D/8P/w//D/8P/w//D/8f/x//L/8//z//L/8P/v
//H/8f/x//H/7//v/+//7//v/+//7//u//H/8v/y//P/8v/y//H/8P/y//L/8v/x/+//
7//v/+//7v/t/+z/6//u/+//7//w//D/7//u/+z/6//r/+r/7P/s/+z/7P/q/+r/6v/q
/+z/6//r/+v/6f/p/+n/6f/r/+v/6v/q/+r/6v/p/+f/6f/p/+r/6v/o/+j/6P/o/+b/
5v/m/+b/6v/q/+r/6v/r/+v/7f/u//L/8v/y//L/8v/y//L/8//x//H/8f/w/+7/7v/s
/+z/6f/p/+n/6f/p/+n/6P/n/+j/6P/o/+j/6//r/+3/6//r/+r/6v/r/+j/5//m/+T/
4f/g/9//3v/g/+H/4f/h/+H/4f/h/+H/3//i/+H/3f/f/+T/6f/5/xcAPwBqAJoAywDz
ABABHgERAd4AhwArAO//4P/f/9f/zf/A/7P/rf+w/7n/v//I/9H/2P/b/93/3f/c/9z/
3P/e/97/3v/e/9//3//f/9//3//f/+D/4P/j/+P/5P/k/+T/5P/k/+X/5P/k/+P/4//n
/+f/5//o/+j/5v/m/+b/5v/n/+n/6v/q/+r/6f/p/+v/6//s/+z/7P/s/+3/7f/r/+v/
6v/q/+3/7v/v//D/8P/w//D/8P/y//L/8v/z//X/9f/0//P/8f/0//T/8//0//b/+///
//z//P/8//v//v/+//3//f////////8BAAIAAgADAAMABQAFAAYACAAIAAgACQAJAAgA
CAAHAAcACgAKAAkACAAHAAcABQAFAAYABgAFAAUABAAEAAMAAwACAAIAAgACAAEAAAAA
AAAA/f/7//r/+f/5//n/+v/7//b/9v/2//X/9f/2//f/+P/4//j/+P/4//T/8//z//P/
9P/0//T/8v/y//L/8v/y//D/7//v//D/8P/w//D/7//v/+//7//v//L/8v/z//X/9f/z
//P/8//2//j/+P/4//n/+f/5//n/+//5//n/+f/6//v//f//////AAAAAAAA//////3/
//8BAAEAAQABAP///v/+//7/AAAAAAAAAAD+//7//v/9////////////AQAAAAAAAAD9
//z/+//6//z/+//7//v//v/+//3//f/7//v/+//7//n/+f/5//n/+f/5//n/+P/6//r/
+f/5//n/+v/6//r/+P/4//j/9//3//f/9//3//f/9//3//f/+f/5//j/+P/5//n/+v/4
//j/+P/4//j/+P/4//j/+P/3//f/9//5//n/+f/5//j/9//1//T/9//4//j/9//5//n/
+v/6//j/+P/4//j/+P/4//j/+P/6//r/+v/6//z//f8AAAIABAAEAAQABAAEAAQABAAF
AAQAAwACAAAAAAAAAP7//v/9//3//f/9///////+//3//P/8//z//P/+////AgABAAIA
AAD//////P/7//r/+P/2//b/9v/2//b/9//3//f/9//3//f/9//5//j/8//z//X/+v8L
ACcASwBxAJ4AzADzAA0BJAEmAQUBugBhACEABwD8//X/7f/j/9T/zf/N/9T/3f/j/+j/
7f/u/+//8f/y//L/8//0//T/9P/0//T/9f/1//X/9f/z//P/9P/0//f/9//4//j/9v/2
//b/9//4//j/9//3//n/+f/5//r/+//6//v//P/5//n/+v/6//z//P/7//v/+//7//z/
/P/7//r/+v/5//r/+//7//z//P/8//z//P/9//7///8AAAAAAAAAAAEAAQABAAAA//8B
AAQABAADAAEAAgAGAAkABwAIAAkACQAMAAwACwALAAsACwALAA0AEAAQABEAEQATABMA
FAAWABYAFgAXABcAFgAWABUAFQAWABQAFwAYABcAFgAVABQAFAAUABQAFAAWABUAFQAV
ABMAEwATABMAEgARAA8ADgANAA4ADgANAA0ADQAOAA4AEAAQABAAEAAPAA4ADQAMAA0A
DAALAAoADAANABAAEgASABAADgAMAA4ADgAOAA8ADQANAA0ADAAKAAoACAAIAAQAAwAC
AAEAAAD///3/+//7//z//f/+//3//f////3//P/6//n/+f/6//v//P/8//z//P/8//z/
/v/////////9//3//f/9//3/+v/z/+3/7f/4/w8ALwBRAHkAqADSAPkAFwEeAQABwQBs
ACUABQD9//b/8f/r/+P/4P/n/+//8v/1//f/9v/1//L/8//3//f/9v/2//b/9P/0//T/
9P/1//X/9f/1//P/8//0//T/9//3//j/+P/2//b/9v/3//r/+v/5//n/+//7//v//P/8
//r/+v/6//j/+f/7//z//P/8//v/+//5//n/+v/6//r/+v/7//v//f/9//z//P/8//z/
/P/8//v//P/9//7//P/8//z//f///////v/9////AgACAAEAAQACAAYACQAGAAYABgAF
AAYABgAFAAUACAAJAAoADQANAAwADAALAAkACQAKAAwACwAKAAoACQAIAAgABwAHAAoA
CgAJAAgACQAJAAcABwAKAAoACQAJAAkACAAGAAUABAAEAAQABAAEAAQABQAGAAMAAQAA
AP//AAD////////+//7//v/9//7//v/+//7///8AAAEAAgD+//3//f/9////AAABAAAA
AAAAAAAAAAAAAP////8AAAIAAgACAAEAAQABAAEAAQAAAAAAAQADAAEA/////////v8A
AAAAAAD//////////wEA/////////////wAAAQAAAAAA///+///////9/////f/9//3/
/f////7//v/+//7//v/+//7//P/8//z/+//7//v/+//7//v/+v/6//r/+v/6//r/+v/8
//v/+//7//z//P/7//v/+f/5//n/+f/7//v/+//7//v/+//7//r/+v/6//n/+f/7//z/
/P/8//r/+v/6//n/+//7//v/+//5//n/+f/5//n/+f/4//j/9//3//f/9v/3//f/+P/5
//n/+f/5//n/+P/4//f/9//4//r/+v/6//z/+//6//n/+P/4//j/+P/4//r/+f/5//n/
9//3//f/9//5//n/+P/4//f/+P/4//f/9//3//j/+P/4//j/+P/4//r/+v/6//r//P/8
//z//P/+////AgAEAAQABAAEAAQABAAEAAQABQAFAAUABQAEAAUABgAFAAYABQAFAAUA
BQAHAAcABgAFAAIAAAD+//z/+v/5//r/9//4//b/9f/1//X/9f/1//T/8v/y//L/8v/w
//H/8f/x//L/8//0//X/9f/w/+//7//1/wAAFQAzAFsAhQC2AOQABwEjATQBJAHrAJYA
RQAXAAUA+v/v/+f/3f/U/9X/2//g/+f/7//y/+//7v/v//H/7//u/+7/7v/u/+7/7v/u
/+3/7f/t/+3/7f/t/+7/7v/v/+//8P/w/+7/7v/u/+//8P/w/+//7//x//H/8f/y//L/
8P/w//D/7v/v//H/8v/w//D/7//v/+//7//w//D/8P/w//H/8f/x//H/8P/w//L/8v/y
//L/8v/y//L/8v/0//T/9P/1//X/9f/0//P/8//2//b/9f/z//T/+P/7//X/9v/4//b/
9v/2//b/9//4//n/+v/4//f/9//3//n/+f/5//n/+f/5//j/+P/5//r/+v/5//n/+f/6
//r/+//8//3//v///wAAAQACAAQABAAEAAQAAwADAAUABgAKAAoACgAKAAoACgAKAAsA
CwALAAsACgAJAAoACQAKAAcABwAHAAcABgAFAAMAAQD+//7//v/+//3//f////3/+v/4
//f/9//3//f/9//2//b/9v/2//b/+P/5//n/+f/3//f/9//3//n//P/7//X/8f/y//v/
EwA7AGMAhgCsANsABQEgASAB/wC6AG8ANwATAAQAAQD3/+X/1v/d/+f/6v/t//X/+P/3
//T/9//5//b/9P/z//L/8v/y//L/8v/z//P/8//z//P/8//0//T/8//z//T/9P/y//L/
8v/z//L/8v/x//H/9v/3//j/+v/8//r/+v/6//n/+f/6//r//P/8//v/+//5//n/+v/6
//v//P/+/////v/9//v/+v/7//z//f/+/wEAAgADAAQAAwACAAEAAQACAAMAAwADAAMA
BgAGAAUABwAIAAwADwAPABAAEQARABIAEgARABEAEwATABMAFQAVABQAFAATABEAEQAS
ABQAFgAWABcAFwAUABQAEwATABIAEgARABAADAALAAgABwAGAAYABQAFAAYABgAFAAUA
AgACAAIAAgAAAAAAAQACAAIAAQABAAEA/v/9//3//f/8//7/AAABAAIAAgACAAIABAAE
AAQABAAAAP///////wEAAgADAAIABAAEAAQABAAEAAMAAwAEAAIAAgACAAEAAQABAAEA
AQD///7//v///wAA//8AAAEAAQACAAEAAAD///////////3/+//7//v/+//7//z//f/8
//z/+//6//z//f/8/////f/9//3//f/9//z//P/8//r/+v/6//r//P/8//z/+//7//v/
+//7//v/+v/6//r/+v/6//r/+v/6//n/+f/5//r/+v/5//n/+f/5//n/+f/5//n/+f/5
//r/+//8//z/+//6//j/9//3//j/+P/4//r/+v/6//n/9//3//f/9//5//n/+f/5//n/
+f/4//j/+//7//v/+v/4//f/9//3//j/+f/6//v//P/8//v/+//6//r/+v/6//v/+//7
//v/+f/5//r//P/7//r/+f/4//r/+v/6//r/+v/5//n/+f/7//v/+//7//r/+f/3//b/
+v/8//3//f/7//v//P/8//z//P/8//z//v/+//7//v/+//7//v/+/wEAAQADAAQACAAI
AAgACAAIAAgACAAJAAoACwAMAAwACQAIAAUABAAFAAcACQALAAkACQAIAAcABAAEAAQA
BAAEAAMABAABAAAA/v/9//3//////////v/8//z//P/8//r/+//7//v//f/9//3//f/7
//7//f/7//n/+v8FABsAPQBlAJAAxADzABcBMAE6ASMB4gB/ACMA9//s/+X/3f/X/9D/
x//D/8j/0f/b/+L/6f/u//H/8//0//T/9f/2//b/9v/2//b/9//3//f/9//5//n/+v/6
//3//f/+//7/AAAAAAAAAQD///7//P/7/////////wAA/v/8//z//P/9////AgAEAAIA
AgABAAEAAQABAAIAAgACAAIAAwADAAUABQAEAAQAAwACAAEAAAADAAQABQAGAAYABgAG
AAcABwAHAAYABQAFAAgACAAHAAYABgAJAAsACAAIAAgABwAIAAgABwAHAAcABwAHAAkA
CAAGAAUAAwADAAMABAAGAAQAAgABAP///P/8//v/+//+//7//f/8//v/+//5//n/+//8
//z//f8BAAIAAgADAAMABAAFAAYACQAKAAwADgAQAA8ADwAPABAADwAPAA8ADQAOAA8A
DwANAAwACwAKAAoACgAKAAoACQAJAAoACwALAAoACQAGAAgACAAIAAgABgAFAAUABgAI
AAgACAAHAAUABQAFAAUABgAGAAcACQAJAAcABwAHAAgACgAKAAoACwALAAsACwANAAsA
CwALAAwADQAPABEADwAQABAAEAAPAA8ADQAPABEAEQARABEAEQAQABAAEAAQABAAEAAQ
ABAAEAAQAA8ADwAPAA8ADwARABAAEAAQAA4ADgAOAA4ADgANAA0ADQAMAAwACwALAAsA
CwALAAsACwALAAsACwANAA0ADQAMAAwADAALAAsACwAMAAwADAAKAAoACgAJAAsACwAL
AAsADQANAA0ADQANAA0ADAAMAA0ADQANAAwACwALAAwADQANAA0ADQANAA4ADgANAA0A
DAAMAAwADAAPAA8ADwAPAA0ADQAOAA4ADQANAA4ADwAPAA8ADwAOAA4ADgAOAA8ADQAN
AA0ADQAPAA0ADQAOAA4ADgAOAA8ADwAQAA4ADgAOAA4ADgAOAA4ADgAMAAwADAAMAA4A
DgAOAA==
         </WaveFormData>
      </LeadData>
   </Waveform>
</RestingECG>
