# Supplementary material for: Detection of Left Atrial Enlargement Using a Convolutional Neural Network-Enabled Electrocardiogram
Source: Front Cardiovasc Med. 2020 Dec 17;7:609976. doi: 10.3389/fcvm.2020.609976 (PMC7773668; doi:10.3389/fcvm.2020.609976)
Supplement: Supplementary file 1 [file Data_Sheet_1.ZIP › hyp/1802017251_5112_00000007.XML]

<?xml version="1.0" encoding="Windows-1252"?>
<!DOCTYPE RestingECG SYSTEM "restecg.dtd">
<RestingECG>
   <PatientDemographics>
      <PatientID>1802017251</PatientID>
      <PatientAge>74</PatientAge>
      <AgeUnits>Years</AgeUnits>
      <Gender>Female</Gender>
      <PatientLastName>wujinyun</PatientLastName>
   </PatientDemographics>
   <TestDemographics>
      <DataType>Resting</DataType>
      <Site>1</Site>
      <AcquisitionDevice>MAC55</AcquisitionDevice>
      <Status>Unconfirmed</Status>
      <Priority>Normal</Priority>
      <AcquisitionTime>09:25:17</AcquisitionTime>
      <AcquisitionDate>03-13-2017</AcquisitionDate>
      <CartNumber>1</CartNumber>
      <AcquisitionSoftwareVersion>009C</AcquisitionSoftwareVersion>
      <XMLSourceVersion>MAC5000 v1.0</XMLSourceVersion>
   </TestDemographics>
   <RestingECGMeasurements>
      <VentricularRate>82</VentricularRate>
      <AtrialRate>82</AtrialRate>
      <PRInterval>168</PRInterval>
      <QRSDuration>76</QRSDuration>
      <QTInterval>392</QTInterval>
      <QTCorrected>457</QTCorrected>
      <PAxis>57</PAxis>
      <RAxis>16</RAxis>
      <TAxis>73</TAxis>
      <QRSCount>14</QRSCount>
      <QOnset>220</QOnset>
      <QOffset>258</QOffset>
      <POnset>136</POnset>
      <POffset>198</POffset>
      <TOffset>416</TOffset>
      <ECGSampleBase>500</ECGSampleBase>
      <ECGSampleExponent>0</ECGSampleExponent>
   </RestingECGMeasurements>
   <Diagnosis>
      <Modality>Resting</Modality>
         <StatementCount>3</StatementCount>
         <LabelText>12SL ��ϳ���</LabelText>
      <DiagnosisStatement>
         <StmtFlag>ENDSLINE</StmtFlag>
         <StmtText>�������</StmtText>
      </DiagnosisStatement>
      <DiagnosisStatement>
         <StmtFlag>ENDSLINE</StmtFlag>
         <StmtText>��������ST����T���쳣</StmtText>
      </DiagnosisStatement>
      <DiagnosisStatement>
         <StmtFlag>ENDSLINE</StmtFlag>
         <StmtText>�쳣 ECG</StmtText>
      </DiagnosisStatement>
   </Diagnosis>
   <Waveform>
      <WaveformType>Rhythm</WaveformType>
      <WaveformStartTime>0</WaveformStartTime>
      <NumberofLeads>8</NumberofLeads>
      <SampleType>CONTINUOUS_SAMPLES</SampleType>
      <SampleBase>500</SampleBase>
      <SampleExponent>0</SampleExponent>
      <HighPassFilter>16</HighPassFilter>
      <LowPassFilter>150</LowPassFilter>
      <ACFilter>NONE</ACFilter>
      <LeadData>
         <LeadByteCountTotal>10000</LeadByteCountTotal>
         <LeadTimeOffset>0</LeadTimeOffset>
         <LeadSampleCountTotal>5000</LeadSampleCountTotal>
         <LeadAmplitudeUnitsPerBit>4.88</LeadAmplitudeUnitsPerBit>
         <LeadAmplitudeUnits>��V</LeadAmplitudeUnits>
         <LeadHighLimit>2147483647</LeadHighLimit>
         <LeadLowLimit>268435456</LeadLowLimit>
         <LeadID>I</LeadID>
         <LeadOffsetFirstSample>0</LeadOffsetFirstSample>
         <FirstSampleBaseline>0</FirstSampleBaseline>
         <LeadSampleSize>2</LeadSampleSize>
         <LeadOff>FALSE</LeadOff>
         <BaselineSway>FALSE</BaselineSway>
         <ExcessiveACNoise>FALSE</ExcessiveACNoise>
         <MuscleNoise>FALSE</MuscleNoise>
         <LeadDataCRC32>430597899</LeadDataCRC32>
         <WaveFormData>
FgASAA4ACwAOABAAEwAWABcAFgAVABEAEQARABQAEgAUABUAFQAVABEAEAAPAA4ADwAR
ABQAFwAdABYACgAIABUAIQAnADAAOQBAAEUASgBSAGEAdQCJAKYA0AD0AAYBCQEAAe4A
1wDLAMcAtACPAGsATgAzAB0AFQARABIAFAAWABYAGgAaABgAEgAQAAsACQALAAwADQAO
ABEAEQAQABAADQALAAkABgAKAAwAEAAUAA4ADAAJAAcACQALAA0ADwAQAA8ADQAMAAgA
BQAHAAcACwAOABEAFgATABAACwAIAAsACQANABAADwAPABAADQAJAAkABwAHAA0ADwAR
ABUAEQAPAAsACAAMAAsADQARABEAEAAPAA0ACwALAAgABQAKAA4AFAAWABIADwALAAcA
BwAHAAsAEAAQABEAEQAQAA4ADQAOAAoAEAARABQAFQARABAADgALAAwADgAQABMAEgAU
ABQAFAARABAADgANABEAEwAYABwAGgAXABQAEAARABQAGgAdABwAGgAYABcAFgATABIA
EAAUABYAGAAaABUAEgAPAAoADgAQABAAFQAUABMAEgARAA8ADAALAAkACwAOABMAFQAS
AA8ACQAFAAgACgALAA4AEAAQAA8ADwAJAAcABQAEAAgACAAOABQAEQANAAoABwAKAAoA
CQAKAAsACgAJAAgABQACAAIAAgAFAAoADwASAA4ACAACAP7/AgAFAAYABQAFAAYABgAI
AAYAAwAAAP7/AQAEAAgACwAIAAUAAgD//wAAAgADAAUABQAHAAcABwAEAAEAAAD+/wEA
BQAIAAoAAgAAAP7//v/+//7/AgAEAAYACAAGAAEA/////wMABAAFAAYABwAGAAYABwAF
AAYABgAHAAsADQAOABAADQAMAAsACQAMAAoACwANAA0ADgAPABEAEAAQAA8AEAAUABYA
FgAWABMADwAKAAcACgAMAA0ADAAGAAIA//////r/+P/2//b/+v/8//v//f/5//r/9v/0
//b/9//4//j/+v/6//r/+f/3//b/9f/z//z//P/8/wEACQAHAAYADQAWAB0AKgA6AEcA
WwBvAIAAlgC6ANwA6wDuAOoA3QDNALsAqgCRAGsAQgAlABEABwADAAYABAD6//T/9P/4
//b/9v/4//f/+f/1//L/7//s/+//8f/y//T/8//z//P/8v/w/+7/7v/u/+7/8P/x//P/
8f/v/+3/6//x//H/8P/w//D/7f/v/+//7v/s/+r/6v/u//D/8P/y//H/7f/v//D/8v/z
//X/8//z//P/8f/x//D/7f/q/+n/7f/x//P/9v/0/+//7f/t//H/8v/z//P/9P/1//P/
8f/y//L/9P/y//X/9//4//n/9f/x//H/8v/1//f/+P/4//n/+f/7//j/+f/3//f/9f/3
//r//P/9//r/+P/2//X/+P/6//r/+v/7//z//P/9//n/9//4//j//P///wIABAAAAP7/
///9/wAAAAAAAAEABAADAAQABAABAP7/+//4//v//v8BAAIA/v/8//j/+f/8//3//v//
/wAA/v/+//3/+//6//v/+f/9/////v////z//P/7//z//P/8//v/+//6//v//P/+//v/
9v/3//j//P/9////AQD+//r/9f/y//X/9v/3//j/+v/4//n/+v/2//b/9v/0//j/+P/4
//r/+P/5//j/9f/1//b/9v/4//v/+//7//z/+P/2//X/8//4//v//v8BAP3/+v/2//P/
9v/5//r/+//8//v//P/8//v/+//6//j//v8AAP7//v/+//7//f/8//v/+v/+//3///8D
AAMAAAD9//r//P/8//3///8AAAIAAwAFAAEA///8//r///8EAAkADQAJAAQAAgABAAIA
BAAGAAkACAAKAAsADgANAAwACQAGAAoACwALAA0ACAAGAAMA/v/8//j/9f/1//f/+P/5
//z/+f/2//D/7f/y//j/+f/8//r/9//0//D/8//0//X/9f/1//b/9//3//T/7v/u//P/
+/8HABAAEwAUABUAHAAmADMARQBfAHwAlAC2ANQA4wDkAN4A1QDJAMUAvACjAIMAWgAx
AA0A8//x/wAAAgAAAAIA/P/2//L/7f/s/+j/5//r/+7/8f/0//D/7f/p/+b/5//p/+v/
7P/s/+z/7v/w/+v/6v/o/+f/6//t/+//8f/y/+//6//o/+j/5//r/+3/7P/s/+z/7v/r
/+r/5//m/+r/6f/u//L/7v/t/+3/6f/q/+v/6v/r/+3/7f/t/+//7P/r/+j/5v/q/+n/
6//v/+//7v/t/+v/6//r/+j/5f/r/+7/8//0//H/7//s/+n/6v/r//D/9v/1//P/8P/s
/+z/7f/w/+7/7//v//H/8f/w//D/7//t//D/8v/0//f/9P/0//L/8P/z//T/9P/1//X/
9f/4//r/+f/3//X/8v/1//j//v8BAAAA/v/8//v//f/9////AAAAAAAAAAAAAP7//P/6
//b/+//+////BQABAP///f/7//v/+v/7//v//P/+/wIAAwD///3/+P/1//r//v8BAAYA
AwAAAPz/+f/4//n/+v/8//z/+v/+/wIA///7//j/9f/3//j/+P/6//r/+v/6//r/+f/2
//b/9v/3//r//f/+//r/9v/y//D/9f/7////AQD9//r/9v/0//b/9//4//r//P/8//3/
/f/7//n/9//1//f/+v/8/////P/7//j/9f/4//n//P/+/wAAAQABAAAA9v/0//T/9//6
//3/AAAAAAAAAAAAAP3/+f/4//n/AAACAAQABgABAP7//P/7////AgAEAAcABwAHAAYA
BgAGAAYABgAFAAcABgAIAAsACAAGAAQAAwAHAAwAEAAWABMAEgAPAAwACgAJAAcABwAJ
AAoACgAIAAAA+v/1//P/9P/2//j//P/5//j/9P/z//P/9v/0//T/+P/5//r/+v/2//T/
8v/v//H/9P/3//n/9v/0//T/+f/9/wEADAAXACIALQAyADgAQQBTAGkAgACiAMwA7gD/
APoA6ADTALsAqwCeAIUAYQA8ACcAEwADAPv/+P/0//T/9P/0//b/+v/1//T/8P/v/+3/
7P/r/+r/7//x//L/9P/w/+3/6v/m/+j/6v/u//L/8P/w/+//7//s/+v/6v/p//D/8f/x
//L/7v/p/+n/5//q/+z/7v/y//L/8v/w//D/7v/p/+r/6v/t//H/9v/3//H/7//r/+n/
7P/t/+7/8f/z//P/8f/w/+7/6//r/+3/8f/0//f/+f/1//P/7v/p/+//8v/3//j/9//3
//b/9f/y/+//8P/y//f/+f/6//r/9//1//X/8P/0//X/+P/5//v//P/8//v/+f/4//f/
9//5//z//f/+//z/+v/3//X/9//5//7/AgACAAEAAAD+//r/+v/9//3/AQACAAMABQAB
AP3/+//4//r//P/+/wAA/v/+//7//P/7//r/9//5//v//f///wEA/v/6//j/9f/3//j/
+//7//z//f/7//v/+v/6//n/+v/9//7//v////v/+f/3//b/+P/2//r//v/9//v/+v/5
//f/9v/0//T/+P/6//z//v/6//T/8f/u//L/9v/6//z/+//4//X/9P/0//X/9P/x//P/
9v/4//z/+v/3//T/8v/z//T/9v/3//X/9f/1//X/8v/y//H/8f/3//v//f////r/9f/y
/+7/AgD5//v/AAAAAP3/+v/3//T/9v/2//b/9v/6//n/+/////3/+v/3//T/+P/6//3/
AQD+//7//f/9//7//////wAABAAGAAgACQAEAP7/+//5//3/AgAHAA0ACgAKAAkACgAJ
AAgABQACAAcACQAKAA0ACAAEAP//+P/2//T/8//1//P/8v/x//L/8v/y/+//7//y//b/
9f/2//P/8f/v/+z/7v/w//L/8//w//D/8P/v/+b/6v/y//3/BwANABAADwAQABcAIgAy
AEcAYQB5AIwArADSAOIA3wDWAMwAvwC1AKUAigBnADsAFAD9//P/8//3//j/+P/4//T/
7P/m/+L/5P/m/+X/5//p/+r/6//s/+n/5//k/+L/4//l/+f/6P/n/+b/5//o/+b/5v/l
/+X/5//p/+v/7f/s/+n/5f/i/+X/5f/q/+3/6//q/+n/6v/o/+j/5v/m/+j/5//s//D/
7P/p/+f/4f/i/+X/5v/p/+r/6f/o/+n/6P/n/+T/4v/l/+X/6P/t/+r/6P/m/+P/5v/p
/+n/6f/o/+j/6v/o/+j/6f/p/+n/6P/n/+r/7v/u/+3/6//o/+r/7f/y//L/8f/v/+//
7f/t/+7/7v/t/+//8P/x//P/8f/w/+3/6v/t//D/8v/1//L/8f/z//T/9f/1//X/9P/0
//b/+//9//n/9v/z//H/9P/1//j/+v/4//b/9P/y//T/9P/0//L/9f/2//X/+f/1//H/
7f/p/+7/8P/0//f/8//y//P/8f/x//H/7v/t//D/8v/z//b/8//w/+z/6f/q/+3/8P/0
//L/7v/w//L/7//t/+z/6//u/+7/7f/u/+7/7P/q/+j/6v/q/+3/8P/u/+7/7v/s/+z/
6v/o/+j/6v/t/+7/7f/r/+r/6P/o/+r/6//s/+7/6//q/+r/6f/n/+f/5//n/+r/7P/t
/+//7f/t/+v/6f/t/+3/7//w//L/8//t/+b/5v/q/+z/7v/w//L/8v/y//L/7//r/+r/
6//y//T/9v/4//P/8P/u/+3/7//y//T/9//5//n/+P/4//f/9v/1//P/9f/0//b/+f/1
//T/8//z//b/+v/9/wIAAQAAAP3/+v/3//X/8v/x//L/9P/1//T/7//q/+b/5f/n/+j/
6f/s/+z/7P/p/+n/5v/o/+X/5P/p/+v/7f/u/+z/6v/o/+X/5v/o/+r/6//w/+z/7v/x
//P/9//8/wUAEgAfACwANgBBAE8AZQCCAKIAwgDYAOEA2gDIALEAoQCRAHQAVQA1ABwA
BwD3/+//7f/s/+b/5P/m/+r/6v/s/+j/6P/l/+X/4v/g/97/3P/h/+P/5P/m/+T/4//i
/+D/4v/i/+T/5v/l/+b/5v/n/+P/4f/f/93/5f/n/+j/6v/l/+H/4v/h/+D/4P/g/+L/
5v/o/+j/6v/m/+H/4v/i/+T/5//r/+v/5//l/+H/3//k/+X/5v/p/+v/6//p/+j/5v/h
/9//3//l/+j/6//t/+r/6f/l/+H/5P/m/+r/6v/r/+v/6v/p/+X/4//l/+j/7f/v//D/
8P/u/+3/7v/q/+3/7f/v/+//8P/y//P/8//v/+7/7f/t//L/9v/4//r/9v/0//H/7//y
//P/9//6//3//f/9//z/+f/4//r/+f/9//7///8BAP7/+//6//j/+v/6//r/+v/7//z/
/f/8//r/+P/0//X/9//5//v//f/5//b/9f/z//b/+P/8//3//f/9//r/+f/2//b/9f/2
//r//P/9////+v/5//j/+P/2//T/+P/8//r/+f/5//n/9//2//T/9P/5//r/+//8//r/
9v/1//T/9f/4//v//P/8//r/+P/4//b/9//2//P/9f/4//r//v/8//n/9v/0//X/9v/4
//n/+f/5//n/+f/2//b/9f/1//j/+//8//3//P/5//j/9v/2//f/9//2//z//P/6//j/
9v/0//L/9v/4//r//P/7//f/9v/3//n/+P/3//b/+P/6//3/AQD9//z/+v/5//z///8B
AAQAAgACAAIAAQD+//r/+f/5//v//v8BAAUAAwACAAAAAAADAAQAAwACAAIAAQD/////
+//6//j/9P/z//D/7v/v/+r/6P/m/+b/6f/s/+z/7//s/+7/6//q/+j/5//m/+T/6f/s
/+//8f/u/+z/6v/n/+j/7P/u//H/9//9//7///8GAA8AGAAoAD8AVwBpAHwAlACwAMoA
2wDcANAAvwC3AK8AmABxAEcAIgAHAPX/7//z//T/8P/o/+D/3v/e/+D/4f/i/+D/4f/f
/97/3f/c/9r/2f/X/9b/2v/d/+D/4v/e/9r/2P/W/9f/2v/c/9//3f/d/93/3f/d/9v/
2P/W/9n/2f/e/+H/3f/a/9f/1v/Y/9r/2v/c/9r/1//a/9z/2P/X/9f/0//W/9n/2v/d
/9v/2f/X/9f/2v/b/9r/2v/c/9n/2f/b/9v/2v/Z/9f/2v/b/9n/1//X/9j/2//a/9v/
3f/e/9//3P/Z/9r/3P/c/93/3f/c/9//4f/l/+T/4f/d/9v/1//a/97/4f/j/+H/4P/f
/9//3v/e/9z/2v/f/+L/5P/n/+P/3//e/9z/3//h/+P/5P/k/+T/5//n/+T/4v/g/9//
4v/j/+b/6P/k/+L/4P/e/+H/4v/j/+L/4v/i/+D/4//i/+H/4P/f/+P/5P/n/+n/5f/k
/+X/4//o/+v/6//t/+3/7v/u//D/7//u/+z/6//t//H/9f/6//b/8v/0//b/9//3//j/
+f/7//r/+P/4//j/+P/4//j/+f/4//r//P/5//r/+//6//z/+v/4//j/+v/9//7//f/7
//z//P/+/wEAAQABAAIAAAD+//3/+//9////AQADAAAAAAD///////8BAAEAAQAEAAMA
BAAEAAYAAwD9//z/AQAEAAcACgAIAAgACAAIAAcAAwACAAMACgAMAA4AEAAOAAwACwAL
AA4AEAARABMAEwATABIAEgATABQAFQAVABYAFAAVABcAFQAUABMAEwAWABoAHQAiACQA
JAAiACAAHAAZABUAEwAXABoAHAAcABYAEAALAAkACwAMAA0AEAAOAA4ACwALAAkADAAK
AAoADgAPABAAEAAOAAwACgAHAAoADAAOAA8AEAAUABQADQAHABEAJAArADAANQA+AEYA
TQBbAHMAiACcAMAA7gANARQBCgH5AOMA1QDQAMEAoQB+AGUASQAlABMAFAAUAAwADAAW
ABoAFgARABAADAALAAkACAAHAAYACwANAA4AEAALAAkABwAEAAgACgAOABIADgAOAA0A
DQAKAAkACAAHAAwADQANAA4ACwAHAAgABwAKAAoACgAMAAoACgAIAAgABgADAAYACAAJ
AAsADgANAAkABwADAAEABQAFAAUABwAIAAkACAAIAAcAAwACAAMACAAKAAwADQAKAAkA
BQABAAcACgAPABAADQANAAwACwAHAAUABwAKABAAEwAVABYAEQAPAA8ACgAPABEAFQAX
ABUAFgAWABUAEwASABEAEQAWABoAHAAeABsAGAAUABEAFQAXABwAIAAfAB8AHwAeABsA
GgAcABsAHwAgACEAIwAgAB0AHAAaAB0AHgAfACAAIAAgACAAHgAcABwAGgAdACAAIQAi
ACMAIAAcABoAFwAYABoAHgAfACEAIQAeAB0AGwAaABgAGAAcAB4AHwAhABsAGQAXABYA
GAAWABoAHgAbABkAGAAXABYAFAARABAAEwAUABUAFgARAAwACgAIAAsADgARABIAEAAO
AAwADAALAA0ADQALAAwADgAPABIAEQAPAA0ADAANAA4AEAARABAADwAOAA0ACgAKAAkA
CQAOABEAEgATAA8ACwAJAAYACAANABUAFAAQAA0ADAALAAoADAAMAAwADAAPAA0ADgAR
ABEADgALAAgACwAMAA4AEQAPABAAEAARAA8ADwAOAA4AEgAUABYAFwAUAA4ACwAJAAwA
EAAUABkAFwAYABgAGgAYABgAFgAUABcAFwAWABcAEgAQAA0ACAAGAAQAAwAFAAEAAAD/
/wAAAAAAAP3//f8AAAQAAwAEAAEA///9//r//f8AAAMABQABAAAA///9//j//P/+/wkA
GQAfAB4AHwAkACsAMAA8AFUAcwCLAKQAxADkAPYA+QDuAOQA0wDFALsApAB7AFEAKgAN
AP////8BAAYACgAMAAQA/v/8//b/9f/2//T/9f/2//j/+v/8//n/9//0//L/9f/3//n/
+v/4//b/9v/2//b/9v/1//X/+P/5//r/+//7//n/9v/0//X/9f/6//3/+//6//n/+v/6
//r/+P/4//r/+f/+/wIA/v/7//n/8//2//n/+v/9//z/+//6//v/+f/5//f/9v/5//n/
/P8BAP///P/5//X/+f/9//7///////7////8//v/+//6//n/+v/7/wAABgACAP//+//2
//v///8FAAYABQADAAMAAQABAAIAAgABAAUACAALAA8ACgAIAAQAAAADAAYACAALAAgA
BwAJAAoACAAHAAYABAAGAAoAEQAVABEADgALAAkADAALAAwADAAJAAgABwAGAAQABAAE
AAIABgAIAAgADQAJAAcABQADAAQABAAGAAcABQAEAAUAAwAFAAUAAgABAAQABgAHAAoA
BwAEAAAA/f///wEAAwAGAAIA/v8AAAIAAgABAAEAAQACAAIAAQACAAIAAAD+//z////+
/wAAAgD//wAAAQAAAAAA/v/8//z///8DAAUABQAAAP7/+//6////AQADAAYABAACAAEA
///8//v/+v/5//z//v///wEAAAD///z/+f/7//v//f/+/wAA9//z//L/9P/0//T/9P/3
//r//f8AAPv/9f/y//H/9//6//3/AAD9//r/+P/3//b/+P/5//v///8BAAIABAACAAAA
/v/7//7//v8BAAUABQAGAAcACQAJAAoACgAMAA4AEAAQABAADAAJAAUAAwAEAAYABwAG
AAEA/P/4//f/9P/0//T/9v/4//r/+f/7//j/+P/z//D/9v/5//z//v/7//r/+f/3//X/
9v/3//f//v8AAAAAAwAHAAkADgAVACAAKQA2AEgAXQBvAH0AkACyANgA7ADzAO4A4ADR
AMEAqQCMAGkARQAqABkAEQATABMADAAGAAQAAAACAAgACgAJAAoACAAJAAUABAADAAIA
BwAJAAoADAAJAAkACQAIAAcABgAHAAgACgAMAA0ADwALAAkABwAFAAwADQANAA4ACgAH
AAkACQAKAAoACgAMAA0ADgANAA4ACwAFAAUABAAFAAcACgAJAAUABQADAAMAAgABAAAA
AQAEAAUABAAEAAIA/f/7//v/AAACAAQABQAEAAMA///7//z//v8CAAIABAAFAAUABQD/
//v/+//8/wEAAwAEAAQAAgABAAIA/v8AAP//AAD//wIABAAFAAUAAgAAAP7//f///wIA
AwAEAAMAAgAAAP///v/9////AAAEAAUABgAGAAIAAAABAP//AQACAAMABQADAAEAAQAA
AP///v/9//z//f/+/////v/6//j/9P/1//n/+//9////+//4//f/9f/0//T/9v/1//n/
+//6//v/9//0//D/7v/x//L/8v/z/+7/7f/s/+z/6f/m/+n/7P/v/+//8P/x/+3/6v/m
/+T/6P/q/+z/7v/r/+j/6P/o/+X/5v/n/+b/6f/q/+v/7v/q/+n/5v/h/+P/5v/o/+z/
6//p/+f/5v/k/+T/5f/l/+j/6f/q/+v/6P/m/+P/4f/m/+n/6v/r/+n/5//n/+b/4//j
/+L/4P/u//L/7//s/+n/5v/l/+T/4//i/+b/5//r//H/8P/s/+j/5P/m/+j/6//v/+7/
7v/t/+3/6//r/+r/6v/u//L/9v/5//T/7v/r/+n/7f/w//P/9//2//j/+f/8//n/+P/1
//L/9v/3//f/+f/1//L/7v/o/+f/5v/m/+n/5v/k/+L/4v/g/+D/3f/d/+H/5v/m/+j/
5v/j/+D/3P/g/+L/5P/l/+L/4v/i/+H/1v/W/97/6f/1//3/AAABAAYACwAOABoALwBJ
AGcAhgCiAL4A0gDTAMgAvACxAKsAowCOAGkAPwAWAPX/4f/j/+v/8P/w/+z/6v/o/+T/
3v/e/97/2//b/97/4P/i/+T/4f/f/9z/2v/d/9//4f/i/+L/4v/k/+b/4v/g/93/2//g
/+P/5v/p/+n/5f/g/9z/3//f/+T/5//n/+b/5f/m/+X/5P/h/+D/4//j/+n/7v/q/+f/
5f/f/+L/5f/m/+n/6f/p/+n/6//o/+f/5P/i/+X/5f/o/+3/6v/o/+b/4//n/+n/6P/n
/+r/7P/w//D/7P/r/+n/5//q/+v/8P/2//L/7//r/+b/6v/t//L/8v/0//P/9P/z//H/
8v/y//H/9P/2//j/+//5//j/9f/y//T/9v/3//n/+f/5//z//v/8//v/+v/4//r//P8B
AAMAAQAAAP////8AAP//AAAAAP///v/9//z//P/8//z/+v/+/wAAAAAFAAEA/f/5//X/
+v/8/wAAAwABAAAAAQD///3//f/6//n//f8AAAIABgADAAAA/P/5//v//f///wIAAAD8
//7/AAD+//v/+f/3//z//v///wIAAAD8//j/9P/2//b/+f/8//n/+v/7//r/+P/2//T/
9P/4//3/AAABAPz/+v/3//b/+v/7//z//v/8//z//f/9//z/+//6//n/+//+/wAAAwAA
AP///P/5//3//f///wAA//////7//P/4//r//v8AAAIABAAGAAMAAAD9//r//v/9////
AwAIAAgACAAIAAMAAAD+//3/AQAGAAoADwAMAAkABQACAAYACAAKAAsADAAKAAsADQAL
AAoACQAJAA4AEgAVABoAFgAUABAADAAOAA8ADwARABEAEgASABAACQACAPz/+f/7//7/
AQAGAAIAAAD7//n/+//+//z//P8AAAEAAgACAP///P/5//X/+P/8/wAAAwAAAP7/+v/1
//f/BwAWABsAIAAlACwAMgA1AEMAXQB6AJgAuADaAPUA+gDwAN0AywC9ALoAqwCNAGgA
QwAjAAsAAQD+//7//v8AAAQABgACAPz/+v/1//P/8//0//X/9v/4//n/+f/6//f/9f/z
//D/9P/2//r//v/6//j/9f/z//T/9f/2//f//f/9//z//P/3//P/9P/z//f/+v/9/wIA
///8//f/9P/2//X/+v/+//7///8BAP//+//5//X/8//4//v//v8DAAAA/f/4//T/9f/z
//T/9//5//r/+//7//j/9//z/+//9P/4//7/AAD8//v/+f/3//b/9f/4//z/AAABAAEA
AAD8//v//P/4//3///8DAAUAAwACAAAA/f/+//7//v///wEABAAFAAYABAACAP///f8B
AAMACAAMAAkABwAFAAIAAQACAAYABwALAAwADQAPAAsABwAFAAIABwAKAA0AEAAMAAoA
CAAEAAUABgAFAAkACwALAAsACwAGAAIAAAD9/wAABAAKAA0ACgAJAAUAAwADAAQABAAG
AAgACAAHAAcABAADAAIAAgAFAAQACQAOAAsABwAEAAEAAgACAAEAAgAFAAYABwAIAAUA
AAD+//z///8EAAkADAAKAAYAAgAAAP//AQABAP//AQAEAAYACgAHAAMA///8////AgAG
AAkABwAFAAMAAQACAAIAAQABAAYACQAKAAsABwADAAEA/v8BAAUACAAKAAoABAD+////
AAABAAIABQAIAAsADgAKAAUAAwADAAcACAAJAAoACgAKAAsADQAMAAwACwALAA8AEQAS
ABQAEQAQAA8ADQAPAA4AEAATABEAEgATABUAFQAWABYAGAAaABwAHAAcABoAFwATABEA
EgASABEADgAMAAgABQAFAAIAAAD+//7/AgAEAAMABQABAAIA/v/8////AQADAAQABAAE
AAQAAwD///7//f/7/woACAAGAAUABQAJABAAFwAcACcANgBCAE0AXQBvAH4AlAC4AOAA
9wAAAfwA6QDVAMsAvgCjAH0AVgA5ACUAGQARAAwACAAAAPj/+P/+/wIAAQACAAAAAQD8
//r/+P/2//j/+f/5//r/+v/7//z//P/4//b/9v/2//n//P/+/wEA/P/5//b/8//5//v/
/P/+//7/+//9//3/+v/4//b/9v/5//z//f8AAP7/+f/6//r//P/9/////f/8//3//P/9
//v/+f/3//f/+v/9//7/AAD8//f/9f/1//j/+v/8//3//f/9//r/9//3//j/+//6//3/
//8AAAEA/f/5//n/+v/8//3//f/8//z//f8AAP7////9//3/+////wIABAAFAAEAAAD/
////AgAEAAQABAAEAAQAAwADAAIAAQADAAQACQALAA0ADgAIAAYABwAFAAkACgALAA0A
DwANAA0ADAAKAAgABgAEAAgACgAMAAwACgAIAAQABQAGAAcACAAJAAkACAAJAAkABwAG
AAcABQAJAAsACgALAAgABgADAAIABQAGAAYABwAHAAcABwAIAAQAAAACAAQABgAHAAkA
CwAHAAQAAAD+/wMABAAFAAYAAwAAAAAAAAD//wAAAQAAAAUABgAHAAoACAAHAAQA//8A
AAIAAwAGAAYABQAEAAQAAgAAAP///f8CAAUACAALAAgABgADAAEABAAHAAgACQAJAAcA
BwAGAP7////8////AgAFAAgABwAGAAUABAAGAAMAAwAFAAkACgALAAwACAAEAAEA//8D
AAgADAARAA8ADwAOAA4ADQAOAA8ADwASABAAEQATAA8ADgANAA0AEAAUABcAHAAbABoA
FwAUABMAEQAOAA0AEAASABMAEgAKAAIA+//3//v//v8BAAYAAgAAAPv/+f/6//7//f/+
/wIAAwAEAAQAAQD+//v/9//7/wAABQAJAAQA/v/4//f///8PABgAHQAmADUAPgBAAE0A
XwB1AI4AsADaAPwACQEAAfAA2QDBALMAogCFAGMARAArABEABQABAP7//v/+//z/AgAI
AAYAAAD+//n/9//0//T/9P/0//j/+f/5//r/9//1//P/8P/y//T/+P/8//r/+v/5//n/
9v/1//T/8//5//v//P/+//r/9f/1//P/9v/4//r//v/7//r/9//2//b/8//2//j/+f/7
//7//f/5//f/8//x//b/+f/8/wEA///9//n/9v/4//X/9f/3//z//v8AAAEA/f/7//b/
8f/4//z/AgAEAAAA///9//v/+//5//v//v8BAAMABAAEAAAA/f/8//b//v8BAAYACQAI
AAgABwAFAAIAAgACAAMABgAKAAwADgAKAAgABQADAAcACQAOABIAEQAPAA0ACgAKAAoA
DQANABEAEgATABUAEgANAAoABgAKAAwADgAQAA4ADgAOAAwACQAIAAUABwALAA0ADwAR
AAsABgADAP//AgAGAAwADwAOAA0ACQAHAAYABgAFAAYACAAKAAsADQAIAAUAAgAAAAgA
DAAMAA==
         </WaveFormData>
      </LeadData>
      <LeadData>
         <LeadByteCountTotal>10000</LeadByteCountTotal>
         <LeadTimeOffset>0</LeadTimeOffset>
         <LeadSampleCountTotal>5000</LeadSampleCountTotal>
         <LeadAmplitudeUnitsPerBit>4.88</LeadAmplitudeUnitsPerBit>
         <LeadAmplitudeUnits>��V</LeadAmplitudeUnits>
         <LeadHighLimit>2147483647</LeadHighLimit>
         <LeadLowLimit>268435456</LeadLowLimit>
         <LeadID>II</LeadID>
         <LeadOffsetFirstSample>0</LeadOffsetFirstSample>
         <FirstSampleBaseline>0</FirstSampleBaseline>
         <LeadSampleSize>2</LeadSampleSize>
         <LeadOff>FALSE</LeadOff>
         <BaselineSway>FALSE</BaselineSway>
         <ExcessiveACNoise>FALSE</ExcessiveACNoise>
         <MuscleNoise>FALSE</MuscleNoise>
         <LeadDataCRC32>1892677158</LeadDataCRC32>
         <WaveFormData>
BwADAAAA/v/5//X/7//s/+//8P/y//X/9P/z//P/8v/z//P/8v/x//L/9P/2//f/8v/w
/+7/6//v//X/9f/4/wEABQD///v//v/+////AgAEAAcADgAWACEAPABjAIgApADAAM8A
ywDDAKkAdQBFACsAGQAWAB0AHQAVAA4ABwD9//H/7f/r/+z/6//s/+7/8P/s/+r/6P/l
/+X/5f/l/+b/6//r/+v/6f/n/+T/4v/f/+P/5v/q/+z/6f/o/+j/5//l/+T/5P/l/+b/
5//q/+v/5//m/+X/4//l/+f/6v/s/+v/6f/p/+X/5f/j/+X/5f/m/+j/6f/q/+z/6f/n
/+T/6v/s/+7/8//v/+3/6//p/+f/6f/p/+n/7v/v//D/7//v/+7/7P/q/+//8v/0//b/
8//x//H/7//z//T/9f/2//j//P8AAP//+//5//n/+f/9////AwAGAAMAAgACAAEAAgAC
AAQAAQAGAAkACwAMAAoACAAEAAUABQAHAAkADAAJAAYABQACAP7//v/+//v/AAABAAIA
AgAAAPv/+P/2//j/+f/7//7////9//j/+P/3//f/+P/4//n/+v/9//7/+v/3//X/9P/2
//j/+v/8//n/+P/3//b/9v/2//f/+f/5//z//P/6//b/9P/z//L/9v/4//r//P/6//n/
9//2//f/9//2//b/+P/5//r/+//5//r/+f/4//v/+v/7//3//f/9//v/9v/2//b/9f/1
//r//f///wEA/f/7//j/9v/5//r//P////7//v/8//j/+f/7//z//f/+////AAABAP//
/P/6//f//f8AAAAAAAAAAAAA/P/7//v/+////wEAAwAGAAUABQAFAAcABQAHAAgACAAK
AA0ADwARAA8ADQALAAsAEAASABYAFwAWABMAEgATABEAFAAUABUAFwAZABsAGgASAA0A
CwAMAA8ADwAOAA0ADQAKAAcABwACAP7/+//4//j/9v/3//j/9P/x/+//7//x//T/9v/3
//b/9P/y//H/8v/z//P/8v/1//b/9v/3/+//7f/u//P///8HAAkADAAKAAEA+P/2//f/
/v8OACEANABXAH4AlgCsAL8AxQC9ALEAlQBrAEkALwAcABkAFwANAAgACQAFAP//+//3
//D/7P/q/+n/6P/q/+z/7v/v/+z/6//q/+r/6v/p/+j/5f/n/+j/6v/r/+j/5v/l/+L/
5v/o/+v/7f/p/+j/6P/p/+j/5//o/+f/6P/q/+z/7f/p/+f/5v/k/+n/6//v/+//7v/r
/+z/6//p/+r/6v/q/+7/7f/t/+z/6//q/+n/6//u/+//8P/x/+3/7//v/+//8P/v/+7/
6//x//T/9v/4//X/9P/y//D/8//1//n/+//7//r/+f/4//f/+v/9//v//v///wIABQAC
AP///v/8////AgAGAAkACQAIAAkABQAGAAcABwAGAAgACgAKAA8ACwAJAAcABgAJAAgA
CQAIAAUABAADAP//AQABAAEAAAADAAEAAQACAP3/+//6//r//v/9//n/+v/7//v//P/8
//v/+v/7//r/+v/7//3/AAD8//r/+P/2//r//P/+/wAA/v/8//v/+//6//z/+//4//n/
+v/8//7//P/6//j/9v/5//v//P/+//7//f/7//r/9//3//f/9//7//7///8AAPz/+P/2
//X/+////wEAAAD///7//P/7//r/+//7//v//v//////AAD8//r/+f/5//z//v/+//z/
+v/7//v/+//5//n/+f/5//v//P/+////+//0//f/+P/5//r//P///wMABwAFAAMAAQAA
AAQABQAGAAkABwAJAAoACgAIAAkACQAJAAwADQAOABEAEAAQABIAEQATABMAFQAZABYA
GAAXABcAFgAVABQAEAAPAA8AEgAYABUAEQAMAAcACwAKAAkACwAEAAAA/f/6//v/+P/4
//j/9//3//j/+//5//j/9v/z//b/9v/2//f/9//3//b/9P/y//L/8f/x/wEA///+//3/
+f/3//n/AAAGAAsADAAKAAUABAAGAA0AGgA5AGQAigCqAMUAzwDLAL0AnwBtAEkAMwAk
AB8AIQAhABwADQD///n/9f/z//T/8//y//L/8v/w/+7/7P/p/+r/6//s/+7/7v/t/+z/
6f/n/+b/5v/l/+j/7P/x//T/8P/s/+n/5f/m/+j/6//v/+7/7f/u/+3/6//q/+n/5//r
/+3/8P/y/+7/6//q/+X/6P/p/+7/8f/w//D/7//u//D/7f/r/+j/7f/w//P/+f/1//H/
7f/p/+z/8f/0//f/9f/z//H/7f/v//D/8P/w//X/+P/6//z/+v/3//b/8//4//r//P/+
//z//v8AAP3//P/7//z//f8AAAMACAAMAAgABgAFAAMABgAIAAwACwALAA0ADgAOAA0A
DAAJAAsADAANAA4AEAAMAAgABgACAAQABgAIAAcABwAHAAcABgADAP///f/8//7/AQAF
AAoACgAFAP3/+v/7//3/AAACAAEAAAABAAAA/f/7//r/+v/+/wAAAgAEAAAA/v/8//r/
/f/+/wAAAwACAAQAAwAAAP7//P/7//r//v8AAAIABAAAAP3/+f/2//v///8CAAYAAwAB
AP///f/9//7//f/8//7//v8AAAMAAgADAAIA/v///wAAAAABAAEAAQAAAP///f/9//z/
/P8AAAIABQAJAAYABAAAAPr/+//9//7///8CAAMABAAFAAIAAAD///3/AQADAAAA///+
//3//P/9////AgAFAAgACQAKAAwACQAHAAUABQAJAA0AEAASABAADwANAAsADQANAA0A
DwASABQAGAAZABcAEwARABEAEwAYABoAHQAaABkAGAAUABIADwAPABIAEwATABIAEQAP
AAoABQADAAIAAAD///7//P/4//f/9v/2//X/9f/3//j/+v/7//v/9//0//H/7//0//f/
+f/6//j/9v/z//H/6//x//r/BQALAAkABwAIAAgABQAAAAAAAwAIABQAHwAuAE8AdgCU
AKwAvwDJAMUAswCNAF8ANwAdABgAHwAfABkAFAARAAsAAwD1/+v/6v/q/+r/6//s/+3/
7v/v/+//7P/r/+r/6v/v/+//7//t/+z/6v/p/+f/6P/q/+3/7v/w//D/8f/x/+v/6P/m
/+X/6P/r//D/8//w/+7/7P/p/+r/6//t/+7/7v/t/+7/6//t/+v/7f/t//D/8v/z//T/
8//v/+z/6P/t/+7/7//z//P/8//z//P/7//v/+3/6//x//P/9f/1//T/9P/z//L/9f/2
//b/9v/5//n/+//7//j/9v/0//L/+P/+/wQABQABAP///////wEAAQADAAQABwAIAAoA
CwAKAAgACAADAAcACwAOABAADgAMAAgACQAJAAkACQAKAAsACgALAAoABQAEAAMA//8C
AAMABAAEAAIA///+//7//////wAAAgAFAAMA/v/+//n/9//2//T/+f/8/wEABAD+//v/
+f/4//r/+v/6//r//P/+/wAAAgD9//r/+P/3//r//v////7//P/6//n/+P/6//r/+v/6
//7//////wAA/v/7//f/9P/2//n//P////7//v/8//r/+v/4//j/+f/9/wEAAwACAP//
/P/4//X/+////wIABQABAP///P/6//n/+P/4//n//f8AAAEAAAD9//3//P/7//v/+//7
//v/DQD8//j/+//6//v//P/9//7//v///wEAAwAAAP///v/+/wMABQAHAAsABwAHAAYA
BAAHAAkACgALAA0ADwARABUAFAASABIADwARABEAEwAXABQAFgAVABUAGAAZABoAGAAS
AA8ADwASABAADwANAAsADgAMAAoACwACAPz/9//y//X/9P/2//j/+P/3//f/+f/1//T/
8v/v//P/9v/5//3/+P/1//H/7P/w//L/8//1//v/+//8//v/+f/5////BgAIAAcABgAG
AAUABgAOAB0APgBvAJgAsADCAMsAxwC7AJkAZwBDAC8AIQAgACcAHwAPAAgAAwD9//f/
+f/3//T/7//u/+7/7v/r/+r/6f/n/+r/6//s/+7/7P/p/+b/4f/l/+b/6P/p/+n/6v/s
/+z/6v/o/+f/5f/m/+j/6//v/+z/6f/o/+X/6P/q/+z/7f/r/+v/7P/s/+n/5//n/+P/
5v/n/+z/7//r/+r/6P/m/+v/6//s/+z/7f/s/+v/7f/q/+n/6P/n/+r/7//y//X/9P/x
/+7/6f/t/+7/7v/u//H/9P/2//j/9v/z//L/7//z//b/+f/8//n/+v/7//f/+f/7////
AwABAAEAAwAEAAEAAAAAAP//BAAGAAoACQAHAAcABgAEAAcACAAHAAsACwALAAsADAAK
AAYABAAAAAAAAgAEAAMAAQD///3/+v/7//n/+f/6//r/+//9/wAAAAD7//P/8P/y//X/
+f/8//n/+P/5//j/9//3//j/+v/8//z//P/8//r/+P/2//T/9//4//r//f/6//r/9//y
//P/9P/2//j/+v/6//r/+v/3//X/8v/w//X/+f/8/wAA+//5//f/9f/3//r/+//8//z/
+v/6//v/+v/7//r/9v/6//z//f////z/+//5//f/+P/5//n/+v/7//r/+v/7//n/+v/5
//b/+f/9/wAAAwD///3/+//5//f//P8AAAEAAgAAAP7//P/6//j/+f/7//3/AAADAAYA
CgAJAAcABQAFAAcACwAOABAADwAPAA4ADQALAAsACwANABAAEgAWABcAEwAPAA0ADQAQ
ABYAGQAdABoAGQAYABQADgALAAsADgAPAA8ADgANAAkABAD///3//P/8//3//v/6//b/
9f/0//L/8f/x//P/9v/4//n/+f/1//L/7//t//D/8//1//b/9f/0//L/8f/t/+//9P/9
/wUABQAFAAQAAAD///7//v8BAA4AIAAzAFAAcQCQAKoAwADJAMcAvwChAHEASQAxAB8A
GAAXABEADwAQAAcAAQD9//X/7f/o/+b/5v/n/+j/6//s/+3/7f/q/+f/5P/i/+n/6//t
/+3/7P/q/+n/5//l/+b/6P/o/+n/6v/s/+3/6P/m/+X/5f/o/+n/7P/t/+r/6P/m/+P/
5v/n/+n/6v/t/+3/7//t/+r/5//o/+f/6v/s/+3/7v/v/+3/7P/q/+r/6v/q/+3/7//v
/+//7//q/+v/6v/p/+7/8f/0//X/9v/2//X/9P/y//L/8f/w//X/9//7//3/+v/4//b/
9P/3//z/AQABAAAA//8AAAEAAQABAAMABAAHAAgACgALAAoACAAIAAMACAALAA0ADgAM
AAwACgANAAkACQAJAAoACwAKAAsACgAGAAQAAgD9/wEAAwAFAAYABQABAP///v/9//3/
/v8AAAUAAwD+//7/+v/5//n/+P/6//z/AAACAP///f/8//z/+//6//n/+P/6//z//v8A
APz/+v/5//n/+v/+/////v/7//r/+v/6//j/+P/4//j/+//9//7/AAD9//v/+P/2//n/
+//9//////8AAP///v/9//r/+f/5//3/AQADAAIA/v/8//n/9//6//3///8BAAEAAQAA
AAAA/v/8//v/+/8AAAQABgAGAAEA///8//n//f///wEAAwACAAAA///9//X/9//+/wAA
AgAEAAYAAgABAAEAAQAAAAEAAgAEAAkACwANABEADgANAAsACAAMAA8AEQATABAADwAO
AA8AEQASABUAFQAXABcAGQAdABoAGgAXABUAGAAbAB4AHgAWABEADwAQABEAEQAQAA8A
EAAOAAwADQAHAAIA/v/6//v/+v/8//7/+//5//j/+f/3//j/+P/3//j/+P/4//n/+f/5
//j/9v/6//z//f////v/9//0//P/+f8BAAkAEAAUAA8ABAAAAAUACgAQACEAPABjAIwA
rgDEAMsAxwDBAK8AhQBZAD8AMwAsACUAHQATAAwAAwD9//v//f/9//r/9P/y//H/8P/u
/+7/7v/t/+3/7f/t/+7/8P/v/+7/6//u/+7/7//v/+z/7P/t/+z/7v/u/+//7//u/+7/
7//x/+7/6//q/+f/6f/s/+//8f/u/+3/7f/s/+//7//x/+//8f/v//H/8f/t/+z/6v/o
//D/8f/z//T/9P/y//D/8f/x//H/8f/x//L/9f/2//f/9P/x/+7/6f/v//T/+P/8//r/
+v/5//j/9//3//n/+f/8//7/AAACAAAAAAAAAPv///8BAAUACQAGAAUABgAGAAgACAAJ
AAkADAAMAA4ACwALAAsACgAIAAsADgAPABUAEQAPAA0ADAAMAAoACgAIAAcACAAJAAcA
BQADAAEA/v8BAAEAAwAGAAMAAQAAAAAABQADAP7//v/+////AQACAP7//P/8//r/+//9
/wAABAADAAIAAQAAAP///v/9//z//v/+////AQD//wAA/v/6//3//v8AAAIAAAD+//z/
+v/9//3//P/8////AQACAAQAAAD9//r/9//8/wAAAgAEAAEA/P/5//f/+v/9//7//P8A
AAIAAwAFAAEA///8//n//f///wAAAgAAAP7//f/9//7/AAAAAP7/AAADAAUABwACAP//
/P/5/wEABgAGAAIAAQAAAP///v/+////AQADAAYABwAIAAoACAAHAAYABwAKAA8AEwAW
ABMAEQAOAAsADAANAA4AEQAWABgAHAAdABkAFQATABMAFQAaABwAHwAeAB0AHAAYABYA
EwATABYAFgAVABMAEQAQAAwACAAHAAYABgAHAAgABAD+//v/+P/3//f/+P/7//z//v//
/////f/6//f/9f/4//v//f/+//z/+v/3//X/7//7/wQAAwADAA0ADwAIAAQABQACAAIA
BwAOABgAHQAiADMAXACGAKQAvQDPANEAyQC5AI8AVwAzACYAIwAhAB8AHgAZAA8ABwAB
APn/8P/u/+7/7//w//P/9P/1//X/8f/v/+3/7P/y//P/9P/z//P/8v/y//H/8P/w//H/
8P/y//L/8//z/+//7P/q/+n/7f/v//P/9f/y//D/7v/r/+3/7f/u/+7/8v/z//b/9f/z
/+//7//t//H/9P/2//j/+P/z/+//6v/t/+7/7//z//T/9f/2//f/8//z//H/7//1//f/
+f/5//j/+P/3//b/9//4//j/+P/7//v//f/9//z//P/8//z//v8CAAYABQACAAEAAgAD
AAQABQAIAAoACgAKAAsACwAKAAgACAADAAcACwAOABAADQAMAAkACwAMAA0ADgAQABIA
EAAQAA4ACAAGAAQA//8FAAcACQAKAAcAAwABAAAA/////wAAAgAGAAUAAQACAP///f/8
//r//P/+/wIABAAAAP////8AAAAAAAAAAAAAAAAAAAAAAAD+//z/+//7//3/AgAEAAQA
AAD+//3//P/8//z//P/8/wAAAQABAAIA///9//r/+P/6//3/AAADAAIAAgAAAP7//f/6
//n/+f/9/wEAAwACAP3/+v/2//P/+v///wMABwADAAEA/v/8//v/+v/6//v//v8CAAQA
BAABAP///P/5//z//f/+////AwD+//r/9//2//r//P/+/wAA/v///wEAAwACAAEAAAAA
AAYACQAMABEADQALAAgABAAIAAsADQAPAA8ADwAPABEADwAOAA8ADQARABEAEwAXABUA
FgAUABMAFQAXABkAGAAUABEAEQAUABEADQAIAAMABgAGAAYACQADAP7/+v/2//b/9P/1
//b/9P/z//P/9f/z//L/8P/t//D/8v/0//f/9f/z//D/7P/u//D/8f/z//f/+f/2//X/
+f/7//3/BAAKAAkABAD+/wEABgAKABsAPABlAIoAqgDAAMcAvwCzAJUAZQA9ACUAGwAY
AB8AGQALAAIA+//3//H/8//5//r/8//w/+7/7P/o/+b/5P/h/+X/5//p/+z/7P/p/+b/
4f/i/+L/4//j/+T/5v/p/+r/5//k/+L/3//g/+L/5f/p/+f/5f/l/+P/5P/m/+j/6f/n
/+f/6P/o/+X/4//j/9//4v/j/+j/6//n/+b/5P/i/+j/5//n/+b/6P/o/+j/6//o/+f/
5v/l/+f/6//t/+//7v/t/+z/6f/r/+z/7P/s/+7/8P/x//L/8f/v/+//7f/w//L/9P/2
//T/9v/4//X/+P/5//z////9//3///8AAP///v/+//3/AAACAAYABQAFAAUABAACAAMA
BAADAAcABAADAAIAAgAAAP7//v/8////AgAFAAUAAgD///z/+P/5//f/9//4//n/+f/6
//z/+//3//D/7v/y//X/+f/8//n/9v/1//L/8f/x//L/9P/2//b/9v/2//X/9P/z//L/
9f/2//j/+//2//b/8//u//H/8v/0//b/9//4//n/+v/4//X/8f/u//L/9f/3//r/9v/z
//D/7f/x//T/9f/2//f/9v/3//n/9//3//X/8P/0//b/9//5//f/9//2//X/9v/3//f/
+P/1//T/9P/1//P/9P/z//D/9f/5//z////7//n/9//1//P/9v/8//z/+f/4//f/9v/1
//X/9v/3//r//f8AAAQAAQD///3//f/+/wEAAwAEAAYABwAHAAcABgAFAAQABQAKAAwA
EAARAA8ACwAJAAkACwAQABIAFQAVABUAFQASAAsABwAGAAgACwALAAoACQAGAAIA/v/9
//n/9v/0//L/8f/u/+7/7v/s/+v/6//t//D/8v/z//P/8P/u/+z/6//u/+//7//u//D/
8P/v/+//6//p/+z/9//7//3/AQAGAAQA+//y//T//f8IABQAKQBMAHMAkACmALYAvQC9
ALMAlQBpAEUAKwAZABYAFQANAAcABAABAP3/9//z/+//6P/j/+L/4v/i/+b/6P/q/+v/
5v/j/+D/3v/k/+X/5v/l/+f/5v/m/+X/4//i/+L/4P/i/+T/5//p/+b/5P/j/+P/5f/l
/+f/5//p/+r/6//r/+f/5f/k/+L/5f/n/+v/6//o/+X/5v/l/+b/6P/p/+r/7f/r/+r/
6P/m/+T/4v/j/+b/6f/s/+//6v/r/+r/6f/s/+3/7v/t//D/8v/z//T/8f/w/+7/7P/x
//P/9//5//f/9v/1//T/9//6//3/+//9//3///8BAP///f/9//z///8CAAYACQAGAAQA
BAD//wQABwAJAAoADAAMAAoADQAJAAcABQAEAAgACAAKAAoABgAEAAIA/f8BAAEAAQAA
AAMAAQABAAIA/v/7//n/+P/9//3/+v/8//r/+f/5//j/+P/4//r/+v/7//v//P/+//v/
+v/5//j/+v/8//7/AAD9//r/+P/3//n//P/8//r/+v/6//v//P/6//j/9v/0//n/+//8
//7//f/7//j/9v/4//n/+v/7//7/AAAAAAAA/f/6//n/+f/+/wEAAgAAAP3//P/6//n/
/P/9//3//f/+//////8AAPz/+v/5//n//v8CAAQABAAAAP///f/7//7///8AAAEA///+
//7//f/7//j/+//8//3//v/+////AQADAAMAAwADAAQABwAJAAsADwANAA0ADAAKAAsA
DQAOAA8ADwAPAA8AEQASABIAFAATABcAFwAZAB0AGQAaABgAFwAaABsAHAAaABYAEwAT
ABYAFAARAA0ACQAOAA4ADgARAAkABAAAAPz//f/6//r/+v/5//n/+v/9//v/+v/4//X/
+P/6//z////8//v/+f/2//j/+P/3//f//f///wAA/f/7//3///8GABAAEQAKAAgACQAK
ABYAKQBAAGkAlgC2AMwA1QDTAMcApwBzAEcALwAhACAAJwAlAB0AEAAFAP3/9//1//f/
+v/1//T/9P/0//D/7v/s/+n/7f/v//H/9P/0//H/7v/p/+z/7P/t/+3/7//w//L/8v/v
/+7/7v/t/+3/7v/w//P/8P/v//D/7//w//D/8P/v//D/8f/z//T/8f/v/+//6//v/+//
8//1//P/8v/w/+7/9P/z//P/8v/2//b/9v/5//X/8//x/+//8f/1//f/+f/3//X/8//v
//X/+P/6//z//f/+//7//v/9//v/+//5//7/AAACAAQAAwAEAAUAAQACAAMABgAJAAsA
CwANAA4ACgAIAAcABQALAA4AEwATABIAEQAPAAwADgAOAAwADwAQABEAEgAUABEADAAJ
AAQABwAMABEAEwARAA0ACQAEAAQAAQAAAAAAAQADAAYACgAJAAUA/v/8////AQAEAAYA
BQAEAAUABAACAAEAAQACAAQABAAEAAQAAgAAAP7//P8AAAIABQAJAAUABgAEAAAAAQAA
AAAAAAADAAQABQAGAAMAAQD+//z/AQADAAQABgACAAEAAAD//wAAAgACAAIAAwACAAMA
BQAEAAUABAAAAAQABgAHAAkACAAHAAUAAwADAAMAAgACAAMABAAGAAkABwAGAAMA/v8B
AAUACAALAAkABwAFAAMAAwACAAIAAQALAAsACAAEAAIAAAD+/wEAAwAGAAkACAAJAAoA
DAALAAsACwANAA8AEwAWABgAFAATABEADwAQABEAEgAVABcAGAAbABsAGgAXABYAFwAZ
AB4AIAAjACEAHwAdABgAFwAVABYAGgAcABsAGQAXABYAEgAOAA0ADAAKAAkACAADAP7/
/P/6//r/+//9/wEA//8AAAAA///+//z/+v/5//3///8AAAAA/P/6//f/9f/3////AgAD
AAcACwAHAAQABgAJAAoACgAJAAwAFAAdACgAPQBcAIQApgDBANMA1QDLALMAgwBTADcA
JAAfACkALQAkABkAEQADAPv/9//0//P/9P/2//j/9v/2//b/9f/z//H/7//u//P/9f/3
//f/8//w/+7/6//t//D/9P/2//T/9P/1//X/8P/u/+3/7f/v//H/9f/3//P/8v/x/+//
8v/z//X/9v/1//X/9//1//L/7//w/+//8//2//j/+v/7//f/9P/w//X/9v/3//v/+f/5
//n/+f/0//X/9P/z//n/+//9//3/+//6//j/9v/5//z//v8AAP////8BAAEA///+//3/
/P8BAAYACwALAAcABQAFAAUABwAJAA0AEAAOAA4ADwAPAA0ADAANAAkADwATABYAGAAV
ABIADQANAA0ADwARABQAEgAQABAADgAKAAoACgAHAAsADQAPABAADgAJAAYABAAEAAUA
BwAKAA0ACwAGAAYABAADAAMAAgAFAAYACQAKAAUAAwACAAIABAAGAAgACgAIAAgACAAI
AAUAAgAAAP//AQAGAAgACAAEAAIAAQAAAAMABAAFAAYACQAJAAgACAAHAAUAAgAAAAMA
BQAHAAkACAAIAAYABAAHAAYABwAJAAoACwAKAAYABAAEAAMAAwAGAAkACwANAAkABwAE
AAIAAwAEAAYACQAIAAoACgAIAAUABQAEAAMABwAJAAsADQAKAAYAAwD//wMABwAIAAoA
CgAKAAoABgAFAAUABQAKAA0AEAAUABMAEQAPAA8AEQATABQAFAAXABkAGgAbABcAFQAT
ABMAFwAaAB8AIQAfAB0AHQAfAB4AIAAfAB8AIQAjACUAJAAcABcAFQAWABoAGwAbABsA
GAAUABAADwALAAgABgAEAAYABAAFAAYAAAD9//v/+//9/wAAAgADAAEAAAD/////AAAB
AAEAAAABAAIAAgADAAEA+//8////BwANABUAGAAYABUADgAGAAUACgAUAB8AMgBPAHYA
lgCsAMEAywDLAMMAqQCBAFsAPQAoACUAKQAhABYAFQARAAkABwAHAAAA+//4//b/9P/2
//j/+v/7//n/9//1//T/9f/1//X/8//1//b/+P/5//f/9v/2//T/9f/2//j/+f/3//b/
9v/3//f/9//5//n/+f/6//v/+//5//f/9v/0//f/+f/9//3/+//5//v/+//6//r/+f/4
//7//f/9//z/+v/4//b/9//5//v//f////v//f/9//3//P/7//r/9//8/wAAAwAGAAQA
AgD///z///8BAAUABwAHAAYABQAEAAQABgAIAAUACQALAA8AEwAQAA0ADAAKAA0AEAAU
ABcAFwAWABcAEwAUABUAFQAUABcAGAAXABsAGAAXABYAFgAZABgAGQAYABUAFAATAA8A
DwAPAA8ADgARAA8ADwAQAAsACQAIAAgADgANAAkACgALAAsADAAMAAkACAAJAAgACgAL
AA0AEAAMAAoACAAGAAgACgAMAA4ACwAKAAoACwAKAAwACwAIAAsADAAOABAADQAKAAcA
BAAJAAsADAAOAA0ACwAIAAYAAwADAAMAAwAGAAoADAAOAA0ACgAJAAkADAAPABAADgAL
AAoACAAHAAgACQAJAAkADAANAA0ADgALAAgABgAFAAgADAAOAA4ADAANAA0ADQAMAAsA
CgAJAA8AEAAMAAkACAAHAAYACQALAA4AEQAUABUAFgAYABcAFQATABMAFgAZABsAHAAZ
ABkAGAAXABkAGwAdACEAIwAkACcAJwAkACEAIAAhACMAKAAqAC0AKQAnACUAIAAeAB0A
HwAkACIAIQAfAB0AHAAYABQAEwASABAADwAOAAoABgAFAAQAAwADAAQABwAIAAoACwAL
AAcABAABAP//BAAHAAkACgAJAAgABgAFAAEAAwAGAAsAEwAVABUAFgAWABMAEAAQABUA
HAAkACsAPgBfAIYApAC8ANEA2wDVAMEAmQBlAEEAKwAiACcALQApACYAJQAZAAsABQAD
APz/+//8//7/AAACAAIAAgABAPz/+f/2//T/+v/9/wAAAQD9//r/+P/1//b/+P/7//z/
/v/+///////8//r/+f/5//v//f8BAAMA/v/8//r/9//6//v//f/+/wEAAQADAAEA/f/5
//n/9//7//7/AAACAAQAAQD///z//v/+//7/AQABAAEAAQABAP3/////////AwAFAAcA
BwAHAAYABAACAAQABgAHAAgACgALAA4ADwANAAwACwAKAAwAEAAUABMAEAAPABAAEQAT
ABUAGQAcABwAHAAdAB0AHAAaABoAFQAbAB8AIgAkACIAIAAcAB0AGwAbABsAHAAfAB4A
HwAeABkAGAAXABMAFwAZABsAHAAYABMAEAAOABAAEQATABYAGAAVAA8ADgAPAA8AEAAQ
ABMAFAAXABgAFAARAA8ADgAQABAAEAAQABEAEgATABQAEAAOAA0ADQAPABQAFgAWABUA
EAAMAA==
         </WaveFormData>
      </LeadData>
      <LeadData>
         <LeadByteCountTotal>10000</LeadByteCountTotal>
         <LeadTimeOffset>0</LeadTimeOffset>
         <LeadSampleCountTotal>5000</LeadSampleCountTotal>
         <LeadAmplitudeUnitsPerBit>4.88</LeadAmplitudeUnitsPerBit>
         <LeadAmplitudeUnits>��V</LeadAmplitudeUnits>
         <LeadHighLimit>2147483647</LeadHighLimit>
         <LeadLowLimit>268435456</LeadLowLimit>
         <LeadID>V1</LeadID>
         <LeadOffsetFirstSample>0</LeadOffsetFirstSample>
         <FirstSampleBaseline>0</FirstSampleBaseline>
         <LeadSampleSize>2</LeadSampleSize>
         <LeadOff>FALSE</LeadOff>
         <BaselineSway>FALSE</BaselineSway>
         <ExcessiveACNoise>FALSE</ExcessiveACNoise>
         <MuscleNoise>FALSE</MuscleNoise>
         <LeadDataCRC32>2431649786</LeadDataCRC32>
         <WaveFormData>
/P/8//z//f////////////7//v/+//3//f/9//3//f///wAAAAD/////////////////
///////9//v/+f/4//f/9f/w/+z/5//j/+H/5P/p/+P/2P/L/7X/kP9o/0j/K/8M//T+
6f7i/tn+5f4D/yj/UP9//6n/vf/F/8//3v/q//L/+P/9//////8AAAEAAwAFAAYABgAH
AAYABwAIAAgACgAKAAoACgAKAAoACwALAAoACQAIAAcABwAIAAoACwAJAAoACgAKAAkA
CQAJAAkACQAJAAkACwAJAAkACAAIAAoACgAKAAoACAAIAAgACAAIAAcABwAIAAgACAAI
AAgACAAIAAgACAAKAAoACgAKAAsACwALAAoACAAIAAgACAAJAAoACgALAAkACQAJAAgA
CAAIAAgABwAHAAUABQAGAAYABQAFAAUAAwADAAIAAgD+//7//f/8//3//P/7//r/+v/6
//n/+P/1//P/8//z//T/9P/y//T/8v/y//H/8f/y//T/9f/2//X/9v/2//b/9//4//j/
+v/8//z//f/9//r/+v/6//v//P/+////AAD///////8AAP7//v/+//7/AAD/////AAAA
AP///////wEAAQABAAEAAQABAAEAAQACAAIAAQABAAIAAwADAAMAAwADAAMABAAEAAQA
BAAEAAIAAgADAAMAAwADAAMAAwAFAAUABQAGAAQABAADAAMABAAFAAYABwAFAAUABQAF
AAMAAwADAAMABQAFAAUABQAEAAMAAgAAAAEAAgADAAQABAADAAMAAwABAAEAAQABAAMA
AwADAAMAAQAAAAIAAgACAAIAAwAEAAUABwAIAAgACQALAA0ADgAOAA4ADgAOAAwACgAI
AAYABQAFAAYABQAFAAQAAgABAP///f/9//3//f/7//f/9P/z//L/8P/w//D/8P/x//L/
9f/3//j/+f/8//3/AAABAAIAAgACAAIAAwADAAMAAwADAAQABAAEAAMAAwABAAEAAQAB
AAQABAADAAMAAwADAAMAAwABAAEAAQABAAUABQAEAP3/+f/2//L/7f/r/+v/7v/1//X/
6v/d/8n/pv98/1j/O/8Y//j+5f7c/tH+0/7t/hD/OP9r/5//v//J/8//3P/q//L/+P/9
/wMABwAIAAkACwAJAAoACgALAA4ADwAQABAAEAAQABAAEAAQABAAEQARABEAEQARABEA
EAAQABEAEQARABIAEgASABEAEQARABEAEQARABEAEwATABMAEgASABIAEgASABIAEgAS
ABIAEgASABEAEQASABIAEgASABIAFAAUABQAFAATABIAEQAQABMAEwATABIAEAAQABAA
EAAQABAADwAPABEAEQARABAADwAOAA0ACwAMAAsADAAOAAwACwALAAsACQAJAAgACAAI
AAgABwAGAAMAAgABAAAAAQACAAIAAgABAP////////z//P/6//z//f/+//7////+//7/
/f/8//3//v/+//7//f/+//7/AAD+//7/////////AAABAAMAAgACAAEAAAABAAEAAQAC
AAAAAAAAAAAAAgABAAEAAgACAAEAAQABAP//////////AAABAAIAAwACAAIAAQABAAIA
AwADAAMAAwADAAMABAAEAAQABAAEAAYABgAHAAcABQAFAAUABQAFAAUABQAGAAYABgAF
AAUABQAFAAUABQAFAAUABQAFAAMAAwADAAMAAwADAAMAAwAFAAUABQAEAAMAAgABAAAA
AgABAAEAAQABAAEAAQABAP//////////AwACAAAAAAAAAAAAAgACAAIAAwAFAAYACAAL
AAkACgAKAAoADAAMAAoACAAGAAQAAwADAAAA//////7//v/////////9//v/+f/1//T/
8v/y//L/8f/w/+//7v/w//D/8v/z//b/9//6//v/+v/7//z//P/+//7/////////////
/wAAAAAAAP////8BAAEAAQABAAEAAAD+//3//v///wAAAQD//////////wEAAQACAAEA
/f/6//T/8f/t/+f/6P/t//P/8P/j/9P/vP+U/2r/R/8m/wb/7f7k/tn+z/7f/v7+IP9L
/4H/r//H/8//2v/m//L/+v///wEABAAGAAgACwALAAwADAANAAwADQAOAA4AEAAQABAA
EAAOAA4ADwAPABEAEQARABEAEQASABQAFQAUABQAEwASABMAEwATABMAEwATABMAFQAV
ABUAFAAUABYAFgAWABYAFAAUABQAFAAWABUAFQAWABYAFgAWABYAFAAUABQAFAAWABYA
FgAWABUAFQAVABQAFgAWABYAFgAYABgAFwAXABUAFQAVABQAFgAWABYAFQAVABMAEwAU
ABQAEwATABMAEwATABIAEgAQABAADwAOAA4ADgAOAA4ADQAMAAoACAAIAAcACAAJAAYA
BgAEAAYABgAGAAUABQAFAAYABgAGAAYABgAFAAQABwAIAAgACgAIAAgACQAJAAYABgAG
AAcACAAKAAsADAAMAAsACgAKAAwADAAMAAwADAALAAsADAAMAAsACwALAAsACwALAAsA
CQAJAAkACQAMAAwACwALAAoACwALAAsACQAJAAkACgAMAAwADAAMAA4ADgAPAA8ADwAP
AA8ADwAPAA8ADwAQAA8ADgAMAAsADgAPABAAEQAPAA8ADwAPABEAEQARABEADwAPAA8A
DwAPAA8ADwAOABAAEAAQABAADgANAA0ADQANAA0ADQANAA8ADwAPAA8ADQAPABAAEAAQ
ABAAEAAQABAAEAARABUAFgAYABsAGQAaABoAGgAYABgAFgAUABQAEgARABEADgANAA0A
DAALAAsACgAJAAoACQAIAAUAAQD+//3//P/8//z//P/8//z//P/+////AAABAAQABQAH
AAkACwAMAAwADAANAA0ADQANAA0ADgANAAwACgAJAAoACwAMAA0ADgAOAA0ADQALAAsA
CwALAAsACwALAAsACwAJAAoACQAHAAAA/P/5//X/7//y//n/+f/u/9//z/+y/4z/aP9N
/zT/GP8D//j+8f7x/gP/IP9I/3f/pf/F/9P/1//i//L//P8CAAsAEQASABIAEgATABMA
FAAUABUAFgAXABgAGAAYABgAGAAYABgAGAAZABkAFwAXABcAFwAYABgAGQAZABkAGgAa
ABoAFwAXABcAFwAZABkAGQAbABsAGwAaABoAGAAYABgAGAAaABoAGgAaABoAGQAZABoA
GAAYABgAGAAaABoAGgAaABoAGgAaABoAGwAbABsAGgAYABgAGAAYABoAGgAZABkAFwAX
ABcAFgAUABQAFAATABQAEwAUABYAFQATABIAEQAQABEAEQASAA4ADgANAAwACQAIAAcA
BgAIAAgABwAGAAMAAQABAAEAAgACAAAAAgAAAAAA////////AAAAAAAAAwAEAAQABAAF
AAYABgAIAAgACAAJAAkABgAGAAYABwAJAAoACgAKAA0ADQANAA4ADAAMAAwADAAOAA0A
DQAOAAwACwALAAsADQANAA0ADQALAAsACwALAAwADAALAAsADgAPAA8ADwANAA0ADQAO
AA4ADgAOAA4AEAAQABEAEQAQAA8ADgANAA4ADwAQABIAEQAQAA4ADQAPAA8ADwAPAA8A
DwAPAA8ADQANAA0ADQAPAA8ADwAPAA8ADwAPAA4ADAAMAAwADAAMAAsACwALAAsACwAL
AAsAEwANAA0ADQAOAAwADAAMAAwADAAMAAwADQARABIAFAAXABUAFgAWABYAFgAWABQA
EgAOAAwACwALAAwACwALAAoACQAJAAgABwAFAAMAAQD9//z/+v/6//r/+P/4//j/+P/4
//j/+v/7/wAAAQAEAAUABAAFAAYABgAIAAgACQAJAAgABwAGAAYABwAIAAgACQAJAAkA
CQAJAAgACAAHAAcACQAJAAkACQAHAAcABwAHAAMABwAIAAMA///8//b/7//p/+n/7v/1
//H/4P/R/73/mP9w/1L/Of8g/wz///74/vP+/f4V/zr/ZP+P/7f/zf/Z/+H/7P/2//7/
BgAJAAsADQAOAA8AEQARABIAEgATABQAFQAWABYAFgAWABYAFgAWABYAFwAXABUAFQAV
ABUAFgAWABcAFwAVABYAFgAWABcAFwAXABcAFgAVABQAFQAXABcAFgAWABgAGAAYABgA
FwAWABUAFAAWABUAFQAWABQAFAAUABQAFgAWABYAFgAYABgAGAAYABcAFwAXABYAGAAY
ABgAGAAXABYAFAATABQAFQAWABYAFAAUABQAEwATABEAEQASABIAEQARABEADwAPAA4A
DgAMAAwACwAKAAkACAAHAAYABQAEAAIAAAAAAP//AAABAP7//v/8//7//v/+//3//f//
/wAAAAAAAP//AAAAAAAAAwAEAAQABgAGAAYABwAHAAgACAAIAAkACQAKAAoACgAJAAkA
CQAKAAwADAAMAAwACgAJAAkACgAMAAsACwALAAsACwALAAsACwALAAsACwAOAA4ADQAN
AAwADQANAA0ADQANAA0ADgAQABAAEAAQAA4ADgAPAA8ADwAPAA8ADwANAA0ADQAOABAA
EAAPAA8ADwAPAA8ADwANAA0ADQANAA8ADwAPAA8ADQANAA0ADQANAA0ADQAMAAwADAAM
AAwACgAJAAkACQALAAsACwALAAsACwAJAAkACgAMAAwADAAMAAwADAAMAA0AEQASABQA
FwAVABYAFgAWABQAFAASABAAEAAOAA0ADQAMAAsACwAKAAcABwAGAAUABgAFAAQAAQD9
//r/+f/4//j/+P/4//j/+f/6//3///8CAAMABgAHAAgACQAKAAoACQAIAAgABwAJAAkA
CQAKAAoACgAJAAkABwAHAAcABwAKAAoACQAJAAcABwAHAAcABwAHAAcABwAJAAkABAAB
APv/9v/y/+3/6//v//T/+f/x/+T/0/+3/47/aP9M/y//Dv/6/vH+6P7h/vH+D/82/2j/
m/+//83/1f/f/+z/+P/+/wQACwANAA0ADgAPABEADwAQABAAEQASABMAFAAUABIAEgAS
ABIAFAAUABUAFQATABMAEwATABQAFAAVABUAFQAWABYAFgATABMAEwATABUAFQAVABcA
FwAXABYAFgAUABQAFAAUABYAFgAWABYAFAATABMAFAAUABQAFAAUABIAEgASABIAEgAS
ABIAEgAVABUAFQAUABIAEgASABIAEgASABEAEQATABMAEwASABAAEAAQAA8AEgARABIA
FAARAA8ADgANAAsACwAKAAoACAAIAAcABgAFAAQAAwACAAIAAgABAAAA///9//3//f/8
//z/+v/8//z//P/7//v/+f/6//r/+v/8//7///8AAAAAAAD//wAAAgACAAMAAwAAAAAA
AAABAAMABAAEAAQABQAFAAUABgAFAAQAAwACAAMAAwAEAAYABAADAAMAAwADAAMAAwAD
AAMAAwADAAMABAAEAAMAAwAGAAcABwAHAAUABQAFAAYABAAEAAQABAAGAAYABwAHAAcA
BwAHAAcABwAHAAcACAAIAAgABwAHAAcABwAHAAcABwAHAAcABwAHAAcABwAHAAkACQAJ
AAkACQAJAAkACAAGAAYABgAGAAYABQAFAAUABwAHAAcABwAHAAcABwAHAAcABQAGAAgA
CAAIAAgACAAIAAgACQAJAAoADAAPABAAEgATABQAEgASABAADgAKAAgABwAHAAcABwAI
AAgABQAFAAQAAwACAAEAAAD9//3/+v/5//j/+P/4//j/+P/6//r//P/9/wAAAQAEAAUA
BgAHAAgACAAIAAgACQAJAAcABwAHAAgACgAKAAkACQAHAAcABwAHAAgACAAHAAcACQAJ
AAkACQAIAAcABgAFAAkACwAIAAUA///6//T/8f/v/+//8v/7//v/7v/f/8f/ov92/1b/
O/8Y//r+7f7m/tv+4/79/h7/TP+D/6//yf/T/9v/6P/0//z/AgAFAAkADAAOABAAEwAS
ABIAEQARABQAFQAWABYAFwAYABkAGgAXABYAFgAVABcAFwAXABcAFgAWABcAFwAXABgA
GAAYABkAGQAZABkAFwAXABcAGQAZABkAGAAYABgAGAAYABgAGgAaABoAGgAcABsAGwAc
ABsAGgAZABgAGgAaABoAGgAaABoAGgAaABsAGwAbABoAGgAaABoAGgAYABgAFwAXABkA
GQAZABgAFgAWABYAFQAWABUAFgAYABYAFQAVABUAEwATABIAEgASABIAEQAQAA8ADgAN
AAwADAAMAAsACgALAAkACQAJAAoACgAIAAoACAAIAAcABwAHAAgACAAIAAkACgAKAAoA
CQAKAAoADAAKAAoACwALAAwADAAMAA0ACwAMAAwADAALAAsACwAMAAwADAAMAAwACgAJ
AAkACgAKAAkACQAJAAkACQAJAAkABwAHAAcABwAGAAYABQAFAAQABQAFAAUABgAHAAgA
CgAJAAgABwAGAAYABgAHAAcABwAHAAcABwAHAAcABwAIAAgACAAHAAcABwAHAAcABwAH
AAcABwAHAAcABwAHAAcABQAFAAUABQAHAAcABwAGAAQABAAEAAQABgAFAAUABQAFAAUA
BQAFAAMAAwAFAAQABgAGAAYABgAFAAQAAwADAAUABgAIAAsADQAOAA4ADgAOAA4ADAAK
AAgABgAFAAUABAADAAMAAgABAAEAAAD//wAA///+//v/+P/0//L/8P/y//L/8v/y//D/
8P/y//P/9v/3//r/+//+////AAAAAP7//v//////////////AAAAAAAA////////////
////AgACAAEAAQD//////////wEAAQABAAEA/f////7//f/5//b/8v/t/+n/6f/o/+v/
7f/s/+X/1//A/5r/cP9N/zD/Cv/r/tz+1f7N/tn+9P4W/0H/ef+n/7//x//Q/97/7P/2
//3/AQADAAQABQAHAAcACAAIAAkACgALAAwADAALAAoACQAIAAsADAAOAA8ADQANAA0A
DQAMAAwADQANAA4AEAARABIAEQARABEAEQARABEAEQATABMAEwASABIAEgASABIAEgAU
ABQAFAAUABQAEwATABQAFgAWABYAFgAUABQAFAAUABQAFAAUABQAFQAVABUAFAAUABQA
FAAUABYAFgAVABUAFQAVABUAFAASABIAEgARABIAEQASABQAEgARABEAEQAPAA8ADgAO
AAoACgAJAAgACAAIAAgACAAIAAgABwAGAAUAAwADAAMAAgACAAAAAgAAAAAA////////
AAAAAAAAAQACAAIAAgABAAIAAgAEAAQABAAFAAUABAAEAAQABQAFAAYABgAGAAcABwAH
AAgABwAGAAUABAAGAAUABQAGAAYABQAFAAUABwAHAAcABwAJAAkACQAJAAkACAAGAAUA
CAAJAAkACQAHAAcABwAIAAoACgAKAAoADAAMAA0ADQALAAsACwALAAsACwALAAwADAAM
AAsACwANAA0ADQANAA0ADQANAA0ACwALAAsACwALAAsACwALAAsACwALAAoACgAKAAoA
CgAMAAsACwALAAsACwALAAsACQALAA0ACwAMAAwADAAMAAwACgAKAAoACwAPABAAEgAV
ABUAFgAWABYAFgAWABQAEgAOAAwACwALAAwACwALAAoACwALAAoACQAFAAMAAQD9//z/
+v/6//r/+v/6//r/+v/8//z//v///wIAAwAGAAcABwAHAAcABgAHAAgACgALAAoACQAI
AAgACAAIAAcABwAIAAkACgALAAsACgAIAAcACAAJAAoACwAJAAkACQAJAAcADQAMAAcA
AQD8//T/8f/t/+3/8v/3//H/5P/V/7//nP9y/1L/Pf8k/wz/Af/4/vP++/4V/zr/ZP+R
/7n/zf/V/93/7P/4//7/BAAJAAsADQAOAA8AEQATABQAFAAVABQAFQAWABYAGAAYABgA
GAAWABYAFwAXABcAFwAXABcAGAAYABkAGQAXABgAGAAYABUAFQAVABUAFQAVABUAFwAX
ABcAFgAWABQAFAAUABQAFgAWABYAFgAXABcAGAAaABkAGAAXABYAFgAWABYAFgAUABQA
FAAUABUAFQAVABQAFQAWABcAGAAXABYAFAATABMAEwATABIAFAAUABQAEwARAA8ADwAQ
AA4ADQANAA0ACwALAAoACgAIAAgABwAGAAUABAADAAIAAAAAAP///v/9//v/+//7//r/
+v/4//r/+//8//z//f/7//z//P/8//3//v/+//7/AAACAAMABgAEAAQABQAFAAYABgAG
AAcABQAGAAYABgAHAAcABwAIAAoACgAKAAoACAAHAAcACAAKAAkACQAJAAkACQAJAAkA
CQAJAAkACQAKAAoACQAJAAgACQAJAAkABwAHAAcACAAKAAoACgAKAAoACgALAAsADQAN
AA0ADQAMAAsACgAKAAwADAALAAsACQAJAAkACQAJAAkACQAJAAsACwALAAsACQAJAAkA
CQALAAsACwAKAAwADAAMAAwACgAJAAkACQALAAsACwALAAsADQALAAoACgAKAAoACgAL
AAwADQAPABEAEgAUABcAFQAWABYAFgAWABYAFAASAA4ADAALAAsACgAJAAkACAAJAAkA
CAAHAAYABQAEAAEA/f/6//n/+P/4//j/+P/4//r/+v/8//3/AAABAAQABQAGAAcACAAI
AAgACAAJAAkABwAHAAcACAAKAAoACQAJAAgABwAGAAUABwAIAAgACQAHAAcABwAHAAcA
BwAHAAcACwAJAAQA/f/5//T/8P/r/+n/6//y//X/7f/e/83/s/+M/2b/TP8z/xj/Av/3
/uz+6f71/hH/OP9o/5f/u//N/9P/2//m//L/+P/8/wEABQAJAAoACwANAAwADAALAAsA
DgAPABAAEAAOAA4ADgAOAAwADAANAA0ADQANAA0ADQAMAAwADQANAA0ADgAOAA4ADQAN
AA0ADQALAAsACwANAA4ADwAPABAADgAOAA4ADgAQABAAEAAQABAADwAPABAAEAAQABAA
EAASABIAEgASABIAEgASABIAEwATABMAEgASABIAEgASABIAEgARABEAEQARABEAEAAO
AA4ADgANAA4ADQAOABAADQALAAoACQAJAAkACAAIAAYABgAFAAQABQAEAAMAAgAAAAAA
///+/////f/9//3//P/8//r//P/8//z/+//7//v//P/8//z//v8AAAEAAgABAAIAAgAE
AAYABgAHAAcACAAIAAgACQAHAAgACAAIAAsACwALAAwACgAKAAoACgALAAsADAAOAA4A
DQANAA0ADQANAA0ADQAPAA8ADwAPAA4ADgANAA0ADgAPAA8ADwARABEAEQASABIAEgAS
ABIAEgASABMAEwARABEAEQARABMAEwATABQAEgASABEAEQAPAA8ADwAPABAAEQASABMA
EwATABMAEwARABEAEQARABMAEwATABIAEAAQABAAEAASABEAEQARAA8ADwAPAA8AEQAR
ABEAEQATABIAEgASABIAEgASABIAEgATABUAFgAYABsAGgAaABkAGAAYABgAFgAUABQA
EgARABEAEAAPAA8ADgANAA0ADAALAAoACQAIAAUAAwAAAP///v/8//z//P/8//3//v8B
AAMABAAFAAgACQAIAAkACgAKAAwADAANAA0ACwALAAsADAAMAAwACwALAA0ADQANAA0A
DAAMAAsACwANAA0ADQANAA0ADQANAA0ADQANAAwABwADAP7/+P/z//H/8f/0//v/9//q
/93/x/+e/3b/Vv81/xL/+v7x/ur+4/7v/g//Mv9c/4//uf/P/9X/4f/u//r/AAAGAAsA
DQANAA4ADwARABMAFAAUABUAFAAVABYAFgAWABYAFgAWABQAFAAVABUAFQAVABUAFQAV
ABYAGAAZABcAGAAYABgAFwAXABcAFwAXABcAFwAZABcAFwAWABYAFgAWABYAFgAYABgA
GAAYABgAFwAXABgAGAAYABgAGAAWABYAFgAWABgAGAAYABgAFwAXABcAFgAYABgAGAAY
ABYAFgAVABUAFQAVABUAFAAUABQAFAATABMAEQARABIAEgARABEAEQANAA0ADAAMAAwA
DAALAAoACQAIAAcABgAEAAQAAwACAAIAAQACAAMAAQAAAP3//v/+//7//f/9//3//v/+
//7//f/+//7//v8AAAIAAwAGAAMAAgACAAEAAQACAAMABQAFAAYABgAGAAYABQAEAAQA
BAAEAAQABAAEAAMAAwAEAAYABQAFAAUABQAFAAUABQADAAMAAwADAAQABAADAAMABAAF
AAUABQAFAAUABQAGAAYABgAGAAYABAAEAAUABQAGAAcACAAJAAcABwAHAAgACAAIAAcA
BwAHAAcABwAHAAUABQAFAAUABwAHAAcABwAFAAUABQAFAAcABwAHAAYACAAIAAgACAAG
AAUABQAFAAUABQAFAAUABQAFAAUABQAFAAMABAAGAAYABgAGAAQABAAEAAUABwAIAAoA
DQANAA4ADgAOABAAEAAOAAwADAAKAAkACQAHAAUABAACAAIAAwADAAMAAAD///7/+//5
//b/9f/0//T/9P/0//T/8v/y//T/9f/4//n//P/9//7///8AAAAA/v/+//////8AAAEA
AgAEAAIAAgABAAEAAQABAAEAAQACAAIAAQABAAEAAQABAAEAAwADAAMAAwADAAEA/v//
/wEA/P/2//H/7f/p/+j/6//x/+z/4//V/8D/mP9u/03/Lv8M//H+5v7d/tX+4f7+/iD/
Sf97/6n/w//J/9L/4v/u//T/+/8BAAMABAAFAAcACQAKAAoACwAMAA0ADgAOAA4ADgAO
AA4AEAAQABEAEQAPAA8ADwAPABAAEAARABEAEAAQAA8ADgAPAA8ADwAPAA8ADwAPABEA
EQARABAAEAASABIAEgASABIAEgASABIAEQAPAA4ADgAPABAAEQASABIAEgASABIAFAAU
ABQAFAAVABUAFQAUABQAFAAUABQAFAAUABMAEwATABMAEwASABQAFAAUABMAEwARABEA
EgAQAA8ADwAPAA8ADwAOAA4ADAAMAAsACgALAAoACQAIAAYABgAFAAQAAwABAAEAAQAC
AAIAAAACAAAAAAD///////8AAAAAAAD//wAAAAAAAP//AAAAAAIABAAEAAUABQACAAIA
AgADAAUABgAGAAYABQAFAAUABgAEAAQABAAEAAYABQAFAAYABgAFAAUABQAHAAcABwAH
AAcABwAHAAcABgAGAAUABQAGAAcABwAHAAcABwAHAAgACAAIAAgACAAGAAYABwAHAAcA
BwAHAAcACAAJAAoADAAKAAoACQAJAAkACQAJAAkACwALAAsACwAJAAkACQAJAAsACwAL
AAsACwALAAsACgAKAAoACgAKAAoACQAJAAkACQAJAAkACQALAAsACwALAAsACQAIAAgA
CAAIAAgACQAKAAsADQAOAA4ADwARABEAEgASABIAFAAUABIAEAAOAAwACwALAAwACwAL
AAoABwAHAAYABQAEAAMAAgD///3/+v/5//j/+P/4//j/+P/6//r//P/9//7///8CAAMA
BAAFAAYABgAGAAYABwAHAAcABwAHAAgACgAKAAkACQAHAAcABwAHAAgACAAHAAcACQAJ
AAkACQAIAAcABgAFAA0ADQAKAAcAAwD+//r/9f/z//H/8v/3//3/9v/n/9f/vv+W/2z/
T/8w/xD/9/7w/uP+2/7r/gz/Lv9d/5X/wf/T/9f/4v/w//j/AAAJAA0ADwAQABEAEwAT
ABQAFAAVABYAFwAYABgAGAAYABgAGAAYABgAGQAZABsAGwAbABsAGgAaABsAGwAbABwA
HAAcABsAGwAbABsAGwAbABsAHQAdAB0AHAAcABwAHAAcABwAHgAeAB4AHgAcABsAGwAc
ABwAHAAcABwAHgAeAB4AHgAeAB4AHgAeAB8AHwAfAB4AHgAeAB4AHgAeAB4AHQAdAB8A
HwAfAB4AHAAcABwAGwAdABsAGwAcAB4AHQAdAB0AGQAZABgAGAAYABgAFwAWABUAFAAT
ABIAEgASABEAEAAPAA0ADQANAAwADAAKAAwADgAOAA0ADQAMAAwACwAKAA0ADgAOAA4A
DQAOAA4AEAAOAA4ADwAPABAAEAAQABEAEQASABIAEgATABMAEwAUABMAEgARABAAEAAP
AA8AEAASABEAEQARABEAEQARABEAEQARABEAEQASABIAEQARABIAEwATABMAEwATABMA
FAASABIAEgASABQAFAAVABUAEwATABMAEwATABMAEwAUABYAFgAVABUAEwATABMAEwAT
ABMAEwATABMAEwATABMAEwATABMAEwATABMAEwASABAAEAAQABAAEQARABIAEwARABEA
EQARAA8AEQASABIAEgASABIAEgASABIAEwAVABYAGAAbABsAHAAcABwAHAAcABoAGAAY
ABYAFQAVABIAEQARABAADwAPAA4ADQAMAAsACgAHAAUAAgABAAAAAAAAAAAAAAAAAAAA
AgADAAYABwAKAAsADgAPABAAEAAOAA4ADwAPABEAEQARABIAEQAQAA4ADQAOAA8AEAAR
ABAAEAAPAA8ADQANAA0ADQAPAA8ADwAPABMAEQAQAAsABQACAAAA+//3//P/9v/7//n/
8P/j/8//sP+I/2j/Tf8w/xb/Bf/+/vX++f4L/yz/VP+F/7P/zf/V/93/7P/8/wQACgAR
ABUAFQAWABcAGQAZABoAGgAbABwAHQAeAB4AHgAeAB4AHgAeAB4AHwAfAB8AHwAfAB8A
HAAcAB0AHQAfACAAIAAgACEAIQAhACEAHwAfAB8AIQAfAB8AHgAeACAAIAAgACAAIAAg
ACAAIAAeAB0AHQAeACAAIAAgACAAHgAeAB4AHgAgACAAIAAgACMAIwAjACIAIAAgACAA
IAAgACAAHwAfAB0AHQAdABwAHgAeAB4AHQAdABsAGwAcABwAGwAbABsAGQAZABgAGAAU
ABQAEwASABEAEAAPAA4AEAAQAA8ADgALAAkACQAJAAgACAAGAAgACAAIAAcABwAHAAgA
CAAIAAsADAAMAAwADQAOAA4AEAAQABAAEQARABIAEgASABMAEwAUABQAFAAVABUAFQAW
ABUAFAATABIAFQAVABYAGAAWABUAFQAVABcAFwAXABcAFwAXABcAFwAWABYAFQAVABoA
GwAZAA==
         </WaveFormData>
      </LeadData>
      <LeadData>
         <LeadByteCountTotal>10000</LeadByteCountTotal>
         <LeadTimeOffset>0</LeadTimeOffset>
         <LeadSampleCountTotal>5000</LeadSampleCountTotal>
         <LeadAmplitudeUnitsPerBit>4.88</LeadAmplitudeUnitsPerBit>
         <LeadAmplitudeUnits>��V</LeadAmplitudeUnits>
         <LeadHighLimit>2147483647</LeadHighLimit>
         <LeadLowLimit>268435456</LeadLowLimit>
         <LeadID>V2</LeadID>
         <LeadOffsetFirstSample>0</LeadOffsetFirstSample>
         <FirstSampleBaseline>0</FirstSampleBaseline>
         <LeadSampleSize>2</LeadSampleSize>
         <LeadOff>FALSE</LeadOff>
         <BaselineSway>FALSE</BaselineSway>
         <ExcessiveACNoise>FALSE</ExcessiveACNoise>
         <MuscleNoise>FALSE</MuscleNoise>
         <LeadDataCRC32>2824656713</LeadDataCRC32>
         <WaveFormData>
+//4//X/9P/1//X/9v/3//T/8//x//D/7//v/+//8P/y//L/8v/y//D/8P/w//D/8v/x
//D/8P/u/+z/6//t//H/+v///wMACQAQABwAKQAzAC8AHQAEAOf/0P/E/7P/lv9v/0f/
JP8I//j+9v76/v/+J/9r/57/qv+w/77/0P/i/+r/8P/1//b/9f/3//j/+P/6//r/+v/8
//3//f/9//3//P/8//z//f////////8AAP7//v/+//7//v8AAAEAAQD//wAAAAAAAP7/
/v/+//7/AAABAAEAAwACAAEAAAD/////AAABAAQAAwADAAQABAADAAMAAwAEAAcABwAH
AAgABgAHAAcABwAKAAsACwANAA4ADwAPAA8ADwAPABAAEQATABUAFgAXABcAFwAXABYA
GQAaABsAHAAdAB4AHwAgACMAJAAkACQAJQAlACcAKAAoACcAJgAlACcAJwAnACcAJwAn
ACYAJQAkACMAIwAjACEAIQAiACIAHgAdABwAGQAZABYAFAASAA4ADAAKAAcABgAFAAMA
AQD//////v/9//v/+f/5//j/+P/5//r/+v/3//f/+P/4//b/9f/1//b/9v/2//b/9//3
//b/9v/1//f/9//3//j/+P/4//j/+P/1//X/9f/1//f/+f/5//n/+f/5//n/+P/4//n/
+f/5//r/+v/6//r/+P/4//j/+P/6//v/+//7//n/+f/5//n/+//8//z//P/8//z//P/8
//r/+//7//v//P/9//7////+//3//P/7//3//f/9//z//P/8//z//P/6//r/+v/4//z/
/P/7//v/+//6//r/+v/6//r//P/8//z//f/9//3//P/9/////////////////////v/9
//z//P/8//z//P/7//r/+P/6//r/+v/5//f/9v/1//L/8P/w//D/7v/u/+//8f/0//X/
9f/2//X/9//5//r//P/8//r/+f/2//P/8v/y//H/8f/x//H/8f/w//D/7//v/+//8P/w
//L/8v/y//L/8P/w//D/8P/v/+7/7v/u//D/8f/v/+3/8P/3//v///8KABgAJwAzADUA
IwAIAOn/yP+2/6f/jv9p/0P/Hv8C//D+7P7y/vP+Cf9H/4r/qP+s/7T/yP/a/+T/6v/x
//j/+//9//7//v/9//z/+//8////////////AAAAAAAAAQD///////8AAAIAAgACAAIA
AAACAAMAAwADAAQABAAEAAYABgAGAAYABAAFAAUABwAHAAcABwAHAAYABgAGAAgACQAJ
AAoACgAJAAkACQAKAAkACQAJAAoACwANAA4ADwANAA0ADAANABAAEQARABEAEwATABQA
FQATABUAFgAXABgAGQAaABoAGQAaABsAHAAfACAAIQAiACMAJAAkACQAJQAlACcAKAAp
ACkAKQApACcAJwAnACcAKQApACgAJwAmACUAJQAlACEAIQAiACIAIQAhACEAHwAbABgA
FgAUABIAEAAOAAsACAAHAAUAAwD//////v/9//3/+//7//r/+P/3//b/9P/0//X/9//4
//T/8//z//T/9P/0//T/9f/1//T/9P/z//P/8//z//T/9P/0//T/9P/1//X/9f/1//P/
9f/1//X/9//3//f/9v/0//X/9f/1//b/9v/2//b/9v/2//b/9v/0//X/9f/1//f/9//3
//f/9//4//j/+P/4//j/+P/4//j/+f/5//n/+f/5//n/+f/7//v/+//7//r/+f/4//b/
+P/4//j/+P/2//b/9v/0//T/9P/z//P/9//0//T/9P/0//T/9P/0//T/9f/2//f/9//5
//n/+f/5//n/+f/5//n/+P/5//j/+P/4//f/9v/0//L/8//2//f/+P/0//H/7//t/+z/
6v/q/+r/6v/q/+v/7f/s/+3/7f/u//H/8//1//b/9P/0//L/8f/w/+3/7P/s/+v/6//r
/+v/6f/o/+j/5//o/+n/6//s/+v/6v/p/+j/6P/o/+j/6P/p/+j/6P/o/+j/5//n/+n/
7P/x//f/+f8AAAoAFQAhAC0AKQASAPH/0P+2/6P/jP9r/0P/IP8C/+z+4P7k/un+7/4X
/17/lP+k/6z/vP/O/9z/5v/r/+7/8P/z//X/9v/4//j/+P/6//n/+f/5//n//P/8//z/
/f/9//3//f/+//z//P/8//z/+//+/wAAAQD//wAAAAAAAAIAAgACAAIAAAABAAEAAwAD
AAMAAwADAAQABAAEAAYABQAFAAYABgAHAAcABwAIAAkACQAJAAoACAAJAAkACQAMAA0A
DQAPAA4ADwAPAA8AEQARABIAEwATABUAFgAXABYAFwAYABgAGwAcAB0AHgAeAB4AHgAe
ACEAIgAiACIAIwAjACUAJgAnACcAJwAnACkAKQApACkAKAAnACUAIwAjACMAJAAlACEA
IQAiACIAIAAfAB4AGwAbABgAFgAUABEADgALAAcABgAFAAMAAQD//////v/9//n/9//3
//b/9//3//f/9v/0//P/8//y//H/8f/y//T/8v/y//L/8//z//L/8v/x//P/8//z//T/
8//y//H/8P/x//H/8f/x//H/8//z//P/8f/x//H/8P/y//P/8//z//T/9P/0//T/9P/0
//T/9P/0//X/9f/1//P/8//z//P/9f/2//b/9v/2//b/9v/2//b/9//3//f/9//3//f/
9//1//X/9f/1//b/9//4//j/9//2//X/9P/2//b/9v/0//T/9P/z//P/8//z//L/9P/0
//T/9P/0//T/9P/1//b/9//3//n/+//7//v/+//6//n/+P/2//b/9v/3//j/9v/2//X/
9P/y//T/9P/0//T/8f/v/+3/6v/o/+j/6P/q/+r/6//t/+z/7f/t/+7/7//x//P/9P/2
//b/9P/z/+7/6//q/+r/6f/p/+n/6f/n/+b/5v/l/+f/5//o/+j/6P/o/+j/6P/o/+j/
6P/o/+f/5v/m/+b/5P/l/+X/5//s//P/9//7/wIACgAXACUAKwAhAAQA5//K/7j/q/+Y
/3X/Tf8o/wb/8P7q/uz+5/79/j3/fv+c/6T/rP++/9D/2v/k/+3/9P/0//X/9f/0//b/
9v/2//j/+f/5//n/+f/4//j/+P/5//v/+//7//z/+v/6//r/+v/6//z//f/9////AAAA
AAAA///+//3//P/+//////8BAP///////////v/+//7/AAADAAMABAAEAAEAAQABAAIA
AwADAAMABAAEAAUABQAFAAYABwAHAAkACgALAAsACwALAAsADAANAA8AEQASABMAEgAT
ABQAFAATABQAFQAWABgAGgAcAB4AHQAeAB4AHgAhACEAIwAkACMAIwAjACMAIwAjACMA
IwAjACMAIgAhAB4AHQAdAB0AHQAdAB4AHgAcABsAGgAXABUAEgAQAA4ADAAKAAgABQAA
AP///f/7//v/+//6//n/9//1//X/9P/x//H/8f/w//H/8f/y//L/7v/t/+3/7v/u/+7/
7v/v/+//7v/u/+3/7//v/+//8P/w//D/8P/w/+3/7f/t/+3/7//x//H/8f/v/+//7//u
/+7/7//v/+//8v/y//L/8v/x//D/7//u/+//8f/y//P/8f/x//H/8f/x//L/8v/y//T/
9P/0//T/8v/z//P/8//1//X/9f/1//P/8//z//P/8//z//P/8v/y//L/8v/y//L/8v/y
//D/+P/0//P/8//y//D/8P/w//D/8v/y//L/8//0//X/9f/3//X/9f/1//X/9//3//f/
9v/z//L/8v/y//L/8v/x//D/8v/0//T/9P/x/+3/6v/n/+f/5v/n/+j/5v/m/+f/6f/s
/+3/7f/u//H/8//1//b/9f/0//H/7//u/+v/6v/q/+f/5//n/+f/6f/o/+j/5//n/+f/
6P/o/+b/5v/m/+b/6P/o/+j/6P/l/+T/5P/k/+D/4//l/+v/8v/3//f/+/8EABIAHwAr
ACsAFwD8/+X/zv/C/7X/mv91/0//LP8O/wD/+v70/vf+Jf9p/5r/qv+w/7z/zP/Y/+L/
6v/t/+7/8f/z//T/9P/0//T/9P/2//X/9f/1//X/+P/4//j/+f/3//f/9//4//j/+P/4
//j/+P/6//v/+//5//r/+v/6//z//P/8//z/+//7//r/+//7//v/+//7//v//P/9/wAA
AAD//////v////////8AAAEAAQABAAIAAgADAAMAAwAEAAUABQAHAAYABwAHAAcACQAJ
AAoACwALAA0ADgAPABIAEwAUABQAEwAUABUAFgAXABgAGQAaABwAHgAfACAAIAAfACAA
IAAiACMAJAAlACUAJQAlACUAIwAjACIAIQAhACEAIgAjAB8AHwAgACAAIAAfAB4AGwAZ
ABYAFAASAA4ADAAKAAcABQAFAAQAAwAAAP///f/7//v/+f/5//j/9//3//f/9v/z//P/
9P/0//X/9f/2//j/9f/0//P/8//z//L/8v/x//P/8//z//T/8v/y//L/8v/y//P/9P/1
//P/9f/1//X/9//3//f/9v/2//f/9//3//b/9v/2//b/+P/4//j/+P/2//f/9//3//n/
+f/5//n/9//4//j/+P/4//j/+P/4//r/+//7//v/+f/5//n/+f/5//n/+f/5//n/+f/5
//j/+P/4//j/+P/4//j/+P/2//j/9v/1//X/9v/4//j/+P/4//j/+P/4//n/+P/5//n/
+//8//3//v////z/+//6//j/+f/4//j/+P/4//j/9//2//b/+P/4//j/9v/z//H/7//u
/+z/7P/s/+7/7v/v//H/8v/z//P/9P/1//f/+f/6//r/+v/4//f/8v/v/+7/7v/v/+//
7//v/+3/7P/s/+v/6//r/+z/7P/u/+7/7v/u/+z/7P/s/+z/7f/s/+z/7P/s/+v/6//t
//T/+f/9/wUAEAAeACsAMwAtABUA+P/b/8T/uP+l/4T/Xf83/xb//v7y/vT+9v4D/zf/
ff+i/6r/sv/C/9T/4P/q//L/9f/4//f/+f/6//r/+v/6//r//P/9//3//f/9//7//v/+
////////////AAAAAAAAAAAAAP7/AAABAAEAAwAEAAQABAACAAIAAgACAAQABQAFAAcA
BQAFAAUABQACAAIAAgAEAAcABwAIAAgABQAFAAUABgAIAAkACgAMAAwADQANAA0ADQAN
AAwADQAQABEAEQARABEAEQASABMAEwAVABYAFwAYABkAGgAaABsAHAAdAB4AIQAiACMA
JAAjACQAJAAkACUAJQAnACgAKQApACkAKQApACkAKQApACkAKQAoACcAJgAlACUAJQAj
ACMAJAAkACAAHwAeABsAGQAWABQAEgASABAADgALAAcABQACAP///v/////////9//v/
+//6//f/9//3//b/9//3//j/+P/0//P/8//0//b/9v/2//f/9//2//b/9f/1//X/9f/2
//b/9v/2//b/8//z//P/8//1//f/9//3//X/9f/1//T/9v/3//f/9//4//j/+P/4//j/
+P/4//j/+v/7//v/+//7//v/+//7//n/+v/6//r//P/8//z//P/6//v/+//7//3//f/9
//3/+//7//v/+//9//3//f/8//z//P/8//z/+v/6//r/+P/6//r/+f/5//v/+f/6//j/
+P/4//j/+v/6//r/+//6//v/+//9//7///8AAAEA/////////v/7//r/+v/6//v//P/8
//z/+v/8//z//P/6//f/9f/z//T/8v/y//L/8v/y//P/9f/2//f/9//4//v//f///wAA
/v/+//z/+//6//f/9v/2//T/8//y//H/8//y//L/8f/x//H/8v/y//L/8v/y//L/9P/0
//T/9P/y//D/7//u//D/7//x//P/9v/7//3/AwAQABwAKQA3ADkAJQAEAOH/xP+w/6H/
hP9d/zX/GP/+/vD+7v7y/vX+Gf9f/5j/rv+0/8D/0v/i/+z/8v/3//z//v8BAAMABAAD
AAIAAQACAAMAAwADAAMABQAGAAcACQAIAAcABgAGAAcACAAJAAoABgAIAAkACQAJAAoA
CgAKAAoACgAKAAoACAAJAAkACwANAA0ADQANAA4ADgAOABAADwAPABAAEAAQABEAEgAU
ABQAEwASABIAFAAVABUAFQAUABUAFQAXABgAGQAZABkAGwAbABwAHQAbAB0AHgAfACIA
IwAkACQAJAAkACQAJAAnACgAKQAqACsALAAsACwALQAtAC8AMAAxADEAMQAxADEAMQAx
ADEAMQAxADAALwAwAC8ALwAvAC0ALQAuAC4ALAArACoAJwAlACIAIAAeABwAGgAYABUA
EgARAA8ADQAJAAkACAAHAAcABQAFAAQAAwADAAMAAgABAAEAAgACAAAA/////wAA///+
//3//f/9//z//P/7//v/+//7//z/+v/6//r/+v/7//v/+//7//j/+f/4//f/+P/5//r/
+v/4//n/+f/5//r/+v/6//r/+v/6//r/+v/4//n/+f/5//v/+//7//v/+//8//z//P/8
//z//P/8//z//f/9//3/+//7//v/+//9//3//f/9//v/+//7//r/+v/6//r/+v/6//r/
+v/4//j/+P/5//j/+v/6//r/+v/4//j/+P/5//j/+f/5//v//P/9//7////9//3//f/8
//3//P/8//z//P/8//v/+v/4//r/+v/6//r/9//1//P/8f/u/+3/7P/u/+7/7//x//D/
8f/x//L/8f/z//X/9v/3//j/9//3//L/7//u/+7/7f/t/+3/7f/r/+r/6v/p/+n/6f/q
/+r/7P/s/+z/7P/r/+r/6f/o/+j/6P/p/+r/5v/n/+n/5//q/+//9f/5//7/CAATAB8A
JwAnABYA+f/W/7b/o/+S/3P/Sf8e//7+6P7c/uD+5f7p/g3/VP+Q/6L/pP+y/8b/1v/i
/+v/8P/x//P/9P/0//b/9v/2//j/+//7//v/+//5//j/9//3//r/+//8//7//P/8//z/
/P/8//7//////wEAAgACAAIAAAAAAAAAAAACAAMAAwAFAAMAAwADAAMABAAEAAQABgAJ
AAkACgAKAAcABwAHAAgACwALAAsADAAKAAsACwALAAoACwALAA0ADgAPAA8ADwAPAA8A
EAARABMAFQAWABcAFgAXABgAGAAZABoAGwAcAB0AHgAfACAAHwAgACAAIAAjACMAJQAm
ACUAJQAlACUAJQAlACUAJQAmACcAJwAnACQAIwAjACMAIwAjACQAJAAiACEAIAAdAB0A
GgAYABYAFAASABAADQAIAAcABQADAP/////+//3/+//5//n/+P/3//f/9//2//f/9//4
//j/9f/z//L/8v/0//T/9P/1//X/9P/0//P/8f/x//H/8v/0//T/9P/0//H/8f/x//H/
8//1//X/9f/1//X/9f/0//T/9f/1//X/+P/4//j/+P/2//b/9v/2//j/+f/5//n/9//3
//f/9//5//r/+v/6//r/+v/6//r/+P/5//n/+f/7//v/+//7//v/+//7//v/+f/5//n/
+P/6//r/+v/6//r/+v/6//j/+P/6//v/+f/4//j/+P/4//j/+v/6//r/+//8//3//f//
//3//f/9//3//////////v/7//r/+v/6//z//P/7//r/+v/8//z//P/4//X/8//x//L/
8P/w//D/8P/w//H/8//0//X/9f/2//n/+//9//7//f/8//n/9//1//P/8//0//D/7//u
/+3/7//u/+7/7f/v/+//8P/w/+7/7v/u/+7/8P/w//D/8P/t/+z/7P/s/+z/7//v//P/
+v/9//3/AwAMABYAJQAxADEAHQACAOf/zv++/63/lP9z/03/KP8M//r++P70/vv+J/9r
/5z/rP+y/8D/0v/g/+j/7v/1//T/9//5//r/+v/8//z//P/+//3//f/9//3///8AAAEA
AwACAAEAAAAAAAAAAAAAAAAAAAACAAMAAwABAAIAAgACAAIAAgACAAIAAgADAAMABQAF
AAUABQAFAAIAAgACAAQABQAFAAYABgAGAAcACAAKAAoACQAIAAgACgALAAsACwAMAA0A
DQAPAA4ADwAPAA8AEgATABUAFwAWABcAFwAXABgAGQAaABoAHQAeAB8AIAAfACAAIQAi
ACMAJAAkACQAIwAjACUAJgAoACkAKgArACsAKwArACsAKAAnACUAIwAkACMAIwAjACEA
IQAiACIAIAAfAB4AGwAbABgAFgAUABEADgALAAcABgAFAAMAAQD//////v/9//3/+//7
//r/+f/5//n/+P/2//X/9f/0//X/9f/2//j/9//2//X/9f/3//b/9v/1//X/9f/1//b/
9P/0//T/9P/1//X/9f/1//P/9f/1//X/9f/1//X/9P/2//f/9//3//b/9v/2//b/+P/4
//j/+P/3//f/9v/1//X/9f/1//X/9//4//j/+P/4//j/+P/4//r/+//7//v/+v/5//j/
9//4//n/+v/7//v/+//7//r/+v/6//r/+v/8//z//P/6//z/+v/5//j/+v/6//r/+v/8
//z//P/9//z//f/9///////////////////////+//v/+v/6//r//P/8//v/+v/6//z/
/P/8//j/9f/z//H/7v/s/+z/7P/u/+7/7//x//T/9f/1//b/9//5//v//P/6//r/+P/3
//T/8f/w//D/7//v/+//7//x//D/8P/v/+3/7f/u/+7/8P/w//D/8P/u/+7/7v/u/+3/
7P/s/+z/7v/t/+3/7//0//v///8HABIAIAAtADUAMQAZAPz/5f/S/8j/uf+e/3f/T/8q
/w7//v76/vb+A/85/3//pv+w/7b/wv/Q/9z/5v/s//H/8v/x//P/9P/0//T/9P/0//b/
9//3//f/9//2//b/9v/3//f/9//3//j/+P/4//j/+P/0//b/9//3//f/+P/4//j/+P/4
//j/+P/4//n/+f/7//v/+//7//v/+v/6//r//P//////AAAAAAEAAQABAAIAAwADAAMA
BAAGAAcABwAHAAYABwAHAAkACgALAAsACwANAA0ADgAPAA8AEQASABMAFgAXABgAGAAY
ABgAGAAYABoAHAAeACAAHwAgACAAIAAhACEAIwAkACUAJQAlACUAJQAlACUAJQAlACUA
JAAjACQAIwAjACMAIQAhACIAIgAgAB8AHgAbABkAFgAUABIAEQAQAA8ADQAKAAkABwAF
AAMAAwACAAEAAQD//////v/7//v/+//6//z//f///wAA/f/7//r/+v/8//z//P/9////
/v/+//3/+//7//v//P/+//7//v/+/////////////f////////8BAAEAAQAAAAAAAQAB
AAEAAgACAAIAAgAAAAAAAAAAAAIAAwADAAMAAwADAAMAAwABAAIAAgACAAQABAAEAAQA
BAAFAAUABQAFAAUABQAFAAcABwAHAAcABQAFAAUABAAGAAYABgAGAAQABAAEAAIABAAE
AAMAAwAFAAQAAgACAAIAAgAEAAQABAAFAAYABwAHAAkABwAHAAcABwAHAAcABwAGAAcA
BgAGAAYABgAGAAUABAAEAAYABgAGAAQAAQD///3//P/6//r/+v/6//r/+//9//7/////
/wAAAwAFAAcACAAHAAYAAwABAAAA/f/8//z/+f/5//n/+f/5//j/+P/3//j/+f/7//z/
+//6//n/+P/6//r/+v/6//f/9v/2//b/9v/3//n/+f/+/wUABwANABgAJAAxADsANwAh
AAYA6f/O/77/rf+K/2P/Pf8g/wj//P78/v7+A/8r/3H/pv+0/7r/yP/a/+r/8v/4//3/
AAABAAMABAAEAAQABAAEAAYABQAFAAUABQAGAAYABgAHAAkACQAJAAoACAAIAAgACAAH
AAoADAANAAwADAALAAoADAAMAAwADAAMAA0ADQAPAA0ADQANAA0ADgAOAA4AEAAPAA8A
EAAQABEAEQARABIAEwATABMAFAASABMAEwATABYAFwAXABkAGQAZABgAFwAYABkAGwAd
AB0AHwAgACEAIgAjACQAJAAlACYAJwAoACgAKAAoACgAKgAsAC0ALgAtAC0ALwAwADEA
MQAxADEAMQAxADEAMQAwAC8ALQArACsAKwAsAC0AKQApACoAKgAmACUAJAAhACEAHgAc
ABoAFgAUABIADwANAA0ADAALAAgABwAFAAMAAwABAAEAAAD////////+//v/+//8//z/
/P/7//v//P/7//r/+f/5//v/+v/6//n/+//7//v//P/6//r/+v/6//v/+//7//v/+f/7
//v/+//7//v/+//6//v//f/+///////+//3//P/+//7//v/+//z//f/9//3/////////
//8BAAIAAgACAAEAAAD///7/AAABAAEAAQABAAEAAQABAAEAAQABAAEAAwADAAMAAgAA
AAAAAAAAAAIAAgACAAAAAQAAAP7//f/9//3//v/+//7//v/+//z//P/8//3/AAABAAEA
AwADAAMAAwADAAEAAQABAAAAAQAAAAAAAAD+//7//f/8//7/AAAAAAAA/v/7//n/9//0
//L/8v/y//T/9P/1//f/9//3//b/9v/5//v//f/+//7//v/8//v/9v/z//L/8v/y//P/
9P/1//T/8v/x/+//8f/x//L/8v/y//L/8v/y//D/8P/w//D/8P/w//H/8v/y//H/7f/t
//T/+//9/wEABgAQABsAJwAzADEAHgABAOD/xP+z/6D/gf9Z/zL/FP/8/u7+8P7z/vf+
Gf9e/5j/rP+w/77/0v/i/+z/8//6//v//f/+//7/AAAAAAAAAgAFAAUABQAFAAQABAAE
AAUABQAFAAUABgAGAAYABgAGAAQABgAHAAcABQAGAAYABgAGAAYABgAGAAgACQAJAAsA
CQAJAAkACQAKAAoACgAMAA0ADQAOAA4ADQANAA0ADgARABEAEQASABAAEQARABEAEgAT
ABMAFQAWABcAFwAXABcAFwAYABkAGQAbABwAHQAeAB8AIAAgACEAIgAjACQAJQAmACcA
KAApACoAKgAqAC0ALQAvADAAMAAvAC4ALQAvAC8ALwAvAC8ALwAuAC0ALAArACsAKwAp
ACkAKgAqACgAJwAmACMAIwAgAB4AHAAaABgAFgATAA4ADQALAAkACQAJAAgABwADAAEA
AQAAAP////////7//f/9//7//v/6//n/+f/6//z//P/8//3/+//6//r/+f/7//v/+//8
//z//P/8//z/+f/5//n/+f/7//3//f/9//v/+//7//r/+v/7//v/+//8//z//P/8//r/
+v/6//r/+//9//7/////////////////AAAAAAAAAgACAAIAAgABAAEAAAD//wAAAQAC
AAMAAQABAAEAAQABAAEAAQAAAAIAAgACAAIAAgACAAIAAAAAAAAA/////wEA///+//7/
/v/+//7/AAAAAAAAAQAAAAEAAQADAAUABQAFAAUABQAFAAUABAADAAIAAgACAAIAAgAB
AAAA/v8AAAAAAAAAAP3/+//5//b/9P/0//T/9v/2//f/+f/4//n/+f/6//n/+//9//7/
AAAAAP7//f/6//f/9v/2//P/8//z//P/9f/0//T/8//x//H/8v/y//T/9P/0//T/9P/0
//T/9P/x//D/8P/w//T/8//z//P/9v/5////AwAKABQAIQAxADsAMwAYAPf/1v+6/6n/
lv91/03/Kv8M//T+6P7q/u/++f4r/3b/qP+y/7T/xP/Y/+T/7v/5//z///8BAAIAAgAC
AAIAAgAEAAcABwAHAAcABgAGAAYABwAHAAcABwAIAAkACgALAAwACQAKAAoACQAJAAoA
CgAKAAwADAAMAAwADAANAA0ADwAPAA8ADwAPAA4ADgAOABAADwAPABAAEAARABEAEQAS
ABEAEQARABIAFAAVABUAFQAWABcAFwAZABoAGwAbABsAGwAbABwAHQAdAB8AIAAhACIA
IwAkACQAIwAkACUAJgAnACgAKQAqACsALAAsACwALQAtAC8AMAAxADEAMQAxADEAMQAx
ADEAMwAzADIAMQAwAC8ALwAvAC0ALQAuAC4ALAArACoAJwAjACAAHgAcABwAGgAYABUA
EgARAA8ADQAJAAkACAAHAAcABQAFAAQAAQABAAEAAAABAAEAAgACAAAA/////wAA/v/+
//7///8BAAAAAAD///3//f/9//7//v/+//7//v/9//3//f/9//3/////////AQABAAEA
AAD+/////////wIAAgACAAIAAgACAAIAAgAAAAEAAQABAAIAAwAEAAUABAAEAAMAAgAE
AAQABAAEAAQABQAFAAUABQAFAAUABQAHAAcABwAHAAYABQAEAAIABAAEAAQABAACAAIA
AgAAAAAAAAACAAIAAgACAAIAAgACAAIAAwAEAAUABQAHAAcABwAHAAcABQAFAAUABAAE
AAQABQAGAAQABAADAAIAAgAEAAQABAACAP///f/7//j/9v/2//b/9//4//r//f/8//3/
/f/+////AQADAAQABgAGAAQAAwD+//v/+v/6//n/+f/5//n/9//2//b/9f/3//f/+P/4
//j/+P/4//j/9//2//X/9P/0//T/9f/2//b/9f/z//X/+P///wUACQAQABoAJwAzADkA
LwAUAPX/2P/I/7v/pP9//1f/Mv8S/wD/+v74/vf+Ff9X/5j/sv+2/77/0P/i/+7/9v//
/wIAAQADAAQABAAEAAQABAAGAAkACQAJAAkACAAIAAgACQALAAsACwAMAAwADAAMAAwA
CQAKAAoACQAKAAwADQAOAA4ADgAOAA4ADAANAA0ADwAPAA8ADwAPAA4ADgAOABAAEQAR
ABIAEgAPAA8ADwAQABIAEwAUABYAFgAXABcAFwAYABkAGQAbABwAHQAdAB0AHQAdAB4A
HwAfACEAIgAjACIAIwAkACQAJwAoACkAKgApACoAKwAsAC8AMAAwADAAMQAxADMANAA1
ADUANQA1ADUANQA1ADUANwA3ADYANQAyADEAMQAxAC8ALwAwADAALgAtACwAKQAlACIA
IAAeAB4AHAAaABcAEgARAA8ADQALAAsACgAJAAcABQAFAAQAAwADAAMAAgABAAEAAgAC
AP7//f/9//7/AAAAAAAAAQABAAAAAAD//////////wAAAAAAAAAAAAD//////////wEA
AwADAA==
         </WaveFormData>
      </LeadData>
      <LeadData>
         <LeadByteCountTotal>10000</LeadByteCountTotal>
         <LeadTimeOffset>0</LeadTimeOffset>
         <LeadSampleCountTotal>5000</LeadSampleCountTotal>
         <LeadAmplitudeUnitsPerBit>4.88</LeadAmplitudeUnitsPerBit>
         <LeadAmplitudeUnits>��V</LeadAmplitudeUnits>
         <LeadHighLimit>2147483647</LeadHighLimit>
         <LeadLowLimit>268435456</LeadLowLimit>
         <LeadID>V3</LeadID>
         <LeadOffsetFirstSample>0</LeadOffsetFirstSample>
         <FirstSampleBaseline>0</FirstSampleBaseline>
         <LeadSampleSize>2</LeadSampleSize>
         <LeadOff>FALSE</LeadOff>
         <BaselineSway>FALSE</BaselineSway>
         <ExcessiveACNoise>FALSE</ExcessiveACNoise>
         <MuscleNoise>FALSE</MuscleNoise>
         <LeadDataCRC32>2572066875</LeadDataCRC32>
         <WaveFormData>
2v/V/9L/0P/U/9X/1//Z/9j/1v/S/8//0f/R/9H/0f/V/9b/1v/W/9P/0v/S/9D/0//V
/9b/1//W/9P/0f/U/9//7P/5/wUAEAAbACQALAA1ADkAOQA3ADQANgA/AEAAMgAhAAoA
7//Y/8T/qv9//1b/WP9//5r/l/+W/6H/sv/D/83/0//X/9X/1P/T/9L/0f/U/9b/1//Y
/9f/2P/Y/9j/1v/V/9b/1//X/9n/3f/g/97/2//Z/9X/1//b/93/3//e/+D/3//c/9n/
1v/Y/9j/3P/d/+D/4//h/9//2v/X/9n/3P/e/+H/3//f/97/3f/b/9r/2v/c/+D/4f/j
/+T/4f/g/97/3f/e/+D/4//k/+T/5f/l/+X/4//j/+X/5v/o/+v/7v/w/+//7v/t/+3/
7//z//b/+P/6//r/+//7//3//f/+////AQAEAAUACAAGAAUABAACAAUABwAIAAoACwAK
AAgABgAEAAQABAAEAAcACAALAA0ACwAIAAYAAQD//wAAAQACAP///P/5//P/8f/u/+v/
6//t/+7/7f/u/+v/5v/l/+T/5//o/+r/6//o/+j/6P/o/+b/5P/k/+X/5//p/+z/7//s
/+v/6v/p/+z/7f/u/+7/7P/u/+7/7f/q/+n/6f/p/+z/7v/w//H/7v/t/+v/6v/t/+//
8P/x/+//7//w//D/7//u/+3/7f/v//D/8v/z//H/7//t/+v/7f/v//H/8//z//P/8v/w
/+7/7v/v/+//8f/z//X/+P/0//L/8P/t/+//8f/z//X/8//z//P/8//y//H/7//u//D/
8//1//f/8//u//D/8P/w//D/8v/0//b/+P/1//T/9P/1//f/+f/6//v//P/8//v/+f/4
//j/9//3//r/+//7//z/+v/4//f/9f/2//b/9//3//P/8v/y//H/8P/x//H/8P/0//X/
9v/4//X/9v/3//f/+P/5//n/+P/1//L/8P/w/+7/7f/s/+z/7v/u/+//8f/u/+3/7P/t
/+//8P/x//H/8P/w/+7/7v/u/+3/7P/s//H/9f/2//X//P8FAA0AFgAnADYAQgBLAFEA
TwBHADwANAA5AEIAPgAxACIADQD2/+D/yv+n/3j/YP9//6z/uf+0/7X/wv/N/9f/3f/j
/+v/7v/v//D/8f/v/+7/7P/q/+z/7v/v//D/8f/x//P/9f/y//H/8v/y//X/9f/2//X/
8v/z//L/8f/y//b/9//2//b/9P/3//j/9v/1//b/9//6//v/+f/5//b/9v/1//X/+P/5
//n/+f/5//j/+P/6//j/9//3//b/+P/6//v//f/7//r/+v/4//z//f/9//3//////wEA
AgABAAEAAQAAAAUABgAHAAkABgAHAAcABgAMAA4AEQATABMAEwAUABUAFQAWABUAFgAZ
ABsAHQAeABsAGwAaABoAHQAeAB4AHgAeAB4AHgAeABsAGgAbABsAHQAeACAAHwAaABgA
FgAUABMAEgARAA0ACwAIAAUABQADAAIA///+/wEA/v///wAA/v/8//v/+f/7//z//f/+
//7//P/8//3/+v/5//n/+f/6//v//P/9//z/+//6//j/+f/8//3//f/8//v/+//7//r/
+v/6//n/+//9//7/AAD9//3//P/7//z//f///wAA///+//3//f/9//z//P/7//7///8A
AAEA/v/9//z/+//+///////+//7//v///////v/9//z//P///wAAAQABAP///f/7//n/
+v/7//z//f/9//3//P/8//n/+f/4//f//f/+//3//P/7//r/+P/4//j/+P/6//z///8D
AAIAAQD///3///8AAAAA//8BAAIAAgADAAEA///8//r//v8AAAMABQACAP7/+//3//b/
9v/3//f/9//5//r/+v/6//n/+P/4//v//v8BAAMAAQD///z/+P/2//T/8//0//P/8//z
//T/8//w/+7/7f/v//H/8//3//b/9P/y/+//8f/y//H/8v/z//P/8//0/+//7//w//f/
AAANABcAHgAlADAAOABBAEkAUQBRAEgAPgA9AEAAPAAvACAADwD+/+7/3P/D/5j/av9p
/5L/sf+2/7n/xP/T/+H/6f/r/+v/7//v/+//7//y//T/9f/2//X/9P/y//D/8v/z//b/
+f/3//f/+f/6//n/9//2//P/9//7//3////7//z/+v/2//f/9v/6//z/+//7//3////+
//3/+f/3//n//P/+/wEAAAD///3/+//8//z//f8AAP////8AAAAA///+//z/+//9/wAA
BAAGAAQAAwABAP//AAABAAQABgAIAAkACgAKAAkACAAHAAcACwAPABIAFAATABIAEgAR
ABQAFQAXABkAGgAcABwAHgAdAB0AHQAcAB4AIQAjACYAJgAkACEAHgAfACAAIQAiACIA
IgAkACUAJAAiACEAHQAbABwAHQAeABkAFgATAA0ADAAKAAgACQAGAAYABAAEAAMA/v/9
//z///8AAAIAAwD+//z/+v/4//j/+P/6//3//f/9//7////+//3//P/7//3///8BAAIA
/v/+//z/+f/6//v//f//////AAABAAEA/v/9//v/+v/9////AAABAP7//f/9//z//P/8
//z//f/+//7///////7//f/8//v//v///wAAAQAAAP///f/6//v//P/+////////////
AAD9//z/+//5//3///8BAAMA///9//v/+f/8//3//f/+//7/////////+//6//r//f/+
////AAD+//7//v/+/wAAAAABAAMABgAHAAcABwAGAAQAAQD9////AgAEAAcABgAFAAMA
AgAAAAAAAQABAAMAAgACAAEA/P/6//n/9//6//3///8AAP7//f/8//z//P/+/wAAAQAC
AAMAAwACAPr/9v/z//L/9P/1//b/+P/3//T/8v/x//H/8f/x//P/9f/2//f/9//1//T/
8f/w//T/9f/2//j/9//1//b/+f8CAA0AGQAmADEAOgBEAE0AUQBPAEkARABCAEcAUABQ
AEMAMAAXAPz/5v/Q/63/fv9s/4n/sP+7/7b/t//C/9P/4f/r//P/9//2//X/9P/z//H/
8v/y//L/9P/2//f/+P/0//P/9P/1//b/9//6//z/+v/5//n/9//1//f/9//3//r//v//
//7/+//2//b/9P/2//f/+v/9//v/+//4//f/9f/2//b/9//7//3//v////v/+P/2//b/
+v/7//3//v/8//z/+//7//n/+v/8//z///8BAAIAAwABAP/////+/wAAAwAGAAgACAAI
AAgACQAHAAkACgAKAA4AEAATABUAEwARABAADwATABYAFwAaABkAGQAZABgAFgAXABcA
GAAbABwAHAAcABkAGAAXABYAGQAaAB0AHwAeABwAGwAXABMAEgARABAAEQAQAA8ACwAI
AAQAAAD//wEAAgABAAIAAAD8//z//P/6//r/+//7//3//v///wAA+//4//f/9//4//n/
+//9//v/+//7//v/+f/5//n/+P/5//z//f/9//v/+f/4//f/+P/6//z//f/8//v/+f/4
//b/9//3//f/+P/5//v//P/5//b/8//x//T/9v/5//v/+v/5//j/9//1//X/9f/1//f/
+f/6//r/9//2//b/9f/3//n/+//+//3//P/7//n/+P/3//b/9f/4//n/+v/7//j/9//1
//T//P/7//3////+//v/+v/5//j/+v/6//r/+v/7//z//v8BAAAA///9//v///8AAAAA
///8//z/+//7//3//f/8//z//f/+/wAAAQD8//j/9f/x//P/9P/2//f/9f/1//T/8v/0
//X/9v/4//n//P///wEA///9//r/9v/z//L/8v/0//D/7//u/+7/7//u/+7/7//w//H/
8v/1//T/8v/w/+3/7v/w//D/8v/w/+//7v/u/+n/7f/4/wMADgAXAB0AJAAtADgAQgBP
AFcAVwBTAFAAUABVAFYASgA9ACwAFQAAAOr/xv+R/2b/bP+V/7L/tf+2/8P/0v/d/+P/
6f/r/+n/7P/t/+7/7//x//L/8v/y//H/8P/u/+z/7v/v//L/9f/w/+//8P/w//L/8f/x
/+//8v/1//b/9//z//T/8v/u//H/8P/0//b/8//x//H/8f/y//P/8f/x//L/9P/1//f/
9P/z//H/7//x//L/9P/4//j/9//3//b/+P/4//f/9//4//r//f/+//7//f/7//n//P/9
/wAAAgABAAEAAQAAAAMABAAFAAcACQALAAwADAANAAwADAALAA0ADwASABUAEwAUABMA
FAAWABcAGAAYABkAGwAcAB4AHAAaABcAFAAYABoAHAAeABsAGgAbABsAHQAcABwAGQAW
ABYAFgAWABEADgALAAUABwAGAAUABwADAAIA///+//7/+v/6//r/+//8//7////7//r/
+f/4//r/+v/8/////f/7//r/+f/5//n/+f/5//v/+//7//r/9//4//f/9f/4//n/+//9
//z//P/8//v/+//7//r/+v/8//3//f/9//r/+f/5//j/+f/6//v//f/7//r/+v/5//v/
+//7//v//P/9//7////+//3/+//4//r//P///wEA/v/9//z//P/+//7//v/9//7///8A
AAEA/v/9//z/+//9////AAACAAIA/f/7//n/+v/9//7///8AAAAAAAAAAAAA/v/+////
AQAFAAcACAAJAAYABAABAP3/AAACAAMABQADAAMAAgACAAAAAAABAAEAAQAAAAAA///8
//r/+f/3//j/+//9//7/////////AAD+/wAAAgADAAQABQAFAAQA/P/4//X/9P/0//X/
9v/4//b/9P/z//P/8f/x//H/8//3//j/+f/5//b/9P/w/+7/8P/x//L/9P/3//f/+P//
/wgAEQAdACoAOQBGAFIAVwBbAFcATQBGAEoAVQBUAEgAOQAiAAcA7v/Y/7b/hf9o/3z/
qf+8/7f/uP/B/87/2//n/+//9f/3//j/9//2//X/9P/0//P/8v/2//j/+f/6//b/9f/2
//f/9v/3//r//P/8//v/+//5//j/+f/4//f/+P/8//3//P/6//b/9//2//n/+f/7//3/
/f/9//r/+f/4//j/9//3//n/+//8//3/+v/4//f/+P/7//v//P/8//7//v/9//3//P/8
//3//P///wEAAgADAAAA//8AAAAAAQADAAUABgAKAAoACgALAAoACwALAAoADwASABYA
GQAWABUAFQAVABgAGgAaABwAHwAfAB8AHgAdAB0AHAAcAB8AIAAgACAAHQAcABsAGgAb
ABwAHwAhAB8AHgAeABsAFQAUABMAEgASABIAEgAPAAoABgACAAEAAQACAAEAAgACAP7/
/v/+//3//P/8//v//f/+////AAD9//r/+f/5//r/+//9/////f/9//3//f/8//v/+v/4
//v//v///////f/7//r/+f/6//z//v/////////+//7/+//7//r/+f/8//3///8AAP7/
/P/6//n/+//8//7////9//3//f/9//v/+//7//v///8BAAIAAgD///7//v/9//7///8A
AAIAAgACAAIAAQD//////////wAAAQACAAMAAAD///3//P/9////AAABAAUAAgAAAP//
/v/9//z///8AAAEAAgAAAAAAAQADAAQABQAFAAUACQAKAAoACQAHAAYABAADAAUABwAI
AAoACQAIAAgABwAGAAQAAwABAAEAAgAEAAUAAwADAAIAAAAEAAUABgAIAAYACAAKAAsA
CQAJAAgABgAEAAIAAQACAP3/+//5//j/+v/6//v//f/7//v/+//9//z//P/8//v//f/+
//3//v/9//v/+f/4//v///8EAAsAEgAZAB0AKAA1AEIATgBbAGUAZQBZAEoARABJAEwA
RAA3ACgAFQACAO7/1P+n/3j/cP+Z/77/xf/G/8//2v/l/+3/8f/1//f/+//9////AQD+
//7//f/8//v//P/8//z///8BAAUACQAEAAEAAAD+/wIAAwAFAAUABAAFAAQAAwABAAQA
BAACAAQAAgAFAAYABQADAAMAAwAGAAcABQAFAAMABAAEAAUABQAFAAQAAwAFAAYACAAM
AAkABwAGAAQABwAIAAgACQAHAAgACgAKAAoACwALAAsADAANABAAEgAPAA8ADwAOABIA
FAAWABkAGAAZABkAGAAZABoAHAAdAB4AHwAhACMAIwAkACMAJAAoACkAKgAqACgAKQAp
ACoAKgAqACkAKAArACwALQAuACwAKgAqACkALAAsAC0AKwAlACQAIwAiACAAHgAcABcA
GAAWABQAFQASABAADAAKAA0ACgALAAwACwAKAAoACQAGAAYABgAGAAcABgAHAAkABQAD
AAIAAQACAAMABAAFAAMAAwADAAIAAAACAAIAAQACAAMABQAHAAQAAgAAAP3///8BAAIA
BAADAAMAAgABAP////8AAAAAAAAAAAAAAQAAAP7//f/7//7///8AAAEA///////////+
///////+////AAACAAMAAQD///3//P/+/wAAAgADAAIAAQAAAP///v/9//z/+//+////
//8AAPr/+f/5//r//f/+////AAD///7//f/8//z//P/9////AwAFAAYABwAGAAQAAQD9
////AgAEAAcABgAFAAMAAgAAAAAAAQABAAMAAgACAAEA/f/6//j/9f/3//v//v8AAP7/
/f/8//z/+//8//3//f///wEAAgACAPr/9v/z//L/8v/z//T/9v/0//L/8f/x//D/7//u
/+//8//0//X/9f/x//D/7f/s//D/8f/y//T/8//z//L/8f/2/wEADQAYACUAMgA6AEEA
RQBHAEcAQAA2ADUAPABAADcAIgANAPb/4v/U/7//mv9y/2v/kP+z/7T/r/+2/8X/1f/j
/+v/8//y//H/8P/v/+7/7v/t/+z/7//y//T/9v/x/+//7//v/+//8f/1//j/9//1//T/
8f/v//H/8f/x//T/+P/5//j/9v/y//P/8v/0//X/+P/7//r/+f/1//P/8//0//T/9f/5
//v//P/9//j/9v/1//b/+P/5//v//P/8//z/+//7//r/+v/7//r//f///wAAAQD+//3/
/v/+////AQADAAQABAAEAAQABQADAAUABgAGAAoADAAPABEADgANAA0ADQARABQAFQAY
ABgAFwAWABQAFAAVABUAFgAbABwAHAAcABoAGAAWABQAFgAYABwAHwAeABwAGwAXABUA
FAATABIAEwASABEADQAIAAQAAAD/////AAD//wAA/v/6//r/+v/5//j/+P/3//j/+v/8
//7/+f/2//X/9f/2//f/+f/7//n/+f/5//n/9//3//f/9v/5//z//f/9//n/9//2//X/
+P/6//z//f/7//v/+v/6//j/+f/5//n//P/9////AAD8//r/+P/3//n/+v/8//3/+//7
//v/+//5//n/+f/5//v//f/+//7/+//6//r/+f/6//v//P/+//7//v/+//3//P/7//r/
+f/8//3//v////z/+//5//j/+P/7//////8AAP3//P/7//r//P/8//z//P/9//7/AAAD
AAIAAQD///3/AAACAAMAAwAAAAAA/////wEAAQAAAAAAAQACAAQABQACAP7/+//3//f/
+P/6//v/+v/7//v/+v/7//v/+//8////AgAFAAcAAwABAP7/+v/5//j/+P/6//f/9f/z
//L/9P/y//H/8f/y//P/9P/3//T/8v/w/+3/7//y//P/9v/1//P/8f/w/+//9f/6/wMA
DgAVABsAIgApADIAPgBJAFEAVQBPAEoASABLAEwARAA7ACoAEwD8/+b/xP+R/2b/bv+V
/7L/tf+2/8P/1P/h/+X/6f/r/+v/7v/v//D/8f/z//T/9P/0//L/8v/x//D/8v/z//b/
+f/1//P/8//y//T/8//z//H/8v/1//b/9//0//b/9f/y//P/8v/2//j/9//1//X/9f/3
//f/9P/z//T/9v/3//n/9v/1//P/8f/y//T/9//8//v/+f/4//b/+P/4//f/9//5//r/
/P/8//z/+//5//f/+v/9/wIABgAEAAMAAgAAAAIAAgACAAMABgAJAAsADAALAAoACgAJ
AAsADQAQABMAEQASABEAEgAVABUAFQAUABUAFwAYABoAGAAWABMAEAASABQAFgAYABUA
FAAVABUAFQAUABQAEQAQABAAEAAQAAsACAAFAP/////+//3////9//z/+f/4//r/9v/2
//b/+P/4//n/+f/2//T/8v/w//L/8v/0//f/9f/z//L/8f/z//P/8//z//X/9f/1//T/
8f/y//H/7//x//H/8v/z//L/8v/y//H/8f/x//D/8P/x//P/9P/1//P/8f/w/+7/7//w
//H/8//y//D/7//t/+3/7f/t/+3/8P/x//L/8//x//H/8P/u//H/8v/0//X/9P/z//L/
8v/y//L/8v/x//T/9f/2//f/9P/z//L/8f/0//X/9f/2//b/9f/x//D/8v/y//L/8v/1
//b/9//4//X/9P/0//X/9//5//r/+//6//r/+f/3//f/+P/4//n/+//7//r/+v/5//j/
+P/3//j/9v/1//P/7//u/+7/7f/t/+//8P/w//L/8//0//b/9f/2//f/9//3//f/9v/0
/+3/6v/o/+j/5//n/+f/6P/r/+r/6v/r/+f/5f/j/+P/5//o/+n/6f/m/+b/5P/k/+P/
4//j/+T/6//t/+7/8f/8/wUADwAaACkAOABEAE0AUQBLAEMAPABAAEsATgBGADkAIgAH
AOr/zv+o/3P/VP9q/5v/rv+r/6z/tf++/8n/0f/Z/9//4//j/+P/4//j/+H/4P/e/9z/
4P/i/+P/5P/i/+H/4v/j/9//3//h/+L/4//j/+T/4//h/+H/3//d/97/4v/j/+L/4f/e
/+D/4P/f/9//4f/j/+T/5f/j/+P/4v/i/+H/4f/l/+f/6P/p/+f/5v/m/+j/6f/p/+r/
6v/t/+7/7v/v/+z/7P/t/+z/7//x//L/8//y//H/8v/y//T/9f/2//b/+f/6//v//f/7
//v/+v/4//3/AAAEAAcABgAFAAUABQAGAAgACAAKAA0ADQANAAwACwALAAoACgANAA4A
DgAOAA4ADgAOAA4ADgAOABAAEQASABIAEwARAAwACgAIAAYACAAIAAgABQABAP7/+//7
//z//P/6//r/+//4//n/+v/3//b/9v/1//b/+P/6//z/+P/2//b/9//3//f/+P/5//r/
+//8//3/+//5//f/9P/3//r/+//7//r/+f/5//n/9//4//n/+f/6//v/+//8//n/+f/4
//f/+P/5//v//P/7//r/+f/5//r/+v/7//v//f/9//3//f/8//v/+v/5//3///8AAAAA
/v/+//////////////8AAAEAAgADAAMAAAD///7//f8AAAEAAgADAAIAAQD///7//v//
//////8FAAQAAwACAAEAAAAAAAAAAAAAAAEAAgAEAAcABgAFAAMAAQAFAAYABgAFAAUA
BgAGAAcABgAFAAMAAgAFAAYACAAJAAYAAgD///v/+//8//7////+///////+////////
/wAAAwAGAAkACwAHAAUAAgD+//v/+v/6//z/+v/5//j/+P/4//b/9f/1//j/+f/6//3/
+v/4//b/8//0//b/9v/4//j/9//2//b/8//3//7/BQAQABsAIQAsADUAPgBIAFEAVwBX
AFUATgBMAE8ATAA+AC0AHAAJAPb/5v/K/53/bv9u/5f/tv+3/7j/xf/W/+P/6//t/+//
8f/z//P/8//z//T/9v/3//j/9v/2//X/9P/2//f/+v/9//r/+f/6//r/+P/3//f/9f/4
//v//P/9//v//P/6//b/9//2//r//P/8//v//P/9//v/+//4//f/+v/8//3////9//3/
/P/7//v//P/+/wIAAgABAAEAAAD+//7//f/9/wAAAgAFAAYABgAFAAMAAQADAAUACQAM
AAsACwALAAoADAAMAAwADQAOABEAEwAUABMAEgASABEAEwAVABgAGwAbABwAGwAcABsA
GwAbABoAGwAdAB4AIAAgAB4AGwAYABoAHAAeACAAHwAeAB8AHwAdABwAHAAZABgAGAAY
ABgAEwAQAA0ABwAJAAgABwAJAAcABgADAAIAAgD+//7//v///wAAAgADAAAA/v/8//r/
+v/6//z////+//3//f/9//v/+//7//v//v///wAAAAD+//7//P/5//v/+//8//3/+//8
//3//f/7//v/+v/6//v//f/+/////P/7//v/+v/8//z//P/9//3//P/8//v/+//7//v/
+//+////AAABAAAA///9//r//f/+/wAAAQD///////8AAP7//v/+//3/AAABAAIAAwAB
AP///f/7//7//////wAA/v/////////7//z//v///wAAAQACAP///v/9//z//f/+/wAA
AwAEAAUABQAFAAUABAACAP//AgAEAAUABwAFAAMAAAD+/wEAAgAEAAUABAACAAEA///8
//r/+f/3//j/+//9//7//P/7//r/+v/7//7/AQADAAUABQAEAAIA/P/4//X/9P/2//f/
+P/6//f/9P/y//H/8v/z//T/9//4//j/+P/3//T/9P/y//L/9v/3//j/+v/3//X/8v/z
//7/CwAVACAAKwA0AD4ARQBNAFEAUwBMAEYARQBMAEwAPwAsABkABADy/+L/y/+i/3b/
b/+W/7f/uv+1/77/z//f/+v/8f/1//X/9f/1//X/9//4//j/+P/7//z//P/8//r/+f/6
//v/+v/7//7/AAD9//v/+v/3//j/+//8//3/+//+//7//P/5//b/+P/4//r/+//+/wEA
AAD///v/+f/6//z//f///wAAAQABAAEA/f/8//z//v8CAAMABQAGAAUABAACAAEAAwAE
AAYABgAIAAkACQAJAAgABwAIAAgACwANAA8AEAAPAA4ADQANAA4AEQATABQAFQAWABgA
GQAXABcAGAAZAB0AIAAhACQAIgAhACAAHgAfACEAIgAkACYAJgAlACQAIwAiACEAIAAj
ACQAJwApACYAJAAjAB8AHgAeAB4AHgAbABoAGQAVABEADgALAAsADQAOAA0ADgALAAYA
BQAEAAYABgAHAAcABgAGAAYABgACAAAAAAABAAQABQAHAAkABwAFAAMAAQADAAMAAwAC
AAQABgAGAAUAAwABAAAA//8CAAQABgAHAAYABQADAAIAAgADAAMAAwAFAAUABgAGAAQA
AgAAAP//AgAEAAcACQAIAAcABgAFAAUABQAFAAUACAAJAAkACAAFAAQABAADAAUABwAJ
AAwACQAIAAcABQAHAAcABwAHAAgACQAKAAsACAAHAAUABAAHAAkACgALAAkABgAEAAQA
BAAEAAQABgAIAAoADAAJAAgACAAJAAsADQAOAA8ADgAOAA0ACwAJAAoACgALAA4ADwAP
ABAADgAMAAsACQAJAAgACAAHAAUABAAEAAMAAQADAAQABAAGAAcACAAKAAcACAAJAAkA
CgALAAsACgAHAAQAAgACAP///////wAAAQAAAAAAAQD+//3//P/9////AAABAAEAAgAC
AAAAAAD+//3//P/8/wMABQAEAAUACgARABkAIgAxAD4ASgBVAF8AXwBXAEwAQgBBAEgA
TABBADIAIQAMAPT/3P+//5T/cv9//67/y//K/8X/zv/b/+f/7//3////AwADAAMAAwAA
AAAA///+/wAAAgADAAQAAwADAAUABwADAAMABQAGAAkACQAKAAkABwAHAAUAAwAFAAgA
CAAGAAYABAAHAAgACAAHAAgACQAKAAsACQAJAAgACAAHAAcACgALAAsACwALAAoACgAM
AAoACQAJAAgACgAMAA0ADwAMAAwADQAMAA8AEQASABMAEQARABMAFAASABMAFAAUABcA
GAAZABsAGgAbABsAGgAdAB4AIAAhACIAIwAlACcAJwAoACcAKAAqACsALAAsACoAKwAr
ACwALgAuAC0ALAAsACwALAAsACoAKgAsAC0ALgAuAC8ALQAoACYAJAAiACMAIgAhAB0A
GwAYABUAFQASABIAEAAQABMAEAARABIAEAAOAA0ACwANAA4ADwAQABAADgAOAA8ADgAN
AA0ADQAQABEAEgATABAADwAOAAwADQAQABEAEQAQAA8ADwAPAA4ADgAOAA0AEAARABEA
EgAPAA8ADgANAA4ADwARABIAEQAQAA8ADwAPAA4ADgANABAAEQASABMAEAAPAA4ADQAQ
ABEAEQAQABIAEgATABMAEAAPAA4ADgAQABIAFAAVABMAEQAPAA0AEAARABIAEwATABMA
EgASAAwADQAQABIAEgASABIAEAAQABAAEAARABIAFAAXABoAGwAbABsAGQAYABYAEwAW
ABgAGQAbABoAGQAXABYAGAAYABkAGQAaABgAFwAVABIAEAAPAA0AEAATABUAFgAWABUA
FAAUABQAFgAYABkAGwAbABoAGAASAA4ACwAKAAwADQAOABAADQAKAAgABwAJAAkACQAL
AA4ADgAOAA0ACwAKAAcABgAIAAkACgAMAA0ACwAKAA0AFgAjAC0AOgBHAFAAWABfAGUA
ZwBhAFoAWABhAGoAYgBTAEAAJwAOAPj/4v+5/4z/gv+l/8z/0//M/8//3P/r//n/AwAJ
AAsADAALAAoACQAJAAoACgAKAA0ADgAOAA4ADAALAAwADQAOAA8AEgAUABIAEQARAA8A
DQAPAA8ADwARABQAFAASAA8ADAAOAA4AEQARABMAFQATABMAEAAPAA8AEAAQABEAFAAV
ABUAFQASABAADwAQABQAFQAXABgAFgAWABUAFQAVABYAGAAYABsAHQAeAB8AHAAbABwA
HAAdAB8AIQAiACIAIgAiACMAIwAlACYAJgArACwALgAvAC4ALQAtAC0ALwAyADMANgA2
ADUANAAyADQANQA1ADYAOQA6ADoAOgA3ADYANQA0ADcAOAA7AD0APAA6ADkANQAxADAA
LwAuAC8ALgAtACkAJgAiAB4AHQAfACAAHwAgAB4AGgAaABoAGAAYABkAGQAaABoAGgAa
ABcAFAATABMAFgAXABkAGwAZABkAGQAZABcAFwAXABYAFwAaABsAGwAXABUAFAATABcA
GgAdAA==
         </WaveFormData>
      </LeadData>
      <LeadData>
         <LeadByteCountTotal>10000</LeadByteCountTotal>
         <LeadTimeOffset>0</LeadTimeOffset>
         <LeadSampleCountTotal>5000</LeadSampleCountTotal>
         <LeadAmplitudeUnitsPerBit>4.88</LeadAmplitudeUnitsPerBit>
         <LeadAmplitudeUnits>��V</LeadAmplitudeUnits>
         <LeadHighLimit>2147483647</LeadHighLimit>
         <LeadLowLimit>268435456</LeadLowLimit>
         <LeadID>V4</LeadID>
         <LeadOffsetFirstSample>0</LeadOffsetFirstSample>
         <FirstSampleBaseline>0</FirstSampleBaseline>
         <LeadSampleSize>2</LeadSampleSize>
         <LeadOff>FALSE</LeadOff>
         <BaselineSway>FALSE</BaselineSway>
         <ExcessiveACNoise>FALSE</ExcessiveACNoise>
         <MuscleNoise>FALSE</MuscleNoise>
         <LeadDataCRC32>879431841</LeadDataCRC32>
         <WaveFormData>
/P/5//b/9P/0//P/8f/x//D/8P/w/+//7//v/+//7//v/+//8P/w//H/8f/x//H/8f/x
//H/8f/x//H/9P/4/wUAFQAeACYANQBBAEgAUABUAFsAZwBzAH4AlwC3AMsA2QDkAOUA
1wDHAKYAZAAPAMb/rP+3/8P/wf/A/8X/zv/a/9//4f/i/+T/5v/m/+b/5v/k/+P/4//j
/+T/5P/k/+T/4v/i/+P/4//l/+T/5P/k/+T/5P/k/+X/4//j/+P/4v/i/+L/4v/i/+L/
4v/j/+P/4v/i/+L/4//j/+P/4v/i/+T/5P/k/+T/4v/i/+L/4v/k/+X/5f/l/+X/5f/l
/+X/5f/l/+X/5f/l/+X/5f/m/+T/5f/l/+X/5//n/+f/5//p/+r/6//r/+n/6//r/+v/
6//r/+z/7P/s/+3/7v/u/+7/7//x//H/8f/x//L/8//z//P/9P/0//T/9f/1//X/9f/2
//b/9v/3//f/+P/5//n/+v/7//z//f/9//3//f8AAAAAAAAAAP7//v/9//3//f/7//v/
+//7//r/+v/6//r/+f/5//n/+//7//r/+v/3//f/+P/4//j/+P/4//n/+f/4//j/+P/7
//v/+v/6//r/+v/6//r/+v/6//r/+v/3//f/9//3//n/+f/6//v/+v/6//n/+f/6//r/
+v/6//r/+v/6//r/+v/6//r/+v/8//z//P/8//z/+v/6//v//f/9//3//f/7//z//P/8
//r//P/8//z//v/+//7//v/8//z//f/9//7//v/+//7//v/+//7//v/8//z//P/8//7/
/v/+//7//P/8//z//P/8//z//P/8//z//P/9////AAAAAAAAAAABAAMAAwADAAIAAgAC
AAIAAwADAAUABQAFAAUABAAEAAcABQAHAAUABAADAAEAAgACAAIAAgACAAMAAwAGAAYA
BgAGAAYABgAHAAgACgAIAAYABAABAP7//P/8//v/+f/5//j/+v/6//n/+f/5//n/+f/5
//n/+v/6//n/+f/5//n/+f/5//n/+f/5//3/AAACAAcAEQAgACoAMwBBAEwAVABWAFsA
YwBtAHQAhQChAL8AzwDaAOEA2wDNALwAjgBFAPT/vv+5/8n/zf/K/83/1v/g/+X/5//o
/+z/7v/u/+7/7v/u/+3/7f/t/+7/7v/u/+7/8P/w//H/8f/x//D/8P/w/+7/7v/u/+//
7//v/+//7v/w//D/8P/w//D/8P/x//H/8P/w//D/8f/x//H/8P/w//D/8P/w//D/8P/w
//D/8P/w//H/8f/x/+//7//v/+//8f/x//H/8f/v/+//7//w//D/8f/x//H/8f/x//H/
8f/x//L/8//z//P/9f/1//X/9f/1//b/9v/4//n/+v/6//n/+f/6//n/+//7//z//f/9
//3//v/+//7///////////8AAAAAAAABAAEAAgADAAEAAgADAAQABgAHAAgACQAKAAoA
CgAKAAgACAAHAAcABwAFAAUABQAFAAQABAAEAAQAAwADAAMAAQABAAAAAAABAAEAAgAC
AAAAAAAAAAEAAQAAAAAAAAD//////v/+//7//v/+//7//v/+//7//v////////////3/
/f/+////AAAAAP////8AAAAAAAAAAP7//v/+//7//v/+//7//v8AAAAAAAAAAAAA/v/+
///////////////9//7//v/+//7/AAAAAAAAAAAAAAAAAAD+//7///////7//v/+//7/
AAAAAAAAAAD+//7//v/+//7//v/+//7/AAD+//7//v/+//7/AAAAAAAAAAD//wEAAgAC
AAIAAgADAAUABwAHAAYABgAGAAYABwAHAAUABQAFAAUACAAIAAsACQAJAAcABgAFAAMA
BAAEAAQABAAEAAUABQAGAAYABgAGAAgACAAJAAoADAAKAAgABgADAAAA/v/+//v/+f/5
//j/+v/6//n/+f/3//f/9//3//f/+P/4//f/+f/5//n/+f/3//f/9//3//n//P/8/wEA
CwAYACIALQA7AEYATABQAFMAWQBjAGgAcwCLAKkAvQDIANMA1wDPAMAAoABlABgA0P+z
/7v/yf/M/8//0v/Y/+H/5//q/+r/7P/s/+z/7P/u/+3/7f/t/+z/7P/s/+z/7v/u/+//
7//v/+7/7v/u/+7/7v/u/+//7//v/+//7v/u/+7/7v/u/+7/7v/v/+//7v/u/+7/7//v
/+//7v/u//D/8P/w//D/8P/w//D/8P/u/+//7//v//H/8f/x//H/7//v/+//7//v/+//
7//w//D/8f/x//H/8f/x//H/8f/z//T/9f/1//X/9//3//f/9//3//j/+P/2//f/+P/4
//j/+f/7//v/+//7//z//f/9//3//v/+//7//////////f/+//7//v8BAAEAAgADAAEA
AgADAAQABQAFAAUABQAGAAYABgAGAAYABgAFAAUABwAFAAUABQADAAIAAgACAAIAAQAB
AAEAAQABAAAAAAD9//3//v/+//7//v/+/////f/8//z//P///////v/+/wAAAAAAAAAA
/v/+//7//v/9//3//f/9//3//f/+///////+//z/+//8//z//P/8//7//v/+//7//v/+
//7//v/8//z//P/8//7//P/8//3//f/9//3//f/7//z//P/8//j/+v/6//r//P/8//z/
/P/6//r/+//7//v//P/9//7//P/8//z//P/+//7//v/+//7//v/+//7//v/8//z//v/+
//7//v/+//7//v/+//3///8AAAAAAgACAAMABQAFAAUABAAEAAQABAAFAAUAAwADAAMA
AwAEAAQABwAFAAUAAwACAAEAAQACAAIAAgAEAAQABQAFAAQABAAEAAQABgAGAAcACAAI
AAYABAACAP3/+v/4//j/+f/3//f/9v/0//T/8//z//T/9f/2//f/9f/2//b/9f/z//P/
8//z//X/9f/1//X/9f/2//r/AwAPABwAJgAxAD0ARABKAE4AUwBbAGEAbAB9AJkAtQDH
ANIA1wDRAMEAqgB+ADUA5P+2/7X/xf/L/8j/yf/Q/9z/4//l/+j/7P/t/+z/6//q/+z/
6//r/+v/7P/s/+z/7P/q/+r/6//r/+3/7P/s/+z/7P/s/+z/7f/r/+v/6//q/+v/7P/t
/+7/7P/s/+3/7f/s/+z/7P/t/+//7//u/+7/7f/s/+v/6v/r/+z/7f/u/+3/7f/s/+v/
6//r/+v/6//t/+3/7f/t/+3/7f/t/+7/7v/v/+//7//t/+3/7f/t/+//8P/x//H/8f/z
//P/8//z//P/9P/0//L/8//0//T/9P/1//f/9//3//f/+P/5//n/+f/6//r/+v/7//v/
+//7//z//P/8//3//f/+//////8AAAEAAgADAAMAAwADAAQABAAEAAQAAgACAAEAAQAD
AAEAAQABAAEAAAAAAAAA/v/9//3//f/9//3//P/8//3//f/+//7//P/8//z//f/9//z/
/P/8///////+//7//v/+//7//v/8//z//P/8//v/+//7//v/+//7//z//f/8//z/+//7
//z//P/8//z//v/+//7//v/8//z//P/8//7//v/+//7////8//v/+//8//3//v////3/
/v/+//7//P/+//7//v8AAAAAAAAAAP7//v//////AAAAAAAAAAD+//7//v/+//z//P/8
//z/BAAAAAAAAgD+//7//v/+//7//v/+//7//v8BAAMABAAEAAIAAgADAAUAAwADAAIA
AgACAAIAAwADAAMAAwADAAMABAAEAAcABQAFAAMAAgABAAEAAgACAAIAAgACAAMAAwAE
AAQABAAEAAgACAAJAAoACAAGAAQAAgD///z/+v/6//n/9//3//b/9v/2//X/9f/2//f/
+P/5//f/+P/4//f/9f/1//X/9f/3//f/9//3//X//P8GAA8AGwAmAC4AOQBDAEwAUgBY
AGEAaQBzAIIAnQC7ANMA3wDqAOkA3QDLAKoAZgAPAMz/tv/B/83/zf/M/9H/2P/g/+P/
5//q/+r/7P/s/+z/7P/s/+v/6//r/+r/6v/q/+r/7P/s/+3/7f/r/+r/6v/q/+r/6v/q
/+v/7f/t/+3/7P/q/+r/6v/q/+r/6v/r/+v/7P/s/+z/7f/r/+v/6v/q/+z/7P/s/+z/
6v/q/+r/6v/q/+v/6//r/+z/7f/u/+//7f/t/+3/7f/v/+//7//w/+7/7//v/+//7f/t
/+3/7f/t/+7/7//v//D/8//0//X/9P/z//P/8v/0//X/9v/2//T/9f/3//f/9//3//j/
+f/7//v//P/8//7//////////f/+//7//v8BAAEAAgADAAMABAAFAAYABwAHAAcABwAI
AAgACAAIAAgACAAHAAcABwAFAAUABQAEAAIAAQAAAAIAAQABAAEA//////7//v/9//3/
/v/+//7//v/+/////f/8//z//P/9//3//P/8//7//v/+//7//P/8//z//P/9//3//f/9
//3//f/+/////v/+//3//f/+//7//v/+//7//v/+//7//P/8//z//P/8//z//P/8/wAA
/v/+/////////////////wAAAAAAAP7/AAAAAAAAAAAAAAAAAAD+//7//////wAAAAAA
AAAA/v/+//7//v/+//7//v/+//7//v/+//7//v/+//7//v/+//7//v/+//7///8BAAIA
AgACAAIAAwAFAAUABQAEAAQABgAGAAcABwAFAAUABQAFAAgACAALAAkABwAFAAQAAwAF
AAYABgAGAAYABgAHAAcACAAIAAgACAAKAAoACwAMAA4ADAAKAAgABAAAAP3//P/9//v/
+//6//j/+P/3//f/+f/5//n/+f/5//r/+v/5//j/9//2//X/9//3//f/9//5//z/AgAP
AB0AJgAyAD8ASQBSAFYAXABnAHEAewCKAKUAwwDVAOEA6gDpANsAyQCiAFoABQDG/7j/
w//L/8n/yv/R/9r/4v/p/+3/7v/u/+//7v/t/+z/7P/r/+v/6//u/+7/7v/u/+z/7P/t
/+3/7f/s/+z/7P/s/+z/7P/t/+3/7f/t/+z/7v/u/+7/7v/s/+z/7f/t/+z/7P/s/+3/
7//v/+7/7v/s/+z/7P/s/+z/7P/s/+z/7P/t/+3/7f/v/+//7//v/+//7//v/+//7//v
/+//8P/w//H/8f/x//H/8f/x//H/7//w//H/8f/z//X/9f/1//X/9f/2//b/+P/5//r/
+v/4//n/+//7//v/+//8//3//f/9//7//v/+////////////AAAAAAAAAQABAAIAAwAD
AAQABQAGAAcABwAHAAcACgAKAAoACgAIAAgABwAHAAUAAwADAAMABQAEAAQABAACAAEA
AQABAAMAAwACAAIAAQABAAIAAgAAAAAAAAABAAEAAAAAAAAA//////7//v8AAAAAAAAA
AP7//v/+//7/////////////////AAABAAEAAAD+//3/AAAAAAAAAAAAAAAAAAAAAAAA
AAAAAAAAAAAAAAAAAAACAAAAAAABAAEAAQABAAEA//8AAAAAAAAAAAIAAgACAAIAAgAC
AAIAAgACAAMAAwAEAAQABAAEAAIAAgACAAIAAgACAAIAAgACAAIAAgACAAIAAgACAAIA
AgACAAIAAgACAAIAAgABAAMABAAEAAUABgAIAAsACwALAAoACgAIAAgACQAJAAsACwAL
AAsADAAMAA8ADQANAAsACgAJAAkACgAKAAoACgAKAAsACwAMAAwADAAMAA8AEAASABQA
EgAQAA4ADAAJAAYABAAEAAEA//////7//v/+//3//f////////////3//v/+//3/////
///////9//3//f/9/wEAAgAGAA8AGwAmAC4AOwBJAFIAVgBcAGUAbQBxAHoAjwCtAMcA
1QDgAOMA2wDPALYAfgAvAOL/vP/D/83/z//S/9X/3P/k/+v/7//y//L/9P/0//T/9P/y
//H/8f/x//T/9P/0//T/9v/2//f/9//2//T/8//y//T/9P/0//X/9f/1//X/9P/0//T/
9P/0//T/9P/1//X/9P/0//T/9f/1//X/9P/0//b/9v/2//b/9P/0//T/9P/0//X/9f/1
//X/9f/1//X/8//z//P/8//z//P/8//0//b/9//3//f/9f/1//X/9f/1//b/9//3//n/
+//7//v/+f/5//r/+v/6//v//P/8//z//f///////////wAAAQABAAEAAgACAAAAAQAB
AAEAAwAEAAQABAAFAAUABgAHAAcACAAJAAoACwALAAsACwAMAAwADAAMAA4ADgANAA0A
CwAJAAkACQAJAAgACAAIAAgABwAHAAcACQAJAAgACAAFAAUABgAGAAQABAAEAAUAAwAC
AAIAAgADAAMAAgACAAIAAgACAAIAAAAAAAAAAAD///////////7//f/9//3//v/+//3/
/f/8//z//P/8//z//P/8//z//P/8//z//P/6//r/+v/6//z/+v/6//v/+//7//v/+//7
//z//P/8//r//P/8//z/+v/6//r/+v/8//z//f/9//z//P/8//z/+v/6//r/+v/6//r/
+v/6//j/+v/6//j/+v/6//r/+v/4//j/+P/4//n/+//8//z//P/8//3//////////v/+
//7//v////////////////8AAAAAAwABAAEA///+//3/+//8//z//P/+//7/////////
/v/9//z//v/+////AAACAAAA/v/8//n/9v/0//T/8f/v/+//7v/w//D/7//v/+3/7f/t
/+3/7f/u/+7/7f/t/+3/7f/t/+v/6//r/+v/6f/u//D/8//9/woAFgAfACkANgA+AEIA
QwBJAFMAWgBhAHMAkQCpALgAwQDDAL0AsACcAGkAHADO/6n/r/+7/77/v//C/8r/0//Z
/9z/4P/g/+D/4P/g/+D/3//f/9//4v/i/+L/4v/g/+D/4f/h/+P/4v/i/+L/4P/g/+D/
4f/h/+H/4f/g/+H/4v/j/+T/4v/i/+P/4//i/+L/4v/j/+H/4f/g/+D/4v/i/+L/4v/g
/+D/4P/g/97/3//f/9//3//f/9//3//f/9//3//f/93/3f/d/97/3v/f/9//3//h/+H/
4f/h/+H/4v/j/+P/4f/j/+P/4//j/+P/5P/k/+T/5f/m/+b/5P/l/+f/5//n/+f/6P/p
/+v/6//s/+z/7P/t/+3/7f/v//D/8P/w/+//7//w//H/8//0//X/9v/3//f/9//3//r/
+v/6//r/+v/6//n/+f/7//n/+f/5//f/9v/2//b/9v/1//X/9f/3//f/9v/2//X/9f/2
//b/9P/0//T/9f/1//T/9P/0//X/9f/0//T/8v/y//L/8v/0//T/9P/0//P/8//z//P/
8//z//T/9f/0//T/8//z//b/9v/2//b/9v/2//b/9v/0//T/9P/0//b/9v/2//b/9v/0
//T/9f/3//f/9//3//X/9v/2//b/9v/4//j/+P/4//j/+P/4//j/+P/5//n/+P/4//j/
+P/2//b/9v/2//b/9v/2//b/9P/2//b/9P/2//b/9v/2//b/+P/4//j/+P/3//n/+v/6
//z//P/9//////////7//v/8//z//f/9////////////AAAAAAMAAQABAP///v/9//3/
/v/+//7//v/+//////8AAAAAAAAAAAQABAAFAAYABAACAAAA/v/7//j/9v/2//X/8//z
//L/8P/w/+//7//x//H/8f/x//H/8v/y//H/8f/x//H/8f/x//H/8f/x//P/+P/8/wUA
EQAcACQAMQA7AEAARgBMAFUAXwBnAHQAiwCnAL0AzQDYANkAywC5AJgAWAADAML/rP+3
/8P/xf/E/8f/0v/a/9//4//m/+b/5//m/+X/5P/k/+P/4//j/+b/5v/m/+b/5v/m/+f/
5//m/+T/4//i/+P/5P/l/+f/5v/l/+T/4v/k/+T/5P/k/+b/5v/n/+f/5P/k/+T/5f/l
/+X/5P/k/+b/5v/m/+b/5v/m/+b/5v/m/+f/5//n/+f/5//n/+f/5//n/+f/5//n/+f/
5//o/+j/6f/p/+n/6//r/+v/6//p/+r/6//r/+v/7f/t/+3/7f/t/+7/7v/u/+//8P/w
/+7/7//x//H/8v/z//X/9//1//X/9v/2//j/+f/5//n/9//4//j/+P/5//n/+v/7//v/
/P/9//7///////////8AAAAAAAAAAAAAAAD//////f/7//v/+//7//r/+v/6//z/+//7
//v/+//7//r/+v/3//f/+P/4//j/+P/4//n/9//2//b/9v/3//f/9v/2//b/9v/2//b/
+P/4//j/+P/2//X/9P/z//P/8//0//X/9v/2//X/9f/2//b/9v/2//b/9v/2//b/9v/2
//b/9v/2//b/9v/2//j/9v/2//f/9f/1//X/9f/3//j/+P/4//b/+P/4//j/+P/4//j/
+P/4//j/+f/5//j/+P/4//j/+v/6//r/+v/6//r/+v/6//r/+v/8//z/+v/6//r/+v/8
//z//P/8//3///8AAAAA/v/+////AQADAAMAAgACAAAAAAABAAEAAwADAAMAAwACAAIA
BQADAAMAAQAAAP///f/+//7//v8AAAAAAQABAAIAAgACAAIABAAEAAUABgAEAAIAAAD+
//n/9v/0//T/8//x//H/8P/x//L/8v/z//H/8f/x//H/8//0//T/8//x//H/8f/x//P/
8//z//P/8//4//z/BwAVACIALAA3AEMATABSAFgAYwBrAHUAggCfAL0A0wDfAOYA4wDV
AL8AlgBOAPf/uv+w/73/w//B/8D/x//O/9b/2//f/+L/4v/j/+L/4f/g/+D/3//f/9//
3v/e/97/3v/e/97/3//f/9//3v/e/97/3P/c/9z/3f/d/93/3f/c/97/3v/e/97/3P/c
/93/3f/e/97/3v/f/+H/4f/g/+D/4P/g/+D/4P/i/+L/4v/i/+D/4f/h/+H/4//j/+P/
4//l/+X/5f/l/+X/5f/l/+b/6P/p/+n/6f/n/+f/5//n/+n/6v/r/+v/6//t/+3/7f/t
/+3/7v/u//D/8f/y//L/8v/z//X/9f/z//P/9P/1//X/9f/2//b/+P/5//n/+f/5//r/
+v/6//v/+//8//3//f/+////AAADAAMAAwADAAQABAAEAAQABAAEAAMAAwADAAEAAQAB
AAEAAAAAAAAAAAD//////////////v/+//////8AAAAA/v/+//7///8BAAAAAAAAAAMA
AwACAAIAAAAAAAAAAAACAAIAAgACAAEAAQABAAEAAQABAAIAAwAEAAQAAwADAAIAAgAC
AAIABAAEAAQABAAEAAQABAAEAAQABAAEAAQABgAEAAQABQAFAAUABQAFAAUABgAGAAYA
BAAGAAYABgAGAAYABgAGAAYABgAHAAcABgAGAAYABgAIAAgACAAIAAYABgAGAAYABgAG
AAYABgAIAAYABAAEAAQABAAGAAYABgAGAAcACQAKAAoACgAKAAsADQANAA0ADAAMAA4A
DgAPAA8ADQANAA0ADQAOAA4AEQAPAA8ADQAMAAsACwAMAAwADAAMAAwADQANAA4ADgAO
AA4AEAAQABEAEgASABAADgAMAAcABAACAAIAAQD//////v/8//z/+//7//z//f/+////
//8AAAAA//////////////3//f/9//3/AQAEAAoAEQAfACoAMgA/AE0AVgBaAF4AZQBt
AHkAiACdALsA0QDdAOYA5wDdAM8AsAByAB8A1v+6/8X/0f/R/9L/1//e/+j/7f/v//L/
9P/0//T/9P/0//L/8f/x//H/8v/y//L/8v/y//L/8//z//X/9P/0//T/8v/y//L/8//1
//X/9f/0//L/8v/y//L/8v/y//P/8//0//T/9P/1//P/8//y//L/8v/y//L/8v/0//T/
9P/0//L/8//z//P/9f/1//X/9f/z//P/8//z//P/8//z//T/9P/1//X/9f/1//X/9f/1
//X/9v/3//f/9//5//n/+f/5//n/+v/6//r/+//8//z//P/9////////////AAABAAEA
AQACAAIAAAABAAEAAQABAAIAAgACAAMAAwAEAAUABQAGAAcACAAJAAkACQAJAAoACgAK
AAoACgAKAAkACQAJAAcABwAHAAUABAAEAAQABAADAAMAAwAFAAUABAAEAAMAAwAEAAQA
AgACAAIAAwADAAIAAgACAAEAAQAAAAAAAgACAAIAAgAAAAAAAAAAAP///////////f/9
//7///8AAAAA/////wAAAAAAAAAAAAAAAAAAAAAAAAAAAAAAAAAAAAAAAAAAAgAAAAAA
AQABAAEAAQABAAEAAgACAAIAAAACAAIAAgACAAIAAgACAAAAAAABAAEAAgACAAIAAgAA
AAAAAAAAAAAAAAAAAAAAAAAAAAAAAAACAAAAAgAAAAAAAAAAAAAAAAAAAAAAAQADAAQA
BAAGAAYABwAJAAkACQAIAAgABgAGAAcABwAHAAcABwAHAAgACAALAAkACwAJAAgABwAF
AAYABgAGAAYABgAHAAcABgAGAAYABgAIAAgACQAKAAwACgAIAAYAAwAAAP7//v/9//v/
+//6//j/+P/3//f/+f/5//n/+f/5//r/+v/5//n/+f/5//n/+f/5//n/+f/7//r/+v//
/wsAGAAiACsANwBCAEoAUABVAFsAYwBsAHcAiwCpAMEAzADXANsA0wDGAKoAcwAiANb/
s/+7/8v/zP/L/9D/2P/f/+X/6P/s/+7/7v/u/+7/7v/t/+3/7f/u/+7/7v/u/+7/7v/v
/+//7//u/+7/7v/u/+7/7v/v/+//7//v/+7/7P/s/+z/7P/s/+z/7f/t/+7/7v/u/+//
7//v/+7/7v/u/+7/7v/u//D/8P/w//D/7//v/+7/7f/v/+//7//v/+3/7f/t/+3/7//v
/+//8P/u/+//7//v//H/8f/x//H/8f/y//P/8//z//X/9f/1//X/9f/2//b/9v/3//j/
+P/4//n/+//7//n/+f/6//v/+//7//z//P/+////////////AAAAAAAA/////wAAAQAB
AAIAAwAEAAUABQAFAAUACAAIAAgACAAIAAgABwAHAAUAAwADAAMABQAEAAQABAAEAAMA
AwADAAMAAwACAAIAAQABAAIAAgAAAAAAAAABAAEAAAAAAAAAAQABAAAAAAAAAAAAAAAA
AP7//v/+//7/////////////////AAABAAAAAAD//////v/+//7//v/+//7//v/+//7/
/v/+//7/AAAAAAAAAAACAAAAAAABAP//////////AQACAAIAAgAAAAIAAgACAAIAAgAC
AAIAAgACAAMAAwACAAIAAgACAAIAAgACAAIAAgACAAIAAgAAAAAAAAAAAAIAAAAAAAAA
AAAAAAAAAgACAAIAAgABAAMABAAEAAQABAAFAAcACQAJAAgACAAIAAgACQAJAAkACQAJ
AAkACAAIAAsACQAJAAcABgAFAAUABgAGAAYACAAIAAkACQAKAAoACgAKAAoACgALAAwA
DAAKAAgABgADAAAA/v/+//3/+//7//r/+v/6//n/+f/5//n/+f/5//n/+v/6//n/+//7
//v/+//6//n/+P/3//v//P/+/wMADQAYACIALQA7AEQATABSAFcAXQBhAGgAcwCNAKkA
vQDIANMA1QDLALgAlgBXAAgAyP+z/8H/z//O/8v/0v/c/+H/5//s/+7/8P/w//D/8P/w
/+//7//v/+7/7v/u/+7/7v/u/+//7//x//D/8P/w//D/8P/w//H/7//v/+//7v/w//D/
8P/w//L/8v/z//P/8P/w//D/8f/x//H/8P/w//D/8P/w//D/8P/w//D/8P/u/+//7//v
/+//7//v/+//8f/x//H/8f/z//P/8//0//L/8//z//P/8//z//P/8//1//b/9//3//b/
9//2//X/9//3//j/+P/2//f/+P/4//r/+//9//3/+//7//z//f/9//3//v/+//7/////
////AQACAAIAAgADAAMABAAFAAMABAAFAAYACQAJAAkACQAIAAgACAAIAAoACgAJAAkA
CQAHAAcABwAHAAYABgAGAAQAAwADAAMAAwADAAIAAgABAAEAAgACAAAAAAAAAAEAAQAA
AAAAAAABAAEAAAAAAP7//v/+//7//v/+//7//v////////////3//f/+////AAAAAP//
//8AAAAAAAAAAAAAAAAAAAAA/v/+//7//v8AAAAAAAAAAAQAAgACAAMAAQABAAEAAQAD
AAQABAAEAAQABgAGAAYABgAGAAYABgAEAAQABQAFAAQABAAEAAQABAAEAAQABAACAAIA
AgACAAIABAAEAAQABAAEAAQABAAEAAQABAAHAAkACgAKAAgACAAJAAsACwALAAoACgAM
AAwADQANAA0ADQANAA0ADAAMAA8ADQANAAsACgAJAAkACgAKAAoADAAMAA0ADQAOAA4A
DgAOABAAEAARABIAEgAQAA4ADAAJAAYABAAEAAMAAQABAAAAAAAAAP////8BAAEAAQAB
AP//AAAAAP//AQABAAEAAQABAAEAAQABAAMABgAIAA0AGQAmADAAPQBHAFAAVABaAF8A
aQBxAHgAiQCnAMMA0wDcAOMA3QDNALIAgAAxAOT/wP/F/9X/2//W/9n/4v/q/+//8//2
//b/+v/6//r/+v/6//n/+f/5//j/+P/4//j/+v/6//v/+//7//r/+v/6//z//P/8//3/
+//7//v/+v/8//z//P/8//z//P/9//3/+v/6//r/+//7//v/+v/6//z//P/8//z//v/+
//7//v/8//3//f/9//3//f/9//3///////////////////8AAAAAAQABAAEAAQABAAEA
AQABAAIAAwADAAMABQAFAAUABQAFAAYABgAGAAcACAAIAAgACQALAAsACwALAAwADQAP
AA8AEAAQABAAEQARABEAEwAUABQAFAAVABUAFgAXABUAFgAXABgAGQAZABkAGQAYABgA
GAAYABoAGgAZABkAFwAVABUAFQATABIAEgASABQAEwATABMAEwATABIAEgATABMAFAAU
ABAAEAAQABEAEQAQABAAEAARABEAEAAQABIAEgASABIAEAAQABAAEAARABEAEQARABEA
EwAUAA==
         </WaveFormData>
      </LeadData>
      <LeadData>
         <LeadByteCountTotal>10000</LeadByteCountTotal>
         <LeadTimeOffset>0</LeadTimeOffset>
         <LeadSampleCountTotal>5000</LeadSampleCountTotal>
         <LeadAmplitudeUnitsPerBit>4.88</LeadAmplitudeUnitsPerBit>
         <LeadAmplitudeUnits>��V</LeadAmplitudeUnits>
         <LeadHighLimit>2147483647</LeadHighLimit>
         <LeadLowLimit>268435456</LeadLowLimit>
         <LeadID>V5</LeadID>
         <LeadOffsetFirstSample>0</LeadOffsetFirstSample>
         <FirstSampleBaseline>0</FirstSampleBaseline>
         <LeadSampleSize>2</LeadSampleSize>
         <LeadOff>FALSE</LeadOff>
         <BaselineSway>FALSE</BaselineSway>
         <ExcessiveACNoise>FALSE</ExcessiveACNoise>
         <MuscleNoise>FALSE</MuscleNoise>
         <LeadDataCRC32>1677470564</LeadDataCRC32>
         <WaveFormData>
QAA+ADkANwA2ADYANAA0ADIAMgAyADIALwAvAC8AMAAwADAAMAAwADAAMAAwADAALwAu
AC0ALAAsAC0ALgAyAD4ATABUAFwAaAB0AH0AhQCKAJQApgC2AMkA6AAPASoBPAFKAUoB
PQEqAQYBwgBsACMA/f/7////AQACAAcADQASABYAFwAXABYAFgAWABYAFgAUABQAEwAT
ABMAEwATABMAEQARABEAEQARABEAEQARAA8ADwAQABAAEAAQABAAEAAOAA4ADgAOAAwA
DAAMAAwACgAKAAoACgAIAAgABwAHAAcABwAHAAcABQAFAAUABQACAAIAAgACAAIAAgAC
AAIAAAAAAAAAAAAAAAAAAAABAP///////wAAAAD//////////wAAAQABAP//AAAAAAAA
AAABAAEAAQABAAEAAQAAAAIAAgADAAMAAQACAAIAAwAEAAQABAAFAAMAAwAEAAQABQAF
AAYABgAEAAYABwAHAAUABwAHAAgABwAIAAkACQALAAwADAAMAAsACgAJAAgACAAHAAcA
BgAEAAMAAwADAAEAAAAAAAAAAgACAAIAAQAAAP///v/9//3//P/8//z/+v/6//r/+v/6
//r/+v/6//r/+v/6//r/+P/4//j/+P/3//f/9//3//f/9//3//f/9//4//j/+P/4//j/
+P/4//b/9v/3//f/9P/0//T/9P/0//T/9f/1//X/9P/0//T/9P/0//T/9P/y//P/8//z
//P/8//z//P/9v/2//b/9v/2//X/9P/z//X/9f/2//b/9P/0//T/9P/0//T/9P/0//b/
9v/2//b/9v/0//T/9P/0//T/9P/0//X/9v/0//X/9v/3//j/+P/4//j/+f/5//n/+f/3
//j/+P/4//j/+f/6//r/+P/5//n/+f/7//n/+P/4//n/+P/2//X/9v/3//f/+P/4//j/
+P/4//f/+f/5//n/+//5//f/9v/0/+//7f/s/+r/6P/o/+j/5v/m/+b/5f/l/+X/5v/m
/+b/5v/m/+b/5v/m/+b/5v/k/+T/5P/k/+X/5v/q/+7/+P8GABAAGgAoADEAOQA+AEIA
UABgAG8AhgCpAMwA5ADyAPwA9QDmANIAoABUAAUAy/+3/7v/v/++/8H/x//O/9D/0f/T
/9T/1v/W/9b/1v/U/9T/0//T/9P/0//T/9P/0//T/9P/0//T/9P/0//T/9P/0//U/9T/
1P/U/9T/1P/U/9T/1P/U/9L/0v/S/9L/0v/S/9L/0v/Q/9D/z//P/8//z//P/8//z//P
/8//z//O/87/zv/O/8z/zP/M/8z/zv/O/87/zv/M/8z/zP/N/83/zf/N/87/0P/P/8//
z//P/9D/0f/R/9H/0v/S/9L/0P/R/9H/0f/S/9P/1P/U/9T/1P/V/9X/1f/W/9b/1//Y
/9j/2P/Z/9n/2f/a/9r/2//b/9z/3P/a/9z/3f/d/9v/3f/d/97/4f/i/+P/4//j/+T/
5P/k/+L/4v/i/+L/4v/h/+H/4P/g/9//3//f/+H/4P/g/+D/3//e/93/2//d/93/3f/d
/9v/2v/a/9r/3P/c/9z/3P/a/9r/2v/a/9r/2v/a/9r/3P/c/9z/3P/b/9v/2//b/93/
3f/d/93/2//c/9z/3P/c/9z/3P/c/9r/2v/b/9v/2v/a/9r/2v/Y/9j/2f/Z/9n/2P/Y
/9j/2P/Y/9j/2P/W/9f/1//X/9f/1//X/9f/2P/Y/9j/2P/X/9f/1//X/9X/1f/W/9b/
1v/W/9b/1v/W/9b/1v/W/9b/1v/W/9b/1v/W/9b/1v/W/9b/1v/W/9f/2P/Y/9n/2v/b
/9z/3P/c/9z/3//f/9//3//f/+D/4P/g/9//3//f/97/3//h/+L/4//j/+H/4P/g/+D/
4P/f/9//3v/f/9//4P/g/+D/4P/g/+H/4//j/+P/4//h/9//3v/c/9f/1f/U/9T/0v/S
/9L/0v/S/9L/0f/R/9H/0v/S/9D/0P/Q/9D/0v/S/9L/0v/Q/9D/0P/Q/9H/0v/U/9r/
4v/w//r/BAAQABsAIwAmACwANgBCAE0AYAB/AKIAvgDOANwA3wDUAMYApABkABUAz/+n
/6H/qf+s/6//s/+4/7z/wf/D/8T/xP/E/8T/xP/E/8T/w//D/8H/wf/B/8H/wf/B/8H/
wf+//7//v/+//7//v//A/8D/wP/A/8D/wP/A/8D/wP/A/8D/wP/A/8D/wP/A/8D/wP/C
/8L/wf/B/8H/wf/B/8H/v/+//7//v/++/77/vv++/77/vv++/77/vP+8/7z/vP+8/7z/
vP+9/73/vf+9/77/vv+9/73/vf+9/77/v/+//7//wP/A/8D/wP/B/8H/wf/C/8P/xP/E
/8T/xP/F/8X/xf/G/8b/x//K/8r/yv/L/8n/yf/K/8r/y//L/8z/zP/O/9D/0f/R/8//
0f/R/9L/0//U/9X/1f/V/9b/1v/W/9b/1v/W/9b/1v/V/9X/1P/W/9X/1f/V/9X/1P/U
/9T/1P/U/9T/0//R/9H/0f/R/9L/0v/T/9T/0v/S/9L/0v/T/9T/1f/W/9b/1v/W/9b/
1P/U/9T/1P/V/9X/1f/V/9f/1//X/9f/1//Y/9j/2P/Y/9j/2P/Y/9r/2v/b/9v/2v/a
/9r/2v/a/9r/2//b/93/3P/c/9z/3v/e/97/3v/e/9//3//f/93/3f/d/93/3v/e/97/
3v/d/93/3f/d/9//3//g/+D/3v/e/97/3v/f/+D/4f/i/+L/4v/i/+L/4v/i/+L/5P/k
/+T/5P/k/+T/5f/m/+b/5//o/+n/6v/q/+r/6v/t/+3/7f/t/+//8P/w//D/7v/v//D/
8P/w//H/8f/x//P/8f/w//D/8P/w/+//7//y//P/8//0//T/9P/0//T/9f/3//f/9//5
//f/9f/0//L/7f/r/+r/6v/o/+j/6P/o/+j/6P/n/+j/6f/r/+z/6v/q/+r/6v/q/+r/
6v/q/+z/7P/s/+z/6//s//L//P8IABIAHAAmADIAOwBDAEoAUgBcAGoAeQCSALUA2ADu
AP4ABAH9AOwA0gCkAFYABQDR/8X/y//N/87/z//V/9z/4P/j/+f/6P/m/+b/5v/m/+j/
6P/n/+f/6f/p/+n/6f/n/+f/5//n/+n/6f/p/+n/6f/p/+r/6v/q/+r/6v/q/+z/7P/s
/+z/7P/s/+z/7P/s/+z/7P/s/+7/7v/t/+3/6//r/+v/6//s/+3/7v/v/+7/7v/u/+7/
7v/u/+7/7v/w//D/8P/w//D/8P/w//H/8f/x//H/8v/y//H/8f/x//P/9P/1//X/9f/2
//b/9v/4//n/+f/5//j/+f/6//r//P/8//3//f///wAAAAABAAIAAgACAAMAAwADAAQA
BAAFAAUABgAGAAYACAAJAAkACwANAA0ADgAPABAAEQARABEAEgASABIAFAAUABQAFAAS
ABEAEQAQABIAEQARABEAEQAQABAAEAAQABAAEAAPABEAEQARABEAEQAQABAAEAASABIA
EgASABIAEgASABIAFAAUABQAFAAUABQAFAAUABMAEwATABMAFQAVABUAFQAVABYAFgAW
ABgAGAAYABgAGgAaABsAGwAYABgAGAAYABkAGgAcAB0AHAAaABkAGAAZABoAGwAcABwA
HQAdAB0AGwAbABsAGwAeAB4AHgAeAB8AHwAfAB8AIQAhACIAIgAkACQAJAAkACQAJAAk
ACQALAAqACoAKgAqACgAKAAoACgAKgAqACsALAAuAC8AMAAxADIAMgAyADIAMwAzADMA
MwAzADQANAA0ADQANQA2ADYAOAA5ADkAOQA3ADUANAA0ADcAOAA4ADkAOAA5ADkAOgA8
ADwAPAA8AD8AQQBBAEEAQQA/AD0APAA6ADUAMwAyADIAMAAwADAAMAAwADAALwAxADEA
MgAyADIAMgAyADIAMAAwADAAMAAwADAAMAAwAC8ANAA8AEYAUgBeAGYAcAB6AIMAiwCU
AJ4ArgDAANMA9AAbATYBSAFWAVYBRwEyARAByABuACkACwAJABEAFQAWABsAHwAiACYA
KQApACoALAAsACwALAAsACwAKwArACsAKwArACsALQAtAC0ALQAvAC8ALwAvAC0ALQAu
AC4AMAAwADAAMAAwADAAMAAwADAAMAAwADAAMAAwADAAMAAwADAALwAvADEAMQAxADEA
MQAxADEAMQAwADAAMAAwADIAMgAyADIAMgAyADIAMgA0ADQANAA1ADUANQA1ADYANAAz
ADMAMwAzADQANQA1ADYAOAA5ADoAOAA5ADkAOQA6ADsAPAA8AD4APgA/AD8APwBAAEAA
QQBCAEIAQgBDAEUARQBGAEYARQBFAEYARgBGAEgASQBJAEkASwBLAEwATQBOAE8ATwBP
AFAAUABQAE4ATgBOAE4ATgBNAE0ATABMAEsASwBLAEsASgBKAEoASABIAEgARwBHAEcA
RwBHAEcARgBGAEYARQBEAEMAQgBEAEQARABEAEIAQgBCAEIAQABAAEAAQABBAEEAQQBB
AEEAQQBBAEEAPwBAAEAAQABAAEAAQABAAEAAQABBAEEAQABAAEAAQAA+AD4APwA/AD8A
PgA+AD4AQABAAEAAQAA+AD8APwA/AD8APwA/AD8APgA+AD4APgA/AD8APwA/AD8APwBA
AEAAPgA+AD4APgA+AD4APgA+AEAAPgA8AD4APgA8ADwAPAA8ADwAPAA9AD4APAA9AD4A
PwBAAEAAQABAAD8APwA/AD8APwBAAEAAQAA/AD8APwA+AEAAQQBBAEEAPwA9ADwAPAA+
AD4APQA9ADwAPQA9AD4AQABAAEAAQAA/AEEAQQBBAD8APQA7ADoANwAxAC4ALAAsACoA
KgAqACgAKAAoACcAJwAnACgAKAAmACYAJgAmACQAJAAkACQAJAAkACQAJAAlACYALAA4
AEQATgBYAGQAcAB5AH8AhgCUAKQAtADJAOoADwEoATgBQgFAAS8BGgHwAKYATgANAPP/
8//1//f//P8BAAUACAAOAA8ADwAOAAwADAAMAAwACgAKAAkACQAJAAkACQAJAAcABwAH
AAcABwAHAAcABwAFAAUABgAGAAQABAAEAAQABAAEAAQABAACAAIAAgACAAIAAgACAAIA
AAAAAP/////9//3//f/9//3//f/9//3/+v/6//r/+v/8//z//P/8//r/+v/6//r/+P/4
//j/+f/5//n/+f/6//r/+f/5//n/9//4//n/+f/5//r/+v/6//j/+f/5//n/+v/7//z/
/P/6//r/+//7//n/+v/6//v//P/8//z//f/9//3//v/+//3//f/+//7//v8AAAEAAQAB
AAMAAwAEAAMABAAFAAUABQAGAAYABgAEAAQABAAEAAIAAQABAAAAAAD////////9//z/
/P/8//z//P/8//v/+//7//v/+//5//j/+P/4//j/+P/4//j/9v/2//b/9v/2//b/9v/2
//T/9P/0//T/8//z//P/8//z//P/8//z//H/8v/y//L/8v/y//L/8v/w//D/8f/x//D/
8P/w//D/8v/y//P/8//x//D/8P/w//L/8v/y//L/8P/x//H/8f/x//H/8f/x//L/8v/y
//L/8f/x//H/8f/z//P/9P/0//L/8v/y//L/8v/y//L/8v/w//D/8P/w//D/7v/w//D/
8P/w//D/8P/w//H/8v/x//H/8f/x//P/9P/1//b/9f/1//X/9f/0//T/8//y//T/9f/2
//b/9v/3//f/9//3//X/9P/0//b/9v/1//X/9P/1//X/9v/2//b/9v/2//n/+//7//v/
+//5//f/9v/y/+3/6//q/+j/5v/m/+b/5P/k/+T/4//j/+P/5P/k/+T/5P/k/+T/5P/k
/+T/5P/j/+L/4f/g/+P/5P/o//D/+v8EAA4AHAAoADEANwA+AEgAVgBkAHEAjACxANAA
5gD2APoA7wDgAMQAigA4AOn/u/+z/7X/uf+8/7//w//G/8r/zf/N/87/zv/O/87/zv/M
/8z/y//L/8v/y//L/8v/zP/N/87/z//O/83/zP/L/8v/y//M/8z/yv/K/8r/yv/I/8j/
yP/I/8b/xv/G/8b/xv/G/8b/xv/I/8j/x//H/8X/xf/F/8X/w//D/8P/w//E/8T/xP/E
/8L/wv/C/8L/wv/C/8L/wv/C/8L/wv/D/8P/w//D/8T/xP/D/8P/w//D/8T/xf/F/8f/
yP/I/8j/x//H/8b/xf/E/8X/xv/G/8b/xv/H/8f/yf/K/8r/y//M/8z/zP/N/8v/y//M
/8z/zf/N/87/zv/O/9D/0f/R/9H/0//T/9T/1f/W/9f/1//V/9b/1v/W/9b/1v/W/9b/
1v/V/9X/1P/U/9P/0//T/9P/0v/S/9L/0v/S/9L/0f/P/8//z//P/83/zP/M/8z/yv/K
/8r/yv/I/8j/yP/I/8b/xv/G/8b/xP/E/8T/xP/B/8H/wf/B/8D/v/++/73/u/+8/7z/
vP+6/7r/uv+6/7r/uv+7/7v/uv+6/7r/uv+4/7j/uf+5/7n/uP+4/7j/uP+4/7j/uP+4
/7n/uf+5/7f/t/+3/7f/tv+2/7b/tv+3/7f/t/+3/7f/t/+4/7j/tv+2/7b/tv+0/7T/
tP+0/7T/tP+0/7T/tv+2/7b/tv+0/7T/tf+2/7T/tf+2/7f/uv+6/7r/uv+5/7n/uf+5
/7v/vP+8/7z/uv+7/7z/vP+8/73/vf+9/73/u/+6/7r/uv+6/7n/uf+8/73/vf++/7z/
vP+8/7z/u/+9/73/vf+//73/u/+6/7b/sf+v/67/rv+s/6z/rP+s/6z/rP+r/6n/qf+q
/6r/rP+s/6z/rP+u/67/rv+u/67/rv+u/67/q/+u/7D/tP+8/8r/1P/c/+r/9f///wQA
CAAQACAALQA6AFMAeACaAKwAugC/ALQAqACQAFgABwC7/4//hf+J/4z/j/+T/5j/oP+j
/6X/qP+m/6b/pv+m/6b/pv+l/6X/p/+n/6f/p/+n/6f/p/+n/6j/qf+q/6v/q/+r/6z/
rP+s/6z/rP+s/63/rv+v/7D/rv+u/67/rv+w/7D/sP+w/7D/sP+v/6//sf+x/7H/sf+z
/7P/s/+z/7L/sv+y/7L/sv+y/7L/sv+y/7L/sv+y/7T/tP+0/7X/tf+1/7X/tv+2/7X/
tf+1/7X/tv+3/7f/t/+4/7j/uP+4/7n/uf+5/7r/u/+8/7z/vv++/7//v//B/8L/wv/D
/8L/wv/C/8P/xf/F/8b/xv/H/8f/yP/I/8j/yv/L/8v/y//N/83/zv/P/9D/0f/R/9P/
1P/U/9T/1v/W/9b/1v/W/9X/1f/U/9b/1f/V/9X/1f/U/9T/1P/W/9b/1v/V/9f/1//X
/9f/1//W/9b/1v/Y/9j/2P/Y/9j/2P/Y/9j/2v/a/9r/2v/c/9z/3P/c/9n/2f/Z/9n/
2//b/9v/2//b/9z/3P/c/93/3v/f/+D/4P/g/+H/4f/g/+D/4P/g/+L/4v/j/+P/4//i
/+L/4v/k/+T/5P/k/+T/5f/l/+X/5//n/+f/5//o/+j/6P/o/+v/6//r/+v/7f/t/+7/
7v/u/+7/7v/u//D/8P/w//D/7v/w//D/8P/y//L/8v/y//L/8v/y//P/9P/0//X/9v/3
//r/+v/6//r//f/9//3//f/9//7//v/+/wAAAQACAAIAAgADAAMAAwADAAEAAAAAAAQA
BAADAAMABAAFAAUABgAIAAgACAAIAAsADQANAA0ACwAJAAcABgAGAAEA///+//7//P/8
//z//P/8//z/+//7//v//P/8//z//P/8//z//v/+//7//v/+//7//v/+////BAAIABAA
HgAmADAAPABGAE8AVQBaAGYAeACGAJsAugDdAPgACgEaARoBCwH4ANIAjgA4APX/1f/V
/93/4f/i/+X/7f/y//T/9//5//j/+P/4//j/+P/6//r/+f/5//v/+//7//v//f/9//3/
/f/8//v/+v/5//r/+//9//7//v/+//7//v/+//7//v/+/wAAAAAAAAAAAAAAAAAAAAAA
AAAA//////////////////////////8AAAAAAAAAAAAAAAAAAAAAAgACAAIAAgACAAIA
AgADAAEAAQABAAIABQAFAAYABwAFAAYABwAHAAcACAAIAAgACgALAAsACwAKAAsADAAM
AA4ADgAPAA8AEQASABIAEwAUABQAFAAVABcAFwAYABgAGQAZABoAGgAYABoAGwAbAB0A
HwAfACAAIQAiACMAIwAlACYAJgAmACYAJgAmACYAJAAjACMAIgAiACEAIQAhACMAIgAi
ACIAIAAgACAAHwAhACEAIQAhACMAIgAiACIAIAAgACAAIAAiACIAIgAiACIAIgAiACIA
JAAkACQAJAAhACEAIQAhACEAIQAhACEAIwAkACQAJAAmACYAJgAmACQAJAAlACUAJgAm
ACYAJgAmACYAJwAnACcAJgAmACYAJgAmACYAJgAoACkAKQApACkAKQApACkAKgAqACoA
KgAtAC0ALQAtAC0ALQAuAC4AMAAwADAAMAAyADIAMgAyADAAMgA0ADQANAA0ADQANAA0
ADQANQA2ADgAOQA6ADsAOgA6ADoAOgA9AD0APQA9AD0APgA+AD4APgA/AEAAQABAAEEA
QQBBAEEAPwA+AD4AQABAAD8APwBCAEMAQwBEAEQARABEAEQARQBHAEcARwBFAEMAQQBA
AD4AOQA3ADYANgA0ADQANAA2ADYANgA1ADUANQA2ADYAOAA4ADgAOAA2ADYANgA2ADYA
NgA2ADYAOQA8AEIASgBYAGQAbgB6AIQAjQCVAJwAqAC6AMgA3QAAASUBQAFSAVoBVgFH
ATABBAG4AGIAIwALAA0AEQAPABIAFQAbACAAJAAlACcAJgAkACQAJAAkACQAJAAjACMA
IQAhACEAIQAhACEAIQAhACEAIQAhACEAIQAhACIAIgAgACAAIAAgACAAIAAgACAAIAAg
ACAAIAAgACAAIAAgACAAIAAfAB8AHwAfAB8AHwAhACEAIQAhAB4AHgAeAB4AIAAgACAA
IAAgACAAIAAgACAAIAAgACEAIQAhACEAIgAiACEAIQAhACEAIgAjACMAIQAiACIAIgAi
ACMAIwAjACQAJQAmACYAJgAmACcAJwAnACgAKAApACoAKgAqACsAKwArACwALAAtAC0A
LgAuAC4AMAAxADEAMQAzADMANAAzADQANQA1ADUANgA2ADYANgA2ADYANgA0ADMAMwAy
ADIAMQAxADEAMQAwADAAMAAuAC4ALgAtAC0ALQAtAC0ALQAsACwALAAsACwALAAsACwA
LAAsACwAKgAqACoAKgAqACoAKgAqACsAKwArACsAKQApACkAKQAnACgAKAAoACoAKgAq
ACoAKAAoACkAKQAmACYAJgAmACYAJgAnACcAJwAmACYAJgAkACQAJAAkACQAJQAlACUA
JQAlACUAJQAmACYAJgAmACUAJQAlACUAJQAlACYAJgAmACYAJgAmACQAJAAkACQAJAAk
ACQAJAAkACQAJAAkACQAJAAiACIAIwAkACYAJwAoACkAKQAoACcAJgApACkAKQApACkA
KgAqACoAKAApACoAKgAqACsAKwArACsAKQAoACgAKgAqACkAKQAoACkAKQAqACgAKAAo
ACgAKQArACsAKwArACkAJwAmACIAHQAbABoAGgAYABgAGAAXABYAFQATABUAFQAWABYA
FAAUABQAFAAUABQAFAAUABIAEgASABIAEwAWABwAJAAwADoAQgBOAFwAZwBrAHIAfACK
AJwArwDMAPEADgEeASoBKgEfAQ4B7gCqAFQACwDl/+H/6f/r/+z/8f/1//z//v//////
AgAAAAAAAAAAAP7//v/9//3//f/9//3//f/9//3//f/9//3//f/9//3/+//7//z//P/8
//z//P/8//r/+v/6//r/+P/4//j/+P/4//j/+P/4//j/+P/3//f/9//3//f/9//3//f/
9//3//b/9v/2//b/9v/2//b/9v/0//T/9P/0//L/8v/y//P/8//z//P/9P/0//P/8//z
//P/9P/1//X/9f/2//b/9v/2//f/9//3//b/9//4//j/+P/4//n/+f/5//r/+v/7//r/
+v/6//v/+//7//z//P/9//3//v/+//7/AAABAAEAAQADAAMABAADAAQABQAFAAcACAAI
AAgABgAGAAYABgAGAAUABQAEAAQAAwADAAMAAQAAAAAAAAAAAAAAAAD/////////////
///+//7//v/8//z//P/8//z//P/8//z/+v/6//r/+v/6//r/+v/6//v/+//7//v/+f/5
//n/+f/5//r/+v/6//r/+v/6//r/+v/6//v/+//6//r/+v/6//j/+P/5//n/+//6//r/
+v/6//r/+v/6//j/+f/5//n/+//7//v/+//8//z//P/8//v/+//7//v/+//7//z//P/8
//z//P/8//z//P/8//z/+v/6//r/+v/8//z//P/8//z//P/8//r/+v/7//z//v///wAA
AQAAAAAAAAAAAAEAAQABAAEAAQACAAIAAgAAAAEAAgACAAQABQAFAAUABQADAAIAAgAC
AAIAAQABAAIAAwADAAQAAgACAAIAAgADAAUABQAFAAcABQADAAIA/v/5//f/9v/2//T/
9P/0//L/8v/y//H/8f/x//L/8v/y//L/8v/y//L/8v/y//L/8v/y//L/8v/z//L/8v/4
/wQADgAYACAALAA3AD8ARgBMAFQAYgBxAIIAnwDEAOAA8gAAAQUB+gDsAM4AkAA/APP/
xf+//8f/yv/L/8//1P/Y/93/3//i/+D/4P/g/+D/4P/g/9//3//f/9//3//f/9//3//f
/9//3f/d/93/3f/d/93/3v/e/97/3v/e/97/3v/e/97/3v/e/97/3v/e/97/3v/e/97/
3v/e/93/3f/f/9//3//f/9//3//f/9//3P/c/9z/3P/e/97/3v/e/97/3v/e/97/3v/e
/97/3//d/93/3f/e/97/3f/d/93/3f/e/9//3//f/+D/4P/g/+D/4f/h/+H/4v/j/+T/
5P/k/+T/5f/l/+X/5v/m/+f/5v/m/+b/5//n/+f/6P/o/+f/5//o/+j/6P/q/+v/6//r
/+3/7f/u/+//8P/x//H/8f/y//L/8v/y//L/8v/y//L/8f/x//D/8P/v/+//7//v/+7/
7v/u/+7/7v/u/+3/7f/t/+3/7f/t/+z/7P/s/+z/7P/s/+z/6v/q/+r/6v/o/+j/6P/o
/+j/6P/o/+j/6f/p/+n/6f/p/+n/6f/p/+n/6v/q/+r/6P/o/+j/6P/o/+j/6f/p/+j/
6P/o/+j/6f/q/+z/7f/t/+z/7P/s/+z/7P/s/+z/7P/t/+3/7f/r/+v/6//r/+7/7v/u
/+7/7//v/+//7//v/+//8P/w//D/8P/w//D/8P/w//D/8P/u/+7/7v/u/+7/7v/u/+7/
7v/u/+7/7v/u/+//8P/v/+//7//v//D/8P/w//D/8//z//P/8//x//L/8v/y//L/8//0
//T/9P/1//X/9f/1//P/8v/y//L/8v/x//H/8//1//b/+P/4//j/+P/4//n/+//7//v/
+//5//f/9v/0/+//7f/s/+7/7P/s/+z/6v/q/+r/6f/p/+n/6v/q/+r/6v/q/+r/7P/s
/+z/7P/q/+r/6v/q/+3/7P/u//T//P8IABIAHAAqADUAPQBEAEoAUgBeAG0AgACdAMIA
3ADuAPoA+wDwAN4AuAB0ACMA4f/B/8H/yf/K/8v/z//U/9r/3f/f/+L/4v/i/+L/4v/g
/+D/3//f/+H/4f/h/+H/4f/h/+H/4f/j/+P/4//j/+P/4//k/+T/4v/i/+L/4v/k/+T/
5P/k/+T/5P/k/+T/5v/m/+b/5v/m/+b/5f/l/+f/5//n/+f/5//n/+f/5//k/+T/5P/k
/+T/5P/k/+T/5v/m/+b/5v/o/+j/6P/p/+f/5//n/+j/6P/n/+f/5//p/+r/6//r/+v/
7P/s/+z/7v/v/+//7//w//H/8v/y//L/8v/z//P/8//0//T/9f/2//b/9v/3//n/+f/6
//r/+//7//z//P/8//7/////////AQABAAIABQAGAAcABwAHAAgACAAIAAoACgAKAAoA
CgAJAAkACAAKAAkACQAJAAsACgAKAAoADAAMAAwACwANAA0ADQANAA0ADAAMAAwADAAM
AAwADAAOAA4ADgAOAA4ADgAOAA4AEAAQABAAEAAQABEAEgATABUAFQAVABUAFQAWABYA
FgAWABYAFgAWABgAGAAZABkAGAAYABgAGAAYABgAGQAZABsAGgAaABoAGAAYABgAGAAY
ABkAGQAZABoAGwAcAB0AHAAcABwAHAAfAB8AHwAfAB8AHwAgACAAIAAgACAAIAAiACIA
IgAiACAAIgAkACQAJAAkACQAJAAkACUAJgAoACkAKgArACwALAAsACwALQAtAC0ALQAv
ADAAMAAwADAAMQAyADIANAA1ADUANQA1ADMAMgAyADQANAAzADMANQA3ADgAOgA8ADwA
PAA8AD0APwA/AD8APwA9ADsAOgA4ADMAMQAwADIAMAAwADAAMAAwADAALwAxADEAMgAy
ADAAMAAwADAAMgAyADIAMgA0ADQANAA0ADcAOgA6AEAATABYAGIAbgB6AIUAiwCQAJgA
pgC2AMUA3AADASQBOAFGAU4BRQE2ARoB5ACQAEMAFwAPABcAGwAcAB0AJQAqACwAMQAz
ADQANAA0ADQANAA0ADQAMwAzADUANQA1ADUANQA1ADUANQA3ADcANwA3ADkAOQA6ADoA
OgA6ADoAOgA6ADoAOgA6ADwAPAA8ADwAPAA8ADwAPAA+AD4APQA9AD8APwA/AD8AQQBB
AEEAQQBAAEAAQABAAEAAQABAAEAAQgBCAEIAQgBEAEQARABFAEUARQBFAEYASABHAEcA
RwBJAEoASwBLAEsATABMAEwATgBPAE8ATwBOAE8AUABQAFEAUgBUAFUAVQBWAFYAVwBa
AFoAWgBbAFsAWwBcAFwAXgBfAGEAYgBiAGQAZQBlAGUAZwBnAGgAawBsAG0AbQBtAG4A
bgBuAHAAcABwAHAAcABvAG8AbgBuAG0AbQBtAG8AbgBuAG4AbgBuAG4AbQBvAG8AbwBv
AG8AbgBuAG4AbgBuAG4AbgBvAHAAcQByAHQAdAB0AHQAdAB0AHQAdAB1AHUAdQB1AHcA
dwB5AA==
         </WaveFormData>
      </LeadData>
      <LeadData>
         <LeadByteCountTotal>10000</LeadByteCountTotal>
         <LeadTimeOffset>0</LeadTimeOffset>
         <LeadSampleCountTotal>5000</LeadSampleCountTotal>
         <LeadAmplitudeUnitsPerBit>4.88</LeadAmplitudeUnitsPerBit>
         <LeadAmplitudeUnits>��V</LeadAmplitudeUnits>
         <LeadHighLimit>2147483647</LeadHighLimit>
         <LeadLowLimit>268435456</LeadLowLimit>
         <LeadID>V6</LeadID>
         <LeadOffsetFirstSample>0</LeadOffsetFirstSample>
         <FirstSampleBaseline>0</FirstSampleBaseline>
         <LeadSampleSize>2</LeadSampleSize>
         <LeadOff>FALSE</LeadOff>
         <BaselineSway>FALSE</BaselineSway>
         <ExcessiveACNoise>FALSE</ExcessiveACNoise>
         <MuscleNoise>FALSE</MuscleNoise>
         <LeadDataCRC32>557264510</LeadDataCRC32>
         <WaveFormData>
6v/o/+T/4v/i/+P/4v/j/+H/4P/g/9//3//g/+D/4P/i/+L/4v/i/+H/4f/g/+D/4v/i
/+L/4v/h/+H/4//m//H///8HAA8AGgAkACsAMgA2AEAAUwBoAH8AoADKAOgA/gAMAQ8B
AgH0ANQAmABPAA4A5//Y/9f/1f/U/9b/2//d/+D/4P/g/97/3P/c/9v/2v/a/9v/2//a
/9z/3P/b/9v/2f/Z/9n/2f/Z/9n/2f/a/9j/2P/Y/9f/1v/X/9n/2v/a/9r/2f/Y/9f/
1v/W/9b/1v/X/9n/2//b/9r/1//W/9f/2P/Z/9z/3P/b/9r/2P/Y/9j/2P/Y/9j/2f/a
/9v/2f/Y/9f/1//Z/9n/2f/Z/9v/2//a/9r/2P/Y/9j/2P/Z/9v/3P/d/9z/3P/d/93/
3//f/9//3//f/9//3//g/+L/4v/j/+P/5//n/+j/6v/p/+j/6P/n/+n/6v/q/+v/6//r
/+v/7P/s/+3/7//v//H/8f/y//P/8//y//L/8f/z//X/9v/2//b/9v/2//X/8//0//X/
9f/2//X/9P/0//L/8f/x//H/8//0//X/9f/y//L/8v/y//H/8f/x//H/8f/y//P/9P/0
//T/9P/0//T/9P/0//T/9f/1//X/9P/y//L/8//z//P/8//y//H/8f/x//H/8f/z//T/
9P/z//P/8//z//P/8v/y//H/8f/y//P/9P/1//P/8//z//P/9v/2//b/9f/1//b/9v/2
//T/9v/2//b/9//4//n/+v/5//j/9//2//f/+P/5//r/+P/4//j/+P/4//j/+P/4//r/
+v/6//r/+v/4//j/+P/4//j/+v/7//v/+//5//r/+v/7//7//v////////8AAAAAAAD+
////AAAAAAIAAgACAAIAAAABAAEAAgADAAQABAAFAAMAAwAEAAQABQAFAAYABwAJAAkA
CQAJAAcABwAHAAgACQAIAAcABgAEAAAA/v/9//v/+f/5//n/+P/4//f/9//4//j/+P/4
//j/+P/4//f/+f/4//j/+P/2//b/9v/3//v//f/+/wEACQATABsAJAAuADsAQABGAEwA
WQBqAH0AlgC8AOIA/AAQARsBGAEKAfgAzACHAEAACwDw/+v/7f/q/+r/6//t/+z/7P/s
/+7/8P/w/+//7v/s/+3/7f/s/+z/7P/r/+v/7f/t/+3/7f/r/+v/6//s/+z/7P/s/+v/
6//r/+z/7P/r/+z/7P/s/+3/7P/s/+z/6//r/+z/7f/w//D/7v/u/+7/7v/u//D/7//v
/+//7v/t/+7/7//w/+3/7f/t/+3/7v/u/+7/7//t/+3/7f/t/+//7//u/+7/8P/w//D/
8P/w//H/8f/x//T/9P/1//X/9P/z//L/8f/1//X/9f/2//b/9v/3//f/9//3//j/+v/8
//z//f/9//v//P/8//3/////////AAD+////AQABAAEAAQACAAMABgAGAAcABwAGAAcA
BwAGAAgACAAIAAcABwAIAAkACQAGAAUABAAEAAUABQAGAAcABwAGAAUAAwADAAQABQAG
AAUABQAFAAUAAgACAAIAAgAEAAQABAAEAAIAAgACAAIAAwADAAMAAgACAAIAAwADAAMA
AwACAAEAAgADAAQABQAEAAQAAwABAAMAAwADAAMABAAEAAMAAwADAAMAAwADAAUABQAF
AAUABgAGAAYABQAFAAYABgAGAAQABgAGAAYABAAEAAQABAAGAAYABgAGAAUABAADAAIA
BAAEAAQABAAEAAQABAAEAAIAAgACAAIABgAEAAQABAAEAAQABAAFAAUABQAHAAgACAAJ
AAoACgALAAsACwAMAAwADAAMAA0ADgAOAA0ADAALAAoADQAPABAAEgARABAADgANAA8A
DwAQABAADwAPABAAEQARABEAEQARABMAEwATABQAFAASABAADgAMAAgABgAFAAMAAQAB
AAEAAAAAAP////8CAAIAAgACAAAAAAAAAP//AAAAAAEAAgAAAAAAAAABAAEAAQAEAAkA
EQAbACMAKgA0AD8ARABIAE4AWQBoAHkAjgCwANYA8gAIARcBHgEWAQoB7ACzAG4ALQAA
AO//7//0//b/9//3//j/+v/4//j/+P/4//f/9v/4//n/+f/4//b/9v/1//X/9//3//f/
9//1//X/9f/2//b/9v/2//X/9v/3//n/+v/6//r/+f/4//n/+P/4//j/9//3//j/+f/6
//r/+P/4//r/+v/6//z//P/7//r/+P/3//j/+f/6//r/+//8//3/+//6//n/+f/7//v/
+//7//v/+//6//r//P/8//z//P/8//3//f/9//7//v//////AQABAAEAAQACAAEAAAAA
AAIAAgADAAMAAwADAAQABgAGAAYABwAHAAcACAAIAAkABwAHAAcACAAKAAsADQANAA0A
DQAOAA8AEAAQABEAEQAUABUAFQAUABQAFAAUABMAEwAUABUAFQAUABMAEgASABIAEQAR
ABEAEgASABIAEQAOAA4ADgAOAA8ADwAPAA8AEAAQABAAEAAOAA4ADgAOABAAEAAQABAA
DgANAAwACgAMAAwADQANAA0ADQAMAAsACQAJAAkACQAJAAoACgAJAAsACwALAAsADAAM
AAsACwALAAsACwALAAkACQAJAAkADAAMAAwACwAJAAoACgAKAAgACgAKAAoACgAKAAoA
CgAIAAgACAAIAAoACgAKAAoACAAIAAgACAAKAAoACgAKAAoACgAKAAoACAAIAAgACgAK
AAoACgAKAAsACwALAAsADAAMAA0ADgAOAA8ADwANAA4ADgAOABAAEQASABIAEAAQABAA
EAAQABEAEQASABIAEgARABEADwAPABAAEAASABMAFQAXABUAFQAVABUAFQAVABUAFgAW
ABQAEgAQAAwACAAGAAUABwAFAAUABQACAAIAAQABAAQABAAEAAQABAAEAAQAAwABAAAA
AAAAAAIAAgACAAMAAQABAAYADQAVAB8AJwAwADoAQQBIAE4AVABhAHAAgQCeAMQA6AAE
ARYBHQEYAQoB9ADIAIMAPgALAPT/8//z/+7/7v/v//P/9P/2//j/+v/5//j/9v/0//T/
9f/1//T/9v/2//X/9f/z//P/8//z//X/9f/1//b/9P/0//T/8//z//P/9P/0//X/9v/2
//b/8//y//L/8v/z//P/9P/1//b/9v/0//T/8v/y//L/9P/3//f/9//2//L/8v/y//L/
8v/z//T/9f/1//T/8//z//P/8//z//P/9//3//b/9v/1//T/8//y//T/9f/1//X/9v/2
//f/9//1//X/9f/1//n/+f/5//r/+P/4//n/+f/7//v//P/+//7//v///////f/+//7/
//8BAAEAAQACAAAAAQADAAMABAAFAAcACQAIAAgACQAJAAgACQAJAAgACgAKAAoACQAI
AAgACAAHAAcABwAHAAgABgAFAAUABQAEAAQABAADAAQABAAEAAQAAQABAAEAAQACAAIA
AgACAAIAAgACAAIAAAAAAAAAAAABAAEAAQAAAP7//v////////////7//f/9//3//f/9
//3//v/+//3///////////////7//P/7//3//f/9//3//f/9//3//f/8//z//P/7//3/
/v/+//7/+v/8//z//P/+//7//v/+//z//P/8//z/+v/6//r/+v/8//z//P/8//v/+v/5
//j//v/6//r//P/6//j/+P/4//j/+v/7//v/+//7//z//P/9//3//P/8//v//f/+//7/
/v/8//3//v/+//7//v/+//7/AAABAAEAAgABAAAA/v/9//7///8BAAIAAQABAAIAAwAB
AAEAAQABAAIAAwAEAAYABQACAP///P/6//b/9P/z//H/7//v/+//7//w//D/8f/y//L/
8v/y//H/8P/v/+3/7f/s/+z/7P/q/+r/6v/r/+n/7f/0//v/BwAPABUAHAAmAC0ANAA8
AEgAWQBsAIUApgDMAOwA/gAMAQ0BBAH0ANQAlABHAAYA4f/W/9f/1//Y/9r/2//b/9z/
3P/c/9r/2//c/9z/3P/a/9v/2//a/9j/2P/X/9f/1//X/9f/1//V/9X/1f/W/9j/2P/Y
/9f/1//X/9j/2P/Y/9j/1//W/9b/1v/X/9j/1v/V/9X/1f/W/9b/1P/U/9b/1v/W/9j/
2P/X/9b/1P/T/9T/1f/W/9b/1//Y/9n/1//W/9X/1f/W/9f/2P/Z/9r/2f/X/9b/2P/Y
/9j/2P/W/9f/1//X/9r/2v/b/9v/2//b/9v/2//b/9v/2//c/93/3v/g/+H/4v/h/+H/
4v/k/+T/5f/l/+X/5v/m/+f/5f/l/+X/5v/n/+n/7P/t/+v/6//s/+3/7P/s/+3/7f/u
/+//7//u/+3/7P/r/+n/6//s/+3/7f/q/+n/6P/o/+j/5//n/+f/5v/m/+b/5f/k/+T/
5P/k/+T/5f/m/+f/5f/k/+P/4v/k/+T/5P/k/+T/5P/k/+T/4f/h/+H/4P/i/+L/4//j
/+P/4//i/+H/4f/h/+H/4f/h/+L/4v/h/9//3//f/9//4f/i/+L/4//h/+H/4f/h/+P/
4//j/+P/5v/m/+b/5f/j/+T/5P/k/+P/5v/n/+j/5v/m/+b/5v/o/+j/6P/o/+j/6P/o
/+j/5v/m/+b/5v/n/+j/6f/q/+r/6P/o/+b/6P/o/+j/6P/o/+j/6f/p/+n/6f/q/+r/
6//t/+7/8P/x//D/8P/v/+7/8P/x//L/8v/y//L/8v/y//T/9f/1//b/9v/2//X/9f/1
//X/9v/2//n/+f/6//v/+//7//v/+//7//v/+//8//z/+v/4//b/8//u/+v/6f/r/+n/
6f/p/+j/6P/n/+f/6P/o/+j/6P/p/+r/6//r/+r/6P/n/+b/6P/o/+j/6f/r/+3/8P/5
/wMACwAVACAAKgAzADgAQABOAF8AcgCLAK4A1gD0AAgBFAERAQYB9ADOAIoAQQAGAOf/
3v/d/9v/3P/e/9//4f/k/+b/5v/k/+L/4v/h/+D/3v/f/9//3v/h/+L/4v/j/+L/4f/g
/9//3//f/9//4P/g/+D/4P/f/9//3//g/+D/4f/i/+L/4v/h/+D/4P/g/+H/4f/i/+P/
5P/k/+L/4v/g/+D/4P/i/+P/4//j/+L/4P/g/+D/4P/i/+P/5P/l/+X/5P/j/+P/4f/h
/+H/4f/l/+X/5P/k/+T/5P/k/+T/5v/n/+f/5//m/+b/5//n/+f/5//n/+f/6//r/+v/
7P/q/+r/6//r/+3/7f/u//D/8P/w//H/8f/z//T/9P/1//f/9//3//j/9//3//j/9//4
//n/+//9//7//v///////v///////v///wAAAQABAAAAAAAAAP//AAD///7//v/+//3/
/f/9//z//P/8//v/+//8//3//v/8//v/+v/5//n/+v/7//z/+v/6//r/+v/5//j/9//2
//b/9//4//j/9v/2//f/9//5//n/+P/3//f/9//3//f/9f/2//b/9f/2//f/+P/5//j/
+P/3//f/+f/5//n/+f/5//n/+f/5//j/+P/4//f/+P/6//v//P/4//r/+v/6//z//P/8
//z//P/8//z//P/+//7//v/+/wAAAAAAAAAA/v/+//7//v/+//7//v/+//7//v/+//7/
/v/+//7/AAABAAEAAQAAAAAA/////wIAAgADAAMABQAGAAYABgAFAAUABQAEAAUABgAH
AAgACAAJAAkACgAIAAgABwAHAAgACQALAAwACwALAAwADQANAA0ADQANAA8ADwAPABAA
EAAOAAwACgAKAAYABAADAAIA///+//3//f/+//7////+//7//v/+//z//P/8//v//v/+
////AAD///7//f/9////AQAEAAsAFQAbACMALAA4AD8ARABMAFgAZwB2AIkApgDMAO4A
CAEYASEBGgEOAfYAwAB3ADIABQD0/+//7//y//L/8//z//T/9P/0//T/9f/2//b/9v/1
//X/9P/y//T/9P/z//P/9P/1//b/9//2//X/9P/0//X/9v/3//f/9f/1//b/9v/1//b/
9v/2//f/9v/2//b/8//z//T/9f/4//j/9v/2//b/9v/2//j/+P/3//b/9P/1//b/9//4
//f/9//3//f/+f/4//f/9//3//f/9//3//n/+f/4//j/+P/4//j/+P/4//n/+f/5//z/
/P/9//3/+//7//v/+//9//3//f/+/wAAAAABAAEAAQABAAIABAAEAAQABQAFAAUABgAG
AAcACQAJAAkACgAMAA0ADwAPAA0ADQAOAA8AEgASABMAEwASABMAEwASABMAFAAVABUA
FQAWABcAFwAWABUAFAAUABYAFQAVABUAFAAUABQAEwASABIAEgASABEAEQARABEADgAO
AA4ADgAOAA4ADgAOAAwADAAMAAwACwALAAsACgAKAAoACwALAAoACQAHAAUABgAHAAgA
CQAIAAgABwAFAAUABQAFAAUABgAGAAUABQADAAMAAwADAAMAAwADAAMABAAEAAQAAwAF
AAYABgAGAAQABgAGAAYABAAEAAQABAAGAAYABgAGAAYABgAGAAYABAAEAAQABAAEAAQA
BAAEAAQABAAEAAIAAwAEAAUABgAFAAUABAADAAMABAAEAAUACAAIAAkACQAHAAgACAAI
AAoACwAMAAwACgAKAAoACgAKAAsACwAMAA4ADgANAA0ADAALAAsACgAMAA0ADwARABAA
DwAOAA0ADQANAA0ADgAPAA4ADQAMAAgABAACAAEAAQD////////+//7//f/9//3//P/7
//r//P/8//z/+//5//j/+P/4//r/+v/6//v/+f/7//z//f8FABEAGQAgACwANQA8AEAA
RABNAFwAbQB+AJwAxADmAP4ACwESAQgB/gDqALkAcgAvAAIA7//r/+r/6P/p/+v/7v/w
//L/8v/w//D/7//u/+7/7//v/+7/8P/w/+//7//u/+3/7P/r/+z/7f/u//D/7v/u/+7/
7f/t/+3/7v/u/+//8P/w//D/7f/s/+z/7P/t/+3/7v/v/+7/7v/s/+z/7v/u/+7/8P/x
//H/8f/w/+z/7P/s/+z/7v/v//D/8f/x//D/7//v/+//7//v/+//7//v/+7/7v/s/+z/
7P/s/+7/7//v/+//7v/u/+//7//v/+//7//v//P/8//z//T/8v/y//P/8//1//X/9v/4
//b/9v/3//f/9f/2//b/9//4//n/+v/8//v/+//8//v//f/9//7///8AAAAAAQABAAIA
AwADAAIABAAEAAQAAwACAAIAAgABAAAA///+//7/AAD////////+//7//v/9//7//v/+
//7/+//7//v/+//8//z//P/8//z//P/8//z/+v/6//r/+v/6//v//P/8//v/+v/6//n/
+v/7//v/+//7//v/+//7//v//P/8//v//f/9//3//f/8//z/+//7//3//f/9//3/+//7
//v/+//8//z//P/7//v//P/8//z/+v/8//z//P/8//z//P/8//7//v/+//7//P/8//z/
/P/8//z//P/8//r/+v/6//r/+v/8//7//v/+//z//P/8//z//P/9//3//f///wAAAAAB
AAAAAAABAAEAAwAEAAQABAACAAMABAAEAAYABgAGAAYACAAJAAkACgAJAAgABgAFAAYA
BwAJAAoACgAJAAkACQAJAAkACQAJAAsACwALAAwACwAIAAUAAgACAP7//P/7//n/9//3
//f/+P/4//f/9//4//j/+P/4//b/9v/2//X/9v/2//f/+P/2//b/9v/3//X/+/8AAAkA
EwAbACEAKgAyADcAPABCAFAAYwB2AI0ArgDSAO4ABAEUARUBDAH6ANgAmgBRABIA6//g
/+P/5f/k/+b/6f/t/+z/6v/q/+r/6v/q/+n/6P/q/+v/6//q/+j/6P/n/+f/6f/p/+n/
6f/o/+f/5v/m/+j/6P/o/+f/5f/l/+b/5v/m/+b/5f/k/+T/5P/l/+b/4//j/+T/5f/m
/+b/5P/k/+b/5v/m/+j/5v/l/+T/4v/h/+L/4//k/+L/4//k/+X/5f/k/+P/4//l/+X/
5f/l/+T/4//h/+D/4v/k/+b/6P/n/+f/5v/l/+b/5v/n/+f/6f/p/+n/6f/q/+n/6P/o
/+r/6v/r/+v/6//r/+z/7v/w//D/8f/x//H/8v/y//P/8f/x//H/8v/y//P/9f/1//P/
8//0//X/9v/2//f/9//6//v/+//6//j/+P/4//f/9//4//n/+f/2//X/9P/0//T/8//z
//P/9P/0//T/8//w//D/8P/w//D/8f/y//P/8f/w/+//7v/w//D/8P/w//D/8P/w//D/
7f/t/+3/7P/u/+7/7//v/+3/7f/s/+v/7f/t/+3/7f/t/+7/7v/t/+v/6//r/+v/7P/s
/+v/6//r/+v/6//r/+v/6//r/+v/7P/s/+z/6//p/+r/6v/q/+r/7P/s/+z/6v/q/+r/
6v/q/+r/6v/q/+z/7P/s/+z/7P/s/+z/7P/u/+7/7v/u/+z/7P/s/+z/7P/s/+z/7P/u
/+//7//v/+3/7v/u/+//8P/w//H/8f/x//L/8v/y//D/8f/y//L/9P/0//T/9P/y//P/
8//0//T/9P/z//P/8//z//T/9P/1//X/9v/3//f/9//3//f/9f/1//X/9v/0//L/8P/u
/+r/5v/k/+P/4//h/+H/4f/h/+L/4v/j/+H/4P/f/97/3//g/+H/4f/f/97/3v/e/+D/
4P/g/+H/4//l/+j/7//5/wEACwAWAB4AJwAsADQAQABRAGIAewCgAMYA5AD4AAYBAwH4
AOIAugB0ACkA8P/T/8z/zf/L/8r/yv/J/8n/yv/M/87/zv/M/8z/y//K/8j/yf/J/8j/
yv/K/8n/yf/H/8f/x//H/8X/xf/F/8b/yP/I/8j/x//F/8X/xv/G/8f/yP/I/8j/x//G
/8b/xv/H/8f/yP/J/8r/yv/I/8j/yP/I/8j/yv/N/83/zf/M/8z/zP/M/8z/yv/L/8z/
zf/O/87/zv/P/83/zf/N/83/0f/R/9D/0P/Q/9D/0P/Q/9L/0//T/9P/1P/U/9X/1f/T
/9P/0//T/9b/1//Y/9r/2v/a/9v/2//b/9v/3P/e/9//4P/i/+P/4f/i/+L/4//l/+X/
5f/m/+b/5//p/+n/6f/p/+r/6//u/+7/7//v//D/8f/x//D/8f/y//P/8//w//D/8P/v
//D/7//u/+7/7//v//D/8f/x//D/7//t/+3/7v/v//D/7f/t/+3/7f/t/+7/7//w//L/
8v/y//L/8f/w/+//7v/u/+//8P/w//D/8P/x//H/8f/x//D/7//x//H/8f/x/+//8P/w
/+//8P/x//L/8//y//L/8f/x//P/8//z//P/8//z//P/8//y//L/8v/x//L/9P/1//b/
8v/0//T/9P/0//T/9P/0//X/9v/3//j/9v/2//b/9v/4//j/+P/4//b/9v/2//b/9v/2
//b/9v/4//j/9v/2//b/9v/4//n/+f/5//r//P/9/////f/8//z/+//8//7///8AAAAA
AQACAAIAAAAAAAAAAAABAAMABAAGAAUABAACAAEAAgADAAUABgAFAAUABgAHAAUABQAF
AAUABgAHAAgACgAJAAYAAwAAAAAA/P/6//n/9//1//X/9f/0//T/8//z//b/9v/2//b/
9v/2//b/9f/3//b/9v/2//T/9P/0//X/9f/3//7/BQANABUAHQAoADIAOQA+AEQAUABf
AHYAjQCsANQA8gAGARQBFwEOAQIB5gCqAF8AHADx/+L/4//l/+b/5v/n/+n/6v/q/+r/
6v/q/+r/6f/o/+j/6f/p/+j/5v/m/+X/5f/m/+f/6P/p/+f/5//n/+j/5v/m/+b/5f/m
/+f/6f/q/+j/6P/n/+b/5v/m/+f/6P/n/+f/6P/p/+j/6P/m/+b/6P/o/+j/6v/q/+n/
6P/m/+X/5v/n/+j/6P/p/+r/6//q/+j/5v/l/+f/5//n/+f/5//n/+b/5v/n/+j/6f/q
/+r/6//r/+v/6v/q/+v/6//r/+v/6//r/+v/6//r/+z/7v/u/+//7//v/+//8P/y//L/
8v/z//P/9f/2//b/9//1//X/9f/2//j/+f/7//v/+//7//z//f/8//z//f/9//7/////
//7//v/+//7//f///wAAAQABAP7//f/8//z//P/7//v/+//8//z//P/7//r/+v/6//r/
+f/5//n/+f/2//b/9v/2//j/+P/4//j/+P/4//j/+P/3//f/9//2//j/+P/5//n/9//3
//b/9f/1//X/9f/1//b/+P/5//n/9//3//f/9//6//r/+f/5//f/9//3//f/9//3//f/
9//6//r/+v/5//f/+P/4//j/+P/6//r/+v/6//r/+v/6//j/+P/4//j/+v/6//r/+v/4
//j/+P/4//r/+v/6//r/+P/4//j/+P/4//j/+v/6//r/+v/6//j/+f/5//n/+//8//z/
/f/+//7///////3//v/+//7/AAABAAIAAgAAAAAAAAAAAAIAAwADAAQABAAEAAMAAwAB
AAEAAgACAAUABQAGAAcABgAFAAQAAwAEAAUABgAIAAoACAAGAAQAAQD8//n/9//5//f/
9//3//T/9P/z//P/9v/2//b/9v/2//b/9v/1//X/9P/0//T/9v/2//b/9//3//X/9P/5
/wMADQAVAB4AJgAxADgAPABAAEsAWgBtAIIAogDKAOoA/gANARIBDAEAAeYArwBmACUA
+P/n/+X/5v/k/+X/5//q/+z/7v/u/+z/7P/r/+r/6v/r/+v/6v/s/+z/6//r/+n/6f/p
/+n/6//r/+v/7P/q/+r/6v/p/+j/6f/r/+z/7P/s/+v/6v/p/+j/6P/o/+j/6f/r/+3/
7f/s/+n/6P/q/+r/6v/s/+3/7f/t/+z/6P/o/+j/6P/q/+v/7P/t/+3/7P/r/+v/7f/t
/+3/7f/v/+//7v/u/+z/7P/s/+z/7v/v/+//7//u/+7/7//v/+//7//v/+//8//z//P/
9P/0//T/9f/1//f/9//4//r/+P/4//n/+f/7//z//P/9//3//f/9//7//P/9//////8B
AAEAAgADAAQABAAFAAUABgAHAAcABgAIAAgACAAHAAYABgAGAAUABQAFAAUABgAEAAMA
AwADAAQABAAEAAMABAAEAAQABAABAAEAAQABAAEAAgADAAQAAgACAAIAAgACAAIAAgAC
AAEAAQABAAAA/v/+//////8AAAEAAQABAAEAAQABAAEA//8AAAAA//8BAAEAAQABAAEA
AAD+//3/AAABAAIAAwABAAEAAQABAAIAAgACAAEAAwAEAAQABAAAAAIAAgACAAQABAAE
AAQAAgACAAIAAgACAAIAAgACAAQABAAEAAQABAAEAAQABAAEAAQABAAEAAQAAgACAAIA
AgACAAIABAAFAAUABQADAAQABAAFAAgACAAJAAkACQAKAAoACgAIAAkACgAKAAwADAAM
AAwADAANAA0ADgAOAA4ADQANAA0ADQAOAA4ADwAPABAAEQARABEAEQARABEAEQARABIA
EgAQAA4ADAAKAAYABAADAAEA//////////8AAAAAAQAAAAAAAAAAAAAAAAAAAP//AAAA
AAEAAgABAAAA/////wEAAQAEAAcADQAVAB8AJgA0AD0ARABKAFIAWwBmAHcAjACuANQA
8gAIARcBGgEQAQIB3gChAFwAHwD6//H/8//y//D/8f/z//T/9v/4//j/+P/4//f/9v/1
//X/9P/y//P/9P/0//X/9f/1//X/9f/z//P/8//0//b/9v/2//X/8//z//T/9P/1//b/
9v/2//X/9P/0//T/8//z//T/9f/4//j/9v/2//T/9P/0//b/9//3//f/9v/0//T/9P/0
//L/8//0//X/9//2//X/9f/1//X/9f/1//f/9//2//b/9v/2//b/9v/2//f/9//3//j/
+P/5//n/+f/5//n/+f/7//v/+//8//z//P/9//3//v/9//3//v8AAAAAAQABAAEAAgAC
AAMAAwADAAMABAAEAAUABwAHAAYABQAFAAUABwAIAAoACwAKAAsACwAKAAwADAAMAAsA
CwAMAA0ADQAKAAkACAAIAAoACQAJAAkACAAIAAgABwAIAAgACAAIAAcABwAHAAcABgAG
AAYABgAIAAgACAAIAAcABgAFAAQABQAFAAUABAAEAAQABQAFAAUABQAEAAMABQAFAAUA
BQADAAQABAADAAMAAwADAAMABAAEAAMAAwADAAMAAwADAAUABQAFAAUABQAEAAMAAQAD
AAQABAAEAAIABAAEAAQAAgACAAIAAgAEAAQABAAEAAIAAgACAAIABAAEAAQABAACAAIA
AgACAAAAAAACAAIAAgACAAIAAgADAAMAAwAFAAYABgAHAAgACAAJAAkACAAIAAcABgAI
AAkACgAKAAoACgAKAAoACgALAAsADAAMAAwACwALAAkACQAKAAoADQANAA4ADwANAA0A
DQANAA0ADQANAA4AEAAOAAwACgAGAAIAAAD//wEA/////////P/8//v/+//8//z//P/8
//z//P/8//v/+//6//r/+v/6//r/+v/7//v//f/+/wMADQAXAB8AKgA0AD0AQgBGAEwA
WwBsAH0AmgDCAOYA/gAMARUBDgEAAegAtABvACwA///s/+v/7f/q/+j/6//t/+7/8P/y
//D/8P/w/+//7v/s/+3/7f/s/+7/7v/t/+3/6//r/+v/6//t/+3/7f/u/+7/7v/u/+3/
6//r/+z/7P/r/+z/7P/s/+3/7P/s/+z/7f/t/+7/7//u/+7/7P/s/+z/7P/s/+7/7f/t
/+3/7P/q/+r/6v/q/+z/7f/u/+//7//u/+3/7f/t/+3/7f/t/+//7//u/+7/7v/u/+7/
7v/u/+//7//v/+7/7v/v/+//8f/x//H/8f/z//P/8//0//T/9P/1//X/9//3//j/+v/4
//j/+f/5//n/+v/6//v//P/9//7/AAD/////AAD///////8AAAEAAgACAAMAAwACAAMA
AwACAAQABAAEAAMAAAAAAAAA//8AAP///v/+//z/+//7//v/+v/6//r/+f/5//r/+//8
//r/+f/4//f/+P/4//j/+P/4//j/+P/4//j/+P/4//j/+f/5//n/+P/3//b/9v/1//f/
9//4/w==
         </WaveFormData>
      </LeadData>
   </Waveform>
</RestingECG>
