# Supplementary material for: Detection of Left Atrial Enlargement Using a Convolutional Neural Network-Enabled Electrocardiogram
Source: Front Cardiovasc Med. 2020 Dec 17;7:609976. doi: 10.3389/fcvm.2020.609976 (PMC7773668; doi:10.3389/fcvm.2020.609976)
Supplement: Supplementary file 1 [file Data_Sheet_1.ZIP › hyp/1802017288_5159_0000001I.XML]

<?xml version="1.0" encoding="Windows-1252"?>
<!DOCTYPE RestingECG SYSTEM "restecg.dtd">
<RestingECG>
   <PatientDemographics>
      <PatientID>1802017288</PatientID>
      <PatientAge>78</PatientAge>
      <AgeUnits>Years</AgeUnits>
      <Gender>Female</Gender>
      <PatientLastName>lili</PatientLastName>
   </PatientDemographics>
   <TestDemographics>
      <DataType>Resting</DataType>
      <Site>1</Site>
      <AcquisitionDevice>MAC55</AcquisitionDevice>
      <Status>Unconfirmed</Status>
      <Priority>Normal</Priority>
      <AcquisitionTime>09:52:54</AcquisitionTime>
      <AcquisitionDate>03-14-2017</AcquisitionDate>
      <CartNumber>1</CartNumber>
      <AcquisitionSoftwareVersion>009C</AcquisitionSoftwareVersion>
      <XMLSourceVersion>MAC5000 v1.0</XMLSourceVersion>
   </TestDemographics>
   <RestingECGMeasurements>
      <VentricularRate>73</VentricularRate>
      <AtrialRate>73</AtrialRate>
      <PRInterval>118</PRInterval>
      <QRSDuration>76</QRSDuration>
      <QTInterval>344</QTInterval>
      <QTCorrected>378</QTCorrected>
      <PAxis>44</PAxis>
      <RAxis>-17</RAxis>
      <TAxis>-13</TAxis>
      <QRSCount>12</QRSCount>
      <QOnset>213</QOnset>
      <QOffset>251</QOffset>
      <POnset>154</POnset>
      <POffset>200</POffset>
      <TOffset>385</TOffset>
      <ECGSampleBase>500</ECGSampleBase>
      <ECGSampleExponent>0</ECGSampleExponent>
   </RestingECGMeasurements>
   <Diagnosis>
      <Modality>Resting</Modality>
         <StatementCount>4</StatementCount>
         <LabelText>12SL ��ϳ���</LabelText>
      <DiagnosisStatement>
         <StmtFlag>ENDSLINE</StmtFlag>
         <StmtText>�������</StmtText>
      </DiagnosisStatement>
      <DiagnosisStatement>
         <StmtText>ST����</StmtText>
      </DiagnosisStatement>
      <DiagnosisStatement>
         <StmtFlag>ENDSLINE</StmtFlag>
         <StmtText>T ���쳣���ɿ���Ϊ�±��ļ�ȱѪ</StmtText>
      </DiagnosisStatement>
      <DiagnosisStatement>
         <StmtFlag>ENDSLINE</StmtFlag>
         <StmtText>�쳣 ECG</StmtText>
      </DiagnosisStatement>
   </Diagnosis>
   <Waveform>
      <WaveformType>Rhythm</WaveformType>
      <WaveformStartTime>0</WaveformStartTime>
      <NumberofLeads>8</NumberofLeads>
      <SampleType>CONTINUOUS_SAMPLES</SampleType>
      <SampleBase>500</SampleBase>
      <SampleExponent>0</SampleExponent>
      <HighPassFilter>16</HighPassFilter>
      <LowPassFilter>150</LowPassFilter>
      <ACFilter>NONE</ACFilter>
      <LeadData>
         <LeadByteCountTotal>10000</LeadByteCountTotal>
         <LeadTimeOffset>0</LeadTimeOffset>
         <LeadSampleCountTotal>5000</LeadSampleCountTotal>
         <LeadAmplitudeUnitsPerBit>4.88</LeadAmplitudeUnitsPerBit>
         <LeadAmplitudeUnits>��V</LeadAmplitudeUnits>
         <LeadHighLimit>2147483647</LeadHighLimit>
         <LeadLowLimit>268435456</LeadLowLimit>
         <LeadID>I</LeadID>
         <LeadOffsetFirstSample>0</LeadOffsetFirstSample>
         <FirstSampleBaseline>0</FirstSampleBaseline>
         <LeadSampleSize>2</LeadSampleSize>
         <LeadOff>FALSE</LeadOff>
         <BaselineSway>FALSE</BaselineSway>
         <ExcessiveACNoise>FALSE</ExcessiveACNoise>
         <MuscleNoise>TRUE</MuscleNoise>
         <LeadDataCRC32>1759402366</LeadDataCRC32>
         <WaveFormData>
AgACAAIAAgAEAAQABAAEAAUABgAHAAgACgAMAA4AEAAPAA4ADQAMAA4ADgAOAA4ADAAM
AAwADAAKAAoACgAKAAgACAAIAAgABgAEAAIAAAACAAQABgAIAAUABAADAAIA///+//3/
/P/+/wAAAgAEAAIAAgACAAIA/v/8//r/+P/2//b/9v/2//T/9P/0//T/9//4//n/+v/5
//j/9//2//j/+P/4//j/+P/4//j/+P/4//j/+P/4//r/+v/6//r/+P/4//j/+P/5//r/
+//8//v/+v/5//j/+P/4//j/+P/5//r/+//8//v/+v/5//j/+f/6//v//P/7//r/+f/4
//r/+v/6//r/+//8//3//v/7//r/+f/4//v//P/9//7//v/+//7//v/+//7//v/+//3/
/P/7//r/+v/6//r/+v/7//z//f/+//3//P/7//r/+v/6//r/+v/8//z//P/8//v/+v/5
//j/+f/6//v//P/7//r/+f/4//j/+P/4//j/+//8//3//v/8//r/+P/2//n/+v/7//z/
+v/6//r/+v/6//r/+f/4//r/+v/6//z/+v/5//b/9f/4//r/+//8//z//P/7//v//f/+
//7//v///wIABAAGAAUAAwABAP7/AAADAAgADQAKAAkACQAKAAwADAAMAAsACgAJAAQA
BAADAAEAAAD//wAA///+///////+//3//f/6//n/9//3//j/+f/6//v/+f/4//f/9P/4
//r//P/9//n/+P/3//b/9v/5/wEAEAAjADIAQwBZAGwAeQCKAJkAngCPAHAATAAvACAA
GwAZABIACQAIAAcAAgD9//r/9f/1//X/8f/v//P/9f/0//X/9v/z//H/7f/r/+3/7//x
//T/9P/0//P/8//y//L/8//1//T/9f/1//X/8f/x/+//7f/t/+3/7f/u//D/8P/v/+//
8f/z//T/9P/z//P/8//1//T/8//y//H/8f/x//D/8P/y//P/9v/3//b/8//y//L/8v/z
//P/8//z//P/8//z//b/9v/2//b/9P/1//b/9//3//f/9//3//n/+v/8//3//P/8//z/
+//8//3/AgAEAAQABQAGAAgABAAEAAYABwAJAAoADAAMAAkACQAIAAcACQALAAwADgAO
AA8AEAARAA8ADwAOAAsACgAKAAsACwAJAAkACQAHAAgACAAJAAkABQAEAAQAAwABAAAA
/v/+/wEAAgACAAMAAQD///v/+f/6//r/+v/6//r/+f/5//r/+P/2//X/9f/1//b/+P/5
//j/+P/3//T/9P/1//f/+P/2//f/+P/5//n/+P/3//b/9//4//n/+//6//n/+P/3//n/
+f/5//n/9//5//r/+v/4//j/+P/2//j/+v/8/wAA/v/8//r/9//6//7///8AAAAAAAD/
/////f/7//r/+P/8//7/AQAFAAMAAQD+//v/+v/3//b/9v/5//r/+v/7//v/+//7//r/
+v/6//r/+v/6//r/+v/5//v/+P/5//z/+v/6//v/+//5//n/+P/4//r/+P/4//n/+P/3
//b/9v/5//r/+v/7//z//f///wAA/f/7//f/9P/3//j/+v/8//n/+P/3//X/9f/2//f/
+P/8//v/+f/2//b/9v/2//b/+f/6//r/+v/4//j/+P/6//n/+f/3//f/+f/6//r/+v/6
//r/+f/5//v//P/8//z/+v/8//3//v8CAAMABAAEAAIAAQACAAMAAQABAAIABAAGAAYA
BgAFAAYABQAAAAAAAAD///////8AAP///v////7//P/6//n/+f/5//j/+f/3//f/9//3
//r/+v/6//j/+P/6//j/9//z//L/8//4//7/AwAJABYAJQA0AEcAXQByAIMAkgCbAJYA
fQBaADoAJwAeABsAFwASAA8ADgAFAPj/9f/2//P/9f/3//X/8//3//P/8P/v/+7/8f/x
/+//7//y//P/9P/2//L/8P/t/+v/8P/y//X/+f/1//P/8P/t/+n/6//r/+v/7P/t/+7/
8P/u/+7/7f/t/+//8f/y//L/7//v/+//8f/u/+3/7P/r/+3/7//w//L/9f/1//f/9//0
//H/8P/w//H/8//0//X/9P/z//L/8f/z//T/9f/2//X/9f/1//X/9//3//f/9//3//j/
+v/7//r/+v/6//n/+v/7/wAAAgABAAEAAQACAAMABAAHAAkACQAKAAwADAAMAA0ADQAN
AAsACQAGAAQABQAHAAkACwALAAsACgAHAAcACAAKAAsACAAHAAYAAwAEAAQABQAFAP//
/v/+//3//v/+//3//v/+//7//f/9//v/+//5//n/+v/6//r/+v/5//f/9v/2//j/9v/1
//X/8v/y//P/8//x//L/8v/w//L/8//1//b/9f/1//X/9f/3//b/9f/0//T/9P/0//X/
9f/1//X/9f/1//X/9f/1//X/9//4//j/+v/6//r/+P/1//T/8//0//b/9v/2//X/9v/6
//v//P/4//j/9//3//f/9//4//j/+f/4//j/+f/3//f/9v/1//j/9//4//r/+P/4//f/
9//1//X/9f/0//b/9v/2//b/+P/6//z//f/7//b/9f/2//T/9P/1//X/9//3//b/9v/2
//T/9P/1//P/8//z//T/9f/2//b/9//2//X/9f/0//f/9//1//T/9P/0//X/9v/0//T/
9P/z//P/9P/1//b/9v/1//X/9P/4//j/+P/4//j/+P/4//f/9v/0//T/9P/2//r/+//6
//v/+//8//z//P/8//r/9//1//f/+P/4//j/+f/8//7/AAACAAMABAAEAAEAAQADAAUA
BgAHAAkADAALAAoACQAHAAcABwADAAQAAwABAAAA///9//v/+f/5//r/+v/6//v/+P/3
//X/9f/3//f/9//3//j/+P/4//b/9P/0//L/8//1//b/+f/4//j//f8FABQAIwA4AE8A
ZQB6AJEAoAClAJoAgQBiAEAAKwAmACUAJQAeABUACgAFAP7/8f/s//X/+f/x/+//9f/x
/+//7P/r/+r/7//x//H/8//x/+//7f/s/+7/8P/x//P/9v/2//f/+f/0//P/8f/v/+7/
8f/y//P/8P/v/+7/7v/w//D/7//v//D/8f/x//D/7f/t/+3/7//w//H/8v/z//H/8f/w
//D/8f/x//P/8//x/+//7//w//L/8//z//P/9f/1//X/9f/1//T/8//y//T/9f/2//f/
9//3//f/9//3//j/+v/7//3//v///////v/9/wAAAAACAAMABAAGAAQABAAGAAcACAAK
AA0ADgAMAA0ADQANAA4ADwAPABAADgANAAwACwAMAA0ADQALAAkACAAIAAcACQAJAAkA
BwAFAAQABAADAAEAAgAEAAUAAwACAAAAAAD+//7//f/9///////9//3/+//6//n/+P/7
//v//P/+//z/+v/5//n/9v/2//f/9//4//r/+//6//j/9//3//b/9v/3//j/+f/7//r/
+f/4//j/+P/4//n/9//3//f/9//4//n/+v/7//v//f/+//7/+//6//n/9v/3//j/+f/8
//z//P/8//v//P8AAAEAAgD+//z/+f/3//j/+f/7//z/+f/4//j/+f/6//v/+//7//v/
+f/5//r/+v/6//n/+f/7//v/+//6//n/+P/3//b/+f/6//v/+//4//T/9P/2//j/+P/5
//n/+f/5//j/+P/4//b/9v/3//f/9//3//j/9v/2//X/9f/3//f/+P/4//n/+f/3//b/
9P/0//X/9v/3//j/+f/5//X/9P/z//L/8v/z//P/9P//////+f/3//T/+P/6//z//v/8
//r/9//0//L/8v/y//T/9//3//X/9f/1//b/9v/2//j/+P/3//f/+f/6//r/+v/4//r/
+//8////AQADAAQAAQABAAMABQAFAAUABgAIAAoACgAKAAkABwAFAP///v/+//3//f/9
/////f/7//v/+f/4//f/9//3//f/9v/3//b/9f/0//P/9v/2//b/9P/2//T/7v/t//H/
8P/t//D//P8FAAsAFgAlADgATwBrAIQAjwCeAKsArACRAGgARgAxACQAIwAhABoAEwAI
AP///P/5//T/7//v//P/9//1//P/8P/u/+7/7v/v/+//7f/t/+3/7f/t/+7/7P/s/+v/
6//u/+7/7//x/+//7//u/+3/7f/v/+//7//v/+//7//w/+7/7v/t/+3/8P/x//H/8P/t
/+3/7f/v//H/8f/x//H/8f/x//D/8P/v/+//8f/x//P/8f/x//L/8P/x//H/8f/z//P/
8//z//f/+P/5//r/9//3//f/9//5//n/+f/5//n/+v/8//3//P/8//z/+//8//3/AgAE
AAIAAwAEAAYABQAGAAkACwAKAAoACwAKAAoACwALAAsADQANAAwADAAKAAsADAANAA8A
DwAOAAsACAAIAAkACQAJAAkACQAHAAcABgAGAAUAAAAAAAEAAQACAAIAAQACAP///v/8
//v//P/9//z//f/8//z//P/8//z/+//7//z////+//7////9//z//P/7//j/+P/3//T/
8f/x//L/8v/1//f/+f/7//3//v///wAA/f/6//f/9f/1//X/9f/1//f/9//3//f/9//5
//r/+v/8//z//P/6//j/+P/4//r//P/8//z/+//7//7//v/+//z//P/7//v//f/9//7/
/v/8//r/+f/5//z//f/9//3////9//3//v/9//z/+v/5//v/+//7//r//P/8//z//P/7
//z//f/9//7/+v/6//z/+v/6//v/+//+//////8AAAAA/v/+/////f/9//3//v/+//7/
/f/9//v/+f/4//b/+f/7//v//P/5//j/+P/4//r/+v/6//n/+//8//3//v/9//3//P/8
//v/+//9//3/+v/6//r/+v/6//z//P/7//r/+f/4//f/+P/5//n/9//3//n/+v/6//r/
+v/6//n/+f/8//7///8AAP3//v/+//7/AAABAAIAAgACAAMABgAJAAcABQAEAAQACgAO
ABIAFQAQAA0ABgAEAAIAAQABAAEABAADAAIAAwD///z/+f/3//n/+f/4//n/+P/3//b/
9f/z//L/8f/u//L/9v/+//3/9//4//n/+P/6////AwAQAB0ALgBDAFsAbgB/AJIAoQCe
AIsAbgBKAC0AIAAbABsAFgAPAAwABwD8//f/+P/1//H/8//1//X/+f/2//T/9P/0//T/
8//w/+//8P/x//L/9P/z//L/8P/v/+//7v/u/+//7v/v/+//7//v//H/8f/x//P/8//z
//T/9v/2//X/9f/0//P/8f/u/+//7//v//H/8f/x//H/8f/y//P/8//0//T/8//0//P/
9v/1//b/+P/3//f/9v/1//P/8//z//P/9P/0//T/9P/y//P/9P/1//b/9//4//n/+//8
//7////+//7//v/9//3//f8BAAIAAgADAAQABgAGAAYACAAJAAcACAAKAAoACQAJAAgA
BwAKAAsACwAMAAkACQAJAAkADQAPABAADwAOAA4ADwAPAA0ADQANAAsADAAMAA0ADQAF
AAIAAAD9//7//v/9//7/AAAAAP/////9//v/9//1//n//P///wIAAAD9//v/+v/8//r/
+f/5//n/+v/8//3/+//6//j/9P/2//f/+f/6//f/9//3//f/9//2//X/9P/1//b/9//5
//f/9//3//f/+v/7//z//f/6//v/+//6//z//P/8//r//P/8//z//v/9//z/+//5//r/
/v///wAA/P/8//v/+//7//v//P/8//7//v///wEAAQABAAAA//8BAP////8AAP///v/8
//v/+v/5//j/9v/4//r//P/+/wAAAgAEAAUAAwD+//3//v/8//r/+f/3//n/+f/4//j/
+f/4//n/+//5//n/+f/6//r/+v/5//n/+f/5//r/+v/7//v/+f/4//r/+v/7//z/+v/6
//r/+f/5//r/+//8//r/+//7//z//f/8//r/+v/6//r//P/8//v/+v/9//7///8CAAIA
AQD+//3/+//6//j/9v/6//z//f////3//P/6//j/+f/8//7/AAAAAAEAAgACAAIAAwAG
AAkACQAJAAoADAAKAAoACgAJAAgABwACAAIABAAFAAcACQAHAAMA///9//7//v/+////
/P/7//n/+f/5//n/+f/5//r/+v/6//j/+v/6//j/9//1//b/9//6//z//f8FABYAJQA2
AEsAYwB2AIcAnACjAJoAgwBmAEgAMwAsACkAHwAYABMAEAAHAAAAAQAAAP3/+//3//P/
8//1//L/8P/w//D/8v/z//L/8//w/+//7v/u//D/8P/v/+//7v/u/+//8f/y//P/8//z
/+7/7//u/+3/7//v/+//8P/y//L/8f/x//H/8f/w/+7/7f/t/+3/7//y//P/9P/1//T/
8//x//D/8f/x//P/8//1//P/8//0//P/8//y//H/8v/z//T/9f/1//T/8//y//T/9f/2
//f/9//3//f/9//3//j/+v/7//3//v///////////wMABAACAAMABAAGAAIAAgAEAAUA
BQAGAAgACAAKAAsACwALAAsACwAKAAoACwANAA8AEQAQAA8ADQAJAAgACAAJAAkACwAL
AAsACQAIAAYABQADAAMABAAGAAcABAACAP///v8AAAAA/////wAAAQAAAAEA/f/8//v/
+v/8//v/+//8//z/+v/5//n/9v/2//f/9//6//z//f/8//r/+f/5//j/+v/7//z//f/7
//r/+f/4//j/+P/4//n//P/9//7////+//3//P/7//n/+//8//z///8AAAEAAAD8//r/
+P/4//r//P/+/////v8AAP///v/+//7//f/9//3//f/+//7//P/6//n/+f/8////AQAD
AAMAAQABAAIA///8//j/9f/2//f/+P/4//n/+v/7//z///8AAAEAAQD9//j/9//4//r/
+v/7//v//f/9//z//P/6//j/+P/5//v/+//7//z//P/8//v/+//7//v//P/8///////9
//z//f/+/wAAAgACAAIAAgABAPz/+v/4//b/+P/5//r//P/8//z//P/6//r/+f/4//v/
/P/9/wAAAAD///z/+//5//r/+v/6////AAAAAAEA//8AAAAAAAACAAYACQAMAA0ADQAN
AAwACAAHAAgACQAHAAcACAAKAAwADgAQABEADgANAAgACAAGAAUABQAFAAcABQADAAMA
BQAEAAMAAwAAAP///f/9/////////////v/+//7//P/+//7//v8BAAMAAgD///z/AAAF
AA8AJAA5AEgAVwBrAIIAlwCmAKkAoACHAGQARAAzADAAKQAjAB4AGQASAAsABgABAP7/
//8BAP3/9//3//f/+P/2//b/9v/3//f/9f/1//X/9f/1//b/9f/0//L/8f/0//T/9f/3
//b/9//3//f/8//1//X/9f/z//P/8//0//b/9v/1//X/9P/z//H/7v/w//P/9v/7//j/
9//2//X/9//3//b/9v/4//n//P/9//3/+//7//z//v/////////8//n/9v/z//b/9v/2
//b/9//5//v//f/7//v/+//7//z//v8BAAMAAQACAAMAAwABAAEABQAGAAcACQALAA4A
CwAKAAsACwAMAA4AEQASABEAEQAQAA8AEQARABAAEAASABMAFAAVABQAEwARAA0ADQAO
ABAAEQAPAA8ADwANAA8ADgAOAA0ACwAMAA4ADwAJAAYAAgAAAAEAAgACAAMABQAFAAMA
AwABAAAA///+/wAA/////wAA/v/8//v/+//7//z//v//////AAAAAP7//f/9//7//v/8
//3//v////3//P/7//r//P/8//z//f/9//3//f/9//v/+//7//v//P///wEAAgABAAAA
///8//7//v/+/wAAAAAAAAAA///+/wAA///+////AAAAAAEAAAD//////v/+//7///8B
AAEAAQAAAP/////9//3//v8BAAIAAgADAAEA///9//r//P/8//z//P/9//7//////wAA
/P/8//7/AQACAAQABQABAP///P/6//v/+v/7//3//f/9//3//v/8//z/+//7//z//f//
/wAAAAD///z/+v/8//z//f/+//7//v/+//3/+v/6//r/+v/8//z//P/8//z//P/6//r/
+f/4//n/+v/7//7//f/9//v/+//9//7//v/+/////v/8//v//v8AAAEAAgAAAAIAAwAE
AAgACQAKAAoABwAHAAkACwANAA0ADgAQAAwACgAIAAUABwAHAAMABAAEAAMAAwADAAUA
AwABAAEA///+//3//f/6//n/9//3//j/+f/6//v/+v/6//r/+P/2//j/+v/7//3//P/3
//b/+P/9/wcAFgAjADYATQBnAHgAhQCUAJ0AmACFAGQAQAArACQAHQAVAA4ACQAGAAUA
AAD7//j/9//1//f/9//z//P/9f/0//X/9v/0//P/8P/v//D/8f/y//T/9v/2//X/9f/1
//T/9P/1//X/9f/0//P/8P/x//D/7//y//P/9P/2//b/9v/1//X/8//z//L/8P/x//H/
8f/z//X/9f/1//X/8//z//L/8v/z//P/9f/1//X/8//z//T/9v/3//f/9//1//X/9f/1
//j/+P/4//j/+v/7//z//f/6//n/+P/3//j/+v/9/////f/+////////////AwAEAAQA
BQAGAAgABgAGAAgACQALAA4AEgAUABEAEQAQAA8ADwAPAA4ADgAMAA0ADgAPAA4ADQAL
AAcACAAIAAkACQALAAsACwAJAAcABgAGAAUABQAGAAgACQAEAAIA///+/wAAAgADAAUA
AgABAP7//f/8//z//P/8//7//f/9//7//f/6//j/9//3//j/+v/7//n/+v/6//j/9//3
//j/+P/4//n/+v/7//v/+v/5//j/+f/6//v//f/8//v/+v/5//n/+f/5//n/+//9//7/
/v/7//r/+f/2//n/+v/7//7///8AAAEAAQAAAAIAAQAAAP7//v/9//3//f/9//7//v/8
//r/+f/5//z//f/9//3////9//3//v///wAAAAABAP7//f/8//r//P/8//z//P/8//z/
/P/7//v/+P/5//z//P/8//3//f/7//v/+v/6//v/+v/7//3/+//7//v//P/6//r/+f/5
//v/+//8//z//P/7//j/9v/4//j/+f/6/wIA/v/4//n/+P/6//r/+v/6//z//P/7//r/
9//2//X/9v/4//n/+P/5//n/+v/6//r//f/+//7////+//7//f/8//j/+P/3//b/+///
/wMABgADAAMABQAHAAYABQAFAAYACAAIAAgABwAGAAUAAAAAAAIAAQABAAEA///9//v/
+//9//z/+//7//r/+f/3//f/9f/1//X/9f/4//j/+P/2//j/9v/0//P/9f/4//f/+v/8
////AwAOAB0ALgBBAFUAaAB3AIgAkwCOAHcAWAA4ACMAHgAbABUAEAANAAgAAQD6//H/
8v/z//P/9f/7//n/9//2//T/9P/0//T/8//w/+//7f/t/+3/7v/w//D/7//v//L/8v/z
//X/8f/x//D/7//t/+//7//v//H/8f/x//L/8P/w/+//7//y//P/8//y//D/7//u/+//
8f/x//H/8f/x//H/8P/w/+//7//x//H/8v/x//L/9P/z//P/8v/x//L/8//0//X/9v/2
//b/9v/1//X/9f/1//f/9//3//f/9v/2//f/9//4//r//P/9//3//f8BAAIAAQABAAEA
AgABAAIABQAHAAYABgAHAAYACAAJAAkACQAJAAkACAAIAAYABwAIAAkABwAHAAYAAwAF
AAYACAAJAAcABwAHAAUABQAEAAQAAwD///7//v/9//7//v/9//7//f/8//r/+f/7//v/
+f/5//j/+P/4//j/9v/1//X/9v/3//b/9v/3//X/9P/0//P/9f/2//b/9P/z//P/9P/0
//P/8//z//P/9v/2//b/9v/0//T/9P/1//b/9//4//n/9//3//f/9//1//f/+P/4//n/
+v/7//r/+P/4//j/+v/5//j/9//1//P/9v/2//b/9//4//j/+f/7//v//P/8//n/+P/4
//n/+f/5//j/9//3//X/9f/2//j/+P/3//f/+f/5//n/+P/3//b/9f/0//X/9v/3//f/
9//0//X/+P/3//b/9v/1//b/9//3//j/9v/0//T/9f/1//X/9f/2//b/9v/1//X/8//z
//T/9P/3//f/9f/0//b/9v/3//j/9v/2//b/9v/2//b/9v/1//T/9v/2//b/+P/7//v/
+f/5//b/9v/1//T/9v/2//X/9f/z//T/9P/0//b/+P/5//r//v///wAAAAD/////AQAD
AAMAAwAEAAYABgAGAAYABQAEAAMA/v/+/wAA/////////f/7//n/+f/7//r/+f/5//b/
9f/z//P/9f/1//X/9f/2//b/9v/0//D/8P/u/+//8f/y//f/+v/4//X/+f8CAA8AJAA7
AFUAbAB9AIoAlQCWAIUAbgBSADcAKAAhAB0AFAAPAAoABQD+//v/+P/1//P/8//z//P/
8//w/+z/6v/o/+r/6//q/+v/6//r/+v/7P/q/+r/6f/p/+j/5v/l/+X/5P/l/+X/5f/l
/+n/6//t/+z/6//q/+r/6v/q/+n/6f/o/+n/6f/o/+n/6f/p/+v/7f/t/+3/7f/s/+v/
6f/o/+v/6//t/+3/7f/r/+v/7P/r/+v/6v/p/+z/7f/u/+//7v/u/+7/7v/w//H/8v/z
//H/8f/x//H/7//w//L/8//1//b/9//3//b/9f/4//j/+f/7//3/AAD9//z//f/9/wAA
AgAFAAYABAAFAAUABQAHAAcABgAGAAUABQAFAAUABwAJAAoACQAEAAIAAQD//wIAAwAE
AAMAAwACAAIAAQD8//z//f/9//z//P/7//z/+v/6//n/+f/7//v/+f/5//f/9v/1//T/
9P/z//P/9P/2//T/8//z//D/8P/x//H/8v/0//X/9P/x//H/8v/y//L/8//0//X/9f/0
//P/8v/0//T/9P/1//f/9//3//f/9f/z//H/7//y//X/9//4//j/+P/4//b/+P/4//j/
+v/4//j/+P/3//f/+v/6//r/9f/0//L/8f/0//X/9//4//T/8P/t/+v/8P/z//X/9//5
//f/9//4//j/+P/3//f/9//3//f/9v/0//T/9P/0//b/+P/6//v/+v/2//b/+P/2//b/
9//3//f/9//2//b/9P/y//L/8//1//X/9f/2//X/9P/y//H/8v/z//X/9v/3//f/9f/0
//L/8v/2//b/9v/2//b/9v/2//X/9P/0//T/9P/2//f/9//1//X/8//0//T/9P/3//j/
+P/5//f/+P/4//j/+v/8//3//v/////////+//////8BAAMAAQABAAIABAAGAAYABgAF
AAQAAwD+//7/AAD////////+//v/+P/3//n/+P/3//f/9P/z//H/8f/x//H/8f/x//L/
8v/y//D/8P/w//D/8f/x//L/8//0//T/+f8BAAwAHQAyAEsAYwB8AJEAngChAJgAfwBa
ADoAKQAiABsAFwASAAsABgABAPr/9f/y//H/8//1/+//7f/v/+z/6v/q/+r/6//r/+n/
6f/n/+f/5//o/+r/6v/p/+n/7P/s/+3/7//s/+v/6f/n/+b/6f/q/+v/6f/p/+n/6v/o
/+j/5//n/+n/6//s/+z/6f/p/+n/6//t/+3/7f/t/+v/6//q/+r/6f/p/+v/6//s/+v/
7P/u/+3/7f/s/+v/7P/t/+7/7//w//D/8P/w//D/8f/y//P/8//z//P/8//z//T/9v/3
//f/+P/5//n/+f/5//3//v8AAAEAAgAEAAQABgAKAA0ABwAEAAIA/v8BAAMABAAFAAMA
AwACAAIAAwAFAAcACQAJAAkACAAFAAMAAgACAAEAAwAFAAcABwAGAAQAAwABAAAAAAAB
AAEA///+//z//P/5//j/9v/1//b/9//2//f/9P/0//T/9P/2//X/9f/2//b/9P/z//P/
8P/w//H/8f/z//T/9P/y/+//7//w//D/8v/z//T/9f/1//T/8//y//L/8v/y//P/9P/1
//b/9//1//X/9f/1//f/+f/6//r/+P/4//j/9v/0//L/8P/w//H/8v/z//P/8//2//b/
9v/1//b/9v/3//X/9f/2//b/9//2//b/9//6//v/+//7//r/9//2//b/+P/4//f/9//3
//f/9//2//b/9v/2//b/9f/2//f/9//4//T/9P/2//b/9v/3//f/9//3//b/9v/0//L/
8v/z//X/9f/1//b/9P/0//P/8//1//T/9v/2//b/9v/0//T/8//y//L/8v/y//T/9//3
//X/9f/z//T/9P/0//f/+P/4//n/+f/6//r/+v/6//z//f/+//////////7//////wEA
AwAFAAUABgAIAAYABgAGAAUABgAFAAAAAAAAAP////////7/+//4//f/+P/4//j/+f/3
//X/8v/x//P/8//z//P/9P/0//T/8v/u//D/8P/x//H/8v/1//T/8v/1/wEAEAAdADIA
SwBlAHoAiwCaAJ8AlgB9AFwAPAApACQAGwARAA4ACwAGAP//+v/1//L/8//1//P/8f/z
//H/7v/s/+z/7P/r/+v/6f/p/+n/6f/p/+r/6v/q/+n/6f/p/+j/6P/p/+f/5//m/+X/
5v/p/+r/6//o/+f/5v/m/+f/6P/o/+n/6v/r/+v/6v/p/+n/6f/r/+v/6//r/+v/6f/p
/+j/6P/p/+n/6//r/+3/6//r/+z/6v/r/+v/6//s/+3/7v/v/+7/7v/u/+7/8P/x//L/
8//z//P/8//z//H/8v/0//X/9f/2//f/9//1//X/+f/6//z//f/+/wAAAAAAAAIAAwAD
AAQABgAGAAkACwAMAA0ACAAFAAEA/v8CAAUACAALAAgABwAFAAEAAAAAAAEAAQADAAMA
AwABAP///v/+//3/+//8//7////7//r/+P/4//b/9v/1//X/9//3//X/9f/z//L/8f/w
//H/8f/y//T/8//w/+7/7f/u/+7/7//v//H/8v/y//D/7f/t/+7/7v/w//H/8v/z//H/
8P/x/w==
         </WaveFormData>
      </LeadData>
      <LeadData>
         <LeadByteCountTotal>10000</LeadByteCountTotal>
         <LeadTimeOffset>0</LeadTimeOffset>
         <LeadSampleCountTotal>5000</LeadSampleCountTotal>
         <LeadAmplitudeUnitsPerBit>4.88</LeadAmplitudeUnitsPerBit>
         <LeadAmplitudeUnits>��V</LeadAmplitudeUnits>
         <LeadHighLimit>2147483647</LeadHighLimit>
         <LeadLowLimit>268435456</LeadLowLimit>
         <LeadID>II</LeadID>
         <LeadOffsetFirstSample>0</LeadOffsetFirstSample>
         <FirstSampleBaseline>0</FirstSampleBaseline>
         <LeadSampleSize>2</LeadSampleSize>
         <LeadOff>FALSE</LeadOff>
         <BaselineSway>FALSE</BaselineSway>
         <ExcessiveACNoise>FALSE</ExcessiveACNoise>
         <MuscleNoise>TRUE</MuscleNoise>
         <LeadDataCRC32>690576759</LeadDataCRC32>
         <WaveFormData>
/P/8//z//P/9//7///8AAAMABAAFAAYAAwACAAEAAAACAAIAAgACAAIAAgACAAIABQAG
AAcACAAKAAoACgAKAAwADAAMAAwACgAKAAoACgAMAAwADAAMAA4ADgAOAA4ADgAOAA4A
DgAPABAAEQASABIAEgASABIADAAIAAQAAAADAAQABQAGAAQABAAEAAQAAgACAAIAAgAD
AAQABQAGAAYABgAGAAYAAwAAAP3/+v/7//z//f/+/wAAAAAAAAAAAwAEAAUABgAFAAQA
AwACAAIAAgACAAIABAAEAAQABAADAAIAAQAAAAAAAAAAAAAAAwAEAAUABgAFAAQAAwAC
AAMABAAFAAYACAAIAAgACAAFAAQAAwACAAQABAAEAAQABAAEAAQABAAFAAYABwAIAAYA
BAACAAAAAQACAAMABAAFAAYABwAIAAYABgAGAAYABQAEAAMAAgAEAAQABAAEAAUABgAH
AAgABQACAP///P/+//7//v/+////AAABAAIAAQAAAP///v8AAAAAAAAAAAAAAAAAAAAA
AgACAAIAAgABAAAAAAAAAAAA///8//7//v/8//z/AQD///3/AAADAAcACQAMAA4AEAAQ
ABEAEgARAA8ADQAIAAwAEgAUABQAGAAZABoAHAAeABwAHAAaAB8AJAAmACMAGgASAAwA
CQAJAAcABwAGAAMABQAGAAYABAACAAMABAACAAEAAQABAAEA/v8AAAAA///9//z/+///
/////f/+//3///8DAAYABgALABoALAA1ADoAQwBVAGAAZwBtAGsAYgBRADQAGgACAOr/
1P/C/7D/q/+0/8r/2v/Z/9f/5//7//r/9v/4//n/+f/5//n/9//0//H/7f/s/+7/8f/1
//f/9f/z//D/7v/w//P/+//+//z//v/7//b/9P/2//b/9v/1//T/9//2//T/9P/1//b/
+f/6//r/AQD///b/9f/0//P/9f/4//r/9//3//j/8//1//j//P/5//f/+//9//3/+P/3
//b/9f/7/////v/9//v/+v/6//v/+v/2//j/+v/8//z//P/8//z//P/8//z//P/8//z/
AAD///7//v/9/wAA/v/+/wIACAAEAAgACQADAAEAAQD//wEAAQACAAcACwAMAA0ACwAL
AAsACgAGAAcABwAHAAgACgAKAA4ADgALAAsACwAOAA4ADwARABUAEAAKAAUAAQACAAEA
AQAAAAUACAAJAAcAAgD///7/AAD//wAAAgADAAAA/v/9//z/+v/9//7//v/8/wAAAAD8
//z//P/7//v///////7//v8CAAAAAAAAAAIAAgADAAMAAAD+//3/+/8AAAEAAgABAP7/
AAD///3/+//7//z//v8AAAEAAwAGAAUA///+/wAABAADAAMABwAGAAkACQAJAAQAAgAC
AAIA/v8BAAMABwAIAAcABQAGAAYABQAEAAMA///+//7///////3//f8AAAQABgAFAAcA
BAAFAAAA/f/+////AAADAAcABwAGAAYABQAEAAMA/f/+/wIAAwAFAAUAAQD+//z//v//
/wAAAAD9//z//v/+/wEAAQACAAEAAwADAAIAAgAAAAAAAAD///v/+//8//3/AQACAAIA
AgACAPr/8f/2//r//P/+/wAA/v/+////AAACAAEA/v8AAP3/+v/5//3//v/9/wEABQAI
AAkACwAMAAsACgAKAAoADAANAA4ADAAOABQAFgAWABcAFwAXABgAFQASABEADgAQABIA
EQALAAwACgAKAA0ADwANAA0ADAAFAAUABAACAP///v8AAAIA///9//z/+//7//j/+v/6
//v/+//8//3/9f/5//n/9v/5//3/+/8CABIAGwAaACIANQA+AEUAUwBkAGcAZQBhAFwA
TwA0ABYA/v/g/8L/sP+s/7H/vv/O/9j/3f/h/+v/8f/o/+T/8v/3//T/8//y/+//8v/z
//P/9v/0//P/8//x//X/9f/0//T/9P/1//v//P/4//j/8//s/+3/8P/x//L/8f/w//P/
8v/u/+7/7//w//L/8P/t//H/9v/y//b/+v/0//P/8//y//X/9//6//f/+f/6//z/9//w
//H/8P/t/+3/7//x//P/9f/3//T/8f/x//L/9P/3//X/8v/1//j/9//2//X/9P/y//L/
8v/y//b/+P/6/wAA/v/+//////////z/+//+/wIA/v8CAAMAAQABAAMAAwAFAAcACgAR
AAkAAgD7//H/+v///wMABAACAAEAAAAAAAMABAAJAAoACQAJAAkADAAGAAMAAQABAAEA
AAAAAAEAAwADAAQABAADAAQAAwD//wAA//8AAAQAAQAAAAAA///9//z//P/8//n/+//7
//r/+P/8//z/+P/5//r/+v/7//r/+f/3//b/+v/6//z//v/8//r/+f/3//j/+P/5//n/
/P/9//7//f/5//r/+P/1//n/+//+/wIAAgABAAEAAgABAPv/+v/8/wAA/f/7//3//v8B
AAEAAQAAAP7//v/+//3/AQAEAAkABgADAP///v8BAAEAAQABAAAAAAABAAMAAQD/////
AgD9//r/9P/x//T/+f/4//n/+//7//v//f/+//3/+//6//v//P/9//n/+f/8//z//f/9
//v/+v/6//n/+f/5//j/+P/4//v//P/6//n/+f/3//r/+//7//z/+v/6//r/+f/4//n/
+//9//z//P/7//r/9P/8/wUAAwD8//j/9v/0//L/9f/4//z/AAAAAP///P/+//z/+v/6
////AgABAAUACQAGAAMAAQD+////AAACAAQACAAJAAoACAAKABAAEgASABUAFQAVABYA
FQASABEADgAPABIAEgANAA0ACgAJAAsABwADAAEA/v/9////AAAAAPn/9v/2//b/+P/3
//f/9//3//T/9v/2//f/9//4//n/9//3//3/+P/z//n////6//7/DwAcACwALwA0AEcA
VwBUAFEAUwBXAFQAQQAkAAoA9P/S/7T/rP+y/7H/uP/O/97/2f/V/+H/6//o//D/+v/5
//n/+f/5//f/9//1//L/8v/w//H/8//z//T/8//x//D/7f/t//L/8v/0//b/8//u/+//
8v/z//T/8//y//X/9P/0//T/9f/2//b/9P/x//X/+v/0//b/+P/w/+//7//u//H/9f/6
//n/9//2//b/7//u//P/9v/3//f/9//3//f/+f/7//j/9f/3//j/+v/9//j/9P/2//j/
+P/4//j/+P/5//r/+//8//v/+v/5//z/AAACAAUABwAGAAIAAAACAAcAAgAFAAUABgAH
AAoACwAIAAcABwALAAwADAAMAAkADAANAA0ACgAIAAcABgAGAAgACAAMAAwACQAJAAkA
DAAJAAkACgANAAoACAAHAAcACAAHAAcABgAIAAoACgAHAAYABQAGAAoABQAEAAQAAwAF
AAQABAAEAAEAAwADAAIAAwAIAAkABgAEAAIA///9///////+//7/AAD+//7//v8AAAAA
AQABAAEAAgAEAAUABQADAAEA/f8BAAYACAAJAAcABwAIAAoABwAFAAQABAAHAAMABAAI
AAYAAQD9//3/AQAFAAYABwAHAAYABwAIAAQABwAJAA0ADAALAAkACgAJAAcABQADAAQA
BAAFAAcABgAFAAYACgAIAAgABQAFAAYACQAGAAUABAADAAIAAwADAAMAAgACAAQABgAI
AAUAAgAEAAMAAwAIAAcABwAIAAQAAwACAAAA///+/wAAAAACAAMABQAFAAQAAwABAAAA
AQACAAMAAwACAAMABQAHAAgACAAHAAYAAQD+//z/+/8DAAsABwAGAAgABwAGAAUABAAC
AAIAAwAEAAUABQADAAYABAACAAIABwAJAAcACgANAA0ADQAOAA4ADgAOAA8AEAATABMA
EwAQABIAGAAaABoAGQAZABkAGgAaABgAGAAWABcAGgAaABUAEQAMAAkACQAIAAUABAAC
AAIABQAHAAgABAACAAMABAACAP///f/7/////v8CAAQAAAD9//v/+f/9//v//f8CAAEA
9//z//7/CgAXACgANAA7AEIATQBbAGIAYQBfAF8AVAA3AB4AEAD+/+T/yP+s/6D/qf+4
/8j/4P/t/+//7f/r//D/9v/2//v/+//7//v/+f/7//n/9v/2//P/8//0//P/+P/5//n/
+v/1//P/9v/0//f//P/8//r/+f/6//n/+P/1//T/9//2//f/+P/6//z//P/6//f/+//9
//b/9//4//b/9//5//r/+P/5//v/9//3//j/+v/1//T/+f/8//3/+v/5//j/9//8////
/f/7//r/+v/7//3//P/4//r//P/8//z//P/8//v/+v/5//j/+P/4//j//P///wAAAgAD
AAQAAgACAAYACAACAAQAAwAEAAUACAAJAAYABQAFAAkACwAMAA0ACwAMAAsACQAEAAQA
BQAGAAgACAAIAAwADAAHAAUAAwAEAAIAAQABAAMABgAGAAcACQALAAkACAAGAAYABgAE
AP/////9//3/AAD+//7//////wEAAAAAAAAA/f///////v/8/wAAAAD8//v/+v/4//f/
9v/1//P/8v/6//z/AAAEAAUABAAEAAMAAAD+//3/+//9//3//f/7//v//v/+//3/AAAB
AAMABgADAP///P/6/wAA/f///wQABQABAP7///8CAAUABQAFAAEA/v/9//z/+v/9////
AwD///3/+v/6////AQADAAUAAgAAAP////8BAAEAAwAIAAUABAAAAP//AgAFAAIAAQD9
//v/+f/5//z//f/9//7///8AAAEA/f/5//z//P/9/wAA/////wAA/v/9//z/+v/4//j/
+//8//z/+//7//n//P/9//3//v/8//z//P/7//r/+//9////AQACAAIAAgD+//z/+//7
//P/8/8DAAYA/P/+/wAAAgAEAAIAAAD///7//f/7//f/+P/6//r//P8DAAIA//8BAAMA
BwAJAAwADgALAAoACgAKAAcABQADAP7/BgAOABIAFAASABEAEAAQABAADgAOAAwAEgAW
ABcAEwARAAwACQAJAAYAAwACAAAAAAADAAUABgD+//r/+f/4//b/9f/1//X/+P/2//n/
+v/3//P/8P/t/+f/6f/x//L/7//5/wcACgAGAAcAEgAmAC0ALgBBAFUAXgBnAGsAZQBe
AE0AKgAMAPz/5v/M/7z/vP+//77/xP/O/9n/4f/n/+3/8v/w/+T/5f/n/+n/6//r/+//
7//u//D/7v/v//H/8f/z//H/7v/s/+r/6f/t/+z/7//y//D/7P/t//D/8f/y//L/8v/2
//b/9P/0//X/9v/z/+7/6P/p/+z/5v/o/+r/5//p/+z/7v/s/+3/7//r/+3/7v/w/+v/
7f/z//f/+f/1//P/8f/v//T/9//1//P/7//u/+7/7//w/+7/8v/2//f/+P/5//r/+f/4
//f/9v/3//j/+f/+//n/9v/0//H/+P/4//r/AAADAP7/AQABAAEAAQADAAMAAQD///7/
AQAEAAQABAABAAYABwAHAAQAAgABAAAAAAD///7/AQAAAAEAAwAFAAoAAwABAAAAAQAA
AP7//f/9/wAA//////7///8AAP//+//8//v//P8AAP7//v/////////+//7//v/7//3/
/f/8//v//v/9//j/+f/6//r/+//8//v/+f/4//z/+v/6//r///8AAAIAAwAAAP7//f/7
//////////3//f8AAAAA///9//3//v8AAAIAAQABAAIABAD/////AgAEAAEA//8BAAEA
AwACAAEA/v/8//z//P/6//3///8DAAEA///8//z//v///wAAAQD+//7///8BAP7/+//6
//z//P/8//n/+f/8/////P/7////AQADAAcABAABAP3/+v/3//b/9f/v//D/9v/5//3/
/v/7//n/+P/4//n/+v/6//j/+P/7//z//P/7//v/+f/8//3//f/+//3//P/7//n/9f/1
//b/9//5//r/+v/6//v//P/+/wEA/f/6//n/+P/3//b/9v/2//f/+P/5//n/9//6//r/
+P/4//3/+//5//z///8AAP/////+/wAAAAABAAIABQAFAAUAAgAFAAoACwAKAA0ADwAR
ABQAEQAOAA0ACgAOABIAEwAPAAkABAABAAEAAgABAAIAAgD+///////+//v/+P/4//j/
+v/5//n/+f/2//L/8//y//T/9f/3//n/+f/1//X/+v////n/+f/+/wYAEQAWABwAKwA2
AD8ARQBSAGkAbwBjAFYARwAkAAYA9P/a/7r/qP+g/6H/rv/I/9T/2f/j/+f/4f/i/+r/
7v/v//H/8f/x/+//7f/r/+j/6P/r/+3/8P/x//H/7//s/+r/6v/r//H/8v/0//b/8//u
/+z/7P/q/+j/6//s//H/8v/u/+z/6//q/+z/6v/n/+v/8P/q/+z/7v/q/+v/7f/u/+3/
7//y/+//8P/y//X/8f/r/+3/7f/r/+v/7f/v//H/8//1//L/7//u/+7/7//x/+//7P/v
//L/8//0//X/9v/y//D/7v/s/+//8P/x//b/9v/2//f/9//6//j/+P/8////+v/9//3/
/f/9///////9//v/+v/9////AAABAP//AwAFAAYABAAAAP///v/+//7//v8CAAIA/v/9
//z//v/7//v//P///wEAAAAAAAEA/v/7//n/9v/8/wAAAgABAAAA//8AAAQA///+//7/
/f/9//z//P/8//n/+//7//r/9//4//X/7v/x//T/9v/5//n/+f/4//j/+P/2//b/9v/2
//b/9//3//f/+P/6//v/+//7//v/+f/7//7//v/9//z/+//7//z//////wAAAgACAPv/
+f/6/////f/8/////v8BAAEAAQD+//z//P/8//f/+f/6//3//P/7//n/+v/+////AAAB
AAAAAAABAAMA+//1//H/8P/1//j/+P/7//3/AQD//////P/7//r/+//8//v/+f/4//v/
/P/9//n/9f/4//j/+f/7//n/+P/4//j/+f/6//r/+P/4//v//P/+//3//f/7//3//f/8
//z/+f/4//f/9f/0//X/9//5//3//v/+//7/AgD8//L/8//0//X/9v/5//r//P/+//v/
+f/1//b/9//2//f//f/9//v//v8BAAMAAwAEAAQAAgACAAMABAADAAMAAwAAAAUADAAP
ABAADwAPAA8AEAAPAAwACwAIAA8AFAAWABMADQAGAAEA//8AAP//AAAAAP//AQACAAIA
/P/4//f/9v/4//n/+//9//r/9P/z//D/8//z//T/9f/5//3/AQD+//X/7//z//r/BgAX
ACIAKAAxADIANwBHAFYAWQBTAE8ASgA1ABgA/P/e/8L/rP+e/5z/rf++/8b/zv/Z/9//
4f/n/+j/7P/0//X/9f/1//X/8//x/+//7P/s/+v/7f/w//H/7v/r/+f/5P/o/+v/8//2
//T/9v/z/+7/7P/u/+7/7v/w//D/9P/0//L/8v/z//T/8//w/+z/7//0/+7/8P/y//D/
8f/z//T/9//7/wAA///6//b/8//p/+v/8f/1//f/9P/z//L/8f/1//f/9P/x//L/9P/3
//v/+P/0//b/+P/7//z//f/+//3//P/7//r/9v/0//L/9P/5//z/AAADAAQAAAD+/wAA
AQD8///////9//3///////3/+//6//3/AgAEAAYABQAGAAcABwAEAAEAAQABAAIAAAAA
AAQABAAFAAUABQAIAAQAAwADAAUABgAGAAcACQAGAAMAAQD+/wEABAAFAAMA/v/7//r/
/P/9//7/AAABAP3/+v/4//b/9f/5//v//P/+/wIAAgD+//z//P/7//v///////7//v/+
//r/+P/2//n/+v/8//3///8AAAIAAwABAP3/+f/z//X/+v/8//3/AAABAAMABgAEAAEA
///+/wIA/f/9/wAAAgD///3///8AAAMAAwADAP7//P/8//z/+////wIABwAFAAMAAAAA
AAAA///+//3//v/+////AQABAP////8CAAAAAAD9//3//P/9//j/9f/4//n/+v/9/wEA
AwAEAAYABQAEAAMA/f/5//z//P/9//3/+//6//r/+v/7//z//P/+//7/AQACAAAA/f/7
//f/+v/7//v//P/8//z//P/7//z//f///wEA///+//z/+v/8//r/+f/4//f/9v/3//j/
+v/8//3//f/7//7//P/6//r////8//n/+//9/wEAAQACAAIABgAIAAsADgAKAAcABAD+
/wYADgASABQAFAATABIAEgAVABQAFQAUABIAEgAPAAcABAAAAP7///8CAAEAAgACAP//
AQACAAIA+v/2//X/9P/3//f/+P/5//f/8v/y//D/8//z//T/9f////3/9f/y//H/6f/t
/wAACAANABoAIgAfACYAPwBTAFQAWQBlAFsATABBACYACADw/9r/wv+u/6b/qf+0/8b/
0v/N/9H/3//p//D/8P/q/+n/5//n/+f/5f/n/+f/5v/o/+z/7//z//X/8f/t/+j/5P/n
/+n/8P/y//D/8v/v/+r/6f/q/+n/6P/p/+r/7//w/+7/7v/v//D/8v/w/+3/8f/w/+j/
6P/o/+n/7f/y//b/9f/3//r/9//z//L/8v/r/+n/7f/v/+//7f/t/+3/7f/v//H/7v/r
/+7/8P/z//f/8v/u//D/8v/0//T/9P/0//L/8v/y//L/9P/0//T/+P/5//r//P/9////
/P/7//7////6//3//f/7//v//f/9//7///8BAAcABwAGAAUAAQABAAEAAAD8//3//f/9
//7/+v/4//r/+P/7//3///8EAAAA/////wEAAQAAAAAAAQACAAEAAQAAAAEAAgABAP3/
/f/7//v//v///wAAAgADAAEA/v/8//r/+v///wIABAACAAQAAgD8////AAAAAAEABQAF
AAQABAAEAAAA/v/8/wEAAgAEAAUAAgACAAMAAwAFAAUABQADAAEABAAEAAMAAAD/////
AAACAAMABQAIAAkAAwACAAQACgALAA0AEwAQABEADwANAAgABgAGAAYABgAJAAsADwAM
AAkABQAEAAcABwAHAAcABAAEAAUABwAHAAcACQAOAA4ADgALAAsACQALAAcABQAGAAcA
CAALAA0ADQAMAAwACgAKAAoABQADAAYABgAHAAsACQAIAAgABQAFAAUABAAHAAgADAAO
AA0ACwAKAAcACAAHAAUABAAEAAQABAADAAUA///+/wcACgAIAAgACAAIAAYABAADAAIA
BAAFAAQACAAGAAIAAAADAAQAAwAHAAsADwARABQAFgASABAADwAOABAAEQASABAAFAAa
ABwAHAAdAB0AHQAeAB8AHgAfAB4AIwAmACYAIQAaABIADAAJAAwACwAMAAwABwAJAAoA
CgAIAAYABwAIAAcABQAEAAMABQACAAQABAAEAAMAAwADAAEAAQD9/wAABQADAAEABgAI
ABEAIAAwADsARABJAFcAZABnAGsAcwBuAFsAQAAgAAAA5P/U/8L/sv+7/8z/2P/i/+f/
5f/r//H/9v/8//7/+//9//3//f/7//r/9//z//L/8f/z//b/9//4//f/9f/0//T/9f/7
//z//f8AAP7/+v/6//z//P/8//j/9v/4//b/9//4//r//P/7//j/9P/3//v/9v/5//z/
9v/1//X/9P/1//f/+v/3//v//v8CAP//+//9//3/+//3//f/9//3//n/+//4//X/9v/4
//v////+//r//P/+//v/+v/5//j/+//8//3//v/8//r/+P/6//3//v8AAAEABgAEAAQA
CAALAAYACQAJAAUAAwADAAEABAAFAAcADQALAAoACQAFAAoACwALAAgABQADAAEAAAAE
AAgAEAAUABEADwANAA4ACgAJAAkACwANAAwADAANAAsACQAIAAYACwAOAA8ADQAKAAcA
BgAIAAUABAAEAAMABAAEAAUABgAFAAcABwAGAAYACgAKAAYABAACAP///f8AAAEAAQAC
AAcABgAHAAgABwAEAAIA//8AAAIABQAHAAgABwAGAAMAAQAEAAQAAwAFAAUABgAIAAcA
BQAEAAQACQAFAAYACgAJAAUAAgADAAIABQAFAAUABgAGAAgACgAHAAkACgANAA0ADQAM
AA4ADQALAAkABwAGAAYABwAJAAgABwAIAAwACQAIAAQAAwAFAAkABwAHAAkACQAJAAsA
DAALAAkACAAIAAgACAADAAEABAAEAAUABwAFAAQABAADAAMAAwACAAQABAAHAAgABwAF
AAQAAQADAAMAAgACAPb//P8EAAsABAABAP7/+//4//3/AAAEAAgACAAHAAQABgAFAAIA
AQAFAAYABQAJAA0ACwAJAAgABgAJAAoADAAOABEAEQARAA4AEQAWABcAFgAaABsAHAAe
AB4AHAAcABoAHAAeAB0AFwAUABAADgAPAA0ACQAHAAQABAAJAA0AEAAIAAQAAwACAAEA
///+//3/AQAAAAQABgAEAAEA///9/wEAAwD///z/+//9/wMABgAGAA0AGgAiADEAQgBJ
AE8AWABhAGcAZwBiAFcAPgAkAAwA6v/Q/7z/qv+v/8D/yP/Q/9//6//p/+f/8v/+/wAA
+//7//v/+//5//j/9f/x//D/9P/5////AwABAP3/+P/0//L/8f/1//T/9//6//j/9P/1
//j/+f/6//z//P8AAAAAAAAAAAEAAgD///z/+P/7////+v/9/wAA+P/3//f/9v/6//3/
AQD///z//P/9//f/9P/3//j/9//3//n/+//9//7////7//f/+f/6//z////9//r//f8A
AP///v/9//z//v/+//7//v8AAAAAAAAEAAMAAgACAAEABQAEAAUACgAKAAIAAgD//wIA
BQAKAA0ACgAHAAUABwAMABAAFAAVABQAEQANAAYACgANABAAFAARAA4ADwAMAAkACQAJ
AAwADAANAA8AEwASABAADwAPAA8ADQAMAAoADgASABQAEwAPAAsACQAKAAoACgALAAsA
DQAMAAwADAAGAAcABgAEAAUACgALAAgABgAGAAUABQAFAAUABAAEAAQAAgACAAIABwAI
AAoACwAIAAYABQADAAgACQAKAAkABgAIAAcABQAFAAUABgAIAAkACQAKAAwAEQANAA4A
EgARAAsABgAFAAkADwASABUAEAAMAAoACAAIAA0AEQAXAA8ACQACAP7/AwAFAAcACQAK
AAwADwATAA4ACQAGAAYACAAKAAkACwAMAA8ADAALAAgABwAGAAcACwALAAoACgALAAwA
DQAJAAUACAAIAAkADQALAAoACgAIAAcABgAEAAMAAgAEAAQABQAFAAYABQAHAAcABgAG
AAQACAAQAAsACAAFAAIAAwAEAAYACAAFAAMA//8AAAAA/v/+/wMABgAFAAkADQAPAA8A
EAAQABAAEAARABIAEwATABMAEAASABYAFgAUABkAGwAdACAAHgAaABgAFAAYABwAHQAZ
ABUAEAANAA0ACwAHAAUAAgACAAcACwAOAAgABAADAAIAAgABAAEAAQD///z//v/+//3/
+//6//n/DQALAAcA/P/5////AQACAAgAEQAeADIAPQA6AD0ASQBWAFkAVQBTAE4AOwAk
AA4A9P/S/7L/pP+m/6v/uv/S/9z/3//n//H/9f/4//T/8v/5//n/+f/5//f/9f/z//D/
8P/z//X/+P/5//v/+f/2//T/9f/3//7/AAD//wAA/P/2//b/+P/4//j/9v/2//r/+v/3
//b/9v/2//n/+P/2//v/AAD6//z//v/2//X/9f/0//b/+f/9//v/+//8//7/+f/3//v/
/f/9//n/+f/5//n//f////z/+f/6//z///8DAP7/+v/8//7/+//6//n/+P/7//z//f/+
/wAAAAAAAAQABgAGAAcABwAJAAYABQAIAA4ACgAOAA8ACQAHAAcABQACAAEAAQAFAAYA
BgAGAAMACQALAAwACgAHAAcABwAIAAgACAAMAAwADQAPABEAFgAPAAsACAAHAAwADgAR
ABUAEQANAAoABgAGAAgACAAFAAYABQAGAAoABgAEAAMAAQAFAAYACAAKAAQABQAEAAIA
BAAIAAgABAACAAIAAQABAAQABQAFAAYACQAIAAkACgAKAAgABwAFAAEAAAAAAP//BAAF
AAYABQAFAAgACAAHAAgACQALAA4ADAAJAAcABgAGAAEAAQAEAAcABQAEAAcACQANAA4A
DwALAAgABwAGAAQABwAJAA0ADgANAAsADAAKAAkACAAHAAcACAAKAA0ACwAJAAkADAAK
AAoABwAHAAsADwANAA0ACwAJAAcABwAMAA0ADQAOAAwADAAMAAcABQAIAAgACQALAAkA
CAAIAAkACQAJAAgACgAKAA0ADgAIAAQABgAGAAYABgAGAAYABwAIAAgABwAEAAYABwAG
AAcADQAPAA0AEAATABEADwAOAAwAEAASABUAGAAbABsAGwAYABsAIAAhACAAHwAdABsA
GgAdABwAHQAcAB8AIgAiAB0AGAASAA4ADQAOAA0ADgAOAAsADQAOAA4ABwAEAAQABAAF
AAUABgAHAAcABAAGAAYABAADAAMAAwD7/w0AEQAGAAcACwAJAAwAEgAbAC4APAA5ADoA
RwBPAFoAYQBfAF0AWABFACgAFgAAAN7/wP+2/7L/tf/E/9b/4P/n/+v/7//z//b/+v8A
AAUABAADAAIA///+//v/9//2//n//f8CAAUABAABAP3/+v/6//v/AQACAAQABgADAP7/
/P/+//7//v/+//7/AgACAAIAAgADAAQABgAEAAEABQAGAP7//v/+//z//f///wAAAwAF
AAgABQACAAIAAwD9//7/AwAGAAcABQAFAAUABQAIAAkABQABAAMABgAKAA8ACAACAAIA
AgAAAAAAAAAAAAQABgAIAAoACQAIAAcACgAJAAgACAAHAAsACgALABAAEAAKAAwACwAO
ABEAFgAZABQADwALAAsADAAMAAwACQAQABMAFQAUABEAEQARABIAEgASABYAFgATABMA
EwAWABMAEwAUABcAFAASABEAEQATABEAEAAOAA8AEAAPAAsADQANAA8AFAAQAA4ADQAL
AA0ADgAQABIACwALAAkABgALABIAFQAUABIAEAANAAsACwALAAoACgAKAAgACAAIAAgA
EAAPAA==
         </WaveFormData>
      </LeadData>
      <LeadData>
         <LeadByteCountTotal>10000</LeadByteCountTotal>
         <LeadTimeOffset>0</LeadTimeOffset>
         <LeadSampleCountTotal>5000</LeadSampleCountTotal>
         <LeadAmplitudeUnitsPerBit>4.88</LeadAmplitudeUnitsPerBit>
         <LeadAmplitudeUnits>��V</LeadAmplitudeUnits>
         <LeadHighLimit>2147483647</LeadHighLimit>
         <LeadLowLimit>268435456</LeadLowLimit>
         <LeadID>V1</LeadID>
         <LeadOffsetFirstSample>0</LeadOffsetFirstSample>
         <FirstSampleBaseline>0</FirstSampleBaseline>
         <LeadSampleSize>2</LeadSampleSize>
         <LeadOff>FALSE</LeadOff>
         <BaselineSway>FALSE</BaselineSway>
         <ExcessiveACNoise>FALSE</ExcessiveACNoise>
         <MuscleNoise>TRUE</MuscleNoise>
         <LeadDataCRC32>2305420697</LeadDataCRC32>
         <WaveFormData>
BgAGAAYABgAGAAYABgAGAAMAAgABAAAAAgACAAIAAgABAAAA///+//z//P/8//z/+//6
//n/+P/6//r/+v/6//n/+P/3//b/9//4//n/+v/7//z//f/+//7//v/+//7//P/8//z/
/P/9//7///8AAAEAAgADAAQAAgACAAIAAgABAAAA///+/wAAAAAAAAAAAgACAAIAAgAA
AAAAAAAAAAAAAAAAAAAAAwAEAAUABgAGAAYABgAGAAYABgAGAAYABAAEAAQABAAGAAYA
BgAGAAYABgAGAAYABAAEAAQABAAFAAYABwAIAAYABgAGAAYABAAEAAQABAACAAIAAgAC
AAQABAAEAAQAAgACAAIAAgAAAAAAAAAAAAEAAgADAAQABAAEAAQABAACAAIAAgACAAIA
AgACAAIAAgACAAIAAgAAAAAAAAAAAAAAAAAAAAAAAQACAAMABAAEAAQABAAEAAMAAgAB
AAAAAwAEAAUABgAEAAQABAAEAAQABAAEAAQABgAGAAYABgAGAAYABgAGAAYABgAGAAYA
BAAEAAQABAAFAAQABQAFAAMABAAEAAUABAAEAAMAAQACAAMABQAIAAgACAAIAAoADAAO
AA8AEAASABMAFAAWABUAEgAQAAwACwAHAAQA///5//b/+P/3//X/9P/0//T/9v/2//b/
9v/2//j/9//2//r//P/+/wAAAwACAP///v/+/////////wEAAQACAAIAAgACAAIAAgAA
AAQABgAGAAgADQASABcAHwAlACQAIgAhABwADAAAAPj/5//N/7r/rP+e/5b/j/+C/3H/
Zv9o/2v/df+L/5//qv+6/8v/0//c/+v/9P/1//b/+//8//7/AQACAAMAAwADAAUABgAH
AAgACwALAAsACwAKAAkACAAHAAkACgAKAAoABwAHAAgACAAIAAoACgAKAA0ADQANAA0A
DgAPAA8ADgAQABAADwAPAA8AEQAQAA4AEAAOAA4ADgAPAA8ADwAQAA4ADQANAA0ADQAN
AA0ADQANAA0ADQAOABAAEAAQABAAEAAQABAADwANAA0ADAAMAA4ADwAPAA0ACwALAAoA
CgAJAAkACQAJAAkABwAHAAcABQAEAAEAAQADAAMAAwADAAIA/v/7//r/+//6//r/+v/7
//z//f/+//z//f/9//r/+P/5//n/+f/5//v/+//8//z//P/8//z//////wEAAQADAAQA
BAAFAAMAAwAEAAQABAAFAAUABQADAAMAAwADAAUABQAFAAcABwAGAAQABgAGAAYABgAF
AAYACgALAAoACAAJAAoACgAJAAgABwAGAAgACQAJAAkACQAKAAoACgAIAAgABwAHAAcA
BwAHAAcABwAHAAgACAAIAAgABgAGAAYABgAGAAYABQAFAAQABAAGAAYABQAFAAUABgAG
AAYABgAEAAQABAADAAQACQAKAAYABgAHAAcABQAFAAUABQAGAAYABgAFAAMABAAEAAQA
BQAFAAYACAAGAAYABgAGAAUABQAEAAQABQAFAAUABgAGAAYABgAEAAYABwAHAAgABgAG
AAQABAADAAMAAwADAAMAAwAEAAQAAgABAAEAAQACAAMABAAFAAUABQAGAAYAAwADAAMA
AwAFAAkACgAIAAcABgAFAAQABQAEAAUABQAEAAQAAwADAAUABgAGAAUABwAHAAgACgAJ
AAgABwAIAAwADgAPABAAEwATABMAFAAUABIAEQAOAAgAAwD///n/+P/2//n/+f/3//b/
9v/2//T/9P/0//T/9f/4//j/+P/9//7///8AAAIAAgAAAAAA/v////////8BAAEAAgAC
AAAAAAAAAAAABAAEAAYACAAKAA0AEgAXAB0AIQAmACQAGwAMAAIAAAD0/9n/wf+2/6r/
mP+O/4P/dv9r/2r/av9x/4H/lf+l/7D/vv/P/9n/4v/t//T/9f/6//z//P/9////AAAB
AAEAAQAEAAQABAAEAAUABQAFAAUACQAJAAkACQAJAAoACgAKAAcABwAIAAgACAAKAAoA
CgALAAsACwALAA4ADwAPAA4ADAAMAAsACwAMAA8ADwAOAA4ADAAMAAwACwALAAsADAAP
AA8AEAARABEAEQARABEADwAPAA8AEAAQABAAEAAQABAAEAAQAA8AEQARABAAEAAQABEA
EQAPAA4ADQALAAoACQAJAAkACQALAAkACQAJAAkACAAFAAUAAwADAAMAAwABAP7//P/8
//z//P/9//7//P/8//z//P/8//3//f/6//z//f/9//3//P/9//z//P/+/wAAAgAEAAQA
AwAEAAMAAwAEAAQABQADAAMABAAEAAQABQAFAAUABwAHAAcABwAHAAcABwAJAAkACAAG
AAgABgAGAAYABQAFAAgACAAGAAcACQALAAwACQAIAAcABgAHAAkACgALAAsADAAMAAwA
CgAKAAkACQALAAsACwALAAsACwAMAAwADgAOAAwADAAJAAgABwAGAAkACQAIAAgACAAI
AAcABwAHAAgACAAIAAgABgAGAAYABgAGAAoACgAGAAYABwAHAAkACQAJAAkABgAGAAYA
BQAGAAgACQAKAAkABwAGAAYABAAEAAQABAAFAAcACAAKAAoACQAIAAgACAAIAAgABgAE
AAUABQAGAAgACAAGAAYABwAHAAcABwAFAAUABgAGAAYABQAFAAUABQAFAAUABQAFAAUA
BgAGAAcABwAHAAcABwAFAAIAAgAGAAYABgAGAAYABgAEAAQAAwACAAIAAQABAAIABAAF
AAUAAwADAAQABgAGAAYABgAIAA0AEAASABQAEwATABMAFAAUABIAEQAOAAgAAwD///n/
+P/2//n/+f/1//T/9P/0//T/9P/0//T/+f/8//z//P/+//7//v/+/wIAAgAAAAAAAgAD
AAMAAwADAAMABAAEAAIAAgACAAIAAgACAAIACAAOABEAFAAfACUAJQAkACIAHQAUAAQA
/v/y/9n/w/+0/6L/lP+O/4P/dP9t/27/bP9x/3//k/+h/6z/uP/L/93/5v/r//L/9//6
//z//P/9////AgADAAMAAwACAAIAAgACAAUABQAFAAUACQAJAAkACQAIAAgABwAGAAYA
BwAJAAoADAAOAA4ADgANAA0ADQANAA4ADwAPAA4ADgAOAA0ADQAQABMAEwASABEADgAN
AAwADwAPAA8AEAAOAA0ADQANAA8ADwAPAA8ADwAPAA8AEAAOAA4ADgAOABAAEAAQAA8A
DwAPAA4ADgAOAA8ADwANAA0ADQAMAAwACQAJAAkACQAKAAkACgALAAcABgADAAMAAQAB
AAEAAQABAP7//P/8//z//P/9//7/+//6//n/+P/6//v/+//4//r/+//7//v/+//9//3/
/v/8//z//P/8//3//f////////8AAAAAAQD/////AAAAAAIAAwADAAMAAwADAAMAAwAF
AAUABQAHAAUABAACAAQAAgACAAIAAQADAAYABgAEAAYABwAIAAgACAAIAAgACAAHAAcA
BgAFAAUABgAGAAYABgAGAAUABQAHAAcABwAHAAYABQAFAAQABAAEAAIAAgAEAAQABAAE
AAYABwAHAAgABQAEAAIAAQACAAQABQAGAAgABgAGAAYAAgACAAYABgAEAAQABQAFAAMA
AwADAAMAAgACAAIAAQADAAQABAAEAAQAAwADAAQABAAEAAQABAADAAMAAgACAAMAAwAD
AAQABAAEAAQAAgAAAAEAAQACAAQABAACAAIAAwADAAMAAwADAAMABAAEAAIAAQABAAEA
AwADAAMAAwAFAAUABgAGAAMAAwADAAMAAQABAAIAAgAEAAIAAQADAAAAAQACAAMABAAG
AAQABAADAAEAAgACAAMAAwAEAAQAAwADAAMABAAGAAcACAAJAAwADgAQABEAEgASABEA
EAAQABMAEgASABAACgAFAAEA+//5//j//P/9//n/+P/4//j/+P/4//j/+P/7//7//v/+
/wAAAAAAAAAAAgACAAAAAAACAAMAAwADAAMAAwAEAAQABgAGAAYABgAEAAYACAAKAAwA
DwAWABsAIQApACoAKAAhABIACAAGAPj/1/+//7T/pv+U/4z/if+A/3X/bP9o/2//gf+V
/6X/rP+2/8v/2//o//P//P///wAAAgACAAMABQAGAAcABwAHAAoACgAKAAoACgAJAAgA
BwALAAsACwALAAoACgAJAAgACAAJAAsADAAMAA4ADgAOAA0ADQANAA0ADgAPAA8ADgAO
AA4ADQANAA4AEQARABAAEgAQABAAEAARABEAEQASABAADwAPAA8AEQARABEAEQAPAA8A
DwAQABIAEgASABIAEQAQAA8ADQAOAA8ADwAQABAAEQARAA8ADgANAAsACgALAAsACwAL
AAsACQAJAAkABwAGAAMAAwADAAMAAwADAAMAAAD+//7//f/8//z//P/8//z//P/8//z/
/f/9//r/+P/5//n/+f/6//3//v8AAP7//v/+//7//f/9//////8BAAIAAgADAAUABQAG
AAYABgAHAAcABwAFAAUABQAFAAUABQAFAAcABwAGAAQABgAGAAYABgAFAAcACgAKAAgA
BQAFAAUABAAFAAYABwAIAAkACwAMAA0ADAAMAAsACgAJAAgABgAFAAcABwAHAAcABQAF
AAYABgAJAAoACQAKAAkACAAHAAYABwAHAAYABgAEAAQAAwADAAUABgAGAAYABgAEAAQA
BAACAAIABgAGAAQABAAFAAUABQAFAAUABQACAAIAAgABAAEAAgACAAIABAADAAMABAAG
AAYABgAGAAMAAwACAAIAAgABAAAAAAABAAIAAwACAAIAAwADAAQABAAEAAIAAgACAAEA
AAD//wAAAQADAAQABgAFAAUABQAEAAMAAgABAAMAAwAEAAQAAwADAAMAAwADAAMABAAE
AAYABgADAAEABAACAAIAAgACAAIAAAAAAP//AQACAAIAAwADAAQABAADAAMAAwAEAAYA
BQAEAAMABAAJAAwADgAQABEAEQARABIAEgAQAA8ADAAIAAMA///5//P/8P/y//H/8P/w
//H/8v/1//b/9//4//n/+v/4//b/+f/6//v//P////7/+//6//3///8AAAEAAAD/////
/v/8//z//P/8/wAABAAIAAoACgANABAAFQAdACMAJAAgAB0AFgAGAPz/9v/f/8X/tv+q
/5r/kv+L/3r/a/9k/2b/Z/9v/4X/nf+q/7b/x//T/9z/5//w//n//v8BAAAAAAABAAAA
AQABAAEAAgACAAIAAgADAAMAAwADAAcABwAHAAcABQAGAAYABgAFAAUABgAGAAQABgAG
AAYACAAJAAoACwALAAsACgAIAAoACgAJAAkADAAPAA8ADgAPAA4ADwAQABAADwAOAA4A
DgANAA0ADQANAA0ADQANAAsACwALAAwADgAOAA4ADgAMAAwADAALAA0ADQAMAAwADAAN
AA0ACwALAAsACgAKAAsACwALAAsACgAHAAYABQAFAAQAAQABAP/////////////8//r/
+v/7//r/+v/6//j/+P/4//j/9//3//b/8v/1//f/+P/5//j/+f/4//j/+v/6//r/+v/8
//3/AAABAP7//v/9//3//v///wEAAgABAAEAAAD//wEAAwAFAAcABQADAAEAAQADAAIA
AAACAAQABAAEAAMAAQAEAAQAAgACAAMABAAEAAQABAAEAAQAAgADAAMAAwADAAQABAAE
AAIAAgABAAEAAgADAAQABQADAAMABAAEAAQABAACAAIAAgACAAIAAgABAAEAAAAAAAIA
AgABAAEAAQACAAIAAgACAAAAAAAAAP7//v8CAAIA///+//7//f/+////AAABAP7//v/+
//3///8AAAAAAAAAAP////8AAAEAAgADAAQAAwADAAIAAgACAAEAAAAAAAAAAAAAAP7/
/v//////AAAAAAAA/v/+/wEAAQABAAEAAQABAAIAAgACAAEAAQABAAEAAQABAAEAAwAD
AAQABAADAAMAAwADAAIAAQABAAAAAAACAAAAAAAAAAAAAQAAAAEAAQD//wAAAAABAAEA
AgACAAEAAQABAAIABAAGAAYABgAIAAwADgAPABAADwAPAA8AEAAQAA4ADQAKAAYAAQD9
//f/9f/0//j/+f/2//T/8//y//D/8P/w//D/9f/6//z//v/+//7//v/+/wAAAAD+//7/
/v////////8BAAEAAgACAAAAAAAAAAAAAgAEAAQABAAGAAsAEgAXABsAIQAmACIAGQAQ
AAYAAgD0/9X/vf+0/6j/lv+O/4X/dv9t/2j/aP9v/3//jf+Z/6j/tv/D/9f/5v/v//T/
+f/+/wEAAAAAAAEAAgADAAMAAwAFAAYABwAIAAcABwAHAAcABwAHAAcABwAIAAoACwAM
AAoACQAJAAgACgAMAAwADAANAA0ADQANAAwADQANAAwADAAMAAsACwANABEAEgASABIA
EAAQABAADwAPAA8AEAASABEAEQARAA8ADwAPAA8AEQARABEAEgAQABAAEAAQABAAEAAQ
AA8ADwAPAA4ADgAPABEAEgARAA8ADwAOAA4ADQANAA0ADQAMAAkACAAHAAgACAAGAAcA
BQAFAAUABQAGAAQAAwAEAAIAAAD///7/AAAAAAAAAAAAAAEAAQD+//z//f/9//3//f//
////AAAAAAAAAAAAAAEAAQADAAMAAwAEAAQABQADAAMABAAEAAQABQAFAAUABwAHAAcA
BwAFAAUABQAHAAkACAAGAAgACgAKAAoACQAHAAoACgAIAAgACQAKAAoACgAKAAoACgAK
AAsACwALAAkACgAKAAoADAAMAAsACwAKAAkACAAHAAoACwANAA4ACwAKAAcABgAHAAgA
CQAKAAsACwAKAAoACAAIAAcABwAJAAoACgAKAAoACAAIAAgABAAEAAgACAAHAAgACgAL
AAsACwALAAsACAAIAAgABwAFAAYABgAGAAgABwAHAAgACgAKAAoACgAIAAcABQAEAAcA
BwAHAAgABwAGAAUAAgAEAAUABQAGAAYABgAEAAQABQAFAAUABQAFAAUABgAGAAUAAwAC
AAEAAQABAAEAAQABAAEAAgACAAEAAQABAAEA//8BAAQABAAEAAQABAAEAAIAAgABAAMA
BAAEAAUAAwAEAAQAAwADAAMABAAGAAYABgAGAAgADgAQABEAEgAVABUAFQAWABQAEgAR
AA4ABwABAPz/9f/0//L/9f/1//X/9P/0//T/9P/0//T/9P/3//r/+v/6//z//P/8//z/
AAAAAP7//v/9//3//P/7//3//f/+//7/AAAAAAAAAAAAAAAAAAACAAoAEQAWABkAHQAf
ACAAHAAVAAwABgAAAO7/0/+9/7D/ov+U/4z/hf98/3H/bP9q/2//ef+J/5v/qv+4/8X/
2f/o/+3/8v/1//j//P/8//3///8CAAMAAwADAAYABgAGAAYABgAFAAQAAwAHAAcABwAH
AAkACgAKAAoACwALAAwADAAKAAwADAAMAAwACwAKAAkADAANAA0ADAAOAA4ADQANAA0A
DwAOAAwADAAKAAoACgAMAA0ADgAQAA0ACwAKAAkACwALAAsACwANAA0ADQAOAA4ADgAO
AA4AEAAQABAADwANAA0ADAAMAAwADQANAAsADAANAA0ADgAMAAsACgAJAAkABwAHAAcA
BQAEAAEAAQADAAMAAwADAAMAAAD+//7////+//7//v/8//z//P/8//7///////z//P/9
//3//f/7//3//f/+/wAAAAAAAAAA/////wEAAQD//wAAAAABAAMAAwAEAAQABAAFAAUA
BQADAAMAAwADAAUABQAFAAcABgAEAAEAAgADAAQABQAFAAUACAAIAAYABAAFAAYABgAJ
AAoACwAMAAkACQAIAAcABwAIAAgACAAKAAoACQAJAAcABwAHAAcABwAHAAgACAAKAAoA
CAAIAAgACAAIAAgACQAJAAgACAAIAAgABwAHAAkACgAKAAoACAAGAAYABgAGAAYACgAK
AAYABgAHAAcABQAFAAUABQAGAAYABgAFAAQABAADAAIABAADAAMABAACAAIAAgACAAMA
AwACAAIAAwADAAMABAAGAAYABgAEAAIAAwADAAQABAAEAAIAAgABAAEAAQABAAIAAwAF
AAYABAADAAMAAwABAAEAAQABAP////8AAAAAAAABAAIAAwADAAIABAAEAAQABAACAAAA
AAD/////AAAAAAEAAQACAAIAAQACAAMABQAIAAYABgAGAAgACgAMAA0ADgARABEAEQAS
ABQAEgARAA4ACgAFAAEA+//2//T/9//3//P/8v/y//L/9P/0//T/9P/1//j/+P/4//r/
+v/6//r/AAAAAP7//v/9//3//P/7//z//f///wAA/v/+//7//v/8//7/AAACAAgAEQAS
ABEAFwAfACAAIAAfABYABAD8//j/3f/B/7b/rP+c/5b/kf+C/3H/aP9o/2n/df+L/53/
rP+8/8v/1f/e/+f/7v/1//r//v/+////AQAAAAEAAQABAAIAAgACAAIABQAFAAUABQAG
AAUABAADAAQABgAHAAgABQAFAAYABgAGAAgACAAIAAcABwAHAAcACAAJAAkACAAKAAoA
CQAJAAcACQAIAAYABwAGAAcACAALAAsACwAMAAwACwALAAsACwALAAsACwAJAAkACQAK
AAoACgAKAAoADAAMAAwACwAIAAcABQAEAAUABwAIAAcABQAFAAQABAADAAMAAwADAAEA
////////AAAAAP7///8BAAEAAQABAAAA/P/5//j/9//2//b/9v/4//j/+P/4//b/9//3
//T/9f/3//j/+f/2//f/9v/2//f/+P/5//r/+//7//3//f/8//z/+//7//7///8BAAIA
AQABAAAA/////////////wEAAQABAAMAAgAAAP3//v///wAAAQABAP//AgACAAAA/v//
/wAAAAABAAIAAwAEAAIAAwADAAMAAwAEAAQABAAEAAQAAwADAAMAAwADAAMAAwADAAQA
BAADAAIA///+////AAABAAIAAQABAAAAAAACAAIAAQABAP//AAAAAAAAAgAAAAAAAAD8
//z/AAAAAP//AAACAAMAAQABAAEAAQAAAAAAAAD///3//v/+//7/AAD/////AAAAAAAA
AAAAAAEAAQAAAAAAAQABAAEAAgACAAIAAgAAAAAAAQABAAIAAgACAAAAAAABAAEAAQAB
AAEAAQACAAIAAgABAAEAAQABAAEAAQABAAcABwAEAAQAAgACAAIAAgACAAMAAgADAAMA
AgACAAEAAQADAAQABAADAAEAAQACAAQABgAGAAYACAAMAA4ADwAQAA8ADQALAAoADQAM
AAwACgAGAAEA/f/3//P/8P/y//H/8f/w//D/8P/z//T/9f/2//j/+v/5//j/+v/6//r/
+v/+//7//P/8//7//////////////wAAAAAAAAAAAAAAAAIAAgAGAAYACAANABQAGQAf
ACUAJgAkAB0AEAAEAAAA+v/l/8v/uv+s/5r/kv+N/4T/ef9u/27/df9//5H/pf+y/7z/
y//Z/+T/6//y//n//P8AAAAAAQADAAIAAwADAAMABAAEAAQABAAHAAcABwAHAAkACQAJ
AAkABwAIAAgACAAHAAcACAAIAAoADAAMAAwACwALAAsACwAMAA0ADQAMAAoACgAJAAkA
DAAPAA8ADgAOAAwADAAMAAsACwALAAwADQANAA4ADwANAA0ADQANAA0ADQANAA4ADAAM
AAwADAAMAAwADAALAAsACwAKAAoACAAJAAkABwAIAAkACQAKAAcABwAHAAcABQADAAMA
AwD///7/+//7//7///8AAAEA///8//r/+v/5//j/+P/4//j/+P/4//j/+P/5//n/9v/2
//f/9//3//X/9//3//j/+v/6//r/+v/5//n/+//7//z//v///wEA/////wAAAAACAAMA
AwADAAMAAwADAAMAAwADAAMABQADAAIAAAACAAIAAgACAAEAAgAGAAcABgAFAAUABQAE
AAIAAgACAAIAAwAFAAYABwAGAAYABQAEAAQABAADAAMABQAFAAUABQAFAAUABgAGAAYA
BgAEAAQABgAGAAYABgAEAAMAAQAAAAIAAgABAAEAAQACAAIAAgACAAAAAAAAAP7//v8C
AAIAAAAAAAEAAQD//////////wAAAAAAAP//AQACAAIAAgAAAP////8AAAAAAAAAAAAA
//////7//v////////8AAAIAAgACAAAAAAABAAEAAgACAAIAAAAAAAEAAQABAAEA////
/wAAAAACAAEAAQABAAUABQADAP3//P///wAAAQACAAAA/v/+//3///8AAAAAAQADAAQA
BAADAAIAAQABAAIABAAEAAQABgAJAAoACgAKAA0ADQANAA4AEAAOAA0ACgAEAP//+//1
//T/8v/1//X/8//y//L/8v/w//D/8P/w//X/+P/4//j/+P/4//j/+P/+//7//P/8//z/
/f/9//3/+//7//z//P/+//7//v/+//z//P/+/wAABAAHAAoAEQAZAB0AIAAgAB0AEgAG
AP7/9v/h/8f/uP+u/5z/jv+H/37/df9q/2b/af9t/3v/j/+g/6r/u//N/9r/4//o/+//
+P/5//j/+P/5//z//f/9//3//v/+//7//v8BAAEAAQABAAEAAQABAAEAAQACAAIAAgAC
AAMABQAGAAUABgAFAAQABQAFAAUABQAIAAkACQAIAAgACAAHAAcACgANAA0ADAALAAgA
BwAGAAgACQAKAAwACgAJAAkACQAJAAkACQAJAAkACQAJAAoACAAIAAgACAAKAAoACgAJ
AAkACQAIAAgABgAHAAcABQAHAAcABgAGAAUABQAFAAUABQADAAMAAwADAAIA/////wEA
AQABAAEAAQD+//z//P/6//j/9//2//j/+P/4//j/+P/5//n/9v/2//f/9//3//n/+//7
//z/+//6//n/+P/5//n/+//7//3//v/+/////f/9//7//v/+////////////////////
////////AQADAAIAAAACAAAAAAAAAP////8CAAIAAAACAAMABAAEAAIAAgACAAIAAAAB
AAEAAQADAAQABAAEAAQABAADAAMAAQABAAEAAQACAAMABQAGAAQABAACAAIAAwAEAAUA
BgAFAAUABAAEAAQABAADAAMAAQACAAIAAgACAAAAAAAAAAAAAAAEAAQAAgACAAMAAwAA
AP///v/9//7/AAACAAMAAQACAAIAAgACAAEAAQACAAIAAgACAAIAAAD///3//P//////
//8AAAIAAgACAAAA/v//////AAACAAIAAAAAAP///////////////wAAAAACAAEAAQAB
AAEAAQAAAAAAAAAAAAAAAAD+//7//f/+/wAAAQADAAMABAAEAAMAAQABAAIABAAFAAYA
BwAKAA0ADgAOAA4ADwAPAA8AEAAOAAwACwAIAAQA///7//X/8v/w//P/8//x//D/8P/w
//D/8P/w//D/9f/4//j/+P/4//j/+P/4//z//P/6//r/+P/5//n/+f/6//v//f/+/wAA
AAAAAAAA+v/8//7/BAAIAA0AEAAVABsAIQAgABwAFwAQAAgAAAD0/9n/v/+w/6T/lv+O
/4n/fv91/3L/cP9v/3n/i/+Z/6b/tv/H/9X/4P/r//L/9//6//z//P/9////AgADAAMA
AwACAAIAAgACAAUABQAFAAUABwAHAAcABwAHAAgACAAIAAcABwAIAAgACAAKAAoACgAJ
AAkACQAJAAoACwALAAoACgAKAAkACQAMAA8ADwAOAA4ADAAMAAwADQANAA0ADgAQAA8A
DwAPAA8ADwAPAA8ADQANAA0ADgAOAA4ADgAOABAAEAAQAA8ADwAPAA4ADgAOAA8ADwAN
AA8ADwAOAA4ADQANAA0ADQANAAsACwALAAsACgAHAAcABQADAAEA//8AAP7//f/+////
/v/+//7//f/8//v/+v/8//3//f/6//r/+//7//v/+//9//3//v8AAAAAAAAAAP7//f/+
//3//v8AAAEAAwABAAEAAgACAAAAAQABAAEAAgADAAQABQADAAMAAwAFAAcABgAEAAYA
BAAEAAQAAwAFAAgACAAGAAUABQAFAAQABAAEAAQABAAEAAUABQAFAAcACAAIAAgACAAI
AAcABwAJAAkACQAJAAcABwAIAAgACAAIAAYABgAEAAQABAAEAAMAAwACAAIAAgACAAEA
AQACAAQABQAGAAQAAgACAAIA/v/+/wIAAgACAAIAAwADAAMAAwADAAMABAAEAAQAAwAB
AAIAAgACAAAA/////wAAAgACAAIAAgD//////v/+/////////wAAAAAAAAAA/v/+////
//8AAAAAAAD+//7///////////8BAAAAAAAAAAAAAAACAAAAAAD///3//v/+//////8A
AAAA////////AAACAAMABAAFAAgACQAKAAoACgALAAsACwAMAAwACgAJAAYABAD///v/
9f/y//D/8//z/+//7v/u/+7/7//w//H/8v/0//b/9f/0//b/9v/2//b/+v/6//j/+P/2
//f/9//3//n/+f/6//r//P/8//z//P/8//j/+v/+//7/AQAKAA8AEwAXABgAGAAVAAwA
AgD8//D/1/+7/67/pP+W/5D/if+A/3f/bv9m/2X/c/+F/5X/pP+y/8P/0f/c/+X/7v/1
//b/+P/4//n/+//8//3//f/9//z//P/8//z///////////////////////7//v/9//z/
/P/9////AAD+/wAAAAAAAP//////////AgADAAMAAgAEAAQAAwADAAQABwAHAAYABAAC
AAIAAgAFAAUABQAGAAQAAwADAAMABQAFAAUABQADAAMAAwAEAAIAAgACAAIAAwAEAAUA
BQAHAAcABgAGAAMAAwACAP//AQABAAAAAAD//////////wEA////////+//6//f/9//1
//X/9f/1//b/9P/z//T/8v/w/+//7v/w//D/8P/w/+7/7//v/+z/7f/v//D/8f/u/+//
7v/u/+//8P/x//L/9f/1//f/9//1//b/9v/3//f/9//4//j/9v/3//f/9//4//n/+v/7
//n/+f/5//v/+//6//j/+v/4//j/+P/3//n//P/8//r/+v/7//z//P/+//7//v/+//7/
/f///w==
         </WaveFormData>
      </LeadData>
      <LeadData>
         <LeadByteCountTotal>10000</LeadByteCountTotal>
         <LeadTimeOffset>0</LeadTimeOffset>
         <LeadSampleCountTotal>5000</LeadSampleCountTotal>
         <LeadAmplitudeUnitsPerBit>4.88</LeadAmplitudeUnitsPerBit>
         <LeadAmplitudeUnits>��V</LeadAmplitudeUnits>
         <LeadHighLimit>2147483647</LeadHighLimit>
         <LeadLowLimit>268435456</LeadLowLimit>
         <LeadID>V2</LeadID>
         <LeadOffsetFirstSample>0</LeadOffsetFirstSample>
         <FirstSampleBaseline>0</FirstSampleBaseline>
         <LeadSampleSize>2</LeadSampleSize>
         <LeadOff>FALSE</LeadOff>
         <BaselineSway>FALSE</BaselineSway>
         <ExcessiveACNoise>FALSE</ExcessiveACNoise>
         <MuscleNoise>TRUE</MuscleNoise>
         <LeadDataCRC32>2441338766</LeadDataCRC32>
         <WaveFormData>
MgAyADIAMgA0ADQANAA0ADMAMgAxADAAMQAyADMANAAyADAALgAsACoAKgAqACoAKAAm
ACQAIgAhACAAHwAeABwAHAAcABwAGgAaABoAGgAcABwAHAAcABsAGgAZABgAFwAWABUA
FAAUABQAFAAUABIAEgASABIAEAAQABAAEAAPAA4ADQAMAAwADAAMAAwADQAOAA8AEAAO
AA4ADgAOABAAEAAQABAAEQASABMAFAAWABYAFgAWABYAFgAWABYAFgAWABYAFgAXABgA
GQAaABoAGgAaABoAGgAaABoAGgAcABwAHAAcABoAGgAaABoAGAAYABgAGAAYABgAGAAY
ABYAFgAWABYAFgAWABYAFgAUABQAFAAUABYAFgAWABYAFAAUABQAFAASABIAEgASABAA
EAAQABAAEAAQABAAEAAQABAAEAAQAA4ADgAOAA4ADgAOAA4ADgAOAA4ADgAOAA0ADAAL
AAoADQAOAA8AEAAOAA4ADgAOAAwADAAMAAwADQAOAA8AEAAOAA4ADgAOABAAEAAQABAA
DwAOAA0ADAAOAA0ADAALAA0ADQAOABAAEAAPAA0ADAAMAA4ADgAOAA8ADwAPABEAFAAV
ABUAFQAZABkAGwAeABwAGwAaABgAFgAUABEADwANAAoACwALAAsACwAKAAkACgAKAAkA
BwAGAAcABgAHAAsADAAMAA0ADwAOAAsACQAIAAgACAAHAAgACQAMAA4ADAAMAAwACwAJ
AA0AEAARABYAHgAmADEAQwBXAGYAdgCGAI4AigCLAIsAdQBRADQADQDI/3//Qv8V//n+
8P74/gv/I/9F/2f/gv+Z/7L/wv/Q/+P/8f/0//b/+//9/wAAAwAFAAYABwAHAAkACwAL
AAsADQAPAA0ADQAOAA0ADAALAAsACwALAAsACgAIAAcACAAKAAsACwAKAAwADAALAAsA
DAAMAA0ADQAOAA8AEQASAA8ADwAOAA0ADwANAA0ADgAPAA8AEAASABAAEAAPAA8AEQAT
ABMAFAATABIAEQATABUAFgAWABYAGAAYABgAFwAVABcAFwAZABoAGwAcABwAGgAcABwA
HAAfAB8AIQAhACEAIQAhACEAIAAgACAAIAAhACEAIQAgAB4AHgAcABoAGwAaABoAGQAX
ABYAFgAWABMAEwATABAADgAMAAsACwANAA0ADQANAAwADAAJAAkACgAMAA0ADQALAAsA
CwALAAsACQAIAAcABwAJAAYABgAEAAQAAgACAAQABAAEAAUABAADAAEAAAACAAIAAgAD
AAIAAgACAAIAAQABAAEAAQD//wEAAQABAAAAAQABAAEAAgADAAQABgAGAAYABgAFAAYA
BAAFAAYABwAJAAoACgAHAAYAAwADAAYACAAJAAoACQAGAAQAAwAEAAUABgAHAAYABwAI
AAgACAAHAAYABAAFAAUABgAHAAgABQAEAAUABQAFAAEAAQAEAAQABgADAP//AgACAP3/
/v8AAAIAAwACAAAA//8AAAAA//////7/AAAAAAMABQACAAEA/f/8//7//v/+//7/+//7
//v/+//9//3/+//6//r/+//9//7//P/6//n/+P/5//3//v/+//z//P/+//7//f/9//z/
/P/+/wAAAwAAAP///v/9//z//f/9//3//f/7//v//P/+//3//f/8//z//P/+//7//v/8
//v/+v/7//7/////////AQABAAMABgAHAAcABwAGAAEA/v/6//f/+P/2//j/+f/7//v/
+v/5//f/9v/0//H/8f/z//P/9f/3//j/+P/5//r/+v/4//f/9v/2//b/9f/3//f/+f/6
//n/+P/3//X/+f/5//z///8EAAoAFAAjADEAQwBUAGQAbABoAGwAeQBxAE0ALQAWAOX/
mP9R/xz/9/7n/uj+9v4J/yP/R/9j/3j/j/+m/7b/xP/V/+H/5P/o/+r/6//t/+//7//w
//H/8f/2//n/+v/7//j/+f/2//X/+P/5//r/+//7//v/+//7//r/+P/3//j//P/9//3/
/P/6//r/+f/5//z//P/9//3/+//7//z//P/8//3//f/9//3/+//7//z//P/7//v//P/+
/wAAAQADAAEAAwADAAQAAgACAAIABQAHAAgACAAIAAgACAAIAAcACQALAAsADQAOAA8A
EAAQAA0ADgANAAwADwAPABEAEQATABMAEwATABQAFAAUABQAFwAXABcAFgAVABQAEQAO
AA4ADgAPAA8ACwAKAAoACgALAAsACwAIAAgABgAFAAUAAwADAAMAAwAFAAYABAAFAAMA
BAAEAAMAAwADAAMAAwABAP///v/9//3////8//z//f/+//3//v/8//z//P/9//3//f/8
//z/+v/6//r/+//8//z//P/8//7///8AAAEAAAABAAAA//8CAAMAAwADAAUABQAFAAYA
BgAGAAYABQAIAAYABwAIAAoACwALAAoACwAKAAcABwAHAAgACAAIAAoACAAHAAcACQAJ
AAkACQAJAAkACQAIAAoACQAIAAYACAAHAAcABwAGAAMAAgADAAcABwADAAMABAAEAAYA
AwACAAYABwADAAEAAgADAAMAAgAAAP//AAABAAEAAgACAAEAAAACAAMAAwADAAAAAAD+
//7//v/+////////////AQABAP///v/8//3///8AAAAA/v/9//z//P///////v/8//z/
/v/+///////+//7//v/8//n/+f/8//7//v/+//7//P/7//r/+f/3//f/+P/6//3//f/8
//z//P/+//7//v/+//3//P/9/wAAAQABAAEAAwADAAUACAAHAAcABwAGAAEA/v/6//f/
9//2//n/+//7//v/+v/5//b/9v/1//P/9P/3//j/+//6//r/+f/5//7//v/8//v/+P/4
//j/9//3//f/+f/6//r/+v/6//n/+//7//z/AwAMABQAHgAtAD8ATwBeAGwAdgB2AHgA
fwBzAFMANwAYANn/jP9L/xT/7/7l/u7+/P4N/yf/R/9j/3r/k/+s/8L/zv/Z/+P/6v/u
//D/8f/z//X/+f/6//v/+//8//3//P/7//3////9//3/AAABAAIAAwABAAEAAQABAAIA
AgADAAYABgAHAAcABgAGAAYABQAFAAYABgAHAAcABQAFAAYABgAHAAkACgALAAkABwAH
AAgACwALAAwADgAMAAwACwALAAsADQANAA4AEAAQABAAEwASABIAEQAQABMAFAAVABUA
FQAXABcAGQAYABkAGgAaABsAHgAfACAAIAAfACAAHwAgACEAIgAjACIAIgAiACIAIwAj
ACMAIgAiACIAIAAeAB8AHgAeAB0AGgAYABcAFgAXABcAFwAUABYAFAATABMAEwATABMA
EwASABIADwAPABEAEgASABEADwAPAA8ADwANAAsACgAJAAsADQAKAAoACAAIAAYABgAI
AAgACAAJAAcABwAGAAYABQAEAAMAAwAFAAYABwAIAAcABwAHAAcACQALAAsACwALAAsA
CgAJAAoACwAMAA4AEAAQABAADwARAA4ADgAOABAAEQARABAAEAAQAA4ADwAOABAAEQAS
ABUAFAAUABUAEgARABAADwARABMAFQAWABgAFwAWABQAEgARABEAEQAUABMAFAAXABgA
FwASABEAEAAQABIADwAPABIAEgANAA0ADgAPAA8AEQAQABAAEgASABEAEQAQAA4ADgAR
ABMAEwATABAAEAAOAA4ADgAOAA4ADwAQABEAEwATABEAEAAQABEAEwAUABYAFAATABIA
EgAVABUAFAAUABQAFgAWABUAEwAQAA4ADwAQABAAEQAVABEAEQARABAAEgASABIAEgAS
ABEAEAAPAA0ADQAOABAAEQARABAAEAAQABIAEgASABUAFQAVABcAGAAZABkAGQAZABkA
GwAeACAAIQAiACIAHQAaABYAEwATABIAFQAXABcAFwAWABUAEgASABEADwAPABEAEQAT
ABQAFAATABMAFAAUABIAEQASABIAEgARAA8ADwARABIAEwAUABUAFQAVABcAHAAfACAA
JgAyAEEAUwBlAHgAhgCQAIwAjgCdAJEAaQBHACwA8/+i/13/LP8H//X+8v78/hH/L/9V
/3X/iP+f/7z/0v/i/+//+/8AAAIABAAFAAcACQALAAwADQANABEAEwATABMAEgATABAA
DwATABMAEwATABEAEQARABEAEwASABIAFAAWABcAFwAWABYAFgAVABUAGAAYABkAGQAX
ABcAGAAYABoAGwAbABsAGwAZABkAGgAbABsAHAAeAB0AHAAaABkAGwAdAB0AHgAeAB4A
HgAhACEAIgAiACIAIgAiACIAIQAjACUAJQAnACgAKQAqACoAKAAqACoAKgArACsALQAt
AC8ALwAvAC8AMAAwADAAMAAwAC8ALgAsACwALAAqACgAJwAmACYAJQAlACQAJAAkACEA
IQAhAB4AHgAcABsAGwAdAB0AHQAdABwAHAAZABkAGAAYABcAFQAXABcAFwAXABkAFwAW
ABUAFQAXABQAFAARABAADQAMAAsACgAJAAkACQAJAAgACAAKAAoACgALAAwADAAMAAwA
CwALAAsACwALAA0ADQANAA8AEQASABMAEgARABAAEAARABAADwANAA4ADAANAA4AEAAR
ABEAEAARABIAEQATABMAFAAUABQAFgAUABMAEwATABMAEwATABIAEwAUABQAFgAVABQA
EgAQAA8ADwAPABEADwAPABEAEwATAA8ADwAPAA4ADwALAAoADgAPAAsADQAOAA8ADwAP
AA4ADgAQAA0ACwAKAAgABgAGAAkACwAMAA0ACwAMAAwADAAMAAwACwALAAsACwAJAAkA
BwAGAAgACQALAAwADgAMAAsACgAGAAkACQAIAAgACAAKAAoACQAJAAgACAAIAAgABwAH
AAsACwAHAAUACAAHAAYABQAEAAUABQAFAAUABQAFAAYACAAHAAcABgAGAAYACAAIAAgA
CAAHAAYABwAJAAsADAANAA8ADwARABQAFQAVABUAFAARAA4ACgAHAAQAAgAEAAUABQAF
AAQAAwAFAAYABgAFAAIAAwACAAMABgAGAAUABQAHAAYAAwABAAEAAgADAAMAAQABAAMA
BAACAAIAAgABAAMABQAKAA0ADgAUABwAJwA5AEsAXABoAHQAegB2AH0AfwBjAD0AJgD9
/7b/bf8y/wP/6f7i/u7+//4T/zf/Xf92/4v/ov+2/8T/0f/d/+r/8v/1//X/9v/3//b/
9v/2//X/+f/7//v/+//5//v/+f/5//z//f/+/////f/9//3//f/8//r/+f/6//z//f/9
//z//f/+//7///8AAAAAAQABAP////8AAAAAAgADAAMAAwAFAAMAAwAEAAMAAwAEAAYA
BAAEAAMAAwAFAAcABwAIAAcABgAFAAcACQAKAAoACgAKAAoACgAJAAkACwALAA0AEAAR
ABIAEgAQABIAEgASABQAFQAYABkAGAAXABYAFQAWABYAFgAWABcAFwAXABYAFAAUABIA
EAAPAA4ADgANAA0ADAAMAAwACgAJAAgABAAHAAYABgAHAAUABQAFAAUABgAGAAMAAwAE
AAYABwAHAAYABQAEAAMABAADAAMAAwAAAAEA/f/8////AAD//wAA/f/8//v/+//9//3/
/P/8//7//v/+///////+//3//P/9//3//f/9//v//f/9//3//P/9//3//f/+////AAAC
AAIAAgACAAEABAACAAMABAAEAAUABQAEAAUABAABAAEAAgAEAAUABgAEAAIAAQABAAIA
AwAEAAUABQAFAAUABAAEAAMAAgAAAAEAAQACAAMAAgD///7///8CAAMAAAABAP///v//
//v/+v/+////+//9//7//////////v/+/wAA/v/9//3//P/7//r//P/9//z/+//3//b/
9//4//n/+v/5//n/+f/5//n/+f/3//b/9P/1//f/+P/4//b/9f/0//P/9//4//j/+P/4
//r/+v/5//n/+P/4//b/9v/1//X/9f/4//r/+v/6//r/+P/3//b/9f/z//P/9P/2//n/
+f/4//j/9v/4//j/+P/7//v/+//9//7/////////AQABAAMABgAHAAcABwAGAAMAAAD8
//n/+f/4//v//f/8//v/+f/3//T/9P/z//H/8v/1//b/+f/4//j/9//3//r/+v/4//f/
9P/0//T/8//1//X/9//4//b/9v/2//X/9f/3//j/+f8AAAoAFAAfAC8AQQBUAGIAaABq
AG4AewBxAEkAKQAWAOP/lv9R/xj/7/7d/uD+7P7//hf/M/9P/2j/f/+Y/67/wv/P/9f/
3v/k/+b/5//p/+v/7//w//H/8f/x//P/8//z//P/9f/z//P/9f/1//X/9f/3//f/9//3
//X/9P/0//b/9v/3//f/9v/4//j/9//3//j/+P/5//n/+f/5//r/+v/8//3//f/9//v/
+f/5//r/+//7//z//v8AAAAA//////3//////wAAAgACAAIABQADAAQABAAEAAgACAAI
AAcABQAHAAcACQAMAA0ADgAOABAAEgASABIAEQARABMAEwATABMAEwATABYAFgAWABYA
FwAXABcAFgAYABgAFgAUABEAEAAQAA8ADwAOAA4ADgANAA0ADQAKAAgABgAFAAUABwAH
AAcABwAGAAYAAwADAAUABgAGAAUAAwADAAMAAwADAAEAAAD//wEAAwAAAAAA/v/+//z/
/P/6//r/+v/7//3//f/8//z//P/8//z//f/8//z//P/8//3//f/9//3//f/////////+
//////////3//f/9//7/AwAEAAUABQADAAAAAAAAAAUABwAIAAgABQAEAAEAAQAEAAYA
BwAIAAoACAAHAAcABQAFAAUABQAGAAcACAAIAAoACQAIAAYABgAFAAUABQAJAAcABwAJ
AAsACwAHAAcABwAGAAcAAwABAAQABAD//wEAAgADAAMABQAEAAQABgACAAEAAQAAAP7/
/v8BAAMAAwADAAAAAAAAAAAAAAAAAP////////////////3//P/+////AQACAAAA/v/9
//z/+v/9//3//P/+//7/AAAAAP/////+//7//P/+/wIAAgACAAIAAgAAAP///v/9//7/
//8BAAQABAADAAEAAAD+/wAAAAAAAAEAAQABAAMABgAHAAcABwAKAAsADgASABEAEQAR
ABAACgAGAAEA/f/+//z//v///wEAAQAAAP///P/8//v/+f/5//v/+//9//7//v/9//3/
AAAAAP7//f/5//j/9//1//j/+f/8//7//P/8//z/+//5//v//v8BAAwAGAAgAC0AOwBN
AGAAbgB0AHQAfgCHAHUATQAvAAwAzf+A/z3/Cv/p/t3+4P7w/gH/Gf85/1n/dP+P/6j/
vv/Q/9v/3//m/+z/8P/x//P/9f/3//j/+f/5//v//f/9//3/+//9//v/+///////////
/wEAAQABAAEAAwACAAIABAAEAAUABQAEAAYABgAFAAUABQAEAAQAAwADAAMABAAEAAQA
BQAFAAUABQADAAMABAAGAAcACQAMAAkACAAGAAUABwAJAAkACgALAAwADQARABEAEgAS
ABIAFgAWABYAFQAVABcAFwAZABoAGwAcABwAHgAgACAAIAAfAB8AIQAhACMAIwAjACMA
IgAiACIAIgAkACUAJgAmACQAJAAiACAAHwAeAB4AHQAbABoAGgAaABcAFwAXABQAFQAU
ABQAFQAVABUAFQAVABQAFAARABEAEQASABIAEQAQAA8ADgANAA8ADQAMAAsACQALAAgA
CAAHAAYAAwACAAMABAAFAAcABgAFAAMAAgAEAAQABAAFAAgACAAIAAgABgAFAAQAAwAG
AAkACgALAAsACwAKAAkACQAJAAkACgANAA4ADwAPAA8ADAAMAAwADQAPABAAEAAQABAA
DgAPABAAEgATABQAFgAUABMAEwATABMAEwATABQAFQAWABYAFQATABEADgAPAA8AEAAR
ABMAEQARABMAFAATAA4ADQAOAA4AEAANAAoADAALAAUACAAKAAwADQAMAAoACQAKAAoA
CQAJAAgACAAIAAsADQALAAsACAAIAAoACgAKAAoACQAJAAkACQAJAAkABwAGAAgACQAL
AAwACgAIAAcABgAEAAcABwAGAAQABAAGAAYABQAFAAQABAAGAAYABgAGAAYABgAGAAUA
BAADAAUABQAGAAgABwAHAAYABgAGAAgACAAIAAcABwAHAAkACgALAAsACwANAA0ADwAS
ABUAFQAVABQADwAMAAgABQAGAAQABgAHAAUABQAEAAMAAgACAAEA///9//////8BAAQA
BAADAAMABgAGAAQAAwAAAAAAAAD//wAAAQAEAAYABAAEAAQAAwD//wEABgAJABIAHgAk
ACkANwBLAF4AcACCAIQAgACHAIUAYQA3ABwA8f+m/13/KP///un+5P7u/v/+F/87/1//
eP+T/6z/vv/K/9f/4//s//L/+P/5//v//f/9//7//////wAAAQAAAP//AAADAAIAAwAE
AAMAAgABAAIAAwAEAAUABAACAAEAAgACAAMAAwACAAQABAADAAMAAgACAAMAAwAEAAUA
BwAIAAcABwAGAAUABQADAAMABAAHAAcACAAKAAoACgAJAAkACQALAAsADAAKAAoACgAN
AAsADAAMAAwADwAQABEAEQAPABEAEQATABQAFQAWABYAFAAWABYAFgAXABcAGQAZABkA
GQAZABkAGgAaABoAGgAbABsAGwAaABoAGgAYABYAFAASABEADwAPAA4ADgAOAAwACwAK
AAYACAAGAAUABQAFAAUABQAFAAYABgADAAMABQAGAAYABQAEAAMAAgABAAQAAwADAAMA
AQADAAAAAAD+//7//P/8//z//P/8//3//P/7//n/+P/6//r/+v/7//r/+v/6//r/+f/5
//n/+f/7//3//f/9//3//f/8//v//f/9//3//v8AAAAAAAD//wAA/v///wAAAAABAAEA
AAD///7/+//7//r//P/9//7/AAD+//3//f////////////////////7//v/9//z/+v/6
//n/+f/5//v/+f/5//v/+//7//f/9//4//j/+v/3//P/9v/2//H/8v/0//b/9//1//T/
9P/2//T/8//z//L/8v/y//X/9//1//X/8v/y//L/8v/y//L/8//z//P/8//z//P/8f/w
//D/8f/z//T/9P/y//H/8P/w//P/8//y//b/9v/2//T/8v/0//T/9P/0//X/9f/1//X/
8v/x//H/8v/0//X/9f/2//L/9P/0//T/9f/1//X/9//6//v/+//7//v/+f/5//r//v//
/wAAAAD9//r/9v/z//D/7v/w//H/8f/x//D/7//x//L/8v/x/+//8f/x//P/9P/0//P/
8//2//b/9P/z//L/8v/y//H/8f/x//P/9P/0//T/9P/z//f/9f/4//v//v8GABAAHQAt
AEEAUABeAGQAZABoAHUAdQBZADUAFgDp/6T/W/8i/wH/7/7q/vT+B/8d/z3/X/92/4n/
oP+2/8T/0f/b/+L/6P/s/+3/7//x//H/8v/z//P/8//1//X/9f/1//f/9f/1//n/+f/5
//n/+P/3//b/9f/1//T/9P/2//j/+f/5//j/+v/6//n/+f/8//z//f/9//z/+//7//r/
+//9//7///////3//f/+//7//f/9//7///8AAAAAAQD//wEAAQACAAIAAgACAAUAAwAE
AAQABAAGAAYABgAFAAUABwAHAAkACgALAAwADAAOABAAEAAQABEAEQATABMAEQARABEA
EQARABAADwAOABAAEQASABIAEAAQAA4ADAALAAoACgAJAAUABAAEAAQABQAFAAUAAgAA
AP7//f/9////////////AgACAP/////9//7//v/9//7///8AAAEA///9//z/+//9////
/P/8//7//v/8//z/+//6//n/+f/5//n/+P/4//j/+P/4//n//f/+////AAD9//3//f/9
//z//f/8//v//f///wAAAQD///////8AAAMABAAFAAUABwAEAAQABAAFAAcACAAIAAkA
CAAFAAUABAAGAAcACAAIAAYABQAFAAUABQAFAAUABQAFAAUABAAFAAUABQAEAAIAAQAB
AAEAAwABAAEAAwAEAAMA/v/9/wAAAAACAP///v8CAAMA///9//7//////wEAAAAAAAIA
AAD//////v/8//z///8BAAEAAQD+//7//P/8//z//P/9//3//f/9//3//f/7//r//P/9
////AAACAAAA///+/wAAAQD///z/+v/9//7///8AAP7//f/8//v/+//7//z//v8BAAEA
AAAAAP3//v/9//z/////////AQAAAAEAAQABAAUABQAHAAoADQANAA0ADAAJAAYAAgD/
//z/+v/8//3///////7//f/8//z/+//5//v//f/9///////+//z/+/8AAAAA/v/9//z/
/P/8//v/+//7//3//v/+//7//v/9//v/+//8/wEACAAOABYAIwAxAD8AUgBkAHAAcgBy
AH0AgQBpAEcAMAANAMr/f/9A/w//8/7q/vD+//4R/yv/Tf9q/3//mv+y/8b/0//b/+T/
7v/x//H/8v/z//f/+P/5//n/+//9//3//f///wEA//////////////////////////8A
AAAAAQAEAAMAAwACAAAAAQACAAIAAwAGAAYABwAHAAUABQAGAAYABwAJAAoACwAKAAcA
BgAGAAgACQALAA4ADAAMAAsACwAJAAsACwAMAA0ADgAPABMAEgASABEAEAAUABQAFAAT
ABUAFwAXABkAGAAZABoAGgAcAB4AHgAeAB8AHwAhACEAIwAjACMAIwAiACIAIgAiACMA
IwAjACIAJAAkACIAIAAdABwAHAAbABsAGgAaABoAGQAZABkAFgAUABIAEQARABIAEwAU
ABUAFQAUABAADwAPABAAEAAPABEAEQARABEADgALAAkABwAIAAsACQAKAAgACAAGAAYA
BgAGAAYABwAHAAcABgAGAAYABgAGAAcACAAIAAgACAAJAAkACQAJAAcACQAJAAkACgAL
AAsACwANAA0ADQAOAA8AEAARABEAEQAOAA4ADgARABMAFAAUABUAFAARABEAEgAUABUA
FgAYABYAFQAVABMAEwATABMAEwATABMAEgASABEAEAAOAA4ADQANAA0AEQAPAA8AEQAR
AA8ACQAHAAsADAAPAA0ACQAMAAwABwAHAAgACQAJAAoACgALAA4ACwAJAAgABgAIAAgA
CwANAA0ADQAKAAoACAAIAAgACAAJAAkACQAJAAkACQAHAAYABgAHAAkACgAKAAgABwAG
AAgABwAGAAgACAAIAAgACAAHAAYABQAHAAcACAAKAAsACwAKAAoABwAIAAcABgAIAAkA
CgANAA4ADwAPAA8AEQARABMAFgAXABcAFwAWABEADgAKAAcACAAGAAgACQAJAAkACAAH
AAMAAgAAAP3/AAADAAQABwAHAAYABAADAAYABgAEAAMAAgACAAIAAQADAAMABQAGAAgA
CAAIAAcAAQADAAYADQAWAB4AKAA1AEUAVwBqAHYAgACEAIgAkQCHAGEAPQAcAOH/kP9J
/xT/8f7j/uj+9P4D/xv/O/9b/3b/kf+s/8D/0v/h/+v/8v/2//j/+f/7//3/AQACAAMA
AwAEAAUABAADAAUABwAFAAUACQAJAAkACQAHAAcABwAHAAkACAAIAAoACgALAAsACgAM
AAwACwALAA4ADgAPAA8ADgANAA0ADAANAA8AEAARABEADwAPABAADwAPABAAEgAUABQA
EwATABMAFQAVABYAFAAUABQAFwAXABgAGAAYABoAGgAaABkAGgAdAB4AIQAgACEAIgAi
ACQAJgAmACYAJwAnACkAKQArACsAKwArACwALAAsACwAKgApACgAJgAoACgAJgAkACUA
JAAkACMAIAAeAB0AHAAbABsAGwAYABgAFgAVABUAFwAXABcAFwAYABgAFQAVABIAEgAR
AA8AEQARABEAEQARAA8ADgANAAsADQAKAAoADAAMAAoACgAIAAgACAAJAAkACQAIAAgA
CAAIAAgACQAKAAoACgAKAAkACQAJAAkABwAJAAkACQAMAA0ADQANAA4ADwAQABIAFAAU
ABQAEwAUABIAEwAUABYAFwAXABYAFgAWABQAFQAVABYAFgAWABUAEgAQAA8AEQARABEA
EQASABMAFAAUABQAEwASABAADgANAA0ADQARAA8ADwARABMAEwAPAA8ADgAOABAADQAN
ABAAEAALAAsADAANAA0ADwAOAA4AEAAMAAsACwAKAAoACgANAA8ADQANAAoACgAKAAoA
CgAKAAsACwALAAsACwALAAkACAAKAAwADAAMAAwADAAMAAsACgAJAAkACQAKAAwADQAN
AAwADAAIAAoACgAKAA4ADwAQABMAEwATABIAEQARABEAEwAWABUAFQAVABQAEwAQAAwA
CQAKAAgACgALAAkACQAIAAcABwAIAAgABwAFAAcABwAJAAoACgAJAAkADAAMAAoACQAH
AAYABQADAAUABQAHAAgACgAKAAoACQALAAcACAAPABQAHAAoADMAQQBTAGYAeACIAIwA
jACXAJEAawBBACAA6f+c/1P/HP/3/un+5v7s/v3+Gf85/1v/eP+T/6z/wv/U/+P/7//6
//7//////wAAAQAFAAYABwAHAAcACQAJAAkACQALAAkACQANAA0ADQANAAsACwALAAsA
DAAMAA0AEAARABEAEAAOABAAEAAPAA8AEAAQABEAEQARABEAEgASABQAFQAVABUAFQAT
ABMAFAAXABcAGAAaABgAGAAXABcAFwAZABkAGgAaABoAGgAdABsAHAAcABwAHwAgACEA
IQAiACUAJgApACcAJwAnACYAJwAqACsALAAtAC0ALwAvADAAMQAyADMAMwAyADEAMAAw
AC8ALgAsAC0ALgAtACwAKAAmACUAIwAkACQAJQAmACMAIwAjACAAIgAgAB8AHwAdAB0A
HQAdAB4AHgAbABsAHAAeAB8AHwAeAB0AHAAbABsAGQAYABcAFQAXABQAFAAWABYAFAAU
ABIAEgASABMAFQAVABQAFAATABIAEQARABQAFAAUABQAFQAVABUAFQAXABkAGQAZABoA
GQAbAA==
         </WaveFormData>
      </LeadData>
      <LeadData>
         <LeadByteCountTotal>10000</LeadByteCountTotal>
         <LeadTimeOffset>0</LeadTimeOffset>
         <LeadSampleCountTotal>5000</LeadSampleCountTotal>
         <LeadAmplitudeUnitsPerBit>4.88</LeadAmplitudeUnitsPerBit>
         <LeadAmplitudeUnits>��V</LeadAmplitudeUnits>
         <LeadHighLimit>2147483647</LeadHighLimit>
         <LeadLowLimit>268435456</LeadLowLimit>
         <LeadID>V3</LeadID>
         <LeadOffsetFirstSample>0</LeadOffsetFirstSample>
         <FirstSampleBaseline>0</FirstSampleBaseline>
         <LeadSampleSize>2</LeadSampleSize>
         <LeadOff>FALSE</LeadOff>
         <BaselineSway>FALSE</BaselineSway>
         <ExcessiveACNoise>FALSE</ExcessiveACNoise>
         <MuscleNoise>TRUE</MuscleNoise>
         <LeadDataCRC32>1876652792</LeadDataCRC32>
         <WaveFormData>
IAAgACAAIAAiACIAIgAiACAAIAAgACAAIAAgACAAIAAdABwAGwAaABgAGAAYABgAFAAS
ABAADgAOAA4ADgAOAA0ADAALAAoADAAMAAwADAAMAAwADAAMAAsACgAJAAgABwAGAAUA
BAAEAAQABAAEAAIAAgACAAIAAQAAAP///v/9//z/+//6//z//P/8//z//v/+//7//v/8
//z//P/8//7//v/+//7/AQACAAMABAAGAAYABgAGAAYABgAGAAYABwAIAAkACgAMAAwA
DAAMAA4ADgAOAA4ADgAOAA4ADgAQABAAEAAQABAAEAAQABAADgAOAA4ADgAOAA4ADgAO
AAwADAAMAAwADAAMAAwADAAMAAwADAAMAAwADAAMAAwACgAKAAoACgAIAAgACAAIAAYA
BgAGAAYABgAGAAYABgAGAAYABgAGAAQABAAEAAQABgAGAAYABgAEAAQABAAEAAMAAgAB
AAAAAwAEAAUABgAFAAQAAwACAAIAAgACAAIABAAEAAQABAAEAAQABAAEAAQABAAEAAQA
AgACAAIAAgAEAAIAAQABAAAAAQABAAEAAwAEAAQABAACAAIAAgACAAUABgAGAAkACgAL
AAsACwAPAA8AEAASABMAEgARAA8ADQAKAAkACgAFAAQABAADAAUABQAEAAMABAABAAAA
/f/8//z/+//8//7/AQAAAAEAAAAAAP7/+//6//r/+//7//3//f/9//7//v/+//7//f/9
//7/AgAEAAcAEQAbACQAOABOAGEAeACNAJYAmgCkAKsAlwBxAFAAGgDE/2f/Hf/t/sz+
uv6//tT+7/4T/z7/X/98/5n/q/+6/9D/4f/m/+j/7f/v//D/8v/0//X/9f/2//n/+//8
//3/AAAAAAAAAQAAAAIAAgABAAMABAAEAAQAAgACAAEAAQADAAQABAAEAAUABQAEAAQA
BgAHAAcABwAJAAoACgAKAAoACgAJAAoACgAJAAkACwAIAAcABwAGAAMAAgABAAAAAAAB
AAMAAwADAAIAAQACAAMABAAFAAgACQALAAkACQAIAAkACQAKAAsADQANAA0ADQAOAA4A
DgAQABEAEwAUABIAEgAUABQAFQAVABQAFAAUABQAFAASAA8ADgAOAAsADAAKAAsADAAK
AAgABwAHAAUABQAFAAIAAQAAAP3//P////////////7//v/9//3//////////v8AAAAA
AAAAAP/////+//7//v/8//z//P/4//j/+P/4//r/+f/5//n/9//1//X/9f/1//X/9f/1
//n/+f/5//n/9//3//n/+f/3//f/+P/4//v/+//7//v//f/9//3//v///////////wAA
AQABAAEAAgADAAMAAwAEAAQABAACAAYABgAGAAYABgAFAAMAAgAFAAUABQAEAAQABQAF
AAUABAADAAIAAgADAAMABAAEAAIAAAAAAAAAAQABAAAAAAAAAAAAAAD+//z//P/8//z/
/f/9//7//v/8//z//P/8//z/+//7//v//f/9//3//v////z/+v/4//r/+v/6//r/+P/4
//j/+P/4//f/9//3//f/9//4//j/+P/3//f/9//4//n/+v/7//v/+//8//z/+P/4//j/
+P/3//n/+//6//j/+P/4//j/+f/4//j/+f/5//n/+P/3//n/+v/6//r/+P/4//j/+P/3
//j/+P/7//7//////////////wAAAgAGAAYABgAFAAIA/v/8//z//P/8//3//f//////
/v/9//v/9//1//H/8f/y//L/9P/2//n/+P/5//j/+P/2//P/8v/y//P/8//1//X/9f/2
//T/9P/0//P/9//4//j//P8DAAsAFQAkADQASgBhAHYAgwCGAJAApgCjAIEAXwA8APj/
lv8////+1/7A/rz+yf7c/vn+If9G/2H/fv+Z/63/vP/Q/9v/3v/i/+P/5f/m/+j/6v/r
/+v/7P/x//P/9P/1//P/8v/x//H/9P/2//b/9f/z//T/9P/0//T/9P/z//P/9//4//j/
+P/3//f/9v/2//j/+f/5//n/9//4//j/+P/5//r/+v/8//j/9//3//n/9//3//j/+P/6
//z//v8AAP////8AAP//AAAAAAAAAgAEAAQABAAGAAUABwAFAAUABwAJAAoADAANAA8A
DwAPAA0ADgAOAA4ADgAPABEAEgAUABQAFgAWABUAFQAUABQAFgAWABYAFAATABIAEgAP
AA8ADAAMAAwACgAIAAcABwAFAAUABQACAAIAAgAAAAAA//////////8BAAIAAgADAAEA
AQABAAAAAAAAAAAAAAD9//3//P/8//7//P/8//z/+v/6//r/+v/6//n/+f/5//v/+f/5
//n/+P/3//b/9f/3//f/9//3//j/+f/8//3//P/7//v/+v/9//3//f/9/////////wAA
AQABAAEAAQACAAMAAwADAAQABQAFAAUACAAIAAgABgAGAAYABgAGAAkACQAIAAgABwAH
AAcABgAGAAcABwAHAAYABQAEAAQABQAFAAYABgAFAAIAAQAAAAMAAwACAAIAAgACAAIA
AAACAAIAAgACAP////8AAAAA///+//3//P/9//3//v////3//f/9//7/AAD+//3//P/8
//z//P/8//z//P/8//z//v/9//3//f/7//v//P/8//r/+f/5//n/+f/5//n/+f/5//n/
+v/6//r/+v/6//r/+//7//f/+f/8//z//P/8//z/+v/4//f/9//2//f/9//3//j/+v/7
//z//P/8//z//P/8//z/+//9/wAAAQABAAEABQAFAAYACAAMAAwADAALAAgABAACAAIA
AgACAAMAAwADAAMAAgABAP7/+//6//f/+P/6//v//v/9/////f/9/wAAAAD+//v/+v/6
//v/+//9//3//f/+//z//P/8//v//f/+//7/BAANABUAHQAuAEIAVgBrAIAAjwCUAJwA
qgCjAIMAYQA4AOz/jP89///+0/7A/sT+0f7i/v/+J/9M/2v/hv+h/7n/yP/S/93/5P/q
/+3/7//w//L/9v/3//f/+P/5//n/+P/3//r/+v/6//v//P/+//7//f/9//7//v/+//7/
/v/9//3///8AAAAAAAABAAEAAAAAAAAAAQABAAEA//8AAAAAAAADAAQABAAGAAIAAQAB
AAMABAAFAAcACAAGAAYABgAGAAgACQALAAsACgAKAAoADAAMAAwADAAOABEAEwARABEA
DwARABIAFAAXABkAGQAZABsAHAAcABwAGgAbAB0AHgAgACAAIgAiAB8AHwAeAB4AIAAg
ACAAHgAbABoAGgAXABgAFgAXABgAFQASABAADwAPAA8ADwAMAA4ADgAMAAwACwALAAsA
CwAMAAwACwALAA0ADQANAAwACgAKAAoACgAHAAcABgAGAAYABAAEAAQAAgACAAIAAgAE
AAMAAwADAAEA/////////f/9//3//f8BAAEAAQABAAEAAQADAAMAAwADAAQABAADAAMA
AwADAAcABwAHAAgABwAHAAcABwAKAAsACwALAAoACwALAAsADAAMAAwACgAOAA4ADgAO
ABAAEQARABIAEQAPAA0ACgANAA8AEAARABAADwAOAA4ACwALAAwADAANAAwADQAOAA4A
DQALAAoACgAKAAoACAAIAAgACAAIAAcABwAIAAgACAAIAAgACAAIAAcABwAHAAUABQAF
AAYACAAGAAUABAAEAAQABAAEAAYABgAGAAYABgAFAAUABQAFAAUABgAGAAYABQAFAAUA
BQAFAAUABQAFAAUABgAGAAMAAgABAAAAAwADAAMAAwAEAAAAAAACAAAAAQACAAMABAAE
AAIAAQABAAEAAQAAAP//AQACAAIAAgAEAAQABAAEAAcACAAIAAsACgALAAsACwANAA0A
DgAQABYAFgAWABUAEgAOAAwADAAMAAwADQANAAsACwAKAAkABgADAAIA/////wAAAAAC
AAMABQADAAMAAgACAAAA/f/+//7///////3//f/9//7///8AAAEAAQD//wIABgAKAA0A
EwAfAC4AQgBaAG0AggCRAJQAnACwAKkAfwBZADIA7v+O/zv/A//b/sL+uP7B/tb+9/4h
/0r/Z/+C/6H/t//K/9r/4//q/+z/8f/z//T/9v/4//n/+f/6//7//////////v/+//7/
//8AAAIAAgABAP//AAAAAAAAAQACAAIAAwAFAAYABgAGAAUABQAEAAQAAgADAAMAAwAD
AAQABAAEAAUABgAGAAgABgAFAAUABwAJAAkACgAKAAkACAAHAAYACAAJAAsACwAMAAwA
DAAOABAAEAAQABIAEgATABAADwARABMAFAAWABcAGQAZABkAFwAYABgAGAAYABkAGwAc
AB4AHgAgACAAHwAfAB4AHgAeAB4AHgAcABsAGgAaABcAFwAUABQAFAATABIAEgATAA8A
DwAPAAwADAAMAAoACgANAA0ADQANAAwADAALAAsACQAJAAkACAAKAAoACgAKAAkACQAI
AAgACgAIAAgACAAFAAQAAwACAAAA///////////9//3//f///////////wMAAwADAAMA
AgABAAIAAQABAAEAAgACAAQABQAGAAcACAAHAAYABgAFAAUABQAFAAYABwAHAAcACgAL
AAsACwANAA4ADwAOAA8ADgANAAwADwAPAA4ADgANAA0ADQAMAA4ADwAPAA8ADgANAAwA
DAAJAAkACgAKAAwACgAKAAoACwALAAoACgAIAAgACAAGAAgACAAIAAgABwAHAAgACAAI
AAgACAAIAAQAAwADAAMAAwADAAMABAAGAAQAAwACAAQABAAEAAQAAgACAAIAAgAAAP//
/////wEAAQACAAIAAgABAAEAAQD//////////wEAAQACAAIAAAAAAAAAAAABAAEAAQAB
AAQAAgD+//7/AAD+//7//v/+/////v/+////AAABAAEAAQABAAIAAgACAAAAAAAAAAAA
//8AAAAAAwAGAAcABwAHAAkACQAKAAwAEgASABIAEQAMAAgABgAGAAQABAAFAAUABQAF
AAQAAwAFAAMAAwABAP7//v/9//7///8BAP////8AAAAA/v/7//z//P/9//3/+//7//v/
/P/+//7//v/9//3/AAAEAAYACQARABkAJgA6AFAAYwB2AIkAkgCYAKgArwCVAG8AUgAa
AMD/Zf8d/+n+yv6+/sX+1v7t/hX/QP9h/3z/mf+v/77/0P/d/+j/8P/x//P/9P/2//f/
9//2//b/+v/7//v/+//8//z//P/9////AgADAAMAAgACAAEAAAD+//7//f/9//3//v/+
//7/AAABAAEAAgACAAMAAwADAAEAAgACAAIAAwAEAAQABgAGAAUABQAHAAUABQAGAAYA
BgAGAAYABgAIAAkACwALAAsACgAJAAoADAAMAAwADgANAA8ADQANAA0ADwAQABIAEwAV
ABUAFQAVABYAFgAWABcAGQAcAB4AGwAaABsAGgAaABsAGwAcABwAHAAcABoAGQAYABgA
FQAVABIAEgASABAADgANAA0ACQAJAAkABgAHAAgABwAIAAcABwAHAAcABgAGAAUABQAH
AAkACwAMAAsACgAJAAgACQAJAAgACAAHAAQAAwACAAMABAAFAAYAAwABAAAA//8AAP//
AAABAAEAAQABAAEAAgABAAAA//8BAAEAAwADAAMAAwAEAAQAAwADAAMAAwAHAAcABwAI
AAkACQAJAAkACgALAAsACwAMAA0ADQANAA4ADgAOAAwADgAOAA4ADgAPAA8ADgAOAA8A
DwAPAA4ADgAPAA8ADwAOAA0ADAAMAAsACwAMAAwACgAIAAgACAAKAAsACwAMAAsACgAJ
AAYABwAIAAkACgAJAAkACgAKAAwADAAMAAwACAAHAAcABwAFAAUABQAGAAYABAADAAIA
BAAEAAQABAAGAAYABgAGAAQAAwADAAMAAwADAAQABAAEAAMAAwADAAMAAwADAAMABQAF
AAYABgAEAAQABAAEAAQAAwACAAEAAAAEAAYABgAGAAYABAACAAEAAQABAAEAAAD//wEA
AgACAAIABAAEAAQABAAFAAYABgAJAAwADQANAA0ADwAPABAAEgAUABQAFAATABIADgAM
AAwADAAMAA0ADQAMAAsACQAHAAYAAwACAP//AQACAAIABAADAAUAAwADAAQABAACAP//
/P/8//3//f////////8AAP7//v/+//3/AQACAAQABgALABUAHwAsAD4AVABvAIIAjwCU
AKAAtACxAIkAZQBIAAgAqP9T/xH/4f7G/sL+zf7g/vv+Hf9C/2X/gv+Z/7P/yP/Y/+H/
6P/u/+//8f/y//T/9v/3//f/+P/8//3//f/9//7//v/+/////v8AAAAA//8BAAIAAgAC
AAAAAAD/////AQACAAIAAgAFAAUABAAEAAIAAwADAAMAAwAEAAQABAAHAAgACAAKAAYA
BQAFAAcABQAFAAYABgAHAAgACQAKAAgACQALAAsADAAMAAwADgAOAA4ADgAQABMAFQAT
ABMAEgATABMAFAAXABkAGQAZABkAGgAaABoAGgAbAB0AHgAcABwAHgAeAB4AHwAfACAA
IAAgACAAHgAfAB4AHgAbABsAGAAYABgAFgAUABMAEwARABEAEQAOAAwADAAKAAoADQAN
AA0ADQAMAAwACwALAA0ADQANAAwACwAKAAkACAAHAAcABgAGAAgABgAGAAYABAAEAAQA
BAACAAEAAQABAAIAAQACAAMABQAFAAUABQAGAAUABAADAAEAAQADAAMABQAFAAYABgAF
AAUABQAFAAUABQAFAAYACAAJAAoACwALAAsACgAJAAsADQAOAA8ADwAOAA0ACgANAA4A
DwAQABEAEQAQABAADwAPAA8ADgAQABEAEQARABAADwAOAA4ACwALAAwADAAOAAwADAAM
AA8ADwAOAA4ADQAMAAsACAAGAAYABgAGAAcABwAIAAgACgAKAAoACgAIAAcABwAHAAcA
BwAHAAgACgAIAAcABgAIAAgACAAIAAYABgAGAAYABAADAAMAAwAFAAUABgAGAAQAAwAD
AAMAAwADAAMAAwABAAEAAgACAAIAAgACAAIAAQADAAYABAAEAAQABAAEAAIAAQABAAIA
AwADAAMAAQACAAIAAgACAAIAAgACAAMABAAEAAcACgALAAsACwAOAA8AEQAUABcAFgAV
ABMADgAKAAgACAAGAAYABwAHAAgACQAJAAkABgADAAIA/////wAAAAACAAMABQADAAMA
BAAEAAIA///9//z//P/7//z//f/+/wAAAAAAAAAA///9/wAAAgAGABEAGwAlADIARABa
AHEAhACPAJQApgC0AKUAfQBZAC4A3v+C/zP/9/7R/r7+vP7J/t7++f4f/0r/a/+I/6P/
u//O/9r/4f/o/+z/8f/z//T/9v/4//n/+f/6//z//f/9//3//P/8//z//f/+/wAAAAD/
/wEAAgACAAIAAgACAAEAAQAFAAYABgAGAAcABwAGAAYABQAFAAQAAwAFAAYABgAGAAUA
BgAGAAgABgAFAAUABwAIAAkACwAMAAsACgAJAAgACgALAA0ADQAQABAAEAASABQAFAAU
ABYAFQAXABUAFQAVABcAGAAaABkAGwAbABsAHAAeAB8AIAAeAB8AIQAiACIAIgAkACQA
IwAjACIAIgAmACYAJgAkACEAIAAgAB0AHwAcABwAHAAYABYAFQAVABUAFQAVABIAEgAS
ABAAEAARABEAEQARABIAEgARABEAEQARABEAEAAPAA4ADQAMAA0ADQAMAAwADAAKAAoA
CgAHAAYABQAEAAYABQAFAAUAAwABAAEAAQADAAMAAwADAAcABwAHAAcABgAFAAYABQAI
AAkACwAMAAwACwAKAAkACwALAAsADAAPAA8ADwAPAA4ADwAPAA8AEAARABEAEQAUABQA
FAASABIAEgASABIAEwATABIAEgATABMAEwASABIAEwATABMAEQAPAA0ADAAMAA0ADwAQ
ABAADgAOAA4ADQANAAwADAAMAAwADAAKAAkACAAHAAYABgAHAAkACgAJAAgABwAGAAYA
BQAFAAUABQAFAAUABgAIAAYABQAEAAYABgAGAAYABAAEAAQABAAEAAMAAwADAAMAAwAE
AAQABAADAAMAAwABAAEAAQABAAEAAQACAAIAAgACAAIAAgADAAIAAgACAAIAAgACAAAA
//////7/////////AQACAAIAAgAEAAQABAAEAAMABAAEAAcACgALAAsACwALAAsADAAO
ABQAFAAUABMADgAKAAgACAAGAAYABwAHAAcABwAGAAUABAABAAAA/f/7//z//P/+////
AQD/////AgACAAAA/f/6//r/+//7//3//f/9//7//P/8//z/+//5//r/AAAEAA0AGQAf
ACYAOABQAGkAgACTAJwAnACqAK8AjQBhAD4AAACm/03/C//h/sb+uv7D/tT+8f4X/0D/
Y/+C/53/r/++/87/2//k/+r/7f/v//D/8v/y//P/8//0//b/9//3//f/+f/6//v//f/7
//z/+//5//z//v///wAA///+//z/+//9//7//v/+///////+//7//v////////8BAAIA
AgACAAIAAgABAAIAAAD/////AQADAAMABAAEAAYABgAGAAYABgAHAAkACQAIAAgACAAK
AAoACgAKAAwADQAPAA0ADQALAA0ADgAQABEAEwATABMAEwAUABQAFAAUABUAFwAYABYA
FgAYABgAFwAXABYAFgAaABoAGgAYABcAFgAWABMAEQAOAA4ADgAMAAoACQAJAAUABQAF
AAIABAAEAAIAAgADAAMAAwADAAYABgAFAAUABQAFAAUABAACAAIAAgACAAIAAwADAAQA
BAACAAIAAgAAAAAAAAAAAAIAAQABAAEAAAD9//z/+//8//3//v//////////////////
/wEAAQACAAMABQAGAAYABQAEAAMABQAFAAUABgAHAAcABwAHAAkACwAMAA0ADAANAA0A
DQALAAoACQAGAAoACgAKAAoACQAJAAgACAAKAAsADAAMAAsACwAKAAkACgAJAAgACAAH
AAcACAAIAAgABgAGAAYABwAHAAYABgAGAAYABgAEAAQABAAEAAQAAwADAAQABAAEAAQA
BAAEAAQAAwADAAMAAwADAAMABAAGAAQAAwACAAIAAgACAAIAAgACAAIAAgAEAAMAAwAD
AAIAAQABAAAAAgABAAEAAQABAAEAAQABAAMAAwACAAIAAAACAAIAAgACAAQAAgABAAEA
//////7//f///wAAAAAAAAAAAAAAAAAAAQACAAIABQAEAAUABQAFAAYABQAFAAYADAAM
AAwACwAKAAYABAAEAAAAAAABAAEA//////7//f/+//3//v/9//z//P/7//z//f////3/
/f/+//7//P/5//j/+P/5//n/+f/5//n/+v/6//r/+v/5//v//P8AAAIABwAPABkAJgA4
AE4AZQB4AIcAjgCYAKwAswCZAHMASgAOALT/V/8R/+n+0v7E/sv+4P75/h3/Rv9l/37/
mf+x/8L/0P/b/+L/6P/s/+//8f/0//X/9f/0//T/9P/1//X/9f/4//j/+P/5//r//P/8
//v/+//8//z//P/+//7//f/9/wEAAgACAAIAAwADAAIAAgACAAMAAwADAAIAAgABAAAA
AgAEAAUACAAEAAMAAwAFAAUABQAGAAYABwAIAAkACgAKAAsADQANAA4ADgAOABAADgAO
AA4AEAATABUAEwATABIAEwATABQAFQAXABcAFwAYABoAGwAcABoAGwAdAB4AHAAcAB4A
HgAbABsAGgAaAB4AHgAeABwAGwAaABoAFwAVABIAEgASABAADgANAA0ACwALAAsACAAG
AAYABAAEAAcABwAHAAcACAAIAAcABwAHAAcABwAGAAcACAAJAAoABwAHAAYABgAHAAYA
BwAIAAgACAAIAAgABgAFAAUABQAFAAMAAwADAAMAAwADAAMABgAHAAgACQAHAAcACQAJ
AAgABwAHAAYACgALAAwADQAOAA0ADAAMAA8ADwAPAA8AEAARABEAEQASABMAEwATABQA
FAAUABIAFAAUABQAFAATABMAEgASABEAEQARABAAEAARABEAEQASABEAEAAQAA0ADQAO
AA4AEAAOAA4ADgANAA0ADAAMAA4ADgAOAAwADgAOAA4ADgAMAAsACwAKAAoACgAKAAoA
CgAJAAkACQAJAAkACQAKAAwACgAJAAgACAAIAAgACAAIAAgACAAIAAgABwAHAAcACQAJ
AAoACgAKAAkACQAJAAsACwALAAcABgAHAAgACQAKAAgABgAFAAUACAAJAAkACQALAAwA
DAAMAAsACgAJAAgACQAKAAoADQAMAA0ADQANABEAEQASABQAGAAYABgAFwAWABIAEAAQ
AAwADAANAA0ADwAPAA4ADQAMAAkACAAFAAUABgAGAAgABwAJAAcABwAKAAoACAAFAAQA
BAAFAAUAAwADAAMABAAGAAYABgAFAAMAAgAGAAoAEQAZACEALAA6AE4AYwB6AI8AlgCc
AKwAtQChAH8AYgA0AOD/g/83///+3P7K/sv+2v7t/gv/Nv9d/3r/l/+x/8b/1v/f/+r/
8v/z//X/9v/4//v//f/+/wAAAAABAAEAAQACAAIAAgADAAIABAAEAAMABQAGAAYABgAI
AAgABwAHAAcACAAIAAgACQAJAAgACAAKAAsACwALAAkACgAKAAoACwAMAAwADgAMAAsA
CwANAA8ADwAQABAADgAOAA4ADgAOAA8AEQARABQAFAAUABYAFgAWABYAGAAZABsAGQAZ
ABsAHQAeACAAHwAhACEAIQAhACIAIgAiACQAJQAnACgAKAAoACoAKgApACkAKAAoACoA
KgAqACgAKQAoACgAJQAjACAAIAAgACAAHgAdAB0AGwAbABsAGAAWABYAFAAUABYAFwAY
ABkAFwAWABQAEwATABMAEwASABQAFAAUABQAEgARAA8ADgAQAA4ADgAOAAwADAAMAAwA
CgAJAAkACQALAAkACQAJAAcABwAHAAcACQAJAAkACQAJAAkACwALAA0ADQAOAA4ADQAN
AA0ADQAQABEAEgAUABMAEwATABMAEgATABMAEwAVABcAGAAZABoAGgAaABgAGgAaABoA
GgAdAB0AHAAcABsAGwAbABoAGAAZABkAGQAaABkAGAAYABUAFQAWABYAFwAWABcAGAAW
ABUAEwASABUAFgAXABYAFQAUABMAEgARABEAEgASABIAEgASABIADgANAA0ADQAPAA8A
DwAQABQAEgARABAADgAOAA4ADgAQABAAEAAQAA4ADQANAA0ADwAPABAAEAAOAA0ADQAN
AA8ADwAOAA4ADgAOAA4AEAAOAA0ADQAQABEAEQARAA8AEAAQABAADgAOAA4ADgARABIA
EgAVABYAFwAXABcAGwAbABwAHgAgACAAIAAfAB4AGgAYABgAFAAUABUAFQAVABUAFAAT
ABEADQALAAcACgAMAA0AEAAQABEADgANABAAEAAOAAsACAAIAAkACQALAAsACwAMAA4A
DgAOAA0ABwAKAA4AFgAdACUALQA8AE4AZgB7AI4AnQCkALAAvAC1AI8AZQA6APL/kv8/
/wP/3f7G/sL+zf7g/vv+I/9M/3H/kP+r/7//1P/k/+3/9v/6//3///8AAAIABAAFAAUA
BgAGAAcABwAHAAoACgAKAAsADAAOAA4ADQANAA4ADgAOAA4ADgANAA0ADwAQABAAEAAR
ABEAEAAQABAAEQARABEAEQASABIAEgATABQAFAAWABYAFQAVABcAFQAVABYAFgAYABgA
GAAYABgAGQAbABsAGgAaABoAHAAcABwAHAAeACEAIwAhACEAIwAlACYAKAAnACkAKQAp
ACsALAAsACwALAAtAC8AMAAyADIANAA0ADUANQA0ADQANAAyADAALAAsACwALQArAC0A
KgAqACoAJwAkACIAIQAhACEAIQAeACAAIAAeAB4AHQAdAB0AHQAgACAAHwAfAB4AHQAc
ABoAHAAcABwAHAAbABsAGgAaABgAFgAWABYAFQAWABcAGAAWABUAFQAVABcAFQAVABUA
EwATABMAEwAXABcAFwAXABUAFQAXABcAGQAZABoAGgAbABsAGwAbAB4AHwAgACIAIQAh
ACEAIQAjACUAJgAnACgAKQApACkAKAAoACgAJgAmACYAJgAmACUAJQAkACQAJwAnACcA
JgAoACkAKQApACgAJwAmACYAIwAjACQAJAAmACQAJAAkACcAJwAmACYAJgAmACYAJAAi
ACIAIgAiACEAIQAiACIAJAAkACQAJAAgAB8AHwAfACEAIQAhACIAIgAgAB8AHgAgACAA
IAAgACAAIAAgACAAHgAdAB0AHQAhACIAIgAiACIAIgAiACAAHwAfAB4AHwAfAB8AHwAg
ACAAIAAiACIAIgAiACQAJgAnACsAKwArACoAKQArACsALAAuADAAMAAwAC8ALQAqACkA
KgAmACYAJwAnACcAJwAmACUAJgAjACIAHwAdAB4AHgAgACEAIwAhACEAIgAiACAAHQAa
ABoAGwAbAB0AHQAdAB4AIAAgACAAHwAjAB4AIAAmACsAMwA/AEwAXAB0AIsAogC1ALwA
wgDSAM8AqwB9AFIADgCw/13/Hf/1/uD+1v7Z/uz+Cf8x/1z/g/+i/73/1f/o//j/BQAO
ABIAEwAVABYAGAAaABsAGwAcAB4AHwAfAB8AIAAgACAAIQAiACQAJAAjACEAIgAiACIA
JAAkACMAIwAlACYAJgAmACcAJwAmACYAJgAnACcAJwAoACoAKwAsACsALAAsAC4AKgAp
ACkAKwAsAC0ALwAwAC4ALgAuAC4AMAAxADMAMwAyADIAMgA0ADIAMgAyADQANgA5ADgA
OQA7AD0APgBAAEAAQQBAAD8AQABCAEMARABEAEUARwBIAEoASgBMAEwASgBJAEcARgBG
AEYARgBEAEQARABFAEMAQgA+AD0APAA9ADwAPAA9ADkAOQA5ADYAOAA4ADYANgA1ADUA
NQA1ADYANgA1ADUANwA3ADcANgA0ADQANAA0ADUANQA0ADQAMgAwADAAMAAwADAAMAAw
AC4ALQAtAC0ALwAtAC0ALQArACsAKwArAC8ALwAvAC8AMQAxADMAMwAzADMANAA0ADUA
NQA3AA==
         </WaveFormData>
      </LeadData>
      <LeadData>
         <LeadByteCountTotal>10000</LeadByteCountTotal>
         <LeadTimeOffset>0</LeadTimeOffset>
         <LeadSampleCountTotal>5000</LeadSampleCountTotal>
         <LeadAmplitudeUnitsPerBit>4.88</LeadAmplitudeUnitsPerBit>
         <LeadAmplitudeUnits>��V</LeadAmplitudeUnits>
         <LeadHighLimit>2147483647</LeadHighLimit>
         <LeadLowLimit>268435456</LeadLowLimit>
         <LeadID>V4</LeadID>
         <LeadOffsetFirstSample>0</LeadOffsetFirstSample>
         <FirstSampleBaseline>0</FirstSampleBaseline>
         <LeadSampleSize>2</LeadSampleSize>
         <LeadOff>FALSE</LeadOff>
         <BaselineSway>FALSE</BaselineSway>
         <ExcessiveACNoise>FALSE</ExcessiveACNoise>
         <MuscleNoise>TRUE</MuscleNoise>
         <LeadDataCRC32>2883546296</LeadDataCRC32>
         <WaveFormData>
GgAaABoAGgAaABoAGgAaABgAGAAYABgAGAAYABgAGAAVABQAEwASABIAEgASABIAEAAO
AAwACgAKAAoACgAKAAgACAAIAAgACgAKAAoACgALAAwADQAOAA0ADAALAAoACAAIAAgA
CAAIAAgACAAIAAYABgAGAAYABAAEAAQABAABAAAA///+/wAAAAAAAAAAAgACAAIAAgAA
AAAAAAAAAAIAAgACAAIAAwAEAAUABgAIAAgACAAIAAoACgAKAAoADAAMAAwADAAMAAwA
DAAMAA4ADgAOAA4ADgAOAA4ADgAQABAAEAAQABAAEAAQABAADgAOAA4ADgAOAA4ADgAO
ABAAEAAQABAADgAOAA4ADgAOAA4ADgAOAAwADAAMAAwADAAMAAwADAAKAAoACgAKAAgA
CAAIAAgACgAKAAoACgAIAAgACAAIAAYABgAGAAYACAAIAAgACAAIAAgACAAIAAcABgAF
AAQABwAIAAkACgAJAAgABwAGAAYABgAGAAYACAAIAAgACAAGAAYABgAGAAgACAAIAAgA
BwAGAAUABAAFAAUABAAEAAIAAgADAAMAAgAEAAQAAgAEAAQABAAEAAQABQAGAAYACQAK
AAoACgAMAA0ADgARABEAEQARABAADwAOAA4ADwAOAA4ADQAMAA0ADAALAAoACgAHAAYA
AwD/////AQABAAQABQAFAAYABgAFAAIA///9//3//P/8////AAAAAAAA/v/+//7//f/9
/wAAAgACAAUACwARABkAKQA+AFQAbQCGAJgApwC4AMcAwwCwAJUAYgAQALT/Zf8y/xP/
AP/+/gz/Hf85/1v/d/+R/6f/tP++/9D/4P/j/+T/6P/r/+z/7f/t/+7/7v/v//H/8v/z
//X/9P/0//T/9P/0//T/9P/0//T/9P/0//T/8//y//H/8f/y//P/8//z//P/8//z//P/
8//z//T/9P/1//X/9v/3//b/9//2//T/9P/1//b/+P/5//j/9//4//j/+P/3//f/9//5
//r/+v/5//j/+f/5//r/+//8//3//f/+///////7//v//P/9////AAAAAAEA//8AAAEA
AQACAAIABAAFAAMAAgACAAMABAAEAAIAAgACAAMAAwABAP///v/7//r/+//7//z//f/7
//j/9v/1//f/9//3//T/8//y//H/8f/x//H/8f/z//T/9f/1//T/9v/4//j/+P/5//j/
+P/4//j/+f/5//j/+P/4//j/9v/0//T/9f/1//b/9P/2//f/9f/z//L/8v/0//P/8f/z
//T/9v/3//f/8//1//X/8//1//b/9v/2//X/+P/4//j/+//8//z//f/7//v/+//8//3/
/f/9//7//v///wAAAAD+//7//v/8////AQACAAMAAgABAP///v8BAAEAAQABAP//AAAA
AAAAAAD+//7//f/+//7/AAAAAP7//P/7//v/+//6//r/+v/8//z/+//6//j/+P/4//j/
9v/2//f/9//1//X/9f/1//b/9f/1//X/9f/1//X/9v/0//T/8v/y//L/8v/z//P/8f/x
//H/8f/x//D/7//v/+//8P/w//D/8v/x//H/8f/z//P/8//z//P/9P/0//T/8v/x//H/
8f/x//L/9P/0//L/8v/y//L/8v/z//P/9P/z//L/8v/x//L/9P/0//L/8v/y//L/8v/y
//P/9P/0//f/+P/4//j/9v/3//j/+//+////AAAAAP3/+v/4//f/+P/6//v//P/7//r/
+f/4//f/8//x/+3/6//r/+3/7f/w//H/8f/y//H/8f/v/+3/7f/t/+z/7P/t/+7/7v/u
/+z/7P/s/+v/7f/u//D/8v/1//v/AwAPAB8ANABOAGcAfACIAJ8AuADBALUAogCDAEAA
4P+C/z//Fv///vT++v4I/x3/O/9b/3P/i/+f/67/vP/M/9b/1//a/97/4f/i/+P/4//k
/+T/5f/p/+r/6//t/+v/6v/p/+j/7f/u/+//8P/v/+7/7f/s/+z/7P/s/+3/7v/v/+//
7//t/+3/7f/t/+7/7//x//L/8P/v/+//7//x//P/8//y//H/8f/x//L/8//y//H/8v/0
//b/9//5//f/+f/6//r/+v/6//z//f/9//3//f/9//3//v///////v///wEAAwADAAQA
BAAFAAMABAAFAAUABAAEAAYABwAIAAgACQALAAwADAAKAAoACgALAAsACQAJAAgABQAE
AAQAAwADAAMAAwAAAP7//f/////////8//r/+v/6//v/+f/5//n/+//+///////+//7/
AAAAAAAAAQAAAAAAAAD+///////+/wAAAAAAAP7//v/+///////+//z//v///////f/8
//z/+v/5//f/+f/4//r/+//7//r//f/+//3/+//8//z//P///wIAAgACAAEAAgACAAMA
AQABAAEAAgAFAAUABQAGAAQABQAGAAYACAAIAAgABgAGAAcABwAHAAkACQAIAAgACQAJ
AAkACQAHAAgACAAIAAgABgAGAAUABgAGAAgACAAGAAQAAwADAAQABAAFAAYABgAGAAUA
BAAEAAQABAAEAAIAAgADAAMAAgABAAAA//8BAAEAAgADAAIAAQAAAAAAAgACAAAAAAD+
//7/////////////////AQAAAP///////wAAAAAAAP7//f/9//3//f/9//3//f///wAA
AAAAAAAA////////AQD+//z//P8AAAAAAAAAAAAA//////7//v/8//z//f/9/wAAAgAC
AAAAAgACAAIAAgADAAMAAwACAAUABgAGAAYACAAJAAoADQAOAA8AEAAQAAwACgAJAAkA
CQAKAAoACgAJAAgABwAGAAUAAQD///v//P/9/wAAAQABAAEAAAAAAAEAAQD///3/+//7
//r/+v/7//z//P/8//z//P/8//v/+//8//z/AAAHAAsAEQAfADMARgBeAHUAjACeAK8A
wADHALsApgCBADgA3P+K/0n/Hv8J/wT/Cv8W/yn/Sf9r/4X/m/+x/8T/0P/Y/+D/5//q
/+r/7f/u/+//8//0//T/9f/1//T/8//z//b/9v/2//b/+v/6//r/+v/4//j/+P/4//r/
+v/6//v//P/9//3//f/9//3//f/9//3//f/+//7//v/9//3//f8BAAMAAwACAP//////
/wAABAAEAAQABgAEAAQAAwADAAUABwAIAAgABgAGAAgACQAJAAkACQAJAAsADAANAA0A
DQANAA4ADwARABIAEgATABUAFgAXABcAFAAUABYAFwAZABgAGAAZABkAGAAVABQAGAAZ
ABkAFwAXABYAEwASABIAEQARABEADwAMAAoACQALAAsACwAIAAgACAAIAAkACQAJAAkA
CwAKAAsACwAKAAwADgAOAA4ADQAMAAwADAAMAA0ADQAMAA4ADgAOAAwACgAKAAsACwAM
AAoADAANAAsACQAIAAgACAAHAAUABwAIAAoACwALAAkACwALAAkACwAMAAwADAAMAA4A
DQAMAA8AEAAQABEADwAPAA8AEAARABEAEQASABAAEQASABIAEAAQABAADgAQABEAEQAR
ABIAEwATABQAEgARABAADwASABQAFQAWABYAFAAUABMAEAAQABIAEgATABIAEgATABMA
EgASABIAEAAQAA8ADgAQABAAEAAQAA4ADgAPAA8AEQARABEAEQAQAA8ADwAPAA0ADQAN
AA4ADgAOAAwADAAKAAoACwALAAsACwALAAsADQAMAAsACwALAAwADAAMAAwACwALAAsA
CwALAAsACwALAAwADAAMAAoACQAJAAkACwAMAAwADAAOAAsACwAJAAgACQAKAAsADAAL
AAsACgAKAAkACAAIAAcACgAMAAwACgALAAwADQAOABAAEQASABIAEQASABIAEgASABMA
FAAXABkAGwAdAB4AGgAYABcAFwAZABoAGgAaABkAGAAXABYAFAARABAADQAMAA0AEAAR
ABMAEwASABIAEQARAA8ADQAMAA0ADQAOAA4ADgANAAwADQAOAA8ADwAPABAAEgAUABUA
GwAjAC8AQQBYAG4AhQCaAKYAtQDMAM8AuwCkAIMARADq/5b/W/82/xv/DP8O/x7/N/9X
/3v/lf+p/7//0v/g/+z/9P/7//z//P///wAAAQADAAQABAAFAAgACAAIAAkACAAIAAgA
CAAKAAoACgAKAAgACAAIAAgACgAKAAoACwAKAAsACwALAA0ADQANAA0ADQANAA4ADgAM
AAsACwALAA0ADwAPAA4ADQANAA0ADgASABIAEgAUABMAEgAQAA8ADwARABIAEgASABIA
FAAVABUAFQAVABUAFgAWABYAFQAVABUAFgAXABcAGAAYABkAFwAYABkAGQAWABYAGAAZ
ABoAGgAbAB0AHgAeABwAHAAcAB0AHQAbABsAGgAXABYAFAATABMAEwAUABIAEQARAA8A
DwAPAAwADAAMAAwADQAPAA8ADwARABEAEQAQAA4ADAAOAA4ADgAOAA4ADwAQABAAEQAR
ABAAEAAQABAADgAKAAoACwALAAgABgAIAAkACQAHAAYABgAHAAcABgAJAAgACgALAAsA
BwAJAAkABwAJAAoACgAKAA0AEAAQABAAEAAQAA8ADwANAA0ADQAOABEAEQARABIAEgAT
ABQAFAAXABgAGQAYABcAFwAWABUAFwAXABYAFgAVABUAFQAVABcAGAAYABgAGAAWABYA
FQASABIAFAAUABUAFAAUABUAEwASABIAEgAQABAADwAOABAAEAAQABAADgAOAA8ADwAP
AA8ADwAPAA0ACwAKAAkACwALAAsADAAOAA4ADAAMAAoACgALAAsACwALAAsACwAJAAgA
BwAHAAkACgAKAAoACgAJAAkACQAIAAcABgAFAAcACAAIAAgABgAFAAUABQAFAAYABgAG
AAoACwAFAAMABgAFAAQAAwACAAIAAwADAAQABAAEAAUABQAGAAgACAAGAAQABAAEAAQA
BAAFAAYABgAIAAoACwAMAAoACwAMAA8AEgATABQAFAAQAA4ADQANAAsADAAMAAwADQAM
AAsACgALAAkACQAHAAQAAwAEAAMABwAHAAYABgAFAAUAAwABAAEAAQAAAAAAAAAAAP//
/v8AAAAAAAD//wEABAAGAAYACQANABMAHQAvAEQAWABxAIgAmgCpAMAAzwDJALYAnwBo
ABAAtP9p/zT/Ff8G/wb/EP8f/z//Y/99/5X/q/+6/8j/1v/i/+v/8v/x//P/8//z//T/
9P/z//P/9v/2//b/9//2//b/9v/2//r/+v/6//r/+P/4//j/+P/4//j/+P/5//j/+f/5
//n/+//7//v/+//5//n/+v/6//r/+f/5//n/+//9//3//P/8//3//v8AAP///v/9//7/
/v/+//3//f/9////AAAAAP///v///////////////////wAAAQABAAEAAQACAAMABQAG
AAYABwAFAAYABwAHAAcACAALAA0ACgAIAAcABwAKAAoACAAIAAoACwALAAkACQAIAAUA
BAAEAAMAAwADAAMAAAD+//3/+//7//v/+P/6//r/+v/7//n/+f/5//v/+v/7//v/+v/9
/wAAAQACAAEAAAAAAAAAAgADAAMAAgABAAAA///8//z//v8BAAMA///8//3//f////3/
/P/8//7//f/7//3//f/+//7//f/9///////9//3//v/+//7//v8AAP///v8BAAIAAgAD
AAMAAwADAAQABwAHAAcACAAGAAcACAAIAAgACAAIAAYACAAJAAkACQALAAsACgAKAA0A
DQANAA0ACwAMAAwADAAMAAoACgAJAAoACgAMAAwACAAGAAUABQAIAAgACQAKAAkACAAG
AAQABgAGAAYABgAGAAYABwAHAAcABwAHAAcABAADAAMAAwABAAEAAQACAAIAAgAAAAAA
AgACAAMAAwABAAEAAQABAAEAAAD///////8AAAAAAAAAAP//////////////////AQAC
AAIAAgACAAEAAQABAP//AAAAAAAAAAACAAQABAAEAAQAAQABAAAAAAAAAAAAAQABAAAA
AgACAAAAAgACAAIAAgAGAAcACAAIAAkACgAKAAoACgALAAwADwAQABEAEgASABIAEAAP
AA8ADwAQABAAEAANAAwACwAKAAgABQAEAAEAAAABAAQABQAFAAUABAAEAAUABQADAAEA
//////7//v///wAAAAAAAAAAAAAAAP//AwAEAAQABgAJAA8AFwAhADEARgBiAHsAjgCe
ALMAzgDVAMUAsACVAFgA/v+m/2H/Lv8T/wj/DP8Y/yv/Rf9l/4P/m/+t/8D/1P/g/+j/
7f/y//P/9f/1//X/+f/6//r/+//8//z//P/9/wAAAAAAAAAAAAAAAAAAAAACAAIAAgAC
AAAAAAAAAAEAAgADAAMAAwAFAAUABQAFAAMAAwAEAAQABgAFAAUABQAHAAkACQAIAAkA
CQAJAAoACwAKAAkACgAMAAwACwALAAkACwAMAAwADAAMAA4ADwAPAA8ADwAPAA8AEAAR
ABEADQANAA4ADwASABQAFQAXABcAGAAZABkAFgAWABgAGQAZABgAGAAZABwAHAAaABoA
GgAbABsAGQAaABoAGAAYABYAFQAVABUAFQASABAADwAPAA8ADwAMAAwADAAMAA0ADQAN
AA0ADwAOAA8ADwAOABAAEgASABIAEQAQABAAEAAQABEAEQAQABAAEAAQAA4ADgAOAA8A
DwAMAAoADAANAA0ACwAKAAoADQANAAwADwANAA4ADgANAAsADQANAAsADAAOAA8AEAAO
ABAADwAOAA0ADgAOAA8AEAARABIAFAAUABMAEgASABUAFwAZABoAGQAYABcAFAAXABkA
GgAbABsAGwAaABoAGQAZABkAGQAbABwAHAAcABwAGgAaABkAFgAWABgAGAAZABgAGAAZ
ABsAGgAaABoAGAAYABcAFgAUABQAFAAUABQAFAAVABUAFwAXABcAFwAUABMAEwATABMA
EwATABQAFAAUABIAEgAUABQAFQAVABMAEwATABMAEwASABEAEQATABQAFAAUABMAEQAQ
AA8AEQARABEAEQARABIAEgASABIAEQARABEADwASABYAFAAUABQAFAARABEAEAAQABIA
EgATABMAEwAUABMAEAASABIAEgASABQAFQAWABYAGQAaABoAGgAbAB0AHwAjACMAIwAj
ACIAHwAcABoAGQAbABwAHAAcAB0AHAAbABoAGAAVABQAEQAPAA8AEQARABMAEwASABIA
EwATABEADwAMAAsACQAIAAoADAANAA4ADQAMAAsACQAJAAoADAAOABcAHwAlAC8APwBU
AGwAgwCWAKYAuwDQAM8AuwCkAHsAMgDc/4z/T/8q/xX/DP8U/yL/M/9R/3f/l/+t/7//
1P/m/+7/9P/3//z//v8BAAIAAwAHAAgACAAJAAwADAAMAA0ADAAMAAwADAAOAA4ADgAO
AA8AEAARABIAEAAQABAAEQASABMAEwATABMAEwATABMAEQARABIAEgAUABMAEwATABQA
FQAUABIAEQARABEAEgAWABYAFgAYABcAFgAUABMAFQAXABgAGAAYABgAGgAbABsAGwAb
ABsAGwAcAB0AHQAdAB0AHgAfACEAIgAiACMAIwAkACUAJQAiACIAJAAlACcAJgAmACcA
JgAmACQAJAAoACkAKQAnACUAJAAhACAAIgAhACEAIQAfABwAGgAZABsAGwAbABgAFgAW
ABYAFwAXABcAFwAZABwAHQAdABwAHAAeAB4AHgAbABoAGgAaABoAGwAbABoAGgAaABoA
GAAUABQAFQAVABYAFAAWABcAFgATABEAEAASABEADwARABIAFAAVABUAEgATABIADwAS
ABQAFQAWABQAFgAVABQAFQAWABYAFwAXABcAFwAYABcAFwAXABgAGAAZABoAGgAaABoA
GgAYABgAGQAZABkAGwAbABoAGgAZABkAGQAZABkAGgAaABoAGAAWABYAFQAVABYAGQAa
ABcAFgAWABcAFQAUABQAFAAUABQAEwASABEAEAAPAA4ADwAQABIAEwAQAA8ADgANAA4A
DQANAA0ADQANAA0ADgAOAA4ADAAMAAwADAANAA0ACwALAAsACwALAAoACQAJAAsADAAM
AAwACgAJAAkACQAJAAkACQAJAAgACAAHAAYACAAHAAcABwAHAAYACAAIAAgACAAFAAUA
BAAEAAQABAAFAAUABAAGAAYABAAFAAYABwAIAAkACQAJAAgACwAMAAwADAAMAA0ADgAR
ABIAEwAUABQAEgAQAA8ADwAPABAAEAAQAA8ADgANAAwACgAHAAYAAwABAAEAAwADAAUA
BQAEAAQABQAFAAMAAQD//////v/+/wAAAgADAAQAAgACAAIAAQD//wAABAAGAA0AFQAZ
AB8ALwBGAGAAeQCUAKQArQDAAMsAvQCkAIUATAD2/5z/Wf8w/xf/Bv8G/xL/J/9D/2X/
g/+d/7H/vv/K/9j/4v/p/+7/8v/1//b/9//4//j/9//3//j/+P/4//n//P/8//z//P/7
//r/+f/4//v//P/9//7/+//6//n/+f/4//n/+f/5//v/+//7//v/+//7//z//P/+//3/
/f/9//z//f/8//r/+//7//v//P/8//z//P/+//7//v/9//3/+//9//7//v/8//z//v//
//////////////8AAAEAAQD/////AAABAAUABgAGAAcABgAGAAYABQAGAAYACAAJAAkA
CAAIAAkACgAKAAgACAAKAAsACwAJAAcABgADAAIAAQD///7//f////z/+v/5//f/9//3
//T/9P/0//T/9f/1//X/9f/3//r/+//7//r//P/+//7//v/7//r/+v/6//3///8AAAAA
/v/+//7//P/8//z//f/9//z/+v/8//3/+//5//j/+P/6//n/9//5//j/+v/7//v/+f/7
//v/+f/8//7///8AAP7/AAD///7///8AAAAAAQABAAEAAQACAAUABQAFAAYABAAFAAYA
BgAFAAQAAwAAAAQABQAFAAUABQAFAAQABAAGAAcACAAJAAgACAAHAAYABgAEAAQAAwAC
AAIABAAEAAMAAgACAAMAAQAAAAAAAAAAAAAA///+//7//v/+//7//P/8//3//f/9//3/
/f/9//z/+//7//v/+//7//v//P/8//z/+v/6//z//P/9//3///////////////7//f/9
//v//P/8//z//v/9//3//f/9//3//f/9/wEAAAAAAAAA/v/+//7//v/+///////+//7/
/P/8//3//f/+/wAAAAD+//7//v/+//7/AAABAAIAAgADAAQABAAEAAEAAQABAAMABwAJ
AAsADAAKAAgABwAHAAUABgAGAAYAAwACAAEAAAACAAEAAgABAP7//f/+//3///////7/
/v///////f/7//n/+f/4//j/9//4//j/+P/6//r/+v/5//n/+v/+//7/AQAHAA8AGQAp
AEAAWABvAIgAmACtAMgA2QDRAL4AnQBgAAYApP9X/yr/Ff8C/wL/EP8j/z//Yf97/5H/
p/+4/8b/0v/c/+P/5v/q/+3/7v/v/+//8P/w//H/8P/w//D/8f/z//T/9f/2//b/9v/2
//b/9v/2//b/9v/2//b/9v/3//j/+f/5//n/+f/5//n/+f/7//v//P/8//r/+f/5//n/
/f///////v/9//3//f/+/////v/9//7///8AAAAAAQD//wEAAgACAAIAAgAEAAUAAwAD
AAMAAwAFAAYABwAHAAcABwAIAAkACQAKAAoACwANAA4ADwAPAAwADAAOAA8ADwAOAA4A
DwAPAA4ACwAKAA4ADwAPAA0ADQAMAAkACAAGAAUABQAFAAMAAAD+//3//////////P/6
//r/+v/7//3//f/9/////v///////v/+/wAAAAAAAAIAAgADAAQABAAFAAUABAAFAAYA
BwAGAAYABgAHAAcABAACAAQABQAFAAMAAgACAAIAAQD//wEABAAGAAcABwADAAUABQAD
AAEAAgACAAIABAAIAAkACgAKAAoACQAJAAsACwALAAwADQANAA0ADgAOAA8AEAAQABAA
EAAQAA4ADgAPAA8ADwAPAA8ADgAOAA8ADwAPAA8ADQAOAA4ADgAQAA4ADgANAAoACgAM
AAwADQAMAAwADQALAAoACgAKAAwADAALAAoADAAMAAwADAAIAAgACQAJAAkACQAJAAkA
CgAJAAkACQAJAAkACQAKAAoACgAIAAgABgAGAAcABwAHAAcABwAHAAcABgAFAAUABwAI
AAgACAAKAAkACQAJAAsACwALAAUABgAHAAgACQAKAAgABwAFAAQABgAGAAcABwAIAAoA
CgAIAAYABgAGAAYABgAHAAgACAAJAAoACgAKAAoACwAMAA8AEgATABQAFAASABAADwAP
AA8AEAAQABAAEQAQAA8ADgAMAAkACAAFAAUABQAHAAcACAAHAAUABAAGAAcABgAFAAEA
AQAAAAAA//8AAAAAAAACAAIAAgABAP///v8AAAIACQAPABUAHQApADoAUABpAIAAkgCj
ALoAywDHALgAowB4ACoA0P9//0T/If8M/wT/Dv8Z/y//U/93/5H/p/+8/8z/2P/g/+f/
8P/x//P/8//z//f/+P/4//n/+v/6//r/+//+//7//v/+//7//v/+//7/AAAAAAAAAAAC
AAIAAgADAAMAAwACAAEAAwADAAMAAwAFAAUABgAGAAQAAwADAAMABwAJAAkACAAFAAUA
BQAGAAoACgAKAAwADAAMAAsACwAJAAsADAAMAA4ADgAQABEADwAPAA8ADwARABIAEwAT
ABIAEwAVABcAGAAYABcAFwAXABgAGQAZABoAGgAcAB0AHQAcABwAHQAeAB4AHAAcAB4A
HwAfAB0AHgAeABwAHAAaABkAGQAZABkAFgAUABMAFQAVABUAEgAQABAAEAARABIAEwAU
ABcAFwAXABYAFAAUABYAFgAWABYAFgAXABgAFwAXABYAFAAVABYAFwAWABQAFAAVABUA
FAASABQAFQAVABMAEgASABIAEQAPABEAEAASABMAEwATABUAFQATABUAFgAWABYAFgAY
ABcAFgAYABoAGwAdABsAGwAbABwAHQAdAB0AHgAgACEAIgAiACIAIgAiACAAIgAjACMA
IwAlACUAJAAkACMAIwAjACMAIwAkACQAJAAkACIAIgAhACIAIgAkACQAIwAiACIAIwAi
ACAAHwAeACEAIgAiACIAIAAgACAAIAAeAB4AHwAfAB8AHwAfAB8AHAAbABsAGwAcAB0A
HgAgACAAIAAeAB4AHAAcAB0AHQAfAB8AHwAfAB8AHgAdAB0AHQAeAB4AHgAcABsAGwAb
AB0AHQAcAB4AHgAeAB4AHQAdABwAHAAeAB4AHwAfAB4AIAAgAB4AHgAeAB4AHgAiACMA
JAAkACMAJAAkACQAJgAnACgAKwAsAC0ALgAuACwAKgApACkAKQAqACoAKgArACoAKQAo
ACUAIQAfABsAHAAdACAAIQAiACEAHwAeACEAIQAfAB0AGwAbABoAGgAdAB4AHgAeACAA
IAAgAB8AGwAcACAAJgArADEAOQBDAFMAagCAAJUAqAC6AMsA3ADdAM0AtACLAEgA8v+g
/2P/Pv8p/yD/Iv8u/0H/X/+F/6X/v//R/+L/9P8AAAgADwASABIAFQAWABcAGwAcABwA
HQAcABwAHAAdAB4AHgAeAB4AIAAgACAAIAAgACAAIAAgAB4AHgAeAB8AIAAhACEAIQAh
ACEAIQAhACMAIwAkACQAJAAjACMAIwAjACUAJQAkACQAJQAmACgAKQAoACcAKAAqACoA
KQApACkAKwAsACwALAAsAC4ALwAtAC0ALQAtAC8AMAAxADEAMQAxADIAMwA1ADYANgA3
ADcAOAA5ADkAOAA4ADoAOwA9ADwAPAA9AD4APgA8ADwAOwA7ADoANwA4ADgANgA2ADgA
NwA3ADcANQAyADAALwAxADEAMQAuACwALAAsAC0ALQAtAC0ALwAyADMAMwAyADEAMgAx
ADAAMgAyADMANAAyADMAMwAyADIAMgAyADAAMAAwADEAMQAuACwALgAvADEALwAuAC4A
LgAtACsALQAsAC4ALwAvACsALQAtACsALAAuAC8AMAAxADQANAA0ADcAOAA4ADkAOQA5
ADkAOgA7ADsAOwA8ADwAPQA+AD4APAA8ADwAOgA6ADsAOwA7ADsAOwA6ADoAPQA9AD0A
PQA9AD4APgA+AD4APAA8ADsAOgA6ADwAPAA8ADwAPQA/AD8APgA+AD4APgA+AD0APAA8
ADwAPAA8ADoAOgA7ADsAPQA9AD0APQA6ADkAOQA5ADsAOwA7ADwAPAA8ADoAOgA6ADoA
OwA7ADsAOwA7ADsAOwA6ADkAOQA9AD4APAA8ADwAPAA7ADsAOgA6ADoAOgA7ADsAOgA8
ADwAOgA8ADwAPAA8AD8AQQBDAEQAQwBEAEQARABEAEUARgBJAEgASQBKAEoASQBIAEgA
SQBJAEoASgBKAEkASABHAEYASABFAEQAQQA9AD0APwA/AEMAQwBCAEIAQQBBAD8APQA7
ADsAOgA6ADsAPAA8ADwAPgA+AD4APQA/ADwAPgBEAEUASwBVAF8AbQCCAJoAswDMANoA
5wD6AP8A7QDSAKsAbAAYAMb/hf9g/0v/PP84/0b/W/95/53/v//Z/+3//v8OABwAJgAv
ADAAMAAzADQANQA5ADoAOgA7ADwAPAA8AD0APgA+AD4APgBAAEAAQABAAD4APgA+AD4A
PwBAAEEAQwBCAEMAQwBDAEUARQBFAEUARQBFAEYARgBHAEcASABJAEkASwBLAEoASwBL
AEsATABOAE4ATgBQAE4ATgBNAE0ATQBPAFAAUABOAE4AUABRAE8ATwBPAE8AUgBUAFYA
VwBWAFcAWQBbAFwAXABbAFsAXQBeAF8AXwBeAF4AYABhAGMAYgBiAGMAYwBiAF8AXgBe
AF8AXwBdAGAAYABeAF4AWwBZAFgAVwBaAFgAVwBXAFcAVwBXAFQAVgBWAFYAVwBVAFUA
VQBXAFgAWQBZAFgAWQBcAF0AXgBdAFwAXABcAF4AXwBfAF4AXABcAFwAWgBZAFoAXABd
AFoAWABaAFsAXQBbAFoAWgBYAFcAVQBXAFoAXABdAF0AWwBdAF0AWwBcAF4AXwBgAGEA
YABiAA==
         </WaveFormData>
      </LeadData>
      <LeadData>
         <LeadByteCountTotal>10000</LeadByteCountTotal>
         <LeadTimeOffset>0</LeadTimeOffset>
         <LeadSampleCountTotal>5000</LeadSampleCountTotal>
         <LeadAmplitudeUnitsPerBit>4.88</LeadAmplitudeUnitsPerBit>
         <LeadAmplitudeUnits>��V</LeadAmplitudeUnits>
         <LeadHighLimit>2147483647</LeadHighLimit>
         <LeadLowLimit>268435456</LeadLowLimit>
         <LeadID>V5</LeadID>
         <LeadOffsetFirstSample>0</LeadOffsetFirstSample>
         <FirstSampleBaseline>0</FirstSampleBaseline>
         <LeadSampleSize>2</LeadSampleSize>
         <LeadOff>FALSE</LeadOff>
         <BaselineSway>FALSE</BaselineSway>
         <ExcessiveACNoise>FALSE</ExcessiveACNoise>
         <MuscleNoise>TRUE</MuscleNoise>
         <LeadDataCRC32>1204339292</LeadDataCRC32>
         <WaveFormData>
BAAEAAQABAAGAAYABgAGAAQABAAEAAQABQAGAAcACAAHAAYABQAEAAQABAAEAAQAAQAA
AP///v/+//7//v/+//z//P/8//z//v/+//7//v///wAAAQACAAEAAAD///7//P/8//z/
/P/8//z//P/8//z//P/8//z/+//6//n/+P/3//b/9f/0//b/9v/2//b/9//4//n/+v/4
//j/+P/4//r/+v/6//r/+//8//3//v8AAAAAAAAAAAAAAAAAAAAAAgACAAIAAgACAAIA
AgACAAQABAAEAAQABgAGAAYABgAIAAgACAAIAAgACAAIAAgABgAGAAYABgAGAAYABgAG
AAYABgAGAAYABgAGAAYABgAIAAgACAAIAAYABgAGAAYABgAGAAYABgAEAAQABAAEAAIA
AgACAAIABAAEAAQABAACAAIAAgACAAAAAAAAAAAAAgACAAIAAgAAAAAAAAAAAP7//v/+
//7/AQACAAMABAADAAIAAQAAAAAAAAAAAAAAAgACAAIAAgAAAAAAAAAAAAAAAAAAAAAA
AAAAAAAAAAABAAAAAAD/////AAAAAAAAAAABAAEAAAACAAIAAgACAAEAAgACAAQABgAH
AAcABwAKAAoACgANAA4ADQANAAwADQALAA0ADQALAAsADAAMAA0ADQANAAwACwAKAAcA
BQACAAIAAgADAAQABQAGAAcABwAGAAIA//////3//f/9////AAAAAAAA///////////9
////AAAAAAEABAAIAA0AGQApADkATwBqAIQAmQCvAMYA0ADQAMgApwBlABMAx/+T/3T/
Y/9d/2P/bv+A/5f/qf+7/8j/zf/T/9//6//r/+3/8f/x//L/8v/z//T/9P/0//T/9v/3
//f/9//3//f/9//3//j/+f/5//f/9//3//f/9f/1//T/9P/2//f/9//3//f/9//2//b/
+P/5//n/+f/7//v/+v/6//r/+v/5//n/+//7//v/+//8//r/+v/6//r/+v/6//r/+//7
//v/+//5//n/+f/5//v//f/+////AQABAAEAAQD///////8AAAMAAwADAAQABAAEAAUA
BQAFAAUABgAIAAgACAAIAAcABwAHAAcABwAIAAkACQAJAAcABQAEAAQABgAGAAYABgAF
AAMAAwACAAQABAAEAAIAAAD//////v////////////3//v/+//7/AAABAAEAAQADAAMA
AgACAAAAAAAAAAAAAAAAAP7//f/8//z//v/+//7//P/8//z//P/8//v/+//7//n/+f/7
//3//v/+//7//f/8//z//P/6//v/+//7//3//f/9//3///8BAAIAAgABAAEAAQABAAEA
AgACAAMAAwAEAAUABQADAAMAAwADAAcACAAIAAgABwAGAAUABAAGAAcACAAJAAcACAAI
AAgACAAGAAYABgAIAAgACQAJAAYABgAFAAUABQAFAAMAAwAGAAYABgAEAAIAAgACAAIA
AgACAAIAAgAAAAAAAAAAAP//AAABAAIAAgACAAIAAgAAAAAAAAD//wEAAgACAAMAAQAB
AP/////+//7//v/9//3//v/+//7//v/9//3//f/+////AAABAAIAAgACAAIAAAD/////
///9/wAABAACAAAAAAAAAAAAAQAAAAAA///9//7//v/+/wAAAQABAAAAAAAAAAAAAAD/
/wAAAAACAAIAAwADAAMABAAEAAQABwALAAsADAAMAAoABwAIAAcACQAJAAoACgALAAsA
CwAKAAgABgACAP///v/+//7///8AAAEAAgADAAIAAgD///3/+//5//n/+f/7//z//P/8
//n/+f/5//n/+//9//z//v///wAABAANABcAJQA9AFUAbACAAJ0AuwDOANQA1ADGAJUA
RQDv/6v/f/9q/1//X/9j/3L/hv+b/6n/t//G/83/1f/h/+f/5//p/+n/6f/q/+r/6//s
/+z/7P/t//D/8v/z//L/8f/w/+//8P/y//T/9f/z//P/8//z//H/8f/w//D/8v/z//P/
8//z//P/8v/y//T/9f/1//X/9P/z//H/8P/0//T/8//z//H/8f/x//H/8v/w//D/8P/y
//T/9v/4//f/9//3//f/9//3//f/9//4//n/+f/5//n/+f/5//n/+//7//v//P/9//3/
/f/+//z//P/9//3//f/9//7/AAACAAIAAgABAAMAAwADAAMAAgADAAMAAwADAAEAAAAA
AP7//v/+//7////9//3//P/+//7//v/8//n/+f/6//r/+f/5//n/+f/8//7///8AAP//
///+//3//f/9//z//P/8//z//P/8//z//P/6//n/+P/4//r/+v/8//r/+v/6//r/+v/5
//n/9//1//X/9//3//j/+P/4//r/+v/7//z/+//7//r/+f/6//v//P/9//v//f/+//7/
/f/9//3//f///wAAAAABAP//AAABAAEAAAABAAIAAwAEAAQAAwACAAQABAAEAAQAAwAD
AAMAAwADAAQABAAEAAQAAgACAAIABAAEAAUABQADAAIAAAD//wMAAwABAAEAAgACAAIA
AAACAAIAAgACAAEAAAD///7//P/8//z//P/9//7///8AAP7//v/+//7//v/+//7//f/7
//z//P/9//3//f/7//v//v/+//7//f/7//z//P/8//z/+//7//v/+f/5//n/+f/8//z/
/P/8//z/+//7//v//f/6//j/+P/8//z//P/8//z/+f/4//j/9//3//j/+P/4//z//f/9
//z//P/8//z//P/8//z/+//8//7/////////AgACAAIABQAHAAcACAAIAAcABQAHAAcA
BwAHAAgACAAFAAUABQAEAAEAAAD9//v/+//8//3////9//3//f/9//7//v/7//n/+//5
//n/+f/5//r/+v/6//n/+f/5//n/9//5//j/+v/9//7/AgALABkAKQA9AFUAbgCGAJ0A
swDIANAAzAC2AH8AMwDl/6X/ef9k/1//Xf9h/27/hP+b/6n/tf/C/8//1//d/+H/5f/n
/+n/6f/q/+r/7f/u/+7/7v/t/+7/7v/t/+//7//v/+//7//w//H/8f/x//H/8f/x//H/
8f/w//D/8f/z//T/9f/1//X/9P/0//L/8//z//P/8//z//L/8v/2//b/9f/1//T/8//y
//H/9v/0//T/9P/y//L/8v/y//X/9f/1//X/9f/1//X/9f/2//f/9//3//v/+//7//v/
+f/5//n/+v/9//3//f/+//7//v///////////wAAAgAEAAQABAADAAEAAQABAAEAAgAD
AAMAAwADAAEAAAAAAAAAAAAAAAAA/f/7//v/+v/8//z//P/6//v/+//8//z/+//7//v/
+//7//z//P/8//z//f/9//3//f/9//z//P/6//r/+v/6//z//P/6//n/+P/4//r/+v/6
//j/+P/4//b/9v/1//X/8//x//H/8//1//b/9v/2//b/9v/3//j/+P/5//n/+f/3//f/
9//3//n/+//8//z/+//7//v/+//7//z//P/9//v//P/9//3//f/9//3//f///wAAAAAA
AAEAAgADAAQAAgABAAAA//8AAAIAAwAEAAQAAgACAAIAAAAAAAEAAQACAAIAAQABAAEA
AQD//////v/+//7//P/+//7//v/+//z//P/8//z//v/+//7//v/8//z//P/8//z//P/8
//z//P/8//z/+//5//r/+v/7//3//f/7//v//v/+//7//f/7//z//P/8//z/+//7//v/
+//7//v/+//8//z//P/8//r/+f/5//n/+//8//z//P/9//v/+f/5//j/+f/6//v//P/7
//r/+v/5//f/+P/4//j/+v/7//v/+v/6//r/+v/6//3//v/+/wAA/v////////8AAAAA
AAADAAcABwAIAAgABwAFAAcABwAJAAkACgAKAAcABwAHAAYAAwACAP///f/8//z//P/9
/////////////v/+//v/+f/7//n/+f/5//f/+P/4//j/+P/5//r/+//5//n//P/8//3/
AAAEAAsAGQArAD0AVQBqAHwAlQCvAL4AvgC4AKQAdQArAN3/of99/2T/Vf9P/1n/av+C
/5v/qf+1/8T/z//Z/+H/5f/p/+n/6f/p/+r/6v/t/+7/7v/u//D/8v/z//P/8v/x//D/
7//x//L/8//z//H/8f/x//H/8v/z//P/9P/0//X/9f/1//X/9f/0//T/9P/1//X/9f/1
//X/9P/0//b/9v/1//X/8//z//P/8//3//b/9//4//b/9v/2//b/+f/5//n/+f/7//v/
+//7//z//f/9//3//f/9//3//f////////8AAAMAAwADAAQAAgACAAMAAwABAAEAAgAE
AAUABgAHAAcABwAHAAcABwAGAAcABwAHAAcABQAEAAQABAAEAAQABAAFAAMAAwACAAAA
AAAAAP7//////wAAAAADAAMAAwADAAEAAgACAAIAAgADAAMAAwADAAMAAgACAAQABAAE
AAQABgAGAAQAAwABAAAAAQAAAP7//P/8//z//P/8//v/+//8//v//P//////AAAAAAAA
/v/+////AAAAAAEAAQABAAIAAwAEAAUAAgADAAMAAgABAAEAAQABAAEAAgACAAMABQAG
AAcABwAIAAkACgALAAoACgAJAAgACgAKAAoACgAJAAkACQAJAAsADAAMAAwADAAKAAoA
CgAIAAgACQAJAAgACAAHAAcACQAJAAcABwAGAAYABgAEAAUABgAHAAgABgAGAAYABgAI
AAgACAAIAAQABAAEAAQABgAGAAYABgAGAAYABgAFAAUABgAGAAcABwAHAAUABQAEAAQA
BAADAAQABgAHAAgABgAFAAUABQADAAMAAwADAAYABgAGAAYABgAFAAUABQAFAAYABgAG
AAkABwADAAMABAACAAIAAgACAAIAAgADAAMABQAGAAYABgAGAAcABwAGAAYABgAGAAYA
BQAGAAYACAAKAAsACwALAAwADAAMAA8AEwATABQAFAARAA8AEQARABEAEQASABIADwAP
AA8ADgAQABAADgANAAsACgAJAAkACwALAAsACwAKAAoABwAFAAcABQAFAAUAAwAEAAQA
BAAFAAUABQAFAAUABwAKAAgACQAMAA4AEwAfAC8APwBVAG4AhgCbALUAzgDWANoA1ACt
AGcAFwDN/5f/ev9r/2X/Z/9w/4b/n/+v/73/zP/V/9v/5f/t//X/+f/6//n/+f/4//f/
+P/4//j/+P/6//v/+//7//v/+//7//3//v///////f/9//3//f///////v/+//z//f/9
//3/AQABAAAAAAAAAAEAAQABAAEAAQAAAAAABAAEAAMAAwADAAMAAwADAAUAAgABAAAA
AgACAAIAAgADAAMAAwADAAIAAQAAAP//AgADAAMAAwADAAMAAwADAAUABQAFAAYACQAJ
AAkACgAKAAoACwALAA0ADQAOABAADwAOAA0ACwANAA0ADQANAA4ADwAPAA8ADwANAAwA
DAAMAAwADAAMAAsACQAJAAgABwAGAAUAAgAEAAUABwAIAAgABwAGAAUABQAGAAYABgAJ
AAsADAANAAwACwAJAAgACgAKAAoACgAJAAgABQADAAUABgAJAAoABwAEAAMAAgADAAQA
BAAFAAUAAwADAAUAAwAEAAQABAAGAAYABwAIAAcABwAGAAUAAwADAAMAAwAEAAcACQAK
AAkACQAJAAkACwAMAAwADQALAAwADQANAAsACwALAAsACwAMAAwADAAOAA4ADgAOAA8A
DwAPAA8ADwAQABAAEAAQAA4ADgAOAA4ADgAPAA8ADQAMAAoACQAMAA0ADAANAA0ADAAL
AAgACQAKAAsADAAKAAoACgAKAAsADAANAA4ACgAKAAoACgAIAAgACAAIAAYABgAGAAUA
BwAIAAgACQAJAAkABwAHAAgACAAIAAcABQAGAAYABgAGAAUABQAFAAcABwAHAAcACAAI
AAgACAAIAAcABwAHAAYABgAFAAQABQAIAAgACAAIAAgABwAGAAYABQADAAQABAAEAAYA
BwAHAAYABgAGAAYABgAJAAoACgAMAA4ADwAPAA8ADgAOAA4AEQATABMAFAAUABUAEwAV
ABUAFQAVABYAFgAUABMAEgAQAA8ADgALAAkACQAKAAsADQALAAsACwALAAwADAAJAAcA
BQADAAMAAwADAAQABAAEAAEAAQABAAEAAwAFAAQABAAFAAgADAATAB0ALQBFAF0AcgCI
AKMAwwDSANQA1gDKAJ8AVQAHAMP/kf92/2v/Z/9r/3j/iv+f/7H/v//G/9P/4f/r/+3/
8f/1//X/9f/2//b/9//4//j/+P/4//r/+//7//v/+//7//v/+//8//3//f//////////
//7//f/7//r//P/9//3//f///////v/+//z//f/9//3//f/9//z//P/+//7//f/9//3/
/f/9//3//v/8//z//P/9//7///8AAP////////////////////8AAAEAAQABAAMAAwAD
AAMAAQABAAEAAgAHAAcABwAIAAgACAAJAAkABwAHAAgACgAIAAgACAAHAAgACQAKAAsA
DAANAA0ADQAPAA0ADAAMAAsACgAJAAgACQAHAAcABgAGAAYABgAEAAEAAQACAAIAAwAD
AAMAAwADAAQABAAEAAYABwAHAAcABQAFAAQABAAEAAQABAAEAAYABgAEAAMAAgACAAQA
BAACAAAAAAAAAAIAAgABAAEAAwABAAEAAwABAAIAAgACAAAAAAABAAIAAgADAAMAAwAD
AAMAAwADAAEAAwAEAAQABwAHAAcABwAFAAYABgAHAAkACgALAAsABwAHAAcABwALAAwA
DAAMAAwADAAMAAwACwALAAsACwALAAwADAAMAA4ADAAMAAwACgAKAAsACwAMAAwACwAL
AA0ADQALAAsACwAKAAkABgAEAAQABAAEAAYABgAGAAYABgAGAAYABgAEAAQABAAEAAIA
AgACAAIABAAEAAQAAwADAAQABAAFAAMAAwABAAEABAAEAAQAAwADAAQABAAEAAMAAQAA
AP////////////8AAAAAAAAAAAIAAQABAAEA//8CAAQAAgACAAIAAgABAAAAAAD//wEA
AgACAAIAAwADAAIAAAAAAAAAAAAAAAMABAAEAAYABgAHAAcABwAJAAoACwAPAA8ADwAQ
ABAADAAJAAoACQAJAAkACgAKAAsACwALAAoABwAGAAMAAQAAAAAAAAABAAEAAQABAAEA
AgACAP///f/8//n/+P/3//j/+v/7//z/+//7//v/+//7//v/+v/6////BgAIAA8AGQAp
AD8AVQBqAIIAnQC3AMIAwgC+AKQAbQAjANf/mf93/2D/V/9X/13/aP9+/5n/rf+5/8L/
z//d/+P/5f/n/+n/6//r/+z/7P/v//D/8P/w//D/8v/z//P/8v/x//D/7//x//L/8//z
//X/9f/1//X/8//z//L/8v/0//X/9f/1//X/9f/0//T/8v/z//P/8//1//X/9P/0//T/
9P/z//P/8//z//P/8//4//b/9v/2//X/9P/z//L/9f/1//X/9f/3//f/9//3//j/+f/5
//n/+//7//v/+//7//v/+//8//3//f/9//7/AAAAAAEAAQD/////AAACAAIAAgACAAEA
AQABAAEAAQAEAAUABQAFAAMAAQAAAAAAAgACAAIAAgD///3//f/8//7//v/+//z/+//7
//z//P/7//v/+//7//z//v///wAA/v/////////9//3//P/8//7//v/+//7//v/+//z/
+//6//r//P/8//z/+v/6//r/+P/4//f/9//4//f/+P/7//v//P/8//z/+v/6//v//P/9
////AAABAP////////////8BAAIAAgAFAAUABQAFAAMABAAEAAUAAwAEAAUABQAGAAcA
CAAJAAoACgAJAAgACAAIAAgACAAJAAkACQAJAAkACgAKAAoACgAIAAgACAAKAAoACwAL
AAoACgAJAAkACQAJAAcABwAIAAgACAAGAAQABAAEAAQABQAGAAcACAAHAAYABQAEAAQA
BAAEAAQABgAGAAYABgAIAAgACAAHAAUABgAGAAcABwAHAAUABQAGAAYABgAFAAcACAAI
AAgABgAFAAUABQAFAAUABQAFAAQABAAEAAQABQAFAAYABwAHAAgACAAIAAgACAAHAAYA
BgAFAAMABAAEAAQACAAJAAkACAAKAAoACgAKAAkACgAKAAwADAANAA0ADQAOAA4ADgAR
ABUAFQAWABYAFQATABUAFQAVABUAFgAWABUAFQAVABQAEwASAA8ADQAMAAwADAANAA0A
DQANAA0AEAAQAA0ACwAJAAcABwAHAAkACgAKAAoACQAJAAkACQAFAAcACgAMAA8AFgAW
ABcAIQA1AEsAYwCAAJQApQC7ANAA1ADQAMIAlwBRAAEAvf+R/3r/a/9l/2v/eP+M/6P/
t//H/9L/2f/h/+v/8f/3//v//////wAAAAAAAAAA///+//z//v//////AAABAAIAAwAC
AAIAAgABAAIAAwAEAAUAAwADAAIAAgAAAAEAAQABAAMAAwACAAIAAgADAAMAAwAEAAUA
BQAGAAcABgAEAAMAAwADAAMAAwAIAAYABgAGAAYABgAGAAYABQAFAAUABQAFAAUABQAF
AAYABwAHAAcACQAJAAkACQAJAAkACQAKAA8ADwAPABAADgAOAA8ADwAPAA8AEAASABAA
EAAQAA8AEAARABIAEwAUABUAFQAVABUAEwASABIAEQAQAA8ADgAPAA0ADQAMAAwADAAM
AAoACQAJAAoACgALAAsACwALAA0ADgAOAA4ADAANAA0ADQALAAsACgAKAA0ADgAPABAA
DgAOAAwACwAKAAoADAAMAAoACAAIAAgACgAKAAkACQAJAAcABwAJAAcACAAIAAgACAAI
AAkACgAMAA0ADQANAAsACwALAAsACQALAAwADAALAAsACwALAAwADgAPABEAEQASABMA
EwAQAA8ADgANABEAEgASABIAEAAQABAAEAASABMAFAAVABMAFAAUABQAFgAUABQAFAAS
ABIAEwATABQAFAATABMAFQAVABMAEwAUABQAFAASABIAEgASABIAEgASABIAEgASABIA
EgASABIAEgASABIAEAAQABAAEAAQABAAEAAPAA8AEAAQABEAEwATABEAEQAQABAAEAAP
AA8AEAAQABAAEAAPAA8ADwANAA0ADQANABIAEgASABAADgAQABAAEAAQAA8ADgAOAA0A
DQAOAA4ADgAQABEAEQAQABAAEAAQABAAEQASABIAFAAUABUAFQAVABMAEgARABMAFgAX
ABkAGgAbABkAGwAbABkAGQAaABoAFwAXABcAFgAXABgAFwAXABMAEgARABEAEQARABEA
EQASABIADwANAAsACQAJAAkABgAGAAUABAAFAAUABQAFAAUABQAIAAgABwAKABAAFQAf
ADEAQwBbAHQAigClAMUA3gDoAOgA2ACvAGcADwDD/5P/fP9r/2X/bf94/4r/o/+x/73/
yv/V/93/5//t//H/9f/3//f/+P/4//f/+P/4//j/9//4//j/9//4//n/+v/7//v//P/9
//3//P/7//r/+f/5//n/+P/4//r/+//7//v//f/9//z//P/8//3//f/9//v/+//6//r/
/v/+//3//f/9//3//f/9//7//P/8//z//v/+//7//v/9//3//f/9//7///8AAAEAAQAB
AAAA//8BAAEAAQABAAMAAwADAAQABQAFAAUABgAIAAgACQAJAAkACQAKAAwACgAKAAoA
CQAJAAkACQAJAAwADQANAA0ACwAJAAgACAAGAAYABgAGAAUAAwADAAIABAAEAAQAAgD/
////AAAAAAEAAQABAAEAAQACAAIAAgAAAAEAAQABAAIAAwADAAQABAAEAAQABAAGAAYA
BAADAAQABAAGAAYABAACAAIAAgAAAAAA/////////f/9////AAACAAMABAACAAIAAwAE
AAMAAwACAAEABAAFAAYABwAGAAcABwAGAAkACQAJAAkACQAKAAoACwALAAwADQANAA0A
DQANAA0ADQAOAA4ADgAMAAwADAAMAAsACwALAAsADQAOAA4ADgAOAAwADAAMAAoACgAL
AAsADAAMAAsACwAMAAsACAAHAAoACgAKAAgACgAKAAoACgAIAAgACAAIAAgACAAIAAgA
BgAGAAYABgAIAAgACAAIAAgACAAIAAcABQAGAAYABwAJAAkABwAHAAYABgAGAAUABwAI
AAgACAAKAAkACQAJAAsACwALAAcABgAHAAgACQAKAAcABgAGAAUABwAIAAgACAAKAAsA
CwAKAAgACAAIAAgACQAKAAoADAAKAAsACwALAAwADAAMAA8AEwATABQAFAATABEAEwAT
ABMAEwAUABQAFQAVABUAFAATABIADwANAAwADAAMAA0ACwALAAsACwANAA4ADAALAAkA
BwAHAAcABQAGAAYABgAHAAcABwAHAAUAAwAGAAgACwAOABAAFQAdACkAOQBRAGoAgACV
ALEAygDUANgA1gC5AH8AMQDl/6n/iP9z/2n/a/9w/37/l/+x/8H/zP/X/+H/6f/t//P/
+f/6//n/+f/4//v//P/8//z//P/+//////////////////3//v//////AQABAAEAAQAD
AAMAAgACAAIAAwADAAMAAwADAAIAAgAEAAUABQAFAAUABQAEAAQACAAIAAcABwAGAAUA
BAADAAcABgAHAAgACAAIAAgACAAHAAcABwAHAAgACQAKAAsACgALAAsACwANAA0ADQAN
AA8ADwAPABAAEQARABEAEgAQABAAEQARABMAEwAUABYAFgAWABYAFQAVABUAFQAVABgA
GQAZABkAGQAXABYAFgAVABQAEwASABMAEQARABAAEAAQABAADgANAA0ADgAOAA8ADwAP
AA8ADQAOAA4ADgAOAA8ADwAPABAAEQARABIAEQAQAA8ADgAQABAADgANAAwADAAOAA4A
DAAKAAoACgAMAAwACwALAAsACQAJAAsADQAOAA4ADgAOAA4ADwAQAA4ADwAPAA8ADwAP
AA8ADwARABMAFAAUABMAEwATABMAEwAUABQAFQAXABgAGQAZABcAFwAXABcAFwAYABgA
GAAaABoAGgAaABkAGQAZABkAFwAYABgAGAAaABgAGAAYABgAGAAZABkAGgAaABkAGQAa
ABkAFgAVABkAGgAbABoAGAAYABgAGAAWABYAFgAWABgAGAAYABgAFAAUABQAFAAWABYA
FgAWABgAGAAYABcAFQAWABYAFwAXABcAFQAVABYAFgAWABUAFwAYABgAGAAWABUAFQAV
ABcAFwAUABYAFgAWABYAFQAUABQAEwAUABYAFwAYABgAGQAZABgAFgAWABYAFgAZABoA
GgAcABwAHQAdAB0AIAAgACAAIwAjACMAJAAkACMAIQAjACMAIwAjACQAJAAjACMAIwAi
AB8AHgAbABkAGQAaABsAHQAbABsAGwAbABwAHAAZABcAFwAVABUAFQAXABgAGAAYABkA
GQAZABkAEwATABYAGgAfACIAJgArADcARwBdAHEAiACeALUAywDYANwA1gC8AIkAQQDz
/7X/kf98/2//b/9z/4D/lv+x/8f/1//g/+v/9////wUACQALAAsACwAMAAwADwAQABAA
EAAOABAAEQARABEAEQARABEAEQASABMAEwATABMAEwATABMAEwASABIAFAAVABUAFQAX
ABcAFgAWABYAFwAXABcAFQAVABQAFAAYABgAFwAXABcAFwAXABcAGAAWABYAFgAXABgA
GQAaABkAGQAZABkAGQAZABkAGQAaABsAGwAbAB8AHwAfAB8AIQAhACEAIgAjACMAIwAk
ACQAJAAlACUAJwAnACgAKgAqACoAKgApACsAKwArACsAKQApACgAJwApACcAJgAmACYA
JgAmACYAJQAjACMAIgAiACIAIgAgAB8AHwAgACAAIQAhACEAIQAiACQAJQAmACUAJQAk
ACMAJAAlACUAJgAkACQAJAAkACQAJAAiACEAIgAiACQAJAAiACAAIAAgACIAIgAhACEA
IQAfAB8AIQAhACIAIgAiACIAIgAjACQAIgAjACMAIwAlACUAJQAlACcAKQAqACoAKwAr
ACsAKwArACwALAAtAC0ALgAvAC8ALwAvAC8ALwAwADAALwAuACwALAAsACwALwAvAC8A
LwAxADIAMgAyADIAMAAwADAALgAuAC8ALwAwADAALwAvADMAMwAxADEAMgAyADIAMAAw
ADAAMAAwADAAMAAwADAAMAAwADAAMAAuAC4ALgAuADAAMAAwADAAMAAwADAALwAvADAA
MAAxAC8ALwAtAC0ALgAuAC4ALQAxADIAMAAwADAAMAAxADAAMAAvAC8AMAAwADAAMAAx
ADEAMAAyADIAMgAyADQANgA3ADoAOQA5ADgANwA6ADoAOgA9AD0APQA+AD4APgA9AEAA
QQA/AD8AQABAAD8APwA/AD4APwA+ADsAOQA4ADgAOAA5ADkAOQA5ADkAOgA6ADcANQAz
ADEAMQAxADMANAA0ADQANQA1ADUANQA3ADMANAA4ADkAPABCAEcAUQBjAHcAkQCqAL4A
0QDpAPYA+ADwANwAqwBnABsA2f+z/6D/kf+J/4//nv+y/83/5f/1/wAACwAVAB0AJQAr
AC0ALQAtAC4ALgAvADAAMAAwADAAMgAzADMAMwAzADMAMwAzADQANQA1ADMAMwAzADMA
NQA1ADQANAA2ADcANwA3ADcANwA2ADYAOAA5ADkAOQA5ADkAOAA4ADoAOgA5ADkAOQA5
ADkAOQA+ADwAPAA8ADwAPAA8ADwAPQA9AD0APQA9AD0APQA9ADwAPQA9AD0AQABBAEIA
QwBEAEUARgBIAEgARwBGAEYARwBIAEoASwBLAEsATABOAFAAUABQAE8ATQBNAE0ATQBM
AE0ATQBNAFAATwBPAFAATgBMAEoASABKAEkASgBKAEgASABIAEYARgBHAEkASgBKAEkA
SABHAEkASgBKAEoATABNAE0ATQBLAEsASgBKAEsATABNAE4ATABMAEoASQBKAEoATABM
AEoASABIAEgASgBKAEkASQBJAEcARwBJAEsATABMAEwATABMAE0ATgBOAE8ATwBPAE8A
TQBPAA==
         </WaveFormData>
      </LeadData>
      <LeadData>
         <LeadByteCountTotal>10000</LeadByteCountTotal>
         <LeadTimeOffset>0</LeadTimeOffset>
         <LeadSampleCountTotal>5000</LeadSampleCountTotal>
         <LeadAmplitudeUnitsPerBit>4.88</LeadAmplitudeUnitsPerBit>
         <LeadAmplitudeUnits>��V</LeadAmplitudeUnits>
         <LeadHighLimit>2147483647</LeadHighLimit>
         <LeadLowLimit>268435456</LeadLowLimit>
         <LeadID>V6</LeadID>
         <LeadOffsetFirstSample>0</LeadOffsetFirstSample>
         <FirstSampleBaseline>0</FirstSampleBaseline>
         <LeadSampleSize>2</LeadSampleSize>
         <LeadOff>FALSE</LeadOff>
         <BaselineSway>FALSE</BaselineSway>
         <ExcessiveACNoise>FALSE</ExcessiveACNoise>
         <MuscleNoise>TRUE</MuscleNoise>
         <LeadDataCRC32>3605553717</LeadDataCRC32>
         <WaveFormData>
CAAIAAgACAAKAAoACgAKAAgACAAIAAgACQAKAAsADAAMAAwADAAMAAwADAAMAAwACwAK
AAkACAAIAAgACAAIAAcABgAFAAQABgAGAAYABgAIAAgACAAIAAcABgAFAAQAAgACAAIA
AgACAAIAAgACAAIAAgACAAIA///+//3//P/6//r/+v/6//r/+v/6//r//P/8//z//P/6
//r/+v/6//r/+v/6//r/+//8//3//v/+//7//v/+//7//v/+//7//v/+//7//v8AAAAA
AAAAAAIAAgACAAIAAgACAAIAAgAEAAQABAAEAAQABAAEAAQAAgACAAIAAgACAAIAAgAC
AAIAAgACAAIAAAAAAAAAAAACAAIAAgACAAAAAAAAAAAAAAAAAAAAAAAAAAAAAAAAAP7/
/v/+//7/AAAAAAAAAAD+//7//v/+//7//v/+//7//v/+//7//v/8//z//P/8//z//P/8
//z//f/+////AAD+//7//v/+//z//P/8//z//v/+//7//v/8//z//P/8//z//P/8//z/
/P/8//z//P/9//z//P/9//v//P/8//z/+//8//z//P/+//7//v/+//3//v/+/wAAAQAC
AAIAAwADAAMABAAHAAcABwAHAAYABwAHAAkACQAHAAcACAAIAAgACAAHAAcABwAGAAQA
AgAAAP///v/9//7//////wAA//////z/+v/4//f/9//3//n/+f/5//n/+f/5//n/+P/4
//r/+v/5//r/+v/7//7/CAAUACAANABMAGAAdACJAJ4ArgC3ALYAogB3ADoA+v/N/7H/
oP+Y/5b/nP+q/7j/wv/N/9T/1f/Y/+P/6v/r/+r/6//t/+7/7//v/+//7//w//L/8//z
//P/8//z//P/8//0//P/8f/w//D/8P/x//H/7v/t/+3/7f/v/+//7//v//D/8P/v/+//
8//z//P/8//0//T/9P/1//T/9P/z//L/9P/z//P/8//x//H/8v/y//P/8//y//L/9P/0
//X/9f/0//P/8//z//X/9f/1//X/9//5//n/+P/2//b/9v/3//n/+f/5//r/+//7//v/
+//7//z//f/+//7//v//////AAAAAP////8EAAQABAAEAAIAAgABAAEAAwADAAMABAAE
AAIAAgACAAQABAAEAAIA///+//3//P/9//7///8AAP//////////AQABAAEA////////
AAAAAAAAAAD////////+//3//P/6//r/+v/6//r/+f/3//n/+f/4//f/9//3//b/9v/2
//j/+P/4//b/9v/2//b/9v/1//X/9f/1//f/+P/4//j/+v/7//v/+//5//n/+v/6//z/
/P/8//z/+//8//z//f/9//3/+//7//z///8AAAEA/v/+//3/+//8//3//v8AAP//////
///////9//3//f/+////AQACAP////8AAAAA/v/+//3//f/////////+//r//P/8//z/
/P/8//z//P/6//r/+v/6//v/+//7//v/+//7//v//P/6//n/+P/3//n/+v/6//r/+f/5
//f/+f/5//j/+P/2//T/9v/3//f/9//3//b/9v/2//f/+P/5//r/+v/6//r/+P/3//f/
9//4//r//P/6//j/+P/4//j/+f/4//j/+f/4//j/9//2//n/+v/6//r/+P/4//j/+P/5
//r/+v/8//z//P/7//v/+//7//z///8CAAMABAAEAAIAAQACAAEAAgADAAUABgAEAAQA
AwADAAIAAAD9//r/+f/5//n/+f/6//v/+//8//v/+//4//b/9v/1//X/9f/3//f/9//3
//X/9f/1//T/9v/4//j/9//4//b/+f8AAAYAEAAkADoATABgAHwAlwCqALgAvwC6AJwA
YQAeAOT/v/+r/6D/mv+a/6L/sv++/8T/y//U/9f/3P/n/+r/6f/q/+r/6//r/+v/6//r
/+v/7P/t/+//8P/x/+7/7f/s/+v/7v/v/+//8P/u/+7/7//v/+7/7f/t/+3/7//v/+//
7//w//D/7//v//H/8f/x//H/7v/u/+7/7//x//L/8v/y//D/7//v/+//7f/t/+7/7v/y
//P/8//0//T/9P/1//X/9f/1//b/9//3//f/9//3//f/+f/5//j/+v/6//r/+//9//3/
/f/+//3//f/9//3//f/+////AAACAAIAAwADAAQABAADAAMABgAGAAYABgAGAAYABQAF
AAMAAwADAAQABAACAAIAAgAEAAQABAACAAIAAgACAAIAAAAAAAAAAAACAAMABAAFAAQA
AwACAP//AQABAAIAAgABAAAA/v/9/////v/9//z//P/8//z//P/+//3/+//9//3//P/7
//v/+f/4//j/+P/4//j/+P/2//f/+P/5//r/+f/5//n/+f/7//z//P/8//r/+//7//v/
/f/9//7//v/+//7//v/+//3//v/+////AQABAP/////+/////v/9//7/AAABAAEA////
////AAABAAEAAQABAAEA////////AQABAAIAAgAAAP/////+/wAAAAD/////////////
/v/+/wAAAAAAAP7//v/+//7//P/8//z//P/8//3//v////3//f/9//7/AAD///7//f/7
//z//P/8//3//f/7//3//f/8//z/+v/6//z//f/9//v/+//6//r/+f/5//n/+f/8//z/
/P/8//z/+//7//v//P/8//j/+P/8//7//v/+//7//P/6//n/+f/3//j/+P/4//v//P/8
//z//v/+//7//v/+//7//f/+/wAAAAD/////AQABAAIABQAGAAcACAAIAAUABQAHAAcA
CQAJAAoACgAIAAgABwAHAAYABAABAP7//v///wAAAQABAAEAAAAAAAEAAQD+//z//P/7
//v/+//7//v/+//7//v/+//7//r/+v/6//r/+//+//7///8GAA4AGgAsAEAAWABuAIIA
mQCuALoAwQC0AI4AWQAcAOb/v/+t/6T/oP+g/6b/tP/E/8r/z//Y/+P/6P/p/+z/7//w
//D/8f/x//H/8//z//P/9P/z//P/8v/x//P/8//z//P/9//3//b/9v/0//T/9f/1//b/
9f/1//X/9//3//f/9//4//j/9//3//f/9//3//f/9v/2//b/9//5//r/+v/6//j/9//3
//f/+P/5//v//P/8//v/+f/4//r/+v/7//v/+//7//z//f/7//v/+//7//3///////7/
/v/+//7///8BAAEAAQACAAUABQAFAAUABAAEAAQABAAFAAYACAAJAAkACAAGAAUACgAK
AAoACgAIAAgABwAHAAkACQAJAAoACQAGAAUABAAGAAYABgAEAAYABgAGAAYABgAGAAYA
BgAFAAUABQAFAAcABwAHAAUAAwADAAQABAAEAAQAAwADAAMAAgABAAAAAAAAAAAAAAAC
AAEA//8BAP///v/9//3//f/8//z//P/+//7//v/8//7//v/+//7////////////+//7/
/f/8//7//////////////wAAAAAAAAAAAAAAAP//AAAAAAEAAQABAP///////wEAAQAB
AAIABAAFAAUABAADAAIAAgAFAAUABQAFAAcABQAFAAUAAwADAAQABAAFAAUABgAGAAQA
BAADAAMAAwADAAMAAgAAAAIAAgACAAIAAgACAAIAAgACAAIAAgABAAEAAQABAAEAAQAB
AAIABAADAAIAAQD//wAAAAAAAAEAAQD//wEAAwACAAIAAAD+/wAAAQABAAEAAQAAAAAA
AQABAAEAAQACAAIAAgACAAAA////////AgACAAIAAgADAP/////9//z///8AAAEAAgAC
AAAA//////3//v/+//7///8AAAAAAAAAAAAAAAAAAAMABAAEAAYABAAEAAMAAwADAAMA
BAAHAAoACwAMAAwACwALAA0ADQAPAA8AEAAQAA4ADgANAA0ACwAKAAgABgAFAAUABQAF
AAUABQAEAAQAAwADAAAA/v8AAP////////3//f/9//3//v///wAAAAAAAAAAAAABAAAA
AgAFAAgAEgAgADAARABWAGgAfgCXAKYArACtAKYAiABRABIA4v/D/6v/nP+U/5j/ov+0
/8T/zP/R/9r/4f/o/+//8v/1//L/8v/z//P/8//1//X/9f/2//b/9//3//f/9f/1//X/
9f/3//f/9v/2//T/9P/1//X/9f/1//b/9//3//f/9//3//j/+P/3//f/+f/5//n/+f/4
//j/+P/5//n/+v/6//r/+P/3//f/9//4//n/+//8//z/+//5//j/+v/6//v/+//9//3/
/v///////////////f///////v/+//7//v///wEAAQABAAIAAQABAAEAAQABAAIAAwAE
AAYABgAHAAcACAAIAAcABwAIAAgACAAIAAoACgAJAAkABwAHAAcACAAJAAgACQAKAAkA
CAAHAAQABAAEAAQABAAFAAYABwAIAAcABwAHAAcABQAFAAUAAwAFAAUABgAGAAYABgAF
AAUABwAGAAUABAADAAIAAQAAAAAA///9///////+//3//f////7//v/+/wAAAAAAAP7/
/v/+//7//v/9//3//f/9/wAAAgADAAQAAQABAAAA///9//3//v/+//7//v/+//7///8A
AAAAAQACAAMAAgADAAEAAwADAAMABQAGAAYABQADAAMAAwAEAAcABwAHAAcABwAFAAUA
BQADAAMABAAEAAMAAwAEAAQABAAEAAMAAwABAAEAAQAAAAAAAgACAAIAAgACAAIAAgAE
AAQABAAEAAIAAQAAAP//AQABAAEAAgAEAAMAAgABAAEAAgACAAIAAwADAAEAAwACAAAA
///8//3/AAACAAMAAQABAAAAAAD//////////wIAAgACAAIAAAD///////8AAAAAAAAA
AAMAAwD9//3//v/+//7//v/+/wAA/v/9//3///8AAAAAAAD//wAAAAAAAAAAAAAAAAAA
AAAAAP//AAABAAIAAgADAAMAAwAEAAcACAAJAAoACgAJAAkACwALAAsACwAMAAwACAAI
AAcABwAIAAgABwAGAAMAAwADAAMABQAFAAQABAADAAMAAAD+/wAA/////////v/9//z/
+//9//3//f/8//7/AAACAAEAAAAAAAEABAAMABgAJgA4AE4AZAB4AI8ApgC2AL8AwACq
AHkAPAAAANH/t/+o/6D/mv+e/67/wP/K/9H/2v/d/+D/6f/u//P/9v/1//X/9P/z//H/
8f/x//L/8v/z//P/8//z//P/8//z//f/9//2//b/9P/0//X/9f/2//X/9f/1//X/9f/1
//X/+P/4//f/9//5//n/+f/5//j/+P/4//n/+f/6//r/+v/6//n/+f/5//n/+f/6//r/
+//7//r/+v/6//r/+//7//r/+f/5//n/+//7//v/+//5//v/+//6//z//P/8//3/////
////AAABAAEAAQABAAMABAAFAAYABAAEAAUABQAGAAYABQAFAAYABgAGAAYACAAIAAcA
BwAHAAcABwAIAAgABgAGAAYABQAEAAMAAAADAAQABQAGAAQABAAEAAQAAwADAAMAAwAG
AAcACAAHAAYABQAFAAQABgAGAAUABQAEAAIAAAD+/wEAAgADAAQAAQD///z//f/+//7/
/v///////v/+//7////+//3/+v/8//z//P/8//3//f/9//3//P/8//v/+v/8//3//f/9
//3//f/+//7/AAAAAAAAAAD//wAAAAABAAMAAwABAAEA//8BAAEAAQABAAIAAgABAAIA
AwAEAAYABQAFAAUABQAFAAMAAwADAAUABQAGAAYABAADAAMAAgADAAQABAAFAAMAAwAD
AAIAAgAEAAQABAAEAAQABAAEAAYABgAGAAYAAwADAAMAAwABAAEAAQACAAIAAQAAAP//
AQACAAIAAgADAAMAAQADAAMAAgACAAAA/v8AAAEAAQABAAEAAAAAAAEAAQABAAEAAgAC
AAIAAgACAAEAAQABAAEAAAD///7///8CAAIAAgACAAIAAgAAAP///////wAAAAAAAAEA
AgACAAIAAAAAAAAAAAADAAQABAAGAAgACAAHAAcABwAHAAgACwAMAA0ADgAOAA0ADQAP
AA8AEQARABIAEgAOAA4ADQANAAsACgAIAAYABgAHAAgACQAHAAcABgAGAAcABwAEAAIA
AAD///////////////////3//f/9//z/AAAAAAAA///+/wAAAwAGAA4AHAAwAEQAVABo
AIIAnwCwALYAvQC8AKIAbwAyAPr/0f+3/6r/ov+k/6z/tv/C/87/0//W/9//6v/v//D/
8//0//T/9f/1//X/9//3//f/+P/4//n/+f/5//n/+f/5//n/+f/5//j/+P/5//r//P/9
//v/+f/4//f/+//7//v/+//+//7//f/9//7//f/8//v//P/8//z//f/9//7//v/+//7/
/f/9//3/+//7//z//P/+//////8AAP7//v///////////wAAAQABAAEAAQABAAEAAwAD
AAIAAAAAAAAAAQAEAAUABgAIAAcABwAHAAcABQAGAAcACAAIAAgACQAJAAwADAALAAsA
DgAOAA4ADgAQABAADwAPAA0ADQANAA4ADgAMAAwADAAMAAwADAAKAAoACgAKAAoADAAM
AAwADAALAAsACwALAA0ADQANAAsACQAJAAoACgAKAAoACQAJAAsACgAJAAgABgAGAAYA
BgAGAAUAAwAFAAUABAADAAMABAAEAAUABgAHAAYABQACAAIAAgACAAIABQAFAAUABQAE
AAQAAwACAAIAAwADAAMABQAFAAYABgAGAAYABgAGAAkACgAKAAsACgAJAAYABQAGAAkA
CgALAAsADAAMAAsACwALAAsADAALAAsACwALAA0ACwALAAsACQAJAAoACgALAAsADAAM
AA4ADgANAA0ADAALAAoACAAGAAgACAAIAAgACAAIAAgACgAKAAoACgAHAAcABwAHAAcA
BwAHAAgACAAHAAYABQAHAAgACAAIAAcABwAFAAcABwAGAAYABAAEAAYABwAHAAUABQAE
AAQAAwADAAMAAwAEAAQABAAEAAYABQAFAAUAAgAEAAgABgAGAAYABgAGAAQAAwADAAUA
BgAGAAYABQAGAAYABgAGAAYABgAGAAcACAAIAAoADAAMAAsACwAMAA0ADwATABMAEwAT
ABIAEAAPABAADwARABEAEgASABIAEgARABEADwAOAAwACgAJAAkACQAJAAkACQAIAAgA
CQAJAAYABAADAAEAAAD//wAAAQACAAMAAQABAAEAAAAAAAAAAAABAAQACAAJAA4AFAAg
ADIARgBYAG4AhgCdAKwAtAC1AKgAhABPABIA4P/B/63/oP+e/6D/pP+y/8b/1P/Z/9z/
5//w//P/8v/1//b/9v/3//f/9//5//n/+f/6//r/+//7//v/+f/5//n/+f/9//3//P/8
//7//v///////v/9//3//f/9//3//f/9//7//v/9//3//f/9//3//f/+//7//v////3/
/v/+//7//v/9//3//f/+////AQACAAAA///9//z//v/+//////8BAAEAAgADAAMAAwAD
AAMAAwAFAAUABAAEAAQABAAFAAcABwAHAAgACQAJAAkACQAHAAgACQAKAAoACgALAAsA
DAAMAAsACwAQABAAEAAQABAAEAAPAA8ADwAPAA8AEAAOAAwADAAMAA4ADgAOAAwACgAK
AAoACgAKAAoACgAKAA0ADQANAA0ACwALAAsACQAJAAkACgAKAAoACgAJAAkACwAKAAkA
CAAHAAYABQAEAAUABQAEAAcABgAEAAIAAQACAAIAAwAEAAYABgAGAAQAAgACAAIAAgAE
AAUABgAHAAQABAADAAIAAgADAAMAAwAEAAUABwAIAAYABgAGAAYABQAGAAYABwAJAAkA
BwAHAAUABwAHAAcABwAIAAgABwAHAAcABwAIAAkACQAJAAkACQAHAAcABwAJAAkACgAK
AAcABwAIAAgACAAIAAcABwAFAAUABQAEAAAAAgACAAIAAwAEAAUABgAFAAQAAwACAAEA
AQABAAEAAQABAAEAAgADAAMAAwADAAEAAgACAAIAAwADAAEAAwADAAIAAgAAAAAAAgAD
AAMAAQABAAAAAAD///////////7//v/+//7/AAD///////8CAAIAAgACAAIAAgACAAAA
//////3//v/+//7/AQACAAIAAgAEAAQABAAEAAQABAADAAQABAAEAAMAAwAFAAUABgAJ
AAoACwAMAAwACQAJAAsACwALAAsADAAMAAwADAALAAsACQAIAAYABAABAAEAAQABAAMA
AwACAAIABQAFAAIAAAD///3//P/7//3//f/9//3//f/9//3//P/4//r//P/9/wAABAAD
AAAACAAWACgAQABYAGoAegCPAKQArACxAK4AkgBhACQA7P/H/6//oP+Y/5j/oP+s/7z/
yP/T/9j/2f/e/+X/7P/v//L/8v/z//P/8//x//H/8f/y//D/8f/x//H/8v/z//T/9f/2
//X/8//y//T/9P/1//X/9P/z//P/8//z//P/8//z//T/9P/z//P/9f/1//X/9f/1//b/
9//5//b/9v/1//T/9v/1//X/9f/3//f/+P/4//n/+f/4//j/+P/4//n/+f/4//f/9//3
//n/+f/5//n/+f/7//v/+v/4//j/+P/5//z//f/+/wAAAAD///7//f///wAAAQACAAAA
AAABAAEABAAEAAMAAwAIAAgACAAIAAYABgAFAAUABAADAAIAAgAEAAIAAgACAAIAAgAC
AAAAAAAAAAAAAAACAAIAAgACAAMAAwADAAMAAwADAAMAAQD/////AAAAAAEAAgACAAMA
AQAAAP///v/+//7//v/+//7//f/7//3/+//6//n/+f/7//r/+v/6//r/+v/6//j/+v/6
//r/+v/9//3//f/9//v//P/8//z//P/9//3//f/7//v//P/8//3//v///wAAAQACAAIA
AwAAAP///P/7//z///8AAAEA//8AAAAA//8AAAEAAgAEAAMAAwADAAMAAQD////////9
//3//v/+//////8AAAAAAAAAAP/////////////+//r//P/8//z//P/8//z//P/8//z/
/P/8//v/+//7//v/+//7//v//P/8//v/+v/5//n/+v/6//r//f/9//v//f/9//z//P/6
//j/+v/7//v//f/9//z//P/7//v/+//7//7//v/8//z/+v/8//z//P/8//z/+v/5//n/
+f/6//r/+v/9//7//v/+//z//P/8//z//f/+//7/AAAAAAAA//////7//f/9////AgAD
AAQABAAFAAUABwAHAAUABQAGAAYAAgACAAEAAQADAAQABAAEAAAA///+//3//f/9//z/
/P/9//3/+v/4//j/9//3//f/9//3//f/9//3//f/9//2//j/+P/6//n/+P/6//3/AAAI
ABIAIgA2AEwAYgB6AJcArAC8AMUAwACoAHUAMgD0/8v/t/+k/5r/mv+g/6z/vP/E/8n/
0P/X/97/4//o/+n/7P/u/+//7//v/+3/7f/t/+7/7P/t/+3/7f/v/+//7//v//H/8f/w
//D/7v/u/+//7//w/+//7//v//H/8f/x//H/8v/y//H/8f/z//P/8//z//L/8v/y//P/
9f/2//b/9v/0//P/8//z//P/8//0//T/9//3//b/9v/2//b/9//3//f/9//4//n/9//3
//f/9//3//n/+f/4//r/+v/6//v//f/9//3//v8BAAEAAQABAP//AAABAAIAAgACAAMA
AwACAAIAAQABAAUABgAHAAgABgAGAAUABQADAAMAAwAEAAQAAgACAAIABAAEAAQAAgAA
AAAAAAAAAAAAAAAAAAAAAQABAAEAAQD////////9//7///8BAAIAAQAAAP7//f/+//7/
/v/+//7//v/+//7//v/9//v//f/7//r/+f/5//n/+P/4//j/+//8//3//P/6//r/+v/6
//r/+f/4//f/+v/8//3//v/9//3//P/7//3//f/+//7/AAAAAAAAAAABAAIAAgADAAMA
AwABAAEAAQADAAMAAwABAAIAAgABAAEAAQABAAIAAwADAAMAAwADAAEAAQABAP////8A
AAAAAQABAAIAAgAAAAAA/////wEAAQABAAAAAAACAAIAAgABAAAA///+/wAAAAAAAAAA
/f/9//3//f/9//3//f/+/wAA///+//3/+//8//z//P///////f////3//P/8//r//P/+
/////////////v/+/wEAAQABAP3//P/9//7///8AAP7//P/7//v//f/+//7//v8BAAIA
AgACAAEAAAD///7///8AAAAAAgAAAAAA/////wEAAQACAAUABgAHAAgACAAHAAcACQAJ
AAkACQAKAAoACQAKAAoACwAJAAgABgAEAAUABQAFAAUAAwADAAIAAgAFAAUAAgAAAP7/
/f/9//3/+//7//v/+//9//3//f/8//z/+v/8//3/AAAAAAEABAAKABIAHgA0AEgAWgBw
AIsAoACsALcAvACsAIcATgAQAOH/w/+u/6L/oP+g/6j/vP/M/9P/2v/h/+b/6//u//H/
9v/1//X/9P/z//T/9f/2//j/9v/3//f/9//5//n/+f/5//r/+f/3//b/+P/4//n/+f/6
//n/+f/5//n/+f/5//n/+v/6//n/+f/9//3//f/9//r/+v/6//v//f/+//7//v/8//v/
+//7//z//f///wAA//////7//v/8//z//f/9//////8AAAEA//////////8BAAMAAwAC
AAQABAAEAAUABQAFAAUABgAHAAcABwAHAAkACgALAAwADAAMAA0ADQAMAAwACwALABAA
EAAQABAAEAAQAA8ADwANAA0ADQAOAA4ADAAMAAwADgAOAA4ADAAMAAwADAAMAA4ADgAO
AA4ADgANAAwACwALAAsACwAJAAsACwAMAAwACwAKAAgABwAIAAgACAAIAAYABgAGAAYA
BgAFAAMABQAHAAYABQAFAAMAAgACAAIABAAEAAQAAgAEAAQABAAEAAUABQAFAAUABQAG
AAYABgAIAAkACQAJAAcABwAIAAgACAAIAAgACAALAAwADAANAA0ADQALAAsACwANAA0A
DQANAA4ADgANAA0ADQANAA4ADgANAAwACwANAAsACwALAAsACwAMAAwADQANAA4ADgAN
AAwACgAJAAwADQAOAA4ACgAMAAwADAAKAAoACgAKAAoACgAKAAoABwAHAAcABwAHAAcA
BwAIAAoACQAIAAcABQAGAAYABgAJAAkABwAJAAkACAAIAAYABgAIAAkACQAJAAkACAAI
AAkACQAIAAoACgAKAAoACAAGAAUABQAGAAgACQAKAAkACgAKAAoACAAIAAgACAALAAwA
DAAOAA4ADgANAA0ADwAPABAAEwASABMAFAAUABMAEwAVABUAFQAVABYAFgAUABQAEwAT
ABIAEAANAAoACgALAAwADQALAAsACgAKAA0ADQAKAAgABgAFAAUABQAHAAcABwAHAAkA
CQAJAAgAAgAEAAYACwAMAAwADwAUABwAKAA4AEoAXAB0AIoAnQCuALYAtwCqAIYAUwAW
AOL/w/+x/6T/nv+e/6T/sv/G/9b/3//k/+n/8v/3//z///8AAP/////+//3/////////
AAD+////////////////////AQABAAAAAAACAAIAAwADAAIAAQABAAEAAwADAAMAAwAC
AAIAAQABAAMAAwADAAMAAgACAAIAAwAFAAYABgAGAAYABQAFAAUAAwADAAQABAAHAAcA
BgAGAAYABgAHAAcABQAFAAYABwAFAAUABQAFAAcACQAJAAgACgAKAAoACwALAAsACwAM
AA0ADQANAA0ADQAOAA8AEAASABIAEwATABYAFgAVABUAFgAUABIAEAASABIAEQARABEA
EQARABIAEgAQABAAEAAQABAAEAAOAA4ADgAOAA4ADgAOAA4ADgARABEAEQARABAADwAO
AAsADAANAA8AEAAOAA4ADQANAA0ADAALAAoADAAMAAwADAAKAAkABwAJAAsACgAJAAkA
CQAIAAgACAAKAAoACgAIAAYABgAGAAYABwAHAAcABwAHAAgACAAIAAoACwALAAsACwAL
AAwADAAMAAwADAAMAA0ADgAOAA8ADQANAAsACwAJAAsACwALAAsADAAMAAsADQANAA0A
DgARABEAEQARAA8ADQANAA0ADQANAA4ADgANAA0ADgAOABAAEAAPAA8ADwAPAA8ADgAM
AA4ADgAOAA4ADgAOAA4ADgAOAA4ADgALAAsACwALAA0ADQANAA4ADgANAAwACwANAA4A
DgAOAA8ADwANAA8AEQAQABAADgASABQAEgASABIAEgAUABIAEQARABEAEgASABIAEQAS
ABIAEgASABIAEgASABQAFgAXABoAGAAYABcAFwAXABcAGAAbABoAGwAcABwAHAAdACAA
IQAfAB8AIAAgAB4AHgAdAB0AHQAcABoAGAAVABUAFQAVABcAFwAWABYAFwAXABQAEgAQ
AA8ADwAPABEAEQARABEAEwATABMAEgAUAA4AEAATABIAEgAXABoAIgAuAEAAVABqAHwA
kAClALQAvAC9ALIAlABjACgA8v/R/7//rv+k/6T/rv+8/9D/4P/p/+7/9f/8/wEABgAL
AAoACgALAAsACwALAAsACwAMAAoACwALAAsACwALAAsACwANAA0ADAAMAAwADAANAA0A
DgANAA0ADQANAA0ADQANAA4ADgANAA0ADwAPAA8ADwAPABAAEQATABEAEgASABIAEgAR
ABEAEQATABMAFAAUABMAEwASABIAFAAUABUAFQAVABUAFgAXABUAFQAVABUAFwAZABkA
GAAaABoAGgAbABwAGwAaABoAHQAdAB0AHQAdAB4AHwAgACIAIgAjACMAJAAkACMAIwAl
ACQAIwAiACUAJgAmACcAJAAjACIAIgAkACIAIgAiACIAIgAiACAAIgAiACIAIgAgACAA
IAAgACEAIQAhACEAIwAjACMAIQAhACEAIgAiACIAIgAhACEAHwAeAB0AHAAeAB4AHgAe
ABwAGwAZABsAHQAcABsAGwAZABgAGAAYABwAHAAcABoAHAAcABwAHAAdAB0AHQAdAB0A
HAAeAA==
         </WaveFormData>
      </LeadData>
   </Waveform>
</RestingECG>
