# Supplementary material for: Detection of Left Atrial Enlargement Using a Convolutional Neural Network-Enabled Electrocardiogram
Source: Front Cardiovasc Med. 2020 Dec 17;7:609976. doi: 10.3389/fcvm.2020.609976 (PMC7773668; doi:10.3389/fcvm.2020.609976)
Supplement: Supplementary file 1 [file Data_Sheet_1.ZIP › hyp/1802017289_5155_0000001E.XML]

<?xml version="1.0" encoding="Windows-1252"?>
<!DOCTYPE RestingECG SYSTEM "restecg.dtd">
<RestingECG>
   <PatientDemographics>
      <PatientID>1802017289</PatientID>
      <PatientAge>81</PatientAge>
      <AgeUnits>Years</AgeUnits>
      <Gender>Female</Gender>
      <PatientLastName>bixiulian</PatientLastName>
   </PatientDemographics>
   <TestDemographics>
      <DataType>Resting</DataType>
      <Site>1</Site>
      <AcquisitionDevice>MAC55</AcquisitionDevice>
      <Status>Unconfirmed</Status>
      <Priority>Normal</Priority>
      <AcquisitionTime>09:38:58</AcquisitionTime>
      <AcquisitionDate>03-14-2017</AcquisitionDate>
      <CartNumber>1</CartNumber>
      <AcquisitionSoftwareVersion>009C</AcquisitionSoftwareVersion>
      <XMLSourceVersion>MAC5000 v1.0</XMLSourceVersion>
   </TestDemographics>
   <RestingECGMeasurements>
      <VentricularRate>62</VentricularRate>
      <AtrialRate>62</AtrialRate>
      <PRInterval>140</PRInterval>
      <QRSDuration>90</QRSDuration>
      <QTInterval>448</QTInterval>
      <QTCorrected>454</QTCorrected>
      <PAxis>59</PAxis>
      <RAxis>50</RAxis>
      <TAxis>-6</TAxis>
      <QRSCount>10</QRSCount>
      <QOnset>227</QOnset>
      <QOffset>272</QOffset>
      <POnset>157</POnset>
      <POffset>208</POffset>
      <TOffset>451</TOffset>
      <ECGSampleBase>500</ECGSampleBase>
      <ECGSampleExponent>0</ECGSampleExponent>
   </RestingECGMeasurements>
   <Diagnosis>
      <Modality>Resting</Modality>
         <StatementCount>9</StatementCount>
         <LabelText>12SL Õï¶Ï³ÂÊö</LabelText>
      <DiagnosisStatement>
         <StmtText>ñ¼ÐÔÐÄÂÉ</StmtText>
      </DiagnosisStatement>
      <DiagnosisStatement>
         <StmtText>°é</StmtText>
      </DiagnosisStatement>
      <DiagnosisStatement>
         <StmtText>·¿ÐÔÔç²«</StmtText>
      </DiagnosisStatement>
      <DiagnosisStatement>
         <StmtText>°é</StmtText>
      </DiagnosisStatement>
      <DiagnosisStatement>
         <StmtFlag>ENDSLINE</StmtFlag>
         <StmtText>²îÒìÐÔ´«µ¼</StmtText>
      </DiagnosisStatement>
      <DiagnosisStatement>
         <StmtFlag>ENDSLINE</StmtFlag>
         <StmtText>×óÐÄÊÒ·Ê´óµÄµçÑ¹±ê×¼</StmtText>
      </DiagnosisStatement>
      <DiagnosisStatement>
         <StmtText>ST¶ÎÓë</StmtText>
      </DiagnosisStatement>
      <DiagnosisStatement>
         <StmtFlag>ENDSLINE</StmtFlag>
         <StmtText>T ²¨Òì³££¬¿É¿¼ÂÇÎª²à±ÚÐÄ¼¡È±Ñª</StmtText>
      </DiagnosisStatement>
      <DiagnosisStatement>
         <StmtFlag>ENDSLINE</StmtFlag>
         <StmtText>Òì³£ ECG</StmtText>
      </DiagnosisStatement>
   </Diagnosis>
   <Waveform>
      <WaveformType>Rhythm</WaveformType>
      <WaveformStartTime>0</WaveformStartTime>
      <NumberofLeads>8</NumberofLeads>
      <SampleType>CONTINUOUS_SAMPLES</SampleType>
      <SampleBase>500</SampleBase>
      <SampleExponent>0</SampleExponent>
      <HighPassFilter>16</HighPassFilter>
      <LowPassFilter>150</LowPassFilter>
      <ACFilter>NONE</ACFilter>
      <LeadData>
         <LeadByteCountTotal>10000</LeadByteCountTotal>
         <LeadTimeOffset>0</LeadTimeOffset>
         <LeadSampleCountTotal>5000</LeadSampleCountTotal>
         <LeadAmplitudeUnitsPerBit>4.88</LeadAmplitudeUnitsPerBit>
         <LeadAmplitudeUnits>¦ÌV</LeadAmplitudeUnits>
         <LeadHighLimit>2147483647</LeadHighLimit>
         <LeadLowLimit>268435456</LeadLowLimit>
         <LeadID>I</LeadID>
         <LeadOffsetFirstSample>0</LeadOffsetFirstSample>
         <FirstSampleBaseline>0</FirstSampleBaseline>
         <LeadSampleSize>2</LeadSampleSize>
         <LeadOff>FALSE</LeadOff>
         <BaselineSway>FALSE</BaselineSway>
         <ExcessiveACNoise>FALSE</ExcessiveACNoise>
         <MuscleNoise>FALSE</MuscleNoise>
         <LeadDataCRC32>2336998576</LeadDataCRC32>
         <WaveFormData>
CgAKAAoACgAJAAgABwAGAAkACgALAAwACQAIAAcABgAIAAgACAAIAAgACAAIAAgABgAG
AAYABgAHAAgACQAKAAkACAAHAAYABwAIAAkACgAKAAoACgAKAAgACAAIAAgACQAKAAsA
DAAMAAwADAAMAAoACgAKAAoACAAIAAgACAAIAAgACAAIAAsADAANAA4ACwAJAAcABQAI
AAoACwAMAA0ADQAMAAwACQAIAAcABgAIAAsADAANAAoACgALAAwADgAPABEAEgAUABQA
FAAUABQAFQAVABYAGAAYABgAGQAWABQAEQAQABIAFQATABQAGQAZABkAGQAXABYAFgAX
ABkAGQAZABgAFQAUABMAEQAOAAwACgAHAAkACQAIAAkACAAHAAcABgAHAAcABQAFAAcA
BgAGAAUABAAEAAUABAAKAAYABgAGAAcADgAWABwAJgA0AEMAUQBeAGwAdgB5AHwAgAB+
AHQAZgBXAEEAKwAeAB0AHwAbABcAFAAQAAIA/f8GAAgABgACAAQACAAIAAYABQAJAAkA
CgAJAAcABwAFAAMABgAHAAcABgAFAAYABQAEAAYABwAIAAgABQADAAIAAQAEAAQABAAE
AAYABwAHAAcABwAIAAgABwAFAAYABgAGAAgACAAGAAYABgAHAAgACAALAAsACwAKAAYA
CAAJAAkACgALAAsADAALAAwADAAKAAsADgAQABEAEAAQAA8ADwANAAwADQANABAAEQAS
ABMAEgARABAADwARABIAEgASABIAEwATABEAFAAVABYAGAAYABgAGAAXABMAEgASABMA
EwATABQAFAAUABMAFAAVABQAFAAUABMAFAAVABUAFQASABIAEgASABQAFAAVABYAFwAX
ABQAEwARABAADwANAA4ADwAQABEAEwATABEADwAOAA8ADgANAA8AEQARAA8ADQAOAA4A
CwAPABEAEQARAA4ADAALAAgADAAPABAAEQASABIAEAAOAA4ADAAOAA4ADwAPAA8ADwAN
AAwACwAKAA0ADwATABEAEQATABMAEQAOAA4ADgAPAA0ADQAPAA8ADgAOAA0ADAAKAAsA
DQAPABEADwANAA0ADQALAAsACwALAA0ADQANAA0ADAAKAAoADQANABAADgAMAAwADQAO
AA4ACwAJAAkACgANABAAEQAMAAsACQAHAAcACAAJAAkACwAKAAoACgAKAAoACwAMAAwA
DAALAAsACQAHAAQAAQAIAAoACgAKAA0AEQANAAsADAANABAAEQATABQAFAAUABMAEgAP
AAwADAAQABMAEAAOAA4ADwAPAA8ADgALAA0AEQASABIAEwARAA0ACwAJAAwADAAOAA4A
EAAQAA4ACwAJAAgACAALAAwADQAOAA4ADQAMAAwACgAIAAoACgAKAAoACgAOABAADgAM
AAoACAAKAAwADgAQAA8ADgANAAwADAAMAAwADAAKAAoACgAKAAkABwAGAAUACAAJAAsA
DAAJAAkACAAGAAcACAAJAAoACAAJAAsACwALAAoACgALAA4AEAATABcAFAASABAADgAR
ABIAFAAVABUAFAATABIAEQARABAADgAPABEAFAASABEAEwASABEAEgATABMAFAAVABUA
FQAVABMAEgARABAADwAOAAwACgAFAAQAAwABAAEAAQABAAIABAAHAAkACQAHAAUAAgAA
AAAAAQADAAYABgAEAAAA/v8CAAsAEgAYAB4AJgAwADsAQwBOAGIAcgCBAIgAigCEAHwA
ZABJADkAKwAcABkAHwAdABUADgAEAPr/9f/4//z//P/4//j//v8CAP7/+//5//v//P/7
//z///8AAAEA//////7//P/8//7//v/+//7//f/8//r/+//7//z//f///wAAAQACAAAA
///9//v//f/+//7//f/9//7//v/+//7//v/8//z//f///wEAAgACAAEAAAD+//3/AAAC
AAMAAQABAAAAAAAAAAAA///8////AgAEAAUABQAEAAIAAQABAAIABQAHAAUABQAFAAUA
BQAFAAUABQAHAAgACAAIAAcABwAGAAMAAwADAAMABAAGAAYABgAFAAQABAAFAAcABwAH
AAgACAAFAAMAAwADAAQABgAIAAkACAAHAAUAAwABAAAA///+/wIABAAHAAoACQAHAAIA
//8AAAIABAAFAAMAAwADAAMAAAD///z/+f/7////AQADAAEAAQD///v//f8AAAIAAQAB
AAMAAwADAAMAAgACAAAABAAHAAgACQAGAAQAAAD8//7//v8CAAQAAwADAAMAAwAEAAQA
BAAEAAIAAwAGAAMAAwAFAAUAAwAFAAYABwAJAAYABQAGAAUAAAAAAP///v///wEABAAH
AAQAAQD+//3/AAD//wAAAQD//wEAAQABAP///v/8//z//////wIAAAABAAIABAAGAAUA
AQD+//3//f///wEAAQD//////v/9/wAAAgAEAAUAAwAAAP7//P/+/wAAAwAGAAMAAgAA
AP//AgABAP///f8AAAIAAgACAAIABQAAAP3//f/9//////8BAAIAAgACAAAAAAD+//z/
/P8AAAMAAAD+//7//////////v/7//3//v/+//3//f/9//v/+//7//z//P/+//7//v/+
//z/+f/6//r/+////wAAAQACAAIAAAD+//3/+v/8/wAAAgAEAAIA/P/4//j/+v/8//7/
AAACAAQABgAIAAUAAgD///z//v8AAAIAAwABAAEAAQABAAAAAAAAAAEAAwACAAIAAgAE
AAQABAAFAAUABQAFAAQAAgADAAQABAAFAAcACAAIAAoACgAKAAoADAANAA8AEAAQABAA
EQARAA8ADAALAAsADgAMAA0AEQAPAA8ADwAPAAsACgAKAAkADAANAA0ADgANAAwACgAI
AAYABAABAAAAAAD//wAAAQD//wAAAAABAAIAAQACAAMAAAAAAP/////+//7//P/8/wAA
BgAEAP3//v8GABIAHgAqADEAOwBCAEoAWABrAHwAfgCAAH4AcABbAEMAKwAWAAsABwAN
ABEADAACAPb/8f/w//D/8v/y//L/9v/8//z/AQAFAAEA+P/1//P/9f/1//X/9//5//r/
+v/3//j/9//2//n/+f/5//j/+P/3//f/9//6//r/+v/6//z//f/9//3/+//8//z/+//9
//7//v/+//3//P/5//j/+P/5//r/+v/8//3//v/+//r//P/9//3//f/9//z//P/8//z/
+//4//j/+v/7//v//f/+//7////8//z//v///////////////v/9//z/+//9//7//v/+
////AQACAAEAAgABAAAAAAAFAAYABwAHAAIAAAD/////AAABAAMABAAFAAMAAwADAAEA
AgADAAMABAAFAAUABQACAAIAAgACAAIAAgADAAQAAwADAAAA/////wAAAQABAAEAAQAB
AAEAAwADAAEA///+/////v/9//3///////3//f/+//7/+//9/////////////v/+//z/
/f///////////wAA///+//7//P/+//7/AQABAAEAAQAAAAAAAAAAAP////8BAP3///8D
AAUABQABAAAA/////wEAAQADAAMA/v/+//3//P/6//v//f///////f/7//v//f/7//v/
+//8////AAABAAAA/v/7//r//P/9/wEAAAAAAAAAAQACAAIA///9//3//f///wEAAQAB
AAEAAAD///3//v//////AQAAAAAAAAD+//z/+//6//v//P/8//3//v/9//v/+f/8//7/
/v/+/wEABQABAP///v/9//7//f///wAAAAAAAAIAAgAAAP7//f8AAAIA/v/+//7/////
//3//P/5//v/AAAAAP/////9//v/+//7//7//v8AAAAAAAAAAP7/+//7//r/+v/9/wAA
AQACAAIAAAD+//3/+v/6//z//P/8//z//v/+//z//P/8//z//P/+//7//v/+//v/+//7
//v/+f/6//r/+v/8//3//f/+//z//P/8//z//f/////////8//z//f/+//7///8BAAIA
AwAEAAUABgADAAMAAgACAAQABAAEAAUABQAEAAIAAgADAAUAAgACAAcABwAHAAcABgAE
AAMAAwAEAAUABgAGAAgACAAIAAcABQACAP//+//7//v/+v/7//j/9//3//b/+f/5//f/
9//3//b/9v/1//X/9v/4//j/+P/2//j/+P/5//r//v8CAAoAFAAdACkAOgBIAFIAXwBq
AHAAcgByAGQATwA7ACcAEAD/////CwALAAAA+P/y/+3/6v/q/+z/6v/o/+7/9P/0//H/
8f/z//D/7f/v//H/8f/x//P/8//y//D/7//w/+//7v/y//P/9P/0//P/8f/w/+//7//u
/+3/7P/u/+//7//v/+//8P/w/+//8f/y//L/8v/y//L/8P/w//D/8f/y//L/8//z//P/
8v/u//D/8f/x//P/8//y//L/8//0//T/8v/w//L/8//z//b/9v/1//X/8v/y//T/9f/2
//f/+P/5//v/+//7//v/+v/6//n/+P/5//v//P/7//r/+f/4//j/+//8//3//f/4//j/
+f/7//n/+f/6//r//P/7//z//f/6//r/+v/5//z//f/9//3/+v/6//r/+v/4//j/+f/6
//z//f/7//v/+P/4//j/9//5//n/+f/5//n/+f/3//X/9f/3//f/9//4//v//P/7//j/
+P/3//P/+P/7//z//f/7//r/+v/4//v//f/9//3//f/+//3//P/7//j/+f/4//r/+//8
//3//P/8//z//P/7//v//f/5//n/+//7//n/+v/6//r/+//5//n/+//7//n/+v/6//r/
+v/7//3///////3/+//7//3/+//7//v//f////////8BAAAA/v/+//3//f8AAP7///8A
AAIABAACAP3/+f/3//n/+//9//3//P/9//3//f///wAAAQABAP///v/+//7//P/8//3/
/v8AAAAA/////wEA///8//n//f/+//3//P/9/wEA/f/7//v/+//9//3//f/+//7//v/8
//z/+v/4//r//v8BAP7/+//6//r/+f/7//r/9//5//3//v/+/////f/7//v/+//6//r/
/P/8////AAD///3/+//6//r//f/8//3//v/+//v/+v/6//j/+v/8//z//P/4/wIABgAC
AAAA/v/8//r//f/+////AAD///7//f/8//z//P/8//z//f/+////AAD///7//f/8//z/
/P/8//z//v/+//7//v/+//3//f/9//7///8BAAIAAAD///3/+v/6//r/+v/6//v//f8A
AAEAAAD+//3//f8AAAIABQAJAAYABAACAAAAAwAEAAYABwAGAAYABgAGAAcABwAGAAQA
BgAHAAkABgAFAAcABgAFAAYABwAHAAgABwAHAAcABwAFAAQAAwACAAMAAgAAAP7/+f/4
//f/9f/4//n/+v/8//v/+//6//f/9f/1//T/9P/3//n//P8AAPz/9P/u//b//v8DAAYA
DAAWABoAIAAxAD8ARgBWAGoAdQB6AH4AfgBqAFIARQAzABsADgAVABkAEwALAAQA9P/o
/+n/8v/0//T/+P/6//b/8P/u//H/9f/3//L/7f/v//P/9f/3//b/9f/z//D/8v/0//T/
9P/0//P/8v/w//D/7//v/+//8//0//X/9v/1//X/9P/z//T/9v/3//f/9v/2//X/9P/z
//L/7//u//H/8//1//b/9f/1//X/9P/z//b/+P/5//b/9f/z//L/9P/2//f/9v/0//b/
9//3//b/9v/1//X/9//4//v//f/6//n/+P/3//n/+f/5//n/+f/6//r/+v/3//f/9v/z
//f/+f/7//7//v/+//7//f/7//z//v8BAAIAAwAFAAYAAQD7//f/8//5//7//P/8//z/
/P/5//j/9//2//j/+P/4//j/+P/4//j/+P/6//r/+v/6//z//P/8//z/+f/4//f/9v/3
//j/+f/6//j/+P/4//j/9v/2//b/9v/0//T/9P/0//X/9v/3//j/+f/6//v//P/5//j/
9//2//f/+P/5//r/+v/6//r/+v/5//j/9//2//r//P8AAAAA/P/6//b/9P/y//b/AAAE
AAAAAAAIABIAGAAWABwAKAA0AEIAUgBgAGgAaABoAGQAWgBKADYAIAAOAAIA+P/0/+7/
4v/Y/97/6P/w//b/+P/4//j/9v/0//X/9v/3//j/9//2//X/9P/0//T/9P/0//b/9v/2
//b/+P/4//j/+P/2//b/9v/2//T/9P/0//T/8v/y//L/8v/z//T/9f/2//j/+P/4//j/
9//2//X/9P/0//T/9P/0//T/9P/0//T/9//4//n/+v/2//T/8v/w//L/9P/2//j/+v/6
//r/+v/4//b/9P/y//T/9v/4//r/9//2//X/9P/3//j/+f/6//r/+v/6//r/+f/4//f/
9v/5//r/+//8//z//P/8//z/+//6//n/+P/7//z//f/+//v/+v/5//j/+v/6//r/+v/7
//z//f/+//z//P/8//z//P/8//z//P/8//z//P/8//r/+v/6//r/+f/4//f/9v/4//j/
+P/4//r/+v/6//r/+P/4//j/+P/5//r/+//8//n/+P/3//b/+f/6//v//P/7//r/+f/4
//j/+P/4//j/+f/6//v//P/6//r/+v/6//r/+v/6//r/+f/4//f/9v/2//b/9v/2//b/
9v/2//b/9//4//n/+v/3//b/9f/0//X/9v/3//j/9//2//X/9P/1//b/9//4//b/9v/2
//b/9v/2//b/9v/3//j/+f/6//r/+v/6//r/+f/4//f/9v/3//j/+f/6//j/+P/4//j/
+f/6//v//P/7//r/+f/4//v//P/9//7//P/8//z//P/7//r/+f/4//n/+v/7//z/+//6
//n/+P/7//z//f/+//v/+v/5//j/+P/4//j/+P/7//z//f/+//v/+v/5//j/+v/6//r/
+v/4//j/+P/4//r//P/+/wAAAAAAAAAAAAD+//7//v/+/wAAAAAAAAAAAgACAAIAAgAA
AAAAAAAAAAIAAgACAAIAAQAAAP///v///wAAAQACAAEAAAD///7/AAAAAAAAAAABAAIA
AwAEAAMAAgABAAAA/v/+//7//v///wAAAQACAAEAAAD///7///8AAAEAAgAAAAAAAAAA
AAEAAgADAAQAAgACAAIAAgD///7//f/8////AgAFAAgABQACAP///P/+/wAAAgAEAAMA
AgABAAAAAAAAAAAAAAADAAQABQAGAAUABAADAAIABAAEAAQABAABAAAA///+//7//v/+
//7/AQACAAMABAABAAAA///+////AAABAAIAAAAAAAAAAAD+//7//v/+/wEAAgADAAQA
AwACAAEAAAABAAIAAwAEAAEAAAD///7//P/8//z//P///wAAAQACAAAAAAAAAAAAAAAA
AAAAAAD+//7//v/+//7//v/+//7/AAAAAAAAAAAAAAAAAAAAAAIAAgACAAIAAgACAAIA
AgABAAAA///+/wAAAAAAAAAA/v/9//3//f/9//3//v/+//7///////7//v/+//7//v8B
AAMABgAHAAQAAgABAAEAAwAEAAYACQAJAAgABwAGAAYABgAHAAcABgAGAAYABgAGAAUA
AwAAAAMABQAIAAYABAAHAAcABwAJAAkACAAIAAoACwAMAA0ACwAKAAkACAAIAAgABwAG
AAAA/v/8//n/+v/7//z//v8AAAEAAQD///7//f/7//r/+v/7//3/AAD+//r/+v/6//z/
AQACAAgAEgAUABQAHQArADoATABWAF0AcACGAIYAfAByAGEASwA3ACIADQAFAAkACwAM
AAoA/P/v//D/9v/8//7//v/6//b/+P/7//f/9//6//v/+//9//3//f/8//v/+f/2//f/
+v/7//z//P/7//r/+P/6//n/+f/5//z//P/8//z/+//7//r/+f/3//j/+P/3//j/+v/7
//z//v/+//z//P/6//v//P/8//z/+//6//j/9//6//z//f/9//3//P/8////AAAAAP7/
/v8AAAEAAQD///7//P/7//z//P/+/////f/9//3//f/7//v/+//7//3/AAACAAQAAgAD
AAMAAQADAAMAAwAEAAgACAAIAAcAAQAAAAAAAQADAAUACAAKAAkABwAHAAcABwAIAAkA
CQALAAsACgAJAAgACAAIAAgACQAKAAwADgAPAA8ADAALAAwADgAQABEADwAPAA8ADwAP
AA8ADQALAA0ADwAPAA8ADgAPAA4ACwANAA4ADgALAAsADQANAA0ACwAKAAoACAALAA0A
DQANAAgABgACAP7/AQACAAcACgAIAAcABgAFAAMAAgABAAAAAQADAAcABQAEAAUABAAB
AAIAAgACAAMABQAFAAcABwABAAAA/v/8//3///8CAAUABAABAP7//f8AAP//AAABAAAA
AQAAAP/////+//z//P/+////AwACAP7//P/7//r//P/7//v//f/7//3///////3//f/8
//v//f/+///////8//r/+f/4//v//P/+/wAA/v/+//3//f/7//n/9v/z//v//v///wAA
/f////n/9f/4//n//P/9//v//P/8//z//v/+//z/+v/4//z////8//j/+P/5//n/+v/6
//j/+//+//7//f/9//v/+f/5//n/+//8////AAD///7/+//3//j/+P/5//3//f/9//3/
/P/7//r/+v/4//n//P/9//7/+P/8//r/9P/2//j/+v/8//z//P/8//z//P/8//z//P/8
//z//P/8//r/+P/2//T/9//4//n/+v/8//z//P/8//r/+v/6//r/+P/4//j/+P/3//b/
9f/0//b/9v/2//b/+P/4//j/+P/1//T/8//y//P/9P/1//X/8//z//P/8//y//L/8v/z
//T/9P/1//b/9P/0//T/9f/4//n/+v/6//j/9//2//T/9//5//r/+v/7//z//f/+//3/
+//6//j/+f/6//z//f/9//z//f///////P/8////AQABAAEAAQD+//7//////wEAAQAA
AAAAAgACAAEAAAAAAP7/+//6//n/9//3//f/9v/2//X/9f/2//X/9v/3//X/9P/y//H/
8v/0//b/+v/2//D/8v/3//b/+P/+/wgAEgAdACUAMgBAAEoAVwBqAHYAcABqAGgAVwBB
AC8AGAABAAEACwAFAPz//P/4/+3/7v/0//T/8P/s/+z/7v/y//n/+//5//T/8//y//P/
8v/x//L/8//z//L/8v/0//T/9P/0//P/8v/w//H/8f/y//P/8//y//H/8P/x//P/9P/1
//T/9P/z//H/8v/0//X/9v/0//T/8v/y//P/9f/3//j/9//3//f/9v/0//b/9//3//f/
9//2//b/9//4//j/9v/0//b/9//3//r/+v/5//n/9//2//f/9//4//n/+v/7//v/+//7
//v/+f/6//r/+v/7//3//v/9//z/+//6//r//v/+//7//f/6//r/+//9//v/+//8//z/
/P/7//z//f/7//z//f/9///////+//3//P/8//z//P/7//r/+v/6//3//f/6//n/9//4
//n/+f/5//n/+f/5//f/9//1//P/9P/3//j/+f/6//3//v/9//v/+v/4//P/9v/5//r/
+//9//z//P/6//z//f/8//v//P/+//7//v/8//r//P/8//7///8AAAEA///+//3//P/8
//3/AAD9////AQABAP///P/8//z//f/9//3///////7//v/9//z//P/9////AQADAAEA
/////wAA/f/8//v//f/////////9//z/+v/6//n/+f/8//r/+//8//7/AAD+//v/+f/5
//r//f8AAAEA/f/9//z/+//5//r/+//7//z//P/9//7//f/8//z//P/+//7//f/9//7/
/f/7//n/+//8//v/+v/7////+//5//j/9//4//f/+v/8//3//v/9//z/+f/2//T/+P/7
//j/9//4//r/+//6//j/9P/1//n/+v/6//v//P/7//z//f/8//r/+v/4//3//v/9//v/
9//2//b/+f/8//3//v/+//3//P/8//r/+P/6//r/+v8EAAAA/P/+//z//P/8//z//v/+
//7//v/8//z//P/8//z//P/8//z//v/+//7//v/9//z/+//6//r/+v/6//r/+//8//3/
/v/8//z//P/8//7//v/+//7//f/8//v/+v/8//z//P/8//z//P/8//z/+v/6//r/+v/8
//z//P/8//z//P/8//z//P/8//z//P/8//v/+//7//r/+f/5//j/+v/9////AAD+//z/
+v/4//r/+//9//3////+//7////+//7///8BAAMABAAFAAYABQAEAAQAAwAFAAYABwAI
AAsACwAKAAgABQAFAAYAAgADAAcACAAJAAgABwAFAAQABQAFAAUABQAFAAYABwAIAAcA
BgAEAAIAAQAAAP///f/8//v/+v/6//j/+f/5//f/+P/5//n/+v/3//f/+P/6/wAA+v/0
//j//v///wIACgAUABgAJAA1AEMATABWAGgAeQB6AHIAbgBoAF4ASwA1AB8AEgARABcA
FwARAAoAAAD6//f/+P/2//L/8v/4//z/+v/4//n/+//3//D/8f/0//f/+P/5//j/9//1
//L/8v/0//T/9P/2//f/+P/4//j/9//3//f/9//2//X/9P/2//f/9//3//X/9v/2//X/
9v/4//n/+v/4//j/9v/2//X/9f/1//T/9f/1//X/9P/0//b/9//3//n/+f/4//j/9//4
//j/9v/0//b/9//3//n/+v/6//v/9//2//f/9//4//n/+v/7//n/+f/5//n/+f/6//r/
+v/7//3//v/9//z/+//6//r//f/+///////8//z//f///wEAAQACAAIA///9//3//f/8
//z//P/7//3//f/8//v/+//8//3//v/9//z//P/8///////8//v/+v/6//r/+f/8//3/
/v////3//f/7//n/9//5//n/+f/7//3//f/7//v//P/8//n/+//9//3//f/7//r/+v/4
//r/+//6//n/+v/8//z//P/8//r//P/8//3//f/9//3//v/+//7//v/8//3/AAD9//3/
//////3/+v/6//r/+//+////AgADAP7//v/9//z//P/9////AQADAAEA/////wAA/f/8
//v//f8BAAMABQADAAAA/P/6//n/+f/8//r//f/+/wAAAgABAP3/+v/5//v//f//////
+//7//r/+f/7//z//f/9//3//P/8//z//P/8//3//v8AAAAA//////7/+//3//P/+v/8
//z//P/7////+//5//n/+f/7//v//f/+//7//v/+//7//P/6//r//v8BAP7//f/+/wAA
AQAAAP7/+v/7//7//v/9//3//f/7//v/+//6//r//P/8//7//v/8//n/9//2//b/+f/8
//3//v/+//3//P/8//r/+v/8//z//P/8/wAABAAAAPz/+v/4//b/+f/6//v//P/8//z/
/P/8//z//P/8//z//v/+//7//v/9//z/+//6//3//v///wAA/f/8//v/+v/4//j/+P/4
//v//P/9//7//f/8//v/+v/7//z//f/+//v/+v/5//j/+v/6//r/+v/7//z//f/+//3/
/P/7//r/+//7//v/+//5//r/+v/6//n/+f/4//j/+v/6//r/+v/5//v/+//7//v//P/+
/wAA/v///wEAAgACAAIAAgACAAQABwAJAAwACgAIAAYABQAGAAYABQAGAAYABwADAAIA
BQAFAAUABQAFAAQABAAFAAUABQAFAAQABQAGAAcABwAFAAIA///7//n/9//0//P/9f/3
//r//P/7//n/9f/z//f/+P/6//v/+v/6//v/+v/0//L/9P/4////BAAIABIAGgAiAC8A
OwBEAFYAbAB3AHoAdgBuAGIAVABDADMAIwAaABsAFQALAAcAAAD2/+r/6f/y//T/9P/0
//L/8P/w//L/8f/1//f/9v/3//P/8//x/+//7//v/+7/7P/t//D/8f/y//P/8//z//L/
8P/v/+//7//u/+7/7v/u//D/8f/x//H/8P/w/+//7f/v//D/8P/w//L/8v/w//D/8P/x
//L/8v/y//H/8P/u/+z/7v/v/+//7f/t/+z/7P/w//L/8//y//D/8v/z//P/8v/y//H/
8f/y//L/9P/1//T/8//y//H/8v/z//T/9f/z//T/9P/0//L/8//z//H/9P/1//b/+P/4
//j/+P/3//X/9v/4//v/+P/3//f/9v/3//X/9f/1//f/+P/5//n/+P/3//X/8//z//T/
9f/2//T/9P/1//b/9f/1//L/8f/v//D/8f/x/+//7//v/+//8f/x/+//7f/t/+//7//v
/+//8f/x/+//8//2//j/9//3//f/9f/z//b/+P/7//z/AQADAAMAAwACAAIAAAD+/wEA
AAADAAQABAADAAIAAQACAAIAAgACAAIAAwAGAAMAAwAFAAUAAwADAAQABQAHAAUABQAH
AAcABgAGAAUABAADAAMABAAFAAMAAQD/////BAADAAQABQAEAAUABAADAAUABgAGAAgA
BgAFAAcABAAEAAQABQAGAAgABwAHAAkABwAHAAcABQAEAAUABQAFAAQABAAEAAMAAwAC
AAIAAgAEAAQABQAGAAYABgAFAAUACAAHAAUAAwAFAAYABQAEAAcACwAHAAUABQAFAAcA
BwAEAAQAAwACAAMABAADAAIAAQAEAAYAAgACAAIAAwADAAQABAACAAUABgAEAAEA//8C
AAEAAgADAAMAAgADAAIAAgACAAAA/f/9//7/AAAFAAQAAwACAAAAAgACAAMAAgAAAAIA
AgACAP7/+v/8//7///8AAAEAAgABAAAA///+////AAABAAIAAQAAAP///v/8//z//P/8
////AAABAAIAAQAAAP///v8AAAAAAAAAAP7//v/+//7/AAAAAAAAAAAAAAAAAAAAAAAA
AAAAAAAAAgACAAIAAgAAAAAAAAAAAAAAAAAAAAAAAwAEAAUABgAEAAQABAAEAAgACgAM
AA4ADgAOAA4ADgAOAA4ADgAOABAAEAAQABAADAAKAAgABgAKAAwADgAQAA4ADgAOAA4A
DAAKAA==
         </WaveFormData>
      </LeadData>
      <LeadData>
         <LeadByteCountTotal>10000</LeadByteCountTotal>
         <LeadTimeOffset>0</LeadTimeOffset>
         <LeadSampleCountTotal>5000</LeadSampleCountTotal>
         <LeadAmplitudeUnitsPerBit>4.88</LeadAmplitudeUnitsPerBit>
         <LeadAmplitudeUnits>¦ÌV</LeadAmplitudeUnits>
         <LeadHighLimit>2147483647</LeadHighLimit>
         <LeadLowLimit>268435456</LeadLowLimit>
         <LeadID>II</LeadID>
         <LeadOffsetFirstSample>0</LeadOffsetFirstSample>
         <FirstSampleBaseline>0</FirstSampleBaseline>
         <LeadSampleSize>2</LeadSampleSize>
         <LeadOff>FALSE</LeadOff>
         <BaselineSway>FALSE</BaselineSway>
         <ExcessiveACNoise>FALSE</ExcessiveACNoise>
         <MuscleNoise>FALSE</MuscleNoise>
         <LeadDataCRC32>4020115986</LeadDataCRC32>
         <WaveFormData>
GgAaABoAGgAdAB4AHwAgAB0AHAAbABoAGwAcAB0AHgAcABwAHAAcABsAGgAZABgAGwAc
AB0AHgAbABoAGQAYABoAGgAaABoAGgAaABoAGgAYABgAGAAYABkAGgAbABwAGgAYABYA
FAAXABgAGQAaABoAGgAaABoAFwAWABUAFAAXABgAGQAaABcAFgAVABQAFgAXABgAGAAW
ABUAFQAVABIAEgASABQAFQAWABgAGQAVABQAFAAXABsAIAAlACoALgAvADEAMwAyADQA
NgA3ADkAOAA2ADQAMgArACYAIQAgACAAIQAhAB4AHAAYABYAEgASABQAFQAaABsAHAAa
ABcAFgASAA8AEQASABQAFAASABIAEQAQAA8ADgAMAAsADgAQABIAFAASAA4ACwAJAAsA
DQAOAA4ADgAOAA4ADQAMAAcABwANABEAFQAhAC0AMwA9AE8AaAB7AI8ApQC7AM4A3gDm
AOUA3QDSAMUAtgCZAGgANgARAPL/3//X/9P/0f/b/+b/7v/y//n//P/+//7/AgAHAAoA
DQAPAA0ADQAMAAwADAALAAkACAAOAA8AEAAPAA4ADQAMAAsADQAQABEAEgAQAA8ADwAP
AA4ADgANAAwADgARABAAEQAPAA4ADQANAA4AEAASABMAEgASABIAEQAOAA8ADwAOABEA
FAATABQAEgAQAA8AEQATABIAEgATABMAEgASABEAEAARABEAEAATABQAFQAWABQAEgAR
ABIAFAAUABUAFQAVABUAFAAUABIAEwASAA8AEwAVABcAGAAWABQAEgARABMAFAAXABcA
FgAWABUAEwANAA0ADQANABIAEQASABMADgANAAwACgALAAwADwANAA8AEAAOAA4ACwAK
AAkACQALAAwADAANAAkABwAHAAgACgALAAwADwAPAA8ADgAOAA0ADQAOAA0ADgASABMA
FAATABIAEgARABMAFQAXABkAGAAYABYAFAATABMAEwAVABoAHAAcABoAGAAVABMAFQAU
ABYAFwAYABkAGgAbABkAFwAXABcAFwAbABwAHAAcABoAFgAWABYAFwAZABoAHAAcABwA
GQAWABQAEwATABYAGwAdABoAGgAYABQAEwATABYAGAAZABoAGgAaABoAFwAUABQAFAAU
ABcAGAAYABgAFgAUABEAEQARABQAFwAYABcAFwAWABAAEQAPABIAFAAWABgAGAAYABYA
EQAPAAwAEAARABIAFQATABEAEQAQABAAEAAQABAAFQAZABsAHAAYABQAEwATABUAFgAY
ABkAGQAZABcAFAATABMAEwAVABcAFwAYABgAFAASABAAEAASABQAFgAXABcAFwAWABQA
EQARABEAEgASABMAFQAVABIADwAMAAsADAAOABIAFAATABMAEQAOAAkACQAOABIAEgAS
ABIAEgARABAADwAOAA4ADgAOAA4AEAAQABAAEAANAAwACwAKAA0ADgAQABIAEQAQAA4A
DQANAAwADAAMAAwADAAMAA0ACwAJAAgACAAPABMAGgAhACIAIgAhACEAJgApAC0AMQAw
AC8ALQAqACUAIwAcABcAFQAUABYAGQAWABIADwAKAAsACgALAA4ADwARABEAEQAMAAgA
BgABAAIAAwAFAAgABwAEAAMAAQABAAIAAwADAAUABgAGAAYABQAEAAEA//8BAAMABwAK
AAgABAACAAAA//8AAAMABQAFAAMABQANABkAJQA1AEkAYABzAIUAmQCrALwAygDSANUA
0QDIAL8AsACLAFQAIgD//+L/z//H/8f/yf/P/9b/3P/e/+H/5v/u//T/9v/7/wAA///5
//f/9//2//b/+v/7//v//P/+//3//P/5//f/9//3//f/+//+////AAD9//v/+v/5//r/
/P/9//7//v////z/+//8//z//P/9////AAABAAEA/f/8//v/+f/8////AQACAAAAAgAA
AAAA///+//7/AQADAAIAAgADAAAA/v/9//v//v8BAAMABAACAAIAAgACAP///v/+/wAA
AwAEAAYABwAEAAMAAQAAAAIABQAGAAUABgAFAAQAAgACAAIAAgADAAUABgAJAAkABgAE
AAEA/f/8////AgAFAAUAAQD///3//f/9//3//P/9//7/AQD///3//P/4//b/+f/6//v/
/f/8//z/+//7//n/9//3//j/+//7//v//f/8//v/+f/4//v//f8AAAEA/v8AAP///v/+
//7//////wMABQAHAAkABwAGAAMAAAACAAMABAAHAAkACgAJAAYACAAFAAMABQAIAAoA
CwAMAAkACAAHAAMABQAHAAkACwAKAAoACQAIAAgABAAEAAQABwAJAAoADAALAAoABgAC
AAUABQAGAAoADAANAAkACAAIAAQAAwADAAUACAAKAAwACAAGAAQA//8BAAQABwAKAAoA
CgAJAAgABwAGAAQABQAFAAgACwAMAAsACQAGAP7/AAABAAcADAAIAAgABgAEAAQAAQAB
AAAAAwAFAAcACwAHAAMAAQD+//7/AAACAAQAAwAFAAUABAAEAAAA/////wAAAgAFAAcA
BgADAP7/+P/6//3/AAAFAAMAAQAAAP7//f/8//v//P/+/wAAAgADAAEA///8//j/+f/7
//3/AAD/////AAD//////f/7//v//P/+/wIABAADAAEA/f/4//v/AQACAAIAAQAAAP//
/v8AAAAAAAAAAAIAAgACAAIAAQAAAP///v8AAAIAAwAEAAEAAQABAAAA/v/+/wAAAAAB
AAMABAADAP///v8AAAEACAANABIAFAAVABcAGQAbABwAHwAhACEAIQAgAB8AHwAXABMA
DwAMAA4ADwAPAAwACgAGAAQAAgAAAAIAAwAFAAYABwAFAAQAAQD9//r/+f/9/wAAAQAA
AP7//f/8//z//P/7//v//P/9//7///8AAPv/+f/4//f/+v/8//3//P/+//z/9//0//X/
9//5//n/+/8BAA0AGQAfACsAPgBVAGkAeQCLAKYAvADMANMA0QDMAMMAuACrAIwAVgAh
APr/1f+//7v/uf+3/8D/zP/W/93/4P/i/+b/6v/r//D/8//1//X/9f/0//T/8//x/+7/
7P/y//P/9P/z//H/8f/x//H/8P/y//L/8v/0//P/8//z//D/8P/v/+7/8f/1//X/9//z
//L/8f/x//H/8v/z//P/8//0//X/9f/0//X/9f/0//X/+P/3//j/9P/y//H/8//z//L/
8v/z//b/9v/3//f/9P/1//X/9P/3//j/+f/6//b/9P/z//T/9f/2//j/+f/6//v/+//8
//v/+//5//X/+f/7//3//v/8//r/+P/3//b/9v/4//f/+v/6//n/9//1//X/9f/1//n/
9//3//f/8//z//P/8v/w//D/8v/v/+//8P/u/+7/7f/s/+v/6//v//D/8P/x/+7/6//q
/+r/7P/t/+7/8f/y//P/8//0//D/7//v/+3/7//0//b/+P/2//b/9//3//n/+//9////
AgACAAAA/v/8//v/+v/7////AgADAAIAAgD///3///8AAAIAAwAEAAYABgAGAAMAAQAB
AAEAAQAFAAYABgAGAAUAAAD///7/AQADAAQABgAGAAYAAwAAAP7//f/9/wAABQAHAAQA
BAAEAAAA/////wIABAAFAAYABgAGAAYAAwACAAIAAgACAAcACAAIAAgABQACAP7//f//
/wIABQAGAAcABwAGAAAA/v/7//3//v8BAAQABQAGAAMA///+//z//v///wAAAwAFAAMA
AwACAP///v/9//z/AAADAAQABAACAP7//f/9//3//v8AAAEAAQABAP///P/7//v/+//9
/wEAAQACAAIAAAD+//z//P/6//z//v///wEAAQAAAP7/+f/5//n/+v/+////AQABAP//
/f/7//v/+//8////AAABAAEA///8//n/9//6//7/AAAAAAAAAAD9//z/+//6//z//f/+
//7/AAD////////9//z/+//8//7//v//////+//6//r//f/9/wIABwAMABAAEQATABUA
FQAYABsAHQAeAB4AHQAcABkAEwAPAAsABwAGAAYABQAEAAQAAgACAPz/+v/6//n//v//
/wAA/v/8//z/+f/3//X/9v/4//j/9//4//j/+P/3//b/9P/z//b/9v/2//b/9P/y//H/
8f/v//H/8v/y//H/8v/z//P/7v/r/+v/6//v//H/+f8BAAsAFQAhADQARwBdAHEAhwCc
ALAAvgDFAMUAvACvAKYAmQB2AEIAEwDs/8n/t/+1/7H/q/+0/8T/zv/T/9j/3P/c/97/
3//g/+X/6f/p/+n/6P/o/+b/5f/j/+L/5v/n/+j/5//n/+f/5//n/+f/6P/n/+b/5//n
/+j/6f/m/+b/5f/k/+j/6//q/+v/6P/o/+j/6f/n/+j/6f/p/+v/7P/t/+3/6f/p/+j/
5v/p/+z/6//s/+v/6v/q/+3/7f/s/+z/7f/u/+7/7//v/+3/7f/s/+r/7P/u//D/8v/w
/+7/7f/u//D/8P/x//H/8v/z//P/9P/z//P/8f/t//D/8f/y//L/8P/w//D/8f/u/+7/
8P/v//L/8v/x/+//6f/p/+n/6f/t/+v/6//r/+f/5//n/+b/6P/o/+r/5//p/+r/6P/o
/+b/5P/i/+H/5f/m/+b/5//j/+H/4f/i/+P/4//j/+X/5v/n/+f/6P/n/+f/6P/n/+n/
7P/s/+z/7v/u/+//7//w//H/8v/z//X/9v/1//T/8//z//P/9f/4//r/+v/4//j/9f/z
//X/9v/4//n/+v/7//z//f/7//n/9//1//P/+P/6//v//P/8//j/+P/4//j/+f/5//r/
+//8//r/+P/2//X/9f/4//3////8//z//v/6//n/+f/4//r/+//8//7//v/+//v/+P/4
//j/+P/9//7//v/+//z/+v/3//f/9//6//3//v8BAAEAAAD6//f/9f/4//r//P/+//7/
/v/9//n/+P/2//b/9//4//v//f/7//v/+v/2//b/9v/2//r//f/+//7//P/4//f/9//1
//b/+P/5//3//f/7//j/9v/1//T/9f/3//f/+P/4//j/9v/0//T/9v/4//r/+//5//n/
+P/2//P/8//z//T/+P/5//v/+//5//f/9f/1//P/9P/3//j/+v/7//r/+P/z//X/9v/2
//f/+P/5//r/+P/4//j/+P/2//b/9v/2//f/+P/5//r/9//2//X/9P/3//j/+f/6//f/
9v/1//T/9v/2//b/9v/3//j/+v/8//n/+P/2//X/9v/2//f/+P/5//j/9//3//n/9//2
//b/+////wYADQAQABAADwAPABQAFwAbAB8AHwAdABoAFgAWABUADwALAAkABgAGAAcA
BAAAAP3/+P/6//r//P8AAP/////9//v/+v/4//j/9f/0//X/9//6//j/9P/y/+//8P/y
//T/9f/0//T/8//y//L/8v/w/+//8P/x//T/9v/z//D/7//u//P/9P/z//P/8f/x//X/
//8LABkAKQBDAFoAaQB1AIkAnQCwAMAAygDNAMkAugCpAJYAcQA6AAoA6//Q/8H/vf+5
/7f/u//E/8j/zv/V/9z/4v/m/+j/7f/u/+n/5f/k/+X/5f/m/+r/6//r/+z/7P/r/+r/
5//o/+n/6v/r/+z/7v/u/+7/7P/r/+v/6//u//D/8f/y//H/8f/t/+v/6//s/+3/7//t
/+7/7//v/+3/7P/r/+n/6//v//L/9P/x//L/7//u/+7/7v/v//P/8//y//L/8//x//D/
8P/v//D/8//1//b/8//y//H/8P/w//D/8f/0//L/8v/z//P/8f/x//D/8P/0//f/+P/3
//n/+f/5//j//v8EAAoAEQAYAB4AJgArAC8AMgA0ADUAMgAzADQANQAzADAALgAuAC4A
LgAqACgAJgAkAB4AGgAWABIADQAKAAcABAD///z/+f/2//H/7v/r/+j/6P/o/+j/6P/m
/+T/4v/g/+H/4v/j/+T/5P/k/+T/5P/i/+L/4v/i/+T/5v/o/+r/6P/o/+j/6P/o/+j/
6P/o/+n/6v/r/+z/6//q/+n/6P/r/+z/7f/u/+7/7P/o/+T/6P/u//D/7v/s/+z/7P/o
/+b/6v/y//r/AAAGABIAHAAeACYAMAA6AEIARgBIAEwAUABKADIACADe/7z/nv+C/3z/
hv+a/7D/vP++/8T/zv/U/9r/4v/m/+j/6P/o/+j/5//m/+X/5P/o/+r/7P/u/+3/7P/r
/+r/7f/u/+//8P/y//L/8v/y//H/8P/v/+7/8P/y//T/9v/1//T/8//y//P/9P/1//b/
9v/2//b/9v/1//T/8//y//T/9v/4//r/+f/4//f/9v/4//j/+P/4//n/+v/7//z/+//6
//n/+P/7//z//f/+//3//P/7//r//P/8//z//P/9//7///8AAP3//P/7//r//P/+/wAA
AgD///7//f/8//3//v///wAAAgACAAIAAgABAAAA///+/wAAAgAEAAYAAwACAAEAAAAD
AAQABQAGAAYABgAGAAYABQAEAAMAAgAEAAYACAAKAAYABAACAAAAAgACAAIAAgAEAAQA
BAAEAAIAAAD+//z//v8AAAIABAABAAAA///+////AAABAAIABAAEAAQABAABAAAA///+
/wAAAgAEAAYAAwACAAEAAAACAAIAAgACAAAAAAAAAAAA///+//3//P///wAAAQACAP//
/v/9//z//v/+//7//v/+//7//v/+//3//P/7//r/+//8//3//v/7//r/+f/4//r/+v/6
//r//P/8//z//P/5//j/9//2//j/+v/8//7//P/6//j/9v/5//r/+//8//7//v/+//7/
+//6//n/+P/8//7/AAACAAAA/v/8//r/+//8//3//v/+//7//v/+//3//P/7//r//f/+
////AAD+//z/+v/4//v//P/9//7/AAAAAAAAAAD+//z/+v/4//r//P/+/wAA/f/8//v/
+v/6//r/+v/6//v//P/9//7/+//6//n/+P/7//z//f/+//v/+v/5//j/+//8//3//v/8
//z//P/8//v/+v/5//j/+//8//3//v/7//r/+f/4//r/+v/6//r//P/8//z//P/7//r/
+f/4//v//P/9//7//f/8//v/+v/8//z//P/8//7//v/+//7/+//6//n/+P/8//7/AAAC
AAAA/v/8//r//P/8//z//P/8//z//P/8//v/+v/5//j/+v/8//7/AAD9//z/+//6//z/
/P/8//z//v/+//7//v/9//z/+//6//3//v///wAA/f/8//v/+v/7//z//f/+/wAAAAAA
AAAA/f/8//v/+v/9//7///8AAP3//P/7//r/+//8//3//v/+//7//v/+//3//P/7//r/
+//8//3//v/9//z/+//6//r/+v/6//r/+//8//3//v/9//z/+//6//3//v///wAA/v/8
//r/+P/7//z//f/+//7//v/+//7/+//6//n/+P/8//7/AAACAP///v/9//z//P/8//z/
/P/+//7//v/+//3//P/7//r//f/+/wAAAgD///7//P/7//3//P/8//z/AAAAAAAAAQAD
AAEAAAAAAAcADQAWAB8AIQAgAB4AHQAdAB8AIgAlACkAKQAoACYAJgAlAB8AGwAaABoA
HQAhACMAIAAeABoAGgAYABgAGgAYABkAGAAXABAACgAGAP//AAABAAMABgAFAAIAAQD/
//z//P/8//v/+//8//z//P/5//j/9f/z//b/9//6//z/+v/2//T/8v/x//T/9//3//n/
+f/1//X/+/8DAA0AGwAwAEkAXwBtAHkAiACgALQAvwDDAMQAvwCyAKEAiABaACMA9P/R
/7//vf+//7n/tv++/8j/zf/S/9j/4P/m/+n/6v/t/+3/6f/p/+j/6P/q/+v/6//s/+//
7//v/+3/6//r/+v/6//v//L/8//0//H/7//u/+3/7//w//D/8P/v//H/7//v//D/8P/w
//H/8//0//X/9f/z//L/8f/v//D/8//1//b/9P/2//T/9P/z//L/8v/1//j/+P/5//v/
+P/2//X/8//0//f/+f/6//n/+P/3//b/8//y//L/9P/2//j/+//9//v/+f/2//T/9v/5
//r/+f/7//v/+//6//f/9v/1//X/9//6////AQD+//z/+f/1//X/9//5//v//f/7//v/
+//5//n/+f/4//n/+v/9//v/+P/4//X/9P/4//r//P///wAAAAD////////9//3//v8C
AAMABAAHAAYABQADAAIABQAHAAoACwAJAAwADAAMAAwADAANAA0AEAATABYAGQAXABQA
DwAKAAwADQAOABEAEgAUABQAEgARAA0ACgALAA8AEgAUABYAEQAOAAsABQAHAAkACwAN
AA4ADgANAAwADAAIAAgACAAKAA0ADwASAA4ADAAHAAIABAAFAAcADAANAA8ADAAMAAoA
BgAFAAUACAAKAAsADAAJAAgABwADAAUABgAHAAgACgAKAAkACAAGAAQAAQABAAEABAAH
AAgABgAFAAMA/P/+//3/AQAEAAMABAADAAIAAQD9//z/+v/9////AQAFAAIA///+//z/
/f/+////AAD//wEAAQAAAAEA/v/+////AQACAAQABQAEAAEA/P/2//n/+//9/wEAAgAB
AAEAAAAAAP7//P/8//7/AAACAAMAAgABAP///P/7//3///8CAAIAAQABAP//+//5//f/
9//5//z/AQAEAAMAAQD9//j/+/8BAAQAAAD///7//f/8//r/+v/6//r//f/+////AAD8
//r/+P/2//n/+v/7//z//P/8//z//P/7//r/+f/4//v//P/9//7/+//4//X/8v/1//b/
9//4//b/9v/2//b/9f/0//P/8v/z//T/9f/2//X/9P/z//L/9f/2//b/9v/z//P/8//y
//D/8P/y//L/9f/3//j/9//z//L/9P/1//n//f8BAAIABQAJAA0AEQASABUAFwAXABkA
GAAXABcAEQANAAkABgAGAAcABwAEAAEA/P/5//b/9f/2//b/9//7//3//P/8//v/9//0
//P/9v/4//j/9v/3//f/9//4//X/8//y//L/9f/2//f/+P/z//H/8P/v//L/9P/1//T/
+P/2//H/7v/r/+v/7//z//X/9////w0AGQAjADAARwBfAHMAhQCcALYAxADJAMcAwgCz
AKQAlwB+AE4AGQDu/83/u/+7/7f/rf+0/8T/0P/T/9T/2P/e/+T/4//k/+v/7f/r/+v/
6v/q/+j/5//l/+T/6v/r/+z/6//q/+n/6P/n/+j/6v/q/+r/7f/t/+7/7//s/+z/6//q
/+z/7//u/+//7v/u/+7/7//t/+7/7//v//H/8v/z//P/8P/x//H/8P/z//b/9f/2//P/
8v/y//X/8//y//L/8//2//b/9//3//X/9f/0//L/9f/2//f/+P/3//b/9v/4//X/9P/0
//P/9v/3//f/+P/3//f/9f/x//T/9f/2//b/9P/0//T/9f/0//T/9v/1//b/9v/1//P/
7f/t/+3/7f/w/+//8P/x/+7/7f/s/+r/6P/o/+r/5//n/+j/5v/m/+X/5P/j/+P/5f/m
/+b/5//j/+H/4f/i/+H/4f/h/+P/5v/n/+f/6P/n/+f/6P/n/+r/7v/v//D/7v/u/+//
7//v//H/8//1//f/+P/3//b/9f/1//X/9//8//7//v/8//7/+//5//v/+v/8//3//v8A
AAAAAAD9//v/+//7//v//v8AAAEAAgAAAPz//P/8//v//f/+/wAAAgAEAAMAAgD///3/
/P/+/wMABQACAAIAAgD+//3//f/9//7//v/+/wEAAgADAAEA/v/+//7//v8BAAIAAgAC
AAIAAAD9//3//P/+/wAAAAADAAMAAgD8//n/9//6//z//v8AAAAAAAD///v/+v/4//n/
+f/5//v/+//5//n/+P/2//b/9v/2//j/+//8//z/+v/2//X/9f/z//T/9v/3//v/+//5
//b/8//z//P/9f/5//n/+v/6//j/9v/0//T/9P/2//j/+f/7//v/+v/4//X/9f/1//b/
+P/5//v/+//5//f/9f/1//X/9v/5//r//P/9//z/+v/3//X/9v/2//j/+v/8//7/+//6
//n/+P/6//r/+v/6//v//P/9//7//P/6//j/9v/5//r/+//8//r/+v/6//r/+v/6//r/
+v/7//z//f/+//v/+v/5//j/+//8//3//v/9//z/+//6//n/+P/3//b/+v/8//7/AAD8
//r/+P/2//n/+v/7//z/+v/6//r/+v/4//j/+f/6//v//P/8//3/+v/4//f/9v/5//r/
+//9//v/+f/4//j/+f/7/wAABQAOABIAFQAZABgAGQAbAB0AIAAhACEAIAAcABsAFQAR
AAoABgAFAAUABwAEAAIA/v/6//j/+P/6//z///8AAAEA/v/8//z/+f/1//X/9v/4//v/
+v/7//v/+f/4//f/9f/2//j/+f/6//j/+P/2//X/9f/1//f/+P/6//j/+P/4//P/8v/x
//H/8//3////CwAXACEALQA/AFYAaQB9AJUArwDGANIA0gDRAMkAtgCnAJ4AfwBGABgA
/f/e/7//t/+3/7f/vf/K/9L/1v/f/+b/5v/m/+j/6f/s//H/8f/x//H/8P/w/+7/7f/r
/+r/7//x//P/8//y//H/8P/v//D/8v/y//L/8v/x//H/8f/w//D/7//u//L/9f/0//X/
8v/y//L/8//x//L/8//z//P/9P/1//X/8v/z//P/8v/1//j/9//4//T/8v/x//P/9P/0
//X/9//3//b/9v/1//T/9f/1//T/9//4//n/+v/2//T/8//0//X/9v/4//n/9//3//b/
9v/2//f/9v/z//j/+f/6//r/+f/4//f/9//1//b/+f/5//z//P/7//n/9P/z//L/8f/2
//X/9v/3//T/8//y//D/8P/w//L/7//v//D/7v/u/+3/7P/r/+v/7f/u/+7/7//t/+v/
6//s/+3/7f/t/+//7//v/+7/7v/s/+3/7//v//D/9P/1//b/9f/0//T/8//1//f/+f/7
//z//P/6//j/9//3//f/+f/9/wAAAQAAAP7/+//5//v//P/+////AAAAAAAAAAD9//v/
+//7//v//v8AAAEAAgAAAPz//P/8//3///8AAAIABAAEAAEA/v/8//v/+//+/wMABQAC
AAIAAgD+//3//f/8//7///8AAAAAAAAAAP3//P/8//z//P8BAAIAAgACAAAA/v/7//v/
+f/8////AAABAAEAAAD6//n/9//6//z//P/+//7//v/9//n/+P/2//j/+f/6//3//f/7
//v/+v/2//b/9v/2//r//f/+//7/+v/2//X/9f/2//j/+//9///////9//r/9//3//f/
+f/9//3//v/+//z/+v/4//j/9v/4//r/+//7//v/+v/4//P/8//z//T/+P/5//v/+//3
//X/8//z//X/9v/5//r/+f/5//f/9P/x//P/8v/0//f/+P/5//r/+P/2//T/8v/z//T/
9f/2//j/+P/4//j/9//2//X/9P/3//j/+f/6//n/+P/3//b/9v/2//b/9v/4//j/+P/4
//X/9P/z//L/9f/2//f/+P/3//b/9f/0//L/8v/y//L/9f/2//f/+P/2//T/8v/w//T/
9v/4//r/9v/1//T/8v/z//P/9P/1//T/9P/0//b/8//y//L/8f/x//L/9P/5//j//P8A
AAQABwAJAAwADwASABYAGgAdABoAGAAVABIAEgANAAoABwACAAAA///9//z/+v/2//T/
8//0//f/+f/4//f/9v/y//T/9v/1//X/8v/y//P/8v/y//L/8f/w//D/8P/v/+//7//u
/+3/7P/w//D/8f/z//H/8f/w/+7/7v/u/+7/7f/0//P/7f/p/+v/8f/7/w0AHQAvAEMA
WABnAHUAhQCbALIAwADGAMsAwwCyAKEAjABlACwAAADn/87/uf+1/7P/sf+z/7r/wv/K
/9H/2v/i/+T/5v/l/+L/3//h/+D/4f/h/+L/5P/l/+X/5v/m/+X/5P/h/+T/5f/m/+f/
5v/o/+j/6P/o/+f/5//n/+j/6v/r/+z/6f/p/+X/4//m/+j/6v/t/+r/6v/q/+n/6P/o
/+j/5//p/+v/7P/s/+n/6v/n/+b/5//o/+r/7//t/+r/6P/n/+j/6P/p/+n/6//t/+7/
7v/s/+r/6P/m/+j/6v/t//L/8P/u/+3/6//r/+v/6v/q/+3/7//v/+3/7P/r/+r/6P/q
/+z/7v/x/+7/7v/w/+//7v/u/+3/6//p/+v/7f/v/+//6//p/+f/5//p/+v/7P/q/+j/
6P/j/+P/5P/i/+L/5f/m/+f/6f/m/+T/4f/f/+H/4f/j/+b/5f/j/+H/4f/j/+P/4v/i
/+X/5//q/+v/6P/q/+n/6P/q/+z/7//x//H/8//1//f/+f/6//n/+P/5//v//f8BAAAA
AAD+//r//v/9//3/AQD//wAAAAAAAAIAAgACAP//AQADAAUABwAFAAQAAgAAAAQAAgAE
AAYABAAFAAUABgAGAAYAAwAAAAMAAwAEAAgACQAJAAQAAgAGAAQABQAHAAUABgAGAAYA
BgAGAAYAAwADAAQABQAGAAcABgAEAAIABAAEAAMABQACAAQABgAGAAYABQADAPz/////
/wQACAAFAAQAAQD+/wAA//8BAAIAAQABAAEAAwABAP/////+////AAABAAIAAAABAAAA
/v/+//z//f////7//v////////////3/+v/7//3///8DAAIA///9//r//P/8//z//v/7
//z//f/9//3//f/8//r/+v/7//z//v/8//v/+//5//v/+//7//3/+v/6//z//P/7//v/
+f/2/////f/8//j/9v/2//b/9v/4//r//P/+//v/+v/5//j/+P/4//j/+P/5//r/+//8
//r/+P/2//T/9//4//n/+v/3//b/9f/0//T/9P/0//T/9f/2//f/+P/3//b/9f/0//f/
+P/5//r/+f/4//f/9v/2//b/9v/2//j/+P/4//j/+//8//3//v8CAAYACgAOABIAFAAW
ABgAFwAWABUAFAAUABQAFAAUAA8ACgAFAAAAAQACAAMABAAAAP7//P/6//z//P/8//z/
/P/8/w==
         </WaveFormData>
      </LeadData>
      <LeadData>
         <LeadByteCountTotal>10000</LeadByteCountTotal>
         <LeadTimeOffset>0</LeadTimeOffset>
         <LeadSampleCountTotal>5000</LeadSampleCountTotal>
         <LeadAmplitudeUnitsPerBit>4.88</LeadAmplitudeUnitsPerBit>
         <LeadAmplitudeUnits>¦ÌV</LeadAmplitudeUnits>
         <LeadHighLimit>2147483647</LeadHighLimit>
         <LeadLowLimit>268435456</LeadLowLimit>
         <LeadID>V1</LeadID>
         <LeadOffsetFirstSample>0</LeadOffsetFirstSample>
         <FirstSampleBaseline>0</FirstSampleBaseline>
         <LeadSampleSize>2</LeadSampleSize>
         <LeadOff>FALSE</LeadOff>
         <BaselineSway>FALSE</BaselineSway>
         <ExcessiveACNoise>FALSE</ExcessiveACNoise>
         <MuscleNoise>FALSE</MuscleNoise>
         <LeadDataCRC32>3210298627</LeadDataCRC32>
         <WaveFormData>
GAAYABgAGAAXABYAFQAUABUAFgAXABgAFgAWABYAFgAWABYAFgAWABgAGAAYABgAFwAW
ABUAFAAVABYAFwAYABcAFgAVABQAFAAUABQAFAAWABYAFgAWABUAFAATABIAFQAWABcA
GAAXABYAFQAUABQAFAAUABQAFAAUABQAFAATABIAEQAQABEAEgATABQAEwATABMAEwAS
ABIAEgASABQAFAAUABMAEQARABEAEgAVABUAFQAWABcAGQAcAB8AIwAmACkALQAyADkA
PAA8ADkANwA3ADoAOQA5AC8AIgAWAA8ADwAPAA8ADwARABEADgANAAwADAALAAoABwAG
AAcACAAIAAkACAAIAAgACQAJAAwADwARABEAEQARABIAEAAQABAAEAAQABEAEQARAA4A
DgANAA0ADgAQABEAEwAVABUAFAAaABoAEwAJAAMA/P/3//r/AwALABEADwD//9//vv+i
/4L/Yv9E/yj/Ff8I/wn/Fv8q/0P/X/99/57/t//G/87/2f/n//X/AgAMABAAFAAVABcA
FwAYABoAHAAfAB8AIAAhACIAIgAhACAAIAAfACAAJAAlACYAJgAmACYAJQAlACUAKAAo
ACgAKAAoACgAJgAlACUAJgAqACoAKgAqACgAJwAnACgAKgAqACsAKwArACsAKwArACkA
KAAoACcAKQAqACsALQArACkAKQAqACoAKgArACwALgAuAC4ALQAsACwALAAsAC0ALgAv
ADEAMQAwADAAMAAvAC8AMQAxADMAMwAzADMAMgAxADEAMAAzADUANgA5ADcAOQA5ADgA
NgA3ADkAOgA8ADwAPAA8ADwAOwA6ADoAPAA9AD0APQA7ADoAOgA6ADsAPAA9AD4AOwA7
ADsAOQA4ADcANgA2ADcAOAA4ADgAMwAxADAAMAAwADAALwAtACwAKQAnACUAIgAhACAA
HwAhACAAHgAbABkAGAAYABgAFwAWABUAEgATABIAEwATABIAEAAQABEAEwAUABQAEwAR
AA8ADwAPAA8AEAAQABIAEwAUABMAFAASABEAEAAPABIAEwAUABUAEwARABEAEgASABMA
FAAUABYAFgAVABQAEQARABIAFAAWABUAFQAVABMAEwASABIAEgATABQAFQAXABcAFgAV
ABQAEwASABEAFQAVABUAFQATABMAEwASABIAEwATABUAFQAVABUAEgASABEAEQARABQA
FQAWABYAEwASABEAEQARABIAEwATABUAFQAUABMAEQARABIAEgATABQAFQAWABMAEwAT
ABMAFQAVABYAFgAWABUAFQAVABMAEwASABIAFQAWABYAFgAVABQAFAAUABIAEgATABMA
EgASABIAEgAQABAAEAAQABEAEgAUABUAFAATABEADwARABEAEQASABQAFQAUABIAEQAQ
AA8ADgAPABAAEQASABAAEAAQABAAEAAQABAAEAASABIAEgASABAADwAPAA8AEAASABMA
FAASABIAEgASABEAEQARABEAFAAVABUAFQAWABcAGQAcAB8AIwAmACkALgAyADoAPgA8
ADsAOQA5ADoAOwA7ADEAIwAWAA4ADQAPAA8AEQAVABIAEAAOAAwADAAMAAwACgAIAAgA
CAAHAAcABgAGAAYACgALAA8AEwAUABMAEgARABIAEgASABIAEAAQABEAEQARABAAEAAP
ABAAEQATABQAEwATABMAFAAaABoAFwAPAAcAAAD5//j/+/8HAA8ADwD//+P/xP+g/3z/
Xv9C/yT/Ef8K/wv/GP8s/0P/X/95/5b/sf/C/8z/2f/r//n/AgAIAAwADgAPABMAFwAY
ABgAGgAdAB0AHQAdAB0AHAAdAB4AIAAhAB8AIgAiACIAIgAiACIAIQAjACMAJgAmACUA
JAAjACIAIwAjACQAJgAoACgAKAAoACYAJQAlACYAKAAoACkAKQAnACcAJwAnACcAKAAq
ACsAKgAqACoAKwArACkAKQAqACwALAAtAC4ALQAsACsAKQAqACwALgAwAC4ALgAuAC8A
LwAuAC4ALgAwADEANAA1ADIAMQAwAC8AMgAzADUANgA0ADUANQA3ADQANQA0ADIAMwA1
ADgAOgA5ADgANwA2ADkAOQA5ADoAOgA7ADsAOwA7ADoAOgA6ADwAPAA8ADwAOQA5ADkA
NwA3ADcANwA4ADYANgA1ADQAMwAxADAAMAAwADAALwAtACwAKQAnACUAJgAlACQAIwAh
ACAAHgAbABsAGgAaABoAGgAaABoAGAAYABYAFgAVABYAFAAUABUAFQAWABYAFQATABEA
EQARABIAFAAVABgAFQAUABEAEAASABMAFAAVABYAFQAUABMAFQATABMAFAAWABcAGAAY
ABUAFAASABAAEQARABIAFAAUABMAEwATABMAEwASABIAEwAVABcAGQAXABUAEgAPABIA
EwAUABUAFQAVABUAFQATABMAEwASABQAFQAVABcAFgAVABQAEAASABEAEQARABIAEwAU
ABQAEQAQAA8ADwAQABIAFAAVABQAEwARAA8AEAARABMAFAASABIAEgASABAADwAOAA0A
EgATABUAFgATABEAEAAPABEAEQAQABAAEQASABIAEgAPAA4ADgAOABAAEAARABEADgAO
AA4ADgAQABAAEAAQAA4ADgAPAA8ADwAPAA4ADQAOAA8AEAASAA4ADQAMAAwADQAOAA8A
EAAQABAAEAAQAA4ADgAOAA4AEAAQABAADwANAA0ADQAOAA8AEAARABIAEAAQAA8ADwAN
AA0ADgAPABAAEQATABUAFgAYABoAHQAiACUAKQAsADUAOAA4ADcANQA1ADgAOQA9ADUA
KgAgABcAFQATAA8ADQAPAA8ADgALAAoACgAKAAgABgAGAAYACAAHAAcABgAEAAQABQAF
AAoADQAPAA8ADwAPABAAEAAOAA4ADgAOABAAEQASABIAEQAPAA4ADQAOABIAEQARABMA
FAAUABYAGQATAAsAAAD5//b/8//z//n/AQD///X/4v/I/67/lv9+/2T/R/84/z3/QP9A
/0f/Wf9z/4r/n/+4/8j/zf/X/+P/8v/+/wgADgAPABEAFQAWABYAGAAbABsAHAAdAB4A
HgAeAB4AHwAfACEAJAAkACQAIwAiACEAHwAhACEAJAAkACIAIgAiACIAIgAhACEAIgAm
ACYAJgAmACYAJQAlACYAJAAkACUAJQAnACcAJwAnACQAJAAlACUAJgAmACYAJwAnACUA
JQAmACYAJgAnACgAJgAmACYAJQAjACQAJQAmACgAKAAoACkAKQAoACgAKAApACkAKwAr
AC0ALQAtAC0ALAArACsAKgAsAC0ALQAvAC0ALwAvAC4ALAAtAC8AMAAzADQANQA2ADYA
NQA0ADQANgA3ADcANwA3ADYANgA2ADYANgA2ADYANgA3ADgANwA0ADMAMgAyADQANAAz
ADIALwAtACwALAAsACwAKwApACkAJwAmACUAIgAhACAAHwAhACAAHgAbABcAFgAWABYA
FAAUABQAEgATABIAEwATABEADgANAA0AEAASABMAEwATABEAEQARAA8AEAAQABIAFAAU
ABIAEgARABEAEQARABUAFQAVABUAEwARABEAEgASABMAFAAUABQAFAATABIADwAPABAA
EgAUABMAEwATABEAEQAQABAADgAPABAAEQATABMAEgARAA8ADwAPAA8AEgATABQAFQAR
ABEAEQAQAA4ADwAPABEAEwATABMAEAASABEAEQARABIAEwAUABQAEQAQAA8ADwAPABAA
EQARABIAEwATABMAEgARABEAEAASABIAEgASABEAEQARABEAEQARABIAEgARABEAEgAT
ABIAEQAPAA4AEQASABIAEgATABIAEgASABAAEAARABEAEQASABMAFAATABIAEQAQABIA
EgATABMAEQARABAADwAPAA8ADwAQABQAEwASABIAEAAQABAAEAASABIAEgASABEAEQAR
ABEAEAAQABAAEAARABIAEwATABIAEQAQABAAEwATABMAFAATABUAGAAbAB4AIAAiACUA
KQAxADUANgA2ADUANgA6AD0APwA3ACwAHgAXABcAFwAUABMAFAATABMAEwATABQAEwAS
AA8ADgAMAAwACwALAAoACgAKAAsACQAMAA8AEQASABMAFAAWABQAFAAUABQAFAAVABUA
FQAWABYAFQAVABMAFAAUABUAGQAZABgAGgAaABsAFQANAAQA/f/6//f/+f8BAAsABwD1
/9r/vP+g/4r/dv9e/0P/Nv83/zT/MP87/1P/bf+G/6H/uv/G/8//2f/p//j/BAAOABgA
GwAZABsAHAAaABwAHwAfACEAIwAlACYAJAAkACUAJQAmACoAKwAsACoAKgAqACkAKQAp
ACwALAAtAC4ALwAwAC0AKwAqACoALQAuAC8AMAAwAC8ALwAwAC8ALgAuAC0ALgAvADAA
MQAuAC4ALwAvADIAMgAyADMAMwAxADEAMgAyADIAMwA0ADYANgA2ADUAMwA0ADUANgA4
ADgAOAA5ADcANgA2ADYANgA1ADYANQA4ADkAOgA7ADoAOQA5ADgANQA1ADQANQAyADMA
MgAwAC0ALQAuAC4ALgAuAC4ALgAuAC0ALAAsAC4ALwAvAC8ALwAuAC4ALgAtACwAKwAq
ACoAKwAsACsAKAAnACYAJgAmACYAJQAkACEAHwAeAB4AGwAaABgAFQAVABMAEgARAA0A
CwAJAAcACQAIAAYAAwABAAAAAAAAAP///v/9//r/+f/4//n/+f/2//T/9P/1//X/9v/2
//X/8//x//H/8f/v//D/8P/y//T/9P/y//L/7//v/+//7//z//P/8//z//H/7//v//D/
7v/v//D/8P/z//T/9P/0//L/8f/x//L/9P/z//P/8//z//P/8v/y//H/8f/x//H/8v/z
//P/8//y//H/8P/v//H/8f/x//H/7//v/+//7v/s/+3/7f/v//H/8f/x/+7/7P/r/+v/
6//u/+//8P/w/+//7v/t/+3/6//s/+3/7f/u/+//7//v/+7/7f/t/+z/7v/u/+7/7v/v
/+//7//v//D/7//v/+7/7//v//D/8f/w/+//7f/s/+3/7v/u/+7/7v/u/+//8P/v/+7/
7v/t/+3/7v/v//D/7//u/+3/7P/u/+7/7//v/+//7//u/+3/6//r/+v/7P/w/+//7v/u
/+z/7P/s/+z/7f/u/+//8P/v/+7/7f/s/+r/6v/q/+r/6//s/+3/7v/t/+z/6//q/+v/
7P/t/+7/7P/s/+z/7P/s/+v/6//r/+3/7v/u/+7/7f/s/+v/6v/q/+v/7P/t/+z/7f/t
/+3/7v/v//H/9P/4//3/AQAFAAcACgARABQAFwAXABYAFwAXABcAFgALAPz/8P/p/+n/
7P/r/+z/7//s/+r/6P/m/+f/6P/p/+j/5//m/+X/4//l/+T/5P/k/+f/5//q/+3/7v/t
/+z/6//t/+7/7//w/+7/7v/v/+//7f/s/+z/6//s/+3/7//w/+3/7f/v//L/9v/2//P/
6//j/9z/1//W/93/6f/v/+n/1/+3/5L/bP9O/zL/Ev/0/uX+3v7h/vL+Cv8h/z3/W/96
/5H/ov+u/7//y//V/+D/5v/q/+z/7//x//X/9v/0//b/+f/5//j/+f/6//r/+//8//7/
///+/wAA///+/wAAAAAAAP///////wIAAgAAAAAAAAAAAAEAAQACAAQABQAEAAMAAgAD
AAMABAAGAAQABAAFAAUAAwADAAMAAwADAAQABgAHAAYABgAGAAcACQAHAAcACAAIAAgA
CQAKAAgACAAIAAcACQAKAAsADAAMAAwADAANAAsACgAKAAoADQANAA8ADwANAA0ADQAN
AA8ADwAQABAADgAPAA8AEQAVABkAGwAcAB8AIwAoACwALQAuAC8AMAA1ADQAOAA6ADwA
PgBAAEIARABGAEAAOgA0AC4AKAAkACAAHAAcABwAHAAcABoAGgAaABoAFgAUABIAEAAQ
ABAAEAAQAA4ADAAKAAgABQAEAAMAAgABAAAA///+//r/+P/2//T/9v/2//b/9v/1//T/
8//y//D/8P/w//D/8P/w//D/8P/u/+7/7v/u//L/9P/y//L/8v/0//L/8v/0//T/9v/4
//r/8v/m/9r/0v/M/8r/yv/M/9T/3v/k/+j/9P/8//b/4v/E/6z/pv+m/6L/qP+w/7D/
rv+4/77/wv/K/9T/4P/o/+z/7v/w//L/9P/2//j/+v/6//r/+v/4//j/+P/4//r/+v/6
//r/+P/4//j/+P/6//r/+v/6//r/+v/6//r/+f/4//f/9v/3//j/+f/6//f/9v/1//T/
9//4//n/+v/6//r/+v/6//n/+P/3//b/9//4//n/+v/6//r/+v/6//j/+P/4//j/+v/6
//r/+v/5//j/9//2//f/+P/5//r/+P/4//j/+P/4//j/+P/4//n/+v/7//z/+//6//n/
+P/6//r/+v/6//n/+P/3//b/+P/4//j/+P/4//j/+P/4//b/9v/2//b/+P/4//j/+P/2
//b/9v/2//b/9v/2//b/9//4//n/+v/4//j/+P/4//v//P/9//7//P/8//z//P/+//7/
/v/+/wAAAAAAAAAA/f/8//v/+v/8//z//P/8//v/+v/5//j/9v/2//b/9v/3//j/+f/6
//f/9v/1//T/9f/2//f/+P/2//b/9v/2//T/9P/0//T/9f/2//f/+P/3//b/9f/0//X/
9v/3//j/9v/2//b/9v/2//b/9v/2//b/9v/2//b/9v/2//b/9v/4//j/+P/4//f/9v/1
//T/9v/2//b/9v/2//b/9v/2//X/9P/z//L/8//0//X/9v/1//T/8//y//P/9P/1//b/
9v/2//b/9v/0//T/9P/0//b/9v/2//b/9P/0//T/9P/2//b/9v/2//j/+P/4//j/9//2
//X/9P/2//b/9v/2//T/9P/0//T/8v/y//L/8v/z//T/9f/2//X/9P/z//L/8//0//X/
9v/0//T/9P/0//L/8v/y//L/9P/0//T/9P/z//L/8f/w//H/8v/z//T/8v/y//L/8v/y
//L/8v/y//T/9P/0//T/8//y//H/8P/z//T/9f/2//X/9P/z//L/8v/y//L/8v/y//L/
8v/y//D/8P/w//D/8v/0//b/+P/1//T/8//y//L/8v/y//L/8//0//X/9v/1//T/8//y
//T/9P/0//T/8v/y//L/8v/0//T/9P/0//T/9P/0//T/9P/0//T/9P/2//b/9v/2//T/
9P/0//T/9P/0//T/9P/2//b/9v/2//X/9P/z//L/8//0//X/9v/0//T/9P/0//T/9P/0
//T/9f/2//f/+P/3//b/9f/0//X/9v/3//j/9v/2//b/9v/2//b/9v/2//j/+P/4//j/
9v/2//b/9v/4//j/+P/4//f/9v/1//T/9v/2//b/9v/4//j/+P/4//f/9v/1//T/9f/2
//f/+P/3//b/9f/0//b/9v/2//b/+P/4//j/+P/1//T/8//y//X/9v/3//j/9//2//X/
9P/0//T/9P/0//X/9v/3//j/9//1//T/8//0//b/9//4//b/9v/2//b/9f/1//X/9f/5
//v//P/9/wEAAwAGAAoACwAPABIAFQAWABYAGgAaABUADwAIAAMAAAD9//n/6//j/9z/
2v/f/+L/4//m/+v/6//q/+n/6P/p/+r/6//q/+3/7v/v/+//7//u/+7/7v/x//H/9P/3
//f/9//3//f/+v/6//r/+v/6//r/+//7//v/+v/6//n/+v/7//3//v/9//3/+//4//r/
/v8BAP//+f/y/+n/4v/b/9f/2f/j/+3/6//a/8T/rv+U/37/bP9T/zz/Pf9K/07/Sf9N
/1//cv+D/5b/qv+5/8P/zf/a/+j/8P/4////AwAFAAgACAAKAA0ADQANAA0ADQAMAA8A
EAASABMAEgAUABMAEgASABIAEgARABQAFQAZABoAFwAWABUAFAAWABUAFQAWABcAFgAV
ABQAEwARABAAEAASABIAEwATABEAEQARABEAEQASABQAFQAVABQAEwATABEADwAPABAA
EgASABMAFAAUABQAFAATABMAFAAVABYAFAAUABQAFQATABIAEgASABYAFwAaABsAGAAX
ABYAFQAVABUAFgAWABgAGQAZABsAGQAbABsAGgAbAB0AIAAiACEAIAAfAB4AHwAfAB8A
IAAgACEAIQAhACEAIAAgACAAIgAiACIAIgAfAB8AHwAdABwAGwAaABoAGgAaABkAGAAV
ABMAEgASABQAFAATABEADwALAAgABQAEAAMAAgABAAEAAAD+//v/+f/4//j/+P/6//r/
+v/4//b/9P/0//P/8//y//P/9f/1//b/9v/1//X/8//z//P/9P/2//f/+v/3//b/8//y
//L/8//0//X/9f/1//X/9f/1//P/8//0//X/9//5//r/+f/4//b/9P/z//P/9P/2//f/
9//4//n/+P/3//X/9P/2//f/+P/5//f/9//2//X/+P/5//r/+//6//n/+P/3//f/9//3
//b/9//5//r//f/7//v/+//4//r/+f/5//n/+v/7//z//P/7//r/+f/5//n/+v/7//v/
+P/3//X/8//2//f/+f/6//r/+v/6//r/9v/1//T/8//2//f/+f/6//b/9f/1//X/9//3
//b/9v/1//b/9v/2//P/8v/y//L/8//0//b/9//0//T/9P/0//T/9P/0//T/9P/0//X/
9f/1//X/9P/z//X/9f/1//b/9P/x//L/8P/y//L/8v/y//T/9P/0//T/8//y//H/8P/x
//L/8//0//L/8v/y//L/8v/y//L/8v/y//L/8v/y//D/8P/w//D/8//0//X/9v/0//L/
8P/u//D/8P/w//D/8v/y//L/8v/w//D/8P/w//L/8v/y//H/8f/x//H/8v/y//L/8v/y
//L/8v/x//H/7//v//D/8f/v/+//8P/x//H/9P/3//v//P///wMABgALAA4ADgANAA4A
DwATABUAGAARAAcA/v/0//H/7v/p/+v/7f/t/+z/7P/s/+3/7v/t/+r/6f/o/+n/6f/q
/+r/6f/o/+j/5//o/+v/7f/t//D/8f/z//T/8f/w/+//7v/x//H/8f/w//D/7//v/+//
7v/w//H/8//z//T/9P/2//f/8//p/+D/2f/S/83/y//P/9X/1//P/7z/pv+S/37/bv9c
/0X/Nv83/zz/OP83/0H/U/9m/33/kv+k/6//tf+//8z/3P/o//D/9f/1//f/9v/4//r/
/f/9//7///8AAAAA/v/+//////8CAAYABwAIAAUABAADAAEAAgADAAcACAAIAAgACAAI
AAYABQAFAAYACAAIAAgACAAIAAcABwAIAAYABgAHAAcACQAJAAkACQAGAAYABwAHAAoA
CgAKAAsACwAJAAkACgAIAAgACQAKAAoACgAKAAkACQAKAAsADAAMAAwADAANAA8ADgAO
AA4ADwAPABEAEQARABEAEQARABEAEQASABIAEwAVABYAGQAXABkAGQAYABgAGQAbABwA
HgAeAB4AHgAfAB8AHwAgACIAIwAjACMAIwAiACIAIgAkACQAJAAkACQAJQAmACUAIgAh
ACAAIAAiACIAIQAgAB8AHQAcABwAGwAaABgAFQAWABMAEQAPAA4ADQAMAAsACwAKAAgA
BQADAAIAAgACAAEAAAD///z/+//6//v/+//4//b/9v/3//f/+P/4//f/+P/3//j/+f/3
//j/+P/6//z//P/6//r/+f/5//n/+f/7//v/+//7//v/+f/5//r/+P/5//r/+v/8//z/
+//6//f/9//4//r//P/7//v/+//7//v/+v/6//n/+f/5//n/+v/7//v/+//5//n/+f/5
//v/+//7//v/+//7//v/+v/4//n/+f/7//3//f/9//r/+v/5//n/+f/6//v//P/8//v/
+v/5//n/9//4//n/+f/7//v/+v/5//n/+f/6//r/+v/6//r/+v/5//n/+f/5//r/+f/5
//j/+f/5//r/+//5//n/+P/4//n/+v/6//r/+f/4//j/+P/4//j/+f/5//r/+v/6//r/
+f/4//f/9v/2//b/9//3//f/9//2//X/9f/1//X/9v/4//n/+v/4//f/9v/1//T/9v/2
//b/9v/4//j/+P/4//f/9v/1//T/9f/2//f/+P/3//b/9f/0//f/+P/5//r/+P/4//j/
+P/3//b/9f/0//X/9v/3//j/9//2//X/9P/2//b/9v/2//T/9P/0//T/9P/0//T/9P/1
//b/9//4//f/9v/1//T/9v/2//b/9v/2//X/9f/1//X/9v/2//b/+P/4//j/+P/1//X/
9f/1//j/+f/5//n/+P/5//v//v///wMABgAJAA4AEgAaAB4AHgAdABsAGwAgACEAIQAX
AAkA/P/0//P/8f/v/+//8f/0//T/9P/0//L/8v/y//D/8P/w//D/7//v/+7/7v/u/+3/
7f/w//P/9//3//f/9//2//b/9v/2//f/+P/6//v/+f/4//j/9//1//X/9v/2//n//f//
/wAAAgACAPv/7//p/+b/5f/m/+3/9f/5/+3/1f+z/47/bv9O/zT/Gv/+/uH+1P7b/vD+
DP8l/0f/af+G/53/qv+2/8P/0f/d/+r/8v/4//z//f///wEAAAACAAQABwAHAAgACQAK
AAoACAAIAAkACQALAA4ADgAOAAwADAAMAAsACwALAA4ADgAQABAAEAAQAA4ADQANAA4A
EQASABMAFAASABEAEQASABQAFAAVABUAFwAXABcAFwAVABQAFAATABYAFgAWABcAFwAV
ABUAFgAWABYAFwAYABgAGAAYABcAFQAWABcAGAAZABoAGwAdAB0AHAAcABwAGwAbAB0A
HQAeAB8AIAAhAB8AHwAgACAAIQAjACQAJwAlACcAJwAmACQAJQAnACgAKgAqACoAKgAq
ACkAKAAoACsALQAuAC8AKwAqACoAKgAqACoAKgAqACoAKwAsACsAKAAnACYAJgAmACYA
JQAkACEAHwAeAB4AHQAcABoAFwAYABUAEwARAA4ADQAMAAsADQAMAAoABwADAAIAAgAC
AAAAAAAAAP7//f/8//3//f/7//j/9//3//v//P/8//v/+//5//n/+f/5//r/+v/8//z/
/P/6//r/9//3//f/9//5//n/+f/5//v/+f/5//r/+f/5//n/+P/5//r/+v/6//f/9//4
//r/+v/5//n/+f/7//v/+v/6//r/+//8//3//f/9//z/+//5//n/+f/5//3//f/9//3/
+//7//v/+v/4//n/+f/7//z//f/+//z/+//5//j/9//6//v//P/8//n/+P/3//f/9//4
//n/+f/5//n/+P/3//X/9f/2//b/9//4//n/+v/3//f/9//3//j/9//3//b/9f/1//b/
9//1//X/9P/0//f/+P/4//j/9f/0//T/9P/0//T/9f/1//b/9v/2//b/9P/0//T/9P/1
//b/+P/5//f/9//2//X/8//z//P/9P/4//n/9v/0//T/9P/0//T/9v/2//b/9v/0//T/
9P/0//T/9P/0//T/9v/2//b/9v/1//T/8//y//P/9P/1//b/9P/0//T/9P/0//T/9P/0
//b/9v/2//b/8//y//H/8P/z//T/9f/2//T/9P/0//T/8v/y//L/8v/y//L/8v/y//L/
8v/y//L/8//z//P/8//0//T/9P/0//T/9P/0//P/9f/1//X/9v/0//P/8v/y//b/+f/9
/wEAAwAGAAkADQAOABUAGAAYABoAGQAaAB4AHQAbAA8AAAD1/+//8P/x/+//7//x//H/
7v/t/+z/7P/t/+7/7f/u/+v/6v/o/+f/5//o/+n/6//p/+z/7//x//H/8f/x//L/9P/0
//T/9P/y//P/8//z//T/9P/z//P/8//0//T/9f/z//f/+v/+/wAA/f/x/+X/3v/b/9z/
5f/z//n/8f/b/7f/kP9s/0j/Kv8Q//b+3f7U/uH++P4O/yf/Q/9j/4T/n/+u/7r/x//R
/93/6P/s/+7/9P/3//n//f8AAP//AAACAAEAAgADAAQABAAEAAQABQAFAAIABAADAAIA
BAAGAAgACQAGAAUABwAGAAYABgAGAAYABwAHAAgACgAJAAgABwAGAAcABwAIAAoACAAI
AAkACQAJAAkACQAJAAsADAAOAA8ADQAMAAsACwAMAAsADAAOAAwADAANAA4ADgAOAA4A
DQAPABAAEQASABAAEAAQABEAEgASABMAFAAUABMAFAATABUAFQAVABUAFwAXABgAGAAX
ABcAFgAXABkAGwAbABoAGgAbAB0AHgAcABwAHAAcAB8AHwAfACAAHwAfAB4AHQAeAB4A
HwAgAB4AHgAeAB4AHQAdAB0AGwAbABsAGwAcABsAGgAYABYAFgAVABUAFgAVABQAEgAP
AAwACQAHAAUABQAFAAUABQACAAAA/f/5//n/+v/8//7//f/8//v/+P/4//b/9v/1//X/
9P/1//f/9v/2//X/8//2//X/9v/3//b/9v/1//b/9P/0//L/8v/y//P/9P/1//b/9f/0
//P/9P/z//T/9v/0//X/9v/2//b/9v/1//T/9P/1//f/+v/3//X/9P/z//T/9f/1//b/
9P/1//b/9//3//f/9v/1//f/9//3//f/9v/1//T/8//0//X/9v/2//T/9f/1//f/9//3
//f/9P/1//X/9v/3//X/9f/1//T/9P/0//T/9f/1//b/9//3//b/9f/z//H/8v/z//X/
9v/1//T/8//y//L/8//0//X/9f/1//b/9v/y//H/8f/x//P/8//y//L/8f/y//L/8v/z
//L/8v/y//L/8v/z//P/8P/w//D/8P/y//L/8v/y//H/8P/w/+//8P/x//H/8f/v/+//
7//w/+7/7//w//L/8v/y//L/8v/w//D/8P/w//L/8v/y//L/8P/w//D/8P/w//D/8P/w
//L/8v/y//L/8f/w/+//7v/w//D/8P/w/+7/7v/u/+7/7v/u/+7/7v/v//D/8f/y//H/
8P/v/+7/7//w//H/8v/w//D/8P/w//D/8P/w//D/9P/2//j/+v/9//7///8AAAUACgAP
ABQAFQAWABcAGAAXABYAFQAUAAsABAD9//b/8//y//H/8P/u/+7/7v/u/+3/7P/r/+r/
6f/o/w==
         </WaveFormData>
      </LeadData>
      <LeadData>
         <LeadByteCountTotal>10000</LeadByteCountTotal>
         <LeadTimeOffset>0</LeadTimeOffset>
         <LeadSampleCountTotal>5000</LeadSampleCountTotal>
         <LeadAmplitudeUnitsPerBit>4.88</LeadAmplitudeUnitsPerBit>
         <LeadAmplitudeUnits>¦ÌV</LeadAmplitudeUnits>
         <LeadHighLimit>2147483647</LeadHighLimit>
         <LeadLowLimit>268435456</LeadLowLimit>
         <LeadID>V2</LeadID>
         <LeadOffsetFirstSample>0</LeadOffsetFirstSample>
         <FirstSampleBaseline>0</FirstSampleBaseline>
         <LeadSampleSize>2</LeadSampleSize>
         <LeadOff>FALSE</LeadOff>
         <BaselineSway>FALSE</BaselineSway>
         <ExcessiveACNoise>FALSE</ExcessiveACNoise>
         <MuscleNoise>FALSE</MuscleNoise>
         <LeadDataCRC32>1452024279</LeadDataCRC32>
         <WaveFormData>
HgAeAB4AHgAbABoAGQAYABsAHAAdAB4AHQAcABsAGgAaABoAGgAaABwAHAAcABwAGQAY
ABcAFgAZABoAGwAcABkAGAAXABYAFgAWABYAFgAYABgAGAAYABUAFAATABIAFQAWABcA
GAAXABYAFQAUABYAFgAWABYAGAAYABgAGAAWABQAEgAQABMAFAAVABYAFAATABMAFQAT
ABMAEwATABUAFQATABMAEQAQABAAEgAVABYAFwAYABcAFwAZABsAIAAjACcAKwAvADQA
NgA5ADgAOQA5ADsAPQA9ADcALgAiABsAGAAWABUAFQAXABgAGAAXABYAFQAQAA4ACwAI
AAkACgALAAwACwALAAsACwAJAAoACgAKAAsADQAOAA8ADQALAAoACgANAA4ADwAQAA0A
CwAJAAcACQAKAAoACgAPAA8AFAAjAC8AMQA0ADgAQABRAG4AlwC/AOYAAAH9AM0AiQA5
ANj/cP8H/5P+Of4n/kj+bv6J/qf+zf71/ib/V/90/4b/nP+1/8//5//2/wMACgANAA0A
DQAOABEAFAAYABsAHAAfAB8AHwAcABwAHQAdACEAIwAkACYAJAAkACQAJAAlACcAKQAq
ACsALQAuAC4AKgApACkAKgAvADEAMgAzADAALwAuAC0ALgAwADIAMgAzADQANgA3ADQA
NAAzADUAOQA6ADwAPQA8ADoAOQA6ADsAPAA/AEEAQgBDAEUARgBGAEcASABIAE0AUABR
AFIAUQBRAFIAVABUAFcAWgBbAGAAYgBkAGYAYwBjAGQAZgBrAG0AcABzAHMAdAB2AHgA
eAB6AHwAfQCAAIEAggCEAIEAgACAAH8AhACGAIcAhwCGAIMAfwB9AH8AgACAAH4AfAB6
AHkAeAB1AHEAbABoAGkAaQBkAGIAWgBVAFAASwBIAEYARABBADwAOQA1ADEAKgAmACMA
IQAgAB8AHQAbABYAFAARAA8ADAAKAAkABwAHAAYABwAEAAEA///+//3/AAABAAIAAwAB
AP///P/6//r/+//9/wAAAQACAAEAAQD9//z/+//7//3/AQACAAIA///9//v/+v/8//z/
/P/9/wEAAQAAAP7//f/8//v/+//9////AAACAAEA/v/8//r/+P/6//z//v8AAAAA/v/8
//n/+P/4//f/+v/8//3//f/9//v/+f/5//f/+P/5//r/+//7//r/9//z//L/8f/w//P/
9v/3//j/9f/y//H/8P/u/+//8f/x//P/8//z//H/7v/t/+z/7P/u//H/8f/v/+3/6//r
/+v/6f/p/+r/7P/t/+7/7f/r/+n/5//m/+X/6v/r/+z/7P/q/+f/5v/m/+T/5f/m/+b/
6P/p/+n/6P/l/+T/5P/k/+j/6v/q/+n/5//k/+P/4//j/+T/5f/n/+n/6v/p/+b/4//i
/+H/4P/i/+T/5v/o/+X/5P/j/+L/4v/i/+L/4v/l/+b/5//o/+X/4v/g/9//4//l/+f/
6f/m/+X/5P/h/+P/4//i/+L/5P/m/+b/5v/k/+T/5f/o/+3/8v/3//3/AQAEAAgACQAN
AA0ADwAQABMAEwATAA0AAQDz/+r/5f/n/+n/7P/x/+7/7P/p/+b/5f/j/+L/4P/e/97/
3v/e/93/2//a/9n/2//d/+D/4v/h/+D/4P/f/9//3v/d/93/4P/i/+L/4v/f/9z/2v/Y
/9n/2//e/+D/3v/d/9v/4v/x////BwAMABAAFgAjADoAXwCLALYA0gDRAKcAYwAJAKD/
Nv/J/lP++/3t/RT+PP5X/nP+k/63/ur+Hf8+/1j/cv+P/6f/uf/G/8//1P/X/93/4//m
/+b/6P/r/+3/6//t/+z/6//u//D/8//1//T/9f/1//b/9P/0//T/9P/4//v//v8AAP3/
/f/8//r/+//9/wAABAAFAAUABAADAAEAAQABAAEABQAIAAsADAAKAAgABwAFAAcACgAM
ABEAEgASABMAEwARABAAEAASABQAFgAaAB0AHAAbABsAGgAcAB8AIgAkACYAKAAoACgA
JwAnACgAKgAvADMANwA5ADgAOAA4ADgAPAA/AEMASABIAEkASwBNAE4ATgBPAFAAUwBW
AFkAWwBaAFkAWABYAFkAWgBcAF0AXgBgAGEAYQBfAF0AWgBZAFoAXABdAFwAVwBUAFIA
UABPAE0ASgBIAEYARQA/ADwANQAxAC0AKQApACgAJwAlAB0AGQAUAA8ADAAKAAkACQAF
AAMAAAD9//j/9v/z//H/8v/y//P/8//v/+z/6//m/+b/5//p/+v/6//r/+v/6//o/+f/
5f/k/+f/6f/s//D/7v/s/+j/5f/n/+j/6f/r/+r/7f/t/+z/6v/p/+j/6P/s/+7/8P/z
//H/7//s/+j/6//s/+3/7//u/+//7//w/+7/7P/r/+r/7f/w//P/9v/z//D/6//m/+j/
6v/t/+//7//w//D/7//t/+v/6f/p/+r/7P/u//D/7v/t/+v/5//o/+j/6P/o/+j/6v/q
/+r/6P/k/+L/4P/i/+X/6f/r/+n/5//l/+H/4P/h/+L/5P/j/+X/5P/h/93/2//b/9v/
3v/f/+H/5P/i/+D/3P/X/9n/2f/a/9v/3f/d/93/3P/Y/9X/1P/U/9X/1//Z/9r/2f/X
/9T/0P/S/9L/0//U/9X/1v/V/9P/0f/O/83/zf/P/9D/0f/T/83/zP/L/8j/yf/K/8v/
zP/M/8z/zP/M/8n/yP/H/8b/yf/K/8v/yv/I/8f/yP/H/8n/yf/J/8n/yf/H/8f/x//D
/8L/w//E/8b/yP/K/8z/yv/M/87/0P/V/9n/3f/g/+X/5//q/+v/6//s/+//7//y/+//
6f/h/9f/0//Q/83/z//R/9L/0v/R/9D/z//N/8n/xv/D/8L/xf/G/8f/x//F/8X/xf/F
/8b/xv/G/8b/yf/J/8n/yP/G/8X/xf/G/8n/yv/L/8r/x//G/8X/xf/G/8r/yv/L/83/
zv/P/9v/5//s/+z/7v/z/wAAFQA1AF4AhAChAKMAgwBJAAAAqv9P/+v+d/4d/gj+KP5P
/mn+hf6n/sT+6/4U/zb/TP9h/3n/kf+m/7n/xv/N/9H/0//U/9j/2v/d/9//4f/l/+b/
5//m/+b/5//n/+r/7f/v//L/8f/w/+//7v/t/+//8f/y//P/9f/2//b/9P/z//P/9P/5
//v//P/9//v/+//7//v//P/+/wAAAAADAAQABgAHAAYABgAFAAcADAAMAA0ADQAPAA4A
DgAQAA8AEAATABUAFgAXABkAGgAYABkAGgAaAB8AIgAjACQAJwAnACgAKgAqAC0AMAAx
ADYAOAA6ADwAOwA7ADwAPgBDAEUASABLAE0ATgBQAFIAUgBUAFYAVwBZAFsAXQBgAF8A
XgBeAF0AYQBkAGYAZwBnAGUAYgBhAGMAZABkAGIAYgBiAGMAZABfAFsAVgBSAFQAVQBR
AFAASwBHAEMAPwA8ADoAOAA1ADMAMQAuACsAJgAiAB8AHQAdABsAGAAVABIAEAANAAsA
BwAGAAYABQAHAAYABwAEAAAA////////AgADAAQABQAGAAUAAwACAAAAAQADAAYABwAI
AAcABwAFAAQAAwADAAYACQAJAAgACAAHAAYABgAGAAYABgAHAAoACwALAAoABwAGAAUA
BQAHAAkACgAMAAwACgAJAAgABgAIAAoADAANAA4ADQAMAAsACgAKAAkADAAOAA8ADwAN
AAsACQAJAAgACAAIAAgACgALAAsACQAHAAYABQAEAAYACAAIAAgABwAEAAMAAgABAAEA
AgABAAIAAwAEAAMAAAD///7//v8AAAMAAwABAAEA/////////P/7//v//P///wAA///9
//r/+f/5//n//P/9//7//v/8//n/+P/4//b/9//4//j/+v/7//v/+v/2//T/8//y//b/
+P/4//f/9//0//P/8//x//L/8//1//v/+v/7//j/9f/0//P/8v/z//T/9f/2//b/9f/1
//f/9v/1//T/8//2//f/9v/3//X/8v/w//D/8//0//X/9v/0//X/+P/7//v//f8AAAMA
BwAMAA4AEQARABMAFAAXABkAGwAXABAABwABAP///v/6//n/+v/6//3//f/9//3/+v/4
//X/8v/y//L/8v/y//H/8f/x//H/7//w//D/8P/x//P/9P/1//P/8f/w//D/8v/y//L/
8v/w/+//7v/t/+z/7P/r/+r/8f/z//L/9/8DAAsADgAQABIAFwAoAEEAYQCIALAAyQDD
AJkAWwASAL7/Z/8D/5H+Of4w/lT+cf6H/qf+yf7q/hP/Pv9a/27/g/+b/7P/xv/Z/+j/
7//x//P/9P/0//b/+f/7//3/AQACAAMAAAAAAAEAAQAFAAcACAAKAAoACgAKAAoACgAL
AAwADAAPABEAEgASABAADwAPABAAEwAVABYAFwAXABcAFwAXABcAGAAZABgAGwAcAB4A
HwAeAB4AHQAfACQAJAAlACUAJwAmACYAKAAnACgAKwAtADAAMQAzADQAMgAzADQANAA5
ADwAPQA+AD0APQA+AEAAQABDAEYARwBMAE4AUABSAFIAUwBVAFgAWwBdAGAAYwBnAGgA
agBsAG0AbgBvAG8AcQBzAHUAeAB3AHYAdgB1AHoAfAB9AH0AfgB9AHsAewB6AHoAeQB2
AHQAdAB1AHYAcgBvAGsAaABnAGcAYgBgAF0AWQBVAFEASwBIAEUAQQA+AD0AOwA5ADMA
LgAqACcAKAAnACUAIwAgAB4AGwAZABUAFAAUABMAFQAUABUAEgAOAA0ADQANABEAEQAR
ABEAEgARAA8ADgAMAA0ADwASABMAFAATABMAEQAQAA8ADwASABUAFQAUABYAFQAUABQA
FQAUABMAEwAYABkAGQAYABYAFgAWABcAGgAbABsAHAAcABoAGQAYABcAGAAZABoAHQAe
AB0AHAAaABoAGwAbAB0AHgAeAB0AHwAdABsAGwAaABoAGgAaABwAHQAdABsAGQAYABcA
FgAXABoAGwAcAB0AGgAZABgAFQAVABYAFQAYABkAGgAZABUAFQAVABYAFgAZABkAFwAX
ABUAFQAVABQAEwATABQAFwAYABcAFQASABEAEQARABIAEwAUABQAEwARABEAEgAPAA8A
DwAOABIAEwATABIAEAAOAA0ADAAOABAAEAAPABAADgAOAA8ADgAOAA4ADwATABIAEQAQ
AA0ADAALAAoADQAOAA8AEAAOAA4ADgAOAA0ADAALAAoADQAOAA8AEAAOAAwACgAIAAsA
DAANAA4ADAAMAAwADAAMAAoACQAJAAwADQAOAA8ADAALAAoABwAJAAsADAAOAA0ADgAN
AAwADAAMAA0AEAAWABoAHgAjACQAJgApACkALwAxADUAOAA6ADkAOAAxACYAGQARAA0A
EAARABMAFwAWABQAEQAOAA4ADQANAAwACQAIAAcABgAEAAMAAwADAAUABwAKAAwACgAI
AAcABQAIAAgACAAJAAgACgAKAAoACQAGAAQAAgAEAAUABwAIAAIAAwAFAAwAGwArADUA
OAA6AEIAUQBsAJUAwQDoAAAB9wDFAHkAGwC0/07/4/5v/in+K/5S/nb+j/6r/s3+9f4k
/1P/cv+M/6T/v//V/+f/8P/3//7/BQAJAA8AEgATABQAFgAXABYAFwAVABMAFwAaAB4A
IQAfAB8AHgAeACAAIAAgACAAIQAjACUAJgAlACUAJAAiACMAJQAoACwALAArACkAJwAo
ACkAKgArAC4AMAAyADIALwAuAC4ALQAvADIANAA5ADkAOAA4ADcAOAA4ADkAPAA+AEAA
RABHAEUAQwBCAEAARABHAEoATABPAFAATwBOAFEAUQBSAFQAVgBZAFwAXQBcAFwAXABc
AGAAYwBnAGwAbQBtAG4AbwB0AHgAfQCCAIkAjgCTAJcAlQCVAJUAlgCWAJYAlgCWAJYA
lgCWAJYAlgCWAJMAkACNAIoAhQCCAH8AfAB7AHoAeQB4AHUAdABzAHIAbABmAGAAWgBY
AFYAVABSAE0ASABDAD4AOQA2ADMAMAAtACwAKwAqACUAIAAbABYAGAAYABgAGAAVABIA
DwAMAAsACgAJAAgACAAIAAgACAAFAAQAAwACAAYACgAKAAoACAAKAAgABgAGAA4AGAAi
ACwAKAAeABYAEAAQABoAMgBWAIgAvgDkAPgABAH6AMgAbADc/0L/2v6o/pr+qP7A/tb+
6v4K/zD/Vv+G/7j/3P/s//L/+P/8//7/AAACAAQACAAKAAwADgALAAoACQAIAAoADAAO
ABAADwAOAA0ADAAMAAwADAAMAA0ADgAPABAADQAMAAsACgAMAA4AEAASABEAEAAPAA4A
EAAQABAAEAATABQAFQAWABQAEgAQAA4AEQASABMAFAAWABYAFgAWABYAFgAWABYAGQAa
ABsAHAAZABgAFwAWABoAHAAeACAAHgAeAB4AHgAfACAAIQAiACQAJgAoACoAKQAoACcA
JgAqACwALgAwADAAMAAwADAAMQAyADMANAA2ADgAOgA8ADkAOAA3ADYAOAA6ADwAPgA9
ADwAOwA6ADoAOgA6ADoAOwA8AD0APgA7ADoAOQA4ADkAOgA7ADwAOgA4ADYANAAyADAA
LgAsACoAKAAmACQAIAAcABgAFAASABIAEgASAA4ADAAKAAgABgAEAAIAAAACAAIAAgAC
AP7//P/6//j/+f/6//v//P/7//r/+f/4//b/9v/2//b/+f/6//v//P/6//j/9v/0//X/
9v/3//j/9//2//X/9P/0//T/9P/0//X/9v/3//j/9v/0//L/8P/z//T/9f/2//P/8v/x
//D/8P/w//D/8P/y//L/8v/y//D/7v/s/+r/7f/u/+//8P/v/+7/7f/s/+z/7P/s/+z/
7f/u/+//8P/t/+z/6//q/+v/7P/t/+7/7P/s/+z/7P/q/+r/6v/q/+v/7P/t/+7/7P/q
/+j/5v/p/+r/6//s/+v/6v/p/+j/6P/o/+j/6P/q/+r/6v/q/+f/5v/l/+T/5v/o/+r/
7P/r/+r/6f/o/+f/5v/l/+T/5//o/+n/6v/o/+b/5P/i/+T/5v/o/+r/6f/o/+f/5v/m
/+b/5v/m/+f/6P/p/+r/6P/m/+T/4v/k/+b/6P/q/+n/6P/n/+b/5v/m/+b/5v/o/+j/
6P/o/+b/5P/i/+D/5P/m/+j/6v/n/+b/5f/k/+b/5v/m/+b/5//o/+n/6v/o/+b/5P/i
/+X/5v/n/+j/5v/m/+b/5v/m/+b/5v/m/+j/6P/o/+j/5f/k/+P/4v/l/+b/5//o/+b/
5v/m/+b/5P/k/+T/5P/l/+b/5//o/+X/5P/j/+L/5f/m/+f/6P/m/+b/5v/m/+b/5v/m
/+b/6f/q/+v/7P/q/+j/5v/k/+X/5v/n/+j/5v/m/+b/5v/k/+T/5P/k/+f/6P/p/+r/
6P/m/+T/4v/l/+b/5//o/+f/5v/l/+T/5P/k/+T/5P/n/+j/6f/q/+j/5v/k/+L/5f/m
/+f/6P/n/+b/5f/k/+T/5P/k/+T/5//o/+n/6v/m/+T/4v/g/+L/5P/m/+j/5f/k/+P/
4v/i/+L/4v/i/+X/5v/n/+j/5f/i/+D/3//k/+X/5v/n/+b/5f/k/+H/4//j/+L/4v/n
/+r/6//s/+7/7v/v//L/9//6//3/AQACAAIAAwABAP3/+f/3//T/9P/x/+7/5f/e/9X/
0f/R/9T/1//b/+H/4f/g/97/3P/d/93/3v/e/+D/4v/k/+b/5f/j/+L/4f/h/+H/4v/i
/+H/4P/g/9//4f/g/9//3//h/+T/5f/m/+T/4P/d/9r/2//d/+D/4v/i/9//3f/a/93/
5f/x//z/AgACAAMABAARACcASAB0AKEAuQCtAIMARgD4/6H/R//h/nn+RP5S/nn+mf6r
/r/+0v7p/gr/Lv9Q/23/hf+X/6z/uf/E/8//1//d/+L/5v/o/+v/7f/r/+3/7P/r/+7/
8P/z//X/9P/1//X/9v/1//T/8//y//T/9//6//z/+P/3//X/8v/y//P/9f/4//n/+f/4
//f/9P/z//L/8f/z//b/+f/6//f/9v/2//X/8//0//T/9//4//j/+f/5//b/9P/z//T/
9v/4//z////8//v/+//6//n/+//9//7/AAACAAIAAgAAAP////8AAAMABwALAA0ADQAM
AAsACgANAA8AEgAWABgAGQAbAB0AHQAeACAAIgAmACoALgAxAC8ALwAvADAAMgA0ADcA
OQA9AEAAQgBDAEUAQwBAAD8AQwBIAEwATgBLAEoASgBKAEwASwBJAEgASgBLAEcARgBD
AD8AOwA3ADYANgA2ADUALQApACQAHwAdABoAGAAXABQAEQANAAkABAAAAPv/9//2//b/
9//3//T/8P/u/+j/6P/n/+f/5//p/+n/6f/p/+X/4//g/97/4f/j/+b/6v/o/+b/4v/f
/+H/4v/j/+X/5f/n/+b/5P/j/+H/3//e/+P/5P/l/+f/5v/l/+P/4P/i/+L/4v/j/+T/
5f/l/+b/5f/i/+D/3v/h/+T/5//q/+j/6P/m/+T/5f/m/+j/6f/p/+r/6v/p/+f/5f/j
/+P/5f/o/+v/7v/s/+v/6f/l/+f/6P/p/+r/7P/u/+7/7v/t/+r/6f/o/+v/7f/w//H/
7v/t/+z/6f/o/+n/6v/s/+7/8f/x/+//7P/p/+j/5//p/+v/7v/y/+//7v/r/+f/5//n
/+j/6f/s/+3/7v/u/+v/5//l/+T/5//p/+v/7P/q/+n/5//k/+T/5P/l/+b/5v/o/+j/
5//l/+L/4f/h/+P/5v/p/+3/5//k/+H/4P/h/+L/4//k/+b/5v/m/+b/5f/k/+P/4v/k
/+b/6P/q/+j/6P/o/+j/5v/m/+b/5v/o/+j/6P/o/+X/5P/j/+L/5P/m/+j/6v/n/+b/
5f/k/+T/5P/k/+T/5f/m/+f/6P/l/+T/4//i/+T/5v/o/+j/5f/l/+f/5//n/+f/5//n
/+j/5//o/+n/5f/k/+X/5v/n/+j/6f/q/+r/7P/u//D/8//3//v//v8AAAEAAwADAAcA
CAALAAsADgALAAUA/f/1//H/7v/r/+v/7f/u/+7/8P/w//D/7//r/+j/5f/k/+f/6P/p
/+n/5v/l/+T/4//m/+b/5v/m/+j/6f/q/+r/5//l/+T/5P/n/+j/6f/o/+X/5P/j/+P/
4v/k/+b/5//p/+r/6//v//n//P/8//z/AQAKABsANwBWAHoAmQCnAJUAawAyAO7/pf9T
/+v+if5k/nb+l/6x/sH+1/7w/g3/MP9S/2j/e/+N/6X/uv/N/9z/5//r/+v/6v/s/+7/
8f/z//f/+//8//3/+//6//r/+f/9////AAACAAAAAAAAAAAAAAABAAIAAgAFAAcACAAI
AAQAAwADAAQABgAHAAcABwAIAAkACgALAAkACgALAAoADQAOABAAEQAOAA4ADQAPABMA
FAAWABcAGQAYABgAGgAYABgAGgAbABwAHQAfACAAIAAhACIAIgAoACoAKgAqACsAKwAs
AC4ALwAxADMAMwA2ADgAOgA8ADwAPQA/AEIARgBHAEkASwBNAE4AUABSAFMAVABVAFUA
VwBZAFsAXgBdAFwAXABbAF4AYABhAGEAYwBhAF4AXQBbAFwAXABaAFoAWgBbAFwAWQBV
AFAATABNAE0ASABGAEMAPwA7ADcAMwAwAC0AKQAnACUAIgAfABsAGAAWABUAFgAVABMA
EQAPAA4ADAALAAgABgAFAAMABQAEAAUAAgD///3//P/7////////////AAD///3//P/7
//v//P/+/wEAAgABAAEA///+//3//f8AAAMAAwACAAQAAwACAAIAAwACAAEAAQAGAAcA
BwAGAAQABAAEAAUABgAHAAcACAAJAAgACAAIAAcACAAJAAoADQAOAA0ADAALAAoACgAJ
AA0ADgAOAA0ADwANAAsACwAKAAoACgAKAAwADQANAAsACAAIAAgACAAIAAoACgAKAAsA
CAAHAAYABQAFAAYABQAGAAcACAAHAAQAAwACAAIAAgAFAAUAAwADAAEAAQABAAAA////
/wAAAwAEAAMAAQD+//3//f/9//7///8AAAAA///9//3//v/9//3//f/8//7///////7/
+//6//r/+v/6//z//P/7//z/+v/6//v/+P/4//j/+f/7//7////8//n/+P/3//b/9//4
//n/+v/8//z//P/8//n/+P/3//b/+f/6//v//P/6//j/9v/0//X/9v/3//j/9v/2//b/
9v/z//L/8f/w//P/9P/1//b/8//y//H/8P/y//L/8v/y//D/8P/w//D/7v/u/+7/7v/x
//L/8//0//L/8P/u/+z/7//w//H/8v/y//D/7//v/+7/7f/s/+v/7P/t/+7/7f/s/+v/
6f/o/+z/7v/u/+7/7v/u/+//8v/0//b/+P/7/wIABgALAA0ADQANAA8AEAAUABUAFgAR
AAUA+f/y/+//6//p/+j/6f/s/+7/7//w/+3/6//q/+j/5v/m/+b/5v/k/+P/4//j/+P/
4//k/+T/5f/m/+j/6f/o/+b/5P/j/+b/6P/o/+j/6P/m/+X/5P/h/+H/4v/i/+T/6f/t
//T//f8JAA0ADgASAB4AMQBSAHkAnwC+ANIAwwCRAE0A9/+W/zz/2/5r/hn+D/4u/lL+
bf6P/rn+5f4S/z3/Vv9q/4D/l/+v/8X/1P/h/+r/6//t/+3/7P/w//L/9f/3//n//f/+
/////v/+//////8BAAMABAAGAAQABAAEAAQAAwAFAAcACAALAA0ADgAOAAwACwALAAwA
DwARABIAEwARABEAEQARABIAFAAWABYAGQAaABwAHQAaABoAGQAbAB8AIAAiACMAIQAg
ACAAIgAjACQAJwApACwALQAvADAALgAvADAAMAA1ADgAOQA6ADsAOwA8AD4APgBBAEQA
RQBKAEwATgBQAFAAUQBTAFYAWQBbAF4AYQBiAGIAYwBkAGYAaABqAGsAbABtAG4AcABv
AG4AbgBtAHEAdAB2AHcAdgBzAG8AbQBtAG4AbgBsAGsAagBqAGoAZQBhAFwAWABZAFkA
VABSAEsARwBDAD8AOwA4ADUAMQAvAC0AKgAnACIAHgAbABkAGgAZABcAFQAQAA4ACwAJ
AAcABgAGAAUABgAEAAQAAAD9//v/+v/5//z//f/+/////P/7//n/+P/4//n/+//+////
AAD//////f/8//v/+//+/wEAAQAAAAAA///+//7////+//3//f8AAAEAAQAAAP///v/9
//3/AAABAAEAAgAEAAIAAQAAAP7/AAACAAQABQAGAAUABAABAAAAAAD//wIABAAFAAUA
BQADAAEAAQD//wAAAQACAAQABQAFAAMA///+//3//P/9/wAAAQACAAEA/v/9//z/+v/7
//3//f/////////9//r/+f/4//j/+v/9//3/+//7//n/+f/5//j/9//3//j/+v/6//j/
9f/y//H/8f/x//b/9//4//j/9v/z//L/8v/x//H/8f/w//L/8//z//L/7//u/+7/7v/y
//T/9P/z//X/8v/x//H/8P/w//D/8f/1//b/8//w/+7/7v/u/+7/7//w//H/8v/x//D/
7//u/+z/7P/s/+z/7//w//H/8v/v/+7/7f/s/+//8P/x//L/8f/w/+//7v/u/+7/7v/u
/+//8P/x//L/8P/u/+z/6v/t/+7/7//w/+7/7v/u/+7/7v/u/+7/7v/w//D/8P/w/+3/
7P/r/+r/6v/r/+3/8f/v/+//7//v/+3/7f/r/+v/7f/u//D/9P/z//D/7f/q/+7/8f/2
//v//P///wMABwAKAA4ADwARABUAGQAcACEAHgAbABIABgD8//f/9v/2//T/8//0//T/
9P/z//L/8f/x//L/8v/y/+//7P/p/+b/5//p/+v/7f/r/+z/7P/s/+r/6//r/+v/7f/t
/+7/8P/w/+7/7P/q/+v/6//r/+v/6v/q/+n/6P/l/+v/9P8FABUAHQAeAB4AJAA1AFQA
gQCvANYA6gDdAKUAVQDz/4r/KP/B/lP+Df4N/jb+WP5v/ov+sf7b/hD/Qf9g/3b/kP+n
/7v/y//U/93/5v/t//H/9//6//n/+v/8//3//f////7//f8AAAIABQAHAAQAAwABAAAA
BAAGAAgACgAKAAsADAAMAAoACwALAAoADQAPABIAFgAVABMAEAANAA8AEQATABUAFAAW
ABgAGAAWABYAFwAXABsAHgAgACUAJAAiACEAHwAiACIAIwAmACUAJgApACsAKwArACwA
LAAwADMANgA4ADoAOgA4ADYAOQA7AD4AQgBDAEUARwBHAEcASABJAEoATgBRAFUAWgBa
AFkAWQBZAF0AYABkAGgAaABqAGwAbQBsAGsAagBqAGwAbgBxAHMAcwByAHAAbQBvAG8A
bgBvAG4AbgBtAGoAZABiAGEAYABgAF8AXQBcAFgAVQBNAEgARgBDAEAAPQA4ADYANAAx
ACoAJwAjAB8AHgAcABsAGwAXABMADgAJAAoACgAJAAkABQAEAAQAAwAAAP7//v/6//r/
+//9/////f/7//n/9//4//n/+f/6//n/+f/6//z/+v/6//j/9//4//r//P////3//f/6
//b/+v/7//z//v////7//f/9//3//f/8//r//v8AAAIABQADAAEA/v/8/////v/+//7/
/P/+/wAAAgAAAAAA/v/8//7/AAADAAUAAwACAAAA/f////////8BAP//AAABAAIAAgAB
AP//+//8//7/AAACAAAAAAD+//z//v/8//z//P/6//v//f/9//r/+f/4//X/9//5//v/
/v/7//v/+P/z//X/9f/3//n/9//3//j/+v/5//j/9f/x//L/8//1//f/9v/1//T/8v/y
//H/8v/0//L/8//0//T/9P/z//H/7v/v//D/8v/0//P/8v/v/+v/7//u/+//8f/w//D/
8P/x/+v/7P/v//L/8v/y//L/8v/w/+7/7P/q/+v/7P/t/+7/7P/s/+z/7P/s/+z/7P/s
/+3/7v/v//D/7v/s/+r/6P/r/+z/7f/u/+z/7P/s/+z/6//q/+n/6P/q/+z/7v/w/+7/
7P/q/+j/6//s/+3/7v/s/+z/7P/s/+r/6v/q/+r/7f/w//P/9v/3//j/+f/6////BAAJ
AA4AEAASABQAFgAUABQAFAAUAA4ACAACAPz/+P/2//T/8v/0//T/9P/0//H/8P/v/+7/
6v/o/w==
         </WaveFormData>
      </LeadData>
      <LeadData>
         <LeadByteCountTotal>10000</LeadByteCountTotal>
         <LeadTimeOffset>0</LeadTimeOffset>
         <LeadSampleCountTotal>5000</LeadSampleCountTotal>
         <LeadAmplitudeUnitsPerBit>4.88</LeadAmplitudeUnitsPerBit>
         <LeadAmplitudeUnits>¦ÌV</LeadAmplitudeUnits>
         <LeadHighLimit>2147483647</LeadHighLimit>
         <LeadLowLimit>268435456</LeadLowLimit>
         <LeadID>V3</LeadID>
         <LeadOffsetFirstSample>0</LeadOffsetFirstSample>
         <FirstSampleBaseline>0</FirstSampleBaseline>
         <LeadSampleSize>2</LeadSampleSize>
         <LeadOff>FALSE</LeadOff>
         <BaselineSway>FALSE</BaselineSway>
         <ExcessiveACNoise>FALSE</ExcessiveACNoise>
         <MuscleNoise>FALSE</MuscleNoise>
         <LeadDataCRC32>2503248466</LeadDataCRC32>
         <WaveFormData>
DAAMAAwADAAJAAgABwAGAAcACAAJAAoACQAIAAcABgAGAAYABgAGAAYABgAGAAYABAAE
AAQABAAGAAYABgAGAAUABAADAAIAAgACAAIAAgACAAIAAgACAAAAAAAAAAAAAgACAAIA
AgABAAAA///+////AAABAAIAAAAAAAAAAAD+//7//v/+/wAAAAAAAAAA/v/+//7////9
//7//v/+//3//f/9//z/+//7//3//v8AAAAAAQABAAIABQAHAAoADgAQABUAGAAfACEA
JAAnACkAKQAqACsAKgAoACAAFwAMAAcABgAFAAQABQAIAAkABQAFAAUABQACAAEA///7
//r/+//5//r/9//3//f/9//4//j/9//3//n/+f/5//r/+v/5//n/+f/7//z//P/7//r/
+P/3//X/9//4//j/+P/+/wIADwAmAEQAZgCTAMMA9wA2AYYB4gE5AogCxwLYAqUCNQKf
Ae8AKwBP/2X+tv17/ZP9wf3r/Rn+Tf6B/r/++v4l/0b/aP+I/6b/wP/R/97/5//t/+7/
8f/x//X/9//7/////f/+////AgAAAAEAAgADAAYACQAJAAkACwAMAAwADAANAA8AEAAR
ABEAEQARABEAEAAQABAAEgAVABcAFwAXABcAFgAWABYAGAAZABsAGwAcABwAHQAeAB4A
HgAgACEAIwAkACQAJgAkACQAJAAnACgAKAApACoALQAtAC4AMAAwADEAMgAyADUAOAA5
ADsAOwA7ADsAPAA/AEAAQQBDAEYARwBHAEkASgBJAEoASgBNAE4AUABRAFIAUgBSAFIA
UABSAFIAUgBUAFMAUgBQAE4ATgBNAE0ATABMAEsASgBHAEQAQAA9AD8APgA9ADwANgA1
ADMALwArACgAJgAlACUAJgAiAB4AGgAZABkAGQAbABoAGQAXABcAFwAXABcAFQATABIA
EwATABYAFgAXABUAEwASABIADwAPAA8ADwAPAA4ADQAMAAwACgAKAAsADAANAA0ADAAM
AAoACQAJAAoACgAKAA0AEgASAA8ADQALAA0ADQAMAA0AEAASABMAEQAQABAAEgASABMA
EwASABMAFAAVABYAFAAUABQAFQAZABkAGQAZABcAFwAXABcAGAAYABoAGgAdAB0AHQAb
ABoAGgAZABkAHAAcABsAGwAZABoAGgAZABcAFwAZABoAGgAZABkAGQAYABUAFQAWABgA
GAAXABcAFAAUABMAEwASABIAEwATABEAEQASABMAEgAQAA8ADgARABEAEgASABEAEAAP
AA0ADgAOAA4ADgAPAA8ADwAPAAsACQAJAAoADAAMAAwADAAKAAkACAAHAAkACgAKAAoA
CQAJAAkACgAJAAcABQAEAAQABQAGAAYABAAEAAUABQAHAAcABwAGAAkABwAFAAQAAgAC
AAIAAgADAAQABQAGAAUABAADAAIABAAEAAQABAAGAAYABgAGAAQAAgACAAIABQAFAAYA
BgAFAAMAAgABAAIAAQABAAMAAgACAAIAAwADAAQABwAJAA0AEgAVABsAIAAlACcAKgAt
AC8ALwAwADAALwAtACUAHAASAAwACgALAAsADQARAA4ACwAKAAkACQAHAAcABgABAP//
///8//z/+//7//v//P/+///////9//3//f/9//7//v/9//3//////wAAAAD9//3//P/8
//z//f///wAAAAAAAAQAEQAoAEgAagCXAMUA9QAwAXwB1AEtAn4CuwLMApUCIwKHAdMA
EwBB/1/+uP2D/Zv9y/3z/R3+Tf5//rv+/P4p/0z/cP+S/67/xP/R/9z/5f/r//L/9//5
//r/+//+/wEAAAAAAAAAAgADAAUABwAJAAgACwALAAsADQAOAA4ADgARABMAFAAVABQA
EwASABEAFQAWABcAGgAZABsAGwAbABoAGgAbABwAHQAfACIAIwAjACIAIgAiACUAJgAp
ACsALAAsACsALAAsACwALAAvADIAMgAzADQAMwAzADQANgA6ADsAPAA8ADwAPgA+AD8A
QABBAEIARABHAEgASQBLAEoASwBLAE0AUABRAFQAVgBVAFYAWABZAFgAWABYAFgAWABa
AFoAWgBYAFcAVgBUAFQAVABTAFMAUABQAE8ATgBLAEgARABBAD8APgA9ADwANQAzADAA
KwAoACYAJQAlACIAIgAdABgAFAATABMAEwAUABQAFAATABIAEQAQAA8AEAAPAA8AEQAO
ABAADwAPAA0ACwAKAAoACwALAAsACwAIAAYABAACAAMAAgADAAUABAAFAAUABAAEAAIA
AQABAAMABAAFAAkACgAIAAMA//8CAAUABgAGAAYACAAJAAkACQAIAAgACgALAA0ADgAO
AA0ADAALAAoADAAMAAwADQANAA0ADQANAA8ADwAPAA8AEgASABQAFAATABEADwALAA4A
EAARABMAEgASABEAEQAQABAADwANAA0ADQAPABAADgANAA0ADQAMAAkACQAKAAgACAAH
AAcABAAEAAMAAwADAAQABgAHAAMAAQAAAP//AAAAAAEAAgAAAP/////+//z//P/8//v/
+//8//3//v/8//v/+v/5//n/9//3//j/+v/6//r/+v/4//f/9v/1//f/+P/4//j/9f/1
//X/9v/4//f/9v/2//P/8//z//L/8v/y//P/8//z//P/8//y//H/8f/v//D/8v/y//L/
8v/w//D/8P/w//D/8P/w//D/8v/y//L/8P/u/+7/7//v//L/8v/y//H/8f/x//D/7//t
/+//8P/w//D/8f/x//L/8//1//j//P/+/wMABgALAA8AEgAVABcAFQAWABcAFwAYABMA
DQAGAP7//P/6//f/9//5//n/9//3//f/9//1//P/8v/v/+3/7f/q/+r/6f/p/+n/6f/q
/+z/6//r/+v/6//r/+z/7P/q/+n/6P/n/+n/6v/q/+v/6P/o/+f/5//o/+r/6v/o/+z/
7//6/xAALgBNAHMAmwDEAPoAPgGPAeIBMQJuAoUCXQL3AWkBxQARAEH/Wv6j/WX9ff2v
/dv9B/47/m3+ov7Z/gb/LP9Q/3D/jv+n/7z/yf/P/9j/3f/h/+T/5f/o/+v/7f/u/+//
8v/w//H/8v/z//b/+f/5//n/9//4//j/+P/3//n/+v/7//z//f/+///////+//3//v8A
AAMABAAFAAQABAAFAAYACAAJAAsACwAMAAwADQAOAAwADAAOAA8AEwAUABQAFgAUABQA
FAAXABgAGAAZABoAHQAdAB4AIAAgACEAIgAiACUAKAApACsALAAtAC4AMAAxADIAMwA1
ADgAOQA5ADsAPAA7ADwAPAA+AEAAQwBFAEUARgBHAEgASABKAEoASgBLAEsASwBKAEgA
SABHAEcASABIAEcARgBFAEIAPgA7ADsAOgA5ADgANgA1ADMALwApACYAJAAjACIAIgAd
ABgAFAATABMAEwARABAADwANAAsACwALAAsACQAHAAYABwAGAAgABwAHAAQAAQD///7/
+//7//v/+//7//r/+f/4//f/9P/z//P/9v/3//f/9v/2//T/8//z//T/9P/0//f/+v/6
//f/9f/1//f/9//2//f/+v/8//3/+//6//r//P/+///////+/wAAAAAAAAAA/v/+//7/
//8DAAMAAwADAAMAAwADAAMAAgACAAQABAAHAAcABwAFAAMABAAEAAUABwAIAAgACQAG
AAYABQADAAMAAwAFAAYABgAFAAUABQACAP////8AAAIAAgABAAEA/v/+//3//f/6//r/
+//7//n/+f/6//v/+P/2//X/9P/2//X/9f/0//L/8v/y//H/7v/u/+7/7v/u/+//8P/x
/+3/6//r/+z/7v/u/+7/7v/s/+v/6v/p/+f/6P/o/+j/6f/p/+n/6v/p/+f/5f/k/+T/
5f/m/+b/5P/k/+X/5f/j/+P/4//i/+n/5//n/+b/5f/k/+P/4v/j/+T/5f/m/+T/5P/k
/+X/4//k/+T/5P/k/+X/5v/m/+L/4f/i/+L/5P/k/+X/5f/m/+n/6//u//H/8v/2//j/
//8BAAQABwAKAAsADQAPABEAEgANAAcA/v/5//j/9//1//X/9//3//f/9//3//f/9P/z
//H/7f/t/+3/6v/q/+f/5//n/+f/6P/o/+f/5//p/+n/6f/q/+j/5//n/+f/6f/q/+r/
6f/n/+b/5v/l/+P/5P/k/+T/6v/s//H//v8WADQAVQB/AK0A2gAYAWIBswEMAmECogKx
An0CEQKBAdcAGwA9/z7+hf1T/XH9of3N/QH+N/5r/qT+2/4I/yz/UP9y/5D/p/+8/83/
1f/Y/9//4f/i/+P/5v/p/+r/7P/u//L/8f/x//H/8f/0//f/9//3//n/+v/6//r/+f/7
//z//f/+////AAABAP///v/9//7/AgAFAAYABwAGAAYABwAIAAgACQALAAsADgAOAA8A
EAAOAA4AEAARABUAFgAWABgAFgAWABYAGQAaABoAGwAcAB8AHwAgACIAIwAjACMAIgAm
ACgAKAApACkAKQApACoALQAuAC8AMQAyADMAMwA1ADUANQA3ADgAOwA8AD4APwBAAEAA
QABAAD8AQAA/AD4AQAA/AD4APAA4ADgANwA3ADYANgA1ADQAMwAwACwAKQAoACYAJAAi
ACAAHwAdABkAEwAQAA4ADQAOAA4ACQAEAAAA/////////f/8//v/+f/8//3//v////z/
+//7//3///8CAAIAAwADAAEAAAAAAP//////////AQAAAP///v/8//r/+v/7//z//f/9
//z//P/6//n/+f/6//r/+v/9/wAAAAD9//v/+//9//3//P/9/wAAAgADAAEAAAAAAAIA
AAABAAEAAAADAAQABQAGAAYABgAGAAcACwALAAsACwALAAsACwALAAoACgAMAAwADwAP
AA8ADQALAAwADAANABAAEAAPAA8ADQAOAA4ADQAJAAkACwAMAA4ADQANAA0ACgAHAAcA
CAAJAAoACgALAAgACAAHAAcABAAEAAUABQAFAAUABgAHAAYABAADAAIAAgABAAEAAAAA
AAAAAAD///7//v/+//7////////////7//n/+f/6//r/+v/6//r//P/7//r/+f/4//j/
9//2//b/9//4//r/+f/3//X/9P/0//X/9v/2//T/9P/1//X/9f/1//X/9P/3//f/9//0
//L/8v/y//L/8//0//X/9v/0//T/9P/0//L/8v/y//L/9P/0//T/9P/y//L/8v/y//T/
9P/0//T/8v/y//L/8v/y//D/8P/w//P/8//0//T/8//x//D/7//x//H/8v/1//X/9P/z
//P/9f/2//n/+/8AAAQABgALAAwAEQATABYAHAAfACAAIgAiACEAHwAXAA4ABAD+//z/
/v/9//7/AQD+//v/+v/5//v/+f/5//j/9P/x//D/7P/u/+3/7f/t/+7/8P/x//H/8P/v
/+7/7f/w//D/7//v/+//7//w//D/7//v/+7/7v/v/+//8P/w/+z/8P/4/wcAIgBCAGoA
mQDJAP8AQgGSAfABSwKaAtUC4AKfAiMCfwHHAAEAGf8r/pL9bf2L/bv95/0T/kf+f/69
/vj+If9E/2j/iP+i/7b/xf/O/9f/3//k/+f/6//t/+3/7//x/+//8P/x//T/9//5//v/
/f/7//3//P/7//z//v///wAA//8BAAIAAwABAAEAAQABAAMABAAFAAgACAAJAAgABwAK
AAoACwAMAAwADQAPAA8ADgAOAA8AEAARABIAFQAXABgAGAAXABgAGQAaABsAHwAgACAA
IQAiACIAIQAhACIAJgAnACgAKAAoACoAKgArACwALQAuADAAMwA0ADUANwA2ADcANwA5
AD4APwBCAEQARgBIAEsATQBVAFoAXwBkAGgAbABuAHAAbQBrAGkAZgBkAGAAXQBcAFsA
WgBZAFgAVwBWAFMAUABNAEoAQwA+ADkANAAxAC4AKwAoACQAIgAgAB4AGAAUABAADAAJ
AAgABwAGAAUABAADAAIAAAAAAAAAAAACAAIAAgACAP///v/9//z//v/+//7//v/7//r/
+f/4//b/9v/2//b/9v/2//b/9v/1//T/8//y//j/+v/6//j/+P/6//z//P8AAAwAIAA0
AEwAYgB8AJQAqgDKAPoAMgF4AcwBHAJAAi4C+gGUAfQAFAD+/vj9Vv0Y/Rr9Qv14/bD9
8v1C/pL+2P4g/2T/lv+y/8T/1P/e/+H/5P/n/+r/7f/w//P/9v/3//j/+f/6//z//v8A
AAIAAAAAAAAAAAADAAQABQAGAAgACAAIAAgACAAIAAgACAAJAAoACwAMAAoACgAKAAoA
CwAMAA0ADgAQABAAEAAQAA4ADgAOAA4ADwAQABEAEgAUABQAFAAUABYAFgAWABYAFwAY
ABkAGgAaABoAGgAaAB0AHgAfACAAIAAgACAAIAAhACIAIwAkACcAKAApACoAKgAqACoA
KgAtAC4ALwAwADAAMAAwADAAMgAyADIAMgA0ADQANAA0ADMAMgAxADAAMAAwADAAMAAv
AC4ALQAsACwALAAsACwAKgAqACoAKgApACgAJwAmACkAKgArACwAKwAqACkAKAAoACgA
KAAoACYAJgAmACYAJAAiACAAHgAeAB4AHgAeABsAGgAZABgAFQAUABMAEgAUABQAFAAU
ABIAEAAOAAwADQAOAA8AEAAPAA4ADQAMAAoACgAKAAoACwAMAA0ADgALAAoACQAIAAkA
CgALAAwACwAKAAkACAAKAAoACgAKAAoACgAKAAoABwAGAAUABAAGAAYABgAGAAUABAAD
AAIAAgACAAIAAgACAAIAAgACAAEAAAD///7///8AAAEAAgABAAAA///+/wAAAAAAAAAA
/v/+//7//v/8//z//P/8//7//v/+//7//f/8//v/+v/6//r/+v/6//z//P/8//z/+//6
//n/+P/6//r/+v/6//j/+P/4//j/+P/4//j/+P/4//j/+P/4//f/9v/1//T/9f/2//f/
+P/2//b/9v/2//T/9P/0//T/9P/0//T/9P/y//L/8v/y//T/9P/0//T/8v/y//L/8v/y
//L/8v/y//P/9P/1//b/8//y//H/8P/x//L/8//0//L/8v/y//L/8P/w//D/8P/y//L/
8v/y//H/8P/v/+7/8f/y//P/9P/z//L/8f/w//L/8v/y//L/8v/y//L/8v/x//D/7//u
/+//8P/x//L/8P/w//D/8P/w//D/8P/w//L/8v/y//L/8f/w/+//7v/v//D/8f/y//D/
8P/w//D/8P/w//D/8P/w//D/8P/w/+//7v/t/+z/7f/u/+//8P/w//D/8P/w//D/8P/w
//D/8v/y//L/8v/x//D/7//u/+//8P/x//L/8f/w/+//7v/u/+7/7v/u//D/8P/w//D/
7v/u/+7/7v/v//D/8f/y//H/8P/v/+7/7v/u/+7/7v/v//D/8f/y/+//7v/t/+z/7f/u
/+//8P/v/+7/7f/s/+7/7v/u/+7/8P/w//D/8P/t/+z/6//q/+3/7v/v//D/7f/s/+v/
6v/s/+z/7P/s/+7/7v/u/+7/7P/q/+r/6v/t/+3/7v/u/+z/6//r/+v/7P/r/+v/7f/v
//D/8f/z//T/9v/6//3//v8CAAQACQAIAAsACwAMAAwACwAIAAYABQADAAAA9//x/+r/
5//o/+r/6//u//P/8f/v/+//7//y//H/8v/y//D/7//w/+7/7v/t/+3/7f/r/+z/7P/r
/+j/5//m/+X/5v/m/+X/5f/n/+f/6P/o/+b/5f/j/+L/4v/j/+X/5v/k/+T/4v/j/+r/
+P8OACsATwB3AJwAyAAAAUcBlgHpATgCawJnAicCtQEjAYMA0f8C/zX+vf2r/c399/0b
/kH+af6S/sP+7v4Y/z7/YP98/5X/qP+3/8X/zv/X/93/3v/f/+L/5f/j/+T/5f/o/+v/
7f/v//H/8f/z//L/8f/x//L/8v/y//X/9//4//n/+P/3//b/9f/3//j/+f/8//z//f/8
//v/+v/6//v//P/+////AQABAAAAAAABAAIABAAEAAYABwAHAAgACAAKAAgACAAIAAsA
DQAOABAAEgARABEAEgAUABgAGQAaABoAHAAeAB4AHwAgACEAIgAkACYAKAAqAC0ALQAt
ACwALQAwADEANAA2ADkAOgA8AD0AQQBCAEMARABGAEoATABOAE8ATwBPAE4ATwBSAFQA
VwBYAFoAWwBcAFwAXABbAFsAXgBgAGIAZABjAGMAYgBfAF4AXgBfAGEAYgBkAGEAXgBc
AFsAWwBbAF0AXABbAFkAVwBVAFMAUQBNAEsASgBLAEYARgBDAEEAPAA3ADMAMAAsACsA
KgApACYAIgAeABoAGQAWABUAFQAUABMAEQAOAAwACgAJAAkACAAIAAgACwAMAAoABQAB
AAIABQAGAAYAAwAEAAQAAwABAAAAAAACAAIAAwADAAIAAAAAAAAAAAD+//7//v///wEA
AQABAAEAAAD///7//f/+//7/AAAAAAAA///+//v//f/+//7////+//7//f/9//3//v/+
//3//v///wIABAABAP///v/9//3/+//8//7//v/+//3//f/+//7//f/9//z//P/9//3/
+P/3//f/9//3//b/9v/2//f/9//4//j/9f/0//P/8f/z//T/9f/2//L/8f/w/+//7v/t
/+7/8P/w//D/8P/w/+7/7f/s/+v/7f/u/+7/7v/s/+v/6v/q/+z/6//q/+r/6//r/+v/
6v/o/+j/6f/p/+v/6//r/+r/6f/n/+X/5P/l/+b/5//o/+b/5v/m/+b/5P/k/+T/5P/l
/+b/5//o/+b/5v/m/+b/5v/m/+b/5v/m/+b/5v/m/+X/5P/j/+L/4//k/+X/5v/l/+T/
4//i/+L/4v/i/+L/5P/k/+T/5P/j/+L/4f/g/+H/4v/j/+L/4P/g/+H/4f/i/+L/4v/h
/+P/4//i/+H/3//h/+L/4v/i/+P/4//k/+T/5f/n/+r/7P/x//T/+f/5//z///8BAAIA
BAAGAAcACgAFAP//+P/w/+7/7P/p/+n/6//r/+n/6v/r/+z/6//r/+r/5//l/+f/5P/k
/+P/4P/f/97/3v/g/9//3//f/+H/4f/i/+L/4P/f/97/3f/g/+D/3//f/+D/4P/f/9//
3v/g/+D/4P/g/+X/6v/6/xYAMQBTAHsApADUABIBXwG0AQUCUAJ/AnECKwK1AR8BcwCx
/8D+4f13/Xn9pf3V/f/9Kf5Z/oz+v/7u/hb/PP9e/3z/lf+s/7//yf/Q/9X/2f/c/93/
4P/j/+P/5P/l/+j/5//n/+f/5//q/+3/7f/t/+z/7P/r/+r/6//t/+7/7//x//H/8f/x
//H/8P/v//D/8//1//X/9f/2//b/9//4//j/+f/7//v//v/+////AAD///7//////wMA
BAAEAAYABgAGAAYACQAKAAoACwAMAA4ADwARABQAFAAVABYAFgAZABwAHQAfAB4AHwAg
ACIAIgAiACIAIwAmACcAJwApACoAKQAqACoAKQAqACwALQAuAC4ALgAuACsALAArACoA
KgApACgAJgAjACIAIAAfABwAHAAbABoAFgASAA0ACQAIAAYABAACAP7//f/7//f/8v/u
/+v/6f/o/+j/4//e/9z/2//b/9v/2f/Y/9f/1f/Y/9n/2v/b/93/3f/e/+H/4v/m/+f/
6f/s/+v/6//s/+z/7f/u/+//8v/y//L/8v/y//D/8P/x//T/9f/1//T/9f/0//T/9f/0
//T/9P/3//r/+v/3//X/9f/3//f/9v/4//r/+//7//n/+P/4//r/+P/5//n/+P/7//z/
/f/+//z//P/8//3/AQABAAEAAQABAAEAAQABAAIAAgAEAAQABwAHAAcABQADAAQABAAF
AAgACAAHAAcABwAIAAgABwAFAAUABwAIAAgABwAHAAcABgADAAMABAAEAAQAAwADAAIA
AgABAAEA/v/+///////+//3//f/9//v/+v/6//r//P/7//v/+v/4//j/+P/3//b/9v/2
//b/9//3//f/9//z//H/8f/y//L/8v/y//L/8v/x//D/7//v//D/8P/w//H/8f/x//L/
8P/v/+7/7v/v/+//7//u/+7/7v/v/+//7f/t/+3/7P/r/+//7//u/+3/7P/r/+r/7P/s
/+z/7P/u/+7/7v/u/+z/7P/s/+z/7v/u/+7/7v/t/+z/6//q/+v/7P/t/+7/7f/s/+v/
6v/q/+r/6v/q/+z/7P/s/+z/6v/q/+r/6v/q/+r/6v/q/+j/6P/o/+j/6v/q/+r/6v/s
/+z/7P/s/+v/6v/p/+j/6f/q/+v/7P/s/+r/6v/q/+n/6f/q/+r/7P/r/+v/6//o/+f/
5//p/+r/6v/q/+v/6//s/+//8f/0//j/+v///wQACQALAA4AEwAVABUAFgAZABkAGAAR
AAYA/P/2//T/8f/v/+//8f/y//H/8v/z//P/8f/x//D/7f/r/+v/6P/m/+X/5f/l/+f/
6P/o/+f/6f/p/+n/6f/p/+j/5v/l/+b/5//p/+r/5//n/+b/5v/j/+P/5P/k/+b/7P/0
/wEAGAA4AF4AjQDDAP0ARAGYAfgBUQKeAt0C7AK3AkkCqwH1AC8AQ/9J/pz9Z/15/an9
2f0L/kX+ff65/vD+F/84/1r/ev+W/6z/vf/K/9P/1//c/9//3//g/+H/5P/n/+n/6v/r
/+7/7P/t/+7/7//y//X/9f/1//X/9v/2//b/9//5//r/+//9//3//f/9//3//P/7//z/
//8BAAEAAQABAAAAAAAAAAEAAwAGAAcACgAKAAsADAALAAoACwALAA8AEAAQABIAEAAQ
ABAAEwAUABQAFQAWABkAGQAaABwAHQAdAB0AHAAgACIAIgAjACQAJQAmACgAJwAoACkA
KwAuAC8ALwAxADIAMQAyADIANQA2ADgAOQA4ADgAOAA4ADYAOAA4ADgAOAA3ADYANAAw
ADAALwAvADAAMAAvAC4AKQAmACIAHwAfAB4AHQAcABgAFwAVABEACwAIAAYABQAGAAYA
AQD8//j/9//3//f/+f/4//f/9f/2//f/+P/5//j/9//3//n/+//+//7///////3//P/8
//3//f/9//3////+//3//P/7//j/9//3//r/+//7//r/+P/2//X/9f/4//j/+P/7//7/
/v/7//n/9//5//n/+P/6//z//f/9//v/+v/6//z//P/9//3//P/+//7//v/+//z//P/8
//3/AQABAAEAAQABAAEAAQABAAIAAgAEAAQABQAFAAUAAwADAAQABAAFAAgACAAHAAcA
BQAGAAYABQADAAMABQAGAAgABwAHAAcABQABAAAAAAABAAIAAgADAAIAAgABAAEA/v/+
///////9//3//v////7//P/7//r//P/7//v/+v/4//j/+P/3//b/9v/2//b/9//3//f/
9//z//H/8f/y//P/9P/1//b/9f/z//H/7//v//D/8P/w//H/8f/x//L/8P/v/+7/7v/u
/+//8P/w/+7/7v/v/+//7f/t/+3/7P/x//H/7f/s/+7/7v/u/+7/8P/w//D/8P/v/+7/
7f/s/+z/7P/s/+z/7v/u/+7/7v/t/+z/6//q/+z/7P/s/+z/6v/q/+r/6v/s/+z/7P/s
/+z/7P/s/+z/6//q/+n/6P/p/+r/6//s/+v/6v/p/+j/6v/q/+r/6v/q/+r/6v/q/+j/
6P/o/+j/5//o/+n/6//p/+r/6v/q/+n/6f/p/+j/6f/p/+v/7P/p/+j/6P/n/+v/7//y
//b/+P/6////AgAJAAsADgARABQAFQAXABkAFwAUAAsAAQD5//X/9f/1//L/8f/y//H/
8f/x//H/8f/x//H/8P/t/+j/5//j/+L/5P/l/+b/5//m/+b/5f/l/+X/5f/l/+b/6P/n
/+f/5//l/+b/5v/l/+f/5v/m/+X/4//k/+T/5P/m//D///8YADwAZACPAL8A9wA8AZIB
8gFPApwC0QLWApMCEwJtAbUA7f8N/yn+lP1t/Yv9t/3f/Q3+Q/57/rv++v4f/0D/Yv+A
/5j/rP+5/8L/zf/V/9j/3f/h/+H/4f/j/+X/5f/m/+f/6v/s/+3/7v/v/+7/7//t/+v/
7//y//T/9v/2//f/9//3//f/9//3//f/+v/6//r//P/6//v/+v/5//3//v8AAAIAAAAB
AAMAAwAEAAQABQAGAAcACAALAA0ADAAMAAsADAANAA4ADwATABIAEgATABQAFwAXABgA
GgAcAB0AHgAeAB8AIAAfAB8AIwAlACcAKgAqACoAKgArACwALQAtAC8AMwAzADUANgA0
ADQANQA1ADkAOgA7ADwAOwA8ADsAOgA4ADcANgA0ADMANAA0ADUAMgAwAC0AKgApACgA
JgAlACIAIAAeABwAFgAVABMADwAMAAoACQAJAAUABAD+//j/9f/1//b/9//3//b/9f/z
//P/8//z//P/9f/1//b/+f/2//j/9//3//r/+f/5//r/+f/5//n/+f/5//j/9//2//f/
9v/3//n/+P/3//X/8v/0//T/9f/3//f/9v/1//f/+P/4//X/8//0//f/+P/4//f/+P/4
//f/+P/4//n//P/8//3//f/8//z//P/8//z//f/+////AQAAAP///v/9//7///8AAAEA
AAAAAAIAAgADAAMAAwABAAIABAAFAAcABwAGAAQAAwAFAAYABgAFAAEAAQADAAQABAAD
AAMAAwADAAEAAgAEAAMAAgAAAP//AAAAAP/////8//z//f/9//r/+f/5//n/+v/6//v/
/P/5//f/9v/0//X/9v/3//f/9P/0//T/9P/z//P/8//z//L/8f/y//T/8//y//H/8P/y
//H/8P/v/+//8P/w//D/7f/t/+3/7v/w/+//7v/u/+z/6//q/+j/6f/q/+z/7f/r/+v/
6//q/+n/6f/r/+z/7P/s/+z/7P/r/+r/6f/o/+r/6v/q/+r/6P/o/+j/6P/q/+r/6v/q
/+r/6v/q/+r/6f/o/+f/5v/o/+j/6P/o/+b/5v/m/+b/5v/m/+b/5v/n/+j/6f/q/+n/
6P/n/+b/6P/o/+j/6P/n/+b/5f/k/+T/5P/k/+T/6P/q/+z/7v/w//L/9P/2//v/AAAF
AAoADAAOABAAEgARABAADwAOAAgAAgD8//b/9f/0//P/8v/w//D/8P/w/+3/7P/r/+r/
5//m/w==
         </WaveFormData>
      </LeadData>
      <LeadData>
         <LeadByteCountTotal>10000</LeadByteCountTotal>
         <LeadTimeOffset>0</LeadTimeOffset>
         <LeadSampleCountTotal>5000</LeadSampleCountTotal>
         <LeadAmplitudeUnitsPerBit>4.88</LeadAmplitudeUnitsPerBit>
         <LeadAmplitudeUnits>¦ÌV</LeadAmplitudeUnits>
         <LeadHighLimit>2147483647</LeadHighLimit>
         <LeadLowLimit>268435456</LeadLowLimit>
         <LeadID>V4</LeadID>
         <LeadOffsetFirstSample>0</LeadOffsetFirstSample>
         <FirstSampleBaseline>0</FirstSampleBaseline>
         <LeadSampleSize>2</LeadSampleSize>
         <LeadOff>FALSE</LeadOff>
         <BaselineSway>FALSE</BaselineSway>
         <ExcessiveACNoise>FALSE</ExcessiveACNoise>
         <MuscleNoise>FALSE</MuscleNoise>
         <LeadDataCRC32>2754828848</LeadDataCRC32>
         <WaveFormData>
IgAiACIAIgAhACAAHwAeAB8AIAAhACIAIAAgACAAIAAgACAAIAAgACAAIAAgACAAHgAe
AB4AHgAgACAAIAAgAB4AHgAeAB4AHgAeAB4AHgAcABwAHAAcABoAGgAaABoAGwAcAB0A
HgAcABwAHAAcABwAHAAcABwAHAAcABwAHAAbABoAGQAYABoAGgAaABoAGgAaABoAGgAa
ABoAGgAaABgAGAAYABcAFwAYABgAGAAZABoAGwAdAB0AHwAiACQAJwAqAC0ALgA0ADYA
OQA6ADkAOQA6ADoANgA1ADIALAAmACQAJAAjACIAIgAiACIAIAAgACAAIAAfABwAGwAX
ABYAFgAXABYAFgAVABUAFgAWABYAFQAUABIAEgASABIAFAASABIAEwATABQAFAAUABEA
EQARABEAEwATABMAEwAaAB0AJgA1AE8AdgCzAP8ATwGvAR0ClAIIA2sDxQP/A/MDiQPR
AgACOQF6ANL/Vv8H/9b+v/64/r/+2P72/hX/NP9N/2X/ff+W/63/wP/N/9b/3f/h/+P/
5v/o/+n/6//u//D/8P/w//H/9P/0//P/8v/z//T/9f/2//j/9//5//n/+P/4//n/+f/5
//v/+//8//z/+v/5//n/+v/9//3//f/9//v/+//7//v/+//9//3//f/9//7//v/+//z/
/P/8//3//v/+//7//v/8//z//P/7//v/+//7//3////////////////////+/wAAAQAC
AAIAAAD+//7//v/+//7//v/+/////v///////f/9//3/+//7//r/+f/4//b/9f/1//L/
7//t/+v/6f/p/+X/4v/g/9z/2P/V/9P/0v/P/8z/yf/F/8L/vv+8/7v/uP+1/7P/sP+v
/6v/qf+o/6b/pf+j/6T/pf+l/6X/pf+m/6j/qf+u/7H/tf+4/7r/v//D/8j/zP/R/9b/
3f/l/+r/7//1//j//f8CAAgACgAMAA4AEQAUABUAFwAZABcAGAAYABoAHQAeAB4AHgAd
AB0AHQAeAB0AHQAdAB4AHwAfACAAIAAdAB0AHgAfACAAIQAiACMAIgAhACAAIAAgACAA
IAAgACEAIQAhACAAHgAeAB4AHgAfAB8AHwAfABwAHAAcABwAHAAcABwAHAAeAB4AHAAb
ABkAGgAaABoAGwAbABoAGgAZABkAGQAYABgAGAAYABgAGQAZABgAFwAXABYAFgAWABcA
FwAXABcAFwAWABUAFQAVABUAFgAWABgAGAAYABYAFAAUABUAFQAWABcAGQAaABgAGAAZ
ABkAGQAZABkAGQAbABsAGwAZABcAFgAWABYAFwAXABgAGAAYABYAFQAVABYAFgAWABYA
FgAWABYAFgAUABQAFAATABUAFAAUABUAEwATABMAEwAVABUAFQAUABQAFAAUABQAEgAS
ABIAEgAUABQAFAAUABIAEgASABIAEgASABIAEgASABIAEgASABAAEAAQABAAEgASABIA
EgAQABAAEAAQABEAEQASABIAEgASABIAEgATABUAFwAaABwAHwAiACUAKAAsAC4AMQAy
ADMAMwA0ADMAMAAuACoAIgAcABoAGgAaABoAGwAcABsAGgAZABgAGAAYABYAFgARAA8A
DgAOAA4ADgANAA0AEAAQABAADwAOAA4ADgAOABAAEAAOAA4ADQANAA4ADgAQAA8ADwAP
AA8ADwAPAA8AEQAUABcAIAAvAEkAbgCpAPMAQQGZAQECdALkAkUDmQPNA78DUwObAtIB
GQFqAMr/Uv8H/9j+w/66/r/+1v7w/g//Lv9L/2X/f/+Y/6//vv/J/9L/1//d/+P/5v/o
/+r/6//t/+7/7P/s/+3/8P/z//P/8//1//X/9f/1//b/9f/3//f/9v/4//n/+f/5//f/
9//4//j/+f/5//r//P/7//v/+//7//n/+f/5//n/+//9//3//f/7//z//P/8//v//P/9
/////v/+//7//v/+//7//v/9/////////wEAAAD///7//f/+////AAAAAP7///8AAAAA
AAD+//7//v///wAAAQACAAAA/v/+//3//f/9//3/+//7//r/+f/4//f/9f/0//D/7//t
/+v/6f/l/+H/3v/c/9r/1v/T/9H/zv/L/8j/xf/D/8D/vP+6/7n/tv+z/7H/rv+t/6n/
p/+k/6L/of+f/53/nf+c/5v/nf+e/6D/of+m/6n/rf+w/7T/uf+9/8L/xv/L/9D/1//d
/+L/5//t//D/9f/6/wAAAwAGAAkADQAOAA8AEQATABMAFAAUABYAFwAYABgAGAAXABcA
FwAYABsAGwAbABwAGgAZABkAGAAYABkAGwAdABsAGwAbABsAGwAbABsAHAAdAB4AHwAg
AB0AHQAdABwAHgAeAB4AHgAdAB0AHQAdAB4AHgAeAB4AHgAeAB4AHgAdABwAGQAXABgA
GgAbABwAGwAbABoAGgAZABkAGQAYABgAGAAYABgAGwAbABoAGQAXABYAFgAWABUAFQAV
ABUAFQAUABMAEwAVABUAFgAWABUAFAATABAAEQASABQAFQAUABMAEwASABAAEAARABEA
EwATABMAEwASABEAEAANAA8ADgAOAA4AEQARABIAEgAQAA4ADQANABAAEAAQABAADwAO
AA0ADAANAA4ADwAPAA0ADAAMAA0ADQANAA0ADQANAA0ADQAMAAoADAAMAAwADAAMAAwA
DAAMAAwADAAMAAwADAAMAAwADAAMAAwADAAMAAwADAAMAA4ADgAOAA4ADgAOAA0ADQAM
AAwADAAMAA4ADgAPABEAEgAUABUAFwAcAB8AIAAkACgAKwAsAC0AKwAsACwAKgAsACoA
JQAgABsAGgAYABYAGAAYABgAGAAYABgAGAAYABYAFgATABEAEAAQAA4ADgALAAsADAAM
AA4ADQAMAAwACgAKAAoACgAIAAgACQAJAAoACgAKAAkACQAJAAkACQAHAAkACQAKAA8A
FAAdAC8ASgB1ALUAAQFVAbkBKgKkAh8DiQPlAycEJQS5A/gCFQI4AWQAoP8V/8b+n/6Q
/o3+mP60/tf++P4V/zP/Tf9o/4H/mP+r/7r/w//L/9H/1v/Y/9v/3f/g/+L/4v/i/+P/
5v/m/+X/5P/l/+f/5//n/+j/6P/p/+j/5v/k/+X/5f/l/+b/5//p/+r/6f/n/+b/5v/p
/+n/6f/p/+n/6f/p/+n/6f/r/+v/6//p/+r/6v/q/+j/6P/o/+n/6P/o/+j/6P/o/+j/
6P/n/+f/5//n/+n/5//n/+f/5//p/+n/6f/o/+r/6//s/+z/6v/o/+j/6P/o/+j/6P/o
/+r/6P/o/+f/5v/l/+T/4f/j/+L/4f/g/93/2//a/9b/0//R/8//zf/L/8f/xP/C/73/
uP+0/7H/r/+t/6v/qf+i/57/mf+W/5P/kP+N/4v/iP+H/4P/gf97/3j/dv9z/3X/df90
/3P/cf9y/3T/df94/3v/f/+C/4f/jf+S/5j/oP+l/6r/sf+5/77/w//J/9D/1f/a/+D/
5f/o/+v/7//1//f/+v/9//3//v/+/wAABQAGAAYABgAHAAcABwAIAAcABwAHAAgACQAJ
AAoACgAJAAkACgALAA0ADQANAA0ACwALAAsADAAMAAwADAAMAAkACQAJAAgABgAGAAYA
BgAIAAkACgALAAwADAAMAAwADAAMAAwADAAOAA4ADAALAAsADAAMAAwACwALAAoACgAH
AAcABwAGAAgACAAIAAgACwALAAoACQAHAAYABgAGAAcABwAHAAcABwAGAAUABQADAAMA
BAAEAAYABgAGAAQAAwACAAIAAQABAAEAAgACAAAAAAABAAEAAAD///7//f/+////AAD/
//7//P/7//r//f/9//7//v/+//z/+//7//z//P/8//z//P/8//z//P/6//r/+v/5//v/
+v/6//v/+//7//v/+//7//v/+//6//z//P/8//z/+v/6//r/+v/6//r/+v/6//z//P/8
//z/+v/6//r/+v/8//z//P/7//r/+v/5//j/+v/6//r/+//7//3/AAACAAMABgAJAAoA
EAASABUAFgAZABkAGgAaABkAGQAXABIADAAKAAoACQAGAAYABgAGAAgACAAIAAgABgAE
AAQAAQABAAAAAAD+//z/+//7//z//P/8//v/+v/6//r/+v/6//r/+P/4//n/+f/6//r/
+v/5//n/+f/5//j/9//2//X/+P/7/wAACwAdADwAawCzAAUBYQHNAUYCygJNA8UDKQRr
BF0E4QMIAxMCKgFIAHr/7f6g/nf+aP5n/nj+mv67/tz++f4V/zP/UP9p/4D/kf+e/63/
tf+3/7z/vv+//8H/xP/G/8j/yP/J/8z/y//L/8v/zf/P/8//z//Q/8//0f/R/9D/0P/R
/9H/0f/T/9P/1P/U/9P/0f/Q/9D/0v/T/9T/1f/V/9X/1f/V/9P/1f/V/9X/1f/W/9b/
1v/U/9T/1P/V/9j/2P/Y/9j/2P/Y/9j/1//X/9f/1//Z/9n/2f/Z/9n/2f/Z/9n/2P/Y
/9n/2v/a/9j/1v/W/9b/2P/Y/9j/2P/a/9j/2P/X/9b/1f/U/9H/0//S/9H/0P/O/83/
zf/K/8j/xf/C/7//vf+5/7b/tP+u/6r/p/+l/6L/n/+c/5n/lf+S/47/jP+H/4T/gf9/
/37/ff95/3f/dP9y/3H/b/9v/2//bv9t/2v/bP9u/2//dP93/3v/fv+D/4n/jv+U/5j/
nf+i/6n/sv+4/77/xf/M/9H/1v/c/+H/5P/n/+v/8f/z//b/+f/5//r/+v/8////AAAA
AAAAAQABAAEAAgADAAMAAwAEAAYABQAFAAQAAwADAAQABQAGAAcACAAJAAsACwALAAwA
DgAOAA4ADgAOAA8AEAAQABAAEAAQABAAEQARABEAEQAOAA4ADgAOAA4ADgAOAA4ADwAQ
AA8ADwANAA4ADgAOABEAEQAQABAADwAPAA8ADgAOAA4ADgAOABEAEQAQAA8ADQAMAAwA
DAAPAA8ADwAPAA8ADgANAA0ACwALAAwADAAOAA4ADgAMAAoACgALAAsADQANAA4ADgAM
AAwADQANAAsACwALAAsADQANAA0ACwAJAAgACAAIAAkACQAKAAoADAAKAAkACQAJAAgA
BwAGAAcACAAJAAoACAAIAAgABwAJAAgACAAJAAkACQAJAAkACQAJAAkACAAKAAoACgAI
AAYABgAGAAYABwAIAAkACgAIAAgACAAIAAgACAAIAAgACAAIAAgACAAGAAYABgAGAAgA
CAAIAAgABgAGAAYABgAGAAYABgAGAAgACAAIAAgABgAGAAYABgAHAAcACAAIAAYABgAG
AAYACQALAA0AEAASABUAGAAbABwAIAAiACUAJwApACoALAAqACgAJwAkAB0AFgATABIA
EgASABMAFAATABIAEQAQABAAEAAOAA4ACwAJAAgACAAGAAYABQAFAAgACAAIAAcABAAE
AAQABAAFAAYABQAGAAcABwAIAAgABgAFAAUABQAHAAcABwAHAAcADAARABwALQBJAHgA
uwAFAV0BvwEvAqwCIgOJA+EDFwT9A3kDrwLaARMBTgCk/zb/7f7A/q3+qP6z/sz+6v4J
/yj/Q/9d/3f/jv+j/7T/v//G/83/0//X/9r/2v/c/93/3//g/+D/4P/h/+T/5//n/+f/
6f/r/+v/6//s/+//8//1//b/9v/3//f/9//1//X/9v/2//j/9//3//j/9//3//f/9//5
//n/+f/5//f/+f/5//n/9//4//j/+P/5//r/+//9//z//P/8//z//v/+//7//f//////
//8BAAAA///+//3//f/9//3//P/8//3//v/+//7//P/8//z//v/+//7//v/+//z//P/7
//z//f/+//3/AQACAAMABAAIAAsADwAQABMAEwATABMADgAJAAUAAgD+//j/8//w/+3/
6v/l/+L/3//c/9j/1P/Q/8z/xf/A/7v/tv+z/7D/rf+q/6j/pv+k/6L/oP+e/5z/mv+d
/57/n/+g/6P/pv+p/6z/sv+2/7r/vv/E/8r/0P/W/9v/3v/h/+T/6//w//X/+v/+/wAA
AgAEAAYACAAKAAwADgAOAA4ADgAOAA4ADgAOABIAFAAUABQAFgAYABgAGAAcACQALgBA
AFwAhgC6APIAIgFeAaoB9AE0AnQCpgKoAmYC5gFIAa4AIACW/xT/oP5Q/ir+Hv4m/k7+
gP68/vr+MP9c/4j/rP++/87/2v/g/+P/5v/p/+z/8P/y//T/9v/3//j/+f/6//3//v//
/wAA/v/+//7//v///wAAAQACAAIAAgACAAIAAgACAAIAAgAEAAQABAAEAAIAAgACAAIA
BAAEAAQABAAGAAYABgAGAAUABAADAAIABAAEAAQABAACAAIAAgACAAIAAgACAAIAAgAC
AAIAAgABAAAA///+/wAAAAAAAAAA/v/+//7//v/8//z//P/8//r/+v/6//r/+f/4//f/
9v/1//T/8//y//D/7v/s/+r/5//m/+X/5P/h/+D/3//e/9z/2v/Y/9b/0//S/9H/0P/O
/8z/yv/I/8f/xv/F/8T/w//C/8H/wP+//77/vf+8/7//wP/B/8L/xf/G/8f/yP/M/9D/
1P/Y/9z/4P/k/+j/7f/w//P/9v/8/wAABAAIAAwADgAQABIAEwAUABUAFgAZABoAGwAc
ABsAGgAZABgAGQAaABsAHAAaABoAGgAaABgAGAAYABgAGgAaABoAGgAXABYAFQAUABYA
FgAWABYAFAAUABQAFAAUABQAFAAUABIAEgASABIAEAAQABAAEAASABIAEgASABAAEAAQ
ABAAEAAQABAAEAAQABAAEAAQAA4ADgAOAA4AEAAQABAAEAAQABAAEAAQABIAEgASABIA
EAAQABAAEAASABIAEgASABIAEgASABIAEAAQABAAEAAQABAAEAAQABIAEgASABIAEAAQ
ABAAEAAQABAAEAAQABAAEAAQABAAEAAQABAAEAAQABAAEAAQAA4ADgAOAA4AEAAQABAA
EAAOAA4ADgAOAA4ADgAOAA4ADgAOAA4ADgAMAAwADAAMAA4ADgAOAA4ADAAMAAwADAAM
AAwADAAMAA4ADgAOAA4ADAAMAAwADAAOAA4ADgAOAAwADAAMAAwADAAMAAwADAAMAAwA
DAAMAAsACgAJAAgACwAMAA0ADgANAAwACwAKAAwADAAMAAwADAAMAAwADAALAAoACQAI
AAkACgALAAwACgAKAAoACgAKAAoACgAKAAoACgAKAAoACgAKAAoACgAMAAwADAAMAAoA
CgAKAAoACgAKAAoACgAKAAoACgAKAAgACAAIAAgACgAKAAoACgAIAAgACAAIAAgACAAI
AAgACgAKAAoACgAIAAgACAAIAAoACgAKAAoACgAKAAoACgAIAAgACAAIAAoACgAKAAoA
CAAIAAgACAAKAAoACgAKAAkACAAHAAYACAAIAAgACAAKAAoACgAKAAgACAAIAAgACAAI
AAgACAAGAAYABgAGAAYABgAGAAYACAAIAAgACAAHAAYABQAEAAUABgAHAAgABwAGAAUA
BAAEAAQABAAEAAUABgAHAAgABwAGAAUABAAGAAYABgAGAAQABAAEAAQAAwADAAQABAAH
AAgACQAKAAwADwASABYAFwAZABsAHQAcAB4AHgAfAB4AHQAbABoAHAAaABkAFgARAAwA
CwAMAA0ADgAQABIAEAAQABAAEAASABIAEAAQAA0ACwAKAAoACAAIAAcABwAIAAgACAAH
AAUABAADAAIAAAAAAP7//v8BAAEAAgACAAEA///+//3//////////////wAAAQAEAAsA
FwAqAEkAfQDDABMBbQHUAUoCxQI9A6kD/wMlBPsDaAOTArAB2gAMAGH/+P69/qL+m/6c
/q7+yf7o/gP/Gf8x/1D/a/+A/5P/pP+x/7v/w//K/87/0P/R/9P/1P/T/9L/0v/U/9b/
1//Y/9v/2f/Z/9n/2v/Z/9v/2//a/9v/3f/e/9//3v/d/93/3P/d/93/3v/g/+D/3//e
/93/3f/d/93/3f/d/9//3//f/9//4P/g/+D/4P/g/+D/4f/j/+T/5f/m/+T/5P/k/+P/
5v/n/+j/6//r/+v/6//r/+v/6//r/+r/6v/r/+z/7P/t/+z/7f/u//D/8P/w//D/7//s
/+v/6f/q/+v/7P/r/+v/6v/p/+j/6P/n/+f/5P/n/+f/5//n/+f/4//g/97/3v/c/9v/
2//a/9n/2P/X/9X/1P/S/9L/0v/S/9L/0//R/9H/zv/N/87/zv/P/8//0v/T/9P/0//T
/9T/1v/X/9r/3f/h/+T/5//r/+7/8v/0//f/+v///wMABgAJAA0ADgARABQAGAAZABoA
GwAdAB4AHQAdAB0AGwAcABwAHgAfAB4AHAAaABcAFwAXABgAFwAXABcAGAAXABUAFAAS
ABEAEQASABMAEAAPAA4ADQALAAsACwAMAAoACgAKAAoABwAHAAcABgAEAAQABAAEAAcA
BwAHAAcAAwACAAEAAAD+//7//v/+//3//P/5//f/9f/2//b/9v/2//X/8//y//H/8f/x
//D/8v/y//L/8v/x//H/8P/v/+3/7P/s/+z/7//v/+//7//x//D/7//v//H/8f/y//L/
8P/w//D/7v/s/+z/7f/t/+//8f/0//b/8//y//L/8f/y//P/9P/1//P/8//z//H/8//y
//L/8v/z//P/9P/0//T/8v/x//H/9P/0//T/9P/z//L/8f/w//L/8v/y//H/8//y//L/
8//z//P/8//z//P/8//z//L/8v/w/+7/7P/v//D/8f/y//L/8v/y//L/8v/y//L/8v/y
//L/8v/y//L/8v/y//L/8P/w//D/8P/y//L/8v/y//D/8P/w//D/8v/y//L/8v/x//D/
7//u//D/8P/w//D/8v/y//L/8v/v/+7/7f/s/+z/7P/s/+z/7P/s/+z/7P/u/+7/7v/u
/+7/7v/t/+3/7P/s/+z/7P/s/+z/7f/v/+7/8P/x//P/9v/5//r//v8CAAUABgAHAAkA
CgAKAAgACgAIAAMA/v/7//r/+P/2//b/9v/2//b/+P/4//j/+P/2//b/8//x//H/8v/x
//L/7v/t/+3/7P/u/+3/7P/s/+z/7P/s/+z/6P/o/+n/6f/q/+r/6v/p/+r/6//s/+3/
6//r/+v/7P/x//j/AQAPACoAUwCVAOsASQGzASwCtAJDA8sDRwSnBMkEgwTGA8ECtgG0
ALr/+/6U/mH+TP5P/l7+ev6f/sL+4f79/h//QP9Z/3D/hf+Y/6f/sf+1/7z/vv/B/8P/
xv/I/8j/yP/J/8z/y//L/8v/zf/O/8//0P/S/9L/0//S/9D/0v/T/9P/0//V/9X/1v/W
/9T/0//T/9T/1//X/9f/1//X/9f/1//X/9X/1//X/9f/1//Y/9j/2P/W/9b/1v/X/9j/
2P/Y/9j/2P/Y/9j/1//X/9f/1//Z/9n/2f/Z/9n/1//X/9f/1v/W/9f/2P/Y/9j/1v/W
/9b/1P/U/9T/1P/U/9L/0v/R/8//z//P/83/zf/M/8v/yv/H/8X/xP/A/77/u/+4/7X/
s/+v/6z/qv+l/6D/nP+Z/5P/j/+L/4f/gv9+/3n/dv9y/27/av9n/2T/Y/9f/13/V/9U
/1L/T/9N/03/TP9L/0n/Sv9M/03/Tv9R/1X/WP9c/2H/Zf9q/3H/d/99/4X/jf+U/5v/
o/+s/7P/uv/C/8n/zv/T/9n/4f/l/+r/7//x//T/9v/6//7/AAABAAIABAAFAAYACAAH
AAcABwAIAAkACQAKAAoACQAJAAoACwANAA0ADQANAA0ADQANAA4ADAAMAAwADAAMAA0A
DgAOAAwADAAMAAwADwAPAA8ADwAOAA4ADgAOAA4ADgAOAA4ADwAQAA8ADwANAA4ADgAO
ABEAEQAQABAAEQARABEAEAAOAA4ADgAOABEAEQAQAA8ADwAOAA4ADgAPAA8ADwAPAA8A
DgANAA0ADQANAA4ADgAOAA4ADgAMAAwADAANAA0ACwALAAwADAAKAAoACwALAAkACQAJ
AAkACwALAAsACQALAAoACgAKAAkACQAKAAoACgAIAAcABwAIAAgACAAIAAoACgAKAAoA
CgAKAAoACQAJAAgACAAJAAkACQAJAAkACQAJAAkACAAIAAoADAAKAAgACAAIAAgACgAK
AAoACgAKAAoACgAKAAgACAAIAAgACgAKAAoACgAIAAgACAAIAAoACgAKAAoACAAIAAgA
CAAIAAgACAAIAAoACgAKAAoACAAIAAgACAAIAAgACAAIAAgACAAIAAgACgAKAAoACgAK
AAoACgAKAAgACAAIAAgACgAKAAoACgAKAAoACgAKAAoACgAKAAoACgAKAAoACgAJAAkA
CgAKAAoACgAKAAoACwANAA8AEgAUABcAGgAdACAAJAAmACkAKgArACsALAAuACwAKwAo
AB8AGAAVABQAEQAQABAAEAASABIAEgASABQAFAASABIAEQAPAA4ADgAKAAoACQAJAAoA
CgAKAAkACgAKAAoACgAKAAoACAAIAAsACwAMAAwACgAJAAkACQAJAAkACQAJAAsAEAAZ
ACAALwBNAHgAuQALAWMBywE/AsICPgOrAw0ESwRFBNUDCQMmAlUBiADU/1r/A//I/q3+
qv6z/sz+6v4L/yr/Q/9b/3f/jP+h/7T/v//I/8//1f/Z/9r/2v/b/93/4P/i/+P/5P/m
/+r/6f/p/+n/6//t/+3/7f/u/+7/7//u/+z/7P/t/+3/7f/v/+//8P/w/+7/7f/t/+7/
8f/x//H/8f/v/+//7//v/+//8f/x//H/8f/y//L/8v/w//D/8P/x//L/8v/y//L/8v/y
//L/8f/z//P/8//1//P/8//z//P/8//z//P/8v/y//P/9P/0//T/8v/y//L/8v/y//L/
8v/0//L/8v/x/+//7//v/+3/7f/s/+v/6v/n/+X/5P/g/93/2//Z/9f/1//T/9D/zv/I
/8T/wf+//73/u/+5/7f/sf+u/6r/qP+l/6L/n/+d/5z/m/+X/5X/kv+Q/4//jf+N/43/
jP+L/4v/jP+O/4//kv+V/5n/nP+i/6f/q/+w/7T/uf++/8X/zf/S/9f/3f/i/+f/7P/y
//n//P///wMABwAJAAwADwAPABAAEAASABUAFgAWABYAFQAVABUAFgAXABcAFwAYABgA
FwAXABYAEwATABQAFQAVABUAFQAVABMAEwATABQAEgASABIAEgATABMAEwASABAAEAAQ
ABAAEQARABEAEQAQABAAEAAQAA4ADgAOAA4AEAAQAA4ADQANAA4ADgAOABEAEQAQABAA
DQANAA0ADAAMAAwADAAMAA0ADQAMAAsACwAKAAoACgANAA0ADQANAA0ADAALAAsACQAJ
AAoACgAMAAwADAAKAAgACAAJAAkACwALAAwADAAKAAoACwALAAkACQAJAAkACQAJAAkA
BwAHAAYABgAGAAkACQAKAAoACAAGAAUABQAGAAYABgAGAAYABgAGAAYABgAGAAYABQAH
AAYABgAHAAUABQAFAAUABQAFAAUABAAIAAgABAAEAAYABgAGAAYACAAIAAgACAAGAAYA
BgAGAAYABgAGAAYABgAGAAYABgAEAAQABAAEAAYABgAGAAYABgAGAAYABgAGAAYABgAG
AAYABgAGAAYABQAEAAMAAgADAAQABQAGAAQABAAEAAQABAAEAAQABAAEAAQABAAEAAQA
BAAEAAQABAAEAAQABAAEAAQABAAEAAQABAAEAAMABQAGAAYABgAFAAQAAwADAAYACQAN
ABAAEwAWABkAGgAeACAAIwAkACYAJwApACoAJQAjAB8AGAAUABIAEgARAA8ADgANAAwA
DgAOAA4ADgAQAA4ADgALAAgABgAFAAIABAADAAMABAAEAAQAAwACAAIAAgACAAIABAAC
AAIAAwADAAQABAAEAAMAAwADAAMAAwADAAMAAwAIAA8AGAApAEcAdACzAP0ATwGxASEC
nAIOA3EDwwPzA9cDVQORAsYBBwFQALb/Sv/7/sr+tf6u/rf+zv7q/g3/Lv9J/2H/e/+S
/6P/sv+7/8L/y//T/9X/2P/a/9r/2//d/97/4P/g/+H/5P/j/+P/4//l/+T/4//i/+L/
5P/n/+j/6P/m/+f/5//n/+f/5//o/+j/6v/p/+n/6v/p/+n/6f/p/+v/6//r/+v/6f/r
/+v/6//r/+z/7P/s/+v/7P/t/+//7//u/+3/7P/u/+7/7v/t/+3/7f/t/+//7f/t/+3/
7f/v/+//7//u/+7/7//w//D/8f/w//H/8v/x//D/7//u//D/7v/u/+3/7f/t/+3/6//q
/+j/5v/k/+T/4//j/+D/3//d/9v/2f/V/9H/zv/M/8n/xv/E/8P/v/+7/7f/s/+x/67/
qv+o/6P/oP+d/5v/mP+X/5P/kf+Q/47/jf+L/4r/if+H/4X/h/+I/4r/i/+O/5H/lf+Y
/5z/of+l/6r/sv+3/7z/w//H/8z/0f/X/93/4//p//D/8//2//n//f8BAAMABgAJAAoA
DAANABAAEgASABEAEAASABMAFAAWABYAFQAUABQAFgAVABUAFAAUABUAFwAZABgAFwAW
ABUAFwAXABcAGAAYABgAGAAYABcAFwAXABYAFwAYABkAGgAaABkAGAAXABgAGAAYABgA
GAAYABgAGAAaABoAGAAXABkAGgAaABoAGQAZABgAGAAZABkAGQAYABYAFgAWABYAFwAX
ABYAFQAWABYAFwAYABgAFwAWABUAFgAWABYAFwAXABcAGAAYABcAFgAVABIAEwAUABYA
FwAWABUAFQAUABMAFAAWABcAFQAVABUAFQAVABUAFQATABUAFAAUABQAFAATABMAEgAT
ABIAEgATABIAEgASABIAEgASABIAEgASABIAEgARABEAEAAQABEAEQARABEAEQAPAA8A
DwAOABAAEAASABQAEgASABIAEgAQABAAEAAQABIAEgASABIAEAAQABAAEAASABIAEgAS
ABIAEgASABIAEgASABIAEgASABIAEgASABAAEAAQABAAEAAQABAAEAASABIAEgASABAA
EAAQABAAEgASABIAEgASABIAEgASABIAEgASABIAFAAWABgAGgAdAB4AHwAgACUAKAAr
AC4AMQAyADMANAAzADIAMQAwACsAKAAlACIAIQAgAB8AHgAeAB4AHgAeAB0AHAAbABoA
GQAYAA==
         </WaveFormData>
      </LeadData>
      <LeadData>
         <LeadByteCountTotal>10000</LeadByteCountTotal>
         <LeadTimeOffset>0</LeadTimeOffset>
         <LeadSampleCountTotal>5000</LeadSampleCountTotal>
         <LeadAmplitudeUnitsPerBit>4.88</LeadAmplitudeUnitsPerBit>
         <LeadAmplitudeUnits>¦ÌV</LeadAmplitudeUnits>
         <LeadHighLimit>2147483647</LeadHighLimit>
         <LeadLowLimit>268435456</LeadLowLimit>
         <LeadID>V5</LeadID>
         <LeadOffsetFirstSample>0</LeadOffsetFirstSample>
         <FirstSampleBaseline>0</FirstSampleBaseline>
         <LeadSampleSize>2</LeadSampleSize>
         <LeadOff>FALSE</LeadOff>
         <BaselineSway>FALSE</BaselineSway>
         <ExcessiveACNoise>FALSE</ExcessiveACNoise>
         <MuscleNoise>FALSE</MuscleNoise>
         <LeadDataCRC32>3434140396</LeadDataCRC32>
         <WaveFormData>
HAAcABwAHAAaABoAGgAaABwAHAAcABwAHAAcABwAHAAcABwAHAAcABwAHAAcABwAGgAa
ABoAGgAbABwAHQAeAB0AHAAbABoAHAAcABwAHAAcABwAHAAcABoAGgAaABoAHAAcABwA
HAAaABoAGgAaABwAHAAcABwAHAAcABwAHAAaABoAGgAaABoAGgAaABoAGgAaABoAGgAa
ABoAGgAaABoAGgAaABoAGgAaABoAGgAcABwAHAAdAB8AIAAiACUAJwApACwALgAvADIA
NAA2ADQANAA0ADMAMwAyAC8AKwAnACUAJAAkACMAIwAkACUAJQAkACQAJAAjACIAIAAe
AB4AHgAeAB4AHQAdAB4AHgAcABwAGgAaABoAGQAZABkAGwAaABoAGwAcABwAHAAbABkA
GQAZABgAGgAaABoAGwAfACAAIwArADkATwB2AKgA3wAcAWQBtwEDAkgCjwLMAugC1AKN
Ai8CzgFuAQoBrABKAPX/uP+J/27/af9x/37/i/+Y/6n/uP/E/9P/3//n/+7/8v/2//b/
9f/3//j/+v/7//v/+//7//3//v/+//7//f/7//3//v///wAAAAACAAIAAwADAAEAAAAA
AAIAAgACAAMAAwACAAEAAAACAAIAAwAEAAQABAAEAAQABAAEAAMAAgACAAIAAgADAAIA
AwADAAMABAADAAMAAwADAAMAAwADAAEAAQACAAIABAAEAAIABAADAAMAAwADAAUABQAF
AAUAAwADAAQABAACAAEAAQABAAEAAgACAAMAAQAAAP///v/+//7//v/+//r/+v/5//j/
9f/z//P/8//w/+7/7P/p/+n/5//k/+H/4f/f/97/3P/Y/9f/1P/T/9H/z//P/87/zv/N
/8v/yf/G/8b/xP/E/8X/xv/H/8j/yf/J/8n/zP/P/9L/1f/Z/9v/3v/h/+X/5v/p/+7/
8//5//3/AQAFAAcACwAOABIAFAAWABcAGAAcAB0AHwAgACAAIAAgACAAIgAjACQAJAAi
ACIAIgAiACIAIwAjACQAJgAmACUAJQAjACMAIwAjACYAJgAmACYAJAAiACIAIwAlACUA
JQAlACUAJQAjACMAIQAgACAAIAAjACMAIwAjACIAIgAgACAAHgAeAB4AHwAhACEAHwAe
ABsAGwAcAB0AHQAdAB0AGwAdAB0AHQAcABoAGgAaABoAGgAaABoAGQAYABgAGAAYABoA
GwAcABwAGgAZABkAFwAXABgAGAAYABsAGwAbABoAGQAZABkAGgAaABsAHQAbABkAGQAa
ABoAGgAaABoAGgAaABsAGwAbABoAGQAYABgAGAAZABoAGgAaABoAGAAYABgAGQAZABkA
GQAZABkAGQAXABcAFwAWABYAFgAXABcAFwAXABcAFwAXABYAFgAWABgAGAAXABYAFAAU
ABQAFAAVABYAFwAYABcAFgAVABQAFgAWABYAFgAWABYAFgAWABQAFAAUABQAFwAYABkA
GgAZABgAFwAWABYAFgAWABYAFgAWABYAFgAXABkAGgAcAB8AIQAjACYAKgArAC4AMAAw
ADAAMAAwADEAMQAwAC0AKAAjACAAHgAfAB8AIAAiACEAIQAgACAAIAAgACAAHwAcABsA
GgAZABgAFwAXABgAGgAaABoAGAAYABYAFQAVABUAFQAUABQAFQAWABYAFgAVABUAFQAV
ABYAFgAWABYAFwAXABoAHQAjADEASQBwAKIA2QAUAVoBqwH1ATwCgQK8AtYCvgJzAhUC
ugFeAf4AoABCAOv/rv+B/2T/Xf9l/3D/f/+Q/6H/sv/C/8//2f/f/+T/6P/s//D/8//z
//P/9P/0//P/8//z//X/9v/5//r/+v/5//r/+v/6//r/+//8//v/+//8//v/+//8//r/
+v/6//v//v/+//7//v////7//v/+//7//v/+//7/AAAAAP///v/8//z//P/9//7/////
////AAD///////////////////////8AAAAA/v/+//z//v//////////////////////
/f/9//7//v8AAP////////z//P/7//v/+v/6//r/+v/5//j/9//2//T/9P/z//L/8f/v
/+//7//r/+j/5f/h/+H/3//c/9n/2f/X/9b/1P/Q/8//zP/L/8v/yf/J/8j/xP/D/8H/
v//A/8D/vv++/7z/vP+8/7z/vf+9/73/wP/C/8b/yv/P/8//0v/V/9n/3P/f/+T/6f/r
/+//8//3//n//f8AAAQACQAMAA4AEAAQABEAEwAUABUAFgAXABgAGgAbABwAHAAbABoA
GQAYABkAGwAcAB4AHQAcABoAGQAaABsAHAAdABwAHAAcABwAHAAaABoAGwAdAB0AHQAd
ABwAGwAYABcAGQAYABgAGAAXABcAFwAXABgAGAAWABYAGAAYABgAGQAWABUAEgAQABAA
EQATABUAEwATABMAEQARABEAEQAQABAAEAAQABAAEAAQABAADwAOAA4ADgAOAA4ADwAQ
ABAADgANAA0ACwAMAA4ADwAQAA4ADQAMAAoADAANAA4AEAAPAA8AEAANAAsACwAMAAwA
DgAOAA4ADgALAAsACgAJAAoACQAIAAgACgALAAwADAAKAAoACAAIAAgACQAJAAkACQAJ
AAkACQALAAsACwAKAAkACAAIAAcACQAJAAkACQAJAAgACAAIAAYABgAFAAYABgAGAAYA
BgAGAAYABgAGAAYABgAGAAYACAAIAAgACAAGAAYABgAGAAgACAAIAAgACAAIAAgACAAH
AAYABQAEAAQABAAFAAcABgAIAAsADQAPABIAFAAVABgAGgAcABwAGgAaABkAGQAZABcA
FAARAA0ADAAMAAsACwAMAA0ADQAMAAwADAAMAAwACwAKAAkACAAHAAYABQADAAQABAAE
AAQAAgACAAAA///////////8//z//f/+/wAAAAD//////f/9//z//P/+//7//f///wIA
AwAFAA0AHQA4AGIAlQDOABQBYwG5AQ4CWQKiAuQCCgP3AqsCQgLWAWYB8ACCAB0Awv+B
/1T/Of8z/z7/Tf9c/23/fv+O/53/q/+3/8L/yP/M/9D/0//V/9f/2P/Y/9f/1//X/9n/
2v/Z/9r/2v/Z/9n/2v/b/9z/2//c/9v/2//b/9n/2P/Y/9n/2v/b/93/3f/c/9v/2v/a
/9r/2//c/9v/3P/d/97/3P/c/9v/2v/b/9z/3f/f/93/3f/c/9v/3P/b/9v/2//b/9v/
2//b/9v/2//c/9z/2v/a/9j/2v/b/9v/2//b/9z/3f/e/9//2//b/9z/3P/a/9n/2f/Z
/9r/2v/Z/9n/1//W/9X/1P/U/9T/1P/U/9D/0P/P/87/zP/J/8j/x//G/8T/wv+//7z/
uf+1/7H/s/+x/7D/rv+n/6X/of+f/5//nf+d/5z/mv+Z/5f/lf+T/5L/j/+O/5D/kP+Q
/5D/j/+P/4//kv+T/5b/mf+d/6H/pP+n/6v/sP+z/7j/vf/C/8f/zP/R/9P/1//a/97/
4f/k/+b/6P/t/+//8v/0//T/9P/0//T/9f/3//n/+v/6//r/+v/6//z//f/9//7//v/+
//3//f/7//v/+//7//7//v/+//7/AAD+//7////9//3//f/9//v/+//5//n/9//2//b/
9v/4//n/+v/7//r/+v/4//j/+P/4//j/+f/5//n/9//2//X/9f/2//f/9//3//f/9f/z
//P/8//y//L/8v/y//L/9P/0//T/8//y//L/8v/y//D/8f/y//L/8P/v/+//7f/t/+7/
7v/u//H/8f/x//D/7f/t/+3/7v/s/+3/7//t/+3/7f/u/+7/7f/s/+v/6v/s/+3/7f/t
/+r/6f/o/+j/6v/r/+z/7P/s/+z/6v/q/+j/6f/p/+n/6f/p/+n/6f/n/+f/5//m/+j/
6P/p/+n/5//n/+f/5//n/+b/5v/m/+r/6P/n/+j/5v/m/+b/5v/m/+b/5v/m/+j/6P/o
/+j/6P/o/+j/6P/o/+j/6P/o/+f/5v/l/+T/5v/m/+b/5//n/+j/6v/t/+3/7//y//T/
9//6//z//v/+//7//v/9/wAAAAD+//v/9f/z//L/8v/x//H/8v/z//X/9P/0//T/8v/y
//H/8P/x//D/7//u/+3/7f/u/+7/7P/s/+r/6v/p/+n/6v/r/+r/6P/n/+f/6v/q/+r/
6f/p/+n/6f/o/+b/5v/m/+f/6//u/+//8//9/wsAKABUAIkAxAAIAVcBrQEEAlUCogLk
AgID6wKbAjQCygFYAeAAcAAJALT/d/9M/zP/M/86/0X/Uv9j/3b/hP+T/6H/q/+0/77/
wv/E/8f/x//H/8j/yP/H/8r/y//O/9D/0P/Q/8//zf/N/87/z//Q/9D/0v/S/9P/1P/T
/9P/1P/W/9b/1v/X/9X/1P/T/9L/0//U/9b/2P/Y/9j/2P/Y/9j/2P/X/9b/2P/Y/9j/
2f/Z/9n/2P/X/9n/2f/a/9v/2//b/9v/2//b/9v/3P/c/97/3v/c/97/3f/d/93/3f/f
/9//3//f/93/3f/e/97/3v/d/93/3f/e/97/3f/d/9r/2v/a/9r/2v/a/9r/2v/Y/9j/
1//W/9P/0f/R/9H/zv/M/8r/x//F/8P/wP+9/73/u/+6/7j/tv+1/7L/sf+t/6v/q/+q
/6r/qf+n/6X/pP+k/6L/ov+k/6T/pP+k/6P/o/+j/6b/p/+q/63/sf+1/7j/u/+//8D/
w//I/83/0v/X/9z/4f/l/+n/7P/w//P/9v/4//r//f///wIABAADAAQABQAGAAgACQAK
AAoACgAKAAoACgAKAAsACwAMAA4ADgANAA0ACwALAAsACwANAA4ADwAQABAADgAOAA8A
DQANAA0ADQAOAA8ADgAPAA0ADAAMAAwADwAPAA8ADwAOAA4ADAAMAAwADAAMAA0ADwAP
AA0ADAALAAsADAANAA8ADwAPAA0ACwALAAsACgAMAAwADAAMAAwADAAMAAsACAAIAAgA
CAAJAAsADQAOAAwACwALAAkACQAKAAoACgANAA0ADQAMAAkACQAJAAoACgALAA0ACwAL
AAsADAAMAAoACgAKAAoADAANAA0ADQAMAAsACgAKAAoACwAMAAwADAAMAAoACgAIAAkA
CQAJAAoACwAMAA0ACwALAAsACgAKAAoACwALAA0ADQANAA0ADQAMAAwADAAOAA4ADQAM
AAoACgAKAAoACwAMAA0ADgAOAA4ADgAOAAwADAAMAAwADAAMAAwADAAMAAwADAAMAA4A
DgAOAA4ADgAOAA4ADgAMAAwADAAMAA4ADgAOAA4ADAAMAAwADAAOAA4ADgAOAA4ADgAO
AA4ADwARABIAFAAXABkAGwAeACAAIQAkACYAKQAqACsALAApACkAKAAlAB8AGwAZABgA
GgAZABkAGgAZABkAGAAYABgAGAAYABcAFAATABIAEQASABEAEQASABQAFAAUABIAEAAO
AA0ADQAPAA8ADgAOAA8AEAAQABAADQANAA0ADQAOAA4ADgAOAA0ADwASABcAHQAtAEsA
dgCmAN8AHgFmAbkBBwJMApMC0ALoAsYCcQIRArYBTgHoAIwAMADd/6T/e/9g/13/Z/9y
/33/jv+h/7D/vv/J/9P/2f/e/+L/5v/q/+v/6//r/+z/7P/r/+v/6//t/+7/8f/y//L/
8f/y//L/8v/y//L/9P/0//X/9f/z//L/8v/y//L/8v/z//T/9P/0//T/8//y//L/8v/z
//T/9f/2//b/9v/1//T/8v/y//L/8//2//f/9//3//b/9f/1//X/9//3//f/9//5//n/
+v/6//n/+P/1//b/9f/1//X/9f/1//X/9f/1//X/9f/2//b/9v/1//X/9f/0//T/8//z
//X/9v/3//j/+v/8//7/AAADAAYACAAKAA0ADQAPABEACwAIAAUAAQD9//j/9P/y//D/
7v/r/+j/5f/i/9//3P/Z/9b/0v/O/8r/xv/E/8L/wP++/73/vP+7/7r/t/+2/7X/tP+3
/7j/uf+6/77/wP/C/8T/yf/M/8//0v/W/9r/3v/i/+X/6P/r/+7/8v/2//r//v8BAAIA
AwAEAAcACAAJAAoADAAMAAwADAAMAAwADAAMABAAEAAQAA4AEAAQABAAEAASABQAGAAg
AC4ASgBqAIwAqgDQAP4ALAFWAYABqAHCAcABoAFsATgBBgHEAGQA7v+C/zj//P7c/ub+
Av8i/1D/eP+U/7L/yv/U/9z/5P/q/+z/7v/w//L/9f/2//f/+P/4//j/+P/4//v//P/9
//7//P/8//z//P/9//7///8AAAIAAgACAAIAAAAAAAAAAAACAAIAAgACAAAAAAAAAAAA
AgACAAIAAgACAAIAAgACAAAAAAAAAAAAAAAAAAAAAAAAAAAAAAAAAAAAAAAAAAAAAAAA
AAAAAAD///7//f/8//7//v/+//7//f/8//v/+v/6//r/+v/6//r/+v/6//r/+f/4//f/
9v/0//T/9P/0//H/8P/v/+7/7f/s/+v/6v/p/+j/5//m/+P/4v/h/+D/3v/e/97/3v/b
/9r/2f/Y/9b/1v/W/9b/1P/U/9T/1P/T/9L/0f/Q/9P/1P/V/9b/1//Y/9n/2v/c/97/
4P/i/+X/6P/r/+7/8v/0//b/+P/9/wAAAwAGAAgACgAMAA4ADwAQABEAEgAVABYAFwAY
ABcAFgAVABQAFQAWABcAGAAXABYAFQAUABIAEgASABIAFAAUABQAFAASABIAEgASABQA
FAAUABQAEwASABEAEAAQABAAEAAQABAAEAAQABAADwAOAA0ADAANAA4ADwAQAA8ADgAN
AAwADgAOAA4ADgAOAA4ADgAOAAwADAAMAAwADQAOAA8AEAAOAA4ADgAOABAAEAAQABAA
EAAQABAAEAAQABAAEAAQABIAEgASABIAEAAQABAAEAAQABAAEAAQABAAEAAQABAADgAO
AA4ADgAQABAAEAAQAA4ADgAOAA4AEAAQABAAEAAQABAAEAAQAA4ADgAOAA4ADwAQABEA
EgAQABAAEAAQAA4ADgAOAA4AEAAQABAAEAAPAA4ADQAMAA4ADgAOAA4ADgAOAA4ADgAO
AA4ADgAOAA8AEAARABIAEQAQAA8ADgAQABAAEAAQAA4ADgAOAA4ADgAOAA4ADgAOAA4A
DgAOAA0ADAALAAoADAAOABAAEgARABAADwAOABAAEAAQABAAEAAQABAAEAAPAA4ADQAM
AA0ADgAPABAADgAOAA4ADgAOAA4ADgAOAA4ADgAOAA4ADgAOAA4ADgAQABAAEAAQAA4A
DgAOAA4ADgAOAA4ADgAOAA4ADgAOAAwADAAMAAwADgAOAA4ADgAMAAwADAAMAA4ADgAO
AA4AEAAQABAAEAAOAA4ADgAOABAAEAAQABAADgAOAA4ADgANAAwACwAKAAsADAANAA4A
DAAMAAwADAANAA4ADwAQAA8ADgANAAwADgAOAA4ADgAOAA4ADgAOAAwADAAMAAwADgAO
AA4ADgANAAwACwAKAAoACgAKAAoACwAMAA0ADgANAAwACwAKAAsADAANAA4ADQAMAAsA
CgAIAAgACAAIAAsADAANAA4ADQAMAAsACgAKAAoACgAKAAgACAAIAAgACgAKAAoACgAN
AA4ADwAQABIAFQAXABoAHAAdAB4AIAAeAB0AHgAeAB8AHgAdABwAHQAdABwAGQAYABUA
FAAUABcAFwAYABoAGgAZABcAFgAYABgAGAAXABQAEwASABEAEAAPAA8AEAAQABAAEAAO
AAsACAAGAAUAAwADAAIAAgAFAAYABgAGAAMAAwADAAMAAgACAAIAAgABAAMABAAFAAcA
DQAXACoATAB7ALQA9AA9AZMB7gFFApoC4gIYAyED6wKAAgYCkgEcAagAQwDm/5v/aP9H
/zf/Ov9H/1T/X/9w/4T/lf+h/6//uP/A/8j/zv/R/9X/1f/W/9b/1f/T/9P/1f/W/9n/
2v/a/9n/2v/a/9r/2v/b/9z/2//b/9z/2//b/9z/2v/a/9r/2//e/97/3v/e/93/3P/c
/9z/2//c/93/3v/g/+D/3//e/97/3v/e/9//3v/f/9//3//h/+H/4v/j/+H/4f/h/+H/
4v/j/+X/5v/o/+j/5v/o/+j/5//m/+X/5f/l/+X/5f/k/+X/5//o/+j/5//n/+f/5f/k
/+L/4f/h/+L/4//k/+L/4v/i/+L/4P/g/9//3v/g/9//4P/h/+D/3v/c/9n/2f/Z/9j/
1//a/9n/2f/Y/9f/1//V/9X/1f/V/9f/2P/X/9f/1v/V/9b/2P/Y/9r/2//c/93/3v/f
/9//3//i/+T/6P/s//H/8v/0//b/+f/7//3/AQAFAAcACQALAA0ADQAPABAAEgAUABYA
FwAYABcAFwAYABgAGAAYABgAGAAVABUAFQAUABIAEgASABIAEgATABMAFAATABIAEAAP
AA8ADwAPAA8ADwAOAA0ADAALAAgABwAHAAkACQAJAAkABwAHAAUABQAFAAQABAAEAAMA
AwADAAMA///+//v/+v/6//r/+v/7//r/+f/2//T/8f/x//L/8//y//H/8P/t/+v/6//r
/+r/7P/s/+z/7P/r/+r/6f/n/+T/5P/k/+T/5v/n/+j/6P/o/+f/5//l/+X/5v/m/+b/
5f/l/+X/5P/j/+P/4//k/+X/5//q/+n/5//n/+j/6P/p/+r/6//s/+v/6//q/+n/6v/p
/+j/6P/o/+n/6v/q/+z/7P/q/+r/7P/t/+3/7f/r/+v/6//r/+3/7f/t/+z/6v/q/+v/
6//r/+v/6//r/+3/7P/s/+z/7P/q/+n/6P/p/+r/6//s/+r/6v/q/+r/6v/q/+r/6v/r
/+z/7f/u/+7/7v/u/+7/7f/s/+v/6v/s/+z/7P/s/+r/6v/q/+r/7P/s/+z/7P/r/+r/
6f/o/+r/6v/q/+r/7P/s/+z/7P/p/+j/5//m/+f/6P/p/+r/6f/o/+f/5v/o/+j/6P/o
/+j/6P/o/+j/6P/o/+j/6P/o/+j/6f/r/+v/7P/u/+//7//y//T/9f/4//r//P/8//3/
/v/+////AAD9//n/9f/x//D/8P/v/+//8P/x//H/8v/y//L/8v/y//H/8P/v/+//7//v
/+//7v/u/+3/7P/s/+r/6v/o/+n/6f/p/+n/5//m/+b/5v/m/+b/5f/l/+f/5//m/+b/
5P/m/+X/4//m/+n/7f/z////FgA+AHUAsgD0AEMBnQH+AVkCsAL+AjQDNwP5AoQCCAKK
AQABgAAVALb/cf9G/yn/If8o/zP/PP9N/2L/dP+B/43/mf+m/7D/tv+4/7v/u/+9/77/
vv+9/7//v//B/8L/wv/C/8H/v//B/8L/w//E/8P/xP/D/8P/xf/D/8L/wv/E/8T/xP/F
/8T/xP/E/8T/xf/E/8T/xP/F/8b/x//I/8b/xv/F/8T/xf/G/8f/yf/J/8n/yP/H/8n/
yf/K/8v/y//L/8v/y//J/8n/yv/K/8v/zP/L/87/zv/N/8z/y//M/83/zv/P/8v/y//M
/8z/zP/L/8v/y//M/8z/y//L/8n/yP/H/8b/xv/G/8b/xv/D/8L/wP++/7v/uf+5/7n/
tv+0/7L/r/+v/63/qv+n/6b/o/+h/57/mv+Z/5b/lf+R/4//j/+O/4z/i/+J/4f/hf+E
/4H/gP+C/4L/gv+C/4H/gf+B/4T/hP+G/4j/i/+N/5D/k/+X/5v/n/+l/6v/sf+1/7n/
vf/C/8f/y//Q/9T/2P/b/97/4v/l/+n/7P/v//D/8f/y//X/9//5//r//P/8//z//P/6
//v/+//8//3//v/+/////f/9//3//f/+//7//v/+/wAA/v/+////////////////////
/f/9/////v/+//7///////////8AAAAA/v/+//7//v/+////AQABAP///v/9//3//v//
//////////3//////////v/+//7//v/+/wAAAAAAAP//AAAAAAAAAAD+////AAAAAAAA
//////3//f/+//7//v/9//3//f/8//3//f/9//7//P/9/////f/7//v//P/8//z//P/8
//z//v/////////+//3//P/8//z//f/+//7//v/+//z//P/8//3//f/9////////////
/f/9//3//P/+//7//////////////////f/8//z//P/8//7/AQD+//z//P/8//z//v/+
//7//v8AAAAAAAAAAP7//v/+//7/AAAAAAAAAAD+//7//v/+/wAAAAAAAAAA/v/+//7/
/v/+//7//v/+/wAAAAAAAAAA/v/+//7//v8AAAAAAAAAAP7//v/+//7/AAAAAAAAAAAC
AAIAAgACAAAAAAAAAAAAAQACAAMABAACAAIAAgACAAIAAgACAAIABAAEAAQABAACAAIA
AgACAAQABAAEAAQAAwAFAAYACAALAA0ADwASABYAFwAaABwAHAAcABwAHAAcAB0AHQAb
ABYAEQAOAAwADAALAAsADAANAA0ADAAMAA4ADgAOAA0ADAALAAoACQAIAAcABwAIAAgA
CAAIAAYABgAEAAMAAwADAAMAAgACAAUABgAGAAYAAwADAAMAAwACAAIAAgACAAUABwAM
AA0AEwAhADsAZACWAM8ADgFYAakB+QFCAokCxgLoAtQCiQIrAs4BaAECAaYAQgDn/6j/
gf9k/13/Zf9u/3n/iP+X/6b/sv+//8n/0f/W/9z/3v/g/+H/4f/h/+L/4v/h/+L/4//m
/+j/6P/o/+f/5f/n/+j/6f/q/+v/7P/r/+v/6//p/+j/6P/q/+r/6v/r/+v/6v/p/+j/
6v/q/+v/7P/s/+z/7P/s/+z/7P/r/+r/6//s/+3/7//v/+//7v/t/+3/7f/u/+//7f/t
/+3/7f/t/+3/7v/u/+7/7v/s/+7/7f/t/+3/7f/v/+//7//v/+3/7f/u/+7/7v/t/+3/
7f/u/+7/7f/t/+r/6v/q/+r/6P/o/+j/6P/k/+T/4//i/+H/3//f/9//3P/a/9j/1f/T
/9H/zv/L/83/y//K/8j/wv/B/77/vf+9/7v/u/+6/7j/t/+1/7P/sv+y/7D/sP+w/7D/
sP+w/7H/sf+x/7T/tf+4/7v/v//B/8T/x//L/8z/z//U/9n/3//j/+f/6//r/+//8v/2
//v//v8AAAIABgAHAAkACgALAAwADQAOABAAEQASABIAEAAQABAAEAAQABEAEQASABQA
FAATABMAEQARABEAEQAUABQAFAAUABYAFAAUABUAEwATABMAEwATABMAEQARABEAEAAQ
ABAAEQARABEAEQAQABAADgAOAA4ADgAOAA8AEQARAA8ADgAPAA8AEAARABEAEQARAA8A
DQANAA0ADAAOAA4ADgAOAA4ADgAOAA0ACgAKAAoACgAMAA0ADgAOAA4ADQANAAsACwAM
AAwADAANAA0ADQAMAAsACwALAAwADAANAA8ADQALAAsADAAMAAoACgAKAAoACgALAAsA
CwAMAAsACgAKAAwADQAOAA4ADAAMAAoACgAKAAsACwALAAsACwALAAsACwALAAsACgAM
AAwADQANAAsACwALAAsACwAKAAoACgAMAAwACwAKAAwADAAMAAwADAAMAAwADAAKAAoA
CgAKAAoACgAKAAoADAAMAAwADAAKAAoACgAKAAwADAAMAAwACgAKAAoACgAKAAoACgAK
AAoACgAKAAoACQAIAAcABgAHAAgACQAKAAgACAAIAAgACgAKAAoACgAIAAgACAAIAAgA
CAAIAAgACgAKAAoACgAKAAoACgAKAAoACgAKAAoADAAMAAwADAALAAoACQAJAAwADgAR
ABUAFwAZABwAHgAdACAAIgAkACUAJgAnACcAJAAiAB4AGQAWABUAFQAWABQAEwATABMA
FQAUABQAFAAWABYAFQAUABIAEAAOAAwADAANAA8AEAAOAA4ADAAMAAoACQAJAAkACwAK
AAoACwAKAAoACgAJAAsACwALAAoACAAIAAgACQALABAAEwAbACsARwBwAKAA1QASAVwB
rQH5ATwCfwK4AswCqAJXAvsBpAFIAewAkgAyAN//pP95/17/Wf9h/27/f/+Q/5//rv+6
/8X/z//V/9j/3v/k/+b/5f/n/+f/6P/o/+f/5//n/+n/6v/r/+z/7P/r/+j/6P/o/+j/
7P/u/+7/7//t/+v/6v/q/+z/7P/s/+3/7v/u/+7/7v/r/+r/6v/q/+3/7v/v//D/8P/w
/+//7v/u/+7/7v/v//D/8f/x//H/7v/t/+3/7f/v/+//7//v/+3/7f/u/+7/7v/u/+z/
7v/v/+//7//v/+//7//v/+//7v/v//H/8v/x/+//7v/t/+7/7v/t/+3/7P/s/+z/7P/p
/+j/5//m/+b/5v/l/+T/4f/f/9//3//a/9j/1v/T/9L/0f/P/83/zP/J/8f/xP/C/8H/
vv+9/7n/t/+3/7b/sv+x/6//rf+u/67/rP+s/6r/qv+q/6r/rf+t/63/sP+v/7L/tf+5
/7v/vv/B/8X/yv/N/9L/1//Z/93/4f/l/+r/7//z//j//f8AAAIABAAIAAkACwAMAA4A
EAASABQAEwATABMAEgAVABYAFwAYABYAFwAXABgAGAAYABcAFwAZABkAGQAZABkAGAAX
ABYAFwAWABcAGQAZABkAGQAZABkAGQAXABcAGAAYABkAGgAYABcAFgAVABUAFgAVABYA
FAAUABQAFQAVABUAEwASABIAEwAVABcAFQAVABUAEwAVABUAFQAUABQAFAAUABQAFgAW
ABYAFQAUABQAFAAUABIAEwAUABQAFgAVABUAEwATABQAFAAUABQAEwASABAAEgATABQA
FgATABMAFAARABAAEQATABQAEgASABIAEgASABMAEwATABQAEwASABIAEAARABIAEgAS
ABIAEAAQABIAEwATABMAEQARABEAEQATABMAEwASABEAEAAQAA8AEQARABEAEQARABAA
EAAQABAAEAATABQAEgASABIAEgAQABAAEAAQABIAEgASABIAEgASABIAEgASABIAEgAS
ABIAEgASABIAEgASABIAEgASABIAEgASABIAEgASABIAEgASABIAEgAUABQAFAAUABIA
EgASABIAFAAUABQAFAASABIAEgASABQAFAAUABQAFwAYABkAGgAdAB4AHwAgACQAJgAo
ACoAKwAsAC0ALgAtACwAKwAqACgAJgAkACIAIAAgACAAIAAgACAAIAAgAB4AHgAeAB4A
HQAcAA==
         </WaveFormData>
      </LeadData>
      <LeadData>
         <LeadByteCountTotal>10000</LeadByteCountTotal>
         <LeadTimeOffset>0</LeadTimeOffset>
         <LeadSampleCountTotal>5000</LeadSampleCountTotal>
         <LeadAmplitudeUnitsPerBit>4.88</LeadAmplitudeUnitsPerBit>
         <LeadAmplitudeUnits>¦ÌV</LeadAmplitudeUnits>
         <LeadHighLimit>2147483647</LeadHighLimit>
         <LeadLowLimit>268435456</LeadLowLimit>
         <LeadID>V6</LeadID>
         <LeadOffsetFirstSample>0</LeadOffsetFirstSample>
         <FirstSampleBaseline>0</FirstSampleBaseline>
         <LeadSampleSize>2</LeadSampleSize>
         <LeadOff>FALSE</LeadOff>
         <BaselineSway>FALSE</BaselineSway>
         <ExcessiveACNoise>FALSE</ExcessiveACNoise>
         <MuscleNoise>FALSE</MuscleNoise>
         <LeadDataCRC32>3117687608</LeadDataCRC32>
         <WaveFormData>
KgAqACoAKgAoACgAKAAoACoAKgAqACoAKgAqACoAKgAqACoAKgAqACoAKgAqACoAKgAq
ACoAKgAsACwALAAsACoAKgAqACoAKAAoACgAKAAoACgAKAAoACgAKAAoACgAKgAqACoA
KgApACgAJwAmACcAKAApACoAKAAoACgAKAAoACgAKAAoACgAKAAoACgAKgAqACkAKQAn
ACcAJwAnACkAKQApACkAKQApACkAKQArACsAKwAtAC0ALwAwADIANQA4ADkAOwA9AD8A
QABDAEMAQgBBAEEAQQBAAD8APAA5ADcANwA3ADYANgA3ADcANwA3ADcANwA3ADYANQAy
ADQANAAyADIAMAAvAC4ALQArACoAJgAiACAAHwAfAB4AHwAeAB4AHwAeAB4AHgAeABwA
GwAaABgAGQAaABsAHAAfAB4AHAAfACgANABLAGoAiQCsANgACQE1AWEBjwG/AeAB5gHV
AbABhQFUASEB6QClAGQANAAMAOr/2P/S/9H/1f/Z/+D/5v/s//X/+////wIAAwAGAAUA
BAAEAAUABQAGAAYACAAHAAYABgAGAAYABQADAAUABwAHAAYABwAHAAgACQAKAAkACAAH
AAgACAAIAAkACQAIAAcABwAJAAkACQAJAAkACAAIAAgABgAIAAkACQAKAAkACQAJAAgA
CQAJAAkACQAJAAkACQAJAAgABgAIAAcACAAIAAgACgAJAAkACQAJAAoACgAKAAsACwAL
AAsACgAJAAkACgAJAAkACQAJAAsACwAJAAkABwAHAAcABwAJAAgACAAIAAgACAAIAAgA
BQAEAAQABAAFAAQAAgABAP///v/8//z/+//7//r/+f/4//f/9f/z//X/9f/1//P/8//z
//L/8f/w/+//7//v//L/8v/y//L/8v/y//L/9P/3//j/+v/7//v//P/+/wEAAgADAAcA
CQANAA8AEQATABMAFQAXABgAGgAbAB0AHwAfACAAIgAkACIAIQAhAB8AIAAiACMAJAAi
ACIAIgAiACMAIwAjACMAJgAmACYAJgAjACMAIwAjACQAJQAmACgAJwAmACQAIwAkACQA
JAAjACUAJQAlACUAJQAjACMAJAAkACQAJAAkACQAIwAjACMAIgAiACIAIwAlACUAJAAi
ACEAIQAgACAAIgAiACIAIAAgACAAIAAgAB8AHwAfAB8AIQAiACIAIAAgACAAIAAgACAA
IAAgACAAIAAgACAAIAAgACAAIAAgACIAIgAiACIAIAAgACAAIAAiACIAIwAjACIAIgAi
ACIAIgAiACIAIgAiACMAIwAhACAAIAAgACEAIQAhACIAIgAiACIAIAAgACIAIgAiACIA
IgAiACIAIgAgACAAIAAfACEAIQAhACIAIAAgACAAIAAiACEAIQAhACMAIwAjACIAIAAg
ACAAIAAiACIAIgAiACAAIAAgACAAIgAiACIAIgAiACIAIgAiACAAIAAgAB8AIAAhACIA
IwAhACEAIQAhACEAIQAhACEAIQAhACEAIQAjACMAJQAmACgAKQAsAC0AMQAzADUANgA5
ADkAOAA3ADUANQA0ADMALgArACkAKQArACoAKgArACkAKQApACkAKwAsACwALAAoACgA
KAAmACQAIwAjACMAJQAmACYAIwAgACAAHwAfACAAHwAeAB4AHQAeAB4AHgAgAB8AHwAf
AB4AHgAeAB4AIAAfAB4AIAAjACgANgBPAG4AjwCwANoACQE3AWUBlQHBAeIB6AHTAa4B
hQFYASUB7QCrAGYANAAMAOj/1P/O/83/0f/Z/+L/7P/0//v///8BAAQABQAGAAkACgAK
AAkACQAKAAoACgAJAAgACAALAAwADAALAAkACwALAAoACQAJAAoACwANAA0ADQANAA0A
DAALAAsADgAOAA4ADwANAA0ADQANAAsACgAKAAoADAAOAA8ADwAMAAsACwALAA0ADwAQ
ABEADwAPAA8ADwAPAA4ADAAOAA8AEAAQABAAEAAPAA8ADwAPABAAEAAQABEAEQARABEA
EAAPAA8AEAARABEAEQARAA8ADwANAA0ADwAPAA8ADwAPAA4ADgAOAA0ADAALAAoACwAK
AAoACgAIAAYAAwABAAEAAAD+//7//f/9//z/+//8//v/+f/3//X/9f/1//P/8//z//L/
8f/y//H/8f/x//H/8P/v/+7/7v/u/+7/8P/y//T/9//5//v//P/+/wEAAgADAAcACQAN
AA8AEQATABUAFwAZABoAHAAdAB8AIQAgACAAIQAiACQAIwAjACEAIgAkACUAJgAlACQA
IwAiACUAJQAlACUAJAAkACQAJAAlACUAJQAlACMAIwAjACQAJAAkACMAIwAmACYAJgAl
ACQAIwAiACEAIgAhACIAJAAiACIAIgAiACIAIQAhACEAIgAiACIAIwAiACEAHwAcAB0A
HwAgACIAIAAgACAAHgAcABwAHAAcAB0AHQAdAB0AHQAeAB4AHAAaABoAGgAaABoAGgAa
ABoAGgAaABoAGgAcABwAHAAcABoAGgAaABoAHAAcABwAHAAcABwAHQAdABoAGgAaABoA
HAAcABwAHAAaABsAGwAZABgAGAAYABkAGwAbABwAHAAcABwAGgAaABoAGgAaABoAHAAc
ABwAHAAcABwAHAAbABsAGwAbABwAGgAaABoAGgAcABsAGwAbABkAGQAZABoAGgAaABoA
GgAaABoAGgAaABgAGAAYABgAGgAaABoAGgAaABkAGQAZABsAGwAbABsAHQAdAB0AHQAa
ABkAGAAXABkAGQAbABsAGwAcAB4AHwAkACUAJwApACsALAAvAC8ALAArACsAKwArACsA
KQAnACMAIwAjACIAIAAhACEAIQAjACMAIwAkACQAJAAiACIAIgAgACAAHwAdAB0AHQAe
ACAAHQAaABoAGQAZABgAFwAWABYAFwAYABgAGAAYABcAFwAXABYAFgAWABYAFgAXABoA
GAAZABwAJAAzAEwAaQCKALQA4wAXAUsBdwGlAdgB/gEHAvQBzQGeAWUBKQHnAKAAWgAm
AP7/2v/I/8P/w//F/8z/1v/e/+P/6//x//b/+f/6//3//v/8//3//f/+//7/AAD///7/
/v/9//7//v/9////AQABAAAA/f/9//7///8AAP///v/9//7//v/+/////v/+//7///8B
AAEAAQABAAEAAAAAAAAA/v8AAAEAAQACAAEAAQABAAAAAQABAAEA//////////8AAAAA
//8CAAEAAgACAAIAAAD//////////wAAAAAAAAEAAQABAAEAAAD/////AAD/////////
/wEAAQD//////f/9//3//f/9//z//P/8//r/+v/6//r/9//2//b/9v/2//b/9f/1//H/
8P/u/+7/7f/t/+z/6//p/+f/5P/h/+P/4//j/+H/4f/h/+D/3//d/9v/2v/Z/9z/3P/c
/9z/3P/c/9z/3v/f/+D/4v/j/+f/6P/q/+3/7v/v//P/9f/4//v//v8BAAEAAwAFAAYA
CAAJAAsADQAPABAAEgAUABIAEQARAA8AEAASABMAFAAUABQAFAAUABcAFwAXABcAFgAW
ABYAFgAVABUAFQAVABcAFwAXABgAGgAaABkAGQAZABgAFwAVABUAFQAVABUAFQATABMA
FAAUABQAFAAUABQAEwATABMAEgASABIAEwAVABUAFAASABAAEQARABIAFAAUABQAEgAQ
ABAAEAAQAA0ADQANAA0ADgAQABEAEAAQABAAEAAQABAAEAAQABAADgAOAA4ADgAOAA4A
DgAOABAAEAAQABAADgAOAA4ADgAMAAwADQANAA4ADgAOAA4ADQAMAAsACgALAA0ADgAN
AAoACgAKAAsACwALAAwADAAMAAwACgAKAAYABAACAAAA///+//3//P/6//r/+v/5//v/
+//7//z/+v/6//r/+v/4//f/9//3//v/+//7//z/+//6//n/+P/4//j/+P/4//r/+v/5
//n/+f/5//n/+f/5//n/+f/5//f/9//3//f/+f/5//n/+//5//v//P/+//3/AAABAAMA
BQAHAAgACwANAAwACwALAA0ADAALAAgABQADAAMAAwACAAIAAwADAAMAAwADAAMABAAE
AAQAAgACAAIAAAAAAP//////////AAAAAP3/+v/6//n/+f/4//f/9v/2//f/+P/4//j/
+P/3//f/9//2//T/9P/0//T/+f/6//r/+f/+/wYAFQAwAE0AcACYAMMA8wAnAVkBiQG4
AdoB3wHIAaEBdAE9Af8AvwB6ADwADgDo/8r/uv+1/7H/sf+6/8L/yP/P/9P/2f/e/+P/
5P/j/+b/5v/j/+P/5P/k/+X/5f/l/+b/5f/m/+b/5f/n/+n/6f/o/+f/5//o/+n/6f/p
/+n/6f/q/+r/6v/r/+v/6v/p/+n/6//r/+v/6//r/+r/6v/q/+r/7P/t/+3/7v/t/+3/
7f/s/+3/7f/t/+7/7//w//H/8f/w/+7/8P/v//D/8P/w//L/8f/x//H/8f/y//L/8v/x
//H/8f/x//D/7//v//D/8f/x//H/8f/z//P/8f/x/+//7//v/+//8f/w//D/8P/w//D/
8P/w/+3/7P/s/+z/6//q/+j/5//l/+T/4v/i/+H/4f/g/9//4P/f/93/2//b/9v/2//Z
/9n/2f/Y/9f/2P/X/9f/1//W/9b/1v/W/9b/1v/W/9j/1//Y/9r/2//f/+D/4v/l/+T/
5f/p/+v/7v/x//T/9//3//n/+//8//7///8BAAMABQAGAAgACgAKAAkACQAHAAkACgAK
AAoACgAKAAoACgALAAsACwALAA4ADgAOAA4ACwALAAsACwANAA0ADQAOAAwADAALAAsA
DAAMAAwACwAMAA0ADgAPAA0ACwALAAwADAAMAAwADAAMAAsACwALAAgACAAIAAkACwAL
AAoACAAIAAkACQAKAAoACgAKAAgACAAIAAgACAAHAAcABwAHAAcACAAIAAYABAAEAAQA
BAAGAAYABgAGAAYABgAGAAYABQAEAAMAAgADAAQABQAGAAUABAADAAIAAgACAAMAAwAE
AAQABAAEAAIAAgACAAIABAAFAAUAAwACAAIAAgADAAEAAQACAAIABAAEAAIAAgAAAAAA
AAAAAAIAAgACAAIAAgACAAIAAQABAAEAAQACAAIAAgACAAIAAgABAAEAAQADAAMAAQAA
AAAAAAAAAAAAAgACAAIAAgACAAIAAgACAAAAAAAAAAAAAgACAAIAAgAAAAAAAAAAAAIA
AgACAAIAAAAAAAAAAAAAAAAAAAD//wEAAQABAAEA//////////8BAAEAAQABAAEAAQAB
AAEAAwADAAUABgAIAAkADAANAA8AEQATABQAGQAZABgAFwAVABUAFAATAA4ACwAJAAkA
CwAKAAoACwAJAAkACQAJAAsADAAMAAwACAAIAAgABgAGAAUABQAFAAUABgAGAAMAAAAA
AP////8AAP///v/+////AAAAAAAAAAD///////8AAAAAAAAAAP7///8AAAIAAwAMAB4A
OQBWAHcAnADEAPUAIwFPAX8BrQHKAcoBrwGKAWEBLAH3AMEAgQBCABQA8P/Q/77/uv+5
/7v/w//M/9T/2P/f/+P/5//o/+n/7P/t/+7/7v/t/+3/7v/u//D/8f/y//T/9//4//j/
9//1//f/9//2//f/9//4//n/+f/5//n/+f/3//b/9f/1//j/+P/4//n/9//3//f/9//5
//j/+P/4//b/+P/5//n/+P/3//f/9//4//n/+f/5//n/+f/5//n/+//6//j/+v/7//z/
/P/8//r/+f/5//n/+f/6//r/+v/7//v/+//7//r/+f/5//r/+//7//v/+//7//v/+f/5
//z//f/+////AwAEAAYACAALAA4AEQAUABUAFgAYABoAFwAUABAADQALAAgABgAEAAIA
AAD+//z/+v/4//X/9P/z//L/7//s/+n/5v/l/+T/4//i/+D/4P/g/+D/3f/c/9v/2v/b
/9z/3f/e/9//4P/h/+L/5P/m/+j/6v/s/+7/8P/y//P/9P/1//b/+v/8//7/AAABAAIA
AwAEAAYABgAGAAYABwAIAAkACgAIAAgACAAIAAwADAAKAAoACgAMAAwACgAKAAoACgAO
ABgAJgA4AEoAXAByAIwAqADEAOAA/gAUASIBIAEUAQYB+ADaAKIAUAAEAMj/kv9s/2b/
bv9+/5r/tP/E/9b/4v/o/+z/8v/0//f/+P/5//r//P/8//z//P/8//z//P/8//7//v/+
//7//P/8//z//P/+//7//v/+/wAAAAAAAAAA/v/+//7//v8AAAAAAAAAAP7//v/+//7/
AAAAAAAAAAACAAIAAgACAAEAAAD///7//v/+//7//v8AAAAAAAAAAP7//v/+//7//v/+
//7//v/+//7//v/+/wAAAAAAAAAA/v/+//7//v/+//7//v/+//7//v/+//7//P/8//z/
/P/8//z//P/8//z//P/8//z/+v/6//r/+v/4//j/+P/4//b/9v/2//b/9v/2//b/9v/1
//T/8//y//L/8v/y//L/8v/y//L/8v/x//D/7//u//D/8P/w//D/8P/w//D/8P/x//L/
8//0//f/+P/5//r/+//8//3//v8AAAIABAAGAAkACgALAAwADAAMAAwADAANAA4ADwAQ
AA4ADgAOAA4AEAAQABAAEAAOAA4ADgAOAAwADAAMAAwADgAOAA4ADgAMAAwADAAMAA4A
DgAOAA4ADAAMAAwADAAMAAwADAAMAAwADAAMAAwACgAKAAoACgAMAAwADAAMAAsACgAJ
AAgACAAIAAgACAAKAAoACgAKAAkACAAHAAYABwAIAAkACgAKAAoACgAKAAoACgAKAAoA
CgAKAAoACgAMAAwADAAMAAwADAAMAAwACgAKAAoACgAMAAwADAAMAAwADAAMAAwACgAK
AAoACgAKAAoACgAKAAoACgAKAAoACgAKAAoACgAMAAwADAAMAAoACgAKAAoADAAMAAwA
DAAKAAoACgAKAAgACAAIAAgACgAKAAoACgAIAAgACAAIAAgACAAIAAgACAAIAAgACAAI
AAgACAAIAAoACgAKAAoACAAIAAgACAAKAAoACgAKAAoACgAKAAoACAAIAAgACAAIAAgA
CAAIAAYABgAGAAYABwAIAAkACgAIAAgACAAIAAoACgAKAAoACAAIAAgACAAGAAYABgAG
AAcACAAJAAoACAAIAAgACAAIAAgACAAIAAgACAAIAAgABgAGAAYABgAIAAgACAAIAAgA
CAAIAAgACAAIAAgACAAIAAgACAAIAAYABgAGAAYACAAIAAgACAAGAAYABgAGAAgACAAI
AAgACgAKAAoACgAIAAgACAAIAAoACgAKAAoACAAIAAgACAAGAAYABgAGAAgACAAIAAgA
BgAGAAYABgAIAAgACAAIAAYABgAGAAYABgAGAAYABgAIAAgACAAIAAYABgAGAAYACAAI
AAgACAAFAAQAAwACAAIAAgACAAIABQAGAAcACAAHAAYABQAEAAYABgAGAAYABQAEAAMA
AgACAAIAAgACAAUABgAHAAgABwAGAAUAAwAFAAUABQAFAAUABQAFAAUABQAFAAUABQAG
AAcACAAJAAwADQAQABIAEwATABUAFQAUABUAFgAWABYAFQATABEAEgATABMAEwARAA8A
DgAPABIAEgATABUAEwATABMAEwATABQAFAAUABAAEAAQAA4ADgANAA0ADQANAA4ADgAL
AAYABgAFAAUAAgABAAAAAAABAAIAAgACAAAA////////AAAAAAAAAAD+////AgACAAMA
BgAKABMAKABHAGYAigC1AOkAHwFTAYsBvgHmAf0B9AHLAZQBXQEfAd8AngBYAB4A8P/M
/7D/p/+l/6f/qv+y/77/xf/L/9H/1v/Z/97/4f/i/+T/4//j/+T/5P/i/+H/4P/g/+P/
5P/k/+P/4//l/+X/5P/j/+P/5P/l/+f/5//n/+f/5//m/+X/5f/o/+j/6P/p/+f/5//n
/+f/5//m/+b/5v/m/+j/6f/p/+j/5//n/+f/6P/p/+n/6f/r/+v/6//r/+v/6v/o/+r/
7f/u/+7/7v/u/+3/7f/t/+3/7v/u/+7/7f/t/+3/7f/u/+3/7f/u/+//7//v/+//7f/t
/+v/6//t/+3/7f/t/+//7v/u/+7/7P/s/+z/7P/s/+z/7f/u/+3/7P/q/+n/6v/q/+n/
6v/s/+3/7f/t/+3/7f/s/+v/7v/v//D/7//x//H/8P/v//H/8f/y//P/9f/2//f/+P/6
//r/+v/8////AAACAAMAAwAEAAYACQAJAAkADAANAA4ADwAQABEAEQARABEAEAAQABEA
EwAVABUAFAAUABQAEgARABEADwANAA4ADgAOAAwADAAMAAwADQANAA0ADQANAAwACwAK
AAsACwALAAsACQAJAAkACgAIAAgABwAHAAgACAAIAAcABwAHAAcABwAFAAMAAwAEAAQA
BAAEAAQAAwABAAAA//8AAAAAAAABAAAA///9//r/+v/7//v//P/7//r/+f/2//T/9P/0
//T/9f/1//X/9f/0//T/8//w//D/8P/w//D/8v/y//L/8v/y//L/8v/y//L/8v/y//L/
8v/y//L/8v/y//L/8v/y//P/9P/2//f/9P/0//T/9P/2//b/9v/2//T/9f/1//P/9P/0
//T/9f/1//X/9v/2//b/9v/0//T/9v/2//b/9v/2//b/9v/2//b/9v/2//X/9f/1//X/
9v/4//j/+P/4//j/9//3//f/9//1//X/9P/2//b/9v/2//b/9v/2//b/9P/0//T/9P/1
//b/9//4//b/9v/2//b/9P/0//T/9P/2//b/9v/2//T/9P/0//T/9v/2//b/9v/0//T/
9P/0//T/9P/0//T/9v/2//b/9v/1//T/8//y//T/9P/0//T/9P/z//P/8//z//P/8//z
//P/8//z//P/8f/x//H/8f/x//H/8//z//P/9P/2//f/+P/5//v//f///wAAAwADAAMA
AwAEAAUABgAFAAIA///7//v/+//6//z//f/9//3//f/9//3//v/8//z/+v/6//3//P/9
//3/+//7//v//P/8//n/9v/2//X/9f/0//P/8f/w//D/8P/y//L/8v/x//H/8f/w//D/
8P/w//D/7//w//L/8//0//z/BwAcADsAXgCEAK8A5QAbAU8BhQG2AeAB9QHoAb0BiAFN
AQcBwwCCAEIAEADs/87/uP+v/6v/qf+u/7r/wv/F/8n/z//W/9v/3P/d/+D/3v/f/9//
4P/g/+D/3//e/97/3f/e/97/3f/f/+H/4f/g/9//3//g/+H/4f/h/+H/4f/j/+L/4f/h
/+D/4P/g/+H/4//j/+P/4//l/+T/5P/k/+L/5P/l/+X/5v/l/+X/5f/k/+X/5f/l/+f/
5//n/+f/5//m/+T/5v/l/+b/5v/m/+j/5//n/+f/5f/m/+b/5v/p/+n/6f/p/+j/5//n
/+j/5//n/+f/5//n/+f/5f/l/+X/5f/l/+X/5//m/+b/5v/k/+T/5P/k/+H/4P/g/+D/
3//e/9z/2//Z/9j/1v/W/9X/1f/U/9P/0P/P/83/y//L/8v/y//J/8n/yf/I/8f/xP/D
/8P/w//E/8T/xP/E/8T/xP/E/8b/xf/G/8j/yf/J/8r/zP/P/9L/0//X/9n/3f/f/+H/
4//l/+f/6f/q/+3/7//y//X/9//4//r//P/+//3//f/7//z//v///wAAAQACAAMABAAD
AAMAAwADAAQABAAEAAQAAwADAAMAAwADAAMAAwAEAAQABAADAAMABAAEAAQAAwADAAMA
AwADAAUAAwADAAQABAAEAAQABAAGAAUABQAFAAQABAAEAAUABwAHAAYABAAEAAUABQAG
AAYABgAGAAQABgAGAAYABgADAAMAAwADAAMABAAEAAIABAAEAAQABAAEAAQABAAEAAQA
BAAEAAQAAgACAAIAAgAEAAQABAAEAAQABAAEAAQABAAEAAUABQACAAIAAgACAAIAAgAC
AAIAAgADAAMAAQACAAIAAgADAAEAAQACAAIAAgACAAAAAAACAAIAAgACAAQABAAEAAQA
AgACAAIAAQADAAMAAwAEAAIAAgACAAIAAgABAAEAAQABAAMABQAEAAMAAgABAAAAAAAA
AAAAAAACAAIAAgACAAAAAAAAAAAAAgACAAIAAgACAAIAAgACAAIAAgACAAIAAgACAAIA
AgACAAIAAgACAAQABAAEAAQAAgACAAIAAgACAAIAAgACAAIAAgACAAIABAAEAAQABAAE
AAQABAAEAAIAAgACAAIAAwAEAAUABgAEAAQABAADAAMAAwADAAMABQAFAAUABQAFAAUA
BQAFAAUABQAFAAUABwAHAAkACgAMAA0AEAARABMAFQAXABgAGwAbABoAGQAbABsAGgAZ
ABUAEQAOAA0ADQAMAAwADQANAA0ADQANAA0ADgAOAA4ADgAOAA4ADAAMAAsACwALAAsA
DAAMAAkACAAIAAcABwAEAAMAAgACAAMABAAEAAQABgAFAAUABQACAAIAAgACAAQABQAG
AAYACQAQAB4ANQBSAHMAmADCAPMAIQFPAX0BpwHIAdABuwGYAW8BPgELAdcAlQBSACIA
AADg/8r/xP/D/8P/yf/Q/9b/2v/h/+f/6//u//H/8P/v//D/7v/v/+//8P/w//L/8f/w
//D/8f/y//L/8f/x//P/8//y//P/8//0//X/9v/1//T/8//0//T/9P/1//T/9P/0//X/
9f/1//X/9f/z//L/8v/y//L/9P/1//X/9v/1//X/9f/1//X/9P/z//T/9f/2//f/9//2
//T/9v/1//b/9v/2//b/9f/1//X/9f/2//b/9v/3//f/9//3//j/9//3//j/9//3//f/
9//5//n/9//3//X/9f/1//X/9//2//b/9v/1//T/8//y/+//7v/u/+7/7//u/+z/6//p
/+j/5v/m/+f/5//m/+X/4v/h/9//3f/f/9//3//d/93/3f/c/9v/2v/Z/9n/2f/a/9r/
2v/a/9r/2v/a/9z/3f/e/+D/4f/l/+b/6P/r/+v/6//u/+//8//1//f/+f/7//3///8A
AAIAAwAFAAcACQAKAAwADgAOAA0ADQALAA4AEAARABIAEQAQAA8ADgAPAA8ADwAPABIA
EgASABIAEQARABEAEQARABEAEQASABQAFAATABMAEgASABIAEQARABEAEQARABEADwAP
ABAAEAAQABAAEAAQAA8ADwAPAA4ADgAOAA8AEQARABAADgAOAA8ADwAQABAAEAAQAA4A
DgAOAA4ADgANAA0ADQANAA8AEAAQAA4ADQAMAAsACgALAAwADQAOAA4ADgAOAA4ADAAM
AAwADAAOAA4ADgAOAAwADAAMAAwADgAOAA8ADwAOAA4ADgAOAAwADAAMAAwADAANAA0A
CwAKAAoACgALAA0ADQAOAA4ADAAMAAoACgAMAAwADAAMAAwADAAMAAwADAAMAAwACwAN
AA0ADQAOAAwADAAMAAwADAALAAsACwANAA8ACwAMAA4ADgAOAA4ADgAOAA4ADgAMAAwA
DAAMAAwADAAMAAwADgAOAA4ADgAMAAwADAAMAA4ADgAOAA4ADgAOAA4ADgAMAAwADAAM
AAwADAAMAAwACgAKAAoACgAMAAwADAAMAAwADAAMAAwADAAMAAwADAAMAAwADAAMAAwA
DAAMAAwADgAOAA0ADQANAA0ADQANAA0ADQANAA0ADQANAA0ADQALAAsACwANAA4AEQAT
ABYAFwAaABsAHQAdAB8AIAAjACUAJAAjACMAIgAgAB4AGgAYABcAGAAZABcAFgAWABUA
FwAXABcAFwAaABoAGgAYABcAFgATABIAEgATABQAFQAWABYAEwAQAA4ADQANAAwADAAM
AA0ADwAOAA4ADgAOAA8ADwAPAA4ADgAOAA4ADgAPABAAEAATAB4ALgBFAGIAgQCmANAA
/wAvAVsBhwGzAdABzgG1AZABaQE8AQ0B1wCTAFQAJAD8/9z/yP/C/8X/y//T/9r/4P/m
/+v/8f/z//T/9//6//v/+v/8//n/+f/6//r//P/7//r/+v/7//z//P/7//r/+//6//j/
+P/5//v//f/+//3//P/7//v/+v/5//n//P/8//z//f/7//v/+//7//z//P/9//7//f/+
//7//f/8//v/+//7//7//////////f/9//3//f////7//P/+//3//v/+//7//v/9//3/
/f/9//7//v/+////////////AAD/////AAD//////////wEAAQD////////////////9
//z//P/8//7//v/+//7/+//6//r/+v/3//b/9P/z//L/8v/x//L/8P/v/+3/6//s/+v/
6f/n/+f/5//n/+X/5P/j/+H/3//f/9//4P/h/+H/4P/f/97/4P/g/+D/4v/j/+T/5v/n
/+n/6v/s/+//8v/z//f/+f/7//3///8BAAQABwAKAAwAEAARABMAFQAVABYAGAAaABsA
GwAcABsAGwAcABwAHAAdAB4AHwAgAB8AHwAfAB8AIAAgACAAIAAhACEAIQAhAB8AHwAf
ACAAIgAiACEAIQAiACIAIgAhACEAIQAhACEAIgAhACIAJAAjACIAIQAgACIAIQAhACEA
IAAgACAAIQAhACEAIAAeAB8AIQAiACQAIwAiACEAHgAgACAAIAAgAB8AHwAfAB8AIQAi
ACIAIAAiACIAIgAiACAAIAAgACAAIAAgACAAIAAiACIAIgAiACEAIAAfAB4AHwAgACEA
IgAhACAAIAAfAB8AIAAhACIAIgAiACIAIgAgACEAIQAfACAAIAAgACEAHwAfACAAIAAi
ACIAIAAgACAAIAAgACAAHgAeAB4AHgAfACAAIQAhACAAHwAeAB4AIAAgACAAIAAgAB8A
HwAfAB8AHwAhACIAIAAgACAAIAAgACAAIAAgACIAIgAiACIAIAAgACAAIAAiACIAIgAi
ACIAIgAiACIAIAAgACAAIAAiACIAIgAiACAAIAAgACAAIAAgACAAIAAhACIAIwAkACIA
IgAiACIAIgAiACIAIgAiACIAIgAiACIAIgAiACIAJQAmACcAKAArACwALQAuADAAMgA0
ADYANwA4ADkAOgA4ADgAOAA4ADYANAAyADAAMAAwADAAMAAyADIAMgAyADAAMAAwADAA
LgAuAA==
         </WaveFormData>
      </LeadData>
   </Waveform>
</RestingECG>
