# Supplementary material for: Detection of Left Atrial Enlargement Using a Convolutional Neural Network-Enabled Electrocardiogram
Source: Front Cardiovasc Med. 2020 Dec 17;7:609976. doi: 10.3389/fcvm.2020.609976 (PMC7773668; doi:10.3389/fcvm.2020.609976)
Supplement: Supplementary file 1 [file Data_Sheet_1.ZIP › hyp/1802017331_5218_0000000R.XML]

<?xml version="1.0" encoding="Windows-1252"?>
<!DOCTYPE RestingECG SYSTEM "restecg.dtd">
<RestingECG>
   <PatientDemographics>
      <PatientID>1802017331</PatientID>
      <PatientAge>68</PatientAge>
      <AgeUnits>Years</AgeUnits>
      <Gender>Female</Gender>
      <PatientLastName>tianwanwen</PatientLastName>
   </PatientDemographics>
   <TestDemographics>
      <DataType>Resting</DataType>
      <Site>1</Site>
      <AcquisitionDevice>MAC55</AcquisitionDevice>
      <Status>Unconfirmed</Status>
      <Priority>Normal</Priority>
      <AcquisitionTime>08:36:47</AcquisitionTime>
      <AcquisitionDate>03-17-2017</AcquisitionDate>
      <CartNumber>1</CartNumber>
      <AcquisitionSoftwareVersion>009C</AcquisitionSoftwareVersion>
      <XMLSourceVersion>MAC5000 v1.0</XMLSourceVersion>
   </TestDemographics>
   <RestingECGMeasurements>
      <VentricularRate>86</VentricularRate>
      <AtrialRate>86</AtrialRate>
      <PRInterval>116</PRInterval>
      <QRSDuration>88</QRSDuration>
      <QTInterval>376</QTInterval>
      <QTCorrected>449</QTCorrected>
      <PAxis>79</PAxis>
      <RAxis>70</RAxis>
      <TAxis>55</TAxis>
      <QRSCount>14</QRSCount>
      <QOnset>217</QOnset>
      <QOffset>261</QOffset>
      <POnset>159</POnset>
      <POffset>212</POffset>
      <TOffset>405</TOffset>
      <ECGSampleBase>500</ECGSampleBase>
      <ECGSampleExponent>0</ECGSampleExponent>
   </RestingECGMeasurements>
   <Diagnosis>
      <Modality>Resting</Modality>
         <StatementCount>3</StatementCount>
         <LabelText>12SL ��ϳ���</LabelText>
      <DiagnosisStatement>
         <StmtFlag>ENDSLINE</StmtFlag>
         <StmtText>�������</StmtText>
      </DiagnosisStatement>
      <DiagnosisStatement>
         <StmtFlag>ENDSLINE</StmtFlag>
         <StmtText>���ķ�����</StmtText>
      </DiagnosisStatement>
      <DiagnosisStatement>
         <StmtFlag>ENDSLINE</StmtFlag>
         <StmtText>�ٽ� ECG</StmtText>
      </DiagnosisStatement>
   </Diagnosis>
   <Waveform>
      <WaveformType>Rhythm</WaveformType>
      <WaveformStartTime>0</WaveformStartTime>
      <NumberofLeads>8</NumberofLeads>
      <SampleType>CONTINUOUS_SAMPLES</SampleType>
      <SampleBase>500</SampleBase>
      <SampleExponent>0</SampleExponent>
      <HighPassFilter>16</HighPassFilter>
      <LowPassFilter>150</LowPassFilter>
      <ACFilter>NONE</ACFilter>
      <LeadData>
         <LeadByteCountTotal>10000</LeadByteCountTotal>
         <LeadTimeOffset>0</LeadTimeOffset>
         <LeadSampleCountTotal>5000</LeadSampleCountTotal>
         <LeadAmplitudeUnitsPerBit>4.88</LeadAmplitudeUnitsPerBit>
         <LeadAmplitudeUnits>��V</LeadAmplitudeUnits>
         <LeadHighLimit>2147483647</LeadHighLimit>
         <LeadLowLimit>268435456</LeadLowLimit>
         <LeadID>I</LeadID>
         <LeadOffsetFirstSample>0</LeadOffsetFirstSample>
         <FirstSampleBaseline>0</FirstSampleBaseline>
         <LeadSampleSize>2</LeadSampleSize>
         <LeadOff>FALSE</LeadOff>
         <BaselineSway>FALSE</BaselineSway>
         <ExcessiveACNoise>FALSE</ExcessiveACNoise>
         <MuscleNoise>FALSE</MuscleNoise>
         <LeadDataCRC32>3926574361</LeadDataCRC32>
         <WaveFormData>
6v/q/+r/6v/s/+z/7P/s/+v/6v/p/+j/6f/q/+v/7P/s/+z/7P/s/+z/7P/s/+z/7f/u
/+//8P/u/+7/7v/u/+//8P/x//L/8v/y//L/8v/0//T/9P/0//f/+P/5//r/+P/4//j/
+P/7//z//f/+/wAAAAAAAAAAAAAAAAAAAAADAAQABQAGAAQABAAEAAQABQAGAAcACAAI
AAgACAAIAAgACAAIAAgACQAKAAsADAAJAAgABwAGAAYABgAGAAYABQAEAAMAAgD///7/
/f/8//7//v/+//7//P/6//j/9v/4//j/+P/4//b/9v/2//b/9f/0//P/8v/1//b/9//4
//X/9P/z//L/8//0//X/9v/2//b/9v/2//T/9P/0//T/9f/2//f/+P/3//b/9f/0//X/
9v/3//j/9v/2//b/9v/0//T/9P/0//X/9v/3//j/9v/2//b/9v/4//j/+P/4//b/9v/2
//b/9v/2//b/9v/3//j/+f/6//f/9v/1//T/9f/2//f/+P/2//b/9v/2//T/9P/0//T/
9v/2//b/9v/1//T/8//y//T/9P/0//T/9P/0//T/9P/y//L/8v/x//L/8//1//b/9f/0
//P/8v/z//P/9P/1//b/9v/1//X/8//1//X/9P/1//b/9//4//f/9v/1//X/9v/4//n/
+v/6//3///8BAAEAAQABAAIAAwADAAQABgAFAAUABAD//wAA/v/8//z/+P/2//b/9f/0
//P/8//z//T/9P/0//T/8//x//D/7//x//H/8//2//T/8//v/+v/6f/n/+z/8//9/wkA
GgAqAD4AVwByAIYAkgCKAHcAYABJAC8AGQADAPL/5//l/+f/6P/s//D/8P/u/+z/6//t
/+3/8v/z//P/8//y//D/7//v/+//8P/x//H/8v/z//H/8v/y//L/9P/0//T/9P/1//X/
9f/2//X/9P/z//L/8//0//X/9v/1//X/9f/1//X/9f/1//X/9//4//j/+f/4//b/9f/1
//b/9//4//r/+//6//r/+f/5//r/+//9//7//////wEA//8AAAAAAAABAAIABAAHAAcA
BwAHAAcACQAKAAoACgANAA4ADgAOAA8ADgAOAA0AEAARABMAFAASABIAEQARABMAEgAS
ABIAEgATABMAEwATABIAEAAPABIAEgASABMAEAAQABAAEAARAA8ADQANAAsACgAKAAkA
CAAGAAQAAgACAAIAAgACAAAAAAD///////////7//f/9//3//f/+//3//P/7//r/+//8
//3//v/8//v/+v/6//z//P/8//v//f/9//3//v/9//z/+//6//v/+//8//7//f/8//v/
+v/8//z//P/8//7//f/9//3//f/8//v/+v/8//3//v////7//v/9//z/+//7//v/+//7
//v/+//7//n/+f/5//n/+f/6//r/+//6//v/+//6//r/+f/5//n/+//7//v/+//6//n/
+P/3//v/+v/8//r/+v/6//r/+P/4//j/+P/5//r/+//7//n/+f/6//r//P/8//z//P/8
//v/+//7//r/+v/5//n/+v/9//7//v/9//z/+//6//v//P/9//////8AAAAAAAABAAMA
BAAFAAgACQAKAAwACwAJAAgACAAKAAsACwAHAAYABAACAAIA/v/8//z/+//8//v/+//7
//j/+P/4//j/+f/5//r/+//7//n/9//2//b/9f/1//X/8//z//b/+////wcAGAAsAEIA
XQB4AJAAngCYAIEAZgBPADcAIQAPAP7/8f/t/+3/7P/s//D/8v/y//T/9f/1//f/+P/3
//X/9//4//j/+//7//v//P/7//n/+P/3//n/+v/6//r//P/8//z//P/5//n/+f/6//z/
/P/8//z/+v/6//r/+v/7//v/+//7//3//f/9//3//P/8//v/+//+//7///8BAAAA///+
//7/AAAAAAEAAQABAAIAAwAFAAUABQAEAAUABgAIAAkACgAIAAgACQALAAwADQAOAA8A
EQASABIAEgASABIAEQAQABQAFAAVABUAFwAXABgAGAAXABgAGAAZABsAGgAaABoAGAAZ
ABkAGQAcABwAGwAbABsAGgAZABkAGAAYABgAGAAXABUAEwATABEAEAAQAA8AEQAQAA8A
DgALAAoACQAIAAgACAAHAAcACQAJAAgABwAGAAUABAAEAAYABgAGAAYABAAEAAQABAAF
AAUABQAGAAgACAAIAAcABgAFAAQABAAFAAYABwAIAAYABQAFAAYABgAGAAYABgAIAAgA
CAAIAAYABQAFAAUACAAIAAgACAAFAAUABQAFAAcACAAIAAgABwAHAAcABwAFAAUABQAF
AAcABwAHAAcABgAGAAUABQAEAAUABQAEAAYABQAFAAUAAwADAAMAAwAEAAUABgAHAAYA
BAADAAIAAgAEAAYABgAGAAYABQAEAAMAAgAEAAQABAADAAMAAwAEAAQAAwACAAEAAAAB
AAEAAgADAAIAAgABAAEAAQADAAMAAgAEAAQABAAEAAMAAgABAAEABAAGAAcACAAJAAsA
DAANAA8ADwAPABAAEAAPAA8AEAAOAA8ADwALAAwACgAIAAgABAACAAIAAQD+//3//f/9
//7//v/+//7//P/7//v/+//9///////+//z/+f/5//f/9f/z//j///8FABEAHgAuAEIA
WwB0AIoAnACcAIcAcABZAD0AJwATAAAA8//v/+3/8P/0//b/9v/2//T/8//1//n//P/9
/////f/8//r/+f/5//n/+v/7//v//P/9//z//P/7//r//P/8//z//P/7//v/+//8//r/
+v/6//r/+//8//3//v/+//3//P/7//3//f/9//3//f/+//7////9//z//P/9//7///8A
AAIAAQAAAAAA/////wAAAQADAAIAAwADAAUAAwAEAAQABAAHAAgACgANAAsACwALAAsA
DAAOAA8AEAARABIAEgASABMAEgASABEAEgATABUAFgAUABQAEwATABQAFAAVABYAGAAZ
ABkAGQAZABgAFgAVABYAFgAWABcAFQAUABMAEgATABEADwAPAA0ADAAMAAsACQAIAAcA
BgAGAAYABgAGAAQABAADAAMAAwADAAIAAQABAAEAAQACAAAAAAAAAAAA//8AAAEAAgAA
AP///v/+/wAAAAAAAP//AQABAAEAAgABAAAA///+/wEAAQACAAQAAQAAAP///v///wAA
AQACAAIAAQABAAEAAQAAAP///v/+////AAABAAAAAAD///7//v///wAAAQD/////////
//3//f/9//3//f/+//7//////////v/8//7//f/9//3//f/9//3//f/7//v/+//7////
AAD///7//f/8//r/+v/6//r/+//8//3//f/6//n/+f/4//r/+v/6//r//P/7//v/+//7
//r/+P/3//j/+//8//z/+v/6//r/+v/8//z//P/9//v//P/8//z//v8BAAMABQAIAAkA
CgAMAAkABwAGAAYABgAHAAcAAwACAAAA/v/+//v/+P/3//X/9//3//j/+f/3//b/9f/0
//b/9f/1//X/9//1//X/9P/0//H/8f/x//H/8f/0//n/AQALABgAKgBCAFsAdACGAI4A
ggBtAFQAOwAjAA8A///w/+f/5//n/+b/6P/s/+z/7v/u//H/8f/z//L/8//z//P/8v/y
//X/9f/1//b/9P/z//P/8//z//T/9P/0//X/9v/3//j/9v/1//T/9P/2//b/9v/2//b/
9v/2//b/9f/1//X/9f/3//f/9//3//X/9v/2//f/+f/4//j/+f/5//n/+f/6//r/+v/7
//v//P/8//z//f/9//3//P/9//7/AAABAAIAAAAAAAEAAwACAAMABAAFAAYACAAJAAoA
CgAKAAkACAALAAwADgAPAA0ADQAOAA4ADwAQABAAEQATABIAEgASABEAEQAQAA8AEgAS
ABEAEQARABAADwAPAA4ADgAOAA4ADQALAAkACQAFAAQABAADAAQABAAEAAQAAwACAAEA
AAAAAAAA///////////+//3/+//7//v//P/+//7//v/+//z//P/8//z/+//7//v//P/+
//7//v/9//v/+//7//z//v/+//7//v/8//v/+//8//z//P/8//z//v/+//7//v/9//v/
+v/5//v//P/9//7//f/9//3//f/7//z//P/8///////9//v/+v/6//r/+v/6//z//P/8
//z/+//6//n/9//5//n/+v/6//r/+v/6//r/+P/3//f/9//7//z//P/9//z//f/8//r/
/P/8//z//P/8//z//P/9//v//P/8//z/AAADAAUABwAFAAUABQAGAAgABwAHAAgABwAH
AAYAAQD+//z/+v/6//r/+P/4//f/9P/z//P/8//y//L/8v/y//T/8//z//P/7//v//H/
8v/0//P/8f/v/+v/6f/q/+3/9f8BABAAJAA4AFEAagCAAIwAhgB1AGAASQAxABsABwD0
/+f/4//h/+L/5v/s//D/8P/u/+v/6//t/+z/7f/x//P/8v/y//H/8f/x//L/9P/z//P/
8//z//T/9P/0//L/8v/y//L/8//z//P/9P/0//T/9P/0//T/9P/0//T/9f/1//X/9f/z
//P/8//z//T/9v/3//n/+P/2//X/9f/3//f/9//4//r/+v/7//v/+P/4//j/+f/7//3/
/v8BAP//AAAAAAAAAAAAAAEAAwAEAAUABgAHAAUABgAGAAYACAAKAAsADAANAAwADAAL
AAwADQAPABAADwAQABAAEQAPAA4ADgAOAA8AEQASABMAEgASABEAEQARABAADwAPAA4A
DgAOAA4ADAAJAAYABQAEAAQABQAFAAMAAgABAAAA///+//3//P/+//7//f/9//z/+//5
//f/+v/7//z//v/9//z/+//6//j/+P/4//j/+//7//v//P/6//r/+v/5//r/+//8//7/
/P/8//z//P/8//v/+//8//7//v/+//7//f/8//v/+v/7//v//P/9//z//P/8//z//f/9
//3//f/9//7//v/+//z/+//6//n/+v/7//z//f/8//v/+v/5//n/+v/6//v//P/9//3/
/P/6//n/+f/5//v/+//7//v/+f/5//n/+f/5//j/+P/4//r/+v/6//r/+P/3//b/9P/1
//b/9//5//v/+f/4//b/9v/2//b/+P/4//j/+P/2//b/9v/1//b/9//5//r/+P/4//j/
+P/2//X/9f/1//f/+P/4//n/+P/5//j/9v/3//j/+f/6//j/+P/4//n/9//4//j/+P/8
////AQADAAEAAQABAAIAAwADAAQABgAEAAUABQABAAAA/v/8//z//P/6//r/+f/3//X/
9P/z//T/9P/0//T/9P/z//P/8//v//H/8f/y//T/9f/z/+//7f/r/+7/8f/5/wcAFgAo
AEAAWwByAIYAkACKAHcAXgBJADEAGwAHAPT/5//j/+P/5v/o/+z/8P/w//D/7f/t/+3/
7v/v//P/9f/0//T/9P/z//L/8v/y//H/8f/x//P/9P/0//T/8v/y//L/8v/y//P/9P/2
//T/9P/0//T/9P/0//T/9P/3//f/9//3//T/8//y//H/9P/2//f/+f/3//b/9v/3//f/
9//3//j/+v/6//v/+//4//j/+P/5//v//f/+/wEA//8AAAAAAAAAAAAAAQADAAYABwAI
AAkACAAIAAcABgAIAAoACwAMAAwADAANAA0ADQANAA4ADgAQABIAEwAVABQAEgARABAA
EQATABQAFQAUABQAEwATABUAFAATABMAFAAUABQAFAASAA8ADAALAAoACgALAAsACQAI
AAcABgAFAAQAAwACAAQABAADAAMAAgABAP///f/+////AAACAAEAAAD///7//v/+//7/
/v////////8AAP///v/9//v//P/9//7/AAAAAAAAAAAAAAAA/////wAAAAAAAAAAAAD+
//7//v/+/wAA////////AAAAAAAAAAD9//3//f/9//7/AAABAAIAAAD///7//f//////
//////3//f/9//3//v/+//3//f/+///////+//z/+//7//v//P/9//7////9//3//f/9
//n/+v/8//z//P/8//r/+v/6//r/+v/6//r/+f/7//v//P/8//v/+v/5//j/+//7//z/
/f/9//z/+v/5//n/+//7//r//P/8//z//P/6//r/+v/7//3//v/+//7//v8BAAMABQAF
AAUABQAGAAcABwAIAAoABwAHAAYAAQABAAAA//8AAP7//P/8//v/+v/5//n/+f/6//r/
+v/6//n/9//2//X/9//5//n/+v/4//f/9f/z/+//7f/w//f//f8HABYAJgA6AFMAbACC
AJQAlgCFAGwAVQA7ACEACwD6/+3/6//r/+r/7P/y//L/8P/w/+//7//x//T/9//3//f/
9P/0//f/9//3//j/+v/5//n/+f/4//j/9//2//j/+P/4//j/+f/5//n/+v/5//j/9//2
//f/+P/5//r/+v/5//j/9//5//n/+f/5//n/+v/6//v/+f/4//j/+f/6//v//P/+//3/
/P/8//v/+//8//3///8AAAEAAQADAAEAAgACAAIAAwAEAAYACQAIAAcABgAFAAYACAAJ
AAoACwAMAAwADAANAAwADAALAA4ADwARABIAEAAQAA8ADwARABAAEAAQABAAEQARABEA
EQAQAA4ADQAQABAAEAARAA0ADAALAAoACwAJAAcABwAHAAYABgAFAAMAAgABAAAAAAAA
AAAAAAD///7//P/7//3//f/8//v/+//7//v//P/6//r/+v/6//n/+v/7//z//P/7//r/
+v/6//r/+v/5//n/+f/5//r/+P/4//j/+P/5//n/+v/8//r/+v/6//r/+v/6//r/+v/8
//v/+//7//v/+v/5//j/+P/5//r/+//6//r/+f/4//n/+f/5//n/+f/5//n/+f/3//f/
9//3//f/+P/4//n/9//3//b/9P/1//X/9v/3//f/9//3//f/9v/1//T/8//3//j/+P/2
//X/9P/z//L/9P/0//T/9P/y//L/8v/x//H/8f/y//L/9P/0//T/9P/y//H/8f/x//L/
8v/x//H/8f/z//P/8v/y//L/8v/y//T/9P/0//X/8//0//T/9P/2//n/+//9//3//f/9
//7//f/7//r/+v/7//3//v/7//j/9v/0//T/8v/w//D/7//w/+//7//v/+z/7P/s/+z/
7v/t/+3/7f/r/+v/6//s/+r/6f/r/+v/6f/p/+r/7f/z////DgAgADoAUQBoAHwAggB2
AF8ASAAxAB0ACQD3/+j/3//b/9v/2v/e/+L/5v/o/+j/5//n/+f/6P/p/+f/5//q/+7/
7f/t/+3/7v/t/+v/6v/p/+r/7P/t/+7/7P/s/+z/7P/r/+v/6//s/+7/7v/u/+7/7f/s
/+v/6v/t/+3/7f/t/+3/7f/t/+3/7f/u/+7/7//x//D/8P/x//D/7//u/+7/8v/y//P/
8//y//L/8v/z//T/9f/1//f/+f/6//r/+v/5//j/+P/5//z//f/+/////f/+//7//v//
/wAAAAAAAAQABAAFAAUAAwADAAQABAAHAAgACAAJAAcABgAGAAYABgAHAAcABwAJAAoA
CgALAAoACAAGAAUABQAGAAcACAAFAAMAAQABAP///v/+//3//v/+//7//v/8//r/+P/2
//j/+P/3//f/9f/1//T/8//z//P/8//0//T/9P/0//T/8v/y//L/8v/z//P/8//0//T/
9P/0//P/8//z//P/9P/2//b/9v/2//X/8//y//L/8//0//X/9v/0//T/9P/0//L/8f/x
//H/9P/0//T/9P/x//H/8f/x//P/9P/0//T/8//z//P/8//x//H/8f/x//P/8//z//P/
8P/w/+//7//x//P/9P/0//T/7//t/+7/7v/u/+7/7v/w//D/8P/w/+//7v/t/+v/7P/t
/+//8P/u/+7/7v/u/+7/7f/t/+3/8P/w/+//7//s/+3/7P/q/+3/7v/v//D/7//u/+3/
7f/v//D/8P/w//D/8//1//f/9//3//f/+P/5//n/+v/8//v/+//6//X/9v/0//L/8v/y
//D/8P/v/+3/6//q/+n/6v/q/+r/6v/o/+f/5//n/+f/5//n/+r/6v/r/+n/5//j/93/
3v/j/+v/9/8EABQAJgA/AFYAbACAAIIAdQBeAEcALwAbAAMA7v/h/9v/2f/c/+D/5P/o
/+b/5P/h/+H/4f/k/+X/6f/p/+r/6v/q/+n/6P/o/+r/6f/p/+n/6f/q/+r/6v/p/+j/
5//m/+j/6f/q/+z/6//q/+n/6P/q/+r/6v/q/+v/6//r/+v/6f/p/+n/6f/q/+z/7f/v
/+7/7P/r/+v/7f/t/+3/7v/w//D/8f/x//D/8P/w//H/9P/1//X/9//1//b/9v/2//j/
+P/5//v/+v/7//z//f/9//7//v/+/wAAAgADAAQABQAEAAQAAwAFAAUABgAGAAcACAAI
AAkABwAGAAYABgAHAAkACgALAAsACgAIAAcACQAIAAcABwAGAAYABgAGAAMAAQD/////
/v/+///////+//z/+v/4//j/+P/4//j/9v/2//X/9f/1//X/9P/z//X/9f/1//b/9f/0
//P/8v/x//L/8//0//X/9f/1//b/9f/0//P/8f/y//P/9P/2//T/9P/0//T/9v/1//X/
9v/2//b/9v/2//X/9P/z//L/9f/1//b/9//3//b/9f/0//T/9f/2//f/9//4//j/+P/1
//X/9f/1//f/9//3//f/9f/1//X/9f/2//b/9f/1//b/9//3//b/9P/z//P/8//1//f/
9//2//X/9P/z//L/9P/0//T/9P/0//T/9P/z//H/8f/y//L/8//0//X/9v/0//P/8//z
//T/9P/z//P/8//1//X/9P/y//L/8v/y//P/9P/1//f/9f/2//b/9v/6//3///8BAAEA
AQABAAIAAAD/////AAACAAMAAwD///z/+v/4//j/9v/0//T/8//0//P/8//z//D/8P/w
//D/8v/x//H/8f/x/+//7//w/+7/7//v/+3/6//r/+z/7//3/wMAFgAqAEQAXwB6AI4A
lACGAG8AVgA9ACcAFQADAPL/6f/n/+X/5P/m/+j/7P/u/+z/7f/t/+//7v/v/+//7f/w
//L/8//z//P/9P/z//H/8P/v//H/8v/y//L/8P/w//D/8P/v/+//7//w//L/8v/y//L/
8f/w/+//7v/x//H/8f/x//H/8f/x//H/8f/y//L/8//0//T/9f/3//b/9f/0//T/+P/4
//n/+f/4//j/+P/5//j/+f/5//v//f/+//7//v/8//z//f///wAAAQACAAMAAwAEAAQA
BAAHAAgACAAIAAwADAANAA0ADAALAAsACgAMAA4ADwARAA8ADgAOAA4ADgAPAA8ADwAS
ABIAEQARAA8ADgANAA0ADAAMAAwADAAJAAcABQAFAAUABAAEAAMAAwACAAEAAAD9//z/
+//6//v//P/8//3/+//7//r/+f/5//n/+f/6//r/+v/6//r/9v/2//b/9v/5//n/+f/6
//j/+P/4//f/9//3//f/+P/5//r/+//8//r/+f/5//r/+v/6//r/+v/6//r/+v/6//r/
+f/5//n//P/8//z//P/5//n/+f/5//v//P/8//z/+//7//v/+//5//n/+f/5//v/+//7
//v/+v/6//n/+f/8//3//f/8//r/+f/5//n/+f/5//n/+f/7//z/+//6//n/+P/2//b/
9v/2//j/+P/4//f/9f/1//b/9v/4//j/+P/4//j/9//3//f/9v/2//X/9f/3//n/+f/4
//b/9v/2//b/+P/4//j/+f/5//r/+v/6//z///8BAAMABQAFAAUABgAEAAMAAwAEAAYA
BwAHAAMAAAD+//z//P/4//b/9v/1//X/9f/2//f/9f/0//P/8v/z//P/9P/1//X/8//z
//L/8v/x/+//7//v/+3/8P/1//3/CQAYAC4ARgBjAH4AkgCYAIoAcQBaAEEAKQAVAAMA
9P/t/+v/6f/o/+r/7P/u//L/8v/v/+//8f/y//P/8//x//D/8v/1//X/9f/2//T/8//z
//P/9f/2//b/9v/2//b/9v/2//P/8//z//T/9f/2//f/+P/3//b/9f/0//X/9f/1//X/
9//3//f/9//1//b/9v/3//j/+P/5//v/+v/5//j/+P/6//r/+//7//z//P/8//3//P/9
//3///8AAAIAAwAEAAIAAgADAAUABgAHAAgACQAJAAoACgAKAAkACgAKAAoADQAOABAA
EQAPAA8AEAAQABEAEgASABMAFQAUABQAFAATABMAEgARABMAFAAUABUAFAASABAADwAO
AA4ADgAOAA8ADQALAAsABwAGAAYABQAHAAYABQAEAAEAAAD///7//v/+//3//f//////
/v/9//v/+//7//z//v/+//7//v/6//r/+v/6//3//f/9//7//v/+//7//f/7//v/+//8
//3//v///wAA///9//z//P/+//7//v/+//7//v/+//7//P/7//v/+//+//7//v/+//v/
+//7//v/+//8//z//P/7//v/+//7//v/+//7//v//f/9//3//f/6//r/+f/5//j/+f/5
//j/+v/5//n/+f/3//f/9//5//z/+v/6//r/+v/5//j/9//2//j/+P/4//f/9//3//j/
+P/2//b/9v/2//f/9//4//n/+f/4//b/9f/3//n/+f/4//b/9v/2//b/9v/2//b/9//4
//r/+//8//z//f/9//3//v///wAAAgACAAEAAQACAAAAAQABAP3//f/8//v//P/5//b/
9f/z//T/8//z//P/8P/w//D/8P/y//H/8f/x//P/8//z//L/8P/t/+v/6//r/+v/7v/z
//n/AQAMABoAMABJAGAAeACKAIYAdQBeAEcALQAXAAUA8v/n/+P/4//i/+L/5P/o/+r/
6P/n/+v/7f/u/+//8f/v/+7/7v/v/+//7//w//L/8f/x//H/7//w//D/8P/y//L/8v/y
/+//7//v//D/8v/y//L/8v/y//L/8v/y//L/8f/w/+//8P/x//L/8//y//L/8f/x//P/
8v/y//P/9f/1//X/9v/3//b/9v/1//X/9v/3//n/+P/5//n/+//7//z//P/8//z//P/9
//////////////8AAAIAAwAEAAMABAAEAAQABgAGAAcABwAJAAkACgAKAAoACgAJAAkA
DAAMAA0ADgANAA0ADAALAAwADAALAAsADQAMAAsACwAJAAgABwAGAAYABQAEAAUAAgAA
AP///f////7//f/8//z//P/8//z/+//6//j/9//5//n/+P/3//X/9f/1//b/9v/2//b/
9v/2//b/9v/2//b/9f/0//T/9f/2//f/9//1//X/9f/2//T/9P/0//T/9f/1//b/+P/3
//b/9f/0//X/9v/3//j/9v/1//X/9f/2//b/9v/2//f/9//3//f/9v/2//X/9P/0//X/
9v/3//X/9f/1//X/9f/1//X/9f/2//b/9f/1//X/9f/0//L/9P/3//f/9//0//L/8v/y
//L/8v/y//L/8v/y//L/8v/x//H/8f/y//L/9P/0//T/9P/z//H/8P/v//H/8v/y//P/
8f/z//P/8v/y//L/8v/y//T/9P/0//X/9P/0//P/8v/2//n/+//9//3//f/9//7//P/7
//v//P/+///////7//j/9v/0//T/9P/y//L/8f/w/+//7//v/+7/7v/u/+7/8P/v/+//
7//t/+v/6//q/+z/7f/t/+v/6f/n/+j/6f/v//v/CgAcADAASQBgAHQAggCAAG0AVgBD
AC0AFwAFAPL/4//d/93/3v/g/+b/6v/q/+r/6f/n/+f/6P/p/+n/6f/s/+7/7f/t/+3/
7v/s/+v/6//r/+3/7v/u/+7/7P/s/+z/7P/r/+v/6//s/+3/7v/v//D/7//u/+3/7P/v
/+//7//v/+3/7f/t/+3/7f/u/+7/7//x//D/8P/x/+//7//v//D/9P/0//X/9f/y//L/
8v/z//T/9f/1//f/+f/6//r/+v/4//j/+f/7//z//f/+/////f/+//7//v8BAAIAAgAC
AAQABAAFAAUAAwADAAQABAAHAAgACAAJAAcABgAGAAYACAAJAAkACQAIAAgABwAHAAcA
BgAFAAUABQAGAAcACAAGAAMAAAD//////v/+//3////+//3//P/5//j/9//2//f/+P/4
//n/+P/3//X/8//1//X/9f/2//b/9v/2//b/8v/y//L/8v/1//X/9f/2//b/9v/2//X/
9f/1//X/9v/2//b/9v/2//T/8//z//T/9f/2//f/+P/2//b/9v/2//b/9f/1//X/+P/4
//j/+P/2//X/9P/z//T/9v/3//j/9f/1//X/9f/1//X/9f/1//f/9//3//f/9P/0//P/
8//2//f/9//2//b/8//0//T/9P/0//T/9v/2//b/9v/1//T/8//x//L/8//1//b/9v/2
//b/9v/0//P/8//z//b/9v/1//X/9P/1//T/8v/z//T/9f/2//T/9P/0//X/9//4//j/
+P/8////AQADAAIAAQAAAAAAAQABAAIABAACAAMAAwD///7//P/6//r/+v/4//j/9//0
//P/8//z//P/9P/1//b/9P/z//P/8//x//H/8//0//T/8//z//H/6//p/+z/8////w0A
HgAyAEwAZQB8AIwAkACCAGkAVAA9ACkAFwADAPD/6f/n/+f/6v/u//L/8v/y//L/7//t
/+//8v/z//X/9//4//j/+P/3//b/9v/2//X/9f/1//X/9v/2//b/9P/0//T/9P/2//f/
+P/6//n/+P/3//b/+P/4//j/+P/7//v/+//7//r/+f/4//f/+f/6//r/+//5//j/+P/5
//v/+//7//z/AAAAAAEAAQD+//7//v///wIAAwADAAUAAwAEAAQABAAGAAYABwAJAAoA
CwAMAA0ACwAMAAwADAAOABAAEQASABIAEgATABMAEwATABQAFAAXABgAGAAZABcAFgAW
ABYAGAAZABkAGQAYABgAFwAXABkAGAAXABcAFgAWABYAFgAUABEADgANAAwADAANAA0A
DQAMAA==
         </WaveFormData>
      </LeadData>
      <LeadData>
         <LeadByteCountTotal>10000</LeadByteCountTotal>
         <LeadTimeOffset>0</LeadTimeOffset>
         <LeadSampleCountTotal>5000</LeadSampleCountTotal>
         <LeadAmplitudeUnitsPerBit>4.88</LeadAmplitudeUnitsPerBit>
         <LeadAmplitudeUnits>��V</LeadAmplitudeUnits>
         <LeadHighLimit>2147483647</LeadHighLimit>
         <LeadLowLimit>268435456</LeadLowLimit>
         <LeadID>II</LeadID>
         <LeadOffsetFirstSample>0</LeadOffsetFirstSample>
         <FirstSampleBaseline>0</FirstSampleBaseline>
         <LeadSampleSize>2</LeadSampleSize>
         <LeadOff>FALSE</LeadOff>
         <BaselineSway>FALSE</BaselineSway>
         <ExcessiveACNoise>FALSE</ExcessiveACNoise>
         <MuscleNoise>FALSE</MuscleNoise>
         <LeadDataCRC32>1467531903</LeadDataCRC32>
         <WaveFormData>
wP/A/8D/wP/A/8D/wP/A/8P/xP/F/8b/w//C/8H/wP/D/8T/xf/G/8b/xv/G/8b/xv/G
/8b/xv/J/8r/y//M/8v/yv/J/8j/zP/O/9D/0v/S/9L/0v/S/9T/1P/U/9T/1v/Y/9r/
3P/a/9r/2v/a/97/4P/i/+T/5f/m/+f/6P/p/+r/6//s/+//8P/x//L/8P/w//D/8P/z
//T/9f/2//b/9v/2//b/+P/4//j/+P/6//r/+v/6//j/9v/0//L/8v/y//L/8v/w/+7/
7P/q/+f/5v/l/+T/5P/k/+T/5P/g/97/3P/a/9v/3P/d/97/2//a/9n/2P/a/9r/2v/a
/9z/3P/c/9z/2f/Y/9f/1v/Z/9r/2//c/9r/2v/a/9r/2v/a/9r/2v/b/9z/3f/e/9v/
2v/Z/9j/2//c/93/3v/c/9z/3P/c/9z/3P/c/9z/3f/e/9//4P/d/9z/2//a/9v/3P/d
/97/3P/c/9z/3P/a/9r/2v/a/9v/3P/d/97/3P/a/9j/1v/Y/9r/3P/e/9v/2v/Z/9j/
2P/Y/9j/2P/Z/9r/2//c/9r/2P/W/9T/1f/X/9j/2v/Z/9n/2P/W/9f/1//W/9b/2P/Z
/9n/2f/W/9X/1P/T/9b/1//a/9v/2//c/9z/3P/g/+D/4v/i/+X/5f/o/+v/7P/t/+3/
8P/0//v/AwAIAAkADAAOAA4AEAATABUAFQAXABcAFAARAAsAAwD7//L/8P/p/+X/4v/d
/9f/0//O/87/zf/N/8v/y//M/83/zf/G/8X/wf/C/8P/w//B/7z/tP+t/63/uP/K/+H/
+v8TADEAVAB/ALEA3gAAAR4BMgEkAesAoQBtAFYARQAvAB0AEAADAP3/+P/2/+//6P/h
/9n/0//O/83/0P/R/9L/zv/O/87/zv/K/8n/yP/H/8f/yf/L/87/y//L/8r/yf/K/8r/
yv/K/8z/zf/N/83/yf/I/8n/yP/J/8r/zP/P/83/zP/K/8j/y//M/83/z//P/9D/0f/R
/9D/0P/Q/8//0v/U/9X/2P/X/9b/1v/W/9j/2f/a/9z/3v/f/+D/4v/f/+H/4f/g/+X/
5v/o/+r/5//p/+n/6v/t/+7/7//y//X/9f/2//j/9//2//j/9//6//z//v////7//f/9
//3/AAAAAAAAAQADAAMABAAEAAMAAgABAAAAAQABAAIAAwABAP///P/6//n/9//1//b/
9P/z//P/8//w/+z/6//o/+n/6f/r/+3/6//p/+b/5P/l/+b/5v/l/+f/5//n/+j/5f/k
/+T/4//k/+X/5//p/+b/5v/m/+X/5//n/+f/5v/n/+j/6f/s/+n/6v/n/+b/6v/p/+3/
8f/s/+v/6v/q/+z/7P/p/+j/6//s/+3/7v/s/+v/6v/q/+z/7P/u//H/7//s/+r/6f/q
/+v/6//q/+3/7v/v//H/7//t/+v/6f/s/+v/7P/t/+3/7P/r/+r/6//s/+v/7P/t/+3/
7f/t/+v/6f/o/+n/6v/r/+z/6f/p/+j/6P/o/+n/6f/o/+r/6//r/+z/6f/p/+j/5//q
/+v/7P/t/+v/6//t/+3/7P/u/+//8P/0//T/9v/2//b/9f/3//n/AAADAAUACgALAA8A
FAAWABoAHgAhACIAJwArAC4ALwAsACkAIwAdABoAFQAQAAoABQD9//j/9P/x/+v/5//i
/+P/4//k/+P/3//e/93/2//e/9//3//e/9v/1f/N/8b/wP+9/8H/zv/i//n/EAAlADsA
WACDALcA7AAWATgBTgFCAQcBtwB/AGIAUwBFADUAKAAdABEABgD+//f/8v/t/+3/7f/q
/+f/5P/h/97/2//a/9n/2P/a/9v/3P/d/9r/2f/Y/9j/2P/Z/9n/2f/a/9r/2v/a/9f/
1//W/9X/1//Y/9v/3P/a/9j/1//X/9n/2v/a/9r/3P/c/9z/3f/b/9z/3f/d/97/4P/i
/+P/4P/g/9//4P/k/+T/5f/m/+n/6f/p/+r/6P/p/+r/7P/t//H/8//0//P/8v/y//L/
9P/3//j/+v/+//7//v8AAP7//f/9//7/AwAEAAgACQAGAAYABgAFAAgACQALAA0ADgAO
AA4ADwAOAA0ADQAMAA4AEAASABQAEAANAAsACQAJAAkACAAIAAcABQADAAQA///9//z/
+//7//r//P/8//r/9//2//X/9f/1//T/9P/2//b/9f/z//L/8f/w//D/8//0//b/9//1
//P/8v/x//P/9P/1//X/9f/1//X/9P/y//L/8v/0//X/+P/3//j/9//z//T/9f/1//X/
9f/2//r/+v/3//b/9f/0//P/8v/2//f/+P/6//f/9P/z//P/9P/0//X/9//5//n/+P/2
//X/9P/z//P/9f/3//n/+//6//f/9v/1//j/+P/4//j/+f/6//n/+v/6//n/+P/3//j/
+f/7//z/+P/2//b/9v/2//b/+P/5//n/+v/6//n/9//0//T/9f/1//b/9//5//r/+//6
//n/+P/3//r/+//+//////8AAAAAAAAEAAQABgAGAAkACQAMAA8AEgATABMAFgAbACEA
KAAsAC8AMgA0ADQANgA5ADsAOwA9AD0AOgA3ADEAKQAhABgAFgAPAAsACAADAP3/+f/0
//T/8//z//H/8v/y//L/8f/s/+n/6f/s/+v/6f/n/+L/3P/T/9H/2v/q/wMAHgA1AE0A
bACTAMEA9AAgAUIBWgFWASMB1QCZAHoAZwBTAD8AMgArACMAHAAYABEACgADAPv/9f/0
//X/9v/1//b/8f/w/+//7v/r/+v/6//r/+v/6//r/+z/6//r/+r/6f/q/+r/6v/q/+j/
6f/p/+n/5v/m/+j/6P/q/+r/6//t/+v/6v/o/+b/6f/q/+v/7f/r/+z/7f/t/+v/7P/t
/+3/7v/w//H/9P/z//L/8v/y//T/9f/2//j/9v/3//j/+v/5//v/+//6////AAACAAQA
AQADAAMABAAHAAgACQAMAAsACwAMAA4ADwAOABAADwAQABIAFAAVABQAEwATABMAFwAY
ABkAGwAZABkAGgAaABgAGAAYABgAGAAXABcAFwAVABMAEAAOAA4ADQAMAA4ACwAJAAgA
BwADAAAAAAD+/wAA//8AAAEA///9//r/+P/5//r/+v/5//f/9//3//j/9//2//b/9f/3
//f/+P/5//b/9v/2//X/9v/3//j/+P/2//b/9v/4//j/+v/4//j//P/5//v//f/4//f/
9v/2//v//P/6//r/+v/6//r/+v/4//f/9v/2//f/9v/3//n/+P/2//X/9f/3//f/9v/0
//L/8v/y//P/8f/x//H/8f/0//P/9P/1//T/8v/w/+7/8f/y//H/8v/y//H/8P/v/+v/
6v/t/+7/7//w/+//7//u/+7/7//v/+7/7P/s/+3/7f/u/+v/6//q/+n/6v/r/+z/7f/r
/+v/7f/t/+z/7v/v//D/9f/2//n/+v/4//f/+f/7////AQACAAYACgAPABUAGAAaAB4A
IQAiACYAKQArACsAJwAjABwAFQATAA0ABwAAAPv/8//u/+r/6P/j/+D/3P/c/93/3//f
/9z/2v/Y/9X/1P/Z/9v/2v/X/9H/yf/C/7z/uf+//9D/6P///xIAKwBHAGgAlQDLAP4A
KAFIAVQBMgHpAJkAZwBQAEEANQApAB4AFQANAAQA+v/z/+7/6f/l/+P/5P/j/+D/3f/Y
/9X/1P/T/9L/0//V/9f/2f/W/9X/1P/U/9T/1f/V/9X/1v/W/9b/1v/T/9P/0v/R/9P/
1P/X/9j/1f/U/9T/1f/V/9b/1v/W/9j/2P/Y/9n/2P/Y/9j/1//a/9z/3v/f/9z/3P/b
/9z/3P/c/93/3v/i/+P/5P/m/+X/5f/l/+b/5//r/+3/7v/v/+7/7v/u//D/8//0//b/
+P/4//j/+v/6//n/+f/6//3//v8CAAMAAgACAAIAAQAFAAUABgAHAAgACAAIAAkACAAH
AAcABgAJAAoACwAMAAkABwAGAAUABQAFAAQABAADAAEA//8AAP3/+//6//n/+f/4//r/
+v/4//X/9P/z//P/8//y//L/8//0//T/8//y//H/8P/w//H/8v/0//X/8//x//D/7//x
//L/8//z//T/9f/2//b/9P/y//D/8P/y//b/9v/4//f/8//0//X/8//z//P/9P/4//j/
9f/0//L/8v/y//L/9P/1//b/+P/3//T/8//z/+//8P/0//X/9v/1//T/8//y//H/8f/w
//D/9P/1//X/9P/y//H/7//u//D/8f/x//H/7//v/+//7//x//H/8//z//b/+v/9/wAA
AAD+//7//P//////AgAFAAgACQAJAAwACwAPABQAFgAaAB4AIQAiACAAIQAhAB8AIQAh
AB4AGwAWAA8ACAAAAPv/8//u/+r/7P/p/+j/5v/j/+H/4P/d/9//4P/h/+H/5P/j/93/
2P/V/9P/z//O/8r/x//F/87/3P/v/wYAHwA7AGIAkQDDAPQAGAE4AUwBOgH9ALEAewBi
AFMAQwAxABwAEQAJAAIA/v/7//j/9f/z/+3/5v/h/97/3f/e/97/3v/e/97/2//b/9v/
2//Z/9n/2f/a/9z/3f/d/93/2//a/9n/2P/b/93/3v/f/93/3P/d/9z/2//a/9r/2//c
/97/3//g/93/3P/b/9v/3v/g/+L/4//i/+L/4v/h/+P/5P/k/+b/6P/o/+n/6v/q/+n/
6P/o/+r/7f/w//T/8//1//X/9P/2//b/9//4//r//f/+/wAA///+//3//v8BAAMABgAK
AAkACAAKAAkACwAMAA0ADQAPAA8AEAARABEAEAAPAA8AEgATABUAFgAUABIAEAAOAA0A
CwAKAAkACQAJAAgACAADAP//+//6//v/+//8//3/+v/2//X/8v/y//H/8v/z//P/8//y
//L/8f/w/+7/6//u/+//8P/y//H/8P/w/+//8P/v/+//7//x//L/8//z//L/8f/w/+7/
8f/y//P/9v/z//T/8f/w//T/8f/z//X/9f/1//X/9v/1//T/8P/u//D/8v/0//b/9v/1
//T/9P/0//L/8v/z//X/9P/0//X/8v/x/+//7P/v//D/8f/z//L/8f/w/+//8f/v/+//
7//y//L/8v/y//H/8P/t/+z/8P/x//L/8//w/+//7//u/+z/7P/s/+z/7v/u/+7/7v/r
/+r/6f/o/+7/8P/y/+//7v/t/+z/6f/p/+j/6P/r/+3/7v/u/+z/6//p/+j/6f/r/+z/
7f/t/+3/7f/t/+v/6//t/+3/8P/y//P/9P/1//T/9f/0//b/9//7////AQADAAQACAAH
AAsAEAASABgAHgAjACYAJQAnACgAJwArACsAKAAlACEAGwAVAA4ABwD///r/9v/1//H/
7//s/+f/5f/k/+H/4v/i/+L/4f/i/9//3f/a/9X/0f/P/8z/yP/H/8n/0v/g//X/CAAh
AD0AYgCPAMMA9AAaATYBSAE6Af8AtQCDAG4AXwBLADUAJAAXAAkAAAD+//v/+P/1//P/
7f/m/+P/3v/b/9z/3f/e/9//4P/c/9v/2v/Z/9n/2f/Z/9r/3P/d/93/3f/Z/9j/1//W
/9f/2f/a/9v/2f/Y/9n/2P/Z/9j/2P/Z/9v/3P/c/9z/2//a/9n/2f/a/9z/3v/f/93/
3v/f/9//3//g/+D/4v/m/+b/5//o/+j/5//m/+b/6f/r/+3/8P/t/+//7//u//D/8P/x
//L/9P/3//j/+v/5//j/9//4//z//f///wIAAQAAAAIAAQADAAQABQAFAAkACQAKAAsA
CwAKAAkACQAMAA0ADwAQAA8ADgANAAwADAALAAsACwANAA0ADAAMAAkABQABAAAAAQAB
AAIAAwAAAPz/+//4//n/9//3//f/9//3//b/9v/z//L/8P/t//D/8f/y//T/8f/w//D/
7//w/+//7//v/+//8P/x//H/8P/v/+7/7P/u//D/8v/2//P/9P/x//D/8P/t/+//8f/w
//H/8v/0//T/8v/t/+r/7v/w//L/9P/0//P/8v/y//D/7v/u/+//8v/y//P/9f/y//H/
7//s/+7/8P/y//X/8v/x//D/7//v/+3/7f/t//D/8P/w//D/7f/s/+n/6P/s/+3/7v/v
/+3/6v/o/+j/6P/o/+r/6//r/+z/6//r/+r/6P/p/+n/6P/o/+r/6//r/+v/6v/p/+j/
5//q/+v/7v/v/+//8P/w//D/8v/y//T/9P/2//f/+////wEAAQAAAAIABwANABQAGAAb
AB4AIAAgACQAJwApACkAKwApACQAHwAaABMADAAEAAIA+//3//T/8f/r/+f/4v/e/93/
3f/b/9z/3P/c/9v/1v/V/9P/0v/T/9P/0//O/8b/vf+5/8D/0P/l//7/FwAzAFQAeQCp
ANoAAgEkAUABQAEPAcEAgwBiAE8AOwApABoADQAFAAAA/v/7//L/6//l/9//2P/X/9j/
1//Y/9T/1P/U/9T/0P/P/87/zf/O/8//0P/S/8//z//O/83/z//Q/9H/0v/S/9P/0//T
/9H/0P/R/9D/0v/S/9P/1f/S/9L/0f/Q/9P/1P/V/9f/1f/W/9f/1//U/9T/1P/T/9X/
2P/a/97/3f/c/9z/3P/e/9//4P/i/+L/4//k/+b/5P/n/+j/6P/s/+z/7f/u/+v/7f/t
/+7/8//0//X/+P/3//f/+P/6//n/+P/6//n/+//+/wEAAwADAAEAAAD//wEAAgADAAUA
AwADAAQABAABAAAA///+/wEAAQACAAMAAAD9//n/9v/2//X/9P/2//T/8//z//P/7v/q
/+n/5v/o/+f/6P/p/+j/5//l/+T/5v/m/+X/4//l/+X/5f/m/+P/4v/i/+H/4v/j/+X/
5//k/+T/5P/j/+X/5f/l/+T/5P/k/+T/5v/l/+b/4//i/+f/5f/o/+v/6P/n/+b/5v/q
/+r/5//m/+b/5v/m/+b/5v/l/+T/5P/n/+b/5//p/+f/5P/i/+H/5P/l/+X/5P/m/+b/
5v/n/+b/5f/k/+P/5v/l/+b/5//m/+T/4v/g/+P/5P/j/+T/4//j/+P/4//f/9//4P/i
/+P/5P/l/+b/4v/h/9//3v/g/+H/4f/g/+D/4f/h/+L/3//f/97/3f/f/+H/4//l/+P/
4f/h/9//4f/k/+b/6P/s/+z/7v/u/+7/7f/v//H/+P/7//3/AgABAAUACgAMABEAFgAa
ABwAHgAhACMAIwAiAB8AGQATABAACwAGAAAA+v/x/+v/5v/k/9//3P/Y/9b/1f/V/9P/
0P/Q/9D/z//U/9X/1//U/83/w/+9/7r/tP+z/7n/xv/c//H/BgAdADkAXgCNAMUA+AAe
AT4BTAEwAecAlQBfAEoAPwAxACUAGgANAAEA+v/0/+3/6v/n/+X/4//g/9v/1v/T/9D/
0P/Q/9D/0P/R/9H/0f/R/83/zf/N/87/z//R/9L/0//R/9D/z//O/9D/0f/R/9H/0v/S
/9T/1P/S/9D/z//P/9L/1P/V/9b/0//S/9H/0f/R/9L/0//T/9b/2P/a/9v/2P/Y/9f/
2P/d/97/4P/i/+L/4f/g/+D/4v/j/+T/5v/o/+v/7P/s/+v/6v/q/+r/7P/x//T/+P/3
//b/9f/2//n/+f/6//z/AAAAAAMAAwAAAAAAAAD//wIAAwAFAAcABwAGAAUABQAGAAcA
CQAKAAwADAAMAAwACAAFAAMAAQACAAMAAwAEAAAA/f/6//r/+P/3//f/9//2//T/9f/0
//D/7f/s/+v/7P/t/+3/7v/s/+z/6//p/+v/6//r/+z/7v/u/+//7//s/+n/5//l/+f/
6v/t/+//7f/t/+3/7P/s/+z/7P/u//D/8v/w//D/7//r/+z/7f/u/+//8P/y//H/8P/s
/+r/7P/s/+z/7P/v/+//7//w/+//7P/r/+v/7v/u/+//8f/w/+//7f/q/+j/6P/o/+n/
6v/r/+z/7f/s/+n/6P/n/+z/7P/s/+7/6//q/+n/6P/n/+f/5v/m/+r/6//r/+r/5v/l
/+P/4v/l/+f/6P/p/+j/5//m/+X/5f/l/+f/5//q/+z/7f/u/+7/7P/s/+r/7f/v//T/
+f/8//3//f8AAAAABQALAA4AFQAaAB4AIAAhACMAJAAjACYAJQAhAB0AFwARAAsABAD9
//X/8P/s/+z/5//k/+D/2//Z/9j/1f/X/9j/2f/Z/9r/1f/P/87/zf/L/8n/yP/E/73/
uf+8/8r/4f/2/w0AKwBMAHMApQDYAAIBIAE4ATgBEwHNAIkAZABVAEMALQAcAA0AAwD+
//j/8//w/+3/6f/h/9r/1f/U/9P/1P/U/9T/1P/U/9D/z//O/83/zv/P/9D/0v/Q/9H/
0f/R/87/zv/O/87/z//R/9L/0//P/87/z//O/9D/0P/R/9P/0//U/9T/1P/R/9D/z//P
/9L/1P/W/9f/1v/W/9b/1f/W/9j/2f/c/9z/3P/d/97/3f/d/93/3v/h/+P/5f/o/+X/
5//n/+b/6f/q/+z/7v/u//H/8v/0//X/9P/z//T/9//5//z/AAD///7/AAD//wIABAAG
AAcACwALAAwADQANAAwACwALAA0ADwASABQAEgAQAA4ADAAMAAsACwALAA0ADQAMAAwA
CAAFAAIAAgADAAMABAAFAAEA/P/6//b/9//1//X/9f/1//X/9P/0//P/8v/w/+3/8P/x
//L/9P/y//D/7//t/+3/7f/u/+//7//w//H/8f/w/+//7v/s/+//8P/x//T/8v/y/+7/
7P/v/+3/8P/z//H/8f/x//L/8v/y/+//7v/x//L/8//0//P/8f/v/+7/7//u/+//8f/x
//D/8P/x/+7/7f/r/+j/6v/s/+7/8f/v/+3/6//p/+r/6f/q/+v/7P/s/+z/7P/m/+b/
6P/s/+z/7P/s/+z/6P/n/+X/5P/o/+n/6f/o/+n/6f/o/+j/5v/n/+f/5//o/+n/6v/r
/+j/5//o/+f/6v/s/+3/7v/y//L/9P/0//T/8//1//f//v8BAAMACAAJAA0AEgAUABgA
HAAfACAAJAAnACkAKQAmACMAHQAXABYAEQAMAAYA/v/1/+//6v/q/+X/4v/e/97/3f/d
/9v/1//W/9X/0//Y/9n/2f/W/9H/y//D/7z/uv+7/8H/zv/i//f/DAAhAD0AYACTAMcA
+AAeAT4BRgEoAeEAmQBrAFYARQA1ACkAHAALAP//+v/y/+v/5v/n/+f/4//e/9v/2P/V
/9L/0P/Q/9D/0P/R/9H/0f/R/83/zf/N/87/z//R/9L/0//R/9D/z//O/9D/0f/R/9H/
0P/Q/9L/0v/Q/87/zf/N/9D/0v/T/9T/0//S/9H/0f/R/9L/0//T/9T/1v/Y/9n/2P/Y
/9f/2P/b/9z/3v/g/+D/3//e/97/3v/f/+D/4v/j/+f/6f/q/+n/6P/o/+j/6v/v//L/
9v/3//b/9f/2//f/9//4//r//v/+/wEAAQAAAAAAAAD//wIAAwAFAAcABgAGAAYABwAH
AAcACAAIAAkACgALAAwACAAFAAMAAQADAAMAAgACAP7/+//4//j/9v/1//X/9f/2//T/
9f/0//L/7//u/+3/7v/v/+//8P/v/+7/7P/p/+n/6f/p/+r/7P/s/+3/7f/r/+n/6P/n
/+r/7P/u/+//7v/t/+z/6v/q/+r/6v/s/+7/8P/u/+7/7v/p/+n/6f/p/+v/7f/w//H/
8P/s/+r/6v/q/+r/6v/s/+3/7v/w/+7/6v/o/+f/6f/q/+z/7//u/+3/6//o/+j/6P/o
/+n/6v/r/+z/7f/s/+n/6P/n/+r/6v/q/+r/6P/o/+b/5v/j/+T/5//o/+n/6v/o/+f/
5f/k/+T/5f/l/+T/5P/l/+X/5v/j/+P/4v/h/+T/5f/m/+f/5f/l/+f/5//o/+r/6//s
/+//8P/z//T/9P/z//X/9//8////AQAGAAgADQATABYAGQAcAB4AHgAhACUAKAApACYA
IwAdABcAFAAPAAoABAD9//X/8P/s/+j/4//g/9z/3f/d/97/3f/Z/9j/1//V/9j/2f/b
/9r/1//R/8n/wP+6/7f/vf/O/+T/+/8QACcAQQBkAJUAyQD4AB4BPgFKASgB3QCTAGkA
VABFADUAKQAeABMACQAAAPj/8f/o/+X/5f/l/+T/4//e/9n/1v/S/9L/0v/S/9T/1f/W
/9f/1P/T/9L/0v/U/9X/1f/V/9T/1P/U/9T/0v/T/9P/0//V/9b/2f/a/9j/1v/V/9X/
1f/W/9b/1v/X/9j/2f/b/9j/2P/Y/9f/2f/a/9v/2//Z/9r/2v/c/+D/4P/h/+L/4//j
/+P/5P/j/+P/4//k/+f/6//t/+7/7//u/+7/7v/w//P/9P/2//r/+v/6//z//P/7//v/
/P///wAABAAFAAMABAAFAAUACAAJAAsADQAQABAAEAARABAADwAPAA4AEQASABMAFAAQ
AA0ACwAJAAsACwAKAAoACgAHAAQABAAAAP////////7//P/9//z/+P/1//T/8//1//X/
9P/0//b/9v/1//P/8v/x//D/8P/z//T/9v/3//P/8f/w/+//8P/y//T/9f/1//X/9f/0
//L/8v/y//T/9f/4//f/+P/3//P/9P/1//X/9f/1//b/+P/4//X/9P/y//L/8v/y//T/
9f/2//j/9f/y//H/8f/0//T/9f/3//f/9//2//T/8//y//H/8f/y//P/9P/1//L/7//u
/+3/7//w//H/8v/0//L/7v/s/+7/7v/u/+7/7v/u/+//7//w/+7/7f/r/+j/6f/r/+z/
7v/s/+3/7f/t/+v/6//r/+v/7P/t//D/8f/v//D/8P/w//P/9P/3//j/9//3//r//f//
/wEAAgAGAAkADwAWABoAGwAeACAAIAAlACkALAAtACsAKQAkAB8AGwAVAA8ACAAGAP//
+//4//L/6//m/+D/4f/h/+L/4f/g/+D/4P/f/9r/2//b/97/2//X/9P/zv/G/7//vf/G
/9j/8f8IACEAPQBaAH0ArwDgAAwBMAFOAU4BHQHLAIcAYABNAD0ALwAkABsAEwAMAAYA
/f/0/+3/5//l/+T/5f/m/+P/4v/e/9z/2v/Y/9n/2f/Z/9n/2P/Z/9r/3P/a/9n/1//V
/9b/2P/a/9z/2f/Z/9j/1//Y/9j/2v/a/9v/2v/a/9v/2P/Y/9f/1v/Y/9r/3P/f/9z/
3P/c/9v/3P/e/+D/4f/j/+T/5P/m/+b/5P/j/+L/5//p/+v/7v/r/+v/6//s/+z/7//w
//D/9P/0//X/9v/z//X/9f/2//v//P/9/wAAAAD/////AAACAAIABQAFAAYACAAKAAsA
CgAJAAkACQANAA4ADwARAA4ADQANAAwADQAOAA8AEAAPAA0ADAALAAgABwAFAAQABQAD
AAEAAgD///3//P/7//v/+P/4//b/9//1//X/9f/0//P/8f/w//P/9P/0//P/8v/x//D/
8P/w//D/8f/x//L/8f/x//H/7v/u/+7/7f/v//H/8//0//H/8P/v//D/8v/0//L/8v/1
//P/9v/5//X/9f/1//b/+v/6//f/9v/1//T/8//y//X/9f/1//b/9//2//f/+f/2//T/
8//z//b/9//3//b/8//y//H/8f/z//P/8//z//X/8//z//P/7v/u//D/9P/0//b/9v/2
//b/8v/x/+//7v/y//P/8//y//H/8f/w//D/7//v/+7/7f/w//H/8v/z//H/7//v/+3/
8f/0//b/+P/6//r//P/8//v/+//+/wEABgAJAAsAEAARABUAGgAcACEAJgAqACwALgAx
ADMAMwAxAC8AKgAlACIAHQAYABIADAADAP3/+P/4//P/8P/s/+n/5//m/+P/4v/i/+L/
4f/m/+X/4//e/9n/1//T/8z/yP/H/8n/0v/i//X/DAAjAD0AXgCLAMEA+AAkAUQBVgFS
ARsBxQCDAGYAWQBLAD0AMAAhABMACgAEAAEA/v/9//n/8//w/+n/5P/h/97/3//g/+H/
4v/j/+P/4//j/97/3f/c/9z/3f/f/+D/4f/e/97/3v/e/+D/4f/h/+H/4v/i/+T/5P/i
/+D/3//f/+L/5P/l/+b/4//i/+H/4f/j/+T/5f/l/+f/6P/p/+n/5//o/+j/6v/t/+7/
8P/y//L/8f/w//D/8f/z//X/+P/6//3//v/+//3//P/8//z//v8DAAYACgAJAAgABwAI
AAkACQAKAAwAEAAQABMAEwASABIAEgARABYAFwAZABsAGQAYABcAFwAZABkAGgAaABoA
GgAaABoAFwAVABQAEwAUABUAFQAWABMADwALAAoACAAHAAcABwAHAAQABAACAP///f/9
//3/AAABAAEAAgD///7//P/5//r/+//8//7//v/+///////9//v/+v/5//v//v8BAAMA
AAD///7//P/9//7///8CAAIABAACAAIAAQD9//7//////wEAAwAGAAYABAD///z///8A
AAEAAgADAAMAAwAEAAEA/v/9//3///8AAAIABQAEAAMAAQD+////AAABAAMAAwADAAMA
AwACAP///v/9/wIABAAGAAUABAADAAIA//////7//v8CAAMAAwACAAAA///9//z///8B
AAIAAwABAAEAAQABAAEAAQADAAMABgAIAAkACgAJAAgACQAIAAsADQASABcAGQAbABwA
IAAiACcALQAwADYAOgA9AD4APwBBAEIAQQBBAD8AOgA1ADAAKQAiABoAFQANAAgABAAF
AAEA///8//n/9//2//P/8//0//X/9f/2//X/8f/s/+f/5f/j/+D/3P/b/9//7P/+/xUA
KgBDAGMAjgDDAPcAIgFAAVgBXAEyAekApwCDAHIAYwBRAEEAMgAlABsAFAAQABEADgAJ
AAUA///4//P/9P/x//D/8f/y//P/9P/w/+//7v/t/+z/7f/u//D/8P/x//H/8f/v/+7/
7f/s/+//8f/y//P/7//u/+//7v/u/+7/7//x//P/9P/0//T/8f/w/+//7//y//T/9v/3
//b/9v/2//X/9v/4//n//P/+//7///8AAAAA///+//7/AAADAAYACgAHAAkACQAIAAwA
DAANAA4ADwATABUAGAAYABYAFAAUABkAGwAeACIAIgAgACEAHwAgACIAJAAlACkAKQAq
ACsAKQAoACcAJwAqACsALQAuACsAKgApACgAKQAnACYAJQAlACUAJAAkAB8AGwAXABYA
GgAdAA==
         </WaveFormData>
      </LeadData>
      <LeadData>
         <LeadByteCountTotal>10000</LeadByteCountTotal>
         <LeadTimeOffset>0</LeadTimeOffset>
         <LeadSampleCountTotal>5000</LeadSampleCountTotal>
         <LeadAmplitudeUnitsPerBit>4.88</LeadAmplitudeUnitsPerBit>
         <LeadAmplitudeUnits>��V</LeadAmplitudeUnits>
         <LeadHighLimit>2147483647</LeadHighLimit>
         <LeadLowLimit>268435456</LeadLowLimit>
         <LeadID>V1</LeadID>
         <LeadOffsetFirstSample>0</LeadOffsetFirstSample>
         <FirstSampleBaseline>0</FirstSampleBaseline>
         <LeadSampleSize>2</LeadSampleSize>
         <LeadOff>FALSE</LeadOff>
         <BaselineSway>FALSE</BaselineSway>
         <ExcessiveACNoise>FALSE</ExcessiveACNoise>
         <MuscleNoise>FALSE</MuscleNoise>
         <LeadDataCRC32>1647958315</LeadDataCRC32>
         <WaveFormData>
BAAEAAQABAACAAIAAgACAAIAAgACAAIABAAEAAQABAACAAIAAgACAAQABAAEAAQABAAE
AAQABAACAAIAAgACAAQABAAEAAQAAgACAAIAAgAEAAQABAAEAAIAAgACAAIABAAEAAQA
BAAEAAQABAAEAAIAAgACAAIABAAEAAQABAAEAAQABAAEAAIAAgACAAIAAgACAAIAAgAA
AAAAAAAAAAAAAAAAAAAA/v/+//7//v/8//z//P/8//3//v///wAA///+//3//P/+//7/
/v/+//7//v/+//7//v/+//7//v8AAAAAAAAAAP7//v/+//7/AAAAAAAAAAAAAAAAAAAA
AP7//v/+//7/AAAAAAAAAAD+//7//v/+/wAAAAAAAAAAAAAAAAAAAAD+//7//v/+////
AAABAAIAAAAAAAAAAAAAAAAAAAAAAAAAAAAAAAAAAAAAAAAAAAAAAAAAAAAAAP7//v/+
//7/AAAAAAAAAAD+//7//v/+//7//v/+//7/AAAAAAAAAAD+//7//v/+/wAAAAAAAAAA
/v/+//7//v/+//7//v/+/wAAAAAAAAAA/v/+//3//f///wAAAAAAAP7//v/+//7//v/+
//3//f/+//7/////////////////AgADAAQABgAFAAcACQAJAAkADAANABAAEgATABQA
FAATABQAFQAWABcAFgAUABMADwANAAsABwAGAAQAAQD+//3//P/8//v/+v/5//b/9f/3
//f/9//4//j/+P/4//j/9//3//f/9//5//r//P/9/wIABgANABcAKAA4AEYAUQBTAEcA
OAArACAACgDs/87/tv+1/7j/tf+9/9L/5//2//j/+f/2/+//5//i/9z/2v/h/+j/7f/x
//P/9f/4//j/9//5//n/+//8//z//P////////8AAP/////+//3///8AAAEAAgAAAAAA
AQABAAEAAQABAAEAAwADAAMAAwABAAIAAgACAAQABAAEAAQAAgACAAIAAgACAAIAAgAD
AAMAAgACAAMAAQABAAEAAQACAAMAAwAEAAMAAwADAAMAAwADAAMAAwADAAMAAwADAAEA
AQABAAEAAgADAAQABAACAAIAAgACAAIAAgACAAIAAgACAAIAAgAAAAAA///+/wAAAQAD
AAQAAwABAAAA/v/+//7//f/9//3//f/9//3//f/9//3//f///wAAAAAAAP7//v/+//7/
/P/9//7/////////AAABAP////////7/AAAAAAAAAQD//////////wEAAQABAAEAAQAB
AAEAAQAAAAAAAAAAAAAAAQACAAQAAwACAAEAAAAAAAAAAAAAAAAAAAAAAAAAAAAAAAAA
AAACAAIAAgACAAEAAAD///7//v/+//7//v8AAAAAAAABAAAA///9//z//P/9////AAD/
//7//f/8//7//v/+//7//v/+//7//v/8//z//P/8//7//v/+//7//f/8//v/+v/6//r/
+v/6//3//f/8//v/+v/5//j/+f/6//r/+//7//z//P/8//r/+v/6//r//P/8//v/+//6
//r/+//7//v/+//7//v/+v/7//z//v8BAAMABQAFAAkADAANABAADwAPAA8ADgARABIA
EwAUABQAEgAPAA0ACwAJAAcAAwACAAAA/f/6//f/9v/2//X/9f/1//P/8//z//P/8//0
//L/8v/y//L/8//z//P/8//z//L/8v/1//r/AAAJABUAIAAwADwARQBJAEEANAApACAA
CgDs/8r/sv+r/67/r/+3/8r/4//0//b/8//w/+n/4f/e/9r/2v/h/+b/6f/p/+n/6//u
//D/8f/1//f/9//4//j/+P/3//f/9//4//r/+//7//v/+v/6//r/+v/8//z//f/9//3/
/f/9//3/+//7//v/+//9//7//v/+//z//P/8//z//v/+//7//v/+//7//v////3//P/8
//3////////////9//3//P/8//3//f/9//3////////////9//3//f/9////////////
/////////v/+//7//v/+/wAAAAAAAAAA/v/+//7//v/+//7//f/8//v/+//8//z//P/7
//v/+v/6//r/+f/5//f/9//3//f/+P/5//r/+//6//r/+f/4//r/+v/6//r/+v/7//z/
/f/6//n/+f/5//v/+//7//r/+v/6//r/+//7//v/+//7//v/+//7//v/+f/5//n/+f/7
//z//f/+//z/+//6//r/+v/6//r/+v/8//z//P/8//r/+v/6//r//P/8//z//P/6//r/
+v/6//z//P/8//z//P/8//z//P/6//r/+v/7//3//f/8//z/+f/5//r/+v/6//r/+v/6
//r/+v/6//r/+f/4//f/9v/4//j/+P/4//j/+P/4//j/9v/2//b/9v/4//j/+P/4//f/
9//3//f/+P/8//v/+v/5//j/+P/4//f/9//5//r/+v/6//j/+P/4//j/+P/4//f/9//4
//j/+f/5//f/9//3//f/+v/7//z//v/9////AQABAAMABgAHAAoADAANAA4ADgAOAA4A
DgAOABEAEAAOAA0ACQAHAAUAAQD+//z/+f/2//f/9v/2//X/9P/z//D/7//x//H/8f/y
//D/8P/w//D/8f/x//H/8f/z//T/9P/1//j//v8FAA8AHgAuADoARQBHAEEAMgAnABwA
CgDu/9D/tP+p/67/rf+z/8b/4f/0//z//f/8//P/6f/i/9r/1P/Z/+L/6f/r/+v/6//q
/+z/7//x//P/9P/2//f/+P/5//n/+f/6//j/+f/5//n//P/8//z//P/6//r/+//7//v/
+//7//v//f/9//3//f/8//z/+//6//r/+v/6//r/+P/4//j/+P/4//j/+P/5//v/+v/6
//v/+//7//v/+//7//v/+v/6//n/+f/5//n/+v/7//z//f/8//v/+v/5//n/+f/5//n/
+//7//v/+v/4//j/+P/4//r/+v/6//r/+v/6//r/+v/4//j/9//2//f/9//4//j/9v/1
//X/9P/2//b/9f/1//P/8//z//P/8//z//P/8//1//b/9v/2//T/9P/0//T/9v/3//j/
+f/3//f/+P/5//f/9//3//b/+P/4//j/+f/5//n/+f/5//v/+//7//v/+f/5//n/+f/6
//r/+v/6//v/+//7//z/+v/6//r/+v/6//r/+v/6//z//P/8//z//P/8//z//P/8//z/
/P/8//r/+v/6//r/+v/6//r/+v/6//r/+v/7//v/+//6//r/+v/7//3//v/8//z//P/8
//7//v/+//7//P/8//z//P/8//z//P/8//7//v/+//7//f/8//v/+v/7//z//f/+/wEA
/v/8//z//P/8//7//v/9//3//f/+//7//v/8//z//P/8//7//v/9//3//f/8//z/+//+
////AAABAAAAAQACAAQABQAHAAkACQAMABAAEgAWABgAGQAaABoAGwAcAB0AHgAcABgA
EwAPAAwACQAGAAEA/v/8//n/9v/z//L/8v/x//P/9f/1//f/9//3//f/+P/3//b/9f/0
//T/9f/2//f/9//4//r//f8EAAoAEQAdACwAPABGAE8ATQBBADQAKwAeAAYA5P/A/6r/
p/+q/63/u//Y//X/CAAKAAMA/P/z/+n/5P/g/+D/5//s/+//8f/x//P/9P/0//f/+f/9
//3//v/+//7//f/9//3//v8AAAEAAQABAAIAAgACAAIAAAAAAAEAAQADAAMAAwADAAMA
AwADAAMAAwAEAAQABAACAAIAAgACAAIAAgACAAIAAwAEAAUABwAFAAQABAAFAAcABwAH
AAcABQAFAAQABAAFAAUABQAFAAUABQAFAAUAAwADAAMAAwAFAAUABQAFAAMAAwADAAIA
AgACAAIAAgAEAAQABAAEAAMAAgABAAAAAQACAAIAAgABAAEAAgACAAAA//////7//v/+
//3//f/7//v/+//7//z//f/+/////f/+//7//v/+//7//v/+//7///8AAAEAAAD/////
///////////+//7//v/+//////////////////////////3//f/9//3/AAAAAAAAAAD9
//3//f/+//7//v/+//7/AAAAAAAAAAD///7//f/8//7//v/+//7//v/+//7//v/+//7/
/v/+/wAAAAAAAAAA///+//3//f///////v/+/////f/+//7//v8AAAAAAAAAAP7//v/9
//3/+//8//z//P/+//7//v/+//z//P/7//v//v/+//////8BAAEAAQABAAMABQAHAAoA
CwANAA8ADwAPABIAEwAWABQAFQAWABYAEQAOAAsACAAFAAAA+v/1//b/9f/0//H/8f/w
/+7/7P/v//D/8v/z//T/9f/0//X/8//z//P/9P/2//b/9v/2//P/8//z//P/8//2//j/
+/8AAAQACwAVACQANABCAE0AUwBLAD4AMQAkABAA8v/Q/7L/rf+y/7X/uf/M/+X/+P/6
//X/8v/r/+X/4v/e/9r/3//m/+n/6//t//H/9P/2//f/+f/5//n/+v/6//r//f/9//3/
/v/8//3//f/9//z//P/8//z//v/+///////9//3//f/9/////////////v/+//3//P/+
//7//v/+/wAAAAAAAAAA///+//3//f////7//v////3//f/9//3//f/9//z//P//////
//////7//f/8//v//f/9//3//f/7//v/+//7//v/+//7//r/+v/6//r/+v/4//j/+P/4
//j/+P/4//j/9v/2//X/9P/z//P/9P/0//T/8//z//L/8v/y//H/8f/z//P/8//z//P/
8//z//P/8//0//T/9P/2//b/9v/2//X/9f/1//X/9f/1//b/9//1//X/9f/0//T/9P/0
//X/9f/1//X/9f/z//P/8//z//X/9f/1//X/9P/0//T/9P/1//X/9f/2//b/9v/2//b/
9P/0//T/9P/0//T/9P/0//T/9P/0//T/9P/0//T/9P/2//b/9v/2//T/9P/0//T/9P/0
//T/9f/z//P/8v/y//P/8//0//T/9P/0//T/9P/y//L/8v/y//T/9P/0//T/9P/0//T/
9P/0//T/9P/0//T/9P/0//T/8v/y//L/8v/1//X/9f/1//T/9P/z//P/8//0//T/9P/0
//T/9P/0//T/8f/y//T/9P/0//T/9P/0//P/8//z//T/9P/0//T/9P/0//T/9P/0//P/
8//0//T/9f/1//X/9f/1//X/9f/1//X/9v/4//v//v//////AgADAAYACAAJAAoACgAJ
AAoACwAMAA4ADAAJAAcABgAFAAQAAQD9//r/9v/y//P/8v/y//H/7//v/+3/7f/r/+v/
6//s/+7/7v/u/+7/6//r/+v/6//r/+7/8P/1//r//v8DAA0AHAAsADgAQwBHAD8AMAAl
ABgAAADg/8L/rP+p/67/r/+3/8r/3//s/+z/6//o/+P/3//c/9b/1v/b/+D/4//l/+f/
6//s//D/8f/z//P/8//0//T/9P/3//f/9//4//f/9//2//X/9v/2//b/9v/4//j/+f/5
//f/9//3//f/+P/5//r/+//6//r/+f/4//r/+v/6//r//P/8//z//P/6//r/+v/7//3/
/P/8//3/+//7//v/+//7//v/+v/6//3//f/9//3/+//7//v/+//9//3//f/9//v/+//7
//v/+//7//v/+v/7//z//f/+//3//P/7//r/+//8//3//v/9//z/+v/4//n/+f/6//r/
/P/7//v/+v/5//j/9v/1//f/9//3//f/9v/1//T/8//z//T/9P/0//b/9v/2//b/9f/1
//X/9f/1//X/9v/3//X/9f/1//T/9v/2//b/9//5//n/+f/5//j/9//2//X/9v/3//j/
+f/5//j/9//2//f/9//3//j/+v/6//r/+v/4//j/+P/4//j/+P/4//j/+P/4//j/+P/4
//j/+P/4//r/+v/6//r/+P/4//j/+P/6//r/+v/7//n/+f/4//j/9//3//j/+P/4//j/
+P/4//j/+P/4//j/+v/6//r/+v/4//j/+P/4//b/9v/2//b/9//4//n/+v/6//r/+v/6
//v//P/8//z//P/8//r/+v/5//n/+f/6//r/+v/4//j/+P/4//r/+v/5//n//P/8//3/
/f/8//v/+v/5//z//f/+/wAAAQADAAUABQAFAAgACQAMAA4ADwAQABAADwAQABEAEgAU
ABIADwANAAsACQAHAAMAAgAAAP3/+v/5//j/+P/3//X/9f/z//P/9f/1//X/9v/2//b/
9v/2//P/8//z//P/9f/2//j/+f/+/wIACQARACAAMAA+AEsATwBJADoALQAiABAA9v/W
/7j/rf+y/7P/tf/I/+H/+P8EAAUAAAD7//H/7P/k/9z/3f/m/+v/7//z//P/9P/0//P/
9f/3//j/+v/7//z//f/9//3//v/8//3//f/9////AAABAAIA///+//7//f//////////
/wEAAQABAAEAAAAAAP///v///wAAAQACAAEAAAD///7/AAAAAAAAAQABAAAAAAABAP//
//////////////7//v///////////////////////////////////////////wEAAQAB
AAAA///+//3//P/+//7//v/+/wAAAAAAAAAA///+//z/+v/8//3///8AAP3/+//6//j/
+f/6//r/+//9//3//f/9//v/+//7//v//f/+//7//v/8//z//P/8//z//f/+/////f/9
//7////////////+/wAAAAAAAAEA///////////9//3//f/9//7///8AAAEAAAAAAAAA
AAAAAAEAAgAEAAIAAgACAAIAAgACAAIAAgAEAAQABAAEAAMAAgABAAAAAgACAAIAAgAA
AAAAAAAAAAIAAgACAAIAAgACAAIAAwABAAEAAAAAAAEAAQACAAIAAgACAAIAAgACAAIA
AgACAAIAAgACAAIAAgACAAIAAgACAAIAAgACAAIAAgACAAIABAAEAAQABAAFAAMAAQAA
AAAAAAAAAAAAAwAEAAQABQAEAAQAAwACAAQABAAEAAQABAAEAAMAAwACAAIAAwADAAQA
BQAGAAcABgAHAAgACgALAA0ADwAPABEAFAAVABgAGAAZABoAGgAdAB4AHwAgAB4AHAAZ
ABcAFwAVABMADwAMAAoABwAEAAIAAAD///3///////3//f/7//v/+//8//7//v/+//7/
/f/9//3//f/7//z//v8DAAgADgAXACEAMABAAEwAUwBVAEsAPAAxACQADADq/8j/sv+t
/67/sf+//9z/+f8MAAwABQAAAPf/7f/q/+T/5P/r//D/8f/z//X/9//6//z///8BAAMA
AQACAAIAAgAFAAUABQAGAAYABwAHAAcABgAGAAYABgAIAAgACQAJAAcABwAHAAcABwAH
AAcABwAJAAoACgAKAAkACAAHAAYACAAIAAgACAAGAAYABgAHAAcABgAGAAcACQAJAAkA
CQAHAAcABgAGAAkACQAJAAkABwAHAAcABwAHAAcABwAHAAcABwAHAAcABQAFAAUABAAG
AAYABgAGAAYABgAGAAYABAAEAAQABAAGAAYABQAEAAIAAQABAAAAAQABAAIAAgAAAAAA
////////////////AQABAAEAAQD//wAAAAAAAAIAAgACAAIAAAABAAIAAwACAAEAAQAB
AAMAAwADAAIAAAAAAAAAAQADAAMAAwADAAMAAwADAAMAAwADAAMAAwAEAAQABAAEAAMA
AwADAAQABAAEAAQABAACAAIAAgACAAIAAgACAAIABAAEAAQABAAEAAQABAAEAAYABgAG
AAYABAAEAAQABAAEAAQABAAFAAUABQAEAAQAAQABAAIAAgAEAAQABAAEAAQABAAEAAQA
AgACAAIAAgAEAAQABAAEAAAAAAAAAAAAAQACAAMABAAEAAQAAwADAAIAAgABAAAAAwAE
AAUABgAFAAQAAgABAAIAAgADAAMAAwADAAMAAwAEAAUABgAIAAsADQAPAA8AEAASABIA
FAAWABcAGAAYABcAGAAZABoAHAAaABcAFQAVABMAEQANAAgABgADAAAA///+//7//f/7
//v/+f/5//f/9//3//j/+f/6//v//P/6//n/+P/3//n/+v/8////BAAIAA0AFQAiADIA
QABNAFUAUwBEADUAKgAYAPr/2v++/7H/sv+1/7n/yP/h//L/+P/1//L/7f/n/+T/4P/c
/+H/5v/p/+3/8f/1//j/+v/7//3/+//7//z//P/8/////////wAAAAABAAEAAQACAAIA
AgACAAIAAgADAAMAAQABAAEAAQACAAMABAAFAAQABAADAAIAAgACAAIAAgAEAAQABAAE
AAIAAgACAAMABQAEAAQABQADAAMAAwADAAUABQAEAAQABQAFAAUABQADAAMAAwADAAUA
BQAFAAUAAwADAAMAAwADAAMAAwACAAQABAAEAAQAAwACAAEAAAAAAAAAAAAAAAAAAAD/
//7//////wAAAAD+//3//f/8//r/+v/5//n/+v/7//z//f/8//v/+v/5//n/+v/6//r/
/P/8//z//P/7//v/+//7//v/+//8//3//f/9//3//P/8//z//P/9//3//f/9//3/+//7
//v/+//9//3//f/9//z//P/8//z//f/9//3//v/+//7//v/+//z//P/8//z//v/+//7/
/v/8//z//P/8//7//v/+//7//v/+//7//v/+//7//v/+//7//v/+//////////7//v//
////AAAAAP7//v/+//7//v/+//7//v8AAAAAAAAAAP7//v/+//7/AAAAAAAAAAACAAAA
AAD+//7//v/+//7///8AAAAAAQD//wAAAAAAAAIAAgACAAIAAAAAAP////8AAAAAAQAB
AAMAAwADAAMAAgADAAQABgAJAAsADQANAA8AEgATABYAFAAVABYAFgAYABoAHAAeABsA
GAAUABEAEQAPAA0ACQAGAAQAAQD+//3//P/8//v//f/9//v/+//7//v/+//8//r/+v/6
//r/+//7//v/+//7//r//P8BAAYADgAXACMAMgA+AEoAUQBRAEUAOgAxACQACgDo/8j/
tP+z/7b/uf/F/97/8//8//r/9//y/+v/5//k/+D/5P/r/+7/7//x//P/9//4//r//f//
//////8AAAAAAAABAAEAAQACAAQABQAFAAUABAAEAAQABAAEAAQABQAFAAUABQAFAAUA
BQAFAAUABQAHAAgACAAIAAYABgAGAAYABgAGAAYABgAGAAYABgAHAAcABgAGAAcACQAJ
AAkACQAHAAcABgAGAAkACQAJAAkABwAHAAcABwAFAAUABQAFAAYABwAIAAkACAAHAAYA
BAAGAAYABgAGAAYABgAGAAYABgAGAAYABgAGAAYABQAEAAMAAwAEAAQABgAFAAUABAAC
AAIAAQABAAEAAQABAAEAAwADAAMAAwABAAIAAgACAAQABAAEAAQAAgADAAQABQAEAAMA
AwADAAUABQAFAAQAAgACAAIAAwAFAAUABQAFAAMAAwADAAMAAwADAAMAAwAGAAYABgAG
AAMAAwADAAQABgAGAAYABgAEAAQABAAEAAQABAAEAAQABgAGAAYABgAEAAQABAAEAAYA
BgAGAAYABAAEAAQABAAEAAQABAAFAAcABwAGAAYAAwADAAQABAAGAAYABgAGAAYABgAG
AAYABAAEAAQABAAGAAYABgAGAAQABAAEAAQABgAGAAYABgAGAAYABAAEAAQABAAGAAYA
BQAFAAUABgAGAAYABAAEAAQABAAGAAYABQAFAAQABAAFAAUABwAHAAcABwAIAAkACgAM
AA8AEQATABMAEwAWABcAGgAYABkAGgAaAB0AHgAfACAAHgAcABkAFwATABEADwALAAoA
CAAFAAIA///+//7//f///////f/9//3//f/9//7//P/8//z//P/9//3//f/9//3//v/+
/wMACAAOABcAIwA0AEIATgBXAFUASQA6ADEAJAAMAOz/zP+4/7f/vP+9/8n/4P/3/wIA
AgD///j/8f/r/+j/4v/k/+//9v/1//X/9//5//r//P///wEAAwADAAQABAAEAAMAAwAD
AAQABgAHAAcABwAKAAoACgAKAAoACgALAAsACQAJAAkACQAHAAcABwAHAAkACgAKAAoA
CgAKAAoACgAKAAoACgAKAAwADAAMAA0ACwAKAAoACwANAA0ADQANAAsACwAKAAoADQAN
AA0ADQAPAA8ADwAPAA4ADQAMAAsADQANAA0ADQAMAAsACgAIAAkACgALAAwACgAKAAoA
CgAKAAoACgAKAAwADAALAAoACAAHAAcABgAGAAUABQAEAAQABAADAAMAAQABAAEAAQAC
AAMABAAFAAMABAAEAAQABAAEAAQABAAEAAUABgAHAAUABQAGAAcACQAJAAkACAAHAAYA
BQAFAAcABwAHAAcABwAHAAcABwAFAAUABQAFAAcACAAJAAoABwAHAAcACAAGAAYABgAG
AAYABgAGAAYACAAIAAgACAAKAAoACgAKAAgACAAIAAgABgAGAAYABgAHAAgACQAKAAgA
CAAIAAkACwALAAoACgAHAAcACAAIAAgACAAIAAgACgAKAAoACgAIAAgACAAIAAkACgAL
AAwACwAKAAkACAAKAAoACgAKAAoACgAKAAoACgAKAAoACQAJAAkACgAKAAoACgAKAAoA
CgAMAAwACwALAAoACgALAAsACwALAAsACwAOAA8AEAASABMAFQAXABcAGwAeAB8AIgAg
ACEAIgAiACUAJgAnACgAKgAoACUAIwAfAB0AGwAXABYAFAARAA4ADAAKAAkABwAJAAkA
BwAHAAcABwAHAAgABwAGAAUABAAEAAUABgAHAAcABgAIAAkADAAUABkAIwAwAEIAUABb
AGMAWwBMAD8ANgAkAAYA5v/I/7v/vP+9/7//1P/z/w4AGgAZABIACQD///j/8v/s/+//
+P/9////AwADAAQABgAJAAkACwAMAA4ADwAQAA8ADwAPABAAEAARABEAEQASABIAEgAS
ABQAFAAVABUAFwAXABcAFwAWABUAFAATABMAFAAUABQAFgAWABYAFgAUABQAFAAUABQA
FAAUABUAFQAUABQAFQAXABcAFwAXABUAFQAUABQAFAATABIAEQATABUAFwAZABcAFwAX
ABcAFwAXABcAFwAVABUAFQAUABIAEgASABIAEwAUABUAFgAWABYAFgAWABYAFgAVABQA
EwATABQAFAAUABMAEwASABQAFAATABMAEgARABAADwARABEAEQARABEAEgASABIAFAAU
ABQAFAAUABUAFgAXABUAFQAWABcAFQAVABUAFAAVABYAFwAZABcAFwAXABcAFwAXABcA
FwAXABcAFwAXABoAGgAaABoAGQAZABkAGgAaABoAGgAaABwAHAAcABwAGgAaABoAGgAa
ABoAGgAaABoAGgAaABoAGAAYABgAGAAaABoAGgAaABgAGAAYABkAGwAbABoAGgAaABsA
HQAeAB0AHAAbABoAGgAaABoAGgAaABoAGgAaABwAHAAcABwAHgAeAB4AHAAcABwAHAAc
ABwAHgAeAB0AHQAbABwAHAAcAB4AHgAeAB4AHgAeAB0AHQAcABwAHQAdAB4AHwAgACEA
IAAhACIAJAAnACkAKwArACsALgAvADIANAA1ADYANgA5ADoAOwA8ADwAOgA3ADUAMwAx
AC8AKwAoACYAIwAgAB0AHAAcABsAHQAdABsAGwAZABkAGQAaABwAHAAcABwAGwAbABsA
GwAZABoAHAAhACYALgA1AD8ASgBYAGYAcwB5AHMAZABZAE4AOgAaAPT/2P/L/87/z//X
/+z/CQAgACQAGwAUAA0ABwAEAAIAAAAHAA4AEQARABMAFQAaABwAHwAjACUAIwAkACQA
JAAlACUAJQAmACgAKQApACkAKAAoACgAKAAqACoAKwArACkAKQApACkAKwArACsAKwAp
ACoAKgAqACoAKgAqACoAKwAsAC0ALgAsACwALAAtAC8ALgAuAC8ALQAtAC0ALQAtAC0A
LAAsAC8ALwAvAC8ALQAtAC0ALQAtAC0ALQAtAC8ALwAvAC8ALQAtAC0ALAAuAC4ALgAu
AC4ALgAuAC4ALAAsACwALAAuAC4ALQAsACkAKQAqACoALAArACsAKgAoACgAJwAnACkA
KQApACkAKQApACkAKQAnACgAKAAoACoAKgAqACoAKAApACoAKwArACsALAAtAC0ALQAt
ACwAKgAqACoAKwArACsAKwArACsAKwArACsAKwArACsAKwAsACwALAAsACsAKwArACwA
LAAsACwALAAsACwALAAsAC4ALgAuAC4ALAAsACwALAAsACwALAAsAC0ALgAvADAALwAu
AC0ALAAuAC4ALgAvAC8ALwAuAC4AKwArACwALAAuAC4ALgAuACwALAAsACwALgAuAC4A
LgAuAC4ALgAuACwALAAsAC4ALgAuAC4ALgAuAC0ALQAtAC4ALgAuADAAMAAwADAAMAAw
AC8ALwAwADAAMQAxAC8ALwAvAC8AMgAzADQANgA5ADsAPQA9AD0AQABBAEQARgBHAEgA
SABJAEoASwBMAEoASABFAEMAQQA/AD0AOQA0ADIALwAsACwALAAtAC0ALQAtACsAKwAp
ACkAKQAqACoAKgAqACoAJwAnACcAJwArAC4AMAA1ADoAQABHAFEAYgByAH4AhwCHAHkA
agBfAE4ANAASAPT/4v/j/+b/6f/7/xQAJwAsACgAIwAeABkAFwAUABAAFAAbACAAIQAj
ACcAKwAsAC4ALwAxADMAMQAyADIAMgA1ADUANQA2ADYANwA3ADcAOAA4ADgAOAA6ADoA
OwA7ADoAOQA4ADcAOgA7ADwAPQA7ADwAPAA8ADwAPAA8ADwAPgA+AD4APgA8ADwAPAA9
AD8APgA+AD8APwA/AD8APwA/AD8APgA+AEEAQQBBAEEAPwA/AD8APwBBAEEAQQBBAEEA
QQBBAEEAQQBBAEEAQABCAEIAQgBCAEAAQABAAEAAQABAAEAAQABAAEAAPwA+AD8APwBA
AEAAQAA/AD8APgA8ADwAOwA7ADwAPQA+AD8APQA9AD0APQA/AEAAQABAAEAAQABAAEAA
QAA/AA==
         </WaveFormData>
      </LeadData>
      <LeadData>
         <LeadByteCountTotal>10000</LeadByteCountTotal>
         <LeadTimeOffset>0</LeadTimeOffset>
         <LeadSampleCountTotal>5000</LeadSampleCountTotal>
         <LeadAmplitudeUnitsPerBit>4.88</LeadAmplitudeUnitsPerBit>
         <LeadAmplitudeUnits>��V</LeadAmplitudeUnits>
         <LeadHighLimit>2147483647</LeadHighLimit>
         <LeadLowLimit>268435456</LeadLowLimit>
         <LeadID>V2</LeadID>
         <LeadOffsetFirstSample>0</LeadOffsetFirstSample>
         <FirstSampleBaseline>0</FirstSampleBaseline>
         <LeadSampleSize>2</LeadSampleSize>
         <LeadOff>FALSE</LeadOff>
         <BaselineSway>FALSE</BaselineSway>
         <ExcessiveACNoise>FALSE</ExcessiveACNoise>
         <MuscleNoise>FALSE</MuscleNoise>
         <LeadDataCRC32>2212317962</LeadDataCRC32>
         <WaveFormData>
AAAAAAAAAAAAAAAAAAAAAAAAAAAAAAAAAwAEAAUABgAEAAQABAAEAAUABgAHAAgACgAK
AAoACgAMAAwADAAMAA8AEAARABIAFAAUABQAFAAXABgAGQAaABsAHAAdAB4AHwAgACEA
IgAlACYAJwAoACoAKgAqACoALQAuAC8AMAAyADIAMgAyADIAMgAyADIAMgAyADIAMgAv
AC4ALQAsACoAKgAqACoAJwAmACUAJAAiACAAHgAcABoAGgAaABoAFgAUABIAEAAPAA4A
DQAMAAkACAAHAAYAAwACAAEAAAAAAAAAAAAAAP///v/9//z//P/8//z//P/6//r/+v/6
//r/+v/6//r//P/8//z//P/8//z//P/8//7//v/+//7//v/+//7//v/+//7//v/+/wAA
AAAAAAAA/v/+//7//v8AAAAAAAAAAAAAAAAAAAAAAAAAAAAAAAACAAIAAgACAAEAAAD/
//7//v/+//7//v/+//7//v/+//z//P/8//z//v/+//7//v/9//z/+//6//z//P/8//z/
+v/6//r/+v/4//j/+P/4//r/+v/6//r/+P/4//j/+P/6//r/+v/6//j/+P/4//j/9v/2
//b/9v/2//f/+P/5//j/+P/3//b/+P/5//z//////wAAAgACAAIABQAFAAgACgALAAwA
DwAPAA8ADwAOAA8ADgAMAAsACAAGAAQAAgAAAP7//P/6//r/+f/5//n/9v/1//L/7//v
/+//7//v/+//7//u/+3/6//r/+v/6//v//P/9v/4//7/CAATACAAOABSAGsAgwCUAJMA
kQChALkAuQCVAFkAIwACAOP/tv+O/3b/Zf9K/zD/Kv80/0D/Uf9o/3//lv+n/7b/xP/P
/9j/4f/p/+v/7v/w//H/9P/2//n/+//+/wAAAQADAAMAAwADAAIABQAGAAcACAAGAAcA
BwAIAAgACAAJAAkACQAJAAoACwAKAAoACgAKAAwADgAPABAAEQAQAA8ADgASABIAEgAT
ABYAFgAYABkAGQAZABkAGAAZABwAHgAgAB8AIQAhACMAJAAlACUAJwAqACsALAAuAC4A
LgAuAC4AMQAyADMANgA1ADYANwA4ADkAOQA5ADkAPAA8ADwAPAA7ADoANwA1ADYANgA3
ADcANAAyADEAMAAwAC0AKwArACwAKwAqACkAJQAjACAAHgAdABwAGwAcABcAFwAWABQA
EgAQAA4ADgAOAA4ADQAMAAsACgAIAAYABwAIAAgACAAHAAYABQAEAAQAAwACAAIABAAE
AAQABAADAAMAAwACAAIAAwAEAAUABAADAAMAAwAFAAUABQAFAAcABwAHAAcABwAHAAYA
BQAHAAcABwAHAAQABAAFAAYABgAGAAUABQAFAAUABQAFAAQABAAEAAIABAAEAAQABAAB
AAEAAQABAAEAAAAAAP//AAABAAAAAQAAAAAA///+//////////7//P/7//v/+//6//r/
+//7//7//v/8//r/+v/6//r//P/8//z//P/6//r/+v/6//j/+P/4//j/+v/6//r/+v/3
//f/9//3//n/+v/6//r/+f/5//v//f///wAAAgACAAYACQAJAAwACwALAAsADQAQABEA
EgASABAADgALAAkABgAEAAIAAAD///7//f/8//j/9//3//f/9v/3//b/9f/y//H/8P/v
/+//7//u/+3/7//v/+//7//v/+//8v/2//7/CAATACQAOABQAGcAfQCOAJEAkQChALsA
wwChAGUAKwAEAOX/vv+W/4D/b/9W/zj/LP8y/zz/S/9k/33/lv+p/7r/xv/P/9j/3//l
/+v/7v/y//f/+//8//7//////wAAAAABAAQABQAGAAYABgAGAAYABgAIAAkACQAKAAwA
DAANAA0ACwALAAwADQAQABAAEAAQAA8AEAAQABAAEgASABIAEgAWABYAFgAXABcAFgAX
ABcAGQAbAB0AHgAcAB4AHwAgACEAIwAjACUAKAApACkAKwAqACsALAAuADEAMgAzADQA
NAA0ADQANgA3ADgAOQA6AD0APQA9AD0APAA8ADwAPAA+AD4APAA7ADkAOAA4ADcANgA0
ADMAMgA0ADEALwAvAC0AKwApACcAJQAlACQAJAAgAB4AHAAcABkAGQAYABYAFgAUABIA
EgAOAA4ADQAMAAwADAALAAoACAAIAAcABgAGAAYABgAGAAgABwAGAAYABQAEAAMAAgAD
AAUABwAIAAUABQAFAAUABQAFAAYABwAJAAkACQAJAAgABwAGAAUABwAJAAoACwAJAAkA
CQAJAAgACAAJAAoADAAMAAsACwAJAAkACQAJAAwADAAMAAoACAAIAAgACAAHAAcABwAH
AAcABgAGAAUAAwADAAEAAQACAAQABQAGAAQAAwACAAAAAgABAAEAAQACAAIAAwADAAEA
AAD///7/AgACAAAAAAAAAAAA///+//3//P/9//7///8AAP7//v/+//7//P/8//z//P/9
//3//f/9//z//P/7//r//f/9////AQABAAIABAAEAAQABwAHAAoADQANAA0ADwAPAA8A
DwAOAA4ADgANAA0ACwAIAAUAAgAAAP7//P/6//j/9//3//f/9P/z//D/7f/t/+3/7f/t
/+v/6//q/+n/5//n/+f/5//r/+3/7v/y//b//v8JABgALABGAF8AdwCIAIkAhwCTAKsA
twCdAGUAKQAAAOP/vP+U/3r/af9U/zr/LP8y/zr/Rf9a/3H/hP+Z/6z/uP/F/9D/1//d
/+H/5P/m/+n/7v/w//P/9f/2//j/+f/7//v/+//7//r//f/+////AAD//////v/+//7/
/v///////////wAAAQAAAAAAAAAAAAIABAAFAAYABwAGAAUABAAIAAgACAAJAAgACAAK
AAsACgALAAwADAAOABAAEQASABIAEwASABMAFgAXABcAGQAaABsAHAAeAB0AHgAfACAA
JAAkACQAJgAmACYAJgAmACkAKQApACkAKgAqACoAKgAoACgAJgAlACcAJgAmACUAIwAg
AB4AHAAdABsAGgAbABoAGQAYABcAEgARAA8ADgAOAAwACgAKAAYABQADAAAAAgAAAP7/
/v/6//r/+f/4//f/9v/0//L/8f/y//L/8v/x//D/7//u/+7/7f/s/+z/7P/s/+z/7P/q
/+v/7P/s/+3/7f/t/+3/7P/r/+v/6//t/+3/7f/t/+3/7f/t/+3/7f/t/+z/6//s/+3/
7v/v/+3/7P/s/+z/7P/s/+v/6//t/+3/7f/t/+z/7P/s/+r/7P/s/+z/7P/q/+n/6P/n
/+n/6P/o/+f/5//n/+X/5f/l/+b/5v/m/+f/5//n/+b/5f/j/+L/4f/k/+T/5f/l/+T/
5P/j/+L/4f/g/+L/4v/i/+L/4P/g/+D/4P/e/97/3v/e/97/3v/e/97/2//b/9v/2//d
/97/3v/e/9//3//h/+P/4//k/+b/5v/p/+3/7v/y//H/8f/x//P/9f/3//n/+v/2//T/
8f/v/+3/6v/n/+T/4v/g/97/3P/W/9P/0f/P/87/z//O/83/zf/N/83/zf/L/8v/yv/J
/8r/y//M/83/zf/P/9L/2P/i/+z/+f8KACIAOgBPAGMAbgBrAG8AgwCZAJcAbQAnAOn/
xv+n/4D/Yv9Y/0//Ov8i/xb/HP8k/zH/Rv9h/3r/jf+c/6j/s/+8/8P/yf/N/9L/1P/Z
/93/3v/g/+H/4f/i/+L/4//l/+f/6f/q/+r/6v/q/+r/6P/p/+n/6v/s/+z/7f/t/+v/
6//s/+3/8P/w//D/8P/x//L/8v/y//T/9P/0//T/+P/4//j/+f/5//j/+f/5//v//f//
/wAA/v8AAAEAAgADAAUABQAHAAoACwALAA0ADAANAA4AEAATABQAFQAWABYAFgAWABgA
FwAYABkAGgAeAB8AIAAhAB8AHgAdABwAHQAeAB0AHQAbABoAGgAZABgAFgAVABQAFQAT
ABIAEwARAA8ADQALAAkACQAIAAgABAACAAAAAAD9//3//P/6//r/+P/2//b/8v/y//H/
8P/w//D/7//u/+7/7v/t/+z/6v/q/+r/6v/s/+v/6v/q/+j/6P/o/+j/6v/r/+z/7P/p
/+n/6f/p/+n/6f/q/+v/7f/t/+3/7f/r/+v/6//r/+7/7//v/+//7//v/+//7//u/+7/
7//w//L/8v/x//H/7//v/+//7//y//L/8v/w//L/8P/w/+7/7v/u/+7/7v/u/+7/7v/u
/+7/7f/s/+v/6v/r/+z/7f/u/+3/7P/r/+r/6v/r/+z/7f/t/+7/7v/u//D/8f/0//f/
+//8//7//v/+/wEAAQAEAAUABQAFAAcABAABAP7/+v/3//T/8P/t/+7/7P/q/+j/5v/k
/+L/4P/h/+H/4v/j/+P/4//h/9//3//f/9//3//h/+H/4P/f/93/3f/d/93/3f/f/+T/
6v/y//r/AwAQACQAPgBXAG0AgACFAIcAlQCvALcAlwBZABcA7P/R/6z/hv9w/2P/Sv8o
/xr/Hv8s/z3/Vv9x/4j/mf+m/7L/vf/I/9H/2//h/+T/5v/n/+n/6v/s/+3/8P/y//P/
9f/0//X/9v/2//j/+P/4//j/+f/7//z//v/8//z//f/9//7///8BAAMAAwACAAEAAAAB
AAIAAgACAAYABgAGAAYACAAIAAgACQAMAAwADgAPAA4ADwAQABAAEAASABMAFAAXABkA
GQAbABsAGwAaABsAHgAfACAAIgAjACQAJQAmACYAJgAmACgAKwAsAC0ALgAuAC0ALAAr
AC4ALgAuAC4ALAAsACoAKQApACgAKAAnACYAJAAjACIAIAAdABsAGwAbABsAGwAbABYA
FQATABIAEgAQAA4ADgALAAsACgAIAAcABAABAAAA//8AAAAAAAD///7//P/6//r/+v/5
//j/+v/6//r/+v/5//f/9f/0//X/9v/3//j/9v/3//j/+P/3//f/9//3//n/+f/6//v/
+f/5//n/+f/6//v//P/9//3//f/8//v/+//7//v/+//8//z//f/+//3//P/6//n/+v/7
//z//f/8//z//P/6//z//P/8//z/+//7//v/+//5//j/+P/3//j/+f/4//n/9//4//j/
+P/3//f/9//2//j/9//3//f/9//2//b/9f/1//b/9//4//f/9v/1//T/9f/1//X/9f/3
//f/9//3//X/8//y//T/9P/0//T/9P/0//T/9P/y//L/8v/y//T/9P/0//T/8v/y//L/
8v/z//P/8//z//X/9v/2//b/9v/1//b/9//6//z///8AAAEAAwACAAQABgAHAAgACwAK
AAsADAAMAAoACAAFAAMAAwACAAEAAAD8//r/+P/2//T/8//z//P/8f/x/+//7f/p/+n/
6f/p/+r/6//r/+v/6v/p/+j/5//n/+v/8P/2//z/BAAPABwAMABKAGEAewCMAJEAjwCd
ALcAtwCRAFUAHwD8/9//tv+Q/3j/Z/9K/yz/IP8q/zj/S/9m/3//lv+n/7T/wP/L/9T/
3f/l/+v/7v/w//H/8//0//b/9//5//z//v8BAAEAAQABAAAAAgACAAIAAgAEAAUABQAG
AAUABAAEAAMABAAFAAcACQAIAAgACAAIAAkACgAKAAoADgAOAA4ADgAOAA4ADgAPABIA
EgAUABUAFQAVABUAFAAUABYAFwAYABoAHQAeACEAIQAhACAAIQAkACUAJgAoACcAKAAp
ACoALgAuAC4AMAAzADQANQA2ADUANQA1ADUAOAA4ADgAOAA4ADgANgA1ADUANAA0ADMA
NAAyADEAMAAuACsAKQApACoAKQAoACcAIgAhAB8AHgAcABoAGAAYABYAFwAXABYAFQAS
AA8ADgAOAA4ADQAMAAsACgAIAAYABgAGAAUABAAGAAYABgAGAAMAAQD///7/AQACAAMA
BAADAAMAAwACAAEAAQABAAEAAwADAAQABQAEAAMAAgABAAIAAwAEAAUABAAFAAUABQAF
AAUABQAFAAYABgAHAAgABwAGAAQAAwAFAAUABQAFAAQABAAEAAIABAAEAAQABAAFAAUA
BQAFAAQAAgABAP//AAABAAAAAQD//wAAAAAAAP////////7//////wAAAQD///7//v/9
//7/AAD+//7//v/+//3//P/7//r//P/8//z//P/8//z//P/8//z//P/8//z/+//7//v/
+//6//r/+f/4//r/+//+/wEAAQACAAQABAAGAAkACQAMAA8ADwAPABEAEAARABIAEgAS
ABAADQALAAoACAAGAAQAAgAAAP7//P/8//v/+//7//j/9//0//H/8f/x//H/8f/v/+//
7v/t/+v/6//r/+v/7//v//L/9v/6/wAACwAYAC4ASABhAHkAigCPAI0AlQCtALkAowBv
ADEACADp/8L/mP9+/2//Wv9A/zL/Nv8+/0f/Wv9z/4j/m/+s/7r/xf/Q/9n/4f/l/+j/
6v/t//D/8v/1//f/+P/6//v//f/8//3//v/+/wIAAgACAAIAAQABAAAAAAAAAAAAAQAB
AAMAAwAEAAUABQAEAAMAAgAEAAYABwAIAAkACAAHAAYACgAKAAoACwAMAAwADgAPAA8A
DwAPAA4AEAASABMAFAAUABUAFAAVABgAGQAZABsAHAAdAB4AIAAfACAAIQAiACYAJgAm
ACgAKAAoACgAKAArACsAKwArACwALAAsACwAKgAqACgAJwAoACgAKQApACUAIgAgAB4A
IAAdABsAGwAaABkAGAAXABQAEwARABAAEAAOAAwADAAIAAcABQACAAIAAAD+//7//P/8
//v/+v/4//j/9//2//X/9v/2//b/9f/0//P/8v/y//H/8P/w//D/8P/w//D/7v/v//D/
8P/x//H/8f/x/+//7//w//H/8f/x//H/8f/z//P/8//z//H/8f/w/+//8P/x//L/8//w
//D/8f/y//L/8v/x//H/8f/x//H/8f/x//D/7//s/+//8P/x//L/8P/v/+7/7f/t/+z/
7P/r/+3/7f/r/+v/6f/q/+r/6v/r/+v/6//q/+j/5//n/+f/5v/m/+f/5//q/+j/6P/m
/+T/5P/k/+T/5f/m/+f/6P/n/+b/5f/k/+b/5v/m/+b/5P/k/+T/5P/j/+P/4//j/+X/
5v/m/+b/5v/l/+b/5//r/+z/7v/u//D/8//z//b/9f/1//X/9//5//v//f/+//r/+P/1
//P/8v/w/+7/7P/o/+b/5P/i/97/3f/d/93/3P/d/9z/2//X/9f/1//X/9X/1f/U/9P/
1f/V/9X/1f/T/9X/2v/g/+j/8v///xAAJgA+AFMAZwB2AHcAeQCJAKEAnwB1AC8A8f/K
/6v/hP9o/17/V/9C/yb/GP8c/yL/Mf9M/2f/fv+T/6D/qv+z/7z/xf/N/9H/1v/c/9//
3//g/+L/4//k/+b/5//p/+z/7f/u/+7/7//u/+3/7P/t/+//8P/y//D/8P/x//H/8f/x
//L/8//2//b/9v/2//b/9v/1//T/+P/4//j/+P/6//r/+v/7//r/+v/8//3///8BAAMA
BAADAAQABAAEAAcACQAJAAsADAANAA0ADwAQABEAEgAUABUAFgAXABgAGAAYABgAGgAd
AB4AHwAgACEAIQAhACEAIAAgACAAIAAiACIAIAAfAB0AHAAcABsAHAAaABkAGAAYABUA
EwATABAADwAOAA0ACwALAAoACgAHAAQAAQAAAP7///////7//P/6//j/+P/0//T/8//y
//T/9P/z//L/7v/u/+3/7P/t/+7/7//w/+7/7f/s/+z/7P/s/+z/7P/s/+3/7v/u/+3/
7f/t/+3/7//v//D/8f/v/+//7//v//H/8f/x//H/9P/1//X/9f/0//P/8v/x//H/8v/0
//b/9P/0//P/8//z//P/8//z//b/9v/2//T/8v/y//L/8v/y//P/9P/1//P/8v/y//H/
8f/x/+//7//w//L/8//0/+//7//v/+7/8P/w//D/8P/u/+7/7v/u/+7/7v/u/+7/8P/w
//D/8P/v/+7/7f/s/+z/7f/u/+//7f/u/+7/7v/v/+//8f/z//f/+P/6//r/+//9//z/
/v8CAAMABAAHAAYABwAIAAgACAAGAAMAAQACAAAA/v/8//f/9P/x/+7/7//v//D/8f/t
/+3/6//p/+X/5f/l/+X/5v/n/+f/5//m/+X/5P/j/+X/5//q/+7/9P/8/wUAEAAkADwA
UwBrAIIAiwCLAJEAqwC7AKUAbQAtAP7/3/+6/47/cv9l/1T/Nv8g/yD/LP89/1T/b/+G
/5v/qv+2/8H/zP/X/+H/5//q/+z/7f/x//L/9P/1//j/+v/7//3//P/9//7//v8CAAIA
AgACAAIAAwADAAQAAgACAAMAAwAEAAUABwAJAAgACAAIAAgACQAKAAoACgAOAA4ADgAO
AA4ADgAOAA8AEQASABUAFwAXABcAFwAWABgAGgAbABwAHQAfAB8AIQAiACMAIwAlACgA
KQAqACwAKwAsAC0ALgAyADIAMgA0ADUANgA3ADgAOAA3ADYANQA4ADgAOAA4ADYANgA0
ADMANQA0ADQAMwAyADAALwAuACwAKQAnACcAJwAnACcAJwAjACEAHgAcABoAGAAWABYA
EwATABIAEAAPAAwACQAIAAcACAAIAAgABwAGAAQAAgABAAIAAgACAAIAAgACAAIAAAD/
//7//v///wAAAQACAAEAAQABAAAAAQABAAEAAQADAAMABAAFAAMAAwADAAMABQAFAAUA
BQAEAAUABQAFAAcABwAHAAcABgAGAAcACAAGAAYABQAFAAYABwAIAAkACQAIAAcABAAG
AAYABgAGAAcABwAHAAcABgAEAAMAAQAEAAUABAAFAAQABAADAAIAAwADAAMAAgAGAAUA
AwACAAAAAAAAAAAAAgACAAIAAgAAAAAAAAAAAAAAAAAAAAAAAgACAAIAAgD/////////
/wEAAgACAAIAAwADAAUABwAJAAoADAAMABAAEwATABYAFgAVABQAFQAXABkAGwAcABkA
FgASAA8AEAAOAAwACgAKAAgABgAEAAEA///+//3//f/9//v/+f/3//f/9//3//f/9//2
//X/9//3//f/9//3//n//P8CAAoAFgAhADIARgBeAHMAiwCaAJsAnwC3AM0AwwCVAFUA
HwAAAN3/sv+Q/4D/b/9Q/zT/MP86/0r/X/94/5H/qP+9/8j/0v/b/+T/6//z//f//P8A
AAMABQAGAAgACQAIAAoACwANABAAEQASABIAEwASABEAEAASABMAEwAUABIAEgATABMA
EwATABQAFQAYABgAGAAYABcAGAAYABgAHAAcABwAHAAeAB4AHgAfAB4AHgAgACEAIwAl
ACcAKAAnACgAKAAoACsALQAtAC8AMAAxADEAMwAyADMANAA2ADgAOgA8AD4APgA+AD4A
QABDAEQARQBGAEUARQBFAEUARgBGAEYARgBGAEYARABDAEEAQABAAD8AQAA+AD0APAA8
ADkANwA3ADQAMwAyADEAMAAvAC0ALAAoACYAJAAkACEAIQAgAB4AHAAaABgAGAAWABYA
FQAUABQAFAATABIADgAOAA0ADAAOAA4ADgAOAAwACwAKAAoACgAKAAoACgAMAA0ADgAO
AAwACwAKAAkACgALAA0ADwAPAA8ADwAPAA8ADwAPAA8AEAARABEAEQAPAA8ADwAPABAA
EAARABIAEgASABEAEQARABEAEQARABQAFAAUABIAEQAQAA8ADgAOAA8AEAARABEAEAAQ
AA8ADwAPAA0ADQANAA4ADgAOAAsACwALAAoACwALAAwADQAMAAwACwAKAAkACAAJAAoA
CwAMAAwADAAMAAwACwAKAAkACAAJAAoACwAMAAkACQAJAAkACwAMAAwADAANAA0ADwAR
ABMAFAAWABYAGAAbABsAHgAdAB0AHQAfACIAIwAkACQAIgAgAB0AGwAYABYAFAASABEA
EAAPAA4ACwAJAAgABwAHAAcABQADAAEAAQABAAEA//////7//f////////////3///8E
AAoAEgAcACkAOgBSAGgAfwCVAKIAoQClAL0A1QDLAJsAXQApAAgA5/+6/5j/iP91/1j/
QP8+/0b/Uv9l/37/l/+u/8P/0v/a/+P/7P/z//n//f8AAAYACQALAAwADgAPAA8AEAAQ
ABEAEwAVABcAGAAZABgAFwAWABgAGQAZABoAGgAaABsAGwAZABkAGgAbAB4AHgAeAB4A
HQAeAB4AHgAiACIAIgAiACQAJAAkACUAJAAkACYAJwAoACkAKgAqACoALAAtAC4ALwAx
ADEAMwA2ADcANwA5ADcANwA3ADgAOgA8AD4AQABAAEAAQABCAEMARABFAEYASQBJAEkA
SQBHAEYARQBEAEUARgBFAEUARABCAEEAPwA+ADwAOwA6ADoANwA1ADUAMwAxAC8ALQAt
AC0ALAAsACkAJgAjACIAHwAfAB4AHAAcABoAGAAYABUAFAASABAAEgASABEAEAAMAAwA
CwAKAAoACgAKAAoACgAJAAgACAAGAAYABgAGAAgACQAKAAoACAAHAAYABQAHAAcACAAJ
AAkACQAJAAkABwAHAAcABwAKAAsACwALAAkACQAJAAkACAAIAAkACgAKAAoACQAJAAcA
BwAHAAcACgAKAAoACAAGAAYABgAGAAUABQAFAAUABQAEAAQAAwABAAEA/////wEAAgAC
AAIAAAD///7//P/+////AQABAAAA/v/+//7//v/9//z/+//6//v//P/9//7//f/8//v/
+v/8//z//P/8//v/+//7//v/+f/6//r/+v/9//3///8BAAEAAgAEAAQACAALAAsADgAN
AA0ADQAPABAAEQASABIAEQAQAA4ADQALAAgABQACAAAA/v/8//r/9v/1//X/9f/z//P/
8f/v/+//7//v/+//7P/r/+n/5//o/+n/6v/r/+3/6//s//D/9v8AAAsAGAAwAEgAYQB3
AIgAjQCLAJMArQC9AKcAbwArAPr/2f+0/47/eP9x/2T/TP84/zb/PP9D/1b/b/+G/53/
sP++/8v/1P/b/+H/5//q/+7/8//2//j/+//9//3//v/+////AAABAAIAAgAFAAYABwAI
AAYABwAHAAgACgAKAAsACwAJAAkACgALAAwADAAMAAwADwAQABAAEAARABAADwAOABEA
EgATABUAFQAUABUAFQAYABkAGgAaABoAHAAdAB4AHgAfAB4AHwAhACMAJAAnACYAJwAo
ACoALQAuAC8AMAAyADIAMgA0ADQANAA0ADQANgA3ADgAOQA4ADgAOAA4ADgAOAA2ADUA
NQA0ADQAMwAyADAALwAuAC8ALQAsAC0AKwApACcAJQAkACMAIQAgAB4AHAAaABoAFQAV
ABQAEgASABAADgAOAAwADAALAAoACgAKAAkACAAIAAgABwAGAAUABAADAAIAAwADAAMA
BAADAAIAAQAAAAAAAQACAAIAAwADAAMAAwABAAEAAgADAAUABQAFAAUAAwADAAMAAwAG
AAcABwAHAAcABwAHAAcABAAEAAUABgAIAAgABwAHAAUABQAFAAUABgAGAAYABAAFAAYA
BwAIAAYABQAEAAMABAAEAAUABQADAAMAAQABAAEAAgACAAIAAwADAAMAAgAAAAAAAAAA
AAAAAQACAAMABAADAAIAAQAAAAIAAgACAAIAAgACAAIAAgD//////////wAAAgADAAQA
BAADAAQABQAJAAoADAAMAA4AEQARABQAFQAVABUAFwAaABsAHAAcABgAFgATABEAEgAQ
AA4ADAAKAAgABgAEAAAA/////////v////7//f/5//n/+f/5//v/+//6//n/+f/5//n/
+f/1//n//P8CAAoAFgAfACwAQABWAG0AhQCaAKEAnwCtAMkA0QCvAGsAJwD6/9v/tv+U
/4T/gf9w/07/Nv82/0L/Uf9s/4n/oP+1/8T/zv/Z/+L/7f/1//3/AAAEAAcACQAKAAwA
DQAOABAAEQATABYAFwAYABgAGAAYABgAGAAZABsAHAAeABwAHAAdAB0AHQAdAB4AHwAi
ACIAIgAiACEAIgAiACIAJQAmACcAKAAoACgAKAApACoAKgAsAC0AMAAxADIAMgAxADIA
MgAyADQANwA4ADsAOgA7ADsAPQA+AD8AQABCAEUARgBHAEgASABIAEgASgBMAE4AUABS
AFIAUQBQAE8AUgBSAFIAUgBUAFQAUgBRAFAATgBNAEsASwBKAEoASgBIAEUAQwBDAEQA
QwBCAEEAQAA/AD0APAA4ADYANAA0ADMAMwAyADAALgAsACoAKgAoACgAJwAmACYAJgAl
ACQAIAAgAB8AHgAfACAAIQAiACAAHwAeAB4AHgAeAB4AHgAgACEAIgAiAB8AHwAfAB8A
IAAhACMAJQAjACMAIwAjACUAJQAlACUAKAApACkAKQAnACcAJwAnACcAKAAqACwAKgAq
ACkAKQApACkAKQApACwALAAsACoAKAAoACgAKAAoACkAKgArACkAKAAoACcAKQApACcA
JwAnACgAKAAoACUAJQAmACYAJgAmACYAJgAmACYAJgAkACQAJAAkACUAJgAnACgAJgAm
ACYAJgAnACcAJwAnACcAKAAoACgAKwArAC0ALwAzADQANgA2ADYAOQA5ADwAPwA/AD8A
QQBCAEMARABEAEIAQAA9ADsAPAA6ADgANgAyADAALgAsACwAKwArACsAKQApACcAJQAj
ACMAIwAjACUAJQAkACMAIQAhACEAIQAjACcALAA0ADwARABPAF4AdgCOAKcAvwDMAMsA
0wDrAP8A6wC1AHMAQQAgAP3/1P+4/6z/m/96/2D/YP9s/3z/k/+w/8n/2v/r//j/AgAN
ABgAIQAnAC0AMAAyADMANQA2ADgAOQA8AD4APwBBAEAAQQBCAEIARgBGAEYARgBIAEkA
SQBKAEgASABJAEkASgBLAE0ATwBQAFAAUABQAFMAVABUAFQAWABYAFgAWABYAFgAWABZ
AFsAXABfAGEAYABhAGIAYgBkAGYAZwBoAGsAbQBtAG8AbgBvAG8AcQB0AHUAdgB4AHkA
egB7AHwAfgB+AH4AgACDAIQAhQCGAIUAhQCFAIUAiACIAIgAiACGAIYAhACDAIUAhACE
AIMAhACCAIEAgAB+AHsAeQB5AHoAeQB4AHcAdABzAHEAcABuAGwAagBqAGkAaQBoAGYA
YgBgAA==
         </WaveFormData>
      </LeadData>
      <LeadData>
         <LeadByteCountTotal>10000</LeadByteCountTotal>
         <LeadTimeOffset>0</LeadTimeOffset>
         <LeadSampleCountTotal>5000</LeadSampleCountTotal>
         <LeadAmplitudeUnitsPerBit>4.88</LeadAmplitudeUnitsPerBit>
         <LeadAmplitudeUnits>��V</LeadAmplitudeUnits>
         <LeadHighLimit>2147483647</LeadHighLimit>
         <LeadLowLimit>268435456</LeadLowLimit>
         <LeadID>V3</LeadID>
         <LeadOffsetFirstSample>0</LeadOffsetFirstSample>
         <FirstSampleBaseline>0</FirstSampleBaseline>
         <LeadSampleSize>2</LeadSampleSize>
         <LeadOff>FALSE</LeadOff>
         <BaselineSway>FALSE</BaselineSway>
         <ExcessiveACNoise>FALSE</ExcessiveACNoise>
         <MuscleNoise>FALSE</MuscleNoise>
         <LeadDataCRC32>1353709031</LeadDataCRC32>
         <WaveFormData>
8v/y//L/8v/w//D/8P/w//D/8P/w//D/8//0//X/9v/0//T/9P/0//X/9v/3//j/+f/6
//v//P/8//z//P/8////AAABAAIAAgACAAIAAgAEAAYACAAKAAwADAAMAAwADQAOAA8A
EAATABQAFQAWABgAGAAYABgAGQAaABsAHAAeAB4AHgAeAB4AHgAeAB4AHgAeAB4AHgAb
ABoAGQAYABYAFgAWABYAFQAUABMAEgAPAA4ADQAMAAwADAAMAAwACQAIAAcABgAGAAYA
BgAGAAUABAADAAIAAQAAAP///v/+//7//v/+//3//P/7//r/+v/6//r/+v/4//j/+P/4
//b/9v/2//b/9//4//n/+v/4//j/+P/4//n/+v/7//z//P/8//z//P/8//z//P/8//3/
/v///wAA/v/+//7//v/+//7//v/+//7//v/+//7//v/+//7//v/+//7//v/+//3//P/7
//r/+v/6//r/+v/4//j/+P/4//b/9v/2//b/+P/4//j/+P/3//b/9f/0//b/9v/2//b/
9P/0//T/9P/y//L/8v/y//T/9P/0//T/8v/x//H/8f/z//P/8//z//P/8//z//P/8P/w
//D/8P/y//L/8v/y//D/8P/x//H/8v/0//f/+f/3//n/+v/7//v//P/9//7/AgAEAAUA
BwAIAAgACgAMAA4ADQALAAsACwAKAAkABwAFAAQAAgD//////f/7//n/9v/z//D/7v/q
/+r/6v/r/+n/6P/o/+f/5v/m/+b/5v/p/+3/7f/t/+7/8f/1//3/CAAXACgAQQBbAG0A
egCXALwA3ADuAPMA8gDyAPIA3wC3AHUAIADI/4v/dv9+/4j/kf+a/6X/sf+9/8T/yv/S
/9n/3//j/+T/5P/k/+X/6f/p/+r/6//r/+z/7f/u/+7/7v/t/+3/8P/x//L/8//x//H/
9P/0//T/9P/0//T/9P/1//b/9//1//X/9v/2//f/+P/5//v/+v/7//r/+//8//z//P/8
//3///8AAAQAAgABAAIAAQAEAAYACAAJAAkACwALAAsADQANAA8ADwAQABIAFQAZABYA
FgAWABUAGgAbAB0AHgAeAB8AIAAfAB8AHwAfAB8AIAAhACIAIwAhACAAHwAcABwAHAAb
ABsAGgAZABYAFQAWABUAEwASABEAEQASABMAEAAOAA0ACgALAAwADAALAAkACQAIAAgA
CAAIAAcABwAGAAQABAAEAAIAAAD+//3//////wAAAAD9//z/+//5//r/+v/5//n/+//8
//z/+//6//n/+f/4//n/+v/7//z//P/7//r/+v/8//z//P/8//7//////wAA///+//7/
/f////////////3//f/9//3//f/+//7//P/+//7//v////7//P/7//n/+v/7//v//P/7
//v/+f/5//n/+P/4//j/+v/5//n/+f/4//f/9v/z//T/9f/2//f/9v/1//T/8v/y//H/
8f/x//X/8//y//D/8P/w//D/8v/x//H/8f/v/+//7//v/+3/7f/t/+3/7f/u/+//8P/u
/+7/7v/u/+7/7v/v/+//7//w//L/8//z//X/9v/3//v//P/9//7/AAAAAP////8CAAQA
CAAMAAoACQAHAAcABwAGAAUAAwACAAIAAQD///z/+f/2//P/8//x/+//7v/p/+j/5//n
/+X/5P/k/+P/4//k/+X/5v/l/+P/4//n/+r/7//1//3/BgARACAANQBPAGMAdACPALoA
2gDsAPEA7gDsAOwA4QC9AIMAMgDa/5X/eP96/4T/if+W/6P/sf+9/8b/zP/Q/9X/2f/b
/97/4P/k/+f/6f/p/+r/6//q/+r/6v/q/+z/7v/v//H/7//v/+//7//v/+//8v/y//T/
9P/0//T/8v/z//T/9f/2//f/+f/6//j/+P/4//n/+f/7//v//f/+//7//v/+//z//f/9
/wAAAwADAAUABQADAAQABQAFAAYACQAKAAsADwAPABEAEQAQABAAEQATABQAFgAYABkA
GQAZABoAGgAbAB0AHwAfACEAIQAhACEAHwAfAB8AHwAiACIAIgAgAB0AHAAaABkAGQAZ
ABcAFwAYABcAFQAUABAADwAPAA8AEQAQABAADgAMAAwACwAJAAkACQAIAAgACgAKAAkA
CQAHAAQAAwACAAIAAgACAAMAAAD//////v/+//7//v/9//7//v/9//3//P/8//v/+f/6
//v//f/+//z//P/8//z//f/9//3//v8AAAAAAAAAAP/////+//7/AAAAAAEAAQD/////
/////wEAAQABAAEAAwAEAAQAAgAAAAAAAAABAAMAAgACAAEA//////7//v///////f/9
//3//P/8//z/+//5//j/9//4//n/+v/5//j/9//2//X/9//3//f/9v/2//X/9f/1//T/
8//y//H/8//2//T/9P/0//T/8//x//D/7//w//H/8v/z//L/8f/w/+//7v/u/+7/7v/w
//D/8P/w/+7/7v/v/+//7//w//L/8//z//X/9v/3//f/+P/5//r///8AAAAAAQACAAIA
BAAGAAkACQAIAAkACAAGAAQAAQABAAAA/v/7//v/+f/3//X/8v/v/+z/6v/m/+b/5v/n
/+b/5P/j/+H/4v/i/+L/4v/l/+X/5f/n/+j/6//v//f/AAANAB4AMwBNAGEAcACJAK4A
0gDmAO8A6gDoAOgA4QC/AIUANgDe/5n/ev98/4T/if+S/53/p/+z/77/xP/M/9P/1//Z
/9z/3P/c/9//4//j/+T/5f/n/+j/6f/q/+j/6P/n/+f/6v/r/+z/7f/r/+v/7v/u//D/
8P/w//D/8P/x//L/8//y//H/8f/w//H/8v/z//X/9P/1//T/9f/4//j/+P/4//j/+f/5
//z//P/7//z/+//8//7/AAABAAAAAwAEAAUABwAHAAkACQAJAAoADAAPAA0ADgAPAA8A
FAAVABcAGAAWABcAGAAXABkAGQAZABkAGQAZABkAGQAYABgAGAAWABcAFgAUABMAEgAR
AA4ADQANAA0ADAAMAAoACQAJAAkACAAGAAUAAgADAAQABAADAAIAAQD///7/AAAAAP//
///+//z//P/8//n/+P/3//f/9//3//j/+P/1//T/8//x//L/8v/x//H/8f/y//L/8f/v
/+//8P/w//L/8v/y//L/8f/x//H/8v/y//L/8v/y//L/8//z//T/8v/y//P/8//0//X/
9v/3//b/9f/0//P/8//0//T/8v/0//T/9P/1//P/8v/y//H/8v/z//P/9P/0//P/8P/v
//H/8P/w//D/8P/v/+//7//u/+3/7P/p/+z/7f/u/+//7P/r/+r/6P/p/+n/6v/r/+//
7P/r/+r/6f/o/+r/6f/p/+n/6f/p/+n/6f/n/+f/5//n/+j/6P/o/+j/5v/m/+b/5v/o
/+j/6f/p/+v/7P/u/+//7//x//L/8//3//j/+f/6//v//P/8//3/AAACAAYACgAIAAcA
BQAFAAMAAgABAP//+//6//j/9f/v/+v/5//j/+L/4f/g/+D/3P/c/9z/3f/b/9r/2v/Z
/9n/2v/b/9z/2//b/9v/4f/m/+v/8f/7/wYAEwAmAD8AVQBjAHYAlwDAAN4A6gDpAN4A
2gDWAMMAnQBhABAAuv9//2z/cP92/3v/iP+V/6X/s/+8/8T/yv/N/8//0//W/9j/3P/f
/+H/4f/i/+P/4f/i/+P/5P/l/+b/5v/n/+f/5//n/+f/5//n/+r/6v/s/+z/7P/s/+r/
6//s/+3/7//v//D/8P/u/+7/7v/v/+//8f/x//P/9v/2//b/9v/0//X/9f/4//r/+//+
//////8AAAEAAQAAAAMABAAFAAcABwAJAAkABwAIAAoADQAOABAAEgATABMAEwAUABQA
EwAVABcAFwAZABkAGQAZABcAFwAXABcAGgAaABoAGAAVABQAEgARAA8ADwANAA0ADQAN
AAwADAAIAAcABwAHAAkACAAIAAYABAAEAAMAAQABAAEAAAAAAAAAAAD//////f/6//n/
+P/4//j/+P/5//f/9f/0//L/8v/y//L/8f/x//L/8v/z//D/8P/v/+3/7v/v//H/8v/w
//D/8P/w//P/8//z//T/9P/0//T/9P/y//P/8//0//X/9v/4//n/9//3//f/9//3//f/
9//3//n/+v/6//j/9v/2//b/9//5//j/+P/3//n/9//0//T/8v/y//L/8v/y//L/8f/x
//H/7//v/+//7//x//H/8f/x/+7/7v/u/+7/8P/w//D/8P/w//D/8f/x//P/9P/2//f/
+P/7//3///8AAAAAAAAAAAMABAAEAAUAAwACAAMABAABAP///P/7//3//P/7//n/9v/0
//H/7f/u/+3/7P/r/+n/5//l/+T/4P/g/+D/4f/j/+L/4v/h/97/3v/e/97/3f/f/+P/
6f/s/+3/8f/1//7/CQAaADEATQBjAHYAkQC4AN4A9AD5APYA9AD0AOsAxwCLADYA2P+L
/2r/bv94/4H/kP+f/6v/tf+8/8L/yP/P/9f/3f/g/+L/4v/j/+P/4//k/+X/5v/o/+r/
7P/r/+z/7P/t/+3/7f/t/+3/7//v//L/8v/w//D/8P/w//H/8//1//f/9f/1//b/9v/2
//b/9v/3//n/+//7//3//f/8//v/+v/7//3//v8CAAIAAQACAAEAAQACAAMAAwAGAAkA
CgALAAsACwANAA0ADwAQABIAFQATABQAFQAVABcAFwAYABgAGwAdAB8AHwAeAB0AHAAb
ABwAHQAeAB8AHwAeAB0AGgAZABgAFgAVABcAFwAVABUAEwARAA4ADAANAA0ADgAPAA4A
DAALAAgACAAIAAcABQAFAAUABAAEAAEAAAD+//3//f/8//3//v/7//r/+f/5//j/9//3
//b/+P/4//j/9//0//T/8//z//P/9P/0//P/8//z//T/9P/0//T/9P/0//f/9//3//j/
9//2//X/9P/1//f/+P/6//j/+P/5//n/+f/5//n/+f/5//n/+f/5//f/+P/4//b/9//4
//n/+//5//j/+P/3//f/9//2//b/+f/5//f/9//2//T/8//y//P/8//0//X/9P/z//L/
7//v/+//7//v//H/8f/x//D/7v/t/+3/7f/u/+//8P/x//D/7//u/+3/7f/t/+7/7v/w
//D/8P/v/+3/6//q/+z/7P/s/+z/7v/t/+3/7f/r/+v/6//r/+3/7f/t/+3/6v/q/+r/
6v/s/+z/7P/s/+z/7P/t/+3/7P/s/+3/7f/w//P/9f/3//b/9v/2//b/+v/8//3/////
/wAAAwAGAAQAAwABAAEAAgACAAIAAQD///7//P/5//f/9f/z//H/8f/v/+3/7P/l/+T/
4//j/+X/5P/k/+P/4P/g/+D/4P/f/+H/5f/p/+z/7//z//n/AgANAB4ANwBRAGUAdgCR
ALgA1gDkAOsA6ADoAOoA3wC7AHsAJgDK/4X/bv90/4D/if+W/6P/sf+5/8D/xv/M/9H/
1f/b/97/4P/i/+H/4f/h/+L/4//k/+b/6P/q/+n/6v/q/+v/6//r/+v/6//t/+3/8P/w
/+//7v/t/+z/7f/v//H/8//x//H/8v/y//L/8v/y//P/9f/3//f/+f/5//j/9//2//f/
+f/6//7//v/9//7//f/9//7//////wEABQAHAAkACgAJAAoACQALAAwADgARAA8AEAAR
ABEAEwATABQAFAAXABkAGwAbABkAGQAZABkAGgAbABwAHQAdABwAGwAYABcAFgAUABMA
FAAVABQAFQATABEADgAMAA0ADQAOAA8ADgAMAAsACAAKAAoACQAHAAgACQAJAAoACQAI
AAYABQAGAAQABAAEAAEAAAD//////v/9//3//P/+//7//v/9//v/+v/4//f/+f/6//r/
+f/3//f/+P/4//j/+P/4//j/+//7//v//P/7//r/+f/4//n/+//8//7//P/8//3//f/9
//3//f/9/////////////v/+//3/+v/7//z//f////3//P/8//v/+f/5//j/+P/7//v/
+f/5//j/9v/1//T/9f/1//b/9//1//X/9f/z//P/8//z//P/9f/1//X/9P/y//H/8f/x
//H/8v/y//L/8v/y//D/7//v/+//8f/x//H/8f/v/+//7//v/+7/7v/u/+7/8P/w//D/
8P/v/+7/7v/t/+7/8P/z//X/9f/3//j/+f/5//r/+//8/wEAAgACAAMABAAEAAYACAAJ
AAkACAAJAAcABgAFAAMAAQAAAP7/+//7//n/9//1//L/7//s/+r/5v/m/+b/5//l/+T/
5P/j/+L/4v/i/+L/5f/l/+f/6f/q/+v/8f/3/wIADwAgADcATwBhAHAAhQCqAM4A5gDx
AO4A7ADsAOMAxQCNAEAA6P+h/37/fv+G/4v/lP+f/6n/tf++/8b/zP/T/9n/3f/e/97/
3v/h/+X/5f/m/+f/6f/q/+v/7P/r/+z/7P/t/+7/7//w//H/8P/v//H/8P/w//D/8P/w
//L/8//0//X/9P/z//P/8v/z//T/9f/3//b/9//2//f/+v/6//r/+v/8//3//f8AAP7/
/f/+//3//v8AAAIAAwADAAUABQAFAAcABwAJAAkACwAMAA4AEQAPABAAEQARABQAFQAX
ABgAFgAXABgAFwAYABkAGgAbAB0AHQAdAB0AHQAcABsAGAAYABgAFwAXABQAEwAQAA8A
DwAPAA4ADgAMAAsACwALAAoACAAHAAQABQAGAAYABQADAAMAAgACAAIAAgABAAEAAAD+
//7//v/8//r/+P/3//n/+f/6//r/+f/4//f/9f/2//b/9f/1//X/9v/2//X/8//z//T/
9P/2//b/9v/2//X/9f/1//b/9v/2//b/9v/3//n/+v/8//n/+P/4//f/+v/7//z//f/8
//v/+v/5//v//P/8//r/+v/6//r/+//6//j/9//1//j/+f/5//r/+v/5//b/9f/1//T/
9P/0//T/8//z//P/8//z//P/8f/z//P/8//z//L/8f/w/+7/7//v//D/8f/z//P/7//s
/+r/6v/q/+r/7f/t/+7/7//u/+3/7P/r/+v/6//r/+v/7P/s/+z/7P/q/+r/6v/q/+v/
7P/u/+//7v/u/+//7//x//P/9P/1//f/+P/5//r/+//8//z//f8BAAIABQAIAAgABwAF
AAUABQAEAAMAAQD///7//P/5//b/8//w/+3/7f/r/+n/6P/j/+L/4f/h/+P/4v/i/+H/
4P/g/+D/4P/d/93/4f/l/+z/8f/3////CAAVACYAPQBXAGsAfACbAMIA3gDqAOcA3ADW
ANQAxQCjAGsAHADE/4H/aP9s/3L/e/+K/5v/q/+3/8D/xP/K/83/0f/X/9r/3v/g/+P/
4//j/+T/5f/l/+b/5//o/+v/7P/s/+3/7P/r/+r/6f/q/+v/7//w//D/8P/w//D/7v/v
//D/8f/z//P/9P/0//L/8v/y//P/8//1//X/9//4//j/+P/4//j/+f/5//z//////wEA
AQD//wAAAQABAAQABwAIAAkACQAJAAsACwALAAwADgARABMAFAAVABUAFQAVABYAFgAZ
ABsAHQAdAB0AHQAdAB0AHQAdAB0AHQAeAB4AHgAcABkAGAAWABUAFwAXABUAFQASABEA
DwAOAAwACwALAAsADQAMAAwACgAIAAgABwAFAAcABwAGAAYABAAEAAMAAwAAAP7//v/+
//7//v/+/////f/7//r/+P/6//r/+v/5//j/+P/3//f/9//4//j/9//5//n/+v/6//n/
+P/3//b/+P/5//r//P/6//r/+v/6//r/+//7//z//v/+///////+//3//P/7//z//f/+
/////f/+//7//P/+//7//v///wEAAAAAAP///v/9//v/+v/9//3/+//7//v/+v/6//r/
+P/3//f/9//4//n/+v/5//X/9f/1//T/9v/2//b/9v/0//P/8//z//P/8//z//P/9f/1
//X/9f/y//L/8v/y//T/9P/0//T/9P/0//X/9f/0//T/9f/1//b/+f/7//3//v/+//7/
/v8CAAQABQAHAAgACAAKAAwADgANAAsACwANAAwACwAJAAYABAABAP3//P/7//r/+f/1
//P/8f/w/+v/6v/p/+n/6//q/+r/6f/n/+b/5f/k/+f/6f/r/+//8P/z//X/+f8CAA0A
HAAxAE0AZQB2AIsArgDUAOwA9QD0APIA8gDpAM8AmwBQAPb/o/92/3D/fP+H/5L/of+t
/7n/wP/G/87/1f/d/+P/5v/o/+j/6f/p/+n/6v/r/+z/7v/w//L/8f/y//L/8//1//X/
9f/1//X/9f/4//j/9v/2//b/9v/4//n/+v/7//r/+f/5//j/+f/6//v//f/9//////8B
AAEAAAD///7/AQADAAQACAAIAAcACAAHAAkACgALAAsADAAPABAAEQASABEAEgARABQA
FgAZAB0AHAAcABwAGwAfAB8AIAAgACEAIwAlACUAIwAjACMAIwAkACUAJgAnACcAJgAl
ACIAIwAiACAAHwAfAB8AHQAdABsAGQAWABQAEwATABQAFQASABAADwAMAAwADAALAAkA
CQAJAAgACAAHAAYABAADAAMAAgADAAQAAQAAAP////8AAP/////+//7//v/+//3/+v/6
//n/+f/6//z//f/9//z/+//7//r//P/8//z//P////////8AAP///v/9//z//f///wAA
AgAAAAAAAQABAAEAAQABAAEAAwADAAMAAwABAAIAAgAAAAEAAgADAAUAAwACAAIAAQAB
AAEAAAAAAAEAAQD//////f/8//z//P/9//3//v////7//f/8//n/+//7//v/+/////3/
+//6//j/+P/4//j/+f/5//r/+//5//n/+f/5//n/+f/5//n/+v/6//r/+v/5//j/9//2
//f/+P/6//v/+f/6//z//f/9////AAABAAUABgAHAAgACQAKAAoACwAPABAAEwAWABQA
EwARABEAEQAQAA8ADQANAAwACgAHAAMAAQD///3//f/7//n/+P/y//D/7v/t/+//7v/u
/+3/7P/s/+z/7P/r/+3/7//z//j/+/8BAAkAEAAbACwARQBdAHEAhgCpANIA7gD8APsA
+AD4APQA4QC1AHEAGgDC/4f/eP+C/4z/lf+i/7H/v//L/9D/1P/a/93/4f/l/+j/6v/u
//H/8f/x//L/8//x//L/8//0//f/+P/4//n/9//3//f/9//5//n//P/8//r/+v/6//r/
+P/5//r/+//8//3///8AAP7//v/+////AQADAAMABQAEAAQABAAEAAQABQAFAAgACQAJ
AAsACwAJAAoACwALAA4AEQASABMAFQAVABcAFwAXABgAGgAdAB8AIAAhACEAIQAhACIA
IgAjACUAJwAnACkAKQApACkAJwAnACcAJwAqACoAKgAoACUAJAAiACEAIwAjACEAIQAe
AB0AGwAaABgAFwAXABcAGQAYABgAFgAVABQAEgAPABEAEQAQABAADgAOAA0ADQAKAAgA
CAAIAAkACAAHAAcABAADAAMAAgACAAIAAgABAAIAAgABAAEA//8AAAAA//8BAAEAAgAC
AAAAAAAAAAAAAwADAAMABAACAAIAAgACAAIAAwADAAQABgAGAAcABwAFAAUABQAFAAcA
BwAHAAcABwAIAAgABgAFAAQAAwADAAYABgAHAAcABgAFAAMAAgAFAAUAAwADAAMAAgAC
AAIAAAD///////8AAAEAAgABAAAA///+//3//////////v8AAP7//f/8//v/+v/7//v/
/P/9//v/+//7//v/+f/5//n/+f/5//r/+//8//v/+v/5//j/+v/6//v/+//7//z//v//
//3///8AAAEABAAGAAgACgAMAAwACwALAA4AEAAUABgAFgAVABMAEwARABAADwANAA0A
DAAKAAcABAABAP7/+//6//n/+P/4//P/8v/x//H/7//u/+7/7f/u/+7/7v/u/+3/7f/v
//H/9v/7/wEACQAUAB8AMABJAF8AcQCEAKcA0ADuAPwA/QD2APQA8ADfALMAbQAWAMD/
i/+A/4b/jv+X/6T/sf+9/8v/0v/W/9r/3//j/+X/6P/q/+7/8f/z//P/9P/1//T/9P/0
//T/9v/4//n/+//5//n/+f/5//n/+f/8//z//P/8//z//P/7//v/+//7//z//f///wAA
/v/+//7///8BAAMAAwAFAAYABgAGAAYABAAFAAUACAALAAsADQANAAsADAANAA0AEAAT
ABQAFQAXABcAGQAZABgAGAAZABsAHAAeACAAIQAhACEAIgAiACMAJQAnACcAKQApACkA
KQAoACcAJgAlACgAKAAoACYAIwAiACAAHwAdAB0AGwAbABwAGwAZABgAFAATABMAEwAU
ABQAFQAUABIAEgARAA8ADwAPAA4ADgAMAAwACwALAAgABgAGAAYABwAGAAUABQAEAAMA
AwACAAIAAgACAAEAAgACAAEAAQD//wAAAAD//wEAAQACAAIAAQAAAP///v8BAAEAAQAC
AAQABAAEAAQAAgADAAMABAAGAAYABwAHAAYABQAEAAMAAwADAAMAAwAFAAYABgAEAAIA
AgACAAMABAAEAAUABQAEAAMAAQAAAAEAAQD////////+//7//v/8//v/+//7//z//f/+
//3//P/7//r/+f/7//v//f/8//z/+v/6//r/+v/4//f/9//3//j/+f/6//v/+v/5//j/
9//4//j/+P/4//j/+P/4//j/9//2//b/9f/2//j/+//9//v//f/+////AwAEAAUABgAJ
AAoACgALAAsADAAPABIAEwATABIAEwASABAADgALAAsACgAIAAUAAQD///3/+//5//f/
9f/0//D/8P/w//H/7v/s/+v/6f/p/+r/6//s/+3/7f/t/+//8v/1//v/AwAOAB0AKgBB
AFkAawB6AJMAugDgAPgA/wD4AOwA6gDhAMcAlwBSAPr/r/+I/4L/iP+N/5b/of+t/73/
yv/S/9r/4f/l/+f/6P/q/+r/7f/y//P/9f/3//X/9v/3//j/9//4//j/+f/6//v//P/9
//v/+//+//7/AAAAAAAAAAD///////////////8AAAAAAwAEAAUABwAEAAUABAAFAAgA
CAAIAAgABgAHAAcACgANAA0ADwAPABEAEgATABMAEwAVABUAFQAZABkAGwAbABsAHAAe
ACEAIQAiACMAIwAnACcAKAAoACgAKQAqACkALAAtAC4ALwAtAC0ALQAtACwALAAsACoA
KwAqACgAJwAlACUAIwAjACMAIwAiACIAHgAdAB0AHQAdABwAHAAaABoAGgAZABcAFQAV
ABQAFAAWABYAFQAVABIAEAAQABAADwAOAA0ADQAOAA0ADQAMAAsACgAJAAcABwAIAAgA
CQAHAAgACAAHAAcABwAIAAgACgAKAAoACgAJAAkACQAKAAwADAAMAAwACgALAAsADAAM
AAwADQANAA8ADwAPAA8ADQANAA0ADQAOABAAEQAQAA4ADgAOAA8ADwAOAA4ADQAPAA8A
DgAOAA4ADQAKAAkACgAKAAsADAALAAkACAAHAAcABwAHAAUACwAJAAkABwAGAAYABgAG
AAYABgAFAAUABQAFAAUABQAFAAUABQAFAAUABgAGAAYABgAEAAQABAAEAAUABgAIAAkA
CAAIAAkACQALAA0ADgAPABEAEgATABQAFQAWABYAFwAaABwAIAAkACIAIQAfAB8AIQAg
AB8AHQAZABgAFgATAA8ADQALAAkACAAHAAYABgD///7//f/9/////v/+//3//P/8//z/
/P/5//v///8BAAQACwARABUAHAAnADgATwBrAIMAlgCxANoA/gAQAQ8BBgH+APwA8wDX
AKcAYAAGALH/hv+C/4z/l/+m/7f/x//T/9z/4P/m/+3/8//5//7/AAACAAUABQAFAAYA
BwAHAAgACQAKAA0ADgAOAA8ADQANAA0ADQAQABEAFQAWABUAFAATABIAFAAVABYAFwAX
ABcAGAAYABcAFgAVABUAGAAbABwAHwAeAB4AHgAeAB4AHwAfACIAJQAlACcAJwAlACYA
JwAnACoALQAuAC8ALwAvADEAMQAzADQANgA5ADsAPAA9AD0APQA9AD4APgBBAEMARQBF
AEMAQwBDAEMARQBFAEUARQBGAEYARgBEAEIAQAA9ADsAPAA9ADwAPQA6ADkANwA2ADYA
NQA1ADUAMwAyADIAMAAuAC4ALQArACwALQAtAC4ALQAsACoAKQAqACgAKAAoACkAKAAn
ACcAJQAjACIAIAAiACIAIgAhACAAIAAfAB8AHwAgACAAHwAhACEAIgAiACAAIAAgACAA
IwAjACMAJAAkACQAJAAkACQAJQAlACYAKAAoACkAKQAnACcAJwAnACgAKQAqACsAKQAq
ACoAKAAoACgAKAApACsAKgAqACkAJwAnACYAJgApACkAJwAnACUAJAAkACQAJgAlACUA
JQAnACcAJwAlACMAIQAiACQAJAAkACQAIgAhACEAIQAhACEAIQAhACMAIwAjACMAIAAg
ACAAIAAiACIAIgAiACIAIgAjACMAIwAkACYAJwAoACsALQAvAC8AMAAxADIANwA4ADgA
OQA7ADwAPwBCAEAAPwA9AD0APwA+AD0AOwA4ADYAMwAvAC4ALQAsACsAKQAnACUAJAAf
AB4AHQAdAB8AHgAeAB0AGgAaABoAGgAbAB8AIwAnACoALQAvADUAPgBNAGIAfwCXAKsA
wADlAAwBJgEwAS0BKAEoASIBCwHbAJUAPADk/6//pv+w/7z/yf/Y/+X/8f/7/wIABgAM
ABMAGQAbAB4AIAAiACEAIwAjACQAJQAmACgAKgAsACsALAAsAC0ALwAvAC8ALwAxADEA
NAA0ADMAMgAxADAAMQAzADUANwA1ADUANgA2ADgAOAA4ADkAOwA9AD0APwA+AD4APgA+
AD8AQQBCAEYARQBFAEcARwBJAEoASwBLAE4AUQBSAFMAVABTAFQAUwBVAFYAWABbAFsA
XABdAF0AYQBhAGIAYgBjAGUAZwBnAGUAZQBlAGUAZgBnAGgAaQBpAGgAZwBkAGQAZABj
AGMAZQBlAGMAYwBhAF8AXABaAFsAWwBcAF0AXABaAFkAVgBYAFgAVwBVAFcAVwBWAFYA
UgBQAA==
         </WaveFormData>
      </LeadData>
      <LeadData>
         <LeadByteCountTotal>10000</LeadByteCountTotal>
         <LeadTimeOffset>0</LeadTimeOffset>
         <LeadSampleCountTotal>5000</LeadSampleCountTotal>
         <LeadAmplitudeUnitsPerBit>4.88</LeadAmplitudeUnitsPerBit>
         <LeadAmplitudeUnits>��V</LeadAmplitudeUnits>
         <LeadHighLimit>2147483647</LeadHighLimit>
         <LeadLowLimit>268435456</LeadLowLimit>
         <LeadID>V4</LeadID>
         <LeadOffsetFirstSample>0</LeadOffsetFirstSample>
         <FirstSampleBaseline>0</FirstSampleBaseline>
         <LeadSampleSize>2</LeadSampleSize>
         <LeadOff>FALSE</LeadOff>
         <BaselineSway>FALSE</BaselineSway>
         <ExcessiveACNoise>FALSE</ExcessiveACNoise>
         <MuscleNoise>FALSE</MuscleNoise>
         <LeadDataCRC32>3452747727</LeadDataCRC32>
         <WaveFormData>
5P/k/+T/5P/k/+T/5P/k/+T/5P/k/+T/5//o/+n/6v/o/+j/6P/o/+r/6v/q/+r/7P/s
/+z/7P/u/+7/7v/u//H/8v/z//T/9P/0//T/9P/3//j/+f/6//z//P/8//z//f/+////
AAADAAQABQAGAAgACAAIAAgACQAKAAsADAAOAA4ADgAOAA4ADgAOAA4AEAAQABAAEAAN
AAwACwAKAAwADAAMAAwACgAKAAoACgAJAAgABwAGAAYABgAGAAYABQAEAAMAAgACAAIA
AgACAAAAAAAAAAAA///+//3//P/8//z//P/8//v/+v/5//j/+P/4//j/+P/2//b/9v/2
//b/9v/2//b/+P/4//j/+P/2//b/9v/2//j/+P/4//j/+v/6//r/+v/6//r/+v/6//z/
/P/8//z/+v/6//r/+v/8//z//P/8//z//P/8//z//P/8//z//P/8//z//P/8//v/+v/5
//j/+v/6//r/+v/4//j/+P/4//f/9v/1//T/9v/2//b/9v/1//T/8//y//T/9P/0//T/
8v/y//L/8v/w//D/8P/w//L/8v/y//L/8P/w//D/7v/x//L/8v/z//H/8f/x//H/8P/w
//D/8P/y//L/8v/y//H/8f/w/+//8P/y//b/9//2//f/+P/4//b/+f/6//v///8AAAEA
AgACAAQABwAJAAsADQAOAA8ADwAQABAAEAAPAA4ACwAIAAgABQACAP//+v/3//T/8v/v
/+3/7P/q/+r/6v/q/+j/5f/l/+X/5f/p/+n/6f/o/+j/5//j/+H/4P/i/+f/+P8RACsA
RgBpAJcAygD/ADcBYgGDAZsBnwFyAQQBfQAYAOX/1v/T/9X/1f/U/9T/2P/a/9v/3f/f
/+L/4//j/+P/4//g/+D/4//j/+P/4//l/+X/5f/n/+b/5f/l/+T/5f/m/+f/6P/n/+f/
5v/m/+j/6P/o/+j/6v/p/+n/6v/q/+r/6v/p/+r/6//s/+3/6//r/+r/6v/t/+3/7v/u
//D/8f/x//L/8//z//L/8v/z//T/9//4//f/+P/5//v//P/8//7//v8AAAEAAgAFAAUA
BQAFAAUABwAJAAoACwAKAAwADAANAA8ADwAPABAAEAAQABAAEAAOAA8ADwAOAA4ADwAP
ABAADQANAA0ADQANAAwADAALAA0ACwALAAsACQAIAAYABQAFAAYABwAIAAUABQAFAAQA
AwADAAMAAgACAAEAAQAAAP7//v/9//v//P/8//v/+//5//n/+f/4//j/+P/3//f/+f/5
//r/+v/5//j/9//2//f/+P/5//v/+//7//r/+f/7//v/+//7//z//P/8//z/+//8//z/
+//9//3//f/9//z//P/8//z//P/8//z//P/8//v/+//8//r/+v/5//n/+//6//r/+v/6
//n/+P/4//j/9//2//b/9v/2//b/9v/z//P/8//y//T/9P/0//T/8v/x//D/8P/x//H/
8f/x//L/8v/w/+7/7v/u/+7/8P/w//D/7v/u/+7/7f/t/+3/7f/t/+3/7v/u/+7/7v/s
/+z/7P/s/+7/7//v/+//7f/u//H/8f/y//P/9P/0//X/+f/7//3//v/+//7//v8BAAQA
CAALAAoACwALAAsACwAMAAwADAAMAAwACgAIAAQAAQD+//v/+v/3//T/8v/t/+v/6v/o
/+b/5v/m/+T/5f/l/+X/5f/j/+P/5f/m/+b/5f/n/+X/4v/g/+X/8v8JACMAPgBjAJEA
xAD3AC0BWgF5AZEBmwF8ARoBlQAoAO//2P/T/9P/0//U/9T/2P/c/9//3f/f/+D/4f/f
/9//4f/i/+L/4//j/+P/4//h/+H/4f/j/+X/5f/m/+b/5v/m/+b/5v/m/+f/5//o/+j/
6P/o/+j/6P/n/+f/6P/p/+r/6//r/+v/6//r/+v/7P/t/+3/7v/v/+//8P/w//D/8f/x
//L/9v/3//f/+P/2//b/+P/4//n/+v/7//3//v/+/wAAAAAAAAEAAgAFAAYABwAIAAkA
CAAJAAkACQAKAAwADAANABEAEQARABIAEAAQABAAEAASABMAEwASABEAEQAQABAADwAP
AA8ADwAPAA4ADgANAA0ACwALAAsADAAMAAsACwAJAAgABwAGAAUABQAFAAQABQAFAAUA
BAACAAEAAQAAAAAAAAD///3//P/8//v/+//7//v/+//6//z//P/7//v/+v/5//n/+P/5
//r/+//8//r/+v/6//v//P/9//3//f/9//3//f/9//z//P/8//z///8AAAAA////////
/////wAAAAAAAAAAAgACAAIAAgAAAP////8AAAIAAgABAAEA///+//7//v/+//3//P/8
//z/+//6//r/+P/4//j/+P/5//n/+f/4//b/9v/2//b/+P/3//b/9v/3//f/9//3//T/
9P/0//T/9v/2//T/9P/0//T/8v/y//L/8P/0//T/8//z//H/8f/x//H/8P/w//D/8P/w
//D/8P/w/+7/7//v/+//8f/y//X/9f/0//X/9v/2//b/+f/6//v//f/+////AAAAAAIA
BQAHAAkACwAMAA0ACwAMAAwADAANAAwACQAGAAQAAQD+//v/9v/z//D/7v/t/+v/6v/o
/+f/5v/l/+L/4//j/+P/4//l/+X/4//i/+L/4f/f/93/3P/e/+H/7v8FAB8AOgBdAIcA
vADxACcBVgF3AZEBnwGEASYBnwAsAOv/1P/R/8//0f/Q/87/zv/S/9f/1//Z/9z/3f/d
/93/2//a/9r/3f/d/93/3f/f/9//3//h/97/3f/d/9z/3f/e/9//4P/e/9//3//g/+D/
4P/g/+D/4v/h/+H/4v/i/+L/4v/h/+L/4//k/+X/5P/l/+X/5v/n/+f/6P/o/+j/6f/p
/+r/6//r/+r/6v/r/+z/7//w/+//8P/x//P/9P/0//b/9v/2//f/+P/7//v/+//7//v/
//8BAAIAAwADAAQAAwADAAUABQAFAAYABgAGAAYABgAEAAUABQAEAAUABQAEAAQAAgAB
AAAA//8BAAAAAAD//////f/9//3//P/8//v/+//8//z//P/8//r/+f/4//b/9v/3//j/
+P/2//X/9f/0//P/8v/w/+3/7//w//D/8f/w/+//7v/s/+z/7P/r/+v/7f/t/+7/7v/s
/+z/7P/s/+7/7v/u/+//7//v/+7/7f/t/+3/7f/t//D/8P/w//D/7//w//D/7//x//H/
8f/x//H/8P/v/+7/8P/w//D/8P/y//H/8f/y//H/8P/u/+3/7f/s/+z/7P/s/+v/6v/q
/+r/6f/o/+j/6P/o/+j/6P/n/+f/5//m/+j/6P/o/+j/5v/l/+T/5P/l/+X/5f/l/+j/
5v/k/+T/5P/k/+T/5P/k/+L/5P/k/+P/4//h/+H/4f/h/+L/4v/i/+L/4v/i/+L/4v/i
/+P/4//j/+X/5v/p/+n/6v/r/+z/7P/u//H/8v/z//X/9v/3//j/+//+/wIABQAGAAcA
BwAHAAUABgAGAAYAAwACAP///P/4//P/7v/p/+f/5f/j/+L/4f/f/97/3P/a/9r/2v/Y
/9j/2f/a/9v/2//Z/9n/2v/c/9v/2//b/9j/1v/d//D/CQAjAEIAbQCjANwAFwFPAXoB
mQGxAbMBfAEEAXUACADV/8T/wf/B/8H/wv/E/8j/zv/R/9H/0//W/9X/1f/V/9X/1v/Y
/9n/2f/Z/9n/1//X/9f/2f/a/9v/3f/e/97/3v/e/97/3P/d/93/3v/e/97/3v/e/97/
3f/d/97/3//g/+H/4f/h/+H/4f/h/+T/5f/l/+b/5//n/+j/6P/m/+f/5//o/+z/7f/t
/+7/7v/u//D/8P/x//L/8//1//b/9v/4//j/+P/5//r//f8AAAEAAgADAAMAAwACAAEA
AgAEAAQABQAJAAkACQAKAAgACAAIAAgACgALAAsACgAHAAcABgAGAAUABQAFAAUABQAE
AAQAAwABAP///////wAAAAD//////v/+//7//v/9//3//f/8//v/+//7//r/+P/3//f/
9v/2//b/9f/z//L/8v/x//H/7//v/+//7v/v//D/8P/x/+//7//w//D/8P/w//D/8P/w
//D/8P/x//D/8f/x//H/8//z//P/8//y//L/8v/y//X/9v/2//X/9f/1//X/9f/2//b/
9v/2//j/+P/4//j/9//1//T/9P/1//b/9v/3//f/9v/0//T/9P/0//T/9P/0//T/9P/0
//L/8//y//D/7//w//H/8v/z//H/8P/v/+7/8P/w//D/8P/w//H/8f/x//P/9P/3//f/
+v/7//z//P/7//3//f/9//3//v///wAAAAACAAUABwAHAAcABgAFAAUABgAGAAYAAwAC
AP///P/7//n/9//1//T/8f/u/+z/6//p/+j/5v/o/+j/6P/m/+P/4//j/+P/4//l/+f/
6P/o/+X/4//f/9z/2v/d/+z/BQAhAD4AYwCTAMoABQE9AW4BkwGtAbkBlAEsAZ0AJgDj
/8z/x//J/8v/zP/Q/9T/1v/V/9f/2f/c/9//4f/h/+H/4P/g/9//3//f/9//4f/h/+H/
4//j/+P/5P/k/+T/5P/k/+T/5P/l/+X/5v/m/+b/5v/m/+j/5//n/+j/6P/o/+j/5//p
/+n/6f/p/+z/7f/t/+7/7f/t/+7/7v/w//H/8f/y//L/8//z//T/8v/y//T/9P/3//j/
+f/7//r/+v/8//z//v///wAAAwACAAMABAAFAAYABwAHAAcACQAMAA0ADwAQAA8ADgAO
ABAAEAAQABAADgAPAA8ADgAPAA8ADgAOAA0ADQANAA0ADAAKAAkABwAJAAcABwAHAAQA
BAADAAMAAgACAAIAAgABAAEAAQAAAP7//f/8//r//P/7//v/+v/5//j/9v/z//T/9P/z
//P/8//z//P/8v/w//D/7//v//H/8f/y//L/8v/y//L/8v/0//T/9P/1//b/9//3//f/
9v/1//T/8//1//b/9//4//j/+P/3//X/9//3//f/9//4//j/+P/4//b/9v/2//b/+P/3
//f/+P/2//b/9f/1//X/9P/0//T/9f/1//X/9v/0//P/8v/y//T/9P/0//T/8//z//P/
8v/w//D/8P/w//L/8f/w//D/7//v/+//7//w//D/8P/w/+7/7v/u/+7/7v/t/+3/7f/w
//D/7//v/+//7f/s/+7/7v/u/+7/7v/u/+7/7P/s/+z/6//r/+z/7f/u/+//7P/s/+z/
7P/s/+z/7P/s/+7/7//v/+//7P/s/+7/7f/x//P/9f/2//X/9//3//f/+//8//3//v/9
/wAABAAHAAgACQAJAAkACwAMAAwADAALAAoABwAEAAQAAQD+//v/+v/3//T/8v/u/+v/
6f/m/+j/6P/o/+b/4//j/+P/4//j/+P/5f/o/+j/5//l/+H/3v/c/+H/8v8LACcAQgBn
AJUAxAD5AC0BXAF9AZcBnwF6ARIBiwAeAOf/1P/R/9P/0//U/9b/2P/a/9n/2//d/97/
4f/h/+P/4//i/+L/4v/h/+D/3//h/+H/4f/j/+P/4//k/+T/5P/k/+T/5P/k/+X/5f/m
/+T/5P/k/+T/5f/l/+b/6P/o/+j/6P/n/+f/5//n/+f/6v/r/+v/7P/s/+v/6//q/+z/
7f/t/+7/7v/v/+//8P/w//D/8v/y//X/9v/3//n/+f/4//n/+P/5//v//f8BAAEAAQAB
AAEABAAFAAUABQAIAAoACgALAAwACwAKAAoADAAMAAwADAAMAA0ADQAMAAsACwAKAAoA
CgALAAwADQAMAAoACQAHAAgABwAIAAkACAAIAAcABwAGAAYABgAGAAcABwAHAAYAAwAD
AAMAAgAEAAMAAwACAAAAAAD///3//P/8//v/+//7//v/+//6//n/+P/2//X/9v/3//n/
+v/4//j/+P/4//j/+P/4//n/+v/7//v/+//7//v/+//7//7//v/+//7//f/+//7//f/9
//3//f/9//7//v/+//7//P/8//z//P/+//3//f/+//z//P/7//v/+//6//r/+v/6//n/
+P/4//b/9f/0//T/9v/2//b/9v/1//X/9f/0//T/9P/0//T/9v/1//T/9P/0//P/8v/x
//L/9P/0//T/9P/0//P/8v/x/+7/8v/y//H/8f/v/+//7//v/+7/7v/u/+7/8P/w//D/
8P/v/+//7v/t/+//8P/z//P/9P/1//b/9v/0//f/+P/5//3//v///wAAAAACAAUABwAJ
AAsADAANAAsADAAMAAwACwAKAAcABAAEAAEA/v/7//b/8//w/+7/7P/r/+v/6v/p/+j/
5//k/+P/4//j/+P/5f/l/+X/5P/i/+H/3//f/97/3v/j//D/BQAfADoAWQCDALYA6wAl
AVYBewGVAaUBjgE2AbEAOADz/9z/1f/T/9H/0v/S/9L/1v/X/9f/2f/e/9//3//d/9v/
3P/e/+H/4f/h/+H/4f/h/+H/4//h/+H/4v/i/+T/5P/k/+T/4//j/+L/4v/k/+T/5P/k
/+b/5f/l/+b/5v/m/+b/5f/n/+f/5//n/+b/5//n/+j/6//r/+z/7P/s/+3/7f/u/+//
7//u/+7/8P/w//L/8v/x//L/8//1//b/9v/4//j/+v/7//z//////////////wEAAwAE
AAUABQAGAAUABQAHAAcABwAIAAoACgAKAAoACAAJAAkACAAJAAkACAAIAAYABQAEAAMA
AwACAAIAAQABAP////////z//P/7//v/+//8//3//v/7//v/+//6//v/+//7//r/+v/5
//n/+P/2//b/9f/z//P/9P/0//X/9P/z//L/8P/y//L/8f/x//H/8f/y//L/8f/w/+//
7v/v//D/8f/z//P/8//y//H/8//z//P/8//2//b/9v/2//b/9v/1//P/9P/1//b/9//3
//b/9f/0//b/9v/2//b/9v/1//X/9v/1//T/8v/x//T/9P/1//b/9f/z//H/8P/y//H/
8P/w//D/8P/w//D/7f/t/+3/7P/s/+z/7P/s/+r/6f/o/+j/6f/p/+n/6f/q/+z/6v/o
/+b/5v/m/+b/5//o/+n/6P/p/+j/5v/l/+f/5//n/+f/5v/m/+b/5v/m/+b/5v/m/+j/
6f/p/+n/6P/o/+r/6f/s/+3/7v/u/+7/8f/y//P/8//0//X/9v/5//z/AAADAAIAAwAD
AAMABQAGAAYABgADAAIA///8//j/9f/y/+//7f/r/+n/6P/l/+P/4v/g/97/3v/e/9z/
2//b/9v/2//Z/9n/2//c/97/3//d/9v/2v/W/9v/7v8JACUARABtAKEA2AARAUkBdgGV
Aa8BtwGMARoBiQASANX/wP+9/73/v//C/8b/zP/Q/9H/z//R/9L/1f/V/9f/1//a/9r/
2f/Z/9n/2f/Z/9n/2f/b/93/3f/e/97/3P/c/9z/3P/c/93/3f/e/97/3v/e/97/3v/d
/93/3v/h/+L/4//j/+H/4f/h/+H/4v/j/+P/5P/j/+P/5P/k/+b/5//n/+j/7P/t/+3/
7v/s/+z/7v/u//H/8v/z//X/9P/0//b/9v/2//f/+P/7//z//f/+/////v////////8B
AAQABQAHAAcABwAHAAgACAAIAAgACAAKAAsACwAKAAcABwAGAAYABwAHAAcABwAFAAQA
BAADAAMAAQABAAEAAgACAAEAAQD+//7//v/+//////////7//f/9//3//P/7//n/+P/2
//f/+P/4//f/9f/0//L/8f/z//P/8//y//L/8v/x//H/8//z//T/9P/0//T/9P/0//L/
8v/y//P/9P/1//X/9f/1//X/9f/1//b/9v/2//b/+P/6//v/+//5//n/+f/5//z//P/8
//z/+v/6//r/+v/8//v/+//8//z//P/7//v/+f/4//j/+P/6//n/+P/4//j/9//2//b/
9v/2//b/9v/2//f/+P/4//T/8v/0//T/9P/0//T/9P/0//T/9P/y//T/9P/z//P/9f/1
//X/9f/y//L/8v/y//T/9P/0//T/9P/1//X/9f/z//T/9//3//r/+//8//z/+//9//3/
/f8AAAIABAAGAAUACAAMAA8AEgATABMAEwAVABYAFgAWABMAEgAPAAwADAAJAAYAAwAA
AP3/+v/4//P/8f/w/+7/8P/w//D/7v/r/+v/6//r/+3/7f/t/+7/7v/r/+n/5//m/+L/
4//u/wUAIQA+AF0AhwC6APEAKQFeAYcBoQGzAaYBWAHVAFAA+//a/9H/0//V/9b/1v/a
/9z/3f/d/9//4v/l/+n/6f/p/+j/5v/n/+f/5//n/+n/6f/p/+v/6f/p/+r/6v/q/+r/
6v/q/+r/6//r/+z/6v/q/+r/6v/r/+v/7P/u/+3/7v/v/+//7//v/+//7//y//P/8//0
//P/8//0//T/9v/3//f/+P/5//n/+P/4//r/+v/8//z//f/+////AQAAAAAAAgACAAMA
BQAHAAsACwALAAsACwAOAA8ADwAPABIAFAAUABUAFgAVABQAFAAWABYAFgAWABYAFwAX
ABYAFwAXABYAFgAVABUAFQAVABQAEgARAA8AEQAPAA8ADwAMAAwACwALAAoACgAKAAoA
CQAJAAkACAAFAAUABQAEAAQAAwADAAIAAAAAAP///f/+//7//f/9//////////7//P/8
//v/+//9//3//v/+//z//P/8//z//v/+//7///8AAAEAAQABAP//////////AgACAAIA
AgABAAIAAgABAAMAAwADAAMABAAEAAQABAACAAIAAgACAAMAAwAEAAYABAAEAAMAAwAD
AAIAAgACAAQAAwACAAIAAAD///7//v///wAAAQACAP////////7//v/+//7//v8AAAEA
/v/+//3//P/7//r/+//8//3//P/8//z/+//7//v/+//7//v//P/8//z//P/6//r/+v/6
//z//f/9//3/+//8//////8AAAEAAgACAAQABwAIAAkACQAKAAsADAAOABIAFwAbABsA
GwAaABkAGQAaABoAGgAZABgAFQASAA4ACwAIAAUABAABAP7//P/5//f/9v/0//T/9P/0
//L/8f/x//H/8f/x//H/8f/y//L/8//x//H/7P/q//H/BAAdADkAWACBALMA5gAdAU8B
eAGVAasBqQFuAfoAdwAaAO//4v/f/9//4f/g/+T/6P/s/+v/6//r/+7/7//v//H/8f/y
//L/8f/x//H/8f/x//H/8f/z//X/9f/2//b/9f/0//P/8v/0//X/9f/2//T/9P/0//T/
9v/1//X/9v/3//j/+f/5//f/9//3//f/+v/7//v//P/9//3//v/+//z//f/9//7/AgAD
AAMABAAEAAQABgAGAAcACAAJAAsADAAMAA4ADgAOAA8AEAATABQAFQAWABcAFgAXABcA
FwAaABwAHAAdAB8AHwAfACAAIAAgACAAIAAgACEAIQAgAB8AHwAeAB4AHwAfAB8AHwAd
ABwAHAAbABsAGQAZABkAGAAYABcAFwAUABQAFAAUABUAFQAVABQAEQARABEAEAAOAA0A
DQAMAAwADAALAAkACAAIAAcABwAHAAcABwAGAAYABgAFAAUABQAFAAYABgAGAAYABgAG
AAQABAAEAAUACAAJAAkACQAJAAkACQAJAAgACAAIAAgACwAMAAwACwALAAsACwALAAwA
DAAMAAwADAAMAAwADAAKAAkACQAKAAsADAAMAA0ADAAKAAkACAAKAAkACAAIAAgABwAG
AAYABAAEAAQABAAFAAUABQAEAAIAAgACAAIABAADAAIAAgADAAIAAAAAAAAAAAACAAIA
AgAAAAAAAAD//////f/9//3//f/9//7///8AAP7//v/+//7/AAABAAEAAQABAAIABQAF
AAYABwAIAAgACAALAAwADQANAA4ADwAQABMAFgAaAB0AHAAdAB0AHQAdAB4AHgAeAB0A
HAAZABYAEgAPAAwACQAIAAUAAgAAAP3/+//6//j/9v/2//b/9P/1//X/9f/1//X/9f/1
//T/9v/1//X/8//w/+7/9/8IACEAPQBaAIMAtQDqAB8BUwF4AZUBqwGnAWoB9AB1ABwA
8//o/+X/5f/j/+L/5P/o/+7/7//v/+//8P/x//H/8f/x//L/9P/1//X/9f/1//T/8//y
//P/9f/1//b/9v/0//T/9P/0//T/9f/1//b/9v/2//b/9v/0//P/8//0//f/+P/5//n/
9//3//f/9//6//v/+//8//3//f/+//7//P/9//3//v8AAAEAAQACAAIAAgAEAAQABQAG
AAcACQAKAAoADAAMAAoACwAMAA8AEgATABQAFQAUABUAFQAVABgAGgAaABsAHQAdAB0A
HgAdABwAGwAaABwAHQAdABwAGQAZABgAGAAXABcAFwAXABUAFAAUABMAEwARABEAEQAS
ABIAEQARAA4ADgAOAA4ADQANAA0ADAALAAsACwAKAAgABwAHAAYACAAIAAcABQACAAIA
AQABAAEAAQABAAAAAgACAAEAAQAAAP/////+////AAABAAIAAQAAAP////8CAAMAAwAD
AAUABQAFAAUABAAEAAQABAAHAAgACAAHAAcABwAHAAcABgAGAAYABgAIAAgACAAIAAYA
BQAFAAYACAAIAAcABwAFAAQABAAEAAQAAwACAAIAAgABAAAAAAAAAAAAAAAAAP//////
//7//f/8//v/+v/+/////v/8//z//v/+//7//v/9//z/+//4//v//P/8//3//P/7//r/
+f/4//j/+P/4//r/+v/6//r/+f/5//j/9//4//r//v////7///8AAAAAAgAFAAYABwAJ
AAoACwAMAA0AEAAUABcAGgAbABsAGwAZABoAGgAaABkAGAAVABIAEAANAAoABwAEAAEA
/v/8//n/9//2//T/8//y//H/7v/u/+//8P/x/+//7//v//D/7v/t/+//7//u/+7/7//6
/xEAKwBGAGkAlQDOAAcBQwF2AZkBswHHAbYBYgHbAFQAAwDk/9v/2f/X/9j/2P/a/+L/
5//p/+v/7P/t/+v/6//p/+r/7P/v/+//7//v/+3/7f/t/+//7//v//D/8P/y//L/8v/y
//D/8f/x//L/8//0//X/9v/0//P/8//0//P/9P/1//X/9//3//f/9//2//f/9//4//v/
+//8//z/+//7//r/+v/+//////8AAAIAAgAEAAQAAwAEAAUABwAKAAoADAAMAAoACwAM
AA8AEgATABQAFQAYABkAGQAZABgAGgAaABsAHwAfAB8AIAAeAB4AHgAeABwAHQAdABwA
HQAdABwAHAAZABkAGQAZABsAGgAaABkAGAAVABQAEwAUABQAEwATABIAEgASABIADwAP
AA8ADgAOAA8AEAAQABAADwAPAA4ADgAOAA0ACwAKAAoACQAJAAcABwAHAAYACAAIAAcA
BwAHAAcACAAIAAYABgAGAAYACAAIAAgACQAJAAkACAAHAAgACQAKAAsACgAKAAoACgAL
AAwADAALAA0ADQANAA0ADQAMAAsACgALAAwADQAOAAwACwALAAwADAAMAAsACwANAAwA
DAAMAAoACQAIAAgACQAJAAkACgAIAAgACAAIAAUABQAFAAQACAAIAAgABgAEAAYABgAG
AAYABgAGAAYABAAFAAQAAgABAAIAAwAEAAUABAAEAAQABAACAAIAAgACAAMABQAGAAcA
BgAGAAgABwAKAAsADAAMAAwADwAQABEAEwAUABUAFgAYABwAIQAlACUAJQAkACMAJAAm
ACcAKAAlACQAIQAeABwAGQAWABMAEgAPAAwACgAFAAMAAgAAAAIAAgACAAAA/f/9//3/
/f/7//3///8AAAIAAQABAP3/+v/2//n/BgAdAD0AXgCDALUA7gAnAWEBlAG7AdkB5wHS
AXwB7wBkAA0A6v/j/+X/5//o/+7/8v/2//f/9//3//r/+//9////AQACAAAAAQABAAEA
AQABAAEAAQADAAUABQAGAAYABgAGAAYABgAIAAkACQAKAAgACAAIAAgACgAJAAkACgAL
AAwADQANAA0ADQANAA0AEAARABEAEgARABEAEgASABIAEwATABQAGAAZABkAGgAaABoA
HAAcAB8AIAAhACMAIgAiACQAJAAmACcAKAArACwALQAuAC8AMAAxADEAMQA0ADYANgA3
ADcANwA3ADgAOgA6ADoAOgA6ADsAOwA6ADcANwA2ADYANgA3ADgAOQA3ADYANgA1ADcA
NQA1ADUANAA0ADMAMwAwADAAMAAwADEAMQAxADAALQAtAC0ALAAsACsAKwAqACwALAAr
ACkAKAAoACcAJwApACkAKQAoACYAJgAlACUAJQAlACYAJgAoACgAKAAoACgAKAAoACkA
KgArACsAKwArACsAKwArACwALAAsACwALwAwADAALwAxADEAMQAxADIAMgAyADIAMAAw
ADAAMAAyADEAMQAyADQANAAzADMAMQAwADAAMAAyADEAMAAwADAALwAuAC4ALgAuAC4A
LgAvAC8ALwAuACwALAAsAC4ALgAuAC4ALgAuAC4ALAAsACwAKwArACwALQAuAC8ALAAs
ACwALAAuAC4ALgAuAC4ALwAvAC8ALwAwADMAMwA1ADcAOQA6ADkAOwA7ADsAPwBAAEEA
QgBFAEgATABPAFAAUQBRAFEAUwBUAFQAVABSAFAATABIAEgARQBCAD8APAA5ADYANAAx
AC8ALgAsAC4ALgAuACwAKQApACkAKQArAC0ALwAwAC4ALQApACUAIgAiAC0ARABhAH0A
ngDHAPsAMgFrAZ8BxgHjAfcB7QGmASYBoQBIACEAGAAZABkAHQAeACAAJAAmACcAJwAp
ACwALwAvADEAMQAwADAAMQAxADEAMQAzADMAMwA1ADUANQA2ADYAOAA4ADgAOAA4ADkA
OQA6ADgAOAA4ADgAOQA5ADoAPAA7ADwAPQA9AD8APwA/AD8AQgBDAEMARABDAEMARABE
AEUARwBIAEoASgBLAEsATABOAE4AUABQAFMAVABVAFcAVgBWAFgAWABaAFsAXABfAF4A
XwBgAGEAZABlAGUAZQBoAGoAagBrAGsAawBrAGwAbQBuAG8AcABuAG8AbwBuAG8AbwBu
AG4AbQBtAG0AbQBrAGoAagBpAGoAaQBqAGsAagBqAGkAaQBoAGgAaABoAGcAZwBnAGYA
ZQBjAA==
         </WaveFormData>
      </LeadData>
      <LeadData>
         <LeadByteCountTotal>10000</LeadByteCountTotal>
         <LeadTimeOffset>0</LeadTimeOffset>
         <LeadSampleCountTotal>5000</LeadSampleCountTotal>
         <LeadAmplitudeUnitsPerBit>4.88</LeadAmplitudeUnitsPerBit>
         <LeadAmplitudeUnits>��V</LeadAmplitudeUnits>
         <LeadHighLimit>2147483647</LeadHighLimit>
         <LeadLowLimit>268435456</LeadLowLimit>
         <LeadID>V5</LeadID>
         <LeadOffsetFirstSample>0</LeadOffsetFirstSample>
         <FirstSampleBaseline>0</FirstSampleBaseline>
         <LeadSampleSize>2</LeadSampleSize>
         <LeadOff>FALSE</LeadOff>
         <BaselineSway>FALSE</BaselineSway>
         <ExcessiveACNoise>FALSE</ExcessiveACNoise>
         <MuscleNoise>FALSE</MuscleNoise>
         <LeadDataCRC32>4266032505</LeadDataCRC32>
         <WaveFormData>
5v/m/+b/5v/m/+b/5v/m/+T/5P/k/+T/5f/m/+f/6P/o/+j/6P/o/+n/6v/r/+z/7v/u
/+7/7v/w//D/8P/w//H/8v/z//T/9P/0//T/9P/3//j/+f/6//v//P/9//7///8AAAEA
AgAFAAYABwAIAAoACgAKAAoADQAOAA8AEAARABIAEwAUABYAFgAWABYAGAAYABgAGAAW
ABYAFgAWABYAFgAWABYAFgAWABYAFgAVABQAEwASABAAEAAQABAADQAMAAsACgAIAAgA
CAAIAAUABAADAAIA///+//3//P/8//z//P/8//v/+v/5//j/+P/4//j/+P/2//b/9v/2
//b/9v/2//b/+P/4//j/+P/2//b/9v/2//f/+P/5//r/+v/6//r/+v/6//r/+v/6//z/
/P/8//z/+v/6//r/+v/8//z//P/8//z//P/8//z/+v/6//r/+v/8//z//P/8//v/+v/5
//j/+P/4//j/+P/2//b/9v/2//T/9P/0//T/9v/2//b/9v/0//T/9P/0//b/9v/2//b/
9P/0//T/9P/y//L/8v/y//T/9P/0//T/8v/y//L/8v/y//L/8f/w//D/8P/w//D/8P/w
//D/8P/x//H/8f/x/+//8P/w//D/8//z//X/9f/0//X/9v/2//b/9//5//v//v/+/wAA
AQACAAQABgAHAAkACwAOABAAEAARABEAEQARABEADgAKAAkABwADAAAA+//3//T/8v/x
/+7/7v/s/+r/6v/p/+f/5//m/+b/5f/p/+r/6v/m/+T/4v/d/9j/1P/P/9H/4P/2/xIA
MgBXAIoAxgAFAUUBeAGWAaIBnQFtAQUBjgA1AAcA9P/q/+X/4//j/+P/5P/k/+X/5f/l
/+j/6v/q/+j/5v/k/+T/5v/m/+b/5v/m/+b/5v/n/+b/5f/l/+T/5//n/+j/6f/o/+j/
5//m/+j/6P/n/+f/6P/o/+n/6//r/+v/6v/p/+z/7P/s/+z/6//r/+v/7P/t/+3/7v/u
//D/8P/x//P/8//z//L/8f/z//X/9//4//f/+f/6//z//P/9//7///8AAAEAAgAFAAYA
BQAFAAUACQALAA0ADwAPAA8ADwAQABEAEQASABMAFgAWABYAFwAWABUAFQAUABUAFgAX
ABgAFgAWABYAFgAXABYAFgAXABcAFgAWABUAEQAQABAADgAOAA4ADgAOAAwACgAIAAYA
BAAEAAQAAwACAAEAAAAAAP3//f/7//r/+f/6//r/+//6//n/9//2//j/9//3//f/+f/5
//n/+f/4//f/9//3//n/+f/5//n/9//3//f/+P/5//n/+P/4//v/+//7//v/+v/6//r/
+v/9//7//v/9//v/+//7//z//P/8//v/+v/7//r/+v/7//n/+f/5//n/+v/6//r/+v/4
//f/9v/2//j/+P/2//b/9//3//X/9f/z//P/8//y//T/9f/1//T/8//y//H/8f/x//D/
8P/w//T/8//w/+7/7v/u/+7/8P/w//D/8P/u/+7/7f/s/+z/7P/s/+z/7v/u/+7/7v/r
/+v/6//r/+3/7v/u/+7/7f/t/+//7//y//P/9P/0//b/9//5//v/+//6//v/+////wIA
BQAHAAgACQALAAwADAANAA0ADQAPAA8ADAAIAAUAAwD///z/+//3//T/8v/v/+z/7P/q
/+n/6P/m/+P/5P/k/+X/5f/j/+L/5P/k/+T/4v/f/9z/1P/N/83/2P/s/woAKgBPAIIA
vAD7ADkBbgGOAZwBnQF5ARsBpABDAA0A9v/q/+P/3//h/+P/5v/m/+f/5//l/+T/5P/m
/+b/5v/m/+j/5v/m/+b/5v/k/+T/5P/l/+f/5//o/+j/6P/n/+f/5//n/+j/6P/o/+r/
6v/p/+n/6f/o/+j/6f/s/+3/7f/t/+z/7P/s/+z/7f/t/+3/7v/x//H/8v/y//D/8P/x
//P/9v/3//f/9//2//f/+P/4//n/+//8//7//v///wAAAQAAAAEAAgAFAAgACQALAA0A
DAANAA4ADwAQABEAEgAUABUAFQAWABcAFgAWABYAFwAZABkAGgAaABgAGAAYABgAGAAY
ABgAGAAZABgAGAAZABcAFgAWABUAFAAUABUAFAARABAADwAOAA0ADAALAAoACgAKAAoA
CQAHAAUAAwACAAMAAwABAAAA/v/+//3//f/9//3//P/8//7//f/9//3//P/7//r/+f/6
//v//f////7//f/8//v//f/9//3//v///////v/+//3//f/9//3/AAAAAAAAAAD//wAA
AAD//wEAAQABAAIAAQACAAIAAgACAAAA/////wEAAQABAAEA/v/+//7//v/+//3//P/8
//7//v/8//z//P/7//j/9//4//n/+v/6//f/9//2//T/9P/0//T/9f/3//b/9v/2//T/
8//z//P/9v/2//T/9P/0//T/8v/y//L/8v/z//T/9P/0//L/8v/y//L/8v/y//L/8v/x
//H/8f/x/+//8P/w//D/8//z//X/9f/0//X/9v/2//b/9//5//v//P/8//7///8AAAIA
BAAFAAkACwAOABAADwAPAA4ADQAPAA8ADAAIAAkABwADAAAA/P/3//P/8P/v/+z/7P/q
/+n/6P/m/+P/5f/k/+T/4//n/+j/5v/k/+L/4P/b/9b/0P/N/83/2P/s/wYAJgBJAHwA
tADzADcBcAGQAZ4BoQGBASMBqgBFAAsA9P/o/+H/3//d/93/3P/g/+H/4f/j/+T/5P/k
/+L/4P/e/97/3//g/+H/4v/i/+L/4v/j/+L/4f/h/+D/4v/h/+H/4f/h/+L/4v/i/+T/
5P/j/+P/5f/k/+T/5f/l/+X/5P/j/+X/5v/n/+j/5//n/+f/6P/p/+n/6v/q/+j/6P/p
/+v/6v/r/+v/6//t/+//8f/y//H/8//0//b/9v/3//j/+f/6//v//P////////8AAAEA
AwAFAAcACQAJAAkACQAKAAsACwAMAA0ADgAOAA4ADwAPAA8AEAAQABAAEAAQABAADwAO
AA0ADAAMAAwADQAPAA0ADAAMAAsACQAIAAgABgAHAAYABQAEAAIAAAD+//z/+//8//3/
/f/7//n/9//2//X/9f/z//L/8f/y//L/8//y//H/7//u//D/7//v/+//7f/t/+3/7f/t
/+3/7v/v/+//7//v/+//7//v/+//8P/x//H/8P/w//H/8f/x//H/8P/w//D/8P/x//L/
8v/x/+//7//v//D/8f/y//L/8v/0//L/8f/x//H/8f/x//H/8P/w//D/8P/u/+3/7P/s
/+7/7v/s/+z/6//r/+n/6f/n/+f/5//m/+j/6f/p/+j/5v/m/+b/5//p/+j/6P/o/+j/
5v/k/+T/5P/k/+T/5P/k/+T/5P/k/+P/4v/i/+L/4v/i/+T/5P/k/+T/4f/h/+H/4f/j
/+T/5P/k/+X/5f/n/+f/6P/p/+r/6v/s/+3/7//x//L/8v/0//X/9//6//3///8AAAEA
AwAEAAIAAwADAAMAAwADAAAA/P/3//P/7f/o/+j/5f/j/+L/4f/e/97/3P/a/9r/2f/X
/9n/2P/Y/9f/1//W/9b/1v/W/9T/0f/M/8b/v//B/9D/6P8GACgAVQCQANAAEwFVAYQB
mAGgAZUBWwHrAHAAFQDr/9j/zv/J/8f/yf/N/9D/1P/V/9X/1f/W/9b/1v/U/9T/1v/W
/9b/1v/W/9b/1P/U/9T/1f/X/9f/2P/Y/9r/2f/Z/9n/1//Y/9j/2P/a/9r/2f/Z/9n/
2P/Y/9n/3P/d/93/3f/c/9z/3P/c/93/3f/d/97/3//f/+D/4P/g/+D/4f/j/+b/5//n
/+f/5v/n/+j/6P/p/+v/7P/u//D/8f/y//P/8v/z//T/9//7//v//P/9//z//f/+////
AAABAAIABAAFAAUABgAHAAYABgAGAAcACAAJAAsADAALAAoACQAIAAgACAAIAAgACQAI
AAgACQAIAAYABQADAAIAAgADAAIAAAD+//z/+v/7//r/+f/4//b/9v/2//X/8//x/+//
7v/v/+//7f/s/+r/6v/p/+n/6f/p/+j/6P/q/+n/6f/p/+j/5//m/+X/5//n/+j/6f/n
/+f/5//n/+n/6f/p/+r/6//r/+r/6v/p/+n/6f/p/+z/7P/s/+z/7f/u/+7/7f/t/+3/
7f/u/+3/7v/u/+7/7v/s/+v/6//t/+3/7f/t//D/7v/s/+z/6v/s/+z/7P/s/+r/6v/q
/+r/6P/o/+f/5v/o/+j/6P/o/+b/5v/m/+b/5//n/+f/5//n/+j/6P/o/+v/6//t/+3/
8P/x//L/8v/x//H/8v/z//T/9P/2//f/9v/4//r/+//6//v//f/+/wAAAQABAAEA////
//z/+P/4//f/9P/y/+//6//o/+b/5f/i/+L/4P/i/+L/4f/f/93/3P/c/9v/2//c/97/
3v/c/9r/1f/Q/8r/xf/F/9D/6P8GACYASwB8ALoA+wA/AXYBlgGkAaMBfQEbAaAAOwAB
AOj/3P/X/9X/1//Z/9z/3P/d/9v/3f/e/+D/4v/i/+D/4P/g/97/3v/e/97/3//g/+H/
4//h/+H/4v/i/+T/4//j/+P/4//k/+T/5P/k/+T/4//j/+b/5v/n/+n/6f/p/+j/5//o
/+j/6P/o/+v/6//r/+z/7P/r/+v/6v/r/+z/7v/x//D/8f/x//H/8v/z//T/9P/3//n/
+v/8//r/+//8//3/AAABAAIABQAFAAUABgAHAAoACwAMAA0AEAARABIAFAAUABMAEwAT
ABUAFgAXABkAFwAXABgAGAAaABoAGgAaABoAGgAaABoAFwAWABYAFwAXABYAFgAVABEA
EAAQAA4ACwAKAAkACAAHAAYABQAEAAAAAAAAAP//AAD///7//v/7//v/+f/4//b/9v/1
//X/9//3//b/9v/0//P/8//z//X/9f/1//X/8//z//T/9f/1//X/9f/1//f/9//3//j/
9//3//b/9v/4//n/+v/7//r/+v/6//r/+f/6//r/+f/7//v/+//8//z//P/7//r/+//6
//r/+//5//n/+f/5//r/+v/6//r/+v/5//j/+P/2//b/9P/0//f/9//1//X/9f/1//X/
9P/y//P/8//y//T/9P/0//X/9P/y//H/8P/x//H/8v/z//L/8v/y//L/8f/x//D/8P/y
//L/8v/y//D/7//u//D/8P/w//D/8P/w//D/8P/w//D/7//u/+//8P/x//L/8f/w/+//
7v/u/+//8P/x//H/8v/y//L/8v/x//L/8f/z//X/9//4//f/9//4//n//P/8//7/////
/wIABQAHAAgACQALAAwADQAPABAAEQARABEADgAKAAsACQAFAAIA///7//j/9v/x/+7/
7v/s/+z/7P/r/+n/5//m/+b/5f/l/+b/6P/o/+j/5P/h/9r/1P/P/8//3P/0/xIAMABX
AIoAwgD/AD8BdAGUAaIBowF5ARcBngA9AAsA9v/s/+X/5f/l/+f/6P/o/+X/5f/l/+j/
6P/o/+r/6v/o/+b/5P/k/+T/5P/m/+b/5v/n/+X/5f/m/+b/6P/n/+f/5//p/+r/6v/q
/+v/6v/o/+f/6P/o/+n/6//q/+v/6//r/+z/7P/s/+z/7//v/+//8P/w/+//7//u//D/
8P/x//P/8v/z//P/8//0//X/9v/2//n/+//8//7//P/9//7///8CAAMABAAHAAcABwAI
AAkACgALAAwADQAQABEAEgAUABQAEwATABMAFQAWABcAGQAXABcAGAAYABgAGAAYABgA
GQAaABsAHAAZABgAGAAZABoAGgAbABsAGQAYABgAFgAXABYAFQAUABUAFAATABIADgAO
AA4ADQAMAAsACgAKAAgABwAEAAIAAgACAAEAAQABAAEAAAAAAP7//f/9//3/////////
///9//3//v//////////////AQABAAEAAgACAAEA///+/wAAAQACAAMAAgACAAIAAgAD
AAQABAADAAUABQAFAAYABAAEAAMAAgADAAIAAgADAAEAAQABAAEAAAAAAAAAAAACAAEA
AAAAAP///v/7//r//P/9//z//f/7//v/+//6//r/+//7//r//P/8//z//f/8//r/+f/4
//r/+v/6//r/+v/6//n/+P/3//b/9//4//j/+P/2//b/9v/2//T/9P/0//T/9P/1//b/
9//2//b/9f/0//X/9f/3//f/+P/5//r/+v/4//n/+//9/wAAAAACAAMABAAGAAgACQAL
AA0AEAASABAAEQARABEAEQARAA4ACgALAAkABQACAP3/+f/2//T/8//w//D/7v/s/+z/
6//p/+n/6P/o/+f/6//q/+r/6P/m/+L/3//c/9j/0f/R/9r/7v8IACYASQB4ALIA8QAz
AW4BlAGkAakBiwE1AbwAUQATAPj/7P/l/9//3//h/+L/4v/j/+H/4//m/+j/5v/k/+L/
4v/i/+T/5P/k/+T/5v/m/+b/5//l/+X/5v/m/+j/5//n/+f/5v/m/+X/5P/m/+b/5f/l
/+f/5v/m/+f/5v/n/+f/5//q/+r/6v/q/+r/6f/o/+j/6//r/+z/7P/s/+z/7f/v/+//
7//u/+3/8P/x//L/8v/x//P/9P/2//j/+f/6//v//P/9//7/AQACAAEAAQABAAMABQAH
AAkABwAHAAcACAALAAsADAANABAAEAAQABEAEAAPAA8ADgAPABAAEQASABEAEAAPAA4A
DgAOAA8AEQAQAA4ADQALAAcABgAGAAQABAAEAAQABAACAAAA/v/8//r/+v/6//n/+v/5
//j/+P/1//X/8//y//H/8v/y//P/8f/x//D/8P/w/+//7//v/+//7//v/+//7v/t/+3/
7f/v/+//7//v/+//7//v//D/8f/x//D/8P/z//P/8//z//P/8v/x//D/8//0//T/8//x
//H/8f/y//H/8v/y//L/8v/w/+//7//t/+3/7f/t/+3/7v/v//D/7v/t/+z/7P/s/+z/
6v/q/+n/6f/n/+f/5//n/+f/5v/m/+f/5//m/+X/5P/j/+P/5f/k/+T/5P/m/+X/4//g
/+D/4P/g/+D/4f/i/+P/5P/j/+L/4P/e/9//4P/h/+L/4P/g/+D/4P/f/9//3//f/+H/
4v/i/+L/4v/h/+L/4f/k/+X/5v/m/+b/5//p/+v/6v/q/+z/7f/x//T/9//5//j/+f/7
//z//v///////////////P/4//b/8//u/+r/6P/l/+P/4v/d/9r/2v/Y/9r/2v/Z/9f/
1//W/9b/1f/T/9L/1P/U/9b/1P/R/8r/xP+//8H/zP/m/wYAKABTAIoAxgAJAUsBegGS
AZwBlwFlAf0AfgAbAOn/1P/K/8X/xf/J/83/0v/U/9P/z//P/9D/0v/S/9L/1P/U/9b/
1P/U/9T/1P/W/9b/1v/X/9f/1//Y/9j/1v/V/9X/1f/X/9j/2P/Y/9j/2P/X/9f/1//W
/9b/1//a/9v/2//b/9r/2v/a/9r/2//b/9v/3P/b/9v/3P/c/97/3v/f/+H/4v/j/+P/
4//i/+P/5P/k/+f/6f/q/+z/7P/t/+7/7//u/+//8P/z//f/9//4//n/+P/5//r/+//+
////AAACAAMAAwAEAAUABAAEAAQABQAHAAcACAAIAAYABgAGAAYABgAGAAYABgAHAAYA
BgAHAAUABAAEAAMAAwACAAIAAAD9//z/+//6//v/+v/5//j/9v/2//b/9f/z//H/7//u
/+//7//t/+z/6P/o/+f/5//p/+n/6P/o/+b/5f/l/+X/5//n/+f/5//p/+n/6v/r/+n/
6f/p/+n/6//r/+v/7P/r/+v/6v/q/+v/6//r/+v/7f/u/+//8P/w//D/7//t/+7/7//w
//L/8v/y//H/8P/y//D/7//v//D/8f/y//P/8f/w/+//7v/w/+//7v/u/+7/7v/s/+z/
7f/t/+v/6//t/+3/7f/s/+r/6f/p/+r/6v/q/+r/6v/o/+j/6P/o/+j/6P/n/+b/6P/o
/+j/6P/m/+b/5v/m/+b/5//o/+n/5//o/+j/6P/n/+f/6f/p/+v/7f/v//D/7//v//D/
8f/z//T/9//5//r//P/+////AQADAAYACAAJAAsADAANAAsACwAIAAQABQADAP///P/3
//P/8P/u/+v/6P/o/+b/5v/m/+X/4//j/+L/4v/h/+H/5P/k/+b/5P/g/93/2P/S/8v/
yf/Q/+T/AAAgAEEAbgCmAOUAJwFkAY4BogGlAY8BRQHQAF0AEQD0/+j/4f/d/9//3//i
/+T/4f/h/+H/5P/m/+j/6P/m/+T/4v/i/+L/4v/i/+T/5P/k/+X/4//j/+T/5P/m/+X/
5f/l/+X/5v/m/+b/5v/m/+X/5f/m/+b/5//p/+j/6f/p/+n/7P/s/+z/7P/t/+3/7f/u
/+7/7f/t/+z/7f/u//D/8//z//P/8v/x//T/9f/2//b/9//5//r//P/6//v//P/9////
AQADAAcACAAHAAcABwAKAAsADAANAA4ADwAQABIAEQARABIAEwAVABYAFwAZABkAGQAa
ABoAGgAaABoAGgAaABoAGgAaABcAFgAWABcAGQAYABgAFwATABIAEgAQAA0ADAALAAoA
CQAIAAcABgACAAIAAgABAAIAAQAAAAAA/f/9//v/+v/5//r/+v/7//n/+f/4//j/+P/3
//f/9//5//n/+f/5//f/9//4//n/+//7//v/+//9//3//f/+//7//f/7//r//P/9//7/
///+//7//v/+////AAAAAP//AQABAAEAAgACAAIAAQAAAAEAAAAAAAEAAQABAAEAAQAA
AAAAAAAAAAAA///+//7//v/+//z//P///////f/9//v/+//7//r//P/9//3//P/+//z/
/P/6//j/+P/4//j/+v/6//r/+v/4//j/9//2//j/+P/4//j/+P/4//j/+P/1//X/9f/1
//b/+P/5//r/+f/5//v/+//8//3//v/+/wAAAQADAAUABAAEAAYABwALAA4AEQATABIA
EwAVABYAGAAZABkAGQAXABcAFAAQAA0ACwAHAAQAAwD///z/+v/1//L/8v/w//L/8v/x
/+//8f/w//D/7//t/+7/7v/u/+z/6v/n/+L/2v/T/9f/5v8AACAAQgBtAKQA3gAdAVsB
iAGgAaoBowFpAfsAiAA1AA0A+v/w/+v/6f/r/+3/8P/y//H/7//v//D/8P/w//D/8P/w
//L/8f/w/+//7v/u/+7/7v/v//H/8f/y//L/8P/v/+//7//x//L/8v/y//L/8v/x//H/
8//y//L/8//0//X/9f/1//T/9P/0//T/9//3//f/+P/5//n/+v/6//r/+v/7//3/AAAB
AAEAAQAAAAEAAgACAAMABQAGAAgACAAJAAoACwAKAAsADAAPABMAEwAUABUAFAAVABYA
FwAaABsAHAAeAB8AHwAgACEAIAAgACAAIQAiACMAJQAmACUAJAAjACIAIwAkACUAJgAj
ACIAIgAjACMAIgAiACEAHwAeAB4AHAAZABgAFwAWABcAFgAVABQAEAAQABAADwAMAAsA
CgAKAAsACwAJAAgABAAEAAMAAwAFAAUABAAEAAQAAwADAAMAAQABAAEAAQADAAMABAAF
AAMAAwADAAMABQAFAAUABgAJAAkACAAIAAkACQAJAAkACgAKAAoACgAKAAoACQAHAAgA
CQAKAAwADAAMAAsACgAKAAgABwAHAAgACQAKAAsACQAIAAcABgAHAAcABwAIAAYABgAE
AAQABQAFAAMAAwAFAAUABQAEAAMAAwACAAAAAgACAAIAAwABAAAA/v/+//7//v8AAAAA
AAAAAAAAAAD///7//v/+//7//v/+//7//v/+//v/+//7//v//f/+//7//v8BAAEAAwAD
AAIAAwAEAAQABgAHAAkACwAKAAoADAANABEAFAAXABkAGAAZABsAHAAcAB0AHQAdAB0A
HQAaABYAEwARAA0ACgAJAAUAAgAAAP///P/8//r/+P/4//f/9f/3//b/9v/1//P/8v/y
//L/8v/w/+3/6P/g/9v/3//s/wYAJABEAG8AqADkACMBXwGOAaQBrgGnAWkB+wCIADkA
EQAAAPb/8f/v//H/8//2//b/9//1//X/9P/0//L/8v/0//T/9P/0//T/9P/0//P/8v/x
//H/8v/z//X/9v/0//P/8//z//P/9P/0//T/9v/2//X/9f/1//T/9P/1//j/+f/5//n/
+P/4//j/+P/5//n/+f/6//v/+//8//z//P/8//3///8AAAEAAQABAAAAAQACAAIABQAH
AAgACgAKAAsADAANAA0ADQANAA8AEgATABUAFwAWABcAGAAZABwAHQAeACAAIQAhACIA
IwAjACIAIQAhACMAIwAkACQAIwAiACEAIAAgACAAIAAgAB8AHgAeAB8AHQAcABwAGwAb
ABoAGgAYABUAFAATABIAEQAQAA8ADgAMAAwADAALAAgABwAGAAYABQAFAAMAAgAAAAAA
///////////+//7/AAD////////9//3//f/9//////8AAAEAAAD///7//f////////8A
AAMAAwACAAIAAwADAAMAAwAGAAYABgAGAAYABgAFAAMAAwADAAMABAADAAQABAAEAAQA
AgABAAEAAwADAAMAAwAAAAAAAAAAAAAA///+//7/AAAAAP7//v/9//3/+//7//3//f/9
//z/+f/5//j/9v/4//r//P/7//z/+//6//n/+P/2//b/9v/2//f/+P/4//j/9//2//X/
9P/0//T/9P/0//X/9f/1//X/8//0//T/9P/3//f/+f/5//j/+f/6//r//P/9////AQAA
AAAAAgADAAUACAALAA0AEAARABMAFAAUABUAFQAVABUAFQASAA4ACwAJAAUAAgD///v/
+P/2//X/8v/y//D/7//u/+z/6f/q/+r/6//r/+3/6v/q/+j/5v/k/+P/4P/c/9f/1f/c
//D/DAAqAE8AggC+AP8AQQF8AaABrgGzAZcBRQHMAFkAFQD4/+r/4f/d/93/3//k/+j/
6f/r/+3/7P/s/+r/6v/o/+j/6P/p/+r/6//s/+r/6v/q/+v/6//r/+z/7P/u/+3/7f/t
/+v/7P/s/+z/8P/w/+//7//t/+z/7P/t/+7/7//v/+//8v/y//L/8v/y//H/8P/w//L/
8//1//b/9P/0//X/9//4//n/+f/5//z//f/+//7//v//////AAADAAUABwAJAAgACQAK
AA0ADwAPABAAEQAUABUAFgAXABYAFwAYABoAHQAdAB4AHwAeAB4AHgAfAB8AHwAgACAA
IAAgACAAIAAeAB4AHgAeAB4AHgAfACEAIAAeAB0AGwAbABoAGgAYABcAFgAVABQAEQAQ
AA8ADgAOAA4ADgANAAoACQAIAAgABQAFAAMAAgABAAIAAgADAAAA///9//z//f/9//7/
///9//3//f/9//////8AAAEA//////////////////8AAAMAAwACAAIAAQABAAEAAQAC
AAIAAgACAAMABAAEAAMAAwADAAMABAAHAAgACAAIAAYABAADAAMABQAFAAUABQAEAAQA
BAAEAAIAAQAAAAAAAQACAAEAAgACAAEA/v/9//////////7/AgABAAMAAgD+//7//v/+
//7//v/+//7//v/8//z/+//6//v//P/9//7//P/8//z//P/5//n/+f/5//r//P/9//7/
/v/9//7//f///wEAAwAEAAQABQAHAAkACAAIAAoACwAOABIAFgAZABgAGQAbABwAHAAd
AB0AHQAdAB0AGgAWABUAEwAPAAwACQAFAAIAAAD9//r/+v/4//r/+v/5//f/9f/0//T/
8//z//L/9P/2//b/9P/v/+r/4v/b/9n/4v/6/xoAPABhAJYA0gATAVMBjgG0AcIBwQGj
AU8B1ABhABsA/v/y/+3/6//t//P/9v/4//f/9f/1//b/9v/4//r/+v/6//r/+f/4//f/
9v/2//b/9v/3//n/+f/6//r/+v/5//n/+f/7//z//P/8//z//P/7//v//f/8//z//f/8
//3//f/9//7//v/+//7/AQABAAEAAgABAAEAAgACAAIAAgADAAUABgAHAAcABwAIAAkA
CgAKAA0ADwAQABIAEAARABIAEwAUABUAFgAZAB0AHQAeAB8AHgAfACAAIQAkACUAJgAo
ACcAJwAoACkALAAsACwALQAvAC8AMAAwAC8ALgAtACwALgAuAC4ALgAvAC4ALgAvAC0A
LAAsACsAKQAoACgAJgAjACIAIQAgACAAIAAgACAAHQAcABsAGQAYABcAFgAWABcAFwAV
ABQAEgASABEAEQATABMAEgASABAADwAPAA8ADwAPAA8ADwARABEAEgATABIAEQAQAA8A
EAARABIAFAAVABUAFAAUABUAFQAVABUAFgAWABYAFgAXABgAGAAXABkAGQAZABoAGgAa
ABkAGAAZABgAGAAZABkAGQAZABkAFgAWABYAFgAYABcAFgAWABYAFgAUABQAFwAXABUA
FQAVABUAFQAUABIAEQASABIAEgASABIAEgASABIAEgASABIAEQAQABEAEgATABQAEwAS
ABEAEAAQABEAEgATABEAEgASABIAEwATABUAFQAXABkAGwAcABoAGwAdAB8AIgAiACQA
JQAnACoALQAvADAAMQAzADQANgA3ADcANwA0ADMALwAqACsAKQAlACIAHwAbABgAFgAT
ABAAEAAOABAAEAAPAA0ACwAKAAoACQALAAwADgAOAAwACAADAPz/9P/v//f/CgAoAEYA
aACVAM4ADAFNAYkBtAHIAc4BvwF5AQMBkgBFACEAFAAMAAkACQANAA8AEAAQAA8ADQAP
ABAAEgASABIAEgASABAAEAAQABAAEAARABIAEwAVABQAEwATABIAFAATABMAEwAVABYA
FgAWABcAFgAUABMAFgAWABcAGQAYABkAGQAZABwAHAAcABwAHwAfAB8AIAAfAB8AIAAg
ACEAIgAkACcAJwAnACYAJQAoACkAKgAqAC0ALwAwADIAMAAxADIAMwA2ADcAOAA7ADsA
OwA8AD0AQABBAEIAQwBGAEcASABKAEkASQBKAEsATQBOAE8AUQBPAE8AUABQAFIAUgBS
AFIAVABUAFQAVABRAFAAUABRAFMAUgBSAFEATQBMAEwASgBJAEgARwBGAEcARgBFAEQA
QAA+AA==
         </WaveFormData>
      </LeadData>
      <LeadData>
         <LeadByteCountTotal>10000</LeadByteCountTotal>
         <LeadTimeOffset>0</LeadTimeOffset>
         <LeadSampleCountTotal>5000</LeadSampleCountTotal>
         <LeadAmplitudeUnitsPerBit>4.88</LeadAmplitudeUnitsPerBit>
         <LeadAmplitudeUnits>��V</LeadAmplitudeUnits>
         <LeadHighLimit>2147483647</LeadHighLimit>
         <LeadLowLimit>268435456</LeadLowLimit>
         <LeadID>V6</LeadID>
         <LeadOffsetFirstSample>0</LeadOffsetFirstSample>
         <FirstSampleBaseline>0</FirstSampleBaseline>
         <LeadSampleSize>2</LeadSampleSize>
         <LeadOff>FALSE</LeadOff>
         <BaselineSway>FALSE</BaselineSway>
         <ExcessiveACNoise>FALSE</ExcessiveACNoise>
         <MuscleNoise>FALSE</MuscleNoise>
         <LeadDataCRC32>2351557508</LeadDataCRC32>
         <WaveFormData>
8P/w//D/8P/u/+7/7v/u/+7/7v/u/+7/7//w//H/8v/w//D/8P/w//H/8v/z//T/9v/2
//b/9v/2//b/9v/2//n/+v/7//z//P/8//z//P/+/wAAAgAEAAYABgAGAAYABwAIAAkA
CgAMAA4AEAASABIAEgASABIAFAAWABgAGgAbABwAHQAeACAAIAAgACAAIwAkACUAJgAl
ACQAIwAiACUAJgAnACgAKAAoACgAKAAnACYAJQAkACQAJAAkACQAIAAeABwAGgAYABgA
GAAYABUAFAATABIADwAOAA0ADAAOAA4ADgAOAAsACgAJAAgACgAKAAoACgAIAAgACAAI
AAYABgAGAAYABwAIAAkACgAIAAgACAAIAAoACgAKAAoACgAKAAoACgAIAAgACAAIAAkA
CgALAAwACwAKAAkACAAJAAoACwAMAAwADAAMAAwACgAKAAoACgAMAAwADAAMAAsACgAJ
AAgACgAKAAoACgAIAAgACAAIAAYABgAGAAYABwAIAAkACgAHAAYABQAEAAYABgAGAAYA
BAAEAAQABAACAAIAAgACAAMABAAFAAYAAwACAAIAAQACAAIAAwADAAEAAgACAAIA////
//////8AAAEAAwAEAAEAAAAAAP//AAABAAMABQAHAAgACAAIAAcACAAIAAoADAAOABAA
EgASABQAFwAYABsAHQAfACAAIAAjACMAIwAjACMAHwAdABwAGgAXABUADwALAAkABAAC
AAAAAAAAAPz//P/8//v/+f/4//f/9v/6//z//P/4//X/8P/r/+T/4P/a/9r/5P/4/xEA
KwBHAHAAowDfAB0BUQFyAYIBhAFiARMBuQB2AFAANwAnABkAEgALAAcAAwAAAPz//P/9
//3//v/8//v/9//1//P/9P/0//P/9P/2//b/9v/3//b/9f/0//P/9f/2//j/+f/2//X/
9f/0//b/9v/2//f/+P/4//j/+v/5//j/9//3//j/+f/6//v/+v/8//v/+v/7//z//P/8
//3//v///wIAAQAAAP///v8BAAMABQAHAAcACAAIAAkACQAJAAkACgAMAA0ADwATABIA
EwATABIAFAAXABsAHQAbABsAHAAcAB8AHwAfAB8AIwAjACMAJQAkACQAJAAjACQAJgAo
ACoAKQAqACsAKgApACkAKAAoACkAKQAqACsAJgAlACQAIwAiACAAHwAfAB0AHAAZABgA
FgAWABYAFgAVABIAEgASABAADgAMAAoADAALAAsACQAHAAcACAAIAAcABwAHAAYABwAI
AAkACgAJAAgABwAGAAkACQAJAAoACQAJAAgACQAJAAkACAAHAAgABwAIAAsACAAJAAkA
CAALAAwADAAMAAsACwAKAAoACAAJAAkACQAIAAgACQAKAAgACAAIAAcACQAJAAgABwAG
AAYABgAFAAYABgAFAAMAAgACAAMABAACAAIAAQD//wAAAgACAAIAAQAAAAAAAAABAAAA
/v/9/wMAAgAAAP///v/9//z//P/8//3//f/9//z//P/7//n/+v/6//r/+v/7//z//f/8
//v/+//6//z//P/9//3//f/9//7//////wAAAAAAAAIABAAFAAgACAAIAAgACAALAA4A
EgAUABYAFwAYABgAGAAbABsAGwAeAB8AHAAbABcAFAAQAA0ACgAHAAYAAgD///z/+//6
//b/9v/2//X/9v/2//b/9v/0//L/8v/y//H/8P/t/+r/4v/Y/9b/2v/s/wMAHwBBAGwA
nwDXABMBSQFqAXoBggFqASUBzQCGAFgAPQAnABcADAAHAAUABQAEAAIAAAD9//v/+v/4
//f/9f/3//n/+f/4//b/9v/1//T/8//z//T/9f/2//f/9v/2//f/9//3//f/+P/4//r/
+v/6//v/+f/4//f/+P/5//r/+//9//v/+//7//v/+//+//7//v8BAAIAAgACAAEAAAD/
/wAAAwAEAAUABgAEAAUABgAHAAYACAAJAAsADwAPAA8AEAAPAA8AEAATABcAGQAaABoA
GgAbAB0AHQAeAB8AIQAiACcAJwAnACcAKAAnACYAJwApACoAKwArACoAKgAqACoAKgAs
AC4ALgAxADEAMAAwAC8ALQAsACsAKgArACwALQApACYAJAAjACAAIAAeAB4AHAAcABwA
HAAXABQAFAAUABQAFAAUABQAEQAPAA4ACwANAA0ADgAOAA8ADwAPAA4ADAAMAAwADAAP
ABAAEQASABAADwAOAA4ADgAPAA8AEQATABMAEgARABEADwAPABEAEwAVABYAFgAVABQA
EgAQABIAEwATABQAFAAVABUAFQATABIAEgASABMAFAAVABUAFAATABEADwAPABAAEQAR
ABIAEgARAA8ACwAKAAoACgANAA4ADgANAAoACgAIAAYACAAIAAkACgAMAAwACwALAAcA
BgAFAAUACgAKAAgACAAIAAgABQAEAAQAAwAGAAYABwAHAAYABgAFAAQAAwADAAMAAwAD
AAMABAAEAAMAAgACAAEAAgADAAUABwAGAAYABQAEAAUABgAGAAgACwAMAA0ADgAOABAA
EwAUABkAGwAdAB4AHwAhACAAHwAfAB8AGwAZABgAFgATABEACwAHAAUAAAD///z/+//6
//f/9v/1//P/9f/0//P/8v/2//b/9P/y/+3/6P/l/+D/2v/U/9T/3P/o////GQA3AGAA
jwDJAAkBQwFmAXgBfgFmASEBxwB8AE4AMwAfABEACAADAPv/9//4//j/9v/1//X/9P/0
/+//7f/r/+v/7P/s/+v/7P/u/+7/7v/v/+z/6//q/+n/6f/q/+z/7f/s/+v/6//q/+z/
7P/s/+3/7P/s/+z/7v/s/+z/7P/t/+//7//v/+//7v/w/+//7v/v//D/8P/w//D/8P/w
//L/8//y//H/8P/z//X/9//5//f/+P/4//n//f/9//3//v//////AAADAAQABQAFAAQA
BwAJAAwADQAMAAsACwAKAA8ADwAPAA8AEQARABEAEwASABIAEgARABEAEgATABQAEQAS
ABMAEgAVABUAFAAUABIAEQARABEADQANAA0ADQANAAoACAAHAAMAAgD///7//P/8//z/
/P/3//T/9P/0//P/8v/x//D/8P/v/+//7f/r/+v/7P/s/+v/6//r/+r/6v/q/+r/6v/o
/+j/6P/o/+r/6f/o/+j/5//n/+b/5//p/+n/6P/n/+n/5//n/+n/5v/n/+f/5v/n/+j/
6P/o/+X/5f/k/+T/5P/l/+X/5f/l/+T/5P/k/+L/4v/i/+H/4f/h/+D/3//d/97/3//f
/97/3v/d/9v/2//a/9r/2v/Y/9j/1//V/9f/2P/X/9b/1f/U/9T/1P/U/9T/0//T/9f/
1v/T/9L/0f/Q/9D/0P/R/9H/0f/Q/9D/z//O/87/zf/M/83/zf/N/83/yv/J/8n/yP/I
/8j/yf/J/8n/yf/K/8v/zP/M/8v/yv/M/87/z//S/9L/0v/S/9L/0//W/9r/3P/e/9//
4P/g/+D/4f/f/93/3f/d/9n/1//S/87/yf/F/8L/v/++/7r/t/+0/7P/sv+v/67/rf+r
/63/rP+r/6r/qv+m/6T/ov+h/57/mf+W/47/hP+E/47/ov+9/9n//f8sAGMAnwDdAAsB
IgEqASYB+gCpAE8ADgDo/9H/v/+x/6j/pf+n/6n/qP+m/6b/pf+j/6L/nv+d/5//of+j
/6P/ov+g/6D/n/+e/53/nf+e/5//oP+h/57/nv+f/5//n/+f/6D/oP+h/6L/o/+l/6X/
pP+j/6T/pf+m/6f/qf+n/6f/p/+n/6X/qP+o/6j/q/+s/6z/rP+q/6r/qv+s/7H/sv+z
/7T/tP+1/7b/t/+4/7r/u/+9/8H/wf/B/8L/w//D/8T/x//L/83/zv/O/9D/0f/T/9P/
1P/V/9f/2P/d/93/3f/d/97/3f/c/93/4P/i/+T/5f/k/+T/5P/k/+T/5v/o/+j/6//r
/+r/6v/q/+n/6f/p/+n/6f/p/+n/5//k/+L/4f/i/+L/4P/g/97/3v/e/97/2f/W/9b/
1v/X/9j/2f/a/9f/1f/U/9H/0f/R/9L/0v/V/9X/1f/U/9L/0v/S/9L/1f/W/9f/2P/Y
/9f/1v/W/9b/1//X/9n/2//b/9r/2f/X/9X/1f/X/9j/2//d/97/3v/e/93/3P/e/9//
3//g/+D/4f/h/+H/3f/c/9z/3P/f/+D/4f/h/+L/4f/f/93/3v/g/+D/4P/g/+D/4P/h
/+H/3//e/97/3f/e/+D/4f/i/9//3//f/9//4f/h/+L/4v/i/+L/4//j/+T/5f/n/+n/
7f/u/+7/7v/u/+7/7f/u/+//8P/x//L/8f/0//j/+v/7//v/+//6//7/AQABAAEAAwAD
AP///f/7//r/+P/3//T/8f/w/+z/6f/m/+X/5P/j/+T/5f/l/+P/4v/h/+D/4P/g/+L/
5P/h/9z/1//S/8r/wv/A/8r/3v/5/xMAMQBaAIsAwwABATsBXgFyAXgBXAETAbcAbAA8
ACEADwABAPz/+f/3//X/8v/w/+z/6//t/+7/7v/v/+3/6//r/+n/6P/m/+b/6f/q/+v/
7f/r/+v/6//r/+r/6v/r/+v/7P/t/+//8P/v/+7/7f/t/+//8P/x//T/8v/y//L/8//z
//P/8//z//T/+P/5//r/+v/6//n/+P/7//z//f8AAAEAAAD///7/AAABAAIAAwAFAAgA
CgANAA4ADQAMAAwADgAPABEAFQAWABcAFwAWABcAGQAcAB0AHwAhACQAJgAmACUAJAAj
ACgAKQAqAC0ALgAuAC4ALQAuAC4ALgAuADAAMgA0ADQAMgAxAC8ALgAvAC8AMAAxAC4A
LQAsACsAJwAkACIAIQAiACIAIAAgAB4AHAAaABgAFgAUABUAFgAVABQAEwASABEADwAO
AAsADAANAA8AEAAQAA8ADgAMAA0ADgAPABAAEAAQABAAEAASABEAEAAQABEAEwAUABcA
FwAVABIADwARABEAEwAXABYAFwAXABYAFgAWABUAFAAVABcAGAAaABcAFwAWABUAFgAW
ABcAGAAYABgAGAAXABgAFwAVABMAFAAWABgAGQAXABYAFAARABEAEgAUABYAFQAWABYA
FQAWABYAFAASABMAFAAWABgAGAAWABMAEQASABIAEgATABIAEwATABMAFAATABEADwAQ
ABIAEwAWABEAEAAOAA8AEAARABIAFAAUABUAFQATABIAEgARABMAFAAUABQAEQARABEA
EQARABEAEgASABQAFAAVABUAFAATABMAEwAYABoAGwAcABoAGgAZABoAHAAeACAAIgAj
ACYAKgAsACwALQAuAC4AMQA1ADYANwA1ADUAMQAvAC4ALAApACcAJAAhACAAHAAYABQA
EgAQAA8AEAARABEAEAAOAAwACgAKAAwADgAOAA0ACAADAPz/9P/u/+z/9P8KACUAPwBf
AIYAtwDtACsBYQGEAZgBngGCATkB3QCUAGoATwA9ADMAKgAlACMAIQAcABgAFAATABMA
FAAUABUAFQATABEAEAAOAAsACgANAA4ADwARAA8ADwAPAA8ADgAOAA8ADwARABEAEgAS
ABAAEAAQABEAFAAUABQAFgAUABQAFAAVABUAFQAVABUAFwAaABoAGgAYABgAFwAWABkA
GgAbAB4AHQAcABsAGgAcAB0AHgAfACIAJAAlACcAKAAnACYAJgAqACsALQAxADAAMQAx
ADAAMgAzADUANQA3ADkAPAA+AD4APQA8ADsAPgA/AEAAQwBEAEQARABDAEQARABEAEQA
RQBIAEsATABKAEkARwBGAEgASQBLAE0ASQBJAEkASQBJAEYARABDAEQARABCAEIAQAA+
ADwAOgA4ADYANwA4ADUANAAzADIAMQAvAC4AKwAsAC0ALwAwAC4ALQAsACoAKgAsAC4A
MAAuAC4ALgAuAC4ALQAsACwALQAvADAAMwAyADEALwAtADAALwAwADMAMgAzADMAMgAy
ADIAMQAwADEAMwA0ADYANAAzADEALwAvADAAMgA0ADIAMgAyADEAMgAxAC8ALQAvADAA
MQAxAC8ALgAsACkAKwAsAC4AMAAwADAALwAtAC4ALgAsACoAKwAsAC4AMAAwAC4AKwAp
ACsALAAuAC4ALgAuACsAKgAqACkAKwAqACoAKQAnACgAKAAoACcAJwAnACcAKQApACoA
KgAoACYAJQAjACQAJQAnACkAKQAqACoAKgApACoAKgAsAC8AMAAxADIAMAAyADUANgA5
ADsAPQA+AD8AQQBAAD8APwA/ADsAOQA4ADYAMwAxACkAJQAjAB4AHQAaABkAGAAUABQA
FAATABIAEAAOAAwAEAASABIADgAJAAQA///8//b/7v/u//T/AgAZADMATQB0AKMA2wAb
AVUBfgGSAZgBhAFDAekAmABoAEsAOQArAB4AFwATAA8ADAAKAAgACQAJAAgABgABAP//
/f/9/////v/8//z//P/8//z//f/8//v/+v/5//r/+v/7//v/+P/3//f/9v/4//j/+P/5
//j/+P/4//r/+f/4//f/9//4//n/+v/7//j/+v/5//j/+f/6//r/+v/8//z//P/+//7/
/P/6//j/+f/7//3////9//7//v///wEAAQABAAIAAwADAAQABwAHAAcABgAEAAYACQAN
AA8ADgANAA0ADAAPAA8ADwAPABMAEwATABUAEwASABEADwAPABAAEQASABAAEAAQAA4A
DQANAAwADAALAAkACAAHAAIAAQAAAP///v/8//v/+//4//b/8v/w/+3/7P/r/+r/5//k
/+T/5P/h/+D/3//e/97/3f/d/9v/2v/Z/9n/2P/Y/9f/1v/U/9T/1P/U/9T/0v/S/9L/
0v/S/9H/0P/Q/87/zf/L/8v/zP/L/8n/x//I/8f/yP/L/8j/x//F/8L/xP/E/8P/wv/B
/8H/wP/A/8D/wf/B/8H/v/++/77/vv+8/7z/vP+7/7v/u/+6/7n/uP+4/7j/t/+3/7b/
tP+x/7D/sP+x/7L/sP+w/6//rf+v/7D/r/+u/63/rP+s/6z/rf+s/6r/qf+t/6z/qf+o
/6b/pv+m/6b/qP+o/6n/qf+o/6b/pf+j/6P/pP+k/6T/of+h/6H/of+g/5//n/+e/6D/
oP+h/6H/nv+d/53/nf+f/6D/oP+g/6P/pP+k/6b/pv+m/6b/pv+p/6z/sP+y/7L/s/+0
/7T/tv+5/7n/uf+5/7n/tf+z/63/qv+m/6P/n/+d/53/mv+V/5L/kf+Q/47/jv+O/43/
jf+M/4v/iv+E/4T/hP+G/4X/hP+B/3z/cv9q/2j/cP+G/6P/v//j/xAAQwB9ALkA6QAC
AQ4BDgHqAJ0AQQD6/87/tf+h/5X/kP+P/4//kf+S/5D/iP+H/4X/hP+E/4X/h/+H/4f/
if+I/4b/hv+E/4T/hP+F/4b/h/+I/4n/h/+G/4b/hf+G/4f/if+K/4r/iv+K/4v/iv+K
/4r/jP+O/47/jv+P/47/jf+M/4v/jP+Q/5H/kv+S/5L/kf+Q/5D/kP+Q/5L/lf+W/5f/
mP+W/5f/mP+Z/5v/nv+g/6P/o/+j/6P/pP+l/6X/pv+p/63/r/+w/7D/rv+v/7H/sf+z
/7X/uP+6/7v/u/+7/7v/vf+9/73/v//D/8T/xf/F/8L/wv/C/8L/xP/G/8j/yP/J/8n/
yP/I/8j/x//H/8f/xv/H/8j/yf/F/8L/wP+//7//wP+//8D/v/++/73/vP+3/7T/tP+0
/7X/tv+3/7j/tv+z/7H/rf+w/7H/s/+0/7X/tf+1/7T/tP+0/7T/tP+3/7j/uf+6/7n/
t/+1/7T/tf+3/7j/u/+8/7v/uf+3/7j/t/+4/7v/vf+//8D/wP++/77/vf+8/73/v//A
/8L/wP/B/8H/wf/A/8D/wf/C/8X/xv/H/8f/xv/F/8P/wf/E/8b/yP/J/8j/yP/H/8X/
xP/E/8X/xv/I/8r/y//L/8j/yP/I/8r/y//M/83/zv/M/8z/zf/N/8//zv/O/83/z//S
/9T/1v/U/9P/0v/R/9L/0//V/9b/1v/W/9f/1//V/9X/1v/X/9r/3P/d/97/3v/e/93/
3v/h/+T/5//q/+n/7P/w//L/9P/1//b/9v/5//3//v////3//f/5//f/9//2//T/8//s
/+n/6P/k/+H/3v/d/9z/2//c/93/3f/b/9r/2f/Y/9z/3v/g/+D/3f/a/9f/0v/K/8L/
vv/E/9b/7f8HACMARgB1AKsA6QAnAVQBbAF2AWoBMwHZAIIASgArABcACQACAP3/+//5
//b/8v/u/+//7//w//L/8//v/+3/7f/t/+z/6v/q/+v/7P/t/+//7f/t/+3/7f/u/+7/
7//v/+//7//w//D/7v/u/+7/7//z//T/9f/4//r/+v/6//v//f///wEAAwAFAAgACAAI
AAgACAAHAAYABwAIAAkADAANAAwACwAKAAsADQAPABEAFAAWABcAGQAZABkAGQAaAB4A
HwAhACUAJAAlACUAJAAlACcAKgArAC0ALwAyADQANAAzADIAMQA2ADcAOAA7ADwAPAA8
ADsAOwA8AD0APgA+AEAAQgBCAEIAQQA/AD4APwA/AEAAQQA+AD0APAA7ADkANgA0ADMA
NAA0ADIAMgAwAC4ALAAqACoAKAApACoAJwAmACUAJAAkACMAIwAhACMAIwAkACQAIgAh
ACAAHgAeACAAIgAkACQAJAAkACQAJAAjACIAIgAkACUAJQAnACYAJQAjACEAIwAjACUA
KQAmACcAJwAmACcAKAAoACgAKgArACsALAApACkAKAAnACcAKAAqACwAKgAqACoAKQAq
ACkAJwAlACYAKAAqACsAKQAoACYAIwAjACQAJgAoACgAKAAnACUAJgAmACQAIgAoACgA
JQAkACQAJAAkACQAJgAmACcAJwAmACQAIwAhACMAJAAkACQAJQAlACUAJQAkACMAIwAi
ACMAJAAmACcAJQAlACYAJwApACoAKgAqAC0ALgAuADAAMAAwADAAMAA0ADgAPQBAAEEA
QQBBAEAARABHAEcARwBJAEkARQBDAD0AOgA2ADMALwAtAC0AKgAnACQAIwAiACAAIAAg
AB8AIQAgAB8AHgAcABwAHAAcABkAGAAVAA4ABAD8//z/CAAcADkAVQB5AKgA2wATAU8B
fwGaAaoBqgGAAS8B2QCcAHYAWwBJAD0ANgAxAC8ALwAuACwAKAAlACUAIgAiACMAIwAl
ACUAIwAiACAAIAAgACAAIAAhACMAIwAjACMAIQAgACAAHwAgACEAIwAkACIAIgAiACMA
IgAiACIAJAAlACYAJwApACgAJwAmACUAJwAqACoAKgArACwALAAsACoAKgAqACwAMAAw
ADAAMAAuAC8AMAAxADQANgA3ADkAOwA7ADsAPAA9AD0APgBBAEUARwBIAEgARgBHAEkA
SQBLAE0AUABSAFMAUwBTAFMAVQBVAFUAVwBbAFwAXQBdAFoAWgBaAFoAXABeAGAAYABf
AF8AXgBeAF4AXQBdAF0AWwBbAFsAWwBYAFQAUQBPAFAAUABOAE4ASwBKAEkASABFAEIA
QgBCAEIAQgBCAEIAPwA9ADwAOQA6ADsAPQA+AD0APQA9ADwAPAA8ADwAPAA/AEAAQQBC
AEEAPwA9ADwAPQA/AEAAQwBDAEMAQgBBAEEAPwA/AEEAQwBFAEYARgBFAEQAQgBAAEEA
QwBEAEYARgBHAEcARwBFAEQARABEAEcASABJAEkARwBFAEIAPwBAAEIARABFAEYARgBF
AEMAQQBAAEAAQABCAEQARQBFAEMAQgA/ADwAPwBAAEIARABEAEIAQABAAEAAQABCAEIA
QwBDAEMAQgBCAEEAPwBAAEAAQABAAEEAQgBDAEAAPwA/AD4APwBAAEIAQwBDAEMARABF
AEcASABIAEgASwBMAEwATgBNAE4ATwBQAFMAVgBaAFwAXgBfAGAAYABgAGMAYwBjAGQA
ZQBiAGEAXQBaAFYAUwBQAE0ATABIAEcARABDAEIAPgA+AD4APQA+AD4APgA+ADoAOgA4
ADYANwA2ADEALAAkAB4AHgAoADwAVQBzAJcAxAD5ADUBcQGfAboByAHIAZoBSQHzALgA
lAB7AGcAWQBSAE0ASwBLAEwASgBIAEMAQQA+ADwAOwA9AD0APwA9ADwAOgA6ADkAOAA3
ADcAOQA5ADkAOQA2ADYANwA3ADcANwA4ADgAOgA6ADoAOwA7ADoAOQA6ADwAPAA8AD0A
PQA9AD0APQA9AEAAQABAAD8AQABAAEAAPwA+AD0APgBBAEIAQwBEAEIAQwBEAEUARgBI
AEkASwBNAE0ATQBOAE4ATQBNAE8AUwBVAFYAVgBUAFUAVwBXAFYAVwBZAFoAWwBbAFsA
WwBcAFsAWgBbAF0AXgBfAF8AWwBaAFkAWABXAFgAWQBYAFgAVwBVAFQAUwBRAFAATwBL
AEsASwBLAEYAQgA/AD0AOgA6ADgAOAA3ADYANQA0AC4AKgApACgAKgAqACoAKgAmACMA
IQAdAB0AHQAeAB4AHQAdAB0AHAAYABgAGAAYABkAGgAbABwAGQAXABUAFAAWABcAFwAZ
ABgAFwAVABMAEgAPAA4ADwARABMAFAAUABEAEAAOAAwACgALAAsADAAKAAsACwALAAcA
BgAGAAYABwAIAAkACQAHAAUAAgD//wEAAgADAAMAAgACAAEA///7//r/+v/6//v//P/8
//v/+f/4//X/8v/0//T/9//4//j/9//2//X/9P/z//L/8v/x//P/8v/y//H/7v/u/+3/
7P/t/+3/7f/t/+3/7f/u/+7/7f/s/+z/6//t/+3/7v/v/+7/7v/t/+z/7//w//D/8v/x
//L/8//0//P/9v/6//z///8BAAMABAAFAAcABgAFAAUABQABAP//+//4//T/8f/r/+f/
5f/g/97/3P/c/9z/2P/W/9T/0f/S/9L/0v/S/9T/0P/O/8z/yf/G/8P/vv+6/7T/sv+2
/8T/2f/z/xEAOgBrAKUA4wAdAUIBUgFWAUQBBQGrAFgAJAAHAPH/3//W/9H/zf/P/9D/
zv/M/8v/y//I/8b/w//D/8H/wf/D/8L/wP/A/77/vv++/7//vf+9/73/vf++/77/v/+/
/77/vf+9/7z/v//A/8H/w//B/8D/v//A/8L/wv/C/8P/xf/F/8X/xf/C/8T/w//C/8T/
xv/H/8j/xv/G/8b/yP/K/8r/yv/K/8z/zf/O/8//zv/O/83/zf/S/9P/1P/W/9X/1f/W
/9n/2f/b/9z/3P/d/9//4v/j/+P/4//k/+T/6f/p/+n/6f/q/+n/6P/p/+r/6v/q/+n/
6P/o/+j/6P/l/+b/5//m/+j/6f/p/+r/6f/n/+b/5f/h/+H/4f/h/9//3P/a/9n/1//W
/9P/0v/S/9L/0v/S/87/yv/J/8j/x//G/8X/xP/D/8H/wP+9/7z/u/+7/7r/vf+9/73/
vP+6/7r/uv+6/7n/uv+7/7z/vv+9/7z/vP+6/7n/t/+3/7n/uf+4/7f/t/+1/7X/t/+2
/7f/t/+2/7j/uP+3/7b/tf+1/7T/tP+1/7f/uP+5/7X/tP+0/7T/s/+0/7X/tf+1/7X/
tP+z/7D/sP+w/6//sf+y/7L/sf+v/67/rv+u/63/rv+u/63/sv+y/7L/sP+u/67/rv+u
/67/sP+w/7H/sf+w/67/rf+r/6z/rv+v/7D/r/+v/6//r/+u/63/rf+s/6//sP+y/7P/
sv+x/7H/sf+1/7b/tv+2/7n/uv+6/7z/vP+8/7z/vP+//8T/yv/O/87/z//Q/9D/1P/X
/9f/1//X/9f/0//R/8z/yv/H/8X/wf+//7//vP+3/7T/s/+y/7H/sv+z/7P/s/+y/7H/
sP+s/6z/sP+w/7H/sP+t/6b/nP+S/47/lv+o/8X/4/8DACwAXQCTAM8ABwEsAT4BRAEw
AfEAlwBEAA4A7//b/8//yP/H/8n/yf/I/8T/wP+9/73/vv++/7//v/+//7//vf+8/7r/
uv+8/7z/vP+9/77/v//A/8H/v/++/77/vf/A/8H/w//E/8T/xP/E/8X/yP/I/8j/yv/M
/8z/zP/N/83/zf/N/83/zv/S/9P/1P/T/9T/1P/U/9b/1v/W/9j/2//c/93/3v/c/93/
3v/f/+H/5P/m/+n/6f/p/+n/6v/s/+3/7//z//f/+f/6//r/+P/5//v/+////wEABAAG
AAgABwAGAAUACAAJAAoADQARABIAEwATABAAEAAQABAAEQAUABcAGAAXABcAFgAWABgA
FwAXABcAFwAXABcAFwATABAADgANAA0ADgANAA4ACwAKAAkACAAHAAQABAAEAAQABAAE
AAQAAwABAAAA/f///wEABAAGAAYABQAEAAIAAQACAAMABAAHAAgACQAKAAgABwAGAAYA
CQALAAwADwAOAA0ACwAJAAoACQAKAA0ADwARABIAEgASABIAEQAQABEAEwAUABYAFQAV
ABQAEwAUABQAFQAWABcAGAAZABkAFgAVABMAEQAUABYAGAAZABgAGAAXABUAFgAWABcA
GAAZABoAGgAZABYAFgAWABcAGAAZABoAHAAcAB0AHQAbABoAGgAZABwAHgAfACAAHgAd
ABwAGwAcAB0AHwAgACAAIAAhACEAIQAhACIAIwAmACgAKQAqACoAKgApACoALgAwADIA
NAA3ADoAPgBAAEAAQQBCAEIARQBJAEoASwBIAEcAQgA/AD0APAA6ADkANAAxADAALAAp
ACYAJQAkACMAJAAlACUAIwAiACEAIAAiACQAJgAmACMAHgAXABAABgACAAgAGAAwAE0A
aQCNALoA8QArAWcBlQGsAboBtAGAASkB0wCYAHYAYQBTAEkARgBFAEMAPwA8ADoANgA3
ADkAOgA6ADsAOwA5ADcANwA2ADQANAA3ADgAOQA7ADkAOQA5ADkAOgA6ADsAOwA9AD0A
PgA+ADwAPAA8AD0APwBAAEEARABEAEQARABFAEUARQBFAEUARgBKAEsATABMAEwASwBK
AEwATgBQAFQAVABUAFQAVABWAFcAWABZAFsAXgBgAGMAZABjAGIAYgBmAGcAaQBtAG0A
bwBwAHAAcQBzAHYAdwB7AH0AgACCAIQAgwCCAIEAhgCHAIgAiwCMAIwAjACLAI0AjgCP
AJAAkgCUAJYAlgCWAJUAkwCSAJUAlQCWAJcAlACTAJIAkQCPAIwAigCJAIkAigCJAIoA
hACCAA==
         </WaveFormData>
      </LeadData>
   </Waveform>
</RestingECG>
