# Supplementary material for: Detection of Left Atrial Enlargement Using a Convolutional Neural Network-Enabled Electrocardiogram
Source: Front Cardiovasc Med. 2020 Dec 17;7:609976. doi: 10.3389/fcvm.2020.609976 (PMC7773668; doi:10.3389/fcvm.2020.609976)
Supplement: Supplementary file 1 [file Data_Sheet_1.ZIP › hyp/1802017378_5252_0000001M.XML]

<?xml version="1.0" encoding="Windows-1252"?>
<!DOCTYPE RestingECG SYSTEM "restecg.dtd">
<RestingECG>
   <PatientDemographics>
      <PatientID>1802017378</PatientID>
      <PatientAge>70</PatientAge>
      <AgeUnits>Years</AgeUnits>
      <Gender>Female</Gender>
      <PatientLastName>xieqingzhi</PatientLastName>
   </PatientDemographics>
   <TestDemographics>
      <DataType>Resting</DataType>
      <Site>1</Site>
      <AcquisitionDevice>MAC55</AcquisitionDevice>
      <Status>Unconfirmed</Status>
      <Priority>Normal</Priority>
      <AcquisitionTime>09:05:34</AcquisitionTime>
      <AcquisitionDate>03-18-2017</AcquisitionDate>
      <CartNumber>1</CartNumber>
      <AcquisitionSoftwareVersion>009C</AcquisitionSoftwareVersion>
      <XMLSourceVersion>MAC5000 v1.0</XMLSourceVersion>
   </TestDemographics>
   <RestingECGMeasurements>
      <VentricularRate>62</VentricularRate>
      <AtrialRate>62</AtrialRate>
      <PRInterval>140</PRInterval>
      <QRSDuration>76</QRSDuration>
      <QTInterval>448</QTInterval>
      <QTCorrected>454</QTCorrected>
      <PAxis>19</PAxis>
      <RAxis>28</RAxis>
      <TAxis>43</TAxis>
      <QRSCount>10</QRSCount>
      <QOnset>224</QOnset>
      <QOffset>262</QOffset>
      <POnset>154</POnset>
      <POffset>207</POffset>
      <TOffset>448</TOffset>
      <ECGSampleBase>500</ECGSampleBase>
      <ECGSampleExponent>0</ECGSampleExponent>
   </RestingECGMeasurements>
   <Diagnosis>
      <Modality>Resting</Modality>
         <StatementCount>2</StatementCount>
         <LabelText>12SL ��ϳ���</LabelText>
      <DiagnosisStatement>
         <StmtFlag>ENDSLINE</StmtFlag>
         <StmtText>�������</StmtText>
      </DiagnosisStatement>
      <DiagnosisStatement>
         <StmtFlag>ENDSLINE</StmtFlag>
         <StmtText>���� ECG</StmtText>
      </DiagnosisStatement>
   </Diagnosis>
   <Waveform>
      <WaveformType>Rhythm</WaveformType>
      <WaveformStartTime>0</WaveformStartTime>
      <NumberofLeads>8</NumberofLeads>
      <SampleType>CONTINUOUS_SAMPLES</SampleType>
      <SampleBase>500</SampleBase>
      <SampleExponent>0</SampleExponent>
      <HighPassFilter>16</HighPassFilter>
      <LowPassFilter>150</LowPassFilter>
      <ACFilter>NONE</ACFilter>
      <LeadData>
         <LeadByteCountTotal>10000</LeadByteCountTotal>
         <LeadTimeOffset>0</LeadTimeOffset>
         <LeadSampleCountTotal>5000</LeadSampleCountTotal>
         <LeadAmplitudeUnitsPerBit>4.88</LeadAmplitudeUnitsPerBit>
         <LeadAmplitudeUnits>��V</LeadAmplitudeUnits>
         <LeadHighLimit>2147483647</LeadHighLimit>
         <LeadLowLimit>268435456</LeadLowLimit>
         <LeadID>I</LeadID>
         <LeadOffsetFirstSample>0</LeadOffsetFirstSample>
         <FirstSampleBaseline>0</FirstSampleBaseline>
         <LeadSampleSize>2</LeadSampleSize>
         <LeadOff>FALSE</LeadOff>
         <BaselineSway>TRUE</BaselineSway>
         <ExcessiveACNoise>FALSE</ExcessiveACNoise>
         <MuscleNoise>TRUE</MuscleNoise>
         <LeadDataCRC32>1901727888</LeadDataCRC32>
         <WaveFormData>
GAAYABgAGAAbAB4AIQAkACIAIgAiACIAIAAgACAAIAAeAB4AHgAeAB0AHAAbABoAGQAY
ABcAFgAUABIAEAAOAAoACAAGAAQAAgAAAP7//P/6//r/+v/6//j/+P/4//j/9v/0//L/
8P/y//L/8v/y//L/8v/y//L/8P/w//D/8P/y//L/8v/y//D/8P/w//D/7v/u/+7/7v/x
//L/8//0//X/9v/3//j/9f/y/+//7P/u//D/8v/0//H/8P/v/+7/8P/w//D/8P/y//T/
9v/4//f/9v/1//T/9P/0//T/9P/y//L/8v/y//T/9P/0//T/9P/0//T/9P/0//T/9P/0
//L/8v/y//L/9P/0//T/9P/3//r//f8AAPr/9v/y/+7/7v/u/+7/7v/w//L/9P/2//P/
8v/x//D/8f/y//P/9P/y//D/7v/s/+//8P/x//L/9P/0//T/9P/z//L/8f/w//H/8v/z
//T/8v/y//L/8v/y//L/8v/y//T/9P/0//T/8f/w/+//7v/u/+7/7v/u//D/8P/w//D/
8v/y//L/8v/y//L/8v/y//D/8P/w//D/8f/y//P/9P/z//L/8f/w//H/8v/z//T/8f/w
/+//7v/r/+r/6f/o/+v/7v/x//T/9v/2//b/9v/0//L/8P/u/+3/7f/t/+3/8f/z/+7/
6//z//X/9v/2//X/9P/z//P/8v/y//T/9P/z//P/8//0//X/9f/2//r/+v/6//r//f/8
//z//P/6//7/AQD9//v/+//7//r/+f/7//v//v/+//////8DAAMA/v/9//7/+//9//v/
+//7//j/8//w/+7/8f/w/+v/6P/q/+r/6v/r/+//7v/v//D/7f/o/+r/6v/o/+X/5f/m
/+j/5v/h/+H/4f/g/+D/7P/8/wkAFgAoAEQAYgB/AJ8AswDAAMwA3ADqAOoAzQCfAH8A
XgA7ACkABwDl//j/DADy/+P/7f/x/+7/7f/p/+n/6//n/+f/6v/o/+f/5//n/+X/5f/m
/+b/6P/r/+j/5f/m/+n/5f/i/+L/4v/i/+f/7P/q/+j/6f/m/+f/5v/l/+b/5f/j/+D/
4//m/+r/6P/m/+n/7f/p/+n/7P/u/+z/6P/o/+b/6P/q/+3/7v/x/+//5//l/+P/4//k
/+X/5f/n/+r/7//r/+j/6f/s/+f/5f/r/+7/7//t/+3/7f/t/+v/7f/t/+3/8P/z/+//
7//w//L/9P/2//b/9f/1//b//P/9//z//f/+////AQD+/wMABQAFAAkACgAOAA4ACgAI
AA4ADgAMAA4AEwAYABoAGwAZABQAEgAYABsAHAAfABoAGgAfACAAIQAgAB4AHAAdAB4A
HgAfAB0AHQAbABoAGgAZABYAEwATAA8ADQAMAAkABgAEAAEA///+////AAD8//n/9v/2
//X/9v/3//j/9v/1//T/9P/y//X/9//0//D/7v/s/+j/5P/q/+z/7f/u//L/8//v/+r/
7P/u/+3/7v/r/+3/8P/r/+v/7f/w/+//8P/x//T/8v/w/+//7v/v/+7/7//w/+7/7f/v
/+7/7v/s/+z/7P/u/+//8P/x//P/8//z//X/9//x//H/9v/0//H/7//s/+7/7f/t/+7/
7f/v/+3/6//s/+3/7//w//D/8P/w/+3/7//0/+//7//x/+//7v/u/+3/7v/t/+r/7f/w
//H/8f/w//L/7//u/+7/7P/r/+v/7P/s/+r/7P/u/+3/7f/t//L/9P/1//b/7//t/+v/
5v/n/+v/6P/o/+v/7P/t/+7/7f/u//L/8//x/+//8P/r/+n/6f/t/+3/6//p/+v/7v/r
/+f/6//t/+7/6P/n/+r/6//q/+r/6//r/+j/6//w/+3/6f/r/+3/7v/s/+7/7v/u/+7/
7f/s/+v/6v/u//D/8v/0//D/7P/o/+T/5v/o/+r/7P/t/+3/7v/v/+7/7//w/+r/5v/q
/+r/6f/m/+b/5v/m/+r/7P/t//D/8P/x//H/8f/y//L/8f/x//L/8v/y//L/9f/2//b/
9v/2//r//f/5//n/+//7//r/+v/7//z/AAD+//v/+f/7//n/9f/1//f/9//5//n/+//4
//H/6P/h/+D/5v/o/+b/5v/q/+r/6v/p/+v/6P/n/+j/5//k/+j/6P/o/+X/5f/i/+T/
6v/n/+H/3f/c/9z/5P/u//v/EAAmADoAUgBzAJMAqQCyALwA0gDoAOgA0QCvAIUAWAAt
APv/2//j/+7/6v/o/+v/7f/r/+j/4//j/+v/6f/j/+H/4v/l/+X/5v/n/+T/4//j/+L/
4//l/+H/3f/h/+X/4v/g/+P/5P/l/+v/6//o/+X/5f/j/+P/4f/f/+L/4//j/+L/4v/k
/+f/5P/l/+n/7v/r/+b/6P/p/+b/5f/m/+X/6P/n/+n/6f/r/+3/5//n/+f/6v/s/+7/
7//t/+7/8f/r/+r/6//u/+n/5v/r/+3/7f/t/+3/7f/t/+7/8f/y//P/8f/z/+7/7f/w
//T/+P/8//z/+//7//z//P/7//j/9//9/wEABgAGAAcABwAFAAcADAAQABAADAAMABQA
FgAWABIAFQAYABgAHQAfAB4AIAAgACEAIAAhAB0AHAAgACAAJgAoACkAKgAmACQAIQAf
ACIAIwAiACIAHgAdABoAFwAZABUAEwASAA8ADAAKAAcAAAD+//7//v/+//3//P/+//r/
+v/6//r/9//3//f/+P/3//n/+v/2//P/8v/x/+7/6//y//X/9//z//T/8v/r/+r/7v/y
//P/8//x//T/+P/w/+//8P/y/+//8P/x//T/8v/w/+//7v/v/+7/7//w//H/8//4//r/
+P/2//b/9v/3//f/9//3//b/9f/0//X/9//x//H/9v/3//f/+P/4//f/9f/0//T/+P/7
//r/+f/3//f/+P/4//r/+v/6//f/+P/8//b/9f/1//P/8v/y//X/+P/5//j/9f/2//X/
8//0//j/9//4//r/+P/3//f/9f/0//H/8v/z//P/9P/1//X/9v/2//b/8v/z//T/8v/3
//v/+P/4//f/9v/1//T/9P/0//f/9//5//n//P/5//P/8//3//f/+v/5//z/AAD5//P/
9f/1//v/+v/+/wYAAwD+//r/9//6//j//P8CAP//+//9/////v/8//3//v///wAAAgAC
AAIAAgABAAAA///+/wIABAAFAAcABQAFAAcACQAGAAMACAAJAAkACAAIAAgABgAHAAgA
CAAMAAwADQANAA4AEAARABEADgAQAA8ADgASABcAGgAcABgAEgASABEAEAAPABIAEwAS
ABEAEQARABIAEgARABEAFwAXABMAEwATABEAEQAPAA0ADQAJAAMAAAD+/wMABAD+//z/
AAAAAP////8AAPz//P/8//z/+v8AAAIAAgD//wEAAAD4//r/+f/x/+//8v/4/wIADAAX
ACgAPgBaAHYAjQCjAL0A1gDuAO4A5ADmANEApwB9AFAAKQATAAcABQAKAAoA/P/7////
+//8////+//7//r/9f/0//b/9//3//j/+f/1//X/9v/2//b/9//y/+3/8//5//j/+P/1
//T/8//3//v/+P/1//X/9v/5//r/+//6//n/9//0//X/+P/8//r/9P/1//f/8f/z//j/
/P/8//j/9v/y//L/9//7//3/AQAAAPn/+P/3//j/+P/4//f/+P/6//7/+f/4//n//P/3
//L/9//5//n/+v/7//z//f/7//3//f/9/wAAAwD/////AgAEAAYACAAHAAUABAAEAAkA
CQAHAAcACQALAA4ADAAQABEAEAATABgAHAAcABgAFwAeAB8AHgAfACMAJwAoACkAJwAi
ACAAJQAnACcAKQAmACYAKwAsAC8ALgAsACoAKwAsACwALQAsACsAKAAmACQAIwAgAB0A
HgAbABoAGgAXABQAEgAPAAwACgAKAAoACQAHAAUABgAEAAQABAAEAAIAAQAAAAAA/f//
/wAA/P/6//r/+v/4//T/+v/8//3///8EAAYAAwD7//z//f/7//n/9f/2//j/9//5//3/
AgD9//z/+//8//7//v///wAA///8//v/+v/5//n//P/8//3//P/9//7/////////////
//////8BAAAA+f/4//z//////wAAAAAAAP////8AAP//AQD///3/+//7//z//P///wAA
AQD//wEABgABAAEAAgD///3//P/6//z//P/6//3/AAABAAEA/v8AAP3//P/6//j/9//3
//v//P/7//7//P/7//v/+//7//z//P/8//n/+f/5//b/+f/9//r/+v/6//r/+v/6//r/
+v/9//3/+//7//7/+//5//v/AQADAP7/+f/4//j/9v/1//z/AQABAPr/+P/6//z/+v/5
//n/+v/4//z/AgD9//f/9//3//z//P/6//r/+v/6//r/+v/6//r/+v/6//r/+v/8//z/
/P/8//r/+v/6//r/+v/6//r/+v/8//z//P/8//z//P/7//v/+//7//3////4//X/+v/7
//n/+P/4//j/+//9////AAD///7//v/9//3//v/+//3/AAAEAAUABgADAAUABQAEAAUA
BAAJAA0ABwAFAAcABwAGAAUABQAFAAkACgAKAAsADgANAAgABwAHAAUABQADAAQABQAC
AP3/+f/2//r/+v/4//b/+v/6//n/+f/6//b/9//2//X/8v/2//j/+P/1/+//8v/2//b/
8//x/+f/5P/s//z/EAARAAgAKgBcAHIAgwCfALUAwgDWAOYA8gDwANUArQCBAFYALwAX
ABMADwAAAPz/BAABAP3//f8AAPn/7f/t//D/7//y//j/9f/z//L/8f/x//H/8v/y//P/
9f/x/+3/8P/1//P/8v/x//D/7//z//X/8v/v/+//7v/v/+7/7f/x//P/9P/0//T/9v/5
//b/8P/x//P/7f/u//L/9f/0//D/8P/u//D/8//1//X/9//4//P/9P/1//b/9v/2//X/
9f/2//n/8//z//X/+f/1//L/9//5//n/9//3//f/9//1//f/9//3//v////8//3//f/+
////AAD+//3//f/+/wMAAwABAAEACQAPABYAGAAVABMADwAPABEAFAATAA4ADwAYABsA
HAAaAB0AIAAgACEAIQAeAB4AIwAlACUAJwAiACIAJwAoACoAKgApACgAJwAoACgAKQAn
ACcAJQAkACQAIwAgAB0AGwAXABUAFAAWABQAEwARAA0ADAANAA4ACQAFAAEAAAAAAAAA
AAAAAPz/+//6//r/+v/9/////P/7//z//f/8//X/+v/7//v/+f/8//z/9//x//T/9//3
//f/9f/4//z/9f/1//f/+v/4//j/+P/6//r/+v/7//z//v/8//z//P/3//X/9v/0//f/
9v/3//j/9//3//f/9//5//n/+f/7//v/9f/1//r/+//7//z//P/6//n/+f/6//3////9
//v/+P/3//f/9v/4//j/+P/1//n//v/5//n/+//5//j/+P/6//z//P/6//n/+v/5//f/
+f/8//r/+v/4//b/9f/1//j/+P/2//j/9v/1//X/9f/3//j/+P/4//P/8//z//D/8//3
//T/9P/3//j/+f/6//f/9v/4//f/+P/5//3/+//0//P/9v/1//n/+f/9/wIA+f/z//X/
9f/2//D/7//y//X/9P/0//X/9//0//f//P/3//P/9f/3//j/9P/y//L/8v/y//P/9P/1
//b/9P/0//T/9P/0//T/9P/0//X/9v/3//f/9f/1//X/9//3//L/7//0//X/9f/0//T/
9v/2//f/+P/2//j/+P/5//f/9//4//j/+v/7////AAD///7/AAAAAAIAAgAAAAQABQAB
AP//AQD///7//f/9//v//v/+//3//v8DAAQAAQABAAMAAQABAP7//f/8//f/9P/x/+//
9P/x/+z/6f/s//D/8v/1//n/8f/t/+n/5f/k/+r/7v/w/+3/7f/u/+7/7P/n/+H/4f/k
/+T/8v8GABEAHAA4AFoAcgCJAKEAuQDSAN4A5ADyAOoAwwCXAGcANAAPAP//8//p//D/
+v/0/+3/9f/5/+7/4//n/+//7f/p/+n/7P/v/+//8P/x/+7/7f/t/+z/7//z//H/7//u
/+//6f/k/+T/5P/k/+n/7//u/+3/7//t/+//7//v/+7/7f/r/+j/6v/s/+//7P/s/+//
8//v/+v/7v/w/+7/7v/u/+z/7v/t/+//7//x//P/7f/t/+3/8P/y//T/9f/z//T/9//x
/+//8f/1//H/7//1//j/+f/4//f/9v/1//P/9f/1//X/9//7//j/+f/4//r//P/+////
//8AAAIABQAFAAMAAwAEAAcACwAKAAwADQAMAA8AEQAUABMADgAQABoAHgAgAB0AHwAh
ACAAIQAhAB4AHgAjACcAKQAtACkAKAAsACwALwAuACwAKgAoACgAJwAnACcAJwAlACQA
IAAfABwAGQAaABcAFgAWABQAEgARAA8ADAAKAAoACgAHAAMA///+//7//v/+//7/+f/3
//X/9P/0//f/+f/2//X/9v/3//b/8f/2//f/9//2//j/9//x//H/+P///wMA/v/3//X/
9P/t/+3/7//y/+//8P/x//T/9v/2//f/+P/2//T/9P/0//T/9f/5//r/+f/2//X/9P/4
//n/+v/7//v/+f/3//f/+P/z//T/+v/6//n/+f/4//n/+f/6//z/+v/7//j/9f/3//n/
/P/+//v/+v/5//X/+f/+//n/+f/4//X/8//y//P/9v/3//b/9P/2//b/9f/3//r/+P/4
//n/+P/4//n/9//2//P/9P/1//X/9v/3//b/9v/1//T/8f/z//X/9P/5//3/+v/6//n/
+P/3//b/9P/0//f/9//5//n//P/5//b/9//8//3/+//3//f/+P/z/+//8//1//f/8v/y
//b/+P/2//X/9f/z//D/8//4//b/8//2//n/7v/y//P/9P/1//b/9v/2//b/9v/4//j/
+P/3//X/9f/1//f/+v/2//T/+v/6//n/9//2//f/+P/6//z/+f/6//n/+f/7//v//P/8
//n/+f/8//z//P/8////AAAAAAAA/v8CAAgABQAEAAcABgAEAAIAAQACAAYABwAHAAQA
BwAGAAEAAwAHAAcACQAFAAMAAQD7//X/8f/u//L/8//w/+//9P/2//b/9//5//X/8//x
/+//7f/y//X/9v/x/+//7v/s//L/8//x/+P/2P/g//b/CAAPABoANgBSAGwAhQCfALUA
yADYAOgA8gDwANsAswB/AEoAIQANAP//+//+/wYABgD9//X/8//2//X/9/8BAPv/8//v
/+7/7v/t/+3/7f/t/+//8v/0//P/8//t/+f/6//v/+z/6v/s/+z/7P/x//H/7v/r/+v/
7v/x//L/8//z//P/8v/w/+//8P/y/+7/7P/v//P/7//t//D/8v/w/+7/7v/s/+7/8f/z
//P/9f/2//H/8v/z//L/8P/u/+v/7P/u//L/7f/v//H/9f/x/+z/8f/z//P/9v/3//j/
+f/4//n/+P/3//j/+//3//f/+P/6//z//v8AAP////8AAAEAAQD/////AwAHAAwADAAL
AAsACQALABAAFgAYABYAFAAaABoAGAAYABsAHgAeACIAIwAhACIAJAAlACQAJQAlACYA
LAAuAC8ALgAsACoAKQAqACoAKwApACkAJwAmACIAIQAeABsAHgAbABoAGgAXABQAEgAP
AAwACgAKAAoACQAHAAUABgABAAAA///+//v/+//7//z//f8BAAQAAgD8//r/+P/0//L/
+v/+/wEA/P/8//n/8f/w//b//P////z/+f/7//7/+P/3//j/+v/3//j/+f/8//r/+v/7
//z//P/6//r/+v/5//n//P/8//r/+P/4//j/+f/5//n/+f/9//3//f//////+f/5//7/
/v/9//3//P/+//3//f/+/wEAAwABAP///f/7//r/+P/5//r/+//5//v/AAD7//v//P/5
//f/9v/3//r/+//6//r//P/8//v//P8AAP//AAD+//r/9//1//j/+P/2//j/+v/5//n/
+f/7//z//P/8//j/+f/6//j/+v/9//n/+P/4//j/+P/4//b/9v/5//n/9v/1//f/8//x
//P/+f/7//r/9//4//r/9//z//f/+f/9//j/+P/8//r/+P/3//f/9f/y//X/+v/5//X/
9//5//T/8v/1//j/+//+//3//P/7//r/+//8//3//v/6//j/9v/0//T/9P/0//T/9P/0
//T/9P/1//b/9//4//f/9f/0//P/9v/5//z/+P/y//b/9v/1//b/+P/6//z/+f/4//b/
9v/4//v//f////7//v/9//3////+//3//P8BAAQABgAIAAQABgAHAAEAAAADAAQABAAC
AAEAAAACAAMAAwAEAAkACQAFAAUABwAFAAUAAwADAAQAAQD8//n/9f/4//f/8v/u//L/
8v/y//X/9//0//P/8v/x/+7/8v/2//b/8//z//7//P/o/+f/6//l/+T/6v/u//j/CwAa
AB4ANgBkAH0AhwCnAMYA0ADaAPgACAHzAMUAlwBqADsAHwATAAcABgAGAAIABQADAPf/
/P8BAO3/5//q/+n/7P/y//L/8f/x//H/8P/x//P/9P/y//H/6v/j/+f/7f/s/+z/7v/u
/+7/8//0//D/7P/r/+7/8f/y//P/8//z//L/8P/u//D/8//w//D/8//3//P/7v/w//H/
7v/t/+7/7f/w//P/9f/1//f/9P/t/+z/6//u//D/8v/z//L/8v/0/+3/8P/1//z/+//1
//f/9v/z//X/9f/1//X/9v/5//r/+//6//3/+f/5//z//v8AAAIA///9//z//P8BAAEA
/////wMABwAMAAwACwALAAkACwAMABAAEAAMAA4AGAAcAB4AGgAdACAAIAAmACcAJQAm
ACQAIwAgAB8AIAAkAC0AMgA0ADIALwAsACoAKgApACkAKgArACoAKgAlACMAHwAbAB0A
GQAXABYAGAAWABUAEwAOAAwADAAMAAwACQAGAAYAAQAAAP///v/8//v/+v/6//z///8B
AP7/+//6//n/9v/0//r//P/9//r//P/7//X/8//2//n/+f/4//X/9//6//X/9f/3//r/
9v/2//b/+P/3//b/9v/2//j/9v/2//b/9f/1//j/+P/4//b/9v/2//f/9//3//f/9//1
//P/8//1//H/8//6//v/+//8//z/+//5//j/+P/7//3/+//5//b/9f/1//T/9v/4//r/
+f/6//7/+P/3//n/9//2//b/+P/6//r/+P/2//j/+P/3//n//P/6//r/9//0//L/8f/1
//b/9f/4//j/9//3//f/9v/2//X/9P/x//P/9f/0//X/+f/2//b/9P/0//T/9P/0//T/
9//3//X/9f/4//X/7//t/+//7f/v/+//8//4//T/8f/2//n/+P/y//H/9P/z//D/7v/t
//D/7v/y//j/9//z//X/9//s/+r/7v/w//L/9P/z//L/8f/w//L/8v/y//L/8f/x//H/
8f/w//H/6//n//D/8//1//b/9P/y//D/7//w//D/8v/y//f/+f/7//7//P/7//v//v/9
//z/+//9/wEAAgADAAIAAwAFAAAA/f8AAAEAAQABAAAA//8BAAAAAwAFAAsADQAFAAEA
///5//3//f///wEA/P/1//D/7P/z//T/8f/w//H/8P/v/+//8//y//P/9P/y/+7/8f/y
//T/8f/x//L/8v/w/+3/7f/r/+b/5v/y/wIADwAcACgAOgBWAHsAnQCzAMAAzgDiAOwA
6ADTAK0AfQBQACkAFQAHAO3/4v/w//T/6//n/+v/8P/5//3/9//0/+//7v/w/+7/7f/t
/+3/7v/v//H/8v/x//H/6//l/+z/8//z//T/8f/w/+//8//z//D/7f/t/+7/8f/y//P/
8v/x/+//7P/q/+z/7//s/+z/7//z/+//6//u//D/7v/w//L/8v/2//P/8//x//H/9f/x
//P/9f/3//j/+f/5//X/9P/1/+3/7v/x//b/8//w//X/9//3//f/9//3//f/9//5//n/
+f/8////+//7//3/AAADAAYAAwABAAAAAAADAAMAAQABAAIABQAJAAgACwANAA0AEQAW
ABoAGgAWABQAHAAeAB4AHQAhACUAJgAoACcAIwAiACYAKQAqAC0AKAAoAC0ALgAxADAA
LgAsAC0ALgAuAC8ALQArACcAJAAmACkAKgArACQAGwAUAA4AEgASABMAEwAQAA4ADgAO
AAkABQABAAAAAQACAAMABAAAAP///v/+//v//f/+//r/+P/4//j/9v/x//b/9//3//n/
/P/8//f/8f/0//f/9//3//X/+P/8//j/+f/8/wAA9v/y/+7/7P/v//L/9v/6//r/+P/4
//j/9f/1//j/+P/4//b/9v/2//r/+//8//3//f/9//3///////n/+f/+//3/+//6//j/
+f/5//r//P/8//3/+v/3//j/+f/7//z//P/8//z/+f/5//7/+f/5//3//f/+/wAA/f/8
//n/9P/3//r/+//7//n//P/6//r/+v/4//f/9//4//j/9v/4//n/+f/6//v//f/+//7/
/v/4//f/9v/y//f/+//4//j/9v/2//b/9v/0//T/9//3//j/+f/9//v/+P/5//7////7
//f/9//4//T/8f/2//n/+f/0//T/+P/5//j/+P/5//j/9P/2//r/9//z//X/9/8AAPz/
+f/4//f/9v/3//j/+f/6//j/9v/0//L/9P/2//j/+v/4//j/+P/4//j/9//3//f/+v/9
/wAA/P/2//j/9v/z//P/9P/1//b/+f/6//r//P/6//v/+//7//r/+v/5//n//v8AAAIA
BAAEAAQAAwACAAIABgAJAAUAAgADAAIAAAACAAMABAAIAAgABwAHAAsACAADAAIAAwAC
AAMAAgADAAMA///5//X/9P/4//j/9P/x//T/8//y//P/9f/y//H/8v/x/+7/8v/0//T/
8f/x//D/9v/0/+f/5f/p/+T/5v/y//7/DQAgADQATABuAJEAqwDFANgA1ADgAPoA9ADN
AK0AjQBQAB8ADwABAP3/CAAGAPr/+//7//X/9v/5//v////4/+//6v/o/+r/6//t/+//
7f/t/+7/7v/x//P/7//r/+3/8f/u/+z/7v/u/+7/8//z//D/7f/t/+3/7//v/+//7//v
/+7/7P/s/+7/8f/u/+3/8f/2//P/8P/y//P/8P/s/+z/6v/s//D/8//0//f/9P/t/+z/
6//v//D/8f/x//P/9P/3//H/7v/v//L/7f/s//H/8//z//T/9f/2//f/9//5//n/+f/8
////+//7//r/+v/6//r/+//7//z//v8DAAMAAQABAAMABwAMAAwACwALAAkACwAOABIA
EgAOABEAGgAdAB4AGgAbABwAGgAeAB8AHQAeACMAJQAlACcAIQAgACQAJAApACoAKgAq
ACkAKgAqACsAKAAnACQAIgAjACMAIQAfAB8AGwAZABgAFgASAA8ACwAEAAIAAgACAAQA
AwACAAQAAAAAAAAAAAD7//n/9//2//b/+f/7//j/+v/8//7//v/2//j/9v/z//T/+P/5
//X/8P/y//T/8//1//P/9v/6//P/8//1//j/9f/2//f/+v/6//r/+//8//r/9v/0//L/
9P/1//n/+v/6//j/+P/4//f/9//3//f/+//7//v//f/8//X/9P/4//n/+f/6//r/9//1
//T/9P/3//v/+//7//r/+f/5//j/+P/4//j/9f/3//z/9//3//z/+//7//z/+f/6//n/
9v/5//z//f/9//v//P/4//b/+P/2//X/9f/0//T/8v/0//X/9f/2//f/+//+/wAAAgD4
//X/8v/s//L/9//1//b/9v/2//b/9v/0//T/9//3//f/9//6//f/8v/x//T/8//0//P/
9v/6//X/8f/1//f/+//2//b/+v/6//j/9//3//X/8v/1//r/9v/x//L/8//0//L/9P/0
//T/9P/0//T/9P/0//T/9P/0//T/8//y//H/8P/y//L/8v/y//P/9P/1//b/+P/4//j/
9//2//X/9P/1//j/9P/y//j/9//3//b/9v/1//T/9P/0//f/+v/7//3//v///wEAAgD9
//n/+P/0//j//P8DAAgABgAEAAAAAgAGAAMAAgAFAAMAAgABAAEA//8CAAIAAQADAAcA
BwADAAMABQADAAMAAwADAAMA///4//P/7//y//L/7v/s//D/8f/y//T/9//2//X/9P/z
/+3/8P/x//D/7v/v//H/8v/s/+n/7f/p/+T/6v/y//j/DwAmADYAVAB0AI8ArwDLANgA
5gD2AAAB+gDbAKkAeQBMACUAEwANAAEA/P8AAP7/+f/5//3/+P/v/+//8//x/+3/7f/w
//D/7//v/+//7f/t/+7/7v/x//X/8//x//D/8f/r/+b/6P/q/+z/8//y/+7/6v/p/+v/
7f/t/+3/7//v/+7/7P/t//D/9P/y/+//8f/0/+//7//y//T/8v/w//D/7v/w/+//8f/x
//P/8f/r/+v/6//w//T/+P/7//f/9P/z/+n/6//v//X/8//y//f/+f/5//f/9//3//f/
9f/3//f/9//4//v/9//3//r//P/+/wAA/v/9//3//v8EAAUABAAFAAcACwAQABAADgAN
AAoACwAQABQAFAAQABEAGgAdAB4AHwAjACcAKAAmACMAHQAaACIAJwAqAC8AKgAoACsA
KgAwADAALwAuACkAKAAmACUAJgAnACYAJgAmACUAIgAfAB8AGwAZABgAFgAUABMAEQAN
AAwADQAOAAgAAwD+//z//P/8//z//P/5//n/+f/6//j/+//9//r/+//8//3//P/0//j/
+P/3//f/+v/6//X/8f/0//f/9//1//H/8v/0//P/9f/5//7/9//2//X/9v/4//j/+f/6
//r/+P/4//j/9v/1//f/9v/3//b/9//4//b/9f/0//P/+P/7//7/AwAAAPf/9P/2//j/
9//3//b/+f/5//r//P/7//v/9//z//f/+f/8//7//P/6//j/8//1//r/9f/1//j/9//3
//j/9//4//f/9P/0//b/9v/1//b/+v/5//r//P/6//n/+f/9//7//f8AAP3/+f/2//P/
9//8/w==
         </WaveFormData>
      </LeadData>
      <LeadData>
         <LeadByteCountTotal>10000</LeadByteCountTotal>
         <LeadTimeOffset>0</LeadTimeOffset>
         <LeadSampleCountTotal>5000</LeadSampleCountTotal>
         <LeadAmplitudeUnitsPerBit>4.88</LeadAmplitudeUnitsPerBit>
         <LeadAmplitudeUnits>��V</LeadAmplitudeUnits>
         <LeadHighLimit>2147483647</LeadHighLimit>
         <LeadLowLimit>268435456</LeadLowLimit>
         <LeadID>II</LeadID>
         <LeadOffsetFirstSample>0</LeadOffsetFirstSample>
         <FirstSampleBaseline>0</FirstSampleBaseline>
         <LeadSampleSize>2</LeadSampleSize>
         <LeadOff>FALSE</LeadOff>
         <BaselineSway>TRUE</BaselineSway>
         <ExcessiveACNoise>FALSE</ExcessiveACNoise>
         <MuscleNoise>TRUE</MuscleNoise>
         <LeadDataCRC32>2687033339</LeadDataCRC32>
         <WaveFormData>
IgAiACIAIgAmACgAKgAsACoAKgAqACoAKgAqACoAKgAoACYAJAAiACIAIgAiACIAIQAg
AB8AHgAaABgAFgAUABMAEgARABAACwAIAAUAAgAEAAQABAAEAAIAAAD+//z/+f/4//f/
9v/4//j/+P/4//b/9v/2//b/+P/4//j/+P/3//b/9f/0//T/9P/0//T/9P/0//T/9P/1
//b/9//4//v//P/9//7/+//4//X/8v/0//b/+P/6//n/+P/3//b/9f/0//P/8v/1//j/
+//+//z/+v/4//b/+P/4//j/+P/6//r/+v/6//j/+P/4//j/+f/6//v//P/7//r/+f/4
//b/9v/2//b/9//4//n/+v/8//7/AAACAP7/+v/2//L/8v/y//L/8v/1//b/9//4//b/
9v/2//b/9P/0//T/9P/y//L/8v/y//T/9P/0//T/9f/2//f/+P/3//b/9f/0//L/8v/y
//L/9P/0//T/9P/0//T/9P/0//T/9P/0//T/8v/y//L/8v/x//D/7//u//D/8v/0//b/
9P/0//T/9P/y//L/8v/y//P/9P/1//b/9f/0//P/8v/0//T/9P/0//T/9P/0//T/8//y
//H/8P/u/+7/7v/u//H/8v/z//T/9//4//n/+v/2//T/8v/w//D/8f/x//H/8v/1//D/
7f/z//T/9P/0//b/9f/1//b/9f/2//b/+P/2//b/9v/4//v//P/+/////P/5//n/+//7
//v/9//3//v//v/8//z//f/+//7//P/6//r/+//8//r/+v/6//r/9//3//f/9//2//b/
9v/2//f/9P/x//L/9P/z/+v/7P/s/+v/6v/p/+3/7//w//L/6//n/+n/7f/p/+X/5//p
/+n/5f/h/+P/5P/g/+L/7v/4/wEAEAAoAEQAYwCHAKkAwwDXAOYA5gDOAKIAfABwAHcA
dABmAGAAPgAWACIAMAAQAPn//v8AAP7/AAAAAAAA///4//b/9v/y/+7/7P/q/+v/6//u
/+v/7P/t/+v/6v/s/+3/6v/n/+v/6//r/+z/8f/u/+r/6v/q/+3/7P/q/+j/6P/n/+T/
5//s/+//7v/t/+3/7//v/+3/7f/v//D/7v/t/+3/7f/v//D/8f/0/+//6v/p/+r/6P/p
/+z/5//s/+//8//v/+3/8f/z/+z/7f/y//T/9//0//P/8v/x//X/9f/1//X/9//3//f/
9//6//3//v8AAAAA/////wEABQAHAAgACQAGAAsADAALAAsADAAOAA8AEwAWABoAGAAW
ABkAFwAVABYAGwAgACIAIQAhABwAGgAjACQAJQAmACYAJwApACoAKgApACcAJgAmACcA
JwAoACYAJAAhACAAHwAeAB4AGwAbABsAFwAWABMADgALAAoACQAGAAcACAAIAAQAAQD/
//7/AAAAAP/////+//3//v/7//v//v/6//X/9f/2//H/7//z//b/8//z//X/9//z//P/
8//z//j/9v/w//L/9f/x/+//9f/1//X/9v/4//r/9//2//b/9f/2//b/9//3//T/9P/0
//b/9v/z//P/9f/6//r/+P/6//j/+P/4//j/+//6//v//v/7//n/9f/x//X/+P/0//b/
9//3//X/9P/0//P/8//0//j/+f/2//X/9v/5//T/8//1//P/8//z//P/9P/0/+//8//2
//b/9v/2//X/9f/1//P/8v/v/+//8v/y//L/8//z//P/8//z//b/9//4//j/8P/v/+7/
6//r/+7/6//p/+v/7//x//P/9f/1//j/+P/w//D/8f/t/+v/7P/v//D/8P/u//D/8//w
/+v/8P/y//D/7v/u//H/8P/v/+//8P/u/+7/7v/z//H/7P/v//H/8v/w//H/8v/z//T/
8f/w/+//7v/y//T/9v/4//P/8P/t/+r/6//s/+3/7v/v//D/8v/z//D/8P/y/+z/5//r
/+z/7P/u/+7/7f/t//D/8f/y//L/9v/2//b/9v/3//j/9//3//f/9v/z//P/9//3//f/
8//x//f/+v/4//n//f///wAA///9//3//v/6//b/9P/y//T/8//z//P/9P/0//X/9v/0
//L/7P/m/+n/7f/u/+j/7P/t/+3/7f/t/+//7//u//D/7P/p/+z/7//t/+n/6//l/+P/
6f/n/9//3v/g/+T/7P/0////EAAgADQAUwB7AKEAuQDNANwA6ADgALIAhAB4AHsAdgBu
AEwAKAAkACYAHAAUABEADgAMAAgAAAD+/wQAAgD6//f/9v/3//T/8//y/+//7f/u/+n/
6v/r/+n/6P/r/+3/6//p/+3/7f/t/+7/8//w/+z/7P/r/+3/6//o/+n/6v/q/+j/6v/u
//D/7v/u/+//8v/z//D/7//w//D/8P/v/+//7//t/+7/7//y//L/7v/u//D/8v/z//b/
8f/x//P/9v/x//P/9//5//L/7//y//L/8//1//X/9f/1//n/+f/5//n/+//7//v/+//7
//3//f/+/wEAAQACAAUABwAHAAYABQADAAkACwALAA0ADgAQABEAFAAWABkAFgAWABsA
GwAbABsAHwAjACQAKAApACUAJAApACgAJwAmACUAJQAmACYAKwAtAC4AMAAsACkAJQAi
ACQAJAAjACQAIwAiACIAHwAdAB0AGQAYABYAEgAQABAADAAIAAgACAALAAgABgAFAAQA
BgAGAAUABAACAAAAAAD+//3////6//n/+//+//v/+v/9////+//3//f/9//x//P/9f/3
//7//P/2//j/+//1//P/+f/5//j/+P/5//r/9//2//b/9f/1//b/+P/5//r/+v/6//z/
/f/7//z///////7/+//8//z//P/8//z/+v/4//j/+v/9//3/+//5//n//P/4//r//f/9
//v/+v/8//v/+//8//3//f/5//f/+P/7//b/9f/4//f/+P/5//r//P/9//n/+f/6//j/
9v/5//n/+v/7//v/+v/3//f/9//2//X/9f/1//X/9f/1//b/9//4//j/9P/1//b/9f/1
//j/9f/z//P/9f/1//X/8//z//b/9v/z//b/+v/5//X/9P/1//T/9v/0//b/+f/2//H/
9v/4//v/+v/7////+f/1//L/8P/z//T/9f/7//X/8P/z//X/9P/0//b/9v/2//b/9P/0
//T/9P/x//D/7//u//D/8v/0//f/9f/1//b/+f/2//P/9//4//X/9P/z//H/8//0//X/
9v/4//r/+v/6//z//v8AAAAA//////7/+//9/wEAAwAFAPz/+f/8//z//P/+/wMABgAG
AAQAAQAAAP7//v/8//z//P/8//v/+//9//3//P/8//n/+P/3//L/8f/y//b/9//u//D/
8f/x//D/7//w/+//8P/w/+z/6f/t//P/8v/v//P/8f/p/+v/6//j/+D/4P/o//D/+v8H
ABwANgBUAHUAkwCvAM0A6wACAfAAwACcAIQAdgBxAGYAWABGADIAKAAqACQAEgANAA4A
BAAAAAIABAAGAAMA+v/2//T/9f/y//H/8P/v/+//8v/v/+3/7f/q/+j/7P/v/+7/7f/u
/+3/7P/s//D/7v/r/+z/7//z//P/8v/w//D/7//s/+z/8P/y//D/7P/r/+z/6//s/+3/
8P/y//H/7//u/+3/8P/y//T/+P/z/+7/7f/u//D/8f/0/+//8//1//j/8//w//P/9P/s
/+7/8v/z//X/9f/1//X/9f/5//n/+f/5//v/+//7//v//v8BAAIABAACAAEAAQADAAgA
CQAJAAkABgALAAwACwAMAA4AEQATABgAGgAdABoAGAAdAB0AHQAeACMAKAAqACkAKQAk
ACIAKAAoACgAKAAqACsALQAuAC4ALQArACoAKgArACsALAArACgAJAAiAB8AHgAeABsA
GwAbABcAFgAWABIAEAAQAAwACAAIAAgACwAIAAYABQABAAIAAQD//wAA/v/8//z/+v/5
//v/9v/x//P/9v/z//P/9//6//f/+v/9/wAA/f/4//X/8v/0//b/8P/y//X/9P/z//r/
+//2//b/9//4//b/9v/3//f/9P/0//X/9f/2//b/9v/4//r/9//3//n//P/8//r//P/7
//r/+f/4//r/+P/4//r//f/9//v/+f/6//z/9//4//z//f/8//z/+f/3//b/9v/8//3/
+v/5//3/AQD9//3//f/5//f/9f/3//j/+P/z//b/+v/7//z/+v/3//X/8//1//T/8f/x
//P/9P/1//f/9f/1//X/9f/2//f/+P/4//H/8f/x/+//8v/2//T/8//z//X/9f/1//X/
9f/4//j/8v/0//f/9f/1//b/+f/6//j/9P/0//X/8//v//X/+P/3//T/8//1//T/8//z
//T/9v/2//b/+//2//D/8v/z//T/9v/2//b/9v/2//T/9P/0//T/8v/y//L/8v/1//b/
9//4//X/9P/z//L/8//0//X/9v/2//b/9v/2//T/9P/0//X/9//3//j/+//1//H/9P/0
//T/9P/0//P/9f/4//v//v/9//7//f/8//r//P/+//7/AAABAAEA///+/////v/9//n/
+f///wIAAAAAAAMABAAFAAQAAgACAAIAAgAAAAAA/v/+//3//f/8//v/+f/4//r/+v/6
//b/9P/0//f/9//y//T/9f/1//T/8//0//P/9P/0//D/7f/u//P/8f/t/+v/7//1//H/
7f/n/97/3v/m//b/DgAPAAAAHgBWAHUAiQCrAMkA3wD0APYA1gCoAIgAfgB3AGoAXABQ
AEgAOgAkABwAHgAXAAoABgAMAAoAAAACAAQA/v/9//7/+f/0//H/7v/u/+//8//x//H/
8f/u/+z/8P/z//L/8f/x//H/8f/y//P/8P/s/+z/6//v/+//7v/w//L/8//y//L/9v/4
//b/8v/x//L/8f/v/+//8f/y//L/8f/x//H/8f/y//P/9v/1//L/8//2//T/9f/4//P/
9f/3//r/9f/3//v//f/2//T/+P/5//v/+//7//v/+//9//3//f/9/wEAAQABAAEAAAAD
AAQABgAEAAMAAwAFAAoACwALAAsADwAXABsAHQAaABgAFwAVABYAGAAbABgAGQAfACAA
IQAfACMAJwAoACsAKwAmACQAKgAqACoAKgArAC0AMAAyADAALwAtACwALAAtAC0ALgAu
ACwAKQAoACcAJgAmACMAIQAhAB0AHAAcABgAFgAWABYAEgASABIAEQAMAAgABQACAAQA
BAADAAQAAgAAAAAA/f/9/wAA/P/7//3/AAD9//r//f////v/+v/7//z/9//3//f/9//8
//z/9v/4//v/9//1//v/+//6//r/+//8//z//P/9//3///8AAAIAAwD///z/+f/4//n/
9//4//v//P/8//r//P/+//7//v/+/wAA/v/+/wAAAQABAP///f///wIA/v8AAAMAAwAB
AAAA/v/7//n/+P/9//3/+f/3//r////8//3//f/7//v/+//8//7////7//v//P/6//j/
+//7//z//f/8//r/9v/1//f/+P/5//v/+f/5//n/+f/4//n/+v/6//b/9//4//f/9//6
//f/9f/3//v//f////3/+//8//r/+P/6//3/+//2//b/+P/4//v/+v/9/wEA+v/z//b/
9v/2//T/9P/3//b/9f/1//b/+P/4//j//f/3//L/9f/3//j/9v/2//b/9v/2//j/+P/4
//j/+P/4//j/+P/2//b/9v/2//j/+P/4//j/+f/5//n/+v/8//b/8v/1//b/9v/2//b/
9v/3//n/+//7//r/+//6//z//P/+/wAAAAABAAEAAAD7//v//f/9////+//7/wEABgAE
AAQABwAFAAQAAQD9//r/+v/6//j/+//8//3//f/9//3//f/8//n/+P/3//b/9f/y//P/
9//2/+7/7//v//P/9f/3//v/9//y/+7/5v/m/+r/8P/v/+3/7//x/+//6f/l/9//4P/i
/+j/9P8AAAkAFgAyAFYAdQCPAKkAyQDnAPAA5ADEAJgAfAB6AHEAYABSAEIALgAiACAA
IgAWAAkADgAUAAIA8v/8/wgABQD8//j/9v/4//b/9v/2//T/8//1//H/9P/1//P/8v/y
//H/7P/n/+n/6f/p/+r/7//u/+z/7v/t//H/8f/w/+7/7v/t/+r/7P/w//L/8P/t/+3/
7//v/+v/6//t/+7/8f/x//L/8//y//L/8v/0//L/7v/u//D/8f/z//f/8//0//X/9//x
//H/9f/3//D/8f/2//j/+//6//n/+P/3//n/+f/5//n//f/9//3//f/8////AAACAAMA
AwAEAAcACAAJAAkACQAIAA0ADgANAA8AEAASABMAFAAWABkAFgAXAB0AHgAfAB4AIQAk
ACQAJQAlACAAHgAnACgAKQAqACoAKwAtAC4ALQAtACwALAApACkAKAAoACoAKAAlACQA
IAAeAB0AGQAZABsAGQAaABoAFgAUABQAEgAOAA4ADgANAAgABAABAAAAAgACAAEA/f/6
//f/9v/2//f/+//4//b/+f/9//v/+P/7//3/+f/4//n/+v/1//f/+////wgAAgD4//b/
9f/x/+//9f/1//P/9P/2//j/+v/6//v/+//4//j/+f/5//j/+P/4//r//P/5//n/+//+
//7//P/+//3//P/7//r/+//6//v//v/9//3/+//5//3/AAD8//7//v/9//r/+P/7//v/
/P/+///////7//n/+/////v/+//6//f/9v/1//b/+P/5//X/9f/4//j/+P/7//v//P/9
//3//P/5//n/+f/4//f/9//5//n/+f/5//f/9//3//b/8//1//f/9//3//r/9//1//P/
9f/1//X/9f/1//j/+P/2//j/+//5//f/+P/7//z/+v/2//b/9//y/+3/8v/0//X/9P/1
//n/9P/z//P/9P/0//T/9P/5//f/8v/1//f/7P/y//T/9v/4//r/9//2//X/9P/1//b/
9//4//b/9f/0//T/+P/0//L/9//4//j/+P/4//n/+f/6//v/+f/4//n/+P/6//r//P/+
//3//f/8//r/+P/5//z//f/6//X/9P/5////AAADAAkACQAIAAUAAQD+//7//v/8//z/
/P/8//v//f/9//3//P/6//r/+v/6//T/8P/w//P/8//s/+7/7//y//P/9P/3//T/8v/x
/+z/6v/u//T/8//t/+3/7f/p/+3/7f/p/97/2P/e//L/BgAHAAwAKgBMAGsAiwCrAMkA
3wDoAOgAyACaAIQAgAB3AGYAWABIADYAJgAgACAAHAARAAgABgAGAAYACgAUAAsA/v/2
//D/8v/w//D/8P/w//H/9f/z//D/7//r/+j/6//t/+v/6f/p/+n/6f/q/+7/7P/p/+r/
6//v/+//7v/w//D/7//s/+3/8P/x/+7/7f/t/+//7//v/+//8f/y/+//7f/s/+v/7P/u
//D/9P/z//D/8f/0/+//7f/t/+X/6f/t//L/7//t//H/8//s/+7/8v/z//X/9//5//v/
/f/8//v/+v/5//3//f/9//3//P///wAAAgAEAAMAAwAFAAcABwAGAAUABQALAA0ADQAO
ABAAEwAVABkAHAAgAB4AHAAfAB0AGwAbAB8AIwAkACYAJwAjACIAKgAqACoAKgAsAC0A
LwAwAC8ALwAuAC4ALwAvAC4ALgAsACoAJwAmACQAIgAhAB0AHAAdABoAGgAYABQAEgAS
ABIADgAOAA4ADAAIAAUAAwAAAAIAAgABAAAA/v/8//z//P/9/wEA/v/5//n/+v/1//T/
+f/9//v/9//3//f/8f/y//P/9P/6//z/9v/4//v/9v/z//j/9//2//b/9//4//r/+v/7
//v/+P/4//n/+f/4//j/+P/6//r/9//3//n/+//6//f/+P/7//z//f/+//z/+v/6//z/
/f/9//v/+f/9/wAA/P/+///////9//z/+v/5//n/+v//////+//5//n//f/5//n/+//5
//n/+f/7//z//P/3//n//P/8//z//P/7//v/+//4//b/8v/x//X/9v/3//n/9//3//f/
9//6//v//P/8//n/+f/5//f/9//6//f/9f/z//X/9f/1//P/8//2//b/8v/0//f/9f/0
//T/9v/2//T/8v/0//f/8v/t//L/9P/2//T/9P/3//b/9f/1//b/9f/0//P/9//1//D/
8//1//L/8P/y//T/9v/4//b/9v/2//b/+f/6//v//P/4//T/8P/s/+//8P/x//L/8f/w
/+//7v/w//L/9P/2//T/9P/1//X/8//0//f/8v/t//H/8v/y//X/9v/2//f/9v/1//T/
8v/3//j/+f/6//r//P/8//3//f/8//n/+f/8//3//v/7//f/+//8//j/+////wEAAgD/
//v/+f/4//v/+v/7//z/+v/5//n/+f/3//b/9v/2//f/+P/1//L/8P/z//P/7P/u/+//
7//v/+3/7//v/+7/7v/q/+f/6v/w/+//7P/v//n/9f/h/93/5f/i/+D/6P/q//D/AQAQ
ABIAKgBbAH0AjQCtANMA3gDgAOQAxACUAH4AeQBoAFIATgBIADQAKgAkABgAFwASAAQA
CAAQAPz/8P/0//D/8f/0//X/8v/x//D/8f/x//T/8f/t/+v/5v/i/+j/6//q/+n/6//r
/+v/7P/t/+r/5v/m/+j/7f/u/+7/8P/w/+//7P/s//D/8v/w/+v/6//t/+3/6//r/+3/
7v/s/+v/6//r/+3/7v/v//L/7v/q/+r/7P/s/+3/8P/r/+3/7//y/+3/7//1//n/9P/x
//L/8P/v//L/8//0//X/9//3//f/9//5//n/+f/5//r//f/+/wAA/f/7//r/+//+////
////////BQAHAAcACQAKAAwADQANAA4AEAAMAA4AFQAXABkAFwAbAB8AIAAiACMAHwAe
ACQAIgAgAB4AIAAjACcAKgArACsAKgAqACkAKQAoACgAJgAkACEAIAAdABwAHAAZABcA
FwATABIAEwAQAA8AEAAMAAgACAAIAAoABgADAAEA/f/+//3/+//4//b/9P/0//b/9//7
//j/8v/z//X/8f/w//P/9f/x//P/9f/3//P/8P/v/+7/8v/0/+7/8P/z/+//7f/z//P/
8P/w//H/8v/x//D/8P/v/+7/7v/v/+//7//w//H/9P/0//H/8f/z//X/9P/x//L/8P/w
//D/8P/x//D/8f/0//j/+f/4//f/9v/4//P/9P/1//X/8//y//D/7//v//D/9f/3//X/
9f/1//n/9f/1//X/8//z//P/8//0//T/7//x//T/9P/0//T/8//z//P/8//y/+//7//y
//L/8v/z//L/8f/w/+//7v/v//D/8P/u/+//8P/v/+//8v/v/+3/7f/v/+//7//t/+3/
8P/w/+3/8P/0//P/6//o/+f/5P/o/+j/7P/x/+3/6f/v//L/8P/s/+r/6//o/+f/5//o
/+n/6v/r//H/7//q/+3/7//q/+b/6f/q/+v/7P/r/+r/6f/o/+n/6v/r/+z/6//r/+r/
6f/q/+3/6P/l/+z/7v/v//D/7f/r/+r/6v/p/+r/6v/s//D/8v/0//j/+P/4//n/+f/3
//P/8v/z//T/9f/y//P/9//6//j/+P/7//z//P/6//n/+P/4//j/+P/6//z//v/5//X/
8f/t//D/8v/0//b/9f/w/+v/6v/w//H/6//u/+3/6//p/+f/6//t/+7/8P/r/+f/6f/t
/+3/6f/r/+3/6//n/+f/5f/i/9r/2v/q//b///8OACAAMgBRAHsAnwC3AM8A4gDuANoA
qgCEAHgAcQBoAGAAWABIACQADgAUABoADQAAAPz/AAAKAAwABAACAPr/9//2//P/8P/v
/+7/7//v//L/7//u/+3/6f/m/+v/7//v/+//8P/v/+7/7v/w/+z/5//m/+j/7f/u/+7/
7P/s/+v/6P/o/+r/6v/m/+X/5//r/+3/6f/p/+v/7P/v/+//8P/x/+//7v/t/+7/7f/q
/+v/7v/v//H/9f/x/+//7//w/+n/6v/v//L/7P/u//L/8//1//X/9f/1//X/+f/5//n/
+f/6//n/+P/3//v///8BAAQAAQD///7///8BAAEAAAD//wAABwAKAAsACwAMAA4ADwAT
ABYAGgAYABcAGwAaABkAGwAfACMAJAAjACMAHgAcACYAJgAmACYAJgAnACkAKgArACsA
KgAqACsAKwAqACoAKAAmACMAIgAlACYAKAAnACAAGwASAAwADwAOAA8AEgAQAAwADAAM
AAoABgADAAEA//8CAAMAAwAAAP7//P/8//v/+//+//r/9v/3//n/9f/0//f/+f/1//f/
+f/7//f/8//z//P/+P/6//T/9v/5//b/9f/8//3/9P/w/+3/6v/t//D/9P/3//b/9v/3
//f/9v/2//b/+P/3//P/8v/z//j/+v/6//7//f/8//v/+v/8//r/+v/8//z/+//4//X/
9//6//b/+P/5//n/9//2//f/9//4//r//f/9//n/9//3//v/9//3//r/+f/6//v/9//2
//T/7f/w//T/9f/2//b/9f/1//X/9f/0//H/8f/y//L/8v/z//b/9//4//n/+P/5//r/
+v/0//P/8v/v//P/9v/z//H/8P/x//D/7//x//H/9P/0//H/9P/4//f/9f/2//n/+v/2
//L/8v/z/+//6//x//T/9v/0//T/9//0//P/8//0//P/8v/x//X/8v/u//L/9f/8//j/
9//2//X/9P/1//b/9//4//T/8v/w/+7/8f/0//f/+v/4//b/9P/y//T/9P/1//X/+P/6
//7/+v/0//X/8//w//L/9P/1//f/+P/5//r/+v/7//r/+f/4//j/+v/6//v//v/+//z/
/f/9//3//f/5//v/AQAEAAIAAQADAAMAAgABAP////8AAAAA/v/+//7//f/7//r/+f/7
//r/+v/6//z//P/4//T/9v/5//n/8v/x//H/8P/v//D/8//0//T/9P/w/+3/8P/1//P/
7//x//X/+f/z/+X/4//k/+L/5v/w//z/CwAaAC4ASgBtAJMArwDPAOcA5gDeAMwAnAB4
AIAAhwBuAFgATgA8AC4AMAAmABYADwAMAAIABgAMAAwAEAAJAPz/9P/u/+//7v/v//D/
8P/x//X/8//z//P/8P/u//H/8//x/+//8f/x//H/8v/z//D/7P/s/+//8//z//L/8P/w
/+//7P/s//D/8v/w/+7/7//y//P/7//v//H/8v/w/+//7//v//D/8v/0//j/9f/w/+//
8P/w//H/9P/v//L/9f/5//X/9P/3//j/8P/y//b/9//5//r/+//8//3///////////8B
AAEAAQABAAEAAwADAAQABAADAAMABQAJAAsADAANAAsAEQATABMAEQASABQAFQAYABoA
HQAaABsAIQAiACMAIQAjACUAJAAoACkAJQAkACwALAAsACwAKgArAC0ALgAxADEAMAAw
AC8ALwAuAC4ALgAsACkAKAAnACYAJgAjACIAIwAgACAAHgAYABQAEgAOAAoACgAKAA4A
DAALAAsABgAIAAgABwADAAAA/f/8//3//f8AAPz/+////wQAAwD9//3//P/1//b/+f/8
//n/9//3//f//P/+//j/+v/9//n/9//9//3/+//8//7/AAD+//7///////3//P/8//v/
/P/8//z//v////3//v8BAAMAAgD//wAAAgACAAIAAgABAP7//f/+/wEAAQD///3//f8A
APz//v8CAAMAAgACAP///f/8//z/AAABAP7//f///wMA/////wQAAwAEAAUAAgACAAEA
+////wIAAgACAAAA/////////f/8//n/+f/8//z//P/9//3//f/9//3/AAADAAYACAD+
//v/+P/z//b/+v/4//f/+f/7//v/+//9//3/AAAAAPr//P////3/+P/4//r/+v/8//r/
/P////z/9//8//7/AAD+//7/AQD+//3//f/+//7//v/+/wMA/P/2//j/+f/6//j/+f/6
//v//P/6//r/+v/6//z//P/8//z/+v/6//r/+v/4//j/+P/4//v//P/9//7//v/+//7/
/v////////8AAAUAAAD9/wEAAQAAAP///v/9//3//v///wAAAAACAAIABQAGAAkADAAI
AAUAAQD8//3/AQAHAAsACAADAAIABwALAAoACwAPAA4ADgAMAAkABgAGAAYABAACAAIA
AgABAAIAAwAEAAQABAAEAAQABAAAAPz//P////3/9v/4//n/+//7//v//f////7//v/6
//T/9v/6//f/9v/5//z/+//3//X/9f/w//D/9v/4/wAAFQAoADwAXAB7AJcAtwDVAOcA
9ADwAMwAoACKAIQAeQBqAFwAVABIADQAMAAuACIAFwAUABYAEgAMAAwAEgAOAAYAAwAC
AAMAAAD///7//f/9/wAA/f8AAAEA///+//3//f/5//X/+f/7//3/AAAAAPz/9//2//j/
/f/+//7//v/+//3/+v/+/wIABAACAP////8BAAEA/v/9//7//v8AAP////////3//v//
/wIA/v/6//r//P///wMACQAHAAYABQAFAP3///8FAAkABAAEAAgACQALAAkACQAJAAkA
CQAJAAkACQALAAsACwALAA4AEQASABQAEgARABEAEwAXABkAGgAbABwAIwAmACcAJAAk
ACUAJQAoACoALQAqACsAMQAyADMANQA5AD0APgA9ADsANAAwADoAPAA+AEAAPgA/AEEA
QgBDAEMAQgBCAD4APQA7ADoAPAA8ADsAPAA5ADgAOAA1ADUANQAxADAALgAqACgAKAAo
ACQAJAAkACEAHAAYABUAEgAUABQAEwAVABQAEwAUABEAEQAUABAADgARABUAEwANAA8A
EAALAAsADQAPAAsACQAJAAkADgANAAYABwAJAAkACQARABMADQAMAAwADAAOAA4ADwAP
AA8AEAASABMADwAOAA0ADgAPAA0ADgARABEAEAANAA4AEQAUABcAGgAXABIADwAOABAA
EQAQAA8AEwAWABIAFAAUABMAEAAOABAAEQATABYAFgAVABAADQANABEADQANABIAEQAS
ABMAEwAUABQADwAOABAADwAOABIAEwAVABcAFQAUABEAEQATABQAFQAXABUAEwARAA8A
DgATAA==
         </WaveFormData>
      </LeadData>
      <LeadData>
         <LeadByteCountTotal>10000</LeadByteCountTotal>
         <LeadTimeOffset>0</LeadTimeOffset>
         <LeadSampleCountTotal>5000</LeadSampleCountTotal>
         <LeadAmplitudeUnitsPerBit>4.88</LeadAmplitudeUnitsPerBit>
         <LeadAmplitudeUnits>��V</LeadAmplitudeUnits>
         <LeadHighLimit>2147483647</LeadHighLimit>
         <LeadLowLimit>268435456</LeadLowLimit>
         <LeadID>V1</LeadID>
         <LeadOffsetFirstSample>0</LeadOffsetFirstSample>
         <FirstSampleBaseline>0</FirstSampleBaseline>
         <LeadSampleSize>2</LeadSampleSize>
         <LeadOff>FALSE</LeadOff>
         <BaselineSway>TRUE</BaselineSway>
         <ExcessiveACNoise>FALSE</ExcessiveACNoise>
         <MuscleNoise>TRUE</MuscleNoise>
         <LeadDataCRC32>323779678</LeadDataCRC32>
         <WaveFormData>
8P/w//D/8P/w//D/8P/w//L/8v/y//L/8f/w/+//7v/v//D/8f/y//P/9P/1//b/+f/6
//v//P/+/wAAAgAEAAQABAAEAAQABwAIAAkACgAKAAoACgAKAAwADAAMAAwADAAMAAwA
DAAKAAoACgAKAAsADAANAA4ADAAMAAwADAAKAAoACgAKAAwADAAMAAwACwAKAAkACAAL
AAwADQAOABAAEAAQABAADwAOAA0ADAANAA4ADwAQAA0ADAALAAoACwAMAA0ADgAOAA4A
DgAOAAwADAAMAAwADAAMAAwADAAKAAoACgAKAAsADAANAA4ADgAOAA4ADgAMAAwADAAM
AA4ADgAOAA4ADQAMAAsACgAMAA4AEAASABAADgAMAAoACgAKAAoACgALAAwADQAOAA0A
DAALAAoACwAMAA0ADgANAAwACwAKAAoACgAKAAoADQAOAA8AEAAPAA4ADQAMAA4ADgAO
AA4ADAAMAAwADAAMAAwADAAMAA4ADgAOAA4ADQAMAAsACgAMAAwADAAMAAwADAAMAAwA
DAAMAAwADAAOAA4ADgAOAA0ADAALAAoACwAMAA0ADgAMAAwADAAMAAwADAAMAAwADgAO
AA4ADgALAAoACQAIAAsADAANAA4ADgAOAA4ADgAMAAwADAAMAA8ADwAPAAwACQAJAAkA
CQANAA4ADgAOAA0ADgAOAA0ADQAOAA8ADwAQABAAEAAQABIAEgASABMAFQAVABUAFwAT
ABIADgAMAAkACAAEAAQACQAHAAQAAwADAAMAAwADAAQABQAIAAgACAAGAAYABgAHAAcA
CAAJAAsADQAOABAADQAMAAsACwANAA0ADQAOABAADwAPAA8ADQAMAA0ADwAPAA8ADwAO
AAwADAAMABIAGgAhACQAJAAlACgAKgAvAC8AKgAmACIAGwASAAMA6//Q/7//tP+w/7X/
uP+8/8P/wv++/87/3P/Z/9v/6P/0//v/BAAJAAoACgAKAAsADQAOABAAEAAOABIAEgAR
ABAADgAQABIAEgAWABQAEQARABEAEAARABIAFAAWABYAEgASABIAEAASABEAEQASABIA
FAAWABcAFQARABEAEwAVABYAFgAWABYAFwAVABMAEwAUABUAFQAXABkAFgAUABQAEgAR
ABEAEQATABgAGgAWABMAEwARAA8AEQASABQAFQAWABYAFAASAA4ADQAMAAwADwAQABAA
EAARABEADwANAAsACwAMAA0ADQAOAA4ADAAFAAMAAwADAAUABQAFAAQAAwADAAMA/v/8
//z//P/6//z//P/7//r/9f/z//P/9f/3//f/9//5//f/9v/2//T/8f/x//H/8//3//f/
9v/1//P/8v/y//P/+P/7////AQABAAIAAgACAAAAAgAEAAgACAAJAAsADAAKAAoABgAI
AAsADgAQABEADwAPAA0ADAAMAA0ADwAQABEAEQAQAAsACQAKAAoACgAOAA8ADwAOAAsA
CwALAA0ACwAJAAkADQAOAA8AEAAPAA0ACwALAAwADgAPABEAEQAPAAwACwALAAsACgAM
AAwADgAOAA4ADgANAAsACwAMAAwADwAQABIAFAAOAA0ADQAKAAsADAANAA8ADwAPAA0A
CwAJAAkACQAKAA0AEAAQAA4ADgAOAAwACwAKAAoADQAPAA8ADAAMAAoACgAJAAkACwAM
AAwADQAPABAADAAIAAwADAAMAA0AEQARABAADQAKAAoACgAJAAsADQAPAA8ACgAIAAcA
BwAGAAcACAAJAAoACwAMAA0ACAAIAAoADQAMAAwACwAIAAYABgAHAAgABwAIAAkACQAK
AAoACQAKAAkACAAKAAwACwAJAAoACwAMAAwACwALAAsACwALAA4ADQAMAAwADAAMAAwA
CwAKAAkACAAJAAoACwAMAAoACAAGAAQABwAIAAkACgAKAAsACwALAAoACQAJAAkACQAL
AAwADAALAAsACwAKAAwADQAPABEAEAAQAA8ADgAOABAAEAAQABMAEwATABMAEgAPAA0A
CAAJAAkACQAGAAUABwAEAAAA/////////////wAAAQAEAAMAAgD///7///8DAAQABgAE
AAQABAADAAUABgAHAAgACwALAAsACwALAAoACAAHAAoACgALAA4ADgANAAwACwAEAAQA
CgAMAA4AFAAZABoAHAAbABwAIAAlACkAJAAeABgADQAEAPv/6//W/8f/vv++/8X/yv/M
/8f/vv/A/8j/0P/Z/+P/7P/0//f/9v/3//z/AAACAAUACQAKAAwADAAKAAkACAAGAAQA
BgAKAA4AEAAQAA4ACwALAA4ADgAQABIAEAASABIADgAOAA4ADAAOAA8ADwAQABAAEAAQ
AA8ACwAMAA0AEAATABMAEgARABAADwANAAsACwAQABEAEQATABIADgALAAoACwALAAwA
DQAKAA4ADwAKAAoACwAKAAkACQAKAAwADQALAAoABwAEAAUABQAFAAYACQAKAAoACgAJ
AAcAAwD/////AQAEAAcABQAEAAIA/v/7//v//f////////////7/+v/5//j/8v/1//b/
9//2//P/8v/w/+7/7v/t/+7/8f/w/+//7v/v/+z/6v/p/+b/6P/p/+r/7f/t/+v/6P/l
/+f/6P/q/+3/7//x//T/9f/z//T/9P/0//f/+v/9/wIA/////wAAAAACAAQAAgAGAAYA
CAAJAAkACQAJAAcABgAIAAkACwAMAAsACwAKAAUABgAIAAkACgALAAsACgAIAAcABwAH
AAkACgAJAAoADwAOAA0ADAAJAAgABwAIAAoACQAJAAoACQAJAAYABQAFAAgACAALAAwA
CwAKAAkACAAIAAcACAAKAAkACwALAAwADQAGAAQAAwAEAAcACgANAAoACQAIAAUABQAF
AAcACQAJAAsADQAMAAkACAAHAAQABgAGAAcACwAMAAsABwAGAAcACAAIAAkACAAIAAcA
BwAIAAoABwAEAAcACAAJAAsADAALAAkABQAFAAYABwAHAAUABwAJAAkABgAEAAMAAwAG
AAcACAAJAAcABwAHAAcABAAEAAYACQAJAAoACgAIAAUABAAEAAQABwAIAAkACQAHAAYA
BAAEAAYABgAJAAwACQAFAAQAAwAEAAQAAwADAAUABQAFAAgABQAEAAQABAAEAAQABgAG
AAYABgADAAIAAQAAAAEAAgAEAAUABwAEAAMAAwABAAEAAwAEAAYABgAHAAgABwAFAAQA
BAAHAAcACAAIAAoACgAMAAwACwALAAoACQAMAA8ADgAOAAcABAACAAAA/v/+/wEA///+
//3//f/9//z/+//7//v/AAAAAAAA/v/8//z//////wAAAQACAAMABQAGAAYABgAFAAUA
BAADAAQABgAHAAcABgAFAAMAAgAEAAcABwAHAAsADAAIAAgACgAMABAAFQAaABwAHQAg
ACgALwArACIAHAAWABEAEAADAOf/zP+//7T/rv+x/7b/uP+7/7z/wP/K/9L/1f/d/+j/
8P/1//7/BQAIAAYABgAHAAkADAAOAA4ADAAQABAADwAOAA0ADgAPAA4AEwASABAAEQAR
ABAAEQASABIAFAAUABAAEwAUABMAFgAUABMAEwASABQAFgAXABUAEQARABMAFQAYABgA
GAAYABgAFwAWABcAFwAXABYAFwAYABYAFQAWABQAEwATABMAFQAaABwAGAAZABkAFwAV
ABQAFAAVABUAFwAYABcAFgAWABUAFAAUABUAFgAWABYAGQAZABcAFQASABEAEQARABMA
FAAUABIADQALAAsACwANAA0ADQAMAA0ADQANAAgABgAGAAYABAAFAAYABgAGAAEA////
/wEA////////AQABAAAAAAD+//v/+//7//3/AgADAAMAAwABAAAAAAABAAYACQANAA8A
EQASABIAEgARABIAEwAWABgAGQAbABwAHgAeABoAHAAcAB4AHwAfACAAIQAgACAAHwAf
ACAAIAAgACEAIQAdAB8AIAAgACAAIgAjACMAIgAfAB8AHwAhAB8AHQAdACEAIwAlACcA
JwAjACEAIQAiACIAIwAlACUAJQAiACEAIQAgACAAIwAkACQAJAAkACQAIwAhACEAIgAh
ACMAIwAkACcAIgAiACMAIgAjACQAJQAlACUAJQAjACQAIwAkACUAJAAlACYAJAAjACQA
JQAkACMAIgAiACUAJwAnACQAJAAkACQAIwAjACYAJgAlACUAJgAoACUAIgAkACQAJAAl
ACgAKQApACcAJgAmACYAJQAnACkAKwArACgAJgAlACUAJAAlACYAJwAoACkAKgArACYA
JgAoACsAKgAqACkAJgAlACYAKAAqACkAKAAnACUAJwAoACgAKgApACgAKgAsACwAKQAp
ACkALAAsACsAKwAqACkAKAAqAC0ALgAsACwALAAsACoAKgAqACoALAAsACwALAAqACoA
KgAqACwALAAsACwALAAsACwALAAqACoAKgAqACsALAAuAC8ALQAqACkAKQArACsALQAu
AC4ALgAvADAAMAAvAC8AMAAyADMANQA2ADUANAA1ADQANgA3ADcANwA1ADcANQA0AC4A
LAArACoAKAAoACsAKQAmACUAJQAlACUAJQAmACcAKgAqACoAKAAmACYAKQApACwALQAu
AC8ALwAwADAAMAAwADEAMQAxADEAMgAyADEAMQAxADAAMAAyADUANQA1ADMAMgAyADQA
NgA6AD4AQwBIAEoATwBQAEoAUQBZAFIASABGAEMAOAAnABEA9v/j/9z/2v/V/9T/2P/d
/+T/6v/y//z/BQANABYAHgAnAC4AMQAyADIAMgAzADUAOAA6ADoAOAA4ADgANwA2ADgA
OgA8ADwAPwA+ADwAPQA9ADwAPQA+AEAAQgBCAD4APgA+ADwAPgA/AD8AQABAAEMARABE
AEEAPQA9AD8AQQBCAEIAQgBCAEEAPwA9AD0AQABBAEEAQwBEAEIAQQBCAEEAPwA+AD0A
PQBCAEQAQABBAEEAPwA9AD0APgBAAEEAQgBCAEAAPgA+AD0APAA8AD8AQABAAEAAQAA/
ADwAOQA4ADkAOwA9AD0APgA+ADwAOgA5ADoAOwA5ADkAOQA4ADYANQA0AC4ALwAwADEA
MAAyADIAMQAwAC0AKwArAC0AKwArACsALQArACoAKgAoACcAJwAnACkALQAtACwAKwAr
ACoAKgArADAAMwA3ADkAOAA4ADcANgA4ADoAPABAAEAAQQBDAEQAQwBCAD0APgBCAEQA
RQBFAEUARQBDAEIAQgBDAEUARgBGAEcARwBDAEEAQgBCAEIARgBHAEcARgBDAEMAQwBF
AEQAQwBEAEkASABJAEoASQBFAEMAQwBEAEUARwBKAEsASwBIAEcARwBFAEQARgBGAEcA
SABJAEoARwBFAEUARgBGAEkASgBMAE4ASABHAEcARwBJAEsATQBPAE8ATwBNAEsASQBJ
AEkASQBLAE0ATABKAEoASgBIAEgASABJAE0ATQBNAEoASgBKAEoASQBJAEwATABLAEsA
TABOAEsASABKAEoASgBLAE8ATwBOAEsASgBKAEoASQBLAE0ATwBPAEwASgBJAEkASgBL
AEwATQBOAE8AUABRAEsASgBLAE0ATwBQAFAATgBNAEwATABMAE0ATgBPAE8ATwBOAEwA
TABKAEoATQBQAFEATwBQAFEAUABQAE8ATwBPAE8ATwBSAFcAVABTAFIAUQBQAFEAUgBT
AFQAVABUAFQAVABTAFIAUQBQAFEAUgBTAFUAVQBVAFIAUQBSAFMAVABXAFYAVgBWAFcA
VgBWAFUAVQBXAFkAWgBcAFoAWgBaAFwAXgBeAF8AXwBfAF8AYQBfAFwAWABWAFUAVQBS
AFMAVwBTAFAATwBPAE8ATwBPAFAAUwBWAFYAVgBUAFQAVABXAFkAWgBbAFwAWwBbAFwA
XABcAFwAXQBdAF4AXwBhAGIAXgBdAFwAWgBbAF4AYgBjAGEAYQBgAGAAYgBkAGoAcgB5
AHoAegB3AHgAfAB/AH8AfAB0AGwAZwBiAFEAOQAmABsAFgAaAB8AIgAkACMAIAAiACoA
NAA7AEMATgBYAFsAWABbAGIAZABkAGUAZwBsAG4AbgBsAG4AbgBtAGwAbQBwAHMAdAB1
AHIAbgBtAG4AbgBwAHIAcwB2AHcAdAB0AHQAcgB0AHcAdwB4AHgAeQB6AHoAdwB1AHUA
dwB5AHwAfAB8AHwAfQB7AHkAeQB8AH0AfQB/AH8AfAB6AHoAewB7AHwAfQB7AIAAggB+
AHsAewB5AHcAeAB6AH0AfwCAAIAAfgB8AHsAewB7AHwAfwCAAIAAgACAAH8AfAB5AHoA
ewB9AH8AfQB+AH4AfAB5AHcAdwB3AHgAeQB6AHoAeAB3AHYAcABzAHQAdQB0AHIAcgBx
AHAAbQBrAGsAbQBuAG8AcABzAG8AbgBuAGwAbABtAG4AcQBxAHEAcABvAHAAcABxAHMA
dgB5AH0AfwCAAIIAgwCEAIUAiACLAJAAkACRAJMAlACWAJYAkgCUAJcAmgCcAJ0AnACb
AJgAlgCZAJsAngCgAKIAowCjAJ8AnwCgAKAAoACiAKMAowCiAKIAowCkAKcApQCjAKMA
pwCnAKcApwClAKYApQCmAKgAqQCrAK4ArwCrAKgApwCnAKkAqgCuALAArgCuAK4ArgCu
AK0ArgCwALAAswC0ALYAtgCwAK8ArwCxALMAtQC3ALcAtwC3ALUAtACzALQAtQC4ALsA
vgC+ALsAugC5ALYAtwC4ALoAvwDAAL8AuwC6ALsAvAC8AL0AwADCAMMAxQDHAMgAxADA
AMMAxADFAMcAyQDJAMgAxQDDAMQAxQDFAMcAyQDLAMsAygDIAMcAxwDJAMsAzQDPAM0A
zQDNAM0AzADMAM4A0QDTANQA1ADSANAA0ADRANIA0wDUANUA1QDXANYA1ADUANQA1ADX
ANoA2QDXANgA2QDYANgA1wDXANgA2QDaAN4A3QDeAN4A3gDeAN4A3wDgAOEA4gDkAOQA
5ADlAOUA5QDiAOEA4wDlAOcA6wDrAOoA6QDpAO0A7gDuAO8A7gDvAO8A8ADwAPAA8ADy
APUA9gD4APkA+AD3APgA9QD1APIA8QDxAPEA7gDvAPMA7wDsAOsA6wDuAO8A8ADyAPIA
9ADzAPIA8gD0APYA+wD7APwA/QD+AP0A/QD+AP4AAQECAQQBBQEDAQMBBAEEAQQBBQEG
AQYBCAEKAQ0BDQEMAQsBCQEIARIBFgEYARoBHQEeASIBJwEqAS4BOQE7ATQBLgEkARsB
FAEFAe8A2gDNAMoAyADFAMIAvgC9ALgAsgCuAKoAnwCPAIAAcABfAFAAQwA0ACgAHAAR
AAcA9//o/9f/xP+5/6z/nv+Q/4P/ev9x/2b/Xv9S/0X/O/80/y7/Kv8m/x7/Gv8U/wr/
Bv8C//z++v72/vP+8f7u/un+5v7i/tv+1/7X/tn+2/7X/tT+0f7O/sv+yf7H/sf+yf7J
/sj+yf7H/sL+vv68/rz+u/67/rv+uP68/r3+uP65/rn+t/61/rX+tv64/rn+uP64/rb+
tP61/rX+tf62/rT+tP6z/rL+s/6z/rH+r/6u/q/+sf6z/q/+rv6s/qj+p/6n/qn+q/6r
/qv+q/6q/qv+q/6r/qb+qP6o/qj+pv6k/qT+o/6i/qH+of6j/qf+pf6l/qX+p/6n/qb+
pv6k/qb+p/6o/qv+q/6r/qr+qf6r/qz+rv6x/rL+tf65/rv+u/68/rz+vP6+/sL+xv7M
/sn+yf7K/sr+zv7Q/s7+0v7S/tT+1f7V/tf+1/7V/tT+1f7X/tr+3P7c/tv+2f7T/tf+
2v7c/t7+3v7d/tv+2P7Z/tn+2f7b/tr+2f7a/t/+3v7d/tz+2f7Z/tn+2/7e/t3+3f7e
/t3+3P7a/tr+2/7e/t7+4f7i/t/+3v7d/tz+3v7d/t7+4P7h/uP+4/7k/ub+4P7f/t/+
4P7j/ub+6f7m/uX+5P7h/uP+4/7l/uf+5f7n/un+6P7o/uj+6P7m/uj+6P7p/u3+7P7r
/uf+5v7q/uz+7f7v/vD+8P7v/u/+8P7y/u/+7P7w/vD+8P7x/vP+8/7y/u/+8P7y/vT+
9f7z/vX+9/73/vX+9P70/vX+9v73/vj++f73/vf+9/73/vb++P78/gH//v7+/v3++v75
/vr+/P7+/gH/Av8D/wP/A/8C/wD/AP8D/wT/CP8M/wr/B/8H/wf/Cf8K/wr/C/8M/w3/
Dv8S/w3/Dv8R/xL/E/8U/xf/GP8Z/xr/HP8c/xz/HP8e/x7/Hv8e/x//IP8h/yL/I/8k
/yX/Jv8o/yr/LP8u/y7/L/8v/y//MP8x/zP/Nf8z/zX/Nv82/zf/Of87/zz/PP89/z//
Qf8//0D/QP9A/0P/Rv9H/0j/Sf9J/0n/Sf9N/0v/Sv9G/0f/R/9H/0T/Q/9F/0L/Pv8+
/z//QP9B/0P/RP9F/0j/SP9I/0b/Rv9H/0v/TP9O/07/Tv9O/03/Uf9S/1P/VP9V/1X/
Vf9V/1j/WP9X/1f/WP9Y/1n/XP9c/1v/Wv9Z/2L/ZP9e/17/ZP9o/2v/bv9w/2//dv9+
/4H/hf+G/3z/bv9r/2r/Xf9J/zT/I/8W/xL/Df8G/wb/D/8Y/x7/Kv84/z//Rf9K/07/
V/9i/2X/Zv9p/2z/cP91/3f/eP93/3T/ef96/3r/ev94/3r/fP98/3z/ev93/3f/e/98
/3//gv+A/4D/fv94/3r/fP98/4D/gf+B/4L/gv+C/4L/gf99/37/gf+G/4v/iv+I/4b/
hP+G/4X/hP+F/4j/if+J/4v/i/+I/4b/hv+I/4n/i/+N/4z/kP+R/4z/j/+R/5H/kf+Q
/5D/kf+R/5D/kP+O/4z/jv+P/5D/kv+Q/5D/j/+O/43/jf+L/4n/if+J/4r/i/+J/4j/
hv+C/4H/gf+D/4X/hP+D/4L/gP9//3//f/96/3v/fP99/3z/ev96/3n/eP95/3n/e/9/
/3v/ef93/3f/eP94/3n/eP95/3v/ff+B/4D/f/99/3v/fv+A/4P/h/+I/4n/i/+L/4z/
jv+P/5D/k/+W/5n/nv+c/53/n/+g/6L/pP+i/6b/p/+o/6j/p/+p/6n/p/+m/6n/q/+u
/7D/sP+v/63/p/+r/67/sP+y/7L/s/+z/7L/sf+x/7H/s/+0/7P/tP+5/7n/uf+5/7f/
t/+3/7n/vP+7/7v/vP+7/7v/uv+7/73/wP/A/8P/xP/D/8L/wf/A/8L/wf/C/8T/w//F
/8X/xv/J/8T/xP/F/8b/yf/M/8//zf/L/8n/xf/G/8f/yv/N/8v/zf/P/87/z//Q/9H/
0P/Q/9D/0f/V/9T/0//P/87/0f/S/9L/0//U/9T/0//T/9j/2v/X/9T/1v/W/9b/1//Z
/9n/2P/V/9T/1v/Y/9n/1v/X/9j/1//W/9b/1//Z/9r/2//c/93/3P/b/9r/2f/Z/9r/
3f/h/9//4P/g/97/3f/c/9z/3P/f/+D/4f/h/9//3v/c/9z/3//g/+T/6P/j/9//3v/d
/+H/4v/i/+P/5f/l/+X/6P/h/97/4f/i/+P/5P/l/+b/5//o/+b/5v/m/+b/6P/p/+r/
6P/l/+X/5f/l/+n/6v/q/+r/6f/q/+r/6f/n/+j/6f/p/+7/8P/y//T/9f/0//P/8//z
//P/8//1//X/9P/w/+7/6//q/+b/5v/r/+n/5v/l/+X/5f/l/+X/6P/p/+z/7P/q/+j/
6P/o/+n/6f/q/+v/7f/v//D/8v/w//D/8P/x//H/8f/x//L/8//z//T/9f/z//L/8//1
//b/9//4//j/+P/2//j/+v/+/wUACgAOAA0ADgASABUAEQAMAAoABAD///r/8f/h/8z/
uf+s/6r/r/+0/7r/v/++/7b/uP/E/83/z//U/97/6f/0//n/+P/4//j/+f/7//z//v/+
//z///8AAAAAAAD//wAAAQAAAAUABAACAAMAAgACAAQABgAGAAgACAAEAAYABgAEAAYA
BgAFAAUABAAGAAgACQAHAAUABQAHAAkACAAIAAgACAAKAAkACAAJAAsACwAKAAsADAAK
AAkACgAIAAcABwAHAAYACgALAAYABwAJAAkACQAHAAgACgALAA4ADgAMAAoACAAHAAYA
BgAHAAgACAAIAAsACwAJAAcAAwADAAQABQAFAAYABgAEAAEA/////////////////v//
///////6//n/+P/3//T/9f/2//b/9v/x/+//7//x/+//7//v//H/8P/w//H/8P/u/+3/
7P/t//D/8f/x//H/8f/w//D/8f/2//n//f////7//v/9//z//f8AAAMACAALAA0AEAAS
ABAAEAAMAA4AEAASABMAEwAUABUAFAAUABMAEwAUABQAFgAXABcAEwARABIAEgASABQA
FQAVABQAFQAVABUAFwAVABMAEwAXABcAGQAbABsAGAAVABQAFAAWABcAGQAZABgAFgAW
ABcAFwAWABgAGAAaABoAGgAaABsAGQAZABoAGQAbABsAHAAgABoAGQAZABYAFwAYABkA
GwAbABsAGQAZABcAFwAXABYAGQAcABwAHAAcABwAGgAZABgAGAAbAB8AHwAcABwAGgAa
ABkAGQAcABwAGwAbAB4AIAAdABoAGwAaABkAGQAcAB0AHQAbABkAGgAbABsAGgAbABwA
GwAbABoAGgAbABsAGwAbABsAHQAdAB0AHQAYABgAGgAdAB0AHgAeABwAGwAcAB4AIAAd
ABwAGwAZABwAHAAbABwAGwAaABwAHgAcABkAGQAZABwAHAAbABsAGAAXABYAGAAbAB4A
HAAcABwAHAAaABoAGgAaABoAGgAaABoAGgAaABoAGgAYABgAGAAYABoAGwAbABsAGgAZ
ABkAGQAXABkAGgAaABgAGQAaABoAGQAZABoAGwAbABwAHAAcABoAHAAcABwAHgAfACAA
IQAgAB0AGwAWABYAFQAUABAADgARAA8ADAAJAAkACQAJAAoADAAOABIAEQAQAA0ADAAO
ABEAEQASABEAEgATABMAEgASABIAEgATABMAEwATABMAEgAQAA8AEQAQABAAEgAVABUA
FQAVABQAFAAUABIAFgAgACUAKAAkACMAKAAuADMAMwAuACgAJAAfABQA///l/9D/wf+4
/7r/vf+6/7j/u/++/8b/0v/c/+H/6f/0//r///8GAAsAEAANAAwADAANABEAFAAVABQA
FAAUABMAEgAUABYAGAAYABgAFgATABMAEwASABMAFAAUABYAFgASABIAEgAQABIAEwAT
ABQAFAATABQAFAARABEAEQATABUAFAAUABQAFAARAA8ADQANABEAEwAUABcAFQASABAA
EAASABEAEQARABEAFgAYABQAEgARAA4ACwAOABAAEwAVABUAFAARAA4ADQANAA0ADgAN
AA4ADgAOAAwACwAIAAUABAAFAAcACQAIAAgABwAEAAEA/////////f/9//3//P/6//n/
+P/y//P/9P/1//T/8v/y//H/8P/v/+3/7f/v/+3/7f/t/+//7P/q/+n/5v/o/+n/6v/t
/+3/7f/s/+v/7P/s/+3/7//y//X/+f/7//v//P/8//z//P/+/wAABAADAAMABAAEAAUA
BgADAAYACAAKAAsACwAKAAkABgAEAAUABwAKAAwADQANAAwABwAGAAYABQAEAAgACQAJ
AAgABQAFAAUABwAHAAUABQAJAAkACQAJAAcABQADAAMABAAGAAcACQAJAAUAAgABAAEA
BAAEAAcACAAGAAYABgAGAAcABQAFAAYABgAJAAoADAALAAQAAgABAAMABQAHAAkACAAH
AAYAAwAEAAMABAAFAAUABwAJAAgABQAEAAMAAAABAAIABAAJAAkACQAGAAYABAAEAAMA
AwAGAAYABQAFAAUABgACAP7/AgACAAIAAwAFAAUABAABAP//AAABAAEAAgAFAAgACQAE
AAAA/f/7//7///8AAAEAAQABAAEAAQD+//7/AAADAAEAAgACAAAA/f/8//z//P/9//7/
/////wEAAAD+//7//f/8//7/AAD///3//v///////v/8//v/+//7//v//v////z/+v/6
//r/+v/8//z//P/8//z//P/8//z/+v/6//r/+v/6//r/+v/6//j/+P/4//j/+f/6//v/
/f/7//v/+P/3//f/9//3//n/+P/4//j/+f/5//j/9v/1//f/+f/6//z/+v/6//r//P/6
//j/9//1//j/+f/8//v/+f/0//H/7//u/+r/6v/t/+3/6v/p/+n/6P/n/+b/5v/n/+r/
6v/q/+j/6P/o/+v/6f/q/+v/7P/t/+3/7v/u/+3/7P/s/+v/7P/t/+//8P/u/+3/7P/q
/+j/6v/t/+3/7//v/+7/7v/s/+7/8P/2//3/AgAAAP//BAAIAAkACQD+//b/9P/x/+b/
0/+9/6T/k/+O/47/jf+O/5L/mf+e/57/pv+y/7n/vf/G/9L/2f/e/+H/4v/g/+D/4f/j
/+j/6v/q/+j/6v/q/+n/6P/m/+j/6v/q/+z/6v/n/+f/5v/m/+j/6v/q/+z/7P/o/+r/
6v/o/+r/6P/n/+f/5v/p/+r/6v/n/+X/5f/n/+n/6v/q/+r/6v/q/+n/6P/p/+n/6f/o
/+n/6//o/+b/5v/o/+f/5//n/+X/6v/s/+j/6f/p/+f/5f/n/+j/6v/r/+r/6v/o/+b/
5v/l/+T/5P/j/+T/5P/k/+P/4//h/9//3f/d/97/3//f/+D/4P/e/9v/2f/Z/9n/2f/Z
/9n/2P/V/9X/1f/Q/9H/0v/T/9L/1P/U/9P/0v/O/8v/yv/L/87/z//Q/9P/0P/O/83/
yv/K/8v/zP/P/8//z//O/83/0P/Q/9H/0//W/9n/3f/f/9//4P/g/+D/4v/k/+b/6v/s
/+3/7//w/+7/7v/q/+z/8P/y//P/8//z//P/8f/w//D/8f/z//T/9v/3//f/8//z//T/
9P/0//b/9//3//b/9f/1//X/9//1//P/8//3//v//f///////P/5//j/+P/6//v//f/9
//v/+P/3//f/+P/4//v//P/8//z//P/8//v/+f/5//r//v8BAAIABAAFAP7//P/7//3/
//8BAAMAAwADAAMAAQD9//v/+//7//7/AQAEAAQAAAAAAAAA/v////7//v8BAAMAAwAA
AAAAAAAAAP////8AAAAA/////wIABAABAP7/AAAAAAAAAQAIAAkACQAHAAMAAgABAP//
//8FAA==
         </WaveFormData>
      </LeadData>
      <LeadData>
         <LeadByteCountTotal>10000</LeadByteCountTotal>
         <LeadTimeOffset>0</LeadTimeOffset>
         <LeadSampleCountTotal>5000</LeadSampleCountTotal>
         <LeadAmplitudeUnitsPerBit>4.88</LeadAmplitudeUnitsPerBit>
         <LeadAmplitudeUnits>��V</LeadAmplitudeUnits>
         <LeadHighLimit>2147483647</LeadHighLimit>
         <LeadLowLimit>268435456</LeadLowLimit>
         <LeadID>V2</LeadID>
         <LeadOffsetFirstSample>0</LeadOffsetFirstSample>
         <FirstSampleBaseline>0</FirstSampleBaseline>
         <LeadSampleSize>2</LeadSampleSize>
         <LeadOff>FALSE</LeadOff>
         <BaselineSway>TRUE</BaselineSway>
         <ExcessiveACNoise>FALSE</ExcessiveACNoise>
         <MuscleNoise>TRUE</MuscleNoise>
         <LeadDataCRC32>1145384381</LeadDataCRC32>
         <WaveFormData>
IAAgACAAIAAiACIAIgAiACQAJAAkACQAIwAiACEAIAAgACAAIAAgAB4AHgAeAB4AHAAc
ABwAHAAaABoAGgAaABYAFAASABAADwAOAA0ADAAJAAgABwAGAAYABgAGAAYABAAEAAQA
BAABAAAA///+/wAAAAAAAAAA///+//3//P/8//z//P/8//7//v/+//7//f/8//v/+v/9
//7///8AAAAAAAAAAAAA/v/+//7//v///wAAAQACAAEAAAD///7///8AAAEAAgACAAIA
AgACAAIAAgACAAIABAAEAAQABAACAAIAAgACAAMABAAFAAYABAAEAAQABAACAAIAAgAC
AAQABAAEAAQAAgACAAIAAgAEAAQABAAEAAEAAAD///7//P/8//z//P/9//7///8AAP//
/v/9//z//P/8//z//P/6//r/+v/6//r/+v/6//r/+//8//3//v/7//r/+f/4//r/+v/6
//r/+P/4//j/+P/4//j/+P/4//n/+v/7//z/+//6//n/+P/6//r/+v/6//r/+v/6//r/
+v/6//r/+v/8//z//P/8//v/+v/5//j/+f/6//v//P/7//r/+f/4//r/+v/6//r/+v/6
//r/+v/5//j/9//2//f/+P/5//r/+v/6//r/+v/4//j/+P/4//v/+//7//n/9//3//f/
9//4//v//P/8//r/+v/6//z/+//8//3//f8BAAEAAQACAAIAAgAEAAYACQAJAAoACgAJ
AAkABwAFAAIAAQD9//j/+P/2//T/8v/y//L/8//z//P/9P/0//X/9f/1//X/9f/z//P/
8//z//T/9f/0//X/9P/x//D/8P/y//L/8v/y//T/9P/z//P/8f/x//P/9P/0//T/9P/z
//H/8v/x//P/9v/6/wQAFAAtAE4AcwCeAMUA4gD8ABcBLAEzATIBIQH+AMwAjABDAP7/
vf+I/3X/av9o/4D/nf+k/63/wP/O/9j/4v/n/+j/6v/q/+z/8f/1//X/9f/1//P/8//1
//X/9//4//j/+v/6//r/+v/4//j/+f/5//v///////7//v/8//z//P/7//v//f/9//3/
//8AAAEAAgAAAP///////wEAAQACAAIAAgAAAAAAAQACAAQABAAFAAUAAwADAAUAAgAB
AAIAAQAEAAcACAAIAAcABgAFAAQABQAFAAkACgALAAsACgAKAAgACAAIAAoADgAPAA8A
DwAPAA8ADwARAA8AEQASABMAFwAZABoAGwAYABkAGgAaABwAHgAhACIAJAAlACYAJgAm
ACkAKAAnACgAKQApACkAJwAnACcAKAAsAC4ALgAsACsAKwArACsAKgAqACoAKgAqACoA
KgAqACcAJgAlACUAJQAmACkAKAAlACMAIQAhAB8AHgAdABwAHgAbABsAGAAXABMAEQAP
ABAAEQASABIADwAOAAsACgAKAAoADAAMAAkACAAIAAcABAAEAAQABQAIAAoACAAGAAYA
BgAGAAYABQAFAAYACAAIAAUABQAFAAUABQAGAAgABwAJAAkACAAGAAYABgAGAAQABgAG
AAcACAAIAAcABAAGAAYABgAIAAkACwALAAoACwAKAAcABwAIAAcACAAHAAkACQAGAAYA
BAAEAAMAAwAHAAcABwAGAAcABgAEAAQAAwADAAIABAAFAAUAAgAAAP/////+//7///8B
AAEAAQAAAP3//f/9//3//f/9//7/AAD///7//v/7//v/+//6//z///8CAAIA+v/6//r/
+v/6//r/+v/6//z//P/7//v/+P/4//v/+//9//3//f/9//v/+v/5//f/9//3//f/+f/6
//r/+f/6//r/+f/4//f/+f/5//r/+v/8//n/+f/6//n/9//2//b/+v/4//j/+P/4//j/
+P/4//j/+P/6//r/+v/6//j/9v/0//L/9f/2//f/+P/4//n/+f/5//f/9//3//f/9//3
//n/+f/4//j/+P/4//z//f/+/////v////7//f/+/wAAAAACAAQABQAFAAYABAAFAAUA
AwADAAIAAQD9//b/9P/y//D/8P/w//D/8f/x//H/8v/y//L/8f/w/+//8P/x//L/8//y
//H/8P/t/+//7//t/+3/7//w//H/8v/v/+7/7f/r/+7/7//w//P/8f/w/+//7v/r/+3/
8v/x/+//8P/0//r/BgAbADgAWwCGAK8AzgDoAAEBEAEZARwBEQH2AM4AmABVABQA1f+Y
/2n/VP9W/2L/ef+S/6P/sv/A/8j/zv/P/9T/2//c/9//5f/p/+n/6f/p/+f/5//p/+n/
6v/s/+3/8P/u/+7/7v/s/+7/7//v//H/8//z//L/8v/x//D/7//t/+7/8f/y//P/8v/y
//L/8v/z//P/9P/1//X/9f/2//b/9P/y//L/8//2//j/+P/5//j/9f/0//X/9P/1//j/
+f/4//n/+P/2//j/+P/4//j/9f/1//n/+v/6//n/9//2//f/+P/5//z/AAABAAEAAQD+
//3//P/9/wAAAwAFAAcABQAFAAQAAwAFAAcACQAKAAkACgAMAAwACgALAAwADAAOABMA
FAAVABUAFQAUABMAFgAXABgAGgAZABoAGQAWABMAEwATABMAFQAWABcAGAAVABQAEwAS
ABIAEgASABMAEAAQABIAEAANAAsACQAJAAoACgAKAAoACAAFAAUAAgADAAEAAQABAP//
//////7/+//6//f/9v/4//j/+v/6//j/9v/1//P/8//0//X/9//1//b/8//w//D/8P/w
//D/8//z//T/9v/1//H/8P/v/+//8f/0//j/9v/3//b/9P/y//L/8v/y//T/9v/2//f/
9v/2//X/8v/2//b/9v/4//j/+f/4//b/9//2//P/8//2//f/+v/7//j/9//z//L/9f/2
//b/9//5//n/+f/4//X/9P/y//L/8v/z//P/9v/2//X/8f/u/+//8f/y//T/8v/z//L/
8f/w/+3/7f/t/+7/7//w//L/8f/v/+3/7P/t/+3/7f/s/+r/7f/w//D/6v/q/+r/6v/s
/+z/7P/s/+z/7P/r/+v/6P/o/+v/6//t/+3/7f/t/+v/6v/p/+f/6f/p/+n/6//p/+j/
5v/m/+n/6f/p/+n/6P/n/+f/5v/m/+P/4//k/+b/5f/l/+b/5P/k/+b/5v/m/+b/5v/m
/+b/5v/l/+T/4//i/+P/5P/m/+f/5//l/+X/5f/k/+P/4v/j/+X/5P/k/+T/4v/k/+X/
5v/p/+n/6//r/+3/7v/w//D/8f/y//L/8f/1//b/+P/5//T/8f/v/+3/6//m/+T/4v/h
/+D/4f/i/+L/4f/g/+D/4v/j/+P/4//j/+P/4//j/+P/4//j/+P/4//j/+P/4f/e/97/
3f/c/9//4P/h/+L/4P/f/97/3f/g/+L/4//k/+b/4//h/+L/4f/h/+D/5v/y/wYAIQBA
AGsAmAC7ANYA8AALAR4BLQEuARMB7AC+AHwALwDq/6f/bv9X/1T/Wv9u/4X/kP+d/67/
uP/C/8z/0//W/9f/1v/X/9v/4f/h/+H/4f/j/+P/5f/l/+T/5P/j/+T/5//o/+n/6P/n
/+f/5v/n/+n/6f/o/+j/6f/q/+v/6//q/+v/6v/p/+3/7v/v//D/7v/t/+3/7f/t/+3/
7v/u/+//7v/v//H/8f/y//H/8f/z//H/8f/z/+//7//x//H/8//1//X/9P/0//T/9P/0
//P/8//3//j/+//7//r/+v/4//j/+P/6//z//f/9//3/////////AQAAAAEAAQABAAUA
BwAIAAkACAAJAAoACgANAA4AEAAQABIAEwAUABQAFAAXABYAFQAZABsAHAAdABwAGwAa
ABoAGgAcABwAGgAcAB0AHgAfAB0AHAAbABoAHQAeAB8AIAAcABoAGAAXABgAGAAaABgA
FwAVABMAEwASABAADgAMAA0ACwAMAAoACAAFAAQAAwADAAMAAwACAAAAAAD+//7//f/8
//3//P/9//z//P/7//r/+v/6//v//v8AAP7//P/6//r/+v/6//n/+f/6//z//f/7//z/
/f/5//n/+v/8//3///////7//P/8//z//P/6//z//P/9/wAAAAD///z//v/+//7/AAAA
AAEAAAD+//7//v/8//3//f/9//////8BAAEA/v/+//7//v/9//3//f/9//3//P/+//7/
/f/+//3//f/8//7///////z/+v/7//v/+v/6//v//f/9//3/+v/3//f/9//3//f/9//4
//n/+f/5//r/+P/3//b/9P/0//f/+v/6//T/9P/0//T/9P/0//T/9P/1//b/9v/3//X/
9P/2//X/9f/1//X/9f/2//b/9v/1//T/8//y//P/9P/0//P/9P/z//P/8//z//X/9f/2
//b/+P/1//X/9v/1//P/8v/y//b/9v/2//b/9v/2//T/9P/0//T/9v/2//b/9v/2//b/
9v/2//b/9v/2//b/9v/2//b/9v/0//T/9P/0//b/9v/3//f/9f/z//P/8//z//P/8//1
//f/9v/2//b/9P/2//f/+P/7//v//f/9//3//v8AAAAAAgAEAAUABQAIAAgACQAJAAUA
AwACAAEA/f/4//b/9P/0//L/8v/y//P/8//z//T/9P/1//X/9f/z//P/8//z//X/9f/1
//X/8f/x//H/7//v//D/8P/w//D/8P/w//D/7f/t/+3/7f/v//D/8P/w//D/7//v/+7/
7//v/+7/9P/+/xIAMQBMAGkAmADJAOIA+AAVASwBNQEyASMBAAHOAI4ARQD4/7H/fv9l
/2T/bP98/5H/pP+z/8D/zv/Y/97/4//k/+j/6P/q/+//8v/x//D/7//t/+3/7//v//H/
8v/y//T/9v/2//b/9P/y//P/8//1//f/9//2//b/9v/2//b/9f/3//n/+f/5//r/+v/6
//r/+P/3//f/9//5//n/+v/6//j/9v/2//f/+P/6//r/+//9//v/+//9//n/+f/7//v/
/f///////v/+//7//v/+//3//f8BAAIABQAFAAQABAACAAIAAgAEAAgACQAJAAkABwAH
AAcACQALAA0ADgAPABIAEwATABMAEwAVABcAGAAZABoAHAAcABoAGwAcABwAHQAhACEA
IQAkACUAJQAlACMAIwAjACQAJgAoACgAJgAlACUAJQAlACQAJAAkACQAJgAmACYAJgAj
ACIAIQAhACIAIgAkACIAHQAbABkAGQAZABgAFwAWABYAEwATABAADwALAAkABwAJAAkA
CQAIAAUABAABAAAA/v/+/wAAAAD///7//v/9//r/+v/6//v//P/+//z/+v/6//r/+v/6
//v/+//8//7//v/7//v/+//5//n/+v/8//3///////7//v/+//7//v/7//z/+//7//3/
/v/+//z//f/8//v//P/9///////+/////v/7//v/+//7//3//f///////P/8//r/+v/5
//n/+//7//v/+v/7//r/+P/4//b/9//3//r/+f/5//b/9P/1//X/9P/0//P/9f/1//X/
9f/z//T/9f/z//P/8//0//b/9f/0//T/8f/x//H/8P/u//H/9P/0/+7/7v/u/+7/7v/u
/+7/7v/v//D/8P/x/+//7v/w/+//7//v/+//7//s/+z/7P/r/+7/7//w//P/8v/w/+3/
7P/r/+v/6//r/+z/7f/v//D/7//r/+r/6v/s/+v/6//s/+7/7P/q/+r/6v/q/+z/7P/s
/+z/6v/q/+r/6v/o/+j/6P/o/+r/6v/q/+v/6f/p/+f/5//n/+f/5//n/+n/6f/o/+j/
6P/o/+r/6//u/+//7//x/+//7//w//L/8v/0//b/9//3//j/+P/5//f/9f/z//L/8v/v
/+v/6v/m/+T/4v/i/+D/4f/h/+H/4//k/+b/5//l/+X/5f/l/+f/5//n/+f/5f/j/+P/
4//h/+H/4v/i/+P/5P/l/+b/4//h/+D/3//g/+P/5f/m/+b/5v/l/+X/4v/h/+P/6v/y
//7/DgAlAEIAaQCWALsA2ADuAAEBDgEXARAB9wDUAKIAYAAdANz/l/9m/1X/Tv9Q/2b/
f/+Q/53/sP/A/8T/wv/J/9L/1P/U/9b/2//h/+H/4f/h/+H/4f/j/+P/5f/m/+b/6P/l
/+T/4//g/+L/4//j/+X/6f/p/+j/6P/m/+b/5v/l/+X/5//n/+f/6v/q/+r/6v/n/+f/
6P/p/+v/6//s/+z/7P/q/+r/6//u//D/8P/x/+//7f/t/+//6//r/+3/7f/v//H/8f/w
/+//7v/t/+z/7P/t//L/9P/0//P/8f/w//D/8P/w//L/9f/3//j/+f/3//f/9//5//v/
/f/+////AAABAAEAAQD//wEAAwAEAAcACAAKAAoACQAJAAkACAAKAA8AEAARABAAEQAR
ABEADwAPAA8AEAATABYAFwAWABMAEwATABMAFgAWABYAFgAVABQAEwASABEAEAAPAA8A
DgAOABAADgANAAsACQAJAAkACAAHAAYACAAFAAUAAgAAAP3//P/7//z//f/+//7/+f/4
//X/9P/2//b/+P/4//X/9P/0//P/8v/y//L/8//y//T/8v/w//L/8v/y//L/8f/x//L/
9P/z/+//7v/t/+z/7f/v//L/8//1//X/9P/y//L/8v/y//T/9v/2//f/+P/4//f/9P/2
//b/9v/4//n/+//7//r/+f/4//X/9f/5//n/+//7//v/+//4//j/+P/4//f/9//7//v/
+//6//n/+P/2//b/+P/5//n//P/6//n/9f/y//P/8//y//L/9f/3//f/9//2//P/8//z
//X/9f/1//b/9P/z//L/8v/x//H/8f/w//D/8//2//b/8P/w//D/8P/x//L/8//0//L/
8v/x//H/7v/u//H/8f/z//P/8//z//L/8v/y//H/8f/x//H/8//x//D/7v/u/+//7//v
/+//8f/x//L/8v/w/+3/7f/u//D/7//v//D/7P/u/+z/7P/s/+z/7v/u/+7/7v/u/+7/
7v/v/+//7//t/+3/7v/v//D/8f/y//H/7//u/+//8P/z//X/9f/1//T/9f/1//X/9v/4
//r//P/+/////f/+//7///////3/+//6//v/9//y//D/7P/q/+j/6P/p/+v/7P/t/+3/
7P/s/+v/7P/t/+7/7//t/+3/7f/t/+v/6f/p/+n/6P/p/+v/7P/q/+r/6v/q/+r/6f/p
/+n/6f/r/+z/7P/r/+r/6P/n/+7/7//r/+j/6v/0/woAJwBEAG0AngDFAOAA+gARASIB
KwEqARcB9gDGAIYAOwDy/6n/cP9Z/1j/Xv90/5H/ov+t/7r/wv/I/9D/2f/g/+P/4v/j
/+f/6f/p/+n/6f/q/+v/7v/v/+3/7v/u//D/8P/w//D/7v/w//H/8f/z//P/8//y//L/
9P/0//T/8//1//f/9//3//f/9v/1//T/9f/1//b/9//1//X/9v/2//j/9v/2//f/+v/8
//z//f/7//n/+f/7//n/+f/7//v/+//9//3//P/8//z//P/8//3//f8BAAIAAgABAP//
/v///wAAAQAEAAQABQAFAAUABwAHAAcACQAJAAsADAANAA0ADQAMAAsADgARABQAFgAW
ABYAFwAWABcAGQAbABwAGwAfAB8AHwAeAB8AHwAfACIAIwAkACYAJwAoACcAJAAkACUA
JgAnACgAKAAoACgAJwAmACUAJAAlACQAIwAjACEAIAAhAB4AHQAbABkAGQAbABoAGQAY
ABcAEwASAA4ADwANAA0ADQAKAAkACAAGAAUABAABAAAAAgACAAQABAAAAP7//f/7//z/
/v8AAAMAAgACAP7/+v/7//z//f/+//////8AAAIAAAD9//3//f/9////AgAGAAUABQAD
AAAA//8AAAEAAgACAAQABAAFAAUABAACAP7/AQACAAMABgAGAAcABgAEAAQABAACAAMA
BwAHAAkACQAIAAcAAwACAAMABAAEAAUABAADAAIAAAABAAAA/v/+/wAAAQABAAQAAgAB
AP3/+v/7//3//v8AAP7////+//3//f/7//z//f/9//3//f/+//z/+//6//r/+v/7//z/
/P/7//3////+//r/+v/6//r/+v/6//r/+v/4//j/9//3//f/+P/8//3//P/7//r/+f/6
//r/+v/5//v/+//7//3//P/6//f/9v/4//n/+v/7//n/+f/6//r//P/5//n/+v/6//n/
+f/6//b/9v/3//j/+f/6//r/+v/6//r/+v/6//r/+v/4//j/+P/4//j/+P/4//j/9v/2
//b/9v/3//j/+f/6//f/9//2//X/9v/3//j/+f/4//f/+P/3//f/+P/5//r/+v/7//z/
/f/9/////////wIABAAEAAYABgAHAAcACAAIAAkACQAHAAcABgAFAAEA+//4//X/8v/y
//L/8v/z//P/8//0//T/8//z//P/8//0//X/9v/3//b/9f/0//H/8v/z//L/8//x//D/
7//u//D/8P/w/+//8f/x//H/8//z//L/8f/w//f/+f/y//H/8//y//D/+P8EABcANgBd
AIgAswDWAOwA/wAaAS0BLgElARAB6ACwAGsAHADP/47/a/9i/2b/dP+P/6L/rf+6/8L/
zv/a/9v/3v/k/+b/6v/x//L/8f/w/+//8P/x//T/9f/0//T/8//0//T/9P/0//L/9f/3
//j/+//6//n/9//2//f/+P/5//n/+f/7//v/+//7//r/+f/4//j/+f/7//3/+v/5//n/
+P/5//j/+f/7//v//P/7//v/+//5//n/+//8//3/AAABAP7////+//z///8AAAEAAgAA
AP//AgACAAMAAwACAAIAAwAEAAUACAAHAAcABgAFAAYABwAIAAsACwANAA4ADwAOAA8A
DwAPABEAEwAVABYAFgAWABcAFgAYABkAGgAaAB0AIQAhACEAIQAhACAAHwAiACMAJAAm
ACYAJgAkACAAIAAhACIAIwAmACYAJgAmACUAJAAjACIAJAAkACQAJQAiACAAIAAcABoA
GQAYABkAGwAaABkAGAAXABMAEgAOAA8ADQANAA0ACgAJAAgABgADAAIA///+/wAAAAAC
AAIA/v/8//v/+f/5//r/+//9//3//v/7//j/+P/4//j/+P/5//n/+v/8//r/9//3//f/
+P/5//v//v/8//3//P/6//v//P/9//7//P/+//7////9//z/+v/2//v//P/9/wAA////
//3/+v/8//z/+v/7//////8BAAEA/v/9//n/+P/7//z//P/9//z/+//6//j/+v/6//n/
+v/4//n/+f/8//r/+f/1//L/9f/3//j/+v/5//n/9//1//b/8//z//P/8//z//P/9P/0
//P/8v/y//L/8//0//T/8v/z//T/8v/v//D/8f/y//L/8v/y//L/8f/w/+7/7f/t/+7/
8v/z//L/8f/w/+//7v/u/+7/7f/v/+//7//x//H/8P/u/+7/8f/x//H/8f/u/+3/7f/s
/+3/6//s/+7/8P/v/+//8P/q/+r/6//s/+3/7v/u/+7/7v/u/+3/7P/r/+r/7f/t/+3/
6//q/+n/6P/n/+j/6//s/+z/7P/s/+z/7v/u/+7/7v/t//L/8//0//b/9v/2//j/+v/5
//n/+v/6//7////+//3/+v/5//X/8P/w/+7/7P/q/+n/6P/o/+f/6f/q/+r/6//r/+v/
6//r/+n/6f/p/+n/6//r/+n/6f/p/+f/5//o/+f/5v/l/+T/5f/m/+b/5//m/+X/5v/m
/+f/6P/p/+n/6f/o/+X/4//m/+r/9P8EABkANABZAIIApQDCAOAA+QAKARcBGAELAe4A
wACEAD8AAADD/4j/Zf9e/1T/XP95/4z/l/+k/7T/wv/Q/9f/1v/Y/9j/2v/f/+X/5f/l
/+X/5//n/+n/6f/m/+b/5f/m/+f/6P/p/+j/5v/n/+f/6f/r/+v/6v/q/+z/7P/s/+v/
6f/r/+v/6//s/+z/7P/s/+v/6//s/+3/7f/t/+7/7v/v/+7/7//x/+//8P/v/+//8f/v
/+//8f/v/+//8f/x/+//8f/x//D/8f/y//P/9P/x//H/9f/2//f/9//2//b/9v/2//b/
+P/4//n/+f/5//r/+//8/////v////////8CAAMAAwADAAMABQAHAAgACwAMAA4ADgAO
AA8AEAAQABAAEwASABEAFAAVABUAFQAVABUAFQAWABgAGgAaABgAGAAZABoAGwAbABoA
GQAYABoAGgAaABoAFwAWABUAFQAVABYAGQAYABMAEQAPAA8ADwAOAA0ADAANAAsADAAK
AAgABQAEAAMAAwADAAMAAgABAAAA/f/8//r/+v/8//z/+//6//r/+f/2//b/9v/3//r/
/P/6//j/+P/4//j/+P/3//f/+P/6//v/+f/6//v/9v/1//X/9v/4//v//P/8//z//P/8
//z/+f/6//n/+f/8//z/+//4//z//P/8//7//f///////v8AAAAA/v////7//f/+//3/
AAABAP//AAD+//7//f/9/wEAAQABAAAAAQAAAP7//v/8//3//f8AAAEAAQD+//z/+f/5
//j/+P/5//v/+//7//z/+f/5//n/9//3//f/+P/6//n/+P/4//f/9//3//b/9P/3//r/
+v/2//b/9v/2//T/9P/0//T/9v/2//X/9f/y//L/9f/1//X/9f/1//X/9//4//n/+f/3
//X/8//z//T/9P/z//T/9f/1//X/9f/z//P/9P/0//b/8//z//T/8//x//D/8P/2//b/
9P/0//T/9P/y//L/8v/y//L/8v/y//L/8v/y//L/8v/y//L/8v/y//L/8//z//P/8//z
//P/8//x//H/8//z//D/8P/w//D/9P/1//b/9//5//v/+//7//r//P/8//7/AgADAAMA
BAACAAMAAwABAAEAAAD///v/9P/y//D/7v/s/+z/7P/t/+7/7//x//L/8v/x//D/7//x
//H/8f/x//H/8f/x/+//7f/t/+v/6//u/+7/7v/u/+z/7P/s/+v/7f/t/+3/7//w//D/
8P/w//H/8//w/+v/6//w//j/AgASACsATAB3AKQAxwDiAP4AFQEqATMBKgEVAfAAvAB6
ADcA9P+t/3L/X/9c/2b/gP+V/6L/sf/A/8r/0v/a/9//5P/m/+T/5P/n/+3/7f/t/+3/
7f/t/+//7//w//L/8//2//T/9P/0//L/8P/x//H/8//3//f/9v/2//T/9P/0//P/8//1
//X/9f/2//b/9v/2//f/9//4//n/+f/5//r/+v/4//b/9v/3//r//P/8//3/+//5//n/
+//7//v//f/9//7/AQACAAIA///+//3//P/8//3/AgAEAAMAAwACAAIAAgACAAIABAAG
AAcABwAHAAUABQAFAAcABwAJAAoACwAMAA0ADQANAA8AEQATABQAFQAWABgAGAAWABcA
GAAYABoAHwAgACEAIQAhACAAHwAfAB8AHwAgACQAJgAmACQAIQAhACEAIQAkACQAJAAk
ACQAJAAkACQAIwAiACEAIQAiACIAJAAiAB8AHQAbABsAGQAYABcAFgAUABEAEQAOAA8A
DQANAA0ADQANAA0ADAAIAAYAAgAAAAIAAgAEAAQAAwACAAIAAQD9//z/+//7//3/AAD/
//7//P/8//z//P/9//3//v8AAAAA/f/9//3//f/9//7/AAD//wEAAQAAAP7//v/+//7/
AAACAAIAAwACAAIAAQD+/wAAAAAAAAIAAwAFAAUABAABAAAA/f/9/wEAAQADAAMAAwAD
AAAAAAACAAIAAQABAAMAAwADAAIA///+//z//P/+//////8CAAEAAQD+//z/+//7//r/
+v/9//////////z/+f/5//n/+f/5//n/+v/6//n/+P/4//n/+f/5//j/+P/7//7//v/1
//T/8//y//P/9P/1//b/9P/0//P/8//0//T/9//3//f/9//3//f/9P/0//T/8//1//X/
9f/3//f/9v/0//T/9f/1//X/9f/1//X/9v/2//b/8//z//T/9P/z//P/9P/2//T/8//y
//H/8P/y//L/8v/y//L/8v/y//L/8v/y//L/8v/y//L/8v/y//D/8P/w//D/8f/y//P/
9f/z//P/8f/x//H/8f/x//H/8//z//L/8v/w//D/8v/z//b/9//3//n/+//7//z//v/8
//z//P/7//7/AAABAAMAAAD9//r/+P/5//X/8P/u/+z/6v/o/+j/6P/p/+n/6f/q/+r/
6//r/+v/6//r/+v/7f/t/+3/7f/r/+n/6f/p/+X/5f/m/+b/5//o/+n/6v/q/+n/6f/p
/+f/6f/q/+r/7P/s/+v/6//o/+X/5f/o/+7/+v8MACUASABxAJwAvwDYAPAACwEeASMB
HgEHAeAApgBkAB8A2P+T/2b/Wf9a/17/cP+J/5r/pf+0/8L/zP/Q/9P/2P/b/9r/2//f
/+P/4//j/+P/4f/h/+P/4//j/+T/5P/m/+b/5v/m/+T/5v/n/+f/6f/r/+v/6v/q/+j/
6P/o/+f/5f/n/+f/5//p/+r/6//s/+n/6f/q/+v/7f/t/+7/7v/w/+7/7v/v/+//8P/v
/+//7//t/+3/7//t/+3/7//v/+//8f/x//D/8P/w//D/8P/v/+//8//0//X/9f/0//T/
9P/0//T/9v/4//n/+f/5//n/+f/5//v/+f/7//z//f8AAAEAAQABAP//AQADAAQABQAG
AAgACAAIAAkACgAKAAsADwAPAA8AEgATABMAEwASABEAEAAQABMAFgAXABYAEwATABMA
EwAWABYAFgAWABQAFAAUABQAEQAQAA8ADwAOAA4AEAAOAAsACQAHAAcABwAGAAUABAAE
AAEAAQD+//3/+f/3//X/9f/1//X/9P/z//L/7//u/+z/7P/u/+7/7//u/+7/7f/o/+j/
6P/p/+r/7P/q/+j/6P/o/+j/6P/o/+f/5//o/+v/6f/q/+v/5//n/+j/6v/r/+3/7f/s
/+n/6P/n/+b/5v/o/+j/6f/s/+z/6//o/+n/6P/n/+j/6v/t/+7/7v/s/+r/5v/l/+n/
6f/r/+v/7f/t/+r/6v/p/+j/5v/l/+n/6f/p/+j/5//m/+T/5P/i/+P/4//m/+f/5//k
/+L/4f/h/+D/4P/f/+H/4f/h/+H/3//g/+H/3//f/9//4P/h/+H/4f/i/97/3f/c/9r/
3P/f/w==
         </WaveFormData>
      </LeadData>
      <LeadData>
         <LeadByteCountTotal>10000</LeadByteCountTotal>
         <LeadTimeOffset>0</LeadTimeOffset>
         <LeadSampleCountTotal>5000</LeadSampleCountTotal>
         <LeadAmplitudeUnitsPerBit>4.88</LeadAmplitudeUnitsPerBit>
         <LeadAmplitudeUnits>��V</LeadAmplitudeUnits>
         <LeadHighLimit>2147483647</LeadHighLimit>
         <LeadLowLimit>268435456</LeadLowLimit>
         <LeadID>V3</LeadID>
         <LeadOffsetFirstSample>0</LeadOffsetFirstSample>
         <FirstSampleBaseline>0</FirstSampleBaseline>
         <LeadSampleSize>2</LeadSampleSize>
         <LeadOff>FALSE</LeadOff>
         <BaselineSway>TRUE</BaselineSway>
         <ExcessiveACNoise>FALSE</ExcessiveACNoise>
         <MuscleNoise>TRUE</MuscleNoise>
         <LeadDataCRC32>110017706</LeadDataCRC32>
         <WaveFormData>
JgAmACYAJgAnACgAKQAqACwALAAsACwAKwAqACkAKAAoACgAKAAoACcAJgAlACQAIwAi
ACEAIAAfAB4AHQAcABgAFgAUABIADwAOAA0ADAAJAAgABwAGAAUABAADAAIAAQAAAP//
/v/9//z/+//6//r/+v/6//r/+f/4//f/9v/2//b/9v/2//j/+P/4//j/9//2//X/9P/3
//j/+f/6//r/+v/6//r/+P/4//j/+P/5//r/+//8//r/+v/6//r/+//8//3//v/+//7/
/v/+//7//v/+//7/AAAAAAAAAAD///7//f/8//3//v///wAA///+//3//P/8//z//P/8
//z//P/8//z/+v/6//r/+v/7//z//f/+//z/+v/4//b/9P/0//T/9P/2//b/9v/2//X/
9P/z//L/9P/0//T/9P/z//L/8f/w//L/8v/y//L/9P/0//T/9P/z//L/8f/w//H/8v/z
//T/8v/y//L/8v/y//L/8v/y//T/9P/0//T/8f/w/+//7v/w//D/8P/w//D/8P/w//D/
7v/u/+7/7v/w//D/8P/w/+7/7v/u/+7/7//w//H/8v/w//D/8P/w//D/8P/w//D/8P/w
//D/8P/v/+7/7f/s/+3/7v/v//D/8P/w//D/8P/u/+7/7v/u//D/8P/w/+7/7P/t/+3/
7f/v//D/8P/w//D/8P/w//D/8P/w//P/8//1//b/9v/3//b/9v/4//r/+//8////AAD+
//3//P/7//n/+f/2//L/8f/v/+z/6//t/+3/7f/t/+7/7v/u/+7/7f/t/+3/7f/u/+7/
7v/u//D/8P/s/+z/6//p/+f/5v/o/+j/6P/o/+r/6v/p/+n/6P/l/+f/6P/q/+n/6f/o
/+f/5f/j/+L/4f/j/+z/AAAcAD4AZQCVAMkA+gAuAWIBiwGlAa0BnAFtASMB1QCRAFIA
DgDS/7L/m/+J/5j/rP+v/7L/w//N/9P/2f/e/9//3//d/9//4v/l/+X/5f/l/+P/4//k
/+T/5v/n/+f/6P/o/+f/5v/m/+X/5f/m/+j/6v/q/+r/6f/n/+f/5//n/+f/6P/o/+j/
6v/r/+z/7f/r/+r/6v/p/+z/7P/s/+z/7P/r/+v/6//s/+3/7//v//D/7f/t/+7/7f/t
/+z/6//t//D/8f/w/+//7//u/+3/7//w//P/9P/2//b/9v/2//X/9v/3//f//P/8//z/
/P/8//z//P////////8AAAMABgAHAAgACwAIAAoACwAMAA4AEgAUABUAFgAXABgAGQAb
AB4AHgAdAB8AIAAjACUAJAAlACQAJAAoACkAKQApACkAKQApACoAKAApACkAKgAsACwA
KwArACoAKAAmACUAKAAnACgAJgAiACEAIQAfAB0AGwAaABgAFgAVABQAEwAQAA4ACwAL
AAwADAALAAsABwAEAAIAAgAAAAAAAgACAP///v/9//z/+v/6//n/+f/8//3//v/+//3/
/P/7//v/+//8//z//P/9//v/+//7//v/+//8//3//v/+//7//f/7//v//P/8//n//P//
////AAAAAP7//v/9//7//v8AAAIAAgACAAEAAQABAAEAAQABAAAAAQD9//7////+/wEA
///+//3//P/9//7///////3//f/9//3//P/8//z//P/9//3/+//8//z/+f/4//j/+//7
//n/+P/2//j/+P/4//j/+P/3//b/+P/3//b/9v/3//f/9v/0//T/9//6//j/9v/0//P/
8//x//H/8f/x//L/8//z//T/8f/x//T/9f/1//T/9P/y//D/8P/x//L/8v/y//L/8v/0
//L/8v/y//H/7//u/+//8P/x//L/8//z//H/8f/y//D/8P/y//L/8//w//D/8P/w//D/
8P/w//D/8P/x//L/8//0//L/8P/u/+z/7f/u/+//8P/w//D/8P/w/+7/7v/v/+//7//v
//D/8P/u/+7/7v/u/+//8v/z//f/9v/1//X/9P/3//j/+P/6//z//P/8//7//v/+//3/
/P/7//v/+//4//T/8//x/+7/7f/t/+3/7f/r/+z/7P/s/+r/6f/p/+n/6v/s/+3/7v/t
/+z/6//m/+j/6P/n/+b/6P/o/+j/6P/l/+T/4//h/+P/5f/l/+r/6f/o/+b/5f/k/+P/
6f/p/+L/4f/h/+b/9v8QAC4AUwCDALUA5gAYAUoBcwGRAaEBngF9AT8B8wCpAGoAKgDk
/67/k/+J/4r/mP+n/7D/u//F/83/z//Q/9P/1f/V/9n/3v/f/9//3//f/97/3f/d/9z/
3//h/+L/5P/i/+H/4P/g/+P/4//k/+b/5P/k/+T/4//h/+H/4f/h/+L/5P/l/+b/5v/l
/+T/4//k/+T/5f/l/+b/5v/m/+b/5P/j/+P/4//m/+f/6f/p/+b/4//j/+T/5f/n/+j/
6f/p/+r/6f/m/+j/6f/p/+n/5//o/+v/7P/s/+z/7P/s/+3/8P/z//X/+v/6//r/+v/5
//j/9//5//7///8BAAUABAADAAIAAwADAAYACAAKAAsADgAPAA8ADgAPABAAEQAWABoA
GwAbABwAHAAeAB8AIAAjACQAJgAmACcAJwAnACYAJQAkACQAJwApACoALAAqACgAJQAj
ACYAJgAmACcAJQAjACMAIAAeAB0AHQAbAB0AGwAaABgAFQATABEADwAPAA4ADAANAAsA
CgAIAAcABwAEAAIAAgAAAAAAAgACAP3//P/7//r/+//8//z//f/8//v/+v/4//b/9v/2
//f/+P/6//v//P/5//f/9//3//j/+f/7//3//f/8//v/+f/5//n/+v/6//j//P8AAAEA
/v/+//z//P///wAAAAACAAEAAAD///3//f/9//3//f///wAAAwABAP/////9////AAAA
AAAAAAD//wAAAQABAP3//f/9//3//P/8//z//P/8//v/+P/4//3/+//7//z/+//7//n/
+P/2//j/+P/4//r/+v/5//j/9v/1//T/9P/2//f/9//2//X/9//5//b/8//y//L/8//1
//X/9f/1//P/8//y//L/8f/x//T/9f/3//b/9v/0//H/8P/w//D/8v/y//L/8v/w/+7/
7v/u/+//7//w//P/8P/v/+7/7f/t/+v/6//s/+7/7v/w//D/7f/s/+z/7P/s/+z/7P/s
/+z/7P/r/+r/6f/o/+r/6v/q/+r/6//q/+v/7f/s/+v/6v/q/+r/6v/q/+r/6P/o/+r/
6v/v/+//7//w//L/8//0//T/9f/2//X/9P/5//r/+//7//f/9f/0//P/8f/u/+7/7f/s
/+v/6//r/+r/6f/p/+j/6v/q/+n/6f/n/+f/6P/o/+j/6P/o/+j/5v/m/+b/5f/j/+L/
4f/g/+H/4v/j/+T/4f/h/+H/3//j/+b/5//n/+n/6P/j/+P/4f/c/9n/2//q/wIAIABC
AG8AoQDTAAYBPAFuAZsBuQHDAawBdQEtAd0AkwBQAAgAyP+k/5X/jf+W/6T/qf+0/8H/
x//N/9f/3P/d/9v/2f/b/97/4f/h/+H/4f/j/+P/5P/k/+H/4f/g/+D/4v/j/+T/5v/k
/+P/4//k/+T/5P/k/+P/5P/l/+b/5//l/+b/5v/m/+j/6f/q/+v/5//m/+b/5f/o/+j/
6P/o/+r/6f/p/+n/6f/p/+r/6f/p/+f/6P/q/+j/6f/p/+n/7P/u/+7/7P/s/+3/7f/t
/+v/7P/v//D/8v/y//L/8v/w//L/9P/1//j/+P/4//j/+f/6//v///8AAP////8BAAQA
BQAGAAkACAAKAAsADAANABAAEQARABMAFQAXABkAGwAeAB4AHQAfACAAIwAlACQAJQAk
ACQAJgAnACcAJwAoACkAKgAsACkAKQAoACgAKQAqACoAKwAoACYAJAAjACUAIwAjACAA
IAAfAB8AHQAcABkAFwAUABQAEwASABEADgAMAAkACQAJAAgABgAFAAQAAgABAAIA///+
/////v/9//z/+//6//r/+v/5//n/+v/7//z//P/7//r/+f/5//f/+P/4//j/+v/5//r/
+//6//n/+f/5//z//P/8//v/+//7//z//P/3//r//f/9//3//v/9//7//f/+//7/AAD+
//7//v/9/////////////v/+/wAA/f/+/////v8BAAEAAAD///7//P/8//z/+//8//3/
/v////3//P/7//r/+//7//n/+v/8//n/+P/4//v/+//5//j/9P/2//b/9v/2//b/9f/0
//f/9//3//j/9//3//b/9P/0//f/+v/4//X/9P/0//X/8//z//P/8//0//X/9f/2//P/
8//2//f/9//2//b/9P/z//T/9v/4//X/9P/z//L/9f/0//X/9v/1//P/8v/z//X/9f/1
//X/9//1//X/9v/z//L/8//y//X/9v/2//b/9v/2//X/9P/z//L/9P/0//T/9P/y//L/
8v/y//L/8v/y//L/9P/0//T/9P/0//T/9P/0//b/9v/2//b/9P/y//L/8//1//X/9f/2
//b/9v/2//b/9v/2//j/+P/9//3//f/+//z//f/+//7/AgAEAAQABAAGAAYABgAFAAIA
AQABAAEAAAD8//v/+f/0//P/8//z//X/9f/2//b/9v/2//X/9f/1//X/9v/2//j/+P/4
//j/8v/y//L/8f/y//L/8v/y//D/8P/w//D/7//v/+//7f/w//L/8v/x//P/8v/x/+//
7f/q/+f/6f/0/wwALgBMAGsAnwDdAA4BPgF0AaEBuwHDAbYBhQE7Ae0ApQBeABYA2P+y
/6P/n/+k/7L/v//K/9P/3f/j/+n/6v/t/+//7f/v//L/8f/x//H/8f/x//H/8v/y//L/
8//z//T/9v/1//T/9P/0//P/8//0//T/9P/0//P/8//z//P/8//1//b/9v/2//n/+f/5
//n/9//2//b/9f/3//j/+f/6//n/9//2//X/9v/3//n/+f/5//f/+P/6//j/+f/5//n/
/P/+//7//P/6//v/+//7//v//P///wAAAAAAAAAAAAD+/wAAAgADAAYABgAGAAYABgAG
AAYACQANAA0ADgARABMAEwATABUAFQAYABoAHAAbAB4AHwAfAB4AHwAgACEAJAAoACkA
KQAsACwALgAvAC0ALwAvADAANAA1ADUANQAzADMAMwA0ADIAMwAzADQANgA2ADUANQAz
ADIAMQAxADMAMQAxAC4AKgApACkAJwApACcAJgAkACMAIQAfAB0AGQAWABIAEQATABIA
EAAPAA8ADAAKAAoACQAIAAkACAAGAAYABgAGAAUABAACAAEAAgADAAQABAADAAIAAQAB
AAEAAgACAAIAAwABAAEAAQD/////AAABAAQABAAEAAMAAwADAAQABAAAAAIABAADAAQA
BAACAAIAAgACAAEAAgADAAQABQAFAAMAAwADAAMAAgACAAQAAQADAAMAAQADAAIAAgAC
AAIAAgACAAIAAQD///////////7//v/+//7/AAD///z//P/9//v/+//8//v/+//5//j/
+P/6//r/+v/4//j/9//2//f/9//3//j/+f/5//j/9v/0//f/+v/4//X/9P/0//X/9f/1
//X/9f/3//f/9v/2//L/8f/z//P/9P/0//X/9P/w//D/8f/y//T/9P/0//T/8v/w//D/
8P/w/+//7//x//P/8//z//P/8//x//H/8v/w//D/8v/y//X/8v/x//D/7//u/+//8P/x
//L/8P/w//D/8P/u/+7/7v/u//D/8P/w//D/8P/w/+7/7v/t/+3/7f/t/+//8P/x//L/
8P/w//D/8v/y//X/9f/1//T/9P/1//b/+P/6//z//P/8//7//v/+//v/+v/5//n/+//4
//T/8//v/+z/6//r/+v/6//r/+z/7v/u/+7/7f/r/+v/6//s/+z/7P/s/+z/6v/m/+b/
5v/m/+b/5//o/+r/6v/q/+r/5//l/+T/4//k/+j/6//s/+n/6f/o/+f/5f/j/+D/4//p
//b/CgAmAEYAbwCjANcACgE8AWgBjQGlAacBjAFXAQ0BvwB9AD4A9v+8/6L/k/+H/5L/
pP+t/7b/xf/P/9H/z//U/9v/2//Z/9v/3v/g/+H/4v/j/+H/4f/i/+L/5P/l/+X/5v/l
/+P/4f/g/+P/4//k/+b/6P/o/+j/5//m/+X/5P/j/+X/5v/m/+b/5//n/+f/5//k/+T/
5f/l/+f/6P/p/+r/6P/n/+f/5//o/+n/6//r/+r/5//n/+j/6P/p/+n/6f/q/+z/7P/q
/+j/6f/p/+n/6//s/+//8P/w//D/8P/w/+7/8P/y//P/+P/4//j/+P/2//b/9v/5//3/
/f/+/wEA////////AQD//wIABAAGAAgADAAOAA8ADwAPAA8ADwAUABgAGQAZABoAGgAc
AB0AGwAdAB0AHgAhACMAJAAlACQAIwAiACIAJAAlACUAJgAkACQAIwAjACEAIAAfAB8A
IQAfAB8AHAAcABsAGwAZABcAFQAUABIAEQAPAA0ACwAKAAgABQAFAAcABgAEAAMA///8
//r/+v/6//r//P/8//v/+v/5//j/9v/2//X/9f/1//X/9f/0//b/9v/2//f/9f/2//b/
9v/1//P/8//z//P/8//0//X/+P/4//j/9//1//X/9v/2//T/+P/8//3/+v/6//j/+P/7
//z//P/+//7//v/+//3//f/9//3//f/+//7/AAD9///////9/////v/+//7//v///wAA
AQABAP3//f/9//3//v/+//7//v/8//v/+P/4//n/9//3//j/+v/7//r/+v/2//j/+P/4
//r/+v/5//j/+P/3//b/9v/3//f/9v/0//T/9//6//j/9f/0//T/9f/3//f/9//3//b/
9f/z//L/8f/x//T/9f/3//b/9v/0//L/8v/z//T/9P/0//T/9P/y//D/8P/w//L/8f/x
//P/8//z//P/8//x/+//7//w//L/8v/0//T/8f/y//D/8P/w//D/8v/y//L/8v/y//L/
8v/y//L/8v/w//D/8//z//P/8//z//L/8f/w//H/8v/z//b/9f/3//b/9f/4//j/+f/6
//z//v8AAAAA//8AAP///v////7//f/9/////P/4//f/8//w/+//7//x//H/8f/y//H/
8P/v/+3/7v/v//D/8v/w//D/8P/w//D/7P/s/+z/7P/s/+3/7v/s/+z/7P/s/+z/6//r
/+v/6f/s/+7/7v/s/+v/6f/n/+3/7f/o/+H/3//q/wIAIgBEAG0AowDXAAgBPAFqAZEB
qwGzAaABbwEnAdsAlwBSAAgAxv+k/5f/kf+c/67/uf/A/8n/z//T/9n/4v/n/+X/4//l
/+j/5//n/+f/5//p/+n/6v/q/+j/6f/p/+r/6v/p/+j/6P/p/+n/6v/s/+r/6v/q/+n/
6//r/+v/6//t/+7/7v/u/+7/7f/s/+v/6//s/+7/7//v/+7/7f/s/+7/7f/t/+3/8P/x
//P/8//w/+3/7f/u/+z/7f/t/+3/7v/w//D/7v/w//H/8f/x//H/8v/1//b/9v/2//b/
9v/4//r//P/9//3//P/7//r/+//8//3/AQAFAAUABgAJAAgABwAGAAcACAAMAA8AEgAR
ABQAFQAVABcAGQAbAB0AHwAiACIAIQAiACIAJAAlACYAKQAqACwALQAtACwAKwAsAC0A
LgAwADAAMQAxADIALwAuACwAKwAsACwALAAtACwAKQAoACQAIgAhACEAHwAfAB0AHAAa
ABcAFQATABEAEgAQAA0ADQAMAAoABwAFAAQAAgABAAIAAgACAAQABAD+//z/+v/4//r/
/P/9/////P/7//r/+P/6//r/+v/7//v//P/8//z/+//5//n/+f/6//v//f///////v/9
//v//f/9//7//v/7//7/AQABAP///v/7//r//P/+////AgAAAAAAAAD//wEAAQABAAEA
AgACAAQAAQABAAEA//8BAAIAAgACAAIA/v/+//7//f/9//3//f/9//7//v/+//7//f/7
//f/9v/8//v//P/+//7//f/6//j/+P/6//r/+v/4//j/9//2//b/9f/0//T/+P/5//n/
+P/3//n/+//4//f/9v/2//f/9f/1//X/9f/z//P/8v/y//P/8//2//f/9f/0//T/8v/y
//L/8//0//b/9v/2//b/9P/y//L/8v/z//P/9P/3//b/9f/0//P/9f/z//P/9P/0//T/
9v/2//H/8v/z//T/9f/2//T/9P/0//T/9P/0//T/9P/y//L/8v/y//D/8P/w//D/8P/w
//D/8P/z//T/9f/2//P/8v/x//D/8f/y//T/9f/0//P/8//y//T/9P/0//T/9P/2//b/
+f/3//f/+P/4//v//P/8//7////+//3//v8AAAAA///+//3//f/9//r/9P/z//H/7v/v
/+//7//v/+//8P/w//D/8P/v/+//7//x//L/8v/y//D/8P/w/+z/7v/u/+3/7P/r/+r/
6f/o/+r/6v/q/+n/6//r/+n/7P/r/+r/6P/n//D/8f/p/+X/5v/h/93/4v/w/wgAKgBT
AH0AsQDmABQBQAFvAZcBpwGkAYsBUQEDAbkAcgAoAOL/tP+h/5f/lv+m/7H/uv/B/8f/
z//Z/9r/2//d/93/4f/m/+b/5f/k/+P/5P/l/+f/6P/n/+f/5v/m/+b/5f/k/+T/5v/n
/+n/7P/p/+j/5//l/+b/5//o/+n/6f/q/+r/6v/q/+n/6P/n/+n/6v/s/+3/6//q/+n/
6P/p/+n/6v/r/+v/6//s/+v/6v/n/+f/6P/r/+3/7v/v/+//8P/v/+z/7//x//L/8//w
//D/8v/y//L/8v/y//L/8//2//n/+//7//r/+f/4//n/+v/7/////////wAAAwADAAMA
AwAFAAcACgAMAA4ADgAQABAADwASABMAFAAVABoAHgAfAB8AHgAeACAAIQAkACcAKAAq
ACkAKQAoACcAKQApACkAKgArAC0ALgAwAC8ALgAsACsALAAsACwALQAqACcAJgAiACEA
IQAiACEAIQAfAB4AHAAYABUAEgAPABAADgALAAsACgAIAAUAAwADAAAA/v/+//z//P/+
//7/+f/4//f/9v/3//j/+P/5//f/9//3//b/9P/0//T/9f/1//b/9v/2//X/8//z//P/
9f/1//b/9//3//b/9f/z//T/9f/3//j/9f/4//v/+//5//j/9f/0//f/+P/4//r/+f/4
//f/9f/3//f/9//3//r/+v/8//n/9//3//X/9//6//r/+v/6//f/9v/1//P/8//1//f/
+f/5//j/9//2//b/9f/y//L/9//1//X/9v/2//X/8v/w/+//8v/z//T/8v/y//H/8P/w
/+//7v/u//D/8f/x//D/7v/v//D/7P/s/+z/7f/v/+3/7f/t/+3/6//r/+r/6v/q/+v/
7//x//D/7v/t/+r/6P/o/+n/6v/s/+z/7P/s/+z/6v/q/+r/7P/r/+v/7f/q/+n/6P/n
/+r/6f/q/+z/6v/q/+z/7P/n/+b/5//o/+n/6v/q/+r/6v/q/+j/6P/o/+j/6f/q/+v/
6v/p/+n/6P/n/+n/6v/q/+r/6v/q/+r/6v/r/+r/7P/r/+3/8P/y//X/9P/0//b/+P/2
//b/+P/4//r/+f/4//f/9f/1//L/7v/v/+3/6v/p/+j/5//m/+X/5//o/+n/6v/p/+n/
6f/p/+j/6P/o/+j/6v/q/+b/5v/k/+P/4v/i/+L/4v/i/+L/4//k/+T/5f/k/+H/4//k
/+X/5f/m/+b/5f/j/+H/3v/d/93/5v/4/xIAMABVAIUAswDiABgBTgF3AZcBpQGgAXkB
NQHnAJ0AXgAcANr/sv+f/4n/hv+Y/6X/qP+x/7//yf/T/9r/2//Z/9f/2f/c/9//3//f
/9//4f/h/+L/4v/h/+H/4P/g/+P/4//j/+T/5P/j/+P/5P/k/+T/5P/j/+X/5f/l/+X/
4//k/+T/5P/n/+f/5//n/+T/5P/l/+X/5v/m/+b/5v/n/+f/6P/p/+n/6f/q/+n/6f/n
/+j/6v/q/+v/6//r/+v/7P/r/+j/6f/r/+z/7f/s/+z/7v/u/+//8P/x//L/8f/y//P/
8//0//T/9P/0//f/+P/5//3//P/7//v//f/+////AAADAAIABAAFAAYACQAMAA0ADQAQ
ABEAEgATABMAFgAWABUAFwAYABsAHQAbAB0AHQAeACAAIQAhACEAIgAjACQAJgAlACUA
JAAkACUAJgAmACcAJgAkACIAIQAiACEAIgAgABwAGwAbABkAGQAXABYAFAAUABMAEgAR
AA8ADAAIAAcABwAGAAQAAwACAAAA//8AAP3//P/9//z/+v/6//r/+v/5//j/9v/1//f/
9//3//b/9v/2//b/9//1//b/9v/2//j/9//4//n/9v/1//X/9f/3//j/+f/5//n/+f/6
//r/9f/4//v/+//8//z/+v/6//3//v/+/wAA/v/+//7//f/+////AAABAP///v////v/
/P/9//z///////7//f/8//v//P/9//3//f/9//3//f/9//z/+//6//v/+//5//r/+v/3
//b/9v/4//n/+P/4//j/+v/6//r/+f/4//b/9P/1//X/9f/2//b/9//3//b/9P/3//r/
+P/1//T/9P/1//P/8//z//P/9f/1//T/9P/x//H/9P/1//X/9P/0//L/8//0//b/+P/2
//T/8v/w//H/8P/x//L/8v/x//H/8//z//P/8//z//P/8f/x//L/8f/w//H/8P/1//b/
9f/0//P/8v/w//D/8P/w//D/8P/w//D/8P/w//D/8P/w//D/8P/w//L/8v/y//L/8v/y
//P/8//y//H/8f/w//D/8P/w//D/8v/0//T/9//5//n/+v/6//n/+v/6//z/AAAAAAAA
AgAAAAAA///+//3//f/9//r/9P/z//H/7v/v/+//7//v//H/8v/y//L/8P/v/+//7//x
//L/8v/y//L/8v/y/+7/7P/s/+v/6v/q/+r/6v/q/+j/6P/o/+f/6f/p/+f/6v/s/+z/
6//r/+r/6//p/+P/4P/h/+X/8P8CAB4AQgBtAJ8A0QAEATYBZgGNAaUBpQGOAV0BEQHF
AIkATAAAAML/ov+T/4//nP+q/7H/vP/H/8//1f/b/+D/4//g/93/3v/g/+L/4//k/+X/
4//j/+T/5P/m/+f/5//o/+j/5//m/+b/5f/l/+b/6P/q/+r/6v/p/+f/5//n/+f/6f/q
/+r/6v/p/+n/6f/p/+r/6v/r/+v/7P/s/+z/7P/q/+n/6f/p/+z/7f/v/+//7P/p/+n/
6v/q/+v/6//r/+3/8P/x//D/7//v/+7/7f/v//D/8//0//T/9P/0//T/8v/0//b/9//6
//r/+v/6//r/+v/6//3//////wAAAwAFAAUABQAHAAcACgAMAA4ADQAQABEAEQASABMA
FAAVABoAHgAfAB8AHwAeAB8AHwAhACMAIwAkACgAKQApACkAJwAnACcAKAAqACsAKwAs
ACoAKgApACkAKQAoACcAJwApACcAJwAkACAAHwAfAB0AGwAZABgAFgATABEADwANAA4A
DAAJAAkACQAIAAYABQACAP7/+//6//z//P/+//7//f/8//v/+v/3//b/9P/z//b/9//4
//j/9//2//X/9f/1//b/9v/2//f/9f/1//X/9f/1//b/9//4//j/+P/3//X/9f/2//b/
9f/4//v/+//6//r/+P/4//f/+P/4//r//P/8//z/+//5//n/+f/5//r/+v/8//n/+f/5
//f/+f/4//j/+P/4//f/+P/5//n/9v/1//T/8//2//b/9v/2//j/9//0//T/9v/z//L/
8v/0//X/9P/0//D/8v/y//L/8v/y//H/8P/w/+//7v/u/+7/7//v/+7/8P/z//b/9P/v
/+z/6v/p/+v/6//r/+v/6//r/+r/6v/p/+n/7P/t/+3/7P/s/+r/6P/o/+n/6v/q/+r/
6v/q/+z/6v/q/+r/6v/p/+n/6//r/+v/6//r/+n/5//n/+j/5v/m/+j/6P/p/+j/5v/m
/+b/5v/o/+j/6P/o/+b/5v/m/+b/5v/m/+b/5v/m/+b/5v/m/+T/5P/k/+T/5f/m/+f/
6P/m/+b/5P/k/+X/5f/l/+X/6P/o/+j/6P/m/+b/5v/o/+r/7f/t/+3/8P/w//H/8v/w
//D/8P/u//H/9P/1//b/9P/y//D/7//v/+z/6P/n/+X/4v/h/+H/4f/h/+H/4v/i/+L/
4v/h/+H/4f/h/+L/4v/i/+L/4v/g/9z/3P/c/9v/2v/a/9r/2//c/93/3v/c/9v/2//b
/9f/2v/c/9z/3f/d/9z/2//X/9P/0P/R/9X/4v/2/xIAOABhAJEAwwDyACIBVAF7AY8B
kQF6AT8B8QCnAGcAJgDi/6z/lP+J/4H/iP+Y/6P/qv+3/8P/x//L/8z/z//P/83/z//S
/9X/1f/V/9X/1P/T/9P/0v/U/9X/1f/W/9b/1f/U/9T/0//T/9T/1v/Y/9j/2P/X/9f/
1//X/9f/1f/W/9b/1v/Z/9n/2f/Z/9b/1v/X/9f/2v/a/9r/2v/Y/9f/1//X/9b/1//Z
/9n/2v/X/9f/2P/Y/9n/2f/Z/9r/3P/c/9r/2P/Z/9n/2f/b/9z/3//g/+D/4P/g/+D/
3//g/+H/4f/k/+T/5P/k/+T/5P/k/+f/5//n/+j/6//s/+3/7v/x/+//8v/0//b/9f/4
//n/+f/6//v//P/9/wAABAAFAAUABwAIAAsADQAKAAsACgAKAA8AEQASABMAEQARABEA
EgASABMAEwAUABQAFAATABMAEQAQAA8ADwARAA8ADwAMAAoACQAJAAcABwAFAAQAAgD/
//3/+//5//f/9P/w/+//7//u/+z/6//p/+b/5P/k/+L/4v/k/+T/4v/i/+L/4v/h/+D/
3v/d/9//3//f/97/3f/c/9v/2//Z/9r/2v/a/9v/2//d/9//3v/d/93/3f/g/+D/4P/f
/97/3f/d/9z/2f/c/9//3//e/97/3P/c/9z/3P/b/9z/3//g/+H/4f/g/9//3v/d/97/
3v/g/93/3//f/93/3//f/97/3f/c/9v/3P/d/93/2//b/9v/2//a/9r/2v/a/9v/2//Z
/9r/2v/X/9b/1v/X/9f/1f/U/9T/1v/W/9b/1v/W/9X/1P/V/9X/1f/W/9b/1f/T/9D/
0v/T/w==
         </WaveFormData>
      </LeadData>
      <LeadData>
         <LeadByteCountTotal>10000</LeadByteCountTotal>
         <LeadTimeOffset>0</LeadTimeOffset>
         <LeadSampleCountTotal>5000</LeadSampleCountTotal>
         <LeadAmplitudeUnitsPerBit>4.88</LeadAmplitudeUnitsPerBit>
         <LeadAmplitudeUnits>��V</LeadAmplitudeUnits>
         <LeadHighLimit>2147483647</LeadHighLimit>
         <LeadLowLimit>268435456</LeadLowLimit>
         <LeadID>V4</LeadID>
         <LeadOffsetFirstSample>0</LeadOffsetFirstSample>
         <FirstSampleBaseline>0</FirstSampleBaseline>
         <LeadSampleSize>2</LeadSampleSize>
         <LeadOff>FALSE</LeadOff>
         <BaselineSway>TRUE</BaselineSway>
         <ExcessiveACNoise>FALSE</ExcessiveACNoise>
         <MuscleNoise>TRUE</MuscleNoise>
         <LeadDataCRC32>2381614257</LeadDataCRC32>
         <WaveFormData>
HgAeAB4AHgAhACIAIwAkACQAJAAkACQAIgAiACIAIgAiACIAIgAiACEAIAAfAB4AHAAc
ABwAHAAaABgAFgAUABEAEAAPAA4ACwAKAAkACAAFAAQAAwACAAAAAAAAAAAA/f/8//v/
+v/4//j/+P/4//b/9v/2//b/9P/0//T/9P/0//T/9P/0//T/9P/0//T/9P/0//T/9P/2
//b/9v/2//j/+P/4//j/9v/2//b/9v/4//j/+P/4//j/+P/4//j/+v/6//r/+v/7//z/
/f/+//z//P/8//z//P/8//z//P/8//z//P/8//z//P/8//z//P/8//z//P/8//z//P/8
//r/+v/6//r//P/8//z//P/8//z//P/8//n/+P/3//b/9v/2//b/9v/2//b/9v/2//b/
9v/2//b/9P/0//T/9P/0//T/9P/0//T/9P/0//T/9P/0//T/9P/0//T/9P/0//T/9P/0
//T/9P/0//T/9P/0//T/9P/0//T/9P/0//T/8v/y//L/8v/y//L/8v/y//L/8v/y//L/
8v/y//L/8v/0//T/9P/0//T/9P/0//T/9P/0//T/9P/y//L/8v/y//T/9P/0//T/8v/y
//L/8v/w//D/8P/w//H/8v/z//T/9P/0//T/9P/0//T/9P/0//D/8v/y//L/8v/y//L/
8f/z//P/8//z//X/9v/2//b/9v/3//f/+P/5//n/+f/6//v/+//9//7//v/+//7/////
//3//f/9//z//P/6//f/9//2//X/8//0//T/9P/0//T/9P/0//P/8//0//T/9f/1//T/
9P/0//b/9P/x//H/8f/v/+7/7v/u/+7/7v/t/+7/7//w//H/8P/v/+7/7v/u/+7/7v/u
/+7/6//o/+f/5v/m/+7/AQAaADcAVAB8AKwA3AAMAToBXgFzAXcBYwEnAdIAiwBiAEcA
JQAEAPD/2f/G/8z/1v/R/87/2f/g/+P/5v/r/+3/7f/r/+v/6//p/+n/6f/p/+n/6//r
/+v/7f/t/+3/7f/t/+z/6v/p/+n/6f/p/+r/6//s/+z/7f/s/+3/7f/t/+v/7P/s/+z/
7v/u/+7/7v/u/+3/7f/t/+3/7v/u/+//7//v/+7/7v/v/+//8f/x/+7/7f/t/+3/7v/u
/+7/7v/w//L/8//0//P/8//y//H/8//z//X/9f/1//b/9v/2//b/+P/5//n/+//7//v/
+//9//3//v8AAAAAAQACAAQABwAIAAgACQAJAAoACwALAA4AEAASABQAFwAYABkAGgAZ
ABsAGgAaAB0AHgAhACIAIAAhACEAIgAmACYAJgAmACYAJwAoACgAJgAnACcAJwApACgA
KAApACcAJQAlACUAJQAjACIAIQAhACEAIAAfABwAHAAZABcAFgAUABQAEwAPAA4ACwAJ
AAsACgAJAAgABQAEAAMAAgADAAMAAwACAAAA/v/9//v//f/9//3//P/8//z/+//5//n/
+v/6//z//P/8//z//P/6//r/+//9//3//f/+/wAA/v/9//3//f/9//7//v/9////AAAA
AAEAAAAAAAAAAAACAAMAAwAEAAQABAAEAAQABAADAAMABQAEAAMAAgAAAAIAAgACAAIA
AgACAAIAAgABAAEAAQABAAMAAwADAAEAAQABAAEA/////////v/9//v//P/8//z/+v/9
//7//f/9//3/+//7//r/+v/5//n/+//5//j/+P/6//r/+f/5//v//P/8//z/9//3//f/
9v/2//f/9//3//j/+f/6//v/+v/6//r/+v/5//n/+P/2//X/9f/2//b/+P/3//f/+P/2
//T/9P/1//X/9f/2//b/9v/3//j/+f/3//b/9v/2//b/9v/2//f/+P/2//j/+P/4//j/
9v/2//b/9v/4//j/+P/4//f/9v/1//T/9P/0//T/9P/2//T/9v/2//b/9v/2//b/9f/1
//X/9f/1//X/9v/2//b/+P/5//n/+v/7//v/+//8//3//f////7//v/+//7/AAABAAAA
AQAAAAAA///8//r/+//7//v/+f/4//j/+P/3//b/9f/0//P/8//0//T/9f/1//T/9P/y
//L/8P/t/+7/8f/w//D/8P/w//D/8P/t/+3/7f/t/+7/7//w//H/8f/w/+//7v/s/+r/
7f/s/+f/5v/m/+z/+/8SAC0ASgByAJwAygD8ACwBVgFzAX0BdQFLAfgApQBwAFEAMwAQ
APD/2f/O/8r/zP/P/9D/0//c/+H/4v/j/+n/6v/p/+r/6//p/+n/6f/p/+X/5//n/+f/
6f/p/+n/6f/o/+j/5//n/+r/6//s/+7/7f/s/+r/6f/o/+n/6f/p/+v/7P/s/+z/7P/s
/+z/7P/u/+3/7f/t/+3/7v/u/+//7f/t/+z/7P/r/+v/7f/t/+z/6//r/+v/7f/u/+//
8P/v//D/8P/w//D/8f/x//H/7//v//H/8f/x//L/8v/y//P/9v/4//n/+f/5//n/+f/6
//n/+f/6//v//f///wIAAwAEAAQABQAEAAYACAAJAAsADAANAA4ADwAQABEAEgAVABkA
GgAcABwAHAAeAB4AIAAhACEAIgAiACIAIgAiACIAIwAkACQAJQAnACgAKQAmACQAIwAj
ACQAIwAkACUAIwAhACAAHwAeAB8AHwAfABoAGgAXABUAEgAQABAADwAOAA4ADAALAAsA
CgAJAAgABwAGAAUABAACAAEAAAD+/////v/+//3//f/9//3//P/7//r/+P/1//b/+P/5
//z/+v/6//r/+v/4//j/+f/7//v/+//8//7//f/7//r/+f/7//z//P/7//3//v/+////
AAAAAAAAAAAAAAEAAQACAAAAAAAAAAAAAAD/////AQACAAMABAAEAAIAAgACAAIAAgAC
AAIAAgABAAEAAQABAAEAAQABAP///////////f///////v/9//3//v/+//7/+f/7//v/
+f/9//3/+//7//z//P/7//v//P/5//f/9v/4//j/9//3//X/9v/2//b/9P/1//b/9v/0
//X/9f/1//X/9f/1//X/9P/0//T/9P/2//f/9//2//P/8//0//T/9P/z//P/9P/2//T/
9P/1//X/9f/2//b/8v/x//D/7//w//D/8f/y//D/8P/w//H/8P/w//D/8P/w//D/8P/w
//D/8P/v/+7/7f/s/+3/7v/t//D/8P/w//D/8P/u/+3/7f/t/+3/7f/t/+7/7P/s/+7/
7//v//D/8f/x//P/9P/1//X/9f/2//b/9v/5//v//P/7//n/9//2//T/8//x//L/8v/z
//H/8P/w/+7/7v/u/+7/7v/t/+3/7v/u/+//7//u/+z/7P/s/+r/6f/p/+v/6f/m/+b/
5v/m/+j/5//n/+f/5f/l/+X/5f/m/+j/6f/q/+r/6P/m/+X/5P/f/9r/3P/m//3/GAA1
AFgAhgC2AOYAGgFIAW4BiQGLAW0BJQHQAIsAYgBBABsA9v/e/83/wv/E/8j/x//M/9X/
2P/b/+D/4//l/+P/4f/h/+H/4//j/+P/4//h/+P/4//j/+P/4//j/+P/5v/m/+X/5f/j
/+P/4//k/+T/5P/j/+P/5v/n/+f/5//l/+b/5v/m/+j/6P/o/+j/5//l/+T/4//l/+b/
5v/n/+f/5//m/+b/5//n/+n/6f/o/+f/5//n/+j/6P/o/+j/6//s/+z/7P/q/+v/6//r
/+v/6//t/+3/7//w//D/8P/w//L/8//z//X/9f/1//X/9//3//j/+v/6//v//P/+/wEA
AgACAAMAAwAEAAUABQAJAAoACwAMAA8AEAARABIAEgAVABUAFgAXABgAGwAcABoAGwAb
ABwAIAAgACAAIAAiACMAJAAkACMAIwAiACEAIwAiACIAIwAhAB8AHwAfAB8AHQAcABsA
GQAZABgAFwASABIADwANAAwACgAKAAkABwAGAAMAAQABAAAA///+//3//P/7//r/9//3
//f/9v/1//T/9P/z//X/9f/1//T/9f/2//b/9f/y//L/8f/y//T/9P/0//T/9P/0//X/
9//z//P/9P/2//f/9//4//n/9//4//j/9//3//j/+P/5//r/+v/6//r//P/9//3//v/8
//z//P/8//z/+//7//3//f/9//3//P/8//z//P/8//z//P/8//z/+//7//v/+//7//v/
+//5//v/+//7//n/+f/5//j/9//3//j/+P/4//b/+f/6//n/+P/3//T/8//2//b/9f/1
//f/9f/0//T/9P/0//P/8//1//b/9v/2//P/8//z//L/8v/z//P/8//z//P/8//z//L/
8v/y//L/8v/z//P/8v/x//H/8v/y//D/7//v//D/8f/w//H/8//y//H/8f/w//D/8f/y
//P/8//y//L/8v/w//D/8P/x//L/8v/y//L/8v/y//D/8P/w//D/8P/w//D/8P/y//L/
8v/y//L/8v/y//L/8v/y//L/8v/y//L/8v/y//L/8v/w//L/8P/w//D/8P/y//H/8f/x
//H/8f/x//L/9P/0//b/9//1//b/9//3//f/+P/5//n//f/+//7//v/8//3//f/7//v/
+//8//z/+v/3//f/9v/1//P/8v/y//T/9P/0//T/8v/x//H/8v/y//P/8//y//T/9P/0
//L/7f/t/+//7f/s/+z/7P/s/+z/6//r/+v/6//r/+v/6//r/+z/7P/s/+z/7P/q/+n/
6P/j/97/3v/o////HgA1AEwAeACyAOIADAE8AWYBewF/AW0BLwHYAJEAaABFAB0A+v/i
/9X/yv/G/8r/0f/W/9n/3v/j/+b/5//p/+v/6f/p/+n/5//n/+f/5//l/+f/5//n/+f/
5//n/+f/6P/o/+f/5//n/+f/5//o/+j/6P/n/+f/6P/p/+n/6f/r/+z/7P/s/+z/7P/s
/+z/6v/p/+n/6f/p/+r/6v/r/+n/6f/o/+j/6f/p/+v/6//r/+v/7P/t/+z/7P/s/+z/
7f/u/+7/7v/u/+//7//v/+//7//x//H/8f/y//L/8v/y//T/9f/1//f/9//3//f/+f/5
//r//P/8//3//v8AAAEAAgACAAMABQAIAAsADQAOAA4ADgAOAA0ADgAPABAAFAAXABcA
GAAZABoAHQAeACAAIQAhACIAIgAiACIAIgAiACMAJAAkACQAJQAlACUAJQAkACQAJQAj
ACEAIQAhACMAIQAgAB8AGwAbABoAGQAYABgAFQATABQAEgASABEADgAMAAgABQAFAAQA
AwACAP///v/9//z/+//7//v/+v/5//j/+P/3//f/9//3//b/+P/4//f/9f/z//T/9P/2
//b/9v/2//b/9v/2//f/+f/1//X/9v/4//r/+f/5//n/+//8//z/+//6//r/+f/5//r/
+v/6//r/+v/7//v//P/8//z//P/8//r/+f/5//v//f/9//3//P/+//7//v/+//z//P/8
//z/+f/5//n/+f/5//n/+f/3//v/+//7//n/+f/5//j/9//3//j/+P/4//X/9//3//X/
9//3//X/9f/0//T/8//z//X/8//y//L/8v/y//H/8f/z//T/9P/0//H/8f/x//D/8P/x
//H/8f/z//P/8//z//H/8P/v/+7/8P/x//H/8P/v/+//8P/w//H/8f/y//T/8f/u/+3/
7f/t/+3/7v/u/+//7//v/+//7//u/+7/7v/w//D/8P/x//L/8P/u/+7/7v/u//D/8P/w
//D/7v/u/+7/7v/u/+7/7v/u/+7/7v/u/+z/7v/u/+7/7v/u/+7/7f/t/+//7//v/+//
7v/u/+7/8P/x//H/8v/z//P/8//0//X/9f/3//j/+P/4//j/+f/5//f/9//3//j/+v/4
//X/9f/y//H/7//u/+z/7P/s/+z/7v/u/+3/7f/u/+7/7//v/+z/7P/s/+z/7P/p/+n/
6//r/+r/6v/q/+r/6v/p/+n/6P/n/+b/5f/n/+f/6P/o/+j/6P/o/+b/5f/i/9//3v/k
//D/BQAcADcAWgCGALgA5gAWAUABYgF3AXUBVQEPAboAdwBSADMADQDs/9r/zf/A/8T/
zP/L/87/1//e/93/2P/f/+n/6P/l/+T/4//l/+X/5f/l/+P/5f/l/+X/5f/l/+X/5f/l
/+T/4v/h/+P/4//j/+T/5v/m/+X/5f/k/+X/5f/l/+P/5P/k/+T/5v/m/+b/5v/m/+X/
5f/l/+f/6P/o/+n/5//n/+b/5v/n/+f/6f/p/+j/5//n/+f/6v/q/+r/6v/p/+r/6v/q
/+r/6//r/+v/7f/t/+//7//t/+7/7v/u/+7/8P/x//H/9f/1//X/9f/2//X/9f/2//j/
+f/6//z//f/+//7////+/wAAAgADAAcACAAJAAoACQAKAAsADAAQABMAEwAUABUAFgAZ
ABoAGAAZABkAGgAeAB4AHgAeABwAHQAeAB4AIAAhACEAIQAfAB4AHgAfAB8AHQAdAB0A
GwAZABgAFwAWABcAFwAXABQAFAARAA8ADgAMAAwACwAJAAgABQADAAMAAgABAAAA+//6
//n/+P/5//n/+f/4//n/+P/4//f/9f/1//X/9P/y//L/8f/v//L/9P/1//j/9f/0//P/
8v/w//D/8f/z//P/8//0//b/9v/1//X/9f/z//T/9P/z//T/9v/3//n/+P/4//j/+P/6
//v/+//8//r/+v/6//r//P/7//v//f/9//3//f/8//z//P/8//z//P/8//z//P/7//v/
+//7//n/+f/5//f/+f/5//n/9//3//f/9v/1//X/9v/2//b/9f/3//f/9f/1//X/8//z
//T/9P/z//P/8//x//D/8P/y//L/8f/x//H/8v/y//L/8f/x//H/8P/w//H/8f/x/+//
7//v/+//7v/u/+7/7v/w//H/8f/w/+//7//w//D/8P/v/+//8P/u/+z/7P/t/+//7//w
//D/7f/t/+3/7f/t/+z/7P/s/+z/7P/s/+3/6P/s/+7/7v/u/+7/7P/s/+z/7P/u/+7/
7v/s/+z/7P/s/+z/7v/u/+3/7f/t/+3/7f/t//D/8P/w//L/8v/x//H/8f/z//P/9P/1
//P/9f/2//b/9v/2//f/9//1//X/9f/2//j/9v/z//P/8v/x/+//7v/u/+7/7v/u/+7/
7v/t/+3/7v/u/+//7//u/+7/7v/u/+z/6f/p/+v/6f/o/+j/6P/o/+j/5//n/+X/5f/l
/+X/5//n/+j/6P/m/+b/5v/k/+f/5P/f/9r/1v/i//v/GAAxAFAAfgCsANwADAE4AVwB
cQFzAVsBGwHGAIMAXAA9ABUA8v/c/8//wv/C/8r/z//Q/9X/2P/b/+D/5//r/+j/5f/k
/+P/5f/l/+X/5f/l/+f/5//n/+b/5f/k/+P/5v/m/+X/5f/l/+X/5f/m/+j/6P/n/+f/
5v/n/+f/5//n/+j/6P/o/+b/5v/m/+b/5//n/+j/6f/n/+j/6P/p/+n/6f/o/+j/6//r
/+3/7f/s/+v/6//r/+v/6v/p/+j/6//s/+z/7P/u/+//7//v/+3/7f/v/+//8P/y//P/
9P/y//T/9f/1//f/9//3//f/+f/5//r//P/8//3//v8AAP//AAAAAAEABAAGAAgACQAL
AAwADQAOABAAEgAUABYAFwAZABgAGAAZABoAHQAeACAAIQAhACIAIgAiACIAIgAjACUA
JwAoACgAKQApACkAKQAoACgAKQAnACUAJQAlACMAIQAgAB8AHQAdABwAGwAaABoAFwAV
ABIAEAAQAA8ADQAMAAkABwAFAAQAAwACAAAAAAAAAAAA/////////v/8//r/+f/3//r/
+//8//z/+v/6//n/9//5//r/+v/8//r/+v/6//r/9v/2//f/+f/4//n/+//+//z/+//7
//v/+//8//z/+//9//7//v///////v/9//z//P/9//3//v8AAAAAAAAAAAAA/////wEA
/////////v8AAAAAAAAAAAAAAAAAAAAA/f/9//3//f/9//3//f/7//3//f/9//v/+//7
//r/+f/7//z//P/8//f/+f/5//f/+f/5//f/9//2//b/9f/1//n/9//2//b/+P/4//f/
9//3//j/+P/4//f/9//3//b/9P/1//X/9f/1//X/9f/1//T/9P/0//T/8v/z//P/8v/z
//P/9P/0//T/8//z//T/8v/w//D/8f/z//P/9P/0//H/8f/x//H/8v/y//P/9P/y//L/
8v/z//L/8v/z//T/9f/2//X/9P/z//L/8//0//X/9v/z//L/8f/w//D/8P/w//D/8v/y
//L/8v/0//T/9P/0//L/8P/y//L/9P/0//T/9P/x//H/8f/x//L/8//1//b/9P/2//f/
9//4//n/+f/5//z//f/9/////v/+//7//v8BAAEA//////7//v/9//r/9//3//b/9f/z
//L/8v/y//T/9P/0//T/8//z//T/9P/z//P/8v/y//T/9P/y/+//7//x/+//7v/s/+z/
7P/s/+v/6//r/+v/6//r/+v/6//s/+z/7P/s//L/8v/n/+T/5f/i/97/5P/z/wgAIwBC
AGIAjgDCAPAAGAFGAWkBcwFrAUkBAAGrAHQAUwAtAAYA7v/h/9L/yv/O/9H/1P/X/9r/
4f/q/+f/5f/n/+f/6f/r/+n/6f/p/+n/6P/r/+z/7f/q/+n/6P/n/+r/6v/p/+n/6//r
/+v/7P/r/+r/6P/n/+n/6//s/+3/6//s/+z/7P/q/+r/6v/q/+v/6//s/+3/6//s/+z/
7f/v/+//7v/u/+3/7f/v/+//7v/t/+3/7f/u/+7/7v/u/+3/7v/u/+7/8f/z//T/9f/z
//H/8f/v//L/9P/1//b/9v/4//n/+f/6//n/+P/3//v/+//8//7//v///wAAAgADAAQA
BAAFAAYACAAKAAsADQAOAA8AEAARABIAEwAUABQAFwAXABgAGQAaAB0AHgAfACEAIgAk
ACQAJAAkACQAJgAnACgAKAAqACsAKwArACoAKAAnACcAKQAnACcAJwAnACUAJAAjACEA
IQAgAB8AHgAeABsAGQAWABQAFAATABMAEgAPAA0ADAAKAAgABgADAAIAAQAAAAAAAQAC
AAIAAAD+//3/+//9//3//f/8//7//v/9//v/+v/6//n/+v/6//r/+v/6//j/+P/5//v/
9//3//j/+v/8//v/+//7//v//P/8//v/+//8//z//f/8//z//P/8//z//f/9//7//v/+
//7//v8AAP////8BAP////////7//v/+//7//v/+//7//v/+//3//f/9//3/AAABAAIA
AQAAAP///v/7//3//f/8//v//f/+//7//v/5//v/+//5//3//f/7//v/+v/6//n/+f/7
//n/+P/4//j/+P/3//f/9//4//j/+P/2//f/+P/4//f/9//2//X/9v/3//j/+f/2//b/
9v/2//j/+f/5//j/9v/1//X/9P/2//X/9f/2//j/9v/2//f/9f/1//b/9v/1//X/9f/1
//f/9v/2//b/9v/2//b/9//y//L/8//0//X/9v/0//T/9P/0//T/9P/0//T/9P/2//b/
9v/1//T/8//x//L/8//0//X/8//0//T/9P/0//X/9f/2//r/+//8//7//////wEAAgAA
AAAAAAABAAEA////////AAAAAP7/+//7//r/+f/3//b/9v/2//b/+P/4//j/9//1//b/
9v/3//n/+P/4//j/9v/0//H/8f/1//P/8v/y//D/8P/w/+//8P/x//L/8//x//H/8f/y
//L/8v/y//L/8P/v/+z/6f/m/+b/7P///xYALwBOAHgAogDQAAQBNgFeAXsBgwF5AUkB
9gCjAG4ATwAvAAoA8v/j/8z/xP/O/9P/0v/V/97/4//q/+//7f/t/+v/6//r/+v/6//r
/+v/6f/r/+v/6//r/+v/6//r/+7/7v/t/+3/6//r/+v/7P/u/+7/7f/t/+z/7f/t/+3/
7f/u/+7/7v/u/+7/7v/u/+7/7f/t/+3/7//w//D/8f/v/+//7v/u/+//7//x//H/8P/v
/+//7//y//L/8v/y//L/8v/x//D/8v/z//P/8//1//X/9//3//X/9v/2//b/9v/4//n/
+f/5//n/+f/5//z//f///wIAAAABAAIABAADAAQABAAFAAYACAAKAAsADwAQABEAEgAT
ABQAFQAWABYAGQAZABoAHQAeACEAIgAgACEAIQAiACQAJAAkACQAJgAnACgAKAAoACkA
KQApACsAKgAqACsAKQAnACcAJwApACcAJgAlACAAHwAdABsAGQAaABgAFwAYABYAFgAV
ABEAEAANAAsACwAKAAkACAAFAAQAAwACAAEAAQABAAAA/f/8//z/+//7//v/+//6//z/
/P/7//n/+f/6//r//P/8//z//P/8//z//P/9////+//5//j/+P/7//v//P/9//v//P/8
//v/+//8//z//f/+//7//v/+/wAAAQABAAIAAgACAAIAAgACAAEAAQADAAEAAQABAAAA
AgACAAIAAgACAAIAAgACAAMAAwADAAMAAQABAAEA//8BAAEAAQD////////+//3/+//8
//z//P/6//3//v/9//3//f/7//v/+//6//j/9//7//n/+P/4//r/+v/5//n/9//4//j/
+P/1//X/9f/0//T/9f/1//X/9f/1//X/9f/0//T/9P/0//b/9//3//b/9//3//j/+P/3
//X/9P/0//b/9P/0//X/8//z//T/9P/1//X/9f/1//P/8v/y//L/8v/y//L/8//2//b/
9P/0//T/9P/0//T/9P/0//P/8v/x//D/8f/y//P/9P/y//L/8v/y//T/8v/0//T/9P/0
//T/9P/x//H/8f/x//H/8f/y//L/8v/0//X/9f/2//f/9//3//j/+f/5//v//v/+//7/
/v/9//3/+//7//3//v/+//z/+P/3//X/8//y//L/8//0//T/9P/0//T/8f/x//L/8v/z
//P/8v/y//L/8v/w/+3/7//x/+//7v/t/+z/6//q/+v/6//r/+v/6//r/+v/6//s/+z/
7P/s/+z/7v/r/+T/4f/g/+L/7P///xYANQBYAIAArgDeAAwBOAFeAW8BawFPAQ8BugB5
AFwAQQAXAPL/3v/P/8j/zv/Q/8//0v/Z/9r/4f/o/+v/7f/r/+f/5f/j/+T/5f/m/+f/
5//p/+n/6f/p/+n/6f/p/+n/6P/m/+X/5//n/+f/6P/o/+j/5//n/+j/6f/p/+n/5//o
/+j/6P/o/+j/6P/o/+n/6f/q/+v/6f/q/+r/6//p/+n/6P/o/+v/6//t/+3/6v/p/+n/
6f/s/+z/7P/s/+3/7v/u/+7/7P/t/+3/7f/v/+//8f/x/+//8P/w//D/8v/0//X/9f/3
//f/9//3//n/+f/6//z/+v/7//z//v8BAAIAAgADAAYACAAKAAsADAAMAAwADAAPABAA
EQASABYAGQAZABoAGgAaABwAHAAeAB8AHwAgACQAJAAkACQAIgAjACQAJAAmACcAJwAn
ACcAJgAmACcAJQAjACMAIwAjACEAIAAfAB0AHQAcABsAGAAYABUAEwARAA4ADQALAAoA
CgAIAAcABwAGAAUABAD///7//f/8//3//f/9//z//f/8//z/+//4//f/9v/0//X/9v/2
//X/9f/2//b/+P/2//b/9v/2//b/9v/3//n/9//3//j/+v/4//f/9//3//X/9v/2//X/
9v/4//n/+//6//r/+v/6//r/+//7//z//v/+//7//v/8//v/+//9//3//f/9//z//P/8
//z//P/+//7//v/+//v/+//7//v/+f/5//n/9//7//v/+//5//v/+//6//n/+f/6//r/
+v/3//n/+f/3//n/+f/3//f/9v/2//X/9f/3//X/9P/0//b/9v/1//X/9//4//j/+P/y
//H/8P/u//D/8f/x//H/8f/x//H/8f/y//L/8v/y//D/8f/x//D/7//v//D/8P/y//H/
8f/y//L/8P/w//H/8//z//T/9P/y//H/8P/v//H/8P/w//D/7v/u/+7/7//w//D/7v/u
/+7/7v/w//D/8P/w//D/8P/w//D/8P/w//D/8P/u/+7/7v/u//D/8P/w//D/8v/y//L/
8P/w//D/8P/w//L/8v/x//H/7//v/+//7//w//D/8P/y//P/8//0//X/9v/3//n/+//4
//n/+f/4//n/+v/8//3/+f/5//n/+v/6//j/9f/1//L/8f/v/+7/8P/w//D/8P/w//D/
7//v//D/8P/x//H/8P/w//D/8P/u/+v/6//t/+v/6v/q/+r/6v/q/+n/6f/p/+n/6f/p
/+f/5//o/+j/6v/q/+r/6P/n/+L/3//e/+L/7v8BABgANQBaAIQAsADeAAgBNAFWAWMB
YQFFAf0AqABtAE4ALwALAOr/3P/P/8L/wv/I/83/zv/V/9z/3//g/+P/5f/l/+P/4//j
/+P/4//j/+P/4f/j/+P/4//l/+X/5f/l/+X/5P/i/+H/4//j/+P/5P/i/+L/4f/h/+T/
5f/l/+X/4//k/+T/5P/k/+T/5P/k/+b/5f/l/+X/4//k/+T/5f/n/+f/5v/m/+X/5f/n
/+f/5v/l/+X/5f/n/+j/6f/q/+j/6P/n/+b/6P/p/+n/6f/r/+v/7f/t/+v/7P/s/+z/
7P/u/+//7//x//H/8f/x//P/8//0//b/9P/1//b/+P/7//z//P/9/wAAAgAEAAUABgAG
AAYABgAHAAgACQAKAA0AEQASABQAFwAYABsAHAAZABkAGAAYABsAHAAdAB4AHAAdAB4A
HgAgACEAIQAhACAAHgAdAB0AHgAdAB4AHwAfAB0AHAAbABcAFwAWABUAEwAUABIAEQAO
AAwADAALAAcABgADAAEAAQAAAP///v/7//r/+f/4//n/+f/5//j/9//2//b/9f/z//P/
8//y//T/9P/z//H/7//w//D/8v/w//D/8P/w//D/8P/x//P/8f/x//L/9P/0//P/8//z
//H/8v/y//H/8//0//T/9f/0//T/9P/0//T/9f/1//b/9//4//n/+v/5//f/9v/3//n/
+f/5//j/+v/6//r/+v/4//j/+P/4//f/9//3//f/9f/1//X/8//1//X/9f/z//X/9f/0
//P/8//0//T/9P/v//H/8f/v//P/8//x//H/8v/y//H/8f/1//P/8v/y//D/8P/v/+//
7//w/w==
         </WaveFormData>
      </LeadData>
      <LeadData>
         <LeadByteCountTotal>10000</LeadByteCountTotal>
         <LeadTimeOffset>0</LeadTimeOffset>
         <LeadSampleCountTotal>5000</LeadSampleCountTotal>
         <LeadAmplitudeUnitsPerBit>4.88</LeadAmplitudeUnitsPerBit>
         <LeadAmplitudeUnits>��V</LeadAmplitudeUnits>
         <LeadHighLimit>2147483647</LeadHighLimit>
         <LeadLowLimit>268435456</LeadLowLimit>
         <LeadID>V5</LeadID>
         <LeadOffsetFirstSample>0</LeadOffsetFirstSample>
         <FirstSampleBaseline>0</FirstSampleBaseline>
         <LeadSampleSize>2</LeadSampleSize>
         <LeadOff>FALSE</LeadOff>
         <BaselineSway>TRUE</BaselineSway>
         <ExcessiveACNoise>FALSE</ExcessiveACNoise>
         <MuscleNoise>TRUE</MuscleNoise>
         <LeadDataCRC32>1172928781</LeadDataCRC32>
         <WaveFormData>
JAAkACQAJAAnACgAKQAqACwALAAsACwAKgAqACoAKgAoACgAKAAoACUAJAAjACIAIQAg
AB8AHgAaABgAFgAUABIAEAAOAAwACAAGAAQAAgD///7//f/8//n/+P/3//b/9f/0//P/
8v/y//L/8v/y//H/8P/v/+7/7P/s/+z/7P/s/+z/7P/s/+z/7P/s/+z/6v/q/+r/6v/t
/+7/7//w//D/8P/w//D/8P/w//D/8P/y//L/8v/y//L/8v/y//L/9P/0//T/9P/2//b/
9v/2//T/9P/0//T/9v/2//b/9v/0//T/9P/0//b/9v/2//b/9v/2//b/9v/0//T/9P/0
//T/9P/0//T/9P/0//T/9P/2//b/9v/2//X/9P/z//L/8P/w//D/8P/y//L/8v/y//D/
8P/w//D/8v/y//L/8v/x//D/7//u//D/8P/w//D/8P/w//D/8P/u/+7/7v/u/+7/7v/u
/+7/7v/u/+7/7v/u/+7/7v/u/+7/7v/u/+7/7P/s/+z/7P/s/+z/7P/s/+z/7P/s/+z/
7v/u/+7/7v/u/+7/7v/u/+7/7v/u/+7/8P/w//D/8P/u/+7/7v/u//D/8P/w//D/8P/w
//D/8P/u/+7/7v/u//D/8P/w//D/7v/u/+7/7v/u/+7/7v/u/+z/7P/s/+z/7v/u/+7/
7v/u//D/7v/u//D/8P/w//D/8v/0//T/8//z//T/9P/2//b/9v/4//j/+v/7//v//P/6
//j/+P/4//r/+v/6//f/9v/2//X/9P/z//P/8//0//T/9P/z//P/8//z//P/8//z//P/
8//z//X/8//v/+//7f/s/+v/6//r/+v/6//r/+3/7f/s/+z/6v/q/+r/6//r/+r/6v/q
/+n/5v/i/+L/3v/c/+L/9v8NACgARwBvAKEA0wAGATcBXgF1AX4BbwE7Ae8ArgCIAGoA
RAAiAA0A9v/g/+T/7P/k/97/5f/p/+r/6//v/+7/7v/r/+v/7P/s/+v/6//q/+r/6v/q
/+r/7f/t/+3/6//p/+n/6f/p/+r/6v/q/+v/7f/t/+3/6//p/+v/7P/s/+n/6f/p/+j/
6v/r/+v/6//p/+r/6//r/+3/7f/s/+z/7P/r/+r/6f/r/+z/7f/t/+r/6P/o/+n/6//s
/+3/7f/v//L/8v/x//D/8P/v/+7/7//x//P/9f/0//T/9P/0//P/9f/2//b/+f/6//r/
+v/8//z//f////7//v///wEAAwAFAAgACQAHAAgACwAMAA0ADwATABQAFgAYABoAHAAc
AB8AHgAfACEAIgAlACcAJgAoACgAKAArAC4ALgAvAC8AMAAwADAAMgAyADIAMgAxADEA
MAAwAC4ALAArACsAKgAnACcAJAAjACEAHwAdABsAGQAXABQAEgARAA8ADQALAAkABQAD
AAUABAADAAIAAgABAP/////+//7//v/8//j/+P/4//f/9v/2//b/9f/3//j/+P/2//b/
9v/3//j/+P/3//f/+P/4//f/9//4//j/+P/4//n/+f/5//n/+f/3//f/+P/5//n/+f/6
//r/+//7//v/+//9//3//f/8//7/////////AgACAAIAAgABAAEAAAD//wEAAAAAAAEA
//////7//v///////f/9/wEAAQAAAP///f/9//3//v/+//7//P/7//n/+f/5//n/+//7
//v/+f/5//n/+f/5//n/+f/4//j/+P/2//b/9//3//f/9//3//f/9//3//f/9P/z//L/
7//x//P/8//z//X/9f/1//X/9P/0//T/9f/z//P/8//y//H/8f/y//L/9P/0//T/9f/z
//L/8v/x//P/8//z//P/9f/1//X/9f/z//P/8//z//P/8f/z//P/9P/y//T/9P/0//T/
9P/0//T/9P/2//b/9v/2//P/8v/x//D/8v/y//L/8v/0//T/9P/0//T/9P/0//T/8v/y
//T/8v/0//T/9P/0//T/9v/4//j/9//3//j/+P/6//r/+v/8//z//P/9//3/AAAAAP7/
/v/8//7//v/+//3//P/8//v//P/7//v/+//6//r/+v/5//f/9//3//f/+f/5//n/+f/3
//f/9f/x//P/8//y//H/8f/x//H/8f/x//H/8f/w//L/8v/y//L/8v/x/+//7v/u/+3/
8P/u/+j/5P/i/+b/9v8NACYAQwBrAJkAyQD+ADMBYAF9AYwBiwFnARsBzgCYAHYAVAAu
AAsA8v/m/+L/5P/m/+b/5//r/+7/7f/v//D/8f/v//D/8v/w/+//7//u/+z/7P/s/+z/
7v/v//D/7//v/+//7//v//D/8P/w//H/7//v/+//7f/r/+3/7v/u/+7/7//w//D/7v/v
/+//7//x//L/8//z//X/9f/0//T/8//z//P/8//1//b/9//3//j/9v/2//f/9//4//n/
+f/3//r/+v/5//v//P/8//z/+//7//v/+//8//z//P/8////AQACAAIABQAGAAYABgAF
AAQABAAFAAgACgANABEAEAARABMAEwASABQAGAAaABoAGwAeAB4AHgAgACIAJAAmACsA
LAAvAC0ALgAxADMANgA4ADgAOAA3ADoAOgA7ADkAOgA6ADoAPgA+AD4APgA6ADkANwA2
ADkAOAA4ADkANwAzADIALgAtACsAKQAnACMAIQAfABwAGgAZABcAFQATABEADQALAAkA
CAAHAAYABgAFAAMAAwAAAAAAAAD+//7//v/+//3//v/+//7//f/6//r/+f/2//j/+P/5
//r/+v/5//n/+v/4//f/9//4//r/+v/6//v/+f/5//n/+f/5//n/+v/7//3//f/+//7/
//////////8BAAEAAQAAAP7/////////AAAAAAAAAAACAAMAAwADAAEAAAAAAAEAAQAB
AAAAAAABAAEA/////wAA///9//v/+f/5//n/+v/8//z/+v/5//v/+//7//v/+v/5//j/
9f/3//f/9//3//n/+f/4//j/9v/0//T/9f/1//X/9f/1//P/8//z//P/8//z//P/8f/v
//H/8f/x//H/8f/x//H/8P/w//D/8f/z//P/8//y/+//7//w//D/8P/w//D/8f/z//L/
8v/x//P/8//z//P/8P/v/+7/7f/v/+//7//v/+//7f/v/+//7P/s/+7/7v/u/+7/7P/s
/+z/7P/q/+r/6v/q/+r/6v/q/+r/7P/s/+z/7P/q/+r/6v/s/+r/6v/q/+r/6P/o/+r/
7P/u/+3/7f/u/+7/8P/w//D/8P/w//D/8f/y//T/9f/0//H/8P/x//D/8v/v/+7/7v/v
/+7/7f/t/+v/7P/s/+z/6//r/+v/6//r/+v/6//r/+v/6//r/+n/5//n/+f/5v/k/+P/
4v/h/+P/4//j/+P/4f/g/9//3v/f/+H/4v/i/+T/4v/f/97/3P/W/9D/0P/a/+7/BwAk
AEUAcwClANkADAE9AWYBgwGKAXMBNQHpAKgAfgBcADQADgDz/+D/1v/U/9T/0v/U/9v/
2//a/9//4f/i/+D/3f/d/97/3v/d/93/3P/c/9z/3P/c/9v/2//b/9n/2v/b/9z/3f/b
/9r/2f/Z/9v/2//b/9n/2//d/97/3v/d/93/3f/c/97/3//f/9//3P/c/9z/2//d/93/
3P/c/93/3f/d/93/3//g/+H/4f/i/+D/4P/h/9//4P/h/+H/4f/k/+T/4//h/+L/4v/i
/+T/5f/m/+f/6v/q/+r/6v/p/+v/7P/s/+3/7v/u/+7/8P/w//H/8//0//T/9f/3//r/
+//9//3//P/+/wIABAAGAAcACgAKAAwADgAQABIAEQAVABUAFwAZABoAHQAfAB4AIAAg
ACAAIQAkACQAJQAnACgAKAAoACgAKAAoACgAKAApACkAKgAnACQAIgAhACEAHwAgAB4A
GwAZABcAFQARAA8ADQAKAAgABwAFAAMAAQD///v/+f/5//j/9//2//T/8//x//H/7v/u
/+7/7P/q/+r/6v/p/+r/6v/q/+n/6//s/+z/6v/p/+j/6P/o/+r/6f/p/+r/7P/r/+v/
7P/q/+r/6v/r/+z/7f/u/+//7f/t/+7/7//t/+3/7v/u//H/8f/x//H/8//z//P/8v/y
//P/8//z//L/8v/y//L/8v/z//P/8//z//L/8v/z//X/9f/0//T/8//z//H/8f/z//P/
8v/x//P/8//z//T/9P/0//L/8f/x//H/8f/x//P/8//z//H/8P/v/+7/7f/v/+//7v/u
//D/7v/u/+//7f/t/+3/7f/t/+3/7f/t/+v/6//r/+n/6f/r/+v/6//t/+3/7f/t/+z/
7P/s/+3/7f/t/+3/7P/r/+v/7P/s/+v/6v/p/+n/6//q/+r/6f/n/+f/5//n/+j/6f/q
/+v/6//r/+v/6//p/+f/6f/p/+r/6v/q/+r/6v/q/+j/6P/o/+j/6P/o/+j/6P/q/+r/
6v/q/+j/6P/o/+j/6P/o/+j/6P/q/+r/6v/q/+r/6v/q/+r/6v/q/+r/6v/q/+r/6v/s
/+r/6v/q/+r/6v/q/+z/7v/w/+//7//w//D/8v/y//L/9P/0//T/9f/z//T/9P/y//L/
8v/0//T/9P/x//D/8P/v/+7/7f/t/+3/7v/u/+7/6//r/+v/6//r/+v/6//r/+v/6//r
/+n/5f/l/+X/5P/j/+P/4//j/+P/4//j/+P/4v/i/+L/4v/i/+P/4//i/+L/4v/h/97/
2v/W/9D/zP/W/+z/CQAgADUAYQCfANEA/gAxAVoBcQF6AW8BOwHtAK4AhgBgADgAFAD5
/+r/3v/W/9b/2v/c/9v/3//g/9//3//i/+T/4f/h/+L/4f/f/97/3P/c/9z/3P/c/93/
3f/d/9v/3P/d/97/3//e/97/3v/f/9//3//f/93/2//d/97/3v/e/9//4P/g/+L/4//j
/+P/4v/i/+L/4f/h/+H/4P/g/9//3//f/9//4f/i/+P/4//k/+L/4v/j/+P/5P/l/+X/
4//m/+b/5f/n/+j/6P/o/+j/6f/q/+v/7P/s/+z/7P/t/+//8P/w//P/9P/0//T/9P/0
//X/9//6//r/+//9//7///8BAAEABAAGAAoADAAKAAsADgAOAA8AEAARABIAFQAZABkA
GwAbABwAHwAhACAAIgAiACIAJQAoACgAKQApACoAKgAqACoAKgAqACoAKgArACsALAAq
ACgAJwAnACgAJQAlACIAHwAdABsAGQAZABcAFQASABAADwANAAsABwAFAAEA//////7/
/f/8//r/+f/3//f/9v/2//b/9P/0//T/9P/z//D/8P/w/+//8f/y//L/8P/u/+7/7//w
//L/8f/x//L/8v/x//H/8v/w//D/8P/x//P/8//z//P/8v/z//X/9//2//X/9f/0//X/
9f/1//X/9f/1//X/9P/2//f/9//3//b/9v/2//b/9v/3//f/9//3//b/9v/3//f/9//2
//b/9f/1//P/8//z//P/8v/x//P/8//z//T/8v/y//D/7//x//H/8f/x/+//7//v/+3/
7//v/+//7//v/+//7v/u/+7/7P/s/+3/7f/t/+3/7f/t/+3/7f/t/+3/7f/t/+v/6//t
/+3/7f/t/+3/7f/t/+v/6v/p/+n/6v/r/+z/7P/p/+n/6v/q/+z/7P/s/+3/7P/q/+n/
5//p/+n/6f/p/+v/6//r/+v/6//r/+v/6//t/+v/7f/t/+7/7P/q/+r/6v/q/+z/7P/s
/+z/6v/q/+r/6v/q/+r/6v/q/+r/6v/q/+r/6v/q/+r/6v/q/+r/6v/q/+7/7P/s/+z/
7P/s/+z/7v/u/+7/7f/t/+7/7v/w//D/8P/y//L/8v/z//P/9P/0//L/8v/y//T/9v/2
//P/8v/y//H/8P/v/+//7//w//D/8v/x//H/8f/v/+//7//v/+//7//v/+//7f/p/+n/
6f/q/+n/6f/p/+n/6f/p/+n/6P/m/+X/5P/m/+b/5//n/+j/6P/o/+f/5v/g/9z/2v/c
/+j//P8TAC4AUQB/ALMA5QAYAUcBbAGDAYYBawErAdkAmgB0AFAAJgAGAPP/4v/W/9j/
3v/e/9z/4//p/+T/3//l/+z/6//n/+b/5v/o/+f/5//m/+T/5P/k/+T/5v/n/+j/5//k
/+P/4v/h/+T/5P/k/+X/5//n/+f/5f/k/+X/5f/k/+X/5f/l/+T/5v/n/+f/5//l/+b/
5//n/+n/6f/o/+j/6f/p/+n/6f/p/+r/6//r/+r/6P/o/+n/6//s/+3/7f/r/+7/7v/t
/+v/7P/s/+z/7v/v//D/8f/y//L/8v/y//H/8//0//T/9v/4//n/+v/6//r/+//9/wAA
AAABAAMAAgADAAUABQAEAAYACgAMAA4ADwASABIAFAAWABgAGgAbAB8AHwAhACEAIgAl
ACcAKAAqACoAKgAtADAAMAAxAC8AMAAwADAAMgAyADIAMgAvAC8ALgAuADAALgAtAC0A
KgAnACcAJAAjACEAHwAdABsAGQAXABQAEgARAA8ADQALAAkABQADAAEAAAD///7/+v/5
//f/9//2//b/9v/0//T/9P/0//P/8v/y//L/8f/w//D/7//s/+//8P/y//T/8f/v/+7/
7v/u/+3/7f/u//D/8P/w//H/8//z//P/8//x//H/8v/z//P/8//0//T/8//z//P/8//3
//f/9//2//b/9//3//f/+P/4//j/+P/2//f/9//3//f/9v/2//f/+f/5//j/+P/5//n/
9//3//j/9//1//P/9f/1//X/9v/1//T/8f/v//H/8f/x//H/8f/x//H/7//v/+//7//v
/+//7//u/+7/7v/s/+z/7f/r/+v/6//r/+v/6//r/+v/6//r/+v/6f/r/+3/7f/t/+z/
6//q/+n/6v/q/+r/6//r/+v/6//q/+v/6//s/+z/6v/q/+r/6//p/+j/6P/n/+n/6f/p
/+n/6f/p/+n/6f/n/+f/5//n/+n/5//p/+n/5v/o/+r/6v/q/+r/6P/o/+j/6P/o/+j/
6P/o/+j/6P/o/+j/6P/o/+j/6P/o/+b/5v/m/+j/6P/o/+r/6v/q/+n/6f/q/+r/7P/s
/+7/8P/w//D/7//v//D/8P/u/+7/7v/w//L/8v/v/+7/7v/t/+z/6//p/+n/6v/q/+r/
6f/p/+n/6//r/+v/6//p/+n/6f/p/+n/5f/l/+X/5P/j/+P/4//j/+P/4//j/+P/4v/i
/+L/4v/i/+P/4//g/+D/4P/f/+D/3v/Y/9D/zP/W/+7/CwAiAEEAbwChANMABgEzAVgB
cQF2AWUBLwHhAKQAfgBcADIADAD3/+j/2v/W/9z/3v/c/9v/2//c/9//5f/q/+f/4//i
/+L/4v/h/+H/4P/i/+L/4v/i/+L/4f/g/93/3//f/9//3//g/+D/4P/h/+H/4f/h/9//
3//h/+L/4v/h/+H/4f/g/97/3//f/9//4f/i/+P/4//h/+H/4P/g/+P/4//j/+P/5f/m
/+f/5//n/+b/5//p/+j/6P/o/+f/5f/o/+j/5//o/+r/6//s/+z/7f/u/+//8P/w//D/
8P/v//H/8v/y//P/9P/0//T/+P/4//n/+//8//z//f////7///8BAAEABAAGAAoADAAK
AAsADgAOABEAFAAXABoAGAAbABoAGwAbABwAHwAhACQAJgAmACYAJwAqACoAKwAtAC4A
LgAuADAAMAAwADAALwAvAC4ALgAuACwAKwArACgAJQAlACIAIQAfAB0AGwAXABUAEwAQ
AA4ADQALAAkACQAHAAMAAQD///7//f/8//z/+//5//n/+v/6//r/+P/0//T/9P/z//X/
9v/3//f/9v/2//X/8v/z//T/9v/4//j/9//3//j/9//1//T/9P/1//b/9//5//f/9//3
//f/9v/3//n/+//5//n/+v/6//n/+f/5//n/+//7//v/+v/6//v/+//7//r/+v/6//r/
+v/7//v/+//7//r/+v/7//v/+//6//r/+f/5//f/9//3//f/9v/1//f/9//3//j/9v/2
//T/8//0//X/9v/3//X/9f/1//P/8//z//P/8//x//H/8P/w//H/8P/x//P/8//z//P/
8//x//H/8f/x//H/8f/x/+//7//x//H/8f/x//H/8f/x//D/8P/w//H/7//v/+//7v/v
/+//8P/w//D/8P/w//H/7//u/+7/7f/v/+//7//v/+//7//v/+//7//v/+//7//v/+3/
7//v/+z/7P/t/+7/7//w/+7/7v/u/+7/8P/w//D/8P/t/+z/6//q/+r/6v/q/+r/7P/s
/+z/7P/s/+z/7P/s/+z/7P/s/+z/7v/u/+7/7v/s/+z/7v/s/+3/7v/v//D/7v/w//L/
8v/x//H/8v/y//T/9P/0//b/9v/2//f/9//4//j/9v/2//T/9v/2//b/9f/0//T/8//w
/+//7//v//L/8v/y//H/7//v/+//7//t/+3/7f/t/+//7//t/+n/6f/p/+j/5//l/+X/
5f/l/+X/5f/l/+T/5P/k/+T/5P/j/+P/4v/i/+r/6f/g/9r/3P/W/9D/1P/g//X/EAAv
AE8AewCxAOIACwE8AWMBcAFtAVMBEQHGAJQAbgBGAB4AAwD0/+b/3P/c/9z/3v/d/9v/
4P/n/+P/4v/l/+P/5P/m/+T/4//j/+L/5P/k/+T/5P/k/+P/4v/f/+D/4f/i/+P/5P/k
/+T/5f/j/+P/4//h/+P/5f/m/+b/5f/l/+X/5P/i/+P/4//j/+X/5v/n/+f/5f/l/+T/
5P/n/+f/5//n/+f/6P/p/+n/6v/o/+j/6f/p/+r/6//r/+n/7P/s/+v/7v/w//H/8v/v
/+//7//v//L/8v/y//L/9f/3//j/+P/3//j/+P/4//z//P/9/////v/+////AQAEAAUA
BwAHAAgACgAOABAADgAPABIAEgAUABYAGAAaABsAHwAfACEAIwAkACcAKQAsAC4ALgAu
AC4AMAAvAC8AMAAyADMANAA2ADYANgA2ADMAMwAyADIANQA0ADQANQAzAC8ALgAqACgA
JwAmACUAIwAhAB8AHAAYABcAFQATABIAEQAOAA0ADAAKAAgABgAGAAUAAwADAAIAAgAC
AAAA/P/8//z/+//7//z//f/9//3//v/+//z/+//6//r/+v/6//n/+f/6//r/+f/5//r/
+v/6//r/+//7//v/+//7//r/+//9/////f/9//7//v/9//3//f/9//////////7//v//
//////8AAAAAAAAAAAIAAwADAAMAAQAAAAAAAQADAAMAAgACAAEAAQD/////AgADAAMA
AwABAAEAAQACAAIAAgAAAP//AQABAAEAAQD////////9/////////////f/9//z//P/8
//r/+v/7//3//f/9//3/+//7//v/+//7//v/+//5//f/+f/5//n/+f/5//n/+f/4//j/
+P/5//v/+//7//r/+P/3//f/9v/4//j/+P/5//v/+v/6//n/+f/5//n/+f/4//f/9v/1
//b/9//4//n/+f/3//n/+f/2//b/9//4//n/+v/6//r/+v/6//j/+P/4//j/+P/4//j/
+P/2//b/9v/2//j/+v/4//j/+P/4//j/+P/4//r/+v/5//z//v///wIAAAAAAAIAAgAA
AAEAAQACAAQAAgACAAIAAgACAAIA//8AAAAA///+//v/+//7//z//f/+//7////+//3/
/P/7//3//f/9//3//f/7//f/9//3//b/9f/1//P/8//z//P/9P/1//X/9v/0//T/9P/1
//f/9v/2//b/9f/y//D/7P/m/+T/6v/6/xEAKgBLAHMAnwDRAAgBPwFqAYcBlAGPAWcB
FwHIAJYAdABOACYADQD6/+b/3v/m/+j/5P/l/+n/7v/1//n/9v/0//H/8f/y//L/8f/x
//D/8v/y//L/8v/x//H/8f/v//D/8f/y//P/8//y//H/8f/y//P/9P/z//H/8//0//T/
8//z//P/8v/0//X/9f/1//P/9P/1//X/9//3//b/9v/3//f/9//3//f/+P/5//n/+f/4
//n/+//5//r/+//7//n//P/8//v//f/+//7//v/+////AAABAAIAAgACAAIAAQADAAQA
BAAFAAYABgAGAAoACgALAA0ADQAMAAwADQAOAA8AEQARABIAFAAYABoAGwAdACEAIgAk
ACYAKAAqACoALQAsAC0ALgAwADQANwA2ADgAOAA4ADkAPAA8AD0APQA+AD4APgBAAEAA
QABAAEEAQQBAAEAAPwA8ADoAOQA5ADcAOAA2ADAALQAqACcAJwAlACMAIAAfAB8AHgAd
ABkAFwATABEAEQAQAA8ADgAMAAsACQAJAAYABgAGAAQABAAEAAQAAwAAAAAAAAD//wEA
AgACAAAA/v/+////AAAAAP////8AAAIAAQABAAIA///+//3//f/+////AAABAP////8A
AAEAAQABAAIAAgADAAMAAwADAAcABwAHAAYABgAHAAcABwAIAAgACAAIAAYABwAHAAcA
CQAIAAgACQAJAAkACAAIAAsACwAJAAkACQAJAAgABwAJAAkACQAKAAgACAAGAAUAAwAD
AAMAAwAFAAUABQADAAMAAwADAAMAAQABAAAAAAACAAAAAAABAAEAAQABAAEAAQABAAEA
AQD9//3//f/7//3////////////////////8//z//P/9//////////7//////wAAAAD9
//z/+//7//3//P/8//v//f/9//3//f/7//v/+//7//v/+//7//v/+//5//v/+//+//z/
+v/6//r/+v/8//z//P/8//r/+v/6//r//P/8//z//P/6//r/+v/6//z//P/8//z//P/8
//z//P/7//r/+//4//r/+v/6//r/+P/6//z//P/7//v//P/8//7//v/+/wAAAgACAAMA
AwACAAIAAAAAAAAAAgACAAIA/f/8//z/+//8//v/+//7//z//P/8//v/+f/5//n/+f/7
//v/+//7//v/+//5//X/9f/1//T/8//z//P/8//z//H/8f/x//D/8v/y//L/8v/x//H/
8P/w//T/9f/w/+j/5P/i/+T/7P/+/xUAMgBTAH0ArQDfABABPwFoAX0BfAFnAS8B4wCm
AIYAbABAABoAAwD0/+z/7P/u/+z/7P/v/+//8v/z//f/+v/4//P/8f/w//L/8f/x//D/
8P/w//D/8P/z//P/8//x//H/8f/x//H/8v/y//L/8//z//P/8//x//H/8//0//T/8f/x
//H/8P/w//H/8f/x//H/8v/z//P/8//z//L/8v/x//H/8f/x//X/9v/3//f/9v/0//T/
9f/1//b/9//3//n//P/8//v/+f/6//r/+v/8//3//v///wAAAAAAAAAAAQADAAQABAAD
AAQABAAEAAgACAAJAAsADAAMAA0ADwASABMAFQAVABYAGAAcAB4AHAAdACAAIAAiACQA
JgAoACkALQAtAC8ALQAuADEAMwA2ADgAOAA4ADkAPAA8AD0AOwA8ADwAPAA+AD4APgA+
AD8APwA+AD4APAA6ADkAOQA4ADUANQAyADEALwAtACsAJwAlACMAIAAdABsAGAAVABQA
EwAQAA8AEQAQAA8ADgALAAkABgAFAAYABgAGAAQABAAEAAQAAwABAAAA///9////AAAA
AP7//P/8//3//v/+//3//f/+//7//f/9//7/AAAAAAAAAQABAAEAAQABAP3//f/+////
AQABAAIAAgABAAEAAQABAAMAAwADAAIABAAFAAUABQAEAAQABAAEAAQABQAFAAUABQAE
AAQABQAHAAcABgAGAAUABQADAAMAAwADAAIAAQACAAMABAAGAAYABgAEAAMAAwADAAMA
AwAFAAUABQADAAEAAQABAAEAAQABAAAAAAAAAP7//v///wEAAQABAAEAAwADAAMAAwAA
AP///v/7//3////////////////////+//7//v////3//f/9//z/+//7//z//P/8//z/
/P/9/////v/+//3////////////9//3//f/9//3//f/9//3//f/7//3//f/8//z//P/8
//z//P/6//r/+v/6//z//P/8//z//P/8//z//P/8//z//P/8//z//P/8//z//v/+//7/
/v/8//z//P/8//7//v/+//7//v/8//z//P/+//7//v8AAAIAAgABAAEABAAEAAYABgAD
AAQAAwACAAQABQAHAAgABgAGAAYACAAKAAoABwAGAAQAAwACAAEAAQABAAIAAgACAAEA
AQABAAEAAQABAAEAAQABAAEAAQD///v/+//7//r/+f/5//n/+f/5//n/+f/7//r/+v/6
//j/+P/5//n/+P/4//j/9//0//L/7P/q/+z/+P8KAB8APABhAIsAuwDrABgBSQFuAX8B
gAFpASsB3QCkAIIAYgA8ABwACQD+//D/6v/u//L/8P/z//n/+v/5//v//P/+//v/+//8
//z/+//7//r/+P/4//j/+P/5//n/+f/3//f/9//3//f/+P/4//j/+f/5//n/+f/3//f/
+f/6//r/9//3//f/9v/3//n/+v/7//n/+v/7//v//f/9//z//P/9//3//f/9//3//v//
////AAD+//7///8BAAIAAwADAAIABAADAAEAAwAEAAQABAAEAAUABgAHAAYABgAGAAYA
BwAJAAoACgALAAwADAAMAAwADAANAA8AEAAQABEAEwAWABcAGQAZABoAHAAgACIAIgAj
ACYAJgAoACoALAAuAC8AMwAzADUANwA4ADsAPQA9AD4APQA8AD4AQgBDAEUARQBGAEYA
RgBIAEgASABIAEcARwBGAEYASABGAEUARQBEAEEAQQA+ADsAOQA3ADUANQAzADEALgAq
ACkAJwAlACMAIQAdABsAGwAaABkAGAAWABUAEwATABQAFAAUABIAEAAQABAADwAMAAwA
DAALAAwADgAPAA4ADAAMAA0ADgAMAAsACwAMAA0ADQAOABAADgAOAA4ADwARABEAEQAR
AA8ADwAQABEAEQARABIAEgATABMAEwATABMAEwATABIAFQAXABgAGQAXABYAFQAUABYA
FwAXABcAGQAYABgAGQAXABcAFgAWABgAGQAYABkAGgAZABcAFQAXABcAFwAYABgAGAAW
ABUAFQAVABUAFQATABMAEwARABIAEwAUABUAFQAVABQAFAAVABQAFQAXABQAEwASABEA
EQAVAA==
         </WaveFormData>
      </LeadData>
      <LeadData>
         <LeadByteCountTotal>10000</LeadByteCountTotal>
         <LeadTimeOffset>0</LeadTimeOffset>
         <LeadSampleCountTotal>5000</LeadSampleCountTotal>
         <LeadAmplitudeUnitsPerBit>4.88</LeadAmplitudeUnitsPerBit>
         <LeadAmplitudeUnits>��V</LeadAmplitudeUnits>
         <LeadHighLimit>2147483647</LeadHighLimit>
         <LeadLowLimit>268435456</LeadLowLimit>
         <LeadID>V6</LeadID>
         <LeadOffsetFirstSample>0</LeadOffsetFirstSample>
         <FirstSampleBaseline>0</FirstSampleBaseline>
         <LeadSampleSize>2</LeadSampleSize>
         <LeadOff>FALSE</LeadOff>
         <BaselineSway>TRUE</BaselineSway>
         <ExcessiveACNoise>FALSE</ExcessiveACNoise>
         <MuscleNoise>TRUE</MuscleNoise>
         <LeadDataCRC32>60192445</LeadDataCRC32>
         <WaveFormData>
KAAoACgAKAAqACwALgAwADAAMAAwADAALgAuAC4ALgAtACwAKwAqACcAJgAlACQAIQAg
AB8AHgAaABgAFgAUABIAEAAOAAwACgAIAAYABAABAAAA///+//3//P/7//r/9//2//X/
9P/y//L/8v/y//L/8v/y//L/8P/w//D/8P/y//L/8v/y//L/8v/y//L/8P/w//D/8P/x
//L/8//0//T/9P/0//T/9P/0//T/9P/1//b/9//4//b/9v/2//b/+P/4//j/+P/6//r/
+v/6//j/+P/4//j/+v/6//r/+v/6//r/+v/6//z//P/8//z/+v/6//r/+v/6//r/+v/6
//j/+P/4//j/+v/6//r/+v/8//z//P/8//n/+P/3//b/9v/2//b/9v/4//j/+P/4//b/
9v/2//b/9v/2//b/9v/0//T/9P/0//T/9P/0//T/9P/0//T/9P/y//L/8v/y//L/8v/y
//L/8v/y//L/8v/w//D/8P/w//D/8P/w//D/7v/u/+7/7v/u/+7/7v/u/+z/7P/s/+z/
7P/s/+z/7P/s/+z/7P/s/+z/7P/s/+z/7v/u/+7/7v/s/+z/7P/s/+7/7v/u/+7/7P/s
/+z/7P/q/+r/6v/q/+z/7P/s/+z/7P/s/+z/7P/q/+r/6v/q/+v/6//r/+v/6f/p/+n/
6f/p/+r/6v/p/+v/6//r/+z/7P/t/+3/7f/s/+z/7f/t//D/8P/y//L/9P/1//X/9v/2
//T/9P/0//X/9f/1//P/8//z//L/8v/y//H/8f/x//P/8//z//L/8v/y//L/8//z//L/
8v/y//L/8P/t/+z/7P/s/+n/6f/o/+j/5v/m/+n/6f/p/+n/6f/o/+j/6f/n/+f/5//n
/+b/4//e/93/2//Y/9z/6//+/xMAKgBMAHcAogDNAPUAGgExATwBNwETAdoAqwCQAHsA
YABFADEAFwAAAP//AgD1/+v/7v/v/+3/7f/w//D/7P/p/+f/5//l/+X/5f/l/+T/5P/k
/+T/5f/l/+X/5f/j/+P/4f/h/+L/4v/i/+P/5f/l/+T/4//h/+P/4//j/+P/4//j/+P/
5v/m/+b/5v/k/+T/5P/n/+n/6f/o/+j/6P/m/+b/5v/p/+r/6//s/+r/5//n/+j/6P/o
/+j/6v/r/+3/7f/r/+n/6f/q/+r/6v/t/+7/7//v/+//7//v//D/8f/x//P/9P/1//X/
9f/3//j/+v/7//r/+//9//7///8CAAYABwAFAAYACAAKAA4AEAATABQAFAAWABgAGAAY
ABsAHAAbAB4AIAAiACIAIgAkACQAJQApACsAKwArACwALAAsACwALgAuAC4ALgAsACoA
KgAqACoAJwAnACQAJAAjACIAIAAdABsAGQAWABQAEwARAA0ADQALAAkABwAGAAQAAQAA
AP////////3/+//6//r/9//5//n/+f/3//X/9P/z//D/8P/w//D/7//w//H/8v/y//L/
8v/y//T/8v/y//H/8f/w//D/8v/y//L/8v/0//L/8v/y//P/8//x//H/8f/x//P/9P/0
//T/9f/1//b/9//3//f/9//3//f/+P/4//f/+f/5//n/+f/5//j/9//2//j/+P/4//j/
9v/2//X/9f/1//X/9f/1//f/9//2//b/9//3//X/9f/2//b/9P/0//T/9P/0//L/9P/0
//T/8//z//P/8//y//L/8v/y//L/8//z//H/8f/x//H/8f/x//L/8//0//T/8f/x//H/
8P/w//H/8f/x//H/8f/w//D/8P/w//D/8f/x//H/8f/w//H/8f/y//L/8v/y//L/8//z
//H/8f/x//H/8f/x//H/8f/x//H/8f/x//H/8f/x//D/8P/w//H/8v/w//L/8v/y//L/
9P/0//T/9P/2//b/9v/2//P/8v/x//D/8f/y//P/9P/2//X/9f/1//X/9f/1//X/9P/z
//P/8v/x//H/8f/x//P/9P/2//f/9f/2//b/9//1//b/9v/4//r/+v/7//v/+v/6//j/
+P/4//v/+//7//v/+//7//r/+v/6//n/+f/3//f/9//3//b/9v/2//b/9//3//b/9v/0
//T/8v/v//D/8P/w/+3/6//s/+z/6v/q/+v/6//r/+z/7f/t/+7/7f/t/+3/7f/r/+r/
7f/q/+P/3//e/+D/6//+/xMAKgBKAHEAmgDJAPUAHAE3AUgBTwE3AQABwwCgAIcAbABN
AC0AEQACAP3/+v/5//X/8v/z//P/7//u//D/8f/v/+7/7//t/+3/7f/t/+j/6P/o/+j/
6//r/+v/6//r/+v/6f/p/+z/7P/s/+3/6//r/+r/6f/p/+v/6//r/+v/6//r/+v/7v/u
/+7/7v/w//D/8P/z//H/8f/w//D/8v/w//D/8P/v//D/8f/y//L/7//v//D/8v/y//L/
9P/z//X/9f/z//T/9f/3//j/9f/3//f/9//3//f/9//3//r/+//7//3/AAABAAEAAQAA
AAAAAQABAAMABQAIAAoACAAKAA0ADQAPABAAEgAUABUAFgAYABgAGgAcAB4AHgAhACUA
JwAnACYAKAAqACoALQAwADEAMwAzADUANQA1ADQANAA0ADQANgA2ADYANgA0ADIAMgAy
ADUAMwA0ADIALwAtACsAKAAlACMAIQAeABoAGQAXABMAEwARAA8ADQAOAAwACQAIAAYA
BQAEAAEA///+//7/+//5//n/+f/3//j/+P/4//b/+P/4//j/9//2//X/9P/y//T/9P/0
//b/9v/2//X/9f/y//L/9P/0//X/9v/5//j/9v/2//f/9//5//n/+f/5//n/+v/6//r/
+//7//z//f/7//v/+//7//v//P/8//v/+//7//v/+//+//7//v/+//z//P/8//z//P/8
//v/+//7//v/+//7//n/+f/4//j/9//3//X/9f/3//j/9//4//j/+P/4//b/9//2//X/
8//0//X/9v/2//b/9v/2//b/9f/1//P/8//1//X/9f/1//P/8//z//L/8//z//P/8v/w
//H/8f/x//P/8//y//L/8P/w//D/8f/z//P/8//y/+//7//w//D/8P/w//D/8f/x/+//
7//v//H/8f/x//H/7v/t/+z/6//r/+v/6//r/+r/6v/q/+v/7P/s/+z/7P/s/+z/6v/q
/+r/6v/o/+j/6P/o/+r/6v/p/+n/6f/p/+n/6f/n/+f/5//o/+j/5//n/+f/5//o/+j/
6f/r/+v/7P/s/+3/7f/u/+7/7v/u/+7/7//w//L/8//y//D/7v/v/+3/7v/t/+7/7//w
//D/8P/v/+3/7f/t/+3/7f/s/+z/7P/q/+v/6//q/+r/6v/q/+j/5//m/+b/5v/h/+H/
4v/i/+L/4v/j/+P/4v/h/+D/3v/f/+H/4v/j/+P/4f/e/93/2v/V/8//zv/W/+f/+v8N
ACoAUAB7AKYA0wD9ACIBPQFKAT0BDwHYAKsAjABxAFQANQAbAAcA+v/1//D/6//p/+r/
5//l/+X/5v/m/+T/4f/f/9//3//f/9//3//c/9z/3P/c/9v/2//b/9v/3P/d/9z/3f/d
/9z/2//b/93/3f/c/9v/3f/f/9//3//d/93/3f/d/+D/4P/g/+D/3f/c/9v/3f/d/93/
3P/c/93/3P/d/97/3//g/+H/4v/g/93/3f/e/97/3v/e/+D/4//l/+X/4//j/+P/5P/k
/+L/5f/m/+f/6f/p/+n/6f/q/+v/6//t/+7/7//v/+//8f/y//T/9f/0//X/9//4//n/
/P8AAAEAAAAAAAEAAgAEAAYACQAKAAwADgAQABAAEQAVABcAFwAYABoAHAAcAB0AHgAd
AB0AIQAjACMAIwAmACYAJgAmACcAJgAlACQAJQAkACUAJgAlACEAIAAcABwAGwAaABgA
EwARAA8ADAAKAAkABwADAAMAAQD///3//P/6//f/9v/1//X/9f/z//P/8v/y/+//7f/t
/+3/6//q/+r/6v/o/+r/6v/q/+n/6v/r/+z/7P/p/+j/5//o/+r/6v/p/+n/6v/q/+z/
7P/r/+r/6//o/+n/6v/s/+3/7f/t/+3/7f/t/+7/7v/u/+//7//w//H/8f/x//H/8f/x
//L/8v/x//P/8//z//P/9P/0//T/9P/0//T/9P/0//T/9P/z//P/8f/x//H/8f/z//P/
8v/y//P/8//x//H/8P/w/+7/7v/u/+7/7v/s//D/8P/w/+//7v/t/+z/6v/s/+z/7P/s
/+3/7f/r/+v/6//r/+v/6//t/+3/7f/s/+n/6f/p/+j/6v/r/+v/6//r/+v/6v/q/+r/
6v/q/+v/6//r/+v/6v/r/+v/7P/s/+v/6v/p/+n/6v/p/+r/6//q/+n/6P/n/+j/6f/q
/+v/6f/p/+n/6f/o/+j/6P/p/+z/7P/q/+r/6v/q/+r/6v/q/+r/6v/q/+r/6v/s/+z/
7P/s/+r/6v/q/+r/6v/q/+r/6v/s/+z/7P/s/+7/7v/t/+3/6//r/+v/6//t/+3/7f/u
/+7/7f/t/+3/7f/u/+7/7//x//H/8v/y//P/8//0//T/+P/4//j/+f/3//j/+P/2//b/
9v/5//n/+f/3//f/9//0//T/9P/z//X/9f/1//X/8//y//L/8v/y//P/8//y//T/9P/0
//L/7//u/+7/7v/r/+v/7P/s/+r/6v/r/+v/6//r/+v/6v/q/+v/6//r/+v/6//q/+f/
5P/f/9n/1v/e/+//BgAVACQASAB7AKYAywD3AB4BNQFCAT8BGwHiALUAmgB/AF4AQwAr
ABkACgD///z//f/5//T/8//z//H/8v/y//L/7//t/+3/7P/r/+r/6f/o/+j/6P/o/+n/
6f/p/+n/6//r/+n/6f/q/+r/6v/r/+n/6f/o/+f/5//p/+n/6f/r/+v/6//r/+z/7P/s
/+z/6v/q/+r/7f/t/+3/7P/s/+z/6v/q/+r/7f/u/+//8P/y/+//7//w/+7/7v/u//D/
7//x//H/7//v/+//8P/w//D/8//0//X/9f/1//X/9f/2//f/9//5//r/+//7//v/+//8
//7////+////AQACAAQABgAJAAkACgAMAA8AEgATABQAFgAWABQAFgAYABgAGQAdAB8A
HwAgACIAJAAkACYAKAAoACkAKwAtAC0ALQAuAC4ALgAuAC4ALgAuAC4ALwAuAC8AMAAu
ACsAKwAoACYAJQAkACIAHwAdABsAGAAYABcAFQARABEADwANAAsACAAGAAMAAgABAAEA
AQD///3//P/8//n/+f/5//n/9//2//b/9v/0//L/8v/y//H/8//z//P/8v/w//D/8P/y
//T/9P/z//P/8v/y//T/9P/0//T/9v/0//T/9P/1//X/9//3//f/9//2//b/9f/0//X/
9f/2//f/9//3//f/9//3//j/+P/3//f/9//3//f/+P/4//j/+P/2//b/9v/2//j/+P/3
//f/9//3//f/9//1//X/9P/0//f/9//1//X/9P/0//L/8v/0//T/9P/y//L/8v/y//H/
8//z//P/8v/y//L/8v/y//P/8//x//H/8f/x//H/8f/x//H/8f/w//H/8f/x//D/8P/x
//H/8f/z//P/8v/y//D/8P/w//H/8//z//P/8v/w/+//7//u/+//8P/x//P/8P/t/+z/
6//t/+3/7f/t/+7/7//w//H/7//v/+//7//w//D/8P/x//L/7v/u/+7/7v/u//D/8P/w
//D/7v/u/+7/7v/s/+z/7P/s/+3/7v/v/+//7//v/+//7//v/+//7//v//D/8P/v/+//
7//v//D/8P/z//P/8//0//P/8//y//L/8//2//f/+P/3//f/+P/4//T/9P/0//f/+f/5
//f/9//1//T/9P/0//X/9f/1//X/9f/1//T/9P/y//L/8//z//L/8v/y//L/8v/v/+7/
7v/s/+n/6f/q/+z/6v/q/+v/6v/p/+j/5//n/+j/6v/r/+v/6//r/+r/6f/k/93/2f/c
/+T/8/8EABkANgBeAIkAtgDhAAkBLgFFAUwBOwENAdAAowCIAG0ATgAxAB0ACQD8//v/
/P/3//P/9P/3//H/6//u//T/8P/t/+v/6//r/+v/6//r/+r/6v/q/+r/6//r/+v/6//o
/+f/5P/j/+X/5v/n/+n/6//r/+r/6f/n/+n/6f/p/+f/5//n/+f/6v/q/+r/6v/o/+j/
6P/r/+v/6//q/+r/7P/q/+r/6v/p/+r/6//s/+z/6f/p/+r/6//s/+3/8P/w//H/8P/t
/+//7//w//D/8P/z//T/9f/z//P/8//z//T/9f/1//f/+v/7//v/+//5//r//P/9//7/
//8BAAIAAgAEAAcABwAHAAgACgAMABAAEgAVABYAFgAYABoAGgAdACEAIwAjACIAJAAm
ACYAKAAqACoAKwAvADEAMQAxADAAMAAwADAANAA0ADQANAAzADAALwAuADAALQAtACoA
JgAlACQAIgAhAB8AHQAaABYAFQATAA8ADQALAAkABwAEAAIA///+//3//f/9//v/+f/4
//j/9f/1//X/9f/z//T/9P/0//L/8v/y//L/8f/v/+//7//u//D/8P/w//L/8f/w/+7/
7f/q/+r/7P/s/+z/7P/u/+z/7f/u//D/8f/v/+//7//v//H/8v/y//L/8f/x//L/8//1
//X/9f/1//X/9v/2//X/9f/1//X/9f/2//b/9v/2//b/9v/2//b/+P/4//f/9//3//f/
9//3//X/9f/0//T/9//3//X/9f/0//T/8v/y//T/9P/0//L/9P/0//T/8//1//X/9f/0
//L/8v/y//L/8f/x/+//7//x//H/8f/x//H/8f/x//D/7//v/+//7v/w//H/8f/x//D/
7//t/+z/7v/u/+7/7//x//H/8f/w//H/8f/y//L/8P/w//D/8f/v/+3/7f/t/+//7//v
/+//7//v/+//7//t/+3/7f/t/+7/7v/u/+//6v/q/+z/7P/s/+z/7P/s/+z/7P/q/+r/
6v/p/+n/6f/p/+n/6//r/+v/6//q/+r/6f/p/+v/6//s/+z/6//r/+v/7P/s/+3/7f/u
/+7/8P/w//D/7//v//D/8P/u/+7/7v/x//L/8//y//P/8f/w//D/8P/v/+//7//v/+//
7//u/+7/8P/w//H/8f/u/+7/7v/u/+z/6f/o/+j/6v/n/+f/6P/o/+b/5v/n/+X/5f/l
/+X/5v/m/+f/5//m/+X/5P/i/+X/4v/b/9P/zv/W/+n//v8RACgATgB5AKQAzwD1ABgB
LwE6ATUBDQHUAKkAkAB3AFYANwAhAA8AAAD5//r/9//x/+7/7f/p/+v/8P/y/+//6//o
/+f/5f/l/+X/5f/l/+b/5//o/+b/5f/k/+P/5f/l/+P/4//k/+T/5P/l/+f/5//m/+X/
5f/n/+f/5//l/+X/5f/l/+b/5v/m/+b/6P/o/+j/6//p/+n/6P/o/+n/6P/p/+r/6//s
/+3/7v/u/+v/6//s/+r/6v/q/+z/6//t/+3/6//t/+3/7v/u/+z/7//w//H/8//z//P/
8//0//X/9f/3//j/+f/5//n/+//8//7///8AAAEAAwAEAAIABAAHAAcACAAKAA0AEAAQ
ABIAFQAWABkAHAAfACAAIAAjACQAIwAkACYAKAAoACwALgAuAC8AMQAzADMAMwA2ADYA
NgA2ADgAOAA4ADgANgA0ADQANAA0ADEAMQAuACwAKwAqACgAJQAjACEAHgAaABkAFwAT
ABMAEQAPAA0ADAAKAAcABgAEAAMAAgD///7//v////3//f/9//3/+//4//j/+P/2//n/
+v/7//v/+v/5//j/9v/2//b/9v/4//b/9v/1//X/9P/0//b/9v/2//b/+P/2//b/9v/3
//f/9//3//f/9//5//r/+v/6//r/+f/5//n/+//7//v/+//7//z//P/7//3//f/9//3/
/v/+//7//v8AAAAAAAAAAAAAAAD////////////////9//3//P/8///////9//3//P/8
//r/+v/7//z//f/8//7//v/+//3/+//7//v/+v/4//j/+P/4//v/+//5//n/+//7//v/
+//7//v/+//6//v/+//7//r/+f/5//j/9//5//n/+P/4//j/+P/4//n/+f/5//n/+P/5
//n/+v/6//j/+P/4//n/+f/3//f/9//5//n/+f/5//f/9//3//f/+f/5//n/+f/2//b/
9v/3//T/9v/4//j/+P/4//j/+P/4//j/+P/4//j/+P/2//b/9v/2//b/9v/2//b/+P/4
//j/+P/6//r/+v/6//z/+//7//v/+//7//v/+//5//n/+v/6//r/+//8//3//f/8//z/
+//9//7//v//////AAAAAAIAAgACAAMAAwAGAAYABAAEAAMABQAEAAMAAgADAAQABAAC
AAIAAQABAAIAAwAEAAUABAAEAAQABAADAAMAAgACAAIAAgAAAP3//v/+//7/+//5//r/
+v/4//j/+f/5//n/+f/5//j/+P/3//f/9//3//3//P/z/+7/7//r/+T/5v/x/wIAFwAu
AEYAbQCeAMcA6wAUATkBRgFJATsBCgHRAK4AkwB0AFUAPwAvABwADwAKAAUAAQD8//f/
+f/7//b/9P/1//P/8v/z//H/8f/x//H/7v/u/+7/7v/t/+v/6f/n/+f/5//l/+X/6P/o
/+j/6f/n/+f/5v/l/+f/6f/p/+n/5//n/+f/5//m/+b/5v/m/+j/6P/o/+v/6P/n/+X/
5P/n/+b/5//o/+j/6P/o/+j/6P/l/+X/5v/o/+j/6P/q/+n/6//r/+n/7P/t/+//8P/u
/+//7v/t/+7/7//w//H/8v/z//P/9f/0//X/9f/1//b/+P/7//3//f/9//7//v8AAAIA
BQAFAAUABgAIAAoACgAMAA8AEAAQABIAFAAUABcAGwAdAB0AHgAgACIAIgAmACgAKAAp
ACoAKwAqACkAKwAsAC0ALgAyADIAMgAyADAALgAuAC4AMAAtAC0AKgAmACUAJAAiACEA
HwAdABoAGAAXABUAEQAPAA0ACwAJAAoACAAFAAQAAQABAAEA///9//z//P/5//n/+f/5
//f/9P/0//T/8v/z//T/9f/1//f/9//3//b/9f/0//P/9P/0//T/8//z//L/8v/0//T/
9P/0//b/9P/0//T/9f/1//f/9//3//f/9//4//j/+P/4//f/9//3//n/+f/5//n/9//4
//j/9//5//n/+f/5//z//P/8//z/+v/6//r/+v/6//r/+f/5//n/+f/5//n/+v/7//v/
/P/7//v/+f/5//r/+v/4//j/+v/6//r/+P/6//r/+v/5//n/+f/5//j/9v/2//b/9v/3
//f/9f/1//b/9//4//n/+P/3//b/9P/1//X/9f/0//T/9f/1//X/9f/1//T/9P/0//T/
9P/1//f/9//3//b/8//z//T/9P/0//T/9P/1//f/9f/1//X/9f/1//X/9f/z//P/8//z
//T/9f/2//f/9v/2//b/9//0//T/9v/2//b/9v/0//T/9P/0//T/9P/0//T/9f/1//X/
9f/z//P/8//z//X/9v/2//X/9P/z//L/8v/0//X/9f/1//f/+P/6//v/+v/6//z//P/6
//v/+//8//7//P/8//z//f/9//3/+//9//3//P/8//r/+f/5//n/+v/7//z//P/7//r/
+f/5//v/+v/6//r/+P/2//P/8v/y//L/7//v//D/8P/u/+7/8f/x//H/8f/v/+7/7v/v
//H/8f/x//H/7v/t/+r/5//h/97/4v/v/wIAFQAuAFAAdQCeAM8A/QAkAUEBUAFTATkB
/gDFAKIAhwBoAEkAMQAbAAQA+//+//v/9f/y//P/9f/3//r/9v/2//P/8f/x/+//7//v
/+//7v/u/+7/7v/t/+3/7f/t/+7/7//u/+//7//u/+3/7f/v/+//7v/t/+v/7f/t/+3/
7f/t/+3/7f/u/+7/7v/u/+7/7v/u//H/7//v/+7/7v/w/+7/7v/u/+//8P/x//L/8v/v
/+//8P/w//D/8P/y//H/8//z//H/8//z//T/9P/y//X/9v/3//f/9//3//f/+P/5//n/
+//8//3//f/9//7/AAADAAUABQAFAAYABgAEAAYACQAJAAsADAAOABAAEgAUABcAGAAa
ABwAHgAeAB0AIQAjACMAJgAoACoAKgAqACwALAAtADEAMwAzADMANAA0ADQANAA2ADYA
NgA2ADgANgA2ADYANQAxADAALAArACsAKwAqACQAIQAeABoAGgAZABcAEwATABEADwAN
AAoACAAFAAQAAQABAAEA///9//z//P/5//n/+f/5//f/9v/2//b/9P/y//L/8v/x//L/
8//0//T/8v/y//L/9P/0//T/8//z//P/9P/3//j/9v/0//T/8P/z//T/9v/3//X/9f/1
//X/9f/2//b/9v/1//X/9v/3//n/+f/5//n/+f/6//r/+f/7//v/+//7//r/+v/6//r/
+v/6//r/+v/6//r/+f/5//v/+//7//v/+f/5//j/+P/7//v/+f/5//z//P/6//r/+f/4
//f/9P/4//j/+P/3//f/9//3//b/9P/0//T/9P/1//X/8//z//X/9f/1//X/9//3//f/
9v/z//P/8//y//L/8//z//P/8//z//L/8v/y//L/8v/z//X/9f/1//T/9f/1//b/9v/z
//L/8f/x//L/8f/y//P/8//z//P/8//x//H/8f/x//H/8f/x//H/8P/w//D/8f/0//T/
8v/y//L/8v/w//D/8P/w//D/8P/w//D/8P/w//D/8P/w//D/8P/w//L/8f/x//H/8f/x
//H/8f/w/+//7//u/+7/7//w//H/8v/y//P/8//z//T/9P/1//X/9v/2//j/+P/4//n/
+f/4//j/9v/2//j/+//7//v/9//3//f/9v/4//j/9//3//f/9//3//f/9P/0//T/9P/3
//f/9v/2//T/9P/y/+//8P/w//D/7f/t/+7/7v/s/+z/7f/t/+3/7f/t/+z/7P/r/+v/
6//r/+3/7v/r/+L/3f/b/9z/4v/v/wIAFwAyAFYAfwCqANUA/QAiATcBPAExAQsB0ACl
AJIAfwBcADsAJQATAAoABwACAPv/9//2//P/8f/x//T/+P/0/+//6//p/+v/6//r/+v/
6P/o/+j/6P/r/+v/6//r/+v/6//p/+n/6v/q/+r/6//r/+v/6v/p/+v/7f/t/+3/6//r
/+v/6//s/+z/7P/s/+7/7v/u//H/7//v/+7/7v/s/+r/6v/q/+3/7v/v//D/8P/t/+3/
7v/u/+7/7v/w//P/9f/1//P/8f/x//L/8v/y//X/9v/3//f/9//3//f/+v/7//v//f/8
//3//f/9//3//v8AAAEAAgADAAUABgAIAAoADQANAA8AEAASABQAFQAWABgAGAAaABwA
HgAeACEAJQAnACcAJgAoACoAKgAsAC4ALgAvADMANQA1ADUANgA2ADYANgA2ADYANgA2
ADgANgA2ADYANAAxADEALgAuAC0ALAAqACkAJwAlACIAHwAdABoAFQATABEADwANAA4A
DAAJAAgABQAFAAUAAwABAAAAAAD9//////////3//v/+//7//P/7//r/+f/3//n/+f/5
//j/9v/2//b/+P/4//j/9//3//j/+P/6//r/+v/6//z/+v/8//z//f/9//v/+//7//v/
/f/+//7//v/9//3//v//////////////AQACAAIAAQD//////////wIAAgACAAIAAAAA
AAAAAAABAAIAAgADAAIAAQAAAP////////7//v8BAAEA/////wIAAgAAAAAA/v/+//7/
/P/+//7//v/9//v/+//7//r/+v/6//r/+v/7//v/+f/5//v/+//7//v//P/9//7//v/6
//n/+P/2//j/+f/5//n/+f/5//j/+P/4//j/+P/5//f/9//3//b/9//3//j/+P/4//j/
+P/5//n/9//3//f/+f/5//n/+f/3//f/9//3//f/9//3//f/9P/0//T/9f/2//T/9v/2
//b/9v/0//T/9P/0//b/9v/2//b/9v/2//b/9v/0//T/9P/0//b/9v/2//b/+P/4//j/
9//3//f/9//3//n/+f/5//n/+P/4//f/9//3//f/+P/4//n/+f/5//r//P/9//3//v/9
//7//f/8//7///8BAAIA/v/+//7/AQABAAEA/////////v/+//7//f/9//3//f/9//3/
/P/8//7//v///////v/+//7//v/6//f/9v/2//b/8//z//T/9f/0//X/9//3//f/9//3
//X/9P/0//P/9f/1//X/9P/x/+7/6f/l/+b/7v/9/w4AJQBAAGIAjQC4AN8ACQEqAT0B
RAE3AQkBzgCnAJIAeQBYAD0ALQAfAA4ABQAEAAMA/f/8/////f/5//r/+v/6//f/9f/1
//X/9f/1//X/8v/y//L/8v/z//P/8//z//P/8//x//H/8v/y//L/8//1//X/9P/z//P/
9f/1//X/8//z//P/8//2//b/9v/2//b/9v/2//n/+f/5//j/+P/6//j/+P/4//f/+P/5
//r//P/5//n/+v/8//z//P/+//7////+//v//f/9//7//v/+/wEAAgADAAMAAwADAAMA
AgADAAMABQAGAAcABwAHAAkACgAMAA0ADgAPABEAEgAUABYAGQAZABkAGgAcAB4AHgAg
ACMAJAAkACYAKAAoACsALwAxADEAMgA0ADYANgA2ADgAOAA5ADwAPwBAAEEAQABAAEAA
QABEAEQARABEAEIAQABAAEAAQAA9AD0AOgA6ADkAOAA2ADEALwAtACoAKgApACcAIwAh
AB8AHQAbABgAFgATABIADwAPAA8ADQANAAwADAAJAAkACQAJAAcABgAGAAYABAACAAIA
AgABAAEAAQABAAAAAAAAAAAAAgAAAAAA////////AAADAAQAAgACAAQAAgAEAAQABQAF
AAMAAwADAAMABQAGAAYABgAFAAUABgAHAAcABwAHAAcACAAKAAsACwAIAAcABgAFAAgA
CAAIAAgACgAKAAoACgAIAAgABwAHAAkACQAJAAkABwAHAAYABgAJAAkABwAHAAgACAAG
AAYABgAGAAYABAAFAAQAAwABAAQABQAGAAYABgAGAAYABgAJAAkABwAHAAYABQAEAAMA
AwAHAA==
         </WaveFormData>
      </LeadData>
   </Waveform>
</RestingECG>
