# Supplementary material for: Detection of Left Atrial Enlargement Using a Convolutional Neural Network-Enabled Electrocardiogram
Source: Front Cardiovasc Med. 2020 Dec 17;7:609976. doi: 10.3389/fcvm.2020.609976 (PMC7773668; doi:10.3389/fcvm.2020.609976)
Supplement: Supplementary file 1 [file Data_Sheet_1.ZIP › hyp/1802017414_5305_0000000Z.XML]

<?xml version="1.0" encoding="Windows-1252"?>
<!DOCTYPE RestingECG SYSTEM "restecg.dtd">
<RestingECG>
   <PatientDemographics>
      <PatientID>1802017414</PatientID>
      <PatientAge>70</PatientAge>
      <AgeUnits>Years</AgeUnits>
      <Gender>Male</Gender>
      <PatientLastName>zhaorongxin</PatientLastName>
   </PatientDemographics>
   <TestDemographics>
      <DataType>Resting</DataType>
      <Site>1</Site>
      <AcquisitionDevice>MAC55</AcquisitionDevice>
      <Status>Unconfirmed</Status>
      <Priority>Normal</Priority>
      <AcquisitionTime>09:49:29</AcquisitionTime>
      <AcquisitionDate>03-21-2017</AcquisitionDate>
      <CartNumber>1</CartNumber>
      <AcquisitionSoftwareVersion>009C</AcquisitionSoftwareVersion>
      <XMLSourceVersion>MAC5000 v1.0</XMLSourceVersion>
   </TestDemographics>
   <RestingECGMeasurements>
      <VentricularRate>59</VentricularRate>
      <AtrialRate>59</AtrialRate>
      <PRInterval>218</PRInterval>
      <QRSDuration>166</QRSDuration>
      <QTInterval>532</QTInterval>
      <QTCorrected>526</QTCorrected>
      <PAxis>63</PAxis>
      <RAxis>73</RAxis>
      <QRSCount>10</QRSCount>
      <QOnset>195</QOnset>
      <QOffset>278</QOffset>
      <POnset>86</POnset>
      <POffset>140</POffset>
      <TOffset>461</TOffset>
      <ECGSampleBase>500</ECGSampleBase>
      <ECGSampleExponent>0</ECGSampleExponent>
   </RestingECGMeasurements>
   <Diagnosis>
      <Modality>Resting</Modality>
         <StatementCount>4</StatementCount>
         <LabelText>12SL ��ϳ���</LabelText>
      <DiagnosisStatement>
         <StmtText>����Ķ�����</StmtText>
      </DiagnosisStatement>
      <DiagnosisStatement>
         <StmtFlag>ENDSLINE</StmtFlag>
         <StmtText>��һ�ȷ��Ҵ�������</StmtText>
      </DiagnosisStatement>
      <DiagnosisStatement>
         <StmtFlag>ENDSLINE</StmtFlag>
         <StmtText>����֧��������</StmtText>
      </DiagnosisStatement>
      <DiagnosisStatement>
         <StmtFlag>ENDSLINE</StmtFlag>
         <StmtText>�쳣 ECG</StmtText>
      </DiagnosisStatement>
   </Diagnosis>
   <Waveform>
      <WaveformType>Rhythm</WaveformType>
      <WaveformStartTime>0</WaveformStartTime>
      <NumberofLeads>8</NumberofLeads>
      <SampleType>CONTINUOUS_SAMPLES</SampleType>
      <SampleBase>500</SampleBase>
      <SampleExponent>0</SampleExponent>
      <HighPassFilter>16</HighPassFilter>
      <LowPassFilter>150</LowPassFilter>
      <ACFilter>NONE</ACFilter>
      <LeadData>
         <LeadByteCountTotal>10000</LeadByteCountTotal>
         <LeadTimeOffset>0</LeadTimeOffset>
         <LeadSampleCountTotal>5000</LeadSampleCountTotal>
         <LeadAmplitudeUnitsPerBit>4.88</LeadAmplitudeUnitsPerBit>
         <LeadAmplitudeUnits>��V</LeadAmplitudeUnits>
         <LeadHighLimit>2147483647</LeadHighLimit>
         <LeadLowLimit>268435456</LeadLowLimit>
         <LeadID>I</LeadID>
         <LeadOffsetFirstSample>0</LeadOffsetFirstSample>
         <FirstSampleBaseline>0</FirstSampleBaseline>
         <LeadSampleSize>2</LeadSampleSize>
         <LeadOff>FALSE</LeadOff>
         <BaselineSway>FALSE</BaselineSway>
         <ExcessiveACNoise>FALSE</ExcessiveACNoise>
         <MuscleNoise>FALSE</MuscleNoise>
         <LeadDataCRC32>79447287</LeadDataCRC32>
         <WaveFormData>
+v/6//r/+v/4//j/+P/4//b/9v/2//b/9v/2//b/9v/2//b/9v/2//T/9P/0//T/9P/0
//T/9P/0//T/9P/0//L/8v/y//L/8v/y//L/8v/0//T/9P/0//P/8v/x//D/8v/y//L/
8v/y//L/8v/y//L/8v/y//L/9P/0//T/9P/y//L/8v/y//T/9P/0//T/9P/0//T/9P/y
//L/8v/y//T/9P/0//T/8v/y//L/8v/0//T/9P/0//T/9P/0//T/9P/0//T/9P/2//b/
9v/2//T/9P/0//T/9v/2//b/9v/2//b/9v/2//b/9v/2//b/+P/4//j/+P/2//b/9v/2
//f/+P/5//r/+//8//3//v/+//7//v/+//7//v/+//7//v/+//7//v8AAAAAAAAAAP//
/v/9//z///8AAAEAAgAAAAAAAAAAAPz/+v/2//T/9//4//j/+P/2//X/9f/1//P/8//z
//P/9//3//b/9v/0//L/8v/z//X/9f/1//X/9v/2//X/9f/2//b/9f/1//X/9v/3//f/
9v/2//X/9f/1//X/9v/2//X/9f/2//b/9v/2//b/9v/2//b/+f/5//f/9//3//v///8D
AAUACwAPAA4AEAAUABkAHAAhACwANgA+AEQAUABXAFYAWQBgAGIAXwBdAFkAUwBUAFoA
WgBcAGIAZgBoAG4AcABwAHEAcwBzAG4AaQBmAGEAWgBVAFQAVgBWAFgAWABXAFcAWgBa
AFYAUABGADcALQAoACMAHAATAA8ADwAPAA8ADgAJAAYABAACAAEA/P/5//n/+//4//X/
8v/y//L/8//1//X/9f/z//D/7//v/+//8v/y//L/8v/w/+//7//v//D/8P/w//H/7//v
/+//7//v/+//7//u//D/8P/v/+//7//u/+7/7v/t/+3/7v/u/+//7//v/+7/7P/s/+z/
7P/q/+v/7P/s/+7/7v/t/+3/7P/r/+v/7P/u/+7/7v/t/+r/6v/r/+v/6//r/+v/6//s
/+z/7P/s/+r/6v/q/+r/6//q/+r/6v/p/+n/6f/p/+n/6f/q/+r/6v/p/+n/6f/n/+b/
5v/m/+b/5v/m/+f/5v/l/+T/4//m/+f/6P/o/+j/6f/p/+n/5//n/+f/6f/q/+v/6//r
/+z/7P/s/+7/7v/w//H/8v/z//X/9f/1//X/9//4//r//v/+//7//v/+//7/////////
AAAAAAEA///9//z//P/9//3//f/9/////f/9//3//f/9//z//P/+//z//P/7//n/+f/5
//n/+f/4//j/+P/3//f/9//2//T/9P/0//P/8//0//T/9P/0//T/9P/z//X/9v/2//b/
9f/1//X/9f/z//P/8//z//X/9f/2//b/9P/0//L/8v/w//H/8v/y//T/9P/0//P/8f/x
//H/8f/0//X/9f/0//T/9P/0//T/8v/y//L/8v/0//X/9f/0//L/8//z//P/9f/1//X/
9f/y//L/8//z//X/9f/1//X/9v/2//b/9v/2//T/9v/2//T/9P/0//T/9P/0//T/9P/2
//b/9//3//f/9//3//b/9v/2//b/9v/3//f/9//2//T/9P/0//T/9P/1//X/9f/3//j/
+f/6//j/+P/4//j/+//7//v/+//+//7//v/9//z/AAAAAAAAAAAAAAAAAAAAAAAA/v/+
//7//v8AAAAAAAAAAP7//v/+//7///8AAAEAAgD///7//f/8//n/+P/1//T/9f/2//b/
9v/2//X/9f/1//X/9f/1//X/9//3//b/9v/0//L/8v/z//X/9f/1//X/9v/2//X/9f/0
//T/8//z//P/9P/1//X/9v/2//X/9f/1//X/9v/2//f/9//4//j/9v/2//b/9v/y//b/
+f/1//P/9//7////AwAHAAcACQANAAwAEAAYABsAHAAdACYAMgA2AD4ASgBRAFIAUwBY
AFgAUwBRAEsARwBGAEYASABKAEwATgBMAE4AUABSAFUAVwBTAEwASwBIAEEAPAA5ADYA
NgA4ADYANgA9AEEAQgBCAEIAOgAwACcAIQAcABcADgALAAsADQANAAsACgALAAoACAAE
AAMAAAD7//f/9//2//X/9f/2//f/+f/3//f/9//1//T/8//z//P/8v/y//L/8v/y//H/
8f/x//H/8v/z//X/8//z//P/8//z//P/8//y//T/9P/z//P/8f/w//D/8P/x//H/8v/y
//P/8//z//L/8v/y//L/8v/w//H/8v/y//D/8P/v/+//8f/x//L/9P/x//D/7//t/+3/
7v/w//H/8f/x//H/8f/w//D/8P/w//D/8P/w//D/7//u/+7/7v/v/+//7//v/+3/7f/u
/+7/7v/t/+3/7f/v/+7/7v/u/+7/7v/u/+//7//v/+//7//u/+3/7P/q/+r/6//r/+v/
7f/t/+3/7//w//H/8f/x//L/8v/y//T/8v/0//X/9v/1//f/9//3//j/+//9/wAAAQAA
AP///v/+//7/////////AAAAAAEAAQD///7//v///////////////f/9//3/+//7//r/
+v/8//r/+v/5//n/+f/5//n/+//6//r/+v/3//f/9//2//b/9v/2//X/9//4//j/+P/2
//b/9v/1//P/9P/0//T/8//z//P/8//1//X/9f/1//P/8//0//T/9v/2//T/9P/0//X/
9v/2//T/9P/0//P/9f/1//X/9f/0//X/9f/0//T/9P/0//T/9v/2//b/9v/1//X/9P/y
//P/9f/2//f/9//3//f/9//0//T/9f/1//f/9//3//f/9v/2//b/9v/2//T/9v/2//b/
9v/2//b/9P/0//T/9P/2//b/9//3//f/9//3//b/9v/2//b/9v/3//f/9//2//b/9v/2
//b/9v/3//f/9//4//j/+P/4//r/+v/6//r/+f/5//n/+f/6//r/+v/5//7/AAAAAAAA
AAAAAP///v/9//z//f/+////AAAAAAAAAAAAAP7//v/+//7///8AAAEAAgAAAAAAAAAA
AP3//P/7//r/+f/4//X/9P/1//b/9v/2//b/9f/1//X/8//z//P/8//1//X/9P/0//X/
9P/1//f/9//3//f/9//2//b/9f/1//T/9P/z//P/9f/2//f/9//0//T/8//z//P/8//0
//T/9f/1//b/9v/2//b/9v/2//b/+P/3//f/+f/5//v/+/8BAAcACQAJAA8AEgASABYA
GwAeACMAKgAyAD4ARgBQAFUAVgBZAF4AXABZAFcAUwBRAFIAUgBSAFQAVgBaAF4AZABo
AGwAbQBpAGUAZABfAFoAVQBQAEsATABOAE4ATABOAE8ATwBQAFAATABGADoAMQApACIA
GQAUAA0ACwALAA0ADQAIAAUABAAAAP7/+//8//v/+f/3//b/9f/y//L/8v/z//H/8f/x
/+//8P/v/+//7//u/+7/7v/u/+//7//w//H/7//u/+3/7f/v/+//7//v/+3/7f/t/+z/
7v/u/+3/7f/v/+7/7v/u/+7/7f/t/+z/7f/t/+3/7P/s/+z/7P/s/+r/6//s/+z/7v/u
/+3/7f/q/+n/6f/q/+z/7P/s/+v/6v/q/+v/6//p/+n/6f/p/+j/6P/o/+j/6v/q/+r/
6v/r/+r/6v/q/+r/6f/o/+f/5//n/+j/6P/o/+f/5//n/+f/5v/m/+b/6P/o/+j/6f/o
/+f/5v/l/+X/5f/l/+T/5v/n/+f/5//n/+f/5//p/+j/6f/p/+n/6v/q/+r/7P/u//D/
8f/y//P/9f/1//X/9f/3//j/+v/8//z//P/8//7//v///////v/+//3//f/+//3//f/+
//v/+//7//v//f/7//v/+//6//n/9//2//j/9v/2//X/9f/1//X/9f/1//T/9P/0//X/
9f/1//T/9P/0//T/8//x//L/8v/y//L/8v/y//H/7//w//D/8P/x//H/8f/x/+//7//v
/+//7//v//D/8P/y//L/8P/w/+7/7//w//D/8P/w//D/7//v/+//7//v//D/8f/x//D/
8v/y//L/8v/w//D/8P/w//L/8//z//L/8P/x//H/8f/x//H/8f/x//L/8v/z//P/8v/x
//D/7//x//L/8//0//L/8P/y//L/8v/y//L/8v/z//T/9f/2//X/9P/0//P/8//z//P/
8v/y//L/8v/y//P/8//z//L/8v/y//L/8v/y//P/8//z//T/9P/0//T/9P/0//T/9P/1
//X/9f/1//T/9P/0//P/8v/0//T/9P/0//T/9P/0//T/9P/2//b/9v/2//f/+P/5//r/
+P/4//j/+P/5//r/+//8//3//v///wAA/v/+//7//v8AAAAAAAAAAP7//v/+//7/AAAA
AAAAAAAAAAAAAAAAAAIAAgACAAIA///+//3//P/5//b/9f/1//b/9v/2//b/9//3//f/
9//1//X/9f/3//n/+P/4//j/9v/2//f/9//3//f/9//4//r/+f/5//r/+P/3//f/9//4
//n/+f/4//j/9//3//f/9//4//j/9//3//j/+P/4//j/+P/4//j/+P/7//3//f/9////
//8DAAcACwANABMAFgAYABwAHwAkACcAMAA6AEQATABYAGEAZABlAGgAagBpAGcAYwBh
AGIAZgBmAGgAagBsAHIAeAB8AH4AgwCFAIEAegB3AHIAawBmAGEAYgBiAGIAYgBmAGkA
ZwBkAGQAYgBaAFAARQA7ADAAJwAeABUAFQAXABcAFQASAAsADAAOAAoAAwACAAEA/f/9
//7/+f/2//b/9v/3//X/9f/1//P/8//z//T/9f/0//T/9P/0//T/8//z//P/8v/y//L/
8//1//X/9f/1//P/8//z//L/8v/y//H/8f/x//D/8P/w//H/8f/y//L/8f/x//H/8P/w
//D/8P/w//D/8f/y//L/8P/w/+//7//u/+3/7f/u/+//8P/x//H/7v/u/+//7//t/+3/
7f/t/+7/7v/u/+7/7P/s/+z/7P/t/+z/7P/s/+3/7f/t/+3/6//r/+z/7P/s/+v/6//r
/+v/6v/q/+r/6P/o/+j/6f/r/+v/6//r/+v/6//r/+r/6v/r/+v/6//r/+v/6//t/+7/
7//v/+//8v/y//L/9P/z//T/9P/0//f/+f/5//n/9//5//r//P8AAAAAAAAAAAIAAgAD
AAMAAgACAAEAAQADAAEAAAAAAP/////////////9//3//f/9//3//P/8//r/+P/4//f/
+f/5//n/+f/3//b/9v/2//f/9//3//b/9v/2//b/9f/z//T/9P/0//T/9P/0//P/8f/y
//L/8v/y//P/9P/1//X/9f/1//X/9P/z//P/8v/y//L/8P/w//L/8//0//T/9P/0//T/
8//z//P/8//z//P/8//y//D/8f/y//P/9P/0//T/9P/0//T/9f/1//T/9v/3//f/9//1
//X/9f/1//b/9v/3//f/9v/1//T/8//0//T/9P/0//T/8v/0//T/9P/0//T/9P/1//b/
9//4//f/9v/2//X/9//3//f/9v/2//b/9v/2//f/9//3//b/9v/2//b/9v/2//f/9//3
//j/+P/4//j/9v/2//b/9v/1//X/9f/1//j/+P/4//f/9v/2//b/9v/2//b/9//4//n/
+v/4//j/+P/4//r/+v/6//r/+v/6//r/+v/8//z//P/8//3//v///wAA/v/+//7//v//
/wAAAQACAAIAAgACAAIAAQAAAP///v8AAAAAAAAAAAIAAgACAAIAAQAAAP///v/7//r/
+f/2//T/9f/2//b/9v/2//X/9f/1//X/9f/1//f/+f/5//j/+P/4//b/9v/1//X/9f/1
//f/+P/4//f/9f/2//b/9f/3//f/+P/5//f/9v/2//X/9f/1//X/9v/4//f/9//4//b/
9v/2//b/+P/6//r/9//5//v/+//7//3/AwAHAAcACQANABAAEAAUABkAGgAdACQALgA4
AEAASgBNAFAAUwBWAFYAUwBPAEsARwBEAEgASgBIAEgATABMAFAAVABUAFMAUwBRAE4A
SwBIAEEAPAA5ADgAOgA6ADgAOAA9AEEAQgBCAEIAPAAyACkAIQAaABcAEgANAA0AEQAR
AA8ADAALAAoABAAAAP//AAD///3/+//6//f/9v/2//b/9//3//f/9//1//T/8//z//P/
9P/0//T/9P/2//X/9f/1//L/8v/y//P/8//z//P/8//z//P/8//y//L/8v/x//H/8//y
//L/8v/y//H/8f/w//D/8f/y//L/8v/y//L/8v/w//H/8v/y//L/8v/x//H/7v/t/+3/
7v/w//D/8P/v/+7/7v/v/+//8f/x//H/8f/w//D/8P/w/+//7v/t/+z/7P/s/+3/7v/t
/+3/7f/t/+3/7f/u/+7/7P/r/+v/6//r/+r/6v/q/+r/6v/q/+v/6f/p/+n/6f/r/+v/
6//q/+r/6//r/+v/6f/p/+n/6//u/+//7//v/+7/7v/u//D/8v/0//X/9v/1//f/9//3
//f/+f/6//z/AAAAAAAAAAD+//7//////wEAAgACAAMAAwABAAAAAAD9//3//f/9////
/f/9//3/+//7//r/+v/6//j/+P/3//n/+f/5//n/9//2//b/9v/3//f/9//2//T/9P/0
//P/8//0//T/9P/0//T/9P/z//P/9P/0//T/8//z//P/8//z//P/8//z//H/8f/y//L/
8v/y//D/8P/y//P/9P/0//T/9P/0//P/8//z//P/8//y//P/8//y//T/9P/0//T/8v/y
//L/8v/0//X/9f/0//P/8//y//H/8v/z//T/9f/0//T/9f/1//P/8//z//P/9v/2//b/
9v/2//T/9v/2//b/9v/2//b/9v/2//b/9v/0//T/9f/1//X/9f/1//T/9P/0//T/9P/1
//X/9f/0//b/9v/2//b/9P/1//X/9f/2//b/9v/2//b/9v/2//b/+f/5//n/+f/6//r/
+v/5//r/+v/6//r/+v/6//z//P/8//z//P/8//z//P/+//7//v/+/wAAAAAAAAAAAAAA
AAAAAAABAAIAAwAEAAIAAgACAAIAAAAAAAAAAAAAAAAAAAAAAAEAAgADAAQAAwACAAEA
AAD+//z/+v/2//b/9//4//j/9v/2//X/9f/3//f/9//3//f/+f/5//j/9v/2//T/9P/3
//f/9//3//X/9v/2//X/9//4//j/9//3//f/+P/5//n/+P/4//f/+f/5//n/+v/5//f/
9v/2//f/+P/5//r//P/4//b/9//3//v/+//9////AwAHAAsADQANAA4AEgAWABsAIgAn
AC4ANgA+AEYAUgBZAFwAXQBiAGIAYwBhAFsAVwBYAFgAWgBeAGIAZgBqAHAAcgB0AHcA
dwB1AHAAawBqAGUAXABXAFgAWgBcAFwAXABfAF8AXgBcAFgATgBEADkALQAmACMAHgAV
ABEAEQARAA0ADAAJAAgABgACAAEAAAD///v/9//2//f/9v/2//b/9//2//X/9P/x//L/
8f/x//H/9P/0//T/9P/y//H/8f/x//H/8v/z//X/8v/x//D/7//x//H/8f/w//L/8v/x
//H/7//u/+7/7v/x//H/8v/y/+//7//v/+7/7v/u/+7/7v/w//H/8v/y//H/8P/u/+3/
7v/t/+3/7v/u/+7/7v/t/+7/7v/v/+//7f/t/+3/7f/q/+r/6v/q/+z/7P/s/+z/6//q
/+r/6v/p/+n/6f/p/+j/6f/r/+z/6//p/+j/5//p/+j/6P/o/+j/6P/o/+n/5//n/+f/
5//p/+n/6f/o/+b/5//n/+f/6f/p/+n/6//q/+v/6//r/+z/7P/s/+7/8P/y//P/9P/z
//X/9f/1//f/+f/6//z//P/8//z//P/+//7/////////AAAAAAEAAQD///7//v//////
//////3/+//7//v//f/9//z//P/6//j/+P/3//f/9//3//f/+f/4//j/+P/3//f/9//2
//b/9v/2//X/9f/2//b/9v/1//T/8//x//L/9P/1//b/9f/1//X/9f/0//P/8v/x//P/
8//0//T/9P/0//L/8v/y//P/9P/0//T/9P/0//P/8//z//P/8//0//X/9f/0//T/9P/0
//T/9P/0//T/9P/0//X/9f/0//L/8//z//P/9f/1//X/9f/y//L/8//z//X/9f/1//X/
9v/2//b/9v/2//T/9v/2//b/9v/2//b/9P/0//T/9P/2//b/9//3//X/9f/1//T/9v/2
//b/9v/3//f/9//2//b/9v/2//b/+P/5//n/+f/3//b/9f/0//b/9v/2//b/9//3//f/
9//2//b/9v/1//b/9v/2//b/9v/2//b/9v/2//b/9//4//n/+v/6//r/+v/6//j/+P/4
//j/+f/6//v//P/+//7//v/+////AAABAAIAAAAAAAAAAAAAAAAAAAAAAAAAAAAAAAAA
AAAAAAAAAAACAAIAAgACAP///v/9//z/+f/2//X/9f/2//b/9v/2//X/9f/1//X/9f/1
//X/9//5//j/+P/4//T/9P/1//X/9f/1//X/9v/2//X/9f/2//b/9f/1//X/9v/3//f/
9v/2//X/9f/1//f/+P/4//f/9f/2//b/9v/4//j/+P/4//b/9//5//f/+f/9/wEAAwAF
AAkADQANABAAEgAUABkAIAAnACwANAA8AEQATABRAFIAVwBcAFoAVwBTAE0ASwBMAE4A
SgBMAFAAUABSAFgAWABaAFsAWQBTAFAATwBMAEUAQgBBAEAAQABAAD4AQABDAEcARgBG
AEIAOAAuACcAHwAYABUAEAANAA8AEQAPAA0ADAAJAAgABAAAAP///v/7//f/9f/0//X/
9f/2//f/+f/3//f/9//1//T/8//z//P/8v/y//L/8v/0//P/8//z//T/9P/0//X/8//z
//P/8//z//P/8//y//L/8v/x//H/8f/w//D/8P/x//H/8v/y//P/8//z//L/8P/w//D/
8P/w//H/8v/y//D/8P/v/+//7//v//D/8v/w//D/8P/v/+7/7v/v/+//7//v/+//7//w
//D/8P/w/+7/7v/u/+7/7//u/+7/7v/v/+//7//v/+3/7f/u/+7/7P/r/+v/6//t/+z/
7P/s/+z/7P/s/+3/7f/t/+3/7f/t/+3/7f/s/+r/6//r/+v/7f/t/+3/7//w//H/8f/x
//D/8P/w//L/9P/2//f/+P/3//n/+f/5//n/+//8//7//v/+//7//v/+//7/////////
AAAAAAEA///9//z//P/9//3//f/9//3/+//7//v/+f/5//j/+P/6//j/+P/3//f/9//3
//f/9//2//b/9v/1//X/9f/0//L/8v/y//H/8//0//T/9P/0//T/9P/z//P/9P/0//T/
8//z//P/8//x//H/8f/x//P/8//0//T/9P/0//L/8v/y//P/9P/0//L/8v/y//H/8f/x
//H/8f/0//X/9f/0//L/8v/y//L/8v/y//L/8v/y//P/8//y//L/8//z//P/9f/1//X/
9f/y//L/8//z//X/9f/1//X/9f/0//P/8v/0//L/9P/0//T/9P/0//T/9P/0//T/9P/0
//T/9f/1//P/8//z//L/8v/y//L/8v/1//X/9f/0//L/8v/y//L/8v/z//P/8//2//b/
9v/2//T/9P/0//T/9//3//f/9//4//j/+P/3//j/+P/4//j/+P/4//r/+v/6//r/+v/6
//r/+v/7//z//f/+//7//v/+//7/AAAAAAAAAAD9//z/+//6//3//v///wAAAAAAAAAA
AAD8//r/+P/2//L/8v/z//T/8v/y//L/8f/z//P/8//z//H/8f/z//P/8v/y//L/8P/y
//P/8//z//H/8f/y//L/8//z//T/9P/z//P/8//0//P/8//y//L/8f/x//H/8f/y//L/
8f/x//P/9P/1//b/9f/0//P/8v/t/+//8//3//n/+//9/wEAAwADAAUACAAOABYAGwAc
AB0AIgAkACoAOgBMAFkAYABlAGwAaABfAFUATQBDAEAARgBKAEwATgBQAF4AbgB0AHQA
dQB3AHMAagBlAGQAYQBWAE0ASABMAFIAUgBQAFMAWQBYAFQAUgBOAEAAMQApACAAFwAS
AA0ADQAPAA8ACwAGAAUA/v/w/+z/+f/+//f/9//9//r/8//v/+7/7f/t//H/8//1//X/
8v/v/+3/6//v//D/8f/y//L/8f/x//H/7f/q/+f/5f/o/+n/6v/r/+3/7f/t/+z/7P/s
/+v/6//o/+b/5f/k/+b/5//p/+r/5v/l/+T/4v/k/+b/6P/q/+r/6//s/+z/7v/w//H/
8//0//P/8//0/+3/6P/j/93/4P/i/+X/5//o/+n/6v/r/+n/6P/n/+b/6P/o/+j/6P/l
/+T/5P/k/+b/5//o/+n/5f/j/+L/4P/j/+P/5P/l/+L/4P/f/97/3v/e/97/3//i/+P/
5P/l/+f/5//n/+b/5f/l/+T/4//h/+H/4f/j/+X/5//o/+n/6P/o/+j/6v/q/+z/7f/u
/+//8f/x//H/8f/z//T/9v/3//b/9f/0//T/9P/1//X/9//6//z////9//v/+v/6//j/
9//2//X/9f/z//P/8//1//X/9P/0//L/8P/w/+//7//v/+//7//x//D/8P/w/+//7//v
/+7/7v/u/+7/7f/v//D/8P/w//D/8P/w/+//7//w//D/8P/v/+//7//v//H/8f/x//H/
8f/x//L/8v/y//L/8P/w//L/8//0//T/9P/0//T/8//1//X/9f/1//X/9f/0//L/8v/y
//L/8v/0//T/9P/0//L/8//z//L/8v/z//P/8//z//P/8//z//L/8v/z//P/9P/1//b/
9//3//b/9f/0//b/9P/2//b/9v/2//b/9v/2//b/9v/2//f/+P/6//v/+f/5//n/+P/6
//r/+v/6//v/+//7//r/+P/4//j/+P/6//v/+//7//r/+v/6//r//P/8//z//P/9//3/
/f/9/wAAAAAAAP//AAAAAP7//v/+//7/AAAAAAAAAAACAAIAAgACAAQABAAEAAQABAAE
AAQABAAEAAQABAAEAAMAAgABAAAAAwAEAAUABgAEAAQABAAEAAEAAAD///7/+//6//r/
+v/5//j/9//1//b/9//4//n/9//3//n/+f/2//b/9v/0//X/9//4//n/+P/3//f/9v/3
//f/+P/4//b/9f/0//T/9//3//b/9v/3//f/9//3//j/+P/3//f/+P/4//j/+P/2//b/
9v/2//v/+f/3//v//f/7/wEABQAHAAkACwAMABAAFAAXABoAIQAmACwANAA+AEgAUwBY
AFsAXABcAF8AXQBVAE8ATABOAFAAUABSAFYAVABWAF4AXgBhAGUAYwBcAF0AWgBTAEoA
QwBAAEQASABIAEYARQBJAEwATgBKAEQAPAAxACkAJAAfABYACwAJAA0ADQANAAoABwAI
AAgAAgD///7/+//5//n/+P/5//X/9P/z//P/8f/x//H/7//v/+//8P/x//D/8P/w//D/
8v/x//H/8f/u/+7/7v/v/+//7//v/+//8f/x//H/8P/u/+7/7f/t/+//7v/u/+7/8f/x
//L/8v/w/+//7v/s/+z/7P/s/+z/7P/t/+7/7v/u/+7/7f/t/+z/6//r/+z/6v/q/+r/
6f/q/+z/7//x/+7/7f/s/+v/6v/q/+r/6v/s/+z/7P/s/+j/5v/l/+T/5v/n/+j/6f/p
/+n/6v/q/+j/5//n/+f/5//m/+b/5v/m/+b/5v/n/+j/6f/q/+v/6f/p/+n/6P/o/+n/
6f/p/+v/6//r/+3/7v/v/+//7//w//D/8P/y//T/9v/3//j/9//5//n/+f/5//v//P/+
/wAAAAAAAAAAAgACAAMAAwACAAIAAQABAAEA///+//7/+//7//v/+//7//n/+f/5//v/
+//6//r//P/6//r/+f/5//n/+f/5//j/9v/1//T/8//z//P/8v/1//b/9//3//X/9v/2
//b/9v/2//b/9f/3//j/+P/4//T/8//y//H/9P/1//b/9//1//X/9v/2//j/+P/2//b/
+P/5//r/+v/3//b/9f/z//X/9f/1//X/9v/3//f/9v/2//b/9v/2//j/+P/4//j/9v/3
//f/9v/4//v//f////z/+//6//n/9v/2//f/9//5//n/+f/5//j/+P/4//j/+v/4//r/
+v/4//j/+P/4//r/+v/6//r/+v/6//v/+//7//v/+//6//z//P/8//z//P/7//r/+P/6
//r/+v/6//r/+//7//v/+v/6//r/+v/7//z//f/+//3//f/9//3//v/+//7//f8CAAIA
AAAAAAAAAAACAAIAAgACAAIAAgACAAIABAAEAAQABAAGAAYABgAGAAYABgAGAAYABgAG
AAYABgAFAAQAAwACAP///P/7//v//v/+//7//v/7//v/+//7//v/+//7//3//f/8//z/
/P/6//r/+//7//z//f/+/wAA/v/9//3//v/+//3//f/9//7///////7//v/9//3//f/9
//7//v/9//3//v/+//7//P/8//z//P/+/////f///wEAAwADAAcADQAPABEAFQAWABYA
GgAfACQAJwAuADQAPgBIAFIAWQBaAFsAYABiAF8AWwBZAFUAUgBWAFYAVABWAFwAXABe
AGYAbABrAGsAaQBkAGEAYABbAFYAVQBSAFAAVABUAFIAUQBTAFYAVgBWAE4AQgA5ADEA
KgAjAB4AFwAVABkAGwAXABIADwAQABAADAAJAAgABwAFAAUABAABAAAAAAAAAAEAAwAD
AAMAAQD+//3//f/9/wAAAAAAAAAA/v/9//3//f/8//z//P/9//3//f/9//3//f/9//3/
/P/8//z/+//7//3//P/8//z//f/9//7//v/9//3//f/8//z//P/8//z//v///wAAAAD/
//7//P/7//z/+//7//z//P/8//z/+//6//r/+//7//v/+//7//v/+v/6//r/+v/6//r/
+v/6//n/+P/4//j/9//3//f/9//2//f/+f/6//j/9//3//f/9//2//b/9v/4//j/+P/5
//j/9//2//X/9//3//f/9v/2//f/9//3//n/+f/5//v//P/9//3//f/+//7//v8AAAAA
AgADAA==
         </WaveFormData>
      </LeadData>
      <LeadData>
         <LeadByteCountTotal>10000</LeadByteCountTotal>
         <LeadTimeOffset>0</LeadTimeOffset>
         <LeadSampleCountTotal>5000</LeadSampleCountTotal>
         <LeadAmplitudeUnitsPerBit>4.88</LeadAmplitudeUnitsPerBit>
         <LeadAmplitudeUnits>��V</LeadAmplitudeUnits>
         <LeadHighLimit>2147483647</LeadHighLimit>
         <LeadLowLimit>268435456</LeadLowLimit>
         <LeadID>II</LeadID>
         <LeadOffsetFirstSample>0</LeadOffsetFirstSample>
         <FirstSampleBaseline>0</FirstSampleBaseline>
         <LeadSampleSize>2</LeadSampleSize>
         <LeadOff>FALSE</LeadOff>
         <BaselineSway>FALSE</BaselineSway>
         <ExcessiveACNoise>FALSE</ExcessiveACNoise>
         <MuscleNoise>FALSE</MuscleNoise>
         <LeadDataCRC32>3696467402</LeadDataCRC32>
         <WaveFormData>
7v/u/+7/7v/x//L/8//0//b/9v/2//b/9//4//n/+v/6//r/+v/6//r/+v/6//r//P/8
//z//P/6//r/+v/6//r/+v/6//r/+v/6//r/+v/6//r/+v/6//r/+v/6//r/+v/6//r/
+v/6//r/+v/6//r/+v/6//r/+v/6//r/+v/6//r/+v/6//r/+v/6//r/+v/6//r/+v/6
//r/+v/6//r/+v/6//r/+v/6//r/+v/4//j/+P/4//n/+v/7//z/+//6//n/+P/6//r/
+v/6//j/+P/4//j/+v/6//r/+v/6//r/+v/6//z//v8AAAIABAAGAAgACgAMAA4AEAAS
ABQAFAAUABQAFgAYABoAHAAZABgAFwAWABMAEgARABAADQAKAAcABAAEAAQABAAEAAEA
AAD///7/+//6//n/+P/2//T/8v/w//L/8v/z//P/8//z//P/8f/x//H/8f/x//H/8f/x
//P/9P/0//P/8//x//H/8f/x//L/8//0//X/9P/0//T/9P/2//T/8//z//T/9P/1//X/
9v/2//X/9f/z//T/9P/0//b/9v/2//b/9P/0//T/9P/2//T/9P/2//T/9P/0//f/+v/8
////AwAEAAUABQAEAAIAAAD+/wEACgAYACUAMwA+AEYAVABjAG0AdAB/AIkAlQCjAKsA
rgC5AMsA3gDzAAwBHwExAUMBSwFNAUYBOQEyATUBRQFXAV0BVgFFATEBEwHfALAAjwB0
AF8AVwBSAEUAPwBBAEMAQQA4AC0AIQASAA0AEAASAA4AEAAQAAwABQABAP3/+v/2//P/
8v/x/+//7P/u/+3/7f/s/+n/6f/p/+n/6f/p/+j/5v/m/+b/5v/m/+b/5f/l/+T/5P/k
/+T/5P/k/+T/5P/k/+L/4f/h/+D/4v/i/+L/4v/i/+D/4P/g/+D/4P/f/9//2//d/93/
3v/e/93/3f/d/9//3//e/97/2v/a/9v/2//c/9z/3P/b/9n/2f/Z/9n/2f/Y/9f/1//Z
/9n/2P/Y/9b/1f/V/9X/1v/W/9T/0//T/9P/0//S/9P/0//T/9P/0P/N/8v/yf/I/8f/
xv/G/8X/wv/B/8D/vP+8/7z/uv+6/7r/uv+4/7n/tv+1/7P/r/+v/67/rf+q/6n/qP+n
/6j/p/+m/6b/pP+k/6T/pP+i/6P/pP+k/6X/p/+o/6n/q/+s/6//sP+z/7X/t/+5/7v/
vv++/8D/xP/G/8n/zP/P/9L/1f/X/9v/3f/f/+H/5f/n/+n/6v/s/+z/7f/v//L/8//0
//T/9P/0//X/9v/1//T/8//z//P/8//z//P/8//1//X/9f/1//X/9f/1//X/9v/2//b/
9v/2//f/9//4//j/9//3//f/9//3//f/9v/2//X/9f/1//b/9v/2//T/9P/1//X/9//3
//f/9//3//f/9v/2//n/+f/4//j/9//1//T/8//1//X/9f/1//f/+P/4//j/9v/2//b/
9f/1//X/9f/1//X/9f/1//X/9v/3//j/+f/4//j/9//1//X/9f/0//T/9f/3//j/9//4
//f/9v/1//f/9//3//f/+f/5//r/+v/3//b/9f/1//b/9v/2//f/+P/5//r/+////wEA
AwAGAAgACQAKAAsADgAQABIAFAAWABYAFgAYABcAGAAVABQAEwASABEAEAAPAA4ACgAI
AAYABAADAAIAAQAAAP3//P/7//r/+f/4//f/9v/0//L/8P/u//D/8P/x//H/8v/z//T/
8//x//H/8f/x//H/8f/x//P/9P/0//P/8//y//H/8P/v//H/8f/x//H/9f/2//f/+P/3
//T/8v/x//L/8v/z//P/9P/0//P/8//z//T/9P/0//T/9P/0//T/9P/0//T/9P/u//D/
9P/y//L/9v/2//f//P/+//v//f8AAAEAAwAEAAIAAAAAAAMADgAcAC0APwBMAFYAZABx
AH0AiACVAKEAsQC/AMMAxADNAN8A8AAJASABNQFNAWUBcwFvAWQBVQFOAVUBZQF1AXsB
cgFfAUUBGQHhALQAkQB2AGMAXQBSAEMAPQA7ADUALwAoABsADQAGAAkADgAUABQAEgAO
AAYAAQD7//f/8v/u/+3/7v/v/+//7v/s/+v/6//q/+b/5f/k/+P/5f/l/+T/4v/l/+b/
5//o/+f/5f/k/+L/4v/i/+L/4v/i/+L/4v/i/+L/4f/h/+D/3v/e/97/3v/g/97/3v/e
/+D/4P/f/9//2//d/93/3v/e/93/3f/d/9//3//e/97/3P/c/93/3f/a/9r/2v/Z/9v/
2//b/9v/2f/Y/9f/1//Z/9n/2P/Y/9j/1//X/9f/1v/W/9T/0//T/9P/0//S/8//z//P
/8//zv/N/83/zf/M/8v/yv/K/8n/xv/F/8T/wv/C/8L/wP++/7z/uv+2/7f/tP+z/7H/
sf+x/7D/r/+u/63/rP+r/6r/qf+o/6j/pv+m/6b/pv+m/6f/qP+o/6n/q/+s/63/r/+w
/7P/tP+3/7n/u/+9/8L/xv/H/8r/zP/O/9H/1P/Z/9z/3//h/+P/5f/n/+n/6//t/+//
8P/y//L/8//1//b/9//4//j/+f/6//z//v/8//z//P/9//3//f/9//3/+//9//3//f/9
//3//f/9//3//v/+//7//P/8//3//f/8//z/+//7//v/+//7//v//v/+//3//f/9//7/
/v/+//r/+v/7//v/+//7//v/+//7//v/+v/6//3//f/8//z/+v/5//n/+f/7//v/+//7
//v//P/8//z//P/8//z/+//7//v/+//7//v/+//7//v/+//7//v/+//7//z//P/7//v/
+//6//r/+P/5//n/9//7//v/+//7//v/+//7//v/+f/5//r/+v/7//r/+f/5//r/+v/6
//v/+//7//v/+/8AAAEAAgAEAAcACQALAA0AEAASABQAFgAYABgAGAAaAB0AHAAaABoA
GgAaABcAFgAVABQAEQAQAA8ADgALAAoACQAIAAcABgAFAAQAAwACAAEAAAD+//z/+v/4
//f/9v/1//T/9P/0//X/9f/z//P/8//x//P/8//z//P/8f/x//H/8//2//b/9f/1//X/
9f/1//X/9//3//f/9//2//b/9v/2//j/9v/1//X/9v/2//f/9//2//b/9f/1//P/9P/0
//T/9P/0//T/9P/0//T/9P/0//T/9P/0//b/9v/2//b/9//+/wQAAwADAAYABwAHAAYA
BgAEAAQABwAQACAALwA9AEoAVgBkAHEAewCEAIsAlwCpALMAswC6AMcA1wDsAAUBGgEx
AUcBVwFdAVkBUAFHAUIBSwFdAWsBbQFgAUsBNQELAdUArACPAHQAYwBbAE4AQwBDAEMA
PwA5ADIAIwAXAA4ADQAOABAAEgAQAA4ACAADAP//+f/y//D/8f/w/+//7f/q/+z/6//r
/+r/6//r/+v/6//q/+n/5//k/+b/5v/m/+b/5v/l/+X/5P/k/+T/5P/k/+L/4v/i/+L/
4v/h/+H/4P/e/97/3v/e/+D/3v/e/97/3v/e/93/3f/b/93/3f/e/9z/2//b/9v/3f/d
/9z/3P/Y/9j/2f/Z/9j/2P/Y/9f/1//X/9f/1//X/9b/1f/V/9X/1f/U/9T/1P/T/9P/
0//S/9L/0P/P/8//z//P/87/y//L/8v/y//L/8n/yP/H/8b/xf/E/8T/xf/C/8H/wP+9
/7z/u/+4/7f/tv+1/7L/s/+w/6//rf+r/6v/qv+p/6b/pf+k/6P/pP+j/6L/ov+g/6D/
oP+g/6D/of+i/6L/o/+l/6b/p/+p/6r/rf+u/7H/s/+1/7f/uv++/7//wv/G/8j/y//O
/9H/1P/X/9n/3f/f/+H/4//j/+X/5//o/+z/7P/t/+//7v/v//D/8P/y//L/8//0//T/
9P/0//X/9f/1//X/9f/1//f/9//3//X/9f/1//X/9f/2//b/9v/2//b/9//3//b/9v/1
//X/9f/1//X/9f/2//b/9f/1//P/9P/0//T/9P/0//X/9f/1//X/9f/1//X/9f/0//T/
9f/1//T/9P/2//X/9f/1//X/9f/1//X/8//0//T/9P/0//T/9P/z//X/9f/1//X/9f/1
//X/9f/1//X/9f/1//P/9P/0//P/9f/1//T/9P/0//X/9f/z//X/9f/1//X/8//z//P/
8//1//X/9v/2//X/9P/z//P/8v/y//L/8//z//P/8//z//X/9f/1//b/9f/1//X/9f/0
//T/9P/0//X/9P/z//T/8f/0//T/9P/0//T/9f/2//f/+P/6//z//v8AAAQABgAIAAoA
CwAMAA0ADgAPABAAEQASABQAFAAUABQAEQAQAA8ADgAMAAoACAAGAAMAAgABAAAA/v/+
//7//v/9//z/+//6//j/9v/0//L/8f/w/+//7v/w//H/8f/x//H/8f/v/+//8f/x//H/
8f/x//H/8//0//L/8f/x//H/8//z//P/8//z//P/8//0//T/9P/0//b/9v/1//X/9v/0
//X/9f/0//b/9f/1//X/9P/0//T/9P/0//T/9P/0//b/9v/2//b/9P/2//j/9v/2//j/
+f/8//7/AQABAAYABwAHAAYABgAEAAIAAwAIABQAIwAxADwASABWAGMAbQB2AH0AhwCV
AKMAqQCsALcAxQDYAO0ABgEXASsBPQFHAUUBPgE1ASwBLQE9AU8BVwFSAT8BLQEVAekA
tgCVAH4AZwBbAFQASQBFAEcARwBDAD4ANQApABoAFQAUABIAEAASABQADgAJAAUA///6
//T/8f/x//H/8P/u/+z/6//r/+r/6//r/+v/6//r/+v/6v/o/+j/6P/o/+j/6v/p/+n/
6P/m/+b/5v/m/+T/5P/k/+T/5P/j/+P/4v/g/+D/4P/g/+L/4P/g/+D/4P/g/9//3//d
/9//3//g/+D/3//f/9//3//f/97/3v/a/9r/2//b/9r/2v/a/9n/2f/Z/9n/2f/Z/9j/
1//X/9n/2f/Y/9j/2P/X/9f/1//W/9b/1P/T/9P/0//T/9L/0f/R/9H/0f/P/83/zP/L
/8z/y//K/8r/x//E/8P/wv/C/8L/wv/A/8H/wP+//7z/u/+4/7f/tf+z/7P/sv+x/7L/
sf+w/6//rv+t/6z/rP+r/6r/qf+o/6r/q/+s/6z/q/+t/67/r/+x/7L/tf+2/7f/uf+7
/73/wP/E/8X/yP/K/8z/z//S/9f/2v/d/9//3//h/+P/5f/n/+n/6//s/+7/7v/v//H/
9P/1//b/9v/0//T/9f/2//b/9v/2//f/+P/5//r/+//4//n/+P/3//f/9//3//f/+f/6
//r/+v/4//j/+f/5//r/+v/5//n/+f/5//n/+f/6//r/+f/5//n/+v/6//r/+P/4//n/
+f/5//n/+f/5//f/9//2//b/+v/7//v//P/6//n/+f/5//n/+f/5//n/+//8//z//P/6
//r/+v/5//r/+//8//3//P/7//r/+f/7//v/+//7//n/+v/6//n/+//7//r/+v/6//v/
+//5//3//f/9//3//P/7//r/+f/7//v//P/8//v/+v/5//n//P/8//z//f/7//v/+//7
//v/+//7//z//f/9//3//f/8//z//P/8//3//P/7//z/+//6//j/+P/4//j/+v/8//7/
AAADAAQABQAGAAkACgALAAwADgAQABIAFAAXABgAGQAaABwAHAAcABwAGQAYABcAFgAW
ABYAFgAWABQAEgAQAA4ADAAKAAgABgAEAAQABAAEAAEAAAD///7//P/6//j/9v/2//b/
9v/3//X/9f/1//X/9f/1//X/9f/3//f/9//3//j/+P/3//X/9f/1//X/9f/3//f/9//3
//b/9v/1//T/9v/4//b/9f/1//b/9v/3//n/+P/4//f/9f/1//b/9v/0//T/9P/0//T/
9P/0//T/+P/6//j/9v/2//j/+v/4//n//v8CAAEAAwAGAAkACQAIAAYABAAEAAkAFAAi
ADEAPQBIAFYAZgB5AIkAlACfAKcAtQDFAMsAygDTAOMA9gALASQBPQFTAWcBcwFzAW4B
ZQFcAV8BbwF9AYEBegFnAU0BJQHtALwAmwB8AGkAYQBWAEkAQwA/ADkAMQAoAB0AEwAM
AA0AEgAUABQAEgAOAAgAAwD9//n/9v/y/+3/7//v/+7/7P/s/+v/6//q/+n/6f/p/+n/
6f/p/+j/5v/m/+b/5v/m/+b/5f/l/+T/5v/m/+b/5v/k/+T/5P/k/+L/4f/h/+D/4P/g
/+D/4P/g/97/3v/e/9//4P/g/+H/3//h/+H/4v/g/9//3//f/9//3//e/97/3P/c/93/
3f/c/9z/3P/b/9v/2//b/9v/3f/c/9v/2//b/9v/2v/a/9j/1//X/9f/1v/W/9T/0//T
/9P/0//S/9H/0f/R/9H/z//N/8z/y//K/8n/yP/I/8n/xv/F/8T/wv/C/8L/wP+9/7z/
u/+4/7f/tP+z/7H/r/+v/67/rf+s/6v/qv+p/6j/p/+m/6b/pf+k/6P/ov+k/6X/pv+m
/6f/qf+q/6v/rf+u/7H/sv+1/7f/uf+7/77/wv/D/8b/zP/O/9H/1P/X/9r/3f/f/+H/
4//l/+f/6//t/+//8P/w//D/8f/z//T/9f/2//b/+P/4//n/+v/4//j/+P/5//f/9//3
//f/9//5//n/+f/7//v/+//7//n/+v/6//r/+P/4//n/+f/6//r/+f/5//n/+f/5//n/
+P/4//f/9//5//r/+v/6//j/+P/5//n/+f/5//n/+f/3//f/9v/2//n/+f/4//j/+v/5
//n/+f/5//n/+f/5//f/+P/4//j/+v/6//r/+f/5//n/+f/5//n/+f/5//n/9//3//f/
9//5//r/+v/5//n/+f/4//j/+P/5//n/9//5//n/+f/5//n/+f/5//n/9//3//j/+P/5
//j/9//3//j/+P/4//n/9//3//f/9//5//n/+f/6//v/+//7//v/+v/6//r/+v/7//r/
+f/6//v/AAABAAIAAwAEAAYACAAKAAwADgAQABIAFAAVABYAFwAYABoAGgAaABoAFwAW
ABUAFAATABIAEQAQAAwACgAIAAYABQAEAAMAAgABAAAA///+//3//P/7//r/9v/0//L/
8P/y//L/8v/z//H/8f/x//H/7//v/+//7//x//H/8f/x//P/9P/0//P/8//z//P/8//1
//X/9f/1//X/9v/2//b/9P/2//T/8//z//T/9P/1//X/9P/0//P/8//z//T/9P/0//T/
9P/0//b/9v/2//b/9v/0//L/9P/0//b/9v/2//f/+v/+/wEAAQACAAUABQAEAAIAAgAC
AAUADAAYACcANQBAAEwAXABnAHEAegCFAI0AmwCnAKsAsAC7AM0A3gD3AA4BIwE5AUkB
UQFPAUgBPwE4ATsBSQFZAWEBWAFHATMBEwHjALIAlQB8AGUAWwBUAEsARQBFAEUAQwA8
AC8AIwAUAA8AEgASABAAEAAOAAoABwAFAP3/9v/y//H/7//v/+7/7P/s/+v/6//q/+n/
6f/p/+n/6//r/+r/6P/o/+j/6P/o/+j/5//n/+b/5P/k/+T/5P/i/+L/4v/i/+T/4//j
/+L/4P/g/+D/4P/g/97/3v/e/97/3v/d/93/2f/b/9v/3P/e/93/3f/d/9v/2//a/9r/
2P/Y/9n/2f/a/9r/2v/Z/9f/1//X/9f/2f/Y/9f/1//X/9f/1v/W/9T/0//T/9P/1P/U
/9L/0f/R/9H/0f/Q/83/zf/N/83/zf/L/8r/yf/I/8f/xv/G/8X/wv/B/8D/wP/A/8D/
vv+7/7r/uf+2/7P/sP+v/63/rf+t/6z/q/+p/6f/pf+j/6T/o/+i/6L/pP+k/6T/pP+i
/6P/pP+k/6X/p/+o/6n/qf+q/63/rv+x/7P/tf+3/7r/vv+//8L/yP/K/83/0P/T/9b/
2f/b/9v/3f/f/+H/5f/n/+n/6v/q/+r/6//t/+7/7//w//D/8P/w//H/8v/0//T/9P/1
//X/9f/1//X/8//1//X/9f/z//P/8//z//P/9P/0//T/9P/0//X/9f/0//T/8//z//P/
8//z//P/9P/0//P/8//1//b/9v/2//T/9P/1//X/9f/1//X/9f/1//X/9P/0//f/9//2
//b/9v/1//X/9f/z//P/8//z//H/8v/y//L/8//0//X/9f/1//X/9f/1//f/9//3//f/
9//3//f/9//3//j/+P/3//b/9f/z//L/8v/z//P/8f/0//X/9v/3//f/9//3//f/+f/5
//r/+v/3//b/9f/1//X/9P/z//P/9P/1//b/9//2//X/9P/0//b/9//4//n/9v/2//b/
9v/3//b/9f/2//X/9P/0//T/9P/0//f/+P/5//r//P/+/wAAAgAEAAYACAAKAA0ADgAP
ABAAEAAQABAAEAATABQAFQAWABMAEgARABAADQAMAAsACgAHAAYABQAEAAIAAgACAAIA
AAD+//z/+v/5//j/9//2//T/8v/w/+7/8P/x//H/8f/v/+//7f/t/+//7//v/+//7f/t
/+//8P/z//P/9P/1//T/8//y//H/7//v/+//8P/y//L/8v/0//L/8f/x//L/8v/z//P/
8v/0//P/8//z//L/8v/y//L/8v/y//L/8v/w//D/8P/w//L/8v/w/+7/8P/0//f/+v/8
////AQACAAMAAwAEAAQAAgACAAcAEgAgAC0AOwBKAFgAaAB3AIUAkACbAKcAtQDBAMEA
xADTAOUA+AANASYBPwFVAWcBbQFnAVwBUQFOAVkBawF5AXsBagFVATUBAQHLAKIAhQBs
AGEAVwBKAEEAOwA1AC8AKwAiABUACwAIAA0AEgAQAA4ACgAEAAAA/f/5//P/7v/q/+v/
7f/t/+z/6v/p/+f/5v/k/+T/5f/m/+f/5f/l/+T/4v/i/+L/4v/i/+L/4f/h/+D/4P/g
/+D/4P/e/97/3v/e/97/3f/d/9z/3v/e/97/3v/e/9z/3P/c/9z/3P/b/9v/2//d/93/
3v/c/9v/2//b/9n/2f/Y/9j/2P/Y/9n/2f/a/9r/2v/Z/9n/2f/Z/9n/1//W/9X/1f/X
/9f/1v/W/9T/0//T/9P/0v/S/9D/z//R/9H/0f/Q/8//z//P/8//y//J/8j/x//I/8f/
xv/G/8X/wv/B/8D/vP+8/7z/uv+5/7j/t/+0/7P/sP+v/63/q/+r/6r/qf+q/6n/qP+n
/6b/pf+k/6T/pv+m/6b/pv+m/6f/qP+o/6f/qf+q/6v/r/+w/7P/tP+3/7n/u/+9/8L/
xv/H/8r/zP/O/9H/1P/Y/9z/4P/j/+P/5f/n/+n/6f/r/+3/7v/y//L/8//1//T/9f/2
//b/+P/4//n/+v/4//j/+P/5//n/+f/5//n/9//5//n/+f/5//n/+f/5//n/+v/6//r/
+P/4//n/+f/4//j/9//3//f/9//3//f/+P/4//f/9//5//r/+v/6//j/+P/5//n/9//3
//f/9//4//n/+f/6//z/+//5//j/+P/3//f/9//3//f/9//3//f/+P/4//j/+P/4//j/
9//3//f/9//3//f/9//3//f/9f/1//X/9f/1//b/9v/1//f/9//2//b/9v/3//f/9f/1
//X/9f/1//X/9f/1//X/9f/1//b/9v/2//b/9v/3//b/9v/2//f/9f/1//X/9f/1//X/
9f/2//j/+f/6//v//P/+/wAAAgAGAAgACgAOABEAEAASABIAEgASABUAFgAXABgAFwAW
ABUAFAATABIAEQAQAA4ADAAKAAgABwAGAAUABAABAAAA///+//3//P/7//r/+P/2//T/
8v/w//D/8P/w/+//7//v/+//8f/v/+//7//v/+//7//v/+3/7//w//D/8f/x//H/8f/v
/+//7//v/+//7//w//D/8P/w//L/8P/v/+//8P/w//H/8f/w//D/7//v/+//8P/w//D/
8P/w//D/8P/w//D/8P/w//D/7v/u/+7/7v/w//L/8f/0//r/+//7//7/AQABAAAAAAD+
/wAAAQAIABYAJQAxAEAATABaAGkAcwB8AIMAjQCbAKkArwCyAL0AywDeAPcADgEjATkB
SwFVAVUBTAFDAT4BPwFNAWEBaQFgAU8BOQEZAeUAuACXAHoAZQBdAFQARwBBAEEAQQA9
ADYAKwAdABAACwAOABAADgAMAAoABAADAP//+f/y/+7/7f/r/+v/6v/o/+r/6f/p/+j/
5f/l/+X/5f/l/+X/5P/i/+T/5P/k/+T/4v/h/+H/4P/g/+D/4P/g/97/3v/e/97/4P/f
/9//3v/e/97/3v/e/9z/2v/a/9r/2v/a/9n/2f/X/9n/2f/a/9j/1//X/9f/1//X/9b/
1v/W/9b/1//X/9b/1v/W/9X/0//T/9P/0//V/9T/0//T/9P/0//S/9L/0P/P/8//z//Q
/9D/zv/N/8v/y//L/8r/x//H/8f/x//F/8P/wv/B/8D/v/++/77/v/+8/7v/uv+2/7b/
tv+0/7P/sv+x/67/r/+s/6v/qf+n/6f/pv+l/6T/o/+i/6H/oP+f/57/nv+c/5z/nP+c
/57/n/+g/6D/of+j/6T/pf+n/6j/q/+s/7H/s/+1/7f/uv++/7//wv/G/8j/y//O/9H/
1P/X/9n/2//d/9//4f/h/+P/5f/m/+r/6v/r/+3/7P/t/+7/7v/u/+7/7//w//D/8P/w
//H/8f/x//H/8f/v//H/8f/x//H/8f/x//H/8f/y//L/8v/y//L/8//z//L/8v/x//H/
8f/x//H/8f/y//L/8f/x//H/8v/y//L/8P/w//H/8f/x//H/8f/x//H/8f/w//D/8f/x
//D/8P/y//H/8f/x//H/8f/x//H/8f/y//L/8v/y//L/8v/x//H/8f/x//H/8f/x//H/
8f/w/+//7v/t/+//8P/w/+//7f/t/+z/7P/u/+//7//t/+//7//v/+//7//v/+//7//t
/+3/7v/u/+3/7P/r/+v/7P/s/+z/7f/r/+v/6//r/+v/6//r/+z/7P/t/+7/7//y//T/
9v/4//3//v///wIABQAGAAQABAAEAAQABgAIAAoADAAKAAoACgAKAAkACAAHAAYABQAE
AAMAAgD+//z/+v/4//b/9v/2//b/8//y//H/8P/t/+z/6//q/+n/6P/n/+b/5//n/+f/
5//n/+X/5f/l/+X/5f/l/+X/5v/p/+v/7P/q/+n/6P/n/+f/5//n/+f/5//n/+j/6P/o
/+j/6v/o/+n/6f/q/+r/6f/p/+j/6P/n/+f/5//o/+j/6P/o/+j/6v/q/+r/6v/q/+r/
6v/o/+z/6v/k/+b/6P/p//D/9P/z//X/9v/1//X/+P/4//b/9v/5//r/BAAVACUAMAA8
AEwAWQBlAHQAgQCDAI0AnQCpAKoAsQDBANIA5wD8ABUBKwFBAVEBUwFOAUkBQAE7AUUB
VQFhAWIBUQE7AR8B8wC+AJsAfgBjAFMASgA9ADMAMwAxAC0AJAAbABEABAD9/wAABAAE
AAQAAgAAAP3/9//x/+z/6P/n/+X/5f/k/+L/4P/f/9//3v/f/9//3//f/9//3//e/9z/
3P/c/9z/3P/a/9n/2f/Y/9r/2v/a/9r/2P/Y/9j/2P/a/9n/2f/Y/9b/1v/W/9b/2f/Y
/9n/2v/Y/9b/0//R/9H/0//T/9T/1P/T/9P/0//V/9X/1P/U/9L/0v/T/9P/0P/Q/9D/
z//R/9H/0f/R/9P/0v/R/9H/z//N/8r/yP/K/8v/zf/P/8z/yv/G/8P/xf/H/8n/yv/I
/8f/xv/F/8P/wf/A/7//vv+9/7z/vP+9/7r/uf+4/7j/uP+4/7b/s/+y/7H/rv+r/6j/
p/+l/6X/pf+k/6P/ov+h/6D/n/+c/5v/mv+a/5z/nv+g/6L/oP+h/6L/ov+l/6f/qP+p
/6n/qv+t/67/sf+z/7X/t/+7/8D/wv/G/8r/zP/P/9L/0v/U/9b/1//Z/9v/3f/f/+P/
5f/n/+j/7P/s/+3/7//t/+3/7f/s/+r/6v/r/+z/7f/u/+//8f/v/+//7//v/+7/8f/y
//P/8f/x//H/8f/v//D/8P/w/+z/7P/t/+3/8f/y//L/8//y//H/8P/v//L/8v/x//H/
8f/y//L/8v/u/+7/7//v/+//7//v/+//7//v/+7/7v/z//P/8v/y//D/7//v/+//7//v
/+//7//y//T/9f/2//X/9P/z//H/7//v/+//7//v/+//7//v/+3/7f/t/+3/7v/w//H/
8f/x//H/8P/w//D/8f/x/+//7//v/+//7//x//H/8f/x//H/8f/y//L/8f/w/+//7//w
//D/8P/x//H/8f/x//H/9f/1//X/9v/6//3/AAADAAQABgAIAAoADAAMAAwADgATABIA
EAAQABAAEAAOAAwACgAIAAgACAAIAAgABgAEAAIAAAD+//z/+v/4//b/9v/2//b/9P/y
//D/7v/r/+r/6f/o/+r/6//r/+v/6f/p/+f/5//n/+f/5//n/+f/5//p/+r/6v/p/+n/
6f/p/+n/6f/p/+n/6f/p/+r/6P/o/+j/6v/q/+n/6f/q/+r/6//r/+r/6v/p/+n/6f/o
/+j/6P/o/+r/6v/q/+r/6v/q/+r/6v/q/+z/6v/q/+z/7P/t//D/9v/1//X/+P/7//v/
/v8AAPz//P///wIAEgAnADUAQABMAFoAaQB1AHwAhwCTAJ8ArQC1ALgAvwDPAOIA9QAO
AScBPQFRAV8BYQFaAVEBSgFLAVcBawFzAW4BXQFJASUB7wC+AJsAfgBnAFkAUABFAD0A
OQA1ADEAKAAbAA8ABAD//wIABAAGAAYAAgD8//n/9//v/+r/6P/l/+P/4//i/+D/4v/h
/+H/4P/d/93/3f/d/9//3//e/9z/2v/a/9r/2v/a/9n/2f/Y/9b/1v/W/9b/1v/W/9b/
1v/W/9X/1f/U/9T/1P/U/9T/0v/Q/9D/0P/Q/9D/z//P/83/z//P/9D/0v/R/9H/0f/Q
/8//zf/M/8v/zP/O/8//zv/O/87/zf/L/8v/y//L/8v/yv/J/8n/yf/J/8j/yP/I/8f/
x//H/8b/xv/E/8P/w//D/8P/wv/B/8H/wf/B/73/u/+6/7n/uP+3/7b/tv+1/7L/sf+w
/63/rP+r/6j/p/+m/6X/ov+i/6D/oP+f/53/nf+c/5v/mP+X/5b/lf+U/5P/kv+S/5L/
lP+S/w==
         </WaveFormData>
      </LeadData>
      <LeadData>
         <LeadByteCountTotal>10000</LeadByteCountTotal>
         <LeadTimeOffset>0</LeadTimeOffset>
         <LeadSampleCountTotal>5000</LeadSampleCountTotal>
         <LeadAmplitudeUnitsPerBit>4.88</LeadAmplitudeUnitsPerBit>
         <LeadAmplitudeUnits>��V</LeadAmplitudeUnits>
         <LeadHighLimit>2147483647</LeadHighLimit>
         <LeadLowLimit>268435456</LeadLowLimit>
         <LeadID>V1</LeadID>
         <LeadOffsetFirstSample>0</LeadOffsetFirstSample>
         <FirstSampleBaseline>0</FirstSampleBaseline>
         <LeadSampleSize>2</LeadSampleSize>
         <LeadOff>FALSE</LeadOff>
         <BaselineSway>FALSE</BaselineSway>
         <ExcessiveACNoise>FALSE</ExcessiveACNoise>
         <MuscleNoise>FALSE</MuscleNoise>
         <LeadDataCRC32>410792648</LeadDataCRC32>
         <WaveFormData>
BgAGAAYABgAFAAQAAwACAAAAAAAAAAAAAAAAAAAAAAAAAAAAAAAAAAIAAgACAAIABAAE
AAQABAACAAIAAgACAAIAAgACAAIAAgACAAIAAgACAAIAAgACAAQABAAEAAQABgAGAAYA
BgAGAAYABgAGAAYABgAGAAYABgAGAAYABgAEAAQABAAEAAIAAgACAAIAAgACAAIAAgAE
AAQABAAEAAQABAAEAAQABAAEAAQABAAEAAQABAAEAAQABAAEAAQAAgACAAIAAgAEAAQA
BAAEAAIAAgACAAIAAgACAAIAAgACAAIAAgACAAMABAAFAAYACQAKAAsADAAPABAAEQAS
ABMAFAAVABYAEwASABEAEAAKAAYAAgD+//r/+P/2//T/9//4//n/+v/6//r/+v/6//z/
/P/8//z/+//6//n/+P/4//j/+P/4//z//v8BAAMABgAGAAcABwAFAAYABwAIAAgACAAI
AAgACgAJAAkACgAIAAgACQAJAAcACAAIAAgABgAGAAUABQAFAAYABgAGAAYABQAFAAYA
BgAGAAYABgAEAAQABAAFAAUABQAFAAUABQAFAAUABQAFAAQAAwABAPv/9v/v/+j/3v/X
/9L/z//D/7j/sf+j/5L/hv91/2H/Sv85/yz/Gv8M/wT/9/7s/u7+8/73/vn+//4J/xj/
G/8J/+f+wf6Q/lb+Lv4c/g/+Df4U/hv+Hf4l/i/+Mv4y/jr+Tf5n/oL+of7J/vL+Ev8r
/0L/Vv9u/4j/nv+s/7f/w//R/9v/5P/s//X/+/8BAAMABwALABAAFAAYABsAHgAhACEA
IwAkACUAJQAnACgAKQApACgAKAAoACgAKwArACsALAAsACwALAAtAC4ALwAvAC8ALwAw
ADAAMQAxADEAMgAyADIAMwAzADQANAA0ADUANQA1ADUANgA2ADgAOAA4ADgANgA3ADcA
OQA7ADsAOwA7ADkAOgA6ADsAOwA8AD0APQA/AD8APwBAAEAAQQBBAEIAQwBEAEQARgBG
AEcASABIAEoASwBMAE0ATgBPAFAAUQBSAFQAVQBWAFgAWQBbAF4AXgBfAGAAYgBlAGYA
agBtAG8AcQBzAHQAeAB5AHwAfgCCAIIAgwCEAIcAiACJAIoAjQCOAI4AjQCPAI8AjwCO
AI0AjQCNAIsAigCJAIgAhwCEAIEAfwB8AHsAdwBzAHAAagBmAGIAXwBbAFcAUQBOAEsA
RwBCAD4AOwA3ADQAMQAtACoAKAAlACIAIAAeABwAGgAZABgAFwAZABgAGAAXABUAFQAV
ABUAFAAUABQAFAAWABYAFgAWABYAFwAXABcAGQAZABkAGgAYABgAGAAYABgAGAAZABkA
GwAbABsAGwAZABkAGQAZAB0AHgAfACAAIgAiACIAIgAgACAAIAAgACEAIgAjACQAJAAj
ACMAIwAjACMAIwAjACIAIgAiACIAJAAkACQAJAAkACQAJAAkACIAIgAiACEAIgAjACQA
JQAkACQAJAAkACIAIgAiACIAIgAiACIAIgAiACIAIgAiACIAIgAiACIAIgAiACEAIQAh
ACEAIQAhACMAIwAjACMAIQAhACEAIQAhACEAHwAhACMAIwAjACMAJQAlACYAJgAnACgA
KgArAC4AMAAyADMANgA3ADgAOAA3ADUAMwAxAC0AKAAkACAAHAAYABUAFAATABIAEwAU
ABUAFgAWABYAFgAWABYAFgAWABYAFAAUABQAFAAWABYAFgAWABgAGgAdAB8AHwAeAB4A
HQAfACAAIQAiACIAIgAiACIAIAAfAB8AIAAiACIAIwAjACMAJAAkACQAJAAkACMAIwAj
ACQAJAAkACQAIwAjACQAJAAkACQAJAAkACQAJAAlACMAIwAjACMAIwAjACMAIwAlACQA
IQAfABsAFgANAAQA/v/5//b/8f/l/9r/0//F/7j/rP+f/4v/eP9n/1j/Rv84/zD/Jf8e
/yD/I/8l/yv/Nf87/0b/Vf9P/zP/Ff/y/rz+iv5w/l/+V/5c/mX+Z/5p/m/+cP5u/nT+
h/6h/r7+4/4J/y7/TP9j/3b/iP+i/77/0P/c/+X/8f/9/wMACAAQABcAGQAbAB8AIwAn
ACwAMAAyADUAOAA5ADsAOQA6ADsAOwA7ADwAPQA9AEAAQABAAEAAPwA/AD8AQAA+AD4A
PgA/AEAAQQBBAEEAPwBAAEAAQQA/AD8AQABAAEAAQQBBAEIAQABAAEEAQQBBAEEAQgBC
AEIAQgBCAEIAQgBDAEMARQBFAEUARQBFAEMARABEAEUARQBGAEcARwBIAEcARgBGAEgA
SQBJAEoASQBKAEoATABMAE0ATgBOAE8ATwBPAE8ATgBPAFAAUQBSAFQAVQBWAFgAWQBb
AF4AXgBfAGAAYgBiAGIAZQBnAGkAawBtAG4AbgBvAHIAdAB0AHQAdQB2AHcAeAB5AHoA
fQB+AH4AfQB9AH0AfQB8AHsAewB7AHkAdwB1AHMAcQBuAGsAaQBmAGMAXwBbAFgAUgBO
AEoARwBDAD8AOQA2ADMALwAqACYAIwAfABwAGQAXABQAEgAPAA4ADAAKAAgABgAFAAQA
AwABAAAAAAD//////////////v/+//7//v/+//7//v/+//z//f/9//3//f/9//3//v/+
//7//v/+//7//v///////////////////////////wIAAgACAAIAAgACAAIAAgAEAAQA
BAAEAAIAAgACAAIABAADAAMAAwABAAEAAQABAAIAAgACAAIAAgACAAIAAgAAAAAAAAAA
AAAAAAAAAP/////////////+//7//v/+/wAAAAAAAAAA/v/+//7//v/+//7//v/+//7/
/v/+//7//v/+//3//f/7//v/+//7//v/+//7//v//f/9//3//f/7//v/+f/7//v/+//7
//v/+//7//z//P/+//7//////wIABAAGAAcACgALAAwADAAOAA8AEAARAA0ACgAIAAYA
BAACAPz/+P/0//D/8P/w//D/8P/y//L/8v/y//T/9P/0//T/9P/0//T/9P/y//L/8v/y
//T/9v/4//r//f/+/wAAAQACAAIAAwADAAEAAgADAAQABAAEAAQABAAGAAUABQAGAAQA
BAAFAAUABQAGAAYABgAGAAYABQAFAAUABgAGAAYACAAHAAcACAAIAAgACAAIAAgACAAI
AAkACQAJAAkACQALAAsACwALAAsADAAJAAUAAQD8//P/6v/i/93/2v/T/8X/vP+1/6X/
lv+I/3X/Yf9M/z3/Lv8e/xL/CP/7/vT++v7//gH/Bf8P/xv/KP8t/xX/7/7H/pT+Wv44
/ij+Hf4d/ib+Kf4r/jP+Of46/jz+SP5f/nf+lP65/uP+CP8k/zv/Uv9o/4L/mv+s/7j/
w//R/9//5//w//j//f8DAAcACwAPABUAGgAcACAAJQAmACcAKQAnACgAKQApACkAKgAr
ACsALAAsACwALAAvAC8ALwAwADAAMAAwADEAMgAzADMAMwAzADQANAA1ADMAMwA0ADQA
NgA3ADcAOAA4ADgAOQA5ADkAOQA6ADoAOgA6ADoAOgA8AD0APQA/AD8APwA/AD8AQQBC
AEIAQwBBAEIAQwBDAEUARQBFAEYARgBHAEcASABLAEwATABOAE4ATwBQAFAAUgBTAFQA
VQBWAFcAWABZAFwAXgBfAGAAYgBjAGUAaABoAGkAagBsAGwAbABvAHEAcwB1AHcAeAB6
AHsAfgCAAIIAggCDAIQAhQCGAIcAiACJAIoAigCJAIkAiQCJAIgAhgCFAIQAgQB/AH0A
ewB5AHQAcQBvAGwAZwBjAF8AXABYAFQAUABNAEgAQwA8ADgANQAxACwAKAAjAB8AHAAZ
ABcAFAASAA8ADgAMAAoACAAEAAMAAgABAAEAAAAAAP/////////////+//7//v/+/wAA
AAAAAAAAAAABAAEAAQABAAEAAQACAAAAAAAAAAAAAAAAAAEAAQABAAEAAQABAAEAAQAB
AAEAAgACAAIAAgACAAIAAgACAAIAAgACAAIAAgACAAIAAgAAAP//////////////////
/v/+//7//v/+//7//v/+//7//v/+//7//v/+//7//f/9//3//f/9//z//P/8//z//P/8
//z//P/+//7//v/+//z//P/8//z//f/+////AAAAAAAA/////wEAAQABAAEAAQABAAEA
AQADAAMAAwADAAMAAwABAAMAAwADAAMAAwAFAAUABgAGAAQABAAFAAUAAwAEAAUABQAE
AAUABgAGAAYABQAEAAMAAwAEAAQABAAEAAQABgAGAAYABgAIAAgACAAIAAoADAAOABAA
EQASABMAFAASABIAEgASAA4ADAAKAAgAAwD+//n/9P/y//L/8v/y//P/9P/1//b/+P/4
//j/+P/4//j/+P/4//f/9v/1//T/9v/4//r//P/+/wEAAwAGAAgACQAJAAkACAAJAAoA
CgAKAAoACgAKAAsACwAMAAwACgALAAsACwAMAAwADAAMAAwACwALAAsADAAMAAwADAAL
AAsADAAMAAwADAAMAAwADAAMAA0ADQANAA0ADQANAA0ADQANAA0ADAANAAsABwAAAPn/
8v/q/+H/3P/Z/83/wv+9/6//nP+O/4H/bf9W/0H/NP8k/xb/DP///vT+9v77/v3+//4F
/xH/Hv8j/xH/7f7H/pb+Wv4w/hz+E/4T/hr+H/4n/i/+Of5A/kL+Sv5b/nP+jv6r/tP+
+v4c/zf/Uv9o/4D/mv+w/77/y//Z/+f/8f/6/wIACwATABkAHQAhACcALAAwADQAOQA8
AD0APwBBAEIAQwBDAEUARgBHAEcASgBKAEoASgBMAE0ATgBQAFAAUABQAFEAUgBTAFMA
UwBVAFYAVgBXAFgAWQBbAFwAXgBfAF8AYABeAF4AXwBfAGEAYQBiAGIAZABkAGQAZABk
AGUAZQBnAGkAaQBpAGkAaQBqAGoAawBrAGwAbQBtAHEAcQBxAHIAcgBzAHMAdAB1AHYA
dgB4AHgAeQB6AHoAfgB/AIAAgQCEAIUAhgCHAIgAigCLAIwAjACNAI8AkgCUAJUAlgCY
AJoAmgCdAJ8AoQCjAKUApgCmAKcAqgCsALAAsACxALIAtQC2ALcAuAC5ALoAugC5ALkA
uQC5ALgAtwC3ALcAtQC0ALMAsgCxAK4AqwCpAKYAoQCdAJkAlgCUAJAAjACJAIMAfwB5
AHYAdABxAG0AagBlAGEAXgBbAFgAVABRAE0ATABKAEgARgBEAEMAQgBBAEEAQABAAD8A
PQA9AD0APQA8ADwAPAA8ADwAPAA8ADwAPAA9AD0APQA9AD0APQA+AD4APgA+AD4APAA8
AD0APQA/AD8APwA/AD0APQA9AD0APAA8ADwAPAA8ADwAPAA8ADwAPAA8ADwAOgA6ADoA
OgA6ADkAOQA5ADcANwA3ADcANgA2ADYANgA2ADYANgA2ADYANgA2ADYANAA0ADQAMwAz
ADMAMwAzADIAMgAyADIAMgAyADIAMgAyADIAMgAyADAAMAAwADAALgAuAC4ALgAwADAA
LwAvAC0ALQAtAC0ALQAtAC0ALQArACsAKwArACsAKwApACsAKwArACsAKwArACsALAAs
ACoAKgArACsAKgAqACoAKQAoACkAKgAqACoAKQAoACcAJwAoACgAKAAoACgAJQAkACMA
IgAiACIAIgAiACUAJgAnACgAKwAsAC0ALgAuAC4ALgAuACsAKAAlACIAHAAYABQAEAAM
AAoACAAGAAcACAAJAAoACgAKAAoACgAKAAoACgAKAAcABgAFAAQABgAGAAYABgAJAAoA
CwANAA0ADgAOAA8ADQANAA4ADwAPAA4ADQAMAA4ADgANAA0ADgAOAA4ADwANAA0ADgAO
AAwADAAMAAsACwALAAwADAAMAAwACwALAAsACgAJAAgACgAKAAoACgALAAsACwALAAkA
CQAJAAkABwAHAAgABwAFAP//+v/z/+r/4v/d/9r/0//J/8L/vf+v/6D/lP+F/3H/XP9L
/0D/MP8k/xj/Df8E/wT/B/8J/w3/F/8d/yj/N/83/x//+/7W/qL+bv5S/kP+Of46/j/+
Qf5D/kn+SP5E/kr+Xf53/pT+uf7f/gT/Iv85/07/ZP9+/5T/ov+u/73/yf/R/9n/4P/m
/+3/7//x//X//f8DAAYACgAMAA0AEAATABMAEwAUABUAFQAVABYAFwAXABgAGAAYABgA
GwAbABsAHAAcABwAHAAdAB4AHwAfAB8AHQAeAB4AHwAfAB8AIAAgACIAIwAjACQAIgAi
ACMAIwAlACUAJgAmACYAJgAmACYAJgAnACcAKQApACkAKQApACsALAAsAC0AKwAsAC0A
LQAvAC8ALwAwADAAMQAxADIAMQAyADIANAA0ADUANgA2ADYANwA4ADkAOgA7ADwAPQA+
AEAAQQBCAEQARQBHAEoASgBLAEwATgBQAFAAUwBVAFUAVwBZAFoAWgBbAF4AYABkAGQA
ZQBmAGkAagBrAGwAawBsAGwAawBrAGsAawBqAGoAaQBoAGUAZQBjAGEAXwBaAFcAVQBS
AFEATQBJAEYAQgA+ADoANwAzAC8AKQAmACMAHwAaABYAFQARAA4ACwAHAAQAAgD///7/
/P/6//j/+P/3//b/9f/z//L/8v/x//H/8f/x//H/8P/w//D/8P/w//D/8P/w//D/8f/x
//H/8f/x//H/8v/y//L/8v/y//L/8v/z//P/9f/1//X/9f/1//X/9f/1//T/9P/0//T/
9P/0//T/9P/0//T/9P/0//T/9P/0//T/9P/z//P/8//z//P/8//z//L/8v/y//L/8v/y
//L/8v/w//D/8P/w//D/8P/w/+//7//v/+//7//w//D/8P/w//D/8P/w//D/7v/u/+7/
7v/u/+7/7v/u/+7/7v/u/+7/7v/u/+3/7f/v/+//7//v/+//7//v/+//7//v/+//7//t
/+3/6//t/+3/7f/t/+3/7f/t/+7/7v/u/+7/7//v/+3/7v/v/+//7v/v//D/8P/v/+//
7//v//H/8v/y//L/8v/y//X/9v/3//j/+//8//3//v8AAAAAAAAAAP7//P/6//j/8v/u
/+r/5v/k/+L/4P/e/+H/4v/j/+T/5v/m/+b/5v/k/+T/5P/k/+L/4v/i/+L/5P/k/+T/
5P/o/+r/7P/v//H/8v/y//P/8f/x//L/8//y//L/8v/y//L/8v/x//H/8v/y//L/8//1
//X/9v/2//b/9v/2//X/9f/1//b/9v/4//j/9//3//b/9v/2//b/+P/4//j/+P/5//n/
+f/5//n/+f/5//n/+f/5//j/9//1//H/6v/j/97/1P/N/8r/xf+5/7D/qf+b/4r/fv9v
/1n/RP8v/yL/Ev8E//z+7/7k/uj+7f7x/vH++f4D/xL/Ff8F/+H+vf6K/k7+Jv4U/gf+
B/4O/hP+F/4f/in+Lv4u/jb+Sf5h/nz+nf7F/uz+Cv8n/zz/Uv9s/4b/mv+m/7P/wf/N
/9f/4P/o/+//9//7//3/AQAHAA4AEgAUABcAGAAbABsAHQAeAB8AHwAfACAAIQAhACIA
IgAiACIAJQAlACUAJgAkACQAJAAlACYAJwAnACcAJwAoACgAKQApACkAKgAqACoAKwAr
ACwALAAsAC0ALQAtAC0ALgAuADAAMAAwADAAMAAxADEAMwAzADMAMwAzADMANAA0ADUA
NwA4ADkAOQA5ADkAOQA6ADoAOwA7ADwAPQA+AD4AQABAAEEAQgBCAEQARQBGAEcASgBL
AEwATQBOAFAAUQBSAFQAVQBXAFoAXABdAF4AYABkAGQAZwBpAGkAawBtAG4AcgBzAHYA
eAB8AHwAfQB+AH8AgACBAIIAhQCGAIYAhQCFAIUAhQCEAIQAgwCCAH8AfQB7AHkAdwB0
AHEAbwBsAGsAZwBjAGAAXABYAFQAUQBNAEkAQwBAAD0AOQA0ADAALQApACYAIwAjACAA
HgAbABoAGAAWABQAEgARABAADwAPAA4ADgANAA0ADQANAA0ADgAOAA4ADgAQABAAEAAQ
ABAAEQARABEAEwATABMAFAAWABYAFgAWABYAFgAXABcAFwAXABcAFwAYABkAGgAbABwA
HAAcABwAGgAaABoAGgAaABoAGgAaABsAHAAdAB4AHgAdAB0AHQAdAB0AHQAdABwAHAAc
ABwAHgAeAB4AHgAgACAAIAAgAB4AHgAeAB0AHQAdAB0AHQAcABwAHAAcAB4AHgAeAB4A
HAAcABwAHAAcABwAHAAcAB4AHgAeAB4AHgAeAB0AHQAdAB0AHQAdABsAGwAbABsAGgAZ
ABgAFwAYABkAGAAbABsAGwAbABsAGQAZABoAGgAYABgAGQAZABcAGAAZABkAGAAZABoA
GgAZABkAGQAZABkAGgAaABoAGgAaABoAGgAaABoAGwAcAB0AHgAgACIAJAAmACcAKAAp
ACoAKgAqACoAKgAnACQAIQAeABgAFAAQAAwACQAIAAcABgAIAAgACAAIAAgACAAIAAgA
BgAGAAYABgAFAAQAAwACAAMABAAFAAYACQALAAwADgAMAA0ADQANAAwADQAOAA4ADgAO
AA4ADgANAA0ADgAOAAwADQANAA0ADgAOAA4ADgAMAAsACwALAAwADAAMAAwACwALAAwA
DAAMAAwADAAMAAwADAANAA0ADQANAA0ADQALAAsACwALAA4ACwAHAAEA+P/x/+j/4v/f
/9r/0//J/8L/tf+l/5z/jv99/2n/VP9F/zj/KP8a/w7/A/8A/wb/Cf8L/xP/G/8j/zD/
Pf8v/xH/7/7E/oz+Yv5M/kH+P/5E/kf+Sf5P/lP+UP5Q/l7+c/6P/rT+2/4D/yb/QP9X
/2j/fv+a/67/vv/I/9X/4//r//H/+P8AAAUABwANABEAFQAZABwAIAAiACUAJgAnACcA
KQAqACsAKwAvADAAMQAxADAAMAAwADAALwAvAC8AMAAwADAAMAAxADIAMwAzADMAMwA0
ADQANQA1ADUANgA2ADYANwA3ADgANwA2ADYANQA3ADcAOAA4ADgAOAA4ADgAOgA7ADsA
PQA7ADsAOwA7ADsAPAA8AD0APQA+AD8APwA/AD8APwBAAD4APwA/AEAAQwBEAEQARgBE
AEUARgBGAEgASQBKAEsATABNAE4ATwBQAFIAUwBUAFUAVQBWAFgAWABZAFoAXABeAF4A
YQBjAGMAZQBnAGgAaABpAGwAbgBwAHAAcQByAHMAdAB1AHYAdQB2AHYAdQBzAHMAcwBy
AHIAcQBwAG0AawBpAGcAZQBgAF0AWwBYAFYAUwBQAE4ASQBEAD8AOwA3ADMALQAqACkA
JQAgABwAGwAXABQAEQAPAAwACgAHAAYABAACAAAAAAD///7//f////7//v/9//3//f/9
//3//P/8//z//P/8//z//P/8//r/+//7//v//f/9//3//v/8//z//P/8//z//P/9//3/
/f/9//3//f////////////7//v/+//7//P/8//z//P/8//z//P/8//z//P/8//z//P/7
//v/+//7//v/+//7//z//P/8//z//P/8//z//P/8//z//P/8//r/+v/6//n/+//7//v/
+//6//r/+v/6//r/+v/6//r/+v/6//r/+v/4//j/+P/4//r/+v/6//r/+v/6//n/+f/5
//n/+f/5//n/+f/5//n/+f/5//n/+f/5//n/9//5//f/9//3//f/9//3//j/+P/2//b/
9//3//f/+P/5//n/+P/5//r/+v/+////AAABAAUACAAKAAoACgAKAAkACAAHAAYAAgD+
//r/9v/w/+z/6P/k/+X/5v/n/+j/6v/q/+r/6v/q/+r/6v/q/+r/6v/q/+r/5//m/+X/
5P/o/+r/7P/u//D/8f/z//T/9f/1//X/9v/1//b/9v/2//b/9v/2//X/9//4//j/+P/3
//f/9//4//j/+P/4//j/+f/5//n/+v/6//r/+v/5//n/+v/6//r/+v/6//r/+v/6//v/
+//7//n/+f/5//n/+v/7//z//P/5//f/9f/w/+f/3v/W/8//zP/J/7//tv+t/5//jv+C
/3X/Yf9M/zn/Kv8W/wb//P7v/uT+6P7v/vP++f4D/w3/Gv8j/xn/+f7T/p7+YP40/h7+
Ef4N/hT+G/4d/iP+K/4w/jT+PP5N/mX+gP6h/sv+8P4Q/yn/QP9W/27/jP+g/7D/vf/H
/9P/3f/k/+z/9f/9/wEABwANABMAEgASABgAGQAaABsAIQAjACQAJQAlACYAJgAmACUA
KAAoACgAKAAnACcAJwAoACgAKAAoACkALAAtAC0ALQAtAC4ALgAvAC0ALQAuAC4AMAAx
ADEAMgA0ADQANQA1ADMAMwA0ADQAOAA4ADgAOAA2ADcANwA5ADcANwA3ADcANQA2ADYA
NwA3ADgAOQA5AD0APwBBAEQAQgBDAEMARABDAEQARABGAEgASQBKAEoASgBLAEwATQBP
AFEAUwBVAFQAVgBXAFgAWwBdAGAAZABiAGMAZABmAGkAagBuAHEAcQBzAHUAdgB3AHcA
eQB6AHwAfAB9AH4AgQCCAIMAhACFAIYAhgCFAIMAgwCDAIIAggCBAIAAfQB7AHkAdwB1
AHAAbQBrAGgAZQBhAF0AWgBWAFIATgBLAEkARQA/ADwAOAAzAC0AKAAlACEAHgAbABsA
GAAWABMAEAAOAAwACgAIAAcABgAFAAcABgAGAAUAAwADAAMAAwACAAIAAgACAAIAAgAC
AAIABAAFAAUABQAFAAUABQAGAAYABgAGAAYABgAGAAcABwAHAAcABwAHAAUABQAFAAUA
BAAEAAQABAAEAAQABAAEAAQABAAEAAQAAgACAAIAAgAEAAMAAwADAAMAAwADAAMABAAE
AAQABAAEAAQABAAEAAQABAAEAAQABAAEAAQAAwAFAAUABQAFAAYABgAGAAYABgAGAAYA
BgAGAAYABgAGAAgACAAIAAgACAAIAAgACAAIAAgABwAHAAkACQAJAAkABwAHAAcABwAJ
AAkACQAJAAsACwAJAAsACwALAAsACwANAA0ADgAOAA4ADgAPAA8ADQAOAA8ADwAQABEA
EgASABUAFQAVABUAHQAeAB8AIAAhACIAIgAiACIAIgAeABwAGgAYABIADAAGAAAAAAAA
AAAAAAABAAIAAwAEAAYABgAGAAYACAAIAAgACAAFAAQAAwACAAQABgAIAAoADgAPABEA
EgAVABUAFQAWABUAFgAWABYAFAAUABQAEwAVABYAFgAWABcAFwAXABgAFgAWABYAFgAX
ABcAFwAYABgAGAAYABcAFwAYABgAGAAYABgAGAAYABgAGQAZABkAGwAbABsAGwAbABsA
GwAaABsAGwAXABIACQACAPz/8//u/+3/5//c/9P/yf+4/6r/nf+N/3j/Yf9U/0T/Mv8o
/x3/EP8M/xP/F/8Z/yP/Lf84/0X/Tf87/xn/9v7G/oz+Zv5T/kn+SP5N/lH+Vf5f/mb+
Zv5q/nn+jf6m/sf+7f4U/zb/T/9m/3z/lP+u/8T/1P/f/+v/+f8DAAoAEAAXAB0AIQAl
ACcAKwAuADIANgA5AD4AQwBDAEEAQgBDAEMARQBGAEcARwBKAEoASgBKAEsASwBLAEwA
TABMAEwATQBMAE0ATQBNAE0ATgBOAE8AUQBRAFIAUgBQAFEAUQBSAFIAUgBTAFMAUQBR
AFIAUgBWAFYAVgBWAFQAVQBVAFcAVwBXAFcAVwBXAFgAWABZAFsAXABdAF0AXQBdAF0A
XgBcAF0AXQBeAGEAYgBiAGQAZABlAGYAZgBmAGcAaABpAGoAawBsAG0AbABuAG8AcAB0
AHUAdwB6AHgAeQB6AHwAfgB+AIEAgwCDAIUAhwCIAIgAiQCMAI4AjgCOAI8AkACPAJAA
kQCSAJEAkgCSAJEAkQCRAJEAkACMAIsAigCHAIMAgQB/AH0AegB3AHUAcgBtAGkAZQBi
AGAAXABYAFUAUQBNAEcARAA/ADsANgAyADAALQArACkAJwAkACIAHwAeABwAGgAYABcA
FwAXABcAFQAUABQAEwAVABUAFQAVABMAEgARABAAEAAQABAAEAAQABEAEQARAA8ADwAP
ABAAEgASABIAEgAUABQAFQAVABIAEQAQAA8ADwAPAA8ADwAOAA4ADgAOAA4ADgAOAA4A
DAAMAAwADAAKAAoACgAKAAwACwALAAsACgAJAAgABwAGAAYABgAGAAgACAAIAAgABwAG
AAUABAAGAAYABgAFAAMAAwADAAMAAAAAAAAAAAAAAAAAAAAAAAAAAAAAAAAAAAAAAAAA
AAD+//7//v/+//7//v/9//3////////////9//3//f/9//3//f/9//3//f/9//v//f/7
//v/+//7//3//f/+//7/AAAAAAEAAQACAAQABgAHAAoACwAMAAwADgAPABAAEQARAA4A
CwAIAAUAAgD8//j/9P/w/+3/7P/r/+r/7f/u/+//8P/w//D/8P/w//D/8P/w//D/7//u
/+3/7P/t/+7/7//w//P/9f/2//j/+v/7//v/+//7//v/+//6//r/+v/6//r/+//7//z/
/P/6//v/+//7//7//v/+//7//P/7//v/+//8//z//P/8//3//f/+//7//v/+//7//v/+
//7///////////////////////////8AAP///f/5//T/7f/m/+D/2f/U/8//xf+6/7P/
p/+Y/4r/e/9n/1L/P/8y/yL/Ev8K//3+8v7y/vf++/7//gn/Ef8e/y//M/8b//X+zP6U
/lz+Pv4v/iX+Jv4t/i/+Mf43/jr+OP48/k3+Z/6E/qn+0/78/hr/Nf9M/2L/fP+W/6r/
uP/D/9H/3f/l/+7/9v///wMABwALABEAFQAaABwAIAAjACYAJwApACkAKgArACsALQAu
AC8ALwAwADAAMAAwADMAMwAzADQANAA0ADQANQA2ADcANwA3ADkAOgA6ADsAOwA7ADwA
PAA8AD0APQA+AEAAQABBAEEAQwBDAEQARABGAEYARgBGAEgASQBJAEsASwBLAEsASwBL
AEwATABNAE0ATgBPAE8AUQBRAFEAUgBUAFUAVQBWAFcAWABYAFoAWgBbAFwAXABeAF8A
YABhAGIAYwBkAGUAZgBoAGkAagBqAGsAbQBwAHAAcQByAHQAdgB2AHkAewB7AH0AfwCA
AIAAgQCEAIYAiACIAIkAigCKAIoAigCKAIgAiACHAIUAgwCDAIMAggCAAH8AfgB7AHkA
dwBzAA==
         </WaveFormData>
      </LeadData>
      <LeadData>
         <LeadByteCountTotal>10000</LeadByteCountTotal>
         <LeadTimeOffset>0</LeadTimeOffset>
         <LeadSampleCountTotal>5000</LeadSampleCountTotal>
         <LeadAmplitudeUnitsPerBit>4.88</LeadAmplitudeUnitsPerBit>
         <LeadAmplitudeUnits>��V</LeadAmplitudeUnits>
         <LeadHighLimit>2147483647</LeadHighLimit>
         <LeadLowLimit>268435456</LeadLowLimit>
         <LeadID>V2</LeadID>
         <LeadOffsetFirstSample>0</LeadOffsetFirstSample>
         <FirstSampleBaseline>0</FirstSampleBaseline>
         <LeadSampleSize>2</LeadSampleSize>
         <LeadOff>FALSE</LeadOff>
         <BaselineSway>FALSE</BaselineSway>
         <ExcessiveACNoise>FALSE</ExcessiveACNoise>
         <MuscleNoise>FALSE</MuscleNoise>
         <LeadDataCRC32>2928672537</LeadDataCRC32>
         <WaveFormData>
EgASABIAEgAPAAwACQAGAAMAAgABAAAA///+//3//P/6//r/+v/6//r/+v/6//r//P/8
//z//P/8//z//P/8//z//P/8//z//v/+//7//v/+//7//v/+//7//v/+//7//v/+//7/
/v/8//z//P/8//z//P/8//z//P/8//z//P/6//r/+v/6//j/+P/4//j/+P/4//j/+P/2
//b/9v/2//b/9v/2//b/9P/0//T/9P/0//T/9P/0//T/9P/0//T/8v/y//L/8v/w//D/
8P/w//D/8P/w//D/8v/y//L/8v/y//L/8v/y//P/9P/1//b/9//4//n/+v/8//z//P/8
//3//v///wAAAgACAAIAAgD+//r/9v/y/+//7v/t/+z/7v/u/+7/7v/s/+z/7P/s/+v/
6v/p/+j/5//m/+X/5P/j/+L/4f/g/+P/5P/n/+j/6P/q/+r/6v/s/+z/7P/t/+3/7f/t
/+//7//v/+//7//u/+7/7v/u/+//7//v/+//8f/x//D/8P/w//D/8P/x/+//7//w//D/
7//v//D/8P/w//D/8f/x//H/8v/y//L/8v/y//L/8v/0//L/7//s/+j/3//Z/9D/zf/J
/8v/xf+2/6r/nv+A/2T/Uv84/xT/8P7f/tn+z/69/o7+Rv4I/tf9pv14/VT9Nv0u/TD9
J/0Y/Q/9+Pza/Mr8wvy0/Kj8qvyz/L/8yfzU/OD83Pza/PH8HP1L/X39uP0D/kn+g/63
/t/++v4c/0f/aP99/4//ov+y/8L/1v/p//r/CQASABcAIQAqADAANwA7AD8AQwBHAEYA
SgBMAEwATgBPAFAAUQBSAFEAUQBRAFEAVQBVAFUAVgBWAFYAVgBXAFsAXABcAFwAXABd
AF0AXgBgAGAAYQBjAGIAYwBkAGUAaABpAGoAawBsAG0AbgBvAHAAcwBzAHQAdgB2AHgA
egB9AH4AfwB/AIAAgQCEAIUAhwCIAIsAjgCPAJEAkwCVAJkAmwCcAJ8AoQCjAKYAqACr
AK4AsQC0ALYAuQC8AL8AwgDHAMkAzADSANYA2gDeAOIA5gDrAO8A9QD5AP0AAgEIAQsB
EQEWAR0BIAEmASkBMAE0ATkBPQFDAUcBSwFPAVQBVgFYAVsBXwFhAWMBYwFlAWUBZQFk
AWMBYgFgAV4BXQFYAVMBTgFJAUMBPQE2ATEBKAEhARcBDAEDAfkA7gDmANwA0ADGALkA
rgClAJoAjwCFAHsAcgBnAF8AVgBNAEcAQQA6ADUALwApACQAIAAbABkAFgATABAADQAL
AAgACAAHAAYABgAFAAUABAAEAAQABAAEAAQABAAEAAQABAAEAAQABAAEAAQABAAFAAUA
BwAHAAcABwAHAAcABgAGAAcABwAGAAYABQAFAAQABAAFAAUABQAFAAUABQAEAAQABAAE
AAQABAAEAAQABAACAAIAAQABAAAAAAAAAAAAAAD//////////////v/+//7/AAAAAP//
///9//3//f/8//z//P/8//z/+//7//v/+v/4//j/+P/4//r/+v/6//r/+v/6//r/+f/5
//n/+f/5//n/+f/5//n/+f/5//n/+f/5//n/+P/4//j/+P/5//n/+//7//v/+//+/wAA
AQACAAUABQAGAAYABgAHAAgACAAKAAoACgALAAcAAgAAAP7//P/6//n/+P/3//b/9v/2
//b/9v/2//b/9v/2//X/9P/z//L/7//u/+3/7P/s/+z/7P/s/+//8P/z//T/9P/2//b/
9v/2//b/9v/3//f/9//3//n/+f/5//n/+f/6//r/+v/6//v/+//7//v/+//7//r/+v/6
//r/+v/7//3//f/+//7/+//7//z//P/+//7/////////AAAAAAAA/v/+//7//v/+//z/
+//2//D/6f/h/9r/1f/T/9X/y/+6/67/nv+C/2r/Vv84/xL/7v7d/tf+z/67/pD+UP4e
/vX9yP2e/Yb9cv1o/Wz9b/1m/V39Rv0g/Qb9+Pzk/NT80vzb/OP85/zw/Pb88vz0/Af9
MP1j/Zv94v0x/nX+rf7f/gH/Hv9E/23/iv+d/63/vv/M/9r/7P/9/woAEwAWAB8AKQAw
ADgAPQBBAEUARwBLAEwATABOAE4AUABRAFIAUwBUAFUAVQBVAFUAVwBXAFcAWABaAFoA
WgBbAFsAXABcAFwAXgBfAF8AYABgAGAAYQBjAGQAZQBmAGcAZgBnAGgAaQBqAGsAbABt
AG4AcQBxAHIAcgByAHQAdgB3AHgAeQB5AHwAfQCAAIEAgQCCAIUAiACJAIsAjQCPAJEA
kwCUAJcAmQCbAJ4AoAChAKQApwCqAKoArQCwALMAtgC7AL0AwADEAMgAzADQANIA1gDb
AN8A4wDnAOsA8AD0APcA/QACAQcBCgEQARMBGAEcASEBJQEpAS0BMQE1ATgBOgE8AT8B
QwFFAUcBRwFJAUkBSQFIAUgBRgFDAUABPwE6ATUBMAEqASUBIAEaARMBCgEDAfkA8ADn
AN0A0gDKAMAAtACqAJ8AlACLAIAAdgBtAGQAXABUAE0ARQA9ADgAMwAtACkAJAAfABsA
GAATABEADgALAAkABwAGAAQABAADAAIAAgABAAEAAAAAAAAAAAAAAAAAAgACAAIAAgAC
AAIAAgACAAIAAgADAAMAAwADAAMAAwADAAMAAgACAAUABQAEAAQAAwADAAIAAgADAAMA
AwADAAEAAQAAAAAAAAAAAAAAAAD+//7//v/8//7//f/9//z/+v/6//r/+v/5//n/+f/5
//n/+P/4//j/+P/4//f/9//3//f/9//2//b/9v/2//b/8//z//P/8v/0//T/9P/0//T/
9P/0//T/9P/0//T/8//x//H/8f/x//H/8f/x//H/8f/x//H/8f/x//H/8P/w//D/8P/x
//H/7//v/+//7//w//L/8//0//X/9f/2//b/+P/5//r/+v/7//z//f///////v/8//r/
+P/2//P/8P/t/+r/6v/q/+r/6v/o/+j/6P/o/+j/6P/o/+j/5v/m/+b/5v/k/+L/4P/e
/9//4P/h/+L/4//k/+f/6P/o/+r/6v/q/+r/6v/q/+v/6//r/+v/7f/t/+3/7f/t/+z/
7P/s/+z/7f/t/+3/7f/t/+3/7P/s/+z/7P/s/+3/7f/t/+7/7v/t/+3/7v/u/+7/7v/v
/+//7f/u/+7/7v/w//D/8P/w//D/8P/t/+j/4v/b/9P/yv/H/8f/xf+7/6z/ov+S/3L/
Wv9I/yr/BP/k/tn+0/7H/rH+eP4w/vj9y/2a/Wz9TP02/TT9Nv0v/ST9Gf38/OD81vzM
/L78svy0/L38xfzP/Nr84Pza/Nz8+/wo/Vn9j/3S/R3+X/6X/sf+5/4G/yz/Vf9w/4P/
lf+m/7b/yv/e/+///P8HAA4AFQAdACQALAAxADUAOwA9AD8AQABCAEQARABGAEcASABJ
AEoASQBJAEkASQBLAEsASwBMAE4ATgBOAE8AUQBSAFIAUgBSAFMAUwBUAFYAVgBXAFkA
WABZAFoAWwBcAF0AXgBfAGIAYwBkAGUAZABnAGcAaABsAGwAbgBwAHEAcgBzAHMAdQB3
AHsAfQB9AH4AgQCEAIUAhwCJAIsAjQCPAJAAkwCXAJkAnACeAKEApACnAKoArACvALIA
tQC4AL0AvwDCAMYAygDOANIA2ADcAOEA5QDpAO0A8QD2APwA/wAFAQoBEQEUARoBHQEi
ASYBKwEvATMBNwE7AT8BRAFGAUgBSwFNAU8BUQFRAVMBUwFTAVIBUAFOAUsBSAFFAUAB
OwE2AS8BKQEjARwBFQEMAQUB+wDyAOkA3wDUAMgAvgCyAKgAnQCSAIkAfgByAGkAYABY
AFAASQBBADkAMgAtACcAIwAcABcAEwAQAAsACQAGAAMAAwABAAAA/v/8//v/+v/6//n/
+f/4//j/9v/2//b/9v/2//b/9v/2//b/9v/2//b/9v/2//f/9//3//f/9//3//f/9//2
//b/9//3//b/9v/3//f/9v/2//X/9f/1//X/9f/1//T/9P/y//L/8v/y//L/8v/y//D/
8P/v/+//7v/u/+7/7v/u/+v/6//r/+v/6//q/+r/6v/q/+r/6f/p/+n/6f/p/+j/6P/o
/+j/6P/p/+n/6f/o/+b/5v/m/+b/6P/o/+j/6P/o/+j/6P/n/+f/5//n/+f/5f/l/+X/
5f/l/+X/5f/l/+X/5f/k/+T/5v/m/+f/5//l/+X/5f/l/+X/5v/m/+b/5f/l/+b/5v/k
/+X/5v/m/+T/5P/k/+X/5f/m/+b/5v/m/+b/6P/o/+j/6P/q/+r/6v/q/+3/7v/v//D/
8v/y//L/8v/1//b/9//4//X/9P/z//L/7//s/+n/5v/k/+T/5P/k/+L/4v/i/+L/4P/g
/+D/4P/e/97/3v/e/9v/2v/Z/9j/2v/a/9r/2v/b/97/3//g/+D/4P/g/+D/4v/i/+P/
4//h/+H/4//j/+X/5f/l/+b/5v/m/+b/5//n/+f/5//n/+f/5v/m/+b/5v/m/+f/5//p
/+r/6v/p/+n/6v/q/+r/6v/r/+v/6//s/+z/7P/s/+z/7P/s/+z/6v/p/+j/4v/d/9X/
zv/J/8X/xf/D/7b/qP+e/4b/aP9U/0D/Hv/6/uP+3/7b/sn+nv5U/hD+2f2i/W79Rv0m
/Rr9Gv0P/QD98/zc/L78rvym/Jr8lPyW/J/8rfy7/Mj81PzW/NT86/wS/UP9df2u/fP9
Of51/qv+1/70/hT/Pf9i/3f/if+c/6z/vv/Q/+X/9v8FAA4AFQAdACYALgAzADkAPwBD
AEUARgBIAEoASgBMAE0ATgBPAFAAUwBTAFMAUwBVAFUAVQBWAFgAWABYAFkAWQBaAFoA
WgBeAF8AXwBgAGIAYgBjAGUAZABlAGYAZwBqAGsAbABtAG4AbwBwAHEAcgB1AHUAdgB6
AHoAfAB+AH8AgACBAIEAhACFAIgAiQCLAIwAjwCSAJUAlwCZAJsAnQCfAKAAowClAKcA
qgCsAK8AsgC1ALgAvAC/AMIAxQDIAM0AzwDSANYA2gDeAOIA5gDqAO8A8wD5AP0AAQEG
AQoBDQETARgBHQEgASYBKQEuATIBNwE7AUEBRQFJAU0BUAFSAVQBVwFbAV0BXwFfAV8B
XwFfAV4BXgFcAVkBVgFVAVABSwFGAUEBOwE1AS4BJwEeARcBDQEEAfsA8QDmANwA0gDG
ALwAswCoAJ8AlACIAH8AdgBuAGUAXQBUAEsARgBBADsANwAxACsAJgAiAB0AGwAYABUA
EwARABAADgAMAAsACgAKAAkACQAIAAgABgAGAAYABgAIAAgACAAIAAYABgAGAAYABAAE
AAUABQAHAAcABwAHAAcABwAGAAYABwAHAAYABgAHAAcABgAGAAUABQAFAAUABQAFAAQA
BAAEAAQABAAEAAIAAgACAAAAAgABAAEAAAAAAAAAAAAAAP/////////////+//7//v/8
//z/+//7//3//f/9//z//P/8//z//P/7//v/+//6//r/+v/6//r/+v/6//r/+v/4//j/
+P/3//n/+f/5//n/+//7//v/+//5//n/+f/5//n/+f/4//j/+P/4//n/+f/5//n/+f/5
//n/+v/6//r/+v/5//n/+P/4//n/+v/6//j/+P/4//n/9//4//j/+P/4//j/+P/4//j/
+P/5//r/+//8////AAABAAIAAgACAAIAAgAFAAYABwAIAAYABgAGAAYAAQD+//v/+P/1
//T/8//y//T/9P/0//T/8v/y//L/8v/w//D/8P/w/+7/7P/q/+j/6P/o/+j/6P/q/+z/
7v/y//L/8v/0//T/8v/y//L/8v/z//P/8//z//X/9f/1//X/9f/2//b/9v/2//f/9//3
//f/9//3//b/9v/2//b/9v/3//f/9//4//b/9f/1//b/9v/2//b/9//5//n/+v/6//j/
+P/4//j/+v/4//j/9//y/+z/5f/d/9T/z//N/83/x/+4/6z/nv+C/2b/VP84/xL/8P7d
/tf+z/6//pr+Xv4q/gH+1P2m/Yj9dv1s/Wz9b/1s/WH9TP0o/Qr9/vzu/Nr81Pzb/N/8
4/zs/PT88Pzu/AH9KP1b/ZX92v0l/mv+o/7V/vn+GP88/2P/fv+R/6X/tP/C/9T/5P/1
/wIACQAOABcAIQAqAC4ANQA5AD0APwBBAEIARABGAEYASABHAEgASQBKAE0ATQBNAE0A
TwBPAE8AUABQAFAAUABRAFMAVABUAFQAVABVAFUAVgBYAFgAWQBbAFoAWwBcAF0AXgBf
AGAAYQBiAGMAZABlAGYAaQBpAGoAagBqAGwAbgBxAHIAcwBzAHQAdQB4AHkAeQB6AH0A
gACBAIMAhQCHAIkAiwCMAI8AkQCTAJYAmACZAJwAnwCiAKQApwCqAK0ArgCzALUAuAC8
AMAAxADIAMoAzgDTANcA3QDhAOUA6gDuAPEA9wD8AAEBBAEKAQ0BEgEWARsBHwEjAScB
KwEvATQBNgE4ATsBPQE/AUEBQQFBAUEBQQFAAUABPgE7ATgBNwEyAS0BKAEjAR0BFwEQ
AQsBAgH7APEA6ADfANUAygDAALYAqgCgAJcAjACDAHgAcABnAF4AVgBMAEUAPQA1ADIA
LQAnACMAHgAZABUAEgAPAA0ACgAHAAUAAwACAAAAAAD///7//v///////v/+//z//P/8
//z//P/8//z//P/+//7//v/+//7//v///////////////////////v/+///////+//7/
//////7//v/9//3//f/9//3//f/8//z/+v/6//r/+v/6//r/+v/4//j/9//3//b/9v/2
//b/9v/1//X/9f/1//X/9P/0//T/8v/y//H/8f/z//P/8//y//D/8P/w//D/7//v/+//
7v/w//D/8P/w//D/8P/w//D/8P/w//D/7//v/+//7//v//H/8f/x//H/7//v/+//7//v
/+//7v/u/+7/7v/v/+//7//v/+//7//t/+7/7v/u/+//7//w//D/7v/v//D/8P/w//D/
8P/x//H/8v/0//T/9P/0//f/+P/5//r//P/8//z//P/9//7///8AAP7//v/+//7/+f/2
//P/8P/v/+7/7f/s/+7/7v/u/+7/7P/s/+z/7P/r/+r/6f/o/+b/5v/m/+b/4//i/+H/
4P/i/+T/5v/q/+r/6v/s/+z/7P/s/+z/7P/v/+//7//v/+//7//v/+//7//w//D/8P/w
//H/8f/x//H/8f/x//D/8v/y//L/8v/z//P/8//0//L/8f/x//L/8v/y//L/8//z//P/
9P/0//b/9v/2//b/9v/2//T/8f/w/+r/4f/b/9b/z//N/83/yf+6/67/oP+G/2r/WP9C
/x7/+v7l/uH+2/7J/pz+VP4S/t/9rP1+/Vb9OP0u/S79Jf0Y/Q39+PzY/Mb8wPyy/Kj8
qPyx/L/8yfzU/OD83vze/PX8IP1R/YP9vv0H/kv+hf67/uH+/P4e/0v/bP9//5P/pP+0
/8b/3P/t/wAADQAUABsAIwAsADQAOQA9AEEAQwBHAEgASgBMAEwATgBPAFAAUQBSAFMA
UwBTAFMAVQBVAFUAVgBWAFYAVgBXAFkAWgBaAFoAXABdAF0AXgBeAF4AXwBhAGIAYwBk
AGUAZgBnAGgAaQBqAGsAbABtAG4AcQBxAHIAdgB2AHgAegB9AH4AfwB/AIAAgQCEAIUA
iQCKAI0AkACSAJMAlACVAJcAmQCaAJ0AoQCjAKYAqACrAK4AsQC0ALYAuQC8AL8AxADJ
AMsAzgDQANQA2ADcAOIA5gDrAO8A8wD3APsAAAEGAQkBDwEUARkBHAEiASUBLAEwATUB
OQE7AT8BQwFHAUwBTgFQAVMBVQFXAVkBWQFZAVkBWQFYAVgBVgFTAVABTQFIAUMBPgE1
AS8BKQEiARsBEgELAQEB+ADvAOUA2gDOAMQAuACuAKUAmgCRAIYAegBxAGgAYABaAFMA
SwBDADwANwAxAC0AKAAjAB8AHAAZABcAFAARAA8ADQAMAAoACgAJAAgACAAFAAUABAAE
AAYABgAGAAYABgAGAAYABgAGAAYABgAGAAgACAAJAAkABwAHAAcABwAHAAcABgAGAAcA
BwAGAAYABQAFAAQABAAFAAUABQAFAAMAAwACAAIAAAAAAAAAAAAAAAAAAAD+/wAA////
//7//v/+//7//v/9//3//f/9//3//P/8//z//P/8//v/+//5//n/+f/4//j/+P/4//j/
9//3//f/9v/2//b/9v/2//j/+P/4//j/9v/2//b/9f/3//f/9//3//X/9f/1//X/9f/1
//X/9f/3//f/9v/2//b/9v/3//f/9f/1//X/9f/1//b/9v/2//X/9f/2//b/9P/1//b/
9v/0//T/9P/1//X/9v/2//b/9v/2//j/+P/4//j/+f/6//v//P/9//7///8AAAIAAgAC
AAIABQAGAAcACAAFAAQAAwACAP///P/5//b/9f/0//P/8v/y//L/8v/y//L/8v/y//L/
8f/w/+//7v/r/+r/6f/o/+r/6v/q/+r/6//u/+//8P/w//D/8P/w//L/8v/z//P/8//z
//X/9f/z//P/8//0//T/9P/0//X/9f/1//X/9f/1//T/9P/0//b/9v/3//f/9//4//j/
9//3//j/+P/4//j/+f/5//n/+P/4//j/+P/4//j/+P/4//j/9f/w/+j/4f/Z/9L/z//P
/8//w/+y/6b/kv90/2D/TP8q/wL/4v7X/tP+x/6v/nz+Pv4O/uP9sP2I/XD9Xv1W/Vj9
Vf1M/UX9Kv0G/fb86PzU/Mr8zPzV/Nv84/zw/PL87vz0/BP9Qv13/bX9/v1H/on+vf7p
/gn/KP9S/3X/jP+f/7H/vv/O/+D/8P///wwAEQAWACEAKQAwADYAOwA9AEEAQwBFAEYA
SABKAEoATABNAE4ATwBQAFEAUQBRAFEAUwBTAFMAVABUAFQAVABVAFUAVgBWAFYAWgBb
AFsAXABcAFwAXQBfAGAAYQBiAGMAYgBjAGQAZQBmAGcAaABpAGoAbQBtAG4AcABwAHIA
dAB1AHYAdwB3AHoAewB+AH8AfwCAAIMAhgCHAIkAiwCNAI8AkQCSAJUAlwCZAJwAngCh
AKQApwCqAKoArQCwALMAtgC7AL0AwADEAMgAzADQANQA2ADdAOEA5QDpAO0A8gD2APkA
/wAEAQkBDAESARUBGgEeASMBJwEpAS0BMQE1ATgBOgE8AT8BPwFBAUMBQwFBAUEBQQFA
ATwBOgE3ATQBMQEsAScBIgEZARMBDQEGAf8A9gDvAOUA2gDRAMcAvACyAKgAnACSAIkA
fgB1AGoAYgBZAFAASABCADsAMwArACgAIwAdABkAFQARAA4ADAAKAAkABwAFAAUAAwAC
AAAAAAD///7//v/9//3//P/8//7//v/+//7//v/+//7//v/+//7//v/+//7//v//////
/////////////////v/+///////+//7///////7//v/9//3//f/9//v/+//6//r/+v/6
//r/+v/6//r/+v/4//j/9//3//b/9v/2//b/9v/1//X/9f/1//P/8v/y//L/8v/y//H/
8f/x//H/8f/w//L/8v/y//L/7//v/+//7v/w//D/8P/w//D/8P/w//D/7v/u/+7/7f/v
/+//7//v/+//7//v/+//7//v/+//7//v/+//7v/u/+z/7P/t/+3/7f/t/+3/7f/t/+7/
7v/u/+//7//w//D/8P/x//L/8v/z//T/9f/3//n/+v/8//z//P/8//7//v/+//7/+//4
//X/8v/w/+7/7P/q/+r/6v/q/+r/6P/o/+j/6P/m/+b/5v/m/+T/5P/k/+T/4v/g/97/
3P/e/+D/4v/k/+j/6P/o/+r/6P/o/+j/6P/q/+v/6//r/+n/6//r/+v/7f/t/+7/7v/u
/+7/7//v/+//7//v/+//7v/u/+7/7v/w//H/8f/x//D/8P/v/+//8v/y//L/8v/x//H/
8f/y//L/8v/y//L/8//0//X/9P/x//D/6v/l/93/1P/N/83/zf/J/7z/rv+k/4j/bP9a
/0T/Iv/+/un+4f7X/sf+nP5W/hb+5/22/Yb9Yv1G/Tr9PP01/Sr9I/0M/ej80PzI/Lz8
sPys/LX8wfzL/Nb83vzg/OD89fwe/U/9g/2+/QX+S/6F/rn+4f78/iD/S/9u/4P/l/+o
/7b/xv/a/+3//v8NABYAHQApADIAMgA1AD0APwBBAEMASABMAE4ATgBQAFAAUABQAFAA
UgBTAFQAVQBVAFUAVQBWAFQAVABUAFUAVQBWAFYAVgBWAFcAVwBYAFoAWgBbAF0AXgBf
AGAAYQBiAGMAZABlAGYAZwBoAGkAbABvAG8AcABwAHAAcgB0AHUAdgB3AHcAeAB5AHwA
fQB/AIAAgwCGAIoAjQCQAJMAkwCVAJYAmQCbAJ0AoACiAKUAqACrAK4AsACzALYAuQC+
AMMAxQDIAMwA0ADUANgA3QDiAOgA7QDvAPMA9wD8AAIBBQELARABFQEYAR4BIQEkASgB
LQExATMBNwE7AT8BQwFGAUkBTQFPAVEBUwFTAVIBUQFQAU4BTgFMAUkBRgFBATwBNwEy
ASkBIwEdARYBDQEEAf0A8wDqAOEA1wDMAMIAuACsAKIAlgCKAIAAdABsAGMAWgBSAEwA
RQA9ADUAMgAtACcAIwAgABsAFwAUABEADwAMAAkABwAFAAQAAgAEAAMAAgACAAEAAQAA
AAAA/v/+//7//v8AAAAAAAAAAAAAAAAAAAAAAAAAAAEAAQABAAEAAQABAP/////+//7/
//////7//v///////v/+//3//f/9//3//f/9//z//P/6//r/+v/6//r/+v/6//j/+P/3
//f/9v/4//j/+P/4//f/9//3//f/9//2//b/9v/2//b/9f/1//f/9//3//b/9v/2//b/
9v/1//X/9f/0//b/9v/2//b/9v/2//b/9v/2//b/9v/1//X/9f/1//X/9f/1//X/9f/1
//X/9f/1//X/9f/0//T/9v/2//f/9//3//f/9//3//f/+P/4//j/+f/5//r/+v/6//v/
/P/8//3//v///wEABQAGAAgACAAIAAgACwAMAA0ADgANAAwACwAKAAUAAgD///z/+v/6
//r/+v/6//r/+v/6//j/+P/4//j/9v/2//b/9v/0//L/8P/u/+//8P/x//L/9f/2//f/
+v/6//r/+v/6//r/+//7//v/+f/7//v/+//9//3//v/+//7//v////////////////8A
AAAAAAAAAP7/////////AgACAAEAAQACAAIAAgACAAMAAwADAAQABAAEAAQABAAEAAQA
BAACAAMAAgD+//f/7f/m/+H/2//Z/9v/0P/A/7b/ov+E/27/Wv84/xD/8f7p/uX+1/68
/oT+QP4L/tz9qv2C/Wb9VP1O/U/9Qv05/Sz9Dv3u/N78zvy8/Lr8xfzP/Nn85vzy/Pb8
8vz9/B79T/2D/bz9A/5L/on+v/7r/gr/LP9X/3z/k/+l/7j/yP/Y/+r/+/8KABUAHgAj
ACsANAA6AD8ARQBLAE8AUwBUAFUAVgBVAFYAVwBYAFkAWgBdAF0AXQBdAF8AXwBfAGAA
YgBiAGIAYwBkAGQAYwBiAGQAZQBlAGYAZwBoAGoAbQBsAG0AbgBvAHAAcQByAHMAcgBz
AHQAdQB4AHsAewB8AH4AfgCAAIIAgQCCAIMAgwCFAIcAiwCNAI8AkACTAJYAlwCZAJsA
nQCdAJ8AoACjAKUApwCqAKwAsQC0ALcAugC6AL0AwADDAMYAywDNANAA1ADYANwA4ADk
AOgA7QDxAPMA9wD7AAABCAELAREBFgEaARwBIQEjASgBLAExATUBNwE7AT8BQwFEAUYB
SAFLAUwBTQFOAU0BTQFNAU0BTAFHAUQBQAE8ATcBMgEtASgBHwEZARMBDAEEAfoA8gDn
AN4A1QDLAMAAuACuAKIAmACNAIIAeQBuAGUAXQBVAE4ARwBBADoAMwAvACsAJgAjACAA
GwAXABQAEgARAA8ADQAMAAsACwAKAAgABwAGAAYABQAFAAQABAAEAAQABAAEAAQABAAE
AAQABAAEAAQABAAEAAQABQAFAAQAAwACAAEAAwADAAIAAgADAAMAAgACAAMAAwACAAIA
AQABAAEAAQAAAP///f/8//z//P/8//z//P/8//z/+v/6//n/+f/4//b/9v/2//b/9f/1
//X/9f/3//b/9v/2//T/9P/z//P/8f/x//H/8P/y//L/8v/y//H/8f/x//D/8P/w//D/
8P/u/+7/7v/u/+7/7v/u/+3/7//v/+//7//t/+3/7f/t/+3/7f/t/+3/6//r/+r/6v/q
/+r/6//r/+v/6//r/+v/6//s/+z/7P/v/+//8P/w//H/8//1//b/+P/4//j/+f/7//r/
+P/2//T/8v/v/+z/6f/m/+T/5P/k/+T/5P/k/+T/5P/i/+L/4v/i/+D/4P/g/+D/3f/c
/9v/2v/a/9r/2v/a/9z/4P/i/+T/5P/k/+T/5P/k/+T/5f/l/+f/5//p/+n/5//n/+f/
6P/o/+j/6P/p/+n/6f/p/+n/5//m/+b/5v/m/+b/5//n/+n/6v/q/+n/6f/q/+r/6v/q
/+v/6//r/+r/6v/q/+r/6v/q/+r/6v/o/+n/5v/g/9v/0//M/8f/xf/F/8H/tP+m/5r/
hP9m/1T/Pv8a//T+3f7X/tH+xf6m/mb+Jv71/cT9kP1o/VD9QP0+/T/9Ov01/Sb9Bv3s
/OT82vzK/L78w/zL/M/82Pzg/OD83Pzr/BD9Qf13/bb9//1F/oH+tf7d/vr+Hv9H/2b/
ff+N/6D/sP/A/9T/5//2////BgANABUAHgAiACkALQAxADUANwA4ADgAOgA6ADwAPQA+
AD8AQABBAEEAQQBBAEUARQBFAEYARgBGAEYARwBJAEoASgBKAEoASwBLAEwATgBOAE8A
UQBQAFEAUgBTAFYAVwBYAFkAWgBbAFwAXQBeAGEAYQBiAGQAZABmAGgAawBsAG0AbQBu
AG8AcgBzAHUAdgB5AHwAfQB/AIEAgwCHAIkAigCNAI8AkQCUAJYAlwCaAJ0AoACkAKcA
qgCtALAAtQC3ALoAvgDCAMYAygDOANIA1wDbAN8A4wDnAOwA8gD1APsAAAEFAQgBDgER
ARYBGgEfASMBJQEpAS0BMQEyATQBNgE5AToBOwE8ATsBOQE5ATkBOAE0ATIBLwEsASUB
IAEbAQ==
         </WaveFormData>
      </LeadData>
      <LeadData>
         <LeadByteCountTotal>10000</LeadByteCountTotal>
         <LeadTimeOffset>0</LeadTimeOffset>
         <LeadSampleCountTotal>5000</LeadSampleCountTotal>
         <LeadAmplitudeUnitsPerBit>4.88</LeadAmplitudeUnitsPerBit>
         <LeadAmplitudeUnits>��V</LeadAmplitudeUnits>
         <LeadHighLimit>2147483647</LeadHighLimit>
         <LeadLowLimit>268435456</LeadLowLimit>
         <LeadID>V3</LeadID>
         <LeadOffsetFirstSample>0</LeadOffsetFirstSample>
         <FirstSampleBaseline>0</FirstSampleBaseline>
         <LeadSampleSize>2</LeadSampleSize>
         <LeadOff>FALSE</LeadOff>
         <BaselineSway>FALSE</BaselineSway>
         <ExcessiveACNoise>FALSE</ExcessiveACNoise>
         <MuscleNoise>FALSE</MuscleNoise>
         <LeadDataCRC32>2928078678</LeadDataCRC32>
         <WaveFormData>
GAAYABgAGAAVABIADwAMAAsACgAJAAgABwAGAAUABAACAAIAAgACAAQABAAEAAQABAAE
AAQABAAEAAQABAAEAAQABAAEAAQABgAGAAYABgAGAAYABgAGAAYABgAGAAYABgAGAAYA
BgAEAAQABAAEAAQABAAEAAQAAgACAAIAAgACAAIAAgACAAAAAAAAAAAA/v/+//7//v/8
//z//P/8//z//P/8//z//P/8//z//P/6//r/+v/6//j/+P/4//j/9v/2//b/9v/2//b/
9v/2//b/9v/2//b/+P/4//j/+P/4//j/+P/4//v//P/9//7/AQACAAMABAAFAAYABwAI
AAkACgALAAwADQAOAA8AEAAMAAoACAAGAAUABAADAAIAAAAAAAAAAAD+//7//v/+//v/
+v/5//j/9//2//X/9P/x//D/7//u//H/8v/z//T/9f/2//f/+P/4//n/+f/5//n/+v/7
//z//P/8//z//P/8//z//P/8//z//f/+//7//v/+//7//v/+//7//v///wEAAQACAAIA
AgADAAMAAwADAAQABAAEAAYABwAHAAcABwAHAAgACAAKAAgABwAFAAMAAQD9//3///8E
AAgACAABAP3/9P/h/8//w/+0/5//kP+W/6j/tf+t/4f/Tf8T/9r+nf5p/j7+Gf79/dj9
rP2O/X39ZP1D/S79JP0g/Rz9GP0c/Sf9Mv0//Ub9PP0z/Uj9bf2X/cX9+v06/n7+vf71
/h7/Nf9U/33/oP+0/8P/0P/Y/+X/9f8FABMAIgArADAAOQBDAEgASgBPAFEAUgBUAFQA
VwBYAFkAWQBcAF0AXQBfAGAAYABgAGAAZABkAGQAZQBnAGgAaABoAGoAbQBvAHQAdQB1
AHQAdAB1AHYAeAB5AHoAewB8AH4AfwCAAIEAggCDAIQAhQCGAIoAjACMAI0AkACRAJIA
kwCWAJcAmQCaAJsAnACdAJ4AoQCjAKUApgCoAKgAqQCqAKwArQCvALAAsgC0ALYAuAC6
ALwAvgC/AMIAxQDIAMsAywDOANEA0gDUANcA2gDdAOIA5QDoAOsA7gDxAPMA9wD7AP8A
AwEFAQoBDQEQARQBGQEcAR8BIgElASkBLAEvATEBMwE1ATcBOgE7ATsBPQE/AUEBQQFB
AUIBQAE/ATwBPAE6ATcBNAExASwBJwEjAR4BGQEUAQ4BCAECAfsA9ADtAOQA3ADUAMwA
wgC7ALMAqQChAJkAkgCJAIEAewB0AG0AaABjAF0AWABTAE4ASwBHAEMAPwA8ADoANwA0
ADEAMAAwAC8ALwAuAC0ALAAsACkAKQApACkAKQApACkAKQApACkAKQApACwALAAsACwA
LAAsACwALAAqACoAKgAqACoAKgAqACoAKgApACgAJwAnACcAJwAnACkAJwAnACYAJAAj
ACMAIwAjACMAIQAhAB8AHwAdAB0AHQAdABwAHAAcABwAGwAbABoAGgAaABoAHAAbABoA
GgAYABgAFwAXABUAFAAUABQAFgAVABQAEwATABMAEgASABMAEwATABMAEgARABAADwAP
ABAAEQASABAAEAAQABAAEAAQABAAEAAOAA4ADAAOAA4ADQANAA0AEAAQABAAEAARABMA
FAAWABkAGgAaABwAGwAbAB0AHQAfAB0AHwAfABsAGAAVABQAEwASABEAEAAPAA4ADQAM
AAsACgAKAAoACgAKAAgABgAEAAIAAAD+//z/+v/5//j/9//2//n/+v/7//z/+v/6//r/
+v/6//v/+//7//3//v///wAA/v/+//7//v/+//7//v/+//z//f/+//7//f/8//v/+v/8
//z//P/9//3//f/+//7//v////////8AAAIAAwAEAAIAAwADAAMAAQABAAIAAgACAAAA
/f/9//n/9//z//P/9//8//7/+v/z/+3/4P/N/73/r/+a/4P/dP96/4r/k/+L/2P/Lf/3
/rz+e/5F/iD+Af7j/b79lv18/W39Uv0r/Q79/vz2/PD87Pzy/Pf8/PwH/Qz9AP39/BT9
Pf1v/an98P0+/ob+w/75/hz/N/9a/4P/oP+y/8P/zv/W/+H/8f8BAA8AGAAdACYAMQA5
ADwAQABFAEUARgBIAEoASwBMAE0ATQBOAE8ATwBRAFIAUgBSAFIAVABUAFQAVQBXAFgA
WABYAFgAWQBZAFwAXQBdAFwAXABdAF4AYABhAGIAYwBkAGYAZwBoAGkAagBrAGwAbQBu
AHAAcgByAHMAcgBzAHQAdQB4AHkAewB8AHsAfAB9AH4AgwCFAIcAiACKAIoAiwCMAI4A
jwCRAJIAlACWAJgAmgCcAJ4AoAChAKQApwCqAK0ArwCyALUAtgC6AL0AwADDAMQAxwDK
AM0A0QDVANgA3QDfAOMA5wDpAOwA7wDyAPYA+wD+AAEBBAEHAQsBDgERAREBEwEVARcB
GgEbARsBHQEbAR0BHQEdARoBGAEXARQBEgEQAQ0BCgEDAf4A+QD1AO8A6QDjANwA1wDQ
AMgAwAC3AK4ApgCeAJYAjACFAH0AdABrAGIAWgBUAE0ASABCADoANgAyAC0AJwAjAB8A
HQAaABcAFAASAA8ADQALAAkACgAKAAkACQAGAAUABAAEAAMAAwADAAMABQAFAAUABQAF
AAUABQAFAAgACAAIAAgACAAIAAgACAAIAAgACAAIAAoACgAKAAoACgAJAAgABwAHAAcA
BwAHAAcABQAFAAQABgAFAAUABQADAAMAAQABAAMAAwABAAEAAQABAAAAAAAAAAAA////
//7//v/+//7//v/9//z//P/6//r/+f/5//n/+P/4//j/+P/3//b/9f/3//f/9v/2//f/
9//3//f/9//3//f/9//2//b/9v/2//j/+P/4//j/+P/4//j/+P/4//j/9v/4//j/9//3
//f/+v/6//r/+v/8//3//f/+/wEAAgACAAQABAAFAAgACQALAAkACwALAA8AEAANAAwA
CwAKAAYABAACAAAAAAAAAAAAAAD///7//f/8//r/+v/6//r/+f/4//f/9v/y//D/7v/s
/+3/7v/v//D/8f/y//P/9P/2//b/9v/2//b/9//3//f/9f/2//f/+P/6//r/+v/6//j/
+P/4//j/+P/5//r/+v/6//r/+v/6//r/+v/6//v/+//7//z//P/8//3//f/9//3//v/+
//7//v////////8BAAEAAgACAAIAAgABAP///f/5//f/9//5/wAAAgAAAPv/9f/q/9f/
yf+7/6z/lf+M/5j/qv+z/6H/cf83//3+wv6F/lH+Kv4L/uv9wv2a/YT9cf1U/TX9Iv0a
/Rb9Ev0Q/Rb9Hf0m/TH9Lv0g/SH9PP1l/Y/9wf3+/UT+hv7B/vX+FP8t/07/d/+U/6T/
sf+6/8T/0//l//P/AQAMABMAGAAhACcALAAwADMANQA2ADYAOAA3ADgAOQA5ADgAOQA5
ADsAOgA6ADoAOgA8ADwAPAA9AD4APgA9ADwAPAA9AD0AQABBAEEAQABAAD8AQABCAEMA
QgBDAEQARgBFAEYARwBIAEkASgBLAEwATgBQAFAAUQBQAFEAUgBTAFQAVQBXAFgAWQBa
AFsAXABdAF8AYQBiAGUAZgBoAGoAbABtAG8AcAB0AHYAeAB6AH4AgACCAIMAhQCHAIkA
iwCPAJIAlQCWAJYAmQCcAJ8AogClAKgAqwCuALEAswC3ALoAvQDAAMEAxADHAMoAzgDP
ANIA1QDYANsA3wDiAOUA5wDpAOsA7QDwAPEA8QDzAPEA8wDzAPMA8gDwAO8A7ADqAOgA
5QDiAN8A2gDVANEAzQDHAMEAugC0AK4ApwCgAJsAkgCKAIIAegBwAGkAYQBbAFMASwBE
AD4ANwAyACwAJgAiAB4AGQAVABEADQALAAgABQACAAAA///9//v/+f/2//b/9f/1//L/
8f/w//D/7f/t/+3/7f/t/+3/7f/t/+3/7f/t/+3/7P/s/+z/7P/u/+7/7v/u/+7/7v/u
/+7/7v/u/+7/7v/u/+3/7P/r/+v/6//r/+v/7f/r/+v/6v/p/+f/5v/l/+X/5f/j/+P/
4//j/+H/4f/h/+H/4P/g/+L/4v/h/+H/3v/e/97/3v/e/93/3P/c/97/3v/d/93/2//a
/9r/2v/b/9v/2//b/93/3f/c/9z/3f/d/93/3f/f/9//3//f/97/3v/e/97/3v/e/97/
3v/e/97/3v/e/97/3v/c/97/4P/f/9//3//g/+D/4P/g/+D/4f/h/+L/4v/i/+H/4v/g
/+H/5P/l/+X/4//l/+X/5f/m/+b/5v/m/+b/5//o/+n/6v/t/+7/7//w//P/9P/1//b/
9//4//n/+v/9//7///8AAAAAAAAAAAAA/v/8//r/+P/3//b/9f/0//L/8v/y//L/8P/w
//D/8P/v/+7/7f/s/+n/6P/n/+b/6P/o/+j/6P/q/+z/7v/w//D/8P/w//D/8f/x//H/
8f/w//H/8v/y//T/9P/0//T/9P/0//T/9P/1//b/9v/2//j/+P/4//j/+P/4//n/+f/7
//z//P/8//3//f/9//3/AAAAAAAAAAABAAEAAQABAAEAAgACAAIAAgADAAMAAQD///3/
+//9/wIABgAIAAMA///6/+v/2f/N/8L/r/+e/6D/tP/H/8P/n/9p/zH/+v6//on+Xv45
/hv++P3K/ab9k/14/Vn9RP02/TT9OP02/Tb9P/1K/VX9Xv1Y/VH9Yv2F/a392f0M/kb+
hP7B/vv+Jv89/1j/gf+k/7z/yf/U/9z/5//3/wkAFwAmAC8ANgA9AEcATABOAFMAVQBW
AFYAWABXAFYAVQBTAE8ATQBKAEkAQgA8ADYAMAAtACgAIwAfABwAGgAXABQAEgARAA8A
EAAOAA0ACwAKAAsADAAOAA8ADwAPAA8AEAAPABAAEQASABEAEgATABQAFgAYABgAGQAc
AB0AHgAfACAAIQAjACQAJwAoACkAKgArAC0ALwAwADQANAA1ADYAOgA7AD0APgBAAEIA
RABGAEoATABOAE8AUgBVAFgAWwBfAGIAZQBmAGoAbQBwAHMAdgB5AHwAfwCCAIUAhwCL
AJEAlQCZAJsAoACjAKYAqgCtALAAswC2ALsAvwDCAMUAyQDLAM0AzwDRANMA1ADXANUA
1wDXANcA1wDWANYA1ADSANAAzQDKAMcAwgC9ALkAtQCvAKkAogCcAJYAjwCIAIIAegBz
AGwAZgBcAFUATQBHAD8ANwAwACkAIQAbABQAEAAMAAgAAwD9//n/9f/z/+7/6//o/+b/
5f/j/+H/3//g/+D/3//f/97/3f/c/9z/2//b/9v/2//b/9v/2//b/93/3f/d/93/3P/c
/9z/3P/e/97/3v/e/97/3v/e/97/3v/e/97/3v/g/9//3v/d/9//3//f/9//4f/f/9//
3v/g/9//3//f/97/3f/a/9n/2//b/9n/2f/Z/9n/2P/Y/9r/2v/Z/9n/2P/Y/9j/2P/W
/9X/1P/U/9b/1v/V/9X/0//S/9L/0v/U/9P/0v/R/9H/0f/Q/9D/0f/R/9H/0f/T/9P/
0//T/9D/0P/Q/9D/0v/S/9L/0v/Q/9D/0P/Q/9D/0P/O/9D/0v/R/9H/0f/S/9L/0v/S
/9L/0//T/9T/0//U/9T/1v/U/9X/2P/Z/9f/1f/X/9f/1//Y/9r/2v/a/9r/2v/a/9r/
2v/d/97/3//g/+L/5P/m/+j/6f/q/+v/7P/v//D/8f/y//X/9v/3//j/9P/y//D/7v/s
/+z/7P/s/+r/6v/q/+r/6f/o/+f/5v/k/+T/5P/k/+L/4P/e/9z/2v/a/9r/2v/e/+D/
4v/k/+b/5v/m/+b/5v/m/+f/5//p/+n/6v/r/+z/7P/s/+z/7P/s/+z/7P/u/+7/7//w
//D/8P/w//D/8P/w//D/8P/z//P/8//0//L/8v/z//P/9P/1//f/+P/4//j/+f/5//n/
+f/5//r//P/+//z/+f/3//f/8//v/+3/7f/y//b/9v/v/+v/4P/N/7v/rf+a/4P/cv92
/4j/k/+P/2//O/8H/87+i/5N/iT+Bf7p/cT9mv1+/W/9WP0t/Q79BP0A/fb88Pzy/Pf8
+vwH/Q79BP39/BL9O/1t/af97P04/oD+wf73/h7/N/9a/4H/nv+w/7//yP/U/+P/8/8B
ABEAGAAdACYAMQA5ADwAQABDAEUASABKAEoASwBMAE0ATQBOAE8ATwBRAFAAUABQAFAA
VABUAFQAVQBVAFYAVgBWAFYAVwBXAFoAXQBdAFwAXABbAFwAXgBfAGAAYQBiAGQAYwBk
AGUAZgBnAGgAaQBqAGoAbABsAG0AbABtAG4AbwBwAHEAcwB0AHUAdgB3AHgAeQB7AH0A
fgCCAIIAgwCEAIYAhwCJAIoAjACOAJAAkgCUAJYAmACZAJoAnQCgAKMApQCoAKsArACw
ALMAtgC5ALwAvwDCAMUAyADLAM0A0QDVANkA3QDfAOQA5wDqAO4A7wDyAPUA+AD7AP8A
AgEFAQcBCQELAQ0BDgEPAQ8BEQERARMBEwETARIBEAEPAQwBCgEIAQUBAgH+APoA9gDz
AO4A6QDkAN4A2ADSAMsAxAC9ALQArACkAJ4AlACNAIUAfwB3AG8AaABiAFsAVgBQAEwA
SABEAD8AOwA3ADMAMQAwAC0AKgAoACcAJQAjACEAHgAeAB0AHQAeAB0AHAAcABkAGQAZ
ABkAFgAVABQAEwARABEAEQARABAAEAAQABAAEAAQABAAEAAPAA4ADQAMAAoACgAKAAoA
CgAJAAgABwAHAAcABwAHAAcABQAFAAQABAADAAMAAwABAAEA/////wEAAQD/////////
//7//v/8//z/+//7//j/+P/4//j/+P/3//b/9v/2//b/9f/1//P/8v/y//L/8v/x//D/
7//v/+//7v/u/+//7//v/+//7//v/+//7//u/+7/7v/u//D/8P/w//D/7v/u/+7/7v/u
/+7/7P/u/+7/7f/t/+3/7f/s/+v/6v/q/+v/6//s/+z/7P/r/+z/6//r/+3/7f/s/+n/
6v/p/+v/7P/u/+7/7v/u//H/8v/z//T/9v/2//b/9v/3//j/+f/6//r/+v/6//r/9v/0
//L/8P/v/+7/7f/s/+r/6v/q/+r/6P/o/+j/6P/m/+T/4v/g/9//3v/d/9z/2f/Y/9f/
1v/a/9z/3v/g/+D/4P/g/+D/3v/e/9//3//h/+H/4v/j/+T/5P/k/+T/5P/k/+T/5P/m
/+b/5//o/+j/6P/o/+j/6P/o/+j/6P/p/+n/6f/q/+n/6P/o/+f/5//n/+j/6P/o/+j/
6f/p/+j/5//m/+b/5P/i/+D/3f/b/9f/0//R/8//0f/U/9j/2P/T/83/xP+z/6H/l/+K
/3f/ZP9o/3z/if+F/2H/Kf/x/rj+ff5J/h7++f3Z/bT9iP1o/Vf9PP0d/QT9+vz2/Pb8
8Pz0/P/8DP0X/R79Ev0N/SD9Rf1x/aH91v0U/lb+k/7N/vL+Cf8m/1P/dP+I/5X/ov+q
/7f/x//X/+f/9v/9/wIADQAVABwAHgAhACMAIgAkACYAJwAoACkAKQAsAC0ALQAvADAA
MAAwADAAMgAyADIAMwAzADQANAA0ADYANwA3ADoAOwA7ADoAOgA9AD4AQABBAEIAQwBE
AEYARwBIAEkASgBLAEwATQBOAFAAUgBSAFMAVABVAFYAVwBaAFsAXQBeAF8AYABhAGIA
YwBlAGcAaABqAGoAawBsAHAAcQBzAHQAeAB6AHwAfgB+AIAAggCDAIYAiQCMAI8AjwCS
AJUAlgCYAJsAngChAKQApwCqAK0AsACzALUAuQC9AMEAxQDHAMoAzQDQANQA1wDaAN0A
4ADjAOcA6gDtAO0A7wDxAPMA9gD3APcA+QD3APkA+QD5APoA+AD3APQA8gDwAO0A6gDn
AOIA3QDZANQAzwDKAMQAvwC4ALAAqACiAJoAkwCMAIUAfAB2AG8AZwBfAFcAUABMAEUA
QAA6ADQAMAAsACcAJQAhAB0AGwAYABUAEgAQAA8ADQALAAkACAAIAAcABwAEAAMAAgAC
AAMAAwADAAMAAwADAAMAAwAFAAUABQAFAAgACAAIAAgACAAIAAgACAAIAAgACAAIAAoA
CgAKAAoACAAHAAYABQAHAAcABwAHAAUAAwADAAIAAgABAAEAAQABAAEA//////3//f/7
//v/+//7//r/+v/8//z/+//7//r/+v/6//r/+v/5//j/+P/4//j/9//3//j/+P/5//r/
+f/3//X/8//w/+//7f/s/+3/7f/t/+3/7P/r/+r/6f/o/+j/6P/o/+j/6P/o/+j/6P/o
/+j/6P/q/+r/6P/q/+j/5//n/+f/5v/m/+b/5v/k/+X/5f/m/+b/5v/l/+b/5f/l/+f/
5//l/+P/5f/l/+X/5P/k/+T/5P/k/+X/5v/n/+j/6f/q/+v/7P/v//D/8f/y//T/9P/0
//T/9//4//n/+v/6//r/+v/6//f/9v/1//T/8//y//H/8P/v/+7/7f/s/+z/7P/s/+z/
6//q/+n/6P/l/+T/4//i/+D/4P/g/+D/4//k/+X/5v/o/+j/6P/o/+f/5//n/+f/5v/n
/+j/6P/o/+j/6P/o/+j/6P/o/+j/6f/q/+r/6v/o/+j/6P/o/+r/6v/r/+v/6//s/+z/
7P/t/+3/7f/t/+7/7v/u/+7/7f/t/+3/7f/r/+z/7P/s/+7/7f/p/+X/4f/f/93/4f/m
/+j/4v/b/9X/xv+x/6X/l/+C/2v/Yv9s/3r/gf9x/0f/Ef/d/qL+Y/4v/g7+7/3P/ab9
fv1q/V39QP0b/Qj9/vz2/Oz86vzu/PH8+vwH/Qb9+vz//CL9Tf19/bn9Av5M/pD+y/73
/hb/Mf9Y/3v/kv+k/7H/uv/E/9P/4f/x////BgANABYAHwAjACgAKgArACsALAAsAC4A
MQAyADMAMwA0ADUANQA3ADgAOAA4ADgAOAA4ADgAOQA5ADoAOgA6ADoAOwA7AD4APwA/
AD4APgBBAEIARABFAEQARQBGAEgASABIAEgASABLAEwATQBOAE4AUABQAFEAUgBTAFQA
VQBYAFkAWwBcAF8AYABhAGIAYwBlAGcAaABsAGwAbQBuAHIAcwB1AHYAeAB6AHwAfgCA
AIIAhACFAIYAiQCMAI8AkwCWAJkAmgCeAKEApACnAKoArQCwALMAuAC7AL0AwQDDAMcA
ywDNANIA1QDYANwA3QDgAOMA5gDpAO0A8ADzAPMA9QD3APkA+gD7APsA/QD8AP0A/AD7
APgA9gD1APIA7wDsAOgA5ADdANgA0wDPAMsAxQC/ALgArwCoAKAAmACRAIgAgAB4AHIA
aABhAFkAUQBJAEEAOgA0AC0AKAAiAB4AGgAWABEADwALAAcABQADAAEA///+//3/+//5
//f/+P/4//f/9//4//f/9v/2//X/9f/1//X/9//3//f/9//3//f/9//3//b/9v/2//b/
+P/4//j/+P/4//j/+P/4//j/+P/4//j/+P/3//b/9f/1//X/9f/1//X/8//z//L/8v/x
//H/8f/x//H/7//v//H/8f/v/+//7f/t/+z/7P/s/+z/6//r/+r/6v/q/+r/7P/r/+r/
6v/q/+r/6f/p/+v/6v/q/+r/6v/p/+j/5//n/+f/5v/m/+n/6f/p/+n/5//n/+f/5//o
/+j/6P/o/+j/6P/o/+j/5v/m/+b/5v/m/+b/5P/m/+b/5f/l/+X/5v/m/+b/5v/m/+f/
5//o/+f/6P/o/+r/6v/r/+7/7//w/+//8v/z//X/9v/4//j/+P/4//n/+v/7//z/+f/4
//f/9v/z//L/8f/w/+7/7v/u/+7/7f/s/+v/6v/n/+b/5f/k/+L/4v/i/+L/4P/e/9z/
2v/b/9z/3f/e/+H/4v/j/+T/5P/k/+T/5f/l/+X/5f/m/+f/6P/o/+j/6P/o/+j/6P/m
/+b/5v/n/+b/5v/m/+b/5v/m/+b/5v/k/+X/5f/l/+b/5v/m/+f/5//n/+f/6P/m/+b/
5v/n/+f/5//n/+f/6v/q/+r/6v/p/+f/4//h/9//2//d/+T/6v/q/+X/3//Y/8f/t/+t
/6L/jf9+/4L/kP+d/5v/ef9B/wn/0v6X/l/+Nv4V/vf90v2k/YT9df1c/Tf9GP0M/Qj9
BP3+/AL9C/0U/R/9Jv0c/Rn9Kv1P/Xn9q/3i/SL+Yv6h/tv+Av8b/zj/Y/+I/57/rf+2
/77/y//b/+v/+/8KABMAHAApAC8ALgAuADUANwA0ADYAOgA9AD4APwA/AD8APwA+AD8A
QQBCAEMARABEAEQARABFAEcASABIAEgASwBNAE4AUgBSAFEATwBOAE8AUABSAFMAVABV
AFYAWABZAFoAWwBcAFsAXABdAF4AYgBkAGQAZQBmAGcAaABpAGgAaQBrAGwAbQBuAG8A
cABzAHUAdwB4AHwAfgCBAIQAhQCFAIYAhgCIAIoAjACOAJMAlgCZAJsAnQCfAKEAowCm
AKoArgCwALIAtQC4ALsAvwDDAMcAywDMAM8A0QDVANkA3QDhAOMA6ADrAO4A8gD0APYA
+AD6APsA/wACAQUBCQELAQ0BDwESARMBEwEVARIBEwESAREBEgEQAQ8BDAEKAQgBBQEC
Af0A+ADzAO8A6wDlAN8A2ADSAMwAxQC+ALcArgCmAJ4AlACKAIMAewB0AG0AZgBgAFwA
VQBQAEoAQgA+ADoANQAyAC8ALAArACgAJQAiACAAHQAbABkAFwAXABgAGAAZABgAFwAW
ABYAFwAXABcAFwAXABcAFwAXABcAFwAXABcAGAAYABgAGAAYABgAGAAYABgAGAAYABgA
FgAWABYAFgAYABcAFgAVABMAEwATABMAEwARABEAEAASABEAEQARAA8ADwANAA0ADwAP
AA0ADQANAA0ADAAMAAwADAALAAsACgAKAAoACgAKAAkACAAIAAoACgAJAAkACQAIAAgA
CAAIAAcABgAFAAcABwAGAAYABwAHAAcABwAHAAcABwAHAAgACAAIAAgABgAGAAYABgAI
AAgACAAIAAgACAAGAAgACAAHAAcABwAKAAoACgAKAAoACwALAAwACwAMAAwADgAQABEA
FAAVABYAFQAYABkAHQAgAB4AHgAeAB4AIAAiACQAJgAmACYAJgAmACIAIAAeABwAHgAe
AB4AHgAdABwAGwAaABkAGAAXABYAFQAUABMAEgAQAA4ADAAKAAoACgAKAAoADAAOABAA
EgASABIAEgATABMAEwATABQAFAAUABMAEgATABQAFQAWABYAFgAWABcAGAAYABgAGAAa
ABoAGgAaABoAGwAbABsAHAAcABwAHQAdAB0AHQAeAB4AHgAeAB8AHwAfAB8AHwAeAB4A
HgAeAB0AHwAbABkAEwAPAA8AEgAWABoAFQANAAYA+f/n/9v/0P+7/6T/nP+q/73/vf+p
/3//Sf8S/9n+n/5w/k3+L/4Q/uT9uv2l/Zb9d/1U/T79Mv0q/Sr9Kv0x/Tj9Q/1O/Uz9
Qf1K/Wv9k/3D/fr9Ov5+/r/++f4o/0f/Yv+L/7L/yv/b/+b/7v/7/wkAFwAjADIAOwBA
AEkAUwBWAFgAWwBfAGIAZgBmAGUAZgBnAGcAaQBrAGwAbwByAHIAcgByAHIAcgByAHMA
dwB4AHgAeAB2AHcAdwB6AHsAewB6AHoAewB8AH4AfwCAAIEAggCEAIUAhgCHAIgAiQCK
AIsAjACQAJIAkgCTAJQAlQCWAJcAlgCXAJkAmgCdAJ4AnwCgAKEAowClAKYAqQCqAKwA
rgCwALEAswC0ALYAuAC6ALwAvwDCAMUAxwDKAM0A0ADTANcA2gDdAN4A4gDlAOgA6wDu
APEA9AD3APoA/QD/AAMBCQENAREBEwEUARcBGgEeASIBJgEqAS4BLwEzATYBOQE6ATsB
PAE9ATwBPQE9AT8BPwFBAUEBQQE9AToBOAE0ATABLgErASgBIQEcARcBEwELAQUB/wD4
APEA6gDiANoA1QDMAMQAvACzAKgAoACXAI8AhwB/AHgAdABtAGgAYgBeAFoAVgBRAE0A
SQBFAEMAQQA/AD0APAA9ADsAOQA3ADYANgA1ADUANgA1ADQANAAzADMAMwAzADUANQA1
ADUAMwAzADMAMwA2ADYANgA2ADUANAAzADIAMgAyADIAMgAyADIAMgAyADIAMQAwAC8A
LwAvAC8ALwAtACsAKwAqACoAKQApACkAKQApACcAJwAnACcAJQAlACUAJQAkACQAJAAk
ACMAIwAkACQAJAAkACIAIQAgACAAHgAeAB0AHQAdABwAHAAcABwAGwAaABkAGwAbABoA
GgAZABkAGQAZABkAGQAZABkAGAAYABgAGAAYABgAGAAYABgAGAAYABgAFgAWABQAFgAU
ABMAEwATABYAFgAWABYAFgAXABcAGAAbABwAHAAeAB4AHwAiACMAIwAhACMAIwApACgA
JQAkACMAIgAgAB4AHAAaABgAGAAYABgAFwAWABUAFAASABIAEgASABEAEAAPAA4ACwAK
AAkACAAIAAgACAAIAAsADAANAA4AEAAQABAAEAARABEAEQARABIAEwAUABQAFAAUABQA
FAAUABQAFAAUABcAGAAYABgAFgAWABYAFgAWABYAFwAXABkAGgAaABoAGQAZABkAGQAa
ABoAGgAaABsAGwAbABsAGwAcABwAHAAcAB0AGwAZABcAFQATABUAGgAgAB4AGQAVAA4A
///t/+P/1v/B/67/rv++/8//0f+5/4f/T/8Y/9v+n/5y/k/+L/4M/uT9wv2x/aD9ff1e
/VD9SP1A/Tj9Nv09/UL9Sf1Q/Uj9P/1O/XP9n/3R/Q7+UP6W/tf+D/84/1P/cv+X/7r/
0P/f/+r/9P8BABEAIQAxADwAQwBKAFMAWwBeAGIAZwBpAGwAbABsAG8AcABxAHEAdAB1
AHUAdwB6AHoAegB6AH4AfgB+AH8AgACAAH8AfgB/AIEAggCGAIcAhwCGAIYAhwCIAIoA
iwCMAI0AjgCQAI8AkACRAJIAlQCWAJcAmACaAJwAnACdAKAAoQCiAKMApAClAKcAqACp
AKoAqwCsAK0ArwCxALIAtgC2ALcAuAC6ALsAvQC+AMIAxADGAMgAygDMAM4AzwDSANUA
2ADbAN0A4ADjAOQA5gDpAOwA7wD0APcA+gD9AAABAwEFAQkBCwEPARMBFQEaAR0BIAEk
ASYBKAEqASwBLwEzATYBOQE5ATsBPQE/AT4BPwE/AUEBPwFBAUEBQQE+ATwBOwE4ATQB
NAEvAQ==
         </WaveFormData>
      </LeadData>
      <LeadData>
         <LeadByteCountTotal>10000</LeadByteCountTotal>
         <LeadTimeOffset>0</LeadTimeOffset>
         <LeadSampleCountTotal>5000</LeadSampleCountTotal>
         <LeadAmplitudeUnitsPerBit>4.88</LeadAmplitudeUnitsPerBit>
         <LeadAmplitudeUnits>��V</LeadAmplitudeUnits>
         <LeadHighLimit>2147483647</LeadHighLimit>
         <LeadLowLimit>268435456</LeadLowLimit>
         <LeadID>V4</LeadID>
         <LeadOffsetFirstSample>0</LeadOffsetFirstSample>
         <FirstSampleBaseline>0</FirstSampleBaseline>
         <LeadSampleSize>2</LeadSampleSize>
         <LeadOff>FALSE</LeadOff>
         <BaselineSway>FALSE</BaselineSway>
         <ExcessiveACNoise>FALSE</ExcessiveACNoise>
         <MuscleNoise>FALSE</MuscleNoise>
         <LeadDataCRC32>3816306146</LeadDataCRC32>
         <WaveFormData>
/P/8//z//P/6//j/9v/0//P/8v/x//D/7v/u/+7/7v/s/+z/7P/s/+7/7v/u/+7/7P/s
/+z/7P/s/+z/7P/s/+7/7v/u/+7/7P/s/+z/7P/s/+z/7P/s/+7/7v/u/+7/7v/u/+7/
7v/u/+7/7v/u/+z/7P/s/+z/7P/s/+z/7P/s/+z/7P/s/+r/6v/q/+r/6P/o/+j/6P/o
/+j/6P/o/+b/5v/m/+b/5v/m/+b/5v/m/+b/5v/m/+b/5v/m/+b/5v/m/+b/5v/o/+j/
6P/o/+b/5v/m/+b/5//o/+n/6v/q/+r/6v/q/+3/7v/v//D/8//0//X/9v/3//j/+f/6
//v//P/9//7///8AAAEAAgD///7//f/8//n/+P/3//b/9f/0//P/8v/w//D/8P/w/+3/
7P/r/+r/6f/o/+f/5v/k/+L/4P/e/+H/4v/j/+P/4//j/+P/4f/j/+P/4//j/+X/5f/l
/+f/5//n/+b/5v/m/+b/5//n/+f/5//n/+f/5f/l/+X/5P/m/+b/5v/o/+j/6P/o/+j/
6P/o/+j/6P/o/+n/6f/p/+n/6v/q/+r/6P/o/+j/6P/q/+v/6f/n/+n/6f/p/+r/7v/1
//n//P/8//v/9f/v/+f/4f/d/9n/3f/v/wcAGwAiAB4AGAAUAAkA+v/t/+D/1//P/7f/
mP+G/4D/dP9m/1T/Q/88/zb/JP8K//j+6/7j/tr+xv6x/rD+vP7K/tz+9P4P/zX/Yv+P
/6r/sP+0/8D/zv/a/93/2//Z/9f/2v/f/+f/8v/2//f//P8CAAQAAgACAAIAAgD///3/
/f/9//3//f////////8AAAAAAAABAAEAAQABAAIAAgACAAIAAgADAAMABQAFAAUABQAF
AAUABQAFAAYABgAGAAkACgAKAAoADAAKAAoACgANAA0ADQAOAA8AEAARABEAEAAQABEA
EgASABMAEwATABMAEwATABMAFQAWABYAFwAYABgAGAAZABsAGwAbABwAHQAdAB0AHwAe
AB4AHgAgACMAIwAjACUAJgAnACcAJwAoACkAKwAsAC0ALgAvADAAMAAwADIAMwA0ADUA
NgA4ADgAOAA6ADoAPAA8AD4APwBAAEIAQwBFAEUARgBGAEcASgBLAEsASwBNAE8ATwBP
AE8ATwBPAE8AUQBRAFEAUQBRAFAAUABRAFMAUgBRAFAATgBNAEoASQBKAEgARgBEAEQA
QQA+ADsANgAzADEALgAqACcAJQAjACIAIAAeABwAGgAYABYAFQARAA8ADgALAAkACAAG
AAQABAAEAAUABQAFAAQABAAEAAIAAgACAAEAAwAEAAQAAgACAAIAAgACAAIAAgACAAEA
AwADAAMAAwADAAMAAwACAAIAAgACAAIAAgAAAAAAAAD///////8AAAIA/////////P/7
//v/+//+//7//f/8//r/+v/4//j/+P/4//j/+P/4//f/9//3//f/9v/2//f/9//3//b/
9v/0//T/8//z//T/9P/0//T/9P/0//T/8//x//H/8f/y//P/9P/1//b/9P/0//T/9P/1
//X/9f/2//f/+P/5//r/+f/4//f/9v/4//j/+P/4//b/9f/1//b/9//4//r/+//+//7/
/////wIABAAFAAYABgAFAAYABgAJAAoADAANAAoACAAHAAYABQAEAAIAAgACAAIA///+
//3//P/8//z//P/8//r/+P/2//T/8v/w/+7/7P/s/+z/7P/s/+//8P/x//H/8f/x//H/
7//x//H/8f/x//H/8f/x//P/9P/1//X/9v/0//T/9f/1//X/9f/1//X/8//z//P/8v/y
//L/8v/0//b/9v/2//b/+P/4//j/+P/4//n/+f/5//f/+P/4//j/9v/2//b/9v/4//f/
8//z//X/9f/1//r/BAALAAcABgAKAAcAAQD7//f/8f/p/+X/6//7/xEAJQAoACIAIAAg
ABcACgD7/+7/4//X/7//nP+K/37/bP9Q/zD/Ff8K/wD/6v7S/rr+pf6Z/oz+dP5h/mb+
eP6Q/rL+2v4J/z3/bP+T/6j/sv+6/8z/2P/i/+f/4//h/+f/7P/z/wEACgAMAAsAFAAa
ABoAGgAcABgAFAATABcAFwAXABcAFwAXABcAFwAYABgAGAAZABkAGwAbABwAHAAcABwA
HAAdAB0AHwAfAB8AIQAhACEAIQAiACQAJQAmACcAKAAoACgAKgAoACgAKAApACkAKQAq
ACsALAAtAC0ALAAsAC0ALgAwADEAMQAxADEAMQAxADEANQA2ADYANwA4ADgAOAA5ADsA
OwA7ADwAPQA9AD0APwBAAEAAQABCAEMAQwBDAEUARABFAEUARQBHAEkATABOAE4ATgBO
AE4AUABQAFIAUwBUAFUAVgBYAFYAVgBYAFgAWQBaAF0AXwBeAGAAYQBjAGMAZABkAGUA
ZABlAGUAZQBlAGcAZwBnAGcAZwBnAGcAZwBnAGcAZwBjAGIAYgBjAGMAYgBhAGAAXgBd
AFoAWQBYAFYAVABSAFAATQBKAEcAQwA/ADwAOAA2ADMAMQAvACwAKgAoACYAIgAgAB4A
HQAbABkAGAAVABQAFAATABIAEQAQABAADwAPAA4ADgAOAA0ADAALAAkABwAIAAgABgAG
AAYABgAGAAYABgAGAAUABQAFAAUABQADAAMAAwACAAIAAgACAAIABAACAAIAAgABAAEA
AQACAAIA////////AAD////////+//7//f/8//7//v/8//z//P/8//z//P/8//v/+//7
//v/+v/6//v/+//7//r/+v/6//r/+f/5//r/+v/6//r/+P/4//j/9//5//n/+f/6//r/
+v/6//r/+v/6//r/+v/7//v/+//8//r/+v/6//r/+v/6//r/+v/4//j/+P/4//n/+f/6
//z//P/8//3//f/+//7//////wAAAgADAAQABwAHAAkACgAMAAwADQANABAAEgAPAA4A
DQAMAAkACAAHAAYABAAEAAQABAADAAIAAQAAAP7//v/+//7//f/8//v/+v/2//T/8v/w
//L/8v/y//L/8//0//X/9f/1//X/9f/z//X/9f/1//X/9f/1//X/9//5//n/+P/4//b/
9v/3//f/9//3//f/9//3//f/9//2//j/+P/4//r/+P/4//j/+P/4//j/+P/4//j/+f/5
//n/+f/6//r/+v/4//j/+P/4//r/+//7//v/+//5//n/+v8AAAcACwAMAA4ACwAHAAEA
+//1//P/8f/5/w8AJQA3ADwANAAuACoAHwAQAP//9P/t/+H/w/+m/5b/jv+A/2z/VP9F
/0L/OP8i/wr/+P7n/t3+zP62/qn+rv68/sz+4v4A/yX/Uf+C/6n/vP++/8b/1v/k/+r/
6//p/+f/6//w//f///8GAAoADQASABQAFAAUABYAFAASABEAEQARABEAEQARABEAEQAR
ABIAEAAQABEAEQARABEAEgASABIAEgASABMAEQATABMAEwAVABUAFQAVABMAFAAUABQA
FwAYABgAGAAaABgAGAAYABkAGQAZABoAGQAaABsAGwAcABwAHQAeAB4AHwAfAB8AIQAh
ACEAIQAhACIAIgAjACQAJAAkACUAJQAlACUAJgAnACcAJwApACoAKgAqACwAKwArACsA
LQAwADEAMQAxADIAMwA1ADYANwA4ADkAOgA6ADoAPAA9ADwAPQA+AEAAQABAAEIAQgBE
AEQARgBHAEYASABJAEsATQBOAE4ATwBQAFEAUQBRAFEAUwBTAFMAVQBVAFUAVQBVAFUA
VQBVAFMAUgBSAFMAUwBSAFEAUABSAFEATgBNAEwASgBIAEYARABBAD4AOwA6ADcANQAy
AC4AKwApACcAJgAkACIAIAAcABoAGAAXABcAFQAUABEADgAOAA0ADAAJAAgACAAHAAkA
CAAIAAgABwAGAAUAAwAFAAYABgAEAAYABgAGAAYABAAEAAQAAwADAAMAAwADAAMAAwAD
AAIAAgACAAIAAgACAAAAAAAAAP///////wAAAAD9//3//f/6//n/+f/5//j/+P/3//b/
+P/4//b/9v/0//T/9P/0//T/8//z//P/8f/w//D/8f/x//H/8P/w//L/8v/x//H/8f/w
/+//7v/w//D/8P/v/+//7//v//D/7v/u/+7/7v/u/+7/7v/u/+3/7f/t/+7/7v/u/+7/
7v/s/+z/7P/s/+z/7P/s/+z/7v/t/+3/7v/s/+z/7f/t/+z/7P/t/+3/7P/s/+v/6v/q
/+n/6v/q/+r/6v/r/+v/6v/q/+z/7P/s/+z/7v/u/+7/7v/v//D/8f/y//X/9v/3//j/
+v/6//r/+v/7//z//f/+/wAAAAAAAAAA/f/8//v/+v/5//j/9//2//P/8v/x//D/7v/u
/+7/7v/t/+z/6//q/+f/5v/l/+T/4v/i/+L/4v/j/+T/5P/l/+X/5f/j/+X/5f/l/+X/
5f/l/+X/5//n/+n/6P/o/+j/5v/n/+f/5//n/+f/5//n/+n/6f/o/+j/5v/m/+j/6P/o
/+j/6P/o/+j/6P/o/+j/6f/p/+n/6f/q/+r/6v/q/+j/6P/o/+j/6f/p/+v/6//r/+n/
6v/s//P/+f/8//z//f/5//P/7f/p/+X/4f/j//H/CQAdACgAJAAeABgAEQAEAPX/6P/f
/9n/xf+m/5T/iv+A/3T/Zv9V/1L/VP9E/yz/Gv8N/wH/+P7m/tf+1P7e/uz+/P4Q/yX/
Qf9o/5X/tP++/77/yv/W/+D/5f/j/93/2//g/+P/6//2//r/+f/8/wIABAACAAQABAAC
AP///////////////wEAAQABAAIAAgACAAMAAwADAAMABAAEAAQABAAEAAUABQAHAAcA
BwAGAAUABAADAAQABgAHAAgACAAIAAcABgAKAAgACAAIAAkACQAJAAoACwAMAA0ADQAM
AAwADQAOAA4ADwAPAA8ADwAPAA8ADwARABIAEgATABQAFAAUABUAFQAVABUAFgAVABUA
FQAXABoAGgAaABwAGwAbABsAHQAgACEAIQAhACQAJQAnACgAKQAqACsALAAuAC4AMAAx
ADIAMwA0ADYAOAA4ADoAOgA4ADgAOgA7AD4AQABBAEMARQBGAEYARwBGAEcARwBHAEkA
SwBLAEsATQBNAE0ATQBLAEsASwBLAEsASgBKAEsASgBIAEYARABFAEUAQwBDAEAAPgA8
ADoAOAA1ADIALwAuACsAKQAmACIAHwAdABsAGgAYABYAFAAUABIAEAAPAAoABwAFAAEA
AAAAAP///v/+//7//////////v/+//7//v/+//7//f///wAAAAD+//7//v/+//7//f/8
//v/+f/7//v/+//7//v/+//7//r/+v/6//r/+v/6//j/+P/4//X/9f/1//b/+P/1//X/
9f/0//P/8//z//T/9P/z//L/9P/0//L/8v/w//D/8P/w//D/7//v/+//7//u/+7/7//t
/+3/7P/s/+7/7v/t/+3/7P/s/+z/7P/u/+7/7v/t/+3/7f/t/+7/7P/s/+z/7P/s/+z/
7P/s/+v/6//r/+z/7P/s/+z/7P/s/+z/7P/s/+7/7v/u/+7/8P/v/+//8P/v/+7/7v/t
/+//8P/y//P/8v/y//H/8P/x//H/8//0//L/8v/z//P/8v/0//b/9v/2//b/9v/2//b/
9v/2//b/9v/2//j/+v/8//7/AAAAAAAAAAADAAQABQAGAAcACAAJAAoACQAIAAcABgAF
AAQAAwACAAEAAAD///7//f/8//v/+v/4//j/+P/4//T/8v/w/+7/7P/s/+z/7P/v//D/
8f/y//P/8//z//P/7//x//H/8f/z//P/8//z//P/8//z//L/9P/0//T/9f/3//f/9//3
//n/+f/5//n/+P/4//j/+P/6//r/+v/6//j/+P/4//j/+v/6//v/+//5//n/+v/6//r/
+v/6//r//v8CAAEA+//5//3//f/7//z/AAAHAA0AEgASAA8ACwAFAP//9//x/+3/8f8B
ABcAKwA2ADQAMAAwACkAGgAHAPb/7f/l/8v/pv+Q/4T/cv9U/zb/I/8Y/w7/9v7a/sD+
rf6h/pT+fP5p/mr+fP6U/rb+3v4J/zv/bP+V/67/tv+8/8z/3P/k/+X/4f/j/+n/8P/3
/wMACgAMAA8AFgAaABYAFgAWABgAGAAZABUAFwAXABcAFwAXABcAFwAYABcAFgAWABUA
FwAXABgAGAAYABgAGAAZABcAGQAZABkAGwAbABsAGwAZABoAGgAaABsAHAAcABwAHAAa
ABoAGgAcABsAGgAaABkAGgAbABsAGAAYABkAGgAaABsAGwAbAB0AHQAdAB0AHgAeAB0A
HQAeAB4AHgAfAB0AHQAdAB4AHwAfAB8AIQAiACIAIgAkACMAIwAjACUAJgAnACcAJwAo
ACkAKwAsACsALAAtAC4AMAAwADIAMwAzADMAMwA0ADYANgA4ADgAOAA4ADoAOwA6ADwA
PQA/AEEAQgBCAEMAQgBDAEMAQwBDAEUARQBFAEUARQBFAEUARQBFAEUARQBFAEQARABF
AEUARABDAEIARABDAEAAPwA+ADwAOgA4ADgANQAyAC8ALgArACkAJgAkACEAHwAdAB4A
HAAaABgAFgAUABIAEQANAAsACgAHAAYABgAFAAQAAwACAAIAAQADAAIAAgACAAAAAAAA
AP////8AAAAA/v8AAAAAAAAAAAAAAAAAAP//AQABAAEAAQABAAEAAQAAAAAAAAAAAAAA
AAD+//7//v/7//v/+//8//z/+f/5//n/+P/3//f/9//4//j/9//2//b/9v/0//T/9P/0
//T/9P/2//X/9f/1//X/9P/0//X/9f/1//T/9P/2//b/9f/1//T/9P/0//T/9v/2//b/
9f/1//X/9f/2//b/9v/2//b/9v/2//b/9v/z//P/8//0//b/9v/2//b/9v/2//b/9v/2
//b/9v/2//j/9//3//j/9v/2//f/9//2//b/9//3//X/9v/2//b/9//3//n/+v/5//j/
+P/3//j/+v/8//z//P/8//7/AAACAAQABgAGAAYABgAHAAgACQAKAAsADAANAA4ACwAK
AAkACAAHAAYABQAEAAEAAAD///7//v/+//7//v/7//r/+f/4//f/9v/1//T/8f/w/+//
7v/x//L/8//0//X/9f/1//X/8//1//X/9f/3//f/9//3//j/9//2//T/9P/0//T/9f/3
//f/9//3//X/9f/1//X/9v/2//b/9v/4//j/+P/4//b/9v/2//b/+P/4//n/+f/3//f/
+P/4//r/+v/6//r//P/6//n/+f/5//n/+f/5//z/AAAHAAsADAAOAA0ACQADAP3/+f/3
//X/+f8HAB8AMwA+ADoANAAwACkAHAAPAAAA9f/t/9X/uP+m/57/kv+G/3T/Yf9c/1j/
RP8u/xz/D/8F//r+5v7T/tL+3P7u/gD/GP8x/1P/gP+v/8j/zP/Q/+D/7v/0//f/9f/x
//P/9v/5/wMADgAQAA8AFAAYABoAGgAcABoAFgAVABMAFQAVABUAFQAXABcAFwAYABYA
FgAXABcAFwAXABgAGAAWABYAFgAXABkAGwAbABsAGwAbABsAGwAbABwAHAAcAB0AHgAe
AB4AIAAeAB4AHgAhACEAIQAiACEAIgAjACMAIgAiACMAJAAmACcAJwAnACUAJQAlACUA
KQAqACoAKwAqACoAKgArACsAKwArACwALwAvAC8AMQAwADAAMAAyADMAMwAzADUANgA3
ADcANwA4ADkAOwA8ADsAPAA9AD4APAA8AD4APwBCAEMARABGAEQARABGAEYARgBGAEgA
SQBIAEoASwBNAEoASgBJAEkASwBNAE4ATwBPAFEAUQBRAFEAUQBRAFEAUQBRAFEAUQBP
AE4ATgBPAFEAUABPAE4ATABLAEgARwBGAEQAQgBAAD8APQA7ADkANgAzADEALgAuACsA
KQAnACQAIgAgAB4AHQAcABsAGwAXABUAFAARAA4ADgANAAwADQAMAAwACwAKAAgABwAG
AAgACAAIAAcABQAGAAYABAAEAAQABAAEAAYABgAGAAUAAwADAAMAAwADAAMAAwACAAIA
AgACAAIAAgAAAAAAAAABAAEAAQACAAIA/////////P/7//v/+//+//7//f/8//r/+v/4
//j/+v/6//r/+v/4//f/9//3//f/9v/2//f/+f/5//j/+P/2//b/9f/1//f/+P/5//r/
+v/6//r/+f/5//n/+f/6//r/+v/6//r/+v/6//r/+v/5//n/+f/6//j/+P/4//j/+P/4
//j/+P/5//r/+//8//z/+//7//z/+v/6//v/+//+//7///////7//v/9//z//P/7//z/
/P/6//r/+//7//z//P/6//r/+v/6//v//P/9//7/AQACAAMABAAHAAgACQAKAAgACAAI
AAgACwAMAA0ADgAOAA4ADgAOAAsACgAJAAgABQAEAAMAAgAAAAAAAAAAAP7//v/+//7/
+//6//n/+P/2//T/8v/w/+7/7v/u/+7/8P/y//P/9f/1//X/8//1//P/8//z//P/8//z
//X/9f/1//T/9P/0//T/9f/1//X/9v/3//j/+f/4//f/9f/0//b/9v/4//j/+P/4//j/
+P/2//b/9v/2//n/+f/5//n//P/8//z//P/8//z//P/8//3////7//n/+//9//z/AgAJ
AAsADAAMAAkAAwD7//n/9f/v/+3/9/8HABsAKwAwACwAKgAoAB0AEAABAPj/8f/j/7//
nv+U/4z/fP9i/0r/Of8w/x7/BP/q/tT+wf63/qj+kP6D/pD+ov64/tj+/v4v/2H/jP+t
/7z/wP/G/9b/4v/o/+n/5f/l/+f/6v/z////BgAIAA0AEAASABIAEgAOAAwACgALAA0A
DwAPAA8ADwAPAA8ADwAQABAAEAARABEADwAPABAAEAARABIAEwAVABMAFQAVABUAFQAV
ABUAFQAYABoAGwAcABsAHAAcABwAHAAaABoAGgAfAB8AHwAgACEAIgAjACMAIgAiACMA
JAAiACMAIwAjACUAJQAlACUAKQAqACoAKwAqACoAKgArACwALQAuADAAMQAxADEAMwA0
ADQANAA2ADcANwA3ADkAOgA7ADsAOwA8AD0APwBAAEMARABFAEYARwBIAEsATQBMAE0A
TgBQAFIAUgBUAFQAVABUAFYAVwBYAFoAWwBdAFsAXABcAF0AYABhAGEAYQBfAGEAYQBh
AF8AXwBfAF8AXQBdAF0AXQBbAFoAWgBbAF0AXABbAFoAVwBVAFEATwBNAEoARwBEAEIA
PwA8ADkAOAA1ADMAMAAuACsAKQAnACQAIgAgAB4AHgAcABoAGQAYABcAFwAVABQAFAAT
ABIAEQAQABAADwANAAwADAAMAA4ADgAOAA0ADQAOAA4ADAAMAAwADAAMAAoACgAKAAkA
CwALAAsACwALAAsACwAKAAwADAAMAAwACgAIAAgACAAFAAUABQAGAAQAAQABAAEAAgAB
AAEAAQACAAIAAQAAAAAAAAD+//7//v/+//7//v/+//3//f/9//3//P/8//3//f/9//z/
/P/8//z/+//7//z//P/8//z//P/8//z/+//7//v/+//8//7//v/+//7//P/8//z//P/9
//3//f/+//z//P/8//z//v/+//7//v/+//7//v/+//z/+//7//z//P/8//3//f/8//z/
/f/9//3//v/+//7/AAABAAQABgAGAAYABwAHAAoACgALAAwADQAOAA8AEAARABIAEQAQ
AA8ADgALAAoACQAIAAYABgAGAAYABAAEAAQABAADAAIAAQAAAP3//P/7//r/+P/2//T/
8v/y//L/8v/y//P/8//0//X/9P/x//L/8f/x//H/8f/x//D/8f/w/+//7v/u/+7/7v/t
/+3/7f/t/+3/7f/t/+3/7f/s/+z/7P/u//D/8P/w/+7/7v/u/+7/7v/u/+7/7//v/+//
7//w//D/8P/w//D/8v/y//L/8f/x/+//7//v/+//8P/2//3/AQAEAAQABQABAPv/9f/z
//H/7//x/wEAFQApADQAMgAsACgAIQAUAAUA+v/z/+v/2f+4/6L/nP+Q/3z/ZP9R/0z/
Rv80/x7/DP/7/u/+5P7Q/r/+vv7I/tj+7v4G/x//Q/9y/5//uv/A/8b/1P/k/+z/8f/t
/+f/5//q/+//+f8EAAgACwAUABgAEgAOABAAEAAKAAsACwANAA0ADQANAAwACwAKAAoA
CwAMAA4ADwANAA0ADgAOAAwADAAMAA0ADgARABIAEwARABEAEQARABEAEgASABIAFQAW
ABYAFgAYABYAFgAWABcAFwAXABgAGQAaABsAGwAcABwAHQAeABwAHQAdAB0AGwAbABsA
GwAdAB4AHgAfACIAIgAiACMAIQAhACEAIgAhACEAIQAjACQAJAAkACYAJwAnACcAKQAq
ACsAKwArACwALQAvADAAMQAyADMANAAzADIAMwAzADUANwA5ADwAOgA6ADwAPAA8ADwA
PgA/AD8AQABAAEEAQwBEAEQARQBIAEkASQBJAEcASQBJAEkASQBJAEkASQBLAEsASwBL
AEsASgBKAEsASwBKAEkASABKAEkARgBFAEQAQgBAAD4AOgA3ADQAMQAvAC0ALAAqACoA
JwAlACMAIQAeABsAGAAXABYAFQAVABUAEwASAA8ADgAOAA0ADAANAAwADAALAAkACAAI
AAgACAAIAAgABwAHAAgACAAGAAYABgAGAAYABgAGAAYABQADAAMAAwADAAEAAQABAAAA
AAAAAAAAAAAAAP7//v/+//3//f/9//7//v/7//v/+//8//v/+//7//r/+v/5//j/+P/4
//b/9v/3//j/+f/6//j/9//3//f/9//2//b/9//5//n/+P/4//j/+P/3//f/+P/4//j/
+P/2//b/9v/1//f/9//3//j/+v/6//r/+v/6//r/+v/6//n/+f/5//r/+P/4//j/+P/4
//j/+P/4//j/+P/4//j/9v/1//X/9v/3//j/+v/7//r/+v/7//v/+//8//z//P/+////
AgAEAAUABgAIAAkADAAMAAwADAAMAAwADwAQABEAEgASABIAEgASAA8ADgANAAwADAAM
AAwADAALAAoACQAIAAYABgAGAAYABQAEAAMAAgAAAP7//P/6//j/+P/4//j/+//7//z/
/f/7//n/+//7//3//f/9//3//P/9//z/+//8//z//P/8//3//f/9//3/+//7//v/+//9
//z//P/8//z//v/+//7//v/+//7//v8AAAAAAAABAP///////wAAAgACAAIAAgACAAIA
AgABAAMABQAFAAUAAQAAAAQACQANABAAEgARAA8ACQAFAAEA/f/3//P/+f8PACcAMgAy
AC4AKgAjABoADQD+//P/7f/j/8b/qP+a/5L/hP9w/1v/SP9A/zb/IP8I//X+5f7c/sz+
tf6s/rL+wP7W/vL+Ef81/2L/kf+0/8T/yP/S/+L/7v/x//H/7f/t//L/9////wwAEgAT
ABgAHgAaABYAGAAcABwAGwAbABgAFwAWABUAFgAXABgAGgAaABoAGwAbABkAGQAaABoA
HAAcABwAHQAcAB0AHAAbAB0AHQAdAB0AGwAcABwAHAAdAB4AHgAeACIAIAAgACAAIQAh
ACEAIgAlACYAJwAnACQAJAAlACYAJAAlACUAJQAnACcAJwAnACcAKAAoACkALAAsACwA
LQAtAC0ALQAuAC4ALQAsAC0AMQAyADMANgA3ADcANwA5ADwAPQA9AD0APAA9AD8AQABB
AEIAQwBEAEQARABGAEcASQBLAE0AUABOAE4AUABQAFEAUgBVAFcAWABaAFsAXQBbAFwA
XABdAF4AXwBfAF8AYQBjAGMAYwBhAGEAYQBhAF8AXwBfAF8AXQBcAFwAXQBcAFoAWABW
AFYAVQBSAFEAUQBQAE8ATgBJAEUAQQA9ADoANwA1ADIAMgAvAC0AKwAqACgAJgAkACAA
HgAcABsAGgAZABkAFwAYABgAFwAWABUAFAAUABMAEwASABIAEgASABIAEgARABMAFAAU
ABIAEAAQABAAEAASABIAEgARAA8ADwAPAA8AEQARABEAEAAQABAAEAAQABAADgAOAA4A
DQANAA0ADgAQAA0ADQANAAoACQAJAAkADAAMAAsACgAIAAgABgAGAAgACAAIAAgABgAF
AAUABQAHAAYABgAHAAUABQAEAAQABAAEAAMAAwACAAIAAgACAAIAAgACAAEAAQABAAEA
AgACAAIAAgACAAIAAgACAAIAAQABAAEAAgACAAIAAgACAAAAAAAAAAAA/v/+//7//v/+
//3//f/+//z//P/9//3/AAAAAAEAAQADAAQABAAEAAYABwAKAAwADAAMAA0ADQASABIA
EAAQABAAEAANAAwACwAKAAoACgAKAAoABwAGAAUABAACAAIAAgACAAEAAAD///7//P/6
//j/9v/0//T/9P/0//b/+P/5//v/+//7//n/+//9//3//f/9//////8BAAEAAAD+//3/
/P/8//3//f/9//7///8AAAEA//////7//v/+//7/AAAAAAAAAAAAAAAAAAAAAAAAAAAB
AAEAAQABAAIAAgACAAIABAAEAAQABAADAAEAAQABAAEAAwAEAAoAEQAVABYAGAAXABUA
DwAJAAUAAwD//wEADwAnAD0ATABQAEoARgA/ADIAIwAWAA0AAwDz/9L/uv+w/6b/kv98
/2f/XP9W/0T/Kv8U//3+7/7i/s7+uf64/sT+1P7q/gj/Kf9V/4T/r//M/9T/1v/g/+z/
9v/5//f/9f/1//j///8JABIAFAAVABwAHgAcABwAHgAcABoAGQAZABcAFwAXABcAGQAZ
ABkAGgAYABgAGQAZABsAGwAcABwAGwAaABkAGQAbAB0AHQAdAB8AHwAfAB8AHQAeAB4A
HgAfACAAIAAgACQAIgAiACIAJQAlACUAJgAnACgAKQApACgAKAApACoALAAtAC0ALQAr
ACsAKwArAC0ALgAuAC8AMAAwADAAMQAxADEAMQAyADUANQA1ADcANgA2ADYAOAA5ADkA
OQA7ADwAPQA9AD0APgA/AEEAQgBBAEIAQwBEAEQARABGAEcASABJAEoATABMAEwATgBO
AE4ATgBQAFEAUABSAFMAVQBVAFYAVgBXAFYAVwBXAFcAVwBZAFkAWQBZAFkAWQBZAFkA
WQBZAA==
         </WaveFormData>
      </LeadData>
      <LeadData>
         <LeadByteCountTotal>10000</LeadByteCountTotal>
         <LeadTimeOffset>0</LeadTimeOffset>
         <LeadSampleCountTotal>5000</LeadSampleCountTotal>
         <LeadAmplitudeUnitsPerBit>4.88</LeadAmplitudeUnitsPerBit>
         <LeadAmplitudeUnits>��V</LeadAmplitudeUnits>
         <LeadHighLimit>2147483647</LeadHighLimit>
         <LeadLowLimit>268435456</LeadLowLimit>
         <LeadID>V5</LeadID>
         <LeadOffsetFirstSample>0</LeadOffsetFirstSample>
         <FirstSampleBaseline>0</FirstSampleBaseline>
         <LeadSampleSize>2</LeadSampleSize>
         <LeadOff>FALSE</LeadOff>
         <BaselineSway>FALSE</BaselineSway>
         <ExcessiveACNoise>FALSE</ExcessiveACNoise>
         <MuscleNoise>FALSE</MuscleNoise>
         <LeadDataCRC32>71607831</LeadDataCRC32>
         <WaveFormData>
9v/2//b/9v/2//b/9v/2//b/9v/2//b/9P/0//T/9P/0//T/9P/0//L/8v/y//L/8P/w
//D/8P/w//D/8P/w/+7/7v/u/+7/7P/s/+z/7P/q/+r/6v/q/+j/6P/o/+j/5v/m/+b/
5v/k/+T/5P/k/+T/5P/k/+T/5P/k/+T/5P/i/+L/4v/i/+L/4v/i/+L/4v/i/+L/4v/g
/+D/4P/g/+D/4P/g/+D/4P/g/+D/4P/g/+D/4P/g/+D/4P/g/+D/4P/g/+D/4P/g/+D/
4P/g/97/3v/e/97/3//g/+H/4v/g/+D/4P/g/+H/4v/j/+T/5v/m/+b/5v/o/+j/6P/o
/+j/6P/o/+j/6f/q/+v/7P/q/+r/6v/q/+n/6P/n/+b/5P/k/+T/5P/i/+L/4v/i/+H/
4P/f/97/3P/c/9z/3P/Z/9j/1//W/9n/2v/b/9v/2//b/9v/3P/c/9z/3P/d/93/3f/d
/97/3v/e/9z/3P/a/9r/2v/a/93/3//g/+D/3f/c/9r/2P/Y/9r/2//b/9r/2v/b/9v/
2v/a/9v/2//b/9v/3P/d/9z/3P/b/9n/2f/Y/9j/2f/c/9z/3P/c/97/3//h/+b/7f/0
//f/+v/9/////f/+/wAAAQAGAA4AHAAxAEsAYgB1AIAAkgCnALIAugC+AL4AwwDGAMMA
tgCxALcAvQDGAMwAygDQANcA0wDFALYArAClAJwAjACBAIEAiACQAJQAlgCYAKUAvwDe
AO0A5QDKAKsAkwCHAH0AawBVAEMAOAAtACcAIwAYAA0ABgAAAPf/8P/r/+T/2//U/9H/
z//M/8z/yv/I/8j/yP/I/8b/xv/F/8T/xP/E/8T/xP/G/8T/w//D/8X/xf/F/8X/w//D
/8P/w//D/8L/wv/C/8T/xP/E/8T/xP/C/8H/wf/B/8H/wf/B/8P/w//D/8P/wf/B/8H/
wP/A/8D/wP++/73/vP+8/7z/uv+8/7z/vP+6/7n/t/+2/7f/t/+2/7b/tP+0/7T/s/+z
/7L/sf+w/7L/sv+z/7X/tP+y/7H/rv+r/6r/qf+o/6X/pf+k/6P/o/+h/5//nv+f/5//
n/+e/5v/mv+Z/5f/kv+S/5D/jv+N/4z/jP+L/4n/h/+E/4T/hP+E/4X/hv+H/4f/h/+H
/4X/hf+F/4X/h/+I/4j/iP+H/4j/i/+N/43/kf+S/5b/lv+X/5r/m/+h/6L/pv+p/6z/
rP+u/7D/s/+2/7n/uf+7/73/vv/A/8T/xv/I/8v/zf/O/8//0P/S/9H/0f/R/9D/z//O
/83/0P/R/9L/0//S/9L/0v/S/9H/0f/Q/9D/z//P/8//zv/M/8v/y//M/87/zP/M/8v/
y//M/8z/zP/M/8v/y//K/8r/y//L/8v/zP/M/8r/yf/L/8z/zP/M/87/zv/O/87/zP/M
/8z/zP/M/8z/zP/M/8v/yv/J/8j/yv/K/8v/y//L/8v/y//L/8n/yf/K/8r/y//M/83/
zv/P/8//z//P/9H/0v/T/9T/1P/U/9T/0v/W/9b/1v/W/9f/2f/a/9v/2P/X/9b/1f/Y
/9n/2//c/97/3//f/9//3//f/9//3//h/+H/4f/h/+P/4//j/+P/5v/o/+n/6v/t/+7/
8f/y//X/9v/3//n/9//5//r/+v/9////AAACAAIA/v/8//z//P/8//7//v/+//7//f/8
//v/+v/9//7///8AAP3//P/7//r/9//2//X/9P/y//L/8v/y//b/+P/6//v/+f/5//n/
+v/8//z//P/9/////////wAAAgACAAAAAAACAAIAAgACAAMABQAGAAYAAwACAAAA/v//
/wIABAAFAAcACAAKAAsACgAKAAsACwAOAA8AEQATABEAEgASABEAEQAQABAAEQAUABIA
EAAQABIAEwAVABwAKQAwADEANAA3ADkAOQA6ADwAPwBCAEwAXgB1AI0ApgC1AMIA2ADx
AAABCAEOAQ4BDwEWAREBAgH7AP0A/wD8APQA6gDuAPMA7QDdAM4AwAC1AKoAmgCPAJEA
oACuALoAxgDWAO8ACQEaAR0BBwHmANEAwwC5AK0AlwCFAH0AdgBxAHEAbwBiAFkAVABO
AEUAQAA7ADQAKwAmACUAJQAiACIAIAAeAB4AHgAeAB4AHgAdABwAHAAcABwAHAAcABoA
GQAZABcAFwAXABcAFwAXABcAFwAYABgAGQAaABoAGgAaABoAGgAYABcAFwAVABUAFQAV
ABUAFQAVABUAFQAVABUAFAAWABYAFgAUABMAEgASABIAEQAUABUAFgAWABUAEwASABMA
EwASABIAEwAUABUAFQATABIAEQAQAA8ADgAOAA8ADQAMAAwACgAKAAoACgAKAAYABQAD
AAEAAgABAAAAAAD9//3//f/8//n/+P/3//X/9P/0//L/8P/v/+7/7v/t/+3/6//o/+j/
5f/k/+T/5P/h/+H/4f/h/+H/4f/h/+H/4//k/+T/5P/n/+j/6//t/+//8//0//j/+f/7
////AQAHAAgADAAPABQAFAAWABgAFwAaAB0AHQAfACEAIgAkACcAKAApACsALgAuAC4A
LgAuAC0ALQAtAC0ALQAtAC0AKwArACsAKwAqACoAKgAqACcAJwAmACYAJwAnACcAJgAk
ACMAIwAkACQAIgAiACEAIQAiACIAIgAgAB8AHwAeABwAHQAdAB0AHgAeABwAGwAbABwA
HAAcABsAGgAZABgAGgAaABoAGgAYABgAGAAYABoAGgAaABoAGAAYABkAGQAXABcAFwAX
ABcAFwAYABgAGAAYABgAGAAXABcAFwAXABgAGAAYABgAGAAYABgAFgAYABgAGAAYABgA
GQAZABkAGQAZABkAGQAZABkAGgAaABoAGwAbABsAGQAZABkAGQAXABcAFwAXABcAFwAX
ABcAGQAaABoAGgAeAB4AIAAgACIAIgAiACMAIgAjACMAIgAjACUAJgAoACwALAArACoA
KQAoACUAJAAjACIAIAAgACAAIAAfAB4AHQAcABwAHAAcABwAGgAaABoAGgAWABQAEgAQ
ABAAEAAQABAAEQASABMAEwARABEAEQASABIAEgASABMAEwATABMAFAAWABYAFAAUABQA
FAAUABQAEwAVABYAFgAYABgAFwAWABQAFgAXABcAFAAUABUAFQAUABQAFQAVABcAFwAY
ABkAFwAYABgAFwAVABQAFAAVABYAGAAaABoAGgAdAB0AIAAnAC4AMQA0ADsAPQA9AEAA
QgBDAEoAVgBmAH0AlwCwAMEAzADcAO0A+gAAAQIBAgEJAQ4BBQH4APUA+QD9AAQBAgEC
AQoBDwEFAfcA5gDeANUAyAC8ALMAuQDAAMQAygDOANYA7QALASYBKQERAfAA0wDBALcA
qwCVAIEAdQBqAF8AVwBRAEQAOwA2AC4AJwAiAB0AFAAPAAoABwAFAAIAAgAAAPz//P/8
//z/+v/6//n/+P/4//j/+P/4//b/9P/z//P/8f/x//H/8f/z//P/8//z//L/8P/v/+7/
8P/w//D/8P/w/+7/7f/t/+z/6//q/+n/5//n/+f/5//j/+P/4//i/+D/4P/g/97/3//e
/97/3v/b/9z/2//a/9z/2//Z/9j/1f/V/9T/1P/U/9T/1P/T/9H/0P/P/87/zf/M/8z/
zf/L/8r/yv/I/8f/xv/F/8T/wf/B/8D/v/+//73/u/+6/7b/tf+0/7L/s/+y/7H/r/+s
/6z/qv+o/6f/pv+m/6X/pf+j/6D/oP+d/5z/nP+c/53/nf+d/53/nf+d/53/nf+d/57/
nv+e/5//oP+j/6X/pv+p/6n/rP+v/7H/tf+3/7r/uv+9/7//wf/A/8H/wv/D/8b/yf/J
/8n/y//M/87/0P/Q/9D/0f/R/9D/z//O/87/zf/N/83/y//L/8v/y//J/8n/yf/J/8j/
yP/I/8j/xf/F/8T/xP/F/8X/xf/E/8b/xf/F/8b/xf/C/8H/v//B/8L/wv/C/8D/v/+/
/77/vP+9/73/vf+8/7z/uv+5/7n/uv+6/7r/uv+6/7r/uv+6/7r/uv+6/7r/uv+6/7r/
vP+8/7z/vP+7/7r/uv+5/7v/u/+7/7v/u/+7/7z/vP+8/7z/vP+8/7v/u/+7/7v/u/+6
/7n/uP+6/7r/uv+4/7j/uP+4/7j/tv+3/7f/t/+3/7f/t/+3/7n/uf+6/7r/uv+7/7v/
u/+5/7n/uf+5/7n/uf+5/7n/uf+5/7n/uf+3/7j/uP+4/7r/uv+8/7z/u/+6/7n/uf+2
/7f/t/+2/7b/t/+3/7j/uP+4/7r/uv+6/7r/vP+8/7z/vP+9/77/v//A/8L/wv/C/8L/
xP/E/8T/xP/F/8b/x//I/8j/yP/I/8j/x//G/8X/xP/D/8L/wf/A/7//vv+9/7z/vP+8
/7z/vP+8/7z/vP+8/7v/uv+5/7j/tv+2/7b/tv+4/7r/u/+9/73/vf++/77/vP+8/73/
vf+9/73/vv++/8H/wP/B/8L/xP/E/8T/xf/H/8j/yP/I/8r/yf/I/8j/zP/N/83/zP/O
/8//z//O/9D/0f/R/9H/0f/S/9P/0//U/9T/0//T/9L/0v/T/9T/1P/U/9b/2P/Z/9n/
3P/f/+b/6//w//X/+f/3//j//P/9//7/BAASACcAPwBWAGkAdgCEAJUAogCoAK4AsAC1
ALwAuwCuAKcAqQCtALoAwgDEAMoA1wDXAMkAvACyAKcAoACUAIsAiQCQAJgAnACeAJ4A
pQC7ANYA5wDjAMoArQCTAIUAfQBtAFcARQA4AC0AJQAhABgADQAGAAAA9//w/+3/6P/h
/9z/2//X/9T/1P/S/9L/0v/S/9L/0v/S/9H/0P/O/87/zv/O/9D/zv/N/83/y//L/8v/
y//L/8v/y//L/8z/zP/N/87/zf/M/8v/yv/K/8j/x//H/8X/xf/F/8X/xf/F/8X/xf/F
/8X/xf/E/8T/xP/E/8L/wP++/73/vP+7/77/v//A/77/vf+7/7r/t/+3/7b/tv+2/7b/
tv+1/7f/tv+1/7T/s/+y/7L/s/+x/7D/sP+u/67/rv+u/67/r/+v/67/rf+u/63/rP+s
/6v/q/+r/6r/qv+q/6r/qf+m/6b/pP+i/6T/pP+l/6X/qP+n/6X/pv+l/6T/pP+k/6T/
pf+m/6f/qf+p/6n/qf+p/6r/qv+q/6z/rv+y/7X/tv+5/7n/vP/C/8X/yv/N/9H/0v/W
/9n/3v/e/+D/4v/k/+j/7P/t/+7/7//v//D/9P/2//j/+//+//7//v/+//z/+//7//v/
+//7//v/+//+////AAABAAAAAAAAAAAA//////7//v/+////AAAAAAEAAQACAAQAAgAA
AAAA//8BAAIAAgACAAMAAwAEAAQABQAHAAgACQAKAAoACAAHAAcACAAIAAgACgAKAAoA
CgAMAAwADAAMAAoACgAKAAoACAAIAAgACAAIAAgACQAJAAsACwALAAsADQANAA4ADgAQ
ABAAEAAQABMAEwATABMAEwASABEAEAARABIAEwASABQAFAAUABQAEgATABMAEwATABMA
EwATABMAEwAUABQAFQAXABgAGQAYABcAFgAVABcAFwAXABcAGQAZABkAGQAXABgAGAAY
ABwAHAAeAB4AHAAcABwAHQAdAB8AIAAgAB4AHwAfACAAIAAiACIAIgAiACIAIgAiACIA
IgAjACQAJQAmACgAKgAsAC4ALQAsACsAKgAsAC4AMAAyADQANAA0ADQAMwAyADEAMAAy
ADIAMgAyADAAMAAwADAALwAuAC0ALAAsACwALAAsACoAKAAmACQAIQAgAB8AHgAgACIA
JAAmACUAJQAlACUAJAAkACQAJAAlACUAJQAlACcAKAApACgAJgAmACYAJgAnACkALAAu
ACwALAAsACsALAAsAC4ALwAvAC4ALgAvAC0ALAAsAC0ALwAvAC8AMAAxADEAMgAyADEA
MQAwADAANQA4ADYANAA2ADgAOwA9AEAARQBMAFEAVgBZAFsAWwBaAFwAXQBiAGoAfACT
AKsAwgDXAOQA+AAPASIBKgEuATABMQE2ATEBIAEbAR0BHQEYARIBDAEQARMBDwH7AOgA
2gDTAMgAvACzALUAwgDQANoA5ADyAAsBIwE0ATsBJwECAekA2wDPAMEArwChAJcAkACL
AIkAgQB0AG0AagBgAFcAUgBLAEQAPwA+ADsANwA0ADQAMgAyADIAMgAyAC4ALgAtACwA
LgAuAC4ALgAuACwAKwArACsAKwArACsAKwArACsAKwApACgAKAAoACkAKgArACwALAAq
ACkAKQAoACcAJgAlACUAJQAlACUAIwAjACMAIgAiACIAIgAgAB8AHgAeAB4AGgAcABwA
HAAcABsAGQAYABcAFwAWABYAFgAWABYAFQAVABQAEwASAA8ADgAOAA8ADQAMAAwACgAL
AAoACQAIAAUABQAEAAMAAwABAP///v/7//v/+//6//n/+P/3//X/8v/y//D/7v/v/+7/
7v/t/+//7f/q/+r/5//m/+b/5v/l/+X/5f/l/+P/4//j/+P/5f/m/+b/5v/n/+j/6//t
//H/9f/2//r///8BAAUABwAKAAoADQAPABMAFAAXABoAHQAgACMAIwAlACcAKAAqACsA
LAAtAC8ALgAuAC4ALgAwAC8ALwAvAC8ALwAvAC8ALQAtAC0ALQAuAC4ALgAuACsAKwAq
ACoAKQApACkAKAAoACcAJwAoACYAJAAkACMAIwAkACQAJAAkACMAIwAiACAAIQAhACEA
IgAiACAAHwAeAB4AHQAcAB4AHgAeAB4AHgAeAB4AHgAcABwAHAAcABwAHAAcABwAHgAe
AB8AHwAdAB0AHQAdABsAGwAcABwAHAAcABwAHAAdAB0AHQAdAB4AHgAeAB4AHgAeAB4A
HAAeAB4AHgAeABwAHQAdAB0AHwAfAB8AHwAeAB0AHQAcAB4AHwAfAB8AHwAfAB8AHwAf
AB8AHwAfAB8AHwAfAB8AHQAeAB4AHgAeAB4AIAAgAB4AHgAeAB8AHwAhACIAIgAgACEA
IQAiACAAIgAjACQAJQAmACcAKAApACoAKAAoACgAKAApACoAKwAsAC4ALgAuAC4AKwAq
ACkAKAAnACYAJQAkACMAIgAhACAAIAAgACAAIAAdABwAGwAaABkAGAAXABYAFAASABAA
DgAQABIAFAAWABUAFQAVABUAFAAUABQAFAAVABUAFQAVABgAGAAYABYAGAAYABgAGAAW
ABcAGQAaABgAGAAYABcAFAAUABYAFwAVABQAFAAVABMAEgASABMAFQAVABUAFgAWABUA
FQAUABMAEwASABIAEwAUABQAFAAWABQAFQAXABwAIwAqAC8AMgA3AD0AOwA8AD4AQQBG
AE4AXABxAIkAogC1AMIA0gDlAPIA+AD8APwAAQEGAQEB9gDxAPMA+wAEAQoBBgEOARUB
EwEFAfYA7ADlANwAzgDBAL8AyADQANYA2ADaAOUA/wAcASkBHQEEAecAzwDBALkApwCP
AH0AcABlAGEAXQBSAEUAPgA2AC8AKAAhABgAEQAMAAkACQAGAAYABAABAAAA///+//r/
+v/5//j/9//2//X/9P/y//D/7//v//H/8f/x//H/7//v/+//7//t/+z/7P/s/+z/7P/s
/+z/6v/o/+f/5//n/+f/5//n/+f/5//n/+f/5f/l/+X/5P/m/+b/5v/k/+H/4P/g/+D/
4P/i/+L/4v/h/9//3P/a/9v/2//a/9r/2v/a/9r/2f/Z/9j/1//W/9P/0v/S/9P/0v/Q
/8//zP/J/8j/x//G/8P/w//C/8H/wf+//73/vP+9/73/vf+8/7v/uv+5/7f/tf+2/7X/
tP+0/7T/tf+1/7L/r/+r/6r/q/+s/67/sP+v/6//r/+v/6//r/+v/6//r/+w/7D/sP+y
/7T/uP+7/7//w//E/8j/yv/L/87/z//T/9T/2P/b/97/3v/g/+L/4//m/+n/6f/t/+//
8P/y//X/9v/3//n/+v/6//r/+v/4//X/8//x//D/7//u/+3/7//v/+//7//s/+z/7P/s
/+z/7f/t/+7/6//r/+v/6v/o/+f/5//o/+j/5v/m/+X/4//k/+T/5P/k/+P/4//i/+D/
4f/h/+H/3//e/9v/2f/b/9z/3P/c/9r/2v/a/9r/2P/Y/9j/2P/a/9r/2v/a/9r/2v/a
/9r/2//c/97/3//f/9//3//f/93/3f/e/97/4P/g/+D/4P/h/+H/4f/h/+L/4v/i/+L/
4P/g/+D/3v/i/+L/4v/i/+P/5f/m/+f/5//n/+f/5//l/+X/5v/m/+b/5//n/+f/5f/l
/+X/5f/o/+n/6v/r/+v/6//r/+v/6f/q/+r/6v/u/+7/8P/w/+7/7v/u/+//7f/v//D/
8P/w//H/8f/y//T/8v/y//L/8v/y//X/9v/3//j/+v/8//7/AAABAAIAAwAEAAQABAAE
AAQABwAIAAkACgAKAAoACgAKAAoACgAKAAoACQAIAAcABgAEAAQABAAEAAYABgAGAAYA
AwACAAEAAAD+//z/+v/4//f/9v/1//T/9//4//j/+f/7//v//P/8//z//P/9//3//P/7
//v/+v/8//r/+v/6//r/+v/6//v//f/+//7//v/9//v/+f/4//z//f/9//z//P/9//3/
/P/7//v/+v/5//n/+v/7//v//v/+//3//f/+//7///8AAAAAAgAAAP7/AQADAAYADQAU
ABkAHgAhACEAIQAiACgALQAyAD4AUABlAH0AlACnALQAyADbAOYA8AD0APYA+wD+APEA
4gDhAOcA6wDuAOgA6ADsAOsA3wDLALoAsACrAKIAlACNAJEAngCmAK4AuADMAOkAAQES
AQsB6wDIALEApwCdAI0AeQBpAF0AVABPAE8ASQBAADkANAAqACMAHgATAAwACQAIAAcA
BgAEAAUABAACAAIAAgACAP7//v/9//z//P/8//z//P/9//z//P/9//v/+//7//v/+f/5
//n/+f/6//r/+//8//r/+v/6//r/+v/4//f/9//4//n/+v/7//v/+//7//v/+//7//v/
+v/4//j/+P/2//b/9v/3//j/9P/2//b/9v/3//f/9v/2//b/9//3//j/+P/4//j/9//1
//T/8//y//H/8P/w//H/8//y//L/8P/t/+z/6//q/+v/6//q/+n/6v/p/+j/6P/m/+X/
5P/i/+H/4P/f/93/3P/c/9r/2P/Y/9j/2f/Z/9n/1//U/9T/0//S/9L/0v/R/9H/0f/R
/9P/0//T/9P/1f/W/9b/1v/Y/9r/3v/h/+T/6f/r//D/8f/z//f/+f/9//7/AgAFAAgA
CAAKAAwACwAOABEAEQARABMAFAAWABcAGAAZABsAHAAcABwAHAAdAB0AHgAfAB8AHwAf
AB8AHQAdAB0AHQAaABoAGgAaABkAGQAYABgAFwAXABcAFgAUABMAEwAUABIAEAAQAA8A
DwAQABAAEAASABEAEQAQABAAEQARABEADgAOAAwACwANAA4ADgAOAAwADAAMAAwADgAO
AA4ADgAOAA4ADgAOAA4ADgAOAA4ADAAMAA0ADQANAA0ADQANAA0ADQAOAA4ADgAOAA4A
DgANAA0ADQANAA4ADgAOAA4ADgAOAA4ADAAMAAwADAAMAA4ADwAPAA8ADwAPAA8ADwAP
AA8AEAAQAA8ADwAOAA0ADQANAA0ADQALAAsACwALAAkACQAJAAkACwAMAAwADAANAAwA
DQAMAAwADAAMAA0ADwARABIAEgAQABEAEQASABQAFAAVABYAFwAYABkAGgAbABwAGwAa
ABkAGAAWABYAFgAWABQAFAAUABQAEwASABEAEAAOAA4ADgAOAAwADAAMAAwACAAGAAQA
AgACAAIAAgACAAMAAwAEAAUAAwAEAAQABAAEAAUABQAFAAMABAAEAAQABAAEAAQABAAC
AAIAAwAFAAQABAAEAAQABQAEAAQABgAFAAUABAAEAAUABQAEAAQABwAHAAcABwAGAAcA
BwAIAAgABwAHAAYACAAJAAoACgAIAAYACAAJAA0AEAAXAB4AIwAmACsALQAtAC4AMAA1
ADoAQgBQAGcAfQCSAKUAsgDAANUA5ADsAPAA9gD7AAIB/wDyAOkA7wD1APgA+AD4AP4A
BwEDAfcA6ADeANUAygDAALUAtQC8AMQAzADOAM4A2wD1ABQBIQEXAfoA3QDFALsAtQCh
AIcAdQBmAFsAVwBTAEoAPwA+ADQAJQAeABsAEgAJAAYABQADAAAAAAD+//r/+v/6//r/
+v/6//n/+P/2//b/9v/2//T/8v/x//H/9P/1//b/9//2//X/9P/z//H/8P/w//D/8P/w
//D/8P/y//D/7//v/+7/7f/s/+v/7f/t/+3/7f/p/+n/6f/o/+b/5v/m/+T/4//i/+L/
4v/g/+L/4v/i/+P/4//i/+L/4f/h/+D/4P/f/97/3f/b/9v/2v/Z/9j/1//W/9b/1//X
/9b/1v/U/9P/0v/R/9D/0f/R/9D/z//O/8v/yP/G/8f/x//H/8b/xf/E/8P/wf+8/7z/
uv+4/7L/rv+r/6f/ov+b/5P/jv+L/4j/hv+E/4H/f/99/3v/ff99/33/ff99/37/fv9+
/3//gP+D/4X/if+N/47/kv+V/5f/m/+d/6P/pP+o/6v/rf+s/63/rv+x/7T/t/+3/7r/
vf+//8L/w//E/8X/x//G/8b/xv/G/8f/x//I/8n/yf/J/8n/yf/L/8v/y//L/8j/yP/I
/8j/yf/J/8j/yP/H/8f/x//G/8b/xf/F/8b/yP/G/8b/xf/D/8T/xP/E/8T/w//D/8L/
wv/D/8P/w//E/8T/wv/B/8H/wv/C/8L/wv/C/8L/wv/C/8L/wv/C/8L/wv/C/8L/wv/C
/8L/wv/E/8T/xf/F/8P/w//D/8P/xf/F/8b/xv/G/8b/xv/G/8f/x//H/8f/yP/I/8j/
yP/I/8j/yP/G/8b/xv/G/8b/yP/J/8n/yf/J/8n/yf/J/8n/yf/K/8r/yP/J/8n/yf/J
/8n/yf/J/8n/yf/J/8n/yf/J/8n/yf/K/8z/zf/O/87/zv/Q/9D/0P/Q/9D/0f/S/9X/
1//Y/9n/2//c/97/4P/g/97/3v/e/97/4P/i/+T/5v/n/+j/6f/q/+n/6P/n/+b/6P/o
/+j/6P/n/+b/5f/k/+T/5P/k/+T/5P/k/+T/5P/i/+D/3v/c/9z/3P/c/9z/3//f/+D/
4f/h/+L/4v/i/+P/5f/m/+f/5P/k/+P/4v/h/+L/4//k/+T/5P/l/+f/5//m/+X/5P/l
/+T/5P/m/+f/5//m/+b/5//n/+b/5v/p/+n/6f/p/+z/7f/t/+7/8P/v/+//7v/u/+//
8P/w//T/9v/4//f/9f/2//3/BAAJAAwAEQAXABcAFgAYAB0AIgAmAC4APwBXAHIAhQCS
AKAAswDEANIA2ADaANsA4gDnANwA0QDRANUA3ADiAOAA3gDpAO0A5QDUAMQAuQCwAKQA
mQCRAJYAoACqALIAtgC9ANUA9AALAQ8B+ADVALkAqQCfAI8AdwBpAGIAWQBVAFUAUABH
AEAAOgAxACYAIwAgABsAFgATABAADAALAAgABwAIAAkACgAKAAoACQAIAAgACAAIAAgA
CgAIAAcABwAHAAcABwAHAAkACQAJAAkACQAIAAgACAAIAAgACAAIAAoACAAHAAcABwAH
AAcABwAKAAsADAANAAoACQAIAAYABAAEAAQAAgAEAAQABQAGAAQABgAGAAYACAAHAAUA
BAADAAMAAgACAAAAAAAAAP//AgACAAIAAgABAAAAAAABAAMAAgACAAAA///+//3//P/8
//3//f/9//z/+f/2//T/9P/1//b/9v/1//T/8//x/+//8P/v/+7/7//u/+7/7f/r/+n/
5v/m/+f/5v/m/+b/5v/n/+j/6f/p/+n/6f/p/+z/7v/v//D/8//0//f/+f/9/wEAAgAG
AAsADQARABMAGgAcACEAJQAmACYAKAAqACsALgAxADEAMwA1ADYAOAA9AD4APwBBAD8A
PgA9ADwAPQA9AD4APwBBAEEAQQBBAEAAPwA+AD0AOgA6ADoAOgA8AD0APQA+ADsAOwA7
ADoAOgA5ADkAOgA7ADoAOwA7ADoAOgA5ADgANgA1ADUANAA0ADUANQA1ADUANgA1ADUA
NwA4ADgAOAA2ADYANgA2ADQANAA0ADQANQA2ADcAOAA4ADgAOAA4ADoAOgA7ADsAOQA5
ADkAOQA7ADsAPAA8ADwAPAA8ADwAPQA9AD0APQA+AD4APgA+AD4APgA+ADwAPAA8ADwA
PAA8AD0APQA9AD4APwBAAEEAQAA/AD8APgA+AD8APwA/AEEAQQBBAEEAQAA/AD4APQA7
ADsAOwA7ADsAPAA8ADwAPQA8AD0APAA9AD4APwBBAEIARQBHAEgARgBHAEcASABKAEoA
SgBKAEoASgBIAEgASABIAEgASABIAEgARwBGAEUARABCAEIAQgBCAEAAQABAAEAAPQA8
ADsAOgA4ADgAOAA4ADsAPAA8AD0APQA9AD4APgA+AD4APwA/AD8APwBAAEAAPgA8ADwA
PAA+AD4APgA/AEEAQgBCAEIAQgBBAEAAQABCAEMAQwBCAEQARQBFAEQAQgBDAEMAQwBD
AEQARQBFAEYARgBFAEUARABEAEUARgBEAEQARABGAEkATQBQAFcAYABlAGYAawBtAG0A
bgB0AHcAfACEAJAApwC/ANoA8QAAARABJQE2AT4BQgFEAUcBTgFNAUABNQE3ATsBQAFA
AT4BQAFHAUcBOwEqARwBEwEIAf4A9QD1APwABgEOARQBGAErAUkBYgFvAWMBQAEZAQEB
8wDrANkAwwCzAKgAnwCbAJUAiAB9AHgAcABlAF4AWwBUAE8ATABHAEMAQABAAD4APgA+
AD4APgA6ADoAOQA4ADoAOgA6ADoAOQA2ADQAMwA0ADUANgA3ADUANQA1ADUANQA0ADQA
NAA0ADQANAA0ADYANAAzADMAMwAzADMAMwAzADMAMwAzADEAMQAxADAAMgAyADIAMAAt
ACwALAAsACoALAAsACwALgAtACsAKgApACkAKAAoACgAKAAoACcAJwAmACUAJAAjACIA
IgAjACMAIgAiACAAHwAeAB0AHAAbABsAGgAZABcAFQATABIAEwATABMAEgARABAADwAN
AAoACgAIAAYABQAEAAQAAwAFAAMAAAAAAP///v/+//7//f/9//3//f///////////wEA
BAAGAA==
         </WaveFormData>
      </LeadData>
      <LeadData>
         <LeadByteCountTotal>10000</LeadByteCountTotal>
         <LeadTimeOffset>0</LeadTimeOffset>
         <LeadSampleCountTotal>5000</LeadSampleCountTotal>
         <LeadAmplitudeUnitsPerBit>4.88</LeadAmplitudeUnitsPerBit>
         <LeadAmplitudeUnits>��V</LeadAmplitudeUnits>
         <LeadHighLimit>2147483647</LeadHighLimit>
         <LeadLowLimit>268435456</LeadLowLimit>
         <LeadID>V6</LeadID>
         <LeadOffsetFirstSample>0</LeadOffsetFirstSample>
         <FirstSampleBaseline>0</FirstSampleBaseline>
         <LeadSampleSize>2</LeadSampleSize>
         <LeadOff>FALSE</LeadOff>
         <BaselineSway>FALSE</BaselineSway>
         <ExcessiveACNoise>FALSE</ExcessiveACNoise>
         <MuscleNoise>FALSE</MuscleNoise>
         <LeadDataCRC32>2604301102</LeadDataCRC32>
         <WaveFormData>
2v/a/9r/2v/b/9z/3f/e/+H/4v/j/+T/5f/m/+f/6P/m/+b/5v/m/+b/5v/m/+b/5v/m
/+b/5v/m/+b/5v/m/+b/5v/m/+b/5P/i/+D/3v/f/+D/4f/i/+L/4v/i/+L/4v/i/+L/
4v/h/+D/3//e/+H/4v/j/+T/5v/m/+b/5v/k/+T/5P/k/+b/5v/m/+b/5v/m/+b/5v/m
/+b/5v/m/+b/5v/m/+b/6P/o/+j/6P/p/+r/6//s/+r/6v/q/+r/7P/s/+z/7P/r/+r/
6f/o/+n/6v/r/+z/7v/u/+7/7v/v//D/8f/y//X/9v/3//j/9v/2//b/9v/5//r/+//8
//7//v/+//7/AAACAAQABgAFAAQAAwACAAIAAgACAAIAAAD+//z/+v/7//z//f/+//v/
+v/5//j/+P/4//j/+P/0//L/8P/u//D/8P/w/+//7//w//H/8//x//L/8v/y//P/8v/y
//P/8//z//P/8//1//P/8//z//L/8//z//P/8P/w//H/8v/0//T/9P/1//X/8//1//X/
9P/0//P/8//z//T/9P/0//b/9//3//b/9P/0//X/9//5//n/+f/5//z///8GAAkADAAS
ABUAFwAcAB0AHQAgACUALAA0ADwATABgAHYAigCcAK0AwgDXAOgA8gD9AAQBCQERARYB
EgEWAR0BKgE/AVIBXgFrAXwBhQGFAYEBfQF6AXcBcwF4AYABhAGBAYEBgwGAAXoBfAGA
AYABdgFfATkBGAEJAQAB9gDfAMsAugCmAJYAiQB5AGgAWABIADcAKQAfABMABgD8//T/
8f/u/+z/6//p/+n/6P/n/+X/5P/j/+H/4P/f/93/2//b/9r/2//c/93/3f/c/9z/3P/c
/9v/2//d/93/3f/d/9v/2f/Z/9n/2f/Z/9f/1//Z/9f/1//Y/9b/1v/W/9b/1P/U/9P/
0//T/9P/0f/O/83/zf/N/87/zf/N/83/zP/L/8r/yv/K/8r/yv/J/8j/x//G/8X/wv/C
/8P/w//E/8T/wv/C/8H/vv+8/7r/uf+6/7n/tv+0/7H/r/+s/6v/rP+s/63/rv+w/7D/
r/+r/6r/pf+j/6H/oP+e/5v/mf+V/5P/kf+O/43/i/+K/4j/iP+I/4j/h/+G/4T/gv+A
/4L/gf+A/33/fv9+/37/fv9//4L/hv+L/4r/i/+M/4//kf+W/5r/nf+h/6X/qv+u/7L/
t/+7/77/wv/I/83/0f/W/9n/3P/h/+f/6//w//P/9v/4//r//P/7//z//f///wAAAQAD
AAQABgAIAAkACgAIAAcABwAIAAkACgAKAAsACwALAAsACwAJAAgACAAIAAgACAAJAAsA
CwALAAsACwALAAsACgAKAAgACAAIAAgABgAGAAQAAwABAAIAAgAEAAUABgAHAAgABQAE
AAQABQAIAAgACAAJAAcABgAGAAYABwAJAAoADQAIAAgACQAJAAgACAAHAAYABwAHAAcA
BwAIAAkACwAMAA0ADwAQABIADwAMAAkABgAJAAoACwAMAAsACwAKAAkACwALAAkACQAL
AAwADQAOAA0ADQAOAA4ADgAOAA4ADgALAAkACAAIAAoACwAMAAwADQAPABAAEgAVABYA
FwAXABkAGQAZABoAGQAaABkAGQAaABsAHAAeAB4AGgAYABgAGAAYABoAGgAaABoAFwAW
ABUAFAAWABgAGgAcABkAGAAXABYAFAASABAADgALAAoACQAIAAsADAANAA0ACgAKAAoA
CwANAA4ADgAOAAwACgAJAAkACwALAAsACwAKAAcABgAFAAgACQAJAAkACAAIAAkACgAM
AAwADAANAA0ACwANAA0ACgAKAAkACQAKAAwADQAOAA4ADwAPAA4ADAAMAA0ADwATABMA
EQARABAADQAKABMAIgAsAC0ALwAyADUANQA4AD0AQABIAFgAbACAAJIAqAC6AM0A5gAB
ARIBHAEjASoBMQE7ATwBNAE2AT0BRgFTAVwBYgFtAXoBgQGDAYMBgwGAAXsBeQF4AXoB
hgGTAZcBmQGaAZwBnAGcAZoBigFpAUkBKgEXAQgB9gDjANsA1ADCALYApwCTAH4AbABW
AEMANwApABkACgACAP7/9//0//L/8f/w/+//7f/r/+3/7P/r/+n/5//n/+b/5f/h/97/
3f/c/9z/3f/d/97/4P/g/9//3//h/+H/4f/h/+H/3//f/9//3f/b/9f/1f/X/9X/1f/W
/9P/0v/R/9D/0P/Q/8//z//Q/9H/0P/O/87/zf/M/8z/yv/J/8j/xv/F/8T/xP/E/8L/
wv/B/8D/wP/A/8D/vv+9/73/vP+8/7r/tv+0/7H/sf+w/6//r/+u/63/qv+o/6X/o/+g
/5//nv+c/5v/mv+Y/5j/l/+T/5H/jf+M/4v/iv+I/4X/g/+E/4P/gv+A/3v/ef94/3b/
cv9w/27/a/9q/2j/Zv9k/2f/Z/9n/2X/ZP9k/2T/ZP9m/2j/a/9v/2//cf9z/3f/e/+A
/4T/h/+N/5H/lv+a/5z/of+l/6j/qf+u/7L/tf+6/73/wP/F/8n/zf/S/9X/2f/a/9v/
3P/f/+D/4f/j/+L/4//l/+b/6P/q/+v/7P/r/+n/6P/o/+j/6P/n/+f/5//n/+f/5//l
/+T/5P/k/+P/4v/i/+P/5P/l/+b/5//k/+P/4f/g/+H/4v/j/+T/5P/k/+L/4f/f/+D/
4P/i/+D/4P/g/+D/4f/g/+D/4f/i/+L/4v/j/+P/4v/i/+L/4P/h/+H/4//h/+L/5P/l
/+X/5v/m/+b/6f/p/+n/6f/m/+X/5f/k/+T/5f/l/+b/5v/m/+b/5v/o/+j/6P/o/+r/
6//r/+v/7f/t/+v/6//p/+j/5//m/+j/6f/r/+z/6v/q/+r/6v/o/+f/5//o/+v/6//r
/+r/6//t/+7/8P/x//D/7//t//D/8f/y//T/8v/0//T/9f/3//f/9//4//z//v/9//z/
+//6//j/+P/4//j/+v/6//r/+v/4//j/+P/4//r/+v/6//r/+f/4//f/9v/0//L/8P/u
/+v/6v/p/+j/6//s/+3/7f/q/+r/6v/r/+n/6v/q/+r/6f/o/+j/6f/q/+v/7P/t/+v/
6f/p/+n/6v/r/+v/6//r/+z/7v/w/+//7v/t/+3/6//p/+v/6//s/+z/6//r/+z/7v/v
//D/7//v/+7/7P/q/+r/6//t/+v/7//x//P/9P/3//r/+//+/wQABwANABQAFQAVABoA
HQAmADAAPgBQAGQAegCOAJwAqwDAANcA5ADwAPkAAgELAREBEAEOARIBGwEmATkBRgFO
AV0BbAFxAXEBbQFrAWoBaQFrAW4BdAF6AXsBewF7AXYBdgF8AXwBeAFoAUkBIwEGAfkA
8gDkAM0AuwCuAJoAigB7AGcAVgBEADQAJwAbAA8AAwD6//T/8P/r/+j/5v/l/+L/4f/f
/93/3f/c/9v/2f/X/9f/1v/V/9L/0P/Q/9D/0f/R/9D/0P/S/9L/0f/R/8//z//P/8//
0f/P/8//z//R/9H/z//P/8//zf/N/87/zP/M/8z/zP/K/8r/yf/J/8v/y//J/8b/xP/D
/8L/wv/C/8P/xP/E/8H/wP/A/8D/vv++/73/vP+8/7z/vP+6/7v/u/+6/7r/uf+2/7X/
s/+1/7T/s/+z/7D/r/+s/6r/qP+n/6X/pf+h/57/nP+a/5r/mv+Z/5X/k/+P/47/jf+N
/4z/iv+J/4X/g/+B/37/fP97/3v/ev93/3b/df9z/3X/dP9z/3L/cv9x/3D/bf9t/27/
b/9w/3D/cv91/3n/e/99/3//g/+J/47/kv+V/5n/nf+i/6b/qP+t/7H/tP+3/7z/wP/D
/8j/y//O/9P/2f/d/+L/5f/p/+r/6//s/+v/7P/t/+//8P/x//P/9P/3//j/+P/4//r/
+f/5//r/+P/4//f/9//5//n/+f/5//v/+v/6//r/9//2//b/9//4//n/+v/7//r/+f/3
//b/+P/4//j/+P/4//j/9v/1//f/+P/4//r//P/8//z//P/5//j/+P/5//z//P/8//3/
+//6//r/+v/5//n/+P/5//n/+v/8//3/+//8//z//P/7//v/+//7//n/+f/6//r//P/9
//3//v8BAAIAAwAEAAMAAgABAAAAAwAFAAYABwAIAAcABAADAAYABgAGAAYABwAHAAgA
CAAHAAgACQAKAAkABwAGAAYABwAHAAcABgAIAAkACQAKAA4ADgAOAA0ACQAHAAUABAAE
AAYABgAHAAUABQAFAAYABgAGAAgACAAIAAgACQAKAAsADAAMAAwADAAMAA0ADgAPABAA
EgASABIAEgATABQAFQAWABgAGAAYABgAGAAYABgAGAATABAADQAKAAwADAAMAAwACgAK
AAoACgAKAAoACgAKAAgABgAEAAIA///+//3//P///wAAAAD+//7//v/////////+//3/
+//8//z//f/9//z/+//6//n/9//3//f/+P/8//3//v/+//7///8AAAAA/v/+///////7
//3//f/8//3//f/+/////f/8//v/+v/8//3//f/+//7///8BAAEA///9////AgADAAQA
BwAOABgAHQAfACQAJwAnACgALQAyADgAQgBOAGAAcgCEAJYApQC0AMcA2ADiAO0A9AD7
AAUBCAEGAQoBEwEiATUBSgFUAV8BcgF9AX0BeQF3AXYBcwFzAXYBeAF6AXkBeQF/AXoB
bgFsAXABbgFoAVMBMQEQAf8A+gDuANcAwQCuAJwAjAB/AHEAYABQAEAALwAjABkADQAC
APr/9v/v/+z/6v/p/+j/5//l/+P/4//i/+H/3//f/9//3v/d/97/3P/c/9z/3f/d/9z/
3P/c/9z/2//b/93/3f/d/93/2//Z/9n/2f/Z/9n/1//X/9f/1f/V/9b/2P/Y/9j/2P/Y
/9j/1//X/9f/1//V/9L/zv/N/8z/zP/R/9P/1f/W/9X/1P/U/9T/1v/W/9X/1P/U/9T/
1P/S/8//z//O/87/0P/O/87/zf/L/8r/yf/J/8r/yf/G/8T/xf/F/8T/xf/B/77/vP+6
/7r/uv+5/7X/tP+v/63/q/+s/6r/p/+l/6b/pf+k/6L/of+f/57/nP+Z/5j/l/+V/5X/
lP+T/5L/kv+R/5D/jf+P/5D/kf+S/5D/kv+V/5n/m/+d/5//o/+n/6z/sP+z/7X/uf++
/8L/xP/J/83/0P/T/9j/3P/f/+L/5f/o/+3/8v/3//3/AQABAAIAAwAEAAQABAAEAAUA
CAAJAAsADAAOABAAEQASABAADwAPABAADwAOAAwACwAMAA0ADgAPAA8ADgAOAA4ADAAK
AAkACQAHAAcABwAHAAgACQAJAAoADAAMAAwADAAKAAoACAAHAAcACAAIAAoACwAMAA0A
DgANAAwADAANAA0ADAALAAsACgAIAAcABgAHAAkACgANAAwADAANAA0ADgAQABEAEgAR
ABEAEQARAA8ADwAQABAADwAPAA4ADgAPABAAEQASABAAEAAQABAADgAPAA8ADwAPAA8A
DQANAA8AEAARABIAEwATABQAFAASABIAEgASABQAEwATABQAFAATABIAEAAOAA8ADwAQ
ABIAEgASABEAEAAPAA4ADgAQABIAEgATABIAEQAQABAAEAASABIAEgASABIAEgASABIA
EgATABQAFQAWABgAGAAYABgAGAAYABgAGAAcAB4AIAAiACAAIAAgACAAHQAcABsAGgAd
AB4AHwAgAB4AHgAeAB4AGwAaABkAGAAYABgAGAAYABYAFgAWABYAEgAQAA4ADAAQABIA
FAAWABMADgAMAAoACwALAAwADAAOAA0ADAAMAA4ADwAQABEADwANAAkABwAKAAwADgAP
AA0ADAAMAA0AEAAQABAAEAARABEADwARAA4ADAALAAkACwALAAwADAAKAAgABwAFAAYA
BgAGAAcACQALAAkABwAJAAwADwASABUAGAAgACMAJQAsAC8ALwAyADUAOgBAAEwAXgB0
AIoAngCwAMEA2gD1AAgBEgEXARwBJQEzATgBMgEyATsBQgFJAVIBXAFlAXIBewF5AXUB
cwF0AXMBdwF6AYABiAGPAZEBkQGQAZQBlgGWAZYBhgFjAT0BHAELAQAB8gDhANcAyAC2
AKoAnQCJAHgAZABMADkAKwAdAA8ABgD+//r/9//0//L/8f/s/+v/6f/n/+f/5v/l/+P/
4//j/+L/4f/e/9z/3P/c/9z/3f/d/97/3P/c/9v/2//Z/9n/2f/Z/9r/2f/a/9v/2//b
/9n/2f/W/9P/0v/S/9D/0P/Q/9D/0P/Q/8//z//P/8//zf/K/8r/yf/I/8j/yf/J/8n/
yP/F/8T/xP/E/8L/wv/B/8D/wP/A/8D/vv+7/7v/uv+6/7f/tP+z/7H/s/+y/7H/sf+y
/7H/rv+s/6j/p/+l/6X/o/+g/57/nP+a/5r/mf+V/5P/j/+O/43/iv+I/4X/g/+C/4H/
gP9+/33/e/96/3j/dP9y/3D/bf9t/2z/a/9q/2z/a/9q/2f/aP9o/2j/aP9q/2z/b/9z
/3X/d/95/33/gf+G/4r/jf+P/5P/mP+c/6H/p/+s/7D/sf+2/7r/vf/E/8f/yv/P/9L/
1f/Z/9v/3v/g/+L/5P/l/+b/5//p/+r/6//t/+7/7//w//D/8P/y//H/8f/y//D/8P/v
/+//8f/x//H/8f/w/+7/7f/s/+z/7P/t/+//7v/t/+z/6//t/+3/7P/s/+z/7P/s/+z/
7P/s/+r/6f/o/+j/5//o/+r/6v/q/+r/6f/o/+j/6f/q/+r/6v/r/+v/6v/q/+r/6v/r
/+v/7f/n/+b/5v/l/+f/6P/o/+j/6v/r/+z/7f/r/+v/7P/s/+r/6//r/+z/7P/s/+z/
7P/s/+z/7P/s/+z/7f/t/+3/7f/t/+v/6//s/+z/7P/s/+//7//w//D/7v/u/+7/7v/s
/+v/6//s/+3/7f/t/+z/7P/t/+3/7v/v/+7/7f/r/+3/7f/t/+7/7f/u/+3/7f/t/+3/
7f/u//T/9P/2//b/9v/2//j/+v/8//7//P/8//z//P/9//7///8AAAIABAAGAAgABAAC
AAAA/v/+//7//v/+//7//v/+//7//v/+//7//v/9//z/+//6//j/+P/4//j/9P/y//D/
7v/x//L/8//0//P/8P/w//D/8f/x//L/8v/y//H/8P/w//P/8//z//P/9f/1//P/8//y
//L/8v/x//L/8v/z//X/9v/2//b/9v/1//X/8//1//X/9P/0//P/9f/1//b/9v/2//b/
9//3//b/9v/2//f/+//5//n/+//9//7///8AAAEACAAQABUAFwAcACEAIwAmACkALAAy
ADwATABgAHYAjACeAK8AwADVAOQA8AD5AAABBwERARYBFAEWASEBMAFDAVIBWgFnAXoB
gQGBAX8BfQF6AXcBdQF4AXwBhAGHAYcBhwGAAXgBfAGAAYABdgFdATsBHAELAQYB+ADh
AMsAugCmAJYAiQB5AGgAWgBKADkAKwAbAA0ABAACAP7/+f/2//T/8//u/+3/6//p/+v/
6v/p/+f/5f/l/+T/4//k/+L/4v/i/+H/4f/g/+D/3v/e/93/3f/d/93/3f/d/9//3f/d
/93/3f/d/9v/2//a/9f/1v/W/9j/2P/Y/9j/1v/W/9X/1f/V/9X/0//Q/8//z//P/9D/
0f/R/9H/0P/M/8r/yf/I/8r/yv/J/8j/yP/I/8j/xv/F/8X/xP/E/8H/vv+9/7v/u/+6
/7n/uf+4/7f/tP+y/7L/sf+v/6//rf+q/6j/pv+k/6T/o/+f/5z/l/+V/5P/lP+S/4//
jf+K/4n/iP+G/4X/g/+C/4D/gP+A/4D/f/99/3z/e/96/3r/ef94/3X/dv92/3b/dv94
/3z/gf+H/4n/i/+N/5H/l/+c/6D/o/+m/6n/rf+w/7T/uf+9/8D/w//I/8z/z//W/9n/
3P/h/+f/6//w//P/9v/4//r//P/6//r/+v/7//3///8CAAQABQAGAAYABgAEAAMAAwAE
AAYABgAFAAUABgAHAAgACQAJAAgACAAIAAkACAAIAAkABwAHAAcABwAHAAcABgAGAAgA
CAAIAAgACgAKAAgABwAFAAYABgAIAAoACgAKAAoABwAGAAYABwAIAAgACAAJAAkACAAI
AAgACQALAAwADwALAAoACgAJAAsADAAMAAwADQANAA0ADQANAA0ADgAOAAsACwAKAAoA
CwAMAA0ADgANAAwACwAKAAwADQANAA0AEQARAA8ADwAOAA4ADgAOAA0ADQAOAA4ACgAK
AAoACgAOAA8AEQAUABIAEQAQAA4ADQANAAwADAAPABAAEQARAA4ADQAMAAwADAAOAA4A
DwAPAA8ADwAQAA4ADgAMAAwADAAMAA8AEAARABIAFQAWABcAGAAYABgAGAAYABgAGAAY
ABgAGgAcAB4AIAAfAB4AHQAcABwAHAAcABwAGgAaABoAGgAaABoAGgAaABwAHAAcABwA
GwAaABkAGAAVABQAEwASAA0ACgAHAAQACAAKAAsACgAMAAwADQANABAAEAAQAA8ACwAK
AAoACQALAAsACwALAAoACwAMAA4ADwAPAA8ADgANAA0ADQAMAAoACgALAAsACgANAA4A
DgAMAAkABwAFAAcACAAJAAoACwALAAoACgALAA0AEAARABEAEQAPAAwADwAQABEAGAAg
ACcALQAyADEAMQA4AD8ARgBOAFoAbgCEAJgArAC+ANEA5AD3AAYBFAEdASIBKwE1ATQB
LgEwATsBSgFZAWYBbgF5AYQBhwGDAYEBgQGEAYMBgwGGAYwBlAGXAZcBlQGWAZwBngGc
AZQBfAFXATUBIAETAQYB8gDfANMAwAC0AKoAmQCFAHQAYABOAEEAMQAdAA8ACgAKAAoA
BgAEAAMAAwD9//v/+P/1//T/8v/w/+3/7v/v/+//7//w/+7/7v/u/+r/6f/n/+b/5v/m
/+X/5f/m/+f/6P/p/+b/4//i/+H/4f/h/9//3//h/9//3//g/+D/4P/g/+D/3//e/9z/
2//Z/9n/1//U/9X/1f/V/9b/1P/T/9L/0P/Q/9D/0f/S/9P/1P/U/9T/z//M/8n/xP/D
/8P/wv/C/8H/vv+9/7v/vv++/77/v/+7/7n/tf+y/7D/r/+t/63/rf+q/6j/pv+l/6T/
ov+d/5z/l/+V/5P/kv+Q/43/i/+K/4n/iP+G/4H/f/9+/3z/e/96/3n/d/91/3L/b/9s
/2//b/9v/23/bv9w/3L/dP90/3b/ef99/4L/hf+I/43/kP+U/5f/mf+f/6P/qP+s/67/
s/+3/7r/v//E/8j/y//O/9H/1P/Z/9v/3//k/+f/5//o/+n/6v/t/+7/7//x//L/8//1
//b/9v/2//X/9P/2//X/9f/2//T/9P/z//P/8f/x//H/8f/z//L/8v/y/+7/7P/r/+v/
7f/t/+3/7f/u/+//7//w//D/8P/w//D/7//u/+v/6f/r/+z/7P/u/+7/7v/u/+7/7v/u
/+//8f/w//D/8P/x//P/8v/y//L/8P/x//H/8//y//L/8//z//H/8v/y//L/8f/x//H/
8f/v/+//8P/w//H/8//0//b/9v/2//b/9v/2//b/9v/2//b/9//3//f/+f/5//f/9//4
//j/+P/4//n/+f/6//r/+v/6//r/+v/5//f/9v/2//X/9f/1//T/9f/3//j/+v/7//r/
+f/3//n/+f/5//r/+v/8//z//f////////8AAP7//v8BAAIAAwAEAAUABgAHAAgABgAG
AAYABgAHAAgACQAKAAkACAAHAAYABAACAAAA/v///wAAAQACAAAAAAAAAAAA/P/6//j/
9v/2//b/9v/2//f/9//1//b/9P/1//X/9v/3//j/+P/4//b/9//3//f/+f/5//n/9//1
//X/9v/3//f/9//2//b/9//4//j/+P/4//n/+f/3//f/9//2//b/+P/5//r//P/7//r/
+f/5//v/+v/6//r/+//9//3//f/7//v//v8BAAIABQAMABIAFwAbACAAIwAjACgALQAy
ADYAQgBUAGgAdgCIAJ4ArwDAANUA5gD2AAEBCgEPARsBIAEaARoBIwEyAT8BTAFYAWcB
eAGBAYEBfQF5AXgBdQFzAXoBgAGEAYUBhwGHAYIBfAF+AYQBhAF6AV8BOwEcAQ0BCAH6
AOMAzwC+AKoAnACLAHUAZgBgAE4ANwAnAB0ADwACAPz/+v/4//b/9f/1//H/7//s/+n/
6v/q/+r/6f/m/+X/4//h/+L/4P/g/+D/4P/h/+H/4v/g/+D/3//f/9//3//f/9//4f/f
/9//3//h/+H/3//f/9//3f/d/97/3//g/+H/4v/h/+D/3v/d/9z/2//Y/9T/0//T/9P/
1P/V/9X/1f/U/9X/1v/Y/9r/1//W/9T/0v/S/9L/0v/Q/8//z//O/87/zf/K/8n/x//I
/8j/yP/J/8j/x//E/8L/vv+9/7v/u/+5/7b/tP+y/7L/sv+x/63/q/+n/6b/pf+k/6L/
n/+d/5r/mf+Y/5b/lf+T/5L/kP+Q/5D/kP+P/4z/iv+I/4b/iP+H/4b/g/+F/4b/h/+I
/4r/jP+P/5P/l/+Z/5v/n/+j/6j/rP+v/7P/t/+8/8D/xP/J/83/0P/V/9r/3v/h/+T/
5//q/+//8//3//z//////wAAAQACAAUABgAHAAkACgALAA0ADgANAA4ADgAOABAADwAP
ABAAEgASABEAEQAPAA8ADwAPABEAEAAQABAADQAMAAwADQAPAA8ADwAPAA8ADwAOAA4A
EAAQABAAEAASABIAEAAPAA8AEAAQABIAEAAQABAAEAARABAAEAARABIAEgASABMAEwAS
ABIAEgASABMAEwAVABQAFAAVABUAFQAWABYAFgAVABUAFQAVABUAFQAWABYAFgAXABcA
GAAaABoAGgAaABoAGgAaABoAGAAZABkAGQAbABsAGQAZABwAHAAcABwAHQAdAB4AHgAe
AB4AHgAeAB4AHQAdAB4AHQAdAB0AHAAcAB0AHQAeACIAIgAiACEAIwAjACMAJAAlACgA
KQArACsAKwArACwALAAqACoAKgAqACoALAAuADAAMgAzADQANQA2ADQAMgAwAC4AMAAw
ADAAMAAwADAAMAAwADIAMgAyADIAMAAwADAAMAAtACoAJwAkACQAJAAkACQAJwAnACUA
JgAmACcAJwAoACoAKgApACgAJQAlACQAIwAlACUAJQAjACUAJQAmACcAJwAnACYAJgAl
ACYAJgAmACcAKQAqACkAKQApACgAKAApACkAKQAqACoAKgAqACsAKQAoACgAKAAnACkA
KQApAC8AMQAwADEAMAAxADgAPAA/AEEARgBNAE0ATgBVAFwAYgBqAHYAiACcALAAwADP
AOYA/QAUASQBLwE0ATkBQwFKAUgBRgFLAVYBZwF6AYQBjQGeAa0BsQGrAacBpgGlAaEB
oAGiAawBtQG7Ab0BuAGwAbABtAG2AbIBmwF1AVABNwEqAR4BCQH1AOgA2gDKAMEAswCg
AJAAfgBpAFkATQBBADgAMgAqACMAHgAaABcAFgAXABcAFwAVABQAEwARABMAEwASABEA
DwAMAAsACgAHAAcABgAGAAgACAAHAAcABQAFAAUABQADAAEAAQABAAMAAwABAAEAAwAB
AAEAAgAEAAQABAAEAAAA/v/7//n/+f/5//f/9P/1//X/9f/2//b/9//4//j/9f/0//T/
9P/x//D/7v/s/+r/6v/q/+j/6v/r/+v/7P/q/+b/5P/h/+L/4v/i/+P/4P/d/9j/1P/V
/9X/1P/V/9H/zv/M/8r/yP/I/8f/w//A/7v/uf+3/7j/tv+z/7H/sv+x/7D/rv+o/6X/
o/+g/57/nv+e/53/nf+c/5v/mv+Z/5f/lf+R/5P/lv+Z/5z/mv+c/5//o/+n/6n/q/+v
/7X/uv++/8H/x//L/9D/1P/a/9//4//m/+j/7P/v//H/9v/5//z/AQAFAAkADgARABEA
EAAPAA4AEAASABQAFwAWABcAGQAaABkAGAAWABQAEgARABEAEgAVABYAFgAXABMAEQAP
AA0ADwAOAA4ADgAOAA4ADwARAA4ADQAMAAsACQAJAAgACAAHAAYABQAEAAUABgAFAAUA
BgAIAAkADAAKAAgABgAEAAEAAAAAAAEAAwAEAAUABwAFAAQABAAEAAYABwAHAAkABAAE
AAUABQADAAQABAAEAAMAAwADAAMAAQABAAIAAgAEAAUABQAGAAUABAADAAIAAAAAAAAA
AAAAAAEAAQABAAQABQAEAAUABQAEAAMAAgADAAMABAAEAAMABAAFAAYABAADAAMABAAF
AAUABQAEAAMAAwACAAIABAAEAAQAAwAGAAcACAAKAAsADgAPABEAEAAPAA4ADgAQABIA
FAAUABQAFAAUABQAFAAUABIAEgASABIADwAOAA0ADAANAA4ADwAQAA8ADgANAAwACwAK
AAkACAAHAAYABQAEAAUABgAGAAQABgAGAAcABwAIAAgACAAHAAgACAAJAAkACAAHAAYA
BQAFAAUABQAGAAkACQAJAAgACAAJAAoACgAKAAoACwALAAcACQAJAAgACAAHAAcABwAK
AAoACgAKAAwADQANAA4ADQANAA4ADQAHAAcACwAOABEAFAAZAB4AJgApACsAMAAzADMA
OgBBAEQASABUAGQAegCQAKYAugDLAN4A9QAIARQBHwEoASsBLwE0ATABMAE7AUQBUQFg
AWoBdwGGAZMBlQGRAY0BjAGLAY0BkgGYAaABowGnAacBoAGeAaIBpAGkAZoBewFTATAB
HQEUAQgB8QDhANQAwgC2AKcAlQCGAHYAYgBPAEMAOQArACAAGAAWABIAEAAPAA8ADAAL
AAkABwAFAAQAAwABAAMAAwACAAEA/v/8//z//P/9//3//P/8//z//P/7//v//f/9//3/
/f/8//n/+P/3//r/+//6//v//f/7//v//P/5//j/9//2//f/+P/4//n/+f/5//f/9P/0
//P/8v/y//P/8//z//L/8v/y//P/9P/x//D/7v/s/+7/7v/u/+z/7f/t/+z/7P/r/+j/
5//l/+f/5v/l/+X/4v/h/97/3P/c/9v/2f/Z/9n/1v/U/9L/0P/Q/8//y//L/8f/xv/F
/8T/wv+//73/u/+5/7f/tP+y/7H/sf+w/63/rP+r/6n/p/+m/6X/pP+m/6X/pP+h/6b/
qv+q/w==
         </WaveFormData>
      </LeadData>
   </Waveform>
</RestingECG>
