# Supplementary material for: Detection of Left Atrial Enlargement Using a Convolutional Neural Network-Enabled Electrocardiogram
Source: Front Cardiovasc Med. 2020 Dec 17;7:609976. doi: 10.3389/fcvm.2020.609976 (PMC7773668; doi:10.3389/fcvm.2020.609976)
Supplement: Supplementary file 1 [file Data_Sheet_1.ZIP › hyp/1802017419_5306_00000010.XML]

<?xml version="1.0" encoding="Windows-1252"?>
<!DOCTYPE RestingECG SYSTEM "restecg.dtd">
<RestingECG>
   <PatientDemographics>
      <PatientID>1802017419</PatientID>
      <PatientAge>65</PatientAge>
      <AgeUnits>Years</AgeUnits>
      <Gender>Female</Gender>
      <PatientLastName>ouyanhua</PatientLastName>
   </PatientDemographics>
   <TestDemographics>
      <DataType>Resting</DataType>
      <Site>1</Site>
      <AcquisitionDevice>MAC55</AcquisitionDevice>
      <Status>Unconfirmed</Status>
      <Priority>Normal</Priority>
      <AcquisitionTime>09:53:03</AcquisitionTime>
      <AcquisitionDate>03-21-2017</AcquisitionDate>
      <CartNumber>1</CartNumber>
      <AcquisitionSoftwareVersion>009C</AcquisitionSoftwareVersion>
      <XMLSourceVersion>MAC5000 v1.0</XMLSourceVersion>
   </TestDemographics>
   <RestingECGMeasurements>
      <VentricularRate>57</VentricularRate>
      <AtrialRate>57</AtrialRate>
      <PRInterval>180</PRInterval>
      <QRSDuration>86</QRSDuration>
      <QTInterval>436</QTInterval>
      <QTCorrected>424</QTCorrected>
      <PAxis>39</PAxis>
      <RAxis>7</RAxis>
      <TAxis>16</TAxis>
      <QRSCount>10</QRSCount>
      <QOnset>221</QOnset>
      <QOffset>264</QOffset>
      <POnset>131</POnset>
      <POffset>192</POffset>
      <TOffset>439</TOffset>
      <ECGSampleBase>500</ECGSampleBase>
      <ECGSampleExponent>0</ECGSampleExponent>
   </RestingECGMeasurements>
   <Diagnosis>
      <Modality>Resting</Modality>
         <StatementCount>2</StatementCount>
         <LabelText>12SL ��ϳ���</LabelText>
      <DiagnosisStatement>
         <StmtFlag>ENDSLINE</StmtFlag>
         <StmtText>����Ķ�����</StmtText>
      </DiagnosisStatement>
      <DiagnosisStatement>
         <StmtFlag>ENDSLINE</StmtFlag>
         <StmtText>�ٽ� ECG</StmtText>
      </DiagnosisStatement>
   </Diagnosis>
   <Waveform>
      <WaveformType>Rhythm</WaveformType>
      <WaveformStartTime>0</WaveformStartTime>
      <NumberofLeads>8</NumberofLeads>
      <SampleType>CONTINUOUS_SAMPLES</SampleType>
      <SampleBase>500</SampleBase>
      <SampleExponent>0</SampleExponent>
      <HighPassFilter>16</HighPassFilter>
      <LowPassFilter>150</LowPassFilter>
      <ACFilter>NONE</ACFilter>
      <LeadData>
         <LeadByteCountTotal>10000</LeadByteCountTotal>
         <LeadTimeOffset>0</LeadTimeOffset>
         <LeadSampleCountTotal>5000</LeadSampleCountTotal>
         <LeadAmplitudeUnitsPerBit>4.88</LeadAmplitudeUnitsPerBit>
         <LeadAmplitudeUnits>��V</LeadAmplitudeUnits>
         <LeadHighLimit>2147483647</LeadHighLimit>
         <LeadLowLimit>268435456</LeadLowLimit>
         <LeadID>I</LeadID>
         <LeadOffsetFirstSample>0</LeadOffsetFirstSample>
         <FirstSampleBaseline>0</FirstSampleBaseline>
         <LeadSampleSize>2</LeadSampleSize>
         <LeadOff>FALSE</LeadOff>
         <BaselineSway>FALSE</BaselineSway>
         <ExcessiveACNoise>FALSE</ExcessiveACNoise>
         <MuscleNoise>FALSE</MuscleNoise>
         <LeadDataCRC32>3266470169</LeadDataCRC32>
         <WaveFormData>
+v/6//r/+v/8//z//P/8//v/+v/5//j/+v/6//r/+v/4//j/+P/4//j/+P/4//j/+f/6
//v//P/6//r/+v/6//v//P/9//7//////////////wEAAQABAAEAAQABAAEA////////
AgAFAAcACAAIAAYABwAIAAkACgALAAsACwANAAoACAAIAAUABAADAAMABQAFAAUABAAC
AAIA///9//r/+v/5//n/+f/4//f/9v/1//X/9f/2//j/+P/5//n/9f/1//X/9f/1//X/
9v/2//j/+P/4//f/9P/0//T/9P/4//j/+P/3//b/9v/1//H/7v/v/+3/6//v//r/CAAa
AC8ARwBgAHYAiACZAKkArwCrAJ8AkwCDAG0AUwA0ABgAAADv/+//9v/6//v///8AAAIA
AgADAAEA/f/9//3/+v/4//r/+v/6//r/+v/4//j/+P/4//b/9v/3//f/+P/5//r/+//4
//j/+f/6//z//f/9//z/+v/6//r/+v/6//r/+v/6//3//f/9//3//P/7//r/+v/7//z/
/v////3//P/8//z//P/9//////////////////7//v/+////AgADAAMAAwABAAEAAQAB
AAIAAgADAAQABgAGAAYABgAEAAUABQAFAAgACgAKAAoACAAJAAkACQALAA0ADgAOABAA
EAAQABEAEAARABEAFAAXABgAGgAaABoAHAAcABwAHAAeAB8AIAAjACQAJAAlACMAJAAl
ACcAKAAqACsALAArACsAKwArACoAKgAqACoAKgAoACcAJAAhAB8AHQAbABwAGgAZABcA
FQASAA8ADgAMAAwACgAIAAgABwAFAAUAAQABAAAAAAABAAEAAQAAAP7//v/9//z//P/8
//z//f/+//////////7//f/8//v//f/9//3//f/9//3//f/8//n/+f/7//v//f/9//3/
/f/6//n/+f/6//z//P/8//z/+f/5//n/+f/5//n/+f/6//3//f/8//z/+v/6//r/+v/8
//3//f/9//r/+v/7//v/+v/6//r/+//7//v/+//7//n/+f/6//r//P/9//3//f/7//r/
+v/6//r/+v/6//v//f/9//3//f/6//r/+v/6//z//P/8//3//f/8//z//P/6//r/+v/6
//z//P/8//z/+v/5//n/+f/5//r/+//7//v/+v/5//n/+v/6//r/+v/8//z//P/7//n/
+f/6//r//P/8//z//P/7//v/+//7//v/+//7//v//P/8//z//P/5//n/+f/5//v//P/8
//z//P/7//v/+//5//r/+v/6//z//P/7//r/+v/6//r/+v/6//r/+v/6//r/+v/6//r/
+v/6//r/+v/8//z//P/8//r/+v/6//r//P/8//z//P/6//r/+v/6//r/+v/6//r//P/8
//z//P/6//r/+v/6//z//P/8//z/+v/6//r/+v/8//z//P/8//7//v/+/////f/9//3/
/f8BAAEAAQABAP///////////////wIAAwAHAAgACAAIAAcACAAJAAoADQANAA0ADQAI
AAYABgAFAAQAAwADAAMABQAFAAQAAgAAAP3/+//6//z/+//7//v/+P/3//b/9f/1//X/
9v/2//j/+f/5//f/9f/1//X/9f/3//j/+P/4//j/+P/3//b/9v/2//b/+P/6//r/+f/4
//b/9f/z//L/8f/v//H/9/8GABgALABBAF0AdACGAJQApQCtAKkAnwCTAIUAdQBbAD0A
IAAEAO7/6f/v//T/+P/9////AAACAAIAAQABAP/////9//z//P/8//z//P/8//z/+v/6
//r/+v/6//r/+//7//3//f/9//3/+v/6//v//P/+///////+//z//P/8//z//v/+//7/
/v////////////3//f/9//7/AAAAAAEAAQD///7//v/+//7///8BAAEAAQABAAEAAQAA
AAAAAAABAAQABQAFAAUAAwADAAMAAwAEAAQABQAGAAgACAAIAAgABgAHAAcABwAJAAwA
DQAOAAwADQANAA0ADQAPABAAEAASABIAEgATABQAFQAVABgAGwAcAB4AHgAcAB4AHgAe
ACIAJAAlACYAJwAoACgAKQAoACgAKAApACoALAAtAC4ALQAtAC0ALQAqACoAKgAqACwA
KgApACYAIwAhAB8AHQAeABwAGwAZABUAEgAPAA4ADgAOAAwACgAKAAkABwAHAAUABQAE
AAQABAAFAAYABgAFAAQAAgAAAAIAAgACAAMAAwADAAIAAQD//////////wEAAQABAAEA
/////////v//////AQABAAEAAQABAAEA/v/9//3//v///wAAAQACAAAA///+//3/////
////AAABAAEAAAAAAP7//v/+//7/AAABAAEAAQD+//7//////wAAAAAAAAEAAQABAAEA
AQD9//3//v/+/wAAAQABAAEA///+//7//v/+//7//v///////////////P/8//z//P/9
//7///8BAAAA/v/9//z//v/+//7//v/+//7//v/+//7//f/9//3//f/+///////9//z/
+//7//7//v/+//7/AAAAAAAA///9//3//v/+/wAAAAAAAAAA/f/9//3//f//////////
/wAAAAAAAAAA/f/9//3//f///wAAAAAAAP7//f/9//3//f/+//7//v8AAAAA///+//z/
/P/8//z//v/+//7//v/9//z/+//6//z//P/8//z//P/8//z//P/6//r/+v/6//v//P/9
//7//P/8//z//P/8//z//P/8//7//v/+//7//f/8//v/+v/7//z//f/+//z//P/8//z/
/v////////8BAAEAAwADAAEAAQABAAEAAwADAAMAAwAFAAUABgAGAAgACAAJAAoACwAM
AA0ADQALAAsACAAGAAcABwAHAAcABQAFAAUABQAGAAQABAABAP///v/+//3//P/7//n/
9//5//n/+v/7//v/+v/5//n/+//5//n/+f/5//n/+f/6//n/+P/3//b/+P/4//n/+v/5
//r/+f/4//f/+P/6//n/9//0//H/7f/t//X/BAAYAC4ARQBfAHIAgACOAJsAnwCbAJUA
jQCBAG8AVQA3ABoA/v/q/+v/8//6//7/AQADAAIAAAAAAP///f///wEAAwACAAAAAAD9
//z/+//6//n/+v/7//z/+v/6//v/+//7//v/+//7//v//P/+/wAA/f/9//z/+v/7//z/
/f/+//z//P/8//z//f/9//3//f////////8AAP7//v//////AQAAAAAAAAD+////AQAB
AP//////////AQACAAMABQADAAMAAgABAAIAAwAEAAUABAAEAAUABgAEAAQABAAEAAcA
CQAKAAsACwAMAAsACgAMAA0ADQANAA0ADwAQABAAEAAQABAAEQATABUAFgAaABgAGAAZ
ABgAGQAcAB0AHgAeACAAIQAiACEAIgAiACMAJAAmACgAKwApACoAKgAqAC0ALQAtAC0A
KgAqACoAKgAoACYAJQAiACIAIQAgAB8AGwAYABYAEwASABAADgAOAAwADAAKAAgABgAF
AAMAAwACAAMAAwAEAAEAAQABAAAAAgACAAEAAAAAAAAAAAABAP/////+//3/////////
///+//3//P/7//z//f/+//7//f/9///////+//3//P/7//v/+//8//7//f/8//v/+v/6
//v//P/9//v/+//7//z//f/9//z//P/+//7//v/+//3//f/8//v//P/8//3//f/8//z/
/P/9//v/+//7//v/+v/7//3//v/9//3//P/7//3//P/8//z//P/8//z//f/7//v/+//7
//v//P/9//7//f/8//v/+//9//z//P/8//z//P/8//z/+v/6//r/+v/7//v//P/9//z/
/P/8//v//f/8//v/+//8//z//P/8//r/+v/6//n/+v/7//3//v/9//z/+//6//v/+//7
//v/+//7//v/+//6//r/+v/6//r/+//8//3//P/8//v/+v/7//v//P/9//v//P/8//z/
+v/6//3//P/8//z//P/8//r/+v/6//r//P/8//z//P/6//r/+v/6//r/+v/6//r//P/8
//z//P/7//r/+f/4//r/+v/6//r//P/8//z//P/6//r/+v/6//z//P/8//z/+//6//n/
+P/5//r/+//8//r/+v/6//r/+v/6//r/+v/8//z//P/8//r/+v/6//r/+//8//7/////
//////8BAP//////////AAABAAIAAwACAAQABAAFAAgACAAIAAkACgALAAwADQALAAsA
CwAIAAcACAAIAAgABgAFAAQAAwAFAAQAAgACAP///f/8//z/+f/5//n/+P/5//j/9//3
//X/9v/2//b/+f/5//f/9//3//f/9//3//f/9v/1//T/9//3//f/+P/3//b/9//2//j/
9//2//b/+f/1//L/6//n/+n/7//8/xAAJgA7AFMAbAB+AI4AnwCrAK8AqQCdAJMAgQBp
AEkAKgAMAPL/6f/x//r//v/9/////v/8//7//f/9//3///////7//P/6//j/+P/4//j/
9//4//n/+v/4//j/+f/5//v/+//7//v/+v/6//v//P/6//v/+//6//z//P/8//z/+v/6
//r/+v/9//3//f/9//3//f/9//7//P/8//3//f////7//v/+//z//f//////AQABAAEA
AQAAAAAAAAABAAAAAQABAAEAAgADAAQABQAFAAQABAAEAAYABgAGAAYABgAHAAcABwAH
AAgABwAGAAkACwAMAA0ADAANAA0ADAAQABAAEAARABIAEwATABYAFQAWABgAGAAbAB4A
HwAgACEAIgAiACIAIwAkACQAJQAlACYAJwApACkAKgAqACoALQAtAC0ALQAqACoAKgAq
ACwAKgApACYAJQAjACEAHwAcABoAGQAXABcAFAARABAADAAMAAoACAAIAAcABQAFAAMA
AwACAAIA/////////v///wAAAAAAAP///v/9//3///////7//f/9//3//f/9//v/+//7
//v//f/9//3//P/5//n/+//7//3//f/9//3//P/7//v//P/6//r/+v/6//r/+//8//3/
/P/7//r/+v/7//v/+v/6//z//P/8//z/+v/7//v/+//8//z//f/9//r/+v/6//v/+//7
//v/+//7//v//P/8//v/+//6//n/+v/6//v//P/7//r/+f/5//v/+//7//v/+v/6//r/
+v/4//j/+P/5//r/+v/7//z/+v/6//r/+v/6//r/+v/6//r/+f/5//n/9//4//n/+f/6
//r/+v/7//r/+v/6//r/+v/6//r/+f/7//v//P/8//v/+v/5//j/+P/5//r/+//5//n/
+f/5//r/+v/6//r/+f/5//n/+f/3//j/+P/4//n/+f/6//v/+v/6//n/+P/4//r/+//8
//v/+v/5//j/+P/4//j/+P/6//r/+v/6//j/+P/4//j/+v/6//r/+v/6//r/+v/6//j/
+P/4//j/+v/6//r/+v/4//j/+P/4//r/+v/6//r/+v/6//r/+v/4//j/+P/4//r/+v/6
//r/+P/4//j/+P/6//r/+v/6//r/+v/6//r/+//7//v/+//8////AAABAAAA///+//3/
////////AgADAAUABgAGAAYABwAIAAkADAANAA0ADQAMAAgABQAEAAQABAAEAAUAAwAD
AAMAAgAAAAAA/f/7//z//P/7//v/+v/4//b/9P/0//X/9v/4//j/+P/5//n/9f/1//X/
9f/3//f/+P/4//b/9v/2//X/9v/2//b/9v/2//b/9v/1//L/8v/z//P/8P/v/+3/7f/z
/wIAFgAsAEMAXwB2AIQAlAChAKUAnwCXAIsAfwBvAFUANwAaAP7/6P/n/+3/8v/4////
AQAAAAAAAAD///3/+//9//3//P/8//7//f/8//v/+v/4//j/+P/4//r/+v/7//v/+f/5
//n/+f/6//r/+//8//z//f/9//z/+v/6//r/+v/7//z//f/+//7//f/8//v//f/9//3/
/v/+//7//////////v/+//7/AAABAAMAAwACAAEAAAD//wAAAAAAAAEAAgADAAMAAwAB
AAEAAQABAAMABAAGAAgABwAGAAUABAAGAAcABwAHAAgACgAKAAoACAAJAAkACQAKAA0A
DwAQABAAEAAQABEAEgATABMAFgAXABgAGgAaABgAGgAaABoAHgAgACEAIgAhACIAIgAj
ACUAJgAnACkAJwAoACgAKAApACkAKQApACoAKgAqACoAKQAmACQAIAAhAB8AHQAbABoA
GAAXABUAEQAOAAsACgAJAAoACQAIAAYABQADAAMAAwADAAIAAgABAAEAAQAAAP7//v/9
//z//v/+//7////9//3//P/7//3//f/9//3//f/9//3//f/7//v/+//6//r/+//+////
/v/9//z/+//8//v/+//8//z//P/8//z/+//7//v/+//9//3//f/+//7//f/7//r//P/8
//z//P/8//3//f/9//r/+v/7//v/+//8//3////+//3//P/7//v/+//8//z//P/9//3/
/f/7//r/+v/6//v//P/9/////P/7//r/+f/5//r/+//8//z//P/8//3/+//6//r/+v/8
//z//P/8//r/+v/6//r/+v/5//n/+f/7//z//f/9//z/+v/4//f/+f/6//v//P/6//r/
+v/5//v/+//8//z/+v/6//r/+v/5//n/+f/5//v/+//7//v/+//6//n/+P/4//n/+v/7
//v//P/8//z/+v/5//n/+f/7//z//P/8//z/+v/5//j/+v/6//r/+v/6//r/+v/6//j/
+P/4//j/+f/6//v//P/7//r/+f/4//r/+v/6//r/+v/6//r/+v/4//j/+P/4//n/+v/7
//z/+//6//n/+P/4//j/+P/4//r/+v/6//r/+f/4//f/9v/5//r/+//9//v/+//7//v/
/f/9//3//f/9//3//f/9//v/+//+////AwAEAAQABAADAAQABQAGAAkACQAJAAkABgAE
AAQAAwAAAP///////wEAAQAAAP7//P/5//f/9v/4//f/9//3//b/9f/0//P/8f/x//L/
8v/0//X/9f/z//H/8f/x//H/8//0//T/9P/0//T/8//y//L/8v/y//T/9v/2//X/9P/y
/+//7//s/+v/6f/p/+///P8MACAAMwBJAF4AbgB+AI0AlwCXAJEAhwB9AG0AVQA5AB4A
BADu/+f/6//y//T/9f/3//j/+v/6//v/+//5//n/+f/2//b/9v/4//j/+P/4//b/9v/2
//b/9P/0//X/9f/3//f/9//3//T/9P/1//b/+P/5//n/+P/4//j/+P/4//b/9v/2//b/
+f/5//n/+f/4//f/9v/2//j/+P/5//n/+f/4//j/+P/2//f/+f/5//r/+//8//3/+//6
//n/+f/8//3//f/9//3//f/9//3//P/8//3//v8AAAAAAAAAAP7/////////AgAEAAQA
BAACAAMAAwADAAMABQAGAAYACgAKAAoACwAKAAsACwAOABEAEgAUABQAEgAUABQAFAAU
ABYAFwAYABsAHAAcAB0AGwAcAB0AHwAhACIAIgAiACMAIwAjACMAIgAiACIAIgAiACAA
HwAcABsAGQAXABUAFgAUABMAEQAPAAwACQAIAAQABAACAAAAAgABAP/////7//v/+v/6
//r/+//8//z/+v/6//n/+P/2//b/9v/3//j/+f/5//n/+P/3//b/9f/2//f/+P/5//f/
9//3//b/9f/1//f/9//3//f/9//3//T/8//z//T/9f/2//f/+P/1//X/9f/1//X/9f/1
//b/+f/5//j/+P/3//b/9f/0//b/9//3//f/9v/2//f/9//0//T/9P/1//b/9//4//n/
9f/1//b/9v/4//n/+f/5//f/9v/2//b/9P/0//T/9f/3//f/9//3//T/9P/0//T/9v/2
//b/9//3//b/9v/2//T/9P/0//T/9v/2//b/9v/0//P/8//z//X/9v/3//f/9//2//X/
9f/0//T/9P/0//X/9v/3//f/9v/1//X/9P/2//b/9v/2//X/9f/1//X/9f/1//X/9f/4
//j/+P/4//X/9f/1//X/9//4//j/+P/2//X/9f/1//P/9P/0//T/+P/4//f/9v/0//T/
9P/0//b/9v/2//b/9v/2//b/9v/2//b/9v/2//j/+P/4//j/9f/0//P/8v/z//T/9f/2
//T/9P/0//T/9P/0//T/9P/2//b/9v/2//T/9P/0//T/9v/2//b/9v/2//b/9v/2//T/
9P/0//T/9f/2//f/+P/3//b/9f/0//b/9v/2//b/9v/2//b/9v/2//b/9v/2//j/+f/6
//v/+v/7//r/+f/7//v/+//7//v/+//7//7//f///wAAAAABAAMABQAHAAcABwAGAAUA
BwAEAAIAAgADAAIAAQABAP////////7//v/+//v/+f/3//b/9P/z//X/9P/z//L/8f/x
//H/8v/y//L/8//z//L/8//0//X/9P/z//P/8v/0//T/9P/z//L/8v/y//L/8//y//H/
7//y//L/8//x/+z/6f/l/+X/6//6/w4AIgA3AE8AZgB2AIQAlQChAKEAmQCRAIUAcwBb
ADsAHgACAOr/5f/t//T/9v/5//n/+P/4//j/+f/5//n/+//7//j/9v/2//T/9P/0//T/
8//0//X/9v/1//T/9P/z//X/9f/1//X/9P/0//X/9v/1//X/9P/y//X/9v/3//j/9//2
//X/9P/1//X/9f/1//X/9f/1//b/9v/2//f/9//5//j/+P/4//f/9//4//f/+f/5//n/
+f/4//j/+P/5//j/+f/5//n/+v/7//z//f/9//z//P/8//7//v/+//7//v/////////+
/wAAAAAAAAEAAwAEAAUABAAFAAUABAAIAAgACAAJAAoACwALAA4ADQAOABAAEAARABQA
FQAWABYAGAAZABoAGwAcABwAHQAdAB4AHwAhAB8AIAAgACAAIgAjACQAJQAiACIAIgAi
ACIAIAAfABwAHQAbABkAFwAUABIAEQAPAA4ADAAKAAoABwAGAAMAAAACAAEA//////3/
/f/8//z/+f/5//n/+P/6//r/+f/4//b/9v/2//f/+f/5//j/9//3//f/9//3//X/9f/1
//X/9//3//f/9v/z//P/9f/1//X/9f/1//X/9v/1//X/9v/0//T/9P/0//T/9f/2//f/
9v/1//T/9P/3//f/9v/2//b/9v/2//b/9P/1//X/9f/1//b/+P/5//f/9v/1//X/9//3
//f/9//1//X/9v/2//T/9f/1//X/9//2//b/9v/0//T/9P/1//f/9//3//f/9v/2//b/
9v/0//T/9P/1//f/9v/2//b/9P/0//T/9P/2//b/9v/2//j/9//3//f/9v/2//b/9f/3
//b/9f/1//T/9P/0//T/9v/2//b/9f/1//X/9v/2//T/9P/0//T/9f/1//X/9f/z//P/
8//z//b/9v/2//b/9f/1//X/9f/z//T/9P/0//X/9f/2//f/9v/2//X/9P/2//T/9f/2
//T/9P/0//T/9P/0//T/9P/2//b/9v/2//X/9P/z//L/8//0//X/9v/0//T/9P/0//L/
8v/y//L/8//0//X/9v/0//T/9P/0//b/9v/2//b/9v/2//b/9v/0//T/9P/0//b/9v/2
//b/9f/0//P/8v/z//T/9f/2//T/9P/0//T/9P/0//T/9P/2//b/9v/2//T/9P/0//T/
9f/2//f/+P/4//j/+f/5//n/+f/5//v//f/9//3//f/7//v/+//7//3/AAABAAMABAAE
AAQABQAEAAUABgAHAAkACQAJAAYAAgACAAEAAAABAAEAAQABAP///v/8//z/+f/3//b/
9v/1//X/9f/0//H/8P/v/+//8f/y//L/8v/x//H/7//v/+//7//v/+//8v/y//L/8v/w
/+//7v/u//D/8P/y//L/8v/x//D/8P/v/+3/6v/p/+n/6f/r//T/BgAaAC8ASQBkAHgA
jACfAKsArwCpAJ0AjQB/AGkATQAwABIA9P/l/+f/8P/y//X/+f/6//r//P/7//n/+f/3
//X/9v/2//b/9v/2//b/9v/0//T/9P/0//T/9P/1//X/9f/1//X/9f/y//L/8//0//b/
9//3//b/9P/0//T/9P/2//b/9v/2//f/9//3//f/9//3//f/+P/6//r/+//7//n/+P/4
//j/+P/5//v/+//7//v/+//7//r/+v/6//v//v/////////9//3//f/9//7//v///wAA
AgACAAIAAgACAAMAAwADAAQABgAGAAYABAAFAAUABQAHAAkACgAKAAwADAAMAA0ADgAP
AA8AEgATABQAFgAWABYAGAAYABgAGgAcAB0AHgAfACAAIAAhAB8AIAAhACMAJAAmACcA
KAAnACcAJwAnACgAKAAoACgAKAAmACUAIgAhAB8AHQAbABwAGgAZABcAEwAQAA0ADAAK
AAoACAAGAAQAAwABAAEA//////7//v/////////+//3//P/6//j/+v/6//r/+//7//v/
+v/5//f/9//3//f/+f/5//n/+f/3//f/9//2//f/9//5//n/+f/5//n/+f/2//X/9f/2
//j/+P/4//j/9f/1//X/9f/3//f/9//4//n/+f/4//j/9v/2//b/9v/4//n/+f/5//b/
9v/3//f/+P/4//j/+f/3//f/9//3//X/9f/2//b/+P/5//n/+f/3//b/9v/2//j/+P/4
//n/+f/5//n/+f/2//b/9v/2//j/+P/4//n/9//2//b/9v/4//j/+P/4//j/+P/4//j/
9v/1//X/9f/2//j/+v/7//n/+P/3//f/+P/4//j/+P/4//j/+P/3//X/9f/2//b/+P/4
//j/+P/1//X/9f/1//f/9//3//f/9v/2//b/9v/1//X/9f/1//f/+P/4//j/9v/1//X/
9f/3//j/+P/4//r/+v/5//j/9v/2//b/9v/3//j/+f/6//n/+P/3//b/9//4//n/+v/4
//j/+P/4//b/9v/2//b/9//4//n/+v/5//j/9//2//j/+P/4//j/+v/6//r/+v/5//j/
9//2//f/+P/5//r/+f/4//f/9v/4//j/+P/4//j/+P/4//j/+P/4//j/+P/6//r/+v/6
//j/+P/4//j/+v/6//r/+v/8//z//f/9//3//f/9////AQABAAEAAQD//////////wEA
BAAFAAcACAAIAAgACQAIAAkACgALAAsACwALAAgABgAGAAUABAAFAAUABQAFAAMAAgAA
AAAA/f/7//r/+v/7//v/+//6//j/9v/0//P/9f/2//b/9v/3//f/9f/1//X/9f/1//X/
9v/2//b/9v/0//P/8v/y//T/9P/2//b/9v/1//T/9P/x/+3/7P/r/+n/6//z/wIAFgAs
AEMAXwB4AIgAmACrALMArQChAJMAhQBzAFkAOQAcAAAA6P/j/+v/8P/0//n//f/+//7/
/v/9//3//f/9//n/+P/6//r/+v/6//r/+v/2//b/9v/2//j/+P/5//n/+f/5//n/+f/2
//b/9//4//r/+//7//r/+f/4//f/9v/3//j/+f/6//v/+//7//v/+f/5//n/+v/7//z/
/v////7//P/7//r/+//9/wAAAQD///////////7//v/+////AgADAAMAAwABAAEAAQAB
AAIAAgADAAQABAAEAAQABAACAAMAAwADAAUACAAJAAoACAAJAAkACQAJAAsADAAMABAA
EAAQABEAEAARABEAFAAXABgAGgAaABgAGgAaABoAHAAeAB8AIAAjACQAJAAlACMAJAAl
ACcAKQAqACoAKgApACkAKQApACoAKgAqACoAKgAoACcAJAAhAB8AHQAbABsAGgAaABkA
FQASAA8ADgAMAAwACgAIAAgABwAFAAUAAQABAAAAAAABAAEAAQAAAP///v/8//r/+//8
//3////9//3//P/7//n/+f/5//n/+v/7//z//f/8//v/+v/4//j/+f/8//3/+//7//v/
+//6//n/+f/6//z//P/8//z/+f/5//n/+f/5//n/+f/6//3//f/8//z/+v/6//r/+v/7
//3//v////3//P/8//v/+//8//3////9//3//f/9//v/+//8//z//v/////////+//z/
+//6//z//P/8//3//f/9//3//f/6//r/+v/6//z//P/8//3/+//6//r/+v/8//z//P/8
//z//P/8//z//P/7//v/+//9//7///////3//P/7//v//P/8//z//P/8//z//P/7//n/
+f/6//r//P/8//z//P/7//v/+//7//3//f/9//3//P/8//z//P/5//n/+f/5//r//P/9
//7//P/7//v/+//9//7//v/+/wAA/v/9//7//f/8//v/+v/7//z//f/+//z//P/8//z/
/P/8//z//P/+//7//v/+//3//P/7//r//f/+////AAD///7//f/8//z//P/8//z//f/+
////AAD///7//f/8//7//v/+//7//P/8//z//P/8//z//P/8//7//v/+//7//P/8//z/
/P/9//7///8AAP/////+//3//v///wIAAwADAAMAAwADAAEAAQABAAEABgAHAAkACgAI
AAgACQAKAAsADAANAA0ADwAPAAwACgAKAAkACAAHAAcABwAHAAcABAACAAIA//////7/
/v/9//v/+//6//n/+v/5//n/+f/8//z//P/9//v/+f/5//n/+f/5//n/+v/6//r/+v/6
//n/+P/4//j/+v/8//z//P/7//r/+P/1//X/8v/v//H/9f///w4AIAA0AEsAZQB4AIYA
mAClAKcAoQCVAIkAfQBpAE0AMQAWAPr/6v/t//X/+P/8////AQAEAAQABAABAAEAAQD/
/////v/+//7/AAAAAAAAAAD8//z//P/8//7//v///////f/9//3//f/8//z//f/+/wAA
AQABAAAA/v/+//7//v8AAAAAAAAAAAEAAQABAAEA////////AAACAAIAAwADAAEAAAAA
AAAAAgADAAUABQADAAMAAwADAAIAAgACAAMABgAHAAcABwAFAAUABQAFAAgACAAJAAoA
CgAIAA==
         </WaveFormData>
      </LeadData>
      <LeadData>
         <LeadByteCountTotal>10000</LeadByteCountTotal>
         <LeadTimeOffset>0</LeadTimeOffset>
         <LeadSampleCountTotal>5000</LeadSampleCountTotal>
         <LeadAmplitudeUnitsPerBit>4.88</LeadAmplitudeUnitsPerBit>
         <LeadAmplitudeUnits>��V</LeadAmplitudeUnits>
         <LeadHighLimit>2147483647</LeadHighLimit>
         <LeadLowLimit>268435456</LeadLowLimit>
         <LeadID>II</LeadID>
         <LeadOffsetFirstSample>0</LeadOffsetFirstSample>
         <FirstSampleBaseline>0</FirstSampleBaseline>
         <LeadSampleSize>2</LeadSampleSize>
         <LeadOff>FALSE</LeadOff>
         <BaselineSway>FALSE</BaselineSway>
         <ExcessiveACNoise>FALSE</ExcessiveACNoise>
         <MuscleNoise>FALSE</MuscleNoise>
         <LeadDataCRC32>1383922504</LeadDataCRC32>
         <WaveFormData>
AAAAAAAAAAD+//7//v/+//7//v/+//7//P/8//z//P/+//7//v/+//7//v/+//7//P/8
//z//P/9//7///8AAAIAAgACAAIABQAHAAkACwAMAA0ADgAPAA0ADQANAA0ADQANAA0A
DQANAA8ADwAPABAAEQARAA4ADAAMAAwADAAOAA4ADAAKAAgABgAEAAQAAAAAAP///v//
//3//f/8//r/+v/6//n/+v/6//r/+f/4//j/+f/5//b/9v/2//b/+P/4//j/+f/5//n/
+P/3//X/9f/2//b/+P/4//j/+P/2//b/9v/2//j/+v/7//7/AAACAAgADwAZACIAJwAq
ADIAPABLAFwAZwBuAHkAhAB8AFwAMAARAAEA9//v/+r/6v/s/+3/6v/m/+b/5v/r/+3/
7f/t//H/+P/4//b/9v/3//f/9//4//j/+P/3//f/9//4//j/+P/4//j/+v/6//v/+//7
//v/+//8//z//P/8//z/+//7//v/+//8//z//P/8//r/+v/6//r//f/9//3//f/8//v/
+v/6//3//P/8//3//v/+///////9//3//f/+//7//f/9//3/AAAAAAAAAAAAAAEAAQAC
AAAAAAAAAAEAAQABAAEAAQADAAMAAwAFAAUABgAGAAYABwAHAAgACQAKAAoACgALAAwA
DAANAA8ADwAPABEAEgASABQAFQAVABYAFwAZABoAGwAbABsAHAAdAB4AHwAgACIAIwAk
ACUAIwAkACQAJAAiACIAIgAjACYAJgAlACUAJQAlACMAIwAlACQAIwAiAB0AHQAcABoA
GgAYABgAFgAUABMAEQAQAA4ADQALAAsACgAKAAkACQAGAAUABQAEAAYABQAFAAUAAQAB
AAIAAgABAAEAAQABAAIAAgADAAMAAwADAAIAAgACAAMAAwADAAMAAwADAAMAAQABAAEA
AQACAAIAAgACAAAAAAABAAEAAQACAAIAAgAEAAQAAwADAAIAAgACAAIABAAEAAQABAAD
AAMABAAEAAIAAgACAAMAAQABAAEAAQABAAAAAAAAAAIAAwADAAMAAgACAAIAAgAAAAAA
AQABAAIAAgACAAIAAAD/////AAACAAIAAgABAP//////////AQABAAAAAAABAAEAAAAA
AAEAAQAAAAAAAAAAAAAAAAD+//7//v/+/wAAAAAAAAAAAAAAAAAAAAAAAAAAAAAAAP7/
/v/+//7///8AAAEAAgD/////AAAAAAAAAAD/////AQAAAAAAAQD///////////3//f/9
//3//////////////////////////////wAAAAAAAAAAAAD+//7//v/+//7//v/+//7/
/v/+//7//v/+//7//v/+/wAAAAAAAAAA///+//3//P/+//7//v/+/wAAAAAAAAAA/v/+
//7//v8AAAAAAAAAAP7//v/+//7//v/+//7//v8AAAAAAAAAAAMABAAFAAYACQAKAAsA
DAALAAwADQANAA0ADQANAA0ADQANAA0ADwARABEAEQASABMAEwAQAA4ADAAMAAwADAAO
AAwACgAIAAYABAAEAAIAAAD///7//f/9//3//P/8//z//P/7//r/+v/6//n/+P/4//n/
+f/4//b/9v/2//b/+P/4//n/+f/5//j/9//3//f/+P/4//j/+v/6//r/+v/4//j/+P/4
//r//f8AAAQABgAKABUAIQAkACUALgA8AEgAUQBgAGsAcgB/AIQAbgBCAB4ACwABAPv/
9//y//L/8v/v/+r/6v/o/+j/6f/r/+//8//x//T//P/8//j/9//5//n/+v/6//r/+//7
//v//P/8//z//P/8//z//P/9//3//f/9//3//v/8//z//P/8//3//f/9//3//v/+//7/
/v/9//z/+//6//z//f/+/////f/9//3//v8AAP7//f/9//z//P/9//3/////////AAAA
AP////////7//v/+//7///8BAAIABAAEAAQABAAFAAMAAwADAAMABQAFAAUABwAHAAgA
CAAIAAkACQAKAAsADAAMAAwADQAOAA4ADwARAA8ADwARABIAEgAUABUAFQAYABkAGwAc
AB0AHQAdAB4AHQAeAB8AIAAiACMAJAAlACMAJAAkACQAJQAmACcAKQApACgAJgAlACUA
JQAjACMAIwAiACEAIAAbABsAGgAYABgAFgAWABQAEgARAA8ADgAMAAsACQAJAAoACgAJ
AAkABwAFAAQAAgAEAAMAAwADAAEAAQACAAIAAQABAAEAAQAAAAAAAQABAP/////+//7/
AAABAAEAAQD/////////////////////AAAAAAAAAAD+//7/////////AAAAAAAAAAAA
AP////8AAAAAAAAAAAAAAAAAAAAA/////wAAAAACAAIAAgADAAMAAwADAAMAAwACAAIA
AgAAAAEAAQABAAAAAAAAAAAAAgACAAMAAwAAAAAAAAAAAAAA/////wAAAgACAAIAAQD/
///////////////+//7///////7//v8BAAEAAAAAAAAAAAAAAAAA/v/+//7//v/+//7/
/v/+/wAAAAAAAAAA/v/+//7//v8AAAAAAAAAAAAAAAAAAAAA/f/9//7//v8AAAAA////
/////v/+///////////////9//3//f/9//////////////////////////////8AAAAA
AAAAAAAA/v/+//7//v/+//7//v/+//7//v/+//7//v/+//7//v/+//7//v/+//z//P/8
//z//v/+//7//v/+//7//v/+//7//v/+//7/AAAAAAAAAAAAAAAAAAAAAAEAAgADAAQA
BQAGAAgACgALAAwADQAOAA8ADwAPAA8ADwAPAA8ADwAPABEAEwATABEAEgATABMADgAM
AAwADAAPABAAEQAQAAwACgAIAAYABgAEAAQAAwACAAEA//////7//v/+//7//f/8//z/
/P/5//j/+P/5//v/+v/6//r/+v/6//r/+v/5//n/+f/4//n/+f/5//r/+v/6//r/+v/6
//r/+v/6//z//P/8//3/AAAEAAYADgAZAB8AIgAnADYAQgBMAFcAZgBzAHwAhwCKAHAA
RAAgAA0AAQD7//f/9v/2//b/8f/q/+j/6P/o/+n/7//z//X/9//4//r/+P/2//n/+//7
//z//P/8//v/+//7//z//P/8//z//P/8//z//f/9//3//f/9//7/AAAAAAAAAAD9//3/
/f/9//7//v/+//7/AAAAAAAAAAD//////////wEAAQABAAIAAgAAAP////8CAAIAAwAD
AAEAAQABAAIABAADAAMAAwAGAAYABgAGAAQABQAFAAYABAAEAAQABQAHAAcABwAHAAUA
BQAFAAcACAAKAAsADAALAAsADAANAA4ADgAOAA8AEgASABMAFQAVABUAFwAYABYAGAAZ
ABkAGgAbAB0AHgAfAB8AHwAgACEAIgAjACQAIgAjACQAJQAmACgAKQAqACoAKgAqACsA
KgAqACkAKQApACkAJwAnACYAJAAiACAAHwAfAB4AHAAaABgAGAAWABYAFQATABIAEAAP
AA0ADQAKAAoACQAJAAoACQAJAAgACAAHAAcABwAFAAUABgAGAAUABQAFAAUAAgACAAMA
AwADAAMAAgACAAAAAQABAAEAAgADAAQABQAFAAUABQAFAAUABAADAAIAAQACAAQABQAD
AAQABAAEAAQABAADAAMABgAGAAYABgAEAAQABAAEAAUABQAGAAYABAAEAAQABQAHAAcA
BwAHAAcABgAGAAYABAAFAAUABQAEAAQABAAEAAQABAAFAAUABAAEAAQABAAEAAMAAwAE
AAQABAAEAAMAAwADAAMAAwAFAAUABAAEAAMAAwACAAIAAwADAAIAAgACAAIAAgACAAQA
BAAEAAQABAAEAAQABAACAAIAAgACAAIAAgACAAIAAgACAAIAAgACAAIAAgACAAMAAwAE
AAQAAgACAAEAAQADAAIAAgADAAMAAwADAAMAAwADAAMAAwABAAEAAQABAAEAAQABAAEA
BQADAP///v///wAAAQACAAIAAgACAAIAAAAAAAAAAAACAAIAAgACAAIAAgACAAIAAgAC
AAIAAgAEAAQABAAEAAIAAgACAAIAAgACAAIAAgACAAIAAgACAAIAAgACAAIAAgACAAIA
AgACAAIAAgACAAAAAAAAAAAAAgACAAIAAgACAAIAAgACAAUABgAHAAgACgAKAAoACwAK
AAsADAANAA8AEQASABMAEQARABEAEQARABEAEwAVABUAFQAWABcAFwAUABIAEgASABIA
EgASAA4ADAAKAAgACAAIAAYABgADAAIAAQD//wEAAAAAAAAAAAD///7//v/8//v/+v/6
//3//f/8//z//P/8//z//P/6//v/+//7//z/+//7//v//P/8//z//P/6//r/+v/6//r/
+v/6//z///8CAAQACAAMABUAIQAoACkALgA6AEgAUwBgAG8AeACDAIoAegBQACYADQD/
//f/8f/u//D/8P/t/+r/5v/m/+r/6//t//P/9//5//j/9P/2//r//f/7//3//v/+//7/
/f/9//3//v/+//7//v/+//7//v//////////////AAD+//7//v/+////////////AAAA
AAAAAAAAAAAAAAAAAP//////////AQABAAEAAgACAAAA/////wIAAgADAAMAAwADAAMA
BAAEAAMAAwADAAQABAAEAAQAAgADAAMABAAGAAYABgAHAAcABwAHAAcABwAHAAcACQAJ
AAoACgAKAAsACwAMAA0ADgAOAA4ADwAQABAAEQATABMAEwAVABYAFgAYABkAGQAYABkA
GwAcAB8AHwAfACAAIQAiACMAJAAkACUAJgAnACcAKAAoACgAKAAoACgAKQAsACwAKwAr
ACkAKQAnACcAJwAmACUAJAAjACMAIgAgABwAGgAaABgAGAAXABUAFAASABEADwAPAA0A
DAAKAAkACQAJAAoACgAIAAcABwAHAAUABQAGAAYABwAHAAcABwAEAAQABQAFAAcABwAG
AAYABAAFAAUABQAFAAUABQAFAAMAAwADAAMABgAGAAYABgAEAAQABQAFAAUABgAGAAYA
CAAIAAcABwAGAAYABgAGAAQABAAEAAQABAAFAAcACAAHAAYABQAFAAcABwAHAAcABwAG
AAYABgAEAAUABQAFAAYABgAGAAYABgAGAAcABwAEAAQABAAEAAYABQAFAAYABgAGAAYA
BQAFAAUABQAFAAUABQAEAAQABQAFAAQABAADAAMAAgACAAAAAAAAAAAAAQACAAMABAAC
AAIAAgACAAQABAAEAAQAAgACAAIAAgACAAIAAgACAAIAAgACAAIAAQABAAIAAgAAAAAA
/////wEAAAAAAAEAAQABAAEAAQD//////////////////////////////////////f/+
//z//P/8//z//v/+//7//v/8//z//P/8//z//P/8//z//v/+//7//v/8//z//P/8//z/
/P/8//z//P/8//z//P/8//z//P/8//z//P/8//z//P/8//z//P/8//z//P/8//r/+v/6
//r/+//8//3//v8AAAAAAAAAAAIAAgACAAIABAAFAAYABwAGAAcACAAJAAsACwALAAsA
CwALAAsACwANAA8ADwAPABAAEQARAA4ACgAKAAoACgAMAAwACgAIAAQAAgAAAAAA/v/+
//3//P/9//v/+//6//n/+P/3//X/9P/0//T/8//0//T/9f/1//T/9P/0//T/8v/y//L/
8//z//P/8v/x//P/8//0//T/8v/y//L/8v/0//T/9P/0//T/9v/5//r/+v/+/wQADQAX
ABwAHwAqADgAQgBLAFwAZwBuAHcAegBiADYAFAAFAPv/9f/z/+z/7P/0/+3/4v/g/+D/
3v/f/+P/5//t//H/8v/0//L/8P/v/+//8f/y//L/8v/0//X/9v/4//f/9v/1//T/9P/0
//X/9f/1//X/9f/2//b/9v/2//b/9//3//f/9//2//b/9v/2//j/+P/4//j/9//3//f/
9//5//n/+f/6//v/+P/2//X/9v/2//f/9//5//n/+f/6//r/+f/5//n/+v/6//r/+v/4
//n/+f/6//z//P/8//3////////////9//3//f//////AAAAAAAA/////wAAAQADAAQA
BQAHAAgACAAJAAsACQAJAAsADAAMAA4ADwAPABAAEQATABQAEwATABMAFAAWABgAGgAc
ABsAGwAbABsAHQAeAB4AHgAgACAAIAAhACAAIAAfAB8AIQAhAB8AHwAeABwAGgAYABcA
FwAWABQAEAAOAA4ADAAKAAkABwAGAAUABQAEAAUAAwACAAAA//8AAP/////+//7//f/9
//3/+f/5//r/+v/7//v/+//7//j/+P/5//n/+//7//r/+v/4//n/+f/5//n/+f/5//n/
+//7//v/+//8//z//P/8//r/+v/7//v/+//8//z//P/6//r/+f/5//z//P/8//z//P/8
//z//P/9//3//v/+//z//P/8//3//f/9//3//f/9//z//P/8//z//f/9//3//P/8//z/
/P/8//z//f/9//z//P/8//z//P/7//v//P/8//z//P/7//v/+//7//v/+//7//r/+v/5
//n/+P/4//v/+//6//r/+v/6//r/+v/4//j/+P/4//r/+v/6//r/+v/6//r/+v/4//j/
+P/4//j/+P/4//j/+P/4//j/+P/3//f/+P/4//j/+P/3//f/9//2//b/9//5//n/+f/5
//f/9//3//f/+f/5//n/+f/3//f/9//3//f/+f/5//j/9v/2//b/9v/4//j/+P/4//j/
+P/4//j/+P/4//j/+P/4//j/+P/4//j/+P/4//j/+P/4//j/+P/4//j/+P/4//b/9v/2
//b/+P/4//j/+P/6//r/+v/6//j/+P/4//j/+v/6//r/+v/7//z//f/+/wEAAgADAAQA
AwAEAAUABQAHAAcABwAHAAkACQAJAAsACwALAAsADAANAA0ACgAIAAgACAAIAAgACAAG
AAQAAgACAAAAAAD+//z/+//6//n/9//3//b/9v/2//b/9f/0//T/9P/z//L/9P/1//X/
9P/y//L/8v/y//L/8v/z//P/8//y//H/8f/x//L/8v/y//P/9P/1//b/9P/0//T/9P/0
//X/+P/8/wAA/v8FABcAIAAhACgANgBAAEkAWABnAG4AdwCCAHQATAAkAA0AAQD5//P/
7v/u/+7/6f/m/+T/4v/g/+H/4//l/+X/6f/y//T/8v/y//H/8f/z//T/9P/0//P/8//z
//T/9v/2//b/9v/2//b/9//3//X/9f/1//b/9v/2//b/9v/1//X/9f/1//b/9v/2//b/
9v/2//b/9v/5//n/+f/5//f/9//3//j//P/6//n/+f/6//r/+//7//n/+f/5//r//P/7
//v/+//8//z//P/8//z//f/9//7//v/+//7//////////////wEAAQABAAMAAQACAAIA
AgABAAEAAgADAAYABgAGAAcACAAIAAkACwANAA0ADwAQAA4AEAARABEAEgATABUAFgAX
ABcAFwAYABkAGgAbABwAHAAdAB4AHwAfACAAIAAgACIAIgAiACMAJAAkACMAIwAhACEA
HwAfAB8AHgAdABwAGQAZABgAFgAWABQAFAASAA4ADQALAAoABgAFAAMAAwADAAQABAAF
AAQAAwADAAIAAQD///7//f/9//3//v/+//3//f/9//3//v/+///////+//3/+//6//r/
+//7//v//f/9//3//f/9//3//f/9//7//v/+//7//P/8//3//f/9//7//v/+//z//P/7
//v//v/+//7//v8AAAAAAAAAAP3//f/+//7//v/+//7//////////////////v/+//7/
AAABAAEAAQD+//7//v/+//z//P/9//3//v/+//7//v/+//3//f/+//7//v/+//3/+//7
//v/+//9//3//P/8///////+//7//f/9//z//P/8//z//P/8//z//P/8//z//P/8//z/
/P/+//7//v/+//3//P/7//r/+v/6//r/+v/6//r/+v/6//v/+//8//z/+v/6//n/+f/7
//r/+v/7//v/+//7//v/+f/5//n/+f/5//n/+f/5//n/+f/5//n/+f/5//n/+v/6//r/
+v/6//j/+P/4//j/+v/6//r/+v/8//z//P/8//r/+v/6//r/+v/6//r/+v/6//r/+v/6
//r/+v/6//r/+v/6//r/+v/5//j/9//2//f/+P/5//r/+v/6//r/+v/6//r/+v/6//z/
/P/8//z/+v/6//r/+v/6//r/+v/6//r/+v/6//r//P/8//z//P/9//7///8AAAIAAwAE
AAUABgAHAAgACQALAAsACwALAAsACwALAAsADQAPAA8ADwAQABEAEQAOAAwADAAMAAwA
CgAKAAgABgAGAAQAAgACAAAAAAD///7/+//5//n/+P/4//j/+P/3//j/+P/4//f/9P/0
//X/9f/1//b/9//4//f/9v/1//X/9//3//b/9f/1//X/9v/2//b/9v/2//b/9P/0//T/
9P/0//b/9f/2//7/BAAIAA8AGwAiACMAKgA4AEQATwBeAG0AdAB9AIQAcABGAB4ACQD7
//P/7f/q/+z/7P/n/+L/4P/g/+L/5f/n/+f/5//v//b/9P/w//L/9f/1//X/9v/2//b/
9f/1//X/9v/2//b/9v/2//b/9v/3//f/9f/1//X/9v/0//T/9P/0//P/8//z//P/9v/2
//b/9v/0//T/9P/0//X/9f/1//X/9f/1//X/9v/2//T/8//z//b/9v/3//f/9//3//f/
+P/4//f/9//3//j/+P/4//j/+P/5//n/+v/8//z//P/9//v/+//7//v//f/9//3/////
/wAAAAAAAP////8AAAEABAAEAAQABQAGAAYABwAJAAkACQALAAwADAAOAA8ADwAQABEA
EwAUABUAFQAVABYAFwAYABkAGgAaABsAHAAdAB0AHgAeAB4AHAAcABwAHQAgACAAHwAf
AB0AHQAbABsAHQAcABsAGgAZABkAGAAWABIAEAAQAA4ADAALAAkACAAIAAcABQAFAAIA
AgABAAEA/v/9//3//P/8//v/+//7//v/+//8//z/+//7//v/+//6//r/+//7//n/+f/4
//j/+v/7//v/+//7//v/+//7//v/+//7//v/+v/6//r/+v/5//r//P/9//v//P/8//z/
/v/+//3//f/8//z//P/8//z//P/8//z/+//7//z//P/8//z//P/9//3//f/9//3//f/8
//z//P/8//3//f/9//7//v/+//7//P/8//3//f/8//z//P/8//z/+//7//z//P/8//z/
+//9//3//f/9//v/+//6//r//f/9//z//P/7//v/+v/6//z//P/8//z/+v/6//r/+v/6
//r/+v/6//z//P/8//z//P/8//z//P/8//z//P/8//z//P/8//z/+f/5//r/+v/8//z/
+//7//v/+v/6//v/+//7//v/+//7//v/+//7//v/+//7//v/+//7//v/+//7//n/+f/6
//r/+v/6//r/+v/6//r/+v/6//r/+v/6//r/+v/6//r//P/8//z//P/6//r/+v/6//r/
+v/6//r/+v/6//r/+v/8//z//P/8//r/+v/6//r//P/8//z//P/8//z//P/8//r/+v/6
//r/+P/4//j/+P/6//r/+v/6//r/+v/6//r/+v/6//r/+v/4//j/+P/4//r/+v/6//r/
+//8//3//v8AAAAAAAABAAQABQAGAAcABgAHAAcABwAHAAcABwAHAAkACQALAA0ADQAN
AA4ADwANAAoACAAIAAgACAAIAAgABgAEAAIAAAD+//7//P/8//n/+P/3//X/9f/0//T/
9P/y//H/8P/w//D/7//u/+7/7//v/+7/7v/u/+7/7v/u//D/8f/x//H/7v/t/+3/7f/w
//D/8P/w/+7/7v/u/+7/7v/u/+7/8P/z//T/+P/6//7/BQAPABgAHQAgACwAOgBDAE4A
XQBkAG0AdgBuAEoAHgADAPX/6//j/9z/4P/m/+P/3v/e/97/3v/f/9//5f/p/+v/7P/u
/+7/7v/v/+//7//w//D/8P/z//P/8//0//T/9P/0//T/9P/0//X/9f/1//X/9f/2//b/
9v/2//b/9//3//f/9//2//b/9v/2//j/+P/4//j/+f/5//n/+f/3//f/9//4//z/+v/5
//n/+v/6//v/+//5//n/+f/6//v/+//8//3//P/8//z//P/+//////8AAP7//v/+////
AQABAAEAAQADAAMAAwAFAAMABAAEAAQABwAHAAgACQAJAAgABwAHAAgACAAJAAsADQAN
AA8AEAAQABIAEwATABQAFQAXABgAGQAZABkAGgAbABwAHQAeAB4AHwAgACEAIQAiACIA
IgAgACAAIAAhACQAJAAjACMAIwAjACEAIQAhACAAHwAeABsAGwAaABgAGAAWABYAFAAS
ABEADwAOAAwACwAJAAkACAAIAAcABwAGAAUABQAEAAQAAwADAAMA/////wAAAAABAAEA
AQABAAIAAgADAAMAAQABAAAAAAACAAMAAwADAAEAAQABAAEAAQABAAEAAQAEAAQABAAE
AAAAAAABAAEAAQACAAIAAgACAAIAAQABAAIAAgACAAIABAAEAAQABAABAAEAAgACAAIA
AgACAAMAAQABAAEAAQADAAIAAgACAAAAAQABAAEAAAAAAAAAAAACAAIAAwADAAIAAgAC
AAIAAgABAAEAAgAAAAAAAAD//wEAAQABAAEAAQABAAAAAAD//////v/+/wEAAQAAAAAA
AgACAAIAAgAAAAAAAAAAAP7//v/+//7/AAAAAAAAAAACAAIAAgACAAAAAAAAAAAA/v/+
//7//v//////AAAAAAIAAgABAAEAAQAAAAAAAQABAAEAAQABAP//////////////////
//8BAAEAAQABAAEABQABAAAAAAAAAAAAAAAAAAAAAAAAAAIAAgACAAIAAAAAAAAAAAAA
AAAAAAAAAAIAAgACAAIAAQAAAP///v8AAAAAAAAAAAAAAAAAAAAAAAAAAAAAAAAAAAAA
AAAAAAAAAAAAAAAAAgACAAIAAgACAAIAAgACAAAAAAAAAAAAAAAAAAAAAAAAAAAAAAAA
AAIAAgACAAIABAAEAAQABAAFAAYABwAJAAwADQAOAA8AEAARABEAEQAPAA8ADwAPABEA
EQATABUAFQAVABYAFwAXABQAEgASABIAEgASABIADgAMAAoACAAGAAYABAAEAAMAAgAB
AP//AQAAAAAAAAAAAP///v/+//z/+//6//r/+//7//r/+v/8//z//P/8//z//f/9//3/
/P/7//v/+//6//r/+v/6//r/+v/6//r/+v/6//r//P///wIABAAIAAwAFQAfACQAJQAu
ADwASABRAGAAawByAHsAfgBqAEAAHgANAAEA/f/7//T/8P/0//P/7P/o/+r/6v/r/+v/
7f/v//P/+P/6//r/+P/5//n/+f/6//r/+v/9//3//f/+//z//P/8//z/+v/6//v/+//8
//3//v8AAP///v/9//z//f/9//3//f/+//7//v/+//7//v/+//7//f/9//3//f/9//3/
/f/+/wAA/v/9//3/AAAAAAEAAQABAAEAAQACAAIAAQABAAEAAQAAAP///v///wEAAgAE
AAQABAAEAAUABQAFAAUABQADAAMAAwAFAAcACAAIAAgACQAJAAoACwAKAAoACgALAA4A
DgAPABEADwAPABEAEgASABQAFQAVABgAGQAbABwAGwAbABsAHAAdAB4AHwAgACAAIQAi
ACMAIwAkACQAJAAmACYAJgAnACgAKAAnACcAJQAlACMAIwAlACQAIwAiAB8AHwAeABwA
HAAaABoAGAAWABUAEwASAA4ADQALAAsACgAKAAkACQAIAAcABwAGAAYABQAFAAUAAwAD
AAQABAAFAAUABQAFAAIAAgADAAMAAwADAAIAAgAEAAUABQAFAAMAAwADAAMAAwADAAMA
AwAGAAYABgAGAAQABAAFAAUABQAGAAYABgAGAAYABQAFAAYABgAGAAYABAAEAAQABAAF
AAUABgAGAAYABgAGAAcABQAFAAUABQAFAAQABAAEAAQABQAFAAUABgAGAAYABgAGAAYA
BwAHAAQABAAEAAQABAADAAMABAAGAAYABgAFAAMAAwADAAMAAwADAAIAAgAFAAUABAAE
AAUABQAEAAQAAgACAAIAAgACAAIAAgACAAQABAAEAAQABAAEAAQABAAEAAQABAAEAAQA
BAAEAAQAAgACAAIAAgACAAMABQAGAAYABgAFAAUAAwACAAIAAwADAAMAAwADAAMAAwAD
AAMAAwADAAMAAwADAAMAAwADAAEAAwAFAAYABAAEAAQABAACAAIAAgACAAQABAAEAAQA
AgACAAIAAgAEAAQABAAEAAQABAAEAAQAAgACAAIAAgAEAAQABAAEAAQABAAEAAQABAAE
AAQABAACAAIAAgACAAIAAgACAAIAAgACAAIAAgACAAIAAgACAAIAAgACAAIABAAEAAQA
BAAFAAYABwAIAAoACgALAAwADQAOAA8AEAARABEAEQARABEAEQARABEAEwAVABcAFwAZ
ABoAGwAbABYAFAAUABQAFAAUABQAEgASABAADgAMAAoACAAIAAcACAAHAAUABQABAAAA
///+//7//v///wAAAQAAAAAAAQD///7//v/+/wAAAAAAAAAA/////////v////////8A
AAAAAAAAAAAAAAAAAAAAAAAAAAIAAgADAAYACAAGABAAIQAnACoALwA8AEgAVABfAGwA
dwCAAIsAigBqAD4AIgATAAkAAwD///z//P/8//X/8P/u/+7/7v/v//P/8//z//v/BAAC
AP7//v////3///8AAAAAAAABAAEAAQACAAIAAgACAAIAAgACAAMAAwADAAMAAwAEAAQA
BAAEAAQABQAFAAUABQAEAAQABAAEAAYABgAGAAYABwAHAAcABwAHAAcABwAIAAgABgAF
AAUABgAGAAcABwAJAAkACQAKAAoACQAJAAkACgAKAAoACgAKAAsACwAMAAwADAAMAA0A
DQAPAA==
         </WaveFormData>
      </LeadData>
      <LeadData>
         <LeadByteCountTotal>10000</LeadByteCountTotal>
         <LeadTimeOffset>0</LeadTimeOffset>
         <LeadSampleCountTotal>5000</LeadSampleCountTotal>
         <LeadAmplitudeUnitsPerBit>4.88</LeadAmplitudeUnitsPerBit>
         <LeadAmplitudeUnits>��V</LeadAmplitudeUnits>
         <LeadHighLimit>2147483647</LeadHighLimit>
         <LeadLowLimit>268435456</LeadLowLimit>
         <LeadID>V1</LeadID>
         <LeadOffsetFirstSample>0</LeadOffsetFirstSample>
         <FirstSampleBaseline>0</FirstSampleBaseline>
         <LeadSampleSize>2</LeadSampleSize>
         <LeadOff>FALSE</LeadOff>
         <BaselineSway>FALSE</BaselineSway>
         <ExcessiveACNoise>FALSE</ExcessiveACNoise>
         <MuscleNoise>FALSE</MuscleNoise>
         <LeadDataCRC32>948092082</LeadDataCRC32>
         <WaveFormData>
+v/6//r/+v/6//r/+v/6//j/+P/4//j/+P/4//j/+P/4//j/+P/4//j/+P/4//j/+v/6
//r/+v/6//r/+v/6//z//P/8//z//P/8//z//f/9//7/AAABAP///v/8//r/9v/0//L/
8v/0//P/8P/w/+3/7P/s/+z/6v/p/+n/6f/q/+z/6v/q/+z/7f/t/+z/7P/s/+7/7//v
/+//8f/y//L/8//z//P/8//z//P/8//z//P/8//z//P/8//z//P/8//z//P/8//0//T/
9P/0//T/9P/0//T/9P/0//T/9P/0//T/9P/0//T/9P/0//X/+P8AAAcADwARAA4AAwD/
//r/8P/e/83/wf+t/5f/if+D/4X/i/+R/5P/jv+P/5r/pf+u/7T/uP+8/8T/zP/P/9P/
2f/k/+z/7//w//T/9f/2//b/9//3//f/+P/2//f/9//4//r/+v/6//r/+v/7//v/+//7
//v/+//7//v//P/8//z//P/8//z//P/9//3//f/9//3//f/9//3//f/9//3//f/+//7/
/v/+//7//v/+//7//v/+//7//v/+//7//v/+//7//v/9//3//v/+//7//v/+//7//v/+
/wAAAAAAAAAA//8AAAAAAAD/////AAAAAAAAAAAAAAAAAAAAAAEAAQADAAMAAwADAAMA
AwADAAMAAwADAAMAAgAEAAMAAwADAAMAAgACAAIAAgABAAEAAQABAAAAAAD/////////
///////////////+//7//v/8//r/+v/6//r/+v/6//r/+v/6//r/+v/7//v/+//7//z/
/v/+//7//v/9//3//f/9//3//f/9//7//P/8//z//P/8//v/+//7//v/+//7//v//f/9
//3//f/9//3//P/8//z//P/8//3//v/+//7//v/9//3//v///////////wAAAAAAAP//
/v/+////AQACAAMAAwADAAMAAwACAAIAAgACAAIAAgACAAIAAgACAAIAAgACAAIAAgAE
AAQABAAEAAQABAAEAAMABQAFAAUABQADAAMAAwADAAEAAQAAAAAAAAAAAAAAAAAAAAAA
/////wAAAAAAAAAAAgACAAEAAQD///////8AAAIAAQABAAEAAQAAAAAAAQABAP//AQAB
AAIAAgACAAIAAgADAAMAAgAEAAQABAAEAAYABgAGAAYABgAGAAYABgAHAAcABwAHAAkA
CgAKAAoACgAKAAoACgAKAAoACAAIAAkACQAJAAkACwALAAsACwALAAsACwALAAsACwAL
AAsACQAIAAgACAAIAAkACQAJAAsACwALAAoACAAIAAgACAAKAAoACgAKAAwADAAMAAwA
DAAMAAwADAAOAA4ADgAOAAwADAAMAAwADAAMAAwADAAMAAwADAAMAAwADAAMAAwADAAM
AAwADAAMAAwADAAMAAwADAAMAAwADgAOAA4ADgAQABAAEAAQABIAEgASABIAEgASABMA
EwAUABYAFwAXABUAEgAPAAwADAAKAAoACgAJAAYABgAFAAYABgAGAAYABQAFAAUABgAI
AAYABgAGAAcABwAGAAYACAAKAAsACwAJAAsADAAOAA8ADwAPAA8ADQANAA0ADQAPAA8A
DwAPAA8ADwAPAA8ADwAPAA8AEAAQABAAEAAQABAAEAAQABAAEAAQABAAEAAQABAAEAAQ
ABAAEgATABoAIAAnACkAKQAgABkAEwAIAPj/7P/h/9P/vf+r/6X/qf+t/7H/tf+3/7b/
u//I/9H/1P/W/9r/3v/m/+z/7//z//n/AgAKAAsACgAMAA8AEAASABMAEwATABQAFAAV
ABUAFgAUABQAFAAUABIAEwATABMAFQAVABUAFQAVABYAFgAWABYAFgAWABYAGQAZABkA
GQAZABkAGQAZABkAGQAZABkAGAAYABgAGAAYABgAGAAYABgAGAAYABgAGAAYABgAGAAY
ABgAFwAXABoAGgAaABoAGAAYABgAGAAaABoAGgAaABoAGgAZABgAFwAXABgAGAAYABgA
GAAYABgAGAAZABkAGQAZABkAGQAZABkAGQAZABcAFwAXABYAFgAVABUAFQAVABQAFAAU
ABYAFQAVABUAEwASABIAEQARABEAEQARAA0ADQANAA0ADAAMAAwACgAMAAwADAAMAAoA
CgAKAAoACgAKAAoACwANAA0ADQAOAAwADAAMAAwADwAPAA8ADwANAA0ADQAOAAwADAAM
AAwADAALAAsACwALAAsACwALAAsACwALAAsACwALAAoACgAMAAwADAANAAwADAAMAAwA
CwALAAwADQALAAsACwAMAAwADAALAAoACwALAAwADAANAA0ADQANAA0ADAAMAAwADAAM
AAwADAAMAAwADAAMAAoACgAKAAoADAAMAAwADAAKAAoACgAJAAkACQAJAAkABwAHAAcA
BwAJAAkACAAIAAgACAAIAAgABgAGAAUABQAGAAYABgAGAAQABAADAAMAAwADAAMABAAE
AAMAAwADAAMAAgACAAMAAwABAAMAAwAAAAAAAAAAAAAAAQABAAAAAAAAAAAAAAAAAAAA
AAAAAAAAAAAAAAAA///////////9//7//v/+//7//v/+//7//v/+//z//P/9//3//f/9
//v/+//7//v/+//7//v/+//7//v/+//7//v/+v/6//r//P/9//3//f/7//v/+f/6//r/
+v/6//r/+v/6//r/+v/4//j/+P/4//j/+P/4//j/+P/4//j/+P/4//j/+P/4//j/+P/4
//j/9v/2//b/9v/2//b/9v/2//T/9P/0//T/9P/0//T/9P/0//T/9P/0//X/9v/3//j/
+P/4//j/+P/3//f/+P/6//n/+f/4//b/8v/w/+7/7P/u/+7/7f/q/+z/6//q/+r/6P/o
/+f/5//p/+r/7P/q/+r/6v/r/+v/6v/q/+r/7P/t/+3/7f/v/+7/8P/x//H/8f/x//H/
8f/z//P/8//z//H/8f/x//H/8f/x//H/8f/x//L/8v/y//L/8v/y//L/8v/y//L/8v/y
//L/8v/y//L/8v/y//T/9//+/wQACwAPAA0ABAD7//X/6v/c/87/wf+x/53/jf+H/4n/
j/+V/5n/l/+U/5v/pv+v/7T/uP++/8T/zP/Q/9H/1f/f/+j/7v/x//L/9P/1//b/9P/1
//X/9f/2//j/+f/5//r/+v/6//r/+v/4//n/+f/5//n/+f/5//n/9//4//j/+P/6//r/
+v/6//v/+//7//v/+//7//v/+//7//v/+//7//z//P/8//z//P/8//z//P/8//z//P/8
//z//P/8//z//P/8//v/+//8//z//P/8//7//v/+//7//v/+//7//v///wAAAAAAAP//
//8AAAAA/v/+//7//v8AAAAAAQABAAEAAQABAAEA///////////////////+/wAA////
///////+//7//v/+//3//f/9//v/+v/6//n/+f/5//n/+f/3//f/9//3//b/9v/2//T/
9P/0//T/9P/0//T/9P/0//b/9v/2//f/9//3//f/+P/4//j/+P/4//n/+f/5//n/+f/5
//n/+v/6//r/+v/6//r/+f/5//n/+//7//v/+//5//n/+f/5//v/+//6//r/+v/6//r/
+//6//r/+v/6//n/+f/6//v/+f/5//n/+v/8//z/+//6//v/+//8//z/+//7//v/+//9
//z//P/8//r/+v/6//r//P/8//z//P/8//z//P/8//z//P/8//z//v/+//7//f/7//v/
+//7//3//f/9//3//f/9//z//P/8//z//P/8//z//P/7//v/+v/6//r/+v/6//r/+f/5
//n/+f/5//r/+v/5//n/+f/5//j/+P/5//n/9//5//n/+v/6//r/+v/4//n/+f/4//j/
+P/4//j/+v/6//r/+v/4//j/+P/4//f/9//3//f/9//4//j/+P/4//j/+P/4//j/+P/2
//b/9//3//f/9//5//n/+f/5//n/+f/5//n/+f/5//n/+f/5//j/+P/4//j/+f/5//n/
9//5//v/+v/4//j/+P/4//b/9v/2//b/+P/4//j/+P/4//j/+P/4//j/+P/4//j/+P/4
//j/+P/2//b/9v/2//j/+P/4//j/9v/2//b/9v/4//j/+P/4//j/+P/4//j/+P/4//j/
+P/6//r/+v/6//r/+v/6//r//P/8//z//P/8//z//P/8//7//v/+//7///8AAAEAAgAC
AAMAAwAEAAYABwAHAAYABAACAAAA/v/+//7//v/9//r/+v/5//j/+P/4//j/9//3//f/
+P/6//r/+v/6//v/+f/4//j/+P/8//3//f/9////AAACAAMAAwADAAMAAwAFAAUABQAF
AAMAAwADAAMABQAFAAUABQADAAMABAAEAAQABAAEAAQAAgACAAIAAgAEAAQABAAEAAQA
BAAEAAQABAAFAAoAEgAbACEAIQAaABEADwAGAPb/5v/Z/8f/sf+d/5H/j/+T/5v/of+h
/5z/of+u/7f/vv/E/8j/0P/Y/9z/3//l/+3/9v/+/wMABgAGAAUABgAGAAcABwAHAAgA
CAAJAAkACgAKAAoACgAKAAoACwALAAsACwALAAsACwANAA4ADgAOAA4ADgAOAA4ADQAN
AA0ADQAPAA8ADwAPAA0ADQANAA0ADgAOAA4ADgAQABAAEAAQAA4ADgAOAA4AEAAQABAA
EAAQABAADwAPABAAEAAQABAAEAAQABAAEAAOAA4ADgAOABEAEgASABIADwAPABAAEAAQ
ABAAEAAQABIAEgATABMAEwATABMAEwATABMAEwATABMAEwATABIAFAATABMAEwATABIA
EgASABAADwAPAA8AEQAQABAADwAPAA8ADwAPAA0ADQANAA0ADAAMAAwACgAKAAoACgAK
AAoACgAKAAoACAAIAAgACQAJAAkACQAKAAoACgAKAAoACwALAAsACwANAA0ADQAOAAwA
DAAMAAwADgANAA0ADQANAA0ADQANAA0ADQANAA0ADQANAAwADAAOAA4ADgAPAA4ADgAO
AA4ADQANAA4ADwAPAA8ADwAQABAAEAAPAA4ADgAPABEAEgARABEAEQARAA8ADgAOAA4A
EAAQABAAEAASABIAEgASABIAEgASABIAEAAQABAAEAAQABAAEAAPABEAEQARABEAEQAR
ABEAEQARABEAEAAQABAAEAAQABAAEAAQAA8ADwAQABAAEAAQABAAEAAPAA8ADwAPAA8A
EAAQAA8ADwAPAA8ADgAOAA8ADQALAA0ADQAMAAwADAAMAAwADQANAAwACgAKAAoACgAM
AAwADAAMAAwADAAMAAwADQANAA0ADQAMAAwACwAKAAoACgAKAAoADAAMAAoACgAJAAkA
CQAJAAkACQAJAAkACQAJAAkACQAJAAkACQAJAAkACAAIAAgACgALAAsACwALAAsACwAM
AAoACgAKAAoACAAIAAgACAAKAAoACgAKAAgACAAIAAgACAAIAAgACAAIAAgACAAIAAgA
CAAIAAgABgAGAAYABgAGAAYABgAGAAQABAAEAAQAAgACAAIAAgACAAIAAgACAAIAAgAC
AAIAAgACAAIAAgACAAIAAgACAAUABgAHAAgACAAIAAgACQAHAAgACgALAA0ADAAKAAgA
BAACAAAAAAAAAP///P/8//v/+v/6//r/+P/3//f/9//6//z/+v/6//r/+//7//r//P/8
//7////9//3///8AAAQABQAFAAUABQAFAAUABQAFAAUABQAFAAMAAwADAAMABQAFAAUA
BQAEAAQABAAEAAYABgAGAAYABgAGAAYABgAGAAYABgAGAAYABgAGAAsAEgAaAB8AIwAf
ABYADQAHAPz/7P/g/9f/x/+z/6P/n/+h/6f/q/+v/7H/sP+3/8L/yf/K/87/1P/Y/+D/
5v/n/+n/8//8/wIAAwAGAAgACQAKAAoACwALAAsADAAMAA0ADQAOABAAEAAQABAADgAP
AA8ADwAPAA8ADwAPAA0ADgAOAA4AEAAQABAAEAAQAA8ADgANAA8ADwAPAA8AEQARABEA
EQARABAADwAOABAAEAAQABAAEAAQABAAEAAQABAAEAAQABIAEgARABEAEAAQABAAEAAS
ABIAEgASABIAEgASABIAEQASABIAEgATABMAFAAUABIAEgASABIAFAAUABUAFQAUABMA
EgARABMAEwATABMAEQARABEAEAAQAA8ADwAPAA8ADgAOAA4ADAALAAsACwALAAoACgAJ
AAkACQAJAAkACQAJAAkACQAIAAgACAAGAAYABgAGAAYABgAGAAYABgAGAAYABgAHAAcA
BwAHAAgACAAIAAgACAALAAsACwALAAkACQAJAAoACgAKAAoACgAKAAkACQAJAAkACQAJ
AAkACwALAAsACwALAAsACgAKAAwADAAMAA0ADAAMAAwADAALAAsADAANAA0ADQANAA4A
DAAMAAsACgAJAAkACgAKAA0ADQANAA0ADQAMAAwADAAOAA4ADgAOAAwADAAMAAwADgAO
AA4ADgAMAAwADAAMAAwADAAMAAsACwALAAsACwALAAsACwALAAkACQAIAAgACAAIAAgA
CAAIAAgABwAHAAgACAAIAAgACAAIAAcABwAJAAkACQAKAAgABwAHAAcACQAIAAgACQAJ
AAcACQAJAAYABgAGAAYABgAHAAcABgAGAAYABgAGAAYABgAGAAYABAAEAAQABAAFAAUA
BQAFAAUABgAGAAYABAAEAAQABAAEAAQAAgACAAUABQAFAAUAAwADAAMAAwADAAMAAwAD
AAMAAwADAAMAAwACAAIAAgACAAMAAwADAAMAAwADAAIAAgACAAIAAgACAAIAAgACAAIA
AgACAAIAAAAAAAAAAAAAAAAAAAAAAAAAAAAAAAAAAAAAAAAAAAAAAAAAAAAAAAAAAAAA
AAAA/v/+//7//v8AAAAAAAAAAAAAAAAAAAAAAAAAAAAAAAACAAIAAgACAAIAAgADAAMA
BgAIAAkACQAIAAYABAACAAAA/v/+//7//f/6//r/+f/4//j/+P/4//X/9f/1//b/+P/2
//b/9v/3//f/9v/2//j/+v/7//v/+//9//7/AAD/////////////////////////////
//////////////3//f/9//7/AAAAAAAAAAAAAAAAAAAAAP7//v/+//7/AAAAAAAAAAAA
AAAAAQAGAA4AFwAbABkAEgAJAAMA/P/s/97/1f/H/7P/of+X/5X/mf+f/6P/o/+g/6P/
sP+9/8L/xv/K/9D/2P/c/9//4//r//b//v///wAABAAFAAQABgAFAAUABQAGAAYABwAH
AAgACAAIAAgACAAIAAkACQAJAAsACwALAAsACQAKAAoACgAIAAgACAAIAAoACwAMAA0A
CwALAAsACwALAAsACwALAAoACgAKAAoACgAKAAoACgAKAAoACgAKAAoACgAKAAoADAAM
AAsACwAMAAwADAAMAAoACgAKAAoADAAMAAwADAALAAwADAAMAAsACwAMAAwADgAOAA4A
DgAOAA4ADwAPAA0ADQANAA0ADwAPAA8ADwANAA0ADQAMAAwACwALAAsACwAKAAoACgAM
AAsACwALAAsACgAKAAkACQAJAAkACQAHAAcABwAHAAQABAAEAAIAAgACAAIAAgAEAAQA
BAAEAAQABAAEAAUABQAFAAUABgAGAAYABgAGAAcABwAHAAcABwAHAAcACAAGAAYABgAG
AAYABQAFAAUABQAFAAUABQAFAAUABQAFAAUABQAEAAQABAAEAAQABQAGAAYABgAGAAUA
BQAGAAcABwAHAAcACAAIAAgABwAGAAUABQAGAAYABwAHAAcABwAHAAYABgAGAAYABgAG
AAYABAAEAAQABAAGAAYABgAGAAYABgAGAAYABAAEAAQAAwAFAAUABQAFAAUABQAFAAUA
BQAFAAQABAAGAAYABgAGAAQABAADAAMABAAEAAQABAAEAAQAAwADAAMAAwADAAQABAAD
AAMAAwADAAIAAgADAAMAAQADAAMAAgACAAIAAgACAAMAAwACAAQABAAEAAQABAAEAAQA
BAACAAIAAgACAAMAAwADAAMAAwAEAAQABAAEAAQABAAEAAQABAACAAIAAwADAAMAAwAB
AAEAAQABAAMAAwADAAMAAwADAAMAAwADAAIAAgACAAIAAwADAAMAAwABAAEAAAAAAAAA
AAAAAAIAAgACAAIAAAAAAAAAAAACAAIAAgACAAIAAgACAAIAAAAAAAAAAAAAAAAAAAAA
AAAAAAAAAAAAAgACAAIAAgACAAIAAgACAAAAAAAAAAAAAAAAAAAAAAAAAAAAAAAAAAAA
AAAAAAAAAAAAAAAAAAAAAAAAAAAAAP7//v/+//7/AAAAAAAAAAACAAIAAgACAAIAAgAC
AAMAAwAEAAYABwAJAAgABgAEAAIAAAD+//7//P/7//j/+P/1//T/9P/0//T/8//z//P/
9P/2//T/9P/0//X/9f/0//L/8v/0//X/9//3//n/+v/6//v/+//7//3//f/9//3//f/9
//3//f/9//3//f/9//3//f/9//3//v/+//7//v/+//7//v/+/wAAAAAAAAAAAAAAAAAA
AAAAAAAAAAADAAgADgAVABsAGQASAAsABQD8/+z/3v/T/8P/rf+b/5P/k/+V/5v/n/+d
/5r/n/+q/7X/vP/A/8T/yv/S/9j/2f/d/+f/8P/2//n//P/+/////v/+/////////wAA
AAABAAEAAgAAAAAAAAAAAAAAAQABAAEAAwADAAMAAwADAAQABAAEAAQABAAEAAQABQAF
AAUABQAFAAUABQAFAAUABQAFAAUABgAGAAYABgAIAAgACAAIAAgACAAIAAgACAAIAAgA
CAAKAAoACQAJAAoACgAKAAoADAAMAAwADAAMAAwADAAMAA0ADgAOAA4ADQANAA4ADgAO
AA4ADgAOAA4ADgAPAA8ADwAPAA8ADwAPAA8ADwAPAA8ADwAPAA4AEAAPAA8ADwAPAA4A
DgAOAA4ADQANAA0ADQAMAAwACwALAAsACwALAAkACQAJAAkACAAIAAgABgAGAAYABgAG
AAYABgAGAAYABgAGAAYABwAHAAcABwAIAAgACAAIAAgABwAHAAcABwAHAAcABwAIAAoA
CgAKAAoACgAJAAkACQAJAAkACQAJAAcABwAHAAcABwAHAAYABgAGAAYABgAHAAgACAAI
AAgABwAHAAgACQAHAAcABwAIAAgACAAHAAYABwAHAAgACAAHAAcABwAHAAcABgAGAAYA
BgAGAAYABgAIAAgACAAIAAgACAAIAAgACAAIAAgACAAIAAgACAAHAAcABwAHAAcABwAH
AAcABwAFAAUABAAEAAYABgAGAAYABgAGAAUABQAGAAYABgAGAAYABgAFAAUAAwADAAMA
BAAGAAUABQAFAAcABgAGAAcABQADAAUABQAGAAYABgAGAAQABQAFAAQABAAEAAQABAAE
AAQABAAEAAQABAAEAAQAAwADAAMAAwABAAIAAgACAAIAAgACAAIABAAEAAIAAgABAAEA
AQABAAMAAwADAAMAAQABAAEAAQABAAEAAQABAAMAAgACAAIAAgADAAMAAwABAAMAAwAC
AAAAAAAAAAAAAgACAAIAAgACAAIAAgACAAIAAgACAAIAAgACAAIAAgACAAIAAgACAAIA
AgACAAIAAgACAAIAAgACAAIAAgACAAIAAgACAAIAAgACAAIAAgACAAIAAgACAAIAAgAC
AAIAAgACAAIAAgACAAIAAgACAAAAAAAAAAAAAAAAAAAAAAAAAAAAAAAAAAAAAAAAAAAA
AgACAAIAAgAEAAQABAAEAAQABQAFAAYACAAJAAkACAAGAAQAAgAAAP7//v/+//3/+P/4
//f/9v/2//b/9v/1//f/9//4//r/9v/2//b/9//3//b/9v/2//r/+//7//v//f/+/wAA
AQABAAEAAQABAAEAAQABAAEAAQABAAEAAQADAAMAAwADAAMAAwAEAAQABAAEAAQABAAE
AAQABAAEAAYABgAGAAYABAAEAAQABAAGAAcADgAUAB0AIwAlAB4AFQARAAwA/P/s/9//
0f+7/6X/mf+V/5n/nf+j/6X/ov+l/7D/uf/A/8b/zP/Q/9j/4P/j/+n/8f/4/wAABQAG
AAgACQAKAAoACwALAAsADAAMAA0ADQAOAA4ADgAOAA4ADAANAA0ADQAPAA8ADwAPAA0A
DgAOAA4ADgAOAA4ADgAPAA8ADwAPAA0ADQANAA0ADQANAA0ADQAMAAwADAAMAAwADAAM
AAwADAAMAAwADAAMAAwADAAMAAwADAALAAsADAAMAAwADAAMAAwADAAMAAwADAAMAAwA
CwAMAAwADAALAAsADAAMAAoACgAKAAoACgAKAAsACwALAAsACwALAAsACwALAAsACwAL
AAsACgAMAAsACwALAAsACgAKAAoADAALAAsACwAJAAgACAAHAAcABwAHAAcABwAHAAcA
BwAGAAYABgAEAAQABAAEAAQAAgACAAIAAgAAAAAAAAABAAEAAQABAAIAAgACAAIAAgAD
AAMAAwADAAEAAQABAAIAAAAAAAAAAAAAAP/////////////////////////////9//3/
/P/8//7//v/+////AAAAAAAAAAD/////AAABAAEAAQABAAIAAgACAAEAAAABAAEAAgAC
AAMAAwADAAMAAwACAAIAAgACAAIAAgACAAAAAAAAAAAAAgACAAIAAgAAAAAAAAAAAAAA
AAAAAP/////////////////////////////+//7//v/+//7//v/+//7//f/9//z//P/8
//z//P/8//v/+//9//3//f/+//7//f/9//3////+//7///////3///////3//P/7//r/
/P/9//3//P/+//7//v/+//7//v/+//7//v/+//7//v/9//3//f/9////AAAAAAAAAgAC
AAIAAgACAAIAAAAAAP//////////AQABAAEAAQABAAEAAQABAAEAAQABAAEAAQAAAAAA
AAAAAAEAAQABAAEAAQABAAIAAAAAAAAAAAAAAAAAAAAAAP7//v/+//7/AAAAAAAAAAAA
AAAAAAAAAAAAAAAAAAAAAgACAAIAAgAAAAAAAAAAAAAAAAAAAAAAAgACAAIAAgACAAIA
AgACAAAAAAAAAAAAAAAAAAAAAAACAAIAAgACAAIAAgACAAIAAAAAAAAAAAACAAIAAgAC
AAIAAgACAAIABAAEAAQABAAGAAYABgAGAAYABwAHAAgACgALAAsACgAIAAYABAACAAAA
AAAAAP///P/8//v/+v/4//j/+P/3//n/+f/6//z/+P/4//j/+f/5//j/+P/4//z//f/9
//3///8AAAIAAwADAAMAAwADAAMAAwADAAMAAwADAAMAAwABAAEAAQABAP////8AAAAA
AgACAAIAAgACAAIAAgACAAQABAAEAAQAAgACAAIAAgAEAAcAEAAYAB8AIwAfABQACwAF
APr/7P/g/9X/x/+x/6H/m/+f/6X/qf+t/6//rP+v/7z/x//I/8r/zv/U/9j/3v/j/+f/
7//4//7///8AAAIABQAGAAYABwAHAAcACAAIAAkACQAKAAoACgAKAAoACgALAAsACwAL
AAsACwALAAsADAAMAAwACgAKAAoACgANAA0ADQANAA0ADQANAA0ADQANAA0ADQAOAA4A
DgAOAAwADAAMAAwADAAMAAwADAAMAAwADAAMAAwADAALAAsADAAMAAwADAAMAAwADAAM
AAwADAAMAAwADQAOAA4ADgANAA0ADgAOAAwADAAMAAwACgAKAAsACwALAAsACwALAA0A
DQANAA0ADQANAA0ADAAKAAkACQAJAAkACAAIAAgACQAJAAoACwALAAoACgAJAAcABwAH
AAcABwAHAAcABwAEAAQABAACAAIAAgACAAIABAAEAAQABAAEAAQABAAFAAUABQAFAAYA
BgAGAAYABgAHAAcABwAHAAcABwAHAAgABgAGAAYABgAIAAcABwAHAAUABQAFAAUABQAF
AAUABQAFAAUABAAEAAYABgAGAAcABgAGAAYABgAFAAUABgAHAAUABQAFAAYACAAIAAcA
BgAHAAcACAAIAAkACQAJAAkABwAGAAYABgAIAAgACAAIAAYABgAGAAYACAAIAAgACAAG
AAYABgAGAAYABgAGAAUABQAFAAUABQAFAAUABQAFAAcABwAGAAYABAAEAAQABAAEAAQA
AwADAAYABgAGAAYABgAGAAUABQAFAAUABQAGAAYABQAFAAUAAwACAAIAAwADAAEAAwAD
AAIAAgACAAIAAgADAAMAAgACAAIAAgACAAAAAAAAAAAAAgACAAIAAgABAAEAAQABAAEA
AgACAAIAAgACAAIAAgAAAAAA/v/+////////////AQABAAEAAQD//////////wEAAQAB
AAEA///+//7//v/+//////////3//f/9//7/AAAAAAAAAAACAAIAAgACAAIAAgACAAIA
AgACAAIAAgAEAAQABAAEAAIAAgACAAIAAgACAAIAAgACAAIAAgACAAIAAgACAAIAAAAA
AAAAAAACAAIAAgACAAIAAgACAAIAAgACAAIAAgACAAIAAgACAAIAAgACAAIAAgACAAIA
AgAEAAQABAAEAAYABgAGAAYABwAHAAgACgANAA0ADAAKAAoACAAGAAQAAwACAAAA/P/8
//v/+v/6//z//P/7//v//f/+/wAA/v/8//z//f/9//7//v/+/wAA////////AQAEAAYA
BwAHAAUABQAFAAUABQAFAAUABQAFAAUABQAFAAUABQAFAAUABwAIAAgACAAGAAYABgAG
AAYABgAGAAYABgAGAAYABgAGAAYABgAGAAsAEgAcACEAIQAbABIACQABAPb/6v/g/9X/
w/+r/53/m/+f/6P/qf+t/63/rP+3/8L/yf/K/9D/1P/a/+D/5v/n/+v/9f/8/wAA//8C
AAYABwAIAAoACQAJAAkACgAKAAsACwAMAA4ADgAOAA4ADAANAA0ADQAPAA8ADwAPAA0A
DgAOAA4ADAAMAAwADAANAA0ADQANAA0ADQANAA0ADQANAA0ADQAOAA4ADgAOAA4ADgAO
AA4ADgAOAA4ADgAMAAwADAAMAAwADAALAAsADAAMAAwADAAMAAwADAAMAAoACgAKAAoA
CQAKAA==
         </WaveFormData>
      </LeadData>
      <LeadData>
         <LeadByteCountTotal>10000</LeadByteCountTotal>
         <LeadTimeOffset>0</LeadTimeOffset>
         <LeadSampleCountTotal>5000</LeadSampleCountTotal>
         <LeadAmplitudeUnitsPerBit>4.88</LeadAmplitudeUnitsPerBit>
         <LeadAmplitudeUnits>��V</LeadAmplitudeUnits>
         <LeadHighLimit>2147483647</LeadHighLimit>
         <LeadLowLimit>268435456</LeadLowLimit>
         <LeadID>V2</LeadID>
         <LeadOffsetFirstSample>0</LeadOffsetFirstSample>
         <FirstSampleBaseline>0</FirstSampleBaseline>
         <LeadSampleSize>2</LeadSampleSize>
         <LeadOff>FALSE</LeadOff>
         <BaselineSway>FALSE</BaselineSway>
         <ExcessiveACNoise>FALSE</ExcessiveACNoise>
         <MuscleNoise>FALSE</MuscleNoise>
         <LeadDataCRC32>1409238711</LeadDataCRC32>
         <WaveFormData>
9P/0//T/9P/0//T/9P/0//L/8v/y//L/8v/y//L/8v/y//L/8v/y//L/8v/y//L/8v/y
//L/8v/y//L/8v/y//P/9P/1//b/9//3//j/+P/5//n/+//8//r/+v/6//j/+f/3//f/
9//6//r/+v/4//f/9v/1//X/9//3//f/+f/2//T/8f/v/+//7v/t/+z/7P/s/+3/7f/r
/+v/7P/t/+//7//v/+//7f/r/+v/6//t/+z/7P/s/+z/7P/s/+z/7P/s/+z/7P/s/+z/
7P/s/+z/7P/s/+z/7P/s/+3/7f/t/+3/7f/t/+z/7P/s/+z/8f/7/wUAEAAdACYALgA6
AEQAQQA0AB4ABwDs/87/sf+d/5L/if+B/3H/Uv8//z3/P/9K/2P/gv+Y/6n/uP/C/8j/
0v/h/+7/8v/1//j/+v/7//v/+v/6//v/+//+//7//v////7//v////////8AAAAAAAAC
AAMAAwAEAAQABAAFAAYABgAGAAYABgAGAAcABwAIAAkACQAJAAkACQAJAAoACwALAAsA
DAAMAAoACgAKAAoADQAOAA8ADwANAA8ADwAPAA8AEAAQABIAEgATABQAFAAUABYAFgAW
ABgAGgAbABwAGwAbABwAHQAgACAAIQAiACMAJQAmACcAJwAoACkAKgAsAC0AMQAyADYA
OAA4ADkAOgA8AD0AQABDAEUARQBIAEgASQBKAEwAUABRAFIAUwBTAFQAVQBWAFgAWABX
AFcAWgBaAFoAWgBbAFsAWQBYAFcAVgBTAFEATQBKAEgARQBAADsAOQA1ADAALQAqACYA
IQAdABsAGAAWABQAEQAOAAoACQAHAAUAAwACAAAAAAD///7//f/8//r/+f/4//j/+v/6
//r/+v/5//n/+f/5//n/+f/5//n/9//3//f/9//5//n/+f/5//n/+v/6//r//P/8//z/
/P/7//v/+//7//v//P/8//z//P/8//z/+//9//7//v/+//7//v/+//7//v/+//7//v/+
//7//v/+//7//v/9//3//f/9//3//f/9//3//f/9//v/+v/6//r//P/8//v/+//7//v/
+v/6//r/+v/6//r/+v/6//n/+f/5//n/+f/5//v/+//7//v/+//7//r/+v/6//r/+v/6
//r/+f/5//n/9//3//f/9//3//f/9//3//b/9v/2//b/9v/2//b/9v/2//X/9f/1//f/
9//3//f/9f/1//X/9f/3//f/9//2//b/9//3//f/9//3//f/9//3//f/9//3//n/+f/5
//n/9//3//f/9//5//n/+f/5//n/+f/5//j/+P/4//j/+P/6//r/+v/6//r/+v/6//r/
+P/4//j/+P/6//r/+v/6//j/+P/4//j/+v/6//r/+v/4//j/+P/4//j/+P/4//j/+P/4
//j/+P/4//j/+P/4//j/+P/4//j/+P/4//j/+P/5//r/+//8//z//P/8//3//f/+//7/
/////wEAAgACAAAAAAD+//3/+//7//v//P/8//z/+v/6//r/+v/7//v//f/9/////P/6
//f/9f/1//T/8//y//L/8v/z//P/8//x//L/8//z//P/8//z//P/7//v/+//7//w//D/
8P/w//D/8P/w//D/7v/u/+7/7v/u/+7/7v/u/+7/7v/u/+7/7v/v/+//7//t/+3/7f/s
/+z/7v/w//n/AwAPABgAIQAmADAAPAA+ADkALAAWAP3/4P/C/6v/m/+Q/4f/gf9p/1D/
Q/9F/0v/XP93/5D/pP+1/8L/yP/Q/9r/5//0//j/9//6//7//f/9//7//v//////AAAA
AAAAAQAAAAAAAQABAAEAAgACAAIAAgADAAMABAAEAAQABQAGAAYABgAGAAYABgAHAAcA
CAAHAAcABwAHAAcABwAIAAkACQAJAAoACgAMAAwADAAMAAsADAANAA0ACwANAA0ADQAN
AA4ADgAQABAAEQASABIAEgAUABQAFAAUABYAFwAYABkAGQAaABsAHAAcAB0AHgAfACEA
IgAjACUAJgAnACgAKgArAC8AMAAyADQANAA1ADgAOgA7AD4APwBBAEEARABEAEUARgBI
AEgASQBKAEsATQBOAE8AUABQAFAATwBPAFIAUgBSAFIAUQBRAE8ATgBNAEwASQBHAEUA
QgBAAD0AOgA1ADMALwAsACkAJgAiAB0AGQAXABQAEQAQAA4ADAAKAAkABwAFAAUABAAC
AAIAAQAAAP///v8AAP///v/+//7//v/+//7//f/9//3//f/9//3//f/9//3//f/9//3/
/f/9//3//f/9//7//v/+//7//v/+//7//f/9//3//f///wAAAAAAAP7//v/+//3///8A
AAAAAAD+//7//v/+//7//v/+//7//v/+//7//v/+//7//f/9//3//f/9//3/+//7//v/
+//7//r/+v/6//z//P/7//v/+f/5//j/+P/6//r/+v/6//j/+P/3//f/9//3//f/9//3
//f/9//3//X/9f/0//T/9P/0//T/9P/0//P/8//z//P/8//z//P/8//z//P/8//y//L/
8v/y//D/8P/w//D/8v/x//H/8f/v/+//7//v/+//7//v/+//7//v/+//7v/w//H/8f/x
/+//7//v/+//7//v/+//7//v/+//7//v/+3/7f/t/+3/7//v/+//7//t/+3/7f/u/+7/
7v/u/+7/7v/u/+7/7v/s/+z/7P/s/+7/7v/u/+7/7P/s/+z/7P/s/+z/7P/s/+z/7P/s
/+z/7P/s/+z/7P/s/+z/7P/s/+z/7P/s/+z/6v/q/+r/6v/s/+z/7P/s/+3/7v/v//D/
8v/z//P/9P/y//P/8//1//T/9P/0//T/8v/x/+//7//v//D/8P/w/+7/7v/u/+7/8f/x
//H/8f/z//D/7v/r/+n/6f/o/+f/6P/o/+j/6f/p/+n/6f/q/+n/6f/p/+n/6f/p/+f/
5//p/+n/6P/o/+b/5v/m/+b/6P/o/+j/6P/o/+j/6P/o/+b/5v/m/+b/6P/o/+j/6f/n
/+f/5//n/+f/6P/o/+j/7P/1////BwASAB0AJAAsADYANgAtABwABgDr/9D/sv+d/4//
hv+D/3f/Wf9A/zv/O/9D/1j/df+O/6L/sf+6/8L/yv/W/+X/8P/y//P/9v/4//f/9//2
//b/9//3//r/+v/6//v//P/8//3//f/9//7//v/+//7//////wAAAAAAAAEAAgACAAIA
AgACAAIAAwADAAQAAwADAAMAAwAFAAUABgAHAAUABQAGAAYACAAIAAgACAAJAAoACwAL
AAsADQANAA0ADQAOAA4AEAAQABEAEgASABQAFgAWABYAFAAWABcAGAAZABkAGgAbAB0A
HgAgACIAIQAjACQAJQAnACgAKQAqACwALQAxADIANAA2ADYANwA4ADoAOwA+AEEAQwBD
AEYASABJAEoATABMAE0ATgBPAE8AUABRAFIAVABUAFMAUwBUAFQAVABUAFUAVQBTAFIA
UQBQAE0ASwBJAEYARABBADwANwA1ADEALgArACgAJAAfABsAGQAWABQAEgAPAAwACgAJ
AAcABQAFAAQAAgACAP///v/9//z//v/9//z//P/6//r/+v/6//v/+//7//v/+//7//v/
+//7//v/+//7//v/+//7//v/+//8//z//P/8//z//P/8//3//f/9//3//f/+//7//v8A
AAAAAAD/////AAAAAAAAAAAAAAAAAAAAAAAAAAAAAAAAAAAAAAAAAAAAAP/////9//3/
/f/9//3//f/9//3////+//7//v/+//7//f/9//3//f/8//z//P/8//z//P/8//z/+//7
//v/+//7//v/+f/5//n/+f/5//n/+P/4//j/+P/4//j/+P/3//f/9//3//f/9//3//f/
9//3//f/+P/4//j/+P/2//b/9v/2//b/9f/1//X/9//3//f/9//3//f/9//3//f/9//3
//b/9P/1//X/9f/1//X/9f/1//f/9//3//f/9//3//f/9//3//f/9//3//X/9f/1//X/
9f/1//f/9v/0//T/9P/0//T/9P/0//T/9v/2//b/9v/2//b/9v/2//T/9P/0//T/9v/2
//b/9v/0//T/9P/0//b/9v/2//b/9P/0//T/9P/2//b/9v/2//b/9v/2//b/9P/0//T/
9P/2//b/9v/2//T/9P/0//T/9P/0//T/9P/2//b/9v/2//b/9v/2//b/+P/4//n/+f/6
//r/+//7//3//v/+//7//v/8//v/+f/5//n/+v/6//r/+P/4//j/+P/5//n/+f/5//v/
+P/2//X/8//z//L/7//u/+7/7v/x//H/8f/x//D/8f/x//H/7//v/+//7f/v/+//7//u
/+z/7P/s/+z/7v/u/+7/7v/u/+7/7v/u/+7/7v/u/+7/7v/u/+7/7v/t/+3/7f/t/+//
7//u/+7/7v/u//f/AQALABgAIwAqADIARABKAEEAMAAYAP3/4P/C/6f/lf+M/4X/f/9n
/0r/P/89/0H/Uv9t/4r/oP+x/7z/wv/M/9j/5//y//b/+f/8//r/+//7//z//P/9//3/
AAAAAAAAAQAAAAAAAQABAAEAAgACAAIAAgADAAMABAAGAAYABwAIAAYABgAGAAYACAAJ
AAkACgAJAAkACQAJAAkACQAKAAsADQANAA4ADgAOAA4ADgAOAA8AEAARABEADwARABEA
EQARABIAEgAUABQAFQAWABYAFgAYABgAGAAaABwAHQAeAB8AHwAgACEAJAAkACUAJgAn
ACkAKgArAC8AMAAxADIAMgAzADcAOAA8AD4APgA/AEIARABFAEgASwBNAE0AUABSAFMA
VABWAFYAVwBYAFkAWwBcAF0AXgBgAGAAXwBfAGAAYABgAGAAYwBjAGEAYABdAFwAWQBX
AFUAUgBQAE0ASgBFAEMAPwA6ADcANAAwACsAJwAlACIAHgAcABkAFgAUABMAEQAPAAsA
CgAIAAgABwAGAAUABAAGAAUABAAEAAIAAgACAAIAAQABAAEAAQABAAEAAQABAAEAAQAB
AAEAAQABAAEAAQABAAIAAgACAAIAAgACAAIAAQABAAEAAQABAAIAAgACAAIAAgACAAEA
AQACAAIAAgACAAIAAgACAAIAAgACAAIAAAAAAAAAAAACAAIAAQABAP//////////AQAB
AAEAAQABAAAAAAAAAAAAAAD///////////7//v/+//7//v/+//7//v/9//3//f/9//3/
/f/9//3//f/9//3//f/8//z//P/8//z//P/8//v/+//7//v/+//7//v/+f/5//n/+f/6
//r/+v/6//j/+P/4//j/+f/5//r/+//5//n/+f/5//n/+f/5//n/+f/5//n/+P/4//n/
+f/5//n/+f/5//n/+f/5//n/+f/5//n/+f/5//n/+f/5//n/+//7//v/+//7//v/+//6
//j/+P/4//j/+P/4//j/+P/4//j/+P/4//j/+P/4//j/+P/4//j/+P/6//r/+v/6//r/
+v/6//r/+v/6//r/+v/8//z//P/8//r/+v/6//r/+v/6//r/+v/6//r/+v/6//z//P/8
//z/+v/6//r/+v/6//r/+v/6//v//P/9//7//////wAAAAABAAEAAwAEAAQABAAEAAIA
AwABAAEAAQAEAAQABAACAAIAAgACAAMAAwADAAMABQACAAAA/f/7//v/+v/5//j/9v/2
//f/9//3//f/+P/5//v/+//7//v/+//5//n/+f/3//b/9v/2//b/9v/2//b/9v/2//b/
9v/2//b/9v/2//b/9v/2//b/+P/4//n/+f/3//f/9//3//j/+P/4//z/BwARABkAJAAr
ADAAOABCAEYAPwAyABwAAwDm/8j/sf+h/5b/j/+H/23/VP9L/03/Uf9i/33/mP+s/73/
yP/M/9L/3v/t//b/+v/9/wAAAgADAAEAAAAAAAEAAQACAAIAAgADAAQABAAFAAUABQAG
AAYABgAGAAcABwAIAAcABgAGAAYACAAIAAgACAAKAAsACwAMAAwACwAKAAkACwALAAwA
DQALAAsADAAMAA4ADgAOAA4ADQAOAA8ADwAPABEAEQARABMAFAAUABYAFAAVABYAFgAW
ABgAGAAYABYAGAAZABoAGwAbABwAHQAfACAAIgAkACMAJQAmACcAKQAqACsALAAuAC8A
MwA0ADQANgA2ADcAOgA8AD0AQABBAEMAQwBGAEgASQBKAEwATQBNAE0ATQBNAE4ATwBQ
AFIAUgBRAFEAVABUAFQAVABTAFMAUQBQAE8ATgBLAEkARwBEAEIAPwA8ADcANQAxACwA
KQAmACIAIQAdABsAGAAWABQAEQAOAAoACQAHAAUABQAEAAIAAgABAAAA///+//7//f/8
//z//P/8//z//P/5//n/+f/5//v/+//7//v/+//7//v/+//7//v/+//7//v//P/8//z/
/v/+//7//v////////////3//v/+//7/AAAAAAAA//8BAAIAAgACAAAAAAAAAAAAAAAA
AAAAAAAAAAAAAAAAAAAAAAD//////f/9//3//f/9//3//f/9//3//P/8//z//P/8//v/
+//7//v/+v/6//z//P/8//z/+v/6//n/+f/5//n/+f/5//f/9//3//f/+f/5//j/+P/4
//j/+P/4//j/9//3//f/9//3//f/9//3//f/9//3//b/9v/2//b/9P/0//T/9P/0//P/
8//z//X/9f/1//X/8//z//P/8//1//X/9f/0//T/9f/1//X/9f/1//X/9f/z//P/8//z
//P/8//z//P/8//z//P/8//z//P/8//z//P/8//z//T/8v/y//L/8v/y//L/8v/y//L/
8v/y//L/8v/y//L/8v/y//L/8v/y//L/8v/y//L/8v/y//L/8v/y//L/8v/y//D/8P/w
//D/7v/u/+7/7v/u/+7/7v/u//D/8P/w//D/8P/w//D/8P/y//L/8v/z//P/9P/0//X/
9f/3//j/+P/4//j/9v/1//P/8//z//T/9P/0//L/8v/y//L/8//z//P/8//1//L/8v/v
/+3/7f/q/+n/6P/o/+r/6//r/+v/6//s/+3/7f/r/+v/6//r/+n/6f/p/+n/6P/o/+j/
6P/o/+j/6P/o/+j/6P/o/+j/6P/o/+j/6P/o/+j/6P/o/+b/5//n/+f/6f/p/+n/6P/o
/+j/6v/v//v/BQAQABkAHgAmADAAMgAtACAADgD3/97/wv+n/5X/jP+F/3//af9M/z//
Qf9F/1T/bf+I/5z/rf+4/8D/xv/S/+P/8P/y//P/9v/4//f/9//2//b/9//3//j/+P/4
//n/+v/6//v/+//7//z//P/8//z//f/9//7//v/+////AAD+//7//v/+/wAAAQABAAIA
AwADAAMAAwADAAMABAAFAAUABQAGAAYACAAIAAgACAAJAAoACwALAAkACwALAAsACwAM
AAwADgAOAA8AEAAQABAAEgASABIAEgAUABUAFgAXABcAGAAZABwAHAAdAB4AHwAhACIA
IwAlACYAJwAoACgAKQAtAC4AMAAyADIAMwA0ADYANwA6AD0APwA/AEIAQgBDAEQARgBI
AEkASgBLAEsATABNAE4AUABQAE8ATwBSAFIAUgBSAFEAUQBPAE4ATQBMAEkARwBFAEIA
QAA9ADoANQAzAC8ALAApACYAIgAfABsAGQAWABQAEgAPAAwACgAJAAcABQABAAAA/v/+
//3//P/7//r//P/7//r/+v/6//r/+v/6//n/+f/5//n/+f/5//n/+f/7//v/+//7//n/
+f/5//n/+//8//z//P/8//z//P/8//v/+//7//v//f/+//7//v/8//z//P/7//3//v/+
//7//P/8//z//P/8//z//P/8//z//P/8//z//P/8//v/+//7//v/+//7//v/+//7//v/
+//6//r/+v/6//r/+f/5//n/+f/4//j/+P/4//j/+P/4//j/9//3//f/9//3//f/9//3
//f/9//3//f/9v/2//j/+P/4//j/9v/1//X/9f/3//f/9//3//f/9//3//f/9v/2//b/
9v/2//b/9v/2//b/9f/1//X/9f/1//X/9f/1//X/9f/1//X/9f/1//T/9P/1//X/9f/1
//X/9f/1//P/8//z//P/8//z//P/8//1//X/9f/1//X/9f/1//X/9//3//f/9v/2//b/
9v/2//j/+P/4//j/9v/2//b/9v/2//b/9v/2//b/9v/2//b/9v/2//b/9v/2//b/9v/2
//b/9v/2//b/9v/2//b/9v/2//b/9v/2//b/9v/2//b/9v/2//b/9v/2//b/9v/2//b/
9v/2//b/9v/2//b/9v/2//b/9v/2//b/9v/2//b/9v/2//b/9v/3//j/+f/6//v/+//8
//z//f/9////AAAAAAAAAAD+//3/+//7//v//P/8//z/+v/6//r/+v/7//v/+//7//3/
+v/4//X/8//z//L/8f/w//D/8P/x//H/8f/x//L/8//z//P/8//z//H/7//v/+//7//u
/+7/7v/u/+7/7v/u/+7/7v/u/+7/7v/u/+7/7v/w//D/8P/w//D/8P/x//H/8f/x//H/
8f/y//L/8v/0//n/AwAPABoAJQAqADQAQABEADkAKgAUAPv/3v/A/6f/mf+Q/4n/f/9n
/0r/Qf9D/0f/Wv93/5T/pv+3/8L/yP/Q/97/7f/4//r//f8AAAIAAQABAAIAAgADAAMA
BAAEAAQABQAEAAQABQAFAAcACAAIAAgACAAJAAkACgAKAAoACwAMAAwADAAMAAwACgAL
AAsADAANAA0ADQANAA0ADQAOAA8ADwAPABAAEAASABIAEgASABEAEgATABMAEwAVABUA
FQAVABYAFgAYABYAFwAYABgAGgAcABwAHAAcAB4AHwAgAB8AHwAgACEAIgAiACMAJAAn
ACkAKgArAC0ALgAvADAAMAAxADUANgA4ADoAOgA7ADwAPgA/AEIARQBHAEcASgBKAEsA
TABOAE4ATwBQAFEAUwBUAFUAVgBWAFYAVQBVAFgAWABYAFgAWQBZAFcAVgBTAFIATwBN
AEsASABGAEMAQAA7ADkANQAyAC8ALAAoACMAHwAdABoAFgAUABEADgAMAAsACQAHAAUA
BAACAAIAAwACAAEAAAAAAP///v/+//3//P/7//r/+//7//v/+//5//n/+f/5//v/+//7
//v/+//7//v/+//5//r/+v/6//z//P/8//z/+//7//v/+//7//z//P/8//z//P/8//v/
+//8//z//P/8//z//P/8//z//P/8//z//v/+//7//v/+//7//f/9//3//f/9//3//f/9
//3//f/9//z//P/8//r/+v/5//n/+//7//r/+v/4//j/+P/4//j/+P/3//f/9//3//f/
9//3//f/9//3//n/+f/4//j/+P/4//j/+P/4//f/9//3//f/9//3//f/9//3//f/9//2
//b/9v/2//b/9v/2//b/9v/1//X/9f/1//X/9f/1//X/9f/1//X/9f/1//X/9P/0//X/
9f/1//X/9f/1//X/9f/1//X/9f/1//X/9f/1//X/9f/1//X/9f/1//X/9f/z//X/9f/0
//T/9P/0//T/9P/0//T/9P/0//T/9P/0//T/9P/0//T/9P/0//T/9P/0//T/9P/0//T/
9P/0//T/9P/0//T/9P/0//T/9P/0//T/9P/0//T/8v/y//L/8v/y//L/8v/y//L/8v/y
//L/8v/y//L/8v/0//T/9P/0//L/8v/y//L/9P/0//T/9P/0//T/9P/0//T/9P/0//T/
9f/2//f/+P/4//j/+f/5//z//P/9//3///8AAAAAAAAAAP7//f/7//v/+//8//z/+v/4
//j/+P/6//v/+//7//n/+//4//b/8//x//H/8P/x//D/8P/w//H/8f/x//H/8v/z//P/
8//z//P/8//x//H/8f/x//D/8P/w//D/8P/w//D/8P/w//D/8P/w//D/8P/w//D/8P/w
//D/8P/w//H/8f/x//H/8f/x//D/8P/w//L/+f8FAA8AGgAlACwANABCAEwASQA6ACYA
CwDs/87/sf+d/5L/if+D/23/Uv9F/0H/Qf9O/2n/hv+c/6//vP/E/8z/2P/l//L/+P/7
//z//v//////AAAAAAEAAQAAAAAAAAABAAIAAgADAAMAAwAEAAQABAAGAAcABwAIAAgA
CAAJAAoACAAIAAgACAAIAAkACQAKAAsACwALAAsADQANAA4ADwANAA0ADgAOAA4ADgAO
AA4AEQASABMAEwARABMAEwATABMAFAAUABYAFgAXABgAGAAYABoAGgAaABoAHAAdAB4A
HwAfACAAIQAiACIAIwAkACcAKQAqACsAKwAsAC0ALgAyADMANwA4ADgAOgA6ADsAPgBA
AEEARABFAEcARwBKAEwATQBOAFAAUgBTAFQAVQBXAFgAWQBaAFwAXABbAFsAXABcAFwA
XABdAF0AWwBaAFkAWABVAFMAUQBOAEwASQBGAEEAPwA7ADgANQAyAC4AKQAlACMAIAAc
ABoAFwAUABAADwANAAsABwAGAAQABAADAAIAAQAAAAAA///+//7//P/8//z//P/7//v/
+//7//v/+//7//v/+//7//v/+//7//v/+//7//v//P/8//z//P/8//z//P/7//v/+//7
//3//v/+//7//v/+//7//f/9//7//v/+//z//P/8//z//v/+//7//v/+//7//v/+//7/
/v/9//3//f/9//3//f/9//3//f/9//3//P/8//z//P/8//v/+//7//v/+v/6//r/+v/6
//r/+v/6//n/+f/5//n/+f/5//n/+f/5//n/+f/5//j/+P/6//r/+v/6//j/9//3//f/
9//3//f/9//5//n/+f/5//j/+P/4//j/+P/4//j/+P/2//X/9f/1//f/9//3//f/9//3
//f/9//3//f/9//2//T/9f/1//X/9f/1//X/9f/1//X/9f/1//X/9f/1//X/9f/1//X/
9f/1//X/9f/1//X/8//z//T/9P/0//T/9P/2//b/9v/2//T/9P/0//T/9v/2//b/9v/0
//T/9P/0//b/9v/2//b/+P/4//j/+P/2//b/9v/2//b/9v/2//b/+P/4//j/+P/2//b/
9v/2//b/9v/2//b/9P/0//T/9P/1//b/9//4//j/+P/4//j/+P/4//j/+P/4//j/+P/4
//r/+v/6//r//P/8//z//P/+//7//////wAAAAABAAEAAwAEAAQABAAEAAIAAQD//wEA
AQACAAIAAAD+//7//v/+////////////AQD+//z/9//1//X/9P/z//L/8v/y//X/9f/1
//X/9v/3//f/9//3//f/9//1//X/9f/1//T/9P/0//T/9P/0//T/9P/0//L/8v/y//L/
8v/y//L/8v/0//T/9P/0//X/9f/1//X/9f/1//T/9P/0//b///8LABUAHgAnACoANABC
AEgAQwA2ACIACQDs/8z/s/+j/5j/jf+F/2//Uv9F/0f/Tf9c/3X/kP+m/7X/wP/I/9D/
2v/p//b/+v/7//7/AAADAAMAAgACAAMAAwAEAAQABAAFAAgACAAJAAkACQAKAAoACgAK
AAsACwAMAAwADAANAA4ADAAMAAwADAAMAA0ADQAOAA8ADwAPAA8ADwAPABAAEQARABEA
EgASABAAEAAQABAAEQASABMAEwARABMAEwATABUAFgAWABgAFgAXABgAGAAYABoAGgAa
ABoAHAAdAB4AHwAfACAAIQAiACIAIwAkACUAJwAoACkAKwAsAC0ALgAuAC8AMwA0ADYA
OAA4ADkAOgA8AD0AQABBAEMAQwBGAEYARwBIAEoATABNAE4ATwBPAFAAUQBSAFQAVABT
AFMAVABUAFQAVABTAFMAUQBQAFEAUABNAEsASQBGAEQAQQBAADsAOQA1ADIALwAsACgA
IwAfAB0AGgAYABYAEwAQABAADwANAAsACQAIAAYABgAFAAQAAwACAAIAAQAAAAAAAAAA
AAAAAAD//////////////////////f/9//3//f/9//3//f/9//3//v/+//7/AAAAAAAA
AAD/////////////AAAAAAAA/v/+//7//f///wAAAAAAAAAAAAAAAAAAAAAAAAAAAAAA
AAAAAAAAAAAAAAD//////////////////////////wEAAAAAAAAAAAAAAP//////////
/v/+/wAAAAAAAAAA/v/+//3//f/9//3//f/9//3//f/9//3//f/9//z//P/8//z//P/8
//z/+//7//v//f/9//3//f/7//v/+//7//r/+v/6//r//P/8//z//P/6//n/+f/5//n/
+f/5//n/+//7//v/+//5//n/+f/4//r/+//7//v/+f/5//n/+f/5//n/+f/5//n/+f/5
//n/+f/5//n/+f/7//v/+//7//n/+f/5//j/+P/4//j/+P/6//r/+v/6//j/+P/4//j/
+P/4//j/+P/4//j/+P/4//j/+P/4//j/+P/4//j/+P/4//j/+P/4//j/+P/4//j/9v/2
//b/9v/2//b/9v/2//b/9v/2//b/9P/0//T/9P/0//T/9P/0//b/9v/2//b/9v/2//b/
9v/4//j/+P/4//j/+f/5//r/+v/7//v//f/+//7//v/+//7//f/7//v/+v/6//n/+P/4
//j/+P/4//n/+f/5//n/+//4//b/8//x//H/8P/v/+7/7v/u/+//8f/x//H/8v/z//P/
8//z//P/8//x//H/8f/x//D/8P/w//D/8P/w/+7/7v/u/+7/8P/w//D/8P/w//D/8P/w
//D/8P/w//H/8f/x//H/8f/x//D/8P/w//b///8LABUAHgAlACoANAA8ADwAMwAiAAwA
8//W/7r/pf+X/47/h/97/2H/Sv9F/0n/Uf9o/4P/nP+u/7v/xP/K/9L/4P/v//b/9v/5
//z//P/9//3//P/8//3//f8AAAAAAAABAAIAAgADAAMAAwAEAAQABAAEAAUABQAGAAYA
BgAHAAgABgAGAAYABgAIAAkACQAKAAkACQAJAAkACQAJAAoACwAJAAkACgAKAAwADAAM
AAwADQAOAA8ADwANAA8ADwAPAA8AEAAQABIAEgATABQAFAAUABYAFgAWABYAGAAZABoA
GQAZAA==
         </WaveFormData>
      </LeadData>
      <LeadData>
         <LeadByteCountTotal>10000</LeadByteCountTotal>
         <LeadTimeOffset>0</LeadTimeOffset>
         <LeadSampleCountTotal>5000</LeadSampleCountTotal>
         <LeadAmplitudeUnitsPerBit>4.88</LeadAmplitudeUnitsPerBit>
         <LeadAmplitudeUnits>��V</LeadAmplitudeUnits>
         <LeadHighLimit>2147483647</LeadHighLimit>
         <LeadLowLimit>268435456</LeadLowLimit>
         <LeadID>V3</LeadID>
         <LeadOffsetFirstSample>0</LeadOffsetFirstSample>
         <FirstSampleBaseline>0</FirstSampleBaseline>
         <LeadSampleSize>2</LeadSampleSize>
         <LeadOff>FALSE</LeadOff>
         <BaselineSway>FALSE</BaselineSway>
         <ExcessiveACNoise>FALSE</ExcessiveACNoise>
         <MuscleNoise>FALSE</MuscleNoise>
         <LeadDataCRC32>3317605918</LeadDataCRC32>
         <WaveFormData>
+P/4//j/+P/4//j/+P/4//j/+P/4//j/+P/4//j/+P/4//j/+P/4//j/+P/4//j/+P/4
//j/+P/6//r/+v/6//v//P/9//7//v8AAAAAAQACAAIAAwAFAAQABAADAAMAAwABAAMA
AwAEAAQABAAEAAIAAgACAAIABAADAAMAAwADAP///P/7//n/+f/3//b/9v/2//b/9v/2
//X/9f/2//b/9f/1//X/9P/z//P/8v/w//D/8P/w/+//7//v/+//7//v/+//7//x//H/
8f/x//D/8P/w//D/8P/w//D/8f/x//H/8f/x//H/7//x//T/+P8AAAsAFwAnADcAQwBW
AG0AegB4AHMAbABhAFEAQQAzABoA9//a/7n/jf9r/1X/Rf9F/1j/b/+C/5H/oP+q/7X/
wP/P/9z/4//o/+v/7//x//L/8v/y//X/9f/2//f/+P/5//r/+v/6//v/+//7//z//f/9
//3//f/+/wAAAAACAAIAAAAAAAAAAQABAAEAAQACAAIABAAEAAQABAAFAAUABQAFAAUA
BQAHAAUABgAHAAcABwAIAAkACQAJAAkACQAKAAoACwALAAwADAAOAA4ADgAPABAAEAAQ
ABIAFAAUABUAFgAWABYAFgAZABoAGwAcAB0AHgAfACAAIAAhACMAJQAoACkAKgArACwA
LgAuAC8ANAA0ADYAOQA4ADkAPAA9AD8AQABCAEMARABGAEYASABJAEkASQBLAEwATABM
AE4AUABQAFAAUABSAFIAUgBSAE4ATgBNAEoASQBHAEUAQgA/ADwAOQA2ADMAMAArACcA
JQAgABwAGgAYABUAEgAQAA0ADAAKAAgABQADAAEAAAACAAEAAAD///7//f/9//z//P/8
//z//P/8//v/+//7//v/+//7//v/+f/5//n/+v/8//v/+//7//v/+//7//v//f/9//3/
/f/7//z//P/8//3//v////////////////8AAAAAAAAAAAAAAAAAAAAA//////////8B
AAEAAQABAAEAAQAAAAAAAgACAAIAAgAAAAAAAAAAAAAAAAD+//7///////7//v/+//3/
/f/9//v/+//7//v//f/7//v/+//7//v/+//7//v/+//6//r/+v/6//r/+f/5//n/+f/5
//n/+f/4//j/+P/4//j/+P/6//r/+v/6//r/+v/6//r/+f/5//n/+f/3//f/9//3//n/
+f/5//n/9//3//f/9//5//n/+P/4//b/9//3//f/9//3//f/9v/2//b/9v/2//j/+P/4
//j/9v/2//b/9v/2//b/9v/3//n/+P/3//b/9v/2//b/9v/2//b/9v/2//b/9v/2//b/
+P/4//j/+P/2//b/9v/2//b/9v/2//b/9v/2//b/9v/2//b/9v/2//b/9v/2//b/9v/2
//b/9v/2//b/9v/2//b/9v/2//b/9v/2//b/9v/3//j/+f/6//r/+v/6//r//P/8//3/
/v8AAAEAAwAEAAIAAQABAAEAAQADAAMABAACAAIAAgACAAIAAgACAAIAAwADAAMAAwD/
//z/+//5//n/9//2//b/9v/2//b/9v/1//X/9v/2//X/9f/1//T/8f/x//D/8P/x//L/
8//z//P/8//z//P/8f/x//H/8f/z//P/8//0//T/9P/0//T/9P/0//X/9f/1//X/9f/1
//X/9//6/wIADgAZACUAMwA/AE8AZAB1AHwAfAB3AG4AXQBLAD0AKQAGAOf/yv+l/3//
Y/9P/0n/U/9o/33/jv+b/6j/tP+//8z/2f/m/+3/7v/x//f/+f/6//7//v8BAAEAAAAB
AAIAAwAEAAQABAAFAAUABQAGAAcACQAJAAkACgAIAAgACgAKAAgACAAIAAkACwALAAsA
DAAKAAwADAAMAAwADQANAA0ADwAPAA8AEQAPABAAEQARABEAEgATABMAEwATABMAFAAU
ABUAFQAWABYAGAAYABgAFwAYABgAGAAbAB4AHwAhACIAIgAiACIAIwAkACUAJgAnACgA
KQAqACwALQAvADEAMAAxADIAMwA4ADoAOgA7AD4APgBAAEMARABFAEgASQBJAEoATABN
AE4AUABQAFIAUwBTAFMAVQBUAFQAVABWAFYAVgBWAFYAVABUAFQAVABSAFIAUQBOAEsA
SQBHAEQAQQA+ADsAOAA1ADIALQApACcAIgAeABwAGgAXABQAEgARABAADgAMAAkABwAF
AAQABAADAAIAAQAAAP/////+//7//v/+//7//v/9//3//f/9//3//f/9//3//f/9//7/
/v/9//3//f////////////////////////8AAAAAAAABAAIAAwADAAEAAQABAAEABAAE
AAQABAACAAIAAgACAAUABQAFAAUABQAFAAUABQAFAAUABAAEAAIAAgACAAIAAgACAAIA
AgACAAIAAAAAAAEAAQAAAAAAAAD//////////////////////f/9//3//f/9//3//f/9
//3//P/8//z//P/8//v/+//7//v/+//7//v/+v/6//r/+v/6//r/+v/6//r/+v/6//r/
+v/6//n/+f/5//n/9//3//f/9//3//f/9//3//f/9//3//f/9//3//b/9v/2//f/9//3
//f/9//3//b/9v/2//b/9v/4//j/+P/4//b/9v/2//b/+P/4//j/+f/5//j/9//4//j/
+P/4//j/+P/4//j/+P/4//j/+P/4//r/+v/6//r/+P/4//j/+P/4//j/+P/4//r/+v/6
//r/+P/4//j/+P/6//r/+v/6//r/+v/6//r/+v/6//r/+v/6//r/+v/6//v//P/9//7/
AAAAAAIAAgABAAIAAgADAAMABAAEAAMAAwADAAEAAwADAAQABAAEAAQABAAEAAQABAAE
AAMAAwADAAMA///8//v/+f/5//f/9P/0//T/9P/2//b/9f/1//T/9P/z//P/9f/0//P/
8//y//L/8v/y//D/7//v/+//8f/x//H/8f/v/+//7//v/+//8P/w//D/8P/w//D/8P/v
/+//7//v//H/8f/z//P/+P8AAAgAEwAjADMAQQBRAGYAcwB4AHQAbQBiAFMAQwA1ACEA
AADh/8L/l/9x/1X/Q/8//0//aP99/4z/m/+m/7D/u//K/9n/5P/p/+z/7//x//P/9P/2
//b/+f/5//z//f/+/////v/+//7///8BAAEAAgADAAEAAQABAAIAAgACAAQABAAEAAQA
BAAFAAUABQAFAAYABgAIAAgACAAIAAkACQAJAAkACQAJAAsACwAMAA0ADQALAAwADQAN
AA8ADwAPABAAEAARABEAEgAQABIAEgASABUAFgAWABYAFgAYABgAGQAaABoAGgAaABwA
HgAgACIAIQAiACMAJAAmACcAKQArAC4ALwAwADEAMgA0ADQANQA4ADgAOgA9AEAAQQBE
AEUARwBIAEoASwBKAEwATABOAFEAUQBRAFMAVABUAFQAVgBUAFQAVABUAFQAVABUAFQA
UgBSAFEATgBLAEkARwBEAEEAPgA7ADgAMwAwACsAJwAnACIAHgAcABgAFQASABAADgAO
AA0ADAAJAAcABQAEAAQAAwACAAEAAAD//////v/+//7//v/+//7//f/9//3//f/9//3/
/f/7//v/+//8//7//f/9//3//f/9//3//f/9//3//f/9//3//v/+//7//f/+////////
/////////wAAAAAAAAAAAAAAAAAAAAABAAEAAQABAAEAAQABAAEAAQABAAAAAAD+//7/
/v/+/wAAAAAAAAAAAAAAAP7//v/9//3//P/8//7//f/9//3/+//7//v/+//9//v/+//7
//v/+//7//v/+//7//r/+v/6//r/+v/5//n/+f/5//n/+f/5//j/+P/4//j/+P/4//b/
9v/2//b/9v/2//b/9v/3//f/9//3//f/9//3//f/9//3//f/9//3//f/9//3//f/9//2
//b/9P/1//X/9f/3//f/9//2//b/9v/2//b/9v/2//b/9v/2//b/9v/2//T/9P/0//X/
8//0//X/9v/0//T/9P/0//L/8v/y//L/9P/0//T/9P/y//L/8v/y//L/8v/y//L/8v/y
//L/8v/y//L/8v/y//L/8v/y//L/8P/w//D/8P/y//L/8v/y//L/8v/y//L/8P/w//D/
8P/y//L/8v/y//D/8P/w//D/8v/y//L/8v/y//L/8v/y//T/9P/0//T/9f/2//f/+v/6
//v//P/8//v//f/+//7//f/9//3/+//9//3//v/+//7//v/+//7//v/+//7//f/9//3/
/f/5//b/9f/z//P/8P/u/+3/7P/u/+7/7v/t/+3/7v/u/+3/7f/t/+z/6//r/+r/6v/q
/+r/6v/p/+n/6f/p/+n/6f/p/+n/6f/p/+n/6f/q/+r/6P/o/+j/6P/q/+v/6//r/+v/
6//r/+v/6//s//L//P8HABUAJQAxAEEAWABpAHAAbgBpAF4ATwBBADEAIQAEAOX/yP+h
/3n/X/9J/z3/Q/9Y/2//gP+N/5r/pv+x/77/y//W/9//5P/l/+X/5//q/+z/7P/v/+//
8P/x//L/8//0//T/9P/1//X/9f/2//f/9f/1//X/9v/4//j/+v/6//r/+v/6//v/+//7
//v//P/8//7//v/+//z//f/9//3/////////AQD//wAAAQABAAEAAgADAAMAAwADAAMA
BAAEAAUABQAGAAYACAAIAAgACQAKAAoACgAKAAwADAANABAAEAAQABAAEQASABMAFAAX
ABgAGQAaABoAGwAdAB8AIAAhACIAIwAmACgAKAApACwALAAuADEANAA1ADgAOQA5ADoA
PAA9AEAAQgBCAEQARQBFAEUARwBIAEgASABKAEoASgBKAEoATABMAEwATABKAEoASQBG
AEUAQwBBAD4AOwA4ADUAMgAvACwAJwAjACEAHAAYABYAFAARAA4ADAAJAAgABgAEAAMA
AQD///7//P/7//r/+f/6//n/+f/4//b/9v/2//b/9v/1//X/9f/1//X/9f/1//X/9f/1
//b/9v/1//X/9f/1//X/9f/1//X/9f/1//X/9f/2//b/9v/3//j/+f/5//f/9//3//f/
9v/2//b/9v/3//j/+f/6//n/+f/5//n/9//3//f/9//3//f/9v/2//b/9v/2//b/9v/2
//b/9v/2//b/9P/0//X/9f/0//T/9P/z//P/8//z//P/8//z//P/8f/x//H/8f/x//H/
8f/x//H/8P/w//D/8P/w/+//7f/t/+3/7f/v/+//7v/u/+7/7v/u/+7/7P/s/+z/7P/u
/+7/7v/u/+3/7f/t/+3/7//v/+//7//t/+3/7f/t/+//7//v/+//7//v/+7/7v/u/+//
7//v/+//7//v/+7/7v/u/+7/7v/w//D/8P/w//D/8P/w//D/8P/w//D/8f/x//L/8f/w
//D/8P/w//D/8P/w//D/8P/w//D/8P/w//D/8P/w//D/8v/y//L/8v/y//L/8v/y//L/
8v/y//L/8v/y//L/8v/w//D/8P/w//D/8P/w//D/8P/w//D/8P/y//L/8v/y//L/8v/y
//L/8v/y//L/8v/0//T/9P/0//X/9v/3//j/+P/6//r/+//8//z//f////7//v/9//3/
/v/9/wAAAQACAAIAAgACAAIAAgACAAIAAgABAAEAAQABAP3/+v/5//f/9//1//T/8v/y
//L/8v/y//H/8f/y//T/8//z//P/8v/x//H/8P/w//D/8P/w/+//7//v/+//8f/x//H/
8f/x//H/8f/x//D/8P/w//D/8v/y//L/8//x//H/8f/x//H/8f/z//j/AgAMABUAIwAv
AD0ATQBiAHEAdgB4AHMAaABXAEUANwAhAP7/3//E/53/ef9f/0v/Rf9P/2b/e/+M/5n/
pv+w/7n/xv/V/+D/5//s/+//8f/z//T/9P/0//f/9//4//n/+v/7//7//v/+////////
/wAAAQABAAEAAQACAAAAAAACAAIABAAEAAQABQAFAAUABQAGAAQABgAGAAYACAAJAAkA
CQAJAAkACQALAAsADAANAA0ADQAOAA8ADwAPAA8ADwAQABAAEQARABIAEgAUABQAFAAX
ABgAGAAYABgAGgAaABsAHAAcABwAHAAfACAAIQAiACMAJAAlACYAKAApACsALQAsAC0A
LgAvADQANgA2ADcAPAA8AD4AQQBCAEMARgBHAEkASgBMAE0ATABOAE4AUABTAFMAUwBV
AFYAVgBWAFgAWABYAFgAWABYAFgAWABYAFYAVgBVAFIAUQBPAE0ASgBHAEQAQQA+ADkA
NgAxAC0ALQAoACQAIgAgAB0AGgAYABMAEgAQAA4ADAALAAoACgAKAAkACAAHAAgABwAH
AAYABAAEAAQABAAEAAMAAwADAAMAAwADAAMAAwADAAMABAAEAAMAAwADAAUABQAFAAUA
BQAFAAUABQAFAAYABgAGAAYABgAGAAUABQAFAAUABQAIAAgACAAIAAYABgAGAAYABwAH
AAcABwAHAAcABwAHAAcABwAGAAYABAAEAAQABAAEAAQABAAEAAYABgAEAAQABQAFAAQA
BAAEAAMAAwADAAMAAwADAAMAAwABAAEAAQABAAEAAQABAP/////+//7//v/+//7//f//
//////////3//f/8//z//v/+//7//v/8//z//P/8//z//P/8//z/+//7//v/+//7//v/
+//7//v/+//7//v/+//7//v/+//7//v/+v/6//r/+//7//v/+//7//v/+v/6//r/+v/6
//r/+v/6//r/+P/4//j/+P/4//j/+P/5//n/+v/5//r/+P/4//j/+P/6//r/+v/6//r/
+v/6//r/+P/4//j/+P/4//j/+P/4//j/+P/4//j/+P/4//j/+P/6//r/+v/6//r/+v/6
//r/+P/4//j/+P/4//j/+P/4//j/+P/4//j/+v/6//r/+v/7//z//f/+/wAAAAABAAIA
AgADAAUABgAEAAMAAwADAAMABQAFAAYABAAEAAQABAAEAAQABAAEAAUABQAFAAUAAQD+
//3/+//5//f/9v/2//j/+P/4//j/9//3//j/+P/3//f/9//2//X/9f/0//T/8v/y//L/
8f/x//H/8f/x//H/8f/x//H/8//z//P/9P/y//L/8v/y//L/8v/z//P/8//z//P/8//1
//X/9v/+/wgAEwAfAC0AOQBJAF4AbwB4AHgAcwBsAF8ATwBBADEAEgDz/9b/r/+D/2X/
Uf9F/03/Yv95/4j/mf+m/7D/uf/G/9f/5P/n/+z/8f/z//X/+P/4//j/+//7//z//f/+
////AAAAAAAAAQABAAEAAgADAAMAAwADAAQABAAEAAYABgAGAAYABgAHAAcABwAHAAgA
CAAKAAoACgAKAAsACwALAAsACwALAA0ADQAOAA8ADwANAA4ADwAPAA8ADwAPABAAEAAR
ABEAEgAUABYAFgAWABcAGAAYABgAGAAaABoAGwAeAB4AHgAeAB8AIAAhACIAJQAmACcA
KAAqACsALQAvAC4ALwAwADEANgA4ADgAOQA8ADwAPgBBAEIAQwBGAEcASQBKAEwATQBO
AFAAUABSAFUAVQBVAFcAVgBWAFYAWABaAFoAWgBaAFgAWABYAFgAVgBWAFUAUgBRAE8A
TQBKAEcARABBAD4AOwA4ADMALwArACYAIgAgAB4AGwAYABYAEwASABAADgALAAkABwAG
AAYABQAEAAMAAgABAAEAAAAAAAAAAAAAAAAA//////////////////////////8AAAAA
////////AQABAAEAAQABAAEAAQABAP//AAAAAAAAAwAEAAUABQAHAAcABwAHAAgACAAI
AAgABgAGAAYABgAHAAcABwAHAAcABwAHAAcABwAHAAYABgAGAAYABgAGAAcACAAJAAoA
CgAKAAgACAAJAAkACAAIAAgABwAHAAcABwAHAAcABwAFAAMAAwADAAMAAwADAAMABQAF
AAQABAAEAAQABAADAAMAAwADAAMAAQABAAAAAAAAAAAAAAAAAAAAAAAAAAAAAAAAAAAA
AAD////////////////////////////////////////////////+//7//v/////////9
//3//f/8//z//P/8//z//v/+//7//v/+//7//v/+//7//v/+///////+//3//v/8//z/
/P/8//7//v/+//7//P/8//z//P/8//z//P/8//z//P/8//z//P/8//z//P/8//z//P/8
//z//P/8//z//P/8//z//P/8//z//P/8//z//P/8//z//P/8//z//P/6//r/+v/6//r/
+v/6//r/+v/6//r/+v/6//r/+v/6//r/+v/6//r//P/8//z//P/+//7//v/+/wAAAgAC
AAMAAgACAAMABQAIAAgABwAHAAcABQAHAAcACAAIAAgACAAIAAgACAAIAAgABwAHAAcA
CQAFAAIAAQD9//3/+//6//r/+v/6//r/+v/5//n/+v/6//n/+f/5//r/+f/5//j/9v/2
//b/9v/1//X/9f/1//X/9f/1//X/8//z//P/8//0//T/9P/0//T/9P/0//X/9//3//f/
9//3//f/+f/8/wIADAAXACUAMwA/AE8AaAB3AHoAeABzAGoAWwBLAD0AKwAOAO3/0P+p
/4H/Y/9R/0n/U/9q/4H/kP+d/6r/tP+//87/3f/o/+3/8v/1//f/9//6//z//P//////
AAABAAIAAwACAAIAAgADAAUABQAGAAcABwAHAAcACAAIAAgACgAKAAoACgAKAAsACwAL
AAsADAAMAA4ADgAOAAwADQANAA0ADwAPAA8AEQARABIAEwATABEAEgATABMAEwATABMA
FAAUABUAFQAWABQAFgAWABYAFwAYABgAGAAaABwAHAAdAB4AHgAeAB4AIQAiACMAJAAj
ACQAJQAmACoAKwAtAC8ALgAvADAAMQA2ADgAOAA5ADwAPAA+AEEAQABBAEQARQBHAEgA
SgBLAEwATgBOAFAAUQBRAFEAUwBUAFQAVABWAFYAVgBWAFYAVgBWAFYAVgBUAFQAUwBQ
AFEATwBNAEoARQBCAD8APAA5ADYAMQAtAC0AKAAkACIAIAAdABoAGAATABIAEAAOAA0A
CwAJAAgACAAHAAYABQAGAAUABQAEAAMAAgABAAAAAgABAAEAAQD/////////////////
/wAAAAD///////////////////////////////8AAAAAAAD//wAAAQABAAEAAQABAAEA
AAAAAAAAAAAAAAAAAAAAAP//////////AQABAAEAAQABAAEAAAAAAAAAAAAAAAAAAAAA
AAAAAAAAAAAA/v/+//3//f/8//z//v/9//3//f/7//v/+//7//3/+//7//v/+f/5//n/
+f/3//f/9v/2//j/+P/4//f/9//3//f/9//3//f/9v/2//b/9v/2//b/9v/2//b/9v/0
//T/9P/0//X/9f/1//X/9f/1//X/9f/z//P/8//z//X/9f/1//X/9f/1//T/9P/0//X/
9f/1//P/8//z//L/8v/y//L/8v/y//L/8v/y//L/8v/y//L/8v/y//L/8//z//T/8//y
//L/8v/y//L/9P/0//T/9P/0//T/9P/0//T/9P/0//T/9P/0//T/9P/y//L/8v/y//L/
8v/y//L/8v/y//L/8v/y//L/8v/y//L/8v/y//L/8v/y//L/8v/y//L/8v/y//L/8v/y
//L/8v/y//L/8v/y//L/8v/y//D/8P/w//D/8v/y//L/8v/y//L/8v/y//L/8v/y//L/
8//0//X/9v/4//j/+P/6//r/+//8//z//f///wAAAAD////////9/wEAAQACAAIAAAAA
AAAAAAAAAAAAAAD///////////v/+P/3//X/9f/z//L/8v/y//L/8v/y//H/8f/y//L/
8f/x//H/8P/v/+//7v/u/+7/7v/u/+3/7f/t/+3/7f/t/+3/7f/t/+3/7f/t/+7/7v/u
/+7/7v/u//D/8f/x//H/7//v/+//7//x//L/+P8CAA0AGQAnADUAQQBWAG0AdgB2AHEA
aABbAEsAOwAtABQA8f/U/7P/i/9v/1n/R/9J/1z/c/+G/5X/ov+u/7n/xP/T/97/5//q
/+3/8f/z//T/9v/2//n/+f/6//v//P/9//7//v/+/////////wAAAQABAAEAAQACAAIA
AgAEAAQABAAEAAQABQAFAAUABQAGAAQABgAGAAYABgAHAAcABwAJAAkACQALAAkACgAL
AAsACwAMAA0ADQANAA0ADQAOAA4ADwAPABAAEAASABIAEgATABQAFAAUABYAGAAYABkA
GgAaABoAGgAdAB4AHwAgACEAIgAjACQAJgAnACkAKwAsAC0ALgAvADAAMgAyADMAOAA4
ADoAPQA+AD8AQgBDAEMARABGAEcASABKAEoATABNAE0ATQBPAFAAUABQAFIAVABUAFQA
VABUAFQAVABUAFQAVABTAFAATwBNAEsASABHAEQAQQA+ADsAOAAzAC8ALwAqACYAJAAi
AB8AHAAaABUAFAASABAADQALAAkACAAIAAcABgAFAAQAAwADAAIAAAAAAAAAAAD+//3/
/f/9////////////////////AAD+//3//f/9/////////////////////////wAAAAAA
AP//AAABAAEAAQABAAEAAQACAAIAAgACAAIAAgACAAIAAwADAAMAAwADAAMAAwADAAMA
AwACAAIAAgACAAIAAgACAAIAAgACAAIAAgAAAAAAAQABAAAAAAAAAP//////////////
///////9//3//f/9//3//f/9//3//f/8//z//P/8//z/+//9//3//f/9//z/+//5//j/
+P/4//j/+P/6//r/+v/6//r/+v/6//r/+f/5//n/+f/5//n/+f/5//n/+f/5//n/+//7
//v/+//7//v/+v/6//j/+f/5//n/+f/5//n/+P/6//r/+v/6//r/+v/6//r/+v/6//r/
+v/6//r/+v/7//3/+v/7//z/+v/6//r/+v/8//z//P/8//r/+v/6//r//P/8//z//P/6
//r/+v/6//r/+v/6//r//P/8//z//P/6//r/+v/6//z//P/8//z//P/8//z//P/6//r/
+v/6//z//P/8//z/+v/6//r/+v/6//r/+v/6//r/+v/6//r/+v/6//r/+v/8//z//P/8
//z//P/8//z//v/+//7//v8AAAAAAAACAAIAAwAEAAQABQAHAAgACAAHAAcABwAFAAkA
CQAKAAoACgAKAAoACgAIAAgACAAHAAcABwAHAAMAAAD///3//f/7//r/+v/6//r/+v/6
//n/+f/6//r/+f/7//v/+v/5//f/9v/2//b/9v/2//X/9f/1//X/9f/1//X/9f/1//X/
9f/1//b/9v/4//j/+P/4//j/+f/5//n/+f/5//n/+f/5//7/BgAQABsAKwA5AEEAUQBm
AHcAfgB+AHsAcgBhAE0APwAtAAoA5//M/6v/hf9r/1f/Uf9b/2z/gf+U/6H/rv+4/8P/
zv/d/+j/8f/0//X/+f/9/wAAAAAAAAMAAwAEAAUABgAHAAgACAAIAAkACwALAAwADQAN
AA0ADQAOABAAEAASABIAEAAQABAAEQATABMAEwAUABIAFAAUABQAFgAXABcAFwAXABcA
FwAZABcAGAAZABkAGQAaABsAGwAbABsAGwAcAB4AHwAfACAAIAAiACIAIgAhACIAIgAi
ACQAJgAmACcAKgAqACoAKgAtAC4ALwAwADEAMgAzADQANAA1ADcAOQA4ADkAOgA7AEAA
QgBCAEMASABIAEoATQBNAE0ATwBPAFEAUgBUAFUAWABaAFoAXABdAF0AXQBfAGAAYABg
AGIAZABkAGQAZABiAGIAYgBiAGIAYgBhAF4AXwBdAFsAWABVAFIATwBMAEsASABDAD8A
PwA6ADYANAAyAC8ALAAqACkAKAAmACQAIwAhAB8AHgAcABsAGgAZABgAFwAXABYAGAAY
ABgAGAAWABUAFQAVABUAFQAVABUAFQAVABUAFgAUABMAEwATABQAFQAWABcAFwAXABcA
FwAXABgAGAAYABcAGAAZABkAFwAXABcAFwAaABoAGgAaABgAGAAYABgAGQAZABkAGQAX
ABcAFwAXABkAGQAYABgAGAAYABgAGAAYABgAGAAYABgAGAAWABYAFQAVABQAFAAWABUA
FQAVABUAFQAVABUAFQATABMAEwATABMAEwATABMAEwASABIAEgASABIAEQATABMAEwAT
ABMAEwASABIAFAAUABQAFAASABIAEgASABIAEgASABIAEwATABMAEwARABEAEQARABEA
EQARABEAEQARABEAEQATABMAEgASABIAEwATABMAEwATABMAEgAUABQAFAAUABIAEgAS
ABIAEgASABIAEgAUABQAFAAVABMAEgATABQAFAAUABQAFAAUABQAFAAUABIAEgASABIA
FAAUABQAFAASABIAEgASABIAEgASABIAFAAUABQAFAASABIAEgASABQAFAAUABQAFAAU
ABQAFAAUABQAFAAUABQAFAAUABQAFAAUABQAFAAUABQAFAAUABQAFAAUABQAFgAWABYA
FgAYABgAGAAYABkAGgAdAB4AHQAeAB4AHwAhACIAIgAhACMAIwAhACMAIQAiACIAIgAi
ACIAIgAiACQAJAAjACMAIwAjAB8AHAAbABkAGQAXABYAFgAWABYAGAAYABcAFwAYABgA
FwAXABcAFgAVABUAFgAWABYAFgAWABUAFQAVABMAEwATABMAFQAVABUAFQATABQAFAAU
ABYAFgAWABYAFwAXABcAFwAXABcAGQAbACAAKgA0AD8ATQBbAGcAewCQAJ0AoACeAJkA
jgB7AGkAWwBDACAAAwDk/7v/l/9//2//b/9//5b/qf+4/8f/1P/c/+X/9P8FAAwADwAW
ABsAHQAfACAAIgAiACUAJQAmACcAKAApACwALAAsAC0ALQAtAC4ALwAvAC8ALwAwADIA
MgA0ADQAMgAyADIAMwA1ADUANQA2ADYAOAA4ADgAOQA7ADwAPQA/AD8APwBBAEEAQgBD
AEMARQBGAEcARwBFAEUARQBGAEYARwBHAEgASgBMAEwATABNAE4ATgBOAFAAUgBSAFMA
VABUAA==
         </WaveFormData>
      </LeadData>
      <LeadData>
         <LeadByteCountTotal>10000</LeadByteCountTotal>
         <LeadTimeOffset>0</LeadTimeOffset>
         <LeadSampleCountTotal>5000</LeadSampleCountTotal>
         <LeadAmplitudeUnitsPerBit>4.88</LeadAmplitudeUnitsPerBit>
         <LeadAmplitudeUnits>��V</LeadAmplitudeUnits>
         <LeadHighLimit>2147483647</LeadHighLimit>
         <LeadLowLimit>268435456</LeadLowLimit>
         <LeadID>V4</LeadID>
         <LeadOffsetFirstSample>0</LeadOffsetFirstSample>
         <FirstSampleBaseline>0</FirstSampleBaseline>
         <LeadSampleSize>2</LeadSampleSize>
         <LeadOff>FALSE</LeadOff>
         <BaselineSway>FALSE</BaselineSway>
         <ExcessiveACNoise>FALSE</ExcessiveACNoise>
         <MuscleNoise>FALSE</MuscleNoise>
         <LeadDataCRC32>3014420701</LeadDataCRC32>
         <WaveFormData>
9v/2//b/9v/2//b/9v/2//b/9v/2//b/9v/2//b/9v/2//b/9v/2//b/9v/2//b/9v/2
//b/9v/2//b/9v/2//f/+P/5//r/+v/6//r//P/6//z//f/+/wAAAAAAAP///f/9//7/
AAACAAMAAwADAAEAAQABAAEAAQABAAEAAQABAP7//P/6//j/9//1//T/9P/0//T/9P/0
//T/9P/z//P/8v/y//L/8v/x//H/7//v/+//7//v/+//7//v/+//7//v/+//7v/u/+7/
7v/u/+7/7v/v/+//7//v//D/8P/w//D/8P/w//L/8f/x//P/9//8/wMADAAaACsAPgBT
AHEAjQCgALIAygDaAOIA5wDiALkAeQBGACIA+//X/7b/mf+L/5H/mv+i/6j/sP+5/8P/
y//X/97/4v/l/+j/6v/s/+3/7//v//H/8v/z//T/9P/0//T/9f/1//X/9v/2//f/9//3
//f/9//4//j/+v/6//r/+P/4//j/+f/5//r/+v/6//r/+v/6//v/+f/5//n/+f/5//r/
+v/6//n/+f/5//j/+v/6//v/+//5//n/+v/6//z//f/9//3//f/9//7//v/9//3//v/+
////AAAAAAAAAQABAAIAAgADAAQABgAHAAcACAAIAAkACgALAA0ADgAPABAAEQASABMA
FAAWABcAGAAZABsAHAAcAB0AHwAhACIAIwAkACYAKAArACsALAAtAC4AMAAwAC8AMQAy
ADIAMwA0ADYANwA2ADcANwA3ADcANwA3ADUANQA0ADMAMgAwAC4ALAAqACgAJAAhAB8A
HAAZABYAEwAUABEADgANAAkABwAFAAMAAQD///7//P/9//3//f/9//r/+v/5//j/+v/6
//r/+v/4//f/9v/2//b/9v/1//X/9f/1//X/9f/1//X/9f/1//b/9v/2//b/+P/4//j/
+P/2//b/9v/2//f/9//3//f/9//2//b/9//1//X/9v/2//b/9f/1//X/9P/0//T/9P/0
//T/9P/0//T/9f/1//T/9v/2//b/9v/0//X/9f/0//H/8f/x//H/8//z//P/8//z//H/
8f/x//H/8f/x//H/8//z//L/8v/y//L/8v/y//D/8P/v/+//8f/x//H/8f/w//D/8P/w
//D/8P/w//D/7v/u/+7/7v/u/+7/7v/t/+//7//v/+//7f/t/+7/7v/u/+3/7f/s/+z/
7P/s/+3/7P/s/+v/6//t/+z/7P/s/+z/7P/s/+3/7v/u/+7/7f/r/+v/6//r/+z/7P/s
/+v/7f/s/+z/7f/r/+v/7P/s/+7/7f/t/+z/7P/s/+z/7P/s/+z/7P/s/+z/7P/s/+z/
7v/u/+7/7v/u/+7/7v/u/+7/7v/u/+7/7P/s/+z/7P/q/+r/6v/q/+v/7P/t/+7/7v/u
/+7/7v/s/+z/7P/s/+z/7P/s/+z/7v/u/+7/7v/v//D/8f/y//L/8v/y//L/9P/0//b/
9v/4//n/+v/6//r/+v/5//n/+f/6//z//P/7//v/+//7//3//f/9//3//f/9//3//f/6
//j/9v/0//H/7//u/+7/7v/u/+7/7P/s/+z/6//r/+v/7P/t/+7/6//r/+n/6f/p/+n/
6f/p/+n/6f/p/+n/5//n/+b/5v/n/+j/6f/q/+r/6//r/+v/6//s/+z/7P/s/+z/7P/s
/+3/7f/x//f//v8FABAAIAAxAEQAXwB7AJUAqgDAANYA3gDkAOUAyACLAFEALgAKAOf/
xf+k/4v/if+R/5j/nv+k/6z/t/+//8f/0f/c/+D/4f/i/+b/5v/p/+v/6//t/+7/7f/u
/+7/7v/u/+//7//v//L/8v/z//P/8//z//P/9P/2//j/+P/4//b/9v/2//f/+f/6//r/
+v/4//j/+P/5//n/+f/5//n/+//8//z//P/8//3//v/+//z//P/9//3//f/9//7//v/+
/////////wEAAQACAAIAAQABAAIAAgAEAAYABwAIAAcABwAIAAgACQAKAAwADQAPABAA
EAARABEAEQASABIAEwAUABUAFgAYABoAHQAfACAAIQAjACQAJgAnACkAKwAsAC0ALgAw
ADAAMwAzADQAMwA0ADYANgA3ADkAOgA6ADwAPAA9AD0APAA9AD0APQA9AD0APQA7ADkA
OAA3ADYANgA0ADIAMAAsACgAJQAjAB4AGwAYABUAFgATABAADwANAAsACQAHAAMAAQAA
AP7/AAD///7//f/8//z/+//6//z//P/8//z/+v/5//j/+P/4//j/9//3//f/9//3//f/
9f/1//X/9f/4//j/+P/4//j/+P/4//j/+P/4//j/+P/3//f/9//3//f/9v/2//f/+f/5
//r/+v/4//f/9//3//r/+v/6//r/+v/6//r/+v/6//v/+//6//j/+P/4//j/+v/7//v/
+v/3//f/9//3//f/9//3//f/9//1//X/9f/3//f/9//3//b/9f/z//L/9P/0//T/9P/0
//T/8//z//H/8f/x//H/8v/y//L/8v/y//L/8v/y//L/8v/y//L/8v/y//L/8f/x//H/
8f/x//H/8f/y//L/8v/x//H/8P/w//D/8P/x//L/8v/x//H/8f/w//D/8P/y//L/8v/z
//L/8v/y//H/8f/x//H/8f/0//T/9P/z//H/8P/w//H/8f/x//L/8v/y//H/8f/y//D/
8P/w//D/8v/y//L/8v/w//D/8P/w//D/8P/w//D/8P/w//D/8P/w//D/8P/w//D/8P/w
//D/8P/w//D/8P/w//D/8P/w//D/8P/w//D/7v/u/+7/7v/w//D/8P/w//H/8v/z//T/
9f/2//f/+P/4//j/+v/7//r/+v/6//r/+//7//v//P/8//z//f/9////////////////
/////////////P/6//j/9v/1//P/8v/y//L/8v/y//D/8P/w/+//7//u/+7/8P/w/+//
7//v/+//7//v/+3/7f/t/+3/7f/t/+3/7f/u/+7/7v/u/+z/7P/s/+3/7//v/+//8P/u
/+7/7v/u//D/8P/z//P/9f/5/wAABwAUACYANwBMAGsAiQChALoA0gDkAO4A9gD5ANoA
nQBjADoAEADn/8H/oP+L/4v/l/+g/6b/rP+0/73/xf/P/9n/4v/m/+n/7P/s/+z/7f/v
/+//8f/y//P/9P/0//T/9v/3//f/9//4//j/+f/5//n/+f/5//r/+P/6//r/+v/6//r/
+v/7//n/+v/6//r/+v/6//r/+//9//3//f/9//3//v/+//7//v///wAAAAD+//7/////
/wEAAQACAAIAAAABAAEAAQABAAEAAgACAAUABQAGAAYABQAGAAYABgAJAAkACgAKAAsA
DAAOAA8ADQAOAA4ADwASABMAFQAWABUAFgAXABgAGQAaABwAHQAgACEAIwAkACYAJwAp
ACsAKgArACwALgAuADEAMQAyADUANgA4ADgANwA5ADoAOgA6ADoAOwA7AD4APwA/AD8A
PQA9AD0AOwA7ADoAOQA4ADYANAAyADAALAAoACUAIwAgAB0AGgAXABQAEQAOAA0ADQAL
AAkABwAHAAUABAACAAAA///+//3//P/8//v/+v/6//r/+v/6//r/+f/4//j/+P/4//f/
9//1//X/9f/1//f/9//3//f/9v/2//b/9v/2//b/9v/2//j/+P/4//j/+P/3//b/9f/2
//b/9//5//f/9//4//j/+P/3//f/9//6//r/+v/6//j/+P/4//j/+P/5//n/+P/4//j/
+P/4//b/9//3//b/9//3//f/9//3//f/9//3//n/9//3//f/9f/1//X/9f/1//X/9P/0
//T/9P/0//T/8v/y//H/8f/z//P/8//z//L/8v/y//L/8v/y//L/8v/w//D/8P/w//D/
8P/w/+//8f/x//H/8f/v/+//8P/w//L/8f/x//D/8v/y//L/8//y//L/8f/x//P/8v/y
//L/8P/w//D/8f/w//D/8P/v//H/8f/x//H/8v/y//L/8f/z//L/8v/z//L/8f/x//D/
8P/x//P/8v/w//D/8P/w//D/8P/w//D/8P/w//D/8P/w//D/8P/w//D/8P/w//D/8P/w
//D/8P/u/+7/7v/u//D/8P/w//D/7v/u/+7/7v/u/+7/7v/u/+7/7v/u/+7/7P/s/+z/
7P/u/+7/7v/u/+z/7P/s/+z/7P/s/+z/7P/u/+7/7v/u/+7/7v/u/+7/7//w//H/8v/w
//L/8v/0//X/9v/2//b/9v/1//X/9f/0//b/9v/3//n/+f/5//n/9//3//f/9//3//f/
9//0//T/8v/w/+//6//q/+r/6v/q/+r/6P/o/+j/5//n/+b/5P/k/+T/4//l/+P/4//j
/+H/4f/h/+H/4//j/+P/4//h/+D/4P/g/+D/4P/g/+D/4//j/+P/4//i/+L/4v/i/+T/
5P/k/+X/5//n/+v/8P/5/wQAEgAjADYATwBtAIUAmACsAMAAygDUANcAxgCTAFcALAAI
AOH/v/+g/4f/f/+J/5T/mv+g/6b/r/+5/8P/zf/U/9r/3//g/97/4P/h/+P/4//l/+b/
5//o/+j/6P/o/+n/6f/p/+r/6v/r/+v/6//r/+v/7P/s/+7/7v/u/+7/7v/u/+//7//w
//D/8P/w//D/8P/x//H/8f/x//H/8f/y//L/8v/y//P/9P/0//L/8v/z//P/9f/1//b/
9v/0//X/9f/1//f/9//4//j/+f/5//r/+v/5//r/+v/6//3//f/+//7///8AAAIAAwAD
AAQABAAFAAYABwAJAAoACwAMAA0ADgAPABAAEgATABQAFQAXABgAGgAbAB0AHwAiACMA
JAAmACYAKQApACoALQAuADAAMAAvADEAMgAyADQANAA1ADUAOAA5ADkAOQA3ADcANwA1
ADYANgA2ADYAMgAwAC4ALAAsACgAJQAjACAAHQAaABcAFgATABAADwANAAsACQAHAAUA
AwACAAAAAAD///7//f/+//7//f/8//r/+v/6//r/+v/5//j/+P/6//r/+f/5//n/+f/5
//n/+f/5//n/+f/6//r/+v/6//j/+P/4//j/+v/6//r/+v/7//v/+//7//v/+v/6//v/
+f/5//r/+v/8//v/+//7//z//P/8//z//P/8//z//P/6//v/+//6//r/+v/6//r//P/9
//3//P/7//v/+//7//v/+//7//v/+//5//n/+f/3//f/9//3//f/9//2//b/9v/2//b/
9v/2//b/9f/1//f/9//3//f/9P/0//T/9P/2//b/9v/2//T/9P/0//T/9P/0//T/8//z
//P/8//z//H/8f/y//L/9P/z//P/8v/y//L/8v/z//L/8v/x//H/8f/w//D/8P/y//L/
8v/z//T/9P/0//P/8//z//P/8//y//L/8v/x//L/8v/z//X/8//z//T/9P/2//X/9f/0
//L/8v/y//L/8v/y//L/8v/y//L/8v/y//L/8v/y//L/8v/y//L/8v/0//T/9P/0//T/
9P/0//T/9P/0//T/9P/y//L/8v/y//L/8v/y//L/8v/y//L/8v/y//L/8v/y//T/9P/0
//T/8v/y//L/8v/0//T/9P/0//X/9v/3//j/+P/4//j/+v/6//z//f/+//7//v/+//3/
/f/9//7/AAACAAMAAwADAAMAAwADAAMAAQABAAEAAQABAP7//P/6//r/+f/3//b/9v/2
//b/9v/0//T/9P/z//P/8v/y//L/8P/v/+//7f/v/+//7//v/+3/7f/t/+3/7//v/+//
7v/u/+7/7v/u/+7/7v/v/+//7//v//D/8P/u/+7/7v/u//D/8//1//n/+/8CAAsAFgAk
ADUASgBnAIMAnQC2AM4A4ADmAOwA7QDOAI8AWQA2ABAA6f/H/6b/j/+N/5X/nv+k/6z/
tP+7/8P/zf/X/97/4v/n/+r/7P/u/+//7//v//H/8v/z//T/9P/0//b/9//3//f/+P/4
//n/+f/5//n/+f/6//j/+v/6//r/+v/6//r/+//7//z//P/8//r/+v/6//v//f/9//3/
/f/9//7//v/+//7///8AAAAAAAAAAAEAAQD/////AAAAAAIAAwADAAMABAAFAAcACAAH
AAcACAAIAAkACgAKAAoACwALAAwADAANAA4AEAARABEAEgASABMAFAAVABcAGAAZABoA
GwAcAB0AHgAgACEAJAAlACcAKAAoACkAKwAtADAAMQAyADQAMgA1ADUANgA5ADoAPAA8
AD0APwBAAEAAQABAAEEAQQBAAEEAQQBBAEMAQwBDAEEAQQBAAD8APgA6ADgANgA0ADIA
LgArACkAJAAhAB4AGwAaABcAFAATAA8ADQALAAkACQAHAAYABAAEAAMAAgABAAIAAgAB
AAAA/v/+//7//v/8//v/+v/6//r/+v/5//n/+//7//v/+//7//v/+//7//z//P/8//z/
+v/6//r/+v/8//z//P/8//3//f/9//3/+//6//r/+//9//3//v/+//z/+//7//v//v/+
//7//v/+//7//v/+//7///////7//P/8//z//P/+///////+/////////////f/9//3/
/f/9//v/+//7//3//f/9//3/+//7//r/+v/8//z//P/8//z//P/7//v/+v/5//j/9//3
//j/+f/6//r/+v/6//r/+v/6//r/+v/6//r/+v/5//n/+f/5//n/+f/5//r/+v/6//n/
+f/4//j/+P/4//n/+v/6//n/+f/5//j/+P/4//r/+v/6//v/+//6//n/9//3//f/9//3
//j/+P/4//f/9//2//b/9//3//f/+P/4//j/+f/3//j/+P/4//j/+P/4//j/+P/4//j/
+P/4//j/+P/4//j/+P/2//b/9v/2//j/+P/4//j/+P/4//j/+P/4//j/+P/4//r/+v/6
//r/+P/4//j/+P/4//j/+P/4//j/+P/4//j/+P/4//j/+P/5//r/+//8//z//P/+//7/
AAABAAIAAgACAAIAAQABAAEAAgAEAAQABwAHAAcABwAHAAcABwAHAAkACQAJAAkABgAE
AAIAAAD+//v/+f/4//j/+P/4//b/9P/y/+//7f/s/+z/7P/s/+v/6//p/+n/6f/p/+n/
6f/p/+n/6f/p/+n/6f/o/+j/6P/o/+j/6P/o/+n/6f/p/+n/6v/q/+r/6v/q/+r/6v/r
/+v/7f/z//j///8KABgAKQA+AFkAdwCVAK4AxADcAOwA9gD9APAAuQB5AEwAJAD3/83/
qv+N/4P/jf+U/5z/pP+s/7P/u//F/9H/2v/e/9//4v/k/+b/6f/r/+v/7f/u/+//8P/w
//D/8P/x//H/8f/w//D/8f/x//H/8f/x//L/9P/2//b/9v/2//b/9v/3//f/+P/4//j/
+P/4//j/+f/3//f/9//3//n/+v/6//r/+v/7//z//P/6//r/+//7//3//f/+//7//v//
////////////AAAAAAEAAQACAAIAAwAEAAQABAAHAAcACAAIAAkACgAMAA0ADQAOAA4A
DwAOAA8AEQASABUAFgAXABgAGQAaABwAHQAeAB8AIQAiACQAJQAnACkAKgArACwALgAw
ADMAMwA0ADUANgA4ADgANwA5ADoAOgA8ADwAPQA9AD4APwA/AD8APwA/AD8APQA/AD4A
PQA8ADgANgA0ADIAMAAsACkAJwAkACEAHgAbABgAFQASABEADwANAAsACQAHAAUABAAC
AAIAAQAAAP///v/+//3//P/8//z//P/8//z/+//6//r/+P/4//f/9//5//n/+f/5//n/
+f/5//n/+v/6//r/+v/8//z//P/8//z//P/8//z//f/9//3//f/9//z//P/9//3//f/+
//7//v/9//3//f/+//7//v/+//7//v/+//7//P/9//3//P/+//7//v/+//z//f/9//z/
+//7//v/+//9//3//f/9//v/+f/5//n/+f/5//n/+f/5//n/+P/4//j/+P/4//j/+v/6
//n/+f/5//n/+f/5//j/+P/4//j/+P/4//j/+P/2//b/9v/2//j/+P/4//f/9//3//f/
9//3//f/+P/4//j/9//3//b/9v/2//b/9//4//j/9//3//f/9v/2//b/9v/2//b/9//4
//j/+P/3//X/9f/1//X/9v/2//b/9f/3//b/9v/3//X/9f/2//b/9P/1//f/9P/0//T/
9P/0//T/9P/0//T/9P/0//T/9P/0//T/9P/0//T/9P/0//T/9P/0//T/9P/0//T/9P/0
//L/8v/y//L/8v/y//L/8v/0//T/9P/0//L/8v/y//L/8v/y//L/8v/y//L/8v/y//L/
8v/y//L/8v/y//L/8v/y//L/8v/y//L/8v/y//L/8v/y//L/8v/z//T/9f/2//j/+P/4
//r/+f/6//r/+v/8//z//P/7//3//f/+/wAAAAABAAEAAQACAAMABAAFAAUABQAFAAUA
BwAEAAIAAAD+//3/+//6//r/+v/6//r/+P/4//j/9//3//b/9v/2//b/9f/1//P/8f/x
//H/8f/x//H/8f/x//P/8//z//L/8P/w//D/8P/y//L/8//z//P/8//0//T/9P/0//T/
9P/2//X/9//5//3/AgAJABYAJgA3AEoAZQCDAJsArgDEANoA5gDuAPMA4ACnAGsAQAAa
APH/zf+s/5X/kf+Z/6L/qP+u/7b/vf/H/8//2//k/+j/6//u/+7/7v/v//P/8//1//b/
9f/2//b/9v/4//n/+f/5//r/+v/7//v/+//7//v//P/6//z//P/8//7//v/+/////f/+
//7//v/+//7//v////////////////8AAAAAAAAAAAEAAgACAAIAAgADAAMAAwADAAQA
BAAEAAUABQAFAAUABQAGAAYABwAHAAgACAAJAAoACgAKAAoACQAJAAgACAAIAAkACQAJ
AAoACgALAAwADQAPABAAEAAQABAAEAATABQAFgAXABYAFwAZABoAHAAdAB8AIQAiACMA
JAAmACYAKQApACoALQAuADAAMAAvADEAMgAyADQANAA1ADUANgA3ADcANwA1ADUANQAz
ADUANAAzADIAMAAuACwAKgAoACQAIQAfAB4AGwAYABUAEgAPAAwACwAJAAcABQADAAEA
///+//z//P/7//r/+f/4//j/9//2//T/9P/0//T/9v/1//T/9P/0//T/8//z//X/9f/1
//X/9f/1//X/9f/2//b/9v/2//b/9v/2//b/9v/2//b/9v/3//f/9//3//f/9v/2//f/
9//3//j/+P/4//f/9//3//j/+P/4//j/+P/4//j/+P/2//f/9//2//b/9v/2//b/9v/3
//f/9v/1//X/9f/1//X/9f/1//X/9//1//X/9f/1//X/9f/1//X/9f/0//T/8v/y//L/
8v/y//L/8f/x//P/8//z//P/8P/w//D/8P/y//L/8v/y//D/8P/w//D/8P/w//D/7//v
/+//7//v/+3/7f/u/+7/7v/t/+3/7P/s/+z/7P/t/+7/7v/t/+3/7//u/+7/7v/s/+z/
7P/t/+7/7v/u/+3/6//r/+v/6//s/+z/7P/r/+3/7P/s/+3/6//r/+z/7P/s/+3/7f/u
/+z/7P/s/+z/7P/s/+z/7P/s/+z/7P/s/+z/7P/s/+z/7P/s/+z/7P/s/+z/7P/s/+z/
7P/s/+z/7P/s/+z/7P/q/+r/6v/q/+z/7P/s/+z/7P/s/+z/7P/s/+z/7P/s/+7/7v/u
/+7/7v/u/+7/7v/u/+7/7v/u/+7/7v/u/+7/7P/s/+z/7P/u/+7/7v/u/+7/7v/u/+7/
7//w//H/8v/0//T/9P/0//T/9v/2//j/+f/6//r/+v/8//v/+//7//z//v/+/////f/9
//3//f/9//3//f/9//3//f/9//r/+P/2//T/8//x//D/8P/w//D/8P/u/+7/7v/t/+3/
7P/s/+z/7P/r/+v/6f/p/+n/6f/p/+n/6f/p/+n/6f/p/+n/6P/o/+j/6P/o/+j/6P/p
/+n/6f/p/+r/6v/q/+r/6v/q/+r/6//r/+//8//6////CAAWACUANgBNAGkAgwCWAKoA
vgDKANAA1wDMAJ8AYQA0ABIA7//R/7L/lf+J/4//lv+e/6b/rP+1/7//x//R/9j/3v/h
/+L/5P/m/+f/5//n/+n/6v/r/+z/7P/s/+7/7//v/+//8P/w//H/8f/x//H/8f/y//T/
9v/2//b/9P/0//T/9f/3//j/+P/4//j/+P/4//n/9//3//f/9//5//r/+v/6//j/+f/6
//r//P/8//3//f/9//3//v/+//z//f/9//3//////wAAAAABAAEAAgACAAMABAAEAAQA
BQAFAAYABgAFAAYACAAJAAwADgAPABEAEgATABUAFgAYABoAHAAeAB0AHgAgACEAIAAh
ACMAJAAoACkAKwAtACwALQAuADAAMgA1ADUANgA3ADgAOgA6ADkAOwA8ADwAPgA+AD8A
PwA+AD8APwA/AEEAQQBBAD8AQQBAAD8APgA+ADwAOgA4ADgANAAxAC8ALAApACYAIwAk
ACEAHgAdABkAFwAVABMAEQAPAA4ADAAKAAkACAAHAAYABgAFAAQABAAEAAQABAACAAEA
AAAAAAAAAAD/////AQABAAEAAQABAAEAAQABAAIAAgACAAIAAAAAAAAAAAAAAAAAAAAA
AAMAAwADAAMAAwACAAIAAwADAAMABAAEAAIAAQABAAEAAgACAAIAAgAEAAQABAAEAAIA
AwADAAIABAAEAAQABAACAAMAAwACAAMAAwADAAMAAwADAAMAAwABAP///////wEAAQAB
AAEAAQABAAAAAAAAAAAAAAAAAAAAAAD///////////////8AAAAAAAAAAP///v/9//z/
/P/8//z//P/+//7//v/9//3//f/9//3/+//7//z//P/8//v/+//6//z//P/8//3//v/+
//3//f/7//r/+v/6//r/+v/6//v//P/8//z/+//7//v/+//7//z//P/8//v/+//6//r/
+//7//v//P/8//z/+//7//z//P/8//z//P/8//z//P/8//z//P/8//z//P/8//z//P/8
//z//P/8//z//P/8//z//P/8//z//P/7//r/+f/4//r/+v/6//r/+v/6//r/+v/6//r/
+v/6//r/+v/6//r/+P/4//j/+P/4//j/+P/4//j/+P/4//j/+P/4//j/+P/4//j/+P/4
//j/+P/4//j/+f/6//v//P/+//7//v/+//7/AAAAAAIAAwAEAAQABAACAAEAAQABAAIA
BAAEAAUABwAHAAcABwAHAAcABwAHAAcABwAHAAQAAAD+//z/+//5//j/+P/4//j/+P/2
//b/+P/3//f/9v/4//j/+P/3//X/8//z//P/8//z//P/8//z//P/8//z//P/8v/y//L/
9P/0//T/9P/z//P/8//z//T/9P/0//T/9P/0//T/9f/1//f//f8EAAsAGAAoADcASABh
AH0AlQCqAMAA0gDYAN4A3QDCAIUATwAsAAwA6//N/67/mf+V/5n/oP+o/67/tP+//8f/
z//Z/+L/5v/p/+r/7P/u/+//8f/x//P/9P/1//b/9v/2//b/9//3//f/+P/4//n/+f/5
//n/+f/6//j/+v/6//r/+v/6//r/+//7//z//P/8//z//P/8//3//f/9//3//f/9//7/
/v/+//z//f/+//7/AAAAAAEAAQABAAEAAgACAAIAAwADAAMABQAFAAYABgAFAAUABgAG
AAcACAAIAAgACwALAAwADAALAAwADgAPAA8AEAAQABEAEgATABUAFgAVABYAFwAYABsA
HAAeAB8AIAAhACMAJAAmACcAKQArACoAKwAsAC4AMAAzADMANAAzADQANgA2ADcAOQA6
ADoAPAA8AD0APQA9AD0APAA7ADwAPQA+AD0APQA8ADsAOgA4ADYANAAyADIALgArACkA
JAAhAB4AGwAcABkAFgAVABMAEQAPAA0ADQALAAoACAAGAAUABAADAAIAAgABAAAAAgAC
AAIAAgAAAP///v/+//7//v/9//3//f/9//3//f/7//v/+//7//7//v/+//7//v/+//7/
/v/+//7//v/+/wEAAQABAAEA///+//7/////////AAAAAAIAAQABAAEAAgACAAIAAgAC
AAIAAgACAAIAAwADAAIAAgACAAIAAgACAAMAAwACAAEAAQABAAEAAQABAAEAAQABAP//
/////wEAAQABAAEA//////7//v/+//7//v/+//7//v/9//3/+//7//v/+//8//z//P/8
//z//P/8//z//P/8//z//P/8//z//P/7//v/+//7//v//f/9//7//v/8//v/+//6//r/
+v/6//v//P/8//v/+//7//r/+v/6//z//P/8//3//P/8//z/+//9//3//f/9//z//P/8
//v//f/8//z//f/9//3//v/+//z//f/9//z//P/8//z//P/8//z//P/8//z//P/8//z/
/v/+//7//v/8//z//P/8//z//P/8//z//P/8//z//P/8//z//P/8//z//P/8//z//v/+
//7//v/8//z//P/8//z//P/8//z//P/8//z//P/8//z//P/8//7//v/+//7/AAAAAAAA
AAAAAAAAAAAAAAEAAgADAAQABAAEAAYABwAIAAgACAAIAAcABwAHAAgACQAIAAgABwAF
AAUABQAFAAUABQAFAAUABAADAP///P/8//r/+f/3//b/9v/2//b/9P/y//L/8v/z//P/
8v/y//D/8P/v/+//7//v/+//7//v/+//7//v/+3/7f/t/+3/7f/u/+//8P/u/+7/7v/v
/+//7//v//D/8P/w//D/8P/w//D/8f/z//X/+/8EAAsAGAAoADkAUgBxAI0ApwDAANYA
5gDsAPQA7wDGAIUAUQAuAAgA4f+9/5z/jf+R/5n/oP+m/6z/tP+9/8X/0f/d/+D/4v/n
/+r/7P/s/+//8f/x//P/9P/z//T/9P/0//b/9//3//f/9v/2//f/9//1//X/9f/2//j/
+v/6//r/+P/4//j/+f/7//z//P/8//z//P/8//3//////////////wAAAAAAAP7///8A
AAAAAgACAAMAAwADAAMABAAEAAYABwAHAAcABwAHAAgACAAJAAkACgAKAAsADAAMAAwA
DQANAA==
         </WaveFormData>
      </LeadData>
      <LeadData>
         <LeadByteCountTotal>10000</LeadByteCountTotal>
         <LeadTimeOffset>0</LeadTimeOffset>
         <LeadSampleCountTotal>5000</LeadSampleCountTotal>
         <LeadAmplitudeUnitsPerBit>4.88</LeadAmplitudeUnitsPerBit>
         <LeadAmplitudeUnits>��V</LeadAmplitudeUnits>
         <LeadHighLimit>2147483647</LeadHighLimit>
         <LeadLowLimit>268435456</LeadLowLimit>
         <LeadID>V5</LeadID>
         <LeadOffsetFirstSample>0</LeadOffsetFirstSample>
         <FirstSampleBaseline>0</FirstSampleBaseline>
         <LeadSampleSize>2</LeadSampleSize>
         <LeadOff>FALSE</LeadOff>
         <BaselineSway>FALSE</BaselineSway>
         <ExcessiveACNoise>FALSE</ExcessiveACNoise>
         <MuscleNoise>FALSE</MuscleNoise>
         <LeadDataCRC32>3376336055</LeadDataCRC32>
         <WaveFormData>
8P/w//D/8P/w//D/8P/w/+7/7v/u/+7/7v/u/+7/7v/s/+z/7P/s/+z/7P/s/+z/6v/q
/+r/6v/q/+r/6v/q/+v/7P/t/+7/7//v//D/8v/x//H/8v/z//H/8f/x//H/8f/x//L/
8v/0//X/9f/1//P/9P/0//T/8v/y//L/9P/0//H/8P/t/+r/6v/o/+j/5//n/+f/5f/l
/+T/4//i/+D/4P/g/+D/3f/d/9z/2//a/9r/2v/a/9j/2P/Y/9j/1//X/9f/1//X/9f/
1//X/9f/1//X/9f/1f/V/9X/1f/W/9b/1v/W/9T/0//T/9P/0//V/9j/3f/p//v/DwAo
AEsAcgCSALAA0QDsAP8ADAEJAd0AlgBeADUACQDh/7v/mf+E/4j/kf+X/5n/oP+m/6v/
sP+5/77/wf/D/8X/xf/G/8f/x//I/8n/yf/H/8j/yP/I/8j/yv/K/8v/yf/K/8r/yv/K
/8r/y//M/8r/y//L/8v/yf/J/8r/yv/I/8r/yP/I/8j/x//H/8f/xf/F/8X/xf/G/8b/
xv/G/8T/xP/D/8P/xP/F/8b/xv/E/8X/xf/F/8T/xP/G/8b/xv/H/8j/yP/I/8n/yP/F
/8f/yf/J/8n/yf/J/8r/yv/M/8z/zf/N/87/zv/Q/9D/zv/P/8//0f/S/9P/1P/V/9b/
1//Y/9n/2v/b/93/3v/e/9//4P/i/+H/4v/j/+b/6P/o/+r/7f/r/+z/7P/u/+//8P/x
//L/9P/1//b/9//5//n/+f/6//n/+f/5//n/9//1//X/9P/x/+//7f/r/+b/4//g/93/
2v/X/9T/0f/R/87/zf/K/8f/xv/E/8L/vv+8/7r/uP+5/7n/uf+5/7f/tv+1/7X/t/+3
/7f/tv+3/7f/uP+4/7X/tf+1/7X/tf+1/7X/tf+1/7X/tf+1/7j/uP+5/7n/u/+6/7r/
uv+4/7j/uP+4/7v/u/+7/7v/uf+5/7n/uf+7/7z/vP+8/7z/vP+8/7z/vf+9/73/vf+/
/7//wP/A/8D/wP/A/8D/wv/C/8P/w//B/8H/wf/B/7//v/+//8D/wf/C/8P/xP/E/8P/
w//D/8H/wv/C/8L/xP/E/8T/xP/E/8T/xP/E/8T/xP/D/8P/xf/F/8X/xf/F/8X/xf/F
/8f/x//H/8f/x//H/8f/yP/G/8b/xv/G/8j/yP/I/8j/x//H/8j/yP/K/8r/yv/K/8z/
zP/M/83/zf/N/83/zf/N/83/zf/N/8//z//Q/9D/0v/S/9L/0v/Q/9D/0P/Q/9P/0//T
/9P/1f/V/9X/1f/X/9f/2P/Y/9r/2P/W/9b/2P/Y/9j/2P/Y/9j/2P/Y/9j/2P/Y/9j/
2v/a/9r/2v/c/9z/3P/c/9z/3P/c/9z/3v/e/97/3v/c/9z/3P/c/93/3v/f/+D/4v/i
/+L/4v/g/+D/4P/g/+L/4v/i/+L/5P/k/+T/5P/n/+j/6f/q/+r/6v/q/+n/6//s/+7/
7//x//L/8//z//P/8//z//P/9f/2//b/+P/5//n/+f/5//z//P/8//z//v/+/wAA/v/9
//z/+f/4//j/9v/2//X/9f/1//P/8//0//P/8v/y//T/9P/0//P/8//y//H/8P/y//L/
8v/y//D/8P/w/+//8f/x//H/8f/z//P/8//z//P/8//z//P/9P/1//b/9v/4//j/+P/4
//n/+f/5//v///8CAAsAGwAvAEkAaACPALQA1AD4ABkBLgE/AUQBJQHjAKIAeABPACcA
AQDb/7//uv/E/8n/zf/R/9b/3P/j/+j/7//4//v/+//9////AAABAAMABAAFAAUABQAG
AAYABgAGAAgACAAJAAkACgAKAAoACgAKAAsADAAMAA0ADQANAA0ADQAOAA4ADwASABEA
EgASABEAEQARABEAEQARABEAFAAUABQAFAAUABQAEwATABQAFQAWABYAFgAXABcAFwAX
ABgAGwAcABoAGwAcABwAHAAdABwAGQAbAB8AIQAjACMAIwAkACQAJAAkACUAJQAoACgA
KgAqACgAKQApACsALgAvADAAMQA0ADUANgA3ADgAOQA7ADwAPgA/AEAAQgBFAEYARwBK
AEwATABOAFEATwBQAFAAUgBVAFYAVwBYAFoAWwBcAF0AXQBdAF0AXgBfAF8AXwBfAF0A
WwBbAFoAVwBVAFMAUQBMAEkARgBDAD4AOwA4ADUANQAyADEALgApACgAJgAkACEAHgAb
ABgAGgAZABgAFwAZABgAFwAXABkAGQAZABgAFwAXABgAGAAXABcAFwAXABkAGQAZABkA
GwAbABsAGwAeAB4AHwAfAB8AHgAeAB4AHgAeAB4AHgAdAB0AHQAdAB8AHwAfAB8AIQAi
ACIAIgAiACIAIgAiACQAJQAmACcAJwAnACgAKAAoACgAKAAoACYAJgAnACcAKQApACkA
KQApACkAKQAqACwALAAsACwAKgApACkAKQArACwALAAsACoAKgAqACoALAAsACwALAAu
AC4ALQAtACsAKwArACsAKwArACsAKwArACsAKwArAC0ALQAtAC4ALAAsACwALAAsACwA
LAAsAC0ALQAuAC4ALgAuAC4ALgAuAC4ALgAvAC8ALwAvAC8ALwAvAC8ALwAvAC8AMAAw
ADAAMAAwADAAMgAyADIAMgAxADEAMQAxADEAMQAxADEAMQAxADIAMgAyADIAMgAyADIA
MgAyADIAMgAyADIAMgA0ADQANAA0ADQANAA0ADQAMgAyADIAMgA0ADQANAA0ADIAMgAy
ADIANAA0ADQANAA0ADQANAA0ADQANAA0ADQANAA0ADQANAA2ADYANgA2ADcAOAA5ADoA
OwA7ADwAPgA+AD8APwBAAEEAQQBBAEEAQwBDAEMARABCAEQARQBFAEcARwBIAEgARgBG
AEYARgBKAEgARQBEAEEAQABAAD4APgA9AD0APQA5ADkAOAA3ADYANgA2ADYANgA1ADUA
NAA1ADQANAA0ADMAMgAxADAAMAAvAC8ALwAvAC8ALwAvAC8ALwAvAC8AMQAxADEAMQAv
AC4ALgAuADAAMAAxADEAMQAxADEANAA9AE8AZQCBAKQAywDyABQBOAFXAW4BfwGEAWMB
HwHeAK4AfwBPACUA/f/j/+T/7v/z//f//f8CAAYACwAQABcAHgAhACMAIwAlACQAJQAj
ACQAJQAlACcAKAAoACgAJgAoACgAKQAnACgAKAAoACYAJgAnACgAJgAnACcAJwAnACcA
KAAoACYAKAAmACYAJgAlACUAJQAnACcAJwAnACcAJgAlACQAJAAkACMAIwAiACMAJAAk
ACIAIwAjACMAIAAgACIAIgAiACMAJAAkACMAJQAlACMAIwAlACUAJQAlACUAJgAmACgA
KAApACkAKQAoACkAKAAoACkAKQArACwALQAuAC8AMAAxADIAMwAyADMANQA2ADgAOQA6
ADwAOwA8AD0AQABAAEAAQgBFAEMARABEAEYARwBIAEkASgBKAEsATABNAE8ATwBPAFAA
UABPAE4ATQBLAEkASQBIAEUAQwBBAD8AOwA3ADMALwAsACkAJgAjAB8AHAAbABgAFQAU
ABIAEAAQAA4ADAAKAAgABwAGAAUABQAEAAMAAwABAAEAAQAAAP3//f/+//7//f/9//3/
/f/8//v/+v/5//n/+f/5//n/+P/4//n/+f/3//b/9v/2//b/9v/2//b/9v/1//T/8//z
//P/8//z//H/8v/y//L/8P/w//D/8P/v/+//7//v/+3/7f/u/+7/7v/u/+7/7v/s/+z/
7f/t/+3/7f/t/+3/6//r/+v/7P/q/+r/6v/q/+r/6f/p/+n/6P/o/+f/5v/m/+b/5v/m
/+T/5P/k/+T/4v/i/+H/4f/f/9//3//f/93/3f/d/93/3f/d/93/3f/b/9v/2//c/9r/
2v/a/9r/2v/a/9r/2v/X/9f/2P/Y/9b/1v/W/9b/1P/U/9T/1f/T/9P/0//T/9H/0f/R
/9H/z//P/9D/0P/Q/9D/0P/Q/87/zv/O/87/zf/N/83/zf/P/8//z//P/87/zf/N/8z/
zP/M/87/zv/N/8z/y//K/8j/yP/I/8j/yP/I/8j/yP/I/8j/yP/I/8f/xv/F/8T/xP/E
/8T/xP/C/8L/wv/C/8L/wv/C/8L/wv/C/8L/wv/A/8D/wP/A/77/vv++/77/vP+8/7z/
vP+8/7z/vP+8/7v/uv+5/7j/uv+6/7r/uv+6/7r/uv+6/7r/uv+6/7r/vP+8/7v/u/+8
/77/v/+//77/v/+//7//v/+//7//v/++/77/wP/B/8P/w//D/8T/wv/C/8L/wv/C/8T/
wv+//8D/vf+8/7z/uf+4/7b/tf+3/7X/tf+0/7H/sP+w/7D/rv+u/63/rf+s/6v/qv+q
/6n/qP+n/6b/pv+m/6X/pf+j/6P/o/+j/6P/o/+j/6P/pf+l/6X/pf+l/6X/pP+k/6b/
pv+m/6f/qf+p/6f/qf+s/7P/w//V/+v/CAArAE4AbACKAKkAwADTAN4AzQCVAFIAIAD5
/8//qf+D/2X/Wv9i/2v/b/9z/3j/fv+F/4z/k/+a/5//of+h/5//oP+h/6H/ov+j/6P/
pf+m/6b/pv+l/6b/pf+l/6X/pv+m/6b/pv+m/6f/qP+o/6n/qf+p/6n/qf+q/6r/qv+s
/6r/qv+q/6n/qf+p/6f/p/+n/6f/qP+o/6j/qP+p/6r/qv+r/6z/rf+u/67/rv+v/6//
r/+u/67/sP+w/7D/sf+y/7L/s/+1/7X/s/+z/7X/tf+1/7n/uf+6/7r/uv+6/7v/u/+8
/7z/vv++/77/v/+//8H/wP/B/8L/w//E/8X/xv/H/8r/y//N/87/0v/T/9T/1v/X/9j/
2f/c/97/3v/g/+P/5f/m/+b/6P/p/+r/6//s/+z/7f/u/+//8P/x//L/9P/z//P/8//z
//T/8//0//T/8f/v/+3/6//q/+f/5P/h/9//3f/b/9n/1f/S/9H/zv/N/8z/yv/I/8j/
xv/E/8L/wP+//77/vf++/77/vv+//7//v/+//77/vv+//8H/wv/B/8H/wf/B/8H/wf/B
/8H/wv/D/8T/xf/G/8b/x//H/8f/xv/G/8b/yP/I/8j/yP/J/8n/yf/J/8v/y//L/8v/
yf/K/8r/yv/L/8z/zf/O/8//z//P/8//z//P/9D/0P/Q/9D/0P/Q/9D/0P/R/9H/0//T
/9P/0//V/9X/1f/W/9b/1v/W/9b/1v/V/9X/1f/X/9j/2P/Y/9j/2P/Y/9j/1v/W/9b/
1v/Y/9j/1//X/9n/2f/Z/9n/2f/Z/9n/2f/b/9v/2//b/9v/2//b/9z/3P/c/9z/3P/c
/9z/3P/c/93/3f/e/97/4P/g/+D/4P/g/+D/4P/h/9//3//f/9//4f/h/+H/4f/j/+P/
5P/k/+T/5P/k/+T/4v/i/+L/4v/j/+P/4//j/+T/5f/m/+f/5//n/+j/6P/q/+r/6v/q
/+j/6P/o/+j/6P/o/+j/6P/q/+r/6v/q/+r/6v/q/+r/7P/s/+z/7P/u/+7/7v/u/+7/
7v/u/+7/7P/s/+z/7P/s/+z/7P/s/+7/7v/u/+7/7v/u/+7/7v/v//D/8f/y//L/8v/y
//L/8v/y//L/8v/0//T/9P/0//X/9v/3//j/+f/5//r//P/7//v//P/9////////////
AQABAAIAAgAGAAcABwAHAAkACgAKAAoACQAIAAcACAAIAAUABAABAAIAAgAAAAAA////
/////f/9//z/+//6//r/+v/6//r/+f/5//j/9//4//j/+P/4//j/+P/4//j/+P/5//r/
+//7//v/+//7//v/+//7//v/+//7//v/+//8//z//P/8//7/AQABAAEAAwADAAgADwAf
ADUAUQByAJkAvgDiAAgBJQE6AUkBTAErAecAqAB+AFMAJwD//9n/vf+8/8T/y//P/9X/
2v/g/+X/6v/z//j/+////wEAAwAEAAUAAwAEAAUABQAFAAYABgAGAAgACgAKAAsACwAM
AAwADAAMAAwADQAOAA4ADwAPAA8AEQARABIAEgASABQAEgASABQAEwATABMAFAAVABYA
FwAWABYAFgAWABgAGAAXABcAGAAZABoAGgAaABsAGwAbABsAHAAfACAAIAAhACIAIgAh
ACMAIwAhACMAJQAlACUAJQAlACYAJgAqACoAKwArACwALAAuAC4ALwAxADIANQA0ADUA
NgA3ADYANwA4ADkAPQA/AEIARABGAEcASABKAEsATABNAFAAUgBSAFQAVwBZAFoAWgBc
AF8AYABhAGIAYwBjAGMAYwBlAGUAZQBmAGcAZwBnAGcAZwBlAGUAZABfAF0AWwBZAFYA
UwBQAE0ASgBHAEQAQQA9ADoAOQA2ADUANAAyADAAMAAuACwAKgAsACsAKgApACkAKAAn
ACcAJQAlACUAJAAiACEAIQAgACEAIQAhACEAIQAhACEAIQAiACMAJAAlACQAJAAlACUA
IwAiACIAIgAjACQAJQAmACYAJQAkACMAJQAlACUAJQAnACgAKAAoACgAKAAoACgAKwAr
ACsAKwApACkAKgAqACwALAAsACwAKgAqACsAKwAsAC0ALgAvADEAMQAxADIAMQAwAC8A
LgAwAC8ALwAvAC8AMAAwADAAMAAwADAAMAAwADAAMAAwADAAMAAvAC8ALgAtACwAKwAs
AC0ALgAvAC8ALwAvAC8AMQAxADEAMgAyADIAMgAyADAAMAAwADAAMQAxADIAMgAwADAA
MAAwADIAMgAyADMAMwAzADMAMwAzADMAMwAzADUANQA2ADYANgA2ADYANgA0ADQANAA0
ADUANQA1ADUANQA1ADUANQA3ADcAOAA4ADYANgA2ADYANgA2ADYANgA2ADYANgA2ADgA
OAA4ADgANgA2ADYANgA0ADQANAA0ADQANAA0ADQANAA0ADQANAA2ADYANgA2ADgAOAA4
ADgANwA2ADUANAA2ADYANgA2ADgAOAA4ADgAOAA4ADgAOAA5ADoAOwA7ADsAPAA+AD8A
PwBAAEEAQQBAAD8APgA9AD0APgA+AEAAQwBDAEMAQwBEAEQARABEAEQARABGAEQAQwBC
AD8APgA9ADoAOQA3ADcANwA1ADUANAAzADIAMgA0ADQANAAzADEAMAAvAC4ALAAsACwA
LAAuAC4ALgAtACsAKwArACsALQAtAC0ALQArACsAKwArACsAKwArACoALAAsACwALAAr
ACsALQAtAC0AMgA3AEUAWQBzAJIAuQDiAAgBLAFPAWgBfQGKAXsBQQH6AMYAmwBpADsA
EQDt/+D/6P/x//X/+f/+/wIABwAOABcAHAAdAB8AIQAhACIAJQAlACYAJwAnACcAKAAo
ACgAJgAoACgAKQAnACgAKAAoACoAKgArACwALAAtAC0ALQArACsALAAsACwALgAsACwA
LAArACsAKwArACsAKwArACwALAAsACwALAAsACsAKwAsAC0ALgAuACwALQAtAC0AKgAq
ACwALAAsAC0ALgAuAC0ALwAvAC0ALwAxADEAMQAzADMANAA0ADQANAA1ADUANgA2ADgA
OAA4ADkAOQA7ADoAOwA8AD0APgA/AEAAQQBCAEMARQBGAEoASwBMAE4ATwBQAFEAVABU
AFQAVgBZAFsAXABcAF4AXQBeAF8AYABiAGMAZABlAGUAZQBlAGYAZwBnAGcAZwBnAGUA
ZQBkAF8AXQBbAFkAVgBTAFAATQBIAEUAQgA/ADsAOAA3ADQAMQAwAC4ALAAqACgAJgAk
ACQAIwAiACEAHwAeAB0AHQAdAB0AHQAcABsAGwAcABwAGQAZABkAGQAbABsAGwAbABkA
GQAZABkAGgAaABsAGwAZABgAGAAYABYAFgAWABYAFwAXABcAFwAXABcAFwAXABcAGAAY
ABgAFgAWABYAFgAVABUAFQAVABUAFQAWABYAFgAWABYAFgAWABYAFwAXABUAFQAVABUA
EwATABMAFAAUABQAFAAUABIAEQARABEAEQASABIAEgAQABAAEAAQABAAEAAQABAAEAAQ
AA8ADwAPAA8ADwAPAA0ADQANAA0ADQANAA0ADQALAAsACwAMAAwADAAMAAwACgAKAAoA
CgALAAsADAAMAAwADAAMAAwACwAKAAkACQAJAAkACQAJAAcABwAHAAcACQAJAAoACgAI
AAgACAAIAAgACAAIAAgACQAJAAkACQAHAAcABwAHAAcABwAIAAgACAAKAAgACAAIAAgA
CAAIAAgACAAIAAgABgAGAAYABgAGAAYABgAGAAQABAAEAAQABAAEAAQABAACAAIAAgAC
AAIAAgACAAIAAgACAAIAAgAEAAQABAAEAAIAAgACAAIABAAEAAQABAACAAIAAgACAAIA
AgACAAIAAAAAAAAAAAAAAAAAAAAAAAAAAAAAAAAAAgACAAIAAgAEAAQABAAEAAMAAwAE
AAYABQAFAAYABwAHAAcABwAHAAcABwAIAAgACgALAAsACwALAAwADAAMAAwADAAMAA4A
DgALAAoABwAFAAQAAQAAAP////////3//f/8//v/+v/6//r/+v/6//v/+//6//n/9v/2
//b/9v/0//T/9P/0//P/8//z//P/8f/x//H/8f/y//P/9P/1//P/8//z//P/9P/0//T/
9P/0//X/9f/1//X/9f/4/wEADwAjAD0AXACBAKYAyADqAAsBJAE1AT4BKQHtAKoAeABN
AB8A9//R/7H/qv+y/7n/vf/B/8b/zP/R/9b/3//k/+f/6f/p/+n/6v/r/+v/7P/t/+3/
7f/u/+7/7v/t/+7/7f/t/+//8P/w//D/7v/u/+//8P/w//H/8f/x/+//7//w//D/7v/w
/+7/7v/w/+//7//v/+//7//v/+//8P/w//D/8P/y//L/8f/x//H/8f/x//D/7v/v/+//
7//s/+z/7v/u/+7/7//w//D/8f/z//P/8f/x//P/8//z//P/8//0//T/9v/2//f/9//2
//b/+P/4//r/+//7//3//f/9//3//f/+////AAABAAIAAwAFAAYABgAHAAgACgAJAAoA
CwAOABAAEAASABUAFQAWABYAGAAXABgAGQAaAB4AHwAgACEAIQAhACEAIgAhACEAIQAh
ACEAHwAfAB4AGwAZABcAFQASAA8ADAAJAAYAAwAAAP3/+//4//f/9P/v/+7/7P/q/+j/
5v/k/+L/4P/f/97/3f/d/9z/2//b/9r/2f/Y/9b/1f/V/9b/1v/V/9X/1f/V/9f/1//X
/9f/1f/V/9X/1f/U/9T/1f/V/9P/0v/S/9L/0v/S/9L/0v/R/9H/0f/R/9P/0//T/9P/
0f/S/9L/0v/S/9L/0v/S/9H/0f/R/9H/0f/R/9L/0v/Q/9D/0P/Q/9D/0P/R/9H/0f/R
/9H/0f/R/9H/0f/S/9D/0P/Q/9D/0v/R/9H/0f/P/9D/0P/Q/9D/0P/Q/9D/zv/O/87/
zv/O/87/zf/N/83/zf/N/83/y//L/8v/y//L/8v/y//L/8v/y//L/8z/zP/M/8z/zP/M
/8z/zP/M/8n/yf/K/8r/yv/K/8r/yv/K/8r/yv/L/8n/yf/J/8n/yf/J/8n/yf/H/8f/
yP/I/8j/yP/I/8j/xv/G/8b/xv/H/8f/x//H/8f/x//H/8f/xf/F/8b/xv/G/8j/yP/G
/8T/xP/E/8T/xP/E/8T/xP/E/8T/xP/E/8T/xP/E/8T/xP/E/8T/xP/E/8T/xP/E/8T/
xP/E/8T/xP/E/8T/xP/C/8L/wv/C/8T/xP/E/8T/wv/C/8L/wv/C/8L/wv/C/8L/wv/C
/8L/wv/C/8L/wv/C/8L/wv/C/8L/wv/C/8L/wP/A/8D/wP/C/8L/wv/C/8D/wP/A/8D/
wf/C/8P/xP/G/8b/xf/F/8b/yP/J/8n/yv/L/8v/y//L/8v/y//L/8z/zP/O/8//z//P
/8//0P/Q/9D/0P/Q/9D/0v/Q/83/zP/J/8j/yP/G/8b/xf/F/8f/xf/F/8T/wf/A/8D/
wP/C/8L/wf/B/77/vf+8/7z/vP+8/7z/vP+8/7z/u/+7/7v/u/+7/7v/u/+7/7v/u/+7
/7v/u/+7/7v/u/+6/7r/uv+6/7r/u/+7/7v/vf+//8L/x//T/+X/+f8SADUAWAB4AJYA
tQDOAN8A6gDjALEAbAA4ABEA6//H/6P/gf9w/3T/ff+D/4n/jP+S/5n/nv+l/6r/r/+x
/7P/s/+0/7X/tf+2/7f/t/+1/7b/tv+2/7j/uv+6/7v/u/+8/7z/vP++/77/v//A/77/
v/+//7//v/+//8D/wP/A/8L/wP/A/8D/v/+//7//v/+//7//v//A/8D/wP/A/8D/wP+/
/7//wv/D/8T/xP/C/8P/w//D/8L/wv/E/8T/xP/F/8b/xv/F/8f/x//F/8f/yf/J/8n/
y//L/8z/zP/O/87/z//P/9L/0v/U/9T/0v/T/9P/1f/X/9n/2//d/9z/3f/e/9//4P/h
/+P/5P/k/+X/5v/o/+n/6v/r/+7/8v/y//T/9//1//b/9v/4//n/+v/7//z/AAABAAIA
AwADAAMAAwAEAAcABwAHAAcACQAHAAcABgAFAAMAAQD///3/+//5//f/9P/x/+7/6//r
/+j/5//k/9//3v/c/9r/2P/W/9T/0v/S/9H/0P/P/8//zv/N/83/zf/N/83/zP/L/8v/
zP/M/8v/y//L/8v/y//L/8v/y//J/8n/yf/J/8z/zP/N/83/y//K/8r/yv/I/8j/yP/I
/8v/y//L/8v/y//L/8v/y//N/87/zv/O/8z/zP/M/8z/zf/N/83/zf/P/8//0P/Q/87/
zv/O/87/0P/Q/9H/0f/R/9H/0f/R/9H/0f/R/9L/0v/S/9L/0v/S/9H/0f/R/9L/1P/V
/9b/1v/W/9b/1v/Y/9j/2P/Y/9j/2P/X/9f/1//X/9f/1//Y/9n/2v/b/9r/2f/Y/9f/
2f/Z/9n/2v/c/9z/3P/c/9z/3P/c/9z/2//b/9z/3P/c/9z/3P/c/97/3v/e/9//4f/h
/+H/4f/h/+H/4f/h/+H/4f/i/+L/5P/k/+T/5P/l/+b/5//o/+f/5//n/+f/5//n/+f/
5//n/+f/6P/o/+j/6P/q/+r/6v/q/+r/6v/s/+z/7P/s/+r/6v/q/+r/6//s/+3/7v/s
/+z/7P/s/+7/7v/u/+7/8P/w//D/8P/u/+7/7v/u//D/8P/w//D/8v/y//L/8v/y//L/
8v/y//T/9P/0//T/9P/0//T/9P/2//b/9v/2//b/9v/2//b/+P/4//j/+P/4//j/+P/4
//r/+v/6//r/+//8//3//v8AAAAA/////wAAAgADAAMABgAHAAcABwAHAAcABwAHAAgA
CAAKAAsADAANAA4AEAAQABAAEAAQABAAEgAQAA0ADgALAAoACgAKAAoACQAJAAkABwAH
AAYABwAGAAYABgAIAAgABwAHAAQAAwACAAIABAAEAAQABAAEAAQAAwADAAUABQAFAAUA
BwAHAAcABwAHAAcABwAHAAkACQAIAAgACAAIAAgACQAJAAkACwANABIAHQAtAEEAVwB2
AJsAwADgAAIBHwEyAUEBRgElAeMApAB8AFcAMQANAOn/0f/M/9L/1//d/+H/5v/s//P/
+P8BAAYACQALAAkACwAOAA8AEQASABMAEwATABQAFAAUABQAFgAWABcAFwAYABgAGAAZ
ABoAHAAeABwAHQAdAB0AHQAdAB4AHgAgACIAIAAgACIAIQAhACEAIQAhACEAIQAiACIA
IgAiACIAIgAhACEAIgAjACQAJAAkACUAJQAlACUAJgApACoAKgArACwALAArAC0ALQAr
ACwALwAwADEAMwAzADQANAA0ADQANQA1ADgAOAA6ADoAPAA9AD0APwBAAEEAQgBDAEQA
RQBGAEcASQBLAE4AUABQAFEAUgBUAFcAWABZAFwAYABgAGIAZQBlAGYAZgBoAGsAbABt
AG4AcABxAHIAcwBzAHMAcwB0AHcAdwB3AHcAdwB1AHUAdABzAHEAbwBtAGwAaQBmAGMA
YABdAFoAVwBVAFIAUQBOAE0ATABKAEgARgBEAEIAQABCAEEAQAA/AD0APAA7ADsAPQA9
AD0APAA7ADsAPAA8ADsAOwA7ADsAPQA9AD0APQA7ADsAOwA7ADwAPAA9AD0APQA8ADwA
PAA9AD4APwBAAEEAQQBBAEEAQQBBAEEAQQBDAEQARABEAEYARgBGAEYARwBHAEcARwBH
AEcASABIAEoASgBKAEoASgBKAEsASwBNAE0ATQBNAE0ATQBNAE4ATABMAEwATABMAEsA
SwBLAE0ATgBOAE4ATABMAEwATABMAEwATABMAE4ATgBNAE0ATQBNAE0ATQBNAE0ATQBN
AE0ATQBNAE0ATwBPAE8AUABQAFAAUABQAE4ATgBOAE4ATgBPAFEAUgBQAFAAUABQAFAA
UABQAFEAUwBTAFMAUwBTAFMAUwBTAFUAVQBWAFYAVABUAFQAVABWAFYAVgBWAFUAVQBV
AFUAVwBXAFcAVwBXAFcAWABYAFYAWABYAFYAWABYAFgAWABYAFgAWABYAFgAWABYAFgA
WQBaAFsAXABaAFoAWgBaAFwAXABcAFwAXgBeAF4AXgBcAFwAXABcAF4AXgBeAF4AXwBg
AGEAYgBiAGIAYgBiAGQAZABkAGQAYgBiAGIAYgBiAGIAYgBiAGMAZABlAGYAaABoAGgA
aABqAGoAagBqAGsAawBsAG4AcABxAHEAcgBzAHMAcwBzAHMAcwBzAHQAdQB4AHoAewB7
AHsAfAB8AH4AfgB+AH4AfgB8AHkAeAB3AHYAdgB0AHUAdQB2AHcAcwBzAHIAcQBxAHIA
cwB0AHIAcQBxAHAAcQBwAHAAcAByAHIAcgByAHIAcQBxAHEAcwBzAHMAcwB1AHUAdQB1
AHMAcwBzAHMAdQB0AHQAdAB2AHYAdwB3AHkAewB9AIIAiwCdALMA0QD2AB8BRAFqAYwB
qQG8AckBxgGZAVMBGgHwAMUAmQBvAEkANwA6AEIARQBLAFEAVABaAF8AaABxAHQAdQB5
AHsAewB+AH8AfwCAAIEAgQCDAIQAhACEAIYAiACIAIkAhwCIAIgAiACKAIoAiwCMAI4A
jwCPAI8AjwCPAJAAkACRAJQAkwCUAJYAlQCVAJUAlwCXAJcAlwCYAJgAmACYAJgAmACX
AJcAmgCbAJwAnACaAJsAmwCbAJwAnACeAJ4AoAChAKIAogCjAKUApQCjAKUApwCnAKcA
pwCnAA==
         </WaveFormData>
      </LeadData>
      <LeadData>
         <LeadByteCountTotal>10000</LeadByteCountTotal>
         <LeadTimeOffset>0</LeadTimeOffset>
         <LeadSampleCountTotal>5000</LeadSampleCountTotal>
         <LeadAmplitudeUnitsPerBit>4.88</LeadAmplitudeUnitsPerBit>
         <LeadAmplitudeUnits>��V</LeadAmplitudeUnits>
         <LeadHighLimit>2147483647</LeadHighLimit>
         <LeadLowLimit>268435456</LeadLowLimit>
         <LeadID>V6</LeadID>
         <LeadOffsetFirstSample>0</LeadOffsetFirstSample>
         <FirstSampleBaseline>0</FirstSampleBaseline>
         <LeadSampleSize>2</LeadSampleSize>
         <LeadOff>FALSE</LeadOff>
         <BaselineSway>FALSE</BaselineSway>
         <ExcessiveACNoise>FALSE</ExcessiveACNoise>
         <MuscleNoise>FALSE</MuscleNoise>
         <LeadDataCRC32>2508812455</LeadDataCRC32>
         <WaveFormData>
4v/i/+L/4v/i/+L/4v/i/+L/4v/i/+L/4v/i/+L/4v/i/+L/4v/i/+D/4P/g/+D/4P/g
/+D/4P/i/+L/4v/i/+P/5P/l/+b/5v/m/+f/6P/p/+n/6v/r/+n/6f/p/+n/6f/p/+v/
6//s/+3/7v/u//X//v8FAAwADgARABQAFwAZABgAFwAVABQAEwARABEAEwATABIAEQAS
ABEAEAAPAA0ADQANAAwADAALAAsACQAJAAkACQAJAAsACwAKAAoACgAKAAoACgAKAAoA
CwALAAwADAAMAAwADAANAA0ADQANAA0ADQAOAA4ADQAPAA8ADwARABEAFQAeAC8AQQBX
AHcAmgC4ANYA8wAPASEBLwEsAQcBywCbAHYAUwAwAA8A8f/f/+H/6f/s/+3/8P/1//j/
/f8DAAUABwAJAAkACgAKAAwACwAMAA0ADQAPAA8ADwAQABAAEAAQABEADwAPAA8ADwAR
ABEAEgASABIAEgATABMAEgASABIAEwAVABUAFQAVABIAEgATABMAEwATABQAFQAVABUA
FQAVABUAFQAWABYAFQAWABYAFgAWABYAFgAWABYAFgAYABgAFwAXABcAFwAXABkAGQAY
ABoAGwAbAB0AHAAcABwAHQAeAB4AHgAeAB4AHwAgACEAIAAgACIAIgAiACMAJQAlACgA
KQArACwALQAuAC8AMQAwADIAMgA0ADUANgA4ADoAPAA9AD4AQQBBAEIAQwBEAEQARQBG
AEcASgBKAEwATQBPAE8AUABQAE4ATwBPAE4ATABKAEoASQBIAEYARABDAD0AOwA4ADcA
NAAyADAALwAsACsAKQAnACUAIwAhACAAHwAdABwAGwAcABsAGQAZABYAFgAVABUAFwAX
ABYAFQAVABYAFgAVABMAEwATABIAEgASABEAEQAPAA8ADwAPABEAEQARABEAEwATABMA
EwASABEAEAAPABEAEQARABAAEAAQABAAEQAPAA8ADwAPAA8ADwAPAA8ADwAPAA4ADgAO
AA4ADwAPAA8ADwANAA8ADwAPAA8ADwANAA0ADQAMAAwADAAMAA0ADgAPABAAEQAPAA4A
DgAOAAwACwALAAsACwAMAAwACwALAAwADAALAAwADAAMAA0ACwALAAoACgAJAAkACQAK
AAwADAAMAAwACgAKAAoACQAJAAkACQAJAAkACQAIAAgACAAIAAgACAAIAAgACAAIAAgA
CQAJAAoACAAIAAgACAAGAAYABgAGAAgACAAIAAgACAAIAAgACAAHAAYABQAEAAYABgAG
AAYABgAGAAYABgAGAAYABgAGAAgACAAGAAYABgAGAAYABgAGAAYABgAGAAYABgAGAAYA
CAAIAAgACAAGAAYABgAGAAYABgAGAAYACAAIAAgACAAHAAYABQAEAAYABgAGAAYABAAE
AAQABAAEAAQABAAEAAYABgAGAAYABgAGAAYABgAIAAgACAAIAAgACAAIAAgACAAJAAoA
CwALAAwADQANAA0ADQANAA0ADQAPAA8AEAAPABAAEAAQABIAEgASABEAEwATABMAEwAS
ABEADwAOAAsACQAJAAkABwAGAAUABAAEAAQABAAFAAUABQAEAAQAAwADAAEAAQABAAEA
AQABAP///v/+//7//v/+//7//v8AAAEAAQAAAP7//v/+//7/AQABAAEAAQD/////AAAA
AAEAAQD/////AQADAAkAGAApAD8AWwB/AKIAwADgAP0AEwElASsBEAHVAJ8AeQBWADEA
EADt/9P/z//X/9f/2v/d/+D/5f/o/+v/7//1//f/9//3//j/+P/4//v//P/9//3//f/9
//3//v/+//7//v///////////////f/9//7//v/+//7//////wAAAAAAAAEAAwADAAMA
AwAAAAAAAQABAAAA////////AQABAAEAAQABAAEAAgACAAEAAgACAAIAAgACAAIAAgAE
AAQABgAGAAcABwAHAAcABAAFAAQAAgADAAUABgAJAAoACgAKAAsADAAMAAwADAAMAA0A
DgAPAA8ADgAPAA4ADwARABQAFQAYABkAGwAcABsAHAAdAB8AIgAkACQAJgAnACgAKgAs
AC4ALwAwADMAMQAyADMANAA4ADkAOgA7ADoAOgA8AD0APQA9AD4APgA+AD8APwA+ADwA
OgA6ADkANgA0ADIAMQAsACkAJQAjAB8AHAAZABcAFgAVABMAEQAPAA0ACwAKAAYAAwAB
AP////////7///8AAAAA//////3//f/8//v/+//8//z/+//5//n/+f/4//j/+P/3//f/
9//3//f/9//3//f/9//3//f/9//3//f/9f/1//X/9f/z//P/8//y//T/9P/0//X/9//3
//f/9//1//X/9f/1//f/9//2//b/9v/2//f/9//1//X/8//1//P/8//z//P/8//z//P/
8v/y//L/8v/z//P/8//z//P/8v/w/+//7v/w/+//7//v/+3/7v/u/+3/7f/u/+7/7f/u
/+7/7v/v/+3/7f/s/+z/6//r/+v/7P/q/+r/6v/q/+z/7P/s/+v/6//r/+v/6//r/+v/
6v/q/+z/7P/s/+z/6v/q/+r/6v/o/+n/6f/q/+r/6v/q/+r/6v/q/+r/6v/q/+r/6v/q
/+r/6v/q/+r/6v/q/+r/6v/q/+r/6v/q/+j/6P/o/+j/6v/q/+r/6v/q/+r/6P/q/+j/
6P/o/+j/6v/q/+r/6v/q/+r/6v/q/+j/6P/o/+j/6v/q/+r/6v/q/+r/6v/q/+j/6P/o
/+j/6P/o/+j/6P/o/+j/6P/o/+j/6P/o/+j/6P/o/+j/6P/o/+j/6P/o/+n/6v/r/+z/
7v/u/+7/7//u/+//7//w//H/8f/x//H/8f/x//H/8//x//L/8//0//b/9v/4//j/+P/3
//f/9//3//f/9v/1//P/8v/x/+//7//v/+//7v/r/+r/6f/o/+X/5f/l/+X/5f/m/+b/
5//l/+X/5f/l/+P/4//j/+L/4v/i/+L/4v/i/+L/4v/j/+P/4v/i/+L/4v/i/+P/4//j
/+P/4//j/+T/5v/l/+X/4//j/+P/4//r//z/DwAnAEUAawCQALAA0ADtAAMBFQEbAf4A
wwCNAGUAPAAVAPD/y/+1/7X/u/+9/77/wf/G/8f/zP/R/9X/2f/b/93/3//e/97/3v/f
/+D/4f/h/+L/4//k/+b/5v/m/+b/5//n/+f/5//n/+X/5f/m/+b/5v/m/+f/5//o/+j/
6P/p/+f/5//n/+f/5v/m/+f/5//p/+n/6v/r/+n/6f/p/+n/6f/p/+r/6v/r/+z/7P/s
/+z/7P/s/+z/6v/q/+z/7P/r/+v/6//r/+3/7//v/+7/7v/v/+//8f/y//L/8v/z//b/
9v/2//b/9P/1//b/9//4//j/+v/6//z//f//////AAABAAMABAAFAAYABwAJAAoADAAM
AA4ADwAQABIAFAAUABUAFgAZABkAGgAbABwAIAAhACIAIwAkACQAJgAnACcAJwAoACgA
JgAnACcAJgAmACQAJAAjAB4AHAAaABkAFQATABAADwAJAAYAAwABAP7//f/7//n/9//1
//P/8v/z//H/8P/v/+7/7f/r/+v/6v/q/+n/6f/p/+n/6P/n/+f/6P/o/+f/5//n/+f/
5v/m/+b/5f/l/+X/5f/l/+X/5//n/+f/5//n/+f/5//n/+n/6f/p/+n/5//n/+f/5v/m
/+b/5v/n/+n/6f/p/+n/5//n/+f/5//n/+f/5v/m/+b/5v/n/+f/5//n/+X/5//n/+f/
5//n/+n/6f/p/+j/6P/o/+j/6f/n/+f/5//n/+n/6P/o/+j/6P/n/+f/5//n/+j/6P/n
/+X/5v/m/+X/5P/k/+T/5f/n/+f/5v/m/+X/5f/l/+b/5P/k/+T/5P/k/+T/5P/j/+X/
5f/l/+X/5f/l/+T/5P/k/+T/5P/k/+b/5v/m/+b/6//v//L/9v/3//j/+f/6//v//P/9
//7//v/+//7//v8AAAAAAAAAAAAAAAAAAAAAAAAAAAAAAAAAAAAAAAAAAAAAAAAAAAAA
AAACAAQABAADAAIAAQAAAAIAAgACAAIAAgACAAIAAgACAAIAAgACAAAAAAAAAAAAAgAC
AAIAAgACAAIAAgACAAIAAgACAAIAAwAEAAUABgAHAAgACQAKAAoACgAKAAoACgAKAAoA
CgAKAAoACgAKAAoACgAKAAoADAAMAAwADAAMAAwADAAMAA4ADgAOAA4ADwAQABEAEgAT
ABQAFQAVABYAFwAXABcAGQAZABkAGQAZABkAGgAbAB4AHgAeACAAIAAgAB8AHwAfAB8A
HwAeAB0AGwAaABkAFQAVABUAFQAWABUAFAATABAADwAPAA8ADwAOAA4ADQANAAsACwAL
AAsACwALAAsACgAKAAoACgAKAAoACgAKAAkACQAIAAgACgAKAAoACwALAAsACwALAAsA
DAAMAA0ADQANAA0ADQANABMAIAAvAEEAWwB7AJ4AvADYAPUACwEdASkBGgHrALMAhwBm
AEMAIgD//+X/2//h/+X/5v/p/+z/7//0//n//f8BAAMABQAFAAQABAAGAAUABgAHAAcA
CQAJAAkACgAKAAoACgALAAsACwALAAsACwALAAwADAAMAAwADQANAA4ADgAOAA8ADQAN
AA0ADQAOAA4ADwAPAA8ADwAQABEADwAPAA8ADwARABEAEgASABMAFAAUABQAFAAUABQA
FAAUABQAFgAWABUAFQAVABUAFQAXABcAFgAWABcAFwAZABoAGgAaABsAHAAcABwAHAAe
AB8AIAAhACAAIAAiACIAIgAjACUAJQAkACUAJwAoACkAKgArAC0AMAAyADIANAAzADQA
NgA4ADoAOwA8AD8APQA+AD8AQABCAEMARABFAEYARgBIAEkASwBLAEwATABKAEsASwBK
AEwASgBKAEkARgBEAEIAQQA9ADsAOAA3ADUAMgAvAC0AKAAnACUAIwAjACEAHwAeABsA
GQAYABcAFgAVABMAEwAUABQAEwATABMAEwASABEAEQASABIAEQARABEAEQAQAA4ADgAN
AA0ADQANAA0ADQAPAA8ADwAPAA8ADwAPAA8ADQANAA0ADQANAA0ADQAMAAwADAAMAA0A
CwALAAsACwANAA0ADQANAA0ADQAMAAwACgAKAAsACwALAAsACQALAAkACQAJAAkACwAL
AAsACgAMAAwADAANAAsACwALAAsACwAKAAoACgAKAAkACQAJAAcACAAIAAcABwAIAAgA
BwAIAAgACAAJAAkACQAIAAgABQAFAAUABgAIAAgACAAIAAgACAAIAAcABQAFAAUABQAH
AAcABgAGAAYABgAGAAYABgAGAAYABgAGAAcABwAIAAcABgAFAAQABAAEAAQABAAGAAYA
BgAGAAQABAAEAAQABAAEAAQABAACAAIAAgACAAQABAAEAAQAAgACAAIAAgAEAAQABAAC
AAIAAgACAAIAAAAAAAAAAAACAAIAAgACAAAAAAAAAAAAAgACAAIAAgACAAIAAgACAAIA
AgACAAIAAAAAAAAAAAAAAAAAAAAAAAAAAAAAAAAAAAAAAAAAAAACAAIAAgACAAEAAAD/
//7//P/8//z//P/+//7//v/+/wAAAAAAAAAAAAAAAAEAAgADAAMABAAFAAMAAwADAAMA
BQAFAAcABwAKAAsADAAMAAwADgAOAA4ACwALAAsACwAJAAgABwAFAAYABQADAAMAAQAB
AAAA///+//3//P/7//v/+//7//r//P/7//v/+f/4//f/9v/1//X/9f/0//T/9v/2//b/
9v/4//j/+f/5//b/9v/2//b/9P/1//X/9f/3//f/9//4//j/+f/5//n/+f/5//v/AQAO
ACEAOQBXAHsAngDAAOIA/QATASMBJwEIAc8AmQBxAEwAJwAEAOH/yf/F/83/z//S/9X/
2P/Z/9z/4f/n/+v/7f/v/+//8P/y//L/8f/y//P/8//z//P/8//0//b/9v/2//f/9//3
//f/9//3//f/+P/4//b/9v/3//f/9//4//n/+//5//n/+f/5//j/+P/5//n/+f/5//r/
+//6//n/+P/3//j/+f/7//z//P/8//v/+v/6//r/+v/6//z//P/+//7//f/9//3//f//
/wEAAQAAAP7//////wEAAAAAAAAAAQAEAAQABAAEAAQABQAGAAcACQAKAA0ADgAMAA0A
DwAPAA8ADwAQABAAEwAUABUAFwAaABwAHAAeAB0AHgAgACIAJAAlACYAKQArACwALQAu
ADAAMQAyADMAMgAyADQANQA1ADUANgA2ADYANwA3ADYANgA0ADQAMwAwAC4ALAArACcA
JQAiACEAGwAYABUAEwAOAA0ACwAJAAcABQADAAIAAQD///7//f/+//3/+//7//r/+v/5
//n/+f/5//j/9//2//b/9f/z//P/8//z//L/9P/0//P/8//1//X/9f/1//X/9f/1//X/
8//z//P/8//1//X/9f/1//T/8//y//D/8P/w//D/8f/z//P/8//z//X/9f/1//X/8//z
//L/8v/y//L/8//z//P/8//x//P/8v/x//D/7//w//H/8v/y//T/9P/0//X/9P/z//L/
8f/x//D/8P/w//L/8f/x//H/8f/y//L/8f/x//L/8v/x//D/8P/w//H/8P/v/+3/7P/s
/+3/7v/w/+7/7v/u/+7/8P/w//D/7//x//H/8f/x/+//7//u/+7/8P/w//D/8P/w//D/
8P/w/+7/7//v//D/8P/w//D/8P/u/+7/7v/u/+7/7v/u/+7/8P/w//D/8P/u/+7/7v/u
//D/8P/w//D/7v/u/+7/7v/w//D/8P/w//D/8P/w//D/8P/w//D/8P/w//D/8P/w//D/
8P/w//D/7v/u/+7/7v/u/+7/7v/u/+7/7v/u/+7/7v/u/+7/7v/v//D/8f/y//L/8v/y
//L/8f/w/+//7v/u/+7/7v/u//D/8P/w//D/8P/w//D/8P/x//L/8//0//T/9f/2//f/
9//4//n/+f/3//f/9//3//f/+f/5//r//f/+//7//v8AAAAAAAD/////////////AAD/
//3//P/6//f/9v/1//X/9P/z//L/8f/w/+//7//v/+//7v/u/+3/7f/r/+v/6f/p/+n/
6f/r/+r/6v/q/+r/6v/q/+r/6v/r/+v/6v/q/+r/6v/q/+v/6//r/+v/6f/p/+r/6v/r
/+v/6//r/+n/6//x//z/DQAjAD8AYQCIAKwAzADtAAcBGwEpARwB6QCvAIMAXAAzAAoA
5f/H/7v/wf/H/8b/yf/M/83/0P/V/93/4f/h/+H/5f/m/+b/6P/p/+r/6//r/+v/6//r
/+z/6v/q/+r/6//r/+v/6//r/+v/6//s/+z/7v/u/+//7//u/+7/7v/v/+//7//v/+//
7v/u/+//7//v/+//8P/x//H/8f/x//H/8f/x//L/8v/z//T/9P/0//T/9P/0//T/9P/0
//b/9v/1//X/9f/1//X/9//3//b/9v/3//f/+f/8//z//P/9//7//v/+//7//v///wAA
AQACAAIABAAEAAQABQAHAAcACAAJAAsADAANAA4ADwARABQAFgAWABgAGQAaABwAHgAe
AB8AIAAjACUAJgAnACgAKgArACwALQAuAC4AMAAxADEAMQAyADIAMgAzADMAMgAyADAA
MAAvACwAKgAoACcAIQAfABwAGwAZABYAEwARAA4ADQALAAkABQADAAEAAAD9//v/+v/5
//r/+f/3//f/9v/2//X/9f/1//X/9P/z//P/9P/0//P/8//z//P/8v/0//T/8//z//P/
8//z//P/8//z//P/8//x//H/8f/x//H/8f/x//H/8f/x//H/8P/y//L/8v/z//X/9f/1
//X/8//z//P/8//z//P/8v/y//L/8v/z//P/8//z//H/8//z//P/8//z//P/8//z//L/
8v/y//L/8//x//H/8f/x//H/8P/w//D/8v/x//H/8f/x//L/8v/x//H/8v/y//H/8P/w
//D/8f/x//H/8P/w/+//7//v//D/8v/y//L/8v/w//D/8P/v/+//7//v/+//7//v/+7/
7v/w//D/8P/w//D/8P/w//D/7v/v/+//8P/u/+7/7v/u/+7/7v/u/+7/7v/u/+7/7v/u
/+7/7v/u/+7/7v/u/+7/7v/u/+7/7v/u/+7/7v/u//D/8P/w//D/7v/w//D/8P/u/+7/
7v/u/+7/7v/u/+7/7v/u/+7/7v/u/+7/7v/u/+7/7v/u/+7/7v/u/+7/7v/u/+7/7v/u
/+7/7v/u/+7/7P/s/+z/7P/u/+7/7v/u/+7/7v/u/+7/7v/u/+7/7v/u/+7/7v/u/+z/
7P/s/+z/7P/s/+z/7P/q/+r/6v/q/+z/7P/s/+z/7v/u/+7/7v/w//D/8P/w//D/8P/x
//L/8//z//T/9f/1//X/9f/1//b/9//6//v//P/9//7//v/+/wAAAAAAAP//////////
///+//3/+//6//n/9//3//f/9//2//X/9v/1//T/8//x//H/8f/w//D/7//v/+3/7f/t
/+3/7f/t/+3/7P/s/+7/7v/u/+7/7P/s/+3/7f/u/+7/7v/u//D/8f/x//H/8f/x//H/
8v/y//P/8//1//P/8f/z//n/BgAXAC0ASQBrAJAArgDQAO8ABQEXASEBEAHbAKMAdwBS
AC0ACgDn/8v/w//L/8//0P/R/9b/1//a/9//5//p/+v/7f/v/+7/7v/w//H/8v/z//P/
8//z//P/9P/0//T/9P/1//X/9f/1//X/9f/1//b/9v/2//b/9//3//j/+P/4//n/9//3
//f/9//4//j/+f/5//n/+f/6//v/+//7//v/+//9//3//v/+//7//v/9//z//v/+//7/
/v/+//7/AAAAAP////////////8BAAEAAAACAAMAAwAFAAQABAAEAAUABgAGAAYABgAG
AAcACAAJAAoACgAMAAwADAANAA8ADwAQABEAEwAUABUAFgAXABkAGAAaABoAHAAfACAA
IgAkACYAJwAoACsALAAuADAAMgA0ADUANgA3ADgAOAA6ADsAPQA9AD4APgA8AD0APQA8
AD4APAA8ADsAOAA2ADQAMwAvAC0AKgApACcAJAAhAB8AHAAbABkAFwAVABMAEQAQAA0A
CwAKAAkACAAHAAUABQAGAAYABQAFAAMAAwACAAEAAQACAAIAAQADAAMAAwACAAIAAgAB
AAEAAQABAAEAAQD/////////////////////AQABAAEAAQABAAEAAQAAAAAAAAAAAAEA
AQABAAEAAQABAAEAAQABAAEAAQAAAAAAAAAAAAEAAQABAAEA//8BAAEAAQABAAEAAQAB
AAEAAAAAAAAAAAABAAEAAQABAAEAAQAAAAAAAAAAAP//////////AAAAAP////8AAAAA
///+//7//v/////////+//7//f/9//3//v/+//7//v/+//z//P/8//v//f/9//3//f/9
//3//P/8//z//P/8//z//P/8//z//P/8//3//f/+//z//P/8//z//P/8//z//P/8//z/
/P/8//7//v/+//7//P/8//z//P/8//z//P/8//z//P/8//z//v/+//7//v/+//7//v/8
//z//P/8//z//P/8//z//P/8//z//P/8//z//P/8//z//P/8//z//P/8//z//P/8//z/
/P/8//z//P/8//z//P/6//r/+v/6//z//P/8//z//P/8//z//P/8//z//P/8//z//P/8
//z//P/8//z//P/8//z//P/8//z//P/8//z//P/8//z//P/8//z//P/8//z//P/8//z/
/f/+////AAACAAIAAgACAAMABAAFAAUABgAHAAcABwAHAAcABwAHAAkACQAKAAsADAAM
AAwADgAMAAwACwALAAsACwALAAoACQAHAAYABQADAAMAAwADAAIAAQAAAP///v/9//3/
/f////7//v/9//3/+//7//v/+f/5//n/+f/6//r/+v/6//r/+v/6//r/+//7//r/+v/6
//r/+v/7//3//f/9//3/+//8//z//f///////////wEABQAQAB8AMQBHAGUAiACmAMQA
4QD3AAkBFwEOAeUAqwB9AFoAOQAaAPv/2//P/9P/2f/a/93/4P/j/+j/6//x//X/9//5
//n/+v/8//z/+//8//3//f////////8AAP7//v/+////AQABAAEAAQABAAEAAgACAAAA
AAABAAEA/f/8//v/+//5//n/+f/5//j/+P/5//n/9//3//j/+f/3//f/9//3//n/+f/6
//r/+f/6//r/+v/8//z//P/8//r/+v/8//z//f/9//3//f///wEAAQAAAAAAAQABAAMA
AgACAAIAAwAGAAYABgAGAAYABwAIAAkACgAKAAwADAAOAA8AEQARABIAEwAVABYAFQAW
ABcAGQAaABwAHAAeAB8AIAAiACQAJgAnACgAKwArACwALQAuADAAMQAyADMANAA0ADYA
NwA3ADcAOAA4ADoAOwA7ADoAOgA4ADgANwA2ADQAMgAxAC8ALQAqACkAJwAkACEAHwAc
ABsAGQAXABMAEQAPAA4ADQALAAoACQAKAAkABwAHAAYABgAFAAUABwAHAAYABQADAAQA
BAADAAMAAwADAAIABAAEAAMAAwADAAMAAwADAAMAAwADAAMAAQABAAEAAQABAAEAAQAB
AAMAAwADAAIAAgACAAIAAwADAAMAAwADAAEAAQABAAEAAwADAAIAAgACAAIAAwADAAEA
AQD//wEAAwADAAMAAwADAAMAAwACAAIAAgACAAMAAwADAAMAAwABAAAAAAAAAAIAAQAB
AAEAAQACAAIAAQABAAIAAgABAAAAAAAAAAEAAQABAAAAAAABAAEAAQACAAEAAAD///7/
AAAAAAAA//8BAAEAAQABAAEAAQAAAAAAAAAAAAAAAAAAAAAAAAAAAP7//////wAAAAAA
AAAAAAD+//7//v/+//7//v/+//7//v/+//7//v/+//7//v/+//7//v/+//7//v/+//7/
/v/8//z//P/8//z//P/+//7//v/+//7//v/8//z//P/8//z//P/8//z//v/+//7//v/8
//z//P/8//z//P/8//z//P/8//z//P/8//z//P/8//z//P/8//z//P/8//z//P/+//7/
/v/+//z//P/8//z//P/8//z//P/8//z//P/8//z//P/8//z//v/+//7//v/8//z//P/8
//z//P/8//z//f/+////AAAAAAAAAAAAAAEAAgADAAMABAAFAAUABQAFAAUABQAFAAUA
BQAGAAcACQAKAAsADgANAAwACgAJAAkACQAJAAgABwAFAAQAAwADAAMAAwADAAAA///+
//3//f/9//7///////7//v/9//v/+f/5//n/+f/5//n/+f/6//r/+v/6//r/+v/6//r/
/f/9//z//P/8//z//P/9/////////////f/+//7////7//v/+//9////BwAWACcAPQBZ
AHsAnAC8ANoA9QAJARkBHQECAccAkQBtAEwAKwAMAOv/1f/R/9X/1//a/93/4P/j/+b/
6//v//P/9//5//n/+v/8//z/+//8//3//f////////8AAP7//v/+////AQABAAEAAQAB
AAEAAgACAAIAAgADAAMAAAAAAAAAAQADAAMAAwADAAQABAAFAAUAAwADAAQABQAFAAUA
BQAFAAMAAwAEAAQABQAGAAYABgAEAAQABAAEAAUABgAJAAoACwALAAsACwAJAAsACwAK
AAoACwALAA0ADgAOAA4ADwAOAA4ADgAOABAAEQASABMAFAAUABYAFgAUABUAFwAXABoA
GwAdAB4AHwAgACEAIwAkACYAJgAoACcAKAAqACwAMAAxADIANQA1ADYANwA4ADgAOQA6
ADsAPAA8AD4APwA/AD8AQABAAEAAQQBBAEAAQAA+AD4APQA8ADoAOAA3ADUAMwAwAC8A
KQAmACMAIQAeAB0AGwAZABUAEwARABAADwANAAwACwAKAAkABwAHAAQABAADAAMABQAF
AAQAAwADAAQABAADAAMAAwADAAIABAAEAAMAAwABAAEAAQABAAEAAQABAAEAAQABAAEA
AQABAAEAAQABAAEAAQABAAAAAAAAAAAAAQADAAMAAwADAAEAAQABAAEAAQABAAAAAAAA
AAAAAQABAAIAAwACAAUAAwADAAMAAwABAAEAAQAAAAIAAgACAAMAAQABAAEAAQABAAAA
AAAAAAIAAQABAAEA//8AAAAA/////wAAAAD//wAAAAAAAAEAAQABAAAAAAD///////8A
AP///v/9//z//v/+//7//f/9//3//f/9//3//f/8//z//v/+//7//v/+//7//v/+//z/
/f/9//7//v/+//7//v/+//7//v/+//7//v/+//7//v/+//7//v/+//7//v/+//z//P/8
//z//v/+//7//v8AAAAAAAAAAP7//v/8//z//v/+//7//v/+//7//v/+//z//P/8//z/
/v/+//7//v/+//7//v/+/wAAAAAAAAAA/v/+//7//v/8//z//P/8//7//v/+//7/AAAA
AAAAAAAAAAAAAAAAAAAAAAAAAAAA/v/+//7//v/+//7//v/+//7//v/+//7/AAAAAAAA
AAAAAAAAAAAAAAEAAgADAAUABAAFAAUABgAHAAcABwAHAAcABwAHAAkACwAMAA0ADgAO
AA4AEAAQABAADwAPAA8ADgANAAsACQAJAAgABwAFAAUABQAFAAQAAwACAAEAAAD/////
//////7//v/9//3/+//7//v/+//9//3//f/8//r/+v/6//r/+v/6//r/+//7//r/+v/6
//r/+v/7//v/+//7//v/+//8//7//f/9//3//f///wEACQAWACkAQwBnAI0AsADSAPIA
DQEfAS8BKwEEAckAmQBzAEwAJwACAN//zf/R/9X/1f/Y/9v/3v/f/+T/6f/v//H/8f/z
//X/9v/2//j/9//4//n/+f/7//v/+//8//z//P/8//3//f/9//3//f/7//v//P/8//7/
/v///////v/+//7///8AAAEAAgADAAIAAgADAAMAAwADAAQABQAEAAMAAgABAAMAAwAE
AAQABQAGAAYABgAGAAYABgAGAAYABgAIAAgACQAJAAkACQALAA0ADQAMAAoACwALAA0A
DgAOAA==
         </WaveFormData>
      </LeadData>
   </Waveform>
</RestingECG>
