# Supplementary material for: Detection of Left Atrial Enlargement Using a Convolutional Neural Network-Enabled Electrocardiogram
Source: Front Cardiovasc Med. 2020 Dec 17;7:609976. doi: 10.3389/fcvm.2020.609976 (PMC7773668; doi:10.3389/fcvm.2020.609976)
Supplement: Supplementary file 1 [file Data_Sheet_1.ZIP › hyp/1802017443_5336_0000001U.XML]

<?xml version="1.0" encoding="Windows-1252"?>
<!DOCTYPE RestingECG SYSTEM "restecg.dtd">
<RestingECG>
   <PatientDemographics>
      <PatientID>1802017443</PatientID>
      <PatientAge>83</PatientAge>
      <AgeUnits>Years</AgeUnits>
      <Gender>Male</Gender>
      <PatientLastName>shishiyou</PatientLastName>
   </PatientDemographics>
   <TestDemographics>
      <DataType>Resting</DataType>
      <Site>1</Site>
      <AcquisitionDevice>MAC55</AcquisitionDevice>
      <Status>Unconfirmed</Status>
      <Priority>Normal</Priority>
      <AcquisitionTime>10:04:10</AcquisitionTime>
      <AcquisitionDate>03-22-2017</AcquisitionDate>
      <CartNumber>1</CartNumber>
      <AcquisitionSoftwareVersion>009C</AcquisitionSoftwareVersion>
      <XMLSourceVersion>MAC5000 v1.0</XMLSourceVersion>
   </TestDemographics>
   <RestingECGMeasurements>
      <VentricularRate>64</VentricularRate>
      <AtrialRate>64</AtrialRate>
      <PRInterval>158</PRInterval>
      <QRSDuration>128</QRSDuration>
      <QTInterval>426</QTInterval>
      <QTCorrected>439</QTCorrected>
      <PAxis>55</PAxis>
      <RAxis>-52</RAxis>
      <TAxis>15</TAxis>
      <QRSCount>10</QRSCount>
      <QOnset>210</QOnset>
      <QOffset>274</QOffset>
      <POnset>131</POnset>
      <POffset>169</POffset>
      <TOffset>423</TOffset>
      <ECGSampleBase>500</ECGSampleBase>
      <ECGSampleExponent>0</ECGSampleExponent>
   </RestingECGMeasurements>
   <Diagnosis>
      <Modality>Resting</Modality>
         <StatementCount>8</StatementCount>
         <LabelText>12SL Õï¶Ï³ÂÊö</LabelText>
      <DiagnosisStatement>
         <StmtText>ñ¼ÐÔÐÄÂÉ</StmtText>
      </DiagnosisStatement>
      <DiagnosisStatement>
         <StmtText>°é</StmtText>
      </DiagnosisStatement>
      <DiagnosisStatement>
         <StmtFlag>ENDSLINE</StmtFlag>
         <StmtText>·¿ÐÔÔç²«</StmtText>
      </DiagnosisStatement>
      <DiagnosisStatement>
         <StmtFlag>ENDSLINE</StmtFlag>
         <StmtText>ÓÒÊøÖ§´«µ¼×èÖÍ</StmtText>
      </DiagnosisStatement>
      <DiagnosisStatement>
         <StmtFlag>ENDSLINE</StmtFlag>
         <StmtText>×óÇ°·ÖÖ§´«µ¼×èÖÍ</StmtText>
      </DiagnosisStatement>
      <DiagnosisStatement>
         <StmtFlag>ENDSLINE</StmtFlag>
         <StmtText>*** Ë«·ÖÖ§´«µ¼×èÖÍ ***</StmtText>
      </DiagnosisStatement>
      <DiagnosisStatement>
         <StmtFlag>ENDSLINE</StmtFlag>
         <StmtText>µçÑ¹·ûºÏ×óÐÄÊÒ·Ê´óµÄ×îµÍ±ê×¼£¬²»³ýÍâÊÇÕý³£±äÒì</StmtText>
      </DiagnosisStatement>
      <DiagnosisStatement>
         <StmtFlag>ENDSLINE</StmtFlag>
         <StmtText>Òì³£ ECG</StmtText>
      </DiagnosisStatement>
   </Diagnosis>
   <Waveform>
      <WaveformType>Rhythm</WaveformType>
      <WaveformStartTime>0</WaveformStartTime>
      <NumberofLeads>8</NumberofLeads>
      <SampleType>CONTINUOUS_SAMPLES</SampleType>
      <SampleBase>500</SampleBase>
      <SampleExponent>0</SampleExponent>
      <HighPassFilter>16</HighPassFilter>
      <LowPassFilter>150</LowPassFilter>
      <ACFilter>NONE</ACFilter>
      <LeadData>
         <LeadByteCountTotal>10000</LeadByteCountTotal>
         <LeadTimeOffset>0</LeadTimeOffset>
         <LeadSampleCountTotal>5000</LeadSampleCountTotal>
         <LeadAmplitudeUnitsPerBit>4.88</LeadAmplitudeUnitsPerBit>
         <LeadAmplitudeUnits>¦ÌV</LeadAmplitudeUnits>
         <LeadHighLimit>2147483647</LeadHighLimit>
         <LeadLowLimit>268435456</LeadLowLimit>
         <LeadID>I</LeadID>
         <LeadOffsetFirstSample>0</LeadOffsetFirstSample>
         <FirstSampleBaseline>0</FirstSampleBaseline>
         <LeadSampleSize>2</LeadSampleSize>
         <LeadOff>FALSE</LeadOff>
         <BaselineSway>FALSE</BaselineSway>
         <ExcessiveACNoise>FALSE</ExcessiveACNoise>
         <MuscleNoise>FALSE</MuscleNoise>
         <LeadDataCRC32>3447080304</LeadDataCRC32>
         <WaveFormData>
8v/y//L/8v/0//T/9P/0//T/9P/0//T/9v/2//b/9v/4//j/+P/4//v//P/9//7///8A
AAEAAgAFAAYABwAIAAsADAANAA4ADwAQABEAEgATABQAFQAWABgAGAAYABgAGAAYABgA
GAAYABgAGAAYABcAFgAVABQAEQAQAA8ADgANAAwACwAKAAcABgAFAAQAAgACAAIAAgAB
AAAA///+//z//P/8//z//P/8//z//P/8//z//P/8//z//P/8//z/+v/6//r/+v/8//z/
/P/8//z//P/8//z/+v/6//r/+v/8//z//P/8//z//P/8//z/+v/6//r/+v/8//z//P/8
//r/+v/6//r//P/8//z//P/8//z//P/8//z//P/8//z//P/8//z//P/6//r/+v/6//v/
/P/9//7//v/+//7//v/8//z//P/8//7//v/+//7//P/8//z//P/+//7//v/+//z//P/8
//z//v/+//7//v/+//7//v/+//7//v/+//7//v/+//7//v/8//z//P/8//z//P/8//z/
/P/8//z//P/6//r/+v/6//v//P/9//7//P/8//z//P/8//z//P/8//r/+v/6//r//P/8
//z//P/+//7//v/+//z//P/8//z//P/8//z//P/8//z//P/8//r/+v/6//r//P/8//z/
/P/8//z//P/8//z//P/8//z//v/+//7//v/8//z//P/8//z//P/8//z//P/8//z//P/+
//7//v/+//7//v/+//7//P/8//z//P/+//7//v/+//7//v/+//7//v/+//7//v///wAA
AgAFAAUABQAFAAUABwAHAAgACAAIAAcABwAGAAYABQAFAAUABwAHAAcABwAFAAUABgAG
AAYABAADAAMAAwADAAQABAAEAAQAAgABAAEAAgACAAIAAwADAAEA/v/7//v/+v/6//v/
+//7//v/+//7//v/+//7//v/+//6//r/+v/6//r//P/9//3//f/6//r/+P/z/+z/5f/g
/97/2//Y/9j/2//d/9//6f/2/wgAGAAsAEUAXgB4AIwAngCsALIAsACuAK8AqACYAIkA
fQBrAFsAUgBIADwAMgAoABwADwABAPX/7f/l/9n/z//J/8P/v/+//8T/yf/N/9X/2//f
/+P/5v/n/+j/7v/0//T/8//1//X/9v/2//b/9v/2//b/9v/2//b/9v/2//f/9//4//b/
9//3//f/+f/5//n/+f/3//b/9v/2//b/9//3//f/9//3//f/9//1//X/9f/3//f/9v/2
//b/9P/1//X/9f/1//b/9v/2//b/9v/2//f/9//2//b/9//5//r/+v/6//j/+P/5//n/
+v/7//v//f/+////////////AAABAAQACAAJAAkACgAMAA0ADgAQABIAEwAVABYAGAAZ
ABoAGwAbABwAHQAdAB4AIAAhACIAIgAiACEAIAAgAB4AHQAcAB0AHAAaABoAGAAWABQA
EwAUABIAEAAOAAwACgAJAAkACAAIAAcABQAHAAYABgAGAAUAAgAAAP//AAABAAIAAwAB
AAEAAQAAAAAAAAAAAAAAAgACAAIAAgAAAAAAAAAAAP//AAADAAQAAwACAAEAAQABAAEA
AAAAAAIAAQABAAAAAAAAAAEAAgACAAEAAQACAAAA////////AQACAAIAAgABAAEAAQAB
AP////8AAAAAAgABAAEAAQABAAEAAgACAAMAAwACAAIAAwADAAMABAADAAQABAAEAAUA
AwAFAAUAAgACAAUABQADAAMAAwADAAUABAADAAMAAgACAAIAAQABAAEAAgACAAIAAgAC
AAIAAwADAAIAAgACAAEAAQABAAEAAQACAAIAAgACAAIAAQABAAEAAQACAAIAAgABAAEA
AwADAAMAAwACAAEAAAD//wEAAQABAAEAAwACAAIAAgACAAIAAgACAAQABAAEAAQAAQAB
AAAA//8AAAAAAQACAAIAAwADAAMAAwADAAMAAwACAAIAAgADAAEAAQABAAEAAQABAAEA
AQAFAAYABQAEAAMAAgAEAAQABAAEAAIAAgACAAIAAgACAAIAAgACAAIAAgACAAIAAgAC
AAIABAAEAAQABAACAAIAAgACAAQABAAEAAQABAAEAAQABAAEAAUABwAHAAgACQAKAAsA
CQAKAAoACwAJAAoACgAKAAkACQAJAAkABwAHAAcABwAHAAgACAAIAAQAAwADAAMAAwAE
AAQABAAEAAIAAQABAAAAAAAAAP/////9//r/9//5//j/+P/5//f/9//3//f/+f/5//n/
+f/5//n/+P/4//r/+v/6//r/+f/5//n/+P/0//T/8f/s/+X/4P/Y/9P/0P/U/9f/3f/l
/+//+v8KABoAMABLAGYAgACUAKQAsAC0AK4AqgCnAKAAkACBAHcAZwBXAFAASAA4ACwA
IAAWAAkA///1/+v/4//X/83/x//B/7n/u//C/8n/zf/T/9v/3//f/+D/4//o/+z/8P/0
//X/8//z//T/9P/0//T/9P/0//b/9v/2//b/9f/1//T/9P/2//f/9//3//X/9f/1//X/
9//2//b/9v/2//f/9//3//X/9f/1//X/9//3//f/+f/3//b/9v/2//T/9f/1//X/9//4
//j/+P/2//b/9v/3//f/9v/2//f/+f/6//r/+v/4//j/+f/5//z//f/9/////v//////
//8AAAIABAAIAAgACQAJAAoADgAPABAAEgAWABcAGQAaABsAGwAbABsAHQAeAB8AHwAf
ACAAIAAgACEAIgAiACIAIgAgAB8AHgAdABwAGgAaABoAGAAWABUAFAASABAADgAQAA4A
DQANAAwADAALAAkABwAGAAYABgAIAAYABQAFAAUABQAFAAUABQAFAAUABAAEAAQABAAE
AAIAAgACAAIABAAEAAQABAACAAIABAAEAAQABAAEAAUABQAFAAQABAACAAEAAQAAAAIA
AgADAAQABAADAAMABAAEAAMAAwADAAMABAAEAAQAAQABAAEAAQABAAEAAgACAAMAAwAE
AAUABQAFAAYABgAFAAUABAAEAAMAAwADAAQABQAGAAYABgAFAAMABQAFAAQABAAHAAcA
BQAFAAUABQAFAAQAAwADAAYABgAGAAUABQAFAAYABgAFAAQAAwACAAQABQAFAAYABAAD
AAMAAwAFAAUABgAGAAQABAAEAAMAAwADAAMABAAEAAQAAwADAAMAAwADAAMABQAFAAUA
BQAFAAUABQAFAAUABAAEAAQABgAGAAYABgAFAAQAAwACAAMABQAGAAcABQAEAAQABAAD
AAMAAgABAAEAAQABAAEA///+//3//f/9//3//f/9//v/+//7//v/+f/6//z//P/8//z/
+v/6//r/+v/6//r/+v/6//z//P/8//z/+v/6//r/+v/8//z//P/8//7///8BAAEA////
//////8BAAIAAgADAAEAAgACAAIAAwADAAMAAwABAAEAAQABAAMABAAEAAQAAgABAAEA
AQABAAIAAgACAAQAAgABAAEAAgACAAIAAQABAP///P/5//n/+P/4//n/+f/5//n/+f/7
//v/+//7//v/+//6//r/+P/4//j/+P/7//v/+//6//r/+P/z/+z/5//i/9z/2f/W/9j/
2//f/+P/7f/6/wQAFgAuAEkAYAB6AJAAoACsALIAsACuAKsApACWAIUAdQBnAFcATgBE
ADoALgAiABgACwD///P/6//h/9n/z//H/8H/vf+9/8D/xf/J/83/1f/d/+H/4v/j/+j/
6v/u//D/8//x//H/8v/y//L/8v/y//L/9P/0//T/9P/y//H/7//u/+z/7f/t/+3/7//v
/+//7//t/+z/7P/s/+7/7//v/+//7//v/+//7//t/+3/7f/v//H/8P/w//D/7v/v/+//
7//x//L/8v/y//L/8v/y//P/8//y//L/8//x//L/8v/y//L/8v/z//P/9v/3//f/+f/4
//n/+f/5//f/+P/5//z///8BAAIABAAEAAUABgAIAAgACQALAAwADAANAA4ADwAPABAA
EQARABMAFAAUABQAFAAUABMAEgASABAADwAOAA8ADgAMAAwACgAIAAYABQAGAAQAAgAA
AP7//P/7//v//P/8//v/+f/5//j/+P/4//b/9P/z//P/9P/1//b/9//2//X/9P/y//T/
9P/0//T/9P/0//T/9P/0//T/9P/0//T/9P/2//b/9f/0//P/8//0//X/9f/2//b/9f/1
//T/8v/y//P/9P/2//X/9f/2//T/8//z//P/9f/2//b/9v/1//X/9f/1//X/9f/2//b/
+P/3//f/9//1//X/9v/2//f/9//2//b/9//3//f/+P/4//j/9//2//b/9f/4//n/9//2
//j/9//3//f/9//3//n/+P/3//f/+P/4//j/9//5//n/+v/6//n/+P/3//b/9//3//b/
9v/4//f/9//3//X/9f/2//b/9//4//n/+f/4//f/9v/2//f/+P/4//n/9//3//f/9//3
//f/9//3//n/+f/5//n/9//2//b/9v/4//j/+P/4//j/+P/4//j/+P/5//n/+f/5//j/
+P/4//b/9//3//f/+f/5//n/+f/4//j/+P/5//f/9//3//f/+f/5//n/+f/3//j/+P/4
//j/+P/6//r/+v/6//j/+P/4//j/+v/6//r/+v/6//r/+v/6//r/+v/6//r//P/8//z/
/P/8//z//P/8////AQABAAEAAQABAAEAAQACAAIAAwADAAQABAAEAAMAAQABAAEAAQAB
AAEAAQABAAQABAAEAAIA//////////8CAAIAAgACAP7//f/9//7/AAAAAP/////9//r/
9//3//b/9v/3//f/9//3//f/9//2//X/9P/z//X/9P/0//T/8v/y//L/8//x/+//8P/w
/+7/6f/i/93/1v/Q/8n/xv/K/9P/2f/f/+f/8v8AABAAJgBDAF4AdgCMAKAArACsAKYA
pAChAJQAggB3AGsAWwBNAEIANgAoABwAEAAGAP3/8//n/9v/0//L/8H/t/+v/6//sf+2
/7//x//L/83/z//V/9b/1//c/+L/6P/q/+n/5//n/+j/6P/o/+j/6P/o/+r/6v/q/+r/
6f/p/+j/6P/o/+n/6f/p/+n/6f/p/+n/6//q/+r/6v/q/+v/6//r/+n/6f/p/+n/6f/p
/+n/6//r/+r/6v/q/+r/6//r/+v/6//s/+z/7P/s/+z/7P/t/+7/7v/v//H/8P/w/+//
7v/w//D/8f/x//L/8//z//X/9v/3//f/9//5//r/+//+//7//////wAABAAFAAYACAAI
AAkACwAMAA4ADwAQABEAEwAUABUAFQAVABYAFgAWABkAGgAaABoAGAAWABUAFAARABAA
DgAOABAADgAMAAsACgAIAAYABAAEAAIAAQABAP7//v/9//v/+//6//r/+v/7//r/+v/7
//n/+f/5//n/+f/5//n/+P/4//j/+P/4//j/+P/4//j/+v/6//r/+v/2//b/+P/4//r/
+v/6//v/+f/5//j/+P/4//f/9//2//j/+P/5//r/+v/5//n/+v/6//n/+f/5//n/+v/6
//r/9//3//f/9//5//n/+v/6//r/+f/5//n/9//3//j/+P/7//v/+v/6//f/9//3//j/
+//8//z//P/5//f/+f/5//r/+v/9//3/+//7//v/+//7//r/+f/5//z//P/8//v/+v/5
//n/+P/6//r/+v/6//v/+//6//r/+P/3//f/9//4//n/+//8//r/+v/6//n/+f/5//n/
+v/6//r/+f/5//n/+f/5//n/+f/5//n/+f/3//f/9//3//n/+P/4//j/+P/4//j/+P/2
//b/9v/2//b/9//3//f/9//2//b/9v/4//n/+f/5//f/9//3//f/9v/2//b/9//5//n/
+f/5//f/9//3//f/9//4//r/+v/6//r/+P/4//j/+P/4//j/+P/4//j/+P/4//j/+P/4
//j/+P/6//r/+v/6//j/+P/4//j/+//9/wAAAQD/////////////AAAAAAEAAQACAAIA
AgABAAEAAQABAAMAAwADAAMAAQACAAIAAgD+//3//f/9////AAAAAAAA///8//r/+f/6
//r/+v/5//j/9f/x/+3/7f/s/+z/7f/r/+v/6//r/+n/6f/p/+n/6f/p/+j/6P/m/+b/
5v/m/+f/5//n/+b/5v/i/9v/1P/P/8r/xP+//8L/yv/N/8//2f/l//T/BAAYADQATwBq
AIAAkgCeAKQAoACeAJoAkQCCAHQAYwBTAEcAOwAuACIAFgAMAAQA+v/t/+X/3f/R/8P/
u/+1/6//qf+p/63/sv+5/73/v//D/8n/y//O/9X/1v/a/+D/4v/h/9//3//g/+D/4v/i
/+L/4v/g/+D/4P/g/+H/4f/g/+D/4v/j/+P/4//h/+H/4f/h/+H/4P/g/+D/4v/j/+P/
4//j/+P/4//j/+P/4//j/+X/5f/k/+T/5P/m/+f/5//n/+b/5v/l/+T/5v/m/+b/5//n
/+b/5v/n/+X/5v/m/+b/5//o/+r/6//q/+v/6//t/+7/7//v/+//8P/y//T/+P/4//n/
+f/6//7///8AAAIAAgADAAUABgAIAAkACgALAAsADAANAA0ADQAOAA4ADgARABIAEgAS
ABEADgAMAAoACwAKAAgACAAIAAYABAADAAAA/v/8//r/+//6//r/+//4//j/9//1//f/
9v/2//b/9v/0//P/8//x//H/8f/x//P/8//z//L/8v/y//L/8v/y//L/8v/y//T/9P/0
//T/8P/w//L/8v/w//D/8P/x//H/8f/w//D/8v/x//H/8P/y//L/8//0//P/8f/w//D/
8f/x//L/8//x//L/8v/y//P/8//z//P/8//z//T/9P/y//H/8f/x//P/8//0//T/8//z
//L/8v/y//P/9P/2//b/9v/1//T/9f/z//X/9f/0//T/9//3//P/8//z//P/9f/0//P/
8//2//b/9v/1//T/8//z//L/8//0//X/9v/2//X/8//y//T/8//z//P/8f/x//L/8v/0
//T/9P/z//X/9f/1//b/9P/0//P/8//1//X/9f/1//X/9f/1//X/9f/1//X/9f/3//b/
9v/2//b/9v/2//b/+P/4//j/+P/4//n/+f/5//v/+v/6//r/+v/7//v/+//7//v/+//7
//r/+v/6//v/+//7//v/+//5//n/+f/5//v//P/8//z//P/8//r/+v/6//r//P/8//z/
/P/8//z//P/8//7//v///wEAAQABAAEAAQADAAMABAAEAAUABQAGAAYABAADAAMAAwAF
AAUABQAFAAMAAwAEAAQABgAEAAMAAwADAAMABAAEAAIAAgAAAP//AQACAAIAAgABAAEA
///8//f/9//2//b/+f/5//n/+f/5//n/+f/5//v/+//7//r/+v/6//r/+v/4//n/+f/5
//r/+v/4//P/7P/n/97/3P/b/9b/1v/b/9//4f/p//j/BgAUACgAQwBeAHoAkACiALAA
tACyAK4AqwCmAJYAhwB7AGkAVwBOAEQANAAqACAAFgALAAEA9//t/+H/1f/N/8f/w/+9
/73/wv/J/8//0//Z/9v/3f/i/+X/6P/s//D/8v/z//H/8f/y//L/8//0//X/9v/0//T/
9P/0//P/8//y//L/9P/1//X/9f/z//P/8//z//X/9P/0//T/8//z//L/8f/y//P/9P/1
//X/9f/1//f/9f/0//T/9P/0//X/9f/1//X/9v/2//b/9v/2//b/9//5//j/+P/5//j/
+P/3//b/+P/4//n/+f/8//3//f////7/////////AQACAAMABgAGAAcABwAIAAwADQAO
ABAAEAARABMAFAAWABcAGAAZABsAHAAdAB0AHQAeAB4AHgAhACIAIgAiACEAHgAcABoA
GwAaABgAGAAYABYAFAATABIAEAAOAAwADgAMAAsACwAJAAgABgADAAUABAAEAAQABAAC
AAEAAQD//////////wEAAQABAAAA/v/+//7//v8AAAAAAAAAAAAAAAAAAAAA/P/8//7/
/v8AAAAAAAABAP/////+//7/AAD//////v/+//7///8AAP7//f/9//7/AAD////////9
//7//v/+//3//f/9//3//////wAAAAD+//3//f/9//7///8BAAIAAgABAP///v//////
//8AAP//AAAAAAAA///9//////8AAAAAAwADAAAA///+//3//v/+//7////+//7//v/9
//3//f/+//7///8AAAEAAgACAAEA///+/wAA/////////////wAAAAD+//7//v/9////
/////wAA/v/+//3//f/9//3//f/9//3//f/9//3//f/9//3//f////7//v/+//z//P/8
//z//P/8//z//P/6//v/+//7//v/+v/6//r/+//9//7////+//3//P/7//z//P/8//3/
/f/9//3//f/9//3//f/9//3//v/8//z//P/8//r/+v/6//r//P/8//z//P/6//r/+v/6
//v//P/9//7//v/+//7//v/+//7///8BAAMAAwADAAMAAwADAAQABAAFAAUABgAGAAYA
BQAFAAUABQAFAAUABQADAAMABAAEAAQAAgABAAEAAwADAAQABAAEAAQAAgABAP//AAAA
AAAAAQABAP///P/3//f/9v/2//n/+f/5//n/+f/5//n/+f/3//f/9//2//j/+P/4//j/
9v/3//f/9//4//j/9v/x//D/6//i/9r/1f/S/9T/2f/d/+X/7f/4/wQAFAAoAEMAYAB6
AJAApAC0ALoAuAC0AK8ApgCYAIcAeQBrAFsATgBCADgALAAgABYACwD///f/7//h/9X/
zf/H/7//u/+//8b/yf/P/9X/2f/b/93/4P/l/+j/7v/y//T/8//z//P/9P/0//T/9P/0
//T/9P/0//T/9P/x//H/8P/w//H/8//0//X/8//z//P/8//1//T/9P/0//L/8//z//P/
8f/x//H/8f/z//P/8//1//P/8v/y//L/8v/z//P/8//z//T/9P/0//T/9P/0//X/9f/0
//T/9f/1//b/9v/2//b/9v/3//f/+P/5//n/+//8//3//f/9////AAABAAQABAAFAAUA
BgAIAAkACgAMAA4ADwARABIAFAAVABYAFwAZABoAGwAbABsAHAAcABwAHQAeAB4AHgAe
ABwAGwAaABkAGAAWABYAGAAWABQAEwAQAA4ADAAKAAoACAAHAAcABgAGAAUAAwADAAIA
AgACAAIAAAD////////////////////////+//7//v/+//7//P/8//z//P/+//7//v/+
//r/+v/8//z//v/+//7//////////v/+//z/+//7//r//P/8//3//v/8//v/+//8//7/
/f/9//3/+//8//z//P/7//v/+//7//3//f/+//7//P/7//v/+//7//v//P/8//3//f/8
//z/+//7//v//P///wAAAAAAAP3/+//9//3//v/+/wEAAQD//////////////v/9//3/
/v/+//7//f/9//3//v/+//7//v/+//7///////7//v/+//3//f/9//3//f/+//7//v/+
//7//f/9//3//f/+//7//v/9//3//f/9//3//f/9//3//f/9//3//f/9//3////+//7/
/v/+//7//v/+//z//P/8//z//v/////////+//z/+//6//v//f/+///////////////8
//z//P/9/////////////f/9//3//f////7//v/+//7//v/8//z//P/8//7//v/+//7/
/P/8//z//P/+//7//v/+//7//v/+//7/AAABAAMAAwADAAMAAwADAAMABAAEAAUABwAI
AAgACAAHAAcABwAHAAUABQAFAAUABgAIAAkACgAGAAUABQAFAAMABAAEAAQABQAEAAQA
BQAEAAQABAADAAMAAQD+//v/+//6//r/+//7//v/+//7//3//f/9//3/+//7//r/+v/6
//r/+v/6//v/+//7//r/+P/2//P/7v/p/+T/3P/X/9L/1P/d/+H/5//v//r/CAAaADIA
TQBoAIIAmACoALgAvAC4ALIAsQCmAJQAgwB1AGkAWwBQAEYAOgAuACIAFgALAAEA+f/t
/+P/2//R/8n/w/+9/73/wP/H/8//1f/b/9//3//g/+P/5v/q//D/9P/z//P/8//0//T/
9P/0//T/9P/0//T/9P/0//P/8//y//L/8v/z//P/8//z//P/8//z//P/8v/y//L/9P/1
//X/9f/z//P/8//z//P/8//z//X/9//2//b/9v/1//X/9P/z//T/9v/3//j/9//2//X/
9f/3//b/9v/3//n/+v/6//r/+f/4//j/9//6//v/+//9//z//f/9//3///8AAAEABAAG
AAcABwAIAAoACwAMAA4AEAARABMAFAAWABcAGAAZABkAGgAbABsAHQAeAB4AHgAdAB4A
HgAeAB8AHgAeAB4AGwAaABgAGAAWABQAEgARABEAEAAPAA4ADAAKAAkACQAKAAoACQAH
AAUABAAEAAQABAACAAEAAQADAAMAAwADAAEAAQABAAAAAgACAAIAAgAAAAAAAAAAAAAA
AAAAAAAA//8AAAMABAABAAAA/////wEAAQAAAAAAAAD//////v/+//7///8AAAIAAQAB
AAIAAAD///////8BAAIAAgACAAEAAQABAAEA/////wAAAAACAAEAAQABAP////8AAAAA
AwADAAIAAgD///////8AAP//AAAAAAAAAAD//wIAAwABAAAAAgABAAAAAQACAAMAAQAA
AP////8AAAAAAAD//wEAAQACAAIAAAAAAAAAAAABAAEAAAAAAAIAAQABAAEA/////wAA
AAACAAIAAgABAP///////wAAAgACAAEAAQD/////////////////////AQABAAEAAQD/
//7//v/+/wAAAAAAAAAA/v/+//7//v8AAAEAAQABAAEAAgACAAIAAAAAAAAAAAABAAMA
AwADAAEAAQABAAEAAgACAAMAAwAEAAQABAADAAMAAwADAAMABQAFAAUABQAIAAgACAAG
AAUABQAFAAUABgAGAAYABgAEAAMAAwAEAAYABgAFAAUAAQD+//v/+//8//z//f/9//3/
/f/9//3//f/9//3//f/9//z//P/8//z//P/8//3/+//9//7//P/8//f/8v/t/+b/4P/Z
/9r/3v/h/+f/6//z//7/DAAcADAASwBmAIAAmACqALYAuAC0ALAArQCmAJoAiwB7AGkA
WQBSAEYAOAAuACQAGgARAAkA/f/x/+n/4f/V/8//y//F/8P/yP/P/9X/2f/f/+H/5f/o
/+v/8P/0//b/+P/5//f/9//4//j/+v/6//r/+v/6//r/+v/6//v/+//6//r/+v/7//v/
+//5//n/+f/5//v/+v/6//r/+P/5//n/+f/7//v/+//7//n/+f/5//v/+//6//r/+v/8
//3//f/9//z//P/7//r//P/8//z//f/9//z//P/9//3//v/+//7/AAAAAAEAAQAAAAEA
AQADAAIAAwADAAMABAAGAAgADAAMAA0ADQAOABEAEwAVABgAGQAZABoAGgAeAB8AIAAh
ACEAIgAjACMAJQAmACYAJgAnACgAKAAoACcAJAAiACAAIQAgAB4AHgAcABoAGAAXABYA
FAASABAAEgAQAA8ADwAMAAwACwAJAAsACgAKAAoACgAIAAcABwAHAAcABwAHAAcABwAH
AAYABAAEAAQABAAEAAQABAAEAAYABgAGAAYAAgACAAQABAAEAAQABAAFAAMAAwACAAIA
AwADAAQABAAEAAQABQAGAAQAAwADAAQABgAFAAUABQAEAAQAAwACAAMAAwADAAMAAwAD
AAQABAACAAEAAQABAAMAAwAEAAQAAwADAAIAAgABAAEAAQACAAMABAAEAAQAAwABAAMA
AwACAAIABQAFAAEAAQABAAEA///+////AQACAAEAAAD///7//P/9//z/+//7//v/+//7
//r/+v/7//v//P/8//z/+//7//v/+//7//v/+//7//v//v/+//7//P/7//v/+//7//r/
+v/6//r/+v/5//n/+v/4//j/9//3//f/9P/x//H/7//u/+7/7f/v/+//7//v/+//7//v
/+//7//u/+7/7v/w//D/8P/x/+//7//u/+7/7v/p/+T/4f/a/9T/z//I/8j/zf/V/9n/
3//s//j/BAAYAC8ARgBkAH4AkgCkAK4ArgCoAKMAnACMAH8AcQBhAFEASAA6ACoAIAAW
AAgA/f/z/+f/3//V/8v/v/+1/63/p/+n/6r/sf+7/7//wf/D/8X/xv/J/8z/0v/W/9j/
1//V/9X/1v/W/9b/1v/W/9b/2P/Y/9j/2P/X/9f/1v/W/9j/2f/Z/9n/1//X/9f/1//X
/9b/1v/W/9b/1//X/9f/1//X/9f/1//Z/9n/2f/b/9n/2P/Y/9j/1v/X/9f/1//Z/9r/
2v/a/9r/2v/a/9v/2//a/9r/2//b/9z/3P/c/9z/3P/d/93/3v/f/9//4f/i/+P/4//j
/+T/5v/o/+z/7v/v/+//8P/y//P/9P/2//j/+f/7//z//v///wAAAQADAAQABQAFAAMA
BAAEAAQABQAGAAYABgAGAAQAAwACAP///v/8//z//P/6//j/9//2//T/8v/w//L/8P/v
/+//7v/u/+3/6//p/+j/6P/o/+n/6P/o/+n/5//n/+f/5//n/+f/5//m/+j/6P/o/+j/
5//m/+X/5P/l/+b/5//o/+b/5v/o/+j/5v/m/+b/5//n/+f/5v/m/+j/5//n/+b/6P/o
/+n/6v/p/+f/5v/m/+j/5//n/+f/5//o/+j/6P/l/+X/5f/l/+f/5//o/+j/5v/l/+X/
5f/m/+f/6f/q/+v/6//q/+r/5//n/+f/6P/p/+r/6v/q/+n/5//p/+n/5v/m/+n/6f/o
/+n/6v/r/+n/6P/n/+f/6v/q/+r/6f/p/+n/6v/q/+r/6v/q/+r/6//r/+r/6v/s/+v/
6//r/+v/6//s/+z/6v/q/+r/6f/q/+v/7P/u//D/8P/v/+//7//v/+//7//v/+//7//v
/+//7//v/+//7//u/+7/7v/r/+r/6f/o/+X/5P/j/+L/4//l/+b/5//l/+T/5P/k/+T/
4//j/w==
         </WaveFormData>
      </LeadData>
      <LeadData>
         <LeadByteCountTotal>10000</LeadByteCountTotal>
         <LeadTimeOffset>0</LeadTimeOffset>
         <LeadSampleCountTotal>5000</LeadSampleCountTotal>
         <LeadAmplitudeUnitsPerBit>4.88</LeadAmplitudeUnitsPerBit>
         <LeadAmplitudeUnits>¦ÌV</LeadAmplitudeUnits>
         <LeadHighLimit>2147483647</LeadHighLimit>
         <LeadLowLimit>268435456</LeadLowLimit>
         <LeadID>II</LeadID>
         <LeadOffsetFirstSample>0</LeadOffsetFirstSample>
         <FirstSampleBaseline>0</FirstSampleBaseline>
         <LeadSampleSize>2</LeadSampleSize>
         <LeadOff>FALSE</LeadOff>
         <BaselineSway>FALSE</BaselineSway>
         <ExcessiveACNoise>FALSE</ExcessiveACNoise>
         <MuscleNoise>FALSE</MuscleNoise>
         <LeadDataCRC32>3964810617</LeadDataCRC32>
         <WaveFormData>
DAAMAAwADAAOAA4ADgAOABAAEAAQABAAEgASABIAEgATABQAFQAWABgAGAAYABgAGgAa
ABoAGgAaABoAGgAaABwAHAAcABwAGgAaABoAGgAaABoAGgAaABgAGAAYABgAFwAWABUA
FAASABIAEgASABAAEAAQABAADwAOAA0ADAAKAAoACgAKAAgACAAIAAgABgAGAAYABgAE
AAQABAAEAAIAAgACAAIAAAAAAAAAAAD+//7//v/+//z//P/8//z//P/8//z//P/8//z/
/P/8//z//P/8//z//P/8//z//P/+//7//v/+//7//v/+//7//v/+//7//v/+//7//v/+
/wAAAAAAAAAAAAAAAAAAAAACAAIAAgACAAIAAgACAAIAAgACAAIAAgACAAIAAgACAAQA
BAAEAAQABAAEAAQABAACAAIAAgACAAQABAAEAAQABAAEAAQABAAEAAQABAAEAAQABAAE
AAQABAAEAAQABAAEAAQABAAEAAQABAAEAAQABAAEAAQABAAEAAQABAAEAAQABAAEAAQA
BAAEAAQABAAEAAQABAAEAAQABAAEAAQAAgACAAIAAgACAAIAAgACAAIAAgACAAIABAAE
AAQABAAEAAQABAAEAAQABAAEAAQAAgACAAIAAgAEAAQABAAEAAQABAAEAAQABAAEAAQA
BAAEAAQABAAEAAQABAAEAAQABAAEAAQABAACAAIAAgACAAIAAgACAAIABAAEAAQABAAE
AAQABAAEAAQABAAEAAQABAAEAAQABAAEAAQABAAEAAQABAAEAAQABgAGAAYABgAIAAgA
CgAKAAwADAANAA8AEAAQABAAEAAOAA4ADwAPAA8ADQAMAAkABwAGAAQABAACAAMAAwAF
AAUAAwAAAAAAAAACAAMAAwADAAEAAAD+//z//f/9//3/AAABAAAAAQD/////AAAAAAAA
AAAAAAAAAAAAAAAAAAAAAAAAAAAAAAAAAAAAAAAAAAAAAAAAAAAAAAIABwALABMAHwAl
ACsANwBCAE8AWABhAGMAYwBhAFkARAAoAAgA6f/O/7r/p/+T/3//cf9h/1X/V/9c/1//
ZP9t/3T/ev+C/4v/lf+b/6P/q/+x/7f/vf/G/8//0f/S/9T/2P/g/+v/8v/2//r//f/+
/wAAAAAAAAAA/////wEAAQABAAIAAgADAAMABAAEAAQABAAEAAUABQAHAAcABwAHAAYA
BwAHAAcACQAJAAkACgAKAAoACgAKAAgACAAIAAgACgAJAAkACwALAAsADAAMAAwADAAM
AAwADAAMAAwADQALAA0ADQANAA0ADgAOAA4ADAANAA0ADQAOABAAEQASABAAEQASABIA
FAAVABYAFgAWABcAFwAYABYAFwAXABgAGQAZABkAGgAYABgAGAAYABoAGwAbABsAGwAb
ABsAGwAZABgAGAAYABoAGAAYABgAFwAUABMAEAARABAADwAOAA8ADwAPAA8ADQAMAAsA
CgAKAAkACAAIAAgABwAHAAcABgAFAAUABAADAAIAAgACAAEAAAD///3//f/+////AAD/
//7//P/7//z//P/8//z//P/7//v//P/6//r/+v/7//v/+v/6//r/+v/7//v/+//5//n/
+f/5//n/+v/6//r//P/8//z//f/9//3//f/+//7//v/+//7//v/+///////9//3//f/9
//3//v/+//7//v/+//7//v8AAAAAAAAAAP//////////AAAAAAAAAQD//////////wEA
AQABAAEA/////////////////////wEAAQABAAEAAAAAAAAAAAD///////8AAP7//v/+
//7//v/+//7//f/9//3//P/8//7///////7//v/9//3//f/8//z//P/8//3//f/9//3/
/f/9//3//f/9//3//f/9//3//f/9//3////////////9//3//f/9//7//v/+/////f/9
//3//f/9//3//f/+//7//v/+//7//f/9//3//f////////////3//f/9//3//f/9//3/
/f/9//7//v/+//7//v8AAAAAAAAAAP7//v/+//7/AAAAAAAAAAD+//7//v/+/wAAAAAA
AAAAAAAAAAAAAAD+//7//v/+/wAAAAAAAAAAAgACAAIAAgAEAAYABgAGAAYABwAJAAoA
CAAIAAgABgAGAAcABwAHAAMAAgD///3/+v/4//j/+P/5//n/+//5//n/9v/2//b/9v/3
//f/9//z//L/8P/w//H/8f/x//P/8//x//H/8f/x//L/8v/y//T/9P/0//T/9P/0//T/
9P/0//T/9P/0//T/9P/0//T/9P/0//T/9P/0//n/AQALABUAGwAhACsANgBBAEwAVQBZ
AFcAUwBFAC4AEgD0/9n/wP+u/5n/if9//3P/Yf9X/1v/Xv9j/2j/b/92/3z/hP+J/4//
lf+d/6f/rf+x/7f/wP/H/8n/zP/M/87/1v/h/+r/7v/w//P/9v/4//j/+P/2//f/+f/5
//n/+f/6//r/+//7//z//P/8//z//P/9//3//f/9//3//f8AAAEAAQABAAEAAQABAAIA
AgACAAIAAgACAAIAAgACAAMAAwAEAAcABQAFAAYABgAGAAYABgAGAAYABgAGAAcABwAJ
AAkACQAJAAoACgAKAAwADQANAA0ADQAOAA4ADgAOAA8AEAAQABAAEQASABIAEAARABEA
EgASABMAEwAUABUAFQAVABYAFgAWABYAFgAWABcAFwAXABcAFwAXABcAFwAWABYAFgAW
ABQAFAAUABYAFAAUABIAEwASABEAEAARABEAEQARABEAEAAPAA4ADgANAAwADAAKAAkA
CQAJAAgABwAHAAYABgAGAAcACAAGAAYABgAFAAQABAAEAAQABAAEAAMAAwACAAIAAgAC
AAAA/////wAAAgACAAIAAwADAAIAAgACAAIAAwADAAMABQAFAAUABQAFAAYABgAGAAYA
BgAGAAcABwAHAAcACAAIAAgACAAIAAoACgALAAsACQAJAAkACQAJAAoACgAKAAwADAAM
AAwACgAKAAoACgALAAsACwALAAoACgAKAAsADQANAA0ADQALAAsACwALAA0ADQANAA0A
DQANAA0ADQALAAsACwALAAwADAAMAAwADQANAA0ADgANAAwACwAKAAwADAAMAAsACwAL
AAoACgAKAAsACwAKAAwACwALAAsADAAMAAwADAALAAsACwALAAsACwALAAsADQANAA0A
DQANAA0ADQANAAsACwALAAsADQANAA0ADQAKAAoACgALAA0ADQANAA0ACwALAAsADAAL
AAoACQAIAAcABwAHAAcABQAFAAUABQAFAAUABQAFAAMAAwADAAMAAwACAAQABAAEAAQA
BAAEAAQABAAEAAQABAAEAAQABAAEAAQABAAEAAQABAAEAAQABAAEAAYACAAIAAgABgAH
AAkACgAMAAwADAAKAAwADQANAA0ADQAMAAkABwAGAAQABAAEAAUABQAHAAUAAwAAAAAA
AAAAAAEAAQABAAEAAAD+//7/////////AQABAP//////////AAAAAAAAAAAAAAAAAAAA
AAAAAAAAAAAAAAAAAAAAAAAAAAAAAAACAAIAAgACAAQABwALABUAIQAlACkAMwBCAE0A
WgBhAGMAYQBfAFUAQAAmAAoA7f/U/8D/rf+Z/4v/e/9n/13/W/9e/2P/bP9z/3j/fv+E
/43/lf+d/6P/rf+1/7n/v//G/83/z//Q/9L/1P/c/+f/7v/y//T/9//8//7//v/8/wAA
///////////9//7//v//////AAAAAAAA/v/+///////9//3//f/9//z//f/9//3//f/9
//3//v/8//z//P/8//3//v///wAAAAD/////AQABAAEAAgACAAIAAgACAAIABAAEAAQA
BQAFAAcABwAHAAUABgAGAAYACAAJAAkACQAHAAgACAAIAAgACQAKAAoACAAJAAoACgAK
AAsACwAMAAoACwALAAwADQANAA0ADgAMAAwADAAMAAoACwALAAsACQAJAAkACQAJAAgA
CAAIAAgABgAGAAYABgAEAAQAAgADAAIAAQAAAP/////////////+//3//P/8//v/+v/6
//r/+f/5//n/+P/3//f/9v/3//b/9v/2//T/9P/0//P/9P/0//T/9P/y//L/8f/x//D/
8P/w//D/8P/v/+//8P/y//L/8v/z//P/8v/y//L/8P/x//H/8f/z//P/8//z//H/8v/y
//L/8v/y//L/8//1//X/9f/2//T/9P/0//T/9v/2//f/9//1//X/9f/1//X/9v/2//b/
+P/4//j/+P/4//j/+P/4//n/+f/5//n/+v/6//r/+//5//n/+f/5//v/+//7//v/+f/5
//n/+f/5//n/+f/5//v/+//7//v/+v/6//r/+v/7//v/+//8//v/+v/5//j/+P/4//j/
9//5//n/+P/4//j/+f/5//j/+v/5//n/+f/4//j/+P/4//j/+f/6//v/+f/5//n/+f/5
//n/+f/5//v/+//7//v/+//7//v/+//7//v/+//7//z//P/8//3/+//7//v/+//7//v/
+//8//z//P/8//z//f/9//3//f/9//3//f/9//3//f/9//3//f/9//3//f/9//7//v/+
//7//v/+//7//v/+//7//v/+//7//v/+//7//v/+//7//v/+//7//v/+//7/AAAAAAAA
AAACAAIAAgACAAQABAAEAAQABQAHAAgACAAKAAoACAAIAAkACQAJAAcABAABAP///v/8
//z//P/9////AQD///3/+P/4//j/+v/9//3//f/7//j/9v/2//f/+f/5//v/+//5//n/
+f/5//j/+P/4//j/+v/6//r/+v/4//j/+P/4//b/9v/2//b/9v/2//b/9v/0//T/9v/4
//n/AwAPABcAGwAhACkANAA/AEoAVQBXAFUATwBBACoADgDw/9X/vP+q/5f/hf91/2X/
V/9R/1H/VP9b/2T/a/9y/3j/fv+F/4v/kf+b/6P/qf+t/7X/vv/D/8X/xP/G/8z/1v/f
/+j/7P/s/+//8v/y//D/8v/y//P/8//z//P/8//0//T/9f/z//T/9P/0//T/9P/1//X/
9f/1//X/9f/2//f/9//3//f/9//3//j/+v/6//r/+v/6//r/+v/6//z/+//7//3/+//7
//z//P/+//7//v/+//7//v/+////AQADAAMAAwACAAIAAQAAAAEAAwAEAAUABQAGAAYA
BgAGAAcACAAIAAgACQAKAAoACgALAAsADAAKAAsACwAMAA8ADwAPABAAEAAQABAAEAAO
AA8ADwAPAA8ADwAPAA8ADwAOAA4ADgAOAAwADAAMAAwACgAKAAgACQAIAAcABgAFAAUA
BQAFAAUABAADAAIAAgABAAAAAAAAAP////////7//f/9//z/+//6//r/+v/6//r/+v/5
//b/9v/2//b/9v/2//X/9f/2//b/9v/2//b/9f/1//b/+P/4//j/+f/3//b/9v/2//j/
+f/5//n/+f/5//n/+f/3//j/+P/4//j/+P/4//n/+//7//v//P/8//z//P/8//z//P/9
//3//f/9//3//f/9//7//v/+//7//v/+//7//v/+//7//v8BAAEAAQABAP7//v/+////
AQABAAEAAQD////////////////////////////////9//3//f/9//7//v/+//7//f/9
//3//v/+//7//v/+//7//v/+//3//f/9//z//P/+///////+//7//f/9//3//v/+//7/
/v/9//3//f/9//3//f/9//3//f/9//3//f/9//3//f/9//3//f/9//3//f/9//3//f/8
//z//P/9//3//f/9//3/+//7//v//P/+//7//v/+//3//f/9//3//f/9//3//f//////
//////////////////8AAAAAAAAAAAAAAAAAAAAAAAD+//7//v/+/wAAAAAAAAAAAAAA
AAAAAAACAAIAAgACAAIAAgACAAIAAwAGAAcACAAIAAkACwAMAAwADAAMAAoACgALAAsA
CwAJAAgABQADAAQAAgACAAIAAQABAAMAAQD///z//P/8//7/////////+//6//j/+P/5
//n/+f/7//n/9//3//f/9v/2//X/9P/0//T/9P/0//L/8v/y//L/8v/y//L/8v/w//D/
8P/w//L/8v/y//L/9v/9/wcAEQAXABsAJQAvADwARwBOAFEATwBNAEMALwAUAPb/2v/D
/7D/oP+P/4P/d/9n/1v/W/9f/2T/Z/9u/3P/dv98/4L/if+N/5X/n/+l/6v/sf+3/77/
wf/D/8T/xv/M/9b/3//k/+j/6P/r//L/9P/y//L/8P/x//X/9f/z//P/9P/0//X/9f/2
//b/9v/0//T/9f/1//f/9//3//f/+P/5//n/+f/5//n/+f/6//r/+v/6//r//P/8//z/
/P/8//v/+//9//3//f/+//7/AAAAAAAAAAAAAAAAAAABAP//AQABAAEAAQACAAIAAgAE
AAUABQAFAAUABgAGAAYABgAHAAgACAAIAAkACgAKAAoACwALAAwADAANAA0ADgANAA0A
DQAOAA4ADgAOAA4AEAARABEAEQAPAA8ADwAPAA8ADgAOAA4AEAAOAA4ADgAQAA4ADgAM
AAsACgAJAAgACQAJAAkACQAJAAgABwAGAAQAAwACAAIABAADAAMAAwACAAEAAQAAAP//
/v/+//7//v/+//7//f/6//r/+v/6//v//P/8//3//P/8//z//P/6//n/+f/6//z//P/8
//3/+//6//r/+v/6//v/+//7//v/+//7//v/+//8//z//P/+//7//v////3//f/9//7/
AAAAAAAAAAD+//7///////////////////8AAAAAAAAAAAAAAAAAAAAAAAAAAAAA////
//////8AAAAAAAABAAEAAQABAAEA//////////8BAAEAAQABAP//////////////////
//8AAAAAAAAAAP3//f/9//7/AAAAAAAAAAD+//7//v/9//3//f/8//z//P/9//3//P/+
//3//f/9//7//v/+//7///////////////////////////////////////////8BAAEA
AQABAAEAAQABAAEAAQACAAMABQAFAAUABQAFAAUABQAFAAYABgAGAAYABgAFAAUABQAF
AAcABwAHAAcABQAFAAUABQAFAAUABQAFAAUACAAIAAgACAAIAAYABgAGAAYABgAGAAYA
BgAHAAgACQAKAAoACgAMAAwADAAMAA0ADwAQABAAEAAQAA4ADgAPAA8ADwANAAwACQAF
AAQAAgACAAQABQAFAAcABQADAAAAAAAAAAIAAwADAAMAAQAAAP7/AAABAAEAAQABAAEA
//////////8AAAAAAgACAAIAAgACAAIAAgACAAIAAgACAAIAAgACAAIAAgACAAIAAgAC
AAIABAAHAA8AFwAfACUAKwA1AEIATQBYAGEAYwBhAF8AVQBCACYACgDt/9T/wP+v/53/
jf9//2v/X/9f/2L/Z/9s/3P/eP+A/4b/j/+V/5v/of+r/7X/u/+//8j/z//T/9T/1P/W
/97/6f/0//j/+v/9/wAAAAAAAAIAAgADAAEAAQADAAMABAAEAAUABQAGAAYABgAEAAQA
BQAFAAUABQAFAAUABgAHAAcABwAHAAcABwAIAAgACAAIAAgABgAGAAYABgAHAAcACAAL
AAsACwAMAAwACgAKAAoACgAMAAwADAANAA8AEQARABEADwAQABAAEAAQABEAEQARABEA
EgASABIAEgATABQAFAAUABUAFgAWABYAFwAXABgAGAAZABkAGgAbABsAGwAcABoAGgAa
ABoAGgAbABsAGwAbABsAGwAbAB0AHAAcABwAHAAaABoAGgAaABgAGAAWABcAFgAVABQA
EwATABMAEwAVABQAEwASABAADwAOAA4ADgANAA0ADQAMAAsACwAKAAkACAAIAAgACAAI
AAgABwAGAAYABgAGAAYABgAFAAUABAAEAAQABAACAAEAAQACAAIAAgACAAMAAwACAAIA
AgACAAMAAwADAAMAAwADAAMAAwAEAAQABAAEAAQABAAFAAUABQAFAAYABgAGAAYABgAG
AAYABwAHAAcABwAHAAcACQAKAAoACgAIAAgACAAIAAoACgAKAAoACQAJAAkACQAKAAoA
CgALAAkACQAJAAkACQAJAAkACQAJAAkACQAJAAkACQAJAAkACQAJAAkACQAIAAgACAAI
AAcABwAHAAgACAAIAAgACAAIAAgACAAHAAkACQAIAAgACAAJAAkACAAIAAcABwAHAAgA
CAAIAAgABwAHAAcABwAHAAcABwAHAAcABwAHAAcABwAHAAcABwAHAAcABwAHAAcABwAH
AAcABgAGAAYABwAFAAUABQAFAAcABwAHAAgACAAIAAgACAAHAAcABwAHAAcABwAHAAcA
BwAHAAcABwAHAAcABwAHAAcABgAGAAYABgAGAAYABgAGAAYABgAGAAYABgAGAAYABgAG
AAgACAAIAAgACgAKAAoACgAMAAwADgAOABAAEAARABMAEgASABIAEgAQABAAEQARABMA
EQAQAA0ACwAKAAgACAAGAAcABwAJAAcABQACAAIAAgAEAAUABQAFAAMAAgAAAAIAAwAD
AAMABQAFAAMAAwABAAEAAgACAAQABAAEAAQABAAEAAQABAAEAAQABAAEAAIAAgACAAIA
BAAEAAQABAAGAAYABwAPAB0AJQApAC0ANwBCAE8AWgBhAGUAYwBfAFUAQAAkAAYA6//S
/77/rf+b/4n/ff9t/2H/Yf9m/2n/cP93/37/hP+K/5P/l/+d/6X/sf+5/7//xf/K/8//
0//U/9b/2v/k/+//9v/6//7///8AAAIAAgAEAAQABQAFAAUABQADAAQABAAFAAUABgAG
AAYABgAGAAcABwAHAAcABwAHAAoACwALAAsACQAJAAkACgAKAAoACgAKAAoACgAKAAoA
CgAJAAkACwALAAsADAAMAAwADAAMAAwADAAMAAwADQANAA8ADwAPAA8AEAAQABAAEAAR
ABEAEQARABIAEgASABAAEQASABIAFAAVABYAFgAWABcAFwAYABgAGQAZABoAGQAZABkA
GgAaABoAGgAaABoAGwAbABsAGQAZABkAGQAZABgAGAAYABgAFgAWABYAGAAWABYAFAAT
ABIAEQAQAA8ADwAPAA8AEQAQAA8ADgAMAAsACgAKAAgABwAHAAcACAAHAAcABgAFAAQA
BAAEAAIAAgACAAEAAgACAAIAAgAAAAAA/////wAAAAAAAAAA/v/9//3//v/8//z//P/9
//3//P/8//z//v////////////////////3//v/+//7/AAAAAAAAAQABAAEAAQACAAAA
AAAAAAAAAgACAAMAAwADAAMAAwADAAMABAAEAAQABAAEAAQABAAEAAQABAAEAAUABQAF
AAUABAAEAAQABQAFAAUABQAFAAMAAwADAAMABQAFAAUABQADAAMAAwADAAMAAwADAAMA
BAAEAAQABAADAAMAAwAEAAIAAgACAAIAAgACAAIAAQADAAMAAgACAAAAAQABAAAAAgAB
AAEAAQAAAAAAAAAAAAEAAQABAAEAAQABAAEAAQABAAEAAQABAP//////////AQABAAEA
AQABAAEAAQABAAAAAAAAAAEAAQABAAEAAQABAAEAAQACAAIAAgACAAIAAQABAAEAAQAB
AAEAAQABAAMAAwADAAMAAQABAAEAAQADAAIAAgACAAIAAgACAAIAAgACAAIAAgACAAIA
AgACAAIAAgACAAIAAgACAAQABAAEAAQABAAGAAYABgAGAAcACQAKAAwADAAMAAoACgAL
AAsACwAKAAoACAAHAAQAAgACAAIABQAFAAcABQADAAAAAAAAAAAAAQABAAEAAQAAAP7/
/v////////8BAP///f/9//3//f/+//7//v8AAAAAAAAAAAAAAAAAAAAAAAAAAAAAAAAA
AAAAAAAAAAAAAAAAAAAAAgAFAA0AFwAhACUAKwAzAD4ASwBWAF8AXwBdAFkATwA4ABwA
/v/j/8z/vP+t/53/j/+B/3P/af9p/2z/bf9y/3v/gv+E/4r/k/+Z/53/o/+t/7X/uf+/
/8b/zf/R/9L/1P/Y/97/5//u//T/+P/7//z/AAAAAAAAAAABAAMAAwADAAEAAgACAAMA
AwAEAAQABAAEAAQABQAFAAcABwAHAAcABgAHAAcABwAHAAcABwAIAAYABgAGAAYACAAI
AAgACAAIAAcABwAJAAcABwAIAAgACgAKAAoACgAIAAgACAAJAAsADQANAA0ADQAOAA4A
DgAOAA8ADwAPABEAEgASABIAEAARABIAEgASABMAFAAUABQAFQAVABYAFgAXABcAGAAZ
ABkAGQAaABgAGAAYABgAGAAZABkAGQAZABkAGQAZABkAGAAYABgAGgAYABgAGAAYABYA
FgAUABUAFAATABIADwAPAA8ADwAPAA4ADQAMAAwACwAKAAoACgAJAAkACQAIAAcABwAG
AAUABAAEAAQABgAGAAYABQAEAAQABAAEAAIAAgABAAEAAgACAAIAAgACAAEAAQACAAQA
BAAEAAUABQAEAAQABAACAAMAAwADAAMAAwADAAMAAwAEAAQABAAGAAYABgAHAAcABwAH
AAgACAAIAAgACAAIAAgACQAJAAkACQAJAAkACQAKAAoACgAIAAgACAAIAAgACAAIAAgA
CQAJAAkACQAIAAgACAAJAAkACQAJAAkACwALAAsACwAJAAkACQAJAAkACQAJAAkACQAJ
AAkACQAIAAgACAAIAAcABwAHAAgACAAIAAgACAAGAAYABgAFAAcABwAGAAYABgAHAAcA
BgAIAAcABwAHAAYABgAGAAYABwAHAAcABwAHAAcABwAHAAcABwAHAAcABwAHAAcABwAH
AAcABwAHAAcABwAHAAcABgAGAAYABwAJAAkACQAJAAsADQAPABIAEgASABIAEgAWABYA
FgAWABcAGQAaABoAGQAYABUAFAATABMAEwARABAADQALAAoACgAKAAoACwAJAAsACQAH
AAQABAAEAAYABwAHAAcABQAEAAIAAgADAAMAAwAFAAUABQAFAAUABQAEAAQABAAEAAIA
AgACAAIAAgACAAIAAgACAAIAAgACAAIAAgACAAIAAgAEAAQABAAHAA8AFwAhACcAKwA1
AEAATQBYAGEAYwBhAF0AUQA8ACQACADp/9L/wv+x/5//j/9//2v/Xf9b/2D/Z/9s/3H/
dv98/4T/i/+T/5n/o/+t/7P/t/+7/8b/z//R/9L/1P/Y/+D/6f/y//b/+v/9//7/AAAA
AAAAAgADAAMAAwADAAMABAAEAAUABQAGAAYABgAGAAYABwAHAAcABwAHAAcACAAJAAkA
CQAJAAkACQAKAAoACgAKAAoACgAKAAoACgAKAAkACQALAAkACQAKAAoACgAKAAoACgAM
AAwADAANAAwADQAMAAsADQAOAA4ADgAQABEAEQARAA8AEAAQABAAEgATABQAFAAUABUA
FgAWABYAFwAXABgAGAAZABkAGgAbABsAGwAcABwAHAAcABwAHAAdAB0AHQAdAB0AHQAd
AB0AHAAcABwAHgAcABwAHAAaABgAGAAWABUAFAATABIADwAPAA8ADwARABAADwAOAA4A
DQAMAAwACgAJAAkACQAKAAkACQAIAAcABgAGAAYABAAEAAQAAwAEAAQABAAEAAQABAAD
AAMAAgACAAIAAgACAAEAAQACAAIAAgACAAMAAwACAAIAAgAAAAEAAQABAAMAAwADAAMA
AwAEAAQABAAEAAQABAAFAAUABQAFAAYABgAGAAYABgAEAAQABQAFAAUABQAFAAUAAwAE
AAQABAAGAAYABgAGAAQABAAEAAQABQAFAAUABQAEAAQABAAFAAcABwAHAAcABQAFAAUA
BQAHAAcABwAHAAUABQAFAAUABwAHAAkACwAMAAoACgAKAAoACwAKAAkACAAHAAkACgAK
AAkACAAFAAQABAADAAIA///+//v/+f/4//b/9v/2//f/9//5//f/9f/y//L/8v/0//X/
9f/1//P/8v/w//D/8f/x//H/8//z//H/8f/x//H/8f/w/+//7v/u/+7/7v/u/+7/7v/u
/+7/8P/w//D/8P/w//D/8P/w//D/8P/w//L/8//3/wEACwATABcAIQAsADcAQgBLAFEA
UQBPAEcANAAaAP7/3//E/7D/n/+N/3v/a/9b/0n/Q/9G/0n/UP9Z/2L/aP9w/3f/ff+F
/4v/lf+f/6P/qf+y/7f/t/+4/7r/vv/I/9H/2P/c/97/3//g/+D/3v/e/+D/4f/h/+H/
3//f/+D/4P/h/9//4P/g/+D/4P/g/+H/4f/h/+H/4f/h/+T/5f/l/+X/5f/l/+X/5v/m
/+b/5v/m/+T/5P/k/+T/5v/l/+X/5//p/+n/6v/q/+j/6P/o/+j/6P/o/+j/6f/p/+v/
6//r/+v/7P/s/+z/7v/v/+//7//v//D/8P/w//L/8//0//T/9v/3//j/+P/4//n/+f/6
//z//f/9//7/AQABAAEAAgAAAAAAAAAAAAAAAQABAAEAAQABAAEAAQABAAAAAAAAAP7/
/P/8//z//P/6//r/+P/3//b/9f/0//H/8f/x//H/8f/w/+//7v/u/+3/7P/s/+z/6//r
/+v/6v/p/+n/6P/n/+b/5v/m/+j/6P/o/+f/5P/k/+T/5P/k/+T/4//j/+T/5P/k/+T/
5P/j/+P/5P/m/+b/5v/n/+X/5P/k/+T/5P/l/+X/5f/n/+f/5//n/+f/6P/o/+j/6P/o
/+j/6f/n/+f/5//o/+j/6P/o/+j/6P/o/+n/6f/p/+n/6f/p/+n/6v/q/+r/6P/o/+j/
6P/q/+r/6v/q/+v/6//r/+v/6v/q/+r/6//r/+v/6//r/+v/6//r/+v/6//r/+v/6//r
/+v/6//r/+v/6//r/+v/7v/u/+7/7v/w//H/8v/0//b/9v/2//b/9//4//n/+f/5//n/
+P/4//X/9f/0//L/8P/v/+//7//s/+z/7P/s/+v/6//r/+v/6v/p/+j/5//p/+n/6f/p
/+f/5//n/+f/5f/l/+X/5f/l/+X/5f/l/+T/5P/k/+X/5f/l/+X/5f/j/+P/4//k/+L/
5P/k/w==
         </WaveFormData>
      </LeadData>
      <LeadData>
         <LeadByteCountTotal>10000</LeadByteCountTotal>
         <LeadTimeOffset>0</LeadTimeOffset>
         <LeadSampleCountTotal>5000</LeadSampleCountTotal>
         <LeadAmplitudeUnitsPerBit>4.88</LeadAmplitudeUnitsPerBit>
         <LeadAmplitudeUnits>¦ÌV</LeadAmplitudeUnits>
         <LeadHighLimit>2147483647</LeadHighLimit>
         <LeadLowLimit>268435456</LeadLowLimit>
         <LeadID>V1</LeadID>
         <LeadOffsetFirstSample>0</LeadOffsetFirstSample>
         <FirstSampleBaseline>0</FirstSampleBaseline>
         <LeadSampleSize>2</LeadSampleSize>
         <LeadOff>FALSE</LeadOff>
         <BaselineSway>FALSE</BaselineSway>
         <ExcessiveACNoise>FALSE</ExcessiveACNoise>
         <MuscleNoise>FALSE</MuscleNoise>
         <LeadDataCRC32>3903153309</LeadDataCRC32>
         <WaveFormData>
6v/q/+r/6v/q/+r/6v/q/+n/6P/n/+b/5P/k/+T/5P/i/+L/4v/i/9//3v/d/9z/2//a
/9n/2P/V/9T/0//S/9D/0P/Q/9D/zv/O/87/zv/N/8z/y//K/8z/zP/M/8z/zP/M/8z/
zP/P/9D/0f/S/9X/1v/X/9j/2v/c/97/4P/i/+T/5v/o/+n/6v/r/+z/7v/w//L/9P/2
//b/9v/2//j/+P/4//j/+v/6//r/+v/6//r/+v/6//z//P/8//z//P/8//z//P/8//z/
/P/8//3//v///wAA/v/+//7//v8AAAAAAAAAAAAAAAAAAAAAAAAAAAAAAAACAAIAAgAC
AAAAAAAAAAAAAgACAAIAAgACAAIAAgACAAAAAAAAAAAAAgACAAIAAgAAAAAAAAAAAAIA
AgACAAIAAAAAAAAAAAAAAAAAAAAAAAAAAAAAAAAAAAAAAAAAAAAAAAAAAAAAAP7//v/+
//7//v/+//7//v/+//7//v/+//z//P/8//z//v/+//7//v/8//z//P/8//z//P/8//z/
/P/8//z//P/8//z//P/8//7//v/+//7//P/8//z//P/8//z//P/8//z//P/8//z/+v/6
//r/+v/8//z//P/8//z//P/8//z//P/8//z//P/8//z//P/8//z//P/8//z//v/+//7/
/v/8//z//P/8//z//P/8//z//v/+//7//v/+//7//v/+//7//v/+//7//v/+//7//v/+
//7//v/+//7//v/+//7//P/8//z//P/+//7//v/+//7//v/+//7//v/+//7//v/+//7/
/v8AAAMABQAGAAYACAAKAAsADAANAA0ADQAMAAcABQADAP//+//6//j/+P/2//X/9P/z
//T/9P/1//X/9//4//n/+f/5//r/+v/6//r/+f/5//n/+//7//z//v/+//7//v//////
//////////////////8BAAEAAQABAP//AAAAAAAAAgACAAIAAgADAAMABQAGAAkADQAS
ABwAIwAoACgAJQAhACUAJwAmACIAHwAbABgADwABAOz/1v/E/77/wf/K/9j/4v/q/+//
9P8AAA8AHgAtADsASwBgAHQAhQCTAJ8ArAC+ANIA5gD1AAQBAgHrAMsAqwCKAG0AWABH
ADoAMgApAB8AFwAOAAkABwAIAAUABAADAAEAAAAAAAAA/f/8//z//P/8//z//P/8//z/
+//7//v/+//7//v/+//7//v/+//7//z//P/8//z//v/+//3//f/9//3//f/9//3//P/8
//z/+//7//z//P/8//z//P/6//z//P/7//v/+//6//n/+P/5//j/9//2//b/9v/1//X/
9f/1//P/8v/x//D/7//u/+3/7P/r/+r/6f/n/+b/5f/i/+D/4P/f/97/3f/c/9v/3P/b
/9v/3P/b/9r/2f/Y/9r/2f/Z/9n/2f/a/9v/3P/d/97/3//g/+P/5f/n/+r/6v/s/+7/
7v/y//P/9f/3//f/+P/6//v//f/+//////8BAAEAAQABAAAAAgACAAIABAAEAAMAAwAD
AAQABAAEAAQABQAFAAUABQAFAAUABQAFAAUABQAGAAYABgAGAAYABgAGAAYABwAFAAYA
BgAFAAcABwAHAAcABgAGAAYABgAGAAcABwAGAAcABwAHAAcABwAHAAcABwAHAAcABwAH
AAYABgAGAAYABgAGAAUABQAFAAQABAAFAAUABQAFAAUABwAGAAYABgAGAAYABQAEAAYA
BgAFAAUAAwADAAMAAwAEAAQABAADAAQABAAEAAQAAwADAAMAAwADAAMABAAEAAMAAwAD
AAMAAwADAAMAAQADAAQABQAFAAMAAwADAAMAAwADAAQABQAEAAQABQAFAAMAAgACAAIA
AgADAAMAAwABAAIAAgABAAIAAgADAAQABAAEAAQABAADAAMAAwADAAMAAwAEAAQABAAE
AAQABAAGAAYABwAHAAUABQAFAAUABQAFAAUABQAGAAYABgAGAAQABAAEAAQABAAFAAYA
BwAFAAYABgAGAAYABgAGAAYABgAGAAYABgAGAAYACAAIAAgACAAIAAgACAAIAAgACAAI
AAgACgAKAAoACgAIAAgACAAIAAgACAAIAAgACAAIAAgACAAIAAgACgALAA8AEAAQABAA
FAAVABYAFwAWABUAEwAPAA0ACwAHAAMAAAD+//7//P/9//z/+//6//r/+//7//3//P/9
//3//f8AAAAAAAAAAP///////wEAAQACAAQABAAEAAQABQAFAAUABQAFAAUABQAFAAUA
BQAFAAUABQAFAAgACAAIAAgABgAGAAYABwAJAAsADgATABcAHAAkACsAMAAuACkAKQAv
ADEALAAkACEAGwAUAAkA+f/i/8z/vv+8/8H/yv/W/+L/6P/t//b/BgAXACYANwBDAFMA
ZgB6AI0AmwCnALIAxADYAOwA+wAKAQwB9wDZALsAngB/AGgAVwBIAD4AMwApACEAHAAV
ABMAEAANAAwACwAJAAgACAAIAAcABgAGAAYABQAEAAMAAgACAAEAAQABAAEAAQABAAEA
//////////8AAAAAAAAAAP7//v/9//3/+//7//v/+//7//r/+v/6//f/9//4//j/+v/6
//r/+P/2//b/9f/1//b/9v/2//b/9f/0//P/8v/y//L/8f/x/+//7//t/+z/7f/s/+v/
6v/n/+b/5f/k/+P/4f/g/9//3v/c/9z/2//a/9n/2P/X/9T/0//T/9T/0v/S/9L/0v/S
/9H/0f/R/9L/0v/S/9L/0v/S/9L/0v/R/9H/0f/S/9H/0v/T/9L/1P/V/9f/2f/X/9j/
2v/b/93/3v/f/9//3//f/9//3//e/+D/4P/g/97/3v/d/93/3f/e/97/3v/e/9//3//f
/97/3f/c/9v/2//b/9v/3P/a/9r/2v/a/9r/2v/a/9v/2//c/9z/2//Z/9n/2f/Z/9r/
2v/a/9r/2v/b/9v/2v/Z/9n/2f/Z/9v/2//b/9v/2f/Z/9n/2f/a/9r/2v/a/9r/2v/Z
/9n/2//a/9r/2//d/93/3f/d/9v/2v/a/9r/2//c/9z/3P/e/97/3f/d/93/3f/d/93/
3v/e/97/3f/e/97/3v/e/9//3//f/9//3//f/+D/4P/h/+H/4f/h/+P/4//j/+H/4f/i
/+P/4//j/+P/4//j/+T/4//j/+P/5P/k/+X/5f/l/+T/5P/k/+T/5f/l/+X/4//k/+T/
4//l/+T/5P/k/+b/5v/m/+b/5//n/+f/5//l/+X/5v/m/+b/5v/m/+b/5v/m/+f/5//l
/+X/5f/l/+f/5//n/+f/5v/m/+b/5v/m/+b/5v/m/+X/5f/l/+X/5f/m/+b/5v/m/+b/
5v/m/+b/5v/m/+b/5v/m/+b/5v/m/+b/5v/m/+b/5v/o/+j/6P/o/+b/5v/o/+n/6//s
/+z/7P/x//P/9f/3//n/+f/4//X/9f/z/+//6//o/+b/5v/k/+H/4P/f/97/3v/f/9//
4f/g/+H/4f/h/+T/5P/k/+T/4//j/+P/5f/j/+T/5v/m/+j/6P/p/+n/6f/p/+n/6f/r
/+v/6//r/+v/6//r/+v/7P/s/+z/7P/s/+z/7P/t/+//7//y//X/+f/+/wYADQAUABYA
EQAPABEAEwAQAAoABQABAPz/8//j/87/tv+m/6D/p/+y/77/yv/S/9n/4P/u//3/DAAb
ACsAOQBMAGAAcQCBAIkAlACkALYAygDZAOYA7gDdAL0AnwCCAGUATAA7ADAAJAAbABMA
CwACAPv/+f/6//f/9v/1//H/8P/w//D/7//u/+7/7v/s/+z/7P/s/+7/7f/t/+3/7f/t
/+3/7f/t/+3/7f/t/+7/7v/u/+7/7v/u/+3/7f/t/+3/7f/t/+3/7P/s/+z/6//r/+z/
7P/s/+z/7P/q/+z/7P/r/+v/6//q/+n/6P/p/+j/5//m/+j/6P/n/+f/5f/l/+P/4v/j
/+L/4f/g/93/3P/b/9r/2//Z/9j/1//W/9T/1P/T/9L/0f/Q/8//zv/N/83/zv/M/8z/
zP/M/87/zf/N/83/zf/O/8//0P/T/9T/1f/W/9n/2//d/+D/4P/i/+T/5P/n/+n/7P/v
/+//8P/y//P/9f/2//f/9//4//n/+v/7//r//P/8//z//v/+//3//f/9//7//v/+//7/
//////////////////////////8AAAIAAgACAAIAAgACAAIAAwABAAIAAgABAAMAAwAD
AAMAAgACAAIAAgACAAMAAwACAAMAAwADAAMABQAFAAUABQAFAAUABQAFAAIAAgACAAIA
BAAEAAMAAwADAAIAAgADAAEAAQABAAEAAwACAAIAAgABAAIAAgACAAQABAADAAMAAQAB
AAEAAQACAAIAAgABAAIAAgACAAIAAwADAAMAAwADAAMABAAEAAMAAwADAAMABQAFAAUA
AwADAAQABQAFAAUABQAFAAUABQAFAAYABwAEAAQABQAFAAcABgAGAAYABgAHAAcABwAF
AAYABgAFAAcABgAGAAYABgAGAAYABgAFAAUABQAFAAcABwAIAAgACAAIAAgACAAIAAgA
CQAJAAcABwAHAAcACQAJAAkACQAIAAgACAAIAAgACAAIAAgACQAJAAkACQALAAoACgAK
AAoACgAMAAwADAAMAAoACgAKAAoADAAMAAwADAAMAAwADAAMAAwADAAMAAwADgAOAA4A
DgAOAA4ADgAOAA4AEAARABMAFgAWABYAGAAbABwAHQAdABsAGgAXABUAEwAPAAsACgAI
AAgABgAFAAYABQAEAAQABQAFAAcACAALAAsACwAMAAoACgAKAAkACwALAA0ADQAOABAA
EAAQAA4ADwAPAA8ADwAPAA8ADwAPAA8ADwAPAA8ADwAPABAADgAOAA4ADgAOAA4ADQAP
ABEAFgAZAB0AIgAqADEANAA0ADEAMQA1ADcAMgAsACkAIwAaABEAAQDq/9T/xv/C/8f/
0v/c/+b/8P/3/wIAEgAhADAAPwBNAF0AcACEAJcAowCvAL4AzgDiAPIA/wAKAQQB6wDN
AK8AkAB1AGIAVQBGADwANQAtACUAHgAZABkAFgATABIAEQANAAwADAAMAAwADAANAA4A
DAAMAAwADAAMAAsACwALAAsACwALAAsACwALAAsACwAMAAwADAAMAAoACgAJAAkACQAJ
AAkACQAHAAYABgAGAAcABwAIAAgACAAIAAgABgAEAAQAAwADAAYABgAGAAYABQAEAAMA
AgACAAIAAQABAAEAAQD///7//f/8//v/+v/5//j/9//2//P/8f/w/+//7v/s/+z/6//s
/+v/6v/p/+j/5//n/+j/6P/o/+j/6P/o/+f/5//n/+n/6v/r/+z/7f/u/+//8P/x//P/
9f/4//r//P/+//7//v///wEAAwAFAAYACAAJAAsADAANAA0ADQANAA0ADQAMAA4ADgAO
AA4ADgANAA0ADQAOAA4ADgAOAA8ADwAPAA0ADQANAA0ADQANAA0ADgAMAAwADAAMAAwA
DAAMAA0ADQAOAA4ADQANAA0ADQANAA4ADgAOAA4ADgAPAA8ADgAPAA8ADwAPABEAEQAR
ABEADwAPAA8ADwAPABAAEQASABAAEAAPAA8AEQAQABAAEQARABEAEQARABEAEAAQABAA
EQASABIAEgASABIAEQARABEAEQARABEAEgASABIAEQAQABAAEAAQABEAEQARABEADwAP
ABAAEAAPAA8ADwAPABEAEQARAA8ADwAQABEAEQARABEAEQARABIAEQARABEAEAAQABEA
EQARABAAEAAQAA4ADwAPAA8ADwAQABAADwAPAA4ADgAOAA4ADgAOAA4ADQANAA0ADQAL
AAsADAAMAA4ADgAOAA4ADAAMAA0ADQANAA0ADQANAA0ADQANAA0ADAAMAAwADAAMAAwA
DAAMAAkACQAJAAkACQAKAAoACgAKAAoACAAIAAgACAAIAAgACAAIAAgACAAIAAgABgAG
AAYABgAHAAgACQAKAAoACgAKAAoACgAKAAwADQAPABAAEAAQABQAFQAWABcAFAATABEA
DQAJAAcAAwD//wAA/v/+//z//f/8//v/+v/4//n/+f/7//z//f/9//3//P/8//z//P/7
//v/+//9//v//P/+//7//v/+//////////////////////////////////////8AAAAA
AAAAAAAAAAAAAAEAAwAFAAgADQARABgAHgAlACYAIgAjACcAKwAlAB4AGgAVAA0ABADx
/9v/xv+0/67/sP+5/8b/0v/c/+L/7f/6/woAGwAqADkARQBXAG4AgACPAJsApwC0AMYA
2ADkAPUA/gDwANUAuQCbAHwAYwBQAEMAOAAsACEAGwAVAA4ACQAFAAQAAQAAAP/////+
//7//v/9//z//P/8//r/+v/6//r//P/7//v/+//7//v/+//7//v/+//7//v/+v/6//r/
+v/4//j/9//3//f/9//3//f/9//2//b/9v/1//X/9v/2//T/9P/0//L/8v/y//H/8f/y
//L/8v/y//P/8v/x//D/8P/w/+//7//t/+3/6//q/+n/6P/n/+b/5//m/+X/5P/h/9//
3v/d/97/3P/c/9v/2v/Z/9j/1//W/9X/1f/W/9T/1P/U/9T/1v/V/9X/1f/X/9j/2f/a
/9v/3P/d/97/3//h/+P/5v/o/+r/7P/s/+z/7f/v//H/8v/0//f/+f/5//r/+//7//3/
/f/9//3//v8AAAAAAAD+//7//f/9////AAAAAAAA/v///////////////////wEAAQAB
AAIAAAAAAAAAAAACAAIAAgADAAEAAgACAAEAAQABAAEAAQACAAIAAgACAAAAAQABAAAA
AQABAAEAAQABAAEAAQABAP///////////v/+//7//v/8//z/+//7//v/+v/6//v/+f/5
//n/+f/5//j/+P/4//n/+v/6//r/+P/4//f/9//5//n/+f/5//j/+P/4//f/+P/4//j/
+P/3//f/9//3//f/9//4//j/+f/5//n/+f/3//f/9//1//f/+P/5//n/9//3//f/9//4
//f/9//3//j/+P/5//n/9//2//b/9v/0//X/9f/1//X/9v/2//X/9f/0//T/9P/2//b/
9v/2//X/9f/1//X/9f/1//b/9v/4//j/+P/4//b/9v/3//f/+f/5//n/+f/3//f/9//3
//j/+P/4//j/+v/6//r/+v/5//n/+f/5//n/+v/4//j/+P/4//j/+P/4//j/+v/6//r/
+v/6//r/+v/6//r/+v/6//z///8BAAIAAgAEAAYABwAIAAkACQAJAAgABAABAP7/+f/1
//T/8v/y//D/7//u/+3/7P/s/+3/7f/x//L/8//z//H/8v/y//L/8v/x//H/8f/z//P/
9P/2//T/9P/0//X/9//3//f/9//3//f/9//3//f/9//3//f/9//4//j/+P/4//j/+P/4
//n/+//9/wAAAQADAAoAEgAZACAAIAAdABsAHwAhAB4AGAATAA8ACAD//+//3P/E/7L/
rP+v/7r/xv/S/9z/4//q//r/CQAYACUAMwBDAFQAaAB7AIsAlQCgAK4AvgDQAN0A6gDw
AOEAwwClAIYAawBUAEMANgAqACMAGQATAAwABQABAP7/+//6//n/9//2//b/9v/1//T/
9P/0//T/9P/0//T/9P/z//P/8//z//P/8//z//X/9f/1//X/8v/y//L/8v/0//T/8//z
//P/8//z//P/8f/w//D/8P/x//H/8v/y//D/8P/w/+7/8P/w/+//7//u/+7/7v/u/+3/
7P/r/+r/7P/s/+v/6//p/+n/5//m/+X/5P/j/+L/4f/g/9//3v/d/9v/2v/Z/9r/2P/Y
/9f/1P/T/9L/0f/Q/8//z//Q/9D/0P/Q/9D/zv/N/83/zf/P/9D/0f/S/9P/1P/V/9b/
1//Z/9v/3v/i/+T/5v/m/+j/6f/r/+3/7//w//L/8//1//b/9//3//j/+f/6//v//P/+
//7//v/8//z/+//7//3//v/+//7//P/9//3//f/7//v/+//7//v/+//7//z//P/8//z/
/P/8//z//P/9//v//P/8//v//f/9//3//f/8//z//P/8//z//f/9//z//f/9//3//f/9
//3//f/9//3//f/9//3//v/+//7//v/8//z/+//7//3//P/8//3/+//7//v/+//7//r/
+v/6//n/+v/6//r/+P/4//f/9//5//n/+f/5//j/+P/4//f/9v/2//b/9v/3//f/9//3
//f/9//4//j/9//3//f/9//3//f/9//1//f/+P/5//n/+f/5//n/+f/2//X/9f/1//b/
9v/3//f/9f/0//T/9P/2//f/9//3//X/9v/2//X/9//2//b/9v/4//j/+P/4//f/9//3
//f/9//3//j/+P/4//j/+P/4//j/+P/5//n/+f/5//n/+f/3//f/9//3//j/+P/4//j/
+P/4//j/+P/3//f/9//3//f/+P/4//j/+P/4//j/+P/4//j/+P/4//j/+P/2//b/9v/2
//j/+P/4//j/+v/6//r/+v/4//j/+P/6//3///8AAAAAAgAEAAUABgAHAAcABwAGAAEA
///9//n/9f/0//L/8v/y//H/8P/v/+z/7P/t/+3/7//w//H/8f/z//T/9P/0//P/8f/w
/+//8f/x//L/9P/2//b/9v/3//f/9//3//f/9//3//f/9//3//f/9//3//f/+P/4//j/
+P/4//j/+P/5//n/+//+/wEABQAKABAAFwAeACAAHQAbAB8AIwAgABoAFwARAAoAAQDx
/97/xv+y/6z/r/+4/8b/0v/a/+H/6v/6/wkAGAApADcARQBWAGoAfQCNAJkApAC0AMYA
1gDjAPAA9ADhAMMAowCEAGkAVABDADYALAAjABsAFQAOAAcABQACAP///v/9//v/+v/6
//r/+f/4//j/+P/2//b/9v/2//j/9//3//f/9f/1//X/9f/1//X/9f/1//T/9P/0//T/
9P/0//P/8//z//P/8//z//H/8P/w//D/7//v//D/8P/y//L/8v/w//D/8P/v/+//7v/u
/+7/7v/v/+7/7f/s/+z/7P/r/+v/6//r/+n/6P/l/+T/4//i/+L/4v/i/+L/3//d/9z/
2//c/9r/2v/Z/9j/1//W/9X/1P/T/9P/1P/S/9L/0v/S/9L/0f/R/9H/0//U/9X/1v/Z
/9r/2//c/9v/3f/f/+L/5P/m/+j/6P/q/+v/7f/v//H/8v/0//X/9//4//n/+f/7//v/
+//7//z//v/+//7//v/+//3//f/9//7//v/+//7///////////////////////////8A
AP7//v/+//7/AAAAAAAAAQABAAIAAgABAP//////////AgACAAIAAgAAAAEAAQAAAAEA
AQABAAEAAwADAAMAAwABAAEAAQABAAEAAgADAAQAAgACAAEAAQADAAIAAgADAAMAAwAD
AAMAAwACAAIAAgADAAQABAAEAAIAAgABAAEAAwADAAMAAwACAAIAAgABAAIAAgACAAIA
AwADAAMAAwABAAEAAgACAP//////////AQABAAEA///9//7/////////////////AAD/
//////8AAAAAAQABAAEAAAAAAAAA/v///////////wAAAAD//////v/+//7/AAAAAAAA
AAD///////////////8AAAAAAAAAAAAAAAAAAAAAAQABAP/////////////////////+
//7//v/+//7//v/+//7//f/9//3//f/9//7/AAAAAAAAAAAAAAAAAAAAAAAAAAAAAAAA
AAAAAAAAAAD+//7//v/+/wAAAAAAAAAA/v/+/wAAAQADAAQABAAEAAcACQALAA0ADQAN
AAwACQAKAAkABgADAAAA/v/+//z/+v/4//b/9P/0//X/9f/3//j/+f/5//n/+v/6//r/
+v/5//n/+f/7//v//P/+//7//P/8//3//f/9//3//f/9/////////////f/9//3//f/+
//7//v/+//7//v/+//////8BAAIABwALABAAGAAfACQAIgAhAB8AIwAnACQAHAAXABEA
CAD9/+v/1v++/6z/qP+v/7j/xP/Q/9r/3//q//r/CwAaACsAOQBHAFgAbAB/AI8AmQCm
ALQAxgDYAOUA9AD4AOcAywCtAJAAcwBcAEsAPAAwACcAHwAXAA4ABwAFAAQAAQAAAP//
+//6//r/+v/5//j/+P/4//j/+P/4//j/9v/1//X/9f/3//f/9//3//f/9//3//f/+P/4
//j/+P/4//j/9//3//n/+f/5//n/+f/4//j/+P/3//f/+P/4//j/+P/4//b/9v/2//X/
9f/0//T/9P/0//X/9P/z//L/8v/y//H/8f/x//H/7//u/+3/7P/r/+r/6f/o/+f/5v/n
/+X/5P/j/+L/4P/g/9//3v/d/9z/2//a/9n/2f/a/9j/2P/Y/9j/2v/Z/9n/2f/Z/9r/
2//c/93/3v/f/+D/4//l/+f/6v/q/+z/7v/u//L/8//1//f/9//4//r/+//9//7/////
/wEAAQABAAEAAgAEAAQABAAGAAYABQAFAAMABAAEAAQABgAHAAcABwAFAAUABQAFAAUA
BQAFAAYABgAGAAYABgAGAAYABgAHAAcACAAIAAcABQAFAAUABQAGAAYABgAGAAYABwAH
AAYABQAFAAUABQAFAAUABQAFAAcABwAHAAcABgAGAAYABgAGAAYABQAFAAUABAAEAAUA
BwAHAAcABwAHAAYABgAGAAcACAAIAAgACAAIAAcABwAFAAUABQAFAAgACAAIAAcABgAG
AAYABgAHAAcABwAHAAcABwAIAAgABwAHAAcABwAHAAcABwAFAAUABgAHAAcABwAHAAcA
BwAIAAcABwAHAAYABgAHAAcABwAGAAYABgAGAAcABwAHAAcACAAIAAcACQAIAAgACAAG
AAYABgAGAAcABwAHAAcABQAFAAYABgAIAAgACAAIAAgACgALAAwADAAMAAwADAAOABAA
EQATABIAEAAOAA4ACwAKAAkABwAFAAQAAQD//////f/7//z//f/+//3//f/8//v/+v/6
//n/+f/7//z//f/9//3//v/+//7//v/9//////8BAAEAAgAEAAQABAAGAAcABwAHAAcA
BwAHAAcABQAFAAUABQAFAAUABQAGAAQABAAEAAQABAAEAAUABwAHAAoACwAPABQAGgAj
ACgAKgAnACUAJwArACYAIAAbABUAEAAHAPf/4v/K/7j/sv+5/8T/0P/c/+b/7f/2/wYA
FQAkADMAQwBPAGAAdgCLAJUAnwCqALYAyADYAOMA8AD0AOUAyQCpAIwAcQBaAEkAPAAy
ACsAIwAbABQADQAJAAgABQAEAAMAAQAAAAAAAAD9//z//P/8//z//P/8//z//P/7//v/
+//7//v/+//7//3//f/9//3//P/8//z//P/8//z/+//7//3//f/9//3//f/8//z//P/7
//v//P/8//r/+v/6//j/+P/4//f/9//2//b/9v/2//X/9P/z//L/9P/0//P/8//x//H/
7//u/+//7v/t/+z/6//q/+n/6P/n/+X/5P/j/+T/4v/i/+H/4P/f/97/3f/c/9v/2//c
/9r/2v/a/9r/2P/X/9f/1//b/9z/3f/e/9//4P/h/+L/5f/n/+n/7P/s/+7/8P/w//L/
8//1//f/+f/6//z//f///wAAAQABAAMAAwADAAMABAAGAAYABgAGAAYABQAFAAUABgAG
AAYABgAHAAcABwAHAAcABwAHAAcABwAHAAgABgAGAAYABgAIAAgACAAJAAcACAAIAAcA
BwAHAAcABwAGAAYABgAGAAYABwAHAAYABwAHAAcABwAFAAUABQAFAAUABQAFAAUABAAE
AAQABAACAAIAAQABAAMAAgACAAMAAQABAAEAAQABAAAAAAAAAP//AAAAAAAAAAAAAP//
//8BAAEAAQABAAAAAAAAAP///v8AAAIABAAEAAYABgAGAAYABgAIAAkACwAKAAgABgAG
AAMAAgABAP///f/8//n/9//3//X/8//0//T/9P/y//H/8v/x//D/8P/x//H/8//0//X/
9f/1//b/+P/4//j/9//3//f/+f/5//v//v///wAA/v/////////9//3//f/9////////
////////////AAAAAAAAAAAAAAAA/v/9////AQAEAAcACwAOABQAGwAkACYAJQAjACUA
KQAqACQAIQAdABYADwADAO7/2P/C/7b/tf+8/8j/1v/i/+f/8P8CABEAHgAvAD0ASQBY
AG4AgQCPAJkApACyAMQA1ADhAO4A8ADdAMEAnwCAAGUATgA/ADIAKAAdABUADQAGAAEA
///+//v/+v/5//X/9P/0//T/8//y//L/8v/w//D/8P/w//L/8f/x//H/8f/x//H/8f/x
//H/8f/x//D/8P/w//D/8P/w/+//7//v/+//7//v/+//7v/u/+7/7//v//D/8P/w//D/
8P/u/+7/7v/t/+3/7v/u/+7/7v/t/+z/6//q/+r/6v/p/+n/6f/p/+f/5v/j/+L/4f/g
/+H/4P/f/97/3f/b/9r/2f/Y/9b/1v/V/9b/1f/U/9P/0v/R/9H/0v/Q/9D/0P/Q/9L/
0f/R/9H/1f/W/9f/2P/b/9z/3f/e/+H/4//l/+j/6v/s/+7/7v/w//H/8//1//X/9v/4
//n/+f/6//v/+//9//3//f/9//7/AAAAAAAAAAAAAP///////wAAAAAAAAAAAQABAAEA
//////////8BAAEAAQACAAIAAgACAAIAAgACAAIAAwADAAQABAADAAEAAQABAAEABAAE
AAQABAAEAAUABQAEAAMAAwADAAMAAwADAAMAAwADAAMAAwADAAIAAgACAAIAAgACAAEA
AQD///7//v/////////////////+//7//v///wAAAAAAAP7//v/9//3//f/9//3//f/+
//7//v/9//7//v/+//7///////////8CAAMABQAGAAYABwAIAAkACQAJAAkABwAEAAQA
BAADAAAA///+//3//P/7//v/+//5//j/+P/3//X/9P/0//T/8f/x//D/7//y//T/9f/1
//f/9v/2//b/+P/4//j/+P/7//v/+//7//z//f///wAA/v/+//7//v/8//z//f/9//3/
/f/9/w==
         </WaveFormData>
      </LeadData>
      <LeadData>
         <LeadByteCountTotal>10000</LeadByteCountTotal>
         <LeadTimeOffset>0</LeadTimeOffset>
         <LeadSampleCountTotal>5000</LeadSampleCountTotal>
         <LeadAmplitudeUnitsPerBit>4.88</LeadAmplitudeUnitsPerBit>
         <LeadAmplitudeUnits>¦ÌV</LeadAmplitudeUnits>
         <LeadHighLimit>2147483647</LeadHighLimit>
         <LeadLowLimit>268435456</LeadLowLimit>
         <LeadID>V2</LeadID>
         <LeadOffsetFirstSample>0</LeadOffsetFirstSample>
         <FirstSampleBaseline>0</FirstSampleBaseline>
         <LeadSampleSize>2</LeadSampleSize>
         <LeadOff>FALSE</LeadOff>
         <BaselineSway>FALSE</BaselineSway>
         <ExcessiveACNoise>FALSE</ExcessiveACNoise>
         <MuscleNoise>FALSE</MuscleNoise>
         <LeadDataCRC32>170781212</LeadDataCRC32>
         <WaveFormData>
8P/w//D/8P/x//L/8//0//L/8v/y//L/9P/0//T/9P/2//b/9v/2//b/9v/2//b/9//4
//n/+v/8//z//P/8//3//v///wAAAQACAAMABAAFAAYABwAIAAsADAANAA4AEAAQABAA
EAATABQAFQAWABgAGAAYABgAGgAaABoAGgAcABwAHAAcABsAGgAZABgAFgAWABYAFgAV
ABQAEwASABEAEAAPAA4ADQAMAAsACgAIAAgACAAIAAgACAAIAAgACAAIAAgACAAIAAgA
CAAIAAgACAAIAAgACAAIAAgACAAKAAoACgAKAAoACgAKAAoACAAIAAgACAAKAAoACgAK
AAoACgAKAAoADAAMAAwADAAMAAwADAAMAAwADAAMAAwADgAOAA4ADgAMAAwADAAMAA4A
DgAOAA4ADAAMAAwADAAKAAoACgAKAAoACgAKAAoACQAIAAcABgAGAAYABgAGAAQABAAE
AAQAAgACAAIAAgAEAAQABAAEAAIAAgACAAIABAAEAAQABAAEAAQABAAEAAQABAAEAAQA
BAAEAAQABAACAAIAAgACAAIAAgACAAIAAgACAAIAAgACAAIAAgACAAIAAgACAAIAAgAC
AAIAAgACAAIAAgACAAAAAAAAAAAAAAAAAAAAAAAAAAAAAAAAAP7//v/+//7/AAAAAAAA
AAAAAAAAAAAAAP7//v/+//7/AAAAAAAAAAD+//7//v/+/wAAAAAAAAAAAAAAAAAAAAAA
AAAAAAAAAAAAAAAAAAAA/v/+//7//v8AAAAAAAAAAAAAAAAAAAAAAAAAAAAAAAABAAIA
BAAHAAgACgAKAAoADQAPABEAEwAUABYAFgAVABIADwAMAAoACwAJAAUABAABAP///f/5
//n/9//3//f/+f/6//v//P/8//z//P/6//z/+//7//v/+v/6//r/+v/6//r/+f/5//v/
+//7//v/+//7//v/+v/8//z//P/9//v/+//7//v//f/9//z//P/8//v/+//5//b/9P/5
/wEADQAbACMAJAAsAD8AWQBmAGsAdwCKAKIAtgC1AJQAWwAvABIA/v/8/woAEQACAOz/
4f/i/+T/6v/y//X/9f///wsACgACAPb/7//z/wIADAAPABYAGQASAAkAAAD3//H/7f/s
/+z/7v/y//P/9//4//z//v/9//3//P/7//j/+P/4//j/9v/2//X/9f/1//T/9P/1//P/
8//z//P/9P/0//T/9f/1//X/9f/1//X/9f/1//T/9v/2//b/9v/0//X/9f/1//X/9f/2
//f/9//3//j/+P/4//j/+P/4//n/+f/5//n/+P/5//n/+f/7//v/+//7//v//P/8//7/
/v/9//3//f///wAAAQABAAAAAQACAAMABgAHAAcACAAHAAkACgAKAA0ADgAQABAAEwAU
ABUAFgAVABYAFwAZABwAHAAdAB4AHQAeAB8AIQAiACMAIwAjACUAJwAnACgAKAAnACYA
JQAoACgAJwAnACYAJAAjACIAIAAfAB4AHgAdABwAGwAaABcAFgAWABYAFwAWABUAFAAS
ABIAEQARABEAEAAQABAAEAAQABEAEQAPAA8ADwAPABAAEQARABIAEAAQABEAEQAPAA8A
DwAPABEAEQARABIAEAAQABAAEAASABIAEgASABAAEAASABIAEgASABIAEgATABQAFQAW
ABUAFQAUABMAFQAVABUAFQASABIAEwATABEAEQARABEAEQASABMAFAASABIAEgASABQA
FAATABMAEwASABEAEQAPAA8ADwAPABEAEQAQAA8ADgANAAwACwANAA0ADQAMAAwADQAN
AAwACgAKAAoACAAJAAoACwAMAAkACQAJAAkACwAKAAoACQAJAAkACQAJAAcABwAGAAYA
CAAIAAgACAAGAAYABgAGAAcABwAHAAcABgAGAAYABQAEAAQABAAEAAUABQAFAAUAAwAD
AAMAAwAFAAUABQAFAAUABgAGAAYABgAGAAUABAAGAAYABwAIAAYABgAGAAYACAAHAAcA
BwAFAAYABgAGAAYABgAGAAYABgAGAAYABgAGAAYABgAGAAYABgAGAAYABgAGAAQABAAE
AAQABgAGAAYABgAGAAYABgAGAAYABgAGAAYACAAIAAgACAAKAAsADQAOABEAEgATABUA
FwAZABsAHAAcABwAGwAaABcAFAASABEADgAJAAcABAADAAIA///9//v/+//7//3//v//
/wAAAAAAAAAA/v/+//3//f/9//7//v/+//7//v/8//v/+//7//3//f/9//3///////7/
/v/8//z//f/9///////////////+//7//v/9//3//f/+//7/AwALABUAIQAnACoANABL
AGMAaABpAHMAggCUAKIAmQBwADsAFQD8/+7/8v8AAAMA9P/i/9//5v/s//b/AgAFAAMA
DQAbAB4AFgAKAAUABwAUAB4AIQAoAC0AJAAZABAABQD9//n/9P/y//L/8v/1//v/AAAE
AAQAAQABAAAA///+//7//v/+/wAAAAD//////f/8//z//f///////////wAAAAAAAAEA
//////////8BAAEAAQAAAP7//v/+//7//P/9//3//f/+//3//f/9//v/+//8//z//v/+
//7//v/7//v/+//7//z//f/9//3/+//7//v/+//7//z//P/+/wAA//////////8AAAEA
AQACAAMABAAFAAYABwAHAAgABwAJAAoACgANAA4AEAAQAA8AEAARABIAEwAUABUAFwAW
ABYAFwAYABcAGAAZABsAHAAdAB0AHQAdAB8AHwAgAB8AHwAfAB8AIAAgAB8AHwAfAB4A
HgAeAB4AHQAcABwAGwAaABkAGAAXABYAFgAWABMAEgARABAAEAAQAA8ADwARABAAEAAQ
AAwADAANAA0ADQANAA0ADQANAA0ADAAMAAwADAANAA0ADwAPAA8ADwANAA0ADQAOAA4A
DgAOAA4ADgAOAA4ADgAOAA4AEAAQABIAEgASABIAEgASABIAEgASABMAEwATABMAEwAT
ABMAEAAQABEAEQATABMAEwATABAAEAAQABAAEgASABIAEgASABIAEQARABEAEAAPAA8A
DwAPAA8ADwANAA0ADAALAAsACwALAAsACwALAAsACgAIAAkACQAIAAoACgAKAAgACAAI
AAgACAAHAAcABwAHAAcABgAGAAUABwAHAAcABwAHAAcABgAGAAQABAAEAAQABAAEAAQA
BAADAAMAAwADAAIAAgACAAEAAgACAAIAAgABAAEAAQABAAEAAQABAAEAAQABAAEAAQD/
/wAAAAAAAAAAAAD///7//v/+////AAAAAAAAAAAAAAAA//////////8AAAAAAAAAAAAA
AAAAAAAAAAAAAAAAAAAAAAAAAAAAAAAA/v/+//7//v8AAAAAAAAAAAAAAQADAAQACAAI
AAgACQALAA0ADwAQABQAFAATABIAEQAOAAwACwAHAAMAAgAAAP7//P/4//X/9f/1//X/
9//2//f/+P/4//r/+v/4//j/9//3//f/+P/4//j/+P/4//j/9//3//f/9//3//f/9//5
//n/+P/4//j/+P/5//n/9//3//f/9//4//j/+f/6//n/+f/5//j/+P/7/wMADwAbACUA
KAAuAEEAVwBgAGMAawB6AI4AngCbAHoARQAZAAAA8v/y/wIACQD8/+j/3//k/+r/8P/6
//3//f8FABMAFgAMAAAA9//3/wIADgATABgAHQAYAA8ABgD7//X/8f/w/+7/7v/u//H/
9//6//z//v///////v/9//r/+v/6//r/+v/6//n/+f/5//j/+P/5//f/9//3//f/+P/4
//j/+f/3//f/9//3//f/9//3//b/9v/2//b/9v/0//X/9f/1//b/9f/1//X/8//z//T/
9P/0//T/9P/0//P/8//z//P/8v/z//P/8//1//X/9f/1//P/9P/0//b/9v/1//X/9f/3
//j/+f/5//n/+f/5//n//P/9//3//v/9////AAAAAAEAAgAEAAQABQAGAAcACAAHAAgA
CQALAA4ADgAPABAADwAQABEAEwASABMAEwATABUAFwAXABgAFwAXABcAFwAaABoAGQAZ
ABcAFgAWABYAFAATABIAEgASABIAEgASABEAEAAQABAADwAOAA0ADAAMAAwACwALAAsA
CgAKAAoACAAIAAkACQAHAAcABwAHAAkACQAIAAgABgAGAAcABwAHAAcABwAHAAkACQAJ
AAoACQAIAAcABgAHAAgACQAKAAoACgAMAAwACgAKAAoACgAMAAwADAAMAAoACwALAAsA
DQANAA0ADQAMAAwADQANAA0ADQANAA0ADAAMAAwADAAKAAoACgAKAAwADAALAAsACwAK
AAkACQAJAAkACQAJAAkACQAIAAcABQAFAAUABQAFAAUABQAEAAQABQAFAAQABAAEAAQA
AgAEAAQABAAEAAEAAQABAAEAAwACAAIAAQD//////////wEAAQAAAAAAAAAAAAAAAAD+
//7//v/+/////////////f/+///////+//7//v/+/////////////f/9//3//f//////
//////3//v/+//7//v/+//3//P/+//7///8AAP///v/9//z//v/9//3//f/9//7//P/8
//z//P/+//7//v/+//z//P/8//z//v/+//7//v/+//7//v/+//z//P/8//z//v/+//7/
/v/+//7//v/+/wEAAwAEAAYACAAIAAkACwANAA8AEAASABQAEwASAA8ACwAIAAYAAwD/
//7//P/7//r/9//1//P/8//z//X/9v/5//r/+v/6//j/9v/2//X/9//3//j/+P/2//b/
9v/2//P/8//z//P/9f/1//X/9f/1//T/9P/0//T/9f/1//X/9f/1//X/9f/0//T/9P/z
//P/8//y//L/9f/9/wkAFQAdACIALgBHAF0AZABnAHEAhACaAKgAnwByAD0AFwD8/+z/
8P/8//n/6P/W/9P/2P/a/+L/6v/p/+n/9f////7/9P/q/+X/6//4//7/AwAKAAsABgD/
//j/7//p/+n/5v/i/+L/5v/r/+//8v/0//T/8f/x//D/7//w//D/8P/w//D/8P/v/+//
7//u/+7/7//v/+//7//v/+7/7v/u/+//7//v/+//7//v/+//7//u/+7/7v/u/+7/7v/v
/+//7//s/+v/6//r/+3/7f/u/+7/7v/u/+7/7v/t/+3/7f/t/+7/7//v/+//7//v/+//
7//v//D/8P/y//L/8f/x//H/8f/y//P/8//0//X/9v/3//j/+f/5//r/+//9//7//v8B
AAIABAAEAAUABgAHAAgACwAMAA0ADwAOAA4ADwAQABIAFAAWABkAGAAZABkAGQAZABsA
GwAcAB8AHwAfAB8AHgAeAB0AHQAdABwAHAAcABoAGQAYABgAFgAUABIAEAARABAAEAAQ
AA0ADAALAAoACgAKAAkACQAJAAgACAAIAAYABgAHAAcABwAHAAcABwAFAAUABAAEAAYA
BgAHAAcABwAHAAcABwAHAAcABwAIAAgACAAIAAgACAAIAAgACAAIAAgACgAKAAoACgAK
AAoACAAIAAgACAAKAAsACwALAAkACQAJAAkACgAKAAsACwANAA0ADQANAAoACgAKAAoA
DAAMAAwADAAMAAwACwALAAsACgAJAAkACQAJAAkACQAJAAkACAAHAAkACQAJAAkABwAH
AAcABgAGAAcABwAGAAgACAAIAAYABAAEAAQABAAFAAUABQAFAAUABAAEAAMABQAFAAUA
BQAFAAUABAAEAAIAAgACAAIABAAEAAQABAABAAEAAQABAAEAAgADAAMAAAAAAAAAAAD/
/////////wEAAQABAAEA/////////////wAAAAAAAAIAAgABAAAA/v/+////AAAAAAAA
AAAAAP7//f/9//3//f/+/wAAAAAAAAAA/v/+//7//v8AAAAAAAAAAAAAAAAAAAAAAAAA
AAAAAAABAAIAAwAEAAQABAAEAAQABQAHAAoADAAQABAAEAARABMAFQAXABgAGAAYABcA
FgARAA4ADAALAAkABQAEAAIAAwACAP///f/7//v/+//9//7///8AAAAA/v/+//z//P/5
//n/+f/6//r/+v/6//r/+P/3//f/9//3//f/9//3//X/9f/0//T/9P/0//X/9f/z//P/
8//z//P/8v/y//L/9f/z//P/8v/2//v/BwATAB0AHwAoAD4AVQBfAF4AZQBzAIQAlACS
AG8AOgARAPf/5v/i//D/+P/v/9r/1P/b/+D/6P/0//r/9//9/wsAEwAMAAAA9v/1//3/
CAAOABMAHAAXAAwAAQD4/+//6f/j/+D/4P/i/+T/6f/v//T/9P/y/+//7//u/+3/7v/u
/+7/7v/s/+z/6//r/+v/6v/q/+v/7f/t/+3/7f/q/+r/6v/r/+v/6//r/+v/6//r/+v/
6v/q/+r/6v/q/+r/6//r/+v/6v/p/+n/6f/r/+v/7P/s/+r/6v/q/+r/6f/p/+n/6f/q
/+v/6//r/+v/6//r/+v/7f/u/+7/8P/u/+3/7f/t/+3/7v/v/+//8v/z//T/9f/0//X/
9f/2//n/+//8//z//f/+/wAAAAABAAIAAwAEAAUABgAHAAkACgAKAAsADAAPABAAEQAT
ABIAEwATABMAEwAVABUAFgAZABkAGQAZABkAGAAWABUAFgAWABcAGAAUABMAEgASABEA
EAAPAA4ADQAMAAwADAAJAAgABwAGAAgACAAHAAcABQAEAAQABAAEAAQABQAFAAcABwAH
AAcABQAFAAQABAAEAAQABQAFAAMAAwADAAMABQAFAAUABgAGAAYABgAGAAYABgAGAAYA
CAAIAAoACgAIAAgACAAIAAgACAAIAAgACAAJAAkACQAJAAkACQAJAAoACgALAAsACQAJ
AAkACQAKAAoACgAKAAoACgAKAAoACAAIAAcABwAHAAYABQAFAAUABQAFAAUABQAFAAQA
AwADAAMAAwADAAEAAQABAAAAAgADAAMAAgACAAIAAgAAAAAAAAAAAAAAAQABAAEAAQD/
//7//v/9//7///8AAAEA//////7//v/+//7//v/+/wAAAAAAAAAA/f/9//3//f///wAA
AQABAAAAAAAAAAAA//////////////////////3//f/9//3///8AAAAAAAAAAAAA///+
//7//v///wAAAAAAAAAAAAAAAP//////////AAACAAIAAgACAAAAAAAAAAAAAgACAAIA
AgACAAIAAgACAAQABAAFAAcACgAMAAwADAAPABEAEwAVABgAGgAaABkAFwATAA8ADAAN
AAsABwAGAAYABQAEAAEA/f/7//v/+////wAAAQACAAIAAgACAAAA/v/9//3//f8AAAAA
AAAAAP///v/8//v//P/9//7////9//3//f/8//7//v/+///////////////9//3//P/8
//z//f/9//3/+v/4//v/AwANABsAIwAoADAAQwBbAGYAZwBvAH4AlACmAKcAiABTACcA
DAD6//j/BgANAAIA7v/j/+j/7P/y//z////9/wMADwAUAAwAAAD3//X/AAAKAA0AEgAZ
ABYADQAEAPv/8//v/+z/6v/q/+z/8f/1//j//P/8//v/+//6//n/+P/4//j/+P/4//j/
9//3//f/9v/2//f/9//3//f/9//2//b/9v/3//n/+f/5//n/9//3//f/9v/2//b/9v/2
//j/+f/5//n/9v/1//X/9f/3//f/+P/4//j/+P/4//j/9//3//f/9//4//n/+f/5//f/
9//3//f/+f/6//r//P/6//n/+f/5//n/+v/7//v//P/9//7///8AAAEAAQACAAUABwAI
AAgACQAKAAwADAANAA4ADwAQABEAEgATABUAFAAUABUAFgAYABoAHAAfAB4AHwAfAB8A
HwAhACEAIgAjACMAIwAjACQAJAAjACMAIwAiACIAIgAgAB8AHgAeABsAGgAZABgAGAAY
ABkAGgAXABYAFQAUABQAFAATABMAFQAUABQAFAASABIAEwATABMAEwATABMAEwATABIA
EgAUABQAFQAVABQAEwASABEAEwATABMAFAASABIAEgASABEAEAAPAA4ADgAOABAAEAAO
AA4ADgAOAAwADAAMAAwACgALAAsACwAJAAkACQAJAAoACgALAAsACQAJAAkACQAIAAgA
CAAIAAYABgAGAAYABAAEAAMAAwAFAAQAAwADAAEAAQABAAEAAQABAAAA////////////
//3//f/9//z//v///////v/9//z/+//4//r/+v/6//r/+//7//v/+//6//j/9//1//f/
9//3//f/9f/1//T/9P/0//T/9P/0//T/9P/0//T/8f/x//H/8f/x//L/8//z//D/8P/w
//D/8f/x//H/8f/x//H/8f/x//H/8f/x//H/8f/y//L/8v/y//L/8f/w//L/8v/z//T/
8v/y//L/8v/w/+//7//v//H/8v/y//L/8v/y//D/8P/w//D/8v/y//L/8v/w//D/8P/w
//L/8v/y//L/9P/0//T/9P/2//b/9//5//z//v/+//7/AQADAAUABwAIAAoACgAJAAgA
BQACAAAA/f/7//f/9v/2//X/9P/x/+3/6//r/+v/7f/u/+//8P/w//D/8P/u/+z/6//r
/+v/7f/u/+//8P/u/+7/7f/t/+//7//v/+//8f/x//H/8P/w//D/8P/x//P/8//z//P/
8f/x//D/8P/y//P/8f/x//D/8P/z//n/AwAPABkAHgAmAD0AVwBiAGUAbQB+AJIApACj
AIYAUQAlAAgA9P/y//7/AwD2/+D/2f/c/+D/6P/w//H/8f/5/wMABgAAAPb/7f/v//r/
BAAJABAAEwAQAAkAAAD3/+//6//m/+T/5P/m/+n/7f/y//T/9P/x//H/8P/v/+7/7v/u
/+7/7P/s/+v/6//p/+j/6P/p/+n/6f/p/+n/6P/o/+j/6f/p/+n/6f/p/+n/6f/p/+j/
6P/o/+j/6P/o/+n/6f/p/+j/5//n/+f/5//n/+j/6P/o/+j/6P/o/+f/5//n/+f/6v/r
/+v/6//p/+n/6f/p/+n/6v/q/+z/7P/r/+v/6//p/+r/6//r/+7/7//w//H/8P/x//H/
8v/z//X/9v/2//n/+v/8//z//f/+////AAABAAIAAwAFAAYABgAHAAgACwAMAA0ADwAQ
ABEAEQARAA8AEQARABIAFAAVABYAFwAWABYAFQAVABcAFgAWABYAFgAVABQAFAARABAA
DwAOAA0ADAAMAAwACQAIAAcABgAIAAgABwAHAAcABgAGAAYABAAEAAUABQAFAAUABQAF
AAMAAwACAAIABAAEAAUABQAFAAUABQAFAAMAAwADAAQABgAGAAYABgAGAAYABgAGAAYA
BgAIAAgACAAIAAgACAAIAAgACAAIAAgACQAJAAkACQAJAAkACQAKAAoACwALAAkACQAJ
AAkACAAIAAgACAAIAAgACAAIAAYABgAFAAUABQAEAAMAAwAFAAUABQAFAAUABQAEAAMA
BQAFAAUABQAEAAMAAgAAAP7///////7/AAAAAAAA/v/8//z//P/8//z//f/+/////f/8
//z/+//9//3//f/9//3//f/8//z/+v/6//r/+v/8//z//P/8//v/+//7//v/+//8//3/
/f/8//z//P/8//v/+//7//v//f/9//3//f/7//v/+//7//v//P/8//z//v/+//3//P/8
//z//f/+//7//v/+//7//v/9//3//f///wAAAgACAAIAAgAAAAAAAAAAAAAAAAAAAAAA
AAAAAAAAAAD+//7//v/+////AAABAAIAAgADAAUABgAKAAoACgALAA8AEQATABQAFgAW
ABUAFAATABIAEgATAA4ACQAHAAQAAQAAAP3/+//7//v/+//9//z//f/+//7/AAAAAP7/
/v/7//v/+//8//z//P/8//z//P/7//v/+//5//n/+f/5//v/+//6//r/+P/4//n/+f/7
//v/+//7//v/+v/6//r/+//7//v/+v/8/wEACQATAB8AJwAqADIASQBjAGwAbQB1AIQA
lACiAJsAeABDABsABAD2//b/BAAJAPz/6P/j/+r/8v/8/wgACwAJABEAHQAiABgACgAF
AAUAEgAcACEAKAArACYAGQAQAAUA/f/5//b/8v/w//L/9f/5//7/AAACAAEAAQAAAP//
/v/+//7//v/+//7//f/9//3//P/8//3/+//7//v/+//6//r/+v/7//n/+f/5//n/+//7
//v/+v/6//r/+v/6//j/+f/5//n/+P/3//f/9//3//f/+P/4//j/+P/4//j/9//3//f/
9//2//f/9//3//n/+f/5//n/9//4//j/+v/7//v//P/9//3//v///////v///wAAAQAC
AAMAAwAEAAMABQAGAAYACAAKAA0ADgANAA4ADwAQABEAEgATABUAFgAWABcAGAAXABgA
GQAbABwAHQAdAB0AHQAfAB8AIAAjACMAIwAjACYAJgAlACUAJQAkACQAJAAkACMAIgAi
AB8AHgAdABwAGwAaABoAGgAZABgAFwAWABQAFAATABMAFQAUABQAFAASABIAEwATABMA
EwATABMAFQAVABQAFAAUABQAFQAVABcAFwAXABcAFwAXABcAGAAaABoAGgAaABwAHAAc
ABwAGgAaABwAHAAcABwAHAAcABwAHAAcABwAHAAdAB0AHQAdAB0AHQAdABoAGgAbABsA
GwAbABsAGwAaABoAGgAaABoAGgAaABoAGgAaABkAGQAXABYAFQAVABUAFQAVABUAFQAV
ABQAEwATABMAEwATABMAEwATABIAEAARABEAEAAQABAAEAAOAA4ADgAOAA4ADwAPAA8A
DwARABAAEAAPAA8ADwAPAA8ADwAPAA4ADgAMAAwADAAMAAwADAAMAAwACwALAAsACwAK
AAoACgAJAAoACgAKAAoABwAHAAcABwAHAAcABwAHAAsACwALAA4ADgAOAA4ADgARABMA
FAAWABQAEgARABEADwAPAA4ADgAMAAsACgAHAAcABgAGAAUABQAGAAYABwAGAAMAAQD/
//3//f///wAAAQACAAIAAgACAAAAAAD//wAAAQADAAQABAAEAAQABAADAAMAAwADAAMA
AwADAAMAAQAAAAAAAAACAAMAAwADAAEAAQABAAEAAAACAAIAAwADAAEAAAD+////BwAV
ACEAKwAwADgASwBhAGoAawBzAIIAmACqAKcAhgBTACkAEAD+//7/DgAVAAoA9v/v//T/
+P/+/woADQALABEAHwAiABgACgABAAEADAAWABcAHgAjAB4AFQAKAAEA9//z//D/7v/w
//L/8//3//z//v/+//3//f/8//v//P/8//z//P/6//r/+f/5//n/+P/4//n/+f/5//n/
+f/4//j/+P/5//n/+f/5//n/9//3//f/9v/4//j/+P/4//j/+f/5//n/+P/3//f/9//5
//n/+v/6//j/+P/4//j/+f/5//n/+f/6//v/+//7//n/+f/5//n/+f/6//r//P/8//v/
+//7//v//P/9//3//P/9//7///8AAAEAAQACAAMABQAGAAYABQAGAAgACAAJAAoACwAM
AA0ADgAPABEAEAAQABEAEgAVABYAFwAZABgAGQAZABkAGwAdAB0AHgAhACEAIQAhACAA
IAAfAB8AIQAgACAAIAAeAB0AHAAcABsAGgAZABgAFwAWABYAFgATABIAEQAQABIAEgAR
ABEADwAOAA4ADgAOAA4ADwAPAA0ADQANAA0ADQANAAwADAAOAA4ADwAPAA0ADQANAA0A
DQANAA0ADgAQABAAEAAQAA4ADgAOAA4AEAAQABIAEgAQABAAEAAQAA4ADgAOAA4ADgAP
AA8ADwAPAA8ADwAPABAAEAARABEADwAPAA8ADwAOAA4ADgAOAAwADAAMAAwACgAKAAkA
CQALAAoACQAJAAcABwAHAAcABwAHAAoACwAMAAwADAAMAAwACwANAA4AEAAPAA4ADgAP
AAwACwAJAAgABgAFAAQAAQABAAAAAAD///z//P/7//v//P/5//f/9f/z//P/9f/2//f/
+P/4//j/+v/4//j/9//3//f/+P/4//j/+P/4//j/9f/1//X/9f/1//X/9f/1//P/8v/y
//L/8v/z//P/8//z//P/8//z//L/8P/w//H/8f/v//D/7v/v//P//f8JABUAHAAgADEA
TQBgAGcAbwB8AJAApgCvAJwAawA3ABYA/v/y//z/BwD+/+j/2//e/+T/6P/y//f/9f/5
/wUACgAEAPr/8//1/wAADAARABQAFwAQAAcA/P/x/+n/4//e/9z/3P/c/9//4//m/+j/
6P/n/+f/5v/l/+L/4v/i/+L/4v/i/+H/4f/f/97/3v/f/+H/4f/h/+H/3v/e/97/3//f
/9//3//f/+H/4f/h/+D/4P/g/+D/4P/g/+H/4f/h/+L/4f/h/+H/4f/h/+L/4v/k/+T/
5P/k/+P/4//j/+P/5P/l/+X/5f/l/+X/5f/l/+X/5v/m/+j/6f/p/+r/6//p/+r/6//r
/+7/7//w//H/8v/z//P/9P/1//f/+P/4//v//P/+//7//f/+////AAADAAQABQAHAAgA
CAAJAAoACwAMAA0ADwASABMAEwATABMAFQAVABYAFwAXABcAFwAWABYAFQAVABMAEgAS
ABIAEAAPAA4ADgANAAwACwAKAAsACgAKAAoACQAIAAcABgAGAAYABQAFAAYABgAHAAgA
BAAEAAUABQAHAAcABwAHAAcABwAGAAYABgAGAAcABwAJAAkACQAJAAcABwAHAAgACgAK
AAoACgAMAAwADAAMAAoACgAMAAwADQAOAA8AEAAQABAAEAAQABAAEQARABEAEQARABEA
EQAQABAAEQARABEAEQARABEAEAAQABAAEAASABIAEgASABIAEgARABEAEwASABEAEQAR
ABEAEQARABEAEQAQAA8AEQARABEAEQAUABUAFgAWABcAGQAaABoAHAAcABwAGgAZABgA
FwAWABUAFQAVABUAEwASABIAEQARABEAEQARABAADwANAAwACQAIAAcABgAHAAgACQAK
AAsACwALAAsACwAMAA0ADQAOAA4ADgAOAA8ADwAPAA8ADwAPAA8ADwAPAA8ADwAPAA0A
DgAOAA==
         </WaveFormData>
      </LeadData>
      <LeadData>
         <LeadByteCountTotal>10000</LeadByteCountTotal>
         <LeadTimeOffset>0</LeadTimeOffset>
         <LeadSampleCountTotal>5000</LeadSampleCountTotal>
         <LeadAmplitudeUnitsPerBit>4.88</LeadAmplitudeUnitsPerBit>
         <LeadAmplitudeUnits>¦ÌV</LeadAmplitudeUnits>
         <LeadHighLimit>2147483647</LeadHighLimit>
         <LeadLowLimit>268435456</LeadLowLimit>
         <LeadID>V3</LeadID>
         <LeadOffsetFirstSample>0</LeadOffsetFirstSample>
         <FirstSampleBaseline>0</FirstSampleBaseline>
         <LeadSampleSize>2</LeadSampleSize>
         <LeadOff>FALSE</LeadOff>
         <BaselineSway>FALSE</BaselineSway>
         <ExcessiveACNoise>FALSE</ExcessiveACNoise>
         <MuscleNoise>FALSE</MuscleNoise>
         <LeadDataCRC32>2020995185</LeadDataCRC32>
         <WaveFormData>
6v/q/+r/6v/r/+z/7f/u/+z/7P/s/+z/7P/s/+z/7P/s/+z/7P/s/+z/7P/s/+z/7v/u
/+7/7v/u/+7/7v/u/+//8P/x//L/9P/0//T/9P/1//b/9//4//v//P/9//7/AAAAAAAA
AAADAAQABQAGAAcACAAJAAoACwAMAA0ADgAPABAAEQASABAAEAAQABAAEgASABIAEgAR
ABAADwAOAA0ADAALAAoACAAIAAgACAAHAAYABQAEAAQABAAEAAQAAgACAAIAAgACAAIA
AgACAAQABAAEAAQAAgACAAIAAgAEAAQABAAEAAQABAAEAAQABgAGAAYABgAIAAgACAAI
AAgACAAIAAgACQAKAAsADAAMAAwADAAMAAwADAAMAAwADgAOAA4ADgAMAAwADAAMAA4A
DgAOAA4ADAAMAAwADAAKAAoACgAKAAgACAAIAAgABwAGAAUABAAEAAQABAAEAAIAAgAC
AAIAAAAAAAAAAAAAAAAAAAAAAP///v/9//z//P/8//z//P/6//r/+v/6//j/+P/4//j/
+P/4//j/+P/2//b/9v/2//j/+P/4//j/9v/2//b/9v/2//b/9v/2//b/9v/2//b/9P/0
//T/9P/2//b/9v/2//b/9v/2//b/9v/2//b/9v/4//j/+P/4//b/9v/2//b/+P/4//j/
+P/2//b/9v/2//b/9v/2//b/+P/4//j/+P/2//b/9v/2//b/9v/2//b/9v/2//b/9v/0
//T/9P/0//b/9v/2//b/9P/0//T/9P/0//T/9P/0//T/9P/0//T/9v/2//b/9v/3//j/
+//9//z///8BAAEABAAGAAkADAAOAA8AEAAQAA0ADAAIAAQAAwAAAP3/+v/4//X/8//w
//D/7f/r/+v/7v/v//D/8P/v/+//7//t/+7/7f/t/+7/7f/t/+3/7f/u/+7/7v/t/+3/
7v/u/+7/7//v/+7/7v/w//D/7//v/+7/7v/u/+7/8f/x//D/8P/x//D/8P/1//f/+v//
/wkAGgAuADsAQwBMAGgAiwCiALAAwQDaAPkAEQECAcUAbQAnAPz/2//O/9T/zv+y/4j/
b/9q/2r/bf90/3f/ff+N/5//qP+k/53/oP+x/8P/zP/N/9H/1//b/9z/3v/e/9v/2//d
/93/3//i/+X/6f/s//D/8P/y//H/8f/x//D/7//u/+3/7P/r/+v/7P/u/+7/7f/t/+z/
7P/r/+r/6//s/+3/7//t/+3/7v/v/+//7//u/+3/7f/u/+7/7//t/+3/7f/s/+3/7f/u
//D/7//v/+//7//x//D/8P/w//D/8P/w//H/8f/x//D/8P/y//H/8f/x/+//8P/x//H/
8v/x//H/8P/x//P/9f/3//j/9//2//T/9f/2//f/+P/5//r/+//7//v/+//+//7///8A
AAEAAwACAAMABQAHAAgACQAKAAoACwAMAA4AEAAQABEAEwAVABgAGAAZABkAGwAcAB0A
HwAhACIAIgAiACAAIAAgACEAHwAfAB8AHgAfAB4AHQAcABsAGQAXABYAFwAXABcAFgAU
ABMAEgARABAAEAAQABAAEQARABEAEgAQABAADwAPABAAEQASABMAEgASABMAEgAQABAA
EAAQABIAEwAUABQAFQAUABMAEgATABQAFQAXABgAGAAYABcAGQAYABgAFwAXABgAGQAa
ABsAGgAXABYAFwAYABkAGgAZABkAGQAZABkAGQAYABcAFwAXABcAFwAVABQAEwASABQA
FAATABMAEwATABIAEQARABAAEAAQABAAEAAQAA8ADAALAAoACgAMAAwADAAMAAoACQAI
AAcACAAIAAcABwAHAAcABwAIAAYABQAEAAQABQAFAAUABQAFAAUABAADAAMAAgACAAIA
AgADAAMAAwACAAEAAAAAAAIAAgACAAIAAAABAAEAAQABAAEAAAD//wEAAQACAAMAAQAB
AAEAAQABAAEAAwAEAAQABAADAAIAAwADAAEAAQABAAIAAwAEAAQAAwACAAAAAQACAAMA
AwABAAIAAgACAAIAAgAEAAQABAAEAAIAAgACAAIAAgACAAIAAgAEAAQABAAEAAIAAgAC
AAIABAAEAAQABAACAAIAAgACAAIAAgACAAIABAAEAAQABAAGAAgACQAKAA0ADwAPABEA
FAAWABgAGgAZABoAGgAZABoAFgASAA8ACwAHAAMAAQD///7//P/6//X/8//z//b/+f/6
//r/+//7//v/+f/4//b/9f/1//X/9f/1//X/9P/0//T/8//z//b/9v/2//f/9//2//b/
9v/2//X/9f/2//j/+P/4//n/+f/4//j/+f/4//r/AQAHAAwADwAZACoAPABHAE0AWgB4
AJkAqACuALkAzgDpAPcA3ACZAEkADwDq/9P/zP/Q/8r/rv+M/3//gP+C/4n/lP+V/5f/
p/+5/8T/wP+7/7z/y//f/+b/5f/p/+3/7f/w//L/8P/t/+3/7f/r/+3/7v/z//n/AAAE
AAYABQADAAIAAQABAAEAAQABAAEAAQACAAQAAwACAAAA//8BAAIAAgACAAQABAAEAAUA
BAADAAMAAwAFAAUABAADAAEAAgACAAMAAwADAAMAAgAEAAMAAwAEAAQAAwACAAEAAgAC
AAMABAAEAAQABAAFAAkACQAIAAgACAAHAAcABwAFAAYABwAHAAcABwAIAAgACAAJAAoA
CwANAA0ADQAMAA0ADgAPABAADwAQABEAEQATABMAFgAWABQAFAAUABUAFgAXABkAGwAc
AB0AHgAeAB0AHgAgACIAJAAlACcAKQApACgAKAAnACsALAAtAC8ALwAwADAAMAAwADAA
MAAxADEAMQAxADAALQAsACsAKgAsACsAKgAqACcAJwAnACYAJAAjACIAIQAiACIAIgAi
ACAAHwAeAB4AHgAeAB0AHQAdAB0AHQAdABsAHAAeAB4AIAAgACAAIAAfAB8AHwAeACAA
IAAgACAAIAAgACAAIQAhACIAIwAjACUAJAAkACMAIQAiACMAJAAoACgAJgAmACYAJgAm
ACYAJgAlACQAIwAlACUAJAAjACEAIQAhACEAIwAiACEAIAAgACAAHwAfAB8AHwAeAB0A
HQAcABwAHAAaABoAGgAZABoAGQAYABgAFgAWABYAFgAYABcAFgAVABUAFgAWABcAFgAV
ABQAFAAUABMAEgASABEAEQARABEAEQARABAADwARABAAEAAQAA4ADwAPAA8AEAAPAA4A
DgAOAA4ADgAOAAwADQANAA0ADQANAAwACwAKAAkACQAJAAsACwALAAsACQAJAAsADAAK
AAoACQAIAAcABwAFAAUAAwACAAEAAAABAAEAAQAAAP7//v/+//3//f/+//7//v/+//7/
/P/8//z//P/8//z//P/8//7//v/+//7//P/8//z//P/+//7//v/+/wAAAgADAAQABQAH
AAcACQALAA4AEQAUABUAFgAWABUAFwAUABEADwAKAAcABAADAAAA/v/7//j/9//1//X/
+P/3//j/+P/5//v/+//5//j/9//3//j/+f/3//f/9//2//j/+P/3//f/9//2//X/9f/3
//b/9v/2//T/8//z//T/9P/0//T/9f/1//T/9P/1//b/9v/5////BAAJABMAJAA2AEMA
SQBSAG4AjwCgAKgAtQDKAOUA+QDqAK0AWwAZAPD/1//O/9L/zv+y/4z/d/90/3T/df9+
/4X/h/+T/6X/sP+u/6f/pv+z/8X/0P/R/9P/2f/d/+D/4v/g/93/3//h/+H/4f/i/+X/
6f/u//L/9P/2//X/9f/1//P/8//z//P/9P/z//P/9P/0//T/8//z//L/8v/x//D/8v/y
//L/8//x//H/8v/z//H/8f/w/+//7//w//D/8f/w/+//7v/s/+7/7f/t/+7/7v/t/+z/
6//t/+z/7P/s/+z/7P/s/+3/7v/t/+v/6v/r/+v/7P/t/+v/7P/t/+3/7v/t/+3/7P/s
/+3/7v/v//D/7//u/+z/7//w//H/8v/x//L/8//z//P/8//2//b/+P/4//j/+f/5//n/
+v/7//7///8AAAAA//8AAAIABAAEAAUABwAJAAoACgALAAsACwAMAA0ADwAPABAAEAAQ
AA4ADgAOAA8ADQANAA0ADAANAAwACwAKAAgABwAGAAYABwAHAAcABgADAAMAAwADAAIA
AgACAAIAAQABAAEAAgAAAAAA/////wEAAQABAAEA//8AAAIAAgAEAAQABAAEAAIAAwAE
AAQABAAEAAQABAAGAAYABgAHAAgACAAIAAcACAAIAAkACQAJAAoACwAMAA0ADAAJAAgA
CQAKAAsADAAMAAsACgAJAAkACQAIAAcACQAJAAkACQAJAAgABwAGAAgACAAHAAcABQAF
AAQAAwADAAIAAgACAAIAAgACAAEAAgABAAAAAAAAAAAAAAAAAAAA///+//3//v/+//3/
/f/9//3//f/+//3/+//5//j/+f/5//n/+f/3//f/9v/1//f/9v/2//b/9v/3//f/9//0
//P/8v/y//P/9P/1//b/9f/1//T/8//y//H/7//t/+7/7f/t/+3/6//r/+v/6//r/+v/
7f/u/+z/7P/r/+r/6//r/+n/6f/q/+r/6v/q/+n/6f/p/+j/6v/q/+r/6f/p/+j/6P/o
/+j/6P/q/+r/6v/q/+j/6P/o/+j/6v/q/+r/6v/q/+r/6v/q/+j/6P/o/+j/6v/q/+r/
6v/s/+z/7P/s/+//8f/z//f/+//7//3//v/+/wAAAgADAAQABAADAAIA/P/4//X/8v/v
/+z/6//p/+b/5P/i/9//3f/d/+D/4f/k/+T/5f/l/+P/4f/g/9//3//g/+H/4f/h/+H/
4P/g/+D/3//f/+D/4v/i/+P/4//g/+D/4P/g/9//3//g/+D/4P/g/+H/4f/g/+D/4f/i
/+T/6f/v//L/9/8BABIAJAAzADkASABqAIsAmgCkALUAygDnAPMA1gCPAD0AAwDe/8X/
vP+6/6z/iv9o/1v/Wv9a/13/Zv9p/23/f/+R/5r/lv+R/5j/qf+3/7z/v//F/8v/z//U
/9b/0v/R/9H/0f/P/8//0v/Z/93/4v/k/+b/5f/j/+L/4f/h/+H/4f/h/+H/4f/i/+T/
4v/i/+H/4f/k/+T/4//i/+L/4v/i/+P/4//j/+T/5f/l/+X/5P/j/+H/4v/i/+P/4//j
/+P/4v/i/+H/4f/i/+H/4f/h/+H/4//i/+L/4v/g/+D/4P/h/+P/4//i/+L/4v/h/+H/
4f/j/+T/5f/l/+T/4//j/+L/4P/h/+L/4//l/+X/5f/k/+b/5v/m/+b/6f/q/+v/6//p
/+n/7P/s/+7/7v/u/+//8P/x//P/9f/0//X/9v/2//j/+v/9/wAAAAABAAMABQAGAAYA
BwAHAAsADAANAA8AEAAQAA8ADgAQABAAEAARABEAEQARABAADQAMAAsACgAMAAsACgAK
AAcABwAHAAYABQAFAAUABQAEAAQABAAEAAMAAwADAAQABAAEAAMAAwADAAMAAwADAAMA
BAAGAAYACAAIAAgACAAIAAkACgAKAAwADAAMAAwADAAMAAwADQAPABAAEQARABMAEgAS
ABEADwAQABEAEgAUABQAEgASABIAEgASABIAEwATABMAEwAVABUAFAATABEAEQARABEA
EgASABIAEgAQABAADwAPABEAEQAQAA8ADwAOAA4ADgAMAAwADAALAAsACwALAAwACwAK
AAkACAAKAAkACAAHAAYABgAFAAUAAwADAAMABAAGAAUABAAEAAEAAQABAAEAAQABAAAA
//8BAAAAAAAAAP7/////////AAD///7//v/8//z//P/8//z//f/9//3//f/9//z/+//6
//n/+f/5//r/+//8//3//P/7//z//P/7//z//P/8//v/+//5//n/+v/6//r/+v/7//v/
+//6//r/+v/6//n/+f/8//z//P/8//z/+//6//n/+P/6//r/+v/6//r/+v/6//r/+v/6
//r/+v/7//z//f/+//7//v/+//7/AQAEAAYACAALAA0ADQAPABIAFAAWABgAFwAYABgA
FwAVABAACwAHAAYAAwAAAP/////+//z/+v/3//X/9f/4//r//P/9/////f/9//v/+v/7
//v//P/9//v/+//7//r/+v/6//n/+f/7//z//f///////v/+//7//////wAAAgAEAAQA
BAAFAAYABgAHAAkADAAQABMAFwAcACMAMwBGAFYAWwBnAIIApAC1ALgAwgDVAO4AAQHz
ALgAaQAnAAEA5v/b/97/3P/C/57/jP+L/4r/jP+X/5z/nf+n/7v/yf/I/8D/v//I/9v/
5f/o/+v/8f/z//X/9v/y/+7/7f/t/+3/7//v//L/+f8BAAYACAAGAAQAAwADAAMABAAF
AAYABwAIAAcABwAIAAgACAAHAAcACgAKAAkACAAGAAYABgAHAAcABwAIAAkACAAHAAUA
AwADAAQABAAFAAMAAwADAAIABAADAAMABAADAAMAAwADAAMAAgACAAIAAgACAAIAAwAD
AAMAAgACAAIAAQABAAEAAQACAAMAAwADAAMABAAEAAIAAwAEAAUABwAHAAcABgAIAAgA
CAAIAAkACgALAAsACQAJAAwADAAMAAwADAANAA4ADwARABMAEgATABQAFAAXABgAGgAc
ABoAGwAdAB8AIgAiACMAIwAlACYAJwApACkAKgAqACoALAAsACwALQArACsAKwAqACsA
KgApACgAKAAnACYAJgAjACMAIwAiACMAIwAjACMAIAAgACAAIAAfAB8AHwAgACEAIgAi
ACMAIQAhACEAIQAhACIAJAAkACQAJAAkACQAJAAlACYAJgAoACgAKAAoACgAKAAoACkA
KwAsAC0ALQAtACwALAArACsALAAtAC4AMAAwAC4ALgAuAC4ALgAuADEAMQAxADEALwAv
AC4ALQAvAC8ALwAvADEAMAAvAC4ALQAsACoAKQArACsAKgApACcAJgAmACYAJgAmACYA
JQAmACUAJAAkACIAIgAiACIAJAAjACIAIQAgACAAHwAfAB8AHwAfACAAIAAfAB4AHgAd
AB0AHQAdAB8AHwAeAB0AHQAcABwAHAAcAB0AHQAdAB4AHQAcABwAGgAaABoAGgAaABsA
GwAbABsAGwAaABkAGQAZABoAGwAbABsAGwAbABoAGQAaABoAGwAcABwAHAAcABsAGAAX
ABcAGAAZABoAGwAbABsAGgAYABgAGAAXABcAGAAYABgAGAAYABYAFgAWABYAGAAYABgA
GAAYABgAGAAYABoAGgAcAB0AIAAjACUAJQAnACgAKgAsAC4ALwAwADAALQAsACgAJAAh
AB4AGwAYABUAEwASABAAEAANAAsACwAQABEAEgASABMAEwATABEAEQARABIAFAATABMA
EwATABAAEAAQAA8AEQASABIAEgAQAA8ADQAMAAwADAALAAsACgAKAAoACgAKAAkABwAG
AAUABAACAAUACQAIAAkAEQAgADAAPwBFAE4AZgCHAJoAoACrAL4A2QDvAOIAqwBbABUA
7P/P/8L/wP+8/6L/fP9l/2D/Xv9d/2b/a/9r/3f/if+Y/5j/kf+O/5n/qf+0/7X/uf+/
/8X/xv/I/8T/wf/B/8H/wf+//8L/xf/L/9D/0v/S/9T/0//T/9P/0//T/9P/0//S/9H/
0f/S/9T/1P/T/9P/1v/W/9X/1P/U/9T/1P/V/9P/0//U/9X/0//T/9L/0f/T/9T/1P/V
/9X/1f/V/9T/0v/R/9H/0v/T/9P/0//T/9P/0v/S/9L/0v/S/9L/0//V/9X/1P/U/9T/
0//T/9P/1f/W/9f/1//W/9X/1f/U/9T/1f/W/9f/2f/Z/9n/2P/a/9r/2v/a/93/3v/f
/9//3//f/+L/4v/i/+L/4v/j/+T/5f/n/+n/6P/p/+r/6v/s/+7/8f/0//P/8//0//X/
+P/4//n/+f/9//7///8BAAIAAgABAAAAAQACAAMABQAEAAMAAgAAAAEAAAD///7//v/9
//z//P/5//n/+f/4//n/+f/5//n/9v/2//b/9v/1//X/9f/2//b/9v/1//X/9f/1//X/
9f/2//j/+//8//7//v/+//7/AQADAAUABgAJAAoACwAMAA4ADgAOAA8AEwAUABUAFQAX
ABYAFgAVABcAGAAZABoAHAAcABoAGgAYABgAGAAYABsAGwAbABsAGQAZABgAFwAZABkA
GQAZABkAGAAXABYAFgAWABUAFQAVABUAFAATABEAEAAQABAAEAAQABAADwAOAA0ADAAM
AAwADAAMAAwADAALAAoACQAIAAgABwAHAAUABQAFAAYABgAFAAQABAABAAEAAQABAAMA
AwACAAEA///+//7//v/+/////////wAA///+//7//P/8//z//P/8//3//f/9//v/+//6
//n/+f/5//r/+//7//v/+//7//n/+f/7//z//P/8//v/+v/5//n/9//3//f/+P/5//r/
+//7//v/+v/4//j/+P/3//v//P/6//r/+v/6//j/+P/4//j/+v/6//r/+v/5//j/9//2
//j/+P/4//j/+v/6//r/+v/8//z//v///wIABQAHAAcACQAKAAwADgASABMAFAAUABEA
EAAMAAgAAwAAAP3/+v/7//n/+P/2//L/7//t/+3/8P/x//L/8v/1//X/9f/z//D/7//v
//D/8//z//P/8//w//D/8P/v//H/8v/y//L/8//z//L/8v/y//L/8f/x//P/9P/1//b/
9f/1//T/9P/1//b/+v/9/wEABAAJABEAIAA0AEUATQBYAHQAmQCuALgAxQDYAPMABwH6
AMMAcwAvAAYA6f/c/9r/1P+4/5T/ff96/3r/ff+G/4n/i/+Z/63/uP+4/7P/tv/D/9X/
3v/h/+X/6//x//T/9v/y/+3/7f/t/+v/6//s//H/9f/6//z//P/6//n/+f/5//n/+f/5
//n/+P/3//f/+P/2//b/9f/1//j/+P/3//b/9P/0//T/9f/1//X/9v/3//X/9f/0//P/
8f/y//L/8//1//X/9f/0//L/8f/x//L/8//z//P/8//z//L/8v/y//D/8P/w//H/8//z
//L/8v/0//P/8//z//H/8v/z//P/8//z//T/9P/y//P/9P/1//f/9//3//b/9v/2//b/
9v/5//r/+//7//v/+//+//7//P/8//z//f8AAAEAAwAFAAQABQAGAAYACQAKAAwADgAO
AA8AEQATABIAEgATABMAFgAYABoAHQAdAB4AHgAeAB4AHgAeAB8AHwAfAB8AHgAdABwA
GwAaABoAGQAYABgAFwAXABcAFgAVABUAFQAVABQAFAAUABQAEQARABEAEgAUABQAEwAT
ABEAEQARABEAEQASABQAFAAWABYAFgAWABUAFQAVABQAGAAYABgAGAAWABYAFgAXABkA
GgAbABsAHQAcABwAGwAbABwAHQAeACAAIAAeAB4AHAAcABwAHAAdAB0AHQAdAB8AHwAe
AB0AGwAbABsAGwAdABwAGwAaABgAGAAXABcAGQAZABgAFwAXABYAFgAWABQAFAAUABMA
EwATABMAFAATABIAEQAQABIAEQAQAA8AEAAQAA8ADwANAA0ADQAOAA4ADQAMAAwACwAL
AAsACwALAAsACgAJAAkACAAIAAgABgAHAAcABwAHAAcABwAIAAcABgAFAAQABAAFAAUA
BQAFAAUABAADAAIAAQABAAEAAwADAAMAAwACAAEAAgACAAEAAgACAAIAAwADAAEAAQAA
AAAAAAAAAAMAAwADAAIAAAAAAAAA//8BAAIAAgACAAIAAgAAAAAAAAAAAAIAAgACAAIA
AgACAAIAAgAAAAAAAAAAAAIAAgACAAIAAgAEAAUABgAJAAsACwANABAAEgAUABYAFQAW
ABYAFQAWABQAEgARAAwACQAGAAUAAQAAAP7//P/5//f/9//6//n/+v/6//v//f/9//v/
+v/5//n/+v/7//n/+f/5//j/+v/6//n/+f/5//j/9//3//n/+P/4//j/+P/3//f/+P/4
//j/+P/5//v/+v/6//v/+v/8/wEABwAKAA8AGwAqADoARwBNAFgAdgCZAKoAsAC7AM4A
5wDzAN4AowBVABkA9v/d/9T/1v/S/7j/lP+B/4T/hv+L/5T/l/+Z/6P/tf/A/7z/tf+4
/8f/1//i/+P/5f/r/+v/7P/s/+r/5//n/+f/5f/l/+T/5//t//L/9v/4//j/9//3//f/
9v/1//T/8//0//P/8//0//L/8v/x//H/8v/y//H/8P/y//L/8v/z//H/8f/y//P/8//z
//L/8f/v//D/8P/x//H/8f/x//D/8f/x//L/9P/z//P/8//z//P/8v/y//L/8v/y//L/
8//z//P/8v/y//P/8//0//X/8//0//X/9f/1//X/9v/2//T/9f/2//f/9//3//f/9v/3
//j/+f/6//v//P/9//3//////wIAAgAAAAAAAAABAAIAAwAFAAcACAAJAAoACgALAAwA
DgAQABIAEwAVABcAFgAWABcAFwAZABoAGwAdACEAIgAiACIAIAAgACAAIQAjACMAIwAi
AB8AHgAdABwAHAAbABoAGgAbABsAGwAaABgAFwAWABUAFgAWABYAFgAVABUAFQAWABQA
FAATABMAFQAVABUAFQATABQAFgAWABgAGAAYABgAFwAXABcAFgAYABgAGAAYABYAFgAW
ABcAGAAYABgAFwAYABgAGQAZABcAGAAZABoAHAAcABoAGgAcABwAHAAcABsAGwAbABsA
HQAdABwAGwAbABsAGwAbABsAGgAZABgAGgAaABkAGQAXABcAFgAVABcAFgAWABYAFAAU
ABQAEwAUABMAEgASABIAEgASABIAEAAPAA4ADQANAA4ADgAPAA0ADQANAA4ADgANAAwA
DAALAAsACwALAAkACQAIAAcACAAIAAkACgAJAAkACAAHAAgABwAGAAYABAAEAAQABAAC
AAMAAwADAAUABQAEAAMAAgABAAEAAQABAAEAAQABAAUABQAFAAYACAAIAAgACAAKAAsA
DAAPAA4ADQAOAA4ADQAMAAsACQAIAAgABwAGAAMAAAD+//z//P/8//7////+//z/+v/3
//X/9f/4//n/+P/4//n/+f/5//f/9v/1//f/+P/5//n/+f/5//j/+P/4//f/9//4//r/
+v/7//v/+P/4//j/+P/5//n/+v/6//j/+P/5//n/+P/6//v//P/+/wEABQAIAAsAEwAk
ADgARwBRAFwAdgCXAKgArgC5AM4A7QABAfIAuwBpACcAAADj/9j/3P/Y/77/mP+F/4L/
gP+B/4z/kf+R/53/r/+8/7r/sf+y/7//0f/Y/9n/3f/l/+n/6v/s/+j/5f/l/+X/4//l
/+j/6//x//b/+P/6//j/9//3//f/+f/5//n/+f/2//X/9f/2//b/9v/1//X/9v/2//X/
9P/0//T/9P/1//f/9//4//n/9//3//b/9f/1//b/9v/3//f/9//3//b/9v/1//X/9v/5
//n/+f/5//f/9v/2//b/+P/4//j/+f/5//n/+P/4//j/9//3//f/9//4//n/+f/4//f/
9//2//j/+f/6//v/+//7//v/+v/6//r/+v/6//3//v///////v/9/////v/+//7//v//
/wAAAQADAAUABAAFAAYABgAJAAoADAAOAA4ADwARABMAFAAUABUAFQAZABoAGwAdAB0A
HgAeAB4AIAAgACAAIQAfAB8AHwAeAB8AHgAdABwAHAAbABoAGgAXABcAFwAWABcAFwAX
ABcAFAAUABQAFAAVABUAFQAWABYAFgAVABUAFQAVABUAFQAXABgAGgAaABgAGAAYABgA
GgAbABwAHAAcABwAHAAcABwAHAAcAB0AIQAiACMAIwAhACAAIAAfACEAIgAjACQAJAAk
ACIAIgAiACIAIgAiACUAJQAlACUAIwAjACIAIQAjACMAIwAjACUAJAAjACIAIgAiACEA
IQAjACMAIgAhAB8AHgAeAB4AIAAgACIAJQAmACYAJgAmACYAJwAnACcAKQAqACkAKgAq
ACcAJgAlACMAIwAiACAAHgAdABoAGAAWABYAFAAUABMAFAASABAADQALAAsADgAPAA4A
DgAPAA8ADwANAAwACwALAAwADQANAA4ADwAPABAADwANAAwADAAKAAoACwALAAgACAAI
AAgACQAJAAoACgAKAAoACwALAAoACAAHAAoACgANABMAFgAZAB8AKgA+AE8AWQBiAHgA
nwC8AMgA1wDoAAEBGwEcAfEAowBTACIA///m/+L/4v/Q/6j/i/+I/4r/i/+U/5v/nf+n
/7n/yP/I/8P/xP/T/+P/7v/x//P/+f/7//7//v/6//X/8//v/+//7f/u//H/9f/6//z/
/v/8//v/+//7//r/+f/4//f/+P/3//f/+P/3//b/9P/z//b/9v/1//T/9P/0//T/9f/z
//P/9P/1//f/9//2//X/8//0//T/9f/1//X/9f/0//b/9f/1//b/9f/1//X/9f/3//b/
9v/2//T/9P/0//X/9//3//b/9v/4//f/9//3//X/9v/3//f/+f/5//r/+v/4//n/+v/7
//////////7/AAAAAAAAAAD//wAAAQABAAMAAwAGAAYABAAEAAQABQAHAAkADAAPAA4A
DwAQABAAEQASABQAFgAWABcAGQAbABwAHAAdAB0AIQAiACMAJQAkACQAIwAiACAAIAAg
ACEAHwAfAB8AHgAdABwAGwAaABwAGwAaABoAFwAXABcAFgAVABUAFQAVABQAFAAUABQA
EwATABMAFAAWABYAFQAVABUAFQAVABUAFQAWABgAGAAYABgAGAAYABgAGQAaABoAHAAc
ABwAHAAeAB4AHgAfACAAIAAgAB8AIQAgACAAHwAhACIAIwAkACYAJgAkACQAJAAkACQA
JAAjACMAIwAjACMAIwAiACEAHwAfAB8AHwAhACAAHwAeAB4AHgAdAB0AHQAdABwAGwAd
ABwAHAAcABoAGgAaABkAGQAZABkAGgAdAB4AHwAgACEAIQAhACEAIQAiACIAIwAgAB8A
HgAeABwAGwAaABoAGAAXABYAFQATABMAEgARABAADgANAAwACAAHAAUAAwAEAAUABgAI
AAYABgAGAAYABgAHAAcABwAJAAkACAAHAAYABQAFAAUABQAFAAUABQAEAAMABAAEAAEA
AgAEAA==
         </WaveFormData>
      </LeadData>
      <LeadData>
         <LeadByteCountTotal>10000</LeadByteCountTotal>
         <LeadTimeOffset>0</LeadTimeOffset>
         <LeadSampleCountTotal>5000</LeadSampleCountTotal>
         <LeadAmplitudeUnitsPerBit>4.88</LeadAmplitudeUnitsPerBit>
         <LeadAmplitudeUnits>¦ÌV</LeadAmplitudeUnits>
         <LeadHighLimit>2147483647</LeadHighLimit>
         <LeadLowLimit>268435456</LeadLowLimit>
         <LeadID>V4</LeadID>
         <LeadOffsetFirstSample>0</LeadOffsetFirstSample>
         <FirstSampleBaseline>0</FirstSampleBaseline>
         <LeadSampleSize>2</LeadSampleSize>
         <LeadOff>FALSE</LeadOff>
         <BaselineSway>FALSE</BaselineSway>
         <ExcessiveACNoise>FALSE</ExcessiveACNoise>
         <MuscleNoise>FALSE</MuscleNoise>
         <LeadDataCRC32>1803131407</LeadDataCRC32>
         <WaveFormData>
AAAAAAAAAAACAAIAAgACAAAAAAAAAAAAAgACAAIAAgACAAIAAgACAAIAAgACAAIABAAE
AAQABAACAAIAAgACAAIAAgACAAIAAAAAAAAAAAABAAIAAwAEAAUABgAHAAgACgAKAAoA
CgAMAAwADAAMAAwADAAMAAwADQAOAA8AEAASABIAEgASABEAEAAPAA4AEAAQABAAEAAP
AA4ADQAMAAsACgAJAAgABgAGAAYABgAEAAQABAAEAAQABAAEAAQAAgACAAIAAgAAAAAA
AAAAAAEAAgADAAQABAAEAAQABAAFAAYABwAIAAgACAAIAAgACgAKAAoACgALAAwADQAO
AA0ADAALAAoADAAMAAwADAAMAAwADAAMAAwADAAMAAwADgAOAA4ADgAMAAwADAAMAA4A
DgAOAA4ADAAMAAwADAAKAAoACgAKAAoACgAKAAoACQAIAAcABgAGAAYABgAGAAUABAAD
AAIAAAAAAAAAAAAAAAAAAAAAAP7//v/+//7//v/+//7//v/8//z//P/8//z//P/8//z/
/P/8//z//P/6//r/+v/6//z//P/8//z/+v/6//r/+v/4//j/+P/4//r/+v/6//r/+P/4
//j/+P/4//j/+P/4//b/9v/2//b/9v/2//b/9v/4//j/+P/4//b/9v/2//b/+P/4//j/
+P/2//b/9v/2//T/9P/0//T/9f/2//f/+P/3//b/9f/0//b/9v/2//b/9P/0//T/9P/0
//T/9P/0//b/9v/2//b/9f/0//P/8v/0//T/9P/0//b/9v/2//b/9v/2//b/9v/3//j/
+v/8//3//v8AAAEAAgADAAYABgAHAAcABwAHAAcABQADAAIAAgD+//v/+v/3//X/9P/x
//H/7//t/+3/7v/w//H/8f/y//L/8P/v//D/8P/w//D/8f/w/+//7P/u/+7/7v/u/+7/
7v/u/+7/7v/u/+7/7v/w/+//7//v/+//7//v/+//8f/x//H/8f/z//P/9P/6/wMACQAR
AB0AMwBOAGgAfACOAKoAzwDqAPwACQEWAR4BEQHnAJ0ARgD3/7X/gv9d/0X/Nf8e///+
7/7u/vH+9f4B/w//H/8z/0b/Vv9d/2T/bf9+/47/l/+Z/57/pv+w/7z/xP/J/8z/0v/W
/9j/2f/d/9//4v/l/+f/6f/s/+z/7P/r/+n/6f/r/+v/6//r/+v/7P/s/+z/7P/s/+r/
6//r/+v/7v/v/+//7//u/+7/7v/v//H/8f/w//D/8v/y//L/8v/y//H/8P/v//L/8//z
//T/9P/1//X/9f/2//b/9v/2//j/+P/4//n/+P/4//f/9v/4//j/+P/5//n/+f/6//r/
/P/9//3//f/+////AQACAAAAAAABAAEABAAEAAQABAAEAAQABAAEAAQABAAEAAQABgAG
AAYABgAIAAgACAAIAAkACgALAA0ADAAOAA8ADwAPAA8ADwAOAA8AEgAUABUAFQAVABQA
EwAWABYAFQAVABQAFAAUABQAEgASABEAEAARABAADwAOAAwADAALAAoADAAMAAoACQAH
AAkACQAJAAkACAAHAAcABgAHAAkACwALAAoACQAIAAgACAAJAAsACwAMAAwACwALAAsA
CwALAAwADQAQABIAEQAQAA8ADwAQABEAEgATABMAEwAVABYAFAAUABQAFAAWABYAFwAX
ABcAFwAXABcAGQAZABkAGQAXABcAFwAYABYAFgAVABQAFgAWABYAFgAWABUAEwARABIA
EwATABQAEwATABMAEgATABIAEAAQABAAEAAQABIADwAOAA0ADAAMAAwADAAMAAoACgAK
AAkACQAJAAkACQALAAoACgAKAAgACAAIAAcABgAHAAgACAAGAAYABgAGAAUABQAFAAQA
BgAGAAYABgAEAAQABAAEAAUABQAFAAUABQAFAAUABQADAAMAAwADAAMABAAFAAYABQAF
AAQAAwAFAAUABAAEAAUABQAFAAUABQAFAAQABAAEAAQABQAFAAMAAwADAAMABQAEAAQA
BAAEAAQAAgACAAIAAgAEAAQABAAEAAIAAgACAAIABAAEAAQABAAEAAQABAAEAAQABAAE
AAQABgAGAAYABgAEAAQABAAEAAYABgAGAAYABgAGAAYABgAIAAkACgALAA0AEAASABQA
EwAWABYAFwAXABcAFwAXABUAEwASABAACgAHAAYABAAFAAUAAwABAP3/+//7//z/AAAB
AAEAAgACAAAA///+//7//v/+/wAAAAAAAP7//v/+//7//v/+//7//v/+//7//v/+//7/
/v/7//v/+//7//z//f/+/////f/9//3//f/9/wIADAAXAB8AJQAxAEcAXgB2AIgAnAC8
AN8A9AD+AAkBFAEWAQEBzQB/ACoA4f+n/3z/Xf9J/z3/KP8P/wf/Cv8N/xP/H/8r/zf/
Sf9a/2r/cf94/4H/kv+g/6n/q/+q/7L/uv/G/9D/1f/Y/97/4v/k/+X/5f/p/+7/9f/5
//n/+P/4//j/9//3//f/+f/5//n/+f/5//r/+v/6//r/+v/7//3//v///wIAAwADAAMA
AgACAAIAAwAEAAUABQAGAAQABAAEAAQABQAFAAUABQAFAAUABAAEAAIAAwADAAMABgAG
AAYABgAGAAYABgAHAAcACAAIAAgACAAIAAgACQAHAAcACAAIAAoACwALAAsACQAJAAoA
CgAKAAoACwALAAwADAAMAAwADAAMAAwADAAMAAwADAAMAAoACgAKAAoADAAMAAwADAAO
AA4ADgAPAA4AEAARABEAEgATABQAFAAUABYAFwAXABgAGQAZABkAGgAaABkAGQAaABoA
GgAaABoAGgAZABgAGQAYABcAFgAWABYAFQAUABQAFAASABEADwARABEAEQASABIAEgAT
ABEAEQASABMAEgASABIAEgATABIAEgATABIAFAAVABUAFwAXABcAFwAXABcAGQAaABoA
GgAaABsAHQAdAB0AHQAeAB0AHgAeAB8AIAAhACIAIAAgACEAIQAjACMAIwAjACMAIwAj
ACMAIwAjACMAJAAkACQAIwAiACAAIAAgACAAIwAjACIAIQAjACMAIgAiACEAIQAhACAA
IQAgAB4AHgAeAB4AHgAgAB4AHgAeAB4AHQAcABsAGgAaABoAGgAZABsAGwAbABsAGQAY
ABgAGAAYABgAGAAXABUAFQAVABQAFAAUABQAFAAVABUAFQAUABIAEgASABIAFAAUABQA
FAARABEAEQARABEAEQARABEAEwATABMAEwAQABAAEAAQABAAEQARABEAEQARABAAEAAP
AA8ADwAPABEAEQAQABAADwAOAA4ADQAPAA8ADwAPAA8ADgAOAA4ADgAOAA4ADgAOAA4A
DAAMAAwADAAMAAwADAAMAA4ADgAOAA4ADAAMAAwADAAOAA4ADgAOABAAEQASABMAEgAU
ABUAFgAZABwAHAAdAB8AHwAfAB8AHgAdAB0AHAAYABUAFAASABAADwAMAAkACQAHAAcA
CAAIAAkACQAKAAwACgAJAAgACAAIAAgACgAIAAgABgAGAAcACAAJAAoACAAIAAgACAAK
AAoACgAKAAkACQAJAAkACQAJAAkACQALAAsACwALAAsADAAUAB8AKQAvADkATwBqAIIA
lACmAMIA5QD8AAoBFQEkASwBHwHzAKsAVgAHAMn/mP9z/13/Tf80/xf/Cf8M/w3/Ef8d
/yv/O/9L/17/bv93/3z/hf+U/6T/rf+z/7b/vP/G/9L/2v/f/+L/5v/s/+7/7//x//P/
+P/7////AQACAAIAAgABAAEAAQADAAMAAwADAAMABAAEAAQABAAEAAIAAwADAAMABAAF
AAUABQACAAIAAgADAAMAAwACAAIAAgACAAIAAgABAAEAAQABAAMAAwACAAIAAAABAAEA
AQACAAIAAgACAAQABAAEAAUAAwAEAAQABAAGAAYABgAHAAUABQAGAAYABgAHAAcABwAJ
AAkACgAKAAkACAAIAAcACgAKAAoACgAKAAoACgAKAAgACAAIAAgACAAIAAgACAAGAAYA
BgAGAAcACAAJAAsACwAMAAwACwANAA0ADQAMAAwADgAPAA8ADgAPAA8ADwASABIAEQAR
ABAAEAAQABAADgAOAA0ADAAMAAwADAAMAAoACgAJAAgACQAKAAkACQAHAAkACQAJAAkA
CAAHAAcABwAHAAgACQAIAAgACAAIAAgACAAJAAsACwAMAAwACwANAA0ADQANAA0ADQAP
ABAAEQAQAA8ADwAQABEAEgATABMAEwAVABYAFgAWABYAFgAYABgAGQAZABoAGQAYABcA
GQAZABkAGQAZABkAGQAaABoAGgAZABgAGgAaABoAGgAZABkAGAAXABkAGQAYABgAFgAX
ABgAGAAZABgAFgAWABQAFAAUABYAFQAUABMAEgASABIAEgASABIAEgASABEAEQARABEA
EQATABIAEgASABAAEAAQAA8ADgAPABAAEAAOAA4ADgAOAA8ADwAPAA4ADgAOAA4ADgAM
AAwADAAMAA0ADQANAA0ADQANAA0ADQANAA0ADQANAAwADAAMAAwACgALAAsACwANAA0A
DAAMAAsACwALAAsACwALAAoACgAKAAoACwALAAkACQAJAAkACwAKAAoACgAKAAoACgAK
AAoACgAKAAoACgAKAAoACgAKAAoACgAKAAoACgAKAAoACgAKAAgACAAIAAgACgAKAAoA
CgAKAAoACgAKAA0ADgAPABAAEgATABQAFQAYABgAGQAZABoAGwAcABsAGAAWABMADgAL
AAoACAAHAAcABQADAAEA/////wAAAgAFAAUABgAGAAMAAQD///7/AAAAAAIAAgACAAAA
AAAAAP7//v/+//7/AAAAAAAAAAAAAAAAAAD//wEAAQABAAEA///////////9//3///8B
AAQADgAXAB8AJwA1AEsAZgB+AJIAqADKAOsA/AAEAQkBDAEGAesAswBlABQAz/+d/3b/
Wf9F/zP/Gv8F///+BP8F/wv/Gf8n/zP/R/9a/2j/cf94/4X/lP+i/6f/qf+w/7r/xP/Q
/9j/2f/c/+D/4v/i/+P/5//t//D/8//3//n/+f/4//f/9f/3//f/+f/5//n/+f/5//r/
+v/6//r/+v/6//v/+//7//r/+//7//v/+v/6//r/+//7//v/+v/6//j/+P/4//j/+f/5
//n/+f/3//f/9v/2//b/9//3//f/+P/4//j/+P/4//j/+P/5//v//P/8//z/+v/6//r/
+//9//3//v/+//z//f/9//3//f/9//7//v8AAAAAAQABAAAAAAAAAAAAAAAAAAAAAAAA
AAAAAAAAAP7//v/+//7/AAAAAAAAAAACAAIAAgADAAIABAAFAAUABwAHAAcABgAGAAgA
CQAJAAoACwALAAsACgAKAAkACQAKAAoACgAKAAoACgAJAAgABQAEAAMAAgAEAAQAAwAC
AAIAAgAAAP///f////////////7//f/9//v/+//8//3//v/+//7//v/9//z//P/9//z/
/v//////AAABAAIAAwADAAMABQAGAAYABgAGAAcABwAHAAcABwAHAAcACQAKAAwADAAM
AAwACgAKAAsACwANAA0ADQANAAsACwALAAsACwALAAsADAAMAAwACwAKAAoACgAKAAoA
DQANAAwACwAJAAkACAAIAAgACQAKAAoACQAIAAYABgAEAAQABAAGAAYABgAGAAYABQAE
AAMAAgACAAIAAgABAAEAAQABAAEA///+//7//v8AAAAAAAD///3//f/9//z//v/+//7/
/v/9//3//f/8//z//P/8//z//v/+//7//v/7//v/+//7//3//f/9//3/+//7//v/+//6
//r/+v/6//z//f/9//3/+//7//r/+v/7//v/+//7//3//f/8//z/+v/6//v/+//9//3/
/f/9//3//P/8//z/+v/8//z//P/8//z/+v/6//r/+v/6//r/+v/6//r/+v/6//r/+v/6
//r/+v/8//z//P/8//7//v/+//7///8BAAMABQAGAAgACQAKAAsADgAOAA8AEQARABEA
EQAOAAsACQAGAAQAAQAAAP7//f/9//v/+f/3//X/9f/2//j/+f/5//r/+P/2//X/9P/2
//b/9v/4//b/9v/0//T/9P/0//T/9P/0//T/9P/0//L/8v/y//L/8//z//P/8//z//P/
8//z//P/8//z//P/+f8AAAoAEwAZACUANwBRAGoAgACSAK4A0ADnAPIA+AADAQYB+ADL
AIEALwDm/63/gf9g/03/Qf8r/xD/B/8J/wr/C/8X/yP/L/89/1H/Yv9s/3H/eP+H/5b/
nv+h/6X/rP+0/8D/yP/O/8//0P/U/9j/3P/d/+H/5f/s//H/8//x//D/8P/w/+//8P/x
//T/9f/z//P/8//0//T/9P/0//T/9f/3//j/+f/5//n/+P/3//b/9v/2//f/9//3//b/
9v/2//b/9v/2//f/9//3//f/9//3//b/9v/4//n/+f/5//r/+v/6//r/+P/4//j/+f/7
//z//P/8//r/+v/6//v//f/9//7//v/8//3//f/9//3//f/+//7/AAAAAAEAAQAAAAAA
AAAAAAAAAAAAAAAAAAAAAAAAAAAAAAAAAAAAAAIAAgACAAIAAgACAAIAAwAGAAgACQAJ
AAkACQAJAAgACAAKAAsACwAMAA0ADQANAA4ADgANAA0ADgAOAA4ADgAMAAwACwAKAAsA
CgAJAAgACAAIAAcABgAEAAQAAgABAAMABQAFAAUAAwACAAEAAQABAAEAAgADAAQABAAE
AAQAAwACAAIAAwAEAAYABwAHAAcABwAHAAcABwAHAAkACgAKAAoACgALAAsACwALAAsA
DQANAA8AEAAOAA4ADgAOAA4ADgAPAA8AEQARABEAEQARABEAEQARABMAEwATABQAEgAS
ABEAEAAQABAAEAAQABEAEQAQAA8ADwAPAA4ADgAOAA8AEAAQAA8ADgAMAAwADAAMAAwA
DgAMAAwADAAMAAsACgAJAAgACQAKAAsACwAJAAkACQAJAAcABgAGAAYACAAIAAgABwAF
AAUABQAEAAYABgAGAAYABQAFAAUABAAEAAQABAAEAAYABgAGAAYAAwADAAMAAwAFAAUA
BQAFAAUABQAFAAUABAAEAAQABAAGAAcABwAHAAUABQAEAAQABwAHAAcABwAGAAUAAwAC
AAQABAAFAAUABQAFAAUABQADAAIAAgACAAQABgAEAAQABAAEAAQABAAEAAQABgAGAAYA
BgAEAAQABAAEAAUABgAIAAoADQAOABAAEQAQABEAFAAUABYAFwAYABkAFwAVABMAEgAQ
AAwACQAIAAYABQAFAAMAAQD///3//f8AAAIAAwADAAIAAgAAAP//AAAAAAAAAAACAAIA
AgAAAP7//v/+//7///8AAAEAAgAAAAAAAAAAAAIAAQABAAEAAQABAAEAAQABAAEAAQAB
AAEAAwAIAA4AFwAfACMALwBDAF4AeACOAKIAvgDdAPYAAgELARQBGAEJAd8AmwBKAP//
w/+U/3P/W/9L/zT/F/8J/wr/Cf8L/xf/Jf8z/0X/Vv9q/3X/ev+B/5D/oP+p/63/sP+4
/8T/0P/Y/9v/3v/i/+T/6P/r/+v/7f/0//n/+f/7//z//P/8//v//f/9////////////
//8AAAAAAAAAAAAAAAABAAEAAQABAAEAAAD//wAAAAAAAAEA//////7//v/+//7//v/+
/////////////f/9//z//P/+//////////7//v/+//7//v/+//7//////wAAAAAAAP7/
/v/+////AAABAAMABAACAAMAAwADAAMAAwAEAAQABAAEAAUABQAFAAQAAwACAAMABAAF
AAYABAAEAAQABAAEAAQABAAEAAQABAAEAAQABAAEAAQABQAGAAgACQAJAAcABwAHAAYA
BgAIAAkACQAMAA0ADQANAA4ADgANAA0ADgAOAA4ADgAMAAwACwAKAAkACAAHAAYACAAI
AAcABgAEAAQAAgABAAEAAwADAAMAAwACAAEAAQABAAEAAgADAAQABAAEAAQAAwACAAIA
AwAEAAYABwAHAAUABQAFAAUABwAHAAkACgAKAAoACgALAAsACwALAAsADwAPABEAEgAQ
ABAAEAAQABAAEAARABEAEwATABMAEwATABMAEwATABUAFQAVABYAFAAUABMAEgAUABQA
FAAUABMAEwASABEAEQARABAAEAASABMAFAAUABIAEAANAAwADAAMAAwADgAMAAwADAAM
AA0ADAALAAoADAAMAAwACwAKAAkACAAHAAkACAAIAAgACAAIAAgABwAFAAUABQAEAAYA
BgAGAAYAAwADAAMAAgAEAAQABAAEAAYABgAGAAYAAwADAAMAAwAFAAUABQAFAAUABQAF
AAUABAAEAAQABAAEAAUABQAFAAUABQAEAAQABQAFAAUABQAFAAUABAAEAAQABAAFAAUA
BQAFAAUABQAFAAQABAAEAAYACAAHAAYABQAEAAQABAAEAAQABAAEAAQABAACAAIAAgAC
AAQABAAEAAQABgAGAAYABgAGAAYABwAIAAsADAAOAA8ADgAPABIAEgAUABUAFgAXABcA
FQATABIADwAKAAYABAAEAAMAAwABAP3/+//5//n/+v/8//3//f8AAAAA/v/9//r/+v/6
//r//v/+//7//P/6//r/+v/6//z//P/8//z//P/8//z//P/6//n/+f/5//v/+//7//v/
+f/5//n/+f/7//v//v8GABMAGQAfACkAPQBYAHIAiACcALoA2wDyAPwA/wAEAQIB6wC9
AHkAKADh/6v/gv9l/0//P/8q/w//A/8E/wf/C/8Z/yP/Mf9B/1T/Zv9z/3j/gf+Q/6D/
p/+r/67/tv/C/87/1v/Z/9r/3P/e/+D/4f/j/+f/7P/v//P/8//z//L/8f/v//H/8f/z
//P/8//z//P/9P/y//L/8v/y//T/9f/1//X/8//z//L/8f/x//L/8//1//X/9f/0//T/
8v/y//L/8v/0//X/9v/3//X/9f/0//T/9v/3//f/9//2//b/9v/2//b/9v/2//f/+f/6
//r/+v/4//j/+P/5//n/+f/6//r/+v/7//v/+//7//v//P/8//7//v/////////+//3/
/P/+//7//v/+/wAAAAAAAAAA/v/+//7//v8AAAAAAAAAAAAAAAAAAAEAAgAEAAUABQAH
AAcABwAGAAYACAAJAAkADAANAA0ADQAMAAwACwALAAwADAAMAAwADAAMAAsACgAJAAgA
BwAGAAYABgAFAAQABAAEAAIAAQABAAMAAwADAAMAAgABAAEA/////wAAAQACAAIAAgAC
AAEAAAAAAAEAAgAEAAUABQAFAAUABQAFAAUABQAHAAgADAAMAAwADQALAAsACwALAA0A
DQAPABAAEgASABIAEgAQABAAEQARABUAFQAVABUAFQAVABUAFQAXABcAFwAYABgAGAAX
ABYAFAAUABQAFAAXABcAFgAVABMAEwASABIAEAARABIAEgASABIAEQASABAAEAAQABIA
EAAQABAAEAANAAwACwAKAAwADAAMAAsACwALAAsACwAJAAgACAAIAAoACgAKAAkABwAH
AAcABgAIAAgACAAIAAkACQAJAAgACAAIAAgACAAKAAoACgAKAAcABwAHAAcABwAHAAcA
BwAFAAUABQAFAAQABAAEAAQABgAHAAcABwAFAAUABAAEAAUABQAFAAUABQAFAAQABAAE
AAQABQAFAAcABwAHAAcABQAEAAQABAAGAAYACAAIAAgACAAGAAYABgAGAAYABgAGAAYA
CAAIAAgACAAGAAYABgAGAAcACAAJAAoACAAJAAoACwAMAA4ADwAQABEAFAAUABUAFQAV
ABUAFQAWABUAFQAUAA4ACwAKAAgABQAFAAMAAQD///3//f/+//7//////wAAAgAAAP//
/v/8//z//P/+//7//v/8//z//P/8//z//P/6//r/+v/6//z//P/8//z/+f/5//n/+f/5
//n/+f/5//v/+//7//v//f8AAAgAEwAbACMALwBDAFoAcgCEAJgAtgDXAO4A+gABAQgB
CAHzAMEAdwAmAN//rf+G/2n/Vf9H/zL/Gf8P/xT/Ff8Z/yX/Mf89/0v/Xv9s/3P/ev+D
/5T/pP+r/6//sP+2/77/yP/Q/9f/2v/e/+L/5P/l/+X/6f/s/+//8//3//b/9v/2//X/
9f/1//f/9//3//f/9//4//j/+P/4//j/+v/7//v/+//6//v/+//7//r/+v/6//v//f/9
//z//P/+//7//v/+////////////AQABAAAAAAD+/////////wIAAgACAAIAAAAAAAAA
AQABAAIAAgACAAIAAgACAAMAAQABAAIAAgAEAAUABQAFAAMAAwAEAAQABAAEAAUABQAI
AAgACAAIAAYABgAGAAYACAAIAAgACAAGAAYABgAGAAgACAAIAAgACgAKAAoACwAKAAwA
DQANAA4ADwAQABAAEgAUABUAFQAUABUAFQAVABgAGAAXABcAFgAWABYAFgAWABYAFQAU
ABMAEgARABAAEAAQAA8ADgAQABAADgANAAsADQANAA0ADwAOAA0ADQAJAAkACgALAAoA
CgAKAAoACgAKAAsADQANAA4ADgANAA8ADwAPAA8ADwAPABEAEgASABIAEgATABUAFQAV
ABUAFgAVABYAFgAYABgAGAAYABoAGgAbABsAHQAdAB0AHQAdAB0AHQAdABsAGwAbABwA
HQAeAB4AHgAeAB4AHgAeAB8AHwAeAB0AHQAdABwAHAAbABsAGwAaABoAGgAZABoAGAAY
ABgAGgAZABgAFwAWABcAFgAVABQAFAAUABQAEwAVABUAFQAVABMAEgASABIAFAAUABQA
EwATABMAEwASABIAEgASABIAEwATABMAEgAQABAAEAAQABAAEAAQABAAEQARABEAEQAP
AA8ADwAPABAAEQASABMAEQAQAA8ADgAQABEAEQARABMAEwAUABYAGAAYABgAGAAZABoA
GwAcAB0AHQAdAB0AHgAcABsAGQAZABkAGQAXABcAFgAUABAAEQASABIAEwATABEADwAN
AAsACwAMAA4ADwAPABAAEAAOAA0ADAAMAA4ADgAQABAAEAAOAA4ADgAOAA4ADgAOAA4A
DgAOAA4ADAAMAAwACwANAA0ADQANAAsACwALAAsACwALAA0ADwASABgAIQApAC8AOwBR
AGoAhACaALAAzADtAAQBDgEXASQBKgEbAfEAqwBaAA8A0f+i/3//af9Z/0L/Kf8d/xz/
G/8f/yv/Of9F/1X/av98/4X/iv+R/6L/sP+5/73/wv/K/9b/4P/o/+3/7v/y//T/9v/5
//v///8EAAcACQAJAAoACgAKAAkACgALAA4ADwAOAA0ADAAMAA4ADgAOAA4ADgAPAA8A
DwAOAA8ADwAPAA8AEAARABMAEQARABAAEAAQABAAEAAQABMAEwATABMAEwATABIAEgAU
ABUAFQAVABUAFAATABIAFAAUABQAFQAVABYAFgAWABYAFgAWABcAFwAXABgAGAAWABcA
FwAXABkAGQAaABoAGAAYABkAGQAYABgAGAAYABoAGgAaABoAGAAYABgAGAAWABYAFgAW
ABYAFgAWABYAFgAWABYAFwAYABoAGwAbABsAGwAbABoAGgAcAB0AHQAeAB8AHwAfAB4A
HgAdAB0AIAAgACAAIAAeAB4AHQAcABsAGgAZABgAGgAaABkAGAAYABgAFgAVABUAFwAX
ABcAFQAUABMAEwATABMAFAAVABQAFAAUABQAFQAUABQAFQAWABgAGQAZABcAFwAXABcA
GQAZABsAHAAcABwAHAAdAB0AHQAdAB0AIQAhACMAJAAiACIAIgAiACIAIgAjACMAJQAl
ACUAJQAlACUAJQAlACcAJwAnACgAJgAmACUAJAAmACYAJgAmACUAJQAkACMAIwAjACIA
IgAkACUAJgAmACMAIgAgACAAIAAiACQAJgAmACYAJgAmACYAJgAmACYAJgAmACcAKAAp
ACgAJgAlACMAIwAjACMAIQAfAB4AHAAYABgAGAAXABcAFwAVABMAEQAPAA8AEAASABMA
EwAUABQAEgARABAAEAAQABAAEgASABQAEgASABIAEQAQAA8ADgAOAA4ADgAOAAwADAAM
AAsADQANAA0ADQANAA0ADQANAAsACwAJAAsADgAUAB8AKQAvADcARwBiAHwAlACoAMQA
5wAEARABFQEYARgBBwHfAJ8AUAADAMf/mP91/13/T/88/x3/Df8O/xP/Ff8h/zH/P/9N
/2L/dP+B/4j/kf+g/7D/uf+9/8D/yP/S/97/5v/p/+r/7P/u//D/8f/x//P/+P/7////
//8AAAAAAAD///3//f//////AQABAAEAAgAAAAAAAAAAAAAAAQABAAEAAAABAAEAAQAA
AAAAAAABAAIAAwADAAQAAgACAAIAAgADAAMAAwADAAUABQAEAAQABAAFAAUABQAHAAgA
CQAKAAgACAAIAAkACwAMAAwADAAMAAwADAANAA0ADQAOAA4AEAARABEAEQAPAA8AEAAQ
ABIAEgATABMAEgASABIAEgASABIAEgASABQAFAAUABQAEgASABIAEgAUABQAFAAUABQA
FAAUABUAFQAWABYAFQAXABcAFwAWABQAFgAXABcAGAAZABkAGQAYABgAFwAXABcAFgAV
ABQAFAAUABMAEgARABAADwAOABAAEAAPAA4ADgAOAAwACwAJAAsACwALAA0ADAALAAsA
CwALAAwADQAOAA4ADgAOAA8ADgAOAA8ADwAQABAADwAQABEAEgATABEAEQATABQAFgAW
ABYAFwAXABcAFwAXABcAFwAZABoAHAAcABwAHAAcABwAHQAdAB0AHQAdAB0AHQAdAB0A
HQAdAB0AHQAeAB4AHgAdABwAGgAaABoAGgAbABsAGgAZABcAFwAWABYAFAAVABYAFgAX
ABYAFAAUABQAFAAUABYAFgAWABYAFgAYABgAGAAYABkAGgAbABsAHAAdAB4AHwAdABwA
HAAcABwAHAAcABsAFwAXABcAFgAUABQAFAAUABEAEQARABAADQAMAAsACgALAAwADQAO
AAsACwALAAsACwALAAsACwANAA0ADQANAAoACgAKAAoACgALAAsACwAJAAkACAAIAAcA
CQAJAA==
         </WaveFormData>
      </LeadData>
      <LeadData>
         <LeadByteCountTotal>10000</LeadByteCountTotal>
         <LeadTimeOffset>0</LeadTimeOffset>
         <LeadSampleCountTotal>5000</LeadSampleCountTotal>
         <LeadAmplitudeUnitsPerBit>4.88</LeadAmplitudeUnitsPerBit>
         <LeadAmplitudeUnits>¦ÌV</LeadAmplitudeUnits>
         <LeadHighLimit>2147483647</LeadHighLimit>
         <LeadLowLimit>268435456</LeadLowLimit>
         <LeadID>V5</LeadID>
         <LeadOffsetFirstSample>0</LeadOffsetFirstSample>
         <FirstSampleBaseline>0</FirstSampleBaseline>
         <LeadSampleSize>2</LeadSampleSize>
         <LeadOff>FALSE</LeadOff>
         <BaselineSway>FALSE</BaselineSway>
         <ExcessiveACNoise>FALSE</ExcessiveACNoise>
         <MuscleNoise>FALSE</MuscleNoise>
         <LeadDataCRC32>1603294559</LeadDataCRC32>
         <WaveFormData>
yP/I/8j/yP/J/8r/y//M/8z/zP/M/8z/zf/O/8//0P/R/9L/0//U/9b/1v/W/9b/2P/a
/9z/3v/e/97/3v/e/+H/4v/j/+T/5P/k/+T/5P/k/+T/5P/k/+b/5v/m/+b/4//i/+H/
4P/e/97/3v/e/93/3P/b/9r/1//W/9X/1P/S/9L/0v/S/87/zP/K/8j/yP/I/8j/yP/F
/8T/w//C/8H/wP+//77/vv++/77/vv+7/7r/uf+4/7r/uv+6/7r/uP+4/7j/uP+4/7j/
uP+4/7n/uv+7/7z/uv+6/7r/uv+7/7z/vf++/77/vv++/77/vv++/77/vv/B/8L/w//E
/8L/wv/C/8L/w//E/8X/xv/G/8b/xv/G/8b/xv/G/8b/x//I/8n/yv/I/8j/yP/I/8n/
yv/L/8z/yv/K/8r/yv/I/8j/yP/I/8n/yv/L/8z/yf/I/8f/xv/I/8j/yP/I/8f/xv/F
/8T/xP/E/8T/xP/G/8b/xv/G/8X/xP/D/8L/xP/E/8T/xP/C/8L/wv/C/8D/wP/A/8D/
wv/C/8L/wv/A/8D/wP/A/8L/wv/C/8L/wP/A/8D/wP/A/8D/wP/A/8L/wv/C/8L/wf/A
/7//vv/A/8D/wP/A/77/vv++/77/vv++/77/vv/A/8D/wP/A/7//vv+9/7z/vf++/7//
wP++/77/vv++/77/vv++/77/wP/A/8D/wP+9/7z/u/+6/7z/vP+8/7z/vP+8/7z/vP+8
/7z/vP+8/77/vv++/77/vf+8/7v/uv+7/7z/vf++/7z/vP+8/7z/vv++/77/vv/B/8L/
xf/H/8X/x//J/8n/yv/L/87/z//P/8//z//P/8//z//N/83/zf/K/8r/yf/G/8b/xf/E
/8P/wv/B/8L/wv/C/8T/xv/G/8b/xP/C/8P/xP/F/8f/xf/G/8b/xf/G/8b/x//I/8j/
yP/J/8n/yf/J/8n/yP/J/8r/y//M/8r/y//L/8v/zv/P/8//0P/U/9P/0//Y/9z/4v/p
//X/CgAlAEUAYwB+AJoAtADLANgA2wDaAM0ArwCMAGIALADz/7j/hv9g/0j/Mv8Z/wD/
9f70/vT++f4E/w//Hf8u/z3/Sf9R/1b/Yf9v/3r/g/+J/5D/lv+h/67/uf/C/8b/z//W
/9n/3//i/+X/5v/o/+r/7v/v//D/8v/z//P/8//1//X/8//z//T/9f/4//f/+P/5//n/
+//7//v//f/+/wAAAQACAAIAAgACAAQABAAEAAUACAAIAAcABwAHAAYABQAFAAgACAAI
AAgABwAHAAkACQAHAAcABwAHAAoACwAMAA0ADgAMAAoACQAMAAwADAAMAAoACgANAA8A
DwARABEAEQATABMAFQAWABYAFgAWABUAFgAXABgAGgAZABoAGwAcAB0AHQAdAB0AHwAg
ACEAIwAiACIAIgAhACIAIgAkACQAJQAkACQAJAAkACQAIgAgACAAHwAfAB8AGwAaABoA
GQAbABkAGAAWABcAFgAWABYAFAATABIADgANAA0ADgAOAAwADAAKAAgACAAIAAkACgAH
AAYACAAHAAcABwAFAAQABAAFAAYACAAGAAUABAADAAQAAwAEAAYABgAGAAgACgAIAAkA
CQAIAAkACgALAA4ADgAOAA0ADgAQABAAEAAPAA0ADgAQABIAEgATABMAEwAVABUAFQAV
ABYAFgAWABUAFwAYABkAGgAcABwAHQAfAB8AHgAdABoAHAAdAB4AHwAeAB4AHgAdAB4A
HQAdAB0AGwAbABwAHQAcABwAGgAZABsAHAAdAB4AHAAdABwAGwAcABwAHQAfABwAHAAc
ABsAHAAcABsAGQAaABoAGgAaABgAGQAbABsAHAAbABkAGAAYABgAGgAaABoAGgAaABgA
GQAZABsAHQAbABsAHAAbABsAGwAaABoAGgAcAB0AHgAeAB4AHAAaABwAHQAeAB8AHgAd
AB0AHAAdAB0AHQAeABwAHAAdAB4AHgAeAB4AHAAdAB0AHgAgACAAHwAdABsAGwAbAB0A
IAAgACAAHgAeAB4AHgAgACAAIAAgACAAIAAgACAAIAAgACAAIAAiACIAIgAiACAAIAAg
ACAAIQAiACMAJAAkACQAJAAkACIAIgAiACIAIwAkACUAJgAmACgAKQApAC0ALwAvAC8A
LwAxADEAMQAzADMAMwAzADMAMQAxAC8AKwAqACgAJwAqACoAKgAmACIAIAAgACAAIAAi
ACQAJAAkACIAIAAgAB4AHgAfAB8AIAAgAB8AHQAeAB4AHgAeABwAHQAdAB0AHwAfAB4A
HgAdABwAGwAaABwAHQAeAB8AHwAeAB4AHgAbAB8AJgAuADQAOwBDAFYAbwCNAKsAxgDi
APwADwEWARUBEAH7ANsAtACGAFIAGQDg/7L/kP92/2D/Sf82/zP/NP80/zf/Qv9L/1X/
Xv9p/3X/gf+K/5X/of+s/7P/tf+4/77/yf/Y/+P/7P/y//n//v///wEABAAHAAoAEAAW
ABgAFwAWABYAFQATABMAFQAVABgAGQAbAB0AGgAXABYAFQAWABkAGgAbABwAHAAdAB0A
HAAcABwAHAAfACAAIQAjACEAIAAeAB0AHwAgACEAIwAiACIAIgAiAB8AHwAhACEAIgAj
ACQAJQAjACMAIwAjACgAKAAoACkAKgAqACoAKgAqACoALQAvAC8AMQAxADEAMQAxADMA
NAA2ADgAOgA7AD0APQA9AD4APAA+AEAAQgBFAEUARQBFAEQARABEAEUARwBIAEkASQBK
AEgASABGAEUARABEAEQAQwBEAEMAQgBBAD8APgA9AD0APAA8ADsAOgA3ADUAMgAxADAA
MAAwADAALwAuACoAKgApACkAKAAmACgAKAAoACYAJAAjACIAIAAgACMAIwAlACUAIwAi
AB8AHwAfACAAIwAjACMAIwAlACMAIwAkACIAIgAkACYAJgAnACcAJgAmACYAJgAoACkA
KgAqACwAKgAqACoAKQAnACgAKgAsAC4ALwAvAC8ALQAtAC0ALQAvADAAMQAxADMAMgAx
ADAALgAuAC8AMQA0ADQANAAyAC8ALwAvAC8ALwAwADEAMQAxAC8ALgAtACsAKwAsAC0A
MAAwAC4ALQAqACoAKgAqACsALQAtAC0AKwAqACoAKwAoACgAKAAnACkAKgAqACkAJwAm
ACUAJAAmACcAKQApACYAJQAjACIAIgAiACQAJAAmACYAJgAkACMAIQAhACEAIgAjACUA
JQAkACMAIQAgAB4AIAAhACIAIwAkACMAIgAhACEAIQAhACEAIQAiACIAIgAhACAAIAAe
AB4AHwAgACIAIgAiACAAHgAdAB0AHgAeAB8AHwAfAB8AHQAdAB4AGgAcABwAHAAcABwA
GgAaABoAGgAYABgAGAAYABkAGgAbABwAGwAaABkAGAAaABoAGgAaABwAHgAfAB8AIAAh
ACAAHwAgACMAJAAlACUAJQAlACUAJwAlACUAIwAgACAAHwAfAB0AHAAbABYAFQAUABUA
FgAVABYAFwAWABcAFgAVABYAFgAWABcAFwAXABYAFAARABMAFAAVABYAFQAVABQAEwAV
ABUAFAAUABQAFAAUABQAFAATABIAEQASABIAEwAUABMAEwAYACAAJgArADUASABjAIMA
nwC2ANAA6AD9AAoBDQEKAf0A4QC8AJIAXgAlAOj/tv+O/3D/Wv8//yj/H/8e/x7/If8q
/zn/Rf9S/1//a/9z/3j/g/+P/5z/pf+r/7D/tv+//8z/1f/c/+L/6f/w//X/9//4//v/
/v8AAAQABgAHAAgACgALAAoACQAKAAkACQAJAAoACwANAAsACwALAAoACwAKAAkADAAM
AA0ADQAKAAoACgAKAAwADAAMAA0ADAAMAAsACwALAAoACQAJAAwADAAMAAwACwALAA0A
DQANAA0ADQANAA4ADwAQABEAEwASABEAEQAVABYAFwAYABYAFgAZABsAHAAdABwAGwAc
AB0AIAAiACEAIgAjACMAJQAnACkALAApACoAKwAsACsAKwArACsAKwAsAC0ALwAuAC4A
LgAtAC0ALAAtACwAKwAqACoAKgAoACgAJgAkACIAIQAhACEAHgAcABsAGQAbABkAGAAW
ABMAEgASABIAEgARABAADAALAAsADAAMAAkACgAJAAgABwAGAAYABgAFAAQABgAFAAcA
BwAFAAQABQAFAAUABgAGAAUABAADAAYABQAGAAgABwAGAAcACAAIAAkACQAIAAoACgAK
AAwADAAMAAsADAAOAA4ADgANAAsADAAOABAAEAARABEAEQATABMAEwATABQAFAAUABMA
FAAUABQAFAASABIAEwAVABQAFAAUABIAEgATABQAFQAUABQAFAATABYAFQAVABUAFAAT
ABMAEwATABIADwANAA4ADgAOAA4ADQANAAsACQAKAAoACwANAAoACgAKAAkACQAKAAoA
CQALAAoACQAIAAYABwAJAAkACQAJAAgACAAHAAYABwAGAAYABgAGAAQABgAFAAYABwAG
AAUABQADAAUABQAEAAQAAgAEAAUABgAGAAYABAACAAIAAwAEAAUAAwADAAQABAAFAAUA
BQAGAAUABAAEAAQABAAEAAQAAgADAAMABAAGAAYABQADAAEAAgABAAIABAAEAAIAAgAC
AAIAAgAEAAQABAAEAAIAAgACAAIAAgACAAIAAgACAAIAAgACAAAAAAAAAAAAAQACAAMA
BAAEAAQABAAEAAgACQAJAAsADQANAA0ADQANAA0ADQANABAAEQASABMADgANAAoABgAG
AAUABQAGAAYABgACAAAA/P/8//z//P///wIAAwAEAAEA/v/9//z//v//////AAAAAP//
/f/8//r/+v/6//r//P/9//7////9//z//P/8//7//v/+/////f/9//3//f/6//r/+v/9
////BgAOABQAGQAjADYAUwBzAJEArADGAN4A6wDoAOEA1gC5AJcAcABGABIA2/+o/4D/
YP9I/zD/Gf8I/wn/Cv8K/w//Gv8l/y//PP9J/1f/Yf9s/3X/gf+K/5H/k/+a/6L/r/++
/8n/zv/Q/9f/2P/X/9n/4P/l/+r/7v/y//L/8f/w//D/7//x//H/8//z//P/8//0//X/
9P/x//D/7//x//P/8//z//P/8v/y//H/8v/y//L/8v/y//L/8v/z//L/8v/x//H/8//0
//X/9//1//T/8//y//L/8//2//f/+f/5//n/+f/3//f/9//3//z//P/8//3//P/8//z/
/P/+//7/AQADAAMABQAFAAUAAwADAAUABgAIAAoADAANAAsACwALAAwADgAQABIAFAAT
ABMAEwATABIAEgASABMAFQAWABcAFwAWABQAFAASABIAEgATABQAEgASABAADgANAAsA
CgAJAAgACAAJAAkABwADAAAA/P/8//z//f/+//7//f/8//j/9v/1//X/9P/0//b/9v/2
//T/8v/x//D/8P/w//P/8//z//P/8f/w/+//7//v//D/8f/x//H/8f/v/+3/7f/u//D/
8P/y//T/9P/1//X/9P/0//T/9P/2//f/+P/4//r/+P/4//j/9//5//r//P/+//7/////
/////f/9//3//f8BAAIAAwADAAEAAAD///7/AAAAAAEAAwAEAAQABAACAAEAAQABAAEA
AwAEAAUABQAFAAMAAgABAAEAAQACAAMABAAEAAIAAQAAAAAAAAAAAAEAAwADAAMA///+
//7//////wAAAQABAAAAAAD///3//f/8//v/+v/7//3/AAABAP7//f/7//r//P/8//7/
/v/+//7//v/8//z/+//8//3//v///wEAAQD+//3/+//6//z//v///wAAAAAAAP7//P/7
//v/+//7//z//f///wAA/v/9//z//P/+//7///8AAAAAAAAAAP7//v/9//3//v8AAAEA
AQABAAEA/////wAA/v8AAAIAAgACAAIAAQAAAP///v8AAAAAAAAAAAIAAgACAAIAAAAA
AAAAAAABAAIAAwAEAAIAAgACAAIABAAGAAcABwAHAAkACQAJAAkACwALAAsADAANAA4A
DwAMAAkACAAFAAQABAADAAMABAAEAAQAAAD8//r/+v/6//v//v8BAAIAAQD+//v/+v/8
//z//f/9//3//P/6//f/9v/2//b/9v/4//n/+f/5//j/9//1//T/9P/0//T/9P/1//X/
9f/1//P/8v/y//L/+f/9/wQACAAMABUAJQBAAF8AfQCZALQAzADgAOkA6ADhANAAswCP
AGYANgACAMn/mv92/1z/Rv8y/x3/Fv8X/xT/FP8Z/yL/Kf81/0L/T/9b/2P/av93/4H/
iP+N/5H/mP+k/7H/vP/D/8j/zP/P/9T/2f/b/+D/5f/s//D/8P/u/+z/7P/t/+3/7v/v
//L/8//x//H/8v/z//X/8//z//P/9f/3//f/9//3//b/9v/1//X/9v/3//j/+P/4//j/
+f/6//r/+f/5//z//P/8//3//P/8//z//P/8//3/AAABAAEAAQABAAEAAQABAAEAAQAE
AAQABAAFAAQABAAEAAQABQAGAAoADQAMAA0ADAALAAsACwANAA4AEAASABQAFQAVABUA
FQAWABcAGgAdACAAIAAfAB4AHQAeAB4AHgAfACEAIgAjACMAJAAiACIAIAAiACIAIwAk
ACEAIAAdABoAGAAXABcAFwAXABYAFgAVABIADwANAAoACgAKAAsADAALAAkABwACAAEA
AQACAAIAAAACAAIAAgD+//z/+//6//z//P///////v/9//r/+P/5//n/+f/6//3//f/9
//3/+//5//n/+v/7//z///8CAAEAAQAAAP7//v/+//7/AAABAAIAAgAEAAMAAgABAP//
AAACAAUACAAHAAcABgAFAAUABQAFAAUABwAIAAkACQAHAAYABQAEAAcACAAKAA0ACwAK
AAkABgAHAAcABwAHAAcACAAJAAkACAAFAAMAAQACAAMABQAHAAcABgADAAEAAgACAAIA
AgABAAMAAwADAAEAAAAAAAEAAQACAAMAAwACAAIAAQD//////v/9//z//v///wEAAQD+
//3/+//6//v//P///wAA/f/8//v/+P/4//f/+P/5//r/+//9//3/+v/5//f/9v/4//r/
+//8//r/+v/4//b/9v/3//j/+f/5//n/+v/6//j/9//2//b/9//4//r//P/7//r/+f/2
//f/9//4//r/+v/7//v/+//3//X/9f/2//j/+v/6//r/+v/6//n/+P/3//b/9//4//n/
+v/4//j/+P/4//r/+v/8//3///8BAAMAAwABAAEAAwADAAQABQAGAAcABQAFAAMAAwAB
AP7//v/9//z//P/7//r/9v/0//L/8v/z//T/9//6//n/+P/1//L/8v/y//L/8//1//b/
9v/1//H/8P/w//D/8f/y//T/9f/0//P/8v/w//L/8v/y//L/8v/z//P/8//x//H/8P/w
//L/8//3//r//v8EAAcADwAiAD0AXQB9AJoAsgDIANsA4gDhANoAywCtAIwAZgA0AP3/
wv+S/27/UP86/yP/Dv8F/wb/BP8D/wr/Ff8h/y7/O/9L/1X/XP9l/2//ev+B/4f/jP+W
/6P/rv+3/77/wP/F/8r/zf/P/9T/1//c/+D/4v/i/+L/4v/j/+P/5f/l/+f/5//l/+X/
5v/n/+f/5f/l/+X/5//p/+n/6f/p/+j/6P/n/+f/6P/p/+r/6f/o/+f/5//o/+j/5//n
/+r/6v/q/+v/6f/o/+f/5v/m/+f/6v/r/+n/6f/p/+n/6//r/+v/6//w//D/8P/x//D/
8P/w//D/8f/y//b/+f/5//n/9//1//f/9//5//r/+v/8//7////9//3//f/+////AgAF
AAgABgAFAAQAAwADAAQABQAHAAcACAAJAAkACAAGAAYABAAGAAYABwAIAAUABAABAP7/
/P/7//v/+//7//r/+v/5//b/8//x/+7/7v/u/+//8P/t/+v/6f/k/+T/4//j/+L/4v/k
/+T/5P/h/97/3P/a/9z/3P/f/9//3v/d/9r/2P/Z/9n/2f/a/9v/2//b/9v/2//Z/9n/
2v/c/9z/3v/g/9//3//e/9z/3f/e/9//4v/i/+L/4f/i/+D/4P/g/9//4v/k/+f/6v/p
/+n/6P/n/+f/5//n/+f/6f/q/+v/6//p/+j/5//m/+n/6v/s/+//7f/s/+v/6P/p/+n/
6f/p/+v/7P/t/+3/7P/p/+f/5f/m/+f/6f/r/+n/6P/l/+P/5P/k/+T/5P/l/+f/5//n
/+P/4v/i/+P/4f/i/+P/4//i/+L/4f/f/+H/4P/f/97/3v/f/+H/4f/e/93/2//a/9v/
3P/f/+D/3v/e/97/3P/d/9v/2//b/9z/3f/f/9//3v/d/9v/2v/b/97/4P/i/9//3v/b
/9j/2v/b/9z/3f/d/93/3v/e/9z/2//a/9r/3P/c/93/3v/c/9z/3P/a/9v/2//c/97/
3v/f/9//3//d/9v/2//c/97/4P/e/97/3v/e/9z/3P/c/9z/3f/e/9//4P/f/97/3f/c
/97/3v/e/97/4P/g/+D/4P/e/97/4P/h/+L/5f/o/+n/5//n/+n/6f/q/+v/7P/t/+3/
7f/r/+v/5//k/+T/4//j/+T/5P/k/97/3P/a/9r/3P/c/97/4P/i/+L/4P/e/9z/3P/c
/93/3v/g/+H/4f/f/97/3v/e/+D/4P/h/+H/4f/h/+H/4P/e/97/3v/e/9//4f/i/+P/
4f/h/+D/4P/i/+P/5//u//b//P8BAAkAGgA1AFcAdwCQAKoAwgDTANgAzwDEAK8AiwBm
AD4AEADb/6j/fv9e/0T/Lv8V/wL/+f7+/v7+Af8I/xP/Hf8o/zf/Rf9R/1z/Zf9v/3j/
f/+F/4r/kv+f/67/uf++/8L/x//K/83/z//S/9X/2v/g/+L/5P/j/+L/4v/h/+P/4//l
/+X/5f/l/+b/5//l/+P/4//j/+T/5//o/+n/6f/o/+j/5//n/+j/6f/q/+j/6P/o/+n/
6f/o/+b/5f/n/+j/6f/r/+r/6P/m/+T/5f/l/+f/5//n/+f/5//n/+X/5f/l/+X/6v/q
/+r/6//q/+r/6v/q/+r/6v/t/+//8P/x//D/7//t/+3/7//w//T/9v/4//n/9//3//f/
+P/4//r//P/+/////////////v/+//7///8DAAQABQAFAAYABAAEAAIABAAEAAUABgAG
AAYABAACAAEA///+//3//f/+/wAAAQAAAP3/+//4//j/+P/5//r/+P/3//b/8v/y//H/
8f/w/+7/8P/w//D/7v/s/+v/6v/q/+r/7f/t/+//7//t/+z/6//r/+v/7P/w//H/8v/z
//H/7//v//D/8v/y//T/9v/2//f/9//2//b/9v/2//j/+//8//z//v8AAAAAAAD//wAA
AgAFAAgACAAJAAkACQAJAAkACQAJAA0ADgAPAA8AEgAUABYAGAAdACAAJAApACgAKAAo
ACYAJgAnACgAKQAtAC4ALwAvAC4AKwApACcAKQApACoAKwAsACwAKgApACoAKgAqACoA
LAAvADAAMQAtACwALAAtAC8AMAAxADEAMQAyADIAMQAxADAALwAuAC8AMQA0ADUAMgAx
AC8ALgAvADAAMwA0ADQANAA0ADIAMwAxADEAMQA0ADUANwA3ADQAMwAxADAAMgA0ADUA
NgA0ADQAMgAwADEAMQAxADEAMgAzADUANgA0ADMAMgAyADQANAA1ADYANgA2ADYANAA0
ADMAMwA0ADcAOQA6ADsAOQA3ADcAOAA6ADwAPgA+AD4APgA9ADwAOwA6ADwAPAA8ADwA
PAA8ADwAPAA6ADoAOgA6AD0APgA/AEAAPwBAAEAAPwBDAEUARQBFAEcASQBJAEkARwBH
AEcARwBKAEkASgBJAEUARABCAEEAQgBCAEIAPgA+ADwAPAA8ADkAOgA7ADoAOwA6ADkA
OgA5ADgAOAA3ADoAOgA5ADcAOAA4ADgAOAA3ADcANgA1ADgAOQA5ADoAOQA4ADcANgA3
ADcANwA3ADkAOAA4ADgANwA5AEAASABOAFUAXwBwAIsAqQDFAN4A+AASASUBLgEtASQB
DwHrAMYAmgBqADUAAgDY/7r/oP+K/3H/XP9V/1b/Vv9Z/2D/a/9z/3z/h/+T/5v/ov+t
/7v/yP/R/9X/2P/c/+f/8v/9/wYADgAVABoAHQAdABwAHwAiACYAKgAuAC4ALgAvAC8A
LQAtAC8ALwAxADEAMgAzADEALwAvAC8ALwAxADEAMQA0ADQANQA1ADMAMgAxADAAMQAy
ADMANQA0ADQAMwAzADQANAA0ADUAOAA4ADgAOAA2ADUANgA1ADcANwA3ADcANwA3ADcA
NwA4ADgAOAA5ADoAOgA6ADoAOQA4ADoAOwA7AD0APQA9ADoAOQA6ADoAPAA+AEAAQQBE
AEUARgBIAEUARgBHAEgASgBLAEwATQBKAEoASgBLAEsATABNAE0ATQBMAE0ATABNAEwA
TABMAEwATABKAEgARQBDAEIAQQA/AD4APgA9AD8APQA8ADoAOAA2ADUANAA2ADUANAAw
ACwAKwArACoAKQAqACkAKAAnACYAJgAmACMAIgAkACMAJAAlACQAJAAhACEAIQAiACIA
IQAgAB8AIAAfACAAIgAgACAAIgAkACYAJwAnACYAJAAkACQAJgAlACYAJgAoACoAKgAq
ACkAKAAoACkAKgAsAC0ALQAtAC0ALQAtAC0ALgAuAC4ALQAuAC4ALgAuACwALAAtAC8A
MgAyADIAMAAvAC8ALwAvADAAMAAwAC8AMQAvAC4ALQAsACsAKwArAC4ALgAsACsAKAAo
ACgAKAAoACkAKAAnACYAJgAnACkAJwAmACUAIwAlACYAJgAlACUAJAAjACIAIAAhACMA
IwAkACMAIQAgAB4AHgAgACAAIgAiACIAIAAfAB0AHQAdABwAHQAfAB8AHwAfAB4AHgAd
AB4AHgAeACAAIAAeABwAGwAbABsAGwAdAB0AHgAeACIAIQAiACIAIAAgACAAIAAkACUA
JQAnACYAJQAkACMAJAAjACIAIQAjACMAIwAjAB8AHwAdABoAHAAdAB8AIgAgACAAHAAa
ABoAGgAaABoAHAAeAB4AHgAaABgAGAAYABkAGwAcAB4AHAAbABkAGAAWABYAFgAWABkA
GQAZABkAFgAUABMAEgATABQAFQAXABYAFQAUABMAEgASABQAFQAXABoAIAAmACkAMQBE
AF8AfwChALwA1ADsAP0ABgEFAQIB8QDXALgAkgBkACsA8v++/5j/ev9k/0v/Nv8v/yz/
Kv8p/zL/Pf9H/1T/Y/9x/3v/gv+J/5P/nv+n/6v/sv+6/8f/1P/f/+T/6P/r//D/8//3
//z///8EAAgACgAKAAgACAAJAAkACgALAA4ADwANAA0ADgAPAA8ADQANAA0ADwARABEA
EQARABAAEAAPAA8AEAARABIAEAAQABAAEQASABIAEQARABIAEgASABMAEgASABIAEgAS
ABMAFgAXABUAFQAVABUAFwAXABcAFwAaABoAGgAbABsAGgAZABgAGQAaAB4AIQAgACEA
IAAfACEAIQAjACQAJAAmACgAKQApACkAKQAqACwALgAwADIAMgAxADAALwAwADAAMAAx
ADEAMgAzADMAMgAwADAALgAuAC4ALwAwAC0ALAApACYAJAAjACMAIwAhACAAIAAfABwA
GQAXABQAFAAUABUAFgATABEADwAKAAkACQAKAAoACAAKAAoACgAGAAQAAwACAAQABAAH
AAcABgAFAAIAAAABAAEAAQACAAMAAwADAAMAAQD/////AAACAAIABAAGAAUABQAEAAIA
AwAEAAUACAAHAAgACAAKAAgACAAIAAcACAAKAA0AEAANAA0ADAALAA0ADQANAA0ADwAQ
ABEAEQARABAADwAOAA8AEAASABUAEwASABEADgAPAA8ADwAPAA8AEAARABEADwANAAwA
CwAMAA0ADwARAA8ADgALAAkADAAMABAAEgASABAAEAAQABAAEAAPAA0ADQAPAA8ADwAP
AA8ADQALAAkACQAJAAkACQAHAAcABQACAAIAAQABAAIAAwAEAAEAAAD+//7//v/+/wAA
AgACAAIA/v/8//z//P/8//3//f/+/wAA///9//z/+//6//n/+P/5//n/+f/5//n/+P/4
//j/+P/4//j/+f/5//n/+f/5//j/9v/2//f/+f/8/wYADgATABkAJgA7AFkAewCYALIA
zADfAOgA5QDaAMcApQCAAFoALgD9/8r/nP94/1r/QP8p/w7/Af8E/wb/B/8Q/x3/J/8y
/0H/T/9b/2b/b/97/4b/jf+R/5b/nP+p/7b/wf/K/87/0//W/9n/2//c/93/4v/o/+z/
7v/t/+z/7P/r/+v/6//t/+3/7f/t/+7/7//t/+v/6//r/+z/7//w//H/8P/w//H/8f/w
//D/8P/w//H/8v/z//X/8//y//D/7//y//L/8v/z//T/9P/0//T/8//z//X/9f/2//f/
+P/5//f/9//3//f//P/8//z//f/+//7//v/+/wAAAAADAAUABwAJAAkACQAHAAcACQAK
AA4AEAASABMAEwATABMAFAAUABYAGAAaAB0AHQAdAB0AGgAaABoAGwAdAB4AHwAfABwA
GgAaABgAFwAWABYAFgAUABQAEgAQAA0ACwAKAAkABwAGAAYABQAEAAEA///8//v/+v/6
//r/+v/5//j/9P/w/+//7//u/+7/8P/w//D/8P/u/+3/7P/r/+r/7P/r/+3/7f/r/+r/
6f/p/+n/6v/r/+v/6//r/+v/6f/p/+r/6v/q/+z/7v/w//H/8f/w/+7/7v/u//D/8//0
//T/9v/2//b/9v/1//X/9v/4//r//P/9//3//f/7//v/+//7//3//v/////////+//3/
/P/8//z//f////7//v/+//z/+f/5//n/+f/7//z//f/9//3/+//6//n/9//3//j/+f/8
//z/+v/5//j/+P/4//j/+//9//3//f/8//z//f////3//v//////AwAEAAQAAwABAAAA
///+/wAAAQADAAMAAAD///3//P/8//z//v/+/wAAAAAAAP7//P/5//j/9//5//v//v//
//z/+//5//j/+P/6//v//P/9//7//f/8//n/+f/5//n/+v/7//3//v/+//3//P/8//r/
+v/7/w==
         </WaveFormData>
      </LeadData>
      <LeadData>
         <LeadByteCountTotal>10000</LeadByteCountTotal>
         <LeadTimeOffset>0</LeadTimeOffset>
         <LeadSampleCountTotal>5000</LeadSampleCountTotal>
         <LeadAmplitudeUnitsPerBit>4.88</LeadAmplitudeUnitsPerBit>
         <LeadAmplitudeUnits>¦ÌV</LeadAmplitudeUnits>
         <LeadHighLimit>2147483647</LeadHighLimit>
         <LeadLowLimit>268435456</LeadLowLimit>
         <LeadID>V6</LeadID>
         <LeadOffsetFirstSample>0</LeadOffsetFirstSample>
         <FirstSampleBaseline>0</FirstSampleBaseline>
         <LeadSampleSize>2</LeadSampleSize>
         <LeadOff>FALSE</LeadOff>
         <BaselineSway>FALSE</BaselineSway>
         <ExcessiveACNoise>FALSE</ExcessiveACNoise>
         <MuscleNoise>FALSE</MuscleNoise>
         <LeadDataCRC32>1266382731</LeadDataCRC32>
         <WaveFormData>
5P/k/+T/5P/l/+b/5//o/+n/6v/r/+z/7f/u/+//8P/x//L/8//0//X/9v/3//j/+//8
//3//v8BAAIAAwAEAAUABgAHAAgACQAKAAsADAAOAA4ADgAOABAAEAAQABAADwAOAA0A
DAALAAoACQAIAAUABAADAAIAAQAAAP///v/7//r/+f/4//b/9P/y//D/7v/u/+7/7v/t
/+z/6//q/+n/6P/n/+b/5v/m/+b/5v/k/+T/5P/k/+T/5P/k/+T/5P/k/+T/5P/k/+T/
5P/k/+b/5v/m/+b/5P/k/+T/5P/m/+b/5v/m/+j/6P/o/+j/6P/o/+j/6P/q/+r/6v/q
/+r/6v/q/+r/6//s/+3/7v/u/+7/7v/u/+7/7v/u/+7/7v/u/+7/7v/w//D/8P/w//L/
8v/y//L/8v/y//L/8v/0//T/9P/0//T/9P/0//T/9P/0//T/9P/2//b/9v/2//T/9P/0
//T/9P/0//T/9P/0//T/9P/0//L/8v/y//L/9P/0//T/9P/0//T/9P/0//T/9P/0//T/
9P/0//T/9P/0//T/9P/0//b/9v/2//b/9P/0//T/9P/0//T/9P/0//b/9v/2//b/9v/2
//b/9v/2//b/9v/2//b/9v/2//b/9v/2//b/9v/4//j/+P/4//j/+P/4//j/+v/6//r/
+v/6//r/+v/6//r/+v/6//r/+v/6//r/+v/6//r/+v/6//z//P/8//z//P/8//z//P/8
//z//P/8//7//v/+//7//P/8//z//P/+//7//v/+//7//v/+//7/AAAAAAAAAAACAAIA
AwADAAUABwAHAAcACQAKAAwADAAMAAwADQANAAsACwAJAAkACAAHAAYABgAFAAUABQAE
AAUAAwACAAIAAgADAAQABAAEAAMAAgAAAAIAAgACAAMAAQABAAAA/////////////wAA
AAAAAAAAAAAAAAAAAAAAAAAA////////////////AQABAAEAAQABAAEAAQAEAAgADQAP
ABUAIwA1AEwAYwB3AIgAlACdAJ8AlwCLAHkAYQBKADgAIwAIAOb/xP+n/4//e/9o/1n/
VP9U/1H/U/9Y/1//Zv9u/3f/ff+E/4n/jv+Z/57/o/+p/63/tf++/8j/0//a/9//5v/s
/+7/8v/2//n/+//8//7/AAACAAMAAwADAAQABAAEAAUABQAFAAUABQAHAAcABwAHAAcA
BwAHAAcABwAHAAcABwAIAAgACAAKAAoACgALAAsADAANAA4AEAAQABAAEAARABEAEQAR
ABEAEgASABMAEwARABIAEwATABQAFAAVABUAFQAWABYAFgAZABkAGQAaABoAGgAbABwA
HAAdAB0AHQAfACAAIQAiACMAJQAmACcAKQAqACsALAAtAC4ALwAxADIAMwA0ADQANQA1
ADYANwA1ADUANgA2ADgANwA2ADUAMwAyADAALwAvAC0ALQArACoAKgAoACUAIgAiACAA
HwAfAB0AGwAbABoAGQAYABcAFAATABIAEAARABAADwAOAA0ADQANAAwACwAMAA0ADQAL
AAsACwALAAsACwALAAsADAAMAA0ADgAOAA4ADgAOAA8AEAARABMAEwATABQAFQATABQA
FAAUABYAFgAWABYAFwAYABgAGAAYABkAGQAaABoAGgAbABsAGgAaABsAGwAdAB0AHQAe
AB0AHQAdAB0AHQAeAB4AHgAeAB4AHgAfAB8AHwAfAB8AHwAfAB8AHwAdAB0AHQAdAB8A
HwAfAB4AHAAcABwAHQAfAB4AHgAeACAAHwAfAB8AHQAdAB0AHQAdAB0AHQAdAB0AHQAd
AB0AHAAcAB0AHQAcABwAHAAcABwAHAAcABwAHQAdAB0AHAAcABwAHQAdABwAHAAcABwA
HAAcABwAHAAcABwAHAAcAB4AHgAeAB4AHAAcABwAHAAcABwAHAAcAB0AHQAdAB0AHQAd
AB0AHQAfAB8AHwAfAB8AHwAfAB8AHwAfACAAIAAgACAAIAAgACEAIQAhACEAIQAhACEA
IQAhACAAIAAgACAAIAAiACIAIgAiACIAIgAiACIAIgAiACIAIgAiACIAIgAiACIAIgAi
ACIAJAAkACQAJAAiACIAIgAiACIAIgAiACIAJAAkACQAJAAkACUAJQAlACkAKQApACkA
KgAsACwALAAqACsAKwArACsAKQApACgAJwAmACYAJwAlACUAJAAjAB8AHgAeAB4AIQAi
ACIAIgAhACAAHgAeABwAHAAdAB0AHQAcABsAGwAcAB0AHgAeABwAHAAcABwAHAAcABwA
HAAcABsAGwAbAB0AHQAdAB0AGwAbABsAGwAbABsAIAAmACkALQAzAD8AUwBqAIEAlQCm
ALIAuwC9ALMAqQCTAHsAaABWAEUAKAAGAOb/yf+z/6H/kP+D/3z/fP95/3n/fP+B/4b/
iv+R/5n/nv+j/6z/tf+8/8H/w//F/8v/1v/i/+3/9P/5/wAABAAIAAoACgANABEAFAAY
ABgAFgAXABcAFwAYABgAGAAZABoAGwAcAB0AGwAbABsAGwAZABkAGQAZABsAGwAbABsA
HAAcABwAHgAgACAAIQAhAB8AHwAfACAAIAAgACAAIQAhACEAIQAhACAAIAAhACEAIwAk
ACUAJQAiACIAIwAjACcAKAAoACgAJwAnACcAKAAqACoAKwAsAC4ALwAvAC8AMQAyADMA
NAA1ADcAOAA5ADsAPAA9AD4APwBAAEEAQwBEAEUARgBGAEcARwBIAEkASQBJAEoASgBI
AEcARgBFAEUARABCAEEAQwBBAEEAPwA8ADwAOgA3ADYANgA0ADMAMwAxAC8ALwAsACsA
KgApACoAKQAoACYAJQAkACMAIgAfAB8AHwAeABwAHAAcABsAGwAbABsAGwAbABsAGwAb
ABkAGAAYABgAGAAYABgAGAAYABgAGAAZABcAFwAYABkAFwAYABgAGAAWABYAFgAWABcA
GAAYABgAGAAZABkAGgAYABgAGQAZABoAGgAbABsAGQAZABkAGgAZABkAGQAZABkAGgAa
ABoAGAAYABgAGQAZABkAGQAZABcAFwAXABcAFwAXABcAFwAXABcAFwAWABYAFgAWABcA
FwAWABYAFgAUABMAEwATABMAEwATABMAEgARABAADwAPAA8ADwAPABAAEAARABEAEAAQ
ABAAEAAOAA4ADgAOAA0ADQANAAwACgAKAAsACwAMAAwADAAMAAoACgAKAAoADAAMAAwA
DAAKAAoACgAKAAoACgAKAAoADAAMAAwADAALAAsACwALAAsACwALAAsACQAJAAkACQAH
AAcABwAHAAcABwAIAAgABgAGAAYABgAHAAcABwAHAAUABQAFAAUABQAEAAYABgAGAAYA
BAAEAAQABAACAAIAAgACAAQABAAEAAQAAgACAAIAAgACAAIAAgACAAIAAwADAAMABQAF
AAUABQAGAAgACAAIAAgACQAJAAkACwAJAAkACAAFAAQABAAFAAMAAwACAAEAAQAAAAAA
AAAAAAAA///+/////v/8//z//P/8//3//f/7//r/+f/5//v/+//7//r/+v/6//r/+v/6
//r/+v/6//r/+f/5//n/9//3//f/9//5//n/+f/5//n/+f/6/wAABQAHAAsAFwArAEQA
WwBvAH4AigCVAJsAlQCLAHsAYwBQAEIALQASAO7/zP+t/5X/f/9q/1v/Vv9U/1P/U/9U
/1v/Yv9q/2//d/98/3//hv+P/5j/n/+j/6X/q/+2/8D/yf/Q/9f/3P/g/+T/5v/o/+3/
8f/y//T/+P/4//n/+f/5//j/+P/4//n/+f/5//n/+f/5//n/+f/5//n/+f/5//n/+//7
//v/+//6//r/+v/8//z//P/9//3//f/9//3//v/8//z//P/9//7///8AAAEAAgACAAMA
AwADAAQABQAFAAQABAAFAAUABwAIAAgACAAJAAkACQAKAAwADAANAA4ADgAPAA8ADwAR
ABIAEwAUABMAFQAWABcAGwAcAB0AHgAfACAAIQAjACIAIwAkACQAJQAlACYAJwAmACUA
JQAkACYAJQAkACMAIQAgAB4AHQAdABsAGwAZABgAGAAWABMAEAAQAA4ADQALAAkABwAH
AAYABQAEAAMAAAD///7//P/8//z//P/8//n/+f/5//j/+P/4//j/9//3//f/9//3//X/
9f/1//X/9f/0//T/9P/0//T/9P/0//b/9v/2//f/9f/1//b/9//1//b/9v/2//b/9v/2
//b/9f/2//b/9v/4//n/+f/6//j/+P/5//n/+v/6//v/+//7//v/+//8//v/+//7//v/
/f/+//7//v/8//z//P/9//3//f/9//3//f/9//3//f/9//3//f/9//////////7//v/+
//7///////7//v/+/wAA/////////f/9//3//f/9//3//f/9//3//f/9//3//P/8//3/
/f/+//7//v/+//z//P/8//z//f/9//3//P/6//r/+//7//z//P/8//z//P/8//z//P/6
//r/+v/6//v//P/9//7//P/8//z//P/8//z//P/8//3//f/9//3/////////////////
/////////////////////wAAAAAAAAAAAAAAAP///////////////////////wAAAAAA
AAAAAAAAAAAAAAAAAAAAAAAAAAAAAAAAAAAAAAAAAAAAAAAAAAAAAAAAAAAAAgACAAIA
AgACAAIAAgACAAUABQAFAAcACQAJAAkACgAKAAoACgAKAAsACwALAAsACQAJAAgABwAE
AAQABQAFAAcABgAFAAMAAAAAAAAAAQAEAAQABAADAAAA/v/+//7/AAABAAEAAQAAAP//
///////////+//7/AAAAAAAAAAAAAAAAAAAAAAEAAQABAAEAAgADAAQABQAJAAkACQAL
AA0AEAAWABkAGwAhAC0AQQBaAHMAhwCUAJ4ApQChAJUAhQBtAFUAQgAwAB0AAADe/8D/
p/+P/3v/av9h/2D/Xv9d/1//ZP9r/3D/eP+B/4n/jv+V/5z/o/+q/6//sf+3/73/yP/U
/93/4v/n/+z/8P/y//T/+P/7////AAAEAAQAAgADAAMAAwAEAAQABAAFAAUABQAFAAUA
AwADAAMAAwADAAMAAwADAAEAAQABAAEAAgACAAIABAAEAAQABQAFAAMAAwADAAQABgAG
AAYABwAFAAUABQAFAAYABgAHAAcABwAIAAkACQAIAAgACQAJAAsADAAMAAwADQANAA0A
DgAQABAAEQASABIAEwATABMAFQAWABcAGAAZABsAHAAdAB8AIAAhACIAIwAkACUAJwAm
ACcAKAAoACcAJwAoACkAKQApACoAKgAqACkAKAAnACcAJgAkACMAIQAfAB8AHQAcABwA
GgAXABYAFgAUABMADwANAAsACwAKAAkACAAHAAYABQAEAAIA///+//3//P/9//3//f/8
//r/+v/6//n/+//7//v/+//9//3//f/9/////v/+//7///8AAAEAAgACAAIAAgADAAMA
AwAEAAUABQAGAAYABgAGAAYABgAGAAcACAAIAAgABgAHAAcACAAIAAgACQAJAAoACgAL
AAsACwALAAsADAANAA0ADQANAAsADAAMAAwADgAOAA4ADwANAA0ADQANAA0ADQANAA0A
DQANAA0ADQANAA0ADQAMAAwADAAMAA0ADQAMAAwADAAMAAsACwALAAsACwALAAsACwAL
AAsACwAJAAkACQAJAAgACAAJAAkACAAIAAgACAAKAAoACgAKAAcABwAHAAYACAAIAAkA
CQAIAAgACAAIAAgACAAIAAgACAAIAAgACAAIAAgACAAIAAoACgAKAAoACgAKAAoACgAH
AAcABwAHAAkACQAJAAkABwAHAAcABwAHAAcABwAHAAcABwAIAAgABgAGAAYABgAHAAcA
BwAHAAUABQAFAAUAAwAEAAQABAAEAAQAAgACAAIAAgACAAIAAgACAAIAAgACAAIAAgAC
AAIAAgACAAIAAgACAAIAAgACAAIABAAFAAUABQAHAAcABwAHAAgACgAKAAoACgALAAsA
CwAKAAcABgAEAAMAAgACAAMAAQABAAAA///7//r/+v/6//3//v/+//7//f/8//r/+v/6
//r/+//7//r/+P/2//X/9f/1//X/9P/0//T/9P/0//L/8v/y//L/8P/v/+//7//x//H/
8f/x/+//7//v/+//8//1//j//P///wMADQAdADMATABhAHEAfgCIAIsAhQB5AGUATwA9
AC4AHgAHAOb/xv+q/5P/f/9t/2D/W/9W/1L/T/9P/1L/V/9a/2D/af9v/3T/e/+C/4n/
jv+T/5f/m/+l/7D/uv/B/8b/yf/O/9L/1v/Y/9r/3f/h/+b/5v/m/+T/5f/l/+X/6P/o
/+j/6f/n/+f/5//n/+f/5//n/+f/6f/p/+n/6f/r/+v/6//r/+r/6v/q/+z/7P/s/+3/
7f/t/+3/7f/u/+7/7v/u/+//7//v/+//7//y//L/8//z//H/8v/z//P/8v/y//P/8//1
//b/9v/2//f/9//3//j/+v/6//v//P/8//3//f/9////AAABAAIAAwAFAAYABwAJAAoA
CwAMAA0ADgAPABEAEgATABQAFAAVABUAFgAXABcAFwAYABgAGgAZABgAFwAZABgAFgAV
ABMAEQARAA8ADAAMAAoABwAGAAYABAADAP///f/7//v/+v/5//j/9//0//P/8v/w//H/
8P/v/+7/7f/t/+3/7P/q/+r/6v/p/+n/6f/p/+n/5//n/+f/5//l/+T/5P/k/+X/5v/n
/+j/5v/m/+b/5//l/+X/5v/n/+X/5v/m/+b/5v/m/+b/5v/n/+j/6P/o/+j/6f/p/+r/
6v/q/+v/6//q/+r/6//r/+n/6f/p/+r/6f/p/+n/6f/n/+j/6P/o/+n/6v/r/+3/6//r
/+v/6//r/+v/6//r/+n/6f/p/+n/6f/p/+n/6P/q/+r/6v/r/+n/6P/o/+j/6P/n/+f/
5//n/+f/5//n/+X/5f/l/+X/5f/l/+X/5f/k/+T/5f/l/+T/5P/k/+T/4v/i/+L/4v/j
/+P/4//i/+T/5P/l/+X/4v/i/+L/4v/k/+T/5P/k/+b/5v/m/+b/5P/k/+T/5P/m/+b/
5v/m/+b/5v/m/+b/5//n/+f/5//n/+f/5//n/+X/5f/l/+X/5//n/+f/5//n/+f/6P/o
/+j/6P/o/+j/6f/p/+n/6f/n/+f/5//n/+f/6P/o/+j/6P/o/+j/6P/o/+j/6P/o/+j/
6P/q/+r/6v/q/+r/6v/r/+v/7P/v//D/8f/x//L/9P/0//b/9v/3//f/9//3//X/9f/0
//P/8v/y//P/8//z//L/8f/v/+7/7v/w//H/8v/y//D/7//u/+z/7P/s/+z/7f/v/+//
7v/t/+z/6//q/+n/6f/q/+v/7P/q/+r/6v/q/+r/6v/p/+n/6//r/+v/6//r/+v/6//r
/+v/6//t//D/9P/3//n///8JAB0ANABNAGEAcgB8AIcAiQCDAHcAZQBNADoAKgAZAAAA
3v+8/5//h/9z/2D/Uf9K/0j/R/9F/0j/T/9U/1r/Yf9r/3L/d/98/4X/iv+R/5X/mf+f
/6j/tP+9/8L/yf/Q/9T/1v/W/9r/3f/h/+T/5v/m/+j/6f/p/+n/6v/q/+r/6//r/+v/
6//r/+v/6//r/+v/6//r/+v/6//p/+n/6f/p/+r/6v/q/+z/6v/q/+v/6//s/+3/7v/w
//D/8P/w//H/7//v/+//7//y//L/8//z//P/9P/1//X/9P/0//X/9f/3//j/+P/4//n/
+f/5//r//v/+////AAAAAAEAAQABAAMABAAFAAYABwAJAAoACwALAAwADQAOABEAEgAT
ABUAFAAVABYAFgAXABcAGAAZABcAFwAYABgAGAAXABYAFQAXABYAFAATABUAEwATABEA
EAAQAA4ACwAMAAwACgAJAAUAAwABAAEAAAD///7//f/6//n/+P/2//X/9P/z//L/8f/x
//H/8P/u/+7/7v/t/+3/7f/t/+3/6//r/+v/6//r/+r/6v/q/+z/7P/s/+z/7P/s/+z/
7f/v/+//8P/x//D/8P/v/+7/8P/w//D/8P/x//L/8v/y//L/8//z//T/9//4//r/+//9
//7/AAABAAMAAwADAAQACAAJAAoACwALAAwADAAMAA4ADgAOAA8ADQANAA0ADQAPAA8A
DwAPABEAEQARABEADwAPAA8ADgAQABAAEAARAA8ADgAOAA4ADgANAA0ADQANAA0ADQAN
AAsACwALAAsACwALAAsACwAKAAoACwALAAoACgAKAAoACgAKAAoACgAJAAkACQAIAAgA
CAAJAAkACAAIAAgACAAIAAgACAAIAAgACAAIAAgABgAGAAYABgAIAAgACAAIAAgACAAI
AAgABwAHAAcABwAHAAcABwAHAAcABwAHAAcACQAJAAkACQAHAAcACAAIAAgACAAIAAgA
CQAJAAkACQAHAAcABwAHAAkACgAKAAoACgAKAAoACgAKAAoACgAKAAoACgAIAAgACAAI
AAgACAAIAAgACgAKAAoACgAMAAwADQANAA8AEQARABEAEQASABQAFAAUABQAFQAVABMA
EwARABEAEAAPAA4ADgAPAA8ADwAOAAsACQAIAAgACgALAAwADAAOAA0ADAAKAAoACgAK
AAsADQANAAwACwAKAAkACAAHAAgACAAIAAgACAAIAAgACAAIAAgABwAHAAcABwAHAAcA
BwAHAAcABwAHAAcACQAMABIAFQAZAB0AKQA9AFQAbQCBAJAAmgCjAKEAmQCLAHUAWwBG
ADYAJQAMAOz/zP+x/5v/h/90/2f/Yv9i/2H/Yf9k/2v/cP94/3//h/+O/5X/mv+h/6j/
rf+z/7f/vf/I/9T/3f/k/+n/7v/w//T/9v/4//3/AQAEAAYABgAEAAUABQAFAAYABgAG
AAcABwAHAAcABwAHAAcABwAHAAkACQAJAAkABwAHAAcABwAKAAoACgAMAAwADAANAA0A
CwALAAsADAAOAA4ADgAPAA0ADQANAA0ADgAOAA8ADwAPABAAEQARABAAEAARABEAEwAU
ABQAFAAVABUAFQAWABYAFgAXABgAGgAbABsAGwAbABwAHQAeACEAIwAkACUAJQAmACcA
KAArACwALQAvADAAMQAyADIAMQAxADIAMwAzADMANAA0ADQAMwAyADEAMwAyADAALwAt
ACsAKwApACYAJgAkACEAIAAgAB4AHQAbABkAFwAXABYAFQAUABMAEgARABAADgANAAwA
CwAKAAkACQAJAAgABgAGAAYABQAFAAUABQAFAAUABQAFAAUABQAEAAQABAAEAAQABAAE
AAQABAAEAAUABQAFAAYABwAHAAgACAAIAAgACAAIAAgACQAKAAoACgAMAA0ADQAOAA4A
DgAPAA8AEgASABMAEwARABEAEQASABUAFQAVABUAFwAYABgAGAAaABoAGgAbABsAGwAb
ABsAGwAbABsAGwAdAB0AHQAdAB0AHQAdABwAHAAcABwAHQAbABoAGgAaABoAGQAZABkA
GwAbABsAGwAZABkAGQAZABkAGQAZABkAGAAYABkAGQAYABgAGAAYABgAGAAYABgAFwAX
ABcAFgAYABgAGQAZABgAGAAYABgAGAAYABgAGAAaABoAGgAaABgAGAAYABgAGgAaABoA
GgAYABgAGAAYABcAFwAXABcAGQAZABkAGQAZABkAGQAZABkAGQAZABkAFwAXABgAGAAY
ABgAGAAYABcAFwAXABcAFwAXABcAFwAXABgAGAAYABgAGAAYABgAGAAYABYAFgAWABYA
GAAYABgAGAAYABgAGAAYABoAGgAaABoAGgAbABsAGwAdAB0AHQAdACAAIgAiACIAIgAj
ACMAIwAlACMAIwAiAB8AHgAeAB8AIQAhACAAHwAbABoAGgAaABkAGgAaABoAGwAaABgA
GAAWABYAFwAXABcAFgAVABUAFQAVABUAFAAUABQAFAAUABQAFAAUABQAEgARABEAEQAT
ABMAEwATABMAEwATABMAEwAVABoAHgAhACUAKwA1AEcAYAB3AIkAmACkAK0ArwCpAJsA
hwBxAF4ATgA9ACQABADm/8v/tf+f/4z/f/96/3j/c/9x/3b/e/9+/4D/h/+P/5L/l/+g
/6n/sv+3/7v/vf/B/8r/1v/f/+b/7f/0//j//P/+/wAAAwAFAAgACgAMAAwADQANAA0A
DgAOAA4ADwAPAA8ADwAPAA0ADQANAA0ADwAPAA8ADwARABEAEQARABAAEAAQABIAEAAQ
ABEAEQARABEAEQASABIAEgASABMAEwATABMAEwAUABQAFQAVABMAFAAVABUAFgAWABcA
FwAXABgAGAAYABkAGQAZABoAGgAaABsAHAAeAB8AHwAfAB8AIAAhACIAJQAnACgAKQAr
ACwALQAuAC8AMAAxADMANAA1ADYANgA3ADcAOAA5ADkAOQA6ADoAPAA7ADoAOQA7ADoA
OAA3ADcANQA1ADMAMAAwAC4AKwAoACgAJgAlACUAIwAhACEAHgAdABwAGwAaABkAGAAW
ABMAEgARABAADwAPAA8ADgAMAAwADAALAAkACQAJAAkACwALAAsACwAJAAgACAAIAAYA
BgAGAAYACAAIAAgACQAHAAcACAAJAAcACAAIAAgACAAIAAgACAAHAAgACAAIAAgACQAJ
AAoACAAIAAkACQAKAAoACwALAAsACwALAAwADQANAA0ADQANAA4ADgAOAAwADAAMAA0A
DwAPAA8ADwAPAA8ADwAPAA8ADwAPAA8ADwAPAA8ADgAMAAwADAANAA0ADAAMAAwACgAJ
AAkACQAJAAkACQAJAAkACQAJAAkABwAHAAcABwAGAAYABwAHAAYABgAGAAYABgAGAAYA
BgAFAAUABQAEAAIAAgADAAMABAAEAAQABAACAAIAAgACAAQABAAEAAQAAgACAAIAAgAC
AAIAAgACAAIAAgACAAIAAQABAAEAAQABAAEAAQABAAMABQAFAAYABgAGAAYABgAJAAkA
CQALAAkACQAJAAoACwAKAAkACAAKAAsADAANAAsACwAKAAkACQAKAAwADQANAAwACwAJ
AAoACgAKAAsACgAKAAoACQAIAAYABgAGAAgACQAJAAkACAAHAAcABwAGAAUAAwACAAQA
BAAEAAQAAwACAAEAAAABAAEAAQABAP//////////AQABAAEAAQABAAQABgALAA0AEQAd
AC8ARgBfAHUAggCOAJkAmwCVAIsAewBlAFQASAA5ACAA/v/c/73/o/+N/3j/a/9k/2D/
Xf9b/17/Zf9q/3D/d/+B/4b/if+Q/5n/oP+l/6n/rf+z/77/yv/T/9r/3f/i/+b/6v/u
//L/9f/5//z//v/+//7/////////AAAAAAAAAQD//////////wEAAQABAAEAAQABAAEA
AQABAAEAAQABAAIAAgACAAQAAgACAAMAAwADAAMAAwAEAAQABAAEAAUAAwADAAMAAwAE
AAQABQAFAAMABAAFAAUABQAGAAgACQALAAwADAAMAA0ADQANAA4ADgAOAA8AEAAQABEA
EQARABUAFgAXABgAGQAbABwAHQAfACAAIQAiACUAJgAnACkAKAApACoAKgApACkAKgAr
ACsAKwAsACwALAArACoAKQArACoAKAAnACUAIwAjACEAHgAeABwAGQAYABgAFgAVABMA
EQAPAA8ADgANAAwACwAIAAcABgAEAAMAAgABAAAA/////////v/8//z//P/7//v/+//7
//v/+//7//v/+//7//r/+v/6//r/+v/6//r/+P/4//j/+f/5//n/+v/7//n/+v/6//r/
+v/6//r/+v/7//z//P/8//z//f/9//7//v/+//////8AAAAAAQABAAEAAQABAAIAAwAD
AAMAAwABAAIAAgACAAQABAAEAAUAAwADAAMAAwAFAAUABQAFAAUABQAFAAUABQAFAAUA
BAAGAAYABgAHAAUABAAEAAQABAAFAAcACQAIAAYABgAGAAYABQAFAAUABwAHAAcABwAI
AAkACAAHAAYABwAHAAcABwAFAAUABAADAAIAAgADAAMABQAEAAMAAQAAAAAAAAABAAIA
AgACAAEAAAD+//7//v/+//////////7//f/9//3/+//7//r/+v/6//r/+v/6//j/+P/4
//j/+f/5//n/+f/5//n/+f/5//n/9//3//f/+f/8/wAABQAJAA0AFQAjADgAUQBlAHgA
hgCPAJMAiwB/AG0AUwA8ACoAGwAGAOr/yv+t/5H/e/9k/1H/Sv9K/0f/R/9M/1P/Wv9g
/2f/cf96/3//hv+N/5T/m/+d/6H/p/+y/77/yf/Q/9X/2v/c/+D/4v/k/+f/7f/y//b/
+P/6//v/+//7//z//P/8//3//////////////////////wEAAQABAAEAAQABAAEAAQAC
AAIAAgAEAAQABAAFAAUABQAFAAUABgAGAAYABgAHAAkACQAJAAkACgAKAAsACwALAAwA
DQANAA4ADgAPAA8AEQASABIAEgATABMAEwAUABYAFgAXABgAGgAbABsAGwAdAB4AHwAg
ACIAJQAnACkAKwAsAC0ALgAvADAAMQAzADYANwA4ADgANwA3ADgAOQA7ADsAPAA8ADoA
OQA4ADcANwA2ADQAMwAxAC8ALwAtACgAKAAmACMAIgAiACAAHwAdABsAGQAZABgAFwAW
ABUAFAATABIAEAAPAA4ADQAMAAsACwALAAoACgAKAAoACQAJAAkACQAJAAkACQAJAAkA
CQAIAAgACAAIAAgACAAIAAgACAAIAAkACQAJAAoACwALAAwADAAMAAwADAAMAAwADQAO
AA4ADgAOAA8ADwAQABAAEAARABEAEgASABMAEwATABMAEwAUABUAFQAVABUAEwAUABQA
FAAUABQAFAAVABUAFQAVABUAFwAXABcAFwAXABcAFwAXABcAFwAXABYAFgAWABYAFwAX
ABYAFgAWABgAFwAXABcAGQAZABkAGQAaABsAHAAdAB0AHQAdAB0AHgAeAB8AHwAeAB4A
HgAeACAAIAAgACAAHQAdAB0AHAAcABwAHQAdAB4AHgAeAB4AHQAcABsAGgAcABwAHAAc
ABoAGgAaABoAGgAaABoAGgAaABoAGgAaABcAFwAXABcAFwAXABcAFwAXABcAFwAXABUA
FQAXAA==
         </WaveFormData>
      </LeadData>
   </Waveform>
</RestingECG>
