# Supplementary material for: Detection of Left Atrial Enlargement Using a Convolutional Neural Network-Enabled Electrocardiogram
Source: Front Cardiovasc Med. 2020 Dec 17;7:609976. doi: 10.3389/fcvm.2020.609976 (PMC7773668; doi:10.3389/fcvm.2020.609976)
Supplement: Supplementary file 1 [file Data_Sheet_1.ZIP › hyp/1802017452_5348_00000004.XML]

<?xml version="1.0" encoding="Windows-1252"?>
<!DOCTYPE RestingECG SYSTEM "restecg.dtd">
<RestingECG>
   <PatientDemographics>
      <PatientID>1802017452</PatientID>
      <PatientAge>86</PatientAge>
      <AgeUnits>Years</AgeUnits>
      <Gender>Male</Gender>
      <PatientLastName>duyonghe</PatientLastName>
   </PatientDemographics>
   <TestDemographics>
      <DataType>Resting</DataType>
      <Site>1</Site>
      <AcquisitionDevice>MAC55</AcquisitionDevice>
      <Status>Unconfirmed</Status>
      <Priority>Normal</Priority>
      <AcquisitionTime>09:06:51</AcquisitionTime>
      <AcquisitionDate>03-23-2017</AcquisitionDate>
      <CartNumber>1</CartNumber>
      <AcquisitionSoftwareVersion>009C</AcquisitionSoftwareVersion>
      <XMLSourceVersion>MAC5000 v1.0</XMLSourceVersion>
   </TestDemographics>
   <RestingECGMeasurements>
      <VentricularRate>80</VentricularRate>
      <AtrialRate>80</AtrialRate>
      <PRInterval>170</PRInterval>
      <QRSDuration>90</QRSDuration>
      <QTInterval>408</QTInterval>
      <QTCorrected>470</QTCorrected>
      <PAxis>38</PAxis>
      <RAxis>-29</RAxis>
      <TAxis>38</TAxis>
      <QRSCount>13</QRSCount>
      <QOnset>212</QOnset>
      <QOffset>257</QOffset>
      <POnset>127</POnset>
      <POffset>179</POffset>
      <TOffset>416</TOffset>
      <ECGSampleBase>500</ECGSampleBase>
      <ECGSampleExponent>0</ECGSampleExponent>
   </RestingECGMeasurements>
   <Diagnosis>
      <Modality>Resting</Modality>
         <StatementCount>3</StatementCount>
         <LabelText>12SL Õï¶Ï³ÂÊö</LabelText>
      <DiagnosisStatement>
         <StmtFlag>ENDSLINE</StmtFlag>
         <StmtText>ñ¼ÐÔÐÄÂÉ</StmtText>
      </DiagnosisStatement>
      <DiagnosisStatement>
         <StmtFlag>ENDSLINE</StmtFlag>
         <StmtText>µçÑ¹·ûºÏ×óÐÄÊÒÖÐ¶È·Ê´óµÄ±ê×¼£¬²»³ýÍâÊÇÕý³£±äÒì</StmtText>
      </DiagnosisStatement>
      <DiagnosisStatement>
         <StmtFlag>ENDSLINE</StmtFlag>
         <StmtText>ÁÙ½ç ECG</StmtText>
      </DiagnosisStatement>
   </Diagnosis>
   <Waveform>
      <WaveformType>Rhythm</WaveformType>
      <WaveformStartTime>0</WaveformStartTime>
      <NumberofLeads>8</NumberofLeads>
      <SampleType>CONTINUOUS_SAMPLES</SampleType>
      <SampleBase>500</SampleBase>
      <SampleExponent>0</SampleExponent>
      <HighPassFilter>16</HighPassFilter>
      <LowPassFilter>150</LowPassFilter>
      <ACFilter>NONE</ACFilter>
      <LeadData>
         <LeadByteCountTotal>10000</LeadByteCountTotal>
         <LeadTimeOffset>0</LeadTimeOffset>
         <LeadSampleCountTotal>5000</LeadSampleCountTotal>
         <LeadAmplitudeUnitsPerBit>4.88</LeadAmplitudeUnitsPerBit>
         <LeadAmplitudeUnits>¦ÌV</LeadAmplitudeUnits>
         <LeadHighLimit>2147483647</LeadHighLimit>
         <LeadLowLimit>268435456</LeadLowLimit>
         <LeadID>I</LeadID>
         <LeadOffsetFirstSample>0</LeadOffsetFirstSample>
         <FirstSampleBaseline>0</FirstSampleBaseline>
         <LeadSampleSize>2</LeadSampleSize>
         <LeadOff>FALSE</LeadOff>
         <BaselineSway>FALSE</BaselineSway>
         <ExcessiveACNoise>FALSE</ExcessiveACNoise>
         <MuscleNoise>FALSE</MuscleNoise>
         <LeadDataCRC32>2955238485</LeadDataCRC32>
         <WaveFormData>
TABMAEwATAA9ADAAIwAWABIADgAKAAYA///6//X/8P/u/+7/7v/u//D/8P/w//D/7//u
/+3/7P/q/+r/6v/q/+v/7P/t/+7/7v/u/+7/7v/t/+z/6//q/+v/7P/t/+7/7v/u/+7/
7v/u/+7/7v/u/+z/7P/s/+z/7f/u/+//8P/x//L/8//0//T/9P/0//T/8v/y//L/8v/1
//b/9//4//j/+P/4//j/+P/4//j/+P/6//r/+v/6//r/+v/6//r//f8AAAMABgAGAAYA
BgAGAAQABAAEAAQABgAIAAoADAAMAAwADAAMAA4ADgAOAA4ADwAQABEAEgAQABAAEAAQ
ABIAEgASABIAEAAQABAAEAASABIAEgASABEAEAAPAA4ADgAOAA4ADgANAAwACwAKAAcA
BgAFAAQABAAEAAQABAACAAIAAgACAAAAAAAAAAAA///+//3//P/6//r/+v/6//z//P/8
//z/+P/2//T/8v/2//j/+v/8//j/9v/0//L/8//0//X/9v/3//j/+f/6//j/+P/4//j/
+P/4//j/+P/6//r/+v/6//n/+P/3//b/+P/4//j/+P/4//j/+P/4//j/+P/4//j/+P/4
//j/+P/2//b/9v/2//b/9v/2//b/9//4//n/+v/4//j/+P/4//f/9v/1//T/9f/2//f/
+P/4//j/+P/4//f/9v/1//T/9v/4//r//P/8//z//P/8//7//v/+/////f/+//7/AAD+
//v/+//7//3/AAAEAAoACAAHAAcABwAHAAcABwAHAAoACgAIAAUAAwACAAEAAAACAAEA
AAD+//7//v/9//3/+f/3//X/9P/y//D/7//x//L/8v/z//P/8//z//P/8f/w//L/8f/u
//D/8P/y/+//7v/u/+//8P/y//L/8P/w/+//7v/u/+3/7f/t/+n/4v/d/9n/zv/D/8L/
yf/P/9r/6P/7/xgAQABqAJIAuQDaAPAA/AD6AOoAzACcAHAAXwBXAEYANAAmABgACQAB
APr/+f///wkABAD5//X/9f/v/+v/8f/w/+7/7v/y//X/8//x//D/7//v/+//7//x//H/
8P/w//L/8//z//P/8P/v/+7/7P/u/+//8P/w//P/8//x//H/8v/y//L/8v/z//P/8//z
//P/9P/2//b/9P/z//L/8P/x//P/9f/2//j/+f/5//n/+//6//n/+f/5//n/+//9//3/
/f/+/////f/8//z//f/+/wIAAwAEAAMAAgACAAEAAQADAAYABAAGAAkADAAJAAkACwAL
AAoADAANABAAEAAOAA4ADgAOABAAEAAQABAADgAPABEADwAPABEAEQASABQAFAATABMA
EgARAA4ADQARABIAEgATABQAEwAUABMAEQAQAA8ADgALAAkACQAJAAcABgAGAAYAAwAE
AAYABwAGAAUAAgD///7//v/+//3/+v/5//n/+P/4//r/+//8//r/+//7//r/+P/5//n/
+f/3//f/9//3//j/+P/4//j/9v/2//b/9v/3//j/+f/5//n/+f/5//z//P/7//j/+v/4
//f/9v/1//b/9v/3//j/+//8/wAAAQD+//3//v/9//v/+f/3//r//P/8//z/+v/6//r/
+v/6//z/+P/4//n/+//7//v/+v/4//n/+f/3//X/9f/1//j/+v/6//z//f/8//r//P/8
//v//P/8//3//f8CAAAAAAAAAAAA/v/9//3//P8BAAAA/v//////AAACAAUACgAKAAkA
CQALAAsACwALAAoADAALAAgABAACAAEAAAADAAYACAAKAAYAAAD8//f/9//2//X/9P/0
//P/8v/y//f/9//2//b/8//z//P/8//y//P/9//4//X/9P/z//T/8v/y//P/9f/0//T/
9P/y//D/8P/w//H/8f/v/+3/5//i/9//1//O/8X/xv/R/9f/3P/w/xUANgBWAIIArgDN
AOQA9gD6APAA2ACuAIYAdABvAF0ARgA6ADIAJgAbABUADAD//wMABQD8//X/9f/z//P/
+f/5//X/8v/x//T/+f/3//X/9P/w/+//7v/t//H/8f/w//D/8P/x//H/8f/x//H/8f/w
//D/8f/y//L/8v/x/+7/7f/w//D/8P/w//P/9f/3//n/+P/4//n/+P/1//X/9f/0//T/
9f/2//b/+v/7//v/+//6//j/9v/1//n/+f/7//3/+//7//z//f/7//r/+v/7//3/AAAA
AAAAAQACAAQABQADAAMABAAAAAEABQAJAAcABwAJAAkACAAIAAkADAAMAAwADAAMAAwA
DgAOAA4ADgALAAsADAAJAAcACQAJAAoADgAQABEAEwASABEADgANAA4ADgANAA0ADwAN
AA0ACwAJAAgABwAGAAEA////////AQAAAAAAAAD8//7/AQADAP///f/5//X/9//4//n/
+f/5//n/+v/6//b/9v/1//T/9v/3//f/9v/2//f/9//3//T/8//y//H/9P/0//T/9P/y
//L/8v/y//P/9P/1//X/9f/1//X/+P/4//f/9P/2//j/+f/6//v/+P/2//X/9P/0//T/
9//3//b/9//6//v/+//5//f/+v/6//r/+v/4//n/+P/3//b/+P/0//T/9f/4//n/+v/6
//f/9//2//P/9P/1//b/+v/6//j/+P/3//T/8v/0//T/8//0//T/9f/3//n/9//4//j/
+P/4//j/9//3//j/+P/7//r/+P/5//f/+P/6//3/AAAAAP/////+//3//P/7////BAAG
AAYABQAEAAQABAADAAIAAAD+//7/+v/4//X/8f/w/+//7v/w/+//7v/u//H/8f/w//D/
8f/x//H/8f/r/+n/6v/o/+f/6P/p/+z/6//q/+r/6//u/+7/7v/s/+v/6v/p/+n/5//n
/+f/5//k/9n/zf/I/8H/vP+//8n/zv/S/+X/CgA0AFoAggCtAM4A6AD6AAAB+gDkAL4A
kgBzAGMAVABCADYALAAdABMADAAHAAUA///6//P/7//v//P/+f/5//T/8P/u//D/9f/z
//H/8P/v/+//7//v//L/8//z//T/9v/5//v//f/8//v/+v/4//r/+//8//z/+//7//n/
+f/6//r/+v/6//z//f/+/////P/8//3//P/8//3//v/+/wAAAQACAAIAAgADAAMAAwAE
AAQABAAFAAcABwAJAAsACQAJAAoACwALAAoACgALAA0AEAAQABAAEgASABMAEwARABEA
EgAOABEAFwAdAB0AGgAbABoAGAAaABsAHgAeACAAIAAgACAAHgAeAB4AHgAdAB0AHgAb
AB4AIQAiACQAIwAiACAAHwAhACEAHwAfACMAJAAkACUAJAAhACAAHQAZABgAFwAWABQA
EwAUABUAFQAUABQAFAAQABAAEQARABQAFQAUABMADwAOAA0ACwANAA0ADgAOAA4ADgAN
AAwADAANAA0ADAAOAA8ADwAPAAgABQACAP//BgAKAA4AEgAQAA4ADAAKAA0ADgAPAA8A
DAALAAoADAAMAAsACAAKAAkACQAJAAkACQAIAAgACAAEAAIAAwABAAAAAQAEAAUAAgD/
//z//v8CAAQABgAGAAUAAgD///z//v/6//r/+//7//v/+//6//r/+//7//n/9v/1//T/
9v/4//b/9v/1//L/8P/y//L/8//6/wAAAQD8//z//P/8//z///8BAAQABgAFAAIA/v/9
//3//v8AAAMABAACAP///f8AAAMABgAJAAYACAAHAAQA/v/8//v/+v/9//7//v/+//v/
9v/z/+//7//u/+3/7P/u/+3/7P/s/+z/6//p/+j/6v/r/+z/7f/r/+v/7v/u/+z/7P/s
/+7/7f/s/+z/7f/t/+z/6//o/+f/5v/l/+X/9f/3/+n/3f/c/9X/zf/G/7f/sP+9/9H/
2P/k//3/GgA8AFwAggCrAMgA2gDmAOwA2gCuAIAAZgBVAEMANgAqABwADgAHAP//+P/x
/+v/7//y/+v/5//n/+v/7//v/+r/6P/o/+z/7v/r/+j/5v/m/+f/6P/p/+3/7f/s/+z/
7P/t/+3/7f/t/+3/7f/s/+v/6//r/+r/7v/v/+7/7//v/+7/7f/s/+v/6//r/+v/7P/u
//H/8v/y//P/9P/0//H/8f/x//D/9P/1//X/9f/0//L/8P/v/+//7//x//P/9f/3//r/
/f/8//r/+f/5//b/+P/3//b/+f/6//z//f/7//3/AAD+//z///8CAP////8BAAEAAAAC
AAMABgAGAAQABAAEAAQABAAEAAQABAACAAMABQADAAUABwAHAAgACAAIAAcABwAJAAkA
BwAHAAgACAAHAAcABQADAAMAAQACAAIAAgACAAEA/////////f/8//z//P/1//T/9P/z
//X/9f/z//H/8P/w//D/7//v/+//8P/w/+z/7P/r/+r/7P/v//H/8v/x//H/8P/v/+//
7//v/+//7//u/+3/7P/t/+7/7//w/+//7v/t/+v/7f/v//H/9v/z//H/7f/u//D/8f/y
//P/8//y//L/8v/y//L/9f/1//H/8f/z//P/8//x/+//8v/z//T/9f/0//T/9P/0//T/
8v/u/+7/7//x//H/8f/w//H/8//0//P/8f/x//H/9P/0//L/8v/x/+7/7P/u/+7/8P/y
//P/9f/5//n/8//2//j/+P/4//j/9v/1//X/9P/5//j/9v/3//f/+P/6//3/AAAAAP//
//8BAAEAAQABAP//AgACAAAA+//6//r/+v/9//7//v/+//r/9P/w/+v/7P/s/+z/7P/r
/+n/5//m/+n/6f/o/+j/5f/l/+X/5f/l/+X/6P/o/+b/5v/m/+j/5v/m/+f/6f/n/+b/
5f/i/+T/5v/o/+v/5f/j/+X/4f/Y/83/w/+8/73/vP+9/8f/1v/q/wMAIgBKAHIAmgC7
ANIA4ADoAOYA0gCuAIYAcABjAE8AOgAyACgAGgAPAAcA/v/7//3/+//y/+v/6f/r/+3/
6f/l/+L/4P/g/+T/5f/j/+H/4P/h/+H/4f/h/+H/4f/g/+D/4P/h/+H/4f/k/+X/5v/m
/+T/5f/m/+b/6f/p/+f/5//n/+b/5f/k/+f/5//n/+f/5//o/+r/6v/p/+n/6f/o/+b/
5//o/+j/7P/t/+3/7f/v/+7/7f/t/+3/7f/v//H/8f/x//L/8//1//T/9P/1//P/9v/2
//b/9v/2//f/9//4//v////+//3///8BAP3///8BAAEAAAD/////AQAAAAIABAAGAAgA
BgAGAAYABgAEAAUABwAFAAUABwAHAAgACgAKAAkACQAHAAcABQAFAAgACAAHAAcABwAF
AAUAAwAAAAAAAAAAAP3/+//7//v/+//6//r/+v/1//b/+P/5//f/9//1//P/8//0//X/
9f/0//P/8//y//L/8v/x//D/8P/x//H/8P/t/+3/7P/r/+v/7f/v//H/8P/w//D/8P/y
//L/8v/y//D/7v/s/+n/6f/p/+n/7P/v/+//7f/w/+//7//v/+//8f/w//D/8P/u/+7/
8f/x/+//7//x//H/8//x/+//8v/x//D/7//s/+7/7v/u/+7/7//s/+3/7//v/+//7//u
/+z/7f/t/+v/7P/t/+7/8v/y//D/8P/v/+z/6v/s/+z/7P/s/+v/6//x/+//9//9//7/
+//6//n/+P/5//n/+v/6//r/+P/1//X/9//4//r//f8AAAAA/////wEAAQABAAEA//8C
AAIAAAD+//7///8AAP3//P/6//j/+f/2//X/8//x//D/7//u/+v/6f/n/+b/7P/t/+3/
7v/t/+3/7f/t/+r/6f/r/+r/6f/q/+v/7v/p/+j/6P/p/+z/7P/s/+r/6f/o/+f/5//r
/+v/6//l/9j/z//R/9D/w/++/8H/xf/Q/+D/9f8QADIAWgCIALEA0ADmAPQA+gDuANIA
qACAAGkAYQBSADYAJAAgABMABwACAP///f/7//j/7//p/+n/7//x/+v/6v/o/+j/7P/t
/+v/6f/o/+j/6f/q/+v/7f/t/+z/7P/o/+f/5f/j/+X/5//p/+r/6v/r/+z/7P/r/+v/
6f/p/+v/7P/t/+7/7f/t/+3/7f/t/+7/8P/w/+3/7f/t/+z/7P/t/+7/7v/y//X/9//5
//b/9P/y//H/8//z//X/9//3//f/+P/5//n/+P/4//n/+v/+////AAD8//r/+f/3//v/
//8EAAQAAwAFAAcAAwAFAAcABwAGAAQABQAIAAgACgAKAAoACgALAAwADQAOAAwADQAP
AA0ADAANAAwADAAOAA4ADQANAA8ADwANAA0ADwAOAAwACwANAAsACwAJAAYABgAGAAYA
BAADAAQABQAHAAYABgAGAAAAAAABAAEAAAD///z/+f/5//r/+//7//v/+//8//z/+P/4
//f/9v/2//f/9//2//T/9f/1//X/9P/1//b/9//4//j/+P/4//j/+P/4//j/9v/2//b/
9f/3//f/9//6//r/+f/2//j/+//7//v/+//7//r/+v/6//j/+P/7//v/+//7//3//f/7
//f/8//0//j/+v/8//z//P/8//z//P/7//b/9f/1//r/+//8//z/+v/7//v/+f/7//v/
+//+//v/+P/3//X/9//2//n/+v/7//z//P/9/wMABQAAAAAAAAAAAAAA/////wAAAAAC
AAAA/f/9//3//v8AAAMACAAIAAcABwAHAAcABwAHAAgADAANAAwABwAEAAIAAAADAAQA
BAAEAAIA/v/8//n/9//2//X/9P/0//P/8v/y//f/9//2//b/9f/1//X/9f/z//P/9v/2
//P/8v/x//L/7f/s/+z/7f/w//L/9P/0//b/9v/2//f/7f/r//P/8f/o/9//0//Q/83/
xv/H/8//2P/o////GAA8AGYAjACvAMgA3ADqAPIA6ADGAJgAdgBjAFsATAA6ADQALAAZ
AAsACgADAP//AQAAAPn/9f/z//P/9f/z//L/8P/w//T/9//1//P/8v/y//P/9P/1//X/
8//w/+7/7//x//L/8//z//P/8//y//D/8f/y//L/9f/1//P/8//z//L/8f/w//L/8//0
//X/8//0//b/9v/2//f/+P/4//X/9f/1//T/+f/7//z//f/7//r/+f/5//r/+f/6//v/
/P/9////AQAAAP7//f/9//3/AAAAAAAAAgAEAAcACQAFAAMAAgD8/wAABQAKAAkABwAJ
AAkACAAGAAcACgAKAAoACgAKAAoACQAIAAcABgAKAA0AEQARAA4ADwAOAA4ADgAOAA0A
DQAOAA8ADgAPABAAEAAPAA8ADAAJAAgABQAFAAYABwAIAAUAAwADAAMAAwACAAIAAgD+
//7///////3/+//3//P/8//0//X/9f/0//P/8//y//D/8P/v/+7/7//x//L/8v/v/+//
7v/t/+v/6//r/+v/7P/s/+z/7P/w//L/9P/2//P/8v/x/+//8P/x//L/9v/1//P/7//w
/+//7//v/+//7//u/+7/7v/x//L/9v/3//T/8//0//P/8//x/+//8v/w//D/8P/u//H/
8v/z//T/9P/w//D/8f/x//H/8f/w/+7/7//v/+3/7//v/+//8v/y//D/8P/v//D/7v/w
//D/8P/w/+//7//v/+//7//v//b/9v/4//r/+v/6//r/+f/5//r/+v/7//j/9P/z//X/
9v/4//v//v/+//3//f/8//v/+v/5//z/AAABAAAA+//6//r/+v/7//z//P/8//f/8v/v
/+v/6//q/+n/6P/p/+n/6f/q/+z/6//p/+j/5f/l/+X/5f/l/+X/6P/o/+b/5v/m/+j/
5//m/+b/5//l/+T/4//g/+L/5P/m/+n/6//l/+X/3//W/9X/z//C/7v/uv+9/8f/0v/c
//H/CgAsAFgAiACzANIA5ADqAPAA7ADQAKQAgABtAF0ASAA6ADIAJAAVAAsABAADAAMA
/f/0//H/6f/j/+X/5f/f/+D/4P/i/+j/6v/n/+T/4v/j/+P/4//j/+P/4//i/+L/4//l
/+b/5//n/+f/5//m/+X/5f/l/+T/5//n/+X/5f/m/+b/5v/m/+n/6f/p/+n/6P/o/+n/
6P/p/+n/6f/o/+f/5//n/+b/6v/r/+v/6//r/+r/6f/p/+v/6//t/+//7//v//D/8f/0
//T/9f/3//b/+P/3//b/9v/2//f/9//3//n//P/6//z///8CAP///f///////v8AAAEA
BAAEAAYABgAGAAYABAAEAAQABAAFAAcACgAJAAcACQAJAAoACAAIAAcABwAKAAsACgAL
AA0ADAAKAAkABgADAAIA//8CAAQABgAIAAUAAwADAAMAAQD+//z/+v/3//j/+v/7//n/
+f/3//X/8v/y//L/8f/z//X/+P/6//f/9v/0//L/8//1//b/9v/1//X/9P/z//D/7//u
/+3/8f/y//P/9P/x//D/7//u//D/8P/w/+//7//v/+//8v/1//X/8//2//b/9f/0//P/
8//y//L/8v/w//D/8//z//H/8f/z//P/8//x/+//8v/z//T/9f/0//T/9P/0//T/9P/w
//D/8f/z//P/8//y//P/9f/2//X/9P/z//L/9P/y//D/8P/v//D/7v/w//D/8//2//j/
+//x//P/9f/4//b/9v/2//b/+v/7//3//v////z/+P/3//r//P///wMABQAEAAIAAQAD
AAMAAwADAAEAAgAAAPz//v8AAAMABgADAAIAAAD+//r/9v/0//H/8f/w/+//7v/w/+//
7v/u//H/8f/w//D/7v/t/+z/6//s/+3/8f/y//L/8v/y//T/7v/s/+v/6//u/+7/7v/s
/+r/6v/q/+v/6//x/+3/5f/e/9n/0//O/8H/tP+3/8n/1v/e//X/GgA8AFgAhgC1ANQA
5gDyAPQA6gDOAJ4AcgBhAFcARgA2ACQAGgATAAcA/P/9/wEA+f/u/+n/7f/v/+v/5f/p
/+n/6P/p/+7/8//z//P/9P/x/+//7f/r/+3/7f/s/+z/7P/t/+3/7f/v/+//7//u/+z/
7f/u/+7/7//v/+3/7f/w//D/8P/w/+//7f/r/+n/6//u//L/9P/y//H/8P/u//H/8//1
//b/9f/1//T/8//0//T/9P/1//n/+f/7//3/+v/5//n/+f/7//r/+v/7//n//P/8//z/
//8AAAIAAwABAAMABgAEAAMABQAHAAMABgAJAAoACgAJAAkACwAKAAwADAAMAAwADAAM
AAwADAAJAAkACgAHAAkACwALAAwADQAOAA4ADwAQABEAEAARABEAEAAOAA0ADQALAAsA
CQAKAAoACgAKAAYAAwACAAEAAwACAAIAAgD+//7///////7//f/6//f/+P/4//j/9//5
//n/+v/6//b/9v/1//T/9v/3//f/9v/0//X/9f/1//P/8//z//P/8v/y//L/8v/1//b/
9//4//b/9v/2//X/8//z//P/9v/4//f/9P/2//n/+f/5//n/+//6//r/+v/4//b/9//1
//X/9f/3//f/+f/3//X/+P/4//j/+P/2//j/+P/4//j/+v/2//b/9//2//X/9P/y//X/
9//4//f/9P/z//L/9P/0//L/8v/x//P/8v/1//b/9f/2//b/9//5//3/+//4//n/+v/7
//z/+//7//z//P/8//r/9//3//f/+P/6//3/BAAEAAMAAwABAAEAAQABAAMACAAKAAoA
BgAEAAMAAgABAAAA/v/8//z/+P/2//P/7//u/+3/7P/t/+3/7f/u//D/7//t/+z/6v/p
/+j/5//p/+v/8P/y/+3/7P/r/+z/6v/q/+v/7f/u/+7/7v/s/+r/6v/q/+v/7f/n/+P/
4f/Y/83/x//E/7//wP/H/9P/4v/w/wEAIgBMAHQAnADFAN4A6ADoAOIA1AC0AI4AagBb
AFUARgA2AC4AIgARAAsABAD9//n/+f/y/+v/7f/z//P/7f/r/+j/5v/m/+r/6//p/+f/
5v/n/+f/5//n/+j/5//l/+T/6P/r/+3/7//u/+3/7P/q/+n/6f/p/+j/6//r/+n/6f/s
/+z/7P/s/+z/6//q/+n/6v/s/+//8P/s/+v/6v/o/+v/7f/v//D/8P/x//H/8f/x//D/
7//v/+//7//x//P/9P/1//f/+f/3//b/9v/3//f/+v/6//r/+f/4//j/9//5//3/AgAC
AAEAAwAFAAEAAQADAAMAAgAEAAUACAAIAAUABAADAAIABAAEAAQABAAGAAcACQAHAAkA
CwALAAwADAAMAAsACwAJAAkABwAHAAkACAAGAAUACQAJAAsACwAFAAIA///8//3//f//
/wEAAQAAAAAAAAD6//r/+//7//r/+f/2//P/9P/0//T/8//z//P/9P/0//D/8P/v/+7/
6//r/+r/6P/r/+//8v/1//P/8//z//P/8//y//H/8P/y//L/8v/y/+//7v/t/+v/7f/t
/+3/8P/x//H/7//y//P/8//z//P/8f/w//D/8P/v/+7/8P/v/+7/7//y//P/8//x/+//
8v/y//L/8v/w//L/8v/y//L/8P/s/+z/7f/w//H/8v/y/+//7//u/+v/7f/v//H/9v/z
//D/7//t/+3/7P/v//D/7//w//D/8f/w/+//7v/t/+7/9P/4//b/8v/1//b/9//4//f/
9//4//j/+v/4//X/9f/z//T/9v/5////AAAAAAEA/////////////wIAAgAAAPv/+v/6
//r//P/8//v/+v/6//b/9P/x/+3/7P/r/+r/6f/n/+X/5P/p/+v/7P/u/+n/5//l/+P/
4//j/+b/5v/k/+T/5P/m/+X/5P/k/+X/5P/k/+T/4v/i/+L/4v/j/93/3//l/+X/3v/b
/9P/xv+9/7j/uf+7/8T/1v/r/wQAJgBOAHwAowDCANwA8gD+APgA3gC2AIYAawBjAE4A
NAAuACwAGQALAAYA+//1//f/8P/r/+v/6f/n//H/7//o/+T/4v/k/+n/5//l/+T/4f/h
/+H/4f/l/+X/5P/k/+L/4//j/+P/5P/l/+b/5v/k/+X/5v/m/+X/5f/j/+P/5v/m/+b/
5v/k/+P/4v/h/+H/4v/k/+T/5v/n/+j/6P/o/+n/6v/q/+n/6f/o/+f/6P/o/+j/6f/r
/+v/7f/v/+3/7f/u/+//8f/w//D/8f/z//b/9v/2//P/8v/y//H/8//1//j/9v/3//v/
///9//z//f/8//r//P///wQABgAFAAQAAwACAAAAAAAAAAAAAQADAAYABQADAAUABQAG
AAQABAADAAMAAwADAAEAAQAFAAYABgAHAAUAAwADAAEAAgACAAIAAgD///3//f/9//v/
+v/6//r/8v/y//P/8//1//f/9//3//T/8v/w/+3/7v/v//H/8v/w//D/7//u/+z/6//p
/+b/6v/t/+//8f/u/+3/7P/r/+z/7P/s/+z/6//q/+n/6P/r/+z/7f/t/+v/6//r/+7/
7v/t/+r/7P/r/+v/6//r/+z/7P/t/+7/7f/s/+7/7f/t/+3/7//v/+//7f/r/+7/6//q
/+n/5v/s/+7/8P/y//D/6v/o/+f/7P/t/+7/7v/u/+//7//t/+v/6//r/+7/7v/s/+z/
6//n/+T/5f/k/+n/7P/u//H/8f/v/+3/6//s/+7/7v/u//T/8f/w/+//7v/x//H/8v/y
//X/9P/y//P/8f/w//D/8f/6//z//f////3/+//5//f/+f/8//z/+v/1//T/9P/0//b/
9v/1//T/8P/s/+r/5//j/+L/4f/g/+L/4//k/+b/5v/l/+P/4v/j/+P/4//j/+H/4f/k
/+T/4P/g/+D/4v/g/+D/4f/j/+L/4v/i/+D/4f/i/+P/5f/n/9//3//f/9T/x//D/7z/
r/+s/7P/v//Q/+r///8WAEAAcgCaALsA2ADuAPAA3gDEAKAAdgBaAE0AQQAyACQAFgAI
AP3/9f/u/+v/7f/x/+z/5f/h/+H/4f/l/+X/4P/e/97/4v/l/+P/4f/g/93/3f/d/93/
4f/h/+D/4P/g/+H/4f/h/97/3f/c/9r/3f/f/+H/4v/h/+H/3//f/+D/4P/g/+D/3//f
/9//3//g/+L/5f/m/+P/4//j/+L/4v/j/+T/5P/k/+X/5f/l/+X/5P/j/+P/6P/p/+z/
7//u/+3/7f/t/+v/6P/m/+X/6P/s/+3/7v/u/+7/7//v//L/9f/5//j/9f/3//n/9f/1
//f/9//2//b/9//6//r/+v/6//r/+v/6//r/+v/6//r/+//9//v//f//////AAD///7/
/P/7//3//f/7//v//f/8//r/+f/7//v//f/9//v/+v/5//j/9P/x//D/7//w//D/8f/y
/+z/7P/t/+3/7P/r/+j/5f/k/+T/5P/j/+P/4//k/+T/4P/g/9//3v/e/9//3//e/+D/
4//l/+f/4v/h/+D/3//e/97/3v/e/+H/4v/j/+T/4v/i/+L/4f/j/+P/4//m/+T/4//g
/+L/4f/h/+H/4f/h/+D/4P/g/+L/5P/p/+v/5v/l/+b/5f/j/+H/3//i/+H/4P/f/9z/
4f/i/+P/5P/m/+L/4v/j/+T/4//i/+D/4P/h/+H/3//d/93/3f/g/+D/3v/e/93/3f/c
/9//4P/g/+D/3//f/+D/3//e/93/3v/i/97/4v/q/+n/6P/n/+b/5v/l/+X/5P/o/+b/
4//j/+H/4v/k/+f/7f/u/+7/7//v/+//7//v/+3/7v/s/+j/6P/o/+n/6v/q/+r/6f/o
/+T/4P/e/9v/2f/Y/9f/1v/U/9P/0v/S/9b/1//X/9j/1v/V/9T/0//R/9H/1P/U/9L/
0v/S/9T/0f/Q/9D/0f/S/9L/0v/Q/9D/0P/Q/9H/1f/N/83/z//G/7v/tf+u/6H/mv+d
/6X/tv/Q/+v/AAAaAEAAcACbALgAzgDeAOIA1gC2AIYAXgBJAEMAOAAkABYADgABAPn/
8P/j/9v/4f/e/9n/2//f/9H/yf/P/87/zP/M/9D/0P/N/8r/yP/I/8n/yv/L/8v/y//K
/8r/yv/L/8v/y//I/8f/xv/E/8j/y//O/9D/z//P/83/zf/N/8z/y//K/87/z//Q/9H/
z//O/87/zP/M/83/zv/O/8r/yf/I/8b/zP/P/9H/0//R/9D/z//P/9H/0f/T/9X/1//X
/9j/2f/Y/9b/1f/V/9f/2v/a/9r/2f/Y/9j/1//Y/9v/3//e/97/4f/k/+H/3v/f/97/
3P/m/w==
         </WaveFormData>
      </LeadData>
      <LeadData>
         <LeadByteCountTotal>10000</LeadByteCountTotal>
         <LeadTimeOffset>0</LeadTimeOffset>
         <LeadSampleCountTotal>5000</LeadSampleCountTotal>
         <LeadAmplitudeUnitsPerBit>4.88</LeadAmplitudeUnitsPerBit>
         <LeadAmplitudeUnits>¦ÌV</LeadAmplitudeUnits>
         <LeadHighLimit>2147483647</LeadHighLimit>
         <LeadLowLimit>268435456</LeadLowLimit>
         <LeadID>II</LeadID>
         <LeadOffsetFirstSample>0</LeadOffsetFirstSample>
         <FirstSampleBaseline>0</FirstSampleBaseline>
         <LeadSampleSize>2</LeadSampleSize>
         <LeadOff>FALSE</LeadOff>
         <BaselineSway>FALSE</BaselineSway>
         <ExcessiveACNoise>FALSE</ExcessiveACNoise>
         <MuscleNoise>FALSE</MuscleNoise>
         <LeadDataCRC32>3324875575</LeadDataCRC32>
         <WaveFormData>
cv9y/3L/cv96/4D/hv+M/6D/sv/E/9b/2v/e/+L/5v/p/+z/7//y//b/+P/6//z/+v/6
//r/+v/4//j/+P/4//z//v8AAAIAAQAAAP///v/8//z//P/8//3//v///wAA/v/+//7/
/v///wAAAQACAP///v/9//z//v8AAAIABAAGAAYABgAGAAYABgAGAAYABQAEAAMAAgAG
AAgACgAMAA4ADgAOAA4ADAAMAAwADAAPABAAEQASABIAEgASABIAFAAWABgAGgAbABwA
HQAeABwAHAAcABwAHwAgACEAIgAhACAAHwAeACAAIAAgACAAIgAiACIAIgAgACAAIAAg
ACAAIAAgACAAHwAeAB0AHAAcABwAHAAcABsAGgAZABgAGgAaABoAGgAWABQAEgAQAA8A
DgANAAwADgAOAA4ADgALAAoACQAIAAgACAAIAAgABgAEAAIAAAACAAIAAgACAAIAAgAC
AAIA///+//3//P8AAAIABAAGAAMAAgABAAAAAgACAAIAAgADAAQABQAGAAkACgALAAwA
CwAKAAkACAAJAAoACwAMAAkACAAHAAYACAAIAAgACAAGAAYABgAGAAgACAAIAAgABwAG
AAUABAACAAIAAgACAAIAAgACAAIABAAEAAQABAAEAAQABAAEAAEAAAD///7//v/+//7/
/v8BAAIAAwAEAAMAAgABAAAABAAGAAgACgAMAAwADAAMAA8AEAARABIAEQAQAA8AEAAS
ABAAEAAPABEAEwAXABoAGgAaABgAFAAPAAwACQAJAAkACAAEAAEA///9/wAABAAIAAUA
BQAEAAQAAwACAP///f/7//r/+v/2//X/9f/4//j/9v/2//b/+P/4//j/9v/4//v/+//3
//f/+f/5//n/9v/2//b/9//5//f/9//3//b/9f/0//T/9P/7/wEABwAZACwAOwBEAEsA
VgBcAFkAUwBUAGAAbgBzAGAAMwAFAOz/2v/A/6n/mv+L/3n/df91/3L/bP9r/3L/gv+S
/6H/vP/c/+v/6//o/+3/8f/u/+j/7v/u/+7/8//6//7//P/8//z//P/9//3//f/9//7/
/v/+//7//////////f/8//v/+f/4//n//f/+////AAAAAAEAAAD///7//v8BAAIAAwAE
AAUABgAHAAcABAAGAAgABQAHAAkACQAJAAoACQAHAAUABgAHAAcACAAJAA0ADgARABAA
EAARABEAEAAQABAAEQATABYAFgAXABUAFQAVABYAGAAcAB4AGwAYAB8AIgAeACAAIQAh
ACEAIQAiACQAIQAjACMAIwAjACIAIgAhACEAIwAiACIAIgAgACIAIgAiACAAHwAeAB4A
HAAbABgAGAAaABwAHgAfAB0AHQAdABoAGQAYABcAFwAWABQAFAAUABMAEQAQAA4ADQAM
AA0ADgALAAsACgAFAAcACAAIAAcABAADAAIAAQAEAAYACAAIAAUABwAGAAMAAwAGAAYA
BQAHAAcABwAJAAoACgAHAAsACgAJAAkACAAJAAoADgAPAA4ADgANAA0ADgAOAA4ADgAN
AAoACQAIAAgACAAKAAcACwANABIAFAAQAA4ADwAPAAwACQAJAAkACwALAAsACQAJAAkA
CQAJAAkABwAIAAsACQAHAAUAAQAEAAcABgAGAAMAAgABAAEABgAGAAYABwAHAAcACAAI
AAoACwAMAA8ADgAUABQAFAAUABQAEwASABEAEAAUABYAFgAYABQAEwAUABcAGwAeAB8A
HgAYABMAEAANAAwACwAJAAQAAwADAAEABAAKAA4ADQAPAAsACAAGAAQAAwABAP///v/8
//r/+f/5//z//P/6//r/+f/4//f/9v/2//j/+//7//X/9f/3//f/+P/4//n/+v/6//n/
9v/1//f/9//3//f/9P/6/wEABwATACUAMgA9AEoAVQBYAFQAUQBbAGwAcAByAHEAUAAZ
APf/8P/e/77/pf+U/4n/g/9//3f/bv9w/3v/iP+U/6j/uf/I/9r/5f/l/+b/6f/p/+7/
+P/6//f/9P/2//r//f/8//3//v/7//v/+v/5//v//P/8//z//P/9//3//f/7//z//f/9
//3//f8AAAAA/f/8//r/+f/7//v/+//8////AgAFAAgACQAIAAcABQACAAQABgADAAIA
AwACAAEABgAHAAcABwAHAAcABgAGAAYACQAJAAsADAAMAA0ADQANAAwACwALAA0AEAAQ
ABEAEwATABMAFAATABYAFwATABAAFwAaABYAFwAZABoAGwAZABoAHAAZABsAGwAbABsA
HgAeAB0AHQAbABgAFgAUAA8AEAAPAA4AEwAVABcAGgAXABUAEQAQABAAEAAQAA8ADwAP
AA8ADAALAAoACQAJAAYABAAEAAQABAADAAMAAgADAAIAAwAEAP///f/6//P/9f/4//r/
+//5//n/+f/5//j/+P/4//b/9v/5//n/9//3//r/+v/5//j/9//2//f/+v/6//f/+//7
//v//P/8//v//P8AAAEAAAAAAP////8BAAAA///+/wEAAAABAAIA///+////+//8//3/
AQACAAEAAgAGAAkABgADAAMAAwAEAAMAAgD//////////////v/7//v//f/+////AAD/
//3////9//z//v/+//7///8EAAIAAAD///7//f/9//z//f/9//3///8CAAIABAAGAAYA
BgAGAAYABgAGAAYABgAIAAgABgAGAAcABwAJAA0ADwAQAA8ADAAGAAEA/v/7//7/AQAD
AAIA/f/9//v//v8BAAIA/v/9//7//P/7//r/9//1//P/8v/y//D/7//v//T/9P/y//L/
8v/y//L/8v/t/+7/8P/v/+3/7f/v/+//7//u/+7/7v/y//P/8v/z//D/7//u/+3/7v/w
/+//8/8BAA8AGgAlADIAQQBMAE4ASQBHAE4AYABuAHUAcgBRABsA9v/q/9L/tf+g/5H/
gf9x/2X/ZP9o/2v/cP96/4j/lf+u/8r/1f/V/9r/3//j/+r/9P/2//T/8v/1//r//P/6
//r/+v/4//n/+f/5//r//P/9//7///8BAAIAAwADAAQABQAFAAEAAQAEAAQAAgACAAEA
AQD///////8AAAEAAgADAAQABQAEAAMAAQABAAQABwAFAAcACQAJAAkACwALAAoACQAK
AAsACwAMAAwADwAPABEAEgASABMAEwASABIAEgATABUAGAAYABkAGgAbABwAHgAbAB4A
HwAbABwAJQAqACgAJgAlACMAIQAiACQAJwAlACcAJwAnACcAKAAoACcAJwAlACQAJAAk
ACMAJgAnACgAJQAjACEAIAAiACEAHgAeACEAIgAjACMAIQAfAB0AGAAXABYAFQAVABIA
EAAQABAAEgARABEAEAAMAAoACgAKAAsADQAOAAsACAAIAAcABQAHAAcABwAHAAgACAAI
AAYABAAHAAcABQAHAAoACgAJAAYAAwAAAP//BAAIAAkAEQAPAA0ADAAKAAoACgANAA0A
DgAOAA0ADQAPAA4ADQAMAA4ADAAMAAwACAAIAAoABwAEAAMABQAEAAQABAAHAAkABQAB
AAAA//8EAAUABgAFAAEA///9//v//P/5//n/+//5//n/+f/3//X/9//1//T/8//y//H/
8f/0//L/8P/v/+//7//w//D/9P/9/wIAAQD+/wAAAAAAAAAAAgAEAAYACAAHAAYAAwAC
AAMAAwAFAAkACAAIAAYAAgABAP////////3//f/8//j/8v/v/+r/6v/w//T/8//1//L/
8P/v/+7/6//p/+f/5v/m/+T/4//j/+X/5P/h/+D/4f/i/+P/5P/g/+L/5f/l/+T/5f/o
/+n/6P/m/+X/5P/l/+X/4//j/+L/4f/g/9//7v/w/+f/6//5/wMAFAAlACoALwBAAEwA
RwBDAEwAVgBiAF8AQAALAN3/zP/C/67/k/+A/3f/b/9n/1//YP9k/2P/bP9+/5D/o/+2
/8L/yf/R/9L/0f/T/9r/5v/m/+T/4v/l/+r/6//o/+f/5v/o/+n/6f/p/+r/7P/t/+7/
7P/t/+3/7f/v//D/8f/x/+7/7f/v/+7/7//w//D/8f/v/+//7//w/+7/7v/u/+7/8v/0
//b/9//1//j/+//5//f/+f/5//n//P/9//3//f/8//v/+f/4//b/+f/5//v//v8AAAMA
BQAEAAQABAAFAAQABgAFAAUABwAHAAcACAAGAAoADAAJAAYADQAQAAwADAANAA0ADQAO
ABAAEwARABEAEQARABEAEgASABEAEQAQAA4ADQAMAAsADgAPABAAEAAPAA4ADgAQAA8A
DAAMAA4ADgAOAA0ADAALAAoABgAHAAYABQAFAAYABAAEAAQAAwABAAAA/v/6//j/+P/4
//n/+f/4//P/9f/2//b/9f/1//X/9f/1//L/8v/y//D/8v/3//n/+f/3//r/+v/5//f/
9//3//n/+P/4//X/+f/7//v//P/8//r/+v/9//3///8AAAAAAQABAAAA///+/wEAAAAB
AAIAAgACAAQAAQABAAEABAAEAAAAAAADAAUAAgD///////8CAAMABAADAAIAAQAAAP//
/P/5//n/+//9//3//f/7//z////+//7//v/+//7///8AAP7//P/7//v/+//8//z///8B
AAMABwAKAAoABgAIAAkACgALAAwACwAKAAkACAANAA4ADQAOAAsACwANABEAEgAUABQA
EgAQAAsACAAFAAMAAwACAP7//f/9//v//v8CAAQAAQABAP///P/6//j/9v/1//T/9P/x
/+7/7P/r//H/8v/x//L/8f/w/+//7v/s/+7/8f/x/+3/7f/v/+//8f/w//D/8P/v/+//
7f/t/+7/7//w//H/8P/w//f///8JABMAHgAtAD4ARwBIAEoASwBPAFwAagB0AHMAVAAh
APv/6v/Y/77/q/+W/4P/ef9x/2f/Zv9q/2//eP+E/5T/qf/C/9b/2//X/9z/4f/j/+b/
6v/s/+r/6P/r//D/8v/w//D/8P/v/+//7v/t/+3/7v/u/+7/8P/x//H/8f/z//T/9f/1
//P/8//2//b/+P/4//f/9//2//X/9P/0//b/9v/2//b/+f/6//v/+//6//z//v/7//r/
+//6//n//v///////////////v/+//7/AQABAAMABAAEAAUABQAIAAgACAAJAAsADgAO
AA8ADQANAA0ADgAQABQAFgATAA4AFQAYABQAFgAXABcAFwAWABYAFwATABcAGQAbAB0A
HAAcABsAGwAZABgAGAAYABYAGAAYABgAGQAZABkAGgAYABcAFAAUABQAFAAUABMAEQAR
ABEADgANAAwACwALAAoACAAIAAgACAAHAAcABgAEAAIAAgACAP/////+//n//P/+////
///8//v/+v/5//r/+v/6//j/9v/5//n/9//2//j/9//1//j/+f/6//3//P/8//n//f//
////AAAAAPv/+v/8//v/+v/6//n/+f///wAAAQACAAIAAAAAAAAAAAAAAAIA///9//3/
AAAAAAAAAAADAAUABAABAAEAAQAAAP///v/7//3//f/9//3//v/7//v//f/9//3//f/7
//n/+//5//j/+f/6//v//f////z/+f/3//f/9//4//j/9//3//f/+f8AAAIACgAQABAA
DQAMAAsACgAKAAoACgAKAAoACgAIAAgACAAJAAwAEQASABQAFAASAA8ACwAJAAcABQAF
AAQAAAD7//v/+f/8/wAAAgD/////AAD+//3//P/5//f/9f/0//L/8P/v/+//9P/0//L/
8v/0//T/9P/0//H/8v/0//P/8P/x//T/9f/z//L/8v/y//P/8//x//H/8f/x//H/8f/0
//b/+f/7//3/AwAcADcARABLAFAAUABRAFcAWgBiAG4AdQBqAD0ABQDm/9r/xP+n/5D/
hf97/2//bf9w/2b/Y/9w/4D/iv+Z/7L/yv/V/9X/2P/d/+H/5v/u/+z/6v/o/+v/8P/y
//D/8P/w//H/8//0//X/9f/2//b/9v/z//P/8v/x//T/9v/4//n/+f/5//z//P/5//j/
9v/1//f/+f/7//7//f/8//v/+v/7//z//f/9//r//P/+//v/+//9//3//f8DAAUABgAH
AAQAAwABAAAAAAADAAMABQAIAAgACQAJAAoACgAKAAsADQAQABAAEQAPAA0ACwAKAAwA
EgAWABUAEAAXABoAFgAWABcAFwAXABYAFgAXABMAFwAXABcAFwAaABoAGQAZABoAGgAb
ABwAFwAYABcAFgAUABMAEgASABQAEwAQABAAEQASABMAEwAQAA8ADgAKAAsACgAJAAkA
CQAIAAkACgAIAAcABwAGAAIAAAAAAAAA//////7/+f/6//z//f/9//3//f/9//3/+v/6
//r/+P/4//v/+//5//f/+v/6//n/+//7//v//f8AAAAA/f8BAAEAAQACAAIA/v/+/wEA
AQABAAIAAgADAAQABAAEAAQACAAGAAYABgAEAAQABgADAAMAAwAGAAYABAAEAAcACQAE
AP///f/7/wEAAwAFAAUABQAFAAUABQADAP///v///wAAAQACAAEA//8BAP///v8AAAAA
AAABAAMAAAD9//v//v///wEAAgAGAAcACAALABQAFgAQABAAEAAQABAAEAAQABAAEAAQ
ABAADgAOAA8ADwARABUAGgAcABwAGgAWABEADgALAA0ADQAMAAgAAgABAP7/AAAGAAgA
BQAFAAYABAADAAIA/f/7//n/+P/2//T/8//z//n/+v/5//r/+P/4//j/+P/2//j/+//7
//X/9f/3//f/9P/y//H/8P/1//f/9//5//f/9//3//f/8v/0//v/AQAJABUAJAA1AEYA
TwBUAFgAUwBNAFYAagB4AHsAZgA3AAEA6P/g/87/tf+g/5H/gf91/3f/dP9s/3f/hv+M
/5T/qf/C/9b/3f/h/+b/6f/p/+z/9P/2//P/8P/y//b/+f/4//n/+v/6//v/+//7//r/
+v/5//j/+P/5//n/+f/8//7/AAABAP7//f////7//v/+//3//f/7//v/+//8//7//v/+
//7///8AAAEAAQD//wIABQADAAIAAwACAAEABQAHAAgACQAHAAcABgAGAAUABwAGAAcA
CQAKAAwADQANAAwACwALAAkADAAMAA0AEAARABIAFAAQABIAEgANAA4AFwAcABoAGAAZ
ABkAGQAYABgAGQAVABUAFQAVABUAEwASABAADwASABQAFwAaABUAFgAVABQAFgAVABQA
FAAWABUAEgASABEAEAAPAA0ACwALAAsACAAHAAYABQAFAAYABAAEAAQAAgABAAEAAAD+
//z//P/8//n/+f/4//P/8f/y//L/8f/x//H/8f/x//D/8P/w/+7/7//z//T/8//x//T/
9P/z//D/7//u/+//8v/y/+//8//2//f/+f/6//f/9v/4//f/+f/6//r/+//7//r/+f/4
//r/+P/4//j/9v/2//j/9f/4//n//f/+//n/+P/6//v/+v/3//f/9//4//f/9v/z//b/
9//4//n/9v/z//P/9f/z//P/8//x//H/8//x//D/8P/w//D/8f/1//T/8//z//P/8//0
//T/8//z//P/9f/0//T/9P/2/////v8AAAEAAgADAAQAAgACAAIAAgACAAIAAAAAAP//
//8BAAUABgAIAAgABgAAAPv/+P/1//j/+f/5//b/9f/1//P/9v/6//z/+f/5//X/8v/w
/+7/7f/r/+n/6P/p/+j/6P/p/+v/6v/n/+b/5v/m/+b/5v/m/+j/6//r/+n/6f/r/+v/
6//q/+r/6v/o/+f/5P/j/+X/5//p/+v/8P/s/+//7//1/wsAHgAlADAAPwBGAEwASwBH
AEoAVABeAGsAZAA7AAsA7v/a/8L/rf+U/4H/df9p/1//Xv9g/2P/av9y/37/i/+q/87/
1//P/9T/2f/V/9r/3v/e/97/3v/j/+r/6v/o/+j/6P/p/+v/7P/t/+v/7P/s/+z/7v/v
/+//7//v//D/8f/x/+7/7f/v/+7/7//w//D/8f/z//P/8//0//T/9P/0//T/9P/0//T/
8//x//T/9//1//P/9f/1//X/+v/7//v/+//7//v/+v/6//r//f/9////AAAAAAEAAQAD
AAQABQAHAAYACAAHAAcACAAJAAoADAALAA4ADwALAAoAEQAUABAADgAPAA8ADwARABIA
FAARABQAFQAWABcAFgAWABUAFQAWABYAFwAYABQAFgAWABYAFAATABIAEgAUABMAEAAQ
AA4ADgAOAA0ADAALAAoABgAIAAoADAAPAA0ACgAJAAgABQADAAIAAAAAAP7//v/+//3/
/f/8//f/9f/2//b/9f/4//n/+v/7//n/+P/3//T/9f/5//r/+f/2//j/9//1//P/8//z
//X/+P/6//n////+//3//f/8//r/+v/9//3//v/+//3//f8BAAIAAwAEAAQAAgACAAIA
AAAAAAIA///9//3/AAAAAPz//P///wEAAAD9//3//f8BAAEAAQD//wEAAQABAAEA/v/7
//v//f8AAAEAAgABAAEAAwABAAAA///+//3//f8AAP7//P/7//n/+f/6//r///8BAAMA
BwAIAAgABgAKAAgACAAIAAgACwAMAA0ADgAOAA4ADAAMAAwADQAQABUAFwAYABcAFAAS
AA0ACgAHAAUAAwAAAPr/+//9//3/AgADAAQAAAD///7//P/7//r/+P/3//b/9v/0//L/
8f/x//b/9v/0//T/8v/y//L/8v/z//b/+v/7//X/9f/3//f/9f/0//T/9P/3//f/9f/1
//T/8//y//H/+P/6//f/+f8DABEAIgAzADwAPQBGAFYAWQBRAFgAagB2AHMAZgA7AAMA
6P/Y/8L/q/+a/4f/e/93/3P/cP9u/23/dv+K/5j/o/+8/9T/1//V/9r/4f/n/+b/5P/s
/+z/7P/x//j//v/+/wAAAgD+//3/+//5//n/+v/6//r/+P/5//n/+f/7//z//f/9//v/
+//+//7//v/+//3//f/7//v/+//8//r/+v/6//r/AAACAAQABQABAAIAAwD//wAAAwAE
AAUABwAHAAYABQAHAAcABgAGAAcACwAMAA8ADQAMAAwACwAOAA4ADgAPAA0AEAAQABEA
EwATABMAFAAUABgAGgAXABMAGQAbABYAGQAbABwAHQAcABwAHQAZABsAGwAbABsAHAAc
ABsAGwAaABgAFwAWABUAGAAZABoAGgAZABgAGAAZABkAFwAYABcAFgAVABMAEQARABEA
DgAPAA4ADQANAAoACAAIAAgACAAHAAcABgAFAAQABQAGAAQAAwABAPv//f/+//7//f//
//////////z//P/8//r/+////wAA///9/wAAAAD///3//f/9/////v/+//v///8AAAEA
AwAEAAIAAgAFAAUAAgACAAEAAQAEAAQABAAEAAgABgAGAAYABAAEAAYAAwACAAEAAwAC
AAAAAAADAAUABAABAAEAAQADAAMAAwABAAMAAwADAAMAAAD9//3////9//3//f/7//3/
///9//z/+v/6//r/+/8AAP7//P/7//z//f///wAAAAABAAIABQAKAAwACgAKAAwADAAM
AAwADAAMAAwADAAOAA4ADAAMAAkACQALAA8AFAAWABYAFAAOAAkABgADAAYABwAHAAQA
AwADAAEABAAFAAYAAgABAAAA/v/9//z/9//1//P/8v/z//L/8v/z//T/9P/y//L/8f/w
/+//7v/u//L/9//5//T/8//0//P/9f/0//T/9P/z//P/8f/x//P/8//z//P/8v/y//P/
/f8JABMAJAA1AEIASwBSAFgAWQBVAFYAYgByAHMAVgAjAP3/7P/U/7T/of+Y/4n/d/9t
/2//cP9u/3f/gv+K/5r/sf/G/9T/2f/d/97/5f/t//D/8P/w//D/7v/x//b/9//0//P/
8v/0//X/9f/1//X/9v/2//b/+P/7//3////+//7//v/9//r/+f/7//r//P/8//v/+//9
//3//f/+//3//P/7//r///8AAAEAAQD8//z//P/3//v///8BAAMABAAFAAUABQADAAMA
AgACAAIABQAFAAcACgAKAAsACwAMAAwADAANAAsADgAOAA8ADQANAA0ADgARABYAGQAX
ABMAGQAbABYAGAAZABkAGQAZABoAHAAZABgAFwAWABUAGAAYABcAFwAXABYAFgAWABcA
GgAbABwAGgAZABgAGAAYABcAFAAUABMAEgARAA8AEQATABUAFAAQAAwACAAFAAgACAAK
AAwACgAJAAkACAAGAAQABAAEAAEAAQAAAPv//f/+//7//f/9//3//f/9//z//P/8//r/
+P/5//f/8//3//z//v///////////wEAAQAAAPz/////////AAAAAPz//P////////8A
AAAAAQAGAAYABgAGAAYABAAEAAQAAAAAAAIA////////AgACAAIAAgAFAAcABgADAAMA
AwADAAMAAwABAP///////////P/5//n/+//9////AQABAAAAAQD+//z///8AAAEAAwAD
AAAA/f/7//z//f///wAA////////AQABAAAA//8AAAEACAAOAAoACAAJAAoACwAMAA4A
DgAOAA4ADgAOAAwADAAKAAkACgANABMAFgAXABYAEAALAAgABQAHAAcABgACAP7//f/6
//z/AQAEAAIAAwACAAAA///+//n/9//1//T/8//w/+7/7f/y//T/9P/2//T/8v/w/+7/
7v/w//P/8//v/+//8f/x//H/8P/w//D/8f/x/+//7//x//H/8f/x/+b/6v/z//n///8N
AB4ALQA2AEEASgBOAE8ATwBSAFoAaABzAHAAUQAbAPT/6P/a/7v/nv+N/33/b/9p/2b/
Yv9n/3L/ev+C/5P/pv++/9H/0//U/93/4//k/+7/9v/w/+z/7f/w//T/8v/y//L/8f/x
//D/7//w//L/8//0//L/8//z//P/9v/4//r/+//4//f/+f/4//f/9v/0//P/9v/3//j/
+v/3//b/9f/0//X/9v/3//f/9f/4//v/+f/3//n/+f/5//v/+//6//n//P/9//3//v/+
/wEAAQADAAIAAgADAAMABAAEAAQABQAGAAoACwANAAwACwAKAAoACAAMAA4ACwALABMA
FwAUABIAEQAPAA0AEAAUABkAGQAYABcAFgAVABQAFAATABMAFAAUABUAFgASABQAFAAU
ABQAEwASABIAEQAPAAsACgAMAA4AEAARAA8ADwAPAAwACwAKAAkACQAIAAYABgAGAAQA
AwADAAIA///8//v/+v/9////AAD9//v/+v/4//X/9v/3//j/+f/2//b/9v/0//L/9f/1
//P/9v/6//v/+//4//f/9v/3//r/+v/3//v/+P/3//f/9v/4//r///8BAP///v/8//v/
/f/8//v/+v/8//r/+v/6//n/+v/9//v/+v/5//v/+v/6//r//f////7/+//7//v/+v/5
//j/9f/3//n/+//9//n/9f/0//X/+P/5//r/+f/5//v/+f/4//j/+P/4//n/+v/4//b/
9f/y//H/8f/w//T/9//6///////+//3//v///wAAAAAAAAQAAgACAAIAAgAEAAQABAAE
AAcACAAHAAgABQAFAAcACwAPABIAEwASAA4ACQAGAAMAAQABAAAA/P/3//f/9f/4//3/
AAD+/////f/6//j/9v/y/+//7P/q/+z/7P/t/+//8P/u/+r/6P/p/+r/6//s/+n/6v/s
/+v/6f/p/+v/6//u/+7/7//w/+7/7f/q/+n/6v/r/+z/7f/w/+z/8////wUADwAiADMA
PAA/AEQARgBJAE8AUgBWAGIAYwA8AAMA5f/e/8j/ov+P/4r/f/9x/23/bf9q/2j/bf9+
/4z/lP+p/8T/1P/X/9v/2v/Z/93/5P/s/+7/6//o/+r/7v/w/+7/7v/u/+z/7f/t/+3/
7//w//D/8P/u/+//7//v/+z/7P/s/+v/7P/t//H/8v/y//L/8f/x/+//7//v//D/8P/w
//D/8P/1//b/9//3//P/9P/1//H/8v/1//b/9//3//f/9v/1//f/9//2//b/+f/9//7/
AQAAAAAAAQABAP7//P/6//n/+/8AAAIABQAFAAUABQAGAAgADAAOAAsABgANABAADAAL
AAsACgAJAAsADAAOAAsACwALAAsACwAKAAoACQAJAAsACgAKAAoACQAMAA0ADgALAAkA
BwAGAAgABwAEAAQABAAEAAQAAwAGAAcACAAGAAMAAgABAAEA/f/6//n/+P/5//n/+v/6
//j/9v/2//b/8//z//L/7f/t/+7/7v/t/+//7//v/+//8P/w//D/7v/u//H/8f/v//H/
9P/0//P/8P/v/+7/7//w//D/7f/x//L/8//1//b/8v/y//X/9f/2//b/9f/1//b/9v/2
//b/9//0//P/8v/y//L/9P/x//T/9f/5//r/9f/0//b/9//0//H/8f/x//D/7//u/+v/
7v/v//D/8f/y/+//7//x/+//7//v/+3/7//x/+//7v/t/+z/6//r/+7/7P/q/+n/6v/r
/+3/7v/t/+3/7f/v/+7/7P/q/+r/7f/0//L/9P/+//z//P/8//z/+//6//n/+P/6//r/
+P/4//f/9//5//3/AQAEAAUABAD+//n/9v/z//H/8f/w/+z/6//r/+n/7P/y//T/8f/x
/+//7P/q/+j/5f/j/+H/4P/g/97/3f/d/+H/4v/h/+L/4f/g/9//3v/c/97/4f/h/9v/
2//d/93/3f/c/9z/3P/f/9//3f/d/9v/2//b/9v/4P/c/+H/6f/v//f/BgAVACAAJwAu
ADIAOwBHAFAAUgBWAFsAUgAtAPn/4P/S/7r/m/+C/2//X/9T/1f/XP9W/1P/Xv9q/3b/
if+e/67/vf/D/8b/0f/Z/9D/zP/Y/9b/1P/X/9z/3f/a/9n/2P/Z/9v/3P/d/9z/3P/b
/9r/2v/b/9v/2//a/9r/2v/Z/9v/3f/i/+T/4//i/+D/3//d/93/3f/e/9//4P/h/+L/
4f/g/9//3f/b/97/4f/f/93/3f/b/9n/4P/j/+X/5//m/+X/4//i/+L/5f/l/+f/6v/q
/+v/6//q/+r/6v/r/+n/7P/s/+3/7f/t/+3/7v/v//T/9//1//L/+f/8//j/9f/1//T/
8//3/w==
         </WaveFormData>
      </LeadData>
      <LeadData>
         <LeadByteCountTotal>10000</LeadByteCountTotal>
         <LeadTimeOffset>0</LeadTimeOffset>
         <LeadSampleCountTotal>5000</LeadSampleCountTotal>
         <LeadAmplitudeUnitsPerBit>4.88</LeadAmplitudeUnitsPerBit>
         <LeadAmplitudeUnits>¦ÌV</LeadAmplitudeUnits>
         <LeadHighLimit>2147483647</LeadHighLimit>
         <LeadLowLimit>268435456</LeadLowLimit>
         <LeadID>V1</LeadID>
         <LeadOffsetFirstSample>0</LeadOffsetFirstSample>
         <FirstSampleBaseline>0</FirstSampleBaseline>
         <LeadSampleSize>2</LeadSampleSize>
         <LeadOff>FALSE</LeadOff>
         <BaselineSway>FALSE</BaselineSway>
         <ExcessiveACNoise>FALSE</ExcessiveACNoise>
         <MuscleNoise>FALSE</MuscleNoise>
         <LeadDataCRC32>4039983141</LeadDataCRC32>
         <WaveFormData>
zv/O/87/zv/X/+D/6f/y//v/BAANABYAHAAgACQAKAArACwALQAuADAAMAAwADAAMgAy
ADIAMgAwADAAMAAwADEAMgAzADQAMgAyADIAMgAyADIAMgAyADUANgA3ADgANgA2ADYA
NgA2ADYANgA2ADUANAAzADIANAA0ADQANAA2ADYANgA2ADQANAA0ADQAMgAyADIAMgAw
ADAAMAAwADAAMAAwADAAMAAwADAAMAAuAC4ALgAuACsAKgApACgAJgAmACYAJgAkACQA
JAAkACIAIgAiACIAJAAkACQAJAAiACIAIgAiACAAIAAgACAAIAAgACAAIAAfAB4AHQAc
ABoAGgAaABoAGgAaABoAGgAbABwAHQAeAB8AIAAhACIAJAAkACQAJAAnACgAKQAqACsA
LAAtAC4ALgAuAC4ALgAvADAAMQAyADAAMAAwADAAMQAyADMANAA1ADYANwA4ADYANgA2
ADYANAA0ADQANAA1ADYANwA4ADYANgA2ADYANwA4ADkAOgA4ADgAOAA4ADgAOAA4ADgA
OAA4ADgAOAA2ADYANgA2ADQANAA0ADQAMgAyADIAMgA0ADQANAA0ADIAMgAyADIAMwA0
ADUANgA1ADQAMwAyADAAMAAwADAAMAAwADAAMAAyADIAMgAyADIAMgAyADIAMgAyADIA
MgAyADIAMgAyADIAMgAyADIAMwA0ADUANgA4ADgAOAA4ADsAPAA9AD4APAA7ADsAOwA7
ADsAOQA2ADIALwAsACsAJwAmACYAJQAkACMAIwAkACYAJAAjACMAIgAiACIAIwAjACQA
JQAoACsALAAsACwALgAuAC4ALwAuAC0ALAAtAC8ALwAwADAAMAAwADAAMAAwADEAMQAx
ADAAMAAxADEALwAuAC0ALAAvADEAMgAzADEAMQAxADEAMQAyADUAPQBFAE0AVgBiAG0A
cABuAG4AcABsAF0AQAAcAAAA5v/J/6//n/+X/4z/j/+j/7X/w//Q/9//5v/q//D//v8N
ABUAHgAoACoAKgAqACwALAAsAC4ALgAqACoAKwAtAC0ALQAtAC0AKwArACoAKgAsAC0A
LQAsACoAKgAqACoAKAAoACgAKAAoACgAKQApACgAKAAoACgAJwAnACcAJwAnACcAJwAn
ACUAJQAlACQAIwAiACIAIgAiACMAIwAjACEAIQAhACAAHgAcABwAHAAaABoAGgAaABsA
GwAcAB0AGwAZABgAFwAUABQAEwATABIAEQARABAADwAPAA8ADgALAAsACwAIAAYABQAE
AAMAAgABAAEAAQABAAEAAQAAAP///////////v/+//3//f/7//v//P/8//r/+f/5//j/
+P/5//n/+f/8//7//v/+/wAAAQADAAQAAwAEAAcABwAKAAsADAAOAA0ADgAQABAAEwAV
ABUAFQAWABcAFwAXABcAGAAZABkAGAAXABcAFgAYABkAGQAZABkAGgAaABkAFwAYABgA
GQAYABgAFwAWABYAFgAWABcAFQAUABQAFAAWABUAFQAVABYAFQAUABIAFAATABIAEgAQ
AA8ADwAPABEAEQAQABAAEQASABIAEAAQAA4AEAAQABIAEAAQABAAEAAQABAAEAAQABAA
EAAQAA4ADgAOAA4ADQANAA0ADAANAA0ADQANAAsACwANAA0ADAANAA4ADwAQABAAEAAP
ABEAEQARABMAEwAWABQAFAAUABQAEgASABEAEQASABMAFAATAA0ACAAEAAAAAQD///7/
/v////7//f/9//z//v/8//v/+f/6//r/+v/8//3///8BAAIABQAGAAYABgAGAAYABgAF
AAUABQAFAAkACQAJAAoACgAKAAoACgALAAwADgAPAA0ADgAOAA8ADQAMAAwADAAOAA4A
DwAPAA8ADwAPAA8ADwANABQAHwAjACkAMQA8AEYASwBMAEwAUABSAEQAJwAEAOb/yv+u
/5n/j/9//2//bP95/4v/mf+p/7r/w//G/8z/2P/i/+v/+f8EAAYABgAMABQAEgASABQA
FAASABAAEAARABMAEwATABMAEwARABEAEAAQABIAEwATABIAFAAUABQAFAASABIAEgAS
ABIAEgATABMAEQAQAA8ADgAOAA8AEAARABIAEwAUABUAEwATABMAEgARABAAEAAQABAA
EQARABEAEAAPAA4ADAANAAwADQAOAAwADAAMAAwACgAJAAkACQAJAAcABgAFAAUABgAG
AAcABgAFAAUABAADAAMAAwACAAEAAQABAP7//v/9//z/+//6//n/+f/5//n/+f/5//j/
9//3//f/9//3//j/+P/5//f/9//4//j/+f/5//r/+v/8//3//f/9//7/AAAAAAAABAAF
AAcACAAIAAgACgAJAAgACQAKAAwADgAQABMAFAAXABkAGQAZABoAGwAbABsAGwAcAB0A
HQAdAB0AHgAeAB8AIQAiACMAIwAkACQAIwAhACIAIgAjACYAJgAlACQAJgAmACYAJwAl
ACQAJAAkACYAJQAlACUAJwAnACcAJgAoACcAJgAmACcAJwAoACkAJwAnACYAJgAlACYA
JgAkACUAJAAnACgAKgAoACgAKAAmACYAJgAmACYAJgAmACYAJAAkACQAJAAnACcAJwAm
ACgAJwAmACUAJwAnACkAKQApACkAKQApACgAKAAoACcAKQApACkAKwAvAC0AKwAsAC4A
LgAuAC4ALwAwADAAMQAvAC8ALwAtACsAKAAmACQAIwAhACAAIAAcABoAGAAXABsAHgAd
AB0AHQAeAB4AHgAfAB8AIAAhACQAJwAoACgAKQAqACsALAAtAC0ALQAtAC8ALwAvADAA
MgAyADIAMgAyADIAMwAzADEAMgAyADMANQA0ADQANAA1ADYAOAA5ADkAOQA5ADkAOwA7
ADgAOQBBAEcASwBUAGQAbwByAHIAcgByAHIAaQBOACoACgDq/83/uf+t/5n/iP+F/5P/
qf+3/8D/z//g/+b/6P/y////CQAWACIAJgAmACwAMgA0ADQANgA0ADAAMAAxADMANQA1
ADUANQA1ADUANAA0ADIAMwAzADIAMgAyADIAMgAzADQANQA2ADQANAA1ADUAMwAyADEA
MAAvAC8ALwAvADEAMQAxADEALwAvAC8ALgArACoAKgAqACgAKQApACkAKAAnACYAJAAm
ACQAJAAkACIAIgAiACIAIQAfAB4AHQAdABsAGgAZABgAGAAXABcAFQATABIAEAAPAA8A
DwAOAA8ADwAPAAwACQAHAAUAAwAEAAMAAwADAAEAAQABAAAAAQABAAEAAQD///7//P/7
//3//f/+//7//P/7//v/+v/6//v/+//7//7/AAAAAAAA/v/9//3//P///wAAAwADAAQA
BQAGAAgACAAIAAkACAALAA0ADQANABAAEQARABEAEAAQABAADwANAA0ADgAOAA4ADwAP
AA8ADwAQABAADwAPABAAEAARAA8ADgAMAAoADQAOAA8AEQAQAA4ADQAMAA4ADQANAA0A
DQANAA0ADAAKAAkACAAIAAgABwAHAAcABQAFAAQABAADAAQABAACAAIAAAACAAIAAAD+
//7//v8AAAAAAAAAAP7//v/+//7//P/8//z//P/////////+//7//f/8//v/+f/5//v/
+//5//n/+f/5//r/+v/6//n///////////8AAP7//v/+//7///8AAAAAAQAAAP///v/7
//r/9v/z//D/7f/r/+r/6v/q/+r/6v/r/+r/7P/q/+n/6P/o/+f/5v/n/+f/6P/p/+r/
7f/u/+7/8P/w//D/8P/x//H/8f/x//L/8f/w//D/8f/y//P/9P/z//L/8v/x//P/9P/0
//X/9f/0//T/9P/0//T/9f/1//P/8//z//P/9//5//b/+/8BAAUADwAaACIAKQAwADIA
MgAwAC4AGwD6/9j/vv+k/4n/d/9v/2P/WP9d/3H/hf+R/5z/qf+y/7b/vP/I/9X/3//m
/+j/6P/q/+7/7v/s/+7/8v/w/+z/7P/t/+//7f/t/+3/7f/v/+//7v/u/+7/7//v/+7/
7P/s/+z/7P/s/+z/7P/s/+v/6v/q/+n/6f/q/+v/7P/r/+v/6//r/+r/6f/o/+f/6f/p
/+n/6P/p/+j/6P/o/+b/5//n/+f/5//n/+f/5v/k/+L/4v/i/+L/4v/i/+L/4v/h/+H/
4f/h/9//3v/d/9r/2v/Z/9n/2P/X/9f/1v/T/9P/0//S/9H/0f/R/87/zv/N/8z/y//M
/8v/y//L/8v/y//L/8r/yf/J/8n/yf/G/8b/xf/F/8f/x//I/8j/xv/F/8X/xP/E/8X/
xf/F/8f/yv/L/8z/zP/N/8//0P/T/9T/1//X/9j/2f/a/9z/3f/e/+D/4P/j/+X/5f/l
/+b/5//n/+f/6f/q/+v/6//p/+n/6v/q/+j/6f/p/+n/6//s/+z/6//p/+r/6v/r/+r/
6v/p/+j/6v/q/+r/6//r/+r/6v/q/+r/6f/p/+n/6f/p/+n/6P/q/+n/6P/o/+j/5//n
/+f/5//n/+b/5v/n/+j/6P/m/+b/5P/m/+b/6P/m/+b/5v/m/+b/5v/m/+b/5v/m/+b/
5P/k/+T/5P/l/+X/5f/k/+X/5f/l/+X/5f/l/+f/5//l/+X/5f/l/+b/5v/m/+X/5v/n
/+j/6//r/+n/5//q/+r/6v/q/+r/6v/q/+n/6f/q/+v/7P/r/+b/4v/f/9z/2//Z/9j/
2P/X/9b/1f/V/9j/2v/Y/9f/1//Y/9j/2P/X/9f/2P/Z/9z/3//g/+D/4v/i/+L/4v/h
/+H/4f/h/+X/5f/l/+b/5v/m/+b/5v/o/+j/6f/p/+n/6v/q/+v/7f/s/+z/7P/q/+r/
6//r/+3/7f/t/+3/7f/v//D/9f/7/wEACQAWACIAKQAoACoALgAuACQABwDm/8b/pv+K
/3n/bf9Z/0f/Rv9R/1//b/97/4j/lf+c/6L/qv+0/7//yf/S/9r/3P/i/+r/7P/s/+r/
7P/s/+j/6P/p/+v/6//r/+v/6//p/+n/6P/o/+r/6//r/+r/7P/s/+z/7P/s/+z/7P/s
/+z/7P/t/+3/7v/u/+7/7v/t/+3/7f/t/+3/7f/t/+3/7//v/+//7v/u/+7/7//w/+7/
7//v/+//8f/x//H/8P/w/+7/7v/u/+7/7v/u/+7/7//v//D/8f/v/+3/7P/r/+r/6v/p
/+n/6P/n/+f/5v/n/+f/5//m/+P/4//j/+D/4P/f/97/3f/e/93/3f/d/9//3//f/97/
3//f/9//3//g/+D/3//f/93/3f/e/97/4P/f/9//3v/e/9//3//f/+D/4v/i/+L/5f/n
/+r/7P/t/+7/8f/x//L/8//0//b/+f/6//z//P/9/////////wAAAQABAAEA//8AAAEA
AQABAAEAAgACAAIAAwADAAMAAwAEAAQAAwADAAQABAAFAAYABgAFAAQABQAGAAcACQAK
AAoACwAMAAwACwALAAsADAALAAoACAAJAAkACQAKAAsACwAMAA0ADQANAAwADAANAA4A
DgAMAA0ADAAPABAAEAAOAA4ADgAQABAAEAAQABAAEAAQABAADgAOAA4ADgARABEAEQAQ
ABAADwAOAA0ADwAPABEAEQARABEAEQARABAAEAAQAA8ADwAPAA8AEQATABUAFwAZABgA
GgAaABoAGgAaABoAGQAZABkAGQAZABcAFwAUABIAEAANAAsACgAKAAkACAAHAAcACAAK
AAgABwAFAAYABgAGAAcABwAIAAkACgANAA4ADgAQABAAEAAQABAADwAOAA0ADQANAA0A
DgAMAAwADAAMAAoACgALAAsADQAOAA4ADwANAAwADAAMAA4ADgAPAA8ADQANAA0ADQAN
AA8AEAAVABUAGQAjADIAPgBFAEgASgBKAEoASAA7ABwA+v/c/77/of+N/4P/c/9k/2X/
ef+P/53/qP+5/8T/xv/M/9j/5f/t//j/AAAAAAAABgAKAAoADAAMAAoACAAIAAkACwAN
AA0ADQANAA0ADQAMAAwACwALAAoACAAKAAoACgAKAAgACAAIAAgACgAKAAsACwAJAAgA
BwAGAAYABwAIAAkACQAJAAkACQAJAAkACQAIAAkACAAIAAgACAAJAAkACQALAAsACwAK
AAgABgAGAAYACAAIAAgACAAIAAcABwAHAAcABQAEAAMAAgACAAEAAQAAAP/////+////
//////7//P/7//r/9v/3//f/9//3//b/9f/1//X/9f/1//X/9P/0//X/9v/3//T/9P/z
//P/8//z//T/9P/0//P/8//y//L/8//z//P/8v/0//T/9P/4//n/+//8//v//P//////
AQADAAUACAAJAAoADAAMAA0ADwAPAA8AEgATABMAEwATABQAFQAVABMAEwAUABQAEgAT
ABMAEwATABQAFAATABEAEgASABMAFgAWABUAFAAUABQAFAAVABMAEgASABIAEgARABEA
EQARABEAEQAQABAADwAOAA4ADgANAA0ADQANAA0ADAAMAA8AEAAQAA4ADgAMAA4ADgAN
AAoACQAIAAoACgAKAAoACgAKAAoACgAGAAYABgAGAAcABwAHAAYABgAFAAQAAwABAAEA
AwADAAEAAQABAAEABAAEAAQAAwADAAMAAwAFAAkACwAIAAgACAAIAAgACAAIAAcABwAJ
AAkACQAHAAQAAAD9//r/+f/3//b/9v/z//L/8f/x//T/9v/0//P/8f/y//L/8v/z//P/
9P/1//j/+//8//z//P/8//z//P/7//v/+//7//3//f/9//7//v/+//7//v8AAAAAAQAB
AAAAAAD//////f/8//z//P/9//7/AAABAAAA///+//3//f/9/wAAAwAJABEAGQAkADAA
NwA8ADwAPABAAD4AKQAMAOz/zv+y/5n/hf99/3H/Zv9n/3f/if+V/6D/rf+4/77/xP/M
/9X/3//s//T/9P/2//7/AgAAAAIAAgD+//z//P/9////AQABAAEAAQD//////v/+//7/
//////7//v/+//7//v8AAAAAAAAAAP7//v///////v/+//7//v////////////7//f/8
//v/+f/5//n/+P/4//j/+f/6//f/9//2//X/9v/3//j/+P/4//b/9v/2//X/9P/z//L/
9P/z//P/8//x/+//7v/t/+7/7v/t/+3/7v/t/+3/7P/q/+n/6P/m/+f/5//n/+T/5P/j
/+L/4f/g/9//3//f/93/3f/d/9z/2f/Z/9n/2f/Z/9r/2v/b/9r/2f/Z/9j/2v/Z/9n/
2P/a/9v/2//b/9z/3v/e/97/4P/h/+P/5P/l/+b/6f/p/+v/7f/v//L/8//0//b/9v/1
//f/9//3//j/+f/5//n/+//8//3//f/9//3//v/+//7/////////AQACAAIAAQABAAIA
AgADAAQABAADAAIAAgACAAIAAwADAAIAAgACAAIAAQABAAEAAwADAAMAAgAAAP///v/+
/wAA/////////f/9//z//P///wAAAAD+//7//P/+//7//P/6//r/+v/4//j/+P/4//r/
+v/6//r/+v/6//r/+v/7//v/+//6//r/+f/4//f/9//3//n/+f/3//f/9//3//j/+P/4
//f/+v/7//z///8BAAEAAQABAAQABgAIAAkACgALAAwADAAMAAsACwANAA0ADQALAAgA
BAABAP7/+//5//j/+P/5//j/9//3//r//P/6//n/+f/6//r/+v/5//n/+v/7//7/AQAC
AAIABQAGAAcACAAJAAkACQAJAA0ADQANAA4ADAAMAAwADAAMAAwADQANAA8AEAAQABEA
EwASABIAEgASABIAEwATABMAEwATABMAFQAXABgAGwAhACcALQA4AEYATQBQAFIAVABW
AFIAPwAgAAAA4v/C/6n/m/+L/3f/bP9v/3//kf+b/6j/t//E/8r/1P/e/+f/9f8AAAYA
CAAMABQAGgAYABgAFgAWABYAFgAXABkAGwAbABsAGwAbABsAGgAaABoAGwAbABoAGwAc
AB0AHgAeAB4AHgAeAB4AHgAfAB8AIAAgACAAIAAfAB8AHwAfAB8AHwAfAB8AHgAdABwA
GgAaABoAGwAcABoAGwAbABsAHQAdAB0AHAAcABoAGgAaABwAHAAcABwAGgAZABkAGQAa
ABkAGQAZABYAFgAVABUAFAATABMAEgATABMAEwASABIAEwAUABIAEAAPAA4ADQAMAAsA
CwALAAsACwALAAoABwAHAAcABwAEAAQAAwADAAMAAwAEAAQABAADAAMAAgAEAAUABQAF
AAQABgAGAAYABgAHAAkACgANAA4AEQARABAAEQASABQAFQAWABgAGAAZABsAGwAbABoA
GwAbABsAGQAaABsAGwAdAB0AHgAeABwAHQAdAB0AGwAcABwAGwAZABoAGgAbABoAGgAZ
ABgAGQAaABsAHQAbABoAGgAaABoAGQAZABkAGQAZABkAGAAbABsAGwAcABsAGQAYABcA
FwAXABYAFgAVABYAFgAUABQAEgAUABQAFAASABIAEgAQABAAEAAQABAAEAAQABAADQAM
AAsACgALAAsACwAKAAwACwAKAAkABwAHAAkACQAFAAUABQAFAAYABgAGAAUABQAFAAUA
BwALAAkACQAMAAsACgAJAAgACgAKAAkACQAJAAkACQAHAAIA/v/7//j/9//1//T/9P/x
//D/7//v/+7/8P/u/+3/7v/w//H/8v/y//H/8f/x//L/9f/2//b/9v/2//b/9v/5//n/
+f/5//n/+f/5//r/+P/4//j/+P/6//r/+//7//n/+v/6//v//f/8//z//P/6//r/+//7
//n/+f/5//n///////7/AQAFAAkAEwAgACwAMQA2ADoAOgA4ADgALQAQAOr/zP+y/5f/
f/9x/2X/Wv9b/2v/f/+P/5z/p/+y/7b/vP/K/9f/3//o//L/8P/w//b/+P/2//b/+P/4
//b/9v/3//n/+//7//v/+//5//n/+P/4//r/+//7//r/+f/4//f/9v/4//j/+P/4//b/
9v/3//f/9v/2//b/9v/1//X/9f/1//P/8//z//P/9f/1//X/9P/z//L/8v/y//L/8//z
//P/8f/x//H/8P/w/+7/7v/u/+7/7v/u/+7/7P/r/+v/6//t/+v/6v/p/+j/6P/n/+f/
6P/n/+f/5v/l/+X/5f/k/+H/4f/h/97/4P/f/97/3f/a/9n/2f/Z/9f/1//X/9b/1v/X
/9j/2f/X/9b/1P/T/9P/0//U/9T/1v/V/9X/1P/U/9X/1f/V/9b/2P/Y/9j/2v/b/93/
3v/f/+D/4//j/+T/5f/m/+j/6f/q/+z/7P/r/+3/7f/t//D/8f/x//H/8f/y//P/8//1
//X/9v/2//T/9f/1//X/9//4//j/9//3//j/+P/5//n/+P/2//T/9v/2//b/9//1//T/
9P/0//T/8//z//P/8//z//P/8v/0//P/8v/y//T/8//z//P/8//z//L/8v/x//L/8v/w
//L/8P/y//L/8P/u/+7/7v/w//D/8P/w//D/8P/w//D/7v/u/+7/7v/v/+//7//u//D/
7//u/+3/7//v//H/8f/t/+3/7f/t//D/8P/w/+//8f/x//H/8//x//H/8//y//T/9P/0
//T/9v/2//X/9f/1//X/9f/z/+7/6v/n/+T/5f/j/+L/4v/h/+D/3//f/97/4P/e/93/
3//g/+D/4P/g/9//3//f/+T/5//o/+j/5v/m/+b/5v/n/+f/5//n/+f/5//n/+j/6P/o
/+j/6P/p/+r/7P/t/+z/7P/r/+v/6//q/+r/6v/q/+r/6//r/+n/6f/p/+n/5//r/+7/
8f/1//v/BQASABwAIwAkACQAKAAqABwAAwDi/8T/pv+K/3P/Z/9X/0P/QP9N/2H/b/95
/4j/l/+e/6L/qv+2/8H/zf/W/9j/2v/g/+b/6v/s/+r/6P/o/+b/5v/n/+n/5//n/+f/
5//n/+f/5v/m/+T/5f/l/+T/5//o/+n/6v/q/+r/6v/q/+j/6P/p/+n/6f/q/+v/7P/p
/+n/6f/p/+f/5//n/+f/6f/p/+n/6P/n/+b/5v/m/+f/6f/q/+v/6f/p/+n/6P/q/+j/
6P/o/+b/5v/m/+b/6P/n/+f/5//p/+f/5v/l/+b/5v/l/+X/4v/h/+H/4P/h/+H/4f/g
/9//3//f/9z/3f/d/93/3f/c/9v/2//b/9v/2//b/9r/2//b/9v/2//a/9r/2f/Z/9n/
2f/a/9r/3P/b/9v/2v/a/9v/2//b/9r/3P/c/9z/3v/f/+H/4v/h/+L/5f/l/+j/6f/q
/+z/7f/u//D/8P/v//H/8f/x//D/8f/x//H/8//0//X/9f/1//X/9v/2//f/+f/6//v/
+f/6//r/+f/6//z//f///wIAAgABAAAAAAAAAAAAAQABAAAAAAAAAAAA////////////
/////v////////8AAAAA//////////////7//v///wAAAAD+/wAA/v8AAAAAAgAAAAAA
AAAAAAAAAAAAAAAAAAAAAAAAAAAAAAAAAAABAAEAAQAAAAEAAQABAAEAAQABAAMAAwAD
AAMAAwADAAIAAgACAAEAAwADAAMABQAGAAUABAADAAIABAAGAAYACAAKAAoACgAKAAwA
DAALAAsACwALAAsACQAGAAIA///8//v/+f/4//j/9//2//X/9f/4//r/+P/3//f/+P/4
//j/+//7//z//f/+/wEAAgACAAQABAAEAAQAAwADAAMAAwAGAAcACAAKAAgACAAIAAgA
CgAKAAsACwALAAwADAANAA0ADAAMAAwADAAMAA0ADQANAA0ADQANAAsACwAOABEAFQAb
ACMALAA4AEEARgBIAEgATABMAEEAJgAGAOT/wv+l/5P/h/95/2b/Yf9t/3//jf+a/6v/
uP/A/8b/0P/d/+f/8P/6/wAAAAAGABAAEgAQABQAFAAQABAAEQATABUAFQAVABUAEwAT
ABIAEgASABMAEwASABIAEgASABIAEAAQABAAEAAQABAAEQARAA4ADgAOAA4ADQANAA0A
DQANAA0ADQANAA0ADQANAAwADAAMAA0ADgAQABEAEQARABAADwAOAAwADgAMAAwADAAM
AAwADAAMAAwACwALAAsACwAJAAgABwAIAAgABwAHAAYABQAFAAQAAwADAAMAAgABAAEA
AQD+//z/+//6//n/+//7//z//f/7//v/+//6//v/+//7//v//P/8//v/+//6//n/+f/4
//b/9f/1//T/9f/3//j/+f/6//z//P/8//7///8BAAIAAwAEAAcABwAHAAcABwAIAAsA
DAAOAA4ADgAPAA4ADQARABMAFAAVABMAFAAVABUAFwAXABgAGAAWABcAFwAXABcAGAAY
ABcAFwAYABgAGQAYABgAFwAWABgAGAAYABkAGQAYABgAGAAYABcAFwAXABcAFwAXABYA
GAAXABYAFgAUABMAEwATABUAFQAUABQAEwAUABQAEgASABAAEgASABQAEgASABIAEQAQ
AA8ADgAPABAAEQASAA4ADgAOAA4ADwAPAA8ADgAQAA8ADgANAA0ADQAPAA8ADwAPAA8A
DwAQABAAEAAPAA8ADwAPABEAEgARABAADwASABIAEgASABQAFAAUABQAFAAUABQAEwAT
ABMAEwATABEADAAIAAUAAgADAAEAAAAAAAAAAAAAAAEAAAACAAAA/////wAAAAAAAAMA
AwAEAAUACAALAAwADAALAAoACQAIAAoACwAMAA0ADQANAA0ADgAOAA4ADgAOAA4ADgAP
AA8AEQASABIAEwATABIAEgASABAAEAARABEAEwATABMAEwAVABEAFAAbAB8AJwAzAD4A
SABNAEwATABOAE4ARgAtAAoA7P/Q/7L/mf+L/3//b/9s/3v/j/+f/63/vP/J/9L/1v/c
/+j/9f/9/wYACgAKAAwAEAAQABIAFAAUABIAEAAQABEAEwATABMAEwATABMAEwASABIA
EgATABMAEgASABIAEgASABIAEgASABIAEAAQABEAEQAQABAAEAAQAA8ADwAPAA8ADwAP
AA8ADwAPAA8ADwAOAA0ADAAMAAwADAANAA0ADQALAAsACwAKAAwACgAKAAoADAAMAAwA
DAALAAkACAAHAAUAAwACAAEAAgACAAEAAQAAAP/////+//3//f/9//z/+f/5//n/9v/4
//f/9v/1//b/9f/1//X/9f/1//X/9P/z//P/8//z//L/8v/x//H/8f/x//L/8v/w/+//
7//u//D/8f/x//H/8P/y//L/8v/2//f/+f/6//n/+v/9//3//v///wAAAgAFAAYACAAI
AAcACQAJAAkACgALAAsACwALAAwADQANAA0ADQAOAA4ADgAPAA8ADwAPABAAEAAPAA8A
EAAQABEAEAAQAA8ADgANAAwACwALAA0ADAAMAAwADAALAAsACwALAAsACwAKAAoACQAI
AAgACAAHAAcABwAHAAcABgAGAAkACgAKAAgACAAGAAgACAAKAAgACAAIAAYABgAGAAYA
CAAIAAgACAAGAAYABgAGAAcABwAHAAYABwAHAAcABwAFAAUABwAHAAcABwAHAAcACAAI
AAgABwAHAAcABwAJAAkACQAJAAkACgAKAAoADAAOABAAEAAQABAAEAAQAA8ADwARABEA
EQAPAAwACAAFAAIA///9//z//P/9//z/+//7//7/AAD+//3//f/+//7//v//////AAAB
AAIABQAGAAYACAAIAAgACAAJAAkACQAJAA0ADQANAA4ADAAMAAwADAAKAAoACwALAA0A
DgAOAA8ADQAMAAwADAAOAA4ADwAPAA0ADQANAA0ADwAPABIAFQAZAB8AJwAyADwAQwBG
AEYASgBSAFIAPQAcAPr/3P+8/6H/kf+F/3H/Yv9n/3f/h/+T/6L/s//A/8L/yP/U/9//
6//2//z//v8CAAoAEgAUABAADgAOAA4ADgAPABEADwAPAA8ADwARABEAEAAQABIAEwAT
ABIAEgASABIAEgAQABAAEAAQABEAEgAUABUAFAAUABQAFAARABEAEQARABMAEwATABMA
EwATABMAEgATABIAEgASABAAEQARABEAEgATABQAFAAWABQAFAAUABYAFgAWABYAFAAT
ABMAEwAVABMAEgARABAAEAAPAA8ADgANAA0ADAALAAsACwAKAAkACQAJAAYABgAFAAQA
AwAEAA==
         </WaveFormData>
      </LeadData>
      <LeadData>
         <LeadByteCountTotal>10000</LeadByteCountTotal>
         <LeadTimeOffset>0</LeadTimeOffset>
         <LeadSampleCountTotal>5000</LeadSampleCountTotal>
         <LeadAmplitudeUnitsPerBit>4.88</LeadAmplitudeUnitsPerBit>
         <LeadAmplitudeUnits>¦ÌV</LeadAmplitudeUnits>
         <LeadHighLimit>2147483647</LeadHighLimit>
         <LeadLowLimit>268435456</LeadLowLimit>
         <LeadID>V2</LeadID>
         <LeadOffsetFirstSample>0</LeadOffsetFirstSample>
         <FirstSampleBaseline>0</FirstSampleBaseline>
         <LeadSampleSize>2</LeadSampleSize>
         <LeadOff>FALSE</LeadOff>
         <BaselineSway>FALSE</BaselineSway>
         <ExcessiveACNoise>FALSE</ExcessiveACNoise>
         <MuscleNoise>FALSE</MuscleNoise>
         <LeadDataCRC32>1803311887</LeadDataCRC32>
         <WaveFormData>
5v7m/ub+5v73/gj/Gf8q/0v/bP+N/67/vf/K/9f/5P/o/+r/7P/u//H/8v/z//T/9v/2
//b/9v/2//b/9v/2//f/+P/5//r/+//8//3//v///wAAAQACAAMABAAFAAYABgAGAAYA
BgAGAAYABgAGAAQABAAEAAQABwAIAAkACgALAAwADQAOABAAEAAQABAAEgASABIAEgAT
ABQAFQAWABkAGgAbABwAHQAeAB8AIAAgACAAIAAgACAAIAAgACAAIQAiACMAJAAmACYA
JgAmACYAJgAmACYAJgAmACYAJgAmACYAJgAmACMAIgAhACAAIAAgACAAIAAfAB4AHQAc
ABwAHAAcABwAHAAcABwAHAAcABwAHAAcAB4AIAAiACQAJQAmACcAKAAqACoAKgAqACoA
KgAqACoAKgAqACoAKgAqACoAKgAqACYAJAAiACAAHQAcABsAGgAYABgAGAAYABYAFgAW
ABYAFAAUABQAFAAXABgAGQAaABkAGAAXABYAGAAYABgAGAAYABgAGAAYABgAGAAYABgA
GAAYABgAGAAWABYAFgAWABYAFgAWABYAFgAWABYAFgAUABQAFAAUABQAFAAUABQAFgAW
ABYAFgAVABQAEwASABEAEAAPAA4ADgAOAA4ADgAMAAwADAAMAAoACgAKAAoACAAIAAgA
CAAGAAYABgAGAAYABgAGAAYACAAKAAwADgARABIAEwAUABUAFgAXABgAGgAbABsAHAAc
ABsAGgAYABYAFAATABMAEQAQABAADQAOAAwACwALAAoACgAHAAYABQABAAAAAAACAAQA
BQAIAA0ADQAMAAoACAAGAAUABAAEAAQABAAEAAUABwAIAAkACQAKAAoACAAKAAoACgAK
AAgACAAIAAcABAAEAAQABAAHAAcABwAFAAMABAAFAAUAAwAFAAUACgAQABgAIAA1AEkA
VgBkAIQAsQDdAO0A2ADAAK8AjQBVAB8A8/+4/23/IP/g/sb+2P7z/gL/Cv8P/xP/KP9I
/27/lf+3/8r/2f/n//H/8//3//3////9//7//v8CAAQABAAFAAUAAwAEAAQABAAEAAYA
BgAFAAUABgAHAAcABQAGAAYABgAGAAcABwAHAAkACQAJAAkACwAMAA0ADQAMAAwADAAM
AA0ADQAOAA4ADAANAA0ADQAPABAAEAARABIAEgASABMAEQARABEAEgATABMAFAAVABYA
FgAYABgAFgAXABcAGAAWABcAFwAYABgAGAAZABoAGgAaABoAGgAbABsAGwAbABgAGAAY
ABYAFgAWABYAFQAVABUAFQAUABMAEwATABIADwAOAA4ADQANAA4ADgAOAA4ADgAOAA0A
CwAMAA0ADQARABIAEwATABYAFwAZABkAFwAZABoAGgAaABoAGwAcABoAGgAaABoAGwAc
AB0AHAAcAB0AHQAbABsAGwAbABsAGAAYABkAGQAbABsAGwAbABsAGwAbABsAGQAZABkA
GQAXABcAFgAWABYAFgAWABYAFgAWABYAFQAVABUAFQAVABMAEwATABMAEwATABMAEwAR
ABAADwAPAA8ADwAPAA8AEAAQABAADwAOAA0ADgANAA0ACwALAAsACgAKAAgABwAHAAcA
BwAHAAYABQAEAAQAAgACAAIAAgACAAIAAAAAAP7//f/9//3////+//z//v/9//7//v/9
//3//v8CAAUABQAIAAYABgAGAAYABgAGAAcABwAJAAoACgAKAAUAAAD9//v//f/9//z/
/P/5//j/9v/1//X/9P/0//H/7v/t/+n/6P/p/+v/7f/u/+7/8f/x//D/7v/t/+z/7P/r
/+r/6f/o/+n/6v/s/+3/7P/r/+v/6v/q/+z/7P/s/+r/6v/q/+r/6//q/+r/6v/q/+v/
6//r/+n/6f/q/+v/6f/p/+3/9f/2//j/AAASACUANQBIAGgAlADBANEAvwCoAJQAcwBH
ACEA+f+5/2z/Hf/O/qL+rv7M/t3+5P7q/u/+//4c/0L/aP+N/6X/sv/D/9H/0//X/9v/
3f/f/9//4P/g/+T/5//o/+r/6//r/+z/7P/s/+z/7v/u/+3/7f/u/+//7//t/+7/7v/u
/+7/7//v/+//7f/t/+3/7f/t/+7/7//v//L/8v/y//L/8//z//T/9P/0//X/9f/1//f/
+P/4//n/+P/4//j/+f/7//v/+//8//v/+//8//3//v/+/wAAAAD+//////8AAAEAAwAE
AAYABAAEAAUABgAGAAYABgAGAAkACQAJAAkACAAIAAgABgAIAAgACAAHAAkACQAJAAgA
BgAFAAQAAgADAAIAAgABAAEAAgACAAIABAAEAAQAAwADAAQABQAFAAUABgAHAAcACAAJ
AAsACwAJAAsADAAMAAwADAANAA4AEAAQABAAEAASABIAEgAQABAAEQARAA8ADwAPAA8A
DwAMAAwADQANAA8ADwAPAA8ADwAPAA8ADwAOAA0ADAALAAsACwAKAAoADAAMAAwADAAM
AAwADAALAA0ADQANAA0ADQANAA0ADQAPAA8ADwAPABAAEAAQABEAEwATABMAEwAUABQA
FAATABUAFQAXABcAFwAVABUAFQAWABYAFAATABMAEwATABMAEAAPAA4ADgAQABAAEAAQ
ABIAEgAQABAAEAAPAA8ADwAQABAADwASABIAEgARAA8AEAAQABMAFQAZABoAGAAYABgA
GAAYABgAGQAaABwAHQAeAB4AHQAcABoAFgAUABMAEwATABIAEgANAAwACgAJAAoACgAL
AAkACAAHAAMAAgAAAAEAAgACAAQABwAHAAYABgAFAAQABAAEAAQABAAEAAYABgAHAAcA
BQAFAAYABgAEAAYABgAGAAQABAAEAAQABQAEAAQABAAFAAcACAAJAAcABwAIAAkABwAH
AAUABQAKAA4AEAAYAC0AQQBQAGIAgACpANUA6wDcAMIAqQCHAFkAMQAHAMb/f/82//D+
wP7E/t/+8P78/gX/Cf8Y/zj/Xv+F/63/yP/V/+X/8//5//3/BQAFAAMABAAEAAgADAAM
AA0ADQANAA4ADgAOAA4AEAAQAA8AEgAUABYAFwAYABoAGwAcABoAGwAbABsAGwAbABsA
GwAbABwAHQAdAB4AHgAeAB4AHwAfACAAIAAeAB8AHwAfAB0AHgAeAB8AIAAgACAAIQAj
ACMAIwAkACUAJQAmACcAJgAmACgAKAApACsALAAuAC4ALwAvADAAMAAwADEAMgAyADIA
MgAyADUANQA1ADUAMwAyADEALgAuAC4ALgAtACsAKwArACoAKwArACsAKgAoACYAJQAj
ACQAJgAnACgAKAAoACgAJwAnACgAKQApACwALgAwADEALwAvADAALwAxADMANAA0ADIA
MgAzADQAMgAyADIAMgA0ADQANAAyADQANQA1ADMAMgAxADAALwAwADAAMQAxADEAMQAx
ADEAMwAzADMAMwAzADMAMwAzADIAMQAvAC4AMQAyADMANAAzADIAMQAvADEAMQAxADEA
MgAzADQANQA0ADMAMgAxADEAMAAvAC8ALQAtAC0ALQAqACoAKgApACcAJwApACkAKQAn
ACcAJwAoACgAJgAlACMAIwAjACMAIgAhACAAIAAgACAAIAAgACAAIAAeAB4AHgAdAB0A
HQAfAB4AHAAeAB8AIAAgAB8AJAAmACUAJwAoACoAKgAqACoAKwAsAC4ALwAuAC4ALQAs
ACoAJgAkACMAIgAhAB8AHgAdABwAGgAZABgAFgAVABEADgANAAkACAAIAAkACgAKAAwA
DwAPAA4ADAALAAoACgAKAAoACgAKAAgACAAJAAkACwALAAwADAAJAAoACQAIAAoACgAK
AAoACQAIAAgACAAGAAcABwAHAAMAAwAEAAUACQALAAkACwAOABAAGAAmADUARQBYAG4A
jgC5AOMA6wDUALwAqQCFAE0AIQD7/77/cf8k/+j+2P7u/gX/FP8e/yH/Kf8+/17/gv+l
/73/zv/h/+//8//z//n///////3//v/+/wIAAwACAAIAAQABAAIAAgACAAIABAAEAAMA
AwAEAAUABQADAAQABAAEAAIAAwADAAMAAwADAAMAAwADAAQABQAFAAQABAAEAAQABQAF
AAYABgAGAAcABwAHAAUABgAGAAcACAAIAAgACQAIAAcABgAGAAUABQAGAAcACgAKAAwA
DAALAAsACgAKAAkACQAIAAgACAAIAAkACgAIAAgACAAIAAgABwAGAAUAAgACAAIAAAAC
AAIAAgABAP////////7/+//7//v/+v/5//j/+P/3//f/+P/4//j/+P/4//j/9//3//j/
+f/5//v//P/9//3//v///wEAAQADAAUABgAGAAgACAAJAAoACgAKAAoACgAMAAwADAAK
AAwADQANAAsACwALAAsACwAKAAoACwALAAkACQAJAAkACwALAAsACwAJAAkACQAJAAkA
CQAIAAgACAAIAAgACAAKAAoACgAJAAkACQAJAAkACQAJAAkACQAHAAcABwAHAAcABgAF
AAUABQAFAAUABQAEAAQABAADAAIAAQACAAEAAQD///////8AAAAA/v/9//3//f/9//3/
+v/5//j/+P/2//b/9v/2//b/9v/0//T/9v/1//X/9f/1//T/8v/0//T/9P/z//H/8v/y
//X/9//3//b/9v/4//r/+v/6//r//P/8//3//f8AAAAA///+//r/9v/0//P/8//z//L/
8v/v/+7/7P/r/+3/7P/s/+n/6P/n/+P/4v/k/+X/5v/m/+b/6f/p/+j/5v/l/+T/5P/i
/+L/4v/i/+T/5P/l/+X/4//j/+T/5P/k/+b/5v/m/+T/5P/k/+T/5P/k/+X/5v/k/+X/
5f/l/+X/5f/m/+f/5f/n/+n/6//s/+z/9P8GABsAKQA8AFwAhgCxAMEAsQCaAIQAZQA9
AB8A+f+7/3j/L//e/qT+qP7E/tP+3P7k/uv++/4a/z7/Yv+J/6f/tP/B/9H/2f/b/93/
4f/h/+H/4v/i/+b/5v/m/+f/5//n/+j/6P/o/+r/7P/s/+v/6//s/+3/7f/v//D/8P/w
//D/8f/x//H/8//z//P/8//z//T/9f/1//b/9v/2//b/9//3//j/+P/4//n/+f/5//f/
+P/4//n//P/8//z//f/+////AAACAAMAAwAEAAUABgAGAAgACAAJAAsADAAOABAAEQAR
ABIAEgASABMAFAAUABQAFAAUABQAEwASABEAEAAQABAADgAQABAAEAAPABIAEwAUABQA
EwATABMAEgARABAAEAAPAA0ADgAOAA4AEAAQABAADwAPABAAEQARABIAEgASABEAEgAT
ABUAFQATABUAFgAWABQAFAAVABYAFAAUABQAFAATABIAEQAOABAAEQARAA8ADQANAA0A
DQAMAAwADQANAA0ADQANAA0ADAALAAoACQAHAAcABwAHAAcABwAGAAYABgAGAAYABgAE
AAQABAADAAEAAQABAAEA/////////////////////////v/9//3//f/9//3//f/8//z/
/P/7//z//f8AAAEA///9//3//f/+//7//P/7//v/+//7//v/+v/5//j/+P/4//j/+P/4
//j/+P/2//b/+P/3//f/9//4//j/9//6//r/+v/5//f/9v/2//n/+//7//z/AAAAAAIA
AwAEAAUABgAIAAgACQAJAAkACAAGAAQAAwAAAP////8BAAEAAAAAAP7//v/9//3/+//6
//r/9//1//P/7v/s/+z/7f/u/+7/8f/1//b/9v/2//X/9P/0//T/9P/0//T/9P/0//X/
9f/3//f/+P/4//b/+P/4//j/+v/6//r/+v/5//j/+P/4//j/+f/5//n/9//3//j/+f/3
//n/+//7//r//P8EABQAJwA3AEQAWAB4AKEAywDbAMgAsACdAHcAQQAXAO3/rv9l/x7/
3P68/sb+4/70/vz+//4H/xj/OP9g/4n/rf/C/8//3f/n/+n/7//z//H/7//w//D/9P/2
//b/9//3//n/+v/6//r/+P/6//r/+f/7//z//f/9////AAAAAAAAAQADAAQABQAEAAMA
AgABAAMABAAFAAUABAAEAAQABAAHAAcACAAIAAYABwAHAAcACQAKAAoACwANAA4ADwAR
ABAADwAOAA4AEAARABMAFQAUABQAFgAWABQAFQAVABYAFgAXABcAGAAYABgAGQAaABwA
HAAcABwAHAAbABoAGQAZABoAGwAaABoAGgAaABkAFwAXABcAFgAXABcAFwAWABMAEgAS
ABEAEQASABIAEgASABIAEgARABMAFAAVABUAFQAWABcAFwAaABsAHQAdAB0AHwAgACAA
IgAiACMAJAAmACYAJgAmACYAJgAmACQAJAAlACUAIwAlACUAJQAlACIAIgAjACMAIQAh
ACEAIQAhACEAIQAhACEAIQAhACEAIQAhACAAIAAeAB4AHgAeAB4AHgAeAB0AHQAdAB0A
HQAdAB0AHQAdAB0AHQAdAB0AHwAeAB0AHQAbABsAGwAbABoAGgAaABkAGAAXABgAFwAW
ABMAEgARABQAFAASABEAEQARABEAEQAOAA0ADAAMAAwADAAMAAwADgAOAAwADAAKAAkA
CQAJAAkACAAGAAgACQAKAAoACQAIAAgACwANABEAEgAUABQAFAAUABQAFAAUABUAFQAY
ABgAFwAWABIADgAMAAsADQANAAwADAAHAAYABAADAAUABAAEAAEA/v/9//n/+P/4//n/
+v/6//z///////7//P/7//r/+v/6//r/+v/6//r/+v/7//v/+f/5//r/+v/6//z//P/8
//r/+v/6//r/+//6//r/+v/8//3//f/9//n/+f/6//v/+f/7//v//f/+/wIACAAUACcA
NwBGAFoAegCpANMA3QDKALQAnwB7AEkAIQD7/8D/df8k/+D+xv7W/u/+/P4G/w3/E/8k
/0D/Zv+N/6//wP/P/+H/6f/r/+//8//z//H/8v/y//b/+v/6//v/+//5//r/+v/6//r/
/P/8//v/+//8//3//f/9//7//v/+//7//////////f/9//3//f///wAAAQABAAMABAAF
AAYACQAJAAoACgAMAA0ADQANAAsADAAMAA0AEAAQABAAEQAPAA8ADwAQABAADwAPAA8A
EgASABQAFAASABMAEwAUABIAEwATABQAFAAUABUAFgAVABQAEwASABUAFQAVABUAFAAU
ABQAEgASABIAEgARABAADwAOAAwACQAJAAkACAAIAAgACQAJAAYABgAFAAQAAgACAAIA
AQADAAQABQAFAAUABgAHAAcACAAJAAsACwALAA0ADgAOABAAEAARABIAEgASABIAEgAS
ABIAEgAQAA4ADwAPAA0ADwAPAA8ADwAQABAAEQARABEAEQARABEAEQARABEAEQARABEA
EQARAA8ADwAOAA4ADgAOAA4ADgAQABAAEAAPAA0ADQANAA0ADQANAA0ADQALAAsACwAL
AAsACgAJAAkABwAHAAcABwAIAAgACAAHAAUABQAHAAcABQADAAMAAwACAAIAAAD//wAA
AQACAAMAAgABAAAAAAAAAAAAAAAAAAAAAAD+//7/AAD////////9//z/+v/8//v//P/8
//v//P/8////AQACAAIAAwACAAYACAAIAAoACgAKAAoADAAMAA0ADQAOAA4ADQAMAAoA
BgAEAAMAAQABAAAAAAD///7//P/7//v/+v/6//f/9v/1//H/8P/y//P/9P/0//T/9//3
//b/9f/1//X/9v/4//j/+P/4//r/+v/7//v/+//7//z//P/6//z//P/8//r/+v/6//r/
+f/4//j/+P/2//f/9//3//b/9//5//v/+f/5//v/+//8//7/AgAQACMAMwBCAF4AhACx
ANEAzwC8AKYAiQBjAD8AHwDr/6j/Zf8Y/8z+rP7A/tf+4v7q/vX+//4W/zr/YP+H/6n/
uv/H/9n/5f/n/+v/6//r/+3/7v/u//L/9f/2//j/+f/4//j/9//2//b/+P/4//f/+P/6
//z//f/9//7//v/+//7/////////AAABAAIAAwADAAQABQAFAAYABgAGAAYABQAFAAYA
BgAGAAcABwAHAAcACAAIAAkACAAIAAgACQAJAAkACQAKAAkACQAKAAsADAAMAA4ADgAQ
ABEAEQASABIAEwATABQAFQAWABgAGgAcABwAHAAcAB0AHQAdAB0AHQAeAB8AHgAgACAA
IAAfACEAIQAhACAAHQAdAB0AHAAdABwAHAAbABsAHAAcABwAGgAaABoAGQAbABwAHQAd
AB0AHgAfAB8AIAAhACMAIwAlACcAKAAoACYAJgAnACgAJgAmACYAJgAmACYAJgAkACMA
IwAiAB8AHwAfAB8AHwAeAB4AHwAfAB8AHwAfAB8AIQAhACEAIQAjACMAIwAjACQAJQAl
ACYAJgAmACYAJgAlACQAIwAhACMAIwAjACMAIwAjACMAIwAkACUAJgAnACUAJAAjACMA
JQAlACUAJQAkACQAJAAjACEAIQAjACMAJQAjACMAIwAkACQAIgAhACEAIQAhACEAIAAf
AB4AHgAgACAAIAAgACAAIAAeAB4AHgAdAB0AHQAbABoAGAAaABkAGgAaABkAGgAaAB0A
HwAhACIAIgAkACQAJAAkACQAJgAoACsALQAwADAALwAuACoAJgAkACMAJQAlACQAJAAh
ACAAHgAdABsAGgAaABcAGAAXABMAEgAQABEAEgASABQAFwAXABYAFAATABIAEgAUABQA
FAAUABQAFAAVABUAEwATABQAFAATABYAFwAYABoAGgAaABoAGwAaABoAGgAYABkAGQAZ
ABUAFQAWABcAGQAbABkAGQAaAB4AJgA0AEUAVQBiAHgAmAC/AOsAAQHyANYAwwClAG8A
PQATANj/jf9E//7+3P7s/gX/FP8c/yH/Jf84/1j/ev+h/8P/1P/j//P/+//9/wEABQAH
AAUABgAGAAoADgAOAA8ADwAPABAAEAAQABAAEgASABEADwAQABEAEQARABIAEgASABAA
EQARABEAEQARABEAEQAPABAAEQARABIAEgASABIAEwATABQAFAATABMAEgARABMAFAAU
ABUAFAAUABQAFQAVABUAFQAWABcAFwAYABkAGAAYABoAGgAcAB0AHQAeABwAHQAdAB4A
HgAeAB8AIAAgACAAIAAgACAAHwAeAB0AHAAcABwAGgAYABgAGAAXABUAFQAVABQAFQAV
ABUAFAARABAAEAAPAA8AEAAQABAAEAAQABAADwAPABAAEQARABMAFAAVABUAFgAXABkA
GQAbAB0AHgAeACAAIAAhACIAIgAiACIAIgAiACIAIgAgACAAIQAhAB8AHwAfAB8AHwAf
ACAAIgAjACMAIwAjACMAJQAlACUAJQAjACMAIwAjACMAIwAiACIAIgAiACIAIgAkACQA
JAAjACMAIwAjACMAIQAhACEAIQAfAB8AHwAfAB8AHgAdAB0AGwAbABsAGwAcABwAHAAb
ABsAGwAdAB0AGwAZABkAGQAaABoAGAAXABcAFwAXABcAFgAVABQAFAAUABQAFAAUABIA
EgAQABAAEAAPAA8ADwANAAwACgAMAAwADAALAAkACAAIAAsADQALAA4AEAAQABIAEgAS
ABIAFAAUABUAFQAWABYAFQAUABEADAAJAAcACQAJAAgACAAFAAQAAgABAAAA/v/9//n/
9//1//D/7v/s/+3/7v/u//D/8//z//L/8P/v/+7/7v/s/+z/7P/s/+z/7P/t/+3/7f/t
/+7/7v/v//L/8//0//P/8v/x//D/7f/s/+z/7P/r/+v/6v/p/+f/5//o/+n/5f/n/+v/
7f/s/+7/+P8IABsAKwA8AFgAhACxAMUAuwCkAJAAcwBHAB8A+f+9/3T/Kf/c/qr+pv7A
/tX+3v7o/uv+9/4U/zr/Xv+D/5//rP+7/8n/0f/V/9n/2//Z/9v/3P/c/+D/4P/g/+H/
4f/j/+T/5P/k/+L/5P/k/+P/5P/m/+j/6f/n/+j/6P/o/+b/5//n/+f/6P/p/+r/6//q
/+r/6v/p/+z/7P/s/+z/7//v//D/8P/v/+//7v/t/+7/8P/x//P/8v/y//L/8//z//P/
8//0//X/9f/2//f/+P/4//r/+v/8//3//f/+//z//f/9//7//P/8//3//v8AAAAAAAAA
AAEAAQABAAEAAAAAAAAA/v/+//7//v/9//v/+//7//r/+f/5//n/+P/3//b/9v/1//f/
+P/4//j/+f/6//v/+//7//z//f/9/wEAAgADAAMABQAHAAoACwAJAAsADAAMAAwADAAN
AA4ADAAMAAwADAAMAAwADAAKAAgACQAJAAcACQAJAAkACQAGAAYABwAHAAcABwAHAAcA
BgAFAAQAAwAGAAcACAAJAAoACwALAAwACgAKAAoACgAKAAoACgAJAAkACQAJAAkACgAL
AAwADQAPAA8ADwAPAA8ADgANAA0ADwAPAA8ADwAOAA4ADgANAAsACwANAA0ADQALAAsA
CwAKAAoACAAHAAcABwAHAAcABgAFAAQABAAFAAYABwAIAAoACgAIAAgACAAHAAcABwAF
AAQAAgAEAAUABgAGAAUAAgACAAUABwAIAAgACQAIAAgADAANAA0ADgAPABAAEQASABIA
EgATABMAEgASABEAEAAMAAgABgAFAAMAAwACAAIA/f/8//r/+f/5//j/+P/1//P/8f/s
/+r/7P/t/+7/7v/u//H/8f/w//D/7//u/+7/7P/s/+z/7P/u/+7/7//v/+3/7f/u/+7/
7P/u/+7/7v/w//D/8P/w/+//7v/u/+7/7v/v/+//7//v/+//8P/x/+//7//v//H/9P/2
//z/BAATACMANABGAGYAkwC/AM8AxACsAJMAbwBBABsA8/+4/3H/Jv/Y/qb+qv7H/tr+
5P7t/vX+BP8k/0r/cf+Z/7b/wf/R/+P/6//t//P/9f/y//L/8f/0//f/+P/6//v//f/+
//7//v8AAAIAAgABAAEAAgADAAMABQAGAAYABgAGAAcABwAHAAcABwAHAAcABQAGAAcA
BwAGAAYABgAGAAkACQAKAAoACwANAA4ADwARABIAEgATABMAEgARABEAFAAVABYAGAAb
ABsAHAAdACAAIAAiACIAIwAlACYAKAAqACsAKwAsACwALAAtAC4ALgAuAC4ALgAxADEA
MQAxADAAMAAwAC4AMgA0ADYANwA4ADkAOgA6ADsAOwA7ADoAOwA6ADoAOQA3ADgAOAA4
ADYANgA2ADUANQA2ADcANwA3ADgAOQA5ADoAOwA9AD0APQA/AEAAQAA+AD4APwBAAD4A
PgA+AD4APQA8ADsAOAA5ADsAPAA7ADkAOQA5ADkAOgA6ADsAOwA7ADsAOwA7ADsAOwA7
ADsAPQA9AD0APQA9AD0APAA8ADwAPAA8ADwAOwA6ADkANwA5ADkAOQA5ADcANwA3ADcA
NwA3ADcANwA1ADQAMwAzADMAMwAzADMAMQAwAC8ALQArACsALQAtAC0AKwArACsAKwAq
ACcAJQAmACcAKAApACYAJQAkACQAJgAmACYAJgAmACYAJAAkACQAIwAjACMAJgAmACUA
KAAoACgAJwAlACQAJAAnACkAKAAoACkAKAAqACwALQAtADAAMAAwADAAMAAyADIAMwAz
ADIAMgAxADAALAAoACYAJQAnACcAJgAmACUAJAAiACEAHwAeAB4AGwAYABcAEwASABQA
FQAWABYAFgAZABkAGAAWABUAFAAUABQAFAAUABQAEgASABMAEwAVABUAFgAWABIAFAAU
ABQAFAAUABQAFAATABIAEgASABAAEQARABEAEQARABIAEwATABEAEwAXABgAHgAqADoA
SwBZAGgAgACoANkA+QDxANgAxgCtAHcAPwAZAOX/nP9R/w7/4P7g/vz+Ef8a/yL/Jf8v
/0r/bv+U/7f/z//g/+3/9//7////BQAJAAkABwAIAAgADAAMAAwADQANAA0ADgAOAA4A
DgAQABAADwAOAA4ADgANAAsADAAMAAwADAANAA0ADQANAA0ADQANAAsADAANAA0ADAAM
AAwADAANAA0ADgAOAA4ADwAPAA8ADwAQABAAEQASABIAEgATABMAEwATABQAFwAXABgA
GQAYABgAGgAaABgAGQAZABoAGgAbABsAHAAeAB4AHwAgACIAIgAiACIAIQAhACEAIQAe
AB4AHgAcAB4AHgAeAB0AHQAdAB0AHAAZABkAGQAYABUAFAAUABMAEwAUABQAFAAUABQA
FAATABQAFgAYABkAGQAaABsAGwAdAB8AIgAjACUAJwAoACgAKAAoACkAKgAsACwALAAs
ACwALAAsACoAKAApACkAJwAnACcAJwAnACUAJAAkACMAJQAlACUAJQAjACMAIwAjACUA
JQAlACUAJQAlACQAJAAiACIAIgAiACMAJAAlACUAJQAlACUAJQAlACUAJQAlACUAJQAl
ACUAIwAiACEAIQAhACEAIQAhACEAIgAjACMAIAAfACAAHwAdABsAGwAbABoAGgAYABcA
FwAXABcAFwAUABMAEgASABAAEAAQABAAEgASABAAEAAOAA0ADQANAA8ADgAMAA4ADQAO
AA4ADQAMAAwADwARABIAEgATABIAEAASABEAEwAWABgAGAAYABgAGAAYABkAGQAcABwA
GwAaABgAFAASABEAEQARABAAEAALAAoACAAHAAcABgAGAAMAAgABAP3//P/+////AAAA
AAIABQAFAAQABAADAAIAAgAAAAAAAAAAAAIAAgADAAMAAQABAAIAAgD+/wAAAAAAAAAA
AAAAAAAA///+//7//v/+//////////3//f/+/////////wEAAwAEAAYADAAaACkAOQBG
AFoAgACzAN0A3wDIALAAmQBxAEUAIwDz/7D/Z/8c/9D+rv68/tf+6P7w/vf+/f4S/zT/
XP+D/6f/vP/H/9n/5//t/+3/7//z//P/9P/0//j/+P/4//n/+f/7//z//P/8//r//P/8
//v/+f/6//v/+//7//z//P/8//3///8AAAEAAQABAAEAAQAAAAAAAAD//wIAAgACAAIA
AQABAAIAAgACAAMAAwADAAMABAAEAAUACAAIAAgACQAJAAkACQAKAAsACwAMAA0ADgAO
ABAAEAAQABEAEQASABIAEwATABQAFAAUABUAFgAWABYAFgAWABkAGQAZABkAGAAYABgA
FgAaAA==
         </WaveFormData>
      </LeadData>
      <LeadData>
         <LeadByteCountTotal>10000</LeadByteCountTotal>
         <LeadTimeOffset>0</LeadTimeOffset>
         <LeadSampleCountTotal>5000</LeadSampleCountTotal>
         <LeadAmplitudeUnitsPerBit>4.88</LeadAmplitudeUnitsPerBit>
         <LeadAmplitudeUnits>¦ÌV</LeadAmplitudeUnits>
         <LeadHighLimit>2147483647</LeadHighLimit>
         <LeadLowLimit>268435456</LeadLowLimit>
         <LeadID>V3</LeadID>
         <LeadOffsetFirstSample>0</LeadOffsetFirstSample>
         <FirstSampleBaseline>0</FirstSampleBaseline>
         <LeadSampleSize>2</LeadSampleSize>
         <LeadOff>FALSE</LeadOff>
         <BaselineSway>FALSE</BaselineSway>
         <ExcessiveACNoise>FALSE</ExcessiveACNoise>
         <MuscleNoise>FALSE</MuscleNoise>
         <LeadDataCRC32>2992264575</LeadDataCRC32>
         <WaveFormData>
zv7O/s7+zv7d/uz++/4K/yz/Tv9w/5L/of+u/7v/yP/N/9D/0//W/9n/2v/b/9z/3v/e
/97/3v/c/9z/3P/c/93/3v/f/+D/4P/g/+D/4P/h/+L/4//k/+b/5v/m/+b/5v/m/+b/
5v/o/+j/6P/o/+j/6P/o/+j/6//s/+3/7v/x//L/8//0//T/9P/0//T/9P/0//T/9P/2
//b/9v/2//j/+P/4//j/+f/6//v//P/+//7//v/+/wAAAAAAAAAAAwAEAAUABgAIAAgA
CAAIAAoACgAKAAoADAAMAAwADAAMAAwADAAMAAoACgAKAAoACgAKAAoACgAIAAgACAAI
AAYABgAGAAYACAAIAAgACAAKAAoACgAKAAwADAAMAAwADgAOAA4ADgAQABAAEAAQABAA
EAAQABAADgAOAA4ADgAOAA4ADgAOAA0ADAALAAoACgAKAAoACgAIAAgACAAIAAgACAAI
AAgABgAGAAYABgAHAAgACQAKAAgACAAIAAgACQAKAAsADAAMAAwADAAMAAwADAAMAAwA
DAAMAAwADAAOAA4ADgAOAA4ADgAOAA4ADAAMAAwADAAKAAoACgAKAAcABgAFAAQABAAE
AAQABAABAAAA///+//3//P/7//r/+v/6//r/+v/4//j/+P/4//f/9v/1//T/9P/0//T/
9P/y//L/8v/y//D/8P/w//D/8v/0//b/+P/7//z//f/+////AAABAAIABQAFAAYACAAK
AAoACgAIAAgABwAIAAoACAAIAAYABAAAAPz/+//6//j/9//0//L/7v/r/+v/7P/u/+//
8f/0//b/9v/1//T/8f/w//D/7//v/+7/7v/v//H/8f/x//H/9P/0//T/9P/2//b/9v/1
//P/9P/0//T/9P/0//X/9f/2//f/+P/4//f/9//2//X/8//1//j//v8GAA4AFwAkADUA
QgBRAGcAhwCwANAA4QDpAO4A2QCkAHAASgAMALH/Sf/w/sP+x/7Z/uP+5/7n/u7+BP8p
/1D/ev+f/7X/wv/S/9v/3P/i/+j/7f/t/+7/7//x//X/9//3//j/+P/5//n/+f/8//3/
/f/9/////////////v///////////wAAAAD/////AAAAAAAAAgACAAMAAwACAAMAAwAD
AAQABAAEAAUABAAEAAMAAgAEAAYABgAGAAYABgAIAAgACAAGAAYABwAJAAoACwANAA0A
DQAPABAAEAARABEAEgAQABIAEgASABMAEwAVABYAFgAWABcAFwAXABgAGAAYABgAGAAY
ABgAFgAXABcAFwAVABQAFAATABMAEwATABIAFAATABEAEAASABIAEwATABMAEwATABQA
EwATABIAEQASABQAFQAWABUAFwAYABgAGAAYABkAGQAZABkAGQAaABoAGgAaABoAHAAc
ABsAGQAZABkAGQAYABkAGQAZABgAFQAVABUAFQAXABYAFgAWABQAFAAUABQAFAAVABUA
FQAUABQAFAAUABYAFgAWABYAFwAXABcAFwAYABkAGQAZABkAGAAYABgAGQAZABkAGQAY
ABcAFQAUABYAFgAWABYAFgAWABYAFQATABEAEwATABIAEQARABAAEgASABIAEgAPAA8A
DwAPABAADgANAA0ADAAMAAsACwAMAAwADAALAAkACQAJAAkACwALAAsACgAKAAsACwAL
AAwADQAPABEAFQAWABYAFgAWABYAFAAVABUAFgAZABoAGwAcABgAFwAVABUAFgAWABYA
FAASABAADAALAAgACAAHAAQAAgAAAP3//f///wEAAgAEAAQABAAEAAMAAAD9//z//P/7
//v/+v/6//3//f/9//3//P/8//v/+v/6//r/+v/6//f/9//4//j/9v/0//T/9f/1//X/
9f/1//b/9v/3//f/9f/z//f//v8CAAYADgAbACgANwBKAGMAhQCtANIA5ADvAPsA7gDH
AJwAdgA4ANz/bf8D/8T+vf7T/t/+3/7h/uf++P4W/z3/aP+Q/6f/sf/A/87/0//W/9z/
4P/h/+H/4v/j/+X/5//p/+n/6v/q/+v/6//r/+z/7f/t/+3/7//v/+//7//u/+//7//v
//D/8P/v/+3/6//s/+z/7P/u/+7/7//v//D/8f/x//H/8P/w//D/8f/x//L/8v/y//L/
9P/0//T/9P/0//b/9v/6//j/+P/5//n/+v/7//3/+//7//3//v/+//////8AAAEABAAF
AAYABgAFAAYABgAIAAgACQAJAAkACgAKAAoACgAKAAoACgAIAAkACQAJAAcABgAGAAUA
BAADAAIAAAACAAEA///+//z//P/9//3/////////AAD+//////////3//v/+//7/AQAD
AAQABAACAAIAAwADAAEAAQABAAIABAAEAAQABAAGAAYABQADAAEAAQABAAAA////////
/v/9//3//f/9//3//P/8//z//P/8//z//P/6//v/+//7//r/+v/6//r//P/8//z//P/9
//3//f/9//3//f/8//v//f/8//z//P/7//v/+//7//3//f/8//z/+v/6//r/+v/7//z/
/f/9/////f///////v/9//3//P/8//z//P/8//3//f/9//3//P/6//n/+f/6//r/+f/5
//j/+P/4//f/9//3//f/9//5//n/+f/4//b/9//3//f/9//3//j/+f///wAA/v8AAAEA
AgADAAQABQAHAAgACgAMAAwADAAMAAoACQAHAAcACAAIAAgABgACAAAA/P/7//v//P/8
//r/+P/2//P/8//z//P/8v/y//b/9v/2//X/9v/z//L/8v/x//H/8P/w//H/8f/x//H/
8//0//T/9P/y//L/8v/y//H/8f/y//L/8v/w//D/8f/z//P/8//z//L/8v/z//P/8//z
//P/9P/4//7/BAAPAB4ALQA6AEsAYQB9AKIAxgDZAOEA6ADbALIAhABcAB4Ayf9j/wL/
w/63/sX+0f7Z/t/+4v7y/hX/OP9k/4//rf+2/8b/1f/a/+D/6P/p/+n/6v/r/+3/8f/z
//P/9P/2//f/9//3//b/9//3//f/+//7//v/+//9////AAABAAEAAgACAAEAAQACAAIA
AgAEAAQABQAFAAgACQAJAAkACwAMAA0ADwANAA4ADgAOABAAEgASABIAEgASABQAFAAY
ABYAFgAXABkAGgAbAB0AHQAdAB8AIAAgACEAIQAiACIAJAAkACQAJQAlACcAKAAoACgA
KQApACoALAAtAC4ALQAsACsAKgAsAC0ALQAtAC0ALAAsACsALQAtAC0ALAAqACkAJwAm
ACcAKAAqACsAKQApACkAKgAoACkAKQApACoALAAtAC4ALAAtAC0ALAAtAC4AMAAxAC8A
LwAvADAAMgAyADIAMgAyADIAMQAvADAAMQAyADIAMQAxADEAMAAxADEAMQAxADEAMAAw
ADAAMAAwADAAMAAuAC8ALwAvAC0ALAArACoALwAwADEAMgAzADMAMwAzADQANQA1ADUA
OAA4ADkAOgA5ADkAOQA5ADcANwA2ADYAOAA4ADgAOAA2ADYANgA1ADUAMwA1ADUAMgAx
ADEAMAAxADIAMwA0ADIAMQAwAC8AMAAuAC0ALQAuAC4ALQAtACwALAAsACsAKQApACkA
KQApACkAKQAoACgAKQApACkALQAtAC4ALwAwADIAMgAyADIANAA1ADUANgA2ADYANgA2
ADMAMQAuAC0ALAAsACwAKgApACgAJQAlACIAIgAhAB4AGwAYABQAEwAUABUAFQAWABoA
GgAaABkAGAAVABQAFAATABMAEgASABEAEQARABEAEgAUABUAFgAVABQAEwASABIAEwAV
ABYAFgAUABQAFQAXABcAFwAXABUAFAAUABMAFwAZABcAGgAeACIALAA5AEQATwBgAHcA
jwCxANwA/AALARUBGAH/AMoApACAADwA1/9p/xD/6/7x/gP/C/8R/xP/HP80/1X/fv+m
/8H/0//k//L/9//6/wIACgALAAsADAANAA8ADwARABEAEgASABMAEwATABYAFwAXABcA
FwAXABcAFwAYABkAGQAZABoAGgAZABcAGQAaABoAGgAYABgAGQAZABgAGQAZABkAGgAa
ABoAGwAdAB4AHgAeABwAHgAeAB4AHgAeACAAIAAgAB4AHgAfAB8AIAAhACMAJQAlACcA
KAAmACcAJwAoACYAKAAoACgAKQApACsALAAqACoAKwArACkAKgAqACoAKAAoACgAKAAm
ACcAJwAnACMAIgAiACEAIQAhACEAIAAeAB0AGwAaABwAHAAdAB0AGwAbABsAHAAcAB0A
HQAdAB0AHgAeAB4AHwAhACIAIgAkACQAJQAlACUAJQAlACYAJgAmACYAJgAoACgAJwAl
ACUAJQAlACQAIwAjACMAIgAfAB8AHwAfAB8AHgAeAB4AIAAgACAAIAAeAB8AHwAfAB4A
HgAeAB4AHgAeAB4AHgAhACEAIQAhACIAIwAjACMAIwAiACIAIgAjACMAIwAjACUAJQAk
ACQAIwAiACEAIAAiACIAIgAhACAAHQAeAB0AHAAbABsAGgAaABoAGgAaABgAFwAWABUA
EgAQAA8ADwAQABAADwAPAA4ADgAOAA0ADwAPAA8ADwAOAA0ADAAKAAoACwALAAsADQAN
AA4ADwARABAADgAQABIAEgASABIAEAARABEAEgAUABQAFAAUABAADwANAA0ADgAOAA4A
DAAKAAgABAADAAQABAADAAAA/P/6//f/9//6//v/+//8//z//P/8//v/+P/1//T/9P/x
//H/8P/w//P/8//z//P/8v/y//H/8P/w//D/8P/w/+3/7f/u/+7/7v/s/+z/7f/t/+3/
7f/t/+z/7P/t/+3/7f/t/+//8v/0//j/AAAPABwAKQA8AFUAcwCZAL4A0ADdAOcA4gDD
AJwAdAA6AOb/ef8J/7j+qf69/sX+yf7P/tX+5P4E/yv/Uv98/5n/pf+w/8D/x//K/87/
1P/X/9X/1v/X/9n/2//d/93/3v/e/9//3//f/97/3//f/9//4f/h/+H/4f/i/+P/4//j
/+f/6P/o/+f/6f/q/+r/6v/s/+z/7f/t/+7/7//v/+//7v/u/+7/7//x//L/8v/y//H/
8v/x//D/8f/y//X/9v/6//j/+P/5//v//P/9////AQABAAMABAAEAAUABQAGAAcACgAL
AAwADQANAA8AEAASABIAEwATABMAFAAUABQAFAAUABQAFAASABMAEwATABIAEgATABMA
EwATABMAEgAUABMAEQAQABAAEAARABEAEQARABEAEgAQABEAEQARABMAFAAUABQAFAAV
ABUAFAASABIAEwATABEAEQARABIAEAAQABAAEAAOAA4ADQALAAsACwALAAoACQAJAAkA
CAAFAAUABQAFAAMAAgACAAIABAAEAAQABAAEAAUABQAFAAYABgAGAAYACAAIAAgACAAJ
AAkACQAJAAwADQANAA0ACwAKAAoACgAMAA0ADgAPAA8ADwAOAA4ADAAMAAwADAAMAAwA
DAALAA0ACwANAA0ACgAJAAkACAAIAAgACAAIAAUABQAFAAUABQAEAAQABQAEAAQAAwAD
AAIAAgACAAEAAwADAAMAAwAFAAUABQAEAAIAAwADAAMAAwADAAQABQAHAAgADAANAA4A
DwAQABEAEgAQABEAEQASABIAEgASABIAEgARAA8ADwAQABAAEAAOAA0ADAAJAAkACgAK
AAkABgAEAAIA/////wAAAQABAAIABgAGAAYABQAGAAMAAgACAP/////+//7/////////
/////wAAAAAAAP7//v/+//7//v///wEAAgAAAP7//v///////////////v/+////////
////AQACAAQACAASACEAMAA9AEwAXQBzAI8AtgDWAOUA7wDyAOEAsACAAFYAGAC//1n/
AP/L/sn+2/7p/uv+7f70/gb/J/9Q/3z/pf+7/8b/1P/f/+L/6v/w//P/8f/y//P/9f/3
//n/+f/6//r/+//7//v/+v/7//v/+////////////wAAAQABAAEAAwAEAAQAAwABAAIA
AgACAAIAAgADAAMAAwADAAIAAQACAAIAAgADAAIAAgABAAAAAgAEAAQABAAFAAYACQAK
AAsACAAHAAcACwAMAA0ADwAPAA8AEQASABAAEQARABIAEAASABIAEgATABMAFQAWABgA
GAAZABkAFwAYABgAGAAaABoAGgAaABkAGQAYABcAFwAWABYAFQAXABcAFwAWABgAFwAV
ABQAFgAWABcAFwAVABUAFQAWABgAGQAZABkAFwAYABgAGAAZABsAHAAcABwAHAAdAB0A
HwAfAB8AIAAgACAAIAAgACAAIAAfAB0AHwAfAB8AHgAfAB8AHwAeAB0AHQAdAB0AHQAc
ABwAHAAaABoAGgAaABoAGwAbABsAHAAcABwAHAAcABwAHAAcAB8AHwAfAB8AHwAfAB4A
HQAfAB4AHgAeACEAIQAhACEAIwAjACIAIgAiACIAIgAiACIAIgAiACEAIwAhACMAIwAg
AB8AHwAeAB4AHgAeAB4AHQAdAB0AHQAcABoAGQAZABwAHAAbABsAGgAaABoAGQAYABcA
FgAVABUAFQAVABQAFgAXABcAFwAVABUAFgAXABsAHgAeAB4AHgAeAB4AHAAdAB0AHgAg
ACAAIAAgAB4AHQAbABsAHgAeAB4AHAAZABYAEQAPAA8AEAAQAA4ACwAIAAQAAwAGAAcA
BwAIAAoACgAKAAkABgADAAIAAgABAAEAAAAAAAEAAQABAAEA//8AAAAAAAAAAAAAAAAA
AP////8AAAAA/v/8//z//f////////////z//P/9//3/+//7//3//v8CAAgADgAZACgA
MwBCAFUAbQCPALoA2ADpAPUA/ADnALgAjABoACoAy/9b//z+zf7N/t/+5/7p/u/+9v4I
/yf/UP96/53/r/+8/87/1//a/+D/5v/l/+X/5v/n/+n/6//t/+3/7v/u/+//7//v/+7/
7//v/+//8f/x//H/8f/y//P/8//z//T/9P/z//H/8f/y//L/8v/w//D/8f/x//L/8//z
//P/8v/y//L/8//z//T/9P/0//P/9P/z//L/8//0//f/+P/4//b/9v/3//j/+P/4//n/
+//7//3//v/8//3//f/+//z//v/+//7//////wEAAgABAAAAAAD//wAAAgADAAQAAwAC
AAEAAAD+//////////3//P/8//v/+f/5//n/+P/6//n/9//2//X/9P/0//P/8//z//P/
9P/0//X/9f/1//X/9v/2//b/9f/3//j/+P/4//j/+f/5//n/+f/5//r/+v/6//r/+v/4
//j/9//1//X/9f/1//T/9f/1//X/9P/1//X/9f/1//X/9P/0//T/9P/0//T/9P/0//X/
9f/1//T/9P/0//T/9v/2//b/9v/5//n/+f/5//j/+f/5//n/+//6//r/+v/5//n/+f/5
//n/+f/4//j/9//2//X/9P/2//b/9v/1//P/8f/z//P/8v/x//H/8P/u/+7/7v/u/+3/
7f/t/+3/7P/q/+n/6f/q/+r/6f/p/+j/6P/o/+f/5//n/+f/5//l/+X/5f/k/+T/5f/l
/+X/4//j/+T/5f/n/+j/6P/p/+7/8P/y//P/9P/1//b/9v/3//f/+P/6//r/+v/6//j/
9//1//X/9v/2//b/9P/y//D/7P/r/+z/7P/r/+j/5P/i/9//3//e/9//3//g/+P/5P/l
/+X/5v/j/+L/4v/h/+H/4P/g/9//3//f/9//3f/e/97/3v/e/97/3v/e/9//3//g/+D/
4P/e/97/3//d/93/3f/d/9z/3P/d/93/3//f/+H/4v/k/+j/8P/7/woAFQAkAD0AWQB5
AJwAtgDDAM8A0gC/AJgAcABAAPz/n/8z/9L+o/6n/rn+v/7D/sv+1P7s/hH/PP9o/4v/
m/+o/7r/xf/I/87/0P/R/9L/1P/W/9n/3P/f/+D/4v/i/+P/4//j/+T/5f/l/+X/6f/p
/+n/6f/q/+v/6//r/+v/7P/s/+v/7P/u/+//8P/y//L/8//z//X/9//4//n/+P/4//j/
+f/7//z//P/8//r//P/8//z//P/8//7//v8CAAAAAAABAAMABAAFAAcABwAHAAkACgAM
AA0ADQAOAAwADgAOAA4ADwAPABEAEgAUABQAFQAVABcAGAAYABgAGAAYABgAGAAYABkA
GQAZABkAGAAYABcAFgAVABQAEgAUABMAEQAQABEAEgAUABUAEwATABMAFAAWABcAFwAX
ABUAFgAWABYAFgAXABcAFgAXABgAGgAbABsAGwAbABwAHQAeAB8AIAAeAB4AHQAbABsA
GwAbABoAGAAXABYAFAAVABUAFQAVABMAEgASABIAEgASABIAEgASABMAEwATABIAEgAS
ABIAEwASABEAEAAPAA8ADwAPAA4ADwAPAA8AEQAQABAAEAASABMAFAAVABUAFQAUABQA
FQAWABcAGAAYABgAGAAXABUAEwAVABUAFQAVABYAFgAUABQAFAAUABMAEwATABMAEgAQ
AA8ADwASABIAEQARAA4ADgAOAA0ADQANAA0ADQANAA0ADQAMAA4ADwAPAA8AEQARABIA
EwAXABgAGAAaABgAGAAYABgAGwAdAB4AIAAiACIAIgAiAB4AHQAbABsAHgAeAB4AHAAY
ABYAEgARAA4ADgANAAoACgAIAAUABQAGAAcABwAIAAoACgAKAAkACAAFAAQABAADAAMA
AgACAAEAAQABAAEA//8AAAAAAAABAAIAAwAEAAUABQAGAAYABAACAAIAAwADAAMAAwAD
AAAAAAABAAEABwAHAAcACAAMABIAHAApADYAQQBOAGMAeQCTALwA4gDzAPsABAHzAMAA
jABmACwA0f9r/w7/2f7Z/uv+9f75/vv+AP8U/zf/XP+G/6v/vf/K/9r/4//o/+7/8v/1
//f/+P/5//v///8BAAEAAgAAAAEAAQABAAIAAwADAAMABAADAAIAAQAEAAUABQAFAAcA
CAAIAAcABwAIAAgACAAIAAgACQAJAAoACwALAAsADAAMAAwADQALAAwADAAMAA4AEAAQ
ABAADgAOABAAEAASABAAEAARABUAFgAXABkAFwAXABkAGgAaABsAGwAcABwAHgAeAB4A
HwAfACEAIgAkACQAJQAlACMAJAAkACQAJAAkACQAJAAiACMAIwAjACEAIAAgAB8AIQAh
ACEAIAAfAB0AGgAYABoAGgAbABsAGwAbABsAHAAcAB0AHQAdABsAHAAcABwAHwAhACIA
IgAiACIAIwAjACMAIwAjACQAJAAkACQAJAAkACQAIwAhACEAIQAhACAAHwAfAB8AHgAf
AB8AHwAfAB8AHgAeAB4AHgAeAB4AHgAeAB8AHwAfABwAHAAcABwAHgAeAB4AHgAfAB8A
HwAfAB4AHwAfAB8AHwAeAB4AHgAfAB8AHwAfAB8AHwAeAB4AHAAcABwAHAAcABwAHAAb
AB0AGwAdAB0AGgAZABkAGAAYABgAGAAYABcAFwAXABcAFgAUABMAEwASABIAEQARABAA
EAAQAA8AEQARABEAEQAPAA8ADwAOAA4ADwAPAA8AEQARABIAEwATABQAFgAWABYAFgAW
ABYAFgAXABcAGAAYABgAGAAYABQAEwARABEAFAAUABQAEgAQAA4ACgAJAAgACAAHAAQA
AgAAAP3//f/8//3//f/+/wAAAAAAAP///P/5//j/+P/3//f/9v/2//X/9f/1//X/8//0
//T/9P/1//b/9//4//X/9f/2//b/9v/0//T/9f/1//X/9f/1//T/9P/1//X/8//1//f/
+v/6/wAACgAXACQAMwBEAFsAeQCfAMAA1gDjAO0A6ADFAJgAcgA6AOb/ff8V/8r+t/7F
/tP+1/7d/t/+7P4I/y//Wv+C/53/q/+2/8T/y//S/9j/2v/Z/9v/3P/d/9//3//h/+H/
4v/i/+P/4//j/+T/5f/l/+X/6P/p/+r/6//q/+v/6//r/+v/7P/s/+v/6//s/+z/7P/s
/+z/7f/t/+7/7//v/+//8P/w//D/8f/w//D/7//u/+//8v/z//T/8v/y//T/9P/4//b/
9v/3//j/+P/4//n/+f/5//v//P/6//v/+//8//z//v/+//7//////wEAAgAEAAQABQAF
AAMABAAEAAQABgAGAAYABgAEAAUABQAFAAMAAgACAAEAAgADAAQABAAEAAMAAQAAAAIA
AgADAAMAAQABAAEAAgABAAEAAAD/////AAAAAAAAAQADAAQABAACAAIAAwADAAUABQAF
AAYABQAEAAMAAgAAAAAA///9//v/+//7//r/+//7//v/+v/3//f/9//3//n/+P/4//j/
9//2//X/9P/1//f/+P/5//j/+P/4//j/+f/4//f/9v/3//f/9//3//j/+f/5//n/+f/4
//j/+P/7//v/+//7//v/+//6//r/+P/4//j/+P/2//b/9v/1//b/9f/4//n/+v/5//n/
+P/4//j/+P/4//n/+f/5//n/+v/4//f/9//6//r/+f/5//r/+v/6//n/+//7//v/+//9
//3//f/8//z//f/9//3//f/9//7//////wAAAAABAAIABgAIAAkACgALAAwADQAOABAA
EQARABIAFAAUABQAFAAUABMAEQARABIAEgASABAAEAAOAAoACQAGAAYABQACAAAA/v/7
//v//P/9//3//v/+//7//v/9//z/+f/4//j/9v/1//P/8v/0//X/9v/3//X/9v/2//b/
9v/2//b/9v/3//f/+P/4//j/9v/2//f/9//3//f/9//3//j/+v/7//n/+f/7//7/AAAG
ABAAGQAmADMAQABTAGsAiwCsAMwA3wDpAO4A4QC4AIoAYgAoANX/bf8I/8f+u/7N/tn+
3/7l/uz++v4Z/0D/aP+V/7P/vP/K/9v/4v/m/+7/8f/v//D/8f/z//f/+f/5//r//P/9
//3//f///wEAAgADAAcABwAHAAcACgALAAsACwANAA4ADgANAA0ADgAOAA4AEAAQABEA
EQASABMAEwATABYAFgAWABcAGAAaABsAHAAdACAAIQAiACIAIgAkACQAJwAmACcAKQAr
ACwALQAvAC8ALwAxADIAMgAzADMANAA0ADYANgA2ADkAOQA7ADwAPAA8AD0APQA/AEAA
QABAAD4APgA+AD4APwBBAEIAQwBBAEAAQAA/AD8APwA/AD4APwA/AD4APgA+AD4APwA/
AD0APQA9AD4AQABBAEEAQQBBAEIAQgBCAEQARwBJAEoASgBKAEsASwBJAEkASQBKAEgA
SABIAEgARgBGAEUAQwBDAEMAQwBCAD4APQA8ADoAOwA7ADsAOwA5ADgAOAA4ADgAOAA4
ADgAOAA5ADkAOQA4ADgAOAA4ADoAOgA6ADoAOQA5ADkAOQA6ADsAOwA7AD0APAA8ADwA
PQA9AD0APQA7ADsAOgA6ADwAPAA8ADwAOgA6ADoAOQA5ADcAOQA5ADgANwA3ADYANQA0
ADMAMgAyADMANAA1ADIAMAAvAC8AMAAwAC8ALwAuAC4ALgAtACwAKwAqACkAKwArACsA
KgAqACsAKwArACsAKwAsAC0ALQAuAC4ALwAyADQANAA1ADYAOAA4ADgAOAA6ADsAOwA8
ADwAPAA8ADwAOAA3ADUANQA3ADgAOQA4ADgANgAyADEALgAuAC0AKgAqACgAJQAlACcA
KQAqACwALQAsACsAKQAoACUAJAAkACQAJQAlACYAJQAlACUAJQAlACYAJgAmACQAJAAk
ACQAJQAlACYAJgAkACIAIgAjACUAJQAlACUAJQAmACgAKQApACUAKQAuADIAOgBGAFMA
YABrAHgAjwCrAM8A9gAIARMBHQESAeMArACGAFYAAgCf/0X/BP/z/gP/Ef8V/xn/Hf8q
/0b/a/+U/7z/1f/l//L//P8BAAYADAASABMAEQASABMAFQAVABcAFwAYABgAGQAZABkA
GgAbABsAGwAbABsAGwAbABoAGwAbABsAGwAcABwAGwAdAB4AHgAeACAAIAAhACEAIAAh
ACEAIQAiACIAIgAjACEAIgAiACIAJAAmACYAJgAkACQAJgAmACgAJgAmACcAKwAsAC0A
LwAtAC0ALwAwAC4ALwAvADAAMAAyADIAMgAyADEAMgAyADIAMgAzADMAMQAyADIAMgAw
ADAAMAAwAC8ALwAuAC0AKwAqACoAKQAnACcAJwAmACQAIwAhACAAIgAiACMAIwAiACEA
IAAgACIAIwAjACMAIwAkACQAJAAnACkAKgAqACoAKgArACsAKwArACsALAAvADAAMQAy
ADIAMgAxAC8ALwAvAC8ALgAvAC8ALwAuACsAKwArACsALQAsACwALAAsACwALAAsAC0A
LwAwADEAMgAyADIAMgAzADIAMQAwADIAMwA0ADUANgA3ADcANwA3ADYANgA2ADcANwA3
ADcANQA1ADQANAA0ADQANAA0ADUANgA3ADcANQAzADUANQA0ADMAMwAyADIAMgAyADIA
MQAxADEAMQAyADAALwAvAC4ALgAtAC0ALAAsACwAKwAqACkAKAAnACkAKQApACgAJgAn
ACcAJwAlACUAJgAnACcAKAAoACkAKgAqACwALQAwADEAMgAzADQAMgAzADMANAA2ADYA
NgA2ADIAMQAvAC8AMgAyADIAMAAsACoAJgAlACQAJAAjACAAIAAeABsAGwAeAB8AHwAg
ACAAIAAgAB8AHgAbABoAGgAZABkAGAAYABkAGQAZABkAGwAcABwAHAAcABwAHAAcAB0A
HQAeAB4AHgAcABwAHQAfAB8AHwAfABwAHAAdAB0AHQAdAB8AIgAkACgAMgA9AEoAVQBi
AHUAkwC5AOAA/AAHAREBFgEDAdYArACAADwA3/93/xj/4/7j/vf+Af8H/wn/EP8m/0v/
dP+e/8P/2f/m//T/BQAKAAwADgATABMAFAAVABcAGQAbABsAHAAeAB8AHwAfACEAIwAk
ACUAJQAlACUAJQAmACcAJwAnACoALAAtAC0ALgAwADEAMgAyADIAMwAzADYANwA3ADcA
OgA6ADoAOwA7ADwAPAA8ADwAPgA+AD4APwBAAEMARABIAEYARgBHAEkASgBLAE0ATQBN
AE8AUABQAFEAUQBSAFIAVABUAFQAVQBVAFcAWABaAFoAWwBbAFsAXABcAFwAXABcAFwA
XABgAA==
         </WaveFormData>
      </LeadData>
      <LeadData>
         <LeadByteCountTotal>10000</LeadByteCountTotal>
         <LeadTimeOffset>0</LeadTimeOffset>
         <LeadSampleCountTotal>5000</LeadSampleCountTotal>
         <LeadAmplitudeUnitsPerBit>4.88</LeadAmplitudeUnitsPerBit>
         <LeadAmplitudeUnits>¦ÌV</LeadAmplitudeUnits>
         <LeadHighLimit>2147483647</LeadHighLimit>
         <LeadLowLimit>268435456</LeadLowLimit>
         <LeadID>V4</LeadID>
         <LeadOffsetFirstSample>0</LeadOffsetFirstSample>
         <FirstSampleBaseline>0</FirstSampleBaseline>
         <LeadSampleSize>2</LeadSampleSize>
         <LeadOff>FALSE</LeadOff>
         <BaselineSway>FALSE</BaselineSway>
         <ExcessiveACNoise>FALSE</ExcessiveACNoise>
         <MuscleNoise>FALSE</MuscleNoise>
         <LeadDataCRC32>2771950326</LeadDataCRC32>
         <WaveFormData>
EP8Q/xD/EP8e/yr/Nv9C/2D/fP+Y/7T/wP/K/9T/3v/i/+b/6v/u//H/8v/z//T/9v/2
//b/9v/4//j/+P/4//n/+v/7//z//P/8//z//P/8//z//P/8//3//v///wAAAAAAAAAA
AAAAAAAAAAAAAAAAAAAAAAAAAQACAAMABAAGAAYABgAGAAYABgAGAAYACAAIAAgACAAK
AAoACgAKAAsADAANAA4AEAAQABAAEAASABIAEgASABQAFAAUABQAFQAWABcAGAAYABgA
GAAYABgAGAAYABgAGgAaABoAGgAcABwAHAAcABoAGgAaABoAGgAaABoAGgAaABoAGgAa
ABoAGgAaABoAGgAaABoAGgAYABgAGAAYABgAGAAYABgAGAAYABgAGAAYABgAGAAYABYA
FgAWABYAFAAUABQAFAAUABQAFAAUABMAEgARABAADgAOAA4ADgAOAA4ADgAOAA4ADgAO
AA4ADAAMAAwADAAOAA4ADgAOAAwADAAMAAwADgAOAA4ADgAOAA4ADgAOABAAEAAQABAA
EgASABIAEgASABIAEgASABQAFAAUABQAFAAUABQAFAAUABQAFAAUABMAEgARABAAEgAS
ABIAEgARABAADwAOAA4ADgAOAA4AEAAQABAAEAAQABAAEAAQAA8ADgANAAwADAAMAAwA
DAAKAAoACgAKAAoACgAKAAoACwAMAA0ADgAPABAAEQASABMAFAAVABcAFgAWABYAGAAY
ABgAFgAWABYAFwAZABwAGgAaABgAFgATAA8ADQALAAsACQAHAAQAAQD/////AQAEAAQA
BAAFAAcABwAFAAQAAgAAAP/////9//3//f/9/////////////////////v/+//7/////
//7//v//////+//7//z//P////////////7//f/7//r/+//7/wAACwAcACoANABDAFMA
XgBnAHIAfgCRAKoAvADJAMMAlgBQABUA8P/G/4//WP8t/xX/Dv8S/xP/E/8U/xz/M/9P
/2//k/+x/8H/y//W/93/3f/h/+n/7v/v/+//8P/0//X/9f/1//X/9v/3//f/9//5//r/
+v/6//n/+//7//v/+f/6//r/+v/4//n/+f/5//v/+v/6//r//P/9//3//f/9//7/////
//3//f/9//3/+//8//3//f/+////AAACAAEAAQABAAIAAAABAAEAAgAFAAUABgAHAAcA
BwAIAAkACwAMAAwADAANAAwACwALAA0ADwAQABAAEAARABEAEQASABIAEwATABEAEQAR
ABAAEAAQABAAEAAQABAADwAPAA8ADwAOAA4AEAAPAA8ADgAOAA8ADwAPAA0ADQANAA0A
CwALAAsACwANAA4ADwAQABAAEAAQABAADwAPAA8ADwAPAA8ADgAOAA4ADgANAAsADAAN
AAwACwALAAwADAAKAAgACAAKAAoABgAGAAUABQAGAAcABwAIAAcABwAIAAgACAAJAAkA
CwAKAAkACAAHAAkACAAIAAsACwAMAA0ADQAPABAAEAAQABAAEAAQABEAEgASABEAEQAP
AA8ADgAOAA4ADgAOAA8AEAAQABAAEAAQAA8ADwAPAA8ADgANAA0ADgAOAA0ADQANAAwA
DAAMAA0ACwALAAsACQAJAAkACQALAAsACwAJAAgABwAGAAUABwAHAAcABwAIAAgACAAJ
AAsADAAOAA8ADgAQABAAEAAQABAADwAQABAAEAATABQAFQAUABIAEQARABIAFAAUABQA
EgAQAA4ACwAKAAcABwAFAAMAAAD///3//f8AAAIAAwAEAAMAAwADAAEA/v/8//r/+f/5
//n/+f/5//r/+//8//3/+//7//v/+//8//z//P/9//v/+v/6//v/+//5//n/+v/6//v/
+//7//v/+//7//r/+v/5////DAAVAB4AKgA4AEUAUwBgAG0AegCQAKkAvgDOANEAsQBy
ADgAEQDm/6z/b/88/xn/D/8U/xj/Ff8T/xz/Lv9H/2f/i/+t/7//x//T/9z/4f/l/+v/
7//w/+//7//w//T/9//3//f/9//4//n/+f/5//n/+v/6//r/+//9//3//f/9//7//v/+
//7//////////f/8//z//P/+/////////wEAAgADAAMAAQABAAEAAQABAAIAAwADAAMA
AwADAAQAAwADAAMABAAGAAcABwAIAAcABwAIAAkACwALAAwADQANAA4ADgAOABIAEgAS
ABMAEQATABQAFAAUABUAFQAVABYAFgAXABcAGQAZABkAGAAYABgAGAAYABgAGAAXABcA
FQAVABQAFAAWABUAFQAUABIAEwATABMAFQAVABUAFQAVABUAFQAVABQAFAAUABQAFgAW
ABYAFgAVABUAFQAVABUAFQAUABQAFQAWABYAFQAXABcAFQATABEAEgASABAADgAOABAA
EAAOAA4ADQANAA8ADwAOAA4ADQANAA4ADgAMAA0ADQAPAA8ADwAPAA8ADwAOAA4AEQAP
ABAAEQARABEAEgASABIAFAAUABQAFQAWABYAFQAVABYAFwAXABgAFwAWABUAFQAUABQA
FAAUABMAEwAUABUAFQAUABMAEwAUABQAEwATABMAEgASABIAEQAPAA8ADwARABEAEQAR
AA8ADwAPAA0ADQANAA0ADQANAA0ADQANAAoACgAKAAsACQAKAAwADQASABMAEgAUABQA
FAAUABQAFwAYABgAGAAYABgAGAAWABYAFQAVABYAGgAaABoAGAAUABIADwAOAA4ADwAO
AA0ACgAJAAcABwAHAAgACAAIAAkACQAJAAcABgAEAAIAAQABAAEAAQABAP//////////
///////////8//z//P/9//3//P/8//3////9//3//v/+//////////////////7/AAD/
//3/AAAJABQAIAAuAD0ATQBaAGUAcAB6AI0ApgC8AMcAyQCsAGwALQAEANb/nf9i/zX/
F/8K/wr/Df8R/xb/Gv8p/0P/Yf+F/6n/wf/J/9T/3//j/+f/7//y//H/8f/y//b/+f/5
//n/+f/8//3//f/9////AAAAAAAAAQADAAMAAwADAAQABAAEAAIAAwADAAMAAwACAAIA
AgACAAMAAwADAAMABAAFAAUABwAHAAcABwAHAAgACQAJAAkACQAJAAoACQAJAAkACgAM
AA0ADQAOAA8ADwAQABEAEQARABIAEwATABQAFAAUABYAFgAWABcAGQAbABwAHAAcAB0A
HQAdAB8AIAAiACMAIAAfAB4AHAAdAB4AHwAgACAAIAAfAB8AIQAhACAAIAAdABsAGgAY
ABsAHQAeAB8AHQAdAB0AHQAdAB0AHQAdAB8AIAAhACIAHwAeAB0AHAAdAB0AHQAdAB0A
HQAcABwAHAAcABsAGQAbABsAGQAXABcAGAAYABYAFAAUABYAFgAUABQAEwATABEAEQAQ
ABAADwAPABAAEAAQABEAEQATABAADwAOAA0AEAAQABEAFQAUABQAFAATABUAFgAWABYA
GAAYABgAGQAXABYAFAATABMAEwASABIAFAAUABQAFQAUABQAFAAUABIAEQARABEAEQAQ
AA8ADwAQABAADwAPAA0ADAAMAAwACwAJAAkACQAJAAkACQAJAAcABwAHAAUABQAFAAUA
BQAHAAcABwAHAAYABgAGAAcACQAMAA4ADwAOABAAEAAQABAAEwAUABQAFAAWABYAFgAU
ABQAEwATABQAEwASABEADgANAAwACgAKAAsACwAJAAcAAQD///z/+//9//7//v/+/wEA
AQABAP///v/8//r/+f/5//n/+f/5//f/9//3//f/+f/5//n/+f/3//b/9f/1//b/9v/3
//n/+f/3//f/+P/2//f/9//3//X/9f/1//T/+P/5//n//v8FAA4AHgAuADcAQwBSAGEA
agB2AI8AqAC+AMsAvQCKAEQAFQD2/8j/i/9S/yf/Ef8M/xD/Ef8R/xT/Hv8z/1H/cf+T
/6v/t//D/87/0f/V/93/5f/m/+X/5f/m/+r/7P/r/+r/6f/r/+3/7v/v/+//8P/w//D/
7//x//H/8f/x//L/8v/y//D/8f/x//H/8//y//L/8v/y//P/8//z//H/8v/z//P/9P/1
//b/9//3//j/+f/5//n/+f/5//r/+//7//v//P/6//v/+//8//v/+//8//3//v///wEA
AwABAAIAAgACAAQABAAEAAUAAwAFAAYABgAGAAcABwAHAAYABgAHAAcABwAHAAcABgAI
AAgACAAIAAYABgAFAAUABQAFAAQABAACAAEAAQAAAAIAAwADAAMAAwADAAMAAwABAAEA
AQABAAQABAAEAAQABAAEAAQABAAFAAUABQAFAAUABQAEAAQAAgACAAEA//8BAAEA///9
////AAAAAP7//P/8//7//v/8//z/+//7//v/+//6//r/+v/7//3//v/8//3//f////3/
/f/9//3////+//7/AQABAAIAAwADAAMABAAEAAQABgAGAAYABwAGAAYABQAFAAcABwAG
AAYABgAGAAYABwAGAAYABgAGAAYABQAFAAUABwAGAAUABQAEAAQAAwADAAEAAAAAAAAA
AQD////////9//3//f/9//////////3////////////+//3//P/7//j/+P/4//n/+//8
//7///8AAP///v8AAAIAAgACAAIAAQACAAIAAgAGAAYABgAEAAIAAQABAAIABAAEAAQA
AgAAAP7/+//6//f/9//1//P/8v/x/+//7//x//L/8v/y//P/8//z//H/8P/u/+z/6//q
/+n/6P/n/+j/6f/q/+v/6f/p/+n/6f/o/+j/6P/p/+n/6P/o/+n/6//p/+n/6v/o/+n/
6f/p/+v/6//r/+r/7P/r/+//9v/9/wgAFgAkADMAPwBMAFkAZAB4AJMAqAC6AMEArQB2
ADgACwDg/6r/a/8w/wf/+f76/vr++/7//gT/FP8t/0v/b/+T/6v/tf+7/8j/z//R/9X/
2//e/97/3f/d/+D/4//j/+P/4//m/+f/5//n/+j/6v/r/+z/7f/v/+//7//v//D/8P/w
/+7/7//v/+//8f/w//D/8P/w//H/8f/x//H/8v/z//P/8//z//P/8//1//b/9//3//X/
9f/1//b/+f/5//n/+v/6//v/+//8//v/+//8//3//////wAAAQABAAIAAgACAAYABgAG
AAcABwAJAAoACgAMAA0ADQANAAwADAANAA0ADQANAA0ADAAOAA4ADgAOAA4ADgANAA0A
DQANAAwADAAOAA0ADQAMAAwADQANAA0ADQANAA0ADQALAAsACwALAAoACgAKAAoADAAM
AAwADAALAAsACwALAAsACwAKAAoACAAIAAcABQAHAAcABQADAAMABAAEAAIAAAAAAAIA
AgAAAAAA///////////+//7//f/9//7//v/8//3//f////3//f/9//3////+//7/AQAB
AAIAAwADAAEAAgACAAIAAgACAAIAAwAHAAgACAAJAAsACwAKAAoACgAKAAoACwALAAoA
CQAIAAgABwAHAAcABwAGAAUABQAIAAgABwAHAAUABAAEAAQABQADAAMAAwADAAMAAwAD
AAEAAQABAP//AAABAAIAAwADAAMAAwADAAEAAAD///////8AAAIAAwAEAAcACgALAAwA
DAAMAAwADAANAA4ADgAOAA4ADgAOAAwADQANAA4AEAAQABAAEAAOAA4ADAAJAAgABwAH
AAUAAwD+//3/+//7//3//v/+//7/AQABAAEA//8AAP7//P/7//n/+f/5//n/+f/5//n/
+f/7//v/+//7//j/+P/4//n/+//6//r/+//5//f/9//4//r/+//7//v/+//7//v/+v/6
//3///8CAAcAEAAgADQARQBPAFwAaQB0AHwAjwCoALoAxwDDAJwAVgAbAPT/xv+N/1b/
K/8T/wr/DP8R/xP/EP8a/y3/R/9p/4v/q/+9/8f/0v/b/9//5f/t/+7/7//v//D/9P/3
//f/9//3//j/+f/5//n/+P/4//f/9v/5//v/+//7//v//P/8//z//v/////////+//z/
+//6//z//f/9//3///8AAAEAAQABAAEAAQABAP//AAABAAEAAwADAAMABAAHAAcABwAI
AAYABwAHAAgACQAJAAoACwALAAsADAANAAsADAAMAAwADgAOAA4ADwARABMAFAAUABQA
FQAVABUAFgAWABcAFwAXABcAFwAWABQAFAAUABQAFgAWABUAFQAVABUAFAAUABIAEQAR
ABAADgAPAA8ADwAQABEAEgATABMAEwATABMAEgASABIAEgASABIAEgASAA8ADwAPAA8A
DwAPAA4ADgAOAA4ADQALAAsACwAJAAcACQAKAAoACAAIAAgACgAKAAYABgAFAAUABQAF
AAQABAABAAEAAgACAAQABQAFAAcABwAHAAcABwAHAAYABgAJAAcACAAJAAkABwAIAAgA
CAAKAAoACgALAAwADAALAAsADQANAAwADAAKAAoACgALAAoACgAKAAoACQAJAAoACwAJ
AAgABwAHAAoACgAJAAkACQAIAAgACAAHAAUABQAFAAUABQAFAAUABQAFAAUAAwABAAEA
AQABAP////////////8AAAEAAwACAAIAAwADAAoACwAKAAoACgAKAAoACQAKAAoACgAM
AAwADAAKAAoACQAJAAoADQAOAA8ADgAMAAoABwAGAAUABQADAAEA/v/9//v/+//9//7/
/v/+//////////3//P/6//j/9//3//f/9//3//f/9//3//f/9f/1//X/9f/2//b/9v/3
//f/9v/2//f/9f/z//P/9P/2//f/9//3//X/9f/1//T/9v/3//n//P8FABAAHAAqADsA
RwBUAGEAbAB6AI8AqAC8AM0AxwCcAFgAIQAAANT/m/9g/zH/Ff8O/xL/E/8R/xb/IP8x
/0n/af+P/6//vf/F/9T/2//d/+P/6f/q/+v/6//s//D/8//z//P/8//0//X/9f/1//X/
9v/2//b/9//5//n/+f/5//r/+v/6//j/+f/5//n/+f/4//j/+P/4//n/+f/5//n/+v/7
//v/+//7//v/+//7//z//f/9//z/+//6//r//P/9//7/AAAAAAEAAQACAAIAAQABAAEA
AgADAAUABwAFAAYABgAGAAgACAAIAAkACwANAA4ADgANAA0ADAALAA0ADgAQABEADwAP
AA8ADgAMAAwADAAMAAwADAALAAsACQAJAAgACAAJAAkACgAKAAgACQAJAAkACQAJAAkA
CQALAAsACwALAAoACgAKAAoACgAKAAoACgALAAsACwALAAsACwAKAAoACgAKAAkABwAJ
AAkABwAFAAMABAAEAAIAAAAAAAIAAgAAAAAA///////////+//7//////wAAAAD+////
//8BAP//////////AQAAAAAAAwAFAAYABwAHAAUABgAGAAYACAAIAAgACQAIAAgABwAH
AAkACQAIAAgABgAGAAYABwAKAAoACgAKAAgABwAHAAcABwAGAAUABQAEAAQAAwADAAUA
BAAEAAQAAwABAAEAAQABAAEAAQABAAEAAQABAP//AQABAAEAAQD//////////wAAAAAA
AAEAAAAAAAEAAQAAAAEAAgADAAYACQAKAAwADAAMAAwACwAMAAwADAAOAA4ADgAMAA4A
DQANAA4AEAAQABAADgAMAAoABwAGAAUABQADAAEA/v/9//v/+////wAAAAAAAP//////
//3//f/8//v/+//7//v/+//7//v/+//7//v/+f/5//n/+f/4//j/+P/5//n/+P/4//n/
+//5//n/+v/5//n/+P/3//n/+f/5//j/+v/5//v//v8FABAAHAAsADsARwBUAGMAbgB8
AI0AogC2AMUAvwCYAFoAIwD2/8b/jf9Q/yH/B/8C/wT/B/8J/w7/GP8t/0v/bf+T/7H/
v//H/9T/2//f/+P/5//q/+v/6//s//D/9f/1//X/9f/2//f/9//3//n/+v/6//r/+//9
//3//f/7//z//P/8//z//f/9//3//v/+////AAD+/////////wEAAgADAAMAAQABAAEA
AQABAAIAAwADAAMAAwADAAQABwAHAAcACAAIAAkACQAKAAkACQAKAAsACwALAAwADQAO
ABAAEQASABIAEgASABMAEwAVABYAFgAWABcAFwAXABoAGgAbABsAGwAbABsAGgAaABoA
GgAaABwAHAAbABsAGQAZABgAGAAZABkAGgAaABoAGwAbABsAGQAZABkAGQAbABsAGwAb
ABsAGgAZABgAGAAYABgAGAAYABkAGgAbABoAGQAXABYAGAAYABcAFQAVABUAEwARABEA
EgASABAADwAOAA8ADgAOAA4ADQANAA0ADQAMAAwACwALAAwADAAKAAsACwANAA0ADQAN
AA0ADwAOAA4AEQAQABAAEAAPAA0ADgAOAA4ADwAQABEAEwAUABQAEwATABMAEwASABIA
EwAUABUAFwAVABQAEwASABAADwAPAA8AEQAQAA8ADwAOAA4ADQANAA8ADgAOAA4ACwAJ
AAkACQALAAsACwALAAsACwALAAkACQAJAAkACQAHAAcABwAHAAgACAAIAAkABwAIAAoA
CwAQABEAEAAQABAAEAAQABAAEgAUABUAFgAYABgAGAAWABgAFwAXABgAGAAYABgAFgAS
ABAADQAMAAsACwAJAAcABgAFAAMAAwAFAAYABgAGAAcABwAHAAUABAACAAAA////////
/////////////////f/9//3//f/9//7///8BAP///v/+///////9//3//v/8//3//f/9
//v/+//7//r/AAADAAMABAALABYAJgA4AEUATwBaAGkAdAB8AJEAqgC+AMkAxwCiAFoA
HQD8/9L/l/9g/zP/F/8S/xb/F/8X/xj/Hv8z/0//bf+R/7H/v//H/9T/3f/h/+X/6//u
//H/8f/y//b/+f/5//n/+f/4//n/+f/5//n/+v/6//r/+v/7//r/+f/7//z//P/8//r/
+//7//v//f/8//z//P/8//3//f/9//v//P/9//3////////////9//7//////wEAAQAB
AAIAAQABAAEAAgACAAMAAwAEAAcABwAIAAkABwAHAAgACQAJAAoACgAKAAwADAAMAA0A
DQAPABAAEAASABMAEwATABIAEgATABMAEwATABMAEgAQABAAEAAQABAAEAAPAA8AEQAR
ABAAEAAPAA0ADAAKAAwADQANAA0ADwAPAA8ADwAPAA8ADwAPAA4ADgAOAA4AEAAQABAA
EAAQABEAEgATABEAEQAQABAAEAAQAA8ADQAPAA8ADQALAAsADAAMAAoACAAIAAoACgAK
AAoACQAJAAkACQAIAAgACQAJAAoACgAIAAkACQALAAkACQAJAAkACwAKAAoADQANAA4A
DwAPAA0ADgAOAA4ADgAOAA4ADwAQABAADwAPABEAEQAQABAAEAAQABAAEQARABAADwAO
AA8ADwAQABEADwAOAA0ADQAOAA4ADQANAA0ADAAMAAwADQALAAsACwAJAAkACQAJAAcA
BwAHAAUABwAHAAcABwAHAAcABwAHAAgACAAIAAkABwAIAAoACwAMAA8AEAASABIAEgAS
ABIAEQASABIAEgAUABQAFAASABIAEQARABIAFAAUABQAEgAOAAwACQAIAAkACQAHAAUA
AgABAP////8BAAIAAgACAAMAAwADAAEAAAD+//z/+//7//v/+//7//v/+//7//v/+v/5
//j/9//5//r/+//9//v/+v/6//v//f/7//v//P/6//v/+//7//v/+//7//r/+v/7////
BAALABYAJgA4AEUAUQBeAGsAeACIAJ0AsgDGAM0AtwB+ADwADwDk/67/c/9A/xv/C/8I
/wz/D/8P/xT/Iv87/1v/ff+f/7X/v//J/9T/2//f/+X/6f/q/+n/6f/q/+7/7//v/+//
7//w//H/8f/x//H/8v/y//L/9f/3//f/9//1//b/9v/2//T/9f/1//X/9v/2//f/+P/2
//f/9//3//f/+P/5//n/+//7//v/+//6//r/+v/5//v/+//7//z//f/9//3//v/+////
//8AAP////8AAAEAAwADAAQABQAHAAgACAAIAAoACgAKAAsACQALAAwADAAOAA8ADwAP
AA4ADgAPAA8ADwAPAA8ADgAOAA4ADgAOAA4ADgANAA0ADwAPAA4ADgAMAAsACwAKAAwA
DQANAA0ADwAPAA8ADwANAA0ADQANAAwADAAMAAwADgAOAA4ADgANAA0ADQANAA8ADwAO
AA4ADAAMAAsACQALAAsACQAHAAcACAAIAAYABAAEAAYABgACAAIAAQABAAIAAwADAAQA
AQABAAIAAgADAAUABgAJAAcABwAHAAcABwAGAAYACQAHAAgACQAJAAcACAAIAAgACAAI
AAgACQAKAAoACQAJAAsACwAKAAoACgAKAAoACwAKAAoACgAKAAoACQAJAAkACwAKAAkA
CQAIAAgABwAHAAcABgAGAAYABwAFAAUABQAFAAUABQAFAAUABQAFAAMABQAFAAUABQAF
AAUABQAFAAIAAgACAAMAAQACAAQABQAFAAUABQAFAAYACQALAAsADAANAA4ADwAQABEA
EgASABIAEgASABIAEAAQAA8ADwAQABQAFAAUABIADgAMAAkACAAJAAkABwAFAAIAAQD/
////AQACAAIAAgADAAMAAwABAAAA/v/8//v/+v/5//j/9//4//n/+v/7//n/+f/5//n/
+P/4//j/+f/7//r/+v/7//v/+f/5//r/+v/7//v/+//7//v/+//6//r/+f/7/wAABwAS
ACAALgA7AEkAVgBhAHAAfACLAKIAtADDAMcAqgBqACsAAADW/5//ZP8x/xH/Bv8G/wn/
Df8S/xr/Kf9B/1//g/+n/7//xf/O/93/4//n/+3/9P/0//P/8//2//f/9//3//f/+P/5
//n/+f/7//z//P/8//v//f/9//3///8AAAAAAAAAAAEAAQABAAEAAAAAAAAAAAABAAEA
AQD//wAAAQABAAMAAwADAAMABQAGAAcABwAHAAcABwAIAAgABwAGAAYACAAJAAkACgAL
AAsADAANAA8ADwAQABEAEQASABIAEgAUABQAFAAVABUAFwAYABgAFgAXABcAFwAaABoA
GwAbABkAGQAZABgAGQAaABsAHAAcABwAGwAbABsAGwAaABoAHAAbABsAGgAYABkAGQAZ
ABkAGQAZABkAGwAbABsAGwAaABoAGgAaABwAHAAcABwAHQAdAB0AHQAdAB0AHAAcABoA
GgAZABcAFwAXABUAEwAUABYAFwAWABMAEgATABIAEgASABEAEQAPAA8ADgAOAA8ADwAQ
ABAAEAARABEAEwARABEAEQARABMAEgASABUAFAAUABQAEwAVABYAFgAWABgAGAAYABkA
GgAaABkAGQAZABkAGAAYABoAGgAaABsAGgAaABoAGgAYABcAFwAXABcAFgAVABUAFQAU
ABIAEQAUABQAFQAWABMAEQARABEAEwATABMAEwAVABUAFQATABEAEQARABEADwAPAA8A
DwAOAA4ADgAPAA0ADgAQABEAEQARABEAEQASABMAFQAVABgAGAAYABgAGAAZABoAGgAa
ABwAHAAcABoAGAAXABcAGAAcABwAHAAaABoAGAAVABQAEgARAA4ACwAKAAkABwAHAAsA
DAAMAAwACwALAAsACQAGAAQAAgABAAMAAwADAAMAAwADAAMAAwADAAMAAwADAAIAAgAC
AAMAAwACAAIAAwADAAEAAQACAAAAAQABAAEABAAFAAYABgAGAAMACQASABkAJgA4AEYA
UwBdAGgAcwB+AJAApwC4AMYAzQCtAGgAJgABANr/pP9v/0b/J/8Z/xr/Hv8f/yH/Jv80
/03/bf+P/63/w//P/9n/4P/j/+f/7//z//T/9f/1//b/+v/7//v/+//7//z//f/9//3/
//8AAAAAAAAAAAEAAAD/////AAAAAAAAAAABAAEAAQADAAIAAgACAAIAAwADAAMAAQAC
AAMAAwAFAAUABQAFAAUABgAHAAcABwAHAAcACAAJAAkACQAKAAoACwALAAwADQANAA4A
DwAPAA8AEAARABAAEAAPAA4AEgASABIAEwARABMAFAAUABYAFwAXABcAFgAWABcAFwAX
ABcAFwAWABYAFgAWABYAFgAWABUAFQAUABMAEQAQABAADwAPAA4AEAARABEAEQAPAA8A
DwAPABEAEQARABEAEAAQABAAEAASABIAEgASABMAEwATABMAEQARABAAEAARABIAEgAR
ABMAEwARAA8ADwAQABAADgAMAAwADgAOAAoACgAJAAkACgALAAsADAALAAsADAAMAA4A
DwAPABEAEQARABEAEQARABAAEAATABMAFAAVABUAFQAWABYAFgAWABYAFgAXABgAGAAX
ABcAFQAVABQAFAAWABYAFgAXABgAGAAYABgAFgAVABUAFQAVABQAEwATABIAEgARABEA
EwASABIAEgARAA8ADwAPABEAEQARABEAEQARABEADwANAA0ADQANAA8ADwAPAA8ADgAO
AA4ADwAOAA4ADwAPAA8ADwAPAA8AEAARABEAEwAWABgAGAAYABgAFwAYABgAGAAaABoA
GgAYABgAFwAXABgAHAAcABwAGgAWABQAEQAQAA8ADwANAAsACAAHAAUABQAJAAoACgAK
AAkACQAJAAcABgAEAAIAAQD//////////wAAAQACAAMAAQABAAEAAQD+//7//v//////
/v/+////AQD/////AAAAAAEAAQABAP////////7/AgADAAMACAAPABgAKAA4AEUAUQBc
AGcAdgCIAJ8AsgDEAM8AzQCkAGAAJwAAAND/l/9g/zP/F/8O/xD/Ff8X/xj/IP81/0//
cf+X/7X/x//P/9r/5//t/+3/8f/0//X/9f/2//r//P/7//r/+f/8//3//f/9////AAAA
AAAA//8BAAEAAQD//wAAAAAAAAEAAwAEAAUABwAGAAYABgAFAAUABAADAAUABgAHAAcA
BQAFAAUABQAHAAgACQAJAAcABwAHAAgACgALAAwADgAOAA8ADwAQABEAEQASABMAEwAT
ABQAFQAVABYAFgAWABgAGAAYABkAGQAbABwAHAAeAB8AHwAfACAAIAAhACEAIQAhACEA
IAAiAA==
         </WaveFormData>
      </LeadData>
      <LeadData>
         <LeadByteCountTotal>10000</LeadByteCountTotal>
         <LeadTimeOffset>0</LeadTimeOffset>
         <LeadSampleCountTotal>5000</LeadSampleCountTotal>
         <LeadAmplitudeUnitsPerBit>4.88</LeadAmplitudeUnitsPerBit>
         <LeadAmplitudeUnits>¦ÌV</LeadAmplitudeUnits>
         <LeadHighLimit>2147483647</LeadHighLimit>
         <LeadLowLimit>268435456</LeadLowLimit>
         <LeadID>V5</LeadID>
         <LeadOffsetFirstSample>0</LeadOffsetFirstSample>
         <FirstSampleBaseline>0</FirstSampleBaseline>
         <LeadSampleSize>2</LeadSampleSize>
         <LeadOff>FALSE</LeadOff>
         <BaselineSway>FALSE</BaselineSway>
         <ExcessiveACNoise>FALSE</ExcessiveACNoise>
         <MuscleNoise>FALSE</MuscleNoise>
         <LeadDataCRC32>2462774464</LeadDataCRC32>
         <WaveFormData>
Hv8e/x7/Hv8q/zT/Pv9I/2P/fP+V/67/uf/C/8v/1P/Y/9z/4P/k/+b/6P/q/+z/7f/u
/+//8P/w//D/8P/w//H/8v/z//T/9v/2//b/9v/2//b/9v/2//f/+P/5//r/+P/4//j/
+P/4//j/+P/4//b/9v/2//b/9//4//n/+v/7//z//f/+////AAABAAIAAgACAAIAAgAE
AAQABAAEAAYABgAGAAYABwAIAAkACgAMAAwADAAMAA0ADgAPABAAEQASABMAFAAUABQA
FAAUABQAFAAUABQAFQAWABcAGAAYABgAGAAYABYAFgAWABYAGAAYABgAGAAWABYAFgAW
ABYAFgAWABYAFgAWABYAFgAUABQAFAAUABYAFgAWABYAFAAUABQAFAAUABQAFAAUABEA
EAAPAA4ACwAKAAkACAAIAAgACAAIAAcABgAFAAQABAAEAAQABAAGAAYABgAGAAYABgAG
AAYABAAEAAQABAAHAAgACQAKAAgACAAIAAgACgAKAAoACgAMAAwADAAMAA4ADgAOAA4A
DgAOAA4ADgAPABAAEQASABIAEgASABIAEgASABIAEgAUABQAFAAUABQAFAAUABQAFgAW
ABYAFgAWABYAFgAWABYAFgAWABYAGAAYABgAGAAaABoAGgAaABkAGAAXABYAFgAWABYA
FgAUABQAFAAUABQAFAAUABQAFwAYABkAGgAbABwAHQAeAB8AIAAhACMAIwAkACUAJgAo
ACgAJgAlACcAKQArACwAKgAqACkAJgAjACEAHwAeAB4AHQAcABkAFQATABMAFQAXABcA
FwAYABkAGAAYABcAFQAUABMAEwAVABUAFQAWABgAGAAYABgAGAAXABcAFwAXABgAGAAY
ABYAFgAWABYAFgAVABUAFQAYABgAGAAXABYAFQAUABQAEgATABkAIgAvADkAQQBKAFgA
ZAByAH4AiwCiAMMA4gD9AAQB4QCdAF8ANQAHAND/mv9r/03/RP9G/0X/Q/9F/0v/Xv96
/5f/uP/V/+T/7v/2//z//v8BAAYADAAMAA4ADwASABQAFAAUABMAEwATABUAFwAYABsA
GwAbAB0AHAAbABsAGQAaABsAGwAZABkAGwAbABsAHAAdAB0AIAAgACAAIAAfAB8AHwAi
ACAAIQAhACEAIgAiACMAIwAlACUAJQAlACUAJQAlACYAJgAlACUAJQAnACcAKAAqACsA
KwArAC0ALgAvADAAMQAyADMAMgAxADMAMwA0ADYANwA3ADkAOQA5ADkAOQA5ADkAOQA5
ADgANwA3ADgANwA3ADcANwA2ADUANQA1ADUANQA1ADUANQA1ADcANwA3ADYANgA1ADQA
MgAzADMAMgAzADUANgA2ADQANQA1ADUANgA2ADQAMgAwAC8ALwAvAC0ALQAsACoAKwAr
ACsAKgAnACcAJgAkACQAJAAjACMAIQAhACEAIQAjACQAJAAjACIAIgAjACQAJAAjACQA
JQAjACIAIgAhACMAIgAiACUAJQAlACYAJgAnACkAKQApACkAKQApACkALAAsACwALAAs
ACwAKwArACkAKgAqACoAKwArACsAKgAsACoAKgAqACoAKAAoACkAKQApACcAJwAmACcA
JwAkACUAJAAlACYAJAAkACQAJAAkACQAJAAkACEAIQAhACEAIwAiACIAIgAiACIAIgAi
ACQAJQAlACcAKQAqACoAKgAqACoAKQApACoAKwAuAC4ALgAsACsAKwAtAC8AMgAyADIA
MQAsACsAKQAnACQAJAAjACIAHwAdABsAGwAfACEAIQAhACEAIAAdABsAFwAVABQAEwAR
ABEAEQARABIAEgASABIAEAAQAA8ADwAPAA8AEAAQAA8ADgANAAwADAAMAAsACwAJAAoA
CgAKAAsACwALAAsACAAGAAsAFQAaAB8AKQAxADwASgBYAGQAdgCNAKwAzQDqAPkA5ACr
AG0AQwAVAN3/pP9u/0n/Of86/zj/Mf8v/zX/Rf9a/3T/lf+2/8X/zv/W/+D/5P/m/+v/
8P/y//H/8v/y//T/9v/2//b/9f/z//P/9f/3//X/9//2//X/9v/2//b/9//3//j/+f/5
//X/9f/3//f/9P/0//T/8//y//L/8v/y//P/8//z//b/9f/1//T/8//y//L/8//z//T/
8//y//H/8v/x//D/8P/x//H/8v/z//P/8//0//b/9f/1//X/9//5//n/+f/5//3/////
////AAD/////AAD/////AQABAAEAAQABAAEAAQABAAEAAAAAAP/////9//3//f/9//z/
+f/5//n/+f/5//n/+f/5//j/+f/4//f/9//4//j/+P/4//n/+f/4//j/+f/5//j/9v/3
//f/9//0//T/8v/w//D/7//v/+//8f/x//D/7v/v/+//7//u/+v/6//q/+j/6v/q/+n/
6f/p/+n/6f/p/+f/6P/o/+f/6P/o/+n/6v/o/+f/6P/p/+n/6P/o/+f/5//m/+b/6f/r
/+v/7P/s/+//8f/x//H/7//v/+//7//w//D/8P/w//H/8v/y//P/8f/y//L/8v/z//P/
8//y//P/8v/z//T/9v/0//T/9f/1//X/8//z//L/8//z//D/8P/u/+7/7v/u/+7/7v/u
/+z/7P/s/+z/7P/t/+7/7//v/+7/7v/u/+3/7P/r/+r/6v/r/+v/7f/z//T/9P/0//b/
9v/2//b/+f/5//r/+//8//z//P/6//n/+f/7//3//v/+//7//f/4//f/9f/z//P/9P/0
//T/8//x/+//7//v//H/8f/x//T/9P/y//H/7//t/+z/6//r/+v/6//r/+z/7P/s/+z/
7P/s/+v/6//r/+v/7P/s/+z/7P/s/+z/7P/s/+v/6//t/+7/7v/u/+3/7f/t/+3/8P/u
/+v/6//y//3/BwARACAALAA4AEYAVABfAHQAlQCyAM0A2gDJAJEATwAdAO//uP9+/0//
Lf8e/xr/Gf8d/x//I/8w/0b/Yf+C/6f/uv/C/8z/1v/a/93/5P/m/+b/6P/p/+z/7//w
//H/8f/z//P/9f/3//f/+f/4//f/+P/4//j/+f/7//z//f/9//v/+//9//3//f/+////
//////7//f/8//3//f/9/wAAAAABAAEAAQACAAIAAwADAAMAAwADAAMABQAFAAUABgAJ
AAkACgALAA8ADwAQABIAEwATABMAFQAXABcAFwAXABkAGwAbABsAHQAdAB4AIAAjACMA
JQAlACgAKQAqACsAKgApACgAJgAmACcAKQApACsAKwArACoAKwArACsAKwAoACcAJgAl
ACgAKwAsAC0AKgAqACkAKAAqACsAKwAqAC0ALwAwADAALgAtACsAKQAqACoAKAAmACYA
JQAlACUAJQAlACQAIgAjACMAIwAiAB0AHQAcABoAHAAcABsAGwAaABsAHAAdABwAHAAb
ABkAGgAaABsAHAAbABsAHQAfAB0AGgAYABUAGQAaABwAIQAfAB8AIAAgACMAJQAlACUA
JgAnACgAKQAnACYAJQAkACQAJAAjACMAJQAmACYAJgAoACcAJgAkACQAIgAiACIAJAAi
ACIAIwAlACUAIwAjACQAJQAlACIAJQAkACUAJgAkACQAJAAkACQAJAAkACQAIwAjACMA
IwAlACQAJAAkACQAJAAkACQAKAArAC0ALwAwADAAMAAwADAAMwAzADQANQA0ADQANAAy
ADMAMwA1ADcANQA0ADMAMQAwAC8ALQArACsALAAsACwAJgAjACAAHwAjACUAJQAlACYA
JgAkACMAIQAfAB4AHQAbABsAGwAbABwAHAAcABwAHQAeAB4AHwAeAB0AHQAcAB0AHgAf
ACAAIAAgAB8AHwAdAB4AHgAeABwAGwAaABkAHgAgAB8AIwAoAC0AOQBDAEwAVABkAHYA
gACPAKoAzQDyAA0BDgHjAJ8AawBFABUA3P+i/3P/Wf9Q/1D/Uf9R/1H/W/9w/4j/p//G
/93/6P/0//7/AAAEAAsAEgAUABMAFAAUABYAFgAWABYAFQAWABcAGgAdABwAHwAfAB8A
HwAeAB0AHQAdAB4AHwAfAB0AHQAfAB8AHQAeAB8AHwAgACAAIAAgAB8AHwAfACIAIgAj
ACMAIwAkACQAJQAlACUAJQAlACUAJwAnACcAKAAoACcAJwAnACkAKQAqACwALwAvAC8A
MQAxADEAMQAxADMANQA1ADUANwA3ADgAOgA5ADkAOwA7ADkAOQA5ADkAOQA5ADkAOAA3
ADcAOAA3ADkAOQA5ADgANQA1ADUANQAzADMAMwAzADEAMwAzADMAMgAyADEAMAAwADEA
MQAwAC4ALwAvAC4ALQAtACwAKwAqACoAKAAmACQAIwAjACMAIQAhACAAHgAbABsAGwAa
ABcAFwAWABQAEgASABEAEQAPAA8ADwAPAA4ADgANAAsACwAMAA4AEAAPAA8AEQATABIA
EAAPAA0ADwAOAA4AEQARABEAEgASABAAEQAQAA8ADwAPAA8ADwAOAA4ADgAOABAAEAAP
AA8ADQAOAA4ADgAPAA8ADwAOAA4ADAAMAAwADAAKAAoACwALAAsACQAJAAkACQAIAAQA
BAACAAIAAgACAAIAAgACAAIAAgACAAIAAQABAAEAAQD///7//v/+//z//P/8//z//f//
/wAAAwAFAAQAAgAGAAgACAAIAAgABwAHAAgACQAMAAwADAAKAAgABwAIAAkADAAMAAwA
CwAIAAcABQADAAAAAAD///7//f/7//n/+f/7//3//f/9//z//P/6//n/9f/z//L/8f/w
/+//7v/t/+7/7v/u/+7/7P/s/+v/6//t/+3/7v/u/+z/7P/s/+z/7P/s/+v/6//p/+r/
6v/q/+n/6f/p/+n/6P/o/+v/7f/y//v/AwAPABoAKAA2AEQAUgBnAIYApwDGANsA0gCf
AF8ALQD9/8n/jv9S/yX/E/8Q/wz/Cf8L/w//G/8w/0r/af+K/5//pv+s/7b/vP++/8H/
xv/I/8f/yP/I/8r/zP/M/8z/y//L/8v/zf/P/87/0f/R/9H/0v/S/9L/0//V/9b/1//X
/9X/1f/X/9f/1f/W/9f/1//X/9b/1f/U/9P/0//T/9b/1f/V/9T/0//S/9L/0//T/9P/
0//T/9P/1//X/9f/2P/Z/9n/2v/b/93/3f/e/+D/3//f/9//4f/h/+H/4f/h/+P/5f/l
/+X/5//n/+j/6v/t/+3/7//v/+3/7f/t/+3/7//v/+//7v/u/+3/7f/r/+3/7f/t/+z/
6//r/+v/6//p/+n/6f/p/+f/6f/p/+n/6v/q/+n/6P/m/+f/5//m/+b/5//n/+b/5v/n
/+f/5//m/+b/5P/i/+D/3//f/9//3f/d/9z/2v/Z/9n/2f/Y/9X/1f/U/9L/0v/S/9H/
0f/R/9H/0f/R/9H/0v/S/9H/0P/Q/9H/0v/R/9H/0//V/9X/1P/U/9P/1f/U/9T/1//X
/9f/2P/Y/9f/2f/Z/9n/2f/Z/9n/2f/b/9z/3f/e/+D/4P/f/9//3//g/+D/4P/g/9//
3v/c/97/3P/c/9z/3v/c/9z/3f/f/9//3f/d/9z/3f/d/9r/3P/a/9r/2v/b/9z/3f/e
/9z/3P/c/9z/3f/d/93/3f/d/9z/3P/c/9r/2v/a/9r/2v/b/9v/3f/f/+D/4v/l/+j/
6P/o/+j/6P/p/+n/6v/r/+r/6v/q/+j/6v/r/+7/8f/w//D/8P/v/+7/7f/r/+n/6v/q
/+n/6P/l/+P/4f/h/+H/4//j/+P/5f/m/+X/5f/l/+P/4v/h/9//3//f/9//4v/i/+L/
4v/k/+T/4//j/+H/4f/i/+L/5P/k/+T/5P/k/+T/4//j/+P/5P/k/+T/5f/l/+X/5f/m
/+j/6//t//D/9/8FABcAJAAsADgARgBUAF8AdACRALAAywDUALcAdwA5AAsA3f+m/3D/
Qf8n/xr/Gv8d/xv/G/8j/zT/Sv9n/4r/qf+8/8T/zP/U/9j/3//m/+j/5v/o/+n/7P/v
//D/8f/x//H/8f/z//X/8//1//T/8//1//b/9//5//r//P/+/////v///wIAAwAAAAAA
AAD//wAAAAAAAAAAAAABAAIABgAEAAUABQAFAAQABAAFAAUABwAHAAcABwALAAsACwAM
AAoACQAJAAkADQANAA4AEAARABEAEQATABIAEQAQAA8AEgAVABYAFwAaABsAHQAgACMA
IwAlACUAIwAjACMAIwAkACUAJgAmACYAJQAlACMAJAAlACYAJgAlACUAJQAlACMAIwAj
ACMAIwAlACUAJQAnACgAKAAoACkAKwAsACwAKwArACoAKAAoACkAKQApACoAKgAoACYA
JQAlACYAJwAnACcAJgAkACMAIwAjACIAIAAhACEAIAAiACIAIQAhAB8AHwAfAB8AHQAe
AB4AHQAcABwAHQAeAB0AHQAfACEAIwAiACIAIQAjACIAIgAlACcAJwAoACgAJgAnACYA
JQAnACcAJwAnACoAKgAqACoALAAsACsAKwApACoAKgAqACsAKwArACoALQAsAC0ALgAu
ACwALAAtAC8ALwAtAC0ALAAtAC0AKgAsACoAKgAqACwALAAsACwAKgAqACoAKgAnACcA
JwAnACcAJgAmACYAJwAoACkAKgAoACkAKQArADEANAAyADQANAA0ADQAMwAzADQANQA2
ADYANgA0ADMAMwA1ADcAOgA6ADoAOQA0ADMAMQAvADAAMAAvAC4AKgAnACQAIwAnACkA
KQApACgAKAAmACUAIwAhACAAHwAdAB0AHQAdAB4AHgAeAB4AIAAgAB8AHwAdAB0AHgAe
ABwAHAAcABwAHAAcABsAGwAcAB4AHwAgAB0AHQAdAB0AHgAeAB8AIQAmAC8ANwBDAE4A
WABmAHYAhACTAKwAyQDqAAsBEAHvAK0AcwBJAB0A5v+q/3n/Wf9O/07/S/9H/0v/U/9g
/3T/k/+2/9H/3P/k/+7/9v/4//3/AgACAAAAAgADAAYABgAGAAYABQAFAAUABwAJAAkA
CwAKAAkACwAKAAkACQAJAAoACwALAAkACQALAAsACgAKAAoACQAIAAgACAAIAAcABwAH
AAoACQAJAAgABwAIAAgACQAJAAkABwAFAAMABwAHAAcACAAIAAcABwAHAAYABQAFAAYA
CQAJAAkACwAJAAkACQAJAAoACwAKAAkACwALAAwADgAMAAsADAALAAwADQAOAA8AEQAR
ABEAEAARABEAEgARABEAEQARABAADQANAA0ADQAOAA8AEAARAA4ADwAOAA0ADgAOAA0A
DAAMAA0ADQAMAAsACwAKAAgABwAHAAYABQACAAIAAAD+//z/+//7//v/+v/5//f/9P/w
/+//7v/s/+f/5//m/+T/4//i/+D/3//b/9v/2//b/9n/2v/a/9n/1v/W/9f/2P/Y/9f/
2P/Z/9j/1v/V/9P/1f/U/9T/1//X/9f/2P/Y/9j/2f/Y/9f/1//X/9f/1//W/9b/1v/W
/9j/2P/X/9f/1v/W/9X/1P/X/9f/1//W/9b/1P/U/9T/1P/S/9L/0//R/9H/z//P/9D/
0f/R/87/0P/O/87/zv/O/87/zv/O/87/zv/O/87/z//P/8//z//N/8z/zP/M/87/zv/O
/87/zv/P/8//0f/S/9L/0f/R/9j/2f/a/9z/3P/c/9z/2//b/9z/3f/e/97/3v/c/9v/
2//d/9//3v/e/97/3f/c/9v/2f/X/9b/1v/V/9T/0f/P/83/zf/R/9P/0//T/9T/1P/S
/9H/0f/P/87/zf/N/83/zf/N/8z/zP/M/8z/zv/O/83/zf/N/83/zv/O/9D/0P/Q/9D/
0v/S/9H/0f/R/9L/0v/S/9L/0//U/9X/1v/W/9f/2//g/+f/8f/9/wgAEgAeAC4AOgBH
AF4AfQCaALMAvgCfAGEAJQD3/8f/kP9U/yX/Cf8A//7+/f79/v/+Cf8c/zb/U/92/5P/
nv+m/67/tv+6/7//xP/G/8b/yP/J/8z/z//Q/9H/0f/T/9P/1f/X/9f/2f/Y/9f/2P/Y
/9j/2f/Z/9r/2//b/9f/1//Z/9n/2f/a/9v/2//b/9r/2f/Y/9n/2f/Z/9z/2//b/9r/
2f/a/9r/2//b/9v/2//b/9v/3//f/9//4P/i/+H/4f/h/+H/4f/i/+T/5f/l/+X/5//p
/+n/6f/p/+n/6//r/+v/7//v//D/8v/z//P/9f/1//f/+f/7//3//////////v/+//3/
/f/7//7///8AAAAA///////////+////AAABAAEAAwADAAMAAgACAAEAAAAAAAEAAQAA
AP7///////7//P/9//3//f/9//7//f/8//r/+f/5//n/+f/5//j/9v/3//f/9//2//X/
9f/0//L/8v/y//H/8f/w//H/8v/z//H/8v/y//H/8v/y//P/9P/0//P/9P/1//X/9P/0
//P/9f/0//T/9//3//f/+P/4//f/+f/5//n/+v/7//z//f///wAAAQACAAQABAADAAMA
BQAGAAYABgAIAAcABgAEAAIAAAAAAAAAAwACAAMABQAHAAcABQAFAAYABwAHAAQABgAE
AAQABAAFAAYABwAIAAgACAAIAAgABwAHAAcABwAJAAgACAAIAAgACAAIAAgACAAJAAkA
CwARABIAEgAUABQAFAAUABQAFgAXABkAGwAcABwAHAAaABsAGwAdAB8AIAAgACAAHwAa
ABkAFwAVABQAFAATABIAEgARABAAEQARABMAEwATABIAEgAQAA8ADwANAAwACwALAAsA
CwALAAwADAAMAAwACgAKAAkACQALAAsADAAMAAwADAAMAAwACgAKAAkACQAJAAoACgAK
AAcABwAHAAcADgAQAA8AEQAYAB8AKwA5AEQASgBWAGYAcgB9AJQAtwDUAO8A+gDhAJsA
WwAxAAUAzv+Y/2n/R/9A/0D/Pf89/z3/Q/9W/3D/if+s/8n/1P/c/+b/7v/0//n//v8E
AAIABAAFAAgACwAMAA0ADQALAAsADQAPAA8AEQAQAA8ADwAOAA0ADQAPABAAEQARABEA
EQATABMAEwAUABUAFQAUABQAFAAUABUAFQAVABgAFgAXABcAFwAWABYAFwAXABsAGwAb
ABsAHQAdAB0AHgAeAB0AHQAdACEAIQAiACQAIwAjACMAJQAnACcAJwAnACkAKwArACsA
LQAtAC4AMAAxADEAMwAzADMAMwAzADMANAA1ADYANgA0ADMAMwAxADEAMQAxADAAMAAx
ADIAMwAvAC8ALwAvAC8AMQAxADEAMAAwAC8ALgAwADEAMQAwADAAMQAxADAALgAvAC8A
LwAwADAALgAsACwAKwArACsAKQApACgAJgAjACMAIwAiACEAIQAgAB4AHgAeAB0AHQAd
AB0AHQAdABsAHAAcABsAHAAcAB0AHgAeAB0AHgAfAB0AHAAcABsAHAAcAB0AIQAjACMA
JAAkACMAJQAlACUAJQAlACUAJQAmACYAJgAmACgAKAAnACcAJgAmACUAJAAmACUAJAAi
ACMAIgAjACQAIgAgACAAIQAhACEAHwAfACAAIQAhAB4AIAAeAB4AHgAcABwAHAAcABoA
GgAaABoAGwAbABsAGwAZABgAGAAYABgAGAAYABgAGAAZABkAGwAdAB4AIAAgACAAIAAg
ACAAHwAfACAAIQAgACAAIAAeAB0AHQAfACEAIgAiACIAIQAcABsAGQAXABYAFgAVABQA
EwARAA8ADwAQABEAEAAPABAAEAAOAA0ACQAHAAYABQADAAMAAwADAAIAAgACAAIAAAAA
AP////8BAAEAAgACAAAAAAAAAAAAAAAAAP/////9//7//v/+/////////////P/+/wEA
BQAIABEAHQApADQAQABOAFwAagB9AJYAtwDWAOsA4gCvAG0AOwANANf/oP9u/0f/Mf8s
/yr/Kf8p/yv/N/9M/2j/if+m/7v/xP/M/9b/3P/g/+X/6P/q/+r/7P/t//D/8P/w//D/
7//x//H/8//1//P/9f/0//P/9P/0//T/9f/z//T/9f/1//P/8//1//X/9f/2//f/9//3
//b/9f/0//P/8//z//b/9P/1//X/9f/z//L/8v/x//X/9f/1//X/9f/1//X/9v/4//f/
9//3//n/+f/6//z//f/9//3/////////////////AQABAAEAAgABAAEAAgABAAEAAwAD
AAUABQAFAAUABwAHAAcABgAGAAUABQADAAMAAwADAAIAAgADAAQABQABAAEAAQABAAMA
BQAFAAUABAAEAAMAAgAAAAEAAQAAAP7///////7//v/////////+//7//P/6//n/+f/6
//v/+v/5//f/9P/1//X/9f/0//H/8f/w/+7/7v/u/+3/7f/t/+3/7f/t/+//8P/w/+//
7P/s/+3/7v/v/+//8f/z//P/8v/y//H/8f/w//D/8//z//P/9P/0//X/9//3//f/9//3
//f/9//6//r/+v/6//z//P/7//v/+f/6//r/+v/8//v/+v/4//r/+P/4//j/+v/4//j/
+f/3//f/9f/1//j/+f/5//b/+P/2//b/9v/2//b/9v/2//b/9v/2//b/9f/1//X/9f/1
//T/9P/0//T/9P/0//T/8v/z//P/9f/2//b/9f/1//T/9//7//v//P/+//7//v/+/wEA
AQACAAMAAgACAAIAAAABAAEAAwAFAAgACAAIAAcABAADAAEA///+//7//f/8//n/9//1
//X/+f/7//v/+//8//z/+v/5//f/9f/0//P/8f/x//H/8f/y//L/8v/y//L/8v/x//H/
7//v//D/8P/y//L/8v/y//L/8v/x//H/8f/y//L/8v/x//H/8f/x//L/8v/z//f//P8F
ABMAHQAqADQAQABOAFwAawB+AJkAtgDRAOAA0QCZAFcAJQD7/8j/jv9Z/zf/Kv8m/yf/
J/8p/y//PP9U/23/jv+x/8j/zP/U/+L/6P/r//T/+P/3//j/+P/6//z//P/8//v/+//7
//3//////wEAAAD//wEAAAD/////AgAEAAYABwAHAAcACQAJAAcACAAJAAkACgAKAAoA
CgALAAsACwAOAA4ADwAPAA8ADwAQABIAEwAVABUAFQAVABQAEwASABIAFQAVABYAFwAZ
ABkAGgAcAB8AHwAfACEAIQAhACEAIQAjACUAJQAlACcAJwAoACoAKwArAC0ALQAuAC8A
MAAxADEAMQAxADAAMgAzADUANQA1ADUANQA0ADUANQA1ADUANAA1ADYANwA2ADcANgA1
ADYANgA1ADQANgA3ADcANgA2ADcANwA2ADcAOQA6ADsAPAA8ADoAOAA3ADcAOAA5ADcA
NwA2ADQAMQAxADEAMAAwADEAMQAwAC8ALgAsACsAKwArACsAKwApACoAKgApACoAKgAr
ACwALQAtAC8AMQAvAC4ALgAtAC4ALgAvADMAMQAxADIAMgAzADUANQA1ADYANwA4ADkA
OgA6ADoAOgA6ADoAOQA5ADsAPAA8ADwAPgA9ADwAOgA8ADoAOgA6ADoAOAA4ADkANwA3
ADUANQA5ADsAPAA6ADgANgA2ADYANwA4ADkAOgA8ADwAPAA8ADoAOQA4ADcAOQA4ADgA
OAA4ADgAOAA4ADoAOwA7AD0APgA+AD0APQA+AD8AQQBBAEQAQgBCAEIAQgBDAEMARABF
AEgASABIAEYAQwBDAEUARwBKAEoASgBJAEgARwBFAEMAQABAAD8APgA7ADkANwA3ADsA
PQA9AD0APAA8ADoAOQA3ADUANAAzADUANQA1ADUANAA0ADQANAA2ADYANQA1ADMAMwA0
ADQANAA0ADQANAA0ADQAMwAzADMANAA0ADQANgA3ADgAOQA4ADYAOwBBAEYATwBfAGsA
cgB8AIoAlgCkALkA0gDvAAwBHQEIAcsAiQBbADEA+//I/5z/ef9p/2j/av9n/2n/b/97
/5D/rP/L/+r//f8GABAAFgAaACAAJQAqACoAKAAqACsALgAyADIAMgAxADMAMwA1ADcA
NgA5ADkAOQA3ADYANQA1ADUANgA3ADcANQA1ADcANwA3ADgAOQA5ADoAOgA6ADoAOQA5
ADkAPAA8AD0APQA9ADwAPAA9AD0APwA/AD8APwBBAEEAQQBCAEQAQwBDAEMARwBHAEgA
SgBKAEkASABJAEkASQBJAEkASwBNAE0ATQBPAE8AUABSAFMAUwBVAFUAVQBVAFUAVQBV
AFUAVQBUAFQAUwBTAFEAUwBTAFMAUgBRAFEAUQBRAE8ATwBPAE8ATwBRAFEAUQBOAE4A
TQBMAE4ATwBPAE4ATgBPAE8ATgBOAE8ATwBPAEwATABKAEgASABHAEcARwBHAEcARgBE
AEMAQwBDAEIAPwA/AD4APAA8ADwAOwA7ADcANwA3ADcAOQA6ADoAOQA4ADgAOQA6ADsA
OwA9AD8APwA+AD4APQA9ADwAPAA/AD8APwBAAEAAQQBDAEMAQwBDAEMAQwBDAEQARABE
AEQAQgBCAEEAQQBDAEQARABEAEcARwBHAEYARABCAEIAQgBEAEIAQgBDAEEAQQA/AD8A
QgBDAEMAQABAAD4APgA+AD4APgA+AD4APgA+AD4APgA7ADsAOwA7AD0APAA8ADwAOgA6
ADoAOgA5ADkAOAA5ADoAOgA5ADkAOAA7ADsAPQBAAEIAQgBCAEIAQQBBAEIAQwBEAEQA
RABCAEEAQQBDAEUARgBGAEYARQBAAD8APQA7ADgAOAA3ADYANQAzADEAMQA1ADcANwA3
ADYANgA0ADMAMwAxADAALwAtAC0ALQAtADAAMAAwADAAMgAyADEAMQAvAC8AMAAwADAA
MAAwADAAMAAwAC8ALwAwADIAMwA0ADEAMQAxADEANAA0ADUAOQA+AEUAUQBdAGgAcgB+
AIwAnACvAMgA5QAAARkBIgEFAcUAiQBdAC0A9v++/4//cf9m/2T/Zf9l/2X/bf9+/5b/
tf/W//P/AAAIABIAHAAiACMAJgAqACoALAAtADAAMAAwADAALwAwADEANAA3ADYAOQA5
ADkAOwA6ADkAOQA3ADgAOQA5ADoAOwA+AD8APQA+AD8APwA+AD4APgA+AD0APQA9AEAA
PgA/AD8APwA+AD4APwA/AD8APwA/AD8AQwBDAEMARABGAEUARQBFAEkASQBKAEwATQBN
AE0ATwBRAFEAUQBRAFMAVQBVAFUAVwBXAFgAWgBZAFkAWwBbAF0AXQBdAF0AXQBdAF0A
XABgAA==
         </WaveFormData>
      </LeadData>
      <LeadData>
         <LeadByteCountTotal>10000</LeadByteCountTotal>
         <LeadTimeOffset>0</LeadTimeOffset>
         <LeadSampleCountTotal>5000</LeadSampleCountTotal>
         <LeadAmplitudeUnitsPerBit>4.88</LeadAmplitudeUnitsPerBit>
         <LeadAmplitudeUnits>¦ÌV</LeadAmplitudeUnits>
         <LeadHighLimit>2147483647</LeadHighLimit>
         <LeadLowLimit>268435456</LeadLowLimit>
         <LeadID>V6</LeadID>
         <LeadOffsetFirstSample>0</LeadOffsetFirstSample>
         <FirstSampleBaseline>0</FirstSampleBaseline>
         <LeadSampleSize>2</LeadSampleSize>
         <LeadOff>FALSE</LeadOff>
         <BaselineSway>FALSE</BaselineSway>
         <ExcessiveACNoise>FALSE</ExcessiveACNoise>
         <MuscleNoise>FALSE</MuscleNoise>
         <LeadDataCRC32>667023203</LeadDataCRC32>
         <WaveFormData>
zP/M/8z/zP/U/9r/4P/m//n/DAAfADIAOgBAAEYATABPAFIAVQBYAFsAXABdAF4AYABg
AGAAYABgAGAAYABgAGAAYABgAGAAYABgAGAAYABgAGAAYABgAGEAYgBjAGQAYgBiAGIA
YgBkAGQAZABkAGIAYgBiAGIAZQBmAGcAaABqAGoAagBqAGsAbABtAG4AbgBuAG4AbgBx
AHIAcwB0AHYAdgB2AHYAeQB6AHsAfAB+AH4AfgB+AIEAggCDAIQAhQCGAIcAiACIAIgA
iACIAIgAiACIAIgAiQCKAIsAjACMAIwAjACMAIsAigCJAIgAiACIAIgAiACIAIgAiACI
AIgAiACIAIgAhwCGAIUAhACBAIAAfwB+AHwAfAB8AHwAewB6AHkAeAB2AHYAdgB2AHQA
cgBwAG4AbABqAGgAZgBkAGQAZABkAGMAYgBhAGAAXgBeAF4AXgBgAGAAYABgAF8AXgBd
AFwAWwBaAFkAWABZAFoAWwBcAFsAWgBZAFgAWABYAFgAWABYAFgAWABYAFgAWABYAFgA
WABYAFgAWABZAFoAWwBcAFoAWgBaAFoAWgBaAFoAWgBYAFgAWABYAFYAVgBWAFYAVgBW
AFYAVgBVAFQAUwBSAFEAUABPAE4ATABMAEwATABKAEoASgBKAEcARgBFAEQARABEAEQA
RABBAEAAPwA+ADwAPAA8ADwAPgA+AD4APgA+AD4APgA+AEAAQABAAEAAQABAAEAAQAA/
AD8APwA+AD4APwBBAEQAQgBCAEAAPwA7ADgANgA1ADYANgAzADEALwAtAC0ALgAuAC4A
LgAtACwAKwAqACcAJgAkACMAIwAjACMAIwAjACIAIQAgAB4AHgAeAB4AHQAdAB0AHQAd
ABsAGwAbABsAFgAVABUAFAAUABQAFAAUABIAEQARABAADQANAA4AFQAgACkALQA1AEAA
SgBSAFwAaQB7AJUAtADQANcAuwCDAFMAMQAMAOL/vf+c/4P/dP9v/2r/Y/9f/2X/cf+B
/5f/s//L/9X/2v/e/+L/5v/m/+n/7//t/+3/7//x//D/7//u/+//7v/v/+//7v/s/+//
8P/w/+//7//u/+7/7f/s/+z/6v/o/+j/6P/o/+b/5v/m/+b/5f/l/+X/5//n/+b/5P/j
/+L/5P/k/+T/4//k/+P/4v/i/+P/4//j/+P/4//j/+P/4v/i/+L/4v/h/+L/4v/k/+T/
5P/k/+X/5v/m/+b/5//l/+T/5f/l/+j/6P/p/+r/6v/r/+v/6//s/+z/6//q/+r/6f/o
/+f/5v/n/+j/6P/n/+b/5f/k/+H/4f/i/+L/4v/f/9//4f/f/+H/4//j/+P/4f/g/9//
3//f/9z/3v/c/97/3v/b/9r/2f/Z/9n/1v/W/9b/1f/P/8//z//O/8v/yP/I/8b/xv/F
/8T/wv/A/8D/v/++/73/vf+9/7v/uv+5/7n/uf+8/7z/u/+7/7r/uf+5/7n/uf+5/7n/
uv+4/7f/t/+3/7n/uf+5/7v/vP+7/7v/uv+6/7z/vP+8/7z/vf+9/73/vf+9/7z/vP+7
/7v/uv+6/7v/u/+7/7z/vf++/73/vf+7/7v/uv+6/7n/uf+5/7r/uv+6/7j/uP+5/7j/
t/+2/7b/tv+3/7f/tv+1/7T/s/+1/7X/tP+0/7L/sf+x/7H/s/+z/7P/s/+y/7L/sv+y
/7P/tf+3/7n/uv+8/7r/uv+6/7r/uv+6/7r/uv+7/73/vv+//7z/vP+9/7//xP/E/8T/
wv/B/77/vP+7/7v/uv+6/7f/tf+1/7P/s/+1/7j/uf+6/7f/tv+1/7T/sf+w/67/rf+t
/63/rf+t/67/r/+w/7H/sP+w/7D/sP+x/7H/sf+x/7H/sf+x/7H/sf+v/6//sP+y/7L/
sv+y/7L/s/+z/7T/tP+x/7X/vv/D/8j/z//X/+H/7v/6/wQAEAAjAD8AXQB6AIoAewBN
AB8AAQDf/7j/kv9t/07/Pf84/zH/KP8j/yn/Nf9D/1f/cf+J/5X/m/+g/6j/qv+u/7T/
uf+5/7n/uf+7/73/wP/B/8L/xf/E/8X/xf/E/8T/x//I/8j/yv/L/8v/zP/L/8z/zv/O
/9D/0P/Q/9D/0P/Q/9D/0P/S/9P/1P/X/9r/2v/Z/9n/1//a/9v/3P/a/9z/3P/c/93/
3//g/+H/4//j/+P/4//n/+j/6f/q/+3/7v/u//D/8//0//X/9//7//z//f///wIABAAI
AAsADgAOAA8AEAATABUAFgAXABsAHAAcABwAHgAfACAAIQAkACUAJgAmACgAKAAoACgA
KQApACoAKgAqACcAJwApACsALQAvAC8AMAAvAC8ALwAwADEALwAyADEAMgAxAC0AKwAr
ACwALQArACoAKQAnACMAIwAjACIAIQAgACIAIgAjACMAIwAiACIAIgAhACAAIAAhACIA
IQAhACEAIgAjACQAJAAjACMAJAAlACcAKQAoACkAKgAsAC4ALQAtAC0ALwAvAC8AMQAx
ADEAMgAyADQANgA2ADYAOAA5ADkAOQA/AEEAQgBEAEcARwBGAEYARgBFAEQARABFAEYA
RQBFAEcARwBGAEYARQBFAEUARgBGAEYARABEAEYARgBGAEYARgBGAEcARwBJAEkASQBJ
AEkASQBIAEgASgBJAEkASQBLAEsASwBLAEgASABIAEgASABJAEoASwBQAFAAUABQAFIA
UgBSAFIAVABUAFQAVABWAFcAVwBXAFYAVgBXAFkAXgBeAF4AXABaAFYAUwBRAFIAUgBT
AFEAUABRAFAAUQBQAFIAUgBSAFMAUgBRAFAATQBMAEoASQBJAEkASQBJAEkASQBJAEkA
SgBKAEoASgBJAEkASQBJAEcARwBHAEcARwBFAEUARgBGAEYARgBGAEYARwBHAEgASgBJ
AEUASABNAFYAXQBlAHMAfACEAI4AmgCjALEAzwDsAAYBFQEHAdcApQCBAFoAMgAJAOr/
0f++/7P/rv+t/63/r/+5/8n/3f/3/xUAJQAoAC4ANAA4ADoAQQBDAEEAQQBDAEUARQBF
AEUARwBJAEsATABMAEwATwBQAFAAUABRAFEAUgBTAFQAVgBWAFQAVABUAFQAVABUAFQA
VABTAFMAUwBVAFYAVgBVAFUAVwBaAFsAXABaAFwAXABcAFwAXQBdAF0AXQBdAF0AXQBf
AGAAYQBiAGEAYgBiAGQAYgBiAGIAYwBmAGYAZgBnAGYAZgBoAGkAbABsAG0AbgBuAG8A
bwBvAHMAdAB0AHQAcgBxAHAAbwBwAHEAcgByAHAAcABwAHAAbwBvAHAAcABtAGcAZABj
AGYAaQBsAG0AbABpAGcAZQBnAGcAZABmAGYAaABoAGUAYABdAFsAWQBWAFYAVgBVAFAA
TwBOAEwASQBGAEYARABCAEEAQAA+ADsAOgA4ADYANQA1ADUAMwAyADEAMQAxAC4ALAAp
ACcAJgAlACUAJQAjACMAIwAkACIAHwAdABsAHgAfACAAIwAhAB8AHgAcABwAHgAeAB4A
HgAfAB8AHwAfAB0AGgAYABkAGQAYABgAGwAbABsAHAAbABoAFwAVABMAEwASABIAEgAR
ABAAEAANAAwACQAIAAcABgAFAAQABAAEAAUABQACAAEAAAD///z/+//5//j/9f/z//L/
8f/w/+//7v/t/+v/6v/p/+j/6v/r/+z/7f/u/+z/7P/s/+z/6//q/+n/6P/m/+f/5//n
/+T/5P/l/+f/6P/m/+T/4P/h/97/3P/b/9v/2v/a/9f/0v/R/87/zf/M/87/zv/O/8z/
yv/I/8b/w//C/8D/v/++/73/vP+7/7r/uf+4/7f/tP+0/7T/tP+y/7H/sP+v/63/rf+t
/63/q/+p/6n/qv+s/6z/rP+s/6r/qf+n/6b/qv+p/6X/qP+r/7D/uf/B/8X/zP/Y/+b/
8P/5/w8ALQBQAGoAawBFABEA6//N/6b/fv9Z/zj/H/8U/w3/CP8D/wP/C/8Z/yn/P/9X
/2f/b/92/3z/fP9+/4T/i/+L/4v/i/+N/4//jf+N/43/j/+N/4//kP+Q/5D/k/+U/5T/
k/+T/5L/kv+R/5L/lP+U/5P/kv+R/5D/kP+Q/5D/kP+P/4//j/+R/5L/kv+R/5H/kf+U
/5X/lv+U/5b/lv+W/5T/lf+V/5X/l/+X/5f/l/+a/5r/mv+a/5v/nP+c/57/n/+g/6H/
o/+i/6L/ov+j/6T/pP+m/6f/qP+o/6n/qv+q/6v/q/+r/6v/rP+s/6z/rf+t/63/rf+u
/6//sP+w/67/rv+u/67/r/+v/7D/sP+v/6v/qv+r/63/r/+x/7H/s/+x/7D/r/+x/7H/
rv+w/6//sP+v/6v/qv+p/6n/qf+o/6j/qP+n/6P/o/+j/6L/n/+c/5z/mv+Y/5f/lv+U
/5T/lP+T/5L/kf+R/5H/j/+O/43/jf+N/4z/jP+L/4v/jv+P/5H/k/+S/5P/lP+W/5T/
k/+T/5P/lf+V/5X/l/+b/5v/nP+c/5z/nv+e/57/oP+h/6H/of+j/6P/ov+i/6T/pf+l
/6b/qf+p/6n/qv+r/6z/q/+r/6v/q/+q/6r/q/+r/6v/rP+s/6z/qv+q/6z/rP+s/6z/
qv+q/6v/q/+r/6v/q/+r/6z/rf+t/67/sP+v/6//r/+v/6//r/+v/7D/sP+w/7D/sf+z
/7X/t/+4/7j/uP+6/7z/vP+8/7z/vv++/77/vv+//8H/wv/D/8T/xP/F/8f/zP/M/8z/
yv/K/8j/x//H/8n/yP/I/8X/xf/F/8P/w//F/8j/yf/K/8v/yv/J/8j/xv/G/8X/xf/F
/8X/xf/F/8b/x//I/8n/yP/I/8j/yP/I/8n/yv/L/8v/y//L/8v/zv/N/87/0P/S/9L/
0v/S/9P/1f/W/9j/2v/Z/93/4P/l/+z/9f///wkAFgAiAC4AOABJAGUAhQCmALwAtwCR
AGMAPwAfAPr/1P+t/4z/ef9y/2n/Zv9t/3X/ff+J/53/tf/P/+H/5f/o//D/9v/4//z/
AwAHAAUABQAHAAkADAANAA4AEQAPABEAEgASABQAFwAYABgAGQAbABwAHgAfACAAIgAi
ACIAIgAiACIAJQAmACcAKAApACsALQAxADMANAA0ADUANgA6ADwAPgBAAEIAQgBCAEQA
RQBFAEUARgBHAEgASQBLAEwATQBOAFEAUgBSAFQAVQBWAFcAWQBbAFwAXQBfAGIAYgBk
AGUAZwBoAGoAbABvAHEAcgBzAHUAdgB2AHYAdwB3AHcAdwB4AHkAegB6AH0AfgB/AIAA
gQCBAIIAggCDAH8AfgB/AIAAgwCGAIcAiACHAIcAhwCHAIcAhACGAIQAhgCGAIMAgwCD
AIQAhQCGAIYAhgCFAIIAgwCEAIQAhACCAIMAggCBAIEAgQCAAH8AfgB8AHoAdwB3AHcA
dQB2AHUAdQB1AHQAdABzAHMAcwBzAHQAdQB1AHUAdQB2AHUAcwByAHEAcgBzAHQAdwB4
AHcAdwB2AHQAdgB2AHYAdgB3AHcAdwB5AHkAeAB4AHkAeQB4AHgAeQB5AHkAegB5AHoA
eQB5AHgAdwB1AHQAdQB1AHUAdgB3AHgAdwB4AHkAeAB3AHYAdAB0AHUAdQB3AHcAdwB3
AHUAdQB0AHQAdABzAHMAcwBzAHMAcwBzAHIAcgByAHIAcABxAHIAcwB0AHQAdgB3AHoA
fAB8AHwAfAB6AHoAegB6AHoAewB7AHsAfAB8AH0AfwCBAIAAfwB8AHsAeAB2AHUAcwBy
AHIAbwBqAGkAZgBlAGQAZgBmAGYAZgBmAGYAZgBhAGAAXgBdAFwAWwBaAFkAWQBZAFkA
WQBYAFgAWABYAFQAUwBSAFEAUQBRAFEAUQBRAE8ATwBQAE0ATABLAEoASABHAEUARABE
AEUARQBGAEkATgBbAGcAcQB2AIAAjACWAJ0ArQDHAOQAAAEJAfEAvQCNAGsARgAaAPP/
0v+5/6j/o/+g/5n/lf+d/6f/tf/L/+X/+/8JAAwAEAAUABgAHgAjACUAIwAjACUAJwAn
ACcAJwApACcAKQAqACoAKAApACgAJgAoACkAKQAqACoAKgArACoAKAAoACgAKAAnACYA
JQAkACMAIwAjACUAJAAkACMAIwAiACQAJAAkACIAJAAkACQAJAAlACUAJQAjACMAIwAj
ACEAIAAfAB4AIAAiACMAJgAmACYAJgAnACUAJAAjACMAIwAiACMAIwAmACYAJwAoACoA
KwArACsAKwAqACgAJgAoACkAKgArACkAKQApACgAKgAqACoAKgAoACcAJwAmACQAHwAd
AB0AGwAdAB8AHwAiACEAIQAhACEAIQAeACAAHAAcABoAFQATABEAEAAPAA0ADAALAAkA
AwADAAMAAgD///z//P/6//j/9//2//T/8v/w/+3/6v/l/+X/5f/j/+H/3//e/93/2//a
/9j/1//W/9X/1f/V/9X/1f/V/9b/1f/T/9L/0f/R/9H/0f/T/9X/1f/W/9b/1f/W/9X/
1P/U/9X/1f/V/9X/1f/U/9T/0//T/9L/0v/R/9H/0f/S/9H/0v/R/9H/0//T/9L/0v/Q
/8//zv/O/8z/zP/K/8r/yv/K/8r/yv/H/8b/xv/F/8X/xf/F/8X/xP/D/8H/wP+//73/
vP+7/7r/uf+4/7f/tv+2/7b/tv+1/7X/tf+1/7r/vP+8/7r/uv+6/7r/uv+6/7r/uv+4
/7n/uf+5/7b/tv+3/7n/vP+8/7z/uv+5/7b/tP+z/7X/tP+0/7H/rf+t/6v/q/+t/7D/
sf+y/6//rv+t/6z/qf+o/6b/pf+l/6X/pf+l/6X/pf+l/6X/pP+k/6T/pP+l/6X/pf+l
/6P/o/+j/6P/o/+h/6H/ov+j/6T/pf+m/6T/pf+l/6b/pv+l/6X/qv+v/7b/vf/F/83/
1P/g/+z/+P8FABkAMwBWAHQAewBfAC0AAwDl/8T/nP93/1L/Of8s/yX/Hv8X/xn/H/8n
/zP/Sf9j/3v/g/+G/47/lP+W/5z/of+j/6P/o/+l/6f/qP+p/6r/rf+r/63/rv+u/6z/
r/+w/7D/sP+x/7H/sv+x/7L/tP+0/7L/sv+y/7L/sv+y/7L/sv+y/7P/tP+3/7j/uP+3
/7f/t/+6/7v/vP++/8D/wP/A/73/vf+8/7v/vf+//8H/w//E/8T/xP/E/8X/xv/G/8j/
yf/K/8v/zf/O/87/zv/P/9L/0v/U/9X/1v/W/9f/2P/Z/9n/2P/X/9z/3v/f/+D/4f/h
/+H/4f/k/+X/5v/m/+j/6P/o/+j/5//n/+j/6P/p/+f/6P/r/+v/7f/v/+//8P/v/+//
7//w//H/7//y//L/9P/0//H/8P/v/+//7//w//D/8P/v/+z/7f/u/+7/7f/q/+r/6P/o
/+f/5v/k/+T/5P/j/+L/4P/h/+L/4f/i/+H/4f/h/+T/5P/j/+P/5f/l/+b/5//m/+f/
6P/q/+z/6//r/+v/7f/t/+3/7//z//P/9P/0//T/9v/2//b/9//5//r/+//9//3//P/8
//7//////wAA////////AAAEAAYABgAHAAcABwAGAAYABwAHAAcACAAKAAoACAAIAAwA
DAAMAAwADAAMAA0ADQAPAA8ADwAPABAAEQARABIAFAAVABcAGQAZABkAGQAZABkAGgAb
ABwAGgAbABwAHQAgACAAIAAhACUAJwAoACkAKgArACwAKgAqACoAKgArAC0ALgAvADAA
MAAxADMAOAA4ADgANgA3ADQAMgAxADMAMgAyAC8ALwAvAC0ALQAwADIAMgAyADMAMgAx
ADAALgAuAC0ALQAvAC8ALwAvAC8ALwAvAC8ALgAuAC4ALgAvAC8ALwAvADAAMQAyADMA
MwAxADEAMgAyADIAMgAyADQANQA1ADYANgA3ADkAPABFAFAAVwBfAGsAdgB+AIoAlgCh
ALMAzwDsAAoBEwH7AMsAoQCBAFwANgAPAOz/0//E/73/tv+z/7X/vf/H/9n/8f8NACEA
KQAuADIANgA6AEAAQwBDAEMAQwBFAEcASABJAEoATQBLAE0ATgBOAEwATwBQAFAAUgBT
AFMAVABTAFQAVgBWAFYAVgBWAFYAWABYAFgAWABXAFcAVwBZAFwAXABbAFsAWwBeAF8A
YABiAGQAZABkAGQAZQBlAGUAZgBnAGgAaQBoAGgAaABoAGcAaABoAGoAbABsAGwAbQBx
AHIAcwB1AHUAdAB1AHUAeAB4AHkAegB8AH0AfQB9AIEAggCCAIIAgwCDAIMAgwCDAIMA
gwCCAIAAgACAAIAAfQB9AH4AfgB+AHsAewB9AHsAfQB/AH8AfgB7AHkAdwB3AHcAdAB2
AHUAdgB1AHEAbwBtAGwAawBrAGwAbQBtAGgAZwBmAGQAYgBgAGEAYABfAF8AXwBeAFwA
XABbAFoAVQBVAFUAUwBTAFMAVABVAFUAVABSAFEAUABPAE8ATwBOAE0ATABMAEoASQBJ
AEkASQBJAEkASwBNAE0ATgBOAEwATgBOAE4ATgBPAE8ATwBTAFMAUgBSAFEAUQBQAFAA
TwBPAE8AUABOAE4ATABLAEkASQBIAEgASQBJAEkASgBIAEgARgBGAEYARgBGAEYAQwBC
AEIAQQBBAEEAQQBBAEEAQQBAAEAAPgA9AD0APQA7ADsAOwA7ADwAPAA8ADwAOgA7ADwA
PQBEAEQARABEAEIAQgBCAEIARABEAEQARABCAEMAQwBDAEIAQgBDAEUARQBEAEMAQAA9
ADoAOAA3ADkAOAA4ADUAMQAxAC8ALwAtAC4ALQAsACoAKAAmACQAHwAeABwAGwAbABsA
GwAbABoAGQAYABcAFQAUABMAEgATABMAEwATABEAEQARABEADwANAA0ADgALAAoACQAI
AAYABQADAAIACAAJAAcACAANABQAHQAnAC8AMgA6AEgAVABbAG0AiwCoAMIAzQC1AH8A
TwAvAAgA4P+5/5b/ff9w/2f/Yv9d/1n/X/9t/4H/k/+t/8P/y//M/9L/2P/c/+L/5//p
/+n/6f/r/+3/7//v/+//8f/v/+//7v/s/+n/6//r/+r/5//n/+b/5v/k/+T/5f/k/+L/
4v/i/+L/4P/g/+D/4P/f/9//3//h/+D/4P/f/9//3f/g/+H/4v/g/+D/3v/c/97/3//f
/9//4f/h/+H/4f/g/+D/4P/g/9//4P/g/+L/4v/i/+L/4//k/+T/5P/l/+T/5P/m/+f/
6P/o/+n/6v/q/+v/6//r/+v/7P/s/+z/7//v/+//7//v/+//7//u/+z/7P/s/+z/7f/t
/+7/7v/u/+n/5//n/+f/6f/r/+v/7f/r/+r/6f/r/+v/6P/q/+n/6v/p/+X/4v/h/+H/
4f/i/+L/4v/h/93/3f/d/9z/2f/W/9b/1P/S/9H/0P/O/87/zv/N/8z/y//L/8v/yf/K
/8n/yf/J/8n/yP/G/8X/xf/F/8b/x//H/8f/x//I/8b/xf/F/8X/x//H/8f/yf/J/8n/
yv/K/8j/yv/K/8r/yv/L/8v/y//N/83/zP/M/83/zf/M/8z/y//L/8v/zP/N/87/zf/N
/83/zf/M/8z/y//L/8v/zP/M/8z/yv/K/8z/zP/M/8z/yv/K/8v/y//J/8n/yf/J/8f/
x//G/8b/yP/H/8f/x//F/8X/xf/F/8b/xv/G/8b/xP/F/8b/x//I/8r/zP/M/87/zv/O
/87/zv/O/87/zv/M/83/zf/N/8z/zP/N/8//1P/U/9T/0v/P/8z/yv/J/8n/yP/I/8X/
xf/F/8P/w//C/8T/xP/E/8X/xP/D/8L/vf+8/7r/uf+5/7n/uf+5/7f/t/+3/7f/tv+2
/7b/tv+2/7f/uP+5/7f/t/+3/7f/uf+3/7f/uP+4/7j/uP+4/7j/uf+5/7r/uP+5/7v/
vv/B/8r/1f/f/+f/8v/+/wgAFAAhADcAVQB2AIoAgwBdACsABwDl/7z/lv91/1j/Qf82
/zH/LP8p/yv/M/9B/1X/bf+F/5P/mf+e/6T/qP+u/7T/t/+3/7f/t/+5/7v/vf+9/73/
v/+//8H/wv/C/8H/w//D/8L/xP/F/8X/xv/G/8b/x//G/8T/xP/E/8T/xf/G/8f/yP/F
/8X/xf/H/8j/yP/H/8f/yf/M/83/zv/N/87/zf/M/8//0f/S/9P/1f/V/9X/1f/Z/9r/
2//c/9//4P/g/+L/5f/m/+f/6f/s/+z/7P/t//D/8P/y//P/9P/0//X/9v/6//v/+//7
////AAAAAAAAAgADAAQABQAEAAUABgAGAAgACAAIAAgACAAJAAsADAANAAkACAAJAAoA
DQAQABEAEwARABAADwAPAA8ADAAOAA4AEAAQAA0ACwALAAwADQAKAAoACgAJAAgACQAK
AAoACAAGAAcABgAHAAcABwAGAAQABAADAAIAAgADAAQAAwACAAEAAQABAAUABgAGAAcA
BgAFAAUABQAHAAkACwAOABAADwAPAA8ADwAPAA8AEQATABMAFAAUABQAFgAWABYAFgAX
ABcAFwAaABsAGwAcAB8AHwAeAB4AHwAfAB8AIAAgACIAIgAjACUAJQAkACQAJQAlACUA
JgAmACYAJAAkACgAKAAoACgAJgAmACcAJwAoACkAKgArAC0ALQAsACwALgAtAC0ALQAt
AC0ALQAtAC0ALgAvADAAMAAxADIAMwAyADIAMgAzADUAOQA9AD8AQABCAEIAQgBCAEQA
RABEAEQARgBHAEcARwBIAEgASQBLAFAAUABQAE4ATQBKAEgARwBHAEYARgBDAD8APwA9
AD0AQABCAEIAQgBBAEAAPwA+AD0APAA6ADkAOQA5ADkAOQA7ADsAOwA7ADgAOAA4ADgA
OQA5ADkAOQA7ADsAOwA7AD0AOwA7ADwAPAA8ADwAPAA+AD8APwBAAD4APwA/AEIARwBQ
AFsAYwBrAHYAgACMAJYAowCvAMUA4gAAAREBAwHXAKMAfwBeADgADQDq/83/vP+z/67/
qf+n/6v/s/+//9H/6/8HABcAGgAeACYAKgAuADUAOwA6ADkAOgA7AD0APQA9AD8APQA/
AEAAQAA+AEEAQgBCAEAAQQBBAEIARQBGAEgASABIAEgASABIAEYARgBGAEYARQBFAEUA
RwBKAEoASQBJAEkATABNAE4ATgBQAFAAUABQAFEAUQBRAE8ATwBPAE8AUABQAFAAUABR
AFIAUgBUAFQAVABUAFUAVgBWAFYAVwBWAFYAWABZAFkAWABYAFgAWABZAFkAWQBbAFwA
XABcAFwAWwBaAFkAXABdAF4AXgBdAFwAWwBaAFkAWQBaAFoAWQBVAFQAVQBTAFUAVwBX
AFYAUwBRAE8AUABRAE8AUgBQAFIAUgBPAE4ATQBNAE0ATABMAEwASwBHAEcARwBGAEMA
QABAAD4APAA7ADoAOAA4ADgANwA2ADEAMQAxAC8AMAAvAC8ALwAvAC4ALAArACsAKwAs
AC0ALQAtAC0ALgAsACsAKwArACsAKwArAC0ALAArACsAKgAoACoAKgAqACwALQAtAC0A
LwAvAC4ALgAtAC0ALAAsACsAKwArACwALAAsACoAKQApACkAKAAoACcAJwAnACgAJwAm
ACMAIgAmACYAJgAmACEAIAAgAB8AHwAfAB8AHwAfAB8AHgAeABwAGwAbABsAGwAbABsA
GwAaABoAGgAaABkAGQAZABkAGQAYABcAFwAXABkAGwAZABoAHAAcABwAHAAeAB4AHgAe
AB4AHwAfAB8AHAAcAB0AHwAiACIAIgAgACEAHgAcABsAGgAYABcAEwAPAA8ADQANAA4A
EAAQABAAEQAQAA8ADgAJAAgABgAFAAcABwAHAAcABQAFAAUABQAEAAQABAAEAAMAAwAD
AAMAAQABAAEAAQABAP////8AAAAAAAAAAAAAAgADAAMABAACAP//AwAIAA0AFAAhACkA
LwA4AEIATABYAGcAfQCZALYAyAC3AIUAUwAxAA8A5P/A/6P/hv91/27/a/9m/2X/af9x
/3//k/+t/8X/0//Z/97/4v/k/+j/7v/x//P/8f/x//P/9f/1//X/9f/3//X/9//4//j/
9v/5//r/+v/3//f/9v/2//b/9v/3//b/9v/2//b/9v/2//b/9v/2//b/9//4//v/+v/6
//n/+f/3//r/+//8//v//P/7//r//P/9//3//f/9//3//f/9/wAAAAAAAAAAAQACAAIA
BAAEAAQABAAFAAgACAAIAAkADAAMAA4ADwAQABAAEQASABQAFQAVABUAFQAWABYAFgAV
ABUAFQAVABYAFwAYABgAGAAYABgAGAAVABUAFgAWABcAEwASABMAFQAXABkAGQAZABcA
FgAVABcAFwAUABYAFAAWABYAEwARABEAEgATABAAEAAQAA8ACwALAAsACgAIAAYABwAG
AAYABQAEAAIAAQAAAP7//P/6//v//P/7//r/+f/5//n/+v/6//n/+f/5//n/+v/7//z/
/f/+/wAAAAD///////////////8BAAMAAwAEAAQABAAGAAYABgAGAAcABwAHAAkACQAI
AAgACQAJAAgACAAJAAkACQAKAAwADgAOAA8ADwAPAA4ADgAPAA8ADwAQABAAEAAOAA4A
EgASABIAEgAQABAAEQARABEAEQARABEAEwATABIAEgASABEAEQARABMAEwATABMAFAAU
ABQAFAASABMAFAAVABQAFAAUABUAFwAZABkAGwAeACAAIAAgACAAIgAiACIAIgAiACMA
IwAjACQAJAAlACcALAAsACwAKgApACYAJAAjACUAJAAkACEAIQAhAB8AHwAiACQAJAAk
ACMAIgAhACAAHwAeABwAGwAbABsAGwAbAB0AHQAdAB0AHAAcABwAHAAdAB0AHQAdAB8A
HwAfAB8AIQAfAB8AIAAiACIAIgAiACIAIwAjACQAJgAlACcALAAvADYAQQBLAFUAXABk
AHAAfACPAKMAuwDYAPIA/QDlALUAiQBnAEQAHAD5/9j/vf+u/6f/ov+f/5//pf+v/8H/
1//z/wkAEwAYAB4AJgAsACwALQAzADUANQA3ADkAOwA7ADsAPQA9AD8AQABAAEIARQBG
AEYARABFAEUARgBHAEgASgBKAEsATABNAE4AUABQAFAAUABRAFEAUQBTAFYAVgBVAFUA
UwBWAFcAWABYAFoAWgBaAFwAXQBdAF0AXwBhAGMAZQBoAGgAaABoAGsAbABsAG4AbgBu
AG4AbwBxAHIAcwB1AHgAeAB6AHsAfAB8AH0AfgCCAIMAgwCDAIcAiACIAIgAiwCLAIsA
iwCQAA==
         </WaveFormData>
      </LeadData>
   </Waveform>
</RestingECG>
