# Supplementary material for: Detection of Left Atrial Enlargement Using a Convolutional Neural Network-Enabled Electrocardiogram
Source: Front Cardiovasc Med. 2020 Dec 17;7:609976. doi: 10.3389/fcvm.2020.609976 (PMC7773668; doi:10.3389/fcvm.2020.609976)
Supplement: Supplementary file 1 [file Data_Sheet_1.ZIP › hyp/1802017469_5385_00000015.XML]

<?xml version="1.0" encoding="Windows-1252"?>
<!DOCTYPE RestingECG SYSTEM "restecg.dtd">
<RestingECG>
   <PatientDemographics>
      <PatientID>1802017469</PatientID>
      <PatientAge>79</PatientAge>
      <AgeUnits>Years</AgeUnits>
      <Gender>Female</Gender>
      <PatientLastName>husuzhen</PatientLastName>
   </PatientDemographics>
   <TestDemographics>
      <DataType>Resting</DataType>
      <Site>1</Site>
      <AcquisitionDevice>MAC55</AcquisitionDevice>
      <Status>Unconfirmed</Status>
      <Priority>Normal</Priority>
      <AcquisitionTime>09:56:56</AcquisitionTime>
      <AcquisitionDate>03-24-2017</AcquisitionDate>
      <CartNumber>1</CartNumber>
      <AcquisitionSoftwareVersion>009C</AcquisitionSoftwareVersion>
      <XMLSourceVersion>MAC5000 v1.0</XMLSourceVersion>
   </TestDemographics>
   <RestingECGMeasurements>
      <VentricularRate>66</VentricularRate>
      <AtrialRate>66</AtrialRate>
      <PRInterval>144</PRInterval>
      <QRSDuration>76</QRSDuration>
      <QTInterval>398</QTInterval>
      <QTCorrected>417</QTCorrected>
      <PAxis>69</PAxis>
      <RAxis>79</RAxis>
      <TAxis>-63</TAxis>
      <QRSCount>11</QRSCount>
      <QOnset>214</QOnset>
      <QOffset>252</QOffset>
      <POnset>142</POnset>
      <POffset>208</POffset>
      <TOffset>413</TOffset>
      <ECGSampleBase>500</ECGSampleBase>
      <ECGSampleExponent>0</ECGSampleExponent>
   </RestingECGMeasurements>
   <Diagnosis>
      <Modality>Resting</Modality>
         <StatementCount>7</StatementCount>
         <LabelText>12SL Õï¶Ï³ÂÊö</LabelText>
      <DiagnosisStatement>
         <StmtText>ñ¼ÐÔÐÄÂÉ</StmtText>
      </DiagnosisStatement>
      <DiagnosisStatement>
         <StmtText>°é</StmtText>
      </DiagnosisStatement>
      <DiagnosisStatement>
         <StmtFlag>ENDSLINE</StmtFlag>
         <StmtText>·¿ÐÔÔç²«</StmtText>
      </DiagnosisStatement>
      <DiagnosisStatement>
         <StmtText>¿ÉÄÜ</StmtText>
      </DiagnosisStatement>
      <DiagnosisStatement>
         <StmtFlag>ENDSLINE</StmtFlag>
         <StmtText>×óÐÄ·¿À©´ó</StmtText>
      </DiagnosisStatement>
      <DiagnosisStatement>
         <StmtFlag>ENDSLINE</StmtFlag>
         <StmtText>T ²¨Òì³££¬¿É¿¼ÂÇÎªÇ°²à±ÚÐÄ¼¡È±Ñª</StmtText>
      </DiagnosisStatement>
      <DiagnosisStatement>
         <StmtFlag>ENDSLINE</StmtFlag>
         <StmtText>Òì³£ ECG</StmtText>
      </DiagnosisStatement>
   </Diagnosis>
   <Waveform>
      <WaveformType>Rhythm</WaveformType>
      <WaveformStartTime>0</WaveformStartTime>
      <NumberofLeads>8</NumberofLeads>
      <SampleType>CONTINUOUS_SAMPLES</SampleType>
      <SampleBase>500</SampleBase>
      <SampleExponent>0</SampleExponent>
      <HighPassFilter>16</HighPassFilter>
      <LowPassFilter>150</LowPassFilter>
      <ACFilter>NONE</ACFilter>
      <LeadData>
         <LeadByteCountTotal>10000</LeadByteCountTotal>
         <LeadTimeOffset>0</LeadTimeOffset>
         <LeadSampleCountTotal>5000</LeadSampleCountTotal>
         <LeadAmplitudeUnitsPerBit>4.88</LeadAmplitudeUnitsPerBit>
         <LeadAmplitudeUnits>¦ÌV</LeadAmplitudeUnits>
         <LeadHighLimit>2147483647</LeadHighLimit>
         <LeadLowLimit>268435456</LeadLowLimit>
         <LeadID>I</LeadID>
         <LeadOffsetFirstSample>0</LeadOffsetFirstSample>
         <FirstSampleBaseline>0</FirstSampleBaseline>
         <LeadSampleSize>2</LeadSampleSize>
         <LeadOff>FALSE</LeadOff>
         <BaselineSway>FALSE</BaselineSway>
         <ExcessiveACNoise>FALSE</ExcessiveACNoise>
         <MuscleNoise>FALSE</MuscleNoise>
         <LeadDataCRC32>3756662060</LeadDataCRC32>
         <WaveFormData>
/v/+//7//v8AAAIABAAGAAIAAAD+//z//v/+//7//v8AAAAAAAAAAP///v/9//z//f/+
////AAD+//7//v/+//3//P/7//r//P/+/wAAAgABAAAA///+/wAAAQADAAMAAAAAAAAA
AAAAAP///////wIAAgACAAEAAAAAAP///v///wAAAQADAAQABAAEAAQAAwADAAQABgAG
AAUABQAFAAIAAQABAAEAAwAEAAUABgAIAAcABwAHAAUABQAHAAoADgAOAA4ADgAOAA0A
CgAGAAUABAAFAAQAAgABAAAA/f/9//3//f/9/wEAAQD///3//P/6//3/AAAFABAAHQAn
ADIAQgBMAE4ATgBQAE8ATQBDAC4AHQAWAAIA5P/V/+H/8v/7//n/9f/2//z////9//r/
+///////AgACAAAA///+//7//v/+//7//v/+/wEAAQD///7////+//z//f/+////AQD/
//3//f/9//v/+f/8//7/AAAAAAAAAAAAAP////8AAAAAAAD///7/AAAAAP7//v8AAAAA
AAABAAEAAgADAAMAAQAAAP///P/+/wAAAQABAAEAAAD/////////////AQADAAQABAAE
AP///v/+//7/AQACAAMABQADAAEAAQABAAEAAQABAAIAAgADAAQABAD///7//v///wEA
AwAFAAgABQACAP///v/8//7//P/8/wAAAAAAAP7//f/8//z/+//7//v//f////z//P/6
//r/+f/6//v/+//+//7/AAAAAP///v/9//3///8BAAIAAwAEAAYAAgACAAIAAgACAAQA
AwADAAEAAAD9//3//f/9/wEAAgACAAMAAAD///7/+//8//z//f8AAAAAAQABAP///f/9
//3//f8AAAAAAQABAAEAAAD//////v/+//3//f8AAAEAAQABAP7//v/+//7/AAAAAAIA
AgACAAIAAgABAP///v/+////AgACAAAAAgABAP///v/9//7///8AAAEAAAAAAP////8A
AAAAAQADAAIAAgACAAIA/v/+//////8BAAEAAQACAAIAAgABAAAAAAAAAP///f8AAAEA
AgADAAAA/v/9//z///8BAAQABgADAP///v/9//z//P/8//3//v///wEAAgD+//3//f/9
/wEAAQABAAEA//8AAAAA/v/9//3//v/+/wEAAQACAAIA/v/+//3//f/9//3///8AAP7/
/P/7//v/+//7//z//v8BAAIAAgACAAAA/P/7//r/+//9//////////7//P/8//z//P/+
////AQABAP///v/9//z//v/9//3//f8AAAAAAAD///7//v/9//z//v/+//7///8AAAAA
AAAAAP////8AAAIABAADAAMAAwABAP///v/9////AAABAAIAAgABAAEAAQD/////AQAE
AAkACgALAAwADAALAAgABAACAAAAAAD+//v/+//7//n/+f/5//n/+f8BAAcAAwD7//r/
+v/3//r/CQASABkAIwAyAEAASgBQAE4ATgBLAEUAOwAoABcACAD2/9z/z//d/+7/7//v
//f//P/6//v//f/6//v//f/9/wAAAgABAP///f/8//r/+v/6//r/+v/9//3/+//7//3/
/f/8//z//P/8//3//f/7//v/+//7//n//P/+/wAAAAAAAAAA/f/7//r/+v/8//7///8A
AP3//P/5//j/+v/6//r/+//9//7///////3//P/7//j/+//+/wAAAQD///7//f/9//v/
+//7//3//v8AAAEAAgD9//z//P/8//3//v///wEAAQD////////9//3//f/+/wAAAQAC
AAIA/f/8//z//f////////8AAAAA/v/8//z/+v/8//r/+v/9//7////+//z/+v/5//f/
+f/5//v//f/4//j/9v/2//f/+P/5//n//P/8//7//v/8//z//P/9/wAAAQABAAEAAgAE
AAAAAAAAAAAAAAACAAMAAwABAAAA/v/9//z/+//9//7//v////////////3/+//6//r/
/P/+///////9//3//f/9//3//v/+//////////7//f/9//7//v/9//3//v/////////8
//z//P/8//7/AAAEAAYAAwACAAEA///9//z//P/9/wAAAAD+/wAA/v/9//3//f//////
//////7//v/9//3////+//7///8CAAIAAgACAP7//v///////f/9//3//v8AAAAA///+
//7//v/9//v//v///wAAAQD9//z//P/8//7///8BAAIAAAD9//3//f/8//z//P/9////
//8AAAAA/P/7//v/+/////////////3//v/+//z//f/9//7//v/9//3//v/+//7//v/9
//3//f/9////AAAAAP7//f/9//v/+//8//7///8AAAAAAAD9//r/+v/6//3///8BAAEA
AAD///7//f/9//3//v/+//z//v8AAP7//v/+//z//P/8//z//P/9///////+//7//v/+
/wAAAQADAAUABAACAAAA/f/7//z//P/8//3//v///wEAAAAAAAAAAAAAAAEAAwAGAAUA
AwACAAEAAgABAAEAAQABAAIAAwAEAAMAAQAAAP//AgADAAYACgAKAAoACgAKAAsACwAJ
AAYAAgAAAAAA/v/8//v/+v/3//n/+//9///////9//v/+f/y//L///8IAA8AGAAlADMA
PgBGAE4AVABSAFIAVQBLADEAGgARAAAA4v/Q/9f/6//2//f/9f/3//r//v////v/+v/9
/wEAAwD+//r/+v/5//j/+P/4//r//P/+//3////+//v/+//9//3//P///wAAAQADAAAA
/f/8//v//f/7//7/AAD///7//f/8//v/+//8//7///8AAAAAAAAAAAAA/v/+//7//v/+
/////v/+//7//f/9//7////+/wAAAgADAAMAAgAAAP7//f8AAAEAAgAFAAQABAADAAIA
///+//7//v///wAAAQADAAIA///+//3///8BAAMABgAFAAUABQAEAP///v/+////AQAB
AAEAAgABAP7/+//6//z/AAAAAAIAAwACAAEA/v/7//r/+v/5//v/+//9////+//6//f/
9v/6//z//v///////v////7//v/+//7///8BAAMABAAFAAMABAD///7/AQACAAMABgAF
AAUAAwACAP//////////AgACAAEAAQABAAEAAQD//////v/+/wAAAAABAAEA////////
/////wEAAgAEAAUAAQD+//v/+f/9//7//v///wAAAQABAAEAAAAAAAAAAAACAAIABAAE
AAIAAgACAAEAAwACAAIAAwAEAAQAAgAEAAIAAQABAAEAAQABAAEAAQACAAIAAQABAAEA
AAAAAAEAAgACAAIAAgAAAAAAAQABAAIAAwAEAAYABQAEAAIAAAACAAIAAQD//wEAAQAB
AAEAAAAAAAEAAgACAAMABQAGAAUAAQAAAP//AAACAAQABwAFAAMAAgAAAAAA////////
AwADAAMAAwABAAIAAgAAAP////8AAAAAAQABAAIAAgACAAIAAQABAAEAAQADAAQAAgAA
AP/////+////AQAEAAMABAAEAAQAAgD+//3//P///wEAAwADAAIAAQAAAP///v///wEA
AgAAAAIABAACAPz//v///wAAAQACAAMABAACAAEAAQD//wAAAAAAAAAAAQABAAIAAwAB
AAAA///9/wAAAgADAAQAAQAAAP////8BAAIAAwAEAAMAAwAEAAYAAwABAAAA//8BAAEA
AgADAAIAAgACAAIABAADAAMAAwAFAAUABwAKAAsACgAJAAgACwALAAkABgABAP7//f/6
//z//f/+//3//f/9//3//f/5//n//f/9//r//P8DAAYABQAQAB0AKwA4AEYATgBSAFYA
UgBNAEUAMQAcABMACAD0/+D/3//t//j/9//z//P/+v/+/wEAAwACAPv/+/////7/+v/8
//v/+v/6//n/+v/7//z/+f/7//r/9//6//3//v/+//3//P/7//v//f/7//v/+//7//n/
/P/+//z//P/8//z//P/7//v//P/7//z//P/8//7//v/8//z//f/+////AQD///7//f/7
//3//v////7//f/+//7//f/+//7//v///////////wEA/v/+//3//P/9//7/AAACAP//
/v/9//3////9//3//f/+////AAACAAEAAQABAAAAAAAAAAEAAwABAP///f/8//7//P/6
//r/+//+//3//v////7//f/6//r/+v/7//v/+f/5//v//f/6//r/+P/4//f/+P/5//n/
+v/6//z//P///wAAAQADAAEAAQAAAP//AgAEAAAAAAACAAIAAgAEAAMAAQD9//r/+//9
////AQABAAAA/v/9//////////3//f/8//z//v/8//3//f/7//z//f/+///////+//7/
/f////7//f/9////AAAAAAEA//////7//f/9//7///8AAP7//v8AAAAAAAAAAAAA//8B
AAAAAAABAAEAAAD9//7//////wAAAQD//////////wIAAgABAAEAAwACAAIAAwABAAAA
///+//3//v8AAAEA/v/9//z//P///wAAAAAAAAIAAgABAP/////////////+//7///8A
AP3//f/+//7////9//7////+//7//v////3//f/+//7//////wAAAQABAP///f/7//3/
/v/+//z//f/9//7//v/9//3//v/+////AAAAAAEA/v/9//7//v////7//v////v/+//8
//7///8AAAAAAAABAPz//v/8//z//P/8//z//f///////v/+//7//v8AAP///////wIA
AgACAAEA//8AAAAAAAD///7//f/9////AAABAAIA/////wAAAgAEAAMAAwADAAAA////
////AQACAAMABAAGAAUABQAFAAQAAwAEAAYACQAKAAsADAALAAsACQAGAAMAAAD///z/
/f/9//3/+//5//n/+f/5////+//9//v/+v/8//v//P8BAAwAGwAnADQAQABIAE4AUABM
AEcARwA/ACoAFQAKAPj/3v/T/9//8P/3//P/8//6//z//f/9//z//f/7//v//v/+/wAA
///+//7/+//6//n/+P/5//3//v/9//z//f/8//r//P/8//z//f////3//f/9//z/+f/7
//z//v/+//7//v/+//3//f/+//7//v/9//z//f/+//3//v/9//z/+//7//z//v8AAAEA
/v/+//7//P/6//z//f/9/wAAAAAAAAEA/v/9//z//f///wAAAAAAAP7//v///wAAAAAA
AAAAAQADAAEAAQABAAAA///+//7/AAABAAIAAgD///7//v////3//f/9//7////+//3/
/v/8//7//P/8//7//v/+//z/+//6//r/+f/3//f/+f/7//r/+v/4//j/9//4//n/+f/6
//r//P/8//z//P/8//3//P/9//3//f///wIA//8AAP3//P/7//z///8BAAEAAgD/////
//////7//v/9//3//////////f/7//r/+v/8//7///////3////////////9//z//P/7
//7//v/+/////f/8//r/+f/+/wEAAwAFAAEAAAD///7//P/8//7//v///wAAAQABAP//
/P/6//n//P/+//7/AgABAP///v/9////////////AgACAAEAAQAAAP7//f/9/wAAAAAA
AAAA/P/8//3//f/7//v/+//8////AAAAAAAA///+//z/+f/8//3//v////v/+v/6//r/
+v/7//3//v////3//v////3//P/7//v//f/9//7//v/+//3//f/9//z/+//6//n//P/+
/////v/8//v/+//6//z//f///wAA/P/8//v/+//7//v//f/+/wAA/v/9//3/+f/5//r/
/P/9//7//v/+//3/+v/6//r/+f/7//3//f////////////v/+//8//z/+v/8//7//P/8
//z/+//7//n/+//7//v/AgACAAAA/v/8//r/+P/4//n/+//7//v//P/9//7//f/7//r/
+f/9//7///////3//v/+//7//P/8//z//f/+//7//v/+//3//f/+/wAAAgABAAEAAQD+
//3//f/9//3//v///wAA/v/9//3//f/9//3///8CAAUABgAHAAgACAAHAAQAAAD///7/
///+//3//f/9//v/+v/5//j/9//9////+//3//b/9v/1//j/AQAQABsAJwA0AEAASABM
AEoASABNAEkAMwAcABMADADy/9T/zf/f//D/9f/z//H/9v/8///////6//f/9//3//r/
/v/+//3//P/8//r/+v/6//r/+v/9//3/+//6//v/+v/4//j/+P/4//n/+f/3//f/9//5
//f/+v/8//7//v/+//7/+v/5//n/+v/7//z//P/8//7//v/8//z/+v/6//r/+//8//7/
AAABAP3//P/7//j/+f/8//7///////7//f/9//z/+//6//v//f/+//7//v/+//7///8A
AP7//v/+///////9//3//f/9//3//f/+/wAAAQACAAIA/v/8//v/+//9//3//f/+//7/
/P/6//r/+f/6//f/9v/7//z//f/8//n/+P/4//f/9f/1//f/+f/4//j/9v/2//X/9v/3
//f/+v/6//z//P/8//z//P/9//7/////////AgAEAAAAAAD///7//f/+/wEAAQD///7/
/f/9//3//f/8//z/+//7//z//f/+//3/+//6//r//P/9////AAD///3//f/9//3//P/8
//3//f////7//f/9//z//P/7//v//v/////////8//z//P/8//z//P/+//7/AAAAAAAA
///+//z/+//7//3//v/9/wAA///9//z/+//7//v/+//7//7//v/9//3/+//6//r/+//+
//7//v/+//r/+v/7//v//f/9//3//v8AAAAA///+//z//P/7//n//P/9//7////9//z/
/P/8//v/+//8//z////9//7////9//z/+//7//3//f/+//7/+v/5//n/+f/9//3//f/9
//3//v/+//z/+v/5//n/+P/8//3///8AAP3//P/6//n/+f/5//v//P/9//z//P/9//r/
+f/5//r//f/+//7//v/7//j/+P/4//f/+f/7//v/+//7//v/+//3//f/+P/4//n//P//
//7/+//6//j/9//3//n/+f/5//z//P/6//r/+v/6//r/+//9//3//P/8//z//P/6//n/
+f/5//z//P/8//v//f/+//7//v/7//r/+f/5//v//P/9//7//P/7//v//P//////AAAB
AP///f/8//v//P/+/wAAAgAAAP////////////8BAAQACAAIAAgACAAHAAcABQACAP7/
/P/8//r/+v/7//z/+//5//n/+f/5//v//f/9//v/+v/2//P/+P8FABIAGwAjADYARABK
AE4AUABSAE8ASQA7ACYAGQAKAPT/4v/b/9//7P/1//X/9f/4//z/+//5//j/9//z//f/
/v8AAP7//f/8//z/+f/4//f/9v/3//v//P/7//n/+//7//r//P/8//z//f/9//v/+//7
//r/9//5//r/+//8//3//v/6//n/+f/6//n/+v/6//r//f/+//3//v/7//r/+f/5//r/
/P/+/////P/8//z/+v/7//7/AAABAAAA/v/8//v/+//7//v//f///wAAAAAAAAAAAAAB
AAIAAQAAAP////////3//f/9//3//f/9//7//v///wAAAAD9//z//P/9/////////wAA
AgAAAP7//v/7//z/+f/4//z//v8AAAAA/P/6//n/9//1//X/9//5//f/+P/3//j/+P/4
//j/9//6//r//P/8//z//P/8//3//P/9//3//f///wIA//8AAP///v/9//7/AQABAP//
/v////////////7//v/9//3//f/9//3/+//5//j/+P/6//v//f/+//3/+v/5//j/9//7
//z//v///////v/9//3//f/8//r/+f/7//3//v////7//v/+//7//P/8//7//v8AAAAA
AAD///3//P/8//3/AQACAAEABAACAP///f/7//v/+//7//v//f/+//7////+//z/+//7
//3//v///wAA/P/8//3//f/9//3//f/+/wAAAAD///7//v/+//3/+//8//3//v////v/
+v/6//r/+v/7//3//v////3//v////3//P/7//v//P/9////AAD8//v/+//7//z/+//6
//n/+f/6//r/+P/4//n/+//8//3//f/+//7/+v/6//n/+f/7//v//f/+//z/+v/5//n/
9//3//j/+v/9//7//v/+//3/+v/6//r/+v/7//z/+//7//v/+//7//f/9f/2//b/+P/6
//z//v/8//v/+//5//n/+v/7//z//P/7//v/+//7//r/+f/3//r//P/9//7//P/8//z/
/f/9//z/+//6//z//f///wIAAAD9//v/+f/7//v//P/9//v//P/9//7//v/9//3//f/+
////AgAGAAYABgAGAAYABwAHAAUAAgD///z/+//4//j/+f/6//n/+//7//v/+//7//X/
9f/3//j/+P/7/wAABQAOABcAIQAwADwARABOAFQAUABPAEcAMQAcAAsAAgD2/+D/1//n
//T/9f/z//P/9P/2//n//f/+//3/+//5//j/+P/7//v/+//8//r/+v/6//r/+f/7//r/
9//4//v//P/8//v/+v/5//n/+//5//n/+f/6//n//f8AAP7//P/6//j/+P/5//v//v/+
//7//f/8//r/+v/4//j/+f/6//v//f/8//z//P/7//z//P/8//r/+P/6//v/+//7//r/
+f/5//z//f/+/wEA/v/8//n/9v/4//r//f8AAP///v/9//3//f/7//v/+//9//3//f/+
//3//f/9//z//P/8//3////9//3//f/+//3/+v/3//b/9//6//n/+v/5//j/9//0//X/
9v/4//n/9v/1//b/9//0//T/8v/y//T/9v/4//n/+P/2//b/9P/4//r//P/////////+
//3//P/+//r/+v/7//z//f8AAP7//f/6//j/+f/7//3////9//z/+v/5//v/+//7//n/
+//6//r//P/7//v/+v/3//j/+f/6//v/+//6//r/+f/7//r/+f/5//v//P/8//3/+P/7
//v/9//8//3//v///wAA/v/9//3/+//8//z//P/8//7//f/9//3//f/8//v/+f/8//7/
//8AAP7//v/+////AgACAAIAAgAAAP////8AAP7//f/9//3//v/9//3//f/6//r/+v/6
//j/9//3//f/9f/1//f/+v/6//j/9v/0//n/+//7//r/+f/4//n/+P/5//v//f/9//3/
/f/9//3/+f/9//v/+//8//z//f8AAAcADgAVACEAMAA+AEwAVgBYAFgAVQBHADEAHgAV
AAwA9v/e/9f/5f/2//f/8f/z//z/AAD9//3//v/9//v/+f/+/wIAAQD///3//P/8//z/
/P/8//n/+//6//f/+f/9////AAD+//z/+v/5//z/+//8//3////9/wAAAgAAAP7//P/6
//r/+//9/wAA/v/+//3//P/+//7//P/8////AAABAAMAAAAAAAAA//8BAAIAAwACAP//
AAAAAP/////+//3//f/+////AAADAAEAAgACAAIAAgACAAMABAADAAIAAQABAAMAAQAB
AAEAAwADAAMABAADAAMAAwACAAIAAgADAAUAAwABAP///v8BAAAA//8AAAIABAACAAIA
AgAAAP7/+v/7//z//v////z/+//8//3/+//8//v//P///wAAAQABAAEAAAABAAAAAgAC
AAIAAwACAAEA///9/wAAAgD+//7/AAAAAAAAAgAAAP///P/6//z//f/+/////f/8//r/
+f/7//v/+//5//v/+v/6//z/+v/7//v/+f/6//v//P/9//v/+v/6//n//P/8//z//f/8
//z/+//7//v/+//6//n/+//8//3//v/7//r/+//6//3//v///////v/8//v/+//7//r/
9//4//r/+//9/////P/7//r/+f/6//r/+f/5//r/+v/7//3//f/8//v/+v/6//r/+//7
//n/+f/5//r/+//8//z//P/8//z/+//5//n/+f/5//n/+f/6//z//v/7//v//P/8//r/
9//3//f/+f/6//v//f/8//v/+//6//n/+f/6//v//P/7//r/+f/7//z//P/6//v/+//8
//z/+v/5//n/+P/5//r/+v/7//r/+f/6//r/+//6//r/+//7//v//P/+//v/+v/4//b/
+f/4//r//P/7//v/+//5//n/+f/5//n/+P/5//v//P/5//r/+//4//f/+P/4//n/+P/5
//j/9//5//r/+//8/wIA/f/7//r/9//2//X/9P/2//j/+v/8//v/+v/5//j/+f/6//v/
/P/6//r/+v/6//j/+P/4//j/+f/6//v//P/7//r/+f/4//r/+v/6//r//P/8//z//P/5
//j/9//2//j/+v/8//7/+//6//n/+P/6//r/+v/6//r/+v/6//r/+P/4//j/+P/6//r/
+v/6//r/+v/6//r/+v/6//r/+v/6//r/+v/6//j/+P/4//j/+v/6//r/+v/6//r/+v/6
//r/+v/6//r/+f/4//f/9v/4//j/+P/4//r/+v/6//r/+v/6//r/+v/6//r/+v/6//j/
+P/4//j/+P/4//j/+P/5//r/+//8//r/+v/6//r/+v/7//3//f/8//z//P/8//r/+f/5
//n//P/8//z/+//6//r/+f/4//n/+v/7//3//v/+//7//v/9//3//v8AAAAA////////
AAD////////9//7///8AAAAA/////////v/9//7/AAAEAAQABAAEAAgACQAIAAYABAAC
AAIAAAD9//3//f/7//n/+f/5//n/+f/7/wEAAQD8//r/+f/6/wMADgAbACkAPABIAE4A
UgBUAFIAUQBPAD8AJgAXAAwA9v/Y/83/2//u//f/9//3//z//P/5//n/+v/3//f/+//+
/wAA///9//v/+v/2//b/9v/2//f/+//8//v/+f/7//v/+v/6//r/+v/7//3/+//7//v/
+P/1//f/+P/5//r/+//8//r/+f/5//r/+//8//z//P/6//r/+P/4//r/+v/6//v/+//8
//3//f/6//r/+v/4//r//P/9//3//f/8//v/+//5//n/+f/7//3//v/+//7/+v/6//v/
/P/8//z//P/9/////f/9//3//P/7//r/+v/7//3///8AAPv/+v/6//v/+f/5//n/+v/9
//z/+//8//z//v/8//z/AAAAAAAA/v/7//r/+v/5//z//f8AAAMAAwAEAAMABAACAAIA
AgABAAQABgAKAAwACwAKAAkACQAMAA0ADQANAA0ADgAJAAgACgAKAAoADAANAA0ACwAK
AAYABQAEAAMABAAEAAMAAwAFAAUABQADAAEAAAAAAAIABAAFAAUAAwABAAEAAQABAAIA
AgADAAMAAwACAAEAAQABAAAA/v/9/wAAAQABAAEA/v/+//7//v/+//7/AAAAAAEAAgAD
AAMAAgAAAP////8AAAAA/v8AAP7//f/9//3//f/9//3//f8AAAAA/////////v/+////
AAAAAAAAAAD9//z//P/7//z//f/+/wAA/v/+//3//P/9//7//v/9//7///8AAAEA/v/8
//v/+v/8//3///8AAAIA/////////f/8//v/+//8//3///8AAPz/+//7//v/////////
///9//7//v/8//n/+f/6//r//f/9//7//v/6//r/+f/5//n/+f/7//z////+//7////7
//n/+P/4//r//P/9//7//f/6//r/+v/6//v//P/7//z//f/+////+v/5//n/+P/6//z/
/v/8//r/+v/5//n/+f/7//v/+//8//z//P/8//b/8//z//j/+//8//3//v/7//r/+f/4
//n/+v/7//z//f///////v/7//r/+f/4//r/+//8//7//f/8//r/+f/8//z//P/8//7/
/v///wAA/f/8//v/+f/7//7/AgAEAAAA///+//z//P/9//7////+////AAAAAP3//f/9
//3//v8BAAUACAAHAAYABQAFAAYABQADAAIAAAAAAP7//f/8//v/+P/3//r/+//8////
/f/9//f/8v/w//P/AAARABoAHwAnADQAPgBIAFAAVABSAFEASQA3ACIAEwAIAPD/2P/Z
/+f/9v/7//X/8f/2//j/+f/5//r/+f/7////AAD+//z/+//6//r/+f/6//v//P/5//v/
+v/3//j/+//8//z//v/+//7////9//v/+//7//v/+f/8//7//v/+//7//v/7//n/+P/4
//z//v///wAA///+//v/+v/7//z//f////3//v///////v/+//7//P/8//7/////////
/v/9//3/////////AQD//wAAAAAAAP7//v///wAAAgACAAIAAwACAP///v/9//7///8A
AAIAAAABAAIAAgD///7//v///wAAAQACAAQAAwAAAP3//P/8//7//P/8//3//P/7//j/
+f/4//j/9//3//f/+f/7//j/+P/2//b/+f/6//v/+//7//r/+//6//r/+v/6//v//v//
///////+/wAA/P/8//3//v///wIAAQABAP///v/9//3//f/9////AAAAAAEA/v/9//z/
+f/7//r/+v/8//7///////3//P/7//r/+f/8//7/AQADAAEA/v/7//n/+//8//z//f/8
//3//f/9//z//P/8//z//v/+/wAAAAD///7//f/7//z//P/9////AgACAAAAAgAAAP//
/////wEAAQABAAEAAQAAAP7//f////7//v////7//v/+//7//v/+//////8AAAEAAgAE
AAEAAAD+//z//v/+//3/+//9//3//f/9//3//P/8//z//v///wEAAgABAP3//P/7//z/
/P/8//3/+//7//z//P/4//f/9//3//z//f/+/////f/+//7//P/7//v//P/8//v/+//8
//z//P/8//v/+//7//v//f/+//3/+v/4//f/9v/3//n//P/7//z//P/8//v/+P/4//j/
//8BAA==
         </WaveFormData>
      </LeadData>
      <LeadData>
         <LeadByteCountTotal>10000</LeadByteCountTotal>
         <LeadTimeOffset>0</LeadTimeOffset>
         <LeadSampleCountTotal>5000</LeadSampleCountTotal>
         <LeadAmplitudeUnitsPerBit>4.88</LeadAmplitudeUnitsPerBit>
         <LeadAmplitudeUnits>¦ÌV</LeadAmplitudeUnits>
         <LeadHighLimit>2147483647</LeadHighLimit>
         <LeadLowLimit>268435456</LeadLowLimit>
         <LeadID>II</LeadID>
         <LeadOffsetFirstSample>0</LeadOffsetFirstSample>
         <FirstSampleBaseline>0</FirstSampleBaseline>
         <LeadSampleSize>2</LeadSampleSize>
         <LeadOff>FALSE</LeadOff>
         <BaselineSway>FALSE</BaselineSway>
         <ExcessiveACNoise>FALSE</ExcessiveACNoise>
         <MuscleNoise>FALSE</MuscleNoise>
         <LeadDataCRC32>2328268669</LeadDataCRC32>
         <WaveFormData>
BAAEAAQABAAEAAQABAAEAAQABAAEAAQABAAEAAQABAAEAAQABAAEAAQABAAEAAQABAAE
AAQABAAEAAQABAAEAAMAAgABAAAAAQACAAMABAAGAAYABgAGAAQABAAEAAUABAAFAAUA
BgAJAAoACwALAA0ADQAOAA8AEAAQABEAEQAPAA8AEAARABMAEQARABAAEAAQABEAEQAO
AA4ADgAOAA4ADgAOAA0ADAAKAAkACAAIAAkACgALAAcABwAFAAQAAgACAAIAAwAFAAUA
BQABAP7//v/9//n/+f/6//r/+P/6//r/+v/6//z/+//8//3/AQACAAUABwAMABMAGgAd
ACMAKgA2AEQAUgBiAG4AewCHAIwAjgCUAJIAhwB0AF8ARAAxADQAPAA4ADEAKwAjABkA
EgAJAAEA/f/8//v/+f/4//f/9v/1//T/8//1//T/9P/z//P/9P/0//P/8f/y//L/8v/y
//L/8v/z//P/8f/x//H/8v/y//H/8f/z//P/8//z//L/8v/x/+//8f/x//H/8f/w//D/
8P/w//D/8P/w//H/8f/x//H/8P/v/+//7//u//D/8P/x//L/8P/w//D/8f/x//D/8P/x
//H/8f/x//L/9P/0//T/9P/0//X/9f/1//T/9P/0//T/9f/1//b/9v/0//X/9f/2//b/
9v/2//b/+P/3//b/9v/1//X/9f/1//X/9f/1//X/9v/1//X/9f/y//H/8f/x//H/8f/x
//D/8P/w//D/7//v/+3/7//w//D/8f/y//L/8P/x//H/8f/1//b/9v/2//b/9v/2//b/
9//3//f/+P/2//b/9//3//n/+f/5//n/+P/3//b/9f/2//b/9//3//f/9//3//f/9f/1
//X/9f/1//X/9f/1//X/9f/1//b/9v/1//X/9f/2//b/9v/2//b/+P/4//j/+P/4//j/
+P/5//n/+f/5//n/+f/5//n/+f/5//r/+v/8//v/+v/6//r/+v/6//r/+v/7//v//P/8
//v/+//8//z/+//7//v/+v/6//3//f/9//r/+f/5//v/+//7//v/+v/6//r/+v/5//n/
+v/6//f/9//4//n/+f/4//j/+P/4//n/+f/5//X/9f/2//b/9//3//f/9//5//n/+f/5
//f/9//1//X/9v/2//b/9v/2//b/9v/3//f/9v/2//X/9f/2//b/9v/1//X/9v/2//b/
9v/2//X/9f/0//T/9f/3//f/9//4//b/9f/1//b/9P/0//T/9P/1//b/9v/2//b/9v/0
//T/9P/1//j/+f/5//r//f/+//////8BAAEAAgADAAQABAAFAAUABQAFAAYABwAFAAMA
AwACAAIAAgADAAMAAgACAAIAAgAAAAAAAAD///3//P/8//z/+//7//v/+//5//n/9//2
//T/9P/0//X/+f/5//n/9f/y//L/8f/t/+3/7v/u/+z/7v/u/+7/7v/y//f/9v/x//X/
+v/5//n/BAALABAAFwAdACIALAA6AEoAWgBkAG0AdQCAAIIAgAB+AHkAagBRADYAIwAo
ADQAMAAjAB0AFwANAAIA+//1//P/8v/w/+//7//v/+7/7f/s/+v/6//q/+r/6f/p/+r/
6v/p/+j/6P/n/+b/5//o/+n/6//r/+n/6f/p/+r/6v/p/+n/6f/p/+n/6f/p/+r/6v/p
/+n/6f/p/+n/6f/o/+f/5v/o/+j/6P/p/+n/6f/p/+j/6f/p/+n/6P/o/+j/6f/q/+j/
6P/o/+n/6f/o/+j/6f/r/+v/6//s/+r/6v/q/+r/7P/t/+3/7f/t/+z/6//q/+v/6//s
/+z/7v/v/+//8P/u/+7/7v/u//D/7//u/+7/7//v/+//7//v/+//7//v/+7/7f/t/+3/
6v/p/+n/6f/p/+n/6f/o/+j/6P/o/+f/6f/n/+n/6v/s/+3/7v/u/+z/7f/t/+3/7//w
//D/8P/w//D/8P/w//H/8f/x//L/8v/y//P/8//x//H/8f/x//H/8f/x//H/8f/y//T/
9f/z//P/8//z//P/8//z//P/8f/x//H/8f/z//P/8//0//b/9f/1//X/9P/0//T/9P/0
//b/9v/2//j/+P/4//j/9//3//f/9//3//f/9//3//f/9//4//j/+v/5//j/+P/4//j/
+P/4//j/+f/5//r//P/7//v//P/6//n/+f/5//j/+P/7//v/+f/2//X/9f/4//n/+v/7
//v/+v/5//j/9//3//j/+P/3//f/+P/5//n/+P/4//j/+P/5//n/+f/5//n/+v/6//f/
9//3//f/9//3//f/9//3//f/9f/1//j/+P/4//j/+P/4//j/+f/4//b/9f/z//T/9v/3
//j/9//3//j/+P/4//j/+P/3//X/9P/0//X/9//3//f/+P/4//f/9//4//j/+P/4//j/
+P/3//b/9v/4//j/+P/6//r/+v/6//j/9v/4//j/+P/4//j/9v/2//b/9//7//3//v8A
AAEAAgADAAMAAQABAAIAAwAGAAYABwAHAAcABwAIAAkABwAFAAUABAAEAAQABQAFAAQA
BAAEAAQABAAEAAQAAwACAAAA///+/////////////v////7//v/6//r/+v/7//r/+f/4
//P/8v/y//H/7f/u//D/8f/w//L/8v/y//L/8P/v//L/+f/3//r/AQAJAA4AEwAaAB8A
IwAsADwASABUAGAAbgB1AHkAggCKAIYAfgBxAFwAPQAkACcANAAyACgAJQAfABUADQAE
AP/////9//j/+P/3//f/9//0//P/8v/x//H/8P/w/+//8f/y//L/8f/x//L/8v/y//D/
8P/w//H/8f/v/+//7//y//L/8f/x//P/8//z//P/8v/y//H/7//v/+//7//v/+7/7v/u
/+7/7//w//H/8//1//X/9f/0//H/8f/x//D/8P/w//H/8v/y//L/8v/z//X/9P/0//X/
9P/z//L/8v/0//T/9P/0//T/9f/1//X/+P/4//j/+P/3//f/+P/4//j/+f/5//r/+P/4
//j/+P/5//n/+f/6//3//f/9//3//P/7//r/+f/2//X/9f/1//b/9f/1//X/9f/1//X/
9P/0//T/9P/z//H/7//x//L/8//1//f/+P/4//n/+f/5//v//P/8//z/+v/6//r/+v/7
//v/+//8//7//v//////AQABAAEAAQAAAP///v/9//r/+v/7//v//f/9//3//f//////
////////////////////////AAD///3//P/7//3//v///wAA/v8AAAAAAAACAAIAAgAC
AAMAAwADAAMAAQABAAEAAQADAAMABAAEAAIAAQAAAAAAAAAAAAAAAAACAAUABwAKAAkA
BwAGAAYABAADAAMAAwACAAIABQAFAAYABAAEAAUACQAJAAkACQAHAAYABQAEAAEAAQAC
AAIAAwADAAQABQAHAAYABgAGAAQABQAFAAUAAwADAAQABAADAAMAAwADAAEAAQABAAEA
AwADAAEAAQACAAIAAgACAAAAAAAAAAEAAgACAAMAAwABAAIAAgACAAEAAQACAAIABAAE
AAQAAwACAAAA/////wEAAQABAAIAAgABAAEAAgAAAAAAAAAAAAMAAwADAAQAAgACAAIA
BAACAAIAAgAAAAAAAgAAAAAAAgACAAIAAgAAAAAAAAABAAQABQAFAAYACQAKAAsACwAL
AAsADAANAA4ADgAPAA8AEQARABIAEwATABEAEQAQABAAEAARABEAEAAQABAAEAAOAA4A
DgANAA0ADAAMAAwACwALAAsACwAJAAkABwAGAAQABAAEAAUABwAHAAcAAwD///7//P/3
//j/+v/7//r//P/8//z//P/+////AgADAAMABgAJAA0AEgAdACYAKQAtADIAPABMAGAA
bgB4AIMAjwCWAJgAlgCSAIMAbgBRADoAOQBGAEYAPAA1AC8AIwAXABAADQALAAUAAAD/
//3//P/7//z/+//6//n/+f/4//j/9//5//r/+v/5//n/+v/6//r/+f/4//f/9//5//f/
9//3//j/+P/3//f/9//3//f/9//3//j/+P/3//X/9f/1//X/+P/4//j/+P/3//b/9f/1
//f/9//3//b/9//3//f/9v/0//T/9f/2//j/+P/4//n/9//2//b/9//3//f/9//4//r/
+v/6//r/+P/5//n/+f/7//z//f/+//v/+//8//z/+v/7//v//P/8//z//P/8//7//f/8
//z////////////9//3//f/9//z/+//7//v/+v/5//n/+f/3//f/9//2//b/9v/2//X/
9//1//f/+P/2//f/+P/4//r/+//7//v//P/8//v/+v/8//z//P/8/////////wAA/v/+
///////9//3//f/9//3//f/9//3//v/+//////////////////3//f/9//3/////////
///9//3//f/+//7//f/9//3/AAAAAAAAAAD+/wAAAAAAAAIAAgACAAIAAwADAAMAAwAD
AAMAAwADAAQABQAHAAgABgAFAAQABAAGAAYABgAGAAYABwAHAAgABgAFAAUABgAGAAUA
BQAFAAQABAAHAAcABwAEAAMAAwAFAAUABQAFAAYABgAGAAYABQAFAAYABgADAAMABAAF
AAUABAAEAAQAAgADAAMAAwADAAMABAAEAAMAAwADAAMABQAFAAUABQAFAAUAAwADAAIA
AgACAAIAAgACAAIAAwAFAAQABAADAAMABAAEAAQAAwADAAQABAAEAAQABAADAAMAAgAC
AAMAAwADAAMABAACAP//BAADAAIAAQAAAAEAAgADAAUAAwADAAIAAgAGAAgACgALAAsA
CwAMAA0ADgAOAA8ADwAPAA8AEAARABEADwAPAA4AEAAQABEAEQAOAA4ADgAOAAwADAAM
AAsACQAIAAgACAAJAAkACQAJAAUABQADAAIAAgACAAIAAwAFAAUABQABAP///v/8//f/
+f/6//r/+P/6//r/+v/6//z/+f/6//v//f8EAAkACwAOABUAHAAhACcAKgA0AEQAWABo
AHAAdwCDAIwAjACIAIgAgQB0AF0AQgA1ADgAPAA2ACsAJQAfABUADAAHAP//+//6//j/
9//3//f/9v/1//T/8//1//T/9P/z//H/8v/y//H/7//w//D/8P/y//L/8v/z//P/8f/x
//H/8v/y//H/8f/x//H/8f/x/+//8P/w/+//8f/x//H/8f/y//L/8v/y//L/8v/y//P/
8v/x//D/7v/v/+//7//u/+7/7v/v//D/8P/w//D/8f/x//D/8P/x//H/8f/x//L/8P/w
//D/8P/y//P/8//z//L/8v/y//L/8//z//T/9P/y//P/8//0//T/9P/0//T/9v/1//T/
9P/1//X/9f/1//P/8//z//P/8P/v/+//7//w/+//7//v/+3/7f/t/+z/7f/u/+//7//v
/+3/7//w/+7/7//w//D/8P/x//H/8f/z//T/9P/0//L/8v/y//L/9P/1//b/+P/2//b/
9//3//f/9//3//f/9//3//f/9//2//b/9//3//f/9//3//f/9//3//f/9//3//f/9//3
//n/+f/5//r/+v/5//n/+f/8//z//P/8//v//P/7//r/+v/6//r/+v/9//3//f/9//z/
+//6//n/+//7//z//P/+//3//P/8//z//P/8//z//P/9//3//v8AAP////8AAP///f/8
//v/+v/6//3//f/9//r/+f/5//3//f/9//3//v/+//7//v/8//v/+//6//n/+f/6//v/
+//6//r/+v/4//n/+f/5//f/9//4//j/+P/5//r/+//7//v/+//7//n/+f/3//f/+P/4
//j/+P/6//r/+v/7//n/+P/4//f/9//4//j/+P/5//n/+v/6//j/+P/4//f/+f/4//j/
+f/5//n/+f/6//j/9//3//j/+P/4//j/+P/5//n/+f/6//j/+P/4//r/+P/4//j/9v/4
//j/+P/5//r/+v/5//n/+v/6//r/+P/4//j/+P/4//j/+P/5//z//f/9//7/AQACAAMA
AwADAAMABAAFAAgACAAJAAkACQAJAAoACwAKAAcABgAEAAQABAAFAAUABAAEAAQABAAC
AAIAAgABAAEAAAAAAAAA///////////7//v/+f/4//b/9v/2//f/+f/5//n/9f/2//b/
9f/x//H/8v/y//D/8v/y//L/8v/0//P/8v/z//f//P///wEACAARABYAGQAfACYAMABA
AFAAYABuAHUAdwB+AIYAhgCCAHUAZABLADQAKwAwADAAKAAjACEAGwAPAAYA///3//H/
8v/y//H/8f/x//L/8f/w/+//8f/w//D/7//u/+7/7f/r/+v/7P/s/+z/7v/u/+7/7//x
/+//7//v/+3/7P/q/+n/7P/t/+7/7//v//D/8P/v/+7/7f/s/+v/7v/u/+7/7v/w//D/
8P/x//D/7//u/+z/7f/t/+3/7P/s/+z/7f/u//D/8P/w//H/7//u/+7/7//v/+//7//w
//L/8v/y//L/9P/1//X/9f/0//T/9P/0//H/8f/y//L/8v/z//P/9P/1//b/9//4//b/
9f/0//T/8//z//P/8//1//X/9f/1//X/9f/2//f/8//x//D/7//t/+3/7f/s/+3/7v/v
/+//7//t/+//8P/u/+//8P/w//L/8//z//P/9//4//j/+P/4//j/+P/4//f/9//3//j/
+P/4//n/+f/5//n/+f/5//v/+//7//v/+v/6//v/+//6//n/+P/3//n/+f/5//n/+f/5
//n/+f/7//v/+//8//z/+//7//v/+//6//n/+P/6//z//P/8//7//v/+//7//f/9//3/
/f/9//3//f/9//3//f/+//7//v/9//z//P/+//7//v/+//z//f/9//7//v/9//3//v/+
//3//f/9//z//P//////AQD+//3//f8BAAEAAQABAAAA/v/8//r/+//7//z//P/7//v/
/P/9//v/+v/6//r//P/9//3//f/7//v//P/8//3//f/9//3//f/9//3//f/8//v/+P/3
//j/+P/4//j/+f/6//v//f/7//r/+v/5//n/+v/6//r/+f/5//r/+v/6//r/+v/5//r/
+v/7//3//P/7//r/+v/4//f/9//4//j/+P/4//j/+f/5//n/+v/8//z//P/+//3//P/7
//j/+P/4//j/+f/4//j/9//3//r//P/8//z//P/8//v/+v/5//n//P/9//3//v///wAA
AQABAAMAAwAEAAUABgAGAAcABwAHAAcACAAJAAsACQAJAAgACAAIAAkACQAIAAgACAAI
AAYABgAGAAUABQAEAAQABAAFAAUABQAFAAEAAQD///7/+//6//n/+f/+////AAD9//r/
+v/5//X/9f/2//b/9P/2//b/9v/2//T/8//y//P/+f/+/wMABQAOABcAGgAZAB8AJgAw
AD4AUABkAHAAdwCDAIwAjACEAIAAgwB4AFUANgAtADgAPgA4ADEAKQAfABMACgADAAEA
///8//z/+//7//v/9//1//P/8f/x//D/8P/v/+//8P/w/+//8f/y//L/8v/y//L/8v/z
//H/7//v/+//8v/y//H/8f/v/+//7//v/+//8P/w/+//8f/x//H/8f/x//D/7//u//D/
8P/w//H/7//v/+//7v/u/+//8P/w/+7/7v/v//D/8v/y//L/8//x//D/8P/x//P/8//z
//T/9P/0//T/9P/y//P/8//z//b/9v/2//b/8//z//T/9P/0//X/9f/2//j/+P/4//j/
+P/3//b/9v/1//X/9f/1//f/9//3//f/9v/1//X/9f/0//P/8//z//P/8//z//L/8v/y
//L/8f/x/+//8f/y//D/8f/y//L/8P/x//H/8f/1//b/9v/2//b/9v/2//b/9f/1//X/
9v/3//j/+v/7//r/+f/4//f/9//3//f/9//3//j/+v/7//n/+f/5//n/9//3//f/9//4
//n/+v/7//v/+//7//z/+v/5//n/+f/8//z//P/8//z//v/+//7//P/8//z//P/9//3/
/f/9/////////////////wAAAAAAAP///v/+//7//v/+//7/AAABAAEAAgACAAEAAQAC
AAAA/////////v/+/wEAAQADAAAA////////////////AAAAAAAAAAD+//3//f/8//3/
/f/+/////f/8//z//P/9////AAABAP3//f/+//7//f/9//3//f/9//3//f/9//3//f/7
//v/+v/6//r/+v/8//z//P/9//v/+v/6//n/+f/6//r/+v/5//n/+v/6//r/+v/6//n/
+v/6//v//f/7//v/+//8//z/+//7//z//P/8//z//P/7//v/+//8//z/+v/6//j/+v/6
//r/+v/6//r/+v/7//7//////wAAAQACAAMAAwAFAAUABgAHAAgACAAJAAkACgALAA0A
DwAOAAsACgAIAAgACAAJAAkACAAIAAgACAAGAAYABgAFAAUABAAEAAQAAwADAAMAAwAB
AAEA///+//7//v/+////AAD///7/+f/6//r/+f/1//X/9v/2//T/9P/0//T/9P/4//f/
9v/5//n//P///wUACgARABYAGwAhACgAMgBCAFQAYABsAHkAgwCIAIYAiACMAIEAagBT
ADoAMQA4ADoAMAAnACEAGQARAAoAAQD7//n/+P/2//X/9f/1//L/8f/w/+//8P/w//H/
8f/v//D/8P/v/+//8P/w//D/8P/w//D/8f/x/+//7//v//D/8P/v/+//8f/x//H/8f/v
//D/8P/v/+3/7f/t/+3/7v/u/+7/7v/u/+7/7v/v/+//7//v/+7/7//v/+//7v/s/+z/
7f/u//D/8P/w//H/7//u/+7/7//x//H/8f/y//L/8v/y//L/8P/x//H/8f/y//L/8v/y
//L/8//1//b/9v/3//f/+P/4//j/+P/4//b/9f/0//T/9f/1//X/9f/z//P/8//z//P/
8//0//X/9P/z//P/8//x//H/8f/w//L/8v/y//H/7//t/+//8P/x//P/9f/2//T/9f/1
//X/9//4//j/+P/2//b/9v/2//n/+f/5//r/+v/6//v/+//5//n/+f/5//r/+//8//3/
+v/6//v/+//7//v/+//7//v/+//7//v/+f/5//n/+f/6//v//P/+//7//f/9//3/+v/+
/wAA+v/6//v//P/9//7//v/+//7////+//////8AAAIAAgACAAEA/////wAAAQD+//z/
+//5//b/9f/1//X/9P/x//D/7v/s/+r/6f/n/+f/6P/p/+r/6P/o/+j/5//o/+j/6f/q
/+r/6//s/+3/7P/t/+z/7P/t/+7/7//x//X/9f/1//H/9f/4//r/+f/9/wAAAgACAAIA
AgACAAIABAAJAAQAAwAFAAoACwAPABQAGwAiACkALQA0AEAAUgBiAHYAhgCNAJEAlgCc
AKAAmACLAHoAYwBOAEMAPgA6ADIAKQAhABcADwAIAAEA//8DAAYABAABAP///f/8//v/
+v/5//v/+v/6//n/+f/6//r/+f/3//j/+P/4//j/+P/4//n/+//5//n/+f/8//z/+//7
//v/+//7//v//f/+//7//f/7//v/+//7//3//v///wAA/v/+//7////9//3//f/8//z/
/f/+//7//P/8//3//v/+//7//v///wEAAAAAAAEAAAD///7//v8AAAAAAAAAAP/////+
//3//v/+//7//v/+////AQACAAEAAQAAAAAA/v/+//7//v////////8AAP//////////
/f/9//3//f/9//3//v////z/+//7//v/+//7//v/+v/7//z//f/9/////f///wAA////
/////v/+/////////wAAAAD///7//v/+//7//v////////8AAP///v/+//3/////////
///9//3//f/9//r/+v/7//v//P/9//7////9//3//f/9//3//f/9//3/+//7//v//P/8
//v/+//7//z//P/8//z//P/+//7//v/8//z//P/8//3//f/9//3/+//7//v/+//7//v/
/P/8/////////wAAAAAAAAAAAAD//////v/+//7//f/9//7//P/7//v/+//6//r//f/9
//7//P/8//3//v/9//z/+//6//r/+v/6//v/+//8//z/+//7//z//f/7//r/+v/6//j/
+f/5//n/+P/5//v//P/7//v/+//7//n/+f/5//n/+v/7//r/+//6//r/+v/6//r/+v/6
//v/+//6//r/+f/3//j/+P/4//n/+f/6//r/+v/6//r/+f/5//j/+P/5//f/9//3//j/
+P/3//f/+P/4//j/+P/4//f/9//3//j/+P/4//j/+v/4//j/+P/2//b/9v/2//f/+P/4
//f/9//4//r/+//7//n/+P/4//r/+f/4//f/9v/4//j/+P/4//b/9v/2//b/9//4//n/
+v/4//j/+P/4//r/+v/6//r/+v/6//r/+v/6//r/+v/6//j/+P/4//j/+P/4//j/+P/6
//r/+v/6//r/+v/6//r/+P/4//j/+P/6//r/+v/6//r/+v/6//r//P/8//z//P/7//r/
+f/4//n/+v/7//z//P/8//z//P/6//r/+v/6//j/+P/4//j/9v/2//b/9v/4//r//P/+
//z//P/8//z/+v/4//b/9P/3//j/+f/6//z//P/8//z/+v/6//r/+v/5//j/9//2//j/
+P/4//j/+f/6//v//P/6//r/+v/6//j/+P/4//j/+v/6//r/+//+//////8AAAIAAgAC
AAEA/////wAAAQACAAIAAwADAAYABwAJAAsADQALAAsACgAJAAgACAAHAAQABAAEAAQA
BAAGAAgACQAHAAYABgAGAAMAAwADAAMAAQABAP///v/8//z//P/9/wEAAQABAP3//P/8
//v/9//1//b/9v/0//b/9v/2//b/9v/3//7/AQD//wQABQAFAAgAEQAYAB0AIwAqADYA
RABSAGAAbAB1AH0AggCGAIYAgAB3AGYASwAyACsAMgA6ADYALwApACEAGQAQAAcA///7
//r/+v/5//n/+f/4//f/9v/1//X/9P/0//P/8//0//T/8//x//L/8v/y//T/9P/0//X/
8//x//H/8f/0//T/8//z//P/8//z//P/8//0//T/8//x//H/8f/x//T/9P/0//T/8v/y
//L/8//z//P/8//y//P/8//z//L/9P/0//X/9v/0//T/9P/1//P/8v/y//P/9f/1//X/
9v/0//T/9P/0//b/9//3//f/9v/2//b/9v/3//f/+P/4//j/+f/5//r/+f/4//f/9v/4
//f/9v/2//n/+f/5//n/+P/3//b/9f/2//X/9f/1//T/8//z//P/9f/1//X/9P/y//L/
8v/x//P/8f/z//T/8v/z//T/9P/2//f/9//3//f/+P/4//j/+//8//3//v/9//3//f/+
//7//v///////f/9//3//f/+////AAABAAIAAgADAAMAAgABAAAA////////////////
////////////////AAACAAEAAQABAAEAAAD///7///8CAAMABAACAAIAAgACAAUABQAF
AAUABAADAAIAAQADAAMABAAEAAQAAwACAAIAAgACAAIAAgACAAMAAwAEAAIAAQABAAIA
AwADAAQABQADAAIABAADAAQAAgACAAMABAADAAIAAQADAAQABQAGAAMAAwAEAAQAAQAB
AAIAAwADAAIAAgACAAIAAwADAAMAAQABAAIAAgABAAEAAQABAAEAAQABAAEAAwADAAEA
AQACAAIAAgACAAAAAAAAAAEAAwACAAIAAQABAAIAAgACAP////8AAAAAAgACAAIAAQAB
AAAAAAABAP///////wAAAgABAAEAAgAAAAAAAAAAAAEAAQABAAIAAAAAAAAAAgAAAAAA
AAD+//7//v/+/////v/+//3//f/+/wAAAQABAP3//v/+/wAAAAAAAAAAAAAAAAAAAAAA
AAAAAAAAAAAA/v/+////AAADAAMABAAHAAYABwAHAAcABwAIAAkACgAMAA0ADQANAAsA
DAANAA0ACwALAAoACgANAA8AEAAQAA4ADgAOAAwADAAMAAsACwAIAAgACAAHAAkACQAJ
AAcABQADAAIAAAAAAAAAAQADAAUABQABAAAA/v/9//n/+f/6//r/+P/6//z//P/8//z/
/f/+//3///8AAAMACwAWABkAGgAfACcALgA6AEwAXABqAHQAfQCHAI4AkgCWAJAAgwBy
AFUAOgAzADwAQAA4AC8AKwAjABkADgAJAAMA///8//z/+//7//v/+v/5//j/9//3//b/
9v/1//f/+P/4//f/9//4//j/+P/4//j/+P/5//n/9//3//f/+P/4//f/9//1//X/9f/1
//b/+P/5//n/9//3//f/9//2//b/9v/2//j/+P/4//n/9//3//f/9v/3//f/9//2//b/
9v/3//j/9v/2//b/9//3//b/9v/3//f/9//3//j/+P/4//j/+P/6//v/+//7//z//P/8
//z/+f/5//r/+v/8//3//f/+//z//P/8//z//v/9//z//P/9//3//f/9//v/+//7//v/
+v/5//n/+f/4//f/9//3//n/+f/5//j/9v/2//b/9f/1//P/9f/2//b/9//4//j/+P/5
//n/+f/7//z//P/8//z//P/8//z//f/9//3//v/+//7/////////////////////////
///8//z//f/9//////////////////////8BAAEAAQABAAEAAQABAAIAAgABAAEAAQAA
AAAAAAAAAAIABAAEAAQAAgACAAIAAgADAAMAAwADAAMAAwADAAMABQAFAAYABgAGAAUA
BAAEAAQABAAEAAQABgAHAAcACAAHAAUABAAEAAYABQAFAAUABgAGAAkACQAHAAQAAwAD
AAMAAwADAAMABgAGAAYABgADAAMABAAEAAUABQAGAAcABQAEAAQABAAEAAUABQAFAAMA
AwAEAAQAAQABAAEAAQABAAEAAQABAAMAAwABAAEABAAEAAQABAADAAIAAQABAAEAAAAA
AP//AQACAAIAAgD/////AAAAAAAAAAAAAP/////+//7///////////8AAAAA/////wAA
BAAEAA==
         </WaveFormData>
      </LeadData>
      <LeadData>
         <LeadByteCountTotal>10000</LeadByteCountTotal>
         <LeadTimeOffset>0</LeadTimeOffset>
         <LeadSampleCountTotal>5000</LeadSampleCountTotal>
         <LeadAmplitudeUnitsPerBit>4.88</LeadAmplitudeUnitsPerBit>
         <LeadAmplitudeUnits>¦ÌV</LeadAmplitudeUnits>
         <LeadHighLimit>2147483647</LeadHighLimit>
         <LeadLowLimit>268435456</LeadLowLimit>
         <LeadID>V1</LeadID>
         <LeadOffsetFirstSample>0</LeadOffsetFirstSample>
         <FirstSampleBaseline>0</FirstSampleBaseline>
         <LeadSampleSize>2</LeadSampleSize>
         <LeadOff>FALSE</LeadOff>
         <BaselineSway>FALSE</BaselineSway>
         <ExcessiveACNoise>FALSE</ExcessiveACNoise>
         <MuscleNoise>FALSE</MuscleNoise>
         <LeadDataCRC32>356847485</LeadDataCRC32>
         <WaveFormData>
/P/8//z//P/8//z//P/8//z//P/8//z//P/8//z//P/8//z//P/8//z//P/8//z//v/+
//7//v/8//z//P/8//z//P/8//z//P/8//z//P/8//z//P/8//z//f/9//3//f/9//7/
/v8AAAEAAgADAAUABgAGAAYABQAFAAUABgAGAAQAAQD9//r/+f/2//P/8f/w//D/7v/w
/+//7v/t/+z/6//r/+r/6P/p/+r/6//r/+v/6//q/+r/6v/r/+v/6//r/+v/6//t/+//
8P/x//X/9//6//v//P/8//z//P///////////wAAAAAAAAEABgAIAAoACQAGAAAA9P/u
/+r/5v/k/+T/4f/f/+H/6P/t/+r/4v/d/93/6f/v/9b/u/+9/9H/3P/e/93/3f/j/+7/
9v/9/wQABgAGAAcABwAHAAcACAAIAAkACQAMAA0ADQANAAsACwAMAAwADgAOAA4ADgAO
AA4ADgAPAA4ADgAOAA4AEAAQABAAEAAOAA4ADgANAA0ADgAOAA0ADgAQABEAEgARABEA
EAAQABAADwAPAA8ADwAPAA8ADwAPAA8ADwAPAA4ADwAPAA4ADgAOAA8ADwANAA0ADQAM
AA4ADwAPAA8AEQAQABAAEAAOAA4ADgANAA0ADAAMAAwADQANAA0ADAAJAAkACgAKAAYA
BgAGAAYABwAHAAcABgAGAAUABAADAAUABAAEAAMAAwACAAEAAQD///7//v/+//3//f/9
//3//f/8//z//P/8//z//P/8//v/+//7//v/+//7//z//f8AAAAAAAAAAAAAAAAAAAEA
AgADAAMAAwABAAEAAgACAAQABAAEAAQAAgADAAMAAwAFAAUABQAFAAUABQAFAAYABgAF
AAUABgAEAAUABQAEAAYABgAGAAYABgAGAAYABgAGAAYABgAGAAYABgAGAAYABgAGAAYA
BgAHAAcABwAGAAYABwAHAAcABwAHAAcABwAFAAUABgAHAAcABgAGAAYABwAHAAcABwAH
AAYABgAGAAYABgAGAAcABwAGAAYABQAFAAUABQAFAAcABwAHAAgABgAGAAYABgAGAAYA
BQAEAAYABgAGAAcABwAGAAYABwAHAAcABgAGAAYABgAGAAYABgAGAAYABQAFAAUABQAG
AAYABgAGAAYABgAGAAYABQAFAAUABgAGAAYABgAGAAYABQAFAAUABgAGAAYABgAFAAUA
BgAGAAYABgAGAAUABQAFAAUABQAFAAUABQAFAAUABQAFAAUABgAGAAQABAAEAAQABAAC
AAMAAwADAAUABQAGAAYACgALAAwADQANAA4ADgAOAA0ADQANAA4ADgAMAAkABQAAAP//
/P/5//n/+P/4//b/9P/z//L/8f/w/+//7//u//D/8f/y//P/8f/x//H/8P/x//L/9P/1
//P/8//z//P/9f/3//j/+f/9////AgADAAQABAAEAAQABQAFAAUABQAGAAoACgAJAAwA
EAAQAA0ACgAGAP7/+P/y/+z/6v/o/+f/6f/r//L/9//2/+7/5f/l/+//7f/Q/7f/v//T
/+D/4P/f/+P/7f/2//7/BQAKAAwADAANAA0ADQANABAAEAARABEAEgATABMAEwARABEA
EgASABIAEgASABIAFAAUABQAFQAUABQAFAAUABQAFAAUABQAFAAUABQAEwAVABYAFgAV
ABUAFgAWABYAFQAVABQAFAAWABUAFQAVABUAFQAVABUAFQAVABUAFQAUABUAFQAUABMA
FAAWABcAFgAVABQAEgAUABUAFQAVABUAFAAUABQAFAAUABQAEwATABIAEgASABEAEQAR
ABAADQANAA4ADgAOAA4ADgAOAAsACwALAAoACgAJAAgABwAJAAgACAAHAAcABgAFAAUA
BwAGAAYABgAFAAUABQAFAAUABAAEAAQAAgACAAIAAgADAAMAAwADAAEAAQACAAMABAAE
AAQABAAEAAQABAAFAAQABQAFAAUABQAFAAYABgAGAAYABgAGAAYABwAHAAcABwAHAAcA
BwAHAAcABwAIAAYABQAFAAYABgAHAAcABgAGAAYABgAGAAgACAAIAAgACAAIAAgACAAG
AAYABgAGAAgACAAIAAgACQAJAAkACAAIAAkACQAJAAsACwALAAsACgAJAAkACQAJAAgA
CAAIAAkACQAJAAkACwAKAAoACgAIAAgACAAJAAkACAAIAAcABwAHAAcABwAHAAcABwAI
AAgACAAIAAgACAAIAAcABgAGAAYABgAHAAUABAAEAAUABQAFAAQABAAGAAYABgAGAAYA
BgAGAAUABQAFAAUABgAGAAYABgAGAAQABAAEAAMAAwADAAQABAAEAAQABAAEAAMAAwAD
AAQABAAEAAQAAwAFAAYABgAGAAQABAADAAMABQAFAAUABQADAAMAAwADAAUABQAFAAYA
BAAEAAQAAwADAAMAAwADAAMAAwADAAMAAwAEAAYABgAGAAYABQAFAAQAAwAFAAUABgAG
AAYABwAIAAkACwAMAAwADAALAAsACwAMAAoACAAFAAEAAAD///z/+f/3//b/9v/0//L/
8f/w/+//7v/t/+3/7P/t/+//8f/z//H/8f/x//D/8P/w//H/8f/x//H/8f/x//T/9//5
//v///8BAAQABQAEAAQABAAEAAUABQAFAAUABgAGAAgACwAOABAAEAANAAQA+v/0//D/
6v/q/+r/6P/j/+f/7f/w/+//6v/o/+X/6//z/+H/wv+9/9H/3//g/97/3//l/+//+P/+
/wMACAAMAAwACwALAAsACwAMAAwADQANAA4ADwAPAA8ADQANAA4ADgAOAA4ADgAOAA4A
DgAOAA8AEAAQABAAEAAOAA4ADgAOAA4ADgAOAA0ADwAQABAADwAPABAAEAAQABEAEQAQ
ABAAEAAPAA8ADwAPAA8ADwAPAA8ADwAPAA8AEAARABEAEAAMAAwADQANAA0ADQANAAwA
DgAPAA8ADwANAAwADAAMAAoACgAKAAkACwAKAAoACgAJAAkACQAIAAkACQAKAAoABgAG
AAYABgAFAAUABQAEAAYABQAEAAMAAwACAAIAAQABAAAA//////3//P/8//z//f/9//3/
/f/9//z//P/8//v/+v/5//j/+P/5//r/+//5//n/+v/7//r/+v/6//r//P/8//z//f/+
//////////////8AAAAA/v/+//7//v/+/////////wEAAQABAAEAAQABAAEAAgACAAEA
AQACAAEAAQAAAP7///8AAAEAAgAAAAAAAAAAAAIAAgACAAIAAAAAAAAAAAACAAIAAgAC
AAMAAwADAAIAAAABAAEAAQADAAMAAwADAAEAAQACAAMABQAEAAQABAAEAAMAAgABAAEA
AAAAAAAAAgACAAIAAwADAAIAAgABAAEAAQABAAEA////////AAAAAAAAAAAAAAAAAAD/
//7/AAAAAAAAAQD///7//v/////////+//7//v/+//7//v/+//7//v/9//3//f/9//7/
/v/+//7//v/+//7//v/9//3//f/+//7//v/+//7//v/7//v/+//8//7//v/+//3/+//8
//z//P/8//z/+//7//3//f/9//3//f/9//3//f/9//3//f/+//z//P/8//v/+//7//v/
+//7//v/+//7//n/+f/6//z//P/8//z//P/6//v/+//7//v/+//8//z/AAABAAIAAwAD
AAQABAAEAAUABQAFAAYABgAEAAEA/f/4//f/9P/x/+//7v/u/+z/7P/r/+r/6f/q/+n/
6f/o/+j/6f/q/+v/6f/p/+n/6P/o/+j/6f/p/+n/6f/p/+n/7f/v//D/8f/1//f/+v/7
//r/+v/6//r//f/9//3//f/8//7/AAADAAQACAAGAAEA/v/4//D/6v/k/+L/4v/e/9v/
2//d/+D/4//e/9j/1//d/+n/3f+8/7P/xf/T/9T/1v/X/9n/4f/s//T//f8CAAIAAgAD
AAMAAwADAAYABgAHAAcABgAHAAcABwAHAAcACAAIAAgACAAIAAgACAAIAAgACQAIAAgA
CAAIAAoACgAKAAoACgAKAAoACQAJAAoACgAJAAkACgAKAAoACQAJAAgACAAJAAkACgAL
AAsACwALAAsACQAJAAkACQAIAAkACQAIAAgACAAJAAkABwAHAAcABgAGAAcABwAHAAcA
BgAGAAYACAAIAAgABwAHAAYABgAGAAUABQAFAAQAAQABAAIAAgACAAIAAgACAAEAAQAB
AAAAAAD///7//f/9//z//P/7//v/+v/5//n/+f/4//j/+P/3//f/9//3//X/9P/0//T/
9P/0//T/9P/z//P/8//z//X/9f/2//f/9v/2//b/9v/4//j/+P/5//z//f/9//3//f/9
//7//v/+//7//v/+//7///////////////////////////8AAAAA/////wAAAAABAAEA
AAACAAIAAgACAAIAAgACAAIAAQAAAP///v8AAAAAAAAAAAAAAAAAAAAAAQABAAEAAAAA
AAEAAQABAAEAAQABAAEA/////wAAAQABAAAAAAAAAAEAAQABAAEAAQAAAAAAAAAAAAAA
AAABAAMAAgACAAEA//////////////////8AAAAAAAAAAAAAAAAAAP///v/+//7//v//
/////v/+//////////7//v/+//7//v/+//7//v/+//3/////////AAAAAAAAAAAAAAAA
AAAAAP///f/9//7//v8AAAAAAAAAAP///////wAA/v/+//7//f/9//7//v/+/wAAAAD/
////////////////////AAD+//7//v/+/wAAAQABAAEA/////wAAAAACAAMABAAFAAkA
CgAKAAoACwALAAsADAAOAAwACQAFAAIAAQD+//v/+P/2//X/8v/w/+//7v/t/+z/6//r
/+r/6P/p/+r/6//t/+3/7f/s/+z/7P/t/+3/7f/t/+3/7f/v//H/8v/z//f/+f/8//3/
/v/+//7//v///////////wAAAAACAAMABgAKAAoACQAEAPz/9v/u/+r/5P/k/+L/4//j
/+X/6P/v/+7/5v/b/9v/6f/l/8b/sf+7/83/1v/W/9X/2//l/+7/+P8BAAYACAAIAAkA
CQAJAAkACgAKAAsACwAMAA0ADQANAA0ADQAOAA4ADgAOAA4ADgAOAA4ADgAPAA4ADgAO
AA4AEAAQABAAEAAQABAAEAAPAA8AEAAQAA8ADwAQABAAEAARABEAEAAQABIAEQARABEA
DwAPAA8ADwARABEAEQARABAAEQARABAAEAAQABEAEQARABEAEQAQAA4ADwAPAA8ADwAO
AA4ADgAQABAAEAAPAA0ADAAMAAwADQANAA0ADAALAAsADAAMAAoACgAKAAoACQAJAAkA
CAAIAAcABgAFAAcABgAGAAUABQAEAAMAAwADAAIAAgACAAEAAQABAAEAAQAAAAAAAAD+
//7//v/+//3//f/9//3//////wAAAQAAAAAAAAAAAAAAAAAAAAEAAgADAAMAAwADAAMA
BAAEAAIAAgACAAIABAAFAAUABQADAAMAAwADAAUABQAFAAYABAADAAMABAAEAAUABQAE
AAQABAAEAAQABAAEAAQABAAEAAQABAAEAAQABAAEAAQABAAEAAQABAAFAAUABQAEAAYA
BwAHAAcABQAFAAUABQAHAAcACAAJAAcABgAGAAYABwAHAAcABwAJAAgACAAIAAYABgAG
AAcABwAGAAYABQAFAAUABQAFAAcABwAHAAgABgAGAAYABgAGAAYABQAEAAQABAAEAAUA
BQAEAAQABQAFAAUABAAEAAQABAAEAAQABgAGAAYABQADAAMAAwAEAAQABAAEAAQABAAE
AAQAAwAFAAUABgAGAAQABAAEAAQABQAFAAUABgAGAAYABgAFAAUABgAGAAYABAAEAAMA
AwAFAAUABQAFAAMAAwADAAMAAwADAAMABAAEAAQABAADAAMAAwADAAMAAwADAAMAAwAD
AAMABAAEAAQABAAEAAQAAgADAAQAAgACAAIAAgACAAMAAwADAAMAAwAEAAQABgAHAAgA
CQALAAwADAAMAAkACQAJAAoADAAKAAcAAwAAAP///P/5//X/9P/0//L/9P/z//L/8f/u
/+3/7f/s/+7/7//w//H/8f/x//H/8P/w//D/8f/x//H/8f/x//H/8//1//b/9//9////
AgADAAIAAgACAAIAAwADAAMAAwAEAAQABgAHAAoAEAAQAAsABAAAAPr/8v/s/+r/5v/k
/+f/6f/t//D/8f/u/+j/4f/h/+v/4f/A/7H/w//X/9r/1v/Z/+H/6//0//7/BQAKAAoA
DAALAAsACwALAAwADAANAA0AEAARABEAEQAPAA8AEAAQABEAEgATABQAEwASABEAEQAS
ABIAEgASABIAEgASABIAEAAQABAADwAQABIAEwATABMAFAAUABQAEwATABIAEgASABEA
EQARABEAEQARABEAEwATABMAEwASABMAEwASABAAEAARABEAEwATABMAEgAQABEAEQAR
AA8ADgAOAA4ADgAOAA4ADQAPAA4ADgAOAA0ADQANAAwADQANAA4ADgAKAAoACgAKAAkA
CQAJAAgACgAJAAgABwAFAAQABAADAAEAAAD/////AAAAAAEAAgACAAMABAAFAAIAAAD/
//7//v/+//7//v/9//3//f/9//3//f/+/////v/+//7//v/+//7//v///wAAAQABAAEA
AQABAAIAAgAAAAAAAAAAAAAAAQABAAEAAQABAAEAAQABAAEAAQACAAIAAQABAAIAAgAD
AAMAAgACAAIAAgACAAAAAAAAAAAAAgACAAIAAgACAAIAAgACAAIAAgACAAIAAQABAAEA
AAACAAMAAwADAAEAAQABAAEAAQABAAIAAwAFAAQABAAEAAMAAwADAAMABQAEAAQABAAC
AAIAAgADAAMAAgACAAEAAQABAAEAAQABAAEAAQACAAIAAgACAAIAAgACAAEAAAAAAAAA
AAABAP///v/+////AQABAAAAAAAAAAAAAAAAAAAAAAAAAP//////////AAAAAAAAAAAA
AP7//v/+//3//f/9//7//v8AAAAAAAAAAP3//f/9//7//v/+//7//f/+/wAAAQACAAAA
AAD//////////////////////////////////wAA/v/+//7//f/9//3//f/9//3//f/9
//3//////wAAAAAAAAAAAAAAAAAAAAD+//7//v/+//z//f/9//3//v///wEAAgACAAMA
BAAFAAUABgAGAAYABwAHAAcACAAKAAgABQABAP7//f/6//f/8//y//L/8P/w/+//7v/t
/+z/6//r/+r/6P/p/+r/6//t/+3/7f/s/+z/7P/t/+3/7v/v//D/8f/y//P/8//z//X/
9//6//v//v/+//7//v///////////wIAAgACAAUACAAMAAwACQAEAP7/+P/u/+j/5v/m
/+T/4f/f/9//5P/n/+j/4v/d/93/8f/1/9b/u//B/9P/2P/Y/9n/2//h/+z/9v///wQA
BgAGAAcABwAHAAcACAAIAAkACQAKAAsACwALAAsACwAMAAwADAAMAAwADAAKAAoACgAL
AAoACgAKAAoACwAMAA0ADgAOAA4ADgANAAsADAAMAAsADQAOAA4ADgANAA0ADAAMAAwA
CwALAAsADQANAA0ADQANAA0ADQANAAwADQANAAwADAAMAA0ADQANAA0ADQAMAAoACwAL
AAsADQAMAAwADAAMAAwADAALAAsACgAKAAoABwAHAAcABgAHAAcACAAIAAYABgAGAAYA
BAADAAIAAAACAAEAAAD//////v/+//3//f/8//v/+//7//r/+v/6//f/9//3//f/9//2
//b/9v/2//b/9v/2//X/9f/1//X/8//z//T/9f/3//j/+f/6//r/+v/6//v//P/9//3/
/f/9//3//v/+//z//P/8//z//v///////////////////////////wAAAAD/////AAAC
AAMAAwACAAAAAAAAAAAAAAAAAAAAAAAAAAAAAAAAAP7//v/+//7/AAAAAAAAAAABAAEA
AQAAAP7/////////////////////////AAABAAEAAAAAAAAA//////////8BAAAAAAAA
AP7//v/+////AQAAAAAA//8BAAEAAQABAP///////wAA/v/+//7//v8AAAAA///+//7/
/v/+///////+//7//////////v/+//7//v/+//7/AAAAAAAA///9//3//f/+//7//v/+
//7//v/+//7//f/9//3//v/+//7//v/+//7/////////AAD+//7//v/9//3//v/+//7/
/v/+//3//f/9//3//f/9/////////////f/9//3//v8AAAAAAAD////////9//7//v/+
//7//v/+//////////////8AAAAAAgADAAQABQAHAAgACAAIAAcABwAHAAgACAAGAAMA
///8//v/+P/1//X/9P/0//L/8v/x//D/7//s/+v/6//q/+r/6//s/+3/7f/t/+3/7P/s
/+z/7f/t/+3/7f/t/+3/7//x//L/8//5//v//v///wAAAAAAAAAA//////////8CAAIA
BAAFAAgADAAMAAkABgD+//b/8P/q/+j/5v/m/+X/5f/n/+7/8//u/+T/3//j/+//5//G
/7X/w//V/9z/3P/d/+H/6f/y//z/AwAGAAgACAAJAAkACQAJAAwADAANAA0ADgAPAA8A
DwAPAA8AEAAQABAAEAAQABAAEAAQABAAEQAQABAAEAAQABAAEAAQABAAEgASABIAEQAP
ABAAEAAPABEAEgASABIAEwATABIAEgASABEAEQARABEAEQARABEAEQARABEAEQAQABEA
EQAQABAAEAARABEAEQARABEAEAAQABEAEQARABEAEAAQABAADgAOAA4ADQANAAwADAAM
AA0ADQANAAwACQAJAAoACgAKAAoACgAKAAkACQAJAAgACAAHAAYABQAFAAQABAADAAUA
BAADAAMAAQAAAAAAAAD//////////////v/+//7//P/8//z//P/9//3//f/9//3//f/+
/////v/+//7//v8AAAAAAAABAAIAAwADAAMAAQABAAIAAgACAAIAAgACAAQABQAFAAUA
AwADAAMAAwADAAMAAwAEAAQAAwADAAQAAgADAAMAAgAEAAQABAAEAAQABAAEAAQAAgAE
AAQABAACAAQABAAEAAQABAAFAAUABQADAAMABAAEAAUABQAFAAUABgAGAAUABAAFAAUA
BQAGAAgABgADAP//AAADAAQABQAFAAYACAAIAAsACwALAAsACwALAAwADAANAA8AEQAT
ABIAEQAQAA4ADgAOAA8ADwAPAA8ADwAPAA4ADwAPAA8ADwAPABAADwALAAgABQACAAAA
///+//3//v8AAAAA//8CAAYABgADAP7/+P/w/+j/4v/c/9r/1P/R/9P/1//a/9f/0v/Q
/8//0f/Z/9H/uP+r/7f/x//M/87/1f/f/+n/8v/6////AAAEAAQABQAFAAUABQAGAAYA
BwAHAAYABwAHAAcABwAHAAgACAAIAAgACAAIAAgACAAIAAkACAAIAAgACAAKAAoACgAK
AAgACAAIAAcACQAKAAoACQAHAAgACAAIAAsACwAKAAoACgAJAAkACQAJAAkACQAJAAkA
CQAJAAkACgALAAsACgAKAAoACwALAAsACwALAAoACgALAAsACwANAAwADAAMAAwADAAM
AAsACwAKAAoACgAKAAsADAAMAAkACQAKAAoACAAIAAgACAAJAAkACQAIAAgABwAGAAUA
BQAEAAQAAwADAAIAAQABAAMAAgACAAIAAQABAAEAAQABAAAAAAAAAAAAAAAAAAAAAQAB
AAEAAQD/////AAABAAIAAgACAAIABAAEAAQABQAFAAUABAADAAUABQAGAAYABgAGAAYA
BgAEAAUABQAFAAUABQAFAAUABQAFAAUABgAIAAcABwAIAAYABwAHAAYABgAGAAYABgAG
AAYABgAGAAgACAAIAAgACAAIAAgACAAIAAgACAAIAAkACQAJAAgACAAJAAkACQAJAAkA
CQAJAAkACQAKAAsACwAKAAoACgALAAsACwALAAkACAAIAAgACAAIAAgACQALAAoACgAJ
AAsACwALAAsACgAJAAgACAAIAAgACAAIAAgACAAHAAYABgAGAAYABwAHAAYABgAHAAcA
BwAGAAYACAAIAAgACAAIAAgACAAHAAcABwAHAAgABgAGAAYABgAGAAYABgAFAAUABQAG
AAYACAAIAAgACAAHAAcABwAIAAoACgAKAAkACAAIAAcABgAGAAYABQAFAAcABwAHAAcA
BwAHAAcABwAHAAcABwAIAAgACAAIAAcABwAHAAcABwAHAAcABwAHAAcABwAIAAgABgAG
AAYABgAIAAkACQAJAAcABwAHAAYABgAGAAYABgAIAAgACAAIAAYABgAGAAYACAAIAAgA
CAAGAAYABgAGAAYABgAGAAYABgAGAAYABgAGAAYABgAGAAYABgAGAAYABAAEAAQABAAG
AAYABgAGAAYABgAGAAYABgAGAAYABgAGAAYABgAGAAYABgAGAAYACAAIAAgACAAGAAYA
BgAGAAgACAAIAAgACAAIAAgACAAHAAYABQAEAAUABgAHAAgABgAGAAYABgAGAAYABgAG
AAYABgAGAAYACAAIAAgACAAIAAgACAAIAAcABgAFAAQABQAGAAcACAAIAAgACAAIAAYA
BgAGAAYACAAIAAgACAAIAAgACAAIAAgACAAIAAgACAAJAAkACQAHAAcACAAIAAkACQAJ
AAkADQAOAA4ADgAPAA8ADwAQABIAEAANAAkABwAHAAUAAwABAAAAAAD+//z/+//6//n/
9v/1//X/9P/z//P/8//z//X/9f/1//T/9P/0//X/9f/1//X/9f/1//b/9//3//f/+//9
/wAAAQADAAQABQAGAAUABQAFAAUABAAGAAgACwAOABIAEgAPAAgABAD6//L/7v/q/+j/
5v/j/+X/6f/s//H/8P/u/+v/6//5//f/2P/B/8v/2//i/+T/4//n/+//+P8AAAcADAAO
AA4ADQANAA0ADQAQABAAEQARABAAEQARABEAEQARABIAEgASABIAEgASABQAFAAUABUA
FAAUABQAFAAWABYAFgAWABQAFAAUABMAEwAUABQAEwATABQAFAAUABcAFwAWABYAFAAT
ABMAEwATABMAEwATABMAEwATABMAFgAXABcAFgAUABQAFQAVABUAFQAVABQAEgATABMA
EwAVABQAFAAUABIAEgASABEAEQAQABAAEAARABEAEQAQAA8ADwAQABAADgAOAA4ADgAL
AAsACwAKAAoACQAIAAcABwAGAAYABQAFAAQAAwADAAMAAgACAAIA///////////9//z/
/P/8//z//P/8//z/+v/5//j/9//3//f/+P/5//r/+v/6//r/+v/6//r/+//8//3//f/9
//7///8BAAIAAgACAAIAAgACAAMAAwADAAEAAQABAAEAAgADAAQABgAGAAUABQAGAAQA
BQAFAAQABgAGAAYABgAGAAYABgAGAAYABgAGAAYABgAGAAYABgAGAAYABgAGAAUABQAF
AAQABgAHAAcABwAJAAkACQAJAAkACQAKAAsACQAIAAgACAAJAAkACQAJAAkACAAIAAgA
CgAKAAoACwAJAAgACAAHAAcABwAHAAcABwAHAAcACAAIAAgACAAIAAgACAAHAAYABgAG
AAYABwAJAAgACAAJAAcABwAGAAYABgAGAAYABgAEAAQABAADAAMAAwADAAQABgAGAAYA
BgAGAAYABgAFAAUABQAGAAYACAAIAAgACAAFAAUABQAGAAQABAAEAAMAAwAEAAQABAAG
AAYABQAFAAUABQAFAAUAAwADAAMAAwAFAAUABQAGAAQABAAEAAMAAwADAAMAAwAFAAUA
BQAFAAUABQAGAAYABQAEAAMAAgAEAAUABQAFAAUABwAHAAYABAAEAAQABAAEAAQABAAE
AAQABAAEAAQABQAFAAUABQAFAAYABgAIAAkACgALAA0ADgAOAA4ADQAPAA8AEAAQAA4A
CwAHAAQAAwAAAP3/+//8//z/+v/6//f/9v/1//T/8//z//L/8v/x//L/8//z//X/9f/0
//T/8v/z//P/8//z//P/8//1//f/+P/5//3///8CAAMABAAGAAYABgAHAAcABwAHAAgA
CAAIAAkADgAQABIAEQAMAAQA/P/0//D/8P/u/+r/5//l/+n/7v/x/+7/6P/n/+3/+//3
/9b/w//P/+H/5v/m/+X/5//x//r/AAAHAAwADgAQABEAEQARABEAEgASABMAEwASABMA
EwATABMAEwAUABQAFgAWABYAFgAUABQAFAAVABgAGAAYABgAFgAWABYAFgAYABgAGAAX
ABcAGAAYABcAFwAYABgAGAAZABkAGAAYABoAGQAZABkAGQAZABkAGQAZABkAGQAZABgA
GQAZABgAGAAYABkAGQAZABkAGQAYABgAGQAZABkAGQAYABgAGAAWABYAFgAVABcAFgAW
ABYAFQAVABUAFAAVABUAFgAWABQAFAAUABQAEQARABEAEAASABEAEAAPAA8ADgAOAA0A
DwAOAA0ADQANAAwADAAMAAsACwALAAsACwAKAAoACgAIAAgACAAIAAcABwAHAAcABwAH
AAgACQAKAAoACgAKAAwADAAMAA0ADAANAA0ADQAPAA8AEAAQABAAEAAQABAAEAARABEA
EQATABMAEwATABMAEwATABQAEgARABEAEgASABMAEwASABQAFAAUABQAFAAUABQAFAAU
ABQAFAAUABYAFgAWABYAFAAUABQAFAATABMAEwASABQAFQAVABUAFQAVABUAFQAVABUA
FgAXABcAFgAWABYAFwAXABcAFwAXABYAFgAWABYAFgAWABcAFwAWABYAFQAVABUAFQAV
ABMAEwATABQAFgAWABYAFgAWABYAFQAUABYAFgAWABcAFQAUABQAFQAXABcAFgAWABYA
FgAWABYAFgAWABYAFQAVABUAFQAWABgAGAAYABgAFgAWABYAFQAXABcAGAAYABYAFgAW
ABYAFwAXABcAGAAYABgAGAAXABcAGAAYABgAGAAYABcAFwAXABcAFwAXABcAFwAXABcA
GQAZAA==
         </WaveFormData>
      </LeadData>
      <LeadData>
         <LeadByteCountTotal>10000</LeadByteCountTotal>
         <LeadTimeOffset>0</LeadTimeOffset>
         <LeadSampleCountTotal>5000</LeadSampleCountTotal>
         <LeadAmplitudeUnitsPerBit>4.88</LeadAmplitudeUnitsPerBit>
         <LeadAmplitudeUnits>¦ÌV</LeadAmplitudeUnits>
         <LeadHighLimit>2147483647</LeadHighLimit>
         <LeadLowLimit>268435456</LeadLowLimit>
         <LeadID>V2</LeadID>
         <LeadOffsetFirstSample>0</LeadOffsetFirstSample>
         <FirstSampleBaseline>0</FirstSampleBaseline>
         <LeadSampleSize>2</LeadSampleSize>
         <LeadOff>FALSE</LeadOff>
         <BaselineSway>FALSE</BaselineSway>
         <ExcessiveACNoise>FALSE</ExcessiveACNoise>
         <MuscleNoise>FALSE</MuscleNoise>
         <LeadDataCRC32>1066633592</LeadDataCRC32>
         <WaveFormData>
+v/6//r/+v/4//j/+P/4//r/+v/6//r/+v/6//r/+v/6//r/+v/6//j/+P/4//j/+P/4
//j/+P/4//j/+P/4//b/9v/2//b/+P/4//j/+P/2//b/9v/2//j/+P/5//n/+P/4//j/
+f/6//v//f/+//7///8BAAMABQAHAAgACAAIAAUAAAD7//j/9//2//X/9f/1//T/8//0
//L/8P/u/+v/6f/p/+j/6P/o/+j/6P/q/+n/6P/n/+T/5P/k/+P/4//j/+P/5P/n/+n/
6f/r/+7/8P/x//H/8f/x//H/8P/x//H/8v/y//H/8//z//b/+v8BAAcACwAQABQAFwAg
ADAASgBnAG4ASAAYAAAA+P/g/63/dP9D/wr/4f7J/qb+nv7R/hn/Tv90/5L/qP+8/9H/
4//x//z/BAAHAAUABwAJAAkACgALAAwADgAQABAAEAARABEAEgASABMAFQAWABYAFgAV
ABYAFgAXABcAFwAXABcAGQAZABkAGQAYABgAGAAYABgAGAAaABoAGwAbABsAGwAdAB0A
HgAeAB4AHwAfAB8AHgAeAB4AHgAeAB4AHwAhACEAIQAhACEAIAAgACEAIQAjACMAIwAk
ACIAIwAkACQAJQAlACUAJQAjACIAIgAiACMAIwAjACMAIgAjACMAIwAgACAAIAAeAB0A
HQAcABsAGgAZABcAFAAVABMAEQAPAAsACAAHAAMAAQAAAP7//P/3//X/9P/y/+3/7P/p
/+f/5f/k/+T/5P/k/+T/5P/k/+f/6f/r/+v/6//s/+7/8P/y//T/9v/4//r//P/9//3/
+//8//3////9//3//f/9////////////////////AAD+//7//v///wEAAQABAAEA//8A
AAAAAAADAAMAAwADAAQABAAFAAUABgAHAAcABwAHAAgACAAJAAkACgAKAAsADgAOAA4A
DwAPAA4ADQANAA8ADwAPAA8AEQARABEAEQASABIAEgASABIAEgASABIAFAAUABQAFAAS
ABIAEQARABMAEwATABMAEwARABAAEAAOAA0ADAAMABAADgAOAA4ADgANAA0ADQALAAsA
CwALAAoACQAJAAoACAAHAAcABwAIAAgACAAIAAUABQAGAAcABQAEAAQAAwAEAAQABAAE
AAIAAgABAAEAAQABAAEAAAACAAIAAgACAAAAAAD///////8AAAAAAAABAAEA//////7/
//////7//v/+//7//v8AAAAA/////////v/+//7//f/+//////////7//v/+//7//v/+
//7///////7//v/+////AgADAAUABgAIAAkACwANAA0ADwAQABAADQAJAAMA/f/+//3/
/P/7//v/+//6//n/9v/0//L/8P/t/+v/6//q/+v/7P/t/+7/7P/r/+r/6f/q/+r/6v/p
/+f/5//n/+j/7f/v/+//8f/0//b/9//3//f/9//3//b/8//z//T/9P/3//n/+f/6/wAA
BwAJAA0AEgAWABsAJgA2AFAAawBmAD4AGAAIAP7/6P+x/3D/L//w/sX+o/6C/oz+yf4V
/07/cv+Q/6r/wv/V/+f/9/8CAAgACQAJAAsADQANABAAEQASABQAFAAUABQAFQAVABYA
FgAXABcAGAAYABgAGQAaABoAGwAbABsAGwAbABsAGwAbABsAHgAeAB4AHgAcABwAHgAe
ACEAIQAhACEAHwAfACAAIAAiACMAIwAjACIAIgAiACIAJAAkACUAJwAlACUAJQAlACYA
JgAnACcAJwAnACcAKAAoACkAKgAqACkAKQApACkAKQAoACgAKAAnACcAJwAnACYAJwAn
ACcAJgAmACYAJAAjACMAIgAhAB4AHQAbABgAGQAXABUAEwATABAADwALAAcABgAEAAIA
///9//z/+v/5//j/9f/z//H/8P/w//D/8P/w//D/8P/z//X/9//3//f/+P/6//z//f/+
////AAAAAAIAAwADAAEAAgADAAUAAwADAAMAAwABAAEAAQABAAEAAQABAAIAAgACAAIA
AwABAAEAAQABAAEAAgACAAIABQAFAAUABQAEAAQABQAFAAgACQAJAAkACQAKAAoACwAL
AAwADAANAA4ADgAOAA8AEAAQABAAEQARABEAEQARABMAEwATABMAEgASABIAEgASABIA
EgASABIAEgASABIAEgASABEAEQARABEAEQARABEADwAOAA4AEAAPAA4ADgAOAAwADAAM
AAwACwALAAsACQAJAAkACQAIAAcABwAIAAYABQAFAAUABAAEAAQABAADAAMABAAFAAMA
AgACAAEAAgACAAIAAgACAAIAAQABAAEAAQABAAAAAAAAAAAAAAAAAAAA////////AAAA
AAAA//////3//f8AAAEAAQAAAP7//v/+//7//v/+//3//f/9//z//P/8//3//v//////
///////////9//3//f/9//3//P/8//z/+v/8//7//v/+//7//P/8//3//f/+//7//v//
/wAAAQADAAQABQAHAAoADQANAA8AEAAQAA4ACQACAPv/+//7//v/+//7//v/+v/5//b/
9P/y//D/7f/r/+v/6v/r/+z/7f/u/+3/6//p/+f/6P/o/+j/5//p/+n/6f/q/+//8f/x
//P/9P/2//f/9//3//f/9//2//f/9//4//j/+f/5//3/AgAGAA0AEQAXABgAHAAjADAA
RgBoAHkAXgAsABIACAD0/8T/if9W/x3/6P7J/qX+jv62/gX/Rf9q/4j/oP+4/87/4f/v
//3/BgAMAAsACwANAA8ADwASABMAFAAWABYAFgAWABcAFQAWABYAFwAZABoAGgAaABkA
GgAaABsAGwAbABsAGwAbABsAGwAbABwAHAAcABwAHAAcAB4AHgAfAB8AHwAfAB8AHwAg
ACAAIAAhACEAIQAiACIAIgAiACQAJAAlACcAJQAlACUAJQAiACIAIwAjACUAJQAlACYA
JgAnACgAKAAnACcAJwAnACUAJAAkACQAJwAnACcAJwAjACMAIgAhACIAIgAiACAAHQAd
ABwAGwAaABkAFwAUABMAEQAPAA0ACwAIAAcAAwABAAAA/v/8//j/9f/z//D/7//u/+v/
6f/n/+b/5v/m/+b/5v/m/+b/6P/r/+7/7//x//L/9P/2//f/+P/5//r//P/+////////
/wAAAQADAAEAAQABAAEA//////////////////8AAAEAAgADAAUAAwADAAMAAwADAAQA
BAAEAAMAAwADAAMABQAGAAgACQAIAAkACQAJAAsADAAMAA0ACwAMAAwADQAOAA4ADgAP
ABAAEAAQABEAEQARABEAEQATABMAEwATABIAEgASABIAEgASABIAEgAUABQAFAAUABIA
EgARABEAEwATABMAEwATABEAEAAQABAADwAOAA4ADwAMAAsACgAMAAsACwALAAkACQAJ
AAkACAAHAAcACAAIAAcABwAHAAgACAAIAAgABQAFAAYABwAHAAYABgAFAAQABAAEAAQA
BAAEAAMAAwABAAEAAQAAAAIAAgACAAIAAgACAAEAAQD//wAAAAAAAAEAAQD//////v//
/////v/+//7//v/+/wAAAAD//////f/8//z//P/9//7///////3//f/9//3//f/9//3/
/f/9//z//P/8//z//P/9//z//P/8//z//P/8//z//f/9//7//v/+////AgADAAUABgAF
AAUABgAHAAgACwANAA4ADQAJAAMA/f/6//n/+P/3//n/+f/4//f/9v/0//L/8P/v/+3/
7f/s/+7/7v/u/+7/7P/r/+r/6f/q/+r/6v/p/+n/6f/p/+r/7//x//H/8//0//b/9//3
//f/9//3//b/9//3//j/+P/3//f/+//+/wQACwANABEAFgAaACEALgBEAGIAcwBeACwA
CgD8/+r/wP+L/1j/I//0/tn+vf6i/sD+Bf8//2b/hP+e/7T/zP/f/+///f8EAAgACwAL
AA0ADwAPABAAEQASABQAFAAUABQAFQAVABYAFgAXABcAGAAYABgAGQAaABoAGwAbABsA
GwAbABsAGwAbABsAHAAcABwAHAAcABwAHgAeAB8AHwAfAB8AHQAdAB4AHgAgACEAIQAh
ACAAIAAgACAAIgAiACMAJQAjACMAIwAjACQAJAAlACUAJQAlACUAJgAkACUAJgAmACUA
JQAlACUAJQAkACQAJAAnACcAJwAnACUAJQAkACMAIAAgACAAHgAfAB8AHgAdABoAGQAX
ABQAEwARAA8ADQAJAAYABQABAP///v/8//r/9v/z//H/7v/r/+r/5//l/+P/4v/i/+L/
4v/i/+L/4v/h/+P/5f/l/+n/6v/s/+7/8P/y//T/9v/2//j/+f/5//r//P/+/wEA////
/////////////////////////wAAAAAAAAAAAQABAAEAAQABAAMABAAEAAQABQAFAAUA
BQAGAAYABwAHAAgACQAJAAkACQAKAAoACwANAA4ADgAPAA4ADgAOAA8AEAAQABAAEQAR
ABEAEQARABMAEwATABMAEgASABIAEgASABIAEgASABIAEgASABIAEgASABEAEQARABEA
EQARABMAEQAQABAAEAAPAA4ADgAOAAwADAAMAAwACwALAAsACQAJAAkACQAKAAkACQAK
AAoACQAJAAkABgAGAAYABgAFAAUABgAHAAUABAAEAAMABAAEAAQABAACAAIAAQABAAEA
AQABAAAAAAAAAAAAAAACAAIAAQABAAAAAAD///7//v////7////+///////+//7//v/+
//7//v/+//3//f////7//v/8//z//P/8//7//v///////v/+//7///8AAAEAAwAEAAYA
BwAJAAsACwANAA4ADgARAA8ACwAHAAQAAwACAAEA//////7//f/6//j/9v/0//P/8f/x
//D/7v/u/+7/7v/u/+3/7P/r/+r/6v/q/+n/6f/p/+n/6v/t/+//7//x//T/9v/3//f/
9//3//f/9v/0//P/8//y//X/9//5//r//v8FAAsADwAUABYAGQAmADoAVgBtAGQAOgAU
AAQA+v/e/6f/Zv8n/+r+wf6l/oj+lv7V/h//VP92/5D/qv/C/9X/5//5/wQACAAJAAkA
CwANAA0ADAANAA4AEAARABIAEwAVABUAFgAWABcAFwAYABgAGAAZABoAGgAbABkAGQAZ
ABkAGwAbABsAGwAcABwAHAAcABwAHAAeAB4AHQAdAB0AHQAfAB8AIAAgACIAIwAjACMA
IgAiACIAIgAiACIAIwAlACUAJQAlACUAJgAmACcAJwAnACcAJwAoACYAJwAoACgAJwAn
ACcAJwAoACgAKQAqACoAKQAoACcAJwAnACYAJQAmACYAJgAkACMAIwAiACEAIAAfAB0A
GgAbABkAFwAVABUAEgARAA0ACQAIAAYABAD///3//P/6//n/+P/1//P/8f/w//D/8P/w
//D/8P/w//H/8//1//X/9//4//r//P/9//7///8AAAEAAgACAAEA//8AAAEAAwABAAEA
AQABAAEAAQABAAEAAQABAAEAAgAAAAAAAAABAAEAAQABAAEAAQACAAIAAgAFAAUABQAF
AAYABgAHAAcABgAHAAcABwAJAAoACgALAAsADAAMAA0ADAAMAAwADQAQABAAEAARAA8A
DwAPAA8AEwATABMAEwAUABQAFAAUABQAFAAUABQAFAAUABQAFAAWABYAFQAVABMAEwAT
ABMAFQATABIAEgASABEAEAAQABIAEAAQABAAEAAPAA8ADwANAA0ADQANAAoACQAJAAoA
CgAJAAkACQAIAAgACAAIAAUABQAGAAcACQAIAAgABwAGAAYABgAGAAYABgAFAAUABQAF
AAUABAAEAAQABAAEAAIAAgABAAEAAwAEAAQABAABAAEA/////wAAAQABAAAAAAAAAAAA
AAACAAIAAQABAAEAAAAAAAAA//8AAAEAAQABAAEAAQABAP/////////////+//7//v8A
AAAAAQABAAAAAAD//////f/9//7//v/+//7//v/+//7///////7//v/+////AgADAAUA
BgAIAAkACwANAA0ADwAQABAADgALAAYAAQAAAP///v/9//v/+//6//n/+P/2//T/8v/x
/+//7//u/+7/7v/u/+7/7v/t/+z/6//o/+j/6P/n/+n/6f/p/+r/7f/v/+//8f/0//b/
9//3//f/9//3//b/9//3//j/+P/5//f/+f/+/wQACQANABEAFgAYAB8ALABAAFwAcQBg
ADQAFAAKAPz/2P+f/1z/Gf/a/rP+kf56/pb+4f4p/1r/eP+Y/7T/yv/b/+////8IAAwA
DQANAA8AEQARABIAEwAUABYAGAAYABgAGQAZABoAGgAbABsAHAAcABwAGwAcABwAHQAe
AB8AIAAhACEAIQAhACEAIQAgAB8AHgAgACAAIgAiACUAJQAlACUAIwAjACQAJAAkACUA
JQAlACYAJgAmACYAKAAoACkAKwAqACkAKAAnACgAKAApACkAKwArACsALAAqACsALAAs
AC0ALQAtAC0ALQAsACwALAArACsAKwArACoAKwArACsAKAAoACgAJgAlACUAJAAjACQA
IwAhAB4AHwAdABsAGQAVABIAEQANAAkACAAGAAQAAwABAAAA/v/9//z/+f/3//X/9P/0
//T/9v/2//b/9v/3//n/+//7//v//P/+/wAAAQACAAMABAAFAAYABgAFAAMABAAFAAcA
BQAFAAUABQAFAAUABQAFAAUABQAFAAYABAAEAAQABQAFAAUABQAFAAUABgAGAAYACQAJ
AAkACQAIAAgACQAJAAgACQAJAAkACwAMAAwADQAPABAAEAARABAAEAAQABEAEgASABIA
EwARABEAEQARABUAFQAVABUAFAAUABQAFAAVABYAFwAYABYAFgAWABYAFgAWABUAFQAV
ABUAFQAVABUAEwASABIAEgARABAAEAAQAA4ADgAOABAADwAPAA8ADQANAA0ADQAMAAsA
CwAMAAoACQAJAAkACgAKAAoACgAHAAcACAAJAAkACAAIAAcABgAGAAYABgAIAAgABwAH
AAUABQAFAAQAAgACAAIAAgADAAQABAAFAAMABAAEAAQAAwADAAEAAQAEAAUABQAEAAIA
AgACAAIAAgACAAEAAQADAAIAAgACAAEAAgADAAMAAQABAAEAAQABAAEAAQABAAEAAAAA
AAAAAAAAAAEAAQACAAIAAQABAAEAAAAAAAAAAAAAAP7//v//////AQACAAMABQAEAAUA
BwAIAAYABwAJAAsADQAPABAAEAASAA8ACgAFAAIAAQAAAP///f/9//z/+//8//r/+P/2
//X/8//z//L/8P/w//D/8P/y//H/8P/v/+7/7v/u/+3/7f/t/+3/7v/v//H/8f/z//T/
9v/3//f/+P/5//r/+v/5//n/+v/6//v//f/9//7/AgAJAA8AEwAYABwAIQAsAEAAXAB3
AHYATAAeAAYA+P/a/6n/dv9D/wz/7f7X/rD+rP7n/i3/Wv96/5j/sP/E/9n/6//7/wYA
CgANAA0ADwARABEAEgATABQAFgAYABgAGAAZABkAGgAaABsAGQAaABoAGgAZABoAGgAb
ABsAGwAbABsAHQAdAB0AHQAeAB4AHgAeAB4AHgAgACAAIQAhACEAIQAhACEAIgAiACAA
IQAhACEAJAAkACQAJAAiACIAIwAlACUAJQAlACUAJAAkACUAJQAnACcAJwAoACcAJwAn
ACYAJwAnACcAJwAnACYAJgAmACQAIwAiACEAHQAdABwAGwAaABoAGgAYABcAFwAWABUA
EwARAA4ACgALAAkABwAFAAEA/v/9//n/9//2//T/8v/t/+v/6v/o/+P/4v/f/93/2//a
/9r/2v/Y/9j/2P/Y/9n/2//d/93/4f/i/+T/5v/o/+r/7P/u/+7/8P/x//H/8//0//X/
9//1//X/9f/1//f/9//3//f/9//3//f/+P/6//r/+v/7//n/+f/5//n/+//8//z//P//
/////////wAAAAABAAEAAQABAAAA//8AAAIAAwAFAAMABAAEAAUABgAGAAYABwAIAAgA
CAAJAAkACQAJAAkACQAJAAkACQAKAAoACgAKAAoACgAKAAoACgAKAAoACgAMAAwACwAL
AAkACQAJAAkACQAHAAYABgAHAAcABwAIAAkABgAFAAQABgAFAAUABQADAAMAAwADAAIA
AQABAAIAAAD///////8AAAAAAAAAAP3//f/+///////+//7//f/+//7//v/+//7//v/9
//3/+//7//v/+v/8//z//P/8//z//P/7//v/+f/6//r/+v/7//v/+f/5//j/+f/5//j/
+P/4//j/+P/6//r/+f/5//n/+P/4//j/+P/4//j/9//3//f/9//3//f/9f/3//b/+P/4
//j/+P/4//j/+f/5//j/+P/4//n//P/9////AAD+////AQADAAUABwAIAAgABwADAP3/
9//4//f/9v/1//X/9f/0//P/9P/y//D/7v/r/+n/6f/o/+j/6P/o/+j/6P/n/+b/5f/k
/+T/5P/j/+P/4//j/+T/6f/r/+v/7f/w//L/8//z//P/8//z//L/7//v//D/8P/x//H/
8//2//r/AQAHAA0AEgAUABkAJgA6AFgAbQBgADIACgD6//T/1v+b/1z/H//q/sf+qf6O
/qD+4/4p/1r/ev+U/67/xP/X/+f/9/8AAAQABwAFAAcACQAJAAwADQAOABAAEAAQABAA
EQARABIAEgATABMAFAAUABQAEwAUABQAFQAVABUAFQAVABcAFwAXABcAGgAaABoAGgAZ
ABgAGQAYABsAGwAbABsAHQAdAB4AHgAcAB0AHQAdAB4AHgAeAB4AHgAeAB8AIQAhACEA
IQAhACAAIAAhACEAIwAjACMAJAAiACMAJAAkACUAJQAlACUAJQAkACQAJAAlACUAJQAl
ACUAJQAkACMAIgAiACIAIAAdAB0AHAAbABwAGwAZABYAEwARAA8ADQALAAgABwADAAMA
AgAAAP7/+f/3//b/9P/v/+7/6//p/+f/5v/m/+b/5v/m/+b/5v/n/+n/6//r/+3/7v/w
//L/9f/2//f/+P/4//r/+//7//v//P/9////+//7//v/+//9//3//f/9//3//f/9//7/
/f/8//v/+//9//3//f/9//3//v/+//7///////////8AAAAAAQABAAIAAwADAAMAAQAE
AAYABwAGAAgACAAIAAgACAAIAAkACQAMAAwADAANAAsACwAMAAwADAANAA8AEQAQABEA
EQAQABQAEwAQAA0AEAARABIAEwATABMAEgARABEAEAAPAA4ADQALAAsACgALAAwADQAO
AA4ADQAMAAsACgAKAAoACQAHAAcABwAIAAcABwAFAAUABgAGAAUAAwABAAEAAQAAAP3/
/f/+//7/+f/5//n/+v/+/wMABwAJAA4AEAAVACQAOABSAF8ARAAWAAAA/v/w/7z/e/9A
/wP/yP6l/pH+kP6w/u/+L/9a/3r/nP+2/8r/3//x//v//v8CAAUAAwAFAAcABwAKAAsA
DAAOAA4ADgAOAA8ADQAOAA4ADwAPABAAEAAQABEAEgASABMAEwATABMAEwAUABUAFgAX
ABYAFgAWABYAGAAYABoAGgAbABsAGwAbABsAGwAcABwAHgAfAB8AHwAgACAAIAAgACIA
IgAjACUAJQAlACUAJQAmACYAJwAnACkAKQApACoAKgArACwALAAsAC0ALgAvAC8ALgAu
AC4ALwAvAC8ALwAwADEAMQAxADAAMAAwAC4ALwAvAC4ALQAuAC0AKwAoACcAJQAjACEA
IQAeAB0AGQAZABgAFgAUABIAEQARABAADgAOAAwACwAKAAoACwAMAAoACgAKAAoACgAL
AAwACwALAAoACgAKAAgACAAIAAgABwAIAAgABwAEAAQABAAFAAEAAQABAAEAAwADAAMA
AwABAAEAAQACAAIAAgACAAMAAwADAAMAAwAFAAYABgAGAAcABwAHAAcABgAGAAcABwAI
AAkACQAJAAsADAAMAA0ADQAOAA4ADwAOAA4ADgAPABAAEAAQABEAEQARABEAEQARABEA
EQARABIAEgASABIAEAAQABAAEAAOAA4ADgAOAA4ADgANAA0ACwALAAsACwANAAsACgAK
AAwACwAKAAoACwAIAAcABgAGAAUABQAFAAUABQAFAAUABAADAAMABAACAAEAAQABAAIA
AgACAAIAAQABAAIAAwABAAAAAAD//wAAAAAAAAAA/v/+//3//f/////////+//7//v/+
//7/AAAAAP/////9//7//v/+//3//f/7//v//P/9//3//P/8//z//P/8//7//v/9//3/
/f/8//z//P/7//z//f/9//3//f/9//3//f/9//3//f/7//r/+v/6//z//P/9//3//P/8
//v/+//7//v/+//7//v//v/9//z//P/8//z//P/8//z//P/8//z//P/8//z//P/8//z/
/P/8//z//P/8//z//P/8//z//P/8//z//P/6//r/+v/6//z//P/8//z/+v/6//r/+v/8
//z//P/8//z//P/8//z//P/8//z//P/6//r/+v/6//r/+v/6//r//P/8//z//P/8//z/
/P/8//z//P/8//z//P/8//z//P/6//r/+v/6//v//P/9//7//P/8//z//P/6//r/+v/6
//z//P/8//z//P/8//z//P/8//z//P/8//r/+v/6//r/+v/6//r/+v/7//z//f/+//z/
/P/8//z//P/8//z//P/8//z//P/8//z//P/8//z//P/8//3//f/8//z//P/9//z//f//
/wAAAgADAAUABwAHAAkACgAKAAwACwAIAAUAAgABAAAA///9//3//P/7//z/+v/4//b/
9f/z//P/8v/v/+7/7f/s/+3/7f/t/+3/7P/s/+z/6//q/+n/6P/o/+n/6//r/+3/8v/0
//X/9f/3//f/9//2//X/9f/2//b/8//1//n//v8AAAkADwARABQAGAAdACYAOABSAGsA
aABCABoACgD+/+D/rf98/0v/FP/v/s/+pv6m/uX+L/9e/4L/nv+0/8j/2//t//v/BAAI
AAsACwANAA8ADwAQABEAEgAUABQAFAAUABUAFQAWABYAFwAVABYAFgAWABkAGgAaABsA
GQAZABkAGQAbABsAGwAbABoAGgAaABoAGgAaABwAHAAdAB0AHQAdAB8AHwAgACAAHgAf
AB8AHwAeAB4AHgAeACAAIAAhACMAIwAjACMAIwAiACIAIwAjACMAIwAjACQAIgAjACQA
JAAjACMAIwAjACUAJAAkACQAIwAjACMAIwAhACEAIAAfAB4AHgAeABwAGwAbABoAGQAY
ABcAFQASABMAEQAPAA0ADQAKAAkABQADAAIAAAD+//3/+//6//j/9//2//P/8f/v/+7/
7v/u/+7/7v/u/+7/7f/v//H/8f/z//T/9v/4//n/+v/7//z/AAACAAMAAwAEAAYACAAL
AAsACwALAAsACwALAAsACwANAA0ADQAOAAwADAAMAA0ADwAPAA8ADwAOAA4ADQAMAA0A
DQANAA0ADgAOAA8ADwAOAA8ADwAPAA8AEAAQABEAEQASABIAEwASABIAEgATABYAFgAW
ABcAFwAXABcAFwAXABcAFwAXABgAGAAYABgAGAAYABgAGAAaABoAGgAaABgAGAAXABcA
GAAZABoAGwAZABcAFgAWABgAFwAWABYAFgAUABQAFAAWABUAFQAVABMAEwATABMAEAAP
AA8AEAAQAA8ADwAPAAwADAAMAAwACwALAAwADQALAAoACgAJAAgACAAIAAgACQAKAAoA
CwAJAAkACQAIAAYABgAGAAYACAAIAAcABwAFAAYABgAGAAUABQADAAMABAAFAAUABAAE
AAQABAAEAAQABAADAAMAAQAAAAAAAAADAAQABQAFAAQAAwACAAEAAQABAAEAAQADAAIA
AgACAAAAAAABAAEAAAAAAP////8BAAEAAQABAAEAAgADAAIAAAAAAAAAAAAAAAAAAAAA
AAAAAAAAAAAA/v//////AAACAAIAAwAEAAUABwAIAAgACwANAA8ADwARABIAEgASABEA
DAAHAAYABAACAAAA//8BAAAA///+//z/+v/4//f/9f/1//T/9P/0//T/9P/0//P/8v/x
//D/7v/u/+3/7f/t/+3/7v/x//X/9f/3//r//P/9//3//f/9//3//P/7//v//P/8//3/
/f/9/wAABgANABMAGQAcAB4AIwAwAEYAZAB7AHIARAAaAAgA/P/Y/6P/cv9B/w7/7/7T
/rD+vP79/j//av+K/6T/uv/S/+X/8////woAEAATABEAEwAVABUAFgAXABgAGgAaABoA
GgAbAB0AHgAeAB8AHwAgACAAIAAfACAAIAAhACEAIQAhACEAIwAjACMAIwAkACQAJAAk
ACQAJAAmACYAJQAlACUAJQAnACcAKAAoACgAKQApACkAKgAqACoAKgAqACoAKwAtAC0A
LQAtAC0ALgAuAC8ALwAtAC0ALQAuAC4ALwAwADAALwAvAC8ALwAvAC4ALgAuAC8ALwAv
AC8ALQAtACwAKwAsACwALAAqACkAKQAoACcAJgAlACMAIAAfAB0AGwAZABUAEgARAA0A
CQAIAAYABAD///3//P/6//b/9P/w/+3/6//q/+r/6v/p/+j/5//m/+n/6//t/+3/8f/y
//T/9v/5//r/+//8/wAAAgADAAMABQAGAAcACQAHAAcABwAHAAkACQAJAAkACQAJAAkA
CgAKAAoACgALAAsACwALAAsACwAMAAwADAANAA0ADQANAA4ADgAPAA8AEAARABEAEQAT
ABQAFAAVABUAFgAWABcAFgAWABYAFwAYABgAGAAZABkAGQAZABkAGwAbABsAGwAcABwA
HAAcABwAHAAcABwAHAAcABwAHAAcABwAGwAbABsAGwAbABsAGwAZABgAGAAYABcAFgAW
ABYAFAAUABQAFQAVABYAFwAVABUAFQAVABQAEwATABQAEgARABEAEQAQABAAEAAQAA8A
DwAQABEADwAOAA4ADQAMAAwADAAMAA0ADgAOAA8ADQANAA0ADAAOAA4ADgAOAAwADAAL
AAsADQAOAA4ADgANAA0ACwALAAwADQANAAwACgAKAAoACgAMAAwACwALAAsACgAKAAoA
CwAMAA==
         </WaveFormData>
      </LeadData>
      <LeadData>
         <LeadByteCountTotal>10000</LeadByteCountTotal>
         <LeadTimeOffset>0</LeadTimeOffset>
         <LeadSampleCountTotal>5000</LeadSampleCountTotal>
         <LeadAmplitudeUnitsPerBit>4.88</LeadAmplitudeUnitsPerBit>
         <LeadAmplitudeUnits>¦ÌV</LeadAmplitudeUnits>
         <LeadHighLimit>2147483647</LeadHighLimit>
         <LeadLowLimit>268435456</LeadLowLimit>
         <LeadID>V3</LeadID>
         <LeadOffsetFirstSample>0</LeadOffsetFirstSample>
         <FirstSampleBaseline>0</FirstSampleBaseline>
         <LeadSampleSize>2</LeadSampleSize>
         <LeadOff>FALSE</LeadOff>
         <BaselineSway>FALSE</BaselineSway>
         <ExcessiveACNoise>FALSE</ExcessiveACNoise>
         <MuscleNoise>FALSE</MuscleNoise>
         <LeadDataCRC32>751487221</LeadDataCRC32>
         <WaveFormData>
8v/y//L/8v/w//D/8P/w//L/8v/y//L/8P/w//D/8P/w//D/8P/w/+7/7v/u/+7/7v/u
/+7/7v/s/+z/7P/s/+r/6v/q/+r/7P/s/+z/7P/s/+z/7P/s/+z/7P/t/+7/7v/t/+z/
6//v//D/8f/x//H/8//0//X/9v/3//j/+P/4//b/9v/1//P/8v/y//L/8v/x//D/7//x
/+7/7v/r/+f/5f/l/+T/5P/k/+X/5f/l/+P/4v/h/+D/3//e/93/3P/b/9v/3v/g/+L/
4//j/+T/5f/l/+X/4//k/+T/4v/k/+T/5P/k/+b/5//n/+j/8P/4/wAACwAdAC8APwBW
AHEAjwCxALsAowB8AGMASAAUAMn/d/8p/9z+ov5+/mj+af6f/vD+Lv9U/3T/kP+p/7z/
0P/d/+n/8P/1//X/9v/4//n/+v/7//7//////wEAAQABAAMABAAEAAUABQAGAAYABgAH
AAkACQALAAkACQAKAAoADAANAA0ADQANAA0ADgAPAA8AEAAQABAAEgASABIAEgAUABYA
FgAWABUAFQAVABUAFgAWABYAFgAXABgAGQAZABkAGQAaABoAGwAbABsAHAAfAB8AHwAf
AB8AIAAhACEAIQAhACIAIgAkACUAJQAlACYAJgAmACYAJgAnACcAJwAmACUAIwAiACAA
HwAeAB4AHAAbABkAFgATABIADwAMAAgAAwD///z/+v/2//P/8f/u/+n/5f/h/9v/2P/W
/9P/z//M/8v/yf/J/8n/yv/K/8z/zv/R/9P/1//Z/93/3//k/+f/6v/r/+3/7//x//T/
9v/3//f/+P/4//j/+P/4//j/+P/5//n/+f/6//r/+v/6//r/+v/6//3//f/9//3//v//
////AAAAAAAAAAACAAMAAwAFAAUABwAHAAcABwALAAwADAAMAA4ADwAQABIAEgASABMA
EwATABQAFQAVABcAFwAYABoAGwAbABsAGwAbABwAHAAcABwAHAAdAB0AHQAdABwAHAAe
AB0AHAAcABwAGwAaABoAGQAZABkAGAAWABUAFAAUABQAEwATABIAFAATABIAEQASABEA
EAAQAA4ADQANAA0ADQAMAAwADAANAA0ADAALAAsACwAKAAoACgAKAAkACAAIAAgACAAI
AAYABQAFAAUABwAHAAYABQAFAAUABQAFAAMAAwACAAIAAgACAAIAAgACAAEAAQABAAEA
AQABAAAA//////////8BAAEAAQAAAAAAAAAAAP////8AAAEAAQABAAAA/v/+//7//v/+
//7///8AAAEAAQABAAEAAwAEAAUABQAHAAkACgALAAwADQAOAA4ADQAKAAkABwAHAAYA
BgAGAAYABQAEAAMAAQD+//7/+//3//X/9f/0//T/9P/1//X/9f/z//L/8f/w/+//7v/t
/+z/6//r/+7/8P/y//P/8//2//f/9//3//f/+P/4//b/9P/0//T/9P/2//n/+f/6//7/
CAAQABsAKwA7AE8AagCDAJ8AvQDBAKUAhgBxAFQAHgDR/3X/Hf/Q/pj+eP5i/m3+rf4A
/z7/ZP+G/6T/vf/Q/+L/8//9/wIAAwAFAAYACAAJAAoACwAOAA8ADwARABEAEQARABIA
EgATABMAFAAUABQAFwAZABkAGwAbABsAHAAcABoAGwAbABsAHQAdAB4AHwAfACAAIAAg
ACEAIgAjACQAIgAkACQAJAAlACUAJQAlACgAKAAoACgAJwAoACkAKQApACkAKgAqACsA
KwArACwALQAtAC0ALQAvADAAMQAxADEAMQAyADIAMgAzADMAMwAyADIAMgAyADIAMwAz
ADMAMwAzADIAMgAwAC8ALgAuACsAKQAmACIAIQAgAB0AGgAXABMAEAAOAAsABgACAP//
/P/3//P/7//r/+j/5v/j/+H/3v/d/9v/3f/d/97/3v/g/+L/5f/n/+n/6//v//H/9P/3
//r/+//8//3//v8AAAEAAQAAAAAAAgACAAIAAgACAAIAAwADAAMABAAEAAQABAAEAAQA
BAAFAAUABQAFAAQABQAFAAYACAAIAAgACgAJAAkACwALAA0ADQANAA0ADwAQABAAEAAS
ABMAFAAWABYAFgAXABcAGQAaABsAGwAbABsAHAAeAB8AHwAfAB8AHwAgACAAIAAgACAA
IQAhACEAIQAgACAAIAAfAB4AHgAcABsAGgAaABsAGwAbABoAGgAZABgAGAAaABkAGQAY
ABYAFQAUABMAFAATABIAEgAQAA8ADwAPABEAEAAQABAADwAPAA4ADQANAA0ADAAMAAwA
DAALAAoADAAMAAwADAAKAAkACQAJAAkACQAIAAcACQAJAAkACQAJAAkACAAIAAYABgAG
AAYACAAHAAcABwAHAAcABwAGAAUABQAFAAUABwAHAAcABgAGAAYABgAFAAUABgAHAAcA
BQAFAAUABQAFAAQABAAFAAUABQAFAAUABQAEAAYABgAGAAYABAAEAAUABgAHAAcABwAH
AAkACgALAAsADQAPABAAEQASABMAFAAUABMAEAAPAA0ADQAMAAwADAAMAAsACgAJAAcA
BAAEAAEA///9//3//P/7//z//v////3/+//6//n/9v/1//T/8//0//P/8//2//r//P/9
//3//v///////////wAAAAD+//7//v/+//7/AAD//wEACAAQABoAJAAzAEMAUwBpAIAA
mwC/ANUAwwCdAIQAbQA+APb/p/9Z/w3/zP6q/oz+gP6l/vf+Pv9k/4L/ov+8/9H/4v/y
//3/CQAMAA8ADwAQABIAEwAUABUAGAAZABcAGQAZABkAGQAaABoAGwAbABwAHAAcAB0A
HwAfACEAIQAhACIAIgAiACMAIwAjACMAIwAkACUAJQAmACYAJgAmACYAJgAmACYAKAAo
ACgAKQApACkAKQAqACoAKgAqACkAKgArACsALQAtAC4ALgAuAC0ALAAsAC8ALwAvAC8A
MQAyADMAMwAzADMANAA0ADQANQA1ADUANgA2ADYANgA0ADUANQA1ADMAMwAyADIAMQAv
AC0ALAArACkAJgAiAB8AHgAbABgAFAAPAAsACAAFAAAA/P/5//T/7//r/+f/5f/i/+D/
3f/b/9j/1//V/9X/1f/W/9b/2f/c/+D/4//l/+f/6//t//D/8//2//f/+f/7//3/AAAB
AAEAAAAAAAIAAgACAAIAAgACAAMAAwABAAIAAgACAAMABAAFAAYABQAFAAUABQAGAAcA
BwAIAAgACAAIAAoADQANAA8ADwAPAA8ADwAPABEAEgASABIAFAAVABYAGAAYABgAGQAZ
ABsAHAAdAB0AHQAdAB4AIAAfAB8AHwAfAB8AIAAgACAAIAAgACEAIQAhACEAIAAgACAA
HwAeAB4AIAAfAB4AHgAbABsAGwAaABgAFwAWABYAFgAVABUAFAAUABMAEgARABAADwAO
AA4ADgANAA0ADQANAAwADAAMAAsACwAKAAkABwAHAAYABgAIAAgABwAGAAQABAAEAAQA
BAADAAMAAwADAAMAAgABAAEAAQABAAEAAQABAAAAAAD+//7//v/+/wAA/////////f/9
//3//P/9//3//f/9//3//f/9//z//P/8//z/+//5//r/+//7//v/+//7//v/+f/4//j/
+f/5//n/+f/5//n/+f/4//j/9v/2//b/9v/2//b/9//4//n/+f/5//n/+//8//3//f/7
//3//v///wIAAwAEAAQAAgAAAAAA///7//r/+v/6//z/+//6//n/+f/2//b/8//x/+//
7//u/+z/7P/t/+3/7f/r/+r/6f/o/+f/5v/l/+T/4//j/+b/6P/q/+v/6//s/+3/7f/t
/+3/7v/u/+z/6v/q/+r/6v/s/+3/7//0//r/AgAMABsAKwA9AFUAbACJAKkAvwCzAI0A
bgBVACwA6v+d/0//Af/C/pj+ev5s/ov+1/4a/0T/Yv+C/57/tf/G/9r/6f/x//T/9//3
//j/+v/7//z//f8AAAEA//8BAAEAAQADAAQABAAFAAcACAAIAAgABwAJAAkACwALAAsA
DAAMAAwADQANAA0ADwAPABAAEQAPABAAEAAQABIAEgASABIAEAASABIAEgATABMAEwAT
ABYAFgAWABYAFwAYABkAGQAZABkAGgAaABsAGwAbABwAHQAdAB0AHQAfACAAIQAhACEA
IQAiACIAIgAjACMAIwAmACYAJgAmACQAJQAlACUAIwAjACIAIgAgAB8AHgAeABsAGQAW
ABIAEAAOAAoABgAEAP//+//4//P/7v/q/+f/4P/b/9f/0//P/8z/yv/H/8X/wv/B/7//
v/+//8D/wP/A/8L/xf/H/8r/zf/S/9X/2v/d/+D/4f/j/+X/5//q/+7/7//v//D/8v/y
//L/8v/0//T/9f/1//P/9P/0//T/9P/0//T/9P/3//f/9//3//j/+f/5//r//P/8//z/
/v//////AQABAAUABQAFAAUABwAIAAgACAAKAAsADAAOABAAEAARABEAEQASABMAEwAV
ABUAFgAYABkAGQAZABkAFwAYABgAGAAYABgAGQAZABkAGQAYABgAGAAXABYAFgAYABcA
FgAWABUAFQAVABQAFAATABIAEgAQAA8ADwAOAA4ADQAMAAsADAALAAoACgAKAAkACQAJ
AAkACAAIAAgABwAHAAYABQAFAAUABAAEAAQABAADAAIAAgACAAIAAgACAAEAAQABAAEA
AQAAAP///////////////////v/+//7//v/+//7//v/9//3//f/9//3//f/8//3//f/9
//3/+//7//v/+v/6//r//P/6//r/+v/6//z//P/9//7//v/9//z/+////wAAAQABAAEA
AwAEAAUACAAJAAoACgAMAAoACgAJAAcABgAGAAYABgAFAAQAAwABAP7//v/7//n/9//3
//b/9P/0//X/9f/z//H/8P/v/+z/6//q/+n/6v/p/+n/7P/u//D/8f/x//T/9f/1//X/
9f/2//b/9P/y//L/8v/y//T/8//1//j//v8GABAAHQAtAD0ATwBoAIUAowC/AL8AnwB+
AGkATAAUAMX/bf8V/8b+kP50/mT+c/6z/gb/QP9k/4T/pP+7/8z/4P/x//v/AAADAAUA
BgAIAAkACAAJAAwADQANAA8ADwAPAA8AEAAQABEAEQASABIAEgAVABcAFwAZABcAFwAY
ABgAGgAbABsAGwAbABsAHAAdAB0AHgAeAB4AHgAeAB4AHgAgACIAIgAiACUAJQAlACUA
JAAkACQAJAAlACYAJwAnACcAJwAoACgAKwArACsALAArACsAKwArAC0ALgAvAC8ALwAv
ADAAMAAyADMAMwAzADQANAA0ADQAMgAzADMAMwAzADMAMgAyADAALwAuAC4AKwApACYA
IgAhACAAHQAaABcAEwAQAA4ACQAEAAAA/f/6//X/8f/t/+v/6P/m/+P/4f/e/93/2//b
/9v/3P/c/97/4P/j/+X/6f/r/+//8f/y//X/+P/5//n/+//9/wAAAAABAAEAAgAAAAAA
AAAAAAAAAAABAAEAAQACAAIAAgACAAIAAgACAAMAAwADAAMAAgADAAMABAAGAAYABgAI
AAcABwAJAAkACwALAAsACwANAA4ADgAOABAAEQASABQAFAAUABUAFQAXABgAGQAZABkA
GQAaABwAHQAdAB0AHQAfACAAIAAgAB4AHgAfAB8AHwAfAB4AHgAgAB8AHgAeABwAGwAa
ABoAGQAZABkAGAAaABkAGAAYABgAFwAXABYAFgAVABQAEwASABEAEAAQABAADwAPAA8A
DQAMAAwADAANAA0ADAALAAsACwAKAAoADAAMAAsACgAIAAgACAAIAAgABwAHAAcACQAJ
AAgABwAHAAcABwAHAAUABQAEAAQABAAEAAQABAAEAAMAAwADAAMAAwADAAIAAQABAAEA
AQABAAEAAQAAAAAAAAAAAP///f/+/////////////////////v/+////////////////
////AAAAAP7//v///////f////7//v/+//7//v/+//7///8AAP//////////AwAEAAUA
BQAHAAkACgALAAoACwAMAAwADAAKAAoACQAHAAYABgAGAAQAAwACAAEAAQD+//7/+//5
//f/9//2//T/9P/1//X/9f/z//L/8f/u/+3/7P/r/+z/6//r/+7/8P/y//P/8//0//X/
9f/1//X/9v/2//T/9P/0//T/9P/2//f/+f/8/wIADAAUACEALwBBAFcAbgCJAKkAwwC9
AJ0AggBtAEgACgC1/13/Cf++/pD+dP5m/n/+yf4a/0z/bP+Q/7D/xf/W/+r/+f8DAAQA
BwAHAAgACgALAAwADQAQABEAEwAVABUAFQATABQAFAAVABcAGAAYABgAGQAbABsAHQAf
AB8AIAAgAB4AHwAfAB8AHwAfACAAIQAjACQAJAAkACYAJgAmACYAJAAmACYAJgApACkA
KQApACoAKgAqACoAKQAqACsAKwArACsALAAsAC0ALQAtAC4AMQAxADEAMQAxADIAMwAz
ADMAMwA0ADQANAA1ADUANQA2ADYANgA2ADQANQA1ADUAMwAzADIAMgAwAC8ALgAuAC0A
KwAoACQAIwAiAB8AHAAaABUAEQAOAAsABgACAP//+//3//T/8f/v/+z/6v/n/+X/4v/h
/9//4f/h/+L/4v/k/+b/6f/r/+//8f/1//f/+P/7//7///8BAAMABQAIAAkACQAIAAgA
CgAKAAoACgAKAAoACwALAAoACgAJAAgACgAKAAoACgALAAsACwALAAwADQANAA4ADgAO
AA4AEAAPAA8AEQARABMAEwATABMAFQAWABYAFgAWABcAGAAaABwAHAAdAB0AHQAeAB8A
HwAdAB0AHgAgACEAIQAhACEAIQAiACIAIgAkACQAJQAlACMAIwAiACIAIgAhACAAIAAi
ACEAIAAgAB0AHQAdABwAHAAbABoAGgAaABkAGQAYABYAFQAUABMAEwATABMAFAASABEA
EQARABEAEAAQABAAEQARABAADwANAA0ADAAMAAwADAALAAoACgAKAAoACgAKAAkACQAJ
AAkACQAIAAcABwAHAAcABwAJAAkACAAIAAYABgAGAAYABgAFAAUABQAFAAUABQAEAAMA
AwADAAMAAwADAAMAAgACAAIAAgABAAEAAgADAAMAAQABAAEAAQABAAAAAAABAP//////
/////////wAAAAD+//7/////////AAD+//7//v/+//z//P/9//7/AAABAAIAAwADAAQA
BQAFAAMABQAGAAcACAAJAAoACgAMAAoACgAJAAUABAAEAAQABAADAAIAAQABAP7//v/7
//n/9//3//b/9P/0//X/9f/1//P/8v/x//D/7//u/+3/7P/r/+v/7v/w//L/8//z//L/
8//z//P/9P/2//f/9v/1//T/8//y//L/8//1//j//v8GABAAHQAvAD8AUwBoAIMApQDD
AMcAqwCIAG0ASgAQAMf/ef8t/+T+uP6c/oD+g/6//gr/Pv9e/3z/mv+z/8b/2v/r//X/
+P/7////AAACAAMABAAFAAgACQAJAAsACwALAAsADAAMAA0ACwAMAAwADAANAA8ADwAR
ABEAEQASABIAEgATABMAEwATABMAFAAVABUAFgAWABYAGAAYABgAGAAWABgAGAAYABkA
GQAZABkAGgAaABoAGgAbABwAHQAdAB0AHQAeAB4AHwAfAB8AIAAfAB8AHwAfACEAIgAj
ACMAJQAlACYAJgAkACUAJQAlACYAJgAmACYAJgAnACcAJwAmACUAIwAiACAAHwAeAB4A
GwAZABYAEgAPAA4ACwAIAAIA/f/5//b/8//u/+r/5//i/93/2f/V/9D/zP/J/8X/wf++
/73/u/+7/7v/vP+8/77/wP/D/8X/x//J/83/z//T/9f/2//d/9//4f/j/+b/6P/p/+n/
6v/s/+z/7P/s/+7/7v/v/+//7//w//D/8P/y//L/8v/y//P/8//z//P/8v/z//P/9P/1
//b/9//6//n/+f/7//v//f/9//3//f///wAAAAAAAAIAAwAEAAYACAAIAAkACQALAAwA
DQANAA0ADQAOABAADwAPAA8ADwARABIAEgASABAAEAARABEAEQARABAAEAASABEAEAAQ
ABAADwAOAA4ADQANAA0ADAAMAAsACgAKAAgABwAHAAYACAAHAAYABQAGAAUABAAEAAQA
AwADAAMAAQAAAAAAAAABAAEAAAD///3//f/8//z//P/8//v/+v/8//z//P/8//z/+//7
//v/+//7//r/+f/5//n/+f/5//n/+f/4//j/9v/2//b/9v/2//X/9f/1//f/9//3//b/
9f/1//X/9f/1//X/9f/0//b/9v/2//X/8//0//X/9f/1//X/9f/1//X/9P/0//T/9P/0
//T/9P/y//L/8//0//f/9//3//f/+f/6//v/+//7//3//v///wAAAQACAAIAAAD+//7/
/f/9//z//P/8//z/+//6//n/+f/2//b/8//x/+//7//u/+r/6v/r/+v/7f/r/+r/6f/m
/+X/5P/j/+L/4f/h/+T/6P/q/+v/6//s/+3/7f/t/+3/7v/u/+z/7P/s/+z/7P/s/+//
7//0//r/AgAMABkAKwA7AE8AagCFAKUAwQC9AJsAeABjAEIACAC1/1v/Cf/C/pD+cv5i
/nn+wf4Q/0T/ZP+G/6T/uf/M/97/7f/1//r//f/9//7/AAABAAQABQAIAAkACQALAAsA
CwALAAwADAANAA0ADgAOAA4ADwARABEAEwARABEAEgASABIAEwATABMAFAAVABcAGQAX
ABgAGAAYABoAGgAaABoAGgAcABwAHAAbABsAGwAbAB0AHgAfACAAHwAgACEAIQAhACEA
IgAiACMAIwAjACQAJwAnACcAJwAnACgAKQApACkAKQAqACoAKgArACsAKwAsACwALAAs
ACwALQAtAC0AKwArACoAKgAoACcAJgAmACMAIQAeABoAGQAYABUAEgAOAAkABQACAAEA
/P/4//X/7v/p/+X/4f/d/9r/2P/V/9P/0P/P/83/y//L/8z/zP/O/9D/0//V/9n/2//f
/+H/5P/n/+r/6//v//H/8//2//b/9//3//j/+P/4//j/+P/4//j/+f/5//n/+v/6//r/
+v/6//r/+v/7//v/+//7//z//f/9//7//v/+//7/AAADAAMABQAFAAcABwAHAAcABQAI
AAoACgAKAAsADAANAA4AEAAQABEAEgATABMAEwATABUAFgAXABcAFQAXABgAGQAYABkA
GgAaABwAGgAaABkAGQAYABgAGAAWABUAFAATABMAEAAQAA0ADQALAAsACgAIAAgACQAJ
AAsACQAIAAcACAAHAAYABQACAAEAAQAEAAIAAgABAP//AAABAAEAAQACAAQABQAEAAIA
AgACAAIAAAABAAEAAgAGAAwAFAAfAC0APwBXAHYAlwC7ANMAvwCVAH4AcQBEAPD/i/8v
/9f+jv5i/lL+Vv59/sf+Ev9G/27/lP+y/8f/3P/u//n///8CAAUABgAGAAcABwAIAAkA
DAANAA0ADwAPAA8ADwAQABAAEQARABIAEgASABMAFQAVABcAFQAVABYAFgAXABkAGgAb
ABsAGwAcAB0AHQAeAB4AHgAgACAAIAAgACIAJAAkACQAJwAnACcAJwAqACoAKgAqACsA
LAAtAC0ALwAvADAAMAAxADEAMQAyADUANQA1ADUAOQA6ADsAOwA9AD0APgA+AD4APwA/
AD8AQgBCAEIAQgBEAEUARQBFAEUARQBEAEQARABDAEIAQgBAAD8APQA6ADsAOgA3ADQA
MQAtACoAKAAmACIAHwAdABoAFwAVABMAEQAQABAADwAOAAwADAALAA0ADQAOAA4ADgAO
AA8ADwAOAA0ADgANAA0ADQANAAsACQAJAAkACgAKAAkABwAGAAUABAADAAIAAgACAAMA
AwADAAQABAAEAAIAAgACAAIABQAFAAUABQAGAAcABwAIAAgACAAIAAoACQAJAAsACwAL
AAsACwALAA8AEAAQABAAEAARABIAFAASABIAEwATABMAFAAVABUAFwAXABgAGgAaABkA
GAAXABcAGAAYABgAFgAWABcAFwAWABUAEwASABIAEQAQABAAEgARABAAEAAPAA8ADwAO
AA4ADQAMAAwADAALAAsACgAKAAkACAAHAAgABwAGAAYABgAFAAUABQAFAAQABAAEAAMA
AwACAAEAAwADAAIAAgACAAIAAQAAAAAAAAAAAAAAAAD//////////////v/9////////
//////////7//v/+//7//v/+/wAA/////////////////v/9//3//f/9//////////7/
AAAAAAAA///9//7///////3//f/9//3////+//7////9//3//f/9//3//f/+//7//v/+
///////9//3//v/+//7///8AAP7//v/+//7//v/+//7//v/+//7//v/+//7//v/+//7/
/v/+//7//v/+//7//v/+//7//v/+//7//v/+//7//v/+//7//v/+//7//v/+//7//v/+
//7//v/+//7//v/+//7//v/+//7//v/+//7//v/+//7//v/+//7/AAAAAAAAAAD+//7/
/v/+//7//v/+//7//v/+//7//v/+//7//v/+/wAAAAAAAAAA/v/+//7//v/+//7//v/+
//7//v/+//7//v/+//7//v/+//7//v/+//7//v/+//7//v/+//7//v8AAAAAAAAAAAAA
AAAAAAAAAAAAAAAAAAAAAAAAAAAAAP7//v/+//7//v/+////AAD//////////wEAAgAD
AAMABQAHAAgACQAKAAsADAAMAA0ADAANAA0ACQAIAAgACAAKAAkACAAHAAkABgAGAAMA
AQD//////v/6//r/+//7//3/+//6//n/+P/3//b/9f/y//H/8f/0//P/9P/0//P/9f/3
//j/+f/7//z//P/6//j/+P/4//j/+P/5//3/AAAGABAAHAAlADMAQwBXAGwAgwCjAL8A
wwCpAIwAdwBUAB4A1/+P/0f/Av/S/rL+lP6b/tf+IP9U/3b/lP+w/8f/2P/o//f///8E
AAkACwAMAA4ADwAOAA8AEgATABEAEwATABMAFQAWABYAFwAXABgAGAAYABkAGwAbAB0A
GwAbABwAHAAeAB8AHwAfAB8AHwAgACEAIQAiACIAIgAgACAAIAAgACEAJAAlACYAJgAl
ACQAIwAiACIAIgAiACMAJAAlACUAJwAnACgAKAAnACcAJwAoACkAKQApACkAKQAqACsA
KwArACsALAAsACwALQAtAC0ALQAsACsAKgAoACkAKQApACgAJwAlACQAIgAhACAAIAAb
ABkAFgASABEAEAANAAoACAADAP///P/8//j/9f/z/+//6//o/+X/4v/g/9//3f/b/9j/
1//V/9f/1//Y/9j/2P/a/93/3//h/+P/5//p/+7/8f/0//X/+v/9/wAABAAHAAkACgAM
AA8AEAARABIAFAAUABUAFQAXABgAGAAYABYAFgAWABYAFwAXABcAFwAWABcAFwAYABgA
GAAYABoAGQAZABsAGwAbABsAGwAbABsAHAAcABwAHgAfACAAIgAgACAAIQAhACMAJAAl
ACUAJQAlACYAKAApACkAKQApACkAKgAqACoAKgAqACsAKwArACsAKgAqACgAJwAmACYA
KQApACkAKgAnACcAJwAmACYAJQAkACQAIwAhACAAHgAgAB8AHgAdABwAGwAaABoAGAAX
ABcAFwAXABYAFgAWABMAEwASABEAEwATABIAEgAQABAADwAOAAwADAAMAAwADgANAA0A
DQALAAsACgAJAAkACQAJAAkACQAJAAgACAAGAAYABgAGAAQAAwADAAMAAwADAAMAAgAD
AAMAAwADAAMAAwADAAIAAAAAAAAA/////wAAAQABAP/////////////+//7/////////
//////3//f/+//7//f/8//z/+//9//3//v/+//z//f/+//z/+v/6//r/+v/6//r/+v/6
//r/+v/6//r/+P/5//r/+//9//3//f///wAAAQABAAEAAQACAAMABAAHAAgACAAIAAYA
BgAFAAMAAAAAAAAAAAAAAAAAAAABAPz//P/5//f/9f/1//T/8v/y//P/8//z//P/8v/x
//D/7//u/+3/7P/p/+n/7P/u//D/8f/x//L/9f/1//X/9f/0//T/8v/y//T/9P/0//T/
9f/1//r/AAAIABQAIwAzAEUAWQBwAI0ArwDJAMkAqQCEAGkARAAIALn/b/8l/+D+sv6W
/oD+kf7X/iD/UP9u/47/qv/D/9T/4v/x//v/AgAFAAUABgAIAAkACgALAA4ADwAPABEA
EQARABMAFAAUABUAFQAWABYAFgAXABkAGQAbABsAGwAcABwAHAAdAB0AHQAfAB8AIAAh
ACEAIgAiACIAIgAiACIAIgAkACYAJgAmACUAJQAlACUAKAAoACgAKAApACoAKwArACsA
KwAsACwALwAvAC8AMAAxADEAMQAxADMANAA1ADUANQA1ADYANgA2ADcANwA3ADgAOAA4
ADgANwA3ADYANQA3ADcANgA2ADUAMwAxADAALQArACgAJAAjACIAHwAcABYAEQANAAoA
BQAAAPz/+f/0/+//6//n/+H/3v/c/9n/1v/S/9D/zf/L/8v/zP/M/87/0P/T/9X/1//Z
/93/3//j/+f/6//t//D/8//2//r//v//////AAABAAIAAwAEAAYABgAHAAcABwAIAAgA
CAAKAAoACgAKAAsACwALAAsADAANAA0ADgAQABAAEAASABMAEwAVABUAFwAXABcAFwAb
ABwAHAAcABwAHQAeACAAIgAiACMAIwAlACYAJwAnACcAJwAoACoAKQApACkAKQArACwA
LAAsACoAKgArACsAKwArACoAKgAsACsAKgAqACoAKQAoACgAJwAnACcAJgAkACMAIgAi
ACIAIQAhACAAIQAhACEAIQAeAB0AHAAcAB4AHQAdAB0AGwAaABoAGgAbABsAGgAZABkA
GQAYABgAGAAYABcAFgAWABYAFgAWABgAFwAXABcAFwAXABYAFQAVABUAFQAVABUAFQAU
ABQAFgAWABYAFgAUABMAEwATABUAFQAVABQAEwATABMAEwATABMAEwASABQAFAAUABMA
FQAUAA==
         </WaveFormData>
      </LeadData>
      <LeadData>
         <LeadByteCountTotal>10000</LeadByteCountTotal>
         <LeadTimeOffset>0</LeadTimeOffset>
         <LeadSampleCountTotal>5000</LeadSampleCountTotal>
         <LeadAmplitudeUnitsPerBit>4.88</LeadAmplitudeUnitsPerBit>
         <LeadAmplitudeUnits>¦ÌV</LeadAmplitudeUnits>
         <LeadHighLimit>2147483647</LeadHighLimit>
         <LeadLowLimit>268435456</LeadLowLimit>
         <LeadID>V4</LeadID>
         <LeadOffsetFirstSample>0</LeadOffsetFirstSample>
         <FirstSampleBaseline>0</FirstSampleBaseline>
         <LeadSampleSize>2</LeadSampleSize>
         <LeadOff>FALSE</LeadOff>
         <BaselineSway>FALSE</BaselineSway>
         <ExcessiveACNoise>FALSE</ExcessiveACNoise>
         <MuscleNoise>FALSE</MuscleNoise>
         <LeadDataCRC32>4136127083</LeadDataCRC32>
         <WaveFormData>
8v/y//L/8v/w//D/8P/w//D/8P/w//D/7v/u/+7/7v/u/+7/7v/u/+z/7P/s/+z/7P/s
/+z/7P/s/+z/7P/s/+r/6v/q/+r/6v/q/+r/6v/o/+j/6P/o/+j/6P/o/+n/6v/p/+j/
5//p/+v/7f/u/+//7//v//D/8v/y//P/8//x//H/8P/v/+//7//v/+//7//v/+//7v/u
/+z/6//q/+n/5//n/+b/5f/k/+T/5P/k/+T/5P/i/9//3v/b/9r/2v/a/9r/2//c/97/
3v/e/97/3v/g/+D/3//f/97/3f/d/93/3f/d/+H/4P/g/+H/5//u//X/BAAdADcAUwBt
AIgApQDGAN8A7ADuAOUAxACcAGUAIwDe/57/a/9G/y//LP9G/3D/kf+c/6H/rf+6/8X/
zv/V/9n/3P/f/93/3f/d/93/3v/e/9//4P/g/+D/4P/g/+D/4P/h/+H/4v/i/+P/4//l
/+b/5v/m/+f/5//n/+f/5//o/+n/6f/o/+n/6f/p/+r/6v/q/+r/6v/r/+v/6//t/+7/
7v/u/+3/7f/t/+3/7f/t/+3/7v/u/+7/7//v/+//7//v//H/7//v/+//7//x//H/8f/y
//L/8//z//P/9P/0//X/9f/2//b/9v/2//f/9//3//f/+f/7//v/+v/5//f/9f/z//T/
8//y//L/8v/x/+//7f/t/+v/6v/p/+T/4P/d/9v/2v/X/9T/0f/M/8n/xv/D/8D/vv+9
/7v/uf+3/7f/tv+2/7b/tv+3/7n/vP++/8D/w//G/8r/zP/P/9L/1f/W/9v/3f/g/+P/
4v/k/+b/6P/o/+j/6P/q/+r/6//r/+v/6f/q/+r/6v/q/+r/6v/q/+z/6//r/+v/7P/t
/+3/7f/t/+3/7f/u//D/7//v/+//8f/y//L/8v/0//b/+P/4//j/+f/6//v/+v/6//r/
+v/9//3//f/+//////8AAAEAAgACAAIAAwAEAAQABAAEAAQABAAEAAMABQAEAAQABAAD
AAIAAgADAAMAAwADAAEAAQABAAEAAAAAAAAA/////wAAAAAAAAAA///////////8//z/
/f/9//v/+//7//r/+v/6//r/+v/8//z/+//6//j/+f/5//n/+f/5//n/+P/6//n/+P/3
//f/+P/5//n/+f/3//f/+P/4//j/+P/3//f/9v/2//f/9//3//b/9f/2//f/9P/z//X/
9v/2//T/8v/0//X/9f/0//L/8//0//T/9f/1//X/9f/1//X/9f/2//T/9P/0//T/9P/0
//T/9P/1//f/9//3//f/+v/7//z//P/9//3//f/+/wAAAAABAAEA//////7//f//////
//////3//f/9//z//P/6//n/+P/3//X/9f/0//X/9P/0//T/8v/y//L/8P/x//D/7f/s
/+r/6v/q/+v/7v/w//D/8P/w//D/8v/y//H/8f/w/+//7//v/+//7//x//T/9P/z//f/
AAAHABQAKwBHAGMAgQCaALUA1ADrAPYA+gDtAMwAoABrACUA2v+c/23/Sv8z/zb/Uv+A
/6P/rv+3/8X/0P/Z/+L/6//v//L/8//z//P/8//z//T/9P/1//b/9v/2//b/9v/2//b/
9//3//j/+P/5//n/+//8//z//P//////////////AAABAAEAAgADAAMAAwAGAAYABgAG
AAgACQAJAAkABwAIAAgACAALAAsACwALAAsACwALAAwADAAMAA0ADQANAA0ADQAPABEA
EQARABEAEQARABEAEgAUABUAFQAVABYAFgAXABcAFgAWABYAFgAVABUAFQAVABcAGQAZ
ABgAGAAXABYAFQAWABUAFAAUABIAEQAPAA0ACwAJAAgABwAGAAIA///9//r/9//0//H/
8P/t/+r/5//i/+D/3//d/9v/2f/Z/9j/2v/a/9r/2//d/+D/4v/k/+f/6v/u//D/9f/4
//v//P/9////AgAFAAUABgAHAAgABgAGAAYACAAIAAkACQAJAAkACgAKAAoACgAKAAoA
CgAMAAsACwALAAoACwALAAsADQANAA0ADgAOAA0ADQANABEAEgASABIAEgAUABYAFgAU
ABUAFgAXABgAGAAYABgAGQAZABkAGgAbABsAHAAdAB4AHgAeAB8AHgAeAB4AHgAgACAA
IAAfAB8AHgAeAB4AHwAeAB4AHwAfAB8AHwAdAB0AHQAdABwAGgAaABkAGQAZABoAGwAc
ABkAGQAZABkAGAAYABkAGQAXABcAFwAWABgAGAAYABgAFgAWABUAFAAUABUAFQAVABUA
FQAVABQAFgAVABQAEwARABIAEwATABQAEwAUABYAFwAWABUAEwATABIAEgATABIAEwAT
ABMAFAAVABIAEQATABQAFAASABEAEgASABEAEQAQABIAFAAUABUAFQAVABMAEwATABMA
EgASABIAEgASABMAFAAVABUAFgAXABgAEgASABQAFAAUABQAFQAWABcAGQAbABsAGwAb
ABoAGwAcABwAHwAfAB8AIAAjACQAJgAnACQAIwAhAB8AHwAfAB8AHwAhACEAIQAgACAA
HgAdABwAGQAXABcAFgAWABYAFwAYABYAFgAWABQAFQAUABEAEAAMAAwADAANABAAEgAS
ABIAFAAUABYAFgAXABcAFgAVABMAEwATABMAEQASABQAGwAjACwAOQBMAGUAfQCZAK8A
xgDnAAQBEQESAQwB7wDGAJgAYQAjAOj/tv+P/3L/Yf9w/5r/xP/T/9j/4//x//z/AwAM
AA8AEwAUABEAEwATABMAEwAUABQAFQAWABQAFAAUABQAFQAWABgAGQAXABYAFgAVABcA
GAAYABgAGQAZABkAGQAZABoAGwAbABoAGwAbABsAHAAcABwAHAAZABkAGAAXABgAGgAb
ABwAHwAfAB8AHwAdAB0AHQAeABwAHAAdAB0AGwAbABsAHQAfAB8AHwAfAB0AHQAdAB4A
HgAfAB8AHwAgACAAIQAhACIAIgAiACIAIQAhACEAIQAfACEAIQAgACEAIQAhACEAHwAd
ABsAGgAaABkAFwAVABUAEwASABEADQAIAAQAAQD+//v/+P/1//L/7//s/+n/5v/k/+P/
4f/d/9v/2//a/9v/3P/d/9//4//m/+j/6v/r/+7/8v/0//f/+v/9//7///8BAAQABwAH
AAgACQAKAAwADAAMAA4AEAARABEAEQAPAA4ADAAKAAsADAANAA4ADgANAA0ADQAOAA8A
DwAPAA8ADwAPABAAEAAPAA8ADwATABQAFAAUABIAFAAWABYAFAAVABYAFwAaABoAGgAa
ABkAGQAZABoAGwAbABwAHQAdABwAGwAbABwAHAAcABwAHAAcABwAGwAeAB4AHwAgABwA
GgAZABkAGwAbABsAGQAZABkAGQAYABgAGAAXABcAFgAWABYAFgAUABMAEgARAA8ADgAO
AA0ADwAPAA8ADgAOAA4ADgAOAA4ADgANAAwACQAJAAgABwAJAAkACQAIAAgABwAGAAUA
AwAEAAUABQAFAAMAAwAEAAUABAADAAEAAQAAAAAAAQABAAEAAAD//wAAAQD+//3//f/+
//7//P/6//z//f/9//3/+v/6//r/+//9//7////+//3//P/7//z//P/8//z/+//7//v/
+//5//j/9//2//j/+P/3//b/+P/4//j/+P/3//b/9f/1//j/+f/6//v/+v/7//z//P/7
//v/+//8/wAAAAABAAEA//////7//f/9//3//f/9//v/+//7//r/+//6//r/+v/2//P/
8v/w//H/8P/w//D/7v/u/+7/7P/r/+r/5//m/+T/5P/k/+X/6v/s/+z/7P/r/+r/6//q
/+n/6f/o/+f/5//n/+f/5//n/+r/7P/x//X//v8JABoANQBPAGsAhQCeALsA2ADpAPAA
7ADVAK4AhABJAAUAxv+S/2n/SP81/0D/aP+Q/6H/pP+r/7n/wv/L/9T/3f/h/+T/4//h
/+H/4f/h/+L/4v/j/+T/5P/k/+T/5P/i/+L/4//j/+T/5P/l/+X/5//o/+j/6P/n/+f/
5//n/+X/5v/n/+f/6P/p/+n/6f/p/+j/5//m/+b/5//n/+f/5//o/+j/6P/n/+f/5//n
/+f/5//n/+j/6P/o/+n/6f/r/+v/6//t/+v/6//r/+v/6//r/+v/7P/u/+//7//v/+7/
7v/v/+//8P/w//D/8P/x//H/8f/x/+//8f/x//D/7v/t/+z/6//s/+v/6v/q/+r/6f/n
/+X/4v/f/93/2//Y/9T/0f/P/87/y//I/8X/wP+9/7r/t/+y/7D/r/+t/6n/p/+n/6b/
qP+o/6j/qf+r/67/sP+y/7X/uP+8/77/wv/G/8r/zP/N/8//0v/V/9j/2v/c/97/3v/e
/97/4P/g/+H/4f/h/9//4P/g/+D/4v/i/+L/4v/i/+H/4f/h/+T/5f/l/+X/5f/l/+X/
5v/o/+f/5//n/+n/6v/q/+r/6v/s/+7/7v/w//H/8v/z//L/8v/y//L/8//z//P/9P/3
//f/+P/5//r/+v/6//v/+v/6//r/+v/8//z//P/7//3//P/8//z/+//6//r/+//9//3/
/f/7//v/+//7//r/+v/6//n/+f/4//j/+P/4//f/9//3//f/9v/2//f/9//3//f/9//2
//T/9P/0//T/9P/0//P/8v/y//P/8//z//H/8f/x//D/8v/x//D/7//v//D/8f/x//H/
7//v//D/8f/w/+//7f/s/+z/7f/v/+7/7//v/+//8f/x/+3/6//v//D/8P/u/+z/7v/v
/+//7//s/+z/7P/u/+//8P/u/+7/7v/u//D/8P/w//H/8v/x//D/7//x//P/9f/2//f/
9//3//j/+P/4//n/+f/7//v/+v/5//n/+f/5//n/+f/5//n/+P/4//b/9f/0//P/8f/x
//D/7f/s/+z/7P/u/+7/7v/s/+n/6P/l/+T/5P/k/+T/5f/o/+r/6v/q/+r/6v/s/+z/
6//r/+r/6f/p/+n/6f/p/+n/6v/s/+3/8f/6/wMAEgApAEMAXwB7AJgAtQDSAOkA9AD4
AOkAxgCYAGMAHQDS/5T/Yf8+/y3/Lv9Q/37/m/+k/63/u//I/9H/2v/l/+n/6v/t/+v/
6//r/+v/6v/q/+v/7P/u/+7/7v/u//D/8P/x//H/8P/w//H/8f/z//T/9P/0//X/9f/1
//X/9//4//n/+f/5//n/+P/3//r/+v/6//r/+v/7//v/+//7//z//P/8//3//f/9//3/
/f/9//3//v/+//7//////////////wEAAwADAAMAAwAFAAUABQAGAAYABwAHAAcABgAG
AAcABwAKAAoACgAKAAkACQAJAAkACQALAAsACgAKAAkACAAHAAcABwAHAAgABgAFAAMA
AQD///3//P/7//r/9v/z//H/7v/r/+j/5f/k/+H/3v/b/9b/1P/T/9H/z//N/83/zP/O
/87/zv/P/9H/1P/W/9j/3f/g/+T/5v/p/+z/7//w//H/8//2//n/+P/6//z//v/8//z/
/P/+//7///////////8AAAAAAAAAAAAAAAAAAAIAAQABAAEAAAABAAEAAQADAAMAAwAE
AAYABQAFAAUABQAGAAYABgAIAAoADAAMAA4ADwAQABEAEAAQABAAEAATABMAEwAUABUA
FQAWABcAGAAYABgAGQAaABoAGgAaABoAGgAaABkAGwAaABoAGgAZABgAGAAZABkAGQAZ
ABcAGQAZABkAGAAWABYAFQAVABYAFgAWABYAFQAVABUAFQASABIAEwATABMAEwATABIA
EAAQABAAEAAQABAADwAOAA4ADwAPAA8AEQARABEAEAAQAA8ADgANAA0ADgAPAA8ADgAN
AA4AEAAQABAAEAAPAA0ADAAMAA0ADgAPAA8ADwARABEADQALAA0ADgAOAAwACgAMAA0A
DQAMAAoACwAMAAwADQANAA0ADQANAA0ADQAMAAwADAAMAAsACwALAAsACwAMAA0ADgAM
AAwADQANAA0ADQALAAsADAALAAwACgAKAAoACgAMAAwADAANAA0ADQANAA0AEAARABIA
EgATABMAEwAUABQAFAAVABUAFwAXABYAFQAVABUAFQAVABUAFQAVABQAFAASABEAEAAP
AA0ADQAMAAsACgAKAAoACgAKAAoACAAHAAYAAwACAAIAAgACAAMABAAGAAYABgAIAAgA
CgAKAAkACQAIAAcABwAHAAcABwAJAAgACAALABEAGgAlADQASQBlAIEAmwC0ANMA8gAF
AQwBDAH7ANIApgBvACcA4P+m/3n/XP9N/1L/eP+m/73/xv/T/+X/8P/3/wAABwAJAAgA
CQALAAsACwALAA4ADgAPABAAEAAQABAAEAAOAA4ADwAPABEAEgAUABUAFwAYABgAGAAX
ABcAFwAXABoAHAAeAB8AIgAjACMAIwAiACIAIgAiACIAIwAjACMAJQAmACYAJgAnACcA
JwAnACcAJwAnACgAKAAoACkAKQArACsAKwAtAC8ALwAvAC8ALgAtACwALAAqACsAKwAr
AC0ALgAwADEAMgAyADIAMgAyADEAMAAvAC8AMQAxADAAMgAxADAALwAwAC8ALgAuAC0A
KwAoACUAIQAfAB4AHQAbABgAFgAVABIADwAMAAkABgADAAAA/f/6//j/9//1//X/8//z
//L/8v/y//L/8//z//b/+P/6//7/AgAHAAoADQAQABMAFAAWABcAGQAbABoAHAAeACAA
HgAeAB4AIAAkACUAJQAlACQAJAAjACIAIAAgACAAIAAhACEAIgAjACIAIwAjACMAIwAj
ACMAJAAlACUAJgAnACYAJgAlACQAJAAmACgAKAAoACkAKgArAC0ALgAvADAALgAtACwA
LAAtAC0ALgAvAC4ALgAuAC8AMgAyADIAMgAwADAAMAAvADEAMAAwADAALwAuAC4ALwAv
AC8ALwAtAC8ALwAvAC4ALQAsACoAKQAqACoAKgAqACgAJwAmACUAJQAmACgAKQAoACcA
JgAkACIAIgAiACIAIAAgAB8AHgAgACEAIQAhACMAIwAjACIAIQAfAB0AGwAdAB4AHwAf
ABsAGQAZABoAHAAcABwAGwAZABgAGAAZABoAGwAbABsAGwAbABcAFQAZABoAGgAYABgA
GgAbABsAFwAUABQAFAAUABUAFQAVABUAFQAVABUAFgAWABYAFgATABMAEwATABMAFAAV
ABYAFQAUABQAEwARABEADwAPABIAFAASABIAEgASABAAEAAQABEAEQARABEAEQAQABEA
EgASABMAEwATABQAFAAUABUAFQAYABkAGQAZABcAFwAXABcAFgAVABQAEgAUABIAEQAQ
AA4ACwAKAAgACQAKAAwADgAMAAoACAAEAAMAAgD///7//v/+//7///8CAAQABAAEAAQA
BAAGAAYABAADAAEA///9//3//f/9//3//v8AAAUACwAUABsAKgBFAGEAdwCLAKQAwwDi
APcAAgECAfMA0gCsAHkANQDw/7z/lf94/13/WP92/6D/t/+6/73/yf/W/+H/7P/1//f/
+P/5//v/+//7//v/+//6//r/+v/6//r/+v/6//v//P/+/////f/8//z/+//8//7///8A
AAAA///+//3/+//8//3//f/+//////////7//v/+//7///8BAAIAAwAAAAAA///+////
////////AQABAAEAAgABAAAAAAD//////////wEAAQABAAEAAQAAAP///v/+//7/////
////AQACAAQABQAFAAQAAwACAAEAAQABAAEAAQADAAMAAgABAP///f/7//z/+//6//r/
+P/3//X/8//v/+3/7P/r/+j/5P/h/9//2//X/9P/z//O/8v/yP/F/8D/vv+9/7v/t/+1
/7X/tP+z/7L/sf+x/7P/tv+4/7r/v//C/8b/yP/L/87/0f/S/9X/1//a/93/3P/e/+D/
4v/i/+L/4v/k/+X/5f/k/+P/5f/m/+b/5v/m/+b/5v/m/+j/5//n/+f/5//n/+b/5f/n
/+f/5//o/+j/5//n/+f/6f/q/+r/6v/s/+7/8P/w/+//7//v/+//8P/w//D/8P/y//P/
9P/2//b/9f/1//X/9v/2//b/9//2//b/9v/2//j/+P/4//f/+f/4//j/+P/4//b/9f/1
//X/9f/1//P/9f/1//X/9P/0//T/8//z//D/8P/w//D/7//v/+//7//u/+7/7//v/+3/
7f/t/+z/7P/s/+z/7P/u/+7/7f/s/+r/6//r/+v/6v/p/+j/5v/n/+f/5//n/+f/6P/p
/+n/6f/n/+f/6P/p/+j/5//l/+T/5P/l/+f/5f/l/+T/4//l/+X/4f/f/+L/5P/l/+T/
4v/k/+X/5f/l/+L/4v/i/+T/5f/l/+X/4//j/+P/4//k/+T/5P/k/+X/4//j/+D/4v/i
/+L/4v/i/+L/4v/j/+X/5f/l/+X/6P/p/+r/6v/p/+n/6f/q/+z/7P/t/+3/7//v/+7/
7f/t/+3/7f/t/+v/6//r/+r/7P/q/+n/6P/n/+X/5f/k/+P/4v/i/+L/4v/i/+L/4P/f
/97/2//a/9j/2P/Y/9n/3P/e/97/3v/e/97/4P/g/+H/4f/g/9//3f/d/93/3f/f/97/
4P/j/+f/8P/5/woAIwA/AF0AeQCUALEA0gDnAPIA8ADdALgAigBPAAcAwv+I/1f/NP8l
/y7/Uv9+/5X/nP+l/7X/wP/L/9T/2f/d/97/3//f/9//3//f/+D/4P/h/+L/5P/k/+T/
5P/k/+T/5f/l/+T/5P/l/+X/5f/m/+b/5v/n/+f/5//n/+n/6v/r/+v/7v/v/+//7//u
/+7/7v/u/+7/7//v/+//7//w//D/8P/x//H/8f/x//P/8//z//T/9P/0//X/9f/1//X/
9f/3//f/9//3//f/9//3//f/+P/4//n/+f/5//r/+v/7//v//P/8//z//P/9//3//f/9
//3///////7//v/9//z/+//6//n/+P/4//j/9//1//P/7//t/+z/6//o/+T/4f/f/97/
2//Y/9X/0P/N/8r/x//C/8D/v/+9/7v/uf+5/7j/tv+2/7b/t/+7/77/wP/C/8X/yP/M
/87/0//W/9n/2v/d/9//4v/l/+T/5v/o/+r/6v/q/+r/7P/t/+3/7P/r/+3/7v/u/+7/
7v/u/+7/7v/w/+//7//v//D/8f/x//H/7//v/+//8P/y//H/8f/x//X/9v/2//b/9v/4
//j/9v/2//f/+P/5//r//P/8//z//f8BAAEAAQABAAAAAQACAAIAAQABAAEAAgACAAIA
AwADAAEAAQAAAP/////////////8//v/+v/4//j/9v/1//T/9f/z//P/8v/z//L/8v/y
//T/9P/0//L/9P/0//L/8v/y//L/8v/z//P/9P/z//L/9P/0//b/9v/4//n/+f/5//n/
+f/5//n/+f/6//r/+////wQACwAYAC8ATQBrAIsAqgDNAO4AAQEIARABAQHUAJwAWwAN
AMT/hP9R/zD/Jf80/1j/fv+V/6b/u//N/9j/4f/s//H/8//2//f/9f/1//X/9f/0//T/
9f/2//j/+P/4//j/+P/4//n/+f/6//r/+//7//v//P/8//z/+//7//v/+//9//7/////
/wAAAQABAAEAAwAEAAUABgAIAAkACQAJAAsADAAMAAwADQANAA0ADQANAA0ADQAOABAA
EAARABEAEQARABEAEwATABMAEwATABMAEwATABQAFgAXABcAFwAaABoAGwAbABwAHAAc
ABwAHQAdAB0AHQAfACEAIQAgACIAIQAgAB8AIAAfAB4AHgAeAB0AGwAZABcAFQAUABMA
EQAOAAwACwAKAAcABAABAP///f/7//n/+f/4//j/9//4//f/+P/4//n/+v/7//3///8C
AAQABgAHAAgACgAKAAkACgALAAoACgALAA0ADwAOAA4ADgAOAAsACgAJAAoACgALAAsA
CwAJAAoACgAKAAgACAAIAAgACgAJAAkACQAKAAsACwALAAsACwALAAwADgANAA0ADQAN
AA4ADgAOAA4AEAASABIAEAARABIAEwAUABQAFAAUABUAFQAVABYAFwAXABgAGQAYABgA
GAAZABoAGgAaABoAGAAYABgAFwAZABgAGAAYABgAFgAVABUAFwAXABcAFQAXABcAFwAW
ABQAFAATABMAEgASABIAEgARABEAEQARABAAEAARABEAEQARABEAEAAQABAAEAAQABIA
EgARABAAEAARABEAEQAPAA8ADwAOABEAEQARABEAEAAQABAADwAQAA8AEAASABMAEgAR
AA8ADgAOAA8AEQAQABEAEQARABIAEwAQAA8AEQASABIAEAAOABAAEQARABAADgAPABAA
EgATABMAEwARABEAEQARABIAEgASABIAEgATABQAFQASABIAEgASABQAFAAVABUAFQAV
ABMAEwAUABUAFQAUABQAFQAVABQAFAAUABQAFAAUABQAFAAUABQAFAAUABQAFgAWABYA
FgAWABYAFgAWABYAFgAWABYAGAAYABgAGAAXABYAFQAUABYAFgAWABYAGAAYABgAGAAY
ABgAGAAYABgAGAAYABgAFgAWABYAFgAYABgAGAAYABgAGAAYABgAGAAYABgAGAAWABYA
FgAWABgAGAAYABgAGgAaABoAGgAZABgAFwAWABYAFgAWABYAFgAWABYAFgAZABoAGwAc
ABsAGgAZABgAFgAWABYAFgAXABgAGQAaABwAHAAcABwAGQAYABcAFgAYABgAGAAYABkA
GgAbABwAGgAaABoAGgAaABoAGgAaABgAGAAYABgAGgAaABoAGwAdAB0AHQAdABwAHQAe
AB4AHwAfAB8AIAAiACIAIwAjACYAJwAnACcAJQAlACUAJQAjACMAIwAiACMAIgAiACIA
IwAhACEAIAAfAB4AHgAeAB0AHAAbABgAGQAYABUAFAAVABYAFwAZABgAGAAWABQAFgAW
ABgAGAAYABkAGQAZABcAFwAXABcAFQAYABoAHQAhACoANQBCAFUAbQCJAKEAuADXAPQA
BwEOAQ4B/wDeALYAiQBPABYA5P+9/5z/gf9+/5b/vv/X/+D/5//z//z/AwAKABEAEwAW
ABkAGQAZABkAGQAYABgAGQAaABoAGgAaABoAGgAaABsAGwAeAB4AHwAfAB0AHgAeAB4A
HQAdAB0AHQAfACAAIQAhACIAIwAjACMAIgAiACIAIgAgACEAIQAhACEAIgAiACIAIwAj
ACMAIwAjACMAIwAkACYAJgAnACcAJgAlACQAJQAlACUAJQAlACcAJwAnACgAJgAnACcA
JwAmACYAJwAnACoAKgAqACoAKgApACgAJwAnACkAKQAoACYAJQAkACMAIgAhACAAIAAf
AB0AGgAXABUAEwASABEAEAAMAAkABwAHAAUAAwABAP///f/7//n/+P/2//X/8//x/+//
7//u//D/8P/w//H/8f/y//L/8v/3//r//v8AAAUACAALAAwAEQATABYAGQAcAB4AIAAi
ACIAIgAiACQAKAApACkAKQApACoAKgAqACoAKgAqACoAKAAnACcAJwAoACkAKQApACsA
KwArACwAKwApACgAJwArACwALAAsACsALAAtACwALAAtAC4ALwAvAC4ALQAsAC8ALwAv
ADAALwAvADAAMQAyADIAMgAzADIAMgAyADIANAA0ADQAMwAxADAAMAAwADAALgAtAC0A
MAAxADIAMQAvAC8ALwAuADAAMAAvAC8AKwAqACkAKAApACkAKQApACgAKAApACkAKAAn
ACYAJAAiACIAIgAiACQAJAAjACIAIAAhACEAIQAgAB8AHgAcABwAGwAaABkAGwAcAB0A
HQAbABkAGQAaABsAGgAZABcAFwAWABYAFwAWABcAFwAXABUAFQARAA8AEgAUABUAFAAR
ABIAEgARABEAEAASABQAEwATABIAEQARABEAEQARABAAEAAQABAADwAPAA8ADwAOAA4A
DgAOAA4ADgAPAA8ADgANAAoACQAKAAsACwAKAAoACQALAAoADAAMAAwADAAKAAoACgAK
AAoACgAKAAoACQAIAAgACQALAAsACwAMAA0ADgAOAA8ADQANAA4AEAASABMAEwATABMA
EgARABEADwAPAA8ADwAQABEAEQASAA8ADQALAAkACQAJAAgABwAEAAQABAAEAAQABAAC
AAEAAgD///7//P/6//r/+//+/wAAAAAAAAAAAAACAAIAAQD///7//f/9////////////
AAAAAAMABwAOABsALgBHAGEAfQCXALAAzwDuAAMBDAEIAfMA0ACkAG0ALQDu/7j/jf9u
/1n/XP9+/6j/vf/A/8f/1f/i/+n/8P/3//3//v///////////////v/+////AAABAAIA
AwAEAAQABAAFAAUABAAEAAUABQAFAAYABgAGAAkACQAJAAkACQAKAAsACwAKAAsACwAL
AA4ADgAOAA4ADAANAA0ADQAPABAAEAAQAA8ADwAPAA8AEQARABEAEgASABIAEwATABMA
EwATABUAFQAVABUAFQAVABUAFQAWABgAGQAZABkAGgAaABsAGwAcABwAHAAcAB0AHQAd
AB0AGwAdAB0AHAAeAB0AHAAbABwAGwAaABoAGQAXABQAEQAPAA0ADAALAAgABAABAP//
/P/5//b/8//u/+v/6P/l/+D/3v/d/9v/1//V/9X/1P/T/9L/0f/R/9X/2P/a/9z/3//i
/+b/6P/s//D/9P/2//r//f8BAAUABgAIAAoADAAOAA4ADgAQABAAEQARABEAEQASABIA
EgAUABQAFAAUABYAFQAVABUAFgAXABcAFwAZABkAGQAaABwAGwAbABsAHQAeAB4AHgAg
ACIAJAAkACQAJQAmACcAKAAoACgAKAApACkAKQAqACsAKwAsAC0ALgAuAC4ALwAwADAA
MAAwADAAMAAwAC8AMQAwADAAMAAxADAAMAAxADEAMQAxAC8ALwAvAC8ALgAuAC4ALQAt
ACwALAAsACwALAAtAC4ALwAsACwALQAtACsAKwArACoAKgAqACoAKgAsACwAKwAqACoA
KwArACsAKQApACkAKAAqACkAKAAnACkAKgArACsAKwApACkAKgArACoAKQAnACYAJgAn
ACkAKgArACsAKwArACsAJwAlACgAKgArACoAKAAqACsAKwArACgAKAAoACoAKwArACsA
LQArAA==
         </WaveFormData>
      </LeadData>
      <LeadData>
         <LeadByteCountTotal>10000</LeadByteCountTotal>
         <LeadTimeOffset>0</LeadTimeOffset>
         <LeadSampleCountTotal>5000</LeadSampleCountTotal>
         <LeadAmplitudeUnitsPerBit>4.88</LeadAmplitudeUnitsPerBit>
         <LeadAmplitudeUnits>¦ÌV</LeadAmplitudeUnits>
         <LeadHighLimit>2147483647</LeadHighLimit>
         <LeadLowLimit>268435456</LeadLowLimit>
         <LeadID>V5</LeadID>
         <LeadOffsetFirstSample>0</LeadOffsetFirstSample>
         <FirstSampleBaseline>0</FirstSampleBaseline>
         <LeadSampleSize>2</LeadSampleSize>
         <LeadOff>FALSE</LeadOff>
         <BaselineSway>FALSE</BaselineSway>
         <ExcessiveACNoise>FALSE</ExcessiveACNoise>
         <MuscleNoise>FALSE</MuscleNoise>
         <LeadDataCRC32>1292462849</LeadDataCRC32>
         <WaveFormData>
EgASABIAEgASABIAEgASABQAFAAUABQAEgASABIAEgAUABQAFAAUABQAFAAUABQAEgAS
ABIAEgASABIAEgASABIAEgASABIAEgASABIAEgAUABQAFAAUABYAFgAWABYAFwAWABUA
FAAXABgAGQAaABsAGwAbABwAHAAdAB4AHgAfAB8AHwAeAB4AHgAeAB4AHwAfAB8AHwAd
AB0AHQAbABoAGQAZABkAFwAXABgAGAAXABcAFwAXABUAFAATABIAEAAQABAAEgAWABcA
FwAXABYAFgAWABYAFQAUABIAEAARABEAEgASABQAFAATABQAFwAaACEAMgBPAHQAmwDB
AOcAEQE6AV0BdQF9AWwBPgEEAcMAbwAeANr/nv93/3H/gf+d/8H/3v/p/+7/9f/7/wEA
BgALAAwADQAPAA0ADQANAA0ADQANAA0ADQAOAA4ADwAPAA8ADwAPAA8ADwAQABAAEAAQ
ABAAEQARABEAEQARABEAEQARABEAEQARABEAEQAQABAAEAAQABAAEgASABIAEgAQABEA
EQARABEAEQARABEAEQARABEAEQARABEAEQARABEAEQARABIAEgASABIAEgASABIAEgAS
ABIAEwATABMAFQAWABYAFgAUABQAFAAUABQAFAAUABQAFgAWABYAFgATABMAEQARABIA
EgARABAADwAPAA0ACwAJAAkABgAEAAIAAAD+//v/+f/3//X/8//v/+3/6//p/+f/5f/j
/+P/4f/h/+D/4P/f/+D/4v/k/+j/6v/s//D/8//2//n//P/9////AgAFAAcACQAKAAsA
DQAPABIAEgAQABAAEQARABMAEwAUABQAEwATABIAEgASABIAEgASABMAEwATABMAEwAT
ABQAFAAUABQAFAAVABUAFQAVABUAFgAWABYAFwAZABoAGgAaABoAGwAbABwAHAAcAB0A
HQAcABwAHAAdAB8AHwAfACAAIAAhACEAIQAhACEAIQAhACIAIgAiACIAJAAkACQAJAAk
ACQAIwAjACMAIwAjACMAIwAjACMAIwAhACAAIAAgACAAIAAgACAAIQAhACEAIQAhACAA
IAAgAB4AHgAeAB4AHwAeAB4AHgAeAB4AHQAdAB0AHQAdAB0AHAAcABwAHAAcABwAHAAc
ABwAHAAbABsAGwAbABsAGwAZABoAGgAaABgAGAAYABgAGAAYABgAGAAXABcAFwAXABcA
FwAXABcAFwAWABYAFgAWABYAFgAWABUAFQAVABUAFgAWABYAFgAWABYAFAAUABQAFAAU
ABQAFAAUABYAFgAWABYAGAAYABgAGAAZABkAGQAaABoAGwAcABwAGwAbABsAGgAaABoA
GgAaABsAGwAbABsAGQAZABkAFwAWABUAFQAVABMAEwAUABQAEwATABMAEwARABAADwAO
AAwADAAMAA4AEAARABEAEQAQABAAEAAQAA4ADgANAAwACwALAAwADAAOABAADwAOAA8A
FAAbACoARwBsAJUAuwDhAAcBLgFPAWUBbQFYASgB7ACrAFcAAgDC/4j/Y/9h/3P/j/+3
/9T/3//k/+3/9f/5//7/AwAIAAcABQAFAAUABQAFAAcABwAHAAcABgAGAAcABwAJAAkA
CQAJAAcACAAIAAgACAAIAAkACQAJAAkACQAJAAkACQAJAAkACQAJAAkACAAKAAoACgAK
AAoACgAKAAoACAAJAAkACQAJAAkACQAJAAcABwAHAAcABwAHAAcABwAHAAcABwAIAAgA
CAAIAAgABgAGAAYABgAIAAkACQAJAAcACAAIAAgACAAIAAgACAAGAAYABgAGAAgACAAI
AAgABwAHAAUABQAEAAQAAwACAP/////9//v/+f/5//b/9P/y//D/7v/r/+n/5//l/+P/
4f/f/93/2//X/9X/0//T/8//z//O/87/z//Q/9L/1P/Y/9r/3P/g/+H/5P/n/+r/7f/v
//L/9f/3//n/+v/7//n/+//+//7//v/+///////9//3//v/+///////+//7//v/+//7/
/v/9//3//f/9//3//f/+//7//v/+//7//////////////wAAAAAAAAEA//8AAAAAAAAA
AAEAAQACAAIAAgADAAMAAgACAAIAAwADAAMAAwAEAAQABQAFAAUAAwADAAMAAwAEAAQA
BAAEAAQABAAEAAQABAAEAAMAAwADAAMAAwADAAEAAQABAAEAAQAAAAAAAAACAAIAAgAC
AP/////////////+//7//v/8//z//P/8//3//P/8//z/+v/6//n/+f/5//n/+f/5//j/
+P/4//j/9v/2//b/9v/2//b/9f/1//f/9//3//f/9v/2//X/9P/0//T/9P/0//L/8v/y
//L/8f/x//H/8f/x//H/8f/x//H/8P/w//D/8P/w//D/8P/v/+//7//v/+7/7v/u/+7/
7P/s/+z/7P/s/+r/7P/s/+z/7P/s/+z/6P/q/+r/6v/q/+r/6v/q/+r/6v/s/+z/7P/s
/+z/7P/s/+z/7f/t/+3/7v/v//H/8//0//L/8f/w/+7/7v/u/+7/7v/v/+//7//v/+3/
7f/t/+v/6P/n/+f/5//n/+f/6P/o/+f/5//n/+f/4//i/+H/4P/c/9z/3P/e/+L/4//j
/+P/4v/i/+L/4v/i/+L/4f/g/9//3//g/+D/3v/e/9//5P/n/+7///8YADcAXACBAKMA
xwDxABYBKwEzASkB/gDEAIgAPQDv/67/ev9Q/0P/Sf9b/3//o/+0/7n/wP/H/83/0f/W
/9n/2v/b/9v/2//b/9v/2//b/9v/2//b/9z/3P/d/93/3//f/9//3//d/97/3v/e/9z/
3P/d/93/3v/f/+D/4f/f/9//3//f/9//3//f/97/4P/g/+D/4P/f/97/3f/c/93/3//g
/+H/4//j/+P/4//j/+P/4//j/+H/4f/h/+H/4f/h/+H/4v/k/+T/5P/k/+T/5P/k/+T/
5P/l/+X/5f/l/+b/5v/m/+j/6P/o/+j/6P/o/+j/6P/n/+b/5f/k/+X/5f/j/+P/4v/i
/+H/4P/f/9//3f/b/9r/2//Z/9j/1f/S/8//y//L/8n/x//F/8P/wf+//73/u/+5/7f/
t/+3/7f/tv+2/7f/uP+6/7z/v//C/8X/yv/N/9D/0//W/9n/2//e/+H/4f/j/+T/5f/l
/+f/6v/q/+z/7P/t/+3/7//v//D/8P/u/+3/6//q/+3/7v/v//D/7//v/+//7//x//H/
8v/y//L/8v/y//P/9f/1//X/9f/2//b/9v/3//n/+v/6//r//P/9//3//v8AAAAAAQAB
AAAAAAAAAAEAAwADAAMABAACAAMAAwADAAUABQAFAAUACAAIAAgACAAKAAoACgAKAAgA
CAAHAAcACQAJAAkACQAJAAkACQAJAAsACgAKAAoADAAMAAwADAAKAAkACAAHAAcABgAG
AAYACAAIAAgACAAJAAgACAAIAAoACgAJAAkABwAHAAcABwAIAAgACAAIAAoACgAKAAoA
CAAIAAcABwAHAAcABwAHAAcACAAIAAgACAAIAAgACAAIAAgACAAIAAkACQAJAAkACQAJ
AAkACQAHAAYABgAGAAcACAAJAAoACwALAAsACwAIAAgACAAIAAoACgAKAAoACgAIAAoA
CgAIAAgACAAIAAoACgAKAAoACgAKAAoACgALAAoACQAIAAsADAANAA4AEAAQABAAEAAR
ABEAEQASABQAFQAWABYAFQAVABUAFAAUABQAFAAUABUAFQAVABUAFQAVABUAEwAQAA8A
DwAPAA4ADwARABIADwAPAA8ADwAPAA4ADQAMAAgACAAIAAoADgAPAA8ADwAMAAwADAAM
AA4ADgANAAwACwALAAwADAAMAAwADwASABMAGgAlAD4AYQCGAK0A0QD1AB0BRAFfAW0B
aQFEAQwB1ACLADcA8P+2/4b/c/95/4v/rf/R/+D/4//o//H/9//5/wAABQAIAAcABwAH
AAcABwAHAAcABwAHAAcACAAIAAkACQAJAAkACQAJAAkACgAKAAoACgAKAAsACwAJAAkA
CQAJAAkACQAJAAkACQAJAAkACAAIAAgACAAIAAgACAAIAAgACAAJAAkACQAJAAkACQAJ
AAkACQAJAAkACQAJAAkACQALAAsACwAMAAwADAAMAAwACgAKAAoACgAMAA0ADQANAA0A
DgAOAA4ADAAMAAwADAAOAA4ADgAOAAwADAAMAAwACwALAAkACQAIAAgABwAGAAUABQAD
AAEA//////z/+v/4//b/9P/x/+//7f/r/+n/5//l/+P/4f/f/93/2//b/9n/2f/Y/9j/
2f/a/9z/3v/g/+L/5P/o/+v/7v/x//T/+f/7//7/AQABAAMABAAFAAcACQAMAAwADAAM
AA0ADQANAA0ADgAOAA0ADQAMAAwADgAOAA4ADgANAA0ADQANAA8ADwAQABAAEAAQABAA
EQARABEAEQARABIAEgASABMAEwAUABQAFAAUABUAFQAWABgAGAAZABkAGgAaABoAGwAb
ABsAGwAcABwAHQAdAB0AHQAdAB0AHQAeAB4AHgAeAB4AHgAeAB4AHgAeAB0AHQAdAB0A
HQAdAB0AHQAdAB0AHQAcABwAHAAaABoAGgAaABkAGQAZABkAGQAYABgAGAAYABgAGAAY
ABcAFgAWABYAFgAWABUAFQAVABUAFQAVABQAFAAUABQAFgAWABYAFgAUABQAEwATABMA
EwATABMAEQASABIAEgASABIAEgASABIAEgASABIAEQARABEAEQATABMAEwATABMAEgAS
ABIAEAAQABAAEAARABEAEgAQABAAEAAQABIAEgASABIAEgASABIAEgAWABYAFgAWABcA
FwAXABgAGgAbABwAHAAbABsAGwAaABoAGgAaABoAGwAbABsAGwAbABsAGwAZABYAFQAV
ABUAEwATABQAFAATABMAEwATAA8ADgANAAwADAAMAAwADgAQABEAEQARAA4ADgAOAA4A
DgAOAA0ADAALAAsADAAMAA4ADAANAA4ADwAUAB0ALgBNAHAAlQC9AOMACwE0AVUBaQFv
AVoBJgHsAKsAVwAEAML/iP9l/2X/d/+V/7v/1v/h/+b/7//1//n//v8DAAgABwAJAAcA
BwAHAAcABwAHAAcABwAKAAoACwALAAsACwALAAsACQAKAAoACgAMAAwADQANAA0ADQAN
AA0ADQANAA0ADQALAAsACwAKAAwADAAMAAwACgAKAAoACgAMAA0ADQANAA0ADQANAA0A
CwALAAsACwANAA0ADQANAA0ADQANAA4ADgAOAA4ADgAOAA4ADgAOAAwADQANAA0ACwAM
AAwADAANAA4ADwAQAA4ADgAOAA4ADgAOAA4ADgAPAA8ADQANAAwADAALAAoABwAHAAUA
AwABAAEA/v/8//z/+v/4//X/8f/v/+3/6//p/+f/5f/j/+H/3//d/93/2//b/9r/2v/b
/9z/3v/g/+L/5P/m/+r/7f/w//P/9v/5//v//v8BAAEAAwAEAAUABQAHAAoACgAIAAgA
CQAJAAkACQAKAAoACwALAAoACgAIAAgACAAIAAsACwALAAsACQAJAAoACgAKAAoACgAL
AAsACwALAAsACgAKAAoACwANAA4ADgAOAA4ADwAPABAAEAAQABEAEQASABIAEgATABEA
EQARABIAFAAVABUAFQAVABUAFQAVABYAFgAWABYAFgAWABYAFgAWABYAFQAVABUAFQAV
ABUAEwATABMAEwATABIAEgASABIAEgASABIAEQARABEAEQARABAAEAAQABAAEAAQABAA
DwAOAA4ADgAMAAwACwALAAkACQAJAAkACQAKAAsADAAKAAoACgAKAAoACgAJAAkACQAJ
AAkACQAHAAgACAAIAAgACAAIAAgACAAIAAgACAAHAAcABwAHAAUABQAFAAUABQAEAAQA
BAAEAAQABAAEAAMAAwADAAMAAgACAAIAAgACAAIAAgACAAIAAAACAAIAAgACAAIAAgAA
AAAAAAAAAAEAAQAAAAAA//8AAAAA/v/+//7//v8AAAAAAAAAAAAAAAAAAAAAAgACAAIA
AgAFAAUABQAGAAQABQAGAAYABwAHAAcABgAEAAQABAAEAAUABQAFAAUAAwADAAMAAQD+
//3//f/9//v/+//8//z//f/9//3//f/5//j/9//2//T/9P/0//b/+P/5//n/+f/4//j/
+P/4//j/+P/3//b/9f/1//b/9v/2//b/9//4//v/AAAJABwAOQBeAIUAqQDNAPcAHgE7
AUsBTQEyAfoAvgB7ACcA2P+c/2j/T/9R/2X/hf+p/8D/x//Q/9v/4f/j/+j/6//s/+v/
6//r/+v/6//r/+3/7f/t/+3/7v/u/+//7//u/+3/7P/r/+z/7v/v//D/8P/w//H/8f/v
/+//7//v/+//7//v/+//7//v/+//7v/s/+z/7P/s/+r/6v/q/+r/6v/r/+v/6//r/+v/
6//r/+v/6//r/+v/6//r/+v/6//r/+v/6//s/+z/7P/s/+z/6v/q/+r/6v/o/+n/6f/p
/+v/7P/s/+z/6v/q/+r/6v/o/+j/6P/o/+j/6P/o/+j/6f/p/+f/5//k/+T/4//i/9//
3//d/9v/2f/Z/9b/1P/U/9L/0P/N/8v/yf/H/8X/wv+//7z/uf+5/7f/tf+1/7T/tf+1
/7b/tf+2/7j/uv+8/77/wP/E/8r/zv/S/9b/2f/b/97/4f/j/+X/5v/n/+n/6//u/+7/
7v/u/+//7//x//H/8v/y//P/8//y//L/8v/y//L/8v/z//P/8//z//P/8//0//T/9v/2
//b/9//3//f/9//3//b/9v/2//f/+f/6//r/+v/6//v/+//8//7//v/////////+//3/
/f/9//3//f/+//z//f/9//3///////////8AAAAAAAAAAAAAAAAAAAAAAAAAAP////8B
AAEAAQABAAEAAQABAAEAAQAAAAAAAAACAAIAAgACAP//////////AAAAAAEAAgAAAAAA
AAAAAAEAAAAAAAAAAAAAAP////8BAAEAAQABAAAAAAAAAAAA/v/+//7//v/+//7//f/9
//////////////8AAAAAAAAAAAAAAAAAAAAAAAAAAAAA/////////////////////wAA
AAABAAIAAQAAAP///v///////////wAAAAAAAAAAAAAAAAAAAAAAAP7/AAAAAAIAAgAC
AAIAAAAAAAAAAAABAAEAAAAAAAEAAgACAAIAAgACAAIAAgACAAIABAAEAAQABAAIAAgA
CAAIAAcABwAHAAgACAAJAAoACgANAA0ADQAMAA4ADgAOAA4ACwALAAsACwANAA0ADQAL
AAgABwAHAAcABgAHAAkACgAHAAcABwAHAAUABAADAAIAAgACAAIABAAGAAcABwAHAAYA
BgAGAAYABgAGAAUABAABAAEAAgACAAQABAADAAYACQAOABkALABLAHAAkwC1ANkAAQEq
AUcBWwFhAUYBFAHeAJsARwD6/7z/kP95/3X/f/+b/8H/2P/d/97/5f/t//P/+P///wAA
AQABAAEAAQABAAEAAQABAAEAAQAEAAQABQAFAAUABQAFAAUAAwAEAAQABAAGAAYABwAH
AAUABQAFAAUABQAFAAUABQAHAAcABwAGAAYABgAGAAYACAAIAAgACAAHAAcABgAFAAYA
BwAIAAkABwAHAAcABwAHAAcABwAHAAkACQAJAAoACgAKAAoACgAIAAgACAAIAAgACQAJ
AAkACgAMAA0ADgAMAAwADAAMAAwADAAMAAwADAAMAAwADAALAAsACQAJAAgACAAHAAYA
AwADAAEA///9//3/+v/4//j/9v/0//H/7//t/+v/6f/p/+f/5f/j/9//3f/b/9v/1//X
/9b/1v/X/9j/2v/c/+D/4v/k/+j/6//u//H/9P/5//v//v8BAAMABQAGAAcABwAJAAwA
DAAMAAwADQANAA0ADQAOAA4ADwAPAA4ADgAOAA4ADgAOAA8ADwAPAA8ADwAPABAAEAAS
ABIAEgATABMAEwATABMAEgASABIAEwAVABYAFgAWABYAFwAXABgAGAAYABkAGQAcABwA
HAAdAB0AHQAdAB4AHAAdAB0AHQAdAB0AHQAdACAAIAAgACAAIAAgACAAIAAgACAAHwAf
AB8AHwAfAB8AIQAhACEAIQAhACAAIAAgAB4AHgAeAB4AHQAdAB0AHQAdABwAHAAcABwA
HAAcABwAGwAaABoAGgAaABoAGQAZABkAGQAZABkAGAAYABgAGAAYABgAGAAYABgAGAAX
ABcAFwAXABcAFwAVABYAFgAWABYAFgAWABYAFAAUABQAFAATABMAEwATABUAFQAVABUA
FQAUABQAFAASABIAEgASABMAEwATABMAFAAUABQAFAAUABQAFAAUABIAEgASABAAEAAQ
ABAAEAASABIAEgASABQAFAAUABQAFgAWABYAFgAXABcAFwAYABgAGQAaABoAGwAbABsA
GgAaABoAGgAaABkAGQAZABkAGQAZABkAFwAWABUAFQAVABEAEQASABIAEwATABMAEwAP
AA4ADQAMAAwADAAMAA4AEAARABEAEQAQABAAEAAQAA4ADgANAAwACQAJAAoACgAMAA4A
DQAOABEAFgAfADQAUwB4AJ8AxQDrABUBPgFdAW8BbwFUASAB5gCfAEcA/P++/4b/af9t
/4H/of/D/9r/4f/o//H/+f/9/wIABQAGAAUABwAFAAUABQAFAAUABQAFAAUACAAIAAkA
CQAHAAcABwAHAAcACAAIAAgABgAGAAcABwAHAAcABwAHAAcABwAHAAcACQAJAAkACAAG
AAYABgAGAAYABgAGAAYABAAFAAUABQAFAAUABQAFAAcABwAHAAcABwAHAAcABwAHAAcA
BwAIAAgACAAIAAgACAAIAAgACAAGAAcABwAHAAcACAAIAAgACAAIAAgACAAIAAgACAAI
AAgACAAIAAgABwAHAAUABQAEAAQAAwACAP/////9//v/+f/5//b/9P/y//D/7v/r/+v/
6f/n/+X/4f/f/93/2//Z/9f/1f/V/9P/0//S/9L/0f/S/9T/1v/a/9z/3v/i/+X/6P/r
/+7/8f/z//b/+f/7//3//v///wEAAwAGAAYABAAEAAUABQAFAAUABgAGAAcABwAGAAYA
BgAGAAYABgAFAAUABQAFAAcABwAIAAgABgAGAAYABwAIAAkACgALAAwADAAMAA0ACwAM
AA4ADAAMAA4ADgAOAA4AEAAQABAAEAASABIAEgASABIAEgASABIAEwATABMAFAATABMA
EwASABEAEQARABAADwAOAA0ADAAKAAkACAAHAAUABQAFAAMABAADAAMAAwABAAEAAgAC
AAIAAwAEAAUABAAEAAQABAAEAAQABAAGAAcABwAGAAUABwAIAAkACgALAAwADAAMAA0A
DQAOAA4ADgAQAA8ADgAPABIAGQAqAEUAagCTAL0A5QATATwBWQFrAXUBXgEkAeQAnQBF
APb/sv92/1X/Xf91/5X/s//I/9X/4v/t//P/+f/+/wEAAgAFAAUAAwADAAMAAwADAAMA
AwADAAIAAgADAAMABQAFAAUABQAFAAYABgAGAAgACAAJAAkABwAHAAcABwAJAAkACQAJ
AAsACwALAAoACgAKAAoACgAKAAoACgAKAAoACwALAAsACwALAAsACwALAAsACwALAA0A
DQANAA0ADQANAA0ADgAOAA4ADgAOAA4ADgAOAA4ADgAPAA8ADwAPABAAEAAQABAAEAAQ
ABAAEAAQABAAEAASABIAEgASABEAEQAPAA8ADgAOAA0ADAALAAsACQAHAAUABQACAAAA
AAD+//z/+f/5//f/9f/z//H/7//t/+v/7P/r/+r/6//q/+v/6//s/+//8P/y//T/9v/4
//r//v/+/wAAAgAEAAUABQAGAAcABwAHAAYABQAEAAUABwAGAAUABAAEAAMAAwADAAQA
BAADAAMAAgACAAIAAgACAAIAAQABAAEAAQADAAMABAAEAAIAAgACAAMAAwADAAMAAwAE
AAQABAAFAAUABgAGAAYABAAFAAUABgAGAAYABwAHAAYABgAGAAcABwAHAAcACAAGAAcA
BwAHAAcABwAHAAcACAAIAAgACAAIAAgACAAIAAYABgAFAAUABQAFAAUABQAHAAcABwAH
AAcABgAGAAYABAAEAAQABAADAAMAAwADAAUABAAEAAQAAgACAAIAAgABAAAAAAAAAAAA
AAD////////////////+//7//v/+//7//v/+//7//v/+//3//f/9//3//f/9//v//P/8
//z//P/8//z//P/8//z//P/8//v/+//7//v/+f/5//n/+f/5//j/+P/4//j/+P/4//j/
+f/5//n/+f/2//b/9v/2//j/+P/4//j/+P/2//j/+P/2//b/9v/2//b/9v/2//b/9f/1
//T/9P/1//b/9v/2//T/9f/1//b/9v/2//b/9v/2//b/9v/2//X/9P/z//L/9P/0//T/
9P/0//T/9P/0//T/9P/0//T/9P/0//T/9P/y//L/8v/y//T/9P/0//T/9P/0//T/9P/0
//T/9P/0//T/9P/0//T/8v/y//L/8v/0//T/9P/0//L/8v/y//L/8v/y//L/8v/y//L/
8v/y//L/8v/y//L/9P/0//T/9P/y//L/8v/y//L/8v/y//L/8v/y//L/8v/0//T/9P/0
//L/8v/y//L/8P/w//D/8P/x//L/8//0//T/9P/0//T/8//y//H/8P/x//L/8//0//b/
9v/2//b/9v/2//b/9v/2//b/9v/2//T/9P/0//T/9v/2//b/9v/4//j/+P/4//r/+v/6
//r/+//7//v//P/8//3//v/+/wEAAQABAAAA/v/+//7//v/9//3//f/9//////////3/
/v/9//3//f/5//n/+v/6//n/+f/5//n/+f/4//f/9v/0//T/9P/2//f/9//2//X/9v/2
//b/9v/4//j/9//2//P/8//0//T/9P/2//n/+v/7/wAACwAeADcAWgB/AKEAwwDrABIB
LQE7AT8BJgHyALwAfwA1AO7/uP+M/3P/bf93/5H/s//M/9P/2P/h/+X/5//s/+//8v/z
//X/9f/1//X/9f/z//P/8//z//L/8v/z//P/9f/1//X/9f/1//b/9v/2//b/9v/3//f/
9f/1//X/9f/1//X/9f/1//X/9f/1//T/9v/2//b/9v/0//T/9P/0//T/9f/1//X/9//3
//f/9//1//X/9f/1//X/9f/1//X/9f/1//X/9v/2//b/9v/2//b/9v/2//b/9v/3//f/
9//1//b/9v/2//f/+P/5//r/+P/4//j/+P/4//j/+P/4//f/9//1//X/9P/0//P/8v/x
//H/7//t/+3/7f/q/+j/6P/m/+T/4f/h/+H/4f/h/+D/3//e/93/3v/d/9z/3f/b/9v/
2v/a/9z/3v/h/+T/4//k/+X/6P/t//D/8//2//n/+//+/wEAAwAFAAYABwAIAAsADwAQ
ABAAEAARABEAEQARABIAEgATABMAEgASABIAEgASABIAEQARABEAEQAPAA8AEAAQABIA
EgASABMAEgARABAADwASABIAEgATABIAEgARABAAEgATABMAFAASABIAEwATABQAFAAU
ABUAFQAVABUAFgAYABkAGQAZABcAFwAXABcAGAAYABgAGAAYABgAGAAYABgAGAAXABcA
GAAZABoAGwAZABkAGQAZABsAGgAaABoAGAAYABgAGAAZABkAGQAZABsAGgAaABoAGQAY
ABcAFgAXABYAFgAWABgAGAAXABcAFwAXABcAFwAWABYAFgAWABYAFgAWABYAGAAYABcA
FwAXABcAFwAXABUAFgAWABYAFgAWABYAFgAYABgAGAAYABUAFQAVABUAFwAXABcAFwAX
ABYAFgAWABgAGAAYABgAFwAXABcAFwAWABYAFgAWABYAFgAWABYAGAAWABgAGAAWABYA
FgAWABYAFgAWABYAFQAVABQAFAAXABgAGAAYABYAFwAXABgAGAAYABgAGAAYABgAGAAY
ABYAFgAWABgAFgAWABYAGAAaABoAGgAcAB4AHgAeAB8AHwAfACAAIAAhACIAIgAjACEA
IQAgACAAIgAiACIAIQAjACMAIwAjACEAIQAfAB4AHwAfAB8AHQAbABwAHAAbAB0AHQAd
ABsAGgAZABgAFgAUABQAFgAYABsAGwAbABoAGgAaABoAGgAaABkAGAAXABcAGAAYABgA
GAAZABoAHQAiAC8ARABlAIgArwDVAPsAJQFMAWcBeQF3AVYBIgHqAKMAUQAMAND/nv+H
/4n/l/+1/9n/7v/z//b///8HAAsADgARABQAFQAVABUAFQAVABUAFQAVABUAFQAWABYA
FwAXABcAFwAXABcAFwAYABgAGAAWABYAFwAXABcAFwAXABcAFwAXABcAFwAXABcAFwAW
ABgAGAAYABgAFgAWABYAFgAYABkAGQAZABkAGQAZABkAGQAZABkAGQAbABsAGwAbABkA
GQAZABoAGgAaABoAGgAaABoAGgAaABwAHQAdAB0AGwAcABwAHAAcABwAHAAcAB4AHgAe
AB4AHAAcABwAHAAdAB0AGwAbABoAGgAZABgAFQAVABMAEQAPAA8ADAAKAAYABAACAP//
+//5//f/9f/z//H/7//t/+n/5//l/+X/4//j/+L/4v/i/+L/4//k/+b/6P/q/+7/8f/0
//f/+v/9////AgAFAAgACwANAA8AEQATABYAFgAYABgAGQAZABkAGQAaABoAGwAbABoA
GgAcABwAHAAcAB0AHQAdAB0AHQAdAB4AHgAeAB4AHgAfAB8AHwAfAB8AIAAgACAAIQAj
ACQAJAAkACQAJQAlACYAJgAmACcAJwAoACgAKAApACsAKwArACwAKgArACsAKwAtAC0A
LQAtAC4ALgAuAC4AMAAwADAAMAAyADIAMQAxAC8ALwAvAC8AMQAxADEAMQAvAC4ALgAu
AC4ALgAuAC4ALgAvADAAMQAvAC4ALgAuAC4ALgAuAC4ALwAuAC4ALgAuAC4ALQAtAC8A
LwAvAC8ALgAuAC4ALgAsACwALAAsAC4ALgAtAC0ALQAtAC0ALQAtAC4ALgAuAC4ALgAu
AC4AMAAwADAAMAAvAC8ALwAvADEAMQAxADEAMQAwADAAMAAyADIAMgAyADEAMQAxADEA
NAA0AA==
         </WaveFormData>
      </LeadData>
      <LeadData>
         <LeadByteCountTotal>10000</LeadByteCountTotal>
         <LeadTimeOffset>0</LeadTimeOffset>
         <LeadSampleCountTotal>5000</LeadSampleCountTotal>
         <LeadAmplitudeUnitsPerBit>4.88</LeadAmplitudeUnitsPerBit>
         <LeadAmplitudeUnits>¦ÌV</LeadAmplitudeUnits>
         <LeadHighLimit>2147483647</LeadHighLimit>
         <LeadLowLimit>268435456</LeadLowLimit>
         <LeadID>V6</LeadID>
         <LeadOffsetFirstSample>0</LeadOffsetFirstSample>
         <FirstSampleBaseline>0</FirstSampleBaseline>
         <LeadSampleSize>2</LeadSampleSize>
         <LeadOff>FALSE</LeadOff>
         <BaselineSway>FALSE</BaselineSway>
         <ExcessiveACNoise>FALSE</ExcessiveACNoise>
         <MuscleNoise>FALSE</MuscleNoise>
         <LeadDataCRC32>3378550706</LeadDataCRC32>
         <WaveFormData>
FgAWABYAFgAUABQAFAAUABQAFAAUABQAFgAWABYAFgAWABYAFgAWABYAFgAWABYAFAAU
ABQAFAAUABQAFAAUABQAFAAUABQAFAAUABQAFAAUABQAFAAUABUAFQAVABUAFAAUABQA
FQAXABgAGQAbABsAGwAcABwAHAAeAB4AHgAcABwAHAAcAB0AHQAeAB4AHgAeAB4AHgAb
ABsAGwAbABwAHAAcABwAGQAZABoAGgAYABgAGQAZABkAGAAYABcAFQAVABUAFgAaABoA
GgAaABYAFgAWABUAEwATABEAEAASABIAEgASABIAEwATABEAFAAUABcAJAA7AFcAcQCO
AKwAyQDoAAYBHQEtATABHwEGAeUAtQCCAE8AFgDs/+T/6f/v//3/DgASABAAEQARAA8A
DgAOAAwADQANAAwACwAKAAkABwAHAAgACAAIAAgACAAIAAgACAAIAAgACAAIAAgACAAI
AAgACQAJAAkACQAIAAgACAAIAAgACQAJAAgACAAIAAYABgAGAAYACAAHAAYABgAIAAgA
CAAJAAcABwAHAAcACQAIAAgACAAIAAgACAAIAAgACAAIAAgACAAIAAgACAAIAAgABwAH
AAcACAAIAAkACwAMAAwADAALAAsACgAKAAoACgAKAAoACgAJAAkACQAHAAcABwAHAAcA
BwAGAAYABwAGAAYABQACAAIAAQAAAAAA/v/9//z/+v/6//n/+P/3//b/9v/1//P/8//z
//H/7//w//H/8v/0//T/9f/2//n/+//9////AgADAAYACAAKAAwADQAPAA8AEAAQABEA
EwATABQAFAASABIAEwATABIAEgASABIAEQARABIAEgAQABAAEAAQABIAEgASABEAEgAS
ABQAFQATABMAEwATABEAEgASABEAEwATABMAEwAUABQAEwATABUAFQAVABcAFgAWABYA
FgAUABUAFQAVABcAFwAXABcAGAAYABgAGAAYABgAGAAYABgAGAAYABcAFwAZABkAGQAZ
ABkAGAAYABgAGAAYABgAGAAYABgAGAAWABYAFgAWABgAGAAYABgAGAAYABgAGAAVABUA
FQAWABUAFQAUABQAFgAWABUAFQAXABcAFwAXABUAFQAVABUAEwATABQAFAAUABQAFAAU
ABMAEwATABMAFAAUABQAFAASABIAEgASABIAEgASABIAEgASABIAEgAQABAAEAAQABAA
EAAQABAADgAOAA4ADgAPAA8AEAARABAAEAAQABAAEAAQABAAEAASABAAEAAQABAAEAAP
AA8ADwAPABIAEgASABMAFAAUABQAFQAVABUAFgAWABYAGAAYABgAFgAWABYAFgAVABUA
FgAWABYAFgAWABYAFQAVABUAFQASABIAEgASABEAEQASABIAEAAQABEAEQAPAA4ADgAN
AA0ADQANAA4AEAAQABAAEAAMAAwADAALAAsACwAJAAgACAAIAAgACAAMAA0ADQALAAoA
DgARABwAMQBNAGsAigCmAMMA4gD8ABMBIwEiAQ0B8gDRAJ8AaAA5AAIA2v/S/9n/3//v
/wAABAAEAAUABQADAAIABAAEAAEAAQACAAEAAAD///////8AAAAAAAAAAAAAAAAAAAAA
AAAAAP7//v/+//7/AAAAAAEAAQABAAEAAAAAAP7//v/+////AQAAAAAAAAD+//7//v/+
/wAA///+//7//P/8//z//f/9//3//f/9//v/+v/6//r//P/8//z//P/8//z//P/8//z/
/P/8//z//P/8//v/+//7//z//P/9//v//P/8//z/+//7//r/+v/6//r/+v/6//r/+f/5
//n/+f/5//n/+f/5//n/+P/4//X/9P/0//P/8v/y//H/8P/u/+z/6//q/+j/6P/n/+b/
5f/k/+T/4//f/9//3//d/9v/3P/d/97/4P/g/+H/4v/n/+n/6//t//D/8f/0//b/9v/4
//n/+//9//7//v////////8AAAAAAgACAAMAAwACAAIAAgACAAEAAQACAAIABAAEAAQA
BAAEAAQABAADAAIAAgAEAAUAAwADAAMAAwADAAQABAADAAMAAwADAAMABAAEAAMAAwAD
AAMAAwAFAAQABAAEAAQABAAFAAUABQAFAAUABQAFAAYABgAGAAYABAAEAAQABAAGAAYA
BgAFAAMABQAFAAUABwAHAAYABgAGAAYABgAGAAYABgAGAAYABgAGAAYABgAGAAYABgAG
AAYABgAGAAYABQAFAAUABgAFAAUABAAEAAYABgAFAAUAAwADAAMAAwAFAAUABQAFAAMA
AwAEAAQABAAEAAQABAADAAMAAwADAAQABAAEAAQAAgACAAIAAgACAAIAAgACAAIAAgAC
AAIAAgACAAIAAgACAAIAAgACAAIAAgACAAIAAgABAAEAAQACAAIAAgACAAAAAAAAAAAA
AAAAAAAAAAAAAAAAAAAAAAAAAQABAAAA/P/+//7//v/+//7/AQABAAEAAQAEAAQABAAF
AAUABAADAAMABQAFAAYABgAIAAoACgAKAAgACAAIAAgABwAHAAgACAAIAAgACAAIAAUA
BQAFAAUABAAEAAQABAACAAMABQAGAAYABgAHAAcABQAEAAQAAwACAAEAAAAAAAQABAAE
AAQAAgACAAIAAQABAAEA///+/wAAAAAAAAAA/v/9////AQACAAYAEQAkAD0AVwB1AJAA
qgDLAOoA/gANAREBAgHlAMYAmwBlADQAAQDY/8j/yP/L/9n/7//2//b/+v/7//n/+f/4
//j/+P/5//f/9v/1//T/8//1//X/9v/2//X/9P/z//L/9P/0//T/9P/0//T/9P/0//T/
9P/1//X/9f/1//T/9P/0//T/9P/1//X/9P/0//T/9P/0//T/9P/y//H/8P/w//H/8v/z
//X/9f/1//X/9f/z//L/8v/y//L/8v/y//L/9P/0//T/9P/y//L/8v/y//L/8v/x//H/
8//0//T/9f/z//T/9P/0//f/9//2//b/9v/2//b/9v/2//X/9f/1//X/9f/1//X/8f/x
//D/8P/v/+7/7v/t/+3/7v/u/+7/7P/q/+n/6P/m/+b/5f/k/+P/4v/i/+H/3//f/9//
3f/d/97/3//g/+L/4v/j/+T/6f/r/+3/7//y//P/9v/4//r//P/9////AQACAAIAAwAD
AAMABAAEAAQABAAFAAUABgAGAAYABgAEAAMAAwACAAMABAAFAAYABgAGAAYABQAGAAYA
CAAJAAgABwAGAAUABwAIAAgABwAJAAkACQAJAAoACgAJAAkACQAJAAkACwAMAAwADAAM
AAwADQANAA0ADwAPAA8ADwAOAA4ADgAOAA4ADgAOAA4AEAAQABAADwAPABEAEQARAA8A
DwAOAA4ADwAQABEAEgAQABAAEAAQABAAEAAQABAAEgASABIAEgAQABAAEAAQAA8ADwAP
ABAAEQARABAAEAAQABAADwAPABEAEQARABEADwAPAA8ADwARABEAEgASABAAEAAQABAA
DwAPAA8ADwAQABAAEAAQABAAEAAQABAAEAAQABAAEAAQABAAEAAQABIAEgASABIAEgAS
ABIAEgAQABAAEAAQABIAEQARABEAEgASABIAEgAQABAAEAAQABIAEgASABIAEgASABIA
EgASABMAEwASABIAEwATABIAEgASABIAEgARABEAEQARABQAFAAUABUAFgAWABYAFwAX
ABcAGAAYABgAGgAaABoAHAAcABwAHAAZABkAGgAaABoAGgAaABoAGQAZABkAGQAWABYA
FgAWABQAFQAXABgAFgAWABcAFwAXABYAFgAVABMAEwATABQAFgAWABYAFgASABIAEgAR
ABMAEwARABAAEAAQABAAEAAOABEAEwATABQAFgAfADAASQBnAIMAoAC8ANsA+AAQASUB
LwEiAQsB8gDJAJUAZAAvAPz/6P/o/+v/9/8JABAADgAOABEADwALAAwADgAOAA0ACwAK
AAkACAAHAAcABwAIAAgACAAIAAgACAAIAAgACAAIAAgACAAIAAgACAAIAAkACQALAAsA
CgAKAAoACgAKAAsACQAIAAgACAAIAAgACAAIAAgABwAGAAYABgAGAAYABwAHAAcABwAH
AAkACAAIAAgACAAIAAgACAAGAAYABgAGAAYABgAGAAYABgAGAAUABQAHAAgACAAJAAcA
CAAIAAgABwAHAAYABgAHAAgACQAKAAgABwAHAAcABQAFAAUABQAFAAUABAAEAAMAAgAC
AAEAAAAAAP///v/+//z/+//6//j/+P/3//b/8//y//L/8f/x//H/8f/v/+//8P/x//L/
9P/0//X/9v/3//n/+//9/wAAAQAEAAYACAAKAAsADQANAA4ADgAPABEAEQASABIAEAAQ
ABEAEQAQABAAEAAQAA8ADwAQABAAEAAQABAAEAAQABAAEAAPAA4ADgAQABEAEQARABEA
EQARABIAEgARABMAEwATABMAEgASABEAEQATABMAEwAVABQAFAAUABQAFAAVABUAFQAV
ABUAFQAVABYAFgAWABYAFAAUABQAFAAWABYAFgAVABUAFwAXABcAFwAXABYAFgAWABYA
FgAWABgAGAAYABgAFgAWABYAFgAWABYAFgAWABYAFgAWABYAFQAVABUAFgAVABUAFAAU
ABQAFAATABMAEwATABMAEwATABMAEwATABEAEQASABIAEgASABIAEgARABEAEQARABIA
EgASABIAEAAQABAAEAASABIAEgASABAAEAAQABAAEAAQABAAEAAQABAAEAAQABAAEAAQ
ABAAEAAPAA8ADwAQABAAEAAOAA4ADgAOAA8ADwAPAA8AEAAQABAAEQAUABQAFAAVABUA
FQAWABYAFgAYABgAGAAYABgAGAAYABcAFwAYABgAGgAaABoAGgAZABkAGQAZABYAFgAW
ABYAFQAVABYAFgAUABQAFQAVABMAEgASABEAEQARABEAEgAUABQAFAAUABIAEgASABEA
DwAPAA0ADAAMAAwADAAMABAADwAPAA8ADgAQABcAJAA5AFcAcQCOAKwAywDoAAQBGQEp
ASgBEwH4ANkApwByAEEACADk/+D/5f/r//v/CgAMAAwADQAPAAsACgAMAAwACwALAAoA
CQAIAAcABQAFAAYABgAGAAYABgAGAAYABgAGAAYABgAGAAYABgAGAAYABwAHAAcABwAG
AAYACAAIAAgACQAIAAYABQAEAAYABgAGAAYABgAFAAQABAAEAAQABAAFAAUABQAFAAUA
AwACAAIAAgACAAIAAgACAAIAAgACAAIAAgACAAIAAgACAAIAAQABAAEAAgACAAMAAQAC
AAIAAgADAAMAAgACAAIAAgACAAIABAADAAMAAwABAAEAAQABAAEAAQAAAAAA///+//7/
/f/6//r/+f/4//j/9v/1//T/8P/w/+//7v/t/+z/7P/r/+n/6f/p/+f/5//o/+n/6v/s
/+z/7f/u//H/8//1//f/+P/5//z//v8AAAIAAwAFAAUABgAGAAcACQAJAAoACgAIAAgA
CQAJAAgACAAIAAgABwAHAAgACAAGAAYABgAGAAgACAAIAAcABgAGAAgACQAHAAcABwAH
AAcACAAIAAcABwAHAAcABwAIAAgABwAHAAkACQAJAAsACgAKAAoACgAIAAkACQAJAAkA
CQAJAAkACgAKAAoACgAKAAoACgAKAAgACAAIAAcABwAJAAkACQAJAAkACAAIAAgACAAI
AAgACAAIAAgACAAGAAYABgAGAAYABgAGAAYACAAIAAgACAAHAAcABwAIAAkACQAIAAgA
CAAIAAcABwAHAAcABwAHAAUABQAFAAUABwAHAAgACAAGAAYABgAGAAUABQAFAAUABgAG
AAYABgAGAAYABgAGAAQABAAEAAQABAAEAAQABAAEAAQABAAEAAQABAAEAAQABAAEAAQA
BAAEAAMAAwADAAIAAgACAAIABAAEAAQABAAEAAQABAAEAAQABAAEAAQABAAFAAUABAAC
AAMAAwADAAMABAAEAAQAAgAEAAQAAgACAAIAAgAFAAUABQAFAAYABgAGAAcACAAIAAgA
CQAJAAkACgAKAAgACgAKAAoADAAMAAwADAALAAsADAAMAAwADAAMAAwACwALAAsACwAI
AAgACAAIAAUABQAGAAYABgAGAAcABwAFAAQABAADAAEAAQABAAIABgAGAAYABgACAAIA
AgABAAEAAQD///7//v/+//7//v8AAAEAAQABAAAABAAJABgALQBLAGcAggCgAL8A3AD2
AAkBFwEQAfcA2gC3AIMAUAAdAOz/zv/M/9P/3f/v//r//P/8///////7//r//P/6//n/
9//4//f/9v/1//f/9//4//j/9v/2//b/9v/1//T/8//y//P/9P/1//b/9P/0//X/9f/1
//X/9P/0//b/9v/2//f/9//2//b/9v/0//T/9P/0//T/8//y//L/9P/0//T/9f/z//P/
8//z//P/8v/y//L/8v/y//L/8v/y//L/8v/y//L/8v/y//L/8f/w/+7/7f/v//D/8P/x
//H/8v/y//L/8f/x//D/8P/w//D/8P/w//D/7//v/+//7//v/+//7//t/+3/7P/s/+v/
6v/q/+n/6v/q/+n/6P/o/+b/5f/k/+D/4P/f/97/2//a/9r/2f/Y/9n/2v/Z/9n/2v/b
/9z/3P/c/93/3v/h/+P/5f/n/+n/6//v//L/9P/2//f/+f/7//z//P/9//3//f/+//7/
/v/+//////8AAAAAAAAAAAEAAQACAAIAAAAAAAAAAAACAAIAAgABAAAAAAACAAMAAQAB
AAEAAQABAAIAAgABAAMAAwADAAMABAAEAAMAAwAFAAUABQAHAAgACAAIAAgABwAHAAYA
BQAFAAUABQAFAAQABAAEAAQABgAGAAYABgAIAAgACAAHAAcACQAJAAkACQAJAAgACAAK
AAoACgAKAAgACAAIAAgACgAKAAoACgAMAAwADAAMAAkACAAHAAYACAAJAAoADAALAAsA
CgAKAAoACgAJAAkACQAJAAkACQAJAAkACQAJAAsACwAMAAwACgAKAAoACgAJAAkACQAJ
AAwADAAMAAwACgAKAAoACgAMAAwADAAMAAwADAAMAAwACgAKAAoACgAMAAwADAAMAAwA
DAAMAAwACgAJAAkACQAMAAwADAAMAAwADAAMAAwADAAMAAwADAAMAAwADAAMAAwADQAN
AAwACgALAAsACwALAAwADAAMAAwADAAOAA4ADgAOAA4ADQAMAAsADgAOAA4ADwASABIA
EgATABEAEQASABIAEgAUABQAFAAWABYAFgAWABUAFQAWABYAFAAUABQAFAAVABUAFQAV
ABIAEgASABIAEAARABMAFAASABIAEwATAA8ADgAOAA0ADQANAA0ADgASABIAEgASAA4A
DgAOAA0ADwAPAA0ADAAKAAoACgAKAAwADQALAAsADAAOABUAIgA5AFcAcwCMAKgAxwDm
AAABFwElAR4BCQHwAM8AmwBkADEABADo/+L/3//n//v/CAAIAAYACQAHAAUABAAGAAgA
BwAHAAYABQAEAAMAAQABAAIAAgACAAIAAgACAAQABAAEAAQAAgACAAIAAgACAAIAAwAD
AAMAAwACAAIAAgACAAIAAwADAAIAAgACAAIAAgACAAIABAADAAIAAgAAAAAAAAABAAEA
AQABAAEAAQAAAAAAAAAAAAAAAAAAAAAAAAAAAAAAAgACAAIAAgAAAAAA////////AAAA
AAEAAwAEAAQABAADAAMAAgACAAIAAgACAAIABAADAAMAAwABAAEAAQABAAEAAQAAAAAA
///+//7//f/8//z/+//6//j/9v/1//T/8v/y//H/8P/x//D/8P/v/+3/7f/t/+v/6//s
/+3/7v/u/+7/7//w//P/9f/3//n/+v/7//7/AAAEAAYABwAJAAkACgAKAAsACwALAAwA
DAAOAA4ADwAPAA4ADgAOAA4ADQANAA4ADgAOAA4ADgAOAA4ADgAOAA0ADgAOABAAEQAR
ABEAEQARAA8AEAAQAA8ADwAPAA8ADwAQABAADwAPAA8ADwAPABEAEgASABIAEgAUABUA
FQAVABUAFQAVABUAFAAUABQAFAAUABQAFAAUABQAFAAUABMAFQAXABcAFwAZABkAGAAY
ABYAFgAWABYAGAAYABgAGAAWABYAFgAWABYAFgAWABYAFgAWABYAFgAVABUAFQAWABUA
FQAUABQAFAAUABMAEwAVABUAFQAVABMAEwATABMAEwATABQAFAASABIAEgASABEAEQAR
ABEAEgASABIAEgAQABAAEAAQABAAEAAQABAAEAAQABAAEAAQABAAEAAQABAAEAAQABAA
DgAOAA4ADgAOAA0ADQANAA4ADgAOAA4ADgAOAA4ADgAOAA4ADgAOAA4ADAAMAAwADgAO
AA4ADgAPAA8ADwAPAA4ADgAOAA8AEgASABIAEwATABMAFAAUABIAFAAUABQAFAAUABQA
FAAVABUAFgAWABQAFAAUABQAFQAVABUAFQASABIAEgASABEAEQASABIAEAAQABEAEQAP
AA4ADgANAA0ADQANAA4AEgASABIAEgAOAA4ADgANAAsACwAJAAgACgAKAAoACgAKAAsA
CwALAAwADgAVACIAOQBVAHEAjgCsAMsA6gAEARkBJQEgAQsB8ADNAJsAagA5AAIA4v/g
/+X/7f/9/wgACAAKAAsACQAJAAgABgAEAAUABQAEAAMAAgABAAEAAQACAAIAAgACAAIA
AgAAAAAAAAAAAAAAAAAAAAAAAgACAAMAAwADAAMAAgACAAIAAgACAAMAAwACAAIAAgAC
AAIAAgACAAIAAQAAAAAAAAAAAAAAAQABAAEAAQABAAEAAAAAAAAAAAAAAAAAAAAAAAAA
AAAAAAAAAAAAAAAAAAAAAP///////wAAAAABAP//AAAAAAAAAQABAAAAAAAAAAAAAAAA
AAIAAQABAAEA///////////9//3//P/8//3//P/8//v/+v/6//n/+P/2//T/8//y//L/
8v/x//D/7v/s/+v/6f/n/+f/5//l/+X/5v/n/+j/6v/q/+v/7P/v//H/8//1//j/+f/8
//7//v8AAAEAAwAFAAYABgAHAAkACQAKAAoACgAKAAsACwAKAAoACgAKAAsACwAMAAwA
CgAKAAoACgAKAAoACgAJAAgACAAKAAsACQAJAAkACQALAAwADAALAAsACwALAAsACgAM
AA0ACwAKAAwADAAMAAwADQANAA0ADQAOAA4ADgAPAA8ADgANAA0ADQANAA4ADgANAA4A
DQAMAAoACgAKAAoACAAHAAcABgADAAIAAQAAAP///////////P/8//z//P/7//v//P/8
//7//v///////v/+//////8BAAEAAQACAAIAAgACAAIAAgAEAAYABwAKAAsACgAKAAwA
DAAMAAwADAANAA0ACwAMAA4AEwAcADEATQBrAIoAqADJAOoAAgEXASkBKAERAfQAzwCd
AGoANQD6/9j/2P/h/+n/8//8/wAAAgAFAAUAAwAEAAQAAgADAAMAAgABAAAA////////
AAAAAAAAAAAAAAAAAAAAAAAAAAAAAAAAAAAAAAAAAAABAAEAAQABAAAAAAABAAIAAwAF
AAUABAAEAAQABAAEAAQABAAGAAUABAAEAAQABAAEAAUABQAFAAUABQAFAAQABAAEAAQA
BAAEAAQABAAEAAQABAAEAAQABAAEAAQABAADAAMAAwAEAAQABQADAAQABAAEAAUABQAE
AAQAAgACAAIAAgAEAAMAAwADAAEAAQABAAEAAQABAAAAAAABAAAAAAD///z//P/7//r/
+v/4//f/9v/0//T/8//y//P/8v/y//H/8f/x//H/7//w//L/9P/2//r/+v/7//z///8B
AAMABQAFAAUABwAIAAcACAAIAAkACgAKAAkACQAHAAcACAAIAAYABgAHAAcACAAIAAgA
CAAHAAcACAAIAAYABgAGAAYACAAIAAgABwAIAAgACgALAAoACQAIAAcABwAIAAgABwAH
AAcABwAHAAoACgAJAAkACQAJAAkACwAKAAoACgAKAAgACQAJAAkACQAJAAkACQAIAAgA
CAAIAAoACgAKAAoACgAKAAoACQAJAAsACwALAAsACwAKAAoACgAKAAoACgAMAAwADAAM
AAwADAAMAAwADAAMAAwADAAMAAwADAAMAAsACwALAAwACwALAAoACgAMAAwACwALAA0A
DQANAA0ADQANAA0ADQALAAsADAAMAAwADAAMAAwACwALAAsACwAMAAwADAAMAAwADAAM
AAwADAAMAAwADAAOAA4ADgAOAA4ADgAOAA4ADgAOAA4ADgAMAAwADAAMAA0ADQAOAA8A
DgAOAA4ADgAOAA4ADgAOAA4ADgAOAA4ADgAOAA4ADgAMAA0ADQAMAA4ADwAPAA8ADwAQ
ABAAEAAOAA4ADwAPAA0ADwARABAAEAAQABAAEAAOAA4ADgAOAAwADAAMAAwADgAOAA4A
DgAOAA4ADgAOAA4ADgAOAA4ADgAOAA4ADgAOAA4ADgAOAA4ADgAOAA4ADgAOAA4ADgAQ
ABAAEAAQAA4ADgAOAA4ADAAMAAwADAANAA4ADwAQAA4ADgAOAA4ADgAOAA4ADgAOAA4A
DgAOAA4ADgAOAA4AEAAQABAAEAAPAA4ADQAMAAwADAAMAAwADAAMAAwADAAOAA4ADgAO
AA4ADgAOAA4ADAAMAAwADAANAA4ADwAQABAAEAAQABAADgAOAA4ADgAQABAAEAAQABAA
EAAQABAAEAAQABAAEAASABIAEgASABAAEAAQABAAEQARABEAEQASABIAEgATABQAFAAU
ABUAFQAVABYAFgAWABgAGAAYABoAGgAaABoAFwAXABgAGAAWABYAFgAWABgAGQAaABsA
GgAaABoAGgAXABcAGAAYABYAFgAXABcAFwAWABYAFQAVABUAFQAWABcAFgAVABQAEwAU
ABUAFQAXABcAFQAUABMAEgARABAAEAARABMAEwAUABYAHwAqAEEAWwB5AJQAsADNAOoA
BAEVASMBHgEFAeoAxwCVAGIANwAKAO7/5v/n/+3///8MABAAEAATABMAEQAOAA4ADgAN
AA8AEAAPAA4ADQAMAAsACwAKAAoACgAKAAoACgAKAAoACgAKAAoACgAKAAoACgALAAsA
CQAJAAgACAAKAAoACgALAAsACgAKAAoACgAKAAoACgAKAAkACAAIAAoACgAKAAsACQAJ
AAkACQAJAAgACAAIAAoACgAKAAoACgAKAAoACgAKAAoACgAKAAoACgAJAAkACQAKAAoA
CwAJAAoACgAKAA0ADQAMAAwACgAKAAoACgAKAAkACQAJAAsACwALAAsACQAJAAgACAAJ
AAgACAAHAAgACAAHAAYABgAEAAMAAgADAAQABAAEAAUABAAEAAMAAgADAAQAAwADAAQA
BQAGAAoACgALAAwADQAPABEAEwAVABcAGwAeAB8AIAAgACEAIwAkACQAJQAmACcAKQAq
ACoAKgArACsAKgAqACoAKgApACkAKgAqACgAKAAoACgAJgAmACYAJQAkACQAJgAnACkA
KQApACkAJwAoACgAJwAnACcAJwAnACgAKAAnACcAJwAnACcAKQApACgAJwAmACgAKQAp
ACkAKQApACkAKQAsACwALAAsACoAKgAqACoAKgAqACoAKQApACsAKwArACkAKQAoACgA
KQAqACsALAAsACwALAAsACwALAAsACwAKgAqACoAKgAsACwALAAsAC0ALQAtAC4ALQAt
ACwALAAsACwAKwArAC0ALQAtAC0ALQAtAC0ALQArACsALAAsACwALAAsACwALQAtAC0A
LQAuAC4ALgAuACwALAAsACwALgAuAC4ALgAsACwALAAsACwALAAsACwALAAsACwALAAu
AC4ALgAuADAALwAvAC8ALgAuAC4ALgAuAC4ALgAuAC4ALgAuAC4ALgAuAC4ALgAuAC8A
LwAuAC4ALwAvAC8ALgAuAC0ALAAtAC4AMAAxAC8ALwAxADIAMAAwADAAMAAwADAAMAAw
ADAAMAAwADEAMQAxADEAMgA0ADQANQA2ADgAOAA5ADkANwA4ADgAOAA8ADwAPAA8ADwA
PAA8ADsAOQA6ADoAOgA7ADwAPQA9AD0APQA9ADwAPAA8ADwAOQA5ADoAOgA6ADoAOwA7
ADkAOgA6ADkAOQA4ADcANwA4ADkAOgA7ADoAOgA6ADkAOQA3ADUANAA0ADYANgA2ADYA
NwA3ADcANgA6AEEAVABtAIcAowDAAN4A/QAaATQBSQFTAUoBNQEaAfUAxQCWAGEALgAW
ABIAEwAdAC8AOgA4ADgAOQA7ADkANgA2ADYANQA1ADQAMwAyADEAMwAzADQANAA0ADQA
NAA0ADQANAA0ADQANgA2ADYANgA0ADQANQA1ADcANwA2ADYANgA2ADYANwA3ADYANgA2
ADgAOAA4ADgANgA1ADQANAA1ADYANwA5ADcANwA3ADcANwA2ADYANgA3ADgAOQA6ADgA
OAA4ADgAOgA6ADoAOgA6ADoAOQA5ADsAPAA8AD0AOwA8ADwAPAA7ADsAOgA6ADsAPAA9
AD4APAA7ADsAOwA9AD0APQA9AD0APQA8ADwAOQA4ADgANwA4ADgANwA2ADQAMgAxADAA
LgAuAC0ALAArACoAKgApACcAJwAnACUAJQAmACcAKAApACgAKAAoAC0ALwAxADMANgA3
ADoAPAA+AEAAQQBDAEUARgBGAEcASQBJAEoASgBLAEwATgBPAE4ATgBOAE4ATQBNAE4A
TgBOAE4ATgBOAFAAUABQAE8ATgBOAFAAUQBRAFEAUQBRAFMAVABUAFMAUwBTAFMAUwBW
AFYAVQBVAFUAVQBVAFcAWABYAFgAWABaAFsAWwBbAFsAWwBbAFsAXgBeAF4AXgBgAGAA
YABgAGAAYABgAF8AYQBjAGMAYwBjAGMAYgBiAGIAYgBiAGIAZABkAGQAZABiAGIAYgBi
AGIAYgBiAGIAYwBkAGUAZgBjAGMAYwBkAGUAZQBkAGQAZgBmAGUAZQBlAGUAZQBlAGcA
ZwBnAGcAZQBlAGYAZgBmAGYAZgBmAGcAZwBnAGcAaABoAGgAaABoAGgAaABoAGgAaABo
AGgAagBqAGoAagBqAGoAagBqAGwAbABsAGwAbABsAGwAbABsAGsAawBrAGwAbABsAGwA
bgBuAA==
         </WaveFormData>
      </LeadData>
   </Waveform>
</RestingECG>
