# Supplementary material for: Detection of Left Atrial Enlargement Using a Convolutional Neural Network-Enabled Electrocardiogram
Source: Front Cardiovasc Med. 2020 Dec 17;7:609976. doi: 10.3389/fcvm.2020.609976 (PMC7773668; doi:10.3389/fcvm.2020.609976)
Supplement: Supplementary file 1 [file Data_Sheet_1.ZIP › hyp/1802017519_5432_0000002P.XML]

<?xml version="1.0" encoding="Windows-1252"?>
<!DOCTYPE RestingECG SYSTEM "restecg.dtd">
<RestingECG>
   <PatientDemographics>
      <PatientID>1802017519</PatientID>
      <PatientAge>78</PatientAge>
      <AgeUnits>Years</AgeUnits>
      <Gender>Female</Gender>
      <PatientLastName>lumei</PatientLastName>
   </PatientDemographics>
   <TestDemographics>
      <DataType>Resting</DataType>
      <Site>1</Site>
      <AcquisitionDevice>MAC55</AcquisitionDevice>
      <Status>Unconfirmed</Status>
      <Priority>Normal</Priority>
      <AcquisitionTime>09:14:08</AcquisitionTime>
      <AcquisitionDate>03-27-2017</AcquisitionDate>
      <CartNumber>1</CartNumber>
      <AcquisitionSoftwareVersion>009C</AcquisitionSoftwareVersion>
      <XMLSourceVersion>MAC5000 v1.0</XMLSourceVersion>
   </TestDemographics>
   <RestingECGMeasurements>
      <VentricularRate>84</VentricularRate>
      <AtrialRate>84</AtrialRate>
      <PRInterval>126</PRInterval>
      <QRSDuration>80</QRSDuration>
      <QTInterval>388</QTInterval>
      <QTCorrected>458</QTCorrected>
      <PAxis>28</PAxis>
      <RAxis>-21</RAxis>
      <TAxis>2</TAxis>
      <QRSCount>14</QRSCount>
      <QOnset>226</QOnset>
      <QOffset>266</QOffset>
      <POnset>163</POnset>
      <POffset>205</POffset>
      <TOffset>420</TOffset>
      <ECGSampleBase>500</ECGSampleBase>
      <ECGSampleExponent>0</ECGSampleExponent>
   </RestingECGMeasurements>
   <Diagnosis>
      <Modality>Resting</Modality>
         <StatementCount>2</StatementCount>
         <LabelText>12SL ��ϳ���</LabelText>
      <DiagnosisStatement>
         <StmtFlag>ENDSLINE</StmtFlag>
         <StmtText>�������</StmtText>
      </DiagnosisStatement>
      <DiagnosisStatement>
         <StmtFlag>ENDSLINE</StmtFlag>
         <StmtText>���� ECG</StmtText>
      </DiagnosisStatement>
   </Diagnosis>
   <Waveform>
      <WaveformType>Rhythm</WaveformType>
      <WaveformStartTime>0</WaveformStartTime>
      <NumberofLeads>8</NumberofLeads>
      <SampleType>CONTINUOUS_SAMPLES</SampleType>
      <SampleBase>500</SampleBase>
      <SampleExponent>0</SampleExponent>
      <HighPassFilter>16</HighPassFilter>
      <LowPassFilter>150</LowPassFilter>
      <ACFilter>NONE</ACFilter>
      <LeadData>
         <LeadByteCountTotal>10000</LeadByteCountTotal>
         <LeadTimeOffset>0</LeadTimeOffset>
         <LeadSampleCountTotal>5000</LeadSampleCountTotal>
         <LeadAmplitudeUnitsPerBit>4.88</LeadAmplitudeUnitsPerBit>
         <LeadAmplitudeUnits>��V</LeadAmplitudeUnits>
         <LeadHighLimit>2147483647</LeadHighLimit>
         <LeadLowLimit>268435456</LeadLowLimit>
         <LeadID>I</LeadID>
         <LeadOffsetFirstSample>0</LeadOffsetFirstSample>
         <FirstSampleBaseline>0</FirstSampleBaseline>
         <LeadSampleSize>2</LeadSampleSize>
         <LeadOff>FALSE</LeadOff>
         <BaselineSway>FALSE</BaselineSway>
         <ExcessiveACNoise>FALSE</ExcessiveACNoise>
         <MuscleNoise>FALSE</MuscleNoise>
         <LeadDataCRC32>2913811460</LeadDataCRC32>
         <WaveFormData>
/v/+//7//v8CAAQABgAIAAYABAACAP7//f/+/wAAAwAEAAQABAAEAAAAAAD/////AQAE
AAUABQACAAEA/////wAA//8CAAUABQAGAAUABAAGAAYABgAGAAgACQAKAAoACQAHAAkA
CQAHAAcABwAHAAoACgAJAAkABQAEAAMAAQAEAAQABAAFAAQAAwD///z//f/9//7/AgAD
AAAA/v/9/////f/8//z///8BAAIAAgD///z/+v/4//X//f8DAAEAAQD///j/+v8AAAIA
BgASABwAJgAwAD4ATgBaAGgAeACJAJUAmQCSAH4AYABCACMA+//Z/9L/1f/T/9H/2P/k
/+v/7P/t/+//8P/w//X//f/9//7//f/9//z/+//5//j//P/+//7//v////z/+P/5//z/
/P/9/wAAAAD///7//f/6//r/+v/5//z///8BAAIA///+//3/+//9////AQAEAAMAAgAB
AAEA//////3//f8AAAMABQAFAAEAAAD9//z///8AAAMABgAEAAUABQAFAAcABgAGAAcA
BgAGAAgACwALAAoABwAGAAoADAAOABIAFQAVABMAEAAQABIAEgATABkAHQAeAB8AHgAc
ABkAGAAaABoAHQAfACAAIgAiAB8AHQAaABkAGAAbABwAHQAfABwAGAATABIAFQAWABcA
GgAUABEAEAANAAoACQAHAAQABQAIAAkACQAFAAMAAAD+//7///8BAAMAAQAAAP/////7
//n/+f/5//v//v///wAA/f/8//v/+v/6//v//P///wAA///8//r/+v/4//j/+f/8//3/
/v8BAP7//P/5//b/+P/5//n/+v////3//f/+//3//P/6//n//P/+////AAD9//z/+v/3
//n/+v/8//z/AAAAAP///v/7//r/+v/7//3/AAADAAEAAAD///7/+//8//z//v/+/wAA
AAAAAPz/+P/8//7/AAACAAIAAgACAAAA/P/6//n/+f/7//z//f/+//3//v/+/////v8A
AAAA///+//3/+//7//v/+f/7//3//P/+//7//v8AAAAAAAAAAAAAAQACAAIAAwABAAMA
AwABAAEAAQABAAQABAADAAMAAgACAAIAAQD///7//f/9///////8//r/+P/3//f/+v/8
//r/+f/5//j/9f/z//L/9P/3//n/+v/8//r/+f/4//f/9f/z//P/9//9//z/+P/8/wIA
/P/6/wIADgAYACoAQABOAF4AcgCBAI8AlQCUAI4AfABeAEEAHwD1/9T/zf/L/8f/zP/Y
/9//5P/r/+3/7P/w//H/8f/z//T/8//z//P/8//y//L/9P/2//b/9v/5//j/9v/5//b/
9P/z//T/+f/5//n/+f/4//j/+P/3//b/9//3//b/+f/6//v/+//5//f/9f/0//f/+P/5
//v/+//7//n/+f/5//v//P/7//v//P/7//z/+v/6//z//v/+//////////7//P/7//v/
+v/6//z///8CAAQABAAGAAQABAAEAAYACQALAAsACgAKAAwADAANABAAEwATABMAFwAY
ABgAGgAWABQAFQAVABgAGgAaABcAFgAUABQAFAAVABYAFwAZABsAGAAUABQAEQAQAA8A
EAAOAA0ADgANAAgABwAFAAIAAAACAAIAAQADAAMAAgACAP7//f/9//3//f/8//v/+//6
//n/+v/7//r//P/8//z/+f/4//f/9v/0//P/8v/z//b/9//2//b/+P/2//b/9//3//f/
9//5//v/+v/4//b/9f/1//T/9P/5//n/+//+//z/+v/3//X/9f/2//b/9v/3//j/+P/3
//T/9P/1//T/+f/6//r/+v/3//b/9v/3//j/+v/8//n//f///wEAAQD7//j/9//0//f/
+P/5//r/AAADAAEA+//0//f/+P/5//r//P/8//z/+v/3//b/9v/3//v//P/9//7/+//6
//j/9//5//z//f/9//r/+f/3//f/+f/3//n/+//+/wAAAAAAAP7//P/6//j//f///wEA
AgABAP//AQABAAEAAQABAAEABQAGAAYABwACAAAA/v/7//z//P/8//3/+//7//j/9v/2
//X/9f/4//r/+P/3//f/9f/z//L/8v/0//f/+f/6//j/9v/1//T/8f/z//P/+f/9//f/
9v/8//b/8P/2//7/BgAWACQALgA8AE4AYgByAIcAmwClAJwAjAB4AF4APQAXAOv/zv/H
/8X/xf/M/9T/2//i/+X/5f/m/+r/7f/v//L/9P/0//X/9P/z//H/8P/0//b/9v/2//r/
+P/1//f/9v/0//P/9P/5//n/+f/5//b/9v/2//X/9f/3//j/+P/4//j/+P/3//f/9//3
//j/+v/6//r/+//5//n/9//3//j/+//9//3//f/+//3//v/7//r/+//8//3///8AAAEA
///+//7///8CAAIABAAHAAYABgAEAAQABAAEAAQABgAMAA8AEAAQAA0ADgANAA0AEwAX
ABgAGQAbABoAGAAYABUAFAAWABcAGwAeAB8AHQAbABgAFwAWABgAGAAYABkAGQAWABIA
EgASABIAEgAUABMAEQARAA8ACgAJAAcABAAFAAgACQAJAAcABQACAAAA/////wAAAQD/
//7//f/9//3/+//7//v/+v/8//z//P/5//j/9//2//f/9//3//n//f/9//v/+v/6//j/
+P/5//n/+f/5//v//f/8//r/+P/2//f/9//4//3/+//7//z/+v/6//n/+f/8//7///8A
AP///v/8//n/+f/6//z//P8BAAIAAgACAP7//P/7//v//f8AAAMAAQAAAP///v/7//z/
/P/+//7/BgACAAAA///+//3//P///wAAAQAAAAAAAAABAAMAAgAAAP7//P/9//7//v//
//7/AAAAAP//AAD///3//f8AAP//AgAFAAIAAgAAAP7/AQACAAMABAAFAAUABQAEAAUA
AwAFAAUABwAHAAcABwAIAAYAAwABAAMABAAFAAUAAgAAAP7//f/+/////f/8//3//f/+
/wIAAAD8//n/9//7//v//P/+//3//f/8//r/+//6//r/+v////v/+f/1//H/8//4//r/
/v8GAAwAFAAaAB4AKAA8AFQAZAB0AIoAnwClAJsAiABuAFYAOgAXAPX/3f/Q/8//y//H
/87/2v/f/+b/7f/z//b/9v/3//n/+P/4//b/9f/4//n/+f/6//v//P/7//r//P/6//f/
+f/8//z//f8AAP///f/7//n/+v/8//7////8//3//f/8//3//v//////AQABAAEAAgD+
//z/+v/5//3//////wEA//////7/+//9/wAAAQAEAAYABgAIAAoABgAFAAMAAQAFAAYA
CAALAAkACAAJAAsADgAOAAwADAAOAA4ADgAQABEAEQAPAAwADwAUABcAGwAbAB0AHAAb
AB4AHgAdAB4AHAAcAB8AIQAhACIAIQAdAB4AHgAgACIAHwAcABkAFwAaABgAFQAWABQA
FAAUABYAEgAPAA4ACwALAA0ADgAOAAwADAAKAAcACAAHAAUABAADAAMABAAFAAQAAgAA
AP///v/9//7////9//7//f/8//z//P/8//z/+//7//v//f/+//3/+v/4//v/+v/7//3/
/P/7//r/+//8//z/+//6//z//f/9//7////7//n/+P/6//z//f///////v/8//r/+//8
//z/+//8//7/AQACAAEAAAD+//z//v/+////AQD//wAAAQD9//////////3/BAAAAP//
/v/9//z///8AAAEAAAAAAAAAAQADAAIAAAD+//z//P/+////AQD//wIAAwADAAAA///9
//3//v/9/wAAAwACAAIAAAD+/wIABAAGAAgABgAFAAQAAgACAAEABAAFAAMAAwADAAMA
BAAEAAMAAwAEAAQABAADAAIAAAD+//3//f/9//r/+P/7//v//P8AAP///P/6//n//P/7
//v//P/6//v/+//6//r/+P/3//b/+f/7//f/+f/7//n/+P/8//7//v/+/wYAFAAaAB4A
LABCAFQAZgB2AIcAlQCXAIoAeABkAEoAKwAJAOv/2P/R/83/y//O/9T/1f/g/+3/8f/w
//T/9f/x//P/9P/z//P/9v/3//f/+P/3//j/9//2//r/+P/1//f/+P/4//n//P/8//v/
+v/5//n/+v/7//v/+f/5//j/9v/3//j/+f/5//v/+//7//z/+f/4//f/9//7//3//f//
//z//f/9//v//v8AAAAAAgD+//z//P/8//z//f/9//3///8AAAIABQADAAIAAwAFAAYA
BgAEAAQABAAEAAQABgAKAAsACgAIAAoADgAQABMAFQAXABYAFQAWABYAFQAWABgAGAAb
AB0AGgAaABgAEwAVABYAGQAcABoAGAAWABUAFgAUABEAEgARABAADwAQAA0ACwALAAkA
CAAJAAkACAAGAAYABAABAAMAAwACAAIA/f/9//7////+//z/+v/5//n/+f/7//3//P/8
//r/+P/6//r/+v/6//f/9//3//n/+v/5//b/9P/2//b/+P/7//r/+f/4//n/+//6//j/
9v/2//f/9//4//r/9//2//b/9//4//j/+f/4//j/9//2//f/+P/4//f/+f/6//z//P/9
//z/+v/4//r/+v/7//3/+v/6//r/9f/4//v//v////z//P/+//7/9v/4//n/+v/7//z/
/P/8//z/+v/4//j/+f/7//z//P/8//z/+v/6//n/+f/5//z//f/9//3//f/8//3/+v/3
//j/+f/8/wAAAgAEAAEA/v/7//j//P///wIABAACAP//AAD//wEAAQABAAEABQAGAAYA
BwAEAAIAAAD9/////v/9//3/+//7//j/9v/2//X/9f/4//v/+v/6//v/+P/1//P/8v/1
//f/+P/4//n/+P/4//j/8f/x//n/9//x//v/AgD6//L/9P/4//7/BAAMABoALAA4AEQA
VgBoAHsAjQCdAKAAlgB8AGIARwAfAPP/1v/L/8n/y//M/9T/3f/m/+n/4//k//D/8//t
/+7/8P/w//H/8f/x//D/8P/0//b/9v/2//j/9v/z//X/9//2//b/+P/7//v/+//7//b/
9v/2//X/8//1//b/9v/4//r//P/9//n/9//1//T/9v/4//r//f/8//v/+P/3//r//f//
/////v/+//z//P/8//z//v8AAAAAAQABAAEAAwACAAIAAwABAAAAAQADAAUABgAFAAYA
BAAEAAQABgANAA8ADwAOAAsADAALAAsAEQAVABYAFwAXABYAFAAUABYAFgAZABsAGQAa
ABkAFQAVABQAFQAWABgAGAAYABkAGQAWABIAEgAQABAAEAASABEADwAPAA0ABwAFAAIA
/v8BAAQABQAFAAIAAQD///7/+f/5//r/+//8//z//P/9//j/9f/0//P/9//6//v//P/7
//r/+f/4//f/9//3//n/+v/5//b/9P/z//D/7//v//T/9f/2//n/+f/4//b/9P/z//P/
8v/y//b/9f/2//j/9f/0//L/8f/1//b/9v/2//n/+v/6//n/+P/4//n/+P/6//r/+f/4
//X/9P/0//X/+f/8/////f/7//n/9//z//P/9P/3//j/+v/6//r/+v/5//n/+P/3//n/
+f/6//r/+f/2//X/+P/4//b/9v/2//b/+f/6//v/+v/3//b/9v/3//n/+v/7//z/9//2
//T/8//0//j/+v/7//z/+//5//n/+P/1//b/9//6//z//P/8//v/+v/5//j/+v/7//z/
/P/8//v//v//////////////BAAEAAMAAwD+//z/+v/3//n/+v/7//3//P/7//f/9P/z
//H/8P/y//f/9v/2//f/9//1//T/9P/0//X/9f/0//b/9P/z//L/8f/r/+//9f/z//P/
9v/2//r//P/2//j/CAASABwAMAA8AEwAYAB0AIcAlwCfAJwAigByAFYANwAVAO//0P/F
/8P/xf/K/9D/1f/a/+P/6f/m/+L/5f/r//D/8v/y//P/8f/x//D/8P/0//b/9v/2//j/
9v/z//X/8//w/+7/7v/z//X/9//5//X/9P/z//H/8v/1//f/+P/5//r/+//7//n/+f/5
//r/+f/4//f/9//5//n/9//3//j/+//9//3//P/8//r/+v/4//j/+v/8//7/////////
///+//7///8AAAAAAgAFAAgACAAGAAYABAAEAAQABgALAA0ADQAMAAwADgAOAA8AEQAV
ABYAFwAXABYAFAAUABYAFgAZABsAGgAcABwAGQAYABYAFgAWABYAFgAWABcAFwAUABAA
EAASABIAEgAUABMAEQARAA8ACQAHAAQAAAACAAQABAADAAQAAwABAAAA/f/9//7/////
//7//f/9//3/+//7//v/+//8//v/+v/8//z//P/8//n/9//1//X/+P/5//j/+P/3//T/
8//z//b/9//4//v/+//6//j/9v/1//X/9P/0//n/+f/7//7//f/8//r/+f/5//r/+v/6
//v//P/8//v/+v/6//v/+v///wAAAAAAAP3//P/8//3//f/+////+//8//3//v/9//b/
+P/8//7/AAACAAQAAQAAAP///P/6//r/+//9//7//v/+//7//P/8//v/+//7//7/////
//z/+//5//n/+//5//v//f/8//7//v/+/wAAAAAAAAAAAgADAAQABAADAAEAAwADAAMA
AwADAAMABgAGAAUABQABAAAA///9//7//v/+/////f/9//r/+P/2//X/9f/4//z/+v/5
//n/9//1//T/9P/2//n/+//8//v/+P/2//T/+f/7//n/+f/9//3/+v/2//j/+P/6/wYA
EgAcAC4AQABSAGQAcgCAAJMAoQCbAIgAdABgAEQAGwDx/9X/0P/P/8f/w//U/+L/3//i
/+X/5f/q//b/9f/v//P/9v/3//n/9v/1//P/8v/1//j/+f/6//z/+v/3//n/+//6//r/
/P/8//v/+v/5//j/+P/4//f/+v/9////AAD+//z/+v/3//j/+f/6//z/+v/6//r/+//9
//3/+//7//7/AQADAAMA///+//v/+v/7//z///8CAAQABQAFAAUABAACAAEAAQADAAQA
BwALAAsACgAHAAYABgAGAAYACAAPABMAFQAWABIAEgAQAA8AEwAXABgAGQAbABoAGAAY
ABoAGgAdAB8AHwAgAB8AGwAaABgAGAAYABoAGgAaABsAGQAWABIAEgAUABQAFAAWABEA
DwAPAA0ACAAHAAUAAgADAAYABwAHAAgABwAFAAQAAQABAAIAAwACAAAA/v/9//v/+f/5
//n/+//+////AAD+//z/+v/4//j/+f/6//3//f/9//v/+v/5//b/9f/1//j/+f/6//3/
+//6//j/9v/5//v//P/+//7/+//6//r/+v/6//n/+f/8//7///8AAP///v/8//n/+f/6
//z//P///wAAAAAAAP7//P/7//v//v8AAAIA//8BAAEAAQD//wQAAgD///7//f/8//z/
/P/8//r/+//8//7/AQACAAIAAgACAP3//P/6//n//P8AAAIAAwABAP///P/7//3/+//9
////AQAEAAUABgAFAAQAAwACAAQABQAGAAYAAwABAAMAAwAEAAUABgAHAAgACAAHAAcA
BwAGAAUAAwABAAAA///////////8//r//P/7//v//v8AAP7//f/9//3/+//6//r/+//9
//7//v/9//r/+P/2//f/9f/3//v////9//j/+P/8//7//v8EABAAHAAoADgARABOAFwA
agB9AJMAmwCUAIwAeABWADEADQDr/9j/0//N/83/0v/c/+P/5P/n/+f/6v/w//P/9f/3
//j/9//3//X/9f/0//T/+f/8//3//v/8//j/8//z//X/9v/4//z/AQABAAEAAQD9//z/
+//5//n/+//8//z/+v/6//r/+f/7//v/+//8//3//v///wEA///9//n/9//7////AgAD
AAAAAAD+//7//v/+/wAAAgACAAMAAwADAAEAAAAAAAEAAwAEAAcACwAJAAgABQAEAAUA
BgAHAAoADwARABEAEAANAA4ADQANABIAFwAZABsAGgAYABUAFAAWABYAGQAbABsAHAAb
ABcAGQAYABkAGgAaABoAGgAbABsAGAAUABQAEgASABIAFAATABEAEQAPAAwACwAJAAYA
BAAGAAYABQADAAEA/v/8//z//f///wEA///+//3//f/7//n/+f/5//z//v/+//7/+//6
//n/+P/5//n/+f/7//z/+//4//b/+P/2//b/9//7//v/+//9//r/+P/1//L/9f/3//j/
+v/7//n/+f/6//r/+v/5//n/+//8//z//P/6//r/+f/3//f/+P/6//r//v/+//3//P/9
//z//P/9//7/AAACAP///f/9//3/+//4//j/+v/6//z//P/8//z/+P/6//z//P/8//z/
//8AAAEAAAD6//j/9//3//r//P/+/wAA/P/8//v/+//5//z//f/9//z/+//5//n/9//1
//f/+f/8//7//v/+//7//v/+//7//v///wAAAAACAAEABAAFAAQAAwACAAEABgAGAAUA
BQABAAAA///9//3//P/7//v/+//7//j/9v/2//X/9f/4//z/+v/5//n/9//1//T/9P/z
//X/9v/2//n/+P/4//j/9//1//P/8//3//v/+v/4//r//P/6//7/CAAUACgAPABIAFIA
aAB+AIsAkwCXAJAAgABwAFoANQAFAOP/0v/N/8v/yf/M/9j/5f/o/+v/7//q/+r/7f/v
//L/9P/0//X/9f/1//T/9P/1//b/9f/0//j/9v/z//X/9//2//b/+P/7//v/+//7//j/
+P/4//f/9//5//r/+v/8//z//P/7//n/+f/5//r//f/+////AQD///3/+f/3//n//f8A
AAEA/v/+//z//P/6//r//P/+////AQACAAMAAgAAAP////8AAAAAAgAFAAcACAAHAAgA
BgAGAAYACAANAA8ADwAOAAwADgAOAA8AEQAVABYAFwAZABgAFgAWABQAFAAXABkAHAAe
AB4AGwAaABgAGAAYABUAFAATABMAFwAWABQAFgAVABQAEwAUABEADwAPAA0ADAALAAkA
BgAEAAYABgAFAAUABQAEAAQA/v/9//3//f////7//f/9//v/+f/5//n/+P/6//r/+v/6
//r/+v/6//j/9//2//f//P/9//z//P/5//b/9f/1//j/+f/6//3////+//z/+v/3//f/
9v/2//r/+f/6//z//P/8//v/+//7//z//P/8//7//v/9//v/+f/6//z//P///wAAAAAA
AP7//P/7//v/+v/8//7/+//9//3//f/7//j/+P/6//r//f/+////AAD6//n/+//9//z/
/v/+//7//v/8//z//P/6//n/+v/8/////v/+//7//v/7//r/+P/3//r//v8AAAEA/v/9
//v/+//7//n/+//9//7/AAAAAAAAAAAAAAAAAAACAAMABAAEAAEA//8BAAEAAwADAAMA
AwAGAAYABQAFAAMAAgABAP/////+//3//f/9//3/+v/4//b/9f/1//j/+//6//r/+//4
//X/8//y//T/9//5//r/+v/4//f/9v/z//n/+//3//X/+f/6//j/+P/2//z/BAAKABQA
JAA2AEAATABgAHAAgwCZAKUAngCOAHgAXAA7ABUA6//Q/83/y//H/8z/2P/d/+D/6f/p
/+r/7v/v/+//8v/0//T/9f/0//P/8f/w//T/+P/6//z//f/6//b/9//1//T/9P/2//r/
+//8//3/9//2//X/8//0//f/+f/6//r/+v/6//n/+//7//v//P/6//r/+v/7//n/+f/3
//f/+f/9/wAAAQD+//7//P/8//z//P/+/wAAAgADAAMAAwACAAAA/////wIAAgAEAAcA
CAAIAAYABgAEAAQABAAGAA0ADwAPAA4ADAAOAA4ADwAWABsAHQAfABwAGAATABAAEwAU
ABgAGwAcAB4AHgAbABgAFgAWABYAGAAYABgAGQAZABYAEgASABIAEgASABQAEwARABEA
DwAMAAsACQAGAAgACgAKAAkABQADAAAA/v/9//3//v///wEAAAD/////+v/3//b/9f/4
//z//v8AAP7//P/6//j/+P/5//r//f/+//3/+v/4//r/+P/4//n//f/9//3////8//r/
9//0//X/9//4//r/+//5//n/+v/5//j/9v/1//n//P/+/wAA///+//z/+f/7//z//v/+
//7//v/9//z/+//6//r/+//8//7/AAD9//////////3//P/8//7//v8CAAIAAgD///7/
/f/8//z//P/8//r/+v/6//v//f/9//z/+//6//r//P/9/////f/+//3/+//7//v/+v/7
//v/+f/7//3/+//8//v/+v/9//7///8AAP////////7//v/9/wAAAQABAAEAAQABAAEA
AAD+//3//f/+///////9//r/9//1//X/9f/y//D/8f/x//L/9v/1//L/8P/v//H/8f/y
//T/8v/z//P/8v/w/+7/7f/s//X/9f/x/+3/6//r/+7/8P/0//r//P8AAAwAGAAaACIA
OgBWAGgAdACJAJsAmwCSAHwAYABCACEA/f/d/8r/wf+//73/vP/E/8//1v/d/+X/6v/q
/+X/4f/k/+b/5v/n/+n/6//s/+7/7f/u/+3/7P/u/+z/6f/r/+3/7P/s/+7/7//v/+//
7//v//D/8f/x//H/8//0//T/8//y//H/7//v/+//7//w/+7/7v/u/+//8f/z//P/9f/y
//P/8//x//L/9P/0//b/9P/0//b/+P/3//f/9v/1//n/+v/8/////P/6//r/+//9//7/
/f/+////AAABAAQABwAHAAUAAgAEAAgACgANAA0ADwAOAA0ADwAQABAAEgAQABAAEwAV
ABMAFAATAA8AEgASABQAFgAUABIAEAAPABAADgALAAwADgAOAA4AEAAKAAcABgADAAMA
AwACAAAA/v/+//z/+f/7//v/+v/6//j/+f/7//3/+v/4//b/9f/0//P/9P/1//T/9P/y
//D/8v/y//L/8v/z//P/8//1//T/8//w/+7/8f/w//H/8//y//H/8P/x//P/8v/w/+7/
7//x//L/9P/0//H/8P/w//P/9P/0//X/9f/2//b/9v/2//b/9f/z//X/9v/4//j/+f/4
//b/9P/1//b/+P/7//j/+P/4//P/9v/3//j/9//2//b/+P/4//T/9P/1//b/9//4//n/
+v/7//r/9v/0//P/8//3//j/+f/6//b/9v/1//X/8//2//f/9//3//f/9v/3//X/8//1
//f/+v/8//z//P/6//r/+v/6//r/+//8//z//P/7//7////+//3//P/7/wEAAgACAAMA
AAD+//z/+f/3//b/9f/1//b/9//1//T/9P/z//P/9v/4//b/9f/1//f/9f/0//T/8//1
//b/9v/0//L/8f/w/+v/7f/1//n/+f/1//T/+v/6//b/9v8AAAwAGAAoADoASABaAGwA
fACHAJUAmQCIAHQAYgBCABkA9//d/8r/w//H/8f/zv/W/9n/4P/n/+P/4v/s/+3/6f/t
//D/8f/z//L/8f/v/+7/8v/0//T/9P/4//b/8//1//P/8v/y//T/9//3//f/9//0//T/
9P/z//X/9//4//j/9v/2//b/9f/1//X/9f/2//j/+P/4//n/9//3//X/9f/2//n/+//7
//r/+v/4//j/+f/6//3/AAACAAMAAwADAAAA/P/5//f/+f/6//3/AQAEAAQAAgACAAAA
AAAAAAIACgANAA4ADgAMAA4ADgAPABIAFQAVABUAFwAWABQAFAASABIAFQAXABoAHAAc
ABkAFwAUABMAEgATABQAFQAXABUAEgAOAA4ADgAOAA4AEAANAAsACwAJAAYABQADAAAA
AgAEAAQAAwAAAP///f/8//f/9//4//n//P/8//z//f/5//f/9//3//b/+P/4//j/+P/4
//j/+P/2//X/9P/1//j/+f/4//j/9//0//P/8//1//X/9f/3//f/9v/0//L/8v/z//P/
9P/3//X/9f/2//b/9v/1//X/+P/6//v//P/5//j/9v/z//P/9P/2//b/+//8//z//P/4
//b/9f/1//f/+v/9//v/+f/5//n/9//0//z//v/+//7//v/9//z/+//4//j/+P/5//v/
/v/+//7//v/6//j/9f/z//X/+v/9/////P/7//n/+f/4//X/9v/3//r//P/8//z//P/8
//z//P/+////AAAAAP///f//////AQABAAEAAQAEAAQAAwADAAAA/v/8//n/+//6//n/
+f/3//f/9P/y//T/8//z//b/+v/4//f/9//0//H/7//u//D/8//1//b/9v/0//P/8v/x
//P/9f/1//f/+f/0//L/+v/2//T//v8GABAAIAAwAD4ATgBeAGwAdwCHAJcAkgCCAGwA
UAAxAA8A5//O/8X/xf/H/8r/1P/b/9z/3//j/+b/6P/p/+v/8P/y//L/8//y//H/7//u
//H/9P/1//b/9//0//D/8f/x//D/8P/y//b/9//4//n/9f/0//P/8f/z//X/9v/2//T/
9P/0//P/8//z//P/9P/0//T/9P/1//X/9f/z//P/9f/5//z//f/7//r/9//2//b/9v/4
//r//f///wAAAQD///z/+v/5//3//v8BAAUABQAEAAEAAAAAAAAAAAACAAcACQAJAAgA
BAAGAAYABwAMABEAEwAVABQAEgAPAA4AEAAQABMAFQAXABoAGwAZABYAEgAQAA4AEQAS
ABMAFQAVABIADgAOAAwADAAMAA4ADAALAAwACwAHAAUAAgD+/wAAAgACAAEA/v/9//v/
+v/3//f/+P/5//v/+v/5//n/9//1//X/9f/0//b/9v/2//X/9P/z//L/8f/x//H/8//3
//f/9f/0//L/8P/w//H/9f/1//X/9//2//T/8f/u//D/8f/x//L/9//1//X/9v/z//L/
8P/v//L/9P/1//b/+P/4//f/9f/0//T/9f/0//j/+P/3//b/9f/0//T/9f/2//j/+v/3
//X/9f/1//P/9P/0//b/9v/4//j/+P/4//b/9//3//f/9//3//j/+P/1//T/8//y//b/
9//2/w==
         </WaveFormData>
      </LeadData>
      <LeadData>
         <LeadByteCountTotal>10000</LeadByteCountTotal>
         <LeadTimeOffset>0</LeadTimeOffset>
         <LeadSampleCountTotal>5000</LeadSampleCountTotal>
         <LeadAmplitudeUnitsPerBit>4.88</LeadAmplitudeUnitsPerBit>
         <LeadAmplitudeUnits>��V</LeadAmplitudeUnits>
         <LeadHighLimit>2147483647</LeadHighLimit>
         <LeadLowLimit>268435456</LeadLowLimit>
         <LeadID>II</LeadID>
         <LeadOffsetFirstSample>0</LeadOffsetFirstSample>
         <FirstSampleBaseline>0</FirstSampleBaseline>
         <LeadSampleSize>2</LeadSampleSize>
         <LeadOff>FALSE</LeadOff>
         <BaselineSway>FALSE</BaselineSway>
         <ExcessiveACNoise>FALSE</ExcessiveACNoise>
         <MuscleNoise>FALSE</MuscleNoise>
         <LeadDataCRC32>2988788376</LeadDataCRC32>
         <WaveFormData>
CgAKAAoACgAMAAwADAAMAAwADAANAA0ACAAIAAoACgANAAsACwALAA0ADgAPAA8ADQAP
AA8ADwAOAA4AEAARABIAEwAVABMAEwAUABUAFgAYABkAGQAXABUAEwASABIAFQAZABwA
HQAaABgAFgASABAAEAARABEAEwATABMAEQAOAAkABAADAAYABgAEAAQABAACAAIAAgAC
AAAAAAAAAAIAAgACAAIAAAAAAP7//v8AAAEAAQABAPv///8EAAQAAgAGAAoADgAOAAoA
CAAKAAUA/f/9/wMABwATACQAMwA7AEAARAA2ABUA7v/Y/9v/5v/t//D/+P8AAP//+P/5
//v///8FAAgABwAHAAkACAAGAAgABgAFAAMAAwADAAMAAQABAAEAAQADAAMAAwAFAAMA
AgACAAIABAAEAAUABQADAAIAAgADAAMAAgACAAQABgAGAAYABwAJAAgACAAIAAcABwAH
AAkACQAJAAkACQAHAAcABwAHAAcABwAHAAcABwAIAAgACAAHAAcACAAIAAsACwAMAAwA
CAAHAAYABgAJAAoACwANAA8ADQAMAAwACwALAAsACwALAA0ADQANAA8ADwAQABAADgAO
AA4ADgAOAA4ADQAMAA4ADgAOAA4AEAASABIAEAAPAA4ADQAKAA4ADgAMAA4ADgAPABAA
EAARAA8ADwAQAA8ADgANAAoACgALAAsACgAMAAwADAALAAsACwAMAAwACQAJAAkACAAI
AAgACAAJAAcABQAEAAQABgAGAAYABgAFAAUABQADAAQABAACAAQAAgADAAMABAAGAAUA
BAAEAAQABAAEAAUABAADAAIAAQACAAMABAAGAAUABQAFAAUABQAFAAUABAAGAAcACQAJ
AAcABgAGAAUABgAHAAgACQAHAAcABwAIAAYABgAGAAYABwAIAAgACQAHAAcACAAIAAkA
BwAHAAkACAAKAAoACgAKAAkACAAIAAcABgAGAAgACAALAAkACQAJAAsADAANAA0ADQAP
AA8ADwAMAAwADgAPABIAEwAVABMAEgASABIAEgAVABcAGAAXABcAFQAUABQAEwAVABYA
FQAUABQAFAASAA4ADgAPAA8AEQARABEADwAPAAsABwAHAAUABAABAAAAAwACAAMABAAD
AAAA///+//7//v/+//7/AAAAAP7//v/8//3//f/9////AQAAAP7//P8CAAgACAAIAAoA
CgAGAP//+//3//n///8DABAAJQAvADQAPgBAADEAEgDu/9f/1v/h/+j/7v/0//f/9v/x
/+3/8f/5//7/AQAHAAUAAgAAAAIAAAD/////////////AQABAAEAAQABAAEAAQADAAEA
AAAAAAAAAAAAAAEAAQABAAAAAAABAAEAAAAAAAIAAgACAAIAAwADAAIAAgACAAEAAQAB
AAMABQAFAAUABQADAAMAAwADAAMAAwADAAMABQAGAAYABgAEAAMAAwACAAMAAwAEAAQA
BQAFAAUABgAGAAYABgAHAAsACQAIAAgACQAJAAkACQAJAAsACwALAAsACwAMAAwADgAO
AA4ADgAOAA4ADQAMAAwADAAMAAwADAAOAA4ADAAOAA4ADgAMAA4ADgAMAA4ADgAPABAA
EAAPAA0ADQAOAAwADAAMAAoADAANAA0ADAAMAAwADAALAAkACQAKAAoACQAJAAkACAAI
AAgACAAJAAkABwAGAAYABgAGAAYABgAHAAcABwAFAAYABgAEAAYACAAJAAkACgAKAAkA
CAAIAAYABgAGAAcABQAFAAUABQAHAAcABwAIAAcABwAHAAcABwAHAAcABgAEAAUABwAH
AAgACAAJAAkACQAJAAkACQALAAsACwAMAAwADAAMAAwADgAOAA0ADQAMAAsACwAKAAkA
CQAJAAkADQARAA0ADAAMAAwADAAMAAwADAAMAA0ADQAKAAoADAAMAA8ADQANAA0ADQAO
AA8ADwAPABEAEQARABAAEAASABMAFAAVABcAFQAVABYAFwAYABkAGQAYABUAFwAVABQA
FAAUABcAGQAZABkAGAAXABQAEgASABMAEwATABMAEwARAA8ACwAHAAcACAAIAAYABgAI
AAYABgAGAAQAAgACAAIAAgACAAIAAgAAAAAA/v/+/wAAAQABAAEAAQABAAAAAgAEAAIA
BAAOAA4ACAAGAAYAAwD///v/+f/7////DAAbACUAMAA4ADYAJwAIAOb/0f/U/+H/6P/s
//D/8//y/+//7f/x//f//v8DAAcABQACAAAAAgAAAP//AQABAAEAAQABAAEAAQABAAMA
AwADAAUABQAEAAQABAADAAIAAgABAAIAAgADAAUAAwACAAIABAAEAAQABAAFAAUABAAE
AAQABQAFAAUABwAFAAUABQAFAAUABQAFAAUABQAFAAUABQADAAQABAAEAAUABQAGAAYA
BwAHAAgACAAHAAcABwAIAAYABgAGAAcACQAHAAYABgAJAAkACQAJAAsADQANAA0ACwAL
AAwADAAMAAwADAAMAA0ADAAKAAgACQAKAAsADAAKAAwADAAKAAoACgAKAAgACgAKAAgA
CgAIAAkACgAKAAcABQAFAAYACQAKAAsACgAKAAsACwAKAAgACAAIAAcACAAJAAsADAAK
AAkACAAGAAcACAAJAAsACgAHAAUABAAEAAQABAAEAAMAAwADAAEAAgACAAAAAgACAAMA
AwAEAAQAAwACAAIABAAEAAQABQADAAMAAwADAAEAAQABAAIABQAFAAUABQAHAAcABwAG
AAUABQAGAAUABgAGAAcABwAHAAcABwAHAAcABwAHAAgACgAKAAoACgAIAAgABwAHAAcA
BwAIAAgABQADAAYACAAIAAgACAAGAAYABwAHAAYABgAIAAgACwAJAAkACQAHAAgACQAJ
AAsADQANAA0ADgAOABAAEQAQABEAEwARABMAFAAVABYAFwAXABYAEwAVABMAEgASABAA
EwAVABUAEwASABEADgAOAA4ADwAPAA0ADQANAAsACwAHAAMAAwAEAAQAAgACAAAA/v/+
//7////+////AAD///7//f/8//3//v/9//7//P/9//3//f/3//n/+v/6/wAABgAIAAYA
AgACAAIA/v/5//n/9//1//v/BwAUAB8AKQAwAC4AIAADAOL/zv/T/+b/6//o//L//v/9
//j/9//3//f/+/8AAAEAAQABAAQAAwAEAAEA///9//3//f/9/////////////f/9//3/
//8BAAAAAAAAAP7//v/////////+//7///8BAAAAAAACAAAAAAAAAAEAAQAAAAAAAAD9
//3//f////////////////////////8BAAEAAQABAAEAAgACAAIAAQABAAIAAgABAAEA
AgACAAMAAwADAAQABQAGAAcACQAIAAUAAwACAAMAAwADAAMABQAHAAcABwAHAAcACAAI
AAYABgAGAAYACAAIAAcABgAIAAgACAAIAAYACAAIAAYABgAGAAYABAAGAAYABAAGAAQA
BQAGAAYABwAFAAUABgAGAAYABgAEAAYABwAHAAYABAAEAAQAAwABAAEAAgACAAMAAwAD
AAIAAQAAAP////8AAP////8AAP7//v/+//7//f/9//3/+//7//z/+//+//3//f/8//z/
/v/9//z//P/8//z//P/9////////////AQABAAEAAgACAAEAAAD///////////7/AAAB
AAMAAwAAAAAAAQABAAIAAwAEAAUAAwADAAMABAACAAIAAgACAAIAAgABAAEABQACAAIA
AgACAAIABAAEAAUABQAEAAQABgAGAAgABQAEAAMABQAGAAcABwAHAAkACQAJAAgACAAK
AAsADAANAA8ADQAPABAAEQASABIAEwATABEAEQAPAA4ADgAOABEAEwATAA8ADgANAAoA
CwAMAA4ADwAMAAsACgAHAAYAAwAAAAEAAQAAAP3//P/8//r/+v/6//v/+v/7//z/+v/6
//r/+v/6//r/+P/4//j/+f/5//n/9//3//j/+v/+/wAABAAEAAIA/v/4//j//f/7//X/
+f8BAAUAEgAhACsANAA4ADIAGQD0/9b/y//U/+H/5P/o//T//f/8//X/7//z//n/+v/7
/wEAAQD+//z//v/8//v/+v/5//j/9//5//n/+f/5//f/9//3//n/+f/4//j/+P/5//r/
/P/9//z/+v/5//n/+f/4//j/+v/6//r/+v/7//v/+v/6//r/+//7//v//f/7//v/+//7
//z//f/+/////f/9//3//f/7//z//P/8//3//f/+//7//f/9//7//v/+////AAACAAAA
AAAAAAEAAQD///7//v8BAAEAAQABAP//AQABAAEAAwADAAQABAACAAIAAgACAAQABAAD
AAIAAgACAAIAAgACAAQABAACAAQABAAEAAIAAgACAAAAAgAAAAEAAgACAAEA/////wAA
AAAAAAAA/v8AAAEAAQAAAP7//v/+//3//f/9//7//v/9//3//f/8//z//P/8//3//f/7
//r/+v/6//r/+v/6//3//f/9//v/+P/4//b/+P/4//n/+f/6//v/+//7//z/+//6//n/
+f/5//n/+f/5//n/+f/5//r/+f/5//n/+f/7//v/+//6//j/+f/7//v/+//8//7/////
//////////7//f/8//z//v/+//7//v/8//z/+//7//z//f///wAAAwAAAAAAAAAAAAAA
/v/+///////8//z//v/+/////f/9//3/AAACAAQABQAEAAUABAADAAIAAgAEAAUABgAH
AAkABwAFAAYABwAIAAwADQANAAsACwAJAAgACAAIAAsADQANAA0ADAALAAgABAAEAAUA
BQAFAAUABQADAP//+//3//f/+P/4//b/9v/3//b/9//4//f/9P/z//L/8v/y//L/8v/y
//L/8P/w//H/8//0//X/8//x//b/8v/s//T/+v/6//z//v/8//r/9f/t/+v/7//z//X/
AAAPABkAJAAwADIAIwAEAOb/zf/E/83/2v/e/+b/6//o/+H/4f/p/+//7P/t//v/+//y
//D/8v/w/+//8P/x//L/8//z//P/8//z//P/8//z//X/9//2//b/9v/1//T/9P/z//X/
9P/0//X/8//y//L/9P/1//b/9//5//f/9v/2//b/9f/1//X/9//3//f/9//3//f/9//3
//f/+f/5//n/+f/5//r/+v/6//f/9//4//j/+v/7//3//v/6//n/+P/4//r/+v/6//v/
///9//z//P/7//v/+//7//v//f/9//3//f/9//7//v8AAAAAAAAAAAIAAgABAAAA/v/+
//7//v8AAAIAAgAAAAAAAAAAAP7//v/+//z//v/+////AAAAAP///f/9//7//v/+//7/
/P/+///////+//z//P/8//v//f/9//7//v/9//3//f/8//v/+v/5//n/+v/5//n/+v/6
//r/+v/6//v/+//7//n/+P/4//b/+P/2//f/9//4//r/+f/4//j/+P/4//j/+f/5//n/
+f/5//n/+f/5//r/+f/5//n/+f/5//n/+f/4//n/+//+/////P/8//3//f/9//3//f/9
//3//f/9//7//P/8//z//P/8//z/+//7//3//f/+//7/+//7//v/+//////////+//z/
/P/8//v/9//7//z//f8AAP///v/9//z/+v/6//v/+//5//r//f/+/wAA/f/8//v//f/+
//////8BAAMAAwADAAIAAgAEAAUABAAFAAcABQAFAAYABwAIAAgACQAJAAcABwAFAAQA
BAAEAAcACQAJAAoACgAKAAgABQAEAAQAAwADAAMAAwABAAEA/f/5//n//P/8//r/+v/4
//b/9v/2//b/9P/0//T/9v/2//b/9v/0//T/8v/y//D/8f/x//H/8//z//T/9P/y//L/
+P/8/wAA/v/6//b/9//1//P/8f/t/+///P8LABkAIAAkACQAEwD2/9j/xf/G/9X/3v/e
/+L/6f/o/+X/4//j/+v/9P/3//P/9f/0//b/+P/2//X/9//3//f/9//1//X/9f/1//f/
9//3//n/9//2//b/9v/4//j/+f/5//j/9v/1//X/9//2//b/+P/5//r/+//9//3//P/8
//z/+v/5//j/+f/5//n/+f/5//v/+//7//v/+//7//v/+//5//r/+v/6//v/+//8//z/
/////wAAAAD9//3//f/+//z//P/8//3/AQD///7//v/9//3//f/9//7/AQACAAMAAQAB
AAIAAgACAAIAAgACAAIAAgABAAAAAAAAAAAAAAACAAQABAACAAAAAAAAAP7////+//v/
/P///wEAAwAEAAMAAQABAAIAAgACAAIAAAAAAAEAAQAAAAAAAAAAAP//AQABAAIAAgAB
AAEAAQAAAAIAAgACAAMAAgD///3//P/8//z//P/8//////////3//P/8//r//P/6//v/
+//8//3//f/9//7//P/8//z//f/9//3//f/9/////////wAA//////////8BAAEAAQAA
AP7///8BAAEAAgACAAMAAwABAAEAAQABAAEAAQABAAIAAAAAAAAAAAACAAIAAQABAP//
AQAGAAQABAAEAAQABAAEAAUABQACAAIABAAEAAUAAwADAAMABgAIAAoACwAKAAsACgAJ
AAgACAAKAAsADAANAA8ADQANAA4ADwAQABAAEQARAA8AEQAPAA4ADgAPABMAFgAXABQA
EgAQAAwACAAIAAkACQALAAsACwAJAAYAAQD8//v///8AAP//AAD9//r/+f/4//n/+P/5
//r//P/8//z//P/6//r/+P/4//j/+f/5//n/+//9//7//P/8/wIAAgAAAP7//v/6//r/
9//x//H/9f/7/wkAFAAdACsANAAuABwA///g/9D/0//c/+X/7P/y//b/9//2//X/8f/z
//n//P8BAAcAAwD6//z//v/8//v//f/9//3//f/9//3//f/9//v/+//7//3////+//7/
/v/8//z//f/9/////v/+/////f/8//z//v/8//z//P/9//3//P/8//z/+//7//v//f/+
////AAABAAAA///+//3//////////////wAAAAAAAP////8AAAAAAQABAAIAAgADAAMA
AwAEAAQABAAEAAUABAABAP///v8AAAEAAgADAAUABwAHAAcABAADAAMAAgAFAAYABwAI
AAoACgAJAAgABwAGAAUABAAEAAYABgAEAAQABAAEAAIABgAGAAQABgAIAAkACgAKAAYA
AwACAAIAAgACAAIAAAACAAMAAwACAAQABAAEAAMAAwADAAQABAAAAP///v/8////AAAB
AAMAAwABAAAAAAAAAAAAAAAAAAEAAQABAP///P/8//r//P/8//3//f/+//z/+//6//r/
+//8//3///8BAAEAAQABAAAA///+//7/AAABAAIAAwABAAEAAQAAAAIAAwAFAAUAAgAC
AAMAAwADAAMAAwADAAMAAwADAAQABAAEAAQABAAGAAYABQAFAAsACgAGAAQAAgAAAAEA
AgAEAAUAAgACAAQABAAHAAUABQAFAAUABgAHAAcACQALAAsACwAIAAgACgALAAwADQAP
AA0ADwAQABEAEgAUABUAFQATABEADwAOAA4AEAATABUAFQATABIAEQAOAAoACgALAAsA
DgAPABAADwAKAAUAAAD//wEAAgABAAIAAgAAAAAAAAD///z/+//6//v//P/9//7//P/8
//r/+v/6//v/+//7//3/+f/6//r//P8AAAQACAAKAAgABgAEAP3/9//5//////8DABAA
HQApADoAPgA0ACMAAgDe/8//1v/h/+r/7v/y//n/+v/1//X/9//7/wAABQAHAAEA/v//
/wIAAQABAAAA///+//3////////////+//3//P/9/wAAAAABAAIAAAAAAAEAAQADAAIA
AgADAAIAAAD//wAAAgACAAIAAwABAAAAAAAAAP///////wEAAwADAAMAAwABAAEAAQAB
AAMAAwADAAMAAwAEAAQABAADAAMABAAEAAMAAwAEAAQAAwADAAMABAAEAAQABAAFAAcA
BQAEAAQABQAFAAUABQAFAAcABwAHAAkACQAKAAoACgAKAAoACgAKAAoACQAIAAgACAAI
AAgACgAMAAwACgAIAAgACAAGAAoACgAIAAoACAAJAAoACgAJAAcABwAIAAkACgALAAoA
BwAHAAYABAAGAAYABgAFAAUABQAGAAYABQAFAAUABAACAAIAAgADAAUAAwACAAIAAgAC
AAIAAgADAAMAAwABAP///v/7//z///8BAAIABAADAAEA///+//7//v/+////////////
//////////8AAAMAAwADAAMAAgABAAAA/v///wEABAAFAAIAAgADAAMAAwADAAMAAwAE
AAUABgAIAAYABgAGAAYABgAGAAUABQAEAAMAAwACAAEAAQABAAEABQAIAAcABgAFAAQA
BAAEAAUABQAEAAQABgAGAAgABQAEAAMABAAGAAgACQAHAAkACQAJAAYABgAIAAkACgAL
AA0ACwANAA4ADwAQABQAFQAVABMAEQAPAA4ADgAOABEAEwATABIAEgASABAADAAMAA0A
DQANAA0ADQALAAkABQABAAEAAAAAAP7//v8AAP7//v/+//z/+v/6//r/+v/6//r/+v/6
//r/+P/4//r/+//7//v/+//7//7//v/+/wIAAgAAAAAAAAAAAP7/+//5//n/+//7////
DgAjAC8AMgA2ADIAGwD6/9z/yf/S/+H/5v/s//j/9//o/+f/7//v//P//P///wEAAQD8
//r//P/6//n/+v/7//z//f/9//3//f/9//v/+//7//3////+//7//v/+//7//////wEA
AAAAAAEA///+//7/AAD+//7//v///wIAAgADAAQAAgABAAAAAQABAAEAAQABAAMAAwAD
AAMAAgABAAAA//8AAAIAAwAEAAEAAQACAAIAAwADAAQABAAFAAUABQAGAAQABAAEAAUA
CQAHAAYABgAFAAUABQAFAAcACQAJAAkACQAJAAoACgAIAAgACAAIAAoACgAJAAgACgAK
AAoACgAKAAwADAAKAAgACAAIAAYACgAKAAgACgAIAAkACgAKAAkABwAHAAgACQAKAAsA
CgAKAAsACwAKAAoACgAKAAkACQAJAAoACgAIAAcABgAEAAYABgAGAAcABwAFAAQABAAE
AAQABAAEAAcABwAHAAUABgAGAAQABgAEAAUABQAGAAgABwAGAAYACAAIAAgACQAIAAcA
BgAFAAMAAwADAAQABgAHAAgACQAIAAcABgAEAAQABQAHAAcACAAIAAkACQAJAAkACQAJ
AAkACQAJAAoACAAIAAgACAAIAAgABwAHAAgACQALAAwACQAJAAkACQAJAA0ACwAMAAwA
CgAKAAoACgAKAAoACwALAAoACgAMAAwADQALAAsACwAJAAoACwALAA0ADwAPAA8ADgAO
ABAAEQASABMAFQATABMAFAAVABYAGAAZABkAFwAZABcAFgAWABQAFwAZABkAFwAWABUA
EgAQABAAEQARABIAEwAUABMADwALAAcABwAIAAgABgAGAAYABAAEAAQAAgAAAAAAAAAA
AAAAAAAAAAIAAgAAAAAA/v/////////9/wEAAgAAAP7/AAAEAAgACAAGAAYACAADAPv/
+f/7//3/AwAOABsAJQAuADgANgApAAoA5v/P/9L/3//k/+j/8v/1//L/7//v//P/+/8A
AAUABQADAP7///8CAAEAAQD/////////////////////AAABAAIABQADAAIAAgACAAIA
AgADAAMAAwACAAIAAwADAAIAAgAEAAYABgAGAAcABwAGAAYABgAEAAMAAgADAAUABQAF
AAUAAwADAAMAAwAFAAUABQAFAAMABAAEAAQABAAFAAcACAAIAAcABwAGAAcABwAHAAgA
CAAIAAgACQALAAkACAAIAAkACQAJAAkACQALAAsACwALAAsADAAMAAoACgAKAAoADgAO
AA0ADAAMAAwADAAMAAoADAAMAAoADAAMAAwACgAOAA4ADAAOAAwADQAOAA4ACwAJAAkA
CgAMAAwADAAKAAoACwALAAoACgAKAAoACQAKAAsADQAOAAwACwAKAAgACgAKAAoACwAL
AAkACAAIAAgACAAIAAgACQAJAAkABwAEAAQAAgAEAAUABwAIAAoACQAHAAUABAACAAIA
AgADAAYABwAIAAkABwAHAAcACAAHAAcABwAHAAkACQAJAAgACAAJAAsACwAKAAoACwAL
AAkACQAJAAkABwAHAAcACAAKAAoACgAKAAoACgAJAAkACQAJAAoACgAJAAsACgAKAAoA
CgAKAAgACAAJAAkABgAGAAgACAALAAkACQAJAAkACgALAAsACQALAAsACwAKAAoADAAN
ABAAEQATABEAEQASABMAFAAUABUAFQATABMAEQAQABAAEAATABUAFQATABIAEQAOAAwA
DAANAA0ACwALAAsACQAFAAEA/f/9//z//P/6//r/+//6//v//P/6//j/+P/4//b/9v/2
//b/+P/4//b/9v/0//X/9f/1//P/8//2//j//P/+/wAAAAD+//7//v/4//P/8//t/+v/
8f/9/wQABwATACAAJgAgAA0A7v/Q/8P/zP/d/97/3P/m/+v/5v/h/+f/6f/r//D/9//3
//X/9P/2//j/9v/1//X/9f/1//X/9//3//f/9//1//X/9f/3//X/9P/0//T/9f/2//j/
+f/7//r/+v/7//v/+v/6//z/+//6//n/+f/7//r/+v/6//n/+f/5//v/+//7//v/+//7
//v/+//7//3//f/9//3//P/8//v/+v/6//v//f/+//3//f/+//7//f/9//3//v/+//7/
/v///wEA///+//7/AQABAAEAAQAAAAEAAAD///////8AAAAAAQACAAMABAAFAAQAAgAA
AAAAAAAAAAAAAgAEAAQAAgAEAAQABAACAAIAAgAAAAIAAwAFAAcACAAFAAMAAwAEAAMA
AgABAP7///8BAAIAAgAEAAQABAADAAEAAQACAAIAAwADAAMAAgAAAAAAAAABAAMAAQAA
AAAA/v/+//7//v/////////9//3//v/9/wAA//////7//v/+//3//P/8//7//v/+////
//////////////////8AAP///////////////////v/+////AQABAAIAAgADAAMAAwAD
AAMAAwACAAEAAAAAAAEAAgADAAQABAAEAAMAAwADAAMABAAEAAUAAgAEAAQABAAEAAIA
AgADAAMAAgACAAQABAAHAAUABQAFAAUABgAHAAcABQAHAAcABwAGAAYACAAJAAwADQAP
AA0ADQAOAA8AEAAQABEAEQAPAA0ACwAKAAoACwAPABIAEwAPAA4ADQAKAAYABgAHAAcA
CAAJAAoACQAFAAEA/f/9//7//v/8//z//P/6//r/+v/6//j/+P/4//r/+v/6//r/+f/4
//X/9P/1//f/+P/5//X/9//6//j/+P/+/wAAAgACAAAA/P/6//f/8f/t//H/9f/7/woA
GQAfACoALgAeAP3/4P/M/8n/3P/r/+z/7v/2//f/8v/v/+3/8f/3//z/AQADAP//+v/8
//7//P/7//v/+//7//v//f/9//3//f/9//3//f////3//P/8//z/+v/6//v/+//8//z/
/f////3//P/8//7//v/+//7///8BAAAAAAAAAP3//f/9////AQABAAEAAQAAAP///v/9
////////////AAACAAMABAADAAMABAAEAAMAAwAEAAQAAQABAAEAAgACAAIAAgADAAUA
AwACAAIABQAFAAUABQAFAAcABwAHAAcABwAIAAgACgAKAAoACgAKAAoACQAIAAgACAAI
AAgACAAKAAoACAAIAAgACAAGAAoACgAIAAoACQAJAAkACAAHAAUABQAGAAcACAAJAAgA
BgAHAAcABgAGAAYABgAFAAcABwAIAAgABwAHAAcABgAGAAYABgAHAAYAAwABAAAAAQAC
AAMABAADAAMAAwABAAAAAAD+/wAAAgADAAMABAACAAEAAAAAAAAAAAAAAAEAAwADAAMA
AwABAAEAAQACAAMAAwADAAMABAAFAAYABgADAAMABAADAAQABAAFAAUABwAHAAcABwAJ
AAkACQAKAAkACAAHAAYACAAIAAcABwAHAAgACgAKAAoACgAJAAgACAAHAAYABgAIAAgA
CwAJAAkACQAIAAgACAAHAAgACwAMAA0ADgAOABAAEQARABEAEgAPABEAEgATABQAGAAZ
ABkAFwAVABMAEgASABQAFwAZABkAFQAUABMAEAAOAA4ADwAPAA8ADwAPAA0ACwAHAAMA
AwAEAAQAAgACAAIAAAAAAAAAAAD+//7//v/8//z//P/8//r/+v/4//j/+//9//7////7
//3/AgACAAIAAgACAAYADAAGAAIABAD///f/9f/3////CQAWACUALQAyADoAOAAjAAAA
4P/R/9j/5f/q/+7/9v/7//j/9//3//n/+/8AAAUABwADAP7///8CAAEAAQABAAEAAQAB
AAEAAQABAAEAAQABAAEAAwABAAAAAAAAAAAAAAABAAEAAgACAAMABQACAAAA//8AAAIA
AgACAAMAAwACAAIAAgABAAEAAQADAAUABQAFAAUABQAFAAUABQAFAAUABQAFAAQABAAD
AAIAAgADAAUABgAHAAcACAAIAAcABwAHAAgABgAGAAYABwAJAAcABgAGAAcABwAHAAcA
CQALAAsACwANAA0ADgAOAA4ADgAOAA4ADgAOAA0ADAAOAA4ADgAOAA4AEAAQAA4ADAAM
AAwACgAOAA4ADAAOAAwADQAOAA4ADQALAAsADAAMAAwADAAKAAwADQANAAwADAAMAAwA
CwAKAAkACQAIAAkACQAJAAgACgAKAAoACwAKAAcABQAEAAYABgAGAAYABwAHAAcABQAE
AAQAAgAEAAYABwAHAAgABgAFAAQABAAEAAQABAAFAAMAAwADAAMAAwADAAMABAAGAAcA
CAAJAAcABwAHAAYABAAFAAcABwAIAAgACQAJAAgABwAGAAUACAAJAAoADAAKAAoACgAK
AAgACAAHAAcACAAJAAsADAAIAAcABgAFAAgACQAKAAoACAAIAAgABwAHAAcACAAJAA0A
DQAKAA==
         </WaveFormData>
      </LeadData>
      <LeadData>
         <LeadByteCountTotal>10000</LeadByteCountTotal>
         <LeadTimeOffset>0</LeadTimeOffset>
         <LeadSampleCountTotal>5000</LeadSampleCountTotal>
         <LeadAmplitudeUnitsPerBit>4.88</LeadAmplitudeUnitsPerBit>
         <LeadAmplitudeUnits>��V</LeadAmplitudeUnits>
         <LeadHighLimit>2147483647</LeadHighLimit>
         <LeadLowLimit>268435456</LeadLowLimit>
         <LeadID>V1</LeadID>
         <LeadOffsetFirstSample>0</LeadOffsetFirstSample>
         <FirstSampleBaseline>0</FirstSampleBaseline>
         <LeadSampleSize>2</LeadSampleSize>
         <LeadOff>FALSE</LeadOff>
         <BaselineSway>FALSE</BaselineSway>
         <ExcessiveACNoise>FALSE</ExcessiveACNoise>
         <MuscleNoise>FALSE</MuscleNoise>
         <LeadDataCRC32>492320574</LeadDataCRC32>
         <WaveFormData>
/P/8//z//P/+//7//v/+/wAA///9//3/AAABAAIABAADAAQABAAEAAEAAQABAAEAAwAF
AAYABwAHAAYABQAEAAUABgAJAAsACQAJAAgABgAFAAMA///9//3//v8AAAEA//////3/
+//7//v/+//8//z//P/8//z/+v/6//r//P8AAAEAAgADAAIAAQAAAP//////////AAAA
AAAAAAAAAP7//v/9//3///8CAAQABQADAAIAAgAAAP7/AAAEAAYAAgACAAIAAQABAAEA
AwAHAAgACgALAAcAAQD///v/8f/p/+b/5v/q//z/EQAiADIASQBbAGAAWQBOAD4AJAAL
AP7/+v/3//j//P/+/wEAAQAAAAIAAgABAAEAAgACAAIABgAGAAYABwAFAAQAAwADAAUA
BAAEAAUABAAEAAMAAwACAAEA///+/wAAAgAEAAYABAAEAAMAAwADAAQABQAGAAYABgAG
AAUABAACAAAA//8CAAQABQAGAAMAAgABAAAAAQABAAEAAgABAAIAAgABAP//////////
AAAAAAAAAAAAAP7//f/9//z//P/8//z//f/9//v/+v/4//f/9v/1//X/9v/2//f/9P/y
//H/7//v/+//7//w/+//7//v/+//7P/s/+v/6v/r/+7/7//w/+7/7//s/+v/7v/v//H/
9P/2//f/9//4//j/9//3//n/+v/+/wAAAgACAAEAAAD+/wAAAAACAAMAAwADAAQABAAD
AAMAAwADAAYABgAIAAoABwAFAAMAAgAFAAUABgAGAAUABQAFAAYABAADAAMABAAGAAYA
BwAHAAUABQAFAAQABAAFAAcACQAKAAoACgAKAAcABgAFAAUABgAHAAgACQAGAAUABQAF
AAUABgAGAAYABAADAAMAAwAAAAAAAAAAAAIAAwAGAAcABAACAAAA/v8BAAIAAwAFAAUA
AwAEAAQABAACAAIAAgACAAMAAwACAAMAAgABAAAAAAADAAQABAAEAAMAAwADAAMAAgAD
AAMAAwAFAAYABwAIAAYABgAIAAkACQAJAAgABgAHAAUAAQD///z//P/9//3///////3/
+//3//f/9//4//r/+v/6//r/+P/4//j/+v/6//v//P/9/////////////f/9//3//v/+
//7//v/+//7//v/9//3//f/+//7//f/+//7////+//z/+v/8//7//v/+/wAAAQD9//3/
//8BAAAAAgAFAAcABwAFAP//+//x/+j/4v/e/+L/8/8IABwAMQBHAFYATwBAAC4AGAAD
APb/9P/z//L/8v/2//f/9//6//z//P/7//3//v/+//7/AAAAAAAAAQADAAIAAQABAP//
/v/+////AgACAAEAAQABAAEAAAAAAAEAAgADAAQABAAEAAMAAwACAAIAAgACAAYABgAG
AAUABQAEAAMAAwABAAIAAgACAAQABAAEAAQAAgABAAAAAAACAAQABQAFAAMAAwADAAMA
AAAAAAAAAAABAAAAAAABAP7//v/+//7/AQABAP///v/8//v/+v/5//j/+P/3//f/+f/4
//j/9//2//X/9P/0//P/8//z//P/8v/y//H/8P/y//T/9P/0//X/9//1//X/9P/z//P/
9P/4//n/+f/6//n/9//2//f/+f/8//3//v/////////+//3//P/9//3//v///wEAAgD/
//////////7//v8AAAIAAQABAAEAAgACAAEAAQAAAAAAAQACAAQAAwABAAAAAAAAAAAA
AQABAAIAAwAEAAQAAgABAAEAAQAEAAQABAAEAAAAAAAAAAEAAQABAAEAAQABAAEAAgAD
AAAAAAD///7/AQABAAIAAwABAAAA///+//3//f//////AQAAAP///v/9//z/+//7//7/
/////wAAAAD+//z/+//8//7//v/+//7//v/9//v/+//7//v/+//8////AAAAAAAA/v/9
//z/+//9////AAABAAQABAAEAAQABAAEAAYABwAHAAcABgAEAAEA///7//n/+P/4//n/
+f/5//n/9//1//P/8//z//T/9P/0//T/9P/0//T/9P/2//r/+//8//3/+//7//v/+//7
//v/+//8//3//v///wAA///+//z/+//8//7//////////v/+//z//P/6//z//v/+//7/
/P/9/////////wEABAAGAAUABQADAP//+f/z/+v/5v/k/+T/6v/7/w4AHgAzAEkAVABR
AEQANgAiAA0A/v/4//X/9v/2//j/+f/5//z//v/+//3//f/+//7//v8CAAIAAgADAAEA
AAD////////+//7///8CAAIAAQABAAAA///9//z///8AAAEAAgAAAAAA//////7//v/+
//7/AgACAAIAAQD///7//f/9//7/AAABAAIAAgACAAIAAgABAAEAAQACAAMABAAEAAMA
AQABAAEAAQACAAIAAgACAAAA/v/9//3//P/8//z//P///////f/8//v/+f/3//X/9P/0
//P/8//1//T/9P/z//L/8f/w//D/8f/x//H/8f/u/+7/7f/s/+3/8P/x//L/8//1//P/
8//x//H/8v/0//j/+f/5//r/+v/5//n/+//7//7///8AAAEAAQABAAAA/v/+/wAAAQAD
AAMABAAEAAEAAQABAAEABAAEAAYACAAIAAcABgAGAAUABQAGAAYABgAHAAgACgAHAAUA
BAAEAAQABAAFAAUABwAHAAcABgAFAAUABgAHAAgACAAIAAgABAAEAAQABQAGAAcACAAJ
AAcABQAEAAMAAwAEAAQABAAFAAUABgAHAAQABAAEAAQAAwADAAUABQAHAAYABQAEAAIA
AgACAAMAAQADAAQABAAEAAQABAAGAAUAAwADAAUABQAFAAYABgAGAAUABAAGAAcACAAJ
AAgACQAJAAkADAAMAAwADAAMAAwADgAPAAwACwAJAAYABwAFAAEA///8//z//f/9//3/
/f/7//n/+P/5//r//P/5//j/9//2//j/+v/8/wAAAQABAAEAAQABAAEAAQABAAEAAQAB
AAIAAQAAAP///v8BAAIAAgADAAMABAAEAAMAAwACAAIAAAAEAAQAAgAAAP7//v8AAAEA
AwAFAAcABwAIAAgABQD///3//f/7//P/7f/o/+b/7P/8/xEAJAA4AFEAZQBqAF8AUgBA
ACYADQAAAPz///8AAAQAAgD///3/AAACAAIAAQAEAAYABwAIAAgABgAEAAMAAwACAAEA
AQACAAIAAwAFAAUABAACAAEAAgADAAMABAAEAAQABAAEAAcACAAIAAkACAAIAAgACAAH
AAYABQADAAYABgAGAAcABAAEAAMAAgACAAIAAgACAAIAAwAEAAYABQAEAAIA/////wEA
AwAFAAEAAAD///7////+//7////+//7//v/+//7//f/6//j/+//7//v/+//5//j/9v/1
//f/9v/2//X/9v/1//T/9P/0//P/8v/x//H/8v/y//L/7//w/+//7v/x//P/8f/x//L/
8//1//j/9//3//b/9v/4//n/+/////7/AAAAAAAAAwADAAMAAgACAAIABAAFAAQAAwAD
AAIAAgADAAQABQAFAAQABQAGAAUABQAFAAYABwAHAAgACAAFAAUABQAGAAgABwAHAAgA
BwAGAAYABQAGAAcACAAIAAkACQAKAAsACwAKAAkACAAIAAgACAAJAAgABwAGAAUABQAF
AAYABwAHAAgACAAIAAcABQAEAAMABQAGAAcACAAEAAMABAADAAUABAADAAIABAACAAIA
AgACAAIABAADAAEAAQD///////8AAP//AAAAAAAAAgADAAQABQAEAAUABQAFAAgACAAI
AAgACAAIAAoACwAKAAkABwAEAAUABQADAAMAAQAAAAAA/////////f/7//r/+//8//7/
/f/8//v/+v/8//z//P/+////////////AAABAAIAAwABAAEAAQACAAEAAAD///7/AQAC
AAIAAwACAAIAAQD//wEAAAAAAP7/BAACAAAA/v/8//z//v//////BQAJAAsACAAEAAUA
BQADAAMAAwD9//X/7P/m/+T/7v8DABgALABDAFkAZgBlAFgASAAyABcABgAAAP///v/+
//7///////7/AAAAAP//AAACAAMABAAFAAQAAwADAAUABAADAAMAAQAAAAAAAQAAAAAA
/////wIAAwADAAQAAgACAAIAAgAEAAQAAwADAAQABAAEAAQABQAEAAMAAQADAAIAAQAB
AAAAAAD///7/AAAAAAAAAAAAAAEAAgAEAAMAAgAAAP3//v///wAAAQD///7//f/8//3/
/P/8//3//P/8//z//P/8//v/+P/2//f/9//3//f/9P/0//P/8//1//T/9P/z//L/8f/w
//D/8P/v/+7/7f/t/+7/7v/u/+3/7v/t/+z/7v/x//D/8f/x//H/8v/0//X/9f/0//T/
9//3//j/+//5//z//f/+//////////7//v/+/wAAAQD/////AAAAAAIAAwAEAAUABAAC
AAIAAgACAAEAAAAAAAIAAwAFAAYAAwADAAMABAAGAAUABQAGAAUABAAEAAMABQAFAAUA
BAAFAAUABgAHAAYABAACAAAAAgAEAAYACQAGAAUABAADAAMAAwAEAAUABQAGAAYABgAE
AAMAAwADAAMABAAFAAYAAwABAAEA//8CAAIAAgACAAAAAAAAAAEA///+/wAAAAAAAAAA
AgABAP////////////8AAAEAAgACAAIAAQABAAEAAQD//wEAAgADAAQABAAEAAQABgAG
AAgACQAJAAkACAAGAAcABQABAP///f/8//z/+//8//3//P/7//n/+f/5//r//P/8//z/
/P/7//r/+f/6//z//f/+/////f/9//3//f/9//3//f/+//7//v/+//7//P/8//v/+//8
//7//////wEAAAAAAP7/+v/8/wAAAgAAAAAAAgD///3//f///wEABAAEAAUACQAJAAUA
AwD9//P/6v/m/+L/5P/1/wgAGAApAEEAVABVAEoAOgAmAA8A/v/2//X/8P/w//b/+f/5
//r//P/8//v//f/+//7//v8AAAAAAAABAAMAAgABAAEA///+//7///8AAAAA////////
///+//7/AQACAAMABAACAAIAAQABAAAAAAAAAAAABAAEAAQAAwABAAAA/////wEAAgAC
AAIAAgACAAIAAgABAAEAAQACAAMABAAEAAMA//////////8AAAAAAAAAAP7//P/7//v/
/P/8//z//P///////f/8//v/+f/3//X/9//4//j/+f/3//b/9v/1//L/8f/w//D/8v/z
//T/9f/z//L/8P/u//D/8v/y//L/8f/z//H/8f/x//H/8v/0//b/9//3//j/9v/1//X/
9//5//z//f/+//3//f/9//z//P/8//7///8BAAEAAgACAAAA///+//3///8AAAMABgAC
AAEAAAAAAP////8AAAAAAAABAAIABAADAAEAAAAAAAIAAgADAAMAAQABAAEAAAD/////
AAABAAIAAgACAAIA/v/+//7///8AAAEAAgADAAAA/////////f/+//7//v8BAAEAAgAD
AAEAAAD///7//f/9//////8AAAAAAAAAAP7//v/+////AQABAAAAAAD///7//f/7//z/
AAABAAIAAgABAP///f/+/wAAAAAAAAAAAgABAP/////9//3//f/+/wEAAgACAAIAAQAB
AAEAAQABAAMABAAFAAgACAAIAAgABgAGAAgACQAJAAkACAAGAAUAAwD///3/+v/6//v/
+//9//3/+//5//X/9f/1//b/9v/2//b/9v/4//j/+P/6//v/+//7//v//f/9//3//f/7
//v/+//8//7//v/+//7//P/8//v/+//8//7//////////v/+//z/+v/8//7/AAAAAAAA
AAABAP////////3//v8CAAUAAwABAP3/+f/z/+v/5v/i/+D/6P/7/xAAIgAxAEcAVgBX
AEoAPgAqABUACAD+//v/+P/4//j/+f/9//7/AAAAAP//AQACAAIAAgACAAIAAgADAAMA
AgABAAEA///+//7///8CAAIAAQABAAEAAQAAAAAAAQACAAMABAAGAAYABQAFAAIAAgAC
AAIABgAGAAYABQADAAIAAQABAAEAAgACAAIABAAEAAQABAABAAEAAQACAAMABAAEAAMA
AwADAAMAAwAAAAAAAAAAAAIAAAD//////f/8//v/+v/9//3/+//6//j/9//2//X/9v/2
//X/9f/3//b/9v/1//L/8f/w//D/8v/z//T/9f/z//L/8P/u//D/8v/y//L/8//1//P/
8//x//H/8v/0//b/9//3//j/+P/3//f/+f/5//z//f/+//////////7//v/+/wAAAQAC
AAMABQAGAAMAAwADAAMAAgACAAQABgAFAAUABQAGAAUABQAGAAYABwAHAAcACAAHAAUA
BAAEAAYABgAHAAcABQAFAAUABAADAAMABAAFAAgACAAIAAgABgAGAAYABwAFAAUABQAF
AAQAAwADAAMAAwAEAAQABAAFAAUABgAHAAQABAAEAAQAAwADAAUABQAFAAQAAwACAAAA
AAAAAAIAAgACAAIABAADAAEAAQABAAEAAQACAAMABAAEAAQAAQABAAEAAQACAAUABwAJ
AAgACAAIAAgACAAIAAoACwAMAA0ADQAMAAgABQAAAP3//v/+/////////////f/7//f/
9//3//j/+v/6//r/+v/4//j/+P/6//7///8AAAEAAQABAAEAAQD///////8AAAAAAAAA
AAAA/v/+//3//f8AAAIAAwADAAEAAAAAAP7//v8AAAIAAAAAAAIAAgD//////////wMA
BAAEAAUAAwD///3/9//r/+X/5P/i/+b/+P8PACIANABHAFkAXgBZAEwAPgAsABUABAD+
//v/+P/4//r/+//7//z//v/+//3/+//8//z//P8AAAAAAAABAAAA/v/8//v//f/8//z/
/f/+//7//f/9//3//f/8//z///8AAAEAAgABAAAA/v/9//7//v/+//7/AAAAAAAA///9
//z/+//7//z//v///wAA/v/+//7//v/9//3//f/+/wEAAgACAAEA/f/9//3//f/8//z/
/P/8//z/+v/5//n/9v/2//b/9v/3//f/9f/0//T/8//y//H/8f/y//L/8//y//D/7//t
/+7/7f/s/+z/7//v/+//7//r/+r/6P/m/+f/6v/r/+z/7P/t/+r/6f/r/+v/7P/u//H/
8//0//b/9f/z//L/8//2//r//P/+//7//f/8//r//P/8//7/////////AAAAAP//////
////AgACAAQABgAEAAMAAgACAAEAAQACAAIAAgADAAQABgADAAEAAAAAAAEAAgAEAAUA
AwADAAMAAgABAAEAAgADAAQABAAEAAQAAAAAAAAAAQAEAAUABgAHAAYABQAFAAUABAAE
AAMAAgACAAEAAQABAP7//v/+//7/AAABAAQABQADAAIAAQAAAAAAAgACAAIAAgACAAIA
AQD/////AQABAAEAAgADAAQABAAEAAEAAQABAAEAAgAFAAcACQAJAAgABwAGAAgACAAK
AAsACwALAAoACAAHAAUAAQD///7//v////////////3/+//5//n/+f/6//r/+v/6//r/
+P/4//j/+v/+////AAABAAAA///+//3//P/9//7/AAAAAAAAAAAAAP7//v/9//3//v8A
AAEAAQABAAAAAAD+//7//v8AAAIAAgACAAAA/////wEAAwAFAAQABAAJAAkAAwD///3/
9f/r/+j/6P/k/+z/AwAYACgAOwBRAGAAXwBSAEYAMgAZAAYA/P/3//b/9v/4//v//f/+
/wAAAAD///3//v/+//7/AgACAAIAAwADAAIAAQABAAMAAgACAAMAAwACAAAA//8BAAEA
AAAAAAMABAAFAAYABQAEAAIAAQACAAIAAgACAAYABgAGAAUAAwACAAEAAQABAAIAAgAC
AAAAAAAAAAAAAAABAAIABAADAAQABAADAP//////////AAAAAAAAAAAAAP7//f/9//z/
/P/8//z//f/9//v/+v/5//f/9f/z//P/9P/0//X/9P/y//H/7//w/+//7v/u/+//7//v
/+//7P/s/+v/6v/s/+7/7v/u/+7/7//s/+v/7v/v//H/9P/0//X/9f/2//T/8//z//X/
9//6//v//P/7//v/+//6//r/+v/8//3//v///wEAAgAAAP///v/9////AAADAAYAAgAB
AAAAAAADAAMABAAEAAMAAwADAAQAAwABAAAAAAACAAIAAwADAAEAAQABAAAAAQABAAIA
AwAEAAQABAAEAAAAAAAAAAEAAwADAAMAAwACAAEAAQABAP//AAAAAAAAAQABAAIAAwAB
AAAA///+//7///8CAAMAAgAAAP7//P/8//z//P/9//7//////wAAAAD+//7//v/+//7/
AAD///3//f/7//v/+//8////AAAAAAAA///////////9////AAABAAIAAgACAAIAAgAC
AAQABQAGAAcABwAGAAUAAwD///3/+v/6//v/+//9//3/+//5//X/9f/1//b/9v/2//b/
9v/2//b/9v/4//j/+f/6//v//f/9//3//f/7//v/+//8//z//P/8//z//P/8//v/+//6
//z//f/9/////v/+//z//P/6//z/AAAAAAAAAAD///3///8BAAEABAAGAAcABwAFAAMA
+//z/+3/5v/i/+L/7P8BABQAJgA9AFMAWABNAD4ALAAUAAEA+v/2//P/8v/0//T/9//5
//z//v/+//3//f/+//7//v8AAAAAAAABAAMAAgABAAEAAAD+//3//f8BAAIAAgADAAIA
AQD///7///8AAAEAAgAEAAQAAwADAAAAAAAAAAAAAgACAAIAAQABAAAA/////wEAAgAC
AAIAAAAAAAAAAAD///////8AAAEAAgACAAEA///////////+//7//v/+//7//P/7//v/
+v/6//r/+v/9//3/+//6//j/9//2//X/9v/2//X/9f/1//T/9P/z//H/7//t/+z/7v/v
//D/8f/u/+7/7f/s/+7/8P/w//D/7//x/+//7//v/+//8P/y//b/9//3//j/9//1//T/
9f/1//j/+f/6//3//f/9//z/+v/6//z//f//////AAAAAP3//f/9//3//P/8//7/AAAA
AP///v/+//3//f/+//7/AAABAAIABAACAAEAAQACAAAAAAABAAEAAwADAAMAAgD/////
AAABAAQABAAEAAQAAgACAAIAAwABAAEAAQABAAIAAQABAAEA//8AAAAAAAABAAEAAgAD
AAAAAAAAAAAA/////wEAAQABAAAA///+//7//v/+////AQABAAAAAAD+//7//v/7//r/
/P/+/wAAAgAAAP///f/9/////////wAAAQACAAIAAgAAAP///v/9//7/AQADAAUABAAE
AAQABAAGAAYACAAJAAkACQAIAAYAAwABAP3/+//8//z//f/9//v/+//5//f/9//3//f/
+P/4//j/+P/4//b/9v/2//j//P/9//7///////////////v/+//7//z//f/+////AAD/
//7//P/7//7/AAABAAEA///+//7//P/8//7/AgAEAAQAAAD+//3/////////AwAGAAYA
BQAFAAMAAQD///f/7f/q/+b/5P/s////EAAeADMASQBYAFUATAA+ACgADwACAP7/+f/2
//b/+P/7//3//v8AAAAA/////wAAAAAAAAIAAgACAAMAAwACAAEAAQADAAIAAgADAAQA
BAADAAMAAgABAP///v8BAAIAAwAEAAQABAADAAMABAAEAAQABAAGAAYABgAFAAMAAgAB
AAEAAwAEAAQABAAGAAYABgAGAAMAAwADAAQABwAIAAgABwAEAAMAAgABAAMABAAFAAYA
BQACAAAA///+//7//v/+///////9//z/+v/5//j/9//3//j/+P/5//n/+P/4//f/9v/1
//T/9P/1//X/9f/1//T/9P/z//L/9P/2//b/9v/2//f/9P/z//P/8//0//b/+P/5//n/
+v/4//f/9//5//r//v8AAAIAAQABAAEAAAACAAIABAAFAAcABwAIAAgABQAFAAUABQAI
AAgACgAMAAoACQAIAAgACQAJAAoACgAJAAkACQAKAAgABwAHAAgACgAKAAsACwAJAAkA
CQAIAAcABwAIAAkADAAMAAwADAAIAAgACAAJAAsACwALAAsACAAHAAcABwAHAAgACAAI
AAoACQAJAAkABwAGAAUABAAGAAcACgALAAkACAAHAAYABgAGAAYABwAJAAsACAAHAAYA
BQAEAAcABwAGAAcABwAHAAcACAAIAAgABwAGAAYABwAIAAkACAAJAAkACQAMAAwADAAM
AA0ADgARABMAEAAPAA0ACgAMAAsACAAHAAQAAgABAP//AAABAAAA///9//3//f/+//3/
/P/7//r/+//8//3/AAD//////////wAAAQACAAMAAwADAAMABAADAAIAAQAAAAIAAgAB
AAEAAAACAAMAAwAFAAQABAACAAYABgAGAAQAAgACAAAAAwAFAAkACwAJAAQAAgABAP//
//8BAAEA+f/x/+z/6P/m/+7/BQAcAC4APwBVAGQAYQBUAEQALgAXAAoAAgABAAAAAgAC
AAEAAQABAAIAAQD//wEABAAGAAgABwAGAAUABQAFAAQAAwADAAMAAgACAAMAAgACAAEA
AQAEAAUABQAGAAYABgAGAAYACAAIAAcABwAGAAYABgAGAAcABgAFAAMABAAEAAQABQAE
AAQAAwACAAQABAAEAAQABAAFAAYACAAIAAgABwAFAAQABQAGAAcABQAEAAMAAgAEAAIA
AQABAAAAAAAAAAAAAAD///z/+v/7//v/+//7//n/+P/2//X/9f/0//T/8//0//P/8v/y
//H/8f/x//H/8//0//T/9P/x//L/8f/w//H/8//x//H/9P/1//f/+v/5//n/+P/4//v/
+//8/////v8AAAAAAAADAAMAAwACAAIAAgAEAAUAAwADAAQABAAGAAcACAAJAAcABgAH
AAgACAAHAAYABgAHAAcACAAIAAYABQAEAAQABQAFAAYACAAHAAYABgAFAAcABwAHAAYA
BQAFAAYABwAHAAYABQAEAAQABgAIAAsACQAHAAUAAwAFAAUABgAHAAcACAAIAAgABQAD
AAIAAQABAAIAAwAEAAEAAQADAAMABQAEAAMAAgACAAIAAgADAAEAAAABAAIAAwAEAAYA
BQADAAMAAwADAAMABAAHAAgACAAIAAUABQAFAAUABwAJAAoACwAKAAoACgAKAAoACgAM
AA0ADQANAAwACgAJAAcAAwABAAAAAAABAAEA//////3/+//7//v/+//8//z//P/8//z/
/v/+//7/AAACAAMABAAFAAMAAwADAAMA////////AAABAAIAAwAEAAIAAgABAAEAAgAE
AAUABQAIAAgACQAIAAYABAAEAAQABgAIAAYABQAFAAcABwAHAAoADAALAAkABwADAP//
9f/v/+z/6v/s//r/EQAkADQASQBfAGgAYwBYAEoANgAfAA4ABAABAAAAAgACAAEAAwAG
AAgACAAHAAUABgAGAAYACAAIAAgACQAHAAYABQAFAAUABAAEAAUABwAIAAgACQAHAAcA
BgAGAAcACAAJAAoACgAKAAkACQAIAAgACAAIAAoACgAKAAkABwAGAAUABQAHAAgACAAI
AAgACAAIAAgABQAFAAUABgAHAAgACAAHAAMAAwADAAMAAwAEAAUABgAEAAIAAQABAAAA
AAAAAAAAAQABAP///v/8//v/+v/5//r/+v/5//n/+//6//r/+f/2//X/9P/0//f/9//3
//f/9f/0//L/8P/y//T/9P/0//f/+f/3//f/9f/1//b/+P/7//3//v8AAP7//f/9////
AQAEAAUABgAFAAUABQAEAAQABAAGAAcACAAJAAsADAAKAAkACAAHAAoACgAMAA4ACgAJ
AAgACAALAAsADAAMAAsACwALAAwADAALAAsADAAOAA4ADwAPAA0ADQANAAwACwALAAwA
DQAQABAAEAAQAAsACgAJAAkACwALAAsACwAMAAsACwALAAkACgAKAAoADAALAAsACwAI
AAgACAAIAAcABwAJAAkACwAKAAkACAAIAAYABwAIAAkACgAKAAkABwAHAAcABwAHAAgA
CwAMAAwADAAKAAkACAAHAAgACwANAA8AEAAQABAAEAAOAA4AEAARABMAEwASABAADQAL
AAcABQAGAAYABwAHAAcABwAFAAMAAQABAAEAAgACAAIAAgACAAAAAAAAAAIABgAHAAgA
CQAJAAkACQAJAAcABwAHAAgACgAKAAoACgAIAAgABwAHAAgACgALAAsACwAKAAoACAAG
AAYACgAMAAwADAAKAAkABwAJAAsADQAQABAAEQARABEADQAJAAMA+f/y//D/8P/4/wsA
IAAwAEEAVwBmAGkAXgBOADwAJwAWAAoAAwAAAAIABAADAAcACgAMAAwACwAJAAoACgAK
AA4ADgAOAA8ADwAOAA0ADQANAAwADAANABAAEAAPAA8ADQANAAwADAAPABAAEQASABAA
EAAPAA8ADgAOAA4ADgAQABAAEAAPAA8ADgANAA0ADQAOAA4ADgAOAA4ADgAOAAsACwAL
AAwADwAQABAADwALAAsACwALAAsADAANAA4ADAAKAAkACQAGAAYABgAGAAkACQAHAAYA
BAADAAIAAQAAAAAA/////wEAAAAAAP///P/7//r/+v/7//v/+//7//j/+P/3//b/9//6
//v//P/9/////f/9//v/+//8//7/AgADAAMABAACAAEAAQADAAMABgAHAAgACQAJAAkA
CAAIAAgACgALAA0ADQAOAA4ACwALAAsACwAOAA4AEAASABAADwAOAA4ADwAPABAAEAAP
AA8ADwAQAA4ADQANAA4AEAAQABEAEQAPAA8ADwAOAA8ADwAQABEAFAAUABQAFAAQABAA
EAARABMAEwATABMAEgARABEAEQAPABAAEAAQABIAEQARABEADgAOAA4ADgAOAA8AEgAT
ABIAEAAOAAwADgAOAA4ADwAPAA8ADgAOAA4ADgAOAA0ADwASABIAEgARAA8ADgANAA0A
DwAPAA==
         </WaveFormData>
      </LeadData>
      <LeadData>
         <LeadByteCountTotal>10000</LeadByteCountTotal>
         <LeadTimeOffset>0</LeadTimeOffset>
         <LeadSampleCountTotal>5000</LeadSampleCountTotal>
         <LeadAmplitudeUnitsPerBit>4.88</LeadAmplitudeUnitsPerBit>
         <LeadAmplitudeUnits>��V</LeadAmplitudeUnits>
         <LeadHighLimit>2147483647</LeadHighLimit>
         <LeadLowLimit>268435456</LeadLowLimit>
         <LeadID>V2</LeadID>
         <LeadOffsetFirstSample>0</LeadOffsetFirstSample>
         <FirstSampleBaseline>0</FirstSampleBaseline>
         <LeadSampleSize>2</LeadSampleSize>
         <LeadOff>FALSE</LeadOff>
         <BaselineSway>FALSE</BaselineSway>
         <ExcessiveACNoise>FALSE</ExcessiveACNoise>
         <MuscleNoise>FALSE</MuscleNoise>
         <LeadDataCRC32>2578845456</LeadDataCRC32>
         <WaveFormData>
/P/8//z//P/9//7///8AAP3//P/7//r/+v/7//3//v/9//7//v/+//3//P/8//z//v8A
AAEAAQAAAP///v/9//////8BAAIAAQABAAEAAQD///3/+v/4//j/+f/5//r/+P/4//b/
9f/3//b/9v/3//f/9//3//j/9v/2//b/9v/4//n/+v/7//r/9//1//P/8v/z//T/9v/1
//X/9f/1//H/8P/v/+//8v/0//X/9f/1//T/8//y//H/8//2//b/8f/v//H/9v/7/wUA
EAAgADMASQBgAHcAjgCkAK8ArQCtAKwAkgBwAFMANgALAOT/y/+5/6X/kv+C/3v/fP+F
/5L/o/+1/8P/z//c/+b/6f/r/+7/8P/v//H/8//z//T/9v/5//z//f/6//n/+P/3//j/
+P/5//v//v/+//z//P/6//j/+P/4//z//f/+/wAA/v/9//3//f//////AAACAAIAAwAD
AAMAAAAAAAAAAAABAAQABgAIAAcABgAFAAMABAAGAAgACwALAAwADAALAAsADAAMAAwA
DgAQABMAFAASABIAEgASABQAFgAZABsAGwAcAB4AHgAeAB4AHwAgACIAJAAnACkAJgAl
ACQAIwAmACcAKAAqACoAKQAoACUAIwAiACEAIAAiACMAIwAjACEAIAAdABsAGwAaABoA
GwAZABkAFwAWABIAEQAPAA4ADgAOAA4ADAAJAAgABgAEAAQABAAEAAQAAgACAAEAAAD/
//7//P/+////AAABAAMAAgD///3/+//8////AAACAAAAAAD//////P/7//r/+v///wAA
AAAAAP7//v/+//z//v//////AQACAAIAAgACAP7//v///wAAAgADAAQABAACAAIAAgAC
AAQABAAEAAYABAAEAAMAAwABAAAAAAAAAAEAAwAFAAYABAACAAAA/////wAAAgADAAQA
AAAAAP7//v8AAAAAAAAAAAEAAAD///7/+//7//z//P///wAAAAAAAP3//P/8//z//P/+
//////8BAAEAAQABAP////8BAAIABQAFAAUABQADAAEA/v/8//n/+f/4//j/+v/6//j/
9//1//T/9P/1//f/9//3//j/9v/2//b/9v/3//f/9//3//f/9f/0//P/8//z//P/9P/1
//X/9f/1//P/8v/x//H/8f/y//L/8f/y//L/8v/y//H/7//u//D/8f/v/+//8P/z//v/
BgASAB8AMwBKAGUAgACeAK8AtQC3ALgArACKAGEAPAATAOj/xf+v/5f/fP9k/1v/XP9n
/3r/k/+n/7X/wf/O/9b/2//h/+b/6v/r/+3/7//v//D/7//x//P/8//0//X/9v/3//T/
9P/1//f/+v/6//j/+P/4//b/9v/2//j/+f/6//z//v/9//3//f/7//v//P/+/wAAAQAB
AAEAAAAAAAAAAAD+/wAAAQACAAQABAAEAAMAAQACAAMABQAJAAoACgAJAAsADAAMAAwA
CwAMAA4ADgAPABAAEQASABEAEgAUABUAGAAaAB0AHgAeAB4AHwAgACAAIAAhACEAIgAj
ACQAJQAlACUAJQAmACcAJwAnACUAJQAkACMAIgAiACMAIwAjACMAIgAfAB0AGgAYABcA
FwAZABkAFwAWABIAEQAPAA4ADQAMAAsACAAIAAgABwAGAAEAAAD///7/AAAAAP///v/7
//r/+P/6//r/+v/6//v//P/7//v/+//4//n/+P/4//r/+v/5//n/+v/5//j/+P/6//r/
+f/4//n/+v/7//r/9//3//b/9//7//z//f/+//v/+v/6//r/+v/7//z//P/+//7//v/+
//z//P/8//7/AAAAAP/////9//z//P/8//z//f/+//7//v/+//7////9//z//P/7//3/
/v////7//v/7//j/+P/6//z//P/8//z/+//6//n/+P/3//f/+P/4//v//P/8//z/+v/4
//f/9v/4//r/+//7//v/+//7//v/+//7//3//v8BAAEAAQABAP///f/6//j/+f/5//j/
+P/4//j/9v/1//X/9P/0//X/8//z//P/9P/2//b/9v/2//f/9//3//f/9f/z//L/8f/x
//H/8f/y//P/8//z//P/7//u/+3/7f/w//L/8//z//H/8P/v/+7/7//t/+7/8P/x/+//
6//s//P/+/8EABAAHwAzAEgAXwB6AJQAqQCxALMAtACqAIgAXwA8ABUA6v/L/7f/of+I
/3L/Z/9m/23/ev+N/6P/tf/B/87/2P/d/+L/5v/p/+n/6//t/+3/7v/x//P/9f/1//P/
8//z//P/9P/0//X/9//6//r/+P/4//b/9P/0//T/+P/5//r//P/6//n/+f/5//n/+f/6
//z//f///wAAAQD+//7//v/+//7/AAABAAIAAgACAAIAAQD//wAAAQADAAcACAAIAAcA
BQAGAAYABgAHAAoADgAQAA8ADgANAAwADQAOABAAEQAVABYAGAAYABYAFgAXABgAGQAa
ABwAHQAdAB0AHQAdABsAGwAbABwAHgAfACAAHwAeABwAGgAYABoAGwAbABsAGwAaABcA
FQAUABIAEQARABMAEwARABAADgANAAsACgAKAAoACgAIAAUABAACAAAA/v/+//7//v8A
AAAA///+//v/+v/4//r//P/8//z//f/9//v/+v/5//f/+f/5//r/+//8//z//f/7//n/
9//2//v//P/8//z//P/8//z/+v/6//v/+//9/wAAAAAAAAAA/P/8//3//v8AAAEAAgAC
AAAAAAAAAAAAAAAAAAAAAgAEAAQAAwADAAIAAAD///7/AAABAAIAAgADAAIAAQABAP7/
/v//////AgACAAIAAQAAAP///v/9//z/+//6//r/+//9//7//v/+//3//P/+//7///8A
AP3//v/+//3///////////8BAAEAAwAEAAQAAwACAAEAAwABAP7//P/6//n/9//2//b/
9v/0//P/9f/0//T/9f/0//P/8v/y//X/9v/3//j/+P/3//b/9f/3//X/9P/z//H/8f/x
//L/8v/x//D/7//v//D/8f/z//P/9P/0//P/8f/w/+//7v/z//P/8P/u/+v/6f/r//D/
+f8DABAAHAAvAEMAUgBlAIIAogCxALMAtQCuAI4AYgA/ACQA///c/8v/vf+n/5D/fv93
/3j/f/+M/53/s//F/9H/2v/e/+H/5P/o/+v/6//u//H/8v/0//L/8//0//P/8//z//P/
8//z//T/9v/5//n/+P/1//T/9v/2//j/+v/5//n/+f/6//z/+//7//v//f/9//7/AAD9
//3//P/7//3//v///wAA/f/+//7//v8AAAAAAAD//wAAAgAEAAcABwAGAAQAAQADAAYA
CAAKAAkACgAMAAwADgAOAA4ADgAPABAAEgATABQAFAAVABQAFwAYABoAHAAaABoAGwAb
AB0AHQAdAB0AHwAfAB8AIAAgAB8AHgAbAB4AHgAeAB4AHAAbABkAFwAXABYAEwARABIA
EgATABUAEgARAA4ADAALAAsACgAKAAkACAAHAAQABAAEAAMAAgAAAAAAAAAAAP///v/8
//r//P/8//v//v/7//r/+f/5//r/+f/5//n/+f/7//v//P/7//r/+P/3//j/+f/6//z/
/f/8//r/+P/5//r/+//6//z//f/9/////f/8//v/+v/7//z//v8AAP3//f/9//z//f/+
////AAD+//7//v8AAP7//v/9//3//v/+////AAD9//3//f/8//z//P/8//3/AAD+//3/
/P/7//r/+v/6//r/+v/7//v//P/8//r/+v/5//j/+f/6//z//v/7//z//P/7//7///8A
AAEAAQABAAMABAACAAEAAAD//wIAAQD///7/+v/5//f/9v/4//j/9v/1//f/9v/2//f/
9f/1//X/9v/3//j/+f/6//r/+f/4//f/+f/3//b/9f/1//X/9f/2//T/8//y//H/8f/y
//P/9f/0//T/8//x//L/8v/y//L/9f/z//L/8P/r/+n/6//w//n/AwAOABoAJQA3AEwA
YwB8AJgArwCzALMAtACgAHoAVwA8AB0A9v/X/8X/sf+a/4b/d/90/3n/hv+Z/6//v//N
/9j/3v/h/+X/6P/q/+n/7f/x//P/9v/0//X/9v/1//f/9//3//f/9v/2//f/+f/5//j/
9f/0//b/9v/4//r/+f/5//n/+v/8//v/+//7//3//f/+/wAA//////7//f///wAAAQAC
AP//AAAAAAAAAAAAAAAA//8AAAIABAAHAAgACAAHAAUABgAIAAkACgAJAAoADAAMAA0A
DgAPABAAEQASABQAFQAVABYAGAAYABkAGgAcAB4AHgAeAB8AHwAgACEAIgAjACUAJQAl
ACYAJAAjACIAHwAgACAAIAAgAB8AHwAeAB0AHQAcABkAFwAZABgAGAAZABYAFQASABAA
DgAPAA8AEAANAAwACwAIAAkACAAGAAQAAgACAAIAAgAAAAAA///+//7//v/9/wAA/f/8
//v/+//8//v/+//7//3//////wAA///+//z/+//9//3//f/+//7//v/9//z//P/8//z/
+v/8//3//f///////v/9//z//f/+/wAAAgD////////+/wAAAAAAAAAAAAAAAAAAAgAA
AAAA/////wIAAgADAAQAAQABAAEAAAABAAAA/////wAAAAABAAEAAAD8//3//v///wAA
AQAAAP///v/7//v//P/8////AAAAAAAA/f/8//z//P/8//7/////////////////////
/wEAAgADAAMAAwADAAUAAwAAAP7/+//7//r/+v/6//r/+P/3//f/9v/2//f/+f/5//n/
+v/5//j/9//2//n/+f/5//n/+f/3//b/9f/z//P/8//0//f/9//3//f/8//y//H/8f/0
//b/9//3//f/9v/1//T/8f/v//L/9P/z//P/8f/w//X/+/8EAA4AHwAvAEYAYQB6AJYA
rQC3ALcAugC2AJgAbQBIACEA8v/L/7X/n/+G/3L/Y/9g/2n/eP+N/6P/sf+//87/2v/f
/+T/6P/r/+v/7//x//H/8v/1//f/+f/5//n/+f/5//n/9v/2//f/+f/8//z/+v/6//r/
+P/4//j/+v/7//z//v/+//3//f/9//3//f/+/wAAAgADAAMAAwAAAAAAAAAAAAIABAAF
AAYABgAGAAYABQADAAQABQAHAAsADAAMAAsACwAMAAwADAAOABAAEwAUABMAEgARABAA
EwAUABYAFwAZABoAHAAcABoAGgAbABwAHgAgACMAJQAlACUAJQAlACMAIwAjACQAJgAn
ACgAJwAmACQAIgAgACIAIwAjACMAIQAgAB0AGwAZABgAGAAZABsAGwAZABgAEgARAA8A
DgAOAA4ADgAMAAkACAAGAAQAAgACAAIAAgAEAAQAAwACAAAA/v/7//z//v/+//7////9
//v/+v/5//f/+f/5//r/+//8//z//f/8//v/+v/6//v//P/8//z/+v/6//r/+P/6//v/
+//9/wAAAAAAAAAA/P/8//3//v/+////AAAAAP7//v/+//7//P/8//z//v8BAAIAAgAD
AAEAAAAAAAAAAAABAAIAAgADAAIAAQABAP7//v//////AgACAAIAAAD///3/+//6//z/
/v///wAAAAD///z/+P/4//r/+v/6//r/+v/6//r/+v/5//n/+v/6//v//P/8//z/+//6
//r/+v/6//z//f/9/////////////v/9//7//v8BAAEAAQABAAEA///8//r/+f/5//j/
+P/6//r/+P/3//X/9P/0//X/9//3//f/+P/2//b/9v/2//X/9f/1//X/9v/1//X/9f/x
//H/8f/y//P/8//z//P/8f/w/+//7//w//L/8//z//X/9P/z//L/7//v//D/8v/x//H/
8f/0//f///8GAA4AHQAzAEoAXQB0AJAApwCxALMAtACqAIoAYwBAAB8A+P/V/8H/r/+U
/37/cf9u/3P/gP+R/6P/tf/B/8z/1v/h/+b/6v/t/+3/7f/v/+//8P/x//P/9f/1//f/
9//3//f/9P/0//X/9//6//r/+P/4//r/+P/4//j/+P/5//r//P/+//3//f/9//3//f/+
/wAAAAABAAEAAQD+//7//v/+//7/AAABAAIAAwAEAAUABQAEAAQABAAFAAkACgAKAAkA
CQAKAAoACgAIAAoADQAOABAAEAAQABAAEAAQABEAEQAVABYAGAAYABgAGAAZABoAGQAa
ABwAHQAfAB8AHwAfAB0AHQAdAB4AIQAhACEAHwAfAB4AHQAcABwAHQAdAB0AGwAaABcA
FQATABIAEgATABUAFQATABIAEAAPAA0ADAAKAAoACgAIAAkACAAGAAQAAgACAAIAAgAE
AAQAAwACAP///v/8//7//P/8//z//f////3//P/7//n/+//7//z//v/+//3//f/7//n/
9//2//v//P/8//z//v/+//7//P/7//v/+v/7//7//v/+//7//P/8//3//v/+////AAAA
AAAAAAAAAAAAAAAAAAAAAgAEAAQAAwADAAEAAAAAAAAAAAABAAIAAgACAAIAAgADAP7/
/v/+/wAAAAAAAAAAAQAAAP///v/9//3//v/+//3//v/+//7//f/8//z//P/8//7/////
/////////////f/9////AAACAAMABAAFAAIA///7//j/+f/5//j/+P/6//r/+P/3//X/
9P/0//X/9f/1//X/9v/0//T/9P/0//f/9//3//f/9//1//T/8//x//H/8f/y//P/8//z
//P/8f/w/+//7//w//L/8//z//H/8P/v/+7/6//v//D/7v/t/+//7//y//f///8KABYA
JwA7AFIAaQCEAKAArwCtAK8AsACUAGoASQAwAAsA5P/L/7n/p/+Q/37/d/98/4X/kP+d
/6//vf/L/9j/3v/j/+f/6v/s/+v/7f/v/+//8P/x//P/9f/1//T/8//y//H/8f/y//T/
9//4//j/9v/2//b/9P/0//T/+P/5//r//P/6//n/+f/5//n/+f/6//z//v/////////8
//z//P/8//7/AAABAAIAAQAAAP///f///wAAAQADAAcACAAIAAcABgAGAAUABAAGAAgA
CwAMAAwADAAMAAwACwAMAA4ADwARABIAFAAUABYAFgAXABgAGQAaABwAHQAbABsAGwAb
ABsAGwAbABwAHwAfAB8AHQAcABoAGAAWABgAGQAZABkAFQAUABEADwAPAA4ADgAPABEA
EQAPAA4ACAAHAAUABAAFAAYABwAGAAMAAgAAAP7//f/+////AAD+//7//f/8//v/+v/4
//r//P/8//z//f/9//v/+v/5//j/+f/4//j/+f/6//r/+//6//n/+P/4//3//v/+//7/
/P/8//z/+v/6//v/+//9//7//v/+//7/+v/6//v//P/+////AAAAAAAAAAAAAAAA/v/+
//7/AAAAAAAA//////3//P/8//z//f///wEAAgD///7//f/9//z//v/+//7//v/+//3/
/P/7//r/+//7//z//P///wAAAAAAAP7//P/7//r/+//+/wAAAQAAAP///v/9//////8B
AAIAAwADAAMAAwABAP///P/6//r/+//7//z/+//6//f/9f/1//T/9P/1//X/9f/1//b/
9v/2//b/9v/5//n/+f/5//f/9f/0//P/8v/z//T/9v/1//X/9f/1//H/8P/v/+//8v/0
//X/9f/z//L/8f/w//H/8//0//L/8//x/+3/7v/1////CgAUACEANwBOAGUAfACWAKsA
rQCrALIAqACEAGEARgAjAPj/1f+//63/mP+E/3f/dv97/4b/l/+n/7n/x//U/9z/4f/m
/+r/7f/t/+3/7//v//D/8//1//f/9//1//X/9f/1//b/9v/3//n/+v/6//j/+P/6//j/
+P/4//z//f/+/wAA///9//z/+//7//v//P/+/wAAAQABAAEA/v/+//7//v8AAAIAAwAE
AAIAAgACAAEAAwAEAAUABwAJAAoACgAJAAcACAAIAAgACgAMAA8AEAAOAA4ADgAOABEA
EgAUABUAFwAYABoAGgAYABgAGQAaABwAHgAhACMAIgAhACAAHwAhACEAIQAiACUAJQAl
ACMAIgAgAB4AHAAeAB8AHwAfABsAGgAXABUAFwAWABYAFwAXABcAFQAUAA4ADQALAAoA
CwAMAA0ADAAKAAgABQACAAAAAAAAAAAAAgACAAEAAAD+//z/+f/6//v//P/9/////f/7
//r/+f/5//v/+//8//z//P/7//v/+v/5//j/+P/9//7//v/+//z//P/8//r/+v/7//v/
/f8AAAAAAAAAAPz//P/9//7/AAABAAIAAgAAAAAAAAAAAAIAAgACAAQAAgACAAEAAQAB
AAAAAAAAAAIAAwAEAAQAAQAAAP////8AAAAAAQABAAIAAgACAAAA/v/+//7//v/+//7/
/v/+//7//v/8//v/+//6//3//v/+//7//f/8//z//P/8//7//////////////////f/9
////AAADAAMAAwADAAMAAQD+//z/+f/5//j/+P/6//r/+P/3//f/9v/2//f/9//3//f/
+P/6//r/+v/6//n/+f/5//n/+f/3//b/9f/x//H/8f/y//X/9f/1//X/9f/0//P/8//y
//T/9f/1//X/9P/z//L/8f/v//D/8v/z//H/7//0//v/BQAMABYAKQA/AFYAbQCMAKYA
sQC1ALsAuACgAHgAUQAuAAUA2v+//6v/kf94/2j/Yf9k/3H/hv+d/6//vf/J/9T/3P/h
/+b/6v/t/+3/7//x//H/8v/x//P/9f/1//f/9//3//f/9P/0//X/9//8//z/+v/6//r/
+P/4//j/+P/5//r//P/+//3//f/9//v/+//8//7//v////////8AAAAAAAAAAAAAAgAD
AAQABgAGAAYABQADAAQABQAHAAkACgAKAAkACQAKAAoACgAKAAwADwAQABIAEgASABIA
EQASABQAFQAZABoAHAAcABoAGgAbABwAHQAeACAAIQAiACMAJAAlACMAIwAjACQAJwAn
ACcAJQAkACIAIAAeACAAIQAhACEAIQAgAB0AGwAZABgAGAAZABkAGQAXABYAEAAPAA0A
DAAKAAoACgAIAAgACAAHAAYAAwACAAEAAAACAAIAAQAAAP3//P/6//z//P/8//z//f//
//3//P/7//r/+//6//r//P/8//v/+//6//n/+P/4//n/+v/6//r/+//8//3//P/6//v/
+//9//7//v/+//7//P/8//3//v/8//3//v/+////AAABAAIAAQAAAP//AAABAAIAAgAD
AAEAAAAAAAAAAAABAAIAAgADAAIAAQABAAAAAAABAAEAAgACAAIAAAAAAP///v/8//r/
+//8//3//v////7//f/8//n/+f/6//r//f/+//7//v/8//r/+f/4//n//P/+/////f/9
//3//f//////AQACAAUABQAFAAUABAABAP3/+v/6//v/+//8//r/+v/4//f/9//2//b/
9//5//n/+f/6//n/+P/3//b/+P/5//r/+//5//f/9v/1//P/8//z//T/9//3//f/9//z
//L/8f/x//L/9P/1//X/9f/0//P/8v/v//H/9P/2//f/8//v//D/9f/7/wQAEgAjADUA
SgBjAHwAmACvALUAswC4AK4AigBjAD4AFQDq/8v/tf+h/4j/dv9t/2r/cf+A/5P/p/+3
/8P/0v/e/+P/6P/s/+//7//v//H/8f/y//X/9//5//n/+f/5//n/+f/2//b/9//5//z/
/P/6//r/+P/2//b/9v/6//v//P/+//7//f/9//3//f/9//7/AAACAAMAAwADAAAAAAAA
AAAAAAACAAMABAAEAAQABAADAAMABAAFAAcACwAMAAwACwAJAAoACgAKAAsADgASABQA
EwASABEAEAATABQAFgAXABcAGAAaABoAGAAYABkAGgAdAB4AIAAhACEAIQAhACEAIQAh
ACEAIgAjACMAIwAhAB8AHgAdABwAHgAfAB8AHwAdABwAGQAXABcAFgAWABcAFwAXABUA
FAAQAA8ADQAMAA4ADgAOAAwACwAKAAgABgAGAAYABgAGAAQABAADAAIAAQAAAP7/AAAC
AAIAAgADAAEA///+//3//f//////AAACAAIAAQABAP7//f/8//z/AQACAAIAAgAAAAAA
AAD+//7//////wEABAAEAAQABAACAAIAAwAEAAYABwAIAAgABgAGAAYABgAEAAQABAAG
AAcACAAIAAkACAAGAAUABAAGAAcACAAIAAUABAADAAMAAgACAAMAAwAIAAgABgADAAIA
AQAAAAAAAAAAAAAAAQABAAIAAgACAAIAAQAAAAIAAgADAAQAAQACAAIAAQACAAMABAAF
AAcABwAJAAoACgAJAAgABwAIAAcABQAEAAAA///9//z//v/+//z/+//9//z//P/9//r/
+f/4//j/+v/8//7/AAD///3/+//5//v/+f/4//f/9//3//f/+P/2//X/9P/z//T/9P/0
//X/8//0//T/8//1//T/8//y//X/9f/0//T/8f/t/+3/8v/7/wUAEAAYACMANQBIAF0A
dgCWAK0AswC1ALYApgCAAFMANAAXAPT/1f/F/7X/nP+G/3f/cv93/4b/mf+r/73/zf/Y
/97/3//k/+j/6//r//D/8//0//b/9P/1//b/9f/3//f/9//3//b/9v/3//n/+f/4//X/
9P/2//b/+P/6//v/+//7//z//v/9//3//f//////AAACAP/////+//3///8AAAEAAgAA
AAIAAwAEAAYABgAGAAUAAwAEAAUABwAIAAgABwAFAAYACAAJAAoACAAKAA0ADgAQABAA
EAAQABEAEgAUABUAFAAUABUAFAAXABgAGgAcABoAGgAbABsAHQAdAB0AHQAfAB8AHwAg
AB8AHQAbABcAGQAaABsAHAAbABsAGgAZABkAGAAVABMAFQAUABQAFQAUABMAEAAOAAwA
DQANAA4ACwAKAAkABgAGAAYABQAEAAQABAAEAAQAAwACAAAA/v/+//7//f8AAAAAAAAA
AAEAAwABAAAA///9//////8AAP7//v/9//3/////////AAAAAAAA///+/wAAAAAAAP7/
AAABAAEAAwADAAIAAQAAAAAAAgAFAAgABQAFAAUABAAGAAYABgAGAAgACAAIAAoABwAG
AAQAAwAEAAQABQAGAAQABQAGAAYABwAGAAUABQAEAAQABQAFAAIAAAABAAIAAwAEAAMA
AgABAAAAAQABAAIAAgADAAQABAAEAAEAAAAAAAAAAgAEAAUABQAFAAUABQAFAAMAAwAF
AAYACQAJAAkACQAIAAUAAQD+//7//////wAA/v/+//z/+//7//r/+v/7//v/+//7//z/
/P/8//z//P/9//3//f/9//3/+//6//n/9//3//f/+P/7//v/+//7//f/9v/1//X/9v/4
//n/+f/7//r/+f/4//X/9f/2//b/9f/z//X/+v8BAAcAEgAeAC8AQwBaAHEAigCkALUA
twC3ALQAoAB2AFEANgARAOr/0f/D/7H/mP+G/3//gv+J/5T/of+1/8X/0//c/+T/6f/s
//D/8//z//P/9f/1//b/9//5//v/+//7//v/+//7//j/+P/5//v/AAAAAP7//v/+//z/
/P/8/wAAAQACAAQAAgABAAEAAQD/////AAACAAQABQAFAAUAAgACAAIAAgAEAAYABwAI
AAgACAAIAAcABQAGAAcACQANAA4ADgANAAsADAAMAAwADQAQABQAFgAVABQAEwASABEA
EgAUABUAGQAaABwAHAAbABoAGgAaABwAHgAhACMAIQAhACEAIQAjACMAIwAkACUAJQAl
ACMAIgAgAB4AHAAeAB8AHwAfAB8AHgAbABkAGAAWABUAFQAXABcAFQAUABIAEQAPAA4A
EAAQABAADgALAAoACAAGAAYABgAGAAYACAAIAAcABgADAAIAAAACAAIAAgACAAMABQAD
AAIAAQD//wEAAQACAAIAAgABAAEAAgABAAAAAAADAAQABAAEAAQABAAEAAIAAgADAAMA
BQAIAAgACAAIAAUABAAEAAQABQAHAAkACgAIAAgACAAIAAYABgAGAAgACgAKAAkACQAJ
AAgACAAIAAgACQAKAAoACQAIAAcABwAGAAYABwAIAAkACgAJAAgABwAGAAMAAwAEAAQA
BwAIAAgACAAGAAQAAwACAAMABgAIAAkACwALAAsACwAJAAkACwAMAA8ADwAPAA8ADQAL
AAgABgAFAAUABAAEAAQABAACAAEAAQAAAAAAAQADAAMAAwAEAAMAAgABAAAAAgADAAQA
BQADAAEAAAD///3//f/9//7/AAABAAIAAwAAAP7//P/7//7/AAABAAEAAQAAAP///v/5
//v/AAAAAP/////9//7/AwAJABIAHgAtAEEAWABvAIgApgC5AL8AvwDAALYAlgBxAFIA
MQAIAOP/zf+5/6L/jP9//37/h/+W/6P/s//D/9P/3P/m/+//9P/4//v/+//7//3//f/+
/wEAAwAFAAUABQAFAAUABQAEAAQABQAHAAoACgAIAAgACAAGAAYABgAIAAkACgAMAAwA
CwALAAsACwALAAwADgAOAA8ADwAPAA4ADgAOAA4ADgAQABEAEgASABIAEgARABEAEgAT
ABUAGQAaABoAGQAXABgAGAAYABoAHAAfACAAIAAgACAAIAAfACAAIgAjACUAJgAoACgA
KAAoACkAKgAtAC4AMAAxADEAMQAxADEAMQAxADEAMgA1ADUANQAzADIAMAAuACwALgAv
AC8ALwAtACwAKQAnACUAJAAkACUAJwAnACUAJAAgAB8AHQAcAB4AHgAeABwAGQAYABYA
FAASABIAEgASABMAFAAUABQAEQAQAA4AEAAQABAAEAARABEADwAOAA0ADQAPAA8AEAAS
ABIAEQARAA4ADQAMAAwAEQASABIAEgASABIAEgAQAA4ADwAPABEAFAAUABQAFAASABIA
EwAUABQAFQAWABYAFgAWABYAFgAWABYAFgAYABoAGgAZABkAGAAWABUAFAAVABcAGQAa
ABcAFgAVABUAFgAWABcAFwAYABgAGAAWABYAFQAUABQAFwAYABgAGAAWABUAFAAUABIA
EgAUAA==
         </WaveFormData>
      </LeadData>
      <LeadData>
         <LeadByteCountTotal>10000</LeadByteCountTotal>
         <LeadTimeOffset>0</LeadTimeOffset>
         <LeadSampleCountTotal>5000</LeadSampleCountTotal>
         <LeadAmplitudeUnitsPerBit>4.88</LeadAmplitudeUnitsPerBit>
         <LeadAmplitudeUnits>��V</LeadAmplitudeUnits>
         <LeadHighLimit>2147483647</LeadHighLimit>
         <LeadLowLimit>268435456</LeadLowLimit>
         <LeadID>V3</LeadID>
         <LeadOffsetFirstSample>0</LeadOffsetFirstSample>
         <FirstSampleBaseline>0</FirstSampleBaseline>
         <LeadSampleSize>2</LeadSampleSize>
         <LeadOff>FALSE</LeadOff>
         <BaselineSway>FALSE</BaselineSway>
         <ExcessiveACNoise>FALSE</ExcessiveACNoise>
         <MuscleNoise>FALSE</MuscleNoise>
         <LeadDataCRC32>4221854360</LeadDataCRC32>
         <WaveFormData>
/v/+//7//v8CAAQABgAIAAUAAQD+//r//P/+/wAABgAHAAgABwAEAAAA///9//3/AgAH
AAsADQAKAAYAAAD8//7/AAAGAAwACwAMAAsACAAFAAMAAAD+/wEABQAGAAgABgAEAP//
+v/8//z//f8AAP//AQABAAEA/P/6//j/+P/9/wAAAQAEAAIA/P/2//H/8P/y//f//P/7
//v/+//6//P/8f/w//D/9P/3//3////8//j/8//w//D/9P/6//z/+//5//n/+/8BAAoA
FgAlADgATQBiAHcAjwCkAK8AsQC2ALcAngB4AFEAKQD8/9T/u/+m/4//gP94/3f/e/+F
/4//n/+u/73/y//Z/+X/6v/s//D/8v/x/+//7//x//P/9//8/wEAAwABAP//+//4//v/
/f///wQABQAGAAYABQACAP///P/7/wAABAAHAAkABgADAAAA/f8AAAIABQAHAAoACgAJ
AAgAAgAAAAAAAAADAAkADAAQAAwACQAEAAEAAwAFAAkADQAQABAADwAMAAgABgAGAAgA
DAAQABQAGAAWABEADgAJAA0AEAAWABgAGgAbABsAGwAYABYAFgAWABoAHwAkACcAIwAh
ABsAFgAYABoAHgAjACEAIQAgAB0AFwAVABQAEgAVABkAGwAcABkAFQAOAAkACwAMAA8A
EwAUABMAEgAOAAgABgAGAAYACgANABAAEQAOAAsABgADAAUABgAKAAwADQAMAAsACAAC
AAAAAAABAAUABgALAA8ACAADAPz/+v/8////AgAFAAcABgADAAEA/f/8//r//f8AAAEA
BgAHAAQAAQD+//v//P8AAAQABQAIAAkACAAEAAEAAAAAAAUACgAMAA8AEgAPAAoABwAF
AAgACwAOABEAEQARABAADgALAAgABwAJAAsADgAQABMADgAJAAUAAwAGAAoADQAQABAA
DgAJAAQAAgADAAQABQAGAAoACQAJAAgABQAEAAMABgAKAAwADAAKAAgABwAFAAUABgAJ
AAsACwANAA4ADQAOAAoACAAKAAwADwASABMAEgAPAA0ACgAIAAUABwAGAAYACQAKAAgA
BgACAAAA//8AAAIABQAGAAcABAACAAAAAAABAAIAAQACAAUAAgD///3/9//2//j/+v/8
//3//v/+//n/9//2//b/9f/1//j/9//7//r/+P/4//L/7v/w//L/9f/5//v//f///wQA
DAAVACAAMQBIAGMAfwCcAK8AtwC2ALcArgCMAGUAOwAMAN7/u/+i/4v/cP9e/1n/Xf9r
/3//lf+o/7P/vf/H/8//1v/d/+T/6f/r/+v/6//t/+//8f/0//f/9//5//v/+//8//r/
+f/4//r//v8AAAEAAQD///3/+//7//v//v8AAAEABAADAAIAAQD+//7//////wQABgAH
AAgABAACAAIAAgABAAUABgAIAAsACwAJAAkABgAFAAYABwAOABAAEQAQAA4ADAAMAA4A
DAAOABAAEgAVABMAEwARAA4ADgARABAAFgAZABsAHQAaABgAGAAYABkAGwAdAB0AHwAh
AB8AHgAbABoAGwAdAB8AIQAiACEAGwAZABgAFgAXABkAGQAYABoAGQAVABMAEAAOAA4A
DwASABMAFAASAAwACgAKAAoACAAJAAoACQAMAAsACAAHAAIAAAABAAAABQAGAAcABgAA
AP7//v///////v8BAAMABAADAAAAAgD+//3//P/7/wEAAgABAAEA/f/8//r//f/8//v/
/v/9////////////+//8//3/+/8CAAUABgAEAP///v/+/wMABAAEAAUABgAIAAYABgAH
AAUABQAFAAUABwAJAAoACgAHAAQAAwAFAAUABgAGAAcABwAFAAQABQABAAIAAgACAAQA
CAAHAAYABgACAP7//P/+/wAAAgAEAAYABgADAAEA/v/+//7//v8CAAUACAAJAAgAAwAB
AP7//f8BAAUACAAJAAkACAAFAAQAAgACAAYACgAOABAAEAAOAAoABwADAAAAAgAFAAUA
BgAGAAYAAwAAAP///v/+/wAAAQADAAMAAwD+//z/+v/6//7/AAAAAAIAAgD+//r/9//0
//T/9//6//3//f/9//z/9v/z//H/8P/y//X/+//9//v/+P/0//L/7v/u//L/9v/5//v/
9//3//v/AAAIABMAIgAzAEYAWwBxAIgAmwChAKIApwCiAIQAWQAvAAIA1P+1/6L/j/92
/2b/Y/9n/2//e/+L/57/rf+5/8X/0f/a/+H/5v/p/+n/6P/n/+j/6f/t//L/9//5//f/
9//1//T/9P/1//b/+v/+/wAAAQABAP3/+f/1//P/9v/6//3////+//v/+P/1//P/9P/2
//f//P/+////AAD7//j/9//2//r///8BAAQAAgABAP7//f/7//v//f///wcACAAIAAYA
AAD+//7/AAADAAYACQAMAAoABwAGAAMAAQACAAYABgALAA0ADgAPAAsACAAHAAYACgAN
ABAAEQAPAA8ACwAIAAYABgAIAAsADQAPABAADwAIAAUAAwAAAAMABwAJAAoACQAHAAIA
///8//z//v8BAAUABQAFAAIA/P/6//r/+v/8////AgADAAEA///7//n/9v/2//n/+v/9
//7////+//f/9P/z//P/9f/2//v////+//v/9v/2//X/9f/1//X/+//8//v/+//0//L/
7//x//T/9f/6//v/+f/3//X/8//x//T/9//3//z///8AAP7/+v/4//f/+////wAAAgAE
AAQAAAD+//3//P/9//7///8BAAMABAAEAP///P/7//3/AAACAAMABQAEAAEA//////z/
/v///wAABAAGAAYAAgAAAP7//P////3//P/6//z//v8AAAYAAwACAP//+v/8////AQAF
AAIAAwADAAEAAgACAAAAAAABAAIABwAMAAkACAAFAAAAAgADAAMABAABAAEA/v/8//3/
/v/8//r//P/8//3/AAD8//v/+P/1//j/+v/8/wAA/f/8//n/+P/7//j/9f/z//H/8v/2
//r/+P/1//L/7v/t/+//8v/2//T/8//1//P/9f/y/+7/7P/4//j/9P/u/+v/6//t//f/
AQAOABoAIwAuADsARgBXAHMAkgClAK0AsACpAIoAWAArAAMA4v/M/8H/sv+d/4j/eP9x
/2//ef+J/53/tP/H/9X/2//d/97/4v/m/+j/5//s/+//9P/5//f/+P/5//f/+f/5//f/
9v/5//v//f8CAAIAAAD9//n/+//9////AwACAAIAAQD//wAA///+//3//v8AAAMABQAG
AAQAAQD+//7/AAAEAAgABAAFAAMAAgAFAAUAAwADAAYABwAKAA0ADwAMAAgAAgADAAYA
CwASAA4ADgAOAA4ADwANAA0ACwAMAA4AEwAUABUAEwAQAA0AEAASABYAGgAZABkAGQAX
ABgAGQAWABQAFwAYABsAHwAbABkAFgARAA8AEQAUABYAEwATABEADgAOAA0ACQAHAAgA
CgAOABMAEAANAAoABAAEAAYACgAOAAwACwAKAAcACgAJAAYABQAFAAYACgAMAAsACAAF
AAAAAAACAAYACwAHAAQABQAFAAQAAwAAAAIAAwAFAAcACQAHAAQA///7//3/AAACAAkA
BgADAAQAAQADAAMAAwADAAUACAALAAsADAALAAgAAgADAAYACgATABAADgANAAwADwAM
AAsACwANAA8AEQATABEADwAMAAgACwAMAA8AFQASABAADQALAA0ACwAKAAsAEwASAA4A
DAAKAAgACgAJAAkACAAJAAoACwAQAA4ADAAIAAIAAwAHAAoADwANAA0ADAAJAAsADAAL
AAwACwAMABEAFgAUABIADgAIAAoADQAPABIADQANAAoACAAJAAoACAAGAAgACAAJAAwA
CgAJAAYAAwAEAAYACAAMAAkACAAFAAQABwAEAAEA///9//7/AgAGAAIA///8//j/+f/7
//7/AgD///3//v/7//7//P/5//j/AgAAAPr/9v/x/+//8//9/wkAFgAgACkALgA5AEwA
YQB5AJgAtQC/AMIAwQCuAIQAVQAvAAoA6P/R/8D/rf+U/4D/cf9v/3X/hf+b/7T/xf/R
/9v/4f/i/+T/6P/q/+n/7f/x//f//f/7//z//f/7//7////+//7/AAABAAIABgAFAAQA
AgD//wIAAwAEAAcABgAGAAUAAwAGAAUABAADAAUABgAIAAkACgAIAAUAAgADAAQABwAK
AAYABwAFAAQABwAHAAUABQAIAAkADAAPABAADgALAAYABgAIAAwAEgAOAA4ADgAOABAA
DwAQAA8AEAASABcAGAAYABcAFQATABYAGAAcACAAHQAdAB0AGwAeAB8AHAAaABsAHAAf
ACMAHwAdABoAFQAVABcAGgAcABoAGQAWABIAEwATABAADwAPABAAEwAXABQAEQAOAAgA
CAAKAA4AEgAQAA8ADgALAA4ADQAKAAkACgAKAA0ADgAMAAoACAAEAAUABgAJAA0ACQAG
AAcABwAGAAUAAgAEAAYABwAIAAkACAAGAAIA/////wIABAALAAkABQAFAAEABAADAAIA
AQADAAYACQAJAAoACQAGAAAAAwAGAAoAEwARAA4ADAAKAA4ADAAMAA0ADQAPABEAEwAR
AA8ADAAIAAsADAAPABUAEgAQAA0ACwANAAsACgALAAsADgAQABIACAAGAAoADAAOABAA
EgAPAA0ACgAJAAgABwAKAA0AEAARABAACgAJAAcABwAHAAsADgAPAA8ADgALAAoACAAI
AAwAEAASABQAFAASABEADwAMAAoACgANAA0ADgAMAAwACQAGAAUABAAEAAYACQALAAsA
CwAHAAQAAQAAAAQABgAGAAgACAAEAAAA/f/5//j/+v/8//7///8AAAAA+v/3//X/9P/3
//n//v///////P/4//b/8v/y//b/+v/9/////f/9////BAAKABUAJAAzAEgAYQB5AJAA
pQCxALIAtQC0AJoAcQBHABgA5v+9/6b/k/9+/2z/Zf9n/3H/ff+P/6D/rf+5/8n/1f/e
/+X/6v/t/+3/6//r/+3/7//0//j//P/9///////9//z/+//7//v//v8CAAQABQAFAAIA
///8//v///8CAAQABQADAAEA///9//3//v8AAAEABwAIAAgACAACAAAAAAAAAAIABwAJ
AAwADAALAAgABwAFAAUABwAJABEAEgASABAACgAIAAgACgAMABAAFAAYABcAEwARAA0A
DQAOABIAEgAXABkAGgAbABcAFAATABIAFQAZAB0AHwAhACEAHQAaABcAFgAXABkAHQAf
ACAAHwAYABUAEwAQABQAFwAYABgAGQAXABIADwANAAwADQAPABIAEwAUABIADQAKAAkA
CAAJAAsADQANAAsACQAFAAMAAgACAAUABgAKAAoACgAIAAEA/v/9//3///8AAAUACQAE
AAEA/P/8//v/+//7//v/AAACAAIAAwD8//r/9//5//v/+//////////9//v/+f/3//r/
/f/9/wMABQAFAAIA/f/8//z/AQADAAQABgAIAAgABAACAAEA/v///wAAAQAFAAcACAAI
AAMAAAD//wEAAgAEAAUABwAGAAMAAQABAAAAAgADAAQABwAKAAgABgABAP7//f/+/wIA
BQAGAAcACQAHAAIA/P/6//z//v8AAAIABQADAAIAAAD+//z/+v/8////AgADAAIA/v/9
//v/+//8////AQABAAMABAADAAQAAAD+/wAAAgAFAAgACQAIAAUAAwAAAP7//P//////
AAADAAQAAgAAAPz/+v/5//r//f/////////+//z/+v/6//v//P/7//z////8//n/9//x
//D/8v/0//f/9//3//b/7//t/+z/7P/r/+3/8v/z//T/8v/v/+7/6P/o/+z/8P/x//P/
9f/5//v/AAAGAA0AGAArAD4AUwBpAIAAkwCdAJ4AnwCYAHwAUwAtAAYA3v+9/6j/lf98
/2r/Y/9l/2//f/+P/5z/q/+3/8H/y//W/9z/4v/m/+f/5f/l/+f/6f/q/+7/8v/z//T/
9f/0//T/8//z//P/9v/6//z//f/9//n/9//1//X/9f/4//r/+//8//v/+v/5//b/9v/3
//f//P/+////AAD7//j/9//2//X/+f/6//z///////3//f/7//n/+f/5/wAAAgADAAIA
AAD+//7/AAD+/wAAAgAEAAcABQAFAAMAAQAAAAIAAAAHAAkACgALAAgABgAGAAYABgAJ
AAwADQAOAA8ADAAKAAgABgAGAAcACwANAA4ADQAHAAUABAACAAIABQAGAAYABwAFAAAA
/f/7//r/+//9/wIAAwAEAAIA/P/6//r/+v/7//3//////wAA///8//v/9//2//j/+P/9
//7////+//n/9v/1//X/9P/0//j/+//7//n/9f/2//P/8//z//P/+f/6//n/+f/y//D/
7f/v//P/8//3//f/+P/3//b/9f/z//T/9f/z//r//f/+//z/+f/4//j//f/+//7///8A
AAMAAAD//////f/9//3//f///wEAAgACAP///P/7//3//v8AAAEAAwAEAAEA//////n/
9v/4//z//v8AAAIAAgD///3/+v/6//r/+v/+/wAAAgACAAAA+v/5//f/9//6////AwAF
AAMAAgD///7//P/8/wAABAAIAAoACgAIAAIA///7//j/+f/9//7/AAD+//7/+//4//f/
9v/2//j/+//9//3//f/5//b/8//y//X/+P/5//z/+v/2//L/7//s/+z/7//y//X/9f/1
//T/7f/r/+r/6v/t/+//9P/1//T/8P/r/+j/5v/q//D/8v/z//X/9f/3//v/AAAIABUA
JAA3AEoAXwB3AJAAnQCdAKIAowCMAGIAOwAXAPL/0P+5/6T/j/98/3L/b/93/4H/jf+Z
/6b/s//B/83/1//e/+H/5v/p/+n/5v/l/+b/5//r//D/9f/3//T/8//w/+7/8f/z//X/
+v/9//7//v/9//r/9//0//P/9v/6//3////9//v/+f/3//f/+P/6//v/AQACAAIAAgD7
//j/9//2//r///8BAAQAAwABAP3/+//9//3///8BAAkACgAKAAgAAgAAAAAAAgAFAAgA
CwAOAAwACQAIAAUABQAGAAoACgAOAA8ADwAPAAwACgAKAAoADQARABUAFwAVABUAEQAO
AA4ADgAQABMAFAAVABUAEwAMAAkABwAEAAkADQAPABAADgALAAUAAQAAAAAAAgAFAAgA
CQAKAAgAAwAAAP///v8CAAUACAAJAAgABQAAAP3//v/+/wEAAgAEAAQABAACAPz/+v/6
//v///8AAAUACQAEAAEA/P/8//r/+//8//3/AQACAAEAAQD8//r/9//5//7///8EAAUA
BAABAP7/+//5//z//////wQABwAIAAYAAQAAAAAABQAJAAoADAAOAAwACAAGAAUABQAH
AAkACwAMAA0ADQAMAAcABAADAAUABwAKAAwADwALAAcABAADAAEABgAJAAoACwAMAAoA
BwAFAAIABAAEAAQACAAMAA4ADgAMAAcABQACAAEABgALAA8AEQAOAAwACAAGAAUABgAL
ABAAEAASABIAEAALAAkABgAEAAcACwAMAA4ACwAKAAYAAgABAAAAAAACAAUABwAHAAcA
AwAAAP3//P8BAAQABQAIAAUAAAD7//f/9f/2//r//v/////////+//j/9f/z//L/9P/3
//3////+//r/9f/y//L/9v/6//z//f/9//n/+f/9/wQAEAAdACoAPQBUAGkAfQCUAKkA
rwCwALcAsACOAGUAPwAWAOj/x/+w/5v/iP96/3X/d/99/4n/l/+k/7P/w//R/93/5P/p
/+7/8f/x//D/7//w//H/9f/6////AQAAAP///P/6//z//f/+/wIABwAIAAgABwAEAAEA
/v/9/wEABgAKAA0ACgAHAAQAAQADAAQABgAHAA0ADgAOAA4ACQAGAAUABAAGAAsADQAQ
AA0ACwAHAAUABgAHAAoADQATABQAFAASAA0ACgAJAAoADAAQABQAGAAXABMAEQANAA4A
EAAVABYAGgAbABsAGwAZABYAFQAUABkAHQAhACMAIAAfABoAFgAXABgAGwAfACAAIQAh
AB8AFwAVABQAEgAVABkAGwAcABgAFQAPAAsACwAMAA8AEwAVABUAFQASAA0ACgAJAAgA
DAAPABIAEwAQAA0ACAAFAAYABgAJAAoADgAOAA4ADAAHAAQAAwADAAcACAANABEACwAH
AAEAAAABAAMABQAHAAoACgAIAAcAAgAAAP3///8EAAUACgALAAoABwAEAAEAAQAEAAcA
BwALAA0ADQAKAAUABAAEAAkADgAQABMAFgAVABAADQALAAsADQAPABEAEwATABIAEAAN
AAoACQALAA0AEAASABUAEQANAAoACQALAA4AEAASABIAFAARAA4ACAAIAAkACgALAAwA
DgANAA0ADAAJAAgABwAKAA0AEAARABAADAALAAkACQAKAA0ADwAPABAAEAAOAA4ACQAI
AAsADgATABYAFwAWABMAEQAOAAwACwANAAwADAANAA4ADAAKAAgABgAFAAYACAALAAwA
DQAKAAgABgAGAAYACAAIAAoADAAIAAQAAQD9//z//v8AAAIAAwAEAAQA///9//z//P/8
//3/AQABAAIAAAD9//z/+P/2//j//v///wEAAwAHAA0AEgAaACEAMABDAFgAcQCPAKoA
twC7ALwAuwCmAH4AVQAtAAAA1v+7/6b/jf9y/2j/Z/9t/3v/kf+n/7b/w//L/9P/2//k
/+r/8P/0//X/9f/1//f/+f/7//7/AQABAAQABQAEAAQAAgABAAAAAgAIAAoACwALAAgA
BQACAAEAAwAGAAgACQAKAAkACAAHAAQABAAFAAUACgAMAA0ADgAMAAoACgAKAAkADQAO
ABAAEQARAA8ADwAMAAsADAANABUAFgAWABQAEgAQABAAEgASABQAFgAYABsAGQAZABcA
FAAUABcAFgAbAB0AHgAfABwAGgAaABoAGgAdACAAIQAkACUAIgAgAB0AHAAdAB8AIQAj
ACQAIwAdABsAGgAYABgAGwAcABwAHAAbABcAFQARABAAEQATABYAFwAYABYAEAAOAA4A
DgANAA8AEQARABQAEwAQAA8ADAAKAAsACgAPABAAEQAQAAoACAAIAAkABwAGAAkACwAK
AAkABgAIAAYABQAEAAMABwAIAAcABwADAAIAAAADAAQAAwAGAAUACAAHAAYABQACAAQA
BgAFAAoADQAOAAwABwAGAAYACwAMAAwADQAOABAADgAOAA8ACwALAAsACwANAA8AEAAQ
AAwACgAKAA0ADQAOAA4ADwAQAA0ACwALAAkACgAKAAoADAAQAA8ADgAOAAwACAAGAAQA
CAAKAAwADgAOAAsACQAGAAYABgAGAAoADgAQABAADgAHAAUAAgABAAQACQANAA8ADQAM
AAkACAAIAAgADAAQABIAFAAUABIADQALAAgABgAHAAsADAAOAA0ADAAIAAQAAwACAAIA
BAAHAAkACQAJAAQAAgAAAAAAAwAGAAcACgAIAAQAAAD9//j/+P/7//7/AQABAAEAAAD5
//f/9v/2//n/+/8AAAEA///8//j/9v/y//T/+v8AAAMAAQD///3///8EAAwAGQAoADkA
SgBfAHcAjgChAKkArACxAKoAjABjADkACgDc/7v/qP+V/37/cv9v/3H/d/+F/5X/pP+x
/7//zf/b/+T/6f/u//H/8f/w/+//8P/x//X/+v///wEA//////3//P/8//3//v8CAAcA
CAAIAAcABAABAP7//f8AAAQABwAJAAgABQACAP//AQACAAQABQALAAwADAAMAAcABAAD
AAIABAAJAAsADgAMAAsACAAHAAcABwAJAAsAEwAUABQAEgANAAoACQAKAA4AEgAWABoA
FwATABEADQAPABAAFAAUABgAGQAZABkAFQASABEAEAATABcAGwAdABsAGwAXABQAFAAU
ABYAGQAaABsAGwAZABEADwAOAAwAEQAVABcAGAAVABMADgALAAoACgAMAA8AEwATABMA
EAALAAgABwAGAAoADQAQABEAEAANAAgABQAGAAYACQAKAAwADAAMAAoABAACAAIAAwAF
AAYACwAPAAoABwACAAIAAgADAAQABQAKAAoACAAHAAIAAAD9////AgADAAgACQAHAAUA
AwABAP//AgAFAAUACgANAA4ADAAIAAYABQAJAA0ADgAQABIAEAAMAAoACQAHAAkACwAN
ABAAEQARABAACwAIAAcACQALAA4AEAATABEADQAKAAkACAAKAAsADAASABQAEAAMAAoA
CAAGAAoACQAJAAgACgAKAAoADgANAAwACQAEAAQABwAJAA0ACgALAAsACQAMAAwACgAK
AAsADAARABYAEwASAA8ACgANAA8AEAASAA4ADQAJAAYACQAKAAgABgAGAAYABwAKAAYA
BQACAP//AgAEAAYACgAIAAYAAgAAAAEA/v/7//n/+f/6//7/AgD+//v/+P/0//P/9f/4
//z/+f/3//j/9f/4//b/8//y//z/+v/4//T/8f/v//H/+f8FABAAGgAfACIALQA6AEsA
YQCCAJsApwCqAKsAmgBwAD8AFwD4/9r/wf+2/6X/jP94/2n/Z/9t/3//lf+q/7v/y//V
/9n/2v/e/+L/5P/j/+j/6//w//X/8//0//X/8//1//f/9//4//j/+f/6//7//v/8//n/
9f/3//n/+/////7//v/9//v//f/9//3//f///wAAAgADAAIAAAD9//r/+v/8/wAABAAC
AAMAAQAAAAMAAwABAAEAAwADAAUABwAIAAYAAwD+/wAAAgAGAAwACAAIAAgACAALAAkA
CQAHAAkACgAOAA4ADwANAAoABwALAAwADwASAA8ADwAPAA0AEAARAA4ADAANAA4AEQAV
ABEADwAMAAcABQAHAAoADAALAAsACQAGAAYABQABAP//AQACAAUACQAHAAUAAwD+//7/
AAAEAAgABAADAAIA//8BAAEA////////AAAEAAYABAACAAAA/P/8//7/AgAHAAUAAgAD
AAMAAwABAP3//v8AAAEAAgADAAIAAAD8//n/+f/8//7/BQAEAAEAAgD//wIAAQAAAP//
AQAEAAcABwAHAAcABQAAAAMABgAKABMAEAAOAA0ADAAOAAwADAANAA8AEQATABUAEwAR
AA4ACgALAAwADwAVABEAEAAOAA0ADwANAAwADQANABAAEgAUAAgACAAKAAwADgAQABEA
DwAOAAwACgAKAAoADgASABQAFAASAAwACwAJAAkADQARABQAFQAVABQAEQAQAAwADAAQ
ABQAFwAaABsAGgAWABMADwAMAA0AEQASABQAEgASAA8ADAALAAoACgAMAA8AEQARABEA
DgAMAAoACgAOABAAEAASABAADAAIAAUAAgACAAUACAALAAsACwAKAAMAAQAAAAAAAQAD
AAgACQAKAAgABQAEAAAA/v8AAAQABwAJAA0ADwAVABgAIAArADgASwBgAHcAjQCkALMA
twC4ALUApAB6AE8ALQAKAOj/0f/A/6v/lv+I/4X/i/+X/6P/r/++/83/2f/j/+v/9P/5
//7/AQABAAAA//8AAAEABAAIAAwADQAPAA8ADQAMAAsACwALAA4AFAAWABcAFwASAA8A
DAALAA4AEgAVABcAGQAXABUAEwAQABAAEQARABYAGAAZABoAFQASABEAEAASABcAGQAc
ABwAGwAYABcAFQAVABcAGQAhACIAIgAgABwAGgAaABwAHwAiACUAKAAnACMAIQAdAB0A
HgAiACIAJwApACoAKwAnACQAIwAiACUAKQAtAC8ALwAvACsAKAAmACYAKAArAC0ALwAw
AC8AJgAjACEAHgAhACUAJwAoACkAJwAiAB8AHQAcAB0AHwAiACMAJAAiABwAGgAaABoA
HAAfACIAIwAjACEAHQAbABoAGgAdAB4AIQAiACMAIgAdABoAGQAZABsAHAAhACUAJAAh
ABwAHAAbABsAGwAbAB8AIAAfAB8AGQAYABYAGQAdAB0AIQAhACEAHwAdABsAGwAeACEA
IQAnACkAKQAmACIAIAAfACMAJwAoACoALAAuACoAKAAnACYAJwAoACkALAAtAC0ALAAp
ACYAJQAnACoALAAtAC8ALwArACgAJwAjACQAKAAqACwALgAuACsAKQAmACQAJAAkACgA
LAAuAC4ALAAmACUAIwAjACYAKwAvADEAMQAwAC0ALAAoACgALAAwADMANgA3ADYAMgAv
ACsAKAAqAC0ALQAuACwALAApACYAJQAkACQAJgAoACsALAAtACkAJgAjACIAJwAqACsA
LgAtACgAIwAfABwAHAAfACIAJAAlACYAJgAgAB0AGwAaAB0AHwAkACUAJQAiAB4AHAAY
ABoAIAAkACcAJwAlACUAKQAuADYAQwBSAGUAeACPAKcAwADTANsA3gDhANoAvACTAGsA
RAAaAPf/3v/H/7L/pP+b/53/qf+3/8X/0v/f/+3/+f8DAA4AFQAaAB0AHQAbABsAHQAf
ACMAKAAtAC8ALwAvAC0ALAAqACsALAAwADQANgA3ADcANAAxAC4ALQAwADQANwA5ADkA
NwA1ADMAMwA0ADYANwA9AD4APgA+ADkANgA1ADQANgA7AD0AQABAAD8APAA7ADkAOQA7
AD0ARQBGAEYARABAAD4APgBAAEMARgBJAEwATABJAEgARQBDAEQASABIAE8AUQBSAFMA
UQBOAE0ATABPAFMAVwBZAFkAWQBVAFIAUABQAFIAVQBYAFkAWQBXAE8ATQBMAEoATgBR
AFIAUgBRAE8ASgBHAEYARgBIAEsATwBPAE8ATABGAEQARABEAEgASwBOAE8ATgBLAEYA
QwBCAEIARQBGAEsATABNAEwARwBEAEMAQwBFAEYASwBPAEwASQBEAEQAQgBDAEQARQBJ
AEoASQBJAEQAQgA/AEEARABFAEoASwBJAEcARQBDAEEARABHAEcATgBRAFIAUABLAEoA
SgBPAFMAVABWAFgAWABUAFIAUQBRAFMAVQBXAFgAWQBZAFgAVQBSAFEAUwBVAFgAWgBd
AFsAVwBUAFMAUQBUAFYAWABZAFwAWgBYAFUAUgBRAFIAVgBZAFoAWwBZAFcAVABSAFAA
UgBWAA==
         </WaveFormData>
      </LeadData>
      <LeadData>
         <LeadByteCountTotal>10000</LeadByteCountTotal>
         <LeadTimeOffset>0</LeadTimeOffset>
         <LeadSampleCountTotal>5000</LeadSampleCountTotal>
         <LeadAmplitudeUnitsPerBit>4.88</LeadAmplitudeUnitsPerBit>
         <LeadAmplitudeUnits>��V</LeadAmplitudeUnits>
         <LeadHighLimit>2147483647</LeadHighLimit>
         <LeadLowLimit>268435456</LeadLowLimit>
         <LeadID>V4</LeadID>
         <LeadOffsetFirstSample>0</LeadOffsetFirstSample>
         <FirstSampleBaseline>0</FirstSampleBaseline>
         <LeadSampleSize>2</LeadSampleSize>
         <LeadOff>FALSE</LeadOff>
         <BaselineSway>FALSE</BaselineSway>
         <ExcessiveACNoise>FALSE</ExcessiveACNoise>
         <MuscleNoise>FALSE</MuscleNoise>
         <LeadDataCRC32>1794596075</LeadDataCRC32>
         <WaveFormData>
AAAAAAAAAAACAAIAAgACAAAA//////3//////wAAAAAAAAAAAQABAP////////7/AAAC
AAIAAgAAAAAAAQABAAMAAwAFAAUABQAGAAUABAAHAAcABAADAAMAAgABAAEAAQACAAIA
AgAAAP/////+//7//v/+////AAAAAAAA///+//v/+//7//n/9//1//T/9f/0//T/9P/0
//T/9P/0//D/8P/w//D/8f/y//P/9P/1//X/9f/z/+7/8P/0//b/8v/z//v/BQAPABkA
JgA2AEgAXQB3AJIAtQDXAPMABwEcAR8BCAHSAIUAMgDu/8H/rf+Z/4f/gP99/3v/gP+M
/5v/qv+9/8r/0//c/+P/5f/l/+n/7P/t/+3/7v/u//D/7//w//H/8v/0//T/9P/0//P/
8//z//T/9v/2//f/9//1//X/9f/1//f/9//4//r/+v/5//n/+f/6//r/+v/6//3//v/+
//7//P/8//z//P/+/wAAAAABAP////////////////////8AAAEAAgACAAIAAgACAAIA
BAAFAAYABwAHAAcABwAHAAkACgAKAAoADgAOAA4ADgANAA0ADQANAA4ADwAQABMAEQAR
ABAAEAASABEAEQARABEADwAPAA4ADQAMAAoACQAKAAoACQAJAAgABwAEAAIAAgACAAIA
AwADAAMAAwADAP////8AAAAA/////wAAAAABAAEA/////////////////v/+//7//f/+
//3//P/8//7//v/+/////P/6//n/+P/4//n/+v/7//v/+//7//v/+v/5//j/9v/3//n/
+v/7//r/+v/6//r/+//7//v//P/9//7//v/+//7//v////////8BAAEAAQABAAIAAgAC
AAEAAQACAAIAAwADAAIAAgAAAAAAAQABAAIAAwAFAAYABAAEAAQABAAFAAUABQAFAAUA
BgAEAAQABAACAAIAAgACAAQAAwADAAEA/////wAAAAAAAAAAAQABAAEAAQABAAAAAAAC
AAIAAgAEAAQABQAFAAMAAwAFAAUABgAIAAgACAALAAsACAAHAAUABAADAAMAAwAEAAQA
BAACAAEAAQAAAAAAAAAAAAEAAgACAAIAAQAAAP3//f/9//3/+//5//j/9//2//b/9v/2
//b/9v/2//T/9P/0//T/9P/0//T/9P/3//f/9//1//T/8v/y//T/9P/1//n///8HABEA
HAAoADQARwBdAHoAmQC5ANsA9wAMARsBGgH8AMEAbgAWANP/qf+X/4X/dv9x/2//cv96
/4n/nP+v/77/yf/U/9v/3//j/+f/6v/r/+3/7v/u//D/8f/y//P/9P/0//T/9P/0//P/
8//z//T/9P/0//X/9f/1//X/9f/1//f/9//4//r/+v/5//n/+f/6//r/+v/6//v//P/8
//z//P/8//z//P/6//z//P/9/////////////f/9//3//f8AAAEAAgACAAIAAgACAAIA
AAABAAIAAwAFAAUABQAFAAUABgAGAAYACgAKAAoACgALAAsACwALAAsACwALAA0ADQAN
AAwADAAOAA0ADQANAA0ACwALAAoACQAIAAYABQAGAAYABQAFAAUABQADAAIAAAAAAAAA
AQADAAMAAwADAAAA//////7//////wAAAAADAAMAAQABAAAA///+//3//P/8//z/+//8
//v/+v/6//j/+P/4//n/+//6//r/+v/3//f/9//3//n/+f/5//n/+f/5//n/+P/4//n/
+f/5//r/+v/6//r/+v/5//j/+P/7//z//P/8//r/+v/7//v/+//9//3//f///wAAAAAA
AP////8AAAAAAwADAAIAAgAAAAAAAQABAAEAAQACAAIAAgACAAIAAgABAAEAAQABAAIA
AgADAAQAAwABAP////8CAAIAAgACAAIAAgABAAEA////////AAAAAAIAAgADAAMAAgAB
AAAA/v8AAAIAAgACAAIAAgADAAMABQAFAAcABwAGAAgACAAIAAkACQAGAAUABQAEAAMA
AwAFAAYABgAGAAQAAwADAAIAAAAAAAAAAQACAAIAAgABAAAA/f/9//3//f/7//n/+P/5
//j/+P/4//b/9v/2//b/9P/0//T/9P/0//T/9P/0//X/9f/1//P/9P/y//L/9P/2//X/
9//9/wcAEQAaACgANgBFAFcAbgCJAKcAwwDbAOwA+wD2ANQAlwBGAPb/u/+f/5X/h/94
/3H/cf92/37/if+a/63/vv/L/9b/3f/h/+P/5//q/+v/7f/u/+7/8P/x//L/8//0//T/
9P/0//T/9f/1//X/9v/4//j/+f/5//f/9//3//f/9//3//j/+v/6//n/+f/5//j/+P/4
//j/+v/8//3//v/8//z//P/8//z//v/+/////////////////////////wAAAQACAAIA
AAAAAAAAAAACAAMABAAFAAUABQAFAAUAAwAEAAQABAAHAAgACQAKAAoACQAIAAcABQAF
AAUABwAHAAcABgAGAAQAAwADAAMABQADAAMAAgABAAAA/v/9//7//v/9//3//f/9//v/
+v/5//j/9//3//n/+f/5//n/+P/5//v//P/7//v//P/8//v/+//5//n/+//7//v/+//8
//z//P/7//r/+f/4//j/+v/6//r/+//5//j/+P/4//X/9f/1//X/9v/3//j/+f/3//f/
9//2//b/9//3//f/+P/4//j/+P/3//f/9//4//v//P/8//z/+v/6//v/+//9////////
////AAAAAAAA/////wAAAAACAAMAAwAEAAIAAgADAAMAAQABAAIAAgACAAIAAgACAAEA
AQABAAEAAQACAAQAAwACAAEAAAAAAP/////9//7///8BAAIAAAAAAAEAAQABAAEAAQAA
AAAAAgACAAIAAgACAAMAAwAFAAUABwAHAAYACAAIAAgACQAJAAYABQADAAIAAQABAAMA
BAAEAAQAAgABAAEAAAD+//7//v///wIAAgACAAEA/v/7//v/+//7//n/9//2//f/9v/2
//b/9P/0//T/9P/z//T/9f/2//T/9P/0//T/8//z//P/8f/y//T/9P/0//T/9f/7/wMA
CwAVACIALgBAAFEAYwB4AJcAuQDTAOUA8gDxANIAlgBFAPr/xP+r/6P/l/+J/4D/f/9/
/4L/jP+Z/6r/u//K/9X/3P/f/+H/4//n/+r/6//v//D/8P/y//H/8v/z//T/8v/y//L/
8v/1//X/9f/2//T/9P/1//X/9f/1//X/9f/1//X/9v/4//r/+f/5//n/+v/6//r/+v/5
//r/+v/6//r/+v/6//r/+P/6//r/+//9//3//f/9/////////////f/9//3//P///wAA
AQACAAAAAQACAAMAAwADAAMAAwADAAQABAAEAAYABgAGAAYACQAJAAkACQAHAAcABwAJ
AAkACQAIAAgACAAHAAcABwAFAAMAAwACAAMAAgAAAP///P/8//v/+//5//n/9//2//f/
+P/5//v/+f/5//n/+f/4//n/+//8//z/+//7//r//f/9//v/+//7//v/+//7//r/+v/6
//n/+v/5//j/+P/4//j/+P/5//f/9v/2//b/9//3//f/9//3//f/9//3//f/9//3//b/
9v/3//f/9//4//j/+P/4//v/+//7//z/+//8//z//P/+//7///////3/////////AQAC
AAIAAgABAAEAAgACAAMAAwACAAIAAwAEAAYABwAGAAUABQAEAAQABAAEAAQABQAEAAIA
AgACAAIABAADAAMAAQABAAEAAgACAAAAAAABAAEAAgADAAQABAADAAQAAwACAAQABAAF
AAUABwAHAAkACQAJAAoACQAIAAoACwAJAAkACAAGAAQAAwADAAQABAAEAAQAAwADAAIA
AAAAAAAAAQAEAAQABAADAAAA/f/9//3////9//v/+v/5//j/+P/4//b/9v/2//b/9f/2
//f/+P/3//b/9f/0//f/9//3//X/+P/2//b/9P/0//P/9/8BAA0AGQAmADQAQABRAGkA
hAChAMMA5QD9ABABGwEQAeYAoQBOAAQA0f+3/6X/k/+G/4P/f/+A/4j/lf+m/7n/yP/T
/9z/4//l/+X/6f/s/+3/8f/y//L/9P/z//T/9f/2//b/9v/2//b/9//3//f/+P/4//j/
+f/5//n/+f/5//n/+f/5//r//P/8//v/+//7//7//v/+//7//f/+//7//v8AAAAAAAAA
AP7/AAAAAAEAAQABAAEAAQADAAMAAwADAAIAAwAEAAQABgAGAAYABgAEAAUABgAHAAkA
CQAJAAkACwAMAAwADAAOAA4ADgAOABEAEQARABEADwAPAA8AEQARABEAEAAQABIAEQAR
ABEADwANAA0ADAANAAwACgAJAAgACAAHAAcABQAFAAMAAgAEAAQABAAFAAQAAwACAAEA
AAABAAMABAADAAMABAAEAAMAAwABAAEAAQABAAEAAQACAAIAAgABAAIAAQAAAAAA/v/+
//7///////7//v/+/////////////v/9//z/+//8//3//v/+//7////////////+//3/
/P////////8AAP//AAAAAAAAAgACAAMAAwABAAMAAwADAAUABgAGAAYABwAHAAgACAAH
AAcABgAGAAcACAAKAAsACgAJAAkACAAIAAgACAAIAAkACQAJAAkACQAIAAgACAAIAAgA
CAAHAAcABQADAAMABAAEAAYABgAHAAcABwAHAAcABgAEAAYABgAGAAgACAAJAAkACQAJ
AAsACwAKAAwADAAMAA4ADwANAA0ACwAKAAkACQAJAAoACgAKAAgABwAHAAYABgAGAAYA
BwAGAAYABgAFAAYAAwADAAMAAwABAP///v/7//r/+v/6//z//P/8//z/+P/4//j/+P/6
//r/+v/6//v/+//7//n/9v/2//r/+v/4//n//f8BAAkAEwAcACgANgBDAFkAdACRAK8A
0QDrAP4ADwEWAf4AyQB8ACQA2/+v/53/j/+A/3n/d/94/37/i/+e/6//vP/J/9j/4f/j
/+X/6f/s/+3/8f/y//L/9P/1//b/9//4//r/+v/6//r/+f/5//n/+v/8//z//f/9//3/
/f/9//3//f/9//7/AAD+//3//f/9/wAAAAAAAAAAAQACAAIAAgAAAAAAAAAAAAIABAAE
AAUABQAFAAUABQAFAAUABQAFAAYABwAIAAgACAAIAAgACAAIAAkACgALAAkACQAJAAkA
CwAMAAwADAAOAA4ADgAOAA8ADwAPAA8AEQARABEAEwATABMAEgASABAADwAPAA8AEQAP
AA8ADgANAAwACgAJAAoACgAJAAkABwAHAAUABAAEAAQABAAFAAUABQAFAAUAAwADAAQA
BAADAAMABAAEAAMAAwABAAEAAwADAAMAAwAEAAQABAADAAAA///+//7/AAAAAAAAAQD/
//7//v/+//v/+//7//v//f/9//3//f/7//v/+//6//z//f/9//3//P/8//z//P//////
//8AAP//AAAAAAAAAAAAAAEAAQABAAMAAwADAAMABAAEAAQAAwADAAQABAAGAAcABwAI
AAYABgAHAAcABwAHAAgACAAKAAoACgAKAAkACQAJAAkACQAIAAgACAAHAAcABQAFAAcA
BwAHAAcABwAJAAUAAwACAAQABAAEAAQABAADAAMAAQABAAEAAgACAAQABAAFAAUAAwAD
AAMAAgACAAQABAAEAAUABgAIAAkACAAHAAgABwAIAAoACgAKAA0ADQAKAAkACQAIAAcA
BwAJAAoACgAKAAgABwAHAAYABAAEAAQABQAIAAgACAAHAAQAAQABAAEAAwABAP///v/7
//r/+v/6//z//P/8//z/+P/4//j/+P/6//r/+v/6//v/+//7//n/9v/4//r/+v/6//v/
//8HAA0AFwAgACgANgBJAFsAbgCHAKUAwQDXAOgA9QDuAM4AkQBCAPj/wf+l/53/j/+A
/3n/ef96/4L/j/+g/6//vv/L/9T/3f/j/+f/6//u/+//8f/y//L/9P/1//b/9//4//j/
+P/4//j/+//7//v//P/6//r/+//7//v/+//7//v/+//7//z//v8AAP////////7//v/+
//7///8AAAAAAAAAAAAAAAAAAAAAAgACAAMAAwADAAMAAwABAAEAAQABAAIAAwAEAAQA
BgAGAAYABgAEAAUABgAHAAkACQAJAAkABwAIAAgACAAKAAoACgAKAAsACwALAAsACgAJ
AAgACQAJAAkACAAIAAYABQAFAAUABgAFAAYABgADAAIAAAD//wAAAAD//////f/9//v/
+v/6//r/+v/7//3//f/9//3/+//7//z//P/9//3//v/+///////9//3//f/9//3//f8A
AAAAAAD///7//f/8//z/+//6//n/+f/6//r/+//8//n/+f/5//n/+f/5//n/+f/3//f/
9//2//j/+f/5//n//P/8//z//P/7//v/+//8//3//v/+//7//v/+/////////wEAAQAB
AAMABAAEAAQAAwADAAQABAAHAAcABgAGAAYABgAHAAcABQAFAAYABgAIAAgACAAIAAUA
BQAGAAQABAAEAAQABgAFAAUAAwADAAMABAAEAAQABAAFAAUAAwADAAMAAgACAAQABAAE
AAQABAAFAAUABQAFAAcABwAIAAoACgAKAAkACQAGAAUABwAGAAUABQAFAAYABgAGAAIA
AQABAAAAAgACAAIAAwACAAIAAgABAAAA/f/9//3//f/7//n/+P/3//b/9v/2//j/+P/4
//j/9v/2//b/9v/0//T/9P/0//X/9f/1//P/8v/0//b/9v/2//f//f8DAA0AFQAgAC4A
PgBPAGMAegCZALsA1QDlAPYA+wDeAKYAXQASANb/tf+n/5n/i/+C/3//gf+G/5D/nf+s
/7v/yv/V/9z/4f/l/+X/6f/s/+3/7f/u/+7/8P/z//T/9f/2//X/9P/z//L/9f/1//X/
9v/2//b/9//3//X/9f/1//X/9//3//j/+v/6//n/+f/5//r/+v/6//r/+//8//z//P/8
//z//P/8//z//v/+///////////////9//3//f/9/wAAAQACAAIAAgACAAIAAgACAAMA
BAAFAAUABQAFAAUAAwAEAAQABAAIAAgACAAIAAkACQAJAAkABwAHAAcACQAJAAkACAAI
AAYABQAFAAUABwAFAAUABAABAAAA/v/9//3//v/+/////v/9//r/+P/4//j/+P/5//v/
+//7//v/9//3//j/+P/7//v//P/8//v/+//5//n/+//7//v/+//6//r/+v/5//r/+f/4
//j/+v/6//r/+//5//j/+P/4//X/9f/1//X/9//3//f/9//3//f/9//2//f/+f/6//v/
+v/6//r/+v/5//n/+f/6//3//v/+//7//v/+/////////wEAAQABAAEAAgACAAIAAwAD
AAQABAAFAAUABAAEAAIAAgADAAMABQAFAAYABgAEAAQABAAEAAUABAACAAIAAgACAAQA
AwADAAEAAQABAAIAAgAEAAQABQAFAAMAAwADAAIABAAGAAYABgAEAAQABQAFAAUABQAH
AAcACAAKAAoACgALAAsACAAHAAkACAAHAAcABQAGAAYABgACAAEAAQAAAAAAAAAAAAEA
AgACAAIAAQACAP////////3/+//5//j/+f/4//j/+P/2//b/9v/2//T/9P/0//T/9v/2
//b/9v/1//X/9f/z//T/9v/2//b/9v/3//n/AQALABUAIgAuADoATQBnAIAAnQC9AN8A
9QAIARsBFgHuAK8AYAAQANf/t/+l/5H/hP9//3//gP+G/5X/pP+1/8T/z//Y/9//4//l
/+n/7P/t/+3/7v/u//D/8//0//X/9v/2//b/9v/2//f/9//3//j/+P/4//n/+f/5//n/
+f/5//v/+//8//7//P/7//v/+//8//z//P/8//3//v/+//7//v/+//7//v/+/wAAAAAB
AAEAAQABAAEAAwADAAMAAwAEAAUABgAGAAUABAADAAIABAAFAAYABwAJAAkACQAJAAkA
CgAKAAoADAAMAAwADAALAAsACwALAAwADQAOABEAEAAPAA0ADAAOAA0ADQANAA8ADQAN
AAwACQAIAAYABQAGAAYABQAFAAMAAwABAAAAAgACAAIAAwABAAEAAQABAP////8AAAAA
AQABAAIAAgABAAEA//////3//f/9//3/AAAAAAAA///+//3//P/8//7//v/+/////v/8
//v/+v/7//v/+//7//v/+//7//v/+//7//v/+v/6//v/+//7//z//P/8//z/+//7//v/
/P/9//7//v/+//7//v//////AQADAAMAAwABAAIAAgACAAUABQAGAAYABwAHAAYABgAG
AAYABwAHAAcABwAIAAgABgAGAAYABgAHAAcABwAHAAkACAAIAAgABwAGAAYABgAGAAYA
BgAFAAUAAwADAAMABAAEAAQABAAFAAUABQAFAAUABAAEAAYABgAGAAYABgAHAAcABQAF
AAcABwAIAAoACgAKAA0ADQAKAAkABwAGAAUABQAHAAgACAAIAAYABQAFAAQABAAEAAQA
BQAGAAYABgAFAAIA////////AQD///3//P/7//r/+v/6//r/+v/6//r/+P/4//j/+P/4
//j/+P/4//n/+f/5//f/9v/0//b/+P/6//n//f8FAA8AGQAmADAAQABVAGkAggCjAMMA
3wD3AA4BFwEIAdwAlQBAAPD/u/+j/5f/hf94/3f/d/94/4L/l/+o/7f/xv/R/9r/4f/j
/+f/6//u/+//7//w//D/8v/z//T/9f/2//j/+P/4//j/+P/3//b/9v/3//j/+v/7//v/
+//7//v/+//7//z//v/+//3//f/9//7//v/+//7//f/+//7//v8AAAAAAAAAAP7/AAAA
AAEAAwADAAMAAwABAAEAAQABAAIAAwAEAAQABAAEAAQABAAEAAUABgAHAAcABwAHAAcA
BwAIAAgACAAKAAoACgAKAAsACwALAAsACwALAAsADQANAA0ADAAMAAwACwALAAsACwAJ
AAkACAAHAAYABAADAAQABAADAAMAAwADAAEAAAD+//7//v///wEAAQABAAEA/f/9//7/
/v//////AAAAAAMAAwABAAEA//////////8AAAAAAAD///7//f/8//z//P/8//z//f/9
//z//P/8//n/+f/5//n/+//7//v/+//7//v/+//6//r/+//7//v//v/+//7//v/9//3/
/f/+////AAAAAAAA/v/+/////////wEAAQABAAMABAAEAAQAAwADAAQABAAHAAcABgAG
AAYABgAHAAcABQAFAAYABgAGAAYABgAGAAcABwAHAAcABQAEAAQABAAFAAcABQADAAIA
BAAEAAQABAAEAAMAAwABAAEAAQACAAIABAAEAAUABQAEAAMAAgAAAAIABAAEAAQABAAE
AAUABQAFAAUABwAHAAgACgAKAAoACwALAAgABwAJAAgABwAHAAcACAAIAAgABgAFAAUA
BAAEAAQABAAFAAQABAAEAAMABAABAAEAAQABAP///f/8//n/+P/4//j/+v/6//r/+v/2
//b/9v/2//j/+P/4//j/+f/5//n/9//0//b/+P/6//r/+f/7/wEACQARABwAKgA6AEcA
WQBwAIsAqwDHAN0A7AD9APoA2ACfAE4A/P/B/6P/l/+J/3z/ef95/3r/gP+P/6D/sf/A
/83/1v/f/+X/5//r/+7/7//v//D/8P/y//X/9v/3//j/+v/6//r/+v/5//n/+f/6//r/
+v/7//v/+f/5//n/+f/7//v//P/+//7//f/9//3//v/+//7//v///wAAAAAAAAAAAAAA
AAAA/v8AAAAAAQACAAMABAAFAAMAAwADAAMABgAHAAgACAAHAAYABQAEAAUABwAJAAsA
CgAJAAgABwAJAAoACgAKAAwADAAMAAwACwALAAsACwALAAsACwANAA0ADQAMAAwACgAJ
AAkACQAJAAcABwAGAAcABgAEAAMAAgACAAEAAQABAAEA///+//7//v/+////////////
///9//3//v/+/wEAAQACAAIAAwADAAEAAQABAAEAAQABAAIAAgACAAEAAAD///7//v//
/wAAAQADAAIAAAD///7//f/9//3//f////////////3//f/9//z//v////////8AAAAA
AAAAAP///////wAAAwAEAAQABAAEAAQABQAFAAcACQAJAAkABwAIAAgACAAJAAkACgAK
AA0ADQAMAAwACgAKAAsACwALAAsADAAMAAwADAAMAAwACQAJAAkACQANAAwACgAIAAgA
CAAIAAgABwAHAAUABwAHAAgACAAIAAgACQAJAAkACQAJAAgABgAIAAgACAAKAAoACwAL
AA0ADQAPAA8ADwAQAA8ADgARABEADgANAAsACgAJAAkACwAMAAwADAAKAAkACQAIAAYA
BgAGAAcACgAKAAoACQAGAAMAAwADAAMAAQD///7////+//7//v/9//z/+//6//r/+v/6
//r/+P/4//j/+P/5//n/+f/3//r/+v/6//r//P/7//v/AwANABcAIgAuADYARQBXAGoA
hQCnAMEA0wDkAO0A4AC0AG0AIADe/7f/pf+d/5H/gv99/33/fP+C/5P/pP+1/8T/0f/c
/+H/4//l/+n/7P/t//D/8v/z//b/9f/2//f/+P/4//j/+P/4//n/+f/5//r/+P/4//n/
+f/6//v//P/9//v/+//8//7//v/9//3//f8AAAAAAAAAAAAAAAD///7/AAAAAAAAAAAA
AAIAAgADAAMAAwADAAMAAwADAAMAAwACAAMABAAEAAYABgAGAAYABAAFAAYABwAHAAcA
BwAHAAcACAAIAAgACAAIAAgACAALAAsACwALAAkACQAJAAsACwALAAoACgAKAAkACQAJ
AAcABQAFAAQABQAEAAIAAQAAAAAA//////3//f/7//r/+//8//3////9//3//f/9//z/
/f///wAA/////wAAAAABAAEA/////wEAAQABAAEAAAAAAAAA//////////8AAAAAAAAA
AAEAAQAAAAAAAAD///////////3//f/9//3//////////v/+/////////wAAAAAAAAAA
AQABAAEAAgABAAIAAgACAAMABAAGAAcABQAHAAcABwAJAAoACgAKAA0ADQAOAA4ADgAN
AAsACgAMAAwADQANAA0ADQAOAA4ADAAMAAwADAALAAsACwALAAsACAAKAAoACgAKAAoA
CQAJAAcACQAJAAoACgAKAAoACwALAAkACQAJAAgACAAKAAoACgAKAAoACwALAAsACwAN
AA0AEAASABIAEgARABEADgANAA8ADgANAA0ADQAOAA4ADgAKAAkACQAIAAgACAAIAAkA
DAAMAAwACwAIAAUABQAFAAUAAwABAAAA///+//7//v8AAAAAAAAAAP7//v/+//7//P/8
//z//P/+////AAD///z//P/+//7//v8BAAUADwAXACEAKgA2AEYAVwBrAIIAnwC7ANcA
6wD4APsA5gCyAGUAGADc/7v/r/+l/5f/jP+J/4n/jP+W/6P/sv/D/9L/3f/k/+v/7f/v
//P/9v/3//f/+P/4//r/+//8//3//v8AAAAAAAAAAAAA///+//7/AAAAAAEAAQD/////
/////wEAAQACAAQABAADAAMAAwACAAIAAgACAAUABgAGAAYABAAEAAQABAAEAAYABgAH
AAkACQAJAAkABwAHAAcABwAKAAsADAAMAAwADAAMAAwADgAPABAAEQAQAA8ADgANAA8A
EAAQABAAEAAQABAAEAAPAA8ADwAPABAAEQASABUAEwATABIAEgASABEAEQARABEADwAP
AA4ACwAKAAgABwAIAAgABwAHAAcABwAFAAQAAgACAAIAAwAEAAUABgAHAAMAAwAEAAQA
BwAHAAgACAAHAAcABQAFAAcABwAHAAcACgAKAAoACQAIAAcABgAGAAYABgAGAAcABwAG
AAYABgADAAMAAwADAAMAAwADAAMABQAFAAUABAAGAAcABwAHAAYABgAGAAYACQAJAAkA
CgALAAwADAAMAAoACgALAAsACwANAA0ADQANAA4ADgAOAA8ADwAQABAAEwATABIAEgAS
ABIAEwATABMAEwAUABQAFAAUABQAFAARABIAFAAUABQAFAAUABMAEwARABEAEQASABIA
EgASABMAEwARABEAEQAQABIAFAAUABQAFgAWABcAFwAVABUAFwAXABoAHAAcABwAGwAb
ABgAFwAXABYAFQAVABUAFgAWABYAFAATABMAEgAUABQAFAAVABQAFAAUABMAFAARABEA
EQAPAA0ACwAKAAkACAAIAAgACgAKAAoACgAGAAYABgAGAAYABgAGAAYACQAJAAkABwAE
AAYACAAKAAwACwANABMAHQAnADAAPABMAF8AcwCMAKsAzwDtAAMBGAElASABAgHDAHIA
JADp/8n/t/+l/5j/kf+P/5D/mP+p/7j/xf/U/+H/6v/x//f/+////wIAAwAEAAQAAwAE
AAcACAAJAAoADAAMAAwADAAMAAsACgAKAAsADAAOAA8ADwAPAA8ADwANAA0ADgAQABIA
EQARABEAEAAQABAAEAASABQAFQAWABQAFAAUABQAFAAWABYAFwAXABcAFwAXABcAFwAX
ABcAGgAbABwAHAAaABoAGgAaABwAHQAeAB8AIQAhACEAIQAfACAAIAAgACIAIgAiACIA
JQAlACUAJQAlACUAJQAnACkAKQAoACgAJgAlACUAJQAmACUAJgAmACMAIgAgAB8AIAAg
AB8AHwAfAB8AHQAcABoAGgAaABsAGwAbABsAGwAZABkAGgAaABsAGwAcABwAHQAdABsA
GwAbABsAGwAbAB4AHgAeAB0AHAAbABoAGgAaABoAGgAbABsAGgAaABoAGQAZABkAGQAZ
ABkAGQAZABcAFwAXABYAFwAZABoAGwAaABoAGgAaABkAGQAZABoAHAAeAB8AIAAeAB4A
HwAfACEAIwAjACMAIwAkACQAJAAjACMAJAAkACcAJwAmACYAJgAmACcAJwAnACcAKAAo
ACgAKAAoACgAKQApACkAKQAnACYAJgAmACkAKQAnACcAJwAnACcAJwAlACUAJQAlACUA
JwAlAA==
         </WaveFormData>
      </LeadData>
      <LeadData>
         <LeadByteCountTotal>10000</LeadByteCountTotal>
         <LeadTimeOffset>0</LeadTimeOffset>
         <LeadSampleCountTotal>5000</LeadSampleCountTotal>
         <LeadAmplitudeUnitsPerBit>4.88</LeadAmplitudeUnitsPerBit>
         <LeadAmplitudeUnits>��V</LeadAmplitudeUnits>
         <LeadHighLimit>2147483647</LeadHighLimit>
         <LeadLowLimit>268435456</LeadLowLimit>
         <LeadID>V5</LeadID>
         <LeadOffsetFirstSample>0</LeadOffsetFirstSample>
         <FirstSampleBaseline>0</FirstSampleBaseline>
         <LeadSampleSize>2</LeadSampleSize>
         <LeadOff>FALSE</LeadOff>
         <BaselineSway>FALSE</BaselineSway>
         <ExcessiveACNoise>FALSE</ExcessiveACNoise>
         <MuscleNoise>FALSE</MuscleNoise>
         <LeadDataCRC32>1888302934</LeadDataCRC32>
         <WaveFormData>
BAAEAAQABAAGAAYABgAGAAMAAwADAAMABAAEAAUABQAFAAUABQAFAAMAAwADAAMABQAF
AAYABgAEAAQABQAFAAUABQAHAAcABQAGAAcACAAKAAoACAAHAAkACQAJAAgABgAHAAgA
CAAGAAUABQAEAAQABAAEAAYABgAGAAYABAAEAAEAAQABAP3//P/7//r/+//6//r/+v/6
//r/+v/4//b/9v/2//X/9//3//j/+P/6//r/+v/5//b/9v/5//r/+P/6/wEADQAXACEA
MABEAFsAdgCXALoA4QAOATYBWQF3AYABZgElAb4ATwD3/8L/o/+N/3//gv+I/43/lf+j
/67/vf/J/9X/3f/k/+n/6v/q/+3/7v/w//L/8v/z//P/9f/2//f/9//3//j/+f/5//f/
9//3//j/+v/6//v/+//6//r/+v/6//r/+//8//z//P/8//z//P/+/////////wAAAAAA
AAAA/v////////8BAAIAAgACAAEAAQABAAEAAgACAAIABAAEAAUABgAGAAYABgAGAAYA
BwAJAA0ADgAPAA8ADwAPABIAEwAUABQAFQAWABcAGAAYABkAGQAZABoAHAAeACAAHgAe
AB4AHgAgAB8AHwAeAB4AHQAdAB0AHAAaABgAFwAXABcAFwAVABQAEwASABIADgAOAA4A
DgAMAAsACwAKAAcABgAGAAcABQAFAAUABQAEAAQAAgAAAAAAAAACAAIAAQABAAEA///+
//3//f/+//7//v/+//7//P/6//n/+f/7//z//P/7//v/+//7//r/+P/3//f/+P/5//n/
+f/6//r/+//7//v//P/8//z//v/9//3//f/9//v//P/8//z//v///wAAAQAAAAAAAQAB
AAEAAQABAAMABAAEAAQABAACAAIAAgACAAQABQAFAAcABQAFAAQAAwAEAAUABgAHAAcA
BwAFAAUABAAEAAQABAAEAAMAAwADAAMAAgACAAMAAwADAAMAAwADAAMAAwADAAMAAwAD
AAQABAAGAAYABwAHAAYABQAGAAUABQAGAAcACAAJAAoACQAJAAcABwAHAAYABgAHAAgA
CAAGAAUABQAEAAQABAAEAAYABgAGAAYABAAEAAEAAQABAP3//P/7//r/+//6//r/+v/6
//r/+v/4//j/+P/4//f/9f/1//b/9v/4//j/+P/3//b/9P/z//T/9v/4//v/AQAJABMA
IAAuAD0AVABxAJAAtwDeAAgBLQFPAWgBbgFRAQgBnwA1AOD/q/+R/3//dv94/33/hf+P
/5z/rf+9/8f/0f/a/9//4P/k/+f/6P/q/+7/7v/v/+//7//w//H/8f/z//T/9f/1//P/
8//z//T/9P/0//X/9f/0//T/9P/0//b/9//4//j/+v/6//r/+v/4//n/+f/5//z//P/8
//z/+v/7//v/+//7//z//P/8///////////////+//3//v8AAAEAAgACAAQABAAEAAQA
AwADAAUABAAHAAcABwAHAAgACQAKAAoADQAOAA8AEAASABMAEwATABEAEgATABQAFAAU
ABQAFAAWABUAFQAUABQAEwATABMAEgAQAA4ADQALAAsACwAJAAkACQAJAAoABwAGAAUA
BAAEAAMAAwACAP///v/+//////////////8AAAAA/v/8//r/+v/8//z/+//7//v/+f/4
//f/9//4//f/9v/1//T/9f/0//T/9f/z//T/9P/z//P/8//z//L/9P/z//P/9P/z//P/
8//0//T/9f/1//X/8v/y//L/9P/3//f/9//3//X/9v/2//b/9v/3//j/+f/8//z//f/9
//v/+//7//3//v/+//7//v/+//7//v/+//7//////wEAAQABAAAA///9//3//f/9//7/
//8AAAEAAQAAAP3//f/+/wAAAAAAAAAA/f/9//3//f/8//z//f/9/////////////f/9
//3//f//////AAAAAAAAAAABAAEAAQABAAMAAwADAAQABQAGAAYABgAEAAMAAwADAAMA
AgACAAMABAAEAAIAAQABAAAA/v/+//7/AAACAAIAAgAAAAAA/f/9//3/+f/4//f/9v/3
//b/9v/2//b/9v/2//T/8v/y//L/8f/x//H/8v/y//L/8v/y//H/8P/w//H/8v/0//T/
9f///wkAEQAcACoAOwBQAGkAhgCnAMwA8AATAS8BRgFGASEB1gBtAAUAuv+V/4X/ef9w
/3D/d/9//4n/lv+l/7X/w//N/9b/2//e/+D/4//k/+b/6P/o/+n/6f/t/+7/7//v/+//
8P/x//H/8f/x//H/8v/0//T/9f/1//X/9P/z//L/9P/1//b/9v/2//b/9v/2//b/9//3
//f/+P/4//j/+P/2//f/9//3//f/+P/4//j/+f/5//n/+f/6//r/+v/8//z//f/+//7/
/P/8//z//P/8//3/AAAAAAEAAQABAAEAAgADAAQABAAHAAgACQAKAAkACQAIAAcABQAG
AAcACAAIAAgACAAIAAgABwAHAAYACAAHAAcABwAEAAIAAAD//wEAAQABAP//AAD///7/
/v/7//r/+f/4//r/+f/5//j/+P/4//n/+//6//n/+P/3//j/+P/2//T/9P/0//b/9v/3
//f/9//1//L/8f/x//L/8v/y//L/8v/0//L/8f/x/+//8P/w/+//8P/x//L/8v/y//H/
8f/y//H/8f/x//L/8P/x//H/8f/y//L/8v/0//X/9f/1//X/9f/2//b/9v/4//n/+v/7
//r/+v/7//v/+//7//v//f///wAAAQACAAEAAAD///7//v//////AQABAAEAAAD/////
////////AQABAAIAAAAAAAAAAAD9//3//f/9//3//v8AAAEAAAD///7//f/+////AAAB
AP////8AAAAAAgACAAMAAwADAAMABQAFAAMABAAFAAYACAAIAAYABQADAAMAAwACAAIA
AwAEAAQAAgABAAEAAAAAAAAAAAACAAQABAAEAAIAAQD9//z/+//7//r/+f/4//f/9v/2
//b/9v/2//b/9P/1//b/9//3//X/9f/2//b/9P/0//T/8//2//b/9//2//b/+v///wkA
EQAbACoAOgBRAGoAgwCeAMMA7gASAS8BRwFGASQB2QByAA0Axf+i/5P/if9//37/hP+L
/5P/n/+q/7n/yf/V/93/4v/l/+b/6P/r/+z/7v/y//L/8//z//T/9P/0//P/8//0//X/
9f/3//f/9//4//b/9v/3//f/+P/4//j/+P/4//n/+v/6//z//P/8//z//P/9//3//f/+
//7//v/+//7//////////f/+//7//v8BAAEAAQABAAIAAgACAAQAAQABAAEAAAACAAQA
BgAIAAYABwAKAAoACwALAAsACwAMAA0ADgAOAA0ADgAPABAAEQATABQAFQATABQAFQAW
ABQAFAAUABQAFgAVABUAFAATABEAEAAPAA8ADgANAA0ADAALAAoABwAEAAMAAgACAAMA
BAAFAAYABQADAAIAAAAAAAAAAQADAAIAAQAAAP////8AAP///v/+//7/AAAAAP7//f/8
//n/+f/5//r//P/6//r/+v/6//z/+v/5//n/+f/6//r/+f/3//f/9//2//j/9//3//j/
+P/3//b/9v/4//n/+f/5//n/+v/7//7//f/9//3//f///wAAAAAAAAAAAQACAAMAAgAC
AAMAAwADAAMAAwAFAAYABgAGAAYACAAIAAgACAAHAAcABgAHAAkACQAIAAcACwAKAAgA
CAAIAAgABwAHAAcABwAGAAYABwAHAAUABQAFAAUABgAHAAgACQAIAAcABwAGAAgACAAJ
AAkACQAJAAsACwAJAAoACwAMAA0ADgANAA0ADAALAAoACAAIAAkACgAKAAoACQAJAAgA
BgAGAAYACAAKAAoACgAIAAYAAwADAAMAAwACAAEAAAD9//z//P/8//r/+v/6//j/+//8
//3//f/8//v/+//6//z//P/8//v//v/8//v/+v/6//r///8JABMAHwAuAD4ATwBmAIUA
pgDJAPQAHgFDAWUBeAFuAT0B5gB3ABUA1P+v/5n/if+C/4j/jf+R/53/qP+5/8f/0//b
/+L/5//q/+r/7f/u//D/9P/0//X/9f/3//j/+f/5//f/+P/5//n/+f/5//n/+v/6//r/
+//7//z//P/8//z//P/9//7//v/+//7//v/+/wAAAQABAAEAAAAAAAAAAAACAAMAAwAD
AAEAAgACAAIAAwADAAMAAwAGAAYABgAIAAYABwAIAAgACgAKAAoACgAIAAkADAAMAA8A
DwAPAA8AEgATABQAFAATABQAFQAWABcAGQAaABsAGQAaABsAHAAcABwAHAAcAB4AHQAd
ABwAGgAZABkAGQAaABgAFgAVABMAEwATABEAEAAPAA4ADgAOAA4ADgAOAA0ACwAKAAgA
CQAIAAgACQAIAAcABgAFAAYABgAEAAIAAAAAAAIAAgABAAEAAQD//wAA/////wAA/v/+
//7//v/+//z/+//7//3//v/+//3//P/7//r/+P/5//n/+v/8//v/+//7//z/+v/7//v/
+//8//z//P/+//3//f/9//3///8AAAAAAAD+////AAABAAIAAgADAAMABQAFAAUABwAG
AAYABgAGAAgACAAIAAgABwAHAAYABwAHAAcABgAFAAcABwAHAAcACQAGAAcACAAJAAoA
CQAJAAkACQAHAAYABgAFAAcABwAHAAcABwAHAAcABwAFAAUABgAGAAYABgAHAAcABwAH
AAkACQAJAAoACwAMAA4ADgAMAAsACQAJAAkACAAIAAkACgAKAAgABwAHAAYABgAGAAYA
CAAGAAYABgAEAAQAAQABAAEAAQAAAP///v/7//r/+v/6//r/+v/6//j/+P/4//j/9//5
//n/+v/6//r/+v/6//n/9P/0//f/+P/4//r//f///wkAFQAeACoAOwBOAGkAiACrANAA
+AAdAT0BWgFmAU0BDgGtAEEA5v+v/5P/g/96/3r/f/+F/4//nP+r/7v/xf/P/9z/4//i
/+b/6f/q/+z/7v/u/+//7//x//L/8//z//X/9v/3//f/9//3//f/+P/4//j/+f/5//r/
+v/6//r/+v/7//z//P/6//r/+v/6//r/+//7//v//v/+//7//v/8//3//f/9////AAAA
AAAAAQABAAEAAQAAAAAAAAACAAIAAwAEAAQABgAGAAYABgAEAAUACAAIAAkACQAJAAkA
CgALAAwADAANAA4ADwAQABAAEQARABEAEwAUABUAFgAWABYAFgAWABQAEwATABIAFAAT
ABMAEwASABAADgANAA0ADQANAAsACgAJAAgACAAGAAYABgAGAAYABQAFAAQAAwACAAIA
AwABAAEAAQABAAAAAAD+//z//v/+/wAAAAD////////9//r/+f/5//r//P/8//z//P/6
//j/9//3//X/9v/2//X/9//3//f/9v/2//X/9f/2//X/9f/1//b/9P/1//X/9f/2//b/
9v/4//n/+f/5//n/+f/6//r/+v/8//3//v////7//v///////f/9//3///8CAAIAAgAC
AAIAAgACAAIAAAABAAEAAwAFAAUABAADAAMAAwADAAMAAwADAAMAAwABAAAA/////wIA
AgACAAIAAwADAAIA/v/+//7//v/+//7////////////8//z//f/9//7///8AAAEA////
////////////AAAAAAIAAgADAAMAAQABAAMAAwADAAQABQAGAAYABgAEAAMAAwADAAMA
AgAEAAUABgAGAAQAAwADAAIAAAAAAAAAAgAEAAQABAACAAIA/////////f/8//v/+v/3
//b/9v/2//b/9v/2//T/8v/y//L/8f/z//P/9P/0//T/9P/0//P/8v/y//X/9P/0//b/
+/8DAAsAEwAeACoAOwBSAG0AhACjAMgA7AANASkBPgE6ARcBzABlAAMAvv+X/4n/f/90
/3L/ef9//4n/mP+l/7P/wf/L/9L/2f/e/+L/5f/m/+j/6v/q/+v/6//v//D/8f/x/+//
8P/x//H/8//z//P/9P/0//T/9f/1//T/9P/0//T/9P/1//b/9v/4//j/+P/4//j/+f/5
//n/+v/6//r/+v/4//n/+f/5//n/+v/6//r//f/9//3//f/9//z/+//8//7///8AAAAA
AgACAAIAAgABAAEAAwACAAUABQAFAAUABAAFAAYABgAJAAoACwAMAAoACwALAAsACwAM
AA0ADgAMAAwADAAMAAoACQAJAAgACQAJAAoACwAIAAYABAADAAMAAwADAAEAAAD///7/
/v/8//z//P/8//7//f/9//z//f/8//z//f/7//v/+//7//v//P/7//r/+v/6//z//P/9
//3//f/7//j/9//3//j/9//2//X/9P/1//T/9P/1//X/9v/2//X/9f/1//X/9P/y//H/
8f/y//X/9f/1//b/9v/3//f/9//4//j/+P/6//n/+f/5//n/+//8//z//P/8//3//v//
//7//v//////AQABAAEAAwACAAIAAgACAAQABAAEAAQABAAFAAUABwAHAAcABgAFAAUA
BQAEAAQABAAEAAQABQAFAAUABQACAAIAAwADAAUABQAFAAUAAwADAAMAAwADAAMABAAE
AAYABgAHAAcABQAFAAcABwAJAAoACwAMAAsACgAHAAUABwAHAAcABgAIAAkACgAKAAYA
BQAFAAQABgAGAAYACAAHAAYABQACAAIA///////////+//3//P/5//j/+P/4//r/+v/6
//j/+P/4//j/9//3//f/+P/4//b/9v/2//X/9P/2//n/+P/4//z/AwALABMAHQAoADoA
TwBkAIEAogDFAPAAFAExAU0BVAE0Ae8AjgAnANv/rv+Z/4v/gf+A/4T/jf+X/6P/rv+7
/8n/0//d/+L/5f/o/+r/7f/u//D/8P/w//H/8f/1//b/9//3//b/9v/2//X/9//3//f/
+P/4//j/+f/5//j/+P/4//j/+v/7//z//P/8//z//P/8//r/+//7//v//v/+//7//v/+
////////////AAAAAAAAAQABAAEAAQAAAAAAAAACAAQABQAGAAYABAAEAAQABAAGAAcA
CgAKAAsACwALAAsACgALAAwADAAPABAAEQASABQAFQAVABUAEwAUABUAFgAWABYAFgAW
ABQAEwATABIAFAATABMAEwAQAA4ADAALAA0ADQANAAsACAAHAAYABgACAAIAAgACAAQA
AwADAAIA///+//7///8BAAEAAQABAAIAAgAAAP7//v/+/wAAAAD9//3//f/7//z/+//7
//z/+v/6//r/+v/8//r/+f/5//j/+P/3//X/9v/3//j/+P/4//f/9//4//n/+f/5//r/
+v/7//v/+//4//j/+P/6//3//f/9//3//f/+//7//v/+////AAABAAIAAgADAAMAAwAD
AAMABQAGAAYABgAGAAYABgAGAAYABgAHAAcACQAJAAkACAAHAAkACAAGAAYABgAGAAcA
BwAHAAcABAAEAAUABQAHAAcABwAHAAUABQAFAAUABwAHAAgACAAGAAYABwAHAAcABwAJ
AAkACwAMAA0ADgAMAAwACgAJAAsACwALAAoACgALAAwADAAIAAcABwAGAAYABgAGAAgA
CAAIAAgABgAGAAMAAwADAAEAAAD///7//f/8//z//P/8//z//P/6//r/+v/6//n/+//7
//z//P/6//r/+v/5//j/+v/7//z//P/+////BwARAB0AKAA2AEcAYACBAKAAxQDsABYB
OwFbAXQBcgFJAfgAjQAnAN7/s/+Z/4n/gv+E/4v/kf+b/6j/t//D/8//2f/g/+X/6P/s
/+//8P/y//L/8v/z//P/9f/2//f/9//3//j/+f/5//n/+f/5//r//P/8//3//f/8//z/
/P/8//7///8AAAAA/v/+//7//v/8//3//f/9/wAAAAAAAAAAAAABAAEAAQADAAQABAAE
AAMAAwADAAMABgAGAAYACAAGAAcACAAIAAgACAAIAAgACAAJAAwADAANAA0ADQANAA4A
DwAQABAAEQASABMAFAAUABUAFQAVABYAGAAaABwAGwAaABkAGAAaABkAGQAYABoAGQAZ
ABkAFgAUABIAEQARABEAEQAPAAwACwAKAAoACgAKAAoACgAIAAcABwAGAAUABAAEAAUA
BQAFAAUABQACAAIAAAD+//7//v8AAAAA/////////f/8//v/+//8//7//v/+//7//P/6
//n/+f/5//r/+v/5//n/+f/5//j/+v/5//n/+v/5//n/+f/6//j/+f/5//n/+v/6//r/
/P/9//3//f/9//3//v/+//7//v///wAAAQACAAIAAwADAAMAAwADAAUABgAGAAYABgAG
AAYABgAGAAYABwAHAAkABwAHAAYABQAHAAcABwAHAAcABwAHAAcABQAGAAYABgAGAAYA
BQAFAAUABQAEAAQABQAFAAUABQAFAAUABQAFAAUABQAFAAUABgAGAAYABgAHAAcABgAF
AAYABQAHAAgACQAKAAwADAAKAAkABwAHAAcABgAIAAkACgAKAAgABwAHAAYABgAGAAYA
CAAKAAoACgAIAAcAAwACAAEA///+//3//P/7//r/+v/6//z//P/8//r/+v/6//r/+f/5
//n/+v/6//r/+v/6//n/9v/2//f/+v/6//z///8JABEAHQAoADYASwBkAH8AngDFAOwA
EAE1AVcBagFeASsB1ABlAAMAwP+d/43/f/94/4D/hf+L/5X/qP+3/8P/z//Z/+D/5f/m
/+j/6//s/+7/8P/w//H/8f/z//T/9f/1//X/9v/3//f/9f/1//X/9v/3//j/+v/7//r/
+v/6//r/+v/7//z//P/8//z//P/8//z//f/9//3//P/8//z//P/+////////////AAAA
AAAAAQABAAEAAQAAAAAAAAACAAIAAwAEAAQABAAEAAQABAAEAAUACAAIAAkACQAJAAkA
CAAJAAoACgANAA4ADwAQABAAEQARABEAEQASABMAFAAUABQAFAAUABQAEwATABIAEgAR
ABEAEQAOAAwACgAJAAkACQAJAAcACAAHAAYABgACAAIAAgACAAQAAwADAAIA///+//7/
////////////////AAD///7//f/8//3//P/9//3//f/7//r/+f/5//r/+P/4//j/+P/6
//j/9//3//X/9v/2//X/9f/1//X/9P/2//X/9f/2//X/9f/1//b/+P/5//n/+f/4//j/
+P/6//n/+f/5//n/+f/6//r/+v/6//v//P/9/wAAAAABAAEA////////AQAEAAQABAAE
AAQABAAEAAQAAgADAAMABQAFAAUABAADAAUABQAFAAUABQAFAAUABQAFAAYABQADAAIA
BAAEAAQABAADAAMAAwADAAIAAgADAAMAAwADAAMAAwABAAEAAQABAAIAAwAFAAYABAAE
AAUABQAFAAUABwAHAAcACAAJAAoACgAKAAgABwAHAAcABwAGAAYABwAIAAgABgAFAAUA
BAAEAAQABAAGAAYABgAGAAQABAABAAEAAQABAAAA///+//v/+v/6//r/+v/6//r/+P/4
//j/+P/3//f/9//4//j/+P/4//j/9//2//b/+f/8//z//P/9/wMADQAVAB4ALgBBAFYA
bQCKAKsA0AD2ABcBMwFMAUwBKQHiAHkADwDE/5//jf9//3b/ev+D/4f/j/+e/6//vf/J
/9P/3P/j/+b/6v/t/+7/8P/w//D/8f/x//P/9P/1//X/9v/4//r/+//5//n/+f/6//r/
+v/7//v/+v/6//r/+v/8//3//v/+//7//v/+//7//v////////8AAAAAAAAAAP7/////
//////8AAAAAAAADAAMAAwADAAIAAgACAAQABgAHAAgACAAHAAYABQAEAAUABwALAAwA
DAALAAoACQAKAAsADAAMAA0ADgAPABAADgAPAA8ADwAPABAAEQASABQAFAAUABQAEgAR
ABEAEAAQAA8ADwAPAA4ADAAKAAkACwALAAsACQAGAAUABAAEAAIAAgACAAIABAADAAMA
AgABAAAAAAABAAEAAQABAAEAAgACAAAA/v8AAAAAAgACAAEAAQABAP///v/9//3//v/+
//7//v/+//z/+v/5//n/+//8//z/+//7//v/+//6//j/9//3//j/+//7//v//P/8//3/
/f/9//z//P/8//7/AQABAAEAAQD//wAAAAAAAAIAAwAEAAUABAAEAAUABQAFAAUABQAH
AAgACAAIAAgABgAGAAYABgAIAAkACQALAAsACwAKAAkABwAHAAcABwALAAsACAAIAAgA
CAAIAAcABwAHAAcABgAGAAcABwAHAAcABwAHAAkACQAJAAkABwAHAAgACAAIAAgACQAJ
AAsACwANAA0ACwAMAA0ADgAQABAADgANAAsACwALAAoACgALAAwADAALAAsADAAMAAsA
CgAJAAoACwAMAA0ADAALAAcABgAFAAMAAgABAAAA///+//7//v/8//z//P/6//z//P/8
//v/+//7//z//P/8//z//P/7//z//P/9//7//v/+/wEACQATAB0AKgA2AEUAWgBxAIwA
rQDWAPgAFQExAUIBNAEBAaYAPwDp/7T/m/+R/4f/fv+A/4X/i/+T/6T/s//B/8//2//i
/+f/6P/q/+3/7v/w//P/9P/2//f/9//4//n/+f/5//r/+//7//v/+//7//z/+v/6//v/
+//9//7///8AAP7///8AAAAAAgACAAIAAgACAAMAAwADAAMAAgABAAAAAgADAAMAAwAD
AAQABAAEAAcABwAHAAcACAAIAAgACgAIAAkACgAKAAwADAAMAAwADAANABAAEAARABEA
EQARABAAEQASABIAEQASABMAFAAWABcAFwAXABUAFgAXABgAGgAaABoAGgAaABkAGQAY
ABcAFQAUABMAFAASABAADwAPAA8ADwANAAwACwAKAAoACQAKAAsADAAKAAkACQAIAAgA
CAAJAAsACQAJAAkACQAKAAoACAAGAAYABgAIAAgABwAHAAcABQAFAAUABgAIAAYABgAG
AAYABgAEAAMAAwADAAQABAADAAMAAwADAAIABAADAAMABAAFAAUABQAGAAQABQAFAAUA
BgAGAAYACAAHAAcABwAHAAoADAANAA4ADAANAA4ADwAQABAAEQARABMAEwATABUAFQAU
ABMAEgAUABQAFAAUABQAFQAVABcAFwAXABYAFQAVABUAFQAVABMAEgAUABQAFAAUABMA
EwATABMAEgASABMAEwAVABUAFQAVABMAEwATABMAFQAVABYAFgAWABYAFwAXABUAFQAX
ABcAGQAaABsAHAAcABwAGgAZABsAGwAbABoAGgAbABwAHAAYABcAFwAWABYAFgAWABgA
GgAaABoAGAAWABMAEwATABMAEgARABAADwAOAA4ADgAOAA4ADgAMAAwADAAMAAsACwAL
AAwADAAOAA4ADgANAAwADAANAAwADgAQABcAHwApADEAPgBOAGEAegCVALQA2QD8ACAB
QQFZAWABSAEHAaIAOwDt/8D/rf+l/5n/lv+a/6H/qf+1/8D/zf/b/+f/8f/4//v//v8A
AAMABAAGAAYABgAHAAcACwAMAA0ADQANAA4ADwAPAA8ADwAPABAAEgASABMAEwATABIA
EQAQABAAEQASABIAEwAUABUAFgAUABUAFQAVABYAFgAWABYAFgAXABcAFwAXABgAGAAY
ABkAGQAZABkAGAAYABgAGgAcAB0AHgAeAB4AHgAeAB4AIAAhACQAJAAjACMAIwAjACYA
JwAoACgAKQAqACsALAAqACsAKwArACsALAAtAC4ALgAuAC4ALgAwAC8ALwAuAC4ALQAt
AC0AKgAoACYAJQAnACcAJwAlACQAIwAiACIAHgAeAB4AHgAgAB8AHwAeAB0AHAAcAB0A
HwAfAB8AHwAeAB4AHAAaABoAGgAcABwAHQAdAB0AGwAYABcAFwAYABgAGAAYABgAGgAY
ABcAFwAVABYAFgAVABUAFQAVABQAFQAVABYAGAAXABcAFwAYABgAGQAZABkAGgAaABoA
HAAdAB0AHQAdAB0AHgAeAB4AIAAhACIAIwAiACIAIwAjACMAIwAjACUAKAAoACgAKAAo
ACgAKAAoACgAKQApACsAKwArACoAKQApACgAKQAqACsALAApACkAKQApACgAKAApACkA
KQApACkAKQApACkAKQApACoAKwAtAC4ALgAuAC8ALwAuAC0ALgAtAC4AMAAyADQAMgAy
ADAALwAvAC8ALwAuAC4ALwAwADAAMAAvAC8ALgAuAC4ALgAwAC4ALgAuACwALQArACwA
LQApACgAJwAmACUAJAAkACQAJgAmACYAJAAiACIAIgAhACEAIQAiACIAIwAkACUAJQAg
ACIAJQAmACYAKAArADEAOwBFAFAAYABzAIoApQDEAOkAFAE8AV8BfwGWAZYBcwEmAbsA
VQAKAN3/x/+3/67/sP+1/7v/x//W/+P/7//7/wUADAARABYAGgAdAB4AIAAgACAAIQAh
ACMAJAAlACUAJwAoACkAKQApACkAKQAqACoAKgArACsALAAsACwALAAsAC0ALgAuADAA
MAAwADAALgAvAC8ALwAxADIAMwA0ADIAMwAzADMAMwA0ADQANAA3ADcANwA3ADYANgA2
ADgAOgA7ADwAPAA8ADwAPAA8AD4APwBCAEIAQwBDAEMAQwBEAEUARgBGAEcASABJAEoA
TABNAE0ATQBPAFAAUQBSAFQAVABUAFQAUgBRAFEAUABSAFEAUQBRAFAATgBMAEsATQBN
AE0ASwBKAEkASABIAEQARABEAEQARgBFAEUARABBAEAAQABBAEMAQwBDAEMAQgBCAEAA
PgA+AD4AQABAAEEAQQBBAD8APgA9AD0APgA8ADwAPAA8AD4APAA7ADsAOQA6ADoAOQA7
ADsAOwA6ADoAOQA5ADoAOwA7ADsAPAA8AD0APQA9ADwAPAA8AD4AQQBBAEEAQQBBAEIA
QgBCAEQARQBGAEcASABIAEkASQBHAEcARwBJAEwATABMAEwATABMAEwATABOAE8ATwBR
AE8ATwBOAE0ATgBPAFAAUQBRAFEAUQBRAFEAUABPAE8AUABQAFAAUABPAE8ATgBOAE8A
UQBPAA==
         </WaveFormData>
      </LeadData>
      <LeadData>
         <LeadByteCountTotal>10000</LeadByteCountTotal>
         <LeadTimeOffset>0</LeadTimeOffset>
         <LeadSampleCountTotal>5000</LeadSampleCountTotal>
         <LeadAmplitudeUnitsPerBit>4.88</LeadAmplitudeUnitsPerBit>
         <LeadAmplitudeUnits>��V</LeadAmplitudeUnits>
         <LeadHighLimit>2147483647</LeadHighLimit>
         <LeadLowLimit>268435456</LeadLowLimit>
         <LeadID>V6</LeadID>
         <LeadOffsetFirstSample>0</LeadOffsetFirstSample>
         <FirstSampleBaseline>0</FirstSampleBaseline>
         <LeadSampleSize>2</LeadSampleSize>
         <LeadOff>FALSE</LeadOff>
         <BaselineSway>FALSE</BaselineSway>
         <ExcessiveACNoise>FALSE</ExcessiveACNoise>
         <MuscleNoise>FALSE</MuscleNoise>
         <LeadDataCRC32>1892497051</LeadDataCRC32>
         <WaveFormData>
+v/6//r/+v/8//z//P/8//n/+f/5//j/+v/6//r/+v/5//n/+f/6//r/+v/5//n/+//8
//z//P/8//v/+v/5//r/+//9//7//v////7//f/+//7//P/8//7//v/+//7//v/+/wAA
AAD+//3//f/8//z//P/9/////f/9//v/+//6//f/9v/2//X/9P/z//H/8v/y//L/8v/w
//D/8P/v/+z/7P/s/+z/7f/u/+//8f/x//H/8f/v/+v/7f/w//L/8P/z//v/AQAHAAwA
FQAmADkATwBqAIgAqADPAPQAGAE1AUABLwH4AJ4APgDz/8H/qP+Y/5D/mP+i/6n/rv+2
/7//x//Q/9f/3f/h/+X/5f/k/+f/6P/o/+n/6f/p/+r/7P/t/+7/7v/u/+7/7v/v/+//
7//v//D/8f/x//L/8v/y//H/8f/x//H/8v/y//T/9P/z//P/8//z//T/9P/0//f/+P/4
//j/9v/2//b/9v/5//r/+v/6//n/+f/5//n/+//7//z//P/7//z//f/9/////////wAA
AgACAAQABQAFAAUABQAFAAYACAAJAAkADAANAA4ADwAPAA8ADwAPABAAEgAWABgAGAAX
ABYAFQAVABYAFwAXABcAGAAYABgAFQAUABMAEgAUABQAFAASAA8ADgAOAAwACQAJAAgA
CAAIAAgABwAGAAQAAgABAAEAAQABAAEAAQD///3//f/9//3//f/9//3/+//7//r/+f/4
//f/9//3//j/+P/5//n/+P/2//T/8//1//X/9f/1//X/9P/0//T/9P/z//P/8//z//T/
9P/0//T/9P/0//T/9P/0//T/9f/3//f/9//3//X/9f/1//X/9v/2//j/+P/4//j/+v/6
//r/+v/6//z//P/9//3//f/7//r/+v/7//3//f/+//7//v/+//7//f//////AAAAAAIA
AQD//////v/+//7//v/+//////////7//P/8//z//P////////8AAP7//v/9//3///8A
AAAAAAADAAMAAwADAAIAAQABAAAAAQADAAMAAwAGAAYABAAEAAQABAAEAAQABAAEAAYA
BgAEAAMAAwACAAIAAgADAAUABQAFAAMAAwACAP///v/+//3//P/7//n/+P/4//j/+P/4
//j/+P/3//b/9v/2//b/9P/0//T/9f/3//f/9//1//X/8//y//T/9v/3//v/AQAFAAoA
EwAcACcAOQBOAGoAiACnAMwA8AARASgBMwEeAeQAjgAzAO3/wP+o/5z/lv+c/6P/qv+y
/7n/xf/Q/9f/3f/j/+X/5f/o/+v/7P/s/+//7//v//D/8P/x//L/8v/0//T/9P/1//P/
8//z//T/9f/1//b/9v/2//X/9f/1//f/+P/4//r/+v/5//n/+f/5//r/+v/6//v//P/8
//z/+v/6//r/+v/7//z//P/8/////////////f/9//7//v///wAAAQABAAMAAwADAAQA
AwACAAMAAwAEAAUABgAHAAgACgALAAsADAANAA4ADwARABEAEQARAA8AEAATABQAFQAV
ABUAFQAWABYAFgAVABUAFgAWABYAEwASABEAEAAQABAAEAAOAA4ADgAPAA4ACwALAAoA
CgAKAAoACQAIAAYABAADAAMAAwADAAMAAwAFAAMAAwADAAAA///+//3///////7//f/8
//v/+//7//j/+P/5//n/+v/6//r/+//5//n/+f/5//n/+P/4//j/+v/5//n/+f/3//j/
+P/4//r/+v/6//r/+f/4//f/9//7//v/+//7//v/+//7//v//P/8//7//v/+//7/AAAA
AAAAAAAAAAIAAgADAAMAAwADAAIAAgADAAMAAwAEAAQABAAEAAQAAwABAAEAAgACAAQA
BQAFAAUABwADAAAAAgAEAAQABAAEAAQAAwADAAMAAgACAAIAAgACAAUABQAFAAYABQAE
AAIAAQACAAQABQAGAAUABQAFAAUABQAFAAYABgAHAAkACQAJAAoACgAIAAgACAAIAAgA
CAAIAAgACgAKAAoACQAJAAgABgAGAAcACQAJAAkABwAHAAYAAwACAAIAAQAAAP///f/+
//7//v/+//7//v/+//3/+v/6//r/+v/8//z//P/9//v/+//7//n/+//5//r//P/+////
//8HAA0AFAAZACQAMQBBAFYAbACKAKkAyADoAAcBIAEjAQgByABuABUA0/+w/6L/mP+U
/5r/o/+q/7L/u//F/9D/2//h/+f/7f/t/+7/8f/y//L/8//z//P/9P/2//f/+P/4//j/
+P/4//n/+//7//v//P/9//3//v/+//z/+//7//v//f/+//7/AAD+//3//f/9//3//v/+
//7/AQACAAIAAgAAAAAAAAAAAAEAAgACAAIAAwADAAMAAwADAAMABAAEAAUABgAHAAcA
BQAFAAUABgAIAAgACgALAAsACwALAAsACgAMAA0ADQAQABEAEgATABEAEQARABEADwAQ
ABMAFAATABMAEwATABIAEgASABEAEQASABIAEgARABAADwAOAA4ADgAOAAwADQAMAAwA
CgAHAAcABgAGAAgACAAHAAYABgAEAAMAAwADAAMAAwADAAEA////////////////////
/////v/9//z/+//7//v/+v/6//v/+//7//r/+f/5//f/9//3//f/+P/4//n/+v/4//f/
9//3//f/+P/4//j/+P/4//j/+P/4//j/+P/5//v/+//7//v/+f/5//n/+f/8//z//v/+
//z//P/+//7//P/8//z//v8AAAEAAQABAP///v/+////AQABAAIAAgACAAIAAgABAP//
//8AAAAAAAABAAAA/v/+//7//v/9//3//f/8//3//v///wAA////////AAACAAIAAQAB
AP//AAAAAAAAAQABAAEAAQABAAEAAgACAAMABQAFAAUACAAIAAYABgAFAAQAAwACAAIA
AgAEAAQABAADAAMAAgAAAAAAAQADAAMAAwABAAEA/v/7//r/+v/7//r/+f/3//b/9v/2
//b/9P/0//T/8//0//T/9P/0//T/9P/0//X/8//z//P/8f/x//P/8v/y//T/9//9/wMA
CQAOABkAJgA5AE0AYgB6AJoAwQDkAAIBGwEcAf8AwgBmAAwAy/+r/57/lv+Q/5b/oP+n
/67/tP+9/8f/1P/d/+P/5f/l/+X/5v/p/+r/6v/t/+3/7f/u/+//7//v/+7/8P/w//D/
8f/z//P/8//0//T/8//z//L/9P/z//P/8//x//L/8v/0//b/9f/1//X/9f/2//b/9v/1
//b/9v/2//j/+P/4//j/9//4//j/+P/5//n/+f/5//v/+//8//z//P/8//z/+//+////
AAACAAAAAAACAAMAAQABAAEAAQAEAAYABwAHAAYABwAIAAkACwALAAsACwALAAwADwAQ
AA8ADwAPAA8AEAAQABAADwAOAA4ADQAMAAwADAAMAAwACwAKAAkABgADAAIAAgAAAAAA
AQABAAIAAQAAAP7//P/9//z//P/9//v/+//7//v/+//5//n/+f/3//f/9//3//X/9f/0
//P/9P/z//P/8//w//D/8f/x//H/8P/v/+//8f/x//H/8f/v/+7/7v/u//D/7//v/+//
7f/u/+7/7v/w//D/8P/w//L/8v/y//P/8//z//P/8//1//X/9f/1//T/9P/2//b/9v/2
//j/+P/4//j/+P/6//j/+f/5//n/+v/6//v//f/7//v//P/8//7//v/+//3//f/+//z/
/P/8//z/+//7//v/+v/8//z//P/8//v/+//7//z//v/+//3//f/7//z//P/8////////
/////////wAAAAAAAAEAAAD//wEAAgABAAIAAAAAAAAAAAAAAAAAAgACAAIAAQABAAAA
/v/+////AQABAAEA//////z/+f/4//j/+f/4//f/9f/0//T/9P/0//L/8v/y//H/8//0
//X/9v/1//T/8//z//P/8//z//H/9f/z//L/8v/y//P/9////wUADgAZACYAMwBFAF4A
eACWALsA4gAIAScBOgE1AQ4BwgBiAA0A1f+0/6L/lv+W/6D/p/+s/7L/u//H/9L/2f/f
/+X/5//p/+n/6//r/+r/7P/t/+7/8P/w//H/8v/y//L/8v/y//P/8//z//P/9P/z//P/
9P/0//X/9f/2//f/9f/2//b/+P/4//f/9//3//j/+v/7//z/+//8//z//P/8//z//P/8
//v//P/8//z//f/9//3//f/+////AQACAAIAAgACAAEAAwADAAMABAAEAAQABgAHAAkA
CQAJAAkACgAMAA0ADQAOAA8AEAARABIAEwAUABUAFAAUABYAFgAXABcAFwAXABcAGAAZ
ABkAGAAYABcAFgAXABYAFQAUABIAEgASABAAEQAQABAADgANAA0ADAAMAAoACgAJAAgA
CgAIAAcABwAFAAUABQAFAAMAAQABAAEAAQABAAEAAQD//////v/9//7//f/9//3/+v/6
//v/+//7//r/+f/5//v/+//7//v/+v/4//f/9v/3//f/+P/5//f/+P/4//j/9v/2//b/
9v/4//j/+P/5//r/+f/4//f/+v/7//z//f/9//z//f/8//7//v8AAAAAAAAAAAAAAgAA
AAEAAQABAAIAAgADAAUABAADAAMAAgAEAAQABAADAAMAAwAEAAQABgACAAMABAAFAAYA
AwADAAMAAgAAAAAAAAAAAAMAAwADAAQABAAEAAMAAwADAAQABAAEAAUABQAFAAUABwAH
AAgACAAIAAkACAAHAAkACgAJAAoACAAIAAgACAAIAAgACgAKAAgABwAHAAYACAAIAAkA
CwAJAAkABwAHAAYAAwACAAIAAQAAAP///f/8//z//P/8//z//P/8//v/+v/6//r/+v/8
//z//P/9//3//f/9//v/9//3//r/+v/6//3///8DAAkAEAAVAB4AKwA5AEwAaACEAKEA
xADoAAcBIAEvASIB8ACeAEMA9f/E/67/ov+c/57/p/+u/7T/vf/H/9L/1//d/+n/7f/r
/+7/8f/y//L/8//z//P/9P/2//f/+P/4//r/+v/6//v/+f/5//n/+v/7//v//P/8//z/
+//7//v/+//8//z//v/+//3//f/9//3//v/+//7/AQACAAIAAgAAAAAAAAAAAAEAAgAC
AAIABQAFAAUABQAFAAUABgAGAAcACAAJAAkACQAJAAkACgAKAAoADAANAAsACwALAAsA
DAAOAA8ADwAQABEAEgATABMAEwATABMAFQAWABkAGgAbABsAGwAbABgAGAAYABcAGQAa
ABoAGgAZABgAFwAWABQAFAAUABIAEwASABIAEAANAA0ADAAMAA4ADgANAAwACgAIAAcA
BwAHAAcABwAHAAUAAwADAAMAAwADAAMAAwADAAMAAgABAAAA/////////v/+///////9
//z/+//7//v/+//7//v//f/8//z//P/8//v/+//7//n/+v/6//r/+v/6//r/+v/8//z/
/P/9/////////////f/9//3//f8AAAAAAgACAAAAAAACAAIAAAAAAAAAAgADAAUABgAH
AAUABAAEAAUABQAFAAYABgAIAAgACAAHAAcABwAIAAgACAAJAAkACQAHAAUABAAEAAcA
BwAIAAgACAAKAAgABQAEAAYABgAGAAYABQAFAAUABAAEAAQABAAEAAcABwAHAAgABgAG
AAUABQAFAAYABgAGAAkACQAJAAkABwAHAAgACAAJAAsACwALAAwADAAKAAoACgAKAAoA
CgAMAAwADgAOAAwACwALAAoACAAIAAkACwAMAA0ADAANAAoABwAGAAYABwAGAAUAAwAA
AAAAAAAAAAAAAAAAAP///P/8//z//P/+//7//v////////////3/+//9//7/AAD+/wEA
BQALABEAFgAdACQAMwBFAFwAcgCKAKcAyADoAAcBHAEdAQABwgBoABEA0/+w/6T/nP+W
/5z/pf+s/7T/vf/H/9D/2//h/+X/6f/v//L/9f/2//b/9//3//f/+P/4//n/+v/6//r/
+v/6//v//f/9//3//v/9//3//v/+//7//f/9//3//f/+//7/AAAAAP//////////AAAA
AAAAAQACAAIAAgACAAIAAgACAAEAAgACAAIABQAFAAUABQAEAAMAAwACAAUABgAHAAcA
BwAHAAcACAAGAAYACAAJAAsACwALAAsACgAMAA0ADQAOAA8AEAARABEAEQARABEADwAQ
ABMAFAATABMAEwATABIAEgASABEAEwAUABQAFAARABAADwAOAAwADAAMAAoACwAKAAoA
CAAHAAcABgAGAAgACAAHAAYABgAEAAMAAwADAAMAAwADAAMAAQABAAEA//////////8B
AAEAAAD///z/+//7//v/+P/4//n/+f/5//j/9//3//f/9//3//f/+f/4//j/+P/3//X/
9P/z//T/9v/3//j/+P/4//j/+P/4//j/+P/5//v/+//7//v/+//7//v/+//8//z//v/+
//z//P/+//7//v/+//7/AAAAAAEAAQABAAEAAAAAAAEAAQABAAIAAgAEAAQABAADAAEA
AQACAAIAAgACAAIAAQABAAEAAAAAAAAAAAAAAP///////wAAAAAAAP////8BAAIAAgAC
AAMAAwADAAMAAQABAAIAAgAFAAcABwAHAAcABgADAAIAAgACAAIAAgADAAQABwAIAAUA
AwACAAAAAAAAAAEAAwABAAEA/////wAA/f/8//z/+//6//n/9//2//b/9v/2//b/9v/2
//X/9P/0//T/9P/0//T/9P/1//X/9f/1//P/8f/z//b/9v/2//n///8DAAkADgAXACYA
NQBHAF4AfACcAL8A4gAAARsBJAENAdIAfAAiAN3/tf+i/5j/kv+W/57/p/+w/7j/v//J
/9L/2f/f/+P/5f/n/+j/6//s/+z/6//r/+v/7P/w//H/8v/y//H/8P/v/+//8f/x//H/
8v/x//H/8v/y//L/8f/x//H/8//0//T/9v/0//P/8//z//P/9P/0//T/9//4//j/+P/2
//b/9v/2//n/+v/6//r/+f/5//n/+f/5//n/+v/6//3//v///////f/9//3//v/+//7/
AAABAAEAAQABAAEAAgAEAAUABQAGAAcACAAJAAoACwAMAA0ACwAMAA8AEAAPAA8ADwAP
AA4ADgAOAA0ADQAOAA4ADgALAAoACQAIAAoACgAKAAgABQAEAAQAAgD//////v/+/wAA
AAD///7//P/6//n/+f/6//v//P/9//v/+f/5//n/9//3//f/9//1//X/9P/z//L/8f/x
//H/8v/y//P/8//z//L/8f/x//D/7//u/+3/7//u/+7/7v/u/+3/7f/t/+//8P/w//D/
7v/u/+7/7v/u/+7/7v/v//H/8f/x//H/8f/x//H/8f/0//T/9v/2//b/9v/4//j/9v/2
//b/+P/6//v/+//7//n/+P/4//n/+//7//z//P/8//z//P/7//v/+v/6//r/+v/6//n/
+f/5//j/+P/4//j/+P/6//v//P/+//z//P/7//v//f/+//7//v/9//3//f/9//v/+//8
//z//f////////8AAAAA/v/+/wAAAAAAAAAAAAAAAAIAAgD+//3//f/8//z//P/9////
//////3//f/8//n/+P/4//f/9v/1//P/8v/y//L/8v/y//L/8v/x//D/8P/w//D/8v/y
//L/8//x//H/8f/v//H/8f/y//T/9P/1//f//f8DAAoAEwAeACsAPQBYAHQAkgCzANgA
/AAbATQBNwEWAdIAdgAdAN3/tv+i/5b/lP+a/6X/rP+y/7v/w//M/9X/3f/h/+P/5f/o
/+v/7P/s/+v/6//r/+z/7v/v//D/8P/w//D/8P/x//H/8f/x//L/8//z//T/9P/0//P/
8//z//X/9v/2//j/9v/1//X/9f/1//b/9v/2//f/+P/4//j/+P/4//j/+P/5//r/+v/6
//v/+//7//v//f/9//7//v///wAAAQABAP///////wAAAgACAAQABQAFAAUABQAFAAYA
CAAJAAkACgALAAwADQANAA0ADQANAA4AEAAUABYAFgAVABQAEwAUABQAFAATABMAFAAU
ABQAEwASABEAEAAQABAAEAAOAAsACgAKAAgACQAJAAgACAAIAAgABwAGAAQAAgABAAEA
AQABAAEAAQD///3//f/9//v/+//7//v//f/9//z/+//5//f/9v/1//X/9v/4//n/9//2
//X/9f/1//X/9f/1//X/9P/0//T/9v/1//X/9f/z//T/9P/0//T/9P/0//T/9P/0//T/
9f/3//f/9//3//f/9//3//f/+v/6//z//P/6//r//P/8//z//P/8//7//v//////////
//7//v///wEAAQACAAIAAAAAAAAA////////AAAAAAIAAwADAAMA//8AAAAAAAAAAAAA
AQABAAEAAAD+//7//v/+/wEAAQABAAIAAAAAAP////8BAAIAAgACAAEAAQABAAEAAQAB
AAIAAgADAAUABQAFAAgACAAGAAYABAAEAAQABAAGAAYACAAIAAYABQAFAAQABAAEAAUA
BwAHAAcABQAFAAQAAQAAAAAA///+//3/+//6//r/+v/6//r/+v/6//n/+P/4//j/+P/4
//j/+P/5//n/+f/5//f/9//1//b/+v/8//3///8FAA0AEgAZACQANQBJAFwAdgCWALcA
2AD8AB0BMAEpAQQBugBeAAkAz/+y/6b/mv+a/6T/q/+u/7b/w//L/9T/3f/j/+f/6f/r
/+z/7//w//D/8f/x//H/8v/0//X/9v/2//b/9v/2//f/9f/1//X/9v/5//n/+v/6//r/
+f/5//n/+f/6//r//P/8//v/+//7//v//P/8//z/+//8//z//P/+//7//v/+////AAAA
AAAAAQABAAEAAQABAAEAAgACAAEAAgADAAMABQAFAAUABgAGAAYACAAJAAkACQAJAAkA
CAAKAAsACwAMAA0ADgAPAA8ADwAPAA8ADwAQABMAFAAVABUAFQAVABQAFAAUABMAEwAU
ABQAFAARABAADwAOAA4ADgAOAAwADQAMAAwACgAJAAkACAAIAAgACAAHAAYABgAEAAMA
AwAFAAUABQAFAAUAAwADAAMA//////////8BAAEAAAD///7//f/9//3/+v/6//v/+//9
//z/+//7//r/+f/4//f/+f/4//j/+P/4//f/9//3//f/+P/4//j/+v/6//r/+v/6//r/
+v/7//v/+//7//v/+//7//v/+//6//r//P/8//3//v8BAAIAAQAAAP//AAACAAMAAwAD
AAMAAgACAAMAAQABAAIAAgAEAAQABAADAAMAAwAEAAQAAgADAAMAAwADAAMABAACAAAA
AgACAAIAAgADAAMAAwACAAAAAAAAAAAAAwADAAMABAACAAIAAQABAAMABAAEAAQAAwAD
AAMAAwAFAAUABgAGAAcACQAJAAkACgAKAAgACAAKAAoACgAKAAgACAAKAAoACAAHAAcA
BgAGAAYABwAJAAkACQAHAAcACAAFAAQABAADAAIAAQD///z//P/8//z//v/+//7//f/6
//r/+v/6//z//P/8//3/+//7//v/+f/5//n//P/+/wAA//8BAAcADQAQABcAIgAxAEEA
UgBsAIgApwDIAOgABQEcASMBCAHMAHQAGQDX/7L/pP+a/5b/nv+n/67/sv+9/8f/0v/b
/+H/6f/t/+//8P/z//T/9P/1//X/9f/2//b/9//4//j/+f/6//v//f/7//v/+//8//3/
/f/+//7//P/7//v/+//9//7//v8AAAAA//////////8AAAAAAAABAAIAAgACAAIAAgAC
AAIAAwAEAAQABAAHAAcABwAHAAUABQAGAAYACQAKAAsACwAKAAkACAAIAAkACgANAA8A
DgANAAwACwAMAA4ADwAPABAAEQASABMAEwATABMAEwATABQAFwAYABkAGQAZABkAFgAW
ABYAFQAVABYAFgAWABUAFAATABIAFAAUABQAEgARABAAEAAOAA0ADQAMAAwADAAMAAsA
CgAKAAgABwAHAAkACQAJAAkACQAHAAcABwAFAAUABQAFAAUABQAEAAMAAgABAAEAAQAC
AAIAAwADAAEAAAD/////AQABAAEAAQABAAAAAAAAAP7//f/9//3///8AAAAAAAAAAAAA
AAAAAAAAAAAAAAEABQAFAAUABQADAAMAAwADAAQABAAGAAYABgAGAAgACAAIAAgACAAK
AAoACwALAAsACwAKAAoACwANAA0ADgAOAAwADAAMAAsACwALAAwADAAOAA8ADgANAAwA
CwAKAAsACwALAAoACgAKAAoACgAJAAkACQAKAAwADAALAAsACQAKAAoACgANAA0ADQAN
AA8ADwAQABAADwARABEAEQAUABQAEgASABEAEAAPAA4AEAAQABIAEgAQAA8ADwAOAAwA
DAANAA8AEAARABAAEQAPAAsACQAIAAcABgAFAAMABAAEAAQABAADAAIAAQD//wAAAAAA
AAAA/v/+//7///8BAAEAAQD/////AQAAAAIAAgADAAUACwATABoAIwAqADcARwBaAHIA
kACzANIA7gALARwBEwHqAJwAQAD1/8X/rv+k/57/nP+i/6n/rP+y/7//y//W/9//5//t
/+//7//y//X/9v/2//n/+f/5//r/+v/7//z//P/+//7//v////3//f/9//7//f/9//7/
/v//////AAABAP//AAAAAAIAAgABAAEAAQADAAQABAAEAAQABAADAAIABAAEAAQABAAF
AAYABgAGAAcABwAHAAcABwAHAAgACAAHAAgACQAJAAsACwALAAwACgAKAAwADQAPAA8A
DwAPAA4AEAARABEAEAARABIAEwAUABUAFgAXABYAFgAYABgAFwAXABcAFwAYABgAGAAX
ABYAFgAVABQAFAAUABQAFAASABIAEgAQAA8ADgAOAAwADAANAA0ADgAMAAwACwAKAAwA
CgAJAAkABwAHAAcABwAHAAUABQAFAAMAAwADAAMAAwADAAIAAQACAAEAAQABAAIAAgAD
AAMAAQAAAP///////////////////v/+//7/AAD////////9//7//v/+/wAAAAAAAAAA
AAAAAAAAAQABAAEAAQABAAIAAwAEAAUABAAEAAYABgAIAAgACgAKAAoACgAKAAwACwAL
AAoACQALAAoACgALAAsACwAMAAwADAAMAAwACwALAAsADAAMAAoACAAJAAoACwAMAAkA
CQAJAAgACgAKAAoACgALAAsACwAMAAoACgAJAAkACwAMAAwADAALAAsACwALAAsACwAM
AAwADwARABEAEQAQABAADgAOABAAEAAQABAAEAAQABIAEgAOAA0ADQAMAA4ADgAPABEA
DwAPAA0ADQAMAAkACAAIAAkACAAHAAUAAgACAAIAAgAEAAQABAADAAAAAAAAAAAAAAAA
AAAAAQADAAMAAwABAAEAAQACAAIABAAHAAsAEQAXABwAJQAyAEMAVwBsAIgAqADHAOoA
CgEjASoBGwHiAIoAMADr/8H/sv+q/6T/pv+u/7X/vP/G/83/1f/g/+n/7//z//X/9//4
//v//P/8//z/+//6//r//v///wAAAAACAAIAAgADAAEAAQABAAIAAwADAAQABAAEAAMA
AwADAAMABAAEAAYABgAFAAUABQAFAAYABgAGAAcACAAIAAgACAAIAAgACAAJAAoACgAK
AAsACwALAAsACQAJAAoACgANAA4ADwAPAA8ADwAPABAAEQASABUAFwAVABUAFQAVABQA
FgAXABcAGgAbABwAHQAbABsAGwAbAB0AHgAhACIAIQAhACEAIQAiACIAIgAhACEAIgAi
ACIAIAAeABwAGgAcABwAHAAaABkAGAAYABYAFQAVABQAFAAWABYAFQAUABQAEgARABEA
EwATABMAEwASAA8ADgANAAsACwALAAsADQANAAwACwAIAAcABwAHAAgACAAJAAkACQAI
AAcABwAFAAUABQAFAAUABAAEAAQABgAFAAUABQAHAAgACAAIAAgACAAIAAgACgAKAAoA
CwANAA0ADQANAAsACwALAAsADgAOABAAEAAOAA4AEAAQABAAEAAQABIAEgATABMAEwAV
ABQAFAAVABUAFQAWABYAFgAWABYAFQAVABQAFQAWABcAGAAXABcAFwAWABQAFAAUABQA
FQAVABUAFgAWABYAFQAVABYAGAAZABoAGwAbABsAGwAZABkAGgAaAB0AHwAfAB8AHgAe
ABwAHAAcABwAHAAcABwAHAAeAB4AHgAdAB0AHAAcABwAHQAfAB0AHQAbABsAHAAZABgA
GAAZABgAFwAVABIAEgASABIAFAAUABQAEwAQABAAEAAQABIAEgASABMAEwATABMAEQAN
AA8AFAAWABgAGQAbAB8AJwAsADEAPgBNAF8AdACOAK4A0QD0ABgBNwFMAVEBNgH2AJoA
QQABANr/yP+8/7j/vv/H/8z/1P/f/+f/7v/3////AwAFAAkADAAPABAAEAAPAA8ADwAQ
ABIAEwAUABQAFgAWABYAFwAXABcAFwAYABcAFwAYABgAGAAXABcAFwAZABoAGgAcABwA
GwAbABsAGwAcABwAHAAfACAAIAAgACAAIAAgACAAIQAiACIAIgAjACMAIwAjACMAIwAk
ACQAJwAoACkAKQApACkAKQAqACwALAAuAC8ALwAvAC8ALwAuADAAMQAxADQANQA2ADcA
OAA5ADoAOwA7ADwAPwBAAEEAQQBBAEEAQABAAEAAPwBBAEIAQgBCAD8APgA9ADwAPgA+
AD4APAA9ADwAPAA6ADcANwA2ADYANgA2ADUANAA0ADIAMQAxADEAMQAxADEALwAtAC0A
LQAtAC0ALQAtAC8ALwAuAC0ALAArACsAKwAqACoAKwArACsAKgApACkAJwAnACcAJwAo
ACgAKQAqACgAJwAnACcAJwAoACgAKAAqACoAKgAqACgAKAAoACkALQAtAC0ALQAtAC0A
LQAtAC4ALgAwADAAMAAwADIAMgAyADIAMgA0ADYANwA3ADcANwA2ADYANwA5ADkAOgA6
ADoAOgA6ADkAOwA7ADwAPAA6ADsAOwA7AD0AOwA6ADoAOwA7ADwAPAA6ADoAOgA5ADsA
OwA6AA==
         </WaveFormData>
      </LeadData>
   </Waveform>
</RestingECG>
