# Supplementary material for: Detection of Left Atrial Enlargement Using a Convolutional Neural Network-Enabled Electrocardiogram
Source: Front Cardiovasc Med. 2020 Dec 17;7:609976. doi: 10.3389/fcvm.2020.609976 (PMC7773668; doi:10.3389/fcvm.2020.609976)
Supplement: Supplementary file 1 [file Data_Sheet_1.ZIP › hyp/1802017542_5469_0000000E.XML]

<?xml version="1.0" encoding="Windows-1252"?>
<!DOCTYPE RestingECG SYSTEM "restecg.dtd">
<RestingECG>
   <PatientDemographics>
      <PatientID>1802017542</PatientID>
      <PatientAge>73</PatientAge>
      <AgeUnits>Years</AgeUnits>
      <Gender>Male</Gender>
      <PatientLastName>liangmingda</PatientLastName>
   </PatientDemographics>
   <TestDemographics>
      <DataType>Resting</DataType>
      <Site>1</Site>
      <AcquisitionDevice>MAC55</AcquisitionDevice>
      <Status>Unconfirmed</Status>
      <Priority>Normal</Priority>
      <AcquisitionTime>09:52:07</AcquisitionTime>
      <AcquisitionDate>03-28-2017</AcquisitionDate>
      <CartNumber>1</CartNumber>
      <AcquisitionSoftwareVersion>009C</AcquisitionSoftwareVersion>
      <XMLSourceVersion>MAC5000 v1.0</XMLSourceVersion>
   </TestDemographics>
   <RestingECGMeasurements>
      <VentricularRate>76</VentricularRate>
      <AtrialRate>76</AtrialRate>
      <PRInterval>182</PRInterval>
      <QRSDuration>106</QRSDuration>
      <QTInterval>412</QTInterval>
      <QTCorrected>463</QTCorrected>
      <PAxis>71</PAxis>
      <RAxis>-38</RAxis>
      <TAxis>10</TAxis>
      <QRSCount>12</QRSCount>
      <QOnset>208</QOnset>
      <QOffset>261</QOffset>
      <POnset>117</POnset>
      <POffset>171</POffset>
      <TOffset>414</TOffset>
      <ECGSampleBase>500</ECGSampleBase>
      <ECGSampleExponent>0</ECGSampleExponent>
   </RestingECGMeasurements>
   <Diagnosis>
      <Modality>Resting</Modality>
         <StatementCount>5</StatementCount>
         <LabelText>12SL ��ϳ���</LabelText>
      <DiagnosisStatement>
         <StmtFlag>ENDSLINE</StmtFlag>
         <StmtText>�������</StmtText>
      </DiagnosisStatement>
      <DiagnosisStatement>
         <StmtFlag>ENDSLINE</StmtFlag>
         <StmtText>������ƫ</StmtText>
      </DiagnosisStatement>
      <DiagnosisStatement>
         <StmtFlag>ENDSLINE</StmtFlag>
         <StmtText>�������� T ���쳣</StmtText>
      </DiagnosisStatement>
      <DiagnosisStatement>
         <StmtFlag>ENDSLINE</StmtFlag>
         <StmtText>QT�����ӳ�</StmtText>
      </DiagnosisStatement>
      <DiagnosisStatement>
         <StmtFlag>ENDSLINE</StmtFlag>
         <StmtText>�쳣 ECG</StmtText>
      </DiagnosisStatement>
   </Diagnosis>
   <Waveform>
      <WaveformType>Rhythm</WaveformType>
      <WaveformStartTime>0</WaveformStartTime>
      <NumberofLeads>8</NumberofLeads>
      <SampleType>CONTINUOUS_SAMPLES</SampleType>
      <SampleBase>500</SampleBase>
      <SampleExponent>0</SampleExponent>
      <HighPassFilter>16</HighPassFilter>
      <LowPassFilter>150</LowPassFilter>
      <ACFilter>NONE</ACFilter>
      <LeadData>
         <LeadByteCountTotal>10000</LeadByteCountTotal>
         <LeadTimeOffset>0</LeadTimeOffset>
         <LeadSampleCountTotal>5000</LeadSampleCountTotal>
         <LeadAmplitudeUnitsPerBit>4.88</LeadAmplitudeUnitsPerBit>
         <LeadAmplitudeUnits>��V</LeadAmplitudeUnits>
         <LeadHighLimit>2147483647</LeadHighLimit>
         <LeadLowLimit>268435456</LeadLowLimit>
         <LeadID>I</LeadID>
         <LeadOffsetFirstSample>0</LeadOffsetFirstSample>
         <FirstSampleBaseline>0</FirstSampleBaseline>
         <LeadSampleSize>2</LeadSampleSize>
         <LeadOff>FALSE</LeadOff>
         <BaselineSway>FALSE</BaselineSway>
         <ExcessiveACNoise>FALSE</ExcessiveACNoise>
         <MuscleNoise>FALSE</MuscleNoise>
         <LeadDataCRC32>3094794110</LeadDataCRC32>
         <WaveFormData>
ngCeAJ4AngCKAHgAZgBUAD8AKgAVAAAA+//2//H/7P/v//D/8f/y//T/9P/0//T/9P/0
//T/9P/3//j/+f/6//z//P/8//z//v/+//7//v/8//z//P/8//7//v/+//7//P/8//z/
/P///wAAAQACAAEAAAD///7//f/8//v/+v/7//z//f/+//z//P/8//z//P/8//z//P/9
//7///8AAP7//v/+//7/AAAAAAAAAAD+//7//v/+//7//v/+//7/AQACAAMABAAAAP7/
/P/6//3/AAADAAYABQAEAAMAAgACAAIAAgACAAUABgAHAAgABQAEAAMAAgAFAAYABwAI
AAUABAADAAIABAAGAAgACgAIAAgACAAIAAgACAAIAAgACgAKAAoACgAIAAgACAAIAAoA
CgAKAAoACgAKAAoACgAIAAgACAAIAAoACgAKAAoACQAIAAcABgAHAAgACQAKAAgABgAE
AAIAAAAAAAAAAAABAAIAAwAEAAIAAgACAAIABAAEAAQABAADAAIAAQAAAAAAAAAAAAAA
/v/+//7//v/9//z/+//6//z//v8AAAIA///+//3//P/6//r/+v/6//v//P/9//7/+//6
//n/+P/7//z//f/+//7//v/+//7/AAAAAAAAAAAAAAAAAAAAAAAAAAAAAAAAAAAAAAAA
AAABAAIAAwAEAAQABAAEAAQAAwACAAEAAAACAAIAAgACAAIAAgACAAIAAgACAAIAAgAD
AAQABQAGAAYABgAGAAYABgAGAAYABgAEAAQABAAEAAUABgAHAAgABgAGAAgACAAJAAkA
CQAJAAoADAAJAAkABwAHAAkACQAKAAoACQAJAA0ADQANAA0ADQANAA0ADQANAA0ACwAL
AAcABwAIAAgABAAEAAMAAgACAAIAAgABAAAAAAACAAIAAQAAAAAAAAACAAIAAgACAAAA
AgAAAAAA/////wAAAAABAAIAAwAEAPr//v/9//f/+//9//z/AAACAPz/+v/9/wAACQAT
ACAALAA5AEwAYgB3AIgAlgChAK0AswCvAKEAjgB2AF0ASAA0ACEACwD1/+z/7//t/+b/
5//s//D/8P/y//H/9f/1//P/8//z//L/8//2//v//v/+//z//P/9//7//f/6//n/+f/8
//z///////3//f/9//3////9//3//v8BAAEAAQABAAAA///+//3//f/9//3//f/+//7/
AAAAAP7//P/8//z///////7//P/9//7//f/+//z/+P/7//v//f/8//z//P/6//v/+//5
//j/+//8//3//P/8//3//f/8//z//P/8//3//v///wAA/f/9//z/+//+////AAABAP//
////////AQACAAMABAACAAIAAwAFAAMAAgACAAMAAQABAAYABgAEAAMAAwAFAAUABgAH
AAcABwAFAAUABgAEAAQABAAEAAQABQAHAAgABQADAAIAAQABAP////8CAAIAAQAAAAAA
///+//7////9//3/+//7//r/+f/3//P/9v/4//v//v/7//n/+P/0//T/9P/y//L/8f/z
//H/8f/v/+//8P/w//P/8//y//D/7v/u/+7/7v/w//D/8P/w/+7/7v/t/+3/6v/o/+f/
5v/q/+r/7v/w/+z/6//s/+z/6v/p/+n/6f/n/+f/6P/o/+j/5//n/+f/6f/p/+z/7v/r
/+r/6//q/+n/6v/t/+7/8P/x//H/8f/w/+7/7f/s/+7/7v/u/+7/7v/t/+3/7//t/+r/
6P/m/+r/7P/u//H/7v/r/+j/5//p/+r/6v/r/+7/7//w//H/8P/w//D/8P/v//D/8v/0
//D/9f/5//H/6v/t//D/8//2//X/9P/0//P/8f/x//L/9P/x//H/8f/x//P/8//0//T/
9f/1//f/9//1//X/9f/1//f/9//3//f/9f/1//H/8f/v/+7/6//q/+z/7P/t/+7/7P/r
/+r/6v/s/+z/6//q/+z/7P/s/+z/6f/o/+f/6P/p/+r/6v/r/+v/6v/p/+j/6v/q/+j/
6P/r/+//8f/p/97/4P/i/97/4P/p/+z/7//7/wgAFAAhAC4ARABdAHQAiACVAJkAnQCd
AJEAfABmAE8APAAsABUA+f/l/9r/2f/b/9b/0f/S/9j/3P/a/9X/1f/V/9n/3f/f/+L/
5//k/+H/4v/i/+D/4P/h/+L/4v/g/+D/4f/l/+b/6v/r/+f/5//n/+f/5f/j/+P/5P/j
/+P/4//j/+X/5f/l/+X/5//n/+f/5//k/+T/5v/m/+b/5P/k/+T/4//j/+L/4P/k/+b/
5v/o/+j/5P/n/+f/6f/o/+j/6P/q/+v/6//p/+T/5f/k/+P/5f/m/+j/6f/o/+j/6P/o
/+r/6v/q/+r/6P/p/+n/6f/r/+v/6//r/+v/6//r/+v/7P/s/+z/7P/u/+7/7//x//P/
8v/y//P/8P/v//P/8v/x//H/8v/1//P/9P/1//X/9f/z//P/9P/2//b/9v/2//T/8//z
//L/8//z//T/9f/z//H/8f/0//L/8f/w//D/7f/s/+z/7f/v/+//7f/t//D/8f/x/+//
7//w//L/9P/x/+//7v/q/+j/6P/m/+b/6f/r/+n/6f/s/+3/7//w/+//7f/q/+b/5v/m
/+b/5v/m/+b/5v/m/+b/5v/l/+X/5//m/+b/5v/m/+T/5v/m/+P/4//l/+b/6P/n/+f/
5//i/+H/4f/g/+H/4f/i/+P/4//j/+b/6P/m/+b/6P/o/+T/5P/m/+b/6P/p/+n/6f/p
/+j/6P/o/+b/5v/m/+b/6v/r/+3/8f/t/+r/6P/m/+T/5P/k/+X/5//n/+f/6f/o/+j/
5//n/+v/6//r/+v/7v/u/+7/7v/s/+z/7f/u/+7/7//v/+//8f/y/+//7v/t/+z/7v/u
/+//7//v/+//8P/y/+//7//v/+//8//z//T/9P/y//H/8v/x//T/9f/2//f/8//x/+//
7f/s/+3/6v/r/+3/7v/t/+7/6//q/+r/6v/s/+v/6v/q/+r/6v/p/+j/6v/q/+r/6v/o
/+j/6P/q/+b/5v/l/+X/5//o/+n/6v/s/+z/6v/q/+v/6//t/+3/7P/q/+b/5P/k/+f/
6v/x//3/DgAcACUANgBQAGkAfACMAJkAoQChAJsAkQCAAGIARQA4ACwAEQD3/+n/5P/Z
/9H/1v/Z/9z/3v/c/9z/3f/d/9//4//j/+H/5v/r/+r/6//y//L/8P/u/+3/7P/s/+r/
6v/r/+z/7P/v/+//7f/t/+3/7f/w/+//8P/y/+//7f/r/+n/6v/r/+z/7f/u/+//8P/x
/+//7v/v/+7/8P/w//L/9P/z//P/8v/w//D/8v/y//T/9P/w//P/8//1//T/9P/0//L/
8//z//H/8f/z//P/8//y//L/8//z//b/9v/2//b/9P/0//T/9P/2//f/9//3//j/9//2
//X/9//3//f/9//7//z//f/+//3//P/8//3/+//6//r/+//5//n//v/+//v/+//8////
//8AAAEAAQD///3//f/+/wEAAgADAAQAAgABAAEAAAD+//3//f/9/////f/9/wAA/P/7
//r/+v/7//r/+v/7//3//f/7//v//P/9//3/+//4//j/+f/6//j/9//3//T/9f/2//X/
9v/3//n/9//3//f/9//4//j/+P/3//X/8v/y//L/8v/y//T/9P/0//T/8v/y//H/8f/z
//T/9v/4//X/8v/z//L/7f/t/+//8P/x//H/8v/z//H/8f/y//L/8//z//T/9f/3//f/
+v/8//f/9v/3//b/9P/0//b/9v/0//X/9f/1//b/9v/3//j/+P/4//j/+P/3//X/9P/1
//b/9v/3//j/+P/4//j/+f/3//X/8//z//j/+v/7//3//f/7//n/9//6//r/+v/6//r/
+v/7//z/+v/2//j/+v/8//7//v/+///////9//3//v8AAP7///8AAAEAAgABAAEAAAAC
AAMABgAHAAYABQAEAAMABQAFAAUABQABAAEA/f/9//3//P/5//j/+P/4//n/+v/8//v/
+v/6//v/+v/4//b/+P/4//j/+P/2//b/9v/4//f/+P/4//n/+P/4//j/+P/4//j/9v/2
//v//f/5//P/8v/0//D/7P/s//P//v8FAAkAEgAcACkAOABOAGkAgACSAJ8ApwClAJ0A
jwCCAHIAWQBGADYAIwAJAPH/6v/t/+n/4P/f/+T/6P/o/+b/5f/n/+X/5f/p/+3/8P/z
//T/8//2//L/7//u/+7/7v/x//D/8f/z//L/8v/1//X/8//z//P/8//0//P/9P/2//b/
9f/0//P/8//z//P/8//1//X/9f/1//P/8v/z//L/9P/y//L/8v/1//X/9P/y//b/+P/4
//r/+P/y//P/8f/0//T/9f/2//X/9f/0//H/7//x//H/8f/0//T/9f/1//T/9P/0//T/
9v/2//b/9v/0//X/9f/1//b/9f/0//P/9f/3//n/+//7//r/+f/4//r/+v/7//3//f/8
//z//f/6//n//f/8//n/+f/6//3///8AAAEAAQADAAEAAQACAP///v/9//z/+//7//z/
/P//////AAABAP///f/9/wAAAAD///7//v/7//r/+v/7//v/+//5//n//P/9//3/+//5
//j/+P/4//r/+f/5//b/+P/4//b/9v/2//f/9P/z//T/9f/3//j/+//7//r/+P/1//T/
8//y//L/8v/y//L/9P/0//P/8//1//T/9P/0//L/8P/y//L/8f/x//P/9P/z//H/8P/v
/+3/7f/u/+7/8f/x//L/8//w/+//8f/y//H/8v/1//b/8v/y//T/9P/2//f/9//3//X/
9P/0//T/8v/y//L/8v/z//P/9P/3//n/+P/4//j/9v/2//b/9//5//f/9f/1//j/+P/3
//f/+f/5//n/+f/6//r/+v/6//b/9v/3//j/+v////3/+v/8//z//P/8//z//P/9//3/
/f/9//7/AAD//////////wAA//////7//////wEAAQABAAEAAQABAAMAAwADAAMAAAD/
//r/+f/8//z/+v/6//f/9v/2//b/9//3//f/+P/5//j/9v/0//T/9P/0//T/9f/2//f/
+v/2//T/8f/v//H/8v/z//T/9v/2//T/9P/3//P/8f/1//j/8v/s/+7/8P/x//T/AwAP
ABIAIgA7AEoAVgBvAIQAlAChAKUApQCjAJcAhABuAFcAQgAwABUA9//n/+r/7//n/+L/
4//m/+j/6v/q/+v/6//t/+v/5//p/+7/8//y/+3/7v/0//X/9v/4//r/9//0//P/8//0
//T/9//3//P/8//z//P/9v/1//b/+P/5//n/+f/5//f/9f/z//H/8//1//f/+f/3//b/
9//2//j/9v/2//b/+f/5//j/9v/3//j/9//4//j/9P/3//f/+f/4//j/+P/4//n/+f/3
//f/+f/5//n/9//2//b/9f/3//j/+f/6//f/9v/1//T/9f/3//j/+f/7//v/+//7//v/
+//7//v//f/+////AAD9//z//P/9/////v/+////AAABAAcACAADAAEAAAABAAIABAAG
AAcABQABAP///v8AAAAAAAAAAAAAAQADAAQABAADAAMAAwABAP////8CAP///f/7//r/
+v/6//v//f///////f/9//z/+//5//X/9//4//r//P/6//n/+f/2//j/+P/2//b/+P/7
//r/+//3//X/9P/y//T/9f/1//T/9P/0//T/9P/y//L/8v/y//H/8P/u/+3/7f/s/+z/
7P/u/+z/7v/u/+z/7f/w//L/7//t/+z/6//q/+v/7f/u/+z/6//r/+v/7f/t//D/8v/v
/+7/7//u/+3/7v/x//L/8v/z//P/8//x//D/8P/w//L/8v/y//L/8P/v/+//8f/v/+7/
7v/u//D/8P/w//H/8f/v/+3/7f/v//D/8P/x//H/8f/x//H/8v/y//L/8v/z//T/9v/4
//X/9f/0//P/8//4//b/9v/2//b/9v/2//f/9//5//n/+v/8//f/9//3//f/+f/5//r/
+v/7//v//f/9//r/+f/4//f/+//9////AQD8//v/9v/1//T/9P/y//L/9P/0//X/9v/0
//P/8v/y//L/8v/x//D/8P/w//D/8P/y//L/8v/0//P/9P/0//X/8//y//H/8P/u/+7/
7P/s//P/9f/x/+//7v/s/+7/7v/u//X/AAAJAAsAEAAkADkATABkAHsAigCUAKEAoQCb
AJMAgwBuAFoARwA2ACQACQDr/93/4P/l/+H/3P/d/+L/5P/k/+b/5f/j/+H/4//n/+n/
6P/n/+T/5f/o/+z/7//w//L/9P/y//D/8P/x/+//7v/w/+//8P/x//L/8//w/+3/7P/s
/+//7//v/+//8f/x//H/8f/v/+//7//v/+//8P/z//T/8//w/+//7v/w//H/8f/w//H/
8v/x//L/9P/w//P/8//x//D/8P/w/+7/7//v/+3/7v/x//L/8//2//b/9//3//f/9v/1
//T/9v/2//b/9v/1//X/9P/z//j/+f/6//v/+P/3//b/9f/2//b/9v/2//b/9v/3//n/
+//6//r/+//9//3/AgACAP7//f/9/////P/8//z/+//+//3//v8AAP3//P/7//r/+f/5
//r/+v/7//v//P/9//3/+//7//7//v/9//z//P/5//j/+P/5//z//f/8//3/+//7//r/
9//0//T/9f/2//n/+f/6//j/+P/4//b/9v/2//f/9P/z//X/9f/2//b/+f/5//j/9v/2
//b/9v/2//X/9P/z//L/8//0//T/9f/1//T/9P/0//L/8P/y//L/8P/x//T/9v/0//P/
8//z//L/8//1//b/9f/z//L/8f/z//P/9v/4//X/9P/1//T/9P/0//b/9v/4//n/+f/5
//v/+v/6//r/+P/4//j/+P/5//n/+v/9//z/+v/5//j/+f/6//v//f/9//v/+f/5//z/
/P/7//v//f/9//3//f/+//7//v/+//r/9v/2//j/+v/8//7//v/+//////8BAAEAAgAE
AP//////////AQABAAIAAgABAAEAAwADAAEAAQABAAEAAQABAAEAAQABAAEA/f/9//7/
/v/8//z/+f/4//j/+P/6//n/+P/4//v//P/8//z/+//6//n/+P/2//b/9v/4//f/+P/4
//n/+P/4//j/+P/5//r/+f/6//X/+f/5//P/9P/2//T/7v/y//X/+P8BAAsAEgAeAC0A
PgBSAG0AhgCSAJUAoQCpAKMAlwCKAHYAXQBQAD4AJQAJAPX/5v/n/+v/5v/j/+j/6v/o
/+7/7//n/+v/8//3//X/8v/z//b/9//y/+7/7//w//L/9P/1//T/9f/3//b/9v/5//n/
+P/5//r/+//5//X/8//y//T/9f/2//f/+P/5//r/+//5//n/+f/5//j/+P/6//r/+P/2
//b/9v/3//f/9v/0//f/+v/7//7//f/4//r/+f/7//r/+v/6//j/+f/5//f/9//5//n/
+f/6//r/+//7//r/+v/6//r//P/8//z//P/6//v/+//7//7///8AAAEAAwADAAMAAwAB
AAAA///+/wAAAAABAAMABQAEAAQABQAEAAMABwAGAAQAAwADAAUABQAGAAcABwAJAAkA
CwAOAAwADAAMAAwACwALAAwADAAKAAkACQAJAAYAAwACAAQAAwADAAMABAAEAAQABQAH
AAYABQACAAEAAAABAAEA/////wAAAgAEAAIAAQABAP7//v/+//z//P/9/////f/9////
//8AAAAAAAD///3/+v/5//r/+//8//r/+v/6//r/+v/6//n/+f/5//j/+P/4//b/9P/2
//b/8f/x//P/9P/0//P/8//z//T/9f/3//j/9v/1//X/9f/1//X/+P/6//j/+P/6//r/
+P/4//r/+v/4//n/+f/5//j/9v/1//T/+P/6//z//v/7//n/+P/5//v/+v/6//r/+P/4
//j/+f/7//n/9//3//r/+v/5//n//f/9//3//f/+//7//v/+//r/+v/7//z/BAAGAAIA
AAD+//z/AAAAAAEAAQACAAMABQAIAAQAAwACAAEABgAHAAkACgAGAAUABgAFAAUABQAF
AAUAAwADAAMAAwADAAMA/////wEAAgABAAIAAAD+//3//P/6//n/+P/4//v//P/8//z/
+v/6//r/+v/6//r/+v/8//z//P/7//v//P/8//z//P/6//r/+P/4//3/9//x//P/9v/4
//b/8P/y//n//v8FABEAIAAyAD8ATgBgAHUAigCaAKMApQCjAJ0AkwCGAHAATwA+ADIA
GQD7/+n/5v/l/+X/5v/l/+b/7P/q/+T/5f/t//H/6//r//H/8P/x//L/7f/s//T/9P/0
//X/9v/1//L/8f/x//X/9v/6//v/9v/1//T/8//z//H/8f/y//T/9f/2//f/9f/1//X/
9f/0//P/8v/x//P/9P/3//j/9v/0//T/9P/2//f/9//2//b/9v/0//T/9v/y//X/9f/3
//b/9v/2//T/9f/1//P/8//1//X/9f/0//T/9f/1//b/9v/2//b/9v/2//b/9v/2//f/
9//3//v/+//7//v/+f/5//n/+f/8//z//P/8//z//P/9/////f/8//z//f//////BAAE
AP7//f/9////AQACAAMAAwABAP////8AAAMABAAFAAYAAwADAAQABAACAAEAAQABAAAA
/f/8//7/AAABAAIABAABAP7//P/7//z//f/8//3//P/9//3/+//8//z//f/+/wAA////
//z/+v/6//j/+P/5//v/+f/5//j/9//3//b/+P/5//n/+P/4//j/+P/4//f/9v/1//T/
9f/2//b/9//3//b/9v/2//P/8P/x//D/7v/v//L/9P/z//H/8P/v/+//8f/0//b/9P/z
//P/8//x//H/9P/2//b/9v/4//j/9P/0//b/9v/2//f/9//3//n/+P/4//j/+P/4//j/
+P/4//f/9//5//n/+P/4//j/+v/6//r/+//9//v/+f/5//3//v/+///////////////+
//7//v/+//z//P/9//7/9v/4//r/+v/6//r///8AAAIAAwABAP///v/+//3///8BAAMA
AwABAAAA/v/+////AgADAAQABQAGAAcABgAFAAQAAwABAAEA/f/9////AAD//wAA/f/8
//z//P/8//v/+v/6//v/+v/4//b/+f/6//v//P/8//z//P/+//r/+v/5//n//P/8//z/
/P/4//b/8v/w//f/+//9/wEAAAD2//L/9P/y//P//P8FAA0AHAAqADUARgBeAHMAhACS
AJ8AqwCxALEAowCKAG4AVwBAADIAIwAJAPH/7P/x/+//6P/l/+b/5v/m/+b/6//v//H/
7f/t/+//8v/v//L/9//4//j/+P/4//n/+v/5//b/9f/1//n/+v/+////+f/3//X/8//2
//X/9v/4//n/+f/5//n/+f/5//n/+f/3//f/9//3//f/+P/7//z/+//4//f/9v/3//f/
9v/0//f/+v/7//7//P/4//v/+//9//z//P/8//r/+//7//n/+v/9//7////9//z//P/7
//7//v/+//7//P/8//z//P/8//3//f/9//////////////////////8CAAIAAgACAAEA
AAAAAAEAAgACAAMABQADAAMACAAIAAYABQAFAAcACQAKAAsACwAKAAcABgAGAAgACAAI
AAgACQAJAAoACgAHAAUABAADAAQAAwAEAAgABAADAAIAAgABAAAAAAABAAMAAwABAAEA
AgADAAMAAQAAAAAAAQACAAEA///+//r/+v/6//j/+P/7//3/+//7//z//f///wAAAAD/
//3/+v/4//j/+P/4//j/+P/4//j/+f/6//r/+//6//j/9//2//f/9v/5//r/9f/1//f/
+P/4//f/9//3//b/9//5//r/9//1//T/8//1//f//P8AAPv/+v/7//r/+v/6//z//P/8
//3//f/9//3//P/8//z//v/+//7//v/9//v/+v/7//3//P/8//z//v/+//7////9//v/
+f/5//7/AAABAAMABAADAAIAAQAEAAQABAAEAAAAAgAAAAAAAAAAAAUABgAIAAkABwAF
AAQABAD//////////wQABQAHAAgABQADAAMAAQAEAAUABgAHAAcABwAHAAcABQAFAAEA
AQAEAAQAAgACAP///v/+//7/AAD///7//v/9//z/+v/4//n/+v/7//z//v/+//7/AAD8
//r/9//1//n/+v/7//z/+v/6//j/+P/9//f/9f/3//j//P/4//L/8v/z//j/AQAHABAA
IAAxAEAATgBlAHoAjACbAKMApwCnAKEAkAB6AGEASgA4ACcAEQD5/+z/6//v/+r/5f/m
/+b/6P/s/+//8f/z//H/8f/r/+b/6f/w//H/8v/0//T/9P/1//b/9f/y//H/8f/0//T/
9//3//X/9f/1//X/8//x//H/8v/1//X/9f/1//P/8//z//P/9P/1//b/9//2//b/+P/4
//b/8v/w/+7/8f/x//D/7v/w//L/8v/0//f/9P/4//n/9//2//b/9v/0//X/9f/z//L/
9f/2//f/+P/4//n/+f/8//z//P/8//v/+v/5//j/+P/5//n/+f/8//3//v////7//f/8
//v/+v/6//r/+v/8//z//f////3//P/8//3//v///wUABgD///3//P/9////AgAFAAcA
BgADAAIAAgACAAIAAgACAP////8AAAAAAgABAAEAAQAEAAMABAAIAAMAAQD///7/+//6
//r/+//9//3/+//7//z//f/9//v//P/8//3//v/9//v/+v/2//T/9P/y//L/9v/5//j/
+f/3//f/+P/4//z//f/9//z/9v/0//L/8P/y//L/8v/y//L/8v/x//H/8P/u/+3/7P/w
//D/9P/2/+//7f/t/+z/7v/t/+3/7f/t/+3/7v/u/+z/6//r/+v/6//r/+7/8P/s/+z/
7v/u/+z/7P/u/+7/7//x//L/8//x//D/8P/w//D/8P/w//D/7v/t/+3/7//v/+7/7v/u
//D/8P/w//H/8//x/+//7//w//D/7//v//P/8//z//P/9P/0//T/9P/y//L/8//y//D/
8v/0//b/+P/4//b/9f/z//L/8f/x//L/8f/z//X/9//4//f/9//2//X/9f/3//f/+f/5
//n/+f/3//f/9//3//j/+f/2//f/9//2//P/8v/v/+7/7v/u/+7/7f/s/+z/7f/s/+r/
6P/p/+r/6//s/+r/6v/q/+z/6v/q/+n/6f/r/+z/7f/u/+v/6v/n/+b/5//p/+n/5f/k
/+b/5v/g/9z/4f/o/+//+/8CAAoAGQAuAD4ATwBmAHoAiQCZAJ8AmQCRAIIAaABPADwA
LgAdAAcA8f/g/9n/3f/c/9H/0v/Y/9j/2v/j/+X/3//b/9//4f/e/9//4v/j/+T/5P/k
/+T/5f/m/+f/5v/n/+n/6f/o/+r/6f/n/+f/5//n/+f/5f/l/+b/6f/p/+n/6f/p/+n/
6f/p/+n/6f/p/+n/5//m/+f/5v/n/+b/5//o/+n/6f/o/+b/6f/s/+3/8P/u/+r/7f/t
/+r/6P/n/+b/6f/r/+z/6//n/+n/6f/p/+r/6v/r/+v/7P/s/+z/7P/s/+z/7P/s/+//
8f/y//P/8v/v/+z/6f/r/+3/7//x//D/8P/w//D/8P/w//H/8//z//L/8v/z//P/8//4
//j/9P/z//P/9f/3//j/+f/5//f/8//x//D/8v/0//b/+P/5//n/+v/6//j/9//3//f/
9f/z//P/9v/y/+//7P/q/+v/7P/u//H/7//v/+3/7f/w//H/8f/v/+v/6v/q/+r/7P/r
/+v/6P/q/+z/7P/u/+3/7f/p/+f/6P/p/+v/7P/r/+v/6v/o/+b/5v/m/+b/6P/o/+j/
6P/m/+T/4f/f/+L/4v/j/+T/5P/i/+T/5P/g/9//4P/g/+L/4//l/+f/4//h/+D/3v/h
/+H/4v/j/+L/4f/j/+T/4P/g/+L/4v/h/+L/5f/m/+P/4//i/+H/4v/i/+P/5P/m/+b/
5v/m/+X/4//i/+P/5P/k/+X/5v/k/+T/5P/l/+f/5f/j/+P/5//o/+j/6f/o/+f/5v/l
/+n/6v/r/+z/6f/o/+j/6P/o/+n/6v/s/+z/7P/s/+r/6P/n/+X/6f/r/+7/8v/u/+3/
7P/r/+//7//w//D/7//v//H/8f/t/+v/6f/n/+n/6//t/+//7//v/+v/6//r/+r/5//m
/+f/5v/m/+b/5P/j/+L/4v/n/+j/6P/o/+f/5v/l/+T/4v/i/+L/5P/k/+T/4//j/+H/
4P/f/97/4v/k/+T/5v/p/+f/5f/f/97/4P/a/9T/3P/l/+b/6f/1//7/CgAbAC4AQABX
AHIAhgCLAI0AjQCHAH8AcABYAEEAMAAiAAsA7//Z/9L/0f/L/8j/y//Q/9T/2P/U/9H/
0f/T/9n/2//V/9b/3f/e/9//3v/c/97/3v/f/+D/4P/e/97/3//e/97/4f/h/+H/4f/h
/+H/3//d/93/3v/g/+H/4v/j/+H/4f/h/+H/3//f/9//3//e/97/4P/g/+D/3v/e/97/
3//f/97/3P/c/97/3v/g/+L/3v/h/+H/4//i/+L/4v/f/9//3v/b/9r/3f/e/9//4P/g
/+H/4f/h/+D/3//e/9//4P/h/+L/3//f/97/3f/e/93/3P/b/97/3//g/+H/3//e/93/
3P/f/+L/5v/r/+f/5P/i/+H/4//j/+j/6P/m/+X/5f/n/+T/4v/g/93/4P/h/+T/6P/n
/+b/5f/k/+P/4//k/+T/4//h/+D/3//d/9v/2//e/93/3f/d/97/3f/c/9z/3f/c/9v/
2P/X/9r/2//b/9n/1v/W/9f/2P/W/9X/1f/S/9P/1P/T/9T/0//V/9P/0//V/9X/1v/W
/9b/1f/T/9D/z//Q/9H/0v/R/9D/z//O/9D/0P/P/8//zf/M/8z/zP/L/8j/yf/I/8f/
yf/N/9D/z//N/8z/y//J/8n/yv/K/83/zf/O/8//zf/L/8z/zP/K/8r/zP/M/8r/yv/M
/8z/yv/L/8v/y//M/8z/zf/O/83/zP/L/8r/zP/L/8v/zf/L/8r/yv/K/8z/zP/M/83/
yf/J/w==
         </WaveFormData>
      </LeadData>
      <LeadData>
         <LeadByteCountTotal>10000</LeadByteCountTotal>
         <LeadTimeOffset>0</LeadTimeOffset>
         <LeadSampleCountTotal>5000</LeadSampleCountTotal>
         <LeadAmplitudeUnitsPerBit>4.88</LeadAmplitudeUnitsPerBit>
         <LeadAmplitudeUnits>��V</LeadAmplitudeUnits>
         <LeadHighLimit>2147483647</LeadHighLimit>
         <LeadLowLimit>268435456</LeadLowLimit>
         <LeadID>II</LeadID>
         <LeadOffsetFirstSample>0</LeadOffsetFirstSample>
         <FirstSampleBaseline>0</FirstSampleBaseline>
         <LeadSampleSize>2</LeadSampleSize>
         <LeadOff>FALSE</LeadOff>
         <BaselineSway>FALSE</BaselineSway>
         <ExcessiveACNoise>FALSE</ExcessiveACNoise>
         <MuscleNoise>FALSE</MuscleNoise>
         <LeadDataCRC32>2020215471</LeadDataCRC32>
         <WaveFormData>
IAAgACAAIAAPAAAA8f/i/9f/zv/F/7z/uv+4/7b/tP+6/8D/xv/M/9X/3P/j/+r/7P/u
//D/8v/3//r//f8AAP7//P/6//j/+//8//3//v/8//z//P/8//7//v/+//7//v/+//7/
/v/+//7//v/+//7//v/+//7/AAAAAAAAAAD+//z/+v/4//v//P/9//7//P/8//z//P//
/wAAAQACAAAAAAAAAAAAAAAAAAAAAAABAAIAAwAEAAEAAAD///7///8AAAEAAgAAAAAA
AAAAAAMABAAFAAYABQAEAAMAAgABAAAA///+/wEABAAHAAoABwAGAAUABAAEAAQABAAE
AAYABgAGAAYABQAEAAMAAgAAAAAAAAAAAAAAAAAAAAAA///+//3//P/+/wAAAgAEAAQA
BAAEAAQAAQAAAP///v///wAAAQACAAIAAgACAAIAAQAAAP///v/+//7//v/+//7//v/+
//7//v/+//7//v/9//z/+//6//v//P/9//7//P/8//z//P/8//z//P/8////AAABAAIA
AAD+//z/+v/9//7///8AAP7//v/+//7//v/+//7//v8BAAIAAwAEAAIAAgACAAIAAAAA
AAAAAAACAAIAAgACAAMABAAFAAYACAAIAAgACAAFAAQAAwACAAQABAAEAAQAAgACAAIA
AgAEAAQABAAEAAQABAAEAAQAAwACAAEAAAABAAIAAwAEAAQABAAEAAQAAgACAAIAAgAE
AAYACAAKAAoACgAKAAoACwAMAA0ADgAQABAAEAAQABMAFAAVABYAFAAUABQAEwARABAA
DwANABEAEwAVABUAEgAPAA4ADgARABEAEQASABIAEAAPAAwACQAHAAcABwAGAAQABAAG
AAQABQAFAAUAAgACAP7//P/+////AAAAAP3//P/7//r/+//9////BAADAAQABQAGAAUA
BAADAAAA/v///wIAAgAAAP////////n//f8BAAAAAwAGAAYABgAFAAEA+//5//f/7//t
/+//8f/0//z/BwANABQAFAASABMAGwAmAC8AJgAIAOz/2v/L/8P/v/+1/6//rv+v/7b/
wv/L/9D/0//b/+T/6f/s/+7/8//3//n//v8BAAQABAAEAAIAAQD///3//f/8//z//P/+
//7//v/+//3//P/8/wAA/v/+/wAAAAD///7//f/+/////f/+/wEAAQAAAP////8AAAAA
AQACAAEAAQAAAP///v/+//3//f8AAAAAAQABAP7//v8AAAAA/v8AAAAA///+////AgAD
AAIAAgABAAAAAgADAAUABwAEAAMAAwACAAIAAwAEAAUAAwAGAAcABwAGAAYABQAEAAQA
BAAEAAQABQAFAAUABQAGAAYABAAEAAMAAgACAAIAAAAAAAAAAQADAAEAAQAAAAEABAAF
AAQAAgABAAEAAgADAAMABAAFAAUABQAFAAUAAwACAAEAAAACAAAAAAAAAAIAAgACAAAA
////////AAD///3//P/6//v/+v/6//r/+P/4//j/+f/5//n/+f/3//X/9f/2//b/9f/1
//X/9v/4//j/+P/5//r/+v/5//X/9v/3//j/+f/8//7///////7//v/9//z/+v/6//r/
+//7//v/+//7//n/+f/6//r/+v/6//r/+v/4//n/+f/6//z/+v/5//n/+f/4//f/9v/3
//b/9v/2//n/+f/7//v/+//6//r/+v/8//z/+v/8//z//P/8//z//P/9//3//f/9//z/
/P/9/wAA/v/8//r//f8AAAMABAADAAAA/P/5//v/+//9/wEAAgACAAIABAAFAAYABwAI
AAoADQAPAAwADAAMAAwADAAMAAwACwALAAwACwALAAsACwAKAAcABQABAAIABAAJAAsA
CwAMAAwACgAJAAYABQADAAUABQAEAAIA//8AAP////8BAAEAAAAAAP7//P/8//3/AAAA
AAAAAAD+//7//f/9////AgAAAAAA///+//3//P/+//z//P/9/wAAAAD+//3/+//7//v/
+//7/wIABwAIAAQAAgADAP///f/7//f/8f/v//P/9//6//z/AQAHAAwAEgASABMAGQAm
AC0AJgAMAOz/1v/N/8X/u/+3/7X/sv+1/7z/vP/B/87/1f/X/97/5//s//D/8f/x//X/
/P/9//z//v/8//v/+//6//n/9//2//b/9v/6//r/+v/6//n/+P/4//z/+P/4//r/+v/8
//z//P/+//7/+//7//3///8AAAEAAwABAAAAAAAAAAMABQAGAAcABgAGAAUABQAEAAQA
BQAFAAUABgAJAAoABQAEAAEA/f/8//3/AAABAP///v/8//r/+//7//z//f/+////AQAC
AAMAAwADAAMAAQAEAAUABQAHAAgACAAIAAcABgAFAAQACAAJAAoACwAKAAoACAAIAAoA
CgALAAwACwAKAAkACQAMAAsADAAMAAoADAAMAAoABQADAAIAAgADAAMABAAFAAcABwAH
AAcABgAEAAIAAAACAAIABAAGAAQABAAEAAIAAwADAAMABAAGAAUABQAEAAAA/v/9//z/
/f/+////AQAAAP///v/7//3//f/+//7//v///wAAAgABAAAA/////wEAAgACAP//////
/////////wAAAAD//wEAAgACAAIAAAAAAAAAAQACAAMABAAFAAAA//////7///8AAAEA
AgAAAAEAAQACAAAA/v/9//3/AAAAAAAAAAD///7//v/+//3//f/////////+//7//v/+
//7//P/+/wAAAAAAAAAAAwAFAAYABwADAAAA/v/9/wAA/v/8//r//P/+/wAAAAD///7/
/P/7//v/+//9/wEABQAGAAcACgANAA4ADwAQAA4ADwAPAA4AEwAUABEAEAAPAA4ACwAJ
AAgACAAMAA8AEgAVABMADwAMAAcABgAGAAkACQAMAA4ADwAOAAwACAAGAAMAAgABAP//
/P/9/wAAAQADAAMAAwACAAIA/v/8//z//f///wAAAQACAAIAAgABAAEA/v8AAP3//P/+
//7//v/+/wAA/v/+////AgACAAAA//8AAAEAAgADAAMABAAHAAgACAAIAAUAAwABAP//
+//1/+//8//3//r/AAAFAAsAEgAWABYAFwAbACQAMwAyABQA9v/q/93/y//B/8P/w/+4
/7X/wP/K/83/0v/T/9X/3v/n//D/+P/7//v///8CAAMABAAIAAwACwALAAoACQAJAAgA
CAAIAAgABgAEAAIABAAEAAUACgAGAAYACAAIAAgACAAIAAoACAAFAAUABwAKAAoACgAL
AAsACgAKAAoACQAJAAgABwAIAAoACwANAA0ADAAMAAsACQAIAAkACAAIAAwADgAPAAsA
CQAJAAcACQAKAAoACgAKAAkACQAJAAoACwANAA4ADwAPAA8ADwALAAwACwAJAAwADgAP
ABAAEAAQABAAEAARABEAEQARABIAEgAQABAADQAMAAwADAAMAAwADAANAA8ADQANAAwA
CgAMAAwACgAKAAkACQAKAA0ADQAOAA8ADQANAA0ADQANAAwACwAKAAoACAAIAAgACAAI
AAgABgAFAAUABQAGAAcABwAIAAgABgAEAAMAAgAAAAAAAAABAAQABQAGAAUABAADAAMA
AgABAAEAAQACAAMABAAFAAcABQAEAAIA/f/+////AAABAAEAAgACAAEAAgAEAAUABgAE
AAQABAAFAAcABwAHAAcABQAFAAYABgADAAIAAQAAAAEAAwAEAAYACAAGAAUABQAIAAgA
CAAIAAkACAAIAAgABQADAAMAAQADAAIAAgACAAQABAACAAQABAAEAAQABAAEAAUABQAF
AAUABAAEAAUACgAIAAYABAAEAAYACAAIAAwADAALAAsACgAJAAoADQAOAA4ADgAQABIA
FAAWABgAFgASABMAFAAVABYAFAATABMAFAAXABcAFwAXABYAEwARAA0ADQAOABIAEwAT
ABQAFAASABEADgANAAsACQAJAAgABgAEAAYABgAHAAgACQAJAAoACAAGAAYABwAGAAYA
BgAGAAUABAACAAEA//8CAAAAAAACAAQABgAIAAgABgAGAAcACAAIAAYABQAEAAMAAgAB
AAEABgAHAAgADAAQAAsAAwD/////AQD9//f/8//3//z/AAAFAAcADAAQABIAFQAbACIA
LQAsABQA9P/i/9f/y//D/8H/u/+2/7f/vP+8/8P/0P/X/9n/3v/p/+7/8v/1//f/+f/+
/wEABAAIAAQAAwADAAIAAQABAAAAAAAAAAQABAAEAAQAAQAAAAAABAAAAAAAAgACAAMA
BAAFAAgABwADAAIAAwAHAAgACQALAAoACAAHAAYACAAJAAkACQAJAAoACgALAAkACAAI
AAcACAAIAAoACgAKAAwADAALAAcABwAJAAkACQAKAAoACgAIAAcABwAHAAgACQALAAwA
CwALAAsACwAJAAwADQANAAsADAAMAAwADAAMAAwADAANAA0ADQANAA4ADgAMAAwADAAM
AA0ADgAPABAAEQATABAADQAMAAoADQAQABEAEAAOAA0ADQAOAA0ACwAKAAkACwALAAsA
CwALAAoACQAIAAgABgAGAAYABgAGAAYABAADAAMAAwAEAAYABQAFAAQAAwACAAIAAgAC
AAIAAgADAAUABQAFAAMAAwADAAQABAABAAEAAQACAAIAAgACAAMABgAIAAkABwAEAAMA
AgABAAEAAgACAAEAAQACAAIAAgAEAAQABAAFAAYABwAIAAkACQAJAAoACgAHAAYABQAE
AAUABwAIAAoACQAGAAQAAwAFAAYABwAIAAUABAAEAAQAAwADAAUABQAGAAYABwAIAAUA
BAABAAIAAwAEAAUABgAGAAcABwAHAAcABgAGAAcACAAGAAQAAgAAAAIABAAEAAcACAAI
AAkACAAHAAgACwAMAAwADAAOAA0ADgAPABAAEgATABUAEgAUABQAFAAUABMAEQAQABAA
EwATABMAEwATABEAEAANAAsACgAMAAsADAAOAA8ADgAPAAwACwAJAAsACwAKAAgABgAI
AAgACQAHAAcABgAGAAIAAAAAAAEAAQAAAP///v///wAAAAABAAMABgAEAAQAAgACAAIA
AgACAAAAAAABAAMAAgD///3///////////8HAAoADwAWABQADAAFAAMAAQD///3/+//7
//v///8CAAgACwARABgAHgAeABsAHQAoACsAHAACAOz/4P/V/8X/u/+9/73/uv+3/7r/
wv/L/9T/2f/h/+b/6f/w//T/8//1////BgADAAIABAAEAAQABQAFAAUAAwACAAIAAgAC
AAIAAgACAAIAAgADAAgACAAIAAoACgAIAAgACAAKAAkABQAEAAUACAAIAAgACQAJAAgA
CAAIAAoACwALAAsACQAIAAYABQAGAAYABwAHAAQABAAGAAYABgAIAAgABwAGAAcACgAL
AAsADAAMAAwADgANAA0ADQALAAsADAAMAAoACQAIAAcABgAKAAwADQAMAAwACwAKAA0A
DgAPABAADgANAAwACwAKAAoACAAIAAoACgALAAwADAAMAAwADQAPAA0ADQAMAAwADgAO
AAwABwAFAAQABAAHAAcACAAJAAkACQAJAAkACwAMAA0ADgALAAgABwAGAAQABAAEAAIA
AwADAAMABAAEAAMAAwACAAMAAgACAAIAAQAAAP/////////////9//3//f/+//7//v//
/wAAAgACAAIAAgADAAMABAAEAAEA///////////9//7//v/9//3//v/+//7/AAAAAAAA
AQAAAP///v/9//7///8BAAIAAgACAAIAAgABAAEAAAAAAAAA/v/9//3//v/+//7//v//
//7//v/+//////8BAAEAAwACAAIAAgACAAIAAAACAAAA/v/8//r//P/9//3//f////7/
/v///////P/5//b/+P/6//z//P/+//7//f/9/wIAAwAGAAsACAAGAAQABAAHAAgACQAK
AAwADQANAAwADQAMAAoACgAKAAoACgAJAAkACgALAAsACwALAAwACwALAAkABgAGAAkA
CQAIAAgABwAEAAMAAAD///3/AAABAAEAAAD+/wAAAAABAAAA///9//z/+v/4//j/+f/8
//z//P/8//n/+P/2//X/9//6//j/+P/7//z//f/+//z/+v/6//v//P/8//r/+f/4//f/
9v/1//f//P8BAAQABAAEAAMA/f/3//X/8//x/+v/6//x//b/+v8BAAMABAAIAA4AEwAf
AC4AKwAQAPD/4P/W/8P/tf+x/7H/r/+y/7X/tv+8/8f/yv/P/9v/4v/j/+j/7v/v//P/
9//6//v//P/6//r/+v/7//v/+//8//z//f/+//7//v/+//7//f/8//z/AAD9//z//f/8
//z//P/8//7//v/7//v//f8BAAIAAwAFAAQAAgABAAAA//////7//f/8//z/+//7//z/
/P/9//3/+v/6//z//P/4//r/+v/5//v//f8BAAMAAAAAAP///v/8//v/+//7//3///8C
AAQAAQABAAEAAQD9//7//f/7//3/AAACAAQAAgAAAP7//P/+////AAABAAEAAAD9//z/
/f/+/wAAAgAAAAAAAAABAAEA//////7//P/8//r/9v/2//X/9f/2//j/9//3//f/9//3
//f/9//2//b/9v/2//f/9v/3//j/+v/6//r/+P/1//X/9f/2//j/9//3//b/9P/y//H/
8P/x//L/8//1//P/8//z//H/8v/z//X/9v/z//P/8//0//H/8P/v/+//8v/0//X/8//z
//P/8//z//T/9v/3//f/9//4//j/+P/6//r/+v/7//n/+f/5//n/9f/1//b/9v/5//r/
+//8//z//f/9//7//v/8//v/+//+//7//v/+//v/+P/2//T/9//3//n/+f/6//r/+//8
//z//P/6//z//v/+//7//v/+//////////3//P/8//3////8//n/9v/2//j/+v/6//3/
/v/+////AwADAAUACQAMAAwADAAOAA0ACgAIAAkACgALAAwADgANAA0ADgAPAA8ADwAP
AA8ADQAMAAkACgAKAA0ADQAKAAoACQAGAAcABAADAAEAAAD///3/+v/7//7///8BAAEA
AQAAAAAA/P/6//r/+//6//r/+v/6//z//P/7//v/+f/8//r/+v/4//j/+P/4//r/+P/4
//n///8AAP/////9//3//f/9//P/+v8BAAIACAAMAAcA/f/5//n/9f/x/+//7f/v//L/
9v///wUADAAKAAgADQAVABwAJQAkAA4A7P/Y/8//w/+5/7f/s/+u/7H/tP+4/7//yP/P
/9X/3v/h/+j/8P/1//f/8f/0//3/AAD6//r/+P/5//n/+f/3//b/9v/2//v//P/9//7/
+//6//r//v/8//z//v/+//7//v/+/wAAAAD9//3///8CAAIAAgADAAAA/v/9//z///8B
AAIAAwAEAAQAAwADAAYABgAHAAcABgAGAAgACAAEAAYABgAFAAUABQAHAAcABgAGAAUA
BAADAAEAAAD//wEAAQACAAIAAgADAAQABQABAAQABQAFAAcACAAIAAgACAAIAAgACAAK
AAsADAANAA0ADAAJAAgACQAKAAwADgAMAAwADAANAAsABwAFAAIAAwAGAAcABgAFAAUA
BgAIAAgABwAHAAcACQAJAAkACQAHAAYABQAEAAUABAAFAAYABAAEAAQAAgACAAMABAAG
AAMAAQAAAP7/+//6//r/+v/8//7/AAADAAAA/f/6//X/+P/5//v//P/9////AQAEAAEA
AAD/////AQACAAIA///9//3//f/9////AAAAAP//AAACAAMABAADAAIAAQABAAMAAwAD
AAMA/v/7//n/9v/4//j/+P/4//n/+//8//7//P/6//n/+f/9//7///8AAP7//P/7//r/
/P/9/wAAAQD+//z/+//6//r/+v/4//r//f/+////AAD+//3/+//5//r/+v/7//3/AgAA
AP7//P/6//z//v/+/wIAAgABAAEAAQABAAMABwAIAAgACAAKAAkACgALAAwAEgAUABIA
EAAOAAwADAALAAsADAALAAsACwALAAsACQAIAAUABwAIAAwADQALAAoACAAEAAYABAAE
AAMAAwADAAIAAAACAAQABAAFAAMAAwACAAIAAAD+//7///////7//f/8//7//v/9//3/
+//+//z//P/8//z//P/8//z/+v/6//v///8AAP/////9//3//f/9/wcABAABAAgADAAI
AAMA///9///////5//f/+////wAAAAAFAAsAEgAWABYAFQAZACIAIwAUAPb/3P/U/8v/
vf+1/7P/rf+o/6v/tv/A/8v/1v/Z/9n/4P/p/+z/6v/r//X/+/8AAAMA/P/+/wYABAAD
AAEA///9//z//P/8//7//v/+//7/+//6//r//v/8//z//v/+//7//v/+/wAAAgD/////
AQAAAAAAAAABAAMAAgACAAIABAAFAAUABQADAAIAAAD//wIAAgADAAMAAgACAAQABAAC
AAQABAADAAEAAQADAAMA///+//z/+v/8//3///8BAAAA//////7////////////+/wIA
BAAFAAIAAgABAAAAAwAEAAUABgAGAAUABAADAAIAAgAAAAAAAAAAAAEAAgAAAAAAAAAB
AAMAAQABAAAAAgAEAAQAAgACAAEAAQACAAQAAwADAAMAAQABAAEAAQADAAQABQAGAAMA
AAD///7///8AAAEAAAD9//3//f/+//7//f/9//z//f/8//z//P/8//z//P/9/wAAAQAC
AAEAAQABAAIAAgD9//v/+f/4//n/+v/7//3///8AAAAA/f////////////3//v/+//3/
/f/+//7//v/+//7//v///////////////v///wEAAgAAAAAAAAAAAP/////+//7/AAAA
AAEAAwABAAAA///+//v/+v/6//r//v///wIAAwABAAAAAAAAAAEAAgABAAQAAwACAAEA
AAD9//3//P/7//7//v///wEAAwAAAP3/+v/7//7/AQACAAIAAgABAAEABQAFAAcACwAO
AA4ADgAQABAAEAAQABAADAAOABAAEAAQABAADwANAAwADAAPAA8ADwAPABEADwAOAAsA
CAAIAAsACwANAA4ADgAMAAsACAAHAAUABAADAAEA/v8AAAIAAgADAAUABQAEAAQA/v/8
//z//f/+//7//v/+////AAAAAAEA//8CAAAAAAAAAAAAAAAAAP7//P/8//3//v/+//z/
+//7//v/+//7/wEABAAHABAAEgAMAAkACQABAPv//f/3/+3/7//v//L/+P8BAAcADAAO
ABAAEwAZACQAMQAsAA4A8P/i/9f/yf+9/7n/u/+6/7f/uP++/8f/zv/R/9X/3v/p//D/
8v/z//X/+//8//v//v/+//7/AAABAAEAAQADAAIAAgACAAMAAgABAAAAAQAAAAAABAAC
AAIABAAEAAYABgAGAAgACAAFAAUABwAGAAQAAgABAAQABAAFAAYABQAFAAQAAwADAAQA
BAAFAAYABgAHAAcABAAEAAYABgAFAAgACQAJAAYABQAGAAUABgAIAAkACgAMAAsACwAL
AAcABQAEAAIABAAFAAYABwADAAYABwAHAAcACAAIAAgABwAGAAUABAAHAAcABwAHAAkA
CgAJAAoACAAIAAkACgAJAAgABwAHAAUAAwADAAIABAAGAAYABAADAAMABAAGAAQAAwAD
AAMABQAFAAUABQADAAIAAQAAAAEAAAABAAIAAgACAAIAAAD9//3//f/+//7//f/9//z/
/P/8//3//v/7//r/+f/5//v/+//7//n/9//3//j/+P/1//X/9f/2//f/+P/5//v/+//8
//z/+f/6//v//P/9//z//P/7//n/9//4//j/+P/5//r/+//9//z/+//6//n/+f/7//7/
AAD9//z/+//6//z//f/9//7/AAD+//3//f/9//z/+//6//z//P/9//7//f/9///////9
//z//P/8//3//v/9/wAA/v/+//7//v8AAAEAAQABAAAA/v/9//3//v/8//r/+P/5//z/
//8AAAQABAADAAMABQAFAAcACwAKAAoACgAMAAcACgANAA4ADwAQAA4ADQANAA4ADQAN
AA0ADQAQAA8ADwANAAoACgANAA0ACgAKAAkABgAHAAQAAwABAAMAAwACAAAAAgAEAAQA
BQACAAEA///+//z/+v/6//v/+v/6//r/+v/6//r/+f/5//n//P/6//r/+P/4//j/+P/5
//j/+f/7/wAAAAD+//3/+//7//v/+/////z/+//+/wIABgADAP///f/5//f/9//z/+3/
7f/u//D/+f8DAAgACAAKAA0AEQAaACUAJgASAPb/4P/T/8f/vf+x/6v/qv+t/7L/tv+7
/8T/zf/V/9z/4//q/+z/6//t//H/9P/3//r/+v/4//r/+//7//v//f/8//z//P/8//z/
/P/8//z//P/9/wIA/v/+/wAAAAAAAAAAAAACAAAA/f/9/////v/+//7///8DAAQABgAI
AAYABQADAAEA/v/+//3//f///wAAAgADAAMABAAHAAgACAAKAAoACQAGAAUABgAFAAMA
BAAEAAQABgAFAAUABQAHAAcACAAIAAkACQAJAAkABwAKAAsACwALAAwADAAMAAkACAAH
AAYABwAHAAcABwALAAwACwAMAAoACgALAAwADgAOAA4ADwANAAsACwAKAAgACgAKAAgA
CQAJAAoADAAOAA0ADQANAAoACQAIAAcACgAKAAoACgAMAAoACgAKAAoACgAKAAgABwAH
AAcACAAHAAUABAACAAIAAgADAAQABAAEAAQABQAGAAcACAAHAAUABQAGAAYABQAFAAUA
BgAGAAYABgAHAAsADAAMAAkACAAHAAYABQAFAAYABgAFAAcACAAIAAgACAAIAAgACQAL
AAsACwALAAYABQAFAAQABQAGAAcACAAHAAcABgAGAAYABAADAAMAAgACAAIAAgACAAIA
AwAEAAUABQAHAAcABwAGAAYABgAJAAoACQAMAAgABgAEAAIAAgADAAMAAwADAAIAAgAD
AAgABgAEAAIABQAIAAsADAAKAAgABQADAAgACQAMABEAEgASABIAFAATABIAFQAYABwA
HgAeAB4AHgAdABsAGgAaABoAGQAYABcAFQATABIADwAPABAAFAAVABMAFAAUABIAEQAO
AA0ACwAMAA0ADQAMAA4AEAAQABEADwAPAA4ADgAJAAYABQAFAAQABAAEAAQABQAGAAYA
BwAGAAgABQAEAAYABgAGAAYACQAIAAkACwALAAoABwAFAAYABwAIAAkACQAKAAsACgAO
ABYAFwARAA8AEQAPAAsABwABAP//BAAOABUAFwAcACIAIgAhACMAKgA1ADoAJAAEAO7/
3//R/8f/wf+7/7b/vf/E/8L/xf/Q/9n/4//s/+//8P/0//n//f///wIAAwAEAAYACAAG
AAcABwAHAAkACgAMAA4AEAAQABAAEAASABIAEwAYABQAFAAWABYAGAAYABgAGgAYABUA
FQAXABYAFAASABEAEgASABMAFAATABMAEgARABIAEgARABEAEAAQABEAEQAOAA4AEAAQ
ABEAFAAVABUAEgARABIAEQATABQAFAAUABYAFQAVABUAFQAVABYAFgAWABcAGAAZABcA
GgAbABsAGAAYABcAFgAWABYAFgAWABgAGQAaABsAGgAaABgAGAAXABYAFgAWABcAGAAZ
ABsAGQAXABcAFgAYABoAGgAYABgAFwAXABgAFQATABIAEQASABMAFAAVABQAFAAUABQA
FAASABIAEgASABIAEgAQAA0ADQANAA4AEQARABIAEgATABIAEgASABEAEAAPAA8ADQAN
AA0ACwALAAsADAAMAA0ADQANAA4ADwAQABEAEwARABAADgAJAAoACwAMAA0ADwAQABAA
DwAPABAAEAAQAA4ADgAOAA8AEAARABIAEwAOAA0ADQAMAA4ADgAOAA4ADgAPAA8AEAAR
ABAAEAARABAADgAMAAoACgAKAAsADAANAA0ADwAPAA8ADgAOAA4ADgAOAAwADgAMAAwA
DAAMAA4ADwAPAA8ADwAOAA4ADwAUABIAEAAOAAwADgAQABAADwAOAAwACwAPAA8AEQAV
ABYAFgAWABgAGwAcAB0AHgAiACMAIAAdABwAGwAaABwAGwAbABwAHQAdAB0AHQAbABkA
GAAVABcAGAAcAB0AHAAcABsAGAAVABIAEQAPAA0ADQAMAAoADQAQABEAEwATABMAEgAS
AA0ACgAJAAkACQAIAAcABgAHAAgACAAJAAkADAAKAAoACwAMAA0ADgALAAgABwAHAAoA
CgAIAAcACgALAAwADQANABAAEwAUABwAHgAVAAsADwARAAUA+f/5//v/+//+/wQACQAP
ABgAIAAiACMAKQAwADUAMgAaAPr/6v/j/9v/0f/P/9H/yv/D/8j/zv/P/9j/4f/p//D/
9//6/wAA///9/wEABgAJAA4ADgAOABEAEwAUABUAEwAQAA4ADAARABIAEwAUABIAEAAP
ABIAEAAQABIAEgASABIAEgAUABYAEwATABUAFAAUABQAFQAUABIAEQAQABIAFQAXABkA
FQAUABIAEQAQABAAEQARABIAFAAYABoAFwAYABcAFQATABMAFQAVABYAGAAZABoAFwAV
ABQAEwAVABUAFgAWABYAFwAYABkAGAAcAB4AHwAcABwAGwAaABoAGgAaABoAGQAZABkA
GQAcAB4AHgAgAB4AHgAfACAAHAAaABgAFwAaABkAGgAaABwAHgAeABwAHQAdAB4AIAAd
ABsAGgAZABkAGQAZABkAGQAYABcAFgAYABYAFgAWABYAFgAWABQAFgAXABgAGgAYABcA
FwAWABIAEAAPAA4AEQASABMAFQAUABMAEgAPAA8ADwAQABAAEQARABEAEgAQABAAEAAR
ABQAFgAXABUAFQAVABUAFQAVABYAFgAVABUAFgAWABYAFQAUABMAEwAUABUAFgAXABcA
FwAYABgAGAAYABgAGAAWABcAFwAYABsAGgAaABsAGwAaABkAGAAVABQAFAAUABcAFwAZ
ABkAGQAYABgAGAAZABoAGQAcABwAHAAcABwAGQAZABgAFwAXABYAFgAXABsAGgAZABgA
EgAWAA==
         </WaveFormData>
      </LeadData>
      <LeadData>
         <LeadByteCountTotal>10000</LeadByteCountTotal>
         <LeadTimeOffset>0</LeadTimeOffset>
         <LeadSampleCountTotal>5000</LeadSampleCountTotal>
         <LeadAmplitudeUnitsPerBit>4.88</LeadAmplitudeUnitsPerBit>
         <LeadAmplitudeUnits>��V</LeadAmplitudeUnits>
         <LeadHighLimit>2147483647</LeadHighLimit>
         <LeadLowLimit>268435456</LeadLowLimit>
         <LeadID>V1</LeadID>
         <LeadOffsetFirstSample>0</LeadOffsetFirstSample>
         <FirstSampleBaseline>0</FirstSampleBaseline>
         <LeadSampleSize>2</LeadSampleSize>
         <LeadOff>FALSE</LeadOff>
         <BaselineSway>FALSE</BaselineSway>
         <ExcessiveACNoise>FALSE</ExcessiveACNoise>
         <MuscleNoise>FALSE</MuscleNoise>
         <LeadDataCRC32>1975126147</LeadDataCRC32>
         <WaveFormData>
VP9U/1T/VP9R/07/S/9I/1P/Xv9p/3T/hf+W/6f/uP/D/87/2f/k/+r/8P/2//z/AAAE
AAgADAAPABAAEQASABUAFgAXABgAGAAYABgAGAAaABoAGgAaABwAHAAcABwAGgAaABoA
GgAYABgAGAAYABoAGgAaABoAHAAcABwAHAAaABoAGgAaABkAGAAXABYAGAAYABgAGAAW
ABYAFgAWABQAFAAUABQAFAAUABQAFAAUABQAFAAUABIAEgASABIAEwAUABUAFgAUABIA
EAAOABAAEAAQABAADQAMAAsACgAIAAgACAAIAAYABgAGAAYABQAEAAMAAgAAAAAAAAAA
AP7//v/+//7//P/8//z//P/6//r/+v/6//j/+P/4//j/+v/6//r/+v/5//j/9//2//j/
+P/4//j/+v/8//7/AAAAAAAAAAAAAAEAAgADAAQABAAEAAQABAAHAAgACQAKAAkACAAH
AAYACAAIAAgACAAJAAoACwAMAAoACgAKAAoADAAMAAwADAAPABAAEQASABAAEAAQABAA
EgASABIAEgAQABAAEAAQABIAEgASABIAEwAUABUAFgAUABQAFAAUABQAFAAUABQAEgAS
ABIAEgATABQAFQAWABUAFAATABIAEAAQABAAEAAQABAAEAAQABIAEgASABIAFAAUABQA
FAATABIAEQAQABAAEAAQABAAEAAQABAAEAAOAA4ADgAOAA4ADgAOAA4AEAAQABAAEAAO
AA4ADgAOABEAEgATABQAEgASABIAEgAUABQAFAAUABYAFgAWABYAFAASAA0ACAAHAAcA
BgAGAAMAAQAAAAAAAQACAAMABAAFAAQABAABAP3//P/8//3///8BAAIABAADAAQABQAH
AAsACwALAAsACQALAAsACwAKAAoACgALAA0ADQANAA4ACwAKAAkACAAKAAsADQAPAA0A
DQANAA0ADQANAA0ADQAPABAAEQASABIAEgARABIAFAAUABUAGQAhACgALgAyADcANQAy
AC0ALgAsACIACgDu/9L/sf+L/3H/Y/9W/0r/Qf9F/0X/Pf89/07/Zv97/4z/nv+r/7r/
yf/S/9r/4//p/+//9f/9/wEABQAGAAkACgAPABIAFAAVABYAFQAUABMAFAAUABQAFQAV
ABQAFAAUABYAFwAYABgAFQAVABUAFQAYABkAGgAbABkAGAAZABYAFwAWABkAGgAWABUA
FAATABMAFQAVABUAFQAVABQAFAASABEAEAAQABIAEgASABIAEgASABIAEgAPAA8ADwAP
ABEAEQARABEADQAMAAsACQAJAAsADQAPAA4ADQAMAAsADAAMAAwADAAJAAcABwAHAAUA
AgAAAP7//f/+//7////9//3/+//6//z//P/7//v/+//7//r/+v/3//X/9P/z//b/9//4
//n/+f/5//v/+//5//j/9v/1//f/9//3//j/+P/5//n/+f/6//3//v//////AAAAAAAA
/v////////8DAAUABwAIAAYABgAGAAYACAAIAAgACQAJAAkACQAJAAkACwALAAsADAAM
AAwADAAKAAoACgALAA0ADQAOAA8ADgAOAA0ADQANAA4ADgAOABEAEgATABQAEQARABEA
EAAUABYAFwAXABUAFQAWABoAFgATABIAEgATABQAFgAXABUAFAAUABUAFwAWABYAFQAU
ABQAFAAUABIAEgASABIAEwATABQAFAARABAADwANAAwADQAPABAAEwATABMAEwATABEA
EQARAA8AEAAQABAAEQARABEAEgARABEAEQARABAAEAAQABEAEwATABUAFQAXABgAGAAW
ABgAGQAXABsAHgAdABwAGwAaABUAEAANAAsACgAKAAgABwAJAAoACgAKAAkACAAGAAQA
BwAFAAQABAADAAMAAgADAAYACAAJAAoACQALAA0ADQALAAsACwANAA8AEQAUABYAFQAV
ABQAEwARABIAEgASABMAFAAWABcAFwAXABYAFQAXABcAFwAXABcAFwAYABgAGgAaABoA
GgAbAB4AIAAcABkAGwAjACwANgA8AD8AQwBAADkAOAA6AC4AGgAAAOT/wf+Z/3v/a/9Y
/0b/O/87/z//Pf9B/1L/ZP95/47/nP+t/77/zf/Y/+b/7//z//f//f8BAAcACwAQABMA
FgAZABoAHAAbAB8AHwAfAB8AIQAiACMAJQAkACIAIQAgACAAIQAiACIAIwAjACMAIwAj
ACMAIwAjACIAIgAkACIAIQAeAB8AHgAfAB8AHwAfAB0AHwAfAB8AHQAdABwAHAAdAB0A
HQAeAB0AHAAbABoAGwAcAB0AHgAdAB0AHQAdABwAGwAaABkAGQAaABsAGwAWABUAFAAT
ABYAFwAYABkAFgAWABYAFgARAA8ADwAPABAADgANAAwACAAIAAcABwAJAAkABwAGAAQA
BAADAAMAAQABAAAAAAAAAP////////3//f/9//3//////wEAAQAAAAAA////////////
/wAAAgADAAMAAwADAAUABQAFAAkACgAKAAoACAAJAAkACQAKAAsADAAMAA4ADgAOAA4A
DAAMAAwADQAPAA8ADwAPAA0ADwAPAA8AEgASABIAEgAUABQAFAAVABIAEQARABEAFAAU
ABMAEwAVABYAFgAWABYAFgAWABYAFwAZABsAHAAbABwAHAAbABsAGwAcACAAHwAdAB0A
HgAcABwAHQAdAB8AHgAeAB8AHQAcABwAGwAaABoAGgAaABwAHAAcABwAGgAZABkAGAAZ
ABoAGwAbABcAFwAYABgAFwAXABcAFwAZABcAFwAXABUAFgAWABYAGAAZABoAHAAbABkA
FwAVABgAGAAYABkAFwAXABkAGQAZABoAGgAYABoAHQAfACEAIwAiAB4AHAAaABgAFQAS
ABEAEQAPAA4ACwAJAAsADAAMAAwACwAKAAgABgAGAAMAAQAAAAEAAwAEAAcABgAIAAkA
CgANAA8AEQARAA8ADwAPABEAEQARABIAEgASABMAEwATABEAEgASABIAFAAUABUAFQAY
ABkAGQAZABcAFwAXABcAGQAZABoAGgAZABgAFwAWABcAFgAYABoAGwAbACMAKgAyADgA
PQA9ADgAMwA2ADQAKgAUAPj/3P+7/5X/e/9p/1b/SP8//zv/P/8//0P/Uv9m/3v/kv+e
/6n/vP/L/9b/4v/r/+//9f/9/wMABwAHAAoACwAOABMAFgAYABkAGQAXABUAEwAWABYA
FgAXABgAGAAZABoAGQAZABkAGAAaABsAHAAdABwAGwAaABkAFgAWABgAFgAWABQAFgAW
ABMAEwATABMAEQATABMAEwARABEAEAAQABAADwAOAA4ADgAOAA4ADgAOAA4ADgAOAA0A
DQANAA0ADwAPAA8ADwAOAA4ADgANAAsACwALAAsACAAHAAYABQAGAAYABgAGAAMAAQAB
AAEAAAD+//3//P/6//r/+f/5//n/+f/3//b/9v/2//X/9f/x//H/8P/w//L/8f/x//H/
8f/x//H/8f/v/+//8f/x//H/8v/y//P/8//z//P/9P/2//f/9//3//f/+f/5//n/+v/6
//n/+P/6//v/+//7//v/+//7//r//P/+/wAAAgAEAAQABAAFAAMAAwADAAMABQAHAAcA
BwAHAAYABQAEAAYABgAGAAcABwAHAAgACQAKAAoACQAJAAkACgAKAAoACAAIAAgACAAL
AA0ADwAQABEAEgASABEADwANAAwADgAOAA0ADgAQAA4ADgAPAA8ADQAMAAwADQALAAoA
CgAJAAkACgALAAwADgAOAA4ADgANAA0ADgAOAAwADAAMAAsABwAHAAgACAAJAAkACQAJ
AAsACQAJAAkACAAIAAcABgAGAAUABAAEAAkACwANAA8ADwAOAA0ADQAOAA8AEgATABEA
EgASABAADgAOAA4ADgAOAA4ACAAEAAIAAQD+//7//P/7//3//v/+//7//v/+//3//P/9
//v/+v/6//f/9//2//f/+P/6//v//P///wEAAwADAAIAAQAAAAEAAgADAAUABgAGAAcA
BwAHAAcACAAIAAgACgAKAAsACwALAAsACgAJAAsACwALAAsACQAJAAoACgAKAAoACgAK
AA8AEAAQAA4ADQARABcAHgAkACoAMQA1ADIAKQAkACYAIAAOAPT/2P+9/5v/e/9p/1j/
Rv87/zn/Pf89/zv/Rv9a/2//fv+M/5v/rv+//9D/3P/j/+f/6//v//f/+//9/wIABQAK
AA0ADgAMAAkADAANAA4ADwARABIAEwAVABMAEgASABIAEgATABQAFAATABMAEwATABMA
EwATABMAEQAQABEADgAPAA4AEQASABEAEQARABEADwARABEAEQAQAA8ADQAMAA0ADQAN
AA4ADAAMAAwADAAOAA4ADgAOAA8ADwAPAA8ADAALAAoACQAKAAoACgAJAAcABwAHAAcA
CgALAAwADQALAAoACQAIAAUAAwADAAMAAwACAAIAAgD///7//P/7//3//f/7//r/+v/6
//n/+f/1//X/9P/0//T/8//z//P/8//z//P/8//z//P/9f/1//X/9v/2//f/9//3//f/
+P/6//v/+//7//3///////////8AAAAAAAACAAMAAwADAAUABQAFAAQABQAGAAcACAAF
AAQAAwADAAQABQAGAAcACQALAAsACwAKAAoACgAKAAwADAAMAA0ADAALAAsACwAMAAwA
CwALAA8AEAAQABAAEAAQABAAEAARABMAFQAWABQAFAATABEADwAPABAAFAASABEAEgAU
ABIAEgATABMAFQAUABQAFQAVABQAFAATABQAFAAUABQAFAAUABQAFAASABEAEQAQABAA
EAAQAA8ADwAPABAAEAAPAA8ADwAPABAADwAQABEAEAAQAA8ADgAPAA8ADwAQABAADwAO
AA0AEAAQABAAEQATABMAFQAVABQAFAATABAAFgAXABkAGAAVABQAEwASAAwACAAGAAUA
BQAGAAUABQAFAAYABgAGAAYABgAFAAQAAgD///3//P/+//////8BAAEAAgACAAIAAwAF
AAcABwAIAAkACgANAAwACwALAAoADAANAA0ADQAPABAAEAAQAA8ADgAOAA0ADwARABIA
EwASABEAEAAPABEAEQASABIAEgASABIAEgANAAwAEgASABMAGQAjAC4AMgA0ADUAMwAu
ACsALgAsAB4ABgDq/8r/o/+B/2n/Wf9K/zr/Mf81/zn/N/89/07/ZP97/47/nv+v/77/
y//W/97/5//t//H/+f8BAAcACQAIAAsADgAPABAAFAATABMAEwATABMAFgAWABYAFwAZ
ABgAGAAYABgAGQAaABoAFwAXABcAFwAZABkAGQAZABcAFgAXABQAFQAUABcAGAAZABkA
GQAZABYAFwAWABUAFgAXABcAGAAXABUAEwASABMAFAAVABYAFgAWABYAFgASABEAEAAP
ABIAEwAUABUAEgASABIAEQASABMAFAAVABIAEQAQAA8ADgAOAA4ADgANAAsACwALAAgA
BgAFAAQAAgACAAEAAQADAAMAAQAAAP7//v/9//3//f/9//z//P/7//n/+P/3//j/+f/6
//v/+//7//3//f/7//r/+P/3//f/9//3//j/+//9//7///8BAAMAAwADAAQABAADAAIA
AgADAAMAAwAHAAkACwAMAAsACgAJAAgACgAKAAoACwALAAsACwALAA0ADwAPAA8ADwAO
AA0ADAAKAAoACgALAA4ADwARABMAFAAUABMAEwAXABgAGAAYABgAGAAYABgAFwAXABcA
FgAZABoAGgAZABkAGQAaAB4AGwAZABkAGgAaABoAGwAbABkAGAAYABkAGgAaABsAGwAa
ABoAGgAaABgAGAAYABgAFwAXABgAGAAWABYAFgAVABYAFwAZABoAGAAXABYAFQAVABMA
EwATABQAFgAXABgAFwAVABMAEgAVABUAFQAVABYAFgAWABcAFQAVABcAFwAaABwAHQAc
ABwAHQAdAB0AHQAeAB0AHAAbABoAFQAQAA0ACwAMAAwACgAJAAsADAAMAAwACwAKAAgA
BgAHAAUABAAEAAIAAwADAAUABgAIAAkACgAMAA8AEgATABMAEwATABUAFQAVABYAFgAV
ABUAFAATABUAFgAWABYAFAAUABUAFQAWABcAFwAXABcAFwAXABcAGQAZABoAGgAcABwA
HAAcABsAHAAaABoAHQAlAC8AOABAAEQAQwA/ADgANQA2ADAAHgAGAOj/yv+n/4f/c/9j
/1L/SP9J/0v/Sf9J/0//YP94/4v/mv+q/7//0v/j/+r/8P/1//n//f8DAAkADQARABYA
GwAcAB8AIAAgACEAIQAhACEAIQAiACIAIgAjACAAHgAdABwAHQAfACEAIgAgAB8AHgAd
AB4AHwAgACEAIgAiACQAIgAgABwAHAAaABoAGwAcAB0AHQAfAB8AHwAdAB0AHAAcAB4A
HQAcABwAGgAaABoAGgAaABoAGgAaABkAGQAZABkAGQAZABkAGQAaABoAGgAZABQAEwAS
ABEAEwATABMAEwAQABAAEAAQAA4ADQAOAA8ADgAMAAsACgAHAAYABAADAAQABQAEAAQA
AwACAAAA///7//v/+v/6//z//f///wEA///////////9//3///////z//P/7//v//P/9
//7/AAAAAAEAAQABAP//AQABAAEAAwAEAAQABAAFAAcACAAJAAwADQAOAA4ADQAMAAsA
CgAMAAwADAANAAwACwAKAAkACQALAAsACwAOAA4ADgAOABAAEAAQABEADwAPABAAEQAT
ABQAFAAVABYAFgAVABQAFgAWABYAFgAWABcAGAAYABgAGAAXABUAFQAVABYAGgAXABUA
FQAWABQAFAAVABUAFQAUABQAFQATABIAEgARABMAFAAVABYAFgAWABYAFgAVABUAFgAW
ABQAFAAUABMAEQARABIAEgARABEAEQARABMAEQARABEAEQASABIAEgARABEAEQASABAA
DwAOAA0ADwAQABEAEwAVABUAFwAXABUAGAAYABgAGAAYABgAEQAMAAkABwAGAAYABAAD
AAMABAAEAAQAAgACAAEAAAACAP///f/8//r/+//7//3//v8AAAEAAgABAAMABQAFAAMA
AwADAAUABwAHAAgACAAIAAkACQAJAAsADAAMAAwACgAKAAsACwAMAA0ADQANAA0ADQAN
AA0ACwALAAwADAAMAAwADAAMAA0ADAAMAAwACwAPABcAIAAoAC4AMwAzAC4AJwAkACYA
IgAUAPr/2v+3/5f/e/9n/1b/Rv87/zv/P/89/zv/Rv9Y/23/gP+O/53/sP+//8j/1P/d
/+P/5//t//X//f8DAAQABQAGAAsADAAKAAsADQANAA0ADQAPABAAEQATABEAEAAQABAA
EAARABIAEgATABMAEwATABEADwANAAsADQAQABUAFgAVABIAEwASABMAEwATABMAEAAR
ABAADwAOAA0ACwAKAA0ADQANAA4ADgAOAA4ADgAQABAAEAAQAA4ADQAMAAsACwALAAsA
CwAJAAgABwAFAAYABwAIAAkACgALAAwADQALAAoACQAIAAQAAQAAAP/////+//7//v/8
//z/+//7//n/+f/3//b/9v/2//X/9f/1//X/9P/0//L/8f/x//H/7//t/+v/6f/s/+//
9P/3//P/8v/w/+//8P/x//L/9P/0//X/9f/1//X/9//3//f/+f/6//r/+v/8//3//f/9
//////////7///8AAAEAAgACAAIAAgADAAMAAwADAAMAAwAFAAUABQAEAAQABAAEAAQA
BAAEAAUABQAFAAYABwAIAAgABwAHAAoADAANAA4ADQAMAAsACgAMAA0ADgAOABEAEgAS
ABEAEQARABIAFgARAA8ADwAQABAAEAARABEADwAOAA4ADwARABAAEAAPAA4ADgAOAA4A
DAAMAAwADAAOAA8AEQASABQAFAAUABMADwAPABAAEAAPAA8ADwAPAA0ACwALAAsADQAO
AA4ADgANAA0ADQAOAA8ADwAPAA8AEAAQABAAEQARABEAEwATABIAEgARAA4AEgAUABEA
EAAPAA4ACgAGAAQAAwAEAAQAAgABAAMABAAEAAQABgAGAAUABAACAP3/+f/2//f/+f/6
//3/AAACAAMABAADAAUABwAHAAgACQAKAA0ADAALAAsACgAIAAkACQAJAAsADAAMAAwA
DAAMAA0ADQAQABEAEQARABAADwAOAA0ACwALAAwADAAOABAAEgAUABMAEgAQABQAGQAd
ACcALgAyADYANwA1ADAAMQAwACwAGgACAOj/yP+h/3//a/9b/0r/PP81/zf/Of83/z3/
UP9o/3//kv+i/7H/xP/R/9j/4P/n/+v/8f/7/wEABQAJABAADwAQABEAEgAWABkAGgAZ
ABgAFwAaABoAGgAbAB0AHAAcABwAGgAbABwAHAAbABsAGwAbAB0AHQAdAB0AGgAaABwA
GgAcABoAHAAcABkAGQAZABkAFwAZABkAGQAaABsAGwAcABsAGQAXABYAFgAWABYAFgAY
ABgAGAAYABYAFQAUABMAFQAVABUAFQAVABYAFwAXABcAFwAXABcAFQAVABUAFQASABAA
DgAMAAoACQAKAAsACAAGAAUABAAFAAYABgAHAAcABwAFAAQAAgACAAEAAQABAAEAAAAA
AAAA////////AQABAAEAAQD/////AQABAP///v/8//v//v///wAAAgACAAEA///9//7/
AQACAAMABQAGAAYABgAEAAUABQAFAAcABwAHAAYABwAIAAkACgAMAAwADAANAAoACQAI
AAcACQALAAsACwANAA4ADwAQAA4ADgAOAA8ADQANAA4ADwAOAA4ADQANAA8AEAAQABAA
EQASABMAFAATABMAEwASABEAEgASABEAEgATABUAGgAXABUAFQAWABQAFAAVABUAFQAU
ABQAFQAXABYAFgAVABIAEgASABIAEQAQAA8ADgAOAA8AEQASABIAEgASABEADQANAA4A
DgARABEAEQARABAADQAMAAsADQAOAA4ADgAPAA8ADwAQABEAEQARABEAEgASABIAEwAQ
AA8AEAAPABAAEgATABIAFAAUABMAEgARABAADAAIAAYABQACAAIAAAD//wEAAgACAAIA
AgACAAEAAAD8//f/8//w//T/9//5//3//v8AAAEAAgABAAMABQAFAAUABQAFAAcABQAF
AAYABgAHAAkACgALAAkACAAGAAQABQAGAAgACQAMAA0ADQANAAwACwAKAAkACQAJAAoA
CgALAAwADQAOAA0AEAAQABAADwARABkAIgAmACwAMwAzADIALQAqACgAIAAMAPD/1P+x
/4//df9l/1b/Sv9B/z//P/87/zn/Qv9U/23/gv+S/6P/tP+//8r/2v/l/+n/7f/z//v/
//8BAAQABQAGAAcACgAOABEAEgARABAADwAQABAAEAARABIAEgATABQAEQARABEAEAAS
ABMAFAAVABMAEwATABMAEgASABQAEgASABAAEgASABEAEQARABEADwARABEAEQAPAA8A
DgAOAA8ADwAPABAADwAOAA0ADAAKAAoACgAKAAoACwAMAA0ADwAPAA8ADwANAAwACwAJ
AAcABwAHAAcABgAFAAQAAwADAAQABQAGAAMAAQABAAEAAAD+//3//P/7//z//P/9//z/
+//4//b/9v/2//X/9f/0//X/9f/2//X/8//y//H/8//z//P/8//w/+//8P/v/+//8P/w
//H/8//z//P/9P/0//X/9f/1//X/9//3//f/9//4//j/+P/6//v/+//7/wAAAQACAAIA
AQAAAP///v///wAAAQADAAMAAwADAAMAAgADAAIAAQAEAAQABAAEAAQABAAEAAUABgAH
AAkACwALAAoACAAHAAsADAAMAAwACgAKAAoACgAJAAkACQAIAAsADAAMAAsACQAJAAoA
DgALAAkACQAKAAkACAAIAAcACAAIAAkACwAJAAgACAAHAAYABgAGAAYABgAGAAYABgAF
AAUABgAGAAYABgAGAAUABQAFAAYABgAFAAUABQAFAAcABQAFAAUAAwAEAAQABAADAAMA
AwAEAAYABwAIAAkACAAIAAgACQALAAsADQANAA8AEAANAAwACwAKAAMA/v/7//n/+f/6
//n/+f/3//j/+P/4//r/+v/5//j/9v/z//H/8P/y//P/8//1//X/9v/2//b/9f/3//n/
+f/8//3//v8BAAAA//////7/AAABAAEAAQADAAQABAAEAAMAAgACAAEAAwAFAAYABwAF
AAUABQAFAAcABwAIAAgABgAGAAYABgAFAAQABgAGAAcACwATABoAIAAkACUAJQAoACUA
IgAiACAAEAD2/9b/t/+V/3f/Z/9a/0r/Of83/z3/O/81/z7/Uv9l/3j/iP+X/6j/s/+8
/8r/1f/b/9//5f/r/+//7//0//3/AgADAAYACgANAA0ADQANAA0ADAAMAAwADQANAAwA
DAAMAAkACQAJAAgACAAJAAoACwALAAsACwALAAoACgAMAAoACAAGAAgACAAIAAkACgAL
AAkACwALAAsACQAJAAgACAAKAAkACAAIAAoACgAKAAoACAAIAAgACAAHAAcABwAHAAcA
BwAHAAcABQAEAAMAAQAAAAEAAgADAAEAAQABAAEA/v/+//7//v/+//3//v////z/+v/5
//j/9v/2//X/9f/1//X/8//y//D/8P/v/+//7//v/+7/7v/t/+v/6v/p/+v/6//r/+v/
6P/n/+j/5//p/+r/6v/r/+v/6//r/+z/7P/t/+3/7f/u//H/8v/z//T/9P/z//L/9P/1
//X/9f/2//f/+P/4//f/9v/1//T/9//4//n/+//7//v/+//7//v//f/9//3//P/8//z/
/P/8//z//P/9//////8AAAEAAQAAAP7//f8BAAIAAgACAAQABAAEAAQAAgADAAQABAAF
AAYABgAFAAMAAwAEAAgABQADAAMABAAGAAgACwANAAwACgAJAAkACwAKAAoACQAGAAYA
BgAGAAUABAADAAIABAAFAAcACAAGAAYABgAFAAUABQAGAAYABgAFAAQAAwAEAAMABAAF
AAUABgAGAAYABgAFAAQABAAGAAcACAAJAAgACAAIAAkACwALAA0ADQAPAA4ADAAMAAoA
CAAIAAgACAADAAAA//////7//v/8//v/+//8//z//P/6//r/+f/4//j/9f/z//L/8v/z
//P/9f/0//b/9//4//n/+//9//3//f/9//3///8BAAEAAgACAAQABQAFAAUAAwAEAAQA
BAAGAAYABwAHAAgACQAJAAkACgALAAwADQANAA0ADgAOAA0ADAALAAoACwAOAA4ADgAP
ABMAFwAcACQAKgAvADEAMAArACYAJgAgAAwA8v/Y/73/mf95/2f/Wv9G/zX/M/81/zP/
M/88/1L/bf+C/5D/of+w/73/yv/W/+H/6f/t//H/9//7////AAADAAQACwAQABIAEwAT
ABMAEwATABIAEgASABMAEwASABIAEgAQABEAEgASABMAEwATABMAEQARABEAEQARABIA
FQAUABYAFAAWABYAEwATABMAEwARABMAEwATABMAEwASABIAFAATABIAEgAUABQAFAAU
ABMAEgARABAAEQARABEAEQARABEAEQARAA4ADgAOAA0ADQAPABEAEwASABEAEAAPABAA
EAAQABAADAAJAAgABwAIAAYABQAEAAQABAADAAMAAQABAP///v///wAAAAABAP/////+
//7//f/7//r/+f/7//v/+//7//n/+f/7//v/+//8//z//f/7//v/+//8/wAAAQABAAEA
AwAFAAUABQAGAAYABQAEAAQABQAFAAUACAAJAAoACgAMAAwADAAMAAoACgAKAAsACQAJ
AAkACQAMAA8AEAARABEAEAAPAA4ADAAMAAwADQAPAA8AEAARABIAEgARABEAFQAWABYA
FgAUABQAFAAUABYAFwAYABgAGwAcABwAGwAZABcAFgAYABgAFwAYABoAHAAcAB0AHQAd
ABwAHAAdAB0AHAAcABsAHAAcABwAHAAeAB4AHgAeAB0AHQAeAB4AHQAcABsAGQAXABcA
GAAYABkAGQAZABkAGwAZABkAGQAXABgAGAAYABcAFwAXABgAGwAbABsAGwAcABwAHAAd
AB4AHwAiACMAIgAiACEAHgAcAB0AIgAgACAAIAAgABsAFgATABEAEAAQAA4ADQAPABAA
EAAQAA4ADgANAAwADgALAAkACAAHAAcABgAHAAsADgAQABIAEQATABUAFQAVABUAFQAX
ABkAGQAaABoAGAAZABkAGQAbABwAHAAcAB4AHgAfAB8AHwAfAB4AHQAfAB8AHwAfAB8A
HwAgACAAHgAeAB4AHgAjACIAIAAcABsAHwAnADQAQABEAEUARQBCAD0AOgA6ADYAJAAI
AOz/y/+n/4v/ff9s/1r/U/9V/1n/Vf9T/1z/bv+D/5T/ov+z/8j/1//g/+z/8//5////
AwAJABEAFQAWABkAHAAfAB4AHAAbAB8AHwAfAB8AJAAmACgAKwAoACYAJQAkACYAJwAo
ACgAJwAnACcAJwAmACUAJAAjACMAJAAnACYAJgAkACYAJgAlACUAJQAlACMAJQAlACUA
JQAlACQAJAAiACEAIAAgACAAIAAgACAAIQAiACMAJAAjACMAIwAjACEAIQAhACEAIgAi
ACIAIQAdAB0AHQAdAB8AHwAfAB8AHAAcABwAHAAZABcAFwAXABgAFgAVABQAEQAQAA4A
DQAPAA8ADQAMAA4ADgANAA0ADQANAAwADAAMAAsACwALAAkACQAJAAkACwALAA0ADQAK
AAoACQAJAAkACQAJAAoACwALAAoACQAJAAsACwALAA4AEAARABIAFAAVABUAFQAYABkA
GgAaABwAHAAcABwAGgAaABoAGwAZABkAGQAZABkAGwAbABsAHAAcABwAHAAeAB4AHgAf
AB4AHQAdAB0AIAAgAB8AHwAhACIAIgAiACIAIgAiACIAIgAjACQAJAAnACgAKAAnACUA
JQAmACoAJQAjACMAJAAkACQAJQAlACcAJgAmACcAJgAkACMAIQAjACQAJQAmACQAJAAk
ACQAIQAhACIAIgAkACQAJAAjACEAIQAiACIAIwAjACMAIwAjACEAIQAhACEAIgAiACIA
IwAlAA==
         </WaveFormData>
      </LeadData>
      <LeadData>
         <LeadByteCountTotal>10000</LeadByteCountTotal>
         <LeadTimeOffset>0</LeadTimeOffset>
         <LeadSampleCountTotal>5000</LeadSampleCountTotal>
         <LeadAmplitudeUnitsPerBit>4.88</LeadAmplitudeUnitsPerBit>
         <LeadAmplitudeUnits>��V</LeadAmplitudeUnits>
         <LeadHighLimit>2147483647</LeadHighLimit>
         <LeadLowLimit>268435456</LeadLowLimit>
         <LeadID>V2</LeadID>
         <LeadOffsetFirstSample>0</LeadOffsetFirstSample>
         <FirstSampleBaseline>0</FirstSampleBaseline>
         <LeadSampleSize>2</LeadSampleSize>
         <LeadOff>FALSE</LeadOff>
         <BaselineSway>FALSE</BaselineSway>
         <ExcessiveACNoise>FALSE</ExcessiveACNoise>
         <MuscleNoise>FALSE</MuscleNoise>
         <LeadDataCRC32>197849862</LeadDataCRC32>
         <WaveFormData>
kv+S/5L/kv9o/z7/FP/q/t3+0P7D/rb+0v7u/gr/Jv8//1j/cf+K/5j/pv+0/8L/y//S
/9n/4P/m/+r/7v/y//f/+v/9/wAAAQACAAMABAAGAAYABgAGAAcACAAJAAoACgAKAAoA
CgAMAAwADAAMAA4ADgAOAA4AEQASABMAFAAWABYAFgAWABYAFgAWABYAFwAYABkAGgAc
ABwAHAAcABwAHAAcABwAHQAeAB8AIAAiACIAIgAiACMAJAAlACYAJgAmACYAJgAkACQA
JAAkACYAJgAmACYAJgAmACYAJgAmACYAJgAmACQAJAAkACQAIQAgAB8AHgAeAB4AHgAe
ABsAGgAZABgAFgAWABYAFgAVABQAEwASABEAEAAPAA4ADgAOAA4ADgANAAwACwAKAAgA
CAAIAAgACAAIAAgACAAHAAYABQAEAAIAAgACAAIAAgACAAIAAgAEAAQABAAEAAMAAgAB
AAAAAAAAAAAAAAACAAIAAgACAAAAAAAAAAAAAwAEAAUABgAEAAQABAAEAAQABAAEAAQA
BQAGAAcACAAIAAgACAAIAAoACgAKAAoACAAIAAgACAAKAAoACgAKAAoACgAKAAoACgAK
AAoACgAMAAwADAAMAAsACgAJAAgACQAKAAsADAAMAAwADAAMAAoACgAKAAoACgAKAAoA
CgAKAAoACgAKAAgACAAIAAgACAAIAAgACAAHAAYABQAEAAYABgAGAAYABgAGAAYABgAG
AAYABgAGAAcACAAJAAoACgAKAAoACgAKAAoACgAKAAwADAAMAAwACgAKAAgABwAFAAUA
BAAEAAAA////////AQABAAEAAQAAAAAA/v/9//n/+f/3//n/+//9//7////+//7//v8A
AAIAAgACAAIAAAAAAP7//v/+//7//v///////////wAA/v/9//3//f/7//z//P/8//7/
/v/+/////////////v8BAAIAAwAEAP///f/+//3//P/6//7/BgATACAAJQAtAD0ATgBc
AGcAegCRAKIAqACgAIUAVgAkAAQA7f/H/5X/Y/81/wr/5v7S/sf+vP6//tv+/f4c/z3/
XP91/4j/nP+s/7j/xP/P/9r/3//m/+3/8f/1//v/AQAFAAcACAALAAsACgAMAAwADQAO
AA8ADwAPAA4ADwAPABAAEwATABMAFAAUABUAFgAWABcAFwAXABgAGQAaABoAGwAZABkA
GQAZABsAHQAeAB4AHgAgACAAIQAhACEAIQAiACEAIgAjACQAJAAkACQAJQAkACUAJgAm
ACgAKAApACoAKgApACgAKAApACoAKwAtACwALAAsACwAKwApACgAJwAoACkAKAApACYA
JAAjACIAIwAiACIAIQAgAB4AGwAaABkAGQAXABYAFgAVABQAFAARAA8ADgAMAA4ADQAM
AAwACQAJAAkABwAGAAYABgAGAAYABgAEAAQABAADAAAA/v/+//7///8AAP3//P/8//v/
+f/5//n/+f/7//v/+f/5//n/+f/4//f/+f/5//r/+v/7//v/+//7//3//f/8//z//P/8
//z//f/8//z//P/8//7//v//////AAAAAAAAAAABAAMABAAGAAcABwAGAAYABwAIAAgA
CAALAAsADQANAAsACwAMAA0ACwALAAsADQAPAA8ADwAPAA8ADwAPABAAEgASABIAEQAQ
ABAAEAAQAA8ADwAPABAAEgAPAA8ADwAOAA0ADAAKAAwACwALAAsACgAJAAkACgAKAAoA
CAAIAAcABgAGAAcABgAFAAQABQAFAAUABQAFAAYABgAGAAcABwAHAAcABwAJAAoACwAL
AAsACQAJAAoADgAMAAwADAAMAAcABQAEAAMAAwAEAAMAAwABAAEAAQABAP/////9//z/
+//5//f/9//z//X/9f/3//r/+//8//z/+v/8//z//P/8//z//P/8//z//P/8//z/+v/7
//v/+//5//r/+v/5//v/+//7//z/+//6//n/+P/6//v/+//7//r/+P/3//b/+P/4//f/
9//4//n/+P/0//T/+P8FABQAHQAnADUARABSAF8AcgCJAJwApACcAIEAVAAgAAAA6//D
/43/W/8t/wT/3v7I/r/+sP6r/sP+6f4M/yv/Sv9l/3z/kP+g/6z/tv/B/8r/0f/Y/9//
5//t//H/9f/3//v//P//////AQAEAAUABwAGAAcABwAHAAkACwAMAA4ADQANAA0ADgAO
AA8AEAAQABMAEwATABQAFAAUABMAEwATABMAEwATABMAFQAWABYAFgAYABgAGQAbABsA
GwAcABsAHAAdAB4AHwAgACEAIwAkACUAJgAmACQAJAAlACYAKQApACkAKgAoACgAKAAp
ACwALAAsACwALAArACsAKwApACkAJwAnACcAJgAmACYAJAAiACEAHwAhACAAHgAeABkA
GQAXABYAFgAVABQAFAAUABMAEwASABAADwAOAA4ADwAPAA8ADQAKAAoACgAKAAoACgAI
AAgABwAHAAUABAABAAAAAAAAAAEAAAAAAP/////////////9//3/+//7//v/+//6//n/
+//7//z//P/9//3//f/9//3//f/8//z//v/+//7///8CAAIAAgACAAEAAAAAAP//AAAA
AAAAAAAAAAEAAQACAAEAAQAAAAAAAwAEAAQABAADAAMABQAFAAQABQAHAAkACQAJAAkA
CwAKAAkACAAHAAoACwAMAA4ADAAMAAwACwAMAAwADAAMAA0ADQANAA4ADAAJAAkACQAL
AAsACwAKAAkABwAGAAUABQAFAAYACAAGAAYABAAEAAMAAgACAAMAAwADAAMABQAEAAMA
AgABAAQABAAEAAUAAwADAAMAAwADAAQABQAFAAYABwAIAAgADQAMAAsACgAJAAgABgAF
AAUABQAEAAQAAgABAAMAAwADAAMAAgABAP7//P/6//n/+P/5//n/+//7//3//P/9//7/
/v8AAAIAAgACAAAAAAAAAAAA/v/+//7//v8AAAEAAQABAP//AAAAAP//AQABAAEAAgAC
AAIAAgACAAIAAwADAAMABAAEAAUABgAFAAQAAgABAAAA//8AAP7/AAAIABMAIAApADEA
PwBSAGIAbQB+AJMApgCsAJ4AgQBSACAAAADn/8H/kf9h/y3/AP/i/tL+w/62/rn+2f79
/hz/O/9c/3f/jv+i/7L/wP/K/9f/4P/l/+r/8f/5////BQALAA0ADgAOABAADwAOABAA
EAARABMAFQAWABcAGAAZABkAGgAdAB0AHQAeABwAHQAeAB4AHQAdAB0AHgAdAB4AHgAf
ACEAIQAhACEAIwAlACYAJgAkACYAJgAnACkAKQApACoAKwAsAC0ALgAsACwALAAtAC4A
LwAwADAAMAAwADEAMgAzADMAMwA0ADQANAA0ADUANAA0ADQANAA2ADUANQA1ADUANQAz
ADMAMgAwAC8ALgAvAC4ALgAtACwAKgAnACYAIwAjACEAIAAfAB8AHwAgABwAGwAbABoA
GgAZABgAGAAXABcAFwAVABYAFgAWABYAFQAUABEAEAATABMAEQAQABEAEAAQABAADQAM
AAwACwALAAsACwALAAkACQAHAAcACAAJAAkACQAJAAkACgAKAAoACQAIAAcACQAJAAgA
CAAKAAoACgALAAwADAAMAAwADAAMAA0ADQAOAA4ADgAOABAAEQARABIAEgARAA8ADgAP
ABAAEAAQABMAEwAVABUAEQARABIAEwATABMAEwAVABUAFQAVABUAFQAVABUAFgAUABQA
FAATABIAEgASABIAFQAVABUAFgAUABEAEQARABMAEwATABIAFAATABMAEwASABEAEQAS
ABIAEgAQABAADwAOAA4ADwANAA0ADQAPAA8ADwAPAA8AEAAQABAAEQASABMAFAAVABMA
FAAVABUAEwASABIAEgASABIADgANAA0ADQAMAAwACgAJAAkACQAJAAkABwAHAAUABAAD
AAMAAwAFAAIAAwACAAMAAgADAAQABAAGAAgACAAIAAcABgAFAAQAAwAEAAUABgAEAAUA
BQAFAAUABgAGAAUABwAHAAcACAAIAAgACAAIAAgACQAJAAkABwAGAAYABgAGAAYABQAF
AAgACQAGAAIAAgAIABEAHgApADUAQQBSAGQAbQB6AJMAqgC2ALIAmQBwAD4AGgABAN3/
qf93/0f/HP/4/uL+0f7E/sP+1/75/hz/O/9a/3f/kP+k/7T/vv/I/9P/3P/j/+r/8//9
/wUABwAHAAUACAAKAA4ADwASABQAFAAVABYAFwAXABcAGgAbABsAHAAbABsAGwAcABwA
HQAeAB4AHwAfAB8AIAAfACAAIAAhACMAIwAjACMAIwAlACYAJgAlACYAJQAlACcAJwAn
ACgAJwAoACkAKgArACwALQAvAC4ALwAwADAALgAuAC8AMAAzADMAMwA0ADQANAA0ADUA
NgA2ADYANgA0ADMAMwAzADMAMwAxADEAMgAwAC8ALgArACoAKgApACkAKAAmACYAIwAj
ACEAIAAeAB0AHAAcABwAGwAbABoAGQAXABUAFAATABMAEwARABIAEgASABIAEAAQAA4A
DgAQABEAEAAQAA0ADAAMAAwACwAKAAoACQAJAAkACQAJAAcABwAFAAUABgAHAAcABwAG
AAUABQAEAAUABQAFAAUABwAHAAYABgAGAAYABgAHAAgACAAIAAgACAAIAAkACQAJAAoA
CwAMAAoACwALAAwACwALAAoACgANAA4ADgAOAA0ADQAPAA8ADQANAA4ADwANAA0ADQAP
AA8ADwAPAA8ADwAPAA8AEAAOAA4ADgANAA4ADgAOAA4ADwAPAA8AEAAQAA0ADQANAA0A
DQANAAwACgAJAAkACQAKAAkACQAKAAoACgAIAAgABwAGAAYABwAHAAcABwAJAAgABwAG
AAUACAAIAAgACQALAAsACwALAAkACgALAAsADQANAA8ADgAOAA4ADgAOAAoACQAJAAkA
BgAGAAQAAwADAAMAAwADAAQABQAEAAQAAQD///3//f/8////AAADAAIAAwAEAAQAAgAE
AAQABAAEAAQABAAEAAAAAAAAAAAAAAABAAEAAQABAAIAAgABAAEAAQABAAIABAAEAAQA
BAACAAMAAwADAAMAAgACAAIABAAEAAMAAwD8//v//v/+/wIACgAXACIAKQA1AEUAVgBi
AG8AhgCdAKwArgCeAHkARAAWAAAA5f+5/4X/Vf8p/wL/4v7O/sP+uP7B/uP+Bf8k/0X/
ZP9//5L/pP+0/77/yP/X/+D/5f/q//H/9//7////BQAJAAkACgANAA0ADAAOAA4ADwAS
ABMAEwATABQAFQAVABYAFQAVABUAFgAXABkAGwAcABwAGwAaABoAHQAeAB4AHwAfAB8A
HwAfAB8AIQAiACIAJAAmACYAJwAmACUAJAAkACcAKAApACoAKAAoACgAKQAoACkAKgAq
ACsALAAuADAALwAvAC8AMAAwADAAMAAxADIAMgAyADIAMgAxADEAMQAxADEALwAvAC4A
LAArACoAKwAqACoAKQApACgAJgAmACEAIQAfAB4AHQAdAB0AHgAaABkAGQAYABgAFwAW
ABYAEwATABMAEQAOAA4ADgAOAA8AEAAPABAAEwATABEAEAAQABAAEQASABMAEgASABEA
EQARABEAEQASABMAEgATABMAEwASABEAEwATABQAFAAVABUAFQAVABMAEwASABIAFAAU
ABQAFQAUABQAFAAUABYAFgAXABcAGAAYABgAGAAYABkAGQAaABsAGwAaABoAGAAYABcA
FgAYABkAHAAdABkAGQAaABsAGQAZABkAGwAdAB0AHQAdAB8AHwAfACAAIAAgACAAHwAe
AB4AHgAeAB0AHQAdAB4AHgAbABsAGwAZABkAGQAYABkAGQAaABsAGQAXABYAFgAUABQA
EgASABIAEgATABUAEwARAA8ADwARABEAEQARABEAEAAPAA8ADQANAA0ADQAOABAAEgAT
ABEAEQARABAAEwAUABIAEgASABIADgANAA0ADQAOAA4ADAALAAsACwALAAsACQAJAAcA
BgABAP///f/9//3//////wEABAAFAAYABgAEAAYABgAGAAYABgAGAAYABAAEAAQABAAC
AAMAAwADAAMABAAEAAMAAwADAAMABAAEAAQABAAEAAUABwAIAAkACAAGAAUABAAFAAYA
BgAHAAQAAQAAAAIABgAQAB8AKgA1AEMAUwBkAG4AewCQAKEArACqAJIAaQA0AAwA9P/R
/6H/cf9B/xP/8v7c/sz+u/64/s/+9f4Z/zj/Wf92/43/nP+s/7z/xv/Q/9v/5P/r//D/
+f8BAAUABwAJAAsADwAQABMAEwASABQAFAAVABQAFQAVABUAGAAZABkAGgAbABsAGwAc
ABwAHQAeAB4AHwAfAB8AIAAeAB4AHQAdACAAIQAiACMAIwAlACYAJgAmACgAKAApACkA
KQApACoAKQAqACsALAAuAC4ALgAvAC4ALwAwADAAMAAwADEAMgA1ADUANQA2ADQANAA0
ADUANgA2ADYANgA2ADUANQA1ADUANQAzADMAMgAwAC8ALgArACoAKgApACoAKgApACoA
JQAlACMAIgAgAB8AHgAeAB4AHQAdABwAHAAbABoAGgAXABcAFwAVABYAFgAWABYAFAAU
ABIAEgAVABUAEwASABAADgANAAwADQAMAAwACwAJAAkACQAJAAsACwAJAAkABwAHAAYA
BQAGAAcACQAKAAkACQAJAAkACQAJAAgACAAKAAoACgALAA4ADgAOAA4ADAAMAA0ADQAO
AA4ADgAOAA0ADQAMAAwADwAPAA4ADgANAA4ADgAOAA4ADQAOAA0ADAANAA8AEQAPAA8A
DwARAA8ADwAPAA8ADwAPAA8AEAAQABAAEAAPABAAEAAQABAADwAPAA8AEAASAA8ADwAP
AA0ADQANAAwADAALAAsACwAMAAsACwAMAAoACgAIAAgACQAIAAgACQAJAAkACQALAAoA
CQAIAAcACgAKAAoACwALAAsACwALAAsACgAMAAwADAAMAAwACQAHAAYABQAGAAYABAAD
AAMAAwADAAMABQAFAAMAAgD///3/+//7//f/+f/5//v//P/9//7//v/+/wAAAAAAAP7/
/v/+//7//f/+////AAD//////v/9////AAAAAP//////////AAAAAAAAAAAAAAAAAQAB
AAEA///+//7//v/+//7//f/9//7//f/6//b/9v/8/wkAGAAjAC8AOwBMAFwAZQB0AIsA
oACqAKgAkQBkADAADAD1/8//n/9t/z//FP/u/tr+zf6+/rf+zf7v/g7/L/9S/2v/gv+W
/6j/tP++/8v/1P/d/+T/6f/v//f/+//7//3/AAACAAYABwAKAAwADAANAA4ADwAPAA8A
EAARABEAEgATABMAEwAUABIAEwAUABQAFwAXABcAGAAYABgAFwAXABkAGQAZABkAFwAZ
ABoAGgAaABwAHAAdAB4AHwAgACIAIQAiACMAJAAmACYAJgAnACcAJwAnACYAKAAoACkA
KgArACsAKwAsACwALAAsAC0AMAAwADAAMAAuAC0ALQAtAC0ALQArACsALAAqACkAKAAl
ACQAJAAjACMAIgAgACAAHQAdABsAGgAaABkAGAAYABQAEwATABIAEAAPAA4ADgAPAA8A
DwANAAwADAAMAAwADAAMAAoACgALAAsACQAIAAUABAAEAAQABQAEAAQAAwABAAEAAQAB
AAEAAQD///////////7//f//////AAAAAP//////////AQABAAAAAAAEAAQABAAFAAUA
BAADAAIAAAAAAAEAAQABAAIAAwAEAAIAAwADAAQABQAFAAQABAAFAAYABgAGAAcABwAJ
AAkABwAHAAgACQAHAAcABwAJAAsACwALAAsACQAJAAkACgAIAAgACAAHAAgACAAIAAgA
BwAHAAcACAAGAAMAAwADAAQABQAGAAYABQADAAIAAQACAAEAAQACAAAAAAD+//7//v/+
////AQD///////8BAP//////////AgACAAIAAwAFAAUABQAFAAQABAAEAAMAAwAGAAUA
BAADAAIAAAD////////+//7//P/7//n/+f/5//n/+v/7//r/+v/0//H/7v/t/+z/7//w
//P/9f/3//n/+v/5//r/+f/4//j/+P/4//j/9P/0//T/9P/0//X/9f/1//f/+P/4//f/
9f/1//X/9v/4//j/+P/4//b/9//3//f/9//2//b/9v/2//b/9f/1//b/8//u//D/9P/+
/w0AGAAfACsAPQBMAFoAZwB6AI8AngCcAIgAYwAuAAIA7v/R/6H/bf89/w//6v7Q/sD+
sf6m/rX+2f77/hz/Pf9a/2//gv+S/6D/qv+6/8n/zv/T/9z/4f/n/+n/6f/t//X/9//4
//v/+//8//7//v///wIAAwADAAMAAgADAAMABAADAAMAAwAEAAUABwAJAAoACQAJAAkA
CgALAAwADAANAA8ADwAPAA8AEQATABQAFAAUABYAFgAXABUAFQAVABYAFwAYABkAGgAc
ABwAHAAdAB4AHwAgACAAIgAiACMAJAAjACMAIwAkACYAJgAmACcAKAAoACgAKAAmACUA
JQAlACcAJwAlACUAJAAiACEAIAAfAB4AHgAdAB0AHAAaABoAFwAXABUAFAASABEAEAAQ
AA0ACwAKAAgACAAHAAYABgAFAAUABQADAAIAAgACAAIAAgACAAAAAAD//////f/8//3/
/P/8//z/+//6//r/+f/3//f/9//3//f/9//1//X/9f/1//T/8//1//X/9v/2//X/9f/1
//X/9f/1//T/9P/2//b/9v/3//b/9v/2//b/9v/2//f/9//0//T/9P/0//T/9f/1//b/
+f/5//j/+P/3//j/+P/4//v/+//9//3/+//7//z//f////////8BAP//////////AQAB
AAEAAgAEAAQABAADAAIAAgACAAIAAQABAAEAAgADAAEAAgADAAUABQAFAAQABAADAAMA
AwACAAEAAQACAAAAAAD+//7////+//7///////////8BAAEAAQABAAEAAAAAAAAAAQAB
AAEAAQABAAMABAAFAAUABQAGAAUABAADAAIAAAD////////8//z/+v/5//z//f/+////
/P/7//j/9v/x/+//7f/t/+z/7//w//P/8v/z//T/9P/0//b/9v/2//b/9v/2//b/9v/2
//b/9v/4//n/+f/5//b/9v/1//P/9P/1//b/+P/4//j/+P/4//j/+f/5//n/+v/6//v/
/P/5//j/9v/1//b/9//0//L/9P/6/wUAEgAdACcANQBIAFoAYwBuAIUAmACeAJgAfwBU
AB4A+P/h/7//j/9h/zP/BP/g/sz+vf6s/qv+x/7r/g7/Lf9M/2n/gP+U/6L/sP+8/8n/
1P/b/+D/5//t//P/9//7////AQACAAUABQAGAAgACAAJAAwADQANAA0AEAARABEAEgAR
ABEAEQASABAAEQASABIAEwATABMAFAAXABgAGAAZABkAGQAZABkAFwAZABoAGgAaABwA
HAAdAB8AHwAfACAAHwAgACEAIgAgACAAIAAhACMAJQAnACgAKAAoACkAKgApACkAKQAq
ACwALAAsAC0ALAAsACwALAAuAC0ALQAtACsAKwApACkAKgAoACcAJgAnACYAJgAlACMA
IgAgACAAHwAfAB0AHAAaABkAGAAYABQAEwATABIAEgARABAAEAANAA0ADQALAAsADAAN
AA4ADgAOAAwADAANAA0ACwAKAAcABgAGAAYABQAEAAQAAwAFAAUABQAFAAMAAwABAAEA
AQABAAAA//8AAAEAAwAEAAQAAwACAAEAAwADAAIAAgACAAIAAgADAAYABgAGAAYABAAE
AAUABQAEAAQABAAEAAUABwAIAAoACgAJAAcABgAGAAYABQAEAAcABwAJAAkABQAFAAYA
BwAJAAkACQALAAkACQAJAAkACQAJAAkACgAKAAoACgAJAAYABgAGAAYACQAJAAkACgAI
AAUABQAFAAcABwAHAAYABgAFAAUABQAEAAMAAwAEAAYABgAEAAQAAwACAAIAAwADAAMA
AwAFAAUABQAFAAUABgAGAAYABwAHAAcABwAHAAcACgAIAAgACAAIAAMAAQAAAP//AAAA
AP7//f/9//3//f/9//7////+//7/+f/3//X/9f/z//X/9f/3//b/9//4//j/+v/8//z/
/P/8//z//P/8//j/+P/4//j/+v/7//v/+//7//z//P/7//3//f/9//7//v/+//7//v/8
//3//f/9/////v/+//7//v/+//3//f/8//n/+P/4//j/AAAJABYAHwAlAC8APgBUAGMA
bgCDAJoApgCkAJMAcAA+ABQA///h/7H/ef9L/yD/9v7e/s/+wv67/sn+6/4O/yv/SP9l
/3z/kv+k/7L/vv/J/9L/2f/g/+f/7//1//n///8DAAcACAALAAsACgAMAAwADQAQABEA
EQARABEAEQAQABAAEwATABMAFAAWABcAGAAYABkAGQAZABoAGQAaABoAGwAdAB0AHQAd
AB0AHwAgACAAHgAgACAAIQAhACEAIQAiACQAJgAoACoAKAAoACgAKQAqACsALAAsAC4A
LgAvADAAMAAvAC4ALgAvADAAMQAzADEAMAAvAC4ALAArACsAKwAtAC0AKwArACoAKAAn
ACYAJwAmACYAJQAkACIAHwAeABsAGwAZABgAGAAXABYAFgAUABMAEwASABIAEQAQABAA
DQANAA0ACwAMAAwADAAMAAwADAAKAAoACQAJAAcABgAGAAYABwAIAAUABAAEAAMAAwAD
AAMAAwADAAMAAQABAAEAAQAAAP///////wAAAAD//////////wEAAQAAAAAAAgACAAIA
AwACAAIAAgACAAMABAAGAAcABQAEAAMAAgAEAAUABQAGAAcABwAGAAYACQAKAAoACgAJ
AAkACwALAAsACwAMAA0ACwALAAsADQANAA0ADQANAAsACwALAAwADgAOAA4ADQALAAoA
CQAIAAkACQAJAAoACgAHAAcABwAHAAcABwAGAAgABwAHAAcABgAFAAUABgAGAAYABAAE
AAUABAAEAAUAAwADAAMABQADAAMAAwADAAQABAAEAAUABwAHAAcABwALAAwACwAJAAoA
CAAIAAgACAAGAAUABQAFAAQABAACAAEA/////////////////f/8//n/9//1//X/8//1
//X/9//2//f/+P/4//j/+v/6//r//P/8//z//P/6//r/+v/6//r/+//7//v/+f/6//r/
+f/7//v/+//8//z//P/8//z/+v/7//v/+//9//z//P/8//r/+v/5//n/+v/7//j/9P/2
//z/AwAQAB0AJwAzAEQAVABfAGoAfwCSAJwAmACDAF4AKgACAO//0f+f/2n/O/8S/+7+
1P7L/sD+uf7F/uf+DP8r/0z/Z/+A/5T/pv+0/7z/x//Q/9f/3P/j/+v/8//5////AwAD
AAQABwAHAAoADAAMAA0ADgAPAA8ADwAOAA8ADwAQABMAEwATABQAEgATABQAFAAXABcA
FwAYABsAHAAcAB0AHwAfAB8AHwAfACEAIgAiACIAJAAkACUAJwAnACcAKAAnACgAKQAq
ACoAKgAqACsALQAvADEAMgAyADIAMwA0ADUANQA1ADYANwA4ADkAOwA6ADoAOgA6ADsA
OwA8AD0APAA7ADgANwA4ADYANQA0ADUANAA0ADMAMwAyADAAMAAuAC8ALgAuACoAKQAo
ACgAJgAlACUAJAAmACUAJAAkACMAIwAjACEAIAAgACAAIAAiACIAIAAgAB8AHwAdABwA
HQAcABwAHAAbABoAGgAZABkAGQAZABkAFwAXABUAFQAWABcAFwAXABcAFwAYABgAFgAV
ABQAEwAUABUAFQAWABYAFgAWABcAGAAYABgAGAAYABgAGQAZABgAGAAYABgAGAAZABkA
GgAZABkAGAAYABkAGgAaABoAHQAdAB8AHwAbABsAHAAdAB8AHwAfACEAIQAhACEAIQAh
ACEAIQAiACIAIgAiACEAIgAiACIAIgAhACEAIQAiACIAHwAfAB8AHQAdAB0AHAAcABsA
GwAbABwAGwAbABwAHAAcABoAGgAXABYAFgAXABcAFwAXABkAGwAbABsAGwAaABoAGgAb
AB0AHQAdAB0AGgAaABoAGQAXABcAHAAaABoAGgAaABcAFQAUABMAEgASABAADwAPAA8A
DwAPAA8ADwANAAwACwAJAAcABwAEAAUABAAFAAgACQAKAAoACgAMAAwADAAMAAwADAAM
AAsADAANAA4ADgAPAA8ADwAPABAAEAAPABEAEQARABIAEQAQAA8ADgAOAA8ADwAPAA8A
DgAOAA4ADgAOAA0ADQAQABEADgAKAAoAEAAbACgANQBBAE0AWgBsAHcAhACZAK4AtgCu
AJUAaAAyAAwA9//R/5//b/9D/xr/9v7i/tH+wv7D/t3+A/8i/0X/ZP99/5T/qv+8/8j/
0v/d/+j/8f/2//v/BQALAA0ADwARABQAFgAaABsAHAAeAB4AHwAeAB8AHwAfACIAIwAj
ACQAJgAnACgAKgApACkAKQAoACsAKwArACwAKwAsACwALQAtAC0ALQAtAC0ALwAwADAA
MAAyADIAMwA1ADUANQA2ADUANgA3ADgAOAA4ADgAOQA8AD0APgA+ADwAPAA9AD4AQQBB
AEEAQgBAAEAAQABBAEIAQgBCAEIARABDAEMAQwBBAEEAPwA/AEAAPgA9ADwAOQA4ADgA
NwA5ADgANgA2ADEAMQAvAC4ALgAtACwALAAqACkAKQAoACgAJwAmACYAJQAlACUAIwAg
ACAAIAAgACAAIAAeAB4AIQAhAB8AHgAdABwAHAAcAB0AHAAcABsAGQAZABkAGQAZABkA
FwAXABgAGQAZABkAFwAXABgAGAAXABcAFwAXABkAGQAYABgAGgAaABoAGwAcABwAHAAc
ABsAGgAaABkAGwAcAB0AHgAcAB0AHQAeAB0AHQAcABwAHQAeAB4AHgAdAB0AHwAfAB8A
HwAgACEAHwAfAB8AIQAfAB8AHwAfACEAIQAhACIAIgAiACIAIQAiACIAIgAiACEAIQAh
ACIAIgAfAB8AHwAfAB8AHwAeACAAHwAfAB8AIAAfAB8AIAAfAB4AGwAaABsAGgAaABsA
HQAdAA==
         </WaveFormData>
      </LeadData>
      <LeadData>
         <LeadByteCountTotal>10000</LeadByteCountTotal>
         <LeadTimeOffset>0</LeadTimeOffset>
         <LeadSampleCountTotal>5000</LeadSampleCountTotal>
         <LeadAmplitudeUnitsPerBit>4.88</LeadAmplitudeUnitsPerBit>
         <LeadAmplitudeUnits>��V</LeadAmplitudeUnits>
         <LeadHighLimit>2147483647</LeadHighLimit>
         <LeadLowLimit>268435456</LeadLowLimit>
         <LeadID>V3</LeadID>
         <LeadOffsetFirstSample>0</LeadOffsetFirstSample>
         <FirstSampleBaseline>0</FirstSampleBaseline>
         <LeadSampleSize>2</LeadSampleSize>
         <LeadOff>FALSE</LeadOff>
         <BaselineSway>FALSE</BaselineSway>
         <ExcessiveACNoise>FALSE</ExcessiveACNoise>
         <MuscleNoise>FALSE</MuscleNoise>
         <LeadDataCRC32>4087091241</LeadDataCRC32>
         <WaveFormData>
vgC+AL4AvgB1AC4A5/+g/2z/OP8E/9D+5v76/g7/Iv88/1T/bP+E/5P/ov+x/8D/yv/S
/9r/4v/o/+z/8P/0//j/+v/8//7/AQACAAMABAAGAAYABgAGAAkACgALAAwACwAKAAkA
CAAJAAoACwAMAA4ADgAOAA4AEAAQABAAEAATABQAFQAWABUAFAATABIAFQAWABcAGAAa
ABoAGgAaABgAGAAYABgAGwAcAB0AHgAgACAAIAAgACIAIgAiACIAIgAiACIAIgAiACIA
IgAiACIAIgAiACIAIAAgACAAIAAhACIAIwAkACIAIgAiACIAHwAeAB0AHAAeAB4AHgAe
AB0AHAAbABoAGAAYABgAGAAYABgAGAAYABUAFAATABIAFAAUABQAFAASABIAEgASABAA
EAAQABAAEgASABIAEgAPAA4ADQAMAAwADAAMAAwACgAKAAoACgAMAAwADAAMAAoACgAK
AAoACQAIAAcABgAIAAgACAAIAAUABAADAAIABQAGAAcACAAGAAYABgAGAAYABgAGAAYA
BgAGAAYABgAEAAQABAAEAAIAAgACAAIAAgACAAIAAgAAAAAAAAAAAAIAAgACAAIAAgAC
AAIAAgAEAAQABAAEAAQABAAEAAQABgAGAAYABgAIAAgACAAIAAcABgAFAAQABAAEAAQA
BAAEAAQABAAEAAQABAAEAAQABAAEAAQABAABAAAA///+/wAAAAAAAAAAAAAAAAAAAAAA
AAAAAAAAAAEAAgADAAQABAAEAAQABAAFAAYABwAIAAoACgAKAAoACAAIAAcABwAHAAcA
BwAHAAUABAADAAAABAAEAAMAAwADAAMAAgAAAPz/+v/6//v//P/+//7//v/9//3//f/+
/wEAAgADAAMAAgABAP7//f/7//v/+//7//3//f/+//7/+//6//n/+f/5//n/+f/5//n/
+v/6//r/+P/4//j/+P/7//r//f/+//b/9P/1//T/8//z//j///8KABUAHwAuAEgAZwCK
AK4A3gAVAUkBbgF+AYABbwFTAT0BJgEAAc4AiwAwANL/h/9O/xH/zv6w/sb+6/4K/yb/
Q/9c/27/g/+U/6T/sf+8/8f/zP/T/9n/3v/i/+n/7v/x//H/9P/0//X/9f/2//b/9v/5
//r/+v/7//n/+f/7//v//P/+/wAAAQABAAEAAgADAAMAAgACAAQABgAGAAgACQAHAAYA
BQAFAAcACAAJAAkACwAOAA4ADAAKAAsACwAMAA4AEAARABEAEQARABEAEgAQABAAEgAT
ABQAFQAXABgAFgAXABcAFwAZABkAGgAbABoAGgAZABkAGAAXABYAFQAVABYAFwAYABcA
FgATABEAFAATABMAEwARABEAEAAPAAwACwALAAsACQAKAAsADAAJAAYABQAFAAYABgAH
AAgABgAFAAQAAwADAAMAAwADAAQABQAGAAcABgAGAAUAAgACAAMAAwADAAAAAAD/////
/f/9//z/+v/7//z//f/+//r/+v/6//r/+v/5//n/+f/5//j/+P/4//j/+P/4//f/+f/5
//n/+v/5//n/+P/1//f/9//3//f/+P/4//j/+P/4//j/9//2//j/+P/4//j/9v/2//b/
9//5//n/+v/6//r/+v/6//v/+f/3//r/+v/8//3///8BAAAAAAAAAAAABAAEAAQAAgAA
AAAAAAACAAIAAgACAP//AwADAAIAAgABAAAA///9//3//f/+//7//f/8//v/+//7//3/
+//6//r/+v/6//r/+f/5//n/+f/5//n/+f/6//r/+v/7//z/+v/6//r/+//8//3///8A
AP///f/9////AgACAAIAAgACAAAA///+//3///////7//v/+//z//v/+//z/+//5//f/
9v/0//P/8v/x//H/8f/y//T/9P/1//X/8//0//T/9P/0//P/8//z//L/8//0//X/8//z
//P/8//2//b/9P/0//b/9//3//f/9v/1//T/9P/3//j/+f/6//n/+P/3//T/+P/4//b/
9v/3//b/8//z//T/9/8CAA8AGwAsAEYAYwCEAKYA0gAFATsBZAF2AXoBbQFRATsBJgH8
AMoAiwA8AOD/k/9c/yf/4P6y/rz+5f4G/yb/Q/9e/3j/jf+e/6r/tf++/8f/zv/X/+H/
6v/s/+//9P/1//f/+v/6//v//f8AAAIABAAEAAQAAwADAAQABQAIAAkACQAKAAsACwAL
AAsADAANAA4ADgAPABIAEQAQABEAEQASABIAEgATABEAEgATABMAEwAWABYAFAAWABcA
FwAYABgAGgAbABsAHQAdAB0AHgAeAB4AIAAhACAAHwAfAB4AIQAjACQAJQAkACMAIwAj
ACQAJAAjACMAIwAjACMAIwAiACIAIgAiACQAJAAiACEAIAAdABsAGQAaABsAGwAbABgA
FwAXABcAEgASABIAEgAUABIAEgATABIAEAAPAA4ADwAPAA8ADwANAA0ADQANAA8ADwAP
AA8AEQASABIAEAAOAA0ACwAJAAkACgAKAAsACQAJAAgABgAGAAYABgAGAAQABAAEAAQA
AgABAAEAAQADAAIAAgACAAIAAgACAAEAAQABAAEAAgACAAMAAwABAAAA///+//3//v/+
//7//v/+//7//f/8//z//P/8//z//f/+////AQD/////AAAAAAIAAgACAAMAAwABAAQA
BAABAAEAAgADAAUABgAHAAgABwAGAAUAAgADAAQABQAIAAYABgAGAAMABAADAAEAAAAB
AAIAAwADAAAA//////7//v/+//7////9/////f/8//r/+v/6//r/+//7//v/+//6//n/
+P/4//r/+v/7//z/+//6//n/+f/7//v//P/8//7///8AAAEAAgAAAP///v/9//z//P/9
//7////9//3//P/8//7//P/+//7//P/7//n/9//3//T/8v/w//H/8//1//j/9v/2//f/
9//5//r/+v/6//r/+f/5//n/9f/1//X/9f/3//f/9//3//f/9v/z//L/8v/z//P/8//z
//P/8//0//T/9P/0//T/9f/2//f/9v/1//T/8f/w/+//8P/x//H/9P/5/wIADwAXACYA
QABfAIIApADOAAEBMQFUAWABXAFLATEBGQECAdoAqgBrABIAtv9x/0L/Cf/G/qj+vv7h
/gD/HP87/1T/bv+D/5T/ov+v/7r/w//I/83/1f/c/+T/6f/u//H/7v/w/+//7//w//L/
8//0//b/+P/5//v/+f/5//v/+//8//7/AAABAAIAAQABAAEAAQAAAAAAAgAEAAQABgAH
AAYABgAGAAcACQAKAAsACwALAA4ADgAMAA4ADwAPABAAEAASABMAEwARABEAEQASABMA
FAAXABkAGQAZABoAGgAZABkAGAAXABkAGQAaABsAGgAaABkAGQAbABsAGwAbABgAGAAY
ABgAGAAYABYAFQAXABUAFAATABIAEQAPAA0ADgANAA0ADQANAA4ADwAQAA4ADAAMAA0A
DQAMAAwADAALAAsACwALAAwADQAOAA8ADQANAA0ADQANAA4ADgAMAA0ADQAMAAsACAAI
AAcABwAJAAkACAAGAAQABAAEAAQABAAEAAQABAAEAAMAAwADAAIAAAD///7/AAAAAAAA
//8BAAEAAQACAAAAAQABAP//AQABAAEAAQD+//7//v/+////AAAAAAAA///+//3//P/8
//z//P/9//7///8BAAIAAQAAAP////8BAP//AgACAAEAAQACAAMABAAEAAQABAAGAAYA
BgAEAAIAAgACAAQABQAGAAcABQAGAAUAAwACAAQABAAEAAMAAwADAAQABAABAAAA////
/wEAAwABAAAA/v/+//7//v/9//3//f/9/////////wAA///+//7//v8BAAIAAwAFAAMA
AwAEAAQAAwAEAAYABgAGAAYABAADAAIAAQABAAEAAAAAAAAA/v8AAAAA//////7//f/+
//z/+//6//n/+f/5//r/+f/4//j/9//5//r/+v/6//j/9//3//f/9//3//f/9//3//f/
9//3//b/9v/0//T/9v/3//f/9//1//X/9f/2//j/+P/4//j/9//2//X/8v/y//L/8P/w
//X/9v/z//H/8P/1//7/CQAVACYAPgBbAH4AoADGAPsANQFiAXgBfAFxAVkBQQEoAQIB
0ACTAEAA5P+V/17/I//g/rL+uP7Z/vz+Gv83/1L/bP+D/5T/oP+p/7b/v//G/83/1//g
/+j/7f/s/+v/7f/w//D/8f/0//b/9//4//f/+P/4//n/+//7//3//f/9//7/////////
//8AAAEAAwACAAIABAACAAIABAAFAAYABgAGAAcACQAKAAsACwAKAAwACwAIAAkACwAM
AA4ADwAQABAADwAQABEAEgAUABIAEgAUABUAEwATABQAFAAVABcAGAAZABcAFwAYABkA
GgAaABkAGQAXABcAFwAXABYAFgAWABYAFgAWABQAEwARAA8ADgANAA8ADwAOAA0ADAAL
AAsACwAGAAYABgAGAAgABgAGAAcABAACAAEAAAD//////////wAAAQACAAMAAQABAAEA
AQACAAQABQAEAAIAAQD///3//f/+//7////9//3//P/6//j/+P/4//j/+f/6//v//P/7
//n/+P/3//n/+P/4//j/+P/4//j/9//1//X/9f/2//j/+f/5//f/9f/1//X/9f/1//b/
9//4//b/9v/1//T/8v/y//L/8v/z//T/9f/3//b/9f/1//T/9P/0//T/9f/z//H/9P/0
//X/9f/2//f/9v/2//b/9v/2//b/9v/0//X/9v/3//r/+v/6//r/9//3//f/9v/2//b/
9v/2//X/8//z//T/9P/1//T/8//z//P/9f/z//L/8P/w//D/8P/x//H/8f/x/+//7//v
//D/8P/w//H/8v/0//T/9P/1//T/8//z//L/9f/1//f/9v/0//T/9P/0//P/8//z//P/
8//z//L/8v/x/+7/7//u/+7/7//v/+//6//o/+b/5P/m/+f/6P/q/+r/6v/r/+v/6f/q
/+r/6v/r/+v/7P/t/+j/5//m/+X/5f/l/+X/5f/o/+j/5v/m/+X/5f/k/+P/5P/l/+b/
6P/n/+b/5f/k/+T/5P/k/+L/5v/m/+T/5P/d/97/3//j/+b/7//4/wMADwAgADoAWwB8
AKQA1gANAT8BYAFmAWABSQEvAR0BAgHYAKAAWwACAKj/Y/8s/+3+rv6e/rr+3/78/hr/
Of9S/2j/ff+O/5r/p/+2/7//xP/H/8//1v/a/9//5P/n/+f/6v/q/+v/6//s/+z/7P/v
//D/8P/x//H/8f/z//P/8//0//X/9f/5//n/+v/7//n/+P/4//r/+//8////AQABAAAA
//////3//v//////AAAEAAUABAAEAAUABQAGAAgACgALAAsACQAJAAkACgAKAAoADAAN
AA4ADwARABIAEAARABEAEQATABMAFAAVABQAFAATABMAEwATABMAEwAUABQAFAAUABMA
EgAPAA0ADgANAA0ADQANAA0ADAALAAoACQAJAAkABwAIAAkACgAHAAQAAwADAAQABAAF
AAYABQAFAAUABQAFAAUABQAFAAcABwAHAAcABQAGAAYABAAEAAUABQAFAAIAAgABAAEA
//////7//P/9//7///8AAP3//P/7//r/+//7//z//f/9//z//P/8//r/+v/6//n/+f/5
//n/+v/5//n/+P/1//j/+f/6//v//P/8//z//P/6//r/+f/4//r/+v/6//r/9//2//X/
9f/2//f/+f/6//r/+v/6//v/+f/3//r/+v/6//v//f////7//v/+//7/AgACAAIAAAD+
//7//v8AAAAAAAAAAP3/AQABAAAAAAD///7//f/7//7///8BAAIA///+//3//f/7//3/
+//6//v//P/9//7/+v/5//j/9//6//v//P/+//z//P/9//7//f/8//v/+//+////AQAC
AAEAAQABAAEAAgACAAIAAgACAAIA//////////8BAAEAAAAAAAAA/v8AAAAA/f/9//z/
+//5//b/9P/y//L/8//0//b/9//4//r/+//7//z//P/8//r/+f/5//n/+P/5//r/+//6
//n/+P/3//r/+v/4//j/+P/5//n/+f/5//n/+f/6//v//P/9//7//f/8//v/+P/7//z/
+//8//3/+P/5//v//v8HABQAIwAzAEoAagCLAKgAzgAAATMBXQF0AXYBaAFPATMBGwH4
AMwAkgBBAOT/mP9l/yz/5/64/sD+5P4J/yb/RP9h/3r/jv+f/67/uP/B/8z/1f/c/+X/
7//2//r/+//8//3///8CAAIAAwAEAAYABwAIAAYABgAFAAUACAAJAAwADQALAAwADQAN
AA0ADQAOAA8AEQAQABAAEgAQABAAEgATABYAFgAWABcAGQAaABsAGwAZABwAHAAaABsA
HQAeACAAIQAiACIAIQAjACMAIwAkACQAJAAmACcAJQAlACYAJgAoACkAKQApACcAJwAo
ACkAKgAqACkAKQApACkAKQApACgAKAAoACgAJgAmACQAIwAhAB8AHgAdACAAIQAhACEA
HwAdABwAGwAYABgAGAAYABkAGAAZABsAGgAYABcAFgAWABcAGAAZABcAFwAXABcAFwAX
ABcAFwAZABoAGgAYABQAEwARAA8ADwAQABAAEQAQAA8ADQAKAAwADAAMAAwACgAKAAoA
CgAKAAkACQAJAAsACgAKAAoACAAIAAgABwAFAAUABQAGAAcACQAKAAkACAAHAAYABQAG
AAYABgAGAAQABAADAAIABAAEAAQABAAGAAYABgAHAAQAAwADAAIAAwAEAAUABwAFAAMA
BgAGAAUABQAGAAcACAAIAAgACAAIAAgACAAGAAcACAAJAAwACgAKAAoABwALAAsACgAK
AAgACAAIAAcABQAFAAYABgAIAAgACAAJAAgACQAGAAQABAAEAAQABAAFAAUABQAFAAMA
AwADAAQABQAGAAgACgAIAAgACAAJAAcABwAKAAwADAAMAAwACAAHAAYABQAHAAcABgAG
AAYABAAGAAYABQAFAAQAAwADAAAA/v/8//v/+//7//z//v/+///////9//7//v/+//z/
+//7//v/+v/7//z//f/8//v/+v/5//v//P/7//z/+v/7//v/+//7//v/+//8//7//v/+
//7//P/8//z/+v/8//z/+v/6//v/+v/3//X/9v/9/wgAFQAhADIASABlAIgAqADQAAUB
OwFmAYABhAF3AV0BRQEuAQoB2gCfAE4A8v+h/2r/Mf/q/rz+wP7h/gD/Iv9B/1z/cv+J
/5r/qP+z/8L/y//U/9v/3//m/+7/8//y//P/9P/4//n/+//+/wAAAQACAAEAAgACAAMA
AwADAAUABQAFAAYABwAHAAgABwAHAAcACAAIAAkADAAKAAoADAANABAAEAAQABEAEAAQ
ABAADwAPABIAEgAQABEAEwAUABYAFwAYABgAFwAYABkAGgAcABsAGgAbABsAHQAdAB4A
HgAfACEAIgAjACIAIQAhACEAIwAkACQAJQAjACMAIwAjACAAIAAgACAAIgAiACAAHwAf
AB0AHAAbABsAGwAaABkAGAAXABcAFwAUABQAFAAUABQAEgASABMAEgAQAA8ADgAOAA8A
EAARABAADwAOAA0ADwAPAA8ADwAPABAAEAAOAAsACwAKAAkACgAKAAkACQAHAAcABgAE
AAQABAAEAAQAAgACAAIAAgACAAEAAQABAAMAAgACAAIAAAAAAAAA//8BAAEAAQACAAAA
AQABAP///f/9//3//f/9//7///8AAP7//v/9//z//P/8//z//P/+//7//v////3//f/+
//7//v/+//7///////3/AAAAAP////8AAAEAAgACAAIAAgADAAIAAQD+////AAABAAQA
BAAEAAQAAQABAAEAAAAAAAEAAgADAAMAAAD//////v/+//7//v////3////9//z//P/8
//z//P/9//3//f/9//v/+//7//z//f/+/wAAAgACAAIAAgADAAEAAQACAAIABQAGAAUA
BAADAAIAAQABAAEAAQADAAMAAgACAP///P/9//z//P/9//3//f/6//b/8//w//L/8//0
//b/+P/4//n/+f/3//j/+P/4//j/9//3//f/9f/1//X/9f/1//X/9f/1//j/+P/2//b/
9P/1//X/9f/3//f/9//4//b/9v/2//b/+P/4//j/9v/4//j/9v/2//X/8v/v//P/+P8B
AAwAFwAjADgAVABzAJYAvADsACUBVQFyAXgBcAFZAT8BLQESAeYArgBjAAgAsv9z/z7/
+f68/rL+0v73/hj/Ov9V/2z/gP+R/57/rP+9/8z/0//Y/9//5//s/+z/6//w//n/+f/8
//z//f/8//7///8AAAEAAgACAAMAAwADAAUABQADAAQABQAFAAkACQAKAAsACQAIAAgA
CgAKAAoADAANABAAEAAQABEADwAQABEAEQARABQAFAASABIAEwATABQAFgAYABkAGQAZ
ABkAGQAaABgAGAAaABsAHQAdAB4AHgAcAB0AHQAdAB8AHwAgACEAIgAiACEAIQAgAB8A
HgAdAB0AHgAfACAAHwAeABsAGQAbABkAGAAXABkAGQAYABcAFAATABMAEwARABIAEwAU
ABMAEAAPAA8AEQAQABAAEAAPAA8ADwAPAA0ADQANAA0ADwAPAA8ADwANAA4ADgAMAA0A
DQAMAAsACAAIAAcABwAEAAMAAQD+////AAABAAIA/v/+//7//v8AAP///////wEAAAAA
AAAA/v/+//7//f/+////AAACAAEAAQAAAP3//f/9//3//f/8//z//P/8//r/+v/5//j/
+f/6//v//P/6//r/+v/7//3//f/+//7//v/+//7////9//v//v/+//////8AAAEAAAAA
AAAAAAACAAIAAgAAAAIAAgACAAQAAgACAAIA//8CAAMAAwAEAAIAAgACAAEA/////wAA
AAABAAAA//////7////8//r//P/8//z//P/7//v/+//7//3//f/9//7//P/8//3//v/8
//z//P/9//////8AAAAAAQACAP///v/9//z//f/9//3//f/7//v/+v/6//v/+v/9//7/
+//7//r/+f/2//L/7//s/+3/7//x//T/8//y//L/8f/z//T/9P/0//b/9f/1//X/8//z
//P/8//0//X/9v/3//b/9P/w/+7/8P/x//H/8f/y//P/9P/2//T/9P/0//T/9v/2//b/
9P/1//T/8f/w/+//8v/x//H/9P/5/wIADQAXACgAQABfAIIAogDGAPsALwFSAWIBYgFT
ATUBHQEIAeQAuAB9ACwAzP+B/1D/F//S/qr+uP7b/v7+HP85/1T/bP9//5L/ov+x/7z/
x//O/9H/1//g/+j/6//u//P/8//2//b/9//4//r/+//8////AAAAAAEAAQABAAMAAwAF
AAYABwAHAAgABwAHAAcABwAGAAYACAAJAAoADQAPAA4ADgAOAA8ADwAQABEAEQAPABIA
EgAQABEAEwAUABYAFgAYABkAGQAXABcAFwAYABkAGgAdAB8AHQAdAB4AHgAeAB8AHwAf
ACEAIQAiACMAIwAiACAAHwAgACEAIgAjACAAIAAgACAAIAAgAB4AHQAeAB0AHQAdABwA
GwAZABcAGAAXABcAFwAUABQAFAAUABMAEAAPAA8AEQAQABAAEAANAA0ADQANAA8ADwAP
AA8ADwAPAA8ADwAPABAAEAAOAA0ADQAMAAsACgAKAAkACQALAAsACgAIAAYABgAGAAYA
AgACAAIAAgADAAMABAAFAAQAAgABAAAAAgACAAIAAQABAAEAAQACAAIAAwADAAEAAQAB
AAEAAQD+//7//v/+////AAAAAAAA/v/+//7//v/8//z//P/9//3//f/+//7//f/8//v/
+//8//v///8AAP////8AAAEAAAAAAAAAAAAEAAQABAACAAAAAAAAAAIAAwAEAAUAAwAE
AAMAAQAAAAIAAgACAAEAAQABAAIAAgD///7//f/9//7/AQAAAAAAAAAAAAAAAAD/////
/////wAAAQACAAQAAgACAAMABAAGAAYABgAHAAcACAAGAAYABgAGAAQAAwACAAEAAQAB
AAAAAAAAAP7/AAAAAAEAAQAAAP///f/6//j/9v/2//f/+P/6//r/+v/7//v/+//8//z/
/P/+//3//f/9//j/9//2//X/9v/3//j/+f/6//r/+P/4//r/+//7//v/+//7//v//P/7
//r/+f/4//n/+v/7//r//P/8//r/+v/5//b/9f/1//j///8IABEAGQAkADYAUwB4AKAA
xAD3AC8BXAF2AX4BeQFjAUsBOAEaAe4AsQBiAAYArf9w/zv/9v7A/rz+3f7+/hr/N/9Q
/2j/gf+U/6T/s//A/8n/0P/V/9v/5P/q/+//9P/5//v//v/+//////8AAAAAAAADAAQA
BAAFAAMAAwAFAAUABwAIAAkACQANAA0ADgAPAA4ADAALAAwADgAOABAAEQASABIAEgAT
ABUAFgAXABcAFQAYABgAFgAWABcAFwAYABwAHgAfAB8AHQAdAB0AHgAgACAAIgAjACMA
IwAkACQAIwAjACIAIQAiACMAJQAnACYAJgAlACUAJQAlACUAJQAmACYAJgAmACQAJAAi
ACEAIgAhACEAIQAgAB8AHQAbABoAGQAZABkAGAAYABgAGAAXABQAEwATABUAFAAUABQA
EQARABEAEQARABEAEQARABMAEwATABMAEgASABEADgAQABEAEQARAA8ADgAMAAsADQAN
AAwACgAKAAoACgAKAAYABgAGAAYABgAFAAUABQAFAAQABAAEAAQABAAEAAMABQAFAAUA
BgADAAMAAgD//wEAAwAFAAcAAwACAAEAAAACAAIAAQAAAAIAAgACAAIAAAAAAAAAAQAD
AAMABAAEAAIAAgACAAMABQADAAYABgAFAAUABgAHAAcABgAFAAQACQAKAAsACgAJAAgA
BwAIAAgACAAIAAUACQAJAAgACAAGAAYABgAFAAYABwAJAAoABwAGAAUABQAFAAcABQAE
AAQABAAEAAQAAwADAAMAAwADAAMAAwAEAAQABAAFAAYABgAGAAYABwALAAsACgAIAAoA
CgAKAAoACgAJAAkACQAJAAgABwAFAAQABAACAAQABAADAAMAAgABAP///P/6//j/+P/5
//r//P/6//r/+//7//3//v/+//7//v/9//3//f/5//n/+f/5//v/+//7//v/+v/6//j/
+P/5//v//P/9//3//f/9//7//P/8//z//P/8//z//P/6//r/+v/4//j/+f/8//v/9//4
////BAAPABkAKAA+AF0AgACgAMYA+QAvAVoBdAF4AXMBXQFFATQBGgHoAK0AYAAEALH/
dP8//wD/xv68/t/+Av8i/z//XP90/4v/oP+w/7n/xP/N/9L/1//f/+r/8v/3//7/AQD/
/wIAAgADAAQABgAHAAgACQAKAAoACwAKAAkACgAJAAsADAANAA0ADQANAA4ADwARABAA
EAASABQAFAAWABcAGAAYABgAGQAbABwAHQAdAB0AIAAgAB4AIAAhACEAIgAiACQAJQAl
ACMAIwAjACQAJQAmACkAKwArACsALAAsACwALQAtAC0ALwAvADAAMQAxADAALgAtAC4A
LwAwADEALgAuAC4ALgAuAC4ALAArACwAKwArACsAKQApACgAJwApACkAKgArACYAJgAm
ACYAJAAiACIAIwAlACQAJAAkACEAIQAhACEAIQAhACEAIQAfAB8AHwAfAB0AHgAeABwA
HAAdAB0AHQAaABoAGQAZABkAGQAYABYAFAAUABQAFAATABQAFQAWABYAFQAVABUAFAAS
ABEAEAARABIAEwATABEAEQARABIAEgATABMAEQATABMAEwATABAAEAAQABAAEAAQAA8A
DgAMAAwADAAMAAoACgAKAAsADAANAA8AEAAPAA4ADQANAA8ADQAQABAAEQARABIAEwAW
ABYAFgAWABcAFgAVABIAFAAUABQAFgAYABgAGAAVABUAFQAUABQAFAAUABQAEwATABMA
FAAUABUAFAATABMAEwAVABMAEgAQABAAEAAQAA8ADwAPAA8AEAARABIAFAASABIAEwAU
ABUAFgAXABkAGAAXABcAFgAVABUAGAAYABgAGAAYABUAFQAVABUAFQAVABQAFAAUABIA
FAAUABEAEQAQAA8ADgAMAAsACgAHAAcABwAIAAkACgAMAA0ADQAOAA4ADgAMAAsACwAL
AAsACwALAAsACwALAAsACwAOAA4ADAAMAA4ADwAPAA8ADgANAAwADAAOAA4ADgAOAA4A
DgAOAAwADgAOAAwADAAPABAADQALAAwAEwAcACcANQBIAF4AeQCcALwA4AATAUcBbgGC
AYIBcwFTATkBIAH+AM4AlQBEAOr/n/9s/zP/7P7G/tb++/4c/zz/Wf9y/4r/of+0/8D/
zf/Y/+X/7P/z//v/BAAIAAsADAANAA4AEgATABUAGAAaABsAHAAbABwAHAAdAB8AHwAh
ACEAIwAkACUAJQAmACUAJQAlACgAKAApACwAKwAqACsAKwAsACwALAAtAC0ALgAvAC8A
LwAyADIAMAAxADMANAA2ADYAOAA5ADkAOwA7ADsAPAA+AD4AQABBAD8APwBAAEAAQQBD
AEQARQBDAEMARABFAEYARgBFAEUARwBHAEcARwBEAEQARABEAEUARgBFAEUAQwBBAEAA
PwBAAEEAQQBBAD4APQA9AD0AOgA6ADoAOgA8ADoAOgA7ADsAOgA6ADoAOwA7ADsAOwA5
ADkAOQA5ADsAOwA7ADsAOwA8ADwAOgA3ADcANgA1ADcAOAA4ADkANwA3ADYANAAyADIA
MgAyADEAMgAzADQAMgAxADEAMQAzADIAMgAyADQANAA0ADMAMwAzADMANAA2ADcANwA1
ADIAMQAwAC8AMAAyADQANgA0ADQAMwAyADAAMAAwADAAMgAyADIAMwAxADEAMgAyADQA
NAA0ADUANQAzADYANgA1ADUANgA3ADoAOgA6ADoAOgA6ADoAOAA5ADoAOwA+ADwAPAA8
ADkAOwA7ADoAOgA8ADwAPAA7ADsAOwA8ADwAPQA8ADsAOwA5ADsAOQA4ADgAOAA4ADgA
OwA9AA==
         </WaveFormData>
      </LeadData>
      <LeadData>
         <LeadByteCountTotal>10000</LeadByteCountTotal>
         <LeadTimeOffset>0</LeadTimeOffset>
         <LeadSampleCountTotal>5000</LeadSampleCountTotal>
         <LeadAmplitudeUnitsPerBit>4.88</LeadAmplitudeUnitsPerBit>
         <LeadAmplitudeUnits>��V</LeadAmplitudeUnits>
         <LeadHighLimit>2147483647</LeadHighLimit>
         <LeadLowLimit>268435456</LeadLowLimit>
         <LeadID>V4</LeadID>
         <LeadOffsetFirstSample>0</LeadOffsetFirstSample>
         <FirstSampleBaseline>0</FirstSampleBaseline>
         <LeadSampleSize>2</LeadSampleSize>
         <LeadOff>FALSE</LeadOff>
         <BaselineSway>FALSE</BaselineSway>
         <ExcessiveACNoise>FALSE</ExcessiveACNoise>
         <MuscleNoise>FALSE</MuscleNoise>
         <LeadDataCRC32>2787375894</LeadDataCRC32>
         <WaveFormData>
sgCyALIAsgBzADQA9f+2/5D/av9E/x7/K/84/0X/Uv9k/3b/iP+a/6j/tv/E/9L/2v/i
/+r/8v/3//r//f8AAAQABgAIAAoADAAMAAwADAAOAA4ADgAOABAAEgAUABYAFQAUABMA
EgATABQAFQAWABgAGAAYABgAGAAYABgAGAAbABwAHQAeABwAGgAYABYAFwAYABkAGgAb
ABwAHQAeABoAGAAWABQAFgAYABoAHAAaABoAGgAaABoAGgAaABoAGgAaABoAGgAcABwA
HAAcABsAGgAZABgAFgAUABIAEAARABIAEwAUABYAFgAWABYAEgAQAA4ADAAOAA4ADgAO
AAwADAAMAAwADgAOAA4ADgAOAA4ADgAOAAwACgAIAAYACgAMAA4AEAAOAA4ADgAOABAA
EAAQABAAEgASABIAEgASABIAEgASABQAFAAUABQAEQAQAA8ADgAPABAAEQASABQAFAAU
ABQAEQAQAA8ADgAQABAAEAAQAA8ADgANAAwADgAOAA4ADgAPABAAEQASABAADgAMAAoA
DQAOAA8AEAANAAwACwAKAAgACAAIAAgACgAKAAoACgAIAAgACAAIAAgACAAIAAgABgAG
AAYABgAHAAgACQAKAAsADAANAA4ACwAKAAkACAAJAAoACwAMAAoACAAGAAQABQAGAAcA
CAAIAAgACAAIAAcABgAFAAQABwAIAAkACgAIAAYABAACAAMABAAFAAYABgAGAAYABgAG
AAYABgAGAAkACgALAAwACgAKAAoACgANAA4ADwAQABIAEgASABIAEQAQAA4ADQAOAA4A
DgAOAAsACwALAAsADQAOAA4ADwAPAA4ADAAHAAMAAgABAAEAAgAFAAYABwAEAAMAAgAB
AAQABQAGAAUABwAHAAUAAgABAAAA/////wAAAgADAAQAAgABAP///v8BAAIAAwAEAAQA
AwACAAEAAAD//////v8AAAEAAgAEAAAA/f/7//z//v8CAAkADwAVAB0AJgA2AE0AawCM
ALAA3wARAUABYQF1AX4BeAFiAUEBGgHtAL4AfgAkAMr/jP9n/zv/D//9/g3/Jv88/1L/
ZP9x/4H/kf+h/6//vv/L/9T/1//c/+P/5//s//T/+f/6//r/+v/6//r/+f/6//r/+v/9
//7//////wEAAgAEAAQAAgACAAIAAgACAAIAAgADAAIAAgACAAMABQAGAAcACAAGAAYA
BgAFAAMABQAFAAUABgAHAAkACgAJAAgABwAFAAcACAAJAAkACgAKAAoACgAHAAcABwAH
AAgACgALAAoACAAIAAcABwAHAAgACAAGAAUABAACAAEAAwABAAAAAAABAAQABQAGAAQA
AAD+//v//P/8//v//P/9//3//P/7//r/+P/3//b/9v/5//v//P/5//j/9//3//r/+//9
//7//f/8//z/+//8//z//f8AAAMABQAFAAUABAADAAIAAgADAAUABgAIAAYABgAGAAUA
BQAEAAQAAwAEAAYACQAIAAYABQAGAAMABAAEAAUABwAHAAYABQAEAAIAAAAAAAAAAQAC
AAMABAADAAIAAQD+//////8AAAIAAAD///////8BAAEAAQD//wMAAwACAAIAAQAAAAAA
/////////v/+//////8BAAEAAQAAAAAAAwAFAAUABQAGAAMAAgAAAP//AAABAAIAAwAB
AAIAAQAAAAEAAQABAAAAAwAGAAcACAAFAAIAAAD9//7///8CAAUABAADAAIAAQABAAAA
/////wMABAAEAAQABAACAP/////9//3//f8AAAEAAAD//wAAAgABAAEAAgAFAAcACQAK
AAgABgAFAAcACgALAAwADQAOAAwACwALAAoACgAKAAkACQALAAsACgAKAAgABwAHAAYA
CAAFAAQABAAAAP///v///wEAAQABAAEAAQABAAMAAwABAP//AQABAAAA/v///wAA////
//7//v///wAAAAABAAIAAgACAAIA/v/8//v/+f/7//3///8BAP///v/8//v/+//8//z/
+f///wAAAAD+////AwAJABEAHgAwAEkAYwCAAKAAwwDtABoBQwFbAWYBaAFUATMBCAHZ
AKoAcgAkAM7/kP9t/0n/Gf/7/gH/GP8u/0j/YP91/4n/mf+j/6//uP+//8b/zf/Y/+P/
7f/w//D/8//y//L/8v/y//L/9//6//z//v/8//z//P/7////AAACAAIAAgACAAIAAgAA
AAAAAAABAAUABgAHAAkABwAGAAUABAAHAAgACQAJAAcACQAJAAkABwAHAAgACAAIAAgA
CAAHAAYABgAGAAUABgAGAAYABgAHAAcABwAHAAUABAACAP7/AgAEAAUABwAEAAQAAwAA
AAEAAgACAAMAAwABAAAAAAD+/wAAAAAAAAEAAAABAAEAAAD+//v/+v/9//3//P/7//v/
+v/6//r/9f/3//j/+P/7//z//f////z/+f/3//T/9//4//r/+//5//j/+P/6//n/+//7
//v//P/9//7/AAD+//3/+//6//3//v//////AQAAAAAA///8//z//f/6//n/+f/7//n/
+f/4//j/+f/6//r/+v/6//z/+v/6//r/+v/6//r/+v/7//z//f/8//v/+f/4//j/+v/5
//n/+f/5//n/+f/3//f/9//2//b/+f/6//z//f/8//v/+f/4//r/+//+////AQAAAAAA
AwAAAP///v/+/wEAAgACAAMAAAD///7//f///wIAAwAEAAQAAwACAAAA/v8AAAAAAAAB
AAIABAAFAAIAAQACAAMABQAFAAUABQACAAAA/v/9//3//v/+//7/AQAAAP7////+//3/
/P/+/wIAAgACAAQABgAFAAUABgAGAAcACAAIAAoACgAJAAkADQAKAAgACAAIAAgACAAJ
AAsADAAMAAwACwALAAsACwAKAAoACQAJAAoACgAHAAMAAQAAAAIAAwAEAAcABQADAAEA
//8CAAMABgAHAAcABQAHAAcABAAAAP///v8AAAMABQAIAAYABAABAP//AQACAAMABAAC
AAIAAwADAAEAAQABAAEAAwAEAAQABQACAAIAAQD9//v//v8CAAYACQANABEAGQAiADAA
SQBpAIoAqgDRAPkAJAFBAU0BUgFOATwBGwH0AMcAnABkABAAvP+G/2f/P/8T/wH/Ef8k
/zT/SP9c/2//gf+T/6X/s//A/8v/0v/V/9r/3//j/+r/8P/1//j/9//2//X/9P/3//j/
+P/4//v//P/9//3//v/+/////v8AAAIABAAGAAUABAADAAMABgAGAAYABwAKAAoACgAK
AAgABgAEAAEAAgAFAAYABwAHAAcACAAIAAgACAAIAAcACQAKAAsACwALAAoACQAIAAoA
CwAMAA0ADwAQABAADgAKAAgABQADAAYACAAJAAgABQAEAAIAAQAEAAMAAwAEAAMABAAD
AAIABAACAAIAAQAEAAQAAwAEAAEA///8//n//P/8//3//v/6//v/+//6//n/+P/3//f/
+f/5//r/+v/5//j/+P/3//r//P///wQABAAFAAQAAwACAAEAAAAAAAEAAwAEAAYAAwAC
AAEA//8AAAAAAQABAAEAAgAEAAIA/////wEA//8CAAIAAwAFAAIAAAD+//z//v/8//z/
/P/8//z//P/8//7//v/+//z//P/7//v//P/7//n/+P/3//r/+//8//v//P/7//n/+P/4
//j/+f/5//r/+//7//z/+v/5//r/+f/6//r/+/////7//f/8//z//P/8//v/+//7//3/
//8BAP7//v/8//r//f/9//3//P/7//z/+//6//n/+P/4//f/+P/5//z////9//v/+f/3
//f/+P/5//v/+f/4//b/9P/2//b/9f/3//j/+f/6//7/+//4//X/9P/5//v//v8CAAIA
AQAAAP7//P/+/wEAAgADAAQAAAD//////v/+//7//f/9/wAAAQABAAIAAAD//////v//
//v/+f/4//X/9f/1//f/9v/1//T/8//2//f/+v/7//r/9//4//f/+P/2//f/+P/3//f/
9v/2//T/9P/z//P/8//0//X/9v/0//T/9f/1//j/+f/6//v/+f/4//b/9f/z//T/9P/x
//f/+v/6//b/9//7/wEACQAUACYAQQBdAHwAmgC9AOkAGAFDAV0BaAFsAV4BPwEYAeUA
tgB8ACwA0v+Q/2v/Rf8X//n+/f4O/yL/Nv9K/1//c/+J/5n/o/+s/7f/wP/F/8z/1//h
/+r/7P/r/+j/6P/o/+j/6P/r/+7/8P/y//L/8v/y//H/8v/y//P/8v/z//T/9f/2//b/
9v/2//f/+f/6//v//f/7//r/+f/4//n/+v/7//v//f/////////9//v/+v/4//v//P/9
//3//P/8//z/+////wAAAQACAAEAAQABAAEAAAAAAP///P///wAAAAABAP///v/8//j/
+f/6//r/+//9//v/+v/6//f/+P/3//b/9//2//f/9//2//T/8f/w//P/8//y//H/8v/y
//P/9P/w//H/8f/w//H/8v/z//X/9P/z//P/8v/y//L/8//z//T/9P/1//j/9//5//n/
+f/6//v//P/+//v/+//6//r//f/+///////9//z//P/7//r/+v/7//j/+//9/wEAAQD+
//z/+//7//3//v///wAA/v/8//z//P/7//r/+f/4//v//P/9//z/+//5//j/+P/6//n/
+f/5//v/+//7//n/+P/1//H/7v/y//T/9//5//n/+f/4//j/9f/1//f/9//3//b/9v/5
//j/9//2//b/9//4//j/+f/5//n/+f/5//n/+v/5//j/+f/5//n/+P/3//j/9//2//j/
+P/5//n/9f/1//f/+f/5//n/+f/5//n/+P/3//f/9v/2//X/9P/2//b/9f/3//b/9f/0
//b/+P/4//j/+v/7//v//P/+//7//f/8//r//v8CAAMAAgD///7//f/8//3//f/+//7/
AAAAAP/////9//v/+P/2//f/+f/8//7//P/3//T/8v/y//P/9P/3//n/+f/5//n/+P/3
//j/9//4//f/+v/7//b/8v/x//D/8v/z//P/9P/3//j/+P/5//b/9P/y//D/8v/y//P/
8//y//H/8P/v//D/8P/v/+//8v/0//X/8//x//L/9P/4//3/AQAJAA8AGgAsAEUAYQCC
AKYA0wAFATABTQFbAWABVgE6ARcB7gDBAJIAUgD8/6r/dP9P/yH/+f7x/gX/HP8w/0L/
Vv9p/3v/jf+d/6n/tP/B/8r/zf/S/9n/3//g/+T/6f/s//D/8P/w//D/7v/u/+3/7P/u
//D/8v/z//P/9P/2//b/9v/2//b/9v/4//j/+P/5//j/+P/4//n/+//8//3//v/9//z/
+//5//f/+f/5//n//P/9////AAD///7//f/7//3//v///////v/+//7//v/9//3//f/9
//7/AAABAAAA/v/+//3//f///wAAAAD+//3//P/6//n/9//1//T/9P/2//r//P/+//v/
+P/3//X/9//2//T/9P/z//P/8v/x//H/8P/w//D/7v/x//P/9P/x//D/7//v//D/8f/z
//T/8f/w//D/7//u/+7/7//y//T/9//4//n/+f/5//n/+v/7//3//v8AAP///v/9//v/
+//6//r/+f/7//z//v/8//n/+f/7//n/+v/6//v//f/8//z//P/8//z/+v/6//r//f/+
////AAD+//z/+v/2//n/+f/6//z/+v/5//n/+f/4//f/9v/z//j/+f/5//r/9//2//b/
9f/2//f/9//4//n/+f/7//v/+f/4//j/+//9//3//f/+//z/+v/3//X/9v/5//z////+
//7//P/6//n/+f/5//j//P8AAAIABAAAAPz/+f/1//b/9//6//3/+//7//v/+//5//j/
9//3//v//P/8//z/+f/2//L/8f/1//f/+f/+/////v/9//7//f/7//r/+v///wEAAwAE
AAIAAgABAAEAAQACAAQABAAEAAQAAgABAAEAAAACAAQABQAHAAYABQADAAIA/v/9//3/
/P/9//v/+//8//r/+f/4//n//P/9//7/////////AQABAP7/+//8//v/+//6//z//v/7
//v/+v/6//z//P/7//v/+//8//3//v/7//r/+v/5//z//f/+///////+//z/+//+/wAA
AQD//wMAAAD+//7/AwALABUAIwA0AE4AaQCDAJwAvADlABMBOgFVAWMBZAFUATIBBwHa
ALEAfgAyANr/nP94/0//Hf///gP/F/8s/0D/Vv9u/4f/mf+n/7H/t/++/8f/0v/b/+b/
7//z//T/9P/x//L/9//4//n/+v/8//7///8AAP///v/9//v//v8AAAMABAAEAAQABAAE
AAIAAgACAAMABAAEAAQABQAIAAgACAAIAAsADAANAA0ADAANAAwACwAJAAkACgAKAA0A
DgAPAA8ADAAMAAwACwAOAA4ADgAOAA0ADQANAA0ADAAMAAsACAALAAwADAANAAsADAAM
AAoACgAKAAkACQAIAAUAAwACAAQABgAGAAYACAAGAAYABQADAAAA/P/6//7/////////
///+//7//v/5//v//P/8/wAAAgAEAAcAAwABAAAA/v8AAAIABQAHAAQABAAFAAgACAAJ
AAgABwAIAAkACgAMAAkACQAIAAgACQAKAAsACwAIAAYABQADAAUABgAIAAYABQAFAAcA
BQAEAAIAAQABAAQABAAEAAQAAgAAAAAAAAADAAQABQAGAAUABAADAAAA/v/9//3//v8A
AP////////////////3//v/9//v/+v/7//z//v////7//f/7//r//P/9/wAAAQD+//z/
+//9//3//f/9//7/AQACAAIAAwAAAP///v/9//7/AAAAAAAAAAD///7//P/+/wAAAAAA
AAAAAAABAAEA/v/9//7///////////////3//P/7//v//P/8//v/+v/8//z/+//9//v/
+//7//7/AwAEAAUACAAHAAUABAAEAAAAAQACAAMABAAFAAYAAwADAAQABAAFAAYABgAH
AAkACQAIAAgABQAFAAYABgAHAAMAAQAAAP7//f/8//3/////////////////AQABAP//
/f/////////+/wAAAgD//////v/+//7//v/9//3//P/8//z//P/6//r/+//7//z//f/+
////AAAAAP/////+//7//f/5//3//P/6//r///8FAA0AFwAiADQASQBjAH4AngDBAO8A
HgFHAWUBdAF0AWIBQwEYAeUAtgCCADYA3v+c/3X/T/8d///+A/8U/yb/PP9U/2n/f/+T
/6H/qf+y/7v/wv/L/9T/2f/f/+r/7P/p/+r/7v/u/+7/7v/y//T/9f/2//X/9v/3//f/
+f/6//z//P/8//z//P/8//r/+v/6//v///8AAAEAAwACAAAA/v/8////AAABAAEA//8B
AAEAAQD/////AAAAAAEAAgADAAMAAQACAAMAAwAFAAYABwAIAAQAAwACAAEAAQACAAIA
AAABAAIAAgADAAAAAAD///z///8AAAAAAQD///3//P/8//v//P/7//r//P/8//7////8
//r/9//2//n/+f/4//f/9f/0//T/9P/x//P/9P/0//T/9P/0//X/9P/z//P/8v/z//T/
9v/3//b/9v/3//r/+v/7//r/+f/6//v//P/+//7//////wAAAAAAAAAA///+//z/+//5
//n/+v/8//r/+//7//3/+//5//j/+P/5//r/+v/6//r/+P/2//b/9v/4//j/+P/4//j/
+P/4//b/9v/1//X/9v/4//f/9//3//b/9f/0//H/9f/1//T/9P/2//b/9//3//T/8//x
//D/8f/x//P/8//z//L/8v/1//X/9f/1//b/+P/4//f/9//1//X/9f/1//j/+v/6//r/
/f/9//3//P/6//r/+P/2//f/+P/6//v/+P/3//j/+f/5//n/+f/5//f/9v/1//X/9f/2
//b/9v/5//j/9v/3//b/9f/0//b/+v/6//r//P/8//v/+//8//v/+//7//r/AgACAAEA
AAD///7//f/9//7//v8AAAAA//////z/+//5//j/+f/7//7/AAD+//n/9v/0//P/8//z
//X/+P/5//r/+//4//f/+P/3//n/9//5//n/9//0//T/9P/x//H/8P/w//H/8v/y//P/
8f/w/+//7v/v//D/8v/z//H/8f/x//H/9P/0//P/8//1//b/9v/z/+//7P/s//L/+/8F
AA0AFQAeAC4ARwBjAIIApgDTAAUBMAFPAVsBXgFQATQBDwHmALkAiABGAOz/oP9w/0v/
Gf/x/uv+Af8Y/zD/Sv9g/3H/gf+N/5f/o/+y/8H/yP/N/9T/2//f/+D/4P/l/+r/7P/s
/+z/7P/t/+7/7v/u/+//8P/x//H/8f/y//T/9P/x//D/7//u//D/8v/0//f/9f/0//P/
8//0//T/9P/0//X/9v/3//f/9f/3//f/9//4//n/+//8//r/+v/6//n/9//4//n/+f/6
//r/+v/6//j/9//2//X/9v/4//n/+P/2//b/9f/1//f/+P/4//b/+P/4//f/9//2//P/
8f/w//P/9v/3//j/9//0//P/8f/x//D/7v/u/+//7//u/+3/6//q/+r/6v/p/+3/8P/y
//D/7v/s/+v/7P/t/+//8P/w//D/8f/x/+7/7v/v//L/9f/3//f/9//1//X/9f/2//b/
9//3//j/+P/4//j/9//2//T/8//x//L/9P/3//b/8//z//X/8//1//T/9P/1//b/9v/2
//b/9P/y//L/8v/y//L/8v/y//L/8v/y//D/8P/v/+//8P/y//H/8f/x//D/7//u/+v/
7v/v/+//8P/v/+7/7v/t//D/8f/x//L/7//v//H/8f/w/+7/7f/v//L/8//0//b/9P/0
//P/8//x//H/8f/x//P/9v/3//j/9//3//f/9v/4//r/+v/6//j/9v/1//P/8v/z//b/
+f/7//v/+//7//j/9v/0//P/9v/4//n/+v/4//b/8//z//P/8//z//b/+v/6//r//P/7
//n/+P/4//v//f///wAA/v/+//3//P/7//r/+//7//z//P/8//z/+//7//z//f/9//7/
/f/9//7//v/7//f/9f/0//P/8//z//X/8//x/+//7f/v//H/9f/3//n/9//5//n/9P/w
/+//7v/y//X/9//6//b/9P/x/+//7v/u/+7/7v/x//L/9P/1//P/8f/v/+3/8P/y//P/
9f/z//T/9P/x/+3/8P/0//j//f8BAAUADQASAB4ANQBTAHQAlgC3AOMAEgEzAUMBTgFK
ATYBFwHyAMkAogBsABoAvP98/13/Of8J//H+/f4S/yT/OP9K/13/cf+B/5H/of+w/7v/
wv/J/8z/0f/Z/+D/5v/p/+r/6//q/+n/6P/r/+z/7P/s/+//8P/x//H/8v/y//P/8v/0
//b/+P/6//r/+v/6//v/+v/4//b/9f/5//r/+//8//v/+v/5//f/+P/7//z//f/8//v/
+//6//v//P/9//3///8AAAEAAQAAAP7//P/6//v//f///wEA//8AAAAA/v/+//7//f/9
////AAAAAP7//P/8//v/+//8//v/+//8//r//P/8//z/+v/4//j/9//5//r/+v/8//v/
+f/2//P/9v/2//f/+P/1//f/+P/4//X/9P/z//P/9P/1//f/+P/3//b/9v/1//b/+P/7
/wAAAAABAAAA///9//3//f/+////AQACAAQAAQAAAP///f/+//7/////////AAACAAAA
/////wEA//8AAAAAAQADAAEAAAD///7/AAD+//7//v/+//7//v/+//7//v/+//z/////
/wAAAgD///3//P/7//z//f/+//3///////7//v/+//7///////3//f/8//z/+f/5//v/
+//8//z//f8BAAMAAwADAAQAAwACAAAA//8AAAEAAgADAAMABAADAAIABAAFAAYABgAD
AAQAAwACAAMAAgACAAEAAgADAAYACQAHAAUAAwABAAEAAgADAAUABgAGAAUABAAFAAQA
AgADAAcACQALABAAEAAOAAwADAAOAA0ADQAOABAAEgASABIAEgASAA8ADwAQABAAEgAS
ABEAEQAPAA8ADgAOAA8ADwAQABAADQAJAAcABgAHAAcABwAJAAsACwALAAsACgAJAAoA
CQAKAAkADAANAAgABAADAAIAAwAFAAYACAAIAAgABwAHAAQABAAEAAQABgAGAAcABwAF
AAUABQAFAAgACAAHAAcABwAIAAgABQADAAIABAAIAA0AEwAZAB0AJAAuAEEAXQCAAKQA
yQD1ACYBUQFrAXoBgAF0AVsBOgERAeQAqgBeAP7/rv+B/1//Mf8R/w//JP82/0j/WP9p
/3//lf+n/7f/xv/R/9b/2f/e/+P/6f/y//j//f8CAAQABAAEAAQABAAEAAMAAgAGAAgA
CgALAAoACgALAAoACwAMAA0ADgAQABAAEAARABAADgAMAAsADwAQABEAEgAUABQAFAAT
ABIAEwASABEAEwATABQAFAARABAADwANABEAFAAXABkAGQAYABcAFgAVABUAFQAVABUA
FgAWABQAEQAQAA4ADQAQABIAEwASABIAEgARABEAEwARABAAEAAOABAAEAAQAA8ADAAL
AAkADAAMAAsADAALAAsACgAJAAkACAAIAAgABgAJAAsADAAJAAgABwAHAAgACQALAAwA
DAAMAA0ADQAOAA4ADwASABMAFQAVABUAEgARABAAEAARABMAFAAWABUAFAATABEAEwAS
ABIAEQATABQAFgAUABAADwAQAA0AEAAQABEAEwARABAADwAOABAADgAOAA4AEAAQABAA
EAAOAAwACgAGAAkACwAOABIADgALAAkABwAIAAkACgAJAA0ADQAMAAwACwAKAAoACQAK
AAsACwAMAAkACQALAAsADQAMAAwADwAPAA8ADwAQAA0ADAAKAAkADAAPABIAFQASABIA
EAAOABEAEQARABAADgAQABAAEAANAAwADAALAAwADQAQABMAEQAPAA0ACwALAAoACQAJ
AA4AEAARABIAEAAOAAsACwAMAA0ADgASABMAEgARABIAFAATABMAFAAaABsAHAAaABoA
HAAcABwAHAAbABsAHAAcABkAGAAWABUAFwAXABYAFgAXABcAGAAYABUAEQAPAA4ADgAP
ABAAEwASABEAEAAPABEAEQATABMAEwARABMAEwAPAAwADAAMAA8AEQASABQAEQAQAA4A
DQAOABAAEgAUABQAFAAVABUAFAATABIAEQAUABQAEwATABIAEgARAA0ADwASABQAFAAZ
AB0AIQAnADIAQABXAHUAlgC0ANkABQE0AV0BdwGCAYoBgAFnAUQBGwHoALIAZgAKAL7/
kf9v/0P/Hf8Z/y7/Qv9W/2r/f/+V/6n/u//L/9b/3f/m/+n/7P/z//v/BAAMABMAFAAU
ABQAFAAUABYAGAAZABoAHQAeAB8AHwAeAB4AHwAeAB8AIAAhACIAIAAgACAAIQAfAB4A
HQAdAB8AIAAhACIAIAAgACAAHwAhACMAIwAjACEAIQAiACIAIgAiACIAIQAiACQAJgAn
ACcAJgAlACQAJAAlACYAJwAnACgAKAAmACUAJAAiACEAJAAmACcAJgAkACQAIwAjACYA
JQAlACYAIwAkACMAIgAgAB4AHgAdACEAIgAiACQAIQAfABwAGQAcABwAHQAeAB0AHwAg
ACAAHQAcABsAGwAeAB8AIQAiACAAIAAhACEAIgAiACMAJgAmACcAJgAlACMAIwAjACQA
JwApACoALAArACoAKQAnACgAKAApACkAJwAoACoAKAAnACcAKQAnACoAKgArAC0AKgAo
ACYAJAAnACYAJwAoACYAJgAmACYAJwAoACkAKAAoACcAJwAoACcAJQAkACMAJgAnACgA
JwAoACcAJQAkACIAIgAjACMAJwApACoALAApACcAJwAlACUAJAAkACcAKQApACkAKgAs
ACwAKwArACkAKQApACkAKAAqACoAKgAsAC0ALgAuACwALgAuAC4ALAAqACkAJwAmACcA
KgAtACoAKQAoACcAKQAqACsALQAtAC4ALgAuAC0AKgAmACUAJwApACsAMAAwAC4ALAAs
AC4ALwAxADQANQA1ADUANAA0ADYAOAA3ADYANQA0ADMAMwA0ADQANAA0ADMAMwA1ADUA
NAA0ADAALwAvAC4ALwAtAC0ALgArACkAJwAnACoAKwAsAC0AKwArAC0ALQAqACcAKAAn
ACkAKAAqACwAKQApACgAKAAoACgAJwAnACgAKAAoACgAJQAkACQAIwAlACUAJQAlACYA
JgAlACUAJwAoACgAJQApACgAKAAmACsAMwA5AD0ASABcAHMAiwCoAMQA4wALATwBYwF/
AYwBigFwAUkBIAH1AMgAlABIAPL/tv+T/2v/O/8f/yv/Qv9S/2j/fv+P/6H/s//D/8//
2v/j/+7/9//+/wUADQAQABIAEQAUABcAGAAZABoAGwAcABwAHAAdAB4AHwAfACEAIgAk
ACQAJAAkACQAJAAjACIAIQAhACQAJgAoACsAKQAoACcAJgAnACgAKQApACsALQAtAC0A
KgApACkAKAArACwALQAtACwALAAsACsALwAwADEAMgAwAC8ALgAtAC0ALgAuACwALwAw
ADAAMQAuAC4ALQAqACsALAAsAC0AKwApACgAKAAoACoAKgAqAC0ALAAtAC0AKgAoACUA
JAAoACkAKQApACkAKAAoACgAIwAjACIAIAAiACQAJgApACcAJwAoACgAKgAsAC8AMQAt
ACwALAAuAC0ALwAvAC8AMQAxADEAMgAwADEAMQAyADQANAA0ADMANQA0ADQAMwAxADIA
NAAyADMAMwA1ADMAMQAwADAAMQA0ADQANAA0ADIAMAAwADAAMAAwADAAMAAyADIAMgAw
ADAALwAvADAAMQAxADIAMwAxADEAMQAvAC8ALwAuAC4ALwAwADIAMwAxADEAMAAwAC8A
LwAxADEAMwAyADIANQAyADEAMAAwADIANAA1ADcANAAzADIAMQA0ADYANgA2ADcANwA3
ADYANAA2ADYANgA4ADgAOQA5ADYANQA2ADcANwA3ADcANwA1ADQAMwAzADUANgA2ADYA
OgA8AA==
         </WaveFormData>
      </LeadData>
      <LeadData>
         <LeadByteCountTotal>10000</LeadByteCountTotal>
         <LeadTimeOffset>0</LeadTimeOffset>
         <LeadSampleCountTotal>5000</LeadSampleCountTotal>
         <LeadAmplitudeUnitsPerBit>4.88</LeadAmplitudeUnitsPerBit>
         <LeadAmplitudeUnits>��V</LeadAmplitudeUnits>
         <LeadHighLimit>2147483647</LeadHighLimit>
         <LeadLowLimit>268435456</LeadLowLimit>
         <LeadID>V5</LeadID>
         <LeadOffsetFirstSample>0</LeadOffsetFirstSample>
         <FirstSampleBaseline>0</FirstSampleBaseline>
         <LeadSampleSize>2</LeadSampleSize>
         <LeadOff>FALSE</LeadOff>
         <BaselineSway>FALSE</BaselineSway>
         <ExcessiveACNoise>FALSE</ExcessiveACNoise>
         <MuscleNoise>FALSE</MuscleNoise>
         <LeadDataCRC32>4271746610</LeadDataCRC32>
         <WaveFormData>
2ADYANgA2AChAGoAMwD8/93/wP+j/4b/j/+Y/6H/qv+2/8L/zv/a/+T/7P/0//z/BAAM
ABQAHAAdAB4AHwAgACIAJAAmACgAKQAqACsALAAoACYAJAAiACcAKgAtADAALAAqACgA
JgAoACgAKAAoACoAKgAqACoAJgAkACIAIAAkACYAKAAqACYAJAAiACAAIgAiACIAIgAl
ACYAJwAoACQAIAAcABgAHAAgACQAKAAkACIAIAAeAB4AHgAeAB4AIAAgACAAIAAdABwA
GwAaABoAGgAaABoAFQASAA8ADAAOABAAEgAUABcAGAAZABoAFQASAA8ADAANAA4ADwAQ
AA0ADAALAAoADAAOABAAEgATABQAFQAWABIADgAKAAYACgAOABIAFgAVABQAEwASABQA
FAAUABQAFQAWABcAGAAVABQAEwASABUAFgAXABgAFQASAA8ADAAPABAAEQASABMAFAAV
ABYAEQAOAAsACAALAA4AEQAUABAADgAMAAoADAAMAAwADAAPABAAEQASAA8ADAAJAAYA
CgAMAA4AEAAMAAoACAAGAAQABAAEAAQABwAIAAkACgAGAAQAAgAAAAMABAAFAAYAAgAA
AP7//P/+/wAAAgAEAAcACAAJAAoABQACAP///P8AAAQACAAMAAkABgADAAAAAQACAAMA
BAAFAAYABwAIAAYABAACAAAABQAIAAsADgALAAgABQACAAMABAAFAAYABgAGAAYABgAE
AAIAAAD+/wIABAAGAAgABAACAAAA/v8BAAIAAwAEAAUABgAHAAgABAACAAAA/v8DAAQA
BwAIAAQAAwACAAEAAQACAAMABAAGAAgABQAFAAEA/v/7//n//f///wIABAAAAP3/+//5
//z//v8AAP//AQABAP3//f/6//f/9P/y//b/+P/+/wIA/v/8//j/9v/5//r/+//6////
/f/9//z/+f/2//P/8f/1//r/+//9//n/8//w/+7/8f/1//7/BAAIAAwADwAZACsAQgBi
AIYAsQDhAAsBLwFFAVUBXAFNAS0BBQHXAKgAbwAdAMv/m/9//2H/Q/84/0b/WP9p/3b/
fv+D/4r/kf+e/6v/t//D/8r/zv/P/9D/0P/T/9j/4P/k/+T/5P/k/+b/4v/i/9//2v/d
/+L/4f/i/+D/4P/h/+T/4P/c/93/3f/e/93/3v/g/9z/2f/X/9b/1//d/9z/3f/b/9r/
2f/Y/9b/1P/U/9X/2P/b/9j/2f/W/9X/0v/P/9H/0v/T/9f/1f/T/9H/0f/N/83/zv/Q
/9L/0v/W/9j/0//O/8n/x//L/8//zv/P/87/zP/K/8n/yP/G/8X/xP/G/8j/yf/L/8f/
w/+9/7n/vf/D/8L/xP/B/7//v/+//7z/uP+6/7r/vv++/8D/wv++/73/vP+6/77/wf/C
/8L/v/+9/8L/w//A/7//v//B/8X/yf/L/8z/x//E/8H/vv/A/8P/x//J/8X/wv/G/8f/
xv/C/8H/wv/G/8j/yP/F/8P/xf/D/7//wv/E/8X/xv/D/8L/xP/D/8L/v/+8/7r/vv/A
/8P/yP/F/8H/vP+4/7r/uv+9/8P/wf+//77/vv+7/7z/u/+3/7b/v//D/8P/u//A/77/
uv+//8D/wP/C/8T/v/+9/73/v/+9/8D/wf/H/8z/y//K/8X/xf/D/8D/w//G/8j/yv/G
/8b/x//M/8n/x//H/8X/y//O/87/zP/K/8z/x//F/83/zv/O/8v/zf/K/8z/zv/H/8j/
yf/K/87/zv/Q/9L/zf/L/8r/y//O/83/y//J/8f/xv/L/87/y//K/87/zf/P/8//0//Y
/9P/z//L/87/0v/U/9b/2P/a/9j/1v/W/9T/1P/U/9P/0//W/9f/1//Y/9b/1P/S/9L/
0v/V/9b/2P/T/9H/z//N/8//0P/R/9H/0v/T/9X/1v/U/8//z//N/83/z//R/9P/z//O
/8z/yP/L/8z/zf/O/8//0P/R/9L/zv/I/8f/wf/F/8j/zP/Q/8z/y//K/8r/yP/H/8X/
xf/Q/9L/0f/N/8r/yP/M/9L/3f/v/wcAHgA0AE4AbQCPALkA4QADAR0BLAEnAQkB2QCj
AHAAOwD1/63/gf9r/1H/L/8W/xb/IP8v/0T/VP9l/3T/e/+A/4X/if+L/5D/mv+l/7L/
uv+9/7z/vP+8/7z/vP+8/77/w//I/8r/yv/G/8j/xP/C/8T/xv/J/87/zf/K/8z/zf/K
/8f/xv/G/8r/zf/R/9b/1P/X/9P/0f/U/9j/3P/g/+X/6P/t//P/9v/5//b/9/8EABEA
HAAnACsALgAxADcAPAA/AEIARwBDAEMARABGADsALgAlABoAFwAUABEAEQAOAAsAAwD9
/////v/9//3//P/6//n/+P/z/+7/6P/j/+P/4//h/+H/2//Z/9D/yv/J/8f/x//H/8L/
vP+8/7r/tP+u/6r/pv+o/6n/qv+q/6X/of+b/5T/lf+V/5z/n/+e/53/nf+f/5z/nf+c
/5r/nf+g/6P/pv+i/6H/of+f/6H/ov+q/6//sv+w/7H/tP+z/7L/r/+p/6//t/+7/73/
vP+8/7v/uv+8/8D/x//L/8z/y//K/8r/yf/I/8j/yv/Q/9P/1f/Y/9b/0v/R/9P/1v/V
/9X/1v/X/9r/2//Z/9T/2f/Z/9X/1f/g/+T/5v/m/+T/4f/g/+T/4//l/+n/6//r//D/
8//y//T/8P/s//H/9//7//7/+//6//j/9v/3//r//v8GAAYABQAGAAUABAAEAAEA/P8D
AAwADgATABUAEgAOAAcAEAAQABUAGgAVABYAFwAYABcAFAATABIAFAAXABsAIQAiAB8A
GwAXABYAGAAgACYAJgAmACsAKwAnACMAIwAkACYAJwAsADAALAAoACgAKAAoACgALAAu
ADIANAA0ADIALwAtAC4ALwAvADAAMAAwADAAMgAsACsAKAAmACgAKwAuADEALgAsACoA
JwArAC0AMAAyADQAMQAzADMALQArACkAJwArADAANAA2ADQAMAAsACgAKQAqACsALAAr
ACgAKgAnACMAIAAeABwAIAAjACYAKgAkACEAHQAbABgAHgAlACsALgAsACgAKgAvAD0A
VQByAJQAtgDXAP0AHwE9AU8BXwFqAWUBSwEhAe8AvgCDADUA6//D/6//k/95/3D/ev+C
/4n/kv+e/6v/uP/H/9T/4//t//P/9v/2//f//P8CAAcAEAAWABoAFQAUABMAFAAUABYA
FQASABUAGgAZABoAGAAWABUAFgAZABoAIAAlACAAHQAcABwAHQAdAB4AIAAiACcAJQAl
AB8AHAAZABYAGQAcACEAJwAmACcAIgAhAB8AIQAhACEAIwAkACUAKQAmACEAHAAZABwA
HwAjACgAJgAiACIAIAAeABoAFgAVABwAIQAhACMAIAAcABgAFQAZABoAHAAeAB0AHAAa
ABkAGQAZABcAFwAbACEAIAAiAB4AGQAWABMAFwAWABsAHgAdABoAGQAYABYAFwAYABgA
GwAfACEAIgAdABkAHAAbAB4AIQAlACsAKAApACgAJgAjACIAIQAgACQAJwArAC0AKAAi
ACMAIQAjACIAJAAoACYAJgAkAB8AHgAhACAAHQAgACQAJwAqACMAIAAgAB0AIAAfAB4A
HgAcABoAGQAaABoAGQAXABYAFwAWABgAHQAaABUAEQAOABAAFAAWABUADgATABMADwAH
AA4ADgAMABMAFgAYABwAGAARAA0ACwAOAA8AFQAZABgAGgAWABIAEgAVABYAFgAaAB4A
IQAkABsAGAAWABgAHAAdACAAIQAgACAAHQAYABgAHAAZABkAIAAiACMAIQAhABwAHAAc
ABwAIAAkACgAJgAiACAAHgAdAB0AHgAhACgAKQApACkAIQAcAB0AHAAeACAAJwApACQA
HwAeAB4AFwAaAB0AIAAjACYAIwAgAB8AHAAbABoAGAAXABkAGwAcAB4AGQAWABMAEgAS
ABMAEgASAA4ADQAMAAsACQAIAAcABQAJAAsADgAQAA0ABwAGAAMAAgAFAAgACwAHAAYA
BAAAAAAAAAAAAAAAAAACAAQABgACAP7////7////AAACAAQAAQABAAEAAgD///3/+v/5
/wQACAAHAAMAAAD+/wAABAAPACEAOwBWAHIAjACnAMkA8QAbAT0BVwFsAWkBTwEhAekA
tAB9ADMA5/+5/6P/h/9l/1L/Tv9W/2H/cP9+/4//ov+x/7z/v//D/8n/zv/Q/9n/5P/w
//v//P/4//L/7v/u/+7/8P/0//r//f/+//z//v/6//j/+v/6//v//v////7/AgAFAAAA
/f/8//z///8BAAQACAADAAUAAAD9////AAABAAIABAAEAAYACQAFAAMA+//3//z/AQAE
AAcABAACAAAAAQADAAMAAwAFAAQABQAHAAoABgACAAIAAAADAAQABQAJAAcABwACAP//
AAAAAAAAAQACAAIAAwAEAAAA/v/7//n//P///wAAAwAAAAEA+//4//r/+f/6//v//v/8
/wAAAgD+//r/+P/2//n//f8BAAQAAQABAP///P/9//v/AAABAAIAAwAFAAkABwAHAAUA
AgAEAAYACAAKAAcABQAEAAEAAQAAAAYACQALAAgACAAKAAYABAAAAPn/AAAHAAoACwAH
AAYABAACAAMABAAIAAkABwAFAAMAAgAAAP7//f/+/wIAAwADAAQAAQD8//r/+//9//v/
+v/6//3/AAABAP//9//5//b/7//v//r//v8AAAAA/v/7//r//P/3//X/9f/4//f/+//9
//z//P/2//D/8//5//3/AAD///7//P/6//b/9v/3//z//////wEAAQD///7/+v/0//n/
AAAAAAMABAACAP//+f/+//z///8CAP//AgAFAAgABQAAAP3/+v/7////BAALAAwACQAF
AAEA/v/+/wQACAAJAAoAEAARAAsABQADAAIACwAPABUAFAARAA4ACwAIAAoACgAMAAwA
DwAQABAAEQAOAAsABwAEAAcACgANABIADQALAAcABAAEAAUABgAHAAsADAANAA0ACQAH
AAYABAAIAAcACwANAAUAAwABAP//AAACAAMAAgAIAAoADAAOAAkABgADAAAAAwAEAAoA
CwAIAAYABQAEAAYABwAIAAoACwANAA4AEQAKAAgACQAPABQAGgAeACAAJwA1AEcAXgB6
AJ4AyQD3AB8BPwFVAWMBZAFRAS0BAwHXAK4AcwAlAN//tf+V/3P/V/9U/2L/dP+B/4z/
lv+f/6j/s//A/8v/1f/h/+j/7P/t//L/9P/1//j//v8CAAQABgAIAAwACAAIAAUAAAAE
AAoACgAMAAwADAANABAADwAMAA4ADwAPAA8AEQAUABEADwAOAA4AEQAXABYAFwAUABQA
FAAUABEAEAARABMAFwAbABkAGwAZABkAFwAVABkAGgAbAB8AHwAdABsAGwAXABcAGAAa
AB0AHgAjACYAIwAeABkAFwAcAB8AHQAdABsAGgAZABkAFgAUABMAEgAWABoAHQAhAB8A
HQAZABcAGAAdABsAHAAdABsAGwAbABkAFgAZABoAHQAeACEAJAAgAB8AHgAcACAAIwAk
ACQAJQAjACgAKQAmACUAJQAnACsALwAxADIAMQAwAC8ALgAxADMANgA3ADUAMgA2ADcA
NQAwAC4ALgAyADQANAAxADEAMwAxAC0AMAAyADMANAAwADAAMwAzADIALwAsACoALwAy
ADYAPAA5ADUAMAAsAC0ALAAuADMAMgAvAC0ALAAqACoAKAAjACIAKwAvAC8AJwAsACoA
JgArACwALAAuADAALQAtAC8ALQArAC4ALwAzADgANwA2ADIAMQAuACoALgAyADUAOAA1
ADQANAA4ADYAMwAyAC8ANgA6ADsAOgA2ADYALwArADMANAA0ADEANwA0ADYAOAAwADAA
MAAwADIAMgA0ADYAMAAtACsAKwAxADMANAA1ADEAMAA1ADgANQAyADQAMQA1ADUAOQA+
ADsAOQA7ADwANgA6ADwAPAA8ADwAOgA4ADgANgA6ADwAPQA/AD8APwA+AD4AOgA4ADYA
NgA2ADkAOgA8ADgANQAyAC8AMwA0ADUANQA3ADcAOAA4ADQALwAvAC0ALQAxADUAOQA1
ADQAMgAuADEAMgAzADQANAA0ADQANAAvACoAKgAlACkALAAwADQAMAAvAC4ALgAvAC8A
LgAvADYANAAxAC8ALgAwADgARABVAG0AgwCYAK4AygDtABMBPQFjAX8BjwGIAWcBNwEB
AdEAoABZAA0A3//J/63/if9x/3D/ev+I/5f/qP+8/8//2v/h/+b/5//p/+//+v8EAA0A
FgAaABkAFAAOABAAEQAUABcAHAAgACQAJQAkAB8AIAAbABgAGwAeACIAKAAlACIAJAAl
ACEAHwAfACAAIQAhACIAJAAhACMAHgAbAB0AIAAjACYAJAAiACIAIwAiACMAHgAdAB8A
IwAlACcAIwAgAB0AHQAhACEAIQAjAB8AHwAgACIAIAAcABwAGgAcABwAHAAfAB4AHwAb
ABkAHAAcABwAHQAZABYAFAASABUAFgAWABcAGAAZABgAGQAUABUADwAMABAAEQAUABcA
FQASABUAFgAVABIAEQAQABUAGQAdACAAGwAZABUAEAATABUAHgAjACEAHwAeAB8AHgAf
AB4AHAAgACIAJAAmACMAIQAgAB0AHgAeACUAKQAlACAAHgAeAB4AHgAcABcAGwAfAB8A
HQAZABgAFgAUABYAGAAdAB8AHQAZABUAEgASABIAEwAWABgAFwAVABQAEQAMAAoACwAO
AA8AEQAUABEAEgARAA0ABwALAAoABQAEAA4AEQASAA8ADAAIAAYACwAJAAoADQALAAkA
DAANAA8AEgAPAAwAEQAXABsAHgAcABoAFwAUABUAGAAcACQAIQAfAB8AHQAfACAAHgAa
AB8AJgAmACkAKQAmACIAGwAhACAAJAAoACMAJAAlACYAJQAiACEAIAAhACMAJgArACwA
KQAlACEAIQAkAC0ANAAxAC4AMAAtACUAJwAqAC0ALgAvADAALgAsACwAKgAtAC4ALgAv
ADEAMQAwADAALQAsACsALAArAC0ALQAuACsAKQAnACUAKQAqACsAKwArACsALAAsACoA
JQAlACMAJAAnACoALQAoACYAIwAeACEAIgAjACQAIgAiACIAIgAgABwAHQAZAB4AIAAj
ACYAIwAhAB8AHgAcABsAGQAZACAAHAAbABkAGAAaACAAKAAxAEEAUwBoAIAAmAC3AN0A
CQE3AVsBdwGEAX0BXQEtAfUAxACRAE0AAQDP/7f/nf93/17/Xv9m/3H/hP+W/6f/tv/D
/8j/y//P/9f/3v/m//H/9v/8/wMABAD+//7//f/+////AgAFAAoADAAMAAgACgAGAAQA
BwAIAAoADgALAAgACgALAAkABwAHAAgADAANAA8AEgAOAA8ACQAFAAcACgANABAADQAM
AA0ADwAMAA0ACAAHAAkADQAPABEADQAKAAcABwAMAA0ADgARAA0ACwAKAAoACAAGAAgA
CAAKAAoACgANAA0ADQAIAAUACQAKAAsADQALAAoACgAKAAkACAAGAAUACgANAA4AEQAN
AA0ABgACAAQABQAIAAsACgAGAAgACAAGAAQABAAEAAgACwAOABAADAALAAgABAAGAAcA
DwATABAADwAPABEAEAARABAADgAQABIAFAAWABMAEwAUABMAEwASABgAGwAYABQAEwAU
ABMAEgAPAAkADgATABQAEwAPAA4ADAAKAAoADAARABMAEgAPAAwACgAJAAgACAAKAA0A
DQAMAAwACQAEAAIAAwAGAAUABQAGAAMABAADAP///P8BAAEA/f/7/wQABgAGAAMAAAD8
//r//v/7//v//f/7//n//P/9//7/AAD8//j/+/8BAAUACAAGAAQAAQD+//7/AAADAAoA
CAAHAAgABwAHAAYAAgD8/wMACgAKAA0ADgAKAAUA/f8FAAQACAAMAAcACAAJAAoACQAG
AAUABAAFAAcACgAPAA8ACwAGAAEAAgAEAAwAEgAPAA4AEgARAA4ACQAIAAgAFQAYABYA
FAASABAADwAOAA8ADgATABQAFAAVABEADwAMAAoADQAQABMAGAAUABMAEAAOAA0ADQAN
AA0AEQAUABcAGQAUABEADwAMABAADwATABUADwAPAA8ADwAMAAwACwAIAA4AEAASABQA
DgAMAAoACAAMAAwAEQARAA8ADgAOAA4ADgAPABAAEgASABMAEwAVAAwABgAFAAsAFAAe
ACQAKgAvADsATQBiAH4AoADJAPkAIwFHAV0BaQFmAU8BKQH/ANMAqABtAB0A2/+3/5n/
cf9T/1D/Xv9y/4X/lv+k/63/tP+5/77/xf/T/9//6P/w//X/+v/6//f/+P/8/wIAAgAE
AAYACgAJAAoACAAEAAYACgAIAAgACwAMAA4AEgAOAAgABwAFAAcACQANABIAEAANAAsA
CgAKAA8ADQANAA8AEAARABIADgAMAAwADQARABUAEwAVABIAEwASABEAEAAQABAAEwAW
ABUAFAAVABAADQALAAoADAAMABAAEgAQAAwACAAHAAoADQALAAsADAAMAAwADQAKAAYA
AwAAAAQACAALAA8ADQALAAcABQAFAAkABgAGAAgABwAIAAkABgACAAQABAAJAAoADQAQ
AAwACwAKAAgACgANAA4ADgAOAA0AEwAVABIADwANAA0AEAAVABgAGgAXABYAFQAUABQA
FQAXABcAGAAWABsAHQAaABQAEQAQABUAGAAZABcAFQAXABUAEQARABIAEgASABIAFAAZ
ABsAGAATAA4ACgAMAA4AEQAWABUAEwAQAA4ADQAKAAoADQAOAA0ADQAOAAsACgAHAAEA
AAAJAA0ADQAFAAoACAAEAAcACAAIAAoADQAJAAgACQAHAAMABAADAAkADgANAAwACQAL
AAsACgAKAAoACQAIAAcACAAKABAADQALAAsACQAMAA4ADQAKAAgACgAFAAMABwAGAAQA
//8GAAYACwAQAAcABgAFAAQACAAIAAoADAAFAAMAAgADAAUABQAEAAMAAQACAAkADgAK
AAYABwADAAYABQAIAAwACQAGAAMAAgABAAAAAgAEAAgACgAJAAgABgAFAAcABwAGAAYA
CAAIAAgACgAFAAMA///8//7///8AAAEA/f/6//f/8//2//f/+f/6//3/+//+////9v/z
//D/7f/z//j//P/+//v/+P/1//L/8v/y//L/8v/2//b/+//7//b/8v/v/+z/7//z//f/
/P/4//f/9f/1/+z/8P/1//3/AgACAAIAAgABAA0AIQA+AF4AgAChAMkA8QARAScBOQFE
ATsBIwH7AM0AoABrABkAw/+P/3n/Yf9F/zj/QP9O/1f/Yv9s/3f/gv+N/5z/qf+1/7v/
wv/C/8P/xP/M/9X/3P/g/+L/3f/c/9v/3P/a/9z/2//Y/9v/4P/f/+D/3f/c/9z/3v/h
/+D/5P/n/+X/4//j/+T/4v/f/93/3P/f/+X/5P/l/+D/3v/c/9r/3f/e/+H/5f/j/+P/
3f/b/9z/3//g/+H/5f/m/+f/6//n/+H/2//X/9n/2//e/+L/4v/g/+L/4v/f/9z/2f/Z
/93/4f/g/+H/3//c/9n/1//b/9z/3v/g/9//3v/c/9v/2P/X/9T/0//Y/9//3//i/93/
2f/X/9X/1//W/9v/3v/e/9z/3P/c/9v/2//b/9r/3//j/+X/5v/i/93/3//d/9//4f/k
/+n/5//p/+n/6P/l/+T/4//i/+T/5//r/+3/6P/i/+P/4f/l/+T/5v/q/+r/6v/o/+P/
4//n/+f/5f/o/+r/6//s/+f/5P/k/+H/4v/h/+D/4P/h/+D/4P/i/+H/3//c/9r/3P/c
/9//5f/g/9v/1//U/9f/2v/b/9n/1v/b/9v/1//P/9b/1v/U/9n/2v/a/9z/2f/T/9D/
z//R/9H/1v/Z/9v/3v/b/9j/1v/X/9b/1P/X/9r/3P/e/9n/2P/Y/9z/3//f/+H/4f/g
/+D/3f/Y/9j/3P/Z/9n/4v/k/+X/4//j/97/3v/e/9z/4P/k/+j/5v/k/+T/5P/g/9//
3//h/+j/6//t/+//6f/m/+n/6v/q/+r/7//v//P/8v/v/+7/7f/s/+7/7v/w//D/8v/y
//H/8f/w/+//7f/s/+//8P/x//T/7f/r/+f/5P/l/+f/6f/r/+7/7v/u/+3/6//p/+j/
5v/p/+n/7v/x/+r/5//k/+H/5P/m/+f/5v/o/+j/6P/o/+P/4v/h/+D/5f/m/+z/7f/p
/+b/5P/i/+X/5//p/+z/6v/p/+f/5//e/+D/4//p//D/9v/4//j/+f///w0AJABEAGgA
jQC1AOEACQElATkBSgFJATcBFQHpALoAhQA7AOH/nf97/2P/R/80/zj/RP9P/1j/YP9n
/3T/g/+Q/53/q/+1/7r/uv+7/7z/wP/F/8z/1P/c/9v/3P/d/+D/3v/e/9v/1v/Z/+D/
4f/k/+H/4P/g/+L/4P/e/+H/4//k/+P/5P/m/+P/3//c/9r/3f/l/+b/6f/m/+b/5v/m
/+X/5P/l/+f/6f/r/+f/5//j/+P/4f/f/+P/5v/p/+//7v/r/+j/5//l/+X/5v/o/+r/
6v/u//D/6//m/+H/3//m/+v/6//t/+z/6v/o/+f/5//m/+b/5v/p/+r/6v/r/+f/5f/h
/9//4v/p/+n/7P/r/+n/6f/p/+v/6P/r/+z/7v/u//D/8v/u/+3/7P/q/+//8//1//b/
9P/x//X/9f/z//P/9P/3//n//f///wAA/f/6//f/9P/4//v///8BAP7/+v/9//3/+//4
//j/+v/8//7//v/7//n/+//5//X/+P/8////AgD9//z//v/9//3/+//5//j/+f/6//z/
AAD9//n/9P/w//X/9v/6/wEA/v/5//X/8v/y//T/9P/x//D/9//5//f/7//0//L/7v/y
//T/9f/4//f/8f/u/+3/7//t//D/8f/0//j/9v/0//D/8f/w/+7/8v/2//n//P/1//T/
9P/4//j/9//4//f/+//8//r/9v/0//b/8f/v//b/+P/5//f/+v/2//f/+P/y//T/9v/4
//r/+v/8//7/+f/3//b/9//8//3//f/9//r/+P/8//7//f/8/wAA//8HAAkACQAEAAIA
AAAAAAAAAAAEAAYACgAMAAkABgACAP//AAABAAEAAgADAAQABQAIAAMAAQD9//r//f//
/wEAAwACAAAA/v/7//z//f///wAAAQD//wIAAwD7//n/9//1//j//P///wAA///8//n/
9v/2//j/+v/8//7//P////3/+v/4//f/9v/4//v//v8CAPz/+f/1//P/9P/4//3///8E
AAYABAACAAUADwAlAEIAYgCAAKEAxwDtABMBLwFFAVoBXwFPAS0BAQHMAJcATwD5/7f/
mf+B/2X/Tv9K/1b/Yf9q/3T/f/+Q/5//sP+7/8P/yf/M/8z/y//Q/9j/4//s//T/9v/z
//L/8f/y//P/9v/2//T/9v/8//z//v/6//j/9//4//r/+v///wMA///9//3//v/7//n/
+P/4//v/AQAAAAEA/v/8//r/+P/6//z/AAAFAAIAAwD+//3//P/9//z/+////wAAAQAF
AAMA///7//n/+v/9/wEABgADAAAAAQAAAAAA/v/8//3/AwAHAAYABwAFAAIA///9/wEA
AgAEAAYABQAEAAIAAQD+//3/+v/5//7/BQAFAAgAAwD///3/+/8AAAAABgAKAAoACAAI
AAgABQAFAAUABAAKAA8AEgAUABIADwATABMAFAAVABcAGwAaABsAGgAYABgAGAAYABgA
GwAdACAAIQAdABoAHgAfACUAKAAuADYAMgAwACwAJQAiACMAIAAbAB4AIAAhACIAGQAU
ABIADQAPAA8ADwAQAAwACgAJAAoACQAHAAQAAgADAAAAAAADAAAA+//3//T/9v/6//z/
+//z//f/9v/x/+n/8P/w/+7/8//2//j//P/4//H/7f/r/+7/7f/x//P/9P/2//L/7v/w
//P/9P/0//P/9P/0//T/7//u/+7/8v/0//X/+P/5//n/+P/0/+7/7v/y/+//7//1//b/
9v/z//P/7v/u/+7/7f/y//f//P/8//r/+v/6//X/8//y//P/+f/7//z//f/1//L/9f/2
//r//P8DAAUAAwD/////AAD7//3/BAAGAAYABgAGAAQABAAGAAYABgAGAAUABQAIAAkA
CQAKAAgABgAEAAQABQAJAAsADgAKAAcABAABAAUABgAHAAcACQAJAAoACgAHAAEAAAD9
//7/AQAEAAcABQAEAAIA/v8CAAIAAgACAAEAAgADAAQAAQD8//z/9//7//z//v8AAP7/
/f/8//z/+//7//r/+/8CAAIA/f/7//7/AgAEAAgAEwAlADkATgBoAIAAmwC/AOsAFwE9
AVkBZAFVAS8B/QDHAJYAYQAbANP/qf+V/3f/U/8+/0L/UP9d/2z/fv+L/5r/pf+s/7P/
uf+9/8b/0P/Z/+T/7P/x//D/7v/s/+7/8P/y//b/+P/8//3//P/6//z/+P/2//n//P8A
AAYABgAEAAcACQAEAAEAAAAAAAQABwALABAADQAPAAoABwAJAAwADwASABQAFAAWABkA
FAATAAwACQAPABUAGQAdABoAGAAWABcAHAAdAB4AIQAeAB0AHQAeAB0AGgAbABoAHwAg
ACEAJQAkACMAHQAZABwAHgAgACMAIwAiACIAIgAhACAAHgAdACIAJQAmACkAJwApACQA
IgAmACcAKgAtAC8ALAAvADAALQAqACkAKAAtADEANQA4ADcANwA1ADIANQA3AEAARQBE
AEMAQwBFAEMARQBFAEQARwBKAE0AUABNAE0ATgBNAE0ATABSAFUAUwBQAFAAUgBSAFIA
UABLAFEAVwBZAFkAVgBWAFUAVABWAFgAXQBfAF0AWwBZAFgAWQBYAFgAWgBgAGEAYQBi
AF4AWgBZAFsAXQBdAF4AYABfAGAAXwBbAFYAWwBbAFcAVQBgAGQAZgBkAGIAXwBeAGAA
XQBdAF8AYgBhAGUAZwBmAGgAZABgAGQAawBwAHQAcQBuAGoAZgBlAGgAbAB0AHMAcwB1
AHUAdgB2AHMAbgBzAHoAegB9AH8AfAB4AHEAeQB4AHwAgAB7AHwAfQB+AHwAegB6AHoA
hgCJAA==
         </WaveFormData>
      </LeadData>
      <LeadData>
         <LeadByteCountTotal>10000</LeadByteCountTotal>
         <LeadTimeOffset>0</LeadTimeOffset>
         <LeadSampleCountTotal>5000</LeadSampleCountTotal>
         <LeadAmplitudeUnitsPerBit>4.88</LeadAmplitudeUnitsPerBit>
         <LeadAmplitudeUnits>��V</LeadAmplitudeUnits>
         <LeadHighLimit>2147483647</LeadHighLimit>
         <LeadLowLimit>268435456</LeadLowLimit>
         <LeadID>V6</LeadID>
         <LeadOffsetFirstSample>0</LeadOffsetFirstSample>
         <FirstSampleBaseline>0</FirstSampleBaseline>
         <LeadSampleSize>2</LeadSampleSize>
         <LeadOff>FALSE</LeadOff>
         <BaselineSway>FALSE</BaselineSway>
         <ExcessiveACNoise>FALSE</ExcessiveACNoise>
         <MuscleNoise>FALSE</MuscleNoise>
         <LeadDataCRC32>3751781081</LeadDataCRC32>
         <WaveFormData>
jgCOAI4AjgBmAEAAGgD0/9z/xv+w/5r/nv+i/6b/qv+y/7r/wv/K/9H/1v/b/+D/5v/s
//L/+P/3//b/9f/0//b/+P/6//z//P/8//z//P/6//j/9v/0//n//P///wIAAQAAAP//
/v8BAAIAAwAEAAQABAAEAAQAAAD+//z/+v/+/wAAAgAEAAAA/v/8//r/+//8//3//v8A
AAAAAAAAAP3//P/7//r///8CAAUACAAFAAIA///8//7//v/+//7//v/+//7//v/8//r/
+P/2//f/+P/5//r/9//2//X/9P/3//r//f8AAAIAAgACAAIAAAD+//z/+v/8//z//P/8
//v/+v/5//j//P/+/wAAAgAEAAQABAAEAAEA/v/7//j/+//+/wEABAACAAAA/v/8////
AAABAAIAAwAEAAUABgAEAAIAAAD+/wAAAgAEAAYABAACAAAA/v///wAAAQACAAAAAAAA
AAAA/P/6//j/9v/5//z///8CAP7//P/6//j/+f/6//v//P/+//7//v/+//v/+v/5//j/
+v/8//7/AAD8//r/+P/2//n/+v/7//z//v/+//7//v/6//j/9v/0//b/+P/6//z/+v/4
//b/9P/1//b/9//4//j/+P/4//j/9f/0//P/8v/3//r//f8AAPz/+v/4//b/9//4//n/
+v/8//z//P/8//r/+P/2//T/9//6//3/AAD8//r/+P/2//n/+v/7//z//f/+////AAD9
//z/+//6//3//v///wAA/f/8//v/+v/8//7/AAACAAMABAAFAAYAAwACAAAA//8FAAcA
CgAMAAoACAAGAAQABQAFAAUABQAIAAgABwAHAAQAAwABAAAAAgAEAAYACAAGAAEAAQD/
/wEAAgADAAIAAwACAP3//P/6//j/9f/z//j/+v/+/wAA/P/6//b/9P/2//f/+P/5//3/
+//7//v/+f/3//X/9P/3//v//v/+//j/9P/z//P/9v/7/wEABAAGAAQAAwAHABEAIQA0
AEwAaQCJAKYAvwDRAN8A6ADkANYAwgCrAJQAcAA1APn/0/+9/6X/jv+H/43/mf+i/6f/
rf+u/7H/tv+//8n/0v/Z/9//4v/j/+X/5f/m/+v/8v/4//r/+v/6//v/9//3//P/8f/1
//j/+v/7//n/+v/7//v/+//7//v/+//+////AAACAAEA/P/6//j/+//9//7////+//3/
/P/7//n/+f/6//r//P///wIABQACAAEA///8//3///8AAAEAAQAAAAAA///8//z//P/8
//7/AQADAAQAAAAAAPz/+f/7//3/AAACAAEA///+//7//f/8//v/+////wEAAwAFAAMA
AQACAP7/AAAEAAcACQAGAAUABAAEAAIAAgADAAMABgAIAAsADQAJAAcABgAEAAcACQAK
AAwACwALAAsACgAKAAoACgAKAAoADwARABMADgALAAgABQAKAAsADgATABEAEAAQABAA
DQANAAsACwAOABAAEQARAA0ACwAJAAYACAAKAAoAEAAPAAwACQAMAAgABgAGAAYABwAI
AAoACwAJAAcABAABAAUABgAHAAkACAAIAAgACAAEAAQAAwADAAMACAAJAAoACAAGAAQA
AgAEAAYACAAJAAcABwAJAAsACAAFAAIAAQD//wQACAAMAAkABgADAAAAAwAFAAcACgAL
AAoACQAIAAkACAAGAAEABAAIAA0AEAALAAsACQAGAAcACQAHAAkADAALAAoACwAJAAgA
BQABAAIACAANABEADwANAAsACQAKAAsADAAQABAADwAPABAADwAPAA8ADwAUABYAGQAb
ABcAEgAOABEAFgAZABoAGwAcABkAFwAXABUAFgAWABYAFgAXABgAGAAZABcAFQAUABIA
EwAVABcAGQAVABQAEwASABUAFgAXABUAGQAZABgAGAAUABAAEAAOAAwADgAQABIAEAAP
AA8ADgARABIAEQASABMAFAAWABcAFAARABAACwAPABEAEwAVABEAEAAOAA0ADwAMAAwA
DAAVABcAFgAVABEADgAOABIAGQAjADEAPQBKAFoAbQCDAKAAvQDXAO0A/gAAAfIA1gC3
AJoAfABJABUA8//j/83/sv+f/5n/nf+k/7H/u//G/9H/2P/b/93/3v/f/+X/7P/z//3/
BQAIAAcABgAGAAYABgAGAAcACwAPAA8AEQAOAA4ADQALAA0AEAATABUAEwATABMAEwAS
ABEAEAAQABcAFgAYABoAFgAVABMAEQASABMAFAAVABIAEQARABAADAALAAoACQANABEA
FAAWABMAEwASABEAEwAUABYAFwAWABYAFgAWABQAEwARAA4AEgAWABYAFwAVABMAEgAQ
ABEAEQASABQAEgASABIAEwAQAA8ADgANABAAEwAZABoAFwAWABQAEQAVABcAGQAcABoA
GgAbABsAGQAYABgAFwAaABsAHQAeABsAGQAWABQAGAAbAB4AIAAiACIAIgAiAB4AIQAh
ACEAJAAlACYAJwAjAB8AHQAdAB4AHgAfACAAHwAfAB0AHQAaABoAGQAXABkAGwAdAB4A
GwAaABcAGgAdABwAGwAgABwAGgAaABoAFQAUABQAEwAVABcAGAAZABcAFAARAA8AEgAS
ABIAEgASABIAEQARAAwADgAMAAoADAAOABAAEgANAAwACwAJAA0ADwATABcAFQATABEA
EQAKAAwADQAOAA4ADgAOAA4ADAAJAAYABAAJAAoACwAMAAwADAALAAcABQAGAAgACAAK
AA8AEgAUABEADwAJAAcADAANAA4AEQARABAADQAJAAYACAAJAAkADAANAA4ADwALAAkA
BwAIAAoACwANABAAEQARABEAEQAQAA4ADQALAA4AEAARABMAEwAQABAAEAAQABAAEgAT
ABYAFwAWABQAEgAQABMAFAAUABUAFAATABMAEgAQAA8ADgANABAAEgAUABYAEgAQAA4A
CQANAA8AEAASABAADgAQABAACwAKAAkACAALAA0AEAASAA8ADAAHAAQABAAGAAkACwAJ
AAkACwAJAAYABQAEAAMABwAKAAwADwALAAYABAACAAEABwAMABMAFQAUAA4ACgALABEA
HwAxAEQAWABxAIkAoAC1AMcA1QDkAOgA3gDGAKcAjABkACkA8//T/8P/r/+a/5P/mf+d
/5z/n/+n/7L/vf/G/8//2f/e/+H/3//e/93/4//r//L/+f8AAAIAAAD+//z/+//6//v/
+P/3//r//P/9//3/+f/4//f/9f/6//3/AAADAAEA///9//z//f/6//r/+v/9////AAAB
AP7/+//4//X/+P/7////AgAAAP///v/9//z//f/9//z//v/////////8//r/+f/3//j/
+v/8//7/+//7//r/+P/3//j/9f/z//X/9//6//z/+v/3//X/9P/2//j/+v/9//r/+f/4
//f/9v/1//f/9P/4//z///8BAP7/+//4//b/+P/6//3////9//z//P/7//r/+f/5//j/
/P///wEABAAAAP///v/8/wAAAgAEAAYAAQADAAIAAQD//////////wIAAQACAAUAAQD+
//z/+v/7//3//f////7//v/9//v/+f/5//n/+P/6//z//P8CAP3/+P/z//T/9f/0//X/
9v/z//L/8v/x//D/7//t/+v/7v/w//L/9f/y//D/7v/s/+z/7v/v//H/7P/w//D/8P/v
/+7/7f/s/+z/7v/w//H/7v/r/+r/6f/t/+3/7f/v/+r/7P/t/+7/7f/s/+v/6v/t/+//
8f/0//H/7v/r/+j/7P/u/+//7f/t/+7/8P/w/+z/7//w//D/8//1//P/9f/2//P/8P/v
//P/9P/z//H/7v/w//H/8f/v/+//7//v//P/9f/3//z/+f/1//L/8P/1//f/+f/7//v/
+v/6//n/8//0//j/+v/8//7//P/7//z/+//+//7//v/+////AAAAAAEA///9//z/+v/8
//3//v////3//P/7//r/+P/4//j/9f/5//v//P/+//r/9v/2//T/9P/2//j/+v/4//f/
9//2//b/9v/0//T/9f/2//j/+f/1//P/8//v//H/8//1//f/9f/2//b/9//2//L/8f/w
//v//f/8//v/+f/2//T/9v/7/wUAFQAlADQAQgBVAGsAhgClAL8A1QDoAOoA3ADEAKUA
hABkADMA+//Z/8X/r/+Y/4f/g/+B/4j/k/+b/6b/s/++/8P/xf/I/8v/z//S/9n/4//r
//D/8f/s/+j/5//m/+X/5f/q/+//8P/z//L/8v/x/+//7//w//H/8f/0//X/9v/3//b/
9f/0//T/+f/4//r//P/4//f/9f/z//X/9f/1//X/9//3//j/+P/1//P/8f/v//P/9//6
//z/+v/5//f/9f/3//j/+v/7//r/+v/6//r/9//3//b/9P/4//z//P/9//v/+f/4//b/
9//3//j/+v/6//r/+v/7//j/9//2//X/9//5//7//v/6//r/+f/3//r/+//8//7///8A
AAIAAwD+//z/+//5//z///8DAAYABAADAAEAAAAAAAEAAgACAAYABgAGAAYAAgADAAEA
//8DAAUABwAJAAYAAwACAAMABAAEAAUABgAIAAkACAAJAAUABAACAP//AwAFAAcACAAE
AAIA/v8AAAEAAAD//wQABAACAAIAAgD9//z//P/7//7//////////v/8//r/+f/6//r/
+v/6//n/+v/6//v/9v/4//b/9P/3//r//f8AAPv/+v/5//f/9f/1//f/+f/7//n/9//3
//D/8v/z//T/9v/4//r//P/7//n/9//2//j/+P/4//j/+//8//z/+f/2//b/9//2//f/
+//9//7/+v/5//T/8//5//n/+f/7//7//v/8//n/9P/2//f/9//5//v//f////3/+//5
//r//P/7//v//P/+////AAABAAAA/v/9//v/AwAIAAwADAAIAAYABAACAAMAAwAFAAUA
CAAIAAgACAAGAAQAAQD//wMABQAIAAoABwAFAAMAAQABAAIAAwAEAAUABgAHAAUABQAD
AAAA/v8AAAAABAAGAP///v/9//z//P/9////AAADAAQAAwAEAP7//P/7//n//f///wMA
AwAAAP///v/9////AAAAAAEABAACAAMABAD7//n//v8BAAUACgAKAAgACQAPABkAJQA4
AFIAbwCNAKoAwQDTAN8A5gDgAM4AuACjAIoAZAArAPf/1/+7/5//iv+H/4//mf+g/6f/
rf+0/7n/vv/F/8//2P/j/+n/6v/p/+3/7//w//P/+P/8//3//v///wEA/f/9//n/9//7
//7/AAABAP//AAABAAEA//////////8BAAMABQAIAAgAAgD///z//v8BAAMABQADAAMA
AwADAAIAAQABAAAAAQADAAUABwAGAAUAAwAAAAIABQAHAAkACQAIAAgABwAEAAQABAAE
AAYACQALAAwABwAGAAEA/f8AAAEAAwAEAAEA///+//7//P/8//z//f8AAAMABgAJAAcA
BQAGAAIAAwAGAAgACQAHAAcABwAIAAcABgAGAAUABwAKAA4AEQAOAAsACQAGAAkACwAM
AA4ADAANAA4ADgANAAwACwAKAAwAEQATABUAEQAPAA0ACwANAA0ADwATABEAEAAQABAA
DgANAAoACQAMAA4ADwAPAAwACwAKAAgACwAMAAsAEAAPAAwACQAMAAgABgAGAAYABwAK
AA4AEQANAAsACAAFAAgACAAIAAkACQAIAAcABgACAAIAAQABAAEABgAHAAgABQACAP//
/P/9/wAAAwAFAAUABQAHAAkABwADAP///f/7/wAABAAIAAMAAAD9//r//f///wEABAAD
AAIAAQAAAP///v/8//f/+v/+/wMABgABAAEA///8//7/AQAAAAMABAADAAIAAwACAAAA
/P/3//v/AgAIAA0ACAAFAAIA//8AAAEAAgAGAAQAAwADAAQABAADAAIAAQAFAAgADAAP
AAwADAALAAsABQAIAAkACgALAAwACAAHAAgABwALAAwADQAOAA4ADgANAA0ADAALAAsA
CgALAA0ADwARAA0ACgAHAAQACAAKAAwACwALAAsACgAKAAgABAAEAAIAAQAEAAcACgAG
AAUABQAEAAcACAAHAAgABQAEAAQAAwABAP/////7/wAAAwAGAAkABQAEAAIAAQAEAAIA
AwAEAAsACQAIAAcAAwAEAAgADgAZACcANQBBAE4AYAB1AI0ArADHAOEA7wDwAOAAxACm
AIkAbAA8AAMA4f/R/7v/of+O/4n/jf+X/6D/q/+7/8b/yf/M/9H/0f/S/9f/3f/k/+v/
8//1//L/7//s/+z/7//y//X/+f/6//3//P/9//n/+P/2//P/9v/6//7/AQAAAP///v/9
//v/+//7//z/AQD+//7//v/8//v/+f/3//r//f8AAAMAAQABAAIAAgD//////////wEA
AwAEAAQAAgABAP///f8BAAIABAAFAAEAAAD///7/+//7//r/+P/8/wAAAAABAAAA////
//7//////wAAAgAAAP7//P/7//z//f/+/////f/9/wAA/v/6//r/+f/3//r//f8AAAQA
AwACAAIAAQD+//7//////wIAAwAFAAYAAgABAP///v8CAAUACAAKAAoACAAGAAQAAgAF
AAUABQAIAAkACgALAAkABQADAAMABgAIAAsADgALAAkABQADAAUABgAGAAUABQAFAAUA
BAACAAAA/P/+/wAAAAAAAAYAAQD+//3//P/6//r/+//7//v/+//6//n/9//2//X/9f/6
//z//v8AAPz/+v/3//X/8v/2//b/9v/5//r/+//8//f/9P/x/+3/8f/z//f/+//6//f/
9P/z/+3/8P/y//T/9v/2//b/9v/1//P/8f/w//b/+P/6//z//f/8//r/9f/3//j/+v/6
//v///8BAAIA/v/9//j/9//8//3//v8BAAEAAAD9//n/9f/4//r/+//+////AAABAP3/
+//5//r//v///wEABAACAAEAAAD///z//v8CAAMABAAFAAYAAgABAAIAAQAFAAYABwAI
AAgACAAHAAcABAADAAMAAgAEAAUABgAHAAMAAgABAAAAAwAEAAUAAwADAAMAAgACAAAA
/P/8//r/+v/8//7/AAD8//n/9//0//j/+v/6//z//P/8//3//f/8//v//P/5//3///8B
AAMA///+//z/+//9//r/+v/6/////f/8//n/+f/6//z//v8DAAsAFQAhAC4APgBTAGsA
igCrAMkA3wDsAO4A3gDGAKUAiABqADsABQDh/8v/tf+Y/4X/gf+F/4z/mf+l/7D/uf/A
/8P/xf/G/83/0//a/+P/5//r//D/7//q/+j/6f/q/+v/7f/x//X/9f/3//T/9P/z//H/
9P/2//j/+f/3//f/9//3//f/9//3//j//v/8//3//v/6//n/9//1//n/+//9/////v/9
//3//P/4//f/9v/1//n/+//8//z/+f/5//j/9//7//z//v////r/+v/6//r//P/9//3/
/P///wIAAQABAP3/+//6//j//P/9////AgD///7//f/9//z/+//6//n/+//9/wIAAgD+
//7//f/7//7///8AAAIAAAAAAAEAAQACAAIAAwADAAQABQAHAAgABQAFAAQABAAGAAkA
DAAOAA0ADAALAAoABgAJAAkACQAMAA0ADgAPAAwACQAIAAkACwAMAA4AEAAOAA0ACgAJ
AAkACgAKAAkACgALAAwADAAKAAgABAAGAAkACAAHAAwACgAIAAgACAAEAAQABQAFAAYA
BwAHAAcABAACAAAA//8BAAIAAwAEAAEAAAD+//3/+/8AAAEAAgADAAQABQAGAAIAAAD+
//v//v///wIABQAEAAEA/v/9//v//v8AAAIAAwAEAAUABgADAAEA///+/wEAAgADAAQA
BQAEAAIA/f/9//7/AAAAAAAABQAIAAoABwAFAP///f8EAAUABgAJAAkACAAFAAEA//8C
AAQABQAGAAcACAAJAAUAAwABAAIABQAHAAoADgAOAA0ADAALAAsACgAKAAkAEQAUABEA
EAAPAA4ADQANAA8ADwATABQAFQAWABQAEgAPAA0AEQATABYAGAAVABMAEQAPAAwADAAM
AAwAEAASABQAEwARAA8ADAAKAA0ADAAPABAACwAKAAkACAAGAAUABQAEAAgACgAKAAwA
BwAGAAYABQAIAAkADAALAAkACQAJAAkACQAKAAoACwAOAAwADQAOAAcABQACAAcADwAU
ABYAFgAXAB0AJwA1AEYAXAB5AJcAtADNAN8A7QDwAOgA1gC+AKkAkgBqAC8A///j/8v/
rf+W/5H/mf+j/67/t/+9/8L/xf/K/83/0//e/+f/7f/w//X/9//3//T/9f/4//7/AQAC
AAMABQADAAUAAwADAAYACAAJAAkACwAMAA0ADQAKAAcABAABAAQABwAKAA4ADwAKAAgA
BgAIAAkACQAJAAsACwALAAsACAAHAAcABgAIAAsADgARABAADwANAAoADAANAA0ADQAP
ABAAEgATAA0ADAALAAoADQAPABAAEAANAA4ACwAJAAsACwAMAAwADgANAA0ADgALAAoA
CQAJAAwADwASABUAEwARABIADgAOABAAEQARABIAEwAUABYAEgAQAA8ADQAQABIAFQAX
ABUAEwASABAAEgAVABcAGgAaABsAHAAcABsAGAAVABIAEwAZABwAHwAdABsAGQAXABgA
FwAYABsAHQAcABwAHAAZABcAEwARABQAFgAXABcAFAATABIAEAATABQAEwAYABgAFgAU
ABgAFAAQAA4ADAAOABAAEwAVABMAEwASABEADwAOAA0ADQAOAA4ADgAOAAsACgAIAAcA
BwAOABEAFAAQAA4ADAAKAAoACgAKAAkACAAHAAgACQAGAAMAAAD//wAABgALABAADgAM
AAoACAAJAAkACQAKAAwADAAMAAwACwAKAAgAAwAFAAgADAAOAAgACQAIAAYABgAHAAQA
BQAMAA0ADgARABAADgAKAAUABwAMABAAEwARAA8ADQALAA0ADQANABAAEgARABEAEgAP
AA0ACwAJAAwADgARABMAEwAQAA8ADgANAAwADQAPABMAFQATABIAEQAQABEAEgASABMA
FQAVABYAFgASABEAEAAPABAAEgAUABYAEwAQAA0ABwAKAAsACwAMAA0ADAAPABAACQAI
AAcABgAJAAsADgAQAA8ADAAHAAQABQAGAAgACQALAAsADQALAAgABQACAP//BAAIAAsA
DwAOAAoACQAIAP//AwAKABEAFwAWABAADAALABEAHwAvAEIAWgBxAIsApgC5AMsA3QDs
AOwA4gDKAK8AlAByADkA+f/T/8P/sf+c/5X/mf+d/6L/pf+p/7L/u//C/8v/0//c/+P/
6f/q/+f/6//x//j//f/+/wAA///+//3//f/7//3/+//7////AgAEAAUAAwACAAEA//8C
AAMABAAFAAMAAwADAAQABAAAAP///v8AAAMABQAHAAQAAwACAAEABAAFAAcACAAGAAUA
BAADAAYABwAHAAYABwAJAAoACwAHAAQAAgD/////AAABAAIAAgADAAMAAgABAAIA///9
////AQAEAAYAAwABAAAAAAACAAQABgAJAAcABQADAAEAAAD//wEA/v8AAAQABwAJAAYA
AwAAAP7/AAACAAUABwAGAAYABwAHAAcABwAIAAgACQALAAwADgALAAkABwAEAAkACgAL
AAwADAAPAA8ADwAMAAsACgAJAAwACwAMAA8ADAAKAAkACAAJAAsACwANAAwADAALAAkA
CQAJAAkACAALAAwACwAQAAsABgABAAIAAwACAAMABAAAAAAAAQABAAAA///9//v///8A
AAEAAwAAAP7//P/6//z//v///wEA/P8AAAAAAAD9//z/+//6//z//v8AAAEA/v/7//r/
+f/8//v/+v/7//n//P/+/wAA/f/8//v/+v/9////AQAEAAQAAgAAAP7/AwAEAAQAAQD/
/wAAAgACAP//AQABAAAAAwAFAAMABQAFAAMAAQABAAQABgAGAAUAAgAEAAUABQAEAAMA
AgABAAQABwAKABAADAAJAAcABgAKAAsADAANABAAEAANAAwACwAKAAwADQAQABEAEgAS
ABIAEgAPAA4ADAALAAwADQAPABAADAALAAoACQALAAwADQAOAAwADAAMAAkACQAJAAgA
CAALAAwAEQAUAAsACAAFAAIABAAFAAcACAAKAAoACAAIAAUABAAEAAMABQAHAAsACwAJ
AAcABQADAAYACAAJAAsACwAIAAgACAD/////AgAJAA8AFAASABAADQANABMAIQA2AE4A
ZwCDAKAAuwDNAN8A7gD2APAA4ADJAK4AjABbABsA6f/R/73/qP+d/53/o/+o/63/r/+y
/7v/xP/N/9X/4P/n/+n/6P/n/+n/6//y//n//v8EAAQABAAEAAUAAwADAP///f8CAAYA
CQALAAkACAAHAAUABQAFAAUABQAIAAkACgAMAA0ACAAGAAQACAALAA0ADwANAA0ADQAN
AAsACwAMAAwADAANAA4ADwAOAA0ACwAIAAwADwARABMAEQAQABAADwAMAAwADAAMAA8A
EQASABIADgAOAAoABwALAA0AEAASAA8ADQAMAAwADAAMAAwADQAQABEAEgATABEADwAQ
AAwAEAAUABcAGQAYABcAFgAWABQAFAAVABUAFgAYABsAHQAbABkAGAAWABoAHQAfACIA
HwAfAB8AHgAgACAAIAAgACAAJQAnACkAJgAjACAAHQAhACEAIwAnACUAIgAgAB4AGwAb
ABkAGQAdACAAIgAjACAAHwAeABwAHgAgACAAJgAjACAAHQAgAB4AHAAcABwAGwAcAB4A
HwAdABsAGAAVABgAGgAcAB8AHgAcABoAGAAYABgAFwAXABcAHAAdAB4AGgAYABYAFAAW
ABgAGgAbABgAFwAYABkAFwAVABMAEwASABYAGQAcABoAGAAWABQAGQAbAB0AIAAgAB4A
HAAaAB4AHgAdABkAHAAeACEAIgAeAB8AHgAcAB4AIQAgACMAJQAjACEAIQAkACQAIgAf
ACAAJAAnACkAJQAjACEAHwAiACMAJAAoACYAJQAlACYAJwAnACcAJwAwADAALQApACgA
JgAmACYAJgAoACsAMAAzADAALgAsACoAKwAsACwALQAvAC8AMAAwACwAKwAqACkAKwAs
AC0ALgAsACwALAApAC0ALQAsACwALgAsAC4ALgAnACYAJQAkACUAJwAqACwAKgAoACQA
IgAiACQAJwApACsAKwAtACsAKgApACgAJwAqACwALQAvAC0AKAAmACQAJwApACwALwAx
ADIALAAmACUAKwA5AE0AYgB2AIkAowC+ANcA6wD9ABIBHAEWAQYB7wDSALIAgwBDABMA
/f/r/9T/xf/B/8P/yP/N/9H/2P/j/+7/+/8FAAgACwAPAAwACwAPABcAHgAnACwALAAr
ACoAKQApACkAKwApACkAKwAuADAAMQAuACwAKgAnACsALQAvADEALwAvAC8AMAAyAC4A
LQAsAC4AMQAzADUAMgAxADAALwAzADUAOAA6ADgANwA2ADUANAA1ADUANAA1ADcAOAA5
ADcANgA2ADUANQA4ADsAPgA7ADsAOgA4ADgAOgA4ADcAOQA7AD4AQAA8ADkANwA2ADgA
OgA8AD8APAA7ADoAOQA3ADcAOgA4ADwAQABDAEUAQwBBAD8APgBAAEIARQBHAEUARABE
AEMAQgBBAEEAQABEAEcASQBMAEoASQBIAEYASwBMAE0ATgBKAE0ATQBNAEsASwBLAEsA
TQBNAE8AUwBPAEwASgBIAEsATQBNAE8ATABMAEsASQBIAEcARgBEAEcASgBLAFIATQBI
AEMARABFAEYASQBMAEkASABIAEcARwBHAEYARQBIAEgASABJAEgARgBEAEIARABGAEcA
SQBEAEYARABCAEEAQAA/AD4APwBCAEUARwBEAEEAQAA/AEEAQQBBAEMAPQBAAEIARABD
AEIAQQBAAEMAQwBDAEQAQwBCAEEAQABEAEYARwBFAEIAQgBDAEIAPgBBAEIAQgBDAEUA
QwBFAEUAQwBBAEEARgBIAEgARwBFAEgASgBLAEgARwBGAEUASABJAEoATgBMAEkARwBG
AEsATQBPAFEAUQBQAFAATwBLAE4AVgBWAFYAVgBWAFQAUwBUAFMAVABUAFQAVABUAFQA
UwBTAFEAUQBSAFIAVABXAFoAXQBXAFQAUQBOAFEAUgBTAFEAVABVAFUAVgBSAE4ATgBM
AEsATgBRAFQAUABPAE8ATgBTAFQAUwBUAFMAVABWAFcAVABRAFAASwBPAFEAUwBVAFEA
UABOAE0AUABOAE8AUABXAFcAVgBVAFUAVABUAFYAXwBrAHUAgQCSAKIAswDJAOYABwEj
ATkBRgFAAS4BEgHzANQAtgCHAFEAMwAhAAsA8P/f/9//5f/q//X/AQAKABEAFgAZAB8A
IgApADMAOgA9AEUATQBQAE8ATABMAE0ATgBPAFEAUwBVAFMAUwBRAFIAUgBRAFUAWABb
AF0AXQBdAF0AXQBaAFkAWABYAF0AXABeAGAAXgBdAFsAWQBdAF8AYQBjAGEAYQBiAGIA
XgBdAFwAWwBfAGMAZgBoAGYAZQBjAGEAZQBmAGgAaQBlAGQAYwBiAGIAYwBjAGIAZQBq
AGsAbQBoAGUAYwBgAGMAZQBoAGwAagBqAGoAawBpAGcAZQBjAGUAZwBsAGwAawBsAGwA
awBvAHEAcwB2AHUAdAB0AHMAbwBuAG4AbQBxAHMAdgB4AHUAcwBwAG4AcQB1AHkAfAB8
AHwAfAB8AHwAfwB/AH8AggCDAIQAhQCCAH8AfgB/AIIAggCDAIQAgAB/AHwAewB7AHwA
fAB7AH4AfwCAAIAAfQB8AHkAfACAAIAAgACGAIQAggCCAIIAgACAAIEAgQCDAIMAggCB
AH8AfAB5AHcAfAB+AIAAggB/AH4AfAB7AHYAegB6AHoAfQCAAIMAhgCBAIAAfwB9AIAA
gQCEAIcAhwCFAIMAgwB/AIIAhACGAIkAigCLAIwAigCHAIQAggCIAIoAjACOAJAAkACP
AIsAiwCMAI4AjgCNAJEAkwCUAJIAkQCMAIsAkgCTAJQAlwCXAJYAkwCPAI0AkACSAJMA
mwCdAA==
         </WaveFormData>
      </LeadData>
   </Waveform>
</RestingECG>
