# Supplementary material for: Detection of Left Atrial Enlargement Using a Convolutional Neural Network-Enabled Electrocardiogram
Source: Front Cardiovasc Med. 2020 Dec 17;7:609976. doi: 10.3389/fcvm.2020.609976 (PMC7773668; doi:10.3389/fcvm.2020.609976)
Supplement: Supplementary file 1 [file Data_Sheet_1.ZIP › hyp/1802017587_5515_00000007.XML]

<?xml version="1.0" encoding="Windows-1252"?>
<!DOCTYPE RestingECG SYSTEM "restecg.dtd">
<RestingECG>
   <PatientDemographics>
      <PatientID>1802017587</PatientID>
      <PatientAge>70</PatientAge>
      <AgeUnits>Years</AgeUnits>
      <Gender>Female</Gender>
      <PatientLastName>heaikuan</PatientLastName>
   </PatientDemographics>
   <TestDemographics>
      <DataType>Resting</DataType>
      <Site>1</Site>
      <AcquisitionDevice>MAC55</AcquisitionDevice>
      <Status>Unconfirmed</Status>
      <Priority>Normal</Priority>
      <AcquisitionTime>09:34:00</AcquisitionTime>
      <AcquisitionDate>03-30-2017</AcquisitionDate>
      <CartNumber>1</CartNumber>
      <AcquisitionSoftwareVersion>009C</AcquisitionSoftwareVersion>
      <XMLSourceVersion>MAC5000 v1.0</XMLSourceVersion>
   </TestDemographics>
   <RestingECGMeasurements>
      <VentricularRate>63</VentricularRate>
      <AtrialRate>63</AtrialRate>
      <PRInterval>152</PRInterval>
      <QRSDuration>86</QRSDuration>
      <QTInterval>410</QTInterval>
      <QTCorrected>419</QTCorrected>
      <PAxis>29</PAxis>
      <RAxis>45</RAxis>
      <TAxis>52</TAxis>
      <QRSCount>11</QRSCount>
      <QOnset>218</QOnset>
      <QOffset>261</QOffset>
      <POnset>142</POnset>
      <POffset>193</POffset>
      <TOffset>423</TOffset>
      <ECGSampleBase>500</ECGSampleBase>
      <ECGSampleExponent>0</ECGSampleExponent>
   </RestingECGMeasurements>
   <Diagnosis>
      <Modality>Resting</Modality>
         <StatementCount>2</StatementCount>
         <LabelText>12SL ��ϳ���</LabelText>
      <DiagnosisStatement>
         <StmtFlag>ENDSLINE</StmtFlag>
         <StmtText>�������</StmtText>
      </DiagnosisStatement>
      <DiagnosisStatement>
         <StmtFlag>ENDSLINE</StmtFlag>
         <StmtText>���� ECG</StmtText>
      </DiagnosisStatement>
   </Diagnosis>
   <Waveform>
      <WaveformType>Rhythm</WaveformType>
      <WaveformStartTime>0</WaveformStartTime>
      <NumberofLeads>8</NumberofLeads>
      <SampleType>CONTINUOUS_SAMPLES</SampleType>
      <SampleBase>500</SampleBase>
      <SampleExponent>0</SampleExponent>
      <HighPassFilter>16</HighPassFilter>
      <LowPassFilter>150</LowPassFilter>
      <ACFilter>NONE</ACFilter>
      <LeadData>
         <LeadByteCountTotal>10000</LeadByteCountTotal>
         <LeadTimeOffset>0</LeadTimeOffset>
         <LeadSampleCountTotal>5000</LeadSampleCountTotal>
         <LeadAmplitudeUnitsPerBit>4.88</LeadAmplitudeUnitsPerBit>
         <LeadAmplitudeUnits>��V</LeadAmplitudeUnits>
         <LeadHighLimit>2147483647</LeadHighLimit>
         <LeadLowLimit>268435456</LeadLowLimit>
         <LeadID>I</LeadID>
         <LeadOffsetFirstSample>0</LeadOffsetFirstSample>
         <FirstSampleBaseline>0</FirstSampleBaseline>
         <LeadSampleSize>2</LeadSampleSize>
         <LeadOff>FALSE</LeadOff>
         <BaselineSway>FALSE</BaselineSway>
         <ExcessiveACNoise>FALSE</ExcessiveACNoise>
         <MuscleNoise>FALSE</MuscleNoise>
         <LeadDataCRC32>3932010477</LeadDataCRC32>
         <WaveFormData>
+P/4//j/+P/4//j/+P/4//f/9v/1//T/8v/y//L/8v/z//T/9f/2//b/9v/2//b/9P/0
//T/9P/y//L/8v/y//P/9v/3//f/9f/3//f/9//3//j/+P/4//j/+f/7//z/+v/7//3/
/v8BAAQABwAJAAkABwAFAAUABwAJAAkACQAKAAkACAAGAAUAAwADAAMAAAD///7//f/9
//z//P/7//v/+f/2//L/8f/w//D/7//x//H/8f/x//T/9P/x//H/7//v/+//8P/w//H/
8f/z//P/8v/y//P/8//x/+//7//4//r/9//z//P/7//s/+7/9P8AABAAIQA0AE0AZQBy
AHUAewB/AHkAbwBiAE8AMgAXAAgA/P/z//D/8//1//X/9//5//n/+P/1//T/9v/4//j/
+P/1//X/9f/2//f/+P/6//r/+v/7//r/+P/3//b/+P/4//j/+f/5//j/+P/4//j/+f/5
//n/+f/5//n/+f/4//j/+P/4//b/9//3//j/+v/5//n/+v/6//3/+//7//z//v/+//7/
+v/6//r/+v/5//v/+P/4//7//f/+/////v/+//3//f/+/wAAAQADAAAA/v/9////AQAB
AAEAAwAEAAQABQAGAAcABwAGAAcABwAHAAcABwAJAAoACgAKAAgACAAJAAoADAAOAA4A
DgAMAAwADQANAA4ADQANAA0ADQANAA0ADQAKAAsACgAJAAgACAAJAAoADAAMAAwADAAL
AAkACQAKAAwADAAMAAwACQAHAAMA//8AAAEAAgABAP7//v///wAAAAD///////////3/
+//6//z//P/8//z//v/9//3//v/9//v/+v/5//n/+P/4//n/+f/5//n/+f/4//b/9v/2
//n/+f/3//f/9//3//f/+f/4//b/9f/0//f/+P/5//r/+P/4//n/+f/3//f/+P/4//n/
9//5//v/+//7//v/+v/5//f/+f/6//n/+f/5//n/+v/7//v/+//9//7//v/8//r/+//7
//v//P/9//3/+//6//n/+P/3//j/+f/6//z/+v/5//n/+f/5//n/+f/5//b/9v/2//j/
+P/4//j/9//6//v//P/9//3//P/8//v/+v/5//j/+P/5//r/+//9//r/+f/3//b/+P/4
//r/+v/5//b/+f/8//n/+P/0//P/9f/1//X/9//1//b/9v/2//f/9//4//n/9//3//f/
+P/4//j/+f/5//r/+v/4//j/9v/4//j/+f/3//f/9v/2//f/9//3//f/+f/5//n/+f/2
//b/9v/2//b/9v/2//j/+v/3//b/9v/2//b/9v/2//b/9v/2//b/9v/2//j/+v/5//n/
+//5//n/+//8//z//P/7//v//P/8//z//f8BAAIAAgAEAAYABwAKAAsADgARABEAEwAS
ABEAEAANAAsACAAHAAUABQAFAAQAAwACAAEAAAD+//7//f/8//v/+P/0//T/9P/y//H/
8P/v//H/8f/y//L/7//v/+//7//v//D/8P/x//P/9f/1//T/9P/1//f/9f/1//X/9P/y
/+3/7//1//f/9P/4//r/AAAQACMAOABVAG8AfgCJAJEAlQCRAIcAdgBfAEQAJwAOAPr/
7f/s/+//8//x//P/9//3//b/9//6//7/+v/0//b/9//3//j/+P/4//j/+v/6//r/+//7
//r/+v/6//j/+P/4//n/+f/4//j/+P/4//n/+f/5//v/+//7//v/+v/6//r/+v/7//3/
/v8AAP7/+//5//j/+v/9//v/+//6//z//P/8//z//P/8//z//v8BAP//AAABAP//////
////AAAAAAEA//8AAAAAAQADAAIAAgAFAAUABQAFAAcABwAGAAYABgAIAAkACQALAAkA
CQAJAAkACQAKAAoACgAMAAwADQAOAAwADgAOAA4ADgAOAA8ADwAPAA0ADAALAA0ADQAN
AA0ACwANAA0ADQANAAwADAAMAAoACgAKAAoADAALAAwADgALAAoACQAIAAoACwAKAAkA
BwAFAAMA/////wAAAgAEAAIAAQABAAEAAAD9//r/+P/4//j/+P/4//n/+f/6//z//P/7
//v/+//9//z//P/9//v/+//7//v//P/6//r/+v/7//v/+f/5//v/+//7//3/+v/4//f/
9v/2//b/9v/2//f/+P/6//v/+f/5//r/+v/4//X/9v/3//r/+//8//z/+f/3//n/+v/7
//v/+//7//v/+//6//n/+//8//z/+v/5//n/+P/3//j/+f/5//f/+P/5//r/+//5//n/
+f/6//r/+f/5//n/+f/5//n/+f/4//j/+P/6//j/+P/4//f/+P/5//r/+//5//j/+P/3
//n/+f/5//r/+f/4//f/9//5//n/+P/4//n/+v/9//7/+//2//f/+P/4//j/9f/1//f/
9//3//n/+//8//z//P/+//3//f/9//j/9f/y//D/8f/y//T/9f/2//b/9P/0//T/+P/6
//3//P/7//n/+P/4//f/9v/1//f/9//3//f/9P/0//T/9P/2//b/9v/4/wAA/f/8//j/
9v/0//L/9P/0//T/9P/2//b/9v/2//j/+P/4//j/+P/4//j/+P/6//r/+v/8//n/9//2
//f/9//3//n/+v/6//r/+f/5//3//v///wEAAAAAAP//AAAEAAUACAAJAAkACwAKAAsA
DgAPABAADwAPAAwACwAJAAgABwAFAAMAAwADAAMAAgAAAP3/+v/3//b/8v/y//L/8//z
//P/8//w/+//7//u/+7/7//w//H/8f/y//L/8//z//X/9f/0//L/8//1//P/7f/t//D/
8P/z//n/+//7//j/9P/2//z/AAALACAAOQBVAHAAgQCLAJMAmwCZAJAAgwByAE8ALAAQ
AP3/9P/v/+3/8f/1//f/9//4//f/9v/8//z/9v/4//3//f/8//z//P/8//r/+v/6//v/
+//6//r/+v/5//j/9//3//j/+P/5//r/+v/7//v/+//5//n/+f/5//r/+v/6//r/+v/7
//v//P/7//n/+P/4//n//f/8//3//P/+//7//v///wAAAQACAAAAAQD9//z////9//3/
/f///wAAAAABAAEAAgACAAMAAwACAAIABQAEAAMAAgADAAUABAAEAAQABwAJAAoADQAM
AAsACgAJAAkACgAKAAoACgAKAAsADAAMAA4ADgAOAA8AEAASABMAEgAPAA0ACwAMAA0A
DgAPAA8AEQARABEADQAKAAgABgAJAAoACwAMAA0ACwALAAwADgAOAA4ADgANAA0ACwAJ
AAYABQAEAAEA//8AAAIABAACAAEAAQABAAIAAQAAAAAA/v/+//7//v/8//v/+//8//z/
+//7//v//f/8//z//f8AAAEAAgADAP7/+v/4//b/+f/5//f/9//5//n/+f/7//v/+v/6
//r/+P/4//j/+P/4//j/+f/5//v/+//8//z//P/7//7/AQD+//3//P/6//v/+f/7//z/
/f/9//3//f/7//v/+v/5//r//P/9//z/+v/7//v/+//7//v/+v/3//j/+f/6//v/+f/5
//n/+v/7//v//P/9//z/+//6//n/+P/4//j/+v/8//z//P/7//3//f/9//3//f/8//z/
+//5//n/+f/6//r/+v/6//v/+v/5//f/9v/2//b/+P/4//n/9v/5//z//P/8//n/+f/5
//n/+f/7//r/+v/5//j/+P/3//f/9//5//n/+f/6//j/+P/5//n/+v/6//j/+P/0//b/
9v/3//n/+f/4//j/+f/5//n/+f/3//f/9//3//j/+P/4//j/+P/4//j/+v/2//P/9P/1
//b/9//4//j/+P/4//j/+P/4//j/+P/6//r/+v/6//j/+P/4//j/+f/6//v//P/5//j/
9//2//b/+P/4//f/+f/7//v/+//9//7//v/+//v/+//8//z/+v/7//3//v8AAAIABAAF
AAkACwANABEAEQATABMAEwAVABMAEQAOAA0ACwALAAsACAAHAAYABQACAAAA///9//r/
9//z/+7/8P/w//H/8f/x//H/8f/x//T/9P/x//H/8f/x//H/8v/x//H/8P/x//L/8v/z
//X/9f/z//H/8f/0//j/+f/5//X/7f/s/+7/9P/8/wYAFwAsAEcAYQB4AIcAlQCdAKEA
mwCOAH8AZgBFACYADgD///T/8f/1//f/9f/x//H/9v/5//r/+P/6//7//v/7//v/+f/4
//f/9v/3//j/+f/7//v/+v/6//r/+v/6//r/+//7//r/+v/6//r/+//7//v/+f/5//n/
+f/4//j/+P/4//j/+f/5//r/+//7//z//v/7//3/+v/5//z//v/+//7//v/+//7//v//
/wEA/v/+/wEA/////////f/+//7//////wAAAAABAAMAAgACAAUABQAFAAUABwAGAAQA
AwACAAcACQAKAA0ADQANAA0ADQAMAAwACwAKAAoACgALAAwADgAQABAAEAASABIAEwAT
ABIADwANAAsADQANAA0ADQALAA0ADQANAA0ADAAMAAwADAAMAAwADAANAAsACwAMAAwA
DAAMAAwACwALAAkABwAFAAUABQADAAIABAAHAAoACQAHAAYABQAEAAEA/v/8//r/+v/6
//r/+//7//z//v/9//v/+v/5//f/9v/2//f/+v/7//z//f/6//j/+P/4//r/+//6//v/
+//7//v//f/7//r/+v/6//r/+v/6//r/+P/4//n/+f/5//n/+v/6//v/+f/7//3//P/7
//r/+P/1//P/9f/2//n/+f/5//n/+v/7//v/+//6//r/+f/2//b/9//3//f/+f/7//z/
+//6//n/+P/3//n/+f/5//r/+P/3//f/9//1//X/9f/1//X/9v/3//r/+P/4//j/9//3
//f/9//3//X/9P/0//P/9P/1//b/+P/6//r/+v/7//r/+f/3//b/+P/4//r/+v/3//L/
8//0//T/9P/x//H/8//z//P/9f/3//j/+P/4//b/9f/1//X/9//3//f/+P/2//b/9//3
//b/9v/0//T/8v/0//T/9f/3//f/9v/2//n/+f/5//n/9//1//P/8f/y//L/8v/y//L/
8v/y//T/9P/x//L/8//0//X/9v/0//T/9P/0//T/9P/0//T/9v/2//b/9v/1//T/8//y
//L/8v/y//T/9v/1//X/9//3//f/+f/6//r/+v/5//n/+f/4//f/9//7//z//P/+////
//8BAAEABQAJAAoADQAPAA8ADwANAAoABgAEAAEAAQABAAAA///+//3//P/6//v/+f/3
//X/8P/q/+j/5v/q/+v/7P/t//D/8f/z//T/7//t/+v/6f/q/+z/7f/v/+//8f/x//D/
8P/x//P/8f/v/+v/6v/q/+f/5f/p/+3/8P/u//L//v8MABcAJgA/AFsAbAB5AIMAiQCD
AHEAYgBNADAAFQD+//D/6//s/+3/8f/x//H/7f/t/+7/8f/y//r/+v/0//T/+f/3//X/
9P/z//L/8v/y//L/8//x//D/8P/w//P/9P/1//f/9//2//b/9v/0//X/9f/1//P/8//z
//P/8P/w//D/8P/x//P/9P/2//b/9f/1//b/9v/5//f/9//4//r/+v/6//b/9v/2//b/
+v/9//v//P/9//n/9//1//P/9P/0//X/+P/6//v//f/9//z//P////7//f/8//3//f/8
//z//P/+//////8BAAEAAQABAAEAAQACAAIAAgAEAAQABQAGAAYACAAIAAgABwAGAAYA
BQAHAAUABAADAAMAAwADAAMAAQADAAMAAwACAAIAAwAEAAIAAgACAAIAAQD/////AAAC
AAIAAgACAAEAAQD///3//v///wAA///6//j/9//2//f/9//4//n/9//1//P/8v/0//T/
9P/0//b/9f/1//b/9v/1//X/9f/z//L/8v/z//H/8f/x//H/8f/w//H/8v/z//P/8f/x
/+//7//v//H/8//y//L/8v/x//D/7//u//D/8P/x//H/8v/z//X/9v/z//H/8//1//T/
8//y//D/7f/r/+3/7v/y//P/9P/1//X/9f/0//P/8//0//T/8v/w//H/8f/x//L/8//z
//H/8//z//P/8//1//X/9f/2//T/8//z//P/8//z//P/8//w//D/8P/y//L/8v/y//H/
8//z//P/8//z//L/8v/x/+//7//v//D/8v/y//L/8//0//X/9f/2//T/8v/y//D/8P/s
/+7/8P/z//T/8v/z//L/8f/w//H/7//w//D/8P/w/+//7//v/+//7//v//D/8f/y//T/
9f/0//T/8v/y/+7/8P/w//H/8f/x/+7/8P/0//L/8v/y//L/8v/y//H/8f/z//P/8//1
//b/9v/2//X/9f/2//b/9v/1//f/+P/4//z//v///wIAAQACAAUABQAFAAUABQAFAAQA
AwABAAEA/////////v////7//f/8//j/9//1//P/8f/u/+r/6v/r/+3/7v/v//H/8f/x
//L/7//r/+r/6f/n/+f/6P/o/+r/6//u/+//8P/w//H/8//n/+X/6f/q/+z/7f/x//P/
9f/y//D/7v/y//7/DQAkAEUAXQBqAHEAeQCBAIEAdQBqAFsAQAAdAAQA9v/t/+j/5//p
/+n/7f/x//H/8P/x//D/7v/y//b/9v/3//f/9f/0//P/8v/0//T/9P/1//X/9P/0//T/
8v/y//L/8//z//L/8v/y//P/9f/2//f/9P/z//L/8f/w//D/8P/w//L/8//z//T/9f/1
//b/+P/2//n/9//3//j/+v/6//r/+P/4//j/+P/4//n/9f/0//j/9//4//n/+//8//z/
/f/9//7//v////7//P/7//3/////////AQABAAAAAAAAAAAAAQABAAMAAwADAAMAAwAF
AAYABgAGAAcACAAKAAwACgAMAAwADAAKAAgABwAFAAgABwAHAAcACAAJAAoACwALAA0A
DQANAAsACgAKAAoACQAIAAcABgAHAAUABQAGAAQABAAEAAQAAQABAP///f8AAAEAAgAB
AP3//P/8//z//v/9//3//f////3/+//6//j/+P/4//j/+P/3//f/+P/4//f/9//3//X/
9P/0//X/9//3//f/9//1//L/8f/w//L/8//y//P/8//z//P/9f/3//b/9v/2//b/9v/2
//b/9P/0//X/9f/2//f/+f/6//b/8//0//X/8//z//P/8v/0//P/9v/4//f/9//3//f/
+v/7//v/+//5//j/9v/y//X/9//4//n/+f/5//j/9f/1//X/9f/1//f/9//3//j/+f/5
//r/+//4//f/9v/1//T/9P/0//b/+P/4//j/9//3//f/9//3//f/9v/2//X/8//z//P/
9P/2//b/9v/3//f/9//2//b/9v/2//j/+P/2//L/9P/2//b/9v/z//P/9f/1//X/9//2
//b/9f/0//T/8//z//P/9f/1//X/9v/2//b/9//3//b/9v/0//T/8P/y//L/8//2//f/
9//4//j/9//2//X/8//z//P/8//0//b/+P/6//f/9v/1//b/7v/x//T/9v/2//b/9v/0
//T/9P/0//b/9v/2//b/9f/0//P/8v/0//T/9P/0//b/9v/1//X/9//3//f/+f/7//z/
/f/9//z//P/7//r//v8BAAMABAAFAAYABgAIAAkACgANAA0ADwAPAA8ADwANAAsACAAH
AAUABQAFAAQAAQAAAP///v/+//3/+//5//n/9v/y//L/8P/x//H/8f/z//P/8//0//P/
7//u/+3/7//v//D/8P/z//P/9f/1//T/9P/1//f/9//v/+v/8v/2//P/7f/r/+3/7v/y
//j/+v8CABMAKAA/AFsAdACBAIkAkwCZAJMAiAB5AGAAQQAgAAYA9//w/+v/7f/v//H/
8//x//T/9//4//j/+P/6//7////7//j/+P/4//j/+v/6//r/+//5//j/+P/4//j/+P/4
//n/9//2//b/9v/4//n/+f/5//r/+//8//3/+v/6//r/+v/6//v/+//8//z/+//7//z/
+v/9//v/+//+/wAAAAAAAP7//v/+//7//v////v/+v/9//v/+//7//z//v///wEAAwAE
AAQABQACAAAA//8BAAIAAwAEAAcABwAGAAYABgAGAAcABwAJAAsACwALAAsACQAKAAoA
CgAIAAgACQAKAAwADgAOAA4ADAAMAA0ADQAQAA8ADwAPAA0ADQANAA0ADQAPAA8ADwAQ
ABAAEQASABAADgAMAAoACQAHAAcACAAMAA4AEAASAA8ADQAJAAUABQAFAAUAAwD+//7/
//8AAAIAAQABAAEAAQD///3//P/8//z//P/8//7//f/9//7//P/7//v/+//8//z//f//
//3//f/9//3/+v/4//j/+P/3//f/9f/1//f/9//3//n/+//6//r/+v/5//j/9//2//j/
+P/5//n/+//7//z//P/7//n/+//9//3//f/9//z/+//5//v//P/9//3//f/9//z/+//5
//f/+f/6//r/+P/6//v/+//7//r/+//7//n/+f/5//n/+f/7//v/+//8//r/+f/5//n/
+//7//v/+//6//r/+v/8//v/+v/5//f/9f/1//X/9f/3//b/9v/1//f/9//3//j/+P/4
//j/+f/7//v/+v/6//f/9v/3//b/9P/w//L/9P/1//b/9P/1//b/9//4//v/+f/6//r/
+v/4//f/9//3//b/9f/0//T/9f/2//j/+f/2//b/9P/0//X/+P/5//v/+f/3//T/8v/z
//P/8//z//T/9f/2//f/9v/2//b/9v/2//b/9v/4//z/+//2//T/9P/0//T/9v/2//b/
9v/1//T/9f/0//b/9//6//v//f///wAAAAD///3//P/8//7//v///wEAAQAAAAEAAgAF
AAgACQAKABAAEQAUABUAFAATABAADQAHAAUAAgABAAMAAgABAAAAAQAAAP7//f/7//n/
9//0//D/8P/w//H/8f/x//H/8f/v//D/8P/t/+3/7f/t/+3/7v/u/+//7//v/+//7v/u
//H/8//x/+//8//2//j/8//p/+n/7//w/+7/8v/4/wAACwAeADcAVwB2AIcAlQCfAKcA
oQCUAH8AYABBACIACgD5//L/7//v/+3/7f/x/+3/6v/t//L/9P/2//T/9P/1//f/+P/4
//j/+P/4//j/+P/5//f/9v/2//b/9//4//n/+//7//r/+v/6//j/+f/5//n/+f/5//n/
+f/2//b/9v/2//b/9//3//j/9v/1//X/9v/4//v/+f/5//r//P/8//z/+P/4//j/+P/6
//3/+//8/////f/9//3//P/8//v/+//9//7//v///wIAAgADAAcABgAFAAQABQAEAAIA
AQAAAAQABQAFAAcACQAJAAkACQALAAwADAAMAA4ADgAPABAADwAQAA8ADgAOAA4ADwAP
AA0ACwAKAAkACgALAAwADQANAA8ADwAPAA0ADAAMAAwADAAMAAwADAAMAAsADAAOAAsA
CgAJAAgACQAJAAcABQAFAAUABQADAAAAAAABAAIAAgABAAEAAQABAP///f/8//7//v/+
//7//v/9//3//v/7//n/+P/3//j/+P/5//v/+//7//v/+//9//z//f/+//3//f/7//v/
+f/3//X/9f/1//T/9P/0//X/9v/3//j/9v/2//f/9//5//n/+v/6//v/+f/7//3/+//7
//v/+v/5//f/+f/6//3//f/9//3/+//7//r/+f/5//r/+v/4//f/9//2//X/9//5//r/
+f/7//v/+//7//j/9//2//b/9v/1//X/9f/3//n/+//9//v/+v/5//r//P/8//z/+//5
//n/+f/5//n/+P/4//f/+f/5//n/+v/5//j/9//3//f/9//2//b/+P/4//r/+v/4//T/
9v/4//b/9v/z//P/8//z//P/9f/3//j/+P/4//j/9//3//f/+f/5//n/+v/8//z//f/9
//n/9v/x/+7/7//y//P/9f/2//f/9//4//f/9//3//f/+f/5//n/+f/2//b/9v/2//T/
9P/0//b/+P/3//T/9P/0//T/9P/y//L/8v/y//T/9v/2//X/9v/5//r/+//7//z//P/8
//v/+//8//z//v///wEAAgAAAAIABAAFAAsADQAPABMAEgATABIAEQAQAA0ACgAGAAUA
AwADAAMAAgABAAAA///7//j/9v/z//X/9f/0//L/8P/w//H/8f/v/+//7//v//D/8P/t
/+3/7//v/+//8P/w//H/8f/z//P/8v/y//P/9v/1//T/9f/y//L/6//r//H/8f/w//D/
9P/+/w4AHwAuAE0AdQCIAIsAlQCjAJ0AjQB+AGkASAApAA4A+P/x//D/7f/p/+v/7//x
//P/+P/7//j/+P/+//7//v/7//f/9v/2//b/9v/2//b/9v/3//f/9v/2//b/+P/4//j/
+f/4//b/9f/0//X/9//4//n//P/9//7////7//r/+f/4//n/+//8//7//f/7//r/+v/5
//v/+P/3//r//P/8//z//P/8//z//P///wEA/v/+/wEA////////AQACAAIAAwAAAAAA
/////wEAAAAAAAMABAAFAAYACQAIAAYABQAEAAgACQAJAAsADAANAA4ADwANAA4ADgAO
AA0ADAAMAAwADQAQABEAEgASABIAEwATABEADwAOAA0ADQANAA0ADQANAA8ADwAPAA0A
DAAMAAwADgAOAA4ADgANAAsACwAMAAoACgAKAAoACgALAAoACQALAAsACwAJAAQABAAF
AAYABAADAAMAAwABAP///f/8//3//v///wAA/v/7//n/+P/7//v//P/9//v/+v/6//v/
+f/5//n/+f/5//j/+f/6//n/+f/3//f/+P/5//r//f/7//r/+v/6//z//P/8//z/+v/6
//v/+//5//n/+v/6//n/9//5//v//P/9//7//v/8//n/+v/6//v/+//7//v/+//7//r/
+f/6//z//f/8//v/+//6//n//P/9//3/+//7//v/+//7//v/+//7//z/+v/5//n/+f/5
//n/+f/5//f/9v/1//b/+f/6//v/+//6//n/+P/3//j/+P/5//n/9//3//f/+P/2//b/
9v/3//j/+f/5//r/+P/4//r/+v/6//b/+P/6//j/+P/1//X/9f/1//X/9//3//j/+P/4
//b/9f/1//X/9v/3//j/+v/4//j/+f/5//b/9v/0//T/8v/0//T/9f/3//f/9v/2//f/
9//3//f/9f/1//X/9f/2//b/9v/2//f/+P/5//z/9v/5//j/9//2//X/9P/0//T/9P/0
//b/9v/4//j/9//3//n/+f/5//v//P/8//r/+f/5//r/+//8//7/AQAAAAAAAgAEAAYA
CgAMAA4AEQARABMAEwAQAA8ADAAJAAYABQADAAMAAwACAAEAAAD///7//P/7//j/9f/y
/+7/6//s/+3/7//v/+//7//v/+//8P/w/+3/7f/t/+3/7f/t/+z/7P/r/+//7//u/+7/
8P/z//L/8f/z//L/7v/t//H/9f/3//L/8P/0//7/DAAdADYAVwBxAIAAiwCZAJ8AmQCJ
AHYAXQA+ACEACAD0/+3/7P/r/+3/7//x//P/8//w//H/9P/y//L/9v/4//X/9f/2//b/
9v/2//T/9P/0//X/9//2//b/9v/4//j/+P/5//f/9v/2//b/9P/1//X/9f/1//X/9f/1
//b/9v/2//b/9P/1//X/9v/0//P/8//0//X/+f/4//n/+P/6//r/+v/5//r/+//8//r/
+//3//b/+P/1//T/8//3//r//P////3//v/+/////f/8//z///////////8BAAIAAgAD
AAQABgAHAAcACQAIAAcABgAFAAcACAAIAAgABgAGAAcACAAGAAgACAAIAAkACgAMAA0A
DAAJAAcABQAHAAcABwAHAAgACwAMAA0ACQAIAAgACAAKAAwADgAQAAoABQACAAAAAgAC
AAIAAgACAAMAAgABAP////////3//f/+/wAAAgABAP///v/9//z/+f/2//T/9v/2//b/
9v/0//P/8//0//X/9f/2//f/9//2//b/9//5//n/+f/5//j/9v/2//b/9P/z//D/7//x
//H/8f/z//X/9P/0//T/8//y//H/8P/y//L/8//z//P/8//0//T/8//x//P/9f/z//P/
8//y//T/8//2//j/+P/3//b/9f/1//X/9P/z//P/9P/0//L/9P/1//X/9f/2//f/9//1
//P/8//z//P/8f/x//H/8v/0//P/8//z//H/8f/x//H/8f/y//P/9v/4//j/+P/3//T/
8//y//H/8v/y//P/8//z//P/8//0//P/8v/x//H/8//z//L/8v/x//D/8f/w/+//7P/v
//L/9P/0//H/8f/v/+//7//x//H/8v/y//L/9P/z//P/8//1//f/+f/8//n/9v/0//H/
8P/w/+7/7v/t//D/8f/z//H/8f/w//D/7//v/+//7//z//X/9//5/+r/5v/s/+//8P/x
//L/8v/y//H/8f/z//P/8//1//j/+P/4//f/+f/6//r/+v/6//v/+//6//z//v///wIA
AQACAAUABQAFAAUABQAFAAYABQADAAMAAwADAAMAAgABAAAA///+//r/+f/3//X/9P/y
/+//8P/t/+3/7P/r/+v/6//r/+z/7v/r/+v/6//t/+3/7v/u/+3/7f/v/+//6//q/+r/
6//v/+//7f/u/+7/7//v//H/8f/y//T/+P/6/wIADwAgADkAVwBsAHkAhQCNAI8AfwBo
AFUAPgAjAAoA+P/t/+r/6//x//X/7//p/+3/8v/x//D/8P/y//T/9P/z//X/9v/2//b/
9v/1//T/8//z//T/9P/1//b/+P/4//j/+f/4//b/9f/0//T/9f/1//X/9f/1//X/9f/0
//T/9P/0//T/9f/1//b/+P/3//f/+P/4//v/+f/5//j/+v/6//r/9v/2//b/9v/6//3/
+//8//3/+//7//v/+f/6//r/+//7//z//P/9//7//v///wMAAQABAAEAAwADAAIAAgAC
AAMAAwACAAMABQAFAAUABQAHAAgACAAIAAoACgALAAwACwAMAAsACgAMAAwADQANABMA
EQAIAA==
         </WaveFormData>
      </LeadData>
      <LeadData>
         <LeadByteCountTotal>10000</LeadByteCountTotal>
         <LeadTimeOffset>0</LeadTimeOffset>
         <LeadSampleCountTotal>5000</LeadSampleCountTotal>
         <LeadAmplitudeUnitsPerBit>4.88</LeadAmplitudeUnitsPerBit>
         <LeadAmplitudeUnits>��V</LeadAmplitudeUnits>
         <LeadHighLimit>2147483647</LeadHighLimit>
         <LeadLowLimit>268435456</LeadLowLimit>
         <LeadID>II</LeadID>
         <LeadOffsetFirstSample>0</LeadOffsetFirstSample>
         <FirstSampleBaseline>0</FirstSampleBaseline>
         <LeadSampleSize>2</LeadSampleSize>
         <LeadOff>FALSE</LeadOff>
         <BaselineSway>FALSE</BaselineSway>
         <ExcessiveACNoise>FALSE</ExcessiveACNoise>
         <MuscleNoise>FALSE</MuscleNoise>
         <LeadDataCRC32>2095723015</LeadDataCRC32>
         <WaveFormData>
6v/q/+r/6v/q/+r/6v/q/+r/6v/q/+r/6P/m/+T/4v/l/+b/5//o/+j/6P/o/+j/5v/m
/+b/5v/o/+j/6P/o/+f/5//o/+f/5//o/+r/6//r/+z/7f/t//D/8P/x//H/8//2//j/
+v/9////AQAEAAIAAAD7//n//P///wAA///8//r/+P/0//X/9f/z//L/7v/s/+r/5//o
/+b/5f/l/+X/5f/j/+T/5P/j/+H/3v/g/+H/4//l/+X/5P/h/+D/4f/h/+H/4v/k/+T/
5P/k/+L/4v/h/+D/4//l/+X/5//q/+r/5P/f/97/4P/l//L///8IABMAJAA6AEsAWgBt
AHsAhACEAIIAhACAAHoAcgBcAEcARABKAEYAPgAvAB4AEQAFAPz//f/9//3/+//4//P/
7//t/+3/7//u/+//8P/w//D/8f/x//D/7//t/+n/8P/x//L/8//u/+3/7P/s/+3/7v/u
/+//8f/x//H/8v/v/+7/7f/t/+7/8P/x//L/8v/w//L/8//0//X/9f/1//b/9//4//r/
9v/0//L/8f/z//T/9v/4//f/9//2//b/+P/5//n/+f/6//7/AAABAP3/+//5//f//P//
/wAAAQACAAIAAgADAAQABQAFAAgACAAIAAgACQAHAAgACQAKAA0ADgAQABEAEAASABMA
FAASABQAFQAVABYAFwAYABoAGQAYABcAFgAZABkAGgAbABoAGAAWABQAFAAUABYAFAAW
ABMAEgASAA8ADwAOAA4ADQAIAAYABQAEAAIAAQD+//7//v/+////AQD9//z//P/6//b/
8//y//b/+P/5//r/+f/1//X/9//3//X/9f/0//T/8v/0//X/9P/z//P/8v/z//H/8v/0
//X/8v/t/+z/7//x//H/8//x//H/8f/x//P/9P/0//P/9f/2//f/9//0//P/8v/x//P/
8v/1//f/9//2//b/9v/z//L/8v/x//P/9P/3//j/9v/0//T/8//y//P/9P/2//b/9//3
//j/9v/2//X/8v/w//H/8//0//T/9f/2//b/9f/z//L/8P/z//P/9P/1//L/8P/x/+//
8P/x//L/8f/x//L/9f/2//X/9P/0//P/8f/x//H/8f/x//H/8f/x//P/8v/y//P/8f/x
//H/8f/x/+//8f/1//T/8v/w/+7/7f/s/+v/6v/v//D/8f/y//D/7//v/+//7f/t/+3/
7v/v/+7/8f/y//D/8P/v/+z/7f/w//L/8//x/+//7P/q/+3/7v/v//D/7//x//L/8v/u
/+v/6v/p/+r/7P/t/+//7//t/+z/7P/s/+z/7P/t/+7/7//w/+3/7P/r/+v/7v/v//D/
8v/y//H/8f/w//H/8f/0//T/+P/5//r//P/8//z///8BAAMABgAIAAgABwAHAAcACQAI
AAUAAwAAAAAA/P/6//n/9v/0//P/8v/z//H/8P/u/+//7//u/+3/6P/o/+r/6//p/+j/
5v/l/+T/4//j/+L/4//k/+b/5//l/+b/5v/m/+j/6P/p/+r/7P/s/+3/7f/p/+f/5v/k
/+T/5f/m/+b/6//0//n//v8JAB4ANgBNAGAAbwB7AIIAggB+AH4AegB4AHIAZABTAEYA
PgA8ADQAIwASAAkAAwAAAP////////v/9P/v//H/8f/x//H/8P/x//L/7v/u/+//7//y
//P/8//x//L/8f/w/+//7f/t/+3/7v/x//L/8v/z//H/8f/x//L/8v/y//L/8//1//b/
9v/2//b/9P/2//f/+f/7//z//f/7//v/+//8//3//v///wEAAgACAAMABAAFAAUABAAE
AAYABwAHAAcABgAIAAgABwAIAAkACgALAAsADQANAA0ADAAMAAwADQARABMAFAAYABcA
FgAVABUAFgAYABoAHAAcABwAHQAdAB0AHgAeAB4AIQAkACYAJwAlACMAIQAgACMAJAAl
ACYAJgAlACUAJQAjACIAIQAgACEAIgAlACQAIgAfAB4AHgAdAB0AHAAcAB4AGgAZABkA
FAAQAA0ACAAKAAwADgARAA8ACwAKAAoACQAGAAQABAACAAIAAQAAAAEA//8BAAUACQAH
AAcABgAFAAIAAwADAAMAAwAEAAQABAABAAEAAgADAAAA+//6////AwAFAAkAAwABAP//
/f///wAAAAD//wAAAgAEAAUABAADAAIAAQAAAP7/AAABAAMAAgACAAIAAAAAAAEAAQAC
AAIABAAEAAEA/v/9//v//P///wIABgABAP///P/6//3//v/+//z//P/9////AAD/////
///+//////8AAAAA/v/9//3//f/8//z///////3//f/9//v//P/8//7//v/+//7/////
//7//f/8//v//f/9//3//f////7//v////3//f/9//3//v/7//z////8//r/+P/2//f/
+P/5//r//v/+//7//v/+//3//f/9//v/+f/3//b/9v/0//b/9v/5//r/+v/4//v//v8A
AAEA///9//r/+P/5//r/+//8//j/+f/5//j/+P/3//j/+f/5//r/+v/7//3//f/+//3/
/P/7//r/+f/4//f/9v/2//b/9v/2//n/+v/7//z/+//6//n/+P/6//z//v8BAP7/+//4
//b/9v/3//n/+v/8//3/AQACAAUABQAFAAYABwAIAAwADwAOABAAEQAQAAsACwALAA0A
DwAPABAAEAANAAgABQADAAEAAAAAAAAA/f/7//r/+P/2//X/8//x/+//8P/z//X/8//y
//D/7//v/+//8P/w//D/8P/x//H/8f/y//L/8v/z//T/9v/4//T/8v/x/+//7//x//b/
9v/2//X/9P/y//H/9P/9/woADwAWACwAQQBQAFsAZwB0AIAAiACIAIYAhACAAHQAYQBQ
AEwATABIAEMAOAArAB0AEAAHAAMABQAJAAoAAwABAAMAAQAAAP7//v/+//3//v8AAAEA
AAD///3/+f/8//v/+v/5//r/+//8//7//f/8//r/+f/8//3//v8AAP///v/9//3///8A
AAAAAAD///z//f/9//3//f/8//v//v///wAAAgACAAIAAgADAAIAAAD///7/AQABAAAA
AAD+/////////wIABgAIAAkABgAFAAQAAwADAAUABQAFAAcACAAJAAsACgALAAsADgAP
ABAAEQATABIAEgASABIAEgASABMAEwAUABYAFwAYABYAGAAZABkAGwAbABsAHAAcABwA
HAAcAB0AHQAeAB8AHAAaABgAFgAWABYAGAAWABkAFwAXABgAFwAXABYAFgAUABAADwAP
AAwACgAJAAYABQAEAAMAAwAGAAMAAwAEAAUAAgAAAAAAAAAAAP///v////v/+//9//z/
+f/4//b/+P/4//z/////////AAAAAPz/9//1//T/+f/4//X/9v/1//f/9//5//j/+f/6
//v/+v/6//n/9//3//j/+f/5//r/+//8//3//v/8//7////9//z//P/8//r/+v/7//v/
+P/4//r/+v/8//r/+v/5//f/9//3//j/+v/7//v//P/6//r/+f/2//b/9//5//r/+v/7
//z//P/7//n/+P/2//j/9//3//f/9P/0//f/9//5//n/+f/3//f/+P/7//z/+v/4//f/
9f/3//f/9//3//n/+f/5//n/9v/0//P/8//0//X/9v/3//f/8//z//X/+P/4//j/+P/3
//b/9f/0//X/9P/z//L/9f/1//b/9//2//X/9P/0//T/8v/0//T/9v/2//X/8v/x//L/
8v/x//T/9f/1//b/8//y//H/8P/u//H/8//0//X/8//z//P/8v/y//H/8f/x/+//8v/y
//L/8v/y//L/8v/y//L/8v/y//L/8v/w//D/8P/w//H/8v/z//T/9P/0//T/9P/x//D/
7//u//D/8f/z//P/8v/y//P/8//3//j/+f/5//n/+P/4//f/+P/6//v//P8BAAMABQAI
AAgACAAFAAUACAALAAwACwAIAAYABAAAAP/////9//z/+//6//n/9//1//L/8P/v/+7/
7f/q/+r/6v/r/+v/6v/q/+n/6f/p/+v/7P/r/+z/6v/p/+j/6P/r/+z/7f/u/+7/7v/t
/+z/7//v/+3/7f/y//L/8P/v/+j/4P/j/+z/9f8AAA0AGgAsAD8ASgBRAGEAcAB6AHoA
eAB2AHYAcABkAFMARgBEAEQAQgA9ADAAHwANAP7/+//9//////8EAAcAAwD///n/9v/0
//T/9P/1//b/+P/5//j/9//1//H/9//3//f/9//3//f/9//4//f/9v/0//P/9v/3//j/
+v/5//j/9//3//f/+P/4//j/+//6//3////+//3/+//5//z//f/+/wAA///+//3//f/9
//z//P/8//7//////wAA//////7//f///wIAAwADAAIAAQAAAP//AgAFAAYABwAIAAgA
CAAJAAkACQAIAAoADAAOABAAEwAPAA4ADQAMABAAEAARABEAEwAWABgAGgAXABgAGAAX
ABcAFwAXABgAFgAWABYAFgAXABcAGAAZABoAGgAaABoAFwAWABcAFAAVABMAEwAUABEA
EQAQABAAEgAOAA0ADQAKAAgABwAEAAQABAAEAAUABwADAAIAAgAAAPz/+f/4//n/+v/6
//r//P/5//r//f/9//n/9//0//f/9v/5//v/+P/3//f/9v/4//X/9f/2//n/+P/1//b/
9v/3//b/9//3//n/+//9//v/+v/4//X/9f/2//f/9//3//f/9//3//T/8v/0//X/+P/4
//n/+v/3//b/9v/1//X/9v/5//r/+P/2//b/9f/y//H/8P/w//P/9f/2//j/+f/6//r/
+P/z//P/9P/0//X/9//5//r/+P/1//P/8P/z//P/9P/1//L/8v/1//X/9f/1//X/8//0
//T/9v/2//P/8v/y//H/8v/z//T/9f/0//P/8v/x//P/8v/y//P/9v/3//j/+f/z/+3/
6//r/+7/7v/u/+7/8P/w//D/8P/y//L/8v/y//D/7//v/+//7//v/+//8P/x//D/8//0
//H/8P/u/+r/6//u//D/8f/x//H/8P/w//D/8P/w//D/7f/v//D/8P/u/+v/6v/p/+v/
7P/s/+3/8//x/+7/8P/w//D/8P/y//L/8v/y/+//7v/t/+z/7P/s/+z/7P/v//D/8f/y
/+//7v/t/+3/8f/x//H/8v/y//P/9f/2//X/9f/4//j//P/9//7/AAD9//z//v///wEA
BAAGAAYABAAFAAYACQAJAAcABgAEAAIA/v/8//v/9f/y//D/7v/w/+//7//u/+v/6//q
/+n/4//i/+P/4//n/+j/6P/p/+v/6//s/+z/6P/m/+X/4//m/+j/6f/q/+j/6P/p/+r/
6v/q/+v/6//l/+H/4P/i/+D/3f/g/+b/6//0////CgAVACIAMAA9AE4AXQBtAHwAgACC
AIIAfAB2AHAAYgBNAEIARABEAD4ANQAmABkADQACAP3///8BAAEA/P/3//X/+f/9//v/
+P/3//b/8f/w//D/7//x//H/8P/t//L/8//0//X/8f/x//H/8v/y//L/8f/x//H/8f/x
//L/8v/y//L/8//z//T/9P/0//L/8P/y//P/9f/3//j/+f/4//f/9v/2//j/+P/4//n/
+//6//r/+v/5//f/9P/y//T/9f/1//X/9f/4//n/+f/7//v/+//7//3//////////v/+
//7///8BAAMABAAIAAYABgAGAAcACQAKAAsADAAOAA4ADwAPAA4AEAARABIAEwAWABgA
GQAXABUAEwASABIAEgASABIAFQAVABYAFwAVABQAEwASABUAFgAZABgAFAAPAAwACgAM
AA0ADQAOAA8ADAAMAA0ACQAGAAQAAAACAAIAAgADAAIA/f/7//r//P/6//n/+v/5//r/
+v/6//f/8//z//X/+P/3//j/+P/2//L/8v/x//P/9f/4//r/+P/1//X/9v/4//b/8v/y
//X/9//3//n/9v/1//T/8//1//b/9v/1//X/9v/3//f/9//3//f/9//3//b/+f/7//j/
9v/1//T/9v/2//f/9//4//j/+v/6//r/+P/4//f/+f/7//3/AAD9//v/+P/2//f/+P/4
//b/9v/3//n/+v/5//n/+f/4//n/+f/6//r/+f/3//b/9f/2//b/+f/5//n/+f/5//f/
9P/0//b/9v/2//b/9//3//X/9f/1//X/+P/5//r/+//7//r/+v/7//n/9//1//P/8//x
//P/9//2//b/9v/2//j/+P/4//j/9//2//X/9P/0//P/8//z//T/9f/2//j/9v/0//b/
9v/5//r/+v/4//X/9v/2//X/7//z//L/8v/4//j/+P/4//j/9v/3//b/9f/5//z//v8B
AAIAAwADAAYABQAFAAQAAwAFAAYABwALAAwADQAPABAAEwARABIAEwATABMAEQAQAA4A
DAAIAAYABgAEAAMAAwABAP///P/6//b/9f/1//T/8f/u/+7/8P/z//P/8v/w//L/8//0
//b/8//u/+v/6f/q/+v/7f/u//D/8P/w//H/8v/y//L/8//x/+//7//s/+z/7P/t//L/
9v/5//z/AwAIABEAIAA4AFEAYgBzAIMAkACWAJgAmACQAIoAhgB0AFcATABOAEwAQgA1
ACQAFwANAAYABQAHAAkABQACAAEA///9//v/+//6//v//P/7//z//v////7//f/7//f/
+//7//v/+//3//f/9//4//n/+v/6//v/+v/5//j/+P/3//b/9f/1//j/+v/7//z/+v/4
//r/+//8//3//f/9/////////wAA///+//3//f////7//v/+//3//f/8//z///8BAAIA
AwABAAQABQAFAAMAAwADAAMABgAJAAoACwALAAoACQAJAAoACwALAA4ADwAQABEAEwAR
ABIAEwAUABcAGAAaABsAGwAcABwAHAAbABwAHAAbABsAGwAbABwAHgAeAB4AHgAhACMA
JgApACUAIgAfABwAHAAcAB4AHAAeABsAGgAaABYAFQATABIAEwAQABAAEQAQAA4ADQAK
AAkACAAHAAcACQAFAAQABAAFAAIAAAAAAAMABAAEAAQAAgD9//z//f8BAP/////+//7/
/P/+/////P/7//v/+v/7//n/+v/8//z/+v/2//b/+P/7//z////9//3//f/9//v//P/8
//v//P/+/wAAAQAAAP///v/9//z/+v/8//3/+//6//r/+v/4//j/+f/5//v//P///wAA
AAD+//7//f/5//n/+f/6//z//f/9//7//f/8//r/9v/1//f/+v/8//n/+f/5//j/+//7
//z//P/6//n/+f/5//f/9v/4//f/+v/7//z/+//3//b/9//2//b/9v/3//f/9//3//f/
9//4//f/9v/1//j/+P/5//v/+v/5//j/9//2//P/9P/3//b/9v/2//b/8//y//H/8P/z
//T/9f/2//X/8//y//H/8//z//P/9P/1//T/9//4//f/9v/0//D/8v/0//X/9f/3//f/
9v/2//T/9P/0//T/8f/z//T/9P/1//P/8//z//P/9P/0//X/7f/t/+7/8P/w//D/8P/x
//L/8//0//P/8v/x//D/8v/y//L/8v/w//D/8P/w/+//8f/x//H/8//2//j/+//8//3/
/f8AAAAAAQABAAEABAAEAAQABwAGAAcACQAKAA0ACwAMAA0ADAALAAgABgAGAAQAAAD+
/////P/6//n/9f/z//D/7v/u/+//8f/y/+//7P/s/+7/7//v/+7/7P/t/+3/7f/u/+v/
6P/n/+f/6P/p/+v/7P/q/+r/6v/r/+//8P/x//P/8f/p/+X/6v/s/+j/4//e/+D/5f/u
//X//P8DABIAKAA9AFIAYwBzAH4AggCCAIIAgAB+AHwAdABfAE4ARgBCADgALwAkABUA
CwACAP3//f///////P/5//n/+f/3//f/9v/3//j/9f/0//T/8//1//X/9P/x//X/9f/1
//X/8P/v/+7/7v/x//L/8v/z//P/8//z//T/8v/y//L/8//z//T/9P/0//P/8P/x//H/
8//1//b/9//1//X/9f/2//b/9v/2//f/+f/4//j/+P/3//f/9v/2//f/+f/6//v/+f/8
//3//f/7//v/+//7//7/AQACAAMAAgACAAIAAwAGAAcABwAKAAgACAAIAAkACQAKAAsA
DAAOAA4ADwAPAA8AEAAQABAAEgAUABUAFQAWABUAFAAUABYAFgAWABYAGQAZABoAGwAb
ABoAGQAYABcAFgAXABQAEgAPAA4ADgAPABEAEgAUABEADAAKAAkABgAEAAMAAAD+//7/
/v///wEA/f/8//z//f/6//j/+P/5//r/+v/6//v/9//3//n/+//5//n/+P/4//b/+P/5
//f/9//4//j/9v/z//P/9P/0//L/7v/u//H/9f/3//v/+P/3//b/9f/0//T/8//x//L/
9P/2//f/9f/1//X/9f/3//b/+f/7//r/+P/3//b/+P/4//n/+f/2//b/+P/4//X/8v/x
/+//8f/z//X/+P/1//X/9P/0//X/9v/2//T/8v/z//X/9v/0//X/9v/2//j/9//3//b/
9P/z//P/8//y//L/9f/1//f/9//3//X/8v/w//D/7v/v//D/8v/z//H/8f/x//H/8//z
//P/8//1//T/9P/1//H/7//t/+v/7f/r/+3/8f/w//D/8P/w//H/8v/z//T/9v/2//b/
9v/z//H/8P/v/+//7//v//D/8v/w//L/8v/w//D/7//s/+7/8v/1//f/9P/x/+3/6v/s
/+7/8P/y/+7/7//v/+7/7//t/+3/7f/v//D/8P/x/+//7f/s/+7/7v/u/+7/7v/u/+7/
7v/s/+z/7f/v//L/8//1//j/+//9//7////9/wAAAAABAAAA//////7//P///wEAAwAH
AAoACwAJAAkACQALAAsACQAIAAYABAD+//r/9//y//H/8f/x//H/8P/w/+//7//t/+z/
6//o/+j/6v/r/+v/6v/o/+f/5//l/+b/5v/k/+X/5//o/+n/6P/m/+T/4v/k/+X/5v/m
/+j/6f/p/+f/6f/s//D/7v/l/+D/4P/j/+b/7f/y//n/BgAcADMASABZAGcAdAB6AH4A
gACAAHYAbABmAFcAQAA2ADYANgAxACQAFwANAAAA9//3//f/9f/0//H/8f/z//X/9P/y
//L/8v/v/+7/7v/t/+7/7//v/+3/7//v/+//7//t/+3/7f/u//D/8P/v/+//7f/t/+3/
7v/w//D/8P/x/+7/7v/t/+z/7P/q/+z/7f/w//H/8f/x//D/7//u/+7/8P/w//D/8f/z
//L/8v/y//T/9f/1//b/9f/1//T/8//y//T/9P/z//X/9//5//v/+//7//n/9//4//j/
+P/5//z//f/9/wAA/v/+//7///8CAAQABgAIAAkACAAIAAcABgAIAAkACgAMAA4ADwAP
AA0ACwAJAAgACgAMAA4AEAAQAA8ADwAPAA0ADAALAAoADAAMAA4ADAAMAAkACAAIAAUA
BQAEAAQAAgD+//3//f/7//r/+v/4//r/+v/6//v/+v/1//P/8v/0//L/8f/y//L/8v/x
//D/8f/t/+3/7//v/+3/7f/s/+z/6v/s/+3/7f/t/+7/7v/w/+3/7f/u//D/7v/q/+r/
6P/p/+j/6f/l/+X/5f/l/+j/6v/r/+v/6v/q/+r/6f/r/+v/6//r/+v/6v/t/+//7v/s
/+v/6v/q/+r/6//r/+z/7P/u/+7/7v/s/+z/6//r/+v/6//s/+j/5//l/+T/6P/q/+v/
6v/o/+n/6//s/+r/6f/o/+b/6P/n/+f/5v/o/+f/5//n/+b/5v/p/+n/6f/p/+n/5//l
/+T/5f/k/+b/5v/n/+f/5v/l/+T/4//l/+X/5f/l/+X/5P/k/+X/5f/l/+X/5f/k/+H/
4v/l/+P/4v/h/+D/4f/i/+P/5P/k/+T/5P/k/+T/4//j/+P/5P/l/+b/6P/m/+T/5v/m
/+P/4v/g/9z/3v/g/+H/4f/j/+P/4v/i/+P/5P/l/+b/4v/j/+P/4v/k/+P/5P/l/+L/
4v/h/+H/3//h/+T/5f/m/+f/6P/m/+T/4v/g/+H/4//m/+f/6f/s//D/8//y//L/8v/x
//b/9v/3//f/9v/2//X/9P/5//v//f8AAAQABAABAAEA/v////7/+//8//r/+P/0/+//
7f/p/+b/5//m/+X/4//g/97/3f/d/97/3//e/+D/4v/j/+P/4v/f/93/3P/b/93/3v/d
/97/3//f/9//4P/f/97/3f/c/+D/4v/j/+T/4//j/+H/4f/e/+D/4P/d/97/3v/d/+D/
6f/0////EAAiADkATgBZAGEAaABuAGwAZgBkAGIAYABSAD0AOAA8AD4ANgAnABwAFQAN
AAgACQAJAAMAAQAGAAUABQAHAAUAAQD+//3//P/8//z//f/9/wAAAQABAP//AAD///7/
/f/9//3//f/+////AAAAAAEAAgADAAQABgAEAAQABAAFAAMABAAEAAQABAACAAQABQAE
AAUABQAFAAUABQAFAAYABwAIAAkACwAJAAgACAAIAAkACQAIAAgACQALAAwADQALAAwA
CwAJAAsACwALAAsADQAPAA8ADwAQABAAEAARABQAFQAVABgAGAAYABgAGQAZABoAGwAc
ABwAGgAZABcAGgAeACEAJAAiACQAJQAlACMAIQAfAB4AHwAgACEAIgAiACEAIQAhACMA
IgAhACAAIgAiACQAIgAfABsAGQAYABoAGwAbABwAHAAYABcAFwAVABQAFAASAA8ADgAN
AA0ADQAJAAgACAAJAAYABAAEAAUABgAGAAYAAwD/////AQAFAAMAAwACAAIAAAACAAMA
AQABAAIAAgAAAP3//f/+/wIAAAD8//z/AAADAAQABwACAAEAAAD//wIABAAFAAUAAQAA
AP///f/+////AAABAAAA/v8AAAEAAQAAAAAAAAAAAAAAAQABAP///v////7/AAD+//7/
/f/9////AQAEAAAA///9//z///8AAAAA/v/9//3//v/+//7///8AAAAA/v/9//3//P/6
//n/+f/5//r/+v/9//3//f/9//3/+//4//j/+v/6//v//P/+/////f/7//n/9//7//v/
+//7//n/+P/4//n/+f/5//n/+f/6//f/+P/7//r/+P/2//T/9//4//n/+v/7//r/+f/4
//b/9f/1//X/9v/3//j/+v/5//b/9//2//f/+P/4//b/9f/2//b/9f/2//f/9//4//b/
9v/2//b/8f/z//T/9P/2//X/9v/3//f/+P/4//n/9f/1//j/9v/2//b/9v/z//L/8f/w
//L/9P/3//v/+f/5//r//P/9////AAABAAMABgAGAAcABAADAAMAAgAFAAkADAAPABEA
EgARAA0ADQANAA8ADwALAAoACAAGAP///P/6//b/9v/3//j/+f/2//T/8f/v/+3/7P/r
/+j/6//u//D/8f/u/+z/6//r/+7/8P/x//D/7f/t/+z/6//p/+j/5//m/+j/6//u//D/
8P/x//H/7//x//T/8v/u/+3/8P/y/+//8v/7/wYAEwAkADoATQBaAGMAbwB8AIAAggCE
AIQAfgByAGAASQBAAEYASABCADkAMAAhABEABgABAAEAAQD9//z///8BAAEA///9//r/
+f/4//j/+P/5//n/+//7//r/9//6//n/+P/3//f/+f/7//7//P/6//f/9f/3//f/9//4
//r/+v/6//v/9//2//T/8v/1//T/9//5//j/+f/5//n/+v/7//z//v/8//z//P/9//v/
+P/2//T/9//3//b/9v/3//n/+v/7//v//v//////AQABAAEAAQACAAMAAgABAAUABgAH
AAkABwAHAAYACAAIAAgACAAJAAwADgAQABIAEgAQAA8ADQAQABIAEwAUABMAFAAUABMA
EgARABAAEAASABQAFgAYABYAFQAVABUAFwAWABUAFAAXABgAGwAaABgAEwAQAA4ADQAN
AAwADAAMAAgABwAHAAcABgAGAAQAAQAAAP////8CAP////8AAP3/+v/4//j/+P/4//f/
9v/4//X/9v/5//r/9//2//T/9//2//n/+//9//3//v/+//z/9//1//T/+P/2//L/8v/x
//P/8//1//P/8//z//P/8//0//T/8//z//T/9f/1//j/+f/6//v/+P/0//T/8//0//T/
9f/2//f/+P/6//v/9//2//f/9v/3//b/9//3//X/9f/1//b/+P/5//n/+v/7//z//P/6
//X/9f/2//b/9f/1//X/9P/0//P/8//y//T/8//z//P/8//0//j/+f/3//f/9//1//T/
9P/2//b/9//2//b/9f/z//P/8//z//X/9f/1//X/8//y//L/8//z//P/8//z//P/7//v
//H/8v/y//L/8v/0//T/9P/0//P/8v/x//D/8//z//T/9f/3//f/9//4//X/8v/z//L/
9P/0//P/8P/t/+7/7v/t//H/8//0//b/9P/y//D/7v/v//P/9v/4/+3/6f/u//D/8P/w
//D/8//1//X/9f/2//j/+f/7//z//f/9/wAAAwAFAAYABwAGAAQAAgADAAYACQANABAA
DgALAAsACwALAAsACQAIAAkACAAFAAQAAAD8//n/9//4//n/+f/6//X/8//y//D/8f/u
/+7/8P/u/+3/6//o/+X/5f/l/+b/6f/o/+n/6//p/+n/6v/q/+r/6v/q/+v/6v/q/+r/
6//r/+v/6f/o/+r/6v/p/+r/6v/t//L/+/8EAAsAGAAsAEEAVgBnAHcAhACKAIwAigCC
AH4AfAByAFkAQgBAAEIAPgA3AC4AGwALAAgABQADAP/////8//v/+f/7//3//v/8//z/
/P/3//b/9v/1//n/+//8//v//v/9//z/+//4//f/9v/2//j/+P/3//f/9f/1//X/9v/3
//j/+f/7//n/+v/6//r/+v/4//r/+////wEAAgADAP///f/7//r/+//8//3///8AAAAA
AQACAAMAAwACAAIAAAABAAEAAQD//wIAAwADAAYABwAIAAkACAAJAAgABwAIAAgACAAJ
AAoACwALAA4ADQAMAAsACwANABAAEwAWABgAGAAZABkAGQAaABoAGgAbAB4AIAAhACAA
HQAYAA==
         </WaveFormData>
      </LeadData>
      <LeadData>
         <LeadByteCountTotal>10000</LeadByteCountTotal>
         <LeadTimeOffset>0</LeadTimeOffset>
         <LeadSampleCountTotal>5000</LeadSampleCountTotal>
         <LeadAmplitudeUnitsPerBit>4.88</LeadAmplitudeUnitsPerBit>
         <LeadAmplitudeUnits>��V</LeadAmplitudeUnits>
         <LeadHighLimit>2147483647</LeadHighLimit>
         <LeadLowLimit>268435456</LeadLowLimit>
         <LeadID>V1</LeadID>
         <LeadOffsetFirstSample>0</LeadOffsetFirstSample>
         <FirstSampleBaseline>0</FirstSampleBaseline>
         <LeadSampleSize>2</LeadSampleSize>
         <LeadOff>FALSE</LeadOff>
         <BaselineSway>FALSE</BaselineSway>
         <ExcessiveACNoise>FALSE</ExcessiveACNoise>
         <MuscleNoise>FALSE</MuscleNoise>
         <LeadDataCRC32>2935764618</LeadDataCRC32>
         <WaveFormData>
DgAOAA4ADgAPABAAEQASABEAEAAPAA4ADAAMAAwADAAOAA4ADgAOABAAEAAQABAAEAAQ
ABAAEAAPAA4ADQAMAA4ADgAOAA4ADAAMAA0ADQALAA4ADwASABQAFAAUABQAEwATABMA
EwATABQAEwASABEAEAANAA0ADAANAA8AEAAPAA8ADwAOAAoABwAEAAEAAQACAAQABgAJ
AAkACQAJAAcACAAJAAkACgALAAwADAALAAoACgAKAAwADAAMAAwADAANAA0ADAAKAAoA
CgAKAAwADQANAA0ACwALAAsACwANABIAFwAgADAAQwBTAFoAVwBXAFoAVgBHADEAFAD4
/97/vP+J/1f/M/8b/xb/If80/0b/Wv9w/4j/nP+t/77/zf/a/+X/6//x//b/+P/9/wEA
BAAGAAoACgAKAAsADQANAA4ADgANAAsADAAMAAwADgAPAA8ADwARABEAEgASABQAFAAU
ABUAEwATABMAEwASABEAEAAPABEAEQARABAAEAAQABEAEQATABMAEwATABMAEgASABMA
EQARABEAEQARABEAEQAPABAAEAARABEADwAPAA8ADwAOABAAEAAPAA8ADwAOAA0ADQAM
AAwADAAKAAoACgAKAAsACQAIAAgABgAEAAQAAwAFAAQAAwADAAAA/////////P/7//r/
+v/4//f/9v/1//b/9f/1//X/8//z//L/8f/v/+7/7v/u/+7/7f/t/+3/7//v//D/8P/v
/+//7//v//H/8//0//X/9P/2//b/9//6//r/+//7//z//f/+/wEAAAAAAAAAAAADAAQA
BQAGAAQABQAFAAYACAAIAAgACAAHAAcABwAHAAUABgAHAAgACAAJAAkABwAIAAcABwAH
AAcACAAIAAgACQAJAAgACAAIAAgACQAJAAgACAAHAAYACAAGAAYABwAGAAgACAAIAAgA
BwAHAAcABwAHAAYABgAIAAgACAAHAAcABwAIAAkABwAHAAcABwAHAAcABwAHAAUABQAE
AAQABgAGAAYABgAFAAQAAwACAAQABAAEAAQABAAEAAQAAwADAAMAAwADAAMAAwADAAQA
AwADAAIAAQACAAMABAAFAAcABwAHAAcABgAGAAUABAAGAAQABAAEAAQABAAEAAQABAAE
AAQABQAFAAUABQAFAAIAAgACAAIAAgACAAIAAQABAAIAAgACAAUABQAFAAUABQAFAAUA
BQAFAAUABAADAAUABgAGAAYABQAFAAUABQAFAAUABAAEAAQABAAEAAQABQAFAAQABAAE
AAQABAAEAAIAAwAEAAQAAgAEAAQABAAEAAQABAACAAIAAgACAAIAAgACAAIAAgACAAIA
AgADAAMAAwAGAAUACAAKAAoACgAKAAsACwAOAA8ADwAQABAADgAMAAoABwAHAAYABwAI
AAgABQAFAAQAAgABAP///P/7//v//P/+/wAAAQABAAEAAQACAAQACAAJAAkACQAHAAYA
BQAEAAQABAAEAAQABAAEAAQABQAGAAYABwAIAAYABgAGAAcABQAFAAUABQAFAAUABwAI
AA0AFgAmADkATQBYAFcAWQBeAFwATQA1ABgA9v/W/6z/c/9D/x//Cf8G/xP/Jv8+/1b/
av+C/5z/sf/A/8v/1v/f/+X/6f/s//L/9//9/wIABAACAAAAAAABAAMABQAIAAoACwAL
AAwADAAMAAoACwALAAsACwALAAwADAAMAAwADAANAA0ADQANAA0ADQANAA0ADQANAA0A
DQAMAAsACgAKAAkACQAJAAkACQAJAAgACAAJAAkACQAJAAkACQAJAAkABwAHAAgACgAL
AAkACQAJAAkACAAKAAoACQAFAAUABAADAAUABAAEAAQABgAGAAYABgADAAEAAAAAAAIA
AAAAAP///f/8//v/+//4//f/9//3//T/8//y//L/8f/x//H/8f/y//H/8f/x//D/7//t
/+v/6//q/+r/6v/r/+v/7P/t/+v/6//s/+z/7f/t/+3/7f/u/+//7//v//D/8v/y//P/
8v/y//P/8//0//X/9v/5//v//P/9//7//v/+//7//v/8//3//f/+/wAAAAAAAAAAAQAB
AAEAAQABAAIAAwAEAAIAAwADAAEAAgABAAEAAQABAAIAAgACAAEAAQAAAAAAAAAAAAEA
AQACAAIAAQAAAAIAAAAAAAEAAAACAAIAAgAAAP///////wAAAQABAAIAAgACAAIAAQD/
////AAABAAEAAQABAAEAAwADAAMAAwABAAEAAAAAAAAAAAAAAAAAAgACAAIAAgADAAQA
BQAGAAUABAADAAEAAQABAAEAAQD///////8AAAMAAwACAAEAAwADAAMAAwABAAEAAQAB
AP//AAAAAAAAAgAAAAAAAAACAAIAAgACAAIAAgACAAMAAQABAAEAAQACAAIAAgACAAIA
AgACAAEAAQACAAIAAgAFAAUABQAFAAQAAwACAAEAAwADAAIAAQD//wAAAAAAAAEAAQAB
AAEAAgADAAMABAACAAIAAgACAAEAAQAAAAAAAgACAAIAAgAAAAEAAgACAAAAAgAGAAUA
BAADAAIAAgACAAIAAgACAAIAAgACAAAAAAAAAAAAAQACAAMABAAEAAQABAAEAAMAAgAB
AAAA////////AgABAAQABgAGAAkACgAMAA0ADQANAAwADAALAAoACQAIAAQAAwABAAEA
AwAEAAIAAwACAAAA///9//v/+f/4//j//P/+///////9//3//v8AAAIAAwADAAMAAwAC
AAEAAAD+//7//v/+/wAAAAAAAAEAAQAAAAAAAAAAAAAAAAABAAAA///+//3/////////
AAABAAQADgAdAC8AQABNAFEAUgBWAFcASwA0ABYA9P/Y/7P/ef9D/xv/AP/7/gb/HP82
/07/ZP98/5P/pv+1/8T/0//Z/9//5P/o/+v/8f/2//r//v/+//7///8BAAAAAgADAAMA
AwAEAAQABAACAAMAAwADAAQABQAHAAgACAAIAAgACQAJAAkACQAJAAkACQAJAAkACwAL
AAsACgAIAAgACQAJAAcABwAHAAcABwAGAAYABwAJAAkACQAJAAkACQAJAAcABAAEAAUA
BQAHAAcABwAHAAgACgAKAAkABwAHAAYABQAHAAYABgAGAAQABAAEAAQABAADAAMABAAC
AAAAAAD//////v/9//3//P/7//v/+//4//f/9v/2//b/9f/0//P/8v/x//H/8f/v/+//
7v/t/+//7v/u/+7/7f/r/+r/6f/q/+v/7f/u/+3/7f/t/+3/7v/v/+//7//w//L/8v/z
//L/8v/z//P/9P/1//b/+f/6//r/+v/6//z//P/8//z//v//////AAD+//7//v/+////
//////////8AAAEAAgACAAMAAwABAP7//f/9//3///8AAAAAAAD//////v/+//7//v//
////AAAAAP///v8AAP7//v///wAAAgACAAIABAADAAMAAwACAAEA///+//7//v/+//3/
/////wAAAQD//////////wEAAQABAAEA//////7//v8AAAAAAAAAAAAAAAAAAAAA/v/+
//7//v///wAAAQABAP//////////////////AAABAAEAAAD//wEAAQABAAEAAQABAAEA
AQD//wAAAAAAAAIAAAAAAAAAAAAAAAAAAAAAAAAAAAABAAEAAQABAAEAAAAAAAAAAAAA
AAAAAAD/////AAAAAAAAAQABAAEAAQABAAEAAQABAP/////+//3///8AAAAAAAABAAEA
AQABAAEAAQAAAAAAAAAAAAAAAAAAAP///f/8////AAABAAIAAAABAAIAAgAAAAAAAAAA
AAAAAAAAAAAAAAAAAAAAAAAAAAAAAAACAAIAAgACAAAAAAAAAAAAAgACAAIAAgAAAAAA
AAAAAAAAAAAAAAAAAgACAAMAAwABAAQABQAIAAoACgAKAAoACQAJAAkACQAJAAoACQAI
AAcABgADAAMAAwADAAQABAADAAMAAwACAP///f/7//n/+P/4//n/+v/7//v/+//7//v/
/P/9//3//////////v////7//v/+//7//v/+//7/AAABAAEAAAD+//7//v/+/wAAAQAB
AAEAAQABAAEAAQD//wAAAwAIABAAHwAzAEQATQBPAFIAVABRAEUALgAOAO7/0v+l/2n/
Nf8R//z+/f4Q/yb/Pv9U/27/hv+b/6z/uf/G/9H/3f/j/+b/6P/t//P/+P/6//z//f/+
/wAAAwADAAQABAADAAMABAAEAAQABAAFAAUABQAHAAcACAAIAAgACAAIAAkACQAJAAkA
CQAJAAkACQAJAAcABwAHAAYACAAIAAkACQAJAAkACQAJAAkACAAIAAkACgALAAwADQAL
AAsACwAJAAoACgALAAsACQAJAAkACQAIAAoACgAJAAgACQAJAAkACQAIAAgACAAGAAYA
BgAGAAgABwAHAAgABgAEAAQAAwABAAAA/////wAA/////////v/9//z//P/7//v/+//7
//j/9//3//f/+f/5//j/9//1//T/9P/0//T/8//z//P/8f/x//L/8v/z//P/8//z//T/
9f/1//X/9v/4//j/+f/8//z//f/9//7///8AAAMAAwACAAEAAAACAAIAAgACAAIAAwAD
AAQABgAGAAYABgAHAAcABwAHAAUABgAHAAgACAAJAAkABwAHAAcACAAJAAcACAAIAAgA
CQAJAAgACAAHAAYABgAFAAgACAAHAAYABgAEAAQABQAEAAYABgAGAAcABwAIAAkABwAH
AAYABgAGAAYABgAFAAUABQAGAAcABwAHAAcABwAJAAkACQAJAAkACQAIAAgABgAGAAYA
BgAIAAgACAAIAAYABgAGAAYABgAGAAYABQAFAAUABQAFAAcABwAHAAgABwAHAAYABQAF
AAUABQAFAAUABQAFAAUABQAGAAYABgAKAAgACAAIAAYABgAGAAYABgAGAAYABwAHAAcA
BwAHAAQABAAEAAQABgAGAAYABQAIAAoACwAMAAoACQAIAAcACQAJAAkACQAHAAcABgAF
AAMABAAEAAQABwAHAAcABwAJAAkACAAIAAkACgALAAwACgAJAAcABgAIAAgACAAIAAgA
CQAKAAoADAAMAAoACAAIAAgACAAIAAgACAAIAAoACgAKAAoACgAKAAoACgAIAAgACAAI
AAgACAAIAAgACAAIAAgACAALAAsACwAOAA8AEgAUABQAFAAUABUAFQATABMAEgASABEA
EAAPAA4ACwALAAoACwAJAAgABAADAAAA/v/9//v//f/9//7/AAAEAAYABwAHAAkACQAK
AAwADAANAA0ADQALAAoACQAIAAkACgALAAwACgAKAAoACwAKAAgABwAGAAkACgALAA0A
CwALAAsACwAJAAkADQAOAA8AFgAoADsASwBaAFsAVQBWAFgASwA5ACYADADu/9L/rf97
/0//L/8e/yP/Nv9I/1j/bv+C/5b/q/++/83/2v/j/+n/7//2//r//f8BAAQACgAKAAkA
CAAIAAkADAAOAA8ADwAPABAAEAAQAA4ADwAPAA8ADwAPABAAEAAQABAAEAARABEAEQAR
ABEAEQARABEAEQATABMAEwASABIAEgATABMAEgARABAADwAQABAAEQATABUAFQAVABUA
FwAXABcAFQASABIAEwATABEAEQARABEAFAAWABYAFQATABMAEgARABAADgANAAwADgAO
AA4ADgALAAkACAAIAAoACAAIAAcABwAGAAUABQAEAAMAAwADAAQAAwACAAIA/v/9//z/
+//4//f/9//3//f/9//2//X/8//y//L/8v/y//H/8f/x/+//7//w//D/8v/z//T/9f/0
//X/9f/1//j/+v/6//v//P/8//3//f/7//v/+//9////AAABAAIABgAGAAYABgAEAAUA
BQAGAAcACAAJAAoACQAJAAkACQAJAAoACwAMAAsACwAKAAcACAAHAAcABwAIAAoACwAM
AAsACwAKAAoACgAKAAsACwAOAA4ADQAMAAsACAAHAAcACAAKAAoACgAMAAsACwALAAkA
CQAIAAgACAAIAAgABwAHAAcACAAJAAkACQAJAAkABwAHAAcABwAJAAkACAAIAAYABgAG
AAYACAAIAAgACAAKAAoACgAKAAgACAAIAAcACQAJAAkACQAJAAkACQAKAAoACQAHAAUA
BwAHAAcABwAFAAUABQAFAAMABAAEAAQACAAGAAYABgAIAAgACAAIAAYABgAGAAcABQAF
AAUABQAGAAYABgAGAAgACAAIAAcABQAGAAYABgAHAAcABwAHAAkACQAJAAkACwALAAoA
CQAHAAgACAAIAAgABwAGAAUABQAHAAgACAAKAAgACAAIAAgACAAIAAgACAAIAAkACQAJ
AAwADQAQABIAEAAQABAAEQAPAA8ADwAOAA0ACgAHAAQAAAD8//v/+f/7//z//P/5//v/
+//6//r/+v/6//r/+//8//7/AAABAP///////wAABAAGAAcABwAJAAkACAAHAAYABgAG
AAYABAAEAAQABAAFAAUABAAEAAQABAAEAAQABQAFAAUABQABAAEAAwADAAYACwAUACYA
OwBLAFYAVwBTAFYAUgBFADMAGgD8/9z/vP+L/1f/L/8V/wr/E/8i/zb/TP9g/3T/jP+j
/7b/x//U/9//4//p/+z/8P/z//n/AAAEAAQAAgACAAMABQAGAAgACQAJAAkACgAKAAoA
DAANAA0ADQANAA0ADgAOAAwADAAMAA0ADQANAA0ADQAPAA8ADwAPAA0ADQANAAwADgAO
AA8ADwARABEAEQARABEAEAAQABEADwAPAA8ADwAOAA0ADAAJAAkACgAMAA0ADwAPAA8A
DwAPABAADwANAA0ADQAMAAsACQAIAAgACAAIAAgACAAIAAcABQAEAAQABAACAAIAAQAD
AAIAAQABAP7//f/9//3//P/7//r/+v/2//X/9P/z//L/8f/x//H/8//z//L/8f/v/+7/
7v/u/+z/6//r/+v/7P/t/+//8P/v/+//7//v//D/8f/x//H/8v/0//T/9f/3//j/+v/7
//r/+//8////AQACAAMABAAGAAYABgAGAAQABQAFAAYABAAEAAQABAAHAAcABwAHAAUA
BgAHAAgACgALAAsACQAGAAUABQAFAAUABgAGAAYABwAHAAYABgAIAAgACQAJAAwADAAL
AAoACgAIAAgACQAIAAoACgAKAAgABwAHAAcABwAHAAYABgAHAAgACQAJAAcABwAIAAkA
CQAJAAkACQAIAAcABgAFAAcABwAGAAYACAAIAAgACAAGAAYABgAGAAYABgAGAAYABgAG
AAYABQAHAAcABwAHAAcABwAHAAgACQAJAAgABwAHAAcABwAHAAcABwAHAAcABQAGAAYA
BgAGAAQABAAEAAUABgAHAAgACAAIAAgACQAHAAcABwAHAAQABAAEAAQABgAGAAYABQAH
AAgACAAIAAcABwAHAAcABwAHAAcABwAJAAkACAAHAAcACAAIAAgABwAHAAcABwAJAAkA
CAAIAAYABgAGAAYABwAHAAYABgAGAAYABgAGAAQABQAGAAYABAAEAAYACAAIAAgACAAG
AAYABgAGAAYABgAGAAYABAAEAAQABAAFAAYABwAIAAYABgAGAAYABgAHAAcABwAKAAsA
DgAQABEAEgATABUAFQAVABUAFAAUABIAEAAOAAsABgAEAAEAAAAAAP//+//7//v/+v/6
//r/+v/6//v//P/+/wAAAQD///////8AAAIABAAFAAUABwAHAAYABQADAAIAAQAAAAIA
AgACAAIABQAFAAQABAAEAAQABAAEAAUABQAFAAUABQABAAEABQAGAAcACgAUACcAOQBM
AFcAWQBaAF4AWwBLADIAEADu/9L/p/9t/zv/F/8C/wH/Ev8q/0L/WP9u/4b/m/+u/73/
zv/Z/+H/5f/o/+7/8//5/wAABAAEAAIAAgADAAUABgAIAAkACQAJAAoACgAKAAgACQAJ
AAkACwALAAwADAAMAAwADAANAA0ADQANAA0ADQANAA0ADQAPAA8ADwAOAA4ADgAPAA8A
DwAPAA8ADwAPAA4ADgAPAA8ADwAPAA8ADgANAAwACQAJAAoADAANAAsACwALAAsADAAO
AA4ADQALAAsACgAJAAkACAAIAAgACAAIAAgACAAJAAcABgAGAAQAAgACAAEAAQAAAP//
///+//3//f/9//7//f/8//z/+P/3//b/9f/2//X/9f/1//P/8//y//H/7//u/+7/7v/v
/+//8P/x//D/7//v/+7/8f/x//H/8f/y//P/8//z//L/9P/0//X/9v/2//f/9//2//f/
+P/7//3//v///wAAAAAAAAAAAAAAAAEAAQACAAIAAgACAAIAAwADAAMAAwAFAAYABwAI
AAYABwAHAAUAAgABAAEAAQABAAIAAgACAAUABQAEAAQABAAEAAUABQAGAAYABQAEAAYA
BAAEAAUABAAGAAYABgAGAAUABQAFAAUABQAEAAQABgAGAAYABQADAAMABAAFAAMAAwAD
AAMAAwADAAMAAwAEAAUABQAGAAYABgAGAAYABAAEAAQABAAEAAQABAAEAAIAAgACAAEA
AwADAAMAAwAFAAUABQAGAAYABQADAAEAAQABAAEAAQABAAEAAQABAAMABAAEAAQABgAE
AAQABAAEAAQABAAEAAIAAgACAAMABQAFAAUABQAEAAQABAAEAAQABAAEAAMABAAGAAcA
CAAIAAcABgAFAAUABQAFAAUABwAHAAYABQAFAAYABgAGAAcABwAHAAcABgAFAAMAAgAD
AAQABQAGAAcABwAGAAYABgAGAAYABgAEAAUABgAGAAYABAAEAAQABAAEAAQABgAGAAYA
BgAGAAYABgAGAAYABgAGAAcACAAJAA0ADwASABQAFAAUABIAEwATABMAEAAOAA0ACgAG
AAQAAgD+/////f/9//7/AAD9//3//f/8//z/+//6//r/+//9/wAABAAFAAUABQAFAAYA
CAAKAAkACQAJAAkACAAHAAYABgAGAAYABgAGAAQABAAFAAUABgAGAAYABgAFAAQABAAD
AAQABQAGAAcACQALAAwADQAMABIAIwA3AEgAUwBXAFoAYABjAFcAQAAiAAIA5P+//4v/
V/8t/w7/Bf8Q/yb/PP9U/27/iP+f/7L/v//O/9f/4f/p/+7/8P/1//v/AAAEAAYABAAE
AAUABwAKAAwADQANAA0ADgAOAA4ADgAPAA8ADwAPAA8AEAAQAA4ADgAOAA8AEAARABIA
EwARABEAEQARAA8ADwAPAA4AEAAQABEAEQARABEAEQARABEAEAAQABEAEQARABEAEQAR
ABEAEQAPAA4ADgAPAA8ADwAPAA8ADwAQABIAEgARAA8ADwAOAA0ADQAMAAwADAAMAAwA
DAAMAA0ACwAKAAoADAAKAAoACQAHAAYABQAFAAQAAwADAAMAAAD///7//v/+//3//P/7
//r/+f/5//n/+P/3//X/8//z//L/8v/y//P/8//0//X/9P/z//P/8v/1//X/9f/1//b/
9//3//f/9v/4//j/+f/8//z//f/9//7///8AAAMABAAEAAQABAAEAAQABAAEAAYABwAH
AAgACAAIAAgACAAHAAcABwAHAAkACgALAAwACgALAAsACQAJAAkACgALAAsADAAMAAwA
DAALAAkACAAKAAoACwALAAoACgAJAAgACgAIAAgACQAKAAwADAAMAAwACwALAAsACwAL
AAoACgAIAAgACAAHAAcABwAIAAkADAANAA4ADwAOAA0ADAALAAkACQAIAAgACQAKAAsA
DAAMAAwADAAMAAoACgAKAAoACAAIAAgABwAIAAkACgALAAsACwALAAwACwALAAoACQAJ
AAkACQAJAAkACQAJAAkACwAMAAwADAAMAAoACgAKAAoACgAKAAoADAAMAAwADQALAAsA
CwALAAwADAAMAAwADAAMAAwACwALAAwADAAMAA0ADQANAA0ACwALAAsACwAMAA0ADQAN
AAwADAALAAoACwALAAsACwALAAsACgAKAAwADAAMAAwADQANAAwADAAMAAwADAAMAAoA
CwAMAAwADAAMAAwACgAKAAoACgAKAAoACgAKAAoACgAKAAoACgAKAAsACwANABAAEQAU
ABgAGAAYABgAGQAZABkAGQAVABQAEQAOAAsACAADAAEA/f/9//7//v/+////AAAAAAIA
AQAAAP////8AAAIABAADAAMAAwADAAYACAAKAAsACQAJAAkACAAJAAgACAAIAAgACAAI
AAgABgAHAAcABgAGAAYABgAGAAYABwAHAAcABwAHAAcABwAJAAgACwASACAAMQBDAFIA
VwBZAFwAXABRAD8AJgAIAO7/zv+b/2P/M/8T/wj/E/8m/zr/Uv9q/4D/mP+p/7b/w//S
/93/5f/p/+z/7v/1//v//P/+//7//P/8//3///8AAAIAAwADAAEAAgACAAIAAgADAAMA
AwAEAAUABwAIAAgACAAIAAkACQAJAAkACQAIAAcABgAFAAcABwAHAAYABgAGAAcABwAH
AAcABwAHAAUABAAEAAUABQAFAAUABQAHAAcABwAFAAQABAAFAAUABQAFAAUABQAEAAYA
BgAFAAIAAQD///3//v/+////AAACAAIAAgACAAEA///+//7/AAD+//7//f/8//r/+P/3
//j/9//3//f/9v/1//T/9P/w/+//7v/t/+7/7f/t/+3/6//r/+r/6f/r/+r/6v/q/+r/
6f/p/+n/5//n/+j/6P/p/+n/6f/p/+r/6//r/+v/7v/w//D/8f/y//L/8//z//L/8//0
//f/+P/4//j/+P/4//j/+P/4//n/+//8//7//f/8//v/+v/8//3//v////3//v///wAA
/v///////f/+//3//f/9////AAAAAAAAAQABAAAAAAD+//7///////7//v/9//z//f/8
//3////+/wAAAAAAAAAA//////////////7//v/+//7//v/9//3//f/+////AQABAAEA
AQABAAEAAQABAAEAAQAAAAAAAAAAAAAAAAD+//7//v/+/wAAAAAAAAAAAgACAAIAAQAB
AAEAAQABAP///////wAAAwADAAIAAQD/////////////////////AAACAAMABAAEAAIA
AgACAAQABAAEAAQAAwACAAEAAQADAAMAAwADAAMABAAFAAYABgAGAAYABQADAAQABAAE
AAcABwAHAAcABwAHAAcABwAJAAkACAAHAAUABgAGAAYABwAHAAcABwAHAAcABgAGAAYA
BgAGAAYACQAJAAgACAAGAAYABgAGAAcACQALAAwADgAMAAoACAAIAAgACAAKAAoACgAK
AAwADAAMAAwACgAKAAoACwANAA0AEAARABIAFAAUABQAFgAXABcAFwAXABYAFgAUABAA
DgAMAAgABgADAAIAAgAEAAEAAQABAAEAAgACAAIAAwADAAQABgAFAAUABAADAAQABgAJ
AAwACwALAAsACwAMAAsACgAKAAoACgAKAAoACQAIAAgABwAIAAgACAAIAAoACgALAAsA
CQAJAAkACQALAAsACgAPABgAKAA7AE0AXABdAFsAXgBeAFUAQwAoAAgA6v/M/5//Z/85
/xv/Dv8b/zD/Rv9c/3D/iP+e/6//wP/N/9r/4f/n/+//9P/0//f/+//+/wIABgAIAAgA
CQALAAwADgAPAA8ADQAOAA4ADgAPABEAEgATABEAEQASABIAEAAQABAAEQARABEAEQAR
ABEAEQARABEAEQARABEAEAASABIAEwATABUAFQAVABUAEwASABIAEwAVABUAFQAVABMA
EwATABEADgAOAA8ADwAQABEAEgATABIAFAAUABMAEQARABAADwAPAA4ADgAOAA4ADgAO
AA4ADwANAAwADAAKAAgACAAHAAUABAADAAMAAwADAAQABQADAAEA///+////////////
/f/7//r/+f/3//f/9v/1//X/9P/0//T/9P/z//P/8//2//f/+f/6//n/9//1//P/9v/3
//f/9//6//z//P/9//7//v//////AgADAAQABwAGAAYABgAGAAgACAAIAAgACgALAAsA
DAAKAAoACgAKAAsACwALAAsACwAMAA0ADgAOAA8ADwANAA4ADQANAA0ADQAOAA4ADgAP
AA8ADgAOAA4ADgAPAA8AEAAQAA8ADgAOAAwADAANAA4AEAAQABAADgANAA0ADQANAA0A
DAAMAAwADAAMAAsADgAPABEAEwASABEAEAAPAA8ADwAPAA8ADwAPAA4ADgAOAA4ADgAO
AAwADAAMAAwADAAMAAwADAAKAAoACgAJAAsACwALAAsADQANAA0ADgAPAA8ADgANAAsA
CQAHAAUACQALAA0ADwAOAA4ADQAMAA4ADAAMAAwADgAOAA4ADgANAAwACwALAAsACwAL
AAsACgAKAAoACgAMAAwADAALAAsADAAMAAwACwALAAsACwALAAsACwALAAkACQAIAAcA
CQAKAAoACgALAAsACwALAAsACwAKAAoACgAKAAoACgANAA0ADAAMAAgABgAIAAoACgAK
AAoACgAKAAoACgAKAAsACwALAA4ADwASABQAFAAUABQAFQATABMAEwASABAADgAMAAoA
BQAAAP7/+//8//7////9///////+//7////+//3//f/+/wAAAgADAAMAAwADAAQACAAK
AAsACwAKAAkABwAFAAQABAAEAAQABgAGAAYABgAHAAcABgAGAAYABgAGAAYABgAFAAQA
AwAFAAcABwAJAAoACwASACAAMwBFAFQAWwBZAFgAWgBRAEEAKgAMAOz/zv+l/2//Pf8d
/wz/D/8g/zT/SP9c/3T/jP+h/7L/v//M/9f/3//l/+r/7v/z//f//P8AAAQAAgACAAMA
BQAEAAYABwAHAAcACAAIAAgACQALAAwADQAMAAsACwAKAAwADAAMAA0ADQANAA0ADQAN
AA0ADQANAAsACwALAAoADAAMAA0ADQANAA0ADQANAAsACgAKAAsACQAJAAkACQAMAA0A
DgANAAoACgALAAsACQAJAAkACQAJAAoACQAHAAYABwAHAAcABwAGAAYABgAEAAQABAAE
AAQAAwADAAQAAwAAAP///f/+//7//v////7//f/9//3/+v/5//j/+P/2//X/9P/z//b/
8//v/w==
         </WaveFormData>
      </LeadData>
      <LeadData>
         <LeadByteCountTotal>10000</LeadByteCountTotal>
         <LeadTimeOffset>0</LeadTimeOffset>
         <LeadSampleCountTotal>5000</LeadSampleCountTotal>
         <LeadAmplitudeUnitsPerBit>4.88</LeadAmplitudeUnitsPerBit>
         <LeadAmplitudeUnits>��V</LeadAmplitudeUnits>
         <LeadHighLimit>2147483647</LeadHighLimit>
         <LeadLowLimit>268435456</LeadLowLimit>
         <LeadID>V2</LeadID>
         <LeadOffsetFirstSample>0</LeadOffsetFirstSample>
         <FirstSampleBaseline>0</FirstSampleBaseline>
         <LeadSampleSize>2</LeadSampleSize>
         <LeadOff>FALSE</LeadOff>
         <BaselineSway>FALSE</BaselineSway>
         <ExcessiveACNoise>FALSE</ExcessiveACNoise>
         <MuscleNoise>FALSE</MuscleNoise>
         <LeadDataCRC32>1445326761</LeadDataCRC32>
         <WaveFormData>
BgAGAAYABgAGAAYABgAGAAYABgAGAAYABgAGAAYABgAIAAgACAAIAAgACAAIAAgABgAG
AAYABgAGAAYABgAGAAYABgAGAAYABQAFAAUABwAHAAgACQALAAwADQANAA0ADQAOAA4A
DwAQABEAEQARABAAEAAOAA4AEAASABQAFgAXABUAEwAQAAwACgAHAAQAAgACAAMAAwAE
AAQAAwADAAAAAAAAAAAA///9//z//P/6//r/+v/6//v//P/8//3/+//7//v/+//8//z/
/f/9//7//v/+//7//P/8//z//f8DAAkAEQAgADwAVgBtAHsAfgB9AIgAkACLAH0AWAAV
AMr/if9P/xf/5/7M/rn+sf65/s7+5P4E/y//U/9v/4z/pv+5/8n/0v/X/9//5//v//f/
/f8AAAMAAwAGAAgACQALAAwADQAOAA0ADgAPAA8ADwAQABAAEAATABMAFAAUABMAEwAT
ABMAFAAUABQAFAAUABQAFQAWABYAFgAXABgAGAAYABgAGAAaABsAGwAbABsAGwAbABwA
GwAbABwAHAAaABoAGgAaABsAHQAeAB8AHQAeAB8AHwAfACAAIAAhACIAIwAjACMAIQAh
ACEAIgAkACUAJQAlACUAJQAmACcAJQAlACMAIwAkACQAJAAkACMAIgAhACEAIAAfAB4A
HQAaABkAGAAXABYAFAATABIAEgARAA4ADgAKAAgABgAFAAcABAACAAEAAwACAAAAAAD+
//3//f/+/wAAAAD//////f/9//3//f////////8AAAAAAAAAAAEAAQADAAMAAwAFAAUA
BQAFAAMAAwADAAMABQAGAAYABgAEAAQAAwADAAEAAQACAAIAAgACAAIAAQACAAEAAQAB
AAEAAgACAAIAAwADAAIAAgAEAAIABAAEAAUABQAEAAQAAgACAAMAAwADAAQABQAHAAcA
BwAHAAgABgAGAAYABgAHAAcABwAHAAcACAAIAAgACAAIAAcABwAHAAcABwAHAAcABwAH
AAcABwAIAAgABwAGAAUABAACAAMABAAFAAYABAAEAAQAAwAFAAUABQAEAAQABAAEAAQA
AgACAAEAAQADAAMAAwADAAMAAwADAAMAAAAAAAAAAAADAAMAAwADAAAAAAAAAAAAAgAC
AAIAAgAEAAQABAAEAAMAAgABAAAAAgACAAIAAgAAAAAAAAAAAAIAAgACAAIAAAAAAAAA
AAACAAIAAgABAAMAAwADAAMAAQABAAEAAQABAAEAAAAAAAAAAAAAAAEAAQABAAEAAQAA
AAAAAAAAAP7//v/+//////8AAAIAAAAAAAAAAAAAAAAAAAAAAAAAAAAAAAAAAAAAAP//
/////wEAAwAEAAcACQAKAAsACQAJAAkACgAMAA0ADgAPABEAEQAQABAAEAAQABAAEgAU
ABYAFAARAA0ACAAGAAQAAgAAAP7//v/9//3//P/8//3//f/8//z//P/8//v/+f/2//b/
9v/2//j/+P/4//j/9//3//f/9//3//f/+P/4//n/+f/6//r/+v/6//r/+v/8//3///8D
AAsAHgA6AFgAdwCJAIwAkQCeAKQAmwCDAFIA//+q/2H/If/p/rv+nP6L/oX+kf6u/s7+
8v4f/0v/bf+I/6D/s//D/87/1f/d/+X/7f/1//v/AAABAAEABAAGAAcACwAMAA0ADgAN
AA4ADwAPAA8AEAAQABAAEwATABQAFAATABMAEwATABYAFgAWABYAFgAWABcAGAAYABgA
GQAaABkAGAAXABYAFgAXABcAFwAXABcAFwAYABcAFwAYABgAGAAYABgAGAAYABkAGQAZ
ABkAGgAbABsAGwAcABwAHQAcAB0AHQAdAB8AHwAfACAAIAAhACEAIQAfAB8AIAAhACEA
IQAfAB8AHAAcABwAHAAbABoAGQAZABoAGQAYABcAFAATABIAEQAQAA4ADQAMAAoACQAG
AAYAAwACAAEAAQADAAAA/v/9//3//P/6//r//P/7//v//P/6//r/+f/5//n/+f/5//n/
+f/5//n/+v/6//r/+v/7//3//////////f/9//3//f/9//3//f/9//3//v/+//7//v/+
//3//f/9//3//v/+//7//v/+//3//v/9//3//f/7//z//P/8//3//f/8//z//P/6//z/
/P/9//3//P/8//7//v///////f/+////AQD9//3//f/+////AAABAAIAAgABAAAA//8B
AAIAAgACAAIAAgABAAEAAQABAAEAAQABAAEAAQABAAEAAgACAAEAAQABAAEAAAACAAIA
AgACAAAAAAAAAP///////////v/+//7//v/+/wAAAAD////////////////9//3//f/9
//7//v/+//7//f/9//3//f/9//7///8AAAAAAAAAAAAA/v/+//7//v/+//7//v/+//7/
/v/+//7/AAAAAAAAAAAAAAAAAAAAAP///v/9//z//v/+//7//f/9//3//f/9//3//f/9
//3///////7//v/8//z//P/9/////////////v/+//7//v/8//z//P/9////AAAAAP3/
/P/7//r//P/8//z//P/8//z//P/8//z//P/8//z//P/8//z//P/+//7//v/+//z//P/7
//v/+//9////AAABAAMABAAFAAYABwAIAAoACAAJAAoACwANAA0ADAAMAAsADAANABAA
EgAUABIADwAKAAYABQAEAP///P/5//j/+//7//r/+v/5//n/+P/4//j/+P/3//X/9P/0
//T/9P/y//L/8v/y//P/8//z//P/9f/1//b/9v/1//X/9v/2//T/9P/0//T/8v/z//X/
9//7/wQAFgA2AFcAdQCKAI8AkACaAKMAnQCGAFkACgCv/2H/Hf/f/q7+j/59/nf+hP6g
/sL+5f4R/zv/Xv98/5f/rf+8/8f/z//X/93/5//v//b/+//9/wAAAgADAAUABgAHAAgA
CQAKAAsACwALAAwADAAMAA0ADQAOAA4ADwAPAA8ADwAQABAAEAAQABAAEAARABIAFAAU
ABUAFgAVABQAEwASABQAFQAVABUAFQAVABUAFgAZABkAGgAaABoAGgAaABoAGAAZABkA
GQAbABwAHQAdABsAHAAcAB0AHAAdAB0AHQAeAB8AIAAiACAAIQAhACEAIwAjACQAJQAl
ACUAIwAjACIAIgAiACIAIQAgAB8AHwAcABsAGgAZABoAGQAYABcAFgAUABMAEgASABEA
DgAOAAsACgAJAAkABgACAP///f/+//7//f/+//z/+//7//z//v/+//3//f/9//3//f/9
//v/+//7//z//P/8//z//f/9/////////wEAAQABAAEAAQABAAEAAQAAAAAA///+/wAA
AAD//////////wAAAAAAAAAAAAD///7//f/9//3//f/+//7//v///////v/+//7//P/+
//7///////7//v/+//7///////3//v///wEAAQABAAEAAgAAAAAAAAAAAAEAAQABAAEA
AwAEAAQABAAEAAQAAwADAAUABQAFAAUAAwADAAMAAwABAAIAAgABAAMAAwADAAIAAAAA
AAAAAAACAAIAAgABAP////////7//v/+//7//v8AAAAA//////3//f/9//3/////////
///8//z//P/8//3//f/9//3//P/8//z//P/8//z//P/8//7//v/+//7//v/+//7//v/8
//z//P/8//z//P/8//z//P/8//z//P/+//7//v/+//z//P/8//v//f/9//3//f/9//3/
/f/9//v/+//6//r//P/8//z//f/7//v/+//7//z//P/8//z//P/8//z//f/5//r//P/8
//z//P/8//z//P/8//z/+v/6//r/+v/8//z//P/8//r/+v/6//r//P/8//z//P/6//r/
+v/6//r/+v/6//r/+//7//v//f/9//7///8BAAQABQAFAAUABQAGAAYABwAIAAkACQAJ
AAsADAALAAwADAAOABAAEgASAA8ADAAIAAUAAgD+//r/9v/2//f/9//4//j/9//3//X/
9P/z//L/8v/x//H/8v/w//D/8P/w//D/8P/v/+//8f/x//H/8f/y//L/8//z//T/9P/0
//T/9P/0//T/9f/1//f/+/8IABoAOABZAHkAigCPAJQAoACjAJcAfABDAOz/k/9F/wH/
x/6c/n/+c/5z/ob+pP7I/u/+G/9F/2T/gP+Z/6v/uv/F/83/1f/d/+f/7f/y//f/+f/8
//7//////wAAAQACAAUABgAHAAcACQAKAAoACgAJAAkACgAKAA0ADQANAA0ADAAMAAwA
DAAMAAwADQAOAA4ADgAPABAAEAAQABAAEAAQABEAEQARABEAEQARABIAFQAVABYAFgAW
ABYAFgAWABYAFwAXABcAGQAaABsAGwAbABwAHAAdABwAHQAdAB0AHwAfAB8AIAAiACMA
IwAjACEAIQAiACMAJQAlACMAIwAiACIAIgAiACEAIAAfAB8AHgAdABwAGwAbABsAGwAb
ABkAFgAUABIAEgARAA4ADgANAAwACwALAAkABgAEAAMABQAEAAIAAgAAAP////8AAAAA
AAD///////////////////////8AAAEAAgADAAUABAAFAAQAAwABAAEAAQABAAMAAwAD
AAMAAwAEAAQABAAEAAQAAwADAAIAAQABAAAAAgACAAIAAQAAAP///////wEAAgACAAIA
AwADAAIAAgAAAP7/AAAAAAMAAwACAAIAAgACAAMAAwABAAIAAwAFAAUABQAFAAYABQAE
AAMAAgAFAAUABQAFAAUABgAGAAYABgAGAAUABQAHAAcABwAHAAUABQAFAAUABQAGAAYA
BQAFAAUABQAEAAQABAAEAAQABgAGAAYABQADAAMAAwACAAQABAAEAAQABAAEAAMAAwAB
AAEAAQABAAEAAQABAAEAAAAAAAAAAAADAAMAAwADAAAAAAAAAAAAAAAAAAAAAAAAAAAA
AAAAAP7//v/+//7//v/+//7//v///wAAAQACAAEAAAD///7///8AAAEAAgAAAAAAAAD/
//3//f/9//3//////////////////v/+/wEAAgADAAUAAwABAP///f/9//7///8AAAAA
AAAAAAEA//8AAAAAAAAAAAAAAAAAAAAAAAAAAAAAAAAAAAAAAAAAAAAAAAAAAAAAAAAA
AAAAAAAAAAAAAAAAAP/////9////AQACAAMABQAGAAcABwAHAAcACAAKAAsADAANAA0A
DQAMAAwADAAMAAwADgAQABIAEAANAAkABAACAAAA///+//3//v///////v/+//v/+//6
//r/+P/4//f/9f/2//b/9v/2//j/+P/4//j/9//3//f/9//3//f/+P/4//n/+f/6//r/
/P/8//z//P/8//v//f8BAAcAFAAuAEwAZQB5AIIAgwCIAJQAlQCLAHQAQQDy/6n/b/81
//3+1P65/qn+r/7C/tb+9P4f/0X/Y/+C/5z/r/+//8z/1//f/+X/7f/z//n/AAABAAAA
AgADAAMABQAGAAcACAAJAAoACwALAAsADAAMAAwADwAPABAAEAAPAA8ADwAPABIAEgAS
ABIAEAAQABEAEgASABIAEwAUABYAFgAWABYAFAAVABUAFQAXABcAFwAYABcAFwAYABgA
GQAaABsAHAAaABsAGwAbABsAHAAdAB0AHwAgACAAIQAiACMAIwAjACEAIQAhACIAIgAj
ACMAIwAhACEAIgAjACUAJQAjACMAIgAiACIAIgAjACIAIQAhACAAHwAeAB0AHAAbABoA
GQAWABQAEwASABAADwAMAAwACQAIAAcABwAJAAYABAADAAEAAAD+//7/AAD/////AAAA
AAAA/////wEAAQABAAEAAwADAAMABAABAAAA/////wEAAwADAAMABQAFAAUABQAFAAUA
BQAFAAUABgAGAAYABgAGAAUABQADAAMABAAEAAYABgAGAAUABgAFAAUABQAFAAYABgAG
AAUABQAEAAQABgAEAAYABgAHAAcABgAGAAQABAAFAAUABwAIAAkACwAHAAcABwAIAAgA
CAAIAAgABwAHAAcABwAHAAgACAAIAAoACgAJAAkABwAHAAcABwAJAAkACQAJAAkACgAK
AAkACQAJAAkACAAIAAgACAAIAAYABgAGAAUABwAHAAcABgAGAAYABgAGAAYABgAFAAUA
BwAHAAcABwAFAAUABQAFAAQABAAEAAQAAwADAAMAAwAEAAQABAAEAAQABAAEAAQABAAE
AAQABAAGAAYABgAGAAUABAADAAIAAgACAAIAAgACAAIAAgACAAIAAgACAAIAAgACAAIA
AQADAAMAAwADAAIAAQAAAP////8BAAIAAAAAAAAAAAAAAAAAAAAAAAAA////////AQAD
AAQABQAHAAgABwAHAAcABwAGAAYABwAIAAcABwAHAAYABQACAAEAAAAEAAYACAAGAAUA
BAACAAMAAgAAAP7//P/+///////+//7//f/9//z//P/8//z/+//5//j/+P/4//b/9v/2
//b/9v/1//X/9f/1//X/9f/2//b/9//3//j/+P/4//j/+P/0//T/+f/5//3/BQAWADAA
TABlAHcAegB7AIQAjACLAH8AZAAlANT/i/9P/xn/5/7C/q3+of6j/rj+0v7y/hn/Qf9f
/3z/lv+t/7//yv/R/9n/3//n/+//9//8//////8CAAQABQAHAAgACQAKAAkACgALAAsA
DQAOAA4ADgANAA0ADgAOAA8ADwAPAA8AEAAQABAAEAAQABAAEQASABIAEgATABQAFAAU
ABQAFAAUABUAFQAVABcAFwAXABgAGQAZABoAGgAYABgAGAAYABoAGwAbABsAHQAeAB8A
HwAdAB4AHgAfACAAIQAhACEAHwAfAB8AIAAiACMAIwAjACMAIwAkACUAIwAjACEAIQAi
ACIAIgAiACEAIAAfAB8AHAAbABoAGQAWABUAFAATABIAEAAPAA4ADgANAAoACgAHAAYA
BQAFAAMAAAD+//3////+//z//P/8//v/+//8//z//P/7//v/+//7//v/+//9//3//f/+
//7//v/+//////8BAAEAAQADAAMAAwADAAEAAQABAAEAAwAEAAQABAACAAIAAQABAP//
//8AAAAAAgACAAIAAQAAAP///////wEAAgACAAIAAwADAAIAAgACAAAAAgACAAUABQAE
AAQABAAEAAUABQADAAQABQAHAAUABQAFAAYABAAEAAQABAAHAAcABwAHAAcACAAIAAgA
CgAKAAkACQAHAAcABwAHAAcABwAHAAcABwAIAAgABwAFAAUABQAEAAQABAAEAAQABgAG
AAYABQAFAAUABQAEAAYABgAGAAYABQAEAAIAAQADAAMAAwADAAUABQAFAAUAAgACAAIA
AgAFAAUABQAFAAIAAgACAAIABAAEAAQABAAEAAQABAAEAAIAAgACAAIAAgACAAIAAgAC
AAIAAgACAAIAAgACAAIAAgACAAIAAgACAAIAAgABAAMAAwADAAMAAQABAAEAAQADAAMA
AgACAAAAAAAAAAEAAQABAAEAAQABAAIAAwAEAAMAAgABAAEA//8CAAIAAgACAAIAAgAA
AAAAAAAAAAIAAgACAAIAAAAAAAAAAAAAAAAAAAAAAAIAAgACAAEAAQABAAMABQAGAAcA
CQAKAAsACwALAAsADgAOAA8AEAARABEAEQAQABAADgAOAA4ADgAQABIAEAANAAoABgAF
AAYABAACAAAAAAABAAEAAAD+//3//f/8//7//v/+//3/+//6//r/+v/6//r/+v/6//r/
+f/5//n/+f/5//n/+v/6//v/+//8//z//P/8//z//P/4//v///8BAAMADgAiAEAAYQB9
AI4AkwCYAKQAqQCdAIQASwD0/5//W/8d/+P+tP6Z/of+hf6U/rT+1P75/if/T/9w/4r/
o/+3/8T/zf/V/9//6f/x//n/AAADAAEABAAGAAcABwAIAAkACgANAA4ADwAPAA0ADgAO
AA4AEQARABIAEgARABEAEQARABQAFAAUABQAFAAUABUAFgAWABYAFwAYABgAGAAYABgA
GAAZABkAGQAZABkAGQAaABsAGwAcABwAHAAcABwAHAAcAB0AHQAdABsAHAAdAB0AHwAg
ACAAIQAiACMAIwAjACMAIwAjACQAJAAlACUAJQAlACUAJgAnACcAJwAlACUAJgAmACYA
JgAjACIAIQAhACIAIQAgAB8AHAAbABoAGQAaABgAFwAWABQAEwAQABAADQAMAAsACwAM
AAoACQAJAAYABAABAAAAAgABAAEAAgACAAIAAQABAP//////////AQABAAEAAgAAAAAA
AAABAAEAAwADAAMAAwADAAMAAwADAAMAAwADAAUABgAGAAYABAAEAAMAAwAFAAUABgAG
AAQABAAEAAMAAgABAAEAAQABAAIAAgACAAMAAwACAAIABAACAAQABAADAAMAAgACAAIA
AgADAAMABQAGAAcACQAFAAUABQAGAAgACAAIAAgABwAHAAcABwAHAAgACAAIAAoACgAJ
AAkABwAHAAcABwAJAAkACQAJAAkACgAKAAkABwAHAAcABgAIAAgACAAIAAgACAAIAAcA
BwAHAAcABgAGAAYABgAGAAQABAADAAMAAwADAAMAAwADAAMAAwADAAQABAAEAAQAAwAD
AAMAAwAEAAQABAAEAAIAAgACAAIAAgACAAIAAgACAAIAAgACAAIAAgACAAIAAgACAAIA
AgACAAIAAgACAAAAAAAAAAAAAgACAAIAAQABAAEAAQABAAMAAwADAAMAAQABAAAAAAAA
AAAAAAABAAEAAQABAAEAAAAAAAAAAAAAAAAAAAABAAEAAgAAAAAAAAAAAAAA/v/+//7/
/v///wAAAQACAAIAAQABAAEABAAHAAkACwALAAwADQANAA8ADwAQABAAEAAQABAADwAO
AAwACwAIAAgACAAKAAwADgAMAAkABgACAAEAAAD+//3//P/9/////f/8//z/+//9//z/
/P/8//r/+f/3//b/+P/4//j/+P/2//b/9v/1//f/9//3//f/+f/6//r/+//6//r/+f/4
//j/+P/4//j//f///wEAAwAIABgANgBZAHcAjgCVAJYAogCtAKcAkABlABgAu/9r/yn/
7f66/pX+f/55/ob+ov7E/uv+F/9D/2T/gP+Z/6//vv/L/9X/3f/j/+3/9f/8/wMAAwAG
AAgACQALAAwADQAOAA0ADgAPAA8AEQASABIAEgATABMAFAAUABMAEwATABMAFgAWABYA
FgAUABQAFQAWABYAFgAXABgAGAAYABgAGAAYABkAGQAZABsAGwAbABwAGwAbABwAHAAe
AB4AHgAeAB4AHwAfAB8AHQAeAB8AHwAgACIAIwAlACQAJQAlACUAJQAlACUAJgAmACcA
JwAnACcAJwAoACkAKQApACcAJwAoACgAKAAoACUAJAAjACMAIgAhACAAHwAeAB0AHAAb
ABwAGgAZABgAFgAVABIAEgAPAA4ADQANAAsACAAGAAUABQAEAAIAAgACAAEAAQACAAAA
AAD/////AQABAAEAAQABAAEAAQACAAQABAAEAAUABQAHAAcABwAHAAcABwAHAAkACQAJ
AAkABwAIAAgACAAHAAYABAADAAUABQAGAAYABgAGAAYABQAGAAUABQAFAAcACAAIAAgA
BgAFAAMAAgADAAIABQAGAAUABQAEAAQABgAGAAcABwAJAAoACwANAAoACQAIAAgACgAK
AAoACgAJAAkACQAJAAsADAAMAAwADAAMAAsACwAJAAkACQAJAAkACQAJAAkACQAKAAoA
CQALAAsACwAKAAgACAAIAAgACAAIAAgABwAJAAkACQAIAAgACAAIAAgACAAIAAcABwAF
AAUABQAFAAUABQAFAAUABgAGAAYABgAFAAUABQAFAAYABgAGAAYABgAGAAYABgAEAAQA
BAAEAAIAAgACAAIABAAEAAQABAAEAAQABAAEAAYABgAGAAYABAAEAAQABAAFAAYABwAH
AAYABQAEAAMAAwADAAMAAwADAAMAAgACAAIAAgACAAMAAwADAAMAAwACAAIAAgACAAIA
AgACAAMAAwAEAAQAAgACAAIAAgAAAAAAAAAAAAAAAAAAAAAAAgADAAQABwAJAAoACwAN
AA4ADwAPAA8ADwAQABAAEQARABEAEAAPAAwADAAKAAoACgAMAA4AEAAOAAsACAAEAAMA
AgAAAP7//v/+///////8//z/+//7//v//P/9//7/+//5//j/+P/4//j/+P/4//j/+P/3
//f/9//3//f/9//4//j/+f/5//j/+P/4//j/+v/6//r/+//9////BQAUADAAVAB1AI0A
lgCZAKIArACpAJUAcAAnAMr/df8t/+/+t/6S/n3+df5//pr+uv7e/gv/N/9Z/3L/jP+j
/7f/wv/N/9X/3f/l/+//9f/4//n/9//6//z//f8BAAIAAwAEAAUABgAHAAcABwAIAAgA
CAAHAAcACAAIAAsACwALAAsADgAOAA4ADgANAAwADAAMAAwADAANAA4ADgAOAA4ADgAO
AA8ADwAPABEAEQARABIAEQARABIAEgAUABQAFAAUABIAEwATABMAEwAUABUAFQAVABYA
FgAXABYAFwAXABcAGAAZABoAHAAaABsAGwAbABsAGwAcAB0AHwAfAB0AHQAaABoAGgAa
ABkAGAAXABcAGAAXABYAFQASABEAEAAPAAwACgAJAAgABgAFAAIAAgABAAAA////////
/P/6//n/+f/4//b/9v/2//X/9f/2//T/9P/z//P/9P/1//b/9//1//X/9f/2//j/+P/4
//n/+f/7//v/+//5//n/+f/5//r/+//8//3//P/8//v/+v/6//r/+f/5//v/+//8//z/
+//6//n/9//3//f/+P/5//n/+v/6//r/+//7//r/+v/6//j/+v/6//v/+//6//r/+v/6
//v/+//7//z//f////3//f/9//7//v/+//7//v/9//3//f/9////AAAAAAAAAAAAAP//
//////////////////////////8AAAAA///////////+//7//v/+//7//P/8//z/+//9
//3//f/8//z//P/8//z//v/+//3//f/9//3//f/9//v/+//7//v//P/8//z//P/9//3/
/f/9//z//P/8//z//P/8//z//P/8//z//P/8//7//v/+//7//P/8//z//P/+//7//v/+
//z//P/8//z//v/+//7//v8AAAAAAAD///3//f/9//3//////////////////v/+//7/
/v/+///////////////8//z//P/8//7//v/+//////8AAP7//v/+//7//v/+//7//v/+
//7//v/+//7/AAD///////8DAAUABgAHAAkACgALAAsACwALAAwADAALAAwADQANAA0A
DAAMAAoACgAKAAwADgAPAAwACAAEAAAA///+//z//P/6//r/+//7//r/+v/5//n/+P/4
//j/+P/3//X/9P/0//T/9P/0//T/9P/0//P/9f/1//X/9f/z//T/9P/1//X/9v/2//b/
9v/2//b/9v/5//v//f8DABQAMgBUAHEAhwCQAJMAnACmAKUAlQBwACsA0P+D/0P/A//H
/p7+i/6F/o/+qv7G/uj+F/9B/1//fP+Y/63/vf/K/9P/2//h/+n/8f/1//j//f///wIA
BAAFAAUABgAHAAgABwAIAAkACQAKAAwADQAOAA0ADQAOAA4ADwAPAA8ADwAQABAAEAAQ
ABIAEgATABQAEgASABMAFAASABIAEgASABIAEwATABMAEwATABMAFAAXABcAGAAYABoA
GgAaABoAGQAZABgAFwAYABoAHAAdAB0AHgAeAB8AHgAfAB8AHwAhACEAIQAiACIAIwAj
ACMAJQAlACYAJwAlACUAIwAjACIAIgAiACIAIwAiACEAIQAeAB0AHAAbABwAGwAaABkA
FwAUABIAEAAOAA0ACgAKAAgACAAIAAkACAAEAAEA//8AAAAA//8AAP///f/8//z/+v/6
//n/+f/6//v//P/9//3//f/9//7/AAAAAAAAAQABAAMAAwADAAEAAQABAAEA////////
/////wAAAAAAAAIAAgABAAEA/////wAAAAACAAIAAgABAAIAAQABAAEAAQACAAIAAgAC
AAEA///+/////v8BAAIAAgABAP///v8AAAAAAQABAP//AAABAAMAAwADAAMABAAEAAQA
BAAEAAUABQAFAAUAAwAEAAQABAAEAAQAAwADAAMAAwADAAMAAwADAAMAAwADAAQABAAD
AAMAAwADAAIAAgACAAIAAgAAAAAAAAD//wEAAQABAAAAAgACAAIAAgAEAAQAAwADAAIA
AQAAAP//AQABAAEAAQD+//7//v/+////////////AAAAAAAAAAD+//7//v/+//7//v/+
//7//v/+//7//v/+//7//v/+//7//v/+//7//v/+//7//v8AAAAAAAAAAP7//v/+//3/
+//7//v/+//9//3//f/9//3//f/8//z//P/8//z//f////////////r/+v/6//z//P/8
//z//P/8//z/+//7//v//f///wAAAQADAAQABQAFAAUABQAEAAQABQAGAAYABQAEAAIA
AAD+//7//v8AAAIABAACAAEAAAD+////AAD+//z/+v/4//n/+f/4//j/9//3//b/9v/2
//b/9f/x//D/8P/w//D/8P/w//D/8P/v/+//7//x//H/8f/y//L/8//z//T/8//y//H/
8P/y//T/9f/3//f//f8IACAAPgBbAHMAfgB/AIQAjACPAIUAbgA7AOz/nf9f/yf/6/66
/p3+j/6P/qL+vP7Y/v/+Lf9P/2z/hv+b/6//vP/F/8v/1f/f/+X/6//y//X/8//2//j/
+f/7//z//f/+////AAABAAEAAwAEAAQABAAEAAMAAwACAAMAAwADAAMABgAGAAYABgAE
AAQABQAGAAYABgAHAAgACAAIAAgACAAIAAkACQAJAAsACwALAAwACwALAAwADAAMAAwA
DAAMAAwADQANAA0ADQAOAA8ADwAPABAAEAARABIAEwATABMAEwATABMAFAAWABcAFwAX
ABUAFQAWABcAFwAXABUAFQASABIAEgASABMAEgARABEADgANAAwACwAKAAkACAAHAAgA
BgADAA==
         </WaveFormData>
      </LeadData>
      <LeadData>
         <LeadByteCountTotal>10000</LeadByteCountTotal>
         <LeadTimeOffset>0</LeadTimeOffset>
         <LeadSampleCountTotal>5000</LeadSampleCountTotal>
         <LeadAmplitudeUnitsPerBit>4.88</LeadAmplitudeUnitsPerBit>
         <LeadAmplitudeUnits>��V</LeadAmplitudeUnits>
         <LeadHighLimit>2147483647</LeadHighLimit>
         <LeadLowLimit>268435456</LeadLowLimit>
         <LeadID>V3</LeadID>
         <LeadOffsetFirstSample>0</LeadOffsetFirstSample>
         <FirstSampleBaseline>0</FirstSampleBaseline>
         <LeadSampleSize>2</LeadSampleSize>
         <LeadOff>FALSE</LeadOff>
         <BaselineSway>FALSE</BaselineSway>
         <ExcessiveACNoise>FALSE</ExcessiveACNoise>
         <MuscleNoise>FALSE</MuscleNoise>
         <LeadDataCRC32>931205211</LeadDataCRC32>
         <WaveFormData>
CgAKAAoACgAMAAwADAAMAAwADAAMAAwADgAOAA4ADgAOAA4ADgAOAA4ADgAOAA4ADAAM
AAwADAAOAA4ADgAOAAwADAAMAAwACwALAA0ADgAPABAAEgATABUAFgAXABcAFwAXABkA
GgAdAB4AHwAgACAAHwAeAB0AHgAgACQAJQAlACIAHwAcABgAFQASAA8ADgAOAA4ADQAO
AAwACwAJAAcABgAGAAUABAADAAIAAgAAAAAAAAAAAAIAAgACAAIAAQABAAEAAQACAAIA
AwADAAQABAAEAAQABAAEAAUABwAMABMAGQAnAEAAXQB5AJAAoACsAMMA2gDlAOcAzQCM
ADYA5v+d/1X/Fv/r/s/+vv7A/tL+5P4F/zL/Wv93/5D/qP+8/8v/1f/e/+f/8f/6/wMA
CAALAA8ADwAQABMAFQAWABcAGAAZABgAGAAZABoAGgAbABwAHAAeAB4AHwAfAB8AHwAg
ACAAIAAgACAAIAAeAB4AHgAfACEAIQAgACAAIwAjACMAIwAiACIAIgAiACMAIwAkACQA
JAAkACMAIgAhACEAIQAiACQAJAAlACUAJQAmACgAKQApACkAKgAqACsAKwArACwALAAs
ACwALQAvADEALwAvADEAMgAzADQAMgAyADIAMgAyADEAMQAxADEAMAAvAC8ALQAsACoA
KQAnACYAJAAiACIAIgAgAB4AHAAbABkAGQAWABIAEAAPAA0ADAAJAAkACAAIAAYABgAE
AAMAAgABAAIAAwADAAQABAADAAIAAQADAAMAAwADAAMAAwADAAQABQAFAAUABQAFAAUA
AwAFAAUABQAFAAUABQAFAAUABQAFAAUABAAEAAQAAwADAAQABAAEAAQAAgACAAAAAAAA
AAEAAQABAAEAAgACAAIAAgACAAIAAgACAAQABAAEAAQAAgACAAMABAAGAAYACAAIAAgA
CAAIAAgACAAIAAgACQAHAAcABwAGAAYABwAJAAkACwAKAAoACgAJAAkACQAJAAcABwAH
AAcACQAJAAkACAAGAAYABgAEAAYABwAHAAcABAAEAAQABAAFAAUABQAEAAQABAAEAAQA
AgACAAIAAwAFAAQAAwADAAMAAwADAAMAAAAAAAEAAQACAAIAAgACAAAAAAAAAAAAAAAA
AAAAAAAAAAEAAgADAAEAAAD///7/AAD//////v/+//7//v/+//7//v/+//7//P/8//z/
/P/8//z//f/9///////9//3//f/9//7//v/+//3//f/9//3//f/9//3//f/9//3//v/+
//7//f/9//v//P/8//z//P/+//7//P/8//z//P/6//r/+v/6//z//P/8//z//P/8//v/
+//7//z//f/+/wAAAQADAAQABQAFAAUABQAJAAoACwAMAA0ADgAPAA8AEQARABEAEgAV
ABUAFAAQAAoABgADAAEA/f/7//r/+v/6//n/+P/2//f/9f/1//T/9P/z//L/8f/u/+7/
7v/u//D/8P/w//D/7v/u/+3/7f/t/+3/7v/u/+//7//w//D/8P/w//D/8P/z//X/+P/5
/wEADwAoAEUAZwCEAJIAoAC5ANAA1wDRAK0AYgAIALT/bf8p/+z+wf6p/pj+nv64/tL+
8f4c/0j/Zf9+/5T/qP+3/8P/yv/T/93/5v/t//T/+f/7//v//P///wEABAAFAAYABwAI
AAgACQAKAAgACQAKAAoACgAKAAsACwALAAsADAAMABAAEAAQABAAEAAQABAAEQATABMA
EgASABEAEQARABEAEAAQABAAEAARABEAEgASABMAFAAUABQAFQAVABUAFgAYABgAGQAZ
ABgAGAAZABkAGwAbABwAHAAbABsAGwAcACAAIAAgACEAIQAjACEAIQAhACIAIwAkACQA
JAAkACQAJAAjACMAIwAhACAAHwAfACEAIAAeAB0AHQAcABoAGAAWABYAFAASAA4ADQAL
AAsACwAIAAcABwAFAAQAAQABAP7//v/8//z//P/9//7////9//3//P/8//v/+//7//v/
+//7//v/+//7//v/+//8/////////////f/9//v//f/9//3//f/9//3//f/9//3/+//7
//r/+v/8//v/+//8//r/+v/6//j/+v/4//j/+P/5//n/+f/5//r/+v/6//r/+v/6//r/
+v/6//r/+v/6//r/+v/7//z/+v/6//z//P/8//z//P/8//3//v///wEA/////////v/+
////AQABAAEAAAAAAAAAAQABAAEAAQABAAEAAQABAP////////7/AAAAAAAA/v8AAAEA
AQABAP7//v/+//7//f/9//3//P/6//r/+v/6//z//P/8//3//f/8//v/+//5//n/+f/5
//j/+P/5//n/+P/4//j/+P/6//r/+v/6//r/+v/6//r/9//3//f/9//4//j/+P/4//j/
9//3//b/9//4//n/+v/6//r/+v/6//n/+P/3//b/9v/2//f/9//5//n/9//3//f/9//4
//j/+v/5//n/+f/3//f/9//3//f/9//3//j/+P/4//f/9//3//j/+P/4//r/+v/6//n/
+P/3//b/9v/2//b/9v/4//j/+P/4//j/+P/4//j/+P/4//j/+P/6//r/+v/6//j/+P/3
//f/+f/6//v//P/+////AQACAAQABQAGAAcABwAIAAkACgANAA4ADwAPAA8ADwAPABAA
FAAVABUAEgAMAAgABQADAAAA/f/7//r//P/7//r/+P/3//X/9f/0//T/8//y//H/8P/w
//D/8P/w//D/8P/w//L/8v/x//H/8f/x//L/8v/z//P/9P/0//L/8v/y//L/8f/z//T/
9//7/wEAEAArAEkAaACEAJQAoQC2AM0A1wDTALYAcAAWAMH/df8u/+/+xf6q/pz+nv62
/tH+7v4Y/0P/Yv94/5L/p/+1/8D/y//R/9r/5f/s//P/9//5//r//f///wAAAQACAAMA
BAAEAAUABgAGAAcACAAIAAgACAAJAAkACQAJAAoACgAKAAoACgAKAAwADAAMAA0AEQAR
ABAAEAAQAA8ADgANABAAEAAQABAAEQARABIAEgAVABYAFgAWABUAFQAVABYAFAAUABUA
FQAVABYAGAAZABkAGQAaABoAGwAbABsAHAAeAB4AHgAfAB8AIQAfAB8AIAAiACQAJgAk
ACQAJAAkACQAIwAjACMAJQAkACMAIwAjACIAIAAfACEAIAAeABwAGgAaABgAFgAWABUA
EwATABEADgANAA0ABwAGAAMAAwADAAQAAwAEAAEAAQABAAEAAQABAAAAAAADAAMAAwAD
AAEAAQABAAEAAwADAAMABAADAAMAAwADAAUABQADAAUABQAFAAUABQAEAAMAAgABAAMA
AwACAAIAAgABAAEAAgACAAIAAgAAAP7//P/8//z//f/9//3//f/+//7//v/+//7//v/+
//7//v/+//7//v/+//7///8AAAAAAAACAAIABAAEAAQABAACAAIAAgADAAMAAwADAAIA
BAAFAAcABwAFAAQABAAEAAUABQAFAAUAAwADAAMAAwADAAMAAwACAAQABAAEAAIAAAAB
AAEAAQAAAAAAAAAAAP////////7//v/+//7//v/+//7//v///////v/9//3//f/9//3/
/f/6//r/+//7//z//P/8//z/+v/6//r/+v/4//j/+P/4//n/+f/5//n/+v/6//r/+v/6
//n/+f/4//j/+P/4//j/+P/4//j/+P/6//r/+v/6//j/+P/5//n/+//7//n/+f/3//f/
+P/4//j/9//3//f/9//3//f/9//3//f/9//4//r/+v/5//n/9//4//j/+P/2//b/+P/4
//j/+P/4//j/+P/4//j/+P/4//j/+P/6//r/+v/6//j/+P/4//j/+P/4//j/+P/2//b/
9v/2//j/+P/4//j/9//3//n/+v/7//z//v//////AAABAAEAAwADAAUABgAHAAgACQAK
AA0ADQANAA0ADwAQABMAEwAUABAADAAIAAQAAQD+//v/+P/4//j/9//2//T/8//x//D/
7v/t/+v/6//r/+v/7P/q/+r/6v/q/+r/6v/q/+r/6//r/+v/6//s/+z/7f/t//D/8P/w
//D/7v/u/+//8f/y//P/+f8BABAAKQBHAGgAggCUAKUAugDPANUAywCgAFIA+P+j/1n/
Fv/d/rf+ov6Y/qT+wP7b/vr+KP9P/2r/fv+W/6X/s//A/8n/0f/c/+X/7P/x//X/9//4
//v//f/8//3//v///wIAAgADAAQABgAHAAgACAAGAAYABwAHAAcABwAIAAgACAAIAAgA
CAAKAAoACgALAAsACwAKAAoACwALAAsACwAOAA4ADgAOABEAEQASABIAFQAWABYAFgAX
ABcAFwAYABgAGAAZABkAGQAaABwAHQAdAB0AHgAeACEAIQAhACIAJAAkACQAJQAlACcA
JQAlACcAKAApACoAKgAqACoAKgAqACkAKQApACkAKAAnACcAJwAmACQAIwAkACQAIwAi
AB4AHgAcABoAGAAXABUAFQAVABIAEQARAA8ADgALAAsADAAMAAoACgAHAAcABwAHAAUA
BQAEAAQABQAFAAUABQAFAAUABQAFAAcABwAHAAgACAAHAAYABQAFAAUAAwAFAAUABQAF
AAUABQAFAAUABQADAAMAAgACAAAA/////wAAAgACAAIAAAAAAP7//v/+/wEAAQABAAEA
AgACAAIAAgACAAIAAgACAAIAAgACAAIAAgACAAMABAAEAAQABgAGAAYABgAGAAYABQAE
AAMAAwAFAAUABQAEAAYABwAJAAkACQAIAAgACAAHAAcABwAHAAUABQAFAAUABwAHAAcA
BgAGAAYABgAEAAQABQAFAAUABAAEAAQABAABAAEAAQAAAAIAAgACAAIAAgACAAIAAwAB
AAAA/////wEAAQABAAEAAAAAAAEAAQACAAIAAgACAAAAAAAAAAAAAgACAAIAAgD/////
//////7//v/+//7/AAD//////v8AAAAAAAAAAP///v/9//z//f/+////AAD+//7/////
//3//f/7//v//f/9//7//v/8//v/+//7//7///8AAAEA/v/9//z//P/8//z/+//7//3/
/v/+//7//v/+//7/AAAAAAAAAAD+//7//v/+//7//v/+//7/AAAAAAAAAAD+//7//v/+
//7//v/+//7/AAAAAP///////wAAAQACAAYABwAJAAoACwALAAsACwANAA4ADwAQABMA
FAAVABUAFQAVABUAFgAZABkAGAAUAA4ACgAHAAUABQADAAIAAgACAAEAAAD+//v/+f/5
//j/9v/1//T/8//z//T/9f/2//j/+P/4//j/9v/2//X/9f/1//X/9v/2//n/+f/6//r/
/P/8//z//P/9//v/AAADAAkAEwAsAEkAZQCCAJYAogCzAMwA3QDjANkArABeAAgAu/9x
/yr/8/7N/rb+sP6+/tL+7/4c/0b/Y/+A/5r/rP+7/8f/1P/d/+X/7v/1//z/AQAFAAYA
BgAIAAkADAANAA4ADwAOAA4ADwAQABAAEQASABIAFAAUABUAFQAVABUAFgAWABgAGAAY
ABgAFwAWABUAFQAZABkAGAAYABoAGwAcAB0AHgAeAB4AHgAfAB8AIAAgACEAIgAiACIA
IwAjACMAJAAkACQAJQAlACUAJgAoACkAKgArAC0ALgAtAC0ALQAuAC4ALgAuAC8AMQAz
ADEAMQAvADAAMQAyADQANAA0ADQANAAzADMAMwAzADIAMQAxADEAMAAuAC0AKwAqACgA
JgAmACYAJAAiAB4AHQAbABsAGgAWABQAEwAQABAADgAPAA0ADAAJAAgACQAJAAkACQAJ
AAkACAAIAAkACQAJAAkACwALAAsACwAKAAkACAAIAAsACwALAAsACwALAAkACwAJAAkA
CQAJAAsACwALAAsACQAJAAgACAAGAAUABQAGAAYABgAGAAQABgAEAAQABAAFAAUABQAF
AAQABAAEAAQABgAGAAYABgAGAAYABgAGAAYABgAHAAgACgAKAAwADAAKAAoACgAKAAwA
DAAMAA0ACwALAAsACgAKAAsADQANAA0ADAAMAAwACwALAAsACwALAAsACwALAAsACwAL
AAoADAAMAAwACgAKAAsACwALAAgACAAIAAgACQAJAAkACAAIAAgACAAIAAYABgAGAAcA
BwAGAAUABQAFAAUABQAFAAIAAgADAAMAAgACAAIAAgACAAIAAgACAAIAAgACAAIAAQAB
AAEAAQAEAAQABAAEAAIAAQABAAAAAAAAAAAAAAACAAIAAgACAAAAAAAAAAAAAAAAAAEA
AQABAAEA//////////8AAAAA/v////////8AAP7//v/+//7/AAAAAAAA//8BAAMABAAF
AAYACAAJAAsACwALAAoACQAJAAsADAANAA0ADQANAA0ACwALAAsACwAOABEAEQAQAA4A
DAAKAAkABwAFAAMAAgAAAAAA///+//z/+//5//n/9v/2//X/9P/z//L/8v/y//L/8v/y
//L/8P/w//D/7//v/+//7//w//D/8f/x//L/9P/0//T/9P/y//H/9f/2//n/AQAPACgA
QwBfAHoAigCUAKkAwADPANMAxQCOADoA5P+Z/1P/Ev/f/r3+pv6i/rL+yv7n/hL/Ov9Z
/3L/jP+i/7H/vf/I/9H/2f/i/+3/9P/5//v/+//8////AQACAAMABAAFAAYABgAHAAgA
CAAJAAoACgAKAAoACwALAAsACwAMAAwADAAMAAwADAAMAAwADAANAA8ADwAOAA4AEQAR
ABEAEQASABIAEgASABUAFQAWABYAFwAYABgAGAAXABcAFwAYABkAGgAcAB0AHQAeACAA
IQAhACEAIgAiACMAIwAjACQAJAAkACQAJQApACsAKQApACcAKAApACoAKgAqACoAKgAs
ACsAKwArACsAKgApACkAJwAmACQAIwAiACAAHQAaABoAGgAYABYAFAATABEAEQAPAAwA
CwALAAcABgADAAMAAgACAAAAAAD////////////////+//7//f/9//3//f/+////AAAB
AAEAAQABAAIAAwADAAMAAwADAAMAAQADAAMAAwADAAMABQAFAAUABQAFAAUABAAEAAQA
AwADAAQABgAGAAYABAAEAAIAAgACAAMAAwADAAMAAgACAAIAAgAEAAQABAAEAAYABgAG
AAYABgAGAAcACAAGAAYACAAIAAgACAAIAAgACAAIAAgACQAJAAkACQAIAAgACQALAAsA
CwAKAAoACgAJAAkACQAJAAcABwAHAAcABwAHAAcABgAGAAYABgAEAAQABQAFAAUABgAG
AAYABgAFAAUABQAEAAQABAAEAAQAAgACAAIAAwAFAAQAAwADAAMAAwADAAMAAAAAAAEA
AQACAAIAAgACAAIAAgACAAIAAgACAAIAAgABAAEAAQABAAAAAAAAAAAAAgABAAEAAAAA
AAAAAAAAAAAAAAAAAAAAAAAAAAAAAAD+//7//////wEAAQD//////////wAAAAACAAEA
AQABAP//////////////////AAACAAIAAQABAAAAAAD///7//P/+//7//v/+//7//v/+
//7//v/+//7//v/+//7//v/+//7//v/+//7//v/+/wAAAAAAAP////8BAAIAAwAEAAYA
BwAJAAoACwALAAsADQAPABAAEQAQABEAEgATABEAEQARABEAFAAXABcAFgAQAAwACAAF
AAUAAwABAAAA/v/+//3//P/6//n/9//3//j/+P/3//b/8//y//L/8v/y//L/8v/y//L/
8v/y//H/8f/x//H/8v/0//X/9f/2//b/9v/2//b/9v/z//X/+P/7////BwAWADEATwBu
AIgAmACpAMIA1QDdANUArABeAAYAuf9z/y7/8f7J/rD+ov6q/sb+3/4A/yz/U/9u/4T/
nP+v/7v/xv/P/9v/5v/t//b//f//////AAADAAUABgAHAAgACQAMAAwADQAOAAwADQAO
AA4AEAAQABEAEQARABEAEgASABQAFAAUABQAFAAUABQAFQAXABcAFgAWABcAFwAXABcA
GgAaABoAGgAbABsAHAAcAB0AHgAeAB4AHQAdAB0AHgAeAB4AHwAfAB0AHgAgACEAIwAj
ACQAJAAlACUAJQAmACgAKAAoACkAKQArACkAKQApACoAKwAsACwALAAsACwALAArACsA
KwApACgAJwAnACcAJgAkACMAIwAiACAAHgAdAB4AHQAcABgAFwAVABUAEwAQAA8ADwAM
AAwACgALAAkACAAFAAQABQAFAAUABQAFAAUABAAEAAMAAwADAAMAAwADAAMAAwADAAMA
AwAEAAUABQAFAAUABQAFAAMABQAFAAUABQAFAAUABQAFAAUAAwADAAIAAgADAAMABAAG
AAQABAAEAAIAAgAAAAAAAAABAAEAAQABAAIAAgACAAIAAgACAAIAAgACAAIAAgACAAIA
AgADAAQABAAEAAYABgAEAAQABAAEAAYABgAGAAcABwAHAAcABgAGAAcACQAJAAkACAAI
AAgABwAHAAcABwAHAAcABwAHAAUABQAFAAQABAAEAAQAAgAEAAUABQAFAAQABAAEAAQA
AwADAAMAAgACAAIAAgACAAAAAAAAAAEAAQAAAP////////////////7//v//////AAAA
AAAAAAD+//7//v/+//7//v/+//7//f/9//3//f/+//7//v/+/wAA//////7//v/+//7/
/v/+//7//v/+//z//P/8//z//v/+/////////////f/9//////8AAAAA/v/9//3//f/7
//v/+//7//3//f/9//7//v/+//3//f/9//7//v/+//7//v/+//7//v/+//7//P/8//z/
/P/+//7//v/+/wAA/////wEAAwAFAAcACgAKAAsACwALAAsACwALAA0ADAANAA4ADwAO
AA8ADwAPAA8ADwAQABMAEwASAA4ACgAGAAMAAQD//////v/+//7//f/8//r/+f/3//f/
9v/2//X/9P/z//L/8v/y//L/8v/y//L/8v/y//D/7//v/+//8f/y//L/8//x//L/8v/y
//T/9P/0//X/9//6//3///8BAA4AJwBFAGYAggCUAKMAvADTAOEA3QDAAIAAKADT/4v/
Rv8D/9H+tP6m/qr+wP7d/vr+Jv9R/2z/gv+a/6v/uf/I/9P/2//i/+3/9P/5////AQAC
AAUABwAIAAkACgALAAwADAANAA4AEAARABIAEgASABIAEwATABMAEwAUABQAFgAWABYA
FgAUABQAFAAVABcAFwAWABYAFwAXABcAFwAYABgAGAAYABsAGwAcABwAGwAcABwAHAAf
AB8AHwAgACAAIAAhACEAIAAgACEAIQAjACMAJAAkACUAJQAlACYAJgAmACYAJwApACsA
KQApACkAKgArACwALgAuAC4ALgAuAC0ALQAtAC0ALAArACsAKwAqACgAJwAnACYAJAAi
ACIAIgAgAB4AHAAbABkAGQAZABYAFQAVABEAEAANAA0ACgAKAAgACAAJAAkACQAJAAkA
CQAIAAgACQAJAAkACQALAAsACwALAAsACwALAAwADQANAA0ADQAPAA8ADQAPAA8ADwAP
AA8ADwAPAA8ADwAOAA0ACwAKAAwACwALAAwACgAKAAoACAAJAAgACQAKAAsACwALAAsA
CwAKAAkACAAKAAoACgAKAAoACgAKAAoADAAMAA0ADgAOAA4AEAAQAA4ADgAOAA4AEAAQ
ABAAEQAPAA8ADwAOAA8AEQAUABUAEwASABIAEgARABEAEQARABEAEQARABEAEQARABEA
EAASABIAEgAQAA8ADwAOAA0ADAAMAAwADAAMAA0ADgAOAAwADAAMAAwADgAOAA4ADwAP
AA4ADQANAA0ADQANAA0ADAAMAA0ADQAMAAwADAAMAA4ADgAOAA4ADAAMAAwADAALAAsA
CwALAAoACgAKAAoADAALAAsACgAMAAwADAAMAAwADAAMAAwADAAMAAwADAAOAA4ADwAP
AA4ADQAKAAkACQAJAAoACgAKAAkACQAJAAkACQAJAAkACQAJAAkACgAKAAoACQAJAAcA
CAAIAAgACgAKAAwACgAKAAoACgAKAAoACgAKAAgACAAIAAgACgALAA4AEAARABIAFAAV
ABUAFgAXABcAFwAXABkAGgAZABoAGwAcABsAGwAbABsAGwAcAB8AHwAdABgAEwAOAA0A
CwAJAAcABgAGAAYABQAEAAIAAQD//wAAAAABAAEA/v/9//z//P/8//z//P/8//z//P/8
//z//f/9//3//f/+//7//////wAAAAAAAAAAAAAAAAEAAwAEAAcACwAVACwASwBrAIoA
ngCsAMEA2ADlAOUAzwCUADwA4v+X/1H/DP/Z/r3+rv6u/sL+3v77/iT/UP9t/4D/lv+s
/73/y//W/93/5//w//n//v8DAAMABAAEAAYABwAKAAsADAANAA4ADgAPABAAEAARABIA
EgAQABAAEQARABEAEQASABIAFAAUABQAFAASABIAEgATABcAFwAWABYAFwAXABcAFwAW
ABYAFgAWABgAGQAbABwAGwAcABwAHAAfAB8AHwAgAB4AHgAfAB8AHwAgACIAIwAjACMA
JAAkACMAIwAjACQAKAAoACgAKQArAC0AKwArACsALAAtAC4ALgAuAC4ALgAuAC0ALQAt
ACsAKgApACkAKwAqACgAJwAnACYAJAAiACAAIAAeABwAGgAZABcAFwAVABIAEQARAA4A
DgAMAA0ADgAOAAwADAAJAAkACQAJAAkACQAIAAgACwALAAsACwALAAsACwALAA0ADQAN
AA4ADwAPAA8ADwANAA0ACwANAA4ADwAQABEAEAAPAA4ADQANAA0ADAAMAA4ADQANAA4A
DQAMAAsACAAJAAgACQAKAAkACQAJAAkADAAMAAwADAAMAAwADAAMAAwADAAMAAwADAAM
AA0ADgAMAAwADgAOAA4ADgAOAA4AEAAQABAAEQAPAA8ADwAOAA4ADwARABEAEQAQABAA
EAAPAA8ADwAPAA8ADwAPAA8ADwAPAA8ADgAQABAAEAAOAAwADQANAA0ADAAMAAwADAAL
AAsACwAKAAoACgAKAAoADAAMAAwADQANAAwACwALAAkACQAJAAkACgAKAAsACwAKAAoA
CgAKAAoACgAKAAoACgAKAAoACgALAAsACwALAAoACgAKAAoACgAJAAkACAAKAAoACgAK
AAgACAAIAAgACgAKAAoACgAIAAgACQAJAAkACQAHAAcABwAHAAgACAAIAAcABwAHAAkA
CQAJAAkACQAJAAkACgAJAAgABgAFAAYACAAJAAoACgAKAAoACAAIAAgACAAIAAgACAAI
AAgACAAIAAgACgAJAAkACwAMAA0ADgAQABMAFQAWABcAFwAXABcAGQAYABkAGgAbABoA
GwAbABsAHQAdAB4AIQAgAB4AGQAUABAADQALAAkACQAIAAgACAAHAAYABAADAAEAAQAA
AAAA///+//3//P/8//z//P/8//z//P/8//z//P/7//v/+//5//r/+v/7//v//P/8//z/
/v/+//7///8BAAIABQAJABcAMABNAGsAiACeAKoAwQDcAOkA6wDVAJwASADy/6f/X/8W
/+P+xf62/rb+yv7g/gH/LP9U/2//hv+e/7L/wf/N/9j/3//n//D/+f/+/wEAAwAHAAgA
CwANAAwADQAOAA8AEAAQABEAEgAUABUAFgAWABYAFgAXABcAFwAXABgAGAAZABgAFwAW
ABcAGAAZABsAGwAbABoAGgAbABsAGwAbABwAHAAcABwAHQAdAB4AHgAhACIAIgAiACMA
IwAjACQAIwAiACIAIQAiACQAJwApACkAKQAqACoAKQApACkAKgAuAC4ALgAvADEAMwAx
ADEAMwA0ADUANgA0ADQANAA0ADIAMQAxADEAMgAyADIAMwAxADAALgAtAC8ALgAsACoA
JgAmACQAIgAgAB8AHQAdAB8AHAAbABsAFQAUABEAEQASABIAEAAQAA0ADQANAA0ADQAN
AAwADAAPAA8ADwAPAA0ADQANAA0ADgAPABAAEgATABMAEwATABEAEQAPABEAEQARABEA
EQARABEAEQARABEAEQAQABAAEAAPAA8AEAAQABAAEAAOAA8ADgAPABAADwAPAA8ADwAP
AA4ADQAMAA0ADgAPABAADgAOAA4ADgAQABAAEQASABAAEAASABIAFAAUABQAFAAUABQA
FAAVABUAFQAVABQAFAAVABcAFwAVABQAFAAUABUAFQAVABUAFQAVABUAFQAVABUAFQAU
ABQAFAAUABIAEgATABMAEwASABIAEgASABEAEQARABAAEAAQABAAEAASABIAEgATABIA
EAAOAA0ADQANAA0ADQAMAAwADQANAAwADAAMAAwADgAOAA4ADgAMAAwADAAMAAsACwAL
AAsADAAMAAwADAAMAAsACwAKAAoACgAKAAoACgAKAAoACgAMAAwADAAMAAsACgAKAAkA
CQAJAAcABwAJAAkACgAKAAoACQAJAAkACQAJAAkACQALAAsACwAMAAgACAAIAAgACAAI
AAgACgAKAAoACQALAA0ADgAPABIAFAAVABcAFwAXABYAFQAVABcAGAAZABgAGQAaABsA
GQAZABkAGQAaAB0AHQAcABwAGgAYABcAFgAVABQAFAATABIAEAAOAAoACQAHAAcABgAG
AAUABAABAAAAAAAAAAAAAAAAAAAAAAAAAAAA//8BAAEAAQACAAIAAwADAAQAAwACAAEA
AAACAAUABwAGAAkADQAZACwASQBnAIQAmgCoALcAzgDfAOcA4QC6AHAAGgDP/4n/Pv/9
/tf+vv62/sT+2P7x/hj/Rv9n/4D/mP+s/7//zf/W/9//6f/0//3/BAAJAAsACwAMAA8A
EQASABMAFAAVABgAGAAZABoAGgAbABwAHAAaABoAGwAbAB0AHQAeAB4AIAAgACAAIAAg
ACAAIAAhACMAIwAiACIAJQAlACUAJQAoACgAKAAoACcAJwAoACgAKQAqACoAKgArACsA
KwAsACwALAAtAC0ALQAuADAAMQAxADEAMgAyADUANQA1ADYAOAA4ADgAOQA5ADsAOQA5
ADkAOgA7ADwAPgA+AD4APgA8ADsAOwA7AD0APAA7ADsAOwA6ADgANwA3ADYANAAyADQA
MgAuAA==
         </WaveFormData>
      </LeadData>
      <LeadData>
         <LeadByteCountTotal>10000</LeadByteCountTotal>
         <LeadTimeOffset>0</LeadTimeOffset>
         <LeadSampleCountTotal>5000</LeadSampleCountTotal>
         <LeadAmplitudeUnitsPerBit>4.88</LeadAmplitudeUnitsPerBit>
         <LeadAmplitudeUnits>��V</LeadAmplitudeUnits>
         <LeadHighLimit>2147483647</LeadHighLimit>
         <LeadLowLimit>268435456</LeadLowLimit>
         <LeadID>V4</LeadID>
         <LeadOffsetFirstSample>0</LeadOffsetFirstSample>
         <FirstSampleBaseline>0</FirstSampleBaseline>
         <LeadSampleSize>2</LeadSampleSize>
         <LeadOff>FALSE</LeadOff>
         <BaselineSway>FALSE</BaselineSway>
         <ExcessiveACNoise>FALSE</ExcessiveACNoise>
         <MuscleNoise>FALSE</MuscleNoise>
         <LeadDataCRC32>315570921</LeadDataCRC32>
         <WaveFormData>
3P/c/9z/3P/a/9r/2v/a/9r/2v/a/9r/3P/c/9z/3P/c/9z/3P/c/9z/3P/c/9z/2v/a
/9r/2v/c/9z/3P/c/9z/3f/d/9z/2v/a/9z/3v/d/97/3//h/+P/4//j/+P/5v/m/+j/
6f/q/+z/7f/u/+3/7v/u/+7/8v/z//b/9v/2//P/8f/w/+z/6P/m/+L/4//j/+L/4f/h
/9//3f/c/9r/2P/Y/9f/1P/T/9P/0//T/9P/1P/U/9b/1v/V/9X/1f/V/9b/1v/X/9f/
1//X/9n/2f/Z/9n/2P/Y/9j/2f/d/+L/5P/l/+//AAARACgAQABYAHoAoQDHAOUA8gDm
AMYAnwBwADQA+P/K/6L/ff9l/1X/Tv9a/3f/jf+X/57/p/+v/7P/uv/B/8j/0P/W/97/
4v/k/+X/5P/l/+f/6P/q/+r/6v/r/+z/7P/s/+3/6//s/+7/7v/w/+//7//u/+7/7//v
/+//8v/y//L/8v/w//D/8f/x/+//8P/w//D/8f/x//L/9P/1//X/9f/0//T/9f/1//X/
9v/3//f/9//3//j/+P/3//n/+v/6//r/+v/7//3//f/+//7//////wEAAgACAAMAAwAD
AAMAAwAGAAYABgAGAAkACQAKAAwACgAKAAoACgAMAAwADAAMAAwADAAMAAwADAAMAAoA
CgAJAAgABwAFAAQABAACAAAAAAAAAAAAAAD9//v/+f/3//n/+P/3//b/9f/1//P/9f/z
//H/8f/y//X/9f/1//T/8f/x//H/8v/0//T/9P/0//X/9f/0//T/8//0//X/9f/2//T/
9P/1//P/8//z//P/8//0//T/8//0//T/8v/y//D/8P/w//D/8v/x//H/8f/x//H/8P/w
//L/8v/y//L/8v/y//L/8v/z//P/8//z//X/9f/1//T/8v/y//L/8//1//b/9v/3//f/
9//3//f/9//3//n/+f/4//f/9//3//b/9v/3//j/+v/6//r/+f/6//r/+v/5//f/+P/4
//j/+v/6//r/+v/5//j/9//0//b/+P/4//j/9//3//f/9//4//j/+P/4//b/9v/2//b/
9v/2//b/9v/4//n/+f/4//j/+P/3//b/9P/1//X/9f/3//f/9//2//X/9P/0//T/9v/2
//T/9P/2//b/9v/2//X/9P/z//L/9P/0//T/8//z//T/9P/1//b/9v/1//T/9P/0//T/
9f/1//X/9v/2//j/+P/3//f/9v/2//b/9v/0//T/9P/y//P/8//0//X/8//z//T/9f/1
//T/9P/0//T/9P/0//T/9P/3//j/9v/2//b/9v/0//T/9P/0//b/9v/2//f/9//2//b/
9v/2//j/+f/6//3/////////AQABAAIAAgAEAAUABgAIAAkACgALAAwADgAOABAAEQAU
ABQAEwAPAAsACAAEAAAA///8//v/+//6//n/9//1//X/9P/0//L/8v/x//D/7//t/+3/
6//r/+7/7v/u/+7/7f/t/+3/7f/u/+7/7//v//H/8f/x//H/7//v//D/8P/y//X/9f/2
//j//f8FABQAKQBCAFYAbACMALEA1QDtAPYA4gDCAJ0AcAA6AAQA2v+0/5H/f/95/3T/
ev+V/6//t/+4/7//x//N/9b/2//i/+j/7v/0//j//P/7//r/+//9//7/AAAAAAAAAQAC
AAIAAgADAAEAAgAEAAQABgAFAAUABAAGAAcABwAHAAgACAAIAAgABgAGAAcABwAJAAoA
CgAKAAgABwAHAAgABwAHAAcABgAIAAkACQAJAAgACQAJAAkACwAMAAwACwALAAwADAAM
AAoACwANAA0AEAAQABEAEQAPABAAEAARABUAFQAVABUAFgAWABYAFgAXABcAGAAaABoA
GgAaABoAGAAYABgAGAAYABgAGAAYABoAGgAYABgAFwAWABUAEwASABIAEAAOAA8ADgAN
AAwACgAJAAgABwAHAAYABQAEAAMAAwABAAMABQADAAMABAADAAMAAwACAAEAAQABAAIA
AgACAAIAAgABAAEAAAAAAAMABAAFAAUAAgAAAAAAAQD/////////////AAAAAP//AAAA
AP7//v/+//7//v/+//7//f/9//3//f/9//z//P/8//z//P/8//z//P/8//z/+//7//v/
+//9//3//f/8//7//v/+/////f/+//7////9//3//f/9//7///8CAAMAAAD///////8A
AAAAAQACAAIAAgACAAEAAAAAAAAA/////wAAAAAAAAAAAAAAAAAAAAAAAAAA/v8AAAIA
AgACAP///////////v/+//7//v/+//7//v/+//7//v/+//7//v///////v/8//z/+//6
//r/+//7//v/+//7//v/+v/6//r/+//8//7//v/8//z/+v/6//r/+v/6//r/+v/6//z/
/P/8//v/+//8//z//f/8//z/+//6//j/+P/4//n/+//7//z//P/6//r/+f/5//v//P/9
//7//P/8//z/+v/6//n/+f/5//v/+//8//3/+//6//r/+v/6//r/+v/6//z//f/8//v/
+v/5//j/+v/6//r/+v/6//r/+v/6//z//P/8//z//P/8//z//P/8//z//P/9//v/+v/6
//r/+v/8//3//v///wEAAQABAAQABQAHAAgACQAJAAkACgANAA4ADwAQABAAEAASABMA
GAAYABcAEwAQAA4ACwAIAAUAAgABAAEAAgABAP///f/5//j/+P/2//b/9f/0//P/9f/1
//P/8//y//L/8v/y//P/8//z//P/9P/0//X/9f/3//f/9//3//X/9f/2//b/9v/3//f/
+P/6//3/BQAQAB0ALgBEAFgAbACHAKkAywDkAOwA3gC/AJoAbgA4AAIA2v+5/5n/hf+C
/4L/hf+b/7X/vv+//8f/z//U/9n/4v/m/+z/9P/6//7/AQAAAAEAAwAEAAQABAAEAAUA
BgAGAAYABwAFAAYACAAIAAoACQAJAAgACgALAAsACwALAAoACQAIAAgACAAJAAkACwAM
AAwADAAKAAkACQAKAA0ADQANAAwADAANAA0ADQAQABEAEQARAA8AEAAQAA8ADwAQABAA
EAASABMAFQAVABYAFgAXABcAFwAYABgAGQAbABsAGwAbABwAHAAcABwAHgAfACEAJAAi
ACIAIgAiACIAIgAiACIAIgAiACIAIgAiACIAIAAgACIAIgAiACEAHgAeABwAGgAaABoA
GgAaABoAGQAYABcAFgAUABIAEAARABEADwARABEADwAPABAAEQARABEAEAARABEAEQAS
ABEAEAAPAA4AEAARABEAEgARABIAEwATABQAEgASABMAEwATABMAEwASABIAEQAPABAA
EAAOAA4ADgAOAA4ADgAQAA8ADwAPAA0ADQAMAAwADgAOAA4ADgAOAA4ADgAOAA0ADQAN
AA0ADwAPAA8ADgAOAA4ADgAPAA8AEAAQABEAEQARABEAEQAPAA8AEQARABIAEQARABEA
EgASABMAFAASABIAEgARABIAEgASABEADwAQABAAEAAQABAAEAAQABEAEgATABIAEQAS
ABEAEAARABEAEQARAA4ADgAOAA4ADgAOAA4ADgAOAA4ADgAOAA4ADwAPAA4AEAAQAA8A
DgAMAA0ADQANAA8ADwAPAA4ADAAMAA0ADgAMAAwACgAKAAsADAANAA4ADgAOAA4ADgAM
AAwADAALAAsADAAMAA0ADAAMAAsACgALAAwADQAPAA0ADQAOAA4ADgAOAA0ADQANAA4A
DwAQAA4ADgAOAAwADgANAA0ADQALAAsADAANAA0ADAAMAAwADAAMAAwADAAKAAsADAAO
AA4ADgAOAAwADAAMAAwADAAMAAwADAAOAA4ADgAOAAwADAAMAAwADgAOAA4ADgAMAAwA
DAAMAA4ADwAPAA4AEAAQABIAFAAUABQAFAAVABcAFwAXABcAGAAYABoAGwAcAB4AHwAg
ACIAJAAlACYAJgAnACoAKgArACcAJAAiAB4AGgAYABQAEwATABIAEQARAA8ADQAMAAoA
CAAIAAcACAAHAAcABwAFAAUABgAGAAYABgAFAAUABQAFAAYABgAHAAcABwAHAAkACQAJ
AAkACAAIAAgACQALAAwADgARABUAHgAvAEQAWABuAIQAoQDDAOEA9gD0AN4AuwCUAGQA
MAD+/9j/vf+h/5X/lP+W/6H/uf/P/9T/1f/b/+H/5v/t//T/+v8AAAYADAAOABEAEAAR
ABMAFAASABIAEgATABYAFgAWABcAFwAYABoAGgAaABkAGQAYABoAGwAbABsAGgAaABoA
GgAaABoAGwAbABsAHAAcABwAHAAbABsAHAAbABsAGwAaABwAHQAdAB0AHgAfAB8AHwAf
ACAAIAAfAB8AIAAgACAAIAAhACMAIwAiACIAIwAjACUAJgAmACcAKQApACkAKQAqACoA
KgAqACkAKQAqACwALAAsACwALAAsACwALAAsACwALAAsACwALAAsACoAKgArACwALQAt
ACsAKgAnACQAJQAkACMAIgAkACMAIgAhAB8AHgAdABwAHQAdABsAHQAbABkAGQAaABkA
GQAZABgAGQAZABkAGgAaABoAGgAaABoAGwAbABwAGwAcAB0AHQAcABoAGgAbABkAGQAZ
ABkAGQAaABoAGQAYABgAFgAWABQAFAAUABQAFgAVABUAFQAVABUAFAAUABYAFgAWABYA
GAAYABgAGAAYABcAFgAVABcAFwAXABYAFAAUABQAFQAVABYAFgAXABkAGQAZABkAFgAV
ABYAFQAWABUAFQAVABgAGAAZABoAGgAaABoAGQAYABgAGAAXABYAFgAVABQAFgAWABYA
FgAWABYAFgAUABQAFgAWABYAFQAVABUAFQAUABQAFAAUABIAEgASABIAEgASABIAEgAQ
ABEAEQAQABAAEAAPAA4ADgAPAA8ADwARABEAEQAQAA8ADgAOAA4AEAAQAA4ADgAMAAwA
DAAMAAwADAAMAAwACgAKAAoACQAKAAwADQAPAA8ADgAMAAoACwAMAA0ADwAOAA0ADQAM
AA4ADgANAA0ACgAKAAoACgAKAAoACgAIAAsACwAMAA0ACgAJAAkACQAJAAgACAAIAAoA
CgAKAAoABgAHAAgACAAIAAgACAAGAAYABgAGAAYABgAGAAYACAAIAAgACAAHAAYABQAE
AAQABAAEAAUABwAGAAYABgAHAAgACAAIAAkACwALAAsACwALAAwADAAMAA0ADgAQAA8A
EAARABIAFAAUABYAFwAcABwAGwAXABMAEAAMAAgABQACAAEAAQAAAP///f/7//j/9v/1
//L/8P/v/+7/7f/u/+//7v/v/+7/7v/u/+7/7P/r/+r/6f/q/+r/6//r/+3/7f/t/+3/
7f/t/+7/7v/u/+3/7//y//L/9f///w4AHwA2AE4AZgCAAKUAywDpAPwA+gDkAL8AkABW
ABwA6P+6/5H/df9j/1z/Zv+B/5v/qf+y/7n/u/+//8T/zf/W/9z/5P/o/+z/8P/x/+//
7//w//D/8P/w//D/8f/y//L/8v/z//P/9P/2//b/9v/1//X/9P/0//X/9f/1//j/+P/4
//j/9f/0//T/8//z//T/9P/0//f/9//4//r/+v/5//j/9v/4//n/+f/5//n/+f/4//f/
9//4//j/9//3//j/+P/4//r/+//9//3//v/+///////9//7//v//////////////AAAA
AAAAAAD/////AAACAAIAAgACAAIAAgACAAIAAgAAAAAAAAAAAAAAAAD+//7//f/8//v/
+f/6//r/+P/2//P/8v/x//D/7v/t/+z/6//t/+z/6//q/+b/5f/i/+P/5f/j/+P/5P/j
/+P/4//i/+L/4//k/+b/5P/k/+T/5P/h/+H/4P/g/+P/5P/l/+X/4v/g/+D/4f/f/9//
3//f/9//4P/g/9//3P/c/9r/2v/c/9z/3P/c/9z/2//b/9v/2//b/9r/2v/c/9z/3P/c
/9z/3P/c/9z/3f/d/93/3f/d/93/3f/c/97/3v/e/9//4P/i/+P/5f/k/+P/4v/h/+H/
4f/j/+P/4v/h/+H/4f/g/+D/4f/i/+T/5P/k/+P/4P/g/+D/3//f/+D/4P/g/+L/4v/i
/+L/5P/k/+T/4v/g/+L/4v/i/9//3//f/9//4P/g/+D/4P/e/97/3v/e/97/3v/e/97/
3v/f/9//3v/e/97/3f/c/9z/3f/d/93/2//b/9v/2v/c/9z/3f/e/97/3v/c/9z/3P/c
/9z/3P/e/97/3v/e/9z/3P/c/9v/2//c/9z/3f/c/9z/2//a/9j/2P/Y/9n/2//b/9z/
3P/c/9z/2//b/9n/2v/b/9z/2v/c/9r/2v/a/9r/2v/a/9r/3f/d/9z/3P/a/9z/3v/f
/+D/4f/j/+P/4f/h/+H/4v/i/+T/5f/m/+b/5//o/+n/6v/q/+r/7P/t//D/8P/v/+3/
7P/s/+v/5v/l/+L/4f/h/+D/3//d/9n/1//W/9b/1P/U/9P/0v/P/8//z//N/83/zv/O
/87/zv/N/83/zf/L/8z/zP/N/83/zf/N/83/z//P/8//0P/O/87/0f/T/9T/2P/f/+n/
+P8HABwAMABGAGQAiQCvANEA5gDiAMgAowB2AEAABgDS/6b/gf9l/1P/TP9Q/2f/gf+P
/5T/m/+l/6v/sv+5/8L/xv/M/9T/2v/c/93/3v/f/+H/4v/k/+T/5P/l/+b/5v/m/+f/
5v/m/+f/5v/n/+f/6P/o/+r/6//r/+v/6v/q/+r/6v/q/+r/6//r/+v/7P/s/+z/7v/t
/+3/7v/v/+//7//u//D/8f/x//H/8P/x//H/8f/x//L/8v/x//P/9P/0//T/9P/1//f/
9//4//j/+f/5//v//P/8//3//v/9//z/+//9//7///8AAAEAAQACAAQAAgACAAIAAgAD
AAQABQAGAAYABgAGAAYABAAEAAIAAgAAAAAAAAD///7//v/8//r/+//6//n/+P/2//X/
9P/z//H/8P/v/+7/7f/t/+v/7f/s/+n/6P/o/+n/6f/p/+j/5//n/+f/6P/q/+r/6v/q
/+n/6f/o/+j/5//o/+n/6f/q/+j/6P/p/+n/6f/p/+n/6//s/+z/6//q/+r/6P/o/+b/
5v/m/+b/5//n/+j/6f/n/+f/5v/m/+j/6P/o/+j/6P/o/+j/6P/p/+n/6f/p/+n/6f/p
/+j/6P/o/+j/6f/n/+j/6P/p/+n/6f/p/+n/5//n/+n/6f/p/+n/6v/r/+v/6v/q/+r/
7P/s/+z/6//q/+r/6v/p/+v/7P/s/+z/7P/s/+z/7P/q/+r/6v/o/+j/6v/q/+r/6//r
/+v/6//q/+r/6v/q/+n/6v/r/+z/6v/q/+r/6v/q/+v/6//q/+z/7P/r/+r/6v/r/+v/
6//r/+v/6//q/+r/6v/r/+z/7P/s/+r/6v/s/+z/7P/s/+r/6v/q/+r/6v/q/+r/6f/n
/+j/6P/p/+r/6v/p/+j/6P/o/+j/6f/n/+f/6P/o/+j/6P/n/+f/5f/m/+f/6P/o/+j/
6P/m/+b/5f/l/+X/5//n/+j/6f/p/+j/6P/o/+f/5v/l/+T/5P/l/+b/5v/m/+b/5v/k
/+T/5P/k/+b/5v/m/+b/5P/k/+T/5P/m/+b/5v/m/+f/5//m/+b/6P/q/+z/7f/u/+//
8f/x//H/8f/x//L/9P/2//f/+P/6//v//P/9//z//P/8//7/AQAEAAQAAwD///z/+v/3
//T/8//w/+//7//u/+3/6//p/+f/5v/m/+b/5v/l/+T/4//j/+P/4f/h/+L/4v/i/+L/
4f/h/+H/4f/i/+L/4//l/+X/5f/l/+f/5//n/+j/5v/i/+P/5//q/+z/7f/x//z/DQAg
ADgATgBmAIcAqQDJAOAA4ADOAK8AigBeACYA8v/I/6X/hf91/3D/bv95/5H/qf+u/6//
tf+9/8L/yf/Q/9j/4P/m/+z/7v/v/+//7//w//D/8P/w//D/8f/0//T/9P/1//L/8v/z
//L/8//z//T/9P/0//X/9f/1//j/+P/4//j/9v/2//f/9//3//j/+P/4//j/9//3//j/
+f/5//n/+P/4//n/+f/5//r/+//7//v/+f/6//r/+f/5//r/+v/6//j/+f/7//v//v/+
/////////wAAAAABAAEAAQABAAEABAAEAAQABAAFAAUABgAIAAgACAAIAAgACAAIAAgA
CAAIAAgACAAIAAgACAAGAAYABgAGAAYABQAGAAYABAACAAMAAgABAAAA/v/9//z/+//8
//z//P/8//r/+f/2//f/9//1//X/9v/5//n/+f/4//f/9//3//j/9v/2//b/9v/1//X/
9P/0//X/9v/3//f/+P/2//b/9//1//X/9f/1//f/+P/4//f/9v/2//T/9P/0//T/9P/0
//T/8//z//P/8f/x//D/8P/w//D/8P/w//D/8P/w//D/8f/x//H/8f/x//H/8f/w//D/
8P/w//H/8//0//T/9f/z//P/8//z//X/9f/3//f/+P/3//f/9//3//b/9v/2//b/9v/2
//X/9v/2//b/9f/3//j/+P/4//j/+P/4//j/9v/2//b/9P/0//b/9v/2//P/8//z//P/
9P/0//T/9P/y//L/8v/y//L/8v/y//L/8P/x//H/8P/y//L/8f/w//D/8f/x//H/8f/x
//H/8P/w//D/8f/y//D/8P/u/+7/7v/u/+7/7v/w//D/8P/w//D/8P/w/+//7//w//D/
8f/y//L/8f/w//D/8P/w//H/8f/x//L/8v/y//L/8f/x//H/8v/z//T/8//y//H/7v/w
/+//7//v//H/8f/y//P/8//y//L/8v/y//L/8v/y//T/9f/0//L/8v/y//L/8v/y//L/
8v/y//L/8//z//T/9P/0//b/+v/7//z//f//////////////AAAAAAIAAQACAAQABQAE
AAUABgAGAAgACgALAA4ADgANAAkABgACAP///P/7//n/+f/6//r/9//1//P/8f/y//L/
8P/w/+3/7P/r/+v/7f/r/+v/7P/s/+z/7P/r/+v/6//r/+z/7P/t/+3/7f/t/+3/7f/t
/+3/7v/u/+7/8f/z//b/9P/z//f/AAARACQAOgBOAGIAfwCjAMMA2gDkANYAuQCUAGgA
NgD+/9D/rf+P/33/eP96/4H/mf+x/7r/uf+9/8P/yv/R/9r/3v/k/+r/8P/0//f/9v/3
//n/+v/8//z//P/9//7//v/+/////f/+/wAAAAAAAP/////+/wAAAQABAAEAAgACAAIA
AgACAAIAAwADAAEAAgACAAIABAADAAMABAADAAMAAwACAAMABQAGAAcABwAHAAYABQAG
AAgACQAJAAkACgAKAAoACQAJAAoACQALAAwADgAPAA8AEAAQABEAEQARABEAEQAUABQA
FAAUABMAEwAUABYAFgAWABYAFgAWABYAFgAWABgAGAAYABgAFgAWABQAFAAUABQAFAAT
ABIAEgAQAA4ADwAOAA0ADAAOAA0ADAALAAkACAAHAAYABQAFAAMABQAFAAMAAwAEAAQA
AwACAAAAAAABAAIABAAEAAQABAAEAAUABQAEAAQABQAGAAcABwAGAAQABAAFAAUABQAF
AAUAAwAEAAQAAwACAAIAAAAAAAIAAgACAAIAAgABAAEAAQABAAEAAAAAAAIAAgACAAIA
AQAAAP///v////////////////////7/AAAAAAAAAQADAAQABAAFAAMAAwADAAMAAwAD
AAUABQACAAEAAQABAAQABAAFAAYABAAEAAQAAwAEAAQABAADAAMABAAEAAQABAAEAAQA
BAAEAAQABAACAAEAAgABAAAAAQABAAEAAQACAAIAAgACAAAAAAAAAAAAAAAAAAAAAAD+
///////+/wAAAAD///7//v/////////////////+//7//v///wAAAAAAAP7//v/+//7/
/v/+//7//v/+//7//v/+//7//f///wAAAAABAAAAAAD///7//v/+//7///8BAAEAAgAC
AAEAAAD+//3//f/+////AAAAAAAAAAD+//7//f/9//3//////wAAAQD///7//v/+//7/
/v/+//7/AAABAAAA/v/+//7//v/+//7//v/+//7///////7///8AAAMABgAHAAgACQAL
AAsACwALAAsADAAMAA4ADwAOABAAEQASABMAFAAUABQAFAAVABgAGAAWABEADQAKAAcA
BAADAAAA//////7//f/7//n/9//2//j/9v/2//X/8v/x//H/8f/x//H/8v/y//L/8v/x
//H/8f/x//L/8v/x//H/8f/x//H/8f/x//H/9P/0//T/9f/1//b/+P/7/wMAEgAjADoA
UABkAH4AnQC9ANcA4gDWALgAkwBqADYA/v/Q/7D/lf9//3n/ev+C/5X/r/+5/7b/uf/B
/8n/zv/V/9z/4v/q//D/8v/0//X/8//z//T/9P/2//b/9v/3//j/+P/4//n/9//4//r/
+v/6//n/+f/4//j/+f/5//n//P/8//z//P/7//r/+v/5//v//P/8//z//P/7//v//P/7
//v/+//6//z//f/9//3//f/9//z/+//9//7//v/9////AAAAAAAA/v///wEAAQACAAIA
AwADAAEAAgACAAMABwAHAAcABwAIAAgACAAIAAkACQAKAAwADgAOAA4ADgAMAAwADAAM
AAwADAAMAAwADAAMAAoACgAKAAoACgAJAAgACAAGAAQABQAEAAMAAgACAAEAAAD/////
/v/9//z//f/9//v//f/9//v/+//8//z/+//6//j/+v/7//z//v/+//7//v/+///////+
//7///8AAAEAAQAAAP7//v///////////////v/+//3/+//7//z/+//8//z//P/8//z/
+v/5//n/+f/5//n/+P/4//r/+v/6//r//P/8//z//P/7//v/+//7//v/+//7//r/+v/6
//r/+//5//r/+v/7//v/+//7//v/+//7//3//f/8//v/+//7//r/+v/7//z//P/8//z/
+//8//z//P/7//v//P/8//z/+v/6//r/+v/6//r/+v/4//f/+P/3//b/9//3//f/9//2
//b/9v/2//b/9v/2//b/9v/2//b/9v/2//f/9//2//b/9v/1//T/9P/1//X/9f/1//X/
9f/0//L/8v/z//T/9v/2//T/9P/0//T/9P/0//T/9P/0//T/8v/y//L/8f/z//T/9P/1
//X/9P/y//D/7//w//H/8//z//P/9P/0//L/8v/x//H/7//w//H/8v/w//D/8P/u/+//
7//w//H/8f/x//L/8//w/+7/7f/s/+3/7v/v//D/8P/x//D/7v/u/+7/7v/w//D/8P/w
/+7/7v/v/+//8P/w//D/8v/0//X/9v/3//n/+f/5//n/+f/6//r//P/7//z//v///wAA
AQACAAIAAgAEAAUACAAFAAMA/v/6//b/8//w/+//7v/t/+3/7P/r/+n/5//l/+b/5v/k
/+T/4//i/+H/4f/h/9//3//g/97/3v/e/93/3//f/9//4P/e/9//3//f/9//3//f/9//
4f/i/+L/4v/l/+X/5v/m/+v/9/8EABcALgBCAFYAcgCXALkA0wDeANQAuACTAGgAMgD2
/8r/qP+J/3P/af9q/3b/jf+j/6v/rv+z/7n/vf/C/8n/0P/W/9z/4P/i/+T/5f/m/+f/
6f/q/+r/6v/q/+v/6v/q/+r/6//r/+z/7v/u/+7/7f/t/+z/7v/v/+//7//u/+7/7v/u
/+7/7v/v/+//7//w//D/8P/w/+//7//w//H/8f/x//D/8P/x//H/8f/y//P/8//z//X/
9v/2//X/8//0//T/9P/1//f/+v/7//r/+v/7//v/+f/6//r/+////////////wAAAAAA
AAAAAQABAAIABAACAAIAAgACAAAAAAAAAAAAAgACAAIAAgABAAAA/f/8//7//v/+//3/
/P/8//r/+P/3//b/9f/0//b/9f/0//P/8v/w/+7/7P/s/+3/7P/v/+z/6f/o/+j/5//n
/+f/5v/m/+f/6P/q/+j/6P/o/+j/6P/p/+n/6v/r/+z/7f/t/+v/6P/n/+f/5//n/+f/
5//l/+b/5v/l/+X/5v/l/+b/5P/k/+T/5P/k/+P/4//j/+X/5f/k/+T/4v/i/+L/4v/h
/+D/3//e/9//3//f/9//3f/d/93/3P/d/97/3//h/+D/4P/f/9//3//f/9//3//f/9//
4f/h/+L/4f/h/+H/4P/g/+H/4v/h/+D/3//d/97/3v/e/93/3f/e/97/3v/c/9z/3P/c
/9z/3P/c/9r/2P/a/9r/2v/X/9f/1//X/9b/1v/W/9b/1v/W/9b/1v/Y/9j/2P/Y/9X/
1f/U/9L/1P/U/9P/0v/Q/9H/0f/R/9H/0f/R/9D/0v/S/9P/1P/S/9L/0P/Q/9D/0P/Q
/9D/0P/Q/9D/0P/Q/9D/0P/P/83/zv/O/8//0P/Q/8//zv/N/87/z//R/9D/z//P/87/
zv/O/83/zf/L/8z/zf/O/8z/zP/M/8r/y//L/8z/zf/P/8//0P/R/83/zP/O/87/zv/O
/87/zf/N/8z/zP/O/9D/0v/T/9b/1//Z/9n/1//X/9f/2P/Y/9r/2//c/97/3//g/+H/
4P/g/+D/4v/h/+T/5P/j/+H/4P/g/9//3v/d/9r/2f/X/9b/1f/T/9D/zf/L/8r/yv/K
/8n/yP/G/8X/xP/B/8P/xP/E/8T/xP/D/8P/w//F/8b/xv/H/8X/xf/F/8X/w//D/8P/
xP/G/8j/y//L/8z/zP/R/9n/5v/1/wwAIgA2AE4AcQCXALcAzgDQAL4AnwB4AEQABADM
/6D/e/9f/1H/Rv9I/1n/df+H/47/kf+T/5v/pP+p/7D/uP++/8T/yP/M/83/zP/N/8//
0P/Q/9D/0P/R/9L/0v/S/9P/1f/W/9j/2P/W/9X/1f/U/9b/1//X/9f/2P/Y/9j/2P/Y
/9j/2f/Z/9n/2v/a/9r/2v/Z/9n/2v/b/9v/2//a/9r/2//b/9v/3P/d/93/3f/f/+D/
4P/f/9//4P/g/+D/4P/h/+P/4//k/+T/5f/l/+f/6P/o/+n/6//r/+v/6//s/+z/7P/s
/+v/6//s/+7/7v/u/+7/7v/u/+7/7v/u//D/8P/w//D/8P/w/+7/7v/s/+z/7P/r/+z/
7P/o/w==
         </WaveFormData>
      </LeadData>
      <LeadData>
         <LeadByteCountTotal>10000</LeadByteCountTotal>
         <LeadTimeOffset>0</LeadTimeOffset>
         <LeadSampleCountTotal>5000</LeadSampleCountTotal>
         <LeadAmplitudeUnitsPerBit>4.88</LeadAmplitudeUnitsPerBit>
         <LeadAmplitudeUnits>��V</LeadAmplitudeUnits>
         <LeadHighLimit>2147483647</LeadHighLimit>
         <LeadLowLimit>268435456</LeadLowLimit>
         <LeadID>V5</LeadID>
         <LeadOffsetFirstSample>0</LeadOffsetFirstSample>
         <FirstSampleBaseline>0</FirstSampleBaseline>
         <LeadSampleSize>2</LeadSampleSize>
         <LeadOff>FALSE</LeadOff>
         <BaselineSway>FALSE</BaselineSway>
         <ExcessiveACNoise>FALSE</ExcessiveACNoise>
         <MuscleNoise>FALSE</MuscleNoise>
         <LeadDataCRC32>1707065882</LeadDataCRC32>
         <WaveFormData>
0v/S/9L/0v/S/9L/0v/S/9T/1P/U/9T/1v/W/9b/1v/W/9b/1v/W/9b/1v/W/9b/1v/W
/9b/1v/Y/9j/2P/Y/9j/2P/Z/9n/1f/X/9f/2f/a/9v/3P/d/9//3//g/+H/4f/i/+P/
4//n/+j/6f/r/+r/6v/q/+3/7v/v//L/8v/0//L/8P/v/+3/6//p/+j/6P/n/+b/4//k
/+P/4f/g/97/3P/b/9r/2f/Y/9j/2P/Y/9j/1//X/9n/2v/a/9v/2//b/9v/3P/e/97/
3v/f/9//3//f/9//3v/e/97/3//j/+X/5f/j/+X/6v/x/wEAFAArAEwAdQCjANEA8gAH
AQ4BDQH5ANEApQB8AFIAIwD7/9j/v/+7/8n/0//S/9L/1f/X/9r/3P/d/+L/5f/p/+3/
7//y//L/8P/x//H/8v/y//H/8f/x//H/8v/y//L/8v/y//P/8//1//X/9f/1//X/9f/2
//b/+P/4//j/+P/4//j/+P/4//j/+P/4//n/+//7//v/+//8//z//P/8//z//P/9//3/
/f/+//7//v/9//3//f/9//7/AAABAAIAAwADAAQABAAGAAYABgAHAAgACQAKAAwACgAL
AAsADAAQABAAEAAQABEAEgAUABQAFAAUABUAFQAVABUAFQAWABYAFgAWABcAGgAaABoA
GgAYABgAFwAXABcAFwAXABcAFwAXABYAFgAUABMAEgARABEADwAOAA4AEAAPAA8ADwAN
AAwADAAMAA4ADgAOAA4ADAALAAkACAAJAAgACAAJAAcABwAJAAkABwAGAAUABQAFAAQA
AwADAAIAAQABAAEAAwADAAIAAgABAAEAAAAAAP7//v/+//7/AAAAAP/////+//3//f/+
//7//v/+//7//v/+//7//v/+//7//v/////////+//7//P/8//z//f8AAAAAAAAAAAAA
AAAAAAAAAAAAAAAAAAAAAAAAAAD/////AAAAAAAAAAABAAEAAAAAAAAAAAD/////////
/wAAAAAAAAAAAAD///7//f/8//7//////////P/7//v/+//9//3//f/8//z//P/8//v/
+f/6//r/+f/6//v//P/8//z//P/8//z/+f/5//n/+f/7//v/+//7//n/+f/6//r/+v/6
//r/+v/8//v/+//7//j/+P/4//j/+P/4//j/+f/3//f/9//3//r/+//7//n/+P/4//j/
+P/4//j/+f/5//v/+//7//v/+v/5//j/+P/4//j/9//2//j/+P/4//n/+f/5//n/+P/5
//j/+P/5//f/9//3//j/+P/5//j/+P/4//j/+P/2//b/9v/2//j/+P/4//j/+f/5//f/
+f/5//v//P/9//7/////////AAABAAEAAgADAAMABQAGAAcACQAKAAoACgANAA4ADwAQ
ABAADwAMAAkABwAFAAMAAwACAAIAAQD+//v/+v/5//n/+P/4//b/9f/0//P/8v/w//D/
8P/w//D/8f/z//T/8//z//P/8//z//T/9P/0//b/9//3//f/9f/1//b/9v/6//v//f/7
//v/+f/5//7/BwAXACoAPwBeAIUAswDfAAABEQEYARkBBwHjALcAkgBoADsAFQD4/9//
0//f/+3/7P/o/+n/6//u//D/8//2//v//f8BAAMABAAEAAIAAwADAAQABgAFAAUABQAD
AAQABAAEAAQABAAFAAUABQAFAAUABQAFAAUABgAGAAgACAAIAAgABgAGAAYABgAIAAgA
CAAJAAgABwAGAAUABgAGAAYABgAEAAQABQAFAAUABgAGAAYABwAHAAcABwAHAAgACAAI
AAkACQAKAAoADAAMAAwADQALAAsACwAMAA0ADwAQABIAFAAUABQAFAATABQAFgAWABYA
FgAXABcAFwAXABcAGAAYABgAGAAZABoAGgAaABoAGgAaABkAGQAXABcAFwAXABUAFQAU
ABQAEwATABMAEwASABEAEQASABIAEQARABEAEwASABIAEgARABAADwAOAA0ADQAMAAwA
CgAIAAcABwAHAAcACQAJAAkACAAHAAcABQAEAAMAAwACAAEAAQABAAMAAwACAAIA////
//7//v8AAAAAAAAAAP7//v/9//3//v/9//3//v/+//7//v/+//7//v/+//7//v/+//7/
/////////v/+/wAAAAAAAAEAAAAAAAAAAAD+//7//v/+////AAABAAIAAAAAAAAA//8B
AAIAAgACAAAAAQABAAAAAAAAAAAA//8BAAEAAQACAAIAAgACAAIAAgACAAIAAgACAAMA
AwADAAIAAQABAAEAAQABAAEAAAAAAAAAAAD/////AAAAAP//AQABAAEAAAD///7//f/8
//3//f/9//3//f/9//3//f/9//3//v/+//7//v/+//7//v/9//3//f/8//z//P/8//z/
/P/8//3//f/9//3//f/+///////9//r/+v/6//r//P/8//3//f/9//3//f/9//3//f/9
//7//v/+//3//P/8//z//P/9//z//f/+//7//f/8//z//f/9//3//f/+//7///8AAP//
/v/9//z//P/8//z//P/8//z//P/8//7//v/+//7//v/+//7//v/+//7//v/+//3//f/7
//3//f///wAAAQAAAAEAAQABAAMABQAGAAgABwAHAAkACgANAA8AEAAQABAAEwAUABUA
GAAYABcAFAATABEADwANAAkACAAIAAcACAAFAAQAAwD///7//v/8//v/+v/5//j/+P/4
//j/+P/1//X/9v/2//f/9//3//f/9f/2//b/9v/4//n/+f/5//j/9//3//b/9P/3//f/
9//5//n/+/8AAAMACQAWACcAOgBTAHkAowDOAO8AAAEHAQcB+QDXAKwAhgBhADkAFAD5
/+P/1//f/+r/7P/n/+f/7P/s/+3/8v/1//f//f///wIABAAEAAUABQAGAAQAAwADAAMA
AwAEAAQABAAEAAQABQAFAAUABQAFAAUABQAFAAYABgAGAAYABgAGAAYABgAGAAYABwAI
AAkACwAKAAkACAAHAAoACgAKAAoACAAIAAkACQALAAwADAAMAAsACwALAAsACQAKAAoA
CgANAA0ADgAOAA4ADgAOAA8ADwAPAA8AEAASABMAEwAUABYAFgAWABYAGQAaABwAHAAa
ABoAGwAbABsAGwAbABwAHAAcABwAHQAeAB4AHgAeACAAIAAfAB8AHQAdAB0AHQAdAB0A
HAAcAB0AHQAdAB0AGgAXABUAFAAVABUAFgAXABUAFAAUABQAFAAUABQAFAAUABUAFQAW
ABUAEgAQAA8AEQARABMAEwARABAADwAPAA4ADgAOAA8AEAAPAA8ADwAOAA0ACwAKAAsA
CwAKAAoADAAMAAwADAAMAAwACwALAAgABwAHAAgACAAIAAgACAAKAAoACgAKAAgACAAI
AAkACQAJAAgACAAIAAgACAAJAAoACgAKAAoADAAMAAwADAALAAoACQAIAAoACgAKAAkA
CwAMAAwADAAKAAsACwAKAAwADAAMAAsACQAJAAkACgAKAAoACgAKAAwADAAMAAwACwAL
AAoACQAJAAkACgALAAkACQAJAAgACAAIAAgABwAJAAoACgAJAAkACQAJAAgACAAIAAgA
CAAHAAcABwAHAAkACQAJAAkABwAHAAgACAAGAAYABgAGAAcABwAIAAkACgAKAAoACgAI
AAgACAAJAAkACQAJAAkACAAJAAkABwAHAAgACQAKAAgACAAJAAkACwALAAsACwAJAAkA
CQAKAAoACgAJAAgACgAKAAoACwALAAsACwAKAAsACgAKAAsACQAJAAkACgAIAAkACgAK
AAoACgAKAAoACgAKAAoACgAKAAoACgAKAAoACgAKAAoACgAKAAoACgAKAAoACgAIAAgA
CAAIAAoACgALAAsACwANAA0ADwAOAA8AEAARABEAEQASABMAEwAUABUAFQAXABgAGQAb
AB0AHgAfACMAIwAjACUAJAAlACIAHwAdABkAFwAVABQAFAATABIADwAQAA8ADQAMAAsA
CAAGAAQABQAEAAQABAAEAAQAAwADAAYABgAFAAUABQAFAAUABgAEAAQABAAFAAcABwAH
AAcACAAIAAgACQAJAAkACQALAAsACgAPABsAKAA7AFIAbwCVAL8A5AD9AAoBDQEJAfMA
zwCmAIIAXwA5ABgAAQDv/+v/9f8AAP7/+f/7//r//P8BAAQABQAJAA8AEQASABIAEAAR
ABEAEgASABEAEQARABEAEgASABIAFAAUABUAFQATABMAEwATABMAEwAUABQAEgASABIA
EgASABIAEgASABIAEgASABMAEQARABEAEQAQABAAEAAQABIAEgATABMAFQAWABYAFgAW
ABUAFAATABMAFAAUABQAFQAVABYAFgAWABYAFgAXABcAFwAXABgAGAAZABkAGgAaABoA
GgAaABsAHAAeAB4AHgAeAB8AHwAdAB0AHQAeAB0AHAAbABsAHgAeAB4AHgAgACAAHwAf
AB4AHQAcABsAGQAZABgAGAAXABcAFwAXABcAFQAUABQAFgAVABUAFQAVABQAFAAUABQA
FAAUABQAEwATABIAEgASABAADwAPABEAEQATABMAEQAQAA8ADwANAAwACwALAAgABwAH
AAcABwAHAAYABgAFAAUABAAEAAIAAgACAAIAAgACAAEAAQD+//3//f/+/wAAAAAAAAAA
AgACAAIAAgAAAAAAAAABAAEAAQAAAAAA///+//3//f/+//7//v/+/wAAAAAAAAAA///+
//3//P/8//z//P/7//v//P/8//z//v///////v/8//z//P/7//n/+f/5//r/+v/6//r/
+v/6//r/+v/6//f/9//2//X/9f/1//b/9//2//X/9P/y//L/8v/y//H/8f/y//L/8f/x
//H/8f/w/+7/7v/u/+7/7//v/+//7//x//H/8f/x//D/7//v/+7/7v/u/+7/7v/s/+v/
6//r/+r/6v/q/+r/6v/q/+r/6//t/+3/7f/t/+v/6//q/+f/6f/q/+v/7P/s/+z/7f/t
/+z/6//q/+n/5//n/+f/6P/m/+b/5f/k/+f/6P/p/+v/6P/n/+b/5P/l/+T/5P/l/+P/
4//j/+T/4v/h/+L/5P/k/+T/5P/j/+L/4f/g/+L/4v/i/+L/4v/i/+L/4v/h/+D/3//e
/9z/3P/c/9z/3//f/93/3//c/93/3f/d/97/3//f/9//4P/h/+H/4v/j/+P/5f/m/+X/
5//o/+j/6f/t/+//8f/z//L/8P/s/+n/5//l/+P/4f/g/+D/3//e/9v/2v/Z/9X/1P/U
/9L/z//O/83/zP/N/87/z//Q/83/zf/O/87/y//L/8v/y//L/8z/zP/M/8r/y//L/8v/
zf/N/87/zv/M/8v/zf/P/8//zf/P/9L/1//l//r/EQAsAE8AewCpANAA6QD2APUA4wC/
AJUAbAA+AAsA4//A/6P/nf+p/7f/vP+8/73/u/+4/7r/wf/G/8v/z//T/9P/1P/U/9P/
0//S/9L/0v/R/9H/0f/R/9L/0v/S/9L/0v/T/9P/0//T/9P/0//R/9H/0v/S/9D/0P/Q
/9D/zf/M/8v/yv/N/87/z//R/9P/0//T/9P/0//S/9H/0P/S/9L/0//T/9H/0v/S/9L/
0//T/9P/0//T/9T/1P/U/9X/1f/W/9b/2P/Y/9j/2f/X/9f/1//Y/9f/1//W/9b/1v/W
/9b/1v/V/9b/2P/Y/9r/2v/b/9v/3f/d/93/3v/e/97/3v/f/97/3v/e/97/3P/c/9v/
2//e/9//4P/h/+D/3//d/9z/3P/b/9r/2f/Y/9f/1//Y/9X/0//S/9H/1P/U/9X/1v/W
/9b/1v/W/9X/1f/U/9T/1v/U/9P/0//R/8//z//N/87/zv/O/8//z//O/83/zf/M/8v/
y//L/8v/y//K/8r/x//H/8b/xv/G/8b/xv/G/8j/yP/H/8f/xv/F/8X/xv/G/8b/xv/G
/8j/yP/I/8j/yP/I/8j/yf/H/8f/xv/G/8j/yP/I/8n/y//M/83/zv/M/8z/zP/M/87/
zv/O/87/zv/O/87/zf/N/87/zv/O/87/z//P/87/zf/M/8v/yf/L/8v/y//M/87/zv/O
/87/0P/Q/9D/0P/O/8//z//P/9D/z//P/8//0P/R/9L/0v/U/9T/1P/T/9P/1P/U/9P/
1f/V/9X/1P/W/9b/1v/W/9f/1//X/9f/1//X/9f/1//Z/9n/2v/a/9r/2v/a/9r/2v/Z
/9n/2f/Z/9r/2//c/9z/3P/c/93/2//b/9v/2//a/9v/2//Z/9n/2v/b/9z/3v/e/9//
3//f/9//3//f/9//3//f/+D/4v/i/+H/4v/g/+D/4P/g/+D/4f/j/+T/4//j/+P/5f/m
/+n/6v/r/+v/6f/q/+v/6//s/+3/7f/v//L/8//1//b/9v/2//n/+v/7//7//v/9//3/
+//6//n/9//1//T/9P/1//T/8f/w/+7/6//p/+j/5v/l/+T/4//g/+D/4P/g/+D/3//f
/+D/4P/f/9//3//d/93/3v/e/+D/4P/h/+H/4f/h/+H/4v/g/97/4f/h/+H/4//l/+n/
7P/x//v/CgAfADwAYwCRAMEA6AABAQoBDwEDAeMAtwCOAGIAMwAHAOT/x/+7/8H/zf/Q
/9D/0f/V/9b/2P/d/+L/4//n/+v/7//w//D/8P/x//H/8v/0//P/8//z//P/9P/0//T/
8v/y//P/8//1//X/9f/1//f/9//4//j/9v/2//b/9v/4//j/+P/4//j/+P/4//n/+//7
//v/+//8//z//P/8//7//v////////8AAAAAAAD//////////wAAAgADAAQABwAHAAgA
CAAIAAgACAAJAAsACwALAAwACgALAAsADAAQABAAEAAQABEAEgAUABQAEgASABMAEwAU
ABUAFgAYABoAGgAaABsAGgAaABoAGgAaABoAGQAZABkAGQAZABkAGwAbABoAGgAZABkA
GQAZABgAFwAXABgAGAAXABcAFwAXABYAFgAWABYAFgAWABYAFQAVABQAFAAWABQAEwAT
ABIAEQASABEADwAOAA0ADQANAAwACwALAAoACQAJAAkACwALAAoACgAJAAkACAAIAAcA
BgAFAAQABQAGAAYABwAEAAMAAwAEAAYABgAGAAYABAAEAAQABAAGAAYABgAHAAcABwAG
AAYABgAGAAYABwAGAAYABgAGAAYABgAGAAYABgAGAAYABgAIAAgACAAHAAUABgAGAAYA
CAAJAAkACAAGAAYABgAFAAcABwAHAAgACAAIAAgACAAIAAgACAAIAAgACQAJAAkACgAJ
AAkACQAHAAcABwAGAAYABgAGAAUAAwAEAAQAAwADAAMAAwACAAAAAAAAAAAA/f/9//3/
/f////////////3//f/+//7//P/8//z//P/8//v/+//7//r/+v/6//r/+v/6//r/+//5
//n/+f/5//j/+f/5//f/9//4//n/+v/6//r/+//7//v/+//7//v/+v/5//j/+P/4//j/
9//2//b/9v/2//f/9v/3//j/+P/5//j/+P/5//j/9//2//b/9P/1//b/9v/2//b/9v/0
//T/9P/0//b/9v/2//b/9P/0//T/9P/2//b/9v/2//b/9//3//X/9//3//n/+v/9//7/
//////3//v//////AgADAAMABQAGAAcACQAKAAgACAALAAwADQAQABAADwAMAAkABwAF
AAMAAQAAAAAA///+//v/+v/5//f/9v/2//T/8//y//H/8P/w//D/8P/w/+//7//w//D/
7//v/+//7//v//D/8P/y//L/8//z//P/8//z//T/8v/w//H/8//1//X/8//z//b//f8F
ABYAKQBAAF0AgwCvANgA9QACAQkBBwHzAM0ApgCAAFcAKwAKAO3/1//R/93/6P/m/+P/
4//k/+T/5//q//H/9f/5//3/AAD+//z//f/9//7/AAD///////8BAAIAAgACAAAAAAAB
AAEAAgADAAQABQADAAMABAAEAAYABgAGAAYABAAEAAQABAAEAAQABAAFAAcABwAHAAcA
CAAIAAgACAAKAAoACwALAAsADAAMAAwACwALAAsACwANAA4ADgAOAA0ADQAOAA4AEAAQ
ABAAEQARABEAEQASABQAFQAVABYAFgAWABYAFgAVABYAGAAYABoAGgAbABsAGwAbABsA
HAAaABoAGgAbABwAHAAcABwAGgAaABkAGQAbABsAGwAbABkAGQAYABgAFwAXABcAFwAY
ABcAFwAYABUAEwASABEAEwASABIAEgASABIAEgASAA8ADwAOAA4AEAAOAA0ADQAMAAsA
DAALAAsACgAJAAkACQAIAAcABwAGAAUABQAFAAUABQAEAAQAAwADAAIAAgACAAIAAgAC
AAIAAgABAAEA/v/9//3//v8AAAAAAAAAAAAAAAAAAAAAAAAAAAAAAQD//////v/+//7/
/v/+////AgACAAIAAgAAAAAAAAAAAAAAAAAAAAAAAgACAAIAAQD//wAAAAAAAAIAAwAD
AAIAAgACAAIAAQADAAMAAwAEAAIAAgACAAIAAAAAAAAAAAACAAMAAwADAAIAAQABAAEA
AQABAAEAAAD+//7//v/9//3//v/+//3//f/9//3//P/8//z//P/8//3//f/9//3//f/9
//3//f/8//v/+//6//r/+v/6//r/+v/5//n/+f/6//r/+v/6//r/+v/6//v/+f/5//n/
+f/6//v/+//5//j/+P/4//j/+P/4//n/+f/3//f/9//3//n/+f/5//r/+P/4//f/9v/2
//b/9v/3//b/9//4//j/+f/4//j/+f/3//f/9//4//r/+//4//j/+P/4//j/+P/4//j/
+P/6//r/+v/7//v/+f/7//v//v8AAAIABAADAAMAAwAEAAMAAwAEAAUABQAHAAgACQAL
AAwADAAMAA8AEAARABQAFAATABAADQAJAAcABQADAAQABAADAAIA///+//3/+//4//j/
9v/1//T/8//y//L/9P/0//T/8//z//T/9P/z//P/8//z//P/9P/0//T/9P/z//P/8//z
//P/9P/0//T/+f/5//v/+f/1//P/+P/9/wcAEgAjADgAUwB3AKMAygDpAPoAAwEBAfEA
0QCmAHwAVQAvAAwA8f/d/9X/3f/q/+j/4//j/+T/5P/p/+7/7//z//f/+//8//7//v//
////AAACAAEAAQABAAEAAgACAAIAAgACAAMAAwADAAMAAwADAAEAAQACAAIABAAEAAQA
BAACAAIAAgACAAIAAgACAAMABQAFAAUABQAEAAQABAAEAAYABgAHAAcABQAGAAYABgAJ
AAkACQAJAAkACgAKAAoACQAJAAoACgAOAA4ADgAPAA8ADwAPABAAEAARABEAEgAUABQA
FAAUABMAFAAWABYAGAAYABkAGQAbABsAGwAcABwAHAAcAB0AHAAcABwAHAAcABwAGwAb
AB0AHQAdAB0AHQAdABwAHAAdAB0AHQAdABsAGQAYABgAGAAXABcAFwAZABgAGAAYABYA
FgAWABYAFwAXABYAFgAWABQAEwATABEAEQATABMAFQAUABMAEwATABIAEQARABIAEQAR
ABEADwAPAA4ADgALAAsACgAKAAwADAAMAAwACgAKAAkACQAKAAkACQAKAAoACgAKAAoA
CQAIAAcABgAIAAgACAAJAAkACQAIAAgACgAKAAoACwAOAA4ADgAOAAwADAAMAAwADAAM
AAwADAAKAAoACgAJAAsADAAMAAwACgALAAsACgAKAAoACgAJAAkACQAJAAoACgAKAAoA
CgAMAAwADAAMAAsACwAKAAkACgAJAAkACQAJAAkACQAIAAgACAAIAAcACQAKAAoACQAH
AAcABwAGAAYABgAGAAYABwAHAAcABwAFAAUABQAFAAUABQAGAAYABAAEAAQABAAEAAMA
AwADAAIAAgACAAIAAAAAAAAAAQADAAMAAwADAAIAAwADAAEAAgACAAIAAgAEAAQABQAF
AAIAAQAAAP//AQABAAEAAgACAAIAAQAAAAIAAgACAAMAAgADAAQABAADAAIAAgADAAEA
AQABAAIAAgABAAIAAgACAAIAAgACAAIAAgACAAAAAAABAAEAAAADAAQABwAGAAcACAAJ
AAcABwAIAAkACQAKAAsACwANAA4ADwARABIAEgASABUAFAAVABgAGAAWABIADgALAAsA
CQAHAAYABAADAAIA///+//3/+//6//v/+v/6//r/+P/2//X/9P/2//b/9f/1//b/9v/1
//X/9f/1//X/9v/2//b/9v/3//f/9//3//f/+v/6//r/+//5//n/+f/5//v/AAAHABUA
JAA5AFIAcwCbAMMA5AD3AP4A+wDvAM8AowB+AFoAMwAPAPT/4f/V/93/6//s/+T/4//j
/+b/6P/t//D/8//3//v/+//8//r/+f/5//j/+P/6//n/+f/5//n/+v/6//r/+v/6//v/
+//5//n/+f/5//n/+f/6//r//P/8//z//P/7//r/+f/4//r/+v/6//v/+f/5//n/+f/4
//j/+P/4//r/+v/7//v/+//8//z//P/9//3//f/9//3//v/+//7//////wAAAAAAAAAA
AAABAP///////wAAAQADAAQABgAGAAYABgAGAAcACAAKAAoADAAMAA0ADQALAAsACwAM
AAwADAAMAA0ADgAOAA4ADgAOAA4ADQANAAsACwALAAsACwALAAoACgALAAsACwALAAsA
CQAIAAgACAAHAAcABwAHAAYABgAGAAYABgAGAAYABwAHAAYABgAIAAYABQAFAAMAAwAF
AAUABQAEAAMAAwADAAIAAQABAAIAAQABAAEAAAD///3//P/9//3//P/8//7//v/+//7/
/f/8//r/+f/6//n/+f/6//r/+v/6//r/+//8//3//v/8//z//P/9//3//f/8//z//P/8
//z//f/8//z//P/8//z//P/8//z//v/+//7//v/8//z//P/7//v//P/8//z//P/9//3/
/P/8//z//P/7//3//f/9//7//f/8//v/+v/6//r/+v/6//n/+f/4//f/+P/3//f/9//1
//X/9f/0//T/9P/0//P/9P/2//f/9//1//X/9f/0//T/9P/0//T/8//z//P/8//x//H/
8f/x//H/8f/y//L/8v/y//L/8v/y//H/8f/x//D/8P/w//D/7v/u/+7/7//v/+//7//v
/+7/7//v/+3/7f/u/+//8P/u/+7/7//v/+3/7f/t/+3/7f/t/+3/7v/t/+z/6v/o/+r/
6v/q/+v/6v/r/+z/7P/q/+j/5//n/+n/6f/p/+r/6v/r/+j/5v/m/+b/5v/m/+b/5v/m
/+T/5P/k/+X/5f/j/+X/5f/n/+j/6f/q/+v/6//r/+z/6//r/+z/7f/t/+//8P/x//P/
9P/0//T/9//4//n//P/5//f/8//v/+3/6//p/+f/5P/k/+P/4v/h/+D/3//d/9z/3P/a
/9n/2P/X/9b/1v/Y/9j/2P/X/9b/1v/V/9P/1f/V/9X/1f/V/9T/0//S/9P/0//T/9P/
1f/W/9b/1v/Z/9n/2f/X/9f/2//g/+X/8/8GABkANABZAIMArQDOAOEA6ADnANcAtQCJ
AGIAOgATAO3/0v+9/7f/wf/N/87/yv/L/8v/zP/O/9H/1v/Z/9v/3//d/97/3v/g/+H/
4f/i/+L/4f/h/+H/3//g/+D/4P/i/+L/4//j/+H/4f/h/+H/4//j/+T/5P/i/+L/4v/i
/+T/5P/k/+T/5P/k/+T/5f/j/+P/4//j/+b/5v/m/+b/5v/m/+f/5//p/+r/6v/q/+v/
6//r/+v/6v/q/+n/6P/s/+3/7//w//D/8P/w//H/8f/x//H/8v/y//P/8//0//b/9v/2
//b/+f/6//z//P/8//z//f/9//3//f/9//7//v/+//7///////7//f/8//3//v/+////
/v/9//z/+//5//n/+P/4//v/+//7//v/9//1//T/9P/2//X/9f/1//P/8v/y//L/8v/y
//L/8v/x//H/8P/w//D/7v/t/+3/7//v//H/8f/v/+7/7f/t/+v/6v/p/+n/5v/l/+X/
5f/l/+X/5P/k/+X/5f/k/+T/4v/i/+L/4v/i/+L/4f/h/+H/4f/i/+T/4//i/+H/4P/g
/+D/4P/g/+D/4P/g/+H/3//f/97/3v/f/+D/4f/j/+P/4v/h/+D/4v/i/+L/4v/i/+L/
4v/i/+T/5P/k/+P/4//k/+T/5P/i/+P/4//i/+L/4v/i/+H/4f/h/+H/4v/i/+L/4v/i
/+D/4P/g/+D/4P/h/+H/4f/g/9//3//f/9//3//f/97/4P/g/+D/3//f/+D/4P/f/93/
3f/d/9z/3v/e/97/3v/d/93/3f/d/93/3f/d/93/3//f/+D/4P/e/97/3v/e/97/3f/d
/93/3P/c/9z/3P/c/9z/3P/d/93/3f/d/93/3v/f/9//3f/d/97/3//g/9//3v/e/93/
3//f/9//3//f/9//3//g/+D/4P/f/97/4P/g/+D/4f/i/+P/5P/k/+H/4P/i/+L/4v/i
/+L/4v/j/+P/4f/l/+X/5//o/+v/7P/t/+3/6//s/+3/7f/s/+3/7f/v//L/8//1//b/
9P/0//f/+P/5//z//P/7//v/+f/4//f/9v/1//X/9v/z//L/7//u/+v/6f/o/+j/6P/n
/+b/5f/i/+L/4v/i/+T/4//j/+T/5P/j/+P/4//j/+P/5P/k/+T/5P/l/+X/4//j/+P/
5P/m/+j/6f/p/+n/6f/p/+3/7v/1////EAAjADoAWwCHALMA3AD5AAYBDQEHAesAvQCQ
AGgAOwAVAPL/1f/F/8n/1//e/9z/2f/Z/9r/3v/h/+T/6f/v//H/8//0//T/9P/1//X/
9v/2//X/9f/1//X/9v/2//b/9//4//r/+//5//n/+f/5//f/9//4//j/+P/4//j/+P/6
//r/+v/6//r/+v/6//v/+//7//v/+//8//z//P/8//z//P/9//3//f/+//7//v8BAAEA
AQABAP//AAAAAAAAAQABAAIAAgAEAAQABAAFAAUABQAFAAYACAAJAAkACgAMAAwADAAM
AAsADAAOAA4AEAAQABEAEQARABEAEQASABIAEgASABMAEgASABIAEgAQABAADwAPABUA
FQATAA==
         </WaveFormData>
      </LeadData>
      <LeadData>
         <LeadByteCountTotal>10000</LeadByteCountTotal>
         <LeadTimeOffset>0</LeadTimeOffset>
         <LeadSampleCountTotal>5000</LeadSampleCountTotal>
         <LeadAmplitudeUnitsPerBit>4.88</LeadAmplitudeUnitsPerBit>
         <LeadAmplitudeUnits>��V</LeadAmplitudeUnits>
         <LeadHighLimit>2147483647</LeadHighLimit>
         <LeadLowLimit>268435456</LeadLowLimit>
         <LeadID>V6</LeadID>
         <LeadOffsetFirstSample>0</LeadOffsetFirstSample>
         <FirstSampleBaseline>0</FirstSampleBaseline>
         <LeadSampleSize>2</LeadSampleSize>
         <LeadOff>FALSE</LeadOff>
         <BaselineSway>FALSE</BaselineSway>
         <ExcessiveACNoise>FALSE</ExcessiveACNoise>
         <MuscleNoise>FALSE</MuscleNoise>
         <LeadDataCRC32>2580462873</LeadDataCRC32>
         <WaveFormData>
8v/y//L/8v/x//D/7//u//D/8P/w//D/8v/y//L/8v/w//D/8P/w//D/8P/w//D/7v/u
/+7/7v/w//D/8P/w//D/8P/x//H/7//v/+//8f/w//H/8f/y//P/9P/1//b/9v/3//j/
+f/6//z//P/+//3//v///wAA//8AAAEAAQADAAIAAgAAAP///v/9//z/+f/4//f/9f/1
//X/8v/y/+7/7v/t/+z/6f/o/+j/6P/q/+r/6v/q/+z/7P/r/+v/7f/t/+3/7v/s/+z/
7P/t/+3/7f/t/+7/7P/r/+v/7P/v//H/7f/p/+j/6P/r//T/AgARACkASQBuAJQAsgDK
ANwA5gDhANAAuQCkAIkAaABHACcAEAAFAAYAAwD8//f/8//y/+//7//w//L/8f/y//X/
9v/2//b/9f/1//X/9f/1//X/9P/0//T/9P/0//T/9P/0//X/9v/2//b/9f/1//f/9//3
//f/9v/2//b/9v/3//f/9//3//j/9//2//X/9//3//f/+P/6//r/+v/6//n/+v/6//r/
+v/6//r/+v/4//j/+P/4//r/+//8//7//P/8//3//f//////AAABAP//////////AAAB
AAEAAQAEAAQABAAFAAcABwAIAAgABwAHAAgACQAKAAsACwALAA0ADQANAA4ADwAPAA8A
DwAPABAAEAAQAA4ADgAPABAAEgASABEAEQAOAA0ADAALAA4ADgANAA0ADAANAA0ADgAN
AAwACwAMAA4ADgALAAsACAAGAAYACAAGAAYABQADAAEAAQABAAEAAAAAAAAA//8AAP7/
/v/+//v/+//6//r/+v/6//r/+v/6//j/9//3//X/9f/1//b/+P/4//f/9v/z//P/9P/0
//b/9v/2//f/9//2//b/9v/0//P/8//0//b/9//3//f/9f/1//T/9P/3//f/+P/4//f/
9//3//f/9//4//n/+f/4//f/9//3//f/9//4//j/+P/4//j/+P/4//j/+P/3//j/+P/5
//r/+P/4//j/+P/1//X/9f/1//f/+P/5//n/9v/2//X/9f/1//X/9f/1//X/9f/1//X/
9P/z//P/8//1//b/9v/2//b/9v/1//X/8//z//L/8v/1//X/9f/1//P/8v/y//L/9P/0
//T/8//1//X/9f/1//X/9P/z//H/8f/x//H/8f/x//H/8P/w//P/9P/1//X/8v/w//D/
8P/x//H/8v/y//T/9P/0//T/8v/x//D/7//v/+//8P/x//P/8//z//L/8P/w//D/8P/w
//D/8f/x//H/8f/x//H/8f/w//L/8v/y//L/8v/w//D/8P/w//L/8v/y//L/8//z//P/
8//x//P/9P/1//f/+P/4//j/9v/2//b/9//6//v//P/+//7/AAABAAIAAQACAAMABAAH
AAcABgAEAAMAAAD///7//f/8//v/+v/5//f/9f/1//L/8v/w//D/7//u/+3/7P/q/+r/
6v/q/+z/7P/s/+z/6//r/+v/6//r/+z/7P/s/+7/7//v/+//7f/u/+7/7f/v//D/8f/v
/+//7f/q/+j/7f/2/wIAEQAnAEcAagCQALAAyADaAOYA5wDWAMEArACRAHIAUQA1ABoA
CQAIAAkABAD7//f/9P/z//P/9P/0//f/+P/3//j/+v/4//f/9//3//f/9//3//b/9v/2
//b/9v/2//b/9v/3//j/+P/4//f/9//3//f/9//3//r/+v/6//r/+f/5//n/+f/7//v/
+//7//r/+f/4//j/+P/4//j/+P/5//r/+v/6//r/+v/6//r//P/8//z//P/9//3//f/+
//z//P/9//3//////wAAAQD//////////wIAAwADAAMABAAEAAQABQAFAAUABgAGAAcA
BwAIAAkACAAJAAkACQAJAAkACQAKAA0ADQANAA0ADQAOAA4ADgAMAAwADQAOAA4ADgAN
AA0ADQANAA0ADQAOAA4ADQANAAsACwAKAAoADAAMAAwADgAMAAwACQAJAAgABgAGAAgA
BAAEAAMAAQABAAEAAQABAAAAAAAAAP///v/8//z//P/7//v/+v/6//r/+v/6//r/+v/4
//f/9//5//n/+f/6//j/+P/3//b/9//3//j/+P/4//j/+P/5//n/+P/4//j/+P/3//f/
+P/2//f/9//3//n/+f/4//j/+f/5//r/+v/3//f/9//3//n/+v/7//v/+P/3//f/9//5
//n/+v/6//j/+P/4//j/+P/4//j/9//4//j/+f/6//j/+P/4//j/+f/5//n/+f/5//r/
+//7//j/+P/3//f/9//3//f/9//3//f/9//3//j/9//3//f/9//4//j/+P/2//b/9f/1
//f/9//2//b/9f/1//X/9f/3//b/9v/2//j/+P/4//f/9f/1//X/9f/0//T/9P/z//X/
9f/1//X/9//3//b/9v/1//b/9//3//T/8v/y//L/9f/1//b/9v/2//b/9v/2//b/9f/0
//P/9f/1//b/9//1//X/9f/0//T/9P/0//T/9P/0//X/9f/z//P/8//z//X/9v/4//X/
9P/z//L/8v/y//L/8v/0//T/9P/0//T/9P/0//T/9v/2//b/9v/2//b/9v/2//b/9f/0
//P/8//1//b/9//1//b/9v/2//n/+v/7//3//P/9//7/AAAAAAIAAwAEAAUABgAHAAgA
CwALAAoACAAHAAQAAwACAP///v/9//z//f/7//n/+f/2//b/9P/0//H/8P/v/+7/7v/u
/+7/7v/u/+7/7v/u/+//7//v/+//7//w//D/8P/w//H/8f/x/+//8P/w/+//7f/u/+//
7//v/+//8P/w/+//8P/4/wMADwAjAD4AYgCEAKQAvgDQAN0A3ADNALoApQCMAG8AUQA0
AB0ADgALAAoABQD9//j/9//1//T/9v/1//b/+f/6//r/+v/7//v/+//7//n/+f/4//j/
+P/4//j/+P/4//j/+f/6//j/+P/3//f/+f/5//n/+f/6//r/+v/6//n/+f/5//n//f/9
//3//f/7//v/+//8//7//v/+//7//f/+//7//v8AAAAAAAAAAP7//v/+//7//f/9//3/
/v8AAAAAAQABAAEAAQACAAMAAwADAAMAAwAEAAUABQAFAAgACAAIAAkACQAJAAoACgAL
AAsADAANAAwADQANAA0ADwAPAA8AEAARABEAEQARABMAFAAUABQAEwASABIAEgAUABQA
EwATABMAEwATABMAEwASABAADwAOAA8ADwAQABAAEAAQABIAEAAQAA0ADQANAAwADQAQ
AA0ADAAKAAcABgAHAAgACQAGAAYABgAFAAYABAAEAAQABQAFAAQABAADAAIAAQAAAAIA
AAD/////AQABAAEAAgAAAAAA///+//3//f/+//7//v/+//7///8BAAAAAAAAAP7//f/9
//7//v////////8BAAEAAAAAAP////8AAAAAAQABAAEAAQAAAAAAAAD///7//f/9//3/
/////wAAAAAAAAAAAAAAAAIAAgACAAEAAAAAAAEAAgAAAAAAAAAAAAEAAQABAAEA//8A
AAEAAQACAAIAAQABAP//////////////////////////AAABAP//AAAAAAAAAgACAAEA
AQD//////v/+///////////////+//7//v/8//z//P/7//z//f/+////AAAAAAAA///9
//3//f/9///////+//7//f/+//////8AAP7//v/+//3//f/+//7//v/+//7//v8AAP//
/v/9//v/+//8//3//f/9//3//P/8//z//P/8//z//P/9//3//f/9//3//f/7//r//P/+
//7//v/+//z//P/8//z//P/8//z//P/+//7//v/+//z//P/8//z//v/+//7//v/8//z/
/P/8//z//P/9//3/////////AQAAAAEAAQACAAIAAgACAAIAAgADAAQABQAGAAgACAAK
AA0ADgAPABAAEQASABMAEwAUABIAEQAOAAsACgAJAAgABwAGAAUAAwABAAEA/v/+//v/
+v/4//b/9//2//b/9v/4//j/+P/4//j/+P/3//f/9//3//f/+P/2//b/9v/3//n/+f/5
//r/+v/5//n/+v/5//n/+f/5//b/9P/z//j/AgAPAB8AMwBSAHQAlgCyAMYA1gDfANgA
xwCyAJ8AhgBrAE0ANAAfABQAFQAUAA0ABQAAAP3/+//+//7//f8AAAEAAgACAAIAAQAB
AAEAAQD//////v/+/wAAAAAAAAAAAAAAAAEAAgAAAAAA/////wEAAQABAAEAAAAAAAAA
AAD//////////wEAAQABAAEA////////AAAAAAAAAAAAAAEAAgACAAIABAAEAAQABAAE
AAQABAAEAAMAAwADAAQABAAEAAUABQAFAAUABgAHAAkACQAJAAkACAAJAAkACQAKAAoA
CgALAA0ADQAOAA4ADwAPABAAEQARABEAEAAPAA8ADwAPABAAEwATABMAEwAUABYAFwAY
ABcAFgAWABYAFAAUABMAEwATABMAEwATABMAEgAQAA8ADgAPAA8AEAAQABAAEAASABAA
EAANAA0ADgAMAAwADgAMAAwACwAJAAgACQAKAAsACQAIAAcABQAEAAIAAgACAP/////+
//7/AAAAAAAAAAACAAAA//////7//f/8//z//P/8//v/+v/3//f/+P/4//n/+v/7//3/
///+//7//v/8//v/+//8//z//f/9//3//P/7//n/+P/7//v//P/8//3//f/9//3//P/8
//z/+//6//n/+f/5//n/+f/6//r/+//8//3//v/8//z//P/7//j/+P/5//r/+v/6//r/
+v/7//v/+//7//j/+P/4//f/9//4//j/+f/5//n/+f/5//f/9//3//f/+P/3//f/9//3
//j/+P/4//f/9v/0//P/9P/1//X/9v/5//n/+f/5//j/9v/1//T/9v/2//b/9f/1//X/
9f/1//X/9P/z//H/8f/x//H/8f/0//X/9f/2//T/9P/0//P/8//y//P/9P/1//X/9v/2
//X/9P/z//L/9P/z//L/8f/x//H/8v/z//T/9f/2//b/8//y//H/8P/y//L/8//z//H/
8f/x//H/7f/u//D/8v/y//L/8v/w//D/8P/w//L/8v/y//L/8v/y//L/8v/w//D/8P/w
//D/8P/w//D/8v/z//T/9f/y//P/8//z//X/9v/2//b/9v/2//b/9//4//n/+v/8//r/
/P/9//7/AQACAAMABAAHAAcABgAEAAIA/v/8//r/+//6//n/+P/1//P/8f/x/+7/7v/s
/+z/6f/o/+f/5v/n/+j/6f/q/+r/6v/q/+r/5//n/+f/5//n/+j/6P/o/+j/6f/p/+n/
6//s/+z/6//t/+z/7f/t/+v/6f/m/+T/5f/s//r/CwAdADkAXACCAKYAwgDUAN4A2QDM
ALsApgCJAGgASQAnAAwA//8AAAEA/P/5//X/8P/r/+n/7P/w//P/9P/z//T/9P/y//H/
8f/x//H/8f/x//D/8P/w//D/8P/w//D/8P/x//L/9P/0//P/8//z//P/8//z//T/9P/0
//T/8v/x//D/7//z//P/8//z//T/9f/2//j/9//2//X/9P/1//b/9v/2//b/9v/2//b/
9v/2//b/9v/3//f/9//4//j/+P/5//n/+f/5//r/+//8//3//v/////////+//3/AAAA
AAAAAQD/////AAAAAAMAAwAEAAUACAAJAAkACQAJAAkACQAKAAkACQAJAAkACAAIAAcA
BgAHAAgACgAMAAoACgAJAAkACQAJAAkACQAKAAoACQAJAAcABwAGAAYACAAIAAgACgAI
AAgABQAFAAQAAgACAAQABAAEAAMAAQD+//3//P/7//v//P/9//3/+v/4//j/+P/1//X/
9P/0//b/9v/2//b/9v/0//P/8//x//H/8f/y//L/8v/x//D/7//v//D/8P/w//D/8P/x
//P/8v/y//L/8v/x//H/8v/w//H/8f/x//H/8f/w//D/8//z//T/9P/x//H/8f/x//H/
8v/z//P/8v/x//H/8f/x//H/8v/y//L/8v/y//L/8P/w//D/7//v//D/8v/0//T/9P/0
//T/8//z//P/8//y//L/8v/x//L/8v/x//H/8f/x//H/8f/x//H/8f/x//D/7//v/+//
7//w//D/8P/w//D/7//v/+//7//u/+7/7//v/+//7//v/+7/7v/u/+7/7v/u/+3/7f/t
/+3/7f/u/+7/7v/t/+3/7f/t/+3/7f/t/+z/7P/r/+z/7f/t/+z/6v/q/+r/6//r/+z/
7P/u/+7/7v/u/+7/7f/s/+v/7f/v/+7/7f/s/+z/7P/s/+z/7P/t/+3/7f/v/+//8f/y
//H/8f/y//L/8P/w//D/8P/x//L/8//0//j/+P/6//v/+v/7//z//f8AAAEAAQAAAAAA
///8//v/+v/5//j/9//4//f/9f/z//H/7v/u/+z/6v/p/+j/5//m/+b/5v/m/+b/5v/m
/+b/5v/l/+X/5f/l/+X/5v/m/+b/5v/n/+f/5//n/+j/6P/l/+X/5v/n/+X/5f/l/+b/
5P/l/+j/8v8BABUAMwBWAH4AogC8ANAA3gDfANQAvwCoAI0AbgBNACkADAD9//r/+f/0
/+3/6//o/+f/5f/o/+r/6f/q/+3/7v/u/+7/7f/t/+3/7f/t/+3/7P/s/+7/7v/u/+7/
7P/s/+3/7v/u/+7/7f/t/+//7//v/+//7v/u/+7/7v/v/+//7//v/+//7//v/+//8f/x
//H/8v/y//L/8v/y//P/9P/0//T/9P/0//T/9P/0//T/9P/0//f/9//3//j/+v/6//v/
+//5//n/+v/7//3//f/9//3//v////////8AAAAAAAABAAMAAwAEAAQAAwADAAQABQAI
AAkACQAJAAsACwALAAwACwALAAsACwAJAAoACgAKAAwADAANAA4ADgAOAA0ADQANAA0A
DQANAA4ADgANAA0ADQANAAwADAAKAAoACgAMAAoACgAHAAcABgAEAAQABgAEAAQAAwAB
AAEAAQABAAEA/v/+//7//f/+//z//P/8//n/+f/4//j/+v/6//r/+v/6//j/9//3//X/
9f/1//b/+P/4//f/9v/z//P/9P/0//T/9P/0//X/9f/0//T/9P/2//X/9f/2//b/9//3
//f/9//3//b/9v/3//f/+P/4//f/9//3//f/9f/2//f/9//3//f/+P/5//f/9//4//j/
+P/4//j/+P/4//j/+P/3//j/+P/5//r/+P/4//j/+P/1//X/9f/1//X/9v/3//f/+P/4
//f/9//3//f/9//3//f/9//3//f/9v/1//X/9f/1//b/9v/2//b/9v/1//X/9f/1//T/
9P/1//X/9f/1//X/9P/0//T/9f/2//f/9//1//X/9f/1//T/9P/0//P/8//z//P/8//z
//P/8v/y//H/8v/z//P/8//y//P/9P/1//X/9v/2//T/9P/0//T/9P/z//L/8f/z//P/
9P/1//X/9f/1//T/9v/2//b/9v/2//b/9//3//b/9f/0//P/8f/0//T/9P/0//T/9P/y
//L/8v/y//T/9P/0//T/9P/0//T/9P/0//T/9P/0//T/9f/1//X/9f/1//f/+P/7//v/
/P/8//z//P/8//z//f/+////AAACAAIABAAFAAQABQAGAAcACgALAAsACgAGAAUAAgAB
AAAA///+//3//P/7//n/9//5//b/9v/0//T/8//y//H/7v/u/+7/7v/w//D/8P/w//D/
7//v/+//7f/t/+7/7v/w//D/8f/x//H/8f/y//L/8f/v//D/8f/z//H/7//s/+r/6//w
//r/BwAZAC8ATABuAJIAsADGANgA4QDcAM0AuACjAIgAaQBJACwAFQAKAAkACAABAPn/
9v/z//H/8v/y//f/+P/5//z//v/6//n/+f/5//n/+f/5//j/+P/4//j/+P/4//b/9v/3
//j/+v/6//n/+f/5//n/+f/5//r/+v/6//r/+f/5//n/+f/7//v/+//7//v/+//7//z/
/P/8//z//P/9//7//v/+//7//v/+//7//v/+//7//v////////8AAP7//v//////AQAB
AAIAAwADAAMAAwADAAQABQAFAAUACAAIAAgACQALAAsADAAMAA0ADQAOAA8ADgAPAA8A
DwAPAA8ADwAQABEAEQARABEAEQASABIAEgAUABQAFQAWABYAFgAVABUAEwATABMAEwAW
ABYAFQAVABEAEQAQABAAEAAQABAAEgAUABQAEQARAA4ADAAMAA4ADAAMAAsACQAHAAcA
BwAHAAYABgAGAAUABgAEAAQABAADAAMAAgACAAIAAgACAAIAAgAAAP////8BAAEAAQAC
AAAAAAD///7/+//7//z//P/8//z//P/9//3//P/8//z//v/9//3//v/8//3//f/9//3/
/f/8//z//////wAAAAD/////////////AAABAAEAAAD////////9//3//v/+//7//v/+
//7/AAAAAAAA///+//7///8AAP7//v/+//7/+//7//v/+//9//7///////7//v/9//3/
/f/9//3//f/9//3//f/9//z/+//7//v/+//8//z//P/8//z/+//7//v/+//6//r/+//7
//v/+//7//r/+v/6//r/+v/6//n/+f/5//n/+f/6//r/+v/5//n/+f/5//n/+f/5//j/
+P/5//r/+//7//r/+P/4//j/9//3//j/+P/4//j/+P/4//n/+f/5//n/9//3//j/+f/3
//f/9//2//j/+P/4//j/+P/4//n/+f/5//n/+f/5//n/+v/6//j/+P/4//j/+P/4//j/
+P/4//j/+P/5//v/+//7//v///8AAAEAAQAAAAAAAAAAAAAAAAABAAIAAQACAAQABAAG
AAcACAAJAAoACwAMAA0ACwAKAAgABwAEAAMAAgABAAAA///+//3/+//5//n/9v/4//b/
9v/1//T/8//y//L/8v/y//L/8v/y//L/8v/x/+//7//v/+//8P/w//D/8P/v/+//7//v
//L/8v/x//H/9v/3//f/9f/x/+7/7v/v//L/+v8FABMAJwBEAGYAiACmAL4A0ADbANwA
zwC4AKEAhgBpAEsALgAZAA4ADQAMAAUA/f/4//P/8f/0//b/9f/2//n/+v/6//z/+//7
//v/+//7//v/+v/6//z//P/8//z/+v/6//v//P/8//z/+//7//v/+//7//v//P/8//z/
/P/9//3//f/9//3//f/9//3//f/9//3//v/+//7//v/+/wEAAgACAAIAAAAAAAAAAAAC
AAIAAgACAAMAAwADAAQABAAEAAUABQAHAAcACAAJAAkACQAJAAkACQAJAAgABwAKAAoA
CgALAAsACwAMAAwADwAPABAAEQASABMAEwATABUAFQAVABYAFQAVABUAFQAVABYAFgAW
ABYAFgAXABgAGAAYABcAFwAZABkAGQAZABgAGAAXABcAFQAVABQAFAAWABYAFgAYABYA
FgATABMAEgAQABAAEgAQABAADwANAA0ADQANAA0ADAAMAAwACwAMAAoACgAKAAkACQAI
AAgABgAGAAYABgAGAAQAAwADAAUABQAFAAYABAAEAAMAAgADAAMABAAEAAQABAAEAAUA
BAACAAEAAAACAAEAAQACAAIAAwADAAMAAwADAAIAAgAFAAUABgAGAAUABQAFAAUABQAG
AAcABwAEAAMAAwADAAUABQAGAAYABAAEAAQABAAEAAQABAADAAIAAgADAAQABAAEAAQA
BAAFAAUABQAFAAQABAAEAAMAAgACAAEAAQADAAMAAwADAAEAAQABAAEAAgABAAEAAQAB
AAIAAgACAAAAAAD/////AQABAAAAAAABAAEAAQABAAEAAAAAAAAAAgACAAIAAQD/////
//////7//v/+//3//////////////////v/+////AAABAAEAAgAAAAAAAAABAAEAAgAC
AAEAAAD///7/AAD///7//f/9//3//v////////////7/AAAAAAAAAAD+//7/////////
//////////8AAP7//v/+//7//v/+//7//v/+//7//v//////AQABAAEAAwAEAAUABQAG
AAYABgAGAAYACAAJAAoACwAKAAwADAAOABEAEgATABQAEwAUABUAFQATABAADgAKAAsA
CgAJAAgABQAEAAMAAQD//////P/8//3//v/+//7/+//6//r/+v/6//r/+v/6//r/+v/5
//n/+f/5//n/+v/6//r/+v/7//v/+//7//z//v/9//3//v/7//v/+f/3//b/+P/5/wAA
DAAbAC0ARQBkAIYAqAC+ANAA3ADdANIAuwCmAI8AdABVADkAIgATABAAEwAOAAEA/f/8
//n/+f/6//r//f/+/wEAAAAAAP7/+//7//v/+//9//3//P/8//z//P/8//z/+v/6//v/
/P/6//r/+f/5//v/+//7//v//P/8//z//P/7//v/+//7//3//f/9//3//f/9//3//v/8
//z//P/8//3//v/+//7//v/+//7//v///wAAAQACAAEAAQABAAIAAgACAAMAAwADAAMA
BAAFAAMAAwADAAMABgAHAAcABwAIAAgACAAJAAsACwAMAAwADQANAA4ADwAPAA8ADgAN
AA8ADwAPABAAEwATABMAEwARABIAEgASABAAEAARABIAEgASABEAEQARABEAEQARABIA
EgARABEAEQARABAAEAAOAA4ADgAQAA4ADgALAAsADQAMAA0AEAAMAAwACwAJAAcABwAH
AAcABgAGAAYABQAEAAIAAgACAAMAAwACAAIA///+//3//P/9//z//P/9/////////wAA
/v/+//3//P/7//v//P/8//z//P/8//3////+//7//v/+//3//f/+//z//f/9//3//f/9
//z//P/9//3//v/+//3//f/9//3//f/+///////+//3//f/9//3//f/+//7//v/+//7/
/v/+//7//v/9//7//v///wAA///+//3//P/7//v/+//7//n/+v/7//v/+v/6//n/+f/7
//v/+//7//n/+f/5//n/+f/5//r/+//5//r/+v/6//r/+v/5//n/+f/5//j/+P/5//n/
+f/5//n/+P/4//j/+v/6//r/+f/5//n/+f/5//r/+v/6//n/9//3//f/9//3//f/9v/2
//X/9v/3//f/+P/2//b/9v/1//X/9v/2//b/9v/2//b/+P/3//b/9f/z//P/9P/1//X/
9f/1//T/9v/2//b/9v/1//T/9P/z//X/9f/1//X/9//4//b/9P/0//T/9P/2//b/9v/2
//T/9P/0//X/9f/1//X/9f/3//j/+f/5//j/+P/4//j/+v/6//v//P/9//7/AAAAAAIA
AwAEAAUABgAHAAgACQAGAAQAAQD///7//f/8//v/+P/3//b/9f/1//P/8//w//L/8P/w
/+//7P/r/+r/6v/s/+z/7P/s/+v/6v/p/+f/6f/p/+n/6f/q/+r/6v/q/+n/6f/p/+n/
7P/s/+v/6//w//H/7//t/+v/6v/q/+v/8v/8/w0AHwA7AFwAgACgALgAygDYANUAxgCx
AJoAfwBiAEUAJwAQAAUABgAFAP7/9//z//D/7f/r/+7/8P/x//L/8//y//D/8P/x//H/
8f/x//H/8f/w//D/8P/w//D/8P/y//L/8//0//L/8v/x//H/8f/x//H/8f/w//D/8P/w
//D/8f/y//P/9P/z//L/8f/v/+//7//w//H/8v/z//T/8//0//T/9P/2//b/9v/2//b/
9v/2//b/9v/1//T/9P/1//b/+P/5//n/+f/6//v/+f/5//n/+f/6//v/+//7//7//v/+
////AAABAAMABAADAAMABAAFAAUABQAEAAMABAAFAAYACAAIAAcABgAFAAcACAAIAAgA
BgAGAAcACAAGAAYABQAFAAgACQAKAAsACQAIAAYABQAFAAUABAAEAAIAAgACAAQABAAE
AAEAAQAAAP7//v8AAPz//P/7//n/+v/7//z//f/6//r/+v/5//j/9v/2//b/9P/z//H/
8P/w//D/8P/w//H/8P/w//H/8f/x//H/8v/y//L/8f/w//H/8f/y//L/8f/w/+//7//t
/+z/7P/s/+3/7f/u//D/7f/t/+z/6//u/+//7//w//D/7//v/+7/7//v/+//7//t/+7/
7//v//D/7//v/+//7f/t/+7/7v/u/+7/7v/u/+7/7v/u/+3/7P/s/+3/7v/u/+7/7v/u
/+v/6//r/+v/6//s/+3/7f/s/+z/6//r/+v/6//r/+v/6//r/+v/6//r/+v/7P/t/+z/
7P/r/+r/7P/s/+v/6//p/+n/6P/o/+f/5//n/+f/6P/o/+n/6v/q/+r/6v/p/+f/5//n
/+f/6P/o/+j/5//p/+n/6f/p/+f/5//m/+b/5//o/+n/6f/p/+j/6f/q/+n/5//m/+T/
5f/m/+f/6P/o/+f/5v/l/+X/5f/m/+f/5f/l/+X/5P/l/+b/5//o/+T/5P/m/+b/5v/m
/+b/5v/n/+f/5//n/+f/6f/q/+3/7f/u/+7/7f/s/+v/6v/r/+z/7f/u//L/8v/0//X/
9P/1//b/9//4//n/+f/4//f/9//1//X/9v/1//T/8//y//H/7//t/+z/6P/n/+T/5v/l
/+T/4//g/+D/4P/g/+L/4v/i/+L/4v/h/+H/4f/h/+H/4v/i/+D/4P/h/+H/3//f/+D/
4P/h/+P/5v/l/+P/4//h/+D/4P/h/+b/8P///w8AJwBIAG4AkACsAMQA1ADbANAAuQCi
AIkAbABPAC8AEAD9//j/+f/2//H/6//m/+X/5f/m/+b/5//q/+v/6v/q/+z/6//r/+v/
6//p/+n/6P/o/+j/6P/o/+j/6f/q/+z/7v/t/+z/6v/p/+v/6//r/+v/7P/s/+z/7P/r
/+v/6//r/+3/7f/t/+3/7f/t/+3/7v/w//D/8P/w/+//8P/w//D/8P/w//D/8P/y//L/
8v/y//H/8f/x//L/9P/0//X/9f/1//X/9v/3//f/9//3//f/+P/5//n/+f/6//r/+v/7
//v/+//8//z//////wAAAQAAAAEAAQABAAMAAwADAAQABQAFAAUABQAFAAYABgAGAAoA
CgAJAA==
         </WaveFormData>
      </LeadData>
   </Waveform>
</RestingECG>
