# Supplementary material for: Detection of Left Atrial Enlargement Using a Convolutional Neural Network-Enabled Electrocardiogram
Source: Front Cardiovasc Med. 2020 Dec 17;7:609976. doi: 10.3389/fcvm.2020.609976 (PMC7773668; doi:10.3389/fcvm.2020.609976)
Supplement: Supplementary file 1 [file Data_Sheet_1.ZIP › hyp/1802017595_5523_0000000H.XML]

<?xml version="1.0" encoding="Windows-1252"?>
<!DOCTYPE RestingECG SYSTEM "restecg.dtd">
<RestingECG>
   <PatientDemographics>
      <PatientID>1802017595</PatientID>
      <PatientAge>66</PatientAge>
      <AgeUnits>Years</AgeUnits>
      <Gender>Female</Gender>
      <PatientLastName>zhengguangmo</PatientLastName>
   </PatientDemographics>
   <TestDemographics>
      <DataType>Resting</DataType>
      <Site>1</Site>
      <AcquisitionDevice>MAC55</AcquisitionDevice>
      <Status>Unconfirmed</Status>
      <Priority>Normal</Priority>
      <AcquisitionTime>10:14:57</AcquisitionTime>
      <AcquisitionDate>03-30-2017</AcquisitionDate>
      <CartNumber>1</CartNumber>
      <AcquisitionSoftwareVersion>009C</AcquisitionSoftwareVersion>
      <XMLSourceVersion>MAC5000 v1.0</XMLSourceVersion>
   </TestDemographics>
   <RestingECGMeasurements>
      <VentricularRate>82</VentricularRate>
      <AtrialRate>82</AtrialRate>
      <PRInterval>184</PRInterval>
      <QRSDuration>86</QRSDuration>
      <QTInterval>376</QTInterval>
      <QTCorrected>439</QTCorrected>
      <PAxis>35</PAxis>
      <RAxis>-35</RAxis>
      <TAxis>25</TAxis>
      <QRSCount>13</QRSCount>
      <QOnset>212</QOnset>
      <QOffset>255</QOffset>
      <POnset>120</POnset>
      <POffset>179</POffset>
      <TOffset>400</TOffset>
      <ECGSampleBase>500</ECGSampleBase>
      <ECGSampleExponent>0</ECGSampleExponent>
   </RestingECGMeasurements>
   <Diagnosis>
      <Modality>Resting</Modality>
         <StatementCount>3</StatementCount>
         <LabelText>12SL ��ϳ���</LabelText>
      <DiagnosisStatement>
         <StmtFlag>ENDSLINE</StmtFlag>
         <StmtText>�������</StmtText>
      </DiagnosisStatement>
      <DiagnosisStatement>
         <StmtFlag>ENDSLINE</StmtFlag>
         <StmtText>������ƫ</StmtText>
      </DiagnosisStatement>
      <DiagnosisStatement>
         <StmtFlag>ENDSLINE</StmtFlag>
         <StmtText>�쳣 ECG</StmtText>
      </DiagnosisStatement>
   </Diagnosis>
   <Waveform>
      <WaveformType>Rhythm</WaveformType>
      <WaveformStartTime>0</WaveformStartTime>
      <NumberofLeads>8</NumberofLeads>
      <SampleType>CONTINUOUS_SAMPLES</SampleType>
      <SampleBase>500</SampleBase>
      <SampleExponent>0</SampleExponent>
      <HighPassFilter>16</HighPassFilter>
      <LowPassFilter>150</LowPassFilter>
      <ACFilter>NONE</ACFilter>
      <LeadData>
         <LeadByteCountTotal>10000</LeadByteCountTotal>
         <LeadTimeOffset>0</LeadTimeOffset>
         <LeadSampleCountTotal>5000</LeadSampleCountTotal>
         <LeadAmplitudeUnitsPerBit>4.88</LeadAmplitudeUnitsPerBit>
         <LeadAmplitudeUnits>��V</LeadAmplitudeUnits>
         <LeadHighLimit>2147483647</LeadHighLimit>
         <LeadLowLimit>268435456</LeadLowLimit>
         <LeadID>I</LeadID>
         <LeadOffsetFirstSample>0</LeadOffsetFirstSample>
         <FirstSampleBaseline>0</FirstSampleBaseline>
         <LeadSampleSize>2</LeadSampleSize>
         <LeadOff>FALSE</LeadOff>
         <BaselineSway>FALSE</BaselineSway>
         <ExcessiveACNoise>FALSE</ExcessiveACNoise>
         <MuscleNoise>TRUE</MuscleNoise>
         <LeadDataCRC32>3954689462</LeadDataCRC32>
         <WaveFormData>
GAAYABgAGAAbAB4AIQAkACMAIgAhACAAHQAcABsAGgAdAB4AHwAgACEAIgAjACQAIwAi
ACEAIAAdABoAFwAUABIAEgASABIAEQAQAA8ADgAMAAoACAAGAAMAAgABAAAA/v/+//7/
/v/8//z//P/8//z//P/8//z/+v/6//r/+v/3//b/9f/0//b/9v/2//b/9//4//n/+v/5
//j/9//2//j/+P/4//j/9v/2//b/9v/0//T/9P/0//X/9v/3//j/+P/4//j/+P/5//r/
+//8//n/+P/3//b/+P/6//z//v/9//z/+//6//z//P/8//z//P/8//z//P/7//r/+f/4
//v//P/9//7//P/8//z//P/5//j/9//2//n/+v/7//z//v/+//7//v///wAAAQACAAQA
BAAEAAQAAQAAAP///v///wAAAgAEAAQAAwACAAEABgAHAAkACQAKAAsADAAMAAoACAAF
AAQABgAHAAgACAAIAAgABwAGAAIAAAD8//r/+//6//n/+f/6//r/+f/4//f/9//2//X/
+P/5//n/+v/5//f/8//y//T/9//6//v/9//1//X/9f/z//P/8//z//P/9P/1//X/9P/x
//D/8P/s/+7/7//u/+z/7v/w//P/+P///wkAGAArADkARABRAF8AaQBuAG0AZgBKACYA
DgD7/+j/2//Y/9n/2P/Q/8f/xP/K/9X/3f/c/9v/4v/r//L/9v/4//n/+f/6//b/9P/z
//b/9v/1//X/8//0//T/9v/3//b/9//4//f/9//3//f/+f/1//j/+v/5//n/+P/3//v/
/P/7//3//f/9//z/+/////3//f/+//z/+v/6//z//////wAAAAD9//3//f/+/wEAAgAD
AAQAAwAFAAYABgAEAAUABQAHAAYABwAIAAgACwANAA4ADgASABcAHQAgACAAIQAhACEA
IAAfACAAIQAhACAAIAAhACYAJgAmACQAHwAdABwAGwAeACEAHwAdAB4AHgAeAB0AGgAa
ABkAFQAWABcAFQASAA8ADQALAAgACAAJAAoACwAJAAYABQAEAAEA///9//z//P/7//n/
9v/5//r//P/9//7//v/+//3//P/6//n/+P/6//r/+P/4//f/+P/5//n/9//2//b/+P/7
//7/AAABAP7//f/8//v/+f/7//v/+//7//n/9//1//j/+P/7//z//v/8//7//v/6//n/
9v/1//f/+P/6//v//v/+//7//f/5//j/+P/5//j/+P/4//j/+f/6//z//f/6//r/+v/7
//7//v/+/////f/6//j/9//5//v//P/8//z//f/9//7//f///wIA///+//f/9P/6/wQA
BgAGAAYABgACAAAA///+/wIAAwAEAAUABgAHAAkACQAJAAkACQAIAAkACAAGAAYABQAF
AAUABAAGAAYABQAEAAIAAAD8//r/+//6//n/+f/8//z/+//6//r/+//7//v/+f/3//T/
8v/z//P/8f/y//X/9//5//n/9//1//X/9f/1//X/9f/1//X/9v/3//f/+P/1//T/9P/4
//D/7//u/+7/7v/w/+//8v/9/wsAEAAPABcAJAA1AEMATQBaAGEAYABYAEQAKgANAPz/
9f/u/+f/4v/g/9f/yv/G/8n/0//Y/93/4v/l/+r/7v/y//P/9//4//T/8v/x//X/9v/2
//f/9f/2//b/+P/6//j/+P/4//j/9//2//X/8//t/+7/7v/0//n//f8BAP///P/3//X/
9f/3//j/+f/8//v//P/+//7//P/8//7//f/9//7//v/7//v/+//8////AAABAAIAAQAD
AAQABAAGAAcABwAJAAkACQAJAAgABwAJAAoACgANABEAFgAYABUAFQAUABMAFgAXABoA
HQAfAB4AHgAfACEAIAAfABwAHAAdAB8AIQAiACMAHwAbAB0AHgAfAB8AHAAcABsAFwAX
ABcAFAAQABAADwAOAAwACgAJAAgABwAFAAIAAQAAAP3//f/9//7/AAD///3/+v/8//7/
AQADAP///P/5//X/+P/4//n/+v/4//j/9v/2//f/+P/5//n/9//2//b/+P/3//j/+P/3
//X/9f/1//X/9P/1//T/8//1//X/9f/1//f/9v/4//j/+f/4//v//P/6//n/9v/1//n/
+v/8//3//f/6//f/8//z//T/9v/5//j/+P/4//j/+v/6//v/+//4//j/+P/5//n/+P/3
//f/+P/4//n/+//5//v//P/8//v/+//6//r/+v/7//3/+f/8//3//v8AAAEAAQABAAIA
///+//3//P/9//7/AAACAAMAAQD///3/AQADAAYABwAJAAkACQAIAAYABAABAAAAAgAD
AAQABAAGAAYABQAEAAEA/v/5//b/+P/4//j/+f/2//T/8f/u/+//8f/y//P/9v/3//f/
+P/1//P/7//u//D/8//2//f/8f/t/+v/6f/s/+//8v/1//P/9P/1//X/8f/t/+v/6v/u
//L/8f/u/+z/7P/q/+v/8v/9/wcADgAZACUAMAA7AEcAUwBaAF0AXgBWAEIAKAANAPj/
6//i/9v/2P/Y/9n/1P/S/9P/0f/U/9n/4P/n/+7/8v/4//n/8//z//D/7//v//D/8P/v
/+//7f/u/+7/8P/z//L/8//0//X/9f/1//X/9//z//b/+P/2//f/9//3//b/9P/w/+//
8//1//b/9//3//X/9f/2//f/9v/3//r/+P/3//f/9v/3//n/+//+/////v/9//z//P//
/wEAAgAAAAEAAQADAAYACQAMAA4ADAANAA0ADAAOABEAFQAWABQAFQAVABUAFwAXABkA
GwAeAB4AHwAhACAAHgAcABgAGgAbAB0AHwAhACMAIAAdABwAHAAcABsAHAAcABsAFwAZ
ABkAFgASAA4ACwAIAAQABgAHAAgACQAEAAAA/v/8//z//f/+/wAA/v/9//v/+P/4//j/
+f/5//j/+P/4//f/9f/y//D/7v/x//T/9f/4//b/9v/2//X/8//y//L/9P/4//r/+//7
//j/9//2//X/8//z//H/7//z//P/8//z//T/8v/z//L/9v/2//r//P/5//n/9//3//b/
9P/z//H/9//4//n/+f/3//b/9v/3//X/9P/z//L/9f/2//j/+f/2//b/9v/3//f/9v/1
//X/8//w/+7/7f/x//X/+P/6//X/9f/0//T/9//5//z/+f/5//n/+f/6//z/+//6//n/
+//5//j/+//8//3//v/7//r/+v/6/////////////v/9//3/+/8AAAMABgAIAAYABAAB
AAAA/v///wAAAAACAAIAAQAAAPz/+v/2//T/9f/0//P/8//y//L/8f/w/+3/7f/s/+v/
7v/v/+//8P/w/+//7P/s/+3/7//x//H/8f/v/+//7//u/+3/7P/r/+z/7v/w//H/7v/r
/+r/6v/q/+j/5f/i/+b/6v/w//f//v8HABEAHgAnADMAQABPAF0AZQBkAF8AUgA8ACAA
BgDv/+T/4//g/9n/0P/M/8n/yv/M/9P/2f/a/93/4v/n/+r/7v/y//X/9f/2//L/8P/v
/+//7v/s/+v/7f/w//L/9v/z//D/7//u//D/8f/y//P/8P/r/+3/7v/w//P/9f/3//b/
9P/w/+//8f/z//T/9f/5//f/9//4//f/9P/z//T/9v/3//n/+v/5//n/+f/6//7//v/+
//7//f///wAAAAACAAMAAwAFAAcACQALAAwADQAPABAAEAAOABEAFQAWABYAFwAXABcA
FwAXABkAGwAcABwAHQAfACIAIgAiACAAHgAdAB0AHQAgACMAIQAfABwAHAAcABsAGAAY
ABcAEwARABEADgAKAAYABQAEAAIABAAFAAYABwACAP7//P/6//z//f/+/wAA/v/9//v/
+P/1//T/9P/z//X/9v/3//f/9P/y//H/8P/z//T/8//0//P/9P/1//X/9f/0//T/9v/1
//T/8v/v//H/8//1//f/9v/3//b/9f/0//H/7v/r//D/8v/3//r/+f/2//f/9v/z//P/
8f/x//T/9P/1//X/9v/2//b/9f/1//T/9P/1//f/+P/5//r/9//2//b/9f/0//T/9P/1
//b/9v/2//f/9f/0//T/9f/3//n/+v/6//X/9f/0//T/9//5//z/+f/4//f/9v/2//n/
+f/5//n/+//5////BAABAAAA///+//v/+v/6//r//v///wAAAQACAAMABQAFAAQAAwAC
AAAAAQAAAP7//v///wEAAwAEAAIAAgABAAAA/v/8//j/9v/z//D/7f/r//D/8v/z//T/
9v/3//f/9//1//X/9P/0//L/8f/u/+7/8P/z//b/9//x/+3/6//p/+3/7//x//P/8v/y
//L/8f/y/+//7v/u/+r/6v/p/+r/6P/q//D/9//8/wEADQAaACcALwA6AFEAaQBzAG4A
ZQBaAEQAKgAOAPX/4P/Z/9r/2f/Y/9T/z//M/87/z//R/9j/3f/i/+n/8P/0//L/8f/x
//P/8P/v/+//8f/w/+7/7f/u//D/8f/0//f/9v/3//j/+P/3//b/9f/x/+v/7P/s//D/
9f/5//3/+f/2//H/7//0//f/+f/7//v/+f/5//r/+f/2//X/9v/4//n/+//8//3//f/9
//7//v/8//r/+P/6////AwAGAAQABQAFAAcACQALAA0ADgAOAA8ADwAOAA0ADwASABIA
EwAVABYAFwAbABsAHQAfAB0AGgAYABcAHgAgACIAIgAeAB0AHQAdACIAJQAjACEAIQAi
ACMAIwAeABwAGQATABMAEwAQAAwACwALAAsACgAJAAkACQAJAAMA/v/7//j/+v/9/wAA
BAACAP//+//2//T/9P/1//X/9P/0//T/8//3//j/+v/8//r/+P/0//L/9f/2//f/9//3
//b/9v/4//j/+P/3//X/8f/x//H/8f/y//X/9v/3//f/9f/z//H/8v/y//X/9v/2//T/
9v/2//P/8f/t/+v/8P/0//n//f/8//r/+P/1//X/9P/0//X/+f/6//v//P/7//r/+v/5
//r/+v/6//v/+P/2//T/8//2//b/9//5//n/+//8//z/+P/3//X/9P/3//n//P/5//j/
9//2//b/+v/7//z//f////3/9//5//7///8AAAEAAgACAAIAAwAEAAUAAwABAP//BQAH
AAoACwAJAAcABQACAAIAAgABAAIABAAFAAYABgAFAAQAAgAAAP7//P/4//b/9f/0//P/
8//x//D/7v/s//D/9f/5//3/+f/3//T/8v/1//X/8//0//P/8//z//H/8v/x//L/8//z
//P/8//z//D/8P/w/+//8P/t/+z/7P/2//T/8f/u/+z/6P/o/+//9v/7//v/AAARACkA
OAA9AEcAXQBsAGsAYABQADwAJAAPAPj/4f/W/9f/3P/g/93/1v/O/8v/zf/U/93/4v/n
/+z/8v/y/+//6//u/+z/7P/t//L/9P/1//f/9f/0//L/8v/1//T/9f/2//X/9f/1//X/
8//v//L/9P/2//f/9//3//n/+P/1//X/9v/3//f/9//5//f/9//4//n/+P/5//z//f/9
//7//v/7//v/+//8//7//v/+//7//f///wAAAAACAAMAAwAFAAYABwAIAAgACQALAAwA
DAAKAA0AEQASAA8ADwAOAA0AEgAVABoAHwAhACAAIAAhACIAIAAeABoAGwAdACAAIwAi
ACMAHwAbABkAGAAXABUAGAAaABsAGQAXABUAEAAKAAsACwALAAoACAAHAAYABQAAAPz/
+v/4//r/+//8//7//f/7//j/9P/4//r//f////z/+v/4//X/9//2//b/9v/0//T/8v/y
//L/8v/y//H/8f/y//T/+P/3//j/+P/3//f/9//3//f/9v/3//b/9f/3//X/8//x//b/
9v/5//r/+v/4//r/+v/4//f/9P/z//b/9v/3//f/+f/4//f/9f/1//T/9P/1//n/+v/7
//z/+f/4//j/9//0//T/9P/1//b/9v/2//f/+f/4//j/+f/7//3//v/+//r/+f/3//b/
9//5//z/+f/4//f/9v/2//v/+//7//v//f/9//v/+//6//v/+//7//7/AAACAAIAAgAC
AP///v/+//7/AgADAAQABQAHAAcACAAHAAgACQAKAAoACAAGAAMAAgAAAAEAAgACAAUA
BgAGAAYABAACAP7//P/5//j/9//3//b/9v/1//T/9v/3//f/9//4//n/+f/6//j/9f/w
/+7/8v/1//j/+f/5//f/9//3//T/8//y//H/9P/2//j/+f/3//P/8f/w//D/7v/t/+7/
7v/w//T/+f/8/wEACQAUACMAMQBAAEsAVQBhAGYAYQBYAE4AOgAeAAcA+P/r/+T/3f/U
/9L/1//a/9r/1//V/9b/3f/q//P/8v/w//L/+f////3/+P/1//P/+P/4//f/9//3//j/
+P/6//j/9v/2//b/9//3//f/9//5//X/+P/6//r/+//7//v/+v/4//T/8//3//n/+v/7
//3/+//7//z//P/6//r//P8AAAEAAwAEAAIAAQAAAAAA/v/8//r/+P/7/wEABgAKAAoA
CwALAA0ADQANAA0ADAAPABEAEgASAA8AEQAUABQAFwAbAB4AIQAhAB8AHwAfAB4AHAAb
ABsAHwAgACEAIAAgACEAIwAlACkAKwAoACUAIQAgAB8AHQAfACAAIAAdAB0AHQAaABYA
EgAPAAwACAAKAAsADAANAAkABgAFAAQAAgABAAAAAAACAAEA///8//r/+P/3//X/+P/6
//z//f/+//7///8AAP7//v/8//z/+//8//3//f/7//r/+v/8//3//v/+//3/+f/3//X/
8//0//f/+P/5//v/+//7//v/+//6//z//P/6//j/+v/6//v/+//5//n/+v/6//v/+///
/wAAAQABAP3//P/8//3/AAAAAAAAAAD+//7///////3//P/7//v//f/8//v/+//9//z/
/P/9//3///8AAAAA+v/5//f/9v/4//v////9//v/+f/3//b/+v/7//z//f8AAAEAAAAB
AAAA///9//v//f/+/wEAAwAFAAoABQACAP///P/9//7/AAACAAMAAwADAAMABAAFAAcA
BwAJAAkACQAIAAcABgAEAAQABwAJAAsADAALAAoACAAGAAEA/v/5//b/+P/6//z////+
//z/+f/2//X/9f/0//P/9P/1//X/9v/0//P/8P/w/+//8f/z//P/8v/x//L/8//z//P/
8//z//X/9v/3//f/9v/z//L/8v/y/+7/6f/o/+r/7v/0//n/AAAFAAsAHAAxAD8ASABT
AF8AZwBmAGMAWgBGADAAGgABAPD/5f/g/93/2P/W/9f/1v/U/9H/1f/Y/9f/4P/v//b/
9v/y//P/9//3//T/8//z//f/+P/4//n/9v/2//X/9v/2//T/9P/0//f/9//3//f/+f/1
//j/+v/5//n/+P/3//r/+v/4//n/+v/7//v/+//7//n/+f/6//r/+P/4//r///8BAAQA
BgABAP///f/8//z//P/8//z//f8BAAQABgAGAAcABwAJAAsADQAPABAAEAARABEAEAAQ
ABMAFwAYABoAGwAbABsAHQAdAB8AIQAgAB4AHQAdACEAIgAjACIAHgAdAB0AHQAjACcA
JgAlACEAIAAfAB0AHQAeAB4AGwAYABcAEwAOAAwACwAKAAgACQALAA0ADwAKAAYABAAC
AP///////wAA///9//r/9v/5//r//P/9//7//v/+//3/+//6//r/+v/4//j/9v/2//f/
+P/5//n/9v/0//P/9P/2//j/+f/5//b/9f/0//P/9v/5//r/+//7//n/9//1//f/9v/4
//j/+P/2//j/+P/5//n/9//3//b/9v/3//f/+v/6//r/+f/1//T/9P/1//j/+P/4//j/
+f/6//z//f/8//z//P/9//z/+v/4//f/9//2//b/9//5//v//P/8//f/9//2//b/9f/3
//r/9//4//f/9v/2//n/+f/5//n//P/9//z//f/9//3//P/7//3//v8BAAMABQAEAAEA
AAD///7/+v/6//v//P///////////wUABwAKAAsACwALAAsACgAFAAIA/v/8/wAAAwAG
AAgACAAIAAcABgACAAAA/P/6//f/9v/1//X/9//4//j/+P/3//f/9v/1//X/9f/0//T/
9P/z//D/8P/z//X/9//3//P/8f/x//H/8//z//P/8//x//D/7//t/+7/6//q/+r/7v/w
//X/8v/s/+r/6P/t/wAAEQAdACYAMQA9AEoAWQBnAG8AbgBlAFIAOAAeAAwA+f/o/9//
3P/b/9r/1P/N/8r/zv/T/9X/1v/b/+T/6//y//T/8v/x//P/9f/y//H/8f/z//L/8P/v
//L/9P/1//j/+//6//v//P/7//n/9//1//b/8//3//r/+P/5//n/+f/1//L/7f/r//H/
9//8/wEAAQD9//v/+v/6//j/+P/6//v/+//8//z/+v/5//j/+P/8//z//P/8/wAABQAJ
AAwACgAJAAcABwAJAAsADQAOAA4ADwAPAA4ADgARABUAFgAWABcAFwAXABkAGQAbAB0A
GwAaABoAGwAhACIAIwAiACAAHwAfAB8AIQAjACAAHQAcABwAHAAbABwAHAAbABcAFQAV
ABIADgAOAA0ADAAKAAkACQAJAAkABwAEAAMAAgABAAEAAQACAAEA///8//j/+v/6//v/
+//8//z//P/7//j/9v/1//T/9P/0//L/8v/2//j/+v/7//j/9v/1//b/9//4//j/9//1
//X/9f/1//f/+//9/////f/5//X/8f/1//b/+v/8//r/+P/6//r/+f/5//f/9//4//j/
+f/5//v/+v/5//f/9//4//r//f/8//z//P/8//z//P/9//3//P/8//z//f/7//j/9f/z
//T/9P/1//f/+v/9////AAD7//n/9v/0//j/+/////3/+//5//f/9v/4//f/9v/1//f/
9//1//X/9//5//r/+/8IAAIA/P/9/wIA///+//3//P/7//z//v8AAAAA///+//3//v//
/wEAAQAEAAUABgAGAAUABAACAAIAAAABAAIAAgACAAIAAQAAAAAA/v/6//j/9v/0//L/
8f/y//L/8f/w//L/9f/3//n/9v/1//P/8v/x/+//6//q/+7/8//4//v/9//z//H/7//v
/+//7//v/+3/7v/v/+//7//t/+3/7v/2//L/7f/q/+r/6v/s/+3/9P///wkADgAXACEA
KgA5AFEAaQBwAGkAYgBYAD4AIAAHAPT/4f/Y/9n/2P/W/9H/zv/M/8n/zf/Q/9f/4P/n
/+r/8P/0//P/8f/y/+7/7P/r//D/8v/z//X/9f/2//b/+P/1//L/8f/w//X/9//5//v/
+P/z//X/9v/0//X/9f/1//X/9P/x//H/9P/3//n/+//6//f/9v/2//j/+P/6//7//v/9
//3//P/5//n/+f/6//z//P/8//z//P///wEAAgACAAMAAwAFAAQABQAGAAYABwAJAAoA
CgAIAAsADwAQABMAFQAWABcAFwAVABUAFQAYABoAHQAhACEAIAAfABwAGgAZABkAGQAc
AB8AHQAbABoAGgAaABkAFwAWABQADwAQABEADwAMAAsACwALAAoABwAFAAMAAQD///7/
//8AAP///////wAAAgABAP///P/6//r/+//7//n/+P/3//X/9v/2//f/+P/3//b/8//y
//H/8v/z//P/7//u/+7/8P/z//T/9P/z//L/8//0//X/9f/3//f/9//3//X/8//x//X/
9v/6//z/+P/0//T/8v/1//f/9//5//j/+P/5//n//P/8//z/+//2//T/8//z//T/9P/0
//T/8//y//L/8f/z//b/+f/9//r/+P/2//X/9v/2//f/+f/1//X/9P/y//L/9f/3//r/
+v/7//3/+f/2//X/9P/0//f/9//3//f/9v/1//L/8f/z//X/9v/3//b/9v/4//n/+//7
//n/+P/4/wIABAAEAAQABAD///z/+v/4////AQADAAUABQAFAAYABQAEAAMAAgAAAAMA
BAAEAAYABAADAAIAAAACAAIAAQAAAPv/+P/z//D/8f/y//P/9f/4//j/9//2//T/8//x
/+//8P/x//H/8v/w/+//7P/s/+3/7//x//H/8v/x//L/8//w/+//7v/t/+3/7v/v/+//
7//t/+3/7v/m/+b/5//m/+r/8v/6/wMABgAHAA0AHAAvAEEAUgBhAGUAYwBeAFUAQgAm
AAgA9v/t/+b/2//U/9X/1P/O/8f/yv/S/9v/3f/e/+P/6P/p/+7/8v/2//f/8//z//D/
7//v//D/8P/v/+//8f/y//L/9P/0//L/8v/y//P/8//z//P/9f/x//T/9v/1//X/9P/z
//P/8v/v/+//8//1//b/9//6//n/+v/8//r/+P/4//r/+P/1//P/8P/z//X/9//6//7/
AAACAAQAAgADAAMAAgAAAAEAAQADAAEAAQABAAAABgALAA8AEgAPABEAFAAUABMAEwAS
ABEAFwAZAB0AIQAfABwAGgAZABoAGgAaABgAGgAdACEAJQAjACMAHgAZABoAGgAaABkA
FQASAA4ABwAKAA0ADQAMAAsACwALAAoABwAFAAMAAQD+//z//P/8//n/9//1//T/+P/5
//n/+P/2//b/9//3//X/9P/z//H/8v/y//P/9P/0//T/8v/y//X/9v/3//f/9f/0//T/
9v/z//L/8P/t/+//8f/z//X/8//1//X/9f/0//H/7v/r//D/8P/z//T/8//w//H/8P/0
//f/+P/7//j/9v/1//P/+P/4//j/9//1//T/9P/1//T/9P/0//T/9v/2//f/9//0//T/
9P/1//X/9P/z//P/8//y//L/8//y//P/8//y/+//7//u/+7/7//x//T/8f/w/+//7v/u
//H/8f/x//H/9f/1//P/8//y//P/8//z//T/9P/2//f/9//3//X/+v8AAP3//P/7//r/
9v/2//f/+P/4//f/9v/1//z///8DAAUABAADAAIAAAD8//r/9//2//n/+//9//7//v/+
//3//P/4//b/8v/w/+3/7P/r/+v/7v/u/+3/7P/q/+v/6//r/+z/7f/t/+7/7P/r/+j/
6P/n/+n/6//r/+b/4//i/+H/5P/n/+r/7f/r/+z/7f/t/+r/5//m/+b/8P/u/+f/4P/c
/9z/4P/r//b///8FABIAIQArADYARQBRAFkAYgBjAFoAQgAkAAYA7f/i/+P/4v/b/9L/
zP/J/8z/yv/H/8f/zP/T/9z/4//k/+T/5P/n/+n/7P/q/+r/6//w//D/7//v/+7/7v/t
/+7/7f/q/+n/6P/r/+v/6//r/+z/6f/t//D/7f/t/+z/6//w//L/8v/1//P/8f/u/+v/
7v/t/+7/8P/z//L/8//2//T/8//z//L/8//1//f/+v/7//r/+f/4//r//f///wAA/v/9
//v/+//+////AAAAAAMABwAKAAwACQALAA4ADgAMAA0ADQANAA0ADQAPABEAFAAUABUA
FwAaABoAGgAYABUAFQAWABcAGwAdABoAFwAVABQAEwARABEAEgASAA8ADwAPAAwACAAI
AAcABgAEAAIAAQAAAP//+f/2//X/9P/z//P/8//0//f/9//2//T/8//y//L/8f/w//D/
8P/v/+7/7P/r/+r/7P/s/+r/6v/r/+z/7f/t/+3/7v/w//T/8v/y//H/7//r/+v/6//r
/+3/7//v/+//7f/r/+n/5//s/+z/7//w/+7/7P/u/+7/8P/x//D/8f/v/+7/7v/t//H/
8v/z//P/8//y//L/8//y//L/8v/y/+//7v/u/+3/7f/u/+//8f/x//D/7//v/+z/6v/p
/+n/7P/v//H/8v/u/+3/6//q/+n/6//u/+v/7f/t/+3/7v/v/+3/6//p/+3/7//v//H/
8f/x//D/7//x//L/9f/3//j/9//0//L/9P/w//D/8f/y//P/9P/x//D/8P/w//b/9//4
//n//v///wEAAQD9//v/+f/2//j/+v/7//7/+//5//f/9P/0//T/8//y//L/8v/w//D/
7v/s/+r/6f/q/+r/6f/o/+j/6f/p/+n/6f/p/+j/6P/p/+n/5//o/+f/5//n/+X/5f/l
/+f/6f/m/+X/5P/j/+H/4v/j/+P/5P/h/+D/4P/g/+T/5f/g/97/5P/o/+v/7P/v//n/
DgAlADEANgA/AE8AXwBmAGMAUgAyABQA/P/n/9b/0f/U/9P/zP/I/8P/uv+6/8H/x//I
/83/2P/d/9r/2P/a/+H/6//t/+r/6f/p/+r/6P/l/+P/4//k/+T/5v/k/+L/4v/i/+b/
5//o/+n/6f/l/+j/6v/p/+n/6P/n/+r/6v/o/+n/6v/r/+v/6//q/+f/5v/m/+r/6v/s
//D/7//v//D/8P/u/+3/7P/s/+//8P/x//L/8f/z//T/9P/3//n/+v/9//3//f/9//z/
//8BAAIAAgAEAAcACwAMAAoACQAHAAUACAAJAAwADwAPAA4ADgAPABQAFAAUABIADwAP
ABAAEQAQABEADQAJAAoADAAOAA8ACwAKAAgAAwAGAAcABQACAAAA///+//z/+f/5//n/
+f/3//T/8//y/+//7//v//D/7v/r/+f/4v/k/+b/6f/r/+n/6P/n/+X/5v/m/+f/6P/o
/+j/5v/m/+f/6P/p/+n/5v/k/+P/5P/i/+L/4f/f/+H/5f/p/+3/6//r/+n/5//p/+f/
5f/j/+T/5P/n/+j/5v/k/+b/5v/m/+f/5v/n/+b/5v/n/+f/6v/q/+r/6f/p/+j/6P/p
/+f/5v/l/+T/4v/i/+P/4//k/+T/5P/l/+f/5v/l/+X/5v/m/+f/6f/n/+f/5v/k/+T/
5f/l/+b/4//j/+T/3//e/93/3P/c/+L/4//k/+X/5P/j/+D/3//i/+X/5//p/+f/5v/n
/+f/6P/n/+T/4v/k/+b/6v/u/+z/6v/q/+r/6P/p/+z/7//s/+z/6//p/+j/6v/s/+7/
7//u/+//8P/v/+7/7v/u/+z/7P/o/+b/6P/o/+j/6P/p/+r/6//r/+b/4//g/93/2P/c
/9//3v/e/9z/3P/c/9z/2v/a/9r/2v/b/9z/3f/e/93/3P/b/9r/3P/c/9z/3P/c/9z/
3P/c/w==
         </WaveFormData>
      </LeadData>
      <LeadData>
         <LeadByteCountTotal>10000</LeadByteCountTotal>
         <LeadTimeOffset>0</LeadTimeOffset>
         <LeadSampleCountTotal>5000</LeadSampleCountTotal>
         <LeadAmplitudeUnitsPerBit>4.88</LeadAmplitudeUnitsPerBit>
         <LeadAmplitudeUnits>��V</LeadAmplitudeUnits>
         <LeadHighLimit>2147483647</LeadHighLimit>
         <LeadLowLimit>268435456</LeadLowLimit>
         <LeadID>II</LeadID>
         <LeadOffsetFirstSample>0</LeadOffsetFirstSample>
         <FirstSampleBaseline>0</FirstSampleBaseline>
         <LeadSampleSize>2</LeadSampleSize>
         <LeadOff>FALSE</LeadOff>
         <BaselineSway>FALSE</BaselineSway>
         <ExcessiveACNoise>FALSE</ExcessiveACNoise>
         <MuscleNoise>TRUE</MuscleNoise>
         <LeadDataCRC32>2893527644</LeadDataCRC32>
         <WaveFormData>
DAAMAAwADAAOAA4ADgAOAA4ADgAOAA4ACgAIAAYABAAGAAgACgAMAA8AEgAVABgAFAAS
ABAADgAMAAoACAAGAAkACgALAAwACgAIAAYABAAEAAQABAAEAAEA/v/7//j/+P/4//j/
+P/2//b/9v/2//b/9v/2//b/9v/2//b/9v/0//L/8P/u//H/8v/z//T/9f/2//f/+P/1
//T/8//y//T/9v/4//r/9v/0//L/8P/x//L/8//0//T/9P/0//T/9v/2//b/9v/6//z/
/v8AAPv/+P/1//L/9//6//3/AAD8//r/+P/2//j/+P/4//j/+v/8//7/AAD9//r/9//0
//b/+P/6//z/+v/6//r/+v/3//b/9f/0//f/+v/9/wAAAgACAAIAAgAEAAYACAAKAAcA
BgAFAAQABgAGAAYABgAGAAUABQAGAAUABgAFAAYACwAPAA0ADAAOAA0ACAAEAAMAAgAB
AAAAAQACAAMAAQD//wEAAwADAAIAAQD+//7//v/7//n/9//5//n/+P/3//b/9f/y/+//
8f/x//H/8f/z//P/8f/x//T/9v/5//r/9v/1//X/9P/z//L/8f/w/+3/7P/u/+//8f/v
/+//8P/s/+3/8f/2//z//f/8//r/9f/x//X/9//3//v///8JABIAFwAZABYADwD+/+3/
3v/U/9L/2P/g/+T/4f/V/7z/pv+h/6v/s/+z/7j/zf/f/+X/6P/t//H/8P/0//T/8//z
//L/9P/x/+7/8P/w//H/9f/4//n/+f/6//j/9v/1//T/8v/y//P/9//5//n/9//3//n/
+P/4//j/+f/7//v/+//9//z//P////3/+//5//n/+//8//3////8//z//P/9/wEAAgAD
AAMAAgABAAIAAwAGAAYACAALAAgABwAEAAMAAwAEAAYABQAMABIAGQAbABgAFwAWABYA
FwAXABgAGQAbABcAFQAXABcAGAAZABkAFgAVABUAFAAWABYAFAATABIAFgAXABgAGgAa
ABcAFQASABIAEQAMAAwADAANAA4ADAAMAAwADAAIAAUABAAEAAMAAgACAAEAAAD9//z/
+////wAAAQAAAP///v/+//7/+//7//r/+f/7//z/+v/6//f/+v/7//r/+v/7//z//f//
/wEAAwAFAAQAAgAAAP7/AAAAAAAA///+//3//P/7//7/AQAEAAUABAABAAEABAAAAP7/
/P/5//z//v8BAAUABAAEAAMAAgAFAAUABQAEAAAAAAAAAAAAAwAGAAcACAAFAAQABAAD
AAYABwAJAAsACQAFAAMAAQD/////AAAAAAQABgAJAAsADAANAA4ADgAHAP///P8FABIA
FAAWABgAGgATAA0ACAAEAAkADgARABYAGQAbABcAFAAXABcAEwAQAA4ADgAOAA4ACgAI
AAYAAQAFAAkADQAPAAwACQAEAAIAAwABAAAA//8DAAUABgAHAAUAAwD///v/+//7//v/
+//5//n/9//3//f/+P/6//r/+v/7//3//v/8//r/+P/2//X/9v/6//3/+//5//n/+v/4
//P/8//6/wAABQAKAAoABQAFAAcABwADAP//AwAPABYAGwAjACIAEQD+/+//3v/M/8b/
0P/a/9r/1//X/8z/uP+r/6v/r/+z/7T/vf/H/9f/4v/r//H/+P/8//z/+//7//7/AAD9
//r//P/8//3/AQD//////v/+//z/+v/5//j/9v/2//f/+/8AAAMABAAHAAYABAADAAIA
AAABAAAA//8BAAIABAAJAAcABwAHAAkABgAEAAIAAQACAAQABgAJAAoACgAKAAkABwAH
AAkACwAMAAwADgARABAADwAMAAsADQAQABQAFQAYABoAHQAbABgAFwAWABYAGwAdACAA
IwAhAB0AGwAdACIAJAAmACcAIgAhACEAIAAiACIAIAAfAB4AIgAjACQAIQAgABwAGQAa
ABwAHQAaABgAFgAVABQADgAOAA4ADgAMAAkACAAIAAUAAgAAAP3/AQABAAMABQAIAAgA
CAAGAP///P/6//j/+//9//7////9//z/+P/2//n/AAAFAAgAAwD///v/9//4//n/+v/7
//7//v/+//7//f/8//v/+f/7//3///8BAP7//f/8//n//P/9/wEACAAGAAYABgAFAAQA
BAAFAAcABQAEAAIAAAD////////+////AAABAAIABAAGAAYABgACAAAA///9/wAAAQAD
AAUABQADAAMAAwADAAMABAAEAAUABgAIAAkABgAFAAQAAgAHAAsAEAAXABMAEwAPABAA
DwAOAA0ADAAOAA0ADQAOAA4ADgAMAAwAEQAVABMAEgAUABMADgAKAAgACAAIAAgACAAI
AAgABQAGAAkADAANAAoABwACAAAAAgABAAEAAQAAAP3/+f/1//f/+f/5//n//f/9//3/
/f/6//n/9v/1//j/+v/9//7/+f/1//L/7v/w//L/9P/2//X/9v/6//3/+v/3//b/9v/2
//n/9//4//7/BQAIAAQAAwAFAAcABwADAP3/+f8BABIAIQAjABoADQAAAPH/4P/O/8r/
zP/M/8z/0f/T/8j/tP+n/6f/qf+v/7z/z//d/+X/7P/z//f/+P/4//j/9//3//b/+P/1
//L/8v/y//P/9//6//3///8CAAAA/v/9//z//v/+////AwABAAEA//////7//P/7//r/
/v8BAAIAAwABAP7//P/9/wAAAQACAAUABAACAAAA//8CAAQABgAJAAwADAAMAAsACQAH
AAcABwAJAAoADQARABQAFQAUABUAEgASABMAEQAUABgAHQAdABoAGQAYABgAGgAbAB0A
HwAiAB8AHgAhAB4AHAAaABcAGgAdACEAJAAkACIAHgAbABwAIAAhACIAIAAgAB0AGwAZ
ABoAGgAWABQAEgARABAADQAOAA8AEAAOAAsACgAKAAsACgAKAAkACAAFAAQAAwAEAAQA
BAACAP///v/+//7/+//7//r/+f/8//7//f/+//z//v/+//z//f/9//3//f/+////AAAB
AAEAAAD///7/+//6//n/9//6//3/AAADAP////////3//v/9////BAADAAQABQAFAAIA
AAD/////AAACAAMABAAFAAUABQAEAP///v/9//z//f8AAAEAAgACAAIAAwADAAEAAQAC
AAMAAQD9//v/+f/8//3///8AAAIAAgADAAMABgAHAAgACAAHAAcACAALAA8ADwAPAA8A
DgAHAAQACAAKAAwADgALAAkACAAIAAgACgAKAAwADgARAA4ADAAOAA8ADAAKAAkACAAH
AAYABgAGAAYAAwABAAMABQAFAAUABQADAAQAAgD///3/+//8//v/+f/3//b/9f/y/+//
8//z//P/8//2//f/9v/3//T/9P/1//T/9P/1//f/+P/2//T/8v/w//H/8v/2//n/+P/1
//T/9P/2//X/9f/2//j/+f8AAAgABwAFAAUAAwD9//v/AQANAB4AJQAbAAwA///w/+H/
zv/E/8r/2v/g/97/0/+//6z/pP+n/6v/sf+9/8j/0//f/+f/6v/t//P/+P/5//j/9v/1
//X/9v/y/+7/8v/0//f//f/7//v/+v/6//f/9v/2//b/9P/0//X/+f/7//3//f////v/
+P/2//T/9v/5//r/+//9//z//P////7//f/8//3//v/+//7////8//z//P/9/wAAAgAE
AAUAAwABAAEAAQAFAAYACQANAA8ADwANAA0ADAAOABEAEQASABQAFwAVABIAEQAQABAA
FAAVABcAGQAZABUAEwAVABcAGAAZABkAFQAVABYAFgAaABoAGAAXABcAGgAaABoAGgAa
ABcAFQASABIAEQAMAAsACgAKAAoABwAIAAkACgAGAAMAAgACAAIAAgADAAMAAgD///7/
/f/8//z//P/6//j/+P/5//r/9//3//b/9f/3//j/9v/2//X/+P/5//j/+P/5//r/+//3
//X/8//x//X/+P/7//7//f/8//v/+f/3//X/8//x//b/+/8AAAMA///7//r//P/+/wAA
AgADAAAA/v/9//3//P/8//v/+v/+////AAAAAAAAAAAAAAAA//8AAP///v/9//z//P/7
//v/+//8//3//v/9//7////9//3//v/+//7//v//////AgADAAQABAACAAEAAQADAAUA
BQAFAAUABgADAAcADgAOAA4ADgAOAAoABQABAP7/AgAGAAgADAAOABEADgAMAAsACQAD
AP7///8AAAEAAgAEAAQABAABAP//AQADAAMAAgABAP7//v/4//P/7//r//L/9f/3//n/
9//3//X/8//0//P/8v/x//L/8//y//P/8//0//b/9v/y//H/8f/w//H/8v/z//T/8f/w
//L/8//1//X/9//6/+z/4//n//T//P/9/wYABgD9//f/+f/9//n/8f/3/wsAIgApAB8A
DAD7//D/4//W/87/zv/S/9r/4P/d/9H/uv+o/6f/qf+t/7f/xP/L/9f/4//m/+X/6f/w
//X/9v/2//f/9f/0/+7/6P/r/+z/7v/z//X/9//4//r/+P/2//X/9P/y//D/7//x//T/
9//4//v/9//0//L/8P/z//f/+f/7//r/+P/3//n/+f/5//n/+//8//z//P/9//v//P/9
/////f/8//v/+f/8//3/AAADAAQABAAGAAkACgALAAoACwAJAAoADAALAAsADAAOAAsA
CwALAAsADAAPABEAFAAXABMADQAJAAkADgASABYAGQAVABUAFgAWABgAGAAWABUAFQAa
ABwAHgAZABYAEAALAA0AEAASABAAEQAQABAAEAAMAAwADAAMAAcAAwABAAAAAQACAAQA
BQACAP///v/9//z//P/8//r/9f/0//T/9P/5//3/AAADAP3/+v/0//D/8v/4//z//v/+
////AAABAP7//f/8//v//v/+//7//v/9//z/+//5//v/+//7//v/+//9///////8//n/
+f/8//r/+v/6//n/+//+/wIABwAFAAQAAgAAAP////////7//f/+////AAAAAAIAAgAC
AP///v/+//3//f/9//7///8CAAEAAgADAAIAAQABAAAA/v/+///////9//3//f/8//z/
/f///wMABgAHAAgACQACAP//+/8AAAwAEAASABQAFgATAA8ADAAKAAsADAALAAwAEwAX
ABUAFAARAA0ABQD+/wIABAAGAAgABgAGAAYAAwABAAMABQAFAAMAAQD9//z//P/5//f/
9f/2//X/8//x//P/9f/1//X/9f/1//X/9f/3//n/+f/7//f/9v/2//T/9v/3//n/+v/7
//r/+f/4//T/8v/z//P/8f/v/+//8P/y//H/9f/+/wIAAwAEAAAA///5//H/7f/z////
BwAFAAoAHQAnABgAAQDy/+v/5v/c/9L/0P/S/9T/2//d/9L/vv+r/6X/q/+x/7j/wf/L
/9f/5P/r/+3/8v/2//b/9f/1//f/+v/4//b/9//2//b/+f/7//v/+v/6//v/+v/6//r/
+f/4//j/+//5//n/9//3//v//P/+/wAA/f/9//v/+f/6//r/+////wAAAQACAAUAAwAC
AAEAAQABAAIAAwAFAAYABgAGAAUAAgABAAIAAwAGAAYACAALAA0ADQALAAsACgAMAA8A
DwAPABAAEgAPAAsACwALAAwAEQAVABoAHwAfABsAGQAbABwAHAAcABsAGwAbABwAHAAg
ACAAHgAdABgAGAAVABIAFAAWABUAFQATABQAFAAQAA8ADgAOAA4ACgAKAAoACgAHAAMA
AQAAAAEAAAAAAP//AAD//wAAAQACAAIAAgAAAPz/+v/5//j/+f/7//z//f/6//j/8//w
//H/9v/5//r/+//7//v/+//9//3//f/9//7//v/+//7//P/6//j/9f/3//n/+//9//v/
/f//////AAD9//3/AAD///7//f/7//v/+v/6//v//v8AAAEAAgAAAP///v/8//7/AAAC
AAQAAQACAAEAAAD8//r/+f/3//r/+//9///////9//3//f//////AAAAAP3//P/8//v/
+//7//v/+v/8//3///8DAAQAAwACAAEAAQABAAIABAAGAAgACAALAAcACgALAAwADQAO
AAwACQAHAAYACgAMAAwADgAPABEADQAKAA0ADQAJAAYABAACAAAA/v8AAAAAAAD9//3/
//8BAAEAAgADAAIABAD///v/+P/1//b/9f/z//H/8//z//H/7//0//X/9v/3//X/8//v
/+3/7v/w//P/9P/1//X/9v/2//P/8v/x//D/7//w//T/9//3//X/9f/2//D/6//r//L/
+P/9/wIABgADAP3/+//7//v/+/8FAA8AGgAjACEAEAD///T/5f/Q/8T/xv/G/8r/0P/N
/8P/uv+u/6n/pf+h/6f/vP/V/+X/5f/e/9//6//4//f/9v/0//P/9v/4//X/8v/y//L/
8//3//X/9f/0//T/8f/w//D/8P/0//b/+f////3//f/7//v/+v/4//f/9v/1//f/9//3
//n/+P/4//v/+f/5//n/+////wAAAQADAAEAAAD////////+//3/+//+////AgAFAAgA
CAAKAA0ADAALAAgABwAGAAgACwALAAoADAAPAA0ADwARABMAFgAVABUAFgAXABYAEQAO
AA8AFAAWABgAGQAZABkAGgAaABwAHAAaABkAFAAWABUAFAAXABgAFgAVABQAFAATAA4A
CwAKAAoACgAIAAgACAAIAAYAAwACAAIA///+//7//f/9//v/+//7//j/9v/0//D/8P/y
//X/+P/5//v//P/9//v/+v/2//T/9P/4//r/+v/7//v/+//7//n/+f/5//n/+P/2//T/
8v/1//b/9//3//n/+f/5//n/+f/7//3//f/5//X/9P/2//j/+v/8//3/+//6//r/+//9
//7//v/+/wEAAQABAAAA/v/+//7//v/8//7//v/+//3//P/8//v/+f/5//r/+//9//v/
+//7//v/+//8//z/+v/4//f/9f/3//n/+//8//b/8//x//H/+P/7//7/AQACAAEAAQAC
AAIAAgAAAAEAAQAAAAQABgAHAA4ACgAIAAYABAAGAAUABQAGAAUABgAFAAYACAALAAgA
BgAGAAUAAAD8////AAABAAIAAwAEAAUAAwABAAEAAQD//wAA///8//z/+//5//j/9//5
//n/+P/3//T/8//w/+3/7f/t/+3/7f/u/+//7v/v/+3/7P/s/+r/7P/v//P/9v/1//T/
8//y//D/8P/z//X/9//1//X/9v/y/+3/6//y//z///8CAAYAAwD7//f//f8DAAUABwAR
ABwAIQAbAA4A///u/9v/0P/K/8z/1P/W/9b/0f/D/7T/rP+p/6f/qf+v/7b/x//d/+v/
6v/l/+n/8v/0//T/8//z//X/+P/2//T/9f/0//T/9//2//X/8//y//H/8P/w//D/8v/0
//f//f/7//n/9f/z//b/9v/3//j/+//9//3//f/6//b/8//z//T/9f/2//n/+//8//3/
///8//z//P/9//7//v/+//3//P/7//z//f8BAAIABQAJAAkACQAHAAcABwAIAAoACQAM
AA4AEQAPAA0ADQANAA4AEgATABUAFwAWABEADgAPABMAFAAVABUAEgARABEAEAAUABYA
FgAXABQAFgAVABQAFwAYABYAFQATABIAEAAKAAgABgAFAAQABAAGAAgACgAHAAMAAQAA
AP3//P/8//v/+//5//n/+f/9//7////+//r/+P/3//b/9//5//r/+//4//j/9f/0//L/
9v/4//j/+f/5//n/+f/5//n/+f/5//j/+P/4//j/+v/8//7////+//3//P/7//v//f//
/////v/7//v//v/9//7///////z/+v/5//n//P/+////AAD////////+//r/+v/6//r/
/f8CAAUACAAFAAIAAAD9//v/+//8//3//f/7//v/+//9//3//v/+//7//v///////P/7
//r/+P/5//n/+v/9/////////////////wAAAgAFAAYABQAHAAgABgAJAAoADQAQAA8A
DgANAAwACAAFAAMAAgAEAAYABgAIAA4AEwASABIADwANAAcAAgABAAAA///+/wEAAgAD
AAEAAgAFAAgACQAHAAUAAQAAAPv/9//0//H/9f/3//j/+f/3//f/9f/z//X/9f/1//X/
9f/1//P/8//x//L/9P/0//T/9f/3//j/9v/0//L/8P/r/+r/7P/t/+//7f/t/+7/9P/1
////BgAEAP3/9v/y//n/BQAFAP///f///wcAFwAkACcAHwAOAPv/7P/l/97/2v/c/9z/
4v/q/+X/zf+0/6j/qf+x/7P/tf++/8//3//l/+r/6//v//b/+v/6//n/+f/3//b/8P/q
/+//8v/2//3//v//////AAD7//j/9v/0//b/+P/7/wEA///9//n/9//2//T/8//y//f/
/f8BAAUAAQD+//z//f/7//v/+//9/////v/9//3/+//8//3////+//7//v/9/wEAAwAH
AAsACgAIAAgACQALAAsACQAJAAsADgASABMAEgASABMADwAOAA8AEAASABYAFwAZABsA
GQATAA8ADwATABYAGQAbABYAFQAVABQAGAAYABYAFQARABQAFAAUABQAFAARAA8AEAAS
ABMAEAANAAwADAAMAAgACAAIAAgACAAHAAgACgAIAAYABQADAAEA////////AAAAAAAA
/v/8//z//f/+//3//f/8//v/+f/4//T/8v/3//7/AwAGAAIA///8//n/+f/5//n/+f/8
//z//P/8//7/AAACAAMAAQD///3/+//8////AgADAP//+//6//z//v8AAAIAAwAAAP7/
/f/9//v//P/8//z/AAABAAIAAgD///7//f/8//7/AgAEAAYABAACAAEA///7//n/+P/3
//j/9//4//n/+//9/wAAAgAAAAAAAQABAAIAAwAEAAQAAgABAAEAAwABAP///f/7//z/
+//7//z/AwAGAAcACwATAAwACgAOABIAEQAQAA8ADgANAAsACgAKAAsADAALAAwADwAR
AA0ACgANAA0ACQAGAAcACAAJAAoACQAIAAcAAwABAAMABQAFAAUABQADAAQA/v/5//X/
8f/0//X/9f/1//n/+//7//v/+//5//f/9f/y//H/7v/t//L/9v/7//7/+v/5//n/+P/1
//T/8//y/+//7v/w//H/9P/z//T/9v/4//P/9f/4//z/BQAMAAgA////////+//5//X/
8//9/xYALwAzABwACQAAAO//2v/Q/9D/1P/W/97/4//V/8D/sv+t/6n/p/+r/7j/xf/P
/9v/6P/x//P/9P/1//T/8v/x//b/+v/5//j/+v/6//v////9//v/+P/2//n/+v/8//7/
/P/8//3/AQD+//3/+v/5//r/+v/7//z//v8BAAIAAwACAAAA//8BAAUABwAJAA0ACgAG
AAIA//8AAAIABAAHAAcABgAFAAMABAAFAAgACwANAA4AEQAVABQAEwAQAA8AEAASABUA
FQAYABoAHQAbABoAGwAcAB4AHwAfACAAIQAkACEAIAAjACQAJAAkACMAHwAfACAAIAAi
ACIAIAAfACAAJAAlACYAJAAiAB0AGQAbABwAHAAYABgAGAAZABoAEgAQAA4ADAAPAA8A
EQAUABAADgANAAsADAALAAwADQAMAAwADAAKAAYABAADAAIABQAHAAgACQAEAAIA/f/6
//z/AAACAAIA//////////8BAAEAAQABAAQABgAIAAoACAAGAAQAAQADAAMAAwADAAQA
BwAKAAsABgABAP//AAAGAAoADgARAA0ACgAIAAcACAAKAAsADAALAAkABwAEAAIAAgAC
AAIAAQACAAEAAAADAAQABgAHAAcABwAIAAkABwAFAAUABQABAP///v/8/wEABAAIAAsA
BwAFAAMAAAABAAEAAgAFAAQAAwACAAEA/f/7//r/+v8BAAYACQAPAAwACAAJAAgADAAO
AA8AEAAZACIAHQAaABcAFAARAA0ACgAIAA0AEgAVABoAGQAZABMADgAQAA8ACgAGAAgA
CAAIAAgACAAIAAgABQAGAAkADAANAAgAAwD8//j/+//7//z//f/8//v/+f/3//n/+f/3
//X/+P/5//r/+//4//f/9P/z//T/9v/5//r/+P/3//f/9v/1//T/8//y//L/8v/1//f/
9//1//X/9v/2//n///8CAAQABwAEAAAA///7//f/+f8DAA0AGwApACgAFwADAAAA9//i
/8//zv/U/9D/yv/O/9L/x/+1/6z/qv+t/7P/uf/B/87/2f/h/+v/9P/7//3/+v/5//j/
9v/1//j/+v/3//T/9v/2//f/+//5//n/+P/4//j/+P/5//r/+f/4//j/+//8//3//P/9
//r/+P/3//b/9//5//n/+f/9//7/AAAFAAAA/f/6//n/+f/4//f/9//5//z///8DAAYA
BgAGAAUABwAHAAkACwAJAAYABQAFAAMAAwABAAEABwAMABIAFQATABQAFgATABEAEQAR
ABIAFAAVABcAGQAbABcAFQAXABYAFgAWABUAFwAZABwAHgAdABwAGQAXABMAFAASABAA
EAAQAA0ACwAPABIAFAASABEAEAAQABAADAAMAAwADAAHAAMAAQAAAP3//P/8//v/////
/wEAAwADAAIAAQD+//3//P/8//z//P/9//3//f/+//7/+//6//j//P/+//7//f/9//3/
/f/8//v/+v/5//v//P/9//7/AAAAAAAA///9//v/+f/3//n/+//9//3//f/7//z/AAAC
AAQABgAHAAIAAAD/////AAACAAMABAADAAEA///8//3//v///wAAAAACAAIAAgD///7/
/v/9//r/+f/5//n/+v/5//r/+//8//3///8AAPv/+P/2//P/9//5//v//P/5//n/+v/9
//z/+//6//n//P/9////AgADAAQAAwAFAAUABAAIAAoACwAIAAYACgASABAAEAAQABAA
DAAJAAcABgAFAAYABQAGAAwAEQAQABAADgANAAgABAADAAIAAQAAAAMABAAFAAMAAgAD
AAQAAwACAAEA/v/+//v/9//0//H/9f/3//j/+f/3//f/9f/z//X/9f/1//X/9v/3//b/
9//2//b/9//2//L/7//t/+r/7//y//X/+P/0//T/9//5//j/9f/0//T/+v/1/+//8v/4
//v/AgAGAAUA///9///////9/wEADQAaACMAIwAaAA8A/P/f/8j/xP/S/+T/7P/q/+H/
z/+8/7D/q/+r/6n/rf++/9H/2//f/+L/5f/n/+r/7//y//T/9//6//z/+f/2//f/9v/2
//n/+P/3//X/9P/x//D/8P/w//L/9P/3//3/+//5//X/8//2//j/+//+//v/+//5//f/
9//2//b/+f/8//3//v8BAP///P/5//f/+//+/wEABQAEAAQABAADAAEAAQADAAUABQAE
AAUABwAHAAcABQAFAAgADAARABMAEgASABMADwAMAAsACgAKAA4ADwARABMAEwAPAA0A
DwATABQAFQAVABQAFQAXABgAGQAYABUAEwAPABIAEgASABMAFAASABEAEQASABIADgAO
AA4ADwAQAAsACgAJAAgACAAFAAQABAAAAP7//f/7//7//f/+/////v/+//7//P/3//b/
9v/2//b/9//3//f/+P/4//X/9P/z//b/9//2//j/+//+/wEA/f/7//n/9//4//j/+P/4
//r/+v/6//n/+P/3//b/9f/5//3/AQADAP7/+f/3//j//P/+/wAAAQD9//r/+P/3//n/
/P/+/wAAAgADAAQABAAAAP7//P/6//j/+v/6//r/+//6//r/+f/6//v//f////7/+//6
//n/+f/5//r/+v/5//j/+P/3//n/+f/5//j/9f/1//b/+f/5//n/+f/5//n/+f/6//z/
//8AAP//AQACAAAAAwAEAAUABgAGAAYACQALABAADgAMAAoACAAGAAMAAQAAAAYACgAM
ABAAEAARAAwACAAGAAUAAAD8////AAABAAIA/v/8//r/9f/3//n/+//7//v/+//5//r/
+v/3//X/8//0//P/8f/v//D/8f/w/+//8f/x//H/8f/z//P/8f/x/+7/7v/v/+7/8P/x
//P/9P/w/+7/7P/q/+n/6v/u//H/7//r/+n/6P/q//P/+f/+/wAA/f/4//L/6//n/+//
+/8DAAEA+//7/wgAFQAXABIABwD4/+n/2P/O/87/1v/i/+T/2//P/8D/rP+j/6f/rf+t
/7T/xf/V/9v/3v/j/+3/9P/1//T/8v/x//D/8v/v/+z/7v/u/+//8//x/+//7P/q/+7/
8P/z//b/8//y//L/9f/1//X/8//z//X/9P/0//T/8f/x/+//7f/v/+7/7v/x//P/8//z
//X/+P/4//j/+f/3//b/9f/1//j/+P/4//f/9//3//n/+//6//r//P///wEAAQD/////
AQAEAAgACQAJAAoADAAJAAkACQAJAAoACgAJAAkACQAMAAkACAALAAsADAANAA0ACQAJ
AAoACgAOAA4ADAALAAoADgAPABAADgAMAAcAAwAGAAgACQAGAAUABAAEAAQAAgAEAAYA
CAAFAAEA///+//7//v//////+v/1//L/7//y//T/9v/2//T/9P/1//b/8//z//L/8f/y
//T/8//0//L/9v/4//j/8//x/+//7f/v/+//7//v//L/9P/2//j/+v/6//r/+f/2//X/
9P/z//H/8//1//X/9f/z//T/+P/3//j/+f/5//j/+P/5//v/+//8//z//P/6//n/+P/2
//b/9v/2//b/9P/0//L/8P/z//T/9v/3//X/9f/2//f/9//1//X/9f/3//f/+P/4//f/
9v/2//X/9P/z//L/8P/t/+3/7v/x//b/9//4//n/9v/1//X/9v/4//r/+v/9//7//P//
/wAAAAAAAP///v8AAAEAAgADAAMABQAGAAgAAwABAAIAAwAFAAUABAABAAEAAgADAAQA
BAAEAAMAAgACAAIAAwADAP3//P/6//f/+f/6//n/+P/7//z//f////r/9//0//H/7//y
//L/7//s/+n/6P/n/+b/5//o/+n/6v/r/+z/7f/u/+3/7P/r/+r/7f/u/+//8P/v/+7/
7f/s/w==
         </WaveFormData>
      </LeadData>
      <LeadData>
         <LeadByteCountTotal>10000</LeadByteCountTotal>
         <LeadTimeOffset>0</LeadTimeOffset>
         <LeadSampleCountTotal>5000</LeadSampleCountTotal>
         <LeadAmplitudeUnitsPerBit>4.88</LeadAmplitudeUnitsPerBit>
         <LeadAmplitudeUnits>��V</LeadAmplitudeUnits>
         <LeadHighLimit>2147483647</LeadHighLimit>
         <LeadLowLimit>268435456</LeadLowLimit>
         <LeadID>V1</LeadID>
         <LeadOffsetFirstSample>0</LeadOffsetFirstSample>
         <FirstSampleBaseline>0</FirstSampleBaseline>
         <LeadSampleSize>2</LeadSampleSize>
         <LeadOff>FALSE</LeadOff>
         <BaselineSway>FALSE</BaselineSway>
         <ExcessiveACNoise>FALSE</ExcessiveACNoise>
         <MuscleNoise>TRUE</MuscleNoise>
         <LeadDataCRC32>1772082737</LeadDataCRC32>
         <WaveFormData>
BAAEAAQABAAHAAgACQAKAAgABgAEAAIAAQAAAP///v8AAAAAAAAAAP7//v/+//7/AAAC
AAQABgAGAAYABgAGAAkACgALAAwADgAQABIAFAAUABQAFAAUABgAGgAcAB4AHgAeAB4A
HgAgACAAIAAgACIAIgAiACIAIQAgAB8AHgAhACIAIwAkACMAIgAhACAAIgAiACIAIgAj
ACQAJQAmACMAIgAhACAAIQAiACMAJAAkACQAJAAkACQAJAAkACQAJAAkACQAJAAiACIA
IgAiACQAJAAkACQAIgAiACIAIgAgACAAIAAgACIAIgAiACIAHwAeAB0AHAAdAB4AHwAg
AB4AHgAeAB4AHgAeAB4AHgAgACAAIAAgAB8AHgAdABwAIAAiACQAJgAlACQAIwAiACMA
JAAlACYAKAAoACgAKAAmACUAJQAjACMAIAAaABMADQAMAAwADQAOABAAEAAPAA4ADQAN
AA0ADAAMAA4ADgARABIAEgASABAADwAPABAAEgAVABcAFwAYABgAFwAXABYAFwAYABgA
GwAcAB0AHAAYABcAFgAXABkAHAAdAB8AHgAdAB0AHQAaABoAGwAbAB4AHwAfAB4AHAAb
ABsAHQAaAB8AJgAtAC0AKAAlACUAKAAwADoAQgBKAEoARAA3ACoAGAACAOz/2v/Q/9D/
0v/N/8X/vf+7/8H/yP/Q/9z/5P/r/+//8f/x//P/9//7/wEADAATABcAGwAZABkAFwAa
ABoAGgAbABkAHAAcABsAGgAXABYAFQAXABkAGgAbABsAGgAYABkAGgAZABsAGgAaABwA
HQAeABwAGQAVABIADwAPABIAEwATABUAEwARABAADwAPAA8AEAASABMAEQAPAAsACgAK
AAkACgAMAAwADAALAAYABAADAAIAAwAEAAMABAADAAAA/v/6//n/+f/7//r/+v/6//f/
9f/y/+//7//t/+7/7v/t//D/8P/v/+v/5v/j/+T/5f/o/+r/6v/p/+j/5//o/+r/6P/q
/+//8v/2//f/9v/3//f/+P/3//j//v8BAAQABgAIAAcABgAFAAIAAwAGAAkACQAJAAYA
BQD+//v/+f/5//r/+//8//j/9//3//X/9f/0//T/9P/0//f/9//0//T/8f/x//L/9P/2
//n/+v/6//f/9f/2//f/9v/3//f/9//4//X/9P/0//L/8v/z//X/9P/2//f/9//3//b/
9v/2//T/9f/2//X/9//4//f/9//2//j/+P/5//z//f/+//7//f/7//z//v/8//7/////
/wEAAAAAAAAA/v/9//////8BAAIAAwADAAIAAQACAAMAAgAEAAcACQAJAAkABwAGAAYA
BAAEAAQABAAHAAkADAANAAsACAACAPv/9//2//b/9//2//j/+P/3//b/9f/1//X/9//4
//v//P/6//j/9f/y//T/9f/3//r//P///wEAAQABAAAA/v/9//7/AQAEAAYAAwAAAP3/
+P/3//n/+////wEABAAFAAcABAABAP///f/+/wAAAwAFAAQAAwABAP7/AAD/////AQAG
AAcABgADAAUABgAFAAUACgAQABoAJAAoACoAKgAlABwAEgAIAPz/6P/Q/7z/sv+r/6n/
pf+h/53/pP+w/7j/wP/F/8f/yf/L/8//1//j/+v/8P/z//P/8//0//X/9P/4//3/AAAE
AAUABAACAP///P/9//7///8DAAIAAgACAAEA/f/6//r/+v/9/wEAAgAEAAEA///9//j/
+f/5//r/+//1//T/8f/t/+3/6//p/+j/7f/x//X/+v/4//f/8//v//D/8v/1//f/9f/2
//X/9P/y/+7/7f/t//D/8//2//f/9P/x/+z/6P/j/+H/4P/h/97/3P/a/9X/0//Q/83/
zf/Q/9L/0//T/9H/zv/K/8P/w//D/8f/y//L/8z/y//J/8j/xf/E/8T/xf/I/87/0v/S
/9H/zv/N/9L/1v/Y/9z/3//h/+P/5P/i/+H/4P/f/+D/4//o/+3/6//p/+T/4f/k/+f/
6//x//H/8f/x/+z/6P/n/+T/4//l/+b/5//o/+f/5f/g/97/4P/h/+P/5v/m/+f/5v/k
/+P/4f/i/+P/5//r/+7/8f/v/+v/6f/o/+v/7P/u//H/8f/y//L/8f/v/+7/7v/u//D/
8//2//f/9P/y/+7/6//s//D/8v/1//b/9f/0//L/8f/v//D/8v/1//j/+v/7//n/9v/0
//L/9f/3//z////9//z/+//5//n/9//3//f/+f/8/wAAAwD///3/+f/2//r//v8BAAAA
/v/+//7//v/8//3///////7//P/3//H/7f/s/+z/7f/v//L/8//z//L/8f/x//H/8P/w
//L/8v/2//j/+f/6//z//f///wIABgAJAAsACwALAAoACAAHAAYABwAIAAgACwAMAA0A
DAALAAsACwANAA0AEAARABMADwANAAwACwANAA4AEAARABUAFQAUABIAEAAPAA8AEQAW
AB0AIAAlACkAKAAjAB8AIAAoADQAQABIAEwASgA/ACwAGgAIAPD/2v/O/8j/xv/D/7v/
tf+v/7P/vv/M/9z/6P/v//H/7//v//P/+/8DAA0AFAAbAB8AHwAeAB0AGgAcABsAHAAe
AB0AHwAgACAAIAAiACIAIgAlACUAJgAnACcAJQAiACIAIgAgACMAIwAkACUAJQAlACIA
IAAfAB8AHwAgACQAJgAnACYAIwAgAB4AIAAhACIAJAAlACUAIgAfABwAHAAdAB0AHwAi
ACMAJAAhABwAGgAZABkAGwAdAB0AHgAdABoAGAAUABMAEwAVABkAGgAbABkAFQASAA8A
DwAPABAAEAAPAA4ADgANAAkABQADAAUABwAJAAwADQANAAoABwAGAAYACAAKAA8AEgAU
ABUAFAAVABUAFgAVABYAGwAfACMAJgAlACMAIQAfAB8AIQAlACkALAAtACsAKwArACsA
LAAvAC8AMQAzADAALQAtACsAKwAvADAAMQAyADQAMwAvAC4AKgApACkAKgAuADEAMgAy
ADAALQAtAC0ALQAvADAAMQA0ADEAMAAwAC0ALAAsAC0ALwAyADQANQAxADAAMAAwADAA
MQAyADEAMwA0ADMAMwAwADIAMgAzADMAMwAzADIAMgAvAC8AMAAwADIAMwAzADYANAAz
ADIALgAtAC8ALwAzADQANQA1ADEALwAvAC8AMAAyADUANwA3ADkAOQA6ADcANgA2ADYA
OgA9AD4APgA+AD4APgA9AD0APgA9ADsAOAAyACsAJQAiACAAHwAhACQAJQAlACMAIwAk
ACUAIgAeABwAGAAWABQAEQAOAAwACwALAAwADgARABMAEwAWABYAFQAVABIAEwAUABQA
FgAYABoAGgAVABUAFQAXABoAHgAgACMAIQAfAB4AHQAdAB4AIAAhACQAJQAlACQAIgAh
ACEAIwAmACkAMAA1ADcANAAzADEANgBAAEwAVABYAFQARgA1ACIADgD2/+L/1P/Q/87/
zP/F/73/uf+//8n/0v/g/+z/8v/3//v//f///wcADQARABcAHgAjACUAJQAjACMAIQAk
ACQAJgApACkALAAsACsAKgAnACYAJQAnACsALAAtAC0AKQAmACYAJgAmACkAKQAqACkA
KQApACYAJAAjACMAIwAjACYAJwAnACUAIwAhACAAIAAhACIAJAAlACUAIgAfAB4AHgAf
AB8AIAAiACIAIgAYAA4ABwABAP3/+//5//X/8f/v/+v/6P/k/+H/3//f/+L/4v/i/9//
3P/a/9j/2f/Y/9r/2//b/9z/3P/b/9f/1P/T/9b/2f/f/+L/4//j/+L/4f/i/+T/5f/o
/+7/8v/1//f/9//5//j/+v/6//z/AQAFAAkADAAKAAkACAAHAAoADQASABcAGQAZABYA
FQARABEAEgAVABgAGwAeABwAGQAZABcAFwAZABoAGwAcAB4AHwAdAB4AGwAbABwAHgAd
AB8AHwAeABsAGQAaABsAHAAfACEAIwAjAB8AHQAcABwAHAAdAB8AHgAgACEAIQAeABwA
GwAaABkAGwAdAB0AHgAeABwAGwAYABoAGgAbAB0AHQAdABwAGgAXABcAGAAXABoAHAAd
ACAAHgAdABwAGgAZABsAGwAeAB4AHgAdABsAGQAZABkAGAAaAB0AHwAfACEAIQAiACAA
HgAdABwAIAAlACcAKAAnACYAJQAkACEAIQAiACEAHwAcABYADwALAAoACgALAA4AEAAQ
AA8ACgAJAAkACQAKAAoADAAMAA0ADgAOAA4ACwALAAwADgAOABEAEwATABEAEAAOAA0A
DgARABQAFgAUABQAFAASAA8ADwAPABEAFQAYABkAGwAWABMAEQAPABEAEgAUABUAGQAZ
ABgAFgAVABMAEgATABgAHwAkACUAIwAgAB0AGwAgACoANAA6AEAAPgA0ACUAGAAKAPT/
3P/K/8L/wv/A/7f/rf+n/6n/s//A/87/3P/m/+n/5//n/+n/7//5/wMACQAQABUAFQAT
ABIAEQAOABAAFAAWABkAGQAbABoAGAAWABgAGAAYABsAHQAeAB8AHwAaABYAFQAUABYA
GwAdACAAIAAfAB4AGgAaABkAGQAZABoAHgAgACEAHgAbABgAFgAZABsAHQAgAB8AHwAc
ABkAFgAWABcAFwAYABoAGgAaABgAEgAPAA0ADwARABMAEwASABEADgAMAAoACQAJAAsA
CgAKAAoABwADAAAA/f/9//7/AAABAAEAAAAAAP//+//4//f/+v/9/wEABAAFAAUAAgD/
//7//v///wIACAAMAAsACwAJAAkACgAMAAwADgASABUAGAAaABcAFQATABEAEgAVABoA
HwAjACMAIAAfAB0AHQAeACEAIQAjACUAIgAgACEAIAAhACEAIgAjACQAJAAjAB8AHgAf
AB8AIAAiACUAJwAnACYAIgAfAB8AHwAiACUAJwApACgAIwAgAB4AHAAcAB0AHwAiACQA
JQAlACEAHgAcABoAHQAfACEAIQAjACIAHwAdABwAHgAeAB8AIwAjACMAIgAfABsAGgAa
ABwAIAAjACUAJAAgAB0AGgAZABkAHAAdAB8AIAAhACEAHAAZABgAFwAYABoAHQAfAB0A
HQAbABoAGgAaABsAHAAgACEAHwAdABoAGAAYABgAGAAaAB0AIQAjACAAHAAVAA0ACQAI
AAgACQAIAAoACgAJAAQAAwADAAMABwAIAAsADAALAAoACAAGAAUABQAGAAgACgANAA8A
DwANAAwACgAJAA0AEQAVABgAFgAUABIADgAMAA0ADgARABIAFAAUABUAEQAPAA4ADQAQ
ABIAFQAXABYAFQATABAAEAAPAA8AEQAaABsAGgAZABsAGgAZABsAHgAiACoAMgA2ADoA
OgAxACQAGAAMAPT/1P+6/67/qP+j/5//lf+R/5X/oP+s/7j/wv/H/8P/wf/F/8v/1f/f
/+X/6v/v/+3/6//t/+3/6//u//P/9v/6//v/+v/4//X/8v/0//b/+P/9//z//P/8//v/
+//4//j/+P/5//3//v8AAP///f/7//b/+P/5//v//f/6//z//P/7//n/9//1//T/9//5
//v//v/3//H/6P/f/9z/3P/d/93/2v/a/9j/1v/S/8z/yf/H/8n/zf/R/9P/0P/P/8z/
yv/J/8n/yv/N/8z/yv/I/8P/wv/A/77/v//C/8T/xf/F/8L/wP+9/7f/t/+3/7v/v/+/
/8D/v/+9/7z/uf+4/7j/vP/A/8f/zP/K/8n/xv/F/8n/zP/N/9D/0f/T/9X/1v/W/9X/
1P/T/9b/2f/e/+P/4//h/9z/2f/a/93/4f/n/+j/6f/q/+b/4//j/+H/4f/j/+T/5f/m
/+X/4//e/9z/3P/d/9//4v/i/+P/4v/g/93/2//c/93/4P/j/+X/5//k/9//3P/a/93/
3v/g/+P/4v/k/+X/5f/i/+D/3//e/9//4f/j/+P/4//i/9//3f/f/+L/4//l/+b/5f/k
/+L/4f/d/9z/3P/f/+L/5P/l/+P/4P/e/9z/3v/f/+P/5f/k/+T/5P/j/9//3f/d/93/
4P/i/+X/5//i/+H/3v/c/97/4P/j/+b/5//n/+b/5f/i/+L/4f/h/+j/6v/o/+j/6P/o
/+f/5//o/+f/5//k/97/1//T/9L/0v/T/9T/1v/W/9X/1P/T/9P/0//R/87/zf/K/83/
zv/O/87/zP/L/8v/zP/N/8//0P/P/9L/0v/R/9H/0P/R/9L/0v/T/9T/1f/U/87/zf/M
/83/0f/U/9X/1//Y/9f/1//X/9b/1v/X/9f/3P/d/93/3P/b/9n/2P/Z/9z/3f/i/+n/
7f/q/+f/4//k/+7/+v8CAAgACgAEAPf/5v/U/8D/pv+S/4b/hP+E/4P/e/9z/3H/d/9+
/4j/mP+m/63/rf+r/63/sf+3/7//x//Q/9f/2//d/9r/2f/W/9j/2f/a/9z/2//e/97/
3f/c/9r/2v/a/93/3//g/+H/4f/d/9r/2v/a/9n/2//a/9r/2//b/9v/2P/Y/9f/1//X
/9n/3P/d/93/2//Z/9f/1v/X/9n/2//e/+H/4f/e/9v/1//W/9b/1f/X/9r/2//c/9n/
1P/S/9H/z//R/9P/0//T/9P/0f/Q/8v/yf/I/8n/yv/K/8r/x//E/8L/wP/B/8D/wP+/
/73/wP/A/7//u/+5/7f/uf+7/8L/xv/I/8n/yf/H/8f/yP/L/87/1P/Y/9r/2//a/9v/
2v/c/9z/3v/k/+f/6v/s/+7/7f/s/+v/6//t//H/9f/2//X/8f/v/+v/6f/o/+n/6//t
/+//7P/r/+v/6f/p/+j/6P/o/+j/6f/p/+b/5v/j/+P/5P/m/+j/6//s/+z/6//p/+r/
6//s/+//8f/z//X/8//z//T/8f/w//D/8f/0//b/9//3//P/8v/y//L/8v/z//T/8//2
//b/9P/z/+//8P/v/+//8//z//P/8v/v/+v/6v/q/+n/7P/u/+//8v/w/+//7v/s/+v/
7f/t/+//8P/x//H/8f/v/+//7//u//D/8//1//P/8//x//D/7v/u/+//8P/1//f/+P/5
//f/9v/0//P/9f/2//f/+f8BAAAA/v/8//r/+P/2//f/+f/5//n/9v/w/+n/4//i/+L/
4//l/+j/6f/p/+j/5//n/+f/6P/o/+r/6v/r/+z/7P/s/+n/5//m/+b/7P/x//X/9//2
//T/8f/v/+3/7//x//L/8//0//X/9P/v/+//7//x//H/9P/1//f/9//1//T/8//x//L/
9P/1//n/+f/4//b/9f/z//L/8//4//v//v8DAAMAAAD9//v/AAAMABgAIgAoACYAGgAJ
APj/5v/O/7T/pv+i/6D/nv+X/43/hf+H/4//nP+q/7r/wP/D/8P/w//F/8v/0//b/+P/
6v/v/+//7//t/+3/6//u//L/9P/3//f/+f/4//b/9P/y//L/8v/1//n/+v/7//v/9//0
//T/9P/0//f/9//4//n/+f/5//b/9f/z//L/8f/y//b/+P/5//b/8//w/+7/8f/z//X/
+P/2//X/8f/t/+z/7P/t/+3/7//y//P/9P/y/+z/6f/n/+n/6//t/+3/7P/r/+j/5v/k
/+P/4//l/+b/5v/m/+P/3//c/9n/2f/a/9z/3f/d/97/3v/d/9n/1f/T/9X/1//b/97/
3//f/9r/1//W/9b/2P/a/9//4v/j/+P/4f/h/+L/5P/k/+b/6v/t//D/8v/y//H/8P/v
/+//8f/1//n/+//7//j/9//1//X/9v/5//v//f////z/+f/5//f/9//7//z//f/+//z/
+//3//b/9f/1//b/+P/5//v/+//6//T/8f/x//H/8//3//r//f/9//n/9//2//X/9P/0
//X/9//6//z//f/5//j/+P/4//z///8CAAMAAwACAP///f/8//7//v///wIAAwAEAAQA
AwD///7//v8BAAQABgAHAAkABgAEAAIA/////wIAAwAGAAYABgAFAAIA///+//3/AAAC
AAUABwAHAAcABQAEAAYABgAHAAgADQAPABAAEQAOAA4ADQANABAAEgAUABcAGwAaABgA
GAAYABgAGAAZABsAGwAZABYAEAAJAAYABgAHAAkACwAOAA8ADwAKAAkACQAJAAsADAAP
ABAAEAAQAA8ADgANAA0ADgAQABQAFwAZABkAFgAUABEADwARABMAFQAWABQAFAAUABIA
DQANAA0ADwATABYAFwAZABQAEQAPAA0ADgAQABMAFQAVABMAEAAMAA4ADQANAA8AFAAX
AB4AHwAdABoAFwAXACAALgA4AD4APgA2ACoAGQAKAPr/5P/O/8D/vP+6/7j/sf+n/6P/
pf+v/7z/zP/a/+L/4f/f/93/4f/n//H/+/8FAA4AEQARABEAEQARAA8AEgAVABgAHAAd
AB4AHgAdABwAHgAeAB4AIQAiACIAIgAhAB0AGgAaABoAHQAhACIAJAAjACEAHwAaABsA
GwAcAB0AHwAiACMAIwAhAB0AGQAWABgAGwAeACIAIwAjACAAHQAdAB4AIAAhACQAJgAm
ACYAIAAaABcAFQAYABsAHgAfABsAGQAVABIAEwATABQAFwAVABQAEwAPAAsACAAFAAUA
BwAKAAwADQANAAwACgAFAAEA//8BAAMABgAIAAgABwAEAAEAAAAAAAEABAAKAA4ADgAN
AAoACQAMAA4ADgAQABQAFwAaABwAGwAZABcAFQAVABcAGwAfAB8AHQAYABUAFAAVABcA
GwAcAB0AHgAaABcAFwAVABUAFwAYABkAGgAaABkAFQAUABMAEwAUABYAGQAbABsAGgAW
ABMAEwATABYAGQAbAB0AGgAVABIAEAARABIAFAAXABgAGgAbABsAFwAWABYAFgAXABkA
GwAbABsAGgAXABUAFwAaABsAHQAdAB0AHQAcABsAFwAWABYAGAAcAB8AIQAfABwAGgAY
ABUAFQAYABkAHQAeAB8AHwAaABcAFgAVABcAGgAeACEAHgAdABoAGAAYABgAGQAaAB4A
HwAfAB8AHQAcABoAGQAcACAAJAApACoAKQAoACcAJgApACsALgAvAC8ALAAmAB8AGwAa
ABoAGwAcAB4AHgAdABsAGwAcAB0AIAAgACIAIgAgACAAHwAeAB0AHQAeACAAJQApACwA
LQArACoAKAAnACkAKwAtAC4ALAAsACwAKgApACkAKQArAC0AMAAxADMALwAtACwAKwAr
ACwALgAvADEAMQAwAC4ALgAtAC0ALwA2ADcANgA5ADsAOgA1ADMANgA+AEgAVABaAFoA
VABJADoALAAgABAA+v/m/97/2v/V/8//xf+//8H/zP/Y/+j/9P/3//X/8//v//P//f8H
AA8AGAAfACEAIQAfAB8AHQAgACQAJgApACkAKwAqACgAJgAmACYAJgApAC0AMAAzADUA
NQAyADIAMgA0ADkAOwA+ADwAOwA6ADYAOAA3ADcANwA3ADoAOwA7ADoANwA0ADIANAA1
ADYAOAA4ADcAMwAvAC8AMAAyADMANAA2ADYANgAyACwAKQAnACsALwAzADUAMQAvACsA
KAAmACUAJQAnACoAKgAqACcAIQAeABsAGwAfACIAJAAlACIAIAAdABcAFAATABYAGQAc
AB4AHgAdABgAFQAUABQAFQAYAB4AIgAiACEAHgAdAB8AIgAjACYAKAArAC4AMAAuAC0A
LAArAC0AMQA3AD0APAA7ADcANQA1ADUANgA5AD0APwBBAD4AOgA5ADYANQA6ADwAPgBA
AD0AOwA2ADQAMQAxADIANAA3ADkAOQA4ADIALwAvAC8AMwA3ADoAPQA8ADcANAAyADQA
NAA1ADcANwA4ADgANwAzADIAMgAyADQANwA6ADsAOgA4ADQAMQAvADIAMwA1ADcANwA3
ADYAMQAtACwALAAuADIANQA3ADYAMgAvACwALAAtADEAMwAzADIAMQAvAC0AKwArACsA
LgAwADMANQAyADEALgAsACwALAAtAC4AMAAxADEAMQAuAC4ALQAtADAAMAAwADEALwAv
ACwAKwAqAC4AMAAyADQANgAzADEAMAAtACoAJgAfABcAFgAYABsAHwAeAB4AHAAZABoA
GwAdAB8AHQAcAB0AHAAcABwAGwAaABsAHQAgACQAIwAlACYAJQAoACgAJwAnACYAJwAo
ACgAJwAmACUAIgAhACMAJQApACcAKAAnACcAKQApACoAKwAoACgAKQApACoAKQAnACQA
KAApACsALwAsAC0AMAAxAC8AMgA5AEEATABQAFIAUgBOAEgAPAAxACIADADw/9L/uP+q
/6T/oP+Z/5f/nf+j/63/uP/A/8T/xP/H/8v/0//f/+v/8f/x//P/9v/5//v///8BAAEA
//8CAAEAAgAEAAMABgAGAAUABAAFAAYABwALAAoACgAKAAkACgAKAA0AEAAPABEAEAAQ
ABEAEQARAA4AEQARABIAEwAQABIAEgARABQAEwASABIAEAARABIAFAAXABcAFAARABIA
FAAXABkAFgAWABQAEgATABAAEAARAA4ADwAQAA8ADwAPAA0ADAAMAAsACwANAAkABgAD
AP3//f/+////AwAAAAAA///9//7//v/9//n/9//3//v////9//z/+f/1//f/9//5//z/
+v/6//3//v8CAAMAAgADAAUACAAJAAwADAANAA4ADgASABMAFAAVABEAEQATABUAFQAV
ABIAEQASABMAFQAZABgAFwAWABAAEQATABMAFQAWABYAFgAWABcAFwAUABQAFAAVABcA
GgAYABcAFAAQAA8ADwASABUAEwATABIAEQASAA8ADgAOAA8AEAASABUAEQAQAA4ACwAN
AA4AEAASABAAEQASABEAEgASABAADwAPABIAEwAVABUAEwARAA4AEAAPABEAFAASABQA
FQAVABUAEgAQAA4ADgAPABMAFQAUABIAEAANAA0ADQAPABEAEAAQABEAEQARABEADwAO
ABAAEAARABIAEQARABAADwARABIAEgATABEAEAAPAA8ACwAPABQAGQAaABkAGAAXABYA
FAAVABcAFwAVABIADAAFAAEAAAAAAAEAAgAEAAQAAwAAAP///////wEAAgAFAAYACAAI
AAcABgAEAAMAAwAEAAgACwANAA0ACwAKAAgABwAFAAcACQAKAA0ADgAPAA4ACgAJAAgA
CQANABAAEQATAA8ADQAMAAsACwAMAA4ADwASABMAEwASABEADwAOAA8AFAAXABwAHwAf
ABoAFQAVABoAJAAwADoAQABAADYAJwAUAAIA8P/a/8b/vv+8/7r/sf+p/6P/o/+t/7r/
xv/U/97/3//h/+H/4//p//H/+f///wQACQANAA8ADQANAAsADgAOABAAEwATABUAFAAS
ABAADgAOAA4AEQATABQAFQAVABEADgAOAA4ADgARABEAEgAUABUAFgAUABMAEQAQAA8A
EAAUABYAFwAVABMAEQAQAA4ADwAQABIAFQAVABIADwAOAA4ADwAPABAAEgASABIAEQAM
AAoACQALAA0ADwAPAA8ADwANAAwACAAHAAcACQAIAAgACAAFAAEA/v/7//v//v8AAAEA
AQAAAAAA///7//X/8//1//f/+f/8//3//f/4//X/9P/0//b/+P/9/wAAAQABAP////8A
AAIAAgAEAAkADQARABQAFgAVABQAEwAVABcAGwAfACEAIQAeAB0AHQAdAB4AIQAlACcA
KQAmACEAIQAfAB8AIQAiACMAJAAlACUAIgAiACEAIQAiACQAJQAnACcAJgAiAB8AHwAf
ACAAIwAlACcAKQAlACMAIgAgACAAIQAjACQAJgAnACcAJQAkACQAJAAjACUAJwAnACkA
KAAlACMAIQAkACUAJwAqACsALAAsACkAJQAkACQAJQAoACoAKwAtACoAKAAmACMAIQAi
ACEAHwAeAB0AGwAcABsAHAAdACAAIgAlACcAJgAnACYAJgAlACQAJAAkACcAKQAqACsA
KQAoACYAJQAnACgAKQArACwALQArACsAKgAnACYAKAAqACwALgArACsALAArACgAJAAd
ABUAFQAWABgAGwAYABgAFgATABAADwAPAA8ACAAAAPr/8v/v/+7/7P/q/+3/7//y//b/
9f/3//j/9//5//j/9v/1//P/9f/3//j/9v/0//L/7v/u/+//8P/z//L/8v/w/+//8P/x
//P/9f/z//T/9v/3//b/9f/z//D/8v/z//X/+f/4//n/+v/9////AgADAAcADAASABgA
GgAeABwAFgAJAPz/7v/c/8T/rv+i/57/nv+d/5f/lf+b/6X/rv+2/77/wP/D/8f/y//P
/9n/4f/l/+f/6v/t//H/9f/4//v//P8CAAAAAAABAP/////+//z/+v/8//7/AAAFAAMA
AgABAP//AAD+////AAD//wEAAAAAAP////////z//////wAAAQD9//7//f/7//3//f/9
//7/+//7//v//P/9//3/+v/3//n/+v/8//3//P/8//r/+P/4//b/9//5//j/+f/6//n/
+P/3//T/8v/z//P/9P/3//T/8v/w/+v/6v/q/+r/7f/s/+z/6//p/+r/6v/p/+X/5P/j
/+b/6f/p/+j/5f/h/+L/4//m/+r/6P/o/+v/7P/u/+//7v/v//L/9v/4//z/+//7//v/
+v/8//3//v////7///8CAAUACQAJAAYABQAFAAcACgAPAA0ADQANAAgACgANAA4AEQAQ
ABAAEAAQABEAEQAOAA4AEAARABMAFgAUABMAEAAMAA0ADQAQABMAEQARABAADwASAA8A
DgAOABEAEgAUABcAFQAUABIADwAPABAAEgAUABMAEwATABEAEwASAA8ADQAOABIAFAAX
ABYAEwAQAAwADgANAA8AEgARABIAEgARABQAEgARABAAEAARABUAFwAWABQAEgAPABEA
EQATABUAFAAUABUAFQAVABUAEwASABMAFAAWABgAFwAXABYAFQAYABoAGwAdABsAGgAZ
ABkAGwAbABgAFwAYABkAGwAeAB0AHQAcABkAGwAbAB0AIAAcABgAFQARABAADgAMAAoA
CwAMAA4AEQAOAA0ADAALAA4ADQAOABAADgANAA4ADgASABEAEAAQABIAFAAWABkAFQAV
ABcAGQAcAB4AHgAeAB4AGwAaABkAGAAaABwAHgAgACAAIAAgACAAHgAeAB4AHgAhACIA
IwAkAA==
         </WaveFormData>
      </LeadData>
      <LeadData>
         <LeadByteCountTotal>10000</LeadByteCountTotal>
         <LeadTimeOffset>0</LeadTimeOffset>
         <LeadSampleCountTotal>5000</LeadSampleCountTotal>
         <LeadAmplitudeUnitsPerBit>4.88</LeadAmplitudeUnitsPerBit>
         <LeadAmplitudeUnits>��V</LeadAmplitudeUnits>
         <LeadHighLimit>2147483647</LeadHighLimit>
         <LeadLowLimit>268435456</LeadLowLimit>
         <LeadID>V2</LeadID>
         <LeadOffsetFirstSample>0</LeadOffsetFirstSample>
         <FirstSampleBaseline>0</FirstSampleBaseline>
         <LeadSampleSize>2</LeadSampleSize>
         <LeadOff>FALSE</LeadOff>
         <BaselineSway>FALSE</BaselineSway>
         <ExcessiveACNoise>FALSE</ExcessiveACNoise>
         <MuscleNoise>TRUE</MuscleNoise>
         <LeadDataCRC32>2861783125</LeadDataCRC32>
         <WaveFormData>
KgAqACoAKgArACwALQAuACwALAAsACwAKwAqACkAKAAoACgAKAAoACcAJgAlACQAIgAi
ACIAIgAfAB4AHQAcABsAGgAZABgAFgAWABYAFgATABIAEQAQAA8ADgANAAwACgAKAAoA
CgAJAAgABwAGAAUABAADAAIAAgACAAIAAgAAAAAAAAAAAAIAAgACAAIAAgACAAIAAgAC
AAIAAgACAAIAAgACAAIAAgACAAIAAgACAAIAAgACAAIAAgACAAIABAAEAAQABAAGAAYA
BgAGAAUABAADAAIAAwAEAAUABgAEAAQABAAEAAQABAAEAAQABAAEAAQABAACAAIAAgAC
AAIAAgACAAIAAAAAAAAAAAD+//7//v/+////AAABAAIAAwAEAAUABgAGAAYABgAGAAcA
CAAJAAoACgAKAAoACgAJAAkACQAJAAYAAwD///z//P/8//z/+//8//z//P/7//r/+P/1
//P/9f/1//X/9f/z//P/8//y//H/8P/w//D/8//z//T/9P/y//L/8v/y//P/8//z//P/
9P/1//X/9f/z//P/8//z//X/9v/2//f/9//2//b/9v/0//T/9f/1//f/9//3//f/9//2
//b/9//2//j//f8BAAMABgAMABcAMABQAG4AiwCiAKwAowCUAIYAcQA7AO//ov9d/yP/
+/7c/sP+uP7I/ub+/P4O/yL/OP9N/17/aP90/4f/ov+7/9H/4f/q/+v/7v/y//L/8v/z
//T/9v/4//n/+f/6//v/+//9//7//v////7//v//////AQACAAIAAgACAAMAAwAEAAYA
BgAGAAYABQAFAAUABgAFAAUABQAGAAYABgAGAAgACAAJAAoACgANAA0ADgAOAA8AEAAR
ABEAEQASABMAFQAWABYAFwAYABoAGwAcAB0AHgAfACAAIQAkACQAJgAnACcAJwAoACgA
JwAnACcAJwAnACcAJgAmACgAKAAnACYAIgAgAB4AHQAfAB4AHQAcAB0AHAAbABsAGQAX
ABYAFgAWABUAFAARAA8ADgAMAAwACwALAAsACgAHAAUABAACAP7//f/8//v/+v/5//j/
9//5//n/+f/3//f/9//3//f/9f/1//X/9f/z//P/8//z//P/8//z//P/8f/x//D/8P/z
//P/8//z//P/8//0//T/8v/y//L/8v/0//X/9f/1//X/9f/1//b/9v/1//X/9v/2//b/
9v/2//j/+f/5//n/9//3//b/9v/1//T/8//y//T/9P/0//T/9P/0//T/9P/z//L/8f/w
//D/8f/x//L/8P/w//D/8P/y//P/8//y//L/8//z//T/9//3//f/9//1//T/9v/4//r/
+//8//3//v/7//v/+//7//v/+f/2//T/8v/y//L/8f/w//D/8P/v//H/8P/u/+3/7f/t
/+3/7f/r/+v/6//q/+v/6v/q/+r/6f/p/+r/6v/s/+z/7P/s/+v/6//r/+v/6//r/+r/
6f/q/+v/7P/t/+3/7v/u/+//7//u/+7/7v/u/+7/7//v//H/8f/x//H/7//u/+7/7//y
//D/8f/x//f//P/8////CAAaADoAWQByAIgAlwCYAIwAfwBzAFcAHADR/4n/Tf8c//n+
3v7G/sb+3v76/hD/Iv81/0j/Wv9m/3H/gv+b/7X/y//a/+P/6P/q/+r/6v/r/+7/8P/y
//P/8//0//X/9f/1//b/9v/3//b/9v/3//f/9f/2//b/9v/5//v//P/+//3//P/7//r/
+//7//v//P////////8AAAAAAAAAAAIAAgADAAQABAADAAMABAAEAAcACAAJAAkACwAM
AA0ADwASABIAEwAUABYAFwAYABkAGAAZABoAGwAeAB4AIAAhACEAIQAiACIAIwAjACMA
IwAlACUAJAAkACIAIgAhACAAIQAgAB8AHwAdABwAGwAaABsAGgAZABkAFwAVABQAFAAS
ABEAEAANAA8ADgAMAAwACQAJAAkACAAGAAUABQAEAAEAAQABAAEAAAD///7//f//////
///9//3//f/9//3/+//7//v/+//7//v/+//7//v/+//7//v//f/9//z//P/9//3//f/9
//v/+//8//z//P/8//z//P/+//////////3//f/9//7/AAD/////AAD+//7//v/+//7/
//////////////7//v/+//7//v/+//7//v/+//7//v/+//7//v8AAAAAAAAAAP3//f/8
//z//P/8//z//P/+///////+//3//f/8//z//v///wAAAQADAAQABAAEAAMAAwAEAAYA
BgAGAAYABgAFAAUABQAFAAQAAQD9//r/+P/4//j/9//3//j/+f/5//j/9v/z//H/8//z
//P/8//z//P/8//y//H/8P/w//D/8//z//T/9P/z//L/8f/w//H/8f/x//H/8v/z//P/
8//z//P/8//z//P/9P/0//X/8//y//L/8v/0//T/9f/1//X/9f/1//X/8//y//L/8//2
//j/+////wUABgAGAAsAHAA6AFwAeQCSAKIApwCaAIgAeQBZABkAzv+F/0n/Ff/q/sn+
tv64/s7+6v4A/xb/Lv9F/1j/Yv9u/4H/nv+9/9P/4f/m/+n/6v/u/+7/7v/v//D/8v/0
//X/8//0//X/9f/2//j/+f/7//r/+v/7//v//P/+////AAD+//////8AAAAAAAAAAAAA
AQABAAEAAgADAAMAAwAEAAQABAAEAAYABAAFAAYABgAJAAkACgAKAAkACgALAAsADwAQ
ABEAEwAUABQAFQAWABoAGwAcAB0AHAAdAB4AHwAgACAAIgAjACMAIwAkACQAJQAlACUA
JQAlACUAJAAkACIAIgAhACAAIAAgACAAIQAhACAAHwAeABsAGgAZABkAGQAXABYAFgAY
ABcAFgATABEAEAAOAA4ADQANAA0ADAAJAAcABgAEAAMAAwADAAMAAgABAAAA///9//3/
/f/7//v/+//7//v/+f/5//n/+f/7//v/+//7//n/+f/5//n/+f/5//j/+P/6//v//P/9
//z/+//7//r/+P/4//j/+P/6//v/+//7//r/+f/4//j/+f/5//r//P/8//z//P/8//v/
+//6//n/+//7//r/+v/6//r/+v/6//j/+P/4//j/+v/6//r/+v/4//j/+P/4//n/+f/4
//j/9//2//X/9P/2//f/9//2//X/9f/0//T/9v/3//j/+f/7//z//P/8//3//f/8//z/
/P/+//7/AAAAAAAAAAD///////////z/+f/1//L/8v/y//L/8f/x//L/8//z//H/8P/u
/+3/7P/r/+r/6f/r/+v/6//q/+n/6P/o/+j/6f/p/+r/6v/q/+r/6v/q/+f/5//n/+f/
6v/r/+v/6//r/+v/6//r/+3/7v/u/+//7f/s/+z/7P/s/+z/7f/t/+3/7f/t/+3/7f/s
/+z/7f/u//D/9f/7////BAAKABsAOABcAHoAlQCiAKIAkwCEAHQATQAHALX/aP8p//P+
zf6w/p/+pv7C/tz+8P4G/x7/NP9H/1b/ZP94/5P/sP/F/9P/3f/i/+H/5P/o/+j/6P/p
/+v/7P/t/+3/7v/w//L/8//x//L/8v/z//b/9v/3//f/9v/2//X/9P/1//f/+P/6//j/
+P/4//j/+f/5//n/+v/9//3//f/+//z//P/8//7//v///wAAAAADAAMABAAEAAUABgAH
AAcACQAKAAsADQAOAA4ADwAQABIAEwAUABUAFgAXABgAGQAYABgAGgAbAB0AHQAeAB4A
HQAdAB0AHQAdAB0AHAAcABwAHAAbABoAGwAaABkAGQAZABgAFwAWABUAFAATABMADwAN
AAwADAAMAAsACgAHAAcABgAEAAQAAwADAAMAAgD///3//P/6//j/+f/6//v/+v/5//j/
9//1//X/9f/z//X/9f/1//X/9f/1//X/9f/1//X/9f/1//P/8//z//P/9f/1//T/9P/z
//P/8//z//X/9f/2//b/9P/0//T/9P/z//P/8v/x//L/8//0//b/9P/z//P/9P/y//L/
8v/y//T/9f/1//X/9f/1//T/9P/y//L/8v/y//T/9P/0//T/9P/0//T/9P/0//T/9P/0
//P/8//y//L/8P/w//D/8P/w//H/8f/w//D/8f/x//L/8//z//P/8//1//b/9v/2//f/
9//2//b/+P/4//z//v/8//z//P/8//v/+//7//v/+v/3//P/8P/w//D/8P/v/+z/7P/s
/+v/6//q/+j/5//p/+n/6f/p/+j/5//m/+T/5P/k/+X/5v/l/+X/5v/m/+b/5v/m/+b/
5//n/+f/5//o/+n/6f/p/+n/6f/p/+n/6//s/+z/7f/q/+j/5//m/+f/6P/q/+v/6//r
/+v/6//p/+j/6P/p/+7/8v/1//n/+//+/wQAEQAqAEwAagCHAJwAoACTAIYAegBhACMA
z/+A/zv/A//Z/rj+nf6Y/q7+zP7o/vz+Ev8o/zv/Sv9W/2b/ff+a/7X/yf/X/97/3//i
/+T/5P/k/+X/6P/q/+z/7f/u//D/8v/z//P/9P/0//X/9v/2//f/9//1//b/9v/2//f/
+f/6//z/+//6//n/+P/6//v//P/+/////////wAA/v/+//7/AAAAAAEAAgACAAMAAwAE
AAQAAwAEAAUABQAJAAoACwANAA4ADgAPABAAFAAVABYAFwAWABcAGAAZABoAGgAcAB0A
HwAfACAAIAAfAB8AHwAfAB8AHwAeAB4AIAAgAB8AHgAbABoAGQAZABsAGgAZABgAFwAW
ABUAFQATABEAEAAQABAADwAOAAsACwAKAAgACAAFAAUABQAEAAEA///+//z/+v/7//z/
/f/8//v/+v/5//f/9//3//X/9//3//f/9//5//n/+f/5//f/9//3//f/9f/1//X/9f/1
//X/9P/0//f/9//3//f/9//3//j/+P/6//r/+v/6//j/+f/5//n/+f/5//n/+v/6//n/
+f/6//j/+P/4//j/+f/7//z//f/7//v/+v/6//r/+v/6//r/+//8//3//v/9//z/+//6
//z//P/8//z/+f/5//j/+P/2//b/9v/2//j/+f/5//j/9f/1//T/9P/3//f/9//3//f/
+P/4//j/+//7//r/+v/6//r//P/9//7/AAAAAAAAAAD///////////7/+//3//T/9P/0
//T/8//y//L/8v/x//H/8P/u/+3/7f/t/+3/7f/t/+3/7f/s/+v/6v/q/+r/6//r/+z/
7P/q/+r/6v/q/+z/7f/u/+//7//v/+7/7f/v/+//7//v/+3/7v/u/+//7//u/+7/7v/w
//D/8f/x/+//7//v/+//7f/s/+z/7f/0//b/9//3//v//v8AAAUAEgAqAEYAZQCCAJoA
oQCYAIgAewBnADMA6P+b/1v/J//+/t3+vv62/sr+6v4C/xb/LP8//07/Wv9m/3f/jP+n
/7//0//e/+P/4v/o/+j/6P/p/+z/7v/w//H/8f/y//P/8//z//T/9P/1//b/9v/3//f/
9//4//j/+P/6//v/+//8//z//P/8//z//f/9//3//v////////8AAAAAAAAAAAIAAgAD
AAQABAADAAMABAAEAAUABgAHAAcACwAMAA0ADwAOAA4ADwAQABIAEwAUABUAFwAZABsA
HQAeAB4AIAAhAB8AHwAgACAAIgAjACQAJQAnACcAJgAmACQAJAAjACIAIgAiACIAIwAi
ACAAHgAcABwAHAAcAB0AHAAbABsAHAAaABkAGAAVABcAFgAUABQAEQARABEAEAAOAA0A
DQAMAAsACwALAAsACgAJAAgABwAJAAkACQAHAAUABQAFAAUABQAFAAUABQAFAAUABQAF
AAUABQAFAAUABwAHAAYABgAIAAkACgALAAkACQAKAAoADAAMAAwADAAKAAsACwALAAsA
CwALAAwADQANAA4AEAAOAA4ADgAOABAAEQARABEAEQARABAAEAAQABAAEAAQABAAEAAQ
ABAAEAAQABAAEAAOAA4ADgAOAA4ADwAPABAAEgASABIAEgAQABEAEQAQAA8ADwAOAA4A
EQARABEAEQAPABAAEAAQABIAEwATABQAFgAYABgAGQAYABkAGQAZABkAGgAbABwAHQAe
AB0AHQAdAB0AHAAZABUAEgASABIAEgARABIAEgASABEAEQAQAA4ADQALAAsACwALAA0A
DQANAAwACQAIAAgACAAJAAkACgAKAAoACgAKAAoACQAJAAkACQAMAA0ADQANAAsACwAL
AAsACwAMAAwADQAPAA4ADgAOAAwADAANAA0ADQANAA0ADQANAAwADAANABAAEAATABkA
HQAgACYALQBAAGIAggCfALYAwAC9AK4AoACNAF8AFwDI/4P/S/8f//r+3f7O/tj+8v4K
/yD/Ov9Q/2X/cv9+/4z/o//A/9v/7f/7/wIABQAIAAsACgAJAAkADAAOABAAEQARABIA
EwATABMAFAAUABUAFAAUABUAFQAVABYAFgAWABYAFwAXABgAFgAWABYAFgAZABkAGQAa
AB0AHQAdAB4AHgAeAB4AIAAiACMAJAAkACUAJQAmACYAJAAkACQAIwAoACoALAAvADAA
MAAxADIAMgAzADQANQA2ADcAOAA5ADkAOAA5ADkAOgA7AD0APgA/AD8APwA/AD4APQA7
ADoAPAA8ADsAOgA7ADoAOQA5ADsAOgA5ADgANQA0ADMAMwAzADEAMAAwAC4ALQAsACkA
KQAoACYAJgAlACUAJQAkACIAIQAhACAAHQAdAB0AHQAcABsAGgAZABgAFwAWABMAFAAV
ABYAFwAXABcAFwAXABcAFwAXABcAFwAXABcAFwAXABcAFgAWABcAFwAXABcAFQAVABYA
FgAYABgAGAAYABoAGwAbABsAGwAbABsAHAAcABsAGwAcABoAGgAaABoAHAAdAB0AHQAf
AB8AHgAeABwAHAAcABwAHgAeAB4AHgAcABwAHAAcABwAHAAcABwAGwAbABoAGgAcABwA
HAAcABoAGwAbABoAGwAbABoAGgAbABsAGwAbABkAGgAaABoAGwAbABoAGgAcAB4AHgAf
AB4AHwAfAB8AIQAhACEAIgAmACYAJAAkACQAJAAhACEAIQAhACIAHwAbABgAGAAYABgA
FwAUABQAFAATABMAEgAQAA8ADwAPAA8ADwAPAA8ADwAOAAwACgAJAAgADAANAA8AEAAP
AA4ADQAMAAsACwALAAsADgAPAA8ADwANAA0ADQANAAsADAAMAA0ADwAOAA4ADgAOAA4A
DwAPAA8ADwAPAA8ADwAOAA4ADwAQABAAFQAZAB8AIgAoADUATgByAJAArQDEAMgAvQCu
AJ4AgQA/AO3/nv9d/yn///7c/sP+wP7U/vD+CP8g/zj/Tv9h/27/ev+K/6X/xP/f//H/
+/8AAAMABgAIAAgACAAJAA4AEAASABMAEQASABMAEwARABIAEgATABYAFgAXABcAFwAY
ABgAGAAWABcAFwAYABoAGgAaABoAGQAZABkAGgAbABsAGwAcABwAHAAcAB4AIAAhACIA
IgAhACEAIgAiACMAJAAlACUAJwAoACkAKwAsACwALQAuADAAMQAyADMANAA1ADYANwA2
ADYAOAA5ADsAOwA8ADwAOwA7ADsAOwA7ADsAOgA6ADwAPAA7ADoANwA2ADUANQA3ADYA
NQA0ADEAMAAvAC8ALwAtACwALAAqACkAKAAlACMAIgAgACAAHwAfAB8AHgAcABsAGwAa
ABcAFwAXABcAFAATABIAEQARABEAEQAPABEAEQARABEADwAPAA8ADwAPAA8ADwAPAA0A
DQANAA0ADwAPAA4ADgAPAA8ADwAPAA0ADQAOAA4AEAAQABAAEAAQABEAEQARABAADwAO
AA4AEAAPAA8AEAAQABAAEAAQABAAEQARABEAEQARABAAEAAOAA4ADgAOAA4ADgAOAA4A
EAAQABAAEAAOAA4ADgAOAAsACwAKAAoACgAKAAoACgAMAA0ADQAMAAsACwAKAAoACwAL
AAsACwALAAwADAAMAA0ADQAMAAwADQAQABEAEwATABMAEgARABIAEwAUABYAGAAYABYA
FgAWABYAEwATABMAEwASAA8ACwAIAAkACgALAAsACgAKAAoACQAIAAYAAwABAAIAAwAE
AAUABQAFAAUABAADAAIAAgACAAUABQAGAAYABgAGAAYABgAFAAUABQAFAAYABwAHAAcA
BwAHAAcABwAHAAgACAAJAAkACAAIAAgACgAKAAsACwAKAAkACAAHAAkACAAIAAkACgAO
ABUAGQAZABoAIAAvAFAAdACSAKsAuAC6AK0AngCOAGkAIwDN/4L/Q/8R/+3+0P67/r7+
2P7y/gj/Hv82/07/Xf9q/3b/hv+d/7r/0//l//H/9v/3//r//v/+//7///8AAAIABAAF
AAYACAAKAAsADQAOAA4ADwAOAA4ADwAPABEAEgASABIAFAAVABUAFgAVABQAEwASABUA
FQAVABYAFQAVABUAFgAWABYAFgAYABgAGQAaABoAGwAbABwAHAAdAB4AHwAfACIAJAAm
ACkAKQAoACgAKAAqACsALAAtAC4ALwAwADEAMgAyADQANQA1ADUANgA2ADcANwA3ADcA
OQA5ADgAOAA4ADgANwA2ADMAMgAxADEALwAuAC0ALAAtACwAKwArACsAKQAoACgAJgAl
ACQAIQAfAB4AHAAcABoAGwAcABwAGgAZABkAGAATABMAEwATABIAEQAQAA8ADwAPAA8A
DQANAA0ADQANAAsACwALAAsACwALAAsACwANAA0ADQANAA0ADQAMAAwADwAPAA8ADwAP
AA8AEAAQABAAEAAQABAADgAPAA8ADwARABEAEQASABQAEwATABQAEgASABIAEgASABMA
EwATABMAEwASABIAFAAUABQAFAASABIAEgASABIAEgASABIAEgASABIAEgARABEAEAAQ
ABAAEAAQABAAEAARABEAEAANAA0ADAAMAA8ADwAPAA8ADgAOAA0ADAALAAsACgAKAAsA
DgAPABEAEgATABMAEwAVABMAEQAUABYAFgAWABYAFgATABMAEwATABQAEQANAAoACAAI
AAgABwAIAAgACAAHAAcABgAEAAMAAQABAAEAAQABAAEAAQAAAP///v/+//7//////wAA
AAD+//7//v/+//////////////////7//f/9//3//f/9////AAAAAAEA///+//7//v/+
//7///////3//f/9//3////+//7///8CAAIAAQAHAA0AEAAQABUAJgBCAGAAfQCYAKgA
qwCiAJQAiQBtADcA6v+f/1//K/8C/+H+yP7C/tb+9P4M/yD/OP9L/1r/aP9y/3//mP+z
/8n/2//o/+3/8P/y//L/8v/z//b/+P/6//v//f/+///////9//7//v///wIAAgADAAMA
AQACAAIAAgAAAAEAAQACAAIAAgACAAIABQAFAAUABgAHAAcABwAIAAYABgAGAAgACAAJ
AAoACgAJAAkACgAKAA0ADgAPAA8ADwAQABEAEwAUABQAFQAWABYAFwAYABkAGgAbABwA
HQAcABwAHgAfACIAIwAlACYAJAAjACIAIQAkACUAJQAmACQAJAAjACIAHwAeAB0AHQAf
AB4AHQAcABsAGgAZABkAFQATABIAEgAUABMAEgAPAA8ADgAMAAwACQAJAAkACAAIAAcA
BwAGAAMAAwADAAMABAADAAIAAQABAAEAAQD///3//f/9//3//f/9//3//f//////////
/////////////f/9//z//P////////////3//f/+//7/AAAAAAAAAAD+/////////wEA
AQABAAIAAgABAAEAAgAEAAQABAAEAAQABQAFAAUABQAFAAQABAACAAIAAgACAAIAAgAC
AAIABAAEAAQABAAEAAQABAAEAAMAAwACAAIABAAEAAQABAACAAMAAwACAAIAAwADAAQA
AwADAAMAAwABAAIAAgACAAEAAQAAAAAAAAACAAIAAwAEAAUABQAFAAcABwAHAAgACAAI
AAgABwAJAAwADQAOAA8AEAAMAAsACgAJAAgABQABAP7///8AAAEAAQD+//7//v/9////
/v/8//v/+v/5//j/9//5//n/+f/4//f/9v/2//b/+f/5//r/+v/4//j/+P/4//f/9//3
//f/+P/5//n/+f/5//n/+f/5//n/+v/6//v//f/8//z//P/6//r/+//7//v/+//7//v/
/f/8//z//f/+/wIACQALAA0AFAAkAEEAYgB8AJQAqQCuAKYAlwCIAGgAKQDb/4v/TP8Z
/+3+yf60/rP+yP7k/vz+Ev8o/zz/UP9h/2z/fv+c/7v/0v/f/+f/6//w//X/9P/2//b/
9v/3//j/+v/8//3///8AAAEAAQABAAIAAgADAAIAAgADAAMAAwAEAAQABAAEAAUABQAG
AAYABgAGAAYACQAJAAkACgALAAsACwAMAAwADAAMAA4ADAANAA4ADgARABEAEgASABUA
FgAXABcAFwAYABkAGwAcABwAHQAeAB4AHwAgACEAIwAlACcAKQAoACgAKgArACkAKQAq
ACoALAAtAC4ALwAuAC0AKwAqACoAKgApACgAKAAoACgAKQAoACYAJAAiACMAIgAhACEA
HgAbABkAGAAaABkAGAAVABUAFAASABIADwAPAA8ADgAOAA0ADQAMAAgABwAGAAUABQAF
AAUABQADAAMAAwABAAEAAQABAAEAAQABAAEAAQABAAEAAQABAAEAAQABAAEAAwADAAIA
AgABAAEAAQABAAMAAwAEAAQAAgACAAIAAgACAAMAAwADAAMAAwADAAQABAADAAMABAAF
AAYABwAIAAcABwAGAAUABwAHAAYABgAGAAYABgAGAAQABAAEAAQABAAEAAQABAAGAAYA
BgAGAAMAAwACAAIAAgACAAIAAgACAAMAAwACAAEAAQAAAAAAAQABAAEAAQAAAAAA///+
///////+//7/AAACAAIAAwAEAAUABQAFAAYABwAIAAoADAAMAAwADQAOABAAEAAQABAA
DQANAA0ADQAKAAcAAwAAAAIAAgACAAEAAAAAAAAA///+//z/+f/3//n/+f/5//n/+f/5
//n/+P/3//b/9v/2//f/9//4//j/+P/4//j/+P/3//f/9//3//b/9//3//f/9//3//f/
9//3//j/+P/5//f/9v/2//b/+P/4//n/+f/5//n/+f/5//n/+P/4//n//v8AAAEABQAH
AAgADAAZADIAVAB0AI8ApgCuAKcAmACKAHMAPQDt/5r/T/8X/+n+xP6p/qL+tv7U/u7+
Av8a/zL/Rf9S/2D/cP+H/6b/wf/V/9//5v/p/+7/8P/w//D/8f/0//b/+P/5//n/+v/7
//v/+//8//z//f8AAAAAAQABAAEAAgACAAIAAQABAAAAAAABAAIAAwAEAAMAAwADAAQA
BQAFAAUABgAGAAYABgAIAAYABwAIAAgACwALAAwADAANAA4ADwAPABEAEgATABUAFAAU
ABUAFgAWABcAGAAZABwAHQAeAB8AIAAgACIAIwAjACMAJAAkACMAIwAjACMAJAAlACUA
JgAmACYAJQAkACMAIgAhACEAIQAgAB8AHgAcABoAGAAXABcAFQAUABQAFAATABIADwAR
ABAADgAOAAkACQAJAAgABgAFAAUABAD//////////wAA///+//3/+//7//v/+f/7//v/
+//7//n/+f/5//n/+f/5//n/+f/5//n/+f/5//v/+//6//r/+//7//v/+//7//v//P/8
//z//P/8//z//P/9//3//f/9//3//f/+//7//f/9//7//P/8//z//P/8//3//f/9////
///+//7//v/+//7//v///wAAAQACAAAAAAAAAAAAAgACAAIAAgABAAEAAAAAAP7//v/+
//7///8BAAIAAgD//////v/+//3//f/9//3///8AAAAAAAD//////v/+/wAAAgACAAMA
AgADAAMAAwAEAAUABgAIAAoACgAKAAkACwAJAAgACQAKAAsADAAKAAkACAAHAAgABQAB
AP7/AAAAAAAA///8//z//P/7//z//P/7//v/+v/5//j/9//3//f/9//2//f/9v/2//b/
9//3//j/+P/4//j/+P/4//f/9//3//f/+P/5//n/+f/5//n/+f/5//n/+v/6//v//f/8
//z//P/6//r/+//7//n/+f/5//n/+v/6//v//f/+/wIABwAJAAkADAAUACEAPgBcAHgA
lQCsALIApQCUAIQAaQAtANv/iv9F/xH/6f7K/rH+sP7I/ub+/v4S/yb/Ov9J/1j/Zv9y
/4n/qP/D/9X/4//q/+//9P/4//j/+P/5//v//P/9//3//f/+/////////wAAAAABAAQA
BAAFAAUABQAGAAYABgAGAAcABwAIAAYABgAGAAYACQAJAAkACgAJAAkACQAKAAwADAAM
AA4ADAANAA4ADgAPAA8AEAAQABEAEgATABMAFQAWABcAGQAcABwAHQAeAB4AHwAgACEA
IgAjACQAJQAmACYAKAApACcAJwAoACgAKwArACsAKwApACkAKAAoACkAKgAqACoAKQAo
ACcAJwAmACQAIgAgACEAIAAfAB8AHQAbABoAGgAaABkAGAAVABUAFAASABIADwAPAA8A
DgAMAAsACwAKAAcABwAHAAcABAADAAIAAQADAAMAAwABAP//////////AQABAAEAAQAB
AAEAAQABAAEAAQABAAEAAQABAAAAAAD//////////wAAAQADAAQAAwACAAEAAAACAAMA
AwADAAEAAQABAAIAAgABAAEAAgACAAIAAgACAAIAAwADAAMABQAFAAQABAAEAAQABAAE
AAIAAgACAAIAAgACAAIAAgAAAAAAAAAAAAEAAQAAAAAAAgACAAIAAgABAAEAAAD+////
///+//7//v/9//z/+//7//z//P/8///////+//7/+//8//v/+//+////////////////
/wAAAAAAAAAA//8CAAEAAgAEAAUABgAFAAUABQAEAAUABQACAAAA/v/6//j/9//2//b/
9//3//f/9//3//b/9v/2//P/8//y//L/8P/w//H/8v/y//H/8P/w/+//8P/x//L/7v/t
/+//7//u//D/8P/w//D/8P/w//D/8P/y//L/8v/y//L/8v/y//L/8P/w//D/8P/y//L/
8v/y/w==
         </WaveFormData>
      </LeadData>
      <LeadData>
         <LeadByteCountTotal>10000</LeadByteCountTotal>
         <LeadTimeOffset>0</LeadTimeOffset>
         <LeadSampleCountTotal>5000</LeadSampleCountTotal>
         <LeadAmplitudeUnitsPerBit>4.88</LeadAmplitudeUnitsPerBit>
         <LeadAmplitudeUnits>��V</LeadAmplitudeUnits>
         <LeadHighLimit>2147483647</LeadHighLimit>
         <LeadLowLimit>268435456</LeadLowLimit>
         <LeadID>V3</LeadID>
         <LeadOffsetFirstSample>0</LeadOffsetFirstSample>
         <FirstSampleBaseline>0</FirstSampleBaseline>
         <LeadSampleSize>2</LeadSampleSize>
         <LeadOff>FALSE</LeadOff>
         <BaselineSway>FALSE</BaselineSway>
         <ExcessiveACNoise>FALSE</ExcessiveACNoise>
         <MuscleNoise>TRUE</MuscleNoise>
         <LeadDataCRC32>445889797</LeadDataCRC32>
         <WaveFormData>
QgBCAEIAQgBFAEYARwBIAEYARgBGAEYARQBEAEMAQgBCAEIAQgBCAEEAQAA/AD4AQABA
AEAAQAA+ADwAOgA4ADcANgA1ADQAMwAyADEAMAAsACoAKAAmACMAIgAhACAAHwAeAB0A
HAAZABgAFwAWABUAFAATABIAEQAQAA8ADgAMAAwADAAMAA4ADgAOAA4ADAAMAAwADAAO
AA4ADgAOAAwADAAMAAwADgAOAA4ADgAOAA4ADgAOABAAEAAQABAAEgASABIAEgASABIA
EgASABAAEAAQABAAEQASABMAFAATABIAEQAQABEAEgATABQAEwASABEAEAAQABAAEAAQ
ABAAEAAQABAADgAOAA4ADgAOAA4ADgAOABAAEAAQABAAEQASABMAFAAUABQAFAAUABcA
GAAZABoAGAAYABgAGAAZABgAGAAYABYAFgAVABQAFAAUABQAEwAUABQAEwARAA8ADQAL
AAsACQAJAAkACQAHAAgACAAHAAUABAADAAMABgAGAAUABQAFAAMAAgACAAMAAwAEAAQA
BQAFAAUABQAFAAUABAAEAAUABwAHAAcACQAIAAcABwAFAAUABgAGAAgACAAHAAcABAAE
AAQABQAFAAYADAARABQAGgAjADAARgBjAIQApADDANwA7QAAARMBDwHWAIEAMQDj/5H/
Q//8/sP+p/6q/sH+1/7k/vH+CP8g/zX/Rf9V/2//jf+r/8P/1P/e/+f/7P/x//P/8//1
//f/+P/5//n/+v/7//z//v////////8BAAIAAgACAAMABQAFAAYABgAFAAcABgAFAAYA
CAAJAAoABwAIAAcABwAIAAkACQAJAAoACgAKAAsACwANAA4AEAASABMAFAAWABYAGAAZ
ABsAGgAbAB8AHwAhACIAIwAkACUAKAAoACoALAAvAC8AMAAzADQANwA5ADgAOAA5ADoA
OAA5ADoAOgA8ADwAPgA+AEAAQAA+AD0AOgA4ADcANQA3ADcAMwAzADUANQA1ADUANAAy
AC8ALgAwAC4ALAAqACcAJAAiAB8AHwAeAB4AGwAYABcAFwAVABEADgAMAAoACQAIAAYA
BQADAAMAAgAAAAEAAQABAAEA///9//v/+v/6//r/+f/4//r/+v/6//r/+f/4//f/9v/3
//j/+f/6//r/+v/6//r/+//8//z/+//9//3//f/+//7//v/+/////v/9//z//P/8//r/
/P/9/////////////v/+//7//v/9//z/+v/5//n/+f/6//r//P/8//3//f/6//j/9//1
//f/+P/4//n/9v/1//T/9P/1//X/9P/0//X/9P/0//T/9v/2//b/9v/0//L/9P/4//z/
/P/8//z//P/6//j/9//2//b/9v/1//T/8v/y//L/8f/y//L/8f/v/+3/6//p/+n/5f/l
/+X/5f/k/+T/4//h/+H/4P/f/9//3f/c/9r/2f/Z/9f/1v/W/9X/1f/W/9b/1P/T/9L/
0f/T/9P/0v/S/9H/0//T/9P/0f/Q/8//z//N/83/zv/O/9D/0P/P/8//zP/M/8z/zf/N
/87/zv/R/9b/3P/f/+b/9P8JACoASgBpAIYAnwCuAL0A0wDkANEAjQA3AOP/k/8+/+3+
pf5y/mP+df6Q/qf+tv7I/t3+9f4H/xf/Mf9T/3P/jP+g/63/tP+7/73/vf+//8P/xv/J
/8v/yv/L/8z/zv/R/9H/0f/T/9L/0v/S/9P/0f/R/9L/0v/Y/93/3//h/+D/4P/f/97/
3v/g/+D/4f/j/+X/5v/n/+r/6v/q/+v/7f/v//D/8v/x//H/8f/y//P/9v/4//v//P/9
/wEAAQADAAQABQAGAAkADAAMAA4ADgARABEAEgAVABYAGQAbABwAHAAdAB4AIAAhACIA
IgAkACQAJgAmACUAJAAhAB8AHwAgACIAIwAiACEAHAAbABsAGwAbABsAGwAaABgAGAAW
ABQAEgAQABAADgANAAsACAAGAAUAAQAAAP/////9//z/+v/5//j/9f/0//L/8f/z//P/
8v/w/+//7//v/+//7v/t/+z/7P/w//D/7//u/+7/7v/u/+7/7v/u/+7/7v/w//D/8P/w
//D/8P/w//D/7//w//D/7//y//P/9P/2//b/9v/2//f/9//3//f/+P/4//b/+P/5//v/
+//7//v/+v/6//r/+v/6//r/+f/5//n/+f/6//r/+v/6//v/+//7//r/+v/5//j/+P/3
//f/9v/3//j/+v/5//n/+P/4//n/+P/4//j/+f/6//v//P/9//7///8AAAAAAAACAAIA
BAAEAAQABAABAAAAAAAAAP7//v/9//z//P/8//z/+//7//z//P/7//j/9f/y//H/8f/x
//H/8f/x//L/8v/x/+3/7P/r/+v/7v/u/+3/7f/r/+n/6P/o/+n/6f/q/+r/6f/p/+n/
6f/p/+n/6P/o/+v/7f/t/+3/6//q/+n/6f/r/+v/7P/s/+z/7P/r/+v/6P/o/+j/6f/t
//D/8v/3/wAABAAHABAAIgA9AGIAhAClAMAA0QDeAPEA/wDsAKUATwD//7H/Wf/+/rH+
ff5w/oH+nf60/sX+2v7y/gn/F/8p/0P/Z/+L/6f/uP/E/8v/0P/T/9X/1f/X/9j/2v/c
/93/3v/f/+D/4v/l/+X/5f/n/+j/6P/o/+n/6v/r/+3/7v/v//H/8P/v//H/8v/y//L/
9P/2//b/9//6//v/+//7//z//P/8//3//f///wAAAgAFAAUABQAGAAQABgAHAAkADAAN
ABEAEQARABIAEwAUABYAGgAbAB4AIAAjACMAJAAlACYAKQArACwALAAtAC4AMAAxADIA
MgAyADIANAA0ADIAMgAwAC8AMAAwADEAMQAxADEALQAtACwAKwAqACkAKQAoACYAJgAn
ACYAJQAkACAAHgAdABsAGQAYABgAFQATABEAEAANAAsACgAKAAoACQAIAAYABQADAAMA
AgAAAP//////////AAD///7//v8AAAAA///+//7//v/+//7//v/+//7//v///wAAAQAC
AAAAAAAAAAAA//8AAAAA//8CAAMABAAGAAUABAADAAMABAAFAAYACAAIAAYACAAJAAgA
BwAGAAUABwAIAAkACgAJAAgABgAFAAcABwAIAAgACAAIAAkACQAJAAgACAAHAAgACAAH
AAcAAwADAAMABAAGAAcABwAIAAcABgAGAAYABwAIAAkACgAMAAwADAAMAAoADAAMAAwA
DAANABAAEgASABIAEgAPAA4ADgAOAA4ADgANAAwACgAKAAoACQAKAAoACQAHAAQAAQD+
//3/+f/5//n/+f/5//r/+v/5//f/9v/1//X/9P/0//P/8//1//P/8v/y//D/7//v/+7/
8P/x//L/8//1//X/9P/0//X/9//3//f/9//2//X/9f/1//X/9v/2//f/+P/4//n/9//2
//X/9f/1//j//v8FAAwAFAAdACwASABrAI4AsADHANoA5wD8AAsB7wCeAEMA8f+h/0v/
9/6y/ov+hf6a/rP+x/7W/uv+Av8a/y3/Qf9b/3v/nf+1/8f/1P/e/+H/5P/p/+v/6//t
/+//8P/x//H/9P/1//b/+P/4//f/9v/3//r/+v/6//v/+f/5//r/+v/8////////////
AAAAAAAAAAACAAIAAwAEAAUABQAFAAQABAAEAAUABwAJAAoADAANAA0ADQAOAA4AEAAR
ABMAFAAVABkAGQAbABwAHQAeACEAJAAkACYAKAArACsALAArACwALwAxADQANAA1ADYA
NgA3ADgAOAA2ADYAOAA4ADgAOAA2ADUAMgAyADMAMwA1ADUAMQAxAC4ALQAsACsAKgAo
ACUAJAAkACIAIAAeABoAGAAXABUAFAAUABUAEwARAA8ADgALAAkACAAIAAgABwAGAAQA
AwABAAEAAAD+/////////////v/9//z//P/+//7//f/8//z//P/8//z//P/8//z//P/6
//r/+v/6//v//P/9//7///8AAAAA///9//3//f/+////AAABAAMAAwADAAMABAACAAAA
AgADAAUABQAFAAUABgAGAAYABgAEAAQAAwADAAQABQAHAAgABwAGAAYABQAFAAQABAAD
AAMABAAEAAUAAQABAAEAAgADAAMAAgACAAIAAgADAAQABAAEAAQABAAFAAYABwAIAAoA
DAAMAAwADAANABEAFgAUABQAFAAUABEAEAAQABAAEAAQAA8ADgAMAAwADAALAAoACgAJ
AAcABQADAAEAAQAAAAEAAgADAAEAAgACAAEAAQAAAP////8AAAAA/////wEA///+//7/
/v///wEAAgADAAMAAwADAAEAAQAAAAAAAgAFAAYABwAGAAQAAgABAAMAAwAEAAQAAgAC
AAEAAQD+//7//v///wMACAAOABMAFgAaACUANgBOAGsAjgCuAMkA3ADrAAQBGwERAdAA
dQAjANX/gf8t/+D+q/6X/qL+vf7X/uj++f4O/yb/Of9H/1n/d/+Z/7f/z//g/+r/7f/y
//X/9//3//n//P/+/wAAAQADAAUABwAKAAsACwALAA0ADgAOAA4ADwAOAA0ADQAMAA8A
EwAUABUAFAAUABMAEgAUABYAFgAXABkAGwAcAB0AGwAaABkAGQAaAB0AHwAiACEAIQAh
ACIAIAAiACMAJQAkACUAKQApACkAKgArACwALQAwADAAMgAzADUANAA0ADMANAA3ADkA
OgA6ADsAPAA8AD0APgA+ADwAPAA+AD4APwBAAD8APwA7ADoAOgA5ADwAPQA6ADsAPAA7
ADoAOQA3ADYANAA0ADQAMgAwAC4ALgAsACsAKQAnACYAJgAjAB8AHQAcABkAGQAYABgA
GAAVABQAEgARAA4ADQALAAgACQAJAAkACQAJAAkACQAKAAsACgAIAAYABAAEAAQABAAC
AAIAAgACAAMABAAFAAYABAAEAAQABAAHAAgACAAHAAcABwAHAAgABgAGAAYABwAJAAkA
CQAKAAkABgAHAAcACAAJAAoACwAKAAoACgAKAAgACAAHAAcACAAJAAsADAALAAoACgAJ
AAsACgAKAAkABgAGAAUABQAFAAUABQAGAAkACQAIAAgABQAEAAQABAAGAAYABgAGAAgA
CAAIAAgACAAKAAoACgAOAA0ADQANAA4AEAAQABAAEAAPAA4ADgAOAAwADAALAAoADAAM
AAwACwAMAAwACwAJAAUAAwABAAEA///////////9//7//v/9//z//P/8//3//v/+//3/
/f/7//n/+P/4//r/+//9//7//v/9//z/+//+//////8AAAAAAQAAAP/////+//3//f/+
////AQACAAEAAAD+//3//P/8//z//f8FAAgABgAHAAwAEAAXACAALgBFAGQAhACnAMgA
3wDuAP0AEQESAd8AiQA3AOn/mf9E//X+tf6Y/qP+v/7Y/uv++v4O/yH/Mf9B/1f/d/+Z
/7X/zP/a/+P/5v/t/+//7//x//f/+v/9/////v///wAAAgADAAMAAwAFAAYABgAGAAcA
BwAHAAgACAAMAA8ADwAPAA0ADgAOAA4ADgAQABAAEQAQABEAEQARABQAFAAUABUAFQAX
ABgAGgAZABkAGQAaABoAHAAdAB8AIAAhACUAJQAnACgAKQAqACsALgAuADAAMgA1ADUA
NgA5ADoAPQA/AD8APgA+AD4AQQBDAEUARgBIAEgASgBKAEcARgBDAEEAQgBCAEMAQwBC
AEEAPAA7ADsAOwA7ADsAOwA6ADgAOAA3ADQAMQAuACwAKgApACcAIwAiACIAHwAcABsA
GwAZABYAFAATABIAEQAQAA4ADQAOAA8ADwAOAAwACwAKAAkACAAHAAYABgAGAAYABQAE
AAQABAAEAAQABAAEAAQABAACAAIAAgACAAAA/v/8//r/+f/6//r/+f/4//f/9v/2//T/
9P/0//X/9f/1//X/9v/1//L/8//z//P/8//z//P/8//y//H/8P/y//L/8f/x/+//7//w
//D/7v/u/+//7//t/+z/7P/r/+z/7P/r/+v/6v/r/+z/7v/t/+3/7P/s/+v/6v/q/+r/
6v/q/+r/6v/p/+j/5//m/+j/6v/q/+r/7P/t/+3/7f/r/+v/7P/s/+3/7v/x//L/8//0
//L/8P/v/+7/7P/s/+v/6v/s/+z/7P/r/+r/6v/p/+f/5f/j/+H/4f/d/93/3f/d/9//
4P/g/9//2//a/9n/2f/Y/9j/1//X/9n/1//W/9b/0//T/9T/1P/W/9f/2P/Z/9j/1//V
/9T/1f/X/9f/1//Y/9j/2P/Z/9n/2f/a/9r/3P/c/9v/2//a/9r/2v/b/93/3v/i/+v/
8v/4/wEACgAeAD8AYACAAKEAuADJANgA7QD1AMoAcwAbAM//gf8r/9j+k/5t/mz+gf6Z
/rL+xf7c/vT+B/8Z/y3/S/9v/4//p/+2/77/x//Q/9T/1f/U/9X/2P/a/9z/3f/e/9//
4P/i/+H/4f/h/+P/5v/m/+b/5//n/+f/6P/o/+n/6//q/+n/6f/q/+r/6v/s/+7/7v/v
//L/8//z//P/9v/2//b/9//5//v//P/+/////////wAA/f/+//7///8CAAUACwANAA8A
EAARABIAEwAWABYAGAAaAB0AHQAeAB4AHgAgACEAIwAkACYAKAAqACsALAAsACsAKgAr
ACoALAAsACoAKQAoACgAKQApACwALQAqACsAKAAnACYAJQAnACYAJAAkACYAJAAiACAA
HQAaABgAFQAUABQAFQATABAADwAPAA0ACgAIAAcABgAEAAQAAwADAAAA///9//r//P/9
//7///8AAP///v/+/wAAAAD///7/AAAAAAAAAAAAAAAAAAAAAAAAAAAAAAAAAAAAAAAA
AAABAAIAAgABAAQABQAGAAgABgAGAAYABwAJAAkACQAKAAgABgAIAAkACQAJAAkACQAM
AAwADAAMAAoACgAJAAkACwALAAwADAALAAoACgAJAAkACAAIAAcACAAIAAcABwAGAAcA
CAAKAAoACQAHAAYABQAEAAQABAAGAAYABgAGAAQABAAEAAQABAAGAAYABgAJAAsADAAN
AA0ADQAOAA4ADwAQABEAEwAYABoAGQAYABcAFgATABIAEgASABQAFAATABIAEAAQABAA
DwAQABAADwANAAsACQAHAAcABwAHAAcABwAHAAgACAAHAAQAAgAAAP//AQACAAIAAwAC
AP///f/8//n/+f/6//r//P/9//7////9//3//P/8//z//f/8//v//f/8//v/+//7//v/
/P/8//7//v/9//3/+//6//n/+f/7//z/AAAHAAwAEgAbACoARABhAIIApADDANoA6QD6
AA8BAwG+AGEADQDD/3P/Hf/Q/pn+hf6S/q3+xf7Y/uv+Av8Y/yv/Of9P/2//kf+v/8f/
1P/c/+P/6P/r/+3/7f/v//T/9v/4//n/+P/5//r//P/7//v/+//9/wAAAAAAAAEAAQAB
AAIAAgACAAUABQAFAAcACAAIAAgACAAKAAoACwAMAA0ADQANAAwADAAMAA0ADgARABMA
FgAWABUAFAAUABQAFgAXABkAHQAfACQAJQAnACgAKQAqAC0AMAAwADIANAA3ADcAOAA3
ADgAOwA9AEAAQABBAEIAQABBAEIAQgBCAEIARABEAEYARgBEAEMAQABAAEEAQQBDAEMA
PwA/ADwAOwA6ADkAOwA6ADgAOAA4ADYANAAyAC4ALAArACkAKAAoACkAJwAkACMAIwAh
ABwAGgAZABgAFQAUABIAEQARABEAEAAOAA4ADwAQABEAEAAPAA4ADgAQABAADwAOAAwA
DAAMAAwADAAMAAwADAAMAAwADAAMAAsACgAJAAgACwAMAAwACwANAA0ADQAOAAwADAAM
AA0ADgAPABAAEgAQAA4AEAARABEAEQARABEAEgASABIAEgARABAADgANAA4ADwARABIA
EAAQABEAEQAPAA4ADgANAAwADAALAAsACQAJAAkACgANAA0ADAAMAAkACAAIAAgABgAG
AAYABgAGAAYABgAGAAYACAAIAAgACwANAA4ADwANAA0ADgAOABAAEgAUABcAGAAYABYA
FgAWABYAFAASABEAEAASABIAEQAQABIAEgASABEAEAAQAA8ADQAIAAUAAgABAAEAAwAF
AAcABgAGAAUAAwABAAAA/////wIAAgABAAEA///9//z//P/5//n/+v/6//3//f/9//3/
/f/9//z//P/9/////////////v/9//3//////wAAAAD+//7//f/9//z//P/8//3/AQAE
AAwAFQAYABwAIwA0AFIAdQCWALYAzQDiAPUACgEZAf8AsgBXAAkAvf9p/xn/1v6n/p3+
sP7L/uH+7v4D/xr/MP8//03/Y/9//6H/vf/T/+D/5v/r//L/9//5//n/+//+/wAAAgAD
AAUABwAJAAwADQANAA0ADwAOAA4ADgAPABEAEQASABIAEgAVABUAFQATABQAFAAUABcA
GgAbAB0AHAAdAB0AHQAcABwAHAAdAB4AIQAjACYAJgAlACQAJAAkACYAJwApACoAKwAv
AC8ALwAwADEAMgAzADYANgA4ADgAOwA7ADwAPwBAAEMARQBGAEYARwBIAEoASwBMAEwA
TABMAE4ATgBPAFAATwBPAE0ATABMAEsASwBLAEcARwBIAEcARgBFAEcARgBEAEQARABC
AEAAPgA7ADgANgAzADQANAA1ADMAMAAvAC8ALQAoACYAJQAkACEAIAAeAB0AHQAdABwA
GgAbABsAGwAbABgAFwAWABYAFgAWABUAFAAWABYAFgAWABQAFAAUABQAFgAWABYAFgAW
ABYAFgAWABkAGgAaABkAGAAXABYAFgAYABgAGAAZABkAGQAZABoAGAAWABgAGQAZABkA
GQAZABgAGAAYABgAGgAaABkAGQAXABcAGAAYABYAFgAXABcAGAAYABkAGQAWABYAFQAV
ABUAFQAVABYAFQAVABQAFAASABAADwAOAA8AEAARABIAEAAQABAAEAAOABAAEAAQABQA
FQAVABUAFwAXABgAGAAZABgAFwAZAB4AHAAcABwAHAAbABoAGgAaABoAGgAZABgAGAAY
ABgAFwAXABgAGAAXABMAEQAPAA8ADwAPAA8ADwANAA4ADgANAAsACgAJAAkACgAKAAkA
CQAHAAUABAAEAAMAAwAEAAQABQAFAAUABQADAAMAAgACAAUABwAHAAcABgAEAAIAAQAB
AAEAAgACAAIAAgABAAEAAgACAAIAAwAFAAYABgANABYAGgAdACYAOABRAHIAlAC1AM4A
4QDyAAcBGwEQAdEAewArAN//i/82/+n+sf6a/qX+wf7a/u3+AP8S/yf/N/9F/1v/e/+d
/7f/zP/a/+P/6P/t/+//7//x//b/+P/6//v//P/9//7/AAD///////8BAAMABAAFAAcA
BgAFAAUABAAFAAcABgAFAAUABgAGAAYABgAIAAgACQAKAAsACwALAAoACgAKAAsADQAP
ABAAEgASABEAEAAQABEAFAAWABkAGAAZAB0AHQAdAB4AHwAgACEAJAAkACYAJgApACkA
KgArACwALwAxADQANAA1ADYAMwAzADMAMgAzADQANwA4ADYANgA0ADMALwAuAC4ALQAv
AC8AKwArACgAJwAmACUAIwAiACAAIAAjACIAIQAgABwAGgAZABcAEwASABIADwAQAA8A
DwANAAgABgAFAAQAAwACAAAA///9//3//P/6//n/+f/5//n/9v/1//T/9P/4//j/9//2
//b/9v/2//b/9P/0//T/9P/1//b/9//4//b/9v/2//b/+P/6//v/+//5//n/+f/6//r/
+v/6//v/+//7//v//P/+//z//v//////////////AAAAAAAAAAD+//7//f/9//////8A
AAAA///+//7//f////7//v/9//7//v/9//3/+//7//v//P/8//v/+f/4//j/+P/5//r/
+v/6//r/+v/4//j/+P/4//f/+P/3//b/+P/5//n/+f/7//v//P/8//3//v///wEAAgAC
AAAAAAD//wQABQAGAAcACAAEAAIAAQAAAAAAAAD///7/AAAAAAAA///9//z/+v/3//b/
9f/0//X/8f/x//H/8f/z//T/9P/z//H/8P/v/+//8v/y//H/8f/x/+//7v/u/+v/6//s
/+z/6//r/+v/6//t/+3/7P/s/+v/7f/t/+3/7v/u/+7/7//t/+3/7v/u/+z/7P/r/+v/
6//s/+3/7//v//L/+v///wYAEgAlAEIAYgB/AJ4AvADRAOIA+QAOAf8AuQBgAA0Avf9p
/xH/w/6O/n/+i/6m/sH+0/7i/vf+Ev8m/zf/T/91/5v/t//F/8//1v/e/+X/5v/q/+v/
6v/r/+z/7v/w//H/8v/z//T/9v/3//f/9//5//r/+v/6//v/+//7//z//P/9/////v/9
//3//v/+//7///8CAAMABQAEAAUABQAFAAgACAAIAAkACAAJAAkACgANAA0ADQAOAA8A
EgAUABcAFgAXABsAGwAdAB4AHwAgAB8AIgAiACQAKAArACsALAAtAC4AMQAzADMAMgAy
ADIAMwA1ADcAOAA3ADYANwA2ADQANAAyADEAMQAyADQANQA0ADMALgAtAC0ALQAtAC0A
LAAqACcAJgAoACYAJAAiACIAIAAfAB0AGgAYABcAEwAUABMAEwARAA0ACgAIAAYABgAG
AAUABQADAAMAAgAAAP//////////AAD///7//v8AAAAA///+//7//v/+//7/AAAAAAAA
AAD///7//f/8////AAABAAIAAgACAAEA//////////8AAAIAAgACAAMAAgABAAAAAAAD
AAIABQAHAAYABQAEAAMABAAEAAQABAAEAAQAAwADAAEAAQACAAIAAgACAAMAAwADAAIA
AgABAP7//v/9//3//v///wAAAgACAAEA///+/////v/+//7//v/+//7//v/+//7//v/+
//7/AAAAAAAAAgADAAMAAwAFAAUABgAGAAcACAAJAAsACgAMABAAFgAaABwAHAAcABwA
GwAaABoAGgAaABoAGQAYABoAGgAaABkAGAAYABcAFQAQAA0ACgAJAAgACQAKAAsADQAO
AA4ADQALAAoACQAJAAgACAAHAAcACQAHAAYABgAFAAUABgAGAAkACQAJAAkACQAJAAgA
CAAJAAsACwALAAsACgAJAAkACwALAAwADAAOAA4ADQANAAwADAAMAA0AEwAUABgAHQAg
ACQALQA6AFAAbQCQALIAzwDmAPkADAEhAR8B6gCRADkA6f+X/0H/9P65/qH+rv7H/uH+
8P4D/xj/Lv8//1H/Zf+B/6X/xf/b/+j/8v/5/wAAAwAFAAUABwAMAA4AEAARABAAEQAS
ABQAEwATABMAFQAYABgAGAAZABsAGwAcABwAGwAdABwAGwAeACAAIQAiACEAIgAhACEA
IwAlACYAJwAmACYAJgAnACUAJwAoACoALAAtAC4AMAAwADIAMwA1ADYANwA7ADsAOgA6
ADoAOgA7AD4APgBAAEQARwBHAEgARwBIAEsATQBMAEwATQBOAE0ATQBNAEwATQBOAFEA
UgBUAFQAUgBRAE8ATgBOAE0ATQBNAEkASQBIAEcARgBFAEUARABCAEIAQgBAAD4APAA8
ADoAOQA3ADcANgA2ADMAMQAvAC4AKwAqACgAJwAmACQAJAAjACMAIgAhAB8AHAAdAB0A
HQAdABoAGQAYABgAGAAYABcAFgAXABgAGQAaABoAGgAaABoAGgAaABoAGgAYABgAGAAY
ABkAGgAaABkAGQAZABkAGgAaABoAGgAbAB0AHQAdAB4AHgAcAB4AHwAeAB0AHAAbAB0A
HgAfACAAIAAgAB8AHwAfAB8AIAAgAB8AHgAeAB0AHQAcABwAGwAcABwAGwAbABcAFwAX
ABgAGwAbABoAGgAZABgAGAAYABYAFgAWABYAFwAYABkAGgAXABgAFwAWABgAGQAZABkA
GwAbABwAHAAfACAAIQAjACYAJgAkACQAJwAlACQAJQAmACcAKAAmACQAIwAiACMAJAAk
ACQAJgAmACYAJQAhACAAHgAbABwAGwAaABsAFwAXABcAFwAVABYAFgAVABQAFAAUABUA
FAAUABMAEwAVABMAEgASAA8ADwAQABAAEQARABEAEQATABMAEgASABEAEwATABMAFgAW
ABYAFwAWABUAFQAUABQAFAATABMAFAAUABQAFQAVABoAHgAhACYALAA1AEQAXAB7AJoA
vADbAPAAAQEUASkBGwHaAIEALQDf/43/Pf/2/sP+s/7E/uH+9f4C/w//Iv82/0n/Wf9r
/4f/q//J/9v/6v/2//3/BAALAA0ADQAPABEAEgATABMAEgATABQAFgAXABcAFwAZABwA
HAAcAB0AHwAfACAAIAAhACMAIgAhACEAIgAiACIAIgAkACQAJQAkACUAJQAlACcAKAAp
ACsAKQArACwALgAtAC0ALQAuADAAMgAzADUANQA1ADgANwA6ADwAPgBAAEAAQgBBAEIA
RABHAEcASABLAEwATwBRAE8ATgBOAE4AUQBTAFUAVgBUAFQAVgBWAFYAVgBUAFMAVABU
AFUAVQBUAFMATgBNAE0ATQBNAE0ASwBKAEgASABKAEgARgBEAEQAQgBBAD8AOwA6ADoA
NwA4ADcANwA1ADIAMAAvAC4AKQAoACYAJQAnACcAJgAkACEAIQAhACEAIgAhACAAIAAi
ACIAIQAgACAAIAAgACAAIAAgACAAIAAeAB4AHgAeACEAIgAjACQAJAAkACMAIQAhACEA
IQAiACIAIgAiACMAIwAjACMAJAAkACIAJAAlACMAIwAjACMAJgAmACYAJgAmACYAJQAl
ACMAIwAkACQAJgAmACcAJwAnACYAJgAlACYAJgAlACUAJAAlACYAKAAmACUAIwAiACIA
IgAjACQAIQAgAB8AHgAcABwAHAAcAB0AIAAhACIAIQAhACAAHwAgACEAIwAkACMAJAAl
ACcAKAAoACYAJgApACsAKgArAC0ALQAtAC0ALgAsACwAKgAnACYAJQAiACIAIgAiACAA
IAAgACAAIAAfAB4AHAAaABgAFwAUABQAFAATABMAFAAUABUAFgAWABMAEgARABEADQAN
AA8ADgAMAAwADAAMAAwACgAKAAoACgALAAwADQAOAA4ADgAOAA4ADAAMAAwADAANAA4A
DwAQAA==
         </WaveFormData>
      </LeadData>
      <LeadData>
         <LeadByteCountTotal>10000</LeadByteCountTotal>
         <LeadTimeOffset>0</LeadTimeOffset>
         <LeadSampleCountTotal>5000</LeadSampleCountTotal>
         <LeadAmplitudeUnitsPerBit>4.88</LeadAmplitudeUnitsPerBit>
         <LeadAmplitudeUnits>��V</LeadAmplitudeUnits>
         <LeadHighLimit>2147483647</LeadHighLimit>
         <LeadLowLimit>268435456</LeadLowLimit>
         <LeadID>V4</LeadID>
         <LeadOffsetFirstSample>0</LeadOffsetFirstSample>
         <FirstSampleBaseline>0</FirstSampleBaseline>
         <LeadSampleSize>2</LeadSampleSize>
         <LeadOff>FALSE</LeadOff>
         <BaselineSway>FALSE</BaselineSway>
         <ExcessiveACNoise>FALSE</ExcessiveACNoise>
         <MuscleNoise>TRUE</MuscleNoise>
         <LeadDataCRC32>267398367</LeadDataCRC32>
         <WaveFormData>
LgAuAC4ALgAvADAAMQAyADIAMgAyADIAMQAwAC8ALgAuAC4ALgAuACwALAAsACwALgAu
AC4ALgAsACoAKAAmACUAJAAjACIAIgAiACIAIgAeABwAGgAYABUAFAATABIAEgASABIA
EgAPAA4ADQAMAAsACgAJAAgABgAGAAYABgAEAAQABAAEAAYABgAGAAYABAAEAAQABAAG
AAYABgAGAAQABAAEAAQABgAGAAYABgAGAAYABgAGAAcACAAJAAoADAAMAAwADAAMAAwA
DAAMAAoACgAKAAoACwAMAA0ADgANAAwACwAKAAwADAAMAAwADAAMAAwADAAMAAwADAAM
AAwADAAMAAwACgAKAAoACgAKAAoACgAKAAoACgAKAAoACwAMAA0ADgAQABAAEAAQABEA
EgATABQAFAAUABQAFAAQABAAEQARAA8AEAAQABEAEQARABEAEAASABIAEAAOAAoACAAG
AAUABQAFAAUABgAGAAYACAAGAAUABAADAAMAAwADAAEAAQACAAEAAAD+//z//P/8//3/
/////wAAAAAAAP////////3//v/+////AAD//wAAAQD+//3//f/8//3//v///wAA///9
//3//f/7//7/BAALAA8AFgAfACcAMQA/AFEAZwB8AJEAqgDJAOcA5wC2AG4AJwDk/6P/
av88/yT/HP8j/zH/Ov83/zf/Pf9O/13/av93/4v/pP+7/83/2//m/+v/8P/y//P/8//z
//f/+P/5//n//P////////8AAAAAAAAAAAEAAwAEAAUABQAFAAUABQADAAMABQAFAAkA
CQAJAAcABwAFAAMABAAIAAkACQAKAAoACgAKAAoACgAKAAoACgAMAA0ADgANABEAEwAT
ABQAEwAUABYAFgAZABkAGQAaABsAGwAbABsAHgAfACAAIQAkACQAJgApACgAKQAqACoA
KQAnACYAJgAoACkAKgArACsAKwArACoAJQAkACMAIgAkACMAIwAhACMAJAAlACYAIgAf
AB4AHAAeAB4AHQAbABcAFwAXABUAEgASABEADwAOAAsACgAJAAcABQAFAAUABQADAAMA
AQD///3/+//6//v//P/9//7//f/6//j/9//2//X/8//y//T/9f/1//b/9v/1//X/9f/0
//b/+P/4//X/9P/0//X/9P/1//X/9v/2//b/9f/0//b/9v/4//r/+P/5//n/+P/3//b/
9v/4//n/+v/8/wAA/v/+//z/+//7//v/+//8//3//f/8//v/+f/4//j/+P/4//f/9//3
//j/+P/3//j/9//2//X/9P/3//j/+f/5//n/+f/6//v/+//8//3//f/9//v//v8CAAQA
BgAGAAYABgADAAIAAgABAAMABAAEAAUAAwADAAMAAgAEAAQAAgAAAPz/+v/4//f/9f/1
//X/9v/0//T/9v/0//T/9P/0//X/9P/z//D/7//u/+3/7P/q/+z/7P/s/+3/7P/r/+v/
6v/s/+v/6//r/+n/6v/q/+v/6//p/+n/6f/r/+v/7P/s/+r/6v/q/+r/5//l/+X/5f/p
/+j/6P/p/+v/8v/5/wEADQAbAC0AQQBUAGcAfACRALEA1QDqANYAkQA8AO3/ov9Y/x7/
+P7j/t/+7P4B/wv/Cf8M/xf/LP87/0n/YP99/5f/rf+6/8P/yv/Q/9H/0f/R/9b/2P/a
/9v/2v/d/93/3f/g/+D/4P/g/+H/4//k/+X/4v/h/+D/3//h/+P/5//p/+j/5//m/+P/
5//n/+f/6v/t/+3/7P/s/+7/7v/u/+7/7//w//H/8v/y//H/8P/t//H/8//z//T/9f/2
//j/+P/7//v/+//8/wAAAQACAAMABAAFAAYABwAKAAoADAAPAA4ADwAQABAAEwATABQA
FgAXABkAGwAdABoAGQAYABYAFQAWABcAGAAXABUAFAARABIAEgASABIADwANAA0ADAAM
AAwACwAJAAcABwAHAAUAAAAAAP///f/8//n/+P/3//X/8//z//P/7//t/+3/6//q/+n/
6P/o/+j/6P/o/+j/6P/m/+X/5f/n/+f/5v/m/+b/5f/j/+L/5P/j/+P/4//i/+T/5v/m
/+X/5P/k/+X/5P/l/+X/5v/n/+j/6P/o/+r/6v/s/+7/7v/v/+//7v/v/+7/7v/w//D/
8P/x//T/8//y/+//7f/w//H/8v/0//P/8//y//H/8P/w//H/8v/0//P/8//z//P/8v/w
//D/8v/y//L/8v/y//L/8v/x//L/8f/x//H/9P/2//j/+f/7//v/+v/6//z//P8AAAIA
AAAAAAAAAAD8//z//f/9//3//v/+/////////////v///wAA///+//v/+P/1//P/9f/1
//X/9v/4//j/+v/4//f/9v/1//X/9//3//X/9f/x/+//7f/q/+z/7P/s/+3/7//v//D/
8P/u/+3/7f/t/+7/8P/x//P/8v/v/+7/7f/v/+//8P/w//L/8v/y//L/7//t/+3/7f/v
//L/9P/5/wEACAALABEAHQAvAEUAXQByAIUAmgCzANMA6wDcAJoASwACALn/cP80/wb/
7v7p/vf+DP8Z/xv/Hf8s/z3/Sv9X/2//jP+r/8P/0f/a/9//5P/m/+f/5//n/+3/7v/v
/+//7v/x//H/8f/1//b/9//4//f/+f/6//v//f/9//3//f/7//v//f/9//3//f/9//v/
/f/9//3/AAADAAMAAgACAAQABAAEAAQABAAEAAQABAAGAAcACAAHAAgACQAIAAgACgAM
AA8AEAATABMAEwAUABYAFwAYABkAHAAdAB4AHwAgACAAIgAlACYAJwAoACgAKgApACkA
KgAsAC0ALgAvAC4ALQAsACoAKgAqACoAKgAqACkAKQAnACYAJgAmACYAJwAlACUAJAAi
ACIAIQAfABoAGQAYABUAFAAUABMAEQAOAAsACgAJAAkABwAHAAcABQADAAMAAQD+//3/
/P/8//r/+v/6//r//P/6//n/+f/7//v/+v/6//n/+f/4//j/+P/3//f/9//5//z///8A
AP3//P/8//3//f/9//z//P///wAAAAAAAP///v///wAAAQADAAQABAADAAIAAgAEAAMA
AgACAAQABQAGAAUABQAFAAUABQAGAAYABwAHAAcABwAGAAYABgAIAAcABwAHAAcABgAE
AAQAAwACAAEAAAAFAAYABwAHAAYABQAFAAUABwAIAAkACQANAA0ADAAMAAoACgAKAAsA
DQANAA4AEAAQABAAEAAOAA4ADwAPAA8AEAAQABEAEAAPAA4ADAANAA4ADQAMAAgABgAE
AAMAAQABAAEAAgADAAQABwAGAAMAAgABAAEAAQABAP////8AAP///v/8//n/+P/3//f/
+v/7//3//v/8//v/+//7//3//v/+///////9//3//f/7//v//P/8//3//v///wAA/v/7
//r/+f/7/wAABgAPABcAHgAnAC8AOwBPAGcAfQCQAKUAwADfAPEA2wCUAEQA+/+2/3P/
Ov8U/wT/CP8Z/yn/MP8v/zP/P/9S/2P/cv+D/53/uP/L/9n/4//s/+//8v/2//f/9//3
//n/+v/7//v//v8BAAEAAQABAAAA///+/wEAAwAEAAUABAADAAIAAQAEAAUACAAJAAkA
CQAJAAcACQAJAAkADAANAA0ADAAMAAwADAAMAAwADQAOAA8AEAARABEAEQAPAA8AEQAR
ABIAFAAWABkAGgAZABkAGQAaAB4AHwAgACEAJAAlACYAJwAmACYAKAArAC4ALwAwADAA
LgAtAC0ALgAuAC8AMAAxADEAMQAxADAALAAsACwALAAvAC8AMAAvACwALAAsACwAKQAn
ACcAJgAkACQAIwAhAB0AHQAdABsAGQAaABoAGQAWABMAEgARABMAEQARABEADwANAA0A
CwAKAAkACAAIAAgACAAIAAgACAAGAAUABQAHAAcABgAGAAcABwAGAAYABgAFAAUABQAF
AAYABwAGAAYABgAHAAkACgALAAsADAAKAAoACQAIAAkACgANABAADgAPAA8ADgAPAA4A
DgAQAA4ADgAPABIAFAAUABIAEQAQAA8ADgAOABAAEQARABEAEQAQABAAEAAQAA8ADwAP
ABAAEAAPABAADwAOAA0ADAAOAA4ADgANAAwACwALAAsACwAMAA0ADQAPAA8ADgAOAA8A
EAARABMAEwATABcAGgAYABgAGAAYABUAFAAUABMAEwAUABQAFQATABMAEwASABIAEgAQ
AA4ADgAMAAoACQAJAAkACQAKAAgACAAKAAgABwAGAAUABQAHAAcABQAFAAYABQAEAAIA
AgACAAIAAwADAAMABAAEAAIAAQABAAEAAgAEAAUABwAFAAEA///9//7///8BAAIAAAAA
AAAAAAD///3//f/9/wEABgAMABEAFwAeACUALQA5AEkAXwBzAIYAlwCuANEA8QDrALYA
agAfANz/mf9c/yz/FP8Q/xn/K/86/z3/Pf9F/1b/Y/9u/3v/k/+w/8f/2f/n//D/9f/4
//v/+//6//n//f/+//////8BAAUABgAHAAgACAAIAAgACQALAAwADQAKAAkACAAHAAoA
CwAOAA8AEAAPAA4ACwALAAsACwAOABAAEQARABIADwAOAA0ADAAOABAAEgAUABUAFQAV
ABMAEwAVABUAFgAZABoAHAAcAB8AHwAfACAAIgAjACQAJQAkACUAJgAnACYAJgAoACsA
LgAvADAAMAAwAC8ALwAwAC4ALwAwADEAMgAzADQANAAxADAALwAuADEAMQAyADEALgAu
AC4ALgAsACkAKAAmACYAJgAlACMAIgAjACQAIwAgACAAHwAdABsAFwAVABMAFAATABQA
FQASAA8ADgALAAoACQAIAAgACgAKAAoACgAKAAgABwAHAAUABQAEAAQABQAFAAQABAAE
AAMAAwADAAQABgAIAAgABwAGAAYABwAIAAkACQAKAAoACgAJAAgACAAIAAoADAAMAA0A
DQAMAAsACgAKAAwADQAOABAAFAARABAADQALAA0ADQANAA4AEgATABMAEwAPAA4ADgAO
AA4ADQANAA0ADQAMAAoACgAMAAwADAAMABAAEAAQAA8ADAALAAsACwAJAAoACwALAA0A
DQAMAAwADQAOAA8AEQATABMAEQARABIAFQAWABcAGAAYABgAGQAZABgAGAAXABcAFwAX
ABcAFgAWABYAFAASAA4ADAAKAAkACQAJAAkACgAJAAgACQAGAAYABgAGAAcABwAHAAUA
BQADAAEA///8////AAABAAMAAgABAAEAAAABAAEAAgADAAIAAgABAAEA///9//3//f/9
//3//v/+//z//P/8//z/+f/3//f/9/8BAAIAAAABAAUADAATAB8ALQA5AEcAWQBuAIkA
ngCzANMA8QD0AMQAdQAoAOH/nP9c/yz/DP8D/w3/IP8x/zX/M/84/0P/UP9d/2//iv+n
/7//0f/c/+H/5P/q/+v/6//r//D/8v/0//X/9P/3//f/9//4//j/+P/4//z///8BAAMA
AwADAAMAAwAGAAcACgALAAoACQAIAAUACQAJAAkADAANAA0ADAAMAAwADAAMAAwADwAQ
ABEAEgARABEAEQAPABEAEwATABQAEwAUABYAFgAWABUAFAAUABQAFQAWABcAFgAXABgA
GQAZABgAGQAbABkAGQAZABgAGwAbABwAHgAeAB8AIAAhAB8AHQAbABgAFwAYABkAGgAZ
ABcAFgATABQAFAAUABQAFAATABQAFAASABAADQAJAAcABwAHAAUAAAAAAP///f/+//v/
+v/5//n/9//3//f/9P/x//D/7f/t/+3/7f/u/+v/6v/p/+j/5v/k/+P/4//l/+X/5P/k
/+P/4//i/+L/5P/l/+f/6f/p/+r/6//q/+f/5v/m/+f/6v/r/+v/7P/s/+z/6//q/+r/
6v/s/+7/8P/x//H/8P/x//D/8P/y//L/8v/z//b/9P/0//L/8f/z//P/8//0//j/+f/5
//n/+f/4//j/+P/6//n/+f/5//v/+v/4//j/+v/6//r/+v/8//z//P/7//j/9//3//f/
+f/6//v/+//6//n/9//2//j/+v/8//////////////8BAAIAAgACAAQABgAIAAgACAAI
AAUABAAEAAMABAAGAAcACQAHAAcABwAGAAYABgAEAAIAAgAAAP7//f/7//v/+//8//7/
/v8AAP7/+//6//n/+f/3//f/9f/1//b/9f/0//L/8P/w//D/8f/y//P/9f/2//P/8f/w
/+//8P/y//P/9f/1//P/8//z//H/8f/y//L/9P/0//T/9P/x/+//7//v/+//8P/2////
CQAQABcAHwArADsATwBlAHwAkQCoAMcA5wD1ANAAggAxAOj/o/9i/yz/Bv/4/v3+C/8a
/yP/Jf8t/z7/Tf9Y/2f/f/+c/7X/yf/X/+D/5//u//H/8f/w/+//8//0//X/9f/2//n/
+f/5//j/+P/4//j/+//9//7////9//3//f/9//////8BAAEAAwADAAMAAQADAAMAAwAG
AAcABwAGAAYACAAIAAgACAALAAwADQAOABEAEQARAA8ADgAPAA4ADgASABQAFwAYABsA
GwAbABwAHQAdAB0AHQAfACEAIwAlACUAJAAlACcAKQArAC0ALgAvAC8AMAAyAC8ALwAv
AC8AMQAxADEAMAAuAC4ALgAuADEAMQAyADEALwAuAC0ALAAsACsALAAsACoAKgApACcA
JAAjACIAHwAfACAAIAAfABwAGQAYABcAFQATABMAEwATABEAEQAPAA0ACwAJAAgACgAK
AAoACgAMAAoACQAJAAcABwAGAAYACQAJAAgACAAIAAcABwAHAAgACgAMAAwACQAIAAgA
CQAIAAkACQAKAAsADAAMAAwACgAKAAwADgAOAA8ADwAOAA0ADAAMAA4AEAAQABEAFAAW
ABYAFAATABMAEwATABQAFAAVABUAFQATABIAEgASABAADwAPAA8AEQAQAA4ADgAQABAA
EAAQABIAEgASABEAEAAPAA8ADwAPABAAEQARABIAEQAPAA4AEAAQABAAEQATABMAEwAT
ABMAFAAUABQAFgAWABYAFgAcABwAGQAYABcAFgASABIAEwATABMAFAAUABUAFwAXABcA
FgAVABQAEQAOAA0ADAALAAsADQANAA0ADgAQABAAEgAQAA4ADAAKAAkADAANAAwADQAK
AAkACAAGAAUABAADAAMABAAFAAcACAAIAAcABwAHAAcACAAIAAkACQAHAAcABwAHAAcA
CAAIAAoACgAKAAoABwAFAAUABQAHAAgACgARABkAIgArADEAPwBRAGUAewCSAKsAwADb
APkA9QC6AGYAHQDc/5v/Xv8y/xb/EP8d/y3/Ov89/0H/Sf9Y/2X/cP+B/5n/tv/P/9//
5//u//X/+v/8//3//f/9/wIABAAGAAcACAALAAsACwAKAAoACgAKAAsADQAOAA8ADwAP
AA8ADwAPAA8AEQARABMAEwATABEAEQARABEAFAAXABcAFgAWABQAFAAUABQAGAAaABwA
HgAdAB0AHQAbABwAHQAcABwAHgAgACMAJAAlACUAJQAmACoAKwAsAC0ALAAtAC4ALwAu
AC4AMAAzADYANwA4ADgANwA1ADQANAA0ADUANgA3ADgAOQA6ADoANwA2ADUANAA1ADUA
NgA1ADIAMgAyADIAMgAxADIAMgAwADAALwAtACoAKQAoACUAIwAkACQAIwAkACEAIAAf
AB4AGwAaABkAFwAVABUAEwAQAA8ADgAOAA8AEAARABIAEQAOAAwACwAMAA0ADQAOAA0A
DQAMAAwADgANAA0ADQAMAA4AEAAQAA4ADAALAAsADwARABIAFAAUABQAEwASABAAEAAS
ABQAFAAVABUAFAAVABQAFAAWABYAFgAXABoAGgAaABgAFwAVABUAFQAWABYAFwAXABcA
FwAWABYAFgAVABMAEgARABEAEAAOAA4ADAAMAAwADAAQABAAEAAPAAwACwALAAsACwAM
AA0ADQAOAA0ACwAKAAoACgAKAAsADwARABMAFQAUABQAEwASABYAFgAWABYAGgAaABkA
GAAXABYAEQAQABAADwAQABIAEwAVABMAEwATABIAEgASABAADgALAAgABQADAAYABwAI
AAoACAAIAAoACAAHAAYABQAFAAcABwAFAAUABAADAAIAAAACAAIAAgADAAMAAwAEAAQA
BgAFAAUABQAFAAYABgAHAAYAAwACAAEAAwADAAQABAACAAIAAgACAAMAAQABAAEABQAI
ABAAFwAdACAAJQAvAEEAVwBrAH0AkAClAMAA4QDzAOEAoABSAA0Ayv+J/1L/LP8Y/xj/
J/81/zj/Nf81/z//TP9V/17/a/+D/57/tf/F/83/0P/V/9r/2//b/9r/2f/d/97/3//f
/+L/5f/l/+X/5P/k/+T/5P/j/+X/5v/n/+n/6f/p/+n/6f/p/+v/6//s/+v/6v/n/+v/
6//r/+7/7//v/+7/7v/u/+7/7v/u//D/8v/0//b/9f/1//X/8//1//f/9//4//v//P/+
//7/////////AAADAAUABwAJAAkACQAJAAkACgAKAAwADwAOAA8AEAAQABIAEQARABIA
EgATABQAFQAVABUAFQAUABEAEAAPAA4AEAAPAA8ADQAOAA4ADgAOAA8ADwARABIAEQAQ
AA4ACwAHAAcABwAFAAMABAAEAAMAAgD///7//f/8//n/+P/3//X/8//z//H/8v/x//D/
8P/y//L/8v/y//D/7v/t/+3/7//v/+7/7v/x//H/8P/w//D/7//v/+//7v/w//L/8v/v
/+7/7v/v//L/8//z//T/8v/y//H/8P/w//D/8v/0//T/9f/1//T/9P/0//X/+P/4//j/
+f/8//n/+P/1//P/9P/1//b/+P/4//n/+f/5//X/9P/0//T/9//3//j/+f/4//b/8//y
//T/9P/0//T/9v/2//b/9f/z//H/8P/v//H/8v/z//P/9P/z//H/8P/x//L/8//1//f/
9//3//f/+f/6//r/+v/+//r/+v/+/wAA/v/+//7//v/6//r/+//7//v//P/8//3//f/9
//3//P/+//7//P/6//j/9v/0//P/8//z//P/9P/z//L/8//w/+//7v/t/+3/6//r/+n/
6f/o/+f/5v/k/+b/5v/m/+f/5f/l/+b/5v/k/+P/4//j/+T/5v/n/+n/5//l/+X/5f/l
/+X/5v/m/+T/5P/k/+T/4//h/+H/4f/l/+b/5v/r//X/+v///wkAFQAhADMASwBiAHMA
hgCfAMMA3wDaAKIAUQAEAL3/eP86/wz/9P7v/vn+DP8Z/xv/Gf8i/zH/Pv9J/1v/dv+T
/6n/uf/G/83/0v/U/9X/1f/V/9r/3P/e/9//4v/l/+X/5f/l/+T/4//i/+X/5//o/+n/
6f/p/+n/6f/p/+n/6//r/+z/6//q/+f/6v/r/+z/8P/v/+//7v/u/+7/7v/u/+7/8f/y
//P/9P/0//P/8v/v//P/9f/1//b/+f/6//z//P/9//3//f/+/wIAAwAEAAUABAAFAAYA
BwAIAAgACgANAA8AEQATABQAEQAPAA4ADgAQABMAFgAZABgAFwAWABQAEgASABIAEgAU
ABMAEwARAA4ADgAOAA4ADQALAAsACgAMAAwACwAJAAUABQAFAAMAAAAAAP///f/+//v/
+v/5//f/9f/1//X/8//x//H/7//w/+//7v/u/+3/7P/r/+r/6v/o/+f/5//p/+n/6P/o
/+n/6f/o/+j/5v/l/+X/5f/n/+r/7f/u/+v/6v/q/+v/7P/t/+3/7v/u/+7/7f/s/+z/
7P/u//D/8P/x//H/8P/w//D/8f/0//T/9P/1//j/9v/2//T/8//1//X/9f/2//b/9//3
//f/8//y//L/8v/0//P/8//z//T/9P/z//T/9P/0//T/9P/0//T/9P/z//T/8//z//P/
8//0//X/9f/0//P/8f/w/+7/7v/u/+//8//z//P/8//1//b/9v/2//r/+v/6//r/+v/6
//n/+f/5/wAAAgACAAIAAgD9//z//P/7//3//v/+////AQABAAEAAAD9//z/+f/2//f/
9v/1//X/9P/z//L/8v/0//T/9v/0//P/8v/x//H/8f/x/+//7//w/+//7v/s/+r/6v/q
/+v/6f/p/+r/6v/s/+v/6//r/+n/6v/q/+v/7P/r/+z/7f/t/+3/7v/u/+z/7P/s/+z/
7v/t/+7/7//x//T//P8FAA0AGAAjADMAQwBRAGcAfQCUAK8A0gDtAOMAqQBYAAwAxf+A
/0H/FP8A//z+CP8Z/yf/KP8n/y//Qf9S/2H/dP+R/7H/xv/R/9n/3//m/+v/7P/u/+//
7//v//H/8v/z//P/9v/5//n/+f/8//z//P/8//v//f/+/////f/9//3//f/7//v//f/9
//////////3/AAABAAIABgAFAAUABAAEAAYABgAGAAYABQAGAAcACAALAAsACwAJAAwA
DwAQABIAEgASABMAEgAVABUAFQAWABYAFwAYABkAGwAdAB8AIQAiACIAJAAnACUAJQAl
ACQAJgAnACkALAAqACkAKAAnACcAJwAnACYAJQAmACcAKAAnACUAJAAhACMAJAAlACYA
IgAfAB4AHAAeAB4AHQAbABkAGQAZABcAEwASABAADQANAAsACwALAAoABwAGAAUABgAF
AAYABQAEAAMAAgACAAEAAAD///7/AQAAAAAAAQD//////v/+///////+//7//////wAA
AQD//wAAAQAAAAAAAAABAAMAAwADAAIAAgACAAIAAQAAAAEAAgAFAAgABQAFAAQAAgAD
AAQABgAKAAkACAAIAAoACgAKAAgABwAJAAkACQAKAAsACwAKAAkACAAIAAkACgAIAAcA
BwAHAAcABgAEAAQABQAGAAcACAAHAAYABQADAAQAAwADAAMAAwAEAAUABQAGAAUAAwAC
AAIAAgACAAMABQAFAAUABQAGAAgACQAKAAwADAAMAAwACgAMAA0AEQAUABIAEgASABIA
DwAOAA4ADQANAA4ADgAPABEAEQARABAAEAAQAA4ADAAJAAYAAwABAAMAAwADAAQABQAG
AAkACAAFAAQAAwADAAMAAwABAAEAAAD///7//P/8//z//P/9//////8AAAAA///9//z/
+//7//z//P/9//3/+//7//v//f/9//7//v/+//7//v/+//3/+//7//v/AQAEAAYACwAP
ABQAHQAnADEAQwBXAG0AfgCRAKgAxwDlAOkAvgByACUA4P+f/2D/Lv8S/wz/Gf8r/zb/
Of85/0H/TP9Z/2T/df+L/6b/v//R/9v/4v/p//D/8v/z//P/8//3//j/+f/5//r//f/9
//3//P/8//z//P///wEAAgADAAEAAQABAAEAAQABAAMAAwAGAAcACAAHAAcABwAHAAoA
CwALAAoACgAMAAwADAAMAAwADAAMAAwADwAPAA8ADQAPABEAEQASABUAFgAYABgAFwAX
ABcAGAAYABkAGgAbAB4AHwAgACEAIgAiACQAJwAoACkAKgAqACgAJwAnACgAKAApACoA
KwAtAC0ALQAsACkAKAAnACYAKAAnACcAJQAiACIAIgAiACIAIQAiACIAIAAgAB8AHQAd
AB0AHQAbABoAGgAZABcAFAARABAADwANAAsACwALAAwACwAMAAsACgAJAAgACAAGAAYA
BgAGAAQAAgABAAEAAQABAAAAAAADAAMAAgACAAMAAwAEAAUABQAGAAcABgADAAIAAgAD
AAQABQAFAAYABgAGAAUABAAGAAYACAAKAAoACwALAAoACQAIAAgACgAJAAgACAAKAAsA
DAALAAsACwALAAsADAAOAA8ADwAPAA0ADAAMAAwADAALAAsACwALAAoACAAIAAcABgAF
AAQABwAIAAkACQAGAAUABQAFAAMABAAFAAUACQAJAAgACAAFAAQAAwADAAcABwAHAAcA
BQAGAAYABgAJAAoACwAMAA4ADgANAA0ADQAKAAoACwAMAA0ADgAJAAgACAAHAAoADAAN
AA8AEAARABIAEgAQAA4ACgAGAAYABgAGAAcABgAFAAQABAACAAIABAACAAIAAgACAAMA
AQABAP/////+//3//P/6//r/+v/6//v/+f/5//r/+v/8//v/+//7//v//P/8//3////9
//3//f/7//v//P/8//z//P/8//z//f/7//v/+//9/wAABAAJAA0AFAAbACUAMQBBAFMA
awCAAJMAqgDLAOUA3wCqAGAAFwDS/4//Vv8u/xr/Fv8n/zn/Qv8//zv/P/9M/1v/aP93
/43/qP+//83/2f/g/+f/7v/z//X/9v/3//j/+P/4//f/+P/7//v/+//+//7//v/+//3/
//8AAAEAAwADAAMAAwABAAEAAwADAAUABQAFAAMAAwADAAMABgAFAAUABAAEAAUABgAH
AAgABwAIAAkACgALAAsACwAJAA0ADwAPABAAEAAQABEAEAAUABUAFgAYABcAFwAXABcA
GgAbABwAHQAcABwAHgAhACAAIQAiACIAJAAjACMAJAAjACMAIwAjACMAIwAjACIAHgAe
AB4AHgAcABsAGwAZABkAGgAbABwAGwAZABkAGAAaABoAGQAXABcAFwAXABUAEAAQAA8A
DQANAAsACwALAAkABwAHAAcABAABAAAA/f////////8AAP///v/9//z//v/8//v/+//7
//v/+v/6//n/+f/4//j/+f/5//r/+//5//r/+//6//z//P/9/////f/9//z//P/9//7/
/v/+//7//v8AAAIAAQABAAAA/v8AAAAAAQAEAAMAAgACAAQABAAEAAIAAQADAAMAAwAE
AAQAAwABAP//AAAAAAEAAgACAAEAAQABAAEAAAD+//7///8AAAEAAgACAAAA/v/7//v/
+//8//3//P/8//z/+//8//v/+f/4//v//P/9/////f/7//n/9//4//r/+//8//z//P/8
//z//v/+//3//f8AAAAAAAABAAMABAAEAAQABAAEAAUABgAGAAYABQACAAMAAwADAAMA
BAADAAMAAgD///7/+//6//z/+//6//r/+v/6//r/+v/6//r/+v/5//b/9f/0//T/8P/y
//H/7v/u/+7/7v/u/+7/7P/s/+z/7P/t/+7/7//w//D/8P/w//D/7v/u/+7/7v/v//D/
8f/y/w==
         </WaveFormData>
      </LeadData>
      <LeadData>
         <LeadByteCountTotal>10000</LeadByteCountTotal>
         <LeadTimeOffset>0</LeadTimeOffset>
         <LeadSampleCountTotal>5000</LeadSampleCountTotal>
         <LeadAmplitudeUnitsPerBit>4.88</LeadAmplitudeUnitsPerBit>
         <LeadAmplitudeUnits>��V</LeadAmplitudeUnits>
         <LeadHighLimit>2147483647</LeadHighLimit>
         <LeadLowLimit>268435456</LeadLowLimit>
         <LeadID>V5</LeadID>
         <LeadOffsetFirstSample>0</LeadOffsetFirstSample>
         <FirstSampleBaseline>0</FirstSampleBaseline>
         <LeadSampleSize>2</LeadSampleSize>
         <LeadOff>FALSE</LeadOff>
         <BaselineSway>FALSE</BaselineSway>
         <ExcessiveACNoise>FALSE</ExcessiveACNoise>
         <MuscleNoise>TRUE</MuscleNoise>
         <LeadDataCRC32>2179934878</LeadDataCRC32>
         <WaveFormData>
+P/4//j/+P/6//z//v8AAAIAAgACAAIAAgACAAIAAgACAAIAAgACAAIAAgACAAIAAwAE
AAUABgAEAAIAAAD+//3//P/7//r/+f/4//f/9v/0//L/8P/u/+3/7P/r/+r/6v/q/+r/
6v/n/+b/5f/k/+T/5P/k/+T/5P/k/+T/5P/k/+T/5P/k/+b/5v/m/+b/6P/o/+j/6P/p
/+r/6//s/+v/6v/p/+j/6f/q/+v/7P/s/+z/7P/s/+7/8P/y//T/9f/2//f/+P/6//r/
+v/6//r/+v/6//r/+//8//3//v/8//z//P/8//7//v/+//7/AAAAAAAAAAAAAAAAAAAA
AAIAAgACAAIAAAAAAAAAAAAAAAAAAAAAAAMABAAFAAYABwAIAAkACgAMAAwADAAMAA8A
EAARABIAEgASABIAEgAPAA8ADwAQABAAEQASABMAFQAVABYAFgAWABYAFgAUABAADgAN
AA0ADQANAA8ADwASABMAEwATAA8ADgAMAAoADAANAA0ADQAOAA0ACwAKAAgACAAJAAkA
CgAMAA0ADgALAAoACQAJAAwADQANAA4AEAAOAA0ADQAMAAsACwALAA4ADwAQAA8ADwAO
AA0ADQAKAAwAEQAVABsAIQAoAC8ANgA+AEkAWQBpAHsAkACuAMkAzACoAHAAOAD//8r/
nf+D/3z/fP+G/5H/lv+S/4v/jf+X/6P/qf+v/7//0//m//T/AQAIAA4AEQAQABAAEAAQ
ABEAFAAUABUAGAAZABoAGgAaABoAGgAbAB0AHgAeAB4AHgAfACAAIgAhACEAIgAhACIA
IQAhACEAHgAeAB4AHgAiACMAJAAmACYAJAAkACUAJgAnACkAKQAqACsALAAtAC0ALQAv
ADAAMgA0ADUANgA4ADgAOAA4ADsAPAA/AEAAQQBCAEMAQwBFAEgASgBNAFAAUQBSAFIA
UABQAFIAUwBVAFUAVwBXAFkAWQBXAFUAUQBRAFUAVQBUAFMAUgBPAFIAUgBTAFUAUgBR
AE8ATgBQAE4ATABKAEcARgBFAEQARABDAEEAQABAAD4APAA6ADcANQA1ADUANwA3ADUA
NQAyADIAMQAxADMAMwAzADMAMwAyADEAMQAwADAALwAuADEAMwA0ADUAMwAzADMAMwA1
ADYAOAA5ADoAOgA6ADoAOQA4ADgAOQA6ADsAOgA7AD0APgA+AEAAQQBCAEMAQwBEAEQA
RABEAEcASgBMAE0AUABQAE4ATgBLAEsASwBMAEoASwBLAEsASwBKAEoASwBNAE0ATQBN
AE0ATQBLAEsASwBLAEsASwBOAE4ATgBNAFAAUABRAFIAVQBWAFYAVQBXAFUAWABbAFwA
XQBeAF8AYABcAFsAWgBaAF4AXwBgAGEAYwBjAGQAZABmAGYAZgBkAGAAXgBdAF0AWwBb
AF0AXQBcAF0AXQBdAFwAXABbAFoAWQBZAFgAVwBXAFcAVgBWAFgAWABZAFkAWABYAFcA
VgBWAFYAVgBXAFUAUwBQAE4ASwBIAEYARQBFAEUARgBHAEYARQBEAEEAPwA+AD0APQBC
AEAAQQA/AD8ARQBKAFEAXABoAHEAfQCLAJkApgC6ANUA9gAKAf4AygCHAEQAAwDF/57/
jv+K/4v/mP+o/6v/pf+h/6f/t//B/8v/3f/0/wgAFwAiACgALQAvADAAMQAyADcAOgA6
ADsAOgA7ADwAPAA9AD4APwBBAEEAQgBCAEIAQAA/AD4APgBBAEMARgBHAEMAQQBAAD8A
PwBAAEEAQgBEAEUARgBIAEgARgBGAEcASABJAEsASwBJAEkASQBJAEkASQBLAEwATABO
AE8AUABRAFIAUwBUAFcAWABbAFwAXABcAFwAWwBdAGAAYgBlAGYAZwBoAGgAagBqAGwA
bQBvAG8AcQBxAHEAcQBvAG0AbABtAHIAcwBwAG8AbgBrAGwAagBpAGkAaABnAGUAZABi
AGAAXgBcAFsAWgBZAFgAVABRAE0ASgBHAEQAQQA+AD0AOwA7ADsAOQA3ADMAMQAyADIA
MQAxAC8ALwAvAC8ALQAsACsAKwAuAC4ALQAsACsAKwAqACkAKQApACkAKQAqACoAKwAr
ACoAKgAqACoAKAAoACkAKwArACsAKQApACsALAAsAC4ALwAwADEAMQAuAC4ALgAuAC4A
MAAxADEAMQAwAC0ALAAuAC8AMAAyADEAMQAwAC8AMQAwADAAMQAxADEAMQAxAC8ALwAt
AC0ALQAtAC0ALQAsACwALAArACsAKgAqACoALAAuAC8ALwAxADEAMgAzADAAMgA0ADYA
NAA0ADQANAAvAC8ALwAwADAAMQAyADMAMQAxADIAMgA0ADQANAAyAC0AKgAoACcAJwAn
ACkAKQAsAC0ALQAtACsAKgAoACYAJgAnACcAJwAjACEAHgAcAB4AHgAfAB8AHwAgACAA
IAAfAB4AHQAdAB4AHwAfACAAHwAcABoAGQAaABsAHQAfACEAIQAhAB8AHgAcABoAGQAa
AB4AHwAlACsAMQA0ADsAQgBMAFkAawB7AIkAmgCyAMsA4gDYAKoAbAAvAPT/vf+P/3j/
cP9w/3v/iv+Q/43/if+R/53/pf+t/73/0//s//7/CQAOABIAFQAYABgAGAAYABkAHAAc
AB0AHAAdAB4AHgAfACAAIQAjACUAJgAmACYAJwAnACcAKAAnACcAKAAnACYAJQAlACUA
JQAmACcAKAArACsAKwAsACwAKgAqACsAKwArACwAKwAtAC0ALQAtACsAKwAtAC4AMgA0
ADUANgA2ADYANgA2ADkAOgA9AD4APwBAAEEAQQBAAEIAQwBFAEYARwBIAEgASABIAEoA
SwBLAEsATQBNAEsASwBJAEcARQBFAEkASQBJAEkASQBHAEYARABDAEMAQgBBAD8APgA+
ADwAOgA4ADQAMgAwAC4ALgAtACsAKgAnACQAIQAeAB0AGwAbABsAGgAZABYAFQATABIA
EAAPAA8ADwAPAA8ADQAMAAsACwAMAAwACwAKAAoACwALAAsACQAJAAkACQANAA4AEAAR
AA8ADgANAAwACwAKAAoACwAMAA0ADAANAAoACgAJAAoACwAMAA0ADQAMAAwADAAMAAkA
CgAKAAkADAAMAAoACgAHAAcABwAIAAYABwAHAAcACQAIAAgACQAHAAcABwAHAAUABQAD
AAMAAgABAAAA//8BAAIAAwADAAMAAgACAAIAAwAEAAQAAwAFAAUABgAHAAcABgAFAAYA
BgAHAAYACAAIAAgACAADAAMAAwAEAAYABwAIAAkACAAHAAcABgAGAAYABgAEAAIAAAD/
/////P/7//z/+//6//v/+//7//j/9v/z//D/8f/x//D/7//u/+3/6//q/+n/6P/o/+f/
6P/q/+v/7P/q/+j/5v/l/+b/5//n/+j/6P/m/+X/5f/j/+P/5P/l/+f/5//n/+X/4//i
/+H/4f/i/+L/5//v//X//f8CAAcADAAYACsAOwBJAFkAbgCKAJ0AjABYABoA3v+l/3D/
S/83/zT/Ov9G/1H/Uv9M/0n/T/9b/2f/b/99/5H/pf+y/7z/xf/K/87/z//S/9L/0v/S
/9T/1v/V/9X/2P/Z/9r/2v/X/9b/1f/V/9n/2v/a/9r/2P/X/9b/1v/W/9f/2f/Z/9b/
1f/V/9X/0//U/9X/1v/X/9f/1//Y/9b/1P/U/9X/1P/V/9f/1//Z/9n/2f/Z/9f/1//Z
/9r/3P/e/9//4P/i/+L/4v/i/+f/6P/r/+z/7f/u/+//7//u//D/8f/z//b/9//4//j/
9v/2//j/+f/3//f/+f/5//v/+//5//f/8//z//f/9//5//n/+f/3//T/8v/x//H/8P/v
/+3/7P/s/+r/6P/m/+H/4P/f/97/3f/d/9z/3P/Y/9b/1P/S/9L/0f/S/9P/0v/R/87/
zf/K/8r/yf/J/8n/yf/J/8n/xf/E/8P/w//G/8b/xf/E/8T/xf/F/8X/xP/D/8L/wf/A
/8D/wf/B/8L/wv/C/8L/wv/C/8P/xf/F/8X/w//D/8P/xP/E/8b/xv/G/8b/xf/E/8T/
xP/E/8T/xv/H/8f/yP/I/8b/xv/D/8P/w//E/8f/yf/K/8v/yf/I/8j/yf/J/8n/yf/J
/8r/y//K/8v/yv/J/8j/x//I/8j/yP/H/8f/xv/G/8b/yf/K/8r/yf/L/8v/zP/N/87/
zv/O/9D/0P/P/9T/1v/U/9T/1P/U/9P/0//T/9T/1v/X/9j/2f/X/9f/2P/Y/9j/2P/Y
/9b/1P/S/9H/0f/R/9H/0//T/9L/0//T/9P/0v/S/9H/0P/Q/9H/0f/R/9L/0f/P/87/
0P/Q/9H/0f/P/9D/0P/Q/9H/0P/P/8//0v/T/9P/1P/T/9D/zv/N/9D/0f/T/9X/0//T
/9P/0f/T/9L/0f/R/9b/2v/f/+H/5//t//T/+f8AAAoAGQAnADcAQwBWAHYAkQCSAGwA
MgD2/7//iv9d/0P/PP8+/0j/V/9g/17/Wf9b/2X/b/9z/3//kf+n/7j/xP/P/9b/2v/d
/9z/3P/c/9z/3f/g/+D/4f/k/+X/5v/m/+j/6P/o/+n/6//s/+z/7P/p/+n/6f/q/+3/
7//y//P/8v/x//H/8f/x//L/8//0//b/9//4//r/+f/2//X/9f/3//n//P/9//3//f/9
//3/+//7//3//v8CAAQABQAGAAgACAAIAAgACwAMAA8AEAAPABAAEQARABIAFAAVABcA
GwAdAB8AIAAgACAAIgAjACEAIQAjACMAJQAnACcAJwAkACMAJgAlACcAJwAnACUAJAAi
ACEAIQAfAB8AHgAeAB4AHAAaABgAFgAWABYAFgAWABUAEwASAA0ACgAHAAQABwAHAAkA
CwAIAAcABAADAAAAAAD/////AQABAAEAAQABAAAA/////wAAAAD///7//v//////////
/////////wMABAAGAAcABgAGAAYABgAIAAgACQALAAkACQAHAAcABwAIAAgACgAMAA4A
EAARAA8ADgANAAwADgASABUAFwAXABYAEwASABEAEQARABIAFAAXABkAGwAYABYAFQAV
ABcAFwAXABcAFwAXABUAFQAWABcAGAAZABsAHAAdAB0AGwAaABoAGgAbABwAHAAbABwA
HQAfACEAJAAkACQAJgAoACkAKAAoACoALQAuAC8AMAAvAC8ALwAwAC8ALwAvAC8AMAAx
ADMANAAyADIAMgAwACwAKgApACkAKwArAC0ALQArACsAKgApACoAKgApACgAKQApACgA
JwAlACMAIAAeACAAIgAlACcAJgAmACUAJAAmACYAJgAnACcAJwAmACYAJgAkACMAIwAk
ACUAJwApACcAJwAnACUAIwAiACEAIQAoACgAJwAlACkALwA2AEEATABUAFsAZQB3AIsA
mgCsAMkA5ADqAMgAigBJAA4A0/+l/4j/fP98/4f/lv+i/6H/mf+X/5//p/+v/73/0f/o
//j/CQAQABQAFQAYABgAGAAYAB4AIgAjACUAJQAlACUAJAAmACYAJgAnACkAKgAqACoA
KQApACkAKgArAC0AMAAxAC4ALQAtAC0AKwAsAC0ALgAtAC0ALQAuADAALgAuAC8AMAAx
ADMAMwAzADMAMwAzADMAMwA1ADYANgA4ADkAOgA6ADoAOgA6AD8AQABDAEQAQwBEAEUA
RQBIAEoASwBNAEwATQBOAE4ATwBQAFMAVQBXAFcAWQBZAFYAVQBSAE8AUABRAFYAVwBW
AFUAVABRAFIAUABPAE8AUQBRAFAAUABOAEoARgBCAEEAQAA/AD4AOgA5ADcANgA0ADIA
MAAuAC4ALQAuAC8AKwApACUAIwAlACYAJgAnACYAJQAkACMAHwAeAB0AHQAgACAAHwAe
ABwAHQAdAB0AHgAfACAAIQAiACIAIwAjACIAIgAiACIAJAAkACUAJwAmACUAIgAhACIA
JAAlACgAKQAqACsAKwAoACgAKAAoACoALAAtAC0ALAAsACoAKgApACkAKQAqACwALQAt
AC0AKwAqACoAKwApACkAKQApACsAKwApACkAKwArACsAKwAqACoAKgApACcAJgAmACYA
KQAqACoAKQAnACcAKAApACsALAAtADAAMAAvAC4ALgAuAC4ALwAxADIANAA2ADYANgA2
ADIAMQAwADAANAA1ADYANwA1ADUANgA2ADgAOAA4ADYANAAyADEAMQAwAC8AMAAvADIA
MwAzADMALwAuACwAKgArACsAKgApACgAJwAlACQAIwAiACIAIQAiACQAJQAmACQAIgAg
AB8AIgAjACMAJAAmACQAIwAjACEAIQAiACMAJQAlACUAIwAhACAAHwAfACAAIgAlACsA
NQA7AEQASQBOAFYAYwB1AIUAlQCoAMAA3QDqANIAmABYABsA5P+x/43/fP96/4D/if+S
/5T/kf+T/53/pf+p/7P/x//d//D//v8JABAAFgAbABoAGgAaABoAHAAeAB0AHQAeAB8A
IAAgACAAIAAgACEAIwAkACQAJAAhACEAIQAiACIAIwAlACUAJAAjACMAIwAhACIAIwAk
ACMAIwAjACQAJAAiACIAIwAmACcAKQApACkAKQApACkAJgAlACYAJgApACwALgAwADAA
MAAwADAAMgAyADQANAA3ADgAOQA5ADkAOgA6ADsAPQA/AEEAQgBCAEIARABFAEMAQQBB
AD8AQABBAEAAPwA7ADsAPwA/AEEAQQBBAD8APQA6ADgANwA5ADkAOAA4ADYANAAyADAA
LAAqACgAJgAmACUAIwAiACAAHgAcABoAFwAVABUAFQAUABMAEAAPAA0ADAAKAAkACwAL
AAsACwAJAAgABwAHAAYABgAFAAQABAAFAAUABQADAAMAAwADAAQABAAFAAUAAQAAAP//
/v/8//z//f///wEAAQD//////v/+//3//v/9//7///////z//P/8//z//P/+//////8B
AAIAAQACAAAA///+//7//P/9//3//f/7//r/+v/7//r/+f/4//f/9f/1//P/8//x//H/
8f/x//L/8v/y//H/8f/w//D/8P/v//D/8P/v/+3/7f/u/+//7v/u/+7/8P/x//H/8f/y
//D/8P/x//P/8v/y//X/9v/6//r/9//2//X/9P/x//H/8f/y//T/9f/2//f/9f/1//b/
9v/1//T/8//w/+z/6v/p/+n/6f/p/+v/6//s/+3/7f/t/+j/5v/j/+D/4v/j/+P/4//g
/9//3f/c/9v/2v/a/9n/2//c/9z/3P/b/9r/2f/Z/9j/2f/Z/9r/2v/Y/9f/1//V/9X/
1v/X/9n/2f/Z/9f/1v/U/9L/0f/S/9L/0//X/9//5//u//P/+v8EABMAIwAzAEUAWgBy
AIsAjABiACIA6P+z/4D/Vf87/zD/Mv88/0f/Tv9O/0n/Tf9V/1n/X/9r/33/k/+o/7T/
u/++/8L/xf/G/8b/xv/G/8v/zv/O/8//z//P/8//zv/M/8z/zP/N/8//0P/Q/9D/z//P
/8//0P/S/9P/1f/V/9X/1f/W/9f/1v/W/9b/1v/Z/9n/2f/a/9r/2P/Y/9n/2//d/+D/
4f/f/9//3//f/93/3f/f/+D/4//m/+j/6v/s/+z/7P/s/+7/7v/w//D/7//w//H/8f/x
//L/8v/z//b/9//4//j/9v/2//j/+f/5//n/+//7//7////+//3/+v/5//z/+//9//3/
/f/7//j/9v/1//X/9f/1//T/9P/0//L/8P/u/+n/6P/n/+b/5f/l/+T/5P/k/+L/4P/e
/9//3f/d/93/2v/Z/9b/1f/U/9T/0//T/9T/1f/W/9f/1//W/9X/1f/W/9b/1f/U/9b/
1//X/9f/2f/Z/9n/2f/c/9z/3f/d/9v/2v/Z/9j/2//c/97/4f/j/+P/4f/h/+D/4P/f
/+D/4//k/+X/5f/m/+b/5v/m/+j/6v/r/+v/7P/s/+r/6v/n/+f/5//o/+n/6//s/+3/
7//u/+7/7//x//H/8f/x//H/8f/v/+//7//v/+//7//x//L/8//z//L/8P/v/+7/8f/y
//L/8f/x//H/8v/z//H/8P/v//D/8//1//f/+v/4//j/+f/7//z//P///wAAAgAEAAMA
AgABAAAA+//7//v//P8AAAEAAgADAAUABQAGAAYABgAGAAYABAAAAP7//f/9/wAAAQAE
AAUABAAFAAUABQADAAIAAAD+//v/+//6//n/9v/1//P/8v/z//T/9v/3//X/9v/2//b/
9f/0//P/8//1//f/+P/6//n/9v/0//P/9f/1//b/9//3//f/9//1//X/9P/z//P/+P/6
////BQAJAA0AEAAXACAAMABBAE8AWQBpAIQAoACzAKoAfAA+AAYA0f+e/3n/Zf9i/2j/
dP9//4D/fP93/3v/g/+L/4//mf+t/8P/1v/k/+v/8P/0//f/9v/2//b/9v/5//z//P/9
/wAAAQACAAIAAAAAAAAAAQADAAQABAAEAAQABQAGAAgACAAJAAsACwAIAAcABwAHAAkA
CgALAAwADQANAA0ADgAMAAoACgALAA0ADwASABMAEgARABAADwANAA0ADwAQABQAFgAX
ABgAFgAWABYAFgAaABwAIAAiACEAIgAjACMAIgAkACUAJwAoACkAKgAqACoAKgAsAC0A
LQAtAC8ALwAwADEAMAAvACoAKQAsACsAKwArACsAKQAqACgAJwAnACgAKQApACoAKgAo
ACYAJAAjACIAIQAgACAAHwAdABwAGgAYABYAFAATABEAEQARABAADwAMAAsACgAKAAkA
CQALAAsACwALAAkACAAHAAcACgAKAAkACAAKAAsACwALAAkACQAJAAkACwAMAA4ADwAM
AAwADAAMAA0ADgAQABMAEQARAA8ADwARABIAEgAUABMAFAAVABUAFgAWABYAFgAYABoA
GwAbABsAGgAXABYAFgAXABgAGgAaABsAGwAbABoAGAAXABcAGQAbAB0AHwAeAB0AGgAZ
ABsAGwAbABsAHAAcABwAGwAYABYAFQAUABcAGAAYABcAFwAXABgAGQAYABgAGAAaABsA
GwAbABwAHAAcAB0AHwAiACAAHwAiACQAJAAkACQAJAAfAB8AHwAgACIAIwAkACUAJQAl
ACYAJgAoACgAKAAmACQAIgAhACEAHwAfACEAIQAhACEAIAAfAB4AHgAdABwAGwAbABoA
GQAWABUAEwASABQAFAAVABUAEwAUABQAFAARABAADwAPABEAEwAUABYAFQASABAADwAR
ABEAEgATABEAEQARAA8AEQAQAA8ADwAUABQAEwAVAB0AIwAoAC8ANgA+AEcAVwBnAHMA
ggCaALkA0ADQAKgAagArAO7/tf+J/3D/Zv9o/3P/gP+I/4P/ff+B/4n/kf+Z/6f/vf/S
/+T/8f/8/wAABQAGAAYABgAGAAsADgAOAA8AEgATABQAFAASABIAEgATABUAFgAWABYA
FQAVABUAFgAYABkAGwAbABgAFwAXABcAGQAaABsAHAAbABsAGwAcABwAGgAaABsAHgAf
ACEAIQAfAB8AHwAfACEAIQAjACQAJgAoACkAKgAoACgAKAAoACsALAAvADAALwAwADEA
MQAyADQANQA3ADkAOwA9AD4AOwA6ADsAOwA+AD8AQgBDAEEAQQA/AD0AOwA7AD8APwA/
AD8APwA9ADwAOgA5ADkAOQA5ADgAOAA6ADgANgA0ADEAMAAvAC4ALAArACkAKAAnACYA
JQAkACEAHwAfAB8AHgAdABoAGQAaABoAGQAZABcAFwAXABcAEwASABEAEQAUABQAEwAS
ABAAEQARABEADwAPAA8ADwATABQAFgAXABUAFAATABIAFAAUABUAFwAVABUAEwATABMA
FAAUABYAFwAYABkAGQAYABgAGAAYABgAGgAbABsAHAAcABoAGgAXABcAFwAYABoAGwAb
ABsAGgAYABcAFwAZABkAGQAZABkAGQAXABcAFwAXABcAFwAWABYAFgAVABcAFgAWABYA
FwAYABgAFwAWABUAFQAVABUAFAATABQAFgAVABQAFAAVABYAGAAbABoAGgAdAB4AHgAb
ABkAGAAcACAAIgAiACIAIgAdAB0AHQAeACIAIwAkACUAJQAlACYAJgAkACIAIAAcABoA
GgAbAB0AGwAZABkAFwAWABcAFwAXABUAFAASABAADwAPAA4ADQAMAAsACQAIAAYABgAH
AAcABQAGAAYABgAHAAYABQAFAAUABQAEAAQABgAEAAMAAwADAAMABAAFAAMAAwADAAEA
AgACAAIAAwAAAAIABwANABUAHwAoADEAOABCAE8AXwBxAIcApgDAALsAkgBWABgA3v+j
/3b/X/9Z/1r/ZP9y/3f/dP9s/2//ef+D/43/m/+z/8n/2f/g/+b/6//w//L/8//2//b/
9v/2//b/+P/3//f/+P/5//r/+v/8//z//P/9//7//v/9//z/+//7//v//P/7//v//P/7
//z/+//7//v//P/+/wAAAgABAAEAAQACAAQAAgACAAMAAQABAAIAAQACAAMABAAFAAYA
BwAKAAwADAAMAAsACgALAAwADQAOABAAEAASABIAFAAWABgAGQAcAB4AHwAhACAAHwAe
ABwAHwAgACMAJQAiACEAIgAhACEAIQAfAB0AHAAdACIAIwAhAB8AHQAZABsAGgAaABsA
GQAXABQAEgATABIAEQAQAA4ADgAOAA4ACQAHAAQAAgACAAAA/v/8//r/9//2//X/9//3
//X/9f/0//T/8//z//D/7//u/+3/7P/s/+z/7f/s/+z/6//q/+r/6//r/+v/7f/t/+3/
7f/r/+r/6v/p/+r/7P/u//D/7//u/+7/7//t/+3/6//r/+3/7v/u//D/7v/u/+7/7f/v
//D/8f/y//H/8v/y//H/9P/0//L/8v/z//P/8//0//L/8//z//P/9P/0//X/9//2//X/
9P/z//P/8//x//H/8v/z//T/9f/1//T/8//x//P/8v/y//L/8//0//T/8//x//H/8v/z
//T/9P/0//b/+P/3//b/9v/5//r//P////7//v8BAAIAAAABAAEABgAIAAYABgAGAAYA
AQABAAEAAgAEAAUABgAHAAcABwAIAAgABgAGAAYABAD///z/+v/5//v/+//9//3//P/9
//3//f/9//z/+v/4//X/9f/0//P/8v/x/+//7v/w//D/8f/x//P/9P/0//T/8f/w/+//
7//y//P/8//0//T/8v/x//H/8f/x//L/8//z//P/8//x/+//7v/t/+3/8v/0//f/+///
/wMACAAPABYAIAAvAD0ASQBZAGwAhgCfAKYAjABUABgA4f+q/3v/W/9Q/1L/Xv9t/3T/
cP9t/2//c/97/4P/j/+h/7X/yv/Y/+H/5v/s//H/8v/y//L/8v/1//j/+P/5//z//f/+
//7//P/8//z//f8BAAIAAgACAP///////wAAAAABAAMAAwAFAAUABgAHAAQABAAEAAQA
BwAHAAcACAAIAAYABgAHAAgACQALAAsADAANAA4ADwAPAA8AEQASABQAFgAXABgAFwAW
ABUAFAAWABYAGAAYABoAHAAeAB8AIgAkACUAJwAqACsALAAsACsAKgArACsALQAtAC8A
LwAxADEALwAtACkAKQAtAC0ALwAvAC8ALQAqACgAJwAnACkAKQAoACgAKgAoACYAJAAj
ACIAIQAgAB4AHQAbABoAGAAWABQAEgATABEAEQARABIAEwASABMAEAAQAA8ADwAPAA8A
DwAPAA0ADAALAAsADAAMAAsACgAMAA0ADQANAA0ADQANAA0ADAAMAA0ADQAKAAoACgAK
AAoACgALAA0ADQANAAsACwANAA4ADgAQABEAEgATABMAEAAQABAAEAAOABAAEQARABMA
FAATABQAEwATABMAFAAWABcAFwAXABcAFgAWABcAFQAVABUAFQAXABcAFQAVABQAEwAS
ABEAFQAWABcAFwAVABQAFAAUABMAFAAUABMAFAAVABcAGQAXABYAFQAWABkAGQAZABoA
GgAaABsAHQAeAB4AIQAiACMAIQAgACAAJAAhACIAJAAmACgAKgAlACUAJQAmACoAKwAs
AC0ALgAvADEAMgAwAC4ALAAoACgAKAApACsAKgApACoAKQAoACkAKQApACoAKgApACgA
KQApACgAJwAmACUAIwAiACIAIgAjACMAIwAkACQAJAAmACYAJgAnACYAJwAnACgAKQAo
ACgAKQAnACcAKAApACkAKQApACcAKAAoACgAKQAqAC4ALwAzADcAPwBIAFEAVgBeAGkA
eQCJAJkArADKAOEA4AC+AIYATAATAN7/tf+f/5r/oP+u/7v/wP+4/63/rf+z/7v/w//N
/+H/9f8IABIAGwAiACYAKwAvADAAMQAyADQANgA1ADUANgA3ADgAOAA6ADoAOgA7ADwA
PAA7ADoAPAA9AD4AQAA+AD8AQQBBAEIAQQBBAEEAQQBCAEMARABDAEMAQwBEAEcARgBH
AEkASQBJAEoASQBJAEkASQBJAEoASwBOAFAAUQBSAFIAUgBTAFQAVQBWAFYAVgBYAFgA
WwBcAF0AXQBeAGAAYQBjAGIAYwBkAGQAZQBmAGkAawBqAGkAagBpAGsAawBpAGcAZwBn
AGsAawBpAGkAaQBnAGgAaABpAGsAagBpAGcAZgBnAGYAZQBkAGIAYgBiAGIAXwBdAFoA
WABUAFIAUABOAEsARwBFAEMAQQA/ADsAOQA6ADoAOQA5ADcANQAzADEAMgAyADIAMwAx
ADAALgAsACoAKwArACsALQAtAC0ALQArACoAKgApACsALAAtAC4AKwAqACoAKwAtAC0A
KwArAC0ALgAuADAALwAwADEAMQAxADIAMwA0ADEAMgAyADEANAA0ADIAMgAyADMANAA2
ADMAMwAyADEAMwAyADIAMwAzADMAMwAzADUANQAzADMANgA3ADgAOQA4ADYANAAxADMA
MgAyADIAMgAyADEALwAvAC8AMAAxADQANAA0ADYANAAxAC4ALAAtAC4AMAAzADEAMAAy
ADIANAAxAC8ALgAvADEAMwA2ADgAOAA4ADgAOQA5ADkAOgA3ADgANwA2ADYANwA5ADkA
OQA6ADsAPAA5ADgANQA0ADYANAAzADMANQA1ADUANQA2ADYANgA1ADYANQA0ADMALwAt
ACwAKgAsAC4ALgAuAC4ALAAsACwALAAtAC4ALwAwADIAMgAyADIAMQAwAC8ALgAvADAA
MQAyAA==
         </WaveFormData>
      </LeadData>
      <LeadData>
         <LeadByteCountTotal>10000</LeadByteCountTotal>
         <LeadTimeOffset>0</LeadTimeOffset>
         <LeadSampleCountTotal>5000</LeadSampleCountTotal>
         <LeadAmplitudeUnitsPerBit>4.88</LeadAmplitudeUnitsPerBit>
         <LeadAmplitudeUnits>��V</LeadAmplitudeUnits>
         <LeadHighLimit>2147483647</LeadHighLimit>
         <LeadLowLimit>268435456</LeadLowLimit>
         <LeadID>V6</LeadID>
         <LeadOffsetFirstSample>0</LeadOffsetFirstSample>
         <FirstSampleBaseline>0</FirstSampleBaseline>
         <LeadSampleSize>2</LeadSampleSize>
         <LeadOff>FALSE</LeadOff>
         <BaselineSway>FALSE</BaselineSway>
         <ExcessiveACNoise>FALSE</ExcessiveACNoise>
         <MuscleNoise>TRUE</MuscleNoise>
         <LeadDataCRC32>3625046585</LeadDataCRC32>
         <WaveFormData>
/v/+//7//v8BAAIAAwAEAAQABAAEAAQAAgACAAIAAgAAAAAAAAAAAAAAAAAAAAAAAgAC
AAIAAgAAAP7//P/6//n/+P/3//b/9f/0//P/8v/v/+7/7f/s/+n/6P/n/+b/5v/m/+b/
5v/k/+T/5P/k/+L/4v/i/+L/4v/i/+L/4v/g/+D/4P/g/+P/5P/l/+b/5v/m/+b/5v/m
/+b/5v/m/+b/5v/m/+b/5//o/+n/6v/q/+r/6v/q/+v/7P/t/+7/7//w//H/8v/z//T/
9f/2//T/9P/0//T/9f/2//f/+P/4//j/+P/4//r/+v/6//r/+v/6//r/+v/8//z//P/8
//7//v/+//7//f/8//v/+v/6//r/+v/6//v//P/9//7///8AAAEAAgAEAAQABAAEAAUA
BgAHAAgACgAKAAoACgAJAAkACgAKAAoACwAMAAsADQANAA4ADgAQABAADQALAAwACwAK
AAoACgALAAsACwAMAAwADAAMAAoACQAIAAcABgAFAAMAAwACAAIAAQAAAP////8AAAAA
AQADAAQABAACAAIAAQABAAQABAAEAAUABQADAAIAAgACAAEAAAD//wIAAwADAAQABQAF
AAQABAADAAIABQAHAAkADAASABcAGQAdACYAMwA+AE0AXgB1AI4AlQCFAGUAQgAbAPT/
1f/C/8D/wv/G/8z/zP/C/7b/sP+2/73/v//E/87/3v/t//f//v8EAAgACwALAAsACwAM
AAsADAAMAAwADQAOAA4ADgAQABEAEgAUABQAFAAUABQAFgAUABQAFQAUABQAFAAUABUA
FQAWABcAFwAWABUAFQAWABcAGQAaABoAGgAaABoAGwAcAB0AHgAgACAAIQAhACEAIgAi
ACQAIwAkACYAJwApACkAKgArACkAKwAtAC4AMAAxADIAMgAzADYAOQA9ADsAPAA9AD4A
QABAAEEAQgBAAEAAQQBDAEQARQBGAEcAQwBCAEEARABCAEAAPQA8AD4APgA+AD4APAA7
ADoAOQA3ADgANwA1AC8ALAAqACcAJgAmACYAJgAnACQAJAAiAB8AHgAcABsAHAAbABoA
GQAWABUAFAATABUAFQAVABUAFAAUABMAEwASABIAEgASABQAEwATABMAEQARABEAEgAS
ABMAEwAUABQAFAAUABQAEwASABEAEAARABEAEAAQABIAEwATABQAEwATABQAFAASABIA
EgASABUAFgAYABkAGAAYABYAFgAUABMAEgASABAAEAARABEAEQARABEAEQAPAA8ADwAP
AA8AEAAQABEADwAPABAAEAASABIAEgASABIAEgASABIAEAASABIAEgAUABIAEgAUABYA
GAAYABgAGAAUABMAEwASABMAFQAXABcAGQAZABoAGgAcABwAGQAXABYAFQAUABQAEwAT
ABIAEQASABIAEgASABIAEQAQAA8ADQALAAgABwAGAAYABQAEAAMAAwAEAAQAAQABAAAA
/v///wAAAAABAAQABAAEAAUABQADAAIAAgADAAMAAwADAAEAAQAAAAAA//////7//v8B
AAAA//8BAAEABAAIAA0AEwAbACAAJwAwADsARABRAGgAgwCXAJUAfABTACgA+//Q/7T/
qv+o/6j/rv+2/7T/qP+g/6H/qf+w/7T/wP/P/9//6P/w//T/9//7//v/+//8////AAAA
AAAAAQACAAIAAgADAAMAAwAEAAUABAADAAIAAgAAAAAAAQAEAAYACAAKAAcABQAEAAMA
BgAGAAYABwAKAAsADQAOABAAEAAQABAAEAAQABAAEAAQABAAEQARABEAEgASABQAEwAU
ABYAFwAYABkAGwAdAB8AIQAjACQAJQAlACUAJAAlACgAKwAvADEAMgAzADQANAA0ADUA
NgA3ADgAOgA9ADwAOwA6ADkAOgA6ADoAPgA+ADwAOQA4ADgAOAA4ADgANwA1ADMAMQAs
ACwAKgAnACYAJAAjACEAHQAcABsAGgAXABQAFAASABAAEAAPAA8ADAALAAoACQAKAAkA
CAAHAAUABQAFAAUABAAEAAMAAwAEAAQABAAEAAIAAQABAAEAAQABAAEAAgAEAAUABQAG
AAQABAAEAAQABgAGAAYABgAJAAkACAAIAAgACQAJAAoACwALAAwADAAKAAoACgAKAAwA
DAANAA0ADgAOAAwADAANAA0ADQAOAA0ADAAMAAsADQANAA0ADQAPAA8ADwAPAAwADAAL
AAsADQANAA4ADgAOAA4ADgAOAAwADAAMAAwADgAQABAAEAARABIAEwAUABQAFQAVABYA
GAAYABgAGAATABMAFAAUABQAFQAWABUAFwAXABgAGAAaABoAFwAVABIAEQAQABAAEgAT
ABMAEwAWABYAFgAWABQAEwASABEAEAAPAA0ADQAIAAgABwAGAAcABwAIAAgACgALAAsA
CgAKAAoACQAJAAoACgAKAAsACQAHAAYABgAIAAkACgALAAsACwAKAAoABwAHAAYABgAH
AAoACwANABEAFgAYABsAIQAlAC4AOwBGAFEAXgBvAIQAmQCZAH8AWgA1ABAA6f/K/7r/
tv+4/77/xP/C/7j/sP+y/7f/uf++/8r/2P/p//n/AgAGAAgACQALAAsACwAMAAsADAAM
AAwACwAMAAwADAAOAA8AEAASABIAEgASABIAEwASABMAFQAVABQAEwASABIAEQARABEA
FAAUABQAFQAXABcAGAAYABgAGAAYABgAFwAYABkAGgAcABwAHQAdABsAHAAcAB4AIQAi
ACQAJQAlACUAJgAnACgAKwAuADAAMAAxADIAMgAyADQANgA5ADsAPAA9AD4APgA+AD8A
QABCAEIAQwBFAEMAQwBDAEMAQgBCAEIARgBEAEIAPwA+ADwAPAA8ADwAOgA5ADgANwA2
ADYANAAxAC0AKgAoACUAJQAkACMAIgAfABwAHAAaABgAGAAXABcAGAAXABYAFQAUABMA
EgARABAADwAOAA0ADAAMAAsACwANAA4ADwAQAA4ADQANAA0ACwALAAsADAAPABEAEgAU
ABIAEgASABIAEAAQABAAEAATABMAEgASABAAEQARABIAFAAVABcAGAAWABYAFgAWABUA
FAAUABMAFgAWABQAFAARABEAEQASABIAEgATABMAFAAVABYAFwAVABUAFQAVABIAEgAR
ABEAEAAPAA8ADgAPABAAEQASABAAEAAQABAAEgAUABQAFAAUABQAFAAUABQAFQAVABYA
FwAXABgAGgAaABoAGgAVABUAFgAWABUAFwAZABkAFwAXABgAGAAbABwAGgAZABgAFwAW
ABYAFQAVABQAEwAWABYAFgAWABIAEQAQAA8ADAALAAkACQAHAAgACAAIAAYABQAFAAQA
BQAHAAgACAAGAAYABQAFAAYABgAGAAcABwAFAAQABAAFAAUABQAFAAcABwAGAAYABQAF
AAQABAADAAQABQAJAA8AFgAaABsAHwAlADQAPwBIAFUAaACBAJIAjQBzAE0AKAABAN7/
wf+2/7T/uv/C/8b/wP+0/67/rP+y/7f/vf/G/9T/4v/r//P/+P/8//7///8BAAEAAQAC
AAIAAgABAAAAAwAEAAQABAAEAAMAAgACAAYABgAGAAYABAACAAIAAwAGAAYABgAGAAYA
BQAFAAUABgAGAAYABwAJAAkACgAKAAkACAAHAAYABwAIAAkACgAIAAgACQAJAAkACgAK
AAwACwAMAA4ADwARABEAEgATABMAFQAXABgAHAAdAB4AHgAcAB4AIAAjACMAJAAlACYA
JAAkACUAJgAmACYAJwApACkAKQApACkAJwAmACUAKAAqACgAJQAkACIAIgAiACIAHwAd
ABsAGQAWABYAFAARABAADgANAAsACwAKAAkACAAGAAIAAQD+//7//v/9//3//P/7//r/
+f/3//X/8//x//P/8//z//P/8v/y//H/8f/0//T/9P/0//T/8//z//P/8f/x//H/8v/w
//H/8f/y//L/8v/y//L/9P/0//T/9P/0//P/8f/w//H/8//0//b/9v/1//X/9P/y//L/
8v/y//L/8v/z//P/8v/y//D/8P/t/+3/7f/u/+//8P/y//P/8f/x//H/8f/x//H/8f/x
//L/8v/x//H/8P/v/+//7v/u/+7/7v/u/+7/7v/u/+7/7v/w//D/8P/w//D/8P/w//D/
8f/x//L/8//z//f//P/7//r/+f/4//P/8//0//T/9f/3//n/+f/7//v//P/8//r/+v/3
//X/9P/z//L/8v/0//X/9f/1//b/9v/2//b/9P/z//L/8f/u/+3/6//r/+j/6P/n/+b/
5//n/+j/6P/m/+f/5//m/+b/5v/l/+X/6P/o/+j/6f/o/+X/4//i/+T/5f/m/+f/5f/l
/+T/5P/h/+H/4P/g/+P/6P/p/+n/7f/y//j//f///wMADgAZACIAKwA8AFcAcAB3AGMA
PwAYAPP/zv+v/5z/mP+c/6L/qv+u/6b/nP+W/5r/nf+h/6j/tP/C/9H/2//i/+b/6P/p
/+j/5//m/+b/6f/q/+r/6v/s/+7/7//w//H/8f/x//L/8v/y//L/8v/w/+7/7v/v//P/
9P/1//b/9v/1//X/9f/4//j/+P/5//v/+//8//z/+v/4//b/9P/4//r//P/+/wAAAAAB
AAEAAQACAAIABAAGAAgACwANAAsACwAMAA0ADwARABMAFAAUABUAFgAWABYAGAAaAB0A
HgAgACIAJAAmACYAJwAoACYAJgAnACkAKgArACwALQAqACoAKgAuAC8ALgAsACwAKgAq
ACoAKgAnACUAIwAhAB8AIAAfAB0AGwAaABoAGQAXABYAFQAUABIADgANAAoACwAMAAwA
DQAMAAsACgAJAAYABQAEAAMABQAFAAUABQAFAAYABgAHAAcABgAFAAQAAgABAAEAAQAB
AAEAAQACAAQABQAFAAYACAAIAAgACAAKAAoACgAKAAgABwAFAAQAAgADAAMABAAHAAcA
CAAIAAcABgAFAAQABwAIAAoACwAJAAgABQAEAAUABQAFAAYABwAIAAoACwAJAAkACQAJ
AAkACQAJAAkABgAGAAUABQAHAAcACAAIAAgACAAIAAgABQAEAAMAAgAAAAIAAgACAAQA
BAAEAAQABQAHAAgACgANAA8ADQANABIAFAAUABQAFAATABMAFAAUABEAEQARAA8AEgAT
ABUAFgAWABYAEwARAA8ADQALAAoACgALAAsACwAMAAwADAAMAAsACwALAAsADAALAAkA
CQAFAAQAAgAAAAIAAwAFAAYABAADAAEA/v///wAAAAABAAIAAgACAAMAAwABAAAAAAAD
AAMAAwADAAEAAQAAAAAA/f/9//z//P8BAAQAAQD//wEABAAIABEAGQAbAB4AJQAwAD8A
TgBfAHYAjwCbAIkAYgA5ABIA6//K/7b/rv+w/7b/wP/C/7r/sP+q/6v/rf+y/7z/yv/b
/+f/8P/2//j/9//7//v/+//8////AgAEAAYABgAGAAUABAAHAAcABwAIAAoACgAKAAoA
CgAIAAgACQALAAwADQAOAAwACwALAAsADAAMAAwADQALAAsADAAMAAwADAAMAAwADwAQ
ABEAEgAQABAAEQARAA8AEAAQABIAEwAUABYAFwAXABcAGAAZABkAGwAdAB4AIgAjACQA
JAAkACYAKAArACkAKgArACwALQAuADAAMgA0ADQANQA3ADQAMwAyADEAMQAyADMAOAA2
ADQAMQAwADIAMgAyADIAMgAxADAALwArACoAJwAjACEAIAAgAB8AGwAaABkAGAAXABQA
FAASABAAEAAPAA8ADQALAAkABwAJAAkACQAJAAgABwAGAAUABAAEAAMAAwAEAAQABAAE
AAIAAQABAAEAAwADAAMABAAEAAUABQAGAAYABgAGAAYACAAIAAgACAAGAAUAAwACAAQA
BQAFAAYACAAJAAsADAAMAAwADAAMAA4ADgAPAA8ADgAOAAwADAALAAsACwAMAAwADAAN
AA0ACwALAAsACwALAAsACwALAAsADAAMAA0ADQANAA4ADgAMAAwADAAMAAgACAAIAAgA
CgAMAAwADAAKAAoACgAKAAwADQANAA4AEQARABEAEQASABIAEwATABQAFgAYABgAGAAY
ABQAEwATABIAFQAXABkAGQAZABkAGgAaABsAHAAaABkAFgAVABQAFAASABMAEwATABYA
FgAWABYAFAATABIAEQAOAA0ACwALAAoACgAJAAgABQAFAAYABgAGAAcABwAGAAUABAAC
AAEABAAEAAQABQAGAAUABQAGAAUABQAFAAUABgAHAAcACAAFAAUABAAEAAEAAgADAAkA
DQASABgAGwAdACEAKgA3AEQATwBeAHMAigCZAI8AbQBGACEA/P/Z/8L/uP+4/7r/wP/C
/7z/tP+w/7L/tf+1/7z/yP/a/+f/8//6//7/BAAHAAgABwAGAAYABQAGAAYABgAJAAoA
CgAKAAsACwALAAwADgAOAA4ADgAOAAwADAANAA4ADgAOAA4ADAALAAsACwAOAA4ADgAP
AA8ADwAQABAAEAAQABAAEAASABQAFgAYABYAFgAXABcAFgAWABUAFgAYABoAHQAfACEA
IQAiACMAIQAjACUAJgAoACkAKgAqACgAKgAsAC8AMAAyADQANgA2ADYANwA4ADcANgA2
ADcAOQA5ADkAOQA4ADgAOAA8AD0APAA6ADoAOQA4ADcANgA4ADcANgA1ADIAMgAwAC0A
KAAmACUAIwAjACIAIQAgAB8AHAAcABoAFgAWABUAFQAWABUAFAATABEADwANAAsADAAN
AA4ADwAOAA4ADQANAAwADAAMAAwADAALAAsACwALAAsACwAMAAwADQANAA4ADQAMAAsA
CgAKAAoACgAKAA4ADwAPABAADgAPAA8AEAARABEAEgASABEAEAAPAA4AEAAQABEAEQAU
ABQAEgASAA8ADwAPABAAEAAQABEAEQAPAA8ADwAPAA0ADQANAA0ADAAMAAsACwALAAsA
DAAMAAwADAAMAAwACgAKAAoACgAIAAoACgAKAAgACAAIAAgACAAJAAkACgALAAsACwAL
AAoACgALAAsADAAMAAwADgASABIADwAOAA0ADAAJAAkACgAKAAsADQAPAA8ADQANAA4A
DgAMAAwACQAHAAgABwAGAAYABgAHAAcABwAIAAgACAAIAAMAAQD///3//f/9//z//f/6
//r/+f/4//X/9f/2//b/9//5//r/+v/4//j/9//3//b/9v/2//f/9//1//T/9P/z//P/
8//z//X/9f/0//T/8f/x//D/8P/x//D/7//z//n/AAAEAAcACQANABgAIwAwAD0ATABj
AHoAfwBnAEEAHAD7/9j/u/+o/6L/pP+o/7D/sP+o/6L/nP+e/5//of+m/7T/xP/T/93/
4v/k/+b/6f/r/+v/6//s/+//8P/w//D/7//w//D/8P/w/+//7v/u//D/8P/w//D/8v/w
//D/8f/w//D/8P/w//L/8f/x//H/8f/w/+//7//x//H/8v/y//D/8P/w//D/8v/0//b/
+P/3//b/9v/1//X/9v/2//j/+f/6//z//f/9//3//v//////AQADAAQABAAFAAYABgAF
AAYABwAJAAsADAANAA4ADAAMAA0ADgAMAAwADQAPABAAEQASABMADwAOAA0AEAARABAA
DgAOAA0ADAALAAoACAAHAAYABQAEAAQAAgD///z/+v/5//f/9v/2//b/9v/1//L/8v/w
/+z/7P/r/+v/6f/n/+X/4//k/+P/4v/h/+L/4//k/+X/4v/i/+H/4f/i/+L/4v/i/+D/
3//f/9//3//f/9//4P/i/+P/4//k/+P/4v/h/+D/4//k/+X/5v/p/+n/6P/o/+f/5//m
/+b/5//n/+j/6P/o/+j/6P/o/+j/6P/p/+n/7P/s/+r/6v/o/+f/5v/m/+j/6P/p/+n/
6v/r/+z/7f/r/+v/6//r/+j/6P/n/+f/5//n/+j/6P/q/+r/6v/q/+b/5v/m/+b/5v/o
/+j/6P/o/+j/6P/o/+j/6f/p/+r/7v/v//D/8f/x//D/8P/v//H/8v/z//b/+P/4//f/
9v/1//T/7//v//D/8P/z//X/9//3//j/+f/7//z//P/8//n/9//1//P/8f/w//L/9f/3
//n/+f/4//f/9v/0//P/8v/x//L/8f/v/+//7P/s/+v/6v/p/+n/6v/q/+r/6//r/+r/
6P/o/+f/5//o/+j/6P/p/+v/6f/o/+j/6f/p/+n/6f/n/+f/5v/m/+f/5//m/+b/5//q
/+//8//1//j/+v/9/wUADwAaACMALAA5AE4AaQB8AHkAXwA5ABYA8//Q/7f/rP+q/67/
tP+4/7T/qP+g/6D/ov+l/6f/rv+8/8r/2f/h/+b/6P/q/+v/6//r/+v/7P/u//D/8f/y
//X/9v/2//b/9//3//f/+P/6//r/+v/6//v/+v/7//3//v/+//7//v/8//v/+//7//7/
/v/+////AQABAAIAAgACAAIAAgACAAUABgAHAAgABgAGAAcABwAHAAgACAAKAAwADgAR
ABMAEQARABIAEwAVABcAGQAaABoAGwAcABwAHAAeACAAIwAhACIAIwAkACQAJAAlACYA
KAAoACkAKwArACsAKwArACkAKAAnACoALAAqACcAJgAoACgAKAAoACoAKQAoACcAJgAm
ACQAIQAgAB4AHQAbABsAGgAZABgAGQAWABYAFAAQABAADwAPAA4ADQAMAAsADAALAAoA
CQALAAsACwALAAgACAAHAAcACAAIAAgACAAKAAkACQAJAAcABwAHAAgACQALAAwADgAM
AAwADAAMAA4ADgAOAA4ADQANAAwADAAOAA8ADwAQAA8ADwAQABAAEAAQABAAEAASABIA
EwATABIAEgAQABAAEQARABEAEgASABIAEwATABEAEQARABEAEgATABQAFQASABIAEQAR
ABEAEQASABIAEgASABIAEgAOAA4ADgAOABAAEgASABIAEAAQABAAEAAOAA8ADwAQABMA
EwATABMAFAAUABUAFQAYABgAFgAYABwAHAAcABwAHAAZABkAGgAaABkAGwAdAB0AHQAd
AB4AHgAeAB4AGwAZABoAGQAYABgAFgAXABcAFwAWABYAFgAWABUAFQAVABUAEgARAA8A
DwAKAAoACQAIAAkACQAKAAoACAAJAAkACAAIAAgABwAHAAoACgAKAAsACQAHAAYABgAH
AAcABwAHAAkACQAIAAgABwAHAAYABgAJAAgABwAJAA8AEgAWABsAIQAlACoANQBAAEkA
VgBpAIQAnQChAIsAZgA/ABgA8f/Q/77/uv+6/77/xv/E/7r/sP+s/7H/tf+4/8L/0v/j
/+//+P8AAAQABQAFAAUABQAGAAgACgALAAwACwAMAAwADAALAAsACwAMAA8AEAARABIA
EAAOAA4ADwAQABAAEAAQABAADwAPAA8AFAAUABQAFQAVABUAFgAWABQAFAAUABQAFQAW
ABcAGAAYABgAGQAZABsAHAAcAB4AHwAgACIAIwAiACEAIQAhACEAIwAlACYAKAApACoA
KgAoACoALAAvADAAMgA0ADYANQA0ADQANAA1ADYAOAA7ADsAOwA7ADsAOQA4ADcAOgA7
ADoAOAA4ADcANgA1ADQAMgAxADAALwAuADAAMAAvACoAKAAnACUAIwAiACEAIAAgAB4A
HwAeABoAGgAZABkAFgAVABQAEwASABEAEAAPAA8ADwAPAA8ADgAOAA0ADQAOAA4ADgAO
AAwACwALAAsACwALAAsADAANAA8AEAASABAAEAAQABAAEgASABIAEgASABEADwAOABAA
EQARABIAEwATABQAFAAWABYAFgAWABYAFgAXABcAFgAWABQAFAATABMAEwAUABUAFgAY
ABkAGAAXABYAFQAWABcAGAAZABgAGAAXABcAFQAVABYAFgAUABQAFAAUABMAFAAVABYA
FAAWABYAFgAVABQAEwASABAAEQARABIAEQARABEAEQAUABQAFQAVABgAGAAYABoAGAAY
ABgAGAAYABwAHQAeAB8AIAAaABkAGQAYABoAHQAgACEAIwAjACQAJAAhACAAHAAZABkA
GQAZABoAGQAZABgAFwAYABgAGAAYABYAFQAUABMAEgARAA8ADwAOAA4ADQAMAAoACQAJ
AAgACgALAAsACgAKAAoACQAJAAgACAAIAAkACgAJAAkACgALAAsACwALAAsACwAKAAoA
CQAJAAgACAAHAAgACwAPABMAGgAiACUAKQAvADYAQwBQAGUAfgCVAJgAgQBfADsAFADv
/87/vf+8/77/xP/K/8j/vv+0/7D/tP+6/7//yf/a/+z/+P/9/wEABgAKAA4ADQANAA0A
DQAOAA0ADgAOAA4ADwAQABAAEAARABEAEQASABMAEgARABAADwAMAAsACwALAAoACQAI
AAgABwAHAAcADAAMAAwADQANAA0ADgAOABAAEAAQABAAEAAQABAAEAARABIAFAAVABYA
GAAZABwAGgAaABsAGwAdAB0AHgAfAB0AHwAhACIAJgAnACgAKAAoACoALAAvAC4ALgAu
AC4ALAAsAC0ALgArACoAKgArACgAJwAmACUAJQAmACcALAApACYAIgAgACEAIgAjACQA
IgAfABwAGQAXABgAFwAVABMAEgASABEADgAMAAoACAAJAAYABgAEAAAAAAD/////////
///////8//v/+v/5//j/9//2//X/9f/2//b/9//6//r/+v/6//r/+f/5//n/+//7//v/
/P/7//v/+v/6//z//P/8//z/+v/6//r/+v/7//v/+v/6//r/+//7//z/+v/5//n/+P/5
//r/+//8//r/+v/7//v//v/+//z//P/9//3//f/+//3//P/8//v//f/9//3//f/9//3/
/f/9//z//P/7//v//f/9//7//v/9//z/+//6//r/+v/6//r/+v/8//z//P/7//r/+f/4
//r/+//7//z//f/9//3//f/+//7///////7//v/+/wAA/v/+/wAAAgAEAAQABAAEAAQA
AAD//////v///wEAAwADAAUABQAGAAYABAAEAAEA///9//v/+f/4//v//f/+////AAAA
AAAAAAAAAP///v/9//v/+f/2//X/9P/0//P/8v/v/+//8P/w//D/8f/x//D/7v/u/+3/
7f/u/+7/7v/v/+//7f/s/+z/7f/t/+3/7f/r/+v/6v/q/+f/5//m/+b/6//s/+3/7f/v
//D/9v/9////AwAMABcAIAApADgATwBoAHMAZwBHACIA/f/Y/7f/oP+a/57/pv+u/67/
qP+e/5z/mv+b/5//pP+w/8L/z//Z/97/4v/m/+v/6//r/+v/7P/t/+7/7v/u/+3/7v/u
/+7/7v/t/+z/7P/u/+7/7v/u/+7/7P/s/+3/7P/s/+z/7P/u/+//8f/z//P/8v/x//H/
8//z//T/9P/0//T/9P/0//L/8v/y//L/8//0//b/9//1//b/9v/4//f/+P/6//v/+f/5
//r/+//5//v//f/+/wIAAwAEAAQABQAIAAsADwANAA4ADwAQAA4ADgAPABAAEgASABMA
FQAWABcAGAAZABcAFgAVABgAGgAYABUAFAASABIAEgASABIAEQAQAA8ADQAOAA0ACwAK
AAgABwAFAAMAAgABAAAAAQD+//7//P/8//z/+//7//3//f/9//3//P/7//r/+f/5//n/
+f/5//b/9v/1//X/9P/0//T/9P/2//X/9f/1//b/9//4//r/+P/5//n/+v/4//j/+P/4
//r/+v/6//r/+//7//r/+v/8//3//f/+/wEAAQACAAIAAAAAAAAAAAAAAAAAAQABAAMA
BAADAAQABQAFAAUABgAIAAgACQAJAAcABwAHAAcABwAHAAcABwAIAAgABwAHAAYABQAF
AAQABwAIAAkACgAGAAYABgAGAAYACAAIAAgACQAKAAsADAAJAAkACAAIAAsACwALAAsA
DgAOAA8ADwASABIAEgAUABYAFgAWABYAFAAUABQAFwAYABkAGgAVABUAFgAWABkAGwAd
AB0AHgAfACEAIgAgACAAHQAbAB0AHQAdAB4AGwAbABoAGQAcABwAHAAcABsAGwAbABsA
HAAbABkAGQAWABYAFQAUABEAEQASABIAEgATABMAEgATABQAFAAVABYAFgAWABcAGQAX
ABYAFgAVABUAFQAVABUAFQAUABQAFAAVABUAFgAVABYAFwAXABsAIgAoAC0ALwAzADoA
RwBUAGEAcgCJAKAApwCXAHUATgApAAQA5//Y/9b/2v/k/+z/6v/e/9D/zP/M/9H/1f/a
/+j/+P8FAA0AEgAWABoAHwAjACMAIwAkACMAJAAkACQAJQAmACYAJgApACkAKQAqACoA
KgAqACoALAAqACoAKwAuAC4ALgAuACwAKwArACsALgAuAC4ALwAvAC8AMAAwADMANAA1
ADYANQA2ADcAOAA6ADoAOwA7ADwAPgA/AEIAQgBCAEMAQwBEAEUARwBJAEYARwBIAEgA
TABNAE4ATgBMAE4AUABTAFEAUgBTAFQAVQBWAFgAWgBYAFgAWQBbAFsAWwBbAFsAWABY
AFgAXABcAFoAVwBWAFkAWgBbAFwAWwBZAFcAVQBTAFQAUwBRAE8ATgBOAE0ASwBKAEkA
SABIAEYARwBGAEIAQgBBAEEAPgA9ADwAOwA9AD0APQA9ADsAOwA7ADsAPQA+AD4APwA/
AD4APQA8ADwAOwA7ADsAPQA9AD0APgA9AD0APAA8AD8AQABBAEIAPwA+AD0APAA+AD8A
PwBAAEAAQQBBAEIAQwBDAEQARABGAEYARgBGAEQARABFAEUARgBGAEQARABEAEUARgBI
AEcARgBGAEUARwBHAEcARwBFAEUARQBFAEQARABDAEMARgBHAEkASgBHAEYARQBEAEMA
RABFAEYAQwBEAEMAQgBEAEQARABEAEUARwBIAEoASgBJAEgARwBJAEoATABNAEwATABM
AE4ATgBOAE4ATgBPAFAATwBSAFUAVQBVAFIAUABRAFQAWABXAFYAVABSAFIAUgBTAFUA
VgBWAFcAWABXAFYAUwBSAFQAUwBRAFEAUgBTAFQAVQBVAFUAVQBWAFQAUgBQAE8ASwBL
AEsASwBKAEoASgBKAEoASgBKAEoASgBMAEwATABMAE4ATgBOAE4ATQBMAEsASgBLAEwA
TQBOAA==
         </WaveFormData>
      </LeadData>
   </Waveform>
</RestingECG>
