# Supplementary material for: Detection of Left Atrial Enlargement Using a Convolutional Neural Network-Enabled Electrocardiogram
Source: Front Cardiovasc Med. 2020 Dec 17;7:609976. doi: 10.3389/fcvm.2020.609976 (PMC7773668; doi:10.3389/fcvm.2020.609976)
Supplement: Supplementary file 1 [file Data_Sheet_1.ZIP › hyp/1802017596_5530_0000000M.XML]

<?xml version="1.0" encoding="Windows-1252"?>
<!DOCTYPE RestingECG SYSTEM "restecg.dtd">
<RestingECG>
   <PatientDemographics>
      <PatientID>1802017596</PatientID>
      <PatientAge>77</PatientAge>
      <AgeUnits>Years</AgeUnits>
      <Gender>Male</Gender>
      <PatientLastName>tangyuguang</PatientLastName>
   </PatientDemographics>
   <TestDemographics>
      <DataType>Resting</DataType>
      <Site>1</Site>
      <AcquisitionDevice>MAC55</AcquisitionDevice>
      <Status>Unconfirmed</Status>
      <Priority>Normal</Priority>
      <AcquisitionTime>09:26:09</AcquisitionTime>
      <AcquisitionDate>03-31-2017</AcquisitionDate>
      <CartNumber>1</CartNumber>
      <AcquisitionSoftwareVersion>009C</AcquisitionSoftwareVersion>
      <XMLSourceVersion>MAC5000 v1.0</XMLSourceVersion>
   </TestDemographics>
   <RestingECGMeasurements>
      <VentricularRate>60</VentricularRate>
      <AtrialRate>60</AtrialRate>
      <PRInterval>146</PRInterval>
      <QRSDuration>148</QRSDuration>
      <QTInterval>450</QTInterval>
      <QTCorrected>450</QTCorrected>
      <PAxis>76</PAxis>
      <RAxis>19</RAxis>
      <TAxis>7</TAxis>
      <QRSCount>10</QRSCount>
      <QOnset>219</QOnset>
      <QOffset>293</QOffset>
      <POnset>146</POnset>
      <POffset>213</POffset>
      <TOffset>444</TOffset>
      <ECGSampleBase>500</ECGSampleBase>
      <ECGSampleExponent>0</ECGSampleExponent>
   </RestingECGMeasurements>
   <Diagnosis>
      <Modality>Resting</Modality>
         <StatementCount>3</StatementCount>
         <LabelText>12SL ��ϳ���</LabelText>
      <DiagnosisStatement>
         <StmtFlag>ENDSLINE</StmtFlag>
         <StmtText>�������</StmtText>
      </DiagnosisStatement>
      <DiagnosisStatement>
         <StmtFlag>ENDSLINE</StmtFlag>
         <StmtText>����֧��������</StmtText>
      </DiagnosisStatement>
      <DiagnosisStatement>
         <StmtFlag>ENDSLINE</StmtFlag>
         <StmtText>�쳣 ECG</StmtText>
      </DiagnosisStatement>
   </Diagnosis>
   <Waveform>
      <WaveformType>Rhythm</WaveformType>
      <WaveformStartTime>0</WaveformStartTime>
      <NumberofLeads>8</NumberofLeads>
      <SampleType>CONTINUOUS_SAMPLES</SampleType>
      <SampleBase>500</SampleBase>
      <SampleExponent>0</SampleExponent>
      <HighPassFilter>16</HighPassFilter>
      <LowPassFilter>150</LowPassFilter>
      <ACFilter>NONE</ACFilter>
      <LeadData>
         <LeadByteCountTotal>10000</LeadByteCountTotal>
         <LeadTimeOffset>0</LeadTimeOffset>
         <LeadSampleCountTotal>5000</LeadSampleCountTotal>
         <LeadAmplitudeUnitsPerBit>4.88</LeadAmplitudeUnitsPerBit>
         <LeadAmplitudeUnits>��V</LeadAmplitudeUnits>
         <LeadHighLimit>2147483647</LeadHighLimit>
         <LeadLowLimit>268435456</LeadLowLimit>
         <LeadID>I</LeadID>
         <LeadOffsetFirstSample>0</LeadOffsetFirstSample>
         <FirstSampleBaseline>0</FirstSampleBaseline>
         <LeadSampleSize>2</LeadSampleSize>
         <LeadOff>FALSE</LeadOff>
         <BaselineSway>FALSE</BaselineSway>
         <ExcessiveACNoise>FALSE</ExcessiveACNoise>
         <MuscleNoise>FALSE</MuscleNoise>
         <LeadDataCRC32>1434414273</LeadDataCRC32>
         <WaveFormData>
9v/2//b/9v/2//b/9v/2//f/+P/5//r/+f/4//f/9v/3//j/+f/6//r/+v/6//r/+P/4
//j/+P/6//r/+v/6//n/+P/3//b/9//4//n/+v/6//r/+v/6//n/+P/3//b/+f/6//v/
/P/7//r/+f/4//n/+v/7//z/+v/6//r/+v/4//j/+P/4//n/+v/7//z/+f/4//f/9v/5
//r/+//8//z//P/8//z/+//6//n/+P/5//r/+//8//v/+v/5//j/+v/6//r/+v/6//r/
+v/6//r/+v/6//r//P/8//z//P/7//r/+f/4//n/+v/7//z/+v/6//r/+v/4//j/+P/4
//v//P/9//7/+//6//n/+P/5//r/+//8//r/+v/6//r/+P/4//j/+P/5//r/+//8//v/
+v/5//j/+f/6//v//P/6//r/+v/6//j/+P/4//j/+v/6//r/+v/6//r/+v/6//z//P/8
//z/+v/6//r/+v/6//r/+v/6//v//P/9//7//f/8//v/+v/8//z//P/8//r/+v/6//r/
+P/4//j/+P/7//z//f/+//3//P/7//r//P/8//z//P/6//r/+//7//n/+f/5//n/+v/7
//z//f/9//z/+//6//z//P/8//z//P/+/wAAAAD+//3//P/8//3//v8AAAMABQAEAAMA
AQAEAAMAAwAEAAMAAwAGAAgABwAHAAYAAwAEAAUABgAIAAgABAABAPz//f/7//z/+//7
//7//v/+//z//P/8//v/+//7//z//f/9//n/+P/3//n/+//7//3///8AAPr/+P/1//H/
7P/r/+3/7f/p/+n/8////wcAGAApADkARwBYAGQAaABoAGgAYABPAD8ANAAoABwAFAAK
AAMA/v/6//b/8f/u/+r/5v/j/9r/1P/R/8//zP/L/83/y//N/8z/x//F/8X/wf/A/8L/
w//H/87/0f/S/9P/1v/Y/93/4//o/+3/8v/z//f/+v/3//j/+P/5//n/+//9////AgAC
AAEAAAD+////AAABAAIAAgADAAQABAACAAQAAgACAAUABgAHAAkACgAJAAgABwAKAAoA
CQAJAAgACAALAAwADAALAAsACwAOABAAEgATABAAEgASABIAFQAVABUAFQAXABgAHQAe
ABwAHAAdAB4AIQAjACYAKQAqACoAKgAqAC0ALwAwADEAMgA0ADcANwA3ADcANgA2ADkA
OgA8AD8APAA7ADoAOQA5ADcANgA1ADMAMgAyADEALwAsACgAJwAnACQAIQAhAB0AGQAV
ABMAFAARAA8ADwALAAsACwALAAYABAADAAMAAwAEAAQABQACAAMAAAD//wEAAQD/////
////////AAAAAP7//f/8//7///8AAAEAAAAAAP7/+v/7//v/+//8//////8AAAEA/v/9
//v/+f/7//z//f/+//z//P/7//n/+v/7//z//f/9//3//v/+//z/+//7//r/+//8//3/
AAD///7////+/////v/9//7//v///wEAAQAAAP///v/9//7///8AAAEAAAAAAP///v/+
//7///8AAP7///8AAAAA//////3//P///wAAAQACAAEAAQAAAP7/AAD///7//v8AAAEA
AQABAP/////+//7///8AAAEAAgAAAP///v/9/////v/8//z///8AAAAAAAD///7//f/8
//3//v///wIAAQD///3/+//+//3//f/+//3//v///////f/8//z//P/7//z//f/+//7/
/f/8//v//P/9//7////9//3//v8AAP///P/6//j///8BAAAA///+//3//P/8//z//P/8
//3//v///wAA/f/8//v/+v/7//z//f/+//z//P/8//z//v/+//7///////////////7/
/f/8//v//P/+////AAD+//7//v/+/wAA/v8AAAIAAgACAAEAAAD///z/+//7//7/AwAF
AAcABwAHAAUABAACAAMAAwAGAAoACgALAAsABwAGAAUABAAGAAgABgAFAAAAAAD9//3/
+//7//7//v/+//7//v/+//v/+v/5//n//P8AAP7////+//3//P/7//n//f/+//z//v/9
//f/8v/v/+3/6f/p/+//9////wsAHAAtADkAQwBUAGAAZgBqAG4AaABTAEEAMgAiABIA
CgAKAAkABAD+//z/9//w/+r/5v/h/97/3P/b/9f/1P/R/8//zf/L/8j/yf/L/8n/x//E
/8T/xf/H/87/0f/S/9X/3P/i/+X/5//q/+v/7v/x//X/+v/9//7//v///////f/9//3/
/v8AAAEAAgACAAIAAgACAAIABAAFAAYABgAEAAYABAAEAAYABgAGAAcACwALAAsACwAK
AAoACQAJAAoACgANAA4ADgANAA0ADQALAAwADQANAA4AEgAUABYAFgAVABQAEwAXABgA
HQAeAB4AHgAfACAAIAAhACMAJQAnACgAKQAqAC4ALwAvAC8AMAAyADUANQA3ADcANgA2
ADgAOAA5ADsAOwA7ADsAOwA4ADUAMwAxADEAMAAwAC8AKwAoACQAIwAjACAAHQAdABwA
GQAWABUAFAAPAAsACQAIAAkACgALAAgABgAFAAUAAAAAAP////8BAAMAAQABAAAA///8
//v//f/9//3//v/+//z/+//6//f/9//3//f/+//+/////v/8//v/+v/6//n/+f/6//v/
+//7//r/+f/4//j/+P/4//n/+v/6//n/+f/5//n/+f/5//n/+v/6//z/+//7//r/+P/4
//j/+v/8//z//v/+//z/+v/4//j/+P/5//v/+//7//v/+//7//n/+f/5//n/+v/8//3/
/v/8//r/+f/4//n/+//9//7//f/9//v/+v/6//r/+v/6//z//f/9//z/+v/5//j/+P/6
//v/+//7//v/+//6//r/+P/4//j/+P/7//v/+//7//n/+P/2//b/+f/6//r/+v/6//r/
+v/6//b/9v/2//j/+//7//v/+//5//f/9v/2//n/+v/7//v/+f/4//j/+P/4//j/+P/4
//n/+f/5//n/+f/5//n/+f/3//f/+P/6//z/+v/5//j/9f/1//b/9//4//n/+v/5//j/
9//2//b/9v/2//b/9//4//n/+v/3//b/9f/0//f/+P/5//r/+f/4//f/9v/0//T/9P/0
//X/9v/3//j/9//2//X/9P/1//b/9//5//f/9//3//f/9v/1//T/8//2//j/+f/6//n/
+P/3//b/9//2//n//P/7//r/+P/2//T/8v/y//P/9v/7//3////+//3/+v/4//r/+//7
//7//v/+//////////7//f/8//7/AAD+//3/+P/4//X/9f/0//X/+f/6//f/9v/1//T/
8//y//H/8f/y//b/9P/1//P/8//z//P/9f/3//b/9v/0//H/7//s/+f/5f/h/+X/6//x
//X///8QAB0AJwAxAEAASgBQAFYAUgBKAD0AKwAcABIACgAEAAAA///6//b/9P/t/+b/
4v/g/9v/2v/Y/9X/z//K/8X/xf/H/8f/xv/J/8f/w//B/8L/wP+//8H/xP/J/9D/1f/U
/9T/1//b/97/4//o/+v/7//y//P/8v/y//P/8//1//X/9f/2//b/9//4//j/9v/2//b/
9v/3//n/+//8//r//P/6//r//P/8//z//f///////////////v/8//v//f/+/wIABAAD
AAEAAAD//wEAAgADAAMABQAIAAkACgAKAAkACAAHAAsADAARABIAEQAQABAAEAASABMA
FQAXAB0AHgAfACAAIQAhACAAHwAiACQAJwAnACcAJwAmACYAKAAoACkAKwArACsAKwAr
ACoAJwAlACMAJAAkACUAJQAgABwAFwAVABQAEgAQABEAEAANAAoACQAJAAUAAgABAAEA
AQABAAEA/P/6//n/+f/4//j/9//3//X/9//1//X/8//z//H/8f/0//X/9v/4//j/9P/x
/+7/7//x//P/9f/0//b/9v/0//L/8f/w//D/8//z//T/9f/0//P/8f/v/+//8P/x//L/
8//0//T/8//x//H/8f/x//L/8//1//b/9f/z//L/8P/y//L/8v/0//T/9P/2//b/9f/y
/+//7v/x//P/9v/3//b/9f/0//P/9P/1//b/9//1//b/9v/2//P/8v/y//L/8//1//f/
+P/4//f/9P/y//P/9P/1//b/9v/3//f/9v/0//P/8v/y//P/9f/2//f/9v/1//P/8v/z
//T/9f/2//f/9//3//f/9f/0//L/8v/1//b/9v/2//T/9P/0//T/9P/0//T/9v/1//X/
9f/1//X/8//y//L/9f/2//f/9//2//T/8//y//L/8v/y//L/9P/1//b/9//2//X/9P/z
//X/9f/2//j/9v/0//P/8v/z//X/9P/1//b/9//4//X/9P/z//L/8//0//X/9v/1//T/
8//y//L/8v/y//L/9f/1//X/9f/0//P/8v/x//L/8//1//b/9v/2//b/9v/2//b/9P/2
//j/+P/4//f/9P/0//L/8v/0//f//P/+//3//f/9//v/+P/4//n/+f///wIAAwAFAAIA
///9//v//P/8//7//P/7//j/+P/1//X/8//z//b/+P/4//j/+P/3//X/8//x//L/8//3
//X/8//z//P/8//x//H/7//w//T/9v/1/+//6v/l/+P/5f/n/+3/9f///w0AGgAlADMA
PwBKAFAAVgBaAFYASgA7ACsAHAAQAAgAAgD+//n/9v/0/+7/6//m/+D/2P/V/9L/1v/X
/9H/yP/F/8X/w//B/8L/w//D/8P/w//A/8D/wf/D/8b/y//Q/9X/2v/e/9//4f/k/+f/
6v/t//P/+v/7//v/+v/6//n/+P/3//b/9v/7//3///8AAP7//v/+//7/AAABAAIAAgAA
AAIAAAAAAAAAAAAAAAEABQAFAAUABQAFAAQAAgABAAQABAAHAAgACAAHAAcABwAHAAgA
CQAJAAkADAANAA4ADwAPAA8ADwATABQAGQAaABoAGgAbABwAGgAbAB0AHwAlACYAJwAo
ACkAKQAoACcAKQAsADAAMQAzADMAMgAyADIAMgAzADUANQA1ADUANQAzAC8ALAApACwA
LAAtAC0AKQAmACIAIQAeABoAFgAVABUAEwARABEAEQANAAoACQAJAAkACQAJAAQAAgAB
AAEA/v/+//3//f/9/////f/9//z/+//4//f/+v/7//z//v/+//z/+//6//f/9//3//f/
+v/8//z/+v/4//f/9v/2//n/+f/6//v/+f/5//j/9//4//j/+P/4//v//P/8//v/+v/5
//j/9//5//n/+v/6//j/9//3//b/+P/4//j/+v/6//r//P/8//r/+P/2//b/+P/5//v/
+//7//v/+//7//n/+f/5//n/+//8//z//P/5//j/+P/4//r/+//8//z//f/9//v/+v/6
//r/+v/6//z//f/9//z/+v/5//j/+P/6//v/+//7//n/+f/4//j/+P/4//j/+P/5//n/
+f/5//n/+P/2//b/+P/6//v//P/7//r/+f/4//j/+P/4//r/+//7//v/+//5//f/9v/2
//n/+v/7//v/+//6//r/+v/4//j/+P/4//v/+//7//v/+P/3//b/9f/4//n/+//+//z/
+v/5//j/9//3//r//P/8//z//P/7//r/+f/4//r/+v/6//r/+v/6//r/+v/4//j/+P/4
//n/+v/7//z/+//6//n/+P/6//r/+v/6//r/+v/6//r/+P/4//j/+P/6//r/+v/6//j/
+P/4//j/+v/6//r/+v/8//z//P/8//v/+v/5//j/+f/6//v//P/7//r/+f/4//n/+v/7
//z//P/8//z//P/7//r/+f/4//v//P/9//7//f/8//v/+v/6//r/+//7//3//f/9//3/
+//7//v/+//+//7//v/+//z//P/8//z//P/+/wAAAAAAAP///v/+//z//P/9////AwAE
AAUABQAHAAUABAAEAAMAAwAGAAgACAAJAAkABwAEAAMAAgACAAQAAgABAP7//v/7//v/
+f/5//z//P/8//7//v/+//3//P/7//v/+/////3//v////v//f/7//n/+f/8//r/9v/3
//X/7v/r/+v/6f/n/+//+f8HABkAKAAzAEEATwBYAFwAZABmAGAAUgBDADUALAAgABQA
DAAIAAMA/P/4//b/8f/o/+L/3v/b/9j/1P/R/9P/0v/N/8n/xf/D/8D/w//H/8n/yf/I
/8b/xf/F/8j/z//W/9v/4v/o/+3/7//u/+v/6v/v//f//P/9//7//v///////f/9//3/
/v8CAAMABAAEAAIAAgACAAIABAAFAAYABgAGAAgABgAGAAQABAAEAAUACAAJAAoACwAL
AAoACAAHAAgACAALAAwADgAPABEAEwAPAA4ADQALAAwAEAASABQAEwATABMAEwAVABYA
GwAcAB4AHgAfACAAIAAhACMAJQApACoAKwAsACwALQAtAC0ALAAuADEAMQA2ADcANwA4
ADYANgA3ADkAOwA7ADsAOwA4ADUAMwAxADEAMAAwAC8ALwAsACgAJwAkACAAHAAbABoA
FwAUABMAEwAPAAwACwAJAAkACQAJAAQAAgABAAEA//8AAAAAAQACAAUABAAFAAMAAQD9
//v/+//7//v//P////7//v/+//z/+//6//n/+//+/////v/7//n/9//2//n/+f/6//v/
/f/9//z/+//4//j/+P/4//r//P/9//3//P/7//r/+f/7//v//P/8//7//f/9//z/+v/6
//r//P/8//z//v/+//z/+v/4//j/+P/5//v/+//9//3//f/9//v/+//7//v//P/+////
AAD///7//v/+//3//f/9//z//v////7//v/8//z//P/8/wAAAQABAAAA/v/9//z//P/8
//3//f/9//7//////wAA///+//3//P/9//3//f/9/////v/8//z//f/+//7//v8AAAAA
AAAAAP3//P/7//z///////////////3//P/8//v//P/9//3//v/+////AAD9//z/+//6
//3//f/9//3//f/9//3//f/7//v//P/+/////v/+//7//f/7//r/+//8//3//v/+//7/
/v/+//3//P/8//v//v///wAAAQAAAP///v/9//z//P/8//z//f/+////AAD9//7////+
/////////wAA/P/8//3///8DAAQABQAFAAcABQAEAAQABAADAAUABgAHAAkACgAJAAgA
BwAGAAYACAAGAAUAAgAAAP3//f/7//n//P/8//z//v/+//7//f/+//3//f/9//7/+//7
//v////7//v/+//5//j/+v/6//n/9//y/+//7f/r/+v/8f/5/wMAFQAoADcAQwBTAF4A
YABkAGgAYgBUAEcAOwAoABgADgAGAAAA//8AAP7/+v/3//D/5v/g/9v/1v/W/9f/1f/U
/9H/z//P/8v/xv/B/8P/yf/H/8b/yP/J/8v/zP/P/9D/1f/c/+D/5//t//D/8f/y//X/
+f/+/////v/+///////9//3//f/+/wAAAQACAAIAAgACAAIAAgAEAAUABgAGAAgACgAI
AAgABwAGAAUABQAJAAkACQAJAAoACgAJAAkACAAIAAsADAAOAA0ADQANAA0ADgAPAA8A
DQAQABEAEgAUABUAFgAXABgAGAAcABwAHgAeAB8AIAAeAB8AIQAjACkAKgArACwALgAv
AC8ALwAuADAAMwAzADgAOQA5ADoAOAA2ADUANQA2ADcAOAA5ADcAMwAwAC0ALQAsACwA
KwAqACgAJQAlACIAHgAaABkAGgAXABQAEwATAA8ADAALAAcABwAHAAcABwAGAAYABwAC
AAIAAQABAAAAAQD+//3//f/9//v/+//5//n/+f/6/////v/+//7//P/7//r/+f/8//7/
/v/8//7//f/8//z//P/7//v/+//9//3//P/7//j/+P/4//j/+//8//z/+//7//v/+//7
//r/+f/5//j/+f/5//r/+v/5//j/9//4//r/+v/8//z//v/8//r/+v/5//n/+v/5//z/
/f/+/////v/9//z/+//5//r/+v/6//z//P/9//7//P/9//7//v8BAAEA///+//z//P/8
//z//f/9//z/+v/7//v/+//8//v/+//6//n/+//9//7/AAD9//z/+//6//3//f/9//3/
/f/8//r/+v/6//r/+f/4//n/+v/7//z/+P/4//j/+v/7//v/+//7//3/+//6//r/+v/6
//r/+f/8//z//f/+//r/+P/2//T/9//3//f/9//5//n/+f/5//v/+//8//7/AAD+//3/
/P/1//P/8v/0//T/9P/0//X/9v/3//j/9v/2//b/9v/3//j/+f/6//j/+P/4//j/9v/2
//b/9v/3//j/+f/6//n/+P/3//b/9//4//n/+v/4//j/+P/4//f/9//2//X/9v/3//j/
+f/4//f/9v/2//j/+P/4//j/+P/4//j/9v/2//j/+P/4//r/+v/7//r/9//3//j/+//8
//3//f/9//v/+v/6//v/+f/8//7//v8CAAMAAgACAP7//P/7//z//P/9//z//v/6//n/
9v/1//f/9v/1//T/9//4//j/+P/2//X/9P/2//T/9f/2//f/+f/3//P/8f/w//L/8P/x
//P/8v/p/+X/5f/n/+v/7//z//3/DgAdACkAMwA8AEIASABUAFgATAA7ADMAJgAWAAoA
BAD+//n/9v/0//T/8f/s/+b/4P/Z/9b/2P/V/9P/0v/P/8v/yf/H/8T/w//D/8P/xf/G
/8b/w//B/8L/xf/K/83/zv/Y/+H/4//i/+f/7P/t/+3/8P/1//b/9v/3//f/9v/1//T/
9P/4//n/+v/6//z//P/8//z/+v/7//z//P/7//z/+f/4//n/+v/7//3/AQABAAEAAQAC
AAIAAQABAAEAAAACAAIABAADAAMAAwABAAIAAwADAAUACAAJAAoACQAJAAkACQAJAAoA
DwAQABIAEgATABQAEgATABUAFwAZABoAGwAcACAAIQAhACEAJAAmACkAKQApACkAKAAo
ACYAJgAnACkAKwArACsAKwArACkAKAAnACUAJAAkACMAIwAgABwAGwAZABYAEwATABIA
DwAMAAsADAAJAAcABwAEAAMAAgABAP///v/+////+//6//j/9//5//v/+f/5//f/9//1
//X/8//z//P/9P/4//b/9f/0//H/8f/x//H/8v/0//T/8v/z//P/8//0//L/8f/x//H/
8//1//b/9//z//L/8f/w//P/9P/0//P/9f/1//X/9f/z//P/9P/0//b/9f/1//T/8//y
//H/8v/0//T/9v/2//b/9P/y//L/8f/x//L/8f/y//P/9P/1//X/9f/1//X/8//0//T/
9P/0//T/9f/2//X/9f/1//T/9v/3//b/9v/1//T/8//y//T/9f/1//T/9v/1//T/9P/z
//P/8v/x//T/9f/1//b/9f/0//P/8v/z//P/8//z//X/9P/y//L/8f/y//L/8v/0//T/
9P/0//D/8P/w//L/9f/1//X/9f/3//X/9P/0//X/9v/3//f/9v/0//P/8v/w//D/8P/w
//P/8//z//P/8//z//P/8//x//H/8v/0//b/9P/z//L/9//1//L/8v/y//L/8v/z//T/
9f/2//T/8v/w/+7/8P/y//T/9v/1//T/8//y//D/8P/w//D/8f/z//T/9f/0//P/8v/x
//L/8//0//b/9v/2//b/9v/2//b/9v/0//T/9v/2//b/8//y//L/8P/y//P/9f/5//r/
+//7//v/+f/4//j/+f/5//z//v/+//7//f/6//j/+f/6//z/AAD7//n/9f/0//P/8//x
//H/9v/2//b/9v/1//T/8v/w/+//7//v//L/7//v/+//7//t/+//7//v//L/9P/y/+3/
6f/k/9//3//h/+X/6//v//X///8MABsAJwA1AEIATABSAFQAVABIADUAJwAcABAACgAE
APz/9f/y/+7/6v/l/+D/3P/a/9n/1P/Q/83/x//E/7//vf+9/7//wP+//7//vf+7/7r/
uP+7/7//xP/H/8z/z//S/9L/0//X/9z/3//k/+n/7f/w//H/8P/w//H/8f/y//P/9P/2
//j/+f/6//r/9//2//X/9P/1//f/+f/6//r//P/6//r//P/8//z//f/+//3//P/7//z/
/P/7//v//f/+/wIABAADAAEAAAD//wEAAgADAAMAAwAGAAcACAAHAAcABwAHAAkACgAP
ABAADgAOAA8AEAARABMAFgAZABsAHAAdAB4AHgAfAB8AHwAhACQAKAApACoAKQAnACYA
KQAqACwALwAtAC0ALQAtACwAKQAnACUAJwAmACYAJQAiAB4AGQAXABYAFAASABMAEgAP
AAwACwAJAAUAAgABAAAAAQACAAMA/f/6//j/9//2//b/9f/1//X/9//1//X/9f/1//P/
8//z//P/8//0//T/8v/x//D/8P/x//L/8//z//T/8//w//D/7//u/+7/8v/z//X/9//0
//P/8f/v//D/8P/w//D/7//w//D/7//v/+//7//v//H/8f/y//L/8P/v/+//7v/w//D/
8P/y//D/8P/y//L/9P/y//D/8P/z//X/+P/5//b/8//w/+3/8P/x//L/8//z//T/9P/0
//H/8P/w//D/8//1//f/+P/3//X/8f/u//D/8P/w//D/8//1//b/9v/0//P/8v/y//T/
9f/1//X/9P/z//H/8P/y//L/8v/y//X/9f/1//X/9P/y/+//7v/x//L/8v/y//H/8P/v
/+7/7//w//H/9P/1//X/9f/1//T/8f/v/+7/8P/y//T/9f/0//L/8f/w//H/8v/z//T/
9P/z//L/8f/v/+//7//v//D/8f/z//b/9f/y//D/7v/t/+//8P/x//L/8//0//P/8v/x
//D/8v/y//L/8v/0//T/9P/0//P/8v/x//D/8f/y//P/9P/z//L/8f/w//L/8v/y//L/
9P/0//T/9P/y//L/8v/y//L/8v/y//L/8P/w//D/8P/y//L/8v/y//L/8v/y//L/9P/0
//T/9P/0//T/9P/0//P/8v/x//D/8v/y//L/8v/y//L/8v/y//T/9P/0//T/9P/0//T/
9P/y//L/8v/y//T/9P/0//T/8v/y//L/8v/y//P/8//z//X/9f/1//X/9P/z//L/8v/z
//T/9f/2//b/9v/2//T/9P/2//b/9v/2//b/9//2//X/9f/2//n/+//9//7////8//r/
+f/5//n//P/+//7/AQABAP///v/8//r/+f/6//r/+f/2//b/9f/1//P/8//0//T/9P/0
//b/9v/1//T/8P/v/+7/8P/w//H/8v/z//X/8//x//H/7P/s/+z/6//r/+j/5f/l/+n/
7f/t/+v/9/8LACAALQA7AEcAUABUAFgAWABSAEQANwAtACAAEgAGAPz/9v/x/+7/7v/u
/+n/4v/a/9T/z//M/8r/yf/H/8b/x//F/73/uf+2/7f/t/+7/73/wP/C/8P/x//E/7//
wP/J/9D/2P/f/+P/5v/p/+r/6//r/+z/6//u//D/8//1//f/9//3//j/+f/5//n/+P/6
//r/+v/6//j/+f/6//r/+//+//3//v/7//r/+f/5//z//f/+////AgACAAEAAQD///7/
AAAAAAMAAwAEAAUABAAEAAQAAwABAAQABQAGAAcABwAHAAcACgAMABIAFAAWABYAFwAY
ABcAFwAYABkAHAAcABwAHAAhACMAJAAlACYAKAArACsALAArACkAKAAoACgAKQArACwA
LQAuAC8ALAApACcAJQAkACIAIQAfACAAHgAbABsAFwAUABEAEQAOAAsACAAHAAcAAwAA
AP///P/7//r/+f/4//j/+f/7//f/9v/0//P/8//1//P/8//z//P/8f/x/+7/7f/s/+z/
8P/u/+3/7P/t/+3/7f/t/+z/7v/u/+z/7v/t/+z/7P/r/+v/7P/t/+7/7//v/+//7P/q
/+j/5v/p/+r/6v/p/+v/7f/v//H/7v/t/+3/7P/u/+3/7f/s/+n/6P/n/+j/6//s/+//
8P/w/+7/7P/s/+v/6//s/+v/7f/t/+3/7f/r/+v/6//r/+3/7v/u/+7/7//u/+7/7v/r
/+v/6//q/+v/6//p/+j/6v/q/+r/6v/u/+//7//u/+z/6//q/+r/6P/p/+n/6f/s/+3/
7f/u/+z/7P/s/+z/7P/r/+r/6f/q/+r/6f/q/+j/6P/n/+b/6f/q/+v/7P/o/+j/6P/q
/+n/6f/p/+n/6//p/+j/6P/o/+j/6P/n/+r/6v/r/+z/5//m/+X/5P/n/+f/5//n/+n/
6f/p/+n/5v/l/+X/5v/p/+j/6P/o/+n/5//k/+X/5v/n/+j/6v/q/+r/6v/n/+b/5v/l
/+b/5//o/+n/6//r/+v/6//q/+j/5v/k/+b/6P/q/+z/5//o/+n/6P/q/+n/6P/o/+j/
6P/p/+v/7//w//H/8f/x/+//7v/u/+7/7f/v//D/8v/z//P/8f/x//H/8f/y//H/7v/s
/+j/6//p/+r/6f/m/+j/5//m/+n/6v/r/+v/5//l/+T/4//k/+H/4f/h/+f/5f/l/+X/
5f/i/+D/4P/d/9v/2P/Z/9n/2f/Z/9v/4f/p//n/DgAhAC8APwBIAEwAUABUAE4AQAAx
ACcAGgAKAPz/8v/q/9//3v/g/97/2f/W/9D/yP/B/7z/uv+3/7X/tv+3/7n/t/+x/6z/
q/+t/63/r/+y/7L/s/+1/7L/sf+0/73/xP/I/83/1f/a/9v/3P/d/93/3v/h/+P/5P/m
/+f/5f/l/+X/5v/m/+f/6P/o/+n/6v/r/+z/6v/r/+z/7P/t//D/7//w/+7/7v/u/+//
7f/r/+n/5//s/+7/7//x//D/7v/v/+7/8f/x//L/8//x//L/8//z//P/9v/3//j/+v/7
//z//f/+//7/AgACAAIAAgADAAQABgAHAAkACwAMAAwADAAMABEAEwAUABUAFQAWABgA
FwAaABsAGwAcABwAHAAdAB8AHQAdAB0AHQAdABsAGgAZABcAFAASAA8ADgAMAAkACQAG
AAIA/v/9//r/9//0//P/9v/z//H/8f/s/+v/6v/p/+j/5v/l/+X/4v/i/+H/4f/f/+P/
4//f/w==
         </WaveFormData>
      </LeadData>
      <LeadData>
         <LeadByteCountTotal>10000</LeadByteCountTotal>
         <LeadTimeOffset>0</LeadTimeOffset>
         <LeadSampleCountTotal>5000</LeadSampleCountTotal>
         <LeadAmplitudeUnitsPerBit>4.88</LeadAmplitudeUnitsPerBit>
         <LeadAmplitudeUnits>��V</LeadAmplitudeUnits>
         <LeadHighLimit>2147483647</LeadHighLimit>
         <LeadLowLimit>268435456</LeadLowLimit>
         <LeadID>II</LeadID>
         <LeadOffsetFirstSample>0</LeadOffsetFirstSample>
         <FirstSampleBaseline>0</FirstSampleBaseline>
         <LeadSampleSize>2</LeadSampleSize>
         <LeadOff>FALSE</LeadOff>
         <BaselineSway>FALSE</BaselineSway>
         <ExcessiveACNoise>FALSE</ExcessiveACNoise>
         <MuscleNoise>FALSE</MuscleNoise>
         <LeadDataCRC32>3264568625</LeadDataCRC32>
         <WaveFormData>
BAAEAAQABAAGAAYABgAGAAYABgAGAAYABgAGAAYABgAGAAYABgAGAAYABgAGAAYACAAI
AAgACAAGAAYABgAGAAgACAAIAAgABgAGAAYABgAIAAgACAAIAAgACAAIAAgABgAGAAYA
BgAIAAgACAAIAAgACAAIAAgABgAGAAYABgAIAAgACAAIAAYABgAGAAYABgAGAAYABgAI
AAgACAAIAAYABgAGAAYACAAIAAgACAAHAAYABQAEAAUABgAHAAgABgAGAAYABgAEAAQA
BAAEAAUABgAHAAgABwAGAAUABAAEAAQABAAEAAQABAAEAAQABAAEAAQABAAEAAQABAAE
AAIAAgACAAIABAAEAAQABAAEAAQABAAEAAIAAgACAAIABAAEAAQABAADAAIAAQAAAAIA
AgACAAIAAgACAAIAAgACAAIAAgACAAQABAAEAAQAAwACAAEAAAABAAIAAwAEAAIAAgAC
AAIAAgACAAIAAgAEAAQABAAEAAQABAAEAAQABAAEAAQABAACAAIAAgACAAAAAAAAAAAA
AgACAAIAAgACAAIAAgACAAQABAAEAAQAAgACAAIAAgACAAIAAgACAAMAAwADAAUABQAF
AAUABQAGAAcACgAMAAwADAAMAA0ADwAQABEAEQASABQAFgAXABgAGAAaABoAHAAeAB4A
HgAhACEAHwAfABwAGwAZABkAGQAaABsAHAAbABoAGAAXABQAEQANAAwACAAHAAcABAAF
AAQABAACAAEAAAAAAAAA/v/+//7/+//9//3//f/9//3//P/6//r//v/+//v/+//7//r/
/P8AAAIAAwACAAUAEgAiAC4AOgBEAE4AXABnAG4AYgBRAEYAMQARAAEA+v/v/+r/6v/p
/+T/4f/e/97/4P/e/9z/3P/b/9v/3f/h/+P/4P/g/9//3f/d/93/3f/d/+T/5f/k/+T/
4v/i/+X/5//l/+f/6f/p/+v/6v/s/+z/7f/u//L/+f/3//b/9v/3//f/+P/4//f/9//3
//n/+f/5//f/9//3//r/+v/5//n/+f/7//r/+v/6//j/+f/5//n/+v/7//z//v/9//3/
/f/9//v/+//7//v//P/+////AAD//wEA/////wEAAgACAAIAAQABAAMAAwAEAAQABAAE
AAcABwAJAAkACAAKAAoACgALAAoADQAOAA4ADwAPABAAEQATABMAEwAVABYAFgAWABYA
GAAYABgAGQAZABsAGwAaABkAGQAbABkAGQAaABoAGgAaABsAHAAbABoAGAAXABgAFwAW
ABUAFQAVABMAEwARAA8ADwAOAA4ADAAMAA4ADQAKAAgABgAGAAcABgAGAAUABAAEAAQA
BAADAAIAAQACAAMABAAEAAIAAgACAAIAAgADAAMAAQD/////////////AQD/////AAAA
AAEAAQAAAAAAAAD//wEAAQABAAEAAQABAAIAAQABAAEAAQD//wAAAQACAAMAAgABAAAA
//8CAAIAAwADAAEAAQAAAAAAAgACAAIAAQADAAMABAAEAAMAAwACAAEAAwACAAIAAgAC
AAMAAwAEAAIAAgACAAAAAgADAAMAAwABAAIAAgABAAMAAwADAAMAAQAAAAAA//8AAAAA
AQABAAMAAwAEAAQABAADAAMAAgADAAEAAAAAAP//AAAAAAAAAAAAAP///v8AAAAAAAAB
AP///////wAAAAAAAP7//v8AAAAAAAAAAP///////////////wAAAAD///7//f/8////
/v/+////////////AQD//////v/+///////////////+//z//f/+////AAAAAAAAAAAA
AP7//v/+//7/AAAAAAAAAAD+//7//v/+/wAAAAAAAAAAAAAAAAAAAAD+//3//f/9/wEA
AgADAAQABQAFAAUABwAGAAcACAAJAA0ADQAOAA8ADQANAA4ADwAPABEAEgAVABgAGgAc
ABwAHAAdAB0AGwAbABoAGQAXABUAFAAUABQAFAAUABQAEwAVABIADwALAAoACAAHAAcA
BgAGAAQAAwD///3/+//6//z//P/8//z/+//7//v/+//5//n/+v/6//z//v/8//n/+f/3
//b/+v8AAAIAAQAEAAsAEAAaACgANABAAE4AWABnAHAAZABPAEYAMQAPAP//+v/x/+j/
6P/r/+j/4//c/9z/3v/e/+D/4P/h/9//4f/h/+H/4P/g/+P/5f/j/+H/4f/h/+L/4f/i
/+L/5P/o/+3/7f/n/+f/6//p/+f/6P/s/+7/8f/0//b/9f/1//b/9v/3//f/+P/4//f/
9//2//f/9v/1//b/9//4//z/+v/5//n/+f/5//j/+P/4//r/+//7//v/+v/5//j/+P/7
//v/+//7//3//f/9//3/+//8//z//P/9/////f/9//3//v/+//7//////wEAAQACAAIA
AgACAAEAAQADAAMABAAIAAoADAALAAgACQAIAAwADQANAA4ADwARABEAEQAPABAAEAAQ
ABQAFgAWABYAFgAVABYAFQAVABUAFgAZABcAFwAYABgAFwAWABYAFgAXABgAGAAZABcA
FQATABEAEQARAA8ADwARAA8ADwAOAA4ADAAMAA4ADAAKAAkACAAHAAcABQAEAAUABAAE
AAQABAADAAIAAQABAAEAAQAAAP7//v/+//7///8BAAIAAQABAAEAAQABAP//AQD/////
/v/+///////+//7//v/9//v/+//7//v//v///wEAAQD////////9//3//f/9//3//v//
/wAAAQAAAAAAAQABAAEAAQAAAAAAAAAAAAAA////////AAAAAAIAAwADAAMAAQAAAAAA
AAD+//////8AAAEAAgADAAIAAAABAAEAAQADAAQABAADAAAA///+//3///8AAAIAAwAB
AAAAAAD///3//f/+//7//////wAAAAABAP///v/+////AAAAAAAAAAAAAP///v/+//7/
/v///////////wAA/v/+//z//P/8//z//P/8/////////////P/7//v/+v/7//z//f/+
//3/+v/4//f/+v/7//z////9//3//P/8//v/+//7//v//f/+/wAA///+//3//P/6//r/
+v/6//v//P/9//7//f/8//v/+v/8//z//P/8//z//P/8//z//v/+//7//v/9//z/+//6
//j/+P/4//j/+f/6//v//P/6//r/+v/6//r/+f/5//n/+f/6//v//P////////8BAAIA
AwAEAAUABgAFAAUABQAHAAcACAAJAAcACQAKAA0ADwASABUAFgAYABkAGQAXABUAFAAT
ABEAEQAQABAAEAAQABAAEAAPAA0ACgAHAAMAAwACAAIAAwD+//7//P/7//j/9//2//b/
9P/0//T/9P/x//H/8f/x//H/8f/y//L/8v/y//T/8//v/+3/8P/0//b/9P/z//b//f8E
AA4AHAAwADwARABOAFsAZABeAEsAPgArAA0A+//0/+v/5v/m/+X/4P/X/9T/1v/W/9T/
1P/U/9P/1f/Z/9f/1//Y/9r/2f/Z/9n/2f/Z/9n/2P/b/+D/4P/g/+D/3//f/9//4f/h
/9//3//g/+L/6P/p/+j/6P/p/+n/7P/s/+3/7f/s/+z/6//r/+v/7f/t/+3/7//v/+//
8v/x/+//7v/t/+//7v/u/+7/7v/v/+//7//v/+//7//w//H/8f/x//H/8f/x//H/8f/x
//L/8v/y//H/8//x//H/8//0//T/9P/2//f/+v/7//v/+v/5//j/+f/5//v/+//5//z/
/f/+/wAA/v8AAAAABAAFAAUABgAGAAcABgAFAAYACAAJAAoADAAOAA4ADgAPAA8AEQAR
ABEAEQASABUAEwATABQAFAATABIAEgASABQAFAATABMAEgARABAADwARABEADwAPAA0A
CwALAAoACAAGAAYACAAGAAQAAwACAAMAAwABAAAAAgACAAMABAACAAEAAAD/////////
//7/AAAAAAAAAAD+///////9/////////////f////3//f/+//7///////7//v/+//3/
/f/9//3//f/+////AQABAAEAAQABAP//AQABAAEAAQD///////////7//v//////AgAD
AAMABAADAAIAAQD//wEAAQACAAIAAgADAAMAAwADAAIAAgACAAQABQAFAAYABQAEAAMA
AAACAAMAAwADAAMABAAEAAMAAQABAAEAAQACAAIAAwADAAMAAgACAAEA/////wAAAAAD
AAMABAAEAAUAAwACAAIAAwAEAAQABAACAAIAAQAAAAEAAgADAAUAAwADAAMABAACAAIA
AAAAAAIAAgACAAIAAgABAAAA///+////AQACAAEAAAD///7////+//7///8BAAEAAQAD
AAIAAQD///7///////////8BAAAA/v8AAAAAAAAAAAAAAAAAAAAAAAAAAAAAAAD+//7/
/v/+/wAAAAAAAAAAAAAAAP////8BAAMABAAFAAQABQAFAAUACQAKAAsADAANAA8ADwAQ
AA8ADwAPABAAEwATABUAFgAXABgAGgAcABwAHAAdAB0AGwAbABoAGQAZABkAGAAYABYA
FgAWABYAEwATABAADQALAAoACAAHAAcABAAEAAIAAQD+//3//P/8//z//P/8//z/+f/5
//n/+f/5//n/+v/6//r/9v/2//f/9//3//j//P8AAAIAAwAIAA0AFgAkADAAOgBIAFgA
ZABtAGoAWgBJADgAGwABAPf/8P/p/+j/6v/l/9z/2f/W/9b/2P/e/97/2v/b/93/4f/j
/+H/4P/g/9//3f/d/93/2//b/+D/4f/g/+L/5P/k/+X/5f/n/+n/6f/n/+X/6P/s//D/
8f/y//T/9f/z//T/9P/1//X/9P/0//P/8//1//f/9//3//n/+f/5//z/+v/5//n/+f/5
//j/+P/4//r/+//7//v/+f/5//n/+v/7//v/+//7//v/+//7//v/+//8//z//P/9////
/f/9//v//P/8//z/AAABAAQABQAEAAQABAAEAAMAAwAFAAUABwAKAAsADAAKAAgACgAK
AA4ADwAPABAADwARABEAEQARABIAEgASABYAGAAYABgAFwAXABkAGQAYABcAFwAZABsA
GwAcABwAGQAYABgAGAAWABYAFQAVABYAFQAUABMAEwATABEAEQAQAA0ADAAKAAgABgAG
AAgACAAGAAUABAADAAMAAQAAAAEAAAAAAAAAAAD///7//f/9//3//f/8//z//P/8//z/
/P/9//3/+//9//3//f/9//v//f/7//v/+v/6//v/+//7//z//f/9//v/+//7//v/+v/7
//3//f/7//v/+//5//v/+//7//v//P/9//7////9//z//P/7//3//f/8//z//v/+//7/
/f/9//3//v/+//7////////////+//7//v/+//////8AAP7//v/+//z//v//////////
/wAAAAD//////////////v/+//////////7//v/9//3//f/+//7/AQABAAIAAgAAAP3/
+//6//z//v///wAAAAAAAP///v/8//z//P/9/////////wAA/v/+//z//P/8//z//P/8
//v/+//7//v/+//7//z//P/+//7//v/+//7//P/7//v//P/7//r/+//8//3//f/+//v/
+//7//v//f/8//z//P/8//z//P/8//z//P/8//z//P/8//z//P/8//z//P/+//7//v/+
//z//P/8//z//P/8//z//P/+//7//v/+//z//P/8//z//v/+//7//v/9//z/+//6//z/
/P/8//z//v/+//7//v/8//z//P/8//7//v/+//7//f/8//v/+v/8//z//P/8//7//v/+
//7//P/8//z//P/+//7//v/+//z//P/8//z//v/+//7//v/+//7//v/+//3//f/9////
AQADAAUABwAFAAUABwAIAAcACAAJAAsADQAOAA8ADwAPABAAEQARABUAFgAZABoAGwAc
ABsAGgAdAB0AGwAbABoAGQAXABcAFgAWABYAFgAWABYAFQAVABAADQAJAAgABgAFAAUA
AgAEAAIAAQD+//v/+v/6//r/+//8//3/+//7//v/+//7//f//P/+//z//P/+//f/8//1
//j/+v/+/wQABQAIAA8AGgAmADQAQABIAFYAZABtAGIAUgBFAC4ADQD7//f/8v/v/+7/
7P/n/+D/2f/W/9j/2v/a/9r/3P/d/9//3f/b/93/3v/c/9v/2//Z/9n/2//f/+L/4//e
/9z/3v/g/+H/5//r/+v/6f/p/+v/7v/w/+z/7f/y//T/8//z//T/9P/1//X/+P/4//f/
9//1//f/9//3//f/9//3//r/+v/5//n/+f/3//b/9v/2//f/+f/6//v/+//7//v//P/8
//v/+v/5//r/+//8//3//v8AAAEAAgAAAAEA/v/9////AAAAAAAA/////wEAAQAEAAQA
BAAEAAUABQAHAAcACQAMAA0ADgAOAAwADgAOAA4ADwAPABAAEQATABMAEwAUABYAFwAY
ABoAHAAcABwAHAAbABwAGwAcABsAGwAdAB0AHQAeAB4AHQAcABwAHAAeAB4AHQAdABkA
FwAVABMAFAAVABQAFQAVABMAEwASAA8ADAALAAwADwAOAA4ADgALAAsACQAIAAUABAAE
AAQABgAFAAQAAwADAAMAAwACAAQABAAEAAQAAgADAAMAAQD/////////////AQD/////
/v/+/////////wAAAQABAAEAAQABAAEAAQABAAIAAQADAAMAAwABAP//////////AgAD
AAQABQADAAIAAgABAAEAAQAAAAAAAgACAAIAAQABAAEAAgACAAMABQAGAAcABwAGAAYA
BgAEAAUABQAGAAUABAADAAAAAQADAAQABQAFAAYABgAFAAUABQAFAAUABAAEAAUABQAF
AAQABAADAAMAAwAEAAQAAwADAAQABAADAAEAAAAAAAEAAgACAAIABAAEAAMAAgACAAIA
AgADAAEAAQABAAIABAAEAAIAAgACAAIAAgACAAEAAQABAAEAAQABAAIAAgACAAIAAgAC
AAAA/v/9//3/AQABAAEAAwABAAEAAAAAAAEAAQABAAEAAQAAAAIAAAAAAAAAAAAAAAAA
AAAAAAAAAAAAAAAAAQABAAEAAwAEAAUABgAHAAUABQAHAAgACQAKAAsADQAPABAAEQAR
AA8AEAARABEAFQAWABkAGgAcAB4AHgAeAB4AHQAaABkAGAAXABUAFQAUABQAFAAUABYA
FgAVABUAEwARAA4ADgAJAAcABgACAAQAAgABAP7//f/8//z//P/9//7////9//z/+//6
//n/+f/6//z//v/8//z/+//5//n/+v/8//7/AgAFAAgADwAaACYAMgA+AEgAVgBmAHMA
agBWAEsAOAAXAAUA/f/w/+X/6v/s/+f/4v/h/97/3v/e/97/3v/g/+P/5f/n/+f/5f/k
/+L/4f/h/+P/4f/f/+H/6P/n/+L/4v/m/+j/6//r/+v/6//r/+f/5//s//D/9P/3//r/
/P/9//n/9//2//b/9f/3//j/+P/5//f/+f/5//n/9//3//f/+v/7//v//P/9//v/+v/6
//r/+v/7//v/+//9//3//f/+//7//f/8//v//P/9//7////9//7//v/+/wEAAwABAAEA
AAAAAP///v8AAAEABAAFAAcACAAJAAoACAAHAAgABwAFAAgACQAKAAsACgANAA4AEAAR
ABEAEgATABUAFQAVABcAGAAYABgAGQAaABkAGAAZABkAGwAbABoAGQAZABsAHAAdAB8A
IAAfAB4AHgAeAB0AHAAaABkAGgAZABgAFwAVABUAEwATABUAEwATABIAEgAQABAAEgAR
AA4ADAAKAAcABwAFAAQABAAEAAUABgAGAAUABAADAAUABQAFAAQABAAEAAQABAAEAAUA
BQADAAMAAwADAAMABQAHAAUABQACAAIAAwADAAQABAAEAAMAAwADAAMAAwACAAMABQAF
AAUABQAFAAMAAwADAAMAAwADAAMAAwADAAQABAAFAAUABQAFAAQABAAGAAYABgAFAAcA
BwAIAAgABgAHAAcABwAGAAQAAwACAAMABQAGAAgACgAKAAoACAAIAAkACQAJAAcACAAI
AAcABgAFAAQAAwAFAAYACAAJAAkACAAIAAcABwAHAAgACAAHAAcACAAIAAgABwAHAAgA
BwAIAAgACAAIAAgABwAGAAQABAAEAAUABQAFAAUABgAGAAYABAAEAAQABAAEAAQABwAH
AAcABwAFAAUABgAGAAQABAAEAAQABAACAAEAAQADAAMAAwAFAAcACQAKAAwACgAJAAgA
BwABAAAAAgACAAIAAgACAAIAAgACAAIABAAEAAQABAACAAIAAgACAAQABAAEAAQAAgAC
AAIAAgACAAIAAgACAAIAAgACAAIAAAAAAAAAAAABAAIAAwAEAAMAAgABAP///////wEA
AgAFAAYABwAHAAUABwAIAAkACAAJAAsACwAOAA8ADwAPAA4ADwAPABEAFAAXABgAGgAa
ABoAGgAbAB0AGwAbABoAGgAZABoAGgAZABgAFwAWABYAFQAVABIAEAANAA0ADAAKAAkA
BQAEAAAA///8//v//P/8//z//P/8//z/+f/5//f/9//3//f/+P/4//j/+P/6//n/8//v
//L/9v/0//b/+/8AAAUADgAUAB4ALgA6AEYAVABfAGYAYgBXAEwAMwARAP//+P/t/+j/
7P/r/+T/2//W/9b/1v/W/9b/1v/V/9f/3//h/93/3P/c/9v/2f/b/93/3f/d/97/3//g
/97/3P/e/9//4f/j/+P/4f/j/+f/5P/i/+j/7//w//D/8f/z//L/8P/v/+3/8P/w/+//
7//v//H/8f/x/+//7//v//L/8v/x//H/8f/u/+z/6//q/+v/7f/u/+//8f/x//H/8v/x
//H/8f/x//L/8//0//X/9P/0//P/8v/1//f/9f/1//f/+P/4//j/9v/1//b/9f/3//j/
+f/6//n/+f/7//v/+f/8//3//v/8//r//P/8//7//////wAAAgAFAAYABwAGAAYABQAE
AAYACAAIAAgACQAJAAsACwAMAAsACwANAA8ADwAQABAADQAMAAwADAAOAA4ADQANAAwA
CwAKAAkACQAJAAcABwAHAAUABQAEAAAA/v/+/wAAAAD+//3//P/9//3/+//6//f/9v/2
//b/+P/3//b/9f/z//P/8//y//T/9P/0//T/9P/1//X/8//z//P/8//z//P/9f/z//P/
8v/y//P/8//y//L/8v/x//H/8f/x//H/8P/x//P/8//1//X/9f/z//H/8f/x//H/8f/x
//H/8f/y//L/8//z//P/8//y//L/8v/y//L/8f/v/+//8P/w//H/8//0//X/9P/y//H/
8P/w//H/8f/y//T/9P/0//L/8v/z//P/8//x//L/8v/x//P/8//z//P/8P/w//H/8f/z
//L/8v/x/+//7//w//D/8f/x//L/8v/x/+//7v/u/+//8P/w//D/8P/w/+//7v/u/+7/
7v/v/+3/7f/t/+7/8P/w/+7/7v/u/+7/7v/u//D/8f/y//P/7//t/+z/6v/s/+z/7P/s
/+3/7P/s/+3/7v/t/+z/7f/v/+//7v/u/+z/6//q/+n/7//y//D/7//u/+3/7P/s/+z/
7P/s/+r/6v/q/+r/6//s/+3/7v/s/+z/7P/s/+z/7P/s/+z/6v/q/+r/6f/q/+v/7v/w
/+//8P/x//H/8//1//b/9//4//n/+//7//v/+//6//n//P/9//3////+/wEAAgAEAAcA
CAAJAAsACwAJAAkACAAFAAMAAwACAAIAAgACAAIABAADAAMAAAD9//n/+P/2//X/9f/y
//L/8v/x/+7/7f/s/+z/7P/s/+n/6P/k/+P/5P/l/+b/5//o/+r/6P/m/+b/6f/n/+f/
6P/q/+z/8P/x//T/+/8CAAoAGgAqADQAQABOAFkAXABMAD0AMAAXAPn/6//m/93/2v/a
/9X/zv/J/8j/yv/K/8r/yv/M/83/zf/N/83/zf/O/87/zf/P/83/zf/N/8v/zP/P/9D/
0P/U/9j/2f/X/9f/2//b/9X/1f/Y/9r/3P/f/+D/4P/f/+P/5P/k/+X/5f/o/+j/5//n
/+X/5//n/+f/5//n/+f/6v/p/+f/5v/l/+j/6P/p/+r/6v/r/+v/6//q/+n/6P/o/+v/
6//r/+v/6//r/+v/6//r/+z/7P/s/+3/7//t/+3/7//w//D/8P/z//P/9f/1//P/8v/x
//D/8//z//X/9f/1//j/+f/6//z/+v/8//z//v//////AAAAAAEAAAD//wAAAgADAAQA
BAAGAAYABgAHAAcACQAJAAkACQAKAA0ADAALAAsACgALAAoACgAKAAoACgAJAAkABgAF
AAQAAwAEAAUABAAFAAQAAQAAAP7//P/6//r//P/8//r/+f/4//f/9//1//T/9v/2//f/
+P/3//X/8//x//L/8//0//T/8v/y//L/8v/w//H/8f/v//H/8f/x//H/8f/z//H/8f/y
//L/8//z//D/8P/w/+//7f/t/+3/7f/w//H/8//z//H/8f/x/+//8f/x//H/8f/x//H/
8f/x//D/8P/x//H/8v/z//P/9P/2//b/9v/1//T/8//z//L/8v/z//P/8//z//L/8v/y
//L/8//z//T/9v/2//b/9P/y//P/8//z//H/8v/y//H/9P/1//b/9//2//b/9//3//b/
9P/z//H/8//z//T/9P/0//P/8//y//L/8f/x//L/8//0//T/9P/y//L/8f/w//D/8P/w
//H/8//z//P/9P/0//T/8v/y//L/8v/y//L/8f/x//H/8f/w//H/8//0//T/9P/0//T/
8v/w/+//7//z//P/8//1//P/8//y//L/8f/x//H/8f/v/+7/7P/t/+7/7//w//H/8v/z
//T/8//y//H/8P/y//L/8v/y//D/8P/w//D/8P/w//D/8P/x//L/8//0//P/8v/x//D/
8v/y//L/8v/y//L/8v/y//H/8P/v/+7/7//w//H/8v/w//D/8P/w//D/8P/w//D/8v/y
//L/8v/x//D/7//u/+//8P/x//L/8f/w/+//7v/v//D/8f/y//L/8v/y//L/8f/w/+//
7v/x//L/8//0//P/8v/x//D/8P/w//D/8P/y//L/8v/x//H/8f/z//T/9//4//n/+f/3
//n/+v/7//z//f//////AAABAAEAAQACAAMAAwAFAAgACwAMAA4AEAAQABAAEQAQAA0A
DAAKAAoACQAKAAoACgAKAAoACgAIAAcABwAEAP//+//6//j/9//3//T/9P/z//P/8f/x
/+7/7v/u/+7/8P/w/+3/7f/t/+3/7f/t/+r/7P/u/+7/7P/r/+n/6f/u//L/9P/2////
CgANAA4AFgAmADIAPgBMAFoAXwBUAEQANQAeAP//8f/p/+D/3f/c/9r/0//Q/83/yv/K
/8z/zP/M/8z/z//R/9H/0f/R/87/zv/N/8v/yf/L/8v/z//U/9X/1P/U/9b/2P/V/9H/
0//X/9n/2f/b/9z/4P/k/+f/6P/m/+X/4//m/+b/5//n/+n/6v/q/+v/6f/r/+v/6//p
/+n/6f/s/+7/7f/t/+3/7f/s/+z/7P/q/+v/6//r/+3/7f/t/+7/7f/t/+3/7f/v/+//
7//v/+//8P/w//D/8f/z//H/8f/x//L/8v/y//L/8f/y//H/9P/2//j/+v/6//n/+v/5
//f/+v/7//z//P/6//z//P/+//////8AAAQABwAIAAkABwAGAAQAAgAGAAgACAAIAAsA
CwANAA0ACgAJAAkACwALAAsADAAMAA0ADAAMAAwADgAOAA0ADQAKAAkACAAHAAUABQAD
AAMAAwABAAEAAAD///7///8CAAEA/v/8//r/+v/7//r/+v/3//b/9v/2//b/9f/0//P/
8//z//P/8v/z//T/9f/2//X/9f/0//H/7//v/+//7//w//P/8v/z//L/8v/z//P/8f/w
/+//7f/u/+//8P/x//L/8//1//X/9f/1//X/8//x//H/8f/x/+//7//v/+//8f/y//T/
9f/z//P/8v/y//L/8v/y//H/8f/x//L/8v/y//P/8//z//T/9P/1//b/9f/1//T/9P/0
//T/9P/y//H/8f/w/+//8P/y//P/8//1//X/9f/1//P/8v/y//H/8//y//L/8f/x//H/
8v/y//X/9f/2//b/9P/x/+//7v/v//D/8P/w//D/8P/v/+7/7v/u/+7/7//v/+//7//w
//D/8P/u/+7/7v/u/+7/7v/v/+//7//v/+//7//w//D/7f/s/+v/6v/t/+z/7P/t/+3/
7f/t/+//7//v/+7/7v/r/+v/6//r/+v/7P/s/+7/7v/u/+7/7P/s/+z/7P/s/+z/7P/s
/+3/7f/t/+//8v/z//T/9f/z//P/9f/2//X/9v/3//n/+//8//3//f/9//7//////wEA
AgAFAAYACQAMAA0ADgALAAkABQADAAMAAwACAAMAAQAAAP///v8BAAIAAgADAAAA/f/5
//j/9P/z//P/8P/y//D/7//s/+v/6v/q/+r/6f/o/+f/4//l/+X/5f/l/+f/5v/k/+b/
6P/o/+f/5f/j/+T/5v/q/+7/8//4////CgASAB4ALAA4AEQAUgBZAFIAQgA5ACYABQDx
/+v/4P/V/9T/1P/N/8T/w//I/8b/xP/E/8T/xP/H/8v/y//L/8v/yP/I/8n/yf/F/8X/
yf/N/9D/z//Q/9D/0P/Q/8v/yf/N/9X/1//T/9H/1P/Y/9r/2//e/97/4f/h/+D/4P/h
/+H/4P/g/9//3//h/+P/4//j/+L/4f/g/+L/4//j/+T/5f/l/+T/5P/k/+L/4//j/+P/
4v/h/+D/4P/j/+P/4//j/+X/5f/l/+X/5f/m/+b/5v/m/+f/5P/j/+b/6P/p/+r/6v/p
/+r/6f/r/+z/7f/u/+7/7f/u/+3/7f/w//H/8v/y//D/8v/y//L/8//z//T/9f/3//f/
9//5//r/+v/6//z//v/+//7//f/9///////+//3//f///wEAAQACAAIA///+//7//v/8
//z/+//7//z/+//6//n/9//3//X/9f/3//X/9f/0//D/7v/u//D/7v/s/+v/6v/t/+//
7//q/w==
         </WaveFormData>
      </LeadData>
      <LeadData>
         <LeadByteCountTotal>10000</LeadByteCountTotal>
         <LeadTimeOffset>0</LeadTimeOffset>
         <LeadSampleCountTotal>5000</LeadSampleCountTotal>
         <LeadAmplitudeUnitsPerBit>4.88</LeadAmplitudeUnitsPerBit>
         <LeadAmplitudeUnits>��V</LeadAmplitudeUnits>
         <LeadHighLimit>2147483647</LeadHighLimit>
         <LeadLowLimit>268435456</LeadLowLimit>
         <LeadID>V1</LeadID>
         <LeadOffsetFirstSample>0</LeadOffsetFirstSample>
         <FirstSampleBaseline>0</FirstSampleBaseline>
         <LeadSampleSize>2</LeadSampleSize>
         <LeadOff>FALSE</LeadOff>
         <BaselineSway>FALSE</BaselineSway>
         <ExcessiveACNoise>FALSE</ExcessiveACNoise>
         <MuscleNoise>FALSE</MuscleNoise>
         <LeadDataCRC32>225821612</LeadDataCRC32>
         <WaveFormData>
8P/w//D/8P/w//D/8P/w//L/8v/y//L/8P/w//D/8P/y//L/8v/y//L/8v/y//L/9P/0
//T/9P/2//b/9v/2//b/9v/2//b/9v/2//b/9v/4//j/+P/4//b/9v/2//b/9v/2//b/
9v/0//T/9P/0//b/9v/2//b/9P/0//T/9P/y//L/8v/y//T/9P/0//T/8//y//H/8P/w
//D/8P/w//D/8P/w//D/7v/u/+7/7v/w//D/8P/w//L/8v/y//L/8v/y//L/8v/y//L/
8v/y//T/9P/0//T/9P/0//T/9P/y//L/8v/y//T/9P/0//T/9P/0//T/9P/y//L/8v/y
//T/9P/0//T/8//y//H/8P/x//L/8//0//T/9P/0//T/9P/0//T/9P/2//b/9v/2//j/
+P/4//j/+v/6//r/+v/6//r/+v/6//z//P/8//z//v/+//7//v/8//z//P/8//z//P/8
//z//P/8//z//P/8//z//P/8//7//v/+//7//P/8//z//P/6//r/+v/6//r/+v/6//r/
+P/4//j/+P/5//r/+//8//r/+v/6//r//P/8//z//P/8//z//P/8//v/+//7//v//f/+
//////8AAAAAAAD/////////////AQABAAEAAgAAAAIAAwADAAUABQAFAAQABQAAAPz/
+f/2//T/8v/y//H/8P/w//D/7f/t/+3/7//w//D/8P/x//H/8v/z//P/9f/0//T/9P/1
//X/9f/1//X/9f/2//b/9v/2//b/+P/2//b/9v/2//j/+v/5//r/+v/7//z//f8DAAsA
FAAfACgAMwA7AEIARgBDADsALwAgABIABAD8//r/AQAEAAUADQAZAB0AGAAYABgAFgAf
AC0AOwBIAFMAYwBwAHsAhACNAJQAlgCZAKAApACjAKQAqQCuALIAtQCzALMAsQCqAKgA
pwCkAKIAnACOAH4AcQBkAFMAQwA3AC4AIwAaABgAFQAPAA0ADAAKAAcABgAEAAIAAgAA
AP///f/6//f/9v/1//X/9//1//T/8v/x//D/8P/w//D/7//v/+//7//t/+3/6//r/+n/
6f/p/+j/6P/n/+b/5P/k/+L/4f/g/+D/3//e/9z/2v/Y/9f/1f/U/9L/0P/P/87/zP/K
/8n/x//F/8L/v/++/7z/uv+4/7b/tP+y/7D/r/+u/6z/qP+o/6j/p/+k/6H/oP+e/57/
nv+e/5//n/+f/5//n/+f/6D/oP+i/6T/pv+o/6r/rP+v/7H/s/+4/7z/wP/E/8f/y//O
/9H/1v/a/93/4P/j/+b/5//q/+3/7//w//L/9f/2//b/9v/2//b/9//4//f/9//3//f/
+f/5//n/+f/5//n/+P/4//n/+f/5//n/+f/5//n/+f/6//v//P/9//3//f/+//7//v/+
//3//f////////////7//v/+//7//P/8//z//P/8//z//P/7//n/+f/5//n/+f/5//n/
+f/3//f/+P/4//j/9//3//f/+f/5//n/+f/5//n/+f/5//n/+f/5//n/9//3//f/9//5
//n/+f/5//n/+f/5//n/+f/5//n/+f/7//v//P/8//z//P/8//z//P/7//v/+//+//7/
/f/9//3//v/+//7////////////////////////////+//7/AAAAAAAAAQD/////////
/wEAAAAAAAEAAQABAAEAAAABAAEAAQABAAEAAQABAAEAAQABAAEAAQACAAIAAgACAAIA
AwADAAMAAwADAAMAAwADAAMAAwADAAEAAQABAAEABAAFAAQABAAEAAQABAAEAAQABAAE
AAUABgAHAAgACAAIAAgACAAIAAgACAAIAAoACgAKAAoACgAKAAoACgAKAAsACwALAAsA
CwAMAA0ADwARABIAEwATABMAEwATABUAFQAVABUAFgAWABgAGQAbABsAGwAbABgAFwAS
AA4ACwAKAAgABgAIAAcABgAGAAQAAwADAAMAAwAEAAQABAAFAAcACAAJAAkACQAIAAgA
CgALAAsACwALAAsACwAMAAoACgAKAAoADAAMAAwADAAMAAwADAANABAADgAPABAAFQAZ
ACEAKgAzADwARQBRAFoAXABbAFUARwA4ACgAGAAOAAwAEwAYABkAIQAtADEALAAsACoA
KAAvAD8ASwBWAGEAcQB+AIcAkgCdAKQApgCrALIAuAC3ALoAvwDCAMYAyQDLAM0AywDG
AMIAvwC+ALgAsgCqAJoAiwCAAHEAXwBRAEYAOwAwACwAKQAnACMAIgAgAB0AGQAWABMA
EgARABEAEAAOAA8ADgANAA0ADQALAAoACAAJAAgACAAIAAYABQAFAAUABQADAAMAAQAD
AAEAAQABAAAAAAD///7/AAAAAP7//f/8//z/+//6//v/+v/5//n/9v/0//H/7v/r/+r/
6P/m/+P/4f/f/9z/2f/Y/9b/1P/Q/87/zP/K/8X/w//B/77/u/+6/7n/t/+0/7H/sP+u
/6z/qv+o/6f/pf+l/6X/pf+j/6T/pP+m/6f/qP+p/6r/qv+t/6//sf+z/7b/uf+8/77/
wf/D/8X/xv/K/83/0P/R/9T/1f/Y/9n/2//c/97/3f/e/97/3v/g/+D/4f/i/+L/4f/g
/9//3f/d/93/3f/d/93/3P/c/9n/2f/Z/9n/2f/Z/9n/2f/Z/9n/2f/Z/9f/1//Y/9j/
1v/W/9X/1f/V/9X/1f/V/9b/1v/W/9b/1P/U/9T/1P/W/9b/1v/V/9P/0//T/9P/0f/R
/9H/0f/T/9P/1P/U/9L/0f/R/9H/0f/R/9H/0f/T/9P/0//T/9H/0f/R/9H/0//T/9P/
0//R/9H/0f/R/9P/0//T/9P/0f/R/9H/0f/R/9H/0v/S/9L/0v/S/9L/0v/R/9H/0f/U
/9T/0//T/9H/0v/S/9L/0//T/9P/0//T/9P/0//T/9H/0f/Q/9D/0P/Q/9D/0f/R/9H/
0f/R/8//zv/O/8//0f/R/9H/0P/R/9H/0f/R/9H/0f/R/9H/0f/R/9H/0f/S/9L/0v/S
/9D/0f/R/9H/0f/R/9H/0f/R/9H/0f/R/9P/0//T/9P/0v/R/9L/1P/U/9T/1P/U/9T/
1P/U/9b/1v/W/9b/1v/W/9b/1v/U/9T/1P/U/9X/1v/X/9j/2P/Y/9j/2P/Y/9j/2P/Y
/9r/2v/a/9r/2v/a/9r/2v/c/9z/3P/c/9z/3f/d/93/3f/d/97/3//f/+H/4v/j/+P/
4//j/+P/4//j/+P/4//k/+T/5v/n/+f/5//n/+f/6P/n/+L/3v/Z/9j/1v/U/9b/1f/U
/9T/1P/T/9P/0//V/9b/1v/W/9n/2//c/93/3//f/97/3v/e/9//3//f/93/3f/d/97/
4P/g/+D/4P/i/+L/4v/i/+D/4P/g/+H/4v/i/+P/5P/n/+v/8//8/wMADAAXAB8AJgAq
ACkAIwAXAAgA+v/q/+D/4P/n/+z/6//x//3/AQD+//7//v/8/wMADwAdACgAMwA/AE4A
WQBkAG8AeAB6AH8AhgCKAIsAjACPAJYAnACfAKEAnwCfAJwAlgCRAI4AigCEAHwAbABd
AFIAQwAxACMAGAANAAIA/v/9//v/9//2//T/8f/x/+7/6//q/+n/6f/o/+b/5f/k/+P/
4//j/+H/4P/e/93/3P/c/9z/3P/b/9v/2//d/9v/2//Z/9n/1//X/9f/1//Y/9j/2P/W
/9b/1P/T/9D/0P/P/87/z//O/83/zf/L/8r/yP/G/8f/xv/E/8L/wf+//73/uv+4/7j/
t/+2/7b/tP+y/7D/rP+r/6r/qP+m/6b/pv+l/6T/of+g/57/nf+c/5v/m/+b/5v/m/+b
/53/nv+e/6D/ov+k/6b/qP+o/6v/rf+v/7P/tv+5/7z/v//D/8b/yf/K/87/0f/U/9f/
2v/b/97/4P/h/+H/4v/j/+T/5P/k/+T/5P/l/+b/5f/l/+X/5f/l/+X/5f/l/+T/4//h
/+D/4f/h/+H/4f/h/+H/4f/h/+H/4f/h/+H/3//f/+D/4P/e/97/3f/d/9v/2//b/9v/
3v/e/97/3v/c/9z/3P/c/97/3v/e/93/2//b/9v/2//b/9v/2//b/9n/2f/a/9r/2P/X
/9f/1//Y/9n/2v/b/9v/2//b/9v/2f/Z/9n/2f/b/9v/2//b/9v/2//b/9v/2//b/9v/
2//b/9v/2//b/9v/2//c/9z/2v/a/9r/2v/a/9n/2f/Z/9z/3P/b/9v/2f/a/9r/2v/b
/9v/2//b/9v/2//b/9v/2//b/9r/2v/c/9z/3P/d/9v/2//b/9v/3f/c/9z/3f/d/93/
3f/c/9n/2f/Z/9n/2f/Z/9n/2f/Z/9n/2f/Z/9j/2P/Y/9j/2v/b/9v/2//Z/9n/2f/Z
/9n/2f/Z/9n/2f/Z/9n/2f/a/9v/3P/e/97/3v/e/93/3P/b/9r/3P/c/9z/3P/e/97/
3v/e/97/3v/e/97/3v/e/9//3//f/9//3//g/+P/4//l/+b/5f/l/+X/5f/l/+X/5f/l
/+f/6P/o/+r/6f/p/+n/6f/o/+b/5P/e/93/2//b/9r/2v/a/9n/2P/Y/9j/1//X/9f/
2f/a/9r/2v/b/93/3v/h/+H/4f/g/97/3v/f/9//3//f/9//3//g/+D/4P/g/+L/5P/k
/+T/5P/k/+T/5P/l/+b/5v/p/+7/8//7/wMADAAXACAAKwAzADgAOgA3AC8AHwAQAAQA
+P/y//j/AQAEAAcAEwAdABsAGAAWABIAFgAhADEAQQBOAF0AbQB4AIEAigCTAJYAmgCh
AKYApgClAKYAqQCuAK4ArwCvAK0AqQCiAKAAnwCaAJQAjAB+AHAAYwBWAEUANQArACAA
FwAUABQAEwARAA0ADAAKAAcABwAEAAEAAAACAAMAAwACAAEAAAD/////AAD//////v8A
AAAAAQACAAQAAwADAAMABQADAAMAAQACAAEAAgADAAQABAADAAIAAwAEAAMAAwAEAAQA
AwACAAMAAgABAAEAAQAAAP7//P/7//r/+P/2//f/9f/z//D/7//u/+z/6v/o/+b/5P/i
/+D/3//e/9z/2v/a/9r/2f/Y/9X/1P/S/9P/0v/R/9H/0//T/9P/0//T/9T/1P/W/9r/
3P/e/+D/4v/l/+f/6f/t//D/8//2//v///8CAAUACAAMAA8AEgAVABgAGQAcAB8AIQAi
ACQAIwAkACQAJAAmACYAJwAoACcAJwAnACcAKQApACkAKQArACsAKgAqACcAJwAnACcA
KAApACoAKwApACkAKQApACkAKQAqACoALAAsACsAKwAtAC0ALQAtADAAMAAwADAAMAAw
ADAAMAAyADIAMgAxADEAMQAxADEAMwAzADMAMwAzADMANAA0ADQAMwAzADMAMwAzADMA
MwA1ADUANQA1ADUANQA1ADUANwA3ADcANwA1ADUANQA1ADUANQA1ADUANwA3ADcANwA1
ADUANgA2ADYANgA2ADYANgA1ADUANQA0ADQAMwAzADIAMgAxADAALQAtAC0ALQAtAC0A
LQAtAC8ALwAuAC4ALgAuAC4ALwAvAC8ALwAvADEAMAAwADEAMwAzADMAMgAxADEAMQAx
ADEAMQAxADEAMQAxADEAMQAyADIAMgAyADQANQA1ADUANQA1ADUANQA3ADcANwA3ADcA
NwA3ADcAOAA3ADgAOAA4ADgAOAA2ADYANgA2ADYANgA2ADYAOAA4ADgAOAA2ADYANgA2
ADYANgA2ADYANAA0ADQANAA0ADQANAA0ADQANAA0ADQAMgAyADIAMgAyADIAMgAyADIA
MgAyADIAMgAyADIAMgAyADIAMgAyADEAMAAvAC4AMAAwADAAMAAwADAAMAAwADAAMAAw
ADAALgAuAC4ALgAsACwALAAsAC4ALgAuAC4ALgAuAC4ALgAuAC4ALgAuADEAMQAxADEA
MQAyADMAMwAzADQANQA1ADMAMwAzADMAMwAzADMANAA2ADgAOQA5ADkAOQA5ADgANQAw
ACwAKQAqACgAJgAmACMAIgAiACIAIgAjACQAJwAqACoAKgArAC0ALgAvAC8ALQAsACwA
LAAtAC0ALQAtAC8ALwAwADAAMAAwADAAMgAyADIAMgAyADIANAA1ADQANAA1ADgAPQBF
AE0AWABjAGwAdwB/AIIAggB/AHUAZwBYAEoAPgA8AEAARQBEAEcAVQBdAFkAVgBWAFIA
VgBjAHEAfwCMAJsAqQC0ALsAxgDPANAA1ADZAN4A3gDdAOAA4wDoAOoA6QDrAOsA5QDg
AOAA3QDWANAAyAC4AKoAnwCSAIEAcwBnAFoAUQBOAEwASQBJAEUARABCAD8APwA8ADkA
OAA3ADcANgA0ADMAMgAxADEAMwAxADAALgAvAC4ALgAuACwAKwArACsALgAtAC4ALQAv
AC0ALQAtACwALAArACoAKwAsACsAKwApACgAJgAkACMAIgAhACEAHQAcABoAGAAVABQA
EgAQABEADwANAAoABwAGAAQAAgACAAAA/v/8//r/+f/4//b/8v/y//L/8f/y/+//7v/s
/+n/6P/n/+f/5//n/+f/5//p/+r/6v/s/+7/8P/y//T/+P/7//3///8DAAYACQAMAA8A
EwAWABkAHgAiACUAKAArAC4ALwAyADMANQA2ADgAOwA8ADwAPAA+AD4APwBAAEAAPwA+
AD0APwA/AD8APwA/AD8APgA+AD0APQA9AD0APQA9AD0APQA9AD0APQA9AD8APwBAAEAA
PgA+AD0APQA/AD8APwA/AD4APgA+AD4APAA8ADwAPAA+AD4APgA9AD0APQA9AD0APwA/
AD8APwA/AD8AQABAAD4APQA9AD0AOwA7ADsAOwA7ADsAOwA7ADsAOwA7ADsAPQA9AD0A
PQA9AD0APQA9AD0APQA9AD0APQA9AD0APQA9AD0APgA+AD4APgA+AD4APgA9AD0APQA+
AD4APQA9AD8AQABAAEAAPQA9AD0APQA9AD0APQA9ADsAOwA6ADoAOgA6ADoAOwA7ADsA
OwA7ADsAOgA6ADsAOwA7ADsAOgA7ADsAOwA7ADsAOwA7ADsAOwA7ADsAOwA4ADgAOAA4
ADgAOQA5ADkAOQA5ADkAOQA3ADcANwA3ADcANwA3ADcANgA1ADQANAA0ADQANAAyADIA
MgAyADIAMgAyADIAMwAzADMAMwAxADIAMwAzADIAMgAyADEALwAvAC8ALwAtAC0ALQAu
ACwALgAvAC8ALgAtACwAKgAmACAAGwAXABcAFgAVABYAFAASABEAEAANAA0ADQAPAA4A
DgAOAA8AEQASABMAEwASABAADwAOAA4ADQAMAAsADQANAA4ADgAMAAwADAAOAA0ADAAL
AAoADgAOAA0ADAAMAA0AEgAXAB0AJwAwADkARABNAFUAWABYAFUASQA7ACwAHAAQAA4A
EgAXABgAGwAnADEALwAqACgAKAAsADUARwBVAGAAbwB9AIgAkQCaAKMAqACsALMAuAC4
ALkAvADBAMYAxgDHAMcAxQDDAL4AugC5ALYArgCkAJYAhgB5AGoAWwBNAEEANgArACYA
IgAfAB0AGQAYABYAEwARAA4ACwAKAAkACQAIAAYABQAEAAMAAwADAAEAAAD+/////v/+
//7//f/7//r/+f/7//n/+f/3//n/9//3//f/9P/0//P/8v/y//L/8P/v//D/8P/v/+7/
6//q/+n/6f/p/+j/5v/k/+P/4v/g/97/3f/b/9n/1v/V/9T/0v/Q/9D/zv/M/8r/xv/F
/8T/wv++/77/vv+9/77/u/+6/7j/tf+0/7P/s/+z/7P/s/+z/7P/tP+0/7b/uP+6/7z/
vv/C/8X/x//J/8v/zv/R/9T/1f/Z/9z/3//i/+b/6f/s/+3/8P/x//T/+f/7//z//v//
/wAAAAAAAAAAAAABAAIAAQABAAEAAQABAAEAAQABAP/////+//7//f/9//3//f/7//v/
+//7//n/+f/5//n/9//3//j/+P/6//r/+f/5//f/9//3//f/+v/6//r/+v/6//r/+v/6
//j/+P/4//f/+f/5//n/+f/3//f/9//3//f/9//4//j/+P/3//f/9//1//X/9f/1//b/
9//4//n/9//3//f/9//1//X/9f/1//f/9//3//f/9//3//f/9//3//f/9//3//T/8//z
//L/9P/0//T/9P/y//H/8f/x//L/8v/x//H/8//0//T/9P/z//P/8//z//P/8//z//P/
8//z//L/8v/0//T/9P/1//P/8//z//P/8//y//L/8//z//P/8//y//H/8f/x//H/7//v
/+//7//v/+//7//v/+3/7P/r/+r/6v/r/+v/6//r/+v/6//r/+z/7f/u/+//7f/t/+3/
7f/o/+f/6P/o/+j/6P/o/+j/6P/o/+j/6P/o/+j/6P/o/+j/6P/o/+b/5v/m/+b/6P/o
/+j/6P/o/+j/6P/o/+j/6P/o/+j/6P/o/+j/6P/o/+j/6P/o/+b/5v/m/+f/6f/p/+n/
6f/q/+v/6//t/+7/7//v/+//7//v/+//7//v/+//8P/w//L/8//z//P/8//z//L/8f/s
/+j/5f/k/+L/4P/g/9//3P/c/9z/2//b/9v/3f/e/97/3v/f/+H/5P/l/+X/5f/k/+T/
5P/l/+X/5f/l/+X/5f/m/+b/5v/k/+T/5v/m/+j/6P/o/+j/6v/p/+r/6P/p/+z/7f/z
//v/BAALABQAHQAnACwALgAtACkAHQAQAAAA8v/k/+D/5f/s/+3/8f/9/wMAAgACAP7/
+v/9/wkAFwAkADEAPQBKAFUAXgBnAHAAdAB5AH4AhACDAIQAhQCMAJIAlQCVAJUAlQCS
AIwAiQCEAIAAegByAGQAVQBKAD0ALQAfABIABwD+//j/9//1//H/8P/u/+v/6f/m/+P/
4v/f/9//3v/c/9v/2v/Z/9n/1//V/9T/0v/T/9L/0v/S/9L/0f/R/9H/0f/P/8//zf/O
/83/zv/P/9D/0P/P/87/zP/M/8r/yf/K/8r/yf/I/8f/xv/F/8X/w//C/8D/vv+//77/
vP+6/7v/uf+3/7T/s/+y/7D/rv+s/6r/qP+m/6b/pf+k/6L/oP+g/6D/n/+c/5n/mP+W
/5f/lv+V/5X/lf+V/5X/lf+X/5j/mP+a/5r/nP+e/6D/ov+l/6f/qf+v/7L/tf+4/7v/
v//C/8X/yP/M/8//0v/T/9b/1//a/93/3//g/+L/4f/i/+L/4v/i/+L/4//k/+P/4//j
/+P/4f/h/+H/4f/h/+H/4P/g/9//3//f/9//3f/d/93/3f/d/93/3f/d/93/3f/e/97/
4P/g/9//3//d/93/3f/d/97/3v/e/97/4P/g/+D/4P/e/97/3v/d/9//3//f/9//3f/d
/93/3f/f/9//4P/g/+L/4f/h/+H/4f/h/+H/4f/h/+H/4f/h/+H/4f/h/+H/4P/f/97/
3f/d/93/3f/d/93/3f/d/93/3//f/9//3//f/9//4P/g/97/3v/e/97/4P/f/9//3//g
/+D/3//f/+H/4v/i/+L/3//f/9//3//f/9//3//f/+H/4f/g/+D/4v/i/+L/4//j/+P/
4//j/+P/4v/i/+P/5//n/+f/5v/l/+X/5f/l/+f/5//n/+f/5f/l/+X/5f/k/+T/5P/k
/+T/5f/l/+X/5f/l/+X/5f/n/+f/5//n/+f/5//n/+f/6v/p/+r/6P/o/+j/6P/q/+r/
6v/q/+j/6P/o/+j/6f/q/+v/7P/r/+r/6f/o/+r/6v/q/+r/6v/q/+r/6//p/+n/6f/p
/+v/7f/u//H/9P/1//X/9f/3//f/9//3//n/+f/6//r//P/9//3//f/7//v/+v/5//b/
8v/v/+7/7f/s/+3/7f/t/+7/7//v/+3/7f/v//D/8f/y//T/9//4//n/+f/5//r/+v/6
//v//P/9//7//////wAAAAAAAP7//v8AAAAAAgACAAIAAgACAAMABAAEAAcACgANABEA
GQAiAC0ANgA/AE0AVABUAFEASwA9AC4AIAASAAwADAATABgAGQAfAC0ALwAuACwAKgAq
ADEAPQBNAFoAZwB3AIIAjQCYAKEAqACqAK0AtAC2ALUAtgC5AMAAxADFAMMAwwC/ALoA
tgC1ALIArgCqAJwAjACBAHQAZQBVAEcAPgA1AC4ALAArACkAJQAkACIAHwAeABwAGgAa
ABsAGwAaABgAFQAUABMAEwAVABMAEgAQABAAEAARABIAEAAPAA8ADwANAAsACwAJAAsA
CQAJAAkACgAKAAkACAAIAAgABgAFAAQABAADAAIAAwACAAEAAQD///7//P/6//n/+P/2
//T/8//x/+//7P/q/+r/6f/o/+j/5v/k/+L/4P/f/97/3P/Y/9j/2P/X/9T/0f/Q/87/
z//O/83/zf/N/83/zf/N/8v/zP/M/87/0v/U/9b/2P/Y/9v/3f/f/+P/5v/p/+z/8f/1
//j/+//8/wAAAwAGAAkADAANABAAEgATABMAFAAVABYAFgAWABYAFgAXABgAFwAXABcA
FwAXABcAFwAXABcAFwAWABYAFwAXABcAFwAXABcAFwAXABUAFQAVABUAFwAXABgAGAAY
ABgAFwAXABkAGQAZABkAGAAYABgAGAAYABgAGAAYABgAGAAYABcAFwAXABcAFwAZABkA
GQAZABkAGQAaABoAHAAbABsAGwAcAB0AHgAfAB4AHQAcABsAHAAdAB4AHwAhACEAIQAh
ACEAIQAhACEAIwAjACMAIwAiACEAIAAfACEAIQAiACIAJAAkACQAJAAkACMAIwAjACQA
JAAjACMAIwAkACQAJAAjACMAIwAjACEAIQAhACEAIQAhACAAIAAiACIAIgAjACIAIQAg
AB8AHQAcABwAHQAfAB8AHwAeAB8AHwAfAB8AHwAfAB8AHwAfAB8AHwAfAB4AHgAeAB4A
HgAfAB8AHwAfAB8AHwAfACEAIQAhACEAIAAfAB4AHQAcAB0AHAAeAB4AHgAeABwAHAAc
ABwAHgAeAB4AHgAgACAAIAAgACAAIAAgACAAIAAgACAAIAAgACAAIAAgACAAIAAgACAA
IgAiACIAIgAiACIAIgAiACQAJAAkACQAJgAmACYAJgAmACYAJgAmACQAJAAkACQAJgAm
ACYAJgAoACgAKAAoACYAJgAmACYAKAAoACgAKAAqACoAKgAqACoAKgAqACoAKgAqACoA
KgAoACgAKAAoACYAJgAmACYAJAAkACQAJAAkACQAJAAlACUAJQAlACUAJgAnACcAKQAq
ACsAKwArACsAKwArACsAKQApACoAKgAsAC0ALQAtAC0ALQAsACsAKAAkACEAIAAeABwA
HAAbABoAGgAaABkAGwAbAB0AHgAdABwAHAAdAB4AHwAfAB8AIAAgACAAIQAfAB8AHwAf
AB8AIAAgACAAHgAeACAAIAAiACIAIgAiACQAJQAkACYAJwAoAC8AOQBDAEwAVQBgAGsA
cwByAGwAZQBbAE0AQAAwACgAKAAwADMANAA7AEkATQBJAEgARgBAAEYAUQBhAG0AegCL
AJkAoACnALIAtwC4ALwAwwDGAMQAwwDIAMsAzgDOAMsAywDJAMMAwADAAL0AtgCsAJ4A
jACAAHMAZgBXAEsAPwAyACsAKAAkAB0AGQAXABYAFAARAA8ADAAJAAgABgAFAAMAAAD9
//z/+//7//n/9//2//T/9f/0//T/9P/z//H/8P/v//H/7//v/+3/6//p/+n/6f/o/+j/
5//m/+j/6P/m/+X/4v/i/+H/4P/d/9z/2//b/9n/2P/W/9T/1f/U/9L/0P/R/8//zf/K
/8n/yP/G/8T/xP/C/8D/vv+8/7v/uv+4/7T/tP+0/7P/sP+t/6z/qv+n/6b/pf+l/6X/
pf+l/6X/pf+m/6b/qP+o/6r/rP+u/7D/s/+1/7f/u/++/8H/xP/H/8v/zv/R/9T/2P/b
/97/3//i/+P/5v/r/+3/7v/w/+//8P/w//D/8P/w//H/8v/x//H/8f/x/+//7//v/+//
8f/x//D/8P/x//H/8f/x//H/8f/x//H/8//z//P/8//z//P/9P/0//b/9v/1//X/9P/z
//L/8f/y//L/8v/y//T/9P/0//T/8v/y//L/8f/z//P/8//z//H/8f/x//H/8//z//T/
9P/y//H/8f/x//H/8f/x//H/8//z//P/8//x//H/8f/x//H/8f/x//H/7//v/+//7//t
/+3/7f/t/+//7//v/+//7//v//D/8P/y//L/8v/y//D/7//v/+//8P/w/+//7//v//D/
8P/w/+//7//v/+//7f/t/+3/7f/v/+//7v/u/+z/7P/s/+3/7f/t/+3/7f/t/+z/7P/t
/+//7//v/+7/7f/t/+3/7f/r/+v/6//r/+z/7f/u/+//7P/s/+z/7P/s/+3/7f/t/+//
7//v/+//7v/t/+z/6//r/+v/6//r/+z/6//q/+r/6v/q/+r/6v/q/+r/6v/o/+j/6P/o
/+v/6//r/+v/7P/u//D/8f/w//D/8P/v//H/8f/x//H/8//z//P/9P/2//j/+f/5//f/
9//3//b/9P/u/+n/5f/l/+T/4//k/+H/4P/g/+D/3f/d/93/3//i/+L/4v/j/+L/4v/i
/+H/4f/g/+D/4P/f/9//3//f/9//3//g/+D/3//e/93/3v/c/9z/3P/c/97/3v/f/97/
3v/f/+L/5f/r//X//v8JABYAIQAnACoAJgAfABMABQD2/+j/3P/Y/9z/4f/i/+f/8//7
//n/9v/y/+7/9P///wsAGQAoADcAQwBOAFcAYABpAGwAbgB1AHwAegB7AHwAgQCEAIYA
hQCFAIMAfwB+AH4AewB2AG4AYABSAEQAOQAoABUABwD9//L/5//i/97/2f/V/9X/1P/S
/8//y//I/8X/xP/D/8P/wv/A/7//vv+9/73/vf+7/7r/uP+3/7b/tv+2/7T/s/+z/7P/
sv+v/67/q/+s/6v/rP+t/6z/rP+r/6r/q/+s/6v/q/+o/6j/p/+m/6X/pP+j/6P/of+g
/57/nP+d/5z/mv+Y/5f/lf+T/5D/j/+O/4z/iv+I/4b/hP+C/4L/gf+A/37/ef94/3f/
df90/3H/cP9u/23/bP9r/2v/af9p/2n/af9r/2z/bP9u/3D/cv90/3b/ev99/3//gf+F
/4j/i/+O/5H/lf+Y/5v/oP+k/6f/qv+s/67/rv+w/7P/tf+2/7j/uf+6/7r/uv+6/7z/
u/+6/w==
         </WaveFormData>
      </LeadData>
      <LeadData>
         <LeadByteCountTotal>10000</LeadByteCountTotal>
         <LeadTimeOffset>0</LeadTimeOffset>
         <LeadSampleCountTotal>5000</LeadSampleCountTotal>
         <LeadAmplitudeUnitsPerBit>4.88</LeadAmplitudeUnitsPerBit>
         <LeadAmplitudeUnits>��V</LeadAmplitudeUnits>
         <LeadHighLimit>2147483647</LeadHighLimit>
         <LeadLowLimit>268435456</LeadLowLimit>
         <LeadID>V2</LeadID>
         <LeadOffsetFirstSample>0</LeadOffsetFirstSample>
         <FirstSampleBaseline>0</FirstSampleBaseline>
         <LeadSampleSize>2</LeadSampleSize>
         <LeadOff>FALSE</LeadOff>
         <BaselineSway>FALSE</BaselineSway>
         <ExcessiveACNoise>FALSE</ExcessiveACNoise>
         <MuscleNoise>FALSE</MuscleNoise>
         <LeadDataCRC32>890143547</LeadDataCRC32>
         <WaveFormData>
+v/6//r/+v/6//r/+v/6//v//P/9//7//P/8//z//P/9//7///8AAAAAAAAAAAAAAAAA
AAAAAAABAAIAAwAEAAQABAAEAAQABgAGAAYABgAGAAYABgAGAAQABAAEAAQABgAGAAYA
BgAGAAYABgAGAAYABgAGAAYABgAGAAYABgAGAAYABgAGAAYABgAGAAYABAAEAAQABAAG
AAYABgAGAAYABgAGAAYABAAEAAQABAAEAAQABAAEAAIAAgACAAIAAQAAAP///v/8//z/
/P/8//z//P/8//z//v/+//7//v/8//z//P/8//z//P/8//z/+v/6//r/+v/5//j/9//2
//j/+P/4//j/9//2//X/9P/2//b/9v/2//b/9v/2//b/9v/2//b/9v/2//b/9v/2//X/
9P/z//L/8P/w//D/8P/w//D/8P/w//D/8P/w//D/8v/y//L/8v/y//L/8v/y//D/8P/w
//D/8P/w//D/8P/u/+7/7v/u/+//8P/x//L/8P/w//D/8P/y//L/8v/y//T/9P/0//T/
9P/0//T/9P/1//b/9//4//b/9v/2//b/+P/4//j/9//3//j/+P/4//f/9//3//j/+v/6
//v/+//6//v/+v/5//v/+//7//z//P/9//3//f/9//7//v/+/wAAAAAAAAAA/f/8//r/
+f/6//n/+P/3//X/9P/0//X/8//z//T/9P/2//b/9v/2//T/9f/1//X/8//x//D/8P/w
//D/8f/x/+//7//w//D/8v/x//H/8f/v/+//8P/w//L/8v/y//T/9P/0//T/9//9/wYA
DwAdACwAPQBOAF8AbAB1AH8AhACDAHsAdQB3AIUAlQCdAJgAjAB/AGoAVwBBACsAGgAf
ADMASQBeAHMAhgCTAJQAkACNAIAAYwBOAEkAOwAhABAACgADAPj/6//h/9j/0P/J/8X/
x//L/8//0v/T/9H/z//R/9P/0//W/9n/2f/Z/+D/4//k/+X/5//n/+b/5//n/+f/5//l
/+X/5v/m/+b/5v/m/+b/5v/m/+b/5//l/+X/5f/l/+f/5//n/+f/5f/n/+f/5//l/+X/
5f/l/+P/4//j/+P/5P/l/+X/5f/k/+f/6P/p/+f/6P/o/+j/6v/q/+r/6v/s/+3/7f/t
/+3/7f/u/+7/7v/u/+//7//v/+//8P/w//P/8//z//P/8//z//T/9P/z//P/8//z//T/
9f/4//r//f/9//7///8AAAEAAgAFAAYABwAIAAkACgALAAwADgAQABIAEwAVABYAFgAW
ABcAGAAZABoAGwAaABkAGQAZABkAFwAXABYAFAATABMAEgAPAA4ADQAMAAsACQAHAAYA
BAADAAEAAQAAAAAA///+//////////7//P/8//3//f/8//z//P/7//3//v/+//7//P/8
//z//P/+//7//v/+//7//////////f////////8AAAAAAQABAP///////////v/+//7/
/v////////8AAAAAAAD+//7/AQACAAIAAgAAAAEAAQABAAMAAwADAAMAAgACAAIAAgAC
AAIAAQABAP///////////f/9//z//P/9//3//v///////////////////////v8AAAAA
AAAAAP///v/9//z//v/9//3//f/8//v/+v/5//j/9//3//f/9v/2//b/9//2//T/8//y
//H/8f/x//H/8P/w//D/8P/x//H/8f/w//D/8f/x//H/7//v//D/8P/u/+7/7v/u/+3/
7f/t/+3/7//v/+//7//v/+//7//v/+3/7f/t/+3/7v/w//D/7v/u/+7/7v/s/+z/7P/s
/+7/7v/u/+7/7v/u/+7/7v/w//D/8P/w//D/8P/w//D/8f/x//L/8v/y//P/8//z//L/
8v/y//P/9f/1//f/9//3//f/9//3//j/+P/5//n/+f/5//r/+v/6//r/+v/6//z/+//6
//j/9f/0//P/8v/z//H/8P/w/+//7//v//D/8P/y//L/8v/0//T/9f/1//X/8//x//D/
8v/y//L/8//z//P/8//0//T/9P/z//P/8//z//P/9P/0//b/9v/2//j/+v/6//z/AQAH
ABAAGwAnADIAQwBUAGUAcgB9AIcAigCLAIMAfQB/AIkAmwCnAKYAmACNAHwAZwBTADsA
KgAxAEkAXwByAIcAmgCpAK4ArACrAKIAiwB6AHcAbQBTAEAAOgAzACYAGwARAAYA/P/1
/+//7f/v//H/9P/3//f/9f/3//n/+f/4//v//f/9/wIABwAKAAkACwALAAoACQAJAAkA
CQALAAsADAAMAAoACgAKAAoACgAKAAoACwAJAAkACQAJAAcABwAHAAcABwAJAAkACQAJ
AAkACQAJAAkACQAJAAkACAAJAAkACQAHAAkACQAJAAsADAAMAAwADAAMAAwADAAMAA0A
DQANAA8ADwAQABAAEAAQABEAEQATABMAFAAUABUAFQAVABUAFQAVABYAFgAWABUAFAAT
ABMAEwAVABYAFwAXABgAGQAXABcAFwAZABgAGQAaABsAHgAfACAAIgAjACQAJAAlACcA
KAApACsAKwArACsAKwAsACsAKwArACkAJwAnACYAIwAhACAAHgAfAB4AHQAcABkAFwAV
ABQAFgAVABMAEwAQABAADwAOAA0ADQANAAwADAAMAA0ADQAMAAwADAALAAsADAAMAAwA
DAAMAAwADAALAAoACQAIAAgACQAJAAkABQAHAAcABwAEAAQABQAFAAUABQAFAAUABAAE
AAQABAAFAAUABQAGAAQABAACAAIAAwAEAAQABAAGAAcABwAHAAUABQAFAAUABgAGAAYA
BgAEAAQAAwADAAMAAwADAAMAAwADAAIAAgAAAP//////////////////AQABAAEAAAD+
//7//v/+//7//v/+//7//v/9//3//f////////////z/+//7//v/+v/6//r/+//7//r/
+v/6//n/+f/5//n//P/8//z//P/5//n/+f/4//j/+f/5//n/+f/5//r/+v/6//r/+v/6
//n/+f/5//n/+f/5//n/+f/5//n/+f/5//n/+f/5//n/+P/4//r/+v/6//r/+v/4//j/
+P/4//j/+P/4//j/+v/6//r/+v/5//j/9//2//j/+P/4//j/9v/2//b/9v/2//b/9v/2
//b/9v/2//b/9v/2//b/9v/3//f/+P/4//j/+f/5//n/+P/4//j/+f/7//v//f/9//3/
/f/9//3//v/+////////////AAAAAAAAAAAAAAAAAgABAAAA/v/7//r/+f/4//f/9f/0
//T/8//z//P/9P/0//b/9v/2//f/+P/6//v/+//5//f/9v/4//j/+P/5//f/9//3//j/
+P/4//f/9//3//f/9//4//b/+P/4//j/+P/6//z//v8BAAcAEAAZACUAMgBBAFIAYQBu
AHkAgQCGAIMAfQB1AHUAfwCRAJsAlACIAIEAcgBfAE0ANwAoACsAPwBTAGYAeQCKAJcA
ngCeAJ8AnACJAHgAdQBtAFMAPgA0AC0AJAAbABEABgD8//P/7f/p/+v/7f/w//X/9f/z
//P/8//z//L/9f/3//f/+P///wIAAQADAAMAAgABAAEAAQABAAEAAQACAAIAAAAAAAAA
AAAAAAAAAAABAP///////////////////////wEAAQABAP/////////////////////+
//////////v//f/9//3///8AAAAAAAD+//7//v/+//7//////////f/9//7//v8AAAAA
AQABAAEAAQACAAIAAgABAAAA//8BAAEAAgACAAEAAQABAAEAAQABAAMABAADAAMABAAF
AAUABQAFAAcACAAJAAoACwALAAsACwAMAAsADAAMAA0ADAAMAAwADQALAAsACwALAAgA
BwAHAAcABAABAAAA/v/7//n/+P/2//X/9P/z//L/7//t/+v/6v/q/+n/5//n/+X/5P/i
/+D/4f/h/+H/4P/g/+D/4f/h/97/3v/e/93/2//c/9z/3P/a/9r/2v/a/9r/2v/a/9r/
2v/b/9v/2//X/9n/2f/Z/9n/2v/c/93/3P/b/9r/2f/Y/9j/2P/Y/9n/2f/Z/9r/2P/Y
/9b/1v/Z/9r/2v/a/9r/2//b/9v/2//b/9v/2//c/9z/3P/c/9z/3P/b/9v/3f/d/93/
3f/d/93/3P/c/97/3f/d/93/3f/d/93/3f/b/9v/2//a/9z/3P/c/9z/2v/a/9r/2v/a
/9n/2f/Z/9f/1//X/9f/1f/T/9L/0f/S/9L/0v/T/9H/0P/Q/9D/z//P/8//z//Q/9D/
0P/Q/83/zf/N/8z/zP/N/83/zf/L/8v/zP/M/8r/yv/K/8r/zf/N/83/zf/L/8v/y//L
/8v/y//L/8v/y//L/8v/y//K/8r/zP/M/8z/zP/M/8v/yv/J/8j/yv/K/8r/yv/K/8r/
yv/K/8j/x//H/8j/yv/K/8v/y//J/8r/yv/K/8z/zf/O/9H/0//T/9P/0//T/9T/1P/V
/9f/1//X/9j/1v/W/9b/1v/U/9T/0//S/9D/z//O/83/zv/N/8v/yv/M/83/zf/N/87/
zv/Q/9D/0v/S/9L/0//R/9H/z//N/8z/zP/M/8z/z//P/8//z//Q/9D/0P/P/8//z//P
/8//zv/O/9D/0P/Q/9D/0P/S/9j/3//l/+7/+f8FABIAIwA0AEMAUABbAGMAZABjAF0A
WQBjAHMAhQCHAHwAcgBlAE4AOQAjAAsABgAXAC8ARQBcAHEAgACJAIYAgAB5AGQATQBG
AD0AIwAJAPz/9P/p/+D/1//P/8b/wP+9/73/wf/F/8n/zP/N/8v/zf/R/9H/0f/U/9f/
2f/b/+D/5f/m/+X/5//n/+b/5//n/+f/5//o/+n/6//s/+z/7P/s/+z/7v/u/+7/7//t
/+3/7f/t/+3/7f/t/+3/7f/v/+//7//u/+3/7P/r/+3/7f/t/+3/7v/v/+//7//v//H/
8f/x//H/8v/y//L/9P/0//T/9P/0//X/9f/1//f/9//4//j/+P/4//n/+f/5//n/+v/6
//n/+f/5//n/+//7//z//P/9//3//f/9//3//f///wAAAwADAAQABQAFAAUABQAHAAkA
CwANAA8AEgATABQAFgAVABYAFgAXABoAGgAaABsAGQAZABkAGQAaABkAGQAZABcAFQAV
ABQAEQAPAA4ADAALAAoACQAIAAUAAwABAAAAAQABAAAAAQAAAAAA///+//3//f/9//z/
/v/+///////+//7//v/9//3//v/+//7//v/+//7//v8AAAAAAAAAAAIAAwADAAMA//8B
AAEAAQACAAIAAwADAAMAAwADAAMAAgACAAIAAgAFAAUABQAGAAYABgAEAAQABwAIAAgA
CAAGAAcABwAHAAcABwAHAAcACAAIAAgACAAGAAYABQAFAAcABwAHAAcABwAHAAYABgAE
AAMAAwADAAMAAwADAAMAAwADAAMAAgACAAIAAgACAAIAAgACAAIAAgABAAEAAQADAAMA
AwADAAQAAwADAAMAAwAEAAUABwAHAAYABgAGAAcABwAHAAcACAAIAAgACAAJAAkACQAI
AAgACQAJAAkACQAJAAoACgAIAAgACAAIAAkACQAJAAkABwAHAAcABwAIAAkACgALAAsA
CwALAAsACAAIAAgACAAIAAgACAAIAAgACAAIAAgACAAIAAgACgAKAAoACgAIAAgACAAI
AAgACAAIAAgABgAGAAYABgAEAAQABAAEAAYABgAGAAYABQAEAAMAAgAEAAQABAAEAAIA
AgACAAIAAAAAAAAAAAACAAIAAgACAAIAAgACAAIAAgACAAIAAgACAAIAAgACAAQABAAE
AAQABAAEAAQABAADAAIAAQAAAAEAAgADAAQABAAEAAQAAwADAAQABAAEAAUABQAFAAYA
CAAIAAkACQAJAAsACwALAAsACwALAAwADAANAA0ADQAPABAAEAAQABAAEAAQABAADQAM
AAoACQAIAAcABgAFAAEAAAAAAAEAAwADAAQABAAFAAQAAwACAAQABQAFAAUAAQD///7/
/v/8//z//f/9//////8AAAAAAAD///////8BAAEAAgACAAIABAAEAAQABAAGAAoAEQAZ
ACIALQA5AEgAWQBqAHcAhACRAJkAnACXAI8AkQCbAK0AvQC9ALIAqACVAH4AaQBRADsA
OgBNAGMAeQCQAKMAsgC1AK4AqAChAIYAbwBqAF8ARQAvACgAHgATAAgA///3//L/7P/n
/+n/6//t//H/9v/3//f/+f/9//3///8AAP////8DAAoACwAOAA8AEQARABAADwAPAA8A
DwAPAA8AEAAQABAAEAAQABAADgAOAA4ADwARABEAEQARAA8ADwAPAA8AEQATABMAEwAR
ABEAEQARABMAEwATABMAFAAVABUAFQASABMAEgARABEAEgASABIAEAAQABAAEAAQABEA
EQARABMAEwAUABQAEwASABIAEQARABEAEgASABEAEQARABEAEQARABIAEgAUABUAFgAX
ABYAFQAWABYAFQAVABYAFwAVABUAFQAXABgAGQAaABsAHAAdAB4AIAAfACAAIAAhACIA
IgAiACMAIwAjACMAIwAiACEAIQAhAB8AHQAdABwAGwAZABgAFgATABIAEQAQAA0ACwAJ
AAgACAAHAAUABQAEAAQAAwACAAMAAwADAAIAAgACAAMAAwAAAAAAAAD//wEAAgACAAIA
BAAEAAQABAAEAAQABAAEAAQABQAFAAUAAQADAAMAAwACAAIAAwADAAMAAwADAAMAAgAC
AAIAAgADAAMAAwAEAAIAAgAAAAAAAQACAAIAAgACAAMAAwADAAMAAwADAAMABgAGAAYA
BgAGAAYABQAFAAMAAwADAAMAAwADAAIAAgACAAEAAQABAAEAAQABAAEA/////////v/+
//7//v/+//7//v/+//7//P/7//v/+//7//v/+//7//r/+f/5//n/+v/6//r/+//7//r/
+v/6//n/+f/5//n/+v/6//r/+v/3//f/9//2//T/9f/1//X/9//3//j/+P/4//j/+P/4
//n/+f/5//n/+f/5//n/+f/3//f/9//3//n/+f/5//n/+P/4//b/9v/2//b/9v/4//j/
+P/3//X/9v/2//b/9//3//f/+P/4//j/+f/5//f/+f/5//n/+v/7//z//v/9//3//P/7
//z//v///wAA/v/+//7//v/7//r/+P/3//f/9//3//f/8//y//L/8//1//X/9v/2//j/
+P/4//j/+v/7//v/+//3//X/9P/0//b/9v/3//f/+f/5//r/+v/6//n/+f/5//n/+f/6
//r//P/8//z//P/8//7/AAAHAA8AGgAnADMAQgBTAGQAcQB8AIkAjwCQAI0AhwCFAI0A
nQCrAK0AogCWAIkAdABfAEUAMQAwAEEAVwBvAIYAmwCsALMArgCsAKcAkgB9AHoAcwBd
AEcAPgA2ACsAHAARAAcA/v/2//H/7//x//P/9//6//n/9f/1//f/+f/7//z//f/9//3/
AAADAAQABQAHAAcABgAFAAUABQAFAAUABQAGAAYABAAEAAQABAAEAAQABAAFAAUABQAF
AAUABQAFAAUABQAFAAcABwAHAAcABwAHAAcABwAHAAcABwAIAAkACQAJAAkACwALAAsA
CgAKAAkACAAKAAoACgAKAAoACwALAAsACQAJAAoACgAKAAoACwALAA0ADQAOAA4ADwAP
AA8ADwAPAA8AEAAQABMAEwATABMAEQARABMAFAATABMAFAAVABQAEwASABMAEgATABQA
FQAYABkAGgAcABwAHAAbABsAHAAcABwAHQAdAB0AHQAdABoAGQAZABkAGAAXABgAGAAT
ABEAEAAOAA0ADAALAAoACQAHAAUABAACAAEA/////wAAAAD///7/+//7//v/+v/6//r/
+//7//z//P/8//v/+f/6//r/+v/6//r/+v/6//r/+v/6//r/+P/5//n/+f/5//v/+//7
//r/+v/7//v/+//7//v/+//8//z//P/8/////////wAAAAAAAP7//v/9//7//v/+/wAA
AQABAAEA///////////+//7//v/+/wAAAAD///////////////8BAAEAAAAAAP7//f/9
//3//f/9//3//f/9//3//f/8//z//P/8//z//v/+//7//v/+//3//f/9//v/+//7//v/
/P/7//v/+//4//j/+P/5//v/+v/6//r/9//3//f/9//4//j/+P/4//n/+f/5//j/9v/3
//f/9//5//n/+v/6//b/9v/2//b/9//3//f/9//3//f/9//3//n/+f/5//n/+f/5//n/
+f/2//b/9v/0//T/9P/0//b/9v/2//b/9v/2//b/9v/2//b/9v/2//b/9v/2//b/+P/4
//j/+P/6//r/+v/6//j/+P/4//j/+P/4//j/+P/4//j/9//3//b/9v/2//f/+f/5//r/
+v/6//v/+//7//3//f/9//3//f/9//7//v/9//3//f/9/wAAAAAAAAAA/v/+//7//f/6
//j/9//2//X/9P/z//H/7v/u/+//7//x//L/8v/0//L/8v/y//L/9P/1//b/9f/x//D/
8P/w/+7/7//v/+//8f/y//L/8v/x//H/8f/x//H/8v/y//T/9v/2//b/9P/2//j/+/8B
AAwAFwAhACwAOwBMAFsAaABzAHkAfgB/AHkAbwBtAHUAhQCTAJAAhAB7AHAAXQBLADUA
IgAjADMASwBgAHUAiACVAJwAmgCZAJQAgwBwAGsAZQBPADgALAAlABwADwAHAP7/9v/t
/+f/5f/l/+f/6v/t/+v/6f/r/+//7//u/+//7//v//D/9f/4//n/+//7//r/9//3//f/
9//3//f/+P/4//j/+P/4//j/9v/2//b/9//3//f/9//3//X/9f/1//X/9f/3//f/9//3
//f/9//3//f/9//3//f/9//3//b/9f/z//X/9f/1//P/9P/0//T/9P/0//T/9P/0//X/
9f/1//X/9f/2//b/9P/0//X/9f/1//X/9v/2//f/9//3//f/+f/5//r/+v/7//v/+//7
//n/+f/7//z//f/9//7///8BAAEAAQADAAQABQAGAAcACAAJAAoADAALAAwADAANABAA
EAAQABEADwAPAA8ADwANAAsACgAJAAcABQAFAAQAAQD///7//P/7//r/+f/4//f/9f/z
//L/8P/v/+3/7f/u/+7/7f/s/+n/6f/p/+j/6P/o/+n/6f/o/+j/6P/n/+X/5v/m/+b/
6P/o/+j/6P/m/+b/5v/m/+b/5//n/+f/5//p/+n/6f/m/+b/5//n/+f/5//n/+f/5P/k
/+T/5P/l/+X/5f/m/+j/6P/m/+b/5//o/+j/6P/o/+n/6f/p/+n/6f/p/+n/6P/o/+j/
6P/q/+r/6f/p/+n/6f/p/+n/6v/r/+v/7P/s/+v/6//r/+v/6//r/+v/6f/p/+n/6P/q
/+r/6v/q/+z/7P/s/+z/7P/r/+v/6//r/+v/6//r/+z/6//r/+v/6P/o/+j/6f/p/+j/
6P/o/+f/5//n/+f/5v/m/+b/5v/n/+f/5//m/+b/5//n/+f/5//n/+j/6P/k/+T/5P/k
/+X/5f/l/+X/5f/l/+X/5f/l/+X/5f/l/+X/5f/l/+X/5v/m/+T/5P/k/+T/5P/k/+T/
5P/k/+P/4v/h/+D/4v/i/+L/4v/i/+L/4v/i/+T/5P/j/+P/5v/m/+b/5//l/+X/5v/m
/+j/6f/p/+n/6f/p/+n/6f/p/+n/6v/q/+v/6//r/+v/6v/q/+r/6v/q/+r/6v/p/+j/
5v/l/+T/4//i/+H/3//g/+D/4f/h/9//4P/g/+L/5P/k/+T/5P/j/+P/4//h/9//3v/e
/97/3v/f/9//3//d/97/3v/e/93/3f/d/93/3//g/+D/4v/i/+L/4v/k/+T/6P/t//P/
+v8DAA8AHAArAEAATwBaAGMAawBwAG8AaQBjAGUAcwCFAI0AhgB6AG0AXABFADMAGwAO
ABUAKwBBAFgAbQB8AIcAiACCAH8AcABVAEYAPwAtABMAAAD6//P/6P/f/9f/zv/G/7//
vf/B/8X/yf/M/8//z//P/8//z//R/9T/1//Z/9v/3v/j/+T/5f/n/+f/5v/m/+f/6P/p
/+n/6f/q/+r/6v/q/+r/6v/r/+z/7f/v/+//7//v/+//7//v/+//7//x//P/8//z//P/
8//z//P/9v/3//j/+f/4//n/+f/5//j/+//8//3//f/+//7//v/+//7//v/+/wAAAQAB
AAEAAQABAAIAAgAEAAQABQAFAAYABwAJAAoACwALAAsACwANAA0ADgAOAA8ADwAPAA8A
EQARABMAFAAVABUAFgAXABcAFwAXABkAHAAdAB4AHwAeAB8AIAAiACEAIgAiACMAJgAm
ACYAJwAnACcAJwAnACgAJwAnACcAIwAhACEAIAAfAB0AHAAaABsAGgAZABgAFQATABEA
EAAOAA0ACwALAAoACgAJAAgABwAHAAcABgAEAAQABQAFAAYABgAGAAUABgAIAAkACgAI
AAgACAAIAAgACAAIAAgACgALAAsACwAJAAsACwALAAwADAANAA0ADQANAA0ADQAOAA4A
DgAOAA8ADwAPABAAEAAQAA4ADgARABIAEgASABEAEQAQAA8AEQARABEAEQASABIAEgAS
ABIAEgARABEAEwATABMAEwASABEADwAOAA4ADQANAA0ADwAPAA8ADwAPAA8ADwAOABAA
EAAQABAADwAOAA0ADAAOAA0ADQANAA8ADwAPAA8ADgANAA0ADQANAA4ADwARAA8ADgAO
AA4ADwAPAA8ADwAQABAAEAAQAA8ADwAPAA4AEAARABEAEQAPAA8AEAAQAA8AEAARABIA
EgARABAADwAPAA8ADwAPABEAEQARABEAEQARABEAEQAQABAAEgASABIAEgASABAAEAAQ
ABAAEAAQABAAEAAQABAAEAAQAA4ADgAOAA4ADwAQABEAEgAQABAAEAAQABAAEAAQABAA
EgASABIAEgAQABAAEAAQAA4ADgAOAA4ADgAOAA4ADgAMAAwADAAMAAwADAAMAAwADgAO
AA4ADgAOAA4ADgAOAAwADAAMAAwADgAOAA4ADgAOAA4ADgAOAA4ADgAOAA4ADgAOAA4A
DgAOAA4ADgAOAA4ADgAOAA4ADAAMAAsACwAMAAwADAANAA0ADQAOAA4ADgAPAA8ADwAP
AA8ADwAPAA8ADwAQABAAEAAPAA4ADQAOAA4ADgAOAA4ADgAOAA0ACgAIAAcABgAEAAIA
AAD9//r/+v/7//v//f/+//7/AAD///7//f/8//v/+//7//n/+f/4//j/+P/2//f/9//3
//n/+v/6//r/9//3//f/9//5//r/+v/8//7//v/+//7/AAAEAAsAFQAgAC8AOwBMAF8A
cAB7AIQAjQCVAJgAkwCLAI8AnQCvALsAtQCqAJ4AiwB2AGEARwA1ADoATwBlAHsAlACp
ALYAtQCwAKwAnQCAAG0AaABZAD0ALQAoAB4ADwAEAP3/8//u/+r/6//r/+//8//1//T/
8//z//f/+//9////AgADAAUABwAKAAsACgANAA8ADwAOAA8ADwAPAA8ADwAPABAAEAAS
ABIAEgASABIAEgASABMAFAAVABYAFwAVABUAFQAVABcAGQAZABkAGQAZABkAGQAXABcA
FwAXABoAGwAbABsAGQAbABsAGwAdAB4AHgAeAB4AHgAeAB4AIAAhACEAIQAfAB8AIAAg
ACAAIAAhACEAIQAhACIAIgAjACMAIwAjACMAIwAkACQAJQAlACUAJQAlACUAJwAoACsA
KwAsAC0AMAAxADIANQA2ADcAOAA5ADsAPQA/AEIAQwBEAEQARQBIAEgASABJAEYARQBE
AEMAQQA/AD4APQA5ADcANwA2ADEALwAuACwAKQAoACcAJgAlACMAIQAgACAAHwAdAB0A
HgAeAB0AHAAZABkAGQAYABYAFgAXABcAGAAYABgAFwAVABYAFgAWABcAGAAZABoAGQAY
ABcAFgAWABcAFwAXABcAGQAZABkAGAAYABkAGQAbABsAGwAbABgAGAAYABgAGwAbABsA
HAAcABwAGgAaABkAGgAaABoAHAAdAB0AHQAdAB0AHQAdAB4AHgAeAB4AIAAgAB8AHwAd
AB0AHQAdAB0AHQAcABwAHAAbABsAGwAbABsAGwAbABsAGwAbABoAGAAYABgAGAAZABoA
GwAcABoAGQAZABkAGQAZABkAGQAYABcAFwAXABQAFAAUABUAFQAUABQAFAATABMAEwAT
ABIAEgASABIAEwATABMAEgAUABUAFQAVABcAFwAYABgAFAAUABQAFAAXABcAFwAXABcA
FwAXABcAFQAVABUAFQAXABcAFwAXABgAFgAWABYAFgAWABYAGAAYABgAFwAXABgAGAAY
ABsAGwAbABwAHAAcAB0AHQAdAB8AHwAfACEAIQAhACIAIgAjACMAIwAlACYAJgAmACQA
JAAkACQAIgAgAB0AGwAcABsAGgAZABkAGAAYABkAGwAbABwAHAAgACAAIAAgAB4AHwAf
AB8AHwAdABwAHAAaABoAGwAbAB0AHQAeAB4AHAAbABsAGwAZABkAGgAaAB4AHgAeAB4A
HgAgACIAJwAtADYARQBTAGIAcwCCAJEAmgClAKsArgCrAKUApQCvAMEAzwDPAMIAtgCn
AJIAewBhAEsATgBhAHUAiwCkALsAygDPAMwAyAC9AKQAjQCIAH0AYwBPAEoAQgA1ACgA
HwAVAAwABgAFAAcACwAPAA8AEAANAA0AEQATABUAGQAeAB8AIQAjACYAKwAsAC8AMQAx
ADAAMAAxADIAMwAzADMANAA0ADUANgA3ADgAOgA6ADoAOwA7ADsAOwA7AD0APQA9AD0A
OwA9AD0APQA+AD8AQABBAD8APwA/AD8AQgBDAEMAQwBBAEMAQwBDAEMARABEAEQARABE
AEQARABDAEMAQgBBAD8APwBAAEAAQgBCAEMAQwBBAEEAQgBCAEMAQwBDAEMAQgBBAEEA
QABBAEEAQQBBAEEAQQBDAEQARABDAEMAQwBEAEUARgBJAEkASQBJAEkASgBLAEwATgBP
AFAAUABRAFQAVABUAFUAVwBXAFcAVwBWAFUAVQBVAFUAUwBTAFIAUABPAE8ATgBNAEwA
SwBKAA==
         </WaveFormData>
      </LeadData>
      <LeadData>
         <LeadByteCountTotal>10000</LeadByteCountTotal>
         <LeadTimeOffset>0</LeadTimeOffset>
         <LeadSampleCountTotal>5000</LeadSampleCountTotal>
         <LeadAmplitudeUnitsPerBit>4.88</LeadAmplitudeUnitsPerBit>
         <LeadAmplitudeUnits>��V</LeadAmplitudeUnits>
         <LeadHighLimit>2147483647</LeadHighLimit>
         <LeadLowLimit>268435456</LeadLowLimit>
         <LeadID>V3</LeadID>
         <LeadOffsetFirstSample>0</LeadOffsetFirstSample>
         <FirstSampleBaseline>0</FirstSampleBaseline>
         <LeadSampleSize>2</LeadSampleSize>
         <LeadOff>FALSE</LeadOff>
         <BaselineSway>FALSE</BaselineSway>
         <ExcessiveACNoise>FALSE</ExcessiveACNoise>
         <MuscleNoise>FALSE</MuscleNoise>
         <LeadDataCRC32>3012168478</LeadDataCRC32>
         <WaveFormData>
0v/S/9L/0v/U/9T/1P/U/9T/1P/U/9T/0v/S/9L/0v/T/9T/1f/W/9b/1v/W/9b/1v/W
/9b/1v/Y/9j/2P/Y/9j/2P/Y/9j/2v/a/9r/2v/Y/9j/2P/Y/9b/1v/W/9b/2f/a/9v/
3P/a/9r/2v/a/9r/2v/a/9r/2v/a/9r/2v/a/9r/2v/a/9z/3P/c/9z/2f/Y/9f/1v/W
/9b/1v/W/9b/1v/W/9b/2P/Y/9j/2P/a/9r/2v/a/9z/3P/c/9z/3v/e/97/3v/g/+D/
4P/g/+L/4v/i/+L/4//k/+X/5v/o/+j/6P/o/+n/6v/r/+z/7P/s/+z/7P/q/+r/6v/q
/+v/7P/t/+7/7P/s/+z/7P/u/+7/7v/u/+z/7P/s/+z/6//q/+n/6P/q/+r/6v/q/+j/
6P/o/+j/6v/q/+r/6v/p/+j/5//m/+b/5v/m/+b/6f/q/+v/7P/t/+7/7//w//H/8v/z
//T/9v/2//b/9v/2//b/9v/2//j/+P/4//j/+P/4//j/+P/4//j/+P/4//j/+P/4//j/
+P/4//j/+P/4//j/+P/4//b/9v/2//b/9//4//n/+v/7//v/+//7//z//P/9//7//v/+
//////8AAAAAAQACAAQABAAEAAQABQAGAAcACAAGAAcABwAHAAkACgANAA4ADAALAAkA
CQAGAAQA///9//r/+P/2//X/9f/1//X/9f/3//j/+P/4//j/+P/2//X/9P/y//D/8P/w
//D/7//v//H/8f/y//L/8v/y//L/8v/y//L/8v/z//X/+f/5//v//P/9//7///8DAAgA
DgAZACUAMwBEAFYAawCAAJoAtQDMAN8A7AD+ABcBLwE/AUMBLwELAeEAuACJAFQALQAq
ADoATQBeAG0AdgB8AHoAbwBmAFoASgA8ADYALAAaAA8ADgAOAAcAAwACAAEA/P/3//f/
9//4//j/+P/2//b/9P/2//b/+f/8/wEABAAFAAkADgAOABAAEQARABAAEQARABIAEwAU
ABYAFgAWABgAGAAYABkAGQAZABsAGwAbABsAGwAbABwAHQAeAB8AHgAfACAAIQAjACMA
IwAjACQAJAAkACQAJgAnACgAKAApACoALAAuACwALgAvADAAMQAxADEAMQAxADMAMwAz
ADIAMgAyADEALwAvADEAMgAyADMAMwAyADMANAA0ADMAMwA1ADYANgAzADIAMgAxADEA
MQAxADEALwAwADAAMAAwAC4ALgAvAC8ALwAuAC4ALgAsACwAKwAsACwALQAuACwAKwAq
ACoAKwArACwALAArACsALAAsAC0ALAArACsALAArACoAKQAoACgAJwAmACYAJgAmACYA
IwAjACMAIQAfAB4AHAAaABsAGwAaABoAGwAbABsAGwAcABwAGwAbABwAHAAcABwAGgAZ
ABkAGQAaABoAGwAcABwAGwAaABkAGwAcABwAHAAcABsAGgAZABkAGQAZABkAGQAZABkA
GgAZABgAGAAXABkAGQAYABgAGQAZABkAGQAZABoAGgAaABoAGwAbABwAHAAcABwAHAAa
ABoAGQAZABcAGAAYABgAFgAWABYAFgAXABcAFgAWABQAFQAVABQAFgAVABUAFQAXABcA
FwAWABQAFAAUABQAFAAUABUAFQAUABQAEgASABAAEAAQABAADgAMAA4ADgALAAsACwAL
AAsADAANAA8ADwAPAA4ADgANAA0ADQANAA8ADwAPAA8ADQAMAAwACwALAAsACgAKAAkA
CQAHAAcACAAIAAkACwAJAAkACgAKAAgABwAHAAcABgAHAAYABAAEAAQABAAGAAYABgAG
AAYABgAGAAYABQAEAAMAAgAEAAQABAAEAAQABAAEAAQABgAFAAUABQAFAAYABgAHAAcA
BgAFAAUABwAIAAgACQAKAAoACgAKAAoACwAMAA0AEAAQABEAEQAPABAAEAASABQAFAAT
ABEAEwASABIADwAPAA0ADAALAAkACQAJAAkACwALAAwADAAOAA4ADgAMAAsACgAIAAYA
CAAIAAgABwAHAAcABwAIAAgABgAGAAYABgAGAAYABgAFAAUABwAHAAcACAAJAAgACwAP
ABQAHAAlAC8APQBOAGIAcwCGAKAAuQDOAN0A5gD2AA8BJwE7AUEBLQEJAeMAuACJAFYA
LwAsAD4AUwBkAHUAggCIAIYAfwB4AG4AYABSAE4ASAA2ACcAJAAiABsAFwAWABMADgAJ
AAcABwAGAAQABAAEAAQAAgACAAQAAwAGAAkADAANABEAFgAYABoAGwAbABoAGgAZABkA
GQAcAB4AHgAeABwAHAAcAB0AHQAdAB8AHwAdAB0AHQAdAB8AHwAfAB8AHgAfACAAIQAh
ACEAIQAhACIAIgAiACIAJAAlACYAJgAkACQAJQAmACYAKAApACoAKgApACgAJwAnACkA
KQApACkAKgArACsAKQApACsALAArAC0ALgAuAC8AMAAwAC8ALQAvADAAMAAuAC4ALwAv
AC8ALwAvAC8ALwAwADAAMAAyADAAMAAxADMAMwAyADIAMgAwADAALwAxADAAMAAwADAA
LwAuAC4ALwAvADAAMAAxADEAMgAyAC8ALgAtAC0ALgAtACwAKwAqACoAKQAoACUAJAAj
ACIAIwAjACMAIQAiACIAIQAgACEAIQAgACAAHwAfAB8AHwAgACAAHwAfACAAIAAgACAA
HgAdAB0AHQAdABwAHAAcAB0AHQAdAB0AHQAeAB4AHgAfAB8AHwAfACEAIQAhACEAHwAf
AB8AIAAiACIAIwAjACUAJQAkACQAJQAlACUAJQAlACYAJgAmACYAJwAnACgAKgAqACoA
KgAqACoAKQApACsALAAsACwALAAsACwALAArACsAKgAqACoAKwArACoAKgApACkAKQAp
ACkAKQAoACgAKAAoACgAJgAmACcAJwAoACgAJgAmACQAJAAkACQAIgAgACIAIgAhACEA
IQAhACAAIAAgACEAIQAhACAAIAAdAB0AHQAdAB8AHwAfAB8AIQAgACAAHwAeAB8AHwAg
AB8AHwAdAB0AGwAaABoAGwAdAB0AHgAeAB4AHQAdAB0AHAAbABwAHAAcABwAHAAcABwA
HAAcAB4AHgAeAB4AHgAeAB4AHgAcABwAHAAcAB4AHgAeAB4AHgAeAB4AHgAeAB4AHgAe
AB4AHgAeAB4AHQAcABsAGgAbABsAHAAdAB0AHgAeAB8AHwAeAB0AHQAbABwAHAAdAB4A
HgAeAB4AIAAhACIAIwAiACIAIwAjACEAIgAiACQAJwAoACgAJwAlACQAJAAhACEAHwAe
AB0AHQAdAB0AHQAdAB0AHgAeAB4AHgAeABwAHQAcABoAGAAYABgAGAAXABUAFQAVABYA
GAAWABYAFgAWABYAFgAWABUAFQAXABcAFQAWABkAGgAbAB8AJAAsADUAPwBJAFoAbgCB
AJYAsADLAOQA8wD6AAgBHwE3AUsBTwE7ARsB+QDQAJ8AagBBADYARgBbAG4AfQCIAIwA
jACJAIQAfABsAFoAVABMADgAJwAgAB4AGQATABAACwAIAAMAAQABAAAA/v8AAAQABgAE
AAIAAgADAAQACwAQAA8AEwAYABoAHAAdAB0AHAAcABsAGwAbABoAHAAcABwAGgAaABoA
GwAbABsAHQAdABwAGwAaABkAGwAbABsAGwAbABsAGwAbABkAGQAZABkAGgAaABoAGgAa
ABsAHAAcABoAGgAbABwAHAAeAB8AIAAhACEAIQAhACEAIwAjACMAIwAkACUAJQAmACcA
KgAsAC0ALwAwADAALwAwADAALwAxADMANAA0ADQANAA1ADUANQA1ADUANQA1ADYANgA2
ADYANAA0ADUANQA1ADQANAAyADAAMAAvAC8ALgAuAC4ALgAtACwALAAsACsAKwAqACcA
JwAoACgAJgAkACIAIQAgAB8AHgAdABoAGgAZABgAFwAWABUAFAAVABUAFQATABIAEgAR
ABAADwAPAA4ADgAOAA0ADAALAAoACgAJAAkACAAIAAgACAAIAAcABwAHAAcABgAGAAYA
BwAHAAcABwAGAAYABQAEAAcABwAHAAcABQAFAAUABQAFAAUABQAGAAYABgAHAAcABQAF
AAQABAAHAAcABwAHAAcACAAIAAgACAAJAAkACgAIAAgACAAIAAgACAAHAAcABwAIAAgA
CAAIAAgACAAIAAkACQAIAAgABgAHAAcABgAGAAUABQAFAAUABQAFAAQABAAEAAQABAAE
AAQABQAFAAQABAACAAIAAAAAAAAAAAAAAP7/AAAAAP//////////AAAAAAAAAQD/////
/v/+//3//f/9//3//f/9//3//f/9//z//P/7//v/+//6//r//f/9//v/+//5//j/+P/5
//n/+f/6//r/+P/3//f/9//2//f/9v/4//j/+P/4//f/9v/1//T/9v/2//b/9v/2//b/
9v/2//T/9P/z//P/8//z//T/9P/z//T/9P/0//X/9f/2//b/9//4//j/+P/2//b/9//4
//n/+v/6//v/+f/5//r/+v/6//r/+v/5//f/9//2//b/8//z//H/8P/x//H/8f/x//H/
8f/x//L/8v/y//L/8v/w/+//7v/s/+j/6P/o/+j/5//n/+f/5//o/+j/5v/m/+b/5v/m
/+b/5v/n/+f/6f/p/+n/6P/p/+z/8f/z//j/AAAJABMAIwA2AEgAXwB4AJQAsQDGANUA
4gD6ABUBLQE7ATMBFQHvAMMAkgBZAB4ABQAQACYAOQBKAFcAXgBgAFgATQBEADQAIgAY
ABAA/v/q/+H/3v/Y/9P/0f/Q/83/yv/J/8v/zf/O/87/0P/S/9L/0v/U/9b/1//e/+H/
4v/l/+v/7v/w//L/8//z//L/8P/v/+//7//y//T/9P/0//L/8v/y//P/8//z//X/9f/z
//P/8//z//X/9f/1//X/9P/1//b/9//1//X/9f/1//b/9v/2//b/9v/3//j/+P/6//r/
+//8//z//v///wAAAQABAAEAAQADAAUABQAFAAUABgAHAAcABQAFAAcACAAHAAkACgAK
AAsADAAMAAsADAAPABEAEgAQABAAEQARABEAEQARABEADwAQABAAEAAOAAwADAANAA0A
DQAMAAwACgAIAAgABwAFAAQABAAEAAYABQAEAAQAAwADAAQABAADAAMABAAEAAEAAAD/
/////v/9//z/+//6//r/+f/4//X/9P/z//L/8//z//P/8f/w//D/7//u/+3/7f/s/+z/
7//v/+//7//u/+7/7f/t/+7/7v/u/+7/7v/t/+3/7f/t/+z/7P/s/+3/7f/t/+3/7f/u
/+7/7v/v/+//7//v/+3/7f/t/+3/7v/v//D/8v/y//L/8//z//P/8//y//L/9f/1//X/
9f/1//b/9v/2//b/9//3//j/+P/4//j/+P/2//b/9f/1//X/9v/2//b/9P/0//T/9P/z
//P/8v/y//L/8//z//L/8v/x//H/8f/x//H/8f/w/+7/7v/u/+7/7P/s/+3/7f/s/+z/
6v/q/+r/6v/q/+r/6v/o/+r/6v/r/+v/6//r/+z/7P/s/+3/7f/t/+z/7P/r/+v/6//r
/+n/6f/p/+n/6f/o/+j/5//m/+f/5//o/+v/6//p/+n/5//m/+b/5//p/+n/6v/q/+z/
6//r/+v/6v/p/+r/6P/o/+j/6P/m/+b/5v/m/+T/5P/k/+T/5P/k/+T/5P/k/+T/5P/k
/+T/5P/k/+T/5P/k/+T/5P/k/+T/5P/k/+b/5v/m/+b/5v/m/+b/5v/m/+b/5v/m/+b/
5v/m/+b/6P/o/+j/6P/p/+r/6//s/+z/7P/s/+z/7v/u/+7/7v/u/+7/7v/u//D/8P/w
//D/8P/w//D/8P/w//D/8P/w//H/8v/z//T/9v/2//b/9v/3//f/9//3//j/+P/5//r/
+v/6//v/+//+//7///8AAAAAAAAAAAAAAQACAAMABAAGAAcABwAHAAgACAAKAAoADAAL
AAkACQAIAAgABQAFAAMAAgABAAEAAwADAAMAAwABAAIAAgACAAAAAAD+//3//P/6//j/
+P/2//b/9f/1//f/9//4//j/9v/2//b/9v/0//T/9P/1//H/8f/z//P/9P/z//T/9//7
/wIACgATAB8ALwBAAFQAaQCCAKAAuwDOANsA7AAGASEBNQFBATUBEwHrAL8AkABZACYA
FwAkADgASQBaAGUAbABqAGAAVwBOAD4AMAAoACAADgAAAPv/+P/w/+3/6//q/+f/5P/j
/+X/5f/m/+b/6P/q/+j/6v/s/+7/8f/0//X/9v/7////AgAEAAYABwAHAAYACAAHAAcA
BwAIAAoACgAKAAoACgAKAAsACwALAA0ADQALAAsACwALAAoACQAIAAcACgALAAwADQAL
AAsACwALAA0ADgAPABAAEgATABQAFAASABIAEwAUABYAGAAZABoAGQAZABkAGQAbAB0A
HQAdAB8AIAAhACEAIQAhACMAJAAlACcAKAAoACkAKgAqACkAKwAtAC4ALgAuAC4ALwAv
AC8ALwAvAC8ALwAwADAAMAAwAC4ALgAvAC8ALwAuAC4AMAAuAC4ALQAtACwALAAsAC4A
LQAsACwALwAvADAAMAAvAC8AMAAwAC0ALAArACsAKgApACgAJwAmACYAJQAkACEAIAAf
AB4AHwAfAB8AHQAcABwAGwAaABkAGQAYABgAGQAZABkAGQAWABYAFQAVABYAFgAWABYA
FgAVABUAFQAXABYAFgAWABkAGQAZABkAGQAaABoAGgAdAB0AHQAdAB0AHQAdAB0AGwAb
ABsAHAAaABoAGwAbABsAGwAaABoAGwAbABsAGwAcAB4AHwAgAB4AHwAfACAAIgAiACIA
IgAkACQAIwAjACMAJAAkACQAJAAkACQAJAAjACMAIgAiACQAJQAlACQAIgAhACEAIQAf
AB8AHwAeACAAIAAgACAAHgAeAB8AHwAiACIAIAAgACAAIAAgACAAIAAeACAAIAAfAB8A
HwAfAB4AHgAeAB8AHQAdABwAHAAbABsAGwAbABkAGQAZABkAGQAYABgAFwAVABUAFAAU
ABMAEwARABEADwAOAA4ADwANAA0ADgAOAA4ADQANAA0ADAALAAwADAAMAAwADAAMAAwA
DAAMAAkACQAJAAkACwAMAA4AEAAQABAAEQARABQAFAAVABYAGAAYABgAGAAZABoAGwAc
AB4AHwAfAB8AHgAeACAAIAAiACEAHwAfACAAIAAdAB0AGQAYABcAFwAXABcAFwAXABUA
FgAWABYAFgAWABQAEwARAA4ACwAKAAwADAALAAsADQANAA4ADgAOAA4ADgAOAAwADAAM
AA0AEQARABMAEwASABMAFgAbAB8AJAAsADcAQwBTAGQAeACNAKYAwADZAOwA+QAGAR4B
NQFLAVcBSwErAQUB3QCuAHcASAA7AEgAXABxAIIAjwCUAJQAjgCFAHwAcABgAFoAVgBG
ADQALwAsACYAHwAZABgAFQASABEADwAPAA4ADAAMAAoABgAEAAQABgAJAAwADwASABMA
FwAaABoAHAAdAB0AHAAcABsAGwAbABwAHgAeAB4AHgAeAB4AHwAfAB8AIQAhACEAIQAh
ACEAIQAhACEAIQAiACMAJAAlACUAJQAlACUAJgAmACYAJgAkACUAJgAmACgAKAApACoA
JwAoACgAKAAoACcAJgAlACUAJwAnACcAJwAoACkAKQAnACcAKQAqACsALQAuAC4ALQAu
AC4ALQAtAC8AMAAwADAAMAAxADEALwAvAC8ALwAvADAAMAAwAC4ALAAsAC0ALQAtACwA
LAAuACwALAArACkAKAAoACgAKgApACgAKAAnACcAKAAoACUAJQAmACYAJwAmACUAJQAi
ACEAIAAfABwAHAAbABoAGwAaABkAGAAVABUAFQATABMAFAAUABQAEQARABAAEAARABEA
EQARABAAEAAPAA8ADwAOAA0ADAANAA0ADgAPAA8ADgAOAA4ADwAPAA8ADwAPABAAEAAQ
ABEAEQARABEAEQARABEAEQARABEAEQASABIAEgATABMAEgARAA8ADgAOAA0ADAALAAsA
DAAMAAwACwALAAoACgAIAAgACAAIAAgACAAHAAcABwAIAAgACAAIAAgACAAIAAcABwAG
AAYABAAFAAUABAACAAEAAQABAAMAAwADAAIAAgACAAIAAgD+//7//////wAAAAD+//7/
/v/+//7//v/8//r//P/8//v/+//7//v/+P/4//j/+f/5//n/+P/4//f/9//3//f/9f/1
//X/9f/1//T/9P/z//H/8f/w//D/8f/x/+//7//v/+7/7v/v//H/8f/y//L/8P/v/+//
7//s/+3/7P/u/+7/7v/u//D/8P/w//D/7v/u/+7/7v/u/+7/7v/u/+z/7P/s/+z/7P/s
/+z/7P/s/+z/7P/s/+r/6v/q/+r/6v/q/+r/6v/q/+r/6v/p/+n/6f/p/+r/7P/t/+7/
7v/s/+3/7f/u//D/8f/y//L/8P/w//D/8f/y//P/9P/0//f/9//3//j/+P/6//r/+v/7
//n/+f/4//j/9f/1//P/8P/v/+//7//t/+3/7f/t/+7/7v/u/+7/8P/u/+3/7P/o/+b/
5v/m/+b/5f/l/+X/5//o/+j/5v/k/+T/5P/k/+b/5v/n/+f/6f/p/+n/6P/p/+z/7f/x
//j/AAAHABEAHwAwAEIAVQBoAIIAnQC2AMcAzgDYAO0ABQEbASUBEwHzANMAqgB7AEIA
EwAIABgALwBEAFMAXgBkAGQAXwBWAE4APgAsACQAHgAMAPn/8P/u/+n/4f/e/93/2v/X
/9X/0//U/9T/1v/Y/9j/1v/W/9r/3f/c/+H/5v/n/+n/7v/y//T/9f/1//T/9P/z//P/
8//0//b/9v/2//b/9v/2//f/9//3//n/+f/5//n/+f/5//n/+f/5//n/+v/7//z//f/9
//3//f/9//z//P/8//z//P/9//7//v/+//7///8AAAAAAgADAAQAAwADAAMAAwAFAAcA
BwAHAAkACgALAAsADQANAA8AEAARABMAFAAUABUAFgAWABUAFwAZABoAGgAaABoAGwAb
ABsAGwAbABsAGwAcABwAHAAcABoAGgAbABsAGwAaABoAGgAYABgAFwAXABYAFgAWABQA
EwASABIAEgARABEAEAAOAA0ADQAMAAkACAAHAAcABQADAAEA///+//7//f/8//n/+P/3
//b/9f/1//X/8//0//T/8//y//H/8f/w//D/7//v/+//7//u/+7/7f/t/+z/7P/s/+z/
7v/t/+3/7f/r/+r/6v/q/+v/6//r/+v/6//s/+z/7P/r/+v/6//r/+v/6//r/+v/6f/p
/+n/6v/o/+j/6f/p/+v/6//q/+r/6//r/+v/6//r/+z/7P/s/+r/6//r/+z/6v/q/+r/
6v/q/+r/6f/p/+n/6v/q/+r/6P/o/+j/6P/n/+f/5v/m/+T/5f/l/+T/5P/j/+P/4//h
/+H/4f/g/+D/4P/g/+D/3v/e/9//3//g/+D/3v/e/+D/4P/g/+D/4P/e/+D/4P/f/9//
3//f/97/3v/e/9//3//f/97/3v/d/93/3f/d/93/3f/d/93/2//a/9r/2f/Z/9n/2P/Y
/9n/2f/X/9f/1//W/9b/1//V/9X/1v/W/9b/1f/V/9X/1v/V/9b/1P/U/9T/1P/U/9T/
1P/U/9L/0v/S/9L/1P/U/9T/1P/S/9L/0v/S/9L/0v/S/9H/0f/R/9H/0v/R/9H/0f/Q
/9D/0f/R/9L/1P/V/9b/1v/Y/9j/2P/Z/9n/2f/Z/9j/1//X/9f/2P/Y/9r/2v/a/9n/
1//X/9b/1v/T/9P/0f/S/9H/0f/R/8//z//P/8//0v/S/9L/0v/S/9D/z//O/8z/yv/K
/8r/zP/L/8v/y//J/8r/yv/I/8j/yP/I/8j/xv/G/8f/x//J/8v/y//K/83/zv/R/9P/
2P/c/+X/7//9/xAAJAA1AEoAZgCDAJoAqwC2AMoA4wD9ABEBFQH/ANsAswCEAE8AEgDp
/+b/+P8NACAALwA6AD4AOAAvACgAGgAGAPb/8P/k/87/v/++/7r/s/+x/7D/rf+q/6X/
pf+p/6z/rv+u/7D/sP+w/7D/sv+1/7z/v//C/8X/yf/O/9D/0v/T/9P/0v/T/9P/1P/V
/9T/1v/W/9b/1P/U/9T/1f/V/9X/1//X/9n/2f/Z/9n/2//b/9v/2//a/9v/3P/d/93/
3f/d/93/4P/g/+D/4P/g/+H/4v/i/+T/5P/l/+b/5v/o/+n/6v/r/+v/6//r/+3/7//v
/+//8f/y//P/8//1//X/9//4//n/+//8//z///8AAAAA//8AAAMABQAGAAQABAAFAAUA
BwAHAAcABwAJAAoACgAKAAgABgAGAAcABwAHAAYABgAEAAIAAgABAP///v/+//7//v/9
//z//P/7//v//P/8//3//f/+//7//f/8//v/+//8//v/+v/5//b/9v/1//T/9f/0//P/
8v/w/+//7v/r/+r/6v/p/+j/5//n/+b/5v/l/+X/5f/l/+b/5v/l/+X/5//o/+n/6v/q
/+n/6f/p/+v/6v/q/+r/6f/p/+n/6f/r/+z/7P/s/+//7//v/+//8f/x//H/8f/y//P/
9P/2//j/+P/5//n/9//3//b/9v/5//n/+f/5//f/+P/4//j/+f/7//z//v/8//z//P/8
//r/+v/5//n/+//+/wAAAgAFAAYABwAIAAsACwAKAAoACwANAA4ADgAOAA0ADQANAA0A
DQANAAwADAAMAAwADAALAAwADgAPABIAEgAQABAAEAAQABAAEAARABAAEwAUABMAEwAT
ABMAEgASABIAEwATABMAEgASAA8ADwAPAA8AEAARABIAEwAQAAwACQAFAAMAAwACAAIA
AQABAP////////7//v///wEAAQACAAIAAAD////////8//v//P/8//z//P/8//z//P/8
//z//v/+//7//v8AAAAAAAAAAAIAAgACAAIAAwAEAAUABgAEAAQABAAEAAMAAgABAAAA
AgACAAIAAgAAAAAAAAAAAAAAAAAAAAAA/v/+//7//v/+//7//v/+//z//P/8//z//P/8
//z//P/8//z//P/8//z//P/8//z//P/8//z//P/6//r/+v/6//z//P/8//z/+v/6//r/
+v/6//r/+v/6//r/+v/6//r/+v/6//r/+f/7//v/+//8//z//f/+//7//P/9//3//v/+
////AAAAAP7//v/+/////f/9//3//P////////8AAP7/AAAAAAAA///9//3//P/6//f/
9//1//b/9f/1//X/9v/3//j/+f/5//j/9//2//T/8v/x//D/7f/q/+n/6P/n/+X/5P/j
/+P/5P/k/+L/4v/i/+L/4v/k/+T/5f/l/+v/7f/x//L/8//2//n///8GABAAGQAlADkA
TABeAHEAjACsAMcA2gDlAPoAFAEtAUEBSQE1ARMB6QC7AIYASwAcABcAKgA+AFMAZABx
AHYAcABoAF8AVgBEADYANAAqABgADgANAAgAAAD9//3//P/5//j/+f/7//3//v/8//r/
+P/2//T/+P/6//3/AAAHAAoADQATABQAFgAXABkAGgAaABwAHQAfACEAIgAkACQAJAAm
ACYAJgAnACcAJwApACkAKwArACsAKwArACsAKwArACsAKwArACsAKAAnACYAJQAmACYA
JgAmACYAJwAoACgAJgAmACcAKAAnACgAKAAoACcAJwAnACcAJgAnACYAJQAmACYAJgAl
ACMAIQAhACAAHwAfAB4AHAAcABwAGwAZABkAGwAcABwAGwAaABoAGQAbABsAGwAbAB0A
HgAeAB4AHAAaABoAGwAZABkAGAAYABoAGAAYABcAGQAYABgAGAAaABkAGAAYABsAGwAc
ABwAHQAdAB4AHgAeAB4AHgAfABwAGwAaABkAGQAaABoAGgAZABgAFwAWABUAFQAVABMA
EwAUABQAFAATABMAEgASABMAEwATABMAFAAUABMAEwAUABQAFAAUABIAEQARABEAEAAO
AA0ADAAPAA8ADwAPABEAEgASABIAEQARABEAEQARABEAEQARABEAEQARABIAFAAUABUA
FQAXABcAFgAWABcAFwAXABcAGQAaABoAGgAaABsAGwAcAB0AHgAfACAAIAAgAB8AHwAf
ACAAIAAgACAAIAAgACAAIwAjACIAIgAiACMAIwAiACIAIQAhACEAIwAjACMAIgAjACQA
JQAmACQAJAAlACUAJgAmACQAJAAmACYAJgAmACQAIgAkACQAJQAlACUAJQAkACQAJAAl
ACUAJQAkACQAJQAlACUAJQAlACUAJQAlACYAJgAnACcAJQAlACQAJAAlACUAIwAjACYA
JgAnACkAJwAnACgAKAApACkAKgArAC4ALQAsAC4ALgAuAC4AMAAwADAAMAAvAC8ALwAv
ADIAMgAzADQANgA2ADcANwA4ADgAOQA6ADsAPAA9AD4AQQBCAEMARABFAEcASABJAEoA
SgBMAEwATgBNAEsASwBIAEgARQBFAEMAQgBBAEEAQQBBAEEAQQBDAEQARABEAEQARABC
AEEAQQBAAD8AQABBAEIAQgBDAEMAQwBEAEQAQABAAEAAQABCAEIAQgBDAEUARwBHAEcA
RgBHAEgASwBNAFIAWgBlAHMAgQCQAKIAtQDOAOgAAwEYASUBNgFOAWUBeQGFAXcBVQEr
AQMB0gCbAGoAXwBsAH4AkwCmALEAugC6ALIAqwCiAJIAhAB+AHYAZABYAFUAVABMAEUA
QwBCAEEAPAA9AD8APwA+ADwAOgA8ADwAPgA+AEAARQBKAEsATABPAFEAVgBWAFcAWQBa
AFoAXABbAFsAWwBcAF4AXgBeAF8AYABhAGMAZQBlAGcAZwBoAGkAagBrAGsAawBrAGsA
awBrAGsAawBsAG0AbgBvAG4AbgBuAG4AcQBzAHUAdgB0AHQAdQB2AHgAegB7AHwAfwB/
AH8AfwB/AIEAgQCBAIMAhACFAIUAhwCHAIkAigCJAIsAjACMAI8AkACQAI8AjwCRAJIA
kgCUAJQAlQCVAJcAlwCXAJcAlwCYAJgAmACZAJgAmQCbAJkAmQCYAJgAmQCYAJkAmQCb
AJoAmgCaAJ0AnQCdAJ4AoAChAKMApAChAKEAogCiAKIAogCiAKMApACjAKIAoQCiAKIA
oQCgAA==
         </WaveFormData>
      </LeadData>
      <LeadData>
         <LeadByteCountTotal>10000</LeadByteCountTotal>
         <LeadTimeOffset>0</LeadTimeOffset>
         <LeadSampleCountTotal>5000</LeadSampleCountTotal>
         <LeadAmplitudeUnitsPerBit>4.88</LeadAmplitudeUnitsPerBit>
         <LeadAmplitudeUnits>��V</LeadAmplitudeUnits>
         <LeadHighLimit>2147483647</LeadHighLimit>
         <LeadLowLimit>268435456</LeadLowLimit>
         <LeadID>V4</LeadID>
         <LeadOffsetFirstSample>0</LeadOffsetFirstSample>
         <FirstSampleBaseline>0</FirstSampleBaseline>
         <LeadSampleSize>2</LeadSampleSize>
         <LeadOff>FALSE</LeadOff>
         <BaselineSway>FALSE</BaselineSway>
         <ExcessiveACNoise>FALSE</ExcessiveACNoise>
         <MuscleNoise>FALSE</MuscleNoise>
         <LeadDataCRC32>110450814</LeadDataCRC32>
         <WaveFormData>
2P/Y/9j/2P/Y/9j/2P/Y/9n/2v/b/9z/2v/a/9r/2v/c/9z/3P/c/97/3v/e/97/3P/c
/9z/3P/d/97/3//g/97/3v/e/97/3//g/+H/4v/k/+T/5P/k/+P/4v/h/+D/4f/i/+P/
5P/i/+L/4v/i/+T/5P/k/+T/5P/k/+T/5P/j/+L/4f/g/+H/4v/j/+T/4//i/+H/4P/i
/+L/4v/i/+D/4P/g/+D/3v/e/97/3v/g/+D/4P/g/97/3v/e/97/3v/e/97/3v/c/9z/
3P/c/9z/3P/c/9z/3v/e/97/3v/d/9z/2//a/9z/3P/c/9z/3v/e/97/3v/c/9z/3P/c
/97/3v/e/97/3f/c/9v/2v/b/9z/3f/e/9z/3P/c/9z/2v/a/9r/2v/b/9z/3f/e/93/
3P/b/9r/3P/c/9z/3P/c/9z/3P/c/9r/2v/a/9r/3P/c/9z/3P/a/9r/2v/a/9z/3P/c
/9z/3P/c/9z/3P/b/9r/2f/Y/9n/2v/b/9z/2v/a/9r/2v/a/9r/2v/a/9r/2v/a/9r/
2P/Y/9j/2P/Z/9r/2//c/9v/2v/Z/9j/2v/a/9r/2v/c/9z/3P/c/9v/2//a/9n/2v/b
/93/3v/d/97/3//g/+H/4f/g/+D/4f/j/+P/4//k/+T/5P/k/+f/6f/q/+v/6f/p/+n/
6f/q/+n/6P/o/+b/5f/l/+X/5P/k/+T/5P/m/+b/5v/m/+T/4//i/+H/3v/d/9v/2//c
/9z/3P/b/9n/2P/Y/9j/2P/Y/9n/2P/Z/9j/1//X/9f/2f/c/9z/3v/e/9v/2//Z/9r/
3P/h/+v/8////w4AIAA4AFYAdACRAKwAwADWAOoA7ADlANcArgBxAD0AGgD5/93/zP/J
/87/1P/b/+H/4//l/+T/4f/f/9z/2P/U/9P/0f/K/8b/x//I/8X/wv/C/8P/wf+9/7//
v//A/8T/xP/F/8T/wf/B/8H/xf/I/87/0f/S/9T/1//V/9X/1v/Z/9n/2//b/9r/2v/X
/9f/2P/Y/9b/2P/Z/9n/2//b/9v/2v/Z/9n/2f/Y/9n/2v/a/9r/1//X/9f/2P/Y/9n/
2v/a/9v/2v/a/9v/2f/Y/9n/2P/Z/9r/2//c/9r/2v/a/9v/2f/b/9z/3P/e/97/3//g
/9//3//f/+D/4f/h/+P/4//j/+P/4v/h/+T/5v/m/+b/6P/o/+j/6f/p/+n/6P/p/+z/
7P/s/+v/6f/q/+v/6//s/+z/7P/t/+3/7f/s/+z/6v/q/+r/6f/p/+n/6v/r/+n/5//m
/+X/5f/k/+P/4v/h/+D/4P/g/97/3P/b/9r/2v/a/9j/2f/W/9b/1f/V/9X/1P/T/9L/
0f/R/9H/0f/P/87/zf/N/83/zf/O/8//zv/O/83/zP/M/8z/y//L/8v/zP/M/8z/zP/L
/8n/x//I/8n/yv/L/8v/yv/J/8j/yP/I/8j/yP/I/8n/yf/K/8j/yP/I/8j/yf/K/8v/
zP/M/8z/zP/L/83/zf/M/8z/zP/N/83/zv/N/83/zP/L/8v/zP/O/8//zv/O/87/z//P
/8//zv/O/9D/0P/Q/9H/0P/P/87/zf/O/87/z//Q/9D/z//O/83/zv/N/87/0P/Q/9D/
0P/Q/87/zv/O/83/zv/P/9D/0f/Q/8//zv/N/8//zv/N/83/zf/N/83/zv/M/8v/yv/K
/83/zf/N/83/zP/L/8r/yf/K/8v/yv/L/8v/y//L/8z/yv/K/8r/yv/K/8v/zP/N/8v/
zP/M/8z/zP/K/8r/yv/L/8v/y//M/8r/yv/J/8n/zP/M/8z/yv/K/8r/yv/K/8r/yv/K
/8z/zP/M/8z/yv/K/8r/yv/M/8z/zP/M/8z/zP/M/8z/yv/K/8r/yv/L/8z/zv/P/87/
zf/M/8z/zf/P/9H/0//S/9P/0//S/9L/0//V/9X/1v/Y/9n/2v/Y/9n/2//c/9//3//f
/9//4f/h/9//3f/c/9z/2//b/93/3P/c/9z/2v/a/9r/2v/b/9z/3P/c/9n/1v/V/9P/
1f/U/9T/1P/T/9P/0v/S/9D/z//O/87/zf/Q/9H/0v/R/9H/0f/S/9L/1P/W/9f/2f/b
/9r/3P/h/+f/7//7/wwAHgA2AFYAdgCTAKoAvgDQAOYA6gDnAN0AtgB5AEMAHAD5/9n/
xv/J/9L/2v/j/+n/6//r/+r/5//l/+T/5P/i/+P/4f/Y/9L/0f/S/8//zv/Q/8//z//P
/83/y//K/8z/zP/L/8z/z//R/9H/0f/S/9T/1//Y/9z/4f/l/+X/5v/p/+n/6P/n/+X/
5P/l/+f/6v/s/+n/6v/q/+n/6f/p/+n/6P/q/+v/7P/s/+z/7P/r/+r/7P/t/+7/8P/x
//H/8f/w//H/8P/w//H/8v/y//T/9P/z//L/8f/w//P/9P/1//f/9f/3//j/+P/6//r/
+//8//z//f/+/wAA/////wEAAQADAAUABgAHAAgACgAKAAoADAAMAAwADQAQABEAEQAT
ABIAEgASABEAEgAUABYAFwAWABYAFgAXABcAFwAWABYAFgAWABYAFQASABEAEQARABEA
EQASABMAEQAQAA8ADgAOAA4ADwAQAA4ADAALAAoACQAIAAUABQAGAAYABQAFAAMAAgAB
AAAAAAABAAIAAwABAAAA//////z/+//7//v//v8AAAEAAgD+//7//f/9//3//v/+//7/
AQABAAAA/////////////wAAAAAAAAAAAAAAAAAAAAACAAMAAwAEAAYABgAGAAYABAAE
AAQABAAHAAgACQAJAAsACwAKAAoACgALAAsADAAMAA0ADQANAAwADAANAA0ADwAQABEA
EwASABEADwAOABAAEAAQABEAEwATABMAEwATABIAEgASABMAEwATABMAFQATABMAFAAU
ABQAFAAUABQAFAAUABMAEwATABMAEwAVABUAFQAVABUAFAATABMAEQARABEAEgATABMA
EwAUABMAEwATABMAFAAVABYAFwAWABUAEgARABMAEwATABQAFgAWABYAFgAVABUAFQAV
ABcAGAAYABgAFgAUABQAFAAVABUAFQAWABgAGAAXABcAFgAWABgAGgAaABoAGgAYABgA
GAAYABYAFgAWABYAFwAYABkAGgAaABoAGgAaABoAGgAaABoAGgAaABoAGgAYABgAGAAY
ABkAGgAbABwAGwAaABkAGAAZABoAGwAcABwAHAAdAB0AGwAbABsAHAAeAB8AIAAhACAA
IQAhACAAIAAhACMAIwAhACIAIgAiACIAIwAlACYAKgArACwALQAsACsAKAAlACYAJgAl
ACUAJQAkACQAJAAiACIAIgAiACUAJgAmACYAJAAgAB4AGwAdABwAHAAcABkAGQAYABgA
GAAXABYAFgAWABgAGAAYABcAFwAXABgAHAAcAB4AHQAfAB0AHAAcACEAJwAvADsATgBk
AHoAnADCAOUA/gAUASwBRAFOAU8BRQEcAdsAnwByAEsAJQASABEAGgAgACcAKwAtACsA
KgApACcAJAAiAB4AGwAZABIACgAHAAgACQAKAAgACQAHAAUAAQABAAIAAgAEAAkACgAJ
AAcABwAJAAoAEAAVABYAGAAdAB8AHQAeACEAIQAhACEAIAAgACAAIQAjACQAIwAkACQA
IwAlACUAJQAkACIAIwAkACQAJgAmACUAJAAkACUAJgAoACkAKQApACgAKAAoACkAKwAq
ACoALAAsACwALAAsACwALQAuAC8AMQAvADEAMgAyADMANAA2ADgANgA3ADgAOgA7ADsA
PQA9AD8AQQBCAEMAQgBEAEQARABFAEYARwBJAEgASQBJAEsATABMAEwASwBNAE4ATwBP
AE8ATgBNAE0ATwBPAE4ATgBNAEwASwBJAEoASQBJAEkARgBFAEUARQBBAEAAPwA+AD8A
PgA+AD4APAA6ADkAOAA3ADYAMwAzADIAMgAxADEALwAuAC0ALAAsAC0ALgAvAC4ALAAq
ACkAKgApACkAKQApACoAKgAqACYAJgAlACUAJgAoACkAKgArACsAKgApACkAKQApACkA
LAAsACwALAArACoAKQAoACkAKwAsAC4ALAAsACwALAAsACwALAAsAC8AMAAxADEAMAAv
AC0ALAAvADEAMgA0ADIAMwAzADMANAA0ADUANQA0ADQANAA1ADMAMwAyADIANAA0ADQA
NQAzADMAMwAzADUANAA0ADQANQA1ADUANQAzADEAMQAyADIAMgAyADIAMAAwADAALwAv
AC8ALwAvAC8ALwAvAC8ALQAsACsAKwAtAC0ALQAuAC4ALQAsACwAKwArACsAKwArACsA
KwArACkAKQAnACcAKQApACkAKgAoACgAKAAoACcAJwAnACcAJwAoACgAKAAmACQAJAAk
ACUAJQAlACYAJAAkACMAIwAkACQAJAAmACYAJgAmACUAJAAjACIAJAAkACQAJAAiACIA
IgAiACEAIAAfAB4AHwAgACEAIwAiACEAIAAfACIAIgAjACQAIwAkACUAJQAiACIAIwAl
ACcAJwAoACgAJwAmACYAJwAoACkAKQApACkAKQApACcAIwAiACIAIQAjACMAIgAiACAA
IAAgACAAIAAgACAAHwAeAB0AGgAZABUAFQAUABQAFgAVABUAFAATABIAEAAOAA8ADgAR
ABIAEAARABEAEQAOAA4ADgAQABEAEwATABIAFAAZAB8AKQA5AE4AZACCAKYAygDnAP4A
FAEqAToBOAE1AR0B4gCfAG0ARAAbAPv/8v/5/wIACgARABUAFwAXABIADQAJAAoABgAE
AAMA+//y/+7/6//q/+n/6P/q/+v/6f/p/+n/6f/q/+r/7P/v//D/8f/z//P/9f/4//z/
/f8AAAQABwAJAAcACAALAAsACgAJAAcABgAIAAkACwAMAAkACgAKAAkACwALAAsACgAI
AAkACgAKAAgACAAHAAYABgAHAAgACgAJAAkACQAIAAkACAAIAAkACgAKAAwADAAKAAoA
CgAKAAwADAAMAA0ACwANAA4ADgAQABAAEQASABIAEwAUABYAFgAVABYAFQAXABkAGgAb
ABoAHAAcABwAHgAeAB4AHwAgACEAIQAjACMAIgAhAB8AIQAiACMAIwAhACAAHwAfACEA
IQAgACAAHgAeAB4AHQAbABkAGAAXABYAFQAVABUAEQAQAA8ADgANAAwADAAMAAoACAAH
AAYABQAEAAEAAQAAAAAA//////7//P/6//j/+P/5//r/+//7//r/+f/5//f/9f/0//P/
9f/2//b/9v/y//L/8f/x//H/8v/y//L/8//z//L/8f/x//H/8f/x//L/8v/y//L/8P/w
//D/8P/w//H/8f/y//L/8v/y//L/8P/w//D/8P/x//L/8//z//H/8f/w//D/8P/x//H/
8v/y//P/8//z//D/8P/x//H/9P/0//T/9f/0//P/8f/w//L/8v/y//P/8//z//P/8//y
//D/7//u//H/8f/x//H/7//t/+3/7v/u/+7/7v/u/+7/7v/u/+3/6//r/+v/6//t/+3/
7f/t/+v/6v/p/+n/6//r/+v/7P/s/+v/6v/q/+n/6f/p/+n/6//r/+v/6//p/+n/5//n
/+f/5//n/+j/6P/o/+j/6P/n/+f/5//n/+f/6P/o/+j/5v/k/+T/5P/n/+f/5//o/+j/
6P/n/+f/5P/k/+b/6P/o/+j/6P/m/+b/5v/m/+b/5v/m/+b/5v/m/+b/5v/k/+T/5P/k
/+b/5v/m/+b/5P/k/+T/5P/k/+T/5P/k/+b/5v/m/+b/5f/k/+P/4v/k/+T/5P/k/+L/
4v/i/+L/4v/i/+L/4v/i/+L/4v/i/+D/4P/g/+D/4v/i/+L/4v/g/+D/4P/g/+D/4P/g
/+D/4P/g/+D/4P/e/97/3v/e/+D/4P/g/+D/3//e/93/3P/e/97/3v/e/97/3//f/9//
3f/d/97/3v/h/+L/4//k/+P/4//i/+L/4//l/+X/5f/o/+j/6P/o/+f/6f/q/+v/6//r
/+v/6//r/+n/5//m/+T/4//j/+P/4//k/+X/5v/j/+L/4f/g/+D/3//e/93/2v/Z/9f/
1//W/9b/1v/V/9f/1v/W/9b/0//S/9L/0P/U/9T/1P/V/9X/1f/U/9L/1P/U/9X/1f/V
/9b/2v/f/+f/8f8BABQAKgBIAGwAjACnALwAzgDiAOoA5gDdAL8AhABLACEA/v/b/8P/
vP/D/8j/0P/X/9v/3f/b/9b/0f/P/87/yv/I/8f/w/+8/7r/uf+0/7P/sv+2/7f/t/+1
/7f/tf+0/7T/tv+5/7r/vf+//8H/w//G/8b/x//I/8z/z//T/9H/0v/V/9X/0//T/9L/
0v/S/9P/1f/W/9X/1v/W/9X/0//T/9P/0v/U/9X/1v/W/9X/1P/S/9D/0v/T/9T/1v/V
/9X/1f/U/9X/1P/U/9X/2P/Y/9r/2v/X/9b/1f/U/9X/1v/X/9n/1//Z/9r/2v/a/9r/
2//c/9z/3f/e/+D/3v/d/97/3f/f/+H/4v/j/+L/5P/k/+T/5P/k/+T/5f/o/+n/6f/r
/+n/6P/n/+X/5v/o/+r/6//q/+r/6v/r/+v/6//q/+r/7P/s/+z/6//o/+f/5//n/+b/
5f/l/+X/5f/k/+P/4v/h/+D/4P/g/+D/3v/d/9z/2//a/9f/1//Y/9j/1//X/9b/1P/S
/9D/z//P/8//z//R/9D/z//P/8z/y//L/8v/zf/O/87/zv/K/8r/yf/J/8f/yP/I/8j/
y//L/8r/yf/H/8f/x//H/8r/yv/K/8r/yP/I/8j/yP/I/8n/yf/K/8z/zP/M/8z/yv/K
/8r/yv/L/8z/zf/N/83/zf/M/8z/zP/N/83/zv/O/8//z//P/8z/zP/N/83/0P/Q/9D/
0f/R/9H/0P/Q/87/zv/O/8//0f/R/9H/0f/P/87/zv/O/9H/0f/R/9H/0f/P/8//0P/O
/87/zv/O/9D/0P/Q/8//zf/N/83/zf/P/8//z//P/8//zv/N/83/zf/N/83/zv/Q/8//
zv/O/87/zf/M/8v/zP/N/87/z//P/8//zf/N/83/zf/N/87/0P/Q/9D/0P/N/83/zf/N
/8//0P/Q/9D/0P/O/87/zv/N/83/zf/O/8//0P/Q/9H/0P/O/87/0P/Q/9D/0P/Q/9D/
0P/Q/87/zv/O/87/z//R/9L/0//R/9H/0v/S/9X/1v/X/9j/2f/Z/9j/2P/X/9n/2f/Z
/9v/3P/d/97/3f/f/+D/4f/h/+H/4f/h/+H/3//d/9z/2v/Z/9n/2f/b/9z/3f/e/9z/
3P/c/9z/3v/d/9z/2//Y/9f/1f/V/9L/0v/S/9H/0v/S/9P/1P/V/9T/1P/S/9L/0v/S
/9P/1//X/9b/1v/U/9T/1//X/9n/2v/e/+X/7f/3/wUAGAAuAEwAbgCOAKkAvgDSAOgA
8ADsAOMAxQCMAFUAKwAGAOH/y//I/83/1v/g/+n/7f/v/+v/6P/l/+H/3v/c/9z/3f/Z
/9T/0P/P/8r/yf/I/8j/y//L/8v/zf/N/8z/yv/K/8v/yv/L/83/0f/T/9j/2v/d/97/
4P/j/+X/4//k/+f/5//n/+f/5v/m/+b/5//p/+r/6P/q/+v/6//p/+n/6f/o/+r/6//s
/+z/7P/s/+v/6v/q/+v/7P/u/+7/7//w//D/7//u/+7/7//y//L/9P/0//T/9P/0//T/
8v/y//L/8//1//f/+P/4//j/+P/5//r//P/9//7/AAAAAP//AAD//wEAAwAEAAUABgAI
AAgACAAIAAgACAAJAAsADQAOABEAEQAQAA8ADQANAA4ADwAPABIAEgASABMAEQARABAA
EAARABIAEwATABAADwAPAA8ADgANAA0ADQANAAwACwAKAAgABgAFAAQABQAEAAQABAAB
AAAA/f/9//7//v/9//3////+//3//P/5//n/+f/5//r/+v/6//v/+P/3//f/9//5//r/
+v/6//r/+v/5//n/9//4//j/+P/6//v/+//7//n/+f/5//n//P/8//z//P/8//z//P/8
//z//f/9//7//v/+//7//v/+//7//v/+/wEAAgADAAMABQAFAAQABAAEAAUABQAGAAYA
BwAHAAcABAAEAAUABQAGAAYABgAHAAoACwALAAwACwAKAAkACQAKAAsADAANAAwACgAJ
AAgACwALAAsACwALAAkACQAKAAoACgAKAAoACwAMAA0ADQAMAAsACgAJAAsACwALAAsA
CwAKAAkACQAJAAkACQAKAAsACwALAAwADAALAAoACQAJAAkACQAJAAsACwAJAAkABwAH
AAcACAAKAAoACgAKAAkACQAJAAkACwAMAAwADAAMAAoACgAKAAkACQAJAAoACwAMAAwA
DQAKAAgACAAIAAgACAAIAAkACgALAAwACgAKAAoACgAKAAoACgAKAAgACAAIAAgACgAK
AAoACgAMAAwADAAMAAoACgAKAAoACwAMAA0ADgAOAA4ADgAOAA0ADAALAAoADAANAA4A
DwANAA4ADgAPABAAEQASABMAEQAQABAAEQATABMAEwAUABYAFgAWABcAGQAaABsAGwAd
AB0AHQAdABsAGQAYABgAFQAVABUAFAAWABYAFgAWABQAFAAUABQAFQAWABcAFgATABEA
EQAQAA8ADgAMAAsACwAMAA0ADQALAAoABwAIAAkACgAMAA0ADwAOAAwADAAMAA8ADQAP
ABIAFAAVABsAIwAvAEAAVABqAIoAsgDXAPYACgEgATYBQgFFAT8BGgHbAJ8AbgBBABcA
/v/9/wYAEAAXAB8AIQAhACAAGwAXABYAFAAQAA8ADwAKAAAA+//6//n/9P/0//X/9//3
//f/9//2//T/9v/3//j/9//7//////8AAAIABQAGAAgADQARABMAFAAXABcAFgAVABMA
EgASABMAFQAWABYAGAAZABkAFwAXABcAFgAWABcAGAAYABgAGAAXABYAGAAZABoAHAAc
AB0AHgAeAB0AHAAcAB0AIAAgACIAIgAgACAAIAAgACIAIgAiACMAJQAnACgAKAAoACgA
KQAqACwALQAuADAALwAvADEAMQA0ADUANQA1ADgAOgA6ADoAPAA8ADwAPQA+AD8APwBB
AEAAQABAAD8AQQBCAEMAQwBEAEQARABFAEMAQwBCAEIAQgBCAEIAQQA+AD0APQA9ADoA
OQA5ADkAOQA4ADcANgA0ADIAMQAwADIAMAAvAC4AKwAqACcAJwAmACYAJQAlACMAIgAh
ACAAHQAdAB0AHQAeAB4AHgAfABwAGwAbABsAGwAcABwAHAAcABwAGwAbABkAGgAaABoA
HQAdABwAGwAZABkAGQAZABoAGgAaABoAHAAcABwAHAAaABsAGwAcABwAHAAcABwAGgAa
ABoAGgAbABwAHQAdAB8AHwAeAB4AHgAfAB8AIAAiACMAIwAjACIAIgAjACMAIgAiACIA
IwAlACUAJAAkACIAIgAiACMAJQAlACUAJQAlACQAJAAkACMAIwAjACMAJQAjACMAJAAi
ACIAIgAiACQAJAAkACMAIgAhACAAHwAfAB8AHwAfACAAIAAgACEAIAAfAB4AHgAgAB8A
HgAeAB4AHQAcABsAHQAdAB0AHQAdAB0AGwAbABkAGQAZABoAGgAaABoAGgAXABcAFwAX
ABkAGgAaABoAGgAYABgAGAAYABcAFgAWABgAGAAXABcAGAAWABQAFAAUABQAFAAWABYA
FgAWABQAFAAUABQAFgAWABYAFgAUABQAFAAUABIAEgASABIAFAAUABQAFAAUABMAEgAR
ABMAFAAUABUAFgAXABgAGQAZABgAGAAZABsAGwAbABwAGgAaABoAGwAbABwAHQAdAB0A
HQAdAB0AGwAZABgAGAAZABkAGQAYABcAFgAVABQAFQAWABcAGAAWABQAEgAOAA0ACwAL
AAoADAAMAAsACwAJAAgABwAFAAQABAACAAQABAAEAAUABQAHAAYABgAIAAoACwALAAkA
BgAIAAsAEwAdACsAPgBQAGgAjACwAM8A7AAAARoBLgE0ATMBJQH2ALEAeQBOACUAAwDw
//H/+P8AAAcADQAPAA0ACgAJAAcABgACAPz/+//3/+z/5v/l/+T/4//k/+T/4//j/+H/
4f/h/+T/5v/o/+v/7P/r/+v/6//t//D/9P/5//z//v8DAAUAAgACAAQAAwAFAAUABAAE
AAQABQAHAAgABQAGAAYABQAHAAcABwAGAAQABQAGAAYACAAIAAcABgAHAAcABwAIAAcA
BwAHAAYABgAGAAcACQAJAAgACQAIAAgACAAIAAgACQAKAAsADQALAA0ADgAOABAAEAAR
ABIAEAARABIAFAAVABUAFwAXABgAGQAZABkAGgAcABwAHAAdAB4AHwAhACEAIQAgACEA
IgAiACIAIQAjACQAJQAlACMAIgAhACEAIgAjACMAJAAjACIAIQAfABwAGwAbABsAGgAZ
ABkAGQAVABQAEwASABMAEgASABIAEQAOAAwACgALAAoABwAHAAYABgAFAAUAAwACAAEA
AAD///////////3//P/7//v//P/7//v/+//5//r/+v/6//b/9v/1//X/9//4//j/+P/4
//f/9f/z//X/9f/1//X/9v/2//b/9v/0//T/9P/0//b/9//3//j/9v/2//b/9v/4//j/
+P/4//f/+P/5//n/9//3//b/9v/5//v//P/+//v/+//6//n/+v/6//v/+//8//z//P/9
//v/+//6//r/+//8//3////+//3//P/7//3//P/8//z//f/9//3//f/7//n/+f/6//v/
/P/9//7//f/8//v/+f/5//n/+f/5//v/+//7//v/+v/4//b/9f/2//f/+P/6//j/9//2
//b/9f/1//X/9f/3//f/9//3//f/9//1//X/9//3//f/+P/2//b/9v/2//f/9//3//f/
9f/2//b/9v/2//T/9P/0//f/9//3//j/9v/2//X/9f/0//b/9v/4//j/+P/4//b/9v/2
//b/+P/4//j/+P/4//j/+P/4//b/9v/2//b/+P/4//j/+P/2//b/9v/2//b/9v/2//b/
9v/2//b/9v/2//b/9v/2//b/9v/2//b/9v/2//b/9v/2//b/9v/2//b/9v/2//b/+P/4
//j/+P/4//j/+P/4//b/9v/2//b/+P/4//j/+P/4//j/+P/4//j/+P/4//j/+P/4//j/
+P/2//b/9v/2//j/+P/4//j/9v/2//b/9v/2//b/9v/2//n/+f/5//n/+f/6//r/+//8
//3//v///////v/+////AAD///7//v///wAAAQADAAMABAAFAAUABQAFAAUABQABAP//
/v/+//3//f/9//z//f/+////AAD///7//f/8//n/+P/3//T/9f/z//P/8v/w//D/7//v
//D/8P/w/+//7P/s/+r/7P/u/+7/7//v//H/8P/u/+7/7v/v/+//7//0//r///8HABMA
JQA2AEwAagCQALAAywDgAPYACgEOAQgB+wDTAJYAYwA7ABYA8f/Z/9b/2//i/+r/8//3
//f/9f/y/+3/6f/m/+L/4v/h/9v/1v/W/9P/zv/L/8z/zP/L/83/z//R/9H/0v/Q/9D/
z//Q/9P/1//b/93/4v/k/+X/5v/o/+v/6//t/+7/8f/x/+//7//u/+7/7f/t/+7/7v/u
//D/8f/x//D/7//u/+z/7v/v//D/8P/u/+7/7f/s/+3/7f/t/+7/7v/v//D/8P/u/+z/
6//r/+7/7v/w//D/7v/u/+7/7v/w//D/8P/x//H/8//0//T/8v/y//P/9P/2//f/+P/6
//j/9//4//f/+P/5//n/+f/6//z//P/8//z//P/8//3//v//////AQAAAAAAAAD/////
AAABAAEAAgACAAIAAwABAAEAAAAAAAEAAgADAAMAAAD////////+//3//f/9//3//P/7
//r/+P/2//X/9P/1//T/9P/0//L/8P/s/+v/6v/q/+n/6f/r/+r/6f/o/+b/5f/k/+P/
5f/k/+P/4//i/+H/4f/h/9//4P/g/+D/4P/g/9//3//f/+D/4P/g/+H/4f/g/9//3f/d
/93/3f/e/97/3v/e/9//4P/h/+L/4f/h/+D/4P/g/+D/4P/g/97/3v/e/97/4f/i/+P/
4//j/+P/4v/i/+D/4f/h/+L/5P/l/+X/5f/i/+L/4//j/+b/5v/m/+f/5//n/+b/5v/k
/+T/5P/l/+X/5f/l/+X/5f/k/+T/5P/n/+f/5//n/+f/5f/l/+b/5f/k/+P/4v/j/+T/
5f/l/+P/4//j/+P/4//j/+P/4//j/+L/4f/h/9//3//f/+D/4f/h/+H/4v/h/+H/4f/h
/+H/4f/h/+H/4//j/+H/4f/f/9//3//g/+H/4v/j/+T/4v/h/+D/3//f/+D/4P/g/+H/
4P/h/+L/4v/h/+D/4P/i/+L/4f/h/+D/4P/e/97/3v/e/97/3//g/+H/4v/h/+D/3//e
/+D/4f/h/+H/4f/h/+L/4v/h/+L/4//k/+f/5//m/+b/5f/n/+f/5//o/+j/6P/o/+n/
6//s/+3/6//r/+v/6//t/+v/6f/o/+f/5f/k/+P/4v/i/+L/4v/k/+T/5P/k/+P/4f/f
/93/2//b/9r/2//Y/9j/2P/X/9f/1v/W/9b/1f/U/9T/0v/S/9L/0v/T/9f/1//Y/9j/
1v/W/9f/1f/V/9b/2v/j/+3/9/8FABYALABIAGoAigClALwA0ADkAOoA5ADbALsAgABJ
ACMA/v/d/8X/vv/D/8j/0P/b/+H/4f/h/97/2//X/9T/zv/O/83/yf/E/8T/xf/A/73/
uv+8/7v/u/+9/7//wf/A/77/uv+7/7z/v/+//8P/x//M/9D/z//Q/9D/0//V/9f/2P/b
/9v/2f/Z/9j/2P/X/9f/2P/Y/9r/3P/d/93/2//b/9v/2v/c/93/3v/e/9z/3P/b/9r/
2f/Z/9n/2v/e/9//4P/g/93/3P/c/93/4P/g/+L/4v/i/+L/4v/i/+D/4P/g/+H/4//l
/+b/5v/k/+T/5f/m/+j/6f/q/+z/6//r/+3/7f/u/+//7//v//D/8v/y//L/8v/y//L/
8//2//f/9//5//j/+P/4//f/9//4//n/+f/7//z//f////7//f/7//r//P/8//z/+//6
//n/+f/5//r/+f/5//n/+P/4//j/+P/1//T/9P/0//b/9P/z//L/8//y/+//7//u/+7/
7//t/w==
         </WaveFormData>
      </LeadData>
      <LeadData>
         <LeadByteCountTotal>10000</LeadByteCountTotal>
         <LeadTimeOffset>0</LeadTimeOffset>
         <LeadSampleCountTotal>5000</LeadSampleCountTotal>
         <LeadAmplitudeUnitsPerBit>4.88</LeadAmplitudeUnitsPerBit>
         <LeadAmplitudeUnits>��V</LeadAmplitudeUnits>
         <LeadHighLimit>2147483647</LeadHighLimit>
         <LeadLowLimit>268435456</LeadLowLimit>
         <LeadID>V5</LeadID>
         <LeadOffsetFirstSample>0</LeadOffsetFirstSample>
         <FirstSampleBaseline>0</FirstSampleBaseline>
         <LeadSampleSize>2</LeadSampleSize>
         <LeadOff>FALSE</LeadOff>
         <BaselineSway>FALSE</BaselineSway>
         <ExcessiveACNoise>FALSE</ExcessiveACNoise>
         <MuscleNoise>FALSE</MuscleNoise>
         <LeadDataCRC32>1190123112</LeadDataCRC32>
         <WaveFormData>
jP+M/4z/jP+N/47/j/+Q/5H/kv+T/5T/lP+U/5T/lP+W/5b/lv+W/5b/lv+W/5b/lv+W
/5b/lv+Z/5r/m/+c/5r/mv+a/5r/mv+a/5r/mv+a/5r/mv+a/5j/mP+Y/5j/mf+a/5v/
nP+b/5r/mf+Y/5r/mv+a/5r/mv+a/5r/mv+a/5r/mv+a/5z/nP+c/5z/mv+a/5r/mv+a
/5r/mv+a/5j/mP+Y/5j/mP+Y/5j/mP+Y/5j/mP+Y/5b/lv+W/5b/lP+U/5T/lP+T/5L/
kf+Q/47/jv+O/47/jv+O/47/jv+M/4z/jP+M/47/jv+O/47/jv+O/47/jv+O/47/jv+O
/4//kP+R/5L/kf+Q/4//jv+Q/5D/kP+Q/5D/kP+Q/5D/kP+Q/5D/kP+R/5L/k/+U/5L/
kv+S/5L/lP+U/5T/lP+W/5b/lv+W/5T/lP+U/5T/lf+W/5f/mP+a/5r/mv+a/5z/nP+c
/5z/nP+c/5z/nP+a/5r/mv+a/5z/nP+c/5z/mv+a/5r/mv+c/5z/nP+c/5z/nP+c/5z/
mv+a/5r/mv+b/5z/nf+e/5z/nP+c/5z/nP+c/5z/nP+c/5z/nf+d/5z/nP+c/5z/nv+f
/6D/ov+g/6L/pP+k/6f/p/+n/6f/qf+p/6v/rP+r/6r/qf+o/6r/q/+t/67/rf+t/6z/
q/+t/6z/q/+q/6r/qf+p/6n/qf+p/6n/qf+p/6n/qf+p/6j/pf+j/6H/oP+d/5z/nP+e
/57/nv+d/5v/mf+Z/5n/mv+Z/5n/mf+Y/5f/l/+W/5j/mv+c/5z/nv+e/5z/mv+X/5X/
kv+U/5j/nf+k/7L/w//c//3/IwBGAGUAgwCdALAAsACmAJYAbwAzAP//2/+7/5//kP+L
/4b/hv+L/43/i/+J/4j/h/+G/4P/gf9//4H/fv98/3z/fv9//3//f/9//4D/fv9+/4D/
gv+E/4j/iv+K/43/jf+Q/5P/lv+Z/6D/o/+l/6j/q/+s/6z/rP+t/63/rv+v/7D/sv+x
/7L/s/+z/7X/tf+1/7X/tf+1/7b/tv+1/7T/s/+y/7T/tf+3/7j/tv+3/7f/t/+5/7n/
uf+4/7n/uv+8/73/vP+//7//vv/B/8L/xP/F/8T/xf/G/8b/xv/H/8f/yf/H/8n/yv/N
/8v/zP/N/8//0v/T/9X/1v/Y/9n/2v/b/9z/3f/f/+D/4f/j/+X/5f/m/+f/5//o/+r/
6//s/+z/6v/r/+v/6//s/+r/6f/o/+r/6f/o/+f/5v/k/+H/3//f/93/3f/e/9r/2P/W
/9T/0//R/9H/0P/P/87/zf/O/87/zP/L/8n/yf/J/8f/x//G/8X/w//B/8D/vv+9/7z/
vv+9/73/vf+7/7n/uf+4/7j/uf+6/7v/uf+5/7n/uf+5/7r/uv+7/77/vv++/77/v/+/
/7//v/+//8D/wf/C/8D/wf/B/8H/wv/D/8X/xv/I/8j/yf/J/8j/yP/I/8j/yP/I/8j/
yP/J/8j/x//G/8j/yP/H/8f/yf/K/8r/y//N/83/zf/N/87/z//S/9P/0f/S/9L/0//T
/9L/0v/S/9L/0v/S/9P/0//T/9P/0v/U/9b/2f/b/9v/3P/c/9z/3v/e/97/3v/g/+D/
4P/g/97/3v/e/97/4f/h/+L/5P/i/+L/4v/i/+T/5f/l/+X/5f/l/+X/5v/l/+X/5P/j
/+T/5f/m/+j/5v/n/+f/5//p/+j/5//n/+f/6P/p/+n/6f/o/+j/5//q/+v/7P/t/+7/
7v/v/+//8f/x//D/8P/x//H/8f/y//D/8P/w//D/8v/z//D/8P/w//D/8P/w//D/8P/w
//L/8v/y//L/8P/w//D/8P/x//L/8//0//T/9P/0//T/8v/y//L/8//1//b/9v/2//T/
9f/1//X/+P/4//r//P/6//v/+//7//v/+//7//3/AAAAAAAAAAAAAAAAAQADAAYABgAH
AAcACAAJAAkACQAIAAgABwAHAAcABwAHAAcABwAHAAcABwAJAAkABwAGAAUABAABAAAA
AAAAAAAAAAAAAAEAAAABAP///v/9//3//v///wAAAgACAAIAAgACAAIAAgAEAAYABgAH
AAUABAAEAAYACwAUACQANwBSAHUAmwDAAN8A9wATASYBKAEeARIB6QCrAHUATwArAAsA
/P/7//z//v8BAAMAAQD///7/+//6//v/+//5//v/+v/2//L/8v/z/+//8f/z//L/8v/0
//L/8v/0//b/+P/4//v///8CAAMABAAHAAgACwANABAAEwAWABgAGAAZABkAFwAXABcA
GAAbABwAHQAdABwAGwAaABkAGwAbABwAHAAeAB4AHgAeAB0AHQAeAB4AHwAhACIAIwAj
ACMAIwAiACMAJAAmACcAKAArACsAKgAsACwALQAtAC8AMQAzADQANAA1ADUANwA5ADsA
PAA/AEAAQgBEAEcASABJAEsATABQAFMAVgBZAFoAWwBdAF4AYQBjAGUAZQBmAGcAZwBo
AGoAawBsAGwAbgBvAG8AbwBsAGoAaQBoAGYAZQBkAGMAYgBgAF0AWwBXAFMAUQBQAE8A
TgBNAEwASABFAEQAQgBBAEAAPwBAAD0AOgA4ADUANQA1ADMAMwAxADEAMAAvACwAKgAp
ACgAKAAnACcAJwAlACMAIwAiAB8AHwAfAB8AIgAjACQAJQAjACIAIAAfACAAIAAgACAA
IQAhACEAIQAgACAAIAAgAB4AHwAfAB8AHQAdAB4AHgAgACAAIQAhACIAIgAiACIAIAAg
ACAAIAAkACQAJAAkACQAJAAjACMAJQAmACYAJwApACkAKQApACcAJwApACkAKgAsAC0A
LwAuACwAKwAqACwALAAsAC0ALwAvAC8ALgAsACwALQAtAC0ALgAuAC4ALgAuAC4ALgAs
ACwALAAsACoAKgAqACoAKAAnACcAKAAoACgAKAAoACYAJwAnACcAJQAlACUAJgAmACcA
JwAnACUAJQAlACYAKAApACkAKQAoACYAJAAjACMAJAAlACUAKAAoACkAKQAnACcAJwAn
ACgAKAApACkAJwAnACYAJgAnACcAJwAoACgAKAAoACgAKAAnACoALAAsACwALAAqACoA
KgAqACoAKgAqACoAKgAqACoAKgAqACoAKgAqACwALAAsACwAKgAqACoAKgAoACgAKAAo
ACoAKgAqACoAKQAoACcAJgAnACgAKQArACkAKgAqACoAKAApACkAKQAqACoALAAuACwA
LQAtAC0ALQAtAC0ALwAuAC4ALgAuADAAMAAxADMANQA2ADgAOQA5ADkAOAA3ADYANgA1
ADUANwA3ADcANwA3ADcANwA3ADkAOQA3ADYAMwAyAC8ALgAwADAAMAAwAC4ALQAqACkA
JwAmACUAJQAnACcAJwAoACgAKAAoACgALAAuAC4ALgAsACkAJQAiACIAIgAnADAAQABV
AGwAjwC5AOAA/wAdATsBUgFaAVYBRgEfAd8ApQB3AFEAMQAgAB8AHgAeAB0AHwAZABcA
FgATABIAEwARAA8ADQAMAAoABgAGAAcABwAJAAkACAAIAAYABgAIAAgACgAOABIAFQAX
ABYAFwAYABsAIAAlACcAKgAtADAAMgAyADMAMwA1ADUANQA2ADUANgA3ADcANQA1ADUA
NQA3ADcAOAA4ADYANgA2ADYANQA1ADYANgA4ADkAOQA5ADcANwA3ADYANwA4ADoAOwA7
AD0APAA6ADwAPAA9AD0APwBBAEMARABCAEMAQwBFAEYASQBLAE8ATQBOAE8AUQBUAFUA
VwBYAFsAXQBfAGEAYgBjAGUAZgBpAGsAbQBtAG4AbwBvAHAAcABxAHIAcgByAHMAcwBz
AHAAbgBtAGwAbgBtAGwAawBpAGYAYgBfAF8AWwBZAFgAVABSAFAATgBLAEcARQBCAEIA
QAA+AD4AOwA4ADYAMwAxADEALwAvAC0ALQAsACsAKgAoACcAJgAnACcAKAApACcAJQAl
ACQAJQAlACUAJQAjACMAIwAjACAAIAAfAB8AIQAiACMAJAAkACMAIgAhACAAIAAgACAA
IAAhACEAIQAgAB8AHwAeACAAIAAhACEAIAAgACAAIAAgACAAIAAgACQAJAAkACQAIwAi
ACAAHwAgACIAIwAlACMAIwAjACMAJQAlACcAJwAlACYAJgAnACUAJAAkACQAJgAmACYA
JwAlACUAJQAkACQAJAAlACUAIwAkACQAJAAjACIAIQAgACEAIgAjACQAIwAiACEAIAAg
AB8AHwAgACIAIgAiACIAIAAhACEAIQAhACEAIQAiACAAIQAhACEAIQAhACEAIgAiACMA
IwAjACEAIAAfAB8AHwAgACEAIQAgACAAIQAhACAAHwAeAB0AHgAeAB8AHwAeAB0AGwAa
ABsAGwAbABwAGgAaABoAGgAYABkAGgAaABoAGgAaABgAGAAYABgAGgAaABoAGgAYABgA
GAAYABYAFgAWABYAGAAZABsAHAAaABoAGwAbABsAHAAcAB4AIAAgACEAIQAjACMAIwAj
ACMAJAAkACQAIgAiACIAIwAlACYAJgAnACcAJwAnACYAJAAiACEAHwAgACEAIgAjACIA
IQAgAB8AHwAfAB8AHQAbABkAFwATABIAEgASABIAEgARABEADwAOAA0ACwAJAAsACwAL
AAsACgAKAAoACgAIAAgACAAIAAgACAAFAAMAAAAAAAQACwAWACgAQQBgAIcArQDQAO8A
CQEjATABKgEiAQgBzwCRAGMAOwAXAP3/8v/z//L/9P/3//X/8f/v/+r/5f/k/+X/4//h
/+H/3v/Y/9b/1v/V/9X/1f/X/9j/2P/Y/9j/2v/a/97/4P/k/+f/6//s/+3/8P/1//j/
+f/7/wAAAwAEAAYABgAHAAcABQAFAAUABgAJAAoACwALAAoACQAIAAcABwAHAAgACAAG
AAYABgAGAAMAAwAEAAQABgAHAAcABwAGAAUABAACAAAAAAABAAEAAQADAAIAAAAAAAAA
AQABAAEAAwAFAAYABAAFAAUABwAJAAsADAAPAA8AEAARABMAEgATABUAFgAZABsAHQAf
ACAAIQAjACQAJQAnACkAKQAoACkAKQAqACgAKQAqACoAKAApACkAKQAmACQAIwAiACMA
IwAjACMAIQAeABoAFwAUAA8ADAAKAAoACAAGAAQAAQD9//v/+P/4//b/9P/0//P/8P/u
/+v/6//r/+n/6f/p/+n/6P/n/+T/4v/h/+D/4P/f/9//3//f/93/3f/c/9n/2f/Z/9n/
2//b/9v/2//a/9r/2f/Z/9z/3P/c/9z/3P/b/9r/2f/Y/9j/2P/Y/9j/2f/Z/9n/1//X
/9j/2P/Y/9j/2f/Z/9j/2P/Y/9j/2P/Y/9j/2P/a/9r/2v/a/9j/2P/X/9f/2f/a/9r/
2//Z/9n/2f/Z/9f/1//Z/9n/2//c/9z/3f/d/9z/3P/c/9z/3P/c/93/3f/d/93/3P/a
/9r/2//b/93/3v/e/97/3f/c/9v/2v/a/9r/2v/a/9r/2v/a/9r/2v/Z/9n/2v/c/9z/
3P/c/9z/3f/d/93/3f/d/93/3v/c/93/3f/d/93/3f/d/97/3v/f/9//3//d/9z/2//b
/9n/2v/b/9v/3P/c/93/3f/d/93/3f/d/97/3v/f/9//3v/d/9v/2v/d/93/3f/e/97/
3v/e/97/3P/b/9z/3v/e/97/3v/e/97/3v/e/97/3v/e/97/4P/g/+D/4P/e/97/3v/e
/97/3v/e/97/3P/c/9z/3P/a/9r/2v/a/9z/3P/c/9z/2//a/9n/2P/Y/9j/2P/Y/9b/
1v/W/9b/1v/W/9b/1v/Y/9j/2P/Y/9b/1v/W/9b/2P/Y/9j/2P/Y/9j/2P/Y/9j/2P/Y
/9j/2P/Y/9j/2P/W/9b/1v/W/9j/2P/Y/9j/2P/Y/9j/2P/Y/9j/2f/Z/9z/3P/c/9z/
3//f/9//4P/h/+T/5//o/+f/5//n/+f/5//n/+n/6v/q/+r/6v/q/+z/7f/v//D/8f/z
//T/9f/0//L/8P/u/+v/6f/o/+f/5//n/+f/5//m/+X/5P/j/+P/4f/g/9//3P/Z/9j/
2P/Y/9j/2P/X/9f/1f/V/9X/1P/T/9P/0//U/9X/1//Y/9b/1v/U/9L/1P/U/9L/0v/P
/83/zP/M/9D/1//i//T/CwAsAFMAewCaALUAzwDjAOgA3gDUALQAewBFAB8A+//b/8X/
vP+5/7j/uv+7/7v/uf+3/7L/r/+u/63/q/+r/63/qv+o/6b/pv+l/6P/pf+n/6j/qv+q
/6r/rP+s/67/sv+2/7v/v//C/8f/yP/L/8r/y//N/9D/0//W/9j/2P/Z/9n/1//X/9f/
2P/b/9z/3f/d/93/3f/d/93/3f/d/97/3v/g/+D/4P/g/93/3f/e/97/3//h/+L/4//h
/+H/4f/g/+L/4v/j/+P/5P/n/+f/5v/l/+T/5P/j/+T/5//q/+z/6v/r/+v/7f/s/+3/
7f/v/+3/7v/v//H/8f/x//L/8v/3//n/+//9//3//f/+//7//f///wEAAQADAAUABgAI
AAcABwAHAAYACAAJAAkACQAIAAYABQAEAAIAAQAAAP//AAD+//v/+f/2//H/7v/s/+r/
6P/m/+T/4P/d/9z/2v/Y/9b/1P/U/9P/0P/O/8v/y//L/8n/yf/J/8n/yP/H/8T/wv/B
/8D/wP+//7//v//B/7//v/++/7v/u/+7/7v/vf+9/73/vf+8/7z/u/+7/7z/vP+8/7z/
v/+//7//v//A/8D/wP/A/8P/xf/G/8f/xf/F/8b/xv/G/8b/x//H/8n/yv/L/8z/zv/O
/87/zv/Q/9D/0P/Q/9D/0P/P/8//z//Q/9D/0f/T/9P/0//T/9X/1f/X/9f/1//Y/9j/
2f/Z/9j/2P/Y/9j/2P/Y/9n/2v/b/9z/3P/a/9r/2//b/93/3v/e/97/3P/c/9z/3P/a
/9r/2v/a/9v/3P/d/97/3P/b/9v/3P/c/9z/3P/c/9z/3f/d/93/3f/d/93/3v/c/93/
3f/d/9z/2//a/9r/2v/b/9v/2//b/9r/2f/Z/9f/2P/Z/9n/3P/c/93/3f/b/9v/2//b
/97/3v/f/9//4f/h/+D/4P/f/9//3//g/+H/4v/j/+T/4v/h/+D/4f/i/+P/5P/k/+T/
5P/k/+H/4P/g/9//4f/i/+P/5P/l/+X/5f/m/+b/6P/q/+r/6//r/+v/6//p/+n/6//s
/+7/7v/u/+7/7v/v//H/8v/y//P/8//z//X/9P/z//L/8P/v/+//7//w//H/8v/z//X/
9f/1//X/9v/1//X/9f/y/+//7v/u/+z/7P/s/+v/7v/t/+7/7//u/+3/7f/t/+v/6//s
/+z/8P/w//D/8P/w/+7/8P/w/+//7f/u//D/9P/5/wQAFgAtAE4AdQCbAL4A2wDzAAsB
EgEKAQAB4ACnAG8ARQAfAP3/6f/k/+P/5v/q/+3/7f/p/+X/4P/d/9z/2//Z/9n/2//a
/9b/1v/W/9P/0f/P/9H/1P/W/9b/1v/Y/9r/3P/c/9z/3//h/+T/5//q/+//8v/1//f/
+v/9//7/AgACAAMAAwADAAMAAwAEAAcACAAJAAkACgALAAwADQANAA0ADgAOABAAEAAQ
ABAAEQARABIAEgASABMAEwATABMAEwATABIAEgASABMAEwAWABkAGQAYABkAGgAcAB0A
GwAdAB8AIAAiACMAIwAlACcAKQAqAC0ALwAwADEAMwAyADMANQA2ADsAPQA/AEEAQABB
AEMARABDAEUARwBHAEkASwBMAE4ATABNAE4ATgBOAE8ATwBPAFAATgBNAEwATABLAEoA
SQBKAEgARQBDAD8AOwA5ADgANgA0ADIAMAAuACsAKgAoACQAIgAgACAAIgAgAB8AHQAb
ABsAGQAZABkAGQAYABcAGQAYABgAGAAYABcAFwAXABkAFwAXABYAEwATABMAEwAVABUA
FQAVABUAFgAWABcAFgAWABYAFgAZABkAGQAZABgAGAAYABgAGAAZABkAGQAbABsAHAAc
ABoAGgAbABsAHAAcABwAHAAeAB4AHgAeACAAIAAgACAAIgAiACEAIQAfACAAIAAhACEA
IQAhACEAHwAfACEAIQAhACIAIgAjACQAJAAlACYAJAAkACQAJQAnACcAJwAmACUAJAAk
ACMAIQAiACIAIgAkACQAJAAkACQAJAAkACQAJQAmACcAKAAmACUAJQAmACgAKAAoACgA
KAApACkAKQAnACcAJwAoACoAKwArACsAKgApACgAKAAoACkAKQApACoAKgAqACsAKQAq
ACsAKwAsACwALQAtAC0ALQAtAC0ALgAuAC8ALwAvAC8ALgAuAC8ALwAvADAAMgAyADIA
MgAwAC8ALgAsACwALAAsAC4ALgAuAC4ALgAuAC4ALgAuAC4ALgAuAC4ALgAuAC4AMAAw
ADAAMAAyADIAMgAyADAAMAAwADAAMQAyADMANAA0ADQANAA0ADIAMwAzADQANQA2ADcA
OQA3ADcAOAA4ADoAPAA8AD0AOwA7ADsAOwA9AD8AQABAAEIAQgBCAEIAQQBDAEQARABH
AEcARwBHAEQAQwBCAEIAQQBBAEEAQQBBAEEAQQBBAEEAQQBBAEEAQgBCAEIAQgA9ADwA
PAA8ADkAOAA2ADUANAA1ADYANgA0ADMAMgAxADMANAA0ADQAOAA2ADQAMgAyADIAMAAv
AC0ALgAsACwALwA2AEQAVwBwAJMAvQDmAAkBJwFBAVgBYAFcAVIBLQHrALEAgwBZADMA
HgAZABgAGgAdAB8AHQAZABYAEwAMAA0ADwANAAsADAAIAAIAAAABAP///f/9/wAAAAAC
AAIAAgACAAIABAAGAAcACwAOABMAFgAXABgAHQAfACAAIwAoACoAKgArACsAKQApACkA
KgApACoAKwArACsAKwArACsAKgApACkAKAAmACYAJgAmACMAIwAkACQAIgAjACMAIwAl
ACUAJQAkACIAIgAjACMAJAAnACcAJgAlACQAJAAjACUAJwApACoAKAApACkAKwApACsA
LAAvADEAMgAzADUANAA1ADcAOAA5ADsAPQA/AEAAQQBDAEQAQwBFAEcARwBKAEsASwBM
AEsASwBLAEoASgBLAEsASwBMAEoASQBIAEYARQBEAEMARABCAD8APQA5ADUAMwAyAC4A
LAAqACgAJgAjACIAIAAcABoAGAAYABkAFgAUABEADQANAAsACwAJAAkACAAHAAQAAgAB
AAAA/v/9//3//f////3//f/8//n/+f/5//n/+f/5//n/+f/4//j/9//3//b/9v/2//b/
+f/5//n/+f/2//b/9v/2//b/9//3//f/9//3//j/+P/2//b/9//3//b/9v/2//b/9f/0
//P/8v/y//L/8v/y//L/8v/x//H/7//w//D/8f/x//H/8f/x/+//7//x//H/8P/w/+//
7//x//D/8P/w/+//7v/t/+3/7//v/+//7v/t/+z/7P/r/+n/6v/q/+r/6P/o/+j/6P/m
/+b/5v/m/+f/6P/p/+r/6P/n/+f/6P/q/+r/6v/q/+z/7f/t/+3/7f/t/+3/7v/x//P/
9P/1//X/9f/1//b/9//5//r/+//+//7//v///wEAAgADAAMABgAGAAcABwAHAAcABwAH
AAkACgAMAA0ADgAPAA8AEAATABMAEwAUABYAFgAWABYAGgAZABgAGAAYABgAGAAbABwA
HQAeABwAHAAcABwAHQAeAB8AIAAiACIAIgAiACIAIgAiACIAIgAjACMAJAAiACIAIgAj
ACUAJQAmACYAJgAoACgAKQApACkAKQApACsALQAuAC4ALAAsACwALAAtAC8AMAAwADEA
MQAxADEALgAtACwALAAtAC0ALQAtAC0ALQAtAC0ALgAvADAAMQAvAC4ALQAsACsAKgAq
ACoALAAsACsAKwAnACcAJwAmACMAIwAjACMAIQAiACIAIgAkACQAJAAkACQAJAAiAB8A
GwAYABgAHAAhACoAOgBNAGYAiQCxANgA9wAVATEBRAFGAT4BLgEBAcEAiwBhADsAGwAM
AAcABgAGAAkABwADAP///P/5//r/+f/3//P/8//u/+r/5v/o/+n/6f/p/+n/6v/q/+j/
6P/q/+z/8P/y//T/9//5//r/+//+/wEABgALAA0AEAATABQAFAAUABUAFQAXABcAFwAY
ABkAGgAbABsAGwAbABsAGwAbABsAHAAcABwAHAAcABwAHAAdAB8AIAAgACEAIQAhACAA
HwAeABwAHgAeAB8AHwAdAB8AHgAcAB0AHgAgACEAIwAlACcAKAAoACkAKQArAC0ALwAw
ADMAMQAyADMANQA3ADkAPAA+AEEAQwBFAEcASABJAEsATABPAFEAUwBTAFIAUwBTAFQA
VABVAFYAVgBWAFcAVwBXAFQAUgBRAFAAUABPAE4ATQBKAEgARQBDAEEAPQA7ADoAOAA2
ADQAMgAwAC0ALAAqACoAKAAmACYAJAAgAB0AGQAZABkAFwAXABUAFQAUABMAEgAQAA8A
DgAMAAsACwALAAkABwAHAAYABwAHAAcABwAHAAcABwAHAAQABAADAAMAAgACAAIAAgAC
AAEAAAD///7//v/+//7//v/////////9//3//v/+////AAACAAMAAwACAAEAAAABAAIA
AwAEAAYABgAGAAYABgAGAAUABQAIAAoACwANAAwACwAKAAkACwALAA0ADQALAAwADAAN
AAoACAAHAAYABwAIAAkACwAKAAkACAAGAAYABgAHAAcACAAKAAsADAAKAAoACgAKAAoA
CgAKAAoACAAIAAgACAAKAAkACQAKAAoACgAKAAoACQAJAAgABwAJAAkACQAKAAgACQAJ
AAkACQAJAAkACgAKAAsACwALAAsACgAJAAkACgAMAA4ADwANAAwADAALAAsACwALAAsA
CwAKAAoACQAHAAcABgAGAAkACQAJAAoACQAIAAcABgAGAAcACAAKAAoACgAKAAkACAAH
AAYACAAIAAgACAAIAAgACAAIAAgACAAIAAgACAAIAAgACAAFAAQAAwACAAAAAAAAAAAA
/v/+//7//v/8//z//P/8//z//P/8//z//P/8//z//P/8//z//P/8//z//P/8//z//P/8
//z//P/8//z//P/8//r/+v/6//r//P/8//z//P/8//z//P/8//z//P/8//z//P/8//z/
/P/6//r/+v/6//z//P/8//z/+//6//n/+P/2//f/9//4//r/+v/6//v/+f/5//r/+v/6
//z//P/9//3//f/9//3/+//9//7//v///wAAAQACAAEAAwAEAAQABwAHAAcABwAGAAUA
BAAEAAMAAwADAAMABQAFAAUABQACAAEAAAD//////v/9//z/+//6//r/+v/6//r/+f/5
//r/+//8//z/+//7//v/+//+/wAAAQACAAYACAAGAAgACAAIAAYABwAJAAoADgAUABsA
KgA8AFMAdACfAMcA5gADAR0BMwE0ASoBHAH2ALsAiwBlAEEAIQALAAQAAQAAAAQABwAF
AAMAAQD+//v/+v/3//X/9//3//T/9P/0//L/7//t/+//8f/y//T/9v/6//r//P/8//z/
/v8BAAUACAANABAAEwAWABUAFwAYABkAGAAbABwAHgAfAB8AHwAfACAAIQAiACMAIwAl
ACUAJQAlACQAIwAjACIAJAAkACQAJAAgAB8AHwAeAB4AHwAfAB8AHQAdAB0AHAAcABwA
HQAdABwAHwAfAB4AHAAcAB0AHQAbAB0AHwAgACAAIQAhACMAIwAlACYAKQApACoAKwAt
AC4ALwAxADIANQA3ADkAOwA6ADsAPQA+AEEAQwBFAEUARgBHAEcASABIAEkASgBKAEoA
SwBLAEsASgBIAEcARgBGAEUARABDAEMAQgBAAD8APwA7ADkAOAA2ADQAMgAwACwAKQAo
ACYAIQAeABsAGgAaABgAFwAVABIAEQAOAA0ACwAJAAYAAwACAAAA///+//z/+//7//v/
/f/7//v/+v/3//f/9//3//X/9f/1//X/9P/0//P/8//y//L/8v/y//X/9f/1//X/8v/y
//L/8v/0//X/9f/1//X/9f/2//b/9P/0//X/9f/3//j/+f/6//j/+P/4//j/+v/6//r/
+v/4//j/9//3//X/9v/2//f/9f/1//X/9f/1//X/9//3//j/+v/7//3////+//7//v/+
//7//v///wEAAQABAAAAAgACAAMAAwAFAAYABgAGAAgACAAIAAgABgAGAAYABgAIAAgA
CAAIAAgABwAHAAgABgAGAAYABgAHAAkACgALAAkACQAJAAoADQAPABAAEQARABEAEQAS
ABQAFQAVABUAFwAWABUAFQATABQAFQAVABgAGAAZABkAFwAXABcAFwAYABgAGQAZABsA
GwAaABoAGgAZABgAGAAZABoAGwAcABoAGwAYABoAGgAaABoAGgAaABoAGgAZABgAGAAX
ABoAGgAaABoAGwAbABsAHAAbABwAHQAcAB4AHwAgACEAIAAfACAAIAAhACIAIwAkACQA
JQAnACgAJwAnACYAJQAjACIAIQAgAB8AHQAcABsAGwAbABsAGwAdAB0AHQAdABoAFwAV
ABMAFAARABAAEAAOAA4ADgANAA8ADQANAA0ACwAJAAgABwAFAAUABgAGAAoACgAMAAwA
CgAKAAgABgADAAMABAAIAA4AFQAgADAARwBoAI0AswDWAPMADQEhASQBGgESAfAAtQCB
AFsAOQAXAAMA+v/1//L/9P/5//n/9//1//L/7f/s/+n/5//n/+n/5v/k/+b/5v/l/+H/
4f/j/+T/5P/o/+r/7P/u/+z/7P/s/+3/7f/u/+//8v/1//b/9//1//b/9//4//z//P/9
//3/+//7//v//P/8//z//P/7//z//f/+/////f/9//7//v8AAAAAAAAAAP////8AAAAA
//////7//f8AAAEAAgACAAEAAAAAAP//AAADAAMAAgAAAAAAAQABAAEAAwAFAAYABwAJ
AAoADQALAA0ADgARABIAFAAWABkAGgAbAB0AHgAhACMAJQAnACkAKwAuADAAMAAxADIA
MQAzADUANgA4ADgAOQA6ADoAOgA7ADsAOwA7ADoAOgA6ADkANwA1ADMAMgAwAC0AKwAr
ACcAJQAkACMAIgAhACAAHwAdAB0AHAAYABYAFAAUABYAFAATABEAEgATABIAEwARABEA
EgATAA==
         </WaveFormData>
      </LeadData>
      <LeadData>
         <LeadByteCountTotal>10000</LeadByteCountTotal>
         <LeadTimeOffset>0</LeadTimeOffset>
         <LeadSampleCountTotal>5000</LeadSampleCountTotal>
         <LeadAmplitudeUnitsPerBit>4.88</LeadAmplitudeUnitsPerBit>
         <LeadAmplitudeUnits>��V</LeadAmplitudeUnits>
         <LeadHighLimit>2147483647</LeadHighLimit>
         <LeadLowLimit>268435456</LeadLowLimit>
         <LeadID>V6</LeadID>
         <LeadOffsetFirstSample>0</LeadOffsetFirstSample>
         <FirstSampleBaseline>0</FirstSampleBaseline>
         <LeadSampleSize>2</LeadSampleSize>
         <LeadOff>FALSE</LeadOff>
         <BaselineSway>FALSE</BaselineSway>
         <ExcessiveACNoise>FALSE</ExcessiveACNoise>
         <MuscleNoise>FALSE</MuscleNoise>
         <LeadDataCRC32>1595625574</LeadDataCRC32>
         <WaveFormData>
8P/w//D/8P/w//D/8P/w//H/8v/z//T/9P/0//T/9P/2//b/9v/2//f/+P/5//r//P/8
//z//P/9//7///8AAAAAAAAAAAAAAQACAAMABAAGAAYABgAGAAQABAAEAAQABgAGAAYA
BgAEAAQABAAEAAQABAAEAAQABgAGAAYABgAIAAgACAAIAAoACgAKAAoACAAIAAgACAAJ
AAoACwAMAA4ADgAOAA4AEAAQABAAEAASABIAEgASABAAEAAQABAAEgASABIAEgASABIA
EgASABQAFAAUABQAFAAUABQAFAAUABQAFAAUABQAFAAUABQAFAAUABQAFAAUABQAFAAU
ABYAFgAWABYAFAAUABQAFAAWABYAFgAWABYAFgAWABYAFgAWABYAFgAXABgAGQAaABoA
GgAaABoAHAAcABwAHAAcABwAHAAcABoAGgAaABoAGgAaABoAGgAcABwAHAAcAB4AHgAe
AB4AHgAeAB4AHgAeAB4AHgAeACAAIAAgACAAIAAgACAAIAAgACAAIAAgACIAIgAiACIA
IAAgACAAIAAgACAAIAAgACAAIAAgACAAIAAgACAAIAAiACMAIwAjACUAJQAlACYAKAAo
ACgAKAAoACkAKQAqACgAKAAoACgAKgAqACsALAAsACwALAAsAC4ALwAyADQANAA2ADYA
NQA4ADgAOQA6ADsAOwA6ADoAPAA+AD4APgA+AD4APgA+ADsAOgA5ADgAOQA2ADUANQA3
ADcANgA1ADMAMgAwAC4AMAAuAC4ALwAtAC0ALQAtAC0ALwAwADAAMQAxAC8ALgAtACgA
JQAnACcAKQAsADUARwBcAHkAmQC6ANcA8wANAR4BIAEXAQwB7QDAAJsAfwBnAFEARAA5
AC8AKQAnACMAHgAaABcAFAASABIADgANAA4ADgALAAsADQANAA4ADgAOAA4ADgAPABEA
EgAVABgAGgAdACAAIAAiACQAJwAsADAAMgA0ADYAOgA5ADoAPAA+AD4APAA8ADwAPAA6
ADwAPAA8AD4APgA+AD8AQABAAEEAQwBBAEEAQQBBAEMARABEAEQAQwBCAEIARABDAEMA
QgBBAEEAQQBBAEMAQgBCAEIAQgBEAEUARQBGAEUARgBIAEoASwBLAEsATABQAFMAVABW
AFYAVwBZAFoAWwBdAF8AYABiAGQAZwBpAGwAbQBvAHIAdQB3AHkAeQB7AHwAfQB+AIEA
ggCCAIIAggCCAIIAgQCCAIEAgAB9AHwAfAB5AHgAdAByAG8AbQBrAGkAZgBlAF8AXgBc
AFkAVwBVAFMAUQBRAE4ATABKAEcARQBDAEEAQQBAAEAAQAA/AD0AOwA6ADgANwA3ADYA
MwAyAC8ALwAsACoAKQApACoAKQAoACgAKAAnACYAJgAmACUAJAAkACYAJgAmACYAJAAk
ACQAIwAjACMAIwAjACEAIQAiACIAIgAiACIAIgAgACAAIAAgACAAIAAgACAAIgAiACIA
IwAiACIAIQAhACMAIgAiACIAJAAlACUAJgAkACQAJAAkACYAJgAmACYAJwAnACcAJwAn
ACcAJwApACkAKQApACkAJwAnACYAJgApACoAKgAqACkAKAAoACcAJwAnACYAJgAmACcA
JwAnACUAJQAmACYAJwAnACcAJwAnACYAJAAiACQAJQAlACQAJgAnACcAJwAlACUAJQAl
ACcAJwAnACgAJgAnACcAJwAoACkAKQApACoAKwAsAC4ALAAsACwAKwAsACsAKwArAC4A
LgAuAC4AMAAwADAAMAAvAC8AMAAwADEAMQAwADAALwAwADAALgAuAC4ALgAwADAAMAAw
ADIAMgAyADIAMgAyADIAMgAwADAAMAAwADAAMAAwADAALwAuAC4ALQArACsAKwArACoA
KgAqACoAKgAsAC0ALQAsACwALAAsACoAKgAqACsALQAuAC8AMAAuAC8ALwAxADIANAA2
ADYANQA1ADQANAAzADEAMAAuAC4ALgAwADAAMAAwADAAMAAyADEAMAAvACwAKwAoACcA
JQAlACUAJAAjACIAIgAhACAAIAAeAB4AIQAhACEAIQAhACEAIQAiACIAIQAhACEAIAAf
ABoAFwAVABUAFQAcACUANQBKAGcAiQCqAMkA4wD9ABABEAEHAf4A3wCwAIkAawBPADUA
JgAfABkAEwARAA8ACgAGAAMA/v/8//r/+P/3//j/9v/z//H/8//z//D/8v/0//T/9P/z
//X/9v/3//r//P/9/wAABAAGAAgACwAMAA4AEAASABQAFgAZABoAHAAeAB4AHAAcABwA
HAAeACAAIAAgACAAIAAgACEAIAAgACEAIwAjACMAIwAjACMAJAAkACQAJAAkACUAKAAn
ACcAJgAlACMAIwAjACUAKAAoACgAKAAoACkAKQAqACsALAAuADAALwAvAC8AMAAyADUA
NgA4ADoAOwA9AD4AQQBDAEUARgBIAEoATQBPAFAAUQBTAFYAVQBXAFkAWQBbAFwAXQBe
AGEAYgBiAGIAYwBkAGUAZQBiAGEAYABdAFwAXABZAFgAVgBUAFEATwBMAEkARQBDAEEA
QAA+ADsANwA1ADMAMQAxAC4ALAAqACYAJQAkACMAHwAeAB4AHgAgAB8AHgAeABwAGwAb
ABoAHAAcABoAGwAcABoAGQAZABgAFwAWABYAGAAZABoAHAAbABkAFwAWABYAFgAWABYA
FgAWABYAFQAXABcAFwAXABUAFQAWABYAFAAUABQAFAAVABYAFwAYABoAGgAaABoAGAAY
ABgAGQAZABoAGgAbABkAGAAYABgAGAAZABkAGgAcABwAHAAcABwAHAAcABwAHwAfAB8A
HwAdAB0AHQAfAB0AHQAdAB0AHgAfAB8AIAAgACAAHwAeAB4AHgAfAB8AHwAfAB4AHgAe
AB8AHwAfAB0AHQAeAB4AHwAfAB8AHwAgACAAHwAeABwAHQAdABwAHAAdAB0AHQAdAB0A
HQAdAB0AHQAdAB4AIAAhACEAIQAfAB8AHgAdAB0AHQAdAB4AHgAeAB4AHQAcABsAGwAb
ABwAHAAcABwAHAAcABwAHAAdAB0AHgAeAB4AHQAbABoAGQAcABwAHgAeAB4AHgAeAB4A
HgAeABwAHAAcABwAGgAaABoAGgAcABwAHAAcABoAGgAaABoAGAAYABgAGAAYABgAGAAY
ABoAGgAaABoAGAAYABgAGAAaABoAGwAbABsAGwAbABsAGwAaABkAGAAZABwAHgAfACAA
IAAgACAAIAAgACAAIQAiACIAIgAiACIAIwAjACUAJgAoACoAKgApACkAKAAoACYAJQAl
ACQAJAAkACYAJgAoACgAKAAoACkAKQApACkAJwAlACEAHwAhACEAIQAgAB0AHAAcABsA
GAAYABYAFgAZABkAGQAZABkAGQAZABoAHAAbABsAGwAYABMAEAANAAsACwANABIAHwAv
AEIAYQCFAKgAxQDhAP0AEgEYAREBBgHpALoAjwBtAE8ANwAsACUAHQAXABMADwAIAAIA
///8//r/+v/4//f/9v/2//X/8//1//X/9P/0//T/9P/0//P/8//0//X/+P/8/wEABAAG
AAgACAAJAAwAEAAUABYAGAAcAB0AHAAeACAAIAAgACAAIAAgACAAIgAiACIAIwAiACEA
IQAiACIAIwAlACUAJQAlACUAJQAmACYAJgAmACYAJwAqACgAKQApACkAKwArACsALQAu
AC4ALgAuAC4ALwAvADAAMwA0ADYAOAA3ADcANwA4ADoAPQA+AEAAQABBAEMARABFAEcA
SQBKAEwATgBRAFMAVABVAFcAWgBbAF0AXwBfAF8AYABhAGIAYwBkAGQAZABhAGAAXwBd
AFkAVwBVAFEATgBOAEsASgBHAEQAQAA9ADoANwAzADEALQAsACoAJwAkACEAHgAbABoA
GAAXABYAEgARABAADwANAAwADAAMAAoACQAIAAgACAAHAAcABgAGAAYABAAFAAYABAAD
AAMAAwADAAMABAADAAMAAwAEAAIAAQAAAAAAAgACAAIAAgACAAIAAgABAAEAAQABAAEA
AQABAAIAAgAAAAAAAAAAAAIAAgACAAIAAgACAAIAAgACAAIAAgADAAMABAAEAAUABAAC
AAEAAAABAAMABAAGAAQABAAEAAQABgAGAAYABgAFAAUABQAFAAMAAwADAAUAAwADAAMA
AwADAAMAAgACAAMABAAEAAQAAgACAAMAAwABAAEAAAAAAAAAAQABAAEAAAD//////v//
//////////7//v/9//z/+v/7//v/+v/6//v/+//7//n/+f/5//n/+f/5//n/+v/4//n/
+f/5//f/9//2//X/9f/1//X/9v/0//T/9P/z//L/8f/x//H/9P/0//T/9P/y//L/8v/y
/+//7//w//D/7//v/+7/7v/v/+7/7v/w//D/8P/w/+//7v/t/+z/7v/u/+7/7v/u/+7/
7v/u/+7/7v/u/+//7f/t/+3/7f/r/+z/7P/s/+7/7v/w//H/7//w//D/8P/w//D/8P/w
//H/8v/y//L/8P/w//H/8f/x//L/9P/2//b/9f/1//T/8v/y//H/8f/y//L/8v/0//L/
8v/y//L/8v/y//H/8P/t/+z/6//o/+f/5//n/+f/5P/j/+L/4v/f/97/3v/c/97/3//f
/9//3//f/9//3//g/+D/3//f/9//3v/b/9b/1f/V/9X/1//e/+3///8YADkAWwB6AJcA
sQDJANQA0ADJALYAjQBiAEEAJQAJAPf/7P/l/9v/1//V/8//yv/G/8P/vv+8/7z/vP+7
/7r/uP+3/7f/tf+1/7b/tv+4/7j/uP+5/7v/vP+//8L/xP/H/8r/zP/O/9D/0f/U/9j/
2P/a/9r/3P/d/93/3v/f/97/2//a/9n/2P/W/9j/2P/Y/9f/1v/V/9X/1f/U/9T/1f/T
/9P/0//T/9P/1P/U/9T/1f/U/9T/1v/U/9X/1f/V/9f/1//X/9n/3P/c/9z/3P/e/9//
3//g/+H/4v/k/+b/5//n/+f/6P/s/+//8P/y//T/9f/3//j/+//9////AAADAAYACgAN
AAwADQAPABIAEwAVABcAFwAXABgAGQAaABsAHAAcABwAHgAeAB4AHQAcABsAGgAXABcA
GAAWABYAFAASAA8ADQAMAAkABQADAAIAAgABAP//+//5//f/9f/1//L/8P/u/+7/7f/s
/+v/6f/o/+j/6P/o/+f/5v/m/+T/4//j/+L/5P/k/+L/4//k/+L/4f/h/+D/3//e/97/
3//f/9//4P/e/93/3P/c/97/3v/e/97/3P/c/9z/2//b/9v/2//b/93/3f/e/97/3v/e
/97/3v/g/+D/4P/g/+D/4P/g/+D/3v/e/97/3//h/+L/4v/j/+H/4P/g/+D/4v/j/+P/
5P/k/+T/5P/k/+b/5v/m/+b/6f/p/+n/6f/p/+n/6f/r/+3/7f/t/+3/7//v/+7/7v/v
//D/8P/w//D/8P/x//H/8f/x//D/8P/y//P/8//z//P/8//0//T/8//z//P/8//y//L/
8f/w//D/8f/x//D/8P/x//H/8f/v/+//7//v/+//7//v//D/7v/v/+//7//x//H/8P/v
/+3/7f/t/+7/7P/s/+z/6//s/+v/6//r/+z/7P/s/+z/6//q/+n/6P/p/+n/6v/q/+v/
6//q/+r/6f/o/+j/5v/m/+b/5v/k/+T/5P/k/+T/5P/k/+T/5P/k/+T/5P/i/+L/4v/i
/+T/5P/k/+T/5P/k/+T/5P/m/+b/5v/m/+j/6P/o/+j/6P/o/+j/6P/m/+b/5v/m/+b/
5v/m/+b/5v/m/+b/5v/m/+b/5v/m/+T/5P/k/+T/5P/k/+T/5P/i/+L/4v/i/+L/4v/i
/+L/4v/i/+L/4v/g/+D/4P/g/+L/4v/i/+L/5P/k/+T/5P/m/+f/5//n/+j/6f/q/+z/
7P/s/+z/7P/v//H/8v/0//b/9v/2//b/+P/4//n/+v/6//r/+v/6//v/+//9//7/AgAE
AAQAAwAFAAQABAAEAAEAAQAAAAAAAgAEAAQABAACAAIAAgACAP///v/9//z/+//4//f/
9//5//n/+P/3//j/+P/3//b/+P/2//b/9//5//n/+f/5//n/+//6//r/+//5//f/9v/z
//L/7//v//H/9f/+/wsAHwA8AF0AfQCaALUAzQDjAOYA4gDZAMIAmQByAFcAPQAlABUA
CgD///n/9f/z/+3/6v/m/+H/3v/e/97/3v/f/+D/3v/d/93/2//Z/9j/2v/c/97/3v/f
/9//4P/h/+T/6P/t//D/9P/4//z///8CAAIAAgAGAAgACgALAAoADAAOAA4ADAAMAAwA
DAAOABAAEAAQABAAEAAQABEAEAAQABEAEwATABMAEwATABMAFAAUABQAFAAUABUAGAAY
ABkAGQAZABkAGQAZABsAHAAcABwAHAAaABsAGwAcAB8AIAAiACQAIwAjACMAJAAmACkA
KgAsAC4ALwAxADIAMgAzADQANAA0ADYAOQA7ADsAOwA8AD4AOwA7ADsAOQA9AD4APwBA
AEAAQAA/AD4APQA8ADsAOQA2ADUANAAxAC4ALgArACoAJgAkACEAHwAcABkAFQATAA0A
DAAKAAcABQADAAEA//////z/+v/4//T/8//y//H/7//u/+7/7v/s/+v/6v/q/+n/5//m
/+T/4f/g/93/3f/d/9z/3P/d/9r/2f/Y/9j/1v/V/9T/1P/R/8//zf/M/8r/yv/K/8r/
xf/C/7//u/+4/7X/sv+v/6z/q/+r/6r/p/+m/6X/pP+k/6T/pP+k/6L/ov+i/6L/oP+g
/6D/of+f/6D/oP+h/6H/oP+g/6D/nv+f/5//oP+g/6D/oP+g/6D/oP+g/6D/o/+j/6P/
o/+i/6H/oP+h/57/nf+c/5v/m/+b/5r/mv+Z/5r/mv+a/5r/mv+b/5v/mf+Z/5j/mP+a
/5v/m/+b/5v/m/+c/5z/mf+Z/5n/mf+c/5z/m/+a/5v/nf+e/57/oP+h/6H/of+i/6P/
pP+l/6f/p/+n/6j/q/+t/67/r/+x/7H/sP+v/67/rf+s/6z/rP+s/6z/q/+q/6n/qf+p
/6z/rP+s/6z/rP+s/6z/rP+t/63/rv+u/7D/sf+x/7L/sf+w/7D/sv+y/7L/sv+0/7T/
tP+0/7P/s/+y/7H/sv+z/7T/tv+4/7j/uP+4/7r/u/+7/7z/vv++/77/vv++/77/v//A
/8H/wv/D/8T/xf/F/8f/yP/I/8r/yv/J/8r/yv/L/8z/y//L/8r/yv/L/87/z//Q/9L/
0v/S/9L/0//S/9H/0P/P/8z/y//L/8v/y//K/8n/y//M/8z/zP/O/8z/zP/N/83/zf/N
/83/0f/R/9D/0P/R/9H/0f/Q/83/yv/J/8n/y//P/9b/5f/7/xYANwBZAHgAlQCxAMcA
zADEALsApgB5AE4AMQATAPf/6f/i/9n/0//T/9P/z//K/8T/wf++/7z/vP+8/7v/vP+6
/7n/uf+7/7n/uP+4/7j/uv+6/7v/vf/A/8P/xv/G/8n/yv/O/9D/1P/X/9r/3v/g/+L/
5v/m/+f/5v/o/+r/6v/q/+r/6v/q/+r/7P/s/+z/7v/u/+7/7//u/+7/7//x//H/8f/x
//H/7//w//D/8P/x//D/8P/y//T/9f/1//X/9f/1//X/9//4//j/+P/4//v//f/+/wAA
//8AAAIABAAFAAUABQAGAAoADQAOABAAEgATABUAFgAXABkAGwAcAB8AIgAmACkAKAAp
ACsALgAvADEAMwAzADYAOAA6ADwAPQA+AD4APgA+AD4APgA9AD4APQA8ADkAOAA4ADUA
NAA0ADIALwAtACoAJwAjACEAHgAeAB0AGwAXABUAEwARABEADgAMAAoACQAJAAkACQAH
AAYABgAGAAQAAwACAAIABAADAAMAAgACAAIAAAABAAMAAgACAAMAAgABAAAAAAABAAEA
AQACAAIAAQAAAAAAAAAAAAAAAAABAAIAAwADAAMAAwADAAMAAwADAAQABAAGAAYABgAG
AAQABAAEAAQABgAGAAYABgAGAAYABgAHAAkACgAKAAsACQAIAAgACAAIAAkACQAKAAwA
DAAMAAwACgAKAAoACgALAAsACwALAAwADQAOABEAEAAPAA4ADQAOAA8ADwAQAA4ADgAN
AAwACgAKAAsACwANAA0ADAAMAAoACwALAAsACwALAAwADAALAAsACwALAAwADAALAAoA
DAANAA0ADAAKAAsACwALAA0ADQANAA0ADQANAA0ADgAMAA0ADQANAA8ADwAOAA0ACwAL
AAsADAAOAA4ADgANAAoACQAJAAkADAAMAAwADAAKAAoACgAKAAsACwAMAAwADwAPAA4A
DgALAAoACgAKAAoACgAKAAwADAAMAAwADAAMAAwADAAKAAoACgAKAAoACgAKAAoACgAK
AAoACgAMAAwADAAMAAwADAAMAAwADAAMAAwADAAMAAwADAAMAAsACwALAAsADAANAA8A
EAAOAA4ADgAQABEAEQASABIAEgASABIAEgAUABUAFgAWABYAFgAWABcAFgAXABcAGAAc
ABwAGwAbABwAHAAcABsAGQAYABgAGAAaABoAGgAaABgAGAAYABcAFwAXABcAFwASABEA
EQARAA8ADgANAAwADgANAAwADAAJAAgACAAHAAkACQAJAAkADQAMAAoACQAJAAkABgAF
AAQAAQD9//3//f8AAAkAGQAuAEkAbQCUALMAzwDrAP4ABAH9APYA2QCsAIEAYQA/ACUA
FgANAAMA/f/9//n/9P/w/+3/6P/k/+b/6P/n/+b/5v/j/+H/4f/h/+L/4v/g/+L/5P/l
/+f/5v/n/+j/7P/t//D/8v/2//r//f/+/wIABgAGAAgACgAPAA4AEAASABIAEAAQABAA
EAASABQAFAAUABYAFgAWABcAFwAWABYAFwAVABUAFQAVABcAGAAYABgAGQAYABgAGgAb
AB0AHgAfAB8AHwAfACEAIgAiACIAIgAiACMAIwAkACUAJgAoACoAKwArACsALAAuADEA
MgA0ADYANwA5ADoAOwA9AD8AQABCAEQARwBJAEwATQBPAFIAUwBVAFcAVwBZAFoAWwBc
AFsAXABcAFwAXgBeAF4AXQBcAFsAWgBXAFYAVgBTAFIATgBMAEkARwBEAEEAPQA7ADcA
NgA0ADEALwAtACsAKQAnACQAIgAgACAAHwAeAB0AGgAYABcAFgAUABMAEgASABIAEQAR
ABAADwAOAAsACwALAAoACgALAAoACQAIAAgACQAJAAkACgAKAAkACAAIAAYABgAGAAYA
BwAIAAkACQAHAAcABwAHAAcABwAIAAgACAAIAAgACAAIAAgACAAIAAgACAAIAAgABgAG
AAYABwAJAAoACgALAAsACgAKAAoACAAJAAkACgAMAAwADAAMAAwADAAMAAwACwALAAsA
CwAJAAkACQALAAkACQAJAAkACQAJAAgACAAHAAgACAAIAAYABgAHAAcABwAHAAYABgAE
AAUABQAFAAcABwAIAAgABQAFAAUABQAEAAQAAwACAAIAAwADAAIAAAABAAEAAQADAAMA
AwADAAIAAQAAAAAAAAABAAEAAQABAAEAAAD///3//f/9//7//v/+//7//f/7//n/+P/3
//j/+P/4//j/+P/4//j/+P/3//f/+P/4//n/+f/4//j/+f/6//j/9v/2//b/9v/2//b/
9v/2//X/9P/z//L/8//0//X/9v/0//T/9P/0//T/9P/0//T/8//z//P/8//x//H/8v/y
//L/8v/y//T/9f/1//b/9v/0//T/9P/0//T/9f/2//b/9f/0//P/8//x//P/9P/2//j/
+P/3//f/9v/2//b/9f/3//b/9v/2//f/9v/1//T/9v/2//b/9f/z//H/7//t/+r/6f/p
/+n/6f/o/+f/5v/k/+P/4v/i/97/3v/f/9//3//f/9//3//h/+L/4v/j/+P/4//g/9v/
2P/T/9P/0//V/9r/5//1/woAKQBLAGwAiQClAL8A0ADQAMkAwACfAHAASwAtAA8A+f/s
/+P/2f/T/9H/zf/G/8L/v/+8/7r/uv+4/7f/tv+2/7P/sf+z/7P/tP+0/7T/tv+0/7X/
tf+4/7v/vv/A/8P/xv/I/8r/zP/P/9L/1v/a/9z/3v/g/+P/4v/k/+b/5v/n/+j/6f/q
/+v/7v/v//D/8P/w//D/8f/w//D/8f/z//H/8f/x//H/8f/y//L/8v/x//D/8P/y//D/
8f/x//H/8v/z//T/9//4//j/+P/4//j/+f/5//r/+//8//7/AAD///////8AAAIABQAG
AAgACAAJAAsADAAPABEAEwAUABYAGAAbAB0AHAAdAB8AIgAjACUAJwAnACcAKAApACoA
LQAuAC4ALgAuAC4ALgAtACwAKwAqACcAJwAoACYAJgAiACAAHQAbABoAFwATABEADwAO
AAwACQAHAAUAAwABAP///P/6//j/9v/1//T/8//z//L/8v/y//L/8f/w//D/8P/v/+//
7v/v/+7/6//r/+v/6v/q/+v/6v/p/+j/6P/o/+f/5v/m/+X/4//h/+D/4v/i/+L/4v/g
/+D/4P/f/9//3//f/9//4f/h/+L/4v/i/+L/4v/i/+L/4v/i/+L/4v/i/+L/4v/i/+L/
4v/j/+H/4v/i/+P/4//i/+L/4v/j/+X/5v/o/+X/5P/j/+L/5P/k/+T/5P/l/+X/5f/l
/+X/5f/l/+f/6f/p/+n/6f/n/+f/5v/m/+n/6v/q/+r/6//s/+7/7//v/+//7v/u//H/
8//0//X/9f/1//b/9v/3//f/9//3//r/+v/5//j/+P/5//n/+P/4//n/+f/5//f/9//3
//f/9//3//f/+P/6//v/+//7//n/+f/4//f/+v/7//z//v/8//z//P/7//v/+//8//3/
/v/+//7//v/+//7//v/+//////8AAAAA//////7//v///wAAAgACAAIAAgACAAEAAAD/
//7/AAAAAAAAAAAAAAAAAAAAAAIAAgACAAIABAAEAAQABAAEAAQABAAEAAQABAAEAAQA
BAAEAAQABAAEAAQABAAEAAQABAAEAAQABAAEAAQABAAGAAYABgAGAAQABAAEAAQABAAE
AAQABAAGAAYABgAGAAQABAAEAAQABgAGAAYABgAIAAgACAAIAAYABgAGAAYABgAGAAYA
BgAEAAQABAAEAAQABAAEAAQAAgACAAIAAgABAAEAAQABAAMAAwAEAAQABAAEAAQABgAH
AAcACAAIAAkACgALAAwADgAPABAAEAATABQAFQAXABcAGQAaABwAIAAgAB8AHwAcABwA
HAAbAB0AHAAcABwAIAAgACAAIAAeAB4AHgAdABwAGwAaABkAGAAXABcAFwAZABgAFwAW
ABcAFwAXABgAFgAWABcAFwAZABkAGQAZAB0AHAAcABsAGwAbABgAFwAWABUAFQAZAB0A
KAA3AEkAZgCLAK0AygDlAP0AEQEQAQoBAQHkALkAlgB5AF0ARQAzACgAHQAVABMAEQAP
AAoACAADAAAA/v/+//z//f/+//z//f//////+//6//7/AAACAAYACQALAA4AEQAQABAA
EwAWABwAIAAkACcAKgAuADAAMAAyADQANQA2ADgAOgA6ADoAOgA6ADoAPAA+AD4APgBA
AEAAQABBAEEAQABAAEEAPwA/AD8APwA9AD4APgA+AD8APgA+AEAAPgA9ADsAOQA3ADUA
MwAzADEAMAAvAC4AMAAxADEAMgA1ADgAPABAAEMAQwBDAEQARgBJAEoATABMAE0ATwBQ
AFEAUwBVAFYAVwBYAFoAWwBbAFsAXABeAF8AYQBjAGMAZABkAGQAZABnAGgAaABoAGgA
aABoAGcAZgBlAGQAYQBeAF4AWwBaAFoAWABVAFMAUQBPAEwASwBIAEgARwBFAEMAQQA/
AD0APQA6ADgANgA1ADUANQA1ADMAMgAyADIAMgAxADAAMAAwAC8ALwAuAC8ALgArACsA
LQAsACwALQAuAC0ALAAsAC0ALQAtAC4ALgAtACwALAAuAC4ALgAuAC8AMAAxADEALwAv
AC8ALwAvAC8AMAAwADEAMgAzADQANAA0ADQANAA2ADYANgA2ADYANgA2ADcAOAA6ADsA
PQA9ADwAPAA8AD0APwBAAEIAQwBEAEUARgBIAEgASABIAEsASwBLAEsASwBLAEsATQBN
AE0ATQBNAE8ATwBOAE4AUQBSAFIAUgBTAFQAVgBXAFcAVwBWAFYAVgBXAFcAVwBXAFcA
WABYAFkAWQBZAFkAWgBaAFkAWABYAFkAWQBYAFYAVwBXAFcAVwBXAFcAVwBZAFkAWQBa
AFkAWQBYAFcAVwBXAFYAVQBVAFUAVQBWAFQAVABUAFMAUABPAE8ATwBQAFAAUABQAFAA
UABQAFAATQBNAE4ATgBRAFEAUABQAE8ATgBMAEwATABMAEwASgBKAEoASgBJAEkASABH
AEUARQBFAEYARQBEAEMAQgBBAEEAQABAAD4APgA+AD4APQA8ADwAPAA7ADoAOQA4ADgA
NwA4ADgANwA4ADcANQAzADIAMgAyAC8ALwAuAC4ALgAwADAAMAAyADIAMgAyADAALgAs
ACoAKwAoACcAJwAnACcAJgAlACQAJAAjACIAIAAeAB4AHwAdAB0AHQAdAB8AHwAeAB4A
HQAdABsAGAAVABIAEQATABUAGQAgAC8AQQBcAH0AoQDAAN0A9wANAQ4BBgH/AOYAuQCU
AHkAXQBDADMAKAAdABUAEwATAA0ACAAGAAMAAAD+//z/+v/7//z/+v/5//n/+f/3//T/
9P/2//b/+P/7//3/AAABAAAAAAAFAAgADAAQABIAFwAcAB4AIAAgACIAJAAlACYAKAAq
ACoAKgAqACoAKgAqACwALAAsAC4ALgAuAC8AMAAwADEAMwA1ADUANQA1ADMANAA0ADQA
MwAyADIANAA1ADcAOAA5ADcANwA3ADkAPAA8ADwAPAA8AD0APQA+AD8AQABCAEQARwBH
AEcASABJAEsASwBMAE4ATwBRAFIAVABXAFoAXABcAF4AYQBjAGUAZwBqAG4AbwBxAHMA
cwB3AHgAeQB6AHsAfAB8AHwAfAB8AHwAewB9AH0AfQB7AHgAeAB1AHQAcgBwAG0AawBq
AGcAYwBhAF4AXgBdAFsAWgBZAFgAVwBVAFIAUABOAE4ATQBMAEsASwBKAEoASgBIAEcA
RgBGAA==
         </WaveFormData>
      </LeadData>
   </Waveform>
</RestingECG>
