# Supplementary material for: Detection of Left Atrial Enlargement Using a Convolutional Neural Network-Enabled Electrocardiogram
Source: Front Cardiovasc Med. 2020 Dec 17;7:609976. doi: 10.3389/fcvm.2020.609976 (PMC7773668; doi:10.3389/fcvm.2020.609976)
Supplement: Supplementary file 1 [file Data_Sheet_1.ZIP › hyp/1802017602_5539_0000000W.XML]

<?xml version="1.0" encoding="Windows-1252"?>
<!DOCTYPE RestingECG SYSTEM "restecg.dtd">
<RestingECG>
   <PatientDemographics>
      <PatientID>1802017602</PatientID>
      <PatientAge>73</PatientAge>
      <AgeUnits>Years</AgeUnits>
      <Gender>Female</Gender>
      <PatientLastName>liangyimei</PatientLastName>
   </PatientDemographics>
   <TestDemographics>
      <DataType>Resting</DataType>
      <Site>1</Site>
      <AcquisitionDevice>MAC55</AcquisitionDevice>
      <Status>Unconfirmed</Status>
      <Priority>Normal</Priority>
      <AcquisitionTime>10:54:45</AcquisitionTime>
      <AcquisitionDate>03-31-2017</AcquisitionDate>
      <CartNumber>1</CartNumber>
      <AcquisitionSoftwareVersion>009C</AcquisitionSoftwareVersion>
      <XMLSourceVersion>MAC5000 v1.0</XMLSourceVersion>
   </TestDemographics>
   <RestingECGMeasurements>
      <VentricularRate>67</VentricularRate>
      <AtrialRate>67</AtrialRate>
      <PRInterval>146</PRInterval>
      <QRSDuration>72</QRSDuration>
      <QTInterval>400</QTInterval>
      <QTCorrected>422</QTCorrected>
      <PAxis>65</PAxis>
      <RAxis>8</RAxis>
      <TAxis>1</TAxis>
      <QRSCount>11</QRSCount>
      <QOnset>225</QOnset>
      <QOffset>261</QOffset>
      <POnset>152</POnset>
      <POffset>202</POffset>
      <TOffset>425</TOffset>
      <ECGSampleBase>500</ECGSampleBase>
      <ECGSampleExponent>0</ECGSampleExponent>
   </RestingECGMeasurements>
   <Diagnosis>
      <Modality>Resting</Modality>
         <StatementCount>2</StatementCount>
         <LabelText>12SL ��ϳ���</LabelText>
      <DiagnosisStatement>
         <StmtFlag>ENDSLINE</StmtFlag>
         <StmtText>�������</StmtText>
      </DiagnosisStatement>
      <DiagnosisStatement>
         <StmtFlag>ENDSLINE</StmtFlag>
         <StmtText>���� ECG</StmtText>
      </DiagnosisStatement>
   </Diagnosis>
   <Waveform>
      <WaveformType>Rhythm</WaveformType>
      <WaveformStartTime>0</WaveformStartTime>
      <NumberofLeads>8</NumberofLeads>
      <SampleType>CONTINUOUS_SAMPLES</SampleType>
      <SampleBase>500</SampleBase>
      <SampleExponent>0</SampleExponent>
      <HighPassFilter>16</HighPassFilter>
      <LowPassFilter>150</LowPassFilter>
      <ACFilter>NONE</ACFilter>
      <LeadData>
         <LeadByteCountTotal>10000</LeadByteCountTotal>
         <LeadTimeOffset>0</LeadTimeOffset>
         <LeadSampleCountTotal>5000</LeadSampleCountTotal>
         <LeadAmplitudeUnitsPerBit>4.88</LeadAmplitudeUnitsPerBit>
         <LeadAmplitudeUnits>��V</LeadAmplitudeUnits>
         <LeadHighLimit>2147483647</LeadHighLimit>
         <LeadLowLimit>268435456</LeadLowLimit>
         <LeadID>I</LeadID>
         <LeadOffsetFirstSample>0</LeadOffsetFirstSample>
         <FirstSampleBaseline>0</FirstSampleBaseline>
         <LeadSampleSize>2</LeadSampleSize>
         <LeadOff>FALSE</LeadOff>
         <BaselineSway>FALSE</BaselineSway>
         <ExcessiveACNoise>FALSE</ExcessiveACNoise>
         <MuscleNoise>FALSE</MuscleNoise>
         <LeadDataCRC32>1444439189</LeadDataCRC32>
         <WaveFormData>
9P/0//T/9P/z//L/8f/w//P/9P/1//b/9f/0//P/8v/y//L/8v/y//T/9P/0//T/8v/y
//L/8v/z//T/9f/2//P/8v/x//D/8f/y//P/9P/y//L/8v/y//L/8v/y//L/8//0//X/
9v/1//T/8//y//L/8v/y//L/8v/y//P/8//w//D/7//u//D/8v/1//j/9//1//P/8f/0
//X/9f/2//T/9P/0//X/8//z//X/9f/1//X/9v/3//j/+f/4//f/+P/5//f/+P/5//r/
/P/9//3//f/+//7/AAAAAP///v/7//j/9v/z//P/8//z//T/8P/t/+3/7//x//H/8f/x
//D/8f/y//P/8f/w/+//7v/u/+3/7P/s/+3/7v/v//D/8P/v/+7/7P/v/+7/6f/i/93/
2P/U/9L/2f/r/wMAIgA/AFsAfQChAL4A2gD3AAkBCQH2ANEAoQBmAC0AAwD5//7/AwAD
AAMAAwD///3/+//5//n/+P/2//T/8v/x//H/8f/u/+7/7f/s/+3/7v/w//P/8f/w//D/
8f/x//L/8v/y/+//7//v//D/8f/x//H/8f/z//T/8//0//P/8v/z//L/8v/0//L/8f/y
//P/9f/2//b/9f/1//X/+P/5//r/+//3//X/8//x//P/9f/2//f/+P/5//v//P/7//r/
+//6//3//v///wAAAAD/////AAABAAIAAgACAAQABgAHAAgABwAIAAgACgANAA4ADwAQ
AA4AEAARABIAFAAWABcAFwAYABsAHAAeAB4AHgAdAB0AHwAhACIAIwAgAB4AGwAYABwA
HQAcABsAGQAYABcAFwAUABEADwAMAAwACwAJAAkABgAEAAQAAwAAAAAAAAD+//7//P/9
//7/+//6//r/+f/4//n/+f/6//n/9//2//X/+P/4//j/+P/5//j/+f/7//r/+f/5//j/
+v/5//j/9//5//j/+P/5//r/+v/6//n/+f/4//j/+f/4//f/9v/1//b/9//4//n/9//2
//b/9f/2//b/9v/1//X/9v/3//j/9v/2//X/9P/1//b/+P/6//j/9//2//T/9v/2//j/
9v/4//n/+v/7//v/+v/5//j/9//1//X/9f/1//b/9//4//j/+P/4//j/+v/6//v//f/6
//n/+f/4//f/+P/4//n/+P/4//j/+P/4//j/9v/1//b/9//5//r/+f/4//f/9v/2//b/
9//5//j/9//4//f/9v/2//b/9v/3//f/+P/5//n/+v/6//r/+P/3//b/9f/z//T/9f/2
//b/9v/2//X/9v/3//b/9//2//b/9f/0//X/9//5//n/+f/4//b/9v/2//b/9//3//f/
+P/2//b/9f/0//T/9P/1//X/9//3//n/+f/3//b/9f/0//X/9//4//n/+f/5//j/9//3
//f/+f/7//3//f/9//3/+P/4//r//P8AAAMABAAFAAQABAADAAIA/v/8//v/+v/4//f/
9v/1//b/9v/0//H/8//1//X/9f/z//P/8f/x//P/8//0//T/8v/y//L/8f/u/+7/7v/u
//H/8v/0//X/8//w/+//6v/l/+j/6f/m/+T/4P/f/+n/+/8UADEAVQB3AJ8AxgDmAP8A
CwELAfoA1QCjAG4ANwAJAPX/9v/x/+3/7//z//n///////3/+f/4//b/9P/0//P/8//z
//T/9v/3//j/9v/0//P/8//1//T/9P/1//T/9P/z//L/8//z//P/9P/3//f/9//3//b/
9v/0//T/9P/0//b/9v/4//r/+P/3//b/9f/1//T/9v/3//n/+//6//n/+P/3//j/+f/6
//v/+v/7//v/+//5//n/+v/6//v//P///wAA///+//3//P/+////AQAEAAUABgAGAAYA
BwAIAAgACAAMAA4ADwASABEAEAAPAA4AEAAUABcAGgAaABwAHQAdABwAHQAcABwAHgAg
ACEAIwAiACEAHwAdAB4AIAAhACIAIwAjACEAHwAcABoAGAAXABcAFQAUABIADgALAAcA
BQAGAAQABAADAAIAAgACAAAA/f/6//r/+v/6//r/+//7//f/9//2//b/+P/3//f/9//2
//b/9v/2//b/9P/0//X/9v/3//n/+v/3//X/8//x//P/8v/y//P/9P/0//T/8//z//L/
8v/z//b/9//4//n/9f/z//H/7//x//L/9P/1//b/9v/2//X/9P/0//T/9P/1//b/9v/2
//T/8v/x//D/8f/z//X/9v/2//b/+P/2//P/8//z//P/+P/4//j/+P/3//X/9f/1//X/
9v/3//j/+P/4//j/+P/1//T/9P/1//f/9//4//j/9f/0//L/8f/y//T/9v/4//b/9v/0
//P/8v/x//H/8P/z//T/9f/2//T/8v/x//H/8//z//X/9f/0//T/9P/0//T/8//z//P/
9f/2//b/9v/0//P/8v/x//P/9P/1//b/9P/0//T/8//v/+//8f/z//T/9P/0//T/9P/y
//H/8P/w//H/8v/y//L/8P/w//H/8f/x//H/8//z//X/9v/3//j/9P/z//H/7//z//X/
9v/3//X/9f/3//n/+P/3//b/9f/0//b/+v/+//7////+//3/AAAAAP///v/7//j/9v/0
//b/9f/0//P/8//0//P/8f/u/+//7v/t//D/8f/w//H/7//v//D/8P/u/+7/7v/t/+7/
7v/u/+7/7f/s/+z/6//v//D/7//u/+v/5v/j/97/2P/W/+H/8f8BABoAOQBXAHcAmwC4
ANAA4wDtAOcAzgCnAHcARAARAO3/5f/s/+//8//3//f/9//1//P/9f/0//T/8//y//L/
8f/x//H/8P/w/+//7v/u/+7/7//x/+//7v/u/+//8f/y//L/8v/z//P/8//0//L/8f/w
/+//8f/y//H/8v/w//D/8v/y//L/9P/y//H/8v/z//X/9v/0//P/8//z//X/9//5//v/
9//1//P/8f/1//f/+P/5//n/+f/6//r/+P/4//r/+v/7//z//f/+//7//f/9//7/AQAC
AAIAAgAFAAYABgAGAAUABgAGAAgACwAMAA0ADgAOABAAEQASABIAFAAVABUAFwAZABkA
GgAYABgAFwAXABoAGwAbABsAGgAaABkAGAAZABkAFwAVABUAFAATABMAEAANAAsACAAG
AAUAAwADAAEA/v/9//v/+v/6//r/+P/2//T/9f/2//X/9P/0//P/8v/z//P/9P/z//H/
8P/v//D/8P/w//D/8f/w//H/8//y//H/8f/w//H/8f/x//H/7v/s/+v/6//t/+7/7//v
//H/8P/w//H/8P/v/+7/7f/s/+3/7v/v/+z/7P/t/+3/7v/u/+7/7f/t/+7/7//w/+//
8P/w//D/8v/y//P/9P/x//H/8f/w//D/8P/y//D/8f/x//H/8f/z//L/8f/w//H/8f/z
//X/8v/y//L/8v/0//T/9P/0//P/8v/y//P/8v/x//H/8P/w//L/8//1//L/8v/y//L/
8v/y//D/7//w//H/8//0//P/8v/x//D/8f/w//D/8f/v/+//8f/x//H/8v/z//T/9P/z
//P/8//y//L/8f/w//H/8f/x//H/8P/w//D/8P/w//D/8P/v//P/9P/z//L/8f/w/+//
7//v//D/8v/y//H/8P/u/+7/7//v//D/8f/0//X/8//y//H/8P/y//P/8//z//X/9f/0
//P/8//z//X/9//3//f/9//3//P/8v/z//T/+f/7//v/+//+//7//f/8//j/9v/1//T/
9v/1//T/8//w//D/7v/r/+3/7//v/+//7//v/+3/7f/r/+v/7P/s/+3/7v/v/+//7v/u
/+7/7v/t/+z/7P/r//H/8P/r/+j/5f/i/93/2P/U/9b/4//1/wUAGgA1AFUAeQCfAL4A
1ADpAPcA7wDWAK8AfwBOAB0A+f/z//z/+//3//n/+//5//f/9//3//b/9v/1//T/8P/v
/+//7//x//L/8v/y//D/7v/t/+3/7//u/+7/7//w//L/8//0//L/8f/w//D/8v/z//T/
9f/1//T/8f/w/+7/7v/w//D/8v/0//L/8f/x//H/8v/y//X/9f/2//f/9f/1//X/9f/1
//X/9f/1//f/+f/6//v/+v/5//n/+P/6//r//P/8//r/+v/6//r/+//7//z//v8AAAIA
AwAEAAIAAgABAAAAAwAGAAgADAAMAAwADAAMAAsADgAQABIAFAAWABcAFwAVABcAFwAY
ABsAHAAcAB0AHQAdABwAGwAZABoAGgAaABwAHQAcABsAFwAUABEADwAOAA0ADQAMAAoA
CQAHAAcABQACAAEA//8BAAIAAwACAP7/+v/5//j/+P/4//n/+f/5//n/+P/4//b/9f/1
//X/+P/4//j/+P/2//T/9P/1//f/9//4//j/+v/5//j/9//0//L/8f/x//X/9v/3//f/
9v/0//P/8//1//X/9f/1//T/9f/2//f/9f/0//T/8//2//b/9v/1//T/9P/0//T/9f/2
//b/9v/3//b/9v/2//X/9f/1//T/9//4//v/+v/2//X/9P/z//j/+P/4//j/9//1//X/
9f/0//T/9P/0//X/9v/3//j/9f/0//T/9f/3//f/+P/4//j/+P/3//f/9v/2//b/9v/3
//j/9//3//b/9f/1//T/9f/2//f/+P/1//T/9P/1//P/8//1//X/9v/2//b/9v/1//P/
8v/x//L/9P/1//b/+P/3//b/9f/0//T/9P/0//X/9v/3//f/9f/1//P/8//1//b/9v/2
//f/9//3//X/8//0//T/9v/4//n/+f/2//X/9P/z//L/9v/3//j/+v/4//b/8//w//H/
8v/0//X/9//3//n/+f/3//b/9f/0//b/9//3//f/+f/5//j/9//3//f/+f/7//3//f/9
//3/+f/4//n/+v/+/wEAAgADAAIAAgABAAAA///+//7//v/+//3//P/7//n/+P/1//H/
8//1//X/9f/0//P/8P/v//H/8f/y//L/9P/0//T/8//v/+7/7f/s/+//8P/y//P/9f/0
/+3/6v/n/+b/5f/k/97/2v/b/+X/9f8IACMAQwBnAIsArgDOAOcA+wAFAf4A5QC9AJAA
XQArAAcA/v8DAAMAAwABAP////8BAAEA/f/8//r/+P/0//P/8//z//X/9v/2//b/8//y
//L/8//z//L/8v/z//X/9v/2//b/9P/z//L/8v/1//X/9f/1//b/9v/0//T/9P/0//b/
9v/4//r/+P/3//b/9f/1//T/9v/3//n/+//4//f/9v/1//f/9//3//f/+v/7//v/+//6
//n/+f/4//v//P///wAA/v/+//7//v//////AAACAAMABAAEAAQAAwAEAAQABAAGAAgA
CQAMAAoACgAKAAoADQAQABIAFAAUABYAFwAXABUAFwAXABgAGgAcAB0AHwAdAB0AHAAb
ABsAHAAcABwAHwAfAB0AGwAbABoAGQAZABcAFQAUABIADwANAAoACQAGAAQABAADAAIA
AgACAAAA+//4//j/+P/5//r//P/9//n/+f/4//j/+P/3//f/9//4//j/+P/4//b/9P/0
//X/9v/3//n/+v/8//v/+v/5//j/9v/1//X/+P/4//j/9//2//T/8//z//f/9//3//f/
9f/1//X/9f/0//T/9f/1//j/+P/4//f/9f/0//P/8v/2//j/+f/6//f/9P/y//D/8f/z
//X/9v/2//b/+P/2//P/8//z//P/+P/4//j/+P/1//P/8//z//P/9P/1//b/+P/4//j/
+P/1//T/9P/1//f/9//4//j/9P/0//P/8//z//T/9f/2//f/+P/3//f/9//3//j/+P/4
//j/+P/4//b/9P/z//P/9P/1//j/+f/2//b/9v/2//T/8//z//P/9v/4//n/+v/3//X/
8//x//P/9P/1//b/9v/2//b/9f/z//P/8f/x//b/+P/5//r/+P/3//b/8//z//T/9P/2
//r/+//3//P/9P/y//L/8v/y//T/9f/2//j/9//2//T/8v/z//T/9v/3//X/9f/3//f/
9P/0//T/9P/1//f/+P/5//r/+f/3//X/9f/1//f/+f/7//v/+//7//j/+P/6//z/AAAD
AAQABQADAAIAAAD+//7//P/7//r/+P/3//b/9f/0//T/8v/v//L/9f/2//f/9P/z//D/
7//x//H/8v/y//L/8v/y//H/8P/w//D/8P/w//D/8f/x/+//7v/t/+z/6//q/+f/4P/a
/9j/3f/p//n/FAA3AFcAdwCdAMIA3ADzAAcBCwH4ANcArQB4AEEAEQD5//j////9//3/
AwAFAAUABwADAP///P/4//T/8v/x//H/8f/y//T/9f/2//T/8v/x//H/8//y//L/8//z
//T/9P/0//P/8//z//T/9//3//f/9//3//b/8//y//P/9P/3//j/9//4//X/8//1//X/
9v/2//n/+f/6//v/+P/3//b/9f/4//n/+v/7//v/+//6//n/+f/5//r/+v/7//z///8A
AP///v/9//z//v///wEABAAEAAQAAwACAAMABAAEAAQABwAKAAwAEAAPAA4ADQAMABAA
FAAXABoAFwAYABgAFwAXABkAGQAaABwAHgAfACEAIAAfAB0AGwAeACAAIQAiACAAHwAc
ABkAGQAYABcAFwAWABUAFQAUABAADQAJAAcABwAGAAcABwADAAIAAQD+//z/+v/7//z/
/P/8//3//f/5//n/+P/4//r/+f/5//n/+f/4//f/9v/4//b/9v/3//f/9//4//j/9v/1
//T/8//2//b/9//5//n/+P/3//X/9f/0//T/9f/3//f/9//3//P/8//z//P/8//0//b/
9//3//b/9f/z//T/9P/0//T/9f/2//b/9v/z//L/8v/y//T/9f/2//b/9P/0//b/9P/1
//X/9f/1//j/+P/4//j/9v/z//L/8f/0//b/+P/6//n/+P/3//b/9f/0//T/9f/1//X/
9v/2//T/9P/z//P/9P/2//j/+v/5//j/9f/z//X/9f/2//b/9v/2//b/9v/z//L/8v/z
//X/9f/3//f/9P/0//T/9P/0//P/8//z//X/9v/2//b/9P/z//L/8f/y//T/9v/4//b/
9v/2//X/9f/1//P/8//3//j/+P/4//b/9f/0//H/8//0//T/9v/2//X/9P/0//T/9P/0
//X/9f/1//b/9P/0//P/8v/0//T/9f/1//X/9f/3//f/9v/2//b/9v/4//n/+f/5//r/
+f/3//X/9//3//n/+//9//3//f/9//n/+P/5//r///8BAAEAAQAEAAQAAwACAP7//P/7
//r/+v/5//j/9//0//T/8v/v//H/8//z//P/8f/x/+//7//w//H/8//0//P/8v/x/+//
7P/s/+z/7P/v//D/8v/z//H/8P/v/+j/5f/o/+X/5P/g/9r/2//t/wMAGAAzAFcAfwCp
AMwA6AABAQsBBQHuAMUAkwBeACkA///v//D/8f/v/+//9f/5//3///////v/+v/4//b/
9P/z//P/8//0//b/9//4//X/8v/w/+//8P/w//H/8//z//T/9P/0//H/8f/x//L/9P/1
//b/9//3//b/8//y//P/9P/3//j/9//4//X/8//0//X/9//4//n/+f/6//v/+v/5//j/
9//4//n/+v/7//r/+//7//v/+//7//z//P/+//7/AAAAAP///v/9//z//v///wEABAAE
AAQAAwACAAUABgAGAAYACQAMAA4AEgARABAADwAOABAAFAAXABoAGQAaABoAGQAbAB0A
HQAeACEAIgAiACMAIgAhAB8AHQAgACIAIwAkACMAIQAdABkAGQAYABcAFwAWABUAFQAU
AA4ACwAHAAUABgAEAAQAAwAAAAAAAAD+//3/+v/6//r/+v/6//v/+//3//f/9v/2//f/
9//4//n/+f/4//f/9v/2//T/9P/1//f/9//4//j/9f/z//H/7//y//L/8//1//T/9P/0
//P/8//y//L/8//1//X/9f/1//L/8f/w/+//7//w//L/8//1//b/9//3//X/9P/z//L/
9P/2//f/+P/0//L/8f/w//H/8//1//b/9P/0//b/9P/1//X/9f/1//j/+P/4//j/9f/z
//P/8//1//b/9//4//b/9v/2//b/9f/0//T/9f/2//f/+f/6//X/9P/y//H/9P/2//j/
+v/3//b/8//x//H/8f/y//L/8//0//X/9v/0//L/8f/x//L/8//2//f/9f/0//P/8v/y
//H/8f/x//P/9P/0//T/8v/x//D/7//w//L/9P/2//X/9P/z//H/8//z//H/8f/1//b/
9P/z//L/8f/w/+//7//v//D/8f/y//L/8v/w//D/8f/x//H/8f/z//P/8v/y//L/8v/y
//P/8//z//f/9//2//X/9P/z//T/9f/3//f/9//3//L/8v/0//b/+//9//3//f/+//7/
/f/8//n/9v/0//L/8//z//P/8//y//L/8P/t/+3/7//v/+//7//v/+3/7f/t/+3/7v/u
//D/8P/w/+//6//q/+n/6P/p/+r/7P/t/+//7v/r/+r/5//i/9//4P/c/9j/2//l//P/
BAAdADcAWQB9AJ4AvADTAOUA6QDeAL0AjQBgADMABQDn/+b/6//r/+v/7//x//H/8//3
//j/+P/3//b/8f/v/+7/7f/u//D/8f/y/+//7v/u/+//7f/s/+z/7f/v//D/8P/w/+7/
7f/s/+z/8P/x//L/8//0//T/8v/y/+//7v/v/+7/8f/0//P/8//y//H/8f/w//L/8//1
//f/9v/1//T/8//1//X/9f/1//j/+f/5//n/9//3//j/+P/2//b/+P/4//r/+v/6//r/
+f/5//r//P/+/wAAAQACAAIAAgABAAAAAwAGAAgADAAKAAoACgAKAAkADAAOABAAEQAU
ABYAFwAVABcAFwAYABsAHAAcAB0AGwAbABoAGQAXABgAGAAYABoAGwAaABkAFQAUABMA
EwATABEAEAAOAAsACQAGAAUABAACAAIAAQAAAAAAAAD+//r/9v/1//T/9f/2//j/+f/3
//f/9v/2//T/8//z//P/9f/2//f/+P/1//L/8f/x//P/8//0//T/9v/1//T/8//x//D/
8P/x//L/8v/y//H/7//u/+7/7//z//P/8//z//L/8//0//X/8f/w//D/7//x//L/8//z
//D/8P/w//D/8v/0//X/9v/z//L/8v/y//L/8//0//T/9v/2//j/9v/0//P/8v/x//T/
9P/0//T/9v/1//b/9//2//b/9v/2//f/+P/5//r/+P/2//X/9f/1//X/9v/2//X/9v/2
//f/9P/0//T/9P/2//b/9P/z//H/8f/y//L/8v/y//L/8v/z//L/8v/z//P/8//1//X/
9v/2//b/9v/1//P/8v/x//L/9P/1//b/9v/1//T/8//y//L/8v/y//X/9v/3//f/9f/z
/+//7f/w//L/8//0//f/9f/0//P/8v/x//D/8//z//P/9P/y//L/8f/w//H/8v/0//X/
9f/1//f/9//1//T/8//y//P/9f/2//f/+P/3//X/8//1//X/9//5//v/+//7//v/9//2
//f/+P/8////AAABAAEAAAD+//z/+v/4//f/9v/4//f/9v/1//L/8v/w/+3/7v/x//L/
8//y//H/7v/t/+3/7f/u/+7/8P/w//D/7//t/+z/6//q/+3/7v/w//H/8f/s/+n/5v/n
/+b/4f/e/9r/2v/d/+v///8aADUAVwB7AJ0AugDYAO0A9QDxANwAtwCLAFoAKQADAPf/
+P/3//X/9//7//3/+//9/////P/6//f/9P/y//H/8f/x//H/8v/y//L/8f/w//D/8f/x
//D/8P/x/+//8P/w//D/7//v/+//8P/z//P/8//z//P/8v/v/+7/8f/y//X/9v/1//b/
8//x//H/8f/y//L/9f/1//b/9//1//X/9f/1//f/9//3//f/+P/5//n/+f/3//f/+P/4
//j/+P/6//r/+v/6//r/+v/9//3//v8AAP//AAAAAAAA//8AAAAAAAAEAAYABwAKAAgA
CAAIAAgADAAQABMAFgAVABYAFgAVABMAFQAVABYAGQAaABoAGwAbABsAGgAZABsAHAAc
ABwAGwAbABkAFwAUABIAEAAPABAADwAPAA4ACQAHAAQAAwADAAIAAwADAAAAAAAAAP7/
+f/2//b/9v/3//j/+v/7//j/9//1//T/9f/1//b/9//2//b/9v/2//b/9P/0//X/8//z
//T/9P/2//X/9P/z//P/8v/y//P/9P/0//T/8//z//L/8v/z//X/9f/1//X/8//z//P/
8//0//T/9f/1//T/9P/0//P/8v/y//L/8v/1//b/9v/2//T/8v/x//D/8f/z//X/9v/2
//b/+P/2//P/8//z//P/+P/4//j/+P/0//H/8P/v//D/8v/0//b/9v/2//b/9v/z//L/
8v/z//T/9f/3//j/9f/0//L/8f/y//T/9v/4//j/+P/2//X/8//z//T/9P/1//b/9//4
//b/9P/z//P/8//z//X/9f/2//b/9v/2//T/8//z//P/8//0//T/9P/y//H/8P/v//D/
8v/0//b/9P/0//T/8//z//P/8f/x//T/9v/3//j/9P/z//L/7//w//L/8//2//T/8//z
//P/8//y//L/8v/1//T/9v/2//b/9v/2//X/9P/0//T/9P/z//L/8f/w//D/7//w//H/
9P/1//T/9P/0//T/9P/1//X/9f/5//n/+P/3//b/9f/2//f/9//3//f/9//2//b/+P/6
//v//f/9//3///8AAAAAAAD8//r/+f/4//b/9f/0//P/9P/0//L/7//t/+//7//v//H/
8f/v/+//7f/t/+7/7v/u/+7/7v/t/+3/7v/v//D/7f/s/+z/6//v/+7/7//s/+X/4P/Z
/9b/1P/Y/+f/+f8PACoARwBnAIkAqwDIAOYA/wAJAf8A4gC5AIcASgATAPf/9//+/wEA
AwABAP3/+//3//X/+f/5//j/9v/0//L/8f/x//H/7//w//D/8P/x//D/8P/x/+//7v/u
/+//8f/y//L/8v/x//H/8f/y//L/8f/w/+//8//0//P/9P/x//D/8f/w//D/8v/w/+//
8f/x//L/8v/z//P/9P/1//f/9//3//f/9v/1//T/8//1//f/+P/5//f/9//4//j/9v/2
//j/+P/5//r/+//8//z/+//7//z///8AAAAAAAABAAIAAgACAAQABgAHAAoADAAMAAwA
DAALAAwADAAMAA8AEgAUABUAFQAXABcAGAAXABgAGAAZABsAGwAaABkAFwAYABgAGAAa
ABsAGgAZABYAFAASABEADQALAAoACAAHAAcABgAHAAMAAAD///3//f/+/////v/5//b/
9v/2//X/9P/0//P/8//1//b/+P/3//X/9P/z//T/9P/0//T/9P/y//L/8//x//H/8v/y
//X/9f/1//X/8v/w/+//7//x//L/8//z//H/8P/w//H/8v/x//D/7//w//H/8v/z//D/
8P/x//H/9P/0//T/8//w//D/8P/w/+//8P/w//D/8v/y//P/9P/x//H/8f/w//L/8v/0
//L/8f/x//H/8f/x//D/7//u//D/7//w//H/8P/w//D/8P/x//L/8//0//P/8v/y//P/
8f/x//L/8v/x//L/8v/z//H/8P/v/+7/8f/y//H/8f/v/+//8P/w//D/8P/w//D/8P/w
//H/8//w/+//8P/v/+//8P/x//L/8v/x//H/8f/w//D/7//u//H/8f/x//H/7v/u/+7/
7v/w//D/8P/v//H/8f/v/+//7//w//D/8P/w//H/8v/x//D/8P/v//D/7v/t/+3/7f/v
/+7/7v/u//H/8f/w//D/8P/w//D/8P/v/+7/7v/w//D/7//u/+7/7v/v/+//7v/t/+7/
7f/t/+7/7//w/+7/7//v/+//8f/x//D/7//x//H/8//1//P/8//z//P/8v/0//j//P/9
//3/+//5//r/+v/5//j/9//2//b/9v/z//H/7//t/+//8P/v/+3/7P/t/+z/6//p/+n/
5//n/+n/6f/q/+r/6P/o/+j/5//p/+r/6//s/+r/6v/r/+v/5f/k/+f/6P/l/+D/2f/S
/87/0P/b/+//CQAmAEcAaQCLAK0AygDkAPsACQH/AOIAtwCFAEgAFQD1/+v/7v/x//P/
+f/9//3/+//5//f/8//y//D/7v/t/+3/7v/v/+z/7P/r/+r/6v/q/+v/7f/r/+r/6v/r
/+v/7P/s/+z/7P/t/+7/8P/t/+v/6f/n/+z/7v/u//D/7//u/+//7v/s/+7/7P/r/+7/
7//x//L/8P/v/+//7//x//H/8f/x//P/8//z//P/8v/z//P/8//1//X/9v/2//X/9P/1
//T/9v/2//b/9v/5//n/+v/8//z//P/7//r//P/+////AAABAAIAAgAEAAYABgAGAAYA
CQAMAA4AEAAPABAAEAAPABIAFQAWABgAFgAWABUAFQAYABkAGQAZABcAGAAYABgAGAAX
ABQAEQASABIAEgATABAADQALAAgABQADAAAA///8//r/+v/5//j/+P/4//b/9v/0//X/
9v/0//L/8f/v//D/8f/x//L/8v/x//H/8f/v/+7/7f/s/+//7v/v//H/7v/t/+3/7P/t
/+3/7f/t/+3/7P/s/+3/7P/s/+z/6//u/+7/7//x//D/7//u/+3/7f/t/+3/7f/s/+z/
7f/t/+v/6v/p/+f/6f/q/+v/7P/r/+z/7P/s/+z/7P/t/+7/7f/t/+3/7P/q/+r/7P/q
/+z/7f/u/+//8P/u/+z/6v/r/+v/7f/v/+7/7v/u/+7/8P/w//D/8P/v/+7/7v/v/+z/
6//r/+r/6//s/+z/7f/r/+z/7f/u/+z/7P/q/+n/6v/r/+3/7v/t/+z/6//q/+z/7P/t
/+//7f/t/+//7//r/+r/6f/o/+v/6//s/+3/7P/s/+v/6v/t/+3/7f/t/+r/6v/q/+r/
6v/q/+r/6f/q/+v/6v/r/+v/7P/s/+z/6//r/+v/6f/r/+z/7P/u/+3/6//q/+n/6v/q
/+v/7P/q/+n/6f/o/+n/6v/p/+r/8P/q/+b/6P/o/+j/6P/r/+z/7f/u/+z/7P/s/+z/
6v/o/w==
         </WaveFormData>
      </LeadData>
      <LeadData>
         <LeadByteCountTotal>10000</LeadByteCountTotal>
         <LeadTimeOffset>0</LeadTimeOffset>
         <LeadSampleCountTotal>5000</LeadSampleCountTotal>
         <LeadAmplitudeUnitsPerBit>4.88</LeadAmplitudeUnitsPerBit>
         <LeadAmplitudeUnits>��V</LeadAmplitudeUnits>
         <LeadHighLimit>2147483647</LeadHighLimit>
         <LeadLowLimit>268435456</LeadLowLimit>
         <LeadID>II</LeadID>
         <LeadOffsetFirstSample>0</LeadOffsetFirstSample>
         <FirstSampleBaseline>0</FirstSampleBaseline>
         <LeadSampleSize>2</LeadSampleSize>
         <LeadOff>FALSE</LeadOff>
         <BaselineSway>FALSE</BaselineSway>
         <ExcessiveACNoise>FALSE</ExcessiveACNoise>
         <MuscleNoise>FALSE</MuscleNoise>
         <LeadDataCRC32>513992428</LeadDataCRC32>
         <WaveFormData>
7v/u/+7/7v/u/+7/7v/u/+7/7v/u/+7/7v/u/+7/7v/s/+z/7P/s/+7/7v/u/+7/7v/u
/+7/7v/s/+z/7P/s/+7/7v/u/+7/8P/w//D/8P/u/+7/7v/u//D/8P/w//D/7//u/+3/
7P/t/+7/7//w/+7/7v/u/+7/7//w//D/8P/u/+//7//v/+//7//v//D/8v/y//L/8v/z
//T/9//5//j/+f/6//z/+//8//3////8//z//f/+/wMAAwACAAEAAgABAP7//v////7/
/f/8//z/+//6//n/9//5//n/+P/5//j/9f/0//L/8v/x//D/6//r/+v/6v/q/+r/6v/q
/+j/6f/p/+n/6//r/+v/6//q/+r/6v/r/+z/7P/r/+v/7f/s/+z/7P/r/+v/7P/u//P/
+v8EAAcABAADAAkAGQAqADwAVABtAIIAlgCaAI8AfQBlAEEAHgADAO//5//h/9n/0f/N
/9H/2P/e/+L/5v/o/+n/6P/n/+b/5f/l/+X/5P/l/+b/5//o/+b/5v/m/+f/5//o/+j/
6P/q/+r/6v/q/+j/5//m/+X/6P/o/+n/6v/p/+n/6v/q/+r/6v/q/+r/6//r/+v/6//q
/+v/6//r/+z/7P/r/+v/7P/s/+z/7f/r/+n/6f/q/+3/7//w/+//8P/w/+//7v/v//D/
8v/z//L/8f/x//D/8P/x//H/8f/x//H/8//z//L/8v/y//P/9P/2//j/+f/6//v/+//8
//v//P/8//v//P/+/wAAAQACAAEAAAD//wIAAwADAAQABAADAAMAAwABAAEAAQABAAQA
BQAGAAcABAAEAAMAAgACAAIAAAAAAP////////7//P/6//n/+P/3//j/+f/5//b/9f/0
//P/9P/0//T/9f/y//L/8v/z//H/8f/x//H/8f/z//X/9//1//T/8f/w//P/8//z//P/
8f/x//H/8f/z//L/8f/x//H/8P/w//H/7//w//D/8P/y//H/8P/w//L/8//z//T/8//y
//H/7//w//H/8v/z//D/7//v/+7/7//w//H/8//z//P/8//z//T/9P/0//T/9P/0//T/
9P/y//P/8//z//X/9//1//X/8//z//T/9P/2//b/9f/1//b/9v/2//b/9P/0//T/9P/2
//b/9v/1//P/8//z//P/8//0//T/8v/0//T/9P/0//P/8//y//H/8//0//X/9v/0//T/
9P/0//T/9P/0//P/9f/2//b/9v/1//T/8//y//T/9f/2//f/9v/1//T/8//0//T/8//z
//X/9f/1//X/8//y//H/8P/z//T/9P/1//P/8//z//P/8f/y//T/9P/0//T/9f/0//T/
9f/1//X/9f/1//X/9v/2//b/9P/0//f/+P/5//v//P/9//7/AAD+//7/AAABAAEAAgAG
AAgACwALAAkABwAFAAMAAQACAAUABgAEAAQAAwABAP///f/9////AQAAAP///v/7//r/
+P/4//n/+P/1//X/8//y//D/8P/u/+7/7v/v//H/8f/x//H/7//v/+7/7v/w//H/8v/y
//H/8f/x//D/7v/u//H/8//y//T/+f/8//7/AwAEAAEABQARACIANgBKAF8AegCQAJgA
kQCFAHUAVwA2AB0ACQD9//f/7f/j/9v/1f/W/9z/5v/m/+T/5v/m/+b/5v/o/+v/7v/w
/+//7v/t/+z/7v/u/+7/7//t/+7/7v/u/+7/7v/u/+7/8P/x//L/8//w/+7/7f/s/+7/
7//x//L/8f/w/+//7v/v/+//7//v//D/8f/x//H/8f/w/+7/7f/x//L/8//1//X/8//z
//T/8//z//L/7//y//T/9f/2//X/9P/0//P/8//z//T/9P/2//f/9//3//X/9f/3//f/
+v/6//r/+//5//r/+//7//7//////wAA/v8AAAEAAQABAAIAAwADAAUABQAFAAUABgAH
AAcACAAGAAUABQAFAAUABQAFAAUABgAHAAgACQALAAwADAAMAAgACAAGAAYABAADAAIA
AAABAAAAAAAAAP7//v/+//3//f/9//3//f/5//j/9//3//j/+P/4//n/+f/5//n/+f/2
//X/9P/z//b/9v/0//T/9//3//f/9//3//f/9//3//T/8v/w/+//8P/w//H/8//1//b/
9v/2//X/8//x//D/8v/z//P/9P/y//L/8v/x//P/8//z//P/9f/1//b/9v/z//L/8f/x
//P/8//z//P/9v/2//b/9v/0//T/9P/0//L/8//z//P/9f/3//X/9f/3//f/+P/4//j/
+P/3//f/9v/2//b/9v/4//j/+P/4//j/+P/4//f/9//3//f/9//1//b/9v/0//T/9P/0
//T/9P/1//X/9f/y//L/8v/y//L/8v/y//L/9P/0//T/8//z//T/9P/0//T/9P/0//T/
8//z//P/8//z//P/8//z//T/9P/z//P/8//z//P/8//0//b/9P/y/+7/7v/u/+7/7v/w
//D/8f/z//P/8//z//P/9f/2//b/9v/1//T/9v/2//v//f/+/////v8AAP7//v/+////
//8AAAQABgAJAAkACQAJAAkACQAEAAQABgAGAAYABgAFAAMAAQD/////AQD///7//f/8
//n/+P/2//b/9f/0//H/8f/v/+7/7P/s/+7/7v/u/+//7//v/+//7//v/+//7v/u/+3/
7f/t/+z/7v/v//D/8P/w//D/7//t/+7/8P/3//z/AAADAAAA//8DAA8AJAA6AFIAawCG
AJoAngCVAIMAbwBTADYAHQALAAMA+//v/+X/3f/X/9T/2P/e/+L/6P/q/+r/6v/q/+r/
6//s/+z/7P/s/+z/7P/r/+r/6f/p/+r/7P/t/+7/7v/u/+7/7v/t/+3/7f/t/+3/7P/s
/+z/7f/t/+7/7v/x//L/8//0//D/7//u/+3/7v/v/+//7//y//L/8f/x//D/8P/w//H/
7//t/+3/7v/x//P/9P/z//T/9P/z//L/9f/2//j/+f/3//X/9P/y//T/9f/1//X/9v/3
//r/+//8//z//P/9//z//P/8//v//P/9//3//v/+/wAAAQABAAMABAAFAAUABwAHAAcA
BwAIAAkACQAKAAkABwAGAAUABwAHAAcABwAHAAcABwAHAAcACAAIAAgABgAGAAQABAAB
AAEAAQAAAP7//P/7//r/+f/6//v/+//7//v/+//7//n/+P/3//f/9v/2//b/9//5//n/
+f/5//X/9f/1//X/9v/2//T/9P/1//X/9f/1//T/8//y//H/8v/y//L/8//z//L/8v/z
//L/8v/x//D/8f/x//H/8v/y//P/8//0//T/9P/0//P/8//z//P/8//y//H/8f/w//H/
8v/z//X/9f/1//X/9f/1//T/8//y//P/9P/1//b/9f/1//T/8//0//f/9v/3//X/9f/2
//b/9v/2//X/9f/4//j/+P/4//j/+P/4//j/9v/2//b/9f/3//f/9//3//X/9v/2//T/
9P/0//T/9P/2//f/9//3//j/+P/4//j/9f/0//P/8v/0//T/9P/z//X/9v/2//b/9P/0
//T/9P/0//X/9v/3//b/9f/0//P/9v/2//X/9f/1//X/9f/1//T/+P/2//b/9v/2//X/
9P/0//X/8//z//P/8//1//b/9v/2//b/9v/5//r//f///wAAAQACAAQAAgACAAIAAwAD
AAQACAAKAA0ADQALAAkABwAFAAQABAAGAAYABgAGAAUAAwD///3//f///wEAAAD///7/
+//6//j/+P/1//T/8f/x//H/8P/u/+7/7v/u/+7/7//x//H/8f/x/+//7//u/+7/8P/x
//L/8v/z//P/8//y/+7/7v/v//H/8v/2//n//v8CAAUABgAHAAsAGwAyAEoAXgB3AJIA
oACcAJEAgwBrAEsALAATAP//8//p/9//2f/V/9X/3P/k/+T/5v/o/+r/6v/q/+r/6v/r
/+z/7P/s/+z/7P/s/+z/7P/s/+3/7f/u/+7/7v/u/+7/7v/u/+//7//v/+//7//u/+7/
7v/t/+3/7v/u//D/8P/w//D/7f/t/+3/7f/w//H/8f/x//L/8v/x//H/8v/y//L/8//1
//P/8//0//L/8//z//H/8v/y//H/8P/x//L/9P/1//X/9f/2//b/9v/3//f/9//3//f/
+f/5//z//P/8//3//f/+///////+//////8AAAIABAAFAAUAAwAEAAUABQAIAAkACgAL
AAoACwALAAwACgAJAAkACQAKAAsADAANAAsACwALAAsACwAMAAwADAAKAAoACAAIAAcA
BwAHAAYACAAGAAUABAAAAAAAAAD////////////////+//3//f/8//z//P/9//v/+//7
//v/+f/5//n/+f/8//z/+v/6//n/+f/5//n/+f/5//n/+f/7//r/+f/5//f/9v/2//f/
9//4//j/+P/6//n/+P/4//f/9//2//b/+P/4//j/9//3//f/9//3//f/9//4//j/+v/6
//r/+//5//n/+f/5//z//P/8//z/+v/6//r/+v/8//3//f/9//3////9//3//P/7//v/
+v/8//z/+//7//z//P/8//z//v/+//7//v/+//7//v/9//////////////8AAAAA/v/9
//z/+//6//z//f/9//3/+v/6//r/+v/8//z//P/8//z//P/8//v/+f/6//r/+v/8//z/
/P/8//v/+//7//v/+//7//v/+//8//z/+//7//n/+f/5//n/+v/6//r/+v/6//r/+f/5
//f/9//3//f/+P/6//v/+//8//r/+f/4//r/+v/6//r/+f/4//j/+f/5//n/+f/5//n/
+v/6//r/+f/4//r/+v/+/wEAAwAFAAgACgAIAAgACAAJAAkACgAKAAwADwAPAAwACwAK
AAkACAAIAAoACgAMAAwACwAJAAcABQAFAAcACAAIAAgACAAEAAIA///+//3//P/5//n/
+f/4//b/9v/0//T/9P/1//X/9f/1//X/8//z//L/8v/0//X/9v/2//X/9f/1//T/9P/0
//X/9//4//r//f8CAAYADQAQAA8AEQAZACgAQABYAGkAfgCYAKYAowCXAIcAawBGACcA
CwDz/+n/5f/f/9n/2//i/+r/7P/s/+7/7//u/+3/7P/t/+//8f/y//D/8P/w//D/8v/y
//L/8//z//T/9P/0//L/8v/y//L/8//z//P/8//z//L/8v/y//P/8//0//T/9P/0//T/
9P/z//P/8//z//b/9//3//f/+P/4//f/9//2//b/9v/3//f/9f/1//b/9v/3//f/9f/5
//r/+v/6//r/+v/7//v/+f/5//r/+v/7//3//v////3//f//////AAAAAAAAAQD//wAA
AQABAAIAAwADAAQABQAIAAoACwAKAAoACgAJAA0ADQANAA0ADgAPAA8AEAAQAA8ADwAP
ABEAEQARABEADwAPAA8ADwARABIAEgASAA4ADgAMAAwADQANAA0ADAAKAAgABwAGAAIA
AgACAAEAAQABAAEAAQABAAAA//////z//P/8//3//f/9//3//f/7//v/+//7//7//v/8
//z//f/9//3//f/7//v/+//7//3//P/7//v/+f/4//j/+f/6//z//f/+//z/+//6//r/
+P/5//n/+v/7//z//f/9//v/+//7//v/+//7//z//P/8//z//P/9//3//f/9//3//v/+
//7//v/8//z//P/8//3///8AAAEAAAABAP7//f//////AAAAAAAAAAD//////v/+//7/
/v/+//7//v/+/wAAAAAAAP///f/9//3//f///wAAAAD+//z//P/8//z//f///wAAAQD/
//7//f/8//7//v/+//7/AAAAAAAA///8//z/+//6//3//v///wAA/v/9//z/+//9//3/
/f/9//7//v/9//3/+//7//v/+//+//7//v/+/wAAAAD//////f/9//3//f///wAAAAD/
//7//v/9//7//v/+//7//v/+//v/+v/6//v//P/9//7////9//7//v/+//7//v8BAAIA
BQAHAAgACQAIAAoACAAIAAkACwAMAA4ADgAQABMAEwASABEAEAAPAA4ADgAQABAADwAO
AAwACQAJAAcABwAJAAcABgAFAAQA///+//z//P/8//z/+v/7//n/+P/2//b/9//4//n/
+//6//n/+P/3//n/+f/4//j/+P/5//r/+v/5//n/+f/4//r/+v/7//v/+v/8////BgAM
AA8AEAATABUAIQA0AEYAWABtAIgAngCkAJ0AjwB5AFkAOAAbAAEA9f/v/+X/3//d/9//
5P/s/+7/7v/w//L/8v/y//L/8v/z//T/9P/y//L/8v/y//P/9P/1//f/9f/2//b/9v/0
//T/9P/0//f/9//3//f/9f/0//T/9P/3//f/+P/4//b/9v/2//b/9//3//f/9//4//n/
+f/5//j/+P/3//f/+P/4//j/+f/5//f/9//4//b/9//3//X/+P/6//v//P/8//z//f/9
//////8AAAAA/v////////8BAAEAAwADAAMAAgABAAEAAwAEAAUABQAGAAcABwAIAAgA
CgALAAsACwAMAA0ADQARABEAEQARABAAEQARABIAFAATABMAEwARABEAEQARABEAEQAR
ABEAEQASABIAEgAQABAADgAOAA0ADQANAAwACgAIAAcABgAGAAYABgAFAAUABQAFAAUA
AQAAAP///////wAAAQADAAEAAQABAAEA//////////8CAAIAAAAAAAAA///+//3/////
//////8BAAAA//////3//P/8//3//f/+//7//v/+//3//P/8//7//////wAA/v/+//7/
/f////////////////8AAAAA/v/+//7///8AAAEAAgADAAIAAgACAAIABAAEAAQABAAD
AAMAAgABAAMABQADAAMAAwADAAQABAACAAIAAQABAAAAAAAAAAAAAQACAAMABAACAAIA
AgABAAEAAQABAAEAAQACAAIAAAAAAAAAAAAAAAIAAwADAAMAAQAAAP///v8AAAAAAAAA
AAAAAAAAAP////8AAAAAAAAAAAAAAAAAAP3//f/9//3///////////8AAAAA////////
////////AAAAAAAAAAD+//7//f/9//3//f/9//3//f/+//7//f/8/wAAAAD+//7//v/+
//v/+v/6//v//P/9//7//////wAAAAAAAP7//v8BAAIABwAJAAoACwAKAAwACgAKAAwA
DQANAA4AEAASABUAFQATABEADwANAAsADAAPABAADwAOAAwACQAKAAkACgANAAwACgAI
AAYAAgAAAP3//P/+//7//P/9//z/+v/3//b/+P/4//j/+f/3//f/9//3//n/+f/4//j/
+f/7//3//v/8//v/+v/4//j/+v/7//n/+v/8//v//v8GAAcACAALABEAGQAsAEAAVABt
AIYAmACcAJEAgwB1AFkAOAAhAA8ABwD///X/6f/h/93/3P/i/+b/6P/q/+3/7v/v//D/
8f/z//X/9v/z//L/8f/w//H/8v/z//X/8//0//T/9P/0//T/9P/0//X/9f/1//X/9f/0
//T/9P/1//X/9v/2//b/9v/2//b/9//3//f/9//2//f/9//3//b/9v/1//X/+P/4//j/
+f/5//f/9//4//j/+f/5//f/9//4//j/+P/4//j/+f/5//n/+f/6//r/+P/5//n/+f/5
//n/+//7//7//v/+//////8AAAEAAQAAAAEAAQACAAQABgAHAAcABgAGAAYABQAJAAkA
CQAJAAkACQAIAAgACwALAAwADQANAA0ADQANAAwACwAKAAkACQAKAAoACgAKAAoACAAI
AAkACQAJAAgABwAEAAIAAAAAAAAAAAD////////////////+//3//f/8//z//P/9//v/
+//7//v/+f/5//n/+f/8//z/+v/6//r/+f/4//f/+f/5//n/+f/3//b/9f/1//f/9v/2
//f/9//4//j/+P/4//f/9v/2//b/9//3//j/9v/2//b/9f/1//X/9f/1//f/9//4//j/
9v/2//b/9//5//n/+f/5//j/+P/4//j/9//2//X/9P/3//n/+v/7//r/+//4//f/+P/5
//v//P/8//z/+//7//n/+P/3//b/9//4//n/+v/4//j/+P/3//f/9//3//f/+f/6//r/
+P/4//j/+P/4//f/9//2//X/8v/y//L/8v/z//T/9f/2//b/9v/2//X/9f/2//b/9v/4
//j/+P/4//b/9f/0//P/9f/1//X/9f/2//b/9f/1//P/8//z//P/9v/2//b/9v/2//T/
8v/0//T/9P/0//P/8v/y//P/8f/x//H/8f/z//T/9P/0//T/9P/3//j/+//9//7////+
/wAA/v/+//7//////wAAAgAEAAcABwAHAAcABwAHAAIAAgAEAAQABgAGAAUAAwABAP//
//8BAP///v/9//z/+P/2//P/8v/0//T/8v/z//L/8P/t/+z/7P/s/+z/7f/u/+//8P/x
//D/7//t/+z/7v/v//D/8P/t/+3/7f/s/+z/7P/t/+//8P/w//P/9v/6//3//v/9//3/
BQAUACwAQgBZAHIAiACWAJkAjwCBAGkATAAxABsACQD///X/5//b/9X/1P/W/9z/4v/m
/+f/5v/l/+T/5v/n/+j/6P/q/+r/6v/q/+j/6P/o/+n/6//s/+z/7P/q/+r/6v/q/+v/
6//r/+v/7f/s/+z/7P/t/+3/7v/u/+7/7v/u/+7/7f/t/+3/7f/u/+//7//v/+7/7v/t
/+3/7v/u/+7/7//w/+//8P/y//D/8f/x/+//8f/y//L/8v/y//L/8//z//P/8//0//T/
9v/3//f/9//1//X/9//3//j/+P/4//n/+//8//3//f/8//3//f/+//3//v/+//3///8A
AAEAAQAFAAUABQAFAAQABQAFAAYABgAFAAUABQAHAAcABwAHAAUABQAFAAUABwAIAAgA
CAAGAAYABAAEAAMAAwADAAIABAACAAEAAAD8//z//P/7//n/+f/5//n/+f/4//f/9//2
//b/9v/3//f/9//3//f/8//z//P/8//0//T/8v/y//P/8//z//P/8//z//P/8//1//T/
8//z//H/8P/w//H/8//0//T/9P/0//P/8v/y//D/8f/x//L/9P/0//T/8//z//P/8//z
//X/9f/2//b/9P/0//T/9f/1//X/9f/1//j/+P/4//j/9//2//X/9P/2//f/9//3//X/
9//1//X/9//3//j/+P/6//r/+f/5//n/+P/3//b/+P/4//j/+P/2//b/9v/1//f/9//3
//f/+f/6//r/+P/1//T/8//y//X/9//4//n/9v/2//b/9v/0//T/9P/0//T/9P/0//P/
8//0//T/9P/2//b/9v/2//X/9f/1//X/9//3//f/9//3//b/9P/z//X/9f/1//X/9v/2
//b/9v/0//T/8//z//P/8//0//X/9v/3//j/9P/y//H/8f/y//P/9P/1//f/+P/4//j/
9//2//j/+P/8////AQADAAIABAACAAIAAgADAAMABAAIAAoADQANAAoACQAIAAcABgAG
AAgACAAIAAgABwAFAAMAAQABAAMAAwACAAEAAAD7//r/+P/4//X/9P/x//H/8//y//D/
8P/w//D/8P/x//P/8//z//P/8//z//L/8v/w//H/8v/y//H/8f/x//D/8v/u/+//8//0
//j/+/8AAAQABQAGAAkAEQAfADQATABiAHcAjACiAKQAmQCLAHEAUQA0ABcA///z/+n/
3f/X/9X/1//c/+T/6P/o/+j/6v/q/+r/6v/s/+3/7v/u/+3/7P/r/+r/7P/s/+z/7f/t
/+7/7v/u/+z/7P/s/+z/7v/v//D/8f/w/+7/7f/s/+7/7//x//L/8P/w//D/8P/v/+//
7//v//L/8//z//P/9P/0//P/8//0//T/9P/1//P/8f/x//L/8v/z//P/8f/1//b/9v/2
//X/9P/0//P/9P/1//f/+P/6//v/+//7//r/+f/6//n//P/8//z//f/8//z//P/7//3/
//8AAAIAAgAEAAUABQAFAAYABwAHAAkACQAJAAkACAAJAAkACgAMAAsACwALAAsACwAL
AAsADQANAA0ADQALAAwADAAMAAgACAAGAAYABwAHAAcABgAGAAQAAwACAAAAAAAAAP//
/f/9//3//f/7//r/+f/5//v//P/9/////v/9//z/+//7//v/+//7//r/+v/4//j/9//3
//f/9//5//n/+f/5//n/+P/3//f/9f/0//T/9f/1//b/9v/2//b/9f/0//T/9v/3//f/
+P/3//b/9f/z//T/9f/2//f/+f/5//r/+v/5//j/9//3//f/9//3//f/+v/6//r/+v/4
//j/+P/4//r/+//7//v/+//9//v/+//5//n/+v/6//r/+v/5//n//P/8//z//P/8//z/
/P/8//z//P/8//v/+//7//v/+//7//z//P/6//z//P/8//z//P/9//3//f/7//r/+f/4
//n/+v/7//z/+//6//n/9//5//r/+v/6//r/+v/6//r/9//3//f/9//5//n/+f/5//j/
+P/3//f/9//3//f/9//5//r/+//8//r/+v/5//n/+//7//v/+//5//r/+v/5//j/+P/5
//r//f/9//3//P/4//j/+v/6//r/+v/6//r/+//9//z/+//6//n/+f/6//r/+v/8//z/
//8AAAEAAwAEAAUACAAKAAgACAAHAAcABgAGAAkADAAQABEADgANAAwACwAIAAgACgAK
AAoACgAJAAcAAwABAAEAAwAFAAQAAwACAP///v/8//z/+//6//f/9//3//b/9P/0//T/
9P/0//X/9f/1//X/9f/z//P/8v/y//T/9f/2//b/9//3//f/9v/2//b/9//1//T/+P//
/wgAEAAPAAwADwAZACkAPgBUAGwAhwCcAKYAogCRAHsAXwA9ACAABQDz/+3/6f/f/9n/
2f/d/+L/6P/s//D/9P/1//T/8//y//H/8f/x//D/8P/w//D/8P/u/+7/7v/v//D/8v/z
//T/8v/y//L/8v/z//P/8//z//P/8v/y//L/8f/x//L/8v/0//T/9P/0//P/8//z//P/
9P/1//X/9f/2//b/9f/1//T/9P/0//X/+P/3//j/+v/3//f/9v/z//X/9v/2//b/+P/4
//n/+f/4//f/9//2//j/+f/5//n/+//7//3//f/+//7//v///wEAAgADAAMAAwADAAIA
AgAEAAYABwAHAAUABgAHAAcACgALAAwADQAMAA0ADQAOAAwACwALAAsADAANAA4ADwAM
AAsACgAJAAsADAAMAAwADAAMAAoACgAHAAcABwAGAAgABgAFAAQAAAAAAAAA////////
/////////v/9//3/+v/6//r/+//7//v/+//7//n/+f/5//n/+v/6//j/+P/6//v//P/9
//z/+//6//n/+//6//n/+f/5//j/+P/5//f/+P/4//j/+v/5//j/+P/2//f/9//4//r/
+v/6//n/9//3//f/9//3//f/+P/4//j/+P/4//n/+f/5//n/+f/8//z//P/8//z//P/8
//z/+v/7//v/+//9/////f/9//z/+//7//r/+//8//z//f/8//z//P/8//z//P/8//z/
/f/+///////+//3//P/7//3//v/+//z//P/8//z//P/6//v/+//7//z//P/8//z/+v/6
//r/+v/8//z//P/7//n/+v/6//r/+v/6//r/+v/6//v//P/9//v/+//7//v//v/+//3/
/f/8//v/+v/5//j/+P/4//j/+//8//z//f/7//v/+//7//3//v/+//3//P/8//3//v/+
//3//P/6//z///8AAP3//P/7//r/+v/6//v//f/9//3//f/9//r/+v/5//j/+f/6//7/
AAACAAMAAwADAAUACAAHAAgACAAJAAkACgAKAAwADwAPAA4ADQAMAAsACAAIAAoACgAM
AAwACwAJAAkABwAHAAkABgAEAAIAAAD+//7//f/+//r/+P/0//P/9P/0//P/9P/2//b/
9v/3//X/9f/1//X/9v/3//f/+P/2//f/+P/4//X/9f/1//T/+P/6//v/+f/4//r/AQAK
ABAAEwASABMAFwAlADoAUgBoAH8AlACeAJwAkQB9AF8APQAeAAcA+f/x/+n/4f/d/9v/
3f/k/+r/8P/w//L/9P/0//T/9P/z//P/8//y//T/9P/0//T/8v/y//L/8//z//T/9P/0
//T/9P/0//T/9f/1//X/9f/1//T/9P/0//f/9//4//j/9//2//X/9P/2//f/+P/5//f/
9//2//X/9//4//j/+f/6//r/+v/7//n/9//3//j/+v/7//v/+f/5//r/+v/6//z//P/9
//3//////wAAAAD//////v/9//////8BAAEAAAAAAAAAAQADAAQABQAFAAQABQAFAAYA
BgAIAAkACQALAAwADQANAA0ADQANAA0AEAARABEAEgASABEAEQARABEAEQARABEAEwAT
ABMAEwAQABAADwAOAA4ADgAMAAwADAANAA4ADgAMAAoACQAIAAcACAAJAAkACAAHAAYA
BQADAAIAAQABAAEAAgADAAUAAwADAAMAAwADAAMAAwADAAMAAgD///7/AQABAAEAAQD/
/////////wEAAAD/////AAAAAAEAAwAAAAAA///+/////////wAAAAABAAEAAgAAAAAA
AAD//wEAAQABAAEAAAD//////v8BAAIAAwAFAAMAAwADAAMAAgACAAIAAgAEAAQABAAE
AAQABQAFAAUAAwAFAAMAAwAEAAUABwAIAAYABgAFAAUACAAIAAgACAAFAAQAAwACAAQA
BgAIAAkABwAHAAcABwAFAAYABgAEAAYABgAGAAYABAAFAAUABQAFAAYABwAIAAYABgAG
AAYABgAGAAYABQAHAAgACAAIAAYABgAGAAYABQAFAAUABQAFAAUABQAFAAgACAAHAAcA
CQAJAAkACQAIAAgACAAIAAoACgAJAAkABwAHAAcABwAHAAgACAAHAAgACAAJAAoACgAJ
AAgABgAIAAkACQAKAAgACAAJAAkACAAIAAoACgAKAAoACgAIAAgACAAIAAkACgALAAwA
DQAOAA==
         </WaveFormData>
      </LeadData>
      <LeadData>
         <LeadByteCountTotal>10000</LeadByteCountTotal>
         <LeadTimeOffset>0</LeadTimeOffset>
         <LeadSampleCountTotal>5000</LeadSampleCountTotal>
         <LeadAmplitudeUnitsPerBit>4.88</LeadAmplitudeUnitsPerBit>
         <LeadAmplitudeUnits>��V</LeadAmplitudeUnits>
         <LeadHighLimit>2147483647</LeadHighLimit>
         <LeadLowLimit>268435456</LeadLowLimit>
         <LeadID>V1</LeadID>
         <LeadOffsetFirstSample>0</LeadOffsetFirstSample>
         <FirstSampleBaseline>0</FirstSampleBaseline>
         <LeadSampleSize>2</LeadSampleSize>
         <LeadOff>FALSE</LeadOff>
         <BaselineSway>FALSE</BaselineSway>
         <ExcessiveACNoise>FALSE</ExcessiveACNoise>
         <MuscleNoise>FALSE</MuscleNoise>
         <LeadDataCRC32>2654341940</LeadDataCRC32>
         <WaveFormData>
DAAMAAwADAAMAAwADAAMAAwADAAMAAwACgAKAAoACgAMAAwADAAMAAoACgAKAAoACwAM
AA0ADgAMAAwADAAMAAwADAAMAAwADAAMAAwADAAMAAwADAAMAAwADAAMAAwACgAKAAoA
CgAMAAwADAAMAAoACgAKAAoACgAKAAkACQAJAAoACgALAA0ADQANAAwADAAMAAwADAAN
AA4ADgAOABAAEAARABMAEgAQAA8ADgAOAA0ACgAIAAgABwAEAAIAAgACAAIAAQACAAEA
AAAAAP7//v/+////AQACAAQABQAGAAgACQAJAAgACAAIAAgACgALAAsACwALAAsACwAM
AAsACwALAAsACwALAAsADAAOAA4ADgAOAA0ADQANAA0ADgAOAA4ADwAQABMAFgAXABsA
IgAoAC8AMwAxACoAHgARAAEA8v/h/8z/tv+g/4v/hP+P/5v/pv+4/8b/0f/X/9n/4//v
//j/AAAGAAgACQALAA0ADQANAA4ADgAOAA4ADgAOAA4ADwAQAA4ADgAOAA4AEAARABEA
EQARABEAEQARABAAEAARABEADgAOAA4ADgAQABAAEAARAA8ADwANAA0ADgAPAA8ADwAO
AA4ADgANAA8AEAAQABAAEAAQABAAEAAPAA8ADwAQAA4ADgAMAAwADgAOAA4ADgAMAAwA
DAAMAA4ADgAOAA0ADQAOAA4ADgAOAA4ADQAMAA4ADgAOAA4ADgAOAAwADAAMAAwADAAM
AAwACwALAAsACgAJAAgACAAHAAcACAAIAAYABQAEAAQABAAEAAQABAAFAAQABQAHAAcA
BgAGAAUABQAEAAQABAAFAAYABgAIAAgACAAIAAkACQAJAAoACgAIAAgACQAJAAwADAAM
AA0ACwALAAwADAAMAAwADAALAAkACQAKAAoACgAJAAkACQAJAAkACQAJAAcACAAIAAgA
CAAHAAcABwAJAAkACQAJAAcABwAHAAcACQAJAAkACQAJAAkACQAKAAoACgAKAAoACgAK
AAoACgAJAAkACAAIAAoACgAKAAoACgAKAAoACgAIAAgACAAIAAoACgAKAAoACgAKAAoA
CgAKAAkACQAJAAcABwAHAAcACQAKAAsACwAJAAoACgAKAAkACQAJAAkACgAKAAoACwAK
AAoACQAIAAoACgAKAAkACAAIAAgACAAIAAgACQAJAAkACQAJAAgACAAJAAkACQAJAAkA
CAAIAAgACAAIAAkACAAHAAYABQAGAAYABwAJAAgABwAGAAUABwAGAAYABgAGAAcABwAH
AAcABwAHAAcACQAJAAkACQAGAAYABwAHAAcABwAHAAcACQAKAAgACAAIAAgACQAJAAkA
CgAIAAkACQAJAAcABgAGAAYABgAGAAcACAAKAAoACgAKAAkACwALAAoACgAKAAoACQAG
AAQABAADAAIAAAAAAAAA/v/9//z/+//6//r/+v/6//j/+f/5//r//v///wIABAAFAAUA
BAAEAAQABAAEAAUABQAFAAUABQAFAAYABwAHAAcABwAHAAcACQAKAAoACgAIAAgABwAH
AAcABwAIAAgACgALAAoACwAOABEAFQAaACAAJwAtACsAJAAcAA8A///s/9n/xv+0/6D/
i/9+/3//i/+g/7j/zv/d/+X/6f/p/+v/8v/2//z/AgAFAAcACQAJAAkACgAIAAgACAAI
AAoACgALAAwACgAKAAoACgAKAAsACwALAA0ADQANAA0ADAAMAA0ADQAOAA4ADgAOAA0A
DAALAAsACwALAAkACQAKAAsACwALAAwADAAMAAsACQAKAAoACgAMAAwADAAMAAsACwAL
AAwADAAMAAoACgAKAAoACgAKAAoACgAKAAoACgAKAAoACQAHAAgACAAIAAoACgAJAAgA
BgAGAAYABgAGAAYABAAEAAQABAAEAAQABAADAAMAAwACAAEAAAAAAP////8AAAAAAAD/
//7//v/+//7//v/+//z/+v/6//v/+v/6//v/+//9//z//P/8////AAAAAAIAAgACAAIA
AwADAAMABAAEAAYABgAHAAcACAAIAAgACQAJAAkACgAKAAgACAAIAAcABwAHAAgACAAK
AAkACQAJAAcABwAHAAcABwAIAAgACAAKAAkACQAJAAkACQAJAAkACwALAAsACwAJAAkA
CQAJAAkACQAJAAoACgAKAAoACgAKAAoACgAKAAsACwAKAAoADAAMAAwADAAMAAwADAAM
AAoACgAKAAoACgAKAAoACgAKAAoACgAKAAoACQAJAAkACQAJAAkACQAIAAgACAAHAAcA
CAAIAAgABwAHAAcABwAGAAYABgAHAAkACgAKAAoACAAIAAgABwAGAAYABgAGAAgACAAJ
AAkACQAJAAkACAAIAAkACQAJAAkACQAIAAgACAAIAAgACQAJAAkACQAJAAcABgAGAAcA
CAAJAAoACwAJAAgACAAIAAoACwALAAsACQAJAAkACQAJAAkACQALAAwADAAMAAwADAAJ
AAkACQAKAAoACwALAAsACwAKAAoACgAKAAoACwAMAAoACgAKAAoADQAPAA8ADgAQABAA
EAAPAAoACAAIAAcAAwAAAP///v////////////7//v/+//7//v//////AAACAAMABgAI
AAkACQAIAAgABgAGAAYABwAJAAkACQAJAAkACgALAAsACwALAAsACwAJAAoACgAKAAwA
DAALAAsACQAJAAoACgAKAAsADAAPABAAEQATABoAJAAtAC8AKwAmAB4ADwD9/+r/1f/A
/6z/nv+R/4r/jf+Z/6z/yP/e/+f/6f/r/+3/7//0//z/AgAIAAkABwAJAAkACQAKAAwA
DAAMAAwACgAKAAsADAAMAAwADAAMAAoACwALAAsACQAJAAkACQAKAAoACwALAAwADAAM
AAwADAAMAAwADQANAA0ACwALAA4ADwAPAA8ADAAMAAwACwAJAAoACgAKAAwADAAMAAwA
CQAJAAkACgAMAAwACgAKAAoACgAKAAoACAAIAAgACAAJAAoACwALAAkACgAKAAoACQAI
AAYABAAFAAYABwAIAAgACAAGAAYABAAEAAQABAAEAAMAAwADAAAA///+//7//f/9//7/
/v/+//3//P/8//7//v/+//7//v/8//z//f/8//z//f/9/////v/+//7//f/+//7/AAAC
AAIAAgADAAUABQAGAAYABgAGAAcABwAGAAYABgAHAAcABwAIAAgACAAIAAgABwAFAAUA
BgAGAAgABwAHAAcABwAHAAcABwAHAAgACAAIAAoACQAJAAkABwAHAAcABwAJAAkACQAJ
AAcABwAHAAcABQAFAAUABgAHAAgACQAKAAgACAAIAAgACQAJAAgACAAIAAgACAAIAAYA
BgAGAAYABgAGAAYABgAGAAYABgAGAAQABAAEAAQABgAFAAUABQAFAAUABQAFAAYABgAG
AAUAAwAEAAQABAADAAMAAwADAAQABAAEAAUAAwAEAAQABAAEAAQABAADAAQABAAEAAQA
BAAEAAUABQADAAMAAwACAAIAAwADAAMAAwADAAIAAgACAAIAAgADAAMAAwADAAMABQAE
AAQABQAFAAUABQAFAAUABAAEAAQABAAFAAUABQAFAAUABQAFAAUABgAEAAQABAAEAAUA
BQAFAAYABAAFAAUABQAFAAQABAAEAAQABAAFAAYACAAIAAgACAAHAAkACQAIAAgACAAI
AAcABAACAAIAAQD+//z//P/8//z/+//6//n/+v/6//r/+v/6//v/+//8//z//f8AAAIA
AwADAAIAAgACAAIAAgADAAMAAwADAAMABQAGAAcABwAGAAUABAADAAUABgAGAAYABgAG
AAUABQAFAAUABgAGAAgABwAIAAsADAAPABMAGgAgACcALQArACIAFAAFAPX/5P/R/77/
qv+W/4P/gP+J/5X/pv+4/8b/z//X/9n/3//p//D/+P/+/wAAAQAFAAUABQAFAAYABgAG
AAYABgAGAAYABwAIAAgACAAIAAgABwAHAAYABQAHAAcABwAHAAYABgAHAAcABgAGAAYA
BgAGAAYABgAHAAUABQADAAMABgAHAAcABwAGAAYABgAFAAUABgAGAAYABAAEAAQABAAF
AAUABQAGAAYABgAEAAQABAAEAAQABAAEAAQABAAEAAQABAAEAAMAAQACAAIAAgAEAAQA
AwACAAAAAAAAAAAAAAAAAP7//v8AAAAAAAAAAP7//f/9//3//v/9//z//P/5//n/+v/6
//z/+//6//r/+v/6//r/+v/4//b/9v/3//j/+P/5//n/+//6//r/+v/7//z//P/+//7/
/v/+/////f/9//7//v8AAAAAAQABAAEAAAD/////AQABAAIAAgACAAIAAgABAP////8A
AAAAAQABAAIAAwABAAEAAQABAAEAAgACAAIAAgABAAEAAQABAAEAAQABAAEAAQABAAEA
AQABAAEAAQABAAEAAQACAAQABAAEAAQAAgACAAIAAgAFAAUABAAEAAIAAgACAAIAAgAC
AAIAAgAEAAQABAAEAAQABAAEAAQAAgACAAIAAgAEAAMAAwADAAEAAQABAAEAAgACAAIA
AQD//wAAAAAAAAEAAQABAAEAAAAAAAAAAQD//wAAAAAAAAAAAAAAAP//AAAAAAAAAAAA
AAAAAQABAP////////7//v///////////////v/+//7//v/+////AQABAAEAAQABAAAA
AAABAP//////////AAAAAAEAAgAAAAEAAQABAP//////////AQABAAEAAQD+//7/////
/wEAAQABAAEAAQABAAEAAQACAAIAAwACAAAAAAAAAAAA////////AAACAAMAAwADAAEA
AAAAAAAAAgACAAMABAAEAAQABAAEAAMABQAFAAQABgAGAAYABQAEAAIAAgABAPz/+v/6
//r/+v/5//j/9//2//b/9v/2//b/9//3//j/+P/5//z//v8BAAEAAAAAAAAAAAAAAAEA
AQABAAEAAQABAAIAAwADAAEAAQABAAEAAwAEAAQABAAEAAQAAwADAAMAAwAEAAQABAAD
AAQABQAIAA0ADwAUABwAIwApACkAJgAeAA8A///w/+H/zv+6/6b/jf9+/3//if+S/57/
rP+7/8n/0f/V/93/6P/w//j//P///wEAAwADAAMABAAEAAQABAAEAAQABAAFAAYABgAG
AAYABgAGAAcABwAHAAkACQAJAAkACAAIAAkACQAGAAYABgAGAAYABgAGAAcABQAFAAMA
AwAGAAcABwAHAAYABgAGAAUABQAGAAYABgAGAAYABgAGAAcABwAHAAgABgAGAAQABAAE
AAQABAAEAAQABAAEAAQABAAEAAQAAwABAAIAAgACAAQABAADAAIAAgACAAIAAgAEAAQA
AgACAAIAAgACAAIAAgABAAEAAQACAAEAAAAAAP3//f/+//7/AAD///7//v/+//7//v/+
//7//P/8//3//P/8//3//f/7//r/+v/6//3//v/+/wAA/v/+//7////9//3//v/+/wAA
AAABAAEAAgACAAIAAwADAAMABAAEAAQABAAEAAMAAwADAAQABAAGAAUABQAFAAMAAwAD
AAMAAwAEAAQABAACAAEAAQABAAMAAwADAAMABQAFAAUABQADAAMAAwADAAUABQAFAAYA
BAAEAAQABAAEAAQABAAEAAUABQAEAAQABAAEAAQABAAEAAQABAAEAAYABgAGAAYABAAE
AAQABAAGAAYABgAGAAYABQAFAAUABQAFAAUABQAGAAYABgAFAAUABgAGAAYABQAFAAUA
BQAEAAQABAAFAAUABgAGAAYABgAGAAYABQAEAAQABAAEAAIAAgADAAMAAwADAAMAAgAE
AAUABQAFAAUABQAEAAQABAAEAAQABQADAAMAAwADAAMAAgACAAMAAwADAAMAAwAFAAQA
BAAEAAIAAwADAAMABQAFAAUABQADAAMAAwADAAQABAAFAAUAAwADAAMAAwADAAMAAwAD
AAQABgAFAAUABAAEAAQABAAEAAMAAwADAAQAAgADAAMAAwAFAAQABAAEAAQABAAFAAYA
BgAGAAYABgAHAAkACQAIAAYABgAGAAUAAwACAAMAAwAAAP7//v/+//z/+//6//n/+v/6
//r/+v/4//n/+f/6//z//f8AAAIAAwADAAIAAgACAAIAAgADAAMAAwADAAMAAwAEAAUA
BQAFAAUABQAFAAUABgAGAAYABgAGAAUABQAHAAcACAAIAAgACwAKAAkADAAPABMAGAAi
ACkALQArACYAGgANAP//7v/d/8r/tv+g/4v/gv+F/5P/oP+w/8D/y//V/9n/3f/l/+7/
9P/6/wAAAwAFAAcABwAHAAgABgAGAAYABgAIAAgACQAKAAgACAAIAAgACgALAAsACwAN
AA0ADQANAAoACgALAAsACgAKAAoACgAIAAgACAAJAAsACwAJAAkACAAJAAkACQAKAAoA
CgAJAAcACAAIAAgACAAIAAgACAAJAAkACQAKAAgACAAGAAYABgAGAAYABgAGAAYABgAG
AAYABgAGAAUABQAGAAYABgAIAAgABwAGAAYABgAGAAYABgAGAAQABAAEAAQABAAEAAQA
AwADAAMAAAD///7//v//////AAAAAAAA///+//7//v/+//7//v/+//z//P/9//z//P/9
//3//f/8//z//P///wAAAAACAAAAAAAAAAEAAQABAAIAAgACAAIAAwADAAIAAgACAAMA
BQAFAAYABgAGAAYABgAFAAcABwAIAAgABgAFAAUABQADAAMAAwADAAUABgAGAAYABgAF
AAUABQAHAAcABwAHAAUABQAFAAUABwAHAAcABwAHAAcABwAIAAgACAAIAAgACAAIAAgA
CAAJAAkACAAIAAgACAAIAAgACgAKAAoACgAIAAgACAAIAAgACAAIAAgACAAIAAgACAAI
AAcABwAHAAcABwAHAAcACAAIAAgABwAHAAgACAAIAAcABwAHAAcABgAGAAYABwAHAAgA
CAAIAAYABgAGAAUABgAGAAYABgAIAAgACQAJAAcABwAHAAYACAAJAAkACQAHAAcABgAG
AAYABgAGAAcABwAHAAcABwAFAAQABAAFAAcABwAHAAcABQAEAAQABAAGAAcABwAHAAUA
BQAFAAUABQAFAAUABQAGAAYABwAHAAYABQAEAAMABQAFAAUABQAIAAYABAAEAAQABAAE
AAQABQAGAAgABwAHAAYABQAHAAYABgAGAAYABgAHAAgACAAIAAgACAALAA0ADQAMAAoA
CgAKAAkABgAEAAQAAwACAAAAAAAAAP7//f/8//v/+v/6//r/+v/6//v/+//8/wAAAQAE
AAYABwAHAAYABgAEAAQABAAFAAcABwAHAAcABwAIAAkACQAJAAkACQAJAAkACgAKAAoA
CQAIAAYABQAHAAcACAAIAAgABwAKAAsAEAATABcAGgAiACsALQArACYAGgALAPv/6P/R
/8D/rv+e/4//gv+F/5P/qP/A/9T/4//r/+3/6//t//L/+P8AAAYABwAJAAkACQAJAAoA
CAAIAAgACAAFAAQABAAEAAMAAgABAAAAAQADAAQABQAFAAUABQAFAAQABAAFAAUABAAE
AAQABAAGAAYABgAHAAcABwAFAAUABAAFAAUABQAEAAQABAADAAUABgAGAAYABgAGAAYA
BgAHAAcABwAIAAoACgAIAAgACAAIAAgACAAIAAgACAAIAAgACAAIAAcACQAKAAoACgAI
AAgABwAGAAYABgAGAAYABgAGAAQABAACAAIAAgACAAIAAQABAAEAAQABAAEAAgD/////
AAAAAAAA///+//7//P/8//z//P/+//z//P/9//7//v///////f/8//z//P/9//7//v8A
AAEAAgADAAUABQAFAAYABgAGAAYABwAHAAYABgAGAAcACQAJAAoACgAIAAgACAAHAAkA
CQAKAAoADAALAAsACwAJAAkACQAJAAkACgAKAAoACAAHAAcABwAHAAcABwAHAAcABwAH
AAcABgAFAAQAAwAFAAUABQAGAAQABAAEAAQABAAEAAQABAAFAAUABAAEAAQABAAEAAQA
BAAEAAQABAACAAIAAgACAAQABAAEAAQAAwACAAEAAAACAAEAAQABAAMAAwADAAMAAwAC
AAEA/////wAAAAAAAAEAAQABAAEAAAAAAAAAAQD//wAAAAAAAAAAAAAAAP////8AAAEA
AgAEAAQABQAFAAMAAwADAAIAAgADAAMAAwADAAMAAgACAAIAAgACAAMABQAFAAUABQAD
AAIAAgADAAUABQAFAAUAAwACAAIAAgAEAAUABQAFAAMAAwADAAMAAwADAAMAAwACAAIA
BAAEAAQABAAEAAMAAwADAAQABAAFAAUABQAFAAQABAAEAAYABgAHAAgABwAGAAUABAAF
AAcABwAGAAgACAAIAAcABAACAAIAAQD+//z//P/8//r/+f/4//f/9v/2//b/9v/2//f/
9//4//z//f8AAAIAAQABAAAAAAAAAAAAAAABAAMAAwADAAMAAwAEAAUABQADAAMAAwAD
AAUABgAGAAYACAAIAAcABwAFAAUABgAGAAYABQAGAAUABgAJABEAFAAYACMAKwArACgA
IAAVAAMA8v/h/87/uP+m/5n/kP+H/43/nP+w/8r/3//n/+3/7//v//D/9P/6/wAABQAH
AAkACQAJAAoACAAIAAgACAAGAAYABwAIAAkACgALAAwACwALAAoACQALAAsACwALAAgA
CAAJAAkACQAKAAsADAALAAoACQAJAAsACwAJAAkACgALAAsACwAIAAgACAAHAAkACgAK
AAoACgAKAAoACgAHAAcABwAIAAoACgAIAAgABgAGAAYABgAIAAgACAAIAAgACAAIAAcA
BQAGAAYABgAGAAYABQAEAAYABgAGAAYABAAEAAIAAgACAAIAAgACAAIAAQABAAEAAAD/
//7//v/9//3//v/+//7//f/8//z//P/8//z//P/8//r/+v/7//z//P/9//3/+//6//r/
+v/7//z//P/+/wAAAAAAAAEAAQABAAIAAgADAAQABgAHAAYABgAGAAcABwAHAAgACAAI
AAgACAAHAAcABwAIAAgACgAJAAkACQAJAAkACQAJAAkACgAKAAoACgAJAAkACQAJAAkA
CQAJAAkACQAJAAkACwALAAsACwAJAAkACQAKAAoACgAKAAoADAAMAAwADAANAA0ADAAM
AAoACgAKAAoACgAKAAoACgAKAAoACgAKAAgACAAIAAgACAAIAAgACAAIAAcABwAHAAcA
BwAHAAcACAAIAAgABwAFAAYABgAGAAcABwAHAAcABgAGAAYABwAFAAYABgAGAAgACAAI
AAcABgAGAAYABgAGAAYABwAHAAkACQAJAAgACAAJAAkACQAHAAcABgAGAAgACAAIAAkA
CQAJAAkACQAJAAgACAAJAAcABwAHAAcABwAGAAYABgAGAAcABwAHAAcABwAHAAcABwAH
AAcABwAGAAYABwAHAAkABwAGAAYABgAGAAYABQAFAAUABgAGAAcABwAHAAcABgAGAAYA
BgAGAAcACAAIAAgACAAIAAkACwALAAoACgAKAAoACQAGAAQABAADAAAA/v/+//7//v/9
//z/+//8//z//P/8//r/+//7//z//v///wIABAAFAAUABAAEAAQABAAEAAUAAwADAAMA
AwADAAQABQAFAAUABQAFAAUABQAGAAYABgAIAAgABwAHAAcABwAIAAgACAAJAAwACwAM
ABEAFwAeACYALQAvAC0AJgAYAAkA+f/o/9f/xP+u/5z/if+C/4f/l/+m/7b/xP/R/9n/
2f/f/+n/9P/2//z/AgAFAAUABwAHAAcACAAGAAYABgAGAAgACAAJAAoACAAIAAgACAAI
AAkACQAJAAkACQAJAAkACAAIAAkACQAIAAgACAAIAAoACgAKAAsACQAJAAcABwAKAAsA
CwALAAgACAAIAAcACQAKAAoACgAIAAgACAAIAAkACQAJAAoACgAKAAgACAAGAAYABgAG
AAgACAAIAAgABgAGAAYABQAFAAYABgAGAAgACAAHAAYABAAEAAQABAAEAAQAAgACAAIA
AgACAAIAAgABAAEAAQACAAEAAAAAAP3//f/+//7/AAD///7//v/8//z//P/8//7//P/8
//3//v/+///////9//z//P/8////AAAAAAIAAAAAAAAAAQABAAEAAgACAAIAAgADAAMA
BAAEAAQABQAHAAcACAAIAAYABgAGAAUABQAFAAYABgAGAAUABQAFAAUABQAFAAUABwAI
AAgACAAGAAUABQAFAAUABQAFAAUABwAHAAcABwAFAAUABQAFAAcABwAHAAgABgAGAAYA
BgAGAAYABgAGAAcABwAGAAYABgAGAAYABgAIAAgACAAIAAYABgAGAAYABgAGAAYABgAI
AAgACAAIAAgABwAHAAcABwAHAAcABwAIAAgACAAHAAcACAAIAAgABwAHAAcABwAEAAQA
BAAFAAcACAAIAAgABgAGAAYABQAEAAQABAAEAAQABAAFAAUABQAFAAUABAAGAAcABwAH
AAUABQAEAAQABgAGAAYABwAFAAUABQAFAAUABAAEAAUABwAHAAcABwAFAAQABAAEAAYA
BwAHAAcABQAFAAUABQAHAAcABwAHAAYABgAHAAcABwAHAAcABwAHAAcABwAHAAgACAAH
AAcABQAFAAUABgAIAAgABgAGAAYABgAFAAUABQAGAAYABwAHAAcABwAGAAYABgAGAAYA
BwAIAAoACgAKAAoACQALAAsACgAKAAoACgAJAAYABAAEAAMA/v/8//z//P/9//3//f/9
//r/+v/6//r//P/9//3//v/+////AgAEAAUABQAEAAQABAAEAAQABQAFAAUABQAFAAUA
BgAHAAcABwAHAAcABwAHAAgACAAIAAgACAAHAAcACQAJAAoACgAIAAkADAAPABAAFQAZ
AB4AJgAtAC0AKQAiABQAAwD1/+T/z/+8/6j/lP+F/4T/j/+b/6r/uP/E/8//1f/Z/+P/
7//2//z/AAACAAMABQAHAAcABwAIAAoACgAKAAoACAAIAAkACgAMAAwADAAMAAoACwAL
AAsACwALAAsACwAKAAoACwALAAoACgAKAAoACgAKAAoACwALAAsACQAJAAoACwALAAsA
DAAMAAwACwAJAAoACgAKAAwADAAMAAwACwALAAsADAAMAAwACgAKAAoACgAKAAoACgAK
AAoACgAMAAwADAALAAkACgAKAAoACgAKAAkACAAIAAgACAAIAAgACAAGAAYACAAIAAgA
CAAGAAUABQAFAAYABQAEAAQAAwADAAQABAAEAAMAAgACAAIAAgACAAIAAgAAAAAAAQAC
AAIAAwADAAMAAgACAAIAAwAEAAQABgAGAAYABgAHAAcABwAIAAgACAAIAAkACQAKAAoA
CgALAAkACQAKAAoACgAKAAoACQAJAAkACgAKAAoACQAJAAkACwALAAsACwAKAAoACQAI
AAoACQAJAAkACQAJAAkACQALAAsACwALAA0ADQANAA0ACwALAAsADAAOAA4ADgAOAAwA
DAAMAAwADQANAAwADAAOAA4ADgAOAA4ADgAOAA4ADAAMAAwADAAMAAwADAAMAA4ADgAO
AA4ADgANAA0ADQALAAsACwALAA4ADgAOAA0ADQAOAA4ADgALAAsACwALAAwADAAMAA0A
CwAMAAwADAAMAAwADAALAAwADAAMAAwADAAMAA0ADQANAA0ADQAMAAwADQANAA0ADwAP
AA4ADgAMAAwADAANAA0ADQANAA0ADQAMAAwADQALAAsACwALAA0ADAAMAAwADAANAA0A
DQANAA0ADQANAA0ADQANAA0ADAAMAA0ADQANAA0ADQANAA0ADQANAA0ADgAOAA0ADQAN
AA0ADQAOAAwADAAMAA4ADgAOAA4ADwAPAA8AEAAOAA8ADwAPAA8ADgAOAA4ADgAOAA8A
EAASABIAEgASABEAEwATABIAEgASABIAEQAQAA4ADgANAAgABgAGAAYABgAFAAQAAwAD
AAQABQAGAAYABwAHAAgACgALAA4AEAAPAA8ADgAOAA4ADgAOAA8ADwAPAA8ADwAPABAA
EQARABMAEwATABMAEQASABIAEgAUABQAEwATABEAEQASABIAFAAXABYAFwAcAB8AIQAo
ADIANwA5ADcALgAeAA0A/f/s/9v/yP+0/57/j/+O/5n/p/+4/8j/1v/f/+X/6f/v//n/
AAAGAAwAEAARABEAEQARABEAEgATABQAFQAWABQAFAAVABYAGAAYABgAGAAWABcAFwAX
ABcAFwAXABcAGAAYABkAGQAWABYAFgAWABgAGAAYABkAGQAZABcAFwAYABkAGQAZABoA
GgAaABkAFwAYABgAGAAWABYAFgAWABQAEwASABIAEgASABAAEAASABIAEgASABAAEAAQ
ABAAEAAQABAADwARABIAEgASABIAEgARABAAEAAQABAAEAAQABAADgAOAA4ADgAOAA4A
DgANAA0ADQAMAAsACgAKAAoACwANAA4ADAALAAoACgAKAAoACgAKAAwACgAKAAsACgAK
AAsACwALAAoACgAKAAkACgAKAAwADQAOAA8AEQAPAA8AEAAQABAAEAARABEAEgASABIA
EwARABEAEgASABQAFAAUABMAEwATABQAFAASABEAEQARABIAEwAUABUAEwAUABQAFAAU
ABMAEwATABUAFQAVABUAFQAVABUAFQAVABUAFQAVABUAFQAVABYAFgAWABYAFgAWABYA
FgAWABcAFwAWABYAFgAWABYAFgAYABgAGAAYABYAFgAWABYAGAAYABgAGAAYABgAGAAY
ABgAFwAXABcAFwAXABcAFwAYABgAGAAXABkAGgAaABoAFwAXABcAFwAYABgAGAAZABcA
GAAYABgAGAAYABgAFwAYABgAGAAYABgAGAAZABkAGQAZABkAGAAYABkAGQAZABkAGQAY
ABgAGAAYABgAGQAZABkAGQAZABsAGgAaABsAGQAZABkAGQAZABgAGAAYABoAGwAbABsA
GQAZABkAGQAZABkAGQAZABoAGgAbABsAGwAbABsAGwAZABkAGQAZABoAGgAZABkAGwAb
ABsAHAAaABoAGQAZABcAGAAYABgAGgAcABwAGgAaABoAGgAaABoAGgAaABoAGgAaABoA
HQAeAA==
         </WaveFormData>
      </LeadData>
      <LeadData>
         <LeadByteCountTotal>10000</LeadByteCountTotal>
         <LeadTimeOffset>0</LeadTimeOffset>
         <LeadSampleCountTotal>5000</LeadSampleCountTotal>
         <LeadAmplitudeUnitsPerBit>4.88</LeadAmplitudeUnitsPerBit>
         <LeadAmplitudeUnits>��V</LeadAmplitudeUnits>
         <LeadHighLimit>2147483647</LeadHighLimit>
         <LeadLowLimit>268435456</LeadLowLimit>
         <LeadID>V2</LeadID>
         <LeadOffsetFirstSample>0</LeadOffsetFirstSample>
         <FirstSampleBaseline>0</FirstSampleBaseline>
         <LeadSampleSize>2</LeadSampleSize>
         <LeadOff>FALSE</LeadOff>
         <BaselineSway>FALSE</BaselineSway>
         <ExcessiveACNoise>FALSE</ExcessiveACNoise>
         <MuscleNoise>FALSE</MuscleNoise>
         <LeadDataCRC32>2047947688</LeadDataCRC32>
         <WaveFormData>
zP/M/8z/zP/K/8r/yv/K/8r/yv/K/8r/yP/I/8j/yP/K/8r/yv/K/8n/yP/H/8b/yP/I
/8j/yP/G/8b/xv/G/8b/xv/G/8b/xP/E/8T/xP/G/8b/xv/G/8T/xP/E/8T/wv/C/8L/
wv/C/8L/wv/C/8L/wv/C/8L/wv/C/8L/w//C/8H/wP+//8H/wf+//7//v//A/8D/wP/A
/8L/w//D/8X/xf/G/8j/xv/G/8b/xv/E/8T/wf/B/8P/w//A/7z/uf+5/7n/uf+5/7n/
uf+5/7f/t/+1/7X/t/+5/7v/vf+9/73/vP+8/73/vP+7/7n/t/+3/7f/t/+3/7f/t/+3
/7n/uf+3/7n/uP+3/7b/tf+3/7f/t/+2/7T/tP+1/7X/s/+z/7P/tP+2/7n/uv+6/7z/
wP/D/9H/5f/6/xEAJAA5AE4AXwBrAGcAVwBDAC0AFQDy/77/hv9P/xj/Af8Z/z3/X/+D
/6L/tf/C/8j/yv/I/8b/xP/B/7//wP++/77/vv+//7//wP/A/8L/wv/D/8T/xf/F/8b/
xv/E/8X/xv/G/8f/yP/L/83/z//P/9D/0f/T/9T/1f/W/9f/2f/Z/9r/3P/c/9z/3P/e
/97/3v/e/+H/4f/i/+P/4//j/+P/5P/k/+T/5f/l/+b/5v/m/+f/5//n/+f/5//m/+f/
5//p/+n/6//r/+v/7v/v//D/8f/x//T/9P/2//f/+f/8//7///8BAAQABwAJAA0ADwAS
ABMAFAAXABgAGwAcAB0AHgAgACEAIgAmACUAJQAlACUAJAAkACQAJAAkACIAIwAjACAA
HwAcABkAFwAUABEADgALAAgABQADAAEA/v/6//b/9P/z//H/7//r/+n/5v/k/+T/4//i
/+P/4v/h/+D/3v/f/9//3//d/97/3v/e/97/3P/c/9z/3P/e/97/3v/e/9z/3P/c/93/
3f/c/9z/3P/d/97/3v/f/93/3f/d/93/3v/f/9//4P/e/97/3//f/+H/4P/g/+D/4P/h
/+L/4//j/+P/4//j/+T/5f/l/+T/5P/l/+b/5v/o/+j/6P/m/+f/6P/p/+z/7f/s/+v/
6f/p/+r/6v/q/+j/6f/q/+r/6//s/+z/7f/u/+//8P/x//H/8v/y//L/8//z//L/8v/x
/+//7v/v/+//7v/u/+z/6//r/+z/7f/t/+3/7f/t/+3/7P/s/+3/7f/u/+//7//v/+7/
7v/u/+//7//w//D/7v/u/+//7//v/+//8P/y//D/7//u/+7/7//v/+//7//v/+//8P/z
//L/8f/w/+//7//v//D/8P/y//L/8v/y//T/8//z//T/9P/0//L/8v/y//L/8v/z//P/
8//z//P/8//z//H/8f/x//L/9P/0//T/9v/5//n/+f/5//j/+v/6//r/+v/6//r/+v/3
//f/9//3//X/8v/y//P/8//z//P/8//z//P/8//z//H/8f/y//P/9v/3//n/+f/4//j/
9//2//X/8//z//P/9f/1//X/9f/3//f/9//3//f/+f/5//n/+//7//v/+//8//z//f/+
/wAAAQACAAMABQAGAAgABwAIAAoADgASABcAIQAzAEYAWwBwAIMAlgClALMAvwC7AKkA
kQBzAE4AGgDm/73/jv9p/3H/k/+t/8P/4P/3/wwAHAAkACQAJQAkACIAIQAeABwAHAAc
ACAAIQAjACQAJgAmACcAKAAqACsALQAuAC8AMQAzADQANgA2ADgAOQA7ADsAPAA9AD4A
PgA+AD4APwBBAEEAQgBEAEQARABEAEYARgBGAEYARwBHAEgASQBHAEcARwBIAEgASABJ
AEkATABMAEwATQBNAE0ATQBNAE8AUQBSAFUAVwBZAFkAWQBcAF0AXgBfAGEAZABkAGYA
ZgBnAGkAagBrAG0AcABzAHYAeQB6AHwAewB8AH8AgACBAIIAgwCEAIUAhQCFAIgAhwCH
AIcAhwCIAIgAiACIAIcAhACEAIMAgQCBAH8AfQB9AHoAdwB0AHIAcABuAG0AawBoAGQA
YABgAF8AXQBbAFgAVwBVAFQAUwBRAE8ATwBOAE0ATABKAEkASQBJAEcARgBGAEYARgBE
AEQARABEAEIAQgBCAEIAQgBCAEIAQwBDAEIAQgBCAEIAQgBBAEEAQwBDAEMAQwBBAEEA
QABAAEIAQgBDAEMAQwBCAEIAQgBDAEMAQwBDAEEAQQBBAEEAQQBBAEAAPgA+AD8AQABA
AD8APgA9ADoAOAA4ADgAOgA7ADoAOQA3ADYANgA1ADQANgA3ADgAOAA4ADgANwA3ADcA
NwA3ADcAOQA6ADoAOgA3ADcANgA2ADcANwA4ADsAOQA4ADgANgA3ADcAOAA5ADgANwA2
ADUANgA0ADMAMwA0ADQANAAzADIAMAAvAC4ALQAtAC4ALgAtACwALAArACoAKQApACoA
KwArACsALAArACsAKwArACkAKQAqAC0AKgApACgAJwAnACcAKgAqACgAKAAoACgAKAAn
ACcAJgAlACUAJQAlACUAIwAjACMAJAAkACQAJAAmACUAJQAlACUAJgAoACgAKAAoACgA
KAAoACMAIwAjACMAIAAcABsAGwAdAB0AHQAdABsAGwAbABsAGwAbABwAHQAcAB0AHwAf
ABwAHAAbABoAFwAVABUAFQAVABUAFQAVABMAEwATABMADwARABEAEQARABEAEQARABEA
EAAQABAADwAPAA8ADwARABAAEAARABIAFAAUABoAIQAtAD8AVABrAIAAkwCkALEAvQDB
ALsAqQCRAG8AQgAMANz/s/+K/3H/gf+f/7P/yf/k//n/CgAaACAAHgAeABwAGQAXABYA
FAAUABQAFAATABMAEgAUABQAFQAWABUAFQAWABYAFgAXABgAGAAWABYAGAAZABkAGQAa
ABsAHAAcABwAHAAdAB8AHwAgACIAIgAiACIAJAAkACQAJAAjACMAJAAlACUAJQAlACYA
JAAkACUAJQAnACgAKQArAC0ALQAtAC0ALgAvAC8AMQAyADUANgA3ADgAOQA6ADsAPQBA
AEAAQgBFAEcASgBMAEoASwBNAE8AUABTAFQAVgBVAFYAWQBaAFoAWgBaAFoAXQBdAF0A
YABgAF8AXgBdAF0AXgBfAGAAYQBeAF4AXQBeAF8AXgBdAFwAWgBYAFYAUQBOAEsASQBG
AEQAQQA+AD4APQA7ADkANQAzADAALgArACkAJwAnACUAIwAhAB4AHwAfAB8AHQAbABoA
GQAYABgAGAAYABgAFgAWABYAFgAUABQAFAAVABcAFgAWABYAFAAUABMAEwAVABUAFQAV
ABUAFQAUABQAEgASABMAEwAVABQAFAAUABMAEwATABMAFQAVABUAFQAVABUAFAASABMA
EwATABIAEAAQABAADgAMAAwADAAOAA4ADgAOAA0ADgAOAA0ADAAOAA8AEAAQABIAEgAR
ABEAEQARABEAEQAPABAAEAAQABEAEQAQABAADgANAA0ADwANAAwADAAKAAcABwAIAAkA
CQAJAAkACQAGAAQAAwADAAQABAAEAAMAAQAAAAAAAAD/////AAAAAP///v/+//3//f/9
//7/AAD///////8AAP///////////f/9//7/AQAAAP///v/9//v//P/6//r/+v/6//j/
+f/5//n/+f/5//n/+f/1//X/9f/2//b/9v/2//j/+f/5//n/+f/4//r/+v/6//j/+P/4
//j/8//z//P/8//w/+z/6//r/+3/7f/t/+3/6//r/+v/6//p/+n/6v/r/+v/6//s/+v/
7P/s/+v/6v/p/+f/5//n/+X/5f/l/+X/5f/l/+X/5f/i/+P/4v/h/+H/4f/h/+H/4f/g
/+D/4P/h/+H/4f/h/+P/4v/i/+P/5P/k/+j/7P/z/wMAGQAwAEUAWgBtAH4AkQCdAJkA
iwB5AGEARQAcAOT/sP95/0b/N/9T/3X/j/+t/8b/2//q//L/9P/2//X/8v/u/+v/6v/o
/+j/6P/p/+n/6v/q/+z/7P/t/+7/7v/t/+3/7P/s/+3/7v/u/+7/7v/w//H/8f/x//L/
8//0//T/9P/0//T/9f/0//T/9v/2//b/9v/4//j/+P/4//n/+f/6//v/+//7//v//P/6
//r/+//7//r/+v/6//v/+f/5//n/+f/6//v/+//9//v//f/9//3/AAABAAIAAwADAAYA
BgAIAAsADQAQABIAFAAVABcAGQAcAB8AIAAiACEAIgAlACYAKAAqACwALgAuAC0ALAAu
AC8ALwAvAC8ALgAuAC4ALgArACgAKAAnACUAJQAjACEAHQAaABcAFAARAA4ACwAJAAUA
AgD+//r/+v/5//f/9f/y//H/7//u/+v/6f/n/+f/6P/n/+b/5P/j/+P/4//h/+D/4P/g
/+D/4P/g/+D/4P/f/97/3f/c/9z/3P/c/93/3f/c/9z/3P/a/9r/2f/Z/9v/2//b/9v/
2//b/9r/2v/Y/9j/2f/Z/9n/2P/Y/9j/2f/Z/9n/2f/b/9v/2//b/9v/2//a/9j/2v/b
/9z/3P/c/9z/3P/a/9r/2v/a/9z/2//a/9n/1//X/9j/2P/Y/9j/2f/a/9r/2P/Y/9f/
1//V/9X/1f/V/9f/2P/Y/9j/1f/V/9T/1P/U/9P/0//V/9X/1P/U/9L/0f/R/9L/0//T
/9P/0//T/9T/0v/R/9H/0v/S/9L/0f/R/9D/0P/Q/8//z//Q/9D/0P/Q/9H/0f/Q/8//
z//Q/9D/z//O/87/0f/R/9H/0f/Q/8//z//R/9D/z//O/83/zf/N/87/zv/O/87/zv/O
/87/zf/N/87/zv/O/87/zv/Q/87/0P/Q/8//zv/N/8z/zP/N/83/zf/O/8//0P/R/83/
zf/N/87/0P/Q/9D/0v/R/9H/0f/R/9D/0v/S/9L/1P/U/9T/1P/T/9P/0//T/9D/zP/L
/8v/yf/J/8n/yf/J/8n/yf/J/8f/x//I/8n/yv/L/83/zf/O/87/zf/M/8v/yf/J/8n/
yf/J/8n/yf/J/8n/yf/J/8f/yf/J/8n/y//L/8v/y//L/8r/yv/K/8v/y//L/8v/y//K
/8r/zf/O/87/zv/S/9f/4//x/wQAGQAwAEUAWABtAIEAhwB9AGsAWQBHAC4AAgDI/4//
Uv8j/yP/R/9p/4n/qP/F/9T/3v/k/+b/5f/i/97/2//Z/9b/1f/U/9X/1f/W/9b/2P/Y
/9n/2v/Z/9n/2v/a/9r/2//c/9z/3P/c/97/3//d/93/3v/f/+D/4P/g/+D/4f/j/+P/
5P/k/+T/5P/k/+j/6P/o/+j/5//n/+j/6f/r/+v/6//s/+z/7P/t/+3/7P/s/+z/7f/v
/+//7//v//D/8f/x//P/8//1//X/9f/2//f/+P/5//n//P/8//7///8BAAQABgAIAAkA
CwANABAAEwAUABYAFwAYABsAHAAfACAAIQAiACMAIwAjACYAKQApACkAKQAoACgAKAAo
ACcAJAAkACMAIQAhAB8AHQAZABYAEwAQAA8ADAAJAAcAAwAAAPz/+P/0//P/8f/v/+z/
6//p/+j/5f/j/+H/4f/g/9//3v/c/93/3f/d/9v/2v/a/9r/2v/Y/9j/2P/Y/9j/2P/Y
/9j/1v/W/9b/1//X/9b/1v/W/9j/2P/X/9f/1//X/9f/1//X/9f/1v/W/9b/1v/X/9f/
1//W/9b/1v/V/9X/1f/V/9X/1f/V/9X/1f/V/9T/0v/W/9f/2P/Y/9b/1v/W/9T/1P/U
/9T/1v/Y/9j/2P/X/9b/1v/V/9T/1v/X/9j/2P/W/9b/1f/V/9X/1f/V/9X/1f/W/9b/
1v/V/9X/1P/U/9b/1f/V/9f/1f/U/9T/0v/T/9P/1P/V/9P/0//T/9P/0v/Q/8//z//T
/9T/1f/V/9P/0v/S/9L/0f/R/9L/0v/S/9L/0//T/9D/z//P/9D/0//T/9P/1P/T/9P/
0//T/9L/0f/R/9P/0//T/9P/0//R/9H/0v/S/9L/0v/S/9L/0v/R/9H/0v/S/9L/0v/S
/9L/0v/U/9L/0v/S/9L/0v/S/9D/0f/R/9H/0f/R/9H/0f/R/9H/0f/S/9D/0P/Q/9L/
1f/V/9X/1f/W/9j/2P/Y/9b/1v/W/9b/1f/V/9X/1f/S/87/zf/N/8v/y//L/8v/zf/N
/83/zf/J/8n/yv/L/87/z//R/9H/0P/Q/8//zv/N/8v/y//L/8v/y//L/8v/y//L/8v/
y//L/83/zf/N/83/zf/N/83/y//K/8r/yv/N/83/zf/N/83/zv/O/83/zP/Q/9L/1v/d
/+n/+f8OACMANgBJAFwAbwB/AIEAdQBhAEsAMwASAOD/qv93/0D/Hf8t/1H/bf+N/6z/
w//S/9z/4v/i/+D/3v/b/9n/2P/W/9b/1v/X/9f/2P/Y/9b/1v/X/9j/2f/Z/9r/2v/a
/9v/3P/c/9v/2v/b/9v/2v/Z/9n/2f/a/9r/2v/a/9n/2//b/9z/3f/c/9v/2v/c/9z/
3P/c/93/3f/e/9//3//f/9//4P/g/+D/4f/h/+T/5P/k/+X/5f/l/+X/5f/o/+n/6f/r
/+n/6//r/+v/7P/t/+7/7//x//T/9P/2//f/+f/8//7//v///wEAAwAEAAcACAAKAAkA
CgANAA4ADwAQABEAEgAVABUAFQAYABcAFwAXABcAFgAWABYAFgAXABQAFAATAA8ADwAN
AAsACQAGAAMAAAD///z/+f/3//H/7v/q/+b/5f/l/+T/4//e/93/2//a/9f/1f/T/9P/
1P/T/9L/0P/P/8//z//N/87/zv/O/87/zv/O/87/zv/M/8z/zP/M/8z/zP/M/83/zf/M
/8z/zP/O/87/zf/N/83/zf/N/83/z//P/87/zv/Q/9D/0f/R/9H/0P/Q/9D/0P/R/9L/
0//T/9P/0//T/9X/1f/U/9L/1P/V/9b/1v/U/9T/1P/S/9T/1P/U/9b/1//W/9X/0//U
/9T/0//S/9L/0//U/9T/1P/U/9P/0//V/9X/1f/V/9P/1P/U/9T/1f/V/9T/1P/W/9X/
1f/X/9X/1P/U/9L/0f/R/9L/0//V/9X/1f/V/9b/1P/T/9P/1f/W/9f/1//W/9T/0//S
/9P/0//U/9T/1P/U/9X/1f/W/9X/1f/W/9f/1//X/9j/2f/Z/9n/2f/Z/9n/2v/d/97/
3//g/+H/4v/j/+X/5v/n/+j/6f/q/+z/6//r/+z/7v/u/+7/7v/w/+7/7P/s/+z/7P/s
/+3/7//w//H/7//v/+//7//u/+//8P/y//L/8v/y//T/9//3//f/9//6//z//P/8//z/
/P/8//z/+//7//v/+//4//T/8//z//X/9f/1//X/9f/1//X/9f/z//P/9P/1//f/+f/8
//3//v/+//3//P/7//n/+f/5//v/+//7//v/+//7//v/+//7//3//f/9////////////
///+//7//v8BAAEAAQABAAEAAgAEAAcACAAKAAwAEAAXACMAMwBIAF0AcgCFAJYApQCx
ALsAtwClAI0AbQBCAA4A3v+1/4T/af95/5f/q//D/+D/9/8KABoAIgAmACQAIgAfAB0A
HAAaABoAGgAbABsAHAAcAB0AHgAgACIAJQAlACYAJgAoACkAKgAqACoAKgAsAC0ALwAv
ADAAMQAyADIAMgAyADUANwA3ADgAOAA4ADgAOAA6ADoAOgA6ADwAPQA/AEEAQQBBAEEA
QgBEAEQARQBFAEYARgBGAEcASQBJAEkASQBLAE0ATgBRAE8AUQBRAFEAVQBXAFkAWwBf
AGIAYgBkAGcAaQBsAG4AbwBxAHQAdwB4AHsAfAB+AIEAggCFAIYAiwCOAJEAlACXAJcA
lwCaAJkAmQCZAJkAmACYAJgAmACZAJYAlgCVAJUAlQCTAJEAjwCMAIkAhgCEAIIAgAB/
AH4AfAB5AHYAdABzAHEAbwBsAGsAaQBoAGcAZQBjAGMAYgBhAGAAXgBdAF0AXQBbAFoA
WgBaAFoAWQBaAFsAXABbAFoAWQBYAFcAWABZAFsAWQBYAFgAWABYAFgAVwBXAFcAVwBX
AFcAVwBXAFYAVgBYAFgAWQBZAFcAVgBWAFYAVgBXAFgAWQBXAFcAVwBXAFcAVwBWAFQA
VABVAFYAVgBVAFQAUwBQAFAAUABQAFIAUQBQAE8ATQBOAE4ATQBMAE4ATwBQAFAATgBO
AE0ATQBPAE8ATwBPAE8AUABQAFAATwBPAE4ATgBMAEsASwBNAE0ATABMAEoARwBHAEgA
SQBIAEcARgBFAEQAQgBBAEEAQgBCAEIAQQA/AD4APgA+ADsAOwA8ADwAOgA6ADsAOwA6
ADkAOQA6ADkAOQA5ADoAOgA5ADgANwA1ADUANgA5ADgANwA2ADUANAAzADMAMgAwADIA
NAAyADIAMgAyADEAMQAwAC8ALwAvAC8ALwArACsAKwAsACwALAAsAC4ALwAvAC8ALwAv
ADAALwAuADAAMAAwADAAKwArACsAKwAoACQAIwAjACMAIwAjACMAIQAhACEAIQAfAB8A
IAAhACAAIQAjACMAJAAkACMAIgAfAB0AHQAdAB0AHQAdAB0AGwAbABsAGwAXABkAGQAZ
ABkAGQAZABkAGwAaABoAGgAaABkAGAAXABkAGgAYABcAGAAaABwAHgAhACkAOQBMAF8A
dgCJAJgAqQC7AMMAwwC3AKMAiwBoADYAAADV/67/h/97/5X/sf/B/9b/7/8CABQAIgAm
ACcAJgAkACMAHwAcABsAGgAZABkAGgAaABsAHAAeACAAIAAfAB8AHgAeAB8AIAAgAB4A
HgAgACEAIwAjACQAJQAmACYAJgAmACcAKQApACoALAAsACwALAAuAC4ALgAuAC8ALwAw
ADEAMQAxADEAMgAyADIAMwAzADQANAA0ADUANwA3ADcANwA5ADsAPAA/AEEAQwBDAEMA
RABFAEYARwBHAEoASgBMAE8AUQBUAFYAVABVAFcAWQBcAF8AYABiAGEAYgBlAGYAZwBo
AGkAagBpAGkAaQBsAG0AbQBtAG0AbABsAGwAbABtAGoAagBpAGcAZwBlAGMAYQBeAFsA
WABWAFQAUgBRAE8ATABIAEQAQAA/AD0AOwA5ADkAOAA4ADYAMwAwAC8ALAArACoAKAAp
ACkAKQAnACQAJAAkACQAJAAkACQAJAAkACQAJAAkACQAJAAkACUAJQAkACQAJAAkACQA
IwAjACMAIwAjACMAIwAjACIAIgAiACIAIwAjACMAIgAiACIAIwAjACMAIwAjACMAIwAj
ACMAIwAiACAAIAAhACIAIgAgACAAIAAeAB0AHAAbABwAHAAcABwAGwAcABwAGwAaABoA
GwAcABwAHQAeAB4AHwAfAB8AHwAfAB8AIAAgACAAHQAdABwAHAAeAB0AHQAfAB4AHAAb
ABgAFwAXABgAGQAYABcAFgAVABIAEAAPAA8AEAAQABAADwAOAAwACwAKAAkACQAKAAoA
CAAIAAkACQAIAAcABwAIAAcABwAHAAgABwAHAAcABwAHAAcACAALAAoACQAIAAcABQAF
AAYABgAEAAQABAAEAAYAAwAAAAAAAAAAAAAA/v/////////9//3//f/9//n/+f/5//r/
+v/6//r//P/9//3//f/9//7/AAAAAAAA/v/+//7//v/5//n/+f/5//b/8v/x//H/8f/x
//H/8f/x//H/8f/x/+//7//w//H/8P/x//P/8//y//L/8f/w/+3/6//r/+v/7f/t/+3/
7f/r/+v/6//r/+f/6f/p/+n/5//n/+f/5//n/+b/5v/m/+f/5//n/+f/5//o/+j/6f/m
/+j/7P/w//n/BwAZAC4ARQBYAGsAfgCRAJ0AmwCPAH0AZwBLACQA8P+6/4P/TP85/1H/
c/+N/63/yv/f/+z/+P/6//r/+f/2//L/7//s/+r/6v/q/+3/7f/u/+7/7P/s/+3/7v/t
/+3/7v/u/+7/7//w//D/8P/w//L/8//z//P/9P/1//b/9v/2//b/9f/3//f/+P/8//z/
/P/8//3//P/7//r/+//7//z//f/9//3//f/+//7//v///////v/+//7////+//3//P/7
//7//////wEA//8BAAEAAQAEAAUABgAHAAkADAAMAA4ADQAPABIAFAAVABcAGgAdACAA
IwAkACYAKQAqAC0ALgAvADAAMQAyADMAMwAzADYANwA3ADcANwA0ADQANAA0ADUAMgAy
ADEALQAtACsAKQAlACIAHwAcABkAFgATABEADwAMAAgABAACAAEA///9//r/+f/3//b/
9f/z//H/8f/w/+//7v/s/+v/6//r/+n/6P/o/+j/6P/m/+b/5v/m/+b/5v/m/+b/5v/m
/+b/5//m/+T/4//i/+T/5P/j/+P/4//j/+P/4//j/+P/4v/i/+L/4v/j/+P/4//i/+L/
4v/i/+P/5P/l/+X/5f/l/+X/5//n/+b/5P/m/+f/6P/o/+b/5v/m/+T/5v/m/+b/6P/o
/+j/6P/n/+j/6P/n/+b/5P/l/+b/5v/o/+j/5//n/+f/5//n/+f/5//o/+j/6P/n/+f/
5v/m/+b/5f/l/+f/5//m/+b/5P/j/+P/5P/l/+X/5f/l/+X/5v/k/+P/4//j/+T/5f/l
/+P/4v/i/+L/4//j/+T/5P/i/+L/4//j/+L/4f/h/+L/5f/l/+X/5v/m/+X/5P/j/+P/
4//k/+f/5f/l/+X/5f/j/+P/5P/k/+T/5P/k/+T/5P/j/+P/5P/k/+T/5P/k/+b/5v/m
/+b/5P/k/+T/5P/k/+T/5P/k/+T/5P/i/+P/4//j/+X/5f/l/+X/4//j/+P/5P/k/+T/
5P/m/+n/6f/p/+n/6P/q/+r/6v/s/+z/7P/s/+f/5//n/+f/4v/e/93/3f/e/9//4P/h
/9//3//f/9//3v/f/+H/4//j/+P/5P/j/+L/4v/h/+D/4f/f/9//3//f/9//3//f/9//
3//f/9//2//d/93/3f/d/93/3f/d/9//3v/e/97/3f/d/93/3f/d/97/4v/j/+L/5P/m
/+r/9f8FABkALgBHAFwAbwCEAJMAlwCNAH8AbQBXADkACgDS/5z/X/8y/zf/W/99/53/
v//Y/+f/8P/0//L/8v/w/+7/6//p/+n/6P/p/+r/6f/p/+r/6v/q/+r/6//s/+//7//w
//D/7v/v//D/8P/y//L/9P/1//X/9f/2//f/+P/4//j/+P/5//v/+//8//7//v/+//7/
AgACAAIAAgABAAEAAgADAAMAAwADAAQABAAEAAUABQAGAAYABgAHAAUABQAFAAUABgAH
AAcACQALAA0ADQANAAwADQAOAA8AEwAWABYAGAAXABkAHAAeACAAIQAjACUAKQAtAC8A
MgAxADIANQA2ADkAOgA7ADwAPQA9AD0AQAA/AD8APwA/AD4APgA+AD4APQA6ADoAOQA3
ADcANQAzADEALgArACgAJQAiAB8AHQAZABYAEgAOAAwACwAJAAcABAADAAEAAAD///3/
+//7//r/+f/4//b/9f/1//X/8//y//L/8v/y//D/8P/w//D/8v/y//L/8v/u/+7/7v/v
/+//7v/u/+7/7v/u/+3/7f/t/+3/7f/t/+3/7f/s/+z/7P/s/+3/7f/t/+z/7P/s/+n/
6f/p/+n/6//r/+v/6//t/+3/7P/q/+v/6//r/+r/6v/q/+r/6P/o/+j/6P/q/+r/6v/q
/+n/6P/o/+f/5v/k/+X/5v/m/+j/6P/n/+f/5f/l/+X/5f/l/+b/5v/m/+f/5//m/+b/
5P/j/+P/5f/l/+T/5P/i/+P/4//k/+X/4//j/+P/4//k/+L/4f/h/+L/4v/i/+H/4//i
/+L/4v/h/+H/4v/i/+L/4v/j/+P/4v/h/+H/4v/h/+H/4f/i/+H/4f/h/+H/3//f/+D/
4//h/+H/4f/h/+H/4f/i/+L/4P/g/+D/4P/h/+H/4v/k/+P/4v/h/+D/4v/i/+L/4v/i
/+L/4v/i/+T/4v/i/+T/5P/k/+T/4v/j/+P/4//h/+H/4f/h/+D/4f/i/+T/4v/i/+L/
5P/n/+f/5//n/+b/6P/o/+j/6v/q/+r/6v/n/+f/5//n/+T/4P/f/9//3//f/9//3//h
/+H/4f/h/9//3//g/+H/4v/j/+X/5f/k/+T/4//i/+P/4f/h/+H/3//f/9//3//h/+H/
4f/h/+H/4//j/+P/4f/h/+H/4f/h/+D/4P/g/+H/4f/h/+H/4f/k/+T/5f/o/+r/6v/w
//f/BwAdADQASQBcAG0AfgCRAJkAjwB9AGkAUQA1AAgA0v+g/2f/OP85/1v/ff+b/7n/
1P/l//L/+P/4//b/9v/0//H/7//w/+7/7v/u/+//7//w//D/8v/y//P/9P/z//P/9P/0
//L/8//0//T/9v/2//j/+f/4//f/9//3//r/+v/6//r/+//9//3//v8AAAAAAAAAAAIA
AgACAAIAAwADAAQABQAFAAUABQAGAAYABgAHAAcACAAIAAgACQALAAsACwALAAoACwAL
AA0ADQAPAA8ADwASABMAFAAVABcAGgAaABwAHQAfACIAJAAkACUAJwApAC0AMQAzADYA
NwA4ADsAPAA/AEAAQQBCAEQARQBGAEoASQBJAEkASQBJAEoASwBMAE0ASgBKAEkARQBF
AEMAQQBBAD4AOwA4ADUAMgAvAC0AKgAoACUAIgAgAB8AHQAbABoAGQAXABYAFQATABEA
EQAQAA8ADgAMAA0ADQANAAsACwAMAA0ADgAOAA4ADgAOAA4ADgAOAA4ADgAOAA4ADwAP
AA4ADgAOABAAEAAPAA8AEQARABEAEQARABEAEAAQABIAEgATABMAFQAUABQAFAAVABUA
FQAVABUAFQAVABUAFgAXABcAFgAWABcAGAAYABgAGAAYABYAGAAYABgAGgAbABoAGQAX
ABcAGAAYABgAFgAXABgAGAAYABgAFwAXABcAFwAXABcAFQAWABYAFgAWABcAFwAYABgA
FwAXABkAGwAaABoAGAAZABkAGgAbABsAGwAbABsAGwAaABoAGwAdAB4AHwAfACEAIAAg
ACAAHwAfACAAIAAiACIAIwAjACUAJQAmACgAKQApACkAKgAtAC0ALQAtAC4ALwAxADUA
MwAzADMAMwAzADMANAA0ADUANgA3ADgAOQA5ADoAPAA+AD4APgA+AEAAQABAAEAAQQBC
AEMARABEAEQARABEAEIAQwBDAEMARQBHAEgARgBGAEYARgBIAEgASABIAEoASgBKAEoA
SwBMAA==
         </WaveFormData>
      </LeadData>
      <LeadData>
         <LeadByteCountTotal>10000</LeadByteCountTotal>
         <LeadTimeOffset>0</LeadTimeOffset>
         <LeadSampleCountTotal>5000</LeadSampleCountTotal>
         <LeadAmplitudeUnitsPerBit>4.88</LeadAmplitudeUnitsPerBit>
         <LeadAmplitudeUnits>��V</LeadAmplitudeUnits>
         <LeadHighLimit>2147483647</LeadHighLimit>
         <LeadLowLimit>268435456</LeadLowLimit>
         <LeadID>V3</LeadID>
         <LeadOffsetFirstSample>0</LeadOffsetFirstSample>
         <FirstSampleBaseline>0</FirstSampleBaseline>
         <LeadSampleSize>2</LeadSampleSize>
         <LeadOff>FALSE</LeadOff>
         <BaselineSway>FALSE</BaselineSway>
         <ExcessiveACNoise>FALSE</ExcessiveACNoise>
         <MuscleNoise>FALSE</MuscleNoise>
         <LeadDataCRC32>1196916528</LeadDataCRC32>
         <WaveFormData>
AgACAAIAAgAAAAAAAAAAAAAAAAAAAAAA/v/+//7//v8AAAAAAAAAAP7//v/+//7//v/+
//7//v8AAAAAAAAAAP7//v/+//7//v/+//7//v8AAAAAAAAAAP7//v/+//7//v/+//7/
/v/+//7//v/+//z//P/8//z//v/+//7//v/8//z//P/8//3//f/9//z//v/+//7//v//
/wEAAgADAAMABAAEAAUABgAGAAcABwAFAAUABQAFAAcABwAFAAIA//////7//v8AAAAA
AAAAAPz//P/7//n//f/+//7/AAABAAEAAQD//////v/9//z/+v/5//n/+P/4//n/+f/5
//v/+//7//v/+f/6//r/+v/6//r/+v/6//r/+v/7//v/+f/5//n/+f/7//z//v/9/wAA
BAAHABEAIAA0AE0AbACPALIA0wDvAAEBCQEIAQEB7wC7AGgAGADH/3L/SP9b/3z/l/+z
/9H/5f/w//j//P/8//7//P/7//v//f/9//3//f/9//3//v/+//z//P/9//3///8AAAAA
AAABAAEAAQABAAIAAgACAAIAAQABAAEAAQADAAQABAAEAAQABAAEAAQABAAEAAQABAAE
AAUABQAFAAcACAAIAAgACQAJAAoACgALAAsADQANAA0ADgAOAA4ADQANAA0ADwAQABEA
EQASABUAFgAWABYAFQAXABgAGgAbABwAHQAeACIAJAAmACYAKAApACsALAAtAC8AMgAz
ADQANwA5ADsAOwA8AD4APwBAAEEAQgBDAEIAQgBCAEIAQABAAEAAQABBAEAAQABAAD4A
PAA7ADoANwA1ADMAMAAuACwAKgAoACYAIgAfABwAGQAXABYAFAASABAADwANAAsACgAK
AAkACAAHAAYABQAGAAYABgAEAAMAAwAEAAQAAQABAAEAAQADAAEAAQACAAAAAAD/////
AAAAAP////////////8AAAAAAAD/////AQABAAEAAQAAAP/////+/wAAAAD/////AAAA
AAAAAAD+//7//v/+/wAAAQABAAEA///////////9//3//f/9//7///8BAAIAAAAAAAAA
AAACAAIAAwADAAEAAAD///7///8AAAEAAgACAAIAAgAAAP7//////////////wAAAAD+
//3//f/9////////////+//7//v/+//8//z//P/8//7//f/8//z/+v/7//v/+//6//r/
+v/6//j/+P/4//j/9f/1//X/9f/2//f/+P/5//j/9//2//X/9f/0//T/9P/1//b/9//4
//b/9v/2//b/9v/2//b/9v/0//T/9P/0//b/9v/2//b/9//2//T/9P/0//T/9v/2//b/
9v/0//T/9f/1//P/8v/y//L/9P/0//X/9//4//n/+f/6//j/+f/6//r/+//7//v/+//7
//v/+//7//v/+P/3//f/9v/2//b/9v/0//T/8v/y/+//7f/v//D/8f/0//b/9//1//P/
8//y//H/8P/u/+3/7f/s/+z/7f/t/+3/7f/t/+v/6//r/+z/7v/u/+7/7v/s/+z/7P/s
/+3/7f/t/+3/7//v/+//7v/u/+//8v/2//n///8MACAANQBQAG0AjACrAMcA4wD3APgA
7wDdALUAaAAWAM//gv9M/0//av97/4//p/+5/8z/2v/k/+j/7P/q/+n/6f/p/+n/6f/p
/+r/6//t/+7/7f/s/+z/6//t/+7/7v/u/+3/7f/t/+3/7v/u/+7/7v/v/+//7//v/+3/
7v/u/+7/7v/u/+7/7v/w//D/8P/w//D/8f/x//H/8f/y//L/8v/x//H/8v/y//X/9f/3
//f/9//4//j/+P/4//f/9v/3//r/+//7//z//f/+//7//v/9////AAACAAUABgAHAAgA
CQAKAAsACgANAA8AEgAUABUAFwAaABsAGgAdAB8AIQAhACIAJAAlACYAJwAoACkAKAAo
ACgAKAAqACoAKgAqACoAKAAnACYAJAAiACEAIAAdABsAGQAWABUAFAATABIAEAAMAAkA
BgADAAEAAAD+//z/+v/5//f/9f/0//T/8//y//H/8P/v/+7/7v/u/+z/6//r/+z/7P/t
/+3/7f/t/+3/6//r/+z/7P/s/+v/6//s/+z/6//r/+n/6f/p/+r/7P/s/+v/6//r/+v/
6//r/+n/6f/q/+r/7P/s/+v/6//q/+r/6v/q/+r/6v/q/+r/7P/t/+3/7f/t/+3/7f/t
/+3/7f/t/+3/7f/t/+7/7v/u/+7/7v/u/+7/7v/v/+//7v/u/+7/7v/u/+7/7v/u//D/
8P/w/+7/7v/v/+//7//t/+3/7v/u//D/7//v/+//7v/t/+z/6//r/+v/6//r/+z/7P/s
/+z/7P/r/+r/6v/s/+3/7f/t/+r/6v/q/+r/6v/q/+r/6v/p/+n/6f/p/+v/6//r/+v/
6//r/+v/6//r/+r/6v/q/+z/7P/s/+z/6//q/+n/6P/o/+r/7v/s/+z/7P/s/+z/7P/q
/+r/6v/q/+r/6v/r/+v/6//q/+r/6v/s/+z/7f/v/+//7//u/+7/7//x//P/9P/1//X/
9f/1//X/9f/1//X/8//w/+//7//w//D/8P/w/+7/7v/s/+z/7f/r/+3/7v/u//D/8f/x
/+//7f/t/+z/6//q/+j/5//o/+j/6f/r/+n/6f/p/+n/6//r/+v/7P/s/+z/7P/s/+r/
6v/q/+r/7f/t/+3/7f/t/+3/7f/u/+7/7//w//b/+/8DABQAKgBFAGQAhwCoAMcA4wD7
AAkBDAEFAesAtQBkABIAx/94/0r/Vf9y/4P/l/+v/8P/1v/m/+7/8v/2//T/8//z//P/
8//z//P/8//z//T/9P/2//b/9//3//f/+P/4//j/+f/5//n/+f/8//z//P/8//v/+//7
//v//f/+//7//v/+//7//v/+/wAAAAAAAAAAAAABAAEAAQABAAIAAgACAAMAAwAEAAQA
BQAFAAcABwAJAAoACgAKAAsACwALAA0ADgAPAA8AEAASABQAFQAWABcAGQAaABwAGwAc
AB0AHgAiACQAJgAmACoAKwAtAC4AMwA1ADgAOQA6AD0APwBBAEEAQgBEAEUARgBHAEgA
SQBIAEgASABIAEoASgBKAEoASABGAEUARABCAEAAPwA+ADsAOQA3ADQAMQAuACsAKAAo
ACQAIQAeABsAGQAYABYAEgAQAA8ADQALAAoACgAJAAgABwAGAAUABAAEAAQAAgD/////
AAAAAAEAAQABAAEAAQD/////AAAAAAAA/////wAAAAD//////f/9//3//v8AAAAA////
/////////////f/9//7//v8AAAAA//////7//v/+//7/AAAAAAAAAAD+/////////wEA
AQABAAEAAQABAAEAAQD/////AAAAAAAAAAAAAAAAAAAAAAEAAQACAAIAAgACAAAAAAAA
AAAAAAAAAAAA/v/8//3//f/9//3//f/+//7//v/9//3//f/9//3//f/9//v/+//7//v/
+v/6//r/+v/6//n/+P/4//b/9//3//f/9v/2//b/9v/2//b/9v/2//X/9f/1//X/9//3
//f/9//1//X/9f/1//X/9P/0//T/9P/0//T/9P/0//T/9P/0//T/9P/0//T/9P/0//T/
9P/0//T/8v/y//P/8//z//L/8v/y//T/9P/1//f/+P/5//n/+v/6//v//P/8//v/+//7
//v/+//7//v/+//3//T/8//z//T/9P/0//T/9P/0//L/8v/x/+//8f/y//L/9P/1//X/
8//x//H/8P/v/+7/7P/r/+3/7P/s/+3/7f/t/+3/7f/r/+v/6//s/+z/7P/s/+z/7P/s
/+z/7P/t/+3/7f/t/+//7//v/+7/7v/v//L/9v/7/wcAHAA0AE8AbgCRALQA2QD1AAcB
DwESAQkB8QC1AF4ADACx/1z/PP9T/3L/if+l/73/0f/g/+j/7v/y//L/8P/v/+//7//v
/+//7//v/+//8P/w//L/8v/z//P/8f/y//L/8v/z//P/8//z//T/9P/0//T/9//3//f/
9//3//j/+P/4//b/9v/2//b/+P/4//j/+P/6//v/+//7//v//P/8//z//f/9//7//v/9
//3/////////AAAAAAAAAwADAAMABQAEAAUABQAGAAcACAAIAAgACwANAA4AEAARABIA
EwAUABYAGAAaABoAHAAdAB8AIAAjACUAKAApACoALQAvADEAMwA0ADYANwA2ADcAOAA5
ADoAOgA6ADoAOgA6ADoAOgA4ADYANQA0ADQAMgAxADAALQArACkAJgAkACIAIAAeABoA
FgATABAADQALAAoACAAGAAQAAwABAP///v/+//3//v/9//z/+//6//r/+v/4//f/9//4
//j/+f/5//n/+f/3//X/9f/2//b/9v/1//X/9v/2//X/9f/1//X/9f/2//j/+P/3//f/
9//3//f/9//3//f/+P/4//j/+P/3//f/+P/4//j/+P/6//r/+v/6//j/+f/5//n/+f/5
//n/+f/7//v/+//7//v/+//8//z//P/8//z//P/8//z//f/9//z//P/8//z//P/8//z/
/P/6//r/+v/4//r/+//7//v/+f/5//r/+v/6//n/+f/5//n/+f/5//n/9//3//f/9//4
//j/+P/4//j/9//2//b/9v/3//f/9//4//j/+P/4//b/9v/2//b/9//3//f/9//1//X/
9f/1//X/9f/1//X/9//2//b/9v/0//T/9P/0//T/9P/0//T/9v/2//b/9v/0//T/9P/0
//b/9v/2//b/9f/1//X/9v/2//b/9v/2//T/9P/0//T/9P/0//T/9P/2//b/9//3//b/
9P/z//L/9P/0//X/9//4//n/+f/6//r/+//8//z//f/9//3//f/9//3//f/9//3/+v/5
//n/9v/2//b/9v/2//b/9P/0//P/8f/z//T/8v/0//X/9f/2//X/9v/2//X/9P/y//H/
8f/w//D/8f/v/+//7//v/+//7//v//D/8P/w//D/8P/w//D/8P/w//H/8f/x//H/8f/x
//H/8v/0//P/9P/2//n/AQAOAB4AMwBQAHEAlgC7ANsA9QADAQoBCwEFAekApgBQAP3/
oP9Q/0H/Yv+B/5n/t//R/+D/6v/0//b/9v/0//P/8//z//P/8//z//P/8//0//T/8v/y
//P/8//1//b/9v/2//f/9//3//f/+P/4//j/+P/3//f/9//3//n/+v/6//r/+P/4//j/
+P/6//r/+v/6//r/+//7//v//f/+//7//v//////AAAAAAEAAQADAAMAAwAEAAQABAAF
AAUABQAHAAYABwAHAAgACwAMAAwADAALAA0ADgAQABMAFAAVABYAGAAaABwAHAAeAB8A
IQAiACMAJQAoACkAKgAtAC8AMQAzADQANgA3ADgAOQA6ADsAPgA+AD4APgA+AD4APgA+
AEAAPgA9ADwAPAA6ADkAOAA1ADMAMQAuAC4ALAAqACgAJAAgAB0AGgAXABUAFAASABAA
DgANAAsABwAGAAYABQAEAAMAAgABAAAAAAAAAP7//f/9//7//v/9//3//f/9//3/+//7
//z//P/8//v/+//6//r/+f/5//r/+//8//7//P/8//v/+//7//v/+//7//v/+//8//z/
/P/8//v/+//6//r/+v/6//z//P/8//z//P/9//3//f/9//3//f/9//3//f/9//3//f/9
//7//v8AAAAAAAAAAP7//v///////v/+//7//v/+//7//v/+//7//v/+//z//P/9//3/
/f/7//v//P/8//z/+//7//v/+//7//v/+//5//n/+f/5//r/+v/6//r/+P/3//b/9v/4
//n/+f/5//j/+P/4//j/+P/4//j/+P/3//f/9//3//f/9//3//f/9//3//f/9//3//b/
9v/2//b/9v/2//b/9v/2//b/9v/0//T/9P/0//b/9v/2//b/9P/0//T/9P/1//X/9f/2
//T/9v/4//b/9P/0//T/9P/0//T/9P/0//T/9P/0//X/9f/1//T/9P/0//T/9P/1//f/
+P/5//n/+v/8//3//v/+//7//f/8//v//P/9//7////9//r/+f/5//f/9v/1//T/9v/2
//T/9P/z//H/8//0//T/9v/3//f/9//1//X/9P/x//D/7v/t/+//7v/u/+//7f/t/+3/
7f/v/+//7//w/+7/7v/u/+7/7P/s/+z/7P/u/+//8P/x/+//8f/x//D/7v/x//T/+P//
/wcAEgAmAD0AWAB3AJgAuQDXAO0A+QD4APMA5QC9AHAAIADT/37/Rv9N/2z/hf+f/7v/
z//c/+j/8P/0//b/9P/z//P/8v/x//D/7//w//H/8//0//L/8v/z//P/8//0//T/9P/3
//f/9//3//b/9v/2//b/9//3//f/9//3//j/+P/4//j/+P/4//j/+v/6//r/+v/6//v/
+//7//v//P/8//z//f/9//7//v//////AQABAAEAAgACAAIAAwADAAMABQAGAAcABwAI
AAkACgAKAAoACwANAA4AEAAPABAAEQASABQAFgAYABgAGgAbAB0AHgAhACMAJgAnACYA
KQArAC0AKwAsAC4ALwAxADMANQA3ADYANgA2ADYAOAA4ADgAOAA4ADYANQA0ADQAMgAx
ADAALwAtACsAKAAoACYAJAAiAB4AGgAXABQAEwARABAADgAMAAoACQAHAAMAAgACAAEA
AgABAAAA///8//z//P/6//v/+//8//z/+//7//v/+//5//f/9//4//r/+v/5//n/+P/4
//f/9//5//n/+f/6//j/+P/3//f/9//3//f/9//3//f/+P/4//j/+P/3//f/+P/4//j/
+P/4//j/+P/4//j/+f/5//n/+f/5//n/+f/5//n/+f/5//n/+f/6//r/+v/6//r/+v/4
//j/+f/5//r/+v/6//r/+v/6//r/+v/6//r/+v/4//b/9//3//f/9//3//j/+P/4//f/
9//3//X/9f/1//X/8//z//P/8//2//b/9v/2//T/8//y//L/9P/1//X/9f/y//L/8v/y
//L/8v/y//L/8f/x//H/8f/x//H/8f/x//H/8f/x//H/8f/w//D/8P/w//D/8P/w//D/
8P/w//D/8P/w//D/8P/w//D/8P/w//D/8P/w//D/8f/x//H/8v/y//D/8P/u/+7/7v/u
//D/8P/w//D/7//u/+7/7f/t/+z/7P/s/+7/7v/v//H/8P/x//H/8v/0//X/9v/2//f/
9//3//f/9//3//f/9//1//L/8f/x/+7/7v/u/+7/7P/s/+r/6v/p/+f/6f/q/+v/7v/w
//H/7//t/+3/7P/p/+j/5v/l/+f/5v/m/+f/5f/l/+X/5f/l/+X/5f/m/+j/6P/o/+j/
5v/m/+b/5v/n/+f/5//n/+f/5//p/+r/7P/r/+z/8v/3/wEADAAcADEATABtAI4AqQDF
AN8A7wDwAOcA0QCfAFIABgC9/3L/Sv9T/2r/ef+N/6X/uf/K/9r/4v/m/+j/5v/l/+X/
5//n/+f/5//n/+f/6P/o/+b/5v/n/+f/6f/q/+r/6v/r/+v/6//r/+z/7P/s/+z/7f/t
/+3/7f/t/+7/7v/u/+7/7v/u/+7/7v/u/+7/7v/u/+//7//v/+//8P/w//D/8f/x//L/
8v/z//P/9f/1//X/9v/2//b/9f/1//X/9//6//v/+//8//v//P/8//z//f///wAAAgAD
AAQABQAGAAYACAAKAAoADgAPABEAEgATABUAGAAZABoAHQAfACEAHwAgACIAIwAmACcA
KAApACgAKAAoACgAJgAmACYAJgAmACQAIwAiACQAIgAhACAAHQAbABkAFgAUABIAEAAO
AA0ACgAIAAYAAwABAAAA/v/8//r/+f/3//P/8v/y//H/8P/v/+7/7f/s/+z/7P/q/+n/
6f/q/+r/6//r/+v/6//p/+f/5//o/+j/6P/n/+f/6P/o/+f/5//p/+n/6f/q/+j/6P/n
/+f/5//n/+f/5//n/+f/6P/o/+j/6P/n/+f/6v/q/+r/6v/q/+r/6v/q/+r/6//r/+v/
6//r/+v/6//r/+v/6//r/+v/6//s/+z/7P/s/+z/7P/s/+z/7f/t/+7/7v/u/+7/7f/s
/+v/6v/s/+z/7P/q/+z/7f/t/+3/6f/p/+r/6v/q/+n/6f/p/+v/6//r/+v/6f/p/+n/
6f/q/+r/6v/q/+r/6f/o/+j/5v/n/+f/5//o/+j/6P/o/+j/6P/o/+j/5//n/+f/5//n
/+f/5//n/+f/5//n/+f/6f/o/+j/6P/o/+j/6P/o/+j/6P/o/+j/6P/o/+j/6P/m/+b/
6P/o/+j/6P/o/+j/6P/o/+j/6P/o/+n/6f/p/+j/6P/o/+r/6v/r/+3/7v/v/+//8P/w
//H/8v/y//P/8//z//P/8//z//P/8//z//D/7//v/+z/7P/s/+z/7v/u/+z/7P/p/+f/
6f/q/+z/7v/v/+//8f/v/+//7v/t/+z/6v/p/+v/6v/q/+v/6f/p/+n/6f/p/+n/6f/q
/+r/6v/q/+r/7P/s/+z/7P/r/+v/6//r/+3/7//t/+z/7P/v//L/9P/3//3/CgAcADEA
TABrAIwArwDPAOsA/QAGAQUB+wDdAJ4ASgD9/67/Zv9L/2L/e/+J/53/tf/G/9b/5v/u
//P/8v/y//P/8f/x//H/8f/z//P/9P/0//X/9v/4//n/9//4//j/+P/5//n/+f/5//r/
+v/6//r/+//7//v/+//7//z//P/8//z//P/8//z/AAAAAAAAAAD+/////////wEAAgAC
AAIAAwADAAQABAAFAAUABwAHAAkACgAKAAoACwALAAsADQAOAA8ADwAQABEAEgASABIA
EwAVABYAGAAZABoAGwAcAB4AIAAiACIAJgAnACkAKgAtAC8AMgAzADYAOQA7AD0APQA+
AEAAQQBAAEEAQgBDAEYARgBGAEYARgBGAEYARgBEAEIAQQBAAEAAPgA9ADwAOQA3ADUA
MgAwAC4ALAAqACYAIgAfABwAFwAVABQAEgARABAAEAAPAAsACgAKAAkABgAFAAQAAwAC
AAIAAgAAAP3//f/+//7///////////////3//f/+//z//P/7//v//P/8//v/+//7//v/
+//8//z//P/7//v/+//7//v/+//7//v//P/8//z//P/7//v//v/+//7//v/+//7//v/+
//z//f/9//3//f/9//3//f////////////3//f/+//7/AAAAAAAAAAD+//7///////z/
/P/8//z//P/8//z//P/8//z//P/6//r/+//7//v/+f/5//r/+v/6//n/+f/5//n/+f/5
//n/9//3//f/9//4//j/+P/4//j/9//2//b/9v/3//f/9//2//b/9v/2//j/+P/4//j/
9//3//f/9//3//f/9//3//X/9f/1//X/9f/0//T/9P/0//T/9P/0//T/9P/0//T/9P/0
//T/9P/0//T/9P/0//b/9P/y//L/8v/y//L/9P/0//T/9P/0//T/9f/1//P/8v/y//L/
9P/0//X/9//4//n/+f/6//r/+//8//z/+//7//v/+//7//v/+//7//n/9v/1//X/9P/0
//T/9P/0//T/8v/y//H/7//x//L/8v/0//X/9f/1//P/8//y//H/8P/u/+3/7f/s/+z/
7f/t/+3/7f/t/+v/6//r/+z/7P/s/+z/7P/u/+7/7v/u/+3/7f/t/+3/7//v//H/8P/u
/+//9P/4//3/CQAWACwASQBoAIsAsADRAO8AAwENAQ4BCQH1AL8AbAAYAL//Zv88/1H/
cP+H/6P/v//R/+D/7P/y//T/9P/y//H/8f/v/+//7//v//H/8f/y//L/8P/w//H/8f/z
//T/9P/0//P/8//z//P/9v/2//b/9v/3//f/9//3//f/+P/4//j/+P/4//j/+P/6//r/
+v/6//j/+f/5//n/+//8//z//P/7//v//P/8//////8BAAEAAQACAAIAAgABAAEAAQAD
AAYABwAHAAgACQAKAAoACgALAA0ADgAQABEAEgATABQAFAAWABgAGAAbAB0AIAAiACMA
JQAoACkAKgAtAC8AMQAzADQANgA3ADYANwA4ADkAPAA8ADwAPAA6ADoAOgA6ADoAOAA3
ADYAOAA2ADUANAAvAC0AKwAoACgAJgAkACIAHgAaABcAFAARAA8ADgAMAAoACAAHAAUA
AwACAAIAAQAAAP///v/9//z//P/8//r/+f/5//r/+v/5//n/+f/5//n/9//3//j/+v/6
//n/+f/4//j/9//3//n/+f/5//r/+v/6//n/+f/5//n/+f/5//n/+f/6//r/+v/6//n/
+f/6//r/+v/6//r/+v/6//r/+v/7//v/+//7//v/+//7//v/+//7//v/+//7//z//P/+
//7//v/+//z//P/9//3//P/8//z//P/+//7//v/+//7//v/+//z/+v/7//v/+//5//n/
+v/6//z/+//7//v/+//7//v/+//3//f/9//3//j/+P/4//j/+v/5//j/+P/4//n/+f/5
//b/9v/2//b/+P/4//j/+P/3//f/9//3//f/9//3//f/9//3//f/9//3//b/9v/2//b/
9v/2//b/9v/2//b/9v/2//b/9v/2//b/9v/2//b/9v/2//b/9v/1//X/9f/2//j/+P/4
//j/9v/2//b/9v/2//b/9v/2//b/9v/0//T/9P/0//X/9v/4//n/9//2//b/9v/2//b/
9//5//r/+//7//z//P/9//7//v////////////3//f/9//3/+f/2//X/9f/1//b/9//4
//b/9v/0//T/9P/z//b/+P/2//j/+f/5//n/9//3//b/9f/0//L/8f/z//L/8v/z//H/
8f/x//H/8//z//P/9P/0//T/9P/0//L/8v/y//L/8//z//P/8//z//P/9f/2//b/9//6
//7/BQARACIAOgBZAHgAmwDCAN8A9QADAQsBDAEDAd8AlwBEAPL/l/9Q/0b/Z/+G/5//
v//X/+P/7v/0//b/9v/4//b/9f/1//f/9//3//f/9f/1//b/9v/4//j/+f/5//n/+v/6
//r/+//7//v/+//8//z//P/8//v/+//7//v//f/+//7//v/+//7//v/+/wAAAAAAAAAA
AAABAAEAAQABAAIAAgACAAMAAwAEAAQAAwADAAUABQAHAAgACAAIAAkACQAJAAsADAAN
AA0ADgAPABAAEAAQABEAEwAUABYAGQAaABsAHAAcAB4AIAAgACIAIwAlACYAKQArAC4A
LwAwADMANQA3ADUANgA4ADkAPAA9AD4APwBAAEAAQABAAEAAQABAAEAAQAA+AD0APAA+
ADwAOwA6ADcANQAzADAALAAqACgAJgAmACIAHwAcABkAFwAWABQAEAAOAA0ACwALAAoA
CgAJAAYABQAEAAMAAgACAAIAAAD/////AAAAAP//////////AQD/////AAD+//7//f/9
//7//v/9//3/////////AAAAAAAA/////////////////////wAAAAAAAAAA//////7/
/v/+//7/AAAAAAAAAAAAAAEAAQABAAEAAQABAAEAAQABAAEAAQABAAEAAgACAAQABAAE
AAQAAgACAAMAAwACAAIAAgACAAQABAAEAAQABAAEAAQAAgACAAMAAwADAAEAAQACAAIA
AgABAAEAAQABAAEAAQABAAEAAQABAAEAAAAAAAAAAAACAAEAAAAAAP7/////////AAAA
AAAAAAD+//7//v/+//3//f/9//3//f/9//3//f/9//3//f/9//3//P/8//z//P/8//z/
/P/8//z//P/8//7//v/+//7//P/8//z//P/+//7//v/+//v/+//7//z//v/+//7//v/+
//7//v/+//z//P/8//z//P/8//z//P/8//z//P/6//r/+//7//3//P/8//z//P/8//3/
//8AAAEAAQACAAIAAwAEAAQABQAFAAUABQAHAAcABwAHAAMAAAD//////v/+//7//v8A
AAAA/v/+//3/+//9//7//P/+//////////3//f/8//v/+v/4//f/9//2//b/9//3//f/
9//3//n/+f/5//r/+P/4//j/+P/4//j/+P/4//n/+f/5//n/+f/7//3//P/8//3/AAAE
AAsAFwAoAEAAWQB2AJcAuADXAO8A/wABAf4A8wDVAI8APgD0/6H/XP9Q/23/iv+j/73/
0//l//L/+v/+//z//P/6//n/+f/6//v//P/9//v/+//8//z//v/+///////9//7//v/+
////////////AgACAAIAAgABAAEAAQABAAEAAgACAAIAAgACAAIAAgAEAAQABAAEAAYA
BwAHAAcABQAGAAYABgAHAAcACAAIAAkACQALAAsACwAMAAwADAAPAA8ADwARABEAEQAQ
ABAAEwAUABQAFAAVABcAGAAaABkAGgAbABwAIAAiACQAJAAkACUAJwAoACsALQAwADEA
MgA1ADcAOQA3ADgAOgA7AD4APwBAAEEAQABAAEAAQABCAEIAQgBCAEIAQAA/AD4APAA6
ADkAOAA3ADUAMwAwAC4ALAAqACgAKAAkACEAHgAbABkAGAAWABQAEgARAA8ADQAMAAwA
CwAIAAcABgAFAAYABgAGAAQAAwADAAQABAADAAMAAwADAAMAAQABAAIAAAAAAP////8A
AAAA/////wEAAQABAAIAAAAAAP////////////////////8AAAAAAgACAAEAAQAAAAAA
AAAAAAAAAAAAAAAAAgADAAMAAwABAAEAAQABAAEAAQABAAEAAwADAAQABAACAAIAAgAC
AAQABAAFAAUAAgACAAIAAgAAAAAAAAAAAAEAAgADAAIAAQABAAAA///+////AQACAAAA
/////////////////////////////////v/9//z//v/9//z//P/8//3//f/9//z//P/8
//z/+v/6//r/+v/7//v/+//7//3//f/9//3/+v/5//j/9//5//j/+P/4//r/+v/6//r/
+P/4//j/+P/2//b/9v/2//j/+P/4//j/+P/4//j/+P/3//f/9//4//j/+P/4//j/+P/4
//j/+P/2//b/9v/3//X/9f/1//X/9f/4//j/9v/2//b/9v/2//b/9v/2//b/9v/2//b/
+f/6/w==
         </WaveFormData>
      </LeadData>
      <LeadData>
         <LeadByteCountTotal>10000</LeadByteCountTotal>
         <LeadTimeOffset>0</LeadTimeOffset>
         <LeadSampleCountTotal>5000</LeadSampleCountTotal>
         <LeadAmplitudeUnitsPerBit>4.88</LeadAmplitudeUnitsPerBit>
         <LeadAmplitudeUnits>��V</LeadAmplitudeUnits>
         <LeadHighLimit>2147483647</LeadHighLimit>
         <LeadLowLimit>268435456</LeadLowLimit>
         <LeadID>V4</LeadID>
         <LeadOffsetFirstSample>0</LeadOffsetFirstSample>
         <FirstSampleBaseline>0</FirstSampleBaseline>
         <LeadSampleSize>2</LeadSampleSize>
         <LeadOff>FALSE</LeadOff>
         <BaselineSway>FALSE</BaselineSway>
         <ExcessiveACNoise>FALSE</ExcessiveACNoise>
         <MuscleNoise>FALSE</MuscleNoise>
         <LeadDataCRC32>3189622413</LeadDataCRC32>
         <WaveFormData>
AgACAAIAAgAAAAAAAAAAAAIAAgACAAIAAAAAAAAAAAACAAIAAgACAAAAAAAAAAAAAgAC
AAIAAgAAAAAAAAAAAAAAAAAAAAAAAAAAAAAAAAAAAAAAAAAAAAAAAAAAAAAA/v/+//7/
/v///wAAAQACAAEAAAD///7//v/+//7//f///wAAAAAAAAAAAAAAAP///////wAAAAAA
AAIAAwAFAAYABwAIAAgACgAKAAoACgAJAAoACgAMAA8ADwANAAsACgAKAAgACAAHAAcA
BwAHAAgABgAEAAQABAAFAAYABgAGAAcABwAHAAQAAwADAAEAAAD///7//f/9//7//v/+
/wAAAAAAAAAA/v/+//7//v8AAAAAAAAAAAAAAAAAAAAAAAAAAAEAAQABAAEAAQADAAcA
CwAOABUAHQAnADgAUwB3AJ0AvwDeAP8AGQElASQBEQHWAH4ANQD0/7X/mf+h/63/uP/K
/9v/5v/u//T/9//6//v/+//6//r/+//7//v/+//7//z//P/8//z//P/9//3/////////
AAD//////v/9/////v/+//////////////8BAAIAAgACAAAAAQABAAEAAQABAAEAAQAC
AAIAAQABAAMABAAEAAQAAgADAAMAAwAFAAUABgAGAAUABgAGAAYABgAFAAUABQAHAAcA
CAAIAAoACwALAAsADAANAA0ADgANAA4ADgAOABAAEgAUABQAEgAVABUAFQAXABgAGQAZ
ABoAHAAdAB4AHgAgACAAIAAiACMAJAAkACQAIwAjACIAIgAiACIAIgAkACIAIgAiACIA
IgAiACEAIQAgAB4AHQAdAB0AHQAbABsAGQAYABcAFgAVABQAEwASABEAEQAQAA8ADgAN
AAwADAALAAsACwAJAAkACQAIAAkACQAJAAkABwAHAAcABwAJAAgACAAIAAYABgAGAAYA
BgAFAAUABQAHAAcABwAHAAUABQAFAAUABQAFAAUABAAEAAQABAAEAAQABAAEAAQAAgAC
AAMAAwADAAIAAgACAAMAAwADAAMAAwAEAAQABAAEAAQABAAEAAUABQAFAAUABQAFAAUA
BQAFAAUABQAGAAQABAAEAAQABgAHAAcABwAHAAcABgAGAAYABgAFAAUABQAFAAUABgAG
AAMAAwAEAAUABQAFAAMABQAFAAUABQADAAMAAwADAAYABgAEAAQAAgACAAMAAwADAAMA
AwABAAEAAQABAAIAAQABAAAAAAAAAAAAAAAAAP7//v/+//7/AAAAAAAAAAAAAP//////
//////8AAAAA/v/9//3//f/9//3//f/9//3//f/9//z//v/+//z//P/8//z//v/9//3/
/v/8//z//P/8//7//f/9//3//v/+//7/AAD//wEAAgADAAQABAAEAAQAAgACAAMABAAG
AAgACQAJAAcABQAEAAQAAgACAAMAAwABAAEAAAD+//z//P/8//3/AAAAAAAAAQD/////
/P/7//v/+f/4//f/9v/1//X/9v/2//b/9v/2//T/9P/0//T/9f/2//f/+P/3//b/9f/0
//b/9v/2//b/+f/5//f/9f/1//X/9//9/wIABwAPABcAIgA5AFcAewCdAL4A3wD9AAsB
DgEFAdwAjgA/AAIAy/+p/6n/rf+u/7T/v//I/9b/4v/n/+z/7//v/+7/7v/x//H/8f/x
//H/8v/y//L/8P/w//H/8f/x//H/8f/y//T/9f/1//X/9P/y//H/8f/z//P/8//z//H/
8v/y//L/9P/1//X/9f/1//X/9f/1//b/9v/1//X/9f/2//b/9v/2//f/9//3//f/9//4
//j/9//4//j/+P/4//f/9//3//n/+f/6//r/+v/7//v/+//8//3//f/+////AAAAAAAA
/v8AAAIAAgACAAUABQAFAAcACAAJAAkACgAMAA0ADgAMAA4ADgAOABAAEQASABIAEQAR
ABIAEgAUABQAFAAUABMAEAAPAA4AEAAQABAADwARABAADgANAA8ADwAPAA0ACwAJAAgA
BwAIAAcABgAFAAQAAwADAAIAAQAAAP///v/+//3//f/9//3//f/9//z/+f/5//n/+f/7
//v/+//7//v/+v/6//r//P/8//z//P/6//n/+f/5//n/+f/5//n/9//3//f/9//5//n/
+f/4//j/+P/4//j/+P/4//j/+P/4//j/+f/5//f/9v/2//b/+f/5//n/+f/7//z//P/8
//r/+v/6//r/+f/5//n/+f/7//v/+//7//v/+//7//z//v/+//7//v/9//3//P/7//v/
+//6//r//P/8//v/+//5//n/+f/6//z/+f/5//r/+//7//v/+f/5//n/+f/5//n/+f/5
//n//P/8//r/+v/4//j/+f/5//n/+f/5//f/+f/5//n/+v/7//v/+v/6//n/+P/3//b/
9//4//n/+v/4//j/+P/4//r/+f/5//n/9//3//j/+P/8//v/9//3//b/9//4//n/+v/5
//f/9v/2//j/+P/4//j/9v/1//X/9f/4//j/+P/6//n/+//8//3//v/+//7//v8AAAAA
AQACAAIABAAFAAUAAwABAAAAAAD+//7///////3//f/8//r/+v/6//r/+//+//7//v//
//3//f/6//n/9//1//T/8//0//P/8//0//T/9P/0//T/9P/0//T/9P/0//T/9P/0//T/
9P/0//T/9P/0//T/9P/1//P/9f/3//X/9f/3//v//v8DAA0AGQAoAEMAbQCZAL8A5AAL
AS0BQwFIATcB/gCmAFMADADH/6P/o/+r/6r/sv+//8z/2P/i/+f/7v/v/+//7v/u/+//
7//v/+//7//w//D/8P/w//D/8f/x//H/8f/x//L/8v/z//P/8//z//L/8v/z//P/8//z
//P/8//0//T/9P/0//X/9f/1//f/9//3//f/+P/4//f/9//3//j/+P/4//f/9//2//X/
9//3//j/+P/5//r/+v/6//r/+f/5//n/+//7//z//P/+//////////7//////wAAAwAE
AAQABAAGAAgACgAKAAgACwALAAsADQAOAA8ADwARABQAFgAYABYAGAAYABgAGgAbABwA
HAAbABsAHAAcAB4AHgAeAB4AHAAaABoAGgAaABoAGgAZABkAGAAWABUAFAATABIADwAP
AA0ADAALAAoACQAIAAcACAAHAAcABgADAAIAAQAAAAAA/////////////////v/7//v/
+//7//3//f/9//3//f/8//z//P/7//r/+f/4//r/+f/5//n/+f/5//n/+f/5//n/+f/5
//n/+f/5//j/9v/2//b/9v/4//j/+P/4//j/+P/5//n/+//6//r/+v/7//v/+//7//n/
+v/6//r/+v/6//r/+v/7//v/+//7//3//f/9//3/+//7//v//P/+//7//v/+//z//f/9
//3///////7//v/8//z/+//7//3//f/9//7//v/7//v//P/7//v/+//5//n/+f/5//n/
+//7//v/+//7//r/9//2//j/+P/5//n/+f/5//n/9//3//f/9//4//f/9//2//b/+P/4
//j/+P/2//b/9v/2//b/9v/2//b/9v/1//X/9f/1//X/9v/2//b/9v/0//T/9P/0//b/
9f/1//b/9P/0//T/9P/2//X/9f/1//b/9v/2//j/+f/7//z//f/+//7//v/+//z//P/9
//7/AAACAAMAAwD///3//P/8//z//P/9//3/+//7//r/+P/4//j/+P/5//j/+P/4//n/
9//3//T/8//z//H/8P/v//D/7//v//D/7v/u/+7/7v/u/+7/7v/u/+7/7v/u/+7/7v/u
/+7/7v/u/+7/7v/u/+//7//v/+//7f/t//H/9//6/wEADQAbADAATwB1AKEAxwDsAA8B
LwE/AUABKwHoAIoANwDq/6P/i/+T/53/pv+0/8H/zv/Y/+D/5f/o/+n/6f/o/+j/6f/p
/+n/6f/p/+r/6v/q/+r/6v/r/+v/6f/p/+n/6v/q/+v/6//r/+3/7P/s/+3/7f/t/+3/
7f/t/+7/7v/u/+z/7f/t/+3/7f/t/+3/7f/w//D/7//v/+//8P/w//D/7v/v/+//7//x
//H/8v/y//H/8v/y//L/9P/z//P/8//z//P/9P/0//T/9f/1//X/9v/3//f/+P/5//r/
+v/6//r//P/+//7//v8BAAEAAQADAAQABQAFAAYACAAJAAoADAAOAA4ADgAOAA8AEAAQ
AA8ADwAQABAAEgASABIAEgAQAA4ADgAOAA4ADgAOAA0ADwAOAAwACwAJAAkACQAHAAcA
BQAEAAMAAAD///7//f/+//3//f/8//n/+P/3//b/+P/3//f/9//1//X/9f/0//X/9f/1
//X/9f/1//X/9f/1//T/9P/0//T/9P/0//T/9P/z//P/8//z//P/8//z//X/9f/1//X/
8//z//P/8v/y//L/8v/y//L/8v/y//L/8v/y//P/8//1//T/9P/0//X/9f/1//X/8//0
//T/9P/2//b/9v/2//f/9//3//f/9//3//f/9//3//f/9//4//j/+P/4//j/+P/5//n/
+f/3//f/9v/2//f/+P/4//n/+P/3//b/9v/4//X/9f/2//X/9f/1//P/9f/1//X/9f/1
//X/9f/1//T/9P/y//L/9P/0//X/9f/1//X/9f/z//P/8//z//T/9f/1//T/9P/0//T/
9P/0//T/9P/0//T/9P/0//T/9P/0//P/8//z//P/8//0//T/9v/1//X/9f/z//P/8//z
//X/9f/1//T/9P/0//X/9f/1//X/9f/0//T/9P/0//T/9P/z//P/9P/2//b/9v/2//T/
8//z//P/9P/0//T/9v/3//n/+v/7//z//P/8//z//P/8//3//v/+/wAAAQABAAEA///+
//7/+//6//r/+f/7//v/+v/4//b/9v/2//f/+P/4//j/+f/5//n/9v/1//f/9f/0//P/
8v/x//H/8v/w//D/8P/w//D/8P/w//D/8v/y//L/8v/w//D/8P/w//D/8P/w//D/8f/x
//H/8//z//P/9f/3//z/AQAJABEAHgAzAFMAeQChAMQA5wAHASEBLAEpAQwBwABnABwA
0f+V/4n/mf+k/67/wf/S/9z/5P/p/+z/7f/t/+z/7P/t/+3/7f/t/+v/7P/s/+z/7v/u
/+//7//v/+//7//w//D/8f/x//H/8f/w//D/8f/x//H/8f/x//H/8v/y//L/8P/x//H/
8f/x//H/8f/x//L/8v/x//H/8//0//T/9P/0//X/9f/1//X/9f/2//b/9//4//j/+P/4
//f/9//3//n/+f/6//r/+v/7//v/+//8//3//f/+////AAAAAAAAAAACAAQABAACAAUA
BQAFAAkACgALAAsACgAMAA0ADgAQABIAEgASABIAEwAUABQAFwAXABgAGAAYABgAGAAY
ABgAFgAWABYAFgAWABYAFQAVABQAEgARABMAEwATABEAEQAPAA4ADQAKAAkACAAHAAYA
BQAFAAQABQAEAAMAAgACAAEAAQABAP////////7///////////////////////3//P/8
//z//P/8//z//P/8//v/+//7//3//f/9//3/+//7//v/+//7//v/+//6//z//P/8//z/
/P/8//z//P/6//r/+//7//v/+v/6//r/+//7//v/+//7//z//P/8//z//P/8//z//f/9
//3//f////////////3//f/9//7//v/+//7//v/+///////////////+//7/AAAAAP//
///9//3//f/+/wAA/f/9//7//////////f/9//3//f/9//3//f/9//3//P/8//r/+v/8
//z//f/9//////////3//f/9//3//v/9//3//P/8//z//P/8//z//P/8//z//P/8//z/
/P/8//z/+//7//v//f/9//7//v/8//v/+//7//3//f/9//3/+//7//v/+v/8//z//f/9
//3//f////3//P/8//z//P/8//z/+//7//z//P/8//z//P/+//3//f/9//z//P/8//7/
//8BAAIAAwAEAAQABAAEAAIAAgADAAQABQAIAAoACwAHAAUABAAEAAIAAgADAAMAAwAD
AAIAAAD+//7//v///wIAAgACAAMAAwADAAAA///9//v/+v/5//j/9//3//j/+P/4//j/
+P/6//r/+v/6//j/+P/4//j/+P/4//j/+P/6//r/+v/6//v/+//7//v/+f/7////BQAK
AA8AFQAfAC4AQwBhAIcAqwDKAOkABQEVARYBCwHeAI4APwAAAL//mf+d/6n/sP+8/83/
2P/i/+r/7//y//f/9//2//b/9v/1//T/8//1//b/9v/2//b/9v/3//f/9//3//f/+P/4
//n/+f/5//n/+P/4//n/+f/5//n/+f/5//r/+v/6//r/+//7//v/+//7//v/+//8//z/
+//7//v//P/8//z//P/9//3//f/9//3//v/+//3//v/+//7/AAD/////////////AAAA
AAAAAQABAAEAAgADAAMABAAFAAYABgAGAAgACgAMAAwACgANAA0ADQANAA4ADwAPABAA
EgATABQAEgAUABQAFAAWABcAGAAYABkAGQAaABoAGgAaABoAGgAaABgAGAAYABgAGAAY
ABcAFwAWABQAEwAVABUAFQATABEADwAOAA0ADgANAAwACwAKAAkACQAIAAcABgAFAAQA
BAADAAMAAwABAAEAAQAAAAEAAQABAAEA//////////////7//v/+//7//v/+//7//v/9
//3//f/9//3//f/9//3//f/9//3//f/9//3//P/8//z//P/8//z//P/8//z//P/8//3/
/f/9//z//P/8//3//f/9//3/+//8//z//P/8//z//P/8////////////////////////
//////8AAAAAAAAAAAAA/v////////8BAAEAAAAAAP7//v/9//3//f/9//3//v8AAP3/
/f/+//3//f/9//v/+//7//v/+//9//3//f/9//z//P/6//r//P/8//3//f/7//v/+//5
//v/+//7//z/+//7//r/+v/6//r/+v/6//r/+v/6//r/+v/6//r/+v/6//n/+f/5//n/
+f/6//r/+v/5//n/+f/5//n/+f/5//n/+f/5//j/+v/6//v/+//7//n/+P/4//j/+P/4
//r/+f/5//r/+P/4//j/+P/6//n/+f/5//j/+P/4//r/+//9//7///8CAAIAAgACAAEA
AAAAAAAAAgAEAAUABQADAAEAAAAAAPz//P/9//3//f/9//z/+v/4//j/+P/5//r/+v/6
//v/+//7//j/9//3//X/9P/z//T/8//z//T/9P/0//T/9P/y//L/8v/y//T/9P/0//T/
8v/y//L/8v/0//T/9P/0//X/8//z//P/9f/1//f/+/8CAAcACwAVACIAOQBZAH8AnQC4
ANsA+QAJAQoB+wDKAHwAMwD4/7//p/+t/6//rv+4/8H/yv/U/+D/5f/q/+3/7f/s/+z/
7f/t/+3/7f/t/+7/7v/u/+7/7v/v/+//7//v/+//8P/w//H/8f/x//H/8P/w//H/8f/x
//H/8f/x//L/8v/y//L/8//z//P/8//z//P/8//y//L/8f/x//P/9P/0//T/8v/z//P/
8//1//X/9v/2//b/9v/1//T/9P/z//P/8//2//f/+f/6//j/+f/5//n/+v/7//v//P/9
//7//v/+//z//v8AAAAAAAADAAMAAwAFAAYABwAHAAgACgALAAwACgAMAAwADAAMAA0A
DgAOABEAEQASABIAEAAQABAAEAAQAA4ADgAOAA4ADgAOAA0ADQAMAAoACQAKAAsADAAL
AAkABwAGAAUABgAFAAQAAwACAAEAAQAAAP///v/9//z//P/7//v/+//7//v/+//6//n/
+f/5//n/+//7//v/+//5//j/+P/4//r/+v/6//r/+P/3//f/9//3//f/9//3//n/+f/5
//n/+f/5//n/+P/4//j/+P/4//j/+P/4//j/+v/6//v/+//5//j/+P/4//v/+//7//v/
+//8//z//P/8//z//P/8//3//f/9//3/+//7//v/+//9//3//f/+//7//v/+//7//v//
///////9//3//P/8//z//P/7//v//f/9//3//v/8//n/+f/6//v/+//7//n/+f/5//n/
+f/5//n/+f/5//r/+v/4//j/+P/4//n/+f/5//n/+f/3//f/9//3//j/+f/5//j/+P/6
//r/+v/6//r/+v/6//r/+v/6//r/+v/5//f/9v/1//f/9//4//j/+v/5//n/+f/7//f/
9v/4//j/+P/4//b/9f/1//b/+P/4//j/+P/4//f/9//3//r/+v/6//z//P/9//3//f/+
//7//v/+/wAAAAABAAIAAgAEAAUABQAFAAMAAgACAP7//v///////f/9//z/+v/6//r/
+v/7//z//P/8//3//f/9//r/+f/5//f/9v/1//T/8//z//T/9P/0//T/9P/0//T/9P/0
//T/9P/0//T/9P/0//T/9P/0//T/9P/0//n/+f/z//H/8//z//X/9//8/wEABwAPABwA
MQBRAHcAoQDGAOsAEQExAUQBRwEuAewAkQBCAPf/tf+f/6n/rv+u/7X/wv/M/9j/4//s
/+3/7f/s/+z/7//v/+//7//v//D/8P/w//L/8v/z//P/8v/x//D/8P/x//P/9P/1//P/
8v/y//P/8//z//P/8//z//T/9P/0//T/9f/1//X/9//3//f/9//2//b/9f/1//f/+P/4
//j/+P/5//n/+f/3//f/+P/4//n/+v/6//r/+v/5//n/+f/9//3//v/+//7/////////
/v//////AAABAAIAAgACAAIABAAGAAYACAALAAsACwANAA4ADwAPABAAEgATABQAFAAW
ABYAFgAYABkAGgAaABkAGQAaABoAHAAcABwAHAAaABgAGAAYABgAGAAYABcAFwAWABQA
EwATABMAEwARABEADwAOAA0ACwAJAAcABQAFAAUABgAGAAUABAADAAIAAAD///////8B
AAEAAQAAAP3//f/9//3////////////9//z//P/8//z//P/8//z//P/7//v/+//5//n/
+f/5//v/+//7//v/+//7//v/+v/4//j/+P/4//r/+v/6//r//P/8//3//f/9//z//P/8
//z/+//6//n/+//8//z//P/8//z//P/8//3//f/9//3//f/9//3//f/9//3//f/+//z/
/P/8//z//v/////////9//3//P/8//z//P/7//v/+//7//v//P/+//v/+//8//3//f/9
//v/+//7//v/+//5//n/+f/5//r/+v/4//j/+v/6//v/+//5//n/+f/3//n/+f/5//r/
+//7//r/+v/6//r/+v/6//j/+P/4//j/+P/4//j/+P/6//n/+f/5//f/9//4//j/+P/3
//f/9//3//f/9//3//n/+f/2//j/+P/4//j/+P/3//f/+P/4//j/+P/4//b/9f/1//X/
+P/4//j/+v/7//3//v////7//v/+//7//v/+////AAAAAAIAAwADAAEA///+//7//v/+
///////9//3//P/6//j/+P/4//n/+v/6//r/+//7//v/+P/3//f/9f/0//P/8v/x//H/
8v/w//D/8P/w//D/8P/w//D/8P/w//D/8P/w//D/8P/w//D/8P/w//D/8//z//P/8f/v
//H/9//7/wAABwANABsAMABLAG8AmwDBAOYACQErAT0BQAEtAfAAlABDAPb/rf+N/5X/
n/+o/7b/x//S/9z/5v/p/+z/7f/t/+z/7P/t/+3/7f/t/+3/7v/u/+7/7P/s/+3/7f/v
/+//7//w/+7/7//v/+//8f/w//D/8f/x//H/8f/x//H/8v/y//L/8v/z//P/8//z//P/
8//z//L/8v/x//H/8f/y//L/8v/y//P/8//z//X/9f/2//b/9f/2//b/9v/2//X/9f/1
//n/+f/6//r/+v/7//v/+//8//3//f/+////AAAAAAAAAAACAAQABAAEAAcABwAHAAkA
CgALAAsADAAOAA8AEAAQABIAEgASABIAEwAUABQAFQAVABYAFgAWABYAFgAWABYAFAAU
ABQAFAAUABQAEwARABAADgANAA8ADwAPAA0ADQALAAoACQAIAAcABgAFAAQAAwADAAIA
AwACAAEAAAAAAP////////3//f/9//z/+//7//v/+//5//n/+f/5//v/+v/6//r/+v/6
//r/+v/4//f/9//3//n/+f/5//n/+f/5//n/+f/3//f/9//2//j/+P/4//j/+P/4//j/
+P/4//j/+f/5//n/+P/4//j/+f/5//n/+f/7//z//P/8//r/+v/6//r/+//7//v/+//9
//3//f/9//3//f/9//7//P/8//z//P/+/////////wEAAQAAAAAA/v/+//3//f/9//3/
/f/+/wAA/f/9//7//////////f/7//v/+//7//3//f/9//3//v/+//z//P/8//z//f/9
//v/+//7//n/+v/7//z//v/9//3//P/8//z//P/8//z//v/+//7//v/8//z//P/8//z/
+//7//v/+//7//z//P/8//v/+//7//v/+//7//v/+//7//v/+v/6//r/+//7//3//f/9
//3/+v/6//z//P/+//7//P/8//z//P/8//v/+//8//z//P/8//z//P/7//v/+//+//7/
/v8AAAEAAwAEAAUABgAGAAYABgAGAAYABwAIAAYACAAJAAkABQADAAIAAgABAAIABAAF
AAMAAwACAAAAAAAAAAAAAQAAAAAAAAABAAEAAQD+//3//f/7//r/+f/6//n/+f/6//j/
+P/4//j/+P/4//j/+P/6//r/+v/6//r/+v/6//r//P/8//z//P/7//v/+//7//v///8B
AAUADAATAB0AKwBCAGEAhQCrAM0A7AAPAScBMQEoAQMBtABeABkA0v+b/5X/pf+v/7r/
zP/b/+T/7P/w//P/9P/3//f/9v/2//f/9//3//f/9f/2//b/9v/2//b/9//3//f/9//3
//j/+P/5//n/+f/5//j/+P/5//n/+f/5//n/+f/6//r/+v/6//v/+//7//3//f/9//3/
/v/+//3//f/9//7//v/+//7//////////////wAAAAABAAIAAgACAAIAAQABAAEAAwAD
AAQABAAGAAcABwAHAAgACQAJAAoACQAKAAoACgAKAAwADgAOAA4AEQARABEAEwAUABUA
FQAWABgAGQAaABoAHAAcABwAHgAfACAAIAAfAB8AIAAgACAAIAAgACAAIgAgACAAIAAg
ACAAIAAfAB8AHgAcABsAGwAbABsAGQAZABcAFgAVABQAEwASABEAEAAPAA8ADgAPAA4A
DQAMAAwACwALAAsACQAJAAkACAAJAAkACQAJAAcABwAHAAcACQAIAAgACAAGAAYABgAG
AAYABQAFAAUABwAHAAcABwAHAAcABwAHAAcABwAHAAYABgAGAAYABgAGAAYABgAGAAYA
BgAHAAcACQAIAAgACAAJAAkACQAJAAkACgAKAAoACAAIAAgACAAJAAkACQAJAAsACwAL
AAsACwALAAsADAAKAAoACgAKAAwADQANAA0ACwALAAoACgAKAAoACQAJAAsACwALAAwA
DAAJAAkACgALAAsACwAJAAkACQAJAAkACQAJAAkACQAKAAoACAAIAAgACAAJAAkACwAL
AAsACQAHAAcABwAIAAsACwAKAAoACAAIAAgACAAIAAgACAAIAAgACAAIAAgACAAHAAcA
BwAJAAkACgAKAAoACQAJAAkABwAHAAcABwAJAAkACQAIAAYABgAHAAcACQAJAAkACQAI
AAgACgAKAAoACgAKAAoACgAKAAoADAALAAsADAAKAAoACgAKAAwACwALAAsACgAKAAoA
DAAPABEAEgATABIAEgASABIAFAAUABUAFgAWABgAGQAZABUAEwASABIAEgASABMAEwAT
ABMAEgAQAA4ADgAOAA8AEAAQABAAEQAPAA8ADAALAA0ACwAKAAkACAAHAAcACAAIAAgA
CAAIAAgACAAIAAgACAAIAAgACAAIAAgACAAIAAgACAAIAAgACQALAAsACwALAA0AEQAV
ABoAIQApADkATABnAIcAqwDLAOoACQEbASEBGgH5ALAAXgAfAOD/sf+p/7X/v//I/9b/
5f/u//j//v8BAAIAAwADAAIAAgAFAAUABQAFAAMABAAEAAQABgAGAAcABwAHAAcABwAI
AAYABwAHAAcACQAIAAgACQAHAAcABwAHAAkACgAKAAoACAAJAAkACQALAAsACwALAAwA
DAALAAsACwAMAAwADAAMAA0ADQANAA0ADQAOAA4ADwAQABAAEAASABEAEQARABEAEQAS
ABIAEgATABMAEwAUABUAFQAWABUAFgAWABYAGAAaABwAHAAcAB8AHwAfAB8AIAAhACEA
IgAkACUAJgAkACYAJgAmACgAKQAqACoAKwArACwALAAsACwALAAsACwAKgAqACoAKAAo
ACgAJwApACgAJgAlACUAJQAlACMAJQAjACIAIQAgAB8AHgAdABwAGwAbABoAGQAYABcA
FgAWABUAFQAVABUAFQAVABQAEwATABMAEwATABMAEwATABMAEgASABIAEgASABIAEgAU
ABMAEwATABMAEwATABMAEQARABEAEQARABEAEQAQABAAEAAQABAAEgASABIAEgASABIA
EwATABMAEgASABIAEwATABMAEwATABQAFAAUABQAFAAUABQAFQAVABUAFQAVABUAFQAV
ABUAFQAVABYAFgAWABYAFgAUABUAFQAVABcAFwAWABYAFgAWABUAFQAVABUAFQAWABgA
FQAVABYAFwAXABcAFQATABMAEwATABUAFQAVABUAFgAWABQAFAAUABQAFQAVABUAFQAV
ABMAEwATABMAFAAVABUAFAAUABYAFgAWABYAFQAUABMAEgAUABQAFAAUABQAEwATABMA
EwATABQAFAAUABMAEwATABUAFQAVABUAFQAVABUAFAAUABQAFQAVABUAFQAVABUAFAAU
ABYAFgAUABQAFAAVABUAFwAXABcAFwAXABYAFAAUABQAFAAUABQAFAAUABUAFgAXABgA
GQAaAA==
         </WaveFormData>
      </LeadData>
      <LeadData>
         <LeadByteCountTotal>10000</LeadByteCountTotal>
         <LeadTimeOffset>0</LeadTimeOffset>
         <LeadSampleCountTotal>5000</LeadSampleCountTotal>
         <LeadAmplitudeUnitsPerBit>4.88</LeadAmplitudeUnitsPerBit>
         <LeadAmplitudeUnits>��V</LeadAmplitudeUnits>
         <LeadHighLimit>2147483647</LeadHighLimit>
         <LeadLowLimit>268435456</LeadLowLimit>
         <LeadID>V5</LeadID>
         <LeadOffsetFirstSample>0</LeadOffsetFirstSample>
         <FirstSampleBaseline>0</FirstSampleBaseline>
         <LeadSampleSize>2</LeadSampleSize>
         <LeadOff>FALSE</LeadOff>
         <BaselineSway>FALSE</BaselineSway>
         <ExcessiveACNoise>FALSE</ExcessiveACNoise>
         <MuscleNoise>FALSE</MuscleNoise>
         <LeadDataCRC32>1521025371</LeadDataCRC32>
         <WaveFormData>
BAAEAAQABAACAAIAAgACAAQABAAEAAQAAwACAAEAAAABAAIAAwAEAAIAAgACAAIAAgAC
AAIAAgACAAIAAgACAAIAAgACAAIAAgACAAIAAgACAAIAAgACAAAAAAAAAAAAAAAAAAAA
AAACAAIAAgACAAAAAAAAAAAAAAAAAAAAAAAAAAAAAAAAAAAAAAAAAAAAAAAAAAEAAQAB
AAIABAAFAAUABgAIAAgACAAIAAgACAAKAAoACwANAAwADAAMAAoACQAIAAgACAAIAAgA
CAAIAAgABgAFAAUABwAHAAgACQAHAAcABwAFAAQABAACAAEAAAD///3//P/8//3//f/9
/////////////f/9//3//f////////////3//////////f/9//3//f////7//v/+////
//8BAAQADAAYACoASQBxAJ4AyADuABkBPgFVAV4BTgEVAb0AbAAiAOD/wP/A/8b/zP/X
/+P/6//x//X/9//3//f/9//3//f/+f/5//j/+P/2//b/9v/3//f/9//3//j/+v/6//r/
+v/5//n/+f/5//v/+//7//v/+v/5//n/+P/5//r/+//8//r/+v/6//r/+//9//v/+//7
//v/+//7//v//P/8//3//f/9//3//f//////AAAAAP7//v/////////+//7///8BAAEA
AQABAAMABAAEAAUAAwADAAQABQAGAAYABgAGAAgACQAMAAwACgALAAsADQAQABIAEgAT
ABIAEwAUABUAFQAWABcAGAAbABsAGwAcABoAHAAcABwAHAAcABwAHQAfAB4AHQAdABsA
GwAbABoAGgAaABgAGAAXABcAFwAWABUAFQATABEAEAAPAA4ADQAMAAwACwAKAAsACwAK
AAkACQAIAAcABwAHAAcABwAGAAYABgAGAAYAAwADAAMAAwADAAMAAwADAAMAAgACAAIA
BAAEAAMAAwADAAMAAwADAAEAAQABAAEAAQAAAAAAAAAAAAAAAAAAAAAAAAAAAAAAAAAA
AAAAAAD+//7//v///wEAAQABAAEA/////wAAAAAAAAAAAAAAAAEAAQABAAEAAQABAAEA
AgACAAIAAgACAAAAAQABAAEAAgADAAQABQADAAQABAADAAMAAwADAAIABAAEAAQABQAD
AAMAAQADAAUABAAEAAQAAQABAAEAAQACAAIAAgABAAMAAwACAAIAAAABAAEAAQABAAEA
AQABAAAAAAAAAAAA/v/+//7//v8AAAAAAAAAAP7//v/+//7/AAAAAAAAAAAAAP//////
////AAAAAAAAAAAAAAAAAAD9//3//f/9/wAAAAAAAP////8AAP7//v/+//7/AAAAAAAA
AAD+//7//v/+//7//v/+//7/////////AAACAAMAAwAEAAYABgAGAAYABgAGAAYABgAH
AAkACgAKAAoACAAHAAYABAAEAAQABAAGAAYABgAEAAEAAQABAAEAAgADAAMAAwADAAEA
AAAAAP7//f/8//v/+//6//r/+//5//n/+f/5//f/9//3//f/+P/5//r/+//5//n/9//5
//n/+f/5//n//f/9//v/+P/2//b/+f/7//3//v8EAA4AGgAzAFcAggCuANYAAQEqAUcB
UAFKASEBzwB4ADIA8v/O/8r/zP/K/83/0f/X/+H/6f/v//H/8//z//P/8//z//P/8v/y
//T/9P/0//X/9P/z//L/8v/0//T/9P/0//f/9//3//f/9v/1//T/8//1//X/9v/2//T/
9P/0//T/9v/2//b/9v/3//n/9//3//f/9//3//f/9//4//j/+f/5//n/+f/5//v/+//8
//z/+v/6//v/+//7//r/+v/7//3//f/9//3//f/+//7/////////AAABAAIAAgACAAIA
AAABAAQABAAGAAcABwAJAAgACgAKAAsADAANAA4ADwAPABAAEQASABMAEwATABQAFAAW
ABYAFgAWABYAFgAXABYAFAASABEAEwATABMAEgAUABQAEgASABMAEwATABIAEAAPAAwA
CQAKAAkACAAHAAYABgAFAAQAAQABAAAA//8BAAAA//////3//f/9//z//P/8//z//P/9
//3//f/9//v/+//7//v//P/8//3//v/8//z/+//7//v/+//7//v/+f/5//n/+f/7//r/
+v/6//j/+P/4//j/+P/4//j/+P/6//r/+v/6//j/+P/4//n/+f/5//n/+f/7//v//P/8
//z//P/8//z/+//7//v/+//9//3//f/+//7//v/+//7/AAABAAEAAQAAAP///v/9////
AAAAAP//AQABAAEAAAD///7//f/9///////9///////+//7//v/9//3//f/9//7//v/+
//3//f/9//z//P/8//3//f/9//v/+//7//v/+//8//3//v/8//z//P/8//r/+v/6//r/
/P/8//z//P/6//r/+v/6//z/+//7//v/+//8//z//P/+//z//P/8//r//P/8//z//P/7
//r/+f/4//r/+v/6//r//P/8//z//P/7//v/+//8//7//////wAAAAAAAAAAAAABAAIA
AwAEAAUABwAIAAgABgAEAAMAAgAEAAQABAAEAAIAAgACAAAAAQABAAEAAQACAAMAAwAD
AAIA///9//z/+v/5//j/9//3//b/9v/3//f/9//3//f/9//3//f/9//3//f/9//3//f/
9//1//f/9//3//f/9//3//f/+f/4//T/8v/z//X/9f/2//7/DAAgAEEAbwCkANQAAAEz
AWIBgQGMAYABRwHpAIoAOADu/8j/xP/G/8j/y//R/9n/4//p/+3/8f/x//H/8f/x//H/
8f/w//D/8P/w//D/8f/z//P/8//0//L/8v/y//L/8//z//P/8//z//P/8//z//H/8f/y
//L/8//0//X/9v/2//b/9v/2//X/9//1//X/9//3//f/9//1//b/9v/3//f/9//3//f/
9//3//j/+P/6//r/+//7//v/+v/6//v//f/9//3//f///wAAAAABAP////8AAAEABAAE
AAQABAAGAAcACgAKAAgACQAJAAsADAAOAA4ADwASABMAFAAVABUAFgAXABgAGwAbABsA
HAAaABwAHAAcAB4AHgAeAB8AHQAcABsAGwAbABsAGwAaABoAGgAYABgAFgAVABQAEgAR
ABEADwANAAwACwAKAAkACAAIAAcABgAFAAUABAADAAMAAgABAAEAAQABAAEAAAD///7/
/f/8//z//f/+///////////////+//z/+//6//z//P/7//v/+//7//v/+//7//v/+//7
//v/+v/6//r/+P/4//j/+P/6//r/+v/6//r/+v/6//r/+v/6//r/+//9//3//f/9//v/
+//8//z//P/8//z//P/9//3//f/9/////////wAAAAAAAAAAAAAAAAEAAQABAAEAAQAB
AAEAAQACAAIAAQABAAEAAQAAAAIAAgACAAMAAgABAP7///8BAAAAAAAAAP//////////
AAAAAAAA/////////v/+//7//////////f/9//3//f/8//z//P/8//z//P/8//z//v/+
//7//v/8//z//P/8//7//v/+//7//v/9//3//f/9//7//v/+//7//v/8//z//P/8//z/
/P/8//z//P/8//z//P/8//z//P/8//3//f/9//7/AAABAAEAAgAEAAQABAAEAAQABAAE
AAQABQAHAAgACAAIAAYABQAEAAQABAAEAAQABAAEAAQAAgADAAMAAwADAAIAAwADAAMA
AwABAAAAAAD8//v/+v/5//n/+P/4//n/+f/5//n/+f/3//f/9//3//f/9//3//f/9//3
//X/9//5//n/+f/5//n/+f/5//b/9P/y//X/9f/3//z/BgAWACwATwB9ALAA3gAKATsB
ZgF/AYYBdAEzAdMAdgAiAN7/wv/C/8b/yv/R/9v/4//p/+3/8f/z//P/8//z//P/8f/x
//D/8P/y//L/8v/z//P/8//z//T/8v/y//L/8v/1//X/9f/1//X/9f/1//X/9f/1//b/
9v/2//b/9v/2//b/9v/2//b/9//5//f/9//5//n/+f/5//f/+P/4//n/+f/5//n/+f/5
//n/+v/6//r/+v/7//v/+//6//r/+//7//v/+//7//3//v/+/////////wAAAQACAAIA
AgACAAIAAwAGAAYABgAHAAcACQAMAA4ADgAPAA4ADwAQABEAEgAUABYAGAAXABcAFwAY
ABgAGgAaABoAGgAaABoAGwAZABgAFwAXABkAGQAZABgAFgAWABQAFAATABMAEwASABEA
EQAPAA0ACgAJAAgABwAIAAgABwAGAAMAAwACAAEAAwACAAEAAQD////////+//7//v/+
//7////////////9//3//f/9//3//P/8//z//P/8//v/+//7//v/+//7//3//f/9//3/
+//6//r/+v/6//r/+v/6//r/+v/6//r/+v/6//r/+v/8//z//P/9//v/+//7//v/+//7
//z//P/+//7//v/+//3//f/9//3//f/9//3//v8AAAAAAAAAAP7/////////AQABAAEA
AQAAAAAA///9//7///8AAAAA/v/+//7//////////f///////v/+//7//f/9//3//f/+
//7//v/9//3//f/8//z//P/9//3//f/9//3//f/9//z//P/8//z//v/+//7//v/8//z/
/P/8//z//P/8//z//v/+//7//v/8//v/+//7//3//v/+//7//v/+//7//v/9//3//f/9
//7//v/+//3//f/9//3//v/+//7//v/+//z//P/8//z//P/8//z//P/+//7//v/+//z/
/P/8//z/////////AAAAAAEAAQACAAQABAAEAAQABAAEAAQABAAFAAcACAAIAAoACAAH
AAYABQAEAAMAAgADAAQABQAEAAEAAQABAAEAAAABAAEAAQACAAEAAQACAP7//f/8//v/
+f/4//j/+f/5//n/+f/5//n/+f/5//n/+f/5//n/+f/5//n/9//5//n/+f/5//n/+//7
//n/+v/6//j/9//5//v//v8CAAoAGAAvAFMAfgCuANgABQEwAVUBagFsAVMBDQGwAFwA
DADO/77/xv/K/83/2f/l/+v/7//z//X/9f/1//X/9f/z//P/8v/y//L/8v/y//P/8//z
//P/9P/0//T/9P/0//X/9f/1//X/9f/1//X/9f/1//X/9v/2//b/9v/2//b/9P/0//T/
9P/1//f/9f/1//X/9f/1//X/9//4//j/+f/5//n/+f/5//n/+f/6//r/+v/6//v/+//7
//r/+v/7//v/+//7//v/+//8//z//f//////AAABAAIAAgACAAIAAAABAAQABAAEAAUA
BQAHAAgACgAKAAsADAANAA4ADwAPABAAEQASABEAEQARABIAEwAWABcAGAAYABgAGAAZ
ABkAGAAXABcAFwAXABcAFgAUABQAEgASABMAEwATABIAEQARAA8ADQAKAAkACAAHAAgA
CAAHAAYAAwADAAIAAQADAAIAAQABAAEAAQABAAAAAAAAAAAAAAD///////////3//f/9
//3//f/8//z//P/8//z/+//7//3//f/9//3//f/9//3//f/7//r/+v/6//z//P/8//z/
/P/8//z//P/8//z//P/8//z//P/8//3/+//7//v/+//7//v//P/8//7//v/+//7//f/9
//3//f////////8AAP7//v/+//7//v///////////////////wEAAgACAAEAAQABAAEA
AAD+//7//v///wEAAQD//wEA///+//7//v/9//3//f/9//7//v/+//3/+//7//r/+v/7
//3//v///////////////P/8//z//P/8//z//P/8//z//P/8//z//P/8//z//P/8//z/
/P/8//z/+//7//v//f/+//7//v/9//z/+//6//r/+//8//3//f/8//v/+f/7//v/+//8
//z//v/+//z//P/8//z//P/8//z//P/8//z//P/8//z//P/8//z//P/8//3//f/9//7/
AAABAAEAAgAEAAQABAAEAAIAAgACAAIABQAHAAgACAAIAAYABQAEAAIAAgACAAIABAAE
AAQAAgD//////////wIAAwADAAMAAwABAAAAAAD8//v/+v/5//n/+P/4//n/+f/5//n/
+f/5//n/+f/5//f/9//3//f/9//3//X/9//5//n/+f/5//n/+f/5//b/9P/2//f/+///
/wIABgAOAB4ANwBbAIgAtADaAAMBLAFFAVABSAEfAc0AeAAwAOr/wv++/8T/xv/N/9f/
3//l/+3/8f/z//X/9f/1//X/9P/z//H/8P/y//L/8v/z//H/8f/x//L/9P/0//T/9P/1
//X/9f/1//P/8//z//P/9f/1//b/9v/2//b/9v/2//b/9v/2//b/9//5//f/9//3//f/
9//3//f/+P/4//n/+f/5//n/+f/5//n/+v/6//r/+v/7//v/+//6//r/+//9//3//f/9
//v//P/8//3//f/9//7///8AAAAAAAAAAAIAAwAGAAYABgAHAAcACQAJAAoACQAJAAwA
DQAOAA8ADQAOAA8AEAARABEAEQASABQAFgAWABYAFAAUABQAFQAVABQAEwATABUAFQAV
ABQAFAAUABIAEgATABMAEwASABAADwAMAAkACgAJAAgABwAGAAYABQAEAAMAAwACAAEA
AwACAAEAAQD////////+//7//v/+//7//f/9//3//f/9//3//f/9//3//P/8//z//P/8
//v/+//7//v/+//7//v/+//7//v/+//6//r/+v/8//z//P/8//v/+v/5//j/+v/6//r/
+v/6//r/+v/7//n/+f/5//n/+//7//z//P/6//r/+v/6//3//f/9//3//f/9//3//v/8
//z//P/8//7//////////f/9//3//f///wAAAAD///////////7//v/+//7/////////
/f////3//P/8//z/+//7//v/+//9//7///////3//f/8//z//v/////////9//3//f/9
//z//P/8//z//P/8//z//P/6//r/+v/6//z//P/8//z/+v/6//r/+v/8//v/+//7//v/
/P/8//z/+v/6//r/+v/5//n/+f/5//r/+v/6//n/+//7//v//P/+//z/+P/4//j/+P/4
//r/+v/6//r/+v/6//r/+v/6//r/+v/6//n/+f/5//r//v//////AAACAAIAAgACAAAA
AAAAAAAAAwAFAAYABgAGAAQAAwACAAAAAAAAAAAAAgACAAIAAAD9//3//f/9//7/////
///////9//z//P/6//n/+P/3//f/9v/2//f/9f/1//X/9f/z//P/8//z//T/9f/2//f/
9f/1//P/9f/3//f/9//3//f/9f/1//T/9v/0//P/9//7//7/AAAIABgAMwBZAIYArgDU
AAEBKgFDAUoBQAEPAbkAZgAgAOT/yv/K/8r/yP/J/8//1f/d/+X/6f/t/+//7//v/+//
7//v/+7/7v/u/+7/7v/v/+3/7f/t/+7/8P/w//D/8P/x//H/8f/x//H/8f/x//H/7//v
//D/8P/y//L/8v/y//L/8v/y//L/8f/z//H/8f/x//H/8f/x//P/9P/0//X/8//z//P/
8//1//X/9v/2//T/9P/1//X/9f/0//T/9f/5//n/+f/5//f/+P/4//n/+f/5//r/+//8
//z//P/8//z//f8AAAAAAgADAAMABQAFAAYABQAFAAgACQAKAAsACQAKAAsADAALAAsA
CwAMAA4AEAAQABAADgAOAA4ADwARABAADwAPAA8ADwAPAA4ADAAMAAoACgALAAsACwAK
AAcABwAFAAMAAwADAAMAAwACAAIAAQAAAP/////+//3//f/8//v/+//7//v/+//6//j/
+P/4//j/+f/5//n/+f/3//f/9//3//n/+P/4//j/9v/2//X/9f/1//X/9f/1//f/9//3
//f/9f/0//T/9P/2//b/9v/2//T/9P/0//T/9v/2//b/9v/0//T/9P/1//f/9//3//f/
9//3//j/+P/4//j/+P/4//n/+f/5//n/9//3//f/+P/4//j/+P/4//r/+//7//v/+f/5
//n/+f/5//r/+v/5//n/+f/5//j/+v/6//r/+//5//n/9//5//n/+P/4//j/+f/5//n/
+f/4//j/+P/3//f/9//2//b/9v/3//f/9//1//X/9f/1//b/9v/2//b/9v/2//b/9v/2
//b/9v/2//b/9v/2//b/9v/2//b/9v/0//P/8//z//X/9v/2//b/9v/2//b/9v/3//X/
9v/0//T/9P/0//T/9P/0//T/9P/0//T/9P/0//T/9P/0//f/9//3//j/+P/5//n/+v/6
//r/+v/6//v//P/9//7//f///wAAAAACAAAA///+//7//v/+//7//P/8//z/+v/7//v/
+//7//z//f/9//3//f/7//r/+v/4//f/9v/1//P/8v/y//P/8//z//P/8//x//H/8f/x
//H/8f/x//H/8//z//H/8//y//H/8P/v//X/9f/x/+7/7v/s/+3/7f/v//D/9v/+/woA
IQBHAHYAqADYAAkBOAFlAYIBigF1AS0ByABuABoA2v/E/8b/xv/F/8f/y//T/93/5f/p
/+v/6//r/+v/7f/t/+z/7P/s/+z/7P/t/+//7//v//D/7v/u/+7/7v/v/+//7//v/+//
7//v/+//7//v//D/8P/w//D/8P/w//D/8P/w//D/8//1//P/8//x//H/8f/x//H/8v/y
//P/8//z//P/8//z//P/9P/0//b/9v/3//f/9f/0//T/9f/5//n/+f/5//n/+v/6//v/
+f/5//r/+//+//7//v/+//7///8CAAIABAAFAAUABwAIAAoACgALAAwADQAOAA8AEQAS
ABMAFAATABMAEwAUABQAFgAWABYAGAAYABgAGQAXABYAFQAVABcAFwAXABYAFQAUABEA
EAARABEAEQAQAA8ADwANAAsACQAHAAUAAwAEAAQAAwACAAEAAQAAAP/////+//3//f/9
//3//f/8//r/+v/6//r/+//7//v/+//7//v/+//7//n/+P/4//j/+v/6//n/+f/3//f/
9//3//n/+f/5//n/+f/4//j/+P/2//b/9v/2//j/+P/4//j/+v/6//r/+v/6//r/+v/7
//n/+f/5//n/+f/5//r/+v/8//z//P/8//v/+//7//v//f/9//3//v/+//7//v/+//z/
/f/9//3////////////9//7//v/9//////////7//P/8//z//f/9//3/+//9/////v/+
//7/+//7//v/+//8//z//P/7//v/+//6//r//P/9//3//f/7//v/+//7//z//P/8//z/
/P/8//z//P/6//r/+v/6//r/+v/6//r/+v/6//r/+v/8//v/+//7//n/+v/6//r/+v/6
//r/+v/7//v/+//7//z//P/6//r/+v/6//r/+v/6//r/+v/6//r/+v/6//r/+v/6//r/
+//7//v//P/+//////8AAAIAAgACAAIAAAAAAAAAAAABAAMABAAEAAYABAADAAIAAgAC
AAIAAgACAAIAAgAAAP//////////AAABAAEAAQABAP///v/+//z/+//6//n/9//2//b/
9//1//X/9f/1//X/9f/1//X/9//3//f/9//3//f/9f/3//X/9f/1//X/9//3//f/9P/y
//L/9f/5//n//P8CABAAJgBFAHEApADSAAABLwFcAXcBggFyATkB2wCCACwA4v/C/8D/
xP/I/9H/2f/h/+n/7//x//P/8//z//P/8//x//H/8P/w//D/8P/w//H/8f/x//H/8v/y
//L/8v/y//P/8//z//P/8//z//P/8//z//P/9P/0//T/9P/0//T/9P/0//T/9P/1//f/
9f/1//X/9f/1//X/9f/2//b/9//1//X/9f/1//f/9//4//j/+P/4//n/+f/5//j/+P/5
//v/+//7//v/+//8//z//f//////AAABAAIAAgACAAIAAAABAAQABAAGAAcABwAJAAgA
CgAKAAsADAANAA4ADwARABIAEwAUABUAFQAVABYAGAAaABoAGgAYABgAGAAZABkAGAAX
ABcAFwAXABcAFgAWABYAFAAUABUAFQAVABQAEQARAA8ADQAMAAsACgAJAAgACAAHAAYA
BQAFAAQAAwAFAAQAAwADAAEAAQABAAAAAAAAAAAAAAD/////////////////////AQAA
AAAAAAD+//7//f/9//3//f/9//3//f/9//3//f/9//z//P/8//z//P/8//z//P/8//z/
/P/8//z//P/8//7//v/+/////f/9//3//f//////AAAAAP7//v/+//7///////////8B
AAEAAQACAAAAAAAAAAAAAAABAAEAAQADAAMAAwADAAEAAgACAAEAAQABAAEAAAAAAAAA
AAABAAMAAwABAAMAAQAAAAAAAAD//////////wAAAAAAAP////////7//v8AAAEAAQAB
AAAA///+//3//f/+////AAD+//7//v/+//7//v/+//7/AAAAAAAAAAD+//7//v/+/wAA
/////////f/+//7//v/+//7//v/+/////////////v/+//7//f/9//3//f/+/wAAAAAA
AAAA/v/+//7//v8AAAAA/v/+//7//v/+//7//v/+//7//v/+//7//v/+//7//v8BAAEA
AQACAAQABQAFAAYABgAGAAYABgAIAAgACAAIAAcACQAKAAoACAAGAAUABAAGAAYABgAG
AAYABgAGAAQABQAFAAUABQAEAAUABQAFAAUAAwACAAIAAAD///7//f/7//r/+v/7//v/
+//7//v/+//7//v/+//9//3//f/9//3//f/7//3//f/9//3//f/9//3//f/8//r/+v/7
//3///8GAA4AHgA4AFsAhwC0ANwABgEzAVgBaQFoAUgB+wCjAFIABADO/8D/xv/M/9L/
3f/n/+3/8f/z//X/9//3//f/9//3//f/9//2//b/9P/0//T/9f/3//f/9//4//j/+P/4
//j/+f/5//n/+f/5//n/+f/5//n/+f/6//r/+v/6//r/+v/6//r/+v/6//v//f/7//v/
+//7//v/+//5//r/+v/7//v/+//7//v/+//7//z//P/+//7//////////v/+////////
//////8AAAIAAwAFAAMAAwAEAAUABgAGAAYABgAGAAcACgAKAAgACQAJAAsADgAQABAA
EQASABMAFAAVABMAFAAVABYAGQAZABkAGgAaABwAHAAcABwAHAAcAB0AGwAaABkAGQAb
ABsAGwAaABoAGgAYABgAFQAVABUAFAAVABUAEwARABAADwAOAA0ADAAMAAsACgALAAsA
CgAJAAcABgAFAAUABwAHAAcABgAEAAQABAAEAAUABQAFAAUABQAFAAUABQADAAIAAgAC
AAQABAADAAMAAwADAAMAAwABAAEAAQABAAMAAgACAAIAAgACAAIAAgACAAIAAgACAAAA
AAAAAAAAAgACAAIAAwADAAMAAwADAAMAAwAEAAQABAAEAAQABAADAAMAAwADAAUABQAF
AAYABgAGAAYABgAEAAUABQAFAAYABwAIAAkACAAIAAcABQAHAAcABwAGAAgACAAIAAkA
CAAHAAQABQAHAAYABgAGAAcABwAHAAcABgAGAAYABQAHAAcABgAGAAQABQAFAAUABwAH
AAcABwAEAAQABAAEAAYABgAGAAYABgAGAAYABgAEAAQABAAEAAQABAAEAAQABAADAAMA
AwAFAAYABgAGAAYABgAGAAYABQAFAAUABQAGAAYABgAFAAUABQAFAAYABgAGAAYABgAG
AAYABgAGAAYABgAGAAYABgAGAAYABgAGAAYABgAGAAYABgAGAAYABgAGAAYABwAHAAcA
CAAKAAsACwAMAAwADAAMAAwADgAOAA4ADgARABMAFAAUABIAEAAPAA4ADgAOAA4ADgAQ
ABAAEAAOAAsACwALAAsADgAPAA8ADwANAAsACgAKAAoACQAIAAcAAwACAAIAAwADAAMA
AwADAAUABQAFAAUAAwADAAMAAwAFAAUAAwAFAAUABQAFAAUABQAHAAcABAAEAAYABQAH
AAkADgAYACYAPABdAIUAsADYAAABKQFIAVcBVgE4Ae8AmQBOAAoA2P/K/9D/0v/Y/+H/
6//x//n//f////////////////8BAAEAAAAAAP7//v/+////AQABAAEAAgAAAAAAAAAA
AAEAAQABAAEAAwADAAMAAwABAAEAAgACAAQABAAEAAQAAgACAAIAAgADAAUAAwADAAUA
BQAFAAUAAwAEAAQABQAFAAUABQAFAAcABwAIAAgACAAIAAkACQAJAAgACAAJAAkACQAJ
AAkACwAMAAwADQANAA0ADgAPAA4ADgAOAA4AEAARABQAFAASABMAEwAVABgAGgAaABsA
GgAbABwAHQAbABwAHQAeACEAIQAhACIAIgAkACQAJAAkACQAJAAlACUAJAAjACMAIQAh
ACEAIAAiACIAIAAgAB8AHwAfAB4AHQAdABsAGQAaABkAGAAXABYAFgAVABQAFQAVABQA
EwARABAADwAPABEAEQARABAAEAAQABAAEAAPAA8ADwAPAA8ADwAPAA8ADwAOAA4ADgAO
AA4ADQANAA8ADwAPAA8ADQANAA0ADQANAAwADAAMAAwADAAMAAwADAAMAAwADAAOAA4A
DgAOAAwADAAMAA0ADwAPAA8ADwAPAA8AEAAQAA4ADgAOAA4ADwAPAA8ADwAPAA8ADwAQ
ABIAEgASABIAEAARABEAEQARABEAEQARABMAFAAUABMAEQARABEAEAASABIAEgATABMA
EwARABMAEwASABIAEgARABEAEQARABAAEAAQAA8AEAARABEAEgARABEAEAAPABEAEQAR
ABEAEAAQABAAEAAQABAAEAAQABIAEgASABIAEQAQAA8ADgAQABAAEAAQABIAEQARABEA
DwAQABAAEAAQABAAEAAQAA8ADwAPAA8AEAAQABAADwAPAA8ADwAQABAAEAAQABAAEgAS
ABIAEgAQABAAEAARABEAEgASABIAEgASABIAEAAQABAAEAAQABAAEAAQABIAEgASABIA
EwAUAA==
         </WaveFormData>
      </LeadData>
      <LeadData>
         <LeadByteCountTotal>10000</LeadByteCountTotal>
         <LeadTimeOffset>0</LeadTimeOffset>
         <LeadSampleCountTotal>5000</LeadSampleCountTotal>
         <LeadAmplitudeUnitsPerBit>4.88</LeadAmplitudeUnitsPerBit>
         <LeadAmplitudeUnits>��V</LeadAmplitudeUnits>
         <LeadHighLimit>2147483647</LeadHighLimit>
         <LeadLowLimit>268435456</LeadLowLimit>
         <LeadID>V6</LeadID>
         <LeadOffsetFirstSample>0</LeadOffsetFirstSample>
         <FirstSampleBaseline>0</FirstSampleBaseline>
         <LeadSampleSize>2</LeadSampleSize>
         <LeadOff>FALSE</LeadOff>
         <BaselineSway>FALSE</BaselineSway>
         <ExcessiveACNoise>FALSE</ExcessiveACNoise>
         <MuscleNoise>FALSE</MuscleNoise>
         <LeadDataCRC32>2172481978</LeadDataCRC32>
         <WaveFormData>
AgACAAIAAgAAAAAAAAAAAAIAAgACAAIAAQAAAP///v8AAAAAAAAAAP7//v/+//7/AAAA
AAAAAAAAAAAAAAAAAAAAAAAAAAAAAAAAAAAAAAAAAAAAAAAAAAAAAAAAAAAA/v/+//7/
/v8AAAAAAAAAAAAAAAAAAAAA/v/+//7//v/+//7//v/+/wAAAAAAAAAAAAAAAAAAAQD/
/wAAAgADAAUABQAHAAcABQAFAAUABQAHAAcACAAKAAsACwALAAoABwAHAAcABwAHAAcA
BwAHAAUABAADAAMABQAFAAUABgAEAAQAAwACAAMAAgABAAAA/P/7//r/+f/7//v/+//7
//v/+//7//v/+f/5//n/+f/7//v/+//7//n/+//7//v/+//7//v/+//7//v/+v/7//v/
+//8//3/AgAMABwANwBbAIQAqADNAPQAGAEtATQBKQEAAbwAeAA6AAMA6f/i/+L/4f/n
/+3/8v/2//f/9//3//f/9//3//f/9//3//b/9v/2//b/9v/2//b/9v/3//f/9//3//f/
9//2//b/9v/2//f/+P/5//r/+P/4//j/+P/6//v/+//7//n/+f/5//n/+f/6//r/+f/5
//r/+v/6//r/+v/7//v/+//7//v/+//7//v//f/9//v/+//7//v//f/9//3//f/8//z/
/f/9/wAAAAAAAAAAAAABAAIAAwADAAMAAwADAAQABgAGAAYABgAGAAYACAAJAAoADQAP
AA0ADwAQABEAEQARABMAFAAUABYAFgAWABQAFQAVABYAFgAWABYAFwAZABgAGAAYABgA
GAAYABcAFwAXABUAFQATABIAEgARABIAEQAQAA8ADQAMAAwACwAIAAcABgAGAAcABgAF
AAUABQAEAAQABAAGAAQABAADAAMABAAEAAQAAgACAAIAAgABAAEAAQABAAEAAAAAAAEA
AQD///////////////8AAAAAAAAAAAAA//////////////7//v/+//7//////////v/+
///////9//3//f/9/////////////f/9//3//v/+//7//v/+////////////////////
//////////8AAP7//v/+//7///8BAAIAAwABAAEAAQABAAEAAQAAAAAAAgACAAIAAgAA
AAAAAAAAAAIAAgACAAIAAAAAAP////8AAAAAAAAAAAIAAgACAAEA///+//7/////////
/v/+//7//v/+/////f/9//3//f///////v/+//z//f/9//3//v/+//7//v/+//7//v/+
//7//v/+//7//v/+//7//v/8//z//P/8//7//v/8//7/AAD+//7//v/+//7/AAAAAAAA
AAD+//7//v/+//7//v/+//7//v//////AAACAAMAAwADAAUABQAFAAUABQAFAAUABQAG
AAgACQAJAAkACAAHAAcABQAFAAUABQAHAAcABwAGAAMAAwADAAMABQAGAAYABgADAAIA
AQAAAP///v/8//v//P/7//v/+//7//v/+//7//n/+f/5//n/+//7//v/+//5//n/9//5
//n/+f/5//n/+//7//v/+f/4//f/9//5//r/+/8AAAYAEAAnAEUAbACUALkA4gAKASMB
KgElAQoBygCEAEYADwDx/+j/5v/j/+H/4f/i/+j/7f/x//P/9f/1//X/9f/1//X/9P/0
//T/9P/0//T/8v/y//P/8//1//X/9f/1//b/9v/2//b/9P/0//T/9P/2//b/9v/2//T/
9f/1//X/9//3//f/9//3//j/+P/3//f/+P/4//j/+P/4//n/+f/5//n/+f/5//n/+f/7
//v/+f/5//n/+f/7//v/+//7//z//P/9//3//v/+//7//v/+////AAABAAEAAQABAAEA
AAACAAIAAgAGAAYABgAIAAgACAAKAAsACwANAA4ADwANAA0ADwAQABAAEgASABIAEgAT
ABMAFAAUABQAFAAVABMAEgASABIAEgASABIAEQATABMAEQARABMAEgASABEADgANAAwA
CwALAAoACgAJAAYABQAEAAQAAwACAAEAAQABAAAAAAAAAAAA/v/+//3//f/+//7//v/8
//z//P/8//3//f/9//3////+//7////9//v/+//7//v/+//7//z/+v/6//r/+v/7//v/
+//7//v/+v/6//r/+P/5//n/+f/6//r/+//7//n/+f/5//n/+f/5//n/+f/7//v/+//8
//z//P/8//z/+//7//v/+//7//v/+//7//v/+//7//z//v/+//7//v/8//3//f/9//3/
/f/9//3///////7//v/8//z//P/8//7//v/+//7//P/8//z//P/6//r/+f/5//r/+v/6
//r//P/8//z/+//7//r/+v/7//v/+//6//r//P/8//z//f/7//v/+//7//v/+//6//r/
+v/7//v/+//4//j/+P/4//r/+v/6//r/+v/6//r/+v/6//r/+v/8//r/+v/6//r/+v/4
//j/+P/4//r/+v/6//r/+v/6//r/+v/6//v/+//8//z//f/9//3//f/9//3//f/+////
AAABAAIABAAFAAUABQAEAAMAAwAFAAUABQAFAAQAAwACAAAAAAABAAIAAwABAAIAAgAC
AP///v/9//z/+//6//j/9//4//f/9//3//f/9//3//f/9f/1//X/9f/1//X/9f/1//X/
9f/z//X/9f/1//X/9f/3//f/9//1//L/8f/x//H/8P/x//b/AgASAC8AVwCGALAA2QAI
ATIBSwFUAUsBJAHaAJAASgAPAO//5P/g/93/3f/d/+L/6P/r/+//8f/x//H/8f/x//H/
8f/w//D/8P/w//D/8P/w//D/8f/x//H/8f/x//H/8v/y//L/8v/y//L/8v/y//D/8P/w
//D/8v/z//P/8//z//P/8//z//P/9P/0//P/9f/2//b/9v/0//T/9f/1//X/9f/1//X/
9f/1//f/9//3//f/9//3//n/+f/5//n/+P/4//n/+f/8//z//P/8//r/+//8//3/////
//////8AAAIAAgACAAIAAgACAAQABgAGAAgACQAJAAsADAANAA0ADQAPABAAEgAUABQA
FAASABMAEwAUABYAFgAWABcAFQAUABQAFAAUABQAFAATABMAEwARABEAEAAOAA0ACwAM
AAsACgAJAAUABAAEAAMAAgABAAAAAAD///7//f/9//3//P/8//z//v/8//z/+//6//r/
+f/4//r/+v/6//r/+f/5//n/+f/3//b/9v/3//n/9//3//f/9f/1//X/9v/2//b/9v/2
//X/9f/1//X/8//y//L/8v/0//X/9f/1//T/9P/1//X/9f/1//X/9f/3//f/9//3//f/
9//3//j/+P/4//j/+P/5//n/+f/5//n/+f/5//n/+f/5//n/+v/6//r/+v/6//r/+//7
//v/+//7//v/+//7//v/+v/6//z//P/8//z/+v/6//r/+v/6//r/+v/6//r/+v/5//n/
+v/6//r/+v/6//r/+v/5//n/+P/4//n/+f/5//j/+P/2//b/9v/3//f/9//3//f/+f/5
//j/+P/2//f/9//3//j/+P/4//j/+P/4//j/+P/4//j/+P/4//j/+P/2//b/9v/2//j/
+P/4//j/+P/4//j/+P/2//b/9v/2//j/+f/5//r//P/9//3//f//////////////////
////AgAEAAUABQADAAIAAQABAAEAAQABAAEAAwADAAMAAgABAAEAAQABAP//AAAAAAAA
///+//3//P/7//r/+P/3//j/9//3//f/9//3//f/9//1//X/9f/1//X/9f/1//X/8//z
//H/8//1//X/9f/1//f/9f/1//P/8P/v/+//8f/y//X//v8KABwAOQBhAIwAtgDhAAwB
NAFJAU4BQQEQAcgAfgA4AAEA6f/i/+D/4f/h/+P/6P/s/+3/8f/z//H/8f/x//H/8f/x
//D/8P/w//D/8P/w//D/8P/x//H/8f/x//H/8f/y//L/8v/y//L/8v/y//L/9P/0//T/
9P/0//X/9f/1//P/8//z//P/9f/2//b/9f/1//b/9v/2//b/9v/3//f/9f/1//X/9f/3
//f/+f/5//f/9//3//f/+f/5//n/+f/6//r/+//7//z//P/8//z//P/9//7/////////
/////wAAAgACAAIABAAEAAQABgAIAAgACgALAAkACwAMAA0ADwAPABEAEgAQABIAEgAS
ABQAFQAVABYAFgAWABYAFwAVABQAFAAUABYAFgAWABUAFQAVABMAEwARABAAEAAPAA4A
DQAMAAsACQAIAAgABwAGAAUABAAEAAEAAAD/////AQAAAAAAAAAAAP7//v/9//v//P/8
//z//v/+//7//v/7//v/+//7//v/+v/6//v/+//5//n/+f/7//v/+//8//z//P/8//z/
+f/5//n/+f/7//r/+v/6//j/+f/5//n/+P/4//n/+f/7//v/+//7//n/+f/5//n/+//7
//v//P/8//z//P/8//3//f/9//3//f/9//3//f////////8AAAAAAAAAAAAAAAABAAEA
AQD//////////wEAAQAAAAAA/v/+//7//v/+//7//v/+//7//v/+//7//v/+//3//f/+
//7//v/+//z//P/8//v//f/8//z//f///////v/+//z//P/8//3////////////9//3/
/P/8//z//f/9//3//v/+//7//v/8//z//P/8//7//v/+//7//P/8//z//P/8//z//P/8
//7//v/8//7//v/+//3//f///////v/8//z//P/8//z//P/8//z//P/+//7//v/+//z/
/P/8//z//v//////AAABAAEAAAD//wMAAwADAAMABQAFAAUABQAEAAYABwAHAAkACAAH
AAcABgAFAAQAAwAFAAUABQAEAAMAAwADAAMAAQACAAIAAgADAAIAAQAAAP///v/8//v/
+v/5//n/+f/3//f/9//3//n/+f/5//n/+f/5//n/+f/5//n/9//5//n/+f/5//n/+f/3
//f/9//2//X/9f/3//j/+f/8/wAADAAhAD8AZgCOALUA4AAIASkBPAE9ASwB+ACyAGwA
KQD3/+b/5v/j/+P/5//u//L/8//3//X/9f/1//X/9f/z//P/8v/y//L/8v/y//L/8v/y
//P/8//z//P/8//z//T/9P/0//T/9P/0//T/9P/2//b/9v/2//b/9//3//f/9f/1//X/
9f/3//j/+P/3//X/9v/2//b/9v/2//f/9//5//n/+f/5//f/9//5//n/+f/5//n/+f/7
//v/+//7//r/+v/7//v//P/8//z//P/8//3//v//////////////AAACAAIAAgAEAAQA
BAAGAAYABgAIAAkABwAJAAoACwANAA0ADwAQABAAEgASABIAFAAVABUAFgAUABQAFAAV
ABUAFAAUABQAFAAUABQAEwARABEADwAPABAAEAARABEAEAAPAA4ADQAJAAgACAAHAAYA
BQAEAAQAAwACAAEAAQABAAAAAAAAAAIAAAAAAP////8AAAAAAAD+//7//v/+//3//f/9
//3//f/8//z//f/9//v/+//7//v/+//7//z//P/8//z//P/7//v/+//7//3//P/8//z/
+v/7//v/+//6//r/+//7//v/+//7//v/+f/5//n/+f/5//n/+f/6//z//P/8//z/+//7
//v/+//9//3//f/9//v/+//7//z//v/+//7//v/8//3//f/9//3//f/9//3///////7/
/v/8//z//P/8//7//v/+//7//P/8//z//P/8//z/+//7//z//P/8//z/+v/6//r/+f/6
//r/+//9//3//f/8//z//P/8//z//f/7//v/+//7//v/+//6//r/+v/7//v/+//8//z/
/P/8//r/+v/6//r//P/8//z//P/6//r/+v/6//z//P/8//z/+v/6//j/+v/6//r/+f/5
//v//f/+//z//P/6//r/+v/6//z//P/8//z//P/8//z//P/8//z//P/8//r/+//7//z/
/v////////8DAAMAAwADAAEAAQABAAEABAAGAAcABwAHAAYABQAFAAMAAwADAAMABQAF
AAUABAABAAEAAQABAAMABAAEAAQAAwACAAEAAAD9//z/+v/5//j/9//3//f/9//3//f/
9//5//n/+f/5//f/9//3//f/9//3//X/9//5//n/+f/5//f/9//3//X/9P/z//X/9//8
//3//v8GABIAJwBHAHAAmAC9AOQACAEhASoBJQEGAcYAhABEAAkA5//g/+D/3f/f/+P/
6P/u//H/8f/1//X/9f/1//X/8//z//L/8v/y//L/8v/y//L/8v/z//P/8//z//P/8//0
//T/9P/0//T/9P/0//T/9P/0//T/9P/0//X/9f/1//X/9f/1//X/9f/2//b/9f/1//b/
9v/2//b/9v/3//f/9//3//f/9//3//f/+f/5//n/+f/5//n/+f/5//n/+f/6//r/+//7
//r/+v/6//r/+v/7//z//f///////////wAAAgACAAIABAAEAAQABgAEAAQABgAHAAcA
CQAKAAsACQAJAAsADAAOABAAEAAQABAAEQARABIAEgASABIAEwARABAAEAAQABAAEAAQ
AA8AEQARAA8ADwARABAAEAAPAA0ACwAJAAcABgAGAAcABwAEAAMAAgACAAEAAAD/////
///+//7//v/+//z//P/7//v//P/8//z//P/8//z//P/5//n/+f/5//v/+v/6//v/+//5
//n/+f/5//n/+f/6//r/+v/6//r/+f/5//n/+f/5//j/+P/4//b/9//3//f/+P/4//n/
+f/3//f/9//3//f/9//3//f/+f/5//n/+v/4//j/+P/4//n/+f/5//n/+f/5//n/+f/5
//n/+f/6//z//P/8//z/+v/7//v/+//7//v/+//7//v/+//6//r/+v/6//r/+v/8//z/
/P/8//r/+v/6//r/+v/6//n/+f/8//z//P/8//r/+v/6//n/+//6//r/+//5//n/+P/4
//j/+P/4//n/+f/5//n/+f/3//f/9v/2//j/+f/5//n/9v/2//b/9v/4//j/+P/4//j/
+P/4//j/+P/4//j/+P/2//b/9v/2//b/9v/0//b/9//4//j/+f/7//f/9v/2//b/9v/2
//j/+P/4//j/9v/2//b/9v/4//j/+P/4//j/+f/5//r//P/9//3//f////////////3/
/f/9//3/AAACAAMAAwADAAIAAQABAP//////////AQABAAEAAAD9//3//f/9//3//v/+
//7////+//3//P/5//j/9v/1//b/9f/1//X/8//z//P/8//z//P/8//z//X/9f/1//X/
8//z//H/8//1//X/9f/1//X/9f/z//X/9P/x//H/9f/2//n/+v8AAAwAIwBHAG4AlAC5
AOIACAEfASYBHQH6ALgAdAA2AAMA6//m/+L/3//d/93/4P/k/+n/6//v/+//7//v/+//
8f/x//D/8P/u/+7/7v/u//D/8P/x//H/8f/x//H/8f/w//D/8P/w//L/8v/y//L/8v/y
//L/8v/w//H/8f/x//P/8//z//P/8f/y//L/8f/x//L/8v/y//T/9P/1//X/8//z//P/
8//1//X/9//3//b/9f/0//P/8//z//P/8//1//b/+P/5//j/+P/4//j/+P/5//r/+//7
//v/+//7//r//P/8//z/AAAAAAAAAgACAAIABAAFAAUABwAIAAkACQAJAAsADAAKAAwA
DAAMAA4ADwAPABAADgAOAA4ADwAPAA4ADgAOAA4ADgAOAA0ADQANAAsACwALAAoACgAJ
AAgABwAGAAUABQAEAAQAAwAEAAMAAgACAP///v/9//3//f/8//z//P/8//r/+v/5//n/
+v/6//r/+v/6//r/+v/3//f/9//3//n/+P/4//n/+f/3//f/9//3//f/9//4//j/+P/4
//j/9//3//f/9//3//b/9v/2//b/9//3//f/9v/2//f/9//3//f/9//3//f/9//3//f/
9//3//f/+P/4//j/+P/4//n/+f/5//n/+f/5//n/+f/5//n/+f/6//r/+v/6//r/+v/7
//v/+//7//v/+//7//v/+//6//r/+v/6//r/+v/6//r/+v/6//r/+v/6//r/+v/6//n/
+f/6//r/+v/6//j/+P/4//f/+f/4//j/+f/5//n/+P/4//j/+P/4//n/9//3//f/9//5
//n/+P/4//b/9//3//f/9v/2//b/9v/0//T/9P/0//b/9v/2//b/9v/2//b/9v/2//b/
9v/2//b/9v/2//b/9v/2//b/9v/2//b/9v/2//b/9v/2//j/+f/5//r/+v/7//v/+//7
//v/+//7//3//f/9//3//v8AAAEAAQADAAIAAQABAP///////////////////v/9//3/
/f/9//3//v/+//7//f/8//v/+v/5//j/9v/1//T/8//z//P/8//z//P/8//x//H/8f/x
//P/8//z//P/9f/1//P/9f/0//P/8v/x//P/9f/x/+//7v/t/+3/7f/u/+//8P/2/wIA
FQA1AF4AigC3AOIADgEzAUwBVwFGARABwgB4ADMA///o/+L/3//Z/9f/2P/e/+P/5//t
/+//7//v/+//7f/t/+z/7P/s/+z/7P/s/+7/7v/v/+//7f/t/+3/7f/u/+7/7v/u/+7/
7v/u/+7/8P/w//D/8P/u/+//7//v/+//7//v/+//8f/y//L/8f/v//D/8P/w//D/8P/x
//H/8f/x//H/8f/x//H/8//z//P/8//z//P/8//z//P/8//2//b/9//3//j/+P/4//j/
9v/3//j/+f/7//v/+//7//z//v/+//7/AAAAAAAAAgACAAIABAAFAAUABwAIAAkACwAL
AA0ADgAMAA4ADgAOABAAEQARABIAEgASABIAEwARABAAEAAQABAAEAAQAA8ADQANAAsA
CwANAAwADAALAAoACQAIAAcAAwACAAIAAQACAAEAAAAAAP3//P/7//v/+//6//r/+v/8
//r/+v/5//f/+P/4//j/+P/4//j/+P/3//f/9//3//f/9v/2//f/9//1//X/9f/z//P/
8//0//b/9v/2//b/9f/1//X/9f/1//T/9P/0//T/9f/1//X/9v/2//f/9//3//f/9//3
//X/9f/1//X/9//3//f/+P/6//r/+v/6//n/+f/5//n/+f/5//n/+f/5//n/+f/6//r/
+v/6//r//P/9//3//f/7//v/+//7//v/+//6//r/+v/6//r/+v/6//r/+v/6//r/+v/6
//r/+v/6//n/+f/6//r/+v/6//j/+P/4//f/+f/4//j/+f/5//n/+P/4//j/+P/4//n/
+//7//v/+//5//n/+P/4//j/+f/5//n/+P/4//j/+P/4//j/+P/4//j/+P/4//j/+P/4
//j/+P/4//j/+P/4//r/+v/4//j/+P/4//j/+P/4//j/+P/4//j/+P/4//j/+P/4//j/
+P/5//n/+v/8//3//f/9//////////////////////8AAAIAAwADAAMAAgABAAEAAQAB
AAEAAQADAAMAAwACAP////////////8AAAAAAAD///7//f/8//v/+v/4//f/9v/1//X/
9f/1//X/9f/1//f/9//3//f/9//3//f/9//3//f/9f/3//X/9f/1//X/9//5//f/9f/y
//H/9f/3//j/+f/8/wgAGgA1AFsAhgCwANkABgEuAUcBTgFDARgB1ACKAEIACQDt/+b/
4v/j/+X/6f/s//D/8//1//f/9f/1//X/9f/1//X/9P/0//b/9v/2//b/9P/0//X/9f/3
//f/9//3//f/9v/1//T/9v/2//b/9v/2//b/9v/2//b/9//3//f/9//3//f/9//3//j/
+P/3//f/+P/4//j/+P/4//n/+f/5//n/+f/5//v/+//9//3/+//7//v/+//7//v/+//7
//7//v///////v/+//7//v8AAAEAAgADAAMAAwADAAMAAgAEAAQABAAIAAgACAAKAAgA
CAAKAAsADQAPABAAEQARABEAEwAUABIAFAAUABQAFgAXABcAGAAYABgAGAAZABkAGAAY
ABgAGAAYABgAFwAVABUAEwATABUAFAAUABMAEgARABAADwANAAwADAALAAoACQAIAAgA
BwAGAAUABQAFAAQABAAEAAQAAgACAAEAAQACAAIAAgACAAIAAgACAAEAAQABAAEAAQAA
AAAAAQABAP///////////////wAAAAAAAAAAAAD9//3//f/9/////v/+//7//v//////
///+//7///////////////////////////8BAAEAAQACAAEAAAD///7/AQABAAEAAQAB
AAEAAQABAAEAAQABAAIAAgACAAIAAgACAAMAAwADAAMAAwADAAMAAwADAAIAAgACAAIA
AgACAAQABAAEAAQAAgACAAIAAgAAAAAA/////wAAAAAAAAAAAgACAAIAAQADAAIAAgAD
AAIAAQD///7/AAAAAAAAAQABAAEAAQABAAEAAQAAAAAAAAABAAEAAQAAAAAAAAAAAAAA
AAAAAAAAAAAAAAAAAAAAAAAAAAAAAAAAAAAAAAAAAAAAAP7/AAAAAAAA/////wEAAQAC
AAIAAQABAAAA//8BAAIAAAAAAAAAAAAAAAAAAAAAAAIAAgACAAIAAAAAAAAAAAAAAAEA
AQACAAQABQAFAAUABwAHAAcABwAJAAkACQAJAAgACgALAAsACwAKAAkACQAJAAkACQAJ
AAkACQAJAAgABwAHAAcABwAHAAgACAAIAAcABgAFAAQABQAEAAIAAQD+//3//f/9//3/
/f/9//3////////////////////////////9////////////////////AQD///z/+//9
//3/AAAFAAwAGAAuAE0AcwCcAMAA5wAQATIBQQFAASkB8ACsAGgAJgD7/+v/6v/o/+v/
8f/1//r/+v/7//v//f/9//3//f/9//3//f/8//z/+v/6//r/+v/8//z//f/9//3//f/9
//3//v/+//7//v/8//z//P/8//z//P/8//z//v/////////9//3//f/9////AAAAAP//
//8AAAAAAAD+//7//////wEAAQABAAEAAQABAAMAAwADAAMAAwADAAMAAwADAAMABAAE
AAUABQAGAAYABgAGAAYABwAIAAkACQAJAAkACQAKAAwADAAMAAwADAAMAA4AEAAQABIA
EwATABUAFgAXABUAFQAXABgAGgAcABwAHAAcAB0AHQAeABwAHAAcAB0AHQAcABwAHAAc
ABwAHAAbABsAGwAZABkAGQAYABgAFwAYABcAFgAVABMAEgASABEADgANAAwADAANAAwA
CwALAAsACgAKAAoADAAKAAoACQAHAAgACAAIAAgACAAIAAgACQAJAAkACQAHAAYABgAH
AAkABwAHAAcABwAHAAcACAAGAAYABgAGAAcABwAHAAcABwAGAAYABgAGAAcABwAHAAQA
BAAFAAUABwAHAAcABwAJAAkACQAJAAkACQAJAAoACAAIAAgACAAHAAcABwAHAAgACQAK
AAsACwALAAsADAAKAAoACgAKAAoACwALAAsACwALAAsACwALAAsACgAKAAoACgAKAAoA
CgAKAAoACgAMAAwADAAMAAwADAALAAsACgAKAAoACgAMAAwADAALAAsACgAKAAsACwAL
AAoACgAKAAoACgALAAsACwALAAsACwALAAoACgAIAAkACQAJAAoACgAKAAoACAAIAAgA
CAAKAAoACgAKAAoACgAKAAoACgAKAAoACgAMAAwACgAMAAoACgAJAAkACQAJAAoACgAK
AAsACwALAAsACwAKAAwADAAMAAwACgAKAAoACgAKAAoACgAKAAwADAAMAAwACgALAAsA
DAAQABEAEQARABEAEQARABEAEwATABMAEwAUABYAFwAXABUAFAATABMAEwATABMAEwAV
ABUAFQAUABMAEwATABMAEwAUABQAFAARABAADwAOAA8ADgAMAAsACgAJAAkACQAJAAkA
CQAJAAsACwALAAsACQAJAAkACQALAAsACQALAAkACQAJAAkACwANAAsACQAKAAkACQAL
AAwADwAWACIANgBRAHcAnADAAOcADgEsATcBOAEjAewApgBoACwAAwD1//L/8v/z//X/
+/8AAAQABwAHAAcABwAHAAcABwAHAAcABgAGAAYABgAGAAYACAAIAAkACQAHAAcABwAH
AAgACAAIAAgACgAKAAoACgAIAAgACAAIAAgACQAJAAkACQAJAAkACQALAAwADAALAAsA
DAAMAAwACgAKAAsACwANAA0ADQANAA0ADQAPAA8ADQANAA0ADQAPAA8ADwAPAA4ADgAP
AA8AEgASABIAEgASABMAFAAVABMAEwATABMAFgAYABgAGAAYABgAGAAaABwAHAAeAB8A
HQAfACAAIQAhACEAIwAkACYAKAAoACgAJgAnACcAKAAoACgAKAApACkAKAAoACgAKAAo
ACgAJwApACkAJwAnACUAJAAkACMAJAAjACIAIQAfAB4AHgAdABwAGwAaABoAGwAaABkA
GQAXABYAFgAWABgAFgAWABUAFQAWABYAFgAWABYAFgAWABUAFQAVABUAFQAUABQAFQAX
ABUAFQAVABUAFQAVABYAFAAUABQAFAAVABUAFQAVABUAFAAUABQAFAAVABUAFQAUABQA
FQAVABMAEwATABMAFQAVABUAFQAXABcAFwAYABYAFgAWABYAGQAZABkAGQAZABkAGQAZ
ABkAGQAZABoAGgAaABoAGgAaABsAGwAbABsAGwAbABsAGQAZABgAGAAaABoAGgAaABwA
HAAcABwAGgAaABoAGgAaABoAGQAZABoAGgAaABoAHAAcABwAGwAbABoAGgAbABsAGwAa
ABoAGgAaABoAGwAbABsAGwAbAB0AHQAcABwAGwAbABoAGQAZABoAGwAcABwAHAAcABwA
GgAaABoAGgAcABwAHAAcABwAHAAcABwAHgAeABwAHgAcABwAGwAbAB0AHQAeAB4AHgAf
AB8AHwAdAB0AHQAeABwAHAAcAB0AHQAfACAAHgAeAB4AHgAeAB4AHgAeACAAIAAgACAA
IQAiAA==
         </WaveFormData>
      </LeadData>
   </Waveform>
</RestingECG>
