# Supplementary material for: Detection of Left Atrial Enlargement Using a Convolutional Neural Network-Enabled Electrocardiogram
Source: Front Cardiovasc Med. 2020 Dec 17;7:609976. doi: 10.3389/fcvm.2020.609976 (PMC7773668; doi:10.3389/fcvm.2020.609976)
Supplement: Supplementary file 1 [file Data_Sheet_1.ZIP › hyp/1802017644_5797_00000033.XML]

<?xml version="1.0" encoding="Windows-1252"?>
<!DOCTYPE RestingECG SYSTEM "restecg.dtd">
<RestingECG>
   <PatientDemographics>
      <PatientID>1802017644</PatientID>
      <PatientAge>73</PatientAge>
      <AgeUnits>Years</AgeUnits>
      <Gender>Male</Gender>
      <PatientLastName>lidaji</PatientLastName>
   </PatientDemographics>
   <TestDemographics>
      <DataType>Resting</DataType>
      <Site>1</Site>
      <AcquisitionDevice>MAC55</AcquisitionDevice>
      <Status>Unconfirmed</Status>
      <Priority>Normal</Priority>
      <AcquisitionTime>09:38:59</AcquisitionTime>
      <AcquisitionDate>04-21-2017</AcquisitionDate>
      <CartNumber>1</CartNumber>
      <AcquisitionSoftwareVersion>009C</AcquisitionSoftwareVersion>
      <XMLSourceVersion>MAC5000 v1.0</XMLSourceVersion>
   </TestDemographics>
   <RestingECGMeasurements>
      <VentricularRate>59</VentricularRate>
      <AtrialRate>59</AtrialRate>
      <PRInterval>200</PRInterval>
      <QRSDuration>84</QRSDuration>
      <QTInterval>446</QTInterval>
      <QTCorrected>441</QTCorrected>
      <PAxis>56</PAxis>
      <RAxis>25</RAxis>
      <TAxis>80</TAxis>
      <QRSCount>10</QRSCount>
      <QOnset>222</QOnset>
      <QOffset>264</QOffset>
      <POnset>122</POnset>
      <POffset>164</POffset>
      <TOffset>445</TOffset>
      <ECGSampleBase>500</ECGSampleBase>
      <ECGSampleExponent>0</ECGSampleExponent>
   </RestingECGMeasurements>
   <Diagnosis>
      <Modality>Resting</Modality>
         <StatementCount>5</StatementCount>
         <LabelText>12SL ��ϳ���</LabelText>
      <DiagnosisStatement>
         <StmtText>����Ķ�����</StmtText>
      </DiagnosisStatement>
      <DiagnosisStatement>
         <StmtText>��</StmtText>
      </DiagnosisStatement>
      <DiagnosisStatement>
         <StmtFlag>ENDSLINE</StmtFlag>
         <StmtText>�����粫</StmtText>
      </DiagnosisStatement>
      <DiagnosisStatement>
         <StmtFlag>ENDSLINE</StmtFlag>
         <StmtText>�������� T ���쳣</StmtText>
      </DiagnosisStatement>
      <DiagnosisStatement>
         <StmtFlag>ENDSLINE</StmtFlag>
         <StmtText>�쳣 ECG</StmtText>
      </DiagnosisStatement>
   </Diagnosis>
   <Waveform>
      <WaveformType>Rhythm</WaveformType>
      <WaveformStartTime>0</WaveformStartTime>
      <NumberofLeads>8</NumberofLeads>
      <SampleType>CONTINUOUS_SAMPLES</SampleType>
      <SampleBase>500</SampleBase>
      <SampleExponent>0</SampleExponent>
      <HighPassFilter>16</HighPassFilter>
      <LowPassFilter>150</LowPassFilter>
      <ACFilter>NONE</ACFilter>
      <LeadData>
         <LeadByteCountTotal>10000</LeadByteCountTotal>
         <LeadTimeOffset>0</LeadTimeOffset>
         <LeadSampleCountTotal>5000</LeadSampleCountTotal>
         <LeadAmplitudeUnitsPerBit>4.88</LeadAmplitudeUnitsPerBit>
         <LeadAmplitudeUnits>��V</LeadAmplitudeUnits>
         <LeadHighLimit>2147483647</LeadHighLimit>
         <LeadLowLimit>268435456</LeadLowLimit>
         <LeadID>I</LeadID>
         <LeadOffsetFirstSample>0</LeadOffsetFirstSample>
         <FirstSampleBaseline>0</FirstSampleBaseline>
         <LeadSampleSize>2</LeadSampleSize>
         <LeadOff>FALSE</LeadOff>
         <BaselineSway>FALSE</BaselineSway>
         <ExcessiveACNoise>FALSE</ExcessiveACNoise>
         <MuscleNoise>FALSE</MuscleNoise>
         <LeadDataCRC32>2680286198</LeadDataCRC32>
         <WaveFormData>
/P/8//z//P/6//r/+v/6//j/+P/4//j/+v/8//7/AAAAAAAAAAAAAAIABAAEAAQAAwAD
AAIAAwABAAAAAAABAAQABwAJAAcABgAFAAQAAwAAAP7/AAAAAP7//f/9//3/+f/3//b/
9f/4//r/+//8//z/+v/5//n/+v/7//z//f/7//n/9//0//T/9P/0//T/+P/4//j/9//1
//T/8//z//P/8f/x//L/9f/2//f/+v/5//f/9v/1//X/9v/3//j/9v/1//P/8v/2//j/
+P/6//b/9//3//n/9//t/+n/9f/6//v/CQAVABwAKgA7AEkAWwBxAIUAlACeAKkArwCn
AJMAcQBMADEAHwAMAPz/9P/v/+//9//7/+7/5v/v//f/9//z/+//8v/z//j/+//3//f/
+P/4//X/8//z//P/9f/2//b/9v/2//X/9f/5//X/9P/0//T/9P/0//X/9f/1//T/8//y
//H/8v/1//b/8//y//L/8f/z//X/9v/4//n/+f/4//j/9//2//b/9f/0//T/9P/0//X/
9f/2//b/9P/0//T/9P/1//X/9v/2//T/9f/1//X/9f/1//X/9f/1//X/9f/1//X/9v/2
//b/+P/3//f/+P/1//T/9f/0//X/9//4//r/+f/7//v/+//6//n/9v/1//b/9//5//r/
+P/3//f/9v/4//j/+f/6//j/+f/5//n/9//3//f/9//3//f/9v/0//b/9v/3//f/+f/5
//r/+v/7//z//P/9//v/9//1//T/9v/3//v//P/8//3/AAD///z//P/8//3/+//7//v/
+v/8//v/+//8//z//P/6//r/+v/6//r/+v/4//f/9//3//f/+P/5//n/+P/4//j/+P/0
//b/+P/4//r/+v/6//j/9v/4//b/9v/4//r//f////7//v/9//r/+P/6//r/+v/9//3/
/P/8//z//P/5//n/+v/9//z//f/9//3//f/9//z//P/9//r//P/8//z/+//8//3//v8C
AP3//P/7//v/+//6//r/+v/8//z//P/7//v/+v/6//v/+f/5//n/+f/7//3//f/7//n/
+v/6//n/+//6//r/+//4//f/9v/1//b/9v/3//j//P/8//z//P/6//n/+P/4//r/+f/4
//j/+P/6//r/+f/5//n/+v/6//n/+f/5//n/+f/6//r/+v/3//f/9//3//n/+//7//v/
+f/5//n/9//5//n/+v/6//r/+//7//n/+f/5//r/+v/3//f/9//3//j/+f/5//r/+P/4
//j/+P/6//r/+v/6//j/+P/4//j/9v/2//b/9v/5//r/+//8//r/+P/2//T/9v/4//r/
/P/7//r/+f/4//n/+v/7//z//P/8//z//P/+//7//v/+//z//P/8//z//P/8//z//P/8
//7//v/+/wEAAwAEAAcABQAEAAQABQAHAAkACgAHAAcABwAHAAcABQAEAAcACAAEAAMA
AwADAAIAAQABAAEA///+//z/+v/9//z//P/9//v/+//7//v/+//7//v/+v/6//r/+v/6
//v/+v/5//f/+P/4//j/+f/7//n/+f/6//j/+P/4//r/+//7//z//f/7//r/+f/4//n/
+f/4//j/+f/4//X/9P/6///////9////+f/t//P//P8BAAUAEwAgACoANwBHAFkAaQB3
AIQAlgClAKcAnwCTAHUATgAzACEAEAAAAPz/9//x//P/9f/0//T/9//1//f/+f/7//n/
9//5//n/+P/5//v//P/3//P/8f/v//L/9P/1//b/9v/1//X/+f/3//b/9v/2//X/9v/4
//n/+P/4//j/+P/0//T/9v/2//b/9v/3//f/9//3//b/9v/2//X/8//y//X/9v/4//n/
9f/0//P/8v/z//X/+P/6//j/+P/4//j/9v/1//X/9P/z//P/8v/x//X/9//5//v/+v/5
//j/9//2//b/9f/0//T/8//z//T/9v/2//j/+P/4//n/+f/6//r/+//6//n//P/9//z/
/f/7//n/+P/2//n/+f/6//r/+f/4//j/+P/4//n/+f/5//j/+f/6//v/+//7//r/+P/2
//b/9//3//n/+f/6//r/+//8//z//f/7//n/+f/6//3//f8AAAAAAQABAAMAAQD///7/
/f/9//v/+//7//r/+//7//z//v/8//z/+v/6//r/+v/6//r//P/7//v/+//7//z//f/9
//r/+v/6//r/+P/6//z//P/6//r/+v/4//j/+v/4//j/+f/6//z//f/8//z/+//4//n/
/P/9//7///////7//v/+//7/+//7//v//f/7//v//P/9//7//////wAAAgAAAP7//v/+
//3//f/9//3/AAD+//7//v///////v/+//7//v/+//7//f/8//r/+f/5//f/9//3//f/
+v/9//7//f/9//7//v/9//3//P/8//3//f/9//3//f/8//r/+f/4//z//P/8//z/+v/5
//j/+P/7//v/+//8//3//v/9//v//f/9//7//v/6//n/+P/3//j/+v/7//z/+//7//v/
+//7//3//f/9//3//f/9//v//f/9//7//v8AAAIAAQAAAP///v8BAAIAAwAEAAcACQAN
AA8ACwAKAAoACgAJAAkABQAHAAQAAwACAP7//P/+//7//P/7//v/+//6//n/+f/5//n/
+v/6//r/+v/6//n/+f/5//j/9//2//X/9v/3//f/9v/z//L/8f/y//b/+P/5//r/9//2
//b/9f/0//X/9//4//j/+P/6//r/+f/5//n/+P/3//b/9f/1//b/9v/3//r/+v/4//r/
+v/5//f/9f/x//H/8f/1//z///8DABMAHAAmADkATQBbAGkAewCQAKYArwCtAKUAjQBp
AE4ANQAXAAgABAD4//H/8f/1//X/9P/0//X/9//5//n/9//5//f/+f/5//X/9f/2//b/
9//1//X/9f/z//T/9P/0//T/8//z//f/9//2//b/9v/y//L/8//z//b/9v/2//b/8//y
//P/8v/1//b/+P/5//f/9//2//b/9//3//b/9v/0//T/9f/1//T/9P/0//T/9P/1//f/
+P/2//b/9v/2//X/9f/2//b/+P/5//n/+f/5//n/+f/5//n/+f/5//n/9//4//j/+P/3
//X/9P/0//b/9v/4//j/+P/5//n/+v/7//3//f/9//v/+//5//n/9//3//j/+P/2//X/
9f/0//f/+P/6//z/+//7//r/+f/5//n/+f/5//v/+//6//j/9v/2//f/9//5//n/+v/6
//v//P/8//3//f/7//v//P/7//v//v/+//////8BAP///f/8//v/+//9//3//f/8//z/
+//7//z/+//6//f/9v/3//j/+f/6//j/9//3//f/9f/2//f/9//3//j/+f/6//j/+v/8
//z//P/8//z/+v/5//r/9//2//n/+v/8//3/+//8//z/+v/8//7//v/+//z/+//5//j/
+v/6//f/9//5//v/+f/5//v/+//7//v/+v/6//v/+P/6//r/+v/5//f/9//3//r/+v/6
//r/+//7//r/+v/6//z//P/8//v/+P/2//X/9f/2//f/+P/5//n/+//7//n/9//4//j/
9//5//j/+P/5//v/+//7//v/+f/4//j/+P/4//j/+P/4//j/9//2//b/+P/3//b/9v/4
//r/+v/5//n/+f/6//r/9//3//f/9//1//b/9v/2//f/9//3//f/+f/7//v/+//3//f/
9//1//f/9//4//j/9//3//b/8//1//X/9v/2//b/9//4//n/+P///////P/7//r/+f/4
//r/+v/6//r/+f/4//f/9v/3//j/+f/6//n/+P/3//b/+P/4//j/+P/2//b/9v/2//b/
9v/2//b/+P/4//j/+P/4//j/+P/4//b/9v/2//b/9//4//n/+v/4//j/+P/4//n/+v/7
//z/+//6//n/+P/3//b/9f/0//X/9v/3//j/+v/6//r/+v/4//j/+P/4//j/+P/4//j/
+f/6//v//P/7//r/+f/4//r/+v/6//r/+P/4//j/+P/3//b/9f/0//b/9v/2//b/+f/6
//v//P/6//r/+v/6//r/+v/6//r/+f/4//f/9v/3//j/+f/6//v//P/9//7/+//8//v/
+v/6//v/+//9/////v/+////AgADAAMA//8CAAMABAAFAAAA/v8AAAAA/v/9//3//f/9
//3//v///wEAAgACAAIAAAD+//3//f/9//3//f/9//3//f/9//z/+v/6//r/+v/8//z/
/P/7//v//P/9/////f/5//f/9v/3//j/+f/8//z/+//7//v/+v/6//r/+v/7//v/+v/6
//r/+v/4//j/AgD///v/9//3//P/8//1//j//f8LABsAKAAyAD0ASQBZAGsAgQCQAJQA
lQCfAJsAiwBrAEgALwAdAAwA/v/6//X/8//7//3/+v/8/////////////f/8//n/+v/5
//j/+f/7//z/+//5//n/+f/5//r/+v/6//n/9//2//n/+f/4//j/+P/2//b/9//3//v/
/P/9//7/+//6//v/+v/4//j/+f/5//n/+f/4//j/+v/7//v//P/6//r/+//7//n/+P/3
//b/9v/3//n/+v/6//r/+v/6//v/+//8//z/+v/5//f/9f/2//f/+P/5//f/9//3//f/
+P/6//v//P/6//n/+f/6//j/+P/6//r/9//3//b/9v/5//v/+//7//v/+//5//n/+v/7
//3//v/8//v/+//6//n/+P/4//j/+P/5//n/+f/5//n/+f/5//v/+//6//j/+P/4//n/
+f/3//f/+P/4//v//P/8//3//f/7//v//P/9//3/AAAAAP3//f////3//v/+//7///8A
AAEAAgACAP///f/8//z//v/+//z//P/+//7//v/+//7//f/9//3/+//8//3//f/7//r/
+f/4//f/+v/9//7///8AAAEAAAD+/wAA/v/+//z//P/9//3//v8AAAEAAAD+/wAAAAAA
AAEAAQAAAAAAAgACAP///////wEA/////wEAAQABAAEAAQACAAQAAgAAAAAAAAD///3/
/f/9/wAAAQACAAMABQADAAIAAgACAAIAAgACAAEAAgAAAP////8BAAEAAQABAAEAAwAD
AAEAAQACAAIAAQAAAP7//f/9//7///8AAAEAAAD+//3//P///wAAAQACAAAA///+//7/
/v/9//z//P8AAAIAAgABAP7//f/9//z//f/9//3//f///wAAAAAAAP///////////v//
//7//f/7//v/+//5//z//f///wAA/v///////f//////AAAAAAEAAQACAAMABAAFAAYA
CAAIAAgACAAIAAcACAAHAAcACAAKAAwADAALAAYABwAGAAUABAAAAPz//v/+//z//f/9
//3//P/5//n/+f/5//z//v8AAAIA/v/7//n/9//4//n/+v/7//v/+//6//j/+P/4//j/
+v/6//r/+f/4//r/+v/7//v/+P/3//f/9v/4//j/+v/6//n/+f/5//j/+P/4//j/+f/3
//b/9v/4/wAABgD8//L/+f/9//X/8f/z//P/8//6/wEACQAPABgAJAAvAD8AUwBnAHsA
igCWAKEApQClAJcAeQBSADUAIwASAAIA+v/1//X/+f/3//T/9v/3//f/9f/3//n/9//1
//f/9//3//n//P/+//v/9//1//P/9P/2//f/+P/2//X/9f/5//n/+P/4//j/9v/2//f/
9//2//b/9v/2//X/9v/5//r/+P/4//n/+f/3//f/9v/2//n/+f/4//j/9//2//b/9f/1
//b/9//4//f/9//4//j/9v/2//b/9v/2//f/+f/6//j/+f/5//n/9//3//f/9//5//n/
+f/5//n/+v/6//r//P/7//v//P/7//r/+//6//n/+f/4//j/+v/9//7////+//3/+v/5
//v/+//8//z/+v/5//n/+P/2//b/9//4//n/+//8//3/+//7//v/+//9//3//P/6//r/
+v/7//v/+f/5//r/+v/7//z//P/9/wAA//8AAAIA/v/7//v/+P/6//v//v/9//3//v//
/wEAAAD///7//P/+//3//f/+/wAAAAD+//7//P/8//z//P/+//3//f/9//3//v//////
/f/8//v/+v/5//z///8AAP3//P/7//j/+//+//3//v/+//7///////z//P/7//j/+f/8
//3//v///////v/+/wAAAAD9//3//f////3//f/9//3//f/9//v//P/+//z//P/8//z/
+//+////AAAEAAEAAAD//////f/8//z//P/8//z//P/7//z//P/9/////v/9//z/+//9
///////9//z//P/7//n/+v/6//v//f/9//3//f/9//z/+v/5//j//f/+////AAD+//3/
/P/8//r/+f/4//j//P/+//7//f/8//v/+//6//z//f/+/////f/+//7//v/8//v/+v/5
//n/+//7//v/+//7//v/+f/7//v//P/8//v/+//6//f/+f/5//r/+v/5//n/+f/5/wIA
///7//z/+v/6//r/+v/6//r/+v/6//3//v///wAA///+//3//P/8//z//P/8//3//v//
/wAA/f/8//v/+v/8//z//P/8//r/+v/6//r/+v/6//r/+v/9//7///8AAP3//P/7//r/
/f/+////AAD8//r/+P/2//j/+P/4//j/+v/8//7/AAD9//z/+//6//v//P/9//7//P/8
//z//P/7//r/+f/4//n/+v/7//z//P/8//z//P/9//7///8AAP3//P/7//r//P/8//z/
/P/6//r/+v/6//r/+v/6//r//P/8//z//P/7//r/+f/4//n/+v/7//z//P/8//z//P/8
//z//P/8//z//P/8//z//P/8//z//P/8//7//v/+//z//f/9///////+//7///8CAAMA
AwD//wIAAwAEAAUAAwACAAUABgAFAAUABgAHAAgABwAHAAcABQAGAAYABgAEAAAA/f/7
//z//f/+/////////////v/7//r/+f/4//z//P/8//v/+v/6//r/+//5//f/9//4//r/
+v/6//z/+v/5//n/+f/6//r/+v/6//n/+f/4//j/+f/4//X/9P/8////+//5//n/8f/p
//P//v8BAAkAGQAiACoAOwBTAGkAewCLAJoApgCrAKcAnQCDAF8AQAArABsACgAAAPz/
9//3//f/9f/2//r//f/3/+//9f/9//v/9//3//X/9P/1//f/+P/1//P/8//z//T/9v/3
//j/9v/1//X/+f/1//T/9P/0//T/9P/1//X/9//4//n/+v/2//T/9P/y//T/9P/1//X/
9//3//b/9v/1//X/9P/0//X/9v/4//n/9v/2//b/9v/1//X/9v/2//b/9v/2//b/8//z
//T/9P/2//f/9//3//X/9f/1//X/9f/1//X/9f/3//j/+P/4//b/9f/1//b/9//4//v/
/P/6//n/9//2//j/+//8//3/+//7//n/+f/5//n/+v/6//r/+f/5//j/+P/4//n/+v/4
//n/+f/5//f/9//3//f//P/9//3//P/5//j/+P/3//j/+f/7//z///8AAAAAAQAAAP3/
/P/8//////8CAAIA/////wEA//8AAAAAAAABAAMAAwADAAIA///9//z//P///wAA//8A
AAIAAgACAAIAAAD//////////wAAAQABAAAAAAAAAAAA/f/+/////v///wAAAQAAAP7/
AAD+//7/AAAAAAEAAQABAAIAAgAAAAAAAgACAAIAAQABAAAAAAAEAAQAAQABAP//AQD/
/////f/9//3//f/+/wAAAwACAAQABAAEAAMAAgABAAAAAgACAAIAAgADAAEAAAAAAAAA
AgACAAIAAQACAAAA//////3//f/9//3///8BAAEA///+//7//f/7//z//P/9////////
///////+//z/+//6//7//v/+//7/AAD///7//v/8//v/+v/6//z//v/+//3/AAABAAMA
BAABAAEABQAGAAQABAAEAAQABgAGAAYABgAJAAkACwALAAkACAAIAAgACAAHAAIAAwAC
AAEAAAD8//z//v/+//z/+f/5//n/+P/3//f/9//3//v//P/9//7/+//5//j/9//5//n/
+f/5//v/+//6//j/9//2//X/9v/2//b/9f/0//X/9v/4//n/9f/1//b/9v/1//T/9f/0
//X/9//5//r/+v/6//r/+//6//j/9//4//b/9P/2//r/+f/3//X/8//z//f/+//8//f/
+f8NACAAKAAzAEMAUwBjAHUAggCKAJMAlwCPAHkAVQAyACEAFwAIAPz/9v/x/+//7//t
/+r/7v/1//f/9f/7/wEA///7//v/+f/1//X/9v/2//f/9f/1//X/9P/0//P/8v/z//P/
9P/5//b/9P/z//L/8f/y//T/9f/2//b/9v/2//T/9P/2//b/9v/2//f/9//2//X/8//y
//P/8//y//L/9f/2//j/+f/6//r/+v/6//b/9f/1//T/9v/2//b/9v/1//X/9v/2//b/
9//3//f/+f/5//n/+f/5//n/+f/5//b/9v/1//T/+P/5//v//v/7//r/+//6//v/+//6
//r//v8BAAIAAwABAP//+//5//v/+//8//z//P/7//v/+v/6//r/+//8//7/////////
/P/7//r/+f/5//n/+P/2//r//P///wEAAAD//////v/9//7//v////3/+//7//z/AAAB
AAUABgACAAEAAgD/////AAABAAMAAAD///7//P/8//v/+//8//z//P/6//r//P/8//z/
/P/6//n/+f/5//z//v8AAAEA/v/+//7//v/8//7/AAAAAP7//v/+//z//P/+//z//P/9
//7/AAABAP7//v/9//r/+v/8//z//P///////v/+/wAAAAD9//3//v8BAAAAAQAAAP//
/v/9//3//v8AAP7//v/+//7//f/7//v/+//+//7//v/+/////f/8//z//P/9//7/////
/wAA/v/9//3/+//7//v/+//8////AAD///3//v/+//3/+//6//r/+//9//3//f/9//7/
/v///wAAAAAAAAAAAAD///3/+//6//r/+f/4//j/+v/8//z/+//8//3///8AAP//////
/////f/+//7//v/6//n/+P/3//j/+//8//3//f/9//3/+///////AAAAAAAAAQABAP//
/P/7//v/+v/5//n/+f/5//T//f///wAA/v/+//7//v/8//z//P/8//r/+v/6//r/+//8
//3//v/8//z//P/8//z//P/8//z/+v/6//r/+v/8//z//P/8//z//P/8//z/+v/6//r/
+v/6//r/+v/6//r/+v/6//r//P/8//z//P/6//r/+v/6//r/+v/6//r/+//8//3//v/+
//7//v/+//7//v/+//7//v/+/wAAAAAAAAAAAQABAAQABQAFAAYABQAGAAcABwAEAAcA
CAAJAAkABgAEAAYABQACAAAA//////7//f/9//v/+//8//z//v/+//z/+//9//3//f/9
//v/+//7//v/+//6//v//P/5//r/+f/4//f/9v/2//b/+f/5//f/9//4//j/+P/4//r/
+v/5//n/+P/2//X/9P/1//f/+P/4//j/+v/6//j/+P/2//f/+//5//f/9//3//X/+v//
/wMADQAaACYANwBLAF0AaQBzAIYAmACfAKUApwCZAHkAUAAzAB8ADAD8//T/7//1//3/
///6//r/+//3//X/+f/7//n/9//5//n/9f/1//b/9v/1//P/8//z//H/8v/y//L/8//z
//T/+f/5//j/+P/4//X/9P/0//P/8v/y//L/8v/x//L/9f/2//b/9v/3//f/+P/5//n/
+v/4//f/9f/0//b/9v/3//f/9v/2//b/9v/0//P/8//y//P/9P/1//b/8//z//T/9P/2
//f/9//3//b/9f/0//P/9f/1//X/9f/3//j/+P/4//b/9f/1//b/+P/4//r/+v/5//n/
+P/4//j/+f/4//f/+P/5//j/+f/3//f/+P/4//j/9//3//b/9//4//r//P/6//v/+//7
//f/9//3//f/+f/5//j/9v/4//j/+f/5//f/9//4//j//P/+////AQD///3//f/+//7/
/f////7//////wEA//8AAAAAAAABAAMAAwADAAIAAgABAAEAAgACAAIAAAAAAP7//v/+
//7//v/9//3//f/9//7/////////AAABAAIA/v8AAAIAAgAAAAAAAAD+//z//v/8//z/
/P/8//3//f///wIABAAEAAEAAgABAAAAAwADAAIAAgAEAAQAAQABAAAAAQD+//3//v//
/wAAAQAAAAAAAQD+////AAABAAEAAQABAAEABAAAAAAAAAABAAEAAAAAAAAAAgACAAIA
AQD+//z/+//7//z//f/+/////P/9//z/+f/6//z//f/9/////v/+////AQABAAEAAQD/
//7//v/+//7//v/+//7//v/9//z//P/+//3//P/8//3//v/9//v//f/9//7//v//////
/////wEAAgACAAIAAwADAP3//v8AAAIABAAGAAoACgAKAAoACQAJAAsACwAIAAgACQAK
AAgABwACAAMAAQABAAEA/v/+/wAAAAD+//z/+//6//j/+v/7//z//f/8//r/+P/2//f/
+f/8/////P/7//r/+f/3//f/9v/0//X/9v/3//r/+v/6//n/+P/2//b/9//3//j/+f/7
//z/+P/2//b/9P/0//X/9v/2//b/9v/2//f/+f/4//j/+v/+//z/+v/4//n/9//x//H/
8f/t/+//+P///wUADwAcACoANwA3AEcAZwB7AIYAlAChAKkApwCXAHcAVAA5ACUAEgAC
APb/7//z//f/9f/0//j/+f/3//f/+//7//n/9//5//n/9//3//j/+P/1//P/8//z//P/
9P/0//T/8v/x//H/9f/1//T/9P/0//T/9P/1//X/9f/0//P/8v/x//L/9f/2//j/+P/5
//n/9//3//b/9v/1//X/9P/0//L/8v/z//P/8//0//X/9v/y//H/8f/w//P/9P/1//b/
9P/z//P/8v/z//X/9v/3//f/9//3//f/9//3//f/9//3//j/+P/4//j/9//3//j/+P/4
//r/+v/3//f/9v/2//f/+f/5//n/+v/7//r/+//6//n/+f/4//r/+f/5//j/+v/6//v/
/P/7//v/+v/5//j/+f/6//v//P/7//n/9v/4//j/+f/5//r/+//9//7//P/8//v/+//8
//v//P/+//////8CAAIA///9//3/+f/7//z//f////3//f/9//z//v/9//3//v/+//7/
/P/8//v/+v/5//j/+//7//z//f/7//r/+f/3//n/+v/7//z//P/+/wAAAAD///7//f/6
//v//v/9//7/+//6//r/+f/3//j/+P/2//j/+v/6//r/+P/3//X/9P/5//z//P////7/
///8//v/+//7//v/+//5//r//P/6//z//P/8//v//f/9//3/AAD9//z/+//7//v/+v/6
//r/+P/4//j/9//4//j/+f/7//n/+f/5//n/+v/9//7//f/7//z//P/7//v/+v/6//v/
+v/5//j/9//6//r/+//8//3//P/7//r//P/7//r/+v/4//f/9v/2//b/+P/4//f/+P/5
//v//P/5//n/+f/5//j/+P/3//b/9v/3//j/+f/5//v/+//7//n/+f/5//f/+f/5//r/
+v/6//v/+//5//j/9//3//b/9v/3//j/+f/6////+//y//T/9v/4//r/+P/4//j/+P/2
//b/9v/2//b/9v/2//b/+P/6//z//v/7//r/+f/4//j/+P/4//j/+f/6//v//P/7//r/
+f/4//b/9v/2//b/+P/4//j/+P/4//j/+P/4//f/9v/1//T/9f/2//f/+P/6//r/+v/6
//n/+P/3//b/9//4//n/+v/4//j/+P/4//n/+v/7//z/+f/4//f/9v/3//j/+f/6//r/
+v/6//r/+P/4//j/+P/2//b/9v/2//f/+P/5//r/+P/4//j/+P/2//b/9v/2//b/9v/2
//b/9//4//n/+v/8//z//P/8//7//v8AAAAA/v/8//v/+f/8//3//f/+//z//P/8//v/
+v/9//7///8CAAAA//8CAAUABAAEAAUAAwACAAEAAQAAAP/////+//7//v/8//v/+f/5
//n/+f/6//v//P/9//v/+P/3//b/9P/2//b/9v/1//T/9P/0//X/9f/z//P/9P/0//T/
9P/2//b/9f/1//f/9v/2//b/9v/3//f/9v/0//b/9v/0//D/8P/1//n/8//v//P/9f/3
//r/BQAPABEAGAAsAD0ARwBbAHEAgQCQAJ4AowCjAJkAfwBVADQAIwARAAIA+P/0//H/
8f/z//P/8v/y//P/8//z//P/9//3//X/9//3//L/8f/x//D/8f/v/+//7//x//L/8v/y
//D/7//v//P/8f/w//D/8P/w//D/8f/x//L/8v/y//L/7v/u//D/8P/v/+7/7v/t/+//
7//u/+7/8f/x//D/8P/x//L/9P/1//H/8P/v/+7/7//v//D/8P/y//L/8v/y//H/8f/y
//L/8v/z//P/8//y//H/8P/v//D/8f/y//P/8f/y//L/8v/y//H/8f/y//L/8v/0//T/
8//z//L/8v/x//P/8//z//T/9f/0//X/9P/z//P/8v/y//H/8f/w/+7/7v/v//D/8v/1
//f/+f/2//X/9P/z//X/9f/0//L/8//0//b/9//2//X/9f/0//P/9P/0//X/9//1//X/
9v/5//v/AAACAP3/+//7//f/9//4//n/+//9//3//f/8//r/+f/5//r/+v/6//j/+P/2
//b/9v/2//b/9f/1//X/9v/4//r/+//4//j/+P/4//b/+P/6//r/+P/4//j/9v/4//r/
+P/4//b/9v/3//f/9//4//j/9v/2//j/+P/4//n/+f/4//j/+P/4//X/9f/3//v/+//9
//v/+//7//v/+f/6//z/+v/6//r/+v/5//j/9//2//j/9//4//n/+//5//j/+P/4//j/
+P/4/w==
         </WaveFormData>
      </LeadData>
      <LeadData>
         <LeadByteCountTotal>10000</LeadByteCountTotal>
         <LeadTimeOffset>0</LeadTimeOffset>
         <LeadSampleCountTotal>5000</LeadSampleCountTotal>
         <LeadAmplitudeUnitsPerBit>4.88</LeadAmplitudeUnitsPerBit>
         <LeadAmplitudeUnits>��V</LeadAmplitudeUnits>
         <LeadHighLimit>2147483647</LeadHighLimit>
         <LeadLowLimit>268435456</LeadLowLimit>
         <LeadID>II</LeadID>
         <LeadOffsetFirstSample>0</LeadOffsetFirstSample>
         <FirstSampleBaseline>0</FirstSampleBaseline>
         <LeadSampleSize>2</LeadSampleSize>
         <LeadOff>FALSE</LeadOff>
         <BaselineSway>FALSE</BaselineSway>
         <ExcessiveACNoise>FALSE</ExcessiveACNoise>
         <MuscleNoise>FALSE</MuscleNoise>
         <LeadDataCRC32>3033834875</LeadDataCRC32>
         <WaveFormData>
9P/0//T/9P/1//b/9//4//j/+P/4//j//P/+/wAAAgAAAAAAAAAAAAIABAAEAAQABwAH
AAcACAAHAAYABQAEAAQAAwADAAQAAQD///3/+//6//j/+v/6//r/+v/6//n/9//2//P/
8v/0//T/9f/1//X/8//z//L/8v/y//H/8f/w/+7/7f/q/+z/7f/t/+7/8v/y//H/8P/w
//D/8P/w/+//7v/u/+7/7f/t/+3/7v/u/+7/7v/w/+7/7v/v//L/8f/v/+z/6v/t/+//
8P/y//L/8f/1//n/+//v/+v/9P/4//n/BAAMAAwADgAVACAAMABDAFUAZwB8AIsAjAB/
AHMAYABGAC8AIAAPAP7/9f/y//D/9P/5//P/6//y//j/9v/y/+7/7v/v//H/8v/v/+7/
7v/u//D/8P/w/+//7f/t/+z/6//r/+z/7P/t/+3/7P/s/+z/7v/u/+7/7//t/+7/7v/u
/+3/7f/u/+7/7v/u/+//7//w//D/8P/w//D/8P/v/+7/8P/w//D/8P/y//L/8v/x//H/
8f/x//L/8P/x//H/8P/w//D/8f/x//H/8v/z//P/9P/3//b/9//2//X/9P/1//T/9P/0
//T/9v/2//b/+P/3//f/+f/7//z//f/+////AAACAAEAAAD+//7//////wEAAQADAAMA
AQACAAMAAwAFAAcABwAGAAgACAAIAAkACQAJAAkACQAIAAkACAAHAAkACAAIAAgACAAI
AAgACAAKAAsADAANAAsABwAFAAMABAAEAAUABgAGAAYABgAEAAMAAgAAAP3/+//7//r/
+f/5//j/+P/4//n/+f/6//v/+//7//v/+//7//j/9//3//X/9v/3//f/9f/0//T/8//y
//L/9f/3//X/9v/3//j/9v/2//b/9//1//b/9v/1//T/9f/3//j/+P/5//n/+f/7//v/
+v/6//n/+f/3//f/+f/5//n/+v/7//v/+//7//v/+//7//v/+f/4//j/+P/7//z//v//
//z/+v/5//n/+v/7//r/+//7//v/+//7//r/+f/4//f/+f/4//j/+f/7//v/+v/5//v/
/P/8//z//P/7//v//P/5//j/9//2//f/9v/3//j/+P/5//n/+f/3//b/9v/2//j/9//2
//b/9//4//j/9//5//n/+f/6//j/9//3//f/9//3//f/9//2//b/9v/2//j/+f/7//z/
+v/6//r/+f/3//j/+P/4//b/9v/2//b/9//4//n/+f/4//f/9v/1//X/9//5//r/+v/6
//r/+v/5//j/9//2//j/+P/4//j/+P/4//j/+P/4//j/+P/4//f/9v/1//T/9v/4//r/
/P/7//r/+f/4//j/+P/4//j/+v/6//r/+v/8//7/AAACAAIAAgACAAIABAAEAAQABAAG
AAgACAAIAAoACwAMAA4ADAAMAAwADAANAA0ADgAQAA4ADQAMAAsABgAEAAYABgACAAIA
AgABAAIAAgAAAAAA/f/8//z/+//+//3//v/+//3//P/6//n/+//6//r/+P/6//v/+//8
//3//P/6//j/+P/4//j/+P/4//j/+f/6//v/+//7//z//P/8//z//v/6//j/9//4//v/
+//6//r/+//7//r/+v/8//3//f///wUA///z//j/AgAFAAgAEAAWABoAIQAsADoASQBX
AGUAfgCbAKIAlQCJAHoAYABFADIAIQAQAAcABAAAAPz///8BAAEAAAD8//r//P/8//r/
+f/5//j/+v/6//v//P/4//b/9P/x//T/9f/1//X/8//0//T/9f/1//T/9P/0//T/9P/0
//X/9f/2//b/9v/1//X/9v/2//T/9P/1//X/9v/2//b/9v/2//b/9f/0//X/9v/3//j/
9f/0//P/8f/0//X/9v/4//f/9//2//T/9v/2//f/9//2//b/9v/1//f/+//7//3//P/7
//r/+//6//r/+v/6//r/+v/6//z//f/9////AQABAAEAAQABAAEABAAEAAQABQAGAAgA
CQAGAAUABgAFAAcACAAJAAkABwAJAAkACAAJAAoACwANAA0ADQANAA0ADQAPAA8ADwAN
AAwADAAMAAwADAAMAAwADwAPAA8ADwAPAA0ADQANAA0ADAAMAAwACgAKAAoACAAHAAYA
BAABAAMAAwACAAEAAwACAAIAAgD///3//P/7//v/+//7//v//P/6//r/+//5//r/+//7
//v/+v/6//n/+P/4//v//f/6//r/+v/6//z//P/8//3//f/+//7//f/9//3//v/+//z/
/f/9//3///////7//v/9//3/+//7//3//f/9//7//////////////////////////v/+
//7//v/+///////9//z//P/9///////9//3//f/9//3//f/7//v/+//7//3//P/8//3/
//////7//f/8//z/+//6//r/+f/5//r//P/8//z//P/6//j/+P/4//r/+//7//v/+f/4
//j/+P/5//n/+f/6//r/+v/5//f/+v/7//z//v/7//n/+P/3//n/+f/5//n/+v/6//r/
+v/8//3///8AAAEAAgADAAMABQAGAAYABgAEAAgABgAGAAYABgAIAAgACAAJAAoACwAN
AA4ADQAMAAsACQAGAAQAAwACAAEAAAD///z//P/+//7//P/6//r/+f/4//r/+P/4//j/
9v/3//f/9//3//f/9v/2//X/8//y//H/8//0//P/9P/y//H/8f/y//X/9f/1//b/9v/2
//b/9f/y//L/8v/z//P/8//0//T/9f/2//n/9//z//L/8//z//P/8v/y//P/9f/0//T/
9P/3//f/9//3//f/9//6/wAABQAIAA4AEgAUAB0AKgA4AEMATwBlAIAAkwCWAIsAeQBo
AFQAMwAUAAcAAgD5//b/9v/4//n/+f/3//T/9P/0//T/9P/z//P/9P/0//P/8v/y//L/
8v/y//L/8f/v/+//7v/t/+3/7v/u/+//8f/w//D/8P/y//L/8v/z//P/9P/0//T/8v/x
//H/8P/v//D/8v/z//H/8P/v/+7/8P/y//P/9P/y//L/8v/y//L/8v/y//H/8//z//P/
9P/0//X/9f/0//P/8v/y//H/9P/2//j/+f/3//n/9//3//f/9//3//n/+v/6//r/+v/4
//j/+P/6//3//f///wEA/v/9//z/+////wIAAgACAAQABAAFAAUABQAFAAcABwAGAAYA
BgAFAAYACQAKAAoACgAKAAoACwAJAAkACQAJAAkACwALAAsACQAIAAgACAAJAAoACwAM
AA0ADQANAA0ACgAHAAYABQAFAAQABAAEAAIAAgACAAAA/v/+//3/+//8//3//f/9//3/
/P/8//z/+v/5//n/+f/6//v//P/9//n/9P/x/+//8f/0//f/+f/4//b/9f/z//T/9P/3
//n/9//4//n/+v/5//j/9//3//r//P/9//3/+f/5//r/+v/4//n/+f/5//n/+f/4//j/
+f/5//f/9//4//n/+v/8//z/+//6//n/9//3//f/9//6//r/+//8//v/+v/6//n/+P/2
//X/9f/2//f/9v/3//f/9//3//f/9f/1//X/9f/4//j/+f/7//v/+//6//n/9v/2//X/
9P/2//X/9f/2//f/+P/5//r/+v/4//j/+P/3//f/9v/1//X/9P/0//T/9v/1//T/9P/5
//r/+v/5//b/9f/0//T/9v/1//X/9f/3//f/9//3//j/+P/4//j/9//3//j/+P/3//b/
9f/z//X/9v/2//b/9v/2//b/9v/2//b/9v/1//b/9//4//n/9f/9//3/9v/2//b/9v/2
//f/+P/5//r/+f/4//f/9v/2//b/9v/2//X/9P/z//L/9P/0//T/9P/1//b/9//4//j/
+P/4//j/9v/2//b/9v/0//T/9P/0//b/9v/2//b/9//4//n/+v/3//b/9f/0//X/9v/3
//j/+f/6//v//P/6//j/9v/0//X/9v/3//j/9v/2//b/9v/4//j/+P/4//b/9v/2//b/
9P/0//T/9P/3//j/+f/6//r/+v/6//r/+P/4//j/+P/4//j/+P/4//f/9v/1//T/9f/2
//f/+P/4//j/+P/4//j/+P/4//j/+P/4//j/+P/6//r/+v/6//n/+P/3//b/+P/6//r/
+v/5//n/+f/6//r/+v/6//r//f/9//7/AAAEAAUABgAHAAMAAAABAAAA/v/+//7//f/9
//7//f/+////AAACAAMAAAD9//z/+v/4//j/9//3//r/+v/7//r/+v/7//v//P/+//7/
/f/8//z//P/8//z/+P/2//X/9P/2//f/+P/6//r/+v/6//z/+v/6//v//v/9//3//P/8
//v/+//6//r//v////v/+//7//n/+f/6//z/AwAQABoAIAAiACcAMgBAAFEAZQB5AIgA
kwCgAJsAhwB2AGIASwA2ACkAGgAPAAoABgAGAAcABwAHAAYAAgD+//z//v/7//v//P/8
//3//P/8//z//P/8//z/+//5//n/+P/3//X/9v/2//f/+P/4//n/+v/4//j/+P/5//v/
/P/8//z/+f/5//r/+v/6//r/+//7//r/+v/6//r/+f/6//r/+v/6//r/+v/6//r/+v/6
//n/+f/5//n/+v/6//v/+//6//z//P/9//3/+//6//n/9//4//v/+v/7//v/+//7//3/
/v/+//7//v/+//7//v8AAAEAAQADAAUAAQABAAEAAQAFAAgACAAIAAYABgAHAAcACQAJ
AAsACwAJAAoACwALAAoACwAKAAgACgAKAAoACwANAA0ADQANAAsADQANAA0ADQAMAAwA
DAAOAA4ADgAOAA8ADwAPAA8ADQALAAsACwANAAwADAAMAAoACgAKAAgACgAKAAkABwAH
AAcABgAFAAQAAgABAAAAAgABAAEAAQABAAEAAQABAAMAAAD//////f/+///////9//z/
/P/7//z//P///wEA/v/+//7//v/8//z//P/9//3//v/+//3//f/9//7//v8AAAEAAQAB
AAMAAwACAAIAAwADAAEAAQD///////8AAAMAAwADAAMAAwADAAMAAwADAAIAAgACAAAA
AAABAAEAAgACAAMABQADAAMAAQABAAEAAQABAAEAAQABAAEAAQABAAAAAAABAP/////+
//3///8AAAAAAAD9//v/+v/6//3//v///wAA///8//v/+v/7//3//v///////v/+//7/
/P/7//r/+v/9//7//v/9//v/+//7//z//P/7//v/+//5//n/+f/5//r/+v/6//r//f/9
//7//v/8//z//P/7//z//v///wAAAQACAAMABAAFAAYABwAHAAkACwAMAAoACgAKAAoA
DAAMAAwADQAPAA8AEAAQAA8ADgANAAsACAAGAAUABAADAAIAAQD+//7/AAAAAP7//P/8
//v/+v/8//r/+v/6//z//f/9//3/+f/3//T/8v/z//P/9P/1//b/9v/0//T/9f/1//b/
+P/4//f/9v/2//b/9v/2//X/8v/y//L/8//1//X/9v/2//T/9P/2//P/9P/0//b/9//1
//T/9P/1//v//v/0/+z/9f/7//f/9f/5//f/+P/8/wMACAAOABQAFgAZACIAMgBDAFMA
ZQB4AIsAlgCXAIkAdABcAEMALgAdAAwA///6//z//v/7//v////+//r/+P/4//b/8//z
//T/9P/0//T/9f/2//P/8v/x/+//8P/x//H/8f/v//D/8P/x//P/8v/y//L/9P/0//T/
9f/z//T/9P/0//P/8//0//T/8v/y//P/8//y//L/8v/y//P/9P/0//T/9P/0//T/9P/2
//b/9v/1//X/9f/1//b/9P/1//X/9P/2//b/9//3//f/+P/5//n/+P/5//b/9f/3//f/
9//5//z//P/8//z//P/8//z//v/9//3///8BAAEAAQABAAEAAwAGAAYABgAEAAQABQAF
AAcABwAJAAkABwAIAAkACQAJAAsACwAKAAsADAANAA8ADQANAA0ADQANAA8ADwAPAA8A
DgAOAA4ADgAOAA4ADgANAA0ADQANABAADwAQABEADgAKAAcABAAEAAYACAAIAAYABgAF
AAMAAwADAAIAAQADAAIAAgACAAAA/////////f/9//3//f////z/+//7//v//P/9//3/
+//6//r/+f/5//r//v8BAPz//P/8//z//P/8//z//f/7//z//P/7//n/+f/6//r/+//9
//7///8BAAEAAAAAAP/////9//3//f/9//3//v///////////wEAAQABAAEAAAD+//3/
/P/+//7///////3//P/8//3//f/9//v/+//7//v/+//7//7///8AAAEAAAD+//3//f//
/////v/9//r/+v/5//j/+P/3//f/+P/5//r/+//8//z/+v/6//r//P/9//3//f/8//r/
+f/4//f/9f/z//L/9//4//j/9//1//X/9f/2//n/+f/6//v/+f/5//n/+f/3//b/9f/0
//b/9//5//r/+P/4//j/9//1//b/9v/2//f/+P/5//r/+v/6//r/+f/2//X/9P/z////
+//3//r/+P/4//j/+P/6//r/+v/6//r/+v/6//r/+P/4//j/+P/6//r/+v/6//z//P/8
//z/+f/4//f/9v/3//j/+f/6//n/+P/3//b/9v/2//b/9v/6//z//v8AAP7//P/6//j/
+P/4//j/+P/6//r/+v/6//j/+P/4//j/+v/6//r/+v/4//j/+P/4//r/+v/6//r/+P/4
//j/+P/2//b/9v/2//f/+P/5//r/+v/6//r/+v/8//z//P/8//v/+v/5//j/9v/2//b/
9v/4//j/+P/4//r/+v/6//r/+f/4//f/9v/0//T/9P/0//X/9v/3//j/+v/6//r/+v/6
//r/+v/6//j/+P/4//j/9v/2//b/9v/5//z//f/+/////////wAAAgACAAIAAgADAAMA
BAAGAAcABwAHAAcAAgAAAAIAAgAAAAAAAAD///7//v/8//z//v/+///////8//n/+P/2
//f/+P/4//n/+v/6//v/+v/3//f/9v/2//r/+v/5//j/9v/2//b/9v/z//L/8v/y//T/
9f/2//j/9v/2//b/+P/2//b/9//6//r/+f/3//b/9v/1//P/8v/6//////8BAAMA+//v
//b/AAADAAgAEgAWABgAIwA2AEYAUwBfAHUAjgCbAJgAjwB/AGYASAAzACQADwACAP//
AAD+//7//////////v/0/+z/8v/6//f/9//4//j/9//2//b/9v/0//T/9P/z//X/9f/0
//P/8//0//T/9f/3//b/9v/2//T/9P/0//X/9f/2//b/9v/y//H/8f/w/+//8P/y//P/
8P/w//D/8P/z//T/9P/0//T/9P/0//T/8//y//H/7//x//H/8f/y//P/9f/2//b/9f/0
//T/8//1//b/9//3//n/+//5//n/+f/5//n/+//8//z//P/8//n/+P/3//j/+//7//3/
///+////AAABAAIABAADAAIAAgACAAMAAwAFAAUABwAHAAkACgALAAsACQALAAsACgAI
AAgACAAJAAsACwALAAsACwANAA0ADQALAAoACgAKAAwADAAMAAwADQANAA0ADQALAAkA
CQAJAAsACgAKAAoACQAKAAsACgAKAAoACQAHAAcABwAGAAUAAwACAAIAAgAAAP//////
/wEAAQABAAEAAwAAAP///////wAAAQABAAEAAAAAAP///f/8//7////9//7///8AAAAA
AAAAAAEAAwAEAAQAAwABAAEAAgACAAEAAQAAAP//AwADAAIAAgADAAMAAQABAAMAAwAD
AAQAAwADAAMAAwADAAMAAwADAAEAAAAAAAAAAgACAAMAAwADAAIAAgADAAQABQAEAAUA
AwABAP///f/+////AAABAAMAAgACAAMAAAD///3/+//9//7//v/+//////8AAAIAAQAA
AP///v/8//r/+v/6//j/+f/5//n//f/+/wAAAgAEAAMAAgACAAcACAAIAAcACQAJAAkA
CgAKAAkACQAKAAwADAAMAAwAEAAQABAAEQARABEAEgASAA4ADAAKAAcAAwACAAIAAgAD
AAIAAQD+//7/AAAAAP7//v/+//3//P/4//T/8v/w//T/9//5//v/9//3//b/9v/4//f/
9//3//T/9P/y//L/8//z//T/9v/4//f/9v/2//j/+P/4//f/9f/0//P/8//x//H/8v/y
//X/9v/5//f/9v/2//j/+f/3//b/9v/3//n/9P/4//z/+//5//n/9f/1//f//P8AAPv/
AAAOABgAGAAdACoAOgBNAF8AcQCGAJsAogCZAIkAdABYAEEAMgAjABIABwAEAAIA/v/7
//n/+//+//j/8v/4//7/+//5//j/9v/z//L/8v/y//T/9P/0//P/8v/x/+//7f/v//D/
8P/x//P/8v/y//L/8P/w//D/8f/v//D/8P/w//D/8f/z//T/8v/y//P/8//x//D/7//u
//H/8v/y//L/8v/y//L/8v/0//T/9P/z//P/8//z//T/8v/z//P/8v/y//L/8//z//X/
9v/3//f/9f/3//X/9f/3//f/9//5//n/+P/3//b/+P/6//z/AAAAAP//AAABAP3//f/9
//3/AgAGAAcACAAFAAQABAADAAQABQAIAAkACQAKAAsACwAJAAsACwAKAAsADAANAA8A
DgANAAwACwAJAAsACwALAAwADAANAA4ADAAMAAwADAAPAA8ADwAPAA8ADQANAA0ADQAM
AAwADAAKAAoACgAIAAYABgAFAAMAAQABAAAA//8BAAAAAAAAAAAA////////////////
//////z/+//7//z//v8AAAEA///+//7//f/8//z///8BAPz//P/8//z//P/8//z//f//
/wAAAAD///v/+//8//z/+v/7//v/+//9//3//P/8//3//f/7//v//v///wAAAgAAAP//
/v/9/////////////f/8//z//P/8//z//f/9//3//P/8//3//f/9//v/+//9//3//f/9
/////////////v/8//v/+//9//3//P/7//v//P/8//z/+//5//j/+P/7//z//f/+//z/
+v/6//r//P/9//3//f/7//r/+v/6//r/+f/4//j/+f/6//r/+f/5//n/+f/6//z/+//7
//v/+//7//v/+//7//r/+f/4//v/+//8//z/+v/6//r/+f/5//r/+v/6//r/+v/6//r/
+P/4//j/9//5//n/+f/5//P/+f/5//r/+v/6//r/+v/8//z//P/8//n/+P/3//b/+P/6
//z//v/8//z//P/8//r/+v/6//r/+P/4//j/+P/4//j/+P/4//j/+P/4//j/+P/4//j/
+P/4//j/+P/4//j/+P/4//j/+v/6//r/+v/6//r/+v/6//r/+v/6//r/+v/6//r/+v/8
//7/AAACAAQABAAEAAQABAAEAAYABgAEAAUABQAFAAcACAAJAAoADQANAAwADAALAAoA
CAAGAAcABAACAAQAAwAAAP///v/9//z//P/6//n/+P/3//f/+P/5//j/+f/4//j/+P/3
//X/9f/0//T/9P/0//X/9f/0//b/9v/1//L/8v/y//L/8//z//P/9P/y//P/8//z//b/
9v/2//b/9//z//H/8P/0//X/9f/0//T/9f/1//T/9P/y//P/9//7//n/+//5//b/+P/9
/wIACAAQABQAGQAoADoARwBLAF8AegCPAJYAlQCHAHIAVgA5ACIAEQACAPX/8v/4//7/
/f/9//3//P/2//L/9P/2//P/8//0//T/8//y//L/8v/w//D/8P/v//H/8f/w/+//7//w
//D/8f/z//L/8v/y/+//7v/t/+3/7f/u/+7/7v/w//H/8//0//D/8P/x//H/8f/y//P/
9P/0//T/8//y//T/9P/0//T/8v/y//L/8f/x//H/8f/y//T/9f/1//T/8v/y//P/8//x
//L/8//z//X/9//1//X/9f/1//X/9//5//r/+//8//z//P/8//7//////wEAAwABAAEA
AQABAAAAAgABAAAAAAAAAAEAAQADAAMABQAFAAUABgAHAAcABwAJAAkACAAIAAgACAAJ
AAsACwALAAsACwANAA0ADQAPAA4ADgAOAAwADAAMAAwADQANAA0ADQALAAkACQAJAAoA
CgALAAwACAAIAAgABgAIAAgABwAFAAcABwAGAAUAAwACAAIAAgAAAP////////3//f/9
//3////8//v/+//9//7//////////v/+//3//v/+/wEAAwD+//7//v/+//z//P/8//3/
+//8//z/+//8//3///8AAP/////+//3/AAABAAEAAgAFAAUAAwADAAAA///+//7/AAAB
AAIAAwABAAEAAQABAAMAAgACAAIAAgACAAMAAwABAAAAAAABAAEAAQD/////AQABAAEA
AQAAAP///v/9//7//v///wEAAAD///3/+//9//7//v/+//7//f/9//7//v/+//7//v/+
//z//P/8//3///8AAAEAAAD+//3//P/6//n/+P/4//3//v/+//3//v///wAAAgADAAMA
BAAFAAYABwAIAAkACAAIAAQABgAJAAoACwAMAA4ADgAOAA8ADQANAA4ADgANAAwACwAJ
AAUABAAEAAQAAgAAAP7/+v/7//7////+//3//P/6//j/+v/4//j/+P/1//X/9P/z//X/
9//4//r/+P/3//f/9//0//T/8v/y//T/9f/3//r/+P/3//b/9v/0//T/9P/z//X/9v/3
//n/9v/1//X/9P/0//T/9v/z//T/9P/2//f/9//2//b/9//7//z/+v/6//v/+//3//X/
9//3//r//P///wIACAASABgAHwAeACoASQBdAGUAegCPAJgAkwCHAHYAXABDAC4AHQAK
AP3/+v8AAAQAAQABAAMA/v/2//b/9v/0//X/9f/2//b/9//2//b/9v/1//T/8//x//P/
8//y//H/8f/y//L/8//x//D/8P/w//D/8P/w//H/8f/y//L/8v/z//P/9P/0//H/8P/w
/+//7//w//H/8v/z//T/9P/0//L/8v/y//L/8//0//X/9f/0//P/8v/y//L/8//z//L/
9P/0//X/9f/3//j/+f/5//j/+f/2//X/9//3//f/+f/6//r/+v/6//r/+v/6//z/////
/wEAAwAAAP///v/9/wEABAAEAAQABgAGAAcABwAGAAUABgAFAAcACAAJAAkACwANAA0A
DAALAAoACQAJAAsACwALAAsADQAPAA8ADwAOAAwACwAKAAsADAANAA4ADwAPAA8ADwAN
AAsACwALAAsACgAKAAoABgAGAAYABAAEAAQAAwABAAEAAQAAAP/////+//7//v8AAP//
//////3//f/9//3////+////AQD///7//f/7//3//P/8//v//P/8////AQD9//z/+//6
//3//v///wEA///+//z/+f/3//f/+P/4//n/+//8//3//v/9//v/+v/8//3//P/9//v/
+//7//z//f/9//3//f////////////3//P/8//z//f/+/wAAAQD///7//v/////////9
//3/+//7//v/+//9//3//f/9//3//P/8//3//v/////////9//7//v/+/wAA/////wAA
/f/8//v/+v/7//r/+//8//z//f/9//3//f/8//z//P/8//v/+v/6//3//v/+//3/+//7
//v//P/6//n/+f/5//n/+f/5//n/+//8//3//v/+//3//f/8//z//P/8//v/+//8//z/
/P/8//z//P/8//z//P/8//v/+//7//v/+/8BAAUA///0//X/9v/3//j/+v/6//r/+v/6
//r/+v/6//r/+v/6//r//f/+////AAD///7//f/8//r/+v/6//r/+//8//3//v/8//z/
/P/8//r/+v/6//r/+v/6//r/+v/6//r/+v/6//z//P/8//z/+v/6//r/+v/8//z//P/8
//r/+v/6//r/+v/6//r/+v/6//r/+v/6//v//P/9//7//f/8//v/+v/6//r/+v/6//j/
+P/4//j/+v/6//r/+v/6//r/+v/6//r/+v/6//r/+v/6//r/+v/6//r/+v/6//r/+v/6
//r/+//8//3//v/8//z//P/8////AAADAAQAAQABAAAA//8DAAQABQAGAAkACQAIAAgA
CgAKAAkACAAHAAQAAgAEAAUABAAFAAYABQAEAAQAAgABAAAA//////3//f/7//v/+//8
//3//f/9//3//P/8//n/+P/4//f/9v/4//j/9//4//j/+P/4//j/9//2//b/9v/3//f/
9//4//j/+P/4//r/9//2//b/+P/5//n/+P/2//f/9//2//D/8v/5////+//3//v/+//6
//7/CQAQAA4AEAAcACUALgBAAFMAXwBzAIwAmwCaAJEAfQBiAEgAMwAgABEABgD///z/
+v/6//v/+//9//r/9P/0//b/9v/3//f/+P/4//X/9P/0//T/9v/2//b/9f/1//X/9P/z
//P/9P/0//X/9f/0//T/9P/0//T/9P/1//X/9v/2//b/8//z//T/9P/w//D/8f/x//L/
8v/y//L/8f/y//L/8v/z//T/9f/2//T/9P/0//P/9f/1//X/9v/2//f/9//2//b/9v/3
//f/9//4//n/+f/4//n/9v/1//b/9//4//v//P/8//z//P/6//r/+v/8//3//f///wEA
//////////8BAAQABAAEAAUABgAIAAkABgAFAAYABQAGAAgACgALAAkACwALAAoADAAM
AAwADQANAA0ADQANAAsADQANAA0ADwAOAA4ADgAOAA4ADgAOAA0ADQANAA0ADwANAA0A
DQAPABAAEgAUABAADgAMAAgACgAKAAkABwAHAAcABgAFAAUABAAEAAQAAgABAAEAAQAB
AAEAAQABAAMAAAD/////AQACAAMAAwACAAAA///9//7//v8BAAMAAAAAAAAAAAACAAIA
AgADAAIAAgABAP//AAABAAMABAADAAMAAgABAAQABQAFAAYABQAFAAMAAwADAAMAAwAE
AAQAAwACAAEAAQABAAEAAQADAAIAAgACAAAAAAABAAEAAgACAAMABQADAAMAAQABAAMA
AwAFAA==
         </WaveFormData>
      </LeadData>
      <LeadData>
         <LeadByteCountTotal>10000</LeadByteCountTotal>
         <LeadTimeOffset>0</LeadTimeOffset>
         <LeadSampleCountTotal>5000</LeadSampleCountTotal>
         <LeadAmplitudeUnitsPerBit>4.88</LeadAmplitudeUnitsPerBit>
         <LeadAmplitudeUnits>��V</LeadAmplitudeUnits>
         <LeadHighLimit>2147483647</LeadHighLimit>
         <LeadLowLimit>268435456</LeadLowLimit>
         <LeadID>V1</LeadID>
         <LeadOffsetFirstSample>0</LeadOffsetFirstSample>
         <FirstSampleBaseline>0</FirstSampleBaseline>
         <LeadSampleSize>2</LeadSampleSize>
         <LeadOff>FALSE</LeadOff>
         <BaselineSway>FALSE</BaselineSway>
         <ExcessiveACNoise>FALSE</ExcessiveACNoise>
         <MuscleNoise>FALSE</MuscleNoise>
         <LeadDataCRC32>3195751958</LeadDataCRC32>
         <WaveFormData>
AAAAAAAAAAADAAQABQAGAAYABgAGAAYABwAIAAkACgAJAAgABwAGAAQAAwACAAAA/v/+
//7//P/8//z/+//7//r/+v/6//n/+f/5//r/+v/6//v//P/9//7//////wAA//////7/
/v/+//3//f/9//v//P/9//3//f/9//3//f////7//v/+////////////AQABAAEAAQAB
AAEAAQABAAEAAQABAAEAAQABAAEAAQD/////AAAAAAEAAQABAAEA//////////8AAAEA
AgADAAQAAwAFAAkADgAQABQAGgAZABQADwAKAAIA+//z/+P/yf+w/5v/jP+B/3P/Yf9U
/1P/Xv9v/3r/hv+a/63/vP/K/9f/3f/n/+//+P/+/wIABQAHAAsACwALAAsACgAIAAkA
CgAKAAoACgAMAAwACwAKAAkACAALAAsACgAKAAwADAANAA0ADQAMAAwADQANAA0ADgAO
AA4ADgAOAA8ADQANAA0ADAALAAsADAAMAAwADAANAA0ACwALAAsACwAMAA4ADwAQABAA
EQARABEADwAQABAAEAAOAA4ADgAOAA4ADgAOAA8AEQARABEAEQAQABEAEQASABQAFAAU
ABQAEwATABMAEwAVABYAFgAWABYAFwAYABgAGAAXABcAFgAXABkAGQAaAB0AHQAeAB8A
HQAeACEAIQAgAB8AHgAeACAAIAAhACEAIAAfAB4AHQAgACEAIgAjACEAIQAfAB4AHQAc
ABoAGAAYABcAFgAUABAADwANAAsACQAJAAkABwAIAAgACAAHAAMAAgACAAIAAgAAAP//
/////////v/+/wAAAAD//////P/6//z//P///////v/+////AAABAAIA///+/////v8A
AP///v/+/wAAAAACAAIAAAD///7//v/9//3//f/9/////////////////////v8AAAAA
////////AAABAAEAAQABAAAAAAD///7//f/8//7///8AAAEAAQAAAP///v8BAAEAAQAB
AP///v/+//7//P/8//z//f/9//3//P/8//z//P/8//z//P/7//v/+//8//z//P/9//v/
+f/5//n/+v/5//r//P/7//n/+P/5//v//P/9//7//v/9//3//f/7//v/+//7//v/+//7
//3//f/9//v/+//6//r/+v/6//z//P/8//z/+//6//n/+P/6//n/+f/5//v/+//7//r/
9//3//f/9//5//r/+//8//n/+P/4//f/+f/6//v//P/6//r/+v/6//r/+f/4//r/+v/6
//r/+v/4//j/+P/4//r/+v/6//r//P/8//z//P/5//j/9//2//b/9v/2//b/9//4//n/
+v/8//z//P/8//r/+v/6//r/+P/4//j/+P/5//r/+//8////AAABAAIAAQAAAP///v//
///////+//7//v/+//z/+f/4//b/9f/0//T/9P/z//P/8//0//T/8v/z//T/9f/3//f/
9v/2//n/+f/4//j/9v/1//X/9f/z//T/9f/1//f/9//3//f/9f/0//T/9P/1//X/9f/1
//b/9//4//n/+//7//v/+//5//n/+f/5//n/+f/5//n/+f/5//r/+v/5//n/+f/5//n/
+f/5//n/+f/5//n/+f/6//v//f8BAAgADAAOABAADwAIAAEA/P/4//P/7//j/8v/sv+b
/4r/e/9v/1//UP9N/1j/Zf9y/3z/iv+b/6r/uv/F/8//2//n/+7/9P/4//3///8BAAMA
AwADAAIAAAABAAIAAgAEAAQABgAGAAYABgAGAAYABwAHAAYABgAGAAYABwAHAAUABAAE
AAUABwAHAAgACAAIAAgACAAJAAcABwAHAAYABwAHAAgACAAIAAgACQAJAAkACQAJAAkA
CQAKAAoACgAKAAsACwALAAsADAAMAAwADAAMAAwADAAKAAoACgALAAwADQAOAA8ADgAP
AA8AEAAQABAAEAAQABEAEQARABEAEQASABIAEgASABMAFAAUABUAFQAWABYAFwAZABkA
GgAYABcAFwAXABcAGAAbABsAHQAdAB0AHgAeAB4AHwAfAB8AHwAfAB8AHQAdAB0AHQAe
AB8AHgAeAB4AHgAdABwAGgAZABgAFgAUABMAEQAPAAsACwALAAkACAAIAAgABwAFAAQA
BAAEAAQAAgABAAEAAQABAAAAAAAAAAAA/////wAA/v8AAAAAAQABAAAAAAD+//7//v/+
/wAAAAACAAIAAAD///7//v8AAAAAAgACAAQAAwACAAIAAQABAAEAAQABAAEAAQABAP//
//////7/AAAAAP////8BAAIAAwADAAEAAQAAAAAAAAAAAAAAAAD//////////wIAAgAC
AAIAAQABAAEAAQABAAAAAAAAAAAAAAAAAAEAAQABAAAAAAAAAAAAAAAAAAAA////////
/v/+//7///////3//f/9//7//f/+/wAAAAD/////AQAAAAAAAAAAAAAA/////////f/9
//3//f////////8BAP/////9//3///8AAAEAAgABAAAA///+/wAAAAAAAAAA/v/9//3/
/f8AAAEAAgACAAIAAwAEAAUABAAEAAQABAAEAAYABAAEAAQABAAAAP7/+//6//r/+v/4
//j/+P/3//f/+P/4//j/9//3//n/+v/6//r//f/+///////+//z/+//7//v/+v/6//r/
+v/7//z//f/8//3//f/9//3//f/9//3//v/+//7/////////////////////////////
//////////////////////////////8AAAAA///+//3//P/7//3//f/9//3//f/9//3/
/v8DAAUACQAOABQAGAAaABcAEAAHAAIA/P/1/+//4//J/6r/l/+I/33/b/9d/1L/T/9e
/3H/dv9+/5T/q/+6/8j/0//b/+f/8f/4//z/AAADAAUABwAJAAkACQAIAAoACwAMAAwA
CgAKAAwADAAKAAoACgAKAAkACQAIAAgACQAKAAwADQALAAoACgALAAwADQAPABAADQAM
AAsACwAJAAkACQAIAAoACwANAA4ADQAMAAwACwAMAA0ADgAPAA0ADgAOAA4ADgAPAA8A
DwAPABAAEAAQAA4ADgAOAA4AEAAQABAAEQATABMAEwATABQAFQAVABYAFgAWABYAFgAV
ABUAFQAVABUAFgAWABYAFgAXABgAGAAXABcAGAAYABcAGQAZABoAHQAdAB4AHwAdAB4A
IQAhACEAIQAhACIAIAAgACEAIQAjACMAIwAjACEAIQAhACEAHwAfAB0AHAAcABwAGwAa
ABYAFQAUABIAEgARAA8ADQAJAAkACQAHAAYABgAGAAUAAQAAAAAAAAABAAAAAAABAP//
///+//7/AAAAAP////8AAP7/AAAAAAAA///9//z//v/+//7//v/+//7/AAAAAAAA///+
//7/AAAAAAIAAgACAAEAAAAAAAEAAQABAAEA///////////////////+/wAAAAD/////
//8AAAEAAQABAAEAAAAAAAIAAgACAAIA///////////+//7//v/+//3//f/9//3//f/8
//z//P/9//7///8BAAIAAQD///7//P/8//z//P/+//3//f/9//7//v/+////AQD/////
///+//v/+v/6//r/+f/5//v//P/8//z//P/6//n/+f/5//v/+//7//v/+//7//v//f/9
//3/+//7//z//P/8//z//P/8//z//P/8//z//P/8//z/+//7//v/+f/5//n/+P/5//n/
+f/5//r/+v/6//r//P/8//3//f/7//r/+f/4//j/+P/4//j/+v/7//r/+v/8//z//P/8
//n/+P/3//b/9v/2//b/9v/4//j/+P/4//j/+P/4//j/9v/2//b/9v/4//j/+P/4//b/
9v/2//b/+P/4//j/+P/6//r/+v/6//n/+P/3//b/+P/4//j/+P/4//j/+P/4//b/9v/2
//b/9P/0//T/9P/1//b/9//4//j/+P/4//j/+P/4//j/+P/2//b/9v/2//b/9v/2//b/
+P/4//j/+P/4//j/+P/4//f/9v/1//T/9v/2//b/9v/4//j/+P/4//b/9v/2//b/9P/0
//T/9P/0//T/9P/0//X/9v/3//j/+P/4//j/+P/4//j/+P/4//f/9v/1//T/9P/z//L/
8P/y//L/8v/w//D/8P/v/+//8P/w//D/7//x//H/8v/y//T/9f/2//f/+P/5//n/+v/9
//3//P/8//z/+//7//v/+f/6//v/+//5//n/+f/5//j/9v/1//T/9//3//f/9//5//n/
+f/5//j/9//2//X/8//z//P/8//1//X/9f/1//T/8//z//L/8f/x//H/8f/z//P/8//z
//P/8//z//P/8v/z//X/+f/+/wgADgAOAAkABgD///r/9P/v/+f/2f/B/6j/lf+G/3X/
Y/9X/07/S/9U/2X/bP9y/4L/lf+m/7b/w//L/9X/3//o/+z/8P/z//f/+//9//3//f/8
//z//f/+//7/AAAAAAIAAgAAAAAAAAAAAAEAAQAAAAAAAAAAAAEAAQABAAAAAAABAAEA
AQACAAIAAgACAAIAAwAFAAUABQAEAAIAAQABAAAAAgACAAMAAwAEAAUABgAHAAYABgAF
AAQABgAHAAcABwAJAAoACgAKAAgACAAIAAgACAAIAAgACQAIAAcABgAFAAkACwAMAA4A
DgAOAA4ADgANAA0ADQANAA8AEAAQABAAEAARABIAEgARABEAEgASABMAFQAVABYAFgAV
ABUAFQAXABgAGwAbABkAGQAZABoAGgAaABsAGwAbABsAGwAbABkAGQAZABkAGgAbABoA
GgAaABoAGQAYABQAEwASABAAEAAPAA0ACwALAAsACwAJAAYABgAGAAUAAwACAAIAAgAC
AAAA///////////+//7/AAAAAP/////+//z//v/+///////+//7//v/+//7//v/+//7/
AAAAAAAA///+//7/AAAAAAIAAgAAAP///v/+/wEAAQABAAEA///////////////////+
//7//v/9//3///8AAAEAAQADAAMAAgACAAAAAAAAAAAAAQABAAEAAQACAAIAAgACAAIA
AQAAAP///v/+////AAAAAAAAAAABAAIAAQD///7/AQACAAMABAADAAEAAAD//wAAAAAA
AAEAAwABAAEAAQABAP////8AAAAA/////wEAAQAAAP///v//////AAABAAEAAQABAAEA
AQABAAEAAwADAAMAAQABAAAAAAAAAAAAAAAAAAAAAAAAAAAAAAAAAAAA////////AQAB
AAEAAAABAAEAAQABAAAAAAAAAAAAAwAEAAYABwAEAAQABAAEAAYABgAIAAcABgAFAAQA
AwACAAAAAAAAAAAA/v/+//z/+//7//z/+//6//j/9//6//z//f/+//7//v/+//3////+
//7///////7//v/+//////////////////7//f///////////wAAAAAAAAEA////////
//8BAAEAAQABAP//////////AQABAAEAAQABAAEAAQABAP//AAAAAP//AQABAAEAAQAB
AAEAAQABAAEAAwABAAIABwAJAAcACgAOABYAGgAbABgAEQAKAAYA///5/+3/2f+8/6P/
lP+H/3n/af9Y/1H/WP9n/3T/fP+K/5//sP++/83/1//h/+//+P/+/wIABwAJAAsADwAP
AA8ADgALAAsACwAKAAwADAAOAA4ADgAOAA4ADgARABEAEAAQABAAEAARABEAEQAQABAA
EQARABEAEgASABEAEAAPAA8AEAARABIAEgARABEAEgASABIAEgATABMAEwATABMAEwAV
ABYAFgAWABUAFQAUABMAFQAWABYAFgAUABQAFAAUABUAFgAXABkAFwAXABcAFwAYABkA
GQAaABoAGgAaABoAHQAdAB0AHQAfACAAIAAgAB8AHwAfAB4AIQAhACIAIgAjACUAJQAm
ACgAJwAnACcAJQAmACkAKQApACkAKQAqACoAKgArACsAKQApACkAKQArACsAKwArACsA
KwApACgAJgAmACUAJAAiACEAIAAeABwAGwAZABcAFwAXABcAFQASABIAEgARAA8ADgAO
AA4AEAAOAA0ADQALAAsACgAKAAoACgAJAAkACgAIAAoACgALAAsACgAKAAoACgAKAAoA
DAAMAA4ADgAMAAsACgAKAAgACAAKAAoADAALAAoACgALAAsACwALAAsACwALAAsADQAN
AA0ADAAMAAwACwALAAoACgAKAAkACQAJAAgACAAJAAoACwAMAA0ADQANAA0ADAAMAAwA
DAAMAAsACgAJAAgACAAJAAoACgAKAAoACwAKAAkABwAGAAgACAAIAAgACAAHAAcABwAK
AAoACgALAAkABwAHAAcACQAHAAcACAAIAAcABwAJAAwADAAMAAwACgAJAAkACQAJAAkA
CQAJAAcABwAHAAkACwALAAkACQAJAAgABwAGAAcACAAJAAoACAAIAAgACAAIAAcABwAH
AAcABwAHAAYAAwADAAMAAwAHAAgACQAKAAgACAAJAAkACgAKAAoACgAIAAgACAAIAAoA
BwAGAAgACgAKAAoACgAKAAoACgAKAAkACAAHAAYABwAIAAkACgAJAAgABwAGAAgACAAI
AAgABgAGAAYABgAFAAQAAwACAAIAAgACAAIAAQAAAP///v/+//7//v/+////AAABAAIA
AgACAAIAAgABAAAA///+/wAAAAAAAAAAAAAAAAAAAAD+//7//v/+//z//P/8//z//v/+
//7//v/8//z//P/8//7//v/+//7//v/+//7//v/9//z/+//6//v//P/9//7/AAAAAAAA
AAD///7//f/8//z//P/8//z//f/+////AAD+//7//v/+//3//P/7//r//P/8//z//P/6
//r/+v/6//v//P/9//7//f/8//v/+v/6//n/+P/2//j/+P/4//b/+v/8//3////+//7/
/v/9//////8AAAAAAAABAAIAAwABAAEAAAAAAP7//f/7//r/+P/3//f/9//6//z//v//
//3//f/9//3////+//7//v/8//v/+v/5//v/+//7//v/+//7//v/+//5//n/+f/5//f/
9//3//f/9//3//j/+P/5//n/+f/5//n/+f/5//n/+P/3//b/9f8CAAUAAwAFAAwAEAAS
ABIAEQAKAAUA/v/2/+//5f/T/7n/oP+N/4L/df9j/1H/Sv9P/1r/Zf9y/4L/lv+n/7T/
wP/L/9X/3//p//L/+v/8//v///8BAAEAAQABAAAAAAABAAIAAgACAAIABAAEAAYABgAG
AAYABwAHAAYABgAGAAYABwAHAAcABgAGAAcABwAHAAgACAAIAAgACAAJAAkACQAJAAgA
BwAHAAgACAAIAAgACQAJAAgABwAGAAUABwAIAAgACAAJAAsADAANAAwADAALAAoACgAK
AAoACgAKAAoACgALAA0ADQANAA0ADAANAA0ADgAOAA4ADgAOAA0ADQANAA0ADwAQABAA
EAAOAA8AEAAQABMAEwAUABQAFQAXABcAGAAXABUAFAATABUAFgAZABkAFwAXABcAGAAb
ABwAHgAfAB4AHQAcABsAGQAZABkAGQAaABsAGgAaABgAGAAXABYAFgAVABQAEgAQAA8A
DQALAAkACQAJAAcABgAGAAYABQACAAAA///+//7//P/7//v/+//7//r/+v/7//r/+P/3
//f/9v/5//r//f/9//z//P/8//z//P/8//r/+v/8//z/+v/5//j/+P/6//r//P/8//z/
+//6//r/+//7//v/+//6//n/+P/3//f/9//3//b/+P/4//f/9//3//j/+f/5//v/+//6
//r/+v/6//r/+v/2//X/9P/z//f/+P/5//r/+v/5//j/9//3//b/9v/2//T/9P/0//X/
9//3//b/9v/2//b/9v/2//T/8//z//P/9v/2//b/9//3//X/9f/1//P/8f/x//L/9P/z
//P/9f/0//T/9P/0//T/8//z//P/8//z//P/8//0//X/9v/5//r/+//6//v/+//6//n/
+P/2//j/+v/6//n/+P/3//b/9P/y/+//7v/w//D/7v/u/+z/6//r/+z/7v/u/+3/7f/t
/+7/7v/u/+//8P/x//H/7//u/+7/7//v/+7/7v/u/+v/6//r/+v/7v/v/+//7//v/+//
7//v//D/8P/w//H/7//v/+//7//v/+//7//v/+//7//v/+//7//v/+//7//x//H/8f/x
/+//8P/w/+//8f/x//H/8f/x//H/8f/x//H/6//p/+z/7//x//f//v8EAAwAEAANAAYA
/f/4//L/6//l/9f/v/+m/43/fv9z/2f/Wf9O/0n/Uv9f/2b/bv+C/5n/qP+0/8H/y//V
/+H/6v/y//T/8//3//v//f/9//3//P/8//3//v/+//7//v8AAAAA/v/+//7//v//////
/v/+/wAAAAABAAEAAwACAAIAAwABAAEAAgACAAIAAgACAAMAAwADAAMAAgADAAMABAAE
AAQABAAFAAUAAwADAAMAAwAFAAYABgAGAAQABQAFAAUABwAIAAgACAAIAAgACAAIAAoA
CgAKAAsACQAJAAkACQALAA0ADgAQABAAEAAQABAADgANAAwACwANABAAEgAUABQAFQAW
ABYAFQAVABYAFgAVABcAFwAYABkAGQAaABsAGQAaAB0AHQAdAB0AHQAeABwAHAAdAB0A
HgAfACAAIQAgAB8AHgAdAB0AHQAbABoAGAAYABcAFgAUABMAEgAQAA4ADQALAAkABQAF
AAUAAwAFAAYABwAHAAMAAgACAAIAAgAAAP////8BAAEAAAAAAAIAAgABAAEAAgAAAAIA
AgACAAEA///+////AAABAAIAAAAAAAIAAgACAAEAAAAAAAIAAgAEAAQAAwABAP///v8B
AAEAAQABAAIAAwAEAAUAAwADAAMAAgAEAAQAAwADAAEAAgADAAMAAQABAAAAAAABAAIA
AwAEAAEAAQABAAEAAgACAAIAAgABAAEAAQABAAEAAAAAAAAAAAAAAAAAAQACAAEA///+
////AAABAAIAAgABAAEAAQAAAAAAAAABAAEA///////////9//3//v8AAP////8BAP//
/v/9//z//////wAAAQD///////////3//f/9////AQABAP////////7//f/8//7//v/+
//7/AAAAAAAAAAAAAP///////wEAAQABAAAA///////////+//7//v/+//7//v//////
/v/+//7//v///wAAAQACAP7////+//7//v/+//7//v///wAAAQACAAAAAAAAAAAAAAAA
AAAAAAAAAAAAAAAAAAAAAAAAAAAAAAAAAAAAAAD///7//f/8//3//v///wAAAAAAAAAA
AAD+//7//v/+//7//v/+//7/AAAAAAAAAAAAAAAAAAAAAAAAAAAAAAAA/v/+//7//v8B
AAIAAwAEAAQABAAEAAQABAAEAAMAAgADAAQABQAGAAIAAgACAAEAAAAAAP///v/6//n/
+P/4//r/+v/7//z/+//7//v/+v/8//3//f/8//7//v/9//3/+//7//z//f/7//v/+//7
//v/+//6//r/+v/7//v/+//8//3//v////3//f/9//3//f/9//3//f/9//3//f/9////
/////wAA/v/9//3//f///////////wEAAQABAAEA//8AAP//AQAFAAoAEAAWABgAFQAQ
AAkABAD+//n/8//n/9H/sv+b/4z/f/9x/1//TP9J/1L/Y/9y/3z/jP+h/7D/vv/L/9f/
4f/v//r//v/+////AQADAAgACQAKAAoACAAJAAoACgAKAAoADAAMAA4ADgAOAA4ADQAN
AAwADAAKAAoACwALAAsACgAKAAsADQANAA4ADgAPABAAEQATABIAEQAQAA4ADQANAA4A
DgAOAA4ADwAPAA0ADQANAA0ADwAQABAAEAASABMAEwATABEAEgASABIAFAAUABQAFAAS
ABIAEgATABUAFQAVABUAFQAVABQAFAAUABQAFAAUABcAFwAXABcAFgAWABUAFAAWABcA
GAAYABoAGwAdAB4AHwAhACEAIgAiACEAIQAhACEAIgAlACUAIwAjACMAJAAkACQAJQAl
ACcAJwAnACcAJwAnACcAJwAnACcAJQAkACQAJAAjACIAIgAhACAAHgAbABkAFgATABQA
FQAWABUAEgAQAA4ACwAKAAoACwAMAAsACAAGAAUABgAHAAcACAAIAAgABwAHAAQAAgAE
AAQABQAFAAQABAACAAIAAgACAAQABAAGAAYABAADAAIAAgAEAAQABgAGAAgABwAGAAYA
BwAHAAcABwAFAAUABQAFAAUABQAFAAQAAgACAAEAAQADAAQABQAFAAMAAwACAAIAAgAC
AAIAAgADAAMAAwADAAQABAAEAAQABQAFAAUABQABAAAAAAAAAAIAAgACAAMABQAFAAQA
BAADAAIAAQAAAAIAAQABAAEAAgACAAIAAwADAAEAAQABAP///f/9//7/AAD/////AQAE
AAQABAAEAAMAAQAAAP//AQABAAEAAQD///////8BAP/////9//3/AQACAAMABAAEAAQA
BAAEAAQABAAEAAQABgAHAAUABAACAAIAAgACAAAA/v/7//r/+v/6//j/+P/4//f/9//4
//j/+P/3//f/+P/6//v//P/9//7///////7//P/7//v/+//6//r/+v/5//n/+f/5//r/
+//7//v//f/9//3//f/8//z//P/9/////////////f/9//3//f/8//v/+v/5//z//f/+
/////v/9//z/+//7//z//P/7//z//f/+/////v/9//z/+//5//v//f/8//3/AQAFAAgA
DgAWABoAGwAYAA0ABAD+//n/8f/f/8n/tv+h/5D/gf9x/13/UP9L/1T/Y/9s/3T/hP+b
/6z/uv/H/9H/3f/r//j//P/+/wEAAQABAAMAAwADAAIAAwAFAAcACAAGAAYACAAIAAYA
BgAGAAYABQAFAAQABAAFAAYACAAJAAkACAAIAAkACAAHAAcABgAHAAgACQALAAsACwAL
AAoACQAJAAoACgAIAAgACQAJAAkACQAJAAkACQAKAAoACgAKAAsACwALAAsADAAMAAwA
DgAOAA4ADgANAAwACwALAAsACwALAAsADgAPAA8AEAASABIAEgASABMAEwATABMAEwAU
ABQAFAAUABUAFgAWABcAFwAYABgAFwAZABkAGgAcABsAGwAbABsAHAAfAB8AHwAfAB8A
IAAgACAAIQAhACEAIQAhACEAIQAhACEAIQAeAB0AGgAYABoAGgAZABgAFwAXABcAFgAT
ABEADgALAAsACwALAAkABwAGAAUAAwACAAIAAwAEAAIAAAD/////AQABAAAAAAAAAAAA
//////7//P/+//7/AQABAAAAAAABAAIAAwAEAAEAAAABAAAAAgABAAAAAAAAAAAAAgAC
AAIAAQAAAAAA//////////8BAAEAAQABAAIAAwAEAAQAAwACAAAA/////wAAAQABAAEA
AQAAAAAAAAAAAAAAAAD//////////wAAAAAAAAAA///////////+//7///8AAP7//v/+
////AQABAAAAAAD+//7//v/+//z/+//7//v//v/+//7////9//v/+//7//z/+//8//7/
/P/7//v//f8AAAAAAAAAAAAA/////////f/9//3//f/9//3//f/////////9//3//v/+
//7//v/8//z//P/8//7//v/+//7/AAD////////////////+//3//f/9//3/AAAAAAAA
AAD+//7/////////AAABAAIAAAAAAAAAAAAAAAMAAgD+//z//P/8//z//v/+//7//v//
/wAAAQACAAAAAAAAAAAA/v/+//7//v8AAAAAAAAAAAAAAAAAAAAAAgACAAIAAgAAAAAA
AAAAAAIAAgACAAIAAQAAAP///v/+//7//v/+/wEAAgADAAQAAwACAAEAAAAAAAAAAAAA
AAIAAgACAAIA///+//3//P///wAAAQACAAIAAgACAAIAAAAAAAAAAAACAAIAAgACAAAA
AAAAAAAAAgACAAIAAgACAAIAAgACAAIAAgACAAIAAgACAAIAAgACAAIAAgACAAAAAAAA
AAAAAgACAAIAAgAAAAAAAAAAAAAAAAD///7//P/8//z//P/9//7//////wEABAAGAAgA
BAADAAIAAgAFAAYACAAKAAkACQAJAAgABwAHAAYABAACAAIAAQABAAEAAQACAAMABQAF
AAUABQADAAMAAgACAAAAAQABAAEAAQABAAEAAQD//////////wEAAQABAAEAAwADAAMA
AwADAAMAAwAEAAMAAQAAAP//AgADAAQABQAFAAUABQAFAAUABgAJAAsADQAQABgAHAAc
ABkAFgANAAQA/P/5//H/2//B/6z/l/+K/3//b/9d/1L/V/9o/3f/fv+I/5z/r/++/8r/
0//f/+3/9//+/wIABAAHAAsADQAOAA0ADAAKAAwADQAOAA4AEAAQABIAEgAQABAAEAAQ
ABEAEQAQABAAEgASABMAEwATABIAEgATABMAEwAUABQAFAAUABQAFQAVABUAFQAUABUA
FQAWABYAFQAUABQAEwAWABcAGAAZABcAGAAYABgAFgAXABcAFwAXABgAGAAYABgAGAAY
ABgAGgAaABoAGwAZABkAGQAZABoAGwAbABwAHAAcABwAHAAfAB8AHwAfAB0AHgAeAB4A
HgAfACAAIAAiACMAJQAmACUAJwAnACgAKAAnACcAJwApACoALQAtAC0ALQAtAC4ALQAs
ACwAKwAtAC0ALQAtACsAKwArACsALQAtACsAKgAsACwAKwAqACYAJQAkACIAIgAhAB8A
HQAbABsAGwAZABcAFgAVABMAEwASABIAEgAQAA4ADQANAA0ADQAMAAwAEAAQAA8ADwAQ
AA4AEAAQABAADwANAAwADgAOAA4ADgAOAA4AEAAQAA4ADQAMAAwADAAMAA4ADgAQAA8A
DgAOAA0ADQANAA0ADwAPAA8ADwANAA0ADQAMAA0ADgAOAA8ADQAOAA8ADwAPAA8ADgAO
ABAAEAAQABAADQANAA0ADQAOAA4ADgAOAA0ADQANAA0ADAAMAA0ADgAMAAwADAANAAsA
CwAMAA==
         </WaveFormData>
      </LeadData>
      <LeadData>
         <LeadByteCountTotal>10000</LeadByteCountTotal>
         <LeadTimeOffset>0</LeadTimeOffset>
         <LeadSampleCountTotal>5000</LeadSampleCountTotal>
         <LeadAmplitudeUnitsPerBit>4.88</LeadAmplitudeUnitsPerBit>
         <LeadAmplitudeUnits>��V</LeadAmplitudeUnits>
         <LeadHighLimit>2147483647</LeadHighLimit>
         <LeadLowLimit>268435456</LeadLowLimit>
         <LeadID>V2</LeadID>
         <LeadOffsetFirstSample>0</LeadOffsetFirstSample>
         <FirstSampleBaseline>0</FirstSampleBaseline>
         <LeadSampleSize>2</LeadSampleSize>
         <LeadOff>FALSE</LeadOff>
         <BaselineSway>FALSE</BaselineSway>
         <ExcessiveACNoise>FALSE</ExcessiveACNoise>
         <MuscleNoise>FALSE</MuscleNoise>
         <LeadDataCRC32>1831911139</LeadDataCRC32>
         <WaveFormData>
8v/y//L/8v/0//T/9P/0//T/9P/0//T/9f/2//f/+P/6//r/+v/6//r/+v/6//r/+P/3
//b/9f/3//f/9v/2//j/9//3//f/9P/z//L/8P/v/+//7//v//D/8P/x//L/7//u/+7/
7v/s/+z/7P/s/+r/6v/p/+n/7P/s/+3/7v/r/+v/6//r/+z/7P/s/+z/7v/u/+7/7v/w
//D/8P/w/+//7f/s/+v/7f/t/+3/7f/t/+3/7v/u/+//7//v//D/7//u/+3/7P/u/+//
7//w//L/9P/1//r/AQADAAsAGwAnACkALgA+AFIAXwBsAG4AYABXAFsAYwBqAGEAPAAL
ANz/ov9j/zf/Hv8a/yr/Q/9e/3f/lP+x/8n/1//i/+v/9P/4//r/+f/5//n/+f/4//j/
+f/7//z//f/+/////f/+//7//v///wAAAQADAAMAAwADAAMAAwAEAAQABAAEAAUABgAH
AAUABQAFAAUABQAFAAYACAAIAAcABwAHAAkACQAJAAkACQALAAsACwANAA0ADwAQABEA
EQARABMAEQATABQAFAAUABYAFwAXABUAFgAWABgAGQAaABoAGwAgACEAIgAjACQAJgAn
ACgAKgArACwALgAvADAAMgA0ADYAOAA5ADwAOwA+AD8APwBCAEUARwBJAEkASwBNAE0A
TgBQAFEAUgBTAFMAVABUAFcAVwBYAFgAWABYAFgAWABYAFgAVgBVAFIAUQBQAE4ASwBJ
AEYAQgBBAD4AOgA3ADEALAApACcAIgAeABwAGQAXABUAEwAQAAsACQAHAAYAAgABAP//
/v/+//3//P/6//r/+f/5//n/9v/2//b/9f/1//T/9P/0//b/9v/4//j/9v/1//T/8v/0
//P/8//0//T/9f/2//b/9P/0//T/9P/2//f/9//4//b/9v/3//j/+P/3//f/9//5//n/
+f/5//j/+P/4//j/+v/6//r/+v/5//n/+f/5//v/+v/6//r/+f/5//n/+P/6//n/+f/5
//X/9P/0//T/9f/1//T/9P/0//T/8//y//D/8P/v/+//7//u/+7/7v/u/+7/7v/u/+7/
7f/t/+3/7//u/+3/7f/s/+v/6v/p/+v/6//r/+r/6v/q/+r/6v/o/+j/6P/o/+r/6v/q
/+r/6v/q/+j/6P/m/+f/5//n/+n/6f/q/+r/6v/p/+f/5v/n/+f/5//n/+f/6f/p/+n/
5//n/+b/5v/p/+n/6f/p/+f/6P/o/+f/5//n/+f/5//o/+j/6P/o/+n/6f/p/+j/6P/o
/+j/6P/m/+b/5v/m/+b/5v/m/+b/6P/o/+j/6P/o/+j/6P/o/+b/5v/m/+b/6P/o/+j/
6P/o/+j/6P/o/+j/6P/o/+j/6P/o/+j/6P/r/+z/7f/u/+z/7P/s/+z/7P/s/+z/7P/v
//D/8f/y//H/8f/x//H/7v/t/+v/6v/s/+3/7//x//P/8//z//L/7v/t/+z/6//p/+j/
6P/o/+j/6P/p/+r/6P/o/+j/6P/o/+j/5//n/+n/6P/o/+j/5f/l/+X/5f/o/+j/6P/o
/+b/5v/m/+b/5v/m/+b/5v/o/+f/5//n/+f/5//n/+f/5//n/+j/6P/n/+f/5//o/+b/
5v/m/+b/5//n/+b/5v/o/+j/6f/u//f//f8DABMAHwAjACQAMABEAFMAYABoAF4ATwBN
AFEAVgBVADgACQDY/6L/Zf8z/xT/DP8W/zH/Tv9l/4D/n/+7/83/2P/h/+r/7v/w//H/
8f/x//H/8v/y//P/9f/1//X/9f/1//f/+P/4//j/9v/2//b/9//5//n/+f/5//n/+v/6
//r/+v/7//z//f/9//3//f/9//v/+//8//7/AAD///////8BAAEAAQABAAEAAwADAAMA
AwADAAUABgAHAAcABwAJAAcACQAKAAoACgAMAA0ADQANAA4ADgAQABMAFAAUABUAFgAX
ABgAGQAcAB4AHwAgACIAIwAkACYAJwAoACoALAAsAC4ALwAyADEANAA1ADUAOgA9AD8A
QQBAAEEAQgBBAEQARgBHAEgASQBJAEoASgBNAE0ATgBOAE4ATgBOAE4ATgBOAEwASwBM
AEsASgBIAEYARQBDAEAAPQA6ADYAMwAwACwAKgApACYAIgAgAB0AGQAXABUAEgAPAA0A
CwAKAAYABQADAAIAAgABAAAA/v/8//v/+//7//r/+v/6//n/+v/6//v//P/5//j/+f/4
//n/+f/5//j/+v/5//n/+v/6//v//P/8//z//P/8//z/+v/7//v//P/+//7///8AAP7/
/f/9//3///////////8AAAAAAAAAAAAAAAAAAAAAAQABAAEAAQD///7//v/+////////
//7/AAD////////7//r/+v/6//v/+//6//r//P/8//v/+v/4//j/9//3//n/+P/4//j/
9v/2//b/9v/2//X/9f/1//X/9P/z//P/9f/1//X/9f/1//X/9f/0//T/9P/0//T/8v/y
//L/8v/y//L/8v/y//D/8P/u/+7/8P/x//H/8f/v/+//8P/w//H/8f/w//D/8f/x//H/
8f/x//P/8//z//L/8//z//T/9f/1//X/9f/3//r/+v/6//r/+v/4//b/9P/x//P/8//z
//P/9f/0//T/9P/y//H/8P/v/+3/7f/s/+v/7P/t/+7/7//u/+7/7v/t/+r/6v/q/+r/
6v/q/+r/6v/s/+v/6//r/+r/6v/q/+n/6v/r/+z/7v/t/+z/6//q/+r/6v/q/+r/7P/s
/+z/7P/p/+n/6f/p/+n/6f/p/+n/6//s/+z/6//p/+n/6v/q/+z/7P/s/+3/7f/s/+r/
7P/u//H/9P/7/wMADQAbACUAJwAqADoAUABdAGoAbgBeAFUAVwBhAGgAYQBAAA0A2v+i
/2P/Mf8W/xb/KP9D/2D/e/+W/7P/zf/b/+b/7//2//j/+v/5//n/+f/5//b/9v/3//n/
+v/7//z//f/9//7//v/+//7//v/+////AQABAAEAAQABAAIAAgACAAQABQAGAAcABgAF
AAQAAwAFAAUABgAIAAoACQAJAAkACQAJAAkACQALAA0ADQANAA0ADQAPABAADwAPAA8A
EQATABUAFgAWABQAFgAXABcAGQAaABoAHAAdAB4AHgAfACIAIwAkACUAKAAqACsALAAs
AC0ALgAwADMANAA2ADgAOAA6ADsAPgA/AEIAQwBDAEYASQBLAE0ATQBPAFEAUQBSAFQA
VQBWAFkAWQBaAFoAWwBbAFwAXABeAF4AXgBeAFwAXABaAFkAVgBVAFQAUgBPAE0ASgBG
AEEAPgA6ADcANQAwAC0AKwAkACAAHgAbABcAFQATABAACwAJAAcABgAGAAUAAwACAAIA
AQAAAP7//P/7//v/+//8//z//P/7//n/+P/4//j/+v/6//z//P/7//v/+//6//r/+f/5
//r/+v/7//z//P/8//z//P/8//z//f/9//7/AAAAAAEAAgABAP///v/9////////////
AAAAAAAAAAAAAAAAAAAAAAEAAQABAAEAAQAAAAAAAAADAAMAAwACAAAA////////+//6
//r/+v/9//3//P/8//7//v/9//z/+P/4//f/9//5//j/+P/4//r/+v/6//r/+v/5//n/
+f/3//b/9f/1//X/9f/1//X/9f/1//X/9P/y//L/8v/y//T/9P/0//T/8v/y//L/8v/y
//L/8P/w//D/8f/x//H/8f/x//L/8v/z//P/8v/y//H/8f/x//H/8f/z//P/8//x//H/
8P/w/+//7//v/+//8f/y//L/8f/v/+//7//v/+//8P/x//L/8f/z//P/8v/w//D/8P/w
//D/8P/w//D/7v/u/+7/7v/u/+7/7v/u/+7/7v/u/+7/7v/u/+7/7v/u/+7/7v/u/+7/
7v/u/+7/7v/u/+7/7v/u/+7/7v/u/+z/7P/s/+z/7P/s/+z/7P/u/+7/7v/u/+7/7v/u
/+7/7P/s/+z/7P/s/+z/7P/s/+z/7P/s/+z/6v/q/+r/6v/s/+z/7P/s/+z/7P/s/+z/
7P/s/+z/7P/s/+z/7P/s/+r/6v/q/+r/7P/s/+z/7P/u/+7/7v/u/+3/7P/r/+r/7P/s
/+z/7P/q/+r/6v/q/+z/7P/s/+z/7P/s/+z/7P/s/+z/7P/s/+z/7P/s/+z/6v/q/+r/
6v/r/+v/6//r/+n/6f/o/+j/6v/p/+n/6f/q/+v/7P/s/+3/7f/t/+3/7//u/+7/7v/v
/+7/7v/u//D/8P/w//D/8P/w/+//7//v/+7/7v/u/+v/6//r/+v/6v/q/+r/6v/q/+r/
6v/q/+z/7P/s/+z/6v/p/+n/6f/p/+n/6f/p/+f/5//o/+j/5//n/+f/6P/o/+j/6P/o
/+f/5//m/+b/6P/o/+v/7v/1//3/CQAXACEAJQAoADYASgBXAGYAagBeAFMAUwBbAFwA
UQA2AAkA1v+g/2P/M/8a/xT/Iv85/1b/b/+I/6X/v//R/9z/4//q/+7/8v/x//H/8f/x
//L/8v/z//X/9v/3//j/+f/5//r/+v/6//r/+v/6//v//f/9//3//f/7//z//P/8//r/
+//8//3/+//7//v/+//7//v//P/+//7//f/9//3/AQABAAEAAQABAAMAAwADAAMAAwAF
AAYABQAFAAUABwAHAAkACgAKAAoADAANAA0ADQAOAA4AEAAPABAAEAARABIAEwAUABUA
FAAWABcAGAAaABsAHAAeACEAIgAkACYAJQAmACYAKAAnACoAKwArACwALwAxADMAMQAz
ADUANQA2ADgAOQA6ADkAOQA6ADoAOQA5ADoAOgA8ADwAPAA8ADoAOgA4ADcAOAA3ADYA
NAA0ADMAMQAuACwAKgAnACUAJAAgAB4AHQAZABYAFQATABEADwANAAoACQAHAAUABAAC
AAEA///+//z/+//6//j/+v/5//n/+f/2//b/9v/1//X/9P/0//T/9P/0//b/9v/1//X/
9f/0//b/9f/1//b/9v/3//j/+P/4//j/+P/4//r/+//7//z//P/8//3//v/8//v/+//7
//z//f/+////AAAAAAAAAAAAAAAAAAAAAAEAAQABAAEA///+//7//v8BAAEAAQAAAAAA
///////////+//7//v/9//3//P/8//z//P/7//r/+f/6//r/+//5//j/+P/4//b/9v/2
//b/+P/3//f/9//1//T/8//z//T/9f/2//f/9v/1//T/8v/0//T/9P/0//T/9P/0//T/
9P/0//T/9P/0//T/8v/y//L/8//z//P/8f/x//L/8v/x//H/8P/w//D/8f/y//P/8f/z
//P/8//x//H/8P/w//P/8//z//P/9f/2//b/9f/3//f/9//3//r//P/8//z//P/8//z/
+v/6//r/+f/3//f/9//3//j/+P/5//r/+P/3//b/9f/1//X/9P/z//P/8//z//P/9P/0
//T/8//w//D/8P/w//D/8P/w//D/7v/t/+3/7f/t/+7/7//v/+//7//v//D/7v/u/+7/
7v/w//D/8P/w/+7/7v/u/+7/7f/t/+3/7f/v/+//7//v/+3/7v/u/+3/7//v//D/8P/w
//D/8P/x//H/8v/u/+7/8v/z//T/+f///wkAFQAjACkAKgA0AEgAWQBmAHAAaABZAFMA
WQBiAGMATgAjAPL/vv+B/0f/JP8Y/x7/Nf9U/2//iv+l/8H/1f/i/+3/9v/8//z//f/9
//3//f/8//z//f////7///8AAAEA//8AAAAAAAACAAIAAgADAAMAAwADAAMABQAGAAYA
BgAEAAUABgAHAAUABQAFAAUABgAHAAkADAAMAAsACwALAA0ADQANAA0ADwARABEAEQAR
ABEAEwAUABUAFQAVABcAFQAXABgAGAAYABoAGwAbAB0AHgAeACAAIQAiACIAIwAkACUA
JgAnACgAKgArACwALgAvADAAMgA1ADYAOAA6ADsAPgBAAEQAQwBGAEcARwBIAEsATQBP
AE8AUQBTAFMAVgBYAFkAWgBbAFsAXABcAF0AXQBeAF4AXgBeAF4AXgBgAGAAXgBdAFwA
WwBaAFgAVQBTAFAATABJAEYAQgA/ADsANgAzADEAKgAmACQAIQAfAB0AGwAYABMAEQAP
AA4ADAALAAkACAAIAAcABgAEAAIAAQABAAEAAgACAAIAAQD///7//v/+//7//v8AAAAA
/////////v8AAP////8AAAAAAQACAAIAAAAAAAAAAAACAAMAAwAEAAQABAAFAAYABgAF
AAUABQAFAAUABQAFAAQABAAEAAQABAAEAAQABAAFAAUABQAFAAUABAAEAAQAAwADAAMA
AgACAAEAAQABAAEAAAAAAAAA//////7//v/+//7//f/8//3//v/+/////f/8//z//P/8
//z//P/8//z/+//7//v/+//6//n/+f/7//v/+//7//n/+f/5//j/+v/6//r/+v/6//r/
+v/6//j/+P/4//j/+v/6//j/+P/4//n/+f/5//n/+f/6//r/+f/5//j/+P/3//f/9//3
//f/+f/5//n/+f/5//j/+P/5//n/+f/5//n/+v/6//n/+f/5//n/+f/4//j/+P/4//v/
+f/3//j/+P/4//j/+P/4//j/+P/4//b/9v/2//b/9//4//n/+v/6//r/+v/6//j/+P/4
//j/+P/4//j/+P/2//b/9v/2//f/+P/5//r/+f/4//f/9v/4//j/+P/4//j/+P/4//j/
+P/4//j/+P/2//b/9v/2//T/9P/0//T/9v/2//b/9v/2//b/9v/2//b/9v/2//b/9v/2
//b/9v/2//b/9v/2//b/9v/2//b/9v/2//b/9v/0//T/9P/0//T/9P/0//T/9v/2//b/
9v/2//b/9v/2//j/+P/4//j/+P/4//j/+P/6//r/+v/6//n/+P/3//b/+P/4//j/+P/2
//b/9v/2//j/+P/4//j/9v/2//b/9v/2//b/9v/2//b/9//4//n/+//7//r/+v/6//n/
+f/5//v//f///wAAAQABAAEAAQAAAP7//f/8//v/+v/6//r/+P/4//j/+P/3//b/9P/z
//P/8v/y//L/8f/x//H/8f/w//D/8P/w//D/8P/w//D/8P/w//D/8P/w/+//7//v//H/
8f/x//H/8P/v/+//7v/v/+//7//w//D/8P/w//D/8P/v/+3/7P/y//T/9f/6/wEABwAR
ACEAKQArADQASABcAGkAdABuAGIAXQBhAGkAbABbADIA///O/5D/U/8r/xr/Hv8y/03/
aP+B/5z/uf/N/9v/5v/t/+7/9P/2//X/9f/1//X/9v/2//f/+f/6//v//P/9//v//P/8
//z//P/8//z//f//////////////AAAAAAAA/v///wAAAQABAAEAAQABAAIAAwAFAAgA
BwAFAAQAAwAFAAUABQAFAAUABwAHAAcABwAHAAkACgALAAsACwANAA0ADwAQABAADgAQ
ABEAEQASABQAFQAYABcAGAAYABkAGgAbABwAHQAeACAAIQAiACIAIwAkACYAJwAoACoA
LAAqACwALQAwAC8AMgAzADMANgA5ADsAPQA8AD0APgA9AD4AQABBAEIAQwBDAEQARABH
AEcASABIAEYARgBGAEYARgBGAEQAQwBCAEEAQAA+AD4APQA7ADgAOAA2ADMAMQAwACwA
KgApACYAIgAgAB0AGwAZABcAFAARAA8ADQAMAAoACQAHAAYABAADAAIAAAAAAP//////
//7//v/+//3/+//6//r/+v/6//r//P/8//v/+//7//r/+v/5//n/+v/8//3//v/+//z/
/P/8//z//P/9//3//v/+//7///8AAAAA////////AQABAAEAAQAAAAAAAAAAAAIAAgAC
AAIAAwADAAMAAwACAAAA///+/wEAAQABAAAA/v/9//3//f/8//z//f/+//3//f/8//z/
/P/8//v/+v/4//j/9//3//X/9P/0//T/9v/2//b/9v/0//P/8//z//P/8v/x//H/8//z
//P/8//z//P/8//y//D/8P/w//D/8f/y//P/9P/z//L/8f/w//P/9P/z//T/8v/z//P/
8//z//X/+v/8//v/+v/5//j/9f/0//P/8f/y//P/9P/1//P/8v/y//L/8P/v/+7/7f/v
/+//7v/t/+v/6//r/+v/6v/q/+r/6f/o/+j/6P/o/+r/6v/q/+r/6v/p/+n/6f/o/+j/
6P/n/+f/5//n/+j/6P/o/+j/6P/o/+j/6P/o/+j/6P/o/+j/5f/l/+X/5f/l/+X/5f/l
/+X/5v/m/+X/5//n/+j/6P/o/+j/6P/p/+f/5P/m/+r/7P/r/+z/8//7/wcAFQAhACEA
IgAyAEgAVwBkAGgAXABPAEsAUQBYAFEANAAFAND/lv9X/yX/Cv8I/xz/Of9U/23/hv+j
/7//0f/e/+P/6P/u//T/9P/z//L/8f/w//D/8f/z//T/9f/2//f/9f/2//b/9v/4//j/
+P/5//n/+f/5//n/9//4//j/+P/4//n/+v/7//v/+//7//v/+//7//z//v8AAP//////
/wEAAQABAAEA//8BAAEAAQADAAMABQAGAAUABQAFAAcACQALAAwADAAMAA4ADwAPABAA
EgATABYAFQAWABYAFwAaABsAHAAdACAAIgAjACQAJgAnACgAKgArACwALgAwADAAMgAz
ADYAOQA8AD0APQA/AEEAQgBDAEMARQBHAEcASgBMAE0ATgBNAE0ATgBOAE8ATwBQAFAA
UgBSAFIAUgBRAFAATQBLAEoASQBIAEYAQwBBAD4AOgA3ADQAMAAtACkAJAAhAB8AGAAU
ABIADwAMAAsACgAIAAcABQADAAIAAAD///3//P/6//n/+P/2//b/9f/1//X/9v/2//b/
9f/z//L/8v/y//L/8v/0//T/8//z//P/8v/y//H/8f/y//T/9f/2//b/9P/0//T/9P/0
//X/9f/2//b/9v/3//j/9v/1//X/9f/3//f/9//3//f/9v/1//T/9v/2//b/9v/1//X/
9f/1//X/9P/0//T/9f/1//X/9P/2//X/9f/1//X/9P/0//T/8//z//L/8v/w//D/7//u
/+//8P/w//H/7//u/+7/7v/u/+7/7v/u/+7/7f/t/+3/6//q/+n/6f/s/+3/7v/v/+7/
7f/s/+r/7P/s/+z/7P/q/+r/6v/q/+z/7P/s/+z/7v/u/+z/7P/r/+v/6v/p/+v/6//s
/+z/7f/t/+z/7P/r/+v/6//r/+v/7f/t/+3/6//r/+r/6v/r/+v/6//r/+v/7P/s/+v/
6//r/+v/6//s/+z/7P/s/+n/6f/p/+r/6v/q/+r/6v/s/+z/7P/s/+r/6v/q/+r/6//s
/+3/7v/t/+z/6//q/+z/7P/s/+z/7P/s/+z/7P/q/+r/6v/q/+z/7P/s/+z/7P/s/+z/
7P/s/+z/7P/s/+z/7P/s/+z/6v/q/+r/6v/r/+z/7f/u/+7/7v/u/+7/7P/s/+z/7P/t
/+7/7//w//D/8P/w//D/8//0//X/9v/4//f/9//3//X/9f/1//T/8v/y//H/8f/z//P/
8//z//L/8f/x//H/8P/v/+3/7P/u/+3/7P/s/+z/7P/s/+z/7P/s/+z/6//r/+v/6v/q
/+j/5//n/+f/6f/q/+r/6v/q/+r/6v/q/+j/6P/o/+j/6f/q/+r/6//p/+n/6f/p/+n/
6f/p/+r/7P/r/+v/6//s/+z/7P/s/+z/7f/t/+z/7P/u/+z/7f/y//f///8JABUAIQAl
ACYANABGAFMAZABuAGYAVwBVAFsAZgBjAEgAGQDo/7j/ef8//x7/FP8e/zf/VP9x/47/
q//H/9n/5P/r//L/9v/2//f/9//3//f/9v/2//f/+f/4//n/+v/7//v//P/8//z//v/+
//7///8BAAEAAQABAP//AAAAAAAA/v///wAAAQACAAMABAAFAAMAAwAEAAYACAAHAAcA
BwAIAAcABgAFAAcACQAJAAkACwALAA0ADgANAA0ADQAPAA0ADwAQABAAEgAUABUAFQAX
ABgAGAAaABsAHAAcAB0AHwAfAB8AHwAiACQAJQAmACgAKQAqACwAKwAsAC4AMAAwADIA
MwA2ADcAOgA7ADsAPgBBAEMARQBFAEcASQBJAEoATABNAE4AUQBRAFIAUgBRAFEAUgBS
AFIAUgBSAFIAVABUAFIAUQBQAE8ATgBMAEwASwBJAEYARQBCAD4AOwA5ADQAMQAvACwA
KAAmACMAHwAdABsAGAAXABUAEwASAA8ADQAKAAgACgAJAAgABgAGAAUABQAFAAMAAgAB
AP//AQAAAAAAAAAAAAAAAgACAP////////7/AAD/////AAD+////AAAAAAIAAgACAAIA
BAAFAAUABgAFAAQABAAEAAQAAwADAAMAAwADAAMAAwAGAAYABgAGAAYABgAGAAYABQAF
AAUABQADAAIAAgACAAUABQAFAAQABgAFAAUABQADAAIAAgACAAEAAQAAAAAAAAAAAP//
/v/8//z/+//7//v/+v/6//r//P/8//z//P/8//v/+//7//n/+P/3//f/9//3//f/9//3
//f/9//2//T/9P/0//T/9P/0//T/9P/2//b/9v/2//b/9v/0//T/9v/3//f/9//3//f/
+P/4//n/+f/4//j/+//9//3//v/8//z//P/8//n/+P/3//X/9v/3//j/+f/3//b/9v/2
//P/8//z//P/8v/x/+//7f/w//H/8v/z/+//7v/t/+v/6v/q/+r/6v/o/+j/6P/o/+r/
6f/p/+n/6v/q/+r/6f/r/+v/6//s/+z/7P/s/+z/6v/q/+r/6v/q/+r/6v/q/+v/6//r
/+v/6f/p/+n/6f/q/+z/7f/t/+3/7f/u/+7/7f/s/+v/6//t/+7/7P/q/+r/7f/w//X/
//8LABkAJQArACoANABKAFsAaABsAGQAXQBbAGEAaABnAFAAIQDu/7r/ef8//xz/Ev8c
/zf/Uv9t/4r/p//D/9f/4v/r//T/+P/4//f/9//3//f/+P/4//n/+//6//v//P/9//3/
/v/+//7//v/+//7//////////////wEAAgACAAIAAAABAAIAAwADAAMAAwADAAEAAQAC
AAQABAADAAMAAwAHAAcABwAHAAcACQAJAAkACwALAA0ADgANAA0ADQAPAA8AEQASABIA
EwAWABgAGQAWABYAFQAWABkAGgAaABsAIAAhACIAIwAiACQAJQAmACoAKwAsAC4ALQAu
ADAAMgA0ADYANwA6ADsAPgA/AD8AQABDAEUARwBJAEsATQBNAEwATgBPAFAAUgBTAFUA
VgBXAFcAWABYAFYAVgBWAFYAWABYAFYAVQBTAFEATwBMAEoASQBHAEQAPwA8ADgANQAv
ACoAJwAlACIAHgAcABkAEwARAA8ADAALAAkABwAGAAQAAwABAAAA/v/9//z/+v/8//v/
+//7//j/+P/4//f/+P/4//n/+v/6//r//P/8//n/+f/5//j/+P/3//f/+P/2//f/+P/4
//r/+v/6//r/+P/5//n/+v/5//j/+P/4//v/+//8//3//P/7//r/+f/4//j/+P/4//r/
+v/6//r/+f/5//n/+f/7//r/+v/6//r/+f/4//b/9//3//j/+f/3//b/9v/2//X/9f/0
//T/9v/2//X/9P/0//T/8//z//P/8v/y//L/8v/y//L/8v/y//H/8f/x//H/8P/v/+//
7//v/+//7//x//H/8f/w/+7/7v/u/+7/7v/u/+7/7v/w//D/8P/w/+7/7v/s/+z/7v/v
/+//7//t/+3/7v/u/+3/7f/s/+z/7f/t/+3/7f/r/+3/7f/t/+z/7f/t/+7/7f/t/+3/
7f/r/+z/7P/r/+3/7f/t/+3/7P/s/+z/7P/v//H/7//s/+z/7P/s/+z/7P/s/+z/7P/u
/+7/7v/u/+z/7P/s/+z/7v/u/+7/7v/s/+z/7P/s/+z/7P/s/+z/7v/u/+7/7v/u/+7/
7v/u/+7/7v/u/+7/7f/s/+v/6v/s/+z/7P/s/+7/7v/u/+7/7P/s/+z/7P/s/+z/7P/s
/+7/7v/u/+7/7P/s/+z/7P/s/+z/7P/s/+7/7v/u/+7/7v/u/+7/7v/s/+z/7P/s/+z/
7P/s/+z/7v/u/+7/7v/s/+z/7P/s/+7/7v/u/+7/7v/u/+7/7v/s/+z/7P/s/+7/7v/u
/+7/7v/u/+7/7v/u/+7/7v/u/+7/7v/u/+7/7v/t/+3/7f/w//H/8v/y//T/9P/z//P/
9v/3//j/+f/6//n/+f/5//n/+f/4//j/9v/1//T/9P/2//b/9v/2//T/9P/0//P/8//z
//L/8v/y//H/8f/x//D/8P/v/+7/8P/w//D/8P/y//L/8v/y//L/8v/x//H/8f/x//H/
8f/x//H/8f/y//D/7//v/+//8v/y//L/8v/w//H/8f/w/+7/8P/0//f/+v///wcAEwAh
ACsALQA0AEQAVgBnAHQAcgBmAGEAZQBtAG4AXwA4AAcA1v+c/1//Nf8g/yL/OP9T/2z/
g/+g/7//1f/j/+r/7//2//r/+v/7//v/+//7//z//P/9////AAABAAIAAwABAAIAAgAC
AAIAAgACAAMABQAFAAUABQADAAQABAAEAAYABwAIAAkABwAHAAcABwAHAAcACAAKAAwA
CwALAAsACwALAAsACwANAA8ADwAPAA8ADwARABIAEwATABMAFQATABUAFgAWABYAGAAZ
ABkAGwAcABwAHgAfACAAIAAhACIAIwAkACUAJgAoACkAKgAqACsALAAuADEAMgA0ADYA
NAA2ADcAOgA7AD4APwA/AEIARQBHAEkASABJAEoASQBMAE4ATwBQAFMAUwBUAFQAVABT
AFMAUgBUAFQAVABUAFYAVgBUAFMAUgBRAFAATgBNAE0ATABKAEkARgBCAD8APgA6ADgA
NwA0ADAALgArACcAJQAjACAAHwAdABsAGgAWABUAEwASABIAEQAQAA4ADAALAAsACwAM
AAwADAALAAkACAAIAAgABgAGAAgACAAIAAkACgAKAAoACQAJAAoACAAJAAoACgAKAAoA
CgAKAAwADQANAA4ADgAOAA8AEAAPAA0ADAALAAwADQAOAA8AEAAQABAAEAAQABAAEAAQ
ABMAEwATABMAEQAQABAAEAAPAA8ADwAOABAADwAPAA8ADwAOAA4ADgANAA0ADAAMAAwA
DAALAA==
         </WaveFormData>
      </LeadData>
      <LeadData>
         <LeadByteCountTotal>10000</LeadByteCountTotal>
         <LeadTimeOffset>0</LeadTimeOffset>
         <LeadSampleCountTotal>5000</LeadSampleCountTotal>
         <LeadAmplitudeUnitsPerBit>4.88</LeadAmplitudeUnitsPerBit>
         <LeadAmplitudeUnits>��V</LeadAmplitudeUnits>
         <LeadHighLimit>2147483647</LeadHighLimit>
         <LeadLowLimit>268435456</LeadLowLimit>
         <LeadID>V3</LeadID>
         <LeadOffsetFirstSample>0</LeadOffsetFirstSample>
         <FirstSampleBaseline>0</FirstSampleBaseline>
         <LeadSampleSize>2</LeadSampleSize>
         <LeadOff>FALSE</LeadOff>
         <BaselineSway>FALSE</BaselineSway>
         <ExcessiveACNoise>FALSE</ExcessiveACNoise>
         <MuscleNoise>FALSE</MuscleNoise>
         <LeadDataCRC32>2483917701</LeadDataCRC32>
         <WaveFormData>
7v/u/+7/7v/v//D/8f/y//L/8v/y//L/8//0//X/9v/3//j/+f/6//z//P/9//3//P/6
//n/+f/9//v/+v/6//r/+f/4//j/+P/3//b/9P/y//L/9P/0//X/9f/1//X/8//y//L/
8v/y//P/8//z//H/8P/v/+//8P/w//H/8f/v/+//7//v/+3/7f/t/+3/7v/v//D/8f/y
//P/9P/1//P/8v/x//H/8f/x//L/8v/y//L/8v/0//L/8v/y//P/8f/x//H/8f/y//P/
8//0//X/9//4//3/AQABAAQAFAAkAC8APQBVAHEAhwCdALAAugDIANwA8gAGAQQB3wCc
AFYACQC4/3T/TP87/0L/Vv9r/4H/mf+1/8j/0v/c/+X/6//v//H/8//0//T/9P/1//b/
9f/0//j/+P/5//n/+v/6//v/+//7//z//f8AAAAAAAABAAEAAgACAAIAAwADAAMABAAE
AAIAAgACAAMABQAFAAUABgAEAAQABAAEAAcACAAIAAgACAAJAAkACgAKAAoACwALAAwA
DAAMAA0ADQAPAA8ADwAQABAAEgASABMAEwAUABUAFgAWABYAGAAZABkAGwAcABsAHAAc
AB0AIQAiACIAJAAnACcAKQArAC0ALgAvADEAMQAyADIAMgAzADUAOAA4ADkAOgA6ADoA
OgA7ADwAPQA8AD4APgA9AD4APgA/AEEAPwA/AD8APQA/AD8APwA9ADoAOQA4ADYAMwAw
AC8ALgAvAC0AKgAqACgAJgAjACAAHQAbABsAGAAWABYAFQASABAADwANAAwACQAIAAcA
BgAIAAcABgAFAAUABAADAAMAAQABAAAA///+//7//v/9////AAAAAAAA/v/8//z//P/8
//z//P/9////AAAAAP///f/9//3//v/+/////////////////wAAAgADAAMAAwABAAEA
AgACAAIAAgACAAIAAgADAAMAAwADAAQABAADAAEAAQABAAEAAwADAAMAAgAEAAQABAAD
AAEAAAD///7///////////8AAAAA///////////9//3//v/+//z//P/8//v/+//7//3/
/f/8//z//f/9//7////9//v/+f/3//f/+P/5//r/+v/5//n/+f/3//f/9//3//f/9//3
//f/+f/4//j/+P/2//b/9v/3//n/+f/5//r/+f/3//b/9f/3//f/9f/1//b/+P/4//f/
9f/1//X/9f/3//f/9//3//X/9f/0//T/8v/z//P/8v/y//P/9P/2//b/9//3//b/9P/0
//T/9P/2//b/9v/2//T/9P/0//T/9v/2//b/9v/0//T/9P/0//L/8v/y//L/9P/0//T/
9P/y//L/8v/y//L/8v/y//L/8v/y//L/8v/z//T/9f/2//b/9v/2//b/9v/2//b/9v/5
//r//P/9//3//P/8//3//P/5//f/9v/6//v//P/+//3//f/9//z/9//2//f/9v/0//P/
8v/x//P/8v/y//L/8f/x//D/7//v/+7/7f/t/+3/7P/s/+v/6f/p/+n/6f/q/+v/7P/t
/+v/6//r/+v/6//r/+v/6//r/+r/6f/p/+n/6f/q/+r/6P/o/+j/6v/q/+r/6v/r/+v/
6//r/+v/6//r/+r/6v/r/+3/7P/x//f/+f/+/wwAHgApADUASwBnAH8AlwCsALgAxgDU
AOYA/AAGAekApgBeABEAvP9u/0D/K/8s/0L/Wf9t/4P/n/+4/8j/0v/b/+H/5f/p/+n/
6v/q/+r/7P/u/+7/7v/v/+7/7v/t/+//8P/y//P/8P/w//D/8v/y//L/8//z//T/9P/0
//X/9//3//j/+P/4//j/+P/5//f/9//3//j/+P/4//j/+P/5//r/+v/6//z//f/9//7/
/P/8//3//f/+//7//v//////AQABAAEAAAAAAAIAAgADAAMABAAFAAgACAAIAAoACQAJ
AAsADAANAA4ADgAPABEAEgASABQAFQAVABcAGQAZABoAGwAdAB4AIAAhACIAIwAlACgA
KAAnACgAKAAoACgAKQAqACsAKgAsACwAKwAtACwALAAtACsAKwArACkAKQApACkAJwAo
ACcAJgAkACUAIgAhACAAHQAbABgAGAAYABYAEwAQAA8ADQANAAoACgAKAAkABgAEAAMA
AQAAAP///v/9//z//P/7//r/+f/4//b/9P/z//P/8//y//H/8f/y//P/8//y//L/8f/w
//L/8P/w//D/8v/y//L/8//z//T/9P/z//X/9f/1//b/9P/1//X/9f/3//f/9//4//b/
9//3//f/+f/5//r/+v/6//r/+v/6//r/+//7//v/+//8//z/+//7//v/+//7//v/+//7
//r/+v/6//r/+f/4//j/+P/4//f/9//3//f/+P/4//f/9//3//f/9f/1//b/9v/0//T/
9P/z//P/8//z//P/8v/y//L/8f/x//H/8f/x//H/8f/u/+7/7v/u/+7/7f/t/+3/7f/t
/+3/7f/t/+3/7f/t/+3/7P/s/+z/7v/u/+7/7//u/+3/7P/s/+z/6//r/+v/7f/t/+v/
6//u//D/8P/v//D/8f/y//P/8//z//P/8//1//j/+v/6//r/+v/4//f/9f/z//T/9P/1
//f/9//2//b/9v/0//L/8f/x//D/7//t/+r/7P/u/+7/7P/t/+z/6//r/+j/6P/o/+j/
6f/p/+n/6f/q/+n/6f/p/+r/6v/p/+n/6//r/+v/6//p/+n/6f/p/+n/6f/p/+n/6f/p
/+n/6f/o/+f/5//n/+X/5v/m/+b/6P/o/+r/6P/m/+b/5//n/+n/6f/p/+n/6//o/+b/
6f/r/+z/7//z//f/AAAMABwAJwAzAE0AaQB/AJcAqgC0AMAA1ADsAAABAAHZAJYATAD/
/6r/Yv84/y3/OP9M/2X/ef+P/6v/wv/O/9b/3//l/+f/6//p/+r/6v/q/+r/7P/s/+z/
7v/u/+//7//y//L/8//z//D/8P/w//L/9P/0//X/9f/2//b/9v/3//n/+f/6//r/+P/4
//j/+f/3//f/9//4//n/+v/7//z//f/+//7//v/+//////8AAAIAAgADAAMAAwACAAEA
AQADAAUABQAFAAYABgAIAAgACQAJAAoACwAMAAwADAAOAA8ADwARABIAFQAWABYAFwAZ
ABoAGgAcAB0AHQAfACEAIQAiACMAJQAkACYAJwAoACkAKwAuAC4ALwAwADAAMAAyADMA
NAA1ADYAOAA4ADcANwA2ADYANwA3ADcANwA1ADUANQA1ADMAMgAxADAALgArACgAJwAm
ACMAIQAeAB4AHAAaABcAFAATABEAEQAOAAsACgAIAAQAAgABAP///v/+//7//v/+//z/
+//6//n/9//2//X/9f/1//X/9P/z//L/8v/y//H/8v/0//X/9v/0//L/8v/y//D/8P/w
//H/8f/y//L/8f/x//H/8f/y//L/8//z//P/8//z//P/9P/0//X/9f/1//P/8//0//T/
9P/0//T/9P/0//X/9f/1//P/9P/0//P/9f/1//X/9f/3//f/9//2//T/9P/0//P/8P/w
//D/8P/w//H/8v/z//L/8v/x//H/7//v/+3/7f/w//D/7v/u//D/7//v/+//7//v/+7/
7v/s/+v/6//r/+v/6//r/+v/7P/s/+z/7P/s/+v/6//r/+3/7f/t/+3/6//r/+v/6//p
/+j/6P/o/+r/6v/q/+v/6//r/+v/7P/t/+3/7v/v/+7/7f/q/+n/7P/u/+7/7f/s/+v/
6v/p/+n/6f/p/+n/6//r/+r/6v/o/+n/6f/o/+j/6f/q/+z/6v/t/+3/7P/q/+r/6v/q
/+v/7P/t/+7/6//q/+n/6P/q/+r/6v/q/+r/6v/q/+r/6v/q/+r/6v/q/+r/6v/q/+r/
6v/q/+r/7P/s/+z/7P/q/+r/6v/q/+j/6P/o/+j/6v/q/+r/6v/q/+r/6v/q/+z/7P/s
/+z/6v/q/+r/6v/q/+r/6v/q/+r/6v/q/+r/6v/q/+r/6v/q/+r/6v/q/+r/6v/q/+r/
6v/q/+r/6v/s/+z/7P/s/+v/6v/p/+j/6f/q/+v/7P/u/+7/7v/u/+3/7P/r/+r/7P/s
/+z/7P/q/+r/6v/q/+r/6v/q/+r/6v/q/+r/6v/s/+z/7P/s/+7/7v/u/+7/7P/s/+3/
7f/v/+7/7v/v//D/7f/r/+r/7f/t/+3/7v/w//H/8v/y//L/8v/0//T/9P/z//L/8f/z
//L/8v/y//T/9f/1//X/8//y//H/8f/z//L/8v/x//H/8f/x//H/7//v/+//7//v/+//
7//v/+//7//v/+//7//u/+3/7f/v/+//8P/w//D/8P/w//L/7v/u/+7/7//x//H/8f/x
//H/8f/w//D/7//v//D/8//5////CAAWACYAMwBBAFsAdwCPAKcAvgDMANwA7gACARIB
EAHxALAAZAATALz/cv9G/zP/OP9K/2P/d/+P/6n/wP/Q/9r/4f/n/+v/7f/t/+7/7v/u
//L/9P/0//T/9P/0//X/9f/4//j/+f/5//j/+P/4//r//P/8//3//f/8//z//P/9//z/
+//7//r//P/8//z//f/9//3//f/+//7//v/+//7/AQACAAIAAgABAAEAAAAAAAIAAgAD
AAMABAAEAAQABQAFAAcABwAHAAgACAAKAAoACQAJAAoACwAMAAwADAAOAA8ADwARABIA
EwAUABQAFQAVABYAFgAYABkAGQAbAB0AGwAcAB0AHwAeACAAIQAiACEAIwAmACYAJwAo
ACgAKAAoACkAKgArACsALAArACkAKQAoACgAKQArACsAKwApACcAJwAnACUAJgAlACQA
IgAiACAAIAAgAB8AHQAaABoAGgAYABUAEgATABEAEQAOAA8AEAAQAA4ADgANAAsACgAL
AAoACQAIAAYABQAEAAMABQAEAAMAAwABAAEAAAD///7//v/+//3//f/+//7//v/8//r/
+v/6//z//P/8//3//P/8//v/+f/7//v/+//8//7//////////f/9//3//v/+////////
/wEAAQACAAIAAgACAAIAAgACAAMAAwADAAMABAAEAAMAAQABAAEAAQABAAEAAQAAAP7/
/v/+//3//v/+//7//v/7//v/+//7//z//P/7//v/+//7//n/+f/4//j/9v/2//b/9f/1
//X/9f/1//T/9P/y//H/8f/x//H/8f/x//H/7v/u/+7/7v/w/+//7//v/+//7//v/+//
7f/t/+3/7f/t/+z/7P/s/+r/6v/q/+v/6//r/+v/7P/q/+n/6f/p/+r/6//q/+v/6v/s
/+z/6//r/+v/6//r/+v/6//r/+v/7P/t/+3/7v/v//H/8v/y//P/9f/2//b/9v/2//b/
9f/1//T/8//y//L/8//1//T/9P/1//b/9P/y//H/8f/v/+//7v/s/+v/7P/r/+j/6P/o
/+j/6f/m/+b/5v/m/+f/5//n/+f/5v/l/+X/5f/m/+b/5f/l/+P/4//j/+P/5f/l/+X/
5f/l/+X/5f/l/+X/5f/l/+X/5P/j/+P/4//j/+T/5P/k/+L/4v/k/+L/5P/k/+X/5f/l
/+X/5f/l/+X/5P/i/+H/5//o/+n/6//x//b/AgASAB8AKQA9AFsAcwCLAKIAsgC6AMoA
4AD0AAAB7wC6AHIAJwDQ/3z/Qv8p/yT/Nv9P/2X/ff+X/7D/xP/Q/9f/3f/h/+P/5f/m
/+b/5v/m/+j/6P/o/+j/6P/p/+n/6v/q/+v/6//s/+z/7P/u/+7/7v/v/+//8P/w//D/
8f/x//H/8v/y//D/8P/w//H/8f/x//H/8v/0//T/9P/0//X/9v/2//b/+P/5//n/+v/6
//r/+//7//z//P/8//3//f////////8AAAAAAgACAAMAAwAEAAUABgAGAAYACAAJAAkA
CwAMAA0ADgAOAA8AEQASABIAFAAVABUAFwAZABsAHAAdAB8AIAAiACMAJAAlACcAKgAq
ACsALAAsACwALgAvADAAMQAwADIAMgAxADMAMgAyADMAMQAxADEALwAxADEAMQAvAC4A
LQAsACoAKQAmACUAJAAhAB8AHAAcABwAGgAXABQAEgAPAA4ACgAJAAoACgAIAAcABQAC
AAAA///+//3//P/8//v/+v/5//n/+P/3//f/9//3//b/9f/0//T/9P/z//P/9P/0//T/
9P/y//L/8v/0//T/9P/1//X/9v/2//X/8//z//P/9P/0//X/9f/1//f/9//3//j/+P/5
//n/+f/3//f/+P/4//j/+P/4//j/+P/5//n/+f/5//r/+v/5//n/+f/5//n/9//3//f/
9v/2//b/9v/1//b/9v/2//b/9f/1//X/9f/2//b/9f/1//f/9//1//X/9P/0//L/8v/0
//P/8//z//P/8//y//L/8v/x//H/8f/x//H/8f/x//D/8P/w//D/8P/v/+//7//v/+//
7//v//H/8f/x//H/8//y//L/8v/w//D/8P/x//H/8f/x//L/8v/x//H/8f/x//H/7//v
/+7/8P/w/+//8f/x//H/8f/z//P/8//z//H/8f/w//D/8P/x//H/8P/x//H/8f/y//b/
8//x//L/8v/y//L/8v/0//T/9P/0//L/8v/y//L/9P/0//T/9P/2//b/9v/2//X/9P/z
//L/9P/0//T/9P/y//L/8v/y//T/9P/0//T/9P/0//T/9P/2//b/9v/2//X/9P/z//L/
8//0//X/9v/2//b/9v/2//T/9P/0//T/9P/0//T/9P/2//b/9v/2//T/9P/0//T/9v/2
//b/9v/2//b/9v/2//T/9P/0//T/9P/0//T/9P/2//b/9v/2//b/9v/2//b/9v/2//b/
9v/0//T/9P/0//X/9v/3//j/9//2//X/9P/2//b/9v/2//T/9P/0//T/9P/0//T/9P/0
//T/9P/0//X/9v/3//j/9v/2//b/9v/2//b/9//3//n/+P/4//n//f/7//r/+v/8//v/
+v/6//z//f/+//7//v/+/wAAAAD+//3//P/7//3//P/8//z//P/9//3//f/7//r/+f/5
//n/+P/4//f/9//3//f/9//3//f/9//3//X/9f/1//X/9f/1//X/9f/3//b/9f/1//X/
9f/2//b/9P/0//T/9v/2//b/9v/3//f/9//3//f/9f/1//T/9P/5//v//P///wUABwAO
AB4ALgA5AE0AbQCHAJ0AtwDGANIA4gD2AAoBGgEOAdkAkgBKAPX/oP9k/0T/O/9I/2D/
d/+N/6X/u//O/9z/5v/r/+v/8f/z//P/9P/0//T/9v/4//j/+P/4//j/+f/5//r/+v/7
//v//P/8//z//v/+//7///////7//v/+/////f/9//7//v/+//7//v///wEAAQABAAIA
AQAAAP///v///wAAAAAAAAAAAQABAAIAAgACAAMAAwAEAAQABAAFAAcACQAJAAkACAAI
AAoACgANAA0ADgAPAA4ADgAOABAAEQARABMAFAAVABYAFgAXABcAGAAYABoAHQAdAB8A
IQAfACAAIQAjACIAJAAlACYAJQAnACoAKgArACwALAAsACwALQAuAC8ALQAuAC0AKwAu
AC4ALwAxAC8ALwAvAC0ALQAtAC0AKwAqACkAKAAmACYAJAAkACQAJAAjACEAIgAiACAA
HQAaABoAGQAaABgAFgAWABUAEgAUABMAEQAQAA8ADgANAAwADAALAAoACQAJAAgABwAH
AAgACQAJAAkABwAGAAUAAwADAAQABAAEAAYABAAEAAQAAgACAAIAAwAFAAYABgAFAAcA
BwAHAAgABgAHAAcABwAJAAkACQAKAAgACQAJAAkACwALAAwADAAMAAwADAAMAAwADQAN
AA0ADQAOAA4ADQALAAsACwALAA0ADQANAAwACgAKAAoACQAKAAoACgAKAAcABwAHAAcA
CAAIAAcABwAFAAUAAwADAAIAAgAAAAAAAgABAAEAAQABAAEAAAAAAP7//f/9//3/////
///////+//7//v/+//3/+//6//n//P/9//7////8//v/+v/5//v//P/+/wAA/v/+//7/
/////wEABQAKAAcABgAFAAQAAwADAAIAAQACAAIAAwAFAAIAAAD///7//P/6//n/+f/5
//n/+P/2//T/9v/2//T/8//y//H/8f/u/+7/7v/u//H/8f/x//H/7v/t/+3/7f/t/+7/
7v/v/+7/7f/s/+v/6//r/+v/6//t/+3/7f/t/+v/6//r/+v/6v/p/+n/6f/p/+r/6v/q
/+r/6v/s/+r/7P/s/+3/7f/r/+v/6//r/+v/6v/s/+//7//w//H/8//5/wIAEgAiACsA
NQBRAHEAiwClALoAxgDSAOQA+gAQARYB8QCqAFwABwCo/1b/KP8b/yT/PP9V/2v/g/+f
/7r/zP/W/9v/3//n/+3/7P/s/+v/6v/q/+z/7P/s/+7/7v/v/+//8P/w//H/8f/x//L/
8//2//b/9v/3//f/9//2//X/9f/1//X/9v/2//j/+P/4//n/+f/5//n/+v/6//r/+v/6
//3//v/+//7//f/9//z//P/9//7/AAABAAAAAAAAAAEAAQADAAMAAwAEAAQABgAGAAkA
CQAKAAsACgAKAAoADAAPAA8AEQASABMAFAAUABUAFwAYABgAGgAbABsAHQAfACEAIgAj
ACUAKAAqACsALAAsAC0ALwAuAC8AMAAwADAAMgAzADQANQA0ADYANgA1ADUANAA0ADUA
NQA1ADUAMwAzADMAMwAxAC4ALQAsACoAKQAmACUAJAAjACEAHgAeABwAGgAXABQAEwAR
ABEADgAKAAoACQAGAAYABQADAAIAAQAAAP///v/+//3//P/7//n/+P/3//f/+f/5//j/
9//2//b/9v/1//f/+P/4//j/9v/0//T/9P/0//T/9P/1//X/9v/2//X/9f/1//X/9v/2
//f/9//3//n/+f/5//r/+P/5//n/+f/7//v//P/8//r/+v/6//r//P/9//3//f/7//z/
/P/7//3//f/9//3//f/9//3//P/+//7//v/9//z//P/8//z/+//7//v/+//6//r/+f/5
//n/+f/3//f/+P/4//b/9v/2//X/9f/1//X/9f/0//T/9P/z//P/8//1//X/9f/1//P/
8v/x//D/8v/x//H/8f/v/+//7//v//H/8f/x//H/8f/w//D/8P/u/+7/7v/v//H/8f/x
//L/8v/x//H/8f/x//H/7//v//D/8v/y//H/7//v/+//7//v/+//7//v/+//7//u/+7/
7v/v/+//7v/t/+3/7f/u/+z/6//r/+7/7v/u/+7/7v/u/+7/7v/u/+z/7P/s/+z/7f/u
/+//8P/v/+7/7f/s/+z/7P/s/+z/7v/u/+7/7v/s/+z/7P/s/+z/7P/s/+z/7P/s/+z/
7P/s/+z/7P/s/+z/7P/s/+z/7P/s/+z/7P/u/+7/7v/u/+7/7v/u/+7/7P/s/+z/7P/t
/+7/7//w//L/8v/y//L/8//0//X/9//5//n/+P/4//f/+f/3//b/+P/4//f/9v/4//n/
+f/5//b/9P/0//b/9f/y//D/7v/v/+//7v/u/+7/7v/v/+//7f/t/+z/6//r/+v/6v/q
/+n/6f/p/+n/6f/p/+n/6f/r/+v/6//r/+r/6f/o/+f/6P/p/+n/6f/n/+f/5//o/+r/
6v/q/+r/6v/o/+j/6P/r/+v/6//r/+v/6//r/+r/7P/t/+3/7P/v//P/9//8/wgAGAAl
ADEARwBlAH0AlwCwAL4AygDaAO4ABgEOAfUAuAByACcAzv98/0b/Lf8u/0D/Wf9x/4v/
pf++/9D/2P/f/+X/6f/r/+v/7P/s/+z/7P/u/+7/7v/w//D/8f/x//T/9P/1//X/9P/0
//T/9v/2//b/9//3//f/9v/1//X/9f/1//b/9v/3//j/+f/7//n/+f/5//r//P/8//z/
/P/8//z/+//6//z//f/9//7/AAAAAAEAAQAAAAAAAAABAAEAAwADAAMABAAEAAYABgAH
AAcACAAJAAwADAAMAA4ADgANAA4ADgAQABIAEwAVABYAFgAVABYAFwAXABkAGwAbABwA
HQAfAB4AIAAhACIAJAAnACsALAAtAC4ALgAuACwALQAuAC8AMgA0ADQAMwAxADAAMAAx
ADMAMwAzADEAMQAxADEALwAwAC8ALgAsACwAKgAqACoAJwAlACIAIgAgAB4AGwAYABgA
FwAYABYAFAAUABMAEAAQAA8ADQAMAAsACgAJAAgACgAJAAgABwAHAAYABQAFAAMAAwAC
AAEAAAAAAAAA//8BAAIAAgACAAAA/v/+//7/AAAAAAAAAQABAAIAAgABAAEAAQABAAIA
AgADAAMAAwABAAEAAQACAAIAAwADAAMAAwADAAQABAAEAAQABAAEAAYABwAHAAcABgAG
AAUAAwABAAEAAQABAAMAAwADAAIABAAEAAQAAwACAAIAAgACAAEAAQABAAEAAAAAAP//
///9//3/+//7//z//P/6//r/+//7//z//f/9//3//P/8//r/+f/5//n/+f/5//n/+f/4
//j/+P/4//j/9//3//f/9f/1//X/9f/2//f/+P/5//n/+P/4//j/+P/4//j/+f/7//v/
+//8//7//f/9//3///8BAAMAAgAEAAQABAAEAAIAAQD///3//f/+/wAAAwABAAAAAAAA
AP7//P/7//v/+P/3//X/8v/0//j/+v/6//j/9v/0//P/8v/y//L/8v/y//H/8P/v/+//
7//w//H/7v/u/+3/7f/v/+//7//v//H/8f/x//H/8P/v/+7/7f/t/+3/7f/t/+7/7f/t
/+3/7P/s/+v/6v/r/+z/7//u/+7/7v/v/+//7f/t/+3/7f/v//D/7v/t/+3/7v/x//f/
/f8EAA4AHAApADUASQBnAIEAlwCqALgAygDcAO4ABAEQAfkAvgB0ACkA0P98/0L/K/8u
/0L/Wf9x/4n/o/+6/8z/2P/f/+f/6//t/+v/7P/s/+z/8P/y//L/8v/0//T/9f/1//T/
9P/1//X/9P/0//T/9v/2//b/9//3//n/+v/7//3//////wAAAAAAAAAAAAABAAEAAQAB
AAIAAgACAAIAAgADAAQABAAEAAQABQAFAAYABgAGAAcABwAGAAYABgAHAAkACwALAAsA
DgAOABAAEAAOAA0ADQANABAAEAAQABIAFQAVABcAGAAZABoAGgAbAB8AIAAgACIAIwAj
ACUAJwAnACgAKQArAC4AMAAxADIAMQAzADYANgA1ADYANgA2ADgAOQA6ADsAPAA+AD4A
PQA/AD4APgA/AD8APwA/AD0APwA/AD8APQA7ADkANwA0ADQAMgAyADIALwAtACoAKgAp
ACYAIgAeAB0AGwAbABgAFAAUABMAEAAOAA0ACwAKAAoACgAKAAoACAAHAAYABQAHAAYA
BQAFAAQAAwABAP////8AAAEAAQABAAIAAgACAAIAAAAAAAAA/v/+//7//////wAAAAD/
/wEAAQABAAIAAQABAAAA//////////8AAAEAAwAEAAUAAwADAAQABAACAAIAAgACAAIA
AwADAAMABQAGAAYABQADAAMAAwADAAMAAwADAAIABAAEAAQAAwAAAAAAAAAAAP//////
////AAAAAP///////////f/9//7//v/8//z//v/9//3//f/7//v/+v/6//r/+f/5//n/
+f/5//n/+f/4//j/+P/4//b/9f/1//X/9//3//f/9//3//f/9//3//X/9P/0//T/9P/0
//T/9f/1//X/9f/2//T/8//z//P/9f/1//P/8//0//b/9v/1//X/9f/1//X/9f/1//X/
9f/z//P/8v/y//T/9f/1//T/8f/x//H/8v/0//f/9//0//L/8v/y//L/8v/y//L/8v/y
//L/8v/y//L/8v/y//L/8v/y//L/8v/y//L/8v/y//D/8P/w//D/8f/y//P/9P/0//T/
9P/0//T/9P/0//T/8v/y//L/8v/y//L/8v/y//T/9P/0//T/8//y//H/8P/y//L/8v/y
//T/9P/0//T/8v/y//L/8v/y//L/8v/y//T/9P/0//T/9P/0//T/9P/0//T/9P/0//P/
8v/x//D/8v/y//L/8v/y//L/8v/y//T/9P/0//T/8v/y//L/8v/y//L/8v/y//D/8P/w
//D/8f/y//P/9P/y//L/8v/y//T/9P/0//X/8//z//L/8v/2//n/+P/4//j/+P/3//b/
9//5//r/+//8//r/+v/8//7//P/7//r/+f/5//j/+P/2//b/9//3//f/9//2//X/8//z
//L/8v/x//H/8f/x/+//7//v/+//8f/x//H/8f/x//H/8f/x//H/8f/w/+//7f/t/+3/
7v/w//D/8P/w//D/7v/u/+7/8f/x//H/8f/v/+//7//u/+7/7//z//b/9//5////CAAY
ACYAMwBFAF0AeQCVAK0AvgDMANwA8AAEARQBCgHbAJQASgD3/6L/Yv8+/zf/Qv9Y/23/
g/+Z/7P/yP/W/97/4//n/+v/7f/t/+7/7v/u//D/8v/y//L/9v/2//f/9//2//b/9//3
//b/9v/2//j/+P/4//n/+f/6//r/+v/7//v/+//8//z//P/8//z//f/9//3//f/+//7/
/v/+//7//f/+//7//v8AAAEAAQACAAIAAgADAAMABAAEAAQABQADAAUABQAFAAYABgAI
AAgACQAJAAoACwAMAAwADAAOABEAEQATABQAEwAUABQAFQAVABYAFgAYABkAGQAbAB0A
HQAeAB8AIQAkACYAJwAoACkAKwAuAC4ALgAuAC0ALAAuAC8AMAAxADIANAA0ADMAMQAw
ADAAMQAxADEAMQAvAC8ALwAvAC0ALQAtAC0ALAAtACoAKQAoACcAJQAiACIAJAAiAB8A
HAAcABsAHAAaABgAGAAXABQAFgAVABMAEgARABAADwAOAAwACwAKAAkACwAKAAkACQAL
AAsACgAJAAYABgAGAAUAAwAEAAQABAAFAAQABQAGAAQABAAEAAUABwAIAAgABwAHAAcA
BwAIAAoACwALAAsADQANAA0ADgANAA0ADAALAA0ADQAOAA4ADgAOAA4ADgAOAA8ADwAP
ABEAEgASABEAEQARABEAEQARABEAEQAQABAAEAAQAA8ADgAOAA4ADgANAA0ADQANAAwA
DgAPAA==
         </WaveFormData>
      </LeadData>
      <LeadData>
         <LeadByteCountTotal>10000</LeadByteCountTotal>
         <LeadTimeOffset>0</LeadTimeOffset>
         <LeadSampleCountTotal>5000</LeadSampleCountTotal>
         <LeadAmplitudeUnitsPerBit>4.88</LeadAmplitudeUnitsPerBit>
         <LeadAmplitudeUnits>��V</LeadAmplitudeUnits>
         <LeadHighLimit>2147483647</LeadHighLimit>
         <LeadLowLimit>268435456</LeadLowLimit>
         <LeadID>V4</LeadID>
         <LeadOffsetFirstSample>0</LeadOffsetFirstSample>
         <FirstSampleBaseline>0</FirstSampleBaseline>
         <LeadSampleSize>2</LeadSampleSize>
         <LeadOff>FALSE</LeadOff>
         <BaselineSway>FALSE</BaselineSway>
         <ExcessiveACNoise>FALSE</ExcessiveACNoise>
         <MuscleNoise>FALSE</MuscleNoise>
         <LeadDataCRC32>3380586496</LeadDataCRC32>
         <WaveFormData>
/P/8//z//P/9//7///8AAAAAAAAAAAAAAwAEAAUABgAHAAgACQAKAAoACwALAAoABwAH
AAgACAAIAAkACQAJAAgABgAFAAUABQAEAAMAAAD9//3//f/9//7//f/+///////9//3/
/f/9//3//f/9//3//P/7//v//f/9//3/+//6//n/+P/3//b/9v/2//b/9//4//n/+v/8
//z//P/7//v/+//7//v/+f/5//n/+f/7//v//P/8//z/+v/8//z/+v/6//r/+//8//3/
/v/+/wAA//8BAAUACAAEAAcAFQAkAC8AQQBXAG8AhgCfALYAzADhAPcADgElASgBBgHF
AH4ANwDt/7X/lP+D/3//hP+S/6D/sv/G/9T/2v/j/+n/7f/x//H/8//z//P/8//1//b/
9v/2//j/+f/7//z/+v/5//j/+P/5//n/+v/+//z//P/8//z//P/8//3//f/9//7/////
//3//f/9//3//v///wAAAgD///7//f/8//7///8AAAEAAQACAAIAAgABAAEAAQABAAEA
AQABAAMAAwADAAQABAACAAMABAAFAAcABwAGAAYABgAHAAcABwAHAAgACAAJAAkACQAK
AAwADwAPABAAEQATABQAFAAVABgAGAAZABoAGQAYABcAFwAaABoAHAAcAB4AIAAgACEA
IgAhACAAHwAdACAAIAAeAB4AHgAfACEAIQAfAB4AHgAcABwAHAAcABwAGgAZABgAFgAT
ABMAEgAUABQAEwATABEADwAPABAADQALAAoABwAJAAkACQAHAAUABQAFAAUABAAEAAIA
AgAEAAQAAwACAAEAAQAAAAAA/v/+//7//P/5//n/+f/5//v/+//7//v/+f/5//j/+P/4
//j/+v/6//v/+//7//v/+f/5//n/+f/5//z//P/7//j/9//3//r/+//7//v/+v/6//r/
+//8//v//P/8//r//P/+//7//v/9//3//P/8//3//f/9//z//f/+////AAABAAEAAQAC
AAAA/f/7//n/+v/6//n/+v/4//n/+v/7//r/+f/4//f/+f/3//f/9//0//T/9P/1//X/
9f/1//X/9v/2//f/+P/3//X/9P/z//P/8//z//P/9f/0//T/9P/y//H/8f/x//H/8f/x
//L/8v/y//L/8v/w//D/8f/x//L/8//z//T/8v/x//H/8f/v/+//7v/u//D/8P/w//D/
8v/w//D/8P/w//H/8f/x/+//7//v/+//7//v/+//7v/v/+//7//v/+//8P/w//L/8P/w
//D/8P/u/+7/7v/u/+7/7v/u/+7/8P/w//D/8P/u/+7/7v/u/+z/7P/s/+z/7f/u/+//
8P/u/+7/7v/u/+7/7v/u/+7/7v/u/+7/7v/v//D/8f/y//L/8v/y//L/9P/0//T/9P/1
//f/+P/4//n/+f/6//r/9//3//b/9f/4//j/+f/7//v/+v/5//b/9P/z//L/8f/v/+3/
7f/t/+7/7f/u/+//7v/t/+z/6//t/+z/6//r/+n/6f/p/+f/5//n/+f/5//q/+r/6v/q
/+r/6v/q/+r/6P/o/+j/5//n/+f/5//n/+n/6f/p/+n/5//n/+j/6P/q/+j/6v/q/+r/
6v/q/+v/6f/p/+n/6P/o/+n/6f/t//L/9P/z////EAAdAC8ARwBjAHoAkQCqAMIA2QDv
AAQBHQEuARYB1QCGADsA6/+p/37/af9j/2r/dv+E/5T/qP+8/8j/0f/V/9n/3f/h/+P/
4//j/+P/5f/m/+b/5v/m/+X/5f/k/+b/5//o/+r/6v/p/+n/7P/q/+r/6v/q/+z/7P/t
/+3/7f/u/+//7//v/+//7//v/+7/7f/s/+z/7f/u/+//8P/x//H/8f/x//P/9P/0//T/
9P/z//L/8f/y//P/9P/3//X/9f/2//b/9v/3//j/+f/7//v/+v/6//z//f/9//3//f/+
//7///8BAAEAAgAEAAUABQAGAAcABwAIAAgACQAKAAoACwAMAA0ADgAPABEAFAAUABYA
FgAVABYAFQAVABUAFQAVABUAFwAaABoAGAAXABYAFgAXABkAFwAWABYAFAAUABQAFAAU
ABIAEQAQAA8ADQAOAA4ADgAOAA0ADQANAAsACwAMAAwACwALAAkACQAJAAkABwAJAAkA
CQAJAAYABgAEAAQABAAEAAMAAgD//////v/+/wAAAAAAAP7////////////9//3//f/9
///////+//7//v/+/wAAAAD//////////wEAAQABAAEAAQAEAAQAAwAEAAMAAwAGAAUA
BQAFAAQABgAGAAcACAAHAAgACAAGAAgACgAKAAoACwALAAoACgAJAAkACQAIAAoACgAK
AAoACwALAAsADAALAAkACAAHAAkACAAGAAYABgAHAAgACQAHAAcABwAHAAcABQAFAAUA
AgACAAIAAwABAAEAAQABAAMAAgACAAIAAgABAAEAAQADAAMAAwADAAMAAgACAAIAAgAB
AAEAAQABAAEAAQACAAAAAAAAAAAA//8AAAIAAwADAAMAAgACAAIAAQABAAEAAwADAAIA
AgAEAAQABAAEAAUABAAFAAYACAAJAAkACQAJAAwADgAOAA4ADgAOAA0ACwAJAAsADAAM
AAwADQANAA0ADAAIAAcABwAIAAcABgADAAEAAwADAAMAAwADAAMAAwADAAAA///+//3/
///////////+//3//f/9///////9//3/////////AAD+//7//v/+/wAAAAAAAAAA/v/+
//3//f/7//v/+//7//3//f/9//3///8AAAAAAAD8//7//v/+//7//v//////AQABAP7/
/P///wEABQAIAAwAEQAbACoANQBFAF0AdwCKAJ8AugDOAOUA+wAWAS0BMgEQAc0AgAA3
AO3/r/+K/33/f/+I/5b/ov+w/8b/2P/i/+f/7f/z//X/+f/5//n/+f/5//r/+v/5//j/
+v/7//3//v8BAAEAAQACAAEA///+/wAAAAAAAAAAAAACAAIAAwADAAUABgAHAAcABgAF
AAQAAwADAAMAAwAEAAYABgAGAAYABwAHAAcABwAFAAYABgAGAAkACQAJAAkABwAHAAcA
CQALAAsADAAMAAwADQAOAA8ADwAPAA4ADgAOAA8ADwAPABMAFAAUABUAFQAVABYAGAAZ
ABkAGgAbABsAHAAcAB0AIAAgACEAIgAhACAAHwAfACIAIgAkACQAJgAoACgAKQApACkA
KQApACsALgAuACwAKQAoACgAKQArACkAKAAoACYAJgAmACYAJgAkACMAIgAgAB0AHQAc
ABwAHAAbABsAFwAVABUAFgAUABMAEwARAA8ADwAPAA0ACwALAAsACwAKAAoACAAIAAgA
CAAHAAYABQAFAAQABAADAAIAAQD+//3//f/9//3//v///wAAAQD//////v/+//3//P/9
//z/+//7//v/+//9//3//f/9//7/AAD///3//P/7//v//v/9//3//f/8//z//P/9//7/
/v/+//3/+v/+/wAAAAAAAP7//f/7//r/+v/7//z//P/+//7//v/+//v/+//7//z/+v/3
//X/8//0//T/8//0//T/9f/2//f/9v/1//T/8//z//H/8f/x//L/8v/y//P/8f/x//H/
8f/x//D/8P/w/+7/7f/t/+3/7//v/+//7//t/+z/7P/s/+z/6//r/+v/7f/t/+3/7v/r
/+r/6f/o/+f/6P/q/+v/6v/r/+v/7P/u/+3/7f/t/+z/6//p/+j/7P/s/+z/7P/q/+j/
6P/o/+j/6f/p/+n/6f/p/+n/6f/n/+f/5//m/+b/5//o/+n/5//o/+j/6P/o/+j/6P/o
/+v/7P/t/+7/7P/q/+j/5v/k/+T/5P/k/+T/5P/k/+T/5f/m/+f/6P/o/+j/6P/o/+b/
5v/m/+b/5//o/+n/6v/n/+b/5f/k/+T/5P/k/+T/5P/k/+T/5P/m/+b/5v/m/+f/6P/p
/+r/5//m/+X/5P/k/+T/5P/k/+T/5P/k/+T/5P/k/+T/5P/m/+b/5v/m/+b/5v/m/+b/
5P/k/+T/5P/n/+j/6f/q/+b/5P/i/+D/4//k/+X/5v/n/+j/6f/q/+j/5v/k/+L/4//k
/+X/5v/k/+T/5P/k/+L/4v/i/+L/5P/k/+T/5P/k/+T/5P/k/+b/5v/m/+b/5v/n/+f/
5v/n/+f/6P/o/+f/5//m/+X/5//m/+b/5//q/+r/6v/o/+n/6f/p/+n/6f/n/+f/5//p
/+f/5//n/+j/6f/q/+v/6v/o/+b/5f/n/+f/5//l/+X/5f/l/+X/5P/k/+T/5P/i/+L/
4v/i/+T/5P/k/+P/4//j/+P/4//j/+P/4//j/+P/4//k/+T/4v/g/+L/4v/k/+T/5P/l
/+X/5f/l/+T/4v/h/9//4f/k/+r/8////xAAHwAzAE0AaQB+AJcAtADSAO0ABQEcATEB
NgEaAdkAhgA1AOP/of94/2P/Xf9k/3L/gP+Q/6b/tv/A/8f/zf/V/9n/2//b/9v/2//b
/9//4P/g/+D/3//f/+D/4P/h/+H/4f/i/+L/4f/h/+T/5v/m/+b/5v/k/+T/5f/l/+T/
5P/k/+P/5f/l/+X/5f/l/+X/5f/m/+b/5v/m/+b/6f/p/+n/6f/o/+j/5//m/+f/5//n
/+f/6f/p/+n/6//r/+v/7P/s/+z/7f/u/+//7v/t/+v/6v/s/+3/7f/t/+//8P/w//H/
8f/x//L/9P/z//P/9P/1//n/+v/6//v/+f/4//j/+P/5//r/+//9//7//v8AAAAA/v8A
AAAAAQADAAMAAwADAAIABAADAAAA///+//7///8BAP///v/+//3//P/7//r//P/6//n/
+P/3//X/9v/2//T/9P/z//P/8//x//H/8v/y//H/8f/v//H/8//1//X/8//z//P/8//0
//T/8v/y//T/9P/z//L/8//z//L/8v/w//D/8P/u/+3/7f/t/+3/7//v/+//7//t/+3/
7P/s/+7/7v/w//D/7f/t/+3/7f/v/+//7//v//H/9P/0//P/8v/x//H/9P/1//X/9f/0
//T/9P/1//b/9//4//j/9v/4//r/+v/6//v/+//6//r/+f/5//n/+P/4//j/+P/4//f/
9//3//j/+P/3//f/9//3//b/9P/0//T/9f/2//f/9f/1//X/9f/z//H/8f/x//D/8P/w
//H/8f/x//H/8f/v/+7/7v/u//D/7//v/+//7v/t/+z/6//t/+z/7P/s/+7/7f/t/+3/
7f/t/+3/7v/u/+7/7v/u/+r/6v/r/+v/7P/t/+3/7v/t/+v/6v/p/+v/6//q/+r/7v/u
/+7/7v/s/+r/6v/q/+z/7f/t/+3/7v/v//D/8f/0//X/9v/2//f/+f/6//j/+P/4//j/
9//3//b/9f/3//j/+P/4//v/+//7//r/9//1//T/9P/2//b/9P/z//L/8f/w/+//7v/v
//D/8f/t/+3/7f/t/+//7//v/+//7P/r/+v/6//t/+3/6//r/+v/6//r/+z/7P/s/+z/
7P/s/+z/7P/s/+z/7P/r/+v/7f/t/+3/7f/v/+//7//v/+7/7v/t/+z/7P/u/+7/7v/u
/+7/7//v/+//7//s/+z/8f/z//P/9P/4//v/BQAUACEALwBFAGEAegCRAKoAxADZAO8A
CgEjATQBKAHzAKgAWwAJAL3/iv9x/2f/bP94/4b/mP+s/8D/zv/X/9//4//n/+f/6P/p
/+r/6//t/+7/7v/u/+//7//w//D/8f/x//H/8v/0//P/8//2//b/9v/2//b/+P/4//n/
+f/7//z//f/9////////////AQABAAEAAgACAAIAAgACAAMAAwADAAMAAwAEAAQABAAD
AAMAAwADAAMAAwADAAUABQAFAAYABgAEAAUABgAHAAkACQAIAAgACAAJAAkACQALAAwA
DAANAA0ADQAOABAAEQARABIAEwATABQAFAAVABgAGAAZABoAHAAcABwAHQAgACAAIgAi
ACAAIgAiACMAIwAjACMAIwAlACgAKAAmACUAJAAkACUAIwAhACAAIAAiACIAIgAiACIA
IAAfAB4AHAAZABkAGAAYABgAFwAXABcAFQAVABYAFQATABIADwAQABEAEgARABAADwAO
AA0ADgAOAAwADAAMAAwACwAKAAcABwAGAAYACAAIAAgABgAFAAUABQAFAAUABQAFAAUA
AwADAAIAAgAEAAQABgAGAAUABQAFAAUAAwADAAMAAwADAAYABgAFAAYABQAFAAgACQAJ
AAkACAAIAAgACQAKAAkACgAKAAgACAAKAAoACgALAAsACgAKAAsACwALAAoACAAIAAgA
CAAHAAcABwAIAAgABwAHAAcABwAGAAQABAAGAAcACAAJAAkACQAJAAkACQAHAAcABwAG
AAYABgAHAAUABQAFAAUABQAEAAQABAAGAAUABQAFAAcABwAHAAcABQAEAAQABAAEAAMA
AwADAAUABQAFAAYABgAGAAYABgAEAAQABQAFAAYABwAHAAgABgAFAAUABQAFAAUABAAE
AAYABgAGAAYACAAGAAYABgAIAAkACQAJAAkACQAJAAkABwAHAAcABgAHAAcABwAHAA0A
CgAGAAYABgAGAAYABgAIAAgACAAIAAYABgAGAAYABwAIAAkACgAMAAwADAAMAAsACgAJ
AAgACgAKAAoACgAJAAgABwAGAAgACAAIAAgACgAKAAoACgAMAAwADAAMAAoACAAGAAQA
BwAIAAkACgAKAAoACgAKAAgACAAIAAgACgAKAAoACgAKAAoACgAKAAkACAAHAAYACAAI
AAgACAAIAAgACAAIAAgACAAIAAgABgAGAAYABgAIAAgACAAIAAYABgAGAAYABwAIAAkA
CgAJAAgABwAGAAkACgALAAwACQAIAAcABgAHAAgACQAKAAgACAAIAAgACAAIAAgACAAG
AAYABgAGAAgACAAIAAgABgAGAAYABgAIAAkACQAIAAgACQALAAwADAANAA0ADQAOAAwA
CwALAA8AEAARABAADwAPAA8ADwAPAA0ADQANAA0ACwALAAsACwALAAsACwAKAAgABgAF
AAUABQAFAAMAAwADAAMAAwACAAIAAgACAAQABAAEAAQAAgACAAIAAQABAAEAAQABAAMA
AwADAAMAAAD//////v////7/AQACAAAAAAAAAAEAAQABAAEAAAAEAAUABwAJAAwADAAR
AB8AMAA9AFMAcQCJAKAAuQDSAOgA/wAXATABQwE8AQwBwwB0ACUA2/+p/4z/ff99/4r/
mv+q/7r/yv/W/+D/6//v/+3/8//3//X/9f/1//X/9//4//j/+P/5//n/+v/6//v/+//7
//z//v/9//3/AAAAAAAAAAAAAP7//v///////f/+///////9//3//f/9/wAAAQACAAQA
AQAAAP///v/9//3//f/9//3//v/+//7//f/9//3//f////////8BAAIAAwAFAAYABQAF
AAUABQAHAAcABgAGAAUABQAEAAMABQAGAAYABwAIAAkACwAOAA4ADQANAA0ADwAQABAA
EQAPAA4ADgAOAA8AEAARABMAEgASABQAFAAUABYAFgAXABcAFwAXABcAFQAWABQAEAAR
ABIAFAAXABUAEwASABIADwAOAA0ADAAMAAoACQAIAAkABwAIAAgACgAKAAkACQAHAAUA
BQAGAAcABwAIAAcABQAFAAUAAwAFAAUABQAFAAQABAACAAIABAAEAAMAAgD//////v/+
/wEAAgADAAIA/v/9//z/+//7//v/+//7//v/+//6//r/+P/4//r/+v/7//v/+//7//3/
/f/9//3//v8AAP///f/+//3//f8AAP7//f/8//r/+//8//7/AAABAAIAAgAAAAEAAgAB
AAAAAQABAAAAAAD+//3//P/6//z//P/8//z//f/9//3//v/8//v/+//7//3//P/6//r/
+P/5//r/+//5//f/9f/z//P/8f/x//H/8P/w//D/8f/x//H/8f/x//H/8P/w//D/7v/t
/+3/7f/v/+//7//v/+z/6v/p/+j/6//t//D/8//v/+3/6//q/+z/7v/w//L/7//u/+7/
7f/s/+//9f/8//r/+P/2//T/8//z//L/8f/z//T/9P/0//P/8f/v/+z/6f/n/+b/5v/o
/+j/5v/l/+P/4//j/+P/3//f/9//3//d/93/3f/d/9//3//f/9//3P/b/9v/2//c/93/
3P/d/9z/2//a/9r/2P/Y/9j/2P/Z/9r/2//c/9r/2v/Z/9n/1//X/9f/1//Z/9n/2f/Z
/9f/2P/Y/9j/2P/a/9r/2v/Z/9j/2P/X/9f/1//a/9z/3f/d/9v/3P/e/+X/8/8EABEA
IQA/AF0AdgCRAK4AxgDhAP0AGAEzAT4BHAHVAIAAJwDN/4P/Vv9D/0H/TP9e/27/fv+U
/6r/uP/B/8X/yf/P/9X/1P/T/9L/0f/T/9T/1P/U/9f/1//Y/9j/1//X/9f/2P/a/9n/
2f/c/9z/3P/c/9z/2v/a/9v/2//d/97/3//f/9//3//f/9//3//f/9//4P/g/+D/4P/g
/+P/4//j/+P/4f/i/+L/4v/k/+X/5v/n/+b/5f/k/+X/5//n/+j/6P/m/+f/6P/p/+3/
7f/s/+z/6v/r/+v/6//u//D/8f/z//L/8f/x//L/9f/1//b/9//5//r/+v/7//z//P/9
//7///8AAAEAAwAEAAQABgAGAAYACAAIAAkACgAJAAgABwAHAAoACgAIAAkACAAIAAkA
CQAHAAYABgAGAAYABgAGAAQAAgABAAAA///9//7//v8AAAAA//////v/+f/5//r/+v/5
//n/9//1//X/9f/z//P/8//z//P/8P/w/+7/7v/w//D/7//u/+v/6//q/+r/7P/s/+z/
6v/n/+f/5//n/+j/6f/q/+v/6f/p/+j/6P/m/+b/6P/o/+n/6f/p/+n/6f/p/+n/6f/r
/+7/7v/t/+7/7f/t//D/7//v/+//7v/u/+7/7//w/+//8P/w/+7/8P/y//L/8v/x//H/
8P/w//H/8f/x//D/8v/y//L/8v/y//P/9P/2//X/8//y//H/8//y//D/8P/w//H/8v/z
//H/8f/x//H/8f/v/+//7//w//D/8P/x/+//7//v/+//7f/s/+z/7P/v/+//8P/x//D/
7//u/+3/7//u/+7/7v/u/+3/7f/t/+3/7f/t/+7/8P/w//D/8P/s/+z/7f/t/+7/7//v
//D/8P/v/+//7//v/+//7v/u//L/8v/y//L/8v/w//D/8P/u/+//7//v//H/8f/x//H/
8f/x//H/8P/v/+//7//v/+3/7v/u//D/8v/y//L/8v/y//L/8v/y//H/8P/v/+7/8P/y
//T/9v/z//L/8f/w//L/8v/y//L/9P/0//T/9P/y//L/8v/y//T/9P/0//T/9P/0//T/
9P/2//b/9v/2//T/9P/0//T/9P/0//T/9P/2//b/9v/2//j/+P/4//j/9v/2//b/9v/4
//j/+P/4//r/+v/6//r/+//8//7/////////AAACAAAAAAABAAEAAwACAAAA//8AAAIA
AwAEAAIAAQABAAEA/v/9//r/+f/7//v/+f/5//n/+f/5//n/+//7//r/+f/3//f/9//3
//X/9f/1//X/9f/2//b/9v/4//j/+P/4//b/9v/2//b/9v/3//j/+f/3//f/9//3//f/
9//3//j/+P/4//b/+P/4//j/+P/4//f/9//3//f/+v/8//v/+//9//7/AAADAAsAGgAr
ADsAUwBtAIQAnQC6ANQA6wD/ABoBMwFCAS4B9QCqAFsACQDB/5D/d/9v/3b/gv+S/6b/
vP/Q/9z/4//p/+v/7//x//H/8f/x//H/8//0//T/9P/3//f/+P/4//n/+f/5//r/+v/5
//n//P/8//z//P/8//r/+v/7//v/+//8//3//f////////////3//f/9//7/AAAAAAAA
AAD//////////wEAAgACAAIAAwADAAMAAwADAAMAAwAFAAUABQAGAAYABAAFAAYABwAJ
AAkACAAIAAkACwAMAA0ADAAMAAsACwAOAA8AEQAUABQAEwATABMAFQAWABYAFwAWABYA
FwAYABgAGAAYABkAHQAeACEAIgAiACQAJAAlACQAIwAiACEAIwAmACYAJAAlACQAJAAl
ACcAJQAkACQAIgAiACIAIgAiACAAHwAeAB4AHQAfACAAHQAcABoAGQAZABcAFwAYABoA
GQAZABcAFwAXABcAFQAVABUAFQAVABQAFAASABIAFAAUABMAEgARABEAEAAQAA8ADgAN
AAoACwALAAsACwANAA0ADQANAAsACwAKAAoADAAMAA4ADgANAA0ADQANAAsACwALAAsA
CwAOAA4ADQAMAAsACwAOAA0ADQANAAwADgAOAA8AEAAPABAAEAAOAA4AEAAQABAAEQAR
ABAAEAANAA0ADQAMAA0ADgAPABAADwAPAA8AEAAOAA0ADQANAA0ADAAKAAoACQAJAAkA
CQAHAAcABwAHAAcABQAFAAUABQAGAAcACQAJAAkACQAJAAgABgAFAAQABAADAAMAAwAD
AAMAAwADAAUABAAEAAQAAQD///7//f8AAAEAAgAEAAQABAAEAAQAAgACAAMAAwAGAAcA
BwAIAAgABwAHAAcACQALAAoACgAMAAwADAAMAAwACwAJAAcACAAKAAsADAAMAAsACgAI
AAQAAwADAAQAAQAAAP3/+//9////AQADAP7//f/8//v/+f/5//n/+f/4//f/9v/1//f/
9//4//n/+P/3//T/8//0//X/9v/4//n/+v/7//z/+//6//n/+P/2//b/9f/1//b/9//4
//n/9v/1//T/8//0//b/9//4//b/+P/4//j/+P/4//n/+f/7//v/+P/4//f/9//5//7/
AgAHAA0AGgAnADkATwBrAIIAmQCwAMgA5QD7ABIBLQE8ASoB8QCmAFkABwC7/4j/cf9t
/3T/fv+O/6D/sP/C/9D/2f/h/+f/7f/v/+//7//v/+//8//0//T/9P/1//X/9v/2//b/
9f/0//T/8v/x//H/9P/0//T/9P/0//b/9v/3//f/+f/6//v/+//5//n/+f/5//j/9//2
//b/9v/2//b/9v/5//n/+f/5//n/+v/6//r//f/9//3//f/7//v/+//9//3//f/+//7/
//8BAAMABQADAAEA/v/8//7/////////AwAEAAQABQAFAAUABgAIAAsACwAMAA0ADQAO
AA4ADwAOAA4ADwAQABIAFAAWABkAFwAWABcAFgAWABgAGAAZABsAGwAbABsAGwAeAB4A
HAAdABwAHAAdABsAGQAYABgAGQAaABsAHAAaABYAEwAQABEADwAQABAADgAOAA0ADQAL
AAkACQAKAAgABwAHAAUAAwADAAMAAQD///////////7//v/8//z//P/8//v/+v/7//v/
+v/6//n/+P/3//T/9f/1//X/9f/z//P/8//z//P/8//y//L/8P/w//L/8v/z//P/8//z
//P/8//z//P/8f/y//D/7f/u/+3/7f/w//T/9f/2//b/9f/0//T/9P/0//T/8//w//L/
9P/0//T/9//3//b/9v/z//P/8//y//D/8P/w//D/8P/x//L/9P/y//H/8f/x//H/8P/u
/+7/7v/v//D/8f/v/+//7//v/+//7f/t/+3/7P/s/+z/7f/t/+3/7f/t/+v/6v/q/+r/
7P/r/+v/6//p/+n/6f/p/+n/6P/o/+j/6P/n/+f/5//o/+n/6v/s/+n/6P/n/+b/5f/m
/+j/6f/p/+n/6P/o/+j/5//n/+f/5//n/+b/5v/o/+j/6P/o/+r/6P/o/+j/6P/p/+n/
6f/n/+f/5//n/+n/6f/p/+j/5f/l/+X/5f/p/+z/7P/q/+n/6P/n/+b/5v/m/+b/5v/o
/+j/6P/o/+b/5v/m/+b/5//o/+n/6v/o/+j/6P/o/+b/5v/m/+b/5//o/+n/6v/o/+j/
6P/o/+r/6v/q/+r/6P/o/+j/6P/o/+j/6P/o/+n/6v/r/+z/6//q/+n/6P/q/+r/6v/q
/+z/7P/s/+z/6//q/+n/6P/q/+r/6v/q/+z/7P/s/+z/7P/s/+z/7P/s/+z/7P/s/+v/
6v/p/+j/6f/q/+v/7P/s/+z/7P/s/+7/7v/u/+7/7v/u/+7/7v/u/+7/7v/u/+z/7P/s
/+z/7v/u/+7/7v/u/+7/7v/u/+//8P/y//P/8v/x//H/8v/z//T/9v/3//n/+P/2//X/
9v/4//n/+v/6//n/+f/5//v/+//5//n/+f/5//f/9//3//f/9//3//X/9f/0//P/8f/x
//H/8f/x//H/8f/x/+//8P/w//D/8v/y//L/8v/0//T/9P/0//X/9f/1//X/9P/z//L/
8f/x//H/8f/y//T/9P/y//T/9P/0//T/9P/z//P/8//z//L/9P/3//n/+//8//7/BQAR
ACIAMwBJAGEAeQCSAK0AxgDgAPsAEwEoATsBOAEOAcUAdgAnANn/of+C/3X/d/+C/4z/
mv+s/8D/zv/a/+H/4//n/+v/7f/v/+//7//v//H/8v/y//L/9P/1//f/+P/3//f/9//4
//j/9//3//r/+v/6//r/+v/6//r/+//7//v//P/9//3//f/9//3//f////////8AAP7/
/v/+//7///////////8BAAIAAgACAAMAAwADAAMABQAFAAUABwAFAAUABgAGAAYABwAI
AAkACQAJAAgACAAIAAkACQAJAA0ADgAOAA8ADwAPABAAEgARABEAEgATABMAFAAUABUA
GAAYABkAGgAbABwAHQAfACIAIgAkACQAIQAiACEAIQAjACMAIwAjACMAJgAmACQAIwAi
ACIAIwAjACEAIAAgACAAIAAgACAAIAAeAB0AHAAdABsAHAAcABoAGgAZABkAGAAXABgA
GgAbABsAHAAbABkAGQAZABcAGQAZABkAGQAYABgAFgAWABgAGAAXABYAFQAVABQAFAAW
ABYAFgAUABMAEwATABMAEQARABEAEQATABMAEgASABAAEAASABIAEwATABMAEwATABMA
EwATABMAFgAWABUAFgAVABUAGAAXABcAFwAWABgAGAAZABoAGQAaABoAGAAZABoAGQAY
ABoAGwAbABwAGwAbABsAGgAcABwAHAAcABoAGQAYABgAGAAXABcAFwAZABgAFgAWABgA
FwAWAA==
         </WaveFormData>
      </LeadData>
      <LeadData>
         <LeadByteCountTotal>10000</LeadByteCountTotal>
         <LeadTimeOffset>0</LeadTimeOffset>
         <LeadSampleCountTotal>5000</LeadSampleCountTotal>
         <LeadAmplitudeUnitsPerBit>4.88</LeadAmplitudeUnitsPerBit>
         <LeadAmplitudeUnits>��V</LeadAmplitudeUnits>
         <LeadHighLimit>2147483647</LeadHighLimit>
         <LeadLowLimit>268435456</LeadLowLimit>
         <LeadID>V5</LeadID>
         <LeadOffsetFirstSample>0</LeadOffsetFirstSample>
         <FirstSampleBaseline>0</FirstSampleBaseline>
         <LeadSampleSize>2</LeadSampleSize>
         <LeadOff>FALSE</LeadOff>
         <BaselineSway>FALSE</BaselineSway>
         <ExcessiveACNoise>FALSE</ExcessiveACNoise>
         <MuscleNoise>FALSE</MuscleNoise>
         <LeadDataCRC32>3709028754</LeadDataCRC32>
         <WaveFormData>
/v/+//7//v///wAAAQACAAIAAgACAAIABQAGAAcACAAIAAgACAAIAAoACgAKAAkABwAI
AAkACQALAAsADAAMAAoACAAIAAgABgAGAAUAAwABAAEAAwADAAMAAwACAAIA/v/+//7/
/v8AAAAAAAAAAP////////7/AAAAAAAA///+//3//P/7//n/+f/5//n//P/9//7///8B
AAEAAAAAAP7//v/+//7//P/8//3//f////////8AAAAA/v/+////////////AAAAAAAA
AAAAAAIAAgACAAQABQD///3/BwASABwALQBAAFEAYgB2AI0ApQC8ANYA7gAJARcBDAHo
ALYAegBDABgA/f/p/9z/1f/V/9j/4f/q/+7/7v/y//b/+P/5//n/+f/5//n/+f/5//r/
+v/6//r/+v/6//r/+P/4//j/+P/6//r/+v/8//v/+//6//n/+f/5//n/+f/5//n/+P/4
//j/+P/4//j/+//8//z//P/6//r/+v/6//3//f/9//3/+v/6//r/+v/6//v/+//7//v/
+//7//z//P/8//z//P/6//r/+v/6//v/+//8//z//P/8//v/+//7//z//f///////v/+
////AQABAAEAAQABAAEAAQACAAMABAAGAAcACAAHAAYABgAHAAcABwAHAAcABwAHAAcA
BQAFAAUABQAFAAUABQAFAAUABQAGAAYABAAEAAMAAwADAAQABQAGAAMAAgACAAMAAgAA
AP///v///wEAAwAFAAQAAwACAAIAAAAAAAAAAAACAAMAAwAEAAIAAgABAAEAAQAAAAAA
AQADAAMAAQABAAMAAwAEAAQAAwACAAAA/v/7//v/+//7//3//f/+//7/+//6//r/+v/6
//r/+v/7//v/+//7//v/+//7//v/+//9//7//v/+//z//P/8//z//f/9//3//v/8//z/
/P/8//7//v/+//7/AAABAAEAAQD///7//f/7//3//f/9//3//v8AAAEAAgACAAIAAgAB
AAAA/v/9//z//P/7//v//P/8//z//P/8//v/+v/6//r/+v/5//n/+v/4//j/+P/4//j/
+P/4//j/+P/5//r/+//4//b/9f/0//X/9v/3//j/9//4//n/+v/4//f/9v/1//X/9f/1
//X/+P/4//f/9//2//X/9P/z//b/9v/2//f/9f/z//P/8//x//H/8f/x//P/9f/1//X/
9f/1//P/8//0//T/9f/1//T/9P/0//T/9P/0//T/8//y//L/8//z//P/9f/0//T/8v/y
//L/8v/y//L/8v/y//L/8v/y//L/8v/y//L/8v/w//D/8P/w//D/8P/w//D/8//0//X/
9v/0//T/9P/0//L/8v/y//L/8v/y//L/8v/z//T/9f/2//T/9P/0//T/9f/2//f/+P/6
//r/+v/5//v//P/9//3//P/7//v/+v/9//z//f/+//7//v/9//v/9//3//n/+f/2//X/
8//y//H/8v/z//T/8//y//H/8P/v/+//7//u/+7/7v/u/+3/7f/t/+3/7f/t/+3/7f/t
/+3/7f/t/+3/7f/t/+z/7P/s/+z/7P/s/+z/7P/t/+3/6//r/+v/7P/s/+r/6v/r/+3/
7f/t/+7/7P/s/+z/7P/q/+r/6v/s/+//7f/r//P//v8KABkALABBAFAAZAB9AJkAsgDM
AOQAAwEZARYB8gC+AIAAQQAQAO//2f/I/8H/v//A/8f/0P/Y/9z/4P/i/+T/5f/n/+X/
5f/l/+X/4//k/+T/5P/i/+L/4v/i/+X/5v/n/+j/5v/m/+b/6P/n/+f/5v/l/+b/5//o
/+n/6f/p/+j/6P/o/+j/6P/o/+j/6P/n/+b/6P/o/+j/6P/p/+n/6f/p/+r/6v/q/+r/
6P/p/+n/6f/p/+n/6f/q/+r/6v/q/+r/7P/s/+z/7P/r/+v/7P/s/+7/7v/t/+3/6//s
/+3/7//x//D/8P/x//H/8f/x//H/8//z//P/9P/0//T/9f/1//f/9//3//j/+//7//v/
+//6//n/+P/3//n/+f/5//n/+//7//v/+//5//n/+v/6//r/+v/5//n/+P/4//j/+P/1
//T/9P/1//X/9P/0//T/9P/1//b/9//3//f/9//4//j/+P/4//j/+f/7//z//v/+//7/
/f/9//3//P/8//3//f/9//v/+//6//n/+f/4//r/+v/5//j/+f/5//n/+f/4//f/9//2
//b/9v/3//j/+P/4//j/+f/3//f/9//3//n/+f/5//n/+f/6//r/+v/8//z//P/8//v/
+//7//z//v/+//7//v/+//7//v/+//7/////////AAAAAAAA////////////////AAAA
AAAAAAAAAAAA//////7//v/+//7//f/9//7//v/+//7//v////7//v/+//7//f/9//7/
/P/8//z//P/8//z//P/8//v/+//7//v//f/8//z//P/8//z//P/8//z//P/8//z/+//7
//v/+//7//v/+//7//r/+v/5//n/+v/7//z//f/9//z/+//7//3/+//7//v/+//7//v/
+//9/////////wEAAQD/////AAAAAAEAAQACAAQABgAGAAYABgAGAAYABQAFAAYABwAH
AAcABwAIAAgACAAFAAQAAwACAAIAAQD///3///8BAAEA//////7//v/8//r/+v/6//r/
+v/6//r/+f/7//v/+v/6//z//P/7//v//f/9//3//f/7//v/+//7//v/+//7//v/+//6
//r/+v/6//r/+v/6//r/+//7//v/+//7//z//P/6//r/+//7//3//f/+//7//v/+//z/
/P/8//7//v//////AQAHABIAHgAtAEAAUQBgAHIAiwCjALwA1ADwAAsBGwEQAeoAtgB6
AEEAEgDx/+H/2P/T/9P/1v/d/+j/8P/0//T/9v/4//n/+//5//n/+f/5//f/+P/4//j/
+v/6//r/+v/8//z//P/8//r/+v/6//z//f/9//z/+//9//3//f/9//7//////wAA///+
//3//P/9//7//v/+//7//v/+//7////////////+//7//v/+//7/////////////////
AAAAAAAAAAAAAAAAAAAAAAAAAQABAAIAAgAEAAQAAwADAAMABAAFAAcABQAEAAQABQAF
AAUABQAFAAkACQAJAAoACgAKAAsACwAMAAsACgAKAAkACQAJAAkACwALAAsACwALAAsA
CwALAAwADQAOAA8ACwALAAwADAAKAAoACQAJAAkACgALAAwACQAIAAgACQAIAAYABQAE
AAQABQAGAAcABQAFAAUABgAGAAYABgAGAAYABwAHAAgABwAGAAQAAwADAAIAAgADAAMA
AwABAAEAAQABAAIAAgAAAAAA///+//3//f/9//3//////wAAAAD///7//v/+//3//P/7
//v/+f/5//n/+f/7//v/+//7//3//v/+//7//P/8//z//P/9//3//f/+//z//P/8//z/
/P/8//z//P/8//3//f/9//z//P/8//v//f/9//3//f///wAAAAAAAP///v/9//v/+v/4
//f/9v/5//n/+v/8//r/+v/6//r/9//2//b/9v/2//X/9f/2//b/9v/2//b/+P/4//j/
+P/1//X/9f/1//P/8v/y//L/8v/y//L/8v/y//L/8v/y//X/9f/1//X/8//z//P/8//x
//D/7v/t/+7/7//w//H/8v/y//L/8//1//P/8//z//L/8f/w/+//7//x//H/8f/v/+//
7f/t/+7/7v/v/+//8P/w//D/8P/u/+7/7v/t/+7/7v/v/+//7//x//D/8P/u/+7/7v/u
//D/8P/w//D/7f/s/+v/6v/s/+z/7P/s/+z/7P/s/+z/7P/s/+z/7P/s/+z/7P/s/+z/
7P/s/+z/7v/u/+7/7v/s/+z/7P/s/+z/7P/s/+z/6v/q/+r/6v/q/+r/6v/q/+v/7P/t
/+7/7P/s/+z/7P/q/+r/6v/q/+j/6P/o/+j/6v/q/+r/6v/r/+z/7f/u/+3/7P/r/+r/
6v/q/+r/6v/r/+z/7f/u/+v/6v/p/+j/6f/q/+v/7P/t/+7/7//w/+7/7P/q/+j/6v/q
/+r/6v/q/+r/6v/q/+r/6v/q/+r/6P/o/+j/6P/q/+r/6v/q/+v/7P/t/+7/7P/s/+z/
6//r/+z/7f/t/+v/6//s/+z/7v/s/+z/7P/t/+7/7v/t/+z/7f/w//H/7//v/+7/7v/u
/+7/7v/u/+z/7P/s/+z/7P/t/+7/7v/u/+7/7v/t/+v/6//r/+v/6//r/+v/6//p/+n/
6f/p/+v/6//q/+r/6P/o/+j/6P/q/+r/6//r/+v/6//r/+z/6//o/+f/5//p/+n/6f/q
/+z/7P/s/+z/6v/o/+b/5v/p/+v/7f/z//7/DAAdADIARQBWAGoAhQCjAMIA3gD6ABUB
JQEgAf4AwgB+AD8AEADv/9f/xv+9/73/wP/H/9D/1v/Y/9r/3v/i/+P/5f/j/+P/4//j
/+X/5v/m/+b/5P/k/+T/5P/k/+T/5P/k/+L/4v/i/+T/5v/n/+f/5//n/+f/5//n/+X/
5f/k/+T/5P/k/+T/5P/l/+b/5v/m/+b/5v/m/+b/5//n/+f/5//k/+T/5P/k/+T/5f/l
/+X/5f/l/+X/5v/m/+b/5v/m/+j/6P/o/+j/5//n/+j/6P/o/+j/5//n/+X/5v/n/+n/
6//q/+r/6//r/+v/6//r/+3/7f/t/+7/7f/s/+z/6//t/+3/7f/u/+//7//v/+//8f/x
//H/8f/x//H/8f/x/+//7//v/+//6//r/+z/7P/s/+z/6//r/+r/6v/q/+r/6//q/+r/
6//r/+r/6v/q/+j/6f/q/+v/6//r/+v/7P/u/+7/7v/u/+//8f/y//T/9P/0//P/8//1
//T/9P/1//X/9f/z//P/9f/1//b/9v/0//T/8//y//H/8f/x//H/8f/x//L/8v/x//D/
8P/w//H/8v/z//X/8//z//P/8//z//P/8//z//T/9v/3//j/9v/2//b/9v/3//f/9//4
//b/9v/2//b/9//4//n/+v/6//v/+//7//r/+v/6//n/+f/5//n/+f/3//j/+P/4//j/
+P/4//f/+P/4//n/+v/4//f/9//4//j/+P/4//j/9//2//b/9v/2//X/9f/2//b/9v/2
//b/9v/2//b/9v/0//P/8v/x//P/8v/y//L/8v/y//L/8v/y//L/8v/y//H/8f/x//H/
8//z//P/8//y//L/8f/x/+//7//v/+//8P/w//D/8f/v/+3/7f/t/+//7//v/+//7//x
//H/8f/v/+//7f/t/+7/7v/v/+//7//w//H/8v/z//T/9f/1//j/+v/6//j/+P/4//j/
+v/6//n/+f/8//3//f/9//3//v/+//7/+//6//n/+P/6//n/9//1//T/9f/0//H/8v/y
//P/8v/w//D/8P/w//D/8P/w/+//7//v/+7/7v/w//D/7//v/+//7//v/+//7//v/+//
7//v/+//7//v/+3/7P/s/+z/7v/u/+7/7v/w//H/8f/x//D/7//v/+7/7v/u/+//7//x
//H/8v/y//L/8v/u/+7/8v/y//L/8f/x//H/9f8AAAwAFwAsAD8AUgBiAHkAkwCuAMgA
5AD/ABcBHAEEAdIAlgBVAB4A+f/h/87/w//B/8T/y//S/9z/4v/k/+j/6v/r/+v/6//r
/+v/6//r/+z/7P/s/+r/6v/q/+r/7P/s/+z/7P/s/+z/7P/u/+//7//u/+3/7//v/+//
7//t/+3/7P/s/+7/7v/u/+7/7f/u/+7/7v/u/+7/7v/u//H/8f/x//H/8v/y//L/8v/w
//H/8f/x//P/8//z//T/9P/0//T/9P/0//T/9P/0//P/8//0//T/9P/0//P/8//z//T/
9f/3//f/9v/2//f/+f/5//n/+f/7//v/+//8//z//P/9//3/////////AAABAAEAAQAB
AAEAAQABAAEAAwADAAMAAwADAAMAAwADAP////8AAAAAAAAAAP////8AAAAAAAAAAP//
/v/+/////f/8//z//P/8//3//v///wEAAQABAAIAAQAAAP///v///wEAAgAEAAIAAgAB
AAEAAQAAAAAAAQADAAMAAQABAP////8AAAAAAAAAAP///v/9//3//f/9//3//f/+//7/
+//6//r/+v/8//z//P/9//3//f/9//3/+//7//v/+//7//z//P/8//7//v/+//7/////
////AAAAAAAAAAAAAAAAAAAAAAAAAAABAAEAAQACAAIAAgABAAMAAwADAAMAAQACAAIA
AgACAAIAAgABAAEAAAAAAAAAAAD/////AAAAAAAAAAAAAAAAAAABAAIAAgABAAEAAgAA
AAAAAAAAAAAAAAAAAAAAAQABAAEAAQABAAAAAAAAAAIAAgACAAIAAAAAAAAAAAD/////
/////wEAAQABAAEABAAEAAMAAwADAAMAAwADAAQABAAEAAUABQADAAMAAwADAAMAAwAD
AAEAAwADAAMABAAFAAQABQAIAAgACQAJAAYABgAGAAYABAAEAAQAAwAEAAQABQAFAA0A
CwAKAAoACgAKAAoACgAKAAoACgAKAAgACAAIAAgACgAKAAoACgAMAAwADAAMAAoACgAK
AAoADAAMAAwADAAMAAwADAAMAA0ADgAPABAAEAAQABAAEAAQABAAEAAQAA8ADgANAAwA
DwAQABEAEgASABIAEgASABEAEAAPAA4ADwAQABEAEgASABIAEgASABAAEAAQABAAEAAQ
ABAAEAAQABAAEAAQAA4ADgAOAA4ADgAOAA4ADgAQABAAEAAQABAAEAAQABAAEAAQABAA
EAAPAA4ADQAMAA0ADgAPABAADgAOAA4ADgAOAA4ADgAOAAwADAAMAAwADgAOAA4ADgAO
AA4ADgAOAA4ADgAOAA4ADgAOAA4ADgAQABAAEAAPAA8AEAARABEAEwATABQAFAAUABIA
EgASABMAFAAUABMAEwATABUAFQATABMAEgASABAAEAAQABAADgAOAA4ADgAMAAsACgAI
AAoACgAKAAkABwAHAAcABwAHAAcABwAHAAcABwAHAAcABQAFAAQABAAEAAQABAAEAAYA
BgAHAAcABQAFAAUABgAJAAgACQALAAkACQAJAAoACgAKAAoACgAMAA4ADgAOAA0ACwAL
ABUAIgAuAEEAWABnAHgAjgCpAMMA3gD4ABQBLwE5ASIB9AC6AHgAPwAaAAEA6//e/9v/
2//i/+n/7v/y//j//P/8//r/+/////3//f/9//3///8AAAAAAAD+//7//v/+//7//v/+
//7//v/+//7/AAADAAMAAgABAP///////////f/9//z//P/9//7///8AAAEAAgACAAIA
AQAAAP///v/9//3//f/9//7//v/+//7//f/9//z/+//8//3//v8AAAIAAgACAAIAAAAA
AAAAAAD/////AAAAAP7//v/9//3///8AAAEAAwAFAAQABAAFAAMAAwADAAMABQAFAAUA
BgAFAAQABAADAAUABQAFAAYABQAFAAUABQADAAMAAwADAAUABQAFAAUAAwADAAMAAwAE
AAUABwAIAAcABgAEAAMAAQAAAP///v/7//r/+v/7//z//P/9//7/AAABAAIAAwACAAEA
AAAAAAMABAAFAAYABAAFAAUABgAGAAYABQAFAAcABgAGAAcACQAJAAcABwAHAAcACAAI
AAoACgAJAAgABgAFAAQAAwABAAEAAgACAAMAAgACAAIAAAAAAAAAAQADAAMAAwADAAUA
BQAFAAUAAwAEAAQABAAEAAQABAAEAAQAAwACAAIAAwAEAAUABgAIAAgACAAIAAcABwAG
AAUACAAIAAgABwAGAAUABAADAAUABgAGAAYABAAEAAQAAwADAAIAAgACAAIAAQABAAIA
AwAEAAUABgAEAAIAAQAAAP///f/8//z//v/+//7//v/8//z//P/8//3//f/9//3//f/8
//z//P/8//z//P/8//n/+P/3//b/+f/7//3////8//v/+v/5//3//v/+/////v/9//z/
+//+/wAAAgAIAAUABAADAAIAAAAAAP////8CAAMAAwADAAAAAAD///7/+v/6//r/+v/6
//n/9//1//X/9//3//X/8//y//L/8P/u/+7/7v/u/+//8P/x//H/8f/x//D/8P/y//L/
8f/x//D/7//u/+3/7f/t/+3/7f/t/+3/7f/t/+3/7P/s/+z/6v/q/+r/6v/s/+3/7f/t
/+v/6//s/+z/7P/s/+3/7f/r/+v/7P/s/+r/6v/s/+7/8P/u/+z/7f/t/+//9/8CAA4A
GwAyAEkAXAByAI0AqwDIAOQAAgEhATUBLgEEAcgAggA9AAYA4//N/7z/t/+3/7r/wf/M
/9b/3P/i/+L/5P/n/+v/6P/n/+b/5f/l/+b/5v/m/+b/5v/m/+b/5P/k/+T/5P/m/+b/
5v/o/+n/6f/o/+f/5f/l/+X/5f/n/+f/5v/m/+j/6P/o/+j/5//o/+j/6P/q/+r/6v/q
/+v/6//r/+v/6P/o/+j/6P/q/+v/6//r/+n/6f/p/+r/7P/s/+z/7P/s/+z/7P/s/+v/
6//s/+z/7v/u/+3/7f/t/+7/7//x/+//7v/u/+//8f/x//H/8f/x//H/8f/y//T/9P/1
//X/+f/5//n/+v/6//n/+P/3//n/+f/5//n/9//3//f/9//3//f/9//3//X/9f/2//b/
9v/2//X/9f/2//b/9v/2//X/9P/0//X/9f/0//T/9P/2//f/+P/5//f/9//3//j/9v/2
//b/9v/2//f/9//4//r/+v/5//n/9//2//b/9//3//f/9f/1//P/8//0//T/9v/2//X/
9P/x//H/8f/x//L/8//1//b/9P/y//H/8P/u/+7/7v/v//H/8f/x//H/8f/x//H/8f/x
//L/8v/y//L/8v/y//L/8//z//P/9P/0//T/9P/0//L/8v/y//L/9P/1//X/9f/0//T/
9P/z//X/9f/1//X/9//4//j/+P/4//j/+P/3//b/9P/z//L/8v/x//H/8v/0//T/9P/0
//X/9P/0//T/9P/z//P/9P/y//L/8v/y//L/8v/y//L/7//v/+//7//y//L/8//0//H/
8P/v/+7/7f/u/+//8P/w/+//7v/t/+7/7//w//H/8P/w/+//7//t/+3/7f/t//D/8P/w
//H/8f/v/+//7//t/+3/7f/t/+//8f/x//H/7//v/+3/7f/s/+z/7f/t/+3/7v/v//D/
7v/u/+7/7f/s/+z/7f/t/+v/7f/s/+7/8P/w//D/8P/u/+7/7v/u/+z/7P/s/+z/7//w
//H/8v/v/+7/7f/s/+7/7v/u/+7/8P/w//D/8P/w//D/8P/w/+7/7v/u/+7/7v/u/+7/
7v/w//D/8P/w//D/8P/w//D/8P/w//D/8P/w//D/8P/w//L/8v/y//L/8P/w//D/8P/x
//L/8//0//b/9v/2//b/9//4//n/+v/7//v//P/9//v/+//7//z//v/+//z//P/+//7/
/v/9//3/+//7//3//P/5//j/9v/2//T/9P/0//T/9P/0//T/9v/1//X/9f/0//T/9P/0
//H/8f/x//H/8//z//P/8//z//P/8//z//P/8//z//L/9P/0//T/9P/y//L/8v/z//P/
8//z//P/9v/2//T/9P/1//X/9f/1//b/9v/2//b/+P/4//j/+P/4//n/9//3//v/BAAS
AB8AMgBHAFgAbACFAKEAvADQAOwACwEfASABBAHSAJQAUwAeAPv/4f/S/8n/x//K/9X/
4P/m/+r/7v/w//L/9f/1//P/8//z//P/8f/y//L/8v/0//T/9P/0//T/9P/0//T/9P/0
//T/9v/3//f/9v/1//P/8//z//P/9f/1//T/9P/1//b/9//4//j/+P/3//b/+P/4//j/
+P/3//f/9//3//j/+P/4//j/+P/5//n/+f/5//n/+f/6//r/+v/6//r/+v/6//r/+v/7
//v//P/8//7//v/9//3/+//8//3///8BAAAAAAABAP//////////AQABAAEAAgACAAIA
AwADAAMAAwADAAQABwAJAAsADQANAA0ADQANAAsACwALAAsACwALAAsACwALAAsADAAM
AAwADAALAAsACAAIAAgACAAHAAYABgAHAAgACAAJAAoACAAJAAoACwAJAAkACQAKAAsA
DAANAA4ADgAPAA8AEAASABIAEQARABMAEgASABMAFQAVABMAEwATABMAFAAUABMAEgAQ
AA4ADwAPAA8ADwARABEAEgASABEAEAAQABAAEAAQABAAEQAPAA8ADwAPAA8ADwAPAA8A
DwAQABAAEAAQABAAEAAQABEAEQARABIAFAAUABQAFAAUABQAFAAUABIAEwATABMAFAAU
ABQAEwARABEAEQARABIAFAAVABYAGAAYABgAFwAVABQAFAAUABQAEwATABQAEwASABEA
EAANAAwADAAMAA0ADQAOABAAEgASABIAEgAUABQAFAAUABEAEQARABEADwAOAA4ADgAO
AA4ADgAOAAwADAAMAAwACwALAAsACwAMAA0ADgAPABAAEAAPAA8ADQANAA0ADQAQABAA
EAARABMAEQARABEAEwAVABMAEgAUABQAFAAUABQAFAATABMAFgAXABcAFwAVABYAFgAW
ABMAEgARABAADwANAAoABwAKAA0ADgANAAoACAAHAAQABAAEAAQABAACAAIAAgABAAEA
AQAAAAAA/v/+//3//f8AAAEAAgADAAUABQAFAAUABAADAAIAAQD///7//v/+//7//v/+
//7//P/9//3//f/+////AQACAAAAAAABAAEAAQABAAIAAgAEAAQAAgAAAAAAAAAAAP//
AQABAAUADAAaACkAPABRAGIAcgCFAKEAwgDcAPYAEwErASwBEAHgAKIAYQAqAAUA7f/e
/9X/z//Q/9f/3v/k/+r/7v/y//j/+//7//n/+f/5//n/+//8//z//P/8//z//P/8//v/
+v/5//j/9v/2//b/+P/5//n/+P/3//n/+f/5//n/+//7//r/+v/4//j/+P/4//j/+P/3
//b/9v/2//b/9v/3//f/9//3//f/+P/5//r//P/9//3//f/8//v/+v/6//z//P/8//z/
/v/+//7//v/8//v/+//6//r/+v/5//n/+v/8//7/AQD///7//v///wEAAQABAAEAAQAB
AAEAAgACAAIAAwADAAcABwAHAAgACAAHAAYABQAFAAUABQAFAAcABwAHAAcABwAHAAcA
BwADAAMABAAEAAQABAADAAMAAwAEAAUABgAEAAIAAQABAAMAAgACAAIAAAABAAIAAwAD
AAMAAwAEAAQABAAEAAQAAwADAAIAAgAEAAQAAwADAAUABAAEAAUAAwADAAEAAQABAAEA
AgACAAEAAAD+//z//P/9//7////9//3//v/+/////v/+//7//v/+//7////9//3//f/9
//3//f/9//3/+//6//j/9v/4//j/+P/4//z//f/+/wAA/v/+//7//v/+//7//v/+//7/
////////AgACAAIAAQD///////////3//v/+//7/AAAAAAAA///9//z//P/8//z/+//7
//z//P/8//z//P/7//r/+v/6//r/+f/5//r/+v/6//r/+v/6//r/+v/6//f/9//3//f/
+P/4//n/+v/4//j/+P/4//b/9v/2//b/9f/1//X/9f/3//f/9//3//f/9v/0//P/9v/3
//j/+f/5//j/9//3//X/8//z//P/8//z//P/8//z//X/9f/1//f/9//1//X/9v/2//f/
9//1//T/8//y//X/9v/3//f/9P/0//X/9f/3//v/+v/2//T/9P/0//T/9P/0//T/9P/2
//b/9v/2//T/9P/0//T/9P/0//T/9P/y//L/8v/y//T/9P/0//T/9f/2//f/+P/2//b/
9v/2//b/9v/2//b/9P/0//T/9P/0//T/9P/0//X/9v/3//j/9//2//X/9P/2//b/9v/2
//j/+P/4//j/9//2//X/9P/0//T/9P/0//b/9v/2//b/9P/0//T/9P/2//b/9v/2//X/
9P/z//L/9P/0//T/9P/2//b/9v/2//b/9v/2//b/9v/2//b/9v/2//b/9v/2//X/9P/z
//L/9f/2//f/+P/2//b/9v/2//f/+P/5//r/9//3//j/+f/6//v//P/+/wAAAAD+//7/
//8AAAEAAQABAP////8BAAEA//////7/AAD+//7//v/+//7//v/+//z/+//7//v/+v/6
//r/+v/5//n/+f/5//n/+f/5//n/+f/5//n/+f/7//v/+//6//r/+v/6//r/+P/4//j/
+f/5//n/+f/5//r/+v/4//j/+//7//v/+//6//r/+v/6//r/+v/8//7//v/7//v//f8F
ABIAIgAzAEQAVQBqAIAAmQC1ANIA6gAEAR0BKQEYAewAsgBwADcADgDz/+H/1v/R/8//
0v/b/+L/6P/u//D/8v/y//X/9f/1//X/9f/1//X/9v/2//b/+P/4//j/+P/4//j/+P/4
//b/9v/2//j/+f/5//j/9//5//n/+f/5//v/+//6//r/+v/6//r/+v/7//z//P/8//z/
/P/8//z/+//7//v/+//8//z//P/8//z//f/9//3/////////AAD+//7//v/+/wAAAAAA
AAAA/////wAAAAAAAAAA/////wEAAgADAAUABQAEAAQABQADAAMAAwADAAUABQAFAAYA
CAAIAAkACQANAA0ADQAOAA8ADwAPAA8ADQANAA0ADQAPAA8ADwAPAA8ADwAPAA8ACwAL
AAwADAAMAAwACwALAAwADAAMAAwACwAKAAoACwANAAwADAAMAAwADQAOAA8ADwAPAA8A
EAARABIAEwAUABIAEwATABQAFgAWABUAFQAVABQAFAAVABcAFwAVABUAFQAVABYAFgAW
ABYAFQAUABMAEwATABMAEQARABIAEgATABIAEgASABIAEgASABMAEwATABMAEwATABMA
EwATABUAFgAWABYAGAAYABgAGAAXABcAFwAYABgAGAAYABgAFgAWABYAFgAYABkAGQAZ
ABsAHAAdAB0AHQAdAB0AHQAbABwAHAAcABoAGgAaABkAGwAaABoAGgAaABkAGQAaABoA
GgAaAA==
         </WaveFormData>
      </LeadData>
      <LeadData>
         <LeadByteCountTotal>10000</LeadByteCountTotal>
         <LeadTimeOffset>0</LeadTimeOffset>
         <LeadSampleCountTotal>5000</LeadSampleCountTotal>
         <LeadAmplitudeUnitsPerBit>4.88</LeadAmplitudeUnitsPerBit>
         <LeadAmplitudeUnits>��V</LeadAmplitudeUnits>
         <LeadHighLimit>2147483647</LeadHighLimit>
         <LeadLowLimit>268435456</LeadLowLimit>
         <LeadID>V6</LeadID>
         <LeadOffsetFirstSample>0</LeadOffsetFirstSample>
         <FirstSampleBaseline>0</FirstSampleBaseline>
         <LeadSampleSize>2</LeadSampleSize>
         <LeadOff>FALSE</LeadOff>
         <BaselineSway>FALSE</BaselineSway>
         <ExcessiveACNoise>FALSE</ExcessiveACNoise>
         <MuscleNoise>FALSE</MuscleNoise>
         <LeadDataCRC32>496614468</LeadDataCRC32>
         <WaveFormData>
CAAIAAgACAAKAAoACgAKAAoACgAKAAoADQAOAA8AEAASABIAEgASABIAEgASABIAEwAT
ABMAEgAUABUAFQAVABMAEgARABEAEAAQABAADwALAAsACwALAAsACgAKAAoACAAHAAYA
BQAIAAkACQAKAAwACwALAAsADQANAA0ADQAJAAgABwAGAAQABQAFAAUABwAIAAkACgAM
AAsACwALAAoACQAIAAYABgAHAAcABwAHAAgACQAJAAoACQAJAAoACgAIAAgACQAHAAcA
BwAIAAsACwALAA0ACwADAP//BQAOABcAIwAwADsARwBUAGUAegCNAKEAuADPAOMA4wDV
ALgAkQBoAEkANAAhABEABgABAAAAAgAEAAAA/v/+/wAAAQABAAEAAwACAAIAAgABAAEA
AQAAAP3/+v/6//7///////3/+//+////AAACAAAA/////////f/9//3////+//3//P/6
//n/+f/6//r/+v/8//z//P/+//7//f/9//3//f/+//3/+//5//f/9f/5//n/+f/5//v/
/P/+//7///////7//f/9//3//f/9//z/+//6//n/+f/7//z//P/+//3//P/8////////
/////f/9//7//v/9//z//P/7//z//f/+/wAAAQACAAIAAgACAAMABAAEAAYABgAGAAYA
AwADAAIAAQADAAMAAwACAAAAAAAAAAAAAgACAAIAAgAFAAUABQAFAAMAAwACAAIAAQAA
AAAA//8CAAMABgAHAAYABAADAAMAAQABAAIAAgAEAAQABQAFAAMAAwADAAMAAQABAAEA
AAACAAIAAwADAAIAAQABAAEA//////7//v/7//v/+//7//7///8BAAIAAAD///7//f/8
//v/+v/5//v//P/9//7//v/+//7//v/+//7//v////3//f/9//7//v/+//7//v/9//z/
+//6//z//f/9//3//v8AAAEAAgAAAP///v/8//z//P/8//z///////////8BAAEAAQAB
AP7//f/8//v/+//7//v/+//+//7//v/+//z/+//5//v/+v/3//b/9v/4//j/+f/5//n/
+f/5//n/+P/3//f/9//1//P/8f/w//X/9//5//v/9//3//b/9v/1//X/9P/z//L/8v/y
//L/8//0//X/9v/1//T/8//z//X/9f/1//b/9P/z//P/8//y//D/7//u//D/8v/y//L/
8v/y//H/8f/z//P/9P/0//L/8f/w/+7/7v/v/+//7//u/+7/7v/u/+//7//w/+z/7P/s
/+z/7P/u/+7/7v/u/+7/7v/u/+7/7P/s/+z/7P/q/+r/6v/q/+r/6v/q/+r/7f/u/+//
8P/u/+7/7v/u/+3/7P/r/+r/6v/q/+r/6v/r/+z/7f/u/+7/7v/u/+7/7v/u/+7/7v/w
//D/8P/w//H/8f/x//D/7v/v/+//7//z//T/9f/3//b/9v/2//X/8P/v/+7/7f/r/+r/
6v/q/+v/6//r/+v/6v/p/+f/5v/m/+X/5f/l/+P/4//j/+P/4//k/+X/5v/m/+f/5//n
/+T/5P/k/+T/5v/l/+X/5f/l/+X/5f/k/+b/5//n/+f/5f/m/+f/5//m/+X/5f/m/+b/
5P/k/+X/4//j/+P/5P/l/+P/4f/j/+X/4//h/+X/7v/1////DgAbACUAMgBFAFwAcwCL
AKAAuwDVANkAyQCsAIcAXAA5ACIADwD7//D/5//i/+L/5P/k/+T/5P/k/+X/5//n/+X/
5P/k/+T/4//j/+P/4v/h/97/3v/i/+X/5f/j/+H/4//j/+P/5P/m/+X/5f/l/+X/5f/l
/+f/5//n/+f/5v/m/+X/5f/k/+T/5v/m/+b/5v/m/+X/5f/m/+X/5f/j/+X/5f/l/+X/
5v/l/+T/4//j/+T/5v/m/+f/5//m/+X/5v/n/+j/6f/n/+f/5//n/+X/5//o/+j/6v/p
/+j/6P/r/+v/6//r/+3/7f/u/+7/7P/s/+3/7f/t/+3/7f/u/+//8P/w//D/8P/x//L/
8v/y//L/8v/y//T/9f/1//X/9f/1//X/9P/2//b/9v/2//j/+P/4//j/9//3//f/9//3
//f/9v/2//j/+P/5//n/+f/5//v/+//9//z//P/9//3//f/+//7/AAAAAAEAAQADAAMA
AwADAAEAAQABAAAAAAAAAAEAAQAAAP///////wEAAQAAAAAAAQABAAEAAQD/////AAAA
AAEAAQABAAEAAQABAAEAAQACAAIAAgACAAQABAAEAAQABAAEAAQABQAFAAUABQAGAAYA
BgAGAAYACAAIAAgACAAIAAkACQAJAAkACgAKAAoACwALAAsACgAKAAoACgAKAAsACwAL
AAsACwALAAsACwAJAAkACQAJAAsACwALAAsADAAMAAwADAAMAAsACQALAAsACQAJAAoA
CgAKAAsACwALAAsACwALAAoACQAJAAkACwALAAsADAAMAAsACgAJAAgACQAJAAoACAAJ
AAkACQAKAAoACgAKAAwADAAMAAwADAAMAAwADQALAAsACwAMAAwACwALAAsADQAMAAwA
DAAMAA4ADgAOAA4ADgANAA0ADwAPABAAEAARABQAFgAWABYAFgAWABYAFgAXABcAFwAW
ABYAFwAXABcAFwAUABMAEwAUABMAEgAQAA0ADgAPABAADwAOAA4ADgANAAwACwAKAAkA
CwAKAAoACgALAAsACwALAA0ADQANAAwADAAMAAwADAALAAsACwAKAAwADAAMAAwACQAJ
AAkACQALAAsACgAKAAsACwALAAsADAANAA0ADAALAAsADAAMAAwADAANAA0ADQANAAwA
DQANAA0ADQANAA0ACwAPABgAIQArADgAQwBLAFgAawCAAJUAqQDAANsA6wDtAN0AwACZ
AHIATwA0ACMAFwAOAAcABAAIAAoADAAMAAoACgAJAAkACQALAAoACgAKAAcABwAHAAYA
BgAEAAUACgAKAAkABgADAAMAAwADAAQABgAFAAUABQAFAAUABQAHAAYABwAIAAgABgAF
AAUABAAGAAgACAAIAAYABgAFAAUAAgABAAEA//8BAAEAAQABAAMAAwADAAMABQAGAAgA
CAAHAAcABgAFAAQAAwACAAEAAwADAAMAAwAEAAcACQAKAAgABwAGAAYABQAFAAUABQAF
AAUABgAGAAcACAAKAAsACQAJAAkACgAJAAoACgAKAAkACQAJAAgACgAKAAoACgAIAAkA
CQAJAAsACwALAAoADAAMAAwADAAMAAwADAAMAA8ADwAPAA8ADgANAAsACgAJAAgACAAH
AAsACwANAA0ADwAOAA4ADwAPAA8AEAAQAA4ADgAPAA8ADgANAAwACwAMAA0ADgAOAA4A
DgAPAA8ADQALAAoACQAKAAsACwAMAAsACwALAAsADQANAA4ADgANAA0ADQANAAwACwAK
AAkACgAKAAoACgAMAAwADAAMAAwADAAMAA0ADwAPAA8AEAASABIAEgASAA8ADgANAAwA
DgAPAA8ADwANAA4ADgAOABEAEQARABAAEgASABIAEgARABEAEQARABEAEQARABEADgAN
AAwACwAMAA0ADgAPABIAEgASABIADwANAAoACwALAAkACQAKAAwADAANAA0AEAARABIA
EwARAA8ADgANAAoACQAIAAgACwALAAsACwALAAsACgAKAAsADQAOAA8ADwAOAA0ADAAK
AAgABgAEAAYACAAKAA0ADwAPAA8AEAAOAA0ADQANAAsACgAKAAoACgAMAAwADAALAAoA
CAAHAAkACQAKAAoACQAJAAkACAAHAAcABgAFAAUABgAHAAgACQANAA4ADAAKAAoACgAK
AAkACAAHAAYABQAEAAMAAgAFAAYABwAIAAYABgAGAAYABAAEAAQABAACAAIAAgACAAQA
BAAEAAQABgAGAAYABgAGAAYABgAGAAQABAAEAAQAAgACAAIAAgACAAIAAgACAAQABAAE
AAQABAAEAAQABAADAAIAAQAAAAIAAgACAAIAAgACAAIAAgACAAIAAgACAP///v/9//z/
/v/+//7//v/+//7//v/+//7//v/+//7//P/8//z//P/+//7//v/+//3//P/7//r/+P/4
//j/+P/2//b/9v/2//b/9v/2//b/9f/0//P/8v/1//b/9//4//n/+v/7//z/+f/4//f/
9v/2//X/9P/y//L/8//z//P/8//y//H/8f/z//T/9f/1//X/9f/1//X/9f/0//T/9P/x
//H/8f/x/+7/7f/r/+r/7f/t/+7/7//t/+3/7f/t/+r/6v/q/+r/6v/r/+v/6//p/+j/
5//m/+b/5f/l/+X/4//j/+P/4v/i/+P/4//j/+H/4v/j/+P/4P/f/9//4P/g/97/3v/f
/9//3//f/+D/2//b/9v/2f/b/9v/2//d/+T/7f/3/wIADwAbACoAPwBaAHMAjQCoAL0A
zQDTAMUAogB3AEwAKwAUAP3/6f/c/9X/0P/Q/9D/0P/O/87/zv/P/9H/0f/P/87/zv/O
/83/zf/N/8z/yf/G/8b/yv/L/8v/yf/H/8f/x//H/8j/yP/H/8f/x//H/8f/x//J/8f/
x//H/8b/xv/F/8X/xP/C/8T/xP/E/8L/wv/B/8H/wf/B/8L/wf/A/7//vv+9/7//v/+/
/7//v//A/8L/wv/C/8H/v/+9/77/v//A/8H/wf/B/8H/wf/B/8P/xP/E/8L/wf/A/8D/
w//D/8P/w//D/8P/xP/E/8L/wv/D/8P/wv/B/8D/wP/D/8T/xP/E/8b/x//I/8j/yv/K
/8r/yv/I/8n/yf/J/8v/y//L/8r/yP/I/8j/yP/I/8j/yP/I/8n/yf/J/8n/y//L/8r/
yv/K/8r/y//L/8v/y//N/83/zf/M/8z/zf/O/8//0f/S/9T/1P/V/9X/1//X/9f/1//X
/9f/1//W/9T/1P/V/9X/1f/V/9b/1//X/9f/1v/W/9P/0//T/9P/1P/V/9f/2P/V/9X/
1f/V/9f/1//X/9f/1v/W/9b/1v/X/9j/2f/a/9v/3P/d/9//3f/d/93/3v/e/97/3v/e
/9z/3P/c/9z/3f/f/+D/4f/j/+T/5P/k/+f/5//n/+b/6P/o/+j/6P/o/+f/5v/l/+f/
5//n/+f/5//n/+f/5//o/+n/6v/r/+z/7P/s/+z/6P/n/+X/5//p/+f/5//o/+r/6v/r
/+v/6f/p/+n/6f/q/+n/6f/p/+n/6f/p/+r/6f/p/+n/6f/p/+n/6P/o/+j/6f/p/+n/
7P/s/+z/7P/s/+z/7P/s/+r/6v/q/+v/6f/p/+n/6v/q/+n/6f/p/+r/6v/r/+z/6v/s
/+z/7P/u/+7/7f/t/+3/7f/u/+7/7//v/+//7v/x//P/9P/1//b/9v/2//b/9v/2//b/
9v/2//b/9//4//n/+f/6//3//f/9//3/+v/5//n/+v/6//r/+f/3//X/9f/1//P/8//0
//X/9f/1//X/9f/1//X/9P/0//T/9f/1//X/9f/1//X/9f/0//T/9P/0//T/9f/1//X/
9P/2//b/9v/2//X/9f/1//X/9f/1//T/9P/1//X/9f/1//T/9f/1//T/9f/1//b/9v/1
//b/+P/5//v/+//4//f/+//9//v/+f/5//f/+f/+/wcAEQAcACsANQBAAFMAaAB9AJUA
rADFANsA5wDhAMoApQB4AFMAOAAjABEAAgD5//T/9v/4//j/+P/4//j/+f/7//v/+//6
//r/+v/5//n/+f/4//f/9P/0//j/+//7//n/9//5//n/+f/6//r/+f/5//n/+//7//v/
/f/7//v/+//6//n/+f/6//r/+v/8//z//P/+//7//f/9//7//f/9//v//P/9//7/////
//////////3//v8AAAAAAQABAAAA//8BAAEAAQABAAMAAwADAAMAAgADAAMAAgAEAAMA
AgACAAMAAwADAAMABQAFAAYABgAEAAQABQAFAAcABwAHAAgABwAIAAgACAAIAAkACgAK
AAwADAAMAAwADAANAA0ADQANAA0ADQAMAAwADAAMAAwADAAMAAwADAANAA0ADQANAA8A
DwAOAA4ADgAOAA8ADwAQAA8AEAAPABAAEAARABMAEQARABIAEgAUABQAFQAVABMAEwAT
ABMAEwATABMAEgASABIAEwATABAADwAPAA8AEQARABAAEAARABEAEQARAA8ADwAQABAA
DwAPAA8ADwARABEAEQARABIAEgASABIAEAAQABAAEAAQABAAEAARABEAEQARABIAFAAU
ABQAFAAUABQAFAAUABQAFQAVABUAEwAUABQAFAAVABUAFQAUABYAFgAWABYAFwAXABcA
FwAXABcAFwAXABcAFwAXABcAFQAVABUAFQAUABQAFAAUABUAFQAUABcAFQATABMAFAAU
ABQAFQAVABcAFwAXABcAGAAXABcAFwAXABcAFwAYABcAFwAXABcAFQAVABQAFAAWABcA
FwAXABgAGAAYABgAGgAaABoAGgAYABgAGAAZABkAGQAZABoAGgAZABkAGQAYABYAFQAU
ABIAFAAUABQAFwAYABgAGQAZABkAGgAaABgAFwAWABQAFAAVABUAFQAWABYAFgAWABsA
GwAYABoAGgAaABoAGgAZABgAFwAWABYAFgAWABYAFgAWABYAFgAUABQAFAAUABYAFgAW
ABYAFAAUABQAFAAWABYAFgAWABgAGAAYABgAFgAWABYAFgAUABQAFAAUABYAFgAWABYA
FwAYABkAGgAXABYAFQAUABIAEgASABIAFAAUABQAFAAWABYAFgAWABYAFgAWABYAFQAU
ABMAEgATABQAFQAWABMAEgARABAAEgASABIAEgAVABYAFwAYABYAFgAWABYAFgAWABYA
FgAUABQAFAAUABYAFgAWABYAGAAYABgAGAAYABgAGAAYABYAFgAWABYAFAAUABQAFAAS
ABIAEgASABQAFAAUABQAEgASABIAEgATABQAFQAWABkAGQAZABgAGAAZABkAGQAZABgA
FwAXABkAGgAbABsAGwAbABsAGwAXABYAFgAWABcAFwAXABcAFgAVABMAEgARAA8ADgAN
AA8ADwAPAA8ADgAOAA4ADgAMAA0ADQANAAwADAAMAAwACgAJAAkACQAJAAkACQAIAAgA
CQAJAAkABgAGAAYABQAHAAcACAAKAAcABAADAAMABQAFAAUABgAHAAcABwAHAAcAAwD/
/wUAEAAbACkANAA9AEUAWABvAIgAnQC1ANIA6wD3AO8A1wC0AIcAYABFADIAHwAPAAQA
/f/8//z//P/8//7/AgAAAPv/+//7//j/9v/1//T/9v/3//j/+P/5//b/9v/6//r/+f/2
//P/9P/1//b/+P/4//f/9//3//T/8//y//P/8f/x//H/8P/v/+//8P/w//H/9P/1//b/
8//y//D/7//u/+3/7f/r/+v/6//r/+v/7f/t/+3/7f/r/+z/7v/u/+3/7f/s/+v/7P/t
/+7/7//v/+//7//v/+z/7f/t/+z/7P/r/+r/6v/t/+3/7f/t/+//7//w//D/7v/u/+//
7//t/+3/7f/u//H/8v/y//L/8f/x//H/8P/v/+7/7f/s/+z/7f/t/+3/7v/v//D/8P/x
//L/8//0//H/8P/v/+7/7f/t/+3/7f/r/+v/6v/q/+v/7P/u/+//7//v//H/8f/v/+7/
7v/v//L/8//1//b/8//y//L/8f/w/+//7v/t//D/8f/y//L/8v/y//P/8//0//P/8//z
//H/8f/w//D/7v/t/+z/6//p/+n/6v/q/+n/6f/p/+n/6//r/+v/6//s/+z/7P/s/+r/
6v/q/+r/6P/o/+j/6f/r/+v/6//s/+r/6v/q/+r/7P/s/+z/7P/q/+v/6//r/+n/6v/q
/+r/6//r/+v/6v/p/+j/5//m/+j/6f/q/+v/6P/n/+b/5f/l/+X/5f/l/+P/4//j/+P/
5//o/+n/6v/m/+X/4//l/+T/4f/g/+D/4v/i/+P/4//g/9//3v/d/93/3f/e/9//3//f
/9//4P/h/+H/4f/h/97/3f/b/9r/2v/b/9v/2//e/97/3v/e/+D/4P/g/+D/3v/e/97/
3//j/+P/4//m/+T/5P/k/+T/5P/k/+T/5f/j/+P/4v/i/+L/4f/g/9//3P/b/9v/3P/b
/9r/2P/V/9X/1f/V/9P/0v/S/9L/0f/R/9H/0f/R/9P/0v/S/9L/z//P/8//z//R/9H/
0f/Q/83/zP/L/8r/zP/N/87/zv/M/8z/zP/M/8r/yf/I/8f/yf/J/8j/yP/K/8v/zP/N
/83/zf/M/8r/yf/J/8r/yv/I/8j/yf/J/8v/y//K/83/z//N/83/y//L/8v/z//Y/93/
4//0/wMAEQAiADcATgBpAIEAmgCzAMkAzwC9AJwAcQBEAB8ABgDx/93/0P/J/8T/xP/G
/8j/yv/O/87/zf/P/9H/0P/O/83/zP/N/83/zf/M/8v/yP/I/8z/zf/N/8v/yf/M/83/
zv/Q/87/zf/N/83/y//L/8v/zf/M/83/zv/O/87/zf/N/8z/z//S/9P/1P/U/9T/0//T
/9T/0//T/9H/0f/R/9H/0f/T/9P/0//T/9H/0v/U/9T/1v/X/9f/1//X/9f/1//X/9f/
1//X/9f/2f/b/9z/3P/e/93/3P/c/9v/2//b/9v/3f/d/97/3v/e/97/3//f/+H/4f/h
/+L/4//k/+T/5P/i/+P/5P/k/+T/5P/k/+T/5v/n/+f/5//n/+f/5//m/+b/5v/m/+b/
6P/o/+j/6P/r/+v/6//r/+v/6//q/+r/6v/q/+v/6//t/+3/7//v//H/8P/w//H/8P/v
/+//7v/u/+7/7//v//H/8f/x//H/7//v/+//7v/s/+z/7f/t/+7/7f/t/+3/7//v/+7/
7v/t/+3/7f/t/+3/7f/u/+7/6//r/+v/6//t/+3/7f/t//D/8P/w//D/8P/w//D/8P/w
//D/8P/x/+//7//v//D/8v/y//L/8v/y//L/8v/y//D/8f/x//H/8//0//T/9P/1//X/
9f/0//b/9v/2//b/9//3//f/9//5//n/+f/5//f/9//3//f/9f/1//X/9f/2//b/9v/2
//X/9f/0//f/+f/3//f/+P/3//b/9v/1//f/9//3//f/+P/3//f/9//5//n/+f/6//r/
+f/4//f/9v/3//f/+P/4//n/+f/5//r/+v/6//r/+v/6//r/+v/6//r/+v/7//3//f/9
//7//P/7//v/+//7//r/+v/6//z//v/+//7//P/8//v/+//9//3//v/+//////////7/
/P/9//3//f/+//7//v/+//3////+/wAAAAAAAAAAAAAAAAAAAAAAAP///v/9//z///8A
AAEAAgAAAAAAAAAAAAIAAgACAAIABAAEAAQABAACAAIAAgACAAQABAAEAAQABAAEAAQA
BAAEAAQABAAEAAQABAAEAAQABgAGAAYABgAGAAYABgAGAAgACAAIAAgABwAGAAUABAAH
AAgACQAKAAwADAAMAAwADQAOAA8AEAAQABEAEQARABIAEgATABMAFAAVABUAFQAVABYA
FgAWABUAEwATABMAEwARABAAEAAOAA0ADQANAA8ADwAPAA4AEAAQAA8ADwAPAA8ADwAP
AA0ADAAMAAwADgAOAA8ADwARABAAEAAQAA8ADgAMAAsADQANAA0ADQAMAAwADQANAA0A
DQAOAA8AEAAQABAAEQAUABQAEgASABMAEwATABMAFAAVABMAEwATABMAEQAPABEAGAAh
ACsAOgBHAFEAXgBxAIoAnwCxAMgA4wD5AAEB9QDeALcAigBlAEwANwAnABoAEQAOABAA
FAAUABQAFAASABUAFwAXABUAFAAUABQAEwATABMAEgASABAAEQAWABcAFwAVABMAFQAV
ABUAFgAWABUAFQAVABMAEwATABUAFAAVABYAFgAXABcAGAAYABYAGAAYABgAGgAaABkA
GQAYABcAFwAVABcAFwAXABcAGQAZABkAGQAZABoAHAAcABoAGQAXABUAGAAZABoAGwAc
AB0AHgAfAB0AHwAgACAAHgAdABwAHAAeAB8AIAAhAB8AHwAgACAAHwAeAB4AHQAbABsA
GwAcAB8AIgAkACYAJwApACsALAArACoAKQAoACgAKQApACkAKwArACsAKgAqACoAKgAq
ACkAKAAnACYAJQAlACUAJQAnACcAJgAmACkAKgAsAC0ALQAtAC8ALwAtACwALAAtACsA
KwAsACwALgAuAC8ALwAvAC8ALwAvAC0ALQAtACwALgAuAC8ALwAuAC0ALQAtACsAKwAq
ACoAKQApACkAKQApACkAKgAqACkAKQApACkAJwAnACcAJwAnACYAJQAkACUAJgAnACgA
KAAoACgAKQAnACcAJwAoACgAKAAoACgAKAAoACgAKAAqACsAKwArACsALAAsACwAKgAp
ACgAJgAlACQAIwAiACQAJQAmACcAKAApACoAKwAnACcAJwAnACUAJQAlACUAJQAkACMA
IgAgAB8AHQAfAB8AHQAdAB4AHgAeAB8AHwAgACEAIgAjAB8AHQAcABsAHQAdAB0AHgAf
AB8AHwAfABwAGwAZABgAGAAZABkAGQAcABwAHAAcABoAGgAaABoAGgAaABoAGwAbABsA
GwAcAB4AHQAdAB0AHQAeAB4AHAAeAB4AHgAeACAAIAAgACEAIwAjACIAIgAiACEAIAAf
ABsAGQAYABgAFgAWABUAEwAUABUAFgAVABEAEAAPAA0ADgAPABAAEQAPAA4ADgAOAAwA
CwAKAAkABwAHAAcABgAIAAoADAAOAA0ADQANAAwACwAKAAkACAAJAAkACQAJAAgABwAF
AAQAAwADAAMAAwAGAAkACwAMAAgABwAHAAYABgAGAAcABwAJAAcABgADAAMAAwADAAEA
AQADAAMACAARABsAKgA3AEEASABVAGwAiQCjALoA1QDtAPcA7QDUAK8AgABbAEIALQAb
AAoA///4//b/9v/2//j/+P/6//v//f/7//n/+P/4//j/+f/5//n/+P/4//b/9//8//n/
9//z/+//8P/x//L/9P/0//P/8//z//H/8f/x//P/8//z//P/8v/x//H/8v/y//H/8v/x
//D/7//u/+z/6//s/+v/6//p/+v/6//r/+v/7//v/+//7//u/+7/7//u//H/8f/w/+//
7//v/+//7//t/+v/6f/n/+n/6//s/+z/7f/t/+3/7v/t/+3/7f/t/+3/7f/u/+7/7f/s
/+z/6//t/+3/7f/u//H/8v/y//L/8f/x//H/8P/y//L/8v/y//L/8//z//P/8//z//P/
8v/x//D/7//u/+//8P/x//L/8//z//P/8//w/+//7f/s/+3/7v/w//H/8f/x//P/8//z
//L/8v/z//H/8f/y//L/7//u/+7/7f/u/+//8P/x//P/8//z//L/8P/w//H/8f/v/+3/
7P/r/+v/6//q/+r/6f/p/+n/6f/r/+v/7P/s/+3/7f/t/+3/6//r/+v/6//q/+r/6v/q
/+j/6P/o/+j/5//m/+X/5f/n/+f/5//o/+j/6P/o/+j/6v/q/+r/6v/q/+v/6//r/+n/
6v/q/+r/6//r/+v/6v/q/+r/6v/q/+n/6f/p/+n/5//n/+f/5//j/+P/4//j/+X/5f/l
/+X/6P/o/+j/6P/m/+X/4//l/+f/5f/l/+b/5P/k/+X/5f/j/+P/4//j/+L/4f/h/+H/
4v/j/+T/5v/l/+X/5f/l/+P/4//i/+L/5P/l/+X/5f/l/+T/4//i/+T/5P/k/+T/5v/m
/+b/5//m/+X/5P/k/+T/4//j/+P/5f/k/+T/5P/m/+j/6P/o/+b/5v/l/+X/4//j/+T/
5P/l/+X/5f/k/+f/6f/q/+v/6P/o/+j/6P/r/+3/7P/m/+b/5v/m/+b/5//o/+n/6v/q
/+r/6v/q/+j/6P/o/+j/6v/q/+r/6v/p/+j/5//m/+f/6P/p/+r/6//s/+3/7v/u/+7/
7v/u/+7/7v/u/+7/7P/s/+z/7P/t/+7/7//w//D/8P/w//D/7//u/+3/7P/u/+7/7v/u
//D/8P/w//D/8P/w//D/8P/y//L/8v/y//L/8v/y//L/8v/y//L/8v/y//L/8v/y//D/
8P/w//D/8v/y//L/8v/0//T/9P/0//b/9v/2//b/9v/2//b/9v/2//b/9v/2//T/9P/0
//T/9//4//n/+v/6//r/+v/6//v//P/9//7//P/9//3//f/+//7//////wAAAQABAAEA
AgAEAAUABgAFAAMAAwADAAUAAwACAAIABAADAAMAAwADAAMAAwACAAIAAgABAAEA////
//////8BAAAAAAAAAAAAAAABAAEAAwACAAIAAgAEAAQAAwADAAUABQAFAAUABAAEAAUA
BQADAAMABAAFAAUABAADAAMABgAGAAQABAAHAAcABwAHAAYABwAJAAkABwAFAAUABwAL
ABQAHwAtADgAQwBRAGIAdwCQAKUAuwDSAOsA+wD5AOMAwACTAGwATwA6ACkAGwAQAAsA
CAAKAAoADAAOAA4ADAANAA8ADwAPAA4ADgAOAA8ADwAPAA4ADgAMAA0AEgARABEADwAN
AA8ADwAPABAAEgARABEAEQARABEAEQATABIAEwAUABQAEwATABQAFAAUABYAFgAWABgA
GAAXABcAFwAXABgAFwAYABkAGgAbABsAGwAbABsAGwAcAB4AHgAfAB8AHgAdAB8AHwAf
AB8AIQAhACEAIQAfACEAIgAiACQAIwAiACIAIwAjACMAIwAjACMAJAAkACYAJgAnACcA
KQApACkAKgArACwALAAsAC4ALwAwADAALgAuAC4ALgAuAC8ALwAvADEAMQAxADAAMAAw
ADAAMAAwADAAMAAwADMAMwAzADMAMwAzADIAMgA0ADQANQA1ADYANQA2ADUANgA2ADcA
OQA7ADsAPAA8ADwAPAA9AD0APwA/AD8APwA9AD0APQA8ADwAPAA9AD0APgA9AD0APQA9
AD0APAA8ADkAOQA5ADkAOQA5ADoAOgA7ADsAOwA7ADsAOwA7ADsAOgA6ADoAOgA6ADoA
OgA6ADsAPAA9AD8AQQBBAEEAQgBBAEAAPwA+AD4APgA+AD4APAA9AD0APQA+AEAAQQBC
AEUARQBFAEQARABEAEQARABDAEMAQwBDAEEAQQBBAEEAQABBAEIAQwBCAEEAQAA/ADwA
PgA+AA==
         </WaveFormData>
      </LeadData>
   </Waveform>
</RestingECG>
