# Supplementary material for: Detection of Left Atrial Enlargement Using a Convolutional Neural Network-Enabled Electrocardiogram
Source: Front Cardiovasc Med. 2020 Dec 17;7:609976. doi: 10.3389/fcvm.2020.609976 (PMC7773668; doi:10.3389/fcvm.2020.609976)
Supplement: Supplementary file 1 [file Data_Sheet_1.ZIP › hyp/1802017666_5839_00000049.XML]

<?xml version="1.0" encoding="Windows-1252"?>
<!DOCTYPE RestingECG SYSTEM "restecg.dtd">
<RestingECG>
   <PatientDemographics>
      <PatientID>1802017666</PatientID>
      <PatientAge>65</PatientAge>
      <AgeUnits>Years</AgeUnits>
      <Gender>Female</Gender>
      <PatientLastName>linyamei</PatientLastName>
   </PatientDemographics>
   <TestDemographics>
      <DataType>Resting</DataType>
      <Site>1</Site>
      <AcquisitionDevice>MAC55</AcquisitionDevice>
      <Status>Unconfirmed</Status>
      <Priority>Normal</Priority>
      <AcquisitionTime>10:09:38</AcquisitionTime>
      <AcquisitionDate>04-24-2017</AcquisitionDate>
      <CartNumber>1</CartNumber>
      <AcquisitionSoftwareVersion>009C</AcquisitionSoftwareVersion>
      <XMLSourceVersion>MAC5000 v1.0</XMLSourceVersion>
   </TestDemographics>
   <RestingECGMeasurements>
      <VentricularRate>83</VentricularRate>
      <AtrialRate>83</AtrialRate>
      <PRInterval>140</PRInterval>
      <QRSDuration>80</QRSDuration>
      <QTInterval>366</QTInterval>
      <QTCorrected>430</QTCorrected>
      <PAxis>64</PAxis>
      <RAxis>47</RAxis>
      <TAxis>25</TAxis>
      <QRSCount>14</QRSCount>
      <QOnset>220</QOnset>
      <QOffset>260</QOffset>
      <POnset>150</POnset>
      <POffset>208</POffset>
      <TOffset>403</TOffset>
      <ECGSampleBase>500</ECGSampleBase>
      <ECGSampleExponent>0</ECGSampleExponent>
   </RestingECGMeasurements>
   <Diagnosis>
      <Modality>Resting</Modality>
         <StatementCount>2</StatementCount>
         <LabelText>12SL ��ϳ���</LabelText>
      <DiagnosisStatement>
         <StmtFlag>ENDSLINE</StmtFlag>
         <StmtText>�������</StmtText>
      </DiagnosisStatement>
      <DiagnosisStatement>
         <StmtFlag>ENDSLINE</StmtFlag>
         <StmtText>���� ECG</StmtText>
      </DiagnosisStatement>
   </Diagnosis>
   <Waveform>
      <WaveformType>Rhythm</WaveformType>
      <WaveformStartTime>0</WaveformStartTime>
      <NumberofLeads>8</NumberofLeads>
      <SampleType>CONTINUOUS_SAMPLES</SampleType>
      <SampleBase>500</SampleBase>
      <SampleExponent>0</SampleExponent>
      <HighPassFilter>16</HighPassFilter>
      <LowPassFilter>150</LowPassFilter>
      <ACFilter>NONE</ACFilter>
      <LeadData>
         <LeadByteCountTotal>10000</LeadByteCountTotal>
         <LeadTimeOffset>0</LeadTimeOffset>
         <LeadSampleCountTotal>5000</LeadSampleCountTotal>
         <LeadAmplitudeUnitsPerBit>4.88</LeadAmplitudeUnitsPerBit>
         <LeadAmplitudeUnits>��V</LeadAmplitudeUnits>
         <LeadHighLimit>2147483647</LeadHighLimit>
         <LeadLowLimit>268435456</LeadLowLimit>
         <LeadID>I</LeadID>
         <LeadOffsetFirstSample>0</LeadOffsetFirstSample>
         <FirstSampleBaseline>0</FirstSampleBaseline>
         <LeadSampleSize>2</LeadSampleSize>
         <LeadOff>FALSE</LeadOff>
         <BaselineSway>FALSE</BaselineSway>
         <ExcessiveACNoise>FALSE</ExcessiveACNoise>
         <MuscleNoise>FALSE</MuscleNoise>
         <LeadDataCRC32>2734235918</LeadDataCRC32>
         <WaveFormData>
BAAEAAQABAAEAAQABAAEAAYABgAGAAYABAAEAAQABAAHAAgACQAKAAkACAAHAAYACAAI
AAgACAAKAAoACgAKAAkACAAHAAYACQAKAAsADAALAAoACQAIAAgACQAJAAkACQAJAAgA
CAAGAAYABgAGAAgACQAKAAwACwAKAAkACAAIAAgACAAJAAsADAAMAA0ACwALAAsACwAO
AA4ADgAOAAwADAAMAA0ADgARABMAFQAXABgAGQAZABgAFwAWABMAEwARAA8ADAAKAAcA
BgAFAAUABQAFAAUABwAIAAcABwAGAAUABAADAAUABgAHAAgABgAFAAUABQADAAMABAAE
AAMAAAD+////CAARABwAKgA8AE8AYwB5AIcAjwCPAIYAfAB0AGoAVQA7ACcAFQAAAPD/
6f/p/+v/7//x//j/+//7//j/9//5/////v8BAAQABgAGAAUABAADAAIAAgACAAMAAwAF
AAUABQAFAAMAAwADAAMABQAHAAcABwAHAAYABgAGAAQABAAEAAUACAAIAAgABgAEAAUA
BQAFAAgACgAKAAkABwAHAAcABgAGAAcACAAJAAsACwALAAsACQAJAAoACgAMAA4ADgAO
AAwADAANAA4ADgAOABAAEgAVABUAFQAVABUAFwAYABgAGwAcAB8AHwAdAB4AIAAhACEA
IgAjACMAJAAnACgAKQApACgAJgAlACcAKAApACoAKAAnACUAIwAgACAAHgAdAB4AHQAa
ABgAFgATABAADQAOAA0ADQAMAAgABwAHAAYABQAEAAMAAwADAAMAAwACAAAA////////
AQABAAEAAQD///7//v/+/wAAAAAAAAAAAAAAAAAA///8//z//P/9//7///8BAAIAAQD/
//7//f/9//3//f/+/wAAAAABAAEA/v/+//7///8AAAEAAwAFAAQAAgABAAAAAgAEAAQA
BAAGAAYABQAEAAIAAgACAAMABQAHAAkACwAIAAcABgAFAAQABgAHAAcABwAFAAUABAAE
AAIAAgACAAIABQAFAAUABgAEAAQABAAEAAYABgAGAAcACAAIAAcABwAFAAUABQAFAAcA
CAAJAAoACQAIAAcABwAKAA0ADwARABAAEAAQAA8ADQANAA0ACwALAAkABwAEAAEA////
////AAABAAIAAwAEAAQAAgABAP//////////AgACAAIAAgAAAP////////3/AQAEAAIA
/f/8//7///8EABEAJAAyAEAAUwBlAHMAfQB9AHUAagBkAFwATgA5ACcAFQD//+z/5P/l
/+v/7f/x//f/+P/3//f/9v/1//X/9//6//z/AAADAAQAAQAAAP///v8AAAAAAQABAAEA
AQABAAEA//////////8AAAMABAAFAAIAAAD///7/AQACAAMABQAFAAQAAwAAAAAAAQAB
AAEABAAGAAYABQAEAAMAAgAAAAIAAwAEAAUAAwADAAMAAwADAAMABAAEAAYACAAIAAgA
BgAGAAcACAAKAAoADAAOAA0ADQANAA0ADQAPABAAEAATABQAFwAXABUAFgAYABkAGwAc
AB0AHQAbAB0AHQAdAB0AHAAaABkAHAAcABwAHAAaABkAFwAVABYAFgAUABMAEAAPAAwA
CgAIAAUAAgD//wIAAQABAAAA/P/7//v/+v/7//r/+f/5//f/9//3//b/9v/1//X/9f/2
//f/+P/5//j/9v/1//T/9P/0//T/9P/0//T/9P/z//L/8v/y//P/9f/1//b/9v/1//P/
8v/x//L/8//0//b/9v/2//f/9//0//T/9P/1//b/9//5//v/+v/4//f/9v/4//r/+v/6
//7//v/9//z/+v/6//r/+//8//3//v8BAAAA/v/9//z//v/+//7//v8FAAIA///+//3/
/P/9////AAABAP/////+//7//P/8//z//P/+////AAACAAEAAAD///7/AAAAAAAAAQAC
AAIAAQABAAEAAQABAAEAAgACAAIAAgAAAAAAAAABAAQABwAJAAsACgAKAAoACQAGAAUA
BAABAAAA///+//z/+f/3//f/9//4//n/+v/7//v/+v/3//X/9f/1//X/9f/4//j/+P/4
//b/9f/1//X/8//z//L/8P/x//L/8v/1//7/CwAYACYAOgBLAFkAYwBpAGcAXwBWAFAA
RAA0ACEADwD9/+n/3P/a/93/3//h/+f/6f/o/+n/6//o/+X/5//r//D/7//y//T/9P/x
//D/7//u/+//8P/y//P/8f/x//H/8f/v/+//7//v//D/8//0//X/9P/y//H/8P/y//L/
8v/z//L/8v/y//D/8P/x//H/8f/0//b/9v/1//P/8//z//L/9P/1//b/9//1//X/9f/1
//P/8//0//T/9f/4//n/+v/4//j/+f/6//z//P/+/wAAAQABAAEAAQABAAMABAAEAAYA
CAAMAA0ADAAMAA0ADQAPABAAEQARABEAEwATABMAEgASABEAEQAUABQAFAAUABIAEQAP
AA0ADgAOAAwACwAKAAkABgAEAAIA///8//n//P/7//v/+v/3//X/9P/y//L/8v/y//P/
8//z//P/8v/w/+//7//v//D/8f/y//P/8P/u/+3/7P/u/+7/7v/u/+7/7v/u/+3/6//q
/+n/6f/s/+3/7//w/+3/6//q/+n/6//r/+v/7P/s/+z/7f/t/+r/6v/q/+v/7P/t/+//
8f/v/+7/7v/u//D/8v/y//L/8v/y//H/8P/u/+7/7v/v//D/8f/y//X/9P/y//H/8P/w
//D/8P/w/+//7//v/+//7f/v/+//7//y//D/8P/w//D/7//v/+7/7f/u/+//7//w/+7/
7v/u/+7/7//v/+//8P/y//L/8v/y//D/8P/w//H/8v/y//H/8f/x//H/8f/x//T/9P/0
//T/9v/2//b/9//1//f/+P/5//3//v///////v/9//z/+f/1//P/8f/u//D/7//w//H/
8P/v/+7/7f/w//D/7v/t/+3/7f/t/+3/7P/s/+z/7P/t/+3/7v/v/+v/6//o/+j/5//o
/+z/9f/8/wMAEAAgAC4AQQBTAGMAbQBtAGEAWABQAEQAMgAfAA8A///t/97/2P/X/9f/
2//d/93/4P/j/+X/5v/n/+P/3//i/+T/6P/r/+z/7P/s/+z/7P/q/+r/6//r/+z/7f/u
/+//7v/t/+z/6//r/+3/7f/t/+//7v/u/+7/7f/s/+v/6//t/+7/7//u/+z/7f/t/+3/
7P/u/+7/7f/u/+//8P/w/+//7//v/+//8P/x//L/8//x//H/8v/y//L/9P/0//T/9f/2
//j/+v/5//j/+f/6//z//f/+////AAABAAEAAAADAAQABwAHAAkACgAMAA0ACgAKAAoA
CQAMAA8AEAARABEAEAAOAA0ADgAOAA4ADgAPAA8ADgANAAsACgAHAAUABgAFAAIAAAD/
//3/+//5//f/9f/0//L/8//z//T/9P/y//D/7v/t/+7/7//w//D/7//t/+z/6//t/+3/
7f/t/+3/7P/s/+z/6v/q/+r/6v/r/+z/7f/t/+z/7P/s/+3/7P/r/+v/6v/r/+v/7P/t
/+v/6//r/+z/7v/u/+//7//u/+7/7v/v/+3/7f/u/+//8f/w//D/8P/v//D/7//u//H/
8v/y//L/8P/w//D/8f/v/+//7//x//P/8v/y//L/8P/w//D/8P/y//P/9P/1//H/8f/x
//H/9P/0//P/8//3//f/9v/0//T/9P/0//T/9f/1//X/9f/1//T/9P/y//L/8v/y//T/
9f/2//j/9v/2//b/9v/2//b/9v/3//r/+v/5//n/9//3//f/9//6//r/+v/6//j/+P/4
//n/+v/9////AQAEAAQABAADAAEAAQABAP///v/9//z/+v/4//X/9P/z//X/9f/1//X/
9P/0//L/8f/x//H/8f/x//T/9P/0//T/8v/x//H/8f/x//X/9P/0//P/7v/q/+3/8v/7
/wgAFgAmADkASwBdAGcAbwBxAGwAZABgAFgASQAxAB0ACQD0/+L/3f/d/93/4f/j/+T/
5//p/+b/5f/n/+n/6v/r/+7/8P/w/+7/7v/u/+7/8P/w//H/8f/x//H/8f/x//H/8f/x
//H/8f/z//P/8//x//D/8P/w//L/8v/y//P/9P/0//T/8v/w//H/8f/x//T/9v/2//X/
9P/z//L/8P/x//P/9f/3//X/9f/1//X/9//3//j/+P/4//r/+v/6//j/+P/5//r//P/8
//7/AAD/////////////AQACAAIABgAIAAwADQAMAAwADQANAA8AEAARABEADwARABEA
EQASABIAEQARABMAFAAVABYAFAATABEADwAPABAADwAPAAwACwAIAAYABQADAAEA//8B
AP///v/8//j/9//3//b/9//2//X/9f/1//X/9f/0//L/8f/x//H/8v/z//T/9f/y//D/
7//u/+//8P/x//L/8v/y//L/8f/u/+7/7v/v//D/8f/z//T/8//x//D/7//w//H/8v/0
//L/8v/z//P/8P/w//D/8f/y//P/9f/3//b/9P/z//L/9P/2//b/9v/2//b/9f/0//T/
9P/0//X/9//3//f/+f/3//b/9v/2//j/+P/4//j/+f/5//n/+f/3//f/9//3//r/+v/5
//n/+P/3//b/9P/2//f/9//3//j/+P/4//j/9v/2//b/9v/2//b/+P/5//n/+f/4//f/
9f/0//f/+P/5//r/+P/3//b/9v/4//j/+P/4//j/+P/4//n/+v/6//n/+f/6//v//P/9
//3//P/7//r//P/8//z//f/8////AQADAAQABAAEAAMABAAFAAYABQACAP///P/4//n/
9//3//f/9//3//f/9//2//b/9P/z//T/9f/2//f/9f/0//P/8v/1//X/9v/3//n/9//0
//D/7f/s/+7/8f/4/wMADgAaACYANwBHAFsAbQB5AH0AeAByAGwAXgBNADcAHwALAPr/
8P/p/+X/4//j/+H/5P/p/+v/7P/v//X/8//w//D/8v/z//L/9f/2//f/+P/2//b/9//3
//f/9//3//f/+P/5//r/+//4//n/+P/3//j/+P/5//r/+v/6//r/+//6//r/+v/4//v/
/f/+/////v/+//z/+f/8//3//v/+//z//f/+/////f/9//3//f/+////AQACAAEAAgAB
AAAAAQACAAQABgAEAAQABgAIAAcABwAHAAcACgANAA8AEAAQABAAEgARABMAFAAWABcA
FwAYABkAGQAXABkAGQAZABsAHAAcAB0AHQAcABsAGgAbABsAGgAZABgAGAAWABUAFAAT
ABAADgAOAA0ADAALAAoABwAFAAIAAgABAAEAAAD///7//f/9//v/+//7//r/+//7//z/
/f/8//v/+v/5//r/+v/7//z/+v/6//r/+v/4//j/+P/3//n/+v/7//3/+v/5//n/+P/5
//n/+v/7//n/+f/5//r/+P/4//n/+f/5//r/+//9//z/+//7//v//f/8//z//P/8//7/
/v/+/////v/8//r//f/+////AQAAAP///v///wEAAAAAAAAA/v/+//7//v/9//3//f/9
//7///8AAAEA///+//z/+//8//3//v/+//z//f/9//3//P/8//z//P/9//3//v8AAP7/
/f/6//z//P/8//z//P/9//3//f/7//v/+v/6//v//P/9//7//v/9//z//P/8//z//P/8
//7//v/+///////+//z/+//9////AQADAAIAAAD+//z//f/+////AQAAAAMABQAHAAYA
BgAGAAUACAAJAAoACQAFAAMAAQD+//3/+//7//v/+//7//v/+//7//r/9//1//j/+f/6
//v/+f/4//f/9v/3//f/+P/5//3//f/8//j/8f/w//D/7//4/wMADAAYACgAMwBDAFsA
bQB5AIEAgAB8AHYAagBbAEUALQAXAAgA9v/r/+n/5//j/+P/5P/p/+v/7P/v//X/9//2
//T/9v/3//b/+f/6//v//P/8//z//f/9//z/+//6//n/+v/7//z//f/8//3//P/7//3/
/P/8//z//v/+//7///////7//f/6//v//f/+//////8AAP///f/////////+/wAAAQAC
AAMAAgABAAAA//8AAAEAAwAEAAIABAAEAAQABAAEAAUABgAGAAYACAAKAAkACQAJAAkA
DAAPABEAEgAQABAAEgARABMAFAAWABcAGQAaABsAGwAbAB0AHQAdACAAIAAfAB8AHgAe
AB4AHgAeAB8AHwAfACAAIAAeAB0AGgAZABYAFAAVABMAEQAPAA0ACwAKAAgACAAHAAcA
BgAFAAQAAwADAAEAAQABAAAAAQABAAIAAwAAAP///v/9//7//v///wAAAgACAAIAAgAB
AAAA///9//3//v///wEAAAD//////v8AAP///////wEAAQABAAIAAQAAAAAA/////wAA
AQADAAIAAQABAAEAAwACAAIAAgACAAQABAAEAAUABAACAAAAAwAEAAUABwAEAAMAAgAD
AAUABAAEAAQABAAEAAQABAAEAAMAAgABAAAAAQACAAMAAwACAAAA///////////+/wAA
AQABAAEA///+//3//P/8//3///8CAP7//f/9//z//P/8//z//P/+//////////7//f/7
//r//f/+////AAD+//3//P/8//3//v///wAAAAAAAAAAAQABAAAA/v/9/wAAAQACAAMA
AwACAAEAAAAAAAAAAAABAAQABwAJAAsACgAKAAoACQAMAA0ADgANAAgABQACAP7////9
//3//f/9//3//f/9//v/+v/3//X/+P/5//r/+//6//r/+v/6//r/+f/5//n////7//r/
9v/z/+7/7v/x//z/BwAUACIAMAA/AFEAYwB1AIEAhQCCAHoAcgBmAFMANwAfAA0A+v/q
/+f/5//l/+P/5f/o/+n/6f/s/+//8f/z//T/9P/2//f/9v/3//j/+f/6//z//P/9//3/
/P/7//r/+f/6//v//P/9//r/+//6//n/+v/6//v//P/+//7//v///////v/9//r/+//9
//7//////wAA///9//////////7/AAABAAIAAwACAAEAAAD//wIAAwAFAAYABQAGAAUA
BAAGAAYABwAIAAgACAAKAAwADAALAAoACQAMAA8AEQASABEAEgAVABUAFwAYABoAGwAb
ABwAHQAdABsAHQAdAB0AHwAgACAAIQAhACAAHwAeAB8AHwAeAB0AHQAeAB0AHQAbABkA
FQASABQAEwASABEAEAANAAsACAAGAAUABQAEAAUABAADAAMAAgABAAAA/v8BAAEAAgAD
AAAA///+//3////+//7//v8AAAAAAAAAAP///v/9//v//f/+////AQAAAP/////+/wAA
////////AQABAAEAAgD///7//v/9////AAABAAMAAgABAAEAAQADAAIAAgACAAIABAAE
AAQABAAEAAMAAgADAAQABQAHAAYABQAEAAUABQAEAAQABAAFAAYABwAIAAYABQAEAAMA
AgADAAQABQAEAAQAAwADAAUABQAFAAQABAAFAAUABQAFAAQAAwACAAMAAwAEAAYABQAF
AAQAAgACAAEAAQACAAYABQADAAEAAAAAAAAAAAAAAAEAAwAEAAUAAgABAP///v8BAAIA
AwAEAAMAAwADAAQABAAEAAQABAAEAAQABAAFAAUABAACAAEABAAFAAYABwAGAAYABgAG
AAYABgAGAAcACgANAA8AEQAQABAAEAAPABAAEQASABEADAAJAAYAAgABAP///////wAA
AQACAAMAAgAAAPz/+f/6//v//P/9//7//v/+//7//v/9//3//f///wEAAAD6//X/8v/y
//f/AgANABoAKgA6AEsAXwBvAH0AhQCDAHwAeABuAFwARQArABMAAQDw/+T/5f/n/+f/
6f/r/+r/5//r/+7/7//z//f/9v/1//j/+v/6//r/+v/6//r//P/8//3//f/8//v/+v/5
//r/+//8//3/+//9//3//f/9//z//P/8//7//v/+///////+//3/+v/7//3//v//////
AAD///3//////////v8AAAEAAgADAAIAAQAAAP//AAABAAMABAACAAQABAAEAAIAAgAD
AAQABQAGAAkADAAMAAsACgAJAAwADwARABIAEQASABUAFQAVABYAGAAZABoAHAAeAB8A
HAAdABwAGwAfACAAIAAhAB8AHgAdABwAHQAdABwAGwAbABwAGwAbABkAFwATABAAEAAP
AA4ADQALAAkACAAGAAIAAQABAAAAAQAAAP/////+//3//P/6//v/+//8//3/+//7//v/
+//7//r/+v/6//r/+v/6//r/+P/4//j/9//4//j/+P/5//f/9//4//j/+P/3//f/9//4
//n/+v/8//v/+v/6//n/+v/6//r/+//5//n/+v/7//3//P/8//z//P/+//7//v/+//7/
/f/8//7//v/+/////f/9//3///////7//v/+////AAABAAIAAAD///7//f/8//3//v//
//7//v/9//3//f/9//3//P/+/////////////v/9//z//P/9/wAA/v/+//7//v/9//3/
/P/7//z//f/9//7//P/8//z//P/7//v/+//8//3//v///wAA/f/8//v/+//9//7//v//
//3//f/9//3///8AAAEAAgACAAIAAgADAAMABQAGAAcACwAMAA0ADQAMAAsACgAHAAMA
AQD///z//P/7//z//f/6//n/+P/3//v//P/7//v/+f/5//n/+f/6//r/+v/6//r/+f/5
//n/+f/3//b/9P/1//b/+v///wYADwAaACgAOABLAF8AcQB7AHsAcwBoAFwAUABCAC0A
GwANAPf/5v/i/+H/4f/l/+n/6//s/+//7//y//P/8//x//L/9f/4//r/+v/6//r/+v/6
//j/+P/5//n/+v/7//z//f/8//v/+v/5//n/+//7//v//f/8//z//P/6//r/+v/7//7/
/v/+//z/+v/7//v/+//8//7//v/9//3//f/9//z/+v/7//z//f////////////////8A
AAAAAAACAAIAAgAEAAQABQAGAAUABAAFAAYACQAJAAkACQAJAAsADAAMAA0ADgARABEA
EwAUABYAFwAVABYAFwAXABgAGwAcAB0AHAAcABsAGwAeAB4AHgAeABsAGwAaABkAFQAU
ABEADwAPAA8ADQAMAAkABwAFAAMAAwABAAAA/v/+//3//f/8//n/+P/3//f/+f/5//n/
+P/2//X/9f/1//X/9f/1//X/9f/0//T/9P/y//L/8v/y//P/9P/1//X/8//y//H/8f/z
//P/9P/0//T/8//z//P/8f/x//H/8v/0//T/9f/1//L/8v/y//P/9f/1//b/9//3//b/
9v/2//b/+P/4//j//P/8//v/+v/4//j/+P/5//n/+f/5//v/+//6//r/+v/4//j/+P/4
//v/+//7//v/9//3//f/9//6//r/+f/5//v/+//7//r/+f/5//j/9//6//r/+v/6//j/
9//3//j/+P/3//r/+P/4//j/+P/3//f/9v/1//b/9//3//j/9v/2//b/9v/3//f/9//4
//r/+v/6//r/+f/4//f/9//5//r/+v/7//n/+f/5//n/+v/6//r/+v/8//z//P/9//3/
//8AAAEAAwAEAAUABQADAAMAAwABAP7/+//4//T/9f/1//f/+f/2//X/9P/z//X/9v/1
//X/9f/1//X/9f/0//T/9P/0//X/9f/2//f/9//1/+7/7P/r//D/9v///woAEwAcACoA
PABNAF8AawBxAG8AZQBaAFAARgAwABsADwD9/+v/4v/i/+H/4f/j/+P/5f/s/+3/7f/w
//H/7//v//D/7//y//T/9P/2//b/9v/2//X/9P/0//P/9P/1//b/9//1//X/9f/1//P/
9f/1//X/9v/2//f/+P/3//b/9f/1//f/+P/5//j/9v/3//f/9//2//j/+P/3//j/+f/6
//r/+f/5//n/+f/6//v//P/9//3//f/+//7//f/+//3//P/9//7/AAACAAEAAAABAAIA
BAAFAAYABwAHAAkACgAKAAkACgANAA0ADgAQABMAFQAUABQAFAATABUAFwAXABcAGAAY
ABcAFwAYABgAGAAYABkAGQAYABcAEwASAA8ADQANAA0ACwAKAAcABQADAAEAAQD///7/
/P/7//v//P/8//r/+P/2//X/9//3//f/9v/2//X/9f/1//P/8//z//P/9f/0//T/9P/z
//L/8f/w//H/8v/z//P/8v/y//L/8//x//H/8v/y//T/8//z//P/8v/x//D/8P/x//L/
9P/1//L/8v/y//P/8//z//T/9f/2//b/9//4//f/+P/3//b/+f/6//r/+v/4//j/+P/5
//f/9//3//n/+//6//r/+v/4//j/+P/4//v/+//7//v/9//3//f/9//4//j/9//3//n/
+f/5//j/9v/3//f/9//4//j/+P/4//b/9f/1//b/9P/1//X/9P/6//v/+P/3//b/9f/0
//T/9f/1//X/9//3//b/9v/0//T/9P/0//b/9//4//r/9//2//X/9P/2//b/9v/3//r/
+v/5//n/+P/3//b/9f/3//j/+f/6//j/+P/4//n/+P/7//3///8AAAAAAAD/////////
//3//f/7//n/9v/1//P/8//z//P/8//z//P/9P/0//L/8f/x//H/8f/x//T/9P/0//T/
8//x//D/7//z//P/8v/w/+//7v/u//P/+v8FABIAIAAyAEUAVwBlAG0AbwBpAGIAWgBS
AEYAMwAhAA8A9//k/9z/2//b/9//4f/j/+j/6//p/+j/6f/n/+n/6v/s//D/8//0//P/
8v/x//D/8v/y//P/8//z//P/8//z//L/8f/w/+//8P/z//T/9f/0//L/8f/w//L/8v/y
//P/9v/2//b/9P/y//P/8//z//X/+P/5//n/+P/3//b/9P/2//f/+P/5//n/+f/5//n/
9//3//j/+P/5//z//f/+//3//P/8//z//v/+/wAAAgADAAMAAwADAAMABQAGAAYACAAK
AA4ADwAOAA4ADwAPABEAEgATABMAEwAVABUAFQAUABQAEwATABUAFgAXABgAFQAVABQA
EwAUABQAEgARABAADwAMAAoABwAFAAMAAQACAAEAAQAAAP3/+//6//j/+P/4//j/+f/3
//f/9//2//b/9f/1//X/9f/1//X/9f/z//L/8v/y//T/9P/0//T/9P/0//T/8//w//D/
8P/x//P/8//0//T/8//x//D/7//w//H/8v/0//b/9v/3//f/8//y//H/8f/0//X/9//5
//j/9v/1//T/9v/4//j/+P/6//r/+f/4//j/+P/4//n/+//7//v//f/6//j/9//2//j/
+P/4//j/+f/5//n/+f/3//f/9//3//n/+v/6//v/+P/3//b/9P/2//f/9//3//j/+P/4
//j/9P/z//P/9P/1//f/+P/4//j/9P/0//T/9P/0//b/9//3//f/9f/1//T/9P/2//b/
9v/2//f/9//3//j/9//2//X/9P/1//b/9//5//f/9v/0//P/9v/3//j/+f/4//j/+P/4
//b/9v/2//f/+v/9////AQACAAIAAgABAAMAAwADAAEA///9//v/+P/2//P/8v/x//T/
9f/2//f/9f/0//H/7//w//H/8v/z//L/8v/y//L/8v/x//H/8f/z//X/9P/y/+3/6P/o
/+v/9P///woAFgAoADsATQBdAGkAcQBzAG4AaABiAFgARQAvABkABwDy/+T/3//f/9//
4f/j/+T/5f/j/+b/6//t/+v/7v/v//L/9P/0//L/8v/y//L/9P/0//X/9f/0//P/8v/x
//L/8//0//X/9f/3//f/9//2//T/8//y//X/9v/3//n/9//2//X/8v/z//X/9v/3//j/
+v/6//n/9//3//f/9v/4//n/+v/7//n/+f/5//n/+//7//z//P/8//7//v/+//z//P/9
//7///8AAAMABgAGAAUABAADAAcACQAKAAoACwAMAA8ADwANAA4AEAARABIAFAAWABcA
FgAXABYAFQAYABgAFwAXABoAGgAaABoAFwAXABYAFQAXABgAFwAXABUAEwAPAAwADQAL
AAkABwAHAAUABAACAP7//f/9//z//P/8//z//f/6//n/+P/2//j/9//3//f/9//3//f/
9//1//T/9P/0//X/9v/3//j/9//2//X/8//z//T/9f/3//X/9f/2//b/9P/z//P/8//0
//X/9v/4//f/9v/2//X/9v/2//b/9//5//n/+v/7//n/+P/4//j/+v/8//z//P/7//r/
+P/2//f/+P/5//v/+//7//v//f/7//r/+v/6//v//P/9//7//P/7//r/+f/6//v//P/9
//7//v/9//3//P/7//r/+P/5//v//P/9//3//P/7//r/+v/5//n/+v/6//v/+//6//j/
9//3//j//P/9//3//P/7//r/+f/4//r/+//7//v/+f/5//j/+P/2//b/9v/2//r/+//8
//7//f/8//v/+v/8//z//P/9//7//v/9//3/+//7//v/+////wAAAQACAAEAAAD/////
AAADAAUABwAKAAoACgAJAAcABwAHAAUABQADAAEA/v/8//n/+P/3//n/+f/5//n/+v/6
//j/9//1//X/9f/1//f/+P/5//r/+f/3//b/9f/3//n/+P/4//X/8P/w//X/+v8DABIA
IAAwAEUAWwBrAHUAeQB5AHQAbABkAFwASwA1AB0ACQD0/+b/4f/h/+H/4//n/+r/6//r
/+r/6//t/+//8P/z//b/+P/4//f/9v/1//T/9v/2//f/9//3//f/9//3//f/9//3//f/
+f/7//v/+//5//j/+P/4//j/+P/4//n//P/8//z/+v/4//n/+f/5//z//v/+//3//P/7
//r/+P/5//v//f///////////////v/9//3//P///wIAAwAEAAEAAAAAAAAAAgACAAQA
BgAJAAkACQAJAAoACwALAAoADAAOABIAEwAQABAAEQARABIAFAAWABcAFwAZABkAGQAY
ABgAFwAXABkAGgAbABwAGQAZABgAFwAYABgAFgAVABYAFQASABAADQALAAkABwAJAAkA
CAAGAA==
         </WaveFormData>
      </LeadData>
      <LeadData>
         <LeadByteCountTotal>10000</LeadByteCountTotal>
         <LeadTimeOffset>0</LeadTimeOffset>
         <LeadSampleCountTotal>5000</LeadSampleCountTotal>
         <LeadAmplitudeUnitsPerBit>4.88</LeadAmplitudeUnitsPerBit>
         <LeadAmplitudeUnits>��V</LeadAmplitudeUnits>
         <LeadHighLimit>2147483647</LeadHighLimit>
         <LeadLowLimit>268435456</LeadLowLimit>
         <LeadID>II</LeadID>
         <LeadOffsetFirstSample>0</LeadOffsetFirstSample>
         <FirstSampleBaseline>0</FirstSampleBaseline>
         <LeadSampleSize>2</LeadSampleSize>
         <LeadOff>FALSE</LeadOff>
         <BaselineSway>FALSE</BaselineSway>
         <ExcessiveACNoise>FALSE</ExcessiveACNoise>
         <MuscleNoise>FALSE</MuscleNoise>
         <LeadDataCRC32>3059261309</LeadDataCRC32>
         <WaveFormData>
DAAMAAwADAAOAA4ADgAOAAsACgAJAAgACwAOABEAFAASABAADgAMAA0ADgAPABAAEQAS
ABMAFAASABAADgAMABAAEgAUABYAFAASABAADgARABIAEwAUABQAEwASABEADwAOAA4A
DAAOABIAFAAVABIAEQARABMAGQAaABoAHAAdAB0AHgAfAB0AHQAfACEAJAAoACkAKQAl
ACQAIwAiACQAJQAmACcAKQAoACQAIwAgAB4AGwAZAB0AHQAdABwAFQARAA0ACwAKAAoA
CgAJAAsACgAHAAYABAACAAAA//8DAAUABwAIAAIAAQAAAP//AAACAAIAAgAGAAUAAwD7
//P/8f/z//j/AQAJAA8AFgAhADAAPwBWAHUAmACxALoAtACfAIAAWQAxABgAEwAXABMA
CgAHAAcABQABAP3//f8CAAgACgAKAAoACQAHAAUAAAAAAAAAAAADAAEAAgACAAIAAwD/
//7//v///wIABAAFAAcABAADAAEAAAAEAAYABgAGAAgABwAHAAMAAAAAAAEAAgAFAAYA
BwAFAAAA/v/9//v/AAACAAMABAAGAAYABgAFAAIAAQAAAAEABgAHAAcABwAEAAMAAgAC
AAQABwAJAAoACQAJAAgACAAGAAYABwAHAAoADgAQABEADwANAA0ADAAPABMAEwATABQA
FQAWABcAFgAUABQAEwAYABoAHAAeABwAGgAYABYAFwAYABkAGQAaABoAGgAYABUAFAAU
ABMAGAAWABQAFAASAA4ACAAGAAcACAAIAAgACgAJAAoACwAFAAMAAQAAAAQABgAHAAgA
BQADAAEA//8AAAEABAAFAAUABQAGAAcABAACAAIAAAACAAQABgAGAAMABAABAAAABAAE
AAUABQAGAAYABwALAAYABQAEAAUABwAJAAsADQALAAkABwAFAAgACQALAAsADQAOAA4A
DwALAAoACgAIAAoADgAOABAADgAKAAYACAAKAA0ADgAPABAADQALAAkABwAJAAoADAAM
AA8AEgATABMADwANAAwADQAUABYAFwAaABgAFwAXABcAFgAXABoAHQAiACYAJwAnACMA
IgAhACAAIgAjACQAJQAkACIAHQAbABkAGAAWABUAGAAXABYAFAAOAAsACAAHAAkACgAL
AAsABwAEAP///P/8//z//P/9/wAAAQACAAIA/P/7//r/+f/9/wAAAQACAAYAAQD5//P/
7//v//P/+v8BAAkAEQAYACUAOABNAGoAjwCuAL0AvACwAJUAbABFACEAEAARAA8ABQAA
AP//+f/1//f/9//5//7/BgAKAAgABgAFAAIAAQD9//7/AQACAAYABQACAAAA/v/9//z/
/P/9////AQACAAIAAwD+//3/+//6////AgADAAQAAwABAAAA+//6//r/+//8////AAAB
AP///f/8//z/+////wAAAAAAAP3//P/7//n/+//7//v//f8AAAEAAQABAP///f/7//r/
/f8BAAQABgAEAAMAAQAAAP//AAACAAMABwAKAAsACwAHAAUABQAEAAgADQAOAA8ADgAN
AAwACwAKAAoADAANABEAEgATABQAEAAOAAwACgANABAAEwAVABMAEgARAA4ACgAKAAsA
CwAPAAwACQAIAAYAAgD8//r//v8AAAEAAgD///3//f/9//n/+f/5//r//f/+//7//v/6
//n/+P/3//r/+//+////+//5//j/9//4//j/+v/6//3//v////7/+v/6//b/9P/4//r/
/f////7//P/7//3/+//7//v//f8AAAEAAgADAP///f/7//n//P///wMABQADAAIAAAD/
/wEAAgAEAAQABgAIAAYABgACAAAA/v/8/wEABAAIAAsACAAHAAMAAgAAAAIABQAGAAcA
CAAGAAUABAADAAMABAAGAAYACAAKAAoACQAGAAUABQAHAA4AEAARABQAEgARABEAEQAS
ABMAFgAZAB4AIgAjACMAHgAcABoAGAAbAB0AHwAhAB4AHAAXABUAEgASABEAEQATABEA
DwAMAAQAAQD+//3//f/+///////+//z/+P/2//T/9P/0//X/+f/5//n/+P/y//H/8P/v
//L/9v/4//r/+v/z/+v/4//h/+P/5//w//v/AQAHABIAIwA4AE0AbACRAKwAswCsAJgA
dQBOACMABQD+/wEA+f/v/+z/6//r/+v/6f/p/+//9v/2//T/9v/4//f/8//x/+z/7P/v
//D/9P/z//H/8P/v/+//7v/u/+//8f/0//T/8//z/+7/7f/r/+r/7//y//P/9P/x/+//
7v/p/+v/7P/u//D/8f/y//P/8f/t/+z/7P/r//D/8v/z//T/8f/w/+//7f/t/+3/7f/v
//T/9f/1//X/8//x/+//7v/y//X/9//4//X/9f/0//T/9f/2//j/+f/7//7///////3/
+//7//r//f8DAAUABwAGAAUABAADAAQABAAGAAcACQAKAAsADAAJAAgABwAGAAgACgAM
AA0ACwAKAAkABgAEAAQABQAFAAgABgAEAAQAAgD+//j/9v/4//r/+//8//j/9f/0//P/
8//z//P/9P/2//j/+f/6//b/8//w/+3/8f/z//f/+f/1//P/8v/x//D/8P/y//L/8//0
//X/9P/y//L/7v/s//D/8v/1//f/9v/0//P/9f/z//P/8//1//b/9//4//n/9//1//P/
8f/0//f/+//9//r/+v/5//n/9//4//r/+v/8//7//P/8//j/9v/0//L/+P/6//3////+
//3/+f/4//f/9v/3//b//v/+//7/+v/0//L/8v/y//L/9f/3//n/+//3//b/9v/0//b/
+P/4//f/+v/7//3/AQABAAAA/v/+/wEAAwAGAAkACAAHAAgACQANABAAEAAPAA8AEAAR
ABIADwANAAsACQALAAwACgALAAgABgADAAEAAgABAAAA/v/6//n/+P/5//T/8v/w/+3/
7//w/+//8P/u/+z/6v/p/+z/7f/u/+7/7P/t/+7/7//s/+z/6v/o//D/8f/t/+n/4//d
/9v/4P/p//P///8OACMAOgBPAGQAfwCUAJ0AmgCKAG8AUgAvAA8A/v/3/+//5//m/+3/
8f/z//H/6//n/+b/6P/o/+j/7P/x/+//7//s/+7/7f/q/+r/5f/o/+r/7P/v/+r/6P/n
/+f/6f/q/+r/6//r/+v/6v/q/+r/6v/o/+b/6f/r/+7/7f/p/+j/6P/o/+r/6v/q/+f/
6f/q/+z/7f/r/+r/6P/m/+r/7P/u/+//7f/r/+n/6f/t/+3/7P/r/+3/7f/t/+7/7f/t
/+z/6v/u//H/8//2//P/8v/y//H/9f/4//n/+f/7//v//f/+//v//f/7//n//P///wIA
BQACAAAAAAD//wEAAgADAAQABQAGAAcACAAFAAQAAwABAAIABAAGAAYAAAD+//3/+/8A
AP7//P/8//7//P/4//j/9f/0//L/8P/z//P/9f/3//H/7//t/+z/7//w//D/8P/x//H/
8f/x/+3/6//r/+n/6//t//D/8//u/+z/7P/q/+3/7v/v/+7/8P/y//D/8P/w/+7/7f/r
/+//8P/y//f/8f/v/+3/7f/w//H/8v/z//P/8//z//P/8v/x//H/7//z//b/+P/7//f/
9v/2//T/9f/4//f/+P/4//j/+P/4//j/9v/1//P/9//5//j/+v/4//b/9v/0//X/9v/3
//j/+f/3//j/+v/x//H/9P/4//r//P/+//r/+f/4//f/9f/2//j/+P/5//z//f/9//r/
+f/5//v/AgAEAAUACAAHAAUABAADAAYABwAKAA0AEAAUABUAFQARABAADwAOABEAEwAV
ABcAFQASAAwACQAJAAoACgALAAsACQAHAAQA/v/7//j/9//4//r//P/9//v/+P/z//D/
8P/w//D/8f/1//X/9f/0/+7/7f/s/+v/7//y//P/9P/0//H/6//n/+P/4//n/+z/8f/3
//v//v8HABgAMQBKAGkAjACjAKwAoACJAGwATQAtABYADwARAAsAAAD5//X/8f/v/+//
8//4//7//v/8//j/9f/y//H/7f/u//P/9P/4//f/9P/y//D/7//u/+7/7//x//P/9P/0
//X/8f/v/+z/6v/v//L/8//0//P/8f/w/+v/6//s/+7/8P/z//T/9f/z//D/7v/t/+v/
7//y//T/9v/z//L/8f/v//H/8f/x//P/9v/3//f/9//0//P/8v/y//b/+f/7//z/+P/3
//X/9P/1//b/+P/5//v//v///////v/9//7//v8CAAcACAAJAAgABwAGAAUABgAGAAgA
CQALAAwADQAOAAwACgAIAAYACQAMAA8AEQAPAA4ADQAKAAgACAAJAAkADAAKAAgACAAF
AAIA/f/8////AAAAAAAA/v/7//r/+f/3//f/9//4//n/+v/6//r/9//1//P/8f/z//X/
+f/7//f/9f/0//P/9P/0//b/9v/3//j/+f/4//b/9v/y//D/9P/2//n/+//6//j/9//5
//f/9//3//n/+v/7//z//f/7//n/9//1//j/+////wEA///+//z/+//9//7/AAAAAAEA
BAADAAQAAAD+//z/+v/+/wAAAwAFAAIAAQD9//z//v/+/wAAAAACAAIAAgACAP//+//6
//r//v///wEAAgD+//3//P/5//v//P/8//3/AwACAAAA/v/8//r/+//7//v/+//8//7/
AQACAP///v/7//f/+v/9/wEABwAHAAYABAAEAAUABQAGAAcACwANABEAFQAUABQAEQAN
AA8AEgAVABgAFQATABEADwARABAADAALAA0ADgAOAA8ADAAHAAIA/P/7//3///8DAP//
/P/5//X/9f/0//H/8P/z//T/9f/3//b/8//w/+z/7v/x//T/9//2//b/9P/y/+z/7f/z
//P/8f/v/+//6P/n/+v/8//8/w0AJAA7AFIAawCEAJcAngCaAI0AeABfAEMAJgAXABEA
BwD6//P/+f/9//////////7/+v/4//T/8P/z//f/+f/4//z/+v/4//n/9f/0//T/9P/1
//X/9v/4//v/+P/2//P/8f/y//X/9//6//r/+v/4//b/9v/1//X/8f/z//b/+v/+//v/
+P/1/+//8f/0//j/+//7//r/+P/2//b/9v/2//X/9//5//v////+//v/9//z//b/+f/8
/wAA//////7//P/8//3//f/+/wAAAgAFAAcABAAEAAIA//8CAAUACgAOAAsADQALAAkA
CwALAAsACwAPABAAEwAVABIAEAAOAAwAEAASABQAFgAVABQAEwARABIAEgASABAAEQAS
ABQAFQAUAA4ACAAEAAkACgAJAAwACgAIAAUAAgADAAEAAQABAAIAAwAEAAYAAwAAAPz/
+P/6//3/AAADAAEA//////3//v/9//3//f///wAAAwAEAAAA/v/8//j//P8AAAAAAgAB
AAAAAAD//////v/+/wEAAgADAAQABwADAAEA///9/wEAAwAFAAcABgAFAAUAAwAEAAQA
AwADAAYACAALAAwACAAIAAQAAgADAAYACQAMAAoACAAHAAUABwAHAAQABAAHAAgACwAM
AAkABgADAAAAAwADAAYACgAHAAUABAACAAMAAwADAAEABAAGAAcACQAGAAMA///8/wYA
CQAIAAUABAADAAIA/v/9//z/+//9/wAABAAGAAIAAgAAAP3///8BAAQACQAKAAoACQAK
AAgABwAHAAcADAAPABQAGQAWABYAEwAPABIAFAAWABgAFwAXABcAFwAWABQADwANAA8A
EgAUABcAEgANAAgAAgAAAAEAAgAFAAMAAgABAP///f/6//X/8v/2//j/+v/9//r/9//0
//D/8f/z//X/9//3//j/9//2/+7/8f/z//X/9f/z//H/7v/t/+3/8f/4/wUAGgAzAEwA
ZQB+AJUAoACeAJEAfgBnAE8AMgAdABkAEwAEAPn/9//7/wEAAwADAAIAAgAAAPr/9P/z
//b/+f/5//7//f/8//7/+//4//b/9P/z//b/+P/7////+//4//T/8f/y//X/9//6//n/
+v/5//j/9v/1//X/8f/z//b/+v/+//v/+P/1/+//8f/0//j/+//8//z/+//6//n/+P/3
//X/+f/7//3/AQAAAP3/+f/1//n/+//9/wAAAAABAAEAAAD+//3/+//6//3/AAAEAAcA
BQAEAAEA/f8BAAMABwAKAAoADQAMAAsACgAJAAgABwAMAA4AEgAVABMAEAANAAoADgAQ
ABIAFAATABQAFQAVABMAEgARAA4ADwASABYAGQAYABIADAAIAAwADAAKAAwACwAKAAgA
BgAEAAEAAAD//wEAAwAFAAgABQACAP7/+v/9////AQADAAEAAQADAAMAAQD///7//f/+
/wAABAAGAAIAAAD+//r//v8CAAIABAAFAAQABAADAAAA/v/9////AQADAAUACQAFAAMA
AQD//wEAAwAFAAcABwAHAAgABwAFAAQAAgABAAUACAAMAA4ACwAKAAUAAgACAAQABgAI
AAgACAAJAAkABgAFAAEAAAACAAQACAAKAAcABAABAP7/AAD//wEABAAEAAMAAwACAAAA
///+//v///8CAAQABwAEAAEA/f/6//z/AQAFAAYABAACAAAA/v/8//v/+v/5//z//v8B
AAIAAAAAAP7/+////wEABAAJAAoACgAJAAoACAAHAAcABwAKAA0AEgAXABQAFAARAA0A
DwASABUAGAAYABcAFgAVABMAEgAOAA0AEAASABMAFQAQAAsABgAAAAAAAQACAAUAAQAA
AP///f/7//j/8//w//L/9P/2//n/+P/1//L/7v/u//H/9P/3//f/+P/3//b/7v/v//P/
9f/z//H/8f/w/+//8f/z//r/CwAmAD0AVABtAIgAnQCgAJgAhwB0AFsAPQAiABkAFwAL
APz/9f/3//v///8BAAEAAAACAP7/9v/y//P/9//5//j//P/7//r//P/5//f/9v/1//X/
+P/6//3/AQD9//r/9v/z//T/9//5//z/+//8//v/+v/4//f/9//z//f/+v/+/wIA///8
//n/8//1//j//P///wAAAAD///7//f/8//v/+f/9////AQAFAAQAAQD9//n//f///wEA
BAAEAAUABQAEAAEAAQAAAAAAAwAGAAoADQAJAAgABQABAAQABwAMABAADgARABAADwAO
AA0ADAALABAAEgAWABkAFgAUABIAEAASABQAFgAYABgAGAAYABcAFAAUABQAEgAUABYA
GQAbABkAFAAPAAwAEAAQAA4AEAAOAA4ADQAMAAoABwAGAAUABwAJAAsADgALAAgABAAA
AAEAAwAFAAcABQAFAAcABwAFAAMAAgABAAQABgAKAAwACAAGAAQAAAAEAAgACAAKAAkA
CAAIAAcABQAEAAQABwAHAAkACwAPAAwACQAGAAMABwAJAAsADQANAA0ADgANAAoACgAJ
AAkACwAOABIAFAARABAACwAIAAoADAAOABAADwAOAA4ADQAMAAsABwAGAAoADAAQABIA
DwAMAAkABgAIAAcACQAMAAwACwALAAoACAAHAAYAAwAFAAgACgANAAwACQAFAAIABAAF
AAcACgAKAAkACgAJAAAAAQAFAAoADAALAAoACQAIAAUAAwABAP//AQAEAAgACgAIAAgA
BgADAAQABQAHAAsAEAASABMAFgASAA8ADQALABAAEwAYAB0AHQAeABwAGQAbABwAHQAe
AB8AHwAfAB8AHAAaABUAEwAUABYAFwAZABUAEQANAAgABQAFAAUABwAGAAYABgAFAAIA
/v/4//T/+P/6//z////+//v/+P/0//P/9f/3//n//P/+//7//v/0//P/8f/x//P/8//z
//T/+//7//v/AAATACwARwBgAH0AmgCpAKYAmgCBAGYASQArABYAFQATAAUA9v/v/+//
8//5//v/+//+/wAA/v/6//T/8f/1//f/9v/6//z//P////3/9//0//H/7//x//T/+P/9
//z/+v/3//X/9v/3//f/+P/6//z//P/8//r/9//1/+//8v/2//v/AAD8//r/+P/z//P/
9P/2//f/+f/6//r/+v/4//b/9P/x//T/9//6/////v/7//f/8//2//f/+P/6//v//f/+
//7/+v/5//f/9v/7//7/AgAFAAQABAACAP//AQABAAMABAAGAAsADAANAAkABwAFAAMA
BwAKAA8AEwAQAA4ADAAKAAwADAAMAAwADgAQABIAEwAOAAwACgAGAAkADAAQABMAEgAM
AAYAAgAFAAQAAQACAAMABAAEAAQA///7//n/9//4//v//v8CAP///v/8//r/+f/5//n/
+f/6//v//v////r/9//1//P/9v/4//z//v/8//r/+P/0//X/+P/3//j//P/8//3//f/7
//j/9v/3//j/+//+/wMA///9//v/+f/7//v/+//7//3///8CAAMA/v/8//n/9//6//7/
AwAGAAIAAgD+//z/+//8//3//v8CAAIAAwADAAEA///6//j/+//+/wMABgACAAAA/v/8
//z/+f/5//r//P/9////AAD7//n/9//z//f/+v/8////+//3//T/9v/2//b/9v/3//n/
+//9//j/9v/1//L/9P/4//r/+//9//3//v8BAAIAAgABAAIABAAFAAcACQAHAAUABQAF
AAsAEAASABMAEgASABIAEgAQAA8ADgANAA8AEAAOAA8ADAAKAAcABQAIAAcABgAEAP7/
+//4//f/9f/0//P/8f/y//L/8P/w/+//7v/t/+3/8f/x//H/8P/t/+3/7f/t/+v/7P/r
/+r/9P/z/+//6f/j/93/3f/i/+3/9/8BAAwAHwAyAEUAWgB5AJIAowCoAJ4AgwBiADsA
FQD+//n/8f/p/+r/6//t//H/7//r/+n/6v/u//D/8v/0//f/9v/1//H/8v/y//D/8f/t
/+//8P/x//P/8P/u/+3/7f/x//L/8v/z/+//7//u/+7/7v/w//D/8P/y//P/9f/z//D/
7v/t/+z/8P/y//T/8//y//L/8//z//H/8P/u/+z/7v/w//L/8//x/+//7f/t//L/8//z
//P/8//z//P/9P/0//X/9f/0//f/+f/6//z/+v/4//f/9f/4//z//v////7//f/+//7/
/v8BAAAA//8BAAMABQAHAAYABAAEAAMABgAIAAoADAAKAAoACgAKAAgACAAIAAcACQAK
AAsACgAEAAIAAQD//wMAAgABAAIAAAD+//r/+v/4//j/9//2//f/9//5//v/9f/z//H/
8P/y//T/9f/2//P/8//z//P/8v/x//L/8f/y//P/9f/3//P/8P/v/+z/7v/w//L/8v/w
//L/8P/w/+//7v/u/+3/8f/y//T/+f/z//H/7//v//H/8//1//f/9//3//f/9//1//X/
9v/1//j/+v/7//3/+f/4//j/9v/5//z/+//8//r/+v/6//r/+f/4//j/9//5//v/+v/8
//j/9v/2//T/9v/4//r//P/8//n/+f/6//n/9//2//T/9f/3//n/+f/1//T/8v/x//X/
9//4//r//v/7//b/8//y//H/8P/z//X/9//5//f/9v/2//T/9v/4//j/9//5//v//v8D
AAQAAgD///7/AQADAAYACQAIAAcACAAJAA0AEAAQAA8AEQASABMAFAASAA8ADAAJAA0A
DgAMAA0ACQAIAAYABQADAAEA///8//r/+f/4//n/9v/0//L/7//y//L/8P/w/+3/7P/r
/+v/7//v/+//7v/u/+//8P/x/+//7v/r/+j/8P/x/+3/6f/l/+H/4f/k/+3/9/8FABoA
LwBEAF0AeACPAJwAoQCaAIgAbQBKACUADQACAPf/6f/l/+b/7f/x//X/9f/1//H/7P/s
/+z/8P/2//n/9//3//T/9v/z//D/8P/r/+7/8P/y//X/8f/w//D/8f/y//L/8f/x//L/
8//z//T/8//y/+//7P/v//H/9P/z//D/8P/x//L/8P/w//D/7f/w//L/9f/3//b/9P/x
/+7/8v/0//b/9//2//X/9P/1//f/9//2//X/+P/5//r//P/5//n/+P/2//j/+//9/wAA
///+//7//f/+/wAAAAD//wIAAwAGAAgABQAHAAUAAwAGAAkADAAPAA4ADAAMAAsADQAO
AA8AEAARABIAEwAUABIAEAAOAAsADgAQABIAEgANAAwADAALAA8ADAAJAAgACQAIAAUA
BgACAAAA/f/6//7///8CAAUAAQD///3//P/8//z/+//6//r/+//8//3/+f/3//f/9f/4
//n/+//9//v/+v/7//r//P/8//z/+v/8//7//P/8//r/+P/3//X/+P/6//3/AwD///3/
+//7//z//f/+////AAABAAIAAwAAAP/////9/wAAAgADAAUAAgACAAMAAgAEAAYABAAE
AAMABAAFAAYABAACAAEA//8CAAUABQAIAAYABAAEAAIAAgACAAIAAgAFAAMABAAGAAMA
AQAAAP7/AgAFAAgACQAFAAQAAgABAAMAAwACAAIAAwADAAQABgD9//v//P/+/wAAAgAE
AAQAAwACAAEA/v/+/////v8BAAQABQAFAAIAAQABAAMACAAKAAsADgAQAA8ADwAPAA0A
DQAPABEAFgAaABsAGwAYABYAFAASABUAFwAZABsAGQAYABQAEwARABAADgANABAADwAO
AAwABAABAP7//f///wAAAQABAP7//P/4//b/9v/2//b/9//6//v//P/8//b/9f/0//P/
9//6//v//P/+//v/8//t/+f/6f/t//b///8FAAsAEgAjADYASQBkAIcApgC1ALQApACH
AGQAPwAdAA4ADwANAAUA/P/7//v/+f/1//P/9f/8/wAAAgACAAAA+//4//f/8//0//n/
+v/+//3/+//6//n/+f/2//b/9//5//v//P/8//3/+P/3//X/9P/5//z//f/+//3/+//6
//X/9f/2//j/+v/9//7////9//n/+P/4//f/+v/8//3//v/8//z//P/7//n/+f/5//v/
//8BAAIAAwABAP///f/8//7/AQADAAQAAwADAAIAAgACAAIAAwADAAcACgALAAsACAAH
AAgACAAMABEAEgATABIAEQAQAA8ADgAOABAAEQAUABYAGAAaABgAFgAUABIAFgAYABoA
GwAYABgAGAAWABMAEgASABEAFgAUABIAEgAPAAwABwAGAAkACgAKAAoACQAHAAcABwAE
AAMAAgACAAQABgAHAAgAAwABAP///f8AAAEABAAFAAIAAQABAAEA/v/+/wAAAAACAAQA
BgAGAAIAAgD+//z/AQACAAQABQADAAIAAgAFAAEAAQABAAMABgAHAAgACQAGAAUABAAD
AAUABwAKAAsACAAIAAcABwAFAAYACAAIAAoADgAOABAADAAKAAgABgALAAwADgAPAA0A
DQAKAAoACAAIAAoACgANAA4ADwAQAA4ACQAHAAYACgALAA0ADgALAAsACwAJAAgACAAH
AAcACgALAAsADAAKAAcABQAEAAcADAAMAAwADAAMAAgABQACAP//AwAGAAoADAALAAwA
CwAJAAkACQAKAA0AEgAUABUAGAAWABMAEQAPABIAFQAaAB8AHgAgAB8AHQAcABwAHAAc
ACAAIQAiACMAHwAcABYAEwAVABgAGgAdABoAFwAUABAADQALAAkACQAJAAoACwALAAgA
BAD+//r//P/+/wAAAwACAAEAAAD+//3//f/9//3///8CAAMABAD8//n/9//3//f/+f/7
//z///8FAAUABgATACoARwBkAIMAogC1ALgArACTAHgAWwA/ACwAJQAjABkADAADAP//
//8BAAUACQAMAA4ADgAIAAAA+//+/////f8AAAMABAAIAAcAAwAAAP3/+//+/wAAAwAH
AAUABAACAAEAAQABAAAAAAADAAYABwAIAAYAAwABAPv///8CAAYACgAHAAYABQABAAIA
AgADAAMABgAIAAkACgAGAAQAAgD//wIABQAIAA0ADgANAAsACQAJAAkACQAKAAwADwAR
ABIADwANAAoACAALAA4AEgAVABUAFgAVABMAEQARABMAFAAXAB0AHwAhAB8AHQAbABkA
HAAeACIAJQAlACQAIwAiACIAIgAiACIAJgAoACoAKwAmACQAIgAeAB8AIgAmACkAKAAk
ACAAHgAeABwAGAAYABoAHAAdAB4AGQAVABMAEQATABUAFwAaABkAGAAWABQAEgARABAA
DwARABMAFwAZABQAEQAPAA0AEAASABYAGAAXABYAFQASABIAFAASABIAFQAWABgAGQAV
ABIAEAARABEAEwAVABkAFwAXABcAFwAXABcAFwAXABsAHQAgACEAHgAcABkAFwAaABwA
HwAgAB4AIAAeAB4AHAAcABwAHAAhACIAJAAlACEAHwAaABgAGgAcACAAIgAgACAAIAAg
AB4AGwAbABwAIAAhACMAJAAfAB0AGwAXABkAHAAeACEAIAAfAB0AHAAaABkAGQAaABwA
HQAgACEAGgAVABUAGAAbABwAHQAeAB4AHQAcABsAGgAaABsAGgAdACAAIQAhAB4AHQAd
AB8AJgAoACkALAAsACsAKwArACsAKwAtAC8AMgA2ADcANwAzADIAMQAwADQANQA2ADcA
NwA2ADIAMQAuAC4ALQAtAC4ALQAsACoAIgAfABwAGwAdAB4AHwAfAB4AHAAYABYAFQAU
ABMAEwAWABcAGAAYABQAEwASABEAFQAYABkAGgAcABkAEQALAAkABwALABIAGQAfACUA
KgA3AEgAXwB6AJkAuADNANAAxACrAIwAbQBNADoAOQA7ADMAKAAlACMAHwAbABkAGQAe
ACQAJAAiACAAHQAaABkAFQAWABkAGgAeAB0AGwAaABkAGQAXABYAFgAXABsAHAAcAB0A
GAAXABUAFAAZABwAHQAeABwAGwAbABcAFwAYABoAHAAdAB4AHwAdABkAGAAYABcAHAAe
AB8AIAAeAB4AHgAdABsAGwAbAB0AIgAjACMAIwAgAB8AHgAeACAAIwAlACYAJQAlACQA
JAAjACQAJgAnACsALgAvAC8ALQArACsAKgAsADEAMgAzADMAMwAzADMAMgAyADQANQA4
ADoAPAA+ADoAOAA2ADQANwA6AD0APwA8ADwAPAA6ADgAOAA5ADkAPgA8ADoAOgAyAC4A
LAAsAA==
         </WaveFormData>
      </LeadData>
      <LeadData>
         <LeadByteCountTotal>10000</LeadByteCountTotal>
         <LeadTimeOffset>0</LeadTimeOffset>
         <LeadSampleCountTotal>5000</LeadSampleCountTotal>
         <LeadAmplitudeUnitsPerBit>4.88</LeadAmplitudeUnitsPerBit>
         <LeadAmplitudeUnits>��V</LeadAmplitudeUnits>
         <LeadHighLimit>2147483647</LeadHighLimit>
         <LeadLowLimit>268435456</LeadLowLimit>
         <LeadID>V1</LeadID>
         <LeadOffsetFirstSample>0</LeadOffsetFirstSample>
         <FirstSampleBaseline>0</FirstSampleBaseline>
         <LeadSampleSize>2</LeadSampleSize>
         <LeadOff>FALSE</LeadOff>
         <BaselineSway>FALSE</BaselineSway>
         <ExcessiveACNoise>FALSE</ExcessiveACNoise>
         <MuscleNoise>FALSE</MuscleNoise>
         <LeadDataCRC32>136971318</LeadDataCRC32>
         <WaveFormData>
CAAIAAgACAAGAAYABgAGAAgACAAIAAgABwAGAAUABAAGAAYABgAGAAgACAAIAAgABwAG
AAUABAAFAAYABwAIAAYABgAGAAYABgAGAAYABgAIAAgACAAIAAYABgAGAAYABwAIAAgA
BwAHAAcABwAIAAcABwAIAAkACgALAAwADQANAA0ADAAMAA0ADgAOAA4ADQALAAkABwAD
AAAAAAAAAAAA/f/8//z/+//6//r/+f/3//f/9v/2//j/+f/6//v/AQADAAQABgAGAAYA
BgAHAAYABQAEAAMABAAFAAUABQAGAAYABgAGAAgACAAIAAgACAAIAAgACAAIAAYACQAP
ABYAHQAfABsAFQAPAA0ACwALAAYA9v/e/8b/tP+x/7b/r/+f/5L/j/+Y/6n/u//J/9H/
2v/d/+D/5v/u//X//P8CAAcACgALAAsADAANAA4ADwAQABIAEgATABMAEQASABQAFAAU
ABQAFAAUABIAEgASABIAEwATABMAEwAVABUAFQAVABMAEgARABAAEQATABQAFAAVABUA
FQAVABUAFQAVABUAFQATABIAEgARABAADwAOABAAEAAQAA8ADwAOAA0ADQALAAsACwAL
AAoACwALAAsACgAJAAgABwAHAAUABQAEAAUABAADAAIAAwADAAIAAQD///z/+v/4//n/
+P/3//f/+P/3//f/9v/0//P/8f/w//D/8P/w//D/7//w//H/8v/w//H/8v/z//T/9f/2
//f/+f/9//7/AQACAAUABgAIAAkACQAJAAgACAAKAAoACwANAA0ADQAOAAwADAANAA0A
DQANAA0ADQAPAA8ADwAPAA4ADQAMAAsADQANAA0ADQALAAsACwALAA0ADQANAA0ADQAN
AA0ADgAOAA0ADAAMAAwADAAMAAwADgAOAA4ADgAOAA4ADgAOAAwADAAMAAwACwAKAAkA
BwAKAAsADAANAAsACwALAAsACwALAAkACgAMAAoACgAKAAoADAAMAAwADAALAAwADAAL
AAoACQAIAAgADAANAA8AEQAQAA8ADgANAAwADQANAA4AEAAQAA8ADgAMAAkABgADAAEA
/v/+//7//v/7//r/+v/6//r/+//7//v/+//6//r/+v/7//z//f8DAAUABgAIAAYABgAG
AAcABwAHAAcABwAIAAkACQAJAAgACAAIAAgADAAMAAwADAALAAoACQAIAAYABgALABUA
HAAhAB8AFwAPAAkABwADAAEA+P/m/8z/sv+m/6n/rv+p/6P/nv+j/67/v//R/9n/3//k
/+n/7P/y//j//f8AAAQABwAIAAsACwAMAA0ADgAPABAADwAOAA4ADQALAAwADgAOAA8A
EAARABIAEAAQABAAEAARABEAEQARAA8ADwAPAA8AEAAQABAAEAASABMAEwASABAADwAO
AA0ADQANAA0ADQAOAA0ADQAOAAwADAAMAAwADAAMAAwACwALAAoACQAJAAkACQAJAAkA
BwAHAAYABQAFAAUABQAFAAcABQAFAAQAAgAAAP7//P/7//v/+v/5//j/9v/1//T/8//y
//H/8f/w/+//7//u/+v/6//q/+r/6v/q/+r/6v/p/+r/6//s/+z/7f/u/+//8f/z//X/
9//4//v/+//9//7/AQACAAQABAAFAAYABgAGAAgACAAJAAsACwALAAwACgAKAAsACwAN
AA0ADQANAAsACwALAAsACwALAAsACwANAA0ADQANAAsACwALAAsACwALAAsACwALAAsA
CwAMAAwACwAKAAoACgAKAAoACgAIAAgACAAIAAkACgALAAwACgAKAAoACgAKAAoACgAJ
AAkACQAJAAkACQAJAAkACQAJAAkACQAIAAYABgAGAAYACAAIAAkACQAJAAoACAAIAAgA
CAAIAAgACAAIAAkACgAKAAkACwALAAsADAANAA0ADgAPAA0ADQANAA0AEAARABEAEgAQ
ABAADwAOAAoABwAEAAEA/v/8//3//v/8//n/+P/4//r/+v/7//v//P/9//3//v/8//3/
/v///wUABwAIAAoACAAIAAgACQAJAAkACQAJAAwADQANAA0ADAAMAAwADAAOAA4ADgAO
AAwADAAMAAwADAAOABMAGwAiACEAHQAVABEADQALAAsABQD0/9j/vv+u/6r/rf+o/53/
lf+W/5//tP/H/9P/2//j/+b/5//q//D/9P/7/wAABAALAA4ADwAPAA4ADgAOAA4ADgAM
AAwADQANAAsADAAOAA4AEAAQABAAEAAOAA4ADgAOAA8ADwAPAA8ADwAPAA8ADwAMAAwA
DAAMAAwADQANAAwACwALAAsACwANAA0ADQANAA0ACwAKAAoACgAKAAoACgAMAAwADAAL
AAkACAAHAAcACQAJAAkACQAHAAcABgAFAAMAAwADAAMABQADAAMAAgD///7//f/8//v/
+//6//n/9v/0//P/8v/x//D/7//v/+7/7f/t/+z/6v/p/+f/5v/n/+j/6f/q/+r/6v/q
/+r/6v/r/+z/7f/v//H/8//1//T/9//3//n//P///wAAAgAEAAUABgAGAAQABgAGAAcA
BwAHAAcACAAGAAYABwAHAAkACQAJAAkABwAHAAcABwAFAAUABQAFAAcABwAHAAcABwAH
AAcABwAHAAcABwAHAAcABwAHAAgABgAFAAQABAAGAAYABgAGAAQABAAEAAQABAAEAAQA
BAAEAAQABAAEAAIAAgACAAEAAgADAAQABQADAAMAAwADAAUABQAFAAQAAgACAAIAAgAC
AAIAAwADAAUABAAEAAMAAwABAAIAAgACAAIAAgACAAIAAgACAAIAAgADAAQABAADAAUA
BQAFAAYABQAFAAYABwAJAAkACQAJAAgACQAJAAoACAAIAAcABgAHAAUAAwABAPz/+P/3
//b/9f/z//P/9P/0//T/9f/1//f/9//2//b/9v/3//j/+f/9////AAACAAQABAAEAAUA
AwADAAMAAwAEAAUABQAFAAQABAAEAAQABAAEAAQABAAGAAYABgAGAAYABgAJAA8AFgAZ
ABcAEQALAAcABwAFAP//7P/S/7r/rP+o/6v/ov+T/4f/gv+J/5z/r/+9/8v/0//W/9v/
4v/m/+z/8f/4//7/BQAIAAkACwAKAAgACAAIAAgACgAKAAsACwAKAAoACwAKAAoACgAK
AAoADAAMAAwADAALAAsACwALAAsACwALAAsACAAIAAgACAAIAAkACQAIAAkACQAJAAkA
BwAHAAcABwAJAAcABgAGAAYABgAGAAYABgAGAAYABQAHAAYABQAFAAQAAwACAAEAAAAB
AAEAAQAAAP///v/9//v/+f/5//j/+f/4//f/9v/z//P/8v/x//L/8P/v/+7/7f/s/+v/
6//q/+n/6f/o/+f/5//m/+b/5P/k/+T/5P/j/+T/5f/m/+b/5//o/+n/7P/t/+7/7//y
//X/9f/3//f/+f/5//r//P/9//7//v/8//7//v///wEAAQABAAIAAgACAAMAAwACAAEA
AAD//wAAAQACAAMAAgABAAAA//8BAAEAAQABAAEAAQABAAEA//////////8BAAEAAQAC
AAIAAQAAAAAAAgACAAIAAgAAAAAAAAAAAAAAAAAAAAAAAgACAAIAAgAAAAAAAAD//wEA
AQABAAEAAQABAAEAAQD////////+/wAAAAAAAAAA/v/+//////8BAAAAAAD///////8A
AAAAAAD///7//f///wEAAgAAAAAAAAAAAAAAAAAAAAAAAwAEAAQAAwABAAEAAQACAAUA
BQAGAAcABQAFAAUABQAIAAkACQAKAAoACgAJAAgABQADAAEA///7//j/+P/4//b/8//y
//L/8v/y//P/8//z//P/8v/y//L/8//0//X/+//9//7/AAAAAAAAAAABAAEAAQABAAEA
AgADAAMAAwAAAAAAAAAAAAQABAAEAAQABAAEAAQABAACAAIABQALABAAFwAbABkAEQAL
AAkACQALAAYA8v/Y/8L/tP+v/6z/n/+L/3z/ef+E/5X/p/+3/8X/zP/R/9b/3v/m/+//
9P/6////AgAFAAcACAAKAAoACgAKAAoACgALAAsACQAKAAwADAAOAA4ADgAOAAwADAAM
AAwADwAPAA8ADwANAA0ADQANAAwADAAMAAwADAANAA0ADAALAAsACwALAA0ADQANAA0A
DQALAAoACgAIAAgACAAIAAoACgAKAAkABwAGAAUABQAHAAcABwAHAAUABQAEAAMAAwAD
AAMAAwADAAEAAQAAAP///v/9//z/+//7//r/+f/4//b/9f/0//X/9P/z//P/8v/x//H/
8P/v/+//7v/u/+7/7v/u/+7/7P/s/+z/7P/q/+v/7P/t//D/8f/y//P/9P/3//f/+f/6
//3//v8AAAEAAQABAAAAAAACAAIAAwADAAMAAwAEAAIAAgADAAMABQAFAAUABQAFAAUA
BQAFAAMAAwADAAMABQAFAAUABQADAAMAAwADAAMAAwADAAMAAwADAAMABAAEAAMAAgAC
AAQABAAEAAQAAgACAAIAAgAEAAQABAAEAAQABAAEAAQABAAEAAQAAwAFAAUABQAFAAMA
AwADAAMABQAFAAUABAACAAIAAgACAAIAAgADAAMABAAEAAUABQADAAMABAAEAAUABQAF
AAUABQAFAAUABQADAAMAAwADAAUABgAGAAYABAAEAAQABAAEAAQABgAGAAYABgAGAAYA
BQADAAQABQAGAAgABwAHAAgACQAJAAkACQAJAAwADQANAA4ADgAOAA0ADAAMAAsACgAJ
AAMAAAAAAAAA/P/5//j/+P/6//r/+//7//n/+f/4//j/+v/7//z//f///wEAAgAEAAQA
BAAEAAUABwAHAAcABwAHAAcABgAFAAUABgAHAAgACAAIAAgACAAIAAgACAAIAAoACgAL
AA8AEgAZAB0AHQAXABMAEQARABEACgD4/97/yP+6/7X/sv+n/5P/gP95/4L/k/+l/7X/
xf/Q/9f/3P/k/+r/7//0//z/AQAGAAsADwAQAA4ADgAOAA4ADgAOAA8ADwAPABAAEgAS
ABAAEAAQABAAEgASABIAEgARABEAEQARABEAEQARABEAEgASABIAEgAQABEAEQAQABAA
EQASABMAEQARABEAEQARAA8ADgAOABAAEAAQABAADwAOAA0ACwANAAwACwALAAsACwAL
AAsACQAJAAgABwAJAAkACQAJAAgABQAEAAIAAwACAAEAAAD//////v/9//z/+v/5//j/
+f/4//f/9//0//P/8//y//P/8//y//L/8v/y//L/8v/w//D/8P/w//D/8f/y//P/8v/z
//T/9f/4//v/+//9//3//////wAAAAABAAIAAgAEAAYABgAHAAUABQAFAAYABgAGAAcA
BwAHAAcABwAHAAcABwAHAAcACQAJAAkACQAHAAcABwAHAAcABwAHAAcABwAHAAcABwAF
AAUABQAGAAgABwAGAAYABgAGAAYABgAIAAgACAAIAAYABgAGAAYABgAGAAYABgAGAAYA
BgAFAAUABQAFAAUABQAFAAUABQAFAAUABQAEAAYABgAGAAYABgAGAAcABwAFAAQABAAD
AAUABQAGAAYABQAFAAUABQAFAAUABQAFAAcABwAHAAcABgAGAAUABAAGAAYABQAFAAcA
BQAEAAQABAAEAAQABgAGAAYABgAGAAYABQADAAQABQAGAAgACQAJAAoACwAJAAkACQAJ
AAwADQANAA4ADAAMAAsACgALAAkABwAFAAEA/v/+//7/+v/3//b/9v/4//j/+f/5//j/
9//1//T/9v/3//j/+f/7//3//v8AAAAAAAAAAAEAAwADAAMAAwACAAMAAwADAAQABAAE
AAQABAAEAAQABAAEAAQABAAEAAYABgAHAAkADAATABcAGQAVABEADwANAA0ADAD+/+b/
0P++/7P/sv+t/5n/hP93/3r/if+b/6v/u//I/9H/1v/e/+b/6//w//b//f8CAAUACwAM
AAwADAAMAAwACwAKAAoACQALAAwADgAOAAwADAAMAAwADgAOAA4ADgAPAA8ADwAPAA0A
DQANAA0ADQAOAA8AEAAPAA8ADgAMAA0ADQANAA0ADQANAA0ADQANAAsACgAKAAwADAAM
AAwACwAKAAkABwAJAAgABwAHAAkACQAJAAkABwAHAAYABQAHAAcABwAHAAYAAwACAAAA
AQAAAP///v/9//3//P/7//j/9v/1//T/9f/0//P/8//w/+//7//u/+//7//u/+7/7v/u
/+7/7v/s/+z/7P/s/+7/7//w//H/8f/x//H/8f/0//f/9//5//r//f/+/wAAAQABAAEA
AAACAAQABAAFAAMAAwADAAQABAAEAAUABQAFAAUABQAFAAUABQAFAAUABwAHAAcABwAF
AAUABQAFAAUABQAFAAUABQAFAAUABQADAAMAAwAEAAUABQAFAAYABAAEAAQABAAEAAQA
BAAEAAQABAAEAAQAAgACAAIAAgAEAAQABAADAAMAAwADAAMAAwADAAMAAwADAAMAAwAC
AAIAAgACAAIAAgACAAMAAwABAAAAAAD//wEAAQACAAIAAQABAAEAAQD//////////wEA
AQABAAEA//8AAAAAAAACAAIAAQABAAMAAQABAAAAAAAAAAAAAAABAAIAAwAEAAIAAgAB
AP//AQABAAEAAgAFAAUABgAHAAUABQAFAAUABwAJAAoADAAKAAoACQAIAAkABwAFAAMA
/f/6//r/+v/2//P/8v/y//T/9P/1//X/8//z//L/8v/y//P/9P/1//f/+f/6//z//P/8
//z//f////////////7/////////AAAAAAAAAAAAAAAAAAAAAP7//v/+//7/AAACAAUA
BwAMABEAFQATAA8ACwAJAAcABwACAPD/2P/C/7L/rf+s/6P/jf98/3X/fv+N/6H/r/+9
/8j/z//W/9z/5P/p//D/9v/5//7/AwAHAAgABgAGAAYABgAEAAQABQAFAAcACAAKAAoA
CAAIAAgACAAKAAoACgAKAAsACwALAAsACQAJAAkACQAKAAoACgAKAAgACQAJAAgACQAJ
AAkACQAJAAkACQAJAAcABQAEAAQABgAGAAYABgAEAAQABAADAAUABAADAAMAAwADAAMA
AwABAAEAAAD//////////////f/7//v/+v/7//r/+f/4//X/9f/0//P/8v/w/+//7v/u
/+7/7v/v/+z/6//r/+r/6f/p/+j/6P/o/+j/6P/o/+b/5v/m/+b/5v/n/+j/6f/o/+n/
6v/r/+7/8f/x//P/8v/1//b/+P/4//n/+v/6//v//v///wEA////////AAAAAAAAAQAB
AAEAAQABAAEAAQABAAEAAQADAAMAAwADAAEAAQABAAEAAQABAAEAAQABAAEAAQABAP//
/////wAAAgABAAAAAAAAAAAAAAAAAAAAAAAAAAAAAAAAAAAAAAD+//7//v/+////AAAB
AAEAAAD///7//f////////////////////7//v/+//7//v8AAAAAAQABAP///v/+//3/
/////wAAAAABAAEAAQABAP//////////AAABAAIAAwACAAIAAQAAAAAAAAD/////AQAB
AAEAAQD//////////wEAAwACAAQAAgAAAAAAAAAAAAIAAgACAAIAAwAEAAQAAwADAAMA
AwAEAAUABQAGAAcABgAFAAQAAwAGAAkACwAOAAwADAALAAoACQAHAAUAAwABAP7//v/+
//v/9//1//T/9P/0//X/9f/z//P/8v/y//L/8//0//X/+//9//7/AAD+//7//v///wEA
AQABAAEAAAABAAEAAQAAAAAAAAAAAAQABAAEAAQAAwACAAEAAAACAAIABQALABIAFQAV
ABEADQAJAAcABwAJAAAA6v/Q/7r/rv+r/67/pf+T/4j/hf+Q/6P/tf/B/8v/1P/Z/9z/
5P/s//H/9P/4//3/AgAFAAcACgAIAAgACAAIAAYABgAHAAcACAAKAA0ADgANAAwACwAK
AAoACgAKAAoADAANAA4ADwANAA0ADQANAA4ADgAOAA4ADQANAAwACgALAAsACwALAAsA
CwALAAsACQAHAAYABgAIAAgACAAIAAgACAAIAAcACQAIAAcABwAFAAUABQAFAAMAAwAC
AAEAAwADAAMAAwABAP/////+//3//P/7//r/+f/5//j/9//0//L/8f/w/+//7v/t/+3/
7P/r/+v/6v/r/+v/6v/q/+j/6P/o/+j/5v/m/+b/5v/o/+n/6v/r/+r/6//s/+3/8P/z
//P/9f/2//n/+v/8//3//f/9//z//f8AAAEAAwADAAMAAwAEAAIAAgADAAMABAAFAAYA
BwAGAAUABAADAAQABQAGAAcABwAHAAcABwAFAAUABQAFAAcABwAHAAcABQAFAAUABgAI
AAcABgAGAAQABAAEAAQABgAGAAYABgAGAAYABgAGAAYABgAGAAYACAAIAAgABwAFAAUA
BQAFAAcABwAHAAcABwAHAAcABgAEAAQABAAEAAYABgAHAAcABAACAAEA//8AAAEAAwAE
AAcABwAHAAcABQAFAAUABQAFAAUABQAFAAUABgAGAAYABgAGAAYABAAEAAQABAAGAAYA
BgAGAAkACgAKAAkABwAHAAcACAAHAAcACAAJAAsACwALAAsADgAPAA8AEAAOAA4ADQAM
AA0ACwAJAAcAAQD+//7//v/+//v/+v/6//j/+P/5//n/+P/3//X/9P/2//f/+P/5////
AQACAAQABQAGAAcACQAGAAUABAADAAQABQAFAAUABgAGAAYABgAGAAYABgAGAAgACAAI
AAgACAAKAA0AEwAYAB0AGwAVAA8ACQAFAAMA///0/+D/xv+y/6r/q/+q/6P/mf+U/5f/
pv+7/83/1f/d/+T/5//o/+z/8P/3//r//v8DAAgACwANAAwACwAKAAkACAAKAAoACwAL
AAkACgAMAAwADAAMAAwADAAOAA4ADgAOAA0ADQANAA0ADwAPAA8ADwAOAA4ADgAOAAwA
DQANAAwACwALAAsACwAJAAkACQAJAAoACQAJAAoACAAIAAgACAAKAAoACgAJAAkACAAH
AAcABQAFAAUABQAFAAUABAADAAIAAQAAAP/////9//3//P/7//r/+f/4//X/9f/0//P/
8//y//L/8v/w/+7/7P/r/+r/6f/p/+j/5//n/+b/5v/k/+T/5P/k/+T/5P/k/+T/5v/n
/+j/6f/s/+3/7v/v//D/8//z//X/9v/5//r//P/+////AAAAAP7/AAAAAAEAAwADAAMA
BAAEAAQABQAFAAMAAwADAAMABAAFAAYABwAFAAUABQAFAAcABwAHAAcABQAFAAUABQAF
AAUABQAFAAUABQAFAAYABgAFAAQABAAGAAYABgAGAAQABAAEAAQABAAEAAQABAACAAIA
AgACAAAAAAAAAP//AQABAAEAAQABAAEAAQABAAEAAQABAAAAAgACAAIAAgABAAAAAAD/
/wAAAAABAAEA/////wAAAAD//////////wAAAQACAAMAAwADAAMAAwADAAQABAAEAAIA
AgABAAEAAQABAAIABAAEAAQABAAEAAQABAAEAAUABgAGAAUABwAHAAcACAAHAAcACAAJ
AAkACQAJAAkACAAJAAkACgAIAAgABwAGAAUAAwABAP//+f/2//b/9v/1//P/8//0//L/
8v/z//P/9f/1//T/9P/1//f/+f/7//3///8AAAIABAAEAAQABQADAAMAAwADAAYABwAH
AAcABgAGAAYABgAGAAYABgAGAAgACAAIAAgACgAMABEAFwAaABsAFwARAA0ACQAHAAUA
+f/k/8z/tv+q/6r/rf+k/5f/j/+Q/53/sP/D/8//1//d/+L/4//o/+7/8v/3//7/BAAJ
AAwADwANAAwACgAKAAoACgAMAAwADQANAA0ADgAQABAAEAAQABAAEAAQABAAEAAQAA8A
DwAPAA8AEQARABEAEQAOAA4ADgAOAAwADQANAAwADAANAA4ADwAOAA0ADAALAAwACwAL
AAwACgAKAAoACgAIAAgACAAHAAkACAAHAAcABwAHAAcABwAHAAcABgAFAAMAAwADAAMA
AQD//////v////7//f/8//r/+f/3//X/9f/0//T/9P/x//D/7//v/+7/7f/t/+z/6//r
/+r/6v/o/+j/6P/o/+f/6P/p/+r/6P/p/+r/6//s/+3/7v/v//L/9f/1//f/9v/5//r/
/P/8//3//v/+//7/AAAAAAEAAwADAAMABAAEAAQABQAFAAMAAwADAAMABQAFAAUABQAD
AAMAAwADAAMAAwADAAMABQAFAAUABQAFAAUABQAFAAcABwAHAAgABgAFAAQABAAEAAQA
BAAEAAQABAAEAAQAAgACAAIAAgACAAIAAgACAAIAAgACAAEAAwADAAMAAwABAAEAAQAB
AAEAAQABAAAAAgACAAIAAgABAAAAAAD//wEAAAAAAP//AAABAAMABAACAAEAAAD//wEA
AQABAAEAAQABAAEAAQD//wAAAAAAAAIAAgABAAEA//////////8DAAMABAACAAIAAgAC
AAAAAAAAAAAAAwAEAAQAAwADAAMAAwAEAAcABwAIAAkABwAHAAcABwAGAAcABwAIAAgA
CAAHAAYABQADAAEA///7//j/+P/4//b/8//y//L/8v/y//P/8//1//X/9P/0//L/8//0
//X/+f/7//z//v8AAAAAAAABAP//////////AAABAAEAAQAAAAAAAAAAAAQABAAEAAQA
AgACAAIAAgACAAQABwANABQAGQAXABEACwAHAAUABQADAPT/3P/E/7D/qP+n/6L/kf+D
/3z/gf+S/6X/tf/B/8v/0v/V/9r/4P/o/+//9v/8////AgAFAAUABgAGAAYABgAGAAYA
BgAHAAcABwAIAAoACgALAAwADQAOAAwADAAMAAwADQANAA0ADQANAA0ADQANAAoACgAK
AAoADAANAA0ADAAJAAkACQAJAAsACwALAAsACwAJAAgACAAGAAYABgAGAAYABgAGAAUA
BQAEAAMAAwAFAAUABQAFAAUABQAEAAMAAQABAAEAAQABAP/////+//v/+v/5//j/+f/5
//j/9//2//T/8//y//H/8P/v/+//7v/t/+3/7P/r/+v/6v/q/+r/6v/q/+r/6P/o/+j/
6P/m/+f/6P/p/+z/7f/u/+//7v/x//H/8//2//n/+v/8//z//f/+//7//v8AAAAAAQAB
AAEAAQACAAAAAAABAAEAAwADAAMAAwADAAMAAwADAAEAAQABAAEAAwADAAMAAwABAAEA
AQABAAMAAwADAAMAAwADAAMABAAEAAMAAgACAAIAAgACAAIAAgACAAIAAgACAAIAAgAC
AAIAAgACAAIAAgACAAIAAQADAAMAAwADAAEAAQABAAEAAQABAAEAAAAAAAAAAAAAAAAA
AAABAAEAAQAAAAAA////////AAAAAAEAAQABAAEAAQABAAEAAQD//////////wEAAgAC
AAIAAAAAAP////8BAAEAAQABAAMAAgACAAIAAgACAAIAAgACAAIAAQACAAIAAQD/////
//8AAAMAAwAEAAUABQAFAAUABQAIAAkACQAKAAgACAAHAAYABQADAAEA///7//j/+P/4
//b/8//y//L/8v/y//P/8//z//P/8v/y//L/8//0//X/+f/7//z//v/+//7//v///wEA
AQABAAEAAAABAAEAAQAAAAAAAAAAAAIAAgACAAIAAgACAAIAAgACAAQABwALABAAFwAZ
ABUADwALAAkACQALAAIA7v/U/8D/sP+p/6j/m/+J/3r/d/+C/5X/p/+1/8H/yP/P/9b/
3v/m/+3/8v/4//v//v8BAAUACAAIAAgACAAIAAYABgAHAAcABwAIAAoACgAKAAoACgAK
AAgACAAIAAgACwALAAsACwAJAAkACQAJAAoACgAKAAoACgALAAsACgAJAAkACQAJAAkA
CQAJAAkACQAHAAYABgAGAAYABgAGAAYABgAGAAUAAwACAAEAAQADAAMAAwADAAEAAQAA
AP////////////////3//f/8//n/+P/3//b/9//3//b/9f/y//D/7//u/+//7v/t/+3/
6v/p/+n/6P/p/+n/6P/o/+j/6P/o/+j/5P/k/+T/5P/m/+f/6P/p/+j/6f/q/+v/6v/t
/+3/7//w//P/9P/2//b/9//4//j/+P/6//r/+//7//v/+//8//r/+v/7//v//f/9//3/
/f/7//v/+//7//3//f/9//3//f/9//3//f/7//v/+//7//3//f/9//3/+//7//v//P/+
//3//P/8//z//P/8//z/+v/6//r/+v/8//z//P/8//r/+v/6//r/+v/6//r/+f/7//v/
+//7//n/+f/5//n/+//7//v/+v/4//j/+P/4//j/+P/5//n/+//6//r/+f/3//f/+P/4
//n/+f/5//n/+f/5//n/+f/5//n/+f/5//n/+v/6//r/+P/4//f/9//4//n/+v/7//n/
+f/5//n/+//7//z//P/6//r/+v/6//j/+P/4//j/+//8//z/+//5//n/+f/6//3//f/+
//////////////8AAAEAAQACAAQABAADAAIA///9//v/+f/1//L/8v/y//D/7f/s/+z/
6v/q/+v/6//t/+3/7P/s/+z/7f/u/+//8//1//b/+P/4//j/+P/5//n/+f/5//n/+v/7
//v/+//6//r/+v/6//z//P/8//z//P/8//z//P/6//z//f8DAAoAEQARAA0ABwABAP//
//////b/4P/K/7j/rP+n/6D/j/95/2z/bf98/4//n/+v/7v/wv/H/87/1v/g/+f/7v/y
//f/+v/9//3//v8AAAAAAAAAAAAAAAABAAEA//8AAAIAAgAEAAQABAAEAAIAAgACAAIA
BQAFAAUABQAFAAUABQAFAAIAAgACAAIABAAFAAUABAADAAMAAwADAAMAAwADAAMAAwAB
AAAAAAD+//7//v/+/wAAAAAAAP///f/8//v/+//7//v/+//7//v/+//6//n/9//3//f/
9//5//f/9//2//X/9P/z//L/8f/x//D/7//u/+z/6//q/+n/6P/n/+f/6P/n/+f/5v/j
/+P/4v/i/+L/4v/i/+L/4P/g/+D/4P/e/9//4P/h/+T/5f/m/+f/5v/p/+n/6//u//H/
8v/y/w==
         </WaveFormData>
      </LeadData>
      <LeadData>
         <LeadByteCountTotal>10000</LeadByteCountTotal>
         <LeadTimeOffset>0</LeadTimeOffset>
         <LeadSampleCountTotal>5000</LeadSampleCountTotal>
         <LeadAmplitudeUnitsPerBit>4.88</LeadAmplitudeUnitsPerBit>
         <LeadAmplitudeUnits>��V</LeadAmplitudeUnits>
         <LeadHighLimit>2147483647</LeadHighLimit>
         <LeadLowLimit>268435456</LeadLowLimit>
         <LeadID>V2</LeadID>
         <LeadOffsetFirstSample>0</LeadOffsetFirstSample>
         <FirstSampleBaseline>0</FirstSampleBaseline>
         <LeadSampleSize>2</LeadSampleSize>
         <LeadOff>FALSE</LeadOff>
         <BaselineSway>FALSE</BaselineSway>
         <ExcessiveACNoise>FALSE</ExcessiveACNoise>
         <MuscleNoise>FALSE</MuscleNoise>
         <LeadDataCRC32>470939126</LeadDataCRC32>
         <WaveFormData>
AAAAAAAAAAAAAAAAAAAAAAEAAgADAAQABAAEAAQABAAGAAYABgAGAAgACAAIAAgABgAG
AAYABgAJAAoACwAMAAoACgAKAAoACAAIAAgACAAIAAgACAAIAAYABgAGAAYABgAGAAcA
BwAFAAQABAAFAAYABwAHAAgACgAKAAoADAAKAAoACgALAA4ADwAQABEADgANAAoABgAD
AAMAAwAAAP7//P/8//3/+//9//7/AAABAAEAAQABAAAAAAD/////AgACAAIAAgAEAAIA
AgACAAAA///+//3//////////v/7//v//P/8////AAAAAAAAAgACAAIAAgAAAAAAAwAM
ABkAJgAvAC8AMAA8AFMAdQCbAKkAjABOAAcAwf+J/17/L//8/tT+sv6o/r7+3P7z/g3/
Nv9Y/3L/jf+l/7n/zP/d/+v/8//7/wIABAAJAAwADwARABQAFQAWABcAFgAWABgAGQAZ
ABkAGQAZABkAGQAZABkAGQAaABsAGwAdAB0AHQAdABwAGwAbABoAHAAdAB4AHwAfAB8A
HwAfACAAIQAhACEAIQAhACEAIQAfAB8AHwAgACIAIwAkACUAJQAlACUAJgAmACYAJgAm
ACgAKAApACoAKQAqACoAKwAuAC8ALwAvAC8AMAAxADIAMQAyADIAMgAyADIAMgAxAC4A
LgAuAC0ALwAvAC4ALQArACgAJQAjACIAIgAhAB8AHwAdABoAGQAWABQAFAATABIAEgAS
ABIAEQARABAAEAASABIAEgASABIAEQARAA8AEQAQABAAEAARABEAEAAQAA8ADwAOAA4A
DgAOAA4ADQAMAAwACwALAAkACQAJAAkACwALAAsACwAJAAkACQAJAAsADAAMAA0ADQAN
AA0ADQANAA8ADwAQABIAEwATABQAEwASABIAEQATABQAFAAUABYAFwAXABcAFgAWABYA
FwAaABoAGgAaABgAGAAYABgAFgAYABgAGAAYABYAFgAWABYAFgAWABYAFgAUABQAFQAV
ABMAEgASABMAFAAVABUAFgAWABYAFgAYABgAGAAYABkAGwAbABsAGwAXABUAEQAMAAkA
CQAJAAYABAACAAIAAwAFAAcACAAKAAsACwALAAsACAAIAAcABwAMAAwADAAMAAwACgAK
AAoABwAHAAcABwAIAAkACgAKAAgABwAHAAYACQAKAAoACgAKAAoACgAKAAgACgARABwA
KQA0ADUANQA6AEgAXwB7AJUAlQBsACoA4/+n/33/Xv85/xr//v7m/ur+CP8a/yP/Pf9i
/37/lv+v/8P/0f/e/+n/9f///wMACAAMABIAFAAWABcAFwAXABcAFwAWABYAGAAZABsA
GwAbABsAGwAbABsAGwAbABwAHQAdABsAGwAbABsAGwAbABwAHAAfAB8AHwAfAB4AHQAc
ABsAHAAdAB0AHQAdAB0AHQAdAB0AHQAdAB4AHwAfAB8AHwAdAB0AHQAeACAAIAAgACAA
IAAgACEAIgAlACYAJgAnACgAKQApACkAJwAoACkAKgArACwALAAsACoAKgAqACkAKAAo
ACgAJwAnACcAJgAlACMAIAAdABsAGgAaABkAFwAVABMAEAAPAAwACgAKAAkACAAIAAgA
CAAHAAcABgAGAAgACAAIAAgACgAJAAkABwAHAAYABgAGAAcABwAGAAYAAwADAAIAAgAE
AAQABAADAAIAAgABAAEA//////////8BAAEAAQABAP////////////8AAAAAAQABAAEA
AQABAAEAAwADAAQABAAFAAUABgAEAAQABQAFAAcACAAIAAgACAAJAAkACQAKAAoACgAL
AAwADAAMAAwADAAMAAwADAAOAA4ADgAOAAsACwALAAoACgAKAAoACgAMAAwACgAKAAoA
CgAIAAgACAAIAAgACAAJAAkABwAGAAYABwAJAAsADAAOAAwADAAMAA4ADQAMAAsACwAN
AA0ADQANAAkABwADAP7//P/9//7//P/6//j/+P/5//r//f///wIAAwADAAMAAwAAAAAA
/////wQABAAEAAQAAgAAAAAAAAD///////////////////7//f/9//7//v8BAAIAAgAC
AAAAAAAAAAAAAAAEAA0AGgAlACoAKwArADYASgBjAIEAiwBrAC4A6v+r/3//Xf86/xn/
Av/s/ub+/v4Y/yL/Mf9V/3D/gv+a/7H/v//N/9r/5f/x//n//f/+/wIACAAKAAwADQAM
AA0ADgAPAA8ADgAPAA8AEQARABEAEQAQAA8ADgANAA4AEAASABMAEQARABEAEQARABEA
EgASABMAEwATABMAEQARABEAEQAUABUAFQAVABUAFQAVABUAEwATABMAFAAWABcAGAAZ
ABcAFwAXABgAHAAcABwAHAAcABwAHQAeAB8AIAAgACEAJAAlACUAJQAjACQAJQAmACkA
KgAqACoAKAAoACgAJwAkACQAJAAjACMAIwAiACEAHgAcABoAGQAaABoAGQAXABUAEwAQ
AA8ADgAMAAwACwALAAoACQAIAAUABQAEAAQABgAGAAYABgAGAAUABQADAAMAAgACAAIA
AwADAAIAAgD//////v/+////AAABAAEA/v/+//3//f/9//3//f/9/////////////f/9
//3//f///wAAAAABAAEAAQABAAEAAQADAAMABAAEAAUABQAGAAYABgAHAAcACQAKAAoA
CgAKAAsACwALAAoACgAKAAsADgAOAA4ADgAMAAwADAAMAA4ADgAOAA4ACwALAAsACgAK
AAoACgAKAAwADAAKAAoACwAJAAcABwAKAAgACAAIAAgABgAGAAYABgAIAAgACQAJAAsA
CgAKAAsACwALAAoACgAMAAwADAAOAAwADAAMAA0ADQANAA0ADQAMAAsACAAEAAAA///+
//r/+f/4//n/+//7//3//v8AAAMAAwADAAMAAgACAAEAAQADAAIAAQAAAAEAAAABAAIA
///////////////////+//////8AAAAA//8AAAAAAAACAAIAAgACAAIABAAJABQAHwAo
AC0AMQA6AFAAbQCNAJEAbQAwAO7/r/99/1f/MP8J/+r+zv7G/t7++P4I/x//Qf9i/3r/
kv+n/7f/xf/W/+X/8f/5//3/AgAEAAYACAAKAAsADgAPABAAEQARABAAEQARABMAEwAT
ABMAEwATABMAEwARABIAEwATABUAFQAVABUAEwATABQAFAAVABUAFQAVABcAFwAXABcA
FwAXABYAFQAXABcAFwAXABcAFwAXABgAGQAZABkAGQAbABsAGwAcAB0AHAAbABoAGwAc
AB4AIAAfACAAIAAhACIAIwAjACMAIwAkACUAJgAnACgAKAAoACgAKAAoACcAJAAkACQA
IwAjACMAIgAhACAAHgAcABsAGQAYABYAEwASABEADwAPAAwACgAKAAkABwAGAAUABAAF
AAUABAAEAAIAAgACAAIABAADAAMAAQD///7//v/+//3//f/8//z/+//7//r/+v/4//j/
+P/3//f/+P/4//n/+P/3//b/9f/3//f/9//3//f/9//3//f/9f/2//b/9//4//n/+v/7
//n/+//7//z//v//////AAAAAAAAAQABAAIAAgABAAAAAQADAAQABQAFAAQAAwADAAYA
BgAGAAYABgAGAAYABgAEAAQABAAEAAUABQAFAAQAAgACAAIAAgAEAAQAAgACAAEAAQAB
AAEA//////////8AAAAAAAD+//7//v/+//7//v/+//7//v/+///////9//z//P/9/wAA
AQABAAIAAgACAAIABAACAAIAAgADAAUABQAFAAUAAgABAP7/+v/5//n/+f/2//T/8v/y
//P/8f/z//T/9v/5//n/+f/5//j/+P/3//f/+v/6//r/+v/6//j/+P/4//f/9//3//f/
9//3//f/9v/z//P/9P/0//f/+P/4//j/+P/4//j/+P/4//j/+/8EAA0AGgAjACcAKAAy
AEsAbwCVAJkAcAAwAO3/qf9v/0D/Ff/o/sT+rP6o/rr+1v7t/gf/KP9I/2T/gf+Z/6v/
vP/N/9n/4f/p//D/9v/8//7/AAABAAIAAwAEAAUACAAIAAoACwALAAsACwALAAkACQAJ
AAkACwAMAA0ADQALAAsACwALAA0ADQAOAA4ADwAPAA8ADwANAA0ADQANABAAEQARABEA
EQARABEAEQARABEAEQASABMAEwATABMAEwATABMAFAAYABgAGAAYABgAGAAZABoAGwAc
ABwAHQAeAB8AHwAfAB8AIAAhACIAJQAmACYAJgAkACQAJAAjACIAIgAiACEAIwAjACIA
IQAeABwAGgAZABoAGgAZABcAFQATABAADwAMAAoACgAJAAgACAAIAAgABQAFAAQABAAE
AAQABAAEAAIAAQABAP///f/8//z//P/9//3//P/8//r/+f/3//b/+P/4//j/9//2//b/
9f/1//P/8//z//P/9f/1//X/9f/z//P/8//z//X/9v/2//f/9//3//f/9//3//n/+f/6
//z//f/9//7//P/8//3//f8BAAIAAgACAAAAAQABAAEAAgACAAIAAwAGAAYABgAGAAQA
BAAEAAQABgAGAAYABgADAAMAAwACAAIAAgACAAIAAgACAAAAAAD//////////wEAAQAB
AAEA/v/+//7//v/8//z//P/8//7//v/+//7/+//6//r/+v/6//r//P/8//z//P/7//r/
+v/5//r/+v/7//3//P/9//3//v8AAAAAAAACAAIAAgACAAMAAQABAAEAAQADAAMAAQD+
//r/+f/4//T/8v/w//D/8f/x//P/9P/2//f/9//3//f/+P/4//f/9//5//j/9//2//b/
9P/0//T/9f/1//X/9f/z//P/8//y//P/8//0//T/8//0//T/9P/0//T/9P/0//b/9v/5
//7/BwASAB0AIQAkADIASwBvAJUAnQB6ADoA9f+v/3P/Rv8X/+b+uv6e/pT+ov6+/tn+
9/4c/0L/Xv95/5H/o/+y/8X/0//d/+n/8v/2//j/+v/8//3///8BAAMABQAIAAgACgAL
AAkACQAJAAkACwALAAsACwAJAAoACwALAA0ADQANAA0ADQANAA4ADgANAA0ADQANAA4A
DwAQABEAEQARABAADwAPAA8ADwAPABEAEQARABIAEQARABEAEQASABMAFAAWABYAFgAW
ABYAFgAWABcAGAAbABwAHAAdAB0AHQAcABsAHAAeACAAIgAhACIAIgAiACIAIgAiACEA
IgAiACIAIQAgAB8AHQAbABsAGgAZABkAFgAWABUAEwARAA8ADAALAAwACgAKAAkABQAE
AAMAAgADAAMAAgACAAAAAAAAAAAA/v/9//3/+//9//z//P/8//r/+f/3//b/9v/3//f/
+P/3//b/9f/z//T/9P/z//P/8//z//P/8//x//H/8f/x//L/8//0//X/8//0//T/9f/1
//X/9f/1//f/+f/5//r/+f/5//j/+P/6//r/+//7//v//P/8//z//P/9//3//f8AAAAA
AAABAAAAAAAAAAAAAQACAAMABAACAAIAAgACAAEAAQABAAAAAgACAAIAAgABAAAA/f/8
//z//f/+/////f/9//3//f/6//r/+v/6//z//P/8//z/+//6//n/+P/4//n/+f/6//r/
+v/4//j/+P/4//j/+v/6//r/+v/5//j/+P/3//n/+P/4//n/+v/7//v//P/8//z//P/+
////AAABAAMAAgABAAAA//8BAAEA///8//f/9//3//T/8P/u/+7/7//v//H/8v/0//P/
8//z//P/9P/0//P/8//0//T/9P/0//T/8v/y//L/8//z//P/8//x//H/8f/w//H/8f/y
//L/8f/y//L/8v/y//L/8v/y//b/9v/3//z/AwAMABcAHwAiACgAOwBdAIcAoQCQAFgA
EwDP/43/WP8r//j+xv6i/o7+kv6q/sf+4/4I/y7/UP9t/4f/m/+q/73/zf/Z/+P/7v/2
//r//P/+////AAABAAIAAwAFAAYACQALAAkACQAJAAkACwALAAsACwALAAwADQANAAsA
CwALAAsADAANAA8AEAAQAA8ADgANAA8ADwAPAA8AEAARABEAEQAPAA8ADwAPABEAEQAR
ABIAEQARABEAEQATABMAEwAUABYAFgAWABYAFgAWABcAGAAbABwAHAAdAB0AHQAcABsA
HAAeACAAIgAhACIAIgAiACIAIgAiACEAIQAiACMAIwAgAB8AHQAbABsAGgAZABkAGgAa
ABkAFwATABEADgANAA4ADAAMAAsABwAGAAUABAAEAAUABQAGAAQABAAEAAQAAwABAAAA
/f/+//7///8AAP3//f/8//z/+//7//r/+v/6//r/+v/5//j/+P/3//f/+f/5//n/+f/4
//f/9v/1//b/9//4//n/+f/6//r/+//5//n/+f/5//v//f/9//7//P/9//3//v8AAAAA
AQABAAMABAAEAAQAAgADAAMAAwAFAAYABwAJAAkACAAHAAYACAAIAAgACAAIAAgACAAI
AAUABQAFAAQABgAGAAYABgAFAAQAAQAAAAEAAQABAAEAAQABAAEAAQD+//7//v/+//7/
/v/+//7//f/8//v/+v/6//v/+//8//7//P/8//z/+v/6//r/+v/8//z//P/8//v/+v/6
//n/+//6//r/+//8//3//f/+//z//P/8//7///8AAAEAAwABAAEAAQABAAEAAQD///z/
9//3//f/9P/y//D/8P/x//H/8//0//b/9f/1//X/9f/2//b/9f/1//b/9v/2//b/9v/0
//T/9P/1//X/9f/1//T/8//y//D/8f/x//L/8v/x//L/8v/y//L/8v/y//L/9P/2//n/
/v8HABIAGwAfACAALgBHAGsAkwChAIIAQAD7/7f/e/9M/xv/5v66/pb+iP6Y/rT+z/7r
/hb/PP9a/3f/j/+h/7D/w//R/9v/5//y//b/+P/6//z//f8AAAEAAgADAAYABgAIAAkA
BwAHAAcABwAJAAkACQAJAAkACgALAAsACQAJAAkACQAKAAsADQAOAA4ADQAMAAsADQAN
AA0ADQAOAA8ADwAPAA0ADQANAA0ADwAPAA8AEAAPAA8ADwAPABEAEQARABIAEgASABIA
EgASABIAEwAUABUAFgAWABcAFgAXABcAFwAYABoAHAAeAB8AIAAgACAAHgAeAB4AHQAd
AB4AHwAfABwAGwAZABcAGAAWABQAEwASABIAEQAPAAsACQAGAAUABgAEAAQAAwD///7/
/f/8//z//f/9//7//v/+//7//v/8//v/+//5//r/+v/7//z/+f/5//j/+P/5//n/+P/4
//b/9v/2//X/9P/0//P/8//1//X/9f/1//P/8//z//P/9f/1//X/9f/z//T/9P/1//X/
9f/1//X/9//5//n/+v/4//n/+f/6//z//P/9//3//f/+//7//v/+/////////wIAAgAC
AAMAAwACAAEAAAABAAIAAwAEAAIAAgACAAIAAQABAAEAAAACAAIAAgACAAAAAAD+//7/
///////////9//3//f/9//z//P/8//z//P/8//z//P/8//z//P/8//v/+//6//r/+v/6
//r/+v/4//f/9//3//v/+//7//v/+v/4//j/+P/4//r/+v/6//r/+P/4//n/+f/7//r/
+v/7//z//f/9//7//P/8//z//v8BAAIAAwAFAAMAAwADAAMABAADAAAA/P/7//v/+//4
//X/8v/x//H/8v/1//f/+v/5//n/+f/5//j/+P/3//f/+v/6//r/+v/4//b/9v/2//f/
9//3//f/9//3//f/9v/1//X/9v/2//n/+v/6//r/+P/4//j/+P/6//z/AQAIABUAIAAj
ACUAKAA4AFUAeQCfAKEAdAAwAOn/pf9x/0b/F//o/sL+ov6e/rr+1P7p/gn/Mv9U/3D/
jf+j/7P/wv/R/93/6f/z//z/AAACAAQABgAHAAYABwAIAAkACwAMAA8AEQAPAA8ADwAP
AA8ADwAPAA8AEQASABMAEwARABEAEQARABMAEwAUABQAEwATABMAEwATABMAEwATABYA
FwAXABcAFQAVABUAFQAXABcAFwAYABkAGQAZABkAGQAZABkAGgAcABwAHAAcABwAHAAd
AB4AHwAgACAAIQAgACEAIQAhACEAIgAjACQAJwAoACgAKAAmACYAJgAlACYAJgAmACUA
JAAjACEAHwAgAB4AHAAbABgAGAAXABUAEwARAA4ADQAOAAwADAALAAkACAAHAAYABwAH
AAYABgAIAAgACAAIAAgABwAHAAUABgAGAAcACAAFAAUABAAEAAUABQAEAAQABAAEAAQA
AwACAAIAAQABAAMAAwADAAMAAwADAAMAAwABAAEAAQABAAMABAAEAAUAAwADAAMAAwAE
AAcACAAKAAkACQAIAAgACgAKAAsACwANAA4ADgAOAA4ADwAPAA8AEgASABIAEwASABIA
EgASABIAEgASABIAFAAUABQAFAARABEAEQAQABIAEgASABIAEAAQAA4ADgANAA0ADQAN
AA4ADwAQABEADwAOAA0ADAAOAA4ADgAOAAwADAAMAAwACwALAAwACgAKAAoACgAIAAgA
CAAIAAkACgAMAA0ADQAMAAwADQANAA0ADAAMAA8AEAARABQAEwASABEAEQARABEAEQAR
ABAADwAMAAgAAwADAAMAAAD///7///8BAP//AQACAAQABwAHAAcABwAGAAYABQAFAAYA
BgAGAAYABwAGAAcACAAGAAUABAADAAUABQAFAAQABQAFAAYABgAFAAYABgAGAAgACAAI
AAgACAAKAA8AGAAnADAANQA1ADwATABlAIUAmQCPAF4AGgDV/5v/df9S/yv/Cv/q/tT+
3v4A/xL/Hf87/2D/ev+Q/6n/uf/J/9b/5f/z//3/BQAIAAoADQAOAA8ADwARABMAFQAX
ABYAFgAYABkAGQAZABkAGQAXABcAFwAXABcAGAAZABkAGwAbABsAGwAbABsAHAAcAB8A
HwAfAB8AHwAfAB8AHwAfAB8AHgAdAB4AHwAgACEAHwAfAB8AIAAhACEAIQAhACMAIwAj
ACQAJQAkACMAIgAkACQAJQAmACUAJgAmACcAKAApACkAKQApACoAKwAsACsALAAsACwA
LgAuAC4ALQAqACoAKgApACkAKQAoACcAJgAkACIAIQAeAB4AHQAbABsAGQAWABUAEgAQ
ABAADwAPAA4ADQAMAAsACwAKAAoACgAKAAoACgAMAAsACwAJAAkACAAIAAgACAAJAAkA
CgAHAAcABgAGAAQABAAEAAMAAwAEAAQABQAEAAMAAgABAAMAAwADAAMAAwADAAMAAwAB
AAIAAgADAAMAAwADAAMAAwAFAAUABgAGAAcABwAIAAgACAAJAAkACQAKAAoACgAMAA0A
DQANAA4ADgAOAA8AEgASABIAEgAQABAAEAAQABAAEAAQABAAEQARABEAEAAOAA4ADgAO
AA8AEAAPABAADQANAA0ADQALAAsACwALAAsADAANAA4ADQAMAAsACgAMAAwADAAMAAkA
CQAIAAgABgAGAAgACAAIAAgACAAIAAgACAAIAAgACAAJAAkACQAIAAgACQAIAAkACQAK
AAsADAANABAADgAOAA4ADwANAA0ADQANAAwACwAIAAQAAAD///7/+v/7//r/+//9//3/
//8AAAIABQAFAAUABQAEAAQAAwADAAUABAADAAIABAACAAIAAgABAAEAAQABAAEAAQAB
AAAAAQABAAIAAgACAAIAAQAAAAEAAgADAAQABAAIABEAHAAnACwALQAzAEIAWgB3AI8A
iQBdAB4A2v+d/3X/Vf8u/w3/8v7a/tr++P4O/xr/M/9X/3L/iP+e/7P/v//N/9z/6f/1
//3/AQAEAAYACAAKAAwADQAOAA8AEAARABAAEAASABMAEwATABMAEwAVABUAFQAVABQA
FAAUABMAFQAVABUAFQATABMAFAAUABUAFQAVABUAFQAVABUAFQAUABUAFQAVABcAFwAX
ABcAFwAXABcAGAAXABcAFwAXABcAFwAXABgAGgAaABoAGgAcABwAHQAeAB4AHgAdAB0A
HgAfAB8AHwAgACIAJAAmACYAJgAlACQAJQAmACcAJwAkACQAJAAjACMAIwAiACEAIAAe
ABwAGwAZABgAFgATABIAEQAPAA8ADAAKAAoACQAFAAQAAwACAAMAAwACAAIAAgACAAIA
AgAEAAMAAwABAP///v/+//7///////7//v///////v/+//3//P/7//n/+v/6//n/+f/3
//f/9//3//f/9//3//f/+f/5//n/+f/3//j/+P/5//v/+//7//v/+f/7//v//P/8//3/
/f/+/wAAAAABAAEAAQACAAIAAgAEAAUABQAFAAQABAAEAAUABgAGAAYABgAIAAgACAAI
AAcABgAFAAQABAAFAAYABgAGAAYABgAGAAQABAACAAIAAgADAAQABQAEAAMAAgABAAIA
AgACAAIAAAAAAAAAAAD+//7//v/+///////+//7//P/8//z//P/+////AAD///7//f/8
//r/+v/6//r//P/8//3//f/7//r/+v/7//7//////wAAAAAAAAAAAgAAAAAAAAABAAMA
AwADAAMAAAD///z/+P/1//X/9f/y//D/7v/u/+//7f/v//D/8v/0//X/9v/3//X/9P/y
//H/9v/2//b/9v/2//T/9P/0//H/8f/x//H/8//z//P/8v/x//H/8v/y//X/9v/2//b/
9P/0//T/9P/0//b//f8IABMAHgAhACMAKgA8AFkAeQCPAHkAQAD8/7n/ff9R/yr//f7a
/r7+rv6+/tr+8P7//h//Qv9e/3j/kf+l/7X/xv/T/93/5//v//L/9P/5//z///8BAAIA
AwAEAAUABAAEAAYABwAJAAkACQAJAAcABwAHAAcABwAIAAkACQAJAAkACQAJAAcABwAI
AAgACwALAAsACwAJAAkACQAJAAwADQANAA0ADQANAA0ADQANAA0ADQAOAA8ADwAPAA8A
DQANAA0ADgAQABAAEAAQABAAEAARABIAEwAUABQAFQAYABkAGQAZABcAGAAZABoAHQAe
AB4AHgAeAB4AHgAdABwAHAAcABsAGwAbABoAGQAWABQAEgARABIAEgARAA8ADQALAAgA
BwAEAAIAAgABAAEAAAD///7/+//7//r/+v/6//r/+v/6//j/9//3//X/9f/0//T/9P/1
//X/9P/0//H/8f/w//D/8v/y//L/8f/w//D/7//v/+3/7f/t/+3/7f/t/+3/7f/r/+v/
6//r/+3/7v/u/+//7//v/+//7//v//H/8f/y//T/9f/1//b/9P/0//X/9f/3//j/+P/4
//j/+f/5//n/+P/4//j/+f/8//z//P/8//r/+v/6//r//P/8//z//P/7//v/+//6//r/
+v/6//r/+v/6//j/+P/3//f/9//3//n/+f/5//n/9v/2//b/9v/0//T/9P/0//b/9v/2
//b/8//z//L/8v/0//T/9P/0//b/9P/y//L/8v/y//T/9P/0//T/8v/y//P/8//z//L/
8v/z//T/9f/1//b/9P/0//T/9v/4//j/+P/5//n/+f/5//n/+P/3//T/8P/v/+//7//s
/+j/5v/m/+f/5f/n/+j/6v/t/+3/7f/t/+r/6v/p/+n/7v/u/+7/7v/s/+r/6v/q/+v/
6//r/+v/6//r/+v/6v/n/+f/6P/o/+v/7P/s/+z/6v/q/+r/6v/q/+7/8f/4/wMADgAX
ABcAGgAoAEMAaQCLAIkAXAAaANX/kf9Z/y7/Af/U/rL+mP6U/qj+xv7b/vf+GP88/1r/
df+P/5//sP+//8v/1f/f/+b/7P/y//T/9v/3//b/9//4//n//P/8//7/////////////
////////////AQACAAMAAwABAAEAAQABAAMAAwAEAAQAAwADAAMAAwADAAMAAwADAAQA
BQAFAAUAAwADAAMAAwAFAAUABQAGAAcABwAHAAcABQAFAAUABgAKAAoACgAKAAgACAAJ
AAoADQAOAA4ADwAQABEAEQARABEAEgATABQAFwAYABgAGAAWABYAFgAVABUAFgAXABcA
FQAVABQAEwASABAADgANAA4ADgANAAsABwAFAAIAAQACAAAAAAD///v/+v/5//j/9f/1
//T/9P/0//T/9P/0//L/8f/x/+//7//u/+7/7v/r/+v/6v/q/+n/6f/o/+j/6P/o/+j/
5//m/+b/5f/l/+X/5f/l/+X/4//j/+P/4//j/+P/4//j/+X/5v/m/+f/5f/l/+X/5f/n
/+n/6f/q/+j/6f/p/+r/6v/q/+v/6//v//D/8P/w/+7/7//v/+//8v/y//L/8//y//L/
8v/y//L/8v/y//L/9P/0//T/9P/x//H/8f/w//D/8P/w//D/8P/w/+7/7v/t/+3/7f/t
/+3/7f/t/+3/7P/s/+z/7P/s/+z/7P/s/+r/6v/q/+r/6f/p/+j/6P/q/+r/6v/q/+j/
5//n/+f/5//p/+n/6v/o/+j/6P/o/+b/5v/m/+b/5v/m/+f/5//l/+T/5P/l/+j/6f/p
/+r/6v/q/+r/7P/s/+z/7P/t/+//7//v/+//7P/r/+j/5P/j/+P/4//g/97/3P/c/93/
2//d/97/4P/j/+P/4//j/+D/4P/f/9//4v/i/+L/4v/i/+D/4P/g/93/3f/d/93/3//f
/9//3v/b/9v/3P/c/9//4P/g/+D/3v/e/97/3v/e/+D/4//s//n/BAALAA0AEAAgAD8A
ZQCFAHsARgAEAL//ff9F/xb/4/60/pD+fP6A/pj+tv7R/u3+Ev8y/07/af+B/5X/qP+5
/8P/y//V/9r/3v/k/+b/6P/p/+z/7f/u/+//7v/u//D/8f/z//P/8//z//H/8f/x//H/
8//0//X/9f/1//X/9f/1//P/8//0//T/9//3//f/9//1//X/9f/1//b/9//3//f/9//3
//f/9//3//f/9//4//n/+f/5//n/+f/5//n/+v/8//z//P/8//z//P/9//7//f/+//7/
//8BAAMABAAFAAMABAAFAAYACQAKAAoACgAKAAoACgAJAAgACAAIAAcABwAHAAYABQAC
AAAA/v/9//7//v/9//v/+//5//b/9f/y//D/8P/v/+//7v/t/+z/6f/p/+j/6P/m/+j/
6P/m/w==
         </WaveFormData>
      </LeadData>
      <LeadData>
         <LeadByteCountTotal>10000</LeadByteCountTotal>
         <LeadTimeOffset>0</LeadTimeOffset>
         <LeadSampleCountTotal>5000</LeadSampleCountTotal>
         <LeadAmplitudeUnitsPerBit>4.88</LeadAmplitudeUnitsPerBit>
         <LeadAmplitudeUnits>��V</LeadAmplitudeUnits>
         <LeadHighLimit>2147483647</LeadHighLimit>
         <LeadLowLimit>268435456</LeadLowLimit>
         <LeadID>V3</LeadID>
         <LeadOffsetFirstSample>0</LeadOffsetFirstSample>
         <FirstSampleBaseline>0</FirstSampleBaseline>
         <LeadSampleSize>2</LeadSampleSize>
         <LeadOff>FALSE</LeadOff>
         <BaselineSway>FALSE</BaselineSway>
         <ExcessiveACNoise>FALSE</ExcessiveACNoise>
         <MuscleNoise>FALSE</MuscleNoise>
         <LeadDataCRC32>115440247</LeadDataCRC32>
         <WaveFormData>
8v/y//L/8v/0//T/9P/0//X/9v/3//j/+v/6//r/+v/8//z//P/8//7//v/+//7/AAAA
AAAAAAABAAIAAwAEAAQABAAEAAQAAwACAAEAAAACAAIAAgACAAAAAAAAAAAAAAAAAAAA
//////////8AAP///////wEAAwADAAUABQAFAAQABQAFAAYABwAIAAoACgAKAAkACAAF
AAQAAwACAAEA/////////f/9////AAAAAAAAAAD+//3//f/9//3//////////f/+//3/
/P/8//n/+P/2//X/8//z//H/8f/y//L/8v/y//T/9P/0//T/9f/1//X/9f/1//P/9P/6
/wAACAAPABMAGQAsAEoAcQCfAMIAzQDCAK8AlAB0AEwADgC//3f/OP8E/+v+6v7q/vP+
Ff85/1P/cP+L/6L/s//F/9P/3v/n/+v/7v/1//f/+//9//7/AQADAAQAAwADAAQAAwAD
AAQABAAFAAcABwAHAAcABQAGAAYABgAIAAgACQAJAAgABwAGAAUABwAIAAkACQAJAAkA
CgAKAAoACwALAAwADgAOAA4ADgALAAoACgAJAAsADAAPABAAEAAQABEAEQATABQAFAAV
ABQAFQAWABcAGQAbABwAHQAeACAAIQAjACQAJQAmACcAJwAoACkAKwAsAC0ALgAuAC0A
LQAtAC0ALQAtACwAKgAqACgAJwAmACIAIgAhACAAHwAdABsAGQAWABMAEAANAA0ADQAM
AAsACwAKAAkABgAIAAcABwAGAAMAAgABAAAAAQAAAP///v/+//7//f/8//7//v/9//z/
+f/5//r/+v/4//j/+P/3//f/9//3//f/+f/4//j/+P/2//X/9P/z//X/9v/3//f/9//3
//f/+P/3//j/+P/6//z//P/8//3//P/8//3//f///wAAAAABAAQABAAEAAUABAAEAAUA
BgAIAAgACAAJAAcABwAHAAgACgAKAAwACQAKAAoACgAKAAoACAAIAAgACAAGAAYABgAF
AAUABQAFAAYABwAHAAcACQAJAAkACwALAAoACgAMAA0ADgAPABAAEgAPAA4ADAAKAAsA
CgAJAAgABQADAAMAAwAFAAUABwAIAAgACAAIAAYAAwADAAMAAwADAAMAAwABAAIAAQAA
AAAA/P/8//v/+//9//3/+//7//j/+P/4//j/+v/6//r/+v/7//v/+//7//n/+f/+/wYA
EAAYAB8AJQAxAEYAZgCRAL8A2gDRALIAjwBmAEAADgDM/4n/T/8a//r+8/7q/uL++f4l
/0f/Y/+C/5//sv/B/9H/3f/q//H/9f/6////AQAFAAcABQAHAAgACAAIAAkACwALAA0A
DgAOAA8ADQANAA0ADQANAA4ADgAOAA4ADgAPAA8ADwAPAA8ADwAPABAAEQARAA8ADwAQ
ABAAEAARABEAEgAUABQAFAAUABQAFAAVABUAFgAWABgAGAAYABgAGQAZABsAHAAcAB0A
HgAfACAAIQAjACUAJgAnACgAKgArAC0ALgAvADAAMQA1ADYANwA5ADgAOQA6ADoAOQA5
ADkAOQA5ADkAOAA2ADQAMgAxADAALAAsACsAKgAnACUAIwAhABwAGQAWABMAEwATABIA
EQAPAA4ADQAKAAoACQAJAAgACQAIAAcABgADAAIAAQAAAAIAAgABAAAAAAAAAP///v//
////AAAAAP7//v/+//3/+//7//v/+//9//z//P/8//n/+f/5//n/+//8//3//f/9//3/
/f/+//3//v/+/wAAAgACAAIAAwAEAAQABQAFAAcACAAIAAkACwAMAA0ADwAOAA4ADwAQ
ABAAEAAQABEADwAPAA8AEAASABIAEgARAA8ADwAPAA8ADQANAA0ADAAQAA4ADAAMAAwA
DAAMAAwADAAMAA4ADgAOAA0ACwALAAsADAAOAA8AEAATABEAEQATABMAEgASABQAFQAV
ABUAFQAWABQAFAATABIAEQAQAA8ADgALAAkACQAJAAoACwAOABAADgAOAA4ADAALAAsA
CwALAAsACwALAAkACAAHAAYABgACAAIAAQABAAMAAwABAAEAAAAAAAAAAAAEAAQABAAE
AAQAAwACAAEAAwAFAAoAEAAaACAAJQAtAEEAYACKALsA3QDeAMMAngB5AFQALADy/7D/
d/9B/xb/Bv8B//L+9v4b/0H/Wf93/5b/q/++/83/2f/l/+7/9f/5//7/BQAHAAsADQAL
AA0ADgAOAAwADQAPAA8AEQASABIAEwASABEAEAAPABEAEgASABIAEgASABMAEwATABMA
EwATABMAFAAVABUAFQAVABYAFgAWABcAFwAYABgAGAAYABgAGAAYABkAGQAaABoAHAAc
AB4AHgAfAB8AIQAiACIAIwAmACcAKAApACcAKQAqACsALQAwADIANQA0ADUANgA3ADoA
PAA+AEEAQABBAEIAQgBAAD8APgA9AD0APQA8ADoAOgA4ADcANgA0ADQAMwAyAC0AKwAp
ACcAJQAjACEAHwAcABsAGQAXABYAFAASAA4ADgANAA0ADAANAAwACwAKAAcABgAFAAQA
BgAGAAUABAACAAIAAQAAAAEAAQACAAIAAgACAAIAAQD//////////wEAAAAAAAAA/f/9
//3//f///wAAAQABAP///////wAA//8AAAAAAgAEAAQABAAFAAYABgAHAAcACQAKAAoA
CwAMAAwADAANAAwADAANAA4AEAAQABAAEQAPAA8ADwAQABAAEAAQAA8ADwAPAA8ADwAN
AA0ADQAMAA0ADQANAA4ADgAMAAoACgAMAAoACgAKAAoACAAIAAgACAAIAAgACAAHAAkA
CQAJAAoACQAJAAkACwANAA0ADwAPAA4ADgAQABEAEQARABEAEgAUABQAEwASAA4ADAAK
AAgABwAFAAUABQAHAAcACQAKAAoACgAKAAgABwAHAAcABwAGAAUABAABAAEAAQABAAIA
AAAAAP/////9//3/+//7//z//P/8//z//P/8//z//P/9//3//f/9////AQACAAYADAAU
ABsAIwA3AFgAgACvANEA0gC9AKQAgQBcADQA9v+0/3n/P/8S//7++f7s/uz+Df83/1X/
cf+O/6H/tP/H/9f/4f/q/+//9f/4//z//f8AAAEAAwAFAAYABgAEAAUABwAHAAcACAAI
AAkACQAJAAkACQAHAAgACAAIAAoACgALAAsACwALAAsACwAJAAoACwALAA0ADQAOAA4A
DAANAA0ADgAOAA4ADgAOAA4ADgAPAA8AEgASABQAFAAWABYAFwAXABgAGAAXABcAGgAb
ABwAHQAdAB8AIAAhACIAJAAlACcAKgArACwALQAtAC4ALwAxADAAMQAyADIAMQAxADEA
MQAvAC8ALgAsAC4ALAArACoAJwAmACQAIgAfAB0AGwAZABcAFQATABEADgANAAsACQAJ
AAgABwAEAAIAAQABAAAAAQAAAP///v/7//r/+f/4//b/9v/1//T/9v/2//X/9P/x//H/
8v/y//L/8v/y//H/7//v/+//7//v/+7/7v/u/+//7//v/+//7f/u/+//7//x//H/8f/y
//P/9P/0//b/9v/2//b/9//6//r/+//7//v//P/8//3//v/+//7////+//7///8AAAAA
AAAAAAEAAwADAAMABAACAAIAAgABAAMAAwADAAMAAQABAAEAAAAAAP///v/+//7//v/+
//7//P/7//v/+v/8//z//P/8//z//P/8//r/+v/6//r//P/8//z/+//5//n/+f/6//v/
+//7//3//f/9///////+//7/AAABAAMAAwADAAQABAAEAAMAAgABAAAA///+//v/+f/5
//n/9//3//n/+v/7//z//f/8//n/+f/5//n/+f/5//n/9//2//X/9P/0//L/8v/x//H/
8f/x/+//7//u/+7/7v/u//D/8P/w//D/8f/x//H/8f/x//H/8v/2//z/AAAHAA0AFwAq
AEoAdQClAMgAzwDAAKsAkABuAEYACAC//4H/SP8W//3+9P7u/u3+B/8t/03/av+H/5z/
rf+9/8v/1v/d/+P/6P/t/+//8//1//f/+f/6//r/+v/7//3//f/9//7//v////3//f/9
//3///8AAAAAAAD+//7/////////////////AQACAAMAAwABAAEAAgACAAQABQAFAAYA
BgAGAAYABgAGAAYABwAHAAgACAAKAAoACgAKAAsACwAPABAAEAARABAAEQASABMAEwAV
ABYAFwAaABwAHQAfACAAIQAiACMAJQAmACcAKQAoACkAKgAqACsAKwArACsALQAtACwA
KgAoACYAJQAkACMAJAAkACQAIQAfAB0AGwAZABcAFQATABQAEwARAA8ADQAMAAsACAAI
AAcABwAGAAMAAgABAAAA/f/8//v/+v/6//r/+f/4//b/9v/1//T/8//z//T/9P/y//L/
8v/x//H/8f/x//H/8//y//L/8v/v/+//7//v//H/8v/z//P/8//z//P/9P/z//T/9P/2
//j/+P/4//n/+P/4//n/+f/9//7//v///wAAAAAAAAEAAAAAAAEAAgAEAAQABAAFAAUA
BQAFAAYACAAIAAgABwAFAAUABQAFAAUABQAFAAQABgAFAAQABAACAAIAAgACAAIAAQAB
AAAAAAAAAAAA///9//3//f/9/////////////f/8//z//P/8//z//P/8//z//P/6//r/
+v/5//v/+//7//z//f/9//3/////////AQABAAIAAgAEAAUABQAFAAUABgAIAAgABwAG
AAUABAADAAIA/f/7//v/+//7//v//f/+//7//v/+//z//f/9//3//f/7//v/+//5//j/
9//2//b/9v/2//X/9f/0//P/8P/v//D/8P/w//D/8v/y//L/8v/x//H/8f/x//P/8//2
//j/+v/+/wcADQAVACgARgBxAKEAxADPAMQAsQCaAH4AWgAiANn/lf9Y/yL///70/vL+
8/4N/zP/U/9w/4n/nP+t/73/y//W/+H/6f/s/+//8f/1//f/9//5//r/+v/8//3/////
//3//v/+////AQABAAEAAQABAAIAAgACAAIAAgADAAMAAwADAAMAAwADAAQABQAFAAcA
BwAIAAgABgAHAAcACAAIAAgACAAIAAoACgALAAsACwAKAAsACgAMAAwADQANAA8AEAAQ
ABEAEAARABIAEwAVABcAGAAZABkAGgAaABsAHgAfACAAIQAjACQAJQAnACYAJwAoACgA
KQApACkAKQAnACcAJgAkACUAJAAkACQAJAAkACMAIgAfAB0AGwAZABkAFwAVABMAEgAR
AA8ADQANAAwACwAIAAYABQAFAAQAAwACAAEAAAD///7//f/8//r/+v/5//j/+P/4//f/
9v/1//X/9v/2//L/8v/y//H/8//z//P/8//x//D/8P/w//H/8f/x//H/8f/y//P/8//z
//P/8//0//X/9v/2//j/9v/2//b/9//6//r/+//7//v//P/8//3//v/+//7///8CAAIA
AwAEAAIAAgACAAMABQAFAAUABgAEAAQABAADAAUABQAFAAUABQAFAAUABAAEAAMAAgAC
AAIAAgACAAIAAgABAAEAAAD+//7//v/9/////////////v/9//z/+//9//z//P/8//z/
/P/8//r/+v/6//r/+v/6//r/+v/4//j/+P/3//n/+f/5//r/+//7//v//f/7//v//f/9
/wAAAAACAAMAAQABAAEAAgAEAAQAAwACAAMAAgABAAAA+//5//n/+f/5//n/+//8//z/
/P/8//r/+f/5//n/+f/5//n/+f/3//b/9f/0//T/9P/0//P/8//x//H/7//v/+7/7v/u
/+7/8P/w//D/8P/x//H/8f/x//H/8//0//b/+P/6////BQALABgANgBbAIcAsgDLAMgA
uQCmAIoAbAA+APf/r/9u/zT/Bf/y/u7+7/4B/yX/R/9k/3//lv+l/7X/xf/Q/9v/5f/q
/+//8f/1//f/9f/3//j/+P/5//v//v////3//v/+//////////////8BAAIAAgACAAAA
AAABAAEAAwADAAMAAwABAAIAAwADAAMAAwAEAAQABgAHAAcACAAHAAYABQAEAAYABgAH
AAcABgAGAAgACAAKAAoACwALAA0ADgAOAA8ADgAPABAAEQARABMAFAAVABQAFgAXABkA
GgAbABwAHQAfACAAIQAjACIAIwAkACQAJAAlACYAJwAmACUAIwAgACIAIAAfAB4AHQAe
AB4AHgAdABsAGQAXABYAFQAUABMAEAAPAA0ACwANAAwACwAIAAgABwAHAAYABAACAAAA
/v/+//7//v/+//3//P/6//j/+P/4//f/9v/1//X/9v/2//L/8v/y//H/8//z//P/8//z
//L/8v/y//P/8//z//P/8f/y//P/8//z//P/8//0//X/9v/2//j/+P/4//j/+f/6//r/
+//7//3//v/+/////v/+//7///8CAAIAAwAEAAQABAAEAAUABQAFAAUABgAGAAYABgAF
AAMAAwADAAMAAwADAAMAAgACAAEAAAAAAP7//v/+//7//v/9//3//P/8//z//P/7//v/
+//7//v/+v/5//j/9//5//j/+P/4//j/+P/6//j/9//2//X/9P/2//b/9v/2//T/9P/0
//P/9f/1//X/9v/3//f/9//5//f/9//5//n//P/8//7///////////8AAAIAAgABAAAA
///+//3//P/3//X/9f/1//X/9f/3//j/+P/4//j/9v/1//X/9f/1//P/8//z//H/8P/v
/+7/7v/u/+7/7f/t/+v/6//p/+n/6P/o/+j/6P/q/+r/6v/q/+n/6f/p/+n/6//t/+7/
8P/0//j//f8DAAsAHgA8AGMAkQC2AMMAugCpAJYAegBWABwA0f+L/0r/Ev/v/ub+5P7r
/gn/L/9N/2j/g/+W/6f/t//D/8z/1//h/+b/6v/r/+7/7//v//H/8v/y//T/9f/3//f/
9f/2//b/9//3//f/9//3//f/+P/4//j/9v/2//f/9//5//n/+f/5//n/+v/7//v/+//7
//z//P/8//3//f/+//z//P/8//z//v/+///////+//7/AAAAAAAAAAABAAEABQAGAAYA
BwAHAAcABwAHAAkACwAMAA0ADAAOAA8AEQASABMAFAAVABcAGAAZABsAGwAbABsAGgAa
ABsAHAAdABsAGwAaABgAGgAYABcAFgAUABQAEwASAA8ADQALAAkACAAHAAYABQAEAAMA
AQD//wEAAAD///z//P/7//v/+v/3//b/9f/0//T/9P/0//T/8v/y//H/8P/w//D/7//u
/+v/6//s/+z/6v/q/+r/6f/p/+n/6f/p/+f/5v/m/+b/5v/n/+j/6f/n/+j/6f/p/+n/
6f/p/+r/6//s/+z/7v/s/+z/7P/t//D/8P/x//H/8//0//T/9f/0//T/9P/1//j/+P/5
//r/+P/4//j/+f/7//v/+//8//z//P/8//v/+f/5//n/+f/5//n/+f/4//b/9f/0//T/
9P/0//T/9P/2//X/9f/0//P/8v/x/+//8f/x//H/8f/x//H/8f/x//H/8P/w//D/8P/w
//D/8P/u/+3/7P/r/+//7//v//D/8P/v/+7/7f/s/+z/7P/s/+z/7v/u/+7/7f/v/+//
7//w//H/8f/x//P/8f/x//P/8//1//b/+f/7//n/+f/5//r/+v/6//n/+P/4//j/+P/4
//T/8f/w/+//8P/x//T/9v/1//T/8//w/+//7//v/+//8f/x//H/7//s/+v/6v/q/+r/
6v/p/+n/6//r/+n/6f/m/+b/5v/m/+j/6P/o/+j/6f/p/+n/6f/r/+3/8P/y//j//v8D
AAkAEwAqAEoAcwChAL4AvwCuAJkAfABaAC4A6v+j/2P/KP/4/uf+5P7i/vH+Gf87/1f/
dP+N/6D/r/+9/8n/1P/h/+f/7P/w//H/9P/1//P/9f/2//b/+P/5//v/+//5//r/+v/7
//v/+//7//v//f/+//7//v/8//z//f/9//////////////8AAAEAAQADAAMABAAEAAQA
BQAFAAYAAwACAAEAAAACAAIAAwADAAYABgAIAAgABgAGAAcABwALAAwADAANAA0ADQAN
AA0ADwARABIAEwASABQAFQAXABgAGQAaABsAHwAgACEAIwAiACMAJAAkACMAIwAjACMA
IQAhACAAHgAgAB4AHQAcABoAGgAZABgAFQATABEADwAOAA0ADAALAAoACQAHAAUABwAG
AAUAAgAEAAMAAwACAAEAAAD///7//v/+//7//v/8//z/+//6//r/+v/5//j/+v/7//3/
/v/7//r/+f/3//n/+f/5//n/+f/4//j/+P/1//X/9f/1//f/+P/5//n/+f/5//n/+v/9
//7//v8AAP7//v/+////AgACAAMAAwAFAAYABgAHAAoACgAKAAsADAAMAA0ADgAMAAwA
DAANAA0ADQANAA4AEAAQABAADwANAA0ADQANAA8ADwAPAA4ADAALAAoACgAKAAoACgAK
AAsACwAMAAwACwAKAAkABwAJAAkACQAJAAkACQAJAAkABwAIAAgABgAGAAYABgAGAAYA
BgAGAAgACAAIAAcABwAHAAcACAAHAAcABwAJAAoACwAOAA8ADgAOABAAEQARABEAEQAS
ABQAFAATABIADwAOAA0ADAALAAkACQAJAAkACQALAAwADAAMAAwACgAJAAkACQAJAAkA
CQAJAAcABwAHAAcACAAFAAQAAgABAAEAAQD///////8AAAEAAgACAAIAAgACAAMAAwAD
AAMABQAFAAYADAAUACAAJQArADkAVAB4AKcAzwDiANMAtACRAGgAQAAMAMr/if9P/xz/
AP/9/vT+7v4H/zP/Uf9r/4r/of+0/8f/1//l//D/+f///wIABgAHAAoACwANAA8AEAAQ
ABAAEQATABMAEQASABIAEwATABMAEwATABEAEgASABIAFAAUABUAFQAVABUAFQAVABUA
FgAXABcAFQAVABYAFgAWABcAFwAYABoAGgAaABoAGAAYABkAGQAaABoAHAAcAB0AHgAg
ACEAIAAgAB8AHwAiACMAJAAlACUAJwAoACkAKgAsAC0ALwAyADMANAA1ADYANgA2ADcA
OAA5ADoAOgA7ADsAOwA7ADkAOQA4ADYANgA0ADMAMgAwADAALwAuACsAKQAnACUAIwAh
AB8AHQAaABkAFwAVABMAEgARAA4AEAAPAA8ADgANAAwACwAKAAsACgAJAAgACQAKAAoA
CgAKAAoACQAIAAUABQAGAAYABgAGAAYABQADAAMAAwADAAMAAgACAAIAAwADAAMAAwAB
AAIAAwADAAMAAwADAAQAAwAEAAQABgAIAAgACAAJAAoACgALAAsADQAOAA4ADwASABIA
EgATABIAEgATABQAFgAWABYAFwAXABcAFwAYABYAFgAWABUAFQAVABUAFQATABMAEwAS
ABMAEwATABQAFAAUABQAFAASABEAEQAQABAAEAAQAA8ADwAPAA8ADwAPAA8ADwAPAA8A
DgAOAA4ADAAMAAwADAAMAAwADAAMAAwADAAMAAwADAAMAAsADQANAA0ADgAPAA8ADwAR
ABEAEQATABMAFAAUABYAFwAVABUAFQAWABYAFgAVABQAEQAQAA8ADgAMAAsADAANAA0A
DQAPABAAEAAQABAADgANAA0ADQANAAwACwAKAAcACAAHAAYABgAEAAQAAwADAAUABQAD
AAMAAgACAAIAAgACAAIAAgACAAUABQAFAAUABQAHAA4AEgAaACIAJwAzAEsAbgCcAMkA
3wDYAL0AmgB1AFAAIgDk/6b/bf83/xD/Bv///vD+/v4p/03/Zf+D/6D/sf/C/9P/4f/r
//T/+////wQACAAJAAwADQANAA8AEAAQAA4ADwARABEADwAQABAAEQARABEAEQARABEA
EgASABIAEgASABMAEwATABMAEwATABUAFgAXABcAFQAVABYAFgAUABUAFQAWABgAGAAY
ABgAGAAYABkAGQAYABgAGgAaABwAHAAdAB0AHQAeAB4AHwAgACEAIgAjACUAJwAoACkA
KgAsAC0ALwAyADMANAA1ADUANgA3ADkAOgA7ADwAPAA7ADsAOwA7ADkAOQA4ADYAOAA2
ADUANAAxADAALgAsACoAKQAoACcAIwAhAB8AHQAbABkAFgATABMAEgARAA4ADgANAA0A
DAALAAoACQAIAAUABAADAAIAAgACAAEAAAACAAIAAQAAAP3//f/+//7//v/+//7//f/7
//v/+//7//v/+v/6//r/+//7//v/+//5//r/+//7//3//f/9//7//f/+//7/AAAAAAAA
AAABAAMABAAGAAcABwAIAAgACQAKAAoACgALAAwADAANAA4ADgAOAA4ADwAPAA8ADwAQ
AA8ADgANAAsADQANAA0ADQALAAsACwAKAAwACwAKAAoACgAKAAoACgAIAAcABwAGAAgA
CAAIAAcABQAFAAUABQAFAAUABQAFAAUABAAEAAQAAgACAAIAAgADAAUABgAEAAQABAAE
AAIAAgACAAIABAAEAAQAAwABAAEAAQACAAUABQAFAAcABwAHAAkACQAIAAgACgALAA0A
DQANAA4ADAAMAAsACgAJAAgABwAGAAMAAQABAAEAAQABAAMABAAGAAYABgAEAAIAAQAA
AP//AQABAAEA///+//3//P/8//j/+P/3//f/+f/5//f/9//2//b/9v/2//j/+P/4//j/
+f/5//n/+f/5//n//P8CAAgADgAVABsAKwBGAGoAmQDDANQAxwCuAJEAbgBKABQAzv+P
/1X/Iv8E//3+8v7q/v/+J/9J/2P/gv+b/67/v//N/9f/4v/r/+//8P/3//n//f//////
AQACAAIAAAABAAMAAwAFAAYABgAHAAUABQAFAAUABQAGAAYABgAGAAYABwAHAAcABwAH
AAcABwAIAAkACQAJAAkACgAKAAwADQANAA4ADgAOAA4ADgAMAAwADQANAA4ADgAQABAA
EAAQABEAEQATABQAFAAVABYAFwAYABkAGQAbABwAHQAeACAAIQAjACQAJQAmACcAKQAq
ACsALQAuAC8AMAAwAC8ALwAvAC8AMQAxADAALgAsACoAKQAoACgAKAAnACYAIwAhAB8A
HQAbABkAFwAVABQAEwARAA8ADQAMAAsACAAIAAcABwAGAAMAAgABAAAA///+//3//P/8
//z/+//6//j/+P/3//b/9//3//j/+P/0//T/9P/z//P/8//z//P/8//y//L/8v/x//H/
8f/x//P/9P/1//X/9f/1//X/9v/2//b/9f/2//j/+P/4//n/+v/6//v/+//9//7//v//
/wAAAAAAAAEAAAAAAAEAAgAEAAQABAAFAAMAAwADAAQABgAGAAYABQADAAMAAwADAAMA
AwADAAIABAADAAIAAgAAAAAAAAAAAAIAAQABAAAAAAAAAAAA///9//3//f/9////////
/////f/8//z//P/6//r/+v/6//v//P/6//r/+v/6//r/+v/6//r/+v/6//r/+f/5//n/
+f/6//v/+//7//3//f/9//////8AAAAAAgADAAUABQAFAAYABAAEAAMAAgADAAIAAQAA
APv/+f/5//n/+f/5//v//P/8//z//P/6//n/+f/5//n/+//7//v/+f/4//f/9v/2//b/
9v/1//X/8//z//H/8f/w//D/8P/w//L/8v/y//L/8f/x//H/8f/x//X/9v/4//z/AgAJ
AA8AFwAsAE4AewCnAMYAyQC6AKUAigBqAEAAAgC7/33/Qv8S//v+9v7u/u/+Df81/1P/
cP+L/57/r//B/83/1P/f/+f/7P/x//P/9//5//f/+f/6//r/+//9/wAAAQD//wAAAAAB
AAEAAQABAAEAAQACAAIAAgACAAIAAwADAAMAAwADAAMAAwAEAAUABQAFAAUABgAGAAgA
CQAJAAoACQAIAAcABgAIAAgACQAJAAoACgAMAAwADAAMAA0ADQAPABAAEAARABAAEQAS
ABMAFQAXABgAGQAaABwAHQAfAB4AHwAgACEAJQAmACcAKQAoACkAKgAqACoAKwAsAC0A
LQAtACwAKgAqACgAJwAmACYAJgAlACQAIwAhAB8AHQAdABsAGQAXABYAFQATABEADwAO
AA0ACgAKAAkACQAIAAUABAADAAIAAQAAAP///v/8//z/+//6//j/+P/3//b/9//3//j/
+P/0//T/9P/z//P/8//z//P/8//y//L/8v/v/+//7//v//H/8v/z//P/8//z//P/9P/z
//T/9P/2//j/+P/4//n/+v/6//v/+//9//7//v///wAAAAAAAAEABAAEAAUABgAGAAYA
BgAHAAUABQAFAAYACAAIAAgABwAFAAUABQAFAAUABQAFAAQABgAFAAQABAACAAIAAgAC
AAIAAQABAAAAAAAAAAAA//////////////3//f/9//3//f/8//z//P/+//7//v/+//v/
+//7//v/+//7//3//v/8//z//P/8//r/+v/6//r//P/8//z/+//7//v/+//8//3//f/9
////AQABAAMAAwACAAIABAAFAAcABwAHAAgACAAIAAcABgAFAAQAAwACAP///f/9//3/
+//7//3//v///wAAAQAAAP3//f/9//3//f/9//3/+//8//v/+v/6//b/9v/1//X/9//3
//X/9f/y//L/8v/y//b/9v/2//b/9f/1//X/9f/3//f/+P/8/wAABgALABMAHQA2AFoA
hQCzAM4AzwDCAK0AlAB2AEgAAgC7/33/Qv8W/wH//P74/gH/If9F/2H/fP+X/6r/uf/J
/9X/3v/n/+v/7v/z//X/+f/7//v//f/+//7//v///wEAAQADAAQABAAFAAMAAwADAAMA
AwAEAAQABAAGAAYABwAHAAUABQAFAAUABwAIAAkACQAJAAkACgAKAAoACwALAAwADAAM
AAwADAAMAAwADQANAA4ADgAQABAAEAAQABEAEQATABQAFAAVABYAFwAYABkAGQAbABwA
HQAeACAAIQAjACIAIwAkACUAKQAqACsALQAsAC0ALgAuAC8ALwAvAC8AMQAxADAALgAu
ACwAKwAqACoAKgApACgAJwAlACMAIQAfAB0AGwAZABoAGQAXABUAFQAUABMAEAAQAA8A
DwAOAA==
         </WaveFormData>
      </LeadData>
      <LeadData>
         <LeadByteCountTotal>10000</LeadByteCountTotal>
         <LeadTimeOffset>0</LeadTimeOffset>
         <LeadSampleCountTotal>5000</LeadSampleCountTotal>
         <LeadAmplitudeUnitsPerBit>4.88</LeadAmplitudeUnitsPerBit>
         <LeadAmplitudeUnits>��V</LeadAmplitudeUnits>
         <LeadHighLimit>2147483647</LeadHighLimit>
         <LeadLowLimit>268435456</LeadLowLimit>
         <LeadID>V4</LeadID>
         <LeadOffsetFirstSample>0</LeadOffsetFirstSample>
         <FirstSampleBaseline>0</FirstSampleBaseline>
         <LeadSampleSize>2</LeadSampleSize>
         <LeadOff>FALSE</LeadOff>
         <BaselineSway>FALSE</BaselineSway>
         <ExcessiveACNoise>FALSE</ExcessiveACNoise>
         <MuscleNoise>FALSE</MuscleNoise>
         <LeadDataCRC32>2714724572</LeadDataCRC32>
         <WaveFormData>
+P/4//j/+P/4//j/+P/4//v//P/9//7//v/+//7//v///wAAAQACAAIAAgACAAIABAAE
AAQABAAFAAYABwAIAAYABgAGAAYABgAGAAYABgAGAAYABgAGAAYABgAGAAYABgAGAAYA
BgADAAMAAwADAAMABAAFAAUACAAIAAgACQAHAAYABwAGAAcACQAKAAwADQANAA0ADQAL
AAsACwAJAAkABwAHAAcABQAFAAcABwAHAAcABQAEAAEAAAAAAAAAAgACAAEA///+//3/
/f/8//f/9//3//X/9P/0//T/8//w//D/8P/w//T/9P/0//T/9P/0//T/9P/w/+7/8P/x
//H/8f/z//r/BQAZADcAWACCALAA1wD3ABIBJgEsARsB7AClAF0AEgDB/4T/Z/9U/0r/
WP9w/4L/k/+n/7b/xP/R/9r/4f/l/+n/6//u/+//8f/x//T/9P/1//X/8//0//T/9P/3
//f/9//3//X/9f/1//X/9P/1//f/9f/2//f/+P/5//b/9v/2//X/9v/3//j/+f/3//f/
+P/4//n/+f/5//n/+f/5//n/+f/2//b/9f/0//j/+f/6//v/+v/6//r//P//////////
////AAABAAIAAQACAAQABAAGAAgACgAMAAoACwAMAA4ADgAOAA4ADwARABIAEwATABYA
FwAXABcAGQAZABkAFwAVABQAFAATABIAEgARABEADwAPAA8ADgAMAAsACQAIAAkACAAH
AAYAAgABAAEAAAD///7//f/7//n/+P/3//b/9v/2//X/9P/2//X/9P/0//X/9P/0//T/
8//z//P/8v/x//H/8P/w//D/8f/x//D/8v/y//H/8f/t/+z/7P/r/+z/7f/v//D/7v/u
/+7/7v/u/+//7//w//P/8//z//T/8//z//L/8v/2//f/+P/5//n/+f/5//r/+P/5//r/
+//9//3//f/+//z//P/8//z///8BAAEA//8AAP///v/9//z//P/8//z//P/6//r/+v/6
//v/+//7//v//f/+//////8AAAAAAAABAAAAAAACAAIABAAFAAUABgAEAAMAAgABAAMA
AwADAAEA///9//3//f//////AQABAAEAAQD///7//P/6//n/+P/6//r/+f/3//b/9f/1
//T/8f/x//H/7//v//D/8f/x/+3/7P/r/+r/7v/u/+7/7v/u/+7/7v/u/+z/7v/u/+//
7//x//f/AgATAC8ATwB6ALAA4gADASEBPAFKAUIBHQHeAJUASwD6/6v/dP9L/yz/MP9Q
/2j/ev+R/6f/tP/A/8n/0v/Z/93/4f/l/+j/6f/r/+v/7P/s/+3/7f/t/+7/7v/u/+//
7//v/+//7//v/+//7//y//P/9f/z//L/8f/w/+//8P/y//T/9f/z//P/8//z//L/8f/x
//D/8//z//P/8//x//H/8f/x//P/9P/0//T/9v/3//j/+f/3//b/9f/2//j/+f/6//v/
+//8//3//v8BAAIABAAEAAUABgAHAAgACAAJAAoADAAPABAAEQATABMAFAAVABUAFgAX
ABcAFwAXABcAFwAVABIAEgATABMAEgASABEAEQANAA0ADQAMAAkABwAEAAIAAQAAAP//
/v/6//n/+f/4//n/+P/3//X/8//y//H/8P/u/+7/7f/s/+7/7f/s/+z/6v/o/+f/5v/m
/+f/6P/o/+X/5f/k/+T/5P/l/+X/5P/m/+b/5f/l/+L/4v/j/+P/5f/l/+b/5v/k/+T/
5P/k/+T/5f/l/+b/6f/p/+n/6v/o/+n/6f/q/+7/7//w//H/7//v/+//8P/y//P/9P/1
//X/9f/1//b/9P/0//T/9P/2//f/+P/5//b/9v/2//b/9v/2//b/9v/4//j/9v/2//b/
9v/0//T/9P/0//b/9v/2//b/8//z//P/8//2//j/+v/7//v/+v/5//n/+v/6//z//P/+
//////8AAAAA///+//3//f/9//3/+//3//X/9f/1//b/9//6//v/+f/5//f/9v/1//T/
9P/0//b/9v/1//P/8f/v/+7/7P/p/+n/6f/n/+j/6P/o/+f/5v/m/+b/5v/q/+r/6v/q
/+f/5v/l/+T/5P/k/+T/5f/l/+f/7/8AABsAPQBnAJ4A1gACASEBQQFWAV4BTAEXAdAA
hwA1AN7/l/9o/zv/Jv88/1j/Zv98/5X/p/+y/77/xf/M/9P/1//b/9//4//l/+j/6f/p
/+j/6P/n/+n/6v/q/+r/6//r/+v/6//q/+n/6P/n/+n/6//u/+3/7f/t/+3/7f/r/+z/
7f/t/+3/7f/t/+3/7f/t/+7/7v/x//H/8f/x//H/8f/x//H/8f/y//L/8v/z//P/8//z
//L/8v/y//T/9v/3//j/+f/5//r/+//8//3//v8AAAAAAwAEAAUABgAGAAcACAAKAAwA
DgAQABMAEQASABMAEwASABMAEwATABMAEwATABEAEgASABMAEwAUABQAEwATAA8ADwAP
AA4ADQALAAgABgADAAIAAQAAAP3/+//6//j/9//2//X/8//z//L/8f/w/+z/7P/r/+r/
7P/r/+r/6v/p/+j/6P/o/+n/6f/p/+j/5//n/+b/5v/k/+X/5f/k/+b/5v/l/+X/4v/i
/+P/4//l/+X/5v/m/+T/5P/k/+T/5P/l/+X/5v/p/+n/6f/q/+j/6f/p/+r/7P/t/+7/
7//v/+//7//w//D/8f/y//P/9f/1//X/9v/2//b/9v/2//f/9//3//f/9P/0//T/9P/0
//T/9P/0//X/9P/1//b/9v/1//P/9P/0//L/8v/y//L/8P/w//D/8P/y//L/8v/y//P/
8//z//P/9P/0//T/8//2//b/9v/3//j/+P/6//r//P/9//3//v/9//3//f/9//z/+//6
//f/9v/1//b/9//1//X/9//3//n/+f/3//b/8//y//L/8v/w//D/7//t/+7/7f/t/+z/
6f/p/+n/5//m/+b/5v/l/+T/5P/k/+T/5P/k/+T/5P/m/+b/5v/m/+T/5P/i/+H/3//h
/+v/+P8RADMAWQCIALwA6AALASkBRAFOAT4BCwHGAH8AMQDa/5f/av9D/yz/PP9Y/2z/
fv+V/6P/rv+8/8f/0P/X/9n/2//d/97/3//h/+H/5P/k/+X/5f/j/+T/5P/k/+f/5//n
/+f/5//n/+f/5//n/+f/6P/l/+f/5//n/+f/5f/m/+f/5//o/+n/6v/r/+n/6f/q/+r/
6f/p/+n/6f/q/+v/7P/t/+z/7P/r/+r/7P/t/+7/7//w//D/8P/y//H/8f/x//H/8//0
//X/9v/1//b/+P/4//v//P/9//7/AAABAAIABAADAAQABQAHAAkACgALAAsACwALAAoA
CQALAAsACwAJAAgACAAJAAkABgAGAAUABQAFAAUABQAEAAIAAQD///7//f/8//v/+v/2
//X/9f/0//H/8P/v/+3/7P/s/+z/7P/o/+j/5//m/+j/5//m/+b/5f/k/+T/5P/h/+H/
4f/g/+D/4f/h/+L/4f/h/+D/3v/g/+D/3//f/97/3v/f/9//3f/d/97/3v/f/+D/4f/i
/+L/4//j/+T/5f/l/+X/5v/o/+n/6f/q/+v/6//r/+v/7f/t/+3/7v/s/+3/7v/v//H/
8f/x//L/8v/y//L/8v/y//H/8P/v/+//8P/x//L/8f/w/+//7v/v/+7/7//w//D/7//v
//D/7v/t/+3/7P/v/+//7v/s/+z/7P/s/+r/6v/q/+r/7P/s/+z/7P/r/+v/6//r/+//
8P/x//H/8P/w//D/8f/y//L/9P/0//b/9//3//j/9//3//f/9//3//f/9//1//H/7//v
/+//8f/x//P/8//1//X/8//y/+//7v/u/+7/8P/w/+//7f/q/+n/6f/o/+f/5//n/+X/
5P/k/+T/4//g/+D/4P/g/+T/5P/k/+T/5P/k/+T/5P/k/+L/5P/l/+H/3//f/+b/8/8J
ACkAUAB+ALAA2wD9AB4BOgFIATsBDgHLAIMAOADn/6L/e/9c/0b/Tv9o/37/kf+n/7T/
wP/J/9L/2f/f/+P/5//s/+3/7//v//D/8P/x//H/8f/y//L/8v/1//X/9f/1//P/8//z
//P/9v/3//n/9//3//f/9//3//X/9v/3//f/+f/5//n/+f/3//f/+P/4//v/+//7//v/
+//7//v/+//7//z//P/8//3//f/9//3//v/+//7/AAABAAEAAQABAAEAAgADAAQABQAG
AAgACAAJAAoACwAMAAoACwAMAA4AEAASABQAFwAWABYAFgAVABgAGQAZABkAGwAbABsA
GQAYABgAGQAZABoAGgAZABkAFwAXABcAFgAYABcAFQAUABMAEgARABAADgANAA0ADAAN
AAwACwAJAAcABgAFAAQAAgACAAEAAAAAAP///v/+//v/+v/6//r/+//7//v/+v/5//n/
+P/4//j/+f/5//j/+P/4//f/9//0//T/9f/1//f/9//4//j/9v/2//b/9v/2//f/9//4
//n/+f/5//r/+P/5//n/+v/+////AAABAP///////wAAAAABAAIAAwADAAMAAwAEAAQA
BAAEAAQABwAHAAcABwAEAAQABAAEAAQABAAEAAQABgAEAAQABAACAAEAAQACAAQAAwAD
AAIA///////////9//7//v/+//7//v/+//7//P/6//z//P/8//z//P/8//z//P/6//r/
+v/6//r/+//8//3//v/+//7//f8AAAAAAAABAAIAAgAEAAQAAgADAAMABAAGAAcACAAJ
AAgABwAGAAMAAwABAAEAAQABAAEAAwADAAUABQADAAIAAwACAAIAAgABAAAA/v/7//z/
+//7//r/9//3//f/9f/z//L/8f/v/+//8P/x//L/8v/y//L/8v/0//T/9P/0//b/9P/0
//P/7//t/+//9P8BABcANQBYAIAArgDZAPkAFgEyAUIBPQEWAdUAjQBCAO3/qP+B/2r/
WP9e/3j/jP+Z/6v/uP/C/83/2P/h/+n/7f/v//D/8f/z//P/9P/0//X/9f/3//j/+P/4
//j/9//2//X/9v/3//j/+f/4//n/+//5//n/+f/5//n/+f/6//v/+//7//v/+//7//3/
/f/+//7//f/9//3//f//////////////AAAAAAAA//////////8BAAIAAwAGAAYABQAE
AAMABQAGAAcACAAHAAgACgAKAAkACgALAAwADgAPABAAEgARABIAEwAVABUAFgAXABcA
GAAZABkAGQAXABcAFwAVABUAFgAYABkAFgAWABUAFQAVABUAFQAUABYAFQATABIADwAO
AA0ADAALAAsADAAMAAkACAAHAAUABQAEAAMAAgACAAIAAQAAAP///f/7//r/+v/6//v/
/P/5//n/+f/4//f/9//2//b/+P/5//n/+P/2//b/9f/1//b/9v/3//f/9f/1//b/9v/2
//b/9v/2//j/+f/5//r/+f/5//n/+v/8//3//f/+////////////AQABAAEAAgACAAMA
BAAFAAMAAwADAAQABQAGAAcACAAIAAcABgAFAAYABgAGAAYABgAGAAYABgAEAAIAAgAC
AAQAAwADAAQAAgABAAEAAAABAAEAAQABAP//AAAAAAAA///+//3//P/9//7//v////3/
/f/8//r/+v/6//r//P/8//z//P/6//r/+v/6//r/+//8//3//v/+//7//f8AAAAAAAAB
AAIAAgAEAAQAAgADAAMABAAGAAcACAAJAAcABwAHAAUABQADAAMAAwADAAMABQAFAAMA
AwABAAAAAAAAAAEAAgAAAAAA///9//r/+f/5//j/9v/3//j/9//1//T/8//x//L/8v/y
//L/8v/y//L/8v/0//T/9P/0//b/9v/2//X/8//v/+v/8P/5/wkAJwBGAGoAlgDBAOUA
BAEgATQBOQEgAecAoQBaAAkAuv+H/3D/YP9e/3D/hv+X/6n/tv/A/8n/1v/f/+X/6//v
//D/8f/z//P/9P/0//X/9f/3//j/+P/4//f/9//3//f/+f/5//n/+f/4//n/+//5//n/
+f/5//n/+//8//3//f/8//v/+v/5//r/+//9//7//f/9//3//f/7//v/+//7//3//v/+
//7//f/9//3//f8AAAAAAAACAAEAAQABAAEAAQACAAMABAAHAAgACgAKAAoACgAKAAoA
CwANAA8AEgASABIAEgATABMAFAAVABUAGAAZABkAGQAYABcAFgATABMAFAAWABcAFgAW
ABUAFQAVABUAFQAUABYAFQATABIADwAOAA0ADAALAAsADAAMAAkACAAHAAUABQAEAAMA
AgACAAIAAQAAAP7//f/8//z/+//6//r/+v/5//n/+f/4//f/9//2//b/+P/5//n/+P/2
//b/9f/1//b/9v/3//f/9f/1//b/9v/2//b/9v/2//j/+f/5//r/+f/5//n/+v/8//3/
/f/+//7///8AAAEAAQABAAEAAgAEAAUABgAHAAYABQAEAAQABQAGAAcACAAHAAcABwAH
AAQABAAEAAQABgAGAAYABgAEAAIAAgACAAIAAQABAAIAAgABAAEAAAD9//3//f/9//3/
/v/+//7//f/8//v/+v/8//z/+//7//3/+//7//r/+P/4//j/+P/6//r/+v/6//n/+P/3
//b/9v/3//j/+f/5//r/+//7//z//P/8//3/AAAAAAIAAgAAAAEAAQACAAQABQAGAAcA
BgAFAAQAAQD///3//f/9//////8BAAEA//////3//P/9//z//P/8//r/+v/5//f/+P/3
//f/9v/z//P/8//x/+7/7v/u/+3/7v/u/+7/7v/u/+7/7v/u/+z/7P/s/+z/8P/y//D/
7//t/+n/6f/w//v/EwAvAEwAdACgAMcA5QACARwBKgEjAfoAuQBxACYA1f+S/2//Xv9U
/17/dv+I/5n/p/+0/77/yf/U/9v/4//p/+v/7f/t/+7/7f/s/+z/7f/t/+7/8P/x//L/
8v/x//D/7//x//H/8f/x//D/8f/z//H/8f/x//H/8f/z//T/9f/1//P/8//z//P/9P/1
//f/+P/3//f/9//3//f/9//3//f/+f/6//r/+v/6//n/+P/3//r/+v/6//z//f/9//3/
/f/7//z//f/+////AAACAAIAAgACAAIAAgADAAUABwAKAAkACgALAA0ADQAOAA8ADwAS
ABMAEwATABIAEQAQAA0ADgAOAA8ADwAOAA4ADQANAAsACwALAAoACwALAAoACgAHAAYA
BQAEAAMAAwAEAAQAAQAAAP///f/9//z/+//6//n/+v/6//r/+f/3//X/9P/0//T/9f/2
//P/8//z//L/8//z//L/8v/y//P/8//y//D/8P/v/+//8P/w//H/8f/v/+//8P/w//D/
8P/w//D/8v/z//P/9P/0//P/8v/y//T/9f/1//b/+P/5//r/+//7//v/+//8//7///8A
AAEAAAD///7//v///wAAAQACAAEAAQABAAEA/v/+//7//v/+//7//v/+//z/+v/6//r/
+//7//z//v/8//v/+//6//n/+f/5//n/+f/6//r/+v/4//j/+P/4//r/+v/5//n/9//3
//f/9//3//b/9v/2//r/+//5//n/+P/3//b/9f/0//b/9v/2//b/9P/0//T/9P/0//X/
9v/3//f/+P/5//n/+v/6//r/+//9//7/AQACAAAAAQABAAIAAwADAAMAAwAFAAUABQAD
AP///f/9//3//v///wIAAwACAAEA/v/8//v/+v/6//r//P/8//v/+f/2//X/9f/0//P/
8//z//H/8P/w//D/7//u/+7/7v/u//L/8v/y//L/8P/w//D/8P/y//T/9P/v/+v/6//t
//b/BwAfAD0AYACMALYA1wDxAAwBHgEiAQkB1gCRAE0AAACz/3z/Y/9Q/0z/Yv94/4r/
m/+r/7b/wP/L/9T/3f/l/+n/6//t/+3/7v/t//D/8P/x//H/8//0//T/9P/0//P/8v/x
//H/8f/x//H/8v/z//X/8//z//P/8//z//X/9v/3//f/9v/1//T/8//0//X/9//4//f/
9//3//f/9f/1//X/9f/2//j/+f/6//v/+//7//v/+v/6//r//P/9//3//f/9//v//P/9
//7/AQACAAQABAAEAAQABAAEAAYABwAIAAoACwAMAA0ADwANAA4ADwAPABAAEQARABEA
EQARABEADwAQABAAEQARABAAEAAPAA8ACwALAAsACgAMAAsACQAIAAcABgAFAAQAAwAD
AAQABAABAAAA///9//3//P/7//r/+f/6//r/+v/5//f/9f/0//X/9P/0//T/9f/1//X/
9P/x//H/8P/w//D/8f/x//D/7v/u/+3/7f/s/+z/7f/t/+3/7f/u/+7/7v/u/+7/7v/v
//H/8v/0//T/8//y//L/8//1//b/+P/6//v//P/9//3//f/9//7/AAABAAIAAwACAAEA
AAAAAAIAAgACAAIABQAFAAUABQACAAIAAgACAAQABAAEAAQAAQD+//3//P/9//3//v8A
AAIAAQABAAAA/////////////wAAAAAAAP///v/9//z//P/+/wAA///+//3//P/7//r/
+f/4//v//P/9//7/+//7//v/+//7//z//f/9/wEAAgADAAUABQAEAAUABAAEAAUABQAG
AAkACQAJAAkABwAHAAcABQAFAAMAAwADAAMAAwAFAAUABQAFAAMAAgABAAAAAAAAAAAA
AAD///3//v/9//3//P/2//X/9P/x//H/8v/z//P/8//0//X/9v/3//b/9f/0//T/9P/0
//T/8v/w/+7/7//z//f//f8KAB8APQBfAIoAugDqAAsBKQFEAU4BQgEZAdoAlQBJAPb/
rf98/1f/Ov9C/1z/cP+C/5f/qf+4/8b/0//c/+P/5//r/+v/7P/t/+//7//y//T/9//5
//j/+P/3//b/9//3//f/9//1//X/9f/1//T/9f/3//X/9v/3//j/+f/3//j/+f/5//v/
+//7//v/+v/5//n/+P/7//v/+//7//z//f/+/////v/+//3//P/9//3//f/9/wAAAAAA
AAIAAAD///7//f/+/wAAAgAEAAMABAAGAAYACQAKAAsADAAMAA0ADgAQABEAEgATABUA
FwAYABkAGQAaABsAGwAbABsAGwAbABkAFwAWABYAFQAWABYAFQAVABUAFQAVABQAEgAP
AAsACAAHAAYABQAEAAIAAQABAAAA///+//3/+//7//r/+f/4//b/9v/1//T/9f/1//X/
9v/z//L/8v/y//D/7//u/+z/7P/t/+3/7v/s/+3/7f/s/+7/7v/t/+3/6v/q/+v/6//p
/+n/6v/q/+z/7P/s/+z/6//r/+r/6v/u/+//8P/y//D/8f/x//L/9P/1//b/9//5//n/
+f/6//j/+f/6//v//f/9//3//v/+//7//v/+////////////AAAAAAAAAAD///7//f/8
/////v///wAA/v/9//3//v/8//v/+//6//r/+//8//3//P/8//v/+v/8//z//P/8//r/
+v/5//n/9//3//j/+P/4//j/+P/4//j/+P/4//r/+v/6//r/9//3//f/9//3//j/+f/5
//v//P/9/////v/+/wAAAAACAAMAAwAEAAQAAwACAAEA/////////f/8//v//P/9//z/
+//8//v//P/9//z//P/9//z//P/8//n/+P/2//P/8//z//T/9P/v/+//7//t/+7/7v/u
/+3/7P/s/+z/7P/s/+z/7P/s/+//8P/x//L/7v/s/+z/6f/p/+//+/8QAC0ATwB5AK4A
4AAGAScBRQFYAVoBPgEFAb4AdQAfAMr/jf9k/z3/NP9Q/2r/eP+M/6H/r/+6/8j/0f/a
/+H/5f/l/+f/6v/r/+3/7f/u/+7/7//v/+3/7v/u/+7/7//v/+//7//x//H/8f/x//H/
8f/y/+//8P/x//L/8//y//L/8v/x//L/8//0//X/9f/1//b/9v/2//X/9P/z//b/9//4
//n/9//4//j/+P/3//f/9//3//r/+v/6//z/+//7//v/+//8//7/AAACAAEAAgAEAAQA
BQAGAAcACAAKAAsADAAOAA8AEAARABMAFQAWABcAFwAXABcAFgAVABcAFwAXABUAFAAU
ABUAFQATABIAEAAPAA4ADwAQABAADwANAAoACAAFAAQAAwACAAAA//////7/+//6//n/
9//4//j/+P/4//X/9P/y//D/8P/v/+7/7v/v/+7/7v/u/+v/6//r/+r/6//r/+r/6v/o
/+n/6f/o/+r/6v/p/+n/6v/q/+v/6//p/+n/6v/q/+r/6v/q/+r/6P/p/+n/6v/t/+3/
7f/u//D/8f/x//L/8v/z//T/9f/3//f/9//4//b/9//4//n/+//7//v//P/8//z//P/8
//v/+//7//v//P/8//z//P/6//r/+v/6//z/+v/6//r/+v/5//n/+v/5//f/9v/0//T/
9f/2//f/9v/2//X/9P/0//T/9P/0//T/9P/z//P/8f/x//H/8f/z//T/9P/y//L/8v/y
//D/8P/w//D/8v/y//L/8v/v/+//7//v//P/9P/1//X/9P/0//T/9f/2//b/+P/4//r/
+//7//z/+//7//v/+//9//3//f/7//f/9f/1//X/9f/1//f/9//4//n/+P/4//T/8v/x
//D/8f/y//L/8f/w/+//7//u/+n/6f/p/+f/5v/m/+b/5f/k/+T/5P/k/+j/6P/o/+j/
6P/o/+j/6P/o/+j/6P/n/+P/5f/p//T/CQAnAEkAdgCqANwA/wAdATgBSAFCAR0B3gCZ
AFEA/v+1/4L/Xf88/zr/Vv9s/37/k/+n/7L/vv/J/9D/1//d/93/3//k/+X/5//n/+j/
6P/p/+n/5//o/+j/6P/q/+v/7P/t/+v/6//r/+v/6v/r/+3/6//t/+3/7f/t/+3/7v/v
/+//8f/x//H/8f/v/+//8P/w//P/8//z//P/8//z//P/8//x//L/8v/y//X/9f/1//X/
9f/0//P/9P/3//f/9//3//f/+P/5//r/+//8//7//v8BAAIAAwAEAAIAAwAEAAYABwAI
AAkACwALAAwADQANABAAEQARABEAEwATABMAEQAPAA4ADgANAA4ADgANAA0ACQAJAAkA
CAAIAAcABQAEAAUABAADAAIA/v/9//3//P/9//z/+//5//f/9v/1//T/8v/y//H/8P/y
//H/8P/w/+7/7P/r/+r/6v/r/+z/7P/p/+n/6P/o/+b/5//n/+b/6P/o/+f/5//k/+T/
5f/l/+b/5//p/+r/6P/o/+j/6P/o/+n/6f/q/+3/7f/t/+7/7P/t/+3/7v/w//H/8v/z
//P/8//z//T/9P/1//b/9//3//f/9//4//b/9v/2//b/+f/5//n/+f/2//b/9v/2//b/
9v/2//b/+P/2//b/9v/0//P/8//0//b/9f/1//T/8//z//P/8//y//L/8f/w//L/8v/y
//L/8P/w/+//7//x//H/8f/x//H/8P/u/+7/7v/u//D/8P/w//D/7v/u/+7/7v/t/+3/
7f/t/+//8P/x//H/8v/y//L/8//2//b/+P/4//b/9//3//j/+f/5//n/+f/7//v/+//5
//X/8//z//P/8//z//X/9f/3//f/9f/0//H/8P/w//D/8v/y//H/7//s/+v/6//q/+j/
6f/q/+n/5v/m/+b/5f/i/+L/4v/i/+T/5P/k/+T/5P/k/+T/5P/m/+j/6P/n/+P/4f/h
/+b/9f8PADEAVgCCALAA1wD3ABYBLgE4ASsB/AC5AHMAJgDT/5L/b/9S/0D/TP9m/3z/
jf+f/6z/tv/B/8r/z//V/9v/3//i/+P/5f/l/+T/5P/l/+X/5//o/+j/6P/n/+f/5//n
/+n/6f/p/+n/6v/r/+3/6//p/+n/6f/p/+v/7P/t/+3/7f/t/+3/7f/t/+3/7v/u/+//
7//v/+//7f/t/+3/7f/u//D/8f/y//H/8f/x//H/8v/y//L/9P/3//f/9//3//X/9v/3
//j/+f/6//z//P/7//z//f/+/wAAAQACAAQABQAGAAcACQAIAAgACAAHAAkACwAMAA0A
CwALAAsACQAKAAoACwALAAoACgAJAAkABwAHAAcABgAIAAcABQAEAAMAAgABAAAA/v/9
//3//P/7//r/+f/3//X/9P/z//L/8v/y//H/8P/u/+3/7P/s/+v/6v/q/+r/6f/p/+n/
6P/l/+X/5P/k/+b/5//n/+b/5P/k/+P/4//i/+L/4//j/+P/4//k/+T/5P/k/+T/5P/m
/+f/5//o/+f/5//n/+j/6P/p/+n/6v/s/+3/7v/v/+//7//v//D/8v/z//T/9f/0//P/
8v/y//T/9P/0//T/9//3//f/9//0//T/9P/0//T/9P/0//T/9P/y//L/8v/y//H/8f/y
//T/8//z//L/7//v/+//7//x//L/8v/y//H/8P/v/+7/7v/u/+3/7f/v/+//7//v/+3/
7P/s/+z/7P/t/+//8P/v/+7/7f/s/+z/7P/s/+z/7P/s/+z/7P/r/+v/6//r/+//8P/x
//H/8v/y//L/8//y//L/9P/0//b/9//3//j/9//3//f/9//5//n/+f/3//X/8//z//P/
8f/x//P/8//0//X/9P/0//L/8P/v/+7/8P/w/+//7f/s/+v/6//q/+f/5//n/+X/5v/m
/+b/5f/i/+L/4v/i/+b/5v/m/+b/5P/k/+T/5P/k/+T/5P/l/+P/3//h/+r/+f8PAC8A
VgCEALQA2QD5ABYBLAEyAR0B6ACjAF0AEADB/4r/bf9W/0r/Wv9w/4L/lf+l/7L/vP/H
/87/0//X/9v/3f/i/+P/5f/l/+T/5P/l/+X/5//o/+j/6P/p/+n/6f/p/+f/5//n/+f/
6v/r/+3/6//p/+n/6f/p/+n/6v/r/+v/7P/t/+7/7//t/+3/7v/u/+//7//v/+//7//v
/+//7//v//D/8P/w//P/8//z//P/8v/y//L/9P/1//X/9f/1//X/9v/3//j/+f/6//z/
/P/9//7///8AAP7///8AAAIABQAGAAcACQAHAAgACQAJAAoACwALAAsADQANAA0ACwAK
AAoACwALAAwADAALAAsABwAHAAcABgAGAAUAAwACAAQABAAEAAQAAAD//////v/9//7/
/f/5/w==
         </WaveFormData>
      </LeadData>
      <LeadData>
         <LeadByteCountTotal>10000</LeadByteCountTotal>
         <LeadTimeOffset>0</LeadTimeOffset>
         <LeadSampleCountTotal>5000</LeadSampleCountTotal>
         <LeadAmplitudeUnitsPerBit>4.88</LeadAmplitudeUnitsPerBit>
         <LeadAmplitudeUnits>��V</LeadAmplitudeUnits>
         <LeadHighLimit>2147483647</LeadHighLimit>
         <LeadLowLimit>268435456</LeadLowLimit>
         <LeadID>V5</LeadID>
         <LeadOffsetFirstSample>0</LeadOffsetFirstSample>
         <FirstSampleBaseline>0</FirstSampleBaseline>
         <LeadSampleSize>2</LeadSampleSize>
         <LeadOff>FALSE</LeadOff>
         <BaselineSway>FALSE</BaselineSway>
         <ExcessiveACNoise>FALSE</ExcessiveACNoise>
         <MuscleNoise>FALSE</MuscleNoise>
         <LeadDataCRC32>179521474</LeadDataCRC32>
         <WaveFormData>
AAAAAAAAAAAAAAAAAAAAAAEAAgADAAQABAAEAAQABAAHAAgACQAKAAwADAAMAAwADAAM
AAwADAANAA4ADwAQAA4ADgAOAA4ADgAOAA4ADgAOAA4ADgAOAA4ADgAOAA8ADwAQABAA
DgAMAAwADAANAA8AEQARABEAEgASABIAEgASABMAEgASABUAFgAYABkAGQAZABgAFwAZ
ABkAGQAYABUAFAATABMAEQASABQAFQAWABcAFwAWABIAEQARABIAFAASABEADwAOAA0A
DQAMAAgABwAHAAYAAgABAAEA///9//7//v/+/wEAAwAEAAUABQAFAAUABQABAP7/AAD+
//n/8//x//j/BgAgADwAXgCMAMEA+AAoAVkBggGVAYsBYAEjAd4AkAA7APf/1P+//6r/
p/+y/7v/xf/S/97/5v/w//X/+f/8//7///8DAAMABAAFAAQAAwADAAIAAAAAAAAAAAAD
AAMAAQABAAAAAQABAAEAAQABAAIAAgACAAIAAgACAAEAAAAAAP//AwAEAAQABAACAAMA
BQAFAAcABwAHAAcABgAFAAMAAgD//////v/+/wEAAwAEAAUABAADAAMABAAFAAUABQAF
AAMAAwAEAAcACQAKAAoACgAPABAAEQASABAAEAARABMAEgATABUAFQAYABgAGgAbABoA
GwAcAB0AHwAfAB8AHgAbABoAGgAaABwAHAAcABwAHAAbABoAGgAXABcAFgATABUAEwAS
ABAACwAKAAcABAAAAAAA/v/8//j/9v/z//L/7//t/+3/7f/r/+r/6P/o/+j/5//n/+f/
6f/p/+n/6P/l/+T/4//j/+P/4//k/+T/5P/k/+T/4v/g/9//4P/f/+D/4f/j/+T/4//i
/+D/4v/j/+L/4v/j/+X/5f/l/+X/4//j/+T/6P/r/+z/7f/u/+3/7f/t/+3/7//v/+//
7//x//H/8f/x//D/8P/x//L/8//1//b/9//0//H/8P/v/+7/8P/w//D/8f/x//L/8v/w
//D/8P/w//H/8//1//X/9f/1//T/8//y//P/9f/1//b/+P/4//n/+f/3//f/9v/1//b/
9//4//j/9P/y//D/7//w//L/9f/3//n/+f/4//b/8f/v/+7/7v/u/+z/6//p/+r/6f/p
/+j/6P/n/+f/5v/k/+P/4//h/+D/4P/f/97/3v/f/9//3//f/9//3//f/9//3v/e/9j/
z//L/8//3P/0/xQAOABmAKIA4QAcAVYBjwG0AbcBkwFUAQcBsgBWAP//xf+g/3//cv9/
/4z/l/+l/7T/vP/C/8b/y//P/9T/1P/Z/9n/2f/a/9v/2f/Z/9r/2v/b/9z/3f/e/+H/
4f/f/9//3//f/97/3f/g/+H/4//k/+H/4P/f/97/4f/i/+T/5f/m/+b/5f/k/+L/4f/h
/9//4f/h/+H/4f/h/+H/4P/g/+H/4//k/+b/6P/p/+n/6f/m/+X/5f/m/+n/6f/p/+n/
6f/p/+r/7f/v//D/8P/w//P/9P/1//b/9f/2//j/+//9////AgADAAIAAgAEAAUACAAJ
AAoACwALAAsACwAKAAgACAAJAAoADAAMAAwADAALAAkABwAGAAUABQAEAAEAAAD9//v/
+P/0//T/8v/w//D/8P/u/+z/6f/m/+L/4P/h/9//3//f/+H/4P/e/97/2v/Z/9n/2f/a
/9v/3P/c/9n/2P/X/9f/1f/V/9b/1v/W/9b/1v/U/9H/0f/T/9P/1f/V/9b/1v/T/9L/
0P/S/9b/1v/X/9n/2f/Z/9n/2f/Y/9f/1//a/93/3v/f/+D/3v/f/+D/4f/k/+X/5v/n
/+f/5//n/+f/5//m/+b/5v/p/+v/7P/t/+r/6f/o/+j/7P/s/+v/6v/s/+r/5//m/+X/
5P/m/+b/5v/n/+f/6P/o/+b/5f/k/+P/4//l/+n/6//t/+3/7P/r/+r/6//t/+3/7v/u
/+7/7//v/+7/7//v/+//8f/x//H/8P/u/+z/6v/p/+z/7v/x//P/8v/x/+//7P/o/+f/
5//o/+n/6P/o/+f/5f/j/+L/4P/c/9v/2//a/9r/2f/Z/9f/1//Y/9j/2P/Z/9v/3P/d
/9v/2f/X/9X/1f/U/9D/yP/B/8H/yf/c//z/IgBOAIYAygAJAUQBfgGvAcYBtwGFAT4B
7wCSAC4A4f+z/5D/df90/4H/iP+V/6P/rv+0/7z/wP/F/8f/yv/K/8//1P/V/9f/2f/W
/9X/1f/U/9X/1v/X/9j/2f/Z/9f/1//X/9f/1v/V/9j/2f/b/9z/2v/a/9r/2v/a/9r/
2//b/9r/2v/Z/9j/1v/X/9n/2f/c/93/3v/f/93/3f/c/9z/3v/f/9//4P/g/+H/4f/h
/9//3//g/+L/5P/l/+b/5//n/+f/6P/r/+3/7v/u/+7/8v/y//L/8v/z//T/9v/5//v/
/f8AAAEAAgACAAQABQAGAAcACAAJAAcABwAHAAYACAAIAAkACgALAAwADQAOAAwACwAK
AAoACgALAAsACQAGAAMAAQD+//v/+v/3//T/8v/y//D/7v/u/+z/6f/o/+f/5f/l/+X/
4//i/+D/4P/f/9//4P/h/+L/4//k/+T/4v/g/97/3f/d/93/3v/e/+D/4P/g/97/3f/d
/9//3//f/9//4P/g/93/3P/a/9z/3v/e/9//4f/h/+H/4f/h/+P/4//k/+j/6v/q/+r/
6v/o/+n/6v/r/+//7//v/+//8f/x//H/8f/y//L/8//0//f/9//2//X/9P/z//L/8v/0
//T/8//y//P/8f/y//P/8f/z//L/8f/y//H/8P/v/+7/7v/u/+7/7//w//L/8//y//L/
8v/y//P/8v/z//L/8f/z//T/9f/2//b/9//2//b/9//4//r/+//6//v/+//7//v/+//7
//r/+//6//n/+f/4//j/+f/5//v/+//6//j/9P/z//P/9P/0//L/8f/v/+//7//w//D/
7f/r/+r/6P/o/+f/5//l/+P/5P/k/+T/5P/l/+X/5f/m/+f/6P/p/+X/4v/e/9b/0f/R
/9n/6v8GACYATAB+ALwA+QA0AW4BoQG6AbEBgwFAAfcAngBAAPX/y/+s/4//iv+V/6D/
qf+1/77/xv/Q/9j/3f/f/+D/4P/f/+P/4//k/+X/5//n/+j/6P/n/+b/5f/k/+b/5//m
/+f/5v/n/+f/5//n/+f/6P/o/+r/6v/q/+r/6P/o/+n/6f/s/+z/6//q/+j/6f/r/+v/
6f/p/+n/6f/q/+v/6//s/+r/6//r/+z/7v/v/+//7//v/+//8P/y//H/8f/x//H/8v/z
//X/+f/6//r/+f/4//v//P/9//7//f/+/wAAAwAEAAUABwAHAAkACgANAA8ADwAPAA8A
DwAQABEAEgASABAAEAARABIAEgASABIAEgATABMAEwAUABMAEwASAA8ADwANAAwACgAG
AAYABAACAP///v/7//j/+f/4//b/9v/z//H/8f/x//P/8v/w//D/7v/t/+3/7f/t/+3/
7f/s/+z/7P/s/+3/7P/r/+v/6v/s/+z/7P/q/+n/6f/r/+v/6v/p/+n/6P/q/+r/6f/s
/+3/7P/s/+3/7v/v//D/8f/v/+//8P/0//X/9P/z//L/9P/1//b/9//4//f/9v/1//j/
+f/6//v/+v/6//v//P/7//v/+v/5//r/+//8//7//f/8//r/+P/7//n/+v/7//n/+f/6
//v/+//7//n/9//7//v/+P/2//b/9v/2//j/+P/4//n/+f/6//r/+P/2//b/9v/3//n/
+//7//v/+v/6//r/+v/7//3//f/+/wAAAAABAAEAAQABAAAA//8BAAEAAQAAAP3//P/7
//v//f/+/wAAAQABAAEAAAD+//r/+f/5//r//f/8//z/+//5//f/9v/0//T/8//z//L/
7v/t/+3/6//r/+z/7P/s/+7/7//v/+//7f/t/+3/7f/r/+z/7v/q/+P/2f/V/9r/6P8C
ACIASAB2ALEA6gAeAU8BfgGZAZcBdAE3AfIAogBLAAEA1P+5/6D/lf+e/6v/tf/A/8r/
0P/U/9n/3f/e/+L/5f/p/+n/6v/r/+r/6f/p/+j/6v/q/+r/6v/r/+v/6f/p/+j/6f/p
/+n/6v/r/+3/7v/t/+z/6//q/+z/7P/t/+3/7v/u/+3/7P/q/+v/7f/t/+7/7//w//H/
8P/v/+3/7P/u/+//7//w//D/8f/x//H/7//v//D/8v/0//X/9v/3//X/9f/2//n/+//8
//z//P8AAAAAAAAAAP//AAACAAUACAAJAAsACwALAAoACwALAA4ADwAQABEAEQARABEA
EAAOAA4ADwAQABEAEgATABQAEgARABAAEAASABMAEwARABEADwAOAAwACAAIAAYABAAD
AAQAAwACAP7//P/5//j/+f/3//f/9//3//b/9P/0//D/7//v/+//8f/x//H/8P/t/+z/
6//r/+3/7f/u/+7/7v/u/+7/7P/p/+n/6//r/+3/7f/u/+7/6//q/+j/6v/u/+7/7//x
//H/8f/x//H/7//v//D/9P/4//j/+P/4//f/9//3//f/+f/5//n/+f/7//v/+//7//r/
+v/7//z//v/////////+//3//P/8//7//v/9//z//v/7//v/+//5//n/+v/7//3//f/7
//n/9//3//f/9//4//j/+P/3//n/+P/4//j/9v/0//b/9v/2//b/9P/0//T/9f/z//T/
9P/y//P/9P/1//f/9v/3//b/9f/3//j/+f/6//n/+//7//z/+v/6//v/+//9////AAAB
AAAA///+//z//P/8//z//f/9//7/AAABAP/////+//z/+//7//z//v/9//r/+P/1//b/
9f/1//T/8v/x//H/8P/s/+v/6//p/+v/7P/s/+z/6v/r/+v/6//t/+3/7f/t/+//7P/q
/+b/3//X/9X/2v/q/wQAIgBCAGgAmwDSAAYBNwFmAYUBhwFqATMB8ACiAE0AAQDY/8H/
rP+j/6r/s/+5/8D/yP/O/9b/3//l/+j/6v/p/+n/6f/q/+v/7f/t/+7/7v/s/+z/7P/s
/+v/6//p/+n/6//t/+7/7//t/+3/7v/u//D/8P/w//D/7v/u/+//7//w//D/7//u/+//
8f/0//X/9P/z//L/8f/z//P/8v/y//L/8//z//T/8v/z//P/8//0//X/9//6//r/+f/4
//f/+P/5//v//////wAAAAAAAAAAAAAAAAAAAgAEAAcACwAJAAkACgAJAAwADAAOAA8A
DgAPABAAEQARABEAEQAQABEAEgAUABYAFQAUABMAEgATABMAEwAUABQAFQAVABMAEQAP
AA4ADAALAAwACwAKAAYABgAEAAIAAQAAAP7//v/9//v/+//7//n/+P/2//b/9f/1//b/
9//0//P/8v/w//D/8P/w//H/8f/x//L/8v/x//D/7//s/+7/7//y//P/8v/x//H/8P/w
//D/7//y//P/8v/y//P/8f/x//H/8f/y//P/9f/6//n/+P/3//b/9//5//v//f/9//3/
/f/9//3//f/9//3/AAAAAAEAAgACAAEA///9//7///8AAAIAAwACAAAA/v8AAP3//f/9
//////8AAAEAAAD///z/+f/7//v/+//7//r/+v/6//n/+f/4//j/+P/6//v/+//7//j/
9v/2//b/9v/2//b/+P/4//j/+f/4//j/9//0//X/9v/3//n/9//5//n/+f/6//r/+v/6
//3//////wAA///+//7//f///wEAAgADAAEAAQABAAAAAQAAAP////8BAAIABAAFAAQA
AwABAP7//f/9//7/AAD+//z/+//5//j/9//3//b/9v/1//X/9P/x/+//7v/r/+z/7v/v
//D/7//v/+7/7f/v/+//7//v//H/8v/y/+z/5f/d/9n/2v/m//j/FgA0AFYAgwC4AOoA
GwFKAXEBgwFyAUMBBAG+AGsAGQDi/8n/tv+p/6z/tf+7/8T/yv/Q/9b/3//n/+z/7v/v
//D/7//v/+//7//v//D/8P/y//L/8v/y//H/8f/v/+//8f/z//T/9f/z//P/9P/0//T/
9P/0//T/9v/2//f/9//2//b/9f/0//b/9//5//n/9//3//f/9//1//X/9P/0//b/9//3
//j/9v/3//f/9//4//n/+//+//7//f/8//v//f/9//7/AQABAAIAAgACAAIAAgACAAIA
BAAGAAkADQALAAsADAALAA4ADgAQABEAFAAVABYAFwAWABUAFAASABMAFAAWABgAFwAW
ABUAFAAWABUAFAAUABUAFwAYABcAFQATABIAEAAPABAADwAOAAoACgAIAAYABgAEAAEA
AAAAAP//AAABAAAA/v/7//r/+f/5//r/+//6//n/+P/2//f/9v/1//X/9//3//j/+P/3
//b/9f/y//T/9f/4//n/9v/1//X/9P/0//T/8//2//b/9v/3//n/+P/3//b/9f/2//f/
+f/+/////v/9//z//v///wAAAQADAAMAAwADAAEAAQABAAEAAwAEAAYACAAIAAcABQAD
AAMAAwADAAQABgAGAAUABAAEAAEAAQABAAMAAwAEAAUABAADAAAA/f///////////wAA
AAAAAP///f/8//z//P/+//////////7//P/7//r/+v/6//r/+v/8//z//P/9//r/+v/5
//b/+f/6//v//f/6//v/+v/5//z//P/8//z//f//////AAD+//7//////wEAAwAEAAUA
AwADAAMAAgABAAAA////////AAACAAMAAQABAAAA/v/9//3//v8AAP///P/6//f/+P/3
//f/9v/2//X/9f/0//H/7//u/+v/7P/u/+//8P/u/+//7//v/+//7//v/+//8//y//D/
6v/j/9v/2f/g//D/CAAkAEIAaACZAMoA+gAnAVQBcwFzAVQBHQHaAI4AOQDx/8z/uf+o
/6P/rP+3/73/xv/K/9L/2v/f/+X/6v/u/+3/7v/t/+3/7f/t/+3/7v/u/+//8P/x//L/
8v/x/+7/7f/w//H/8f/x/+//7//w//D/8v/y//L/8v/0//T/9f/1//X/9P/y//D/8v/z
//X/9f/z//P/8//z//T/9f/1//b/9v/3//f/+P/3//f/9v/1//f/9//4//r/+f/5//n/
+f/5//n/+v/9//3//v/+//7//v/+//7//v8AAAIABQAJAAkACQAKAAkADAAMAA4ADwAQ
ABEAEgATABIAEQAQAA4AEQASABQAFgAVABQAEwASABQAEwASABIAEgATABMAEQAPAA0A
DAAKAAsADAALAAoABgAGAAQAAgABAAAA/v/+/////f/9//3//P/6//f/9v/3//f/+P/5
//b/9f/0//L/8//y//H/8f/x//H/8v/y//H/8P/v/+z/7v/v//L/8//y//H/8f/w//H/
8P/u//D/8v/y//P/9f/z//P/8//z//T/9f/3//z/+//6//n/+P/6//v//P/9////////
/////f/9//3//f8AAAAAAQACAAEAAQAAAP//AQABAAEAAgAEAAQAAwACAAAA/f/9//3/
/v///wEAAwACAAEA/v/7//3//f/9//3//P/8//z/+//7//r/+v/6//z//f/9//3/+v/6
//n/+P/4//j/+P/5//z//P/6//r/+P/2//b/9v/2//f/+P/5//v/+v/6//n/9v/3//j/
+f/7//n/+//7//v/+v/6//r/+v/8////AAACAAAAAAABAAEABAAFAAUABQAFAAUABQAE
AAEAAAD/////AAACAAUABwAGAAUAAwAAAAAA/////wAAAAD+//3/+//5//f/9v/0//P/
8//0//T/8v/x//H/7//x//L/8v/y//D/8f/x//H/8f/x//H/8f/z//T/8P/q/+H/2f/b
/+T/+P8UADIAVgCEALcA5gAWAUcBbAF7AW0BPgEBAboAagAXANn/vP+n/5j/nf+q/7P/
vf/G/8r/0v/Y/93/4//q/+7/7//w/+//7//v/+//7//w//D/8f/y//P/9P/y//H/7v/t
/+//8f/y//P/8f/x//L/8v/y//L/8v/y//X/9v/4//n/+P/2//P/8P/x//P/9v/3//X/
9f/1//X/8//z//L/8v/z//X/9v/4//b/9//3//f/+P/5//v//v/+//3//P/7//n/+f/6
//3/AQACAAIAAgADAAIAAQAAAAIABAAHAAsACgALAA0ADQAMAAwADgAPABIAEwAUABUA
FAATABIAEAARABIAFAAWABQAFAAUABQAFAATABIAEgAUABUAFQATABEADwAOAAwADQAO
AA0ADAAIAAgABgAEAAAA/v/7//r/+v/5//r/+//4//b/8//y//H/8f/y//P/9f/1//X/
9P/x//D/7//v/+//7//w//D/8P/w//D/7v/t/+3/7//v/+3/7f/u/+7/7//u/+z/7v/y
//L/8//1//T/8//y//H/8//z//T/+P/6//r/+v/6//r/+//8//3/AQABAAEAAQD/////
/////wAAAAABAAIABQAFAAQAAwADAAMAAwAEAAYABgAFAAQAAQD9//z/+//8//3///8B
AAMAAwABAP////////////8CAAIAAgABAAAA/v/9//z//v///wAA///+//3//P/5//j/
9//3//n//P/+//7//P/6//j/9//5//v/+//7////AAABAAIAAAABAAAAAAACAAIAAwAD
AAQABQAFAAUAAwADAAMAAgABAAAA////////AAACAAMABQAFAAQAAgAAAP////8AAAAA
/v/9//v/+P/3//f/9v/x/+//7v/s/+3/7f/u/+3/7//w//D/8P/w//H/8f/x//D/7//u
/+3/6//q/+j/4v/f/93/4//0/xAALgBSAH4AtgDzAC4BagGhAcABvQGTAVYBDQG4AFoA
BwDV/7L/k/+I/5P/nP+l/6//vP/G/9L/2v/h/+P/5P/m/+X/5//n/+j/6f/s/+3/7//w
/+7/7v/u/+7/8f/x/+//7//v/+//7v/t/+3/7f/u/+7/7v/u/+7/7v/u/+7/7//v//L/
8v/x//D/7f/t/+7/7f/u/+//8P/x//L/8//z//T/8//z//L/8v/w//H/8f/x//H/8f/y
//T/9P/z//L/8f/0//X/9//7//v//P/8//z///8AAAEAAgABAAIABAAHAAgACQALAAsA
DgAOABAAEQASABMAFAAVABcAFwAXABYAFQAUABQAFAAWABYAFgAWABYAFQAUABQAEQAR
ABAADQANAAsACgAIAAQABAACAAAA/v/+//z/+v/4//b/8//y//H/7//v/+//8P/w/+//
8P/t/+v/6v/p/+n/6f/p/+j/6f/o/+f/5//m/+X/5f/k/+b/5v/m/+T/4f/h/+P/4//j
/+P/5P/k/+X/5P/i/+T/4//i/+L/4//l/+f/6f/r/+r/6f/p/+z/7v/u/+7/7v/v//H/
8//1//T/8//y//H/9P/1//b/9//2//b/9//4//n/+f/4//f/9//3//f/+P/5//j/9v/0
//b/9f/3//n/9//3//j/+f/3//f/9f/z//X/9f/1//X/9f/0//P/8f/0//T/9f/2//P/
8//y//H/8P/w//D/8v/y//L/8v/x//D/7//v//D/8v/z//L/8f/w/+//7//t/+//7//v
//H/8v/z//T/8//1//X/9v/3//j/+v/7//r/+//7//v/+f/5//n/+P/4//j/+P/5//b/
9v/3//f/+P/5//n/+P/2//X/9f/2//X/8v/w/+3/7v/t/+3/7P/p/+f/5v/k/+b/5//p
/+n/6P/o/+f/5v/m/+f/5//n/+r/6//s/+3/5//i/9z/0v/N/9P/4//8/xwAPgBoAKAA
3AAXAVYBkAG9AcwBswF5ATAB3wCAACAA3/+7/5r/h/+O/5f/nv+p/7X/vv/G/9D/1v/b
/93/3P/e/9//4//j/+T/5f/n/+f/6P/o/+f/5v/l/+T/5v/n/+b/5//m/+f/5//n/+f/
5//o/+j/6v/q/+r/6v/n/+b/5v/l/+n/6v/q/+r/6P/p/+v/6//q/+n/6P/n/+n/6//s
/+7/7f/t/+z/7P/q/+v/6//r/+3/7f/u//D/8f/x//H/8f/z//P/9P/3//b/9v/1//T/
+f/6//v//P/9//7/AAADAAQABQAHAAcACQAKAA0ADwAPAA8ADwAPABAAEQASABIAEAAQ
ABEAEgAPAA4ADQAMAA4ADwAQABIADwAPAA4ACwALAAkACAAGAAMAAgD///z/+v/6//j/
9v/3//b/9P/0//D/7f/s/+v/7f/s/+r/6v/p/+n/6v/r/+r/6f/o/+b/5v/m/+b/5//m
/+X/5f/k/+b/5v/m/+T/4//j/+X/5f/j/+P/5P/k/+T/5P/j/+b/5//m/+b/5//o/+n/
6v/r/+3/7f/u//L/8v/y//L/8v/1//f/+f/7//r/+f/4//f/+v/7//z//f/8//z//f/+
//3//f/8//v//v///wAAAgABAAAA/v/8//3/+//8//3/+//7//z//f/9//3/+//5//v/
+//7//v/+f/4//f/9f/2//b/9//4//f/9//2//X/9P/0//P/8v/4//r/+P/3//b/9f/0
//L/8v/y//P/9f/2//b/9P/y//L/8v/z//T/9//4//n/+f/4//f/9v/5//v/+//8//z/
/P/9//3//P/9//3//f/+////AAAAAP7//P/6//n/+f/6//z//f///////v/8//f/9f/0
//T/9//2//b/9f/y//H/8f/w/+7/7f/t/+z/6v/p/+n/5//l/+b/5v/m/+f/6f/q/+v/
6f/p/+n/6f/p/+j/5v/i/9v/1f/X/+T//P8cAD4AagCmAOMAHAFQAYMBpAGnAYkBUAEL
Ab4AZgATAN3/vP+d/47/lf+g/6v/t//C/8r/0v/W/9n/2//e/97/3//i/+P/5f/n/+b/
5f/l/+T/5v/m/+b/5v/p/+n/5//n/+f/5//m/+X/5v/n/+n/6v/o/+j/6P/o/+j/6P/p
/+n/7P/s/+v/6v/p/+n/6v/p/+v/6//r/+v/6f/p/+j/6P/q/+v/6//s/+z/7f/t/+3/
6//r/+z/7v/x//H/8f/x/+//7//w//P/9f/2//b/9v/5//r/+//8//v//P/+/wEAAgAD
AAUABQAGAAYACAAJAAoACwAMAA0ADwAPAA8ADgAMAAwADQAOABAAEAAQABAADgANAAwA
DAAMAA0ADQALAA0ACwAKAAgABAAEAAIAAAD//wAA///+//r/+P/1//T/8//x//H/8f/z
//L/8P/w/+z/6//r/+v/7f/t/+3/7P/p/+j/5//n/+f/5//o/+j/5v/m/+b/5P/j/+P/
5f/l/+b/5//p/+r/5//m/+T/5v/o/+j/6f/r/+3/7f/t/+3/6//r/+z/8P/z//T/9f/2
//X/9f/1//X/9//3//f/9//4//n/+v/7//v/+v/6//r//f/9//z/+//5//n/+f/6//z/
/P/7//r/+//5//r/+//6//n/+f/5//r/+//6//n/9//3//f/9//4//j/+P/3//n/+P/4
//j/9//3//b/9f/3//j/+P/4//j/9v/0//T/9P/0//X/9v/3//n/+P/4//f/9P/2//b/
9v/3//f/+f/5//n/+P/4//j/+P/6//3//v8AAP///v/+//3/AAABAAEAAQADAAMAAwAC
AP///v/9//3///8AAAIAAwABAAEAAAD+//7//f/9//7/AAD+//3/+//5//f/9v/0//P/
8//0//T/8f/v/+7/6//t/+7/7v/u//D/8f/x//H/8P/v/+7/7f/v//L/8v/s/+P/2//Z
/97/8P8MACwAUgB+ALMA6gAeAU8BfAGTAY8BbAExAeoAmABBAPv/1P+7/6T/nf+q/7X/
v//I/8z/0v/Y/9//4f/m/+r/7f/t/+3/7v/v/+7/7f/t/+z/7//w//H/8v/y//H/7v/t
/+7/7//v/+//8f/x//L/8v/w//D/8P/w//L/8v/z//P/8v/y//H/8P/w//H/8//z//P/
8//z//P/8f/x//D/8P/x//P/9P/2//X/9f/0//P/8//z//T/9v/5//n/+f/5//f/9//4
//v///8AAAAAAAAAAAAAAAAAAAMABAAGAAkACgALAA0ADQAMAAwADgAPABIAEwAUABUA
EwATABMAEgAUABQAFQAWABYAFgAWABYAFgAVABQAFAAWABcAFwAVABMAEQAQAA4ADgAO
AAwACgAKAAoACAAGAAQAAgD///7////9//3//f/6//j/9f/0//P/8//0//X/9f/1//X/
9P/x//D/7//v//H/8f/y//L/8f/w/+//7P/s/+3/8P/x//H/8f/y//L/8f/w/+7/8P/z
//T/9v/5//j/9//2//X/9//3//j//P/+//7//v/+//z//f/+////AwADAAMAAwABAAEA
AQABAAQABAAFAAYABwAHAAYABQADAAMAAwAEAAYABgAFAAQABgADAAMAAwADAAMABAAF
AAUABQADAAEAAQABAAEAAQAEAAQABAADAAEAAAAAAAAAAAABAAEAAQACAAIAAQAAAP7/
/v/+////AgACAAQABAADAAIAAQAAAAAAAAAAAAEAAQACAAIAAAAAAAAAAAABAAIABQAG
AAcABgAGAAYABgAHAAkACQAKAAoACgALAAsACgALAAsACwAMAA0ADgAOAAsACgAJAAkA
CQAKAAwADQAPAA8ADgAMAAgABwAHAAgACQAIAAgABwAFAAMAAgAAAAAA//////7//v/9
//3/+//6//r/+f/4//n/+//8//3/+//7//v/+//7//r/+v/4//H/5//n//D/AAAaADgA
XACMAMUA+gAqAVkBgAGTAYcBXgEjAd4AkAA9AAEA4v/J/7T/sf+6/8X/z//a/+D/5P/q
/+//8f/0//T/9f/4//n/+//9//z/+//7//r//P/8//z//P///////f/9//3//f/8//v/
/P/9////AAAAAAAAAAAAAAAAAAABAAEAAgACAAEAAAD+////AQABAAIAAwAEAAUAAwAD
AAIAAgAEAAUABQAGAAYABwAHAAcABQAFAAYACAALAAsACwALAAkACQAKAA0ADwAQABAA
EAAUABQAFAAUABMAFAAWABkAHAAdAB8AHwAeAB4AIAAhACIAIwAkACUAJwAnACcAJgAm
ACYAJwAoACoAKgAqACoAKQAnACUAJAAlACcAKAAnACkAJwAmACQAIAAgAB4AHAAeACAA
HgAaAA==
         </WaveFormData>
      </LeadData>
      <LeadData>
         <LeadByteCountTotal>10000</LeadByteCountTotal>
         <LeadTimeOffset>0</LeadTimeOffset>
         <LeadSampleCountTotal>5000</LeadSampleCountTotal>
         <LeadAmplitudeUnitsPerBit>4.88</LeadAmplitudeUnitsPerBit>
         <LeadAmplitudeUnits>��V</LeadAmplitudeUnits>
         <LeadHighLimit>2147483647</LeadHighLimit>
         <LeadLowLimit>268435456</LeadLowLimit>
         <LeadID>V6</LeadID>
         <LeadOffsetFirstSample>0</LeadOffsetFirstSample>
         <FirstSampleBaseline>0</FirstSampleBaseline>
         <LeadSampleSize>2</LeadSampleSize>
         <LeadOff>FALSE</LeadOff>
         <BaselineSway>FALSE</BaselineSway>
         <ExcessiveACNoise>FALSE</ExcessiveACNoise>
         <MuscleNoise>FALSE</MuscleNoise>
         <LeadDataCRC32>988912513</LeadDataCRC32>
         <WaveFormData>
5v/m/+b/5v/o/+j/6P/o/+r/6v/q/+r/6v/q/+r/6v/t/+7/7//w//D/8P/w//D/8v/y
//L/8v/z//T/9f/2//X/9P/z//L/8v/y//L/8v/0//T/9P/0//T/9f/1//X/9f/1//X/
9P/y//L/8v/z//P/9f/1//b/9P/0//T/9P/y//T/9f/2//j/+P/4//n/9//3//n/+f/6
//r/+v/5//b/8//y//H/8//1//X/9v/3//j/9//1//H/8P/w//D/8f/w/+//7v/s/+r/
6P/o/+X/5f/l/+L/4P/f/93/3f/b/9r/2f/Z/9v/3f/f/+H/3v/f/97/3f/X/9b/1//U
/8//yP/E/8b/0//l//z/FgA9AGwAnADIAPcAHwE1ATQBGwH1AMMAiABFAA4A8P/b/8L/
sf+u/7L/uP++/8T/yP/N/9H/0f/R/9T/1P/Y/9r/2v/a/9j/1v/V/9P/0//U/9T/1f/W
/9b/1P/U/9L/0v/S/9L/1P/V/9b/1v/V/9X/1P/U/9T/1P/V/9f/2v/b/9v/2//c/9z/
3P/d/93/3//f/9//3v/d/9v/2v/a/9r/3f/d/+H/5P/m/+n/6P/o/+r/6//u//D/8f/y
//D/8P/w//D/9P/2//n/+////wAAAQACAAEAAQABAAIAAwAFAAYABwAIAAkADAAOABAA
EQARABEAFQAXABkAGwAaABkAGAAWABoAGwAcAB0AHQAeACAAIgAhACAAHQAcAB4AGwAa
ABgAFQASAA8ADAANAA0ACwAIAAcABAABAAAAAAD///7//f/8//3//f/9//n/+f/5//n/
+//8//3//f/5//j/+P/4//b/9v/3//f/9//3//f/9//y//H/8P/x//P/9f/3//n/9//2
//X/9f/3//f/+f/5//f/+P/4//f/+f/6//v/+/8BAAMABAAFAAMAAwADAAQABQAHAAcA
BwAKAAoACgAKAAgACAAKAAoACgANAA8ADgAMAAkACAAHAAYACAAJAAkACQAJAAkACQAI
AAoACgAKAAsADAAPABAAEgAPAA4ADQAMAA0AEAASABQAFgAWABYAFwAWABUAFgAVABgA
GAAYABcAFgATABIAEQARABMAEwAUABYAFgAUABEADwAOAA4ADgANAAoABwAEAAUABAAD
AAQAAwADAAMAAAD+//3/+//7//j/+P/4//n/+P/3//b/9f/y//P/8v/x//P/9P/x/+z/
4f/c/97/6P/7/xMALgBSAIUAuADqACABVQF5AYEBcAFLARkB3QCUAE0AHgAAAOH/yP/D
/8r/zv/U/9z/4P/k/+X/5//n/+n/6v/s/+z/7v/u/+7/7f/s/+z/6//t//D/8v/1//T/
9P/y//L/7v/u/+7/7v/x//P/9f/2//L/8f/v/+7/7//w//L/9f/3//f/9v/1//L/8P/u
/+3/7P/t/+z/6//p/+n/6P/o/+n/6v/u/+//7v/u/+3/7f/p/+j/6f/p/+3/7v/u/+7/
7P/s/+z/7P/w//L/9f/3//r/+v/6//r/+v/7//z//v8CAAUABwAJAAcABwAJAAoADgAP
AA8ADwAPAA8ADwAPAA8ADwAPAA4AEQARABEAEQAPAA4ADgAOAAsACgAHAAYABQABAP//
/P/8//r/+P/2//b/9//2//T/8P/s/+j/5v/o/+f/5v/l/+X/5f/k/+P/4f/h/+H/4f/j
/+T/5f/l/+D/3v/d/9z/3P/c/93/3f/d/93/3f/d/9v/2//b/93/3//f/9//3//e/9z/
2v/Z/97/3//i/+P/4//k/+T/4//i/+L/4v/h/+X/5//o/+n/6//r/+v/7P/v//H/8f/x
//L/8v/y//L/8P/w//L/8v/1//f/+P/4//T/8//y//H/8v/z//X/9v/4//j/9f/0//P/
8v/y//P/8//z//X/9f/1//T/8v/y//L/8//2//n/+v/8//n/+P/3//b/+P/6//v//P/+
//7//v////////8BAAEAAgACAAIAAQAAAP3//P/7//7/AQACAAQAAgACAAAA/f/6//r/
+//8//3//P/7//r/9//0//H/8P/v/+//7//s/+7/7f/r/+v/6v/q/+r/6//s/+3/7v/v
/+z/7f/s/+v/6f/o/+X/3P/T/9L/1v/k//v/FwA4AGYAmwDQAAQBNgFjAXkBdQFcATMB
/QC5AHAAMwAQAPb/2//K/8n/zP/O/9T/2v/c/97/4f/h/+P/4f/i/+b/6f/s/+3/7v/r
/+r/6v/p/+v/7P/s/+3/7P/s/+r/6v/m/+b/5v/m/+n/6//t/+7/7f/t/+z/7P/s/+z/
7f/v/+3/7f/s/+v/6v/q/+r/6//t/+//7//v/+3/7f/s/+z/7P/s/+//7//u/+7/7f/t
/+z/7P/u/+//8v/0//X/9v/0//T/9P/0//X/9v/4//n/+v/6//r/+v/6//v//P/+/wIA
BQAHAAkACgALAA4AEAAQABEAEQARABEAEQARABEAEAARABIAEgAWABcAGAAZABYAFgAX
ABgAFgAWABQAFAARAA0ACwAIAAQAAgAAAP7///////3/+v/5//b/8//y//L/8f/w/+//
6//r/+r/6f/o/+n/6v/r/+3/7v/v/+//7P/q/+n/6P/q/+r/6//r/+v/6//r/+v/6f/p
/+n/6//r/+v/6//r/+v/6v/p/+n/6//r/+3/7f/t/+7/7v/t/+//8P/x//H/8v/z//P/
8//z//P/8//0//f/+f/5//n/+v/6//r/+v/6//r//P/8//7///////7//P/7//r/+f/5
//n/+v/6//z//P/6//r/+f/3//j/+v/8//v/+v/5//j/9//3//b/9f/4//n/+v/6//n/
+P/3//f/9f/3//f/+P/6//r/+v/6//j/+v/7//z//v/+//7////9//3//////wAAAAAA
AP//AQD////////9//////8AAAIAAgAAAP3/+v/6//v//P/8//r/+P/2//f/9v/1//b/
8v/x//D/7P/t/+3/7P/t/+v/6v/p/+n/6f/p/+n/6f/o/+v/7P/t/+n/6P/j/9z/1f/S
/9j/5v/5/xEALABUAIUAuADuACIBUQFrAWsBUgErAfkAtwByADcAFgAAAOX/0P/L/87/
0v/W/9r/4P/m/+v/6//r/+n/5v/m/+j/6v/q/+r/6v/q/+v/6//o/+j/5//n/+n/6v/p
/+r/6v/q/+r/6v/r/+v/6//q/+v/6//q/+r/6f/o/+j/6f/q/+v/6//r/+r/6v/q/+v/
6f/r/+v/6//t/+3/7P/s/+v/6v/s/+v/7//w//D/8f/w//D/8v/z//T/9P/z//L/8//0
//X/9v/2//b/9//3//v//P/9//7//v///wAAAgADAAUABgAHAAoACwAOABAAEQARABAA
DwASABMAFAAVABQAFQAWABYAFwAXABcAFwAYABgAGQAaABcAFgATABIAEwARABEAEAAN
AAoABwAEAAEAAQD///z/+//6//n/+v/5//f/9f/z//L/8//z//P/7//v/+//7//u/+7/
7v/t/+7/7v/v//D/7f/s/+z/6//s/+3/7v/v/+3/7f/t/+//7f/t/+3/7f/v/+7/7f/t
/+7/7f/u/+3/7v/w//H/8f/v//D/8f/x//L/8//z//P/9f/1//X/9v/2//f/9v/1//f/
+P/5//r/+f/4//n/+P/2//f/9//2//b/9//4//n/9v/1//X/9P/3//j/9//4//b/9f/1
//T/9f/1//P/8//3//b/9P/z//L/8f/w//L/8//z//P/9f/1//X/9P/z//L/8f/x//L/
9f/2//j/9//2//X/9P/2//j/+f/6//r/+v/6//v/+v/5//r/+f/7//z//f/9//z/+f/4
//f/+f/7//v//P/6//r/+P/1//T/9P/1//b/9//2//X/9P/z//D/7f/s/+3/7f/t/+r/
6v/p/+f/5//k/+T/5P/l/+f/5//n/+f/5P/l/+T/4//j/+b/5f/i/9v/0P/I/8r/1//p
/wIAHABDAHIAogDOAP0AKQFDAUgBNwEXAekAsABtADAADAD1/9z/yf/E/8j/zv/Q/9T/
1v/X/9v/2//b/9r/3P/e/+D/4P/g/93/3P/c/9v/3P/e/9//4f/g/+D/3v/e/9z/3P/c
/9z/3v/f/+D/4P/d/93/3P/c/97/3v/f/+H/4f/h/+D/3//g/+D/4P/h/+H/4//j/+P/
4v/h/9//3v/g/+D/4//j/+T/5P/j/+P/4P/g/+L/4//n/+j/6P/o/+b/5v/m/+b/6P/q
/+3/7//w//D/8P/w//D/8f/y//T/9//5//r/+//5//n/+//8/wAAAQABAAEAAwADAAMA
AwADAAMAAwACAAQABQAGAAcABAAEAAUABgAHAAgABwAIAAYAAwACAAAAAAD+//z/+v/6
//v/+v/4//X/8v/v/+7/7v/t/+z/6//r/+v/6v/p/+X/5f/l/+X/6P/o/+j/5//l/+T/
5P/k/+T/5P/l/+X/5f/l/+X/5f/j/+P/4//l/+f/5//n/+f/5v/k/+L/4f/l/+X/5//n
/+X/5v/m/+X/5f/m/+f/5//s/+3/7f/t/+v/6//r/+z/7f/v/+//7//u/+7/7v/u/+7/
7v/w//D/8f/z//T/9P/x//H/8f/x//P/8//0//T/9P/0//L/8v/v/+//8P/w//P/8//x
//H/7//u/+7/7v/u/+//7//v/+//7v/u/+7/6//q/+v/7P/t/+7/7P/t/+3/7f/r/+v/
6//q/+v/7P/t/+//7v/v/+7/7v/v//D/8f/y//L/9P/1//b/9P/0//T/9f/4//n//P/9
//3//P/7//n/+//5//n/+f/5//v/+//8//z//P/6//f/9//4//r//P/7//j/9f/y//P/
8v/x//L/8f/x//H/7v/s/+v/6f/p/+r/6v/q/+v/6f/p/+n/6f/o/+v/7P/t/+//7P/p
/+b/3//Y/9T/2P/j//X/DAAkAEMAbACaAMgA9wAlAUMBTgFBAR8B8wC6AHkAPAAaAAkA
9v/h/9z/3P/c/97/4P/i/+f/7f/x//H/8P/u/+//8P/v/+7/7v/u/+//7//t/+7/7v/v
/+7/7v/s/+z/7f/u/+//8P/v/+//7//u/+7/7//v//D/7v/u/+//8f/v/+//7v/t/+//
8P/x//P/8P/x//D/7//w//H/8f/y//D/8P/z//P/8v/y//H/8f/z//T/9//5//j/+P/3
//b/9//4//n/+v/7//z//v////7//v/+//7/AQADAAUACAAGAAcABwAHAAoACwAOABAA
DwAPAA4ADQAPAA8ADwAPABEAEwAVABYAFgAVABQAEwATABQAFgAYABYAFgAUABQAFAAR
ABAADgANAAwACwAKAAgABwAEAAAA///+//3//v/8//v/+v/5//f/9//2//X/9P/1//b/
9//1//T/8//x//L/8v/z//T/8v/y//P/8//x//H/8f/x//L/8//0//f/9P/z//L/8f/y
//L/8v/z//T/8//0//P/8f/y//L/8f/0//b/+P/5//n/+f/4//f/+P/5//r//P/7//3/
/f/9//3//P/7//r//f/+/wEAAgABAAEAAAD+//7///8AAAEAAAD//////v/+//7//P/8
//z//f///wAA/v/9//r/+f/6//r/+//8//r/+//7//v/+f/4//j/+P/4//n/+//8//j/
9v/2//b/9v/2//b/+P/5//n/+f/4//f/9v/0//X/9v/3//n/+P/5//j/+P/6//r/+v/6
//z//v///wAA///+//3//f/+////AgADAAIAAgACAAEAAwABAAEAAQD//wEAAQACAAIA
AgAAAP3//f/+/wAAAgAAAP7//P/6//r/+P/2//b/9//3//f/9P/z//H/7v/t/+3/7v/v
//H/7//v/+//7//v//H/8f/x//X/9P/z/+7/5//e/9j/2P/h//H/BgAcADcAWgCIALQA
4QAPATUBSAFFAS0BBQHSAJUAUgAmABEAAADt/+D/4P/i/+T/5P/m/+n/7//z//f/9v/2
//X/9v/1//T/8//y//L/8f/z//T/9P/1//P/8v/v/+7/7v/w//L/9P/z//P/8//y//P/
8//y//L/8//0//b/+f/2//X/8//x//P/9P/1//f/9v/3//b/9f/1//X/9P/0//b/9v/5
//n/9//2//T/8//0//b/+v/9//3//P/6//j/+f/6//v//P/9//7/AAABAAEAAAD///7/
AwAFAAcACgAIAAkACQAJAAwADQAQABIAEgATABMAEwARABEAEQARABMAFQAXABgAGAAX
ABYAFQAVABYAGAAaABwAHAAaABoAGAAVABQAEgATABIAEQAQAA4ADQAKAAYABgAEAAIA
AgACAAEAAAD///v/+//6//n/+v/7//z//f/7//r/+f/3//b/9v/3//j/+P/4//n/+f/4
//f/9v/1//b/9//4//v/+P/3//b/9f/2//b/9v/3//n/+f/7//v/+v/6//n/9//6//z/
/v/////////+//3/////////AAADAAUABQAFAAUABAADAAIAAwAEAAcACAAHAAcABgAE
AAUABQAFAAUABQAFAAYABgAFAAQAAQAAAAIAAwAFAAYABgAFAAIAAQABAAAAAAAAAAAA
AQABAAEAAAD+//3//P/8//3///8AAP7//P/8//z//P/8//z//P/+//////////z/+//6
//j/+//8//3////+/////v/+/wAAAAAAAAAAAgAEAAUABgAFAAQAAwADAAYABwAKAAsA
CQAIAAcABQAHAAUABQAFAAUABwAHAAgABgAGAAQAAQABAAIABAAGAAUAAgD///z//f/8
//v//P/7//v/+//4//b/9f/z//P/8//0//X/9//2//X/9P/z//H/8//z//P/9f/2//P/
7v/n/97/2v/g/+3/AQAWACwASQByAJ4AygD1ACEBQQFKATkBGQHrALIAcQA2ABYABwD0
/+X/4v/k/+T/5v/m/+j/7f/x//X/+f/6//j/9//4//f/9v/3//b/9v/1//f/+P/4//n/
+f/4//X/9P/1//b/9//4//f/9//3//b/9v/3//f/+P/4//j/+f/7//n/+f/4//f/9//4
//n/+//6//v/+v/5//v/+//6//r/+v/6//3//f/8//z/+//7//z//P/+/////v/+//3/
/P/9//7///8AAAEAAgAEAAUABAAEAAQABAAHAAkACwAOAA4ADwAPAA8AEAARABQAFgAW
ABcAFwAXABcAFwAXABcAGgAbABwAHAAcABsAGgAZABoAGgAbABwAHgAeABwAHAAaABcA
FgAUABUAFAATABIAEAAPAAwACAAIAAYABAAEAAYABQAEAAMA//////7//f/+////AAAB
AP///v/9//v/+//6//r/+v/6//r/+//7//n/+f/5//n/+v/7//z////8//v/+v/5//r/
+v/6//v/+//7//3//f/7//z//P/7//7/AAACAAMAAwADAAIAAQADAAMAAwAEAAUABwAH
AAcABwAGAAUABAAHAAgACwAMAAsACwAKAAgABwAHAAcABwAJAAkACgAKAAkACAAFAAQA
BgAHAAkACgAIAAcABAADAAUABAAEAAQABAAFAAUABQADAAIAAgACAAIAAwAFAAYAAwAC
AAEA/////wAAAAAAAAQAAgABAAEAAAD+//7//v/+/wAAAQABAAEAAAD///7//P/+//7/
/v////3//////wAA/v/+//7//v8BAAQABgAIAAUABAADAAMABAAFAAgACQAIAAgACAAH
AAUAAwADAAMABAAHAAgACgAJAAgABQABAAIAAgADAAQABAACAAAA/v/9//r/9//2//f/
9//3//T/8v/x/+//7//v//D/8f/z//L/8f/w/+//7f/v/+//7//1//L/7//o/93/1P/U
/9z/7f8DABwAOABdAIgAsgDeAA0BMwFHAUIBJwH/AMkAiABJABYA/P/p/9b/zf/O/9L/
1v/Y/9r/2v/d/9//5f/n/+r/6v/q/+r/6P/m/+f/5v/m/+X/5//o/+j/6f/o/+b/4v/g
/+H/4v/j/+T/4//j/+P/4v/f/9//3v/e/+H/4v/k/+f/5f/j/+D/3f/f/+D/4f/j/+D/
4f/g/9//3//f/97/3v/f/+D/5P/l/+P/4v/g/9//4P/g/+L/4//j/+L/4P/e/9//4P/h
/+L/5f/m/+j/6f/p/+j/5//m/+n/6//t//D/8P/x//H/8f/w//H/9P/2//j/+f/5//n/
+P/3//b/9f/5//v//f/+//7//f/8//v/+P/4//n/+v/6//r/+P/4//f/8//x/+7/7//u
/+3/7P/q/+n/5v/i/+H/3v/b/9r/3P/b/9r/2f/U/9P/0f/P/83/zf/N/83/0P/Q/9D/
z//L/8r/yv/K/8j/yP/J/8n/yf/J/8n/yf/J/8n/yf/L/8j/x//G/8X/xf/E/8P/w//G
/8f/yv/L/8r/yv/J/8f/yP/K/8z/zf/O/8//z//P/9H/0f/R/9L/1P/X/9j/2f/Y/9b/
1P/S/9P/1P/X/9j/2P/Z/9n/2P/X/9f/1//X/9n/2f/a/9r/2P/W/9L/0P/Q/9H/0//U
/9X/1f/T/9P/0//S/9L/0v/S/9P/0//T/9D/zv/N/8z/z//R/9L/0P/O/8z/yv/J/8n/
yP/H/8n/y//N/87/y//K/8n/yf/J/8v/y//M/83/zv/P/9D/zf/O/87/zv/Q/9D/0P/R
/9H/0f/T/9P/1v/W/9b/1f/T/9H/0f/R/8//0f/R/9L/0//U/9P/0f/Q/9D/0f/S/9L/
0P/O/8z/zv/M/8r/yv/G/8X/xP/A/8L/w//D/8X/xf/G/8f/yf/K/8v/zP/N/8n/y//L
/8v/yf/K/8f/wP+7/7j/vv/M/9//9/8SADQAYwCWAMoAAgE3AVcBWQFEAR8B7wCxAGgA
JwD+/+T/xf+u/6n/qv+s/7D/tv+8/8T/y//N/83/y//M/8z/zP/O/87/zv/O/87/z//P
/8//0P/Q/9H/0//U/9P/1P/S/9L/0v/S/9P/0//T/9L/1P/V/9X/1v/U/9T/1f/X/9f/
1//W/9X/0//S/9H/0f/T/9X/1f/V/9b/1//X/9j/1//W/9j/1//W/9b/1f/V/9b/1v/Y
/9n/2v/a/9n/2P/b/9z/3f/e/9//4P/i/+P/5v/m/+b/5v/o/+n/6v/s/+3/7//w//H/
8//1//n//P/8//3//f/9//7///8AAAEAAQABAAEAAAADAAMAAwADAAIAAgADAAQAAwAC
AP///v/8//n/+P/2//b/9P/y//D/7f/t/+v/6P/n/+T/4f/g/97/3f/c/9v/3f/f/+D/
4f/e/93/3P/b/9r/2v/a/9n/1//W/9b/1v/W/9b/1//X/9f/1//X/9f/1f/V/9X/1//Z
/9n/2f/Z/9v/2v/Z/9n/2P/X/9j/1//b/97/4P/h/97/3v/e/93/4f/j/+T/5f/m/+f/
6P/q/+n/6//r/+v/7v/u/+7/7v/u/+7/8P/w//H/8//0//T/8//z//P/8//y//H/8f/w
//L/9P/0//b/9P/z//P/8v/z//P/8f/x//H/8P/w//D/7v/v/+//7//x//D/8P/w/+3/
7f/u/+7/7P/s/+7/8P/w//D/8P/v/+//7v/t/+//7//v/+7/7P/s/+z/7f/t/+//7//w
//H/8v/z//T/8v/0//X/9v/4//j/+P/5//f/9//5//n/+v/6//r/+f/6//n/+v/7//j/
+f/4//j/+f/6//n/9//4//j/+f/6//n/9v/z//D/8v/w/+7/7v/q/+n/6P/k/+j/6f/p
/+v/6f/o/+f/5//n/+f/5//n/+j/6//s/+3/5f/g/9v/0v/N/9L/3v/w/wcAIQBAAGoA
mwDOAAYBPgFnAXcBbQFOASEB5wCfAFYAIwAIAO7/0//I/8n/yv/M/9L/1v/c/+L/5//p
/+f/5//m/+j/6P/q/+r/6v/q/+r/6//r/+j/6P/n/+f/6v/q/+j/6P/n/+j/6f/q/+v/
6//r/+r/6v/r/+v/7P/q/+j/5//n/+n/6//s/+3/7v/u/+7/7//u/+//7v/t/+7/7//v
//D/7f/s/+7/7f/u/+7/7f/t/+7/7v/w//H/8f/y//L/8v/0//T/9P/0//P/9P/2//f/
+//8//3//v8AAAEAAgAEAAUABwAIAAkADAANABAAEgARABEAEAAPABIAEwAUABUAFQAV
ABUAFAAVABUAFQAVABcAGAAaABwAGQAYABUAFAAUABEAEAAOAAsACAAFAAIAAQABAP//
/P/7//r/+f/6//j/9f/y/+//8P/x//H/8f/v/+//7//v/+7/7v/u/+3/7P/s/+3/7v/r
/+r/6v/p/+v/6//r/+v/5//n/+f/6f/r/+v/6//r/+3/7P/r/+v/7P/r/+z/6//t/+7/
7v/t/+3/7v/v/+//8v/z//P/8//0//X/9v/4//j/+f/4//f/+f/6//v//P/6//r//P/8
//r/+//7//r//P/9//7////+//3//f/8//7//v/8//z/+//7//z//P/9//3/+//7//v/
+v/6//r/+f/5//j/9//5//j/+P/4//b/9f/1//T/9v/2//b/9f/7//r/+v/3//b/9f/0
//L/8//z//P/8//z//P/8v/y//L/8v/z//T/9//4//r/9//2//X/9P/1//j/+v/8//r/
+v/6//v/+//7//3//f///wAAAQABAAAA/f/8//v/+//9//3//v///wAA///9//n/+P/4
//j/+//6//n/+P/2//T/8v/y//H/8f/x/+7/8P/v/+3/7f/r/+r/6f/p/+v/6//r/+v/
6f/r/+v/6//r/+z/6f/k/9v/1P/U/97/7/8HACIARABzAKYA2AAIATcBVwFfAVABMQEH
Ac8AjgBNACIACADt/9b/zf/O/9L/2P/c/+D/5P/l/+X/5//n/+b/6P/q/+z/7P/s/+n/
6P/o/+f/6f/q/+r/6//s/+z/6v/q/+j/6P/o/+j/7P/t/+7/7v/s/+v/6f/o/+r/6v/r
/+3/7//v/+7/7f/q/+r/6v/r/+3/7//v/+//7f/t/+z/7P/u/+7/8f/x//D/8P/v/+//
7P/s/+7/7//y//T/9f/2//T/9P/0//T/9f/2//j/+f/6//r/+v/6//r/+//8//7/AQAD
AAQABQAEAAUACAAKAAwADQANAA0ADgAPABAAEQARABEAEQAQABMAEwATABMAEQAQABAA
EAASABIAEAAQABIADwAOAAwACgAIAAYABAAFAAUAAwAAAP3/+v/3//b/9v/1//T/8//z
//P/8v/x/+7/7f/s/+v/7f/u/+//7//r/+r/6v/q/+r/6v/r/+v/6f/p/+n/6f/n/+f/
5//p/+r/6//s/+3/6//q/+n/6f/t/+3/7//v/+//8P/w/+//7f/u/+//7//0//X/9f/1
//P/8//z//T/9f/3//f/9//4//j/+P/4//b/9v/4//j/+f/7//z//P/5//n/+f/5//n/
+f/6//r/+v/6//j/+P/1//X/9v/2//j/+f/4//n/+P/2//X/9P/0//X/9f/1//X/9P/0
//T/8f/x//L/8v/z//T/9f/1//P/8v/y//L/8v/y//T/9f/1//X/9P/z//L/8P/y//L/
8v/z//P/9f/1//b/9P/0//T/9P/2//j/+f/6//j/+P/4//n/+v/7//7////+//7//v/9
//3/+//7//v//f//////AAD+//7//P/5//j/+P/5//r//P/6//j/9v/1//L/7//u/+7/
7//w/+7/7f/r/+j/5//n/+j/6f/r/+n/6f/p/+n/5//p/+n/6f/r/+7/6//k/93/1P/O
/9L/4f/3/xAALABPAHoAqADWAAUBLwFJAU4BPQEbAesArgBrADIAEgD9/+T/1f/U/9j/
2v/c/9z/3v/h/+P/5f/n/+j/6v/r/+z/6//q/+f/5v/m/+X/5v/o/+n/6//p/+j/5f/k
/+X/5v/n/+j/6P/p/+r/6v/n/+f/5v/m/+f/6P/q/+3/7P/r/+n/5//n/+j/6f/r/+n/
6//r/+v/6f/p/+j/6P/p/+r/7v/v/+3/7P/q/+n/6f/q/+3/7//x//L/8v/y//D/8P/w
//D/8v/0//f/+f/5//j/9//2//r/+//8//7///8BAAIAAwADAAMABQAGAAoACwALAAsA
CQAJAAkACQAMAA0ADgAOABEAEQARABEADgAOAA8AEAASABIAEAAQABAADQAMAAoACgAI
AAYABAADAAMAAQD+//3/+v/3//b/9v/1//T/8//w/+//7f/r/+r/6//s/+3/7P/s/+z/
6//p/+j/6P/o/+r/6v/r/+v/6f/p/+n/6f/p/+n/6f/r/+n/6f/p/+n/6f/o/+f/5//r
/+v/7f/t/+z/7P/r/+n/6v/s/+7/7//w//H/8f/x//H/8f/x//L/9f/3//f/9//3//b/
9f/0//b/9v/4//j/+P/5//n/+P/1//X/9f/1//f/9//4//j/9v/2//T/9P/1//X/9v/2
//f/9//1//X/8//y//L/8v/0//X/9f/1//T/8v/x//D/8f/x//L/8v/y//L/8v/x//D/
8P/v/+7/8v/y//H/8v/x//D/7//u/+7/7//v/+//7//v/+//7v/s/+z/7P/t/+7/8f/y
//T/8v/y//L/8v/0//b/9//4//b/9v/2//f/9//3//n/+f/8//z//P/7//r/9//2//X/
9//5//n/+v/8//z/+v/3//T/9P/1//b/9//2//X/9P/y//D/7v/u/+3/7f/t/+r/7P/r
/+n/6f/n/+b/5f/l/+b/5//o/+n/5f/n/+f/5//l/+j/5//k/9v/0v/O/9T/4f/z/wwA
KABPAH4ArADaAAUBKQE/AT4BKQEFAdkAngBfACwAEAD9/+b/1f/S/9b/2v/e/+D/4v/j
/+X/5f/l/+T/5v/o/+r/6v/q/+f/5v/m/+X/5f/m/+b/5//o/+j/5v/m/+T/5P/k/+T/
5v/n/+j/6P/l/+X/5P/k/+b/5v/n/+n/6f/p/+j/5//k/+T/5P/l/+f/6f/p/+n/5//n
/+b/5v/o/+j/6//r/+r/6v/p/+n/6P/o/+r/6//t/+7/7v/u/+7/7v/u/+7/8f/y//T/
9f/2//b/9v/2//f/9//3//j/+v/9////AQD/////AQACAAQABQAFAAUABgAHAAgACQAJ
AAkACQAIAAsACwALAAsACAAIAAkACgAMAAwACgAKAAwACQAIAAYABAACAAAA/v///wEA
/f/6/w==
         </WaveFormData>
      </LeadData>
   </Waveform>
</RestingECG>
