# Supplementary material for: Detection of Left Atrial Enlargement Using a Convolutional Neural Network-Enabled Electrocardiogram
Source: Front Cardiovasc Med. 2020 Dec 17;7:609976. doi: 10.3389/fcvm.2020.609976 (PMC7773668; doi:10.3389/fcvm.2020.609976)
Supplement: Supplementary file 1 [file Data_Sheet_1.ZIP › hyp/1802018055_11193_00000032.XML]

<?xml version="1.0" encoding="Windows-1252"?>
<!DOCTYPE RestingECG SYSTEM "restecg.dtd">
<RestingECG>
   <PatientDemographics>
      <PatientID>1802018055</PatientID>
      <PatientAge>69</PatientAge>
      <AgeUnits>Years</AgeUnits>
      <Gender>Male</Gender>
      <PatientLastName>kangbaowei</PatientLastName>
   </PatientDemographics>
   <TestDemographics>
      <DataType>Resting</DataType>
      <Site>1</Site>
      <AcquisitionDevice>MAC55</AcquisitionDevice>
      <Status>Unconfirmed</Status>
      <Priority>Normal</Priority>
      <AcquisitionTime>11:07:36</AcquisitionTime>
      <AcquisitionDate>12-15-2015</AcquisitionDate>
      <CartNumber>1</CartNumber>
      <AcquisitionSoftwareVersion>009C</AcquisitionSoftwareVersion>
      <XMLSourceVersion>MAC5000 v1.0</XMLSourceVersion>
   </TestDemographics>
   <RestingECGMeasurements>
      <VentricularRate>62</VentricularRate>
      <AtrialRate>62</AtrialRate>
      <PRInterval>158</PRInterval>
      <QRSDuration>112</QRSDuration>
      <QTInterval>446</QTInterval>
      <QTCorrected>452</QTCorrected>
      <PAxis>50</PAxis>
      <RAxis>43</RAxis>
      <TAxis>25</TAxis>
      <QRSCount>10</QRSCount>
      <QOnset>225</QOnset>
      <QOffset>281</QOffset>
      <POnset>146</POnset>
      <POffset>196</POffset>
      <TOffset>448</TOffset>
      <ECGSampleBase>500</ECGSampleBase>
      <ECGSampleExponent>0</ECGSampleExponent>
   </RestingECGMeasurements>
   <Diagnosis>
      <Modality>Resting</Modality>
         <StatementCount>3</StatementCount>
         <LabelText>12SL ��ϳ���</LabelText>
      <DiagnosisStatement>
         <StmtFlag>ENDSLINE</StmtFlag>
         <StmtText>�������</StmtText>
      </DiagnosisStatement>
      <DiagnosisStatement>
         <StmtFlag>ENDSLINE</StmtFlag>
         <StmtText>�������� T ���쳣</StmtText>
      </DiagnosisStatement>
      <DiagnosisStatement>
         <StmtFlag>ENDSLINE</StmtFlag>
         <StmtText>�쳣 ECG</StmtText>
      </DiagnosisStatement>
   </Diagnosis>
   <Waveform>
      <WaveformType>Rhythm</WaveformType>
      <WaveformStartTime>0</WaveformStartTime>
      <NumberofLeads>8</NumberofLeads>
      <SampleType>CONTINUOUS_SAMPLES</SampleType>
      <SampleBase>500</SampleBase>
      <SampleExponent>0</SampleExponent>
      <HighPassFilter>16</HighPassFilter>
      <LowPassFilter>150</LowPassFilter>
      <ACFilter>NONE</ACFilter>
      <LeadData>
         <LeadByteCountTotal>10000</LeadByteCountTotal>
         <LeadTimeOffset>0</LeadTimeOffset>
         <LeadSampleCountTotal>5000</LeadSampleCountTotal>
         <LeadAmplitudeUnitsPerBit>4.88</LeadAmplitudeUnitsPerBit>
         <LeadAmplitudeUnits>��V</LeadAmplitudeUnits>
         <LeadHighLimit>2147483647</LeadHighLimit>
         <LeadLowLimit>268435456</LeadLowLimit>
         <LeadID>I</LeadID>
         <LeadOffsetFirstSample>0</LeadOffsetFirstSample>
         <FirstSampleBaseline>0</FirstSampleBaseline>
         <LeadSampleSize>2</LeadSampleSize>
         <LeadOff>FALSE</LeadOff>
         <BaselineSway>FALSE</BaselineSway>
         <ExcessiveACNoise>FALSE</ExcessiveACNoise>
         <MuscleNoise>FALSE</MuscleNoise>
         <LeadDataCRC32>706516637</LeadDataCRC32>
         <WaveFormData>
/v/+//7//v/9//z/+//6//v//P/9//7///8AAAEAAgAAAAAAAAAAAAAAAAAAAAAAAAAA
AAAAAAACAAIAAgACAAQABAAEAAQABAAEAAQABAADAAIAAQAAAAEAAgADAAQAAgAAAP7/
/P8AAAIABAAGAAUABAADAAIAAAAAAAAAAAD+//7//v/+////AAABAAIABAAEAAQABAAE
AAQABAAEAAEAAAD///7//v/+//7//v///wAAAQACAAAAAAAAAAAA///+//3//P8AAAIA
BAAGAAQAAgAAAP7///8AAAEAAgAAAAAAAAAAAP7//v/+//7//v/+//7//v8AAAAAAAAA
AP7//v/+//7///8AAAEAAgAAAAAAAAAAAAIAAgACAAIAAgACAAIAAgAAAAAAAAAAAAIA
AgACAAMAAgAEAAMAAQACAAMABQAHAAMAAgACAAAAAQADAAYABQAFAAcACQAJAAkACgAM
AAkACgAPABAADgANAAsACQAMAA8ADAALAAsADgAPAA8ADwANAA0ACgAIAAYABgAEAAEA
AAD///7//v/+/////////wIAAgABAAUAAwACAAEA///4//j/+//9/wAAAAABAAEA///+
//3//f/8//7//f/8//3//f/9//r/+v8DAAQAAgD///v/+v/9/wUADgAbACgAKQA4AFEA
YQBsAIAAnQCjAJMAcQBIACUACgDw/93/zv/A/7r/uf+1/7b/uv+5/77/yf/N/8z/0f/c
/+P/6v/w//L/8P/w//L/9f/1//P/9v/8//7/+v/4//7//v/+//7//v8BAAEAAQABAAQA
BgAGAAQAAgACAAIABQAEAP///P/+/wEAAgAFAAcABQAFAAQABAAGAAcABwAHAAYABQAE
AAMAAQAAAAEAAAACAAIAAgACAAMABQAKAAwACQAJAAwADAAJAAgADQAMAAkABwAGAAUA
BwAGAAYABgAKAAoACgAKAAgACwALAAcACQAPABEAEwARABMAEgAQAA4AEAAQABAAEgAS
ABAAEgASABEAEQATABYAFgAVABUAFQAVABQAEgAUABMAEwAVABcAFgAWABUAEAAQABAA
EQASABQAFQAWABMAFAAUABMAEAAQABEAEQARABEAEQASABQAEwASABIAEwATABMAEwAT
ABMAEwARAAoADQANAAwADAAMAAwADAAMAAwADAAMAAoABwAFAAcACAAJAAsADAAHAAYA
BQADAAUACgAKAAkACQAHAAUABQACAAIAAgADAAUABgAFAAMAAwAFAAUAAwAFAAUABQAF
AAkACQAJAAgABwAGAAYABQAFAAQAAwADAAQABQAFAAUACAAJAAoACQAGAAUABgAFAAgA
CAAIAAkABwAGAAEAAAAEAAUACQAKAAkACAAJAAsACgAIAAgABgABAAIABQAGAAcABwAL
AAgABgAKAA0ADgAJAAcABwAFAAUABQADAAEABAAFAAYABwAJAAUABQAJAAkABwAGAAYA
CAAIAAcABwAFAAIAAAAAAAUABwAHAAgABwAIAAcAAwAEAAYABwAJAAYAAwAAAAIABgAC
AAIABAAEAAMAAwADAP///v/+//3//v8GAAkACwAIAAYABQAEAAIAAgACAAIAAQAFAAYA
BwD7/wEABgAFAAQAAwACAAQABAAEAAQABgAGAAYABgAEAAQABAAEAAIAAgACAAIAAQAD
AAYABgAGAAYABgAHAAUABQAGAAgACAAIAAkACwALAAkACwANAAwADAANAA8ADQANABEA
EQAOAA0ACwAJAAoADQAKAAkACgAMAA4ADwANAA0ADQAKAAoACgAKAAgABQAEAAMAAgAB
AAAAAAD//wAAAQABAAAAAgACAAEAAAAAAPz//f8BAAEAAQAAAAAA//////7//f//////
AgACAAIAAQABAAEA/v8GAAEA/P8AAAMA///+//v/+/8KACUANgA3AEAAWwB3AJAAnACh
AJsAhQBjADoAFQD6/+L/0f/M/8b/vv+//8H/vv++/8X/xv/F/9H/4P/l/+z/8f/y//T/
+P/0//D/8v/z//H/8f/4//7//P/6//b/8v/2//j/+v/8//////////////8AAP///P/6
//r/+v/9//3/+f/3//r//P/8//7///8BAAEAAAAAAAAAAQABAAEAAgADAAQABQABAAAA
AQAAAP///v/9//z//P/9/wEAAgABAAEABAAEAAEAAAAFAAQAAgABAAEAAQADAAIAAgAC
AAYABgAGAAYACAALAAsABwAEAAcABgAFAAcACwAMAAwACwAMAAsACgAMAAwACgAMAAwA
CwALAA0AEAAQAA8ADwAOAA8ADwAOAA4ADQANAA8ADwAOAA4ADQAKAAoACgALAAwADgAP
ABAACwAMAAwACwAIAAgACQAJAAoACwAMAA4ACwAJAAcABgAHAAcABwAHAAkACQAJAAcA
AgAFAAUABAADAAQABQAGAAYABgAGAAYABQABAP7/////////AAAAAP7//v/+//3/+//+
//z/+f/8//3//v8BAAAAAAAAAAEAAAD+//r/9f/4//v//P/7//3//f/9//3//P/7//r/
+P/6//z///8BAP///v/9//3//P/9//3//f/////////9//v/+//9//3//P/8//z//f/+
//7/+v/6//3//f8AAAAA/P/6//r/+//+//7/AAAAAP3//v8BAAIA/v/9/wAA/P/2//j/
+f/4//n/+////wEAAAD///z/+f/8//3//v//////+//7///////9//z//P/8//z/+//7
//v/+v/6//z/+//7//n/+P/5//z//f/7//v//P/8//3/+//5//f/+v/+//r/+v/8//z/
+//7//v/+//8//7////7//7//P/5//r/+v/7//z//v/+//7//v/3//n/+P/3//f/+f/4
//X/9P/z//L/9P/2//j/+v/4//j/+P/4//v//P/9//7//f/8//v/+v/4//j/+P/4//n/
+v/7//z/+v/6//r/+v/6//r/+//9//7//v/9//z/+f/5//n/+f/9/wAAAQACAAIAAwAA
AP3//f//////AAACAAUAAwADAAgACQAHAAcABwAFAAgACwAIAAcABwAIAAgABwAGAAUA
BQACAAAAAAD+//z/+f/4//j/+P/5//r/+//7//v/+//3//T/9v/2//j/+P/3//L/8v/1
//f/9//4//r/+//9//n/9//2//X/+P/4//j/9//9//n/8P/q/+3//P/+//f/+f8CAAMA
BQAIAA0AHAAtAEAAXQB9AJYAogCtAK0AlwBzAEgAHQD6/97/y//A/7r/tP+v/63/sP+0
/7n/vP/B/83/1P/Z/+T/6f/o/+b/6v/s/+r/7P/x//H/6//q//L/9P/2//r//v/6//j/
9v/0//X/9f/1//X/+P/6//r/+P/3//b/9f/3//r/+f/6/wAA/f/8//3//f/8//v/+f/4
//f/9//2//X/9f/1//X/9f/4//r//v8AAP7//P/6//j/+f/5//z//P/5//n//P/8//r/
+v8AAAAAAgABAAEAAQD///7//v/+/wIAAgACAAIAAAADAAMA/////wMAAwADAAYACQAJ
AAgABQAGAAUABAAFAAYABQAIAAcABQAEAAUACAAKAAsADQAMAA0ADQAMAAwACwALAA0A
DgAOAA8ADwAIAAYABAADAAMABAAEAAQABQAIAAoACwAGAAYABwAHAAgACQAKAAwACwAJ
AAcABgAIAAkACgALAA0ADQANAAsAAgADAAEA/v/+//7//v/+//7//v/+//7//v/7//n/
+//8//3///8AAP7//v/+//3///8CAAAA/f/9//3//f////v/+v/5//n//f/+//3/+//8
//3//P/5//n/+f/5//n//f/9//3//P/+//7///////z/+v/4//f/9v/3//f/9//4//n/
+v/5//v/+//9//3//v/+//7///8BAAIA//8AAP///f/+//z/+P/2//b/9//8//z//v/+
//v//P///wAA/P/7//7/+v/5//7/AgAEAAAA//8AAP///v/9//r/9//7//v/+//7//3/
+f/5//3////9//z//P/7//r/+P/3//j/+P/5//z//f/9//v/+v/4//r/+v/3//f/+P/4
//n/+v/5//j//P/9//j/9//4//r/+f/5//n/+v/6//v/+//7/wAAAAD///v/+P/2//T/
9v/2//b/9v/z//f/+P/5//v/+f/0//f/+P/5//r/+v/6//r/+v/8//z//P/8//v/+v/5
//j/+v/6//r/+v/5//j/9//2//T/9P/0//T/9v/5//3/AgD///3/+//5//v//f///wIA
AgAAAP7//f8BAP///f///wEAAQACAAQABgADAAIABQAHAAYABwAHAAIABAAGAAIAAwAD
AAQABQAHAAcABwAHAAEA/v/9//z/+v/3//b/9f/3//j/+f/7//j/9//2//T/9P/5//z/
/v/6//f/8P/u//T/9//4//j/9v/1//X/9P/x//H/8f/0//X/9v/2//f/7f/w//L/9//6
//j/9//z//T/9//7/wIADQAWACcAPABPAGkAhACWAKEAowCPAGsARgAhAAAA3v/H/7z/
sv+u/63/q/+m/6j/sf+2/7n/wf/K/9P/1v/Z/+D/5v/o/+b/5v/m/+n/6//r/+z/8P/0
//L/7v/y//D/8P/w//D/8v/z//T/9f/1//b/9f/y//L/8v/y//X/9v/z//L/9v/0//T/
9v/3//f/9//2//b/+P/5//n/+f/2//X/9P/z//T/9v/6//z/+v/6//r/+v/3//f/+v/6
//j/+f/9//7/+f/4//3//P//////AAABAP7//P/7//r//f/+////AAAAAAMAAwD///3/
AQABAAEABAAHAAcABgAFAAYABQAEAAYABgAEAAYABgAFAAUABwAKAAoACQAJAAgACQAJ
AAgACAAHAAcACQAHAAYABgAFAAQABAAEAAUABwAIAAgACAAGAAgACQAJAAUABAAEAAMA
BgAHAAgACgAIAAcABgAGAAkACQAJAAkABwAHAAcABQD//wEAAAD+//3//v///wAAAAAA
AAAAAAD+//v/+f/7//r/+f/5//j/9//4//n/+f/3//r/+P/1//j/+f/6//3/+v/6//r/
+//+//7//P/5//n/+//7//n/+P/3//b/9f/6//v//P/8//j/9v/1//P/9f/0//P/8//1
//f/+P/5//f/9//3//X/9v/3//r/+//+//7//v///////v/5//j/+//7//7//v/+//z/
/P/9//3//P/9//z/9//4//v//P/7//v////8//f/+v/8//z/+//7//3//f/9//3/+//5
//j/9//2//X/+P/1//b/+//+//3//f/+/////v/8//v/+f/4//j/+v/5//n/9//2//j/
/P/+//3/+//6//j/9//5//f/9f/4//r/9v/2//j/+f/5//r/+//3//b/9v/1//D/9P/z
//H/8v/y//P/9P/1//b/9//4//X/+f/6//v//f/7//b/+P/4//j/+P/6//r/+v/6//j/
+P/4//j/+v/8//7/AAD8//n/9//y//P/9P/1//f/+P/5//v//v/+//7///8BAP3/+//9
//////8AAAIABQACAAEABAADAAMAAwACAAEABAAHAAQAAwACAAIAAgABAAIAAwAEAAIA
AAAAAAAA/v/9//z/+//6//f/9v/2//X/8//z//L/8P/1//j/+v/8//v/9v/2//n/+P/3
//X/9P/z//P/8v/x//L/8//3//j/+P/3//f/9//0//D/9f/4//r/+f/3//j/+f/5//z/
//8EAA0AGAApADkAUABqAH8AkQCXAH0AWABFACoACADr/9r/yv+6/7P/sf+w/67/r/+y
/7v/wf/I/8n/0P/d/+T/3v/g/+r/5P/e/+n/7//t/+7/7v/s/+z/7v/2//j/+P/4//j/
+P/3//b/9f/2//j/+P/2//j/+P/4//v/+v/1//L/9P/2//b/+P/5//f/9//2//b/9//5
//r/+//5//n/+f/5//b/9v/4//j/+P/4//j/+P/5//n//P/8//v/+//+//7//P/8/wIA
AgABAP///v/9//3//P/8//z/AAAAAAAAAAACAAUABQABAP//AwADAAMABgAJAAkACAAH
AAgABwAGAAUABAABAAIABAAFAAcACwAJAAgABgAFAAgACwANAA4ADQALAAoACwAJAAgA
CAAHAAUABgAHAAkACAAIAAcABgAGAAgACQAJAAgACAAJAAkACAAHAAYABgAJAAkACQAK
AAgABwAGAAUAAwADAAMAAQD+/wEAAQAAAAAAAAAAAAAAAQACAAMABAADAP///P/9//z/
+//7//r/+f/6//v/+//5//z/+v/3//n/+f/5//v/+f/6//v//f/9//z/+f/1//f/+f/5
//f/+f/5//n/+f/5//n/+f/4//b/9v/3//f/9f/0//P/8//4//v//f////z/+//6//f/
+f/5//v/+//6//r/+v/7//v/+v/1//T/9//5//7/AAD8//r/+v/7//7//v8AAAAA+v/6
//z//P/6//n//P/4//f/+v/8//z/+//7//3//f/+/////v/9/wEAAQABAAEA/v/3//T/
9f/3//f/+P/6//v/+v/4//f/+P/4//n//P///////f/8//r//P/8//n/+f/6//r/+//5
//f/9f/4//v/+P/5//z/+//5//j/9//2//b/9//3//b//P/9//3//f/8//z//P/6//j/
9v/0//P/9//4//n/9//3//j/+P/4//j/+P/6//r/+v/6//r/+v/6//r/+P/2//T/8v/0
//b/+P/6//z//P/8//z/+v/7//3//P/9//z/+//7//v/+//8//7//P/8//3////9//v/
/f///wEAAgAEAAcABQAFAAkACQAEAAMAAQD//wQABwAEAAMAAQACAAMAAwAFAAUABQAC
AAIAAgACAAAA/P/6//j/9v/3//j/+v/7//n/+f/4//b/+P/4//f/9v/3//T/9v/7//r/
+f/3//b/9v/3//f/9//4//n//f/+//r/9f/x/+3/8v/+//n/8v/y/+//7//6/wEAAwAM
AB0AMAA9AEoAYwCJAJwAmgCbAJcAeQBNACoACQDk/8r/zf/M/77/rv+n/63/uv/E/8H/
wP/H/83/1v/h/+r/7//y//D/7P/u//D/8P/x//H/8f/4//r/8P/s//T/8v/y//L/8v/y
//T/9f/2//f/+P/6//r/+P/2//b/9v/5//v/9//1//j/9v/2//j/+f/7//v/+v/6//n/
+f/4//f/9//3//f/9//3//j/+//8//z//P/8//z//P/9/wEAAgD+//3////+//v/+v//
//7//////wAAAQADAAIAAgACAAMAAgABAAAAAgAFAAUAAQAAAAMAAgABAAQABwAHAAYA
BwAKAAsADAAKAAoACAAKAAkABwAGAAcACwAMAAwADQAQABEAEQAQAA4ACwAJAAkACgAK
AAsACwAHAAYABQAFAAYACAAJAAoACAAKAAsACwAGAAYABwAHAAcABwAHAAgACAAHAAYA
BgAJAAkACQAJAAkACQAJAAcAAAADAAMAAgAAAAAAAAAAAAAAAAAAAAAAAAD9//v//f//
////AAAAAPz//P/8//v//v8CAAEA//////3/+//7//n/+v/7//3//P/8//r/9//5//v/
+//5//r/+//8//3//f/7//n/9v/4//r//f////3//P/7//v//P/9//3//f/9//3//f/7
//v/+//9//3//v/+//7///8CAAIA/v/+//7//f////7//v/8//z//f////7////+//r/
+v/8//z//f/9/wEA/v/5//z//v/+//v/+//9//3//f/9//v/+f/8//3//v///wMA////
/wMA///7//j/9v/6//z//f////7//P/7//z///////3//P/6//z//P/5//j/+P/3//f/
+v/7//z/AgACAPz/+v/6//v/+//8//3/+//6//r/+f/5//7//v/9//3//P/8//z/+v/6
//r/+v/0//f/9//3////AQD6//j/+P/4//j/+f/6//v//P/8//z//P/8//v/+v/5//j/
9v/2//b/9v/3//j/+f/6//j/+f/7//7//P/7//r/+f/7//3///8CAAQABAAEAAUABgAD
AAAAAQAFAAUABgAIAAkABwAHAAsACQAGAAUAAwD//wIABQACAAIAAwAFAAcACQAJAAkA
CQAEAAAA/v/8//v/+f/5//n/+v/6//r/+//4//f/9v/0//X/+f/7//z//P/7//b/9v/5
//v/+//6//j/9//3//b/9v/3//j//P/5//j/9v/1//X/8P/0//f/9P/4//P/8f/8/wcA
BQAIABcALABBAFQAbwCPAKoAuAC5AKEAewBTACwAAQDe/9b/1f/K/7j/rP+t/63/sP+8
/8H/vv/D/8v/1v/d/+D/4//m/+j/5P/m/+r/6v/t/+//7//4//j/7v/0//7/+P/2//b/
9v/2//f/9//3//f/+f/8//3//P/6//r/+v/9//3/+f/3//r/9//2//f/9//6//v/+//8
//z//f/9//3/+//7//v/+//8//z//v/+//z//P/8//z/+//7//7//v/6//n/+//6//r/
+v8AAAAAAgABAAEAAQABAAAAAAAAAAIAAgACAAIABQAJAAoABwAEAAcABgAFAAgACwAL
AAoACAAKAAoACgAMAAwACgAMAAoACQAJAAsACwAKAAgABwAJAAsADAAMAA4ADQANAA8A
DQAMAAwACwAHAAYABQAFAAYACAAJAAoABgAIAAkACQAIAAgACQAJAAcABwAHAAgACwAL
AAsADAAJAAcABQADAAcACQALAAsABAAHAAcABgACAAIAAgACAAEAAAD///7/AQD///7/
AQAAAP/////+//r/+v/6//n/+f/8//r/9//8//3//v8BAPv/+v/5//n//P/+//7//f/9
//3/+//3//r/+//8//3//f/9//3//P/8//z//f/9/wAAAAAAAAEA//////7//f/6//n/
+P/1//j/+f/8//3//v/+//7///8AAAAA/P/8//z/+//9//z/+v/4//j/+f/+/wAABAAG
APz/+v/6//j/9f/1//n/9v/2//r//f/+//n/+f/7//v//f/9//v/+f/7//v/+//7//v/
9//3//v/+//5//j/+P/6//r/+f/5//v//P/+/wIAAAD///z/+v/5//r/+f/1//b/+P/5
//v/+f/3//X/+P/8//j/+P/6//r/+f/5//n/+f/6//z//f/4//z/+//5//n/+P/4//j/
+v/8//7/AAD4//n/9//1//n/+//6//r/+v/6//r/+v/6//r/+v/6//r/+v/6//r/+v/6
//r/+v/6//v//f8AAAAA///+//v/+//7//v/+v/8//z//P/9/////f/7////AQABAAIA
AgAFAAMAAwAHAAcABAADAAMAAQAEAAcABQAFAAYACAAHAAcABwAHAAQAAAD9//z/AAAA
AP//AAD8//r/+f/4//r/+//8//3/+//4//r/+v/6//r/+f/0//H/8//0//P/9f/2//b/
9//0//P/8//z//f/+P/5//n//f////j/8P/x//b/9P/x//f/+v/9/wUABgALABgAJwA4
AEkAWQBsAIQAlQCbAI0AZQA6ABsAAADk/9P/xP+4/7T/s/+v/6r/rP+z/7r/v//F/8r/
y//U/+X/6P/g/+L/6P/o/+j/6//t/+//8v/y//L/9v/8/wAA/f/8//v/+v/6//n/+P/3
//v//v////7/+//6//n/+//8//n/+P/8//n/9v/1//P/9//5//r//P/8//3//f/9//z/
+//6//n/+//8////AAAAAAAAAAAAAP////8CAAIA/P/7//3//P/9//7/BQAGAAUAAwAC
AAEAAgACAAMABAAFAAQAAwACAAIABQAFAAEAAAADAAIAAQADAAcACAAIAAsADgAPABAA
DwAOAAsADAAOAA0ADQAPAA0ADAAKAAkACwANAA4ADgAOAA0ADQAPAA8ADgAOAA0ACwAM
AA0ADwAMAAwACwAKAAoADAANAA0ACwAMAA4ADwAPAA8ADwAQAA0ACwAJAAgABgAFAAQA
AwAFAAcACQAJAAUACQAKAAoABwAGAAUABAAGAAYABgAGAAYAAwABAAMAAQABAAIAAgAA
AAAAAAD/////AgAAAP3/////////AQD+//7//v////3//P/5//X//P8BAAQABQADAAEA
///9//3//f/9//z//v/+//////8BAAAA///////////+//3/AAABAAIAAQAAAP//AAD/
/////v/9//3//v/+//r/+v/+////AwAEAAAA/v/+////BAAEAAYABgD9//z//f/8////
AQAHAAYAAAACAAMAAgD/////AQABAAEAAQD///3//f/9//3//f8BAP3//f8BAP///f/8
//z//v/+//3//f////7//v8AAP7//f/6//j/+//+/////f///wAAAAABAAEA///9/wAA
AAD8//z//v/+//3//f/9//7//v//////+v/+//3/+//+//7///8AAAAAAAAAAAAA+//9
//z/+/8DAP///v/8//z//P/8//7//v/+//7/AAAAAAAAAAD9//z/+//7//7/AgADAAMA
AgABAAEAAQD//wAAAgACAAAAAQADAAEAAAADAAYABwAHAAgACgAHAAgADQAOAAwACQAF
AAEAAgAJAAgACQALAAkACQAIAAcACgALAAkACAAGAAYABAABAP///f/7//r/+v/7//v/
+//8//z/+/////3//P/7//n/9//4//z///////7//v/9//3//P/7//v/+v/8//v/+v/6
//v//P/6//z//f/6//j//f8BAP7//f8FABQAHwAqADUASgBjAHkAigCYAJ0AkwB1AFEA
LgAHAOb/1v/R/8j/xv/G/73/tf+2/7j/vf/K/9P/0//c/+n/7v/v/+7/8v/y/+j/6P/w
//X/9//3//r//P/6//j//P/8//n/+P/3//b/+f/7//3//////wAA///8//z//P/8////
AQD9//v//v/8//z//v////3//f/8//z//v////////8BAAMABQAHAAQAAgACAAAAAgAC
AAIAAgAAAP//AQAAAP7///8DAAQAAgACAAgACAAGAAUABQAFAAMAAgACAAIABQAGAAcA
CAAGAAkACQAFAAYACwAMAA0ACwANAAwACgAMABAAEgAUABMAEgAPABAAEAAPAA8AEQAU
ABQAEwATABEAEQAQAA4ADwAPABAAEwASABAADwANAA0ADgAPABEAEwAUABQAFAAQABIA
EwATAA4ADgAPAA8AEAARABIAFAARAA0ACQAGAAkACwANAA8ADQANAA0ACwAHAAsADAAM
AAsADAANAA4ADAAKAAgABgAIAAcABwALAAkABwAGAAQAAwAEAAUABQAEAAYAAwD//wEA
AQABAAMAAQACAAMABQAGAAYABAABAAMABQAFAAMAAQABAAEAAQAFAAUABQAEAAQABAAF
AAUABQAEAAMAAwAEAAUABQAFAAMAAwADAAEAAQABAAMAAwADAAIAAQABAAQABgAEAAYA
BwAHAAoACgAIAAYABgAHAAgACAAKAAoABgAGAAgACAAFAAUACQAGAAUACAAKAAoABwAH
AAkACQAHAAcABQADAAIAAQAAAP//BQADAAUACwAIAAUAAwACAAQABAADAAMABAAEAAUA
CAAHAAcABQAEAAYACAAIAAUABQAGAAYABwAHAAUAAwAGAAYAAgACAAQABgAFAAUABQAG
AAYABwAHAAQACAAHAAUABQAEAAQABAAEAAQABAAEAAIABQAFAAUABwAJAAQABQAGAAcA
CAAGAAYABgAGAAQAAgAAAP7/AgAGAAoADgALAAoACQAIAAYABgAGAAYABAAEAAQABAAE
AAUABwAKAAsACwALAAsACQAJAAkACgAKAAoACgALAA8ADQALAA0ADQANAA4AEAAVABMA
EwAXABcAFAATABEADwASABUAEgARABEAEgATABMAEwATABMAEAAOAA4ADgAOAAsACgAJ
AAYABgAGAAcACAAJAAoACgAFAAcABwAGAAcABwADAAQABwAJAAkACAAFAAMAAgAAAAIA
AwAEAAgABgAGAAUABQAJAAAA/P8HAAwABgABAAEABgAHAAsAFgAjADIARQBYAGUAfQCi
ALwAxQDDAK0AfQBWADcADgDs/93/1P/O/8j/xf/D/8L/xP/D/8b/0f/f/+j/5//s//n/
AgACAPz/+v/8//z/+//5//v/AAACAAQABgAIAAgACgAKAAoACgAKAAkACAAHAAYACAAI
AAYABwAIAAkADQALAAcABQAIAAoACgAMAA0ADwAPAA4ADgAMAA0ADQANAA0ADQANAA0A
DAAMAA4ADgAOAA4ADgAOAA0ADQAQABAACwALAA4ADgAPABAAFwAYABQAEQAPAA0AEAAS
ABUAGAAXABYAFQAUABIAFQAVABEAEwAXABcAFwAYABsAGwAaABwAHgAeAB4AHAAcABoA
HAAdAB0AHgAhACEAIAAeAB0AHgAfAB8AHgAgAB8AHwAhAB8AHgAeAB0AHQAeAB8AIQAg
ACAAHwAeAB0AIAAiACMAHwAeAB4AHQAcABsAGgAaAB0AHQAdAB4AIAAhACIAIwAgAB8A
HgAbABYAGQAZABgAGAAYABgAGAAXABYAFQAUABcAFQAUABcAFQAVABYAFgAUABQAFAAT
ABIAFAARAA0AEgATABQAFwAUABQAFAAVABQAFAASAA8AEwAVABUAEwATABMAEwATABMA
EwATABIAEgASABMAEwAUABQAFAAVABUAFQAUABMAFQAVABUAEwARABEAEwATABQAFAAU
ABUAGAAYABQAFAAVABUAGAAYABcAFgAXABkAGgAaABwAHAAVABQAFQAUABQAFQAaABgA
FAAWABcAFgAVABUAFwAXABcAFwAVABMAFgAXABgAGQAaABUAFAAXABcAFQAUABQAFwAY
ABgAGQAXABYAFgAYABsAGwAZABgAFgAYABgAFQAVABYAFgAXABgAFwAWABoAGwAWABUA
FgAYABcAFwAXABcAGAAaABsAFgAaABkAFwAZABgAGAAYABYAFgAWABYAFAAXABcAFwAd
ACEAHgAeAB4AHgAeABsAGgAZABgAGAAYABgAGAAZABoAGwAcABkAGAAXABYAGQAaABsA
HAAeAA==
         </WaveFormData>
      </LeadData>
      <LeadData>
         <LeadByteCountTotal>10000</LeadByteCountTotal>
         <LeadTimeOffset>0</LeadTimeOffset>
         <LeadSampleCountTotal>5000</LeadSampleCountTotal>
         <LeadAmplitudeUnitsPerBit>4.88</LeadAmplitudeUnitsPerBit>
         <LeadAmplitudeUnits>��V</LeadAmplitudeUnits>
         <LeadHighLimit>2147483647</LeadHighLimit>
         <LeadLowLimit>268435456</LeadLowLimit>
         <LeadID>II</LeadID>
         <LeadOffsetFirstSample>0</LeadOffsetFirstSample>
         <FirstSampleBaseline>0</FirstSampleBaseline>
         <LeadSampleSize>2</LeadSampleSize>
         <LeadOff>FALSE</LeadOff>
         <BaselineSway>FALSE</BaselineSway>
         <ExcessiveACNoise>FALSE</ExcessiveACNoise>
         <MuscleNoise>FALSE</MuscleNoise>
         <LeadDataCRC32>2439204677</LeadDataCRC32>
         <WaveFormData>
+v/6//r/+v/8//z//P/8//z//P/8//z//f/+////AAD+//7//v/+/wAAAAAAAAAA/v/+
//7//v8BAAIAAwAEAAIAAgACAAIAAgACAAIAAgAAAAAAAAAAAAMABAAFAAYAAgAAAP7/
/P///wAAAQACAAAAAAAAAAAAAAAAAAAAAAD+//7//v/+//z//P/8//z//f/+////AAAA
AAAAAAAAAP3//P/7//r//P/8//z//P/8//z//P/8//7//v/+//7//f/8//v/+v/9//7/
//8AAP3//P/7//r/+//8//3//v/8//z//P/8//r/+v/6//r/+v/6//r/+v/6//r/+v/6
//r/+v/6//r//P/8//z//P/6//r/+v/6//v//P/9//7/AAAAAAAAAAD///7//f/8//3/
/v///wAA//8AAP///f8AAAIABAAHAAYABAACAAAAAwAFAAkACgAHAAcACwALAAwADwAS
ABQAFAATABIAEgARABEAEAAQABAAEAANAAsACQAMAAwADQANAA0ADQANAAwACQAGAAQA
AgACAP//AAABAP7//f/8////AAD+/wEA/v/9//v/+v/4//j//f/9//r/+v/7//3//P/5
//j/9//4//j/+v/6//j/9//2//L/+P/8//3/+//3//X/+P///wkAGwAtADkAOQA8AEoA
VwBeAG0AhwCPAIoAhQCDAHAASAAWAPT/7v/v/+3/7P/j/9z/3//k/9//4f/o/+v/7v/2
//f/8f/z//7/AgABAAEAAAAAAAAAAgAFAAMAAQADAAMA/////////v8AAAAAAQACAAQA
BAAEAAQAAwACAP///v///////////wAAAAABAAEAAQABAAEAAQABAAEAAwADAAIAAgAC
AAMAAgABAAEAAAACAAIAAgACAAIAAwAFAAUAAAAAAAUABQAEAAQABAAHAAYABAADAAIA
BAADAAMAAwAFAAcABwAHAAYABgAFAAEABAAHAAgABwAIAAwACQAGAAQABgAIAAUABwAH
AAcACAAGAAYABwAIAAoACgAIAAgACgAKAAkACAAJAAkACgAMAA0ADQAOABEADAALAAoA
BwAJAAoACgAKAAwADQANAAwADAAMAA4AEAAOAAwADAAOABEAEQARABAAEgASABUAFQAW
ABYAFwAXABMAEwATABIAEAAQABAAEAAPAA4ADQAMAA0ACwAKAAoADAAMAAwACgAJAAkA
CQAJAAoADAAJAAcABwAHAAcABwAGAAQAAgABAAQABwAIAAcABQAGAAYABgAIAAkACQAK
AAkACAAIAAcACgAKAAwACgAKAAoADAAKAAwADAANAA4AEQARABEAEQAOAA0ADAAKAA0A
DwAQABIAEwARAAwACgALAAsADAAOAA8ADgAPABAAEAAPAA4ADQAPAA0ADQANAA0ADQAP
AA8ACwAMAA8AEQAPAA0ACwAJAAsACAAIAAkACQAJAAoACgAJAAgACAALAAsABgAIAAkA
CgAKAAoACgAJAAcABgAGAAgACQAIAAcACQAKAAYAAwAFAAYABwAJAAgABwAEAAMAAwAD
AAMABAAGAAUABAACAAMAAgACAAEA//8EAAcACQAGAAYABgAGAAQABQAFAAMABAAGAAcA
BQADAAYAAgAAAAAAAAAAAAIAAgACAAIABAAEAAQABAADAAIAAQAAAAIAAgACAAIAAgAC
AAQABAADAAMABAAFAAcACAAIAAgACAAIAAkADAAOAA0ADQARAA8ADwARABMAFgAWABUA
FAASABEAEQAQABAAEAAQAA0ACQAHAAoACgANAA8ADwAPAA8ADgALAAgAAwD///3/+P/5
//z/+//8//7//v/+//v/+v/5//j/9v/3//b/9//9//v/9//2//b/9//3//X/9f/1//b/
9v/4//b/9f/1//X/+P/+//j/8f/z//X/9//8/wEACwAdACsANwA9AD4ATABjAHIAewCD
AIUAggB/AHUAWgAwAAgA8v/0//f/8f/s/+v/6v/p/+T/3//f/+b/7//w//D/7f/t//H/
9v/2//P/9f/4//b/9P/4//3/+//3//X/9f/2//f/+P/4//r/+v/7//z/+v/6//r/+v/6
//r/+P/4//n/+f/5//n/9//2//b/9f/3//f/9//3//n/+f/7//v/+v/6//r/+//6//n/
+f/4//j/+P/4//j/9f/1//b/9f/z//T/+v/7//b/9v/2//n/+f/4//j/+P/6//n/+f/5
//f/+f/5//n/+v/8//3/+//5//v/+//5//n//v/8//r/+//+/wEA///9//3//f/+/wAA
AAABAAIAAAAAAP7//v8BAAIAAgACAAQAAwADAAQABAADAAMABQADAAMAAwABAAUABgAG
AAYABQAFAAQAAgAEAAQABgAIAAYABAAEAAYABgAFAAQAAgACAAIABQAFAAUABgAIAAkA
BQAFAAUABAAEAAQABAAEAAUABgAHAAgABwAFAAQABAADAAIAAQD+//3//f/9//3//v8A
AP3/+////////////////v/9//3/+//9//3/+//9//7//v/+///////+//7//v/+////
///+//7/AAD+//7//v8AAP7/AAAAAAEAAgADAAMAAwADAAIAAQAAAP7///8BAAIABAAF
AAUAAgACAAIAAQABAAIABAACAAIAAgADAAMAAwADAAUAAwADAAMAAAD//wAA///8//z/
/v///wAAAQACAAMAAgD+//3//f//////AAAAAP///v/+/wEAAQD8//7////+//7//v/+
//7//f/9//7//v/9//r/9//8//7/+//5//n/+v/7//3/+//7//n/+f/7//v/+//8//r/
+f/4//b/+//8//7////6//z//P/7//z//P/8//z//v///////f/8//z/+//3//v//v/6
//j/+P/4//j/+P/4//j/+P/6//r/+v/6//z//P/8//z/+v/6//r/+v/5//j/9//2//f/
+P/5//r/+v/6//r/+v/8//z//P/8//z//P/7//v//f///wIABAAEAAQABAAEAAQABgAF
AAMAAwAHAAcABwALAA0ADgAOAA8ADgAOAA0ADQAMAAwADAALAAcABAABAAYABgAHAAkA
CQAJAAkACAAFAAIAAAD9//7/+v/6//z/+P/4//j/+P/2//P/9f/1//X/9P/0//L/8v/3
//f/8//z//T/9v/3//P/8//z//T/9v/4//j/9//1//X/7v/u//L/9//5//X/9/8AAAkA
EwAbACMAKwAvADQAQABVAGYAbQBvAG8AbgBpAGcAWgA6ABYAAAD+/wUAAwD8//v//P/5
//j/8//v//D/8//y//D/7f/r/+//+P/4//H/8//4//b/8v/0//f/+f/9/wEAAQD9//v/
+f/2//b/9v/3//j/+v/6//r/+v/6//r/+P/4//z//f/+////+//6//r/+f/7//v/+//7
//j/9//4//f/9f/2//f/+f/5//n/+v/6//r/+v/6//r/+v/7//3//f/2//b/+//7//j/
+P/4//v/+//6//r/+v/8//v/+//7//n/+//7//v/+//8//z/+f/5//v/+//5//3/AgAA
AP7//P/+/wAA/f/+////AAACAAEAAAAAAAAAAgACAAAAAAADAAQABAAEAAQAAwADAAQA
BgAFAAUABwACAAEAAAD9/wEAAgACAAIABAAFAAUABAACAAIABAAGAAcABgAHAAoACAAH
AAYABAAFAAYACgALAAwADAANAA0ABwAFAAMAAAABAAIAAwAEAAIAAgACAAIAAwABAAAA
AAADAAQABQAEAAAA///+//3/AAACAP///f8BAAEAAQABAP7//P/6//n//P///wAA///9
//7//v/+//3//f/8//z//v/+//////8AAAAAAgAAAP7//v8AAP7//v/+////AAADAAMA
AwADAAUABQAFAAQAAwADAAIAAgAIAAkABwAIAAUAAwACAAIAAQD+//3//P/+////AAAB
AAMAAQABAAEA/////wEAAQD+//7/AAABAAEAAQABAAEA///8//z//f/9//3//v/+//3/
/P/8///////6//z//f/8//z//P/8//v/+f/4//j/+v/7//r/+f/7//z/+P/1//b/9v/2
//f/+f/5//f/9//3//f/9//4//r/+f/4//b/+P/4//n/+f/0//b/9v/1//T/9P/0//T/
9P/1//X/8//0//b/9//1//f/9P/y//P/9P/1//b/9v/2//b/9v/2//b/9v/2//b/9v/2
//b/9v/2//b/9v/1//T/8//y//T/9P/0//T/9f/2//f/+v/5//f/9v/2//n/+//8//z/
+v/6//r/+/8AAAAA/////wEAAQABAAMABQAGAAYABQAFAAYABgAHAAUABAADAAIA///9
//v//v8AAAEAAwADAAEAAQAAAP3//P/6//f/9v/0//T/9v/0//H/8P/v/+7/7v/x//L/
8//v/+7/6//q//D/8f/u/+7/7v/v/+//7f/s/+v/6//q/+//8P/w//H/7f/s/+z/7P/v
/+//7//t//D/+f8DABEAGwAhACsAOABAAEsAWgBpAHUAeQB0AG8AawBcADwAFAD0/+r/
8//3//D/5f/k/+X/5P/f/9//5P/p/+r/6v/n/+f/6//w//b/9//1//T/+P/0//L/8f/1
//P/7//v//D/8f/y//L/8v/y//P/9P/y//L/8v/y//L/8v/w//D/8//z//P/8//y//L/
8//z//H/8f/x//H/8//z//X/9f/x//D/7//v//D/8f/z//T/9P/0//T/9P/0//X/9//3
//L/8v/3//f/9P/0//T/9//4//j/+f/6//f/9f/0//P/9f/3//f/9//5//r/+v/3//f/
+f/5//f/+f/+//z/+v/6//z//v/7//v/+//7//z/+v/6//v//P/8//z/+v/6//v//P/8
//z//P/7//v//P/9//3//v8BAP7//f/8//n//f/+//7//v/+///////+//3//P/9//7/
AQAAAAEABAAFAAUABQAEAAQABAAHAAcABwAIAAoACwAGAAUABAACAAAAAAAAAAAAAgAC
AAIAAgD///3//P/8//z//P/8//r/+v/7//z//f/8//7/+//5//3//f/9//3////+//3/
/f/7//3//f/7//3//v/+//7//v/9//v/+v/7//z//v////7//P/8//j/+v/6//z/+v/7
//z//v8AAAAA///+//3//////////v8AAAEAAQACAAMAAwAAAAAAAgABAAEAAgAEAAIA
AgACAAEAAQABAAEAAgABAAIAAwABAAEAAwADAAAAAAACAAMAAwADAAMAAwAEAAIAAwAF
AAMAAQAAAP7/AAAAAAEABQADAP7/AAABAAIAAgACAAIAAQD///7//v8AAAEAAAD//wIA
BAABAP///v/+//7//////////f/9/////////wAAAgABAAAA/v/+//7///////r//P/8
//v//P/8//z//P/9////AAD//wEAAgACAP/////+//7/AAAAAAAAAAACAAIAAgACAAAA
AAAAAAAAAgAEAAYACAAEAAAA/v/6//z//f///wEAAwAEAAQABAAGAAYABwAKAAoACQAJ
AA0ADgAPABIAFQAVABQAEgAQABEAEQASABIAEwAUABUAEwAQAA0ADwAOAA8AEQARABEA
EgASABAADgALAAcABQAAAP7/AAD+//7//v/+//7/+//////////+/wAA/v/+/wMAAAD7
//n/+P/7//v/+f/5//r//P/9/wAA/v/9//3//f/4//j//v8DAAEA/f/5//r//f8BAAsA
GQAnADEAOgBKAFUAYABzAIcAlwCcAJcAjQCIAHoAVgAkAP7/7f/n/+b/4//e/93/3v/f
/9//5P/r/+z/8P/5//v/7//u//r//f/7/wIABAACAAIAAQD//wMABQADAAEAAQABAAAA
AAAAAAEAAgAEAAQABAAEAAQABAACAAIAAgABAAAA/////wAAAgADAAEAAQABAAEA////
/wEAAQAAAAAAAAABAP////8AAAAAAAAAAAAAAAAAAAEAAwADAP//AAAGAAcABAAEAAQA
BwAFAAQABAAEAAYABQAFAAUAAwAFAAUABQAHAAgACAAFAAcACQAJAAcACAAMAAkABgAI
AAoADAAJAAgABwAGAAYABwAIAAoADAALAAoABwAGAAwADgAPABAADQALAAoACgAKAAkA
CQALAAoACwAMAAsADwAQABAAEAAPAA8ADgAMAA4ADgAQABIAEQAOAA0ADgARABEAEQAQ
ABAAEAATABMAEAAQABEAEQANAA0ADQAMAA4ADgAOAA4ADgAOAA4ADgALAAkACAAIAAYA
BgAGAAQAAwADAAMAAwAEAAYAAwABAAUABQAFAAUABwAGAAUABQACAAMAAgD///3//v/+
//7/AQABAAAAAAABAAIABAAFAAUABAAFAAIAAAAAAAIAAAACAAIAAwAEAAUABQAFAAUA
BQAFAAUABAAEAAUABQAGAAgABwADAAIABQAFAAYACAAGAAQABAAEAAUABQAFAAUABwAF
AAUABQAEAAMABAADAP//AAADAAUABQAFAAUABQAHAAQABAAFAAcABwAIAAgAAwAAAP7/
//////z/AAADAAMAAgABAAAAAAD/////AAADAAMAAQD/////AAD8//n/+//8//3////+
//3/+v/5//3//f/9//7//P/7//r/+P/6//r/+//7//j//P/+/////v/+//7//v/9//3/
/P/5//n/+v/6//f/9//2//b/9//4//n/+v/6//r/+v/6//z//P/8//z/+//6//n/+P/4
//j/+P/4//n/+v/7//z/+v/6//z//P/9//3//v//////AAAAAAAAAAAAAAEABAAFAAUA
BgALAAoACQAKAAsADgAOAA0ADAAKAAkACQAIAAoACgAKAAcABAABAAMAAgAEAAcACAAJ
AAkACAAFAAIAAAD9//z/+P/4//r/+P/4//j/+P/4//X/9f/1//X/9P/1//T/9f/7//r/
9f/z//L/8//z//H/8f/y//T/9f/4//f/9f/0//P/8v/0//T/9f/3//X/9//+/wkAFwAj
AC0AOwA/AD4ATABjAHAAcwB1AHUAbgBrAGMASgAaAPT/+P8IAAEA9f/2//X/7v/v//D/
6//r/+7/8f/w//D/8f/z//f/9P/0//X/9//6//j/8v/2////+f/1//n/9//3//f/9//2
//b/9v/3//j/+v/6//r/+v/4//j/9v/2//f/9//3//f/+P/4//n/+f/7//v/+//7//r/
+f/6//n/9v/2//b/9//4//n/+//8//z//P/8//z//P/9///////4//j//f/9//n/+P/3
//n/+v/6//v//P/8//v/+//7//3//////////f/+//7/+//5//v/+//5//3/AgAAAP7/
/v8AAAIA//8BAAEAAQACAP///v/+//7/AQACAAEAAgAFAAYABgAGAAQAAwADAAQAAgAB
AAEAAwABAAEAAQD//wMABAAEAAQABgAHAAcABgAEAAQABgAIAAgABgAGAAgACQAJAAkA
CAAKAAoADQANAAoACgALAAsACQAJAAkACAAIAAgACAAIAAcABgAFAAQABQADAAIAAgAE
AAQABAACAAEAAQABAAEAAgAEAAEA///+//3//P/7//z//P/8//3//f///////f/9//7/
/v/+/wEAAQAAAAAA///+//7//f///wAAAwACAAIAAgAEAAIAAgACAAMABAADAAMAAwAD
AAUABQAFAAQABAAFAAUABgAHAAcABAAEAAQAAwADAAQABgAEAAQABAAFAAUABQAFAAMA
AQABAAEAAwADAAUABQD+//7/AAABAAEAAQABAAEA///8//z//f/+////AQACAAEAAAAA
AAMA///6//z//f8AAAAAAAAAAAAA/////wAAAQABAP///f/+/wAA/f/7//r/+v/6//v/
/P/9//z//f/+//3//P/8//3//f/9//z//P/8//3//f/7//7///////3//P/7//r//P/9
//3/+//5//r/+v/3//3/AgD6//z//P/8//z//P/8//z//P/8//z//P/8//r/+v/6//r/
+v/6//r/+v/8//z//P/8//z//P/8//7/AAD/////AAABAAMABAAEAAQABAAEAAUACAAI
AAcABwANAA0ADQAPABAAEAAPAA0ACwAKAAgABwAHAAgACQAKAAUAAwABAAQABQAHAAoA
CwAJAAcABAD//////v/8//z/+v/6//z/+v/4//j/+P/4//f/+f/5//n/+v/6//j/+P/7
//v/9//2//b/9//3//X/9f/1//b/9v/4//j/9//3//n/9P/0//T/8//z//f/+f8AAAsA
FQAhACkALwA3AD4ARgBVAGoAcwBtAGUAYgBjAFsAPgAaAAgACAAQAA8ABQACAP///v//
//r/8f/x//j/9//0//L/6//r//P/8v/y//X/+f/8//r/+v8CAP//9//3//v/+//5//n/
+f/4//j/+P/5//r/+//8//3//v/9//z/+f/4//n/+f/5//n/9f/0//T/8//0//X/9v/3
//n/+f/7//v/+P/4//j/+f/7//v//P/8//v/+v/5//j/+v/7//3//f/3//b/+v/5//j/
+P/4//v/+//6//r/+v/4//f/9//3//f/+f/5//n/+v/8//3/+//5//v/+//5//n//v/8
//r/+v/8//7/+//9//3//f/+//7//v///wAA/f/8//n/+P/8//7///8AAAEAAQACAAQA
AQD///7////////////9/wEAAgACAAIAAAABAAEAAAD+//7/AAACAAIAAAAAAAIABAAF
AAYABgADAAIABAADAAMABAAGAAcAAQABAAEAAAAAAAAAAAAAAP7//v/+//7//v/9//3/
/v/8//z//P/6//f/9//3//f/9v/4//X/8//4//n/+v/7//v/+v/5//n/+//9//3/+//4
//j/9//2//n/+f/4//j/+v/6//v/+//8//z//v/8//r/+v/8//r/+v/6//v//P/6//n/
+P/3//r/+//8//z//P/9//3//v8AAP//+//6//r/+f/5//r//P/6//r/+v/8//3//v//
//3/+f/3//X/9//3//n/+f/3//j/+//9//z/+//6//n/+v/4//n/+//6//n/+f/4//f/
9v/2//n/+f/0//b/9//4//j/+P/4//r/+f/5//r/+//7//n/9//5//r/9v/z//T/9P/0
//X/9f/1//P/8//3//f/9//4//f/9f/z//D/9f/2//j/+f/0//b/9v/1//T/9P/0//T/
9f/3//j/9//1//T/8v/t//P/9v/0//T/9P/0//T/9v/2//b/9v/2//b/9v/2//T/9P/0
//T/9v/2//b/9v/4//j/9//3//b/9//5//r/+//8//3//v/9/wAAAAD//wAABQAGAAcA
BwAJAAoACgALAAoACgAJAAcABgAGAAYABwAFAAQAAwAEAAQABQAHAAcABwAHAAYABQAC
AAAA/f/5//T/8//0//P/9P/1//b/9f/x//L/8f/y//L/8//y//L/9//3//P/8v/y//P/
8//v/+//7//w//L/9P/0//P/8//3//L/7v/y//X/7//r//H/9v/7/wcAFQAhACkAMwA6
AEIATwBgAHEAgQCFAHoAbwBtAGQAQAAUAPL/5P/l/+f/5v/d/9b/2//i/+H/4f/m/+v/
7v/u/+//6//p/+z/8v/3//n/+v/4//r//v/9//f/+f/9////+//7//v/+v/5//j/+P/4
//r/+v/6//r/+v/6//j/+P/3//f/9//3//b/9v/3//f/9//3//f/9//3//f/+f/5//b/
9v/2//f/+P/5//v//P/+//7//v/+//z//f//////+P/4//3//f/8//z//P///wEAAAAA
AAAAAgABAAEAAQAAAAEAAAD///3//v/+//v/+//9//3/+//+/wQAAwACAAIABAAGAAMA
AQABAAEAAgAEAAQABQAGAAQABAACAAIABwAIAAgACAAIAAcABwAIAAYABQAFAAcABgAH
AAgABwAIAAgABwAGAAgACQAJAAgACAAIAAoADAAOAAwADAAOAA4ADQAMAAoABwAGAAgA
BwAIAAoADQAPAAwADQAOAA4ACwAKAAkACAAKAAoACgAKAAsACQAIAAgABwAGAAUAAgAE
AAUABgAHAAcACAAEAAEAAQABAAEAAQABAAAA//////7////+//v///8CAAQABgAGAAUA
AwACAAQABAAFAAUABgAGAAgABgAGAAYACAAGAAQAAgABAAAABQAHAAkACwAJAAkACQAI
AAYABwAHAAgACgAJAAUABAAHAAcACAAKAAgABgAGAAYACAAJAAoACwAJAAUAAwABAAMA
BQAJAAsAAwACAAMAAwADAAMAAwADAAUAAgACAAMAAQABAAIAAgADAAIAAgAFAAEA/P/+
////AAAAAAAAAAABAAEAAgAEAAQAAwAAAP3/AQAEAAIAAQAAAAAAAAABAAEAAQD/////
////////AAAAAP///v/8/wAAAAABAAEA+//+//////8AAAAAAAAAAAAAAQABAP///v/+
//3/+f8BAAAA/v/+//7//v/+//7//v/+//7/AAAAAAAAAAAAAAAAAAAAAAAAAgACAAEA
AwAEAAUABwAHAAYABQAEAAYABwAKAAoACQAJAA0ADQAPABEAEwAUABQAEwASABIADgAN
AAsACgANAA4ADAALAAgACgAJAAkADAANAA4ADwAMAAkABgAEAP///v/6//r/+v/4//j/
+P/6//r/9//5//f/9//2//b/9f/2//z//f/2//T/8//z//T/8//0//X/9P/0//b/9v/1
//X/9f/y//j//P/3//H/8//7//z///8PACUAMwA5ADsAQgBUAGcAdgCBAIUAgwCAAHsA
bQBKABwA9v/q//T//f/z/+r/6f/m/+X/4v/j/+n/7v/v//D/8P/r/+v/8//2/+7/7f/z
//b/+P/4//r//f/7//f/+//5//b/9f/0//L/8//0//b/+P/2//b/9v/2//f/+P/3//j/
9//3//f/9//2//b/9//3//X/9f/1//X/9//3//n/+f/3//j/+f/7//n/9//2//T/9f/2
//f/+P/3//f/+P/3//L/8v/3//f/9P/0//T/9//5//j/+P/4//b/9f/1//X/9//5//n/
+f/5//r/+v/3//j/+//8//v/+v/+//v/+P/6//z//v/7//z//f/+/wAA///+//7//v/+
//7//P/8//3//v/+//7//v/9//3//v/8//v/+//9//z//f/+//3///8AAAAAAAAAAAEA
AQAAAP7//v8AAAIAAwACAAMABgAEAAEA/v/6//z//v8DAAUAAgACAAMAAwAAAAEAAgAC
AAIAAgACAAIAAQAAAP///v/+//3//f/+//3//P/7//j/+P/5//r/+//7//z/+P/1//f/
9//3//f/+v/6//r/+//4//n/+P/1//b/+P/5//r/+f/5//j/+P/6//r/+//7//r/+v/8
//r/+f/4//n/9v/5//r//P/+//7//f/8//v/+//7//v/+v/4//n/+f/6//3//f/6//r/
/P/9////AgAAAP7//v/+//7//f/8//v//f/7//v/+//7//v//f/9//n/+v/9/////P/7
//r/+f/7//j/+P/5//j/9//3//b/+P/4//n//f/6//T/9f/1//b/9v/2//b/9//3//j/
+v/6//n/9v/z//b/+P/1//P/8//0//X/9//1//X/8//z//X/9f/1//b/+P/3//b/9P/1
//T/9P/z//H/9P/1//X/9P/0//T/9P/0//X/9f/z//H/8v/y/+//9f/4//L/8v/y//L/
8v/y//L/8v/y//D/8P/w//D/8f/y//P/9P/y//L/8v/y//D/8P/w//D/8v/y//L/8v/y
//L/8v/0//f/9//4//r/+f/7//z//P/6//r/+v/7//z//P/7//v/////////AQAFAAYA
BgAFAAIAAgABAAEAAAAAAAAAAAD9//v/+f/8//r/+//9//3//f/9//z/+f/4//b/8//y
//D/8P/y//D/8v/y//L/8v/t/+//7//v//D/8P/u/+7/8v/x/+z/6v/s/+3/7f/r/+z/
7f/v//D/8P/u/+v/6f/v/+z/7P/w//H/7f/r/+//9v/7/wUAEwAjAC0AMQAyADoASQBa
AGkAbQBrAGYAXwBbAFAAMgAMAPT/+v8DAAEA+v/5//b/7//m/+X/6f/s/+3/6v/m/+f/
5//p/+r/7v/r/+n/7v/y/+z/6v/x//P/8//z//H/8v/z//T/9P/z//L/8v/y//T/9P/0
//T/9P/0//L/8v/y//H/8P/v/+//8P/y//P/9f/1//X/9f/1//X/9//3//T/9P/0//X/
9f/1//b/9v/4//j/+P/4//X/9f/2//X/8P/w//X/9f/1//b/9//7//r/+P/3//b/+P/3
//f/9//1//f/9//3//f/+P/4//X/9f/3//f/9f/3//z/+v/4//r//P/+//v/+//7//v/
/P/+//7///8AAP7//v/8//z/AQACAAIAAgAAAP////8AAAAA/////wEAAAABAAIAAQAD
AAQABAAEAAMAAwACAAAAAAAAAAIABAACAAAAAAACAAQABQAGAAYACAAIAAsACwAHAAYA
BgAFAAIAAwAEAAQAAgACAAIAAgABAAAA///+/wAA/////wAA/v/+//7//P/9//3//f/9
//z//v/7//n//f/9//3//f/9//z/+//7//n/+//7//n/+f/6//r/+v/7//v/+v/6//r/
+v/7//v//P/8//7//P/+//7/AAD+//z//P/9//7//f/9//3//f/9//3//f/8//z//f/9
//7/AQABAP7//v8AAP////8AAAAA/v/+//7//f/9//3//f////3//f/9//////8BAAEA
+v/6//z//f////////////3/+v/6//v/+//7//z//P/7//r/+v/9//3/+P/6//v//P/8
//z//P/8//v/+//8//3//f/7//n/+v/8//n/9//4//j/+P/5//n/+f/3//f/9//3//f/
+P/5//n/+f/4//n/+P/4//f/9f/4//n/+f/4//j/+P/4//j/+f/5//f/+f/6//r/9//5
//z//P/8//z//P/8//n/+P/3//b/9v/2//b/9v/4//j/+P/4//b/9v/2//b/+f/6//v/
/P/7/w==
         </WaveFormData>
      </LeadData>
      <LeadData>
         <LeadByteCountTotal>10000</LeadByteCountTotal>
         <LeadTimeOffset>0</LeadTimeOffset>
         <LeadSampleCountTotal>5000</LeadSampleCountTotal>
         <LeadAmplitudeUnitsPerBit>4.88</LeadAmplitudeUnitsPerBit>
         <LeadAmplitudeUnits>��V</LeadAmplitudeUnits>
         <LeadHighLimit>2147483647</LeadHighLimit>
         <LeadLowLimit>268435456</LeadLowLimit>
         <LeadID>V1</LeadID>
         <LeadOffsetFirstSample>0</LeadOffsetFirstSample>
         <FirstSampleBaseline>0</FirstSampleBaseline>
         <LeadSampleSize>2</LeadSampleSize>
         <LeadOff>FALSE</LeadOff>
         <BaselineSway>FALSE</BaselineSway>
         <ExcessiveACNoise>FALSE</ExcessiveACNoise>
         <MuscleNoise>FALSE</MuscleNoise>
         <LeadDataCRC32>2350564525</LeadDataCRC32>
         <WaveFormData>
BgAGAAYABgAEAAQABAAEAAQABAAEAAQABAAEAAQABAAGAAYABgAGAAgACAAIAAgABgAG
AAYABgAIAAgACAAIAAcABgAFAAQAAgACAAIAAgAEAAQABAAEAAYABgAGAAYABAAEAAQA
BAACAAIAAgACAAIAAgACAAIAAgACAAIAAgAEAAQABAAEAAIAAgACAAIAAgACAAIAAgAE
AAQABAAEAAMAAgABAAAAAQACAAMABAACAAIAAgACAAIAAgACAAIAAgACAAIAAgAAAAAA
AAAAAAAAAAAAAAAAAAAAAAAAAAAAAAAAAAAAAP7//v/+//7/AAAAAAAAAAD+//7//v/+
//7//v/+//7/AAAAAAAAAAAAAAAAAAAAAAIAAgACAAIAAAAAAAAAAAAAAAAAAAAAAAEA
AgADAAQAAgACAAMABAACAAIAAgAEAAUABgAHAAcACQAKAAsACwAHAAYABQACAAAA/v/6
//j/8v/v/+7/7v/w//L/8v/y//P/9P/0//P/8//0//X/9v/2//f/+f/7//z//P/9//7/
AAAAAP/////+//z/+//8//7//f/9//3//f/9//3//f/8//z//P/8//7//v///////f/9
//3//f/9//3//f/+//z/+//7//v//P/8/wEABwAIAA0AEwAOAAoACAAGAAQA/f/3/+//
3//O/7//s/+p/6n/vf/S/+L/+P8WACMAHgAVAAsAAQD4/+n/2P/F/7H/n/+a/5//qP+v
/7D/rv+1/8T/zv/T/9b/3P/j/+j/7//x//L/9//+//3//v/+//////8BAAIAAgACAAUA
BgAGAAYABwAGAAUABAAEAAQABQAFAAUABQAFAAUABwAHAAgACAAIAAgACQAJAAkACQAJ
AAkABwAHAAcABwAJAAkACQAKAAgACAAHAAcABwAHAAcABwAHAAcABwAIAAcABQADAAIA
BAADAAMAAwAEAAQABAAEAAQABAACAAIAAAAAAAAA//8BAAEAAQAAAP7//v/9//3//P/8
//v/+//8//v//P/8//v/+v/5//n/+P/4//j/+P/4//j/+P/2//j/9//3//j/9v/1//X/
9P/z//L/8f/w//D/7//w//H/8f/x//H/8f/u/+7/7f/t/+//7//v/+//7//v//H/8f/x
//H/8v/y//L/8v/y//L/8v/z//T/9f/1//X/9f/2//j/+v/6//r/+f/6//r/+P/6//r/
+//7//v/+//7//v//P/8//z//P/6//r/+v/6//v//P/9//7/+//7//z//f/9//3//f/9
//v/+//7//v//P/8//z//P/8//v/+//7//3//f/+//7//v/+//7//v/9//3//P/6//v/
+//8//z//P/8//z/+//5//n/+f/5//v/+v/6//v/+//6//j/+v/6//n/+f/6//r/+f/5
//n/+f/5//n/+//7//r/+P/4//r/+v/5//n/+//7//v/+v/4//r/+v/6//n/+f/4//j/
+P/5//n/+v/6//r/+f/5//v/+//6//r/+v/6//r/+v/6//r/+v/6//r/+v/5//n/+v/6
//v/+//7//v/+v/6//r/+v/6//n/+f/5//r/+v/6//r/+v/6//r/+v/5//n/+v/6//n/
+f/9//z/9v/4//j/+P/4//r/+v/6//r//P/8//z//P/6//r/+v/6//r/+v/6//r//P/8
//z//f/8//z//P/8//7///8AAAEAAgADAAUABwAHAAUABAADAP7//P/6//b/9P/w/+3/
7P/u/+7/8P/w/+7/7//w//D/7//v//D/8f/0//T/9f/3//n/+v/6//v/+//6//n/9//4
//n/+f/6//r/+v/5//n/+//7//v/+//7//z//P/8//z//P/8//3//f/9//3//f/9//3/
/f/9//z//P/7//v///8AAAAAAwALABAAEwATAA4ACgAGAAAA/v8BAPv/7//h/9D/vf+x
/6//v//P/9r/7P8GABIACwAAAPP/5f/b/9L/wf+s/5n/if+D/4z/m/+i/6P/qv+2/8H/
zP/U/9f/3v/m/+3/7v/z//n//P/9/wAAAwAEAAQABQAFAAUABgAGAAYACQAKAAoACgAM
AAwADAAMAA4ADgAPAA8ADgANAAwACwANAA0ADgAOABAAEAARABEAEAAPAA4ADQAPAA8A
DwAPAA8ADwAPABAADwAOAAwACwAMAA0ADgAPAA8ADwAPABAAEAAPAA4ADgAQAA8ADwAP
AA0ADAALAAoACwAMAAsADAAMAAwADAALAAkACQAJAAgACgAKAAkACQAJAAgABgAFAAYA
BQAGAAYAAwACAAEAAQACAAIAAgACAAAAAAAAAP7/AAD/////AAAAAP/////+//z//P/8
//z//f/7//v/+//7//v/+//7//j/+P/3//f/9//3//f/9//3//f/+f/5//v/+//8//z/
/P/8//z//P/6//v//P/9//7///8AAAIAAAACAAIAAgABAAIAAgAAAAIAAgADAAMABQAF
AAUABQAFAAQAAwACAAIAAgACAAIABAAEAAQABAADAAMABAAFAAUABQAFAAUABwAHAAcA
BwAHAAYABQAEAAYABQAFAAUABQAFAAYABgAGAAYABgAGAAQABQAFAAQAAwADAAQABAAE
AAQABAADAAMAAwADAAMABQAEAAQABQAFAAQAAgAEAAIAAQABAAIAAgABAAEAAQABAAEA
AQADAAMAAgAAAAAAAgACAAEAAQADAAMAAwACAAAAAgACAAIAAwADAAIAAgAAAAEAAQAC
AAQABAADAAMAAwADAAIAAgACAAIAAgACAAQABAAEAAQAAgACAAEAAQACAAIAAwADAAEA
AQAAAAAAAQACAAMAAwADAAMABAAEAAIAAgACAAIAAgACAAEAAQACAAIAAQABAAMABAAC
AAIAAgACAAIAAAAAAAAAAAACAAIAAgACAAAAAAAAAAAAAgACAAIAAgACAAIAAgACAAAA
AAAAAAAAAgACAAIAAgAEAAQABAAEAAIAAwAEAAQABgAGAAgACQAKAAsACwALAAoACwAL
AAkABgAFAAIAAAAAAPz/+v/2//X/9P/0//T/9P/0//T/9f/2//b/9f/1//f/+f/7//z/
+//9////AAAAAAEAAgACAAIAAQABAAEAAAAAAAIAAgD//////////wEAAQABAAIAAgAC
AAIAAgACAAMAAwADAAMAAwADAAMAAwADAAQABAABAAMAAwAEAAYACQAPABQAFwAVABQA
EgAQAAwACAADAP//9//p/9j/x/+1/7H/vf/N/9r/6v/+/woACQD+//H/5f/b/9T/x/+y
/5//l/+R/5b/o/+q/6v/sv+8/8f/0v/Y/9v/4v/o/+v/8v/3//n//v8FAAgACQAIAAgA
CQAJAAkACgAKAAoACwAMAAwADAAOAA4ADgAOABAAEAARABEADwAPAA8ADwAPAA8AEAAQ
ABAAEAARABEAEwATABMAEwASABEAEAAPABEAEQARABIAFAAUABMAEwARABEAEQARABEA
EQARABIAEgARABAAEAASABEAEQARAA4ADgAOAA4AEAAQAA4ADgAOAA4ADgANAA0ADQAN
AAwADAAMAAsACwAMAAwACwALAAsACQAJAAgACQAIAAcABwAHAAYABQAEAAMABAAFAAQA
BAADAAMABAACAAEAAQAAAAAAAAAAAAAA///9//3//f/9//3//f/9//7//v/9//3//P/7
//r/+f/6//v//v////////8AAAAA///+//3//P/8//3//v///wEAAQABAAIAAAACAAIA
AgAFAAYABgAEAAIAAgADAAMABQAFAAUABQAEAAQABAAEAAQABAAEAAQABAAEAAQABAAF
AAUABgAHAAUABQAFAAUABQAFAAUABQAGAAYABgAGAAgABwAHAAcABwAHAAgACAAIAAgA
CAAIAAYABwAHAAYABQAFAAYABgAIAAgACAAHAAUABQAFAAUABQAEAAQABQAHAAYABAAG
AAYABQAFAAYABgAFAAUABQADAAMAAwAFAAUABAACAAIABAAEAAMAAwADAAMAAwACAAIA
BAAEAAQABQAFAAQABAAEAAUABQAGAAQABAADAAMABAAFAAUABgAFAAQAAwACAAQABAAE
AAQABAAEAAMAAwAGAAYABwAHAAcABwAGAAYABgAGAAYABQADAAMABAAEAAYABgAGAAYA
BgAGAAUABQAGAAYABQAFAAUABAAGAAYABgAGAAYABgAGAAYABgAEAAQABAAEAAYABgAG
AAYABgAGAAYABgAEAAQABAAEAAQABAAEAAQABgAGAAYABgAJAAoACgAKAAgACgALAAwA
DQANAA0ADgARABEADwAOAAsACAAGAAQAAgAAAPz/+f/2//b/9v/4//r/+v/7//z/+v/5
//n/+v/7//z//P/9/wEAAwAEAAQABQAGAAYABgAFAAUABQAEAAIABAAEAAMAAQABAAEA
AQADAAMABAAEAAYABgAGAAYABQAFAAUABQADAAMAAwADAAQABgAHAAcABwAHAAQABgAL
ABEAFAAXABkAFgAQAA4ACgAGAAMAAQD5/+X/0v/D/7X/r/+3/8n/2P/o/wQAHgAbABAA
CwAFAPf/7v/j/9D/u/+p/5//oP+p/7D/tf+2/7j/wf/M/9b/3f/g/+b/7//0//f/+//+
/wEAAgABAAUABgAIAAkACwAMAAwADAALAAwADAAMAAwADAAMAAwADAAMAA0ADQAOAA8A
EAARABAADwAPAA4ADgAOAA8ADwARABEAEQARAA8ADwAPAA8AEQARABEAEgASABIAEQAR
AA8ADwAPAA8ADwAPAA8AEAAQAA8ADgAOAA4ADQANAA0ACwAKAAkACAAJAAoACQAKAAwA
DAAMAAsACQAJAAkACAAKAAoACQAJAAgACAAHAAcABQADAAMAAgADAAIAAQABAAAAAAAA
AAAA/v/+//7//P/+//3//f/+//3/+//6//j/+f/6//v//P/7//n/+f/5//n/+f/5//n/
+P/4//f/9//3//f/9//3//X/9f/3//f/+f/5//r/+v/6//r/+v/6//n/+f/5//n/+//7
//v//P/8//7//v/+////AAAAAP7/AAAAAAEAAQABAAEAAQABAAIAAgACAAIAAgACAAIA
AgAAAAAAAAAAAP////8AAAEAAQABAAEAAQABAAEAAQABAAIAAgACAAIABAADAAMAAwAB
AAEAAgACAAIAAgACAAIAAAABAAEAAAABAAEAAgACAAIAAgACAAEAAQABAAEAAQABAAAA
AAABAP///v/8//7//////wAAAgACAAEAAQABAP///////wEAAQAAAP7//v8AAAAA////
//////////7/AAACAAIAAgAAAP///f/8//7//////wAA/v/+//3//f///////v/+/wAA
AAAAAAAAAAAAAAAAAAD///7//P/7//z//P/9//3//f/9//z//P/+//7//v/9//3//f/+
//7//P/8//z//P/+//7//f/9//z//P/7//v/+//6//r//P/8//z//P/8//z//P/8//r/
+v/6//r//f/+////AAD9//z/+//7//7//v/+//7/AAABAAIAAwABAAEAAgADAAQAAwAD
AAMAAQAAAP///P/5//T/8P/u/+z/7P/u/+7/8P/x//L/8v/v/+//8P/x//L/8v/z//X/
+f/6//r/+//8//z//P/7//r/+f/3//b/+f/6//r/+//5//n/+f/5//n/+v/6//r/+v/6
//r/+//7//v/+//7//v/+//7//v/+//6//j/9//5//r//P/9////AgAHAA0ADgAKAAYA
AgAAAPv/9//3//H/5P/T/8P/sf+n/63/vP/K/9r/8v8PAB4AFwANAAEA9P/p/+L/0/+7
/6X/lv+R/5T/n/+o/6r/qf+w/77/yf/O/9L/1//e/+X/6f/u//X/+P/3//r/+v/7//v/
/v8AAAEAAgADAAQABAAEAAQABAAEAAQABgAGAAcABwAFAAUABQAFAAUABQAGAAYABAAE
AAUABQAHAAcABwAHAAcABwAHAAcABwAHAAcACAAIAAgABwAHAAcABwAHAAcABQAFAAUA
BgAIAAcABgAGAAYABQAFAAUABAAEAAQABAAEAAQAAgACAAQABAAEAAMAAQABAAEAAAAC
AAIAAQABAAAAAAD/////AQD//////v/9//z/+//7//7//v/+//7/+v/6//r/+P/4//f/
9//4//b/9f/1//T/9f/2//f/+P/2//P/8v/x//P/8//z//P/8v/y//H/8f/x//H/8f/x
//H/8f/z//P/8//z//T/9P/0//T/9P/0//b/9//4//n/+f/5//n/+v/6//z//P/8//v/
/P/8//r/+v/6//v/+//9//3//f/9/wAAAAAAAAAAAAAAAAAAAAAAAAAAAAAAAP3//f/+
//////////////8BAAEAAQABAAAAAAAAAAAAAgABAAEAAQD/////AAAAAAIAAgACAAIA
AAABAAEAAAD/////AAAAAAAAAAAAAP//AQABAAEAAQABAAAAAAABAP///v/8//7/AAD/
////AAAAAP///////////////wEAAwACAAAAAAAAAAAA/////wEAAQABAAAAAAACAAIA
AgABAAEAAAAAAP7//////wAAAAAAAP////8AAAEAAQACAAAAAAAAAAAAAAAAAAAAAAAA
AAAA/////wAAAAABAAEAAwADAAIAAgACAAIAAgABAAEAAQACAAIAAAAAAAAAAAACAAIA
AQABAAIAAgABAAEAAQAAAAAAAgACAAIAAgAAAAAAAAAAAAIAAgACAAIAAgACAAIAAgAA
AAAAAAAAAAIAAgACAAIAAgACAAIAAwAGAAYABgAGAAgACQAKAAsACwALAAwADQANAAsA
CgAJAAUAAgD///r/+v/2//P/8v/y//L/9P/0//T/9f/2//b/9f/1//b/9//6//r/+//9
//3//v/+////AAAAAAAA/////////v/+/wAAAAD///////////////8BAAIAAgACAAAA
AAAAAAEAAQABAAEAAQABAAEAAQABAAMABAAEAAUAAwACAAYADwAVABgAGQAVAA4ADAAK
AAgABgADAPv/7f/d/8r/uf+x/7f/x//X/+j//P8MAAwAAQD2/+X/2f/V/8j/sf+a/4//
i/+N/5r/pf+o/63/uP/E/8//1P/a/+H/6v/w//H/9P/5////BAAFAAYABwAKAAoACwAL
AAkACgAKAAoADAAOAA8AEAARABAADwAOAA4ADgAPAA8ADwAPAA8ADwARABEAEgASABIA
EgATABMAEwATABMAEwAVABUAFQAVABUAFQAVABYAFAAUABMAEwATABMAEwATABEAEQAR
ABIAFAATABIAEgASABEAEQARABIAEgASABIAEAAQAA4ADgAQABAAEAAPAA8ADwAPAA4A
DAAMAAsACwAMAAwACwALAAsACQAJAAgACAAIAAgACQAIAAgACAAIAAYABgAGAAQAAwAB
AAAAAAABAAEAAgACAAAAAAAAAAAAAQD///////////////////7//v/9//3//f/9//3/
/f/9//3///////3//f/+//7/AAAAAAAAAAAAAAEAAgADAAIAAQAAAAAAAgAEAAQABAAF
AAYABgAEAAQABAAFAAUABQAFAAUABQAEAAQABAAEAAYABgAGAAYABgAGAAYABgAFAAUA
BgAHAAcABwAHAAcABwAHAAcABwAIAAgACAAIAAgABwAHAAcACQAJAAoACgAIAAgACAAI
AAgACQAJAAgABwAHAAgACAAIAAgACAAHAAkACQAJAAkABwAGAAYABwAJAAgABgAIAAYA
BQAFAAYABgAFAAUABQAFAAUABQAHAAcABgAEAAQABgAGAAUABQAFAAUABQAEAAIABAAE
AAQABQAFAAQABAACAAMAAwAEAAYABgAFAAUABQAFAAQABAAEAAQABAAEAAQABAAEAAQA
BAAEAAMAAwAGAAYABwAHAAUABQAEAAQABAAEAAQAAwAFAAUABgAGAAUABAADAAIABAAE
AAMAAwAGAAYABQAFAAUABAACAAQABAAEAAQAAgACAAIAAgAEAAQABAAEAAQABAAEAAQA
BAAEAAQABAAEAAQABAAEAAQABAAEAAQABwAIAAgACAAIAAoACwAMAA0ADQANAA4ADwAP
AA0ADAAKAAYAAwAAAPz/+v/2//P/8//0//X/+P/4//j/+f/6//j/9//3//j/+f/6//r/
+//9////AAAAAAMABAAEAAQAAwADAAMAAgAAAAIAAgABAAEAAQABAAEAAgADAAUABgAE
AAQABAAEAAUABQAFAAUABQAFAAUABQAFAAYABgAFAAcABwAIAAoADwATABgAGQAVABAA
DgAOAAwABgADAPv/6//X/8r/u/+x/7X/y//b/+b/+P8KAA4ABQD4/+v/4f/Z/87/vf+o
/5v/k/+V/6T/rf+w/7P/uv/C/8//1v/a/+P/7P/w//P/+P///wEAAgAFAAYACQAIAAgA
CQAJAAsADAAMAAwADwAQABAAEAAQABAAEAAQABIAEgATABMAEgARABAADwARABEAEgAS
ABIAEgATABMAEwATABMAEwAVABUAFQAVABQAEwASABIAFAAUABMAEwATABMAEwATABMA
EwATABQAFAATABIAEgAQAA8ADwAPAA4ADgAOAA4ADgAOAAwADAAOAA4ADgANAAsACwAL
AAoACgAKAAkACQAKAAoACQAJAAkABwAHAAYABQAEAAMAAwAGAAYABgAGAAYABgAGAAQA
AgABAAEAAgAEAAMAAwACAAAAAAAAAAAA///9//3//f/9//3//f/9//7//v/9//3//f/9
//3//f/9//3///////3//f/+//7//v/+//7//v8AAAEAAgADAAEAAQABAAIABAAGAAYA
BgAGAAYABQACAAIAAgADAAMAAwADAAMAAwAEAAQABAAEAAUABgAHAAgABgAGAAYABgAD
AAMABAAFAAUABQAFAAUABQAFAAUABQAIAAgACAAIAAcABQAEAAMAAwADAAQABAAGAAYA
BgAGAAgACQAJAAgACQAJAAoACgAIAAgACAAHAAUABQAFAAUABwAGAAYABwAFAAQAAgAE
AAYABQAFAAYABAADAAMAAwADAAMAAwAFAAcABgAEAAQABAAEAAMAAwADAAMAAwACAAQA
BgAGAAYAAwADAAIAAgAEAAUABQAGAAQABAADAAMAAwADAAIAAgACAAIAAgACAAAAAAAA
AAAAAgACAAEAAQAEAAQABQAFAAMAAwACAAIAAgACAAIAAQABAAEAAgACAAIAAgACAAIA
AgACAAEAAQAAAAAA/////wMABAAEAAIAAgACAAIAAgACAAIAAgAEAAQABAAEAAQABAAE
AAQABgAGAAYABgAEAAUABgAGAAQABAAGAAcACAAJAAkACQAKAAsACwAJAAoACQAGAAQA
AAD8//r/9v/1//T/9P/0//T/9P/0//X/+P/4//f/9//2//f/+P/4//v//f///wAAAAAB
AAIAAgAAAP///////wAAAAACAAIA//////////////////8AAAIAAgACAAIAAAABAAEA
AQABAAEAAQABAAMAAwAEAAQABQAFAAMAAgACAAUABwAKABMAFQAQAAwACgAIAAYAAQD7
//P/5//W/8X/t/+t/6v/vf/W/+j//v8aACMAHAATAAkA///2/+v/2v/F/7P/o/+e/6P/
rv+x/67/sP+7/8j/zv/V/9z/4v/n/+z/8//3//j//f8CAAMABAAEAAUABQAFAAYABgAG
AAUABgAGAAYACQAKAAsADAAKAAoACwALAAsACwALAAsACQAJAAoACgAKAAoACwALAAsA
CwALAAsADQANAA0ADQANAA0ADQAOAAwADAALAAsACwALAAsACwAKAAkACAAIAAkACQAJ
AAoACgAJAAkACQAIAAgACAAIAAYABgAEAAQABAAEAAQAAwAFAAUABQAEAAMAAgAAAP//
AgACAAEAAQABAP/////+/////v/9//3//P/8//z//P/6//r/+v/4//j/9//3//j/+P/3
//f/9v/2//b/9v/2//P/8f/x//H/8//z//P/8//0//T/8//z//H/8f/x//H/7//v//H/
8f/z//P/9P/0//T/9P/0//T/9v/3//j/+f/3//f/9//4//r//P/8//z/+//8//z/+v/7
//z//v////3//f/9//3//P/8//z//P/+//7//v/+//7//v/+//7/+//7//z//f/9//3/
/f/9//3//f/9//3//v/+//7//v8AAP////////7//f/9//z//f/+////AAD+///////+
//3//f/+//7//P/8//z/+//5//n/+f/5//v/+v/6//v//P/8//v//v/9//v/+v/6//r/
+f/5//n/+f/5//n/+//9//z/+v/6//z//P/7//v/+//7//v/+v/4//r/+v/6//n/+f/4
//j/+v/7//v//P/8//z/+//7//v/+//6//r/+v/6//r/+v/6//r/+v/6//j/+P/3//f/
+P/4//n/+f/5//n/+P/4//n/+v/7//v/+f/5//r/+v/4//j/+P/4//j/+P/3//f/+P/4
//f/9//5//r/+P/4//j/+P/4//j/+P/4//j/+P/4//j/+P/5//r/+//8//r/+v/7//z/
/P/8//z//v/9//7//////wAAAgAEAAUAAQAAAP///P/6//j/9P/y/+7/6//q/+r/6v/s
/+z/7P/t/+7/7v/t/+3/7v/v//D/8P/x//P/9f/2//b/9//4//j/+P/3//f/9//2//b/
+P/6//n/+f/5//f/9//3//f/+f/6//v//P/7//r/+v/5//v/+//7//v/+//7//v//P/6
//n/+f/5//7/AgAFAAsAEAARAA8ACAAEAAQABAAAAPv/9f/p/9n/yP+3/6n/rf/D/9X/
4v/2/xAAFAAHAPz/7//d/9X/zP+5/6L/jf+D/4P/jv+X/5z/of+m/7L/w//K/87/0//a
/+L/5//s//H/9//6//3/AAABAAAAAAABAAEAAQACAAIAAgAFAAYABgAGAAoACgAKAAoA
CgAKAAsACwALAAsACwALAAkACQAKAAoADAAMAA0ADQALAAsACwALAAsACwALAAsADQAN
AA0ADgAOAA4ADQANAA0ADQANAA0ADAALAAoACgAMAAsACgAKAAwACwALAAsACgAKAAoA
CgAKAAoACAAIAAgACAAIAAcABwAHAAcABgAEAAQAAwADAAYABgAFAAUAAwABAAEAAAD/
//7//f/9//7//v/+//7//v/+//7//P/8//v/+//8//z/+//7//r/+P/4//j/+P/3//X/
9f/1//X/9f/1//X/9v/2//X/9f/z//P/8//z//P/8//1//X/9//3//j/+P/6//r/+v/6
//j/+f/6//v//f/9//3//v/8//7//v/+////AAAAAP7//v/+/////////////////wIA
AgACAAIAAgACAAIAAgAAAAAAAAAAAAEAAQACAAMAAQABAAEAAQADAAMAAwADAAIAAgAC
AAIABAADAAMAAwAFAAUABgAGAAUABAADAAIAAAABAAEAAAABAAEAAgACAAAAAAAAAP//
AAABAAIAAwABAAAAAAABAP///v/8//7/AAD/////AAAAAP///////wEAAQABAAMAAgAA
AP3//P///wAAAAABAP////////7//v8AAAAAAAD//////v/+//7//////wAAAAAAAP//
/////////v/+//7//v/+//7//v/+//7//v/+//7//f/9//7//v//////AQABAAAAAAD+
//7//v/9//3//f/+//7//v/+//7//v8AAAAA//////7//v/9//3///8CAAAA/v/+//7/
/v/+//7//v/+////AAABAAIAAQAAAP///v/+//7//v/+/wAAAAAAAAAAAAAAAAAAAAAA
AAAAAAAAAAEAAgACAAIABAAGAAcACAAJAAkACQAKAAsACwAJAAgABwAEAAIAAAD6//j/
9P/x//D/8P/w//L/8v/y//P/9P/0//P/8//0//f/+P/4//n/+f/7//z//P/9//7//v/+
//3//f/9//z//v8AAAAA//////////////3//f/+//7//v/+//7//v8BAAEAAQABAAEA
AQABAAEA//8AAAAA/////wEAAgAEAAcACwAQABUAFwASAAwACgAKAAgAAwD9//f/6f/W
/8H/s/+v/7v/zf/Y/+b//P8KAAcA/P/v/+H/1//Q/8P/rP+Z/4//jf+U/53/pv+n/67/
uP/D/8z/1v/b/97/5v/v//D/8f/3//z/AQACAAMABgAGAAcABwAFAAYABgAGAAkACgAK
AAoACgAKAAoACgAKAAoACwALAA0ADQANAA0ACwALAAwADAAOAA4ADwAPAA0ADQANAA0A
DQANAA0ADQAPAA8ADwAQAA4ADgANAA0ADQANAA0ADQAPAA8ADwAQAA4ADQAMAAwACgAJ
AAkACQAKAAoACgAKAAoACgAIAAgACAAIAAgABwAHAAcABwAGAAgACAAHAAcABgAGAAUA
BQAFAAMAAwACAAEAAAD/////AAAAAAAAAAD+//7//v/8//z/+//7//z//P/7//v/+v/6
//r/+v/6//f/9f/1//X/8//z//P/8//0//T/8//z//X/9f/1//X/9f/1//f/9//1//X/
9v/2//b/9v/2//b/9v/3//j/+f/5//n/+f/6//r//P/8//z//f/+//7//P/8//z//f/9
//3//f/9//3//v/+//7//v/+//7//v/+//7//v/+//7/+//7//z//f/9//3//f/9////
/////////v/+//7//v8AAP////////////8AAAAAAAAAAAAAAAD+///////+//3//f/+
//7/AAAAAAAA//////////////3//P/8//3//f/8//r//P/8//v/+//8//7//f/9//3/
+//7//v//f////7//P/8//z//P/7//v/+f/5//n/+P/4//r/+v/6//v/+//6//r/+v/7
//v//P/8//z/+//7//n/+f/4//j/+v/6//r/+v/4//j/+P/4//r/+v/5//n/+P/4//n/
+f/7//v/+v/6//j/+P/4//f/+f/5//r/+v/6//r/+v/6//r/+v/5//n/+v/6//n/+f/5
//r//P/6//r/+v/6//j/+P/4//j/+v/6//r/+v/4//j/+P/4//j/+P/4//j/+v/6//r/
+v/4/w==
         </WaveFormData>
      </LeadData>
      <LeadData>
         <LeadByteCountTotal>10000</LeadByteCountTotal>
         <LeadTimeOffset>0</LeadTimeOffset>
         <LeadSampleCountTotal>5000</LeadSampleCountTotal>
         <LeadAmplitudeUnitsPerBit>4.88</LeadAmplitudeUnitsPerBit>
         <LeadAmplitudeUnits>��V</LeadAmplitudeUnits>
         <LeadHighLimit>2147483647</LeadHighLimit>
         <LeadLowLimit>268435456</LeadLowLimit>
         <LeadID>V2</LeadID>
         <LeadOffsetFirstSample>0</LeadOffsetFirstSample>
         <FirstSampleBaseline>0</FirstSampleBaseline>
         <LeadSampleSize>2</LeadSampleSize>
         <LeadOff>FALSE</LeadOff>
         <BaselineSway>FALSE</BaselineSway>
         <ExcessiveACNoise>FALSE</ExcessiveACNoise>
         <MuscleNoise>FALSE</MuscleNoise>
         <LeadDataCRC32>2025449427</LeadDataCRC32>
         <WaveFormData>
DgAOAA4ADgAQABAAEAAQABAAEAAQABAAEgASABIAEgAUABQAFAAUABYAFgAWABYAFAAU
ABQAFAAUABQAFAAUABIAEgASABIAEgASABIAEgAQABAAEAAQABAAEAAQABAADgAOAA4A
DgAMAAwADAAMAAoACgAKAAoACgAKAAoACgAKAAoACgAKAAgACAAIAAgABgAGAAYABgAI
AAgACAAIAAUABAADAAIABAAEAAQABAACAAIAAgACAAIAAgACAAIAAgACAAIAAgAAAAAA
AAAAAAAAAAAAAAAAAAAAAAAAAAAAAAAAAAAAAP7//v/+//7//v/+//7//v/+//7//v/+
//7//v/+//7//P/8//z//P/+//7//v/+//7//v/+//7//v/+//7//v/+//7//v/+//7/
/v8AAAAA/v/+/wAAAAABAAIAAgAEAAMABQAGAAcACgAOAA8ADwAOAA4ADgAOAA4ADgAO
AA4ADgAMAAgAAwD9//r/+P/4//X/9f/0//T/9//4//n/+//6//r/+//+//7//f/7//r/
/P/6//f/9//2//T/8//z//X/9P/0//T/9P/z//P/9P/0//T/9P/1//X/9f/1//X/9f/0
//T/9f/2//b/9v/2//T/8//z//T/8//1//z/BgASAB4AJgAoACcAKgA3AEwAYQBzAIoA
mQCeAJcAdgAzAPD/wv+X/2n/T/9F/yr/AP/W/rL+lv6C/nX+bf5n/mD+Xf5u/pH+u/7p
/g3/J/9B/2P/gP+N/5r/qf+5/8X/0P/a/+D/5//y//X/+f/8//7/AAAAAAEAAwAEAAUA
BwAHAAgACQALAAsACwALAA0ADgAPAA0ADQAOAA4ADwARABEAEQARABMAFAAUABQAFQAX
ABcAFwAXABgAGAAZABsAHAAdAB0AHQAdAB0AHAAeAB4AHwAiACMAIwAmACcAJAAjACIA
JgAoACkAKQAqACsALAAsAC4ALwAwADEAMwAzADMANAA2ADcAOAA4ADwAPAA8ADwAPgA9
ADwAOwA8ADwAPQA+ADwAOwA7ADsAOQA5ADcANAA1ADUAMgAxADAALQAsACsAKgApACYA
JAAjACAAHgAcABsAGQAYABcAFQAVABMAEgAPAA4ADQANAA4ADAAKAAkABwAHAAcABwAI
AAcABwAGAAUAAwADAAMAAQABAP////8BAAEA///+/wAAAQABAAEAAAAAAP///f/+//7/
/////////v/+//7/AAAAAAEAAQD///7//v/+/wAAAAAAAAEAAQAAAAAAAwABAAEAAAAA
AAAAAQACAAMAAwADAAMABAADAAMAAwADAAQABQAGAAcABQAGAAcABwAEAAQABAAEAAQA
BAAGAAYABQAFAAQABAACAAIAAgACAAMAAgACAAIAAQABAAEAAQD///3//////wAA////
//7////+//z////9//z/+v/6//z//P/7//v//P/8//r/+v/4//j/+f/5//f/9//3//f/
9v/2//X/9f/3//b/9v/2//f/9//2//b/9v/2//X/8//1//X/9f/1//f/9v/2//b/9//2
//X/9P/2//X/9P/0//T/9P/0//T/9P/0//T/9P/y//P/8//z//X/9f/z//P/8v/y//P/
8//0//X/8v/y//L/8v/y//L/8v/y//L/9P/0//T/9P/y//L/8v/y//T/9P/0//b/9v/2
//b/+P/2//f/+P/4//r/+//9//7/AQACAAYABwAHAAgACAAIAAYABgAGAAYABgAEAAIA
/v/5//P/8P/u//D/7//v/+7/7P/t/+7/7//z//T/9P/1//r/+v/5//f/9f/0//H/7f/u
/+//7//w//H/8f/w//D/7v/u/+3/7f/w//D/8P/w/+//7//v/+//7//v/+7/7v/x//L/
8v/y//D/8P/v/+//8v/1//f/AAAMABoAJAAqACwALwA4AEkAaACHAJ8AtgDBALwAkQBG
APv/wv+I/03/I/8J/+/+wv6W/nL+WP5K/kj+R/5D/j/+Qv5X/oD+tf7h/gX/I/9F/2P/
ff+O/5v/qv+7/8f/zf/Y/+T/6v/v//T/+//9/wAAAgAEAAQABQAHAAgACwANAA0ADgAP
ABEAEQARABEAEwAUABUAEwATABQAFAAXABkAGQAZABsAHQAeAB4AHAAdAB8AHwAfAB8A
IAAgACMAJQAmACcAJgAlACQAIwAmACgAKAApACoAKwArAC4AMgAwADAAMAAyADQANQA1
ADYANwA4ADgAPAA9AD4APwBBAEEAQQBCAEIAQwBEAEQARwBIAEkASgBMAEsASgBJAEsA
SgBKAEoASABHAEcARwBHAEcARQBCAD8APwA8ADsAOgA3ADYANQA0ADMAMAAuACwAKgAp
ACgAJgAjACEAHwAfAB8AHQAcABkAGAAXABcAFgAUABIAEQARABEAEQARABAADwAPAA4A
DQALAAsACwAJAAkABwAHAAgACQAIAAgACAAJAAkACQAGAAYABQADAAQABAAFAAUABwAG
AAYABgAEAAQABQAFAAUABAAEAAQABgAGAAYABwAHAAYABgAJAAkACQAIAAgACgALAAwA
DQAMAAsACgAKAAsACwALAAsACwALAAsACwALAAwADQANAAwADAAMAAwADAAMAA4ADgAN
AA0ADAAMAAoACgAKAAoACgAKAAsADAALAAsACwALAAkABwAJAAkABgAFAAUABAAEAAQA
AwAHAAcABgAEAAQABAAEAAMAAwACAAIAAAAAAAAAAAABAAEAAQABAAEAAQAAAAAA////
/////v/+//7//f/9//z//P/+//7//f/7//3//f/9//3//f/8//z//P/+//7//v/+//z/
+//6//r/+//8//3//v/8//z//P/8//r/+//7//v//f/9//v/+//6//r/+//7//z/+//6
//z//P/8//z/+//6//n/+P/6//r/+v/6//r/+v/6//r/+v/6//r/+v/6//r/+v/6//r/
+v/6//r/+v/6//r/+v/6//z//P/8//z//v/+////AQACAAUABwAJAAoACwAMAA8ADwAO
AA4AEAAQABAAEAAQABAAEAAOAAoABgABAPv/+P/2//b/9f/1//T/9P/1//j/+f/7//z/
+v/7//7//v/9//v/+v/6//r/9//3//f/9v/2//f/9//0//T/9P/0//X/9f/2//b/9v/2
//f/9//1//X/9f/1//b/9v/3//j/+P/4//j/+P/3//f/9v/5//3/AgAQAB4AKAAuADIA
NQA8AE0AZgCBAJ0AtgDHAMgAqwBqACcA8v+4/3f/Qf8f///+0P6i/nj+VP5C/j7+O/4z
/i/+OP5R/nj+q/7d/gP/I/9D/2f/gf+Q/5v/qv+5/8f/0//e/+T/7v/3//7///8BAAQA
BgAIAAoACwANAA4ADQAPAA8AEAATABUAFQAVABUAFwAYABkAFwAXABgAGAAbAB0AHQAd
ABsAHQAeAB4AIAAhACMAIwAhACEAIgAiACUAJwAoACkAKwArACsAKwArACwAKwArAC4A
LwAvADIAMgAwADAAMAA0ADYANwA3ADgAOQA6ADoAPAA9AD4APwBBAEEAQQBCAEIAQwBE
AEQASABIAEgASABJAEkASQBJAEkASABIAEgASABHAEcARwBFAEUAQwBAAEEAQQA+AD0A
PAA5ADgANwA0ADMAMAAuADAALgAtACwAKgAnACUAIwAjACMAIQAgAB8AHgAdAB0AGgAY
ABYAFQAXABcAFwAXABYAFQAVABQAEQAPAA8ADwAPAA8ADQANAA8ADwANAAwACgALAAsA
CwAMAAwACwAJAAYABgAHAAcACQAIAAgACAAGAAYABwAHAAcABgAGAAYACAAIAAgACQAJ
AAgACAALAAsACwAKAAoACAAJAAoACwANAA0ADQAOAA8ADwAPAA8ADwAPAA8ADwAPABAA
EQARAA4ADgAOAA4ADAAMAA4ADgARABEAEAAQAA4ADgAOAA4ADQAMAAwADAALAAsACwAL
AA0ACwANAA0ADAALAAsACgAHAAYABAAHAAkACAAGAAYABgAGAAUABQAGAAYABAAEAAIA
AgADAAMAAwADAAMAAwAEAAQAAwADAAEAAAAAAAAAAwADAAIAAgAAAAAA///9////////
////AQAAAAAAAAABAAAA///+/////////wAA/v/+//7//v/8//z//P/8//7/////////
//////3//f/+//7///////7//f/+//7//v/+//7//v/+//7//v/+//7//v/+//7//v/+
//7//v/+//7//v/8//z//P/8//z//P/8//z//v/+//7//v8CAAIAAwAEAAQABgAHAAkA
DAANAA4AEgARABEAEgASABIAEgASABIAFAAUABIAEAAKAAUA///8//r/+v/5//n/+P/4
//n/+v/7//3//v/+////AgACAAEA///+//7//P/7//v/+//6//j/+f/5//j/9v/2//b/
9f/3//j/+P/4//j/+f/5//n/+f/5//n/+P/2//f/+P/4//r/+v/6//n/+f/6//n/+/8C
AA4AGgAkACwALgAtADIAQQBYAHMAjQCiAK0AsACjAHgAMQD2/8j/k/9l/03/Pf8S/9z+
tv6W/nj+aP5h/ln+Uf5O/lX+cv6d/sv+9f4X/zH/T/9v/4j/lf+i/7P/w//P/9j/4v/q
//H/9v/5//z/AAADAAYACAAJAAsADAALAA0ADQAOAA8AEQARABEAEQATABQAFQAXABcA
GAAYABgAGQAYABcAFwAZABoAGgAcAB0AHwAfAB0AHQAeAB4AHwAhACIAIwAlACUAJQAl
ACQAJgAmACcAJgAnACcAKgAuACwALAAsAC4AMAAxADEAMAAxADIAMgA2ADcAOAA5ADsA
OwA7ADwAPgA/AEAAQABEAEQARABEAEUARQBFAEUARQBEAEQARABCAEEAQQBBAEEAQQA/
ADwAOwA7ADgANwA4ADUANAAzADEALwArACgAKgAoACcAJgAkACEAHwAdABsAGwAZABgA
FwAWABUAFQAWABQAEgARABAADwAOAA0ADgANAA0ADAALAAkACQAJAAcABwAFAAUABwAH
AAUABAACAAMAAwADAAQABAADAAEAAgACAAMAAwADAAIAAgACAAIAAgADAAMAAwACAAIA
AgACAAIAAgADAAMAAgACAAUABQAFAAQABAAEAAUABgAHAAcABwAHAAgACwALAAsACwAJ
AAkACQAJAAkACgALAAsACgAKAAoACgAKAAoADAAMAAwACwAJAAgACAAIAAgACAAHAAYA
BgAGAAMAAwADAAMABQADAAUABQAEAAMAAwACAAEAAAD+/wEAAQAAAP7//v8AAAAA////
//7//v/8//z//P/8//3//f/7//v/+//7//r/+v/5//n/+f/4//j/+P/5//n/+P/4//j/
+P/3//X/9v/3//j/+f/3//b/9v/2//b/9v/2//b/9v/1//T/9P/2//b/9v/2//b/9v/2
//b/9P/1//X/9f/1//X/8//z//L/8v/z//P/8v/x//D/8v/y//L/8v/0//T/9P/0//P/
8v/x//D/8f/y//P/9v/z//L/8f/y//T/9f/2//b/9v/3//n/+v/5//r//v///wEAAgAC
AAIAAgACAAIAAgACAAAA/v/6//n/9f/0//T/8f/v/+7/7P/r/+v/6//r/+3/7v/u/+//
8//0//T/8//y//L/8P/t/+z/6//p/+j/6v/r/+v/7P/r/+r/6P/n/+j/6P/o/+j/5//n
/+f/5//p/+n/6P/o/+n/6v/q/+r/6P/o/+f/5//o/+n/6f/s//D/+P8EABAAGAAbABoA
HwAmADkAUQBqAIEAlACbAJYAbwAuAPD/wf+L/1n/O/8s/xT/6P66/pj+fP5r/mn+Y/5U
/kv+Tv5f/n/+rf7b/v/+F/81/1j/cf+C/43/nf+r/7j/wv/M/9n/4v/j/+b/6v/t//D/
8//1//j/+v/7//3//f/+////AQABAAEAAwAFAAYABwAFAAUABgAGAAcACQAJAAkABwAJ
AAoACgAKAAsADQANAA8ADwAQABAADwARABIAEwATABMAEwATABYAGAAYABkAGAAZABkA
HAAeABwAHAAcAB4AIAAhACEAJAAlACYAJgAoACkAKgArAC8ALwAvADAAMgAzADQANAA3
ADgAOQA6ADsAOwA7ADsAPAA8AD0APgA8ADsAOwA7AD0APQA7ADgANQA1ADIAMQAyAC8A
LgAtACoAKQAmACQAJgAkACMAIgAeABsAGQAXABUAFQATABIAEQAQAA8ADwAMAAoACAAH
AAcABwAHAAcABgAFAAUABAABAP///////wEAAQD/////AQABAP///v/8//3//f/9//z/
/P/7//n/+v/6//v/+//7//r/+v/6//z//P/9//3//f/8//z//P/8//z//P/9//v/+v/6
//3//f/9//z//P/+////AAABAAEAAQABAAIABQAFAAUABQAEAAMAAgABAAIABAAGAAcA
BAAEAAQABAAEAAQABgAGAAUABQAEAAQABAAEAAQABAAFAAQABAAEAAMAAwADAAMAAwAB
AAMAAwACAAEAAQAAAP///v/8////AQAAAP7//v/8//z/+//7//7//v/8//z//P/8//3/
/f/5//n/+f/5//r/+v/5//n/+f/4//j/+P/7//v/+v/6//j/+P/3//X/9//3//f/9//5
//j/+P/4//j/+P/4//j/+v/5//j/+P/4//j/+P/4//b/9v/2//b/9v/3//f/9//3//f/
9f/1//b/9v/3//f/9P/z//T/9v/2//b/9v/2//b/9v/2//b/9v/2//b/9v/2//b/9v/0
//T/9P/0//b/9v/2//j/+P/4//j/+v/6//v//P/8//7///8BAAIAAwAEAAgACQALAAwA
DAAMAAoACgAKAAoACgAIAAYAAgD7//X/8v/w//L/8f/x//D/8P/x//L/8//1//b/9v/3
//j/+P/3//X/9P/0//L/7//x//H/8P/w/+//7//u/+7/7v/u/+3/7f/w//D/8P/w/+//
7//v/+//7//v/+7/7v/v//D/8P/w//H/8v/y//P/8v/z//v/CgAWACIAKgAsACoAMQBA
AFsAegCXAK0AwADDAKwAcwAoAOn/sv92/z//Gf/5/s3+oP50/lD+PP48/jr+L/4n/i3+
QP5l/pj+zf73/hf/Of9b/3X/h/+U/6P/tv/F/83/1f/e/+r/8v/1//r///8BAAQABgAI
AAgACQALAAwADwARABEAEgARABMAEwATABEAEwAUABUAFwAXABgAGAAZABsAGwAbABsA
HQAeAB4AHgAfACEAIQAiACMAJQAmACUAJwAoACkAKQApACkAKQAqACwALAAtAC4ALwAv
ADIANAAyADIAMgA0ADYANwA3ADoAOwA8ADwAPgA/AEAAQQBDAEMAQwBEAEYARwBIAEgA
SgBKAEoASgBLAEsASwBLAEsASgBKAEoASgBJAEkASQBHAEcARQBCAEEAQQA+AD0AOgA3
ADYANQA2ADUAMgAwADAALgAtACwAKgAnACUAIwAlACUAIwAiAB8AHgAdAB0AHgAcABoA
GQAXABcAFwAXABQAEwATABIAEgARABIAEwARABEADwAPAA0ADQALAAoACwANAA4ADwAM
AAwACwAJAAoACgALAAsACQAIAAgACAAIAAgACQAJAAsACgAKAAoACgAKAAoACwALAAoA
CgANAA0ADQAMAAwADAANAA4ADwANAA0ADQAOAA8ADwAPAA8ADwAPAA8ADwANAA4ADwAP
ABAAEAAQABAAEAAQABIAEgARABEAEAAQABAAEAAQABAADwAOAA4ADgANAA0ADQANAAsA
CQALAAsADAALAAsACgAJAAgABgAJAAkACAAGAAYABgAGAAUABQAEAAQAAgACAAQABAAF
AAUAAwADAAMAAwACAAIAAQABAAMAAgACAAIAAQABAAAAAAACAAIAAQD/////////////
///+//7//v8AAAAAAAAAAAAA///+//7//v/+//7//v/+//7//v/+//z//f/9//3/////
//3//f/+//7///////7////8//7//v/+//7//P/8//z//P/8//z//P/8//z//P/8//z/
/P/8//z//P/8//z//P/8//7//v/+//7/AAAAAAEAAgAEAAYABwAJAAoACwAMABAAEQAR
ABIAEgASABIAEgASABIAEgAQAA4ACQADAPz/+P/4//j/9//3//j/+P/5//r/+f/7//z/
/P/9/wAAAAD///3//P/8//r/9//3//f/9v/4//n/+f/4//b/9v/2//X/9//4//j/+P/2
//f/9//3//f/9//3//b/9v/3//j/+P/6//r/+v/5//v/+v/7/wEADAAYACYAMAAwADAA
NwBIAF8AegCZALEAvgDBALQAgQA6AAMA0v+U/1n/Mf8T/+v+uv6O/mb+TP5C/kD+Of4x
/jX+Rv5p/pz+z/75/h3/Of9Z/3f/i/+Y/6f/uv/H/8//2//m/+z/9P/5//z/AwADAAYA
CAAKAAwADQAPABAAEQATABMAFAAVABcAFwAXABkAGwAcAB0AHAAbABsAGgAbAB0AHQAd
AB8AIQAiACIAIgAjACUAJQAnACcAKAAoACgAKQApACkAKgArACwALQAsAC4ALgAvADAA
MQAxADQANgA0ADQANAA0ADYANwA3ADoAOwA8ADwAPAA9AD4APwBDAEMAQwBEAEQARQBG
AEYASgBKAEoASgBNAE0ATQBNAE0ATABMAEwASABHAEcARwBHAEcARQBCAEMAQwBAAD8A
PgA7ADoAOQA4ADcANAAyADIAMAAvAC4ALgArACkAJwAnACcAJQAkACMAIgAhACEAIgAg
AB4AHQAbABsAGwAbABoAGQAZABgAFQATABMAEwAVABUAEwATABEAEQAPAA4ADgAPAA8A
DwAOAA4ADQALAAoACgALAAsACwAKAAoACgAKAAoACwALAAwADAANAA4ADAAMAAwADQAL
AAoACgANAA8ADwAOAA4ADgAPABAAEQARABEAEQASABIAEQAQAA8ADwAPAA8ADwARABIA
EwATABQAFAAUABQAEgASABQAFAAUABMAEQAQABAAEAAQABAAEQAQABAAEAANAA0ADQAN
AA0ACwANAA0ADAALAAsACgALAAoACAALAAkACAAGAAYABgAGAAUABQAGAAYABAAEAAQA
BAAFAAUAAwADAAMAAwAEAAQAAwADAAMAAgACAAIAAwADAAIAAgACAAIAAQD/////////
///////+//7//v8AAAAAAAAAAAAA///+//7//v/+//7//v/+//7//v/+//7/////////
//////3//f/8//z//f/9//7////+//7//v/+//7//P/8//z//P/+//7//v/+//7//v/+
//7//v8AAAAAAAD+/wAAAAABAAAAAAACAAMABQAGAAcACAAMAA0ADQAOABAAEAAQABAA
EAAQABAADgAPAAwACAADAP///P/7//n/+f/4//j/+f/4//n/+//8//7///8CAAIAAQD/
//7//v/6//f/9//3//b/9v/3//f/9P/0//T/9P/1//X/9v/2//b/9v/3//f/9//3//f/
9//2//b/9//4//j/+P/4//j/+f/5//j/9//7/wAACAAUACAAKAAqACkALAA7AE4AZQB5
AIwAnwCmAJ8AfAA3APD/wv+X/2v/Uf9F/yj/+P7O/qz+jv5+/nX+b/5l/l7+X/5w/pP+
wf7t/gv/J/9H/2f/gv+R/6D/r/+7/8f/1P/e/+T/7f/0//v//f8AAAIABAAEAAUABwAI
AAcACQAJAAoADAAPABAAEQAQABEAEQARABMAEwAUABQAFAAVABQAEwATABUAFgAWABYA
FwAZABkAGQAZABoAGgAbAB0AHgAfAB8AHwAfAB8AHgAgACAAIQAgACEAIQAkACcAJgAn
ACgAKgAsAC0ALQAsAC0ALgAuADAAMQAyADMANQA1ADUANgA6ADsAPAA8ADwAPAA8ADwA
PwA/AD8APwBBAEAAQABAAEAAPwA/AD8APgA9ADoANgA1ADUAMgAxADIALwAuAC0ALAAr
ACgAJgAkACIAIQAgACAAHQAbABkAFwAXABUAFAAVABQAEwATABAADgAMAAsACQAJAAkA
CQAKAAkACQAIAAUAAwADAAMAAwADAAEAAQABAAEA///+/wAAAQABAAEAAAAAAP///f/+
//7//////////v/+//7//f/8//z/+//8//z//f/+//z//P/8//3//f/8//z///8BAAEA
AAAAAAAAAQACAAMAAwADAAMABAADAAMAAwADAAEAAQABAAEAAgAEAAYABwAEAAQABAAE
AAQABAAGAAYABQAFAAQABAADAAIAAQAAAAEAAAAAAAAAAQABAAEAAQAAAP3//v/9//7/
/f/9//z//f/8//r//f/9//z/+v/6//r/+v/5//n/+v/6//j/+P/2//b/9//3//P/8//z
//P/9P/0//P/8//1//T/9P/0//X/9f/0//T/9P/0//P/8f/x//H/8f/x//H/8P/w//D/
8P/w//D/8P/y//H/8P/w//L/8v/y//L/8P/w//D/8P/u/+//7//v/+//7//t/+3/7v/u
/+//7//u/+//7v/u/+7/7v/u/+7/7v/u/+7/7v/u/+7/7v/w//D/8v/y//D/8P/y//L/
8//0//T/9v/3//n/+v/7//z/AAABAAEAAgACAAIAAgACAAIAAgACAAAA/v/6//X/7//s
/+r/6v/p/+n/6P/o/+v/7P/t/+//8P/w//H/9P/0//P/8f/w//D/7v/r/+v/6//q/+r/
6//r/+r/6v/q/+r/6f/p/+r/6//s/+3/7//s/+v/6v/p/+v/6v/q/+v/7P/s/+z/7P/s
/+v/6//s/+//9/8AAAwAGgAiACYAIgAnADYAUQBsAIUAnQCyALsArAB5ACoA5/+y/3j/
Qf8d/wn/4/60/oz+aP5M/kb+Rv5B/jv+Of5A/l3+iv67/uX+Cf8n/0f/af9//4r/l/+m
/7f/w//N/9b/4P/o/+//9P/3//n//P/+/wAA/v///wEAAgAFAAcABwAIAAsADQANAA0A
DQAPABAAEQARABEAEgASABEAEwATABMAFQAXABgAGAAWABcAGQAZABkAGQAaABoAHQAf
ACAAIQAhACEAIQAhACIAJAAkACUAJAAlACUAKAArACoAKwAsACwALgAvAC8AMgAzADQA
NAA4ADkAOgA7AD0APQA9AD4AQABBAEIAQgBEAEQARABEAEkASQBJAEkARwBGAEYARgBE
AEMAQwBDAEEAQQA/ADwAOwA7ADgANwA2ADMAMgAxAC4ALQAqACgAJgAkACMAIgAgAB0A
GwAZABsAGwAZABgAFwAWABUAFQASABAADgANAA0ADQANAA0ADAALAAsACgAJAAcABwAH
AAcABwAFAAUABwAHAAUABAACAAMAAwADAAIAAgABAP//AAAAAAEAAQABAAAAAAAAAAIA
AgADAAMAAwACAAIAAgACAAIAAgADAAMAAgACAAUABQAFAAQABAAEAAUABgAHAAcABwAH
AAgACQAJAAkACQALAAsACwALAAkACgALAAsACgAKAAoACgAIAAgACgAKAAoACQAHAAYA
BwAIAAkACgAJAAgACAAIAAcABwAHAAcABwAFAAcABwAGAAUABQAEAAUABAACAAUAAwAC
AAAAAAACAAIAAQABAAIAAgAAAAAA/v/+///////9//3//f/9//7//v/9//3////+//7/
/v/+//3/+//6//z//P/7//n/+//7//v/+//7//r/+v/6//z//P/8//z//v/9//z//P/6
//r/+v/6//j/+P/4//j/+P/5//n/+f/7//v/+f/5//j/+P/5//n/+v/7//r/+v/6//r/
+v/4//j/+P/4//r/+v/6//r/+f/4//f/9v/4//j/+P/4//r/+v/6//r/+v/6//r/+v/6
//r/+v/6//7//v///wAAAgAEAAUABwAIAAkACgAOAA0ADQAOAA4AEAAQABAAEAAQABAA
DgAMAAcAAQD6//b/9P/0//P/8//0//T/9f/2//f/+f/6//r/+f/8//z/+//5//j/+P/2
//X/9f/1//T/9v/3//f/9v/2//b/9v/1//T/9P/z//L/8v/z//P/8//0//X/9v/2//b/
9//4//j/9//2//X/8//1//b/+f/7/wQADgAcACgAMAAwADEAOgBPAGoAhQCfALgAyQDG
AKcAaAAhAOj/sv91/z//G//7/s7+oP50/lL+Qv5A/jv+Mf4t/jb+Uf56/qv+3/4D/yP/
Rf9l/3//kP+b/6j/u//L/9H/2v/k/+7/9//6////AwAGAAgACgAIAAkACwAMAA8AEQAR
ABIAEQATABMAEwATABUAFgAXABkAGQAaABoAGwAdAB0AHQAdAB8AIAAgAB4AHwAhACEA
IwAjACQAJAAlACcAKAApACcAJwAnACcAKgAsACwALQAuAC8ALwAyADQAMgAyADIAMgA0
ADUANQA2ADcAOAA4ADoAOwA8AD0APwA/AD8AQABCAEMARABEAEYARgBGAEYASQBJAEkA
SQBJAEgASABIAEYARQBFAEUARQBFAEMAQAA/AD8APAA7ADgANQA0ADMANAAzADAALgAu
ACwAKwAqACYAIwAhAB8AIQAhAB8AHgAdABwAGwAbABwAGgAYABcAFwAXABcAFwAUABMA
EwASABEADwAPAA8ADwAPAA0ADQANAA0ACwAKAAoACwALAAsACgAKAAkABwAGAAYABwAH
AAcABgAGAAYABgAGAAcABwAHAAYABgAGAAYABgAGAAcABwAGAAYACQAJAAkACAAIAAgA
CQAKAAsACQAJAAkACgALAAsACwALAA0ADQANAA0ACwAMAA0ADQAMAAwADAAMAAoACgAM
AAwADQANAAwADAAMAAwADAAMAAkACAAIAAgABwAHAAcABwAHAAUABwAHAAgABwAHAAYA
BQAEAAIABQAHAAYABAAEAAIAAgABAAEAAAAAAP7//v/+//7//////////////////v/+
//3//f/9//z//P/8//v/+//6//r//P/8//v/+f/5//n/+f/5//n/+P/4//j/+P/4//j/
+P/5//n/+f/6//n/+P/3//b/+P/4//j/+P/4//n/+f/5//n/+f/3//f/9v/2//f/9//2
//f/+P/4//j/+P/4//b/9v/2//b/9v/2//b/9v/2//b/9v/2//b/9v/2//b/9v/2//b/
9v/2/w==
         </WaveFormData>
      </LeadData>
      <LeadData>
         <LeadByteCountTotal>10000</LeadByteCountTotal>
         <LeadTimeOffset>0</LeadTimeOffset>
         <LeadSampleCountTotal>5000</LeadSampleCountTotal>
         <LeadAmplitudeUnitsPerBit>4.88</LeadAmplitudeUnitsPerBit>
         <LeadAmplitudeUnits>��V</LeadAmplitudeUnits>
         <LeadHighLimit>2147483647</LeadHighLimit>
         <LeadLowLimit>268435456</LeadLowLimit>
         <LeadID>V3</LeadID>
         <LeadOffsetFirstSample>0</LeadOffsetFirstSample>
         <FirstSampleBaseline>0</FirstSampleBaseline>
         <LeadSampleSize>2</LeadSampleSize>
         <LeadOff>FALSE</LeadOff>
         <BaselineSway>FALSE</BaselineSway>
         <ExcessiveACNoise>FALSE</ExcessiveACNoise>
         <MuscleNoise>FALSE</MuscleNoise>
         <LeadDataCRC32>2248801989</LeadDataCRC32>
         <WaveFormData>
FAAUABQAFAAWABYAFgAWABYAFgAWABYAGAAYABgAGAAZABoAGwAcAB4AHgAeAB4AHAAc
ABwAHAAcABwAHAAcABwAHAAcABwAHAAcABwAHAAaABoAGgAaABoAGgAaABoAGAAYABgA
GAAXABYAFQAUABQAFAAUABQAEgASABIAEgAQABAAEAAQAA4ADgAOAA4ADQAMAAsACgAL
AAwADQAOAAsACgAJAAgACAAIAAgACAAGAAYABgAGAAQABAAEAAQAAgACAAIAAgACAAIA
AgACAAQABAAEAAQAAgACAAIAAgAAAAAAAAAAAAAAAAAAAAAA/v/+//7//v8AAAAAAAAA
AP7//v/+//7//P/8//z//P/9//7///8AAP7//v/+//7//v/+//7//v/8//z//P/8//r/
+v/8//z//P/8//3//f/9//7//v8BAAAAAgADAAQABgAJAAwADgAOAA0ADAALAA0ADwAP
AA8ADwAOAAsABwAFAAMAAQAAAAAA/v/9//3//P/8//7///8AAAEAAgAFAAMAAQD+//7/
/P/6//j/9//0//T/9P/0//T/8v/y//L/8v/w//D/8f/w//D/8P/w/+7/7v/u/+//7f/t
/+3/7v/u/+7/7//w/+7/7f/s/+z/7v/w//b//f8GABIAIQAsADMAQABYAH8ApwDLAO0A
EQE1AU0BPwEDAa0AWAAJALP/YP8c/+X+vv6t/p7+jf6A/oH+iv6Q/o3+jf6Z/rL+0v70
/hL/Jf87/1b/b/9//4r/mP+m/7T/wP/I/9D/2P/h/+b/6v/t/+//8f/w//L/8//z//b/
+P/5//r/+//8//z//v/9//3//f/9//3//v////////8CAAMAAwACAAMABAAFAAUABgAI
AAgABgAGAAcABwALAAwADAAMAAwADQANAA0ADgAPABAAEAARABEAEQATABQAFAAUABUA
FwAXABkAGQAaABwAHAAdACAAIQAhACEAHwAiACIAIgAlACUAJQAlACkAKgAqACoAKAAp
ACkAKQApACcAJgAmACMAIAAgACAAHwAdABoAGgAYABcAFAASAA8ACwAJAAcABAAEAAIA
///8//r/9//0//T/8v/x//H/7v/u/+7/7v/q/+j/6v/r/+7/7v/u/+7/7P/w//L/8v/y
//X/+P/5//f/9//4//n/+f/5//n/+f/7//n/+f/5//n/+f/5//v/+//7//n/+P/5//j/
+P/4//j/9v/1//X/9v/3//n/+v/3//b/9v/1//f/9//3//b/9P/1//b/+P/4//j/+P/4
//f/9//4//n/+v/7//v/+//6//r//P/8//7//v///wEAAQACAAIAAQD//////////wEA
AQADAAMAAQACAAIAAgABAAEAAQABAAEAAAAAAP/////////////9//3//f/9//z/+//7
//z//v/6//j/+//6//r/9v/2//f/+P/2//f/9//3//f/9//0//P/8//z//H/8f/x//L/
8f/x//D/7v/u/+3/7v/v//D/8P/w/+7/8P/w/+7/6v/s/+//7//v/+7/7v/u/+7/7P/s
/+z/7P/s/+z/6//r/+z/7P/r/+n/6P/o/+j/6f/p/+r/6v/q/+z/6v/q/+r/6v/r/+v/
7P/s/+v/6P/q/+r/6v/q/+r/6v/q/+r/6v/q/+r/6v/q/+r/6v/q/+r/6v/q/+z/7P/s
/+z/7f/t/+3/7v/u/+//8P/y//P/9v/3//n/+//8//3//f/9//3//f////////////7/
+//3//P/8f/v/+7/7v/s/+v/6//s/+z/7v/x//L/8//0//f/9f/z//D/7f/q/+f/5P/m
/+b/5//o/+j/6P/m/+b/5v/m/+T/5P/l/+b/5v/m/+b/5P/k/+T/5f/l/+X/5f/m/+b/
5v/n/+b/5v/l/+T/6P/q/+r/8P/5/wgAGgApADQAPwBUAHYApwDXAP0AJQFTAXEBZwEt
AdUAcwAQALH/Vf8E/8L+k/6A/nf+bP5n/nD+e/6C/oD+f/6J/qf+zP7w/gr/Iv89/1f/
bv9//4n/mP+q/7T/vP/I/9L/2P/c/+P/6P/q/+3/7//x//L/9P/1//X/9v/4//n/+v/9
//7//v8AAAEAAQABAAEA//8AAAEAAQADAAYABwAHAAgACQAKAAsACQAKAAwADAAMAAwA
DQANABEAEgASABIAEwATABIAEQAUABUAFgAWABkAGQAZABsAHAAcABwAHQAfAB8AIQAh
ACAAIgAiACMAJgAnACcAJwAlACgAKAAoACkAKQApACkALQAuAC4ALgArACsAKgApACsA
KQAoACgAJQAiACIAIgAhAB8AHAAcABgAFwAUABIAEQANAAsACQAGAAYABAABAP///v/8
//r/+P/2//X/9f/2//b/9v/2//L/8P/y//P/9P/0//T/9P/0//j/+v/6//z///8CAAMA
AQABAAIAAwADAAMAAwADAAYABQAGAAcACQAJAAkACwAHAAcABQAEAAUABAAEAAQABQAE
AAQABQAFAAUABgAGAAQABAAFAAUABQAFAAUABAACAAMABAAGAAYABgAGAAYACQAJAAoA
CwAJAAkACAAHAAgACAAKAAoACwAKAAoACwAMAA4ADwAPAA0ADQANAA0ADwAPABEAEQAP
ABAAEAAQAA8ADwAPAA8AEQAQABAADwAPAA8ADwAPAA0ADQANAA0ACgAJAAkACgALAAgA
BwALAAoACgAGAAYABgAGAAMAAwAFAAUABQAFAAQAAwADAAMAAQABAAEAAgAAAAEAAQAA
AAEA/////////v/+//7//P8AAAAA/v/6//z////////////+//3//P/8//z//P/8//z/
/P/7//v//v/+//3/+//8//z//P/9//z//P/7//r/+//6//v//P/6//v/+//8//z/+//8
//z//P/8//z/+//6//n/+P/6//r/+v/6//j/+P/4//j/+v/6//r/+v/6//r/+v/6//j/
+P/4//j/+v/6//r/+v/6//z//P/8//z//f/9//3///8AAAQABgAIAAkACgALAAsADQAO
AA8ADwAPAA8ADwARABEAEQARABAADQAJAAUAAQD///7//v/8//v/+//8//7/AAABAAIA
AwAEAAcABQADAAAAAAD+//z/+v/5//j/9v/2//b/9v/0//T/9P/0//T/9P/1//b/9P/0
//T/8v/y//L/8//z//X/9f/2//b/9P/1//b/9v/1//b/9P/2//j//v8HABQAIAAtADoA
RwBWAHYAnwDHAO0AEQE7AV0BXQExAecAkQA4AN//g/82//b+x/6s/pn+hv6B/oj+kf6Q
/pD+k/6h/rv+4P4C/x7/Nv9P/2v/gP+P/5f/pP+y/77/yv/U/9z/5P/u//P/9v/4//v/
/f///wAAAgADAAMABAAGAAcACAALAAwADAAOAA0ADQANAA0ADQAOAA8ADwARABQAFQAV
ABQAFQAWABcAFwAYABoAGgAaABoAGwAbAB0AHgAeAB4AIgAjACMAIwAiACMAJAAkACcA
JwAnACkAKAAoACgAKQAqACsALgAvAC4AMAAwADEAMgAzADMAMwAzADYANgA2ADcANwA3
ADcAOQA6ADoAOgA4ADkAOQA5ADkANwA2ADYANQAyADIAMgAxAC8ALAAsACoAKQAmACQA
JQAhAB8AHQAaABoAGAAVABUAFAASABAAEAAOAA0ADQAMAAwADAAMAAwACgAMAA0ADQAM
AAsACgAMABAAEgASABAAEwAWABcAFgAVABUAFQAVABUAFQAVABkAFwAXABcAFwAXABcA
GQAXABcAFQAUABEAEAAQABAAEgAQAA8ADwAPAA8AEAAQAA4ADgAPAA8ADwAPAA8ADgAM
AA0ADgAQABAAEAAQABAADwAPABAAEQAQABEAEQARABQAFAAWABYAFwAWABYAFwAWABgA
GQAZABcAFwAXABcAFwAXABkAGQAZABoAGgAaABkAGQAZABkAFwAWABYAFQAXABcAFwAX
ABcAFwAXABcAFgAVABUAFgAUABAADgARABQAFAAQABAAEAAQAA0ADQAPAA8ADwAPAA4A
DQANAA0ACwALAAsADAAMAA0ADQAMAAsACQAJAAkACgAKAAoACAAIAAgABgACAAQABwAH
AAcACAAIAAgACAAIAAgACAAIAAgACAAHAAcABgAGAAUAAwAEAAQABAAFAAUABgAGAAYA
BgAEAAQABAAEAAUABQAGAAYAAwAEAAQABAAEAAQABAAEAAQABAAEAAQABAAEAAYABgAG
AAYABgAGAAYABgAEAAQABAAEAAQABAAEAAQABAAEAAQABAAGAAcACAAKAAgACwAMAA4A
EQASABMAFQAXABgAGQAZABcAFwAXABkAGwAbABsAGgAXABMADwANAAkACAAIAAYABQAF
AAYABgAIAAkACgALAAoADQALAAkACAAIAAYABAACAAEAAAAAAAAAAAAAAP7//v/+//7/
/P/8//3//v/+/wAAAAD+//7//P/9//3//f/9//7//v/+////AAAAAP///v/+//7//v8E
AA0AGAAiAC8AOgBDAFAAbACTAL0A4wAFASUBRQFVATsB+QCjAE4A+/+l/1z/JP/r/sT+
uf6s/pv+lv6f/qb+pv6j/qn+u/7Y/vj+Fv8u/z//V/9w/4X/k/+g/67/vv/I/9L/3P/k
/+r/7//y//X/+f/8////AAACAAMAAwACAAQABQAGAAUABgAGAAgACwALAAsACwAMAA4A
EAARAA4AEAAQAA8ADgAPABAAEQARABIAFAAUABIAEgATABMAFwAYABgAGAAaABsAGwAb
ABoAGwAcABwAHQAdAB0AHwAgACAAIAAhACMAIwAlACUAJAAmACYAJwAqACsAKwArAC0A
MAAwADAAMQAxADEAMQAxADIAMgAyADAAMQAxADEAMAAtACsAKgArACgAKAAoACUAIwAg
ACAAHgAdABoAGAAZABUAEwARAAwADAAKAAcABwAGAAQAAgD+//z/+//7//n/+P/3//b/
9P/y//T/9f/3//j/+f/6//n//P/9//z/+v/9/wAAAQABAAEAAgADAAEAAQABAAEABQAD
AAMAAwADAAMAAwAFAAEAAQD///7/AAAAAAEAAgACAAAA//////////8AAAAA/v/+////
///9//3//f/8//r/+//8//7/AAAAAAAAAAAAAP///////wIAAwADAAMAAgACAAQABAAF
AAQABAAFAAQABgAHAAcABQAFAAUABQAHAAcACQAJAAgACAAHAAYABwAHAAcABwAJAAgA
CAAHAAYABQAEAAMABQAFAAUABQACAAEAAQACAAIA/v/8/////v/+//r/+v/8//z/+f/5
//n/+f/5//n/+v/5//n/+f/3//f/9//4//f/9//2//T/8f/v/+//7//w//D/8P/u//D/
8P/u/+r/6//v//D/8f/w/+7/7P/q/+z/7P/s/+z/6v/q/+n/6f/q/+r/6f/n/+j/6P/o
/+n/5//o/+j/6P/q/+j/6P/o/+b/5//n/+j/6P/n/+T/5v/m/+b/5v/o/+j/6P/o/+f/
5v/l/+T/5v/m/+b/6P/n/+b/5f/l/+X/5f/m/+b/5//o/+r/6//s/+3/7//x//L/8//z
//P/8//z//X/9f/1//X/9P/x/+//7f/t/+3/6//q/+f/5f/j/+T/5P/m/+X/5v/n/+j/
7P/r/+r/6P/m/+T/4v/g/97/3P/b/9r/3P/c/9r/2v/a/9r/2P/Y/9j/2P/X/9b/2P/W
/9b/1v/X/9f/1//X/9b/1v/W/9f/1//W/9T/0v/U/9b/1v/Y/9v/4v/s//v/CAAVACAA
KgBBAGUAkQC/AOMACQExAU8BRQELAb4AZwAJAKz/Tv/7/rb+h/5u/lv+Sv5B/kj+Uv5T
/lH+V/5m/oL+qv7Q/u/+Bf8e/zn/U/9k/27/fP+M/5z/pP+w/7z/xf/K/83/0f/U/9f/
2f/c/97/3//i/+T/5f/m/+f/6P/o/+r/6//r/+v/6//t/+7/7//v/+3/8P/x//H/8P/x
//L/8//z//T/9v/2//j/+P/5//n/+f/6//r/+v/+/////////wAAAQACAAIAAwADAAMA
BQAIAAgACAAJAAsACwANAA0ADgAQABAAEQASABMAEwATABUAGAAYABgAGQAZABkAGQAd
AB4AHgAeAB4AHwAfAB8AIQAfAB4AHgAdABoAGgAaABsAGQAWABYAEwARAA0ACgAJAAUA
AwABAPz//P/6//f/9//2//T/8v/t/+r/6P/n/+T/5P/k/+T/4v/g/+L/4//i/+L/4v/i
/+L/5v/o/+j/5//p/+v/6//p/+n/6v/r/+7/7//w//H/9f/z//P/8//z//P/8//1//X/
9f/z//L/8f/w//D/8P/x//D/8P/x//P/8//0//T/8v/y//P/8//x//H/8f/w/+//7//v
//D/8P/w//D/8P/z//P/9P/1//b/9//3//f/+P/4//r/+v/3//b/9v/3//r//P/9//3/
/f/9//3//f/9//3/////////AAAAAAAAAQABAAEAAQABAAAAAAD/////////////////
///////+//3//f/+/wAA/P/6//3//v/+//r/+v/6//r/9//3//f/9//3//f/+P/3//f/
9//1//X/9f/2//T/9f/1//T/9f/z//P/8//0//T/9P/y//L/8v/w/+z/7v/x//H/8f/w
//D/8P/w//D/8P/w//D/8P/w/+//7//w//D/7//t/+7/7v/u/+//7f/u/+7/7v/w/+7/
7v/u/+z/7f/t/+7/7v/t/+z/7v/u/+7/7v/u/+7/7v/u/+7/7v/u/+7/7v/u/+7/7v/s
/+z/7P/s/+7/7v/u//D/7v/u/+7/7//w//H/8//0//X/9v/4//n/+v/7//3///8AAAEA
AQABAP////8BAAEAAwADAAIA///5//X/8//x//L/8v/w/+//7f/u/+7/8P/z//T/9f/2
//f/9f/z//D/8P/u/+z/6v/p/+j/6P/o/+j/6P/m/+b/5v/m/+T/5P/n/+j/6P/o/+j/
5v/m/+b/5//n/+f/5//o/+j/6P/p/+z/7P/r/+r/6P/o//D/+v8FABIAIgAtADYARwBi
AIwAuwDjAAcBLwFXAWUBRQH/AKMAQQDm/43/Nf/q/rD+j/6E/nf+bv53/oT+g/6A/oL+
if6f/sP+6v4K/yT/Pv9X/2//gP+J/5f/qv+4/8D/xv/Q/9z/5P/q/+3/8P/0//f/+f/7
//r//P/9//3/AAACAAMABAADAAQABAAGAAcABwAHAAcACQAKAAsACwANABAAEQARABIA
EwAUABUAEwAUABYAFgAXABgAGgAbABsAHAAcABwAHgAfAB8AHwAgACEAIgAiACMAIwAj
ACUAKAAoACgAKQArACsALQAtACwALgAuAC8AMgAzADMAMwAzADYANgA2ADcANwA3ADcA
NwA4ADgAOAA4ADkAOQA5ADcANQA0ADQAMwAwADAAMAAvAC0AKgAqACgAJwAkACIAHwAb
ABkAFwAXABgAFwAVABEAEAAOAAwACwAKAAoACwAKAAoACgAKAAoACAAKAAsADAAMAAwA
DAAKAA4AEAAQAA8AEQATABMAFQAVABYAFwAXABcAFwAXABgAFQAUABMAFQAVABUAFwAV
ABUAEwASABIAEgATABQAFAASABEAEQAPAA8AEAAQABAAEAARABEAEQARABEAEAAOAA8A
EAASABIAEgASABIAEQARABIAEwAUABUAFQAVABQAFAAWABYAFwAWABYAFwAWABgAGQAZ
ABkAGQAZABkAGQAZABsAGwAZABoAGgAaABsAGwAbABsAGwAaABoAGQAbABsAGwAbABoA
GQAYABcAGAAXABcAGAAYABQAEgAVABYAFgASABIAEgASAA8ADwAPAA8ADwAPAA4ADQAN
AA0ADAANAA4AEAAPAA8ADgAMAAwACwAMAA0ADAAMAAwACgAMAAwACgAGAAYACQAJAAkA
CAAIAAgACAAKAAoACgAKAAgACAAHAAcACAAIAAcABQAGAAYABgAHAAYABgAFAAQABQAE
AAUABgAGAAcABwAIAAYABwAEAAQABAAEAAQABAAEAAQABAAEAAQABAAEAAQABAAEAAQA
BAAEAAQABAAEAAQABAAEAAYABgAGAAYACQAJAAkACgAKAA0ADgAQAA8AEAARABMAFQAW
ABcAFwAXABcAFwAZABkAGQAZABgAFAAPAAoABwAGAAYABwAGAAUABQAGAAYABgAHAAgA
CQAKAA0ACwAJAAgACAAGAAQAAgABAAAAAAAAAAAAAAD+//7//v/+//z//v///wAAAAAA
AAAA/v/+//z//f/9//3//f/+//7//v///wAAAAD//wIAAAACAAYADAAXACYANAA/AEYA
VwB2AJwAxQDtAA8BMQFVAWMBRQH/AK0AVwAEAKv/Wf8Y/+b+xf6y/p/+kP6T/pz+n/6c
/pz+pf67/t/+Av8i/zz/UP9p/4H/lP+d/63/vv/I/9D/2v/k/+r/8v/4//v/AAAAAAMA
BQAHAAoADAANAA0ADAAOAA8AEAARABIAEgAUABcAFwAXABcAFQAWABcAFwAZABwAHQAd
ABwAHQAeAB8AIQAiACQAJAAmACYAJwAnACgAKAAnACYAKAApACkAKQAqACsALAAsAC0A
LQAtAC8AMAAwADAAMQAxADEAMwAzADQANgA2ADcAOAA5ADkAOQA5ADwAPAA8AD0APQA9
AD0APQA+AD4APgBAAEEAQQBBAD8APQA8ADwAOwA4ADgAOAA5ADcANAA0ADIAMQAuACwA
LQApACcAJQAkACQAIgAfAB0AHAAaABgAGAAWABUAFQAUABQAFAAUABQAEgAUABUAGAAY
ABgAGAAWABoAHAAcABsAHQAfAB8AHQAdAB4AHwAdAB0AHQAdAB0AGwAbABsAHQAdAB0A
HwAdAB0AGwAaABcAFgAWABYAGAAWABUAFQAVABUAFgAWABYAFgAXABcAFwAXABcAFgAT
ABMAEwAUABIAEgASABIAFQAVABYAFwAYABkAGQAZABcAFgAXABYAFwAWABYAFwAYABoA
GwAbABsAGwAbABsAHQAdAB8AHwAeAB4AHQAcABsAGwAbABsAGwAaABoAGQAZABkAGQAZ
ABkAGQAZABkAFgAVABUAFgAXABQAEwAXABYAFgASABIAEgASAA8ADwAQAA8ADgANAA0A
DQAOAA8ACwALAAsADAAMAA0ADQAMAA0ACwALAAsACgAKAAoACAAKAAoACAAEAAQABwAH
AAcABQAEAAMAAgADAAQABQAGAAQABAADAAMABAAEAAMAAQACAAIAAgADAAMABAAEAAQA
AwAAAP///v/+//////8AAAIAAwACAAAAAAAAAAAAAAAAAAAAAAAAAAAAAAAAAAAAAAAA
AAAAAAACAAIAAgAAAAEAAQABAAAAAAADAAQABgAHAAgACQALAA0ADgAPABEAEQARABEA
EQARABEAEQATABEADgALAAgABQADAAIAAAD/////AAD+/wAAAQACAAUABgAJAAcAAwAA
AAAA/v/8//r/+f/4//b/9v/2//b/9P/0//T/9P/w//D/8f/y//T/9P/0//L/8v/y//P/
8//x//H/8v/y//L/8//0//T/8//0//L/8v/y//j///8IABYAIwAwADcARABeAIMAqwDP
AO8AFwE9AVMBRwELAbMAXgAPALv/Zv8i/+X+uv6l/pT+g/56/n/+iP6I/of+if6V/rL+
1v74/hD/J/9B/1r/cf+B/47/nP+q/7b/wv/M/9L/2v/j/+j/7P/v//H/8//0//b/9//3
//r//P/9//7/AQACAAIABAAEAAMAAgABAAMABAAFAAUAAgAEAAQAAwAEAAUABgAHAAcA
CAAKAAoACgAKAAsACwALAAwADAAMAA4ADwAPAA8AEAARABIAEgARABEAEQATABcAGAAZ
ABsAGQAZABsAGwAcAB4AHgAfACIAIwAjACMAIQAkACQAJAAnACcAJwAnACkAKgAqACoA
KgArACsAKwApACcAJgAmACcAJAAkACQAIQAfABwAHAAYABcAFAASABEADQALAAkABgAG
AAQAAQD///7//P/6//j/9v/1//X/8v/y//L/8v/w/+7/8P/x//D/8P/w//D/7v/y//T/
9P/y//X/+P/5//f/9//4//n/+//7//v/+//8//n/+P/3//n/+f/5//v/+f/5//f/9v/2
//b/9//4//j/9v/1//X/9P/z//P/8v/0//T/9f/1//P/8//z//L/8P/x//L/9P/0//T/
9P/0//X/9f/2//f/+P/5//n/+f/6//r//P/8//n/+P/4//n//P/+////////////////
//////8BAAEA//8AAAAAAAD+//3//P/7//3//P/8//v//f/9//3//f/6//n/+P/3//j/
9//3//j/+P/0//L/9f/2//b/8v/y//L/8v/v/+//8f/x//H/8f/u/+3/7f/t/+v/6//r
/+z/7P/t/+3/7P/r/+n/6f/p/+r/6v/q/+j/6v/q/+j/5P/k/+f/5//n/+b/5v/m/+b/
5v/m/+b/5v/m/+b/5f/l/+j/6P/n/+X/5P/k/+T/5f/l/+b/5v/m/+b/5P/k/+T/4v/j
/+P/5P/k/+X/4v/k/+T/5P/k/+T/5P/k/+T/5P/k/+T/5P/m/+b/6P/o/+f/5v/m/+X/
5//o/+j/6//s/+7/7//w//P/9f/3//j/9//3//f/9//4//v//P/9//v/+v/3//P/7f/r
/+n/6P/o/+b/5f/l/+j/6P/q/+v/7P/t/+7/8f/v/+3/6v/q/+j/5v/k/+P/4P/g/+D/
4P/h/+D/4f/i/+L/4P/g/+H/5P/k/+T/5P/f/97/3f/d/97/3//g/+L/4P/g/+H/4v/i
/+H/4P/g/+b/7P/y//v/CAAaACkAMAA7AFgAhACzANsAAwEtAVkBdQFdARcBvQBbAPr/
m/8///D+rv6D/nb+af5a/lv+aP5x/nT+cv51/of+qf7O/vD+DP8k/z//W/9w/33/h/+W
/6T/sv+8/8b/0P/Y/97/4//o/+r/7f/v//H/8f/y//L/8f/0//b/9//4//v//P/8//7/
/////////////wAAAQABAP//AgADAAMABgAHAAgACQAHAAgACgAKAAwADAANAA0ADwAQ
ABAAEAASABMAEwATABQAFQAWABYAFwAXABcAGQAcABwAHAAdAB8AHwAhACEAIAAiACIA
IwAmACcAJwAnACcAKgAqACoAKwArACsAKwArACwALAAsACwALQAtAC0AKwApACgAKAAl
ACIAIgAiACMAIQAeAB4AGgAZABYAFAATAA8ADQALAAgACAAGAAMAAQAAAP7//P/6//j/
9//3//j/+P/4//j/9//2//n/+//7//r/+f/4//j//P/+//7//P///wIAAwADAAMABAAF
AAcABwAHAAcACwAJAAkACQAJAAkACQALAAkACQAHAAYABwAGAAYABgAIAAYABQAFAAcA
BwAIAAgABgAGAAcABwAFAAUABQAEAAIAAwAEAAYACAAIAAgACAAHAAcACAAJAAgACQAJ
AAkACgAKAAwADAAMAAwADQAPAA4AEAARABEAEQARABEAEQARABEAEwATABEAEgASABIA
EwATABMAEwAVABQAFAATABEAEQARABEAEQARABEAEQAQAA8ADwAQABEADgANABEAEQAQ
AAsACgALAAwACgALAAsACwALAAsACgAJAAkACQAHAAcABwAIAAYABwAHAAYABgAFAAYA
BwAHAAYABQACAAYABgAEAAAAAgAFAAUABQAFAAQAAwACAAQABAAEAAQABAAEAAMAAwAE
AAQAAwABAAIAAgACAAMAAQACAAIAAgAEAAIAAgACAAAAAQABAAIABAAFAAQAAgACAAIA
AgACAAIAAgACAAQABAAEAAQAAwACAAEAAAACAAIAAgACAAIAAgACAAIAAgACAAIAAgAE
AAQABAAEAAcABwAHAAgACgANAA4AEAARABIAEwAVABUAFgAXABcAFwAXABcAGQAbABsA
GwAaABUAEQANAAsACQAIAAgABgAHAAcACAAIAAoACwAMAA0ADAAPAA0ACwAIAAgABgAE
AAQAAwACAAIABAAEAAQAAgACAAIAAgAAAP7///8AAAAAAAAAAP7//v///wEAAgADAAMA
BAAEAAQABAAEAAMAAQACAAQABgAGAAwAFQAgAC4APwBMAFMAZACGALEA2QD/ACcBTwFv
AXEBQwH5AJ8ARADt/5P/Qv8A/8/+uv6t/pj+k/6g/qX+ov6e/p/+rf7J/uz+EP8u/0b/
Xf93/4z/nf+p/7L/xP/S/9r/4P/s//b//P8BAAQACAALAA0ADwAOABAAEQARABQAFgAX
ABgAFwAYABgAGgAZABkAGQAZABoAHAAeAB8AHQAgACEAIQAkACUAJgAnACcAKAAqACoA
KgAqACsAKwAtAC4ALgAuAC4ALwAvAC8AMgAzADQANAA1ADUANQA3ADgAOAA4ADkAOQA5
ADsAOwA8AD4APgA/AEAAQQBBAEEAPwBCAEIAQgBFAEUARQBFAEUARgBGAEYARgBHAEcA
RwBHAEUARABEAEMAQABAAEAAQQA/ADwAPAA4ADcANAAyADMALwAtACsAKQAqACkAJwAl
ACQAIgAgABwAGgAZABkAGgAaABoAGgAaABgAGgAbAB4AHgAeAB4AHAAgACIAIgAhACMA
JQAlACUAJQAmACcAJQAlACUAJQAnACUAJQAlACUAJQAlACcAJQAlACMAIgAhACAAIAAg
ACIAIAAfAB8AHwAfACAAIAAeAB4AHwAfAB8AHwAfAB4AHQAdAB0AHgAeAB4AHgAeAB8A
HwAgACEAIAAhACEAIQAiACIAJAAkACMAIgAiACMAIgAkACUAJQAnACcAJwAnACUAJQAn
ACcAJwAoACgAKAAnACcAJwAnACcAJgAmACUAJQAlACUAJQAlACUAJQAlACYAJQAlACYA
JgAiACAAIwAkACQAIAAgACAAIAAdAB0AHQAdAB0AHQAeAB0AHQAdABsAGwAbABwAGgAb
ABsAGgAbABkAGQAZABgAGAAYABYAGgAaABgAFAAUABcAFwAXABYAFgAWABYAFgAWABYA
FgAYABgAFwAXABYAFgAVABMAEwAUABUAFwAVABYAFgAWABgAFgAWABYAFAAVABUAFgAU
ABUAFgAWABYAFgAWABQAFAAUABQAFAAUABQAFAAUABQAFAAUABQAFAAUABQAFAAUABQA
FAAUAA==
         </WaveFormData>
      </LeadData>
      <LeadData>
         <LeadByteCountTotal>10000</LeadByteCountTotal>
         <LeadTimeOffset>0</LeadTimeOffset>
         <LeadSampleCountTotal>5000</LeadSampleCountTotal>
         <LeadAmplitudeUnitsPerBit>4.88</LeadAmplitudeUnitsPerBit>
         <LeadAmplitudeUnits>��V</LeadAmplitudeUnits>
         <LeadHighLimit>2147483647</LeadHighLimit>
         <LeadLowLimit>268435456</LeadLowLimit>
         <LeadID>V4</LeadID>
         <LeadOffsetFirstSample>0</LeadOffsetFirstSample>
         <FirstSampleBaseline>0</FirstSampleBaseline>
         <LeadSampleSize>2</LeadSampleSize>
         <LeadOff>FALSE</LeadOff>
         <BaselineSway>FALSE</BaselineSway>
         <ExcessiveACNoise>FALSE</ExcessiveACNoise>
         <MuscleNoise>FALSE</MuscleNoise>
         <LeadDataCRC32>894253441</LeadDataCRC32>
         <WaveFormData>
DgAOAA4ADgAQABAAEAAQAA4ADgAOAA4ADwAQABEAEgATABQAFQAWABgAGAAYABgAFwAW
ABUAFAAVABYAFwAYABgAGAAYABgAFgAWABYAFgAWABYAFgAWABYAFgAWABYAFAAUABQA
FAASABIAEgASABIAEgASABIAEgASABIAEgAQABAAEAAQAA0ADAALAAoACAAIAAgACAAJ
AAoACwAMAAoACAAGAAQABgAGAAYABgADAAIAAQAAAAAAAAAAAAAA/v/+//7//v/+//7/
/v/+/wAAAAAAAAAA/v/+//7//v/8//z//P/8//r/+v/6//r/+P/4//j/+P/5//r/+//8
//r/+v/6//r/+P/4//j/+P/5//r/+//8//v/+v/5//j/+v/6//r/+v/4//j/+P/4//b/
9v/2//X/9//3//f/9//4//r/+v/7//r/+//8//7/AAABAAIABAADAAQABAAEAAYACAAJ
AAoACAAGAAYABAADAAAA/v/+/////v/8//v/+f/6//3//v///wAAAQABAAEA/v/7//r/
9v/1//P/8v/w/+//7//v/+3/7f/r/+v/6//p/+n/6f/n/+f/6f/p/+f/5//n/+f/5//n
/+f/5//q/+r/6//r/+r/6P/n/+b/5v/o/+v/6//r//D//f8MAB0AMQBSAH4ArwDgABsB
ZQG0AewB8wG/AVcB1gBcAOX/Yv/w/qn+lP6a/qb+tP7A/s7+4/71/v/+C/8e/y7/P/9R
/1z/YP9n/3X/hP+N/5X/n/+q/7T/vP/D/8f/z//X/9v/3f/d/97/4P/e/+D/4f/h/+T/
5v/n/+f/5//n/+f/5//n/+j/6P/o/+n/5//n/+j/6v/q/+n/6f/p/+n/6//r/+j/6P/o
/+j/5//p/+n/5//o/+v/7P/t/+3/7f/t/+3/6//r/+z/7f/t/+3/6v/s/+7/7v/v//D/
8P/v/+//7//w//D/8P/w/+7/7v/v/+//7v/u/+3/7P/t/+7/7f/u//D/8P/v/+7/7f/s
/+z/6//o/+f/5f/l/+P/4P/e/9z/2v/Y/9X/1P/V/9P/0f/O/9D/zf/L/8n/xv/F/8P/
wv+//7//vv+9/73/u/+6/7r/u/+8/7z/vf+9/73/vf+9/8D/w//F/8f/zP/O/9H/0//X
/9f/2//d/+H/4f/k/+b/5v/n/+j/6f/q/+r/6f/o/+n/6v/r/+z/6v/r/+v/6f/o/+j/
6f/p/+n/6f/o/+b/5//p/+v/7P/p/+f/5v/k/+T/5f/l/+X/5f/m/+b/5v/m/+b/5v/m
/+b/5v/m/+f/5f/l/+f/5//p/+v/6//r/+z/7f/v//H/8f/x//P/8//y//P/8v/v//D/
8//0//X/9f/3//f/9//0//T/9P/2//b/9f/1//X/9//3//f/9//1//b/9v/2//T/9P/1
//X/9v/z//H/9P/2//T/8f/x//P/8//y//L/8v/x//H/8f/x//D/7//u/+7/7f/t/+//
7f/t/+3/7P/t/+3/6//r/+n/6v/q/+n/6f/p/+j/5//n/+n/6f/o/+r/6P/o/+n/6P/o
/+j/6P/p/+j/6P/o/+j/6f/p/+f/5P/k/+T/5f/n/+f/5//n/+n/6P/n/+f/5//n/+f/
5//p/+n/5v/o/+j/6P/o/+j/6P/o/+j/6v/q/+r/6v/p/+j/5//m/+f/6P/p/+r/6//r
/+v/6//p/+r/7P/s/+//8P/x//L/9v/2//f/+P/6//v//P/8//z//P/+////AAAAAP7/
/v/8//v/+P/2//b/9f/0//L/8f/x//L/9f/2//f/+P/5//r/+//5//f/8//w/+7/6//r
/+z/7P/t/+3/7f/t/+v/6f/p/+f/5//o/+n/6v/t/+z/6f/o/+f/5//n/+f/5//p/+r/
6v/r/+v/6//q/+r/7P/u/+z/6//t//H//v8PACIANwBTAHgArADlACABYwG5AQACEgLp
AYkB9wBkAOr/b//+/rD+j/6S/qL+rv6+/tD+5v71/gP/D/8f/zL/SP9X/2H/aP9y/3//
i/+W/5//qf+z/7z/wv/K/9P/1//b/9//4//n/+f/6P/q/+r/7P/t/+3/7P/u/+//7//v
/+//7//v//H/8v/y//L/8//x//H/8v/2//b/9f/1//f/9//5//n/+P/4//j/+P/3//n/
+f/3//n/+//7//v/+v/5//j/9//4//n/+//9///////8//7//v/+////AAACAAEAAQAB
AAAAAAAAAAAAAgACAAMAAwABAAIAAgACAAAAAAD+//7/AgACAAEAAAD9//z//P/7//z/
+//5//n/9//0//L/8P/x//D/7v/u/+v/6f/n/+T/5v/j/+H/3//g/9//3f/c/9n/2f/Y
/9f/1//V/9T/1P/X/9j/2P/Z/9r/2//c/93/3//h/+L/4//m/+j/6//t//L/8//4//v/
+//7//7/AAACAAMABAAFAAcACAAIAAgACgAKAAoACgAIAAkACQAHAAYABgAHAAcACQAJ
AAgABgAGAAcACAAIAAgABwAHAAYACAAJAAkACQAHAAgACAAIAAoACgAKAAoADAAMAAwA
DQALAAsADQANAA0ADwAPAA8AEAAPAA8ADwARABEAEwATABEAEwATABEAEgAVABYAFwAV
ABcAFwAXABYAFgAWABgAFwAXABgAGQAZABkAGQAZABcAGAAYABgAFgAWABcAFwAYABUA
EwAWABoAGAAVABUAFQAVABQAFAAUABMAEwATABQAFAAUABQAEgARABEAEwARABEAEQAQ
ABEAEQAPAA8ADQAOAA4ADQAPAA8ADgANAA0ADwAPAA4AEAAOAA4ADwAOAA4ADgAOAA8A
DgAOAA4ADgAPAA8ADQAOAA4ADgAPAA8ADwAPAA8AEQAQAA8ADwANAA0ADQANAA8ADwAO
ABAAEAAQABAADwAOAA0ADAAOAA4ADgAOAA4ADgAOAA4ADgAOAA4ADgAOAA4ADgAOAA4A
DgAOAA4ADgAOAA4ADgAQABAADwAPABEAEQARABIAFgAWABcAGAAXABgAGgAaABkAGgAc
AB0AHgAeAB4AHgAiACMAJAAkACAAIAAeAB0AGgAYABgAFwAWABQAEwATABYAGQAaABsA
GgAbABsAGwAaABcAFgAUABMAEQAQABAADQANAA0ADQANAAsACwALAAsACwALAAsACwAN
AA0ACwALAAsACwALAAsACwALAAwADAANAA0ADQAKAAwADAAMAAwADQAPABUAHAApADwA
UQBnAIgAsgDfAAwBQwGJAcYB2AG3AWUB5QBmAAAAof9G/wb/5f7i/ur+8P76/gz/Gv8n
/zP/Qf9N/2D/cv9//4f/jv+Y/6f/tf+8/8H/yf/V/97/5v/u//P/+f///wUACQAKAAkA
CQAKAAoADAANAA0ADgAQABEAEQATABMAEwATABMAFAAUABQAFQATABMAFAAWABYAFQAV
ABUAFQAXABcAFgAWABYAFgAVABcAFwAVABcAGQAZABkAGwAbABsAGwAZABkAGgAbAB0A
HQAaABwAHAAcAB0AHgAgAB8AHwAfACAAIAAgACAAHgAeAB8AHwAfACAAIAAgACAAIAAe
AB4AHgAeAB0AHAAbABoAGgAZABgAFwAVABUAFAASABEAEAAPAA4ADAAMAA0ACwAJAAYA
BgADAAEA//8AAP///f/8//3//f/8//v/+//5//j/+P/5//r/+v/7//7///8AAAEAAQAD
AAQABQAKAAwADwARABEAEQAVABcAFwAXABoAHAAeAB8AIAAhACEAIgAiACIAIgAiACIA
IgAiACMAIwAhAB4AHgAfAB8AHwAfAB4AHAAcAB0AHgAeAB4AHQAdABwAHAAdAB0AHQAd
AB4AHgAeAB4AHgAeAB4AHgAeAB4AHwAfAB8AIQAhACMAJQAlACUAJAAjACMAIwAjACMA
JQAlACUAJwAnACUAJQAnACcAJwAnACkAKQApACgAKAAoACoAKAAnACcAJwAnACcAJwAn
ACcAKAAoACgAKAAoACkAKQAoACUAIwAmACgAJgAjACMAIwAjACIAIgAiACEAIQAhACIA
IgAiACIAIAAfAB8AIQAhACEAIQAgAB8AHwAdAB0AHQAeAB4AHQAdAB0AHAAbABsAHQAd
ABwAHAAaABoAGwAcABwAHAAcABsAGgAaABoAGgAbABsAGQAYABgAGAAZABkAGQAZABkA
FwAWABUAFQAXABcAFwAXABcAFQAUABQAFAAUABQAFAAUABQAFAAWABYAFgAWABYAFgAW
ABYAFAAUABQAFAAUABQAFAAUABQAFAAUABQAFAATABMAEwAVABUAFgAYABYAFwAYABkA
GAAaABoAGwAeACAAIQAiACIAIgAiACQAIwAkACQAIgAiACAAHwAcABoAGgAZABgAFgAV
ABUAFgAXABgAGQAaABkAGQAZABYAEwASABAADwAPAA4ADgANAAsACwALAAsACQAJAAkA
BwAHAAcABwAHAAkACQAHAAcACQAJAAkACQAHAAcACAAIAAkACQAJAAgABgAGAAYABgAH
AAkACwAQABsALAA9AFMAcgCYAMkA+gAxAW8BtAHcAc8BjQEdAZoAKADB/1r/Cv/X/sb+
0P7e/ub+8P4E/xX/If8t/zv/Tv9e/2v/d/98/4D/if+X/6L/rf+1/7//yv/S/9j/3//l
/+n/6//t//H/8//2//r/+v/8//3//f/8//z/+//5//f/9//3//f/+v/8//3//v/+//3/
/v8AAP7//P/5//f/+P/5//z//f/9//7///8AAP7////+//v//f////////8BAAEAAQAB
AAAA/////////f/9//r//P///wAAAgAEAAIAAQABAAEAAQAAAP///v8AAAAAAQABAAEA
AgACAAIAAAAAAP7//v/9//z/+v/4//b/9P/z//H/7v/t/+v/6//q/+j/5//m/+T/4v/f
/97/3f/b/9n/1v/W/9P/0f/P/9D/z//N/8z/yf/J/8j/x//F/8P/wv/C/8D/wP+//7//
vv+//8D/wf/G/8v/z//T/9X/1v/Y/9n/2f/Z/93/3//j/+P/5v/o/+j/6f/q/+v/7f/u
/+7/7v/s/+z/7P/s/+r/6//r/+n/6P/q/+3/7//t/+3/7P/q/+j/6f/q/+r/6P/n/+f/
5v/k/+X/5f/l/+T/5P/j/+L/4//k/+X/5v/m/+b/5v/n/+n/6f/r/+v/7P/t/+z/6//s
/+v/6//r/+v/6//t/+3/7//x//H/7//x//P/8//z//D/8f/w/+//7//w//H/9P/z//P/
9P/1//L/8f/w/+//8P/y//P/9P/x//D/8P/v//D/7f/r/+7/7//s/+j/5//o/+n/6f/q
/+n/5//m/+X/6P/o/+j/6P/k/+P/4//l/+T/4//i/+D/3f/d/9v/2//d/97/3v/d/9//
3//e/93/2//d/93/3P/a/9j/2P/Z/9r/2v/a/9r/1//W/9b/1v/Y/9n/2f/X/9j/2P/Y
/9n/1//X/9f/1//Z/9j/1//X/9X/1f/V/9X/1//X/9T/1P/U/9T/1P/V/9b/1//Y/9f/
1v/V/9T/1v/W/9b/1v/T/9P/0//T/9X/1v/Y/9j/2P/Y/9j/2P/c/9z/3f/e/97/3//g
/+D/3v/e/+D/4f/l/+b/5f/m/+X/5f/j/+L/4f/f/93/2v/Z/9n/2v/d/9z/3f/e/9//
4v/j/+H/3//d/9r/2P/V/9H/0P/O/83/zv/P/9D/z//P/8//zf/N/8z/y//K/8v/y//J
/8n/yf/K/8v/zP/N/8v/zP/M/83/y//L/8r/yv/M/8z/zP/N/8//z//Q/9X/4P/x/wMA
GgA4AGMAmgDVABcBYgHAAQsCHwL5AaABHAGLAAYAdP/h/n7+XP5e/mj+dv6I/pv+q/65
/sf+2P7s/gH/F/8s/zr/Pf9F/1T/Y/9t/3X/gP+M/5b/nf+n/7H/t/+5/7z/vf+//8L/
w//G/8j/yf/K/8z/zf/N/83/zf/N/83/z//Q/9D/0P/S/9H/0v/U/9X/1P/S/9H/0f/R
/9P/0//U/9T/1P/U/9X/1//X/9X/1f/X/9f/1//X/9f/1//X/9n/2f/a/9v/2//b/9j/
2v/c/9z/3f/e/97/3f/d/93/4P/g/+D/4P/g/+D/4f/h/9//4P/g/+D/4P/g/97/3v/i
/+L/4f/g/9//3v/e/93/3P/b/9n/2f/Y/9b/1f/U/9X/1P/S/9L/0P/N/8r/xv/G/8P/
wf+//77/vf+7/7r/uf+5/7j/t/+1/7P/sv+y/7P/tP+0/7X/tv+3/7j/uf+7/73/vv+/
/8L/xP/H/8n/y//L/8//0f/T/9P/1v/Y/93/3//h/+P/5f/m/+b/5v/m/+b/5v/m/+T/
5f/l/+P/4f/i/+T/5f/n/+f/5v/k/+b/5//o/+j/6P/n/+f/5v/l/+X/5P/j/+H/4v/i
/+L/5P/k/+T/5P/m/+b/5v/n/+n/6f/r/+v/6//t/+3/7f/s/+v/6//r/+7/7//y//P/
8f/z//P/8f/y//X/9v/3//f/+f/5//n/+f/6//v//v/8//v/+//7//v/+//7//v//f/+
//7//v/8//z//f/9//7/+//5//z/AAD+//v/+//7//v/+v/6//z/+//7//v/+//6//n/
+P/4//f/9//5//f/9//3//b/9v/3//b/9//5//r/+v/5//j/9//1//P/9f/3//f/9v/2
//T/9P/1//b/9v/2//b/9v/2//f/+P/2//f/9//1//b/9v/2//f/9//3//f/9//5//j/
9//3//f/9//3//f/9//1//T/9f/2//f/+P/4//j/+P/4//r/+v/6//r/+v/6//r/+v/4
//j/+P/4//r/+v/6//r/+f/5//n/+f/7//z//v/+////AAABAAIABAAEAAUABgAKAAsA
DAAMAAoACgAMAA0AEAAQAA4ADgAKAAkABgAEAAQAAwACAAAAAQABAAIABQAEAAUABgAH
AAkACQAGAAMAAgAAAP///f/6//r/+f/5//n/+f/5//f/+f/5//f/9//5//n/+f/7//v/
+f/5//n/9//3//f/9//3//j/+P/5//r/+//7//z//P/6//z/AQAFAAsAGgApADgATwBx
AJwAzAABATYBewHHAfIB5gGjAScBlQAcALT/Sf/w/rz+sf6+/sr+1P7q/vz+Bv8R/yH/
Mf9D/1b/aP9z/33/hv+S/5//p/+u/7n/xf/R/9j/2v/i/+v/8f/z//f/+f/9//3//v8A
AAAAAgADAAMABAAGAAcABwAHAAcABwAHAAcACAAIAAgACAAHAAgACgAOAA4ADQANAA0A
DQAPAA8ADgAOAA4ADgAPABEAEQAPABEAEwATABMAEwATABMAEwATABMAFAAVABUAFQAS
ABQAFgAWABcAGAAYABcAFwAXABgAGAAYABgAGgAaABsAGwAZABoAGgAaABwAHAAaABoA
GgAaABkAGAAZABgAGAAXABQAEwARABEAEgAQAA8ADgANAAwACgAKAAkABwAFAAIAAgD/
//3/+//9//3//P/8//n/+f/4//f/+P/3//f/+P/5//r/+v/7//7///8AAAEAAwAFAAYA
BwAKAAwADwARABMAEwAXABkAGQAZABwAHgAgACEAIgAjACIAIgAhACAAIQAiACMAJAAi
ACMAIwAhACAAIAAhACEAIQAhACAAHgAcAB0AHgAeACAAHwAfAB4AHAAdAB0AHQAdAB4A
HgAeACAAIAAgACAAIAAgACAAIQAhACEAIwAjACMAJQAlACUAJgAlACUAJQAlACUAJwAn
ACcAKQApACcAKQArACsAKwApACsAKwArACwALAAsAC4ALgAtAC0ALQAtAC0ALQAtACwA
LAArACoAKgAqACsAKwAsACkAJwAqACwAKgAnACcAJwAnACYAJgAmACUAJQAlACQAJAAk
ACQAJAAjACMAJQAjACMAIwAiACMAIwAhACEAIQAiACIAIQAhACEAIAAfAB8AIQAhACAA
IAAeAB4AHwAgACAAIAAgAB8AHgAeAB4AHgAfAB8AHQAcABwAHAAdABsAGwAbABsAHQAc
ABsAGwAbABsAGwAbAB0AHQAaABwAHAAcABwAHAAcABwAHAAcABwAHAAcABwAHAAcABwA
HAAcABwAHAAcABwAHAAcABwAGwAbABsAHQAdAB4AIAAgACEAIgAjACQAJgAmACcAKAAq
ACsALAAqACoAKgAsAC0ALgAuACwAKgAoACcAJAAkACQAIwAiACAAHwAfACAAIQAiACMA
JAAlACUAJQAiACEAIAAeAB0AGwAaABoAGQAbABsAGwAbABcAFwAXABUAFwAXABcAFwAZ
ABkAFwAXABUAFQAVABUAFQAVABYAFgAZABkAGQAYABoAGgAYABgAGQAbACUAMgBBAFIA
aQCLALIA3gAJATwBeQG3AdoBxgF9AQcBiQAiAMb/af8i//z+8f76/gD/CP8W/yb/MP87
/0n/U/9n/3z/iv+T/53/ov+s/7n/xf/K/9f/4//r//D/9v/+/wMABQAJAAsADwAPAA8A
EAASABQAFgAXABcAGAAaABsAGwAbABsAGwAbAB0AHgAeAB4AHQAbABsAHAAeAB4AHQAd
AB0AHQAfAB8AHgAeAB4AHgAfACEAIQAfAB0AHwAfAB8AHQAdAB0AHQAfAB8AIAAhACEA
IQAeACAAIAAgACEAIgAiACEAIQAhACIAIgAiACIAIAAgACEAIQAfACAAIAAgAB4AHgAc
ABwAHAAcABsAGgAaABoAGwAbABoAGQAXABcAFAASABEAEAAPAA4ADAAMAA0ACwAJAAYA
CAAFAAMAAQAAAP///f/8//3//f/8//v/+//5//j/+P/5//r/+v/7//z//f/+////AwAF
AAYABwAIAAoADQAPAA8ADwATABUAFgAVABcAGAAYABkAGgAbABoAGgAZABgAGgAaABoA
GgAaABsAGwAZABQAFAAVABUAFAATABEADgAPABEAEwAUABYAFQAVABQAEwATABIAEQAO
AA4ADQAMAAwADAAMAAwADQAOAA8AEQARABEAEwATABEAEQAPAA0ADQANAA4ADwAQABEA
FAAVABMAFQAVABMAFQAXABcAFwAWABcAFgAVABQAFAAUABYAFAATABMAEwAVABUAFQAV
ABUAFgAWABYAEwASABIAEQATABEAEAAUABQAEgAPAA8ADwAPAA4ADgAMAAsACwALAAwA
DAAMAAwACAAHAAcACQALAAsACwAKAAkACQAHAAcABQAGAAYABQADAAMAAgABAP//AQAB
AAAA/v/8//z//f///wAAAQACAP///v/+//7//v///////f/9//7///8BAAAA///+//3/
/P/6//j/9//4//n/+v/7//3////+//z//P/8//z/+v/6//r/+v/8//z//P/8//r/+v/6
//r//P/8//v/+//5//n/+f/6//r/+v/7//z///8AAAIAAgACAAIAAwADAAUABgAHAAgA
CAAJAAoACgAKAAoACAAHAAIAAAAAAP///v/8//v/+//6//3//v///wMABQAGAAcAAgD9
//r/9v/1//P/8v/y//P/8//z//P/8v/v/+7/7f/p/+n/6f/p/+v/7f/t/+v/7P/t/+7/
7//s/+v/6v/q/+r/6//r/+v/7v/w/+7/7P/s/+//7f/r//T///8OACMAOQBYAIIAsQDi
ABkBYwG0AfAB+wHJAV8B2gBiAOv/av/0/qv+kv6W/qT+sP68/s7+3/7t/vf+Cf8a/y7/
Qf9P/1T/XP9n/3X/gv+N/5n/pf+s/7T/vP/B/8X/y//T/9n/2//b/9z/3v/e/+D/4f/h
/+T/5v/n/+f/6f/p/+n/6f/q/+r/6f/o/+f/5f/l/+b/5f/k/+L/4f/i/+P/5v/n/+j/
6P/o/+j/6f/r/+v/6f/p/+v/6//r/+v/6//r/+v/6f/p/+r/6//q/+n/5f/m/+v/7P/u
//D/7//t/+z/6//s/+z/7P/s/+z/7P/t/+3/7P/s/+v/6v/o/+j/5v/m/+n/6v/q/+r/
6//q/+r/6f/m/+X/4//j/+D/3v/d/9z/2v/Y/9X/1P/T/9H/z//M/8z/yf/H/8X/xv/F
/8P/wv/A/7//vf+7/7v/uf+4/7j/uf+6/7r/u/+8/73/vv+//8H/w//E/8X/yP/K/83/
z//R/9H/1f/X/9v/2//e/+D/4v/j/+T/5f/k/+T/4//i/+P/5P/l/+b/5v/n/+f/5f/k
/+T/5f/l/+T/4//h/97/2//b/9v/2v/c/93/3//g/97/3f/b/9n/2v/c/93/3v/c/9z/
3P/c/97/3v/e/9//3f/d/9//3//h/+P/4//j/+D/3//f/9//4P/h/+T/5f/n/+n/6f/n
/+n/6//r/+v/6f/r/+v/6//o/+j/6P/q/+n/6f/q/+v/7f/t/+3/7f/s/+z/6//q/+r/
6v/r/+v/7P/p/+f/6v/s/+r/5//n/+f/5//m/+b/5P/j/+P/4//i/+L/4v/i/+L/4f/h
/+P/4f/h/+H/4P/g/+H/4P/h/9//4P/g/9//3f/d/9z/2//c/9//4P/g/+D/3v/e/9//
3//e/93/3P/c/9z/3f/e/97/3//f/93/3v/e/97/3//d/93/3f/d/9//3v/d/93/3f/d
/93/3f/d/9//3P/e/97/3v/e/97/3v/e/97/4P/g/+D/4P/i/+L/4v/h/9//3//f/9//
4f/k/+X/5//m/+f/6P/q/+z/7f/u//D/8f/y//L/8v/0//b/9//4//b/9P/0//L/8f/u
/+z/7P/t/+z/6v/p/+v/7P/v//D/7//w//H/8f/z//D/7f/s/+j/5//l/+T/5P/j/+P/
4//l/+X/4//j/+X/4//j/+P/5f/l/+f/5//i/+H/4P/f/+H/4f/h/+H/4v/i/+P/4//l
/+T/5P/k/+j/6v/p/+n/7//+/w8AIAAzAFcAhgC6AO8ALgF7AdUBFgIcAuMBcwHfAFQA
1P9V/+T+mv5//oz+nP6k/rb+zv7g/u3++/4J/xv/Mv9E/1P/Xf9k/3D/f/+L/5L/mf+j
/6//uv/C/8r/0//Z/93/4f/j/+X/5f/m/+j/5v/o/+n/6f/r/+7/8P/x//P/8//z//P/
9f/2//b/9v/3//X/9f/2//f/9v/0//P/9P/1//j/+f/2//b/9v/2//f/+f/5//f/+f/7
//v/+//9//3//f/9//3//f/+//////////z//v8AAAAAAQACAAQAAwADAAMABAAEAAQA
BAAEAAQABQAFAAUABgAGAAYABgAGAAQABAAEAAQAAwACAAIAAgADAAMAAAD///3//f/+
//z/+//6//n/+P/2//b/9P/x/+7/6v/r/+n/6P/n/+j/5//l/+T/4//j/+L/4f/g/9//
3//g/+P/5P/k/+X/6P/p/+r/6//r/+3/7v/v//L/9P/3//n/+//7////AQAFAAUACAAK
AAwADQAOAA8ADwAQABAAEAAQABAAEAAQABAAEQARAA8ADgAOAA8ADwAPAA8ADgAMAAwA
DQAOAA4AEAAPAA8ADgAOAA8ADwAPAA0ADgAOAA4ADgAOAA4ADgAQABAAEAARABEAEQAT
ABMAEwAVABUAFQAXABcAGAAZABkAGQAbABsAGQAbABsAGQAaAB0AHgAfAB4AHwAeAB0A
HQAeAB8AIgAiACEAIQAhACEAIQAhACEAIQAiACIAIgAgACAAIQAhACEAHwAeACIAJAAi
AB8AHwAhACEAIAAgACAAHwAfAB8AHgAeAB4AHgAcABsAGwAdAB0AHQAdABwAHQAdABsA
GwAZABoAGgAZABsAGwAaABkAGQAbABsAGgAcABoAGgAbABoAGgAaABoAGwAaABoAGgAY
ABkAGQAXABgAGAAYABkAGwAbABsAGwAbABoAGQAZABkAGQAZABkAGwAdABoAGgAaABoA
GgAcABwAHAAcAB4AHgAeAB4AHQAcABsAGgAcABwAHAAcABwAHAAcABwAHgAeAB4AHgAg
AB8AHwAfACEAIQAiACQAJAAlACYAJwAoACoAKgArACoALAAtAC4AMAAwADAAMgA1ADYA
NgA0ADMAMAAuACoAKAAoACcAJgAmACUAJQAmACkAKgArACwALQAtAC0AKgApACgAJgAl
ACUAJAAkACMAIwAjACMAIwAjACMAIwAhAB8AHwAfAB8AIQAhAB8AHwAgACEAIgAjACMA
IwAkACQAIwAjACMAIgAiACYAJgAkACUAKQArADQARQBWAGcAfwCiAM4A+QAoAWMBqQHm
Af4B4QGNAQ0BiAAeALv/Xv8a//f+9v4C/wj/Ev8o/zb/P/9J/1f/Zf94/4r/mf+h/6r/
tP+//8v/1v/d/+P/8f/8/wAABgAPABcAGwAfACEAJQAlACYAKAAmACgAKQApACoALAAt
AC0ALQAtAC0ALQAuAC4ALQAsAC4ALQAuADAAMAAwAC8ALwAxADEAMwAzADIAMgAyADIA
MwA1ADUAMwA1ADcANwA3ADUANQA1ADUANwA3ADgAOQA5ADkANgA4ADoAOgA7ADwAOgA5
ADkAOQA6ADoAOgA6ADoAOgA7ADsAOQA6ADoAOgA8ADwAOgA6ADoAOgA5ADgAOQA4ADgA
NwA2ADUAMwAzADIAMAAvAC4ALwAuACwALAApACcAJQAiACMAIQAgAB8AIAAfAB0AHAAb
ABsAGgAZABcAFQAUABQAFwAYABgAGQAcAB0AHgAfACMAJQAmACcAKAAqAC0ALwAvAC8A
MwA1ADcANwA6ADwAPAA9AD4APwBAAEAAPwA+AEAAQABAAEAAPgA/AD8APQA8ADwAPQA9
AD8APwA+ADwAOgA7ADwAPAA8ADsAOwA6ADoAOwA7ADsAOwA8ADwAPAA8ADwAPAA8ADwA
PAA8AD0AOwA7AD0APQA/AEEAQQBBAEIAQQBBAEEAQwBDAEUARQBDAEUARQBDAEUARwBH
AEcARwBJAEkASQBKAEoASgBMAEoASQBJAEkASQBJAEkASQBJAEoASgBKAEoASgBLAEsA
SgBHAEUASABMAEoARwBHAEcARwBGAEYARABDAEMAQwBEAEQARABEAEQAQwBDAEUAQwBD
AEMAQgBDAEMAQQBBAD8AQABAAD8AQABBAEEAQQA/AEEAQQBAAEIAQABAAEEAQABAAEAA
QABCAEIAQwBEAEEAQQBAAD0APwBAAEEAQwBDAEMAQwBDAEUARABDAEMARQBFAEUARQBF
AEUARABGAEYARgBGAEQARABEAEQARABEAEQARABEAEQARABEAEYARgBGAEYARgBGAEYA
RgBGAA==
         </WaveFormData>
      </LeadData>
      <LeadData>
         <LeadByteCountTotal>10000</LeadByteCountTotal>
         <LeadTimeOffset>0</LeadTimeOffset>
         <LeadSampleCountTotal>5000</LeadSampleCountTotal>
         <LeadAmplitudeUnitsPerBit>4.88</LeadAmplitudeUnitsPerBit>
         <LeadAmplitudeUnits>��V</LeadAmplitudeUnits>
         <LeadHighLimit>2147483647</LeadHighLimit>
         <LeadLowLimit>268435456</LeadLowLimit>
         <LeadID>V5</LeadID>
         <LeadOffsetFirstSample>0</LeadOffsetFirstSample>
         <FirstSampleBaseline>0</FirstSampleBaseline>
         <LeadSampleSize>2</LeadSampleSize>
         <LeadOff>FALSE</LeadOff>
         <BaselineSway>FALSE</BaselineSway>
         <ExcessiveACNoise>FALSE</ExcessiveACNoise>
         <MuscleNoise>FALSE</MuscleNoise>
         <LeadDataCRC32>1983051928</LeadDataCRC32>
         <WaveFormData>
3v/e/97/3v/g/+D/4P/g/9//3v/d/9z/3v/e/97/3v/g/+D/4P/g/+H/4v/j/+T/4//i
/+H/4P/j/+T/5f/m/+b/5v/m/+b/5v/m/+b/5v/k/+T/5P/k/+T/5P/k/+T/4v/i/+L/
4v/g/+D/4P/g/+D/4P/g/+D/4v/i/+L/4v/i/+L/4v/i/9//3v/d/9z/2v/a/9r/2v/c
/9z/3P/c/9v/2v/Z/9j/2P/Y/9j/2P/V/9T/0//S/9L/0v/S/9L/0v/S/9L/0v/S/9L/
0v/S/9T/1P/U/9T/1P/U/9T/1P/T/9L/0f/Q/87/zv/O/87/0P/Q/9D/0P/S/9L/0v/S
/9D/0P/Q/9D/zv/O/87/zv/Q/9D/0P/Q/87/zv/O/87/0P/Q/9D/0P/O/87/zv/O/87/
zv/O/87/zP/M/83/zv/O/9D/0f/S/9P/1P/U/9X/2P/Z/9n/2v/Y/9j/2v/a/9r/3P/d
/9//4f/h/+H/4P/h/97/3v/d/9z/2//a/9r/2v/a/9z/3f/b/9z/3P/c/9r/2P/T/9P/
0f/P/83/zP/M/8v/yv/K/8j/xv/G/8b/xv/G/8b/x//I/8n/y//M/8r/yf/J/8n/yP/I
/8j/yP/I/8f/xv/F/8T/w//C/8H/w//B/8L/wf+8/7v/wf/K/9n/7/8OADgAZQCZANoA
LwGHAckB4wHSAYwBIQGyAEcAyP9O/wH/4f7X/tX+2v7a/tn+6P7+/g3/Gv8w/0H/T/9f
/2j/bP9z/3//h/+N/5T/nP+l/6r/sf+0/7f/vf/C/8X/xv/I/8r/yv/K/8r/y//L/87/
zv/O/8//0f/R/9D/0P/S/9P/1P/U/9L/0v/T/9P/1f/V/9X/1f/U/9T/1f/V/9b/1P/W
/9b/1P/U/9P/0//U/9f/2v/b/9r/2f/Z/9v/2f/a/9r/2P/b/9v/2v/d/9z/2//b/93/
2//b/9v/2//a/9r/3f/d/9z/2v/Z/9j/2P/Z/9n/2f/c/9z/3P/d/9v/2//a/9r/2P/X
/9f/1//X/9T/0//T/9D/0P/P/83/zP/N/8r/yP/J/8j/x//H/8b/xf/D/8L/v/+//77/
vv+8/7v/uv+5/7r/uv+7/7z/u/+9/77/vv+9/77/v//A/8P/xP/G/8f/yf/N/9D/0f/T
/9X/1//Z/9n/2//d/93/2P/a/9n/2f/X/9f/1v/V/9b/1//X/9j/1//X/9X/1P/U/9X/
1f/U/9X/1f/T/9H/0//U/9X/1f/U/9T/0//R/9H/0f/T/9P/0v/S/9L/0//U/9T/1f/W
/9P/0//V/9X/1P/V/9n/2//d/93/3f/e/97/3//h/+L/4//k/+X/5f/j/+T/5P/k/+f/
6f/q/+v/7f/t/+7/8f/x//D/8P/w//H/8f/y//T/9f/1//P/9P/1//b/9//4//r/9//3
//j/+P/3//f/+P/6//n/+f/2//r/+//8//z//P/7//n/+f/6//r/+v/6//r/+f/5//n/
+//8//3//f/9//z//P/9//7//f/8//z//v/+///////+//7/AAAAAAEAAgADAAMAAwAD
AAMABAAHAAcABgAFAAUABQAEAAIABAAFAAUABgAIAAgACAAJAAsACwAKAAkACwALAAsA
CQAPAA4ACgAMAAwADAAMAA4ADgAOAA4AEAAQABAAEAAOAA4ADgAOAA8AEAARABIAFAAS
ABIAEwASABIAFAAVABYAFwAYABgAGQAaABsAGwAeAB4AHgAgACAAIAAiACMAJQAlACUA
JQAkACMAIAAgAB8AHgAdABwAHAAcABwAHgAhACEAIgAiACQAJAAiAB0AGgAXABQAEQAR
ABIAEgASABQAFAASABIAEAAOAA4ADgAPAA8ADwAQABAADgANAA0ACwAKAAoACgAMAA0A
DQANAA0ADQANAA0ADwARAA0ACAAFAAQACQAVACIANQBNAGwAmgDRAAsBVAGtAfUBEwIL
AtgBdgEFAaAAMwDC/27/R/89/z3/Pf86/zr/Rf9W/2T/bf9+/5D/of+r/7P/uP++/8f/
zf/T/9f/3v/m/+v/7v/1//r//f///wIABQAEAAYACAAIAAcACAAKAAsADAAMAAwADQAN
AA0ADAAMAAwADQAOAA4ADAAMAA0ADQAPAA8ADwAPABAAEAARABEAEQAQABMAFAASABIA
EQARABEAEwAVABUAEwARABAAEQATABQAFAASABMAEwASABUAFQAVABYAGQAXABcAFwAX
ABQAFAAXABcAGQAYABgAGAAWABcAFwAXABcAFgAVABUAGAAZABkAGgAYABcAFwAXABkA
FgAVABUAEgASABEADwAPABEADwAOAA0ADAALAAsACgAJAAcABgAHAAcABgAGAAQAAwAC
AAEAAQAAAAAAAAABAAMABAAEAAMABAAFAAYABwAIAAoACwAMAA8AEQARABMAFQAXABkA
FwAZABsAGwAZABwAHAAdAB8AHwAeAB0AHwAfAB4AHgAbABsAGQAYABoAGwAbABoAGgAb
ABoAGQAXABgAGQAZABgAGAAXABUAFQAVABcAFwAUABQAFAAVABcAFgAWABYAFwAXABkA
GQAVABUAGAAZABkAGQAZABoAGAAZABsAHAAeAB4AHgAdAB0AHgAeAB4AHgAfAB8AHwAg
AB8AHwAhAB8AHgAeAB4AHwAfACAAIgAkACMAIAAgAB8AIAAhACIAIAAdAB0AHgAgAB8A
HwAgACAAHwAfABwAHQAdAB0AHAAcABsAGQAZABwAHAAcABwAGgAZABkAGQAXABgAGQAZ
ABcAFgAWABcAFwAVABMAEgATABQAFgAXABQAFAAWABYAFgAWABYAFQAXABcAFwAYABgA
FwAVABMAFQAVABQAEgASABMAEwAUABUAFAATABMAEwATABIAEQARABEAEQAPABMAEgAS
ABIAEgASABIAEAAQABAAEAAQABAAEAAQABAAEAAQABAAEAAQABAAEAAQABAAEAAQABAA
EAAQABAAEAAQABAAEAASABIAEgAQAA4ADwAQABAAEwAVABcAGQAYABgAGQAaABkAGQAa
ABoAHAAeAB4AHgAgACEAIwAjACMAIwAiACEAHAAcABsAGgAXABYAFgAWABgAGgAbABsA
HAAcABwAHAAaABUAFQATABEADwAOAA4ADQAMAAwADAAKAAoACgAIAAoACgALAAsACQAK
AAoACAAJAAkACQAIAAgACAAIAAkACQAJAAkACQAHAAkABwAJAAcABAADAAIAAwANABwA
LQBDAGIAigCxAN0AHAFpAasByQG/AYwBLAHBAGoAEwC0/2r/Sf9B/z//P/9A/0T/Tf9Y
/2b/c/+A/47/nf+l/63/sv+4/8H/yf/N/8//1P/a/+H/6P/r//D/8//5//7//////wAA
AQAAAAAAAAABAAEAAgACAAIAAwAFAAUABAAEAAIAAwAEAAQAAgACAAMAAwAFAAUABQAF
AAUABAAEAAMAAgAAAAIAAgACAAIAAQABAAEAAwAFAAUABAADAAMABQADAAQABAACAAQA
AwABAAMAAQABAAIABQAFAAUABQAFAAIAAgAFAAUABQAEAAQABAACAAMAAwADAAEAAAD/
//////////7//v/+//3//f/9//3/+v/5//n/+P/4//f/9f/z//X/8//y//H/8P/v/+//
7v/t/+v/6v/p/+n/6P/o/+f/5//n/+f/6f/o/+j/6P/p/+v/7P/s/+//8P/x//L/8v/y
//P/8//2//n/+//7//7///8AAAEA//8BAAMAAwABAAQABAAFAAUABQAEAAMAAwADAAIA
AgACAAMAAgACAAEAAQAAAP7///////3/+//7//z//f/9//v//P/8//v/+//7//3//f/8
//z//P/9//3//P/8//z/+//7//3//f/9//3/AAABAP///////wAA/////wAAAAAAAAAA
AAD/////AAAAAAAA/v////////8BAAEAAgAFAAUABAAEAAQAAgABAAEAAgACAAEA/v/+
/wEAAgADAAQABAABAAEAAgAAAP////8AAAAA//////z//P/9//7//v/+//3/+//7//r/
+v/6//r/+P/3//f/9//3//j/+f/5//j/9v/1//X/9//1//P/8v/0//T/9f/1//T/9P/2
//b/9P/0//T/8//z//P/8//0//P/8//y//H/8//z//L/8P/u/+//7//w//D/8P/w//H/
8P/v/+3/6//t/+3/7f/r/+3/7P/s/+z/7P/s/+z/7P/s/+z/7P/q/+r/6v/q/+r/6v/q
/+r/6v/q/+r/6v/o/+j/6P/o/+r/6v/q/+r/6P/o/+b/5v/l/+b/5v/o/+f/6P/p/+r/
6//t/+//8f/x//L/8v/y//L/8v/y//T/8//1//X/9f/3//b/9f/y//D/7//u/+3/6v/q
/+r/6v/s/+3/7f/u/+z/7P/s/+r/5//n/+X/4//i/+L/4//j/+D/4P/g/97/3P/c/9r/
2v/Z/9n/2P/X/9r/2v/Y/9f/2f/Z/9j/2P/W/9b/1//X/9n/2f/Z/9n/2//Z/9f/1f/U
/9P/0P/N/9P/4v/x/wcAJABKAHcAqwDoADMBfQGtAbUBlAFCAdUAcgARAKj/TP8T///+
/f4B//7++v7//g7/HP8p/zb/Sv9Z/2X/b/90/3j/ff+F/43/k/+W/6D/p/+s/7H/uP+7
/7//wP/B/8P/xv/J/8r/yv/K/8v/y//M/8r/yP/H/8j/x//F/8T/xv/H/8j/yP/H/8j/
yv/L/8j/x//G/8X/yf/K/8z/zf/M/8r/zP/M/8v/yv/I/8f/x//J/8v/y//M/8v/y//N
/8z/zP/L/8j/yP/H/8X/x//I/8n/y//P/8z/y//K/8n/x//G/8j/x//K/8r/y//M/8z/
zf/N/83/zf/M/8v/y//L/8v/yv/K/8n/x//G/8X/x//E/8P/w//A/8D/v/+9/7z/vf+6
/7j/tf+0/7P/s/+0/7P/sf+w/6//r/+u/67/r/+v/6//r/+x/7D/sP+w/67/r/+v/67/
rv+u/67/rv+z/7b/uv+9/77/wf/D/8P/xv/H/8j/yf/I/8n/yv/J/8X/yP/I/8n/yv/L
/8v/y//L/8v/yv/K/8z/zf/M/8z/zv/P/8//zv/N/83/y//J/8n/yv/L/8v/y//M/8z/
y//I/8f/yP/H/8T/xP/E/8X/xv/G/8f/yP/I/8n/zP/N/8v/y//O/8//0f/R/9H/0v/R
/9H/0v/S/9L/0v/S/9H/1P/W/9f/2P/Z/9v/3P/d/9z/2//b/93/3P/c/93/3v/g/9//
3//g/+D/3//c/9z/3v/g/+L/5P/k/+H/4f/i/+T/4//j/+T/5P/j/+P/4P/g/+H/4v/i
/+L/4f/f/9//4v/i/+L/4v/d/9v/2v/Z/9f/2P/Z/9n/1v/U/9P/0//V/9X/1f/W/9f/
2P/a/9v/2f/Y/9n/2P/X/9b/1f/T/9X/1f/V/9b/1v/V/9P/0f/T/9P/0v/Q/9D/0f/R
/9L/0//S/9H/0f/T/9P/0v/R/9P/0//T/9H/0f/S/9L/0P/Q/9D/0P/S/9L/0v/S/9L/
0v/S/9L/0P/Q/9D/0P/P/8z/y//L/87/zv/Q/9H/0P/R/9L/0v/V/9b/1//X/9j/2P/Y
/9r/2f/Y/9n/2f/b/9v/2//b/93/3f/b/9z/2//a/9n/2P/W/9b/1v/Y/9f/1//Y/9j/
2//c/9v/1//W/9P/0P/N/8n/yP/G/8T/xf/G/8X/xv/G/8T/xP/E/8T/w//C/8L/wP++
/73/vf/A/8D/wf/C/8D/wf/B/8H/v/+//7//v/+//7//wf/A/73/uP+1/7X/uv/D/9H/
5P8AACcAWQCYAN8AMwGXAekBDgIIAtcBcAHzAIIA/P9v/wv/3/7P/sj+yv7L/sr+1P7n
/vj+CP8b/y3/Qf9S/1z/Yf9n/3P/e/+C/4j/j/+Y/5//ov+p/7H/tv+3/7r/vP++/77/
v//A/8L/w//E/8T/xP/F/8f/x//G/8b/x//J/8v/zP/L/8z/zv/P/83/zf/N/83/zv/O
/8//z//R/9D/0//U/9b/1v/V/9X/1f/X/9n/2f/Y/9f/1//Z/9n/2v/a/9j/2P/X/9X/
1//Z/9n/2v/d/93/3f/d/93/3v/e/+H/4f/h/+D/4P/g/+D/4f/h/+H/4f/g/9//3//g
/+H/4f/i/+L/4f/h/+H/4v/g/+D/4f/g/+D/3//d/9//4f/f/97/3P/a/9j/1//W/9X/
0//S/9H/0f/Q/9D/0f/R/9H/0f/P/87/zv/O/9D/0//V/9b/1//Y/9n/2v/Z/9r/3P/d
/+D/4//l/+X/5v/n/+j/6f/p/+v/7f/t/+z/8P/x//P/9f/1//T/8//1//X/9P/0//P/
8//x//D/8P/x//H/8P/w//H/8P/v//H/8v/z//P/8v/y//H/7//t/+3/7//v/+7/7v/u
/+//8f/w//D/8P/y//P/9v/3//X/9f/4//n/9//3//f/+P/2//f/+f/6//z//P/8//v/
+//8//z//P/+//////////////8AAAMAAgACAAMABAAEAAMAAwAEAAYABQACAAIABQAG
AAcACAAKAAcABwAIAAYABQAFAAYACAAHAAcABAAFAAUABQAEAAYABQADAAMAAgACAAIA
AgACAAEAAQABAAEAAgADAAMABQAEAAQABQAGAAUABAAEAAIAAgADAAMAAgACAAQABAAE
AAQABAADAAQABQAGAAgACQAJAAgABwAJAAkACAAGAAYABwAHAAgACQAIAAcABwAIAAkA
CQAJAAsACwALAAkACwAKAAoACwAMAA0ADgAMAAwADAAMAA4ADgAOAA4ADgAOAA4ADgAM
AAwADAAMAA4ADgAOAA4AEAAOAA4ADwAQABAAEgATABQAFQAWABYAFwAYABkAGQAbABwA
HQAgACAAIAAiACMAJwAnACcAJwAkACMAIAAgACEAIAAfAB4AHAAcABwAHgAfAB8AIAAg
ACAAIAAeABkAGQAXABUAEwAQABAADwAOAA4ADgAMAAwADAAKAAoACgANAA0ADQAOAA4A
DAALAAsADQAMAAwADAAOAA8ADwAPABAAEQASABMAEQAPAA8AEAAPABAAFwAhADAARwBl
AIwAugDtACUBcgHBAfMB+wHZAYYBFAGxAFYA7f+O/1j/Sf9H/0f/S/9O/1L/Wf9o/3r/
if+c/6z/t//B/8f/zv/W/9//4//n/+3/9v/+/wMABAAJABIAFQAXABoAGwAeACAAIgAi
ACIAIgAjACMAKAAoACgAKQAqACkAJwAmACgAKQAqACoAKQAqACwALQAuAC8AMAAxADQA
NAA1ADUANQA0ADcAOAA6ADwAPQA/AD8AQQBDAEMAQgBBAEEAQwBFAEYARgBEAEUARQBE
AEcASQBJAEoATQBLAEsASwBLAEwATABPAE8AUQBQAFAAUABQAFEAUQBRAFEAUABPAE8A
TwBPAE4ATgBQAE8ATwBPAFEATgBNAE0ATQBOAE4ATQBPAFEATwBOAE0ATABLAEsASABH
AEUARABEAEUARQBGAEMAQwBDAEMARQBEAEQARABHAEkASgBKAEsATABNAE4AUQBSAFQA
VQBUAFcAWQBZAFwAXQBeAF8AYQBjAGUAZQBjAGYAZgBnAGUAZQBkAGMAZgBnAGcAaABn
AGcAZQBkAGQAZQBlAGQAZQBlAGMAYQBfAGAAYQBhAGEAYgBiAGEAXQBdAF8AXwBeAF4A
XgBfAGAAYABhAGIAYQBhAGMAYwBhAGEAZABlAGUAZQBlAGYAZABlAGcAaABmAGYAZgBl
AGcAaABoAGgAagBrAGsAawBsAGsAawBtAGwAbABtAG4AbABrAGsAbABtAG0AawBsAGwA
bABsAGwAbABpAGkAagBqAGkAaQBqAGoAaQBpAGYAZgBnAGgAaABmAGUAYwBjAGQAZABk
AGQAZABjAGMAYwBhAGIAYwBjAGMAYgBiAGMAZQBjAGEAYABgAGAAYQBhAF4AXgBgAGAA
XgBeAF4AXQBdAF0AXQBeAF0AXQBcAFsAWwBbAFoAWABYAFkAWQBaAFkAWABXAFcAVwBX
AFYAVQBWAFcAWABXAFcAWABWAFYAVgBWAFYAVABUAFQAVABUAFQAVABUAFIAUgBSAFIA
UgBSAFIAUgBUAFQAVABUAFIAUgBQAFAAUwBUAFQAVgBWAFYAVgBWAFQAVQBWAFcAVwBY
AFgAWABaAFoAWgBcAF0AXwBfAF8AXABaAFgAVABWAFUAVABTAFIAUgBSAFIAUgBTAFMA
VABUAFQAVABSAE8ATwBNAEsARwBGAEYARQBEAEQARABCAEIAQgBAAEAAQABBAEEAQQBC
AEIAQAA/AD8APwA+AD4APAA8AD0APQA/AD8APwA/AEEAQQA9ADsAOAA1ADgAPwBLAFwA
cwCRALYA4AANAUMBhgHJAfMB8wHJAXABCAGvAFoA+f+q/4D/df9z/3X/df94/3z/h/+U
/6D/q/+8/8z/1//f/+f/6P/s//f//f8BAAkAEgAWABkAHgAjACYAJwApACoALQAsAC4A
MAAwAC8AMAAyADMANgA2ADYANwA4ADcANQA0ADYANwA4ADgANQA0ADQAMwAzADMAMwAz
ADQANAA1ADUANgA0ADYANgA2ADYANQA1ADQANQA2ADUANAAzADMANQAzADQANAAyADQA
MwAxADMAMQAxADIANQAzADMAMwAzADAAMAAzADMAMwAyADIAMgAxADEAMAAvAC0ALAAr
ACsALQAtACwALAAsACsAKwArACsAKAAnACcAJAAkACMAIQAhACMAIQAgAB8AHgAdAB0A
HAAbABkAGAAXABcAFgAWABUAFQAVABUAEwASABIAEgATABUAFgAWABUAFgAXABgAGgAc
AB8AIQAiACUAJwAnACcAJwAnACcAJwApACsAKwApACwALAAtACwAKwApACcAJwAnACYA
JgAlACUAIwAiACAAIQAhACAAHQAdABsAGQAaABwAHgAfACEAIgAiACEAHgAdAB4AHQAb
ABoAGQAZABsAGgAaABoAGQAZABsAGwAbABsAHgAfABwAGwAaABoAGAAZABsAHAAeAB4A
HgAdAB0AHgAeAB4AHgAfAB8AHwAeAB0AHQAfAB4AHgAfACAAIAAfAB8AIAAiACEAHgAe
ACEAIgAjACQAIQAdABwAHAAeAB0AHQAeAB4AHQAdABoAGwAbABsAGgAaABkAFwAXABoA
GgAaABoAFgAVABUAFQAVABYAFwAXABUAFAAUABUAFgAVABQAFAASABIAEwATABAAEAAS
ABIAEAAQABAADwAQABEAEgAUABMAEQAOAAsADQANAAwACgALAA0ADgAQABEAEAAPAA8A
DAALAAkABwAJAAkACQAHAA0AEAAQAA4ADgAOAA4ACwAKAAkACAAGAAYABgAGAAQABAAE
AAQABwAIAAkACAAHAAcABwAGAAYABwAIAAkADAAMAA0ADgAOAA0ADQAMAA0AEAARABIA
EgATABUAFQAVABUAFAATABAAEAAPAA4ADQAMAAwADAAOABAAEQARABMAFAAVABYAEwAN
AAwACQAHAAUABAAEAAQABAAFAAYAAQAAAP///P/8//z//f/9//7/AAABAAAAAQABAAEA
AAD9//z/+//7//3//f/9//3/AQADAAEA///9//z/9//w//H/9/8AABEAJwBEAGoAmwDP
AAwBYQG9Af8BGwIMAsYBVwHsAIEAAgCI/zf/F/8N/wv/Dv8M/w//HP8s/zf/Rv9a/23/
ff+J/5D/mP+h/6v/s/+7/8L/yP/N/9D/2f/c/93/4//o/+v/7P/u//D/8P/u/+7/7//v
//T/9P/0//X/+f/5//j/+P/2//f/+P/4//T/9P/1//X/9P/z//L/8f/0//T/9f/1//T/
8v/0//T/9v/2//X/9f/0//X/9v/1//b/9f/1//f/9f/2//b/9P/0//P/8f/z//b/9//5
//3/+v/5//j/9//0//T/9//3//f/9v/2//b/9P/1//X/9f/1//T/8//z//X/9f/0//T/
9v/1//X/9f/z//D/7//v/+z/7P/r/+n/6f/r/+n/6P/n/+b/5f/l/+P/4f/e/9z/3f/d
/9z/3P/Z/9n/2f/Z/9n/2P/Y/9j/2f/b/9z/3P/f/+D/4f/i/+H/4v/k/+X/5v/p/+v/
6//s/+3/7v/v/+3/7//x//H/8f/0//T/9f/z//P/8v/x//H/8f/w//D/8f/x/+//7v/s
/+3/7f/s/+n/6f/n/+X/4//k/+X/5f/n/+j/6P/n/+P/4//l/+X/5v/m/+b/5//l/+T/
5P/k/+P/4//l/+X/4//j/+b/5//p/+n/6f/q/+f/5//o/+j/6f/q/+v/6//t/+7/7v/u
/+7/7//v/+//8P/v/+//8f/x//D/8P/w//L/8f/x//L/8//z//H/8v/w//D/8P/w//H/
7//w//L/8P/v/+//8P/u/+3/7f/q/+r/6//s/+z/7P/r/+n/6f/o/+j/6P/o/+b/5f/l
/+X/5f/m/+f/5//l/+T/5P/l/+X/4//h/+D/4P/g/+H/4f/g/+D/4v/i/+D/4P/g/9//
3f/d/93/3v/d/93/3P/b/9z/3f/d/9z/2v/b/9v/3P/c/9z/3P/d/93/3f/c/9v/2//b
/9v/2f/Z/9r/2v/a/9r/2v/a/9r/2v/a/9r/2v/a/9r/2v/a/9r/2v/a/9j/2P/Z/9r/
3P/e/9//4P/g/+D/3//f/+D/4f/h/+L/5P/k/+b/5v/o/+r/6//t/+v/6//r/+r/5//k
/+T/4//i/+H/4P/g/+L/4v/k/+X/5//o/+j/6P/m/+T/3//f/9v/2f/X/9b/2P/X/9b/
1v/Y/9b/1v/W/9T/1P/U/9X/1f/V/9b/1v/T/9H/0P/P/8//0P/R/9L/0f/R/9H/0f/R
/9H/0f/R/9P/0//O/8n/yP/P/9v/5v/5/xkARAByAKUA4wA2AY0B0QHpAdcBlgEuAcEA
VgDh/3L/JP8D//3+/f75/vj++v4H/xj/JP8x/0T/Vv9h/2v/df96/4D/i/+R/5P/l/+e
/6b/rf+y/7n/vv/B/8X/yP/J/8j/yv/M/8z/yv/K/8v/y//O/87/zv/P/9P/0//S/9L/
0P/R/9L/0v/Q/9D/0f/R/9H/0f/R/9H/0v/S/9P/0//S/9D/0v/S/9L/0v/R/9H/0f/T
/9X/1f/U/9P/0//V/9X/1v/W/9T/0v/R/8//0f/S/9P/1f/Z/9f/1//X/9f/1v/W/9n/
2f/Z/9j/2P/Y/9j/2f/Z/9n/2f/Y/9f/1//X/9f/1v/W/9j/1//X/9f/1f/S/9H/0f/Q
/9D/z//N/83/z//N/8z/y//K/8n/yf/I/8f/xf/E/8X/xf/E/8T/w//D/8P/w//D/8L/
wv/C/8P/xf/G/8b/yf/K/8v/zP/M/8z/zf/N/87/0f/T/9P/1P/V/9b/1//X/9n/2//b
/9n/3P/c/93/3f/d/9z/2//b/9v/2v/a/9n/2f/X/9b/1v/X/9f/1v/V/9X/0//R/9H/
0v/T/9P/0//U/9T/0//R/9H/0//T/9L/0v/S/9P/0//S/9L/0v/R/9H/0//T/9H/0f/U
/9X/1f/V/9X/1v/W/9f/2f/a/9r/2v/a/9n/2f/a/9r/2v/a/9v/2//b/9r/2f/Z/9v/
3P/c/93/3v/e/93/3f/e/97/3f/a/9r/2//c/93/3v/e/9v/2//c/9z/2//b/9z/3P/b
/9v/2P/a/9v/3P/c/9z/2//Z/9n/2v/a/9r/2v/Y/9f/1//X/9f/2P/Z/9n/2f/Y/9j/
2f/X/9X/0//S/9T/1P/V/9X/1P/U/9b/1v/U/9T/1P/T/9X/1f/V/9b/1//X/9b/1f/T
/9P/0v/Q/9L/0//T/9T/1v/W/9b/1//X/9f/1v/V/9X/1f/V/9P/1f/Y/9T/0v/S/9L/
0v/U/9T/1P/U/9b/1v/W/9b/1P/U/9T/1P/V/9b/1//Y/9j/2P/Y/9j/2P/Y/9j/2P/a
/9r/2P/Y/9n/2v/a/9z/3f/e/9//4P/g/+H/4v/j/+X/5v/m/+b/6P/o/+j/6v/r/+3/
7f/t/+v/6v/p/+b/5v/l/+T/4//i/+L/4v/i/+T/5f/l/+b/5v/m/+b/5P/f/9//3f/b
/9n/2P/Y/9f/2P/Y/9j/1v/W/9b/1P/U/9L/0//T/9P/0v/S/9D/z//Q/9H/0f/S/9L/
0v/T/9P/0f/R/9H/0f/P/9P/1f/T/9D/zf/M/83/2f/m//X/DQAwAFgAgQCtAO4AOwF9
AZ0BlwFmAQgBmwBAAOP/gv84/xH/Cf8L/w3/DP8Q/xX/IP8u/zv/TP9c/2f/cf95/37/
hP+L/5P/mf+Z/57/pv+v/7L/tf+8/8H/w//G/8n/yP/K/8z/zP/K/8r/y//L/87/zv/O
/8//z//P/87/zv/N/83/zf/M/8v/zP/O/8//zf/N/83/zf/O/87/z//P/87/zP/O/87/
zP/M/8v/y//L/83/z//P/83/y//K/8v/y//M/8z/yv/L/8v/yv/N/83/zf/O/9H/0P/P
/87/zf/K/8r/zf/N/8v/yv/K/8r/yP/J/8n/yf/J/8j/x//H/8f/x//G/8b/xP/D/8P/
w//F/8L/wf/B/8D/wP+//73/vf+//73/vP+5/7j/t/+3/7b/tf+z/7L/sf+x/7D/sP+x
/7H/sf+x/7D/rv+t/6z/q/+t/67/rv+v/7D/sf+y/7X/tv+4/7n/uv+9/7//v/++/7//
wP/B/8H/w//F/8X/wf/E/8T/xf/F/8X/xP/D/8X/xf/E/8T/w//D/8H/wP++/7//v/++
/7//v/+9/7v/uf+6/7v/u/+5/7r/uv+5/7f/t/+5/7n/uP+4/7j/uf+5/7j/uP+4/7f/
t/+5/7n/t/+3/7r/u/+5/7n/uf+6/7j/uf+7/7z/uv+6/7r/uf+7/7z/vP+8/7z/vf+9
/73/vv+9/73/v/+//77/vv++/7z/u/+7/7z/vv+9/7r/uv+7/7z/vf++/77/u/+7/7z/
u/+5/7j/uP+6/7n/uf+2/7f/t/+3/7b/tv+1/7P/s/+y/7L/sv+y/7H/sf+y/7P/sf+y
/7P/s/+y/7D/r/+v/6//rf+r/6r/rP+s/63/rf+q/6r/rP+s/6r/qv+q/6n/qf+p/6n/
qv+r/6v/qv+p/6f/p/+m/6T/pv+n/6f/qP+p/6j/p/+n/6f/p/+m/6X/pf+l/6X/o/+l
/6b/pv+k/6T/pP+k/6L/ov+i/6L/oP+g/6D/oP+g/6D/oP+g/6D/oP+g/6D/oP+g/6D/
oP+e/w==
         </WaveFormData>
      </LeadData>
      <LeadData>
         <LeadByteCountTotal>10000</LeadByteCountTotal>
         <LeadTimeOffset>0</LeadTimeOffset>
         <LeadSampleCountTotal>5000</LeadSampleCountTotal>
         <LeadAmplitudeUnitsPerBit>4.88</LeadAmplitudeUnitsPerBit>
         <LeadAmplitudeUnits>��V</LeadAmplitudeUnits>
         <LeadHighLimit>2147483647</LeadHighLimit>
         <LeadLowLimit>268435456</LeadLowLimit>
         <LeadID>V6</LeadID>
         <LeadOffsetFirstSample>0</LeadOffsetFirstSample>
         <FirstSampleBaseline>0</FirstSampleBaseline>
         <LeadSampleSize>2</LeadSampleSize>
         <LeadOff>FALSE</LeadOff>
         <BaselineSway>FALSE</BaselineSway>
         <ExcessiveACNoise>FALSE</ExcessiveACNoise>
         <MuscleNoise>FALSE</MuscleNoise>
         <LeadDataCRC32>1315746159</LeadDataCRC32>
         <WaveFormData>
CAAIAAgACAAJAAoACwAMAAsACgAJAAgACgAKAAoACgAMAAwADAAMAAwADAAMAAwADAAM
AAwADAAOAA4ADgAOAA4ADgAOAA4AEAAQABAAEAAOAA4ADgAOAA4ADgAOAA4ADQAMAAsA
CgAKAAoACgAKAAwADAAMAAwACgAKAAoACgAKAAoACgAKAAgACAAIAAgACgAKAAoACgAL
AAwADQAOAA0ADAALAAoACgAKAAoACgAIAAgACAAIAAoACgAKAAoACgAKAAoACgAIAAgA
CAAIAAoACgAKAAoACQAIAAcABgAGAAYABgAGAAQABAAEAAQAAgACAAIAAgAEAAQABAAE
AAQABAAEAAQAAgACAAIAAgAEAAQABAAEAAQABAAEAAQABAAEAAQABAAEAAQABAAEAAQA
BAAEAAMAAwADAAMAAwACAAIAAgADAAQABQAFAAUABAAEAAUABAACAAIAAwADAAUABgAJ
AA0ACwAKAAoACgAMAAoACgAKAAsACwAKAAoACgALAAsADAALAAsACwAMAAoABwAFAAUA
BgAEAAMAAgABAAAAAAAAAAAA/v/+//7//f/9//3//f/8//z//P/8//r/+//8//3/+v/6
//n/+f/3//f/9//3//f/9P/0//T/9P/z//L/8f/r/+v/7v/w//f///8LAB4ANABLAGkA
lQDDAOwACQEaARoBCwH3ANsApABmADYAHQAKAPr/6v/a/8r/yf/R/9P/1P/a/9//4v/m
/+j/5f/j/+T/5v/m/+b/5v/m/+r/7v/u/+z/7v/w//D/7v/u//D/8P/y//L/8v/y//T/
9v/3//j/9v/2//f/+P/4//j/+v/6//f/9v/2//b/9v/2//b/9v/2//b/9v/2//b/9v/2
//f/9//3//b/9v/6//z//P/9//z//P/9//3//f/+//7//v8AAAAAAQACAAAAAAADAAMA
BQAGAAYABQABAAMAAwADAAIA//8AAP///v/9//v/+P/5//r/+//7//3//v/+//7//v/+
//7//v8AAAEAAQABAAEAAQACAAIAAwACAAEA//8BAAEAAQACAAMAAwACAAIABAAEAAUA
BQAEAAMAAgACAAQABQAGAAgABwAHAAcACAAGAAYABwAHAAkACgAKAAoACgAMAAwADAAM
AA0ADQANAAsACwALAAoACQAIAAYABQADAAMAAwADAAMAAwADAAEAAgABAAAA//8AAAAA
AQABAP///v/9//z//v/+//3//P/5//j/+P/5//j/+f/5//n/9//2//b/9v/4//j/+P/4
//b/9f/1//X/9v/2//b/9v/2//b/9//3//f/9//4//r/+P/4//f/9//4//j/+P/3//n/
+v/7//v/+//7//v/+//5//j/9//3//j/+P/3//f/+f/4//f/9//1//T/9P/1//X/9P/0
//X/9f/y//L/8//0//T/8f/x//H/8f/v//H/8f/w/+//7v/s/+z/7P/s/+v/6//r/+z/
6//r/+v/6//r/+v/6//r/+r/7P/s/+z/6v/q/+r/6f/p/+r/6//r/+v/6//r/+r/6v/q
/+r/6v/q/+r/6f/p/+r/6v/q/+j/6f/p/+r/6//q/+r/6v/q/+z/7P/r/+v/6v/q/+r/
6v/q/+3/6v/q/+r/6v/q/+r/6v/q/+r/6v/q/+r/6v/q/+r/6v/q/+z/7P/s/+z/6//r
/+v/6//r/+z/7P/s/+v/7P/t/+3/7f/t/+7/8P/y//L/8v/z//P/9P/0//b/+f/5//j/
+P/4//j/9v/2//b/9f/1//T/9P/0//X/9f/2//f/9//3//r/+v/3//X/9P/y/+//7f/u
/+3/7P/s/+z/7P/q/+r/7P/r/+v/6//p/+r/6v/q/+r/5//n/+f/5//m/+b/5f/l/+X/
5f/l/+X/5f/i/+L/5P/m/+P/3v/d/9v/2//g/+b/7//5/wMAFgAwAEsAbQCbAMUA4gD1
APgA7ADbAMMAnQBoADgAGgAJAP7/8P/e/9D/zv/R/9H/0f/U/9z/3f/e/97/3v/d/93/
3P/c/9r/3P/e/97/3P/e/+D/4P/g/+D/4v/i/+L/5P/k/+T/5P/k/+T/5P/m/+f/6P/m
/+b/5//o/+j/6P/q/+r/6P/m/+X/5P/k/+T/5P/k/+T/5P/k/+T/4v/i/+L/4//j/+P/
4v/i/+T/5v/m/+f/5//m/+b/5f/m/+j/6f/q/+r/6v/r/+z/7v/u//H/8f/x//L/8v/x
/+//8f/x//H/8f/v//H/8f/z//P/8v/w//L/8v/y//H/8//0//T/9P/y//L/8v/y//T/
9f/1//X/9P/z//P/8v/0//T/9P/z//P/8//z//T/9f/1//T/9P/0//T/9f/1//P/8//z
//T/9f/1//X/9v/3//f/9//4//r/+v/7//v/+//8//z//P/6//z//P/8//7/////////
/////////v/+//7//f/9//3//f/9//3//////////f/+//3//P/7//r/+v/7//v/+v/6
//r/+v/6//r/+f/4//f/9v/2//f/+P/5//n/+f/5//j/+P/4//r/+v/6//r/+v/5//n/
+f/2//b/9v/2//b/9v/3//f/9//3//j/+v/6//r/+f/5//r/+v/6//n/+f/6//v/+//7
//v/+//7//v/+v/5//n/+//8//z//f////7//f/9//v/+v/6//v/+f/4//j/+f/6//j/
+f/7//z//P/5//n/+f/5//f/+f/4//j/+P/4//j/+P/4//j/9//3//f/+P/3//f/9//3
//f/9//3//f/9v/4//j/+P/4//j/+P/3//X/9v/3//f/9v/3//j/+P/6//r/+v/6//r/
+v/5//n/+v/6//r/+P/5//n/+v/7//r/+v/6//r/+v/6//n/+f/6//r/+v/6//z/+//6
//r/+v/6//r/+P/4//j/+P/6//r/+v/6//j/+P/4//j/+v/6//r/+v/6//r/+v/6//j/
+P/4//j/+P/4//j/+P/4//j/9//3//f/9//3//j/+f/6//z//v/9//3//f/9//7/AAAA
AAAAAAABAAEAAgAEAAYACQAJAAYABgAGAAYABAAEAAQAAwADAAIAAgACAAMAAwAEAAUA
BQAFAAYABgADAAEAAQAAAP7//f/8//v/+v/6//r/+v/4//j/+P/3//n/+f/5//r/+P/4
//j/9f/3//f/9//2//b/9f/1//X/9f/1//X/9f/0//T/9v/2//X/8P/v/+//7f/u//b/
//8JABcAJgA4AE0AawCVAMEA3gDrAOwA4ADLALcAmwBuAEIAJgAXAAwAAAD0/+j/4v/j
/+X/5f/m/+z/7f/u/+7/7P/t/+//7v/q/+j/5v/o/+j/7P/s/+z/6v/u//D/8P/u/+7/
8P/w//D/8P/w//D/7v/w//H/8v/y//L/8//0//T/9P/2//b/9//2//b/9v/0//T/9P/0
//L/8v/y//L/9P/0//T/9f/z//P/8v/y//X/+P/5//v//P/8//3//f/9//7//v/+/wAA
AAABAAIAAQAAAAIAAQABAAIAAgABAP//AQABAAEAAQD//wEAAQD//////v/8//z//P/8
//v/+//8//z//P/8//z//P/8//z//f/9//3/+//7//z//P/8//z//P/7//3//f/9//7/
/f/9//z//P/8//z//f/9//3//f/9//7/////////AAADAAMAAwAEAAYABgAHAAcABQAG
AAYABgAIAAoACgAKAAgACQAJAAkACwALAAsACgAKAAoACQAJAAkACQAJAAkACQAJAAkA
BwAJAAkACQAJAAcABgAGAAUABgAGAAYABgAEAAQAAwACAAMAAgACAAMAAwADAAIAAQAB
AAAAAAAAAAAAAAAAAAAA/v/9//3//f/9//7///8AAAAAAAABAAEAAQABAAIABAACAAIA
AQABAAIAAgACAAEAAQACAAMAAwAFAAUABQAFAAcABgAFAAUABAAEAAMAAwADAAIAAQAB
AAMAAgACAAMAAwACAAIAAwADAAAAAAABAAIAAgD/////AwADAAEAAwACAAIAAgACAAIA
AgACAAIAAQABAAEAAgADAAMAAwADAAEAAQABAAEABAAGAAYABgAEAAQABAADAAMABAAF
AAUAAwADAAMAAgACAAIAAgACAAIAAgABAAEAAgACAAIAAAD/////AAABAAIAAgACAAIA
AgACAAEAAQAEAAQABAAEAAIAAQAEAAQABAAEAAQAAgACAAIAAgAEAAQABAAEAAQABAAE
AAQABAAEAAQABAAEAAQABAAEAAQABAAEAAQAAgABAAEAAQACAAMABQAGAAQABQAGAAcA
CAAJAAoADAAOAA4ADgAOAA8ADwAQABAAEgAVABUAFAAWABYAFgAUABQAFAATABMAEAAQ
ABAAEQATABQAFQAVABcAGAAYABUAEwATABIAEAARABAADwAOAA4ADgAOAAwACgAKAAkA
CQAHAAcACAAIAAoACgAHAAcABQAFAAQABAACAAEAAAD//wEAAQABAP7/AgACAAAA///+
//v/9//z//T/+v///wkAFwAoADwAVQB1AJsAxQDsAAMBDAEGAfUA3wDBAJIAYgA6ACMA
GAAMAPz/6v/g/+H/4//h/+L/6v/t/+7/8P/w/+//7f/u/+7/7v/w//L/9P/y//T/9P/0
//T/9v/0//X/9v/5//r/+v/6//r/+v/4//r/+//8//z//P/9//7//v/+/wAAAAABAAAA
AAAAAPz//P/8//z//P/8//z//P/+//7//v/////////+//7//v8AAAAAAQAAAAAAAQAB
AAMABAAEAAQAAgACAAMABAAEAAQABwAHAAcACAAIAAcABQAHAAcABwAHAAUABwAHAAkA
CQAIAAYABgAGAAYABQAFAAYABgAGAAQABAAEAAQAAgADAAMAAwADAAMABAAEAAYABgAG
AAUABQAFAAUABgAJAAkACAAIAAYABgAHAAcACQAJAAkACgALAAsACwAMAAsACwALAAwA
DAAMAA0ADQAPABAAEAAQABAAEgASABIAFAAVABUAFQATABMAEwASABAAEAAPAA8ADwAP
AA8ADwANAA0ADQALAA0ADQANAA0ADgAOAA8ADwAQABAAEAAQABAAEAAPAA4ADwAOAA4A
DwAPAA8ADgANAAsACgAKAAoADAAMAAwADAAMAAsACwALAAwADAAMAAwADAAMAA0ADQAN
AA0ADgAQAA4ADgANAA0ADgAOAA4ADQAOABAAEgATABEAEQARABEAEwASABEAEQARABAA
DgANAAsACgAJAAkACQAIAAgACQAJAAgACAAJAAkABgAGAAcACAAIAAUABQAFAAUAAwAF
AAYABgAGAAYACAAIAAgACAAFAAUABQAGAAcABwAHAAcABQAFAAUABQAGAAgACAAIAAgA
CAAIAAcABwAIAAkACQAFAAUABQAEAAYABgAGAAYABAAEAAMAAwAGAAYABgAEAAMAAwAE
AAUABQAEAAMAAgACAAIAAQABAAQABAAEAAQAAgADAAYABgAGAAYABgAIAAgACAAIAAgA
CAAIAAgACAAIAAgACAAFAAUABQAFAAUABgAGAAYABQAGAAcABwAHAAcACAAKAAoACgAK
AAsACQAKAAoADAAOAA0ACwAKAAwADAAKAAoADAALAAsACgAIAAgACQAJAAgACQAJAAkA
DAAMAAkABwAGAAQAAQD///3/+//5//j/+v/6//j/+P/2//X/9f/1//P/9P/0//T/8v/v
/+//7//v/+7/7v/t/+v/6//r/+v/6//r/+j/6P/q/+r/6//q/+f/4//f/9z/2v/b/+P/
6//2/wYAGwA3AFcAfQCsANkA+gAQARsBEQH5ANoAqgBoADMAEgD8/+j/3P/M/7v/tf+3
/7j/uv/B/8b/yP/M/8//zf/M/8z/zP/K/8r/yv/M/87/zv/Q/9T/1P/S/9D/0P/S/9L/
0//U/9X/1v/W/9j/2f/a/9r/2v/b/9z/2v/a/9z/3P/Z/9j/2P/Y/9j/2P/Y/9j/1//W
/9X/1P/U/9T/1P/V/9X/1f/U/9T/1v/Y/9j/2f/c/9z/3f/d/9//4P/g/+D/4v/i/+P/
5P/i/+L/5f/l/+X/5v/m/+X/4//l/+X/5f/j/+H/4//j/+P/4//i/+D/4v/i/+L/4f/i
/+T/5f/m/+j/6P/o/+j/6v/r/+v/6//t/+3/7v/u//L/8v/y//H/8f/x//H/8v/z//P/
8v/y//L/8v/z//P/9P/1//b/+P/4//f/9v/2//f/9//3//j/+P/4//n/+f/3//j/+P/4
//j/+v/6//r/+v/7//v/+//6//n/+P/2//j/+P/3//f/9//3//f/9//3//f/9//1//b/
9f/0//P/8v/y//P/8//0//T/9P/0//T/9P/z//L/8//y//L/8//z//P/8v/x//H/8P/w
//D/8P/w//D/8P/y//H/8f/x//L/8v/y//L/8v/y//P/8//v/+//8P/y//X/9v/2//f/
9v/2//b/9f/3//j/+f/5//n/+f/5//n/+f/4//f/9//4//j/9//3//f/9v/1//X/9//2
//b/9//3//b/9v/3//f/9P/0//X/9v/2//P/8//z//P/8f/z//L/8v/y//L/8v/y//L/
8v/x//H/8f/y//H/8f/x//H/7//v/+//7//y//T/9P/0//P/8v/x/+//7//w//H/8f/v
/+//7//u//D/8P/w//D/8v/y//H/8f/w//D/8P/u/+//7//w//H/8P/w//D/8P/w//D/
7//v//D/8P/w//D/8P/x//D/8P/w//D/8P/w//D/8P/w//D/8P/w//D/8v/y//L/8v/x
//D/7//u/+//8P/x//L/8f/x//H/8f/x//L/8v/y//P/9P/1//X/8//z//T/9v/4//j/
+P/5//n/+v/6//z///////7//v/+//7//P/8//z/+//7//r/+v/6//v/+//6//v/+//7
//z//P/5//f/9//2//T/8//y//H/8P/w//D/8P/u/+7/8P/v/+//7//v//D/8P/w/+7/
6//r/+v/6//q/+r/6f/p/+n/6f/p/+r/6//p/+r/6v/m/+X/5v/j/+H/5f/o/+z/9f8D
ABEAJgA+AFkAgQCtANEA6gD1AOoA1gDBAKkAfwBOACgAFgALAP7/8v/o/9z/0v/V/9n/
2//e/+L/5f/k/+L/4v/j/+H/4P/c/9z/3v/g/+D/4P/i/+T/5v/o/+b/5v/o/+j/6v/q
/+n/6P/n/+b/6P/q/+v/7P/q/+r/6//s/+r/6v/s/+z/7f/s/+z/7P/s/+z/7P/s/+r/
6v/q/+r/6v/q/+r/6//t/+3/7P/s/+7/8P/w//H/8v/y//P/8//1//b/9v/2//b/9v/3
//j/+v/6//3//f/9//7//v/9//v//f/9//3//f/7//3//f/7//v/+v/4//n/+v/7//v/
+f/6//r/+v/6//r/+v/6//r/+//7//v/+f/5//r/+v/6//r/+v/5//v/+//7//z//P/7
//n/+P/5//r//P/9//z/+//6//r//f/9//3//v////////8AAAIAAgADAAMABQAGAAYA
BgAEAAYABgAGAAYABwAHAAcABwAHAAcABgAGAAYABQAFAAMAAwADAAMABQAFAAUAAwAF
AAUABQAFAAQABAAFAAUABAAEAAQABAACAAIAAQAAAAAAAAABAAMAAwADAAIAAQABAAAA
AAAAAAAAAAAAAAAAAAD///////8AAAAAAAAAAP7//v///////////wAAAgACAAIAAQAB
AAQABAAEAAMAAwAEAAUABQAFAAUABQAFAAcABgAFAAUABAAEAAMAAwAFAAQAAwADAAEA
AAAAAAEAAQAAAAAAAQADAAAAAAABAAIAAgD///////////3////+//7//v/+//7//v/+
//7/////////AAD///////////7///8AAAEAAQACAAEAAAAAAAAAAAD/////AAABAAEA
/f/9//3//P/+//7//v/+//7//v/9//3//v/+//7//P/9//3//v///////v/9//z//v/+
//3//f/+//7//v/+//7//f/8//7//v/+//7//v/+//7//v/8//z//P/8//7//v/+//7/
/P/8//z//P/+//7//v/+//z/+//7//v//f/9//7//v/+////AAABAAEAAQABAAIABAAE
AAQABAAFAAUABgAGAAgACwALAAoACAAIAAgABgAIAAgABwAHAAYABgAGAAcABwAIAAkA
CQAJAAoACgAHAAMAAwACAAAAAQAAAP///v/+//7//v/8//z//P/7//v//f/9//7//v/8
//z/+f/5//n/+f/4//j/9//3//f/9//3//f/9//0//j/+P/2//X/8v/v/+//8//2//z/
BwAVACcAOABOAGkAjQC1ANcA6gDvAOQA0gDBAKUAewBQADAAHgAVAAwAAADy/+r/6P/p
/+n/6f/s//D/8f/y//D/7v/r/+3/7P/q/+z/7v/w/+7/7v/w//D/8P/w/+7/8v/w//D/
8v/y//L/8v/y//L/8v/0//X/9v/2//b/9//4//r/+v/8//z/+f/4//j/+P/3//j/+f/6
//z//P/8//z//v/+//7///8BAAEAAAAAAAAAAgACAAMAAgACAAMAAwAFAAYABgAGAAYA
BgAHAAgACAAIAAsACwAJAAoACgAJAAkACwALAAsACwAJAAsACwALAAsACgAIAAYABgAG
AAUABwAIAAgACAAIAAgACAAIAAgACQAJAAkACwALAAwADAAOAA4ADgANAA8ADwAPABAA
DwAPAA4ADgAPABAAEgATABMAEwATABQAFQAVABUAFgAYABkAGgAcABoAGgAbABsAGwAc
ABwAHAAeACAAIAAgAB4AHwAfAB8AHwAfAB8AHgAeAB4AHQAdABsAGwAbABsAHQAdAB0A
GwAbABsAGwAbABgAGAAZABkAGAAYABgAGAAaABoAGQAYABoAGgAbAB0AHQAdABwAGwAa
ABgAFwAWABQAFAAUABQAFAATABMAEwATABQAFQAWABUAFAAUABMAEwATABQAFgAWABYA
FQAVABYAFgAWABUAFQAWABcAFwAVABUAFQAVABYAFgAWABcAGgAaABkAGQAZABgAFwAX
ABkAGAAYABkAGAAWABUAFQAVABIAEgATABIAEgAPAA8ADwAPAA0ADwAQABAAEAAQABIA
EgASABIAEQARABEAEgARABEAEQARAA8ADwAPAA8AEAASABIAEgASABIAEgARAA8AEAAR
ABEADwAPAA8ADgAQABAAEAAQAA4ADgANAA0ADAAMAAwACgALAAsADAANAA0ADAALAAoA
CgAKAAkACQAKAAoACgAKAA4ADwAOABAAEAAQABAADgAOAA4ADgAMAAwADAAMAAwADAAM
AAwACgAKAAkACQAJAAkACQAKAAoACgALAAwADwAPAA8ADwAOABAAEAAQABAAEQARABIA
EgAUABcAFwAYABgAGAAYABQAFAAUABMAEQAQABAAEAATABMAFAAVABUAFQAWABYAEwAR
ABEAEAAOAA0ADAALAAoACgAKAAoABgAGAAYABQAFAAUABQAGAAgACAAIAAUABQAFAAUA
BAAEAAMAAwADAAEAAQABAAEAAAAAAAAAAAD//wAA+//1//P/9P/4/wEACwAXACgAPgBV
AHEAnQDNAPQAEwEmASYBFwEHAecAsgB2AEQAKQAWAAgA+v/o/9r/2f/b/9v/3v/k/+n/
7v/w/+7/7//z//L/8P/w//L/8v/y//T/9v/4//b/9v/4//j/+v/6//z//P/8//z//P/8
//7/AAABAAIABQAGAAgACgAJAAgACQAIAAUABAAEAAQAAAAAAAAAAAAAAAAAAAAAAAIA
AgACAAMAAwADAAIAAgACAAQABAAFAAgACAAJAAkABwAIAAgACAAGAAYABwAIAAgACAAL
AAsACwAMAAwACwAJAAsACwALAAkABwAJAAkABwAHAAYABAAGAAYABgAFAAcACAAIAAgA
CgAKAAoACgAKAAsACwALAA0ADQAOAA4AEAAQABAADwAPAA8ADwAQABEAEQAQABAAEAAQ
ABEAEQATABMAEwAUABMAEwATABQAFQAVABUAFgAWABYAFwAXABYAFgAVABQAFAAWABYA
FgAUABUAFQAVABMAEwATABIAEgASABEAEQAPAA8ADwAPABEAEQARAA8ADgANAAwACwAM
AAwADQANAAsACgAJAAgACAAIAAcABgAHAAYABgAHAAUABQAEAAMAAQAAAAAAAAD+//7/
/v/+/wAA/////////v/+//7//v8AAAAAAQABAP7//f/9//7//v/+//3//f8AAAAAAAD/
////AAABAAEA//////////////7//f/9//z//P/7//v//f/8//v/+//6//j/9//3//f/
9v/2//f/+f/2//b/9//3//b/8v/x//P/8//x//P/8//y//H/8P/u/+7/7v/u/+3/7f/t
/+7/7//v/+//7//v/+//7//v/+7/8P/w//D/7v/u/+7/7f/r/+z/7f/t/+v/6//r/+r/
6P/o/+j/6P/o/+j/5//n/+r/6v/q/+j/6f/p/+r/6//p/+j/5//m/+j/6P/n/+f/5v/m
/+b/5v/m/+f/5v/o/+j/6P/o/+j/6P/o/+j/6v/q/+r/6v/s/+z/7P/r/+r/6f/o/+f/
6f/q/+v/7f/s/+3/7f/t/+//8P/y//L/8v/y//P/8//2//b/+P/7//n/+P/4//j/+P/2
//b/9v/1//X/9P/0//T/9f/1//b/9//3//f/+P/4//X/8//z//L/8P/v/+7/7f/s/+z/
7P/u/+z/7P/s/+3/7f/t/+3/7v/u/+7/7v/o/+f/5v/l/+X/5v/m/+f/5//n/+f/5//l
/+L/4v/i/+T/4//i/93/2f/b/97/4P/r//v/DQAgADoAVwB7AKkA1QDwAPsA/gDyAN8A
wQCVAGAAMgAWAAkA/P/s/9z/0P/O/9P/0//R/9b/3v/d/97/3v/c/9v/3f/c/9r/2P/Y
/9j/2v/c/+D/4P/g/+L/5P/i/+L/4v/k/+T/4v/i/+L/4v/k/+b/5//o/+r/6v/r/+z/
6//q/+v/6v/p/+j/6P/o/+j/6P/o/+j/5v/m/+b/5v/k/+T/5P/l/+f/5//m/+b/6P/q
/+r/6//s/+z/7f/t/+7/8P/x//L/8P/w//H/8v/w//D/8//z//H/8v/y//H/8f/z//P/
8//z//H/8//z//X/9f/0//L/8//0//X/9f/1//b/9v/2//j/+P/4//j/+v/7//v/+//5
//n/+v/6//z//P/8//v/+f/5//n/+v/7//v/+v/6//r/+v/7//v/+//7//v//P/7//v/
+//8/////////wAAAAAAAAEAAQD//wAAAAAAAP7/AAAAAAAAAAABAAEAAQABAAEAAQAA
AAAAAAD////////////////////////9/////////////P/8//3//f/+//7//v/+//7/
/v/9//z//P/8//3//////////v/9//v/+v/6//r//P/8//z//P/6//n/+f/5//j/+P/4
//j/+v/6//v/+//8//3///8CAAIAAgABAAEAAAAAAAAA//8BAAIAAwADAAEAAQABAAEA
AgACAAIAAwAGAAYABQAFAAMAAgABAAEAAwACAAIAAwADAAIAAgADAAMAAAAAAAEAAgAC
AP////8BAAEA//8BAAEAAAD///7//v/+//7//v/9//3//f/+//3//f/9//3//f/9//3/
/f/8//7//v/+//z//P/8//v/+//8//3//f/7//v/+//6//v//P/9//7/AAAAAP//////
//7//f/6//n/+f/6//v//v/+//7//v/+//7//f/9//z//P/8//z/AAABAP7//P/8//z/
/P/+//7//v/+/wAAAAAAAAAA/v/+//7//v/+//7//v/+//7//v/+//7/AAAAAAAAAAAA
AP///////wEAAQACAAIAAgADAAQABQADAAMAAwAEAAYABgAGAAYACQAJAAoACgAMAA8A
DwAOAAwADAAMAAoACgAKAAkACQAKAAoACgALAAsADAANAA0ACwAMAAwACQAHAAcABgAE
AAMAAgABAAAAAAAAAAAA/v8AAAAA//////3//f/+//7//v/+//v/+//9//3//P/8//3/
/f/9//3/+//7//v/+P/6//z//v/9//7/+//1//X/+v8AAAUAEQAhADIARABZAHkAoQDH
AOQA9wD6AOwA2wDFAKUAegBQADIAIQAYAA4AAAD0/+7/7f/v/+//8v/0//X/+P/4//b/
9f/1//b/9P/w/+7/8P/0//T/8v/2//j/+P/4//r/+v/6//z//P/6//r/+v/6//r//P/9
//7//v/+////AAD+//7/AAAAAAEAAAAAAAAAAAAAAAAAAAACAAIAAgACAAQABAAEAAUA
BQAFAAQABAAFAAYABQAFAAQABAAFAAUABwAIAAgACAAKAAoACwAMAA4ADgARABEAEAAQ
AA8ADQALAA0ADQANAAsACQALAAsACwALAAoACAAJAAoACwALAAkACgAKAAoADAAMAAwA
DAAKAAsACwALAAsACwAMAAwAEAAQABAADwAPAA8ADwAQABEAEQAQABAAEAAQABEAEQAT
ABMAEwAUABQAEwASABIAFAAVABYAGAAYABgAGQAZABsAHAAcABwAHgAgACAAIAAgACEA
IQAhACMAIwAjACIAJAAkACMAIwAkACUAJgAnACoAKwAsACsAOQBDAE0AVwB8AKAAxQDp
ANsAzgDBALQAqwCiAJgAjgCKAIYAgwCBAHkAcwBsAGUAYgBgAF8AXgBdAFwAWwBaAFcA
UwBQAE0ATABMAEwATABKAEgARwBFAEIAQQBBAEIAPwA+ADwAOwA7ADoAOQA3ADYANgA2
ADUANAAzADIAMQAvAC4ALQAtACwALAArACsAKQAoACcAJwAnACYAJgAnACcAJgAmACcA
JQAiACIAIwAkACQAIQAhACEAIQAfACEAIQAgAB8AHgAeAB4AHgAeAB0AHQAdAB4AHwAf
AB8AHwAfAB8AHwAfAB0AHgAdABwAHgAeAB4AHQAdAB4AHwAfACAAIQAiACIAJQAmACcA
KAAqACoAKQApACcAJgAlACIAIwAjACQAJQAkACQAJAAkACQAJAAjACMAIgAiACIAIgAg
ACEAIgAgACAAIAAgAB4AHgAeAB4AHAAcABwAHAAcABwAHAAcABwAHAAcABwAHgAeAB4A
HgAeAA==
         </WaveFormData>
      </LeadData>
   </Waveform>
</RestingECG>
