# Supplementary material for: Detection of Left Atrial Enlargement Using a Convolutional Neural Network-Enabled Electrocardiogram
Source: Front Cardiovasc Med. 2020 Dec 17;7:609976. doi: 10.3389/fcvm.2020.609976 (PMC7773668; doi:10.3389/fcvm.2020.609976)
Supplement: Supplementary file 1 [file Data_Sheet_1.ZIP › hyp/1802018069_11206_0000003F.XML]

<?xml version="1.0" encoding="Windows-1252"?>
<!DOCTYPE RestingECG SYSTEM "restecg.dtd">
<RestingECG>
   <PatientDemographics>
      <PatientID>1802018069</PatientID>
      <PatientAge>75</PatientAge>
      <AgeUnits>Years</AgeUnits>
      <Gender>Male</Gender>
      <PatientLastName>zengqingcheng</PatientLastName>
   </PatientDemographics>
   <TestDemographics>
      <DataType>Resting</DataType>
      <Site>1</Site>
      <AcquisitionDevice>MAC55</AcquisitionDevice>
      <Status>Unconfirmed</Status>
      <Priority>Normal</Priority>
      <AcquisitionTime>09:26:28</AcquisitionTime>
      <AcquisitionDate>12-16-2015</AcquisitionDate>
      <CartNumber>1</CartNumber>
      <AcquisitionSoftwareVersion>009C</AcquisitionSoftwareVersion>
      <XMLSourceVersion>MAC5000 v1.0</XMLSourceVersion>
   </TestDemographics>
   <RestingECGMeasurements>
      <VentricularRate>73</VentricularRate>
      <AtrialRate>73</AtrialRate>
      <PRInterval>164</PRInterval>
      <QRSDuration>78</QRSDuration>
      <QTInterval>426</QTInterval>
      <QTCorrected>469</QTCorrected>
      <PAxis>12</PAxis>
      <RAxis>41</RAxis>
      <TAxis>28</TAxis>
      <QRSCount>12</QRSCount>
      <QOnset>223</QOnset>
      <QOffset>262</QOffset>
      <POnset>141</POnset>
      <POffset>206</POffset>
      <TOffset>436</TOffset>
      <ECGSampleBase>500</ECGSampleBase>
      <ECGSampleExponent>0</ECGSampleExponent>
   </RestingECGMeasurements>
   <Diagnosis>
      <Modality>Resting</Modality>
         <StatementCount>2</StatementCount>
         <LabelText>12SL ��ϳ���</LabelText>
      <DiagnosisStatement>
         <StmtFlag>ENDSLINE</StmtFlag>
         <StmtText>�������</StmtText>
      </DiagnosisStatement>
      <DiagnosisStatement>
         <StmtFlag>ENDSLINE</StmtFlag>
         <StmtText>���� ECG</StmtText>
      </DiagnosisStatement>
   </Diagnosis>
   <Waveform>
      <WaveformType>Rhythm</WaveformType>
      <WaveformStartTime>0</WaveformStartTime>
      <NumberofLeads>8</NumberofLeads>
      <SampleType>CONTINUOUS_SAMPLES</SampleType>
      <SampleBase>500</SampleBase>
      <SampleExponent>0</SampleExponent>
      <HighPassFilter>16</HighPassFilter>
      <LowPassFilter>150</LowPassFilter>
      <ACFilter>NONE</ACFilter>
      <LeadData>
         <LeadByteCountTotal>10000</LeadByteCountTotal>
         <LeadTimeOffset>0</LeadTimeOffset>
         <LeadSampleCountTotal>5000</LeadSampleCountTotal>
         <LeadAmplitudeUnitsPerBit>4.88</LeadAmplitudeUnitsPerBit>
         <LeadAmplitudeUnits>��V</LeadAmplitudeUnits>
         <LeadHighLimit>2147483647</LeadHighLimit>
         <LeadLowLimit>268435456</LeadLowLimit>
         <LeadID>I</LeadID>
         <LeadOffsetFirstSample>0</LeadOffsetFirstSample>
         <FirstSampleBaseline>0</FirstSampleBaseline>
         <LeadSampleSize>2</LeadSampleSize>
         <LeadOff>FALSE</LeadOff>
         <BaselineSway>FALSE</BaselineSway>
         <ExcessiveACNoise>FALSE</ExcessiveACNoise>
         <MuscleNoise>FALSE</MuscleNoise>
         <LeadDataCRC32>3617788312</LeadDataCRC32>
         <WaveFormData>
4v/i/+L/4v/b/9b/0f/M/9P/2P/d/+L/5v/o/+r/7P/t/+7/7//w//H/8v/z//T/8f/w
/+//7v/w//D/8P/w//H/8v/z//T/8//y//H/8P/y//L/8v/y//T/9P/0//T/9P/0//T/
9P/1//b/9//4//f/9v/1//T/9v/2//b/9v/4//j/+P/4//j/+P/4//j/+v/6//r/+v/4
//j/+P/4//r//P/+/wAA/v/+//7//v8AAAAAAAAAAAAAAAAAAAAAAwAEAAUABgAEAAQA
BAAEAAUABgAHAAgACgAKAAoACgAMAAwADAAMAA4ADgAOAA4ADwAQABEAEgAUABQAFAAU
ABIAEgASABIAEgASABIAEgATABQAFQAWABQAFAAUABQAFAAUABQAFAAUABQAFAAUABAA
DgAMAAoACQAIAAcABgAEAAQABAAEAAIAAAD+//z//v/+//7//v/9//z/+//6//r/+v/6
//r/+P/4//j/+P/2//b/9v/2//f/+P/5//r/+P/4//j/+P/4//j/+P/4//r/+v/6//r/
+f/4//f/9v/3//j/+f/6//n/+P/3//b/+P/4//j/+P/4//j/+P/4//b/9v/2//b/9//4
//n/+v/4//j/+P/4//j/+P/4//j/+v/6//r/+v/5//j/9//2//f/+P/5//r/+P/4//j/
+P/3//b/9f/0//f/+P/5//r/+f/4//f/9v/4//j/+P/4//b/9v/2//b/+P/4//j/+P/4
//j/+P/4//b/9v/2//b/+P/4//j/+P/4//j/+P/4//b/9v/2//b/9v/2//b/+P/4//j/
+P/3//f/+f/5//n/9//4//n/+f/5//n/+v/8////AAABAAEAAQABAAIAAgAEAAUABwAH
AAgACgAKAAkABwAGAAcABwAFAAIAAAD//////v/+/wAAAQACAAMABAABAAAA/f/9////
/f/9//3/+//7//v/+P/y//L/8v/y//D/7//u/+7/8v/z//T/9f/0//T/9P/0//b/9v/1
//P/8f/w//D/8f/z//P/8v/y//X/8f/u//r/CwAPABkAMQBGAFIAZQB/AJQAoACjAJ4A
lQB2AEYAHwAIAOr/y/+//8P/yv/Q/9n/3//g/+j/6//q/+n/6f/t/+7/7//w//P/8//z
//T/9f/y//H/8f/z//P/8//z//L/8f/w//D/8//z//T/9//1//X/9f/0//T/9P/2//f/
9v/z//L/8f/y//b/9//4//b/9v/2//b/9v/3//f/9//3//f/9//1//f/+P/4//n//v/8
//v/+//9//3//f/9//////8BAAEAAQAAAP///v///wMABgAFAAQAAwACAAIABAADAAMA
AwADAAYACAAIAAsACwALAAsACQAKAAsACwAMAA0ADgAPAA0ADwAQABAAEQASABQAFAAV
ABUAFQAVABMAFAAVABUAFgAXABgAGQAYABcAFQAUABMAEwATABMAFAAUABMAEwATABIA
EQARABAADQANAA0ACgAJAAgACAAGAAYAAwADAAIAAQD//////f/8//v/+//8//z//P/9
//7//f/9//7//f/8//v/+//7//r/+f/4//X/9f/2//j/+f/2//n//P/6//r/+v/6//z/
/P/8//v/+v/6//n/+f/7//v/+v/6//n/+f/4//j/+f/5//f/9f/4//n/+f/7//n/9//2
//b/+f/6//v//f/7//v/+//6//n/+P/3//b/9//4//n/+v/5//n//P////3/+v/5//n/
+f/4//f/9v/2//f/+v/7//f/9//4//r/+P/3//f/9//4//n/+v/8//r/+P/2//T/9//4
//n/+v/4//f/9v/2//X/9f/1//X/+P/5//v//P/5//j/+P/5//f/9//3//f/+//9//j/
9v/2//b/9v/7//r/+//8//n/+f/7//v/+f/5//r/+//9//3//f/+/wAAAQACAAMABQAF
AAUABgAFAAYABgAHAAcACAAKAAoACwAIAAYABgAHAAYABAADAAEAAgACAAMABgAGAAYA
BgAEAAMAAgD////////9//3////9//3//f/4//T/9P/0//b/9v/1//T/8v/z//P/8//0
//T/9f/2//P/9P/z//H/8P/x//P/9P/x//H/8//y//D/8f/1//z/AgANABsAJwA3AEwA
YAB1AIsAmgCkAKkApgCRAGgAOAAXAPj/1v/F/8X/y//Q/9L/2f/j/+b/6P/x//D/6//x
//L/8v/y//L/8f/x//H/8v/2//T/9P/1//P/8//z//P/9P/1//b/+P/2//X/9f/3//X/
9f/1//T/9v/2//j/+f/5//f/9//3//f/+v/6//r/+v/6//r/+v/4//n/+f/5//z//f/+
//3//P/8//v/+/8AAP7//f/9////////////AQABAAMAAwACAAIAAgACAAAAAwAFAAMA
AwADAAMABAAHAAcACAAJAAoADAANAAwADQANAA0ADQALAAwADQANAA0ADQANAA0ADgAR
ABMAFAASABIAEwASABEAEQARABEAEwAUABUAFQAVABUAFQAVABUAFQAUABQAEwATABMA
EwAWABYAFQAVABIAEAAOAA0ADgALAAsACwAKAAkACAAIAAgACAAFAAUABQAFAAQABQAC
AAAA/v/9/////v/9//3//P/7//v//P/6//r/+v/7//z//P/8//z/+v/5//n/+v/7//j/
+//+//r/+v/6//r/+P/4//j/9//5//r/+v/7//r/+f/3//b/+P/5//n/+v/5//n/9//1
//r/+//7//3//f/7//r/+v/4//j/+P/5//z//f/+//7//f/8//v/+v/4//j/+P/4//n/
+f/8////+//4//f/9//6//r/+v/6//n/+f/7//v/9//3//j/+v/4//f/9//3//j/+f/6
//z/+f/4//f/9v/3//j/+f/6//r/+f/4//j/+f/5//n/+f/5//n/+v/6//n/+P/4//n/
9//3//f/9v/4//j/+P/4//z/+v/6//r/+P/3//j/9//4//n/+//9//r/+f/4//j//f//
/wEAAwAFAAUABQAGAAMABAAEAAUABQAGAAgACAAIAAYABQAGAAMAAgAAAP//AQACAAIA
AwAFAAQAAwACAAMAAwADAAEA//////3//f/7//n/+f/5//n/9v/3//j/9v/2//X/9P/y
//P/8//z//X/9P/0//T/8v/0//T/8//x//H/8v/y//P/8//3//b/8v/x//f//P/+/wcA
FwAjADEARgBWAGcAfQCQAJwAoQCgAJMAbAA4ABkACADo/8n/x//R/9D/zv/X/+H/5P/o
/+v/6v/t//P/8v/y//L/8v/z//P/8//0//T/8v/y//P/8//z//P/8//z//P/8//0//L/
8f/x//P/8//z//P/8v/1//b/+f/7//n/9//3//f/9v/4//f/9v/3//j/+f/6//j/+f/5
//n/+//7//v/+f/5//r/+v/7//7//P/7//v/+//7//v/+//+////AgADAAIAAgACAAIA
AAADAAUAAwADAAMAAwAEAAQAAwADAAMABQAIAAoACgAJAAkACQAJAAoADAAOAA8ADQAN
AA0ADQANAA8AEAAQAA8AEAASABIAEQARABEAEQARABIAEwATABQAFQAWABcAFAATABEA
EAARABEAEQARABMAFAAUABUAEgAQAA4ADQAOAAsACwALAAgABwAGAAYABgAGAAMAAwAE
AAMAAQABAP///v/9//3////+//3//f/6//n/+f/6//j/+P/4//n/+//6//n/+P/5//n/
+v/8//r/9v/4//r/9v/2//b/9v/5//r/+//7//r/+v/5//n/+f/5//j/+P/7//v/+v/6
//v/+//5//f/+P/5//n/+//7//n/+P/4//j/+P/4//n/+//7//v/+v/4//j/+P/4//r/
+v/6//r/9//3//r//f/7//j/9//3//r/+v/6//r/9//3//n/+f/3//f/+P/6//r/+f/5
//n/9//3//f/+P/4//j/+P/4//b/9v/2//b/9v/1//T/9P/3//f/9//3//n/+f/6//r/
9//2//b/9//3//n/9f/1//j/+P/4//j/+P/4//b/9v/2//f/9//5//n/+f/5//r/+//9
//3//f/+////////////AQABAAEAAgAEAAYABwAJAAcACAAKAAoACwAIAAYABgADAAIA
AAD///7//v/9//3/AQACAAMABAAEAAMAAgD///3//f/7//v//f/7//v/+//4//T/9P/0
//T/9P/z//L/9P/1//X/9f/y//D/7//u//H/9P/1//X/8v/x//H/8P/r/+3/7//y//T/
9f/z//b//P///wcAGQArADgATABlAHcAggCQAJ8AoACZAIIAWAArAAwA8v/T/8f/y//O
/87/0//b/+D/5P/p/+r/7f/x//H/8P/v/+7/7//v/+//8P/y//D/8P/x//P/8//z//P/
8f/x//H/8v/y//H/8f/z//P/8//z//L/8v/y//T/9f/3//X/9f/1//T/9v/1//T/9v/2
//b/9v/4//n/+f/5//f/9//3//X/9f/2//b/9//6//j/9//3//z//f/+/////v/9//7/
/f/8//z//P/8//3/AQAEAAMAAwADAAMABAADAAEAAAD//wEABAAGAAYACQAJAAkACQAJ
AAoACwALAAsACwALAAsADQAPABAAEAAQABAAEQAQAA0ADQANAA0AEAASABQAFQATABMA
EwATABUAFQAUABQAEgARABAADwARABIAEgATAA8ADgANAA0ADAAJAAkACQAHAAcABwAI
AAoACgAHAAcABQADAAAA///9//z/+//7//v/+v/5//n/+v/5//n/+v/6//r/+v/7//r/
+P/2//T/9v/3//n//P/6//b/+P/6//j/+P/4//j/9v/2//b/9f/3//j/+P/5//n/+f/4
//j/9//3//b/9v/5//n/9//1//f/9//2//f/+v/5//n/+v/4//j/+P/5//n/+f/5//j/
+P/4//j/+P/4//j/+P/4//b/9f/3//n/+f/2//X/9f/2//b/9v/2//X/9f/3//f/8//z
//T/9v/3//f/+P/5//j/9//2//b/+P/4//j/+P/2//b/9v/2//b/9f/0//T/9//3//f/
9//1//X/9v/2//P/8v/y//P/9P/1//b/9//7//f/8v/y//X/9v/3//j/+P/2//b/9v/3
//f/+f/5//n/+f/6//v//f/9//3//v/9//3//f/9//7///8AAAIAAAACAAMABQAHAAgA
CgAKAAgABAABAAAAAQAAAP7//f/+/wAAAQADAAUABAADAAIAAAD///7/+//8//3//P/9
//z/+f/4//f/9f/y//P/9P/y//L/8f/w//D/8f/x//H/8f/w//D/8P/w//L/8v/x/+//
7//w//D/7f/x//X/7v/o/+//8//0/wIACwARACEANQBEAFQAbQCHAJoApgClAKAAjwBm
ADQAEwD8/9j/vf+9/83/1P/Q/9X/3//k/+b/5//q/+v/6//t/+7/7//w//H/8f/x//L/
8v/w//D/8f/x//H/8f/x//P/8//z//T/8v/x//H/8//z//P/8//y//L/8v/0//X/8//x
//H/8f/y//b/9//4//b/9v/2//b/9v/3//f/9//4//n/+v/5//r/+v/5//n//v/8//v/
+//7//v/+//7//v/+//9//3/AAAAAAAAAAD//wEAAgD//wAAAQACAAQABAADAAMAAwAD
AAYACAAIAAsACwALAAsACgAKAAoACQAKAAsADAANAAsADQAOAA4ADwAQABIAEgASABMA
FAAVABMAFAAVABUAFQAVABUAFQATABMAEgASABMAEwATABMAEgASABEAEQARABAADwAP
ABAADQANAA0ACAAHAAYABgAEAAQAAQABAAMAAwACAAMAAQAAAP/////+//z/+v/5//r/
+f/5//r/+P/4//j/+f/6//r/+v/6//f/9//4//r/+v/2//j/+v/5//r/+//8//n/+P/3
//X/9//4//j/+f/3//f/9v/2//f/9//2//b/+f/5//f/9f/4//n/+f/7//3/+//6//r/
+f/4//f/9//5//n/+f/4//j/+P/4//j/+P/4//j/+P/3//f/+v/9//v/+P/3//f/9v/2
//b/9v/3//f/+f/5//n/+f/6//z/+P/3//f/9//2//X/9P/0//b/9v/2//b/9v/2//b/
9v/2//X/9P/0//b/9//4//n/+P/3//f/9v/7//r/+P/5//j/9v/2//b/9v/6//j/+P/4
//f/9//5//n/9//3//j/+f/7//v/+//8/wAAAQACAAMAAgABAAAAAAADAAYACAALAAoA
CgALAAoACQAGAAQABAABAAAA/v/9//7/AAABAAMABgAGAAYABgADAAEA///7//3//f/7
//v/+//5//n/+f/4//T/9P/0//T/9P/z//L/8v/z//P/8//z//L/8v/y//H/8v/x/+//
8P/x//P/9P/x/+3/6//q/+z/8f/z//j/AgAJABUAJwA5AEgAVABpAIMAnACiAKMAqgCd
AG4ANgATAP7/4P/H/8P/yf/Q/9D/0//d/+L/5P/p/+7/7//v//D/8P/w//D/8f/x//H/
8v/y//D/8P/x//L/8//0//X/8//z//P/9P/0//P/8//1//X/9f/1//T/9P/0//b/9//3
//X/9f/1//X/+P/4//j/9v/2//b/9v/3//n/+v/7//n/+f/5//f/9//4//j/+f/+//z/
+//7//7///8AAAEA/v/9//7//f/+//7//v/+////AwAGAAUABAADAAIAAgAFAAUABgAH
AAcACgAMAAwACwALAAsACwALAAwADQANAA0ADQANAA0ADQAPABAAEAATABQAFgAWABcA
FwAXABcAFQAUABMAEQARABEAEQARABIAEwATABQAEwATABMAEwASABIAEQARAA8ADgAN
AA0ADgALAAsACwAKAAkACAAIAAcABgACAAEAAgABAP////////7//f/9//v/+v/5//n/
+f/5//r//P/5//j/9//3//r/+v/6//r/+f/5//r//P/6//b/+P/6//j/+P/4//j/9v/2
//b/9f/3//j/+P/5//v/+//6//r//f/9//z//P/8//v/+P/1//j/+f/5//v//f/7//r/
+v/4//j/+P/5//f/9//3//b/9//4//n/+v/4//j/+P/4//j/+f/9/wEA/v/6//j/9//4
//j/+P/4//f/9//5//n/9//3//j/+v/5//n/+v/7//r/+f/4//j/+P/4//j/+P/4//j/
+P/4//r/+f/4//j/+f/5//n/+f/3//f/+P/4//P/9v/4//b/+P/4//j/+P/6//j/+P/4
//f/9//5//n/+f/5//r/+//7//v/+//8//z//f/+////AQABAAEAAgACAAQABQAHAAUA
BgAIAAgABwAEAAIAAgAEAAQAAwADAAEAAAD+//3/AQACAAMABAAEAAMAAgD////////9
//3/+//5//n/+f/4//T/9P/0//b/9v/1//T/8v/z//P/8//1//T/9P/0//T/9v/2//X/
8v/x//H/8P/t/+3/7//y//L/8//1//T//P8LABkAIQAvAEAAUgBnAH0AjACYAKEAoACT
AHYASAAfAAQA6P/N/8X/yf/O/9L/1//f/+L/5P/r//D/7//v//H/8v/z//T/9P/z//L/
8v/y//D/8P/x//H/8f/x//H/8v/z//T/9v/1//P/8v/z//P/8//z//L/9f/2//n/+//4
//X/9P/z//P/9v/2//b/+P/4//j/+P/2//f/9//3//n/+f/5//f/+//8//z//f/+//z/
+//7//3//f/9//3//P/7//z/+//9//7///8AAP7/AQADAAEAAwADAAMABAACAAEAAQAB
AAQACAALAAwACgAJAAgABwAJAAoACwALAAsACwALAAsADQAPABAAEAATABQAFgAWABQA
EwASABEADwAQABEAEQASABMAFAAVABMAEwASABIADwAPAA8ADwASABIAEQARABEAEAAP
AA8ADQAJAAgABwAEAAMAAgACAAMABAACAAMAAAD///3//f/+//7//v////7//P/6//n/
9v/1//X/9v/3//j/+f/7//r/+P/2//T/9f/1//b/+P/4//T/9v/4//j/+P/4//j/9v/2
//b/9f/2//j/+f/7//r/+f/3//b/9//3//b/9v/6//v/+v/5//n/+f/4//n//P/7//v/
/P/5//j/9//3//f/9//3//b/+P/4//j/+P/2//b/9v/2//b/9//7/////P/4//b/9f/4
//j/+P/4//j/+f/8//3/+P/3//f/+P/4//f/9//3//f/9//3//j/+P/4//j/+P/4//j/
+P/4//j/9//2//b/+P/5//r/+//4//f/9//2//v/AAD+//z/+v/4//j/9v/2//b/9//3
//n/+f/5//n/+v/7//v/+//7//z/AAABAAIAAwACAAEAAAAAAP7/AAABAAMABQAIAAwA
DgALAAYAAgAAAAEAAAD+//3//v8AAAEAAwAGAAYABgAGAAQAAwACAP///f/9//v/+//8
//v//P/9//j/9P/0//T/9v/2//X/9P/y//P/8//z//X/9P/0//T/8v/0//T/8//x//H/
8v/y//P/8//1//j/9v/x//P/+v8EAA0AFwAlADMAQgBWAG8AgwCUAJwAnQCWAIUAYAAw
AA8A/P/g/8X/w//L/9D/1P/d/+P/5P/k/+n/8P/z//H/8v/y//L/8v/x//H/8f/y//T/
8v/y//P/8//z//P/8//z//P/8//0//T/8//z//X/9f/1//X/9P/y//L/9P/1//b/9f/2
//f/9f/4//j/+P/5//r/+//8//n/+f/4//f/9//3//f/9f/4//r/+//9//7//P/7//v/
/P/7//r/+f/6//v//v///wAAAAAAAAAAAgAFAAcABQADAAMAAwAEAAIAAQABAAEABAAI
AAsADAALAAsACwALAA0ADgAPAA8ADQANAA0ADQALAA0ADgAOABEAEgAUABQAFQAVABUA
FQAVABYAFwAXABcAFwAXABcAFgAVABMAEgATABUAFwAZABcAFgAUABMAEAAOAAwACwAL
AAkACgALAAoACQAIAAgACAAIAAUABQABAP///P/7//7//v/+////AQAAAP/////7//n/
+P/4//b/9v/2//f/+f/6//v//P/5//n/+v/8//r/9v/4//r/9//2//X/9P/3//j/+f/5
//b/9v/1//X/9v/3//f/+P/6//v/+//8//z/+//4//X/+P/5//n/+//9//v/+v/6//j/
+P/4//n/+f/5//n/+P/6//r/+v/6//r/+v/6//r/+P/3//n/+//6//j/+P/5//r/+v/6
//r/9//3//n/+f/5//n/+v/8//j/9//3//f/9//3//f/+P/6//r/+v/6//n/+P/3//b/
9//3//f/+P/4//f/9v/1//b/9//5//r/+//0//X/9v/3//j//P/6//r/+v/4//f/+P/3
//n/+f/6//v//f/9//3//v///////////wEAAQABAAIAAgAEAAUABwAHAAgACgAKAAsA
CAAGAAYABQAEAAIAAQAAAAAA/////wMABAAFAAYAAwABAP//+//8//3//P/9//3/+//7
//v/+P/0//T/9P/0//T/8//y//D/8f/x//H/8//y//L/8v/0//b/9v/1//H/8f/y//L/
8f/z//H/7v/s/+3/9f/4//j///8PAB8ALQBAAFIAYwB3AI4AnAChAKAAmQB6AEoAHQAC
AOr/z//D/8f/zv/U/9v/4f/i/+T/5//o/+n/7f/u/+7/7v/u//H/8f/x//L/8v/w//D/
8f/x//H/8f/x//P/8//z//T/9v/1//X/9//2//X/9P/y//L/8v/0//X/9//1//X/9f/1
//j/+P/4//b/9v/2//b/+P/5//n/+f/4//f/9v/z//b/+P/5//v//P/6//n/+f/9//3/
/f/9//z/+//8//v//f/+////AAAAAAMABQADAAMAAwADAAQAAgABAAEAAQADAAYACAAI
AAsACwALAAsACQAKAAsACwAMAA0ADgAPAA0ADwAQABAADwAQABIAEgASABMAFAAVABUA
FgAXABcAFQAVABUAFQAXABcAFgAWABUAFQAVABUAFAAUABMAEwASABIAEgATAA8ACwAK
AAkABwAHAAcACAAIAAgABQAFAAMAAQD+//3////+//3//f/8//r/+P/3//f/9//4//r/
+v/6//r/+//7//r/+f/4//f/9//4//r/+v/2//j/+v/4//j/+P/4//b/9v/2//X/9v/4
//n/+//6//n/9//2//X/9f/0//T/+P/5//j/9//5//n/+P/5//n/9//2//b/+P/4//j/
+f/5//n/+f/4//j/+P/4//j/9//2//X/9P/0//X/+f/9//r/9v/0//P/9//4//n/+v/3
//f/+f/5//b/9f/1//b/9v/1//X/9f/3//f/9//4//n/+v/7//z/+f/4//f/9v/2//X/
9P/0//X/9f/1//X/9f/1//b/9v/1//b/+P/4//j/+P/4//b/9v/2//f/9//5//n/+f/5
//r/+//7//v/+//8/wEAAwAFAAcABQADAAEAAAAAAAIAAwAFAAcACAAKAAoACQAGAAQA
BAADAAIAAAD/////AAAAAAEABAAEAAQABAAEAAMAAgD///7//f/6//n//P/7//z//f/5
//T/8//y//T/9P/z//L/8v/z//P/8//x//D/8P/w/+7/8P/w/+//7//v//D/8P/3//n/
9f/w//D/8f/v//T//P8FABMAIwAxAEIAVgBtAIEAkACgAKkApACRAGwAPAAZAAAA3v/D
/8H/yf/M/9L/1f/Z/+T/6v/l/+T/7f/z//H/8P/v/+7/8f/x//H/8v/0//L/8v/z//P/
8//z//P/8f/x//H/8v/y//H/8f/z//X/9f/1//T/9P/0//b/9//1//P/8//z//X/+P/4
//j/+P/4//j/+P/4//n/+f/5//f/9//3//X/+f/6//r/+//8//r/+f/5//z//f/+////
/f/9//////8AAAAAAAAAAP7/AQADAAEAAgADAAQABgAGAAUABQAFAAUACAAKAAoACwAL
AAsACwANAA4ADwAPAA0ADQANAA0ADgARABMAFAAVABYAGAAYABQAEwASABEAEwAWABkA
GwAZABkAGQAZABcAFwAWABYAFQAVABUAFQAWABYAFQAVABUAFAATABMAEAANAA0ADQAK
AAkACAAIAAYABgADAAMAAgABAP////////7//f/9//v/+v/5//n/+v/5//n/+v/6//r/
+v/7//v/+v/5//j/9//3//j/+v/6//b/+P/6//j/+P/4//j/+P/4//j/9//1//b/9v/3
//n/+f/4//j/+f/5//j/+P/5//n/9//1//j/+f/5//v/+f/3//b/9v/2//b/9v/3//j/
+f/6//r/+P/4//j/+P/4//j/+P/4//X/9f/4//v/9//0//P/8//1//b/9//4//X/9f/3
//f/9v/3//n//P/4//f/9//3//X/9f/1//b/+P/4//j/+P/2//b/9v/2//j/9//2//b/
9//3//f/9//3//f/+P/6//b/9v/2//b/9v/5//j/+f/6//j/9//4//f/+f/5//r/+//7
//v/+//8//z//f/+////AQABAAEAAgACAAQABQAHAAUABAAEAAIABAACAAEAAgADAAIA
AAD/////AAAAAAEABAAEAAQABAAEAAMAAgD///7//f/6//n//P/7//z//f/4//T/9P/0
//L/8v/x//D/8v/z//P/8//x//D/8P/w//L/9P/0//P/8f/x//L/8v/1//H/8f/u/+7/
8//5/wAABgANABsAMwBDAEwAYAB5AIsAmACiAKMAlAB3AE4AKAARAPL/zv+//8X/0//W
/9T/2f/j/+j/5P/n//D/9f/x//H/8P/v/+7/8f/x//H/8v/0//L/8v/z//T/9f/2//f/
9v/1//T/9P/y//H/8f/z//T/9f/2//b/9v/2//j/+f/4//X/9P/z//T/+P/5//r/+P/4
//j/+P/3//f/9v/1//j/+//+/////v/+//3//f/+//z/+//7//3//f/9//3//P/7//z/
+/8AAAIABAAGAAMABQAGAAMAAwADAAMABAAEAAMAAwADAAUACAAKAAoADQANAA0ADQAP
ABAAEQARABEAEQARABEAEAARABEAEAATABQAFgAWABMAEwATABMAFQAWABcAFwAYABkA
GgAbABoAGQAXABYAFwAXABcAFwAWABYAFQAVABEAEAAPAA8ADwANAA4ADwAJAAcABQAE
AAUABgAEAAUAAgABAP////////7//f/9//7//v/+/////v/9//3//v/8//z//P/9//v/
+v/5//j/9f/1//b/+P/6//b/+P/6//r/+v/6//r/+f/4//f/9f/2//j/+f/7//v/+//6
//r/+f/5//j/+P/6//v/+v/5//r/+//7//3//f/7//r/+v/8//z//P/9//v/+//7//r/
+P/4//j/+P/6//r/+v/6//j/9//5//v/+//4//f/9//7//z//f/+//r/+f/6//n/+P/5
//v//v/8//v/+//7//r/+f/4//j/+v/6//r/+v/4//j/+P/4//v/+//7//z//P/7//r/
+f/9//z/+//6//n/+P/6//j/+P/4//j/+f/8//3/+v/5//n/+f/8//3//v8AAP//////
////AAABAAIABAACAAQABQAHAAcACAAKAAoACQAGAAQABAAFAAQAAgABAAMABAAEAAUA
BwAGAAUABAAGAAUABAABAAEAAQD////////9//3//f/8//j/+P/4//b/9v/1//T/9v/3
//f/9//0//L/8f/w//P/9v/3//f/8//z//T/9P/1//P/9f/4//j/8f/x/wAADAARABsA
KwA9AFAAYgB3AIkAmACgAJ8AlAB9AFIAJAAJAPD/2P/P/9P/0//U/9j/4f/h/+L/6v/v
//D/9f/3//X/9P/z//L/9v/3//j/+v/7//j/9//3//X/9f/1//X/9f/1//X/9v/4//f/
9//5//f/9//3//b/+P/4//r/+//5//f/9//3//f/+v/6//r/+v/6//r/+v/4//n/+f/5
//v//f//////AAAAAP////8AAP7//f/9//7//f/8//v///8BAAUABwAFAAQAAwACAAQA
CQALAA==
         </WaveFormData>
      </LeadData>
      <LeadData>
         <LeadByteCountTotal>10000</LeadByteCountTotal>
         <LeadTimeOffset>0</LeadTimeOffset>
         <LeadSampleCountTotal>5000</LeadSampleCountTotal>
         <LeadAmplitudeUnitsPerBit>4.88</LeadAmplitudeUnitsPerBit>
         <LeadAmplitudeUnits>��V</LeadAmplitudeUnits>
         <LeadHighLimit>2147483647</LeadHighLimit>
         <LeadLowLimit>268435456</LeadLowLimit>
         <LeadID>II</LeadID>
         <LeadOffsetFirstSample>0</LeadOffsetFirstSample>
         <FirstSampleBaseline>0</FirstSampleBaseline>
         <LeadSampleSize>2</LeadSampleSize>
         <LeadOff>FALSE</LeadOff>
         <BaselineSway>FALSE</BaselineSway>
         <ExcessiveACNoise>FALSE</ExcessiveACNoise>
         <MuscleNoise>FALSE</MuscleNoise>
         <LeadDataCRC32>2175334210</LeadDataCRC32>
         <WaveFormData>
BgAGAAYABgD0/+T/1P/E/8r/zv/S/9b/2//g/+X/6v/r/+z/7f/u//D/8P/w//D/7f/s
/+v/6v/r/+z/7f/u/+//8P/x//L/8P/w//D/8P/y//L/8v/y//L/8v/y//L/8v/y//L/
8v/0//T/9P/0//P/8v/x//D/8f/y//P/9P/0//T/9P/0//T/9P/0//T/9f/2//f/+P/4
//j/+P/4//n/+v/7//z/+v/6//r/+v/7//z//f/+//7//v/+//7///8AAAEAAgAEAAQA
BAAEAAYABgAGAAYABwAIAAkACgAMAAwADAAMAA0ADgAPABAAEAAQABAAEAARABIAEwAU
ABIAEgASABIAEgASABIAEgATABQAFQAWABYAFgAWABYAFAAUABQAFAAUABQAFAAUABEA
EAAPAA4ADQAMAAsACgAJAAgABwAGAAMAAgABAAAA/v/+//7//v/7//r/+f/4//b/9v/2
//b/9P/0//T/9P/0//T/9P/0//f/+P/5//r/+f/4//f/9v/2//b/9v/2//b/9v/2//b/
9f/0//P/8v/0//T/9P/0//T/9P/0//T/9f/2//f/+P/4//j/+P/4//f/9v/1//T/9v/4
//r//P/7//r/+f/4//r/+v/6//r/+P/4//j/+P/2//b/9v/2//j/+P/4//j/9v/2//b/
9v/1//T/8//y//P/9P/1//b/9P/0//T/9P/2//b/9v/2//b/9v/2//b/9v/2//b/9v/0
//T/9P/0//P/8v/x//D/8//0//X/9v/2//b/9v/2//P/8v/x//D/8f/y//P/9P/1//X/
9//3//b/9f/1//X/9//3//f/9//3//b/9v/4//v//P/+//7//f/9////AQD/////AAAA
AAMABAAEAAEA/v/9//3//v/9//z//f/8//f/9//5//v/+v/5//n/9//3//f/9v/1//b/
9v/2//b/8//y//L/8v/x//D/8P/v/+//7//v/+//8f/x//D/8P/x//H/8P/w//H/8f/x
//D/7v/u/+//7//v//L/9P/1//f/+f/5//3/BgARABwALAA+AEgAVgBsAIMAlQCkAKoA
ngCLAHoAYQA4AAkA3//L/8L/wP/B/8f/zP/T/+D/5P/m/+r/7P/u/+//7//v//H/8P/w
//P/8v/v/+7/7v/w//H/8f/w/+//7v/u/+3/7//w//H/8//y//L/8v/y//D/8f/x//D/
8P/v/+//7//y//P/8//0//X/9f/1//X/9f/z//X/9f/z//P/8//z//X/9v/2//b/+f/5
//j/+P/7//v/+//8//7//v///wAAAAD//////v8AAAAAAgACAAAAAAAAAP//AAABAAMA
BAAGAAcABwAGAAkACQAJAAkACAAIAAoACQALAAwADAANAA0ADQAOAA8AEAARABIAEgAS
ABMAEwAVABMAEwAUABUAFgAXABkAGgAYABcAFgAVABMAEwATABMAFAAUABMAEwASABIA
EgATABAADwAOAA0ACwAJAAgACAAHAAcABQADAAIAAwADAAIA///+//z//v///wAA/v/+
/////v/+//7/+v/5//j/+P/4//b/9v/2//b/9v/3//r/+f/3//b/9f/1//X/9f/1//f/
9//2//b/9f/3//b/9f/2//f/+P/4//b/9v/2//f/9f/1//X/9f/4//j/+P/5//n/+P/4
//j/+v/4//r/+v/4//j/+P/1//P/9P/2//b/9//4//j/+f/2//b/+P/4//j/+P/2//T/
9v/3//f/9//4//j/+P/4//j/9//3//j/9v/1//X/9f/3//f/9//4//X/8//y//H/8v/0
//X/9f/z//P/8v/y//X/9f/0//T/9v/3//n/+v/5//j/9//2//T/9f/1//X/+f/7//b/
9P/0//T/9P/2//X/9f/3//f/9//3//j/+//7//v/+//5//n/+P/4//r/+//8//7/////
/wAAAwAEAAMAAgACAAIAAwAEAAQAAQD8//v/+//+//7//v8AAAAA/f/9///////9//v/
+v/3//f/9//2//f/9v/2//b/9P/z//L/8v/0//T/9P/1//f/9f/1//X/9P/z//L/8P/y
//P/8//y//H/8f/w/+//8f/y//P/9f/x//H/8v/w//H/8//5//3/AQAOAB0AJgAyAEIA
TgBcAHIAhwCZAKgAqACWAIMAcABRACQA+f/d/9H/yv/G/8X/yf/U/93/6P/w//D/7v/u
//D/8f/x//H/7//u/+7/8f/z//H/8f/y//H/8f/w/+7/8f/y//T/9f/0//T/9P/1//T/
9P/0//T/9P/1//X/9P/2//X/9f/1//T/9f/1//b/9f/1//X/9f/3//X/9//3//j/+f/6
//v//P/8//v/+v/7//v/+v/6//v/+//7//z//v/+////AAAAAP/////+//7//v8AAAAA
/v/+//7//f///wEABAAGAAcACQAKAAoACwALAAsACwAJAAoADQANAA8AEAAQABEAEQAR
ABIAEwATABMAEwASABQAFQAVABcAEwATABQAFQAVABUAFgAWABYAFwAYABkAGQAZABkA
GQAYABgAFwAXABMAEgARABEAEAAPAA4ADQAPAA0ADAAMAAkACQAHAAUABQAFAAQAAgAB
AAAA/v8AAAAAAAD9//z/+//6//r/+v/5//n/+f/6//r/+P/4//j/9//2//b/+P/4//f/
9//3//X/9f/1//X/9//3//b/9v/2//n/+f/5//f/9//3//b/+f/6//v//f/6//n/+P/3
//n/+v/7//3/+//6//r/+v/6//j/+v/6//v//P/9//v/+f/6//z//P/6//r/+f/5//r/
+v/8//z/+v/6//j/9v/2//f/9//3//j/+P/4//j/+P/3//f/+P/4//f/9//3//n/+f/5
//r/+f/3//b/9f/3//j/+P/3//f/9//2//b/9//3//b/9v/3//f/+P/4//j/+P/4//j/
9v/3//n/+P/4//j/+P/4//b/9f/1//f/9f/1//X/9v/4//n/+v/7//r/+f/3//b/+v/9
/wAABAACAAEAAQADAAQAAwACAAIAAgADAAQABAADAP7//f/9//z//P/8//7/AQD//wAA
AwACAP///P/6//j/+f/6//r/9//2//b/9v/2//X/9P/0//b/9v/2//f/9f/z//P/8//x
//H/8f/w//H/8//0//T/8v/z//P/8//w//D/8P/x//H/8//4//j/8//z//3/BQADAAoA
FwAkAC4APgBMAFYAagCDAJkArACyAKQAjQB2AFsANgALAOf/1f/Q/8j/w//F/8z/1f/g
/+r/6v/s//D/8P/x//H/8f/x//D/8P/z//P/8f/x//L/8v/z//P/8v/y//L/8//z//L/
8v/y//P/9P/0//T/9P/0//X/9f/0//T/8//z//P/8//z//L/8v/2//f/+P/5//f/9f/3
//f/+f/5//n/+f/5//r/+v/6//v/+//6//r/+f/5//n/+v/7//z//v8AAP////8AAAAA
AAAAAAIAAgAEAAQABAADAAMAAwAEAAQABwAJAAoACgAJAAkACQAJAAkACgANAA0ADQAO
AA4ADwARABEAEgATABMAEwATABIAFAAVABUAFwAVABUAFgAXABkAGQAaABoAFgAVABQA
EwAUABUAFgAXABoAGgAZABkAFwAWABUAFQAUABMAEgARAA8ADQAMAAwADQANAAsACQAF
AAUABAACAP///v/8//7///8AAP7//v/7//r/+v/6//f/9//3//j/+v/4//j/+P/4//j/
+f/8//v/+f/4//f/9//3//f/9//6//v/+//8//v//f/8//v/+f/5//n/+P/6//r/+v/7
//v/+//7//v//v/+//7////9//z//P/8//r/+P/6//r//P/8//z/+f/5//r//P/8//z/
/P/7//v/+v/6//z//P/6//r/+P/2//j/+f/5//n/+f/4//f/9v/4//f/9//4//j/9//3
//f/+f/5//n/+v/4//f/9//3//n/+v/6//n/9//3//b/9v/3//f/9v/2//n/+f/6//r/
+P/4//j/+P/4//n/+f/1//b/+P/4//j/+P/2//X/9f/3//n/+f/5//r/+//7//v/+//7
//v/+v/6//n/+f/5//r//f/9//7/AQAFAAUABQAGAAQABQAGAAYABAAAAAAAAQABAAAA
//8AAP7/+//7//3/AQD///3//P/5//n/+f/4//f/9v/2//b/9v/1//T/9P/0//T/9P/1
//X/8//z//P/8//z//P/8v/x//H/8P/u//H/8//0//X/8v/y//L/8//v/+//8v/0//f/
9//3//3/AwAGABEAIAAuADgARgBUAGQAeQCLAJ4ArACqAJcAggBpAEQAGwDz/9f/zv/I
/8H/w//K/9P/3P/k/+j/6v/u/+z/7f/t/+3/7v/u/+//8//x/+//7//w//H/8//0//T/
8f/w//D/7//w//D/8P/x//T/9P/0//T/8v/z//P/8v/0//P/8//z//T/9f/1//b/9v/1
//T/8//0//P/9v/3//X/9f/1//X/9f/2//b/9v/3//f/9v/2//r/+//8//7//f/8//z/
/P/7//v//P/8//7//v8AAAAAAgACAAIAAQD/////AAAAAAEAAwAEAAQABwAHAAcABwAH
AAgACwALAAsADAAMAA0ADwAPABAAEQAQABEAEgASABAAEQARABMAEgATABUAFwAVABUA
FgAWABUAFQAVABUAFQAVABUAFQAYABgAFwAXABMAEgARABEAEAAPAA4ADQAOAA0ADQAO
AA0ADQALAAkABQAFAAQAAgABAAAA/v8AAP///v/6//j/+f/4//j/+P/5//n/+f/6//n/
9v/1//T/9P/0//X/+P/4//f/9//3//f/9//3//f/+f/5//j/+P/2//n/+f/5//v/+//7
//r/+v/6//r/+//7//v/+//7//n/+P/3//f/+v/6//v//P/6//j/+v/6//z//P/8//n/
9//4//r/+v/6//r/+f/5//b/9v/4//j/+v/6//j/9v/2//f/9//3//j/+P/4//j/+P/3
//f/+P/5//n/+v/7//j/9//2//b/9//3//j/+f/3//j/+P/3//X/9f/0//T/9//3//b/
9v/1//X/9v/2//X/9P/z//L/9f/3//j/+f/5//v/9//2//j/+P/4//j/+P/3//f/+f/5
//n/+f/6//v/+//7//v/+//7//r/+v/8//3//v8AAAIAAQABAAMABAADAAIAAgADAAUA
BwAIAAIA/P/6//n//P/8//z//v8AAP3//f///////f/7//r/9//3//f/9v/1//T/9P/0
//T/8//y//L/9P/0//T/9f/z//H/8f/x//P/8//z//L/9P/1//X/9P/z//P/8v/x//L/
8v/y//P/8f/1//z/9v/v//P//f8BAAkAEgAbACgANgBAAEoAXAB2AI0AnQCqAKoAmACD
AHIAUwAkAPP/1f/L/8r/yP/D/8X/zv/b/+L/5v/s//D/7v/u/+//7//v//H/8P/w//P/
8//x//H/8v/w//H/8f/w//D/8P/x//H/8v/y//L/8//y//L/8v/y//L/8//z//L/8v/x
//H/8f/z//X/9v/4//f/9//3//f/9//1//f/9//1//X/9f/1//n/+v/6//r//f/9//z/
/P/6//n/+P/4//r/+v/7//z//////wAAAAAAAAAAAgACAAIAAgACAAEAAQABAAIAAgAF
AAcACAAIAAkACQAJAAkABwAIAAsACwALAAwADAANAA4ADwARABMAEgATABQAFAAVABcA
GAAbABgAFwAXABcAFwAXABgAGAAVABUAFQAVABUAFQAVABUAFgAWABUAFQATABIAEQAR
ABIAEQAQAA8ADwANAAwADAAKAAkABgADAAQABQAFAAQAAwACAAAAAgABAAAA/P/6//v/
+v/6//r/9//3//f/+P/5//j/+f/6//j/9v/1//b/+P/3//f/9//4//n/+v/7//j/9//1
//T/9P/3//f/9//3//f/9//2//j/+P/4//n/+f/5//n/+f/8//z//P/9//3//P/8//z/
+//4//n/+P/6//r/+v/3//f/+P/6//r/+v/6//n/+f/4//j/+v/6//r/+v/4//b/9P/1
//X/9f/4//j/+P/4//r/+f/5//r/+P/3//f/9//2//X/9P/0//b/9f/1//X/9//4//j/
9//2//X/8//y//T/9f/1//b/9f/1//b/9v/4//r/+v/4//b/+P/4//j/+P/2//X/9f/3
//n/+f/5//r/+f/5//n/+f/5//n/+P/4//z//f/+/wAA/v/9//3///8CAAMABAAGAAQA
BQAGAAYAAwD+//3//f/+//7//v8AAAAA/f/9////AQD///3//P/2//X/9P/y//L/8v/z
//T/9P/z//L/8v/y//L/8v/z//P/8f/x//H/8v/z//T/9P/z//P/8v/w/+7/7//v/+//
8f/y//P/9f/3//P/7v/w//X/9f/3//3/BQAMABcAJAA0AEAASgBWAGoAgQCTAKIArACe
AIUAbgBTADAACQDn/9P/zP/K/8n/yf/O/9n/4v/q//D/8v/w/+7/7//v/+//7f/s/+z/
7//x/+//7//w//H/8//0//T/8//y//L/8f/w//D/8P/x//T/9P/0//T/9P/1//X/9P/2
//X/9f/1//b/9//3//j/+P/3//b/9f/2//X/+P/5//v/+//7//v/+//6//j/9v/3//f/
9v/2//n/+//9/wAA///+//7//v/9//3//v/+/wAAAAACAAIAAAAAAAAA//8AAAEAAwAE
AAUABwAIAAgABwAHAAcABwAHAAgACwALAA0ADgAOAA8ADQANAA4ADwARABMAFQAWABQA
FQAVABcAEwATABQAFQAVABUAFgAWABcAFwAXABcAFgAVABQAEwAUABQAEwATABEAEAAP
AA8AEAAPAA4ADQANAAsACgAKAAcABwAFAAMAAgADAAMAAgD///7//P/+//z//P/5//j/
+f/4//j/+P/3//f/9//4//n/+P/5//r/+//6//r//P/6//n/+f/5//f/9//3//f/9f/1
//T/9P/2//n/+f/5//v/+//7//r//P/8//z//f/7//n/9//1//f/+P/5//v/+//6//r/
+v/4//b/+P/4//j/+P/4//X/9v/4//v//P/7//r/+P/3//n/+v/9//7//f/8//n/9v/2
//f/9//3//j/+P/4//j/9v/1//X/9v/4//f/9//3//f/9//3//j/+P/3//f/9//1//b/
9v/1//X/9f/0//T/9//3//b/9v/1//X/9v/2//L/8v/0//j/+P/4//j/+P/2//X/9f/3
//X/9f/1//b/9//3//f/9//5//n/+P/4//n/+f/5//r//P/7//v//f////////8AAAAA
AQACAAIAAAD8//z//f/+//7//v8AAP//+//6//v//f/7//n/+P/1//X/9f/0//T/9P/1
//b/9v/1//T/9P/z//L/8f/x//L/8f/y//P/8f/x//H/8P/w//H/8f/w//H/8//0//X/
8f/w/+//7//r/+//9P/0//P/8//3//v///8KABcAIAAqADgASABWAGgAfQCTAKQAqgCg
AI8AfgBjADoADQDp/9X/zP/G/8f/yf/O/9X/3v/i/+j/7P/u/+7/7//v/+//8f/w//D/
8//z//H/8f/y//L/8//z//L/8P/w//H/8f/w//D/8P/x//L/8v/y//L/8//1//b/9v/2
//X/9f/1//X/9f/0//T/9f/1//X/9f/1//P/9f/1//T/8//y//H/9v/4//n/+v/7//v/
+v/6//r/+f/4//j/9v/2//f/+P/8//3///8AAP///v////7///8AAAEAAQD/////AAAA
AAUABwAIAAgACAAHAAYABQAHAAgACwALAAsADAAMAA0ADQANAA4ADwARABMAFQAWABUA
FQAUABUAEwATABQAFQAVABUAFgAWABUAFQAVABUAFAATABIAEQATABQAFAAVABUAFAAT
ABMAEQAPAA0ACwAJAAcABgAGAAgACQAIAAcAAwADAAIAAAABAAAA/v8AAP///v/6//j/
9f/0//T/9P/2//f/+P/6//f/9P/z//L/8//y//L/9P/0//P/8//z//X/9f/1//X/9f/1
//T/9P/2//n/+f/5//b/9f/0//L/9P/0//T/9f/2//f/+P/5//n/+P/3//f/+f/4//j/
+P/3//T/9f/0//b/9v/2//P/9f/2//j/+P/2//b/9f/1//b/9v/4//j/9v/2//T/8v/0
//X/9f/1//j/+P/4//j/9f/z//L/8v/0//P/8//z//T/9f/2//j/9//1//T/8//z//T/
9P/z//X/9f/0//T/9//3//b/9v/0//P/8//y//j/+v/3//b/9f/0//T/8//z//X/9//3
//f/+P/3//f/9//3//f/9//2//b/+f/7//3/AAD9//v/+v/7//v/+//7//z/AAADAAYA
CAACAPz/+v/5//j/+P/4//r/+//5//r//f/9//v/+f/4//b/9//4//j/9f/0//T/9P/2
//X/9P/0//L/8v/y//P/8//x//H/8f/x//H/8f/w/+7/7//v/+7/8P/x//H/8f/u/+7/
7v/v//H/8f/w//L/8//x//X/+f8BAAwAFQAgAC4APgBMAFwAcACFAJkAqACqAJoAhQBw
AE8AKAD7/9f/yf/I/8T/w//H/8z/0f/a/+L/7P/w/+7/7P/t/+3/7f/v/+7/7v/x//H/
7//v//D/8P/x//H/8P/w//D/8f/x//D/8P/w//H/8f/w/+//7v/w//H/8f/w//L/8f/x
//H/8v/z//P/9P/3//f/9//3//b/8//0//P/8f/x//H/8f/0//b/9//4//n/+f/4//j/
9//3//f/+P/6//r/+//8//v/+//8//z//v/+/wAAAAACAAIAAgABAAAA//////7/BAAH
AAkACgAJAAkACQAJAAkACgANAA0ADQAOAA4ADwANAA0ADgAPABAAEQASABIAFAAVABUA
FwAVABUAFgAXABkAGQAaABoAFwAXABcAFwAaABsAHAAdABwAGgAXABUAFQAUABMAEwAS
ABEAEAAPABEADwAOAA4ACwALAAkABwADAAMAAgAAAAEAAAD+/wAAAQACAAAAAAD+//z/
+//6//f/9//3//j/+v/4//j/+P/1//T/9P/2//T/8//z//P/8//z//P/8//0//X/9f/2
//T/9f/z//H/9P/1//b/9v/2//b/9v/3//X/9f/1//X/9P/0//T/9f/3//b/9v/2//j/
9v/4//j/9//2//X/8f/z//T/9v/2//b/9v/1//X/8v/y//T/9P/2//b/9P/y//L/8//z
//P/9P/0//T/9P/0//P/8//0//P/8f/w/+//8f/x//H/8v/0//P/8//z//L/8v/x/+//
8f/x//D/8P/v/+//7v/u//D/8f/z//T/8P/u/+//8P/x//L/9P/z//P/9f/0//P/8v/y
//P/8//z//P/9f/1//T/9P/1//X/9f/2//b/9f/1//f/+//7//v//P/8//3//v/+//v/
9v/1//X/+P/4//j/+v/4//X/9f/3//n/9//1//T/7//v/+//7v/v/+7/7v/u//D/7//u
/+7/7P/s/+z/7f/r/+n/6f/p/+v/6//r/+r/6P/p/+n/6P/r/+3/7v/v/+7/7v/u/+//
7f/v/+7/7P/t/+//8//5//v/AgARAB4AKAA0AEQAVABmAHkAjQCgAKoAngCJAHYAXQA2
AAkA4f/L/8b/xP/D/8f/yv/R/9j/3v/g/+b/7P/s/+3/7f/t/+3/7P/s/+//8f/v/+//
8P/u/+//7//u//D/8P/x//H/8v/y//L/8//x//D/7//u/+7/7//v/+7/8P/v/+//7//w
//H/8f/y//L/8f/w/+//8P/v//L/8//y//H/8P/v//L/9P/1//b/9v/1//P/8v/1//X/
9f/2//T/9P/1//b/9//3//j/+P/7//z///8AAP7//v/+//3/+//7//z//P/9////AAAA
AAMABQAHAAkACAAIAAoACQALAAwADAANAA0ADQAOAA8ADwAPAA8ADgAPABEAEgAVABMA
EwAUABUAEwATABQAFAAUABUAFgAXABUAFQAVABUAFAAUABMAEwASABIAEgATAA8ADQAL
AAkACgAJAAkACgAJAAkABwAFAAQABQAFAAQAAQAAAP7/AAD+//z/9//0//X/9P/0//T/
9P/1//b/+P/2//T/9P/0//H/8P/w//L/9P/z//P/8//z//P/8//z//L/8f/v/+7/8P/z
//P/8//z//P/8//y//D/8P/w//H/8f/x//H/8f/y//L/8v/z//P/8v/y//L/9P/y//T/
9P/2//b/9v/z//H/8v/0//T/8v/y//H/8f/y//L/9P/0//L/8v/w/+7/8f/z//T/9f/4
//j/+P/4//b/9f/1//b/+P/3//f/9//3//f/9//4//n/+f/6//v/+f/6//r/+f/5//n/
+P/4//f/9//2//b/9f/1//b/9v/y//T/9P/0//T/9P/0//P/8//1//b/9//4//r/+f/5
//n/+f/5//n/+P/4//v//f///wIA///9//z//f////////8AAAEAAwAFAAYABQAAAP//
//8AAAAAAAACAAIA/////wEAAwABAP///v/9//3//f/8//3//P/8//z//P/7//r/+v/5
//j/9//3//j/9//4//n/9//3//f/9v/2//f/9//2//P/8//y//H/8//0//X/9//9//3/
+v/6//n/+f/7////BwAQABsAKAA0AEAATABaAG4AgwCXAKgArACcAIkAeABdADIAAwDf
/8//yP/C/8H/x//M/9X/3v/g/+L/6v/u/+v/6//q/+n/6//q/+r/7f/v/+3/7f/u/+3/
7f/s/+r/6f/o/+j/5//o/+j/6P/p/+z/7P/s/+z/7P/t/+3/7P/s/+v/6//r/+3/7//w
//L/8v/x//D/7//v/+3/7//v/+//7//v/+//8//0//T/9P/z//P/8v/y//b/9//4//r/
9//2//b/9v/1//X/9v/2//f/+P/7//z//f/+////////////AAAAAAIAAwADAAIABQAF
AAUABQADAAQABwAHAAcACAAIAAkACgALAA0ADwAPAA8ADwAOAA0ADQAMAA0ADQAPABIA
FQATABMAFAAUABEAEQARABEADwAPAA8ADwASABIAEQARABEAEAAPAA8ADgANAAwACwAJ
AAcABgAGAAUABQADAAEA//////7//P/5//j/9v/4//r/+v/3//b/9//2//b/9v/3//f/
9//4//j/9v/2//b/9P/y//H/8v/z//P/9P/1//X/9f/1//X/8//z//L/8v/w//P/8//z
//X/9f/1//T/9P/0//T/9f/y//H/8P/v//H/8v/z//X/9f/0//T/9P/y//D/8v/y//T/
9P/0//H/8//0//b/9v/0//T/8//z//D/8P/y//L/8P/w/+7/7P/v//H/8v/z//L/8v/y
//L/9f/1//b/+P/3//X/9P/z//T/9f/2//j/+f/5//r/+//9//7//v/9///////+//7/
AQABAAAAAAABAAUABgAGAAgABgAGAAYABgAIAAkACwAPAA4ADQAMAAwADwAPAA8ADwAO
AA0ACwAKAA0ADwARABQAEgARABEAEwATABMAEwAUABIAEQAQAA4ACwAGAAUABQAJAAoA
CwAOAA0ACQAIAAkADAALAAoACgAFAAUABQAEAAIAAAD///7/////////AAACAAIAAgAD
AAEA/////////////////v/8//3//f/8//z//f/9//3/+//6//n/+f/7//n/+v/4//X/
/f8FAAUACQASAB0AMABCAE4AWgBqAH4AlQCnALAApACSAIUAcgBRACQA+f/d/9X/1P/Q
/83/z//W/+H/6P/u//j//P/4//X/9f/0//P/9P/0//X/+f/3//X/9f/2//b/9//3//b/
+P/4//n/+f/3//b/9f/1//j/+P/4//j/+P/5//n/+P/2//X/9f/1//j/+f/5//r/+v/5
//j/9//5//f/+f/5//v//f///wEAAAAAAP///v8BAAEAAAAAAAQABQAGAAgABwAGAAYA
BgAJAAsADgAQAA0ADAANAAwACgAKAAoACQALAAsADAAMAA8AEQASABIAFQAVABUAFQAX
ABgAGwAbABoAGgAZABkAGQAZABoAGwAdAB8AIQAiACEAIQAgACEAHQAdAB4AHwAhACEA
IgAiAB8AHwAfAB8AIgAjACQAJQAkACIAHwAdABsAGgAZABkAGQAZABkAGQAZABcAFgAW
ABcAFwAVABMAEQARABAADgANAAwACgAMAA4ADgALAAoACAAGAAUABAABAAEAAQACAAIA
AAAAAAAA///+//7/AAABAAEAAgADAAEAAQABAAEA//////7//v8BAAUABgAHAAUABQAF
AAQAAwACAAEAAQADAAUABwAJAAkACAAHAAcABwAGAAYABgAIAAYACAAIAAcABgAFAAEA
AQACAAQABAAGAAYABQAFAAIAAAAAAP7/AQACAAEAAAAAAAEAAQABAAEAAAD///7//v/9
//3//v/+//3//f/9//v/+//7//z//v/9//3//f/7//z//P/7//z//f/9//7//v/9//v/
+v////7/+//6//n/+P/5//n/+v/9/////////wAA//////////8BAAEAAAAAAAEAAQAB
AAIABQAFAAYACQAKAAkACAAIAAgACQAKAAoABQAAAP////8CAAIAAgAEAAYAAwADAAUA
BQADAAEAAAD9//3//f/8//n/+P/4//j/+v/5//j/+P/5//r/+//9//z/+f/4//f/+P/5
//r/+v/4//f/9f/y//b/+f/7//3/+v/6//r/+//9//3//v/+//v/9//7/wcADwAYACUA
NABAAFAAYgB0AI4ApQC5AMIAvgCuAJcAfABZADAACwD1/+n/4v/c/9n/3f/o//H/9v/6
//7/BAAGAAQAAwABAP//AQACAAQACQAJAAcABwAIAAUABQAEAAIAAAAAAAEAAQD///7/
/f/9//z//P/8//z//v///////v/9//v/+v/5//j/+f/5//r//f/9//3//f/9//v//f/9
////AQADAAUABgAGAAUABAAEAAMAAQAAAP///////wAAAwAEAAYACAAIAAcABwAGAAgA
DAAMAA==
         </WaveFormData>
      </LeadData>
      <LeadData>
         <LeadByteCountTotal>10000</LeadByteCountTotal>
         <LeadTimeOffset>0</LeadTimeOffset>
         <LeadSampleCountTotal>5000</LeadSampleCountTotal>
         <LeadAmplitudeUnitsPerBit>4.88</LeadAmplitudeUnitsPerBit>
         <LeadAmplitudeUnits>��V</LeadAmplitudeUnits>
         <LeadHighLimit>2147483647</LeadHighLimit>
         <LeadLowLimit>268435456</LeadLowLimit>
         <LeadID>V1</LeadID>
         <LeadOffsetFirstSample>0</LeadOffsetFirstSample>
         <FirstSampleBaseline>0</FirstSampleBaseline>
         <LeadSampleSize>2</LeadSampleSize>
         <LeadOff>FALSE</LeadOff>
         <BaselineSway>FALSE</BaselineSway>
         <ExcessiveACNoise>FALSE</ExcessiveACNoise>
         <MuscleNoise>FALSE</MuscleNoise>
         <LeadDataCRC32>2378839685</LeadDataCRC32>
         <WaveFormData>
rP+s/6z/rP+w/7T/uP+8/8X/zP/T/9r/4P/k/+j/7P/u/+7/7v/u/+z/7P/s/+z/6//q
/+n/6P/q/+r/6v/q/+z/7P/s/+z/7v/u/+7/7v/u/+7/7v/u//D/8P/w//D/8f/y//P/
9P/y//L/8v/y//T/9P/0//T/9P/0//T/9P/0//T/9P/0//T/9P/0//T/8v/y//L/8v/y
//L/8v/y//P/9P/1//b/9P/0//T/9P/2//b/9v/2//b/9v/2//b/9v/2//b/9v/2//b/
9v/2//j/+P/4//j/9v/2//b/9v/2//b/9v/2//b/9v/2//b/9v/2//b/9v/2//b/9v/2
//b/9v/2//b/9P/0//T/9P/0//T/9P/0//L/8v/y//L/9P/0//T/9P/1//b/9//4//b/
9v/2//b/9v/2//b/9v/2//b/9v/2//b/9v/2//b/9P/0//T/9P/y//L/8v/y//L/8v/y
//L/8P/w//D/8P/y//L/8v/y//D/8P/w//D/7v/u/+7/7v/u/+7/7v/u//D/8P/w//D/
8v/y//L/8v/w//D/8P/w//D/8P/w//D/8v/y//L/8v/w//D/8P/w//D/8P/w//D/8P/w
//D/8P/u/+7/7v/u/+z/7P/s/+z/7P/s/+z/7P/s/+z/7P/s/+r/6v/q/+r/6P/o/+j/
6P/m/+b/5v/m/+j/6P/o/+j/6P/o/+j/6P/m/+b/5v/m/+b/5v/m/+b/5P/k/+T/5P/k
/+T/5P/k/+T/5P/k/+T/5v/m/+b/5v/m/+b/5v/m/+X/5P/j/+L/5P/k/+T/4//j/+P/
5f/l/+T/5P/l/+b/6P/o/+f/5//l/+X/5//r/+3/7f/u/+7/7//v//D/8P/w//D/8P/x
//H/8f/v/+z/6P/l/+T/4//j/+P/4//i/9//3//f/9//4f/f/9//3f/e/97/3f/d/9v/
2//d/93/3f/c/9z/3f/d/97/3v/d/9//3//f/9//3//g/+D/4P/g/+D/4P/g/+D/4P/g
/+D/3v/g/+H/4f/g/+D/5v/r//P/+P/6//r/+v/7//T/8v/3//n/9f/t/97/yf+6/7P/
rf+s/7H/sv+p/6X/qP+u/6//s/+6/8X/z//V/9r/3v/h/+X/5f/n/+f/5//n/+b/5//n
/+j/5//n/+b/5f/m/+f/6P/p/+j/6P/n/+f/6P/o/+n/6f/o/+j/5v/m/+j/6f/p/+r/
7P/s/+3/7f/s/+z/7P/s/+z/7f/t/+7/7v/u/+7/7v/s/+v/6//r/+v/6//r/+v/6//r
/+v/6//q/+r/6f/o/+j/6f/p/+n/6f/p/+r/6//r/+z/7P/n/+j/6f/r/+z/6v/q/+r/
6//r/+z/7P/s/+3/7f/t/+3/6//r/+v/6//r/+v/6//r/+v/6//r/+v/7f/t/+3/7f/t
/+3/7f/s/+r/6v/q/+r/6v/q/+n/6f/o/+j/5//n/+f/5//n/+f/5//n/+f/6P/r/+v/
6//r/+z/7P/t/+3/6//s/+z/7P/s/+3/7f/t/+z/7P/q/+n/6f/p/+n/6//r/+n/6P/o
/+j/5//n/+f/5//n/+b/5v/j/+P/4//j/+X/5P/k/+T/4//j/+P/4//l/+b/5v/m/+b/
5v/m/+f/5v/n/+f/5//l/+X/5f/l/+b/5v/l/+b/5v/m/+b/5v/k/+T/5P/k/+b/5f/k
/+T/5P/k/+T/5P/k/+L/4f/h/+P/4//j/+P/4f/h/+H/4f/g/+D/4P/g/97/3v/d/93/
3//f/93/3f/g/+D/4P/g/+D/4P/f/9//3//f/9//3v/g/+D/4P/g/+H/4f/h/+L/4P/f
/9//3//f/9//3//f/+H/4P/g/+D/4//j/+P/4//i/+L/4v/i/+T/4//j/+T/5f/j/+T/
5P/k/+T/5P/j/+P/4//l/+X/5P/k/+X/5v/o/+j/5//p/+f/5//p/+v/7f/t/+7/7//v
//D/8v/x//D/7//u//H/8f/x/+//7v/s/+n/6P/n/+f/5//n/+b/5f/l/+X/5f/l/+P/
4//h/+D/4P/f/+H/4f/h/+P/4//j/+L/4v/j/+X/5v/m/+X/5f/l/+X/5f/l/+b/5v/m
/+b/5v/m/+j/6P/o/+j/6f/q/+v/7f/p/+r/7P/u//X//f8AAP7/AgAIAAUA/v/+/wMA
AwD9//P/4v/P/8T/v/+9/8D/w//C/7v/t/+6/77/v//D/8r/1f/d/+H/5v/u//P/8//z
//X/9f/1//X/9P/1//X/9v/3//f/9v/1//b/9//4//n/+v/8//3////+//7//////wIA
AgAAAAAAAgADAAMABAAGAAYABwAHAAYABgAGAAYACAAJAAkACgAIAAgACAAIAAoACQAJ
AAkACQAJAAkACQALAAsACwALAAoACgAJAAgACgALAAsACwALAAsADAANAA4ADgANAAcA
CgALAA0ADgAOAA4ADgAPAA0ADgAOAA4ADwAPAA8ADwAPAA8ADwAPABEAEQARABEAEQAR
ABEAEQARABEAEQARABEAEQARABAAEAAQABAAEAAQABAADwAPABAAEAAPAA8AEQARABEA
EQAPAA8ADwAQABMAEwATABMAFAAUABUAFQAVABYAFgAWABQAFQAVABUAFgAWABQAEwAV
ABUAFQAXABcAFQAUABQAFgAVABUAFQAVABUAFAAUABQAFQAWABcAGAAYABkAGgAZABkA
GQAZABkAGgAaABoAGgAaABoAGwAaABsAGwAbAB0AHQAdAB0AHQAcABoAGgAYABgAGAAY
ABoAGgAaABoAHAAbABoAGgAaABoAGgAaABoAGAAXABcAFwAXABcAFwAVABUAFQAVABYA
FgAWABYAFgAWABUAFQAXABcAFQAVABQAFAAUABQAEgASABEAEQARABEAEQAQABAAEAAQ
ABAAEAARABIAFAAWABUAFQAVABMAEwATABMAEwASABIAEgATABMAEwATABIAEgASABIA
EgARABMAEgASABIAEgASABMAEwATABUAFQAUABQAFQAWABgAGAAXABcAFQAVABcAGQAb
ABsAHAAeAB0AHQAeACAAIAAgACAAHwAfAB8AHQAaABgAFQAUABEAEQARABEAEAAPAA8A
DwAPAA8ADQANAAsACgAKAAkABwAHAAcACQAJAAkACAAIAAsADQAOAA4ACwALAAsACwAN
AA0ADgAOAAwADAAMAAwADQAOAA8AEAAOAA4ADgAPAA0ADgASABYAGQAhACYAKAAoACgA
JQAeAB4AJQApACMAGwAMAPn/6v/j/+H/5P/n/+T/3f/d/+L/6P/p/+3/8v/3////BQAK
ABAAEwATABUAFQAVABUAFQAWABcAFwAYABgAFwAVABMAFAAVABYAFwAVABYAFgAXABYA
FgAXABcAGAAYABYAFgAWABcAFwAYABYAFgAXABcAGgAaABoAGgAaABsAGwAcABoAGgAa
ABoAHAAbABsAGwAbABsAGwAbABsAGwAbABsAHAAcABsAGgAaABsAGwAbABsAGwAcAB0A
HQAeAB4AGQAbABsAHAAcABwAHAAcAB0AGwAcABwAHAAdAB0AHQAdAB0AHQAdAB0AHQAd
AB0AHQAdAB0AHQAdAB0AHQAdAB0AGwAbABsAGgAaABoAGgAaABkAGgAaABsAGgAaABkA
GQAXABcAFwAXABcAFwAXABgAFwAXABcAFwAYABgAGQAZABkAGgAaABoAGAAZABkAGQAY
ABgAFgAVABMAEwATABUAFwAVABQAFAASABEAEQARABMAEwASABIAEQARABEAEQATABIA
EgASAA8ADwAPAA8ADQAOAA4ADgAOAA4ADgAPAA8ADwAOAA0ADQANAA0ADQANAAwACgAK
AAoACgAKAAoADAAMAAwADAAMAAsACgAKAAgACAAIAAgACAAGAAUABQAFAAUABQAFAAMA
AwADAAMABAAEAAQABAACAAIAAQABAAMAAwABAAEAAAAAAAAAAAACAAIAAQABAAEAAQAB
AAAAAAAAAAAAAAD+//3//P/8//z/+//7//v/+//7//v/+//7//r/+v/6//n/+f/5//n/
+v/6//r/+v/4//n/9f/0//T/9P/0//T/9P/1//X/9f/3//f/9v/2//f/+P/6//r/+f/3
//X/9f/3//n/+//7//z//v/9//3//v/8//z//P/8//3//f/9//v/+P/2//P/8v/w/+//
7v/t/+7/7f/t/+3/7//v/+3/7f/r/+r/6v/p/+f/5//n/+n/5//n/+b/5v/p/+v/7P/s
/+v/6//r/+v/6f/p/+r/6v/s/+z/7P/s/+z/7P/s/+z/6v/q/+r/6//r/+r/7P/w//X/
+/8AAAYABgAGAAcAAgD+/wEABQADAPn/7P/X/8T/vf+5/7r/u/+4/7H/sf+0/7r/vf+/
/8T/zf/X/9//5P/s//H/8f/x//H/8f/x//H/8P/x//H/8v/x//H/8P/v//H/8f/x//H/
8f/y//L/8//y//L/8//z//T/9P/y//L/8v/z//P/9P/y//L/8//z//b/9v/2//b/9P/1
//X/9v/2//b/9v/2//b/9f/1//X/9//3//f/9//3//f/9//3//j/+P/3//b/9v/3//f/
9//1//X/9v/3//f/+P/4//P/9v/3//n/+v/8//z//P/9//7/AAABAAIAAwADAAMAAwAF
AAUABQAFAAcABwAHAAcABwAHAAcABwAHAAcABwAHAAUABQAFAAQABAAEAAQABAAEAAQA
AwADAAQABAADAAMABQAFAAUABQADAAMAAwAEAAUABQAFAAUABgAGAAcABwAHAAgACAAI
AAgACQAJAAkACAAIAAYABQAFAAUABQAHAAcABQAEAAQABAADAAMAAwADAAMAAgACAP//
////////AAAAAAEAAgD//////////wEAAgACAAIAAAAAAAAAAQAEAAUABQAFAAMAAwAD
AAMABAAEAAMABAACAAIAAgACAAQABAAEAAQABgAFAAQABAAEAAQABAAEAAQAAgABAAEA
AQABAAEAAQD//////////wAAAAAAAAAAAAAAAP///////////f/9//7//v/+//7/AAAA
AP/////9//3//f/8//z//P/8//z/+//7//v//P/8//v/+//7//v/+//7//v//f/8//z/
/P/7//v/+//7//r/+v/6//r/+v/5//n/+v/5//v/+v/4//j/+P/4//j/9//3//f/+f/7
//r/+v/7//z//v/+//3//f/7//v//f8BAAMAAwAEAAIAAQABAAIABAAEAAQABAAFAAUA
BQADAP7//P/5//j/+P/5//r/+//4//f/9//3//f/9//1//X/8//y//L/8f/x//H/8f/z
//P/8//y//L/9f/3//j/+P/1//X/9f/1//X/9f/2//b/9v/2//b/9v/2//b/9v/2//b/
9v/2//f/9f/2//z//v///wcADgAQABIAFAARAAwADgATABEADQABAOz/1//M/8P/vf/A
/8P/wP+3/7f/vv/E/8X/y//U/93/5//v//T//P///////f/////////////////+//7/
//////7//f/9//3//f/9//3//v/+////AAAAAAEAAQAAAAAA/v/+/wAAAQABAAIAAAAA
AAEAAQAEAAQABAAEAAQABQAFAAYABgAGAAYABgAFAAMAAgABAAIAAwAEAAUABQAFAAUA
BQAEAAQAAwACAAQABQAFAAUABQAFAAYABwAIAAgABwABAAMAAwAEAAQABAAEAAQABQAF
AAYABgAGAAUABQAFAAUABwAHAAcABwAHAAcABwAHAAcABwAHAAcABQAFAAUABQAHAAcA
BwAGAAYABgAGAAYABQAGAAYABwAGAAYABQAFAAUABQAFAAUABQAFAAUABgAHAAcABwAH
AAgACAAJAAkACQAKAAoACgAIAAkACQAJAAgACAAGAAUABQAFAAUABwAHAAUABAAEAAYA
BQAFAAUABQAFAAQABAADAAMAAwADAAMAAgACAAIAAQABAAEAAQABAAIAAgACAAIAAgAC
AAMAAgADAAMAAwABAAEAAQABAAEAAAD+//7//P/8//z//P/+//7//v/+/wAA///+//7/
/f/8//v/+v/7//r/+v/7//v/+//7//v/+//7//v/+//4//j/+P/4//r/+v/5//n/9//3
//X/9f/2//b/9v/2//j/+P/3//f/9//3//f/9v/2//b/9v/2//f/9//3//j/9v/1//X/
9f/3//f/9//3//j/+P/5//r//f/9//3//f/+//7//v/+//z//v/+//7//v/9//3//f//
/wEAAAAAAAEABAAGAAYABQAFAAMAAwAFAAsADQANAA4ADAALAAsADAAOAA4ADgAOAA8A
DwAPAA0ACAAGAAMAAgABAAEAAQABAAIAAQABAAEAAQABAP/////7//r/+v/5//n/+f/5
//v/+//7//r/+v/9////AAAAAP3//f/9//3//////wAAAAAAAAAAAAAAAAIAAgACAAIA
AgACAAIAAwABAAAAAgAIAA8AFQAaABwAIAAiAB8AGAAWABsAHQAXAA8A/P/p/97/2f/X
/9j/2f/Y/9H/y//O/9L/0//Z/+T/7f/3//3/BAAIAA0ADQANAA0ADQANAA0ADgAPAA8A
EAAPAA8ADgANAA0ADQANAA0ADwAQABAAEQASABIAEwATABIAEgAQABAAEAARABEAEgAQ
ABAAEQARABIAEgASABIAFAAVABUAFgAUABQAFAAUABIAEQARABEAEwATABMAEwAVABUA
FQAVABYAFgAVABQAFAAVABUAFQAXABcAGAAZABsAHAAcABcAFwAXABgAGAAaABoAGgAb
AB0AHgAeAB4AHwAfAB8AHwAfAB8AHwAfAB0AHQAdAB0AHwAfAB8AHwAfAB8AHwAfAB8A
HwAfAB4AHgAeAB4AHgAcABwAGwAbAB4AHgAdAB0AHQAdAB0AHQAdAB0AHQAeAB8AHwAf
AB8AIAAgACEAIQAiACQAJQAmACUAJQAkACMAJAAkACIAIQAhACEAIQAjACMAIQAgACAA
IAAfAB8AHwAhACEAIAAgAB8AHwAfAB8AIQAgACAAIAAdAB0AHQAdAB8AIAAgACAAIAAg
ACAAIQAgACEAIQAhAB8AHwAfAB8AIAAgAB8AIAAfACAAIQAiACAAIAAgACAAIgAhACAA
IAAgACAAIAAgACAAHgAdAB0AHwAfAB8AHwAdAB0AHQAdABwAHAAcABwAHAAcABsAGwAZ
ABkAFwAXABgAGAAYABgAGgAaABkAGQAZABkAGQAYABgAGAAYABgAGQAZABkAGgAaABkA
GQAZABcAFwAXABcAGQAYABgAGAAbABsAGwAbABoAGAAYABoAGQAYABcAFgAWABcAGAAb
ABsAGgAaABsAGgAcABwAGwAdABsAGwAdACEAIwAjACQAJAAjACMAJAAiACIAIgAiACUA
JQAlACMAIAAeABsAGgAbABsAGwAbABwAGwAbABsAGgAZABYAFQAVABQAFAATABIAEQAQ
ABEAEgATABMAFAAVABcAGAAYABcAFwAXABcAFwAXABgAGAAYABgAGAAYABoAGgAaABoA
GgAaABoAGwAfACAAIAAiACUAKQAwADQANAA4ADUAMAAsADEANQAzACsAHgANAPz/8//x
//b/+//8//f/8//0//b/9//5/wAACwAVABsAHgAgACcAKwArACsAKwArACsALgAvAC8A
MAAxADEAMAAvADAAMQAyADMANQA2ADYANwA2ADYANwA3ADgAOAA2ADYANgA3ADcAOAA7
ADwAPgA/AD4APgA+AD4APgA/AD8AQAA+AD4APgA+AEAAPwA/AD8APQA9AD0APQA/AD8A
PwA/AEAAQAA/AD4AQABBAEEAQQA/AD8AQABBAEMARABEAD8AQABBAEMARABCAEIAQgBD
AEMARABEAEQAQwBDAEMAQwBFAEUARQBFAEMAQwBDAEMAQwBDAEMAQwBDAEMAQwBDAEIA
QQBAAD4AQABAAEAAQAA+AD4APQA9ADwAPAA7ADsAOwA7ADsAOwA7ADsAOwA8ADsAOwA7
ADsAPAA8AD0APQA9AD4APgA+ADwAPQA9AD0APAA8ADoAOQA7ADsAOwA9ADsAOQA4ADgA
OAA3ADcANwA3ADcANgA2ADUANQA1ADUANQA0ADQANAA1ADUANQA1ADMANAA0ADQAMgAy
ADIAMwAyADMAMwAzADMAMwAzADMAMwAyADAAMAAwADAAMAAwADIAMgAyADIAMgAxADAA
MAAuAC4ALgAuACwAKgApACkAKQApACkAKQApACkAKQApACYAJgAmACYAJgAmACUAJQAl
ACUAIwAjACYAJgAmACYAJAAkACMAIwAjACMAIwAiACQAJAAkACQAIQAhACEAIgAiACEA
IQAhACMAIwAjACMAJQAkACQAJAAkACMAIgAhACIAIgAgACAAIAAgAB8AHwAfACEAIQAg
ACAAIQAgACIAIgAhACEAHwAfACEAJQAnACcAKAAoACcAJwAoACYAJgAmACYAJwAnACcA
JQAiACAAHQAcABoAGQAYABcAFgAVABUAFQATABMAEQARAA4ADAALAAkABwAHAAcACQAJ
AAkACAAIAAgACQAJAAgABwAHAAcABwAHAAcACAAIAAcABgAFAAQABAAEAAQABAAGAAYA
BgAHAAUABgAIAAwAEQAXABgAGgAcAB4AFwASABQAGQAZABMACQD4/+X/2P/R/8//0v/V
/9L/zf/L/87/0P/P/9P/3P/n/+//9f/6/wAABQADAAMAAwADAAMAAwACAAMAAwAEAAMA
AwACAAEAAwADAAMAAwADAAQABAAFAAQABAAFAAUABAAEAAIAAgADAAUABgAIAAYABgAH
AAcACAAIAAgACAAIAAkACQAKAAoACgAKAAoACgAJAAkACQAIAAcABgAFAAUABQAFAAUA
BgAGAAUABAAEAAUABQAFAAMAAwAEAAUABQAGAAYAAQADAAMABAAEAAMAAgABAAEA//8A
AAAAAAABAAEAAQABAP/////////////////////9//3//f/9/////////////f/9//3/
/P/6//r/+v/6//j/+P/3//f/9v/2//X/9f/1//X/9f/1//X/9f/1//b/9//3//f/9//2
//b/9//3//n/+v/6//r/+P/5//n/+f/2//b/9P/z//H/8f/x//P/8f/v/+7/7v/s/+v/
6//r/+r/6f/n/+b/5f/l/+X/5f/j/+L/4v/i/+D/3//e/93/2//c/9z/3P/a/9r/2v/b
/9v/2//a/9n/2//b/9v/2//b/9r/2P/Y/9f/2P/Z/9r/2P/Y/9j/2P/W/9X/1P/U/9T/
1P/U/9T/1P/S/9H/0f/P/8//z//P/83/zf/N/83/zP/M/8z/zP/K/8r/yf/J/8f/x//F
/8X/xv/G/8b/xv/I/8j/x//H/8X/xf/F/8T/wv/C/8L/wv/D/8P/w//E/8T/w//D/8P/
w//D/8P/w//B/8D/wP/A/8P/w//D/8P/wP/C/8D/wP/A/8D/v/+//7//wf/B/8D/wP/B
/8L/xP/E/8P/wf+//7//wf/F/8f/x//I/8b/xf/F/8b/yP/I/8j/yP/J/8n/yf/H/8L/
wP+9/7z/vf+9/73/vf+6/7n/uf+5/7v/u/+5/7n/t/+2/7b/tf+1/7X/tf+3/7X/tf+0
/7T/tf+3/7j/uP+3/7f/t/+3/7n/uf+6/7r/uP+4/7j/uP+4/7j/uP+4/7n/uv+7/73/
wf/C/8T/xv/N/9P/2v/c/9z/3v/f/9z/2P/Z/9v/2f/R/8D/rf+c/5P/kf+S/5f/lv+N
/4f/jP+S/5P/l/+e/6v/tf+5/77/xP/L/8//z//R/9H/0f/R/9H/0f/Q/9D/0v/T/9P/
0//U/9X/1v/X/9n/2v/a/9v/3P/c/93/3f/e/97/3P/c/93/3//g/+L/4//k/+b/5//q
/+r/6v/q/+j/6f/p/+r/7P/s/+z/7P/s/+v/6//r/+3/7f/t/+3/6v/p/+j/5//o/+j/
5//m/+b/5//n/+f/5f/l/+b/5//p/+r/6v/l/+b/5//p/+r/6v/q/+r/6//p/+r/6v/q
/+v/6//r/+v/6//r/+v/6//r/+v/6//r/+v/6//r/+v/6f/p/+n/6f/r/+v/6//q/+r/
6v/q/+r/6P/o/+f/5//o/+j/5//n/+f/5//n/+f/5f/l/+X/5v/p/+n/6f/p/+r/6v/r
/+v/6//s/+z/7P/s/+3/7f/t/+z/7P/q/+n/6f/p/+n/6//r/+n/6P/o/+n/6f/q/+v/
6//r/+r/6v/p/+n/6f/p/+n/6P/o/+j/5//n/+f/5//m/+b/5f/k/+T/5P/k/+X/5P/l
/+X/5f/l/+X/5f/l/+f/5v/k/+T/4//k/+X/5v/m/+b/5v/m/+b/5f/k/+T/5v/m/+b/
5v/m/+T/4//j/+P/4//j/+P/4//j/+P/4//i/+L/4v/i/+L/4v/h/+H/4//j/+H/4f/g
/+D/4P/g/97/3v/d/93/3v/f/+D/4P/i/+L/4v/i/9//3//f/+D/4v/h/+H/4f/f/9//
3//f/9//3v/e/97/4f/h/+H/4f/i/+L/4P/g/+D/4P/f/9//3//h/+P/4v/i/+P/5P/m
/+b/5f/j/+H/4f/j/+n/6//r/+z/6v/p/+n/6v/s/+z/7P/s/+v/6//r/+n/5v/k/+H/
4P/f/9//3//f/97/3f/d/93/3//f/93/3f/a/9j/1//V/9X/1f/V/9f/1//X/9b/1v/Z
/9v/3P/c/9v/2//b/9v/2f/Z/9r/2v/c/9z/3P/c/9r/2v/a/9r/2v/a/9r/2//d/9z/
3v/i/+f/6//w//T/+P/4//f/9P/y//X/9f/v/+n/2P/D/7T/r/+r/6z/sf+u/6X/of+m
/6z/r/+z/7j/x//P/9X/2v/g/+X/5//p/+n/6f/p/+n/6v/r/+v/7P/r/+v/6v/p/+n/
6f/p/+n/6//s/+z/7f/u/+7/7//v//D/8P/u/+7/8f/z//T/9v/3//j/+v/7//z//P/8
//z//v//////AAACAAIAAgACAAAA///////////////////9//3//f/9/wAAAAD///7/
/P/9//3//f/9//3//v//////AAAAAPv//P/9////AAACAAIAAgADAAEAAgACAAIABQAF
AAUABQAFAAUABQAFAAcABwAHAAcABQAFAAUABQADAAMAAwADAAMAAwADAAIABAAEAAQA
BAAEAAQAAwADAAIAAgABAAEAAQABAAEAAQACAAMABAAGAAkACQAJAAkACgAKAAsACwAJ
AAoACgAKAAwADQANAA0ADAAMAAoACQAHAAcABwAJAAsACQAIAAgABgAFAAUABQAHAAcA
BgAGAAYABwAIAAkABwAGAAYABgAGAAcACAAJAAcACAAIAAgACgAKAAoACwAKAAsACwAL
AA0ADQANAA0ADQAMAAoACgAJAAoACwAMAA4ADgAOAA4AEAAPAA4ADgAQABAAEAAQABIA
EAAPAA8AEQARABEAEQANAA0ADQANAA4ADgAOAA4ADgAOAA0ADQAPAA8ADQANAA4ADgAO
AA4ADgAOAA0ADQANAA0ADQAMAAoACgAKAAoACwALAAsADAALAAkACAAHAAkACQAJAAkA
BwAGAAYABgADAAUABQAFAAYABgAGAAYABgAFAAUABQAHAAkACAAIAAkACgAMAAwACwAL
AAkACQALAA8AEQARABIAEwATABQAFgAUABQAFAAUABMAEwATABEAEAAOAAsACgAHAAcA
BwAHAAgABwAHAAcACQAJAAcABwAHAAYABgAFAAMAAwADAAUABwAHAAYABgAFAAcACAAI
AAcABwAHAAcABwAHAAgACAAIAAgACAAIAAgACAAIAAgACgAKAAoACwANAAwAEAAUABkA
HwAiACIAJgAmACEAIAAiACUAIwAbAA0A/v/x/+b/4//l/+r/6//o/+H/3//k/+T/5//t
//T//f8HAAsADgASABUAFwAZABsAGwAbABsAHAAdAB0AHgAfAB8AHgAdAB4AHwAgACEA
IwAkACQAJQAkACQAJQAlACYAJgAkACQAIgAjACMAJAAmACYAJwAnACcAJgAlACQAJAAl
ACUAJgAkACQAJAAkACYAJQAlACUAJQAlACUAJQAlACUAJQAlACYAJgAlACQAJAAlACUA
JQAlACUAJgAnACkAKgAqACUAKAApACsALAAuAC4ALgAvAC0ALgAuAC4ALwAvAC8ALwAx
ADEAMQAxAC8ALwAvAC8ALwAvAC8ALwAvAC8ALwAvAC8ALwAvAC4ALAAsACwALAAqACoA
KQApACgAKAAnACcAKQApACkAKQArACsAKwAsAC8ALwAvAC8AMgAyADMAMwAyADIAMQAw
AC4ALwAvAC8ALgAuACwAKwArACsAKwAtAC0AKwAqACoALAArACsAKwArACsAKgAqACsA
KwArACsAKQAoACgAKAAnACcAJwAnACcAKAAoACgAKAAoACgAKQAnACcAJgAlACQAIwAi
ACEAHwAeABwAHAAaABoAGgAaABgAGAAYABgAFQATABEAEAAPAA4ADQAMAAoACAAHAAcA
BgAFAAQAAwD+//3//P/7//r/+v/6//r/+P/4//f/9//3//f/9f/1//T/9P/0//T/9P/0
//P/8//x//H/8f/w/+7/7v/u/+7/7f/t/+3/7v/s/+v/6//r/+n/6f/p/+n/6P/m/+X/
5P/n/+b/5v/m/+b/5v/j/+P/4//l/+X/5P/k/+X/5P/m/+b/5f/l/+P/4//l/+f/6f/p
/+r/6v/p/+n/6v/o/+j/6P/o/+v/6//r/+n/5P/i/9//3v/f/9//3//f/+D/3//f/9//
3//f/93/3f/b/9r/2v/Z/9v/2//b/93/3//f/97/3v/f/+H/4v/i/+H/4f/h/+H/4//j
/+T/5P/i/+L/4v/i/+X/5v/n/+j/6P/o/+j/6f/p/+z/8P/0//n//f8AAAIABgAGAAEA
AAACAAUABQD9/+//2v/H/7z/uf+9/8L/w/++/7n/u/++/8D/w//J/9D/2f/f/+P/5v/s
//H/9f/1//P/8//z//P/9v/3//f/+P/3//f/9v/1//f/9//3//f/+f/6//r/+//7//r/
+v/5//z//P/6//r/+//9//7/AAD+//7//////wAAAAAAAAAA/v//////AAD+//7//v/+
//////8AAAEA/////////////////////wIAAgABAAAA/v/////////9//3//v////3/
/P/8/w==
         </WaveFormData>
      </LeadData>
      <LeadData>
         <LeadByteCountTotal>10000</LeadByteCountTotal>
         <LeadTimeOffset>0</LeadTimeOffset>
         <LeadSampleCountTotal>5000</LeadSampleCountTotal>
         <LeadAmplitudeUnitsPerBit>4.88</LeadAmplitudeUnitsPerBit>
         <LeadAmplitudeUnits>��V</LeadAmplitudeUnits>
         <LeadHighLimit>2147483647</LeadHighLimit>
         <LeadLowLimit>268435456</LeadLowLimit>
         <LeadID>V2</LeadID>
         <LeadOffsetFirstSample>0</LeadOffsetFirstSample>
         <FirstSampleBaseline>0</FirstSampleBaseline>
         <LeadSampleSize>2</LeadSampleSize>
         <LeadOff>FALSE</LeadOff>
         <BaselineSway>FALSE</BaselineSway>
         <ExcessiveACNoise>FALSE</ExcessiveACNoise>
         <MuscleNoise>FALSE</MuscleNoise>
         <LeadDataCRC32>2175822229</LeadDataCRC32>
         <WaveFormData>
vP+8/7z/vP+6/7j/tv+0/8f/2P/p//r/AQAIAA8AFgAXABgAGQAaABoAGgAaABoAHAAc
ABwAHAAeAB4AHgAeAB4AHgAeAB4AHwAgACEAIgAgACAAIAAgAB4AHgAeAB4AIAAiACQA
JgAnACgAKQAqAC0ALgAvADAAMgAyADIAMgA0ADQANAA0ADcAOAA5ADoAOgA6ADoAOgA6
ADoAOgA6ADoAOgA6ADoAOQA4ADcANgA4ADgAOAA4ADkAOgA7ADwAPAA8ADwAPAA8ADwA
PAA8AD4APgA+AD4APwBAAEEAQgBEAEQARABEAEUARgBHAEgASQBKAEsATABOAFAAUgBU
AFUAVgBXAFgAWABYAFgAWABWAFYAVgBWAFYAVgBWAFYAVgBWAFYAVgBVAFQAUwBSAE4A
TABKAEgARgBEAEIAQAA+ADwAOgA4ADYANAAyADAALAAqACgAJgAjACIAIQAgAB8AHgAd
ABwAGwAaABkAGAAWABYAFgAWABMAEgARABAAEAAQABAAEAARABIAEwAUABIAEgASABIA
EAAQABAAEAAOAA4ADgAOAA4ADgAOAA4ADAAMAAwADAAKAAoACgAKAAoACgAKAAoADAAM
AAwADAAKAAoACgAKAAgACAAIAAgABgAGAAYABgADAAIAAQAAAP///v/9//z/+f/2//P/
8P/u/+z/6v/o/+j/6P/o/+j/5v/m/+b/5v/s//D/9P/4//r//P/+/wAAAwAEAAUABgAI
AAgACAAIAAgACAAIAAgACAAIAAgACAAIAAgACAAIAAYABgAGAAYABgAGAAYABgAGAAYA
BgAGAAQABAAEAAUABQAFAAcABwAFAAYACAALAA0ADgAOAA4ADQANAA8ADwANAA0ADwAQ
ABEAEgASABAADwAMAAkABgAEAAMAAgABAP////8BAAEA///9//z/+v/3//T/8P/t/+z/
6//q/+r/5//l/+P/4v/i/+P/4//h/9//3//g/+D/4P/g/+D/3//e/97/3v/e/9//3//d
/93/2//b/9z/3P/d/9//4v/o//H//v8JABQAJQA4AEkAXQB1AI0ApgC+AMUAvACxAKgA
lABkACIA4v+s/3X/Tv9J/1n/av98/5L/pv+0/7//x//M/9H/0//V/9X/1f/V/9T/1P/U
/9T/0v/Q/9D/0f/P/8//0P/Q/9T/1//Z/93/4P/h/+L/5f/m/+b/5v/n/+r/6//r/+v/
6v/p/+n/6f/p/+j/5//m/+b/5//n/+f/6f/q/+r/6v/o/+r/7P/s/+3/7f/t/+3/7//v
//D/8P/w//H/8v/y//P/8//z//T/9P/1//f/+P/6//r/+//8//z//v////7//P/9//7/
/v8AAAIAAwADAAQABQAGAAcABwAIAAoACgAKAAsADQAOAA0ADgAQABAAEgATABUAFgAY
ABgAGAAYABgAGAAYABYAFQAUABQAFAASABIAEgASABMAEgAPAA4ADwAOAA0ACwALAAoA
CAAIAAgABQACAAAA/f/8//z/+f/3//b/9P/z//L/8v/y//D/8P/u/+z/6//r/+v/6//q
/+n/6v/r/+v/6//s/+7/7//u/+z/7P/s/+z/7f/u/+7/7v/u/+//7//x//P/9//6//z/
/P/9//7//v/+/wAAAQABAAEAAgAEAAUABQAFAAUABQAEAAQABQAFAAUABQAFAAYABgAF
AAMAAwADAAMABAAEAAIAAQAAAP7//v/+//z/+//7//3/+//6//r/+//7//n/+P/1//X/
9f/z//H/8f/0//T/9P/0//T/9P/0//L/7//u/+7/7v/v/+//8P/w//D/7//t/+3/6//q
/+n/5//p/+n/6P/o/+f/5//p/+n/6f/q/+v/7f/v/+//7v/u//D/8f/x//H/8f/x/+7/
7P/s/+z/7P/q/+r/6v/q/+z/7P/s/+z/7v/v//D/8//1//f/+v/+/wIABQAHAAgACgAL
AA0AEQATABMAEwAVABgAGQAaABoAGAAVABIADwAKAAgABwAGAAUABQAFAAcABwAHAAUA
BAAAAP7//P/5//n/+f/5//n/+v/6//n/+P/4//j/+f/5//n/9//3//j/+P/4//j/+P/4
//j/+f/6//j/9//3//X/9v/3//j/+v/4//n/+//8/wQAEQAcACcANgBLAFwAawCBAJ0A
twDQAOIA5wDeANUAygCsAHIALADy/77/i/9y/3v/i/+a/6z/wv/U/+D/6f/x//j/+f/7
//3//f/9//3//P/8//z//P/9//z//f////3//f/+//7//v//////AQADAAMAAwAFAAwA
EAAUABkAHQAhACQAJwAoACkAKwAtAC8AMAAxADIAMwA1ADYANwA3ADgAOAA4ADoAPAA+
AD4APwA/AD8APwA/AD8AQABAAEAAQQBCAEIARABFAEYASABJAEsATgBQAFEAUgBUAFYA
WABaAFsAWgBbAF0AXwBgAGAAYgBjAGMAZgBnAGgAaQBpAGoAbABsAG4AbwBxAHIAcwB0
AHYAdgB0AHUAdwB4AHoAegB6AHoAfAB8AHwAegB7AHoAegB6AHcAdgB1AHQAdQB0AHEA
cABtAGwAawBpAGkAaABmAGYAZgBjAGAAXgBeAF4AXwBdAFkAWABWAFUAUQBQAE8ATABO
AEwASgBJAEkASQBJAEgASABIAEgARwBEAEQARQBFAEQAQgBCAEIAQABBAEIAQgA+AD4A
PwA/AEEAQQBDAEQAQwBCAEIAQgBCAEIARABFAEMAQwBEAEYARQBFAEUARQBDAEIAQgBD
AEUARQBFAEUARABEAEMAQQBDAEMAQwBEAEYARABDAEIAQQBCAEMAQgBAAD8AQAA9ADwA
PAA9AD0APQA8ADkAOQA6ADkAOAA5ADkAOAA3ADYANAA0ADQAMgAyADIAMwA0ADEAMQAy
ADIAMgAxAC8ALwAxADAALwAtAC0ALQAsACwAKwArAC0ALQAsACwALAAtAC0AKwAoACYA
KAAnACcAJgAkACQAJAAkACQAJAAkACQAIgAiACIAIgAjACMAIwAlACMAIwAkACYAKQAr
ACwALAAuAC0ALQAvAC0ALQAtAC8AMAAxADIAMgAwAC0AKgAnACIAIAAfAB4AHQAdAB0A
HwAhACEAHwAeABoAGAAWABMAEQARABEAEQAUABQAEwASABAAEAARABEADwANAA0ADgAO
AA4ADgAOAA8ADgAOAA4ADgANAA0ACwAMAA0ADgAQAA4AEQAVABoAIAAnADQAQQBOAGEA
cgCBAJcAsQDPAOgA/gALAQgBAQH0ANwApgBaABoA5P+z/5D/k/+n/7b/wv/U/+b/8v/9
/wcADgAPABEAEQARABEAEQARABIAEwAUABIAEAAQABEAEQARABIAEgATABMAEgATABIA
EQAQABEAEwASABEAEQASABMAEwATABEAEQASABMAFAAUABQAFAAUABUAFQAVABUAFgAW
ABYAFQAWABcAFgAZABkAGQAZABoAGQAZABgAGAAZABoAGgAbABsAGwAcABwAHQAfACAA
IAAgACEAIgAiACQAJQAkACYAJwAoACgAKgAsAC0ALQAuAC8AMAAxADEAMgA0ADQANQA3
ADoAPAA9AD4AQABAAD4APwBBAEIAQgBCAEIAQgBCAEIAQgBAAEEAQABAAEAAPwA+AD0A
PAA8ADwAOgA6ADsAOgA5ADcANwA2ADQANAA2ADUANAA0ADQANAA1ADMAMQAwAC4ALQAt
ACwAKwAoACoAKAAmACUAJwAnACcAJgAkACQAJAAjACAAIAAhACEAIAAeAB4AHgAeAB8A
IAAgAB4AHgAfAB8AHQAdAB8AIAAeAB4AHwAgAB4AHgAgACEAHwAfACAAIgAiACEAIAAf
AB8AHgAeAB8AHwAfAB8AHwAeAB4AHQAbABsAGwAbABwAHAAaABkAGAAXABgAGQAYABUA
FQAXABUAFAAUABUAFQAVABQAEQARABEADwANAA0ADgAOAA4ADgAMAAwADAAKAAkACAAI
AAgABwAHAAgACAAGAAUAAwADAAQABAAEAAMABQAFAAQABAADAAMABQAFAAQABAAEAAUA
BQAFAAQABAAEAAUAAwABAAAAAAAAAAAAAAD+//7//v/+/wAAAAAAAAAAAQABAAEAAwAB
AAEAAgAEAAcACQAKAAoADQANAA4AEQARABEAEQATABQAFQAWABYAFgATABAADQAMAAoA
CQAIAAUABQAFAAcACQAJAAcABgAGAAQAAgD///v/+//7//v//P/8//v/+v/8//z//f/9
//n/9//3//j/9v/2//b/9v/3//b/9v/2//b/9f/1//P/8f/x//H/8v/0//P/9f/6/wAA
BwASAB8ALAA9AE4AXQBvAIUAoQC6ANAA3wDcANMAzAC+AJYAVgAOANb/o/92/2X/c/+G
/5b/qv/C/9T/3//n//D/8//1//X/9f/1//X/9P/0//T/9P/y//D/8P/x//P/8//0//T/
9f/1//T/9f/z//P/8//1//f/9v/1//X/9v/3//f/9//6//v//f///wEAAgADAAQABAAF
AAUABQAGAAgACQAKAAgACgAMAAwADwAPAA8ADwAPAA8AEAAQABAAEQASABIAEQARABEA
EgASABMAFQAWABYAFgAXABgAHQAgACIAIgAgACEAIgAiACQAJgAnACcAKAApACoAKwAp
ACoALAAsAC4ALwAxADIAMQAyADQANAAyADMANQA2ADUANAAzADIAMgAyADIAMAAwADAA
MQAyADAAMAAwADAAMQAwAC0ALAAtACwAKwApACsAKgAoACgAKgAnACQAIgAjACIAIgAf
AB4AHgAdAB0AGQAYABcAFAASABAADgANAA0ADQANAAwACgAKAAoACQAIAAgACQAJAAgA
BgAGAAYABgAHAAgACAAFAAQABAADAAEAAQADAAQAAwACAAIAAgAAAAAAAgADAAEAAQAC
AAQAAwADAAMAAwADAAIAAgADAAMAAwADAAMABAAEAAMAAQABAAEAAQACAAAA/v/9//z/
/P/8//z/+v/3//f/+f/3//b/9v/3//f/9P/y/+7/7f/s/+n/5v/l/+X/5P/j/+L/4v/i
/+L/4P/f/97/3v/e/9v/2//c/9z/2v/Z/9f/1//X/9b/1f/T/9X/1f/U/9T/0//T/9X/
1f/T/9L/0f/R/9D/z//N/8z/zP/N/83/zf/N/8//zf/M/8v/yv/J/8j/yP/I/8j/yP/K
/8r/yv/K/8v/y//L/83/y//L/8z/zv/Q/9H/0f/Q/9L/0f/R/9P/0f/R/9H/0//S/9P/
1P/U/9H/zf/J/8X/xP/C/8H/wP++/73/vP+9/7v/uf+1/7L/rv+s/6r/p/+l/6X/pf+l
/6T/pP+j/6L/pP+k/6X/pf+h/5//n/+g/53/nP+b/5r/mv+a/5v/nP+e/53/nf+b/53/
nf+d/57/nP+d/6H/pP+q/7X/wv/P/97/8f8CABMAKQBBAFsAdACGAIcAfABzAGYASAAQ
AMz/kP9a/yf/EP8Z/y3/Pv9S/2r/fv+K/5X/nf+m/6n/p/+q/6v/rP+t/63/rv+v/7D/
rv+s/6z/rf+t/63/rv+u/7X/uf+8/8H/xP/F/8b/yf/K/8r/yv/L/83/z//Q/9H/0v/T
/9X/1//a/9r/2v/a/93/3//g/+H/4//m/+j/6v/o/+r/7P/s/+v/6//r/+v/7P/r/+v/
6v/t/+//8f/y//L/8//0//b/+P/5//v//P/+//7///8AAAIABAAFAAQABgAHAAgACAAL
AA4AEAARABIAEwAUABUAFgAYABsAHAAcAB0AHwAgACEAIgAkACQAIgAjACUAJgAmACYA
JgAmACgAKAAoACYAKAAoACkAKgAoACgAKAAoACoAKgAoACgAKQAoACcAJQAjACIAIAAg
ACAAHQAaABgAFgAUABMADwAKAAgABQADAAAA/v/8//j/+v/4//b/9f/1//X/9f/0//T/
9P/0//P/8v/y//P/8//0//L/8v/y//T/9f/2//b/9v/2//f/9//5//v///8CAAUABgAI
AAoADAAOABIAFQAXABcAGAAaABsAGwAbABsAHQAcABwAHQAeAB8AIAAhACQAJAAjACEA
IAAfAB4AHgAgAB4AHQAcABsAHAAdABwAHQAdAB8AHQAaABoAGwAbABwAHAAaABsAGwAZ
ABcAFwAWABYAFgAWABkAGgAbABoAHgAgACMAJgAoACkAKwAsAC0ALQAsAC0ALwAuAC0A
KwAsAC0ALQAuAC0ALQAvAC8ALwAwADEAMwAzADEAMAAuACwALgAuAC4ALgAtACwAKwAq
ACwALgAwADIANQA3ADkAPQA+AD8AQQBEAEUARwBIAEgARgBFAEUARwBIAEkASgBNAE0A
TQBNAEwASABFAEIAPwA+ADwAOwA6ADcANwA3ADkAOQA5ADcANgA0ADIAMAAtACwALQAu
AC8ALgAuAC0ALAAsACwALQAtACsAKQApACoAKgAqACoAKgAnACYAJgAmACYAJQAlACMA
IgAhACAAIAAgAB8AIQAoADAAOQBEAFEAYgBzAIQAlQCrAMMA3QD2AAoBDwEKAQEB9gDc
AKQAWgAcAOr/uf+c/6H/sf/C/9T/6v/6/woAGQAhACYAKQArACsAKwArACsALAAsACwA
LAAsACoAKgArACsAKwAsACwAKwArACoAKwApACkAKQArACsAKgApACkAKAApACkAKQAp
ACkAKgArAC4ALgAuAC4ALwAxADIAMwAxADIAMgAyADAAMgA0ADQAMwAzADMAMwA2ADcA
OQA6ADoAOwA8ADwAOwA7ADsAPAA+AD8AQQBCAEMARABGAEgASABKAEsASgBMAE0ATgBO
AFIAVABVAFUAWABZAFoAWwBbAFwAXgBeAFwAXQBfAGAAYQBiAGQAZABmAGcAaQBqAGoA
agBqAGoAagBqAGoAaABoAGgAaQBqAGoAagBqAGoAbABsAGoAagBpAGgAZwBlAGMAYgBg
AGAAYABdAFoAWABZAFgAWABVAE8ATgBMAEsASQBIAEcARABEAEIAQAA/AD4APQA8ADoA
OAA4ADgANwA4ADgAOQA5ADoAOAA4ADgAOgA7ADwAPAA4ADgAOQA5ADsAOwA9AD4APgA+
AD8AQAA+AD4AQABBAEAAPwA/AEAAQQBBAEEAQQBDAEIAQgBDAEUARQBFAEUARgBGAEUA
QwBBAEEAQQBCAEIAQAA/AD4APQA+AD8APgA9AD0APwA9ADoAOgA7ADsAOwA6ADcANwA5
ADcANQA1ADQANAA0ADQANAA0ADQAMgAzADIAMgAyAC8ALwAwADAAMAAvAC0ALQAvAC4A
LQArACsAKwAqACoAJwAnACkAKQAnACgAKQArACUAIwAmACgAJgAmACYAJgAkACQAJAAk
ACQAJAAkACQAIwAjACMAJQAjACMAJAAmACcAKQAqACoAKgApACkAKwApACkAKQArAC4A
LwAwADAAMAAtACoAJwAkACIAIQAgAB0AHQAdAB8AHwAfAB0AHAAcABoAGAAVABEAEQAR
ABEAEgASABEAEAAOAA4ADwAPAA0ACwALAAwADAAMAAwADAANAAwADAAMAAoACQAJAAcA
BQAFAAUABgAIAAkACQAMABAAGQAmADEAPgBRAGIAcwCHAKEAwQDYAO4A/wAAAfcA6gDY
AKgAYgAeAOj/s/+K/4f/l/+k/7T/yP/a/+r/9f/5/wIABwAHAAcABwAHAAcABgAGAAYA
BgAGAAQABAAFAAUABQAGAAYACAAJAAkACwAIAAcABgAHAAgACAAIAAkACAAJAAkACQAL
AAsADAANABAAEAAQABAAEAARABEAEQAPABAAEAAQABIAFAAWABYAFgAVABQAEwAXABcA
GAAYABoAGwAcABwAHQAdAB0AHgAeAB8AIQAiACIAIgAjACQAJgAoACkAKAAqACsALAAs
ACwALgAvAC8AMAAxADIAMwA0ADYAOQA6ADoAOwA9AD4APQA+AEAAQABAAEEAQwBEAEMA
QgBBAEAAQABAAEAAPgA+AD4APwBAAD8APgA9ADwAPQA8ADkAOAA4ADgAOAA3ADYANAAx
ADAAMAAtACoAKAApACgAKAAlACEAIAAeAB0AGgAYABYAEgAUABIAEAAPAA0ADQANAAwA
CQAIAAcABQAEAAQABQAFAAQAAgACAAIAAAABAAIAAgAAAAAAAQABAP////8BAAIAAQAA
AAAAAAD+//7/AAABAP////8AAAIAAgABAAAA///9//z//P/9//3//f/9//3//v/+//3/
+//6//n/+P/4//j/9v/1//T/9P/0//T/8v/z//P/9f/z//L/8v/z//P/8f/w/+3/7f/v
/+3/6//r/+7/7v/u/+7/7P/s/+z/6v/p/+j/6P/o/+f/5//o/+j/6P/n/+X/5f/n/+b/
5f/j/+X/5f/k/+T/4//j/+X/5f/i/+L/4v/j/+P/4v/i/+L/4v/i/+D/4P/g/+D/4P/g
/+D/4P/j/+P/4//l/+P/4//k/+b/5//p/+r/6v/r/+v/7P/v/+3/7f/t/+//8v/z//T/
9P/w/+3/6v/n/+b/5P/j/+L/4f/h/+H/4//l/+X/4//i/+D/3v/c/9n/1//X/9f/1//Y
/9j/1//W/9T/1P/V/9X/0//R/9H/0v/U/9T/1P/U/9P/0v/S/9L/0v/R/9H/z//R/9H/
0f/S/9T/1//b/97/5v/z//z/BwAWACkAOgBJAGEAfQCZALAAxADLAMYAvQCwAJIAWAAS
ANb/pP9x/1T/Xf9v/37/kP+m/7j/xP/N/9X/3P/f/9//4f/h/+H/4f/f/97/3f/c/97/
3P/c/93/2//b/9z/3P/d/93/3P/d/9v/2//b/93/3f/c/9v/2//a/9v/2//b/9n/2f/a
/9v/3P/c/9z/3P/a/9v/2//b/93/3v/e/97/3P/e/+D/4P/j/+P/4//j/+X/5f/m/+b/
6P/p/+r/6v/p/+n/6f/q/+r/6//t/+7/7v/u/+//8P/y//T/9f/0//L/8//0//T/9v/4
//n/+f/8//3//v////3//v8AAAAAAgADAAUABgAGAAYABwAGAAcACQAMAA4ADgAOAA4A
DgAOAA4ADgAMAA0ADAAMAAwACwAKAAkACAAJAAgABQAEAAEAAAD///3/+//6//j/+P/2
//P/8P/u/+v/6v/q/+f/4//i/+D/3//b/9r/2f/W/9b/1P/S/9H/z//P/8//zv/M/8z/
zP/L/8n/yP/I/8f/xP/C/8L/wv/C/8P/xP/E/8D/wP/B/8H/w//D/8X/xv/G/8b/x//I
/8f/xv/H/8f/x//H/8j/yv/J/8n/yf/J/8f/xv/G/8f/xf/F/8X/xf/F/8T/wv+//7//
v/+//8D/wv/A/7//vv+//8D/wf/A/8H/wf/D/8H/wP/A/8H/wf/B/8D/vf+9/73/u/+5
/7n/vP+8/7z/vP+8/7z/vP+6/7v/uv+6/7r/t/+3/7j/uP+6/7n/t/+3/7n/uP+3/7X/
tv+3/7f/uP+1/7X/t/+3/7X/tv+3/7n/t/+4/7b/tv+2/7b/tP+0/7T/tP+y/7L/sv+y
/7P/s/+z/7X/tP+z/7P/tP+5/7v/vP+8/77/vf+9/7//vf+9/73/v//A/8H/wv/C/77/
u/+4/7X/sv+w/6//rv+t/63/rf+v/7H/sf+v/67/rv+s/6r/p/+n/6f/p/+n/6j/qP+n
/6b/pv+m/6f/p/+l/6P/o/+k/6b/pv+m/6b/pf+k/6T/pP+m/6X/pf+j/6P/o/+j/6T/
pP+n/6n/rP+y/7v/xv/T/+D/9f8IABUAJwBBAFsAdgCOAJcAlACLAH4AagBAAP7/vv+I
/1P/Kv8l/zf/Sv9c/3D/hv+W/6H/qf+w/7X/t/+3/7f/t/+3/7T/tP+0/7T/tv+0/7T/
tf+z/7P/tP+0/7T/tf+1/7f/tf+1/7X/t/+1/7T/s/+z/7v/wf/G/8v/0f/V/9r/3//i
/+T/5v/o/+r/6//r/+v/7P/u/+//8P/u//D/8v/y//T/9f/2//f/9v/1//X/9P/2//f/
+P/4//n/+f/5//r/+f/5//r/+v/6//r/+//8////AgAEAAQABwAJAAsADAANAA4ADgAN
ABAAEQASABMAEQASABQAFAASABMAFQAWABYAFgAXABYAFAATABMAEgASABIAEgASABEA
EAAPAAwACwAKAAoACgAIAAgACAAIAAgACAAGAAYABwAGAAUAAwADAAIAAAAAAP7/+//4
//b/8//y//L/7//u/+7/7f/t/+3/7v/v/+7/7v/s/+r/6f/o/+f/5v/k/97/3P/a/9f/
1f/U/9T/0//T/9L/0//U/9L/0//U/9T/0v/S/9P/0//T/9P/1f/W/9T/1P/V/9b/1f/U
/9X/1f/S/9H/0f/S/9H/0f/R/9H/0v/S/9P/1f/X/9f/1//X/9r/2v/Z/9f/2P/Z/9r/
3P/e/9z/2//a/9r/3P/e/97/3v/f/+L/4f/g/+D/4f/h/+H/4P/d/93/4P/f/97/3//e
/97/3v/e/9z/3P/c/9r/2//a/9r/2v/Z/9n/2v/a/9f/1f/S/9H/0P/O/8z/yf/H/8f/
xv/G/8P/w//F/8X/xP/E/8T/xf/D/8T/wv/C/8L/wv/C/8L/wv/C/8L/wv/C/8L/w//D
/8P/xf/E/8P/w//E/8n/y//M/8z/zv/N/83/z//P/8//z//R/9L/0//U/9T/0f/N/8n/
xf/C/8D/v/++/7v/u/+7/73/vf+9/7v/uv+2/7L/rv+p/6f/p/+n/6f/pv+m/6X/pP+k
/6T/pf+l/6H/n/+f/6D/nv+e/57/nv+e/57/n/+g/57/nf+d/5v/nf+d/53/nv+e/5//
of+m/6z/t//C/83/3v/z/wQAFQApAEEAWQBwAIYAjQCGAHsAbgBWACIA4P+i/27/O/8a
/xv/Lf88/07/Zv98/4b/j/+V/5r/n/+h/5//n/+f/5//nP+c/5z/nP+c/5r/mv+b/53/
n/+i/6T/q/+v/7L/t/+4/7n/uv+9/77/vv++/7//wP/B/8H/wf/C/8P/xf/H/8j/yP/I
/8j/yv/L/8v/y//M/87/z//Q/87/0P/S/9L/0//T/9P/0//T/9P/1P/U/9b/1//Y/9j/
2P/Z/9r/3P/c/93/3//g/+b/7P/z//r///8EAAgACgAMAA8AEgAUABkAHAAeAB8AIwAl
ACcAKQAyADoAQwBKAE8AUwBYAFwAYABiAGUAZgBoAGkAawBsAGwAbABsAGwAbQBuAG8A
bgBwAHAAcQByAHQAdAB0AHQAdgB2AHQAdAB0AHQAdABzAHQAdABzAHQAdQBzAHEAcABt
AGwAbABpAGcAZgBkAGMAYQBgAF8AXABbAFgAVQBTAFQAVQBWAFYAUgBSAFIAUQBQAFAA
UQBRAFEAUABRAFIATwBPAE8ATgBOAE4ATwBPAE8ATwBRAFIAUABQAFEAUgBQAFAAUgBT
AFUAVQBWAFgAWABXAFYAVQBVAFQAVABVAFUAVQBVAFUAVgBWAFUAUwBTAFMAUwBUAFQA
UgBRAFAAUABQAFAATgBLAEsATQBLAEgASABJAEkASwBKAEcARwBJAEcARQBFAEQARABE
AEQARgBGAEYARABDAEIAQgBCAEAAPwA/AD4APgA9ADsAOwA7ADoAOQA3ADcANwA2ADYA
NAAzADQAMwAxADAAMQAvADAAMAAwADAAMAAyADIAMgAyADQANAA0ADQANQA1ADUANwA1
ADUANgA4ADsAPQA+AD4APwA/AEAAQwBDAEMAQwBFAEUARQBFAEQARABBAD4AOwA6ADgA
NwA2ADMAMwAzADUANQA1ADMAMgAuACwAKgAnACgAKQAqACsALAAsACsAKgAqACoAKwAr
ACkAJwAnACgAKAAoACgAKAAnACYAJgAmACcAJwAoACcAJwAnACcAKAAqACcALQA0ADwA
RwBUAF8AcACFAJYAqQDDAN8A9wAOAR4BIQEaAREBAAHUAI4ATAAWAOD/sf+o/7X/xf/U
/+T/+P8IABQAHQAjACYAKQAtAC8ALwAvAC8ALAAsACwALAAsACoAKgArACsAKwAsACwA
LAAtAC0ALwAvAC8ALwAxADEAMAAvAC8AMAAxADEAMQAvAC8AMAAxADIAMgAyADIAMAAx
ADEAMQAvADAAMAAwADIANAA2ADYANQA1ADUANQA1ADUANgA2ADgAOQA6ADoAOwA7ADsA
PAA8AD0APwBAAD4APgA/AEAAQQBEAEYARgBIAEkASgBKAEwATgBPAE8AUQBTAFUAVwBZ
AFoAXABcAFwAXQBfAGAAYQBiAGQAZABkAGUAZwBoAGoAagBqAGoAagBqAGoAaABnAGYA
ZgBmAGYAZgBmAGYAZgBmAGQAZABlAGQAYwBhAF8AXgBcAFwAXgBbAFgAVgBUAFIAUQBN
AEsASgBIAEcARABCAEAAPAA8ADoAOAA3ADkAOQA5ADgANgA2ADYANQA0ADQANQA1ADYA
NAA0ADQAMwAzADMAMgAyADIAMwAzADEAMQAzADQAMgAyADMANAAzADIAMwAzADEAMQAy
ADQANAAzADIAMQAzADIAMgAzADEAMQAxADEAMgAyADEALwAxADEAMQAyADIAMAAvAC4A
LAAsACwAKgAnACcAKQAnACQAJAAlACUAJwAmACMAIwAkACMAIgAjACMAIgAhACAAHgAe
AB4AHAAdABwAHAAcABkAGQAaABoAHAAbABkAGQAbABoAGQAXABkAGQAYABgAFQAVABcA
FwAZABgAGAAYABgAGAAYABgAGAAYABgAGAAYABgAFwAXABcAGQAXABcAGAAaABsAHQAe
AB4AHwAfACAAIwAhACEAIQAjACYAJwAoACgAJAAhAB4AGwAaABgAFwAWABUAFQAVABcA
GQAZABcAFgAUABIAEAANAA0ADQANAA0AEAAQAA8ADgAOAA4ADwAPAA0ACwALAAwADAAM
AAwADAALAAoACgAKAAwACwALAAkACQAJAAkACgAMAA0AEQAYACAAKQA0AEMAVABlAHgA
jQCjAL8A2QDwAP4A/wD2AOkA2gC0AHIALAD0/8L/lf+E/5P/pf+0/8T/2P/o//T/+/8D
AAgADQANAAsACwALAAsADAAMAAwADAAMAAoACgALAAsACwAMAAwADQANAAwADQANAA0A
DQAPAA8ADgANAA0ADwARABIAEwARABEAEgATABQAFAAUABQAFgAXABcAFwAXABgAGAAY
ABoAHAAeAB4AHQAdAB0AHQAfAB8AIAAgACIAIwAkACQAJQAlACUAJgAmACcAKQAqACgA
KgArAA==
         </WaveFormData>
      </LeadData>
      <LeadData>
         <LeadByteCountTotal>10000</LeadByteCountTotal>
         <LeadTimeOffset>0</LeadTimeOffset>
         <LeadSampleCountTotal>5000</LeadSampleCountTotal>
         <LeadAmplitudeUnitsPerBit>4.88</LeadAmplitudeUnitsPerBit>
         <LeadAmplitudeUnits>��V</LeadAmplitudeUnits>
         <LeadHighLimit>2147483647</LeadHighLimit>
         <LeadLowLimit>268435456</LeadLowLimit>
         <LeadID>V3</LeadID>
         <LeadOffsetFirstSample>0</LeadOffsetFirstSample>
         <FirstSampleBaseline>0</FirstSampleBaseline>
         <LeadSampleSize>2</LeadSampleSize>
         <LeadOff>FALSE</LeadOff>
         <BaselineSway>FALSE</BaselineSway>
         <ExcessiveACNoise>FALSE</ExcessiveACNoise>
         <MuscleNoise>FALSE</MuscleNoise>
         <LeadDataCRC32>2790652940</LeadDataCRC32>
         <WaveFormData>
zP/M/8z/zP+9/67/n/+Q/6D/sP/A/9D/2P/g/+j/8P/x//L/8//0//L/8v/y//L/8P/w
//D/8P/y//L/8v/y//L/8v/y//L/8//0//X/9v/4//j/+P/4//j/+P/4//j/+f/6//v/
/P/+//7//v/+/wAAAAAAAAAAAgACAAIAAgADAAQABQAGAAgACAAIAAgACgAKAAoACgAM
AAwADAAMAA0ADgAPABAAEgASABIAEgATABQAFQAWABgAGAAYABgAGwAcAB0AHgAfACAA
IQAiACMAJAAlACYAJwAoACkAKgAtAC4ALwAwADEAMgAzADQANgA2ADYANgA4ADgAOAA4
ADcANgA1ADQANAA0ADQANAAzADIAMQAwAC4ALgAuAC4AKwAqACkAKAAlACQAIwAiAB8A
HgAdABwAGAAWABQAEgAQAA4ADAAKAAgABgAEAAIA///+//3//P/7//r/+f/4//b/9v/2
//b/9P/0//T/9P/0//T/9P/0//T/9P/0//T/9P/0//T/9P/0//T/9P/0//T/9P/0//T/
9P/0//T/9P/y//L/8v/y//T/9P/0//T/9P/0//T/9P/0//T/9P/0//T/9P/0//T/9P/0
//T/9P/y//L/8v/y//L/8v/y//L/8P/w//D/8P/u/+7/7v/u/+7/7v/u/+7/7P/s/+z/
7P/q/+r/6v/q/+r/6v/q/+r/6f/o/+f/5v/m/+b/5v/m/+T/5P/k/+T/5P/k/+T/5P/k
/+T/5P/k/+L/4v/i/+L/4v/i/+L/4v/i/+L/4v/i/+D/4P/g/+D/3v/e/97/3P/e/97/
3//f/93/3v/e/9//4f/h/+L/4v/g/+D/4v/l/+j/6P/q/+r/7P/s/+3/7//t/+3/7v/w
//T/9P/0//L/7//t/+v/6f/o/+j/6P/n/+f/5//o/+j/6f/q/+r/6P/n/+X/4//i/+L/
4v/i/+T/5P/i/+D/4P/h/+H/4f/f/+H/4P/g/+H/3//f/9//3//f/9//3v/e/9v/2v/Z
/9f/1//X/9f/1//X/9n/3P/e/+T/7P/5/wUAGwA1AFAAbACNALEA0wD5ABMBIwEuATgB
LAEAAbkAZgANAK7/Zv9V/2L/b/97/5H/pP+0/8H/x//N/9L/1f/V/9X/1f/V/9b/1v/V
/9X/1f/V/9X/1v/W/9b/1v/X/9X/1f/W/9b/2f/Z/9n/2f/a/9r/2v/a/9r/2v/a/9r/
3P/d/93/3v/c/97/3v/e/9//4P/g/+D/4v/i/+L/4//l/+b/5v/m/+j/6v/q/+r/6v/r
/+z/7f/t/+7/7//v/+//8f/x//P/9P/0//T/9P/1//b/9//4//v/+//8//7///8BAAEA
AQADAAUACAAIAAwADwARABUAGQAaABsAGwAcAB4AIAAjACMAIwAkACMAIwAmACcAKQAq
ACoAKQApACkAKQApACkAJwAnACcAJQAkACQAIwAjACEAIQAeAB4AIAAgAB8AHgAeAB0A
HAAbAB0AHAAZABcAEwATABEADwALAAkABwAFAAMAAQAAAP7//P/7//n/+P/3//f/9//2
//T/8//z//P/8v/y//L/8v/x/+//7//w//D/8P/w/+//7f/t/+7/7v/u/+7/7v/v//D/
8P/v/+//8v/z//P/9P/0//T/8v/0//X/9f/1//X/9f/1//T/9P/0//X/9f/1//T/9P/z
//P/9f/1//X/9v/0//T/8v/y//L/8v/y//L/8v/y//P/8//0//T/9P/0//b/9v/4//r/
+v/6//r/+v/7//r/+//8//7//f/8//z/+//7//v/+//8//z//P/8//z//P/7//v/+//6
//j/+P/6//v/+//5//n/+v/6//r/+//8//3//P/8//z//P/8//v/+//8//3//v8AAP7/
/v/+//7//v/8//z//P/9//3//f/+//7/////////AAAAAAAAAAACAAMABAAEAAYABgAG
AAYABwAJAAkACQAKAAoADAAMAAwADAAJAAcABQACAAAA///+//3//f/9//7//v/+//7/
/f/4//f/9f/z//T/9P/0//T/9P/0//L/8P/y//P/8//z//H/8f/w//D/8P/v/+7/7f/u
/+//8P/w/+7/7v/u/+7/7v/v//D/8f/x//P/8//0//r/AgAMABcAKQBDAFsAdgCWALkA
2wD/ACMBOwFJAVYBVgE+AQQBtQBeAAEAqP98/3//jP+V/6X/uf/K/9j/4f/p/+//9P/1
//f/9//3//f/9v/2//X/9f/3//f/9//4//b/9v/2//f/9//3//j/+P/3//f/9//3//j/
+P/4//j/+P/4//j/+P/2//f/9//4//r//P/8//z//f/+//7//v/+//7//v//////AAAA
AAAAAAACAAIAAgAEAAUABgAHAAUABgAHAAcACQALAAsADQAMAAwADAAMAA0ADgAPABAA
EQARABIAFAAXABkAGQAZABkAGwAeAB4AHwAhACIAJQAlACYAJwAnACkAKgArAC0ALgAv
ADEAMQAvADIAMwA1ADYANgA1ADUAMwAzADMAMwAzADMAMwAxADAAMAAvAC8AMQAxAC4A
LgAuAC4ALQAsACwAKwAqACkAJwAmACMAIQAgACEAIAAfAB0AGwAZABcAFQATABIAEAAQ
AA8ADQAMAAkACQAJAAgABgAFAAUABQAEAAQABAAEAAUAAwADAAQAAgACAAIAAQABAAEA
AgACAAIAAgACAAMAAgACAAEAAQACAAMAAwAEAAIAAgAAAAIABQAFAAUABQADAAMAAgAC
AAQABQAFAAUABgAGAAUABQADAAMAAwAEAAYABgAEAAQAAgACAAIAAgAAAAAAAQABAAAA
AAAAAAAAAgAAAAAAAAD+//7//v/+//7//P/8//z//P/7//r/+v/9//3//f/9//r/+v/6
//r/+v/6//n/+f/7//r/+P/4//j/+f/5//f/9f/2//b/9v/2//b/9v/0//T/9P/0//T/
8//1//b/9P/y//L/8v/y//H/8v/z//X/9P/z//P/8v/1//X/9f/2//T/9P/0//b/+//8
//z//v/+//7//v///wEAAQABAAIABAAGAAYABgAEAAEA///9//n/+P/4//j/9//3//f/
+P/6//r/+v/5//b/9f/z//H/7v/u/+7/7v/w//D/7v/s/+v/6//q/+n/5f/l/+T/5P/l
/+X/5f/l/+X/5f/l/+T/4//i/+H/4P/h/+H/4f/h/+H/4//n/+r/7P/y//7/CwAbADEA
SwBkAIQAqQDNAPEAFQE1AUkBVgFaAUgBFAHBAGgACwCs/27/af98/4X/j/+f/7D/wP/N
/9f/3f/e/+H/4//j/+P/4//m/+b/5f/l/+P/4//j/+T/4v/i/+L/4//j/+P/5P/k/+P/
4//j/+P/5v/m/+b/5v/o/+j/6P/o/+j/6f/p/+r/6P/q/+r/6v/t/+7/7v/u/+z/7P/s
/+3/7f/u/+7/7v/w//L/8v/y//P/8//z//P/8//0//X/9f/3//n/+f/7//z//P/8//z/
+//8//3//v//////AAACAAMABQAFAAUABwAJAAwADAALAA0ADgARABEAEgATABMAFQAW
ABcAGQAYABkAGwAbABoAHAAcAB0AHgAeAB0AHQAdAB0AHQAdAB0AHQAdABsAGgAaABkA
GQAbABsAGAAYABYAFgAVABQAFAATABIAEQARABAADQALAAcABwAFAAMAAwABAP///f/7
//n/+P/2//T/8//x//D/7//v/+//7v/s/+v/6//r/+r/6v/q/+r/5//l/+X/5v/o/+j/
6P/n/+X/5f/m/+b/5v/m/+b/5//q/+r/6f/p/+j/6f/p/+r/6v/q/+j/6v/q/+n/6P/n
/+n/6f/o/+j/6v/r/+v/6//q/+r/6f/p/+n/6f/p/+r/6v/q/+j/6P/q/+r/6v/q/+b/
5v/n/+f/5v/m/+b/5v/m/+T/5P/k/+T/5P/k/+T/5P/i/+L/4v/k/+P/4v/i/+H/4f/h
/+H/4P/g/+D/4P/e/97/3f/d/97/3v/d/97/3v/f/9//3f/b/9z/3P/c/9z/3P/c/9r/
2//c/93/3v/d/93/3P/b/9z/3P/c/9z/3P/a/9r/2v/b/9v/2//c/9z/3f/d/93/3v/c
/9z/3P/e/+H/4v/i/+T/5v/m/+b/5//n/+f/5//o/+r/7P/s/+z/7P/p/+f/5f/j/+L/
4v/i/9//3//f/+D/4v/i/+L/4f/e/93/2//Z/9b/1v/W/9b/2P/Y/9b/1P/W/9f/1//X
/9X/1f/U/9T/0//T/9P/0//V/9X/1f/U/9T/1P/U/9T/0f/R/9H/0f/T/9X/1//Y/9r/
4P/o//X/BQAXADEASgBmAIkArwDPAPMAEwEnATYBQAE+ARwB2QCCACkAzP94/1P/Xv9v
/3n/if+g/7L/v//J/8//1P/V/9X/1f/V/9X/1v/W/9X/1f/V/9X/1f/W/9b/1v/W/9f/
1//X/9j/2P/Z/9n/2f/Z/9r/2v/a/9r/2v/a/9r/2v/Y/9n/2f/a/9z/3v/e/97/3f/e
/97/3v/e/97/3v/f/9//4P/g/+D/4P/i/+L/4v/i/+P/5P/l/+f/6P/p/+n/5//p/+n/
6//s/+z/7P/s/+v/7P/t/+7/8P/x//P/9v/2//f/9v/1//f/+f/8//z///8BAAIABQAG
AAYABgAFAAYACAAKAA0ADgAPABEAEQAVABwAIQAnACsALgAwADMAMQAxADEAMQAxADEA
MQAvAC4ALgAtAC0ALQAtACoAKgAoACgAJwAmACYAJQAkACMAIwAiAB8AHQAbABsAGQAX
ABYAFQAUABMAEQAPAA4ADAAIAAcABQAEAAEAAQABAAAA/P/7//v/+//8//z//P/8//v/
+f/5//r//P/8//z/+//7//v//P/8//r/+v/6//v//P/8//v/+//6//v/+//8//7//v/8
//7////////////9//3//P/8//z//f/9//3//v/+//3//f/9//3//f/+//7//v/8//z/
/P/8//z//P/6//r/+//7//r/+v/6//r/+v/4//j/+P/4//j/+P/4//j/9v/2//b/9v/1
//T/9P/1//X/9f/1//L/8v/y//L/8v/y//H/8f/z//L/8P/w//D/8f/x/+//7//w//D/
8P/w//D/8P/u/+7/7v/u/+7/7//v//D/8f/w//L/8f/w/+7/7v/u/+7/7P/s/+z/7f/v
/+//8P/w//H/8f/x//L/8v/y//L/9P/3//j/+P/6//z//P/8//3//f/9//3//v8CAAQA
BAAEAAEA/f/6//f/9//2//b/9v/1//X/9f/2//b/9v/2//X/8v/x/+//7f/s/+z/7P/s
/+7/7v/s/+r/7P/t/+3/7f/p/+n/6P/o/+n/6f/p/+n/6//r/+v/6v/q/+r/6v/q/+v/
6//r/+v/6f/r/+//8P/y//r/CAAVACcAPwBXAHQAkgCzANUA+QAbATEBPQFIAUoBNAH+
ALEAXAD9/6T/cP9z/4T/j/+f/7P/xv/U/9//5//v//L/8f/x//H/8f/x//L/8v/x//H/
8f/x//H/8v/0//T/9P/1//T/8//z//L/8//z//P/8//y//L/8v/y//b/9v/2//b/9v/3
//f/+P/4//r/+v/6//r/+v/5//j/+f/6//v//f/7//z//P/8//3/AAABAAIAAwADAAMA
AwADAAQABQAFAAUABwAHAAkACgAKAAoACgANAA4ADwAQABEAEQASABQAEwAVABUAFQAZ
ABsAHgAeAB8AIQAiACUAJwAoACkAKQApACoAKwAtACwALQAvAC8ALgAwADAAMQAyADIA
MQAxAC8ALwAvAC8ALwAvAC8ALQAsACwAKwArAC0ALQAqACoAKgAqACkAKAAoACcAJgAl
ACYAJgAkACMAIQAhAB8AHQAdABsAGQAXABcAFQAUABIAEgARAA8ADgANAA0ADQAMAAgA
BwAHAAcABAAEAAQABAAFAAMAAwAEAAQABAAEAAMAAQABAAIAAgAEAAQABAAFAAYABgAF
AAUABQAFAAQABAAEAAQAAgAEAAMAAwADAAMAAQABAAAAAAACAAMAAwADAAQABAADAAMA
AQABAAEAAgAEAAQAAgACAAIAAgACAAIA/v/+///////8//z//P/8//7//P/8//z/+v/6
//r/+v/4//b/9v/2//j/9//2//b/9//3//f/9//0//T/9P/0//T/9P/z//P/8//y//D/
8P/w//H/8f/v/+//8P/w//D/8P/w//D/7v/y//D/8P/w//D/8P/w//D/8P/u/+7/7v/v
/+3/7f/u/+7/7//v/+//8P/w//D/8P/y//f/+P/4//r/+P/4//j/+f/8//3//v8AAAAA
AgACAAIA/v/7//n/9//3//b/9v/2//P/8//z//T/9v/2//b/9f/w/+//7f/r/+z/7P/s
/+z/7P/s/+r/6P/o/+n/6f/p/+f/5//m/+b/5//n/+f/5//l/+X/5f/k/+b/5v/m/+b/
4//j/+P/4//l/+X/5//s//L/+P8AAA8AIQA3AE8AagCIAKcAyQDtAA0BJwE3AUYBSAEy
AfwAqwBUAPv/pv9w/2//fP+H/5X/p/+4/8b/0//Z/9//5P/l/+f/5//n/+f/6P/o/+f/
5//n/+f/5//o/+b/5v/m/+f/5//n/+j/6P/r/+v/6//r/+7/7v/u/+7/7v/u/+7/7v/u
/+//7//w//D/8v/y//L/8//0//T/9P/2//b/9v/3//f/+P/4//j/+P/6//r/+v/8//3/
/v//////AAABAAEA//8BAAEAAwAEAAQABAAEAAYACAAKAAwACwALAAwADgAPABEAEQAR
ABUAFwAaABoAGQAbABwAHwAfACAAIQAhAB8AIAAhACMAJAAlACcAJwAlACgAKQArACoA
KgApACkAJwAnACcAJwAnACcAJwAlACYAJgAlACUAJwAnACQAJAAiACIAIQAgACAAHwAe
AB0AGwAaABcAFQAUABUAFAATAA8ADQALAAkACAAHAAcABgAEAAMAAQAAAP3//f/9//z/
+v/5//n/+f/4//j/+P/4//n/9//3//j/+P/4//j/9//1//X/9v/2//T/9P/0//X/9v/2
//X/9f/0//X/9f/2//b/9v/0//b/+f/5//n/+f/5//n/+P/4//j/+f/5//n/+v/6//n/
+f/3//f/9//4//j/+P/2//b/9//4//n/+v/4//j/+f/5//b/9v/2//b/+P/2//b/9v/1
//T/8//y//L/8P/w//D/8v/x//D/8P/x//H/8f/x/+7/7v/u/+7/8P/w/+//7//x//D/
7v/u/+7/7//v/+3/7f/u/+7/7v/u/+7/7v/s/+r/6P/q/+z/7P/s/+z/7P/s/+z/7P/t
/+3/7f/u/+7/7f/t/+3/7v/w//D/8P/y//T/9P/z//T/9P/0//T/9f/1//X/9f/2//r/
/P/8//z/+//5//j/9//1//T/9P/0//H/8f/x//L/8v/y//L/8f/u/+3/6//p/+b/5v/m
/+b/6v/q/+j/5v/k/+X/5f/l/+P/4//i/+L/5f/l/+X/5f/l/+X/5f/k/+L/4v/i/+L/
4f/h/+H/4f/j/+X/5f/m/+j/7v/6/wcAFwAtAEUAYAB+AKMAxwDrAA0BMQFFAVIBWAFM
ASAB0wB6AB8Avv92/2n/eP+B/4v/n/+0/8T/z//V/9v/4v/j/+X/5f/l/+X/5P/k/+P/
4//j/+P/4//k/+T/5P/k/+X/5//n/+j/6P/o/+f/5v/l/+f/6P/p/+r/6v/q/+r/6v/s
/+3/7f/u//D/8v/y//L/8f/y//L/8v/w//D/8P/x//P/9P/0//T/8v/0//T/9P/2//f/
+P/5//n/+v/7//v/+//9//3///8AAAAAAAAAAP//AAABAAIAAwADAAQABgAJAAsACwAL
AAsADQAQABAAEQATABQAFwAbABwAHQAdABsAHAAdAB8AHgAfACEAIQAhACQAJQAnACcA
JgAkACMAIwAjACMAIwAlACUAJQAjACIAIgAhACEAIwAjACAAIAAiACIAIQAgAB4AHQAc
ABsAHQAcABkAFwAVABUAEwARAA8ADQALAAkABwAFAAQAAgACAAEA///+//v/+//7//r/
9v/1//X/9f/0//T/9P/0//X/8//z//T/9P/0//T/8//x//H/8v/y//L/8v/y//P/8v/y
//H/8f/y//P/8//0//T/9P/y//T/9f/1//X/9f/z//P/8v/y//T/9f/1//X/+P/4//f/
9//1//X/9f/2//T/9P/y//L/8v/y//L/8v/y//L/8//z//D/8P/w//D/8P/u/+7/7v/s
/+z/7P/s/+3/7P/t/+7/7v/t/+z/7P/r/+v/6//r/+r/6v/q/+r/6v/q/+n/6f/r/+r/
6P/o/+j/6f/p/+f/6f/q/+r/6v/o/+j/6P/m/+r/6P/m/+b/5v/m/+T/5P/k/+X/5f/l
/+b/5v/n/+f/5//o/+j/6P/o/+r/7f/u/+7/8P/w//D/8P/x//P/8//z//T/+P/6//r/
+v/4//X/8//x/+3/7P/s/+z/6//r/+v/7P/s/+z/7P/r/+j/5//l/+P/4v/i/+L/4v/m
/+b/5P/i/+L/4//j/+P/3//f/97/3v/h/+H/4f/h/9//3//f/97/3P/c/9z/3P/c/93/
3v/f/+H/4//l/+b/6v/y//z/CQAbADMASwBmAIgArQDTAPUAGQE1AUUBUgFSAToB/gCt
AFIA9f+Y/2D/Y/90/3//jf+j/7T/xP/P/9X/3f/g/+H/3//f/9//3//g/+D/3//f/9//
3//f/+D/4P/g/+D/4f/h/+H/4v/i/+P/4//j/+P/5P/k/+T/5P/o/+j/6P/o/+b/5//n
/+j/6P/q/+r/6v/p/+r/6v/q/+z/7P/s/+3/7f/u/+7/7v/s/+7/7v/u//D/8f/y//P/
8//0//X/9f/1//f/9//5//r/+v/6//r//f/+////AAABAAEAAgAEAAMABQAFAAUABwAJ
AAwADAALAA0ADgARABMAFAAVABUAFwAYABkAGwAaABsAHQAdAB0AIAAhACMAIgAiACEA
IQAfAB8AHwAfAB8AHwAfAB0AHAAcABsAGwAbABsAGAAYABgAGAAXABYAFgAVABQAEwAR
ABAADQALAAkACQAHAAUAAwABAP///f/9//v/+v/4//T/8//x//D/8f/x//H/8P/u/+3/
7f/t/+r/6v/q/+r/6v/p/+r/7P/q/+r/6v/p/+f/5//o/+j/6v/q/+r/6//s/+z/6//r
/+v/6//q/+r/7P/s/+r/7P/t/+3/7f/t/+3/7f/s/+z/7P/t/+3/7f/s/+z/6//r/+v/
6//r/+z/7P/s/+r/6v/s/+z/7P/s/+j/6P/p/+n/6P/o/+j/6P/o/+b/5v/m/+T/5P/k
/+T/5P/i/+L/4v/k/+P/4v/i/+H/4f/h/+H/4v/i/+L/4v/i/+L/4f/h/+P/4v/g/+D/
4P/h/+H/3//e/97/3f/c/97/3v/e/9z/3P/c/9r/2v/a/9r/2f/a/9v/3f/d/93/3v/e
/93/3f/d/97/3v/e/97/4P/j/+T/5P/m/+b/5v/m/+f/6//r/+v/7P/w//L/8v/y/+7/
6//p/+f/5f/k/+T/5P/h/+H/4f/i/+T/5P/k/+P/4P/f/93/2//a/9r/2v/a/9r/2v/Y
/9b/1v/X/9f/1//V/9X/1P/U/9f/1//X/9f/1f/V/9X/1P/W/9b/1v/W/9X/1f/V/9X/
1//b/9v/3v/g/+b/8P/9/w0AIwA9AFYAcgCTALkA2wABAR0BMQE+AUQBOgESAcsAdgAb
ALr/bP9X/2b/df+B/5X/qv+6/8f/z//V/9r/3f/d/93/3f/d/93/3P/a/9n/2//b/9v/
3P/a/9r/2v/b/93/3f/e/97/3//f/9//3//g/+D/4P/g/+L/4v/i/+L/5P/l/+X/5v/o
/+r/6v/q/+n/6v/q/+r/6//s/+3/7//v//D/8P/w//L/9P/0//T/8//z//P/8//1//b/
9//3//n/+//7//3//P/8//z//P8AAAIABAAGAAcABwAIAAoACwANAA0ADQAOAA8AEQAQ
ABIAFQAXABsAGwAcAB0AHQAfACAAIQAjACQAJQAnACcAJQAoACkAKwAqACoAKQApACkA
KQApACkAKQApACkAJwAoACgAJwAnACcAJwAkACQAIgAiACEAIAAdABsAGQAXABQAEgAO
AAsABwAHAAUAAwABAP///f/7//n/9//2//T/8P/v/+3/7P/p/+n/6f/o/+b/5f/l/+X/
5P/k/+T/5P/l/+P/4//k/+T/5P/k/+P/4//j/+T/5P/i/+L/4v/j/+L/4v/h/+H/4v/j
/+P/5P/i/+L/4P/i/+P/4//j/+P/5f/l/+T/5P/i/+P/4//j/+L/4v/h/+H/4f/h/+H/
4v/i/+L/4P/g/97/3v/e/97/3v/e/9//3//e/97/3v/e/93/2v/Z/9j/2P/Y/9j/2P/Y
/9b/1v/W/9T/0//S/9L/0f/R/9H/0f/S/9L/0v/S/9L/0v/R/9H/0//S/9D/0P/Q/9H/
0f/P/8//0P/Q/9D/0v/S/9L/0P/S/9L/0P/Q/9D/0P/Q/9D/0P/R/9H/0f/S/9L/0//T
/9P/1P/S/9L/0v/U/9j/2v/b/97/3P/c/9z/3f/f/9//3//g/+L/5P/k/+T/4v/f/93/
2//X/9b/1v/W/9f/1//X/9j/2P/Y/9j/1//T/9H/zv/L/8r/yv/K/8r/zP/M/8r/yP/I
/8n/yf/J/8f/x//G/8b/xf/F/8X/xf/H/8f/x//G/8T/xP/E/8T/xf/F/8X/xf/H/8X/
x//K/8z/0v/c/+n/+/8TACsARgBkAIcApwDHAO0ABwEVAR4BJAESAeIAlwBCAOf/jP9Q
/0n/Wv9j/2//h/+c/6j/s/+5/7//xP/H/8f/x//H/8f/xv/G/8X/xf/F/8X/xf/G/8T/
xP/E/8X/xf/F/8b/xv/F/8X/xf/F/8b/xv/G/8b/xv/G/8b/xv/G/8f/x//I/8b/yP/I
/8j/x//I/8j/yP/K/8r/yv/L/8v/zP/M/8z/zv/Q/9D/0P/Q/9H/0v/T/9P/1P/V/9X/
1f/X/9f/2f/Y/9j/2P/Y/9v/3P/d/97/3//f/+D/4v/h/+P/4//j/+X/5//q/+r/6f/r
/+z/7//x//L/8//z//X/9v/3//n/+v/7//3//f/7//7///8BAAAAAAD//////v///wAA
AQD////////9//7//v/9//3///////z//P///wAAAAAAAAAA///+//3//f/8//n/9//z
//P/8f/v/+3/6//p/+f/4//h/+D/3v/a/9n/1//W/9b/1//Y/9j/1P/T/9P/0//S/9L/
0v/S/9P/0f/R/9L/0P/Q/9D/z//O/8//0f/S/9L/0v/S/9P/0v/S/9H/0f/S/9P/0//U
/9b/1v/U/9b/1f/V/9X/1f/V/9X/1P/U/9T/1f/V/9X/1v/W/9X/1f/V/9X/1f/W/9b/
1v/U/9T/1P/U/9T/1P/U/9T/1f/V/9L/0v/S/9L/1P/S/9L/0v/Q/9D/0P/Q/9D/zv/O
/87/0P/P/87/zv/N/83/zf/N/8r/yv/K/8r/yv/K/8n/yf/J/8j/xv/G/8b/x//H/8X/
w//E/8T/xP/A/8D/wP/A/8L/wP/A/8D/wP/A/8D/wP/B/8H/wf/C/8L/w//D/8P/xP/C
/8L/wv/E/8f/yP/I/8r/zP/M/8z/zf/P/8//z//Q/9D/0v/S/9L/0P/N/8v/yf/J/8j/
yP/I/8X/xf/F/8b/x//I/8n/yf/E/8P/wf+//8D/wP/A/8D/wv/C/8D/vv/A/8H/wf/B
/7//v/++/77/v/+//7//v//B/8H/wf/A/8D/wP/A/8D/v/+//7//v//B/8H/w//I/87/
1v/i//H/BwAhADsAWAB+AKMAwwDnAAcBHwEvAToBMgEKAcAAawASALH/ZP9K/1f/ZP9t
/3v/jf+e/67/tf+7/8H/xP/H/8f/x//H/8f/yP/I/8f/x//H/8f/x//I/8j/yP/I/8n/
yf/J/8r/yv/N/83/zf/N/87/zv/O/87/0P/Q/9D/0P/R/9P/1P/W/9T/1v/W/9b/1f/W
/9b/1v/W/9b/1v/X/9j/2v/b/9z/3P/e/97/3v/h/+P/5f/n/+n/7P/v//H/9P/3//j/
+/8BAAYACwAQABIAFAAWABgAGwAbABwAHgAgACMAJAAlACUAJwAqACoALQAvADAAMwA1
ADYANwA3ADkAOgA7AD0APgA/AEEAQQA/AEIAQwBFAEgASABHAEcARQBFAEUARQBDAEMA
QwBBAEEAQgBCAEMAQwBDAEAAQAA+AD4APQA8ADoAOQA4ADcANQA0ADEALwAsACsAKAAl
ACMAIQAfAB0AGQAXABYAFAASABEADwAOAA8ADwAPAA4ADAALAAsACwAKAAoACgAKAAoA
CQAKAAwACgAKAAoACQAIAAkACwAMAAoACgAKAAsACwAKAAgABwAGAAcABwAIAAYABgAE
AAYABgAFAAQAAwAEAAUABQAGAAYABwAHAAcABgAGAAUABQAFAAUABQAGAAgACAAGAAYA
BAAEAAQABAACAAIAAwADAAAAAAAAAAAAAQAAAAEAAgAAAAAAAAAAAAIAAAAAAAAAAAD/
//7//v////////////z//P/8//z//P/8//v/+//9//z/+v/6//r/+//7//n/9//4//j/
+P/6//r/+P/4//j/+P/3//j/+f/7//n/+f/6//r/+//7//v//P/8//z//P/+////AAAA
AAIABAAEAAQABQAFAAUABQAGAAgACgAKAAoABgADAAEA///9//z//P/8//7/AQAEAAgA
CwAOABEAEwASABEADwANAA4ADgAOAA4AEAAQAA4ADAAOAA8ADwAPAAsACwAKAAoADQAN
AA0ADQALAAsACwAKAAwADAAMAAwACwALAAsACwANAA8AEQAWABoAIAAsAD0AUwBrAIcA
pgDIAO0ADwE1AVcBbQF7AYIBfgFaARIBuQBcAP3/qP+I/5X/pP+t/73/0f/k//D/9//9
/wUACgALAAkACQAJAAkADAAMAAsACwAJAAkACQAKAAoACgAKAAsADQANAA4ADgAPAA8A
DwAPAA4ADgAOAA4AEgASABIAEgASABMAEwAUABQAFgAWABYAFwAYABgAGAAWABYAFgAX
ABgAGgAbABwAHAAeAB4AHgAgACEAIgAjACMAJAAlACUAJQAnACcAKQAqACoAKgAqAC0A
LAAvAA==
         </WaveFormData>
      </LeadData>
      <LeadData>
         <LeadByteCountTotal>10000</LeadByteCountTotal>
         <LeadTimeOffset>0</LeadTimeOffset>
         <LeadSampleCountTotal>5000</LeadSampleCountTotal>
         <LeadAmplitudeUnitsPerBit>4.88</LeadAmplitudeUnitsPerBit>
         <LeadAmplitudeUnits>��V</LeadAmplitudeUnits>
         <LeadHighLimit>2147483647</LeadHighLimit>
         <LeadLowLimit>268435456</LeadLowLimit>
         <LeadID>V4</LeadID>
         <LeadOffsetFirstSample>0</LeadOffsetFirstSample>
         <FirstSampleBaseline>0</FirstSampleBaseline>
         <LeadSampleSize>2</LeadSampleSize>
         <LeadOff>FALSE</LeadOff>
         <BaselineSway>FALSE</BaselineSway>
         <ExcessiveACNoise>FALSE</ExcessiveACNoise>
         <MuscleNoise>FALSE</MuscleNoise>
         <LeadDataCRC32>378687677</LeadDataCRC32>
         <WaveFormData>
3P/c/9z/3P/H/7L/nf+I/5b/pP+y/8D/x//O/9X/3P/e/97/3v/e/97/3v/e/97/3P/c
/9z/3P/e/97/3v/e/+D/4P/g/+D/4P/g/+D/4P/i/+L/4v/i/+P/5P/l/+b/6P/o/+j/
6P/o/+j/6P/o/+r/6v/q/+r/7P/s/+z/7P/s/+z/7P/s/+7/7v/u/+7/7v/u/+7/7v/v
//D/8f/y//T/9P/0//T/9v/2//b/9v/3//j/+f/6//v//P/9//7/AAAAAAAAAAADAAQA
BQAGAAcACAAJAAoADQAOAA8AEAARABIAEwAUABUAFgAXABgAGgAaABoAGgAcABwAHAAc
AB4AHgAeAB4AHgAeAB4AHgAcABwAHAAcABwAHAAcABwAHAAcABwAHAAaABoAGgAaABgA
FgAUABIAEAAOAAwACgAHAAYABQAEAAEAAAD///7//P/6//j/9v/1//T/8//y//D/8P/w
//D/7//u/+3/7P/q/+r/6v/q/+z/7P/s/+z/7P/s/+z/7P/u/+7/7v/u/+7/7v/u/+7/
7v/u/+7/7v/w//D/8P/w//D/8P/w//D/8P/w//D/8P/w//D/8P/w//D/8P/w//D/8v/y
//L/8v/x//D/7//u//D/8P/w//D/7v/u/+7/7v/s/+z/7P/s/+z/7P/s/+z/6v/q/+r/
6v/o/+j/6P/o/+n/6v/r/+z/6v/q/+r/6v/q/+r/6v/q/+r/6v/q/+r/6P/o/+j/6P/o
/+j/6P/o/+j/6P/o/+j/6v/q/+r/6v/o/+j/6P/o/+b/5v/m/+b/5v/m/+b/5v/m/+b/
5//n/+f/5//n/+j/6P/p/+n/6f/o/+j/6f/s/+//8P/w//D/8v/y//T/9f/z//T/9f/2
//j/+P/4//b/9P/y//H/7//u/+7/7v/u/+v/6//t/+3/7//u/+3/7P/o/+f/5P/j/+P/
4//k/+T/5P/k/+H/4f/g/+D/3v/d/9//3//f/9//3//f/9//3//d/93/3f/d/9//3//f
/9//3f/d/97/4P/f/+D/4f/i/+X/7f/4/wQAGQA2AFcAeQChAMYA6gARATgBUQFnAXcB
cgFLAQoBswBLANr/h/9y/3z/hf+O/5//s//A/8z/0//Y/93/3//f/+D/4P/g/+L/4v/i
/+L/4P/g/+D/4P/g/+D/4P/g/+H/4f/h/+L/5f/l/+X/5f/l/+X/5v/n/+j/6P/p/+n/
6//s/+z/7P/r/+v/6//r/+v/7P/u/+7/7//v/+//8f/v/+//7//v//D/8f/x//H/8//0
//T/9f/3//f/9//3//f/+f/7//z//f/9//3//v/9//7///8AAAEAAgADAAMABAAFAAYA
BgAJAAsADQANAA8AEAARABIAEwAUABYAFwAYABkAGgAbABwAHQAeAB4AHgAeACEAIgAk
ACQAJQAlACUAJQAlACUAIwAjACMAIgAiACIAIQAhACIAIgAhACEAIgAgACAAHwAcABwA
GwAaABsAGAAXABUAFQAVABMAEQAPAA0ACwAKAAYABAACAAEA///9//v/+//9//z/+//6
//n/9//3//f/9v/2//b/9f/z//P/8v/y//L/8v/y//L/8f/x//H/8f/x//L/8v/y//L/
8v/y//L/9P/0//T/9P/0//T/9P/1//X/9f/1//X/9f/1//X/9f/1//b/9v/3//f/9v/2
//b/9v/1//X/9v/0//T/8//y//L/8//z//P/8v/y//L/8v/x//H/8f/y//L/8f/w/+//
7//w//H/8//1//X/9f/1//b/9v/3//j/9//3//f/9f/3//b/9v/2//f/9//3//f/9//3
//f/9f/0//P/8v/x//H/8v/y//P/9P/1//b/9//2//X/9P/z//T/9P/0//T/9//3//b/
9P/0//T/9P/y//L/8v/z//T/9f/2//f/9v/2//f/9//3//j/+P/5//z//f/+//7/AAAA
AAAAAgAFAAUABgAHAAYACAAIAAgABgAEAAIAAQD9//z//P/8//7//f/9/////f/9//z/
+//4//b/9f/y//P/8//z//T/9P/0//T/8f/x//L/8v/w/+//7//v/+//7f/t/+3/7f/v
/+//7//v/+3/7f/t/+3/7v/v//D/8v/y//P/8v/x//L/9////wwAHgA3AFQAdQCXAL0A
4AAGAS8BUAFpAX0BhQFyAT0B8ACRACcAwP+L/4z/lv+X/6L/s//F/9L/3P/j/+j/7f/v
//H/8v/y//L/7//u/+3/7P/t/+7/7//w//D/8P/w//D/8f/x//H/8v/x//H/8f/x//H/
8f/y//P/9P/0//X/9f/1//b/9v/2//n/+f/5//n/+f/6//z//P/7//v/+//9//3//f/9
//3//P/9//3//f/9//7//v///wEAAQABAAEAAwAFAAcACAAHAAcABwAIAAkACgALAAwA
DQAOAA8ADwASABMAFAAUABMAFQAXABcAGQAaABsAHAAdAB4AIAAhACIAIwAkACUAJgAn
ACgAKAAoACgAKwAsACwALAAtAC0AKwArACsAKwArACsAKwAqACgAKAAnACcAKAAoACcA
JwAoACYAJgAlACYAJgAlACQAIwAgAB8AHQAdAB0AGwAZABUAEwARABAAEAAOAAwACwAJ
AAcABQAFAAMAAgABAAAA///9//3//f/8//z//P/7//v/+//6//r/+v/6//r/+v/5//n/
+f/5//n/+v/6//r/+v/6//r/+v/4//j/+P/4//j/+P/4//n/+//7//v/+//5//n/+f/5
//n/+v/6//v/+//6//r/+v/6//n/+f/6//z//P/7//r/+v/7//v/+//5//j/9//2//f/
9//3//j/+P/3//b/9f/2//b/9v/3//X/9f/1//X/9f/0//T/9P/1//X/9f/z//P/8v/y
//L/8f/x//H/8f/x//H/8f/v//H/8f/x//H/8P/w/+//7//v/+//7//v//H/8f/x//H/
7v/w//D/8P/u/+7/7v/u/+7/7v/u/+//7f/t/+3/7f/w//D/8f/x//D/8P/v/+//9P/1
//b/9v/2//b/9v/4//n/+f/6//v/+v/8//z//P/8//r/+P/3//T/8v/x//D/8v/x//H/
8//x//H/8P/v/+7/7P/r/+j/5//n/+f/6P/p/+r/6//p/+n/6v/q/+j/5//n/+f/5//l
/+X/5f/l/+f/5//n/+f/5v/l/+T/4//l/+X/5f/m/+b/5//s/+3/6v/t//f/BAAUAC0A
SABpAI0AtQDcAAABKQFQAW8BhQGRAYYBVwEKAakAPQDO/4X/fP+M/5H/lv+l/7X/xP/Q
/9n/3v/f/+P/4//k/+T/5P/l/+b/5//o/+f/5v/l/+T/5v/m/+b/5v/l/+X/5f/m/+X/
5f/l/+X/5v/n/+n/6//u/+7/7//v/+3/7v/u/+7/7//v/+//7//x//L/9P/0//L/8f/w
//H/8//z//P/8//0//X/9f/1//X/9v/2//f/9//3//f/9//4//v//v8AAAEAAQABAAIA
AQACAAMABAAFAAYABwAHAAgACQAKAAoACwANAA8ADwARABIAEwAUABUAFgAYABkAGgAb
ABwAHQAeAB8AIAAgAB4AHgAhACIAJAAkACUAJQAlACUAJQAlACUAJQAlACQAJAAkACMA
IwAkACQAIwAjACIAIAAgAB8AIAAgAB8AHgAdABoAGQAXABUAFQATABEAEQAPAA0ADAAI
AAYABAADAP///f/7//v//f/8//v/+v/3//X/9f/1//T/9P/0//P/8//z//L/8v/0//T/
9P/0//H/8f/x//H/8f/y//L/8v/z//T/9f/2//T/9P/0//T/9P/0//T/9f/1//X/9f/1
//X/9f/1//X/9f/2//b/9//3//b/9v/2//b/9f/1//b/9v/2//X/9P/2//f/9//3//T/
9P/0//T/8//z//P/9P/0//P/8v/x//D/8P/w//H/7//v/+//7//x//D/8P/w/+//7//v
/+3/7//u/+7/7v/t/+3/7f/t/+//7//v/+3/7f/t/+3/7f/s/+z/6//r/+3/7f/t/+3/
7f/t/+3/7f/s/+7/7P/s/+z/7P/s/+z/7P/q/+r/6v/r/+v/6//r/+v/7v/u/+//7//t
/+7/7v/v//L/8//0//T/9f/2//f/+v/6//n/+f/5//r//P/8//z/+v/4//b/9f/z//L/
8v/y//L/8f/x//P/8//z//L/8f/y//D/7//s/+n/6f/p/+r/6v/q/+r/5//p/+r/6v/o
/+f/5//n/+f/5f/l/+X/5f/n/+f/5//n/+f/5//n/+f/5f/l/+X/5v/m/+f/6P/p/+r/
6//x//7/DAAfADoAWQB7AKEAyADsABMBOgFZAXEBhQGGAWsBLgHZAHUABgCj/3j/gv+N
/5D/n/+1/8b/0P/Z/97/4f/j/+P/5P/k/+T/5P/k/+T/5P/k/+T/5P/k/+b/5v/m/+b/
5f/l/+X/5v/n/+f/5//n/+n/6f/q/+v/7P/s/+3/7f/r/+z/7P/s/+3/7f/t/+3/7f/u
//D/8P/v/+//7//x//H/8f/x//H/9P/1//X/9f/3//j/+P/5//n/+f/5//n/+f/7//3/
/v////////8AAP//AAABAAIAAwAEAAUABQAEAAUABgAGAAkACwANAA0AEQASABMAFAAU
ABQAFQAVABcAGQAbAB0AHAAdAB4AHgAgACAAIwAkACIAIgAjACMAIwAjACMAIwAjACMA
IwAiACIAIgAhACEAIgAiACEAIQAgAB4AHgAdABwAHAAbABoAGQAWABUAEwATABMAEQAP
AA4ADQAMAAwACgAIAAYABQADAAEA//////7//P/6//j/9//1//X/9f/2//b/9v/1//T/
8//x//D/8f/y//P/9P/z//P/8//z//P/9P/0//T/8v/y//L/8v/0//T/9P/0//T/9P/0
//X/9f/1//X/9f/z//P/8//z//H/8v/y//P/9f/0//T/9P/2//X/9f/2//T/9P/z//L/
8v/z//P/8//w//D/8P/w//D/8f/y//T/8//x/+//7f/u/+7/7v/v/+//7//v/+//7f/s
/+z/7P/t/+3/7f/r/+v/6v/q/+r/6//r/+v/6//r/+v/6//p/+v/6//r/+v/6v/q/+n/
6f/p/+n/6f/p/+n/6f/p/+n/6v/q/+r/6v/p/+v/6f/o/+j/6P/o/+j/5v/m/+b/5//p
/+n/6f/p/+r/6v/r/+v/6//s/+z/7f/w//H/8v/y//L/8v/y//T/9f/1//b/9//4//r/
+v/6//b/9P/y//H/7//u/+7/7v/u/+3/7f/v//H/8f/w/+//7P/q/+n/5v/n/+f/5//o
/+j/6P/o/+X/5f/m/+b/5P/h/+H/4f/h/+P/4//j/+P/4//j/+P/4//h/+H/4f/h/+H/
4f/h/+L/4v/j/+b/5f/k/+n/9f8CABQAKwBIAGkAjQCxANIA+gAhAUIBWQFtAXcBZgE1
AewAjwAhALb/ff9+/4r/kf+c/63/v//M/9b/3f/i/+X/5f/l/+b/5v/m/+b/5v/m/+b/
6P/o/+j/6P/o/+j/6P/o/+f/5//n/+j/6//r/+v/6//r/+v/7P/t/+z/7P/t/+3/7f/u
/+7/7v/x//H/8f/x//H/8v/0//T/8//z//P/9f/1//X/9f/1//j/+f/5//n/+f/6//r/
+//7//v/+//7//v//f///wAAAwADAAMABAAFAAYABwAIAAkACgALAAsACgALAAwADAAP
ABEAEwATABUAFgAXABgAGQAaABwAHQAcAB0AHgAfACIAIwAkACQAJAAkACcAKAAoACgA
KQApACcAJwAnACcAKQApACkAKAAoACgAJwAnACgAKAAnACcAKAAmACYAJQAkACQAIwAi
ACEAHgAdABsAGQAZABcAFQATABEADwAOAA4ADAAKAAkACQAHAAUABQAFAAQAAwACAAEA
/////////P/8//z/+//9//3//P/8//z//P/8//z/+//7//v/+//8//7///8AAP7//v/+
//7//v/+//7//v/+//7//v////3//f/9//3/+//7//v/+//9//7//v///////v/+//7/
/P/7//v//P/9//7//v/+//7//////////P/8//z//P/5//n/+f/6//z/+//6//n/+P/4
//j/+f/3//f/9//3//n/+P/4//j/+f/5//n/9//3//b/9v/2//f/9//3//f/9f/1//X/
8//x//H/8f/x//H/8v/y//P/8f/x//H/8f/z//P/8//z//L/9P/0//T/9P/z//L/8f/x
//H/8f/x//H/8v/y//P/8//z//T/9P/1//j/+f/6//r/+v/6//r//P//////AAABAAAA
AgACAAIAAAD+//z/+//7//r/+v/6//n/9//2//f/+f/5//j/9//2//T/8//w//H/8f/x
//L/8f/w/+//6//r/+z/7P/q/+v/6//r/+v/6//r/+v/6//r/+v/6//r/+3/7f/t/+3/
6//r/+v/7P/u/+v/7P/v//L/8//7/wgAHAAzAE4AbwCRALUA1gD4AB0BPgFZAXEBfQFs
ATsB8ACTAC0AyP+L/4b/kP+V/6D/sf+//87/2P/h/+b/6f/r/+v/7P/s/+z/7P/s/+z/
7P/s/+z/7P/s/+z/7P/s/+z/7P/r/+r/6v/t/+3/7f/t/+//7//w//H/8v/y//P/8//x
//L/8v/y//P/8//z//P/9f/2//j/+P/3//f/9//5//n/+f/5//n/+f/5//j/9//5//r/
+v/7//3//f/9//3/+//9////AAABAAEAAQACAAUABgAHAAgACQAKAAsACwAOAA8AEAAQ
ABEAEwAVABUAFwAYABkAGgAbABwAHgAfAB4AHwAgACEAIAAhACIAIgAkACQAJwAoACYA
JgAnACcAJwAnACcAJwAlACUAJQAkACYAJgAlACUAJAAkACMAIwAkACIAIgAhAB4AHgAd
ABwAGwAYABcAFQAVABUAEwARAA8ADQALAAoACgAIAAYABQADAAEA//////7//P/6//j/
9//1//X/9f/2//b/9v/1//P/8//y//L/8v/y//L/8v/x//H/8f/x//H/8v/y//L/8P/w
//D/8P/y//L/8v/y//L/8v/y//P/8//z//P/8//z//P/8//z//P/9P/0//X/9f/0//T/
9P/y//H/8f/y//L/8v/x//D/8v/z//P/8//y//L/8v/y//H/8f/x//L/8v/x//D/7//u
/+7/7v/v/+7/7f/s/+v/7f/s/+z/7P/t/+3/7f/r/+v/6v/q/+r/7f/t/+3/7f/r/+v/
6//p/+v/6//r/+v/7P/s/+v/6//p/+n/6f/p/+f/5//p/+r/7P/s/+z/7P/q/+r/6v/r
/+3/7f/t/+3/7P/s/+3/7f/t/+7/7v/v//H/8f/x//D/8v/y//L/9P/z//P/9P/1//f/
+v/7//z/+//6//n/+f/2//T/8//y//L/8f/x//P/8//z//L/8f/w/+7/7f/q/+f/5//n
/+j/6f/q/+v/6f/n/+j/6P/m/+f/5//n/+f/5//n/+f/5//n/+f/5//n/+f/5//n/+f/
5f/l/+X/5v/m/+f/6P/p/+r/7f/1/wIAEgAnAEQAYwCHAK0A1AD4AB8BSAFpAX8BjQGG
AV8BGAG7AFEA4v+N/3z/jP+R/5b/pf+3/8j/1P/Z/97/5f/p/+n/6v/q/+r/6P/o/+j/
6P/o/+j/6P/o/+r/6v/q/+r/6//r/+v/7P/r/+v/6//r/+z/7f/v//H/8f/w//D/7//v
//D/8P/w//L/8//0//X/9P/0//X/9P/z//P/8//1//X/9f/1//X/9v/3//f/9//4//r/
+//9/////////////f///wEAAgADAAMAAwAEAAMABAAFAAYACQAKAAsACwAMAA0ADgAO
AA0ADwARABEAFQAWABcAGAAbABwAHgAfAB4AHwAgACEAIgAjACQAJAAkACQAJwAoACYA
JgAnACcAKQApACkAKQApACkAKQAoACgAKAAnACcAJgAmACUAJQAmACQAJAAjACIAIgAh
ACAAIQAeAB0AGwAXABcAFQATABEADwANAAwACgAIAAYABQAFAAMAAQABAAEAAAD///7/
/f/7//v/+//6//r/+v/5//n/+f/4//j/+P/4//j/+P/3//f/9//3//f/+P/4//j/+P/4
//j/+P/6//r/+v/6//j/+P/4//n/+//7//v/+//5//n/+f/5//v//P/8//3////+//7/
/v/8//v/+//8//z//P/7//r/+P/5//n/+f/6//r/+v/6//n/+f/5//r/+v/5//j/9//0
//T/9P/1//b/9//4//n/+f/4//j/+P/4//f/9v/z//X/9P/0//T/8//z//P/8//1//X/
9f/z//X/9f/1//X/9v/2//X/9f/0//P/8v/x//f/9v/0//T/9P/0//L/8v/y//P/8f/x
//H/8f/0//T/9f/1//P/9P/0//X/+P/5//r/+v/8//z//P/+//3//f/+////AgAEAAQA
BAACAAAA/v/9//n/+P/4//j/+P/3//f/+f/5//n/+P/3//b/9P/z//D/7//v/+//8P/y
//L/8v/v/+//8P/w/+7/6//r/+v/6//r/+v/6//r/+n/6f/p/+n/6f/p/+n/6f/r/+v/
6//s/+7/7//u/+//8P/1////DAAgADcAVABzAJkAwwDoABABOQFeAXsBkQGZAYYBUwEC
AZ8ALwC+/33/fP+M/5P/oP+x/8H/zv/a/+H/6P/r/+v/6//s/+z/7P/q/+r/6v/q/+r/
6v/q/+r/6v/q/+r/6v/r/+v/6//s/+3/7f/t/+3/7f/t/+7/7//w//D/8f/x//H/8v/y
//L/8//z//P/8//x//L/9P/0//X/9f/1//f/9f/1//X/9f/2//f/9//3//f/+P/4//n/
+f/5//n/+f/7//3///8AAP///////wAAAgAEAAYACAAJAAoACwALAAsACwALAAoADQAP
ABEAEQATABQAFQAWABcAGAAaABsAGgAbABwAHQAeAB8AIAAgACIAIgAlACYAJgAmACcA
JwAlACUAJQAlACcAJwAnACYAJAAkACMAIwAkACQAIwAjACQAIgAiACEAHgAeAB0AHAAZ
ABYAFQATABEAEQAPAA0ACQAHAAUABAAEAAIAAAD///3/+//5//n/+f/4//f/9v/3//X/
9f/1//L/8v/y//H/8f/x//D/8P/w//D/8P/w/+//7//v/+//7f/u/+7/7v/w//D/8P/w
/+7/7v/u/+7/8P/w//D/8f/x//H/8f/x//P/8//z//P/8f/y//L/8//x//D/8P/w//L/
8f/x//L/8v/y//H/8P/w//H/8f/x//D/8P/w//D/7//v/+//8P/w/+//7v/t/+r/6v/q
/+v/6f/p/+n/6f/q/+r/6//s/+v/6//r/+n/6f/o/+j/6P/p/+n/6f/p/+n/6f/p/+f/
6f/p/+n/6f/m/+b/5f/l/+f/5//n/+f/5f/m/+b/5v/m/+b/6P/o/+j/6f/p/+n/6f/p
/+j/6P/p/+n/6f/q/+r/6//u/+//8P/w//L/8v/y//T/9f/1//b/9//4//r/+v/6//j/
9v/0//P/8f/w//D/8P/u/+3/7f/v//H/8f/w/+//8P/u/+3/6v/n/+f/5//o/+j/6P/o
/+X/5f/m/+b/5P/j/+P/4//j/+P/4//j/+P/4//j/+P/4//l/+X/5f/l/+P/4//j/+T/
4v/l/+b/5//o/+v/8//+/w4AIwA+AF0AfwClAMwA8gAbAUABXQF1AYUBggFfARwBxQBd
AOj/jf9y/4D/i/+S/6H/tf/E/9D/2f/e/+P/5//l/+b/5v/m/+X/5P/j/+L/5P/k/+T/
5P/k/+T/5P/k/+X/5f/l/+b/6f/p/+n/6f/n/+f/6P/p/+r/6v/r/+v/6//s/+z/7P/t
/+3/7f/t/+v/7P/u/+7/7v/v//D/8//x//H/8f/x//T/9f/1//X/8//0//T/9f/3//f/
9//3//f/+f/7//z/+//7//v//P/9//7///8AAAEAAgADAAMABAAFAAYABgAFAAcACQAJ
AA0ADgAPABAAEwAUABYAFwAYABkAGgAbABwAHQAeAB4AHAAcAB8AIAAiACIAIwAjACMA
IwAjACMAIQAhACEAIAAiACIAIQAhACIAIgAhACEAIAAeAB4AHQAcABwAGwAaABcAFAAT
ABEADwAPAA0ACwAJAAcABQAEAAAA/v/8//v/+f/3//X/9f/1//T/8//y//P/8f/x//H/
7v/u/+7/7f/v/+//7v/u/+7/7v/u/+7/7f/t/+3/7f/t/+7/7v/u/+3/7P/r/+r/7P/s
/+z/7P/s/+z/7P/t/+3/7f/t/+3/7//v/+//7//v//D/8P/x/+//7v/u/+7/8P/v/+//
8P/w//D/7//u/+z/7f/t/+3/7v/u/+7/7v/t/+3/7f/u/+7/7f/s/+v/7P/s/+z/7f/s
/+v/6v/p/+f/5v/m/+b/5//n/+f/5f/n/+b/5v/m/+X/5f/l/+X/5//n/+f/5f/j/+P/
4//j/+L/4v/h/+H/4v/j/+T/5f/j/+T/5P/k/+T/5P/i/+L/4v/j/+X/5f/l/+X/5v/m
/+f/5//n/+j/6P/p/+7/7//w//D/7v/u/+7/8P/v/+//8P/x//T/9v/2//b/9P/y//D/
7//t/+z/7P/s/+7/7f/t/+//7//v/+7/7f/q/+j/5//k/+P/4//j/+T/5P/k/+T/4f/h
/+L/4v/g/+H/4f/h/+H/4f/h/+H/4f/j/+P/4//j/+L/4f/g/9//4f/h/+H/4v/k/+P/
5P/j/+b/6f/v//z/DAAjAEIAYQCFAKkAzADuABcBPAFVAWkBdwFqAT8B+gCfADUAyP+D
/3r/iP+P/5j/rf+//8z/1v/d/+L/5f/n/+f/6P/o/+j/5v/m/+b/5v/m/+b/5v/m/+j/
6P/o/+j/6//r/+v/7P/t/+3/7f/t/+3/7f/u/+//7//u/+7/7f/u//D/8f/y//H/8f/x
//H/8f/y//T/9P/z//P/8//1//X/9f/1//X/+P/5//n/+f/3//j/+P/5//v/+//7//v/
+//9////AAD///////8AAAEAAgADAAQABwAIAAkACQAKAAsADAAMAA0ADwARABEAEQAS
ABMAFAAVABYAGAAZABwAHQAeAB8AIAAhACIAIgAiACIAJQAmACYAJgAnACcAJwAnACcA
JwAnACcAJwAmACQAJAAjACMAJAAkACMAIwAjACIAIwAjACAAIAAfAB4AHAAYABYAEwAP
AA8ADQALAAkABwAFAAQAAAD+//z/+//5//f/9f/1//f/9v/1//T/8f/v/+//7//w//D/
8P/v/+//7//u/+7/7P/s/+z/7P/s/+3/7v/v/+3/7v/u/+7/7P/s/+z/7P/s/+z/7P/s
/+7/7v/u/+//7//v/+//7//v/+//7//v/+//8P/w//H/8f/w//D/8P/w/+//7//w//D/
8P/v/+7/7v/v/+//7//u/+7/7v/u/+3/7f/t/+7/7P/r/+r/6f/q/+r/6v/r/+r/6f/o
/+f/6f/o/+j/6P/p/+n/6f/n/+f/5v/m/+b/5f/l/+X/5f/l/+X/5f/j/+H/4f/h/+H/
4P/g/9//3//d/93/2//b/9z/3v/e/97/3v/c/9z/3P/d/93/3f/d/93/4P/g/+H/4f/f
/+D/4P/h/+L/4//k/+T/5v/m/+b/6P/r/+v/7P/t/+3/7v/t/+z/7P/q/+j/5//n/+b/
5v/m/+T/4//j/+X/5//n/+b/5f/j/+D/3v/a/9r/2//c/97/3v/e/97/2//b/9z/3P/a
/9f/1//X/9f/1//X/9f/1//Y/9n/2v/b/9n/2f/Z/9n/1//X/9f/2P/a/9n/3P/f/+D/
5f/v//7/EgAtAEwAcQCbAMEA5AAKATMBVAFtAX8BfwFcARkBwABbAOn/jv9x/3z/hP+H
/5L/o/+1/8D/yP/L/9D/1f/Z/9n/2v/a/9r/2v/a/9r/2v/a/9r/2v/a/9r/2v/a/9r/
3f/d/93/3v/d/93/3f/d/93/3f/e/9//4P/g/+H/4f/h/+L/4v/i/+H/4f/h/+H/3//g
/+L/4v/h/+H/4f/j/+X/5f/l/+X/5P/l/+X/5f/l/+b/5v/n/+n/6f/p/+n/5//p/+v/
7P/v/+//7//w/+//8P/x//L/8//0//X/9f/3//n/+//8//z//f/+//3/AQACAAMABAAH
AAgACgALAAwADQAOAA8AEAARABIAEgAUABQAFwAYABgAGAAZABkAGQAZABkAGQAXABcA
FwAWABgAGAAXABcAGAAYABcAFwAVABIAEQAPAA4ADgANAAwACwAIAAcABQACAAEA/v/7
//n/9//1//T/8f/u/+v/6f/p/+f/5f/l/+f/5v/l/+T/4//h/+H/4f/g/+D/4P/f/9//
3//e/97/3v/e/97/3v/d/93/3f/d/9//4P/g/+D/3v/e/97/3v/e/97/3v/e/97/3v/e
/9//3f/d/93/3f/e/9//4P/h/+H/4v/i/+P/4//i/+L/4v/i/+H/4f/i/+T/5P/j/+L/
5P/l/+X/5f/j/+L/4f/g/9//3//f/+D/4v/h/+D/3//g/+D/4P/h/+H/4f/h/+H/4f/g
/+D/4P/h/+H/4f/f/9//3v/e/97/4f/h/+H/4f/h/+H/4f/f/93/3f/d/93/2v/a/9n/
2f/b/9z/3P/c/9z/3P/c/9z/3P/d/9//3//f/9//4P/g/+H/4f/h/+L/4v/j/+T/5f/m
/+b/5v/m/+b/6P/r/+v/7P/t/+7/8P/w//D/7P/q/+j/5//l/+T/5P/k/+T/4//j/+X/
5v/n/+f/5//m/+T/4//g/9//3//f/+D/4P/g/+D/3f/d/97/3v/c/9v/2//b/9v/3f/d
/93/3f/c/9v/2v/Z/9v/2//b/9v/2//b/9v/3P/e/9//4P/h/+L/5//x/wQAGAAzAFQA
eQCfAMUA7AAUAT0BYAF3AYkBiwFuASsBzgBlAPH/jP9l/3L/fv+D/47/of+z/77/xv/L
/9L/1//Z/9j/2P/X/9b/1//Y/9n/2v/Y/9j/2P/Y/9j/2P/Y/9j/2v/b/9z/3v/d/93/
3f/d/93/3f/e/9//4P/g/+H/4f/h/+L/4v/i/+P/4//j/+P/4//k/+b/5v/j/+P/4//l
/+b/5//o/+n/6P/p/+n/6f/r/+z/7P/t//H/8f/x//H/7//x//P/9P/z//P/8//0//f/
+P/5/w==
         </WaveFormData>
      </LeadData>
      <LeadData>
         <LeadByteCountTotal>10000</LeadByteCountTotal>
         <LeadTimeOffset>0</LeadTimeOffset>
         <LeadSampleCountTotal>5000</LeadSampleCountTotal>
         <LeadAmplitudeUnitsPerBit>4.88</LeadAmplitudeUnitsPerBit>
         <LeadAmplitudeUnits>��V</LeadAmplitudeUnits>
         <LeadHighLimit>2147483647</LeadHighLimit>
         <LeadLowLimit>268435456</LeadLowLimit>
         <LeadID>V5</LeadID>
         <LeadOffsetFirstSample>0</LeadOffsetFirstSample>
         <FirstSampleBaseline>0</FirstSampleBaseline>
         <LeadSampleSize>2</LeadSampleSize>
         <LeadOff>FALSE</LeadOff>
         <BaselineSway>FALSE</BaselineSway>
         <ExcessiveACNoise>FALSE</ExcessiveACNoise>
         <MuscleNoise>FALSE</MuscleNoise>
         <LeadDataCRC32>1417772418</LeadDataCRC32>
         <WaveFormData>
+v/6//r/+v/m/9L/vv+q/7P/vP/F/87/1f/a/9//5P/l/+b/5//o/+b/5v/m/+b/5v/m
/+b/5v/m/+b/5v/m/+j/6P/o/+j/6P/o/+j/6P/o/+j/6P/o/+n/6v/r/+z/7P/s/+z/
7P/s/+z/7P/s/+z/7P/s/+z/7v/u/+7/7v/w//D/8P/w//D/8P/w//D/8v/y//L/8v/0
//T/9P/0//b/9v/2//b/+P/4//j/+P/5//r/+//8//7//v/+//7/AAAAAAAAAAABAAIA
AwAEAAUABgAHAAgACgAKAAoACgAMAAwADAAMAA0ADgAPABAAEgASABIAEgAVABYAFwAY
ABgAGAAYABgAGgAaABoAGgAaABoAGgAaABgAGAAYABgAGAAYABgAGAAWABYAFgAWABMA
EgARABAADQAMAAsACgAJAAgABwAGAAUABAADAAIA///+//3//P/7//r/+f/4//b/9v/2
//b/9P/0//T/9P/y//L/8v/y//T/9P/0//T/8v/y//L/8v/0//T/9P/0//T/9P/0//T/
8v/y//L/8v/y//L/8v/y//T/9P/0//T/9P/0//T/9P/2//b/9v/2//T/9P/0//T/9v/2
//b/9v/1//T/8//y//T/9P/0//T/9P/0//T/9P/y//L/8v/y//T/9P/0//T/8v/y//L/
8v/w//D/8P/w//L/8v/y//L/8v/y//L/8v/y//L/8v/y//D/8P/w//D/8P/w//D/8P/w
//D/8P/w//D/8P/w//D/8v/y//L/8v/w//D/8P/w//D/8P/w//D/8P/w//D/7//u/+7/
7//v/+//7//v//D/8P/w//H/8f/z//P/8//1//b/9//4//j/+P/4//r/+v/6//v//P/9
//7///////7//v/9//z/+//4//j/+P/3//X/9f/3//f/+P/5//n/+f/4//f/9v/1//P/
8//y//L/8v/w/+//7//v/+7/7v/t/+7/7v/u/+//7f/t/+3/7v/s/+z/7P/s/+3/7f/s
/+z/7v/u/+//7v/u/+7/7f/r/+3/8f/4/wIAEAAmAEEAXAB8AJcAswDTAPEABwEbASgB
IgEIAd4AoQBWAAMAwP+r/7D/sv+z/73/y//W/97/4v/n/+r/6//t/+7/7v/u/+7/7v/u
/+7/7v/u/+7/7v/s/+z/7P/t/+3/7f/t/+3/8P/w//D/8P/x//H/8f/x//H/8v/y//L/
8v/z//P/8//0//X/9//5//v//P/9////AQABAAEAAgACAAIAAgACAAIAAwADAAMABgAG
AAYABgAHAAkACQAJAAkACQAKAAsADAAMAAwADQANAA0ADQAPAA4ADwAPAA8ADwAQABIA
EgAUABYAFwAYABkAGgAaABoAGwAbAB0AHgAfACAAIAAiACMAJAAkACUAJAAlACQAJAAl
ACYAKAApACcAJwAoACgAKAAoACgAKAAmACYAJgAmACQAJQAlACQAJQAlACQAIwAiACIA
IQAgACEAIQAgAB0AGwAaABoAGAAUABIAEQAQAA4ADAALAAkACgAIAAcABwAIAAgABgAF
AAQAAwADAAIAAAAAAAAAAAD///7//v/+//7//v/+//7//f/9//3//f/9//3//f/9//7/
/v/9//3/////////AAAAAAAAAAAAAAAAAAAAAAEA///+//7//v/+///////////////+
//7/AAAAAAAAAQD//////////wEAAQABAAEAAgABAAEAAQD//wAAAAAAAAAAAAD+//7/
/f/9//3//f/9//3//f/9//3//f/9//7//v/+//7//v/9//3//f/9/////////////f/8
//z//P/6//r/+v/6//n/+f/4//j/+f/6//v//P/6//r/+v/6//z//P/8//z//v/+//7/
/f/8//v/+v/5//j/+P/5//r/+//8//3//P/8//z//f/9//3//f/9//3//v///wAAAQAC
AAMABgAGAAYABwAIAAkACgALAAsACAAGAAUABAABAAAAAAAAAAAAAQACAAUAAwADAAMA
AgD///7//f/8//v/+//7//r/+v/6//j/9//5//n/+P/4//n/+P/4//j/9//3//f/9//2
//b/9v/2//b/9f/1//T/9f/2//f/+f/2//b/9P/z//X/9//7/wQAEAAiADoAUwBuAIwA
qQDHAOcABQEZASsBMAEiAfwAygCHADgA6f+6/7f/uv+4/7v/xf/T/9z/5P/q/+3/8P/z
//X/9v/2//b/9f/0//P/8v/0//T/9P/0//b/9v/2//f/9//3//f/9//4//j/+P/4//f/
9//3//f/9//4//j/+P/2//f/9//3//n/+f/6//v//P/8//z//f/9//3//f/+//z//P/8
//z//P/9//3//f/+//7//v/+////AQABAAEAAwADAAQABQAGAAYABgAHAAkACQAJAAsA
CgALAAsACwALAAwADgAOAA4AEAARABIAEwAUABQAFAATABMAFQAWABkAGgAaABwAHQAe
AB4AHwAdAB8AHwAgACIAIgAjACMAIQAhACIAIgAiACIAIgAiACAAIAAgACAAIAAhACEA
IAAhACEAIAAfACAAIAAfAB4AHQAdABwAGQAZABgAGAAWABIAEAAPAA4ADgAMAAsACQAI
AAYABQAFAAQABAACAAEAAAD//////v/+//7//v/+//3//P/8//z//P/8//z//P/7//v/
+//7//v/+//7//v//P/8//v/+//7//v/+//8//z//P/8//z//P/8//z//f/7//r/+v/6
//r/+//7//v/+//7//r/+v/6//r/+v/7//3//f/9//3//f/9//3//f/7//n/+P/3//f/
+P/4//j/9v/2//T/9P/1//X/9f/1//P/8//z//P/8f/x//H/8v/y//L/8v/y//H/8f/x
//H/7//v/+//7//v/+7/7v/u//D/8P/w//D/8f/x//D/8P/w//D/8P/w//L/8v/y//L/
8P/y//L/7v/u/+7/7v/u/+//7v/u/+//7v/t/+z/6//u/+7/7v/v/+//7//v/+//8//0
//X/9v/2//b/9v/4//j/+P/5//r/+f/6//v/+//8//r/+f/4//b/9P/z//L/8//z//P/
9f/z//P/8//y/+//7v/t/+z/7f/t/+3/7P/t/+7/7f/t/+3/7f/s/+z/7f/s/+z/7P/s
/+v/6v/p/+r/6v/q/+r/6f/n/+b/5P/l/+b/5//p/+j/6P/q/+v/6f/p/+//+P8EABQA
KgBDAGAAfgCbALcA1QD1AA8BIwEsASIBBAHQAI0APgDr/7D/o/+s/6z/q/+z/7//yv/S
/9r/3//g/+P/5f/m/+b/5v/o/+j/6P/o/+b/5v/m/+b/5v/m/+b/5//n/+f/5//n/+f/
5v/l/+T/5//n/+f/5//o/+r/6//s/+z/7f/t/+3/6//r/+z/7f/u/+7/7v/v/+7/7f/s
/+z/7P/s/+z/7P/u/+//7//v/+7/7v/u/+7/7//x//H/8f/y//P/9f/3//j/+P/4//n/
+v/5//j/+f/6//v/+//7//3//v8AAAAA/v8AAAEAAgABAAIAAgACAAUABQAHAAgACQAK
AAoADAALAAwADAANAA0ADwAPABAAEgASABMAEwAVABUAFgAWABQAFAAUABQAFAAUABQA
FAAUABUAFQAUABMAEwASABEAEgASABEAEAAPAA8ADgALAAkACAAIAAYABgAEAAMAAgAA
AP7//f/7//j/9v/1//X/9v/2//T/8//w/+//7//u/+7/7v/u/+7/7f/s/+z/7P/s/+z/
7P/s/+3/7f/t/+3/7f/t/+3/7f/u/+7/7f/t/+3/7f/t/+7/7v/u/+7/7v/s/+z/7P/t
/+//7v/u/+7/7v/v/+//7//t/+3/7P/s/+z/7P/s/+3/7//v/+//7//v/+//7//v/+7/
7f/t/+3/6//s/+z/7P/u/+7/7P/s/+3/7f/t/+3/6//r/+v/6//r/+v/6//s/+r/6v/q
/+r/6f/p/+n/6f/p/+n/6f/p/+v/6v/q/+r/6v/q/+r/6v/p/+n/6P/o/+j/6P/o/+j/
6P/o/+j/6P/o/+r/6P/o/+j/6P/o/+j/6P/n/+b/5v/n/+f/5//n/+f/6P/o/+j/6f/p
/+n/6f/p/+v/7P/t/+7/7//w//H/9P/z//L/8v/y//H/8v/z//P/8v/w/+//7v/t/+z/
7P/s/+v/6//r/+3/7v/v//D/8P/v/+7/7f/s/+n/6f/p/+j/6P/o/+b/5f/n/+f/5v/m
/+P/4v/i/+L/4//j/+P/4//k/+T/5P/k/+T/4//j/+L/4P/g/+D/4f/i/+L/4v/j/+P/
4f/l/+z/+P8EABgALwBKAGgAhwCjAMEA4QD7AA0BHgEiAQ4B5ACpAGIAEwDE/5//ov+o
/6X/q/+5/8b/0P/W/9v/3v/f/9//4P/g/+D/4P/g/+D/4P/e/97/3v/e/9//4P/h/+P/
4//j/+P/4//i/+L/4v/i/+X/5f/l/+X/5f/m/+b/5v/k/+X/5f/l/+f/5//o/+n/6//s
/+3/7//v/+//7//w//D/8P/w//D/8v/z//P/8//0//T/9P/0//X/9//3//f/9//3//j/
+f/6//r/+v/7//v/+//7//3//v/////////9//7/AAAAAAIABAAFAAYABwAIAAgACAAH
AAcACQAKAA0ADgAOABAAEQASABIAEwATABUAFQAWABQAFAAVABUAFQAVABYAFgAYABgA
GAAYABgAGAAYABgAGAAZABkAGAAVABUAFAATABIAEgARABAAEQARABAADQANAAwADAAK
AAoACAAHAAYABgAEAAMAAQD+//z/+//7//r/+v/4//f/9v/1//X/9P/0//T/9P/0//P/
8v/y//L/8P/w//D/8P/x//H/8f/x//H/8f/x//H/8P/w/+//7//x//H/8f/y//L/8v/y
//L/8v/y//L/8//x//D/8P/w//D/8f/x//H/8f/x//D/8P/y//L/8v/z//H/8f/x//H/
8f/x//H/8f/w/+//7//v/+//8P/w//D/7v/u/+z/7P/t/+3/7f/t/+3/7f/t/+3/7f/t
/+3/7v/u/+7/7v/u/+3/7f/t/+3/7f/t/+3/7f/t/+z/7P/s/+z/7P/s/+z/6//r/+r/
6v/q/+r/6v/q/+j/6P/o/+j/6v/q/+r/6v/s/+z/6//q/+r/6v/q/+r/6f/o/+j/6f/p
/+n/6f/p/+z/7P/s/+3/7f/t/+3/7f/t/+7/7//w//L/8v/y//T/9v/2//f/+P/3//j/
+f/5//b/9P/z//L/8f/w//D/8P/x//H/8f/z//P/8//z//L/8f/w/+//7v/t/+3/7f/s
/+7/7v/s/+v/6//r/+r/6v/n/+b/5v/m/+f/5//n/+f/6v/q/+r/6v/q/+n/6f/o/+r/
6v/q/+v/6v/q/+z/6//n/+n/8f/6/wYAGAAuAEkAZACAAJsAuQDZAPcACQEbASIBFAHy
AMIAfwAwAN3/rv+r/7D/sv+3/7//y//Y/+D/5v/p/+z/7f/r/+z/7P/s/+z/7P/s/+z/
6v/q/+r/6v/q/+r/6v/r/+v/6//r/+v/7v/u/+7/7v/t/+3/7f/t/+//8P/w//D/7v/v
/+//7//v/+//8P/x//D/8P/w//H/8//z//P/9P/0//T/9P/0//b/9//3//f/+P/4//j/
+P/3//n/+f/5//n/+f/6//v//v/+//7///8BAAEAAQADAAQABQAFAAUAAwAEAAYABgAG
AAgACQAKAAsADAAMAAwADQANAA8AEAAPABAAEAASABUAFgAWABcAFQAXABcAGAAaABoA
GwAbABkAGQAaABoAHAAcABwAHAAcABwAHAAcABwAHQAdABwAHQAdABwAGwAYABgAFwAW
ABMAEwASAA8ADQAMAAwACgAKAAgABwAGAAUABAAEAAMABAACAAEAAQAAAAAA/v/9//z/
+//7//r/+f/4//f/9v/2//b/9//4//b/9v/2//b/9//3//f/9//4//n/+v/7//z//P/7
//v//f/9//3//v/+//7//v/+//7//v/+/////v/8//v/+v/8//3//f/9///////+//7/
/P/8//z//f///////////////////////v/9//3//f/7//z//P/8//z//P/6//r/+f/5
//n/+f/5//n/+f/5//v/+//7//z///8AAAEAAgADAAMAAwADAAUABQAFAAUAAwACAAIA
AgABAAAA///+/wAAAQABAAIAAgACAAIAAgAEAAQABAACAAAAAgACAAIAAgADAAIAAgAD
AAMAAwADAAMAAgACAAIAAwABAAEAAQABAAUABgAHAAgABgAGAAYACAAJAAoADAAOAA0A
DgAPAA8ADgAMAAsACgAJAAgACAAIAAcABwAHAAkACQAJAAkACAAFAAQAAwACAAMAAwAD
AAIAAAAAAP7//f/9//3//P/8//n/+P/4//j/+//7//v/+//6//r/+v/6//z/+//7//r/
+P/4//j/+f/8//r/+v/9//3/+////woAFgAmADwAVQBwAI4ApwDBAN8A+wATAScBLgEk
AQABzACNAEIA9f/C/7f/vP++/8P/zf/X/+L/6v/w//P/+P/5//f/+P/4//j/+P/4//j/
+P/6//r/+v/6//r/+v/6//v/+v/5//j/9//6//r/+v/6//v/+//7//v/+//8//z//P/6
//v/+//7//3//f/+/////v/+//7///////////8AAAAAAAAAAAAA/v////////8AAAAA
AAAAAAMABQAFAAUABQAFAAYABwAIAAgACAAJAAsACwALAA0ADAANAA0ADQAPABAAEgAS
ABIAFAAVABYAFwAYABgAGAAZABkAGwAcABsAHAAcAB4AHwAgACAAIQAhACMAIwAkACQA
JAAlACUAIwAjACQAJAAkACQAJAAkACQAJAAkACQAJgAnACcAJgAjACMAIgAhACIAIgAh
ACAAHQAdABwAGQAZABgAGAAWABQAEgARABAADwAOAA4ADQAKAAgABwAHAAUABAABAP//
AAD//////v8AAAAAAAAAAAEAAAAAAAAA/v/+//7//v/7//v/+//7//3//f/9//3//P/8
//v/+//7//v/+//8//7//v/+//7/AAAAAAAAAQABAAAAAAAAAAIAAwADAAMAAQABAAAA
AAD+//7//v////3//f/9//3///////////8AAP//////////AAAAAAAAAAAAAP7//v/9
//3//f/9//v/+//7//v/+//7//v//P/8//z//P/8//n/+f/5//n/+//7//v/+//5//j/
+P/4//j/+P/4//j/+f/5//j/+P/2//b/9v/2//T/9P/0//j/+P/4//j/+P/3//b/9v/3
//f/9//3//f/9v/2//b/9//5//n/+f/5//n/+v/7//z/+//6//n/+v/6//r/+//8//7/
AAACAAMABAACAAEAAAD///7//v/+//3//f/9/////f/9//3//P/7//r/+f/4//b/9f/0
//L/8//0//P/8//z//P/8v/y/+//7v/u/+7/7//v/+//7//y//L/8v/y//L/8f/x//D/
7//u/+3/7f/s/+z/7P/r/+v/7f/x//r/BgAUACoAQwBgAH4AmwC3ANUA9QAPASEBLgEo
AQ4B3gCfAFIA/f+8/6n/sP+w/7H/u//H/9T/3P/g/+P/6v/t/+3/7v/u/+7/7P/s/+z/
7P/q/+r/6v/q/+z/7P/s/+3/7//v/+//7//v/+7/7f/s/+7/7//w//H/7//w//D/8P/w
//H/8f/x//H/8f/y//P/8v/y//L/8//1//X/9f/2//T/9P/0//T/9v/3//f/9//6//r/
+v/6//n/+//7//v//f/9//7////+//7//v///wAA///+////AgADAAMAAwAFAAYACAAI
AAYACAAJAAoACwAMAAwADAAPAA8AEQASABIAEgARABIAEwAUABQAFQAXABkAGQAaABgA
GAAZABkAGwAbABwAHAAeAB4AHgAeABwAHAAcABwAHAAdAB0AHAAdAB0AHAAbABgAGAAX
ABYAFQAVABQAEQANAAwADAAKAAgABgAFAAQABAACAAEA//8AAP7//f/9//7//v/8//v/
+P/3//f/9v/2//b/9v/2//P/8v/y//L/9P/0//T/9P/x//H/8f/x//P/8//z//P/9P/0
//P/8//1//X/9f/2//b/9v/2//b/9v/2//b/9//2//T/8//y//T/9f/1//X/9v/3//f/
+P/3//b/9f/1//P/8//z//P/8//z//P/8//z//P/9P/1//X/9v/2//b/9P/0//L/8v/x
//H/8f/x//L/8//0//X/8//z//P/9P/z//L/8f/w/+//7//v/+//7//v/+//7//x//D/
8P/w//D/8P/w//D/7//v/+7/7v/s/+z/7P/s//D/8P/u/+7/7v/u/+3/7P/s/+3/7f/t
/+3/7f/w//D/8P/x/+//7//v/+//8f/y//P/9P/0//T/9P/2//b/9v/3//j/+//8//3/
/f/6//j/9//2//P/8v/y//L/8//z//P/9f/z//P/8//y//H/8P/v/+7/7f/t/+3/7P/t
/+7/7f/t/+3/7f/s/+z/6f/o/+j/6P/p/+n/6f/p/+n/6P/n/+b/6P/n/+f/5v/n/+j/
6f/r/+z/7P/q/+n/6f/r/+//+P8EABYAKgBDAGIAhACjAL8A4QABARcBKwEyASIB/gDI
AIMAMADZ/6T/n/+o/6j/r/+7/8f/0P/a/+D/4//m/+f/5f/m/+b/5v/m/+b/5v/m/+T/
5P/k/+T/5v/m/+b/5//p/+n/6f/p/+r/6v/q/+r/6//r/+v/6//r/+z/7P/s/+r/6//r
/+v/6//r/+z/7f/s/+z/7P/t/+//7//v//D/7//u/+3/7P/u/+//7//v//D/8P/w//D/
8f/z//P/8//x//H/8v/z//b/9v/2//f/+//7//v//f/8//3//f/9//v//P/+//7/AAAC
AAMABAAFAAYABgAGAAUABQAHAAgACwAMAAwADgAPABAAEAARABMAFQAVABYAFAAUABUA
FQAVABUAFgAWABYAFgAWABYAFAAUABQAFAAWABcAFwAWABUAFQAUABMAEgASABEAEAAN
AA0ADAAJAAcABgAGAAQAAAD+//3//P/7//r/+v/5//b/9P/z//P/9P/0//L/8f/y//H/
8f/w/+7/7v/u/+7/7f/s/+z/7P/u/+7/7v/u/+v/6//r/+v/6//r/+v/6//u/+7/7f/t
/+z/6//q/+r/7P/s/+z/7P/s/+z/7P/t/+//7v/u/+7/7v/v/+//7//u/+3/6//q/+z/
7P/s/+3/7f/t/+3/7f/v/+//7//v/+7/7f/t/+3/7f/u/+7/7v/u/+7/7P/s/+n/6f/p
/+n/6f/p/+n/6f/q/+v/7P/u/+3/7P/r/+r/5//n/+f/5//p/+n/6f/p/+n/6P/o/+j/
6f/q/+v/7P/p/+n/6P/o/+j/6P/o/+j/6P/m/+b/5v/m/+b/5v/m/+f/6f/p/+n/6f/p
/+r/6v/q/+v/6//r/+v/6//r/+z/7f/u/+7/7v/u//D/8v/y//P/9P/1//b/9//3//T/
8v/x//D/8f/w//D/8P/v/+//7//x//P/8//z//L/8f/w/+//7v/r/+v/6//q/+r/6v/o
/+f/5//n/+b/5v/n/+b/5v/m/+j/6f/q/+v/6v/q/+r/6v/s/+v/6//q/+r/6v/q/+v/
7P/s/+7/7f/t/+3/8f/4/wIAEAAmADsAVgB0AJUAswDTAPEACwEfASwBKAEQAeIApQBc
AAUAvP+h/6j/rv+v/7f/xf/Q/9r/4P/l/+j/6//r/+z/7P/s/+v/6v/p/+j/6v/q/+r/
6v/o/+j/6P/p/+n/6f/p/+n/7P/s/+z/7P/t/+3/7f/t/+3/7v/u/+7/7P/t/+3/7f/v
/+//8P/x//H/8P/v/+//8f/x//H/8v/w//D/8P/w//H/8//0//X/9P/0//T/9P/1//f/
9//3//n/+f/6//v/+v/6//r/+//9//3//f////7/////////AQACAAQABAACAAQABQAG
AAkACgAKAAoADQANAA8AEAAPABAAEAASABMAFAAUABUAFQAXABcAGAAYABgAGQAZABsA
GwAcABwAHAAcABwAHAAcABwAHAAcABoAGwAbABoAGQAZABgAFwAYABgAFwAWABMAEwAS
AA8ADwAOAA4ADAAIAAYABQAEAAIAAAD///3//P/6//n/+f/4//j/9v/1//b/9f/1//T/
9P/0//T/9P/z//L/8v/y//L/8v/y//L/8//z//P/8//x//H/8f/x//L/8v/x//H/8f/x
//H/8v/y//L/8v/y//D/8P/w//H/8//y//L/8v/y//P/8//z//H/8f/w//D/8f/y//P/
9f/0//P/8v/x//H/8f/x//H/8P/v/+//7//x//L/8v/y//L/8v/w//D/8f/x//H/8f/v
/+//7//v/+3/7f/t/+7/7v/u/+7/7v/v/+//7//v/+3/7f/t/+3/7f/s/+z/7P/s/+z/
7P/s/+n/6f/o/+j/6f/q/+v/7P/s/+z/7P/s/+z/7P/r/+r/6v/r/+3/7f/t/+3/7P/s
/+z/7f/v/+//7//v//P/9P/1//b/9f/0//P/9P/y//L/8//0//f/+P/5//n/+P/2//X/
9P/z//L/8v/y//P/8//z//X/9f/1//X/9P/x//D/7//u/+v/6//r/+r/7P/s/+r/6f/n
/+f/5v/m/+f/5v/m/+b/6f/p/+n/6f/q/+r/6v/q/+j/5//n/+b/6P/o/+j/6f/q/+r/
6v/p/+n/6f/r//T/AAAQACYAPwBcAHoAlwCxANEA7wAFARUBIAEYAfgAyACJADwA6f+y
/6f/sP+w/7P/wf/N/9b/3v/i/+X/6v/t/+3/7v/u/+7/7v/u/+7/7v/u/+7/7v/u/+7/
7v/u/+//8f/x//H/8f/w//D/8P/w//H/8f/x//H/7//w//D/8P/x//P/9P/1//P/8//0
//X/9v/2//b/9//3//f/9//4//b/9v/2//b/+P/5//n/+f/8//z//P/8//v//f/9//3/
+//7//z//f/+//7//v///wEAAQABAAMABAAFAAUABQAHAAgACgAKAAwADgAPABAAEAAQ
AA8ADgAPAA8AEQASABUAFgAWABgAGQAaABoAGwAdAB8AHwAgACAAIAAhACEAIQAhACIA
IgAiACIAIgAiACAAIAAgACAAIgAjACMAIgAjACMAIgAhACAAIAAfAB4AGwAbABoAFwAV
ABQAFAASAA4ADAALAAoABgAEAAMAAQAAAP7//f/9/wAAAAD+//3//P/7//v/+v/6//r/
+v/6//v/+v/6//r/+P/4//j/+P/5//n/+f/5//n/+f/5//n/+P/4//f/9//1//X/9f/2
//f/+P/5//r/+P/4//j/+f/5//j/+P/4//r/+//7//v/+f/5//j/+P/2//b/9v/3//n/
+f/5//n/+f/5//n/+f/5//n/+v/7//n/+v/6//r/+v/6//j/+P/1//X/9f/1//X/9f/1
//X/9//3//f/+P/4//j/+P/4//X/9f/1//X/9f/1//X/9f/z//L/8v/y//D/8P/w//D/
7//v/+7/7v/s/+z/6v/s/+z/7P/s/+z/7P/t/+z/7P/t/+//7//v/+//8P/w//D/8f/v
/+//7//v/+//8P/x//L/9P/0//T/9v/4//j/+f/6//r/+v/6//n/+v/4//f/9v/2//b/
9//4//X/9f/1//f/9//3//f/9v/1//T/8//y//H/8f/x//D/8v/y//D/7//t/+3/7P/s
/+v/6v/q/+r/6//r/+v/6//u/+7/7v/u/+7/7f/t/+z/6v/q/+r/6//u/+z/7v/x/+//
7//3/wAADgAiADwAWwB6AJgAtQDPAO8ACwEfAS8BLgEUAegArABjABAAyf+s/6//tP+0
/7n/xf/P/9j/3v/g/+X/6P/r/+3/7v/u/+7/7v/u/+7/7v/u/+7/7v/u/+7/7v/u/+//
7//v/+//7//u/+7/7v/u//H/8f/x//H/8f/y//L/8v/0//X/9f/1//X/9f/2//f/9f/0
//P/8//1//X/9f/2//j/+P/4//j/9v/3//f/9//2//b/9v/2//n/+//7//v/+v/5//n/
+f/6//r/+v/7/////////wEAAgADAAMAAwADAAQABgAGAAYACAAJAAoADQAOAA4ADgAP
AA8AEQASABMAFAAUABYAFQAWABYAFwAYABsAHAAeACAAIAAhACEAIQAhACIAIgAgACAA
IAAgACIAIgAiACIAIgAjACMAIgAgAB8AHQAbABoAGgAZABgAGQAZABgAFQAQAA4ADQAK
AAgABgAFAAQAAQD+//z/+f/4//b/9f/1//j/+P/2//X/9v/1//X/9P/0//T/9P/0//H/
8P/w//D/8v/y//L/8v/x//H/8f/x/+//7//v/+//7v/u/+3/7f/t/+3/7f/u/+z/7P/s
/+z/6v/q/+r/6//u/+7/7//w/+7/7//v/+//7f/t/+z/7P/u/+7/7v/v/+//7//v/+//
7//v/+//7//s/+v/6//r/+v/7P/s/+z/7v/u/+z/7P/r/+v/6//r/+v/6//r/+v/6//r
/+v/7P/s/+z/7P/s/+3/7f/t/+3/6//r/+v/6//r/+r/6v/q/+z/7P/s/+z/6v/p/+f/
5v/m/+b/5v/m/+b/5v/m/+b/5//p/+n/6f/p/+n/7P/s/+z/7f/t/+3/7f/t/+7/7v/u
/+7/7P/s/+z/7v/v//D/8v/0//P/9P/1//X/8//w/+7/7P/t/+z/7P/s/+3/7f/t/+//
8P/x//L/8v/x//D/7//u/+v/6//r/+r/6v/q/+j/5//l/+X/5P/k/+X/5P/k/+T/4//j
/+P/4//j/+L/4f/g/+H/4f/i/+L/4v/i/+L/4//k/+b/5v/n/+X/5f/t//j/CAAaADYA
UwBuAIwAqQDHAOcABwEZAScBKgEUAeQApgBbAAQAt/+W/5v/oP+i/6f/s//B/8r/zv/S
/9f/3P/f/97/3v/d/9z/3f/e/9//4P/e/97/3v/e/9z/3P/c/93/4P/h/+L/4//j/+L/
4f/g/+H/4f/h/+H/4//k/+T/5P/k/+X/5f/l/+X/5f/m/+f/5v/m/+b/5//l/+X/5f/m
/+f/6P/p/+r/6P/p/+n/6f/s/+z/7P/s/+3/7//v/+//7//v//D/8f/w//D/8P/x//H/
8//z/w==
         </WaveFormData>
      </LeadData>
      <LeadData>
         <LeadByteCountTotal>10000</LeadByteCountTotal>
         <LeadTimeOffset>0</LeadTimeOffset>
         <LeadSampleCountTotal>5000</LeadSampleCountTotal>
         <LeadAmplitudeUnitsPerBit>4.88</LeadAmplitudeUnitsPerBit>
         <LeadAmplitudeUnits>��V</LeadAmplitudeUnits>
         <LeadHighLimit>2147483647</LeadHighLimit>
         <LeadLowLimit>268435456</LeadLowLimit>
         <LeadID>V6</LeadID>
         <LeadOffsetFirstSample>0</LeadOffsetFirstSample>
         <FirstSampleBaseline>0</FirstSampleBaseline>
         <LeadSampleSize>2</LeadSampleSize>
         <LeadOff>FALSE</LeadOff>
         <BaselineSway>FALSE</BaselineSway>
         <ExcessiveACNoise>FALSE</ExcessiveACNoise>
         <MuscleNoise>FALSE</MuscleNoise>
         <LeadDataCRC32>4069853913</LeadDataCRC32>
         <WaveFormData>
3v/e/97/3v/N/77/r/+g/6X/qv+v/7T/uv++/8L/xv/I/8j/yP/I/8b/xv/G/8b/xP/E
/8T/xP/F/8b/x//I/9X/4P/r//b//P8AAAQACAALAAwADQAOAA8AEAARABIAEgASABIA
EgASABIAEgASABQAFAAUABQAFAAUABQAFAAUABQAFAAUABQAFAAUABQAFAAUABQAFAAU
ABQAFAAUABQAFAAUABQAFAAUABQAFAAVABYAFwAYABgAGAAYABgAGAAYABgAGAAZABoA
GwAcAB4AHgAeAB4AHgAeAB4AHgAgACAAIAAgACIAIgAiACIAJAAkACQAJAAmACYAJgAm
ACYAJgAmACYAKAAoACgAKAAmACYAJgAmACYAJgAmACYAJAAkACQAJAAiACIAIgAiAB8A
HgAdABwAGQAYABcAFgAUABQAFAAUABMAEgARABAADwAOAA0ADAALAAoACQAIAAYABgAG
AAYABAAEAAQABAAEAAQABAAEAAYABgAGAAYABAAEAAQABAAEAAQABAAEAAQABAAEAAQA
AgACAAIAAgAEAAQABAAEAAQABAAEAAQAAgACAAIAAgACAAIAAgACAAIAAgACAAIAAgAC
AAIAAgAAAAAAAAAAAAIAAgACAAIAAgACAAIAAgAAAAAAAAAAAAAAAAAAAAAAAAAAAAAA
AAD+//7//v/+/wEAAgADAAQAAgACAAIAAgAAAAAAAAAAAAAAAAAAAAAAAAAAAAAAAAAA
AAAAAAAAAP7//v/+//7//v/+//7//v8AAAAAAAAAAAAAAAAAAAAAAAAAAAAAAAD+//7/
AAAAAP7//v/+////////////AAAAAAAAAAAAAAIAAwAEAAQAAgACAAMABAACAAMABAAF
AAgACAAIAAcABwAGAAUABQACAAEAAAD///////8BAAEAAwADAAMAAgD//////v/+//7/
/v/9//3/+//6//j/9//1//X/9f/1//T/9f/2//f/9f/2//b/9v/1//X/9P/0//b/9v/2
//b/9v/2//f/9//3//b/9v/0//T/9v/6////BwAWACcAOQBNAGAAbwCEAJcAqQC2AL8A
uAClAI4AbABAAAsA4P/P/83/zv/M/9H/1//g/+b/6f/r/+//8P/w//H/8f/x//D/8f/y
//P/8P/y//H/8P/y//L/8v/y//T/9P/0//T/9P/0//T/9P/0//T/9P/0//L/8v/y//P/
9f/1//T/9P/2//b/9f/1//X/9f/1//X/9v/2//b/9v/0//T/9P/1//X/9v/2//b/9v/2
//X/9f/2//f/9//4//b/9v/3//f/9v/2//f/9//3//j/+P/6//r/+f/4//j/+P/4//n/
+f/8//7//////wEAAQABAAEA//8AAAEAAgAFAAUABQAFAAYABgAHAAgABgAGAAYABwAJ
AAkACgAKAAoACgALAAsACQAJAAkACQAJAAkACAAIAAcABwAHAAcABQAFAAUABQAFAAMA
AwACAAMAAwACAAAA//////7/+//3//f/9v/1//T/9P/z//H/8f/x//D/8P/w//D/7//u
/+z/7P/s/+z/6v/q/+v/6//p/+n/6f/o/+b/5v/l/+X/5//n/+j/6P/o/+j/6P/o/+n/
6f/o/+j/6f/q/+v/7f/u/+3/7P/r/+v/6//r/+v/6//r/+v/6//p/+r/6v/q/+r/6v/p
/+n/6//r/+v/7P/s/+3/7f/s/+z/7P/t/+3/6//r/+v/7P/r/+r/6v/p/+n/6f/o/+j/
5v/m/+X/5f/n/+f/5//n/+f/6P/o/+j/6P/o/+j/6P/p/+n/6f/q/+r/6v/q/+n/5//n
/+f/5//n/+f/5//n/+f/5//l/+X/6P/o/+j/6P/n/+f/5//n/+j/6P/o/+j/6//s/+r/
6P/o/+j/6P/m/+b/5v/o/+n/6v/r/+z/6//r/+v/6//q/+r/6v/q/+z/7P/t/+7/7//w
//H/8//0//T/9f/2//X/9v/2//b/9//1//T/8//z//P/8//z//X/9f/1//f/9//3//f/
9//2//X/9f/0//T/9P/0//P/8//z//L/8P/x//H/8f/x//P/8f/x//H/8f/x//L/8v/y
//P/8//y//D/8P/w//D/8f/w//H/8//x//H/8P/u/+7/8P/y//j///8LABwAKwA9AE8A
YgB3AI4AoQCvALwAvQCyAJsAfgBYACoA+f/Y/9P/0//O/87/0//b/+L/6P/t//H/8f/0
//b/9//3//f/9//3//f/9//3//r/+v/6//j/+P/4//j/+v/6//r/+v/8//z//P/8//r/
+v/6//r/+v/6//r/+//5//n/+P/4//n/+v/6//v//P/9//7////+//7//v/+//7//v/+
/////f/+//7//v8AAAAA//////7//////wAAAAAAAAEAAQAEAAQABQAFAAMABAAEAAYA
BwAHAAcACAAIAAgACQAJAAoADAANAA0ADQANAA0ADQANAA4ADwAQABIAEwAUABUAFAAU
ABUAFgAUABQAFAAVABcAFwAYABgAGAAYABkAGQAZABkAGQAZABkAGQAYABgAGQAZABkA
GQAZABkAGQAZABsAGQAZABgAFwAXABYAFAAVABUAFAARAA0ADQAMAAsADAAMAAsACQAJ
AAkACAAIAAgACAAHAAYABgAGAAYABgAGAAYABwAHAAYABQAEAAIABAAEAAMAAwAFAAUA
BgAGAAkACgALAAwACgAJAAcABgAIAAgACAAJAA0ADQANAA0ADgAPABAAEQAQAA8ADgAN
AA0ADgAOAA4AEAAQAA8ADwAPAA8ADwAQABAAEQARABAAEAAQABEAEQAPAA8ADwAQABIA
EgATABMAEQARABAAEAAQABAADwAPAA0ADQANAA0ADAAMAAsACgALAAwADQAOAAsACwAL
AAwADAAMAAwACwAOAA8AEAARAA8ADwAPAA8ADQANAAsACwAOAA4ADgAOAA8ADwAPAA8A
DgAOABAADgAOAA4ADgAOAA4ADgAOABAAEAAQABAAEAAPAA8ADwAPABAAEAAQABAAEQAS
ABQAFgAYABgAGAAZABoAGgAbABwAHQAeAB4AHgAfAB0AHAAbABoAGQAYABcAGQAZABkA
GwAZABkAGQAZABgAFwAXABYAFgAWABYAFQAVABUAFAASABIAEwAUABUAEwARABEAEQAP
AA8AEAAQABIAEwATABIAEAAQABAAEAASABAAEAARABEAEQASABIAEAAOABIAGAAdACcA
NgBHAFkAawB+AI8AogC3AMsA2gDfANYAwQCiAH4ATgAdAPb/6//t/+r/6P/r//P/+v8A
AAUACQAJAAwADgAPAA8ADwAQABEAEgATAA8AEgASABIAEAAQABAAEAAQABAAEAAQAA4A
DgAOAA4ADwAQABEAEgAUABQAFAAVABMAEwASABIAEgASABEAEQARABEAEQARABAAEAAQ
ABAADgAOAA4ADwARABIAEgASABAAEAAPAA8AEAARABEAEgATABQAFgAXABYAFgAXABcA
FgAWABUAFgAXABcAFwAYABgAGAAZABkAGAAaABsAGwAbABsAGwAbABkAGgAbABwAHwAf
AB8AHwAfAB4AHgAeAB4AHgAeAB8AIQAhACIAIgAkACQAJQAlACUAJQAlACUAIwAjACIA
IgAjACMAIwAjACEAIQAhACEAIQAfAB8AHgAcABsAGQAWABMAEwASAA8ADgAPAA8ADwAN
AAwACgAHAAMAAwACAAIAAgACAAEAAAD+//7//v/+//z//P/9//3//f/9//3//P/8//z/
+//7//v/+//8//z/+v/6//r/+v/7//v/+v/6//z//P/8//3//f/9//3//f/7//v/+//7
//n/+f/5//n/+f/6//r/+v/4//j/9//3//n/+f/5//r/+v/7//v/+v/6//r/+//7//f/
9//3//j/9v/2//f/9//3//f/9v/2//j/+P/3//f/9f/1//X/9f/1//b/9v/2//T/9P/0
//T/9f/1//X/9v/0//T/9P/z//P/8//z//P/9f/1//X/9f/1//X/8//z//T/9P/0//T/
8//z//P/8//0//T/9P/y//L/8v/y//L/8v/w//D/8P/y//D/8P/w//D/8//z//P/8//y
//L/8v/y//T/9P/1//b/+P/4//j/+f/5//j/+P/4//n/+v/6//r/+f/3//b/9f/z//P/
8//z//P/8//z//X/9//3//f/9//2//X/9f/0//P/8v/x/+//7f/t/+z/6v/q/+v/7P/t
/+v/6f/p/+n/6f/p/+r/6v/q/+v/6//q/+r/6v/q/+r/6f/m/+X/5f/l/+X/5v/o/+b/
5P/m/+z/8f/5/wYAFQAlADcATABfAHAAhQCXAKYArwCwAKMAigBoAD4ADQDe/8P/v//A
/77/wf/J/9L/2P/d/+H/4//k/+T/5f/l/+X/5P/l/+b/5//k/+b/5f/k/+b/5v/m/+b/
5v/m/+b/5v/m/+b/5v/m/+b/5v/m/+b/5v/m/+b/5//m/+X/4//i/+L/4v/h/+H/4//j
/+P/4//k/+T/5P/k/+L/4v/i/+P/4f/i/+L/4v/i/+L/4f/h/+P/5f/m/+j/5v/m/+f/
5//m/+b/5//n/+f/6P/o/+r/6//r/+v/7P/q/+r/6//r/+3/8P/y//P/8//z//P/8//z
//T/9f/2//n/+f/5//n/+v/6//v//P/+//7//v////3//f/+//7//v/+////////////
///////////+//7//f/9//3//f/7//v/+//7//3/+//7//r/+f/5//j/9v/1//X/9P/x
//H/8f/w/+//7P/s/+v/6f/p/+n/6P/o/+b/5v/l/+T/4v/i/+L/4v/g/+D/4f/h/9//
3//f/97/3//g/+D/4f/f/9//4P/g/+D/4P/g/+D/4//j/+L/4v/k/+T/5P/l/+X/5f/l
/+X/5f/l/+X/5f/j/+P/4//j/+X/5v/m/+b/5v/m/+X/5f/l/+X/5f/m/+b/5//n/+b/
5v/m/+f/5//j/+P/4//k/+T/5P/l/+X/4//j/+L/4v/k/+T/4//j/+P/4//j/+P/4//k
/+T/5P/m/+b/5v/m/+P/4//j/+T/5P/k/+T/4//h/+H/4f/h/+P/4//j/+P/4//j/+H/
4f/g/+D/4P/g/+H/4f/h/+H/4v/i/+L/4v/h/+T/5P/i/+L/4v/i/+L/4f/g/9//4P/i
/+L/4v/i/+P/4//j/+P/4v/i/+L/4v/g/+D/4f/i/+P/5P/l/+f/6P/o/+n/6v/r/+z/
7P/s/+n/5//m/+X/5f/l/+X/5f/j/+P/4//l/+X/5f/l/+X/5P/j/+P/4v/k/+T/5P/j
/+X/5f/k/+L/4f/h/+H/4f/f/93/3f/d/9//3//g/+D/3v/f/9//3v/e/97/3v/e/9//
3v/f/+H/3//f/+L/3v/a/9r/4P/o/+//+f8IABkAKQA9AE4AYQB4AIsAlwCiAKUAnACF
AGoARAASAN//wP+7/73/uv+6/7//x//O/9T/2f/d/9//3v/e/9//3//f/9//3//f/9//
2//e/97/3v/e/97/3v/e/9z/3P/c/9z/3P/c/9z/3P/c/9z/3P/c/97/3v/e/9//3f/d
/9z/3P/a/9r/2f/Z/9n/2f/Z/9n/2v/a/9r/2v/a/9r/2v/b/9n/2v/a/9r/2v/a/9n/
2f/c/93/3f/e/+T/6v/x//f/+v/8////AQACAAQABQAIAAoACwAMAA4ADAAMAA0ADQAO
ABAAEQARABUAFQAVABUAFQAWABcAGAAYABcAFgAVABYAFgAXABgAFgAWABYAFwAXABcA
GAAYABYAFgAXABcAFQAVABUAFQATABMAEgASABMAEwATABMAEQARABEAEQAQAA0ADAAK
AAsACwAKAAgABQAFAAQAAQABAAEAAAD//wAAAAD///3/+//7//r/+v/4//j/9//2//T/
9P/0//T/8v/y//P/8//0//X/9v/2//X/9P/y//H/8f/x//L/8v/0//T/9P/0//P/8//y
//L/8v/y//L/8//1//X/9f/1//P/8//z//P/8f/x//H/8f/y//T/9f/2//j/+P/3//f/
9v/1//T/9P/0//X/9f/0//T/9P/1//X/8//z//P/9P/1//b/+P/5//v/+//6//r/+v/6
//n/+f/5//n/+f/5//v//P/8//z//v/+//7//v/9//3//f/+//7//v/+//3//f/9//3/
/f/7//v/+//7//z//f/8//3/AAAAAAAAAAADAAMAAwABAP7/AAAAAAAAAAACAAIAAgAE
AAYABgAGAAYABQAFAAUABQAGAAYABgAGAAcACAAKAAwACgAKAAoACwANAA4AEAASABEA
EgASABIAEgARABEAEQATABMAEwATABMAEwATABUAFwAXABcAFwAWABUAFQAUABYAFgAW
ABUAFQAVABQAEgATABMAEwATABEADwAPAA8AEAARABMAFAATABMAEgAQABIAEgASABIA
EwASABMAFQAVABMAFAAWABYAFAAWAB4AJQAvADwATwBjAHMAhACVAKYAuQDNANoA3wDU
AL0AoAB8AE4AHwD8//P/8//y//T/9////wQACgAPABMAFQAWABgAGQAZABkAGQAZABkA
GQAYABwAHQAeABwAHAAcABwAGgAaABoAGgAbABwAHQAeACAAIAAgACAAHgAeAB4AHwAf
AB8AHgAeACAAIAAfAB8AHwAfAB8AHwAgACAAIAAgACAAIAAgACEAIAAgAB8AHgAfACAA
IAAhACQAJQAlACYAJAAkACUAJQAmACYAJwAnACcAKAAoACoAKQApACkAKgAqACoAKwAr
ACwALgAvAC8AMwAzADMAMwAzADQANQA2ADYANQA0ADMANgA2ADcAOAA6ADoAOgA7ADsA
OwA8ADwAOgA6ADsAOwA9AD0APQA9AD0APQA8ADwAOwA7ADsAOwA7ADsAOwA7AD0AOwA7
ADoAOQA5ADgANgA3ADcANgAzADEAMQAwAC8AMAAwAC8ALQApACkAKAAoACcAJgAkACIA
JAAkACQAJAAjACQAJgAnACcAJwAnACYAJAAkACMAIwAiACEAIQAgACEAIgAjACQAIwAj
ACIAIgAkACQAJAAlACcAJwAnACcAKAApACoAKwArACsAKwArAC0ALgAuAC4ALgAuAC0A
LQAtAC0ALQAuAC0ALQAsACoALAAsAC0ALQArACsAKwAsAC4ALgAvAC8AMQAxADAAMAAw
ADAALwAvAC0ALQAtAC0ALwAwADAAMAAvAC4ALQAsACwALQAuADAAMgAyADIAMQAwAC8A
LgAtAC8ALwAvAC8AMQAxAC8ALwAwADAAMAAwADEALwAvADAAMAAwADAAMAAwADAAMAAy
ADQANAA0ADQAMwAzADMAMwA0ADQANAA0ADYANgA3ADgANwA2ADUANQA2ADYANwA4ADoA
PAA9AD4APQA7ADoAOQA7ADsAOwA7ADsAOwA7AD0AOwA7ADsAOwA6ADkAOQA4ADYANgA2
ADUANgA3ADcANgAiABEAAADv/+v/5//l/+P/5P/l/+f/6P/r/+3/7v/u/+//8P/x//L/
8P/u/+7/7//v/+//8P/u/+7/8P/0//r/AQAJABYAJQA3AEsAXABvAIQAmQCrALgAvwC8
AKkAjgBqAD4ADQDg/9H/0f/O/87/0//b/+T/6v/v/+//8f/w//H/8f/w/+//7//v/+//
7//s/+7/7f/s/+3/7v/v//D/8f/y//P/9P/y//L/8v/y//T/9P/0//T/8v/y//L/8//z
//P/8v/y//T/9P/z//P/9P/1//b/9//4//j/+P/4//j/+P/4//n/+f/6//r/+v/8//z/
+//7//r/+//7//z//P/8//3//f/8//z//f/9////AAAAAAIAAwADAAMABAAGAAYABwAH
AAgACgALAAsACwALAAsACwANAA4ADwAQABAADwAOAA0ADgAOAA8AEAARABIAEwAVABQA
EwATABIAFAAUABUAFQAVABUAFQAVABcAFwAWABYAGQAZABkAGQAVABUAFQAVABUAEwAT
ABIAEwATABIAEAAPAA8ADgALAAkACQAIAAcACAAIAAcABQAFAAUABAAEAAIAAgABAAAA
AAAAAAAAAAD8//z//f/9//v/+//7//r//P/8//v/+//7//v//P/8//7//v/+//7//f/9
//z//P/9//7///8BAAIAAQAAAP/////////////9//3//f/9//3//v/+//7///8AAAAA
AQD///////8AAP7///////7//v/+//////////////8AAAIAAgADAAMAAQABAAAAAAD+
//7//f/9//7///8AAAEAAAAAAP///v/8//z//P/8//3//f/9//7//v/+//7//f/9//3/
/f/9//v/+//7//v//f/9//v/+//7//r/+f/4//v//P/6//r/+v/6//j/+P/4//r//P/8
//z//P/7//v/+//7//r/+v/6//r//P/8//3//v/+//7//v///wAAAAABAAIABQAGAAYA
BgADAAEAAAD/////////////////////AQABAAEAAQABAP7//f/9//z//P/8//z/+//+
///////+/////////////v/7//r/+f/7//v//P/8//r/+//7//r//P/8//z//P/+//z/
/P/9///////+//z/+v/6//z/AgAJABMAHgAvAEMAWQBsAH8AlgCrALsAxgDLAL4ApQCG
AGAALgD3/9T/zf/P/87/zv/X/93/4v/q/+//8//1//T/9f/1//T/8//z//P/8//z//H/
9P/0//T/9P/0//T/9P/1//b/9//4//b/9v/2//b/9v/2//b/9v/0//T/9P/1//T/8//x
//D/8P/w/+//7//x//H/8f/x//P/9P/1//b/9v/2//b/9//5//r/+v/6//r/+v/5//n/
+P/5//n/+v/6//r/+//7//r/+v/7//v//f/+//7/AAD///////8AAP///v/+//3/AAAC
AAMAAwAFAAUABQAFAAMABAAFAAYACQAJAAkACQAKAAoACwAMAAoACgAKAAsACwALAAwA
DAAMAAwADQANAA8ADwAPAA8ADQANAAwADAAPAA8ADwAPAA0ADQANAA0ACwAJAAkACAAF
AAUABAACAAMAAwACAP///f/9//z/+//6//r/+f/3//P/8//y//L/8v/y//H/8P/y//L/
8v/y//D/8P/x//H/8f/x//H/8P/w//D/7//v/+//7//w//D/7v/u/+7/7v/x//H/8P/w
/+7/7v/u/+//8f/x//H/8f/x//H/8f/x//P/8//z//P/8v/y//H/8P/u/+7/7f/t/+//
7//v//D/8v/z//P/8v/y//L/8//z//H/8f/x//L/8v/y//P/8//z//P/8v/y//D/8P/v
/+//7f/t/+3/7f/u//D/8f/y//L/8v/y//L/7//v/+//8P/u/+7/7v/t/+//7//v/+//
8f/x//H/8f/v/+//7f/t/+z/7P/s/+z/6//s/+z/7P/s/+z/7v/u/+7/8P/u/+7/7v/u
/+//7//v/+//7v/u/+7/7v/w//D/8f/y//L/8v/y//P/9P/0//X/9v/1//b/9v/2//f/
9f/0//P/8//z//P/8//x//H/8f/z//P/8//z//P/9P/z//P/8v/w//D/8P/v/+//7//u
/+z/6//r/+v/6//r/+n/6f/p/+n/6f/q/+r/6f/p/+j/5v/n/+j/6f/q/+r/6P/o/+n/
6f/p/+r/6v/q/+j/6v/u//P//f8KABcAJwA7AFAAYwB6AI8AowCyALkAtACjAIgAZgA6
AAMA1P+//8H/wv/A/8P/zf/W/9z/4f/j/+f/6P/o/+n/6f/p/+f/5//n/+f/5f/o/+j/
6P/o/+j/6P/o/+j/6P/o/+j/6P/o/+j/6P/o/+j/6P/o/+j/6P/o/+n/6f/p/+j/6P/q
/+r/6f/p/+f/5//n/+f/6v/q/+r/6v/o/+j/6P/p/+v/7P/s/+z/6v/q/+n/6f/q/+v/
6//s/+r/6v/r/+v/6v/q/+v/6//r/+z/7P/u/+3/7f/t/+7/7//w//L/8//z//T/9P/z
//X/9f/1//X/9//4//n/+v/7//v/+//7//7//v///wAA/v/+//7/////////AAAAAAAA
AAABAAEA/////////////////v/+//3//f/9//3/+//7//v/+//9//v/+//6//f/9//2
//T/9f/1//T/8f/t/+3/7P/r/+r/6v/p/+f/5f/l/+T/5P/k/+T/4//i/+L/4v/i/+L/
4P/g/+H/4f/h/+H/4f/g/+D/4P/f/9//3//f/+D/4P/e/97/3v/e/93/3f/c/9z/3f/e
/9//4f/i/+H/4P/f/9//3//f/9//4f/h/+H/4f/f/+D/4P/g/9//3v/c/9v/3P/d/97/
4P/e/9//3//e/97/3v/f/9//3f/d/93/3v/g/+D/4f/h/9//3//e/97/4P/g/9//3//d
/93/3f/d/9v/3P/c/9z/3v/e/97/3v/e/9//4P/i/+H/4P/f/93/3f/d/93/3f/d/93/
3f/d/9//3//d/93/3v/e/97/3v/f/+D/3v/e/97/3v/e/97/3v/g/+D/4P/g/+D/4P/f
/97/3f/g/+D/4P/g/+P/5P/m/+j/5//m/+X/5f/k/+T/5f/m/+X/5v/m/+b/5//l/+T/
4//l/+X/5f/l/+P/4//j/+X/5f/l/+X/5f/i/+H/4f/g/+D/4P/g/9//3//f/97/3P/b
/9v/2//b/9r/1//W/9X/1v/X/9n/2v/a/9v/2//a/9j/2P/Y/9j/2v/Y/9j/2f/b/9v/
3P/a/9r/2P/a/97/5f/v//7/DwAhADUARgBXAG4AgwCRAJwAowCaAIUAaABCABQA4//A
/7X/t/+2/7b/vf/F/8r/zv/T/9X/2f/c/97/3//f/9//3v/f/+D/4f/f/+L/4v/i/+D/
4P/g/+D/4v/i/+L/4v/i/+L/4v/i/+L/4v/i/+L/4P/g/+D/4f/j/+P/4v/i/+L/4v/h
/+H/4//j/+P/4//m/+b/5v/m/+T/5P/k/+X/5f/m/+b/5v/o/+j/5//n/+r/6//r/+z/
6v/q/+v/6//q/+r/6//r/+v/7P/s/+7/7f/t/+3/7v/w//D/8f/x//P/9v/4//n/+f/5
//n/+f/7//z//f/+/wEAAQABAAEAAgACAAMABAAGAAYABgAHAAcABwAIAAgACAAIAAkA
CQALAAsACwALAAkACQAIAAgACQAJAAkACQAJAAkACQAJAAsACQAJAAgABwAHAAYABAAC
AAEA///7//n/+f/4//f/9v/2//X/8//x//H/8P/w//L/8v/x//D/7v/u/+7/7v/u/+7/
7//v//D/8f/y//L/8v/y//H/8f/z//P/9P/0//L/8v/y//L/8//z//L/8v/w//D/8P/x
//T/9f/2//f/9f/1//X/9f/4//n/+v/7//3//v/+//7//P/8//v/+//6//n/+P/4//n/
+//8//z/+v/6//v/+//6//v//P/+//7//v////////////7//v/+//7//f/9//3//f/9
//3//f/+//7//v/8//z//P/8//n/+f/5//r/+v/6//r/+f/5//n/+f/5//n/+f/5//n/
9//3//X/9f/0//b/9v/4//r/+P/4//j/+P/2//b/9v/4//r/+v/6//r/+//7//v/+//6
//r/+v/6//z//P/9//7//v/+//7///8CAAIAAwAEAAIAAgABAAAAAQD///7//f/+////
AAABAP///////wEAAQABAAEAAQABAAEAAgACAAAAAAAAAP////////7//P/5//n/+f/5
//n/9//3//f/+f/5//r/+v/6//v/+//6//r/+v/6//r/+v/4//j/+f/7//v//v/+//r/
+v8AAAYADQAdACwAQQBVAGcAdgCHAJwArwC/AMgAxQC2AJsAfABSAB4A7//a/9n/2f/Y
/9r/4//r//D/9P/3//n/+//+//7//////////f/9//3//f/5//z//P/8//7//v/+//7/
AAAAAAAAAAD+//7//v/+//7//v/+//7/AAAAAAAAAQABAAEAAAAAAAIAAgABAAEA////
//////8AAAAAAAAAAAIAAgACAAMAAQACAAIAAgACAAIAAQABAAIAAwADAAQAAgACAAMA
AwAEAAQABQAFAAcACAAIAAoACQAJAAkACgAKAAoACwALAAoADAANAA0AEQARABEAEQAS
ABQAFgAYABcAFwAXABcAGAAYABkAGgAcABwAHAAdAB0AHQAeAB4AHgAeAB8AHwAfAB8A
HwAfACEAIQAgACAAIQAhACEAIQAfAB8AHwAfAB8AHQAdABwAHQAdABwAGgAYABcAFQAR
AA8ADwAOAA0ACgAKAAkABwAFAAUABAAEAAcACAAIAAgACAAIAAgACAAIAAgACQAJAAgA
BwAGAAQABAAEAAMAAwAFAAUABgAGAAUABAADAAIAAwADAAIAAgACAAIAAgADAAcABwAH
AAcABQAFAAUABQAHAAcABwAHAAcACAAIAAgABgAGAAUABQAHAAcABwAIAAoACwALAAoA
DAAMAA0ADQAJAAkACQAKAAgACAAJAAkACwALAAoACgAIAAgABwAHAAUABQAFAAUABgAI
AAkACgAIAAgACAAIAAkACQAJAAoACgAKAAoACQAJAAkACQAJAAsACwALAAsACgAJAAYA
BQAGAAgABgAGAAYABgAIAAgACAAKAAgACAAIAAgACwALAAsACwAMAAwADAAMAAwADAAN
AA4ADAAMAAwADQAQABAAEQASABEAEgASABIAEQAPAA4ADQANAA0ADQANAA0ADQANAA8A
EAARABIAEwASABEAEQAQAA4ADgAOAA0ACwALAAoACAAHAAcABwAHAAkABwAHAAcABQAF
AAYABgAFAAUABAACAAQABAAEAAQABgAEAAQABQAFAAcABgAGAAQAAgAGABAAFwAjADQA
RwBZAGsAfACRAKYAuQDJANAA0QDAAKEAfgBSAB4A7f/W/9X/1//U/9T/2//l/+z/7v/z
//f/+//+//3//f/8//v/+v/7//z//f/6//z/+//6//j/+P/4//j/+//8//3//v/+//7/
/v/+//z//P/8//z//v/+//7///8BAAEAAAAAAAIAAgABAAEAAwADAAMAAwACAAIAAgAC
AAMABAAFAAcABQAGAAYABgAIAAgABwAHAAYABwAHAAgACgAKAAsACwALAAoACgAJAAsA
CgAKAA==
         </WaveFormData>
      </LeadData>
   </Waveform>
</RestingECG>
