# Supplementary material for: Detection of Left Atrial Enlargement Using a Convolutional Neural Network-Enabled Electrocardiogram
Source: Front Cardiovasc Med. 2020 Dec 17;7:609976. doi: 10.3389/fcvm.2020.609976 (PMC7773668; doi:10.3389/fcvm.2020.609976)
Supplement: Supplementary file 1 [file Data_Sheet_1.ZIP › hyp/1802018159_11278_00000013.XML]

<?xml version="1.0" encoding="Windows-1252"?>
<!DOCTYPE RestingECG SYSTEM "restecg.dtd">
<RestingECG>
   <PatientDemographics>
      <PatientID>1802018159</PatientID>
      <PatientAge>79</PatientAge>
      <AgeUnits>Years</AgeUnits>
      <Gender>Male</Gender>
      <PatientLastName>zhongshaoshen</PatientLastName>
   </PatientDemographics>
   <TestDemographics>
      <DataType>Resting</DataType>
      <Site>1</Site>
      <AcquisitionDevice>MAC55</AcquisitionDevice>
      <Status>Unconfirmed</Status>
      <Priority>Normal</Priority>
      <AcquisitionTime>09:53:05</AcquisitionTime>
      <AcquisitionDate>12-21-2015</AcquisitionDate>
      <CartNumber>1</CartNumber>
      <AcquisitionSoftwareVersion>009C</AcquisitionSoftwareVersion>
      <XMLSourceVersion>MAC5000 v1.0</XMLSourceVersion>
   </TestDemographics>
   <RestingECGMeasurements>
      <VentricularRate>92</VentricularRate>
      <AtrialRate>92</AtrialRate>
      <PRInterval>152</PRInterval>
      <QRSDuration>106</QRSDuration>
      <QTInterval>390</QTInterval>
      <QTCorrected>482</QTCorrected>
      <PAxis>55</PAxis>
      <RAxis>31</RAxis>
      <TAxis>47</TAxis>
      <QRSCount>15</QRSCount>
      <QOnset>226</QOnset>
      <QOffset>279</QOffset>
      <POnset>150</POnset>
      <POffset>209</POffset>
      <TOffset>421</TOffset>
      <ECGSampleBase>500</ECGSampleBase>
      <ECGSampleExponent>0</ECGSampleExponent>
   </RestingECGMeasurements>
   <Diagnosis>
      <Modality>Resting</Modality>
         <StatementCount>3</StatementCount>
         <LabelText>12SL ��ϳ���</LabelText>
      <DiagnosisStatement>
         <StmtFlag>ENDSLINE</StmtFlag>
         <StmtText>�������</StmtText>
      </DiagnosisStatement>
      <DiagnosisStatement>
         <StmtFlag>ENDSLINE</StmtFlag>
         <StmtText>QT�����ӳ�</StmtText>
      </DiagnosisStatement>
      <DiagnosisStatement>
         <StmtFlag>ENDSLINE</StmtFlag>
         <StmtText>�쳣 ECG</StmtText>
      </DiagnosisStatement>
   </Diagnosis>
   <Waveform>
      <WaveformType>Rhythm</WaveformType>
      <WaveformStartTime>0</WaveformStartTime>
      <NumberofLeads>8</NumberofLeads>
      <SampleType>CONTINUOUS_SAMPLES</SampleType>
      <SampleBase>500</SampleBase>
      <SampleExponent>0</SampleExponent>
      <HighPassFilter>16</HighPassFilter>
      <LowPassFilter>150</LowPassFilter>
      <ACFilter>NONE</ACFilter>
      <LeadData>
         <LeadByteCountTotal>10000</LeadByteCountTotal>
         <LeadTimeOffset>0</LeadTimeOffset>
         <LeadSampleCountTotal>5000</LeadSampleCountTotal>
         <LeadAmplitudeUnitsPerBit>4.88</LeadAmplitudeUnitsPerBit>
         <LeadAmplitudeUnits>��V</LeadAmplitudeUnits>
         <LeadHighLimit>2147483647</LeadHighLimit>
         <LeadLowLimit>268435456</LeadLowLimit>
         <LeadID>I</LeadID>
         <LeadOffsetFirstSample>0</LeadOffsetFirstSample>
         <FirstSampleBaseline>0</FirstSampleBaseline>
         <LeadSampleSize>2</LeadSampleSize>
         <LeadOff>FALSE</LeadOff>
         <BaselineSway>FALSE</BaselineSway>
         <ExcessiveACNoise>FALSE</ExcessiveACNoise>
         <MuscleNoise>FALSE</MuscleNoise>
         <LeadDataCRC32>642758370</LeadDataCRC32>
         <WaveFormData>
XgBeAF4AXgBcAFoAWABWAEoAQAA2ACwAJQAgABsAFgAOAAYA/v/2//P/8P/t/+r/6//s
/+3/7v/v//D/8f/y//T/9P/0//T/9P/0//T/9P/2//b/9v/2//b/9v/2//b/9v/2//b/
9v/0//T/9P/0//T/9P/0//T/9v/2//b/9v/2//b/9v/2//j/+P/4//j/+f/6//v//P/8
//z//P/8//7//v/+//7/AAAAAAAAAAD+//7//v/+/wAAAAAAAAAAAAAAAAAAAAABAAIA
AwAEAAYABgAGAAYACAAIAAgACAAJAAoACwAMAA4ADgAOAA4AEAAQABAAEAAQABAAEAAQ
ABIAEgASABIAEgASABIAEgAQABAAEAAQABAAEAAQABAADwAOAA0ADAALAAoACQAIAAYA
BgAGAAYABQAEAAMAAgAAAAAAAAAAAAAAAAAAAAAA///+//3//P/8//z//P/8//z//P/8
//z//P/8//z//P/8//z//P/8//z//P/8//z//P/8//z//P/7//r/+f/4//r/+v/6//r/
+v/6//r/+v/6//r/+v/6//r/+v/6//r/+P/4//j/+P/6//r/+v/6//r/+v/6//n/+f/5
//n/+v/6//r/+v/6//r/+v/6//r/+v/6//v/+//9//3//P/8//r//P/8//z//P/9//3/
/f/8//7//v/+/wAAAAAAAAAAAAAAAAAAAgADAAQABgAHAAgACAAJAAkABwAHAAUAAgAC
AAIAAQD//wAA/v/8//n/+P/2//X/9f/3//b/9v/2//X/9f/1//X/9f/1//X/9f/2//b/
9f/1//X/9P/0//T/9P/x/+7/7P/v//L/9v/6////BwASAB8AMQBFAFMAWQBaAFgATwBC
ADUALQAkABwAFwAXABQACwABAPr/9f/y/+//6v/n/+X/5f/p/+7/8P/x//P/8//z//P/
9f/z//D/8P/z//X/+P/4//f/9//1//X/9f/1//b/+P/5//r/+v/5//n/+f/7//v//P/8
//r/+//7//v/+//7//v/+//9//7///8AAP3//P/8//v//f/+//7//v8AAAAAAQABAAEA
AgACAAIAAwADAAMABQADAAMAAwADAAIAAgACAAIABQAFAAYABgAGAAYABwAIAAoADAAN
AA0ACgAKAAoACgANAA0ADQANAA0ADgAOAA8ADwAPABAAEAAQABAAEAAQABAAEAARABEA
EQARABEAEQAPAA8ADwAOAA4ADgAOAAwADQAMAAsACwALAAkACAAHAAYABQAFAAUABAAC
AAEAAQAAAAAA///+/wAAAAAAAAAA/v/+//7//v/+//7//v/+//3//f/+//7//f/9//3/
/f/9//3//f/9/////////////v/+//3//P/8//z//P/8//v/+//7//z//v/+//7//v/8
//7//v/+//z//v/+//7//v/+//7//v/+//z/+//7//v//P/+////AAD///7//f/8//7/
/v/+//7//f/9//3//f/8//z//P/+/wAAAAAAAAEA/////wAAAgAEAAQABAAEAAIAAgAC
AAIAAgAEAAUABgAIAAkACgAKAAkACQAJAAkACQAGAAQABAADAAEAAAD+//7/+//7//r/
/P/9//3//P/6//r/+f/5//v/+//7//v/+//7//z//P/7//3///8CAAAA/P/4//f/+P/0
//X/+P/+/wAABQALABQAHwAtAD8ATwBbAGAAZABdAFAAQQA3ACwAJgAfAB8AHgAZAA0A
BAABAPz/9f/w/+3/7f/t/+3/8P/2//n/9//3//n/+f/5//f/9v/4//n/+f/6//r/+f/5
//v/+//7//v/+//8//z//P/8//v/+//7//v/+//8//z//P/9//3//f///////////wAA
AAAAAAAA/v/+//////8BAAIAAgACAAAAAAABAAEAAQACAAIAAgADAAMAAwAFAAMAAwAD
AAMABAAEAAQABAADAAMABAAEAAQABAAFAAYABgAIAAkACQAJAAoACwAMAA0ADQANAA0A
CwAMAAwADQANAA0ADgAOAA4ADgAOAA4ADAAMAA0ADQANAA0ADQANAAsACwALAAoACAAI
AAgABgAFAAQAAwADAAMAAQAAAP///P/7//v/+//4//b/9f/1//T/9P/z//L/9P/0//T/
9P/y//L/8v/y//T/9P/0//T/8f/x//L/8v/x//H/8f/x//H/8f/x//H/7//v/+//7//v
//D/8P/w//D/8P/w//D/7//v/+//8P/w//D/8P/w/+7/7v/u/+7/7v/w//D/8P/w//D/
8P/w//D/8P/w//D/7//v/+//7//w//D/8P/x//L/8//0//T/9P/0//T/8//z//P/8//0
//T/9P/2//j/+P/4//n/+P/3//f/+P/4//j/+P/4//j/+P/4//j/+P/6//v//P8AAAEA
AgACAAMAAwADAAMAAQD+//z//P/7//n/+P/2//T/8f/x//D/8P/x//H/8P/y//L/8f/x
/+7/7f/s/+v/7P/t/+//8P/x/+//7//u/+7/7v/u/+n/6P/q/+v/7P/w//T/9////woA
FwAnAD0ATQBXAF4AXgBXAEgAPQAzACQAGgAXABUAEgALAAEA+P/z/+7/5//i/+H/4f/j
/+X/6P/s/+3/7f/t/+//7//v//H/8P/u/+//7//y//L/8f/x//P/8//z//P/8f/y//L/
8v/0//P/8//z//P/8//0//T/9P/1//X/9f/1//X/9f/1//b/9v/2//b/+P/4//n/+f/5
//r/+v/6//j/+P/5//n/+//8//z//P/9//3//f////3//f/9//3/AAAAAAAAAAABAAEA
AgACAAQABAAFAAYABAAGAAcABwAHAAgACQAKAAsACwALAAsACwAMAAwADQANAA0ADgAO
AAwADAAMAAwADQAOABAAEQAQAA8ADgANAAsACwALAAoADAAMAAwACgAHAAYABQAFAAcA
BQAEAAMAAgABAAEAAQAAAP7//f/9//7//v/9//z/+v/6//r/+v/6//r/+v/6//r/+v/6
//r/+f/5//r/+v/5//n/+f/5//f/9//3//f/9//3//f/9//4//r/+//8//z//P/8//z/
/P/9//7/AAD9//z/+//6//z//P/8//z//v/+//7//P/8//z//P/+//7//v/+//7//f/9
//3//f/+//7//v8AAAAAAAAAAP7//v/+//7////////////+//7//v8AAAAAAAAAAAEA
AwADAAQABgAEAAQABAAEAAQABAAEAAQABAAGAAcACAAKAAsADAAMAA8ADwAPAA8ADQAK
AAgACAAFAAMAAgAAAP7/+//7//r/+v/7//v/+v/6//r/+f/5//n/+f/5//n/+f/5//r/
+v/5//n/+f/4//b/+P/2//X/8v/y//H/9v/6//7/AwALABgAKQA/AE8AWQBhAGoAagBd
AFIARwA/ADQALAAnACUAIAAVAAsABAD///j/8f/u/+v/6//p/+3/8v/2//f/9//1//X/
9f/3//f/9v/2//f/+f/6//r/+f/5//f/9//3//f/+P/6//v//P/7//n/+P/3//n/+f/6
//r//P/9//3//f/8//v/+v/5//v//P/9//7//P/8//3//f/9//7//v/+/wAAAAABAAEA
//8AAAAAAAADAAMAAwAFAAUABQAFAAUABgAGAAYABgAFAAUABgAGAAYABgAHAAgACAAK
AAsACwALAAwADQAOAA8ADwAPAA8AEQASABIAEwASABEAEQAQABEAEgATABQAEgASABMA
EwATABMAEwATABMAEwATABIAEgASABIAEAAOAAwACgAJAAsACQAIAAcABAADAAMAAwAE
AAIAAQABAAAAAAD///7//v/+//7//v/+//7//v/+//z//P/8//z//f/9//7//v/7//v/
+//7//3//f/9//3//f/9//3//f/6//r/+f/4//n/+v/7//z//P/9//7/AAAAAAAAAAAA
AAAAAAAAAAAAAAAAAAAAAAAAAAAAAAAAAAAAAAAAAP//////////AAAAAAAAAAAAAAAA
AAAAAAAAAAAAAAEAAQABAAEAAAAAAAAAAgACAAIAAgADAAMAAwAEAAYABgAGAAYABgAG
AAYABgAGAAYACAAJAAoADAANAA4ADgAPAA8ADwAPAAsACAAGAAYABQADAAIAAAD+//v/
+//6//r/+//7//r/+P/4//f/9//6//v//P/9//v/+//8//z/+f/7//v/+v/6//j/9v/1
//T/9P/3//r//v8EAA0AEwAYACUAOQBNAFkAYwBsAGgAWQBMAEEANQAsACYAIQAhABwA
EwAJAAQA/f/2//P/7v/r/+v/6//v//L/9v/3//f/9f/1//f/9f/3//r/+v/7//v//v/+
//3//f/8//v/+v/5//n/+v/6//r/+v/5//n/+f/7//v//P/8//r/+//7//v/+//7//v/
+//+//7//v/+//7//v//////AAACAAMABAABAAAAAAD//wEAAgACAAIAAQABAAEAAwAD
AAMAAwADAAYABgAGAAYABQAFAAYABgAGAAYABwAIAAgACgALAAsACQAKAAsADAANAA0A
DQANAA0ADgAOAA8AEQARABIAEgAQABAAEAAQABAAEAARABEAEQARABEAEQAPAA8ADwAO
AAwADAAMAAoACwAKAAkACQAHAAUABAADAAQAAwADAAMAAgAAAP////8AAAAA///+//3/
/P/7//r/+v/6//r/+v/8//z//P/8//n/+f/6//r/+f/5//n/+f/3//f/9//3//f/9//3
//f/9//4//j/+P/4//j/+P/4//n/+f/5//r/+v/6//r/+v/8//z//P/8//z/+v/6//r/
+v/6//r/+v/6//r/+//7//z//f/7//z//P/8//z//P/8//z//v/+//7//v/9//3//f/9
//r/+v/6//z//P/8//z//f/9//3//v8AAAAAAAAAAAAA/v/+//7//v8AAAIAAwAEAAYA
BwAIAAgABwAHAAcABwAHAAQAAgACAP///f/8//r/+v/3//f/9v/0//X/9f/0//b/9v/1
//X/8//z//P/8//1//X/9v/2//X/8//1//T/8v/w/+7/7//u/+7/7//y//b/+v/9/wMA
DgAbACkAOwBNAFkAXgBeAFEAQAAzACsAIgAcABkAFQAUAA0AAQD4//X/8P/r/+j/5f/n
/+f/5//q/+7/7//v//H/7//t/+3/7//y//L/8//z//b/9v/1//X/8//z//P/8//z//T/
9P/0//X/9f/2//f/9v/1//X/9P/0//X/9f/1//f/9//3//f/9v/2//b/9v/4//j/+f/5
//n/+v/6//r/+f/4//j/9//5//r/+v/6//n/+f/5//v//f/9//3//f/+//7//v/+//3/
/f/+//7/AAAAAAEAAgAAAAIAAwADAAMABAAFAAYABwAHAAcABwAFAAYABgAHAAkACQAK
AAoACgAKAAoACgAKAAoACwALAAsACwALAAsACQAJAAkACAAIAAgACAAGAAMAAgABAAEA
AwABAAAA//8AAP////////v/+P/2//X/9f/2//b/9v/0//T/9P/0//b/9v/2//b/9P/0
//T/9P/z//P/9P/0//X/9f/1//X/9f/1//X/9f/3//f/9//3//f/+P/4//j/+P/4//j/
+P/5//n/+f/6//n/+P/3//b/+P/4//j/+P/4//j/+f/5//j/9v/2//b/9v/2//b/9v/2
//b/9v/1//X/9f/3//j/+P/4//j/+P/4//j/9v/2//b/9v/1//X/9f/1//T/9P/0//b/
9v/2//b/9//3//f/+P/6//r/+v/6//r/+v/6//r/+v/4//r/+//8/wAAAQACAAIAAwAD
AAMAAwABAP7//P/8//n/9//2//T/9P/x//H/8P/w//H/8f/w/+7/7v/t/+3/7v/v//D/
8f/v/+//8P/w/+//7//v//D/7v/u//D/7f/q/+j/6f/s//D/9P/5//3/BgATACEANQBH
AFMAWgBcAFMARgA7AC8AJAAcABcAEwAUAA8AAwD6//X/7v/p/+T/4f/f/9//4//m/+r/
7f/t/+v/7f/t/+3/7//u/+7/8f/x//L/8v/x//H/8f/x//H/8f/z//T/9P/0//P/8f/w
/+//8f/x//L/8v/y//P/8//z//P/8//z//P/9v/2//b/9v/0//T/9f/1//f/+P/4//j/
+P/4//n/+f/5//r/+v/6//n/+f/5//v/+//7//v/+//+//7//v/+//3//f/+//7//v/+
////AAAAAAIAAwADAAMABAAFAAYABwAHAAcABwAHAAgACAAJAAcABwAIAAgACgAKAAoA
CgAKAAoACwALAAsACwALAAsACwALAAsACgAMAAwADAAKAAgABgAEAAMAAwABAAAA//8A
AP////////z/+v/5//n/+v/6//n/+P/4//j/+P/4//b/9v/2//b/+P/4//j/+P/3//f/
+P/4//f/9//3//f/9//3//f/9//5//n/+f/5//n/+v/6//r/+P/4//j/+P/5//n/+f/6
//r/+v/6//r/+v/6//r/+v/8//z//f/9//z/+v/6//r/+v/6//r//P/8//z//P/6//n/
+f/5//v//P/8//z//P/8//z//P/+//7//v/+//3//f/9//3//P/8//z//v/8//z//P/9
//////8AAAIAAgACAAIAAgAEAAQABAAEAAIABAAFAAYACAAJAAoACgANAA0ADQANAAsA
CAAGAAYABwAFAAQAAgD9//n/+P/2//j/+f/5//j/+P/4//f/9//3//f/9//3//f/9//4
//j/+f/3//f/9v/2//b/9P/z//L/8P/v//L/9v/6/wEABwAQAB8ALwBDAFUAYQBoAGwA
YwBSAEEAOQAuACYAIQAhAB4AFQAHAAAA+//2//H/6v/n/+f/5//p/+7/9P/1//P/8//z
//P/8//1//b/9P/1//f/+P/4//f/9//3//f/9//3//f/+P/4//j/+P/3//f/9//1//X/
9v/2//b/9//3//f/+f/5//n/+f/6//r/+v/6//j/+P/5//n/+f/6//r/+v/8//z//f/9
//3//v/+//7/AAABAAIABQAEAAMAAgABAAIAAgACAAIAAwADAAQABAAEAAQABQAGAAYA
CAAJAAkABwAIAAkACgALAAsACwALAAsADAAMAA0ADwAPABAAEAAOAA4ADgAOAA4ADgAP
AA8ADwAPAA8ADwAPAA8ADwAOAA4ADgAOAAwACwAKAAkACQAJAAcABgAFAAYABQAFAAUA
AgAAAP/////+//7//f/8//3//v///wAA/f/8//v/+v/6//r/+v/6//v/+//8//z/+f/5
//n/+f/7//v/+//7//v/+//7//v//f/+//7//v/+//7//v/+//v/+//7//z///8AAAEA
AgD///7//f/8//z//P/9//3/AAAAAP7//P/8//z//P/8//z//f/+////AAD+//3//f/9
//3//v/+//7//v/+//7//v/+//7//v/+/wAAAQACAAMAAQAAAP//AAAAAAAAAAABAAMA
AwAEAAYABgAGAAYABgAEAAQABAAEAAYACAAJAAoADAANAA4ADgAPAA8ADwAPAAsACAAG
AAYABgAFAAUABAD///v/+v/4//r/+//7//r/+v/6//n/+f/3//f/9//3//n/+f/6//r/
+f/5//n/+P/4//j/9P/z//L/8v/z//b/+v/+/wEACwAYACkAOwBPAF8AaQBuAGwAXwBS
AEUAOwAyACgAIQAhAB4AEwAFAP7/+f/y/+//6v/n/+X/5//r/+z/8P/z//X/8//z//P/
8//z//T/9P/1//X/+P/4//f/9//3//f/9//3//f/+P/4//j/+P/3//f/9//5//n/+v/6
//j/+f/5//n/+f/5//n/+f/4//j/+P/4//r/+v/7//v/+f/6//r/+v/6//r/+//7//v/
/P/8//z/+//7//v//f///////////wAAAAAAAAAAAgADAAUABgADAAIAAgACAAIABAAF
AAUAAwAEAAUABgAJAAkACQAJAAcACAAIAAkACwALAAwADAAMAAwADAAMAA4ADgAPAA8A
DQANAA0ADQAOAA8AEAAQAA8ADgANAAoACwAKAAkACQAJAAcABgAFAAQAAwADAAMAAgAA
AP/////+//7//f/8//z//P/8//z//P/8//z//P/6//r/+v/6//r/+//9//7//P/7//r/
+f/7//v/+//7//n/+f/5//n/+f/6//r/+v/4//j/+P/4//n/+f/5//r//P/8//z//P/6
//r/+v/6//j//P/7//z/+v/6//r/+v/6//r/+v/6//z/+//7//v/+f/6//r/+v/6//r/
+v/6//j/+P/4//j/+f/5//n/+f/5//r/+//+//z//P/8//3//f/9//7/AAABAAIAAwAE
AAMAAgABAAAAAgAEAAUABgAHAAcABwAGAAcABwAHAAcABwAEAAIAAgD///3//P/6//r/
9//3//b/9v/3//f/9v/0//T/8//z//X/9f/1//X/9f/1//b/9v/1//f/9//2//b/9v/2
//P/7P/o/+v/8P/0//j/+////wgAFQAjADUASQBVAFwAYgBbAEwAPQAzACoAIgAfABsA
GAATAAkA/v/5//L/7f/o/+X/4//l/+f/6v/u/+//7//x//P/9f/x/+3/7v/y//H/8f/y
//L/8f/x//L/8//0//X/8//0//T/9P/0//P/8//z//X/9f/2//b/9v/3//f/9//3//f/
9//3//b/9v/2//b/9v/2//f/9//3//j/+P/4//j/+P/5//n/+f/6//r/+v/7//v/+//9
//3//f/9//3//v/+//7//v//////AAAAAAEAAgAEAAYABQAGAAYABQADAAQABQAGAAcA
BwAHAAcABQAGAAYABwAJAAkACgAKAAgACAAIAAgACAAIAAkACQAKAAsADAANAAwACwAK
AAgACgAKAAoACAAIAAgACAAJAAgABQADAAEAAgABAAEAAQAAAP7//f/9//7//v/9//z/
+//6//n/+P/6//r/+v/6//r/+v/6//r/+f/5//r/+v/7//v/+//7//n/+f/5//n/+f/5
//n/+f/5//r/+v/6//r/+v/6//r/+//7//v//P/6//r/+v/6//r/+v/6//r/+v/8//v/
+v/4//j/+P/4//v//P/9//7/+//5//j/9//3//j/+P/4//r/+v/6//r/+P/4//j/+P/7
//v/+//7//j/+P/4//r/+v/6//r/+//9//3//v8AAP7//v/+//7///8AAAEAAgD//wAA
AAAAAAIAAwAEAAQABwAHAAcABwAFAAIAAAAAAAEA///+//z/+v/3//f/9v/0//X/9f/0
//T/9P/z//P/8//z//P/8//1//X/9v/2//f/9//x/+7/8P/0//T/8f/w/+7/7//w//T/
+v/9/wEACgAVACMANQBHAFMAVgBYAFUARgA3AC0AJAAeABcAFQAUAA0AAwD8//n/9P/r
/+L/3//h/+H/4//m/+r/7f/v//H/8f/v/+//8f/w//L/8f/x//T/9P/z//P/8f/x//H/
8f/z//T/9P/0//T/8//z//P/8f/x//L/8v/0//X/9f/1//P/8//z//P/9v/2//b/9v/2
//b/9//3//f/+P/4//j/+P/4//n/+f/5//r/+v/6//v/+//7//3//f/9//3//f/8//z/
/P/8//////8AAAAAAAAAAAEAAgACAAQABQAFAAMABAAFAAYABwAHAAcABwAHAAgACAAJ
AAgABwAHAAYABwAIAAkACgAIAAgACQAJAAkACQAJAAkACwALAAsACgAIAAgACAAGAAYA
BgAGAAcABQADAAIAAQAAAP///////wAA/v/9//3/+v/6//n/+P/6//r/+v/6//r/+v/6
//r/+v/6//r/+v/5//n/+v/6//f/9//3//f/9//3//f/9//3//f/9//3//X/9v/2//b/
+P/4//j/+P/3//f/9//4//j/+P/4//j/+P/4//j/+P/4//j/+f/5//r/+P/0//b/9v/2
//b/9v/2//b/9v/2//j/9//3//f/9f/2//b/9v/4//j/+P/4//j/+P/4//j/+f/5//n/
+f/4//j/+P/6//r/+v/6//v//P/9////AgABAAAA///+/wAAAAAAAAAAAAACAAMABAAG
AAcACAAIAAkACQAJAAkABQACAAAAAAABAP///v/8//r/9//3//b/9P/1//X/9P/1//b/
9v/3//b/9f/0//P/9f/1//b/9v/3//X/9f/0//L/8v/y/+//7P/u//H/8v/2//z/AQAH
ABIAIQA1AEkAVwBfAGIAYABVAEYAOwAxACoAIgAdABsAFgANAAMA+v/1//L/7//o/+H/
4f/l/+n/7v/u/+//8f/x//H/8f/x//H/8v/y//P/9f/2//b/9f/1//P/8//z//P/8//0
//T/9P/0//P/8//z//X/9f/2//b/9v/3//f/9//5//n/+f/5//f/9v/1//T/9v/2//f/
9//3//j/+P/4//r/+v/7//v/+//8//z//P/9//3//f//////////////AAAAAAAAAAAD
AAMABAAEAAIAAgADAAQABAAGAAcABwAHAAgACQAKAAkACQAJAAkACQAKAAoACwALAAsA
DAAMAAwADAAMAAwADAAMAA0ADQALAAsACwALAA0ADQANAAwADAAMAAwACgALAAoACQAJ
AAkABwAGAAUABAADAAMAAwAEAAIAAQABAAAAAAD///7//v/+//7//v/8//z//P/8//z/
/P/8//z/+//7//z//P/7//v/+//7//v/+//7//v//f/9//3//f/7//z//P/8//z//P/8
//z/+//7//v//P/8//z//P/8//r/+v/6//r/+v/6//v/+//8//z//P/8//z//P/8//r/
+v/6//r//P/7//v/+//5//r/+v/6//z//P/8//z//v/+//7//v////////////z//P/8
//7//v/+//7/////////AAACAAIAAgACAAIAAAAAAAAAAAACAAQABQAGAAoACwAMAAwA
CwALAAsACwALAAgABgAGAAQAAQD///z//P/5//n/+P/4//n/+f/4//b/9v/1//X/9//3
//f/9//2//X/9f/0//f/9//3//b/9P/0//L/7//u//D/8//2//z/AgAFAAkAFgApAD8A
UQBfAGcAagBmAFcASgBBADUAKgAmACMAHwAaAA8AAwD8//f/7v/p/+b/4//l/+n/7f/y
//L/8f/x//P/8f/x//P/9f/0//b/9//3//j/9v/z//H/8v/z//T/9f/z//T/9P/0//b/
9f/1//X/9f/1//b/9v/2//f/9//3//n/+f/5//n/+f/4//f/9v/4//j/+f/5//n/+v/6
//r/+v/6//v/+//7//z//P/8//3//f/9////AQABAAEAAQACAAIAAgACAAMAAwAEAAQA
BAAEAAUABgAGAAgACQAJAAsADAANAA4ADgANAAwACwANAA4ADgAPAA8ADwAQABAADgAO
AA4ADgAPABAAEgATABEAEQARABEADwAPAA8ADgAOAA4ADgAMAAsACgAJAAkACwAJAAgA
BwADAAEAAAD//wAA/v/9//3//v/+//3//P/8//z//P/8//z//P/8//z//P/8//z//P/7
//v//P/8//v/+//7//v/+//7//v/+//9//3//f/9//z//P/7//r/+v/6//r/+v/5//n/
+f/6//r/+v/6//r/+v/6//r/+v/6//r/+//7//j/+v/8//z//P/8//r/+v/6//r//P/7
//v/+//9//7//v/+//3//P/7//r//P/8//z//P/9//3//f/9//z//P/8//7/AAAAAAAA
AQD/////AAACAAQABAAEAAQABAAEAAQABAACAAQABQAGAAkACwANAA4ADAALAAoACQAH
AAQAAgACAAEA///+//z//P/5//n/+P/4//n/+f/4//b/9v/1//X/9//3//f/9//1//X/
9v/2//X/9//5//r/9v/y/+7/7f/s/+7/8f/0//b//P8DAA0AGAAlADcASwBbAGMAZgBg
AFMARgA7AC0AJgAgAB0AGwAWAAsA///8//f/8P/p/+b/5f/l/+n/6//u//L/8//x/+//
8f/1//P/8//0//T/9f/5//n/+P/2//X/9f/1//X/9f/1//b/9v/2//b/9f/1//X/9//3
//j/+P/2//f/9//3//f/9//3//f/9v/2//b/9v/4//j/+f/5//r//P/9//7/+//6//r/
+f/7//z//P/8//3//f/9//////////////8CAAIAAgACAAMAAwAEAAQABgAGAAcACAAI
AAoACwALAAkACgALAAwADwAPAA8ADwANAA4ADgAPABEAEQASABIAEgASABIAEgAQABAA
EQARABEAEQARABEADwAPAA8ADgAQABAAEAAOAA0ADAALAAsACwAJAAgABwAGAAUABQAF
AAIAAAD//////v/+//3//P/8//z//P/8//7//v/+//7//v/+//7//v/7//v//P/8//v/
+//7//v//f/9//3//f/7//v/+//7//v//P/8//z//v/+//7//v/8//v/+v/6//r/+v/6
//r/+v/6//r/+v/8//z//f/9//z//P/8//z//P/8//z//P/8//z//P/7//v/+//5//r/
+v/6//z//P/8//z//P/8//z//P/9//3//f/9//z//P/8//7//v/+//7///8BAAEAAgAE
AAMAAgABAAAAAgACAAIAAgAAAAIAAwAEAAYABwAIAAgACwALAAsACwAHAAQAAgACAAMA
AQAAAP7//v/7//v/+v/4//n/+f/4//j/+P/3//f/9//3//f/9//5//n/+v/6//f/8//1
//b/9v/2//T/8//y//L/8f/0//j//P8BAAcAEAAbACsAOwBLAFUAXABeAFcARgA3AC0A
JgAgABkAFwAWAA8AAQD6//f/8v/t/+r/5//l/+n/7f/u/+7/8f/z//X/9f/z//P/9f/2
//b/9//3//j/+P/3//f/9//3//f/9//3//j/+P/4//j/9//3//f/9//3//j/+P/6//v/
+//7//n/+f/5//n/+v/6//r/+v/7//z//v////7//v/9//z//P/8//3//f/9//7//v/+
/wEAAQABAAMAAQABAAEAAQAEAAQABAAEAAcABwAIAAgACAAIAAkACgAIAAoACwALAA0A
DAANAA==
         </WaveFormData>
      </LeadData>
      <LeadData>
         <LeadByteCountTotal>10000</LeadByteCountTotal>
         <LeadTimeOffset>0</LeadTimeOffset>
         <LeadSampleCountTotal>5000</LeadSampleCountTotal>
         <LeadAmplitudeUnitsPerBit>4.88</LeadAmplitudeUnitsPerBit>
         <LeadAmplitudeUnits>��V</LeadAmplitudeUnits>
         <LeadHighLimit>2147483647</LeadHighLimit>
         <LeadLowLimit>268435456</LeadLowLimit>
         <LeadID>II</LeadID>
         <LeadOffsetFirstSample>0</LeadOffsetFirstSample>
         <FirstSampleBaseline>0</FirstSampleBaseline>
         <LeadSampleSize>2</LeadSampleSize>
         <LeadOff>FALSE</LeadOff>
         <BaselineSway>FALSE</BaselineSway>
         <ExcessiveACNoise>FALSE</ExcessiveACNoise>
         <MuscleNoise>FALSE</MuscleNoise>
         <LeadDataCRC32>2095337165</LeadDataCRC32>
         <WaveFormData>
NAA0ADQANAAwAC4ALAAqACUAIAAbABYADwAIAAEA+v/9/wAAAwAGAAkADAAPABIAFAAU
ABQAFAAPAAoABQAAAP7//P/6//j/9v/0//L/8P/w//D/8P/w/+7/7v/u/+7/7P/s/+z/
7P/u/+7/7v/u/+7/7v/u/+7/7v/u/+7/7v/u/+7/7v/u/+7/7v/u/+7/8P/w//D/8P/x
//L/8//0//b/9v/2//b/9//4//n/+v/5//j/9//2//f/+P/5//r/+//8//3//v/+//7/
/v/+/wEAAgADAAQABQAGAAcACAAJAAoACwAMAA4ADgAOAA4ADgAOAA4ADgARABIAEwAU
ABUAFgAXABgAFgAWABYAFgAVABQAEwASABQAFAAUABQAEwASABEAEAANAAwACwAKAAkA
CAAHAAYACAAIAAgACAAHAAYABQAEAAMAAgABAAAA///+//3//P/6//r/+v/6//r/+v/6
//r//P/8//z//P/8//z//P/8//r/+v/6//r/+v/6//r/+v/4//j/+P/4//j/+P/4//j/
+v/6//r/+v/4//j/+P/4//b/9v/2//b/+P/4//j/+P/4//j/+P/4//b/9v/2//b/9f/1
//X/9f/2//b/9//5//r//f/9//7///8AAAAAAQD///7//v/+/wAAAAAAAAAAAAAAAP7/
/v8AAAEAAQACAAAAAAAAAP7//f/8//3//v/7//n/9//2//X/9f/0//T/9v/2//b/+P/5
//v/+//6//j/9//1//L/7v/s/+r/6v/q/+n/6f/p/+f/5//n/+f/5//n/+f/5//p/+n/
6f/p/+n/5v/m/+X/4P/c/9z/3f/j/+n/8f/2//v/BQAQAB8AKgAwADEAMwAxAC4ALgAt
ACgAJgAiABcACwAFAPz/9f/1//n/AAAJAAkABgAJAAwADgAUABgAEgAJAAMAAAD5//b/
9P/z//D/7v/t/+z/7P/s/+v/6//u/+7/7f/t/+v/6v/q/+r/7P/s/+z/7P/q/+r/6v/q
/+z/7P/s/+z/7v/v/+//7//v//D/8P/w//H/8f/x//H/8f/y//L/8v/z//T/9P/1//f/
+P/4//j/+P/4//n/+v/6//r/+//7//v/+//7//v/+//8//7///8BAAEAAgAEAAIAAgAC
AAQABgAHAAcABwAHAAgACQAJAAwADQAOAA8ADwAPABAAEAAQABEAEgASABIAEgATABMA
EgASABIAEgATABMAEgASABAAEAARABEAEQAPAA4ADQAMAAsACgAJAAYABgAGAAQAAwAD
AAIAAgADAAIAAQD////////+//3/+//7//v/+//7//v/+//7//3//f/8//z/+v/5//f/
9v/5//v//f/+//3//P/7//r/+v/6//v/+//9//3//P/8//z//P/8//z/+//7//r/+v/4
//j//P////z/+v/6//r/+v/6//r/+v/6//j/+P/3//f/+f/5//r/+v/7//3//v8BAAEA
AgADAAQAAgADAAMAAgAAAAAAAgACAAMABAAFAAYAAgACAAIAAwAFAAYABgAGAAYABAAC
AAAAAAAAAP///f/5//j/9//3//b/9v/2//b/9v/4//n/+//7//r/+P/3//b/9P/z//L/
8P/w//D/7//v/+//7//v/+//7//v/+//7//v/+//7//v//H/7//w/+7/7f/q/+j/5v/n
/+v/8f/5//z///8NABoAJQA0AEAAQQBBAEMAQgA+ADkANAAuACwAJQAZAA8ACAABAP3/
//8IABEAEwASABUAGAAaABoAHgAcABMADwAKAAcAAgACAAEA/v/8//n/+P/2//b/9f/1
//b/9v/1//X/9f/0//T/9P/y//L/8v/y//T/9P/0//T/9P/0//T/9P/0//X/9f/1//f/
+P/4//j/+P/3//b/9f/3//j/+P/4//n/+v/6//v/+f/6//r/+v/8//z//f/+//7//v//
/////////////////wAAAgADAAUABQAGAAgACAAIAAgACgAIAAkACQAJAAkACgALAAsA
DAANAA4ADwAQABEAEwAUABQAFQAWABYAFQAUABQAEwASABIAEgASABEAEQAQABAADgAO
AA8ADwAPAA0ADAALAAgABwAGAAUABgAGAAYABAABAAEAAAAAAP3//P/7//n/+//7//r/
+f/3//f/9//3//n/+f/5//n/+f/5//j/+P/3//f/9v/2//X/9f/1//T/9f/2//f/+P/3
//b/9v/1//f/9//2//b/9v/2//b/9v/1//X/9P/0//b/9v/2//X/8//z//T/9P/0//T/
9P/1//b/9//4//b/9v/1//X/9//3//j/+P/7//3//v8BAAEAAgADAAQABAAFAAUABAAE
AAQABgAGAAgACAAIAAgABgAGAAYABwAFAAYABgAGAAQAAgAAAP7//v/+//3/+//6//r/
+v/7//z//P/8//z//P/+////AQD///7//P/7//n/9v/0//L/8v/y//L/8f/v/+//7//v
/+3/7f/t/+3/7//v/+//7//v/+//7//u/+z/6f/k/+b/6P/n/+v/8f/5//7/AwALABgA
JwA2ADwAPQA7ADsAOgA0ADEAKgAmACIAGwANAAMA+v/1//f/+/8EAAsADQAMABEAFgAa
ABwAGgAUABEADwAKAAUABAAEAAMA/v/8//n/+P/2//b/9f/1//j/+P/3//f/9f/0//T/
9P/0//T/9P/0//T/9P/0//T/9P/0//T/9P/2//f/9//3//X/9v/2//b/+f/5//n/+f/5
//r/+v/6//v//P/8//3///8AAAAAAAAAAAAAAQACAAMABAAGAAcACQAJAAkACQAHAAgA
CgALAAkACQAKAAwACgAKAAoADAAOAA8ADwAPAA8AEAARABEAFAAVABYAFwAVABUAFgAW
ABgAGQAaABoAGAAYABkAGQAaABoAGgAaABcAFwAWABYAFgAWABcAFwAVABMAEgARABAA
DwAOAA0ADAAMAAwACgALAAsACgAKAAkACAAHAAUABQAFAAQAAwABAAEAAQABAAMAAwAD
AAMAAwADAAIAAgADAAMAAgACAAMAAwADAAIAAAAAAAAAAAABAAIABAAFAAcABwAGAAYA
BgAGAAYABgAHAAcABgAGAAYABgAGAAUABwAHAAYABAAEAAQABAAGAAYABgAGAAYABgAF
AAUABQAFAAYABgAHAAkACgANAAwADAAMAAwADgAPAA8ADgAOAA4AEAAQABIAEgASABIA
EAAQABAAEQARABIAEgASABAADgAMAAoACgAKAAkABwAFAAQAAwADAAIAAgACAAIAAgAE
AAUABwAHAAYABAADAP///P/6//j/9v/2//b/9f/3//f/9//3//n/+f/5//n/9//3//f/
9//3//X/9f/2//T/8//u/+z/7v/x//X/+f///wgAEwAXACAALwA6AD4APwA9ADsAOAA0
AC8AKgAoACQAGQAPAAUAAAD9//f/+/8KABMAEQASABcAGgAaAB4AIAAaABUAEwAOAAcA
BAACAAMABAD+//v/+v/6//r/+f/5//j/+P/3//f/9//2//b/9v/0//T/9P/0//T/9P/0
//T/9v/2//b/9v/0//X/9f/1//f/+P/4//j/+//7//v/+//7//z//P/8//v//P/8//3/
/f/+//7//v8AAAAAAQACAAQABAAFAAUABgAFAAQAAwADAAQABgAHAAkACQAKAAwACgAK
AAoADAAMAA0ADQANAA8AEAARABEAEgATABQAFQAVABUAFgAWABgAGQAaABoAHAAcAB0A
HQAcABwAHAAcABsAGwAaABoAGAAYABkAGQAXABUAFAATABIAEQAQAA8ADgAOAA4ADAAL
AAsACgAKAAgABgAEAAEAAgADAAMAAwADAAMAAwADAAEAAQABAAEAAQABAAAAAAABAAEA
AAAAAAEAAQABAAAAAAAAAAAAAAAAAAAAAQABAAIAAwADAAQAAwACAAEAAAADAAMAAgAC
AAIAAgACAAEAAQACAAIAAgACAAIAAQAAAP///v///wAAAAABAAEAAQACAAIAAQADAAQA
BwAJAAoACwAMAAoACwALAAoACgAKAAwADAAOAA4ADgAOAAoACgAKAAsACwAMAAwADAAM
AAoACAAGAAYABgAFAAMAAQAAAP/////+//7//v/+//7/AAABAAMAAgAAAP3/+//7//j/
9v/0//T/9P/0//P/8//z//P/8//2//f/+P/5//f/9f/z//H/7//x//P/8v/w/+//7P/o
/+r/7f/x//f///8CAAkAEwAeACsANgA6ADsAOQA1ADYAOAAxACoALAAmABcADwAJAAIA
+//7/wMADgAVABUAEgAXABgAGAAcAB4AGAAPAAkABAABAAAAAgD///z//P/9//r/+P/4
//f/9//4//j/9//3//X/9P/0//T/8v/y//L/8v/0//T/9P/0//T/9P/0//T/8v/z//P/
8//z//T/9P/0//f/9//3//f/9//4//j/+P/5//r/+v/7//v//P/8//z//P/8//3//v8A
AAAAAQABAAEAAQABAAEAAQACAAQABQAHAAcACAAKAAgACAAIAAoACgALAAsACwANAA4A
DwAPAA4ADwAQABEAEQARABIAEgASABMAFAAUABQAFAAVABUAFgAWABYAFgAVABUAFAAU
ABEAEAAQAA8AEQAPAA4ADQAKAAkACAAHAAYABgAGAAQAAwADAAIAAgABAAAA///9////
///+//3//P/7//r/+f/7//v/+//7//r/+f/3//b/9//3//b/9v/5//n/+f/4//j/+P/4
//j/+P/4//n/+f/5//n/+P/4//r/+v/6//r/+//7//r/+v/4//j/+P/3//f/9v/2//b/
9v/2//f/+P/5//r/+v/6//n/+f/7//v//P/8//v//f/+/wEAAQACAAMABAACAAMAAwAC
AAAAAAACAAIABAAEAAQABAAAAAAAAAABAAMABAAEAAQAAgAAAP7//P/9//7//v/9//r/
+P/2//X/9P/0//T/9P/0//b/9//5//n/+P/2//X/8f/u/+z/6v/q/+r/6v/p/+n/6f/p
/+n/5//n/+f/5//p/+n/6f/p/+v/5//l/+L/4P/h/+D/3P/c/+H/5f/l/+v/9P/5/wEA
DAAdACwANAA3ADcANwA2ADIAMQAsACgAJAAbAA0AAwD6//X/8f/z//z/BwALAAgACQAK
AAwAEgAWABIACQADAP7/+f/2//b/9//0//L/7f/q/+n/6v/q/+v/6v/q/+n/6f/p/+j/
6P/o/+r/6v/q/+r/6P/o/+j/6P/o/+j/6P/o/+j/6f/p/+n/6//s/+z/7P/r/+v/6//r
/+v/7P/s/+z/7//w//D/8f/x//L/8v/y//T/9P/1//b/9v/2//f/9//3//f/9//3//X/
9v/4//n/+//7//z//v/+//7//v8AAAAAAQABAAEAAgAEAAYABwAIAAkACgALAA0ADQAO
AA4ADgAPABAAEAAQABAAEQARABAAEAAQABAADwAPAA4ADgAMAAwADQANAAwACQAHAAUA
BAADAAIAAQAAAAAAAAD+//v/+//6//r/+//6//n/9//3//f/9v/1//f/9//3//f/9f/1
//X/9f/1//X/9P/0//X/9f/0//T/9f/1//X/9P/1//b/9//4//r/+v/7//v/+//7//r/
+v/6//r/+v/6//n/+f/4//j/9v/2//b/9f/2//f/+P/4//j/+P/4//j/+P/4//b/9v/2
//b/9P/0//P/8//0//X/9//4//j/+f/5//v/+f/6//v//P/9////AAAAAP7//v8AAAAA
AAAAAAAAAAAAAAAAAAABAAEAAgACAAIAAgAAAP7//P/6//r/+f/3//X/9P/z//P/8P/w
//D/8P/w//L/8//1//X/9P/y//H/8f/u/+z/6v/q/+r/6v/p/+j/5//m/+X/5//n/+f/
5//l/+X/5f/l/+f/5//n/+b/5v/j/+L/4P/c/93/4f/p/+//9v/7/wEADAAbACwAOAA5
ADcANQA0ADIALQAmACAAHgAXAA0AAwD6//X/8f/1//z///8DAAoACwAMABAAFAAWABIA
CwADAAAA+//4//b/9//0//L/8f/u/+z/7P/r/+v/6v/q/+n/6f/r/+r/6v/q/+r/6v/q
/+r/6v/q/+r/6v/q/+r/6v/q/+r/6//r/+v/6f/q/+r/6v/t/+3/7f/t/+//8P/w//D/
8f/y//L/8//x//L/8v/y//b/9v/3//j/+P/4//n/+f/7//v/+//7//v//P/+/////f/9
//7/AAAAAAAAAAACAAQABQAFAAUABQAGAAcABwAGAAcACAAJAAsACwAMAAwADAANAA4A
DgAMAAwADQANAA4ADgAOAA4ADwAPAA4ADgAMAAwADQANAA0ACwAKAAkACAAHAAYABQAE
AAQABAACAAMAAwACAAIAAQAAAP///f/7//v/+v/5//v/+//7//v/+f/5//n/+f/7//v/
+v/6//v/+//6//r/+v/5//j/9v/3//j/+f/6//z//P/9//3//f/9//z//P/+//7//v/+
//3//f/8//z//P/8//z/+//9//3//f/8//7//v/8//r/+v/6//r/+v/6//r/+v/6//r/
+f/5//n/+f/6//r/+//9//7/AQADAAQABQAGAAYABwAHAAYABgAGAAgACAAKAAoACgAK
AAcABgAFAAUABwAIAAgACAAIAAYABAACAAIAAgABAP///f/8//v/+//4//j/+P/4//j/
+v/7//3////+//z/+//5//b/9P/y//D/8P/w/+//7//v/+//7//t/+3/7f/t/+7/7//w
//H/8f/v/+//7v/u/+3/6v/o/+T/5//r//H/9//+/wMACwAUACMAMgA6ADsAOwA3ADQA
MAArACYAIAAcABUACwADAPr/8f/v//P//P8FAAkACAALABAAFAAWABYAFAAPAAkABgAB
AP7//v/9//z/+P/3//b/8//y//D/7//w//D/7//v//H/8P/w//D/7v/u/+7/7v/w//D/
8P/w//D/8P/w//D/8P/x//H/8f/x//L/8v/y//H/8f/x//H/8//0//T/9P/z//T/9P/1
//X/9v/2//b/+P/4//n/+v/6//r/+//7//3//f/9//3//f/+/wAAAQD/////AAACAAIA
AgACAAQABQAHAAgACQAHAAgACQAJAAsADQAPABEADwAPABAAEAASABMAFAAUABQAFAAV
ABUAFAAUABQAFAATABMAEgASABIAEgATABMAEwARABAADwAQAA8ADgANAAwADAAMAAoA
BwAHAAYABgADAAIAAQD//wEAAQAAAP/////////////+//3//P/7//3//f/8//z//f/9
//z//P/////////+/wAAAAAAAAAAAgACAAMAAwABAAEAAAAAAAAAAAAAAAAAAgADAAMA
BAADAAIAAQD//wEAAQABAAAAAAACAAAA/v/+//z//P/8//z//f/+////AAD+//7//f/9
//////8AAAAAAAABAAEAAwAFAAYABwAIAAYABwAHAAYACAAIAAoACgAKAAoACgAKAAgA
CAAIAAkACQAKAAoACgAKAAgABgAEAAYABgAFAAMA///+//3//f/6//r/+v/6//z//v//
/wEAAwACAAAA///8//j/9f/y//H/8v/z//P/8f/x//H/8f/x//H/8f/x//P/8//z//P/
8f/v//H/8P/u/+//6v/i/+b/6//v//X/+/8CAAkAEQAcAC0ANgA4ADcANwAzACwAKAAl
ACIAHgAYABEACwABAPj/8//z//f/BAALAAkACgAPABIAFAAYABoAFAAPAAsABgABAP7/
/v/7//z/+v/3//b/8v/y//H/8f/y//L/8f/x//P/8v/y//L/8v/y//L/8v/y//L/8v/y
//D/8P/w//D/8v/z//P/8//x//L/8v/y//P/8//z//P/8f/y//L/8v/0//b/9//5//n/
+v/6//r/+v/6//v//P/6//r/+//7////////////AAACAAUABwAGAAUABQAGAAYABgAG
AAgABgAHAAcABwAKAAwADgAPAA0ADQANAA0ADwAPABAAEAAQABEAEgASABQAFAAVABUA
FAAUABQAFAAVABUAFAAUABIAEgATABMAFQATABIAEQASABEAEAAPAA0ADAALAAgACQAJ
AAgACAAHAAYABQADAAMAAwACAAEAAQABAAEAAQABAAEAAQABAAMAAwACAAIAAwADAAIA
AgABAAEAAQAAAAAAAAAAAAAA/v/+/////////////v/+/wAAAAAAAAAAAQABAAAAAAD+
//7//v/9//3///////7//P/8//z//P/+//7//v/+//7//v/9//3//////wAAAAAAAAEA
AQADAAUABgAHAAgABgAHAAcABgAGAAYACAAIAAkACgALAAwACAAIAAgACQAKAAwADQAO
AA0ACgAHAAQABgAGAAUAAwD///7//f/9//7//v/+//7//P/+////AQABAAAA/v/9//3/
+v/4//b/8//y//H/7//x//H/8f/x//P/8//z//P/8//z//P/8//z//P/8//y//D/6//o
/+b/5P/l/+f/7//3//7/AQAFAA4AHwAyADwAPQA/AD0AOAA0ADEALgAqACoAJQAXAAkA
AgD///n/+f8AAAcADQAQAA8AEgAUABgAHgAeABUADQAMAAkABgAEAAEA/v/+//n/9v/z
//L/8P/v//D/8P/v/+//8f/w//D/8P/y//L/8v/y//L/8v/y//L/8v/y//L/8v/w//H/
8f/x//P/9P/0//T/9f/1//X/9f/1//b/9v/2//X/9v/2//f/9//4//j/+P/8//z//f/+
//z//P/9//3///////////8BAAIABAAFAAcABwAIAAoACgAKAAoADAAKAAsACwALAAkA
CgALAAsACgALAAwADQAPAA8AEAAQAA4ADwAQABAAEgASABMAEwAUABQAFAAUABMAEwAS
ABIAEQASABQAFQATABEAEAAPABAADwAOAA0ADAAMAAwACgAHAAcABgAGAAcABgAFAAMA
AQABAAAA/////////////wEAAQABAAEA//////7//v8AAAEAAQACAAEAAQABAAAAAAAA
AAAAAAAAAAAAAQABAP/////+//7/AAAAAAAAAAADAAMAAgACAAAAAAAAAP/////9//3/
/v/+//7//v/+//7//v/+//7//f/8//r/+f/6//v//f/+//3///8AAAMABAAGAAgACgAI
AAkACQAIAAYABgAIAAgACgAKAAoACgAIAAgACAAJAAkACgAKAAoACgAIAAYABAAEAAQA
AwABAP///v/9//3//v/+//7//v/8//7///8BAAMAAgAAAP//+//4//b/9P/y//L/8v/x
//H/8f/x//H/8f/x//H/8f/z//P/8//z//H/8//z//L/8P/t/+r/6v/q/+f/6f/v//f/
/P8BAAcAEgAhADIAPAA/AD8APwA+ADwAOQAyAC4ALAAlABcADwAGAP3/+f/9/wQADwAT
ABAADwAUABgAGgAeABwAFQANAAoABwAEAAIAAQAAAPz/+f/2//T/9P/z//P/9P/0//P/
8//1//T/9P/0//L/8v/y//L/8v/y//L/8v/0//T/9P/0//P/8//y//H/8f/y//L/8v/z
//P/8//z//H/8v/y//L/9P/2//f/+f/5//r/+v/6//z//P/9//7//v/+//////8BAAEA
AQABAAEAAgAEAAUABQAFAAYACAAIAAgACAAKAAoACwALAAsACwAMAA0ADQAOAA8AEAAR
AA8ADwAQABAAEgATABQAFAAUABQAFQAVABQAFAAUABQAFAAVABUAFgAUABQAFQAVABUA
EwASABEAEAAPAA4ADQAMAAwADAAKAAkACQAIAAgABQAEAAMAAQADAAMAAgABAP//////
/////////////////////v/+///////+//7//////////v/+//7//v/+//7//v//////
//////7//v/+//7//v/+/wEAAQAAAAAAAgACAAIAAQAAAP///v/8//7//v/8//z/+v/6
//r/+v/6//r/+v/6//r/+v/5//n/+//7//z//P/9////AAADAAMABAAFAAYABAAFAAUA
BAAEAAQABgAGAAYABgAGAAYABgAGAAYABwAFAAYABgAGAAYABAACAAAAAAAAAP///f/7
//r/+f/5//r/+v/6//r/+P/6//v//f////7//P/7//n/9v/0//L/7v/u/+7/7f/v/+//
7//v/+3/7f/t/+3/7//v/+//7//t/+3/7//s/+r/5//m/+T/5P/n/+v/8//7/wAABQAP
ABwAKwA2ADoAOQA3ADMALgAuAC0AJAAeABwAEwAHAP//9v/z//P/+f8EAAkABwAKABEA
EgAYABwAGgASAAcAAQAEAAMA/P/6//v/+P/2//X/8v/w//D/7//v/+7/7v/t/+3/7//u
/+7/7v/u/+7/7v/u/+7/7v/u/+7/7v/u/+7/7v/s/+3/7f/t/+//8P/w//D/8f/x//H/
8f/x//L/8v/y//P/9P/0//X/9f/2//b/9v/2//b/9//4//r/+v/7//v//f/9//3//f/9
//7/AAABAP////8AAAIABAAEAAQABgAIAAkACQAJAAgACAAIAAcABgAHAAgACQALAAsA
DAAMAAwADQAOAA4AEAAQABEAEQAUABQAFAAUABUAFQAUABQAEgASABMAEwARAA8ADgAN
AA4ADQAMAAsACAAIAAgABgAFAAUABAAEAAUABAADAAEAAQABAAAA////////////////
////////AQABAAAAAAD//////v/+//////////7//P/8//z//P/8//z//f/9//3//f/8
//z/+v/6//r/+v/7//v/+v/6//r/+v/6//n/+f/5//n/+P/6//r/+v/6//r/+v/6//j/
+P/4//j/+P/4//f/9//5//n/+v/6//3///8AAAMAAwAEAAUABgAEAAUABQAEAAQABAAG
AAYABgAGAAYABgACAAIAAgADAAMABAAEAAQAAgAAAP7//P/8//z/+//5//n/+P/3//f/
9v/2//b/9v/2//j/+f/7//v/+v/4//f/9//0//L/8P/u/+7/7v/t/+v/6//r/+v/6//r
/+v/6//p/+n/6f/p/+//8f/r/+b/5v/n/+L/3v/g/+X/6//v//f//v8DAA8AHgArADQA
NAAxAC8ALQAoACIAHQAYABYADgABAPn/9f/s/+f/6//1//7/AQABAAYACQAOABQAFgAS
AAwABQADAP7/+f/6//r/+f/2//T/8f/u/+7/7v/t/+3/7v/u/+3/7f/t/+z/7P/s/+z/
7P/s/+z/6v/q/+r/6v/q/+r/6v/q/+z/7f/t/+3/7f/u/+7/7v/t/+3/7f/t/+3/7v/u
/+7/8f/y//L/8//z//T/9P/0//b/9v/3//j/+v/6//v/+//9//3//f/9//v//P/+////
/f/9//7/AAAAAAAAAAACAAMABQAGAAcABQAGAAcABwAIAAkACgALAA0ADQAOAA4ADgAP
ABAAEAAOAA4ADwAPAA4ADgAOAA4ADQANAAwADAAMAAwADQANAA0ACwAKAAkACAAHAAYA
BQADAAIAAQD+/wAAAQABAAIA///+//3/+//9//3//P/7//3//f/9//3/+//7//v/+//5
//n/+P/4//n/+f/4//j/+f/5//n/+P/4//j/+P/4//j/+P/5//n/+P/3//X/9P/0//T/
9P/0//b/9//3//j/9v/2//b/9f/1//X/9f/0//L/9P/2//b/9v/2//T/9P/0//T/9v/2
//X/9f/z//P/9P/0//X/9//4//v/+//8//3//v/8//3//f/8//7//v8AAAAAAAAAAAAA
AAD+//7//v///wEAAgACAAIAAQD+//v/+P/5//r/+v/5//X/9P/z//P/8P/w//D/8P/x
//T/9v/5//f/9v/0//P/7//s/+r/6P/o/+j/6P/n/+f/5//n/+f/5f/l/+X/5f/n/+f/
5//n/+n/6//p/+j/5v/j/97/2v/a/9//5f/p//H/9P/7/wMAEgAfACgAKAAtAC8AKwAm
ACYAIQAaABgAFgALAAEA+//y/+3/7f/z//7/AwADAAIACQAOAA4AEgAUAAwAAwD9//b/
9//6//b/8f/u/+z/6//s/+n/6P/m/+X/6P/o/+f/5//n/+b/5v/m/+T/5P/k/+T/5P/k
/+T/5P/k/+T/5P/k/+T/5f/l/+X/5f/m/+b/5v/n/+f/5//n/+n/6v/q/+r/6f/q/+r/
6//t/+7/7v/u//D/8P/x//L/8P/w//H/8f/x//H/8f/x//L/9P/3//n/+f/5//r//P/+
//7//v8AAP7/////////AQACAAMAAwAGAAcACAAJAAcABwAIAAgACAAJAAoACgAKAAoA
CwALAAwADAAMAAwACQAJAAgACAAHAAgACgALAAoABwAFAAMAAwADAAMAAwAAAAAAAAD+
//v/+//6//r/+//6//n/9//3//f/9v/1//f/9//3//f/9f/1//X/9f/1//X/9P/0//f/
9//2//b/9f/1//X/9P/y//L/8v/y//L/8v/z//P/8//z//L/8v/y//L/8v/y//H/8f/w
//D/8v/y//L/8f/z//P/8//y//D/7v/u/+7/7v/u/+7/7v/u/+7/7P/s/+v/6//t/+3/
7v/u/+3/7//w//P/9v/4//r//P/8//3//f/8//r/+v/8//z/+//6//n/+P/4//j/+P/5
//v//P/8//z//v/8//r/+P/2//b/9f/z//H/8P/v/+//7v/u/+7/7v/u//D/8f/z//P/
8v/w/+//7v/s/+v/6v/n/+b/5f/j/+P/4//j/+P/4//j/+P/4//j/+P/4//j/+P/4//h
/+L/4P/h/9z/2P/Y/9v/3//l/+v/8P/1//3/BgARACQAMAAxADEAMwAyAC4AKwAoACIA
IAAXAAkA///4//H/6//t//b/AQAHAAYAAQACAAgACgAMAAwABQD///z/+f/2//T/8//w
/+7/6//o/+b/5v/l/+X/5P/k/+P/4//l/+T/5P/k/+T/5P/k/+T/4v/i/+L/4v/j/+T/
5f/m/+b/5//n/+f/5//o/+j/6P/n/+f/5//n/+n/6v/q/+r/6f/q/+r/6//r/+z/7P/s
/+7/7v/v//D/8P/w//H/8f/1//X/9f/1//X/9v/4//n/+f/5//r//P/8//z//P/+//7/
/////w==
         </WaveFormData>
      </LeadData>
      <LeadData>
         <LeadByteCountTotal>10000</LeadByteCountTotal>
         <LeadTimeOffset>0</LeadTimeOffset>
         <LeadSampleCountTotal>5000</LeadSampleCountTotal>
         <LeadAmplitudeUnitsPerBit>4.88</LeadAmplitudeUnitsPerBit>
         <LeadAmplitudeUnits>��V</LeadAmplitudeUnits>
         <LeadHighLimit>2147483647</LeadHighLimit>
         <LeadLowLimit>268435456</LeadLowLimit>
         <LeadID>V1</LeadID>
         <LeadOffsetFirstSample>0</LeadOffsetFirstSample>
         <FirstSampleBaseline>0</FirstSampleBaseline>
         <LeadSampleSize>2</LeadSampleSize>
         <LeadOff>FALSE</LeadOff>
         <BaselineSway>FALSE</BaselineSway>
         <ExcessiveACNoise>FALSE</ExcessiveACNoise>
         <MuscleNoise>FALSE</MuscleNoise>
         <LeadDataCRC32>4151475271</LeadDataCRC32>
         <WaveFormData>
3v/e/97/3v/Z/9b/0//Q/9H/0v/T/9T/zv/I/8L/vP+6/7r/uv+6/8L/yv/S/9r/2P/W
/9T/0v/Y/9z/4P/k/+v/8P/1//r//f8AAAMABgAHAAgACQAKAAgACAAIAAgACgAKAAoA
CgAMAAwADAAMAAwADAAMAAwADAAMAAwADAALAAoACQAIAAoACgAKAAoADAAMAAwADAAL
AAoACQAIAAgACAAIAAgABgAGAAYABgAIAAgACAAIAAcABgAFAAQAAgACAAIAAgACAAIA
AgACAAEAAAD///7//v/+//7//v/8//z//P/8//z//P/8//z//P/8//z//P/8//z//P/8
//z//P/8//z//P/8//z//P/+//7//v/+/wAAAAAAAAAAAgACAAIAAgAEAAQABAAEAAYA
BgAGAAYABgAGAAYABgAGAAYABgAGAAYABgAGAAYABgAGAAYABgAIAAgACAAIAAYABgAG
AAYABgAGAAYABgAGAAYABgAGAAYABgAGAAYABgAGAAYABgAIAAgACAAIAAgACAAIAAgA
BgAGAAYABgAIAAgACAAIAAoACgAKAAoACAAIAAgACAAIAAgABwAHAAcABwAHAAcABwAH
AAcABwAJAAkACwAMAAsADQAOAA4AEAARABEAEgATABQAFQAWABcAFwAXABYAEAANAAoA
CQAJAAcABQAFAAIA///+//z/+v/4//b/9v/z//H/8P/w//H/8f/y//L/8f/z//X/9//7
//3//v/+//z//P/+////AAABAAEAAQD/////AAAAAAIAAgACAAMABQAGAAYABgAEAAUA
BQAFAAUABwAJAAsAEgAXABsAHgAcABoAGAAaABwAHgAeABsADQD3/+D/1f/P/8v/z//Q
/9L/1f/W/9j/0v/D/7r/uv+7/7X/sf+z/7n/xP/R/9j/1v/T/87/y//L/9H/2f/h/+f/
7f/y//r//v8BAAIAAQADAAMABAAGAAYABgAHAAkACQAJAAoACgAJAAgACAAIAAgACAAI
AAkACgALAAwACgAJAAkACQAJAAoACgAKAAkACQAJAAgACAAIAAcABwAHAAcABgAGAAYA
BwAHAAUAAwADAAEAAQADAAMAAwADAAEAAAAAAAAAAgAAAP///////////f/9//3//f/9
//3/+//7//r/+f/7//v/+//7//r/+f/5//n/+//7//r/+v/6//r/+v/6//n/+f/5//n/
+//7//z//f/7//v//P/9/wAAAAAAAAAAAQACAAIAAgACAAIAAgACAAIAAwADAAQABAAE
AAQABAAGAAYABgAGAAQABAAEAAQABgAGAAYABwAFAAQABAAFAAMAAwADAAMABQAFAAUA
BQAGAAYABgAGAAQABAAEAAQABgAGAAYABgAEAAQABAAEAAYABgAGAAYABAAEAAQABAAG
AAYABgAGAAYABAAEAAQABAAFAAUABQAFAAUABQAFAAUABwAHAAcABwAHAAgACQALAA4A
DgAOAA8ADwAQABEAEgATABQAFQAVABUAFAAQAA0ACgAJAAcABQABAAEAAAD9//z/+v/4
//b/9v/2//P/8f/w//D/7//v//L/8v/z//X/9//5//v//f/8//z//P/8//7///8AAAEA
AQABAAEAAQACAAIAAgACAAQABQAFAAYABgAGAAYABwAHAAcABQAFAAcACwAQABUAGQAc
ABwAGAAYABgAHgAgACAAHQAVAAEA6v/Z/8//yf/L/87/zv/R/9T/1P/S/8X/uP+0/7X/
sf+t/63/tf/A/8//2P/a/9X/zv/J/8v/0f/X/9//5//t//T/+v/+////AgADAAUABQAG
AAYABgAGAAcACQAJAAkACgAJAAkACQAKAAgACAAIAAgACgAKAAoACgAKAAkACQAJAAkA
CgAKAAoACQAJAAkACAAIAAgABwAHAAcABwAGAAYABgAHAAcABQAFAAUAAwADAAMAAwAD
AAMAAwACAAIAAgAAAP7//f/9///////9//3/+//7//v/+//7//v/+v/5//n/+f/5//n/
+P/3//f/9//3//f/9v/2//j/+P/4//j/9//3//f/9//5//n/+v/7//v/+//8//3//v/+
//7//v///wAAAAAAAAAAAAAAAAAAAAABAAEAAgACAAIAAgACAAIAAgACAAIAAgACAAIA
AgAAAAAAAAABAAEAAAAAAAEAAQABAAEAAQADAAMAAwADAAQABAAEAAQAAgACAAIAAgAE
AAQABAAEAAQABAAEAAQAAgACAAIAAgACAAIAAgACAAIAAgACAAIABAAEAAQAAgACAAIA
AgADAAMAAwADAAMAAwADAAMAAwADAAMAAwAFAAYABwAJAAwADAAMAA0ADQAOAA8AEAAP
ABAAEQARABEAEAAMAAkABgAFAAMAAQD//////v/7//r/+P/2//T/8v/y/+//7f/s/+z/
6//r/+z/7P/t/+//7//x//P/9f/4//j/+P/4//j/+f/6//v//f/9//3//f/+//7//v/+
/wAAAQABAAIAAAAAAAAAAQABAAEAAQADAAMABwAKAA8AEwAYABYAFAASABQAGAAaABoA
FwANAPn/4v/T/8n/xf/H/8j/yv/P/9L/0P/I/7v/sv+w/7H/rf+r/6//t//E/9H/1v/W
/8//yv/H/8n/z//X/9//5//r//L/+P/6//3//v/9//////8AAAIAAgACAAMAAwADAAMA
BAAHAAcABwAIAAgACAAIAAgACAAIAAgACAAKAAkACQAJAAcACAAIAAgABwAHAAcABgAG
AAYABQAFAAUABQAEAAQABAAFAAUAAwADAAMAAQABAAEAAQABAAEAAQAAAAAAAAACAAAA
///////////9//3//f/9//3//f/7//v/+v/5//n/+f/5//n/+v/5//n/+f/7//v/+v/6
//r/+v/6//r/+f/5//n/+f/5//n/+v/7//3//f/+////AgACAAIAAgADAAQABAAEAAQA
BAAEAAQABAAFAAUABgAGAAYABgAGAAYABgAGAAYABgAGAAYABgAGAAYABgAHAAcABgAG
AAcABwAHAAcABwAHAAcABwAHAAYABgAGAAYACAAIAAgACAAKAAoACgAKAAwADAAMAAwA
DAAMAAwADAAOAA4ADgAOAA4ADgAOAA4ADgAOAA4ADgAOAA4ADgALAAsACwALAAwADQAO
AA8ADQANAA0ADQAPABAAEQATABUAFgAXABkAGAAYABgAGAAZABoAGwAbABkAGAAUABEA
DgANAAsACQAJAAkACAAFAAQAAgAAAP7/+v/6//f/9f/0//T/8//z//b/9v/3//n/+//9
////AQACAAIAAgACAAQABQAGAAcABwAHAAcABwAIAAgACAAIAAgACQAJAAoACgAKAAoA
CwALAAsACwALAA0ADwAUABsAHwAgACAAHgAeAB4AIgAmACYAIQATAPv/5v/Z/9H/0f/V
/9b/2P/b/9z/2P/Q/8X/vv+8/7v/t/+3/7v/xf/S/93/4P/e/9n/0P/N/9P/2f/h/+n/
8f/3//z/AAAEAAcACAAHAAkACQAKAAwADAAMAA0ADQANAA0ADgAPAA8ADwAQABAAEAAQ
ABAADgAOAA4ADgAPAA8AEAARABAAEAAPAA4ADQANAA0ADAAOAA4ADQANAA0ADQAMAAwA
CgALAAsACQALAAsACQAJAAcABwAHAAcACQAIAAgACAAGAAQAAwADAAMAAwABAAEAAQAB
AAEAAQABAAEAAAD//////////////v/9//3//f/+//////8AAP7//v/+//7//f/9//3/
/f/9//3//v////////8AAAEAAgACAAIAAgAEAAYABwAIAAgACAAIAAgACAAJAAkACgAK
AAoACgAKAAoACgAKAAoACAAIAAgACAAIAAgACAAJAAsACgAKAAsACQAJAAkACQAJAAkA
CQAJAAwADAAMAAwACwAKAAkACAALAAwADQAOAA4ADgAOAA4ADAAMAAwADAAOAA4ADgAO
ABAAEAAQABAAEAAOAA4ADgAOAA4ADwAPAA8ADwANAA0ADQANAA0ADQANAA0AEQASABMA
FQAUABQAFAAVABcAGAAZABoAGQAaABsAGwAbABoAFgATABAADwANAAsACQAJAAgABQAE
AAIAAAD+//z//P/5//f/9v/2//X/9f/2//b/9//5//3///8BAAMABAAEAAQABAAGAAcA
CAAJAAcABwAHAAcABwAGAAUABAAGAAcABwAIAAkACgALAA0ADQALAAsADQAPABMAGAAd
ACEAIgAeABwAHgAgACIAJAAkAB8ADQD1/+L/1//R/8//0f/U/9b/2f/a/9r/0v/H/8D/
wv+//7v/u/+//8X/0v/d/+L/4P/b/9L/z//T/9f/3f/l/+3/9f/8/wIABgAHAAgABwAJ
AAkACgAKAAoACgALAAsACwALAAwADQANAA0ADgAOAA4ADgAOAA4ADgAOAA4ADgANAA0A
DQALAAwADAAMAAsACwALAAoACgAKAAkACQALAAsACgAKAAoACwALAAkACQAJAAcABwAF
AAUABQAFAAUABAAEAAQAAgAAAP////8BAAEA/////////////////f/9//z/+//7//v/
+//7//r/+f/5//n/+//7//r/+v/6//r/+v/6//v/+//7//v/+//7//z//f/7//v//P/9
////AAABAAIAAQACAAIAAgAGAAYABgAGAAYABwAHAAgABgAGAAYABgAGAAYABgAGAAYA
BgAGAAYACAAIAAgACQAHAAYABgAHAAkACQAJAAkACQAJAAkACQAIAAgACAAIAAoACgAK
AAoACgAKAAoACgAIAAgACAAIAAYABgAGAAYACAAIAAgACAAKAAoACgAKAAoACgAMAAwA
DAAMAAkACQAJAAkACwALAAsACwAJAAkACQAJAAsADAANAA8AEAAQABAAEQARABIAEwAU
ABUAFgAXABcAGQAYABQAEQAMAAsACQAHAAcABwAGAAMAAAD+//z/+v/4//j/9f/z//L/
8v/x//H/9P/0//X/9//3//n/+//9//7//v/+//7//v///wAAAQABAAEAAQABAAQABAAE
AAQABAAFAAUABgAEAAQABAAFAAMAAwAFAAkADQANABAAFQAbAB4AHAAaABoAGgAcACAA
IAAdABEA/f/k/9P/zf/L/83/0P/S/9P/1P/W/9T/x/+6/7j/uf+1/7H/s/+3/8D/zf/W
/9b/0//O/8f/yf/P/9X/3f/n/+3/8P/2//z///8AAAEAAwADAAQABAAEAAQABQAFAAUA
BQAGAAUABQAFAAYACAAIAAgACAAGAAYABgAGAAgABwAHAAcABwAIAAgACAAFAAUABQAE
AAQABAADAAMABQAFAAQABAACAAMAAwABAAMAAwABAAEAAQABAAEAAQABAAAAAAAAAP7/
/P/7//v/+//7//n/+f/3//f/9//3//b/9//3//f/9//3//f/9//4//f/9//3//X/9f/0
//T/9P/0//T/9P/3//f/9//3//f/9//4//n/9//3//j/+f/8//z//P/8//3//v/+//7/
AgACAAIAAgAAAAEAAQACAAQABAAEAAQABAAEAAQABAAEAAQABAAEAAIAAgACAAMABQAE
AAQABQADAAMAAwADAAMAAwADAAMABAAEAAQABAAEAAQABAAEAAYABgAGAAYABgAGAAYA
BgAEAAQABAAEAAUABgAHAAgABwAGAAUABAAGAAYABgAGAAYABgAGAAYABgAGAAcABwAH
AAcABQAFAAUABQAFAAUABQAFAAUABgAHAAkADAAMAAwADQALAAwADQAOABEAEgATABMA
EwASAA4ACwAGAAUAAwABAAEAAQAAAP3//P/6//j/9v/0//T/8f/v/+7/7v/t/+3/7P/s
/+3/7//z//X/9//5//r/+v/6//r//P/9//7//////////////wAAAAAAAAAAAAABAAEA
AgACAAIAAgADAAMAAwAFAAUABQAFAAoADwAVABgAGAAWABQAFAAYABwAHAAZABEA///o
/9X/y//H/8n/zP/O/9H/1P/S/8z/wf+2/7D/r/+r/6n/q/+z/7z/y//U/9b/0//O/8f/
x//N/9P/2//l/+v/7v/0//r/+//+////AQABAAIAAgACAAIAAwADAAMAAwAEAAUABQAF
AAYABgAGAAYABgAGAAYABgAGAAYABQAFAAUABQAGAAYABgAFAAUABQAEAAQABAADAAMA
AwADAAIAAgACAAMAAwABAAMAAwABAAEAAQABAAEAAQABAAAAAAAAAP7//P/7//v//f/9
//v/+//5//n/+f/5//n/+f/4//f/+f/5//n/+f/6//n/+f/5//n/+f/4//j/+P/4//j/
+P/5//n/+f/5//f/9//4//n/+//7//z//f/8//z//P/8//3//v/+//7/AgACAAIAAgAC
AAMAAwAEAAIAAgACAAIAAgACAAIAAgACAAIAAgACAAIAAgACAAMAAwACAAIAAwADAAMA
AwADAAMAAwADAAMABgAGAAYABgAEAAQABAAEAAYABgAGAAYACAAIAAgACAAIAAgACAAI
AAgACAAIAAgACAAIAAgACAAIAAgACAAIAAgACAAKAAoACgAKAAoACQAJAAkACQAJAAkA
CQAJAAcABwAHAAcACwAMAA0ADwAOAA4ADgAPABEAEgATABQAFQAWABcAFwAZABgAFAAR
AA4ADQALAAkABQAFAAQAAQAAAP7//P/6//j/+P/1//P/9P/0//P/8//y//L/8//1//f/
+f/7//3//v/+//7//v8AAAEAAgADAAMAAwADAAMABAAEAAQABAAGAAcABwAIAAYABgAG
AAcABwAHAAcACQAJAAsADgAVABsAHgAcABoAGAAaAB4AIAAgAB8AFQABAOr/1//P/83/
z//S/9T/1//Y/9j/0P/D/7j/tP+1/7P/sf+1/7//yv/X/97/3v/Z/9L/y//P/9X/3f/l
/+3/8//4//7/AgADAAQABwAJAAkACgAIAAgACAAJAAsACwALAAwADQANAA0ADgAMAAwA
DAAMAA4ADgAOAA4ADgANAA0ADQALAAwADAAMAA0ADQANAAwADgAOAA0ADQANAA0ADAAM
AAwADQANAAsACwALAAkACQAJAAkACQAJAAcABgAGAAYACAAGAAUABQAFAAUAAwADAAEA
AQABAAEAAQABAAAA//////////////7//f/9//3///////7//v8AAAAAAAAAAP//////
/////////wAAAQABAAEAAgADAAIAAgACAAIAAwAEAAQABAAIAAgACAAIAAgACQAJAAoA
CAAIAAgACAAKAAoACgAKAAoACgAKAAoADAAMAAwADQANAAwADAANAAsACwALAAsACwAL
AAsACwAMAAwADAAMAA4ADgAOAA4ADgAOAA4ADgAOAA4ADgAOAA4ADgAOAA4ADgAOAA4A
DgAOAA4ADgAOABAAEAAQABAAEAAOABAAEAAOAA4ADgAOAA4ADQANAA0ADQANAA0ADQAN
AA8ADwAPAA8AEQASABMAFQAWABYAFgAXABUAFgAXABgAGQAaABsAGwAbABoAFgATABAA
DwANAAsACQAJAAgABQAEAAIAAAD+//7//v/7//n/+P/4//f/9//2//b/9//5//v//f//
/wEAAgACAAIAAgAEAAUABgAHAAkACQAJAAkACgAKAAoACgAKAAsACwAMAAoACgAKAAsA
DwANAA0ADQANAA8AFgAdAB8AIAAgAB4AHAAeACIAJAAkAB8AEQD5/+T/1//R/9H/0//W
/9j/2//e/9z/1P/J/8T/xP/D/7//v//D/83/2v/j/+b/5P/d/9b/0//X/93/4f/p//H/
9f/6//7/AgAFAAgABwAJAAkACgAKAAoACgALAAsACwALAAwADQANAA0ADgAMAAwADAAM
AAwADAAMAAwADAALAAsACwALAAwADAAMAAsACwALAAoACgAKAAkACQAJAAkACAAIAAYA
BwAHAAUABwAHAAUABQAFAAUABQAFAAMAAgACAAIAAAD+//3//f///////f/9//v/+//7
//v/+//7//r/+f/5//n/+f/5//j/9//3//f/9//3//b/9v/4//j/+P/4//n/+f/5//n/
9//3//j/+f/7//v//P/9//7//v/+//7///8AAAAAAAAEAAQABAAEAAIAAwADAAQAAgAC
AAIAAgAEAAQABAAEAAYABgAGAAYABAAEAAQABQAFAAQABAAFAAUABQAFAAUABwAHAAcA
BwAGAAYABgAGAAYABgAGAAYABgAGAAYABgAGAAYABgAGAAgACAAIAAgABgAGAAYABgAG
AAYABgAGAAYACAAGAAYABgAGAAYABgAFAAUABQAFAAYABwAIAAkABwAHAAcABwAHAAgA
CQALAAwADAAMAA0ADwAQABEAEgATABQAFQAVABMAEgAOAAsACAAHAAUAAwADAAMAAgD/
//z/+v/4//b/9P/0//H/7//w//D/7//v/+7/7v/v//H/8//1//f/+f/6//r/+v/6//z/
/f/+//////////////8AAAAAAAAAAAAAAQABAAIAAAAAAAAAAQABAAMAAwABAAMABQAI
AA8AFwAaABoAGAAWABgAGgAcAB4AGQAPAP//6P/X/83/yf/J/8r/zP/P/9D/0v/Q/8n/
vv+4/7n/t/+z/7X/uf/A/83/1v/Y/9X/0P/J/8f/y//R/9f/3//n/+7/9P/4//v//P/9
//////8AAAIAAgACAAMAAQABAAEAAgAFAAUABQAGAAQABAAEAAQABAAEAAQABAAEAAMA
AwADAAMABAAEAAQABQAFAAUABAACAAIAAQABAAEAAQAAAAAA/v///////f///////f/9
/////////////f/8//z//P/8//r/+f/5//n/+f/3//f/9//3//f/9//1//X/9P/z//P/
8//z//P/9P/z//P/8//z//P/8v/y//L/8v/y//L/8//z//P/8//z//P/9P/1//X/9f/2
//f/+P/4//j/+P/5//r/+v/6//3//v///wAAAAABAAEAAgAAAAAAAAAAAAAAAAAAAAAA
AAAAAAAAAAACAAIAAgADAAEAAAAAAAEAAQABAAEAAQABAAEAAQABAAIAAgACAAIAAgAC
AAIAAgACAAIAAgACAAQABAAEAAQAAgACAAIAAgACAAIAAgACAAIAAgACAAIAAgAEAAQA
BAACAAIAAgACAAEAAQABAAEAAwADAAMAAwABAAEAAQABAAMABAAFAAcACgAKAAoACwAL
AAwADQAOAA8AEAARABEAEQAQAAwACQAGAAUAAwABAAEAAQAAAP3/+v/4//b/9P/0//T/
8f/v/+7/7v/t/+3/7f/s/+z/7f/x//P/9f/3//j/+P/4//j/+v/7//z//f/9//3//f/9
//7//v/+//7/AAABAAEAAgAAAAAAAAABAAEAAQADAAMAAwAFAAoADQATABgAGAAWABQA
FAAYABoAHAAbABMA///m/9X/zf/F/8f/yv/M/9H/1P/U/9L/x/+4/7T/tf+x/63/r/+1
/8D/zf/W/9b/0//M/8f/x//N/9P/2//h/+n/7v/y//j/+//+//3//////wAAAAAAAAAA
AQABAAEAAQACAAEAAQABAAIAAwAEAAUABgAEAAQABAAEAAQAAwADAAMABQAGAAYABgAF
AAUABQAEAAYABgAFAAUABAADAAEAAAAAAAEAAQD//wAAAQAAAAEA//////////////7/
/v/+/wAA/v/9//3/+//7//n/+f/7//v/+//7//f/9//2//X/9//3//f/9//2//X/9f/1
//X/9f/0//T/9v/2//b/9v/1//X/9f/1//X/9f/2//f/9//3//j/+f/8//z//P/8//3/
/v/+//7/AgACAAIAAgAAAAEAAQACAAIAAgACAAIAAwAEAAUABgAEAAQABAAEAAQABAAE
AAUABQAEAAQABQAFAAUABQAFAAUABQAFAAUABgAGAAYABgAGAAYABgAGAAYABgAGAAYA
BgAGAAYABgAIAAgACAAIAAgACAAIAAgABgAGAAYABgAIAAgACAAIAAgACgAKAAoACAAI
AAgACAAJAAkACQAJAAcABwAHAAcABwAHAAcABwAJAAoACwANABAAEAAQABEAEwAUABUA
FgAVABYAFwAXABUAFAAQAA0ACgAJAAcABQAFAAUABAABAAAA/v/8//r/+P/4//X/8//w
//D/7//v//L/8v/z//X/9//5//v//f/+//7//v/+//7///8AAAEAAwADAAMAAwACAAIA
AgACAAQABQAFAAYABgAGAAYABwAFAAUABwAJAAkACwAQABcAGwAcABoAGAAWABgAHAAg
ACAAGQALAPP/4P/V/83/zf/P/87/0v/V/9b/0v/G/7n/sv+y/6//q/+r/6//u//K/9f/
2v/Y/9H/yv/J/8//1f/b/+P/6//x//b//P/+/wEAAgADAAUABQAGAAYABgAGAAcABwAH
AAcACAAJAAkACQAKAAoACgAKAAoACgAKAAoACgAIAAcABwAHAAkACgAKAAoACQAJAAkA
CAAKAAoACQAJAAcABwAGAAYABgAHAAcABQAHAAcABQAFAAUABQAFAAUABQAEAAQABAAE
AAIAAQABAAEAAQD//////f/9//3//f/9//3//P/7//3//f/9//3//v/9//3//f/7//v/
+v/6//z//P/8//z//f/9//3//f/7//v//P/9//3//f/+////AgACAAIAAgADAAQABAAE
AAQABAAEAAQABAAFAAUABgAGAAYABgAGAAYABgAGAAYABgAGAAYABgAGAAYABgAHAAkA
CAAIAAkABwAHAAcABwAJAAkACQAJAAoACgAKAAoACgAKAAoACgAKAAoACgAKAAoACgAK
AAoADAAMAAwADAAKAAoACgAKAAoACgAKAAoACgAKAAoACgAMAAoACgAKAAoACgAKAAkA
CQAJAAkACwALAAsACwAJAAkACQAJAAsADAANAA8AEgASABIAEwARABIAEwAUABcAGAAZ
ABkAFwAWABIADwAMAAsACQAHAAUABQAEAAEA/v/8//r/+P/3//j/9v/1//T/9P/z//P/
9P/0//X/9//3//n/+//9//7//v/+//7/AAABAAIAAwADAAMAAwADAAQABAAEAAQABgAH
AAcACAAIAAgACAAJAAcABwAJAAsACwAPABQAGQAdAB4AHAAaABoAHAAgACIAHgAXAAUA
7//c/9P/zf/N/8//0P/U/9n/2P/S/8b/u/+2/7b/s/+v/7H/uf/F/9T/3f/g/9z/0f/K
/83/1f/Z/+H/6f/t//P/+v8AAAIAAwAEAAUABwAHAAgABgAGAAYABwAHAAcABwAIAAsA
CwALAAwADAAMAAwADAAKAAoACgAKAAoACQAJAAkACwAMAAwADAALAAsACwAKAAgACAAH
AAcABQAFAAQABAAFAAcACAAHAAUABQADAAMAAwADAAMAAwADAAIAAgACAAIAAAD/////
//////3//f/9//3//f/9//3//f/8//v//f/9//3//f/8//v/+//7//v/+//6//r/+v/6
//r/+v/7//v/+//7//v/+//8//3/+//7//z//f/+//7//v/+////AAAAAAAAAgACAAIA
AgACAAMAAwAEAAIAAgACAAIABAAEAAQABAACAAIAAgACAAIAAgACAAMABQAEAAQABQAF
AAUABQAFAAUABQAFAAUABAAEAAQABAAEAAQABAAEAAYABgAGAAYABgAGAAYABgAIAAgA
CAAIAAYABgAGAAYABgAGAAYABgAGAAYABgAGAAQABAAEAAQABAAEAAUABQAFAAUAAwAD
AAMAAwAFAAUABQAFAAUABgAHAAkACgAKAAoACwALAAwADQAOAA8AEAARABEADwAOAAoA
BwAEAAMAAQD///v/+//6//f/9v/0//L/8P/u/+7/6//p/+r/6v/p/+n/6v/q/+v/7f/x
//P/9f/3//b/9v/2//b/+P/5//r/+//9//3//f/9//z//P/8//z//P/9//3//v/+//7/
/v///////f/9////AQAFAAwAEwAXABYAEgAQABQAFgAWABgAFgAPAP//5//Q/8X/v/+/
/8X/yP/K/8//0P/O/8b/u/+0/7b/tf+v/7P/uf+//8r/0//W/9T/z//G/8X/x//N/9P/
3f/j/+n/7v/0//b/9//2//j/+//8//7//v/+//7////9//3//f/+/////////wAAAAAA
AAAAAAD+//7//v/+/wAA/////////f/+//7//v/9//3//f/8//r/+v/5//n/+//7//r/
+v/6//v/+//5//n/+f/3//f/9//3//f/9//3//b/9v/2//b/9P/z//P/8//z//H/8f/x
//H/8f/x/+//7//u/+3/7//v/+//7//u/+3/7f/t/+//7//u/+7/7v/u/+7/7v/t/+3/
7f/t/+//7//w//H/7//v//D/8f/0//T/9P/0//X/9v/2//b/9v/2//b/9v/4//n/+f/6
//j/+P/4//j/+P/4//j/+P/4//j/+P/4//j/+P/4//n/+f/4//j/+f/7//v/+//7//n/
+f/5//n/+v/6//r/+v/6//r/+v/6//r/+v/6//r/+P/4//j/+P/5//r/+//8//z//P/8
//z/+v/6//r/+v/6//r/+v/6//z/+v/4//j/+P/4//n/+f/5//n/+f/5//n/+f/7//v/
+//7//v//P/9/////v/+//7//////wAAAQACAAUABgAHAAcACQAIAAQAAQD+//3/+//5
//X/9f/0//H/8P/u/+z/6v/q/+r/5//l/+L/4v/h/+H/4v/i/+P/5f/n/+n/6//t/+7/
7v/u/+7/7v/v//D/8f/x//H/8f/x//L/8v/y//L/8v/z//P/9P/0//T/9P/1//n/+f/3
//f/+f/5//z/AwAJAAoACgAIAAYACAAMABAADgANAAMA7f/W/8f/vf+3/7n/vP/A/8X/
xv/I/8b/u/+u/6r/qf+l/6P/pf+p/7L/wf/K/8j/w/++/7n/u//B/8X/zf/V/9v/4P/k
/+r/7f/u/+//8f/x//L/8v/y//L/8//z//P/8//0//X/9f/1//b/9v/2//b/9v/2//b/
9v/2//b/9f/1//X/8//0//T/9P/z//P/8//y//T/9P/z//P/8//z//L/8v/y//P/8//x
//H/8f/v/+//7//v/+//7//t/+z/7P/s/+7/7P/r/+v/6//r/+n/6f/p/+n/6f/p/+n/
6f/o/w==
         </WaveFormData>
      </LeadData>
      <LeadData>
         <LeadByteCountTotal>10000</LeadByteCountTotal>
         <LeadTimeOffset>0</LeadTimeOffset>
         <LeadSampleCountTotal>5000</LeadSampleCountTotal>
         <LeadAmplitudeUnitsPerBit>4.88</LeadAmplitudeUnitsPerBit>
         <LeadAmplitudeUnits>��V</LeadAmplitudeUnits>
         <LeadHighLimit>2147483647</LeadHighLimit>
         <LeadLowLimit>268435456</LeadLowLimit>
         <LeadID>V2</LeadID>
         <LeadOffsetFirstSample>0</LeadOffsetFirstSample>
         <FirstSampleBaseline>0</FirstSampleBaseline>
         <LeadSampleSize>2</LeadSampleSize>
         <LeadOff>FALSE</LeadOff>
         <BaselineSway>FALSE</BaselineSway>
         <ExcessiveACNoise>FALSE</ExcessiveACNoise>
         <MuscleNoise>FALSE</MuscleNoise>
         <LeadDataCRC32>3789439780</LeadDataCRC32>
         <WaveFormData>
+gD6APoA+gC0AHAALADo/6D/WP8Q/8j+tf6i/o/+fP6L/pj+pf6y/s7+6v4G/yL/O/9S
/2n/gP+S/6T/tv/I/9X/4P/r//b//P8AAAQACAAKAAwADgAQABMAFAAVABYAFwAYABkA
GgAbABwAHQAeACAAIAAgACAAIQAiACMAJAAkACQAJAAkACUAJgAnACgAKwAsAC0ALgAw
ADAAMAAwADIAMgAyADIAMwA0ADUANgA4ADoAPAA+AEEAQgBDAEQARwBIAEkASgBOAFAA
UgBUAFYAWABaAFwAXgBgAGIAZABnAGgAaQBqAGsAbABtAG4AcABwAHAAcABwAHAAcABw
AHAAcABwAHAAbgBuAG4AbgBtAGwAawBqAGkAaABnAGYAYgBgAF4AXABZAFYAUwBQAE0A
SgBHAEQAQQA+ADsAOAA1ADIALwAsACkAKAAnACYAJQAkACMAIgAgACAAIAAgAB4AHgAe
AB4AHgAeAB4AHgAeAB4AHgAeAB4AHgAeAB4AHgAeAB4AHgAgACAAIAAgACIAIgAiACIA
IAAgACAAIAAgACAAIAAgACAAIAAgACAAHgAeAB4AHgAeAB4AHQAdABsAGgAaABoAGQAZ
ABkAGAAaABoAGgAbABwAHgAeAB4AHAAdAB0AHQAdAB0AHQAeACEAIgAiACAAGwAYABcA
FgAWABYAFwAXABQAEQAPAAsABgAEAAQABAAEAAQABAAEAAYABgAGAAUABQAFAAcACAAK
AAwADAAJAAYABAAEAAUABQAFAAUABQADAAMAAgABAAEAAQACAAIAAwADAAQABAACAAIA
AgACAAIABAAHAAwAEgAbACQAKgAyAEAAUQBpAIgArQDhABMBLQEiAQAB1QCsAHQAGACi
/0L/Af/N/qv+lf6A/nP+ef6C/or+m/6z/s3+5/4E/yP/Of9L/2H/ef+P/6D/r/++/8v/
1f/e/+f/7v/x//X/+P/5//v//v/+//7/AQABAAQABQAFAAcABwAIAAgACQAJAAkACgAL
AA4ADgAPAA8ADQANAA4ADwAOAA4AEAAQABIAEwAUABUAFQAVABYAFwAWABYAGAAaABsA
GwAcAB0AIAAiACMAJAAjACUAKAAoACgAKgAuADAAMQAxADQANgA3ADkAOwA+AD4AQABC
AEMARgBHAEkASwBMAE0ATgBQAE4ATgBPAE8AUABQAFAAUABOAE0ATABMAEwATABMAEwA
SgBJAEgARwBFAEUARABBAEEAQAA9ADsAOAA2ADMAMAAuACsAKAAmACMAIAAdABsAGgAX
ABQAEgAOAA0ADAAKAAgABwAGAAUABAADAAMAAgACAAEAAQACAAAAAAAAAP//AQACAAIA
AgAAAAAAAQACAAIAAgACAAMABAAEAAMAAwABAAEAAgAEAAIAAgACAAEAAQACAAMAAwAD
AAIAAAAAAAAAAAAAAAAAAAD////////+//z//P/7//v/+//6//r/+v/8//3//v8AAAAA
AAAAAAEA/////////////wAAAQACAAIAAAD9//r/9//2//b/9v/3//f/9P/x/+3/6f/m
/+T/5P/k/+T/5P/k/+T/5P/k/+b/5f/l/+X/5//o/+r/7P/r/+f/4//g/+L/4//j/+P/
4//j/+P/4//i/+H/4f/h/+L/4v/j/+P/5P/k/+T/5P/k/+T/4v/i/+X/6v/w//f/AgAI
AA4AFgAnAD8AXgCBAK8A5QANARIB+ADLAKAAbgAiALD/Rv///sP+kf51/mD+Uf5N/lL+
XP5r/oH+m/63/tT+9f4P/yP/N/9P/2f/eP+J/5b/o/+x/7z/xf/M/9H/1f/Y/9n/2//e
/97/3v/h/+H/5P/l/+X/5//p/+r/6v/r/+v/6//s/+3/7P/s/+3/7f/t/+3/7v/v//D/
8P/y//L/8v/z//T/9f/1//X/9v/3//j/+P/6//z//f/9//7///8AAAIAAwAEAAUABwAK
AAoACgAMABAAEgATABMAFgAYABsAHQAfACIAIgAkACYAJwArACsALAAtADAAMQAyADQA
NAA0ADUANQA0ADQANAA0ADQAMwAyADIAMgAyADIAMgAyADEAMAAvACsAKwAqACcAJwAm
ACMAIQAeABwAGQAWABIADwAMAAoABQACAP///f/6//f/9P/y/+7/7f/s/+r/6P/n/+b/
5f/k/+P/4//i/+D/3//f/+D/4P/g/+D/3//f/+D/4P/g/+D/4P/h/+L/4P/g/+D/4f/i
/+L/4f/h/+H/4f/i/+T/4v/i/+L/4f/i/+L/4v/h/+H/4P/g/+L/4P/h/+D/4P/g/+D/
4P/d/93/3f/c/9z/3P/b/9v/2//a/9r/2v/c/93/3v/g/+D/4P/g/+H/4f/h/+H/4f/j
/+T/5f/m/+T/4v/f/9z/3f/c/9z/3P/b/9v/2P/V/9X/0f/O/8z/yv/K/8r/yv/I/8j/
yP/I/8j/x//H/8f/yf/K/8z/zv/O/8v/yP/G/8b/x//H/8f/xf/F/8X/xf/G/8X/xf/F
/8b/xv/H/8f/yP/I/8j/yP/I/8j/yP/K/8v/zv/W/93/5P/s//L//P8PACkASgBxAKUA
3QD/AAAB4ACxAIIATgD8/4j/Iv/d/p/+a/5L/jb+Kf4n/i7+OP5J/mH+ff6d/r7+3f71
/gf/H/87/0//Xv9x/4D/j/+Z/6T/rf+y/7X/uf++/7//wf/E/8T/xP/H/8f/yv/L/8v/
zf/N/87/zv/P/9H/0f/S/9P/1P/U/9X/1f/V/9X/1v/X/9j/2P/a/9r/2v/b/9z/3f/d
/93/3v/f/+D/4P/i/+T/5f/l/+b/5//m/+j/6f/q/+3/7//y//L/9P/2//r//P//////
AgAEAAUABwAJAAwADAAOABAAEQAVABUAFgAXABgAGQAaABwAHAAcAB0AHQAeAB4AHgAe
AB4AHQAcABwAHAAcABwAHAAaABkAGAAXABcAFwAWABMAEQAQAA0ACwAIAAYAAwAAAPz/
+f/2//T/8f/u/+v/6f/k/+H/3v/c/9j/1//W/9T/0v/R/9D/z//O/83/zf/M/8r/yf/J
/8r/yv/K/8r/yf/J/8r/yv/K/8j/yP/J/8r/yv/K/8r/y//M/8z/y//L/8v/y//M/87/
zP/M/8z/y//L/8z/zf/N/8v/yv/K/8z/zP/L/8r/yv/K/8r/yv/H/8f/x//G/8j/yP/H
/8f/zP/O/9H/1P/W/9n/3P/g/+P/5P/l/+f/6P/p/+r/6//s/+7/8P/y//P/8v/w/+7/
7v/u/+//8P/z//P/8P/t/+z/6f/n/+b/6P/o/+j/6P/p/+r/6//s/+7/7f/t/+3/7//w
//L/9P/1//P/8f/w//L/8//z//P/8//z//P/8//0//P/8//z//b/9v/3//f/+v/6//r/
+v/6//r//P/8//3/AgAKABUAHAAiACwAOgBPAGkAigC1AO8AJwFJAUQBHgHtAMIAjgA0
AMD/ZP8f/93+qf6N/nj+bf5t/nj+hP6X/rH+zf7r/g7/Lf9D/1f/b/+H/53/rv+//9D/
3f/r//T/+f8AAAUACQAMAA0ADwASABQAFAAXABcAGAAZABkAGwAdAB4AHgAfACEAIQAi
ACMAJAAkACUAJQAnACcAKAApACoAKgAsACwALAAtAC4ALwAxADEAMgAzADYANgA4ADoA
OwA7ADwAPQBAAEIAQwBEAEUARwBKAEoATABOAFIAVABVAFUAWABaAFsAXQBfAGIAZgBo
AGoAawBuAG8AcQBzAHYAdwB4AHoAegB6AHsAewB8AHwAfAB8AH0AfQB9AH4AfAB8AHwA
fAB+AH0AfAB7AHkAeQB4AHUAcwByAG8AbQBuAGwAaQBmAGMAXwBbAFgAUwBQAE0ASwBI
AEUAQgBAAD4APQA8ADoAOAA3ADYANQA0ADMAMwAyADIAMQAxADIAMgAyADIAMQAxADIA
MgAyADQANAA1ADYANQA0ADMAMwA2ADYANQA1ADUANQA2ADgAOAA4ADgANwA4ADgAOAA3
ADcANgA2ADgANgA2ADYANgA2ADYANQA1ADUANAA0ADQAMwAzADMAMgAyADIANAA1ADYA
OAA4ADgAOAA5ADcANwA3ADcAOQA6ADsAPAA6ADgANQAyADMAMgAyADIAMQAxAC4AKwAp
ACUAIgAgACIAIgAiACIAIAAgACAAIAAgAB8AHwAfACMAJAAmACgAJwAjAB8AHAAdAB8A
IAAhAB8AHwAfAB8AHAAbABsAGwAeAB4AHwAfACAAIAAgACAAIgAiACAAIgAlACoAMAA5
AEAASABSAGAAdQCRALIA3QAVAUUBVQFEARoB7wDEAIoAJgCy/1z/G//h/r/+qf6W/o/+
lf6e/qj+uf7T/u3+Cf8o/0X/Xf9v/4X/n/+z/8D/0f/g/+3/9/8CAAkADgATABcAGAAZ
ABsAHgAeAB4AIQAhACQAJQAlACcAKQAqACoAKwArACsALAAtACwALAAtAC0ALgAvADEA
MwAyADIANAA0ADQANQA2ADcANQA1ADYANwA6ADoAPAA+AD8APwBAAEEAQgBEAEUARgBH
AEkATABMAFAAUgBWAFgAVwBXAFoAXABdAF8AYQBkAGYAaABqAGsAbQBtAG4AbwByAHMA
dAB2AHQAdAB1AHUAdAB0AHQAdAB0AHMAcgByAHQAdAB0AHQAcgBxAHAAbwBtAG0AbABp
AGsAagBnAGUAYgBgAF0AWgBWAFMAUABOAEkARgBDAEEAPgA7ADgANgAyADEAMAAuACwA
KwAqACkAKgApACkAKAAoACcAJwAoACgAKAAoACcAKQAqACoAKgAoACgAKQAqACgAKAAo
ACkALAAsACsAKwApACkAKgAsACsAKgApACcAKAAqACwALQAtACwALAAuAC4ALAAqACoA
KgAqACkAKQApACgAKAAoACcAJwAnACYAJgAmACYAJwAoACoAKgAqACoAKwArACsAKwAr
ACkAKgArACwALAAqACcAJAAjACIAIgAiACUAJQAiAB8AGwAXABQAEgASABIAEgASABIA
EgASABIAFAATABMAEwAVABYAGAAaABgAFQASABAADgAPAA8ADwARABEAEQARABAADwAP
AA8AEAAQABEAEQAQABAAEAAQABAAEAASABYAFwAYABwAJwAwADYAPABIAFkAcwCSALUA
5QAXATkBOAEWAesAwgCSAEAAzP9k/x//6/7B/qn+lv6J/on+kv6a/qn+v/7X/vH+Dv8v
/0f/Wf9t/4X/m/+s/7n/yP/V/+H/7P/1//z/AQADAAYABwAJAAwADgAOABEAEQASABMA
EwAVABUAFgAWABcAFwAXABgAGQAaABoAGwAbAB0AHQAeAB8AHwAeAB8AHgAeAB8AIAAh
ACEAIQAiACMAJAAkACYAKAApACkAKgArACwALgAvADAAMQAzADYANgA2ADgAPAA+AD8A
PwBCAEQARQBHAEkATABMAE4AUABRAFUAVQBWAFcAVgBXAFgAWgBcAFwAXQBdAFwAXABc
AFwAXABbAFoAWgBYAFgAWABYAFgAVwBWAFUAVQBVAFQAUQBRAFAATQBLAEoASABFAEIA
QAA9ADoAOAA1ADIALwAtACwAKQAmACQAIAAfAB4AHAAYABcAFgAVABQAEwATABIAEgAR
ABEAEgAQABAAEAAPAA8AEAAQABAAEAAQABEAEgASABIAEgATABQAFAATABMAEwATABQA
FgAWABYAFgAVABYAFgAWABUAFQAUABQAFgAUABMAEgASABQAFAASABIAEgASABEAEQAR
ABAADgAOAA0ADQANAAwADAAMAAoACwAMAA4AEAAQABAAEQARABEAEQARAA8AEAARABIA
EwASABAADgAMAAoACQAIAAkACQAGAAMAAwD///z/+v/4//j/+P/4//j/+P/4//j/+v/5
//n/+f/7//z//v8AAAIA///8//r/+f/5//j/9//5//n/+f/5//j/9//3//f/9v/2//f/
9//4//j/+P/4//j/+P/4//j/+f/8/wIACQASABgAIAAqADkAUQBuAJMAwwD7ACUBLgEa
Ae0AwACSAEwA3v9u/yH/4/6r/of+dP5j/l3+YP5q/nv+k/6t/sf+5v4J/yX/Of9L/2X/
ff+Q/5//rv+9/8n/1P/d/+L/5//r//D/8f/z//b/9v/2//n/+f/6//v/+//9/wEAAgAC
AAMAAwADAAQABQAGAAYABwAHAAcABwAIAAkACgAKAAwADAAKAAsADAANAA8ADwAQABEA
EAAQABIAFAAVABUAFgAXABkAHAAeACAAHwAhACQAJAAkACYAKgAsAC0ALQAwADIAMwA1
ADcAOgA8AD4AQABBAEUARQBGAEcASgBLAEwATgBOAE4ATwBPAE4ATgBOAE4ATgBNAEwA
TABMAEwATABMAEwASwBKAEkASQBJAEgARQBDAEIAPwA9AD4APAA5ADYAMgAvACwAKgAl
ACIAHwAdABoAFwAUABIADgANAAwACgAIAAcABgAFAAQAAwADAAIAAgABAAEAAgAAAAAA
AAD///3//v/+//7/AAAAAAEAAgACAAIAAgADAAQABAADAAMAAwADAAQABgAEAAQABAAD
AAIAAgACAAEAAwACAAIABAACAAEAAAAAAAIAAQACAAAAAAAAAAAA/////////v/8//z/
+//7//v/+v/6//r//P/9//7/AAAAAAAAAAABAAEAAQABAAEAAQACAAMABAAEAAIA///8
//3//P/8//z/+//7//j/9f/z/+//7P/q/+j/6P/o/+j/6P/o/+j/6P/q/+n/6f/p/+n/
6v/s/+7/8P/t/+r/6P/o/+n/6f/p/+n/6f/p/+n/6P/n/+f/5//o/+j/6f/p/+r/6v/q
/+r/6v/o/+j/6v/r/+7/8v/7/wQADAAUAB4ALwBHAGgAjwDDAP0AJwEsARAB4QCwAIAA
NADE/1r/Ef/P/pX+cf5c/kv+Rf5K/lb+Zf59/pn+uf7a/v3+Ff8r/0H/Wf9v/4L/k/+i
/7H/vf/I/9H/1v/b/93/4f/j/+b/6v/q/+r/7f/t//D/8f/x//P/9f/2//b/9//3//f/
+P/5//r/+v/7//v//f/9//7///8AAAAAAgACAAIAAwAEAAUABwAHAAgACQAKAAoADAAO
AA8ADwAQABEAEgAUABUAFgAXABkAHAAcAB4AIAAkACYAJwAnACoALAAtAC8AMQA0ADQA
NgA4ADkAPQA9AD4APwBCAEMARABGAEYARgBHAEcARgBGAEYARgBHAEcARwBIAEgASABI
AEgASABHAEYARQBDAEMAQgA/AD8APgA7ADkANgA0ADEALgAsACkAJgAkAB8AHAAZABcA
FAARAA4ADAAKAAkACAAGAAIAAQAAAP///v/9//3//P/+//3//f/+//z//P/8//v/+//8
//z//P/8//z//f/+//7//v/+/////v/+//3//f/9//3//v8AAP7//v/+//3//v/+//7/
/f////7//v8AAAAA///+//7//v/9//3//P/8//z//P/8//z/+//7//v/+v/6//r/+f/5
//n/+P/4//j/+v/7//z//v/+//7//v//////////////AQACAAMABAAEAAIA///8//v/
+v/6//r/+f/5//b/8//x/+3/6v/o/+r/6v/q/+r/6v/q/+r/6v/o/+f/5//n/+v/7P/u
//D/8P/t/+r/6P/q/+v/6//r/+n/6f/p/+n/6v/p/+n/6f/q/+r/6//r/+z/7P/s/+z/
7v/u/+7/8P/z//b//v8LABIAFgAeAC4AQwBdAHwAqQDjABsBMQEiAfQAxQCYAGAAAgCS
/z7/+f69/pP+d/5k/lv+X/5m/nD+hf6f/rv+1/74/hX/Lf8//1f/b/+F/5L/o/+0/8H/
y//U/93/4v/n/+v/7v/v//H/9P/0//T/9//3//j/+f/5//v///8AAAAAAQADAAMABAAF
AAYABgAHAAcABwAHAAgACQAKAAoADAAMAAwADQAOAA8AEQARABIAEwAUABQAFgAYABkA
GQAaABsAHAAeAB8AIAAjACUAKAAoACgAKgAuADAALwAvADIANAA3ADkAOwA+AEAAQgBE
AEUASQBJAEoASwBMAE0ATgBQAFAAUABRAFEAUgBSAFIAUgBUAFMAUgBSAFQAVABUAFQA
VABTAFIAUQBRAFEAUABNAE8ATgBLAEkASABGAEMAQAA+ADsAOAA2ADIALgAqACcAJAAh
AB4AHAAYABcAFgAUABQAEwASABEAEAAPAA8ADgAOAA0ADQAOAAwADAAMAAsADAAOAA8A
EAAQABAAEQASABAAEAAQABEAEgASABEAEQAPAA8AEAASABIAEgASABEAEgASABIAEQAR
ABAAEAASABAAEQAQABAADgAOAA4ADgANAA0ADQAMAAwADAALAAsACQAIAAgACAAKAAsA
DAAOAAwADAAMAA0ADQANAA0ADQAPABAAEQASABIAEAANAAoABwAGAAYABgAJAAkABgAD
AAEA/f/6//j/+P/4//j/+P/4//j/+P/4//b/9f/1//X/+f/6//z//v/+//v/+P/2//b/
9//3//f/9//3//f/9//0//P/8//z//T/9P/1//X/9v/2//b/9v/2//j/+v/6//v//P8C
AAkAFAAeACQALAA9AFMAcACRAL8A8wAdASYBDgHjALgAjgBKANr/av8b/9/+rf6R/oD+
cf5r/nL+fP6J/p3+t/7P/ur+Cf8j/zn/S/9j/33/jv+d/6z/u//H/9L/3f/i/+f/7f/w
//H/8//2//j/+P/7//v//P/9//3///8BAAIAAgADAAMAAwAEAAUABgAGAAcABwAHAAcA
CAAJAAoACgAMAAwACgALAAwADQANAA0ADgAPABAAEAASABQAFQAVABYAFwAYABoAGwAc
AB8AIQAkACQAJAAmACoALAAtAC0AMAAyADEAMwA1ADgAOgA8AD4APwBDAEMARABFAEYA
RwBIAEoASABIAEkASQBIAEgASABIAEgARwBGAEYASABIAEgASABKAEkASABHAEUARQBE
AEEAQQBAAD0AOwA8ADoANwA0ADIALwAsACoAJQAiAB8AHQAaABcAFAASAA4ADQAMAAoA
CAAHAAYABQAGAAUABQAEAAIAAQABAAIAAgACAAIAAQADAAQABAAEAAQABAAFAAYABgAG
AAYABwAGAAYABQAFAAcABwAIAAoACAAIAAgABwAGAAYABgAFAAUABAAEAAYABgAFAAYA
BAACAAIAAgACAAMAAwADAAIAAgACAAEAAQABAAAAAAAAAP7///8AAAIAAgACAAIAAwAD
AAMAAwADAAMABAAFAAYABgAEAAEA/v/9//z//P/8//3//f/6//f/8//v/+z/6v/s/+z/
7P/s/+r/6v/q/+r/7P/r/+v/6//r/+z/7v/w//L/7//s/+r/6P/p/+n/6f/p/+n/6f/p
/+j/5//n/+f/6P/o/+n/6f/q/+r/6v/q/+j/6v/q/+z/7f/w//b//f8EAA4AFAAeAC0A
QwBgAIMAsQDnABEBGAECAdUAqgB8ADQAxv9Y/w3/0f6f/oH+bP5d/ln+XP5i/m/+hf6h
/rv+2P75/hP/Kf89/1P/a/9+/43/nP+t/7n/xP/L/9L/1//b/+D/4f/j/+b/5v/m/+n/
6f/q/+v/6//t/+7/7v/t/+3/8P/x//P/9f/0//T/9f/1//f/9//4//n/+P/4//r/+v/6
//v//P/9//////8AAAEAAAAAAAIABAAFAAUABgAHAAoADAANAA4ADwARABQAFAAUABYA
GgAcAB0AHQAgACIAJQAnACkALAAsAC4AMAAxADUANQA2ADcAOAA5ADoAPAA6ADoAOwA7
ADwAPAA8ADwAPAA7ADoAOgA6ADoAOgA6ADoAOQA4ADcANwA3ADYAMwA1ADQAMQAvAC4A
LAApACYAJgAjACAAHgAZABYAEwARAA4ACwAIAAYAAgABAAAA/v/8//v/+v/5//r/+f/5
//j/9v/1//X/9v/2//b/9v/1//X/9v/2//b/+P/4//n/+v/6//r/+v/7//r/+v/5//n/
+f/5//r//P/8//z//P/7//r/+v/6//n/+f/4//j/+v/6//n/+P/4//r/+//7//r/+P/4
//j/+P/3//f/9//2//b/9v/1//X/9f/0//T/9P/2//f/+P/6//r/+v/6//v//f/9//3/
/f/9//7///8AAAAA/v/7//j/9//2//b/9v/3//f/9P/x//H/7f/q/+j/6P/o/+j/6P/m
/+b/5v/m/+b/5f/l/+X/5//o/+r/7P/u/+v/6P/m/+b/5//n/+f/5//n/+f/5//m/+X/
5f/l/+j/6P/p/+n/6v/q/+r/6v/q/+r/6v/s/+3/8v/4/wMADAASABoAJgA7AFcAeACl
AN8AFQEtASQB/ADNAJ4AYgACAIz/NP/z/q/+gf5l/lL+R/5H/lD+XP5x/o3+qf7J/u7+
D/8j/zX/T/9n/33/jv+d/6r/t//D/87/0//Y/93/4f/k/+X/5//q/+z/7P/v/+//7v/v
/+//8f/1//b/9v/3//f/9//4//n/+v/6//v/+//5//n/+v/7//7//v8AAAAAAAABAAIA
AwAFAAUABgAHAAgACAAKAAwADQANAA4ADwAQABIAEwAUABUAFwAaABoAGgAcACAAIgAj
ACMAJgAoACsALQAvADIAMgA0ADYANwA7ADsAPAA9AEAAQQBCAEQAQgBCAEMAQwBCAEIA
QgBCAEQAQwBCAEIARABEAEQARABEAEMAQgBBAEEAQQBAAD0APQA8ADkANwA2ADQAMQAu
ACsAJwAjACAAHQAaABcAFQASAA8ADAAKAAgABwAGAAQAAAD///7//f/+//3//f/8//z/
+//7//z/+v/6//r/+f/5//r/+v/6//r/+v/7//z//P/8//z//f/8//z/+//7//n/+f/6
//z//P/8//z/+//6//r/+v/5//v/+v/6//z/+v/5//j/+P/4//f/9v/2//b/9v/2//X/
9f/1//T/9P/0//P/8//z//L/8v/y//T/9f/2//j/+P/4//j/+f/5//n/+f/5//r//P/+
/wAA/v/8//n/9v/1//T/9P/0//P/8//w/+3/6//n/+T/4v/i/+L/4v/i/+L/4v/i/+L/
4v/h/+H/4f/h/+L/5P/m/+b/4//g/97/4P/h/+H/4f/h/+H/4f/h/+D/3//f/9//4P/g
/+H/4f/i/+L/4v/i/+L/4v/k/+b/6f/s//b///8GAA4AGAAmADsAWwCAALEA7QAdASkB
EgHiALEAgAA8AND/ZP8W/9X+l/5v/lX+Qv47/j/+Sv5Y/m/+i/6p/sv+7v4J/yH/Nf9P
/2f/ef+K/5v/qP+1/7//yP/P/9T/1//d/+D/4f/j/+b/5v/m/+n/6f/q/+v/6//t//H/
8v/y//P/8//z//T/9f/2//b/9//3//n/+f/6//v//P/8//7//v8AAAEAAgADAAMAAwAE
AAUABgAGAAgACgANAA0ADgAPABAAEgATABQAFQAXABoAGgAcAB4AIgAkACcAJwAqACwA
KwAtAC8AMgA2ADgAOgA7AD8APwBAAEEARABFAEYASABKAEoASwBLAEwATABMAEwATgBN
AEwATABNAE4ATwBQAFIAUQBQAE8ATgBPAE8ATQBNAEwASQBHAEQAQgA/ADwAOAA1ADIA
MAAtACoAJwAlACQAIQAeABwAGAAXABYAFAAUABMAEgARABAADwAPAA4AEAAPAA8AEAAQ
ABAAEAAPAA8AEAAQABAAEAAQABEAEgAQABAAEAARABIAEgARABEAEQARABIAFAASABIA
EgARABIAEgASABEAEQAQABAAEgASABEAEAAQAA4ADgAOAA4ADgAOAA0ADQANAAwADAAM
AAsACwALAAoACgAKAAoACwAMAA4ADwAQABEAEwATABMAEwATABMAFAAVABYAFgAUABEA
DgAPAA4ADgAOAA0ADQAKAAcABwADAAAA/v/8//z//P/8//z//P/8//z//v/9//3//f8B
AAIABAAGAAQAAQD+//z//v/////////9//3//f/9//7//f/9//3/AAAAAAEAAQAAAAAA
AAAAAAIAAAACAAQABwAOABYAHwAoADAAOABGAF0AeQCaAMUA/QApATkBIgH0AMUAnABe
APb/hP80//P+wf6h/ov+eP51/n3+hv6S/qX+v/7Z/vf+FP8x/0n/Xf9z/4v/nf+s/73/
zP/X/+H/7P/z//j//f///wIAAwAFAAgADAAMAA8ADwAQABEAEQATABMAFAAUABUAFQAV
ABYAFwAYABgAGQAZABsAGwAcAB0AHAAcAB4AHgAeAB8AIAAhACEAIQAiACMAJAAkACYA
KAApACkAKgArACwALgAvADAAMwA1ADgAOAA4ADoAPgBAAEAAPwBBAEIARABHAEoATgBO
AFAAUgBTAFUAVQBWAFcAWABZAFoAXABcAFwAXQBdAF4AXgBeAF4AYABfAF4AXgBeAF4A
XgBeAGAAXwBeAF0AXQBdAFwAWQBXAFYAUwBRAFAATgBLAEgARQBBAD0AOgA3ADQAMQAv
ACwAKQAmACQAIAAfAB4AHAAbABsAGwAbABoAGQAZABgAGgAZABkAGgAaABoAGgAZABcA
GAAYABgAGAAYABkAGgAaABoAGgAbABwAHAAbABsAGQAZABoAHAAcABwAHAAbABwAHAAc
ABsAGwAaABoAHAAaABkAGAAYABYAFgAUABQAFAAUABUAFQAVABQAEgASABEAEQARABAA
EAAQABIAEwAUABYAFAAUABQAFQAVABUAFQAVABUAFgAXABgAGgAYABUAEgARABAAEAAQ
ABEAEQAOAAsACQAFAAIAAAAAAAAAAAAAAP7//v/+//7/AAD///////8BAAIABAAGAAYA
AwAAAP7//P/9//3//f/9//3//f/9//z/+//7//v//P/8//3//f/8//z//P/8//7/AAAA
AP7/AQAEAAoAEwAcACIAKAA0AEMAWwB4AJkAxwD9ACMBIgEGAdsAsACAADIAxP9c/xP/
2/6x/pf+gv51/nP+eP6A/o3+o/67/tf++P4X/y//Qf9V/2//h/+Y/6f/tP/D/83/2P/j
/+j/7f/v//T/9f/3//r//P/8//////8AAAEAAQADAAUABgAGAAcABwAHAAgACQAKAAoA
CwALAAkACQAKAAsADAAMAA4ADgAOAA8AEAARABMAEwAUABUAFAAUABYAGAAZABkAGgAb
ABwAHgAfACAAHwAhACQAJAAmACgALAAuAC8ALwAyADQANQA3ADkAPAA8AD4AQABBAEEA
QwBEAA==
         </WaveFormData>
      </LeadData>
      <LeadData>
         <LeadByteCountTotal>10000</LeadByteCountTotal>
         <LeadTimeOffset>0</LeadTimeOffset>
         <LeadSampleCountTotal>5000</LeadSampleCountTotal>
         <LeadAmplitudeUnitsPerBit>4.88</LeadAmplitudeUnitsPerBit>
         <LeadAmplitudeUnits>��V</LeadAmplitudeUnits>
         <LeadHighLimit>2147483647</LeadHighLimit>
         <LeadLowLimit>268435456</LeadLowLimit>
         <LeadID>V3</LeadID>
         <LeadOffsetFirstSample>0</LeadOffsetFirstSample>
         <FirstSampleBaseline>0</FirstSampleBaseline>
         <LeadSampleSize>2</LeadSampleSize>
         <LeadOff>FALSE</LeadOff>
         <BaselineSway>FALSE</BaselineSway>
         <ExcessiveACNoise>FALSE</ExcessiveACNoise>
         <MuscleNoise>FALSE</MuscleNoise>
         <LeadDataCRC32>3194874984</LeadDataCRC32>
         <WaveFormData>
OAE4ATgBOAEAAcoAlABeABQAyv+A/zb/Gv8A/+b+zP7U/tz+5P7s/gD/FP8o/zz/UP9i
/3T/hv+V/6L/r/+8/8T/zP/U/9z/4f/k/+f/6v/s/+7/8P/y//T/9P/0//T/9f/2//f/
+P/5//r/+//8//z//P/8//z//f/+////AAAAAAAAAAAAAAEAAgADAAQABQAGAAcACAAK
AAoACgAKAAwADAAMAAwADQAOAA8AEAATABQAFQAWABcAGAAZABoAHQAeAB8AIAAiACQA
JgAoACsALAAtAC4AMQAyADMANAA1ADYANwA4ADsAPAA9AD4APgA+AD4APgA+AD4APgA+
AEAAQABAAEAAQABAAEAAQABAAEAAQABAAD8APgA9ADwAOwA6ADkAOAA0ADIAMAAuACoA
KAAmACQAIAAeABwAGgAXABQAEQAOAAsACgAJAAgABgAGAAYABgAEAAQABAAEAAMAAgAB
AAAAAgACAAIAAgACAAIAAgACAAIAAgACAAIAAgACAAIAAgAEAAQABAAEAAQABAAEAAQA
BAAEAAQABAAEAAQABAAEAAYABgAGAAYABAAEAAQABAAEAAQABAAEAAIAAgABAAEAAQAA
AAAAAAAAAAAAAQACAAIAAwAEAAQABAAEAAUABQAFAAUABQAGAAcACAAIAAcAAwABAAAA
AAACAAIAAgACAAAA///8//r/9P/y//L/8//z//P/8v/y//P/8//z//P/8//z//X/9v/5
//v/+//5//T/8v/y//L/8v/y//H/8f/x//H/7//v/+//7//v//D/8v/y//P/8//y//H/
8P/w//L/9P/0//f/+f/9/wQACwAWACgAPgBWAHgApgDhACIBUgFnAVwBPgEiAfwArwBE
AN//jf9J/xn/+/7d/sX+v/7E/s3+2P7s/gH/FP8o/0D/Uv9g/3H/hv+W/6P/rv+7/8X/
zf/W/93/4v/m/+j/6f/q/+z/7v/v//H/8//1//X/9f/3//n/+f/4//n/+P/7//v/+//9
//////8AAAAA/////wAAAAD/////AAAAAAIABAAFAAUABQAHAAgACQAJAAoACwALAAwA
DQAOAA8AEQASABMAFAAVABYAGAAZABsAHAAdAB8AIAAhACMAJAAnACkAKwAtAC8ALwAw
ADIAMwA1ADYANwA2ADgAOAA4ADoAOwA7ADsAOwA8ADwAPAA6ADoAOwA7ADoAOgA6ADoA
OwA7ADwAPAA7ADoAOAA3ADYANQAzADIAMAAtACsAKQAoACcAJQAhAB0AHAAZABgAFQAT
ABAADgALAAkACAAHAAMAAwACAAEAAgAAAP/////+//7//v/+//7//v/+//7//v/+//7/
/v/8//z//P/8//7//v//////AQABAAIAAgAAAAAAAAAAAAAAAAAAAAEAAQABAAEAAQAD
AAEA/////wIAAAAAAAAAAAAAAAAAAAAAAP3//f/9//z//P/8//z//P///wAAAAABAAIA
AgACAAIAAQABAAEAAQABAAIAAwAEAAYABQADAAEA/v/+//7//v8AAAAA/v/9//j/9v/y
//D/8P/x//H/8f/w//D/7//v//H/8f/x//H/8//0//X/9//1//P/8P/u/+7/7v/u/+7/
7f/t/+3/7f/r/+v/6//r/+3/7v/u/+7/7//v/+//7//x//D/8P/u//D/9f/5//v//v8D
AAwAHAAwAEwAbACSAMkADAFKAW8BcAFWATgBFgHbAHgADQCz/2X/Jf///uP+yf65/rj+
v/7K/tz+7/4C/xr/Mv9I/1j/Z/96/47/nf+o/7P/v//J/9T/2//g/+T/6P/r/+z/7v/w
/+7/7//w//H/8//z//X/9//2//b/+P/4//n/+f/5//v/+//7//z//P/9//3//v/+////
//8AAAAA/v8AAAEAAQABAAMABAAFAAcACAAJAAkACgALAAwADQAPABAAEQASABUAFgAY
ABkAGQAaABsAHQAeAB8AIQAiACUAJwApACsALwAvADAAMgAzADUANgA3ADoAPAA8ADwA
PAA9AD0APQA9AD4APgA+AD4APgA/AD8AQABAAEAAQAA/AD8AQABAAD4APgA9AD0AOgA5
ADcANgA2ADMAMQAvACoAKQAnACMAHwAeABsAGgAXABUAEgAQAA0ACwAKAAkABwAHAAYA
BQAEAAIAAQABAP7//v/+//7/AAAAAAAAAAD+//7//v/+/wAAAAAAAAAA/v/+////////
////AAAAAAAAAAAAAAAAAAAAAAAAAQABAAEAAQABAAEAAQABAAEAAQD//wAAAAAAAAAA
AAD+//7//v/+//////////7//P/8//z//P///wAAAAABAAIAAgACAAIAAwADAAMAAwAB
AAIAAwAEAAQAAwABAP//AAAAAAAAAAAAAAAA/v/9//r/+P/0//L/8P/x//H/8f/u/+7/
7f/t/+//7//v/+//7//w//H/8//1//P/8P/u/+z/7P/s/+z/6//r/+v/6//r/+v/6//r
/+3/7v/u/+7/7//v/+//7//v/+7/7v/u//D/8//1//f//P8DAAwAGgAwAFAAcgCcANcA
HAFWAXMBagFIASYBBAHBAF4A+f+j/1X/Gf/z/tP+u/6v/rD+uf7G/tr+7/4E/x7/OP9I
/1j/bf+C/5D/m/+q/7f/wf/L/9T/2//e/+L/5v/n/+j/6v/s/+z/7f/u/+//7//v//H/
8//0//T/9v/2//n/+f/5//v/+f/5//r/+v/7//v//P/8//////8AAAAA/v8AAAEAAQAB
AAMABAAFAAcACAAJAAkACgALAAwADQAOAA4ADgAOABEAEgAUABUAGQAaABsAHQAgACEA
IwAkACUAJwApACsALQAtAC4AMAAvADEAMgAzADQANgA2ADYAOAA5ADkAOQA5ADoAOgA6
ADoAOgA7ADsAPAA8ADwAPAA8ADsAOwA6ADwAPAA7ADsAOAA3ADUANAA0ADEALwAtACwA
KwApACUAIQAgAB0AHAAZABcAFAASAA8ADQAMAAsACQAJAAgABwAGAAQAAwADAAIAAgAC
AAIAAAAAAAAAAAAAAAAAAAAAAAAAAAAAAAAAAAAAAAEAAQABAAEAAgACAAIAAgACAAIA
AgACAAIAAwAFAAUABQAFAAUABQAFAAUABQAFAAQABAAEAAQABAACAAIAAgACAAMAAwAD
AAIAAAAAAAAAAAABAAIAAgADAAUABgAHAAgABwAHAAcABwAHAAgACQAKAAoACQAHAAUA
BAAEAAQABAAEAAQAAgABAP7//P/4//b/9P/1//X/9f/2//b/9f/1//X/9f/1//X/9f/2
//f/+f/6//n/9//2//b/9v/2//b/8//z//P/8//x//H/8f/x//H/8v/y//L/8//z//P/
8//1//T/9P/0//T/9f/5//3/AgAJABQAKABAAFwAfgCsAO0AMAFiAXEBXAE4ARoB9ACt
AEwA8f+d/1X/H//5/tv+w/65/sD+y/7a/u7+Af8W/zD/SP9Y/2j/ef+M/5z/qf+2/8H/
zf/Z/+D/4//m/+r/7v/v//D/8v/0//T/9f/2//f/9//3//n/+//6//r//P/8//3//f/9
/////////wAAAAADAAMABAAEAAMAAwAEAAQABAAGAAcABwAHAAkACgALAAsADAANAA0A
DgAPABAAEQATABQAFQAWABcAGAAaABsAHQAeAB8AIQAgACEAIwAkACUAJwApACsALwAv
ADAAMgA1ADcAOAA5ADgAOgA6ADoAPAA9AD0APQA9AD4APgA+AEAAQABBAEEAQABAAEAA
QABBAEEAQgBCAEAAQAA/AD8APAA7ADkAOAA6ADcANQAzAC8ALQAqACUAIwAiAB8AHgAb
ABkAFgAUABEADwAOAA0ACwALAAoACQAIAAYABQAFAAQABAAEAAQABAAEAAQABAACAAIA
AgACAAQABAAEAAQAAgACAAMAAwAFAAUABgAGAAYABgAGAAYABgAGAAYABwAHAAcABwAH
AAcABwAHAAcABQAGAAYABgAGAAYABAAEAAQABAAFAAUABQAEAAQABAAEAAQABQAGAAYA
BwAIAAgACAAIAAcABwAHAAcACQAKAAsADAAMAAsACQAHAAYABgAGAAYABgAGAAQAAwD+
//z/+P/2//b/9//3//f/9v/2//X/9f/1//X/9f/1//f/+P/5//v/+f/3//T/8v/0//T/
9P/0//H/8f/x//H/7//v/+//7//v//D/8P/w//P/8//z//P/8//y//L/9P/0//f/+f/9
/wIADQAaACwARABgAIQAtgD3ADYBXgFlAU4BLgESAeYAlQAuANH/f/87/xH/8/7Z/sX+
w/7I/s/+3v7y/gf/Gv8y/0b/WP9o/3v/jv+c/6f/sv+//8f/0f/Y/93/4v/m/+r/7P/s
/+3/7v/w//H/8v/z//P/8//1//f/+P/4//r/+v/5//n/+f/7//v/+//8//z//////wAA
AAABAAEAAgACAAIABAAFAAUABAAFAAUABQAGAAgACgALAAwADQAOAA8ADwAQABEAEgAT
ABQAFgAXABsAHAAdAB8AHgAfACEAIgAjACUAJwApAC0ALQAuADAALwAxADIAMwA0ADYA
NgA2ADYANwA3ADcANQA2ADYANgA2ADYANwA3ADoAOgA6ADoAOQA5ADoAOgA4ADgANwA3
ADgANwA1ADQAMgAvAC0AKwAmACUAIwAfAB0AHAAZABgAFQATABAADgAJAAcABgAFAAMA
AwACAAEAAgAAAP/////+//7//v/+//7//v/+//7/AAAAAAAAAAD+//7//v/+//7//v//
////AQABAAIAAgAAAAAAAAAAAP///v/9//3/AAABAAIAAwADAAMAAwADAAMAAgACAAIA
AgACAAAAAAAAAAAA/f/9//3//P/+//7//v/+//3//v/+////AgACAAIAAgADAAMAAwAD
AAIAAgACAAIABAADAAEA///+//7//v/+//7//v/8//v/+P/2//L/8P/w//H/8f/x//L/
8v/x//H/8f/x//H/8f/z//T/9f/3//X/8//w/+7/7P/s/+z/7P/t/+3/7f/t/+v/6//r
/+v/7f/u/+7/7v/t/+3/7f/t/+3/7v/w//L/8v/x//H/9//+/wMADAAeADIATgBwAJgA
0QASAUoBZwFiAUQBKgEKAcsAYgD3/5//V/8h//3+4f7L/sH+wP7H/tD+4v73/gj/IP84
/0r/Wv9p/3z/jv+b/6b/s/+9/8X/zv/V/9z/4P/i/+P/5P/m/+j/6v/r/+z/7f/v/+//
8f/z//L/8v/0//T/8//z//P/9f/1//X/9v/2//n/+f/6//r/+f/5//r/+v/6//z//f/9
//3///8AAAEAAwAEAAUABQAEAAUABgAHAAkACgALAAwADwAQABIAEwAVABYAFwAZABoA
GwAdAB4AHwAhACMAJQAnACcAKAAqACsALQAuAC8ALgAwADAAMAAxADMANAA1ADMANAA0
ADQANAA0ADUANQA2ADYANgA2ADUANQA2ADYANAA0ADMAMwAyADEALwAuAC4AKwApACcA
JAAjACEAHQAbABoAFwAWABMAEQAOAAwACQAHAAYABQABAAEAAAD///7//P/7//v//P/8
//z//P/6//r/+v/6//r/+v/6//r//P/8//z//P/8//z//f/9//3//f/+//7/AAAAAAAA
AAAAAAAAAAABAAEAAQABAAEAAQABAAEAAQD//////////wAAAAD+//7//v/+//z//P/8
//z/+//7//v/+v/6//r/+v/6//n/+v/6//v//v/+//7//v////////////3//v///wAA
AgABAP///f/8//z//P/8//z//P/6//n/+P/2//L/8P/u/+//7//v/+7/7v/t/+3/7f/t
/+3/7f/v//D/8f/z//X/8//w/+7/7P/s/+z/7P/p/+n/6f/p/+n/6f/p/+n/6f/q/+r/
6v/r/+v/6//r/+v/7P/s/+z/7P/v/+//8//4//3/BAAUACgAQgBiAIoAwQAEAUIBbQFy
AVgBOAEaAeUAiAAdAMH/b/8p///+3/7F/rP+sP63/sL+1v7r/vz+FP8w/0T/VP9l/3j/
iv+Z/6b/sf+9/8X/zv/V/9z/3v/i/+X/5v/o/+r/6v/r/+z/7f/t/+3/7//x//L/8v/0
//T/9f/1//X/9//3//f/+P/4//f/9//4//j/+//7//z//P/6//z//f/9////AQACAAMA
AQACAAMAAwAGAAcACAAJAAsADAANAA4ADwAQABIAEwAVABYAFwAZABoAGwAdAB4AHwAh
ACMAJQAnACcAKAAqAC0ALwAwADEAMgA0ADQANAA2ADcANwA3ADUANgA2ADYANgA2ADcA
NwA6ADoAOgA6ADkAOQA6ADoAOAA4ADcANwA2ADUAMwAyADQAMQAvAC0AKgApACcAIwAf
AB4AGwAaABcAFQASABAADwANAAwACwAHAAcABgAFAAQAAgABAAEAAgACAAIAAgAAAAAA
AAAAAAAAAAAAAAAAAAAAAAAAAAAAAAAAAQABAAEAAQACAAIAAgACAAIAAgACAAIAAgAD
AAMAAwADAAMAAwADAAMAAwADAAMAAwADAAQABAACAAIAAgACAAIAAAAAAAAAAAD/////
///+//7//v/+//7/AQACAAIAAwAEAAQABAAEAAUABQAFAAUABQAGAAcACAAIAAcABQAD
AAIAAgACAAIABAAEAAIAAQD+//z/+P/2//X/9f/0//P/9P/0//P/8//z//P/8//z//X/
9v/3//n/+f/3//T/8v/y//L/8v/y//H/8f/x//H/7//v/+//7//v//D/8P/w//P/8//z
//P/8//y//L/9P/0//P/9f/5//7/AwAOABwAMgBOAHIAmgDTABgBVgF5AXQBUgEuAQwB
0wB0ABEAuf9p/yf//f7d/sP+sf6y/rv+yP7c/u/+Bv8e/zj/TP9c/2//gv+S/5//rP+5
/8X/z//W/93/5P/m/+j/6//s/+7/8P/u/+//8P/x//P/8//1//f/+P/4//r/+v/7//v/
+//9//3//f/+//7//////wAAAAABAAEAAgACAAIABAAFAAUAAwAFAAYABwAHAAgACQAJ
AAwADQAOAA8AEQASABMAFAAVABYAGAAZABsAHAAdAB8AIAAhACMAJAAjACUAJwApACsA
KwAsAC4ALwAxADIAMwA2ADgAOAA4ADgAOQA5ADkAOQA6ADoAOgA8ADwAPQA9ADwAPAA8
ADwAPQA9AD4APgA+AD4APQA9ADwAOwA5ADgAOAA1ADMAMQAuAC0AKwAnACUAJAAhACAA
HQAbABgAFgATABEAEAAPAAsACwAKAAkACQAIAAgACQAIAAgACAAIAAYABgAGAAYABgAG
AAYABgAGAAYABgAGAAgACAAJAAkABwAHAAgACAAIAAgACAAIAAgACAAIAAkABwAHAAcA
BwAJAAkACQAJAAcABwAHAAcABgAGAAcABwAGAAQABAAEAAQABAAEAAQABAADAAMAAwAC
AAQABAAEAAQABQAGAAYABwAIAAgACAAIAAcABwAHAAcACQAKAAsADAAMAAsACQAHAAYA
BgAGAAYABgAGAAQAAwD+//z/+P/2//j/+f/5//n/+P/4//f/9//2//X/9P/z//f/+P/5
//v/+//5//b/9P/2//b/9v/2//X/9f/1//X/8//z//P/8//z//T/9P/0//P/8//z//P/
9f/2//b/9v/4//f/+/8DAAYADQAYACwARABiAIIAsgDzADYBYgFpAU4BKAEIAeAAlQA0
AN3/jf9H/xf/9/7b/sX+wf7G/s/+3v72/gn/Hv80/0z/Xv9s/3//kv+g/6v/uP/D/83/
1f/c/+P/6P/s//D/8f/y//T/9v/2//f/+P/5//j/9//4//n//P/8//7//v////////8B
AAEAAQACAAIAAQABAAIAAgADAAMABAAEAAQABgAHAAcABwAJAAoACwALAAwADQANAA4A
DwAQABEAEQASABMAFAAXABgAGgAbABsAHAAdAB8AHgAfACEAIgAjACUAJwApAC0ALQAu
ADAAMQAzADQANQA1ADYANQA0ADQANQA1ADUANwA4ADgAOAA2ADYANwA3ADkAOgA7ADwA
OwA7ADwAPAA8ADwAOwA7ADwAOwA5ADgAOAA1ADMAMQAuAC0AKwAnACEAIAAdABwAGQAX
ABQAEgAPAA0ADAALAAkACQAIAAcACAAGAAUABQACAAIAAgACAAAAAAAAAAAAAgACAAIA
AgACAAIAAgACAAIAAgADAAMAAQABAAIAAgACAAIAAgACAAIAAgACAAMAAwADAAMAAwAB
AAEAAQABAAEAAQABAAAAAAAAAAAAAAD+//7//v/+//3//f/9//z//P/8//z//P/9//7/
/v////7//v/+//7//////////////wAAAQACAAQAAwABAP///f/8//v/+v/7//z/+//7
//j/9v/y//D/7v/v/+//7//w//D/7//v/+3/7f/t/+3/8P/y//T/9//1//P/8P/u/+z/
7P/s/+z/7f/t/+3/7f/r/+v/6//r/+n/6v/q/+r/6//r/+v/6//p/+7/8v/w/+7/7f/x
//P/+v8BAAwAGAAqAEQAYgCIAL0A/gA4AV0BYgFIASgBDAHZAHoADwCz/2P/J/8D/+n+
z/6//r7+xf7O/t7+8/4G/xr/MP9C/1L/Y/92/4r/l/+i/6//uf/D/9D/1//Y/97/5P/l
/+b/6P/q/+r/6//s/+3/6//r/+3/7//w//D/8v/y//X/9f/1//f/9f/1//b/9v/3//f/
+P/4//v/+//8//z/+v/8//3//f/7//3//v//////AAABAAEABAAFAAYABwAJAAoACwAM
AA0ADgAQABEAEwAUABUAFwAaABsAHQAeAB4AHwAgACEAJQAlACYAKAArAC0ALgAvAC4A
MAAwADAALgAvAC8ALwAxADIAMgAyADAAMAAxADEAMgAyADIAMgA1ADUANgA2ADYANgA1
ADUAMgAxAC8ALgAwAC0AKwApACYAJQAjAB8AHQAcABkAGAATABEADgAMAAkABwAGAAUA
AwADAAIAAQAAAP7//f/9//7//v/+//7//P/8//z//P/+//7//v/+//7//v/+//7/AAAA
AAEAAQD/////AAAAAAIAAgACAAIAAgACAAIAAwADAAMAAwADAAEAAQABAAEAAwADAAMA
AgABAAAA///+//7//v/+//7//f/9//3//P/8//z//P/8//v//P/8//3/AAAAAAAAAAAB
AAEAAQABAP//AAABAAIABAADAAEA///8//z//P/8//z//P/6//n/9v/0//D/7v/w//H/
8f/x/+7/7v/t/+3/7//v/+//7//x//L/8//1//f/9f/y//D/7v/u/+7/7v/r/+v/6//r
/+v/6//r/+v/6//s/+z/7P/t/+3/7f/t/+3/7P/u/+7/7v/v//P/9//4////CgAWACoA
RABkAIoAvwACAUIBZwFsAVQBNgEWAd8AggAVALn/af8p/wH/5f7J/rv+tv65/sT+1v7r
/gD/Fv8s/0L/VP9j/3j/iv+X/6L/r/+9/8f/0P/X/9z/4P/k/+X/5v/o/+r/7P/t/+7/
7//t/+3/7//x//D/8P/y//L/9P/1//b/+f/3//f/+P/4//v/+//8//z//f/9//7//v/+
/wAAAQABAAEAAwAEAAUAAwAEAAUABQAIAAkACgALAA0ADgAPABAAEQASABQAFQAXABgA
GQAbAB4AHwAhACIAIwAlACcAKQArACsALAAuAC8AMQAyADMAMgA0ADQANAA0ADUANQA1
ADcAOAA4ADgANgA2ADcANwA4ADgAOAA4ADkAOQA6ADoAOgA6ADkAOQA6ADkANwA2ADYA
MwAxAC8ALgAtACsAJwAjACIAHwAeABsAGQAWABQAEwARABAADwALAAsACgAJAAgABgAF
AAUABAAEAAQABAAEAAQABAAEAAQABAAEAAQABAAEAAQABAAGAAYABwAHAAUABQAGAAYA
BAAEAAQABAAFAAYABwAJAAcABwAHAAcABQAFAAUABQAHAAcABwAHAAYACAAJAAgABgAG
AAYABgAEAAQABAAEAAMAAwADAAIAAgACAAIAAgADAAQABAAFAAgACAAIAAgACQAJAAkA
CQAJAAoACwAMAAwACwAJAAcABAAEAAQABAAGAAYABAADAAAA/v/6//j/+P/5//n/+f/4
//j/9//3//f/9//3//f/+f/6//v//f/9//v/+P/2//b/9v/2//b/9//3//f/9//z//P/
8//z//P/9P/0//T/9f/1//X/9f/1//b/9v/4//j/+f/7/wEABgANABgAKgBCAGIAhgC2
APcAOgFuAYEBbAFIASgB/gCxAEgA6/+X/0v/Ff/z/tX+v/63/rz+xf7W/ur+/f4W/zL/
Sv9a/2r/ff+Q/6L/r/+6/8P/zf/Z/+D/4//m/+r/7P/x//L/9P/2//b/9//4//n/+f/5
//v//f/8//z//v/+/////////wEAAwADAAQABAADAAMABAAEAAUABQAGAAYACAAKAAsA
CwAJAAsADAANAA8AEAARABEAEgATABQAFQAXABgAGQAaABsAHAAeAB8AHwAgACEAIwAm
ACcAKQAqACsALQAvADEAMQAxADIANAA1ADcAOAA5ADoAPAA8ADwAPAA9AD0APQA9AD4A
PgA+AD4APgA/AD8AQgBCAEIAQgBBAEEAQgBCAEQARABDAEMARABDAEEAQABAAD0AOwA5
ADYANQAzAC8ALQAsACkAKAAjACEAHgAcABsAGQAYABcAEwATABIAEQARABAAEAARABAA
EAAQABAADwAOAA0ADAAOAA4ADgAOAA4ADgAOAA4AEAAQABEAEQAPAA8AEAAQABAAEAAQ
ABAAEAAQABAAEQARABEAEQARABEAEQARABEADwAPAA8ADwAOAA4ADgAOAA4ADgAOAAwA
DAAMAAwACwALAAsACgAKAAoACgAKAA0ADgAOAA8AEAAQABAAEAARABEAEQARABMAFAAV
ABYAFAATABEADwAOAA4ADgAOAA4ADgAMAAsACAAGAAIAAAAAAAEAAQABAAAAAAD/////
/////////////wAAAQADAAUAAwAAAP7//v/+//7//v/9//3//f/9//v/+//7//v//f/+
//7//v////////////3//v8AAAIAAgADAAcADQAQABkAKAA6AFQAcgCcANIAFwFUAXoB
eQFYATIBEAHeAIUAJADP/4H/Pf8R//H+0/7B/sH+yP7T/ub+/P4R/yj/Qv9Y/2r/ev+P
/6D/rv+7/8T/z//X/+H/6v/t//D/9P/4//v//P/+/wAA/v///wAAAQABAAEAAwAFAAYA
BgAIAAgABwAHAAcACQAJAAkACgAKAAsACwAMAAwADwAPABAAEAAQABIAEwATABEAEwAU
ABUAFQAWABcAFwAaABsAHAAdAB0AHgAfACAAIQAiACQAJQAnACgAKQArACwALQAvADAA
LwAxADMANQA3ADcAOAA6ADsAPQA+AD8AQABCAEIAQgBCAEMAQwBDAEMARABEAEQARgBG
AEcARwBIAEgASABIAEsASwBMAEwATABMAEsASwBKAEkARwBGAEQAQQA/AD0AOgA5ADcA
MwAxADAALQAsACkAJwAkACIAIQAfAB4AHQAZABkAGAAXABgAFgAVABUAFgAWABYAFgAW
ABYAFgAWABQAFAAUABQAFgAWABYAFgAUABQAFQAVABUAFQAWABYAFgAWABYAFgAWABYA
FgAXABUAFQAVABUAFQAVABUAFQAVABUAFQAVABIAEAASABIAEgASABIAEgASABIAEQAR
ABEAEAAOAA4ADgAOABEAEgASABMAFgAWABYAFgAXABcAFwAXABcAGAAZABoAGgAZABcA
FQAUABQAFAAUABQAFAASABEADgAMAAgABgAEAAUABQAFAAQABAADAAMABQAFAAUABQAJ
AAoACwANAA0ACwAIAAYABAAEAAQABAABAAEAAQABAAAAAQACAAMAAQACAAIAAgADAAMA
AwADAAMABAAEAAQABgALAA8AEQAYACEAMABAAFgAdgCcAM4ADQFKAXABcwFWATIBFgHm
AJMALADT/4P/R/8f/wH/5/7Z/tn+3v7n/vj+DP8d/zL/SP9e/3D/gv+V/6b/sv+9/8j/
0//f/+f/7v/z//j//P/+////AAACAAQABgAHAAgACQAHAAcACQALAAwADAAOAA4ADwAP
AA8AEQARABEAEgASABUAFQAWABYAFQAVABYAFgAWABgAGQAZABcAGQAaABsAHAAeACAA
IQAiACMAJAAlACcAKAApACoAKwAsAC4ALwAxADIAMwA1ADQANQA3ADgAOwA9AD8AQQBB
AEEAQgBEAEUARwBIAEkASABKAEoASgBLAE0ATgBPAE8AUABQAFAAUgBSAFMAUwBUAFQA
VABUAFcAVwBYAFgAWABYAFcAVwBWAFUAUwBSAFIATwBNAEsARgBFAEMAPwA9ADwAOQA4
ADMAMQAuACwAKQAnACYAJQAkACUAJQAlACQAIgAhACEAIgAiACIAIgAkACQAJAAkACIA
IgAiACIAIgAiACIAIgAkACQAJQAlACUAJQAmACYAJAAkACQAJAAmACYAJgAnACUAJQAl
ACUAJQAlACUAJQAlACUAJQAlACIAIgAiACIAIgAiACIAIgAiACIAIQAhACEAIAAeAB4A
HgAeACEAIgAiACMAJAAkACQAJAAlACUAJQAlACUAJgAnACgAKAAnACUAIwAkACQAJAAk
ACQAJAAiACEAHgAcABgAFgAYABkAGQAZABYAFgAVABUAFQAVABUAFQAYABoAHAAfAB0A
GwAYABYAFAAUABQAFAAVABUAFQAVABMAEwATABMAEwAUABQAFAATABMAEwATABUAGAAY
ABgAGAAZABsAHwAkACsAMgBCAFYAcgCQALYA7wAyAWwBiwGIAW4BUAEyAfUAlAArAM//
hf9P/yv/D//3/un+5v7t/vb+CP8b/zD/SP9g/3L/gv+T/6j/uv/H/9D/3f/p//P//P8D
AAgACgAMABEAEgAUABYAGAAZABoAGwAbABsAHQAfACAAIAAiACIAIwAjACMAJQAlACUA
JgAmACUAJQAmACYAKQApACoAKgAqACwALQAtAC8AMQAyADMAMQAyADMAMwA2ADcAOAA5
ADsAPAA9AD4APQA+AEAAQQBFAEYARwBJAEoASwBNAE4ATwBRAFMAVQBXAFcAWABaAFsA
XQBcAA==
         </WaveFormData>
      </LeadData>
      <LeadData>
         <LeadByteCountTotal>10000</LeadByteCountTotal>
         <LeadTimeOffset>0</LeadTimeOffset>
         <LeadSampleCountTotal>5000</LeadSampleCountTotal>
         <LeadAmplitudeUnitsPerBit>4.88</LeadAmplitudeUnitsPerBit>
         <LeadAmplitudeUnits>��V</LeadAmplitudeUnits>
         <LeadHighLimit>2147483647</LeadHighLimit>
         <LeadLowLimit>268435456</LeadLowLimit>
         <LeadID>V4</LeadID>
         <LeadOffsetFirstSample>0</LeadOffsetFirstSample>
         <FirstSampleBaseline>0</FirstSampleBaseline>
         <LeadSampleSize>2</LeadSampleSize>
         <LeadOff>FALSE</LeadOff>
         <BaselineSway>FALSE</BaselineSway>
         <ExcessiveACNoise>FALSE</ExcessiveACNoise>
         <MuscleNoise>FALSE</MuscleNoise>
         <LeadDataCRC32>2562058710</LeadDataCRC32>
         <WaveFormData>
7gDuAO4A7gDJAKYAgwBgADIABADW/6j/kf98/2f/Uv9W/1j/Wv9c/2f/cP95/4L/jP+W
/6D/qv+z/7r/wf/I/8//1P/Z/97/3//g/+H/4v/j/+T/5f/m/+b/5v/m/+b/5//o/+n/
6v/q/+r/6v/q/+r/6v/q/+r/7P/s/+z/7P/s/+z/7P/s/+//8P/x//L/9P/0//T/9P/0
//T/9P/0//T/9P/0//T/9f/2//f/+P/7//z//f/+/wAAAAAAAAAAAwAEAAUABgAJAAoA
CwAMAA0ADgAPABAAEQASABMAFAAXABgAGQAaABsAHAAdAB4AIQAiACMAJAAmACYAJgAm
ACYAJgAmACYAKAAoACgAKAAoACgAKAAoACgAKAAoACgAJQAkACMAIgAeABwAGgAYABUA
FAATABIADwAOAA0ADAAIAAYABAACAAEAAAD///7//v/+//7//v/8//z//P/8//r/+v/6
//r//P/8//z//P/8//z//P/8//z//P/8//z//P/8//z//P/8//z//P/8//z//P/8//z/
/v/+//7//v/8//z//P/8//7//v/+//7//P/8//z//P/+//7//f/8//z//P/9//3/+v/6
//r/+v/6//r//P/9//z//f/9//3///8AAAAAAAD+//7//v8AAAIAAgACAAIA///+//z/
+//9//7//v/+//z/+//5//b/9f/0//T/9P/0//P/8//y//L/8v/y//L/9P/0//X/9//3
//r/+v/3//L/8f/w/+//7P/r/+r/6f/q/+v/6//s/+v/6v/p/+j/7P/s/+z/7P/r/+r/
6f/o/+r/7P/r/+n/6P/o/+v/7//5/woAHAAwAEsAcgCmAN0ACwEjASIBDAH8AOMAtQB2
ADYAAADU/7H/k/95/2D/Uf9O/1D/Vf9g/2n/cf98/4j/kv+b/6b/r/+4/7//w//J/9D/
1f/b/+H/5v/l/+f/5v/m/+b/5v/n/+j/6f/r/+n/6f/p/+r/6f/p/+n/6//t/+7/7//w
//P/8//0//T/8//z//L/8v/w//D/8f/y//P/9f/2//j/9v/2//j/+P/4//j/+f/7//z/
/f/+/wAAAgADAAQABAACAAQABQAGAAcACAAJAAsACgAKAAsADAAPABAAEQATABUAFgAX
ABkAGgAbABwAHQAcAB0AHgAfAB8AHwAfACAAIgAjACMAJAAjACMAIwAjACQAJQAlACYA
JgAmACYAJgAmACYAJgAlACQAIwAiACEAHgAdABsAGQAYABUAEwAQABAADgALAAkABwAF
AAQAAgAAAP7//f/9//z/+v/6//n/+v/5//j/+P/4//f/9//3//f/9//3//f/9f/1//X/
9f/1//X/9f/1//T/9f/1//b/9//3//f/9v/1//X/9v/2//b/9v/1//X/9v/3//j/+P/6
//j/9v/2//r/+P/4//j/+P/5//j/+P/4//f/9//2//b/+P/4//j/+P/6//v//P/9////
/////wAAAAAAAAAAAAAAAAIAAgACAAMABAADAAQAAQABAAEAAgAEAAQABAADAP///P/5
//j/+f/6//v/+//7//r/+v/6//z//P/8//z//f//////AgAEAAEA/v/9//z/+//6//n/
+v/5//n/+f/4//j/+P/4//j/+P/6//r//P/8//z//P/+//z//P/6//3//f/+//z/+//9
/wUAEgAkADwAWQB4AKQA3wAXATsBRAE0ASIBDQHnAKoAaAAsAPr/z/+v/5X/fP9n/1z/
XP9h/2z/c/97/4b/lP+g/6n/sv+7/8b/zf/V/9n/3v/n/+3/8f/y//X/+f/3//j/+f/6
//j/+P/4//n/+//7//v//P////////8BAAAAAAAAAAAAAwADAAQABAAEAAUABQAGAAYA
BgAHAAgACAAJAAkACgAKAAoADAAMAA4ADgAPABEAEwATABMAFAAWABcAGAAYABoAHAAd
AB4AHQAeAB8AIQAkACQAJQAmACkAKgArAC0ALQAuAC8AMQAyADMANAA1ADgAOQA6ADsA
OwA7ADsAPAA+AD8APwBAAD8APwA/AD8AQgBDAEMARABCAEIAQgBCAEIAQgBCAEEAQAA/
AD4APQA7ADkANgAzADIALwAtACoAKgAoACUAIwAjACEAIAAeABwAGgAZABkAFgAUABQA
EwAQAA8ADgAOAA4ADQANAA0ADQANAA0ADQANAA0ADQANAA0ADQANAA0ADQANAAwADAAL
AAsACwAKAAkACQAKAAoACgAKAAkACQAHAAcABwAGAAYABgAGAAYABgAGAAYABAAEAAQA
BAADAAIAAgACAAUABQAEAAQABAAEAAQABAAGAAcACAAJAAsACwALAAwADAAMAAwADAAK
AAwADAAMAAoACgAIAAgABwAHAAcACAAIAAgACAAHAAUAAgD///7//P/8//z/+//5//j/
+P/4//r/+v/6//r/+//9//3/AAACAP///P/7//r/+f/4//f/9v/1//X/9f/0//T/9P/0
//T/9P/2//b/9v/2//b/9v/0//T/9P/0//X/9f/0//L/8f/1//3/DAAgADgAVQB4AKYA
4QAVATMBMgEcAQYB7wDDAIQARgAMANr/s/+T/3f/YP9P/0r/TP9V/2D/af9x/4D/jv+Y
/6P/rv+5/8D/xf/P/9f/3P/j/+n/6f/q/+v/7f/t/+7/7//w//D/8P/w//H/7//v/+//
8P/x//H/8f/z//L/8v/y//L/8//z//T/9P/0//X/9f/2//T/9P/1//b/9P/1//X/9v/0
//T/9v/2//T/9P/1//f/9//3//f/+P/5//n/+f/4//r//P/9//7///8AAAEAAwAGAAYA
BwAIAAkACgALAA0ADQAOAA8AEQASABMAFAAVABMAEwATABMAFQAVABUAFgAXABcAFgAW
ABUAFQAVABUAFgAXABcAGAAYABgAGAAYABoAGgAaABkAFwAXABcAFwAUABMAEQAPAA4A
CwAJAAYABAACAP///f/9//v/+v/4//b/9P/z//P/8P/u/+7/7f/u/+3/7P/s/+r/6f/p
/+n/5//n/+f/5//n/+f/5//n/+f/5//n/+f/6P/p/+n/6v/r/+v/6//q/+v/6//s/+z/
7v/u/+3/7f/u/+//8P/w//D/8P/w//D/8P/w/+7/7v/u/+7/7v/t/+z/7P/s/+v/6//q
/+r/6v/q/+r/6v/q/+v/7P/t/+7/7//w//L/8P/w//D/8P/w//L/8v/y//L/8v/w//D/
7//v/+//8P/w//D/8P/v/+3/6v/n/+b/5P/k/+T/4//h/+D/4P/g/+L/4v/i/+L/4f/j
/+P/5v/o/+X/4v/h/97/3f/c/9v/2v/Z/9n/2f/Y/9j/2P/Y/9j/2P/a/9r/2v/a/9r/
2v/a/9j/2P/Y/9X/1f/U/9T/1f/Z/+X/+P8MACIAPQBiAJQAywD3AAcB+gDgAMwAswCD
AEgADgDa/6z/if9r/1H/PP8x/zL/Ov9D/07/V/9f/27/ev+E/43/mv+j/6r/sf+5/73/
xP/N/9H/0f/S/9X/1//X/9j/2f/a/9j/2P/Y/9n/2//b/9v/3P/d/93/3f/f/97/3v/e
/97/3//f/+D/4P/g/+H/4f/i/+T/5P/l/+b/5v/n/+f/6P/m/+b/6P/o/+j/6P/p/+v/
6//r/+v/7P/w//H/8v/y//D/8v/z//T/9f/2//f/+f/6//r/+//8////AAABAAMABwAI
AAkACwAOAA8AEAARABAAEQASABMAFQAVABUAFgAYABkAGQAaAB0AHQAdAB0AHAAdAB0A
HgAgACAAIAAgAB4AHgAeAB0AGwAbABsAGwAYABcAFQATABAADQALAAgABwAGAAQAAwD/
//3//P/6//n/+P/4//n/+v/4//j/9//2//X/9P/0//T/8//z//P/8//z//P/8//z//P/
8//z//P/8//z//P/8//z//L/8v/z//P/8//y//L/8//1//b/9v/2//X/9f/1//X/9f/0
//b/9v/2//b/9P/2//j/+P/4//j/9f/0//T/9P/3//f/9v/2//b/9v/2//b/+v/7//z/
/f/9//3//f/+//7//v/+//7/AAACAAIAAgACAAIAAAAAAP///////wAAAAAAAAAA///7
//j/9f/0//T/9P/0//P/8//y//L/8v/y//L/8v/y//X/9//3//r/+v/3//T/8//y//H/
8P/v/+7/7f/t/+3/6v/q/+r/6v/s/+z/7v/u/+7/7v/u/+7/7v/u/+7/7v/v/+3/6v/q
/+3/8////xAAJgA8AFkAggC4AO8AEwEfARAB/ADoAMkAlQBYAB4A6v++/6H/h/9v/1r/
T/9O/1L/Wf9k/23/d/+C/5D/mP+j/7L/u//A/8P/yf/R/9j/3f/f/+H/5P/n/+n/5//o
/+n/6v/r/+z/7f/v/+3/7f/t/+7/7//v/+//8f/x//D/7//u/+//7//w//D/8v/z//P/
9P/0//T/9f/2//b/9//3//j/9f/0//X/9P/3//j/+v/9//3//f/9//7//////////v/+
/wAAAQACAAUABgAHAAkACQAIAAgACAAKAAwADgARABEAEgATABUAFAAVABYAFwAWABcA
GAAZABkAGQAZABoAHgAfAB8AIAAhACEAIQAhACQAJQAlACYAJQAkACMAIgAgACAAIAAf
ACEAIQAhACEAHwAdABoAFwAWABMAEQAOAA0ADAAKAAkABwAFAAQAAgD+//z/+//7//z/
+v/6//n/+v/5//j/+P/2//X/9f/1//X/9f/1//X/9f/1//X/9f/1//X/9f/1//b/9//3
//j/9//3//f/9v/1//X/9v/2//T/9P/z//P/9v/3//j/+P/5//r/+//8//7//P/8//z/
/P/8//v/+v/6//r/+//7//r/+v/8//z//P/8//z//f/+////////////AAAAAAAAAAAA
AP3//v/9//z//v/+//z//P/7//v/+//8//7//v/+//3/+//4//X/9P/1//b/9//3//X/
9P/0//T/9v/2//b/9v/1//f/9//6//j/9f/y//H/8P/v/+7/7f/t/+3/7v/v/+3/7P/r
/+r/6//s/+//8P/t/+z/6//q/+z/7v/w//L/7//p/+j/6P/r/+//9/8GABoAMABNAG4A
nADVAAkBKQEsARoBDAH5ANEAkgBOABQA5v+//5//hf9u/1v/Uv9O/1P/Xv9l/23/eP+G
/47/l/+i/6//uP+9/8P/x//O/9X/2//f/+T/5//l/+X/5v/n/+j/6f/q/+v/7f/r/+v/
6//s/+3/7f/t/+//7v/u/+7/7v/v/+//8P/w//L/8//z//T/8v/y//P/9P/0//X/9f/2
//j/+P/6//r//P/8//3////9//3//f/+/wAAAQACAAIABAAGAAcACAALAAwADQAPAA4A
DgAPABAAEQASABMAFQAXABgAGQAbABwAHQAeAB8AIAAhACIAIwAkACUAJgAoACgAKQAp
ACoAKwArACsAKwAsAC0ALQAuAC8AMAAxADIAMAAwADAALwAtAC0ALQAtACoAKQAnACUA
JgAjACEAHgAcABoAFwAVABMAEQAQAA4ADAAKAAkACQAGAAQABAADAAIAAQAAAAAAAgAB
AAEAAQD///////////////////////////////8AAAEAAQACAAMAAwADAAIAAwADAAQA
BAAGAAYABQAFAAcABwAHAAYABgAGAAYABgAGAAYABgAGAAYABgAEAAQABAAEAAUABAAE
AAQAAwADAAIAAgACAAIAAgACAAMAAwADAAMABAAFAAYACAAIAAgACAAIAAYACAAIAAgA
CQAKAAkACgAIAAcABgAGAAYABgAGAAUABQACAP///v/+//7//v/9//3//P/8//z//v/+
//7//v///wEAAQAEAAQAAQD+//3/+v/5//j/9//2//X/9f/1//T/9P/0//T/9P/0//b/
9v/2//b/9v/2//j/+P/2//b/9//3//T/8v/z//X/+/8IABoAMABLAGwAmADRAAkBMQE+
AS4BGgEHAecArABqACwA9v/J/6f/i/9w/1v/Uv9S/1f/ZP9r/3H/fv+O/5r/pf+u/7n/
wv/J/9H/1//c/+H/5//r/+7/7//x//H/8v/z//T/8v/y//L/8//z//P/8//0//f/9//3
//n/+v/6//r/+v/7//v//P/8//z//f/9//7//v/+////AAD+//////8AAAAAAAACAAIA
AgACAAMABQAFAAUABQAGAAgACQAKAAoACgAMAA0ADgAPABAAEQATABQAFAAVABYAFwAY
ABkAGwAbABwAHQAfACAAIQAiACMAJAAlACYAJwAnACcAJwAoACgAKQApACoALQAtAC0A
LQAuAC8ALwAwADAAMAAwADAAMAAwADAALwAuAC0ALAArACoAKQAnACUAJAAhAB8AHAAc
ABoAFwAVABMAEQAQAA4ADAAKAAkACQAGAAQABAADAAIAAQAAAAAA/v/9//3//f/8//v/
+v/5//n/+f/5//n/+f/5//n/+f/4//n/+f/6//v/+//7//r/+f/5//r/+v/8//z/+//7
//v/+//7//r//P/8//z//P/8//z//P/8//7//P/8//r/+v/6//r/+//6//r/+v/7//v/
+v/6//r/+v/6//r/+v/7//z//f/9//3//f/+//7//v/+//7//P/+//7//v/+//7//P/8
//v/+//7//z//P/8//z/+//5//b/8//y//H/8P/v/+3/7f/s/+z/7P/s/+z/7P/s/+3/
7//v//L/8v/v/+z/6//o/+f/5v/l/+b/5f/l/+X/4v/i/+L/4v/i/+L/5P/k/+b/5v/m
/+b/5v/m/+b/5v/l/+P/4v/g/+H/4//r//j/DAAkAD0AYACOAMcA+wAdAR4BBgHsANUA
rQB0ADQA+v/I/53/ff9h/0r/N/8w/zT/Pf9I/1H/W/9q/3j/gv+N/5j/o/+s/7P/u//D
/8j/z//V/9n/2v/b/9v/2//c/93/3v/e/97/3v/f/9//3//f/+D/4//j/+P/5f/k/+T/
5P/k/+X/5f/m/+b/6P/p/+n/6v/q/+r/6//s/+z/7f/t/+7/7v/u//D/8P/w//D/8f/z
//P/8//z//T/9P/1//b/9v/2//j/+f/6//v//P/9////AgACAAMABAAHAAgACQALAAsA
DAANAA8AEAARABIAEwAVABcAGQAbABsAGwAbABwAHAAdAB0AHgAhACEAIQAhACIAIwAj
ACQAJQAmACcAKAAoACgAKAAnACcAJwAnACcAJAAjACEAHwAfAB0AHAAaABkAGAAWABUA
FAATABMAEgAQAA4ADQANAAsACAAHAAUABgAFAAQABAACAAEAAQABAAAA///+//3//f/9
//3//f///////////wAAAQABAAIAAwADAAMAAgADAAMABAAEAAIAAgABAAEAAQABAAEA
AAACAAIAAgACAAAAAAAAAAAA/v/8//v/+//8//r/+v/6//r/+//6//r/+v/7//v/+v/6
//z//P/8//z//v///wAAAQD///////8AAAAAAAAAAAAAAAACAAIAAgACAAIAAAAAAAAA
AQACAAQAAwACAAEA///9//r/9//2//b/9v/2//X/8//y//L/8v/x//D/7//u/+3/7//v
//L/9P/x/+7/7f/u/+3/7P/r/+r/6f/p/+n/6P/o/+j/6P/m/+b/6P/o/+f/5v/l/+T/
6P/q/+r/6v/r/+n/6P/q/+v/7//7/wwAIgA6AFMAeACwAOkADwEZAQYB6gDWALcAhQBI
AA4A2v+u/43/df9d/0r/P/9A/0b/T/9a/2P/b/98/4r/lP+f/6r/tf+8/8P/yf/R/9j/
3//j/+f/6v/r/+3/7P/s/+z/7P/q/+r/6v/r/+r/6f/o/+j/6v/r/+z/7//u/+7/7v/u
/+//7//w//D/8f/z//T/9v/4//j/+f/6//r/+//7//z//P/8//7//v/+//7///8BAAAA
///+//7//v///wAAAAAAAAIAAwAEAAUABgAHAAkADAAMAA0ADgARABIAEwAVABUAFgAX
ABkAGAAZABoAGwAaABsAHAAdAB0AHQAdAB4AIQAjACQAJgAkACMAIgAhACQAJQAlACYA
JgAmACYAJgAmACYAJgAlACcAJwAnACcAJAAjACEAHwAeABsAGQAWABQAEgAPAA0ACwAJ
AAgABgAEAAIAAQABAP7//P/8//v/+v/5//j/+P/6//n/+f/5//v/+//7//v/+//7//v/
+//7//v/+//7//7//////wAAAAD///7//P/9//3//v/+//z//P/7//v//f/9//3//P/8
//z//P/8//z/+v/6//z//P/8//z//P/9//z//P/8//3//f/8//z//f/+////AAABAAEA
AQABAP///////wAA/v/+//7//v8AAAIAAgACAAIAAgAAAAAA/f/9//3//v///wAAAQAB
AP7/+v/2//T/9v/2//b/9f/1//T/9P/0//T/9P/0//T/9v/5//r//v/+//v/+P/3//X/
8//x/+//7P/r/+v/6//q/+r/6v/q/+n/6P/p/+j/6f/q/+v/7P/q/+7/8v/w/+v/5//m
/+T/5f/p/+//+v8KACAAOwBaAIYAuwDxABcBIgESAf4A6wDLAJAATgASAN7/s/+X/4H/
aP9T/0j/SP9L/1T/Xf9l/3D/fP+G/43/mP+n/7D/tf+7/8H/yP/P/9f/2//c/9//4//h
/+L/4//k/+T/5P/k/+X/4//j/+P/5P/l/+X/5f/n/+r/6v/q/+r/6f/p/+r/6v/r/+3/
7v/w//D/8P/x//L/8P/x//H/8v/y//L/9P/0//T/9P/1//f/9//3//f/+P/6//v//P/8
//z//v///wAA//8AAAEAAwAFAAYACAAKAAoACgAKAAsADQAOAA8AEQAUABUAFgAXABcA
FwAXABcAFQAVABUAFgAYABkAGQAaAB0AHQAdAB0AIAAhACEAIgAjACQAJQAmACYAJgAm
ACUAIwAjACMAIwAiACEAHwAdABoAFwAVABIAEQAQAA4ADQALAAkACAAGAAIAAAD/////
/v/8//z/+//6//n/+P/4//j/9//3//f/9f/1//X/9f/1//X/9f/1//X/9f/1//X/9v/3
//f/+P/3//f/9//2//f/9//4//j/9v/2//X/9f/2//f/+P/4//j/+P/4//j/+P/6//r/
+P/2//b/9v/2//f/9v/2//b/+f/5//j/+P/4//j/+P/4//n/+f/5//n/+//7//v//P/8
//z//P/8//r//P/8//z//f/+//3//v/9//3//f/+//z//P/8//v/+f/2//P/8v/z//T/
9f/1//T/8v/x//D/8f/y//P/9P/1//f/9//6//z/+f/2//X/8v/x//D/7//u/+3/7f/t
/+z/7P/s/+z/7P/s/+7/7v/w//D/8P/w//D/8P/w//D/7//v//D/7v/r/+//9/8EABYA
LgBHAGYAlADPAAcBLwE8AS4BHAEJAeUAqgBoACwA+P/L/6v/j/92/1//Uv9Q/1P/YP9r
/3P/fP+K/5b/of+q/7X/vv/F/83/1f/e/+P/6f/r/+7/7//x//H/8v/z//T/9v/2//b/
9//1//X/9f/2//X/9f/1//f/+P/4//j/+P/5//n/+v/6//r/+//7//z//P/8//3//v/+
//////8AAAAAAAACAAIAAAAAAAEAAwADAAMAAwAEAAYABwAIAAgABgAIAAkACgANAA4A
DwARABQAFAAVABYAGQAaABsAHQAfACAAIQAjACIAIwAkACUAJgAnACgAKQAnACcAJwAo
ACgAKQApACoALQAtAC0ALQAsAC0ALQAuADAAMAAwADAAMAAwADAALwAvAC8ALwAvAC4A
LQArACkAKgAnACUAIgAgAB4AGwAZABcAFQAUABIAEAAOAA0ADQAMAAoACgAJAAoACQAI
AAgABgAFAAUABQAHAAcABwAHAAUABQAFAAUABwAHAAcABwAGAAcABwAIAAcABwAHAAYA
BQAFAAYABgAGAAYABQAFAAUABQAFAAQAAgACAAIAAgADAAQABQAGAAQABgAHAAYABgAG
AAYABgAFAAQABAAEAAQAAwABAAAAAAAAAAAAAAACAAMABAAFAAUABQAFAAYABAAEAAQA
BAAEAAYABgAGAAgACAAGAAYAAwADAAMABAAFAAYABwAHAAMAAAD9//z//v/+//7//f/7
//r/+v/6//r/+v/6//r/+f/7//v//v/+//v/+P/3//b/9f/0//P/9P/z//P/8//w//D/
8P/w//D/8P/y//L/8v/y//L/8v/0//T/9P/2//P/8f/w//L/9f/5/wEAEgAoAEAAXQCC
ALgA8QAfATMBKAEQAfoA3QCpAGgALgD4/8j/o/+H/2v/VP9H/0b/Sv9T/1z/Zf9x/4L/
jv+Y/6H/rv+3/77/x//L/8//1P/b/9//3//g/+H/4//j/+T/5f/m/+b/5v/m/+f/5//n
/+f/6P/p/+n/6f/r/+r/6v/q/+r/6//r/+z/7P/p/+n/6P/o/+r/6v/r/+z/6v/r/+v/
7P/s/+z/7v/u//D/8P/x//P/8//z//P/9P/0//X/9v/2//b/+P/5//r/+//8//3///8A
AAAAAQACAAMABAAFAAcABwAIAAkACwAMAA0ADgAPABAAEQASABMAEQARABEAEgASABMA
EwAUABcAFwAXABcAGwAdAB4AIAAeAB4AHgAeACAAIAAgAB8AHQAdAB0AHQAcABsAGQAX
ABgAFQATABAADwAOAAwACwAJAAcABgAEAAIAAAD//////v/8//z/+//8//v/+v/6//r/
+f/5//n/9//3//f/9//5//n/+f/5//f/9//3//f/9v/3//f/+P/3//f/9//2//f/9//4
//j/+P/4//f/9//1//X/9f/0//b/9v/2//b/9P/0//T/9P/2//b/9v/2//b/9v/2//f/
9v/2//b/9//3//b/9v/4//j/+P/4//v//f///wEAAwADAAMABAAEAAQABAAEAAYACAAI
AAgACAAIAAYABgAFAAUABQAGAAgACAAIAAcAAwAAAP3//P/9//7///////3//P/8//z/
+v/6//r/+v/6//v/+v/8//z/+f/2//X/9v/1//T/8//z//P/9P/1//L/8v/y//L/9P/0
//b/9v/2//b/9v/2//b/9P/2//b/8//x//L/8v/z//v/BwAaADIATABrAJgA0AAFAScB
KwEUAfoA5AC9AIUASgASAOD/tv+V/3v/Yf9Q/0v/UP9Y/2P/bv93/4X/lv+i/67/uf/G
/83/1P/Z/93/4//o/+//8//z//T/9f/3//f/+P/5//r/+P/4//j/+f/3//f/9//4//r/
+//8////AAAAAAAAAAACAAMABQAGAAQABQAFAAYABwAIAAoADAAMAA0ADQAOAA4ADgAQ
ABAADwAOAA4ADwASABMAFAAWABcAFwAXABYAGAAaABsAHAAdAB4AHwAhACAAIAAhACIA
IQAiACMAJQApACoAKwAtAC4ALwAwADEAMgAzADQANQAzADMAMwA0ADQANQA1ADYAOQA5
ADkAOQA8AD0APQA+AD4APgA+AD4AQABAAEAAPwA/AD8APwA/ADwAOwA5ADcANgAzADEA
LgAtACwAKgApACcAJQAkACIAIgAgAB8AHwAeABwAHAAbABoAGQAYABgAGgAZABkAGQAX
ABcAFwAXABkAGQAZABkAGQAZABkAGQAYABkAGQAaABkAGQAZABgAFQAVABYAFgAWABYA
FQAVABMAEwATABIAFAAUABQAFAAUABQAFAAUABAAEAAQABAAEAAQAA8ADgAOAA4ADwAP
AA4ADgAQABAAEAAQABIAEwAUABUAFwAXABcAGAAWABYAFgAWABYAGAAYABgAGAAYABYA
FgAXABcAFwAYABYAFgAWABUAFQASAA8ADgANAAwACwAJAAkACAAIAAgACgAKAAoACgAL
AA0ADQAQAA4ACwAIAAcABgAFAAQAAwACAAEAAQABAAIAAgACAAIAAgACAAQABAAEAAQA
BAAEAAQABAAEAAYABwAHAAgABgAJABEAHwAuAEIAWgB3AKIA1gALAS0BNwEiAQoB9ADX
AKEAYgAqAPj/0P+x/5f/f/9u/2f/aP9s/3X/gP+H/4//nP+m/7D/vf/K/9P/2P/d/+P/
6f/u//H/9f/5//7/AQABAP//AAABAAIAAwAEAAUABwAHAAcABwAIAAkACQAJAAsADgAO
AA4ADgAPAA8AEAAQABAAEQARABIAEAAQABEAEgASABMAEwAUABYAFgAYABgAGgAaABsA
HQAbABsAGwAcACAAIQAiACIAJAAmACcAKAAnACgAKQArACwALAAtAC4AMQAyADMANQA1
ADYANwA5ADoAOwA8AD0APAA9AD4APwBBAEEAQQBCAEQARQBFAEYARwBHAEcARwBKAEsA
SwBMAEwATABMAEwATgBOAE4ATQBMAEsASgBJAEYARQBDAEEAQAA9ADsAOAA3ADYANAAz
ADEALwAuACwALAAqACkAKQAoACYAJgAlACYAJQAkACQAJgAlACUAJQAnACcAJwAnACUA
JQAlACUAJQAlACUAJQAoACkAKQAqACoAKQAoACYAJQAlACYAJgAnACgAKAApACcAJwAn
ACYAJgAmACYAJgAkACQAJAAkACIAIgAkACQAJAAkACMAIgAiACIAIwAjACIAIgAgACAA
IAAgACIAIwAkACUAJQAlACUAJgAmACYAJgAmACYAKAAoACgAKgAqACgAKAAnACcAJwAo
ACYAJgAmACUAJAAiACAAIAAgACAAIAAfAB8AHgAeAB4AHgAeAB4AHgAhACMAIwAmACYA
IwAgAB8AHAAbABoAGQAaABkAGQAZABYAFgAWABYAGAAYABoAGgAYABgAGAAYABoAHAAc
ABoAGQAZABgAGAAXABsAIwAwAEIAWABzAJYAxAABATUBUwFaAUwBOgElAf8AxACGAEwA
GgD1/9f/uf+g/4v/gP9+/4H/jP+X/5//qv+4/8D/yf/W/+P/7P/z//n///8GAA0AEwAX
ABgAGQAZABoAHAAeACAAIAAgACAAIQAjACMAIwAkACUAJQAlACcAKAAoACgAKAApACkA
KgAqACoAKwArACwALQAuADAAMgAyADMAMwA0ADUANgA5ADoAOgA6ADsAPQA9AD0APQA+
AEAAQQBCAEIAQABCAEMARABGAEgASgBNAE4ATgBPAFAAUQBSAFMAVQBVAFYAVwBZAFgA
WQBaAA==
         </WaveFormData>
      </LeadData>
      <LeadData>
         <LeadByteCountTotal>10000</LeadByteCountTotal>
         <LeadTimeOffset>0</LeadTimeOffset>
         <LeadSampleCountTotal>5000</LeadSampleCountTotal>
         <LeadAmplitudeUnitsPerBit>4.88</LeadAmplitudeUnitsPerBit>
         <LeadAmplitudeUnits>��V</LeadAmplitudeUnits>
         <LeadHighLimit>2147483647</LeadHighLimit>
         <LeadLowLimit>268435456</LeadLowLimit>
         <LeadID>V5</LeadID>
         <LeadOffsetFirstSample>0</LeadOffsetFirstSample>
         <FirstSampleBaseline>0</FirstSampleBaseline>
         <LeadSampleSize>2</LeadSampleSize>
         <LeadOff>FALSE</LeadOff>
         <BaselineSway>FALSE</BaselineSway>
         <ExcessiveACNoise>FALSE</ExcessiveACNoise>
         <MuscleNoise>FALSE</MuscleNoise>
         <LeadDataCRC32>2113252502</LeadDataCRC32>
         <WaveFormData>
1gDWANYA1gDFALYApwCYAHsAYABFACoAFQACAO//3P/U/87/yP/C/8T/xv/I/8r/zv/S
/9b/2v/f/+L/5f/o/+v/7P/t/+7/7v/u/+7/7v/v//D/8f/y//T/9P/0//T/9P/0//T/
9P/y//L/8v/y//L/8v/y//L/8v/y//L/8v/0//T/9P/0//f/+P/5//r//P/8//z//P/+
//7//v/+//7//v/+//7/AAAAAAAAAAABAAIAAwAEAAYABgAGAAYABwAIAAkACgANAA4A
DwAQABIAEgASABIAFQAWABcAGAAZABoAGwAcAB0AHgAfACAAIQAiACMAJAAkACQAJAAk
ACYAJgAmACYAKAAoACgAKAAqACoAKgAqACkAKAAnACYAJAAkACQAJAAgAB4AHAAaABcA
FgAVABQAEAAOAAwACgAHAAYABQAEAAIAAgACAAIAAgACAAIAAgABAAAA///+//z//P/8
//z//P/8//z//P/+//7//v/+//z//P/8//z/+v/6//r/+v/8//z//P/8//r/+v/6//r/
/P/8//z//P/6//r/+v/6//z//P/8//z/+//6//n/+P/6//r/+f/5//j/+P/4//j/9f/1
//X/9f/1//X/9//4//n/+f/5//n/+//8//z//P/6//n/+f/5//3//f/9//3/+v/5//n/
+v/6//r/+//7//n/9//2//X/8//z//P/9P/2//b/9f/1//X/9f/1//X/9f/1//X/9v/3
//n/+f/3//L/8P/v/+//7v/t/+z/6//r/+r/6v/q/+j/6P/n/+f/6P/o/+j/6P/m/+b/
5v/m/+j/6P/p/+f/4v/d/9v/3f/j/+7//P8KABkAMwBYAIIAqgDIANoA3ADcANYAwACf
AH0AYABHADEAGwAEAOz/1v/E/7z/uf+5/7r/uv+8/8D/wf/D/8n/zv/P/9H/1P/V/9f/
2//e/+P/5P/l/+b/5P/k/+X/5f/l/+X/5v/m/+T/4//j/+P/4v/i/+L/4//m/+f/6f/q
/+z/7P/s/+z/7P/r/+v/6//q/+r/6//r/+z/7v/v//D/7v/v//D/8f/w/+//7//u//D/
8f/z//T/9v/5//r/+//4//n/+f/5//f/+f/6//v//v///wAAAQACAAMABAAFAAgACQAL
AAsADgAPABAAEQAQABEAEQASABIAEgAUABUAGAAZABkAGQAaABoAGQAYABsAHQAdAB0A
HAAcABwAHAAcABwAGgAaABcAFgAVABQAEwASABEADgANAAsACQAIAAYABQAFAAEAAgD+
//z/+//6//n/9//2//b/9v/2//X/9f/z//L/8v/z//P/8//z//P/8v/y//L/8v/y//L/
8v/y//H/8f/x//H/8f/y//T/9P/0//T/9f/0//P/8v/x//H/8f/x//D/8v/z//P/8//1
//X/8//z//T/8v/y//L/8v/z//P/8v/y//L/8v/x//H/7//v/+//7//z//T/9f/1//f/
9//3//j/9v/2//b/9f/z//P/9f/1//f/9//2//X/8//0//T/9P/2//f/+P/3//X/8//w
/+//8f/y//L/8v/x//H/8f/x//H/8f/x//H/8//0//X/9//3//X/8v/w/+3/7f/q/+n/
6v/p/+n/6P/o/+j/6P/o/+n/6f/q/+r/6v/q/+r/6v/q/+j/5v/m/+f/6f/m/+H/3//d
/+H/6v/2/wYAFwArAEgAdACiAMgA4ADmAOgA5gDUALUAkwB0AFcAPQAlABAA+v/i/87/
wv+9/73/uv+6/77/wv/F/8f/y//S/9X/1//a/9v/3f/h/+b/5//o/+n/6v/q/+r/6//r
/+n/6f/q/+r/7P/r/+v/6//u/+7/7v/v/+3/7f/u/+7/8P/w//D/8P/x//H/8v/z//L/
8v/z//P/8//0//T/9P/y//P/9P/1//f/9//4//j/+//7//z//P/9////////////AQAC
AAMAAQADAAQABQAGAAcACAAJAAwADQAOAA8AEAARABMAEwAWABcAGAAZABoAGwAbABwA
HAAcAB4AHwAeAB8AHwAfACMAJAAkACQAJQAnACcAJwAoACgAKAAoACgAKAAmACYAIwAi
ACEAIAAdABwAGwAYABcAFQATABIAEAAPAA8ACwAMAAgABgAFAAQAAwABAAAA///+//3/
+//8//v/+//8//v/+//7//v/+//6//r/+v/6//r/+v/6//z/+//7//v/+v/5//n/+v/6
//r/+v/7//n/+f/5//n/+f/5//n/+P/2//f/9//3//f/9//3//f/+f/5//j/+P/4//j/
+P/3//f/9v/2//b/9v/1//X/9//3//f/9//5//r/+//7//v/+//7//z//v/+//7//f/7
//v//f/9//v/+//6//n/+//8//z//P/7//v/+//5//j/9//1//X/9f/2//b/9v/1//X/
9f/1//f/9//3//f/9f/2//f/+f/7//n/9v/0//P/8//w/+//7v/t/+3/7P/q/+r/6v/q
/+r/6//t/+7/7P/s/+z/7P/u/+7/7v/s/+3/6//o/+X/4f/j/+f/8P/+/w4AHwA1AFYA
ggCwANIA4gDkAOIA3ADGAKUAgQBiAEUAKwATAPz/5v/S/8L/uP+5/7n/uP+4/8D/xP/H
/8v/0f/W/9f/2f/c/9//4f/l/+r/6//s/+v/7P/s/+z/7f/t/+3/7f/u/+7/7v/t/+3/
7f/w//D/8P/x//H/8f/y//L/8v/y//L/8v/z//P/9P/1//T/9P/1//X/9//4//j/+P/4
//n/+v/7//3//f/+//7//////wAAAAD//wEAAQABAAMABQAGAAcABQAHAAgACQAMAA0A
DgAPABIAEwAUABUAGAAZABsAGwAaABsAHAAdAB4AHwAfACAAIAAgACIAIwAmACcAJwAn
ACcAKAAoACgAKQArACsAKwAsACwALAAsACwALAAqACoAJwAmACUAJAAjACIAIQAeAB4A
HQAcABwAGAAXABcAEwAUABAADgANAAwACwAJAAgABgAGAAYABQAHAAUABAAEAAMAAwAD
AAMAAwACAAIAAgACAAIAAgACAAAA/////////v/9//3//v8AAAAAAAABAAEAAQABAAEA
AQABAAEAAAAAAAEAAQABAAMAAwADAAMAAwADAAIAAgACAAIAAgABAAEAAAAAAAAAAAD/
/////////////////wAAAQABAAIAAwAEAAYABAAEAAQAAwADAAMABQAFAAUABQAEAAMA
AwAEAAQABAAFAAUABQADAAIAAQD///////8AAAAAAAD///////////////////////8A
AAEAAwAFAAMAAAD+//3//f/6//n/+P/3//f/9v/0//T/9P/0//X/9f/2//b/+P/4//j/
+P/4//j/+P/2//P/8f/w/+v/6f/r//P/AAAOABoAKQBDAGoAlAC8ANYA3gDcANgAzgC2
AJMAcQBUADsAIQAJAPL/3P/K/8D/vv+//8H/wP/C/8j/zv/P/9P/2//e/9//4f/m/+f/
6//x//T/8//0//X/9v/2//b/9//3//b/9f/1//T/9v/1//X/9f/2//b/9v/3//X/9f/2
//b/9P/0//T/9P/3//f/+P/5//r/+v/7//v/+f/6//r/+v/8//3//v////////8AAAAA
/////wAAAAABAAMAAwADAAMABQAGAAcABQAHAAgACQAKAAsADAANAA4ADwAQABEAFAAV
ABcAFwAYABkAGgAbABoAGwAbABwAHAAcAB4AHwAiACMAIwAjACUAJgAmACYAJgAnACYA
JQAmACYAJgAmACQAJAAiACIAHwAeAB0AHAAZABgAFwAUABEADwANAAwACgAJAAkABQAE
AAAA/v/9//3//f/8//z//P/8//z/+//7//n/+P/4//j/9//2//X/9f/0//T/9P/0//T/
9P/0//T/8//z//P/8v/x//H/8v/y//L/8v/z//X/9f/1//X/9f/1//X/9P/0//X/9f/1
//P/8//z//P/8//0//T/9P/0//T/8f/x//D/8P/y//L/8f/x//H/8f/x//H/8//0//X/
9f/3//f/9//4//b/9v/2//X/8//z//X/9f/2//f/9//3//X/9v/2//b/+f/5//n/9//0
//P/8f/x//H/8v/y//L/8f/x//H/8f/v/+//7//v//H/8v/z//X/9f/z//D/7v/t/+3/
6v/p/+j/5//n/+b/5P/k/+T/5P/j/+P/5P/k/+X/5v/n/+j/5v/m/+b/5P/l/+H/3v/Z
/9n/3f/l//L/AAAQACMAPwBmAJAAtgDOANYA1ADSAMYAqgCJAGkATgA1AB0ACQD0/9z/
xv+6/7T/s/+1/7T/tv+6/77/wf/H/8//1P/X/9f/2P/b/93/3//g/+H/4v/j/+T/4v/i
/+P/4//l/+X/5v/m/+j/5//n/+f/5v/m/+b/5//n/+f/6P/o/+j/6P/o/+j/6//r/+z/
7f/u/+7/7//v/+//8P/w//D/7f/t/+3/7f/u/+//8f/y//X/9f/2//b/9f/3//f/9//3
//n/+v/7//3///8AAAEAAAABAAIAAwAEAAUABgAHAAgACQALAAsACgALAAwADQAOAA8A
DwAQABIAEgAUABUAFgAXABcAFwAZABoAGgAaABsAHQAdAB0AHAAcABwAHAAaABoAGAAY
ABkAGAAXABYAEwASABEADgANAAsACQAIAAYABQAFAAEAAAD8//r/+f/2//X/8//y//P/
9P/1//X/9//1//T/9P/0//P/8v/x//P/8v/y//L/8P/w//D/8P/y//H/8f/x//L/8f/x
//L/8P/w//D/8f/v/+//7//v/+z/6//q/+j/6v/t/+//8f/z//P/8//z//P/8v/w//D/
8P/w/+3/7f/s/+z/7v/u/+3/7f/r/+v/6//r/+3/7v/v/+//8f/x//H/8v/y//L/8v/x
//D/7//w/+//7//v/+7/7f/v//D/8P/w/+//7//v/+3/7P/r/+n/6f/p/+r/6v/q/+n/
6f/p/+n/6//r/+v/6//p/+r/6//t/+r/5//j/+D/4P/h/9//3//g/9//3//e/97/3v/e
/97/3f/d/97/3v/b/9r/2f/Y/9j/2v/c/97/3f/X/9L/z//P/8//0//e/+r/+v8JAB8A
QABqAJYAvADQANQA1gDUAMIAowCBAGIASQAvABkABADs/9T/vv+y/63/q/+q/6j/rv+y
/7P/tf+7/8D/w//F/8j/yf/L/8//0v/T/9b/1//W/9b/1v/X/9f/2f/Z/9r/2v/a/9n/
2f/Z/9r/2v/a/9v/2f/Z/9r/2v/c/9z/3P/c/93/3f/e/9//3v/e/9//3//f/+D/4P/g
/+D/4f/i/+P/5f/l/+b/5v/l/+X/5v/m/+X/5//n/+f/6P/r/+3/7//x//P/9P/1//X/
9f/1//X/9v/3//j/+f/8//3//////wAAAQACAAMABAAFAAUABgAIAAgACgALAAwADQAN
AA0ADwAQABAAEAARABMAEwATABIAEgASABIAEgASABAAEAAPAA4ADQAMAAsACgAJAAYA
BQADAAEAAAD+//3//f/5//r/9v/0//P/8v/x/+//7v/u/+7/7v/t/+3/6//q/+r/6//r
/+v/6//r/+r/6v/q/+r/6v/q/+r/6v/p/+n/6f/p/+n/6v/s/+z/7P/s/+3/6//r/+v/
6//t/+3/7f/s/+7/7//v/+//7f/t/+3/7f/r/+v/6v/q/+z/7P/q/+r/6v/q/+v/6//q
/+r/6v/q/+n/6f/n/+f/5//n/+f/6P/p/+n/6v/r/+z/7v/s/+z/7P/r/+v/6//t/+3/
7//v/+7/7f/r/+z/7P/s/+3/7f/t/+v/6v/p/+f/5//l/+b/5v/m/+b/5//o/+n/6f/p
/+n/6f/r/+z/7f/v/+3/6//o/+b/5P/j/9//3f/c/9v/2//a/9z/3P/c/9z/3f/d/97/
3v/e/97/3v/e/97/3P/c/9z/3f/b/9b/0//P/83/z//Y/+b/9v8FABkAOABiAI4AtgDS
ANgA2ADWAMoArQCJAGgASQAtABUA/v/m/87/vP+u/6v/q/+q/6j/rP+0/7f/uf+9/8T/
xf/H/8r/zf/P/9P/1v/Z/9r/2f/Y/9r/2v/b/9v/2//b/9z/3P/c/9v/2//b/9z/3P/c
/93/3//f/+D/4P/e/97/3v/e/9//3//g/+H/4P/g/+H/4f/j/+T/5P/k/+b/5//o/+n/
6f/p/+r/6v/p/+n/6v/q/+3/7//v/+//7//x//L/8//z//X/9v/3//b/9//4//n/+v/7
//z//f/+////AQABAAQABQAGAAcACAAJAAkACgAKAAoADAANAA4ADwAPAA8AEwAUABQA
FAAVABcAFwAXABYAFgAWABYAFgAWABQAFAATABIAEQAQABEAEAAPAAwACQAHAAUABAAC
AAEAAQD9//r/9v/0//P/8v/x/+//7v/s/+z/7P/r/+v/6f/o/+j/6f/p/+n/6f/n/+b/
5v/m/+b/5v/m/+b/6P/n/+f/5//o/+f/5//o/+j/6P/o/+n/6f/p/+n/6f/n/+f/5//m
/+b/5//n/+f/5//n/+f/5//p/+n/6P/o/+j/6f/q/+j/6P/o/+j/6f/p/+j/6P/o/+j/
5//n/+n/6f/p/+n/6f/q/+v/6//r/+v/6//s/+7/7v/u/+3/7f/t/+//7//t/+3/7P/r
/+3/7v/u/+7/8f/x//H/7//u/+3/6//r/+n/6v/q/+r/6f/p/+n/6f/r/+v/6//r/+n/
6v/r/+3/7//t/+r/6P/n/+f/5P/j/+T/4//j/+L/4P/g/+D/4P/h/+H/4v/i/+L/4v/i
/+L/4v/i/+L/4v/h/9//3P/Z/9X/1f/b/+T/8v8CABEAJwBIAHQAoADGANgA2ADUAM4A
vACdAHsAWgA7ACEABwDy/9r/xP+0/6z/q/+r/6r/rP+y/7j/u/+//8f/zP/N/9H/1v/Z
/9v/3//i/+X/5P/l/+T/5v/m/+f/5//l/+X/5v/m/+b/5f/l/+X/6P/o/+j/6f/p/+n/
6v/q/+r/6v/q/+r/6//r/+z/7f/s/+z/7f/t/+//8P/w//D/8P/x//L/8//z//P/9P/0
//f/9//4//j/+f/7//v/+//9////AAABAP//AQACAAMABAAFAAYABwAIAAkACgALAAwA
DQAPAA8AEgATABQAFQAWABcAFwAYABoAGgAcAB0AHAAdAB0AHQAhACIAIgAiACEAIwAj
ACMAJAAkACQAJAAmACYAJAAkACMAIgAhACAAHQAcABsAGAAZABcAFQAUABIAEQARAA0A
DQAKAAkACQAIAAcABQAEAAIAAgACAAEAAwABAAAAAAD//////////wEAAAAAAAAA/v/+
//7//v/+//3//f/9//3//f/+/wAA/v/+//7////9//3//f/9//3//f/9//z//P/9//3/
/f////////////7//f/7//r//P/7//3//P/8//z//P/8//z/+//7//r/+v/6//r/+f/5
//v/+//7//v//f/+//////////////8AAAAAAAAAAP//AQABAAMAAwADAAMAAgABAAAA
AAD///7//f/9//3/+//6//n/9//3//f/+P/4//j/+f/5//n/+f/3//f/9//3//X/9v/3
//n/+//5//b/9P/1//X/8v/x/+7/7f/t/+z/7P/s/+z/7P/p/+n/6v/q/+r/6v/q/+r/
7P/s/+z/7P/r/+f/5P/j/+H/4f/p//b/BAASACEAOwBiAJAAuADQANYA0gDOAMIApACD
AGEAQgAnAA8A+f/k/87/vP+w/67/rf+v/7D/sv+4/77/wf/F/8v/0P/T/9X/2P/b/93/
4f/i/+P/5P/l/+b/5v/m/+f/5//l/+X/5v/m/+b/5f/l/+X/5v/m/+b/5//n/+f/6P/o
/+r/6v/q/+r/6f/p/+r/6//s/+z/7f/t/+//8P/w//D/7v/v//D/8f/x//H/8v/y//H/
8f/y//L/8//1//X/9f/3//n/+v/7//v//f/+//////////////8CAAMABAAFAAcACQAM
AA0ADAANAA4ADwAOAA8ADwAQAA4ADgAQABEAFAAVABUAFQAVABYAFgAWABkAGwAbABsA
GgAaABoAGgAYABgAFgAWABcAFgAVABQAFQAUABMAEAAPAA0ACwAKAAYABQAFAAEAAAD8
//r/+f/4//f/9f/0//T/9P/0//P/8f/v/+7/7v/t/+3/7f/t/+3/7P/s/+z/7v/u/+7/
7v/u/+3/7f/t/+z/6//r/+z/6//q/+n/6f/n/+f/5//n/+n/6f/p/+j/6v/r/+v/6//r
/+v/6//r/+v/6//q/+j/6P/o/+j/6P/p/+n/6P/o/+j/6P/n/+f/6f/p/+n/6f/r/+z/
7f/t/+v/6//r/+z/7P/s/+z/6//t/+3/7//v/+//7//u/+3/6//s/+z/7P/u/+//8P/v
/+z/6//p/+n/5//o/+j/6P/p/+n/6f/p/+f/5//n/+f/6v/s/+7/8f/x/+//7P/q/+j/
5//j/+H/4P/f/9//3v/c/9z/3P/c/9v/2//c/9z/3v/e/97/3v/e/+D/4v/g/9//2//a
/9f/1f/V/9f/3v/o//j/BwAbADoAYgCOALYA0ADWANgA1gDKAKsAhwBmAEkALwAZAAYA
8P/W/8D/tP+t/63/rv+s/67/tP+3/7n/v//G/8n/yf/K/8v/zf/R/9b/2f/a/93/4P/g
/+D/4f/h/9//3//g/+D/3v/d/93/3f/e/97/3v/f/+H/4f/i/+L/4f/g/9//3v/g/+H/
4//l/+j/6P/p/+n/6P/o/+f/5v/m/+f/6P/p/+n/6f/q/+r/6//r/+z/7P/r/+3/7f/t
/+7/8f/z//X/8//1//b/9//6//v//P/9//3//f/9//3//v///wEAAQADAAUABwAJAAgA
CQAJAAoACAAIAAoACwAMAA0ADQANAA8AEAAQABAAEwAVABUAFQAYABgAGAAYABYAFgAU
ABQAEwASABEAEAARABAADwAMAAsACQAHAAYABgAFAAUAAQAAAPz/+v/5//f/9f/y//D/
8v/y//L/8f/z//H/8P/w/+//7//v/+//7//u/+7/7v/u/+7/7v/u/+7/7f/t/+3/7f/t
/+7/8P/v/+7/7f/t/+3/7f/t/+3/7f/t/+3/7P/u/+//7//v/+3/7f/t/+3/7//v/+7/
7P/q/+r/6v/q/+r/6//r/+z/7v/u/+3/7f/r/+v/6//r/+z/7P/s/+v/7f/t/+3/7v/u
/+7/7v/t/+v/6//t/+3/7//v/+7/7f/t/+7/7v/u/+//7//v/+3/7P/r/+n/6f/r/+z/
7P/s/+n/6f/p/+n/6f/p/+n/6f/r/+z/7f/v/+//7f/q/+j/5//n/+T/4//i/+H/4f/g
/+D/4P/g/+D/3//f/+D/4P/g/+D/4P/g/+D/4P/i/+L/3//f/97/1//R/9P/1//e/+r/
+v8LAB8APgBoAJYAvgDYAOIA4gDgANIAswCRAHAAUwA3AB8ACgDy/9r/wv+0/63/r/+u
/67/sP+2/7v/vf/B/8j/y//N/9D/0//X/9v/3v/f/+D/4f/i/+D/4P/h/+H/4f/h/+L/
4v/i/+H/4f/h/+L/4v/i/+P/5f/l/+b/5v/k/+T/5P/k/+f/5//o/+n/6v/q/+v/6//r
/+z/7P/s/+7/7//w//H/7//v//D/8P/z//P/9P/0//P/9f/1//X/9f/3//j/+f/5//v/
/P/9/wAAAQACAAMABAAFAAYABwAIAAkACwALAA4ADwAQABEAEAARABEAEgASABIAFAAV
ABYAFwAXABcAGQAaABoAGgAZABsAGwAbAB4AHgAeAB4AIAAgAB4AHgAfAB4AHQAcABsA
GgAZABYAFwAVABMAEgAQAA8ADwALAAwACAAGAAUABAADAAEAAAD+//7//v/9/////f/8
//z//P/7//r/+f/7//r/+v/6//r/+v/6//r/+v/5//n/+f/6//n/+f/6//j/+P/4//n/
9//3//f/9//5//n/+f/4//j/+f/5//n/9//3//f/9//5//n/+P/4//j/+//7//r/+v/6
//r/+v/3//f/9v/2//b/9v/1//X/9f/1//X/9f/3//j/+f/5//v/+//7//z//P/8//z/
+//7//v//f/9///////+//3/+//8//z//P/////////9//r/+f/3//f/+f/6//r/+v/3
//f/9//3//f/9//3//f/9//4//n/+//7//n/9v/0//P/8//w/+//8P/v/+//7v/s/+z/
7P/s/+3/7f/u/+7/7v/u/+7/7v/w//D/8P/w/+//6//o/+X/4//l/+v/+P8GABYAJwBB
AGYAkgC+ANwA5gDkAOIA2AC8AJcAdwBaAD0AJQANAPb/3v/K/77/uP+3/7f/tv+6/8T/
yv/N/9H/1f/a/93/4f/i/+P/5//r/+7/7f/u/+3/7v/u/+7/7//v/+//7//w//D/8P/v
/+//7//w//D/8P/x//H/8f/y//L/8v/y//L/8v/x//H/8v/z//T/9P/1//X/9//4//j/
+P/6//v//P/9//3//f/+//7//////wAAAAABAAMAAwADAAMABQAGAAcABwAJAAoACwAM
AA0ADgAPABAAEQASABMAEgATABUAFQAYABkAGgAbABwAHQAdAB4AHgAeACAAIQAgACEA
IQAhACMAJAAkACQAJwApACkAKQAoACgAKAAoACoAKgAoACgAKQAoACcAJgAlACQAIwAg
ACEAHwAdABwAGAAXABcAEwATABAADwAPAA4ADQALAAoACAAIAAgABwAIAAcABwAIAAcA
BwAHAAcABQAEAAQABAAEAAQABAAEAAQAAwADAAMAAwADAAQABgAEAAQABAAFAAMAAwAD
AAMAAwADAAMAAgACAAMAAwADAAUABQAFAAUABQAFAAQABAAEAAUABAAEAAQABAAEAAMA
AwACAAIAAAAAAP///////////////wMABAAFAAUABwAHAAcACAAGAAYABgAFAAcABwAJ
AAkACQAJAAgABwAHAAgACAAIAAcABwAHAAUABAADAAEAAQABAAIAAgACAP//////////
/////////////wAAAQADAAMAAQD+//z/+f/5//b/9f/1//X/9v/2//b/9v/2//b/9//3
//j/+P/2//b/9v/2//b/9v/4//j/9f/z//D/7f/t/+//9/8EABAAIAA1AFMAfgCsAM4A
4gDmAOAA2gDIAKYAhQBlAEYAKwATAP3/5v/Q/8D/uv+6/7v/u/+6/8D/yP/M/9H/1//d
/+L/5f/l/+j/6f/t//H/8v/x//L/8//0//b/9v/3//f/9f/1//b/9v/0//P/8//z//b/
9v/2//f/9//3//j/+P/6//r/+v/6//n/+f/6//v//P/8//3//f///wAAAAAAAP7///8A
AAEA/////wAAAAACAAMABQAGAAUABwAHAAcABQAHAAgACQALAA0ADgAPAA4ADwAQABEA
EgATABQAFQAWABcAGQAZABoAGwAcAB0AHgAfAB8AIAAgACAAIgAjACMAIwAiACEAJQAm
ACYAJgApACsAKwArACwALAAsACwALgAuACwALAApACgAJwAmACMAIgAhAB4AHQAbABkA
GAAXABcAGAAVABIADgAMAAsACwALAAoACgAIAAgACAAHAAUAAwACAAIABQAFAAUABQAF
AAQABAAEAAQABAAEAAQAAgABAAEAAQAAAP////8AAAAAAAAAAAEA////////////////
///+//z//f/9//3//f/9//3//f///////v/+//7//P/8//z//P/8//v/+//6//r/+v/6
//n/+f/5//n/+f/5//v//P/9//3/////////AAAAAAAAAAD///////8BAAEA//////7/
/f/9//7//v/+/wEAAQABAP//AAD///3//f/8//z/+//6//j/9//2//X/9v/3//j/+f/7
//z//f////3/+//4//b/9//3//T/8//w/+//7//u/+z/7P/s/+z/7f/t/+7/7v/s/+z/
7P/s/+r/6v/q/+r/6//r/+j/5f/j/+f/7//6/wYAFAAnAEcAbgCYAMAA2ADcANgA1gDI
AKoAhwBpAEwAMQAZAAUA8P/c/8r/wP+6/7n/u/+6/7r/vv/C/8f/zf/V/9j/2f/b/9z/
3f/f/+H/5P/l/+j/6f/o/+j/6P/p/+n/6f/p/+r/6v/q/+n/6f/p/+z/7P/s/+3/6//r
/+z/7P/s/+z/7P/s/+//7//w//H/8f/w//D/7//v//D/8P/w//L/8//0//X/9f/1//b/
9v/1//X/9v/2//f/+f/5//n/+//9//7////9////AAABAAAAAQACAAMABAAFAAYABwAK
AAsADQANAAwADQAOAA8AEAARABEAEgASABIAFAAVABYAFwAXABcAGwAcABwAHAAcAB0A
HAAbAB4AHgAeAB4AHwAgAB8AIAAdABwAGwAaABkAGAAXABQAEQAPAA0ADAAIAAcABwAD
AAQAAAD+//3//P/7//n/+P/6//r/+v/5//n/9//2//b/9//3//f/9//3//b/9v/2//X/
9P/z//L/8v/x//H/8f/z//P/9P/2//X/9P/z//P/8f/x//H/8f/z//P/8//y//L/8//z
//P/8f/x//H/8f/v/+//7v/u/+7/7P/s/+z/7P/s/+3/7f/s/+z/7v/u/+3/7f/r/+v/
6//r/+v/7P/t/+3/7f/t/+3/7v/u/+7/7v/t/+3/7f/v/+//8P/x//H/8f/v//D/8P/w
//D/7//u/+v/7P/r/+n/6f/p/+r/6v/q/+n/6f/p/+n/6f/p/+n/6f/p/+r/6//t/+//
7f/q/+j/5f/l/+L/4f/g/9//3//e/9z/3P/c/9z/2//b/9z/3P/c/9z/3P/c/97/4P/e
/9z/3f/b/9j/0//R/8//0f/c/+j/9v8HAB0APgBsAJgAugDSANgA2ADUAMQApQCFAGYA
SwA1AB0ABgDu/9T/vv+w/63/q/+q/6j/rP+y/7P/tf+9/8T/x//H/8r/zf/P/9P/1v/X
/9j/2f/Y/9n/2v/c/93/2//b/9z/3P/e/93/3f/d/9z/3P/c/93/3//f/+D/4P/g/+D/
4P/g/9//3//g/+H/4P/g/+H/4f/j/+T/5P/k/+b/5//o/+n/6f/p/+r/6v/r/+v/7P/s
/+v/7f/t/+3/7f/v//D/8f/x//P/9P/1//j/+f/6//v//P/9//7////+////AQABAAQA
BQAEAA==
         </WaveFormData>
      </LeadData>
      <LeadData>
         <LeadByteCountTotal>10000</LeadByteCountTotal>
         <LeadTimeOffset>0</LeadTimeOffset>
         <LeadSampleCountTotal>5000</LeadSampleCountTotal>
         <LeadAmplitudeUnitsPerBit>4.88</LeadAmplitudeUnitsPerBit>
         <LeadAmplitudeUnits>��V</LeadAmplitudeUnits>
         <LeadHighLimit>2147483647</LeadHighLimit>
         <LeadLowLimit>268435456</LeadLowLimit>
         <LeadID>V6</LeadID>
         <LeadOffsetFirstSample>0</LeadOffsetFirstSample>
         <FirstSampleBaseline>0</FirstSampleBaseline>
         <LeadSampleSize>2</LeadSampleSize>
         <LeadOff>FALSE</LeadOff>
         <BaselineSway>FALSE</BaselineSway>
         <ExcessiveACNoise>FALSE</ExcessiveACNoise>
         <MuscleNoise>FALSE</MuscleNoise>
         <LeadDataCRC32>750897218</LeadDataCRC32>
         <WaveFormData>
pACkAKQApACgAJwAmACUAIUAeABrAF4ATwBCADUAKAAfABYADQAEAAAA/v/8//r/+v/6
//r/+v/6//r/+v/6//z//P/8//z/+v/6//r/+v/8//z//P/8//z//P/8//z/+v/6//r/
+v/8//z//P/8//z//P/8//z/+v/6//r/+v/6//r/+v/6//v//P/9//7///8AAAEAAgAD
AAQABQAGAAYABgAGAAYABgAGAAYABgAHAAgACQAKAAwADAAMAAwADAAMAAwADAAPABAA
EQASABQAFAAUABQAFgAWABYAFgAZABoAGwAcAB0AHgAfACAAIgAiACIAIgAiACIAIgAi
ACIAIgAiACIAIwAkACUAJgAmACYAJgAmACQAIgAgAB4AIAAgACAAIAAdABwAGwAaABcA
FgAVABQAEgAQAA4ADAAJAAgABwAGAAUABAADAAIABAAEAAQABAADAAIAAQAAAAAAAAAA
AAAAAAAAAAAAAAAAAAAAAAAAAAAAAAAAAAAA/v/+//7//v/+//7//v/+//z//P/8//z/
/v/+//7//v/8//z//P/8//7//v/+//7//P/8//z//P/6//r/+v/5//v/+//7//r/+P/4
//j/+P/3//f/+P/6//v/+//7//v//v/+//7//v/7//v/+//7//v//P/9//3//P/7//v/
+//7//v//f/9//r/+v/6//j/+f/5//n/+v/6//r/+v/6//r/+v/7//v/+v/6//v/+//6
//v/+//5//j/9f/z//H/8v/x//D/7//v/+7/7v/t/+z/6//q/+r/6f/o/+f/5v/n/+j/
6P/p/+n/6f/p/+f/4f/d/9r/2v/e/+b/7f/1////EAApAEcAZQB/AJMAnACiAKQAmwCM
AH0AcABmAFsATAA/AC8AHAAJAPz/9//z/+7/6P/m/+T/4f/f/+L/5P/k/+D/3//d/93/
4f/k/+b/5//n/+n/5//n/+f/5//m/+X/5P/j/+P/4//j/+T/4v/i/+L/4v/k/+X/5v/m
/+b/5v/m/+f/5//n/+f/6P/n/+b/5//m/+f/6P/q/+v/6f/q/+z/7f/s/+v/6v/p/+v/
7f/t/+3/8f/z//T/9f/z//P/8v/y//D/8f/z//T/9//3//j/+f/6//v/+//8//v//P/9
//7/AQACAAMABAAEAAQABQAFAAUABQAFAAYACAAJAAoADQANAA0ADAAMAA8ADwARABEA
DwAPAA8ADwAOAA0ADQAMAAsACQAHAAYABAADAAIAAQAAAP///f/7//r/+f/3//b/9f/0
//P/8//w/+//7//u/+7/7v/v/+//7v/t/+3/7f/s/+z/6//p/+n/6P/r/+z/6//r/+v/
6//q/+r/6f/p/+v/6v/q/+v/7f/t/+7/7v/t/+v/6v/p/+n/6f/p/+n/6//r/+v/6//t
/+3/6//r/+7/7P/s/+z/7P/q/+n/6f/p/+n/6P/o/+j/6P/o/+f/5//q/+z/7f/t/+3/
7f/u/+7/7P/s/+v/6//t/+3/7f/u/+3/7f/s/+v/6//r/+v/6//v/+//7v/u/+z/6v/p
/+n/6//s/+z/7P/q/+r/6v/q/+3/7f/s/+z/7f/t/+7/7//v/+3/7P/p/+f/5f/k/+P/
5P/j/+P/4v/i/+H/4f/h/+H/4v/i/+L/4v/i/+L/4v/j/+H/3//f/9//3//d/9f/1P/S
/9T/2P/h/+v/9f8CABUAMwBVAHUAiwCWAJ4ApACfAJAAgwB0AGgAWQBMAD8ALwAcAAkA
+v/z//H/6v/k/+L/4v/h/9//4P/i/+D/4P/h/9//3//h/+L/5P/j/+P/5f/j/+P/4//j
/+P/4//j/+P/4//j/+P/5P/k/+T/5P/k/+T/5f/m/+b/5v/m/+b/5//p/+n/6f/q/+j/
6P/q/+r/7P/s/+3/7f/s/+z/7f/t/+3/7f/t/+3/7v/x//L/8//0//X/9f/1//T/9f/1
//b/9v/3//n/+v/7//v//P/9//z//f/9//7/AQACAAMABAAFAAYABwAIAAoACgALAAsA
CwALAAsADAANAA0ADQAPABIAEwATABQAFQAVABcAFwAVABUAFQAVABQAEwATABIAEAAP
AA4ADgAMAAsACgAJAAgABwAFAAMAAgABAP///v/8//r/+P/3//T/8//z//L/8P/w//H/
8f/y//H/8f/x//H/8v/y//H/8P/u//D/8P/v/+//7//v//L/8v/x//H/7//u/+7/7//t
/+3/7v/u/+7/7f/t/+3/7f/t/+3/7f/r/+v/6//r/+3/7f/t/+3/7f/t/+z/7v/u/+7/
7v/u/+3/7f/t/+v/6v/q/+r/6v/q/+n/6f/s/+7/7//v//H/8f/y//L/8v/y//H/8f/x
//H/8f/y//H/8f/w/+//7//v/+//7//x//H/8P/w/+7/7P/r/+v/7f/u/+7/7v/s/+z/
7P/s/+//7//u/+7/7//v//D/8f/z//H/8P/t/+3/6//q/+n/6P/n/+f/5v/k/+P/4//j
/+X/5v/m/+b/5v/m/+b/5v/l/+X/5f/l/+X/4//f/9v/2P/Y/9z/4P/p//P/+/8KAB8A
PwBfAH0AkQCaAKAAogCZAIgAdwBsAF4ATwBAADEAIQAOAP3/8v/t/+v/5P/i/+L/5P/h
/+H/5P/k/+D/3v/h/+H/4f/l/+j/6P/n/+X/5f/l/+X/5f/l/+X/5f/l/+X/4//j/+P/
5P/k/+T/5P/k/+T/5f/m/+b/5v/m/+b/5//n/+f/5//o/+r/6v/s/+z/7P/s/+3/7f/r
/+z/7v/v//H/8f/x//H/8f/z//P/8//0//X/9f/1//j/+f/5//r/+P/5//v//P//////
AAABAAQABQAFAAYABwAIAAkACgAJAAoACwAMAAwADAANAA0ADwAPAA8AEAARABEAEQAT
ABQAFQAVABYAFQAVABcAFwAXABcAFwAXABYAFQAVABQAEgARABAAEAAQAA8ADgANAA0A
DQAMAAsACgAJAAcABgAGAAQAAgABAAAA//////7//P/8//3//f/6//n/+f/5//f/+P/4
//f/+P/2//j/+P/5//n/+f/5//n/+P/2//X/9//2//b/9//5//n/+v/6//r/+f/5//n/
+f/5//n/+f/5//n/+f/5//v/+//7//v//f/7//z/+v/6//r/+v/6//n/+f/5//n/+P/4
//j/+v/6//n/+f/4//r/+//7//z//f///wAA/v/+//3//f////////8AAP/////+//3/
//////////8BAAEAAAAAAAAA/v/9//3//f/+//7//v/8//z//P/8///////+//7/////
/wAAAQADAAEAAAD9//3/+//6//n/9v/1//X/9P/0//P/8//z//P/9P/0//T/9P/0//T/
9P/1//X/9f/1//P/8f/t/+v/5v/m/+z/9v///wUADwAeADcAVwB1AI8AmwCgAKQApACZ
AIwAewBuAGAAUwBEADUAIwASAAUAAgD///v/9v/0//T/9v/z//X/+P/2//T/9P/1//P/
9f/5//r/+P/5//n/+f/3//f/9//3//X/9f/1//X/9f/1//X/9v/4//j/+P/4//f/9//3
//b/9v/2//b/9//4//n/+v/8//z//P/+//7//P/8//3//f/9//7/AAABAAMAAwADAAMA
AwAFAAUABQAGAAcABwAHAAoACwALAAwACgALAA0ADgANAA0ADgAPABAAEQARABIAFAAW
ABgAGgAZABoAGwAcABwAHAAdAB0AHQAdAB0AHgAgACEAIgAlACgAKQApACoAKgApACoA
KQAnACcAJwAnACgAJwAnACYAJAAjACIAIgAgAB8AHgAdABwAGwAZABcAFgAVABMAEgAS
ABAADgANAA4ADQANAAwACgAKAAsACwAKAAkACQAJAAgACAAHAAUABgAEAAYABgAHAAcA
BwAHAAgACAAHAAcABQAEAAQABQADAAMABAAEAAYABQAFAAUABwAHAAcABwAHAAcABwAH
AAUABQAFAAUABQAGAAQABAAEAAQABAADAAMAAwADAAIAAgACAAQABAADAAMABAAGAAcA
BwAHAAcACAAIAAYABgAFAAUAAwADAAMABAAHAAcABgAFAAcABwAHAAcACQAJAAgACAAG
AAQAAwADAAMABAAEAAQABgAGAAYABgAFAAUABAAEAAcABwAIAAkABwAFAAQAAQD9//v/
+v/5//j/9//3//b/9P/z//P/8//z//T/9P/0//X/9v/3//j/9//3//f/9f/z/+//6//l
/+T/5v/u//b///8JABMAJABBAF8AfQCTAKEAqACsAKgAnQCOAIEAdABqAF0ATgA/AC0A
GAALAAIA/f/5//T/8v/y//L/7//x//b/9v/2//T/8//x//P/8//y//L/8//z//H/7//v
/+//7//v/+//7//v/+7/7//w//L/8P/w//D/8P/w//H/8v/y//L/8v/y//P/9f/1//X/
9v/2//b/+P/4//j/+P/5//n/9v/2//f/9//5//n/+f/5//v//f/9//3//v////////8A
AAEAAQACAAAAAQADAAQABQAFAAYABwAIAAkACQAKAAsADAANAA4ADQAOAA8AEAAQABAA
EQARABMAEwATABQAFwAXABcAGQAYABkAGQAaABsAGwAdAB0AGwAbABsAGwAYABcAFwAW
ABgAFwAWABYAFQATABEADwAMAAsACQAHAAYABQADAAIAAAD+//z/+//6//n/+f/4//f/
+P/6//v/+v/5//n/+f/3//j/+P/3//b/9P/2//b/8//z//P/8//0//T/8//z//P/8v/y
//P/8//z//T/9P/0//P/8//z//D/7//u/+3/8P/x//L/8//z//P/8//z//H/8v/y//L/
8v/y//L/8f/x//H/7//u/+7/7v/u/+7/7f/t/+7/8P/x//H/8v/z//X/9v/1//T/8v/x
//H/8f/x//L/8v/x/+//7f/u/+//8P/x//L/8f/v/+7/7v/s/+v/6//t/+7/7v/u/+7/
7v/u/+7/7f/t/+z/7P/t/+3/7v/v/+7/6//p/+X/5f/j/+L/4f/g/9//3//e/97/3f/d
/93/3f/e/97/3v/b/9r/2f/Y/9n/2//d/9//2//V/9H/z//M/8r/zv/W/9//5//v//z/
EQAvAFEAcQCFAI4AlACaAJUAiAB5AG4AYgBVAEQANwApABQA///y/+n/5f/e/9r/2v/a
/9f/1f/W/9j/1v/U/9P/0//T/9X/1v/W/9f/2f/Z/9n/2f/Z/9n/2P/X/9b/1f/W/9f/
2P/a/9z/3P/c/9z/2//b/9v/2v/a/9r/2v/b/93/3f/d/97/3P/c/97/3v/e/97/3//f
/9//4P/i/+P/5f/l/+X/5f/l/+f/5//n/+b/5//n/+f/6P/p/+n/6v/r/+3/8P/y//H/
8f/y//P/9P/1//X/9v/3//j/+f/6//3//v///wAA/v/+//////8AAAEAAgAEAAUABQAF
AAcACgALAAsADAALAAsADQANAAsACwALAAsACgAJAAkACAAKAAkACAAIAAYABQAEAAMA
AAD///3/+//8//v/+f/4//j/9v/0//P/8v/x//H/8P/u/+7/7//v/+z/6//r/+v/7f/u
/+7/7f/s/+r/7P/s/+v/6//r/+v/7P/s/+v/6//t/+z/7P/t/+3/7f/u/+7/7v/t/+3/
7f/t/+3/7f/t/+//7//v/+//7f/t/+3/7f/r/+v/6//r/+3/7P/s/+z/7P/s/+z/6//r
/+v/6//q/+r/6v/s/+z/6//r/+r/7P/t/+3/7//v//D/8P/u/+7/7f/t/+3/7f/t/+7/
7//v/+7/7f/t/+3/7f/t//H/8f/w//D/7v/s/+v/6//r/+z/7P/s/+7/7v/u/+7/8f/x
//D/8P/v/+//8P/x//H/7//u/+v/6f/n/+b/5f/i/+H/4f/g/+L/4f/h/+H/4//k/+T/
5P/i/+L/4v/i/+P/4//h/+H/4f/f/9v/1f/S/9D/0P/W/+H/6f/z/wAAFQAxAFEAcQCJ
AJQAmgCiAJ8AkgCBAHQAZgBXAEgAOwApABYABQD2/+//7f/o/+D/4P/i/+H/3//g/+L/
4P/e/9//3f/d/9//4v/i/+P/4//j/+H/4f/h/+H/4//j/+P/4//f/9//3//g/+L/4v/i
/+L/4v/j/+T/5P/i/+L/4v/j/+P/4//j/+T/5P/k/+b/5v/m/+b/5//n/+n/6v/s/+3/
6//r/+v/6//r/+3/7f/t//D/8f/x//H/8v/z//P/9P/y//P/9f/2//X/9f/2//f/9v/3
//f/+P/6//z//v8AAAEAAgADAAQABAAEAAUABQAHAAcABwAIAAkACQAJAAsADAANAA0A
DgAPAA8AEQARABEAEQARABEAEAAPAA8ADgAMAAsACgAKAAoACQAIAAcABgAFAAMAAQAC
AAEA///+//z/+v/4//f/9v/1//X/9P/0//T/9f/1//T/8//z//P/8f/y//L/8f/w/+7/
8P/w/+//7//v/+//8P/w/+//7//v/+7/7v/v//H/8f/y//L/8v/x//H/8f/v/+//7//v
/+//7//v/+//8f/x//H/8f/x//H/8f/x//H/7//w//D/8P/w//D/8P/v/+//7//x//D/
8P/w//D/8P/v/+//8P/y//P/8//x//H/8v/y//T/9P/z//P/8//z//P/9P/0//P/8f/v
//D/8f/y//P/9//3//b/9v/2//T/8//z//H/8v/y//L/8v/y//L/8v/z//P/8v/y//P/
8//0//X/9//1//T/8f/v/+3/7P/r/+r/6f/p/+j/6P/n/+f/5//n/+j/6P/o/+j/6P/o
/+j/6f/p/+n/6//p/+f/4//f/9r/2v/c/+L/6//1////DAAhAD8AYQB/AJMAmgCeAKAA
mwCOAH8AcABgAFEAQgAzACMAEAABAPb/8f/t/+j/5P/k/+T/4//j/+j/6v/o/+j/6f/p
/+n/7f/u/+7/7f/t/+v/7f/t/+3/7f/s/+v/6v/p/+n/6f/p/+r/6v/q/+r/6v/q/+v/
7P/s/+z/7P/s/+3/7//v/+//8P/w//D/8v/y//L/8v/z//P/8f/y//T/9f/3//f/9//3
//n/+//7//v//v////////8CAAMAAwAEAAIAAwAFAAYABwAHAAgACQAKAAsACwAMAA0A
DgAPABAAEQASABMAFAAWABYAFwAXABcAFwAXABgAGwAbABsAHQAgACEAIQAiACEAIQAj
ACMAIQAhACEAIQAiACEAIQAgACAAHwAeAB4AHQAbABkAFwAWABUAEwARABIAEQAPAA4A
DQAMAAsACwAKAAkACQAIAAQABAAFAAUABAADAAMAAwADAAQABAADAAMAAgAFAAYAAwAD
AAMAAwAEAAQAAwADAAUABAAEAAUAAwADAAQABAAEAAMAAwADAAEAAQABAAEAAwADAAMA
AwADAAMAAwADAAIAAQAAAP//AQABAAEAAwAEAAQABAAEAAQAAgABAAEAAQADAAIAAgAC
AAQABAADAAMAAgAEAAUABQAFAAUABgAGAAYABgAFAAUABwAHAAcACAAJAAkACAAHAAUA
BQAFAAUABgAFAAMAAgAEAAIAAQABAAMABAAEAAQABAAEAAQABAAFAAUABAAEAAUABQAG
AAcABwAFAAQAAQAAAP////////z/+//7//r/+P/3//f/9//3//j/+P/4//j/+P/4//j/
+//5//n/+f/5//X/8f/x/+7/7P/y//r/AwALABMAJAA/AGEAfwCXAKMAqgCuAKwAoQCQ
AH8AcABkAFUARAA3ACUAFAAFAP7/+//5//T/8v/y//L/8//1//j/+P/2//b/9//3//f/
+f/6//j/9//3//n/+f/5//n/+f/5//n/+f/5//f/9//3//j/+P/4//j/+P/2//f/+P/4
//n/+v/7//3//f/9//3//v/+//7/AAAAAAAAAAABAAEAAQACAAQABQADAAMAAwADAAEA
AwADAAMABgAHAAcABwAIAAkACQAKAAoACwANAA4ADQANAA4ADwASABMAEwAUABUAFgAX
ABgAGQAaABsAHAAcABwAHQAdABsAGwAbABwAHwAfAB8AIQAhACEAIAAgACIAIwAmACcA
JwAnACcAJwAkACMAIwAiACQAIwAiACIAIgAhACAAHwAcABsAGQAXABgAFwAVABQAEAAO
AAwACwAIAAcABwAGAAUABgAIAAkABgAFAAUABQAFAAYABgAFAAIAAAACAAIAAgADAAQA
BQAEAAQAAwADAAEAAAAAAAEA/////wAAAAD+//3//f/9////////////////////////
/////////wEAAwABAAAA/v/+//7//v/8//v/+//7//v/+v/6//r/+v/6//n/+f/8//7/
//////3//f/+//7//P/8//v/+//8//3//v8AAAEAAQAAAP///f/9//3//f///////v/+
//7//P/7//v/+//8//z//P/+//7//v/+//7//f/7//r//P/9////AQADAAEAAAD9//j/
9f/z//H/8v/x//H/8P/v/+3/7P/r/+n/6v/q/+r/6//s/+3/7v/r/+3/7//t/+v/6f/n
/+X/4P/e/+D/4v/p//P/+/8IABsANwBXAHkAkwCgAKYArACpAJoAiQB8AHAAYwBUAEkA
OwAkAA8A/v/3//P/7v/o/+b/5v/l/+X/5v/o/+j/5P/j/+H/3f/f/+L/5P/l/+f/6f/p
/+n/6f/p/+n/6f/p/+n/5//n/+f/6P/n/+b/5f/k/+T/5f/m/+b/5P/k/+T/5f/m/+f/
6P/q/+r/6v/s/+z/6v/q/+v/6//q/+r/6//r/+z/7f/u/+//7f/v/+//7//u/+//7//v
//H/8//0//b/9v/3//n/+v/7//v//P/9//z//f/9//7//v/+//7//v8AAAIABAAGAAQA
BAAFAAUABQAFAAUABgAJAAkACQALAAwADQANAA4ADwAPABEAEQARABEAEQARAA4ADQAN
AAwADAALAAoACgAKAAkACAAHAAgABwAFAAMABAADAAEAAAD+//z/+v/5//b/9f/1//T/
8P/w//H/8f/w/+//7//v/+3/7v/u/+3/7f/s/+//8P/v/+//7//v/+7/7v/t/+3/7v/u
/+//8f/w/+//7//u/+7/7f/t/+3/6//r/+v/6//r/+v/6//r/+v/6//r/+v/7f/v/+3/
6v/q/+r/6v/q/+r/6f/p/+n/6v/q/+v/7P/q/+r/6f/p/+j/6v/r/+v/6//r/+z/7P/s
/+z/6//r/+n/6f/p/+r/6//r/+r/6f/r/+v/6//r/+v/6//q/+r/7P/q/+n/6f/r/+z/
7P/s/+z/7P/s/+z/6//r/+r/6v/t/+3/7v/v/+//7f/s/+n/5//l/+T/4//g/9//3//e
/97/3f/d/93/3f/e/97/3v/e/97/3v/e/9v/3f/d/93/3f/d/9n/0//O/87/0v/W/9//
5//x//7/EQAvAE8AbwCJAJYAngCiAJ8AkACBAHQAZgBZAEoAOwAtABgAAwDy/+v/5//i
/97/3P/e/9v/2f/a/97/3v/c/93/3f/d/9//4P/g/+H/4f/h/9//3//f/9//3//f/9//
3//d/93/3f/e/97/3v/e/97/4P/h/+L/4v/g/+D/4P/h/+H/4f/h/+L/5P/k/+b/5v/o
/+j/6f/p/+f/6P/q/+v/6//r/+v/6//r/+3/7f/t/+7/7//v/+//7v/v/+//8P/w//H/
8//0//X/9f/2//f/+P/5//n/+v/9//7///8AAAEAAgADAAQAAgACAAMAAwADAAMAAwAE
AAYABwAIAAsADAANAA0ADgANAA0ADwAPAA8ADwAPAA8ADwAPABAAEAAQAA8ADgAOAAwA
CwAKAAkACAAHAAUAAwACAAEA///+//7//P/6//n/+P/3//f/9v/0//T/9f/1//T/8//z
//P/8//0//T/8//y//D/8v/y/+//7//v/+//8P/w/+//7//x//D/8P/x/+//7//w//D/
7v/t/+3/7f/v/+//7//v/+//7//v/+//7f/t/+3/7f/t/+3/7f/t/+3/7//x//D/8P/w
//D/8P/u/+3/7f/t/+3/7P/s/+z/7P/s/+v/6//s/+7/7//v/+//7//w//D/8P/w/+//
7//v/+//7//w//H/8f/w/+//7//v/+//7//z//P/8v/y//L/8P/v/+//7//w//D/8P/u
/+7/7v/u//H/8f/w//D/8f/x//L/8//x/+//7v/r/+v/6f/o/+f/6P/n/+f/5v/k/+P/
4//j/+X/5v/m/+b/5v/m/+b/5v/l/+X/5//n/+X/4f/f/9v/2v/Y/9z/5P/t//X///8O
ACcASQBpAIUAkwCaAJ4AngCTAIIAcwBmAFgASwA8ACsAGQAIAPn/8P/t/+f/4v/i/+T/
5v/j/+X/6P/o/+j/6P/n/+X/5//p/+r/6P/n/+n/6f/n/+f/5//n/+X/5f/l/+X/5f/l
/+X/5v/o/+j/6P/o/+b/5//o/+j/6v/q/+r/6//p/+n/6f/q/+r/6v/s/+z/7v/u/+//
7//v//D/8v/z//P/8//z//P/8//1//X/9f/4//n/+f/5//r/+//7//z//P/9////AAAB
AAEAAgADAAIAAwADAAQABQAGAAcACAAHAAgACQAKAAwADAANAA0ADwAPAA8AEAAPAA8A
DwARABIAEwATABQAFwAXABkAGQAXABcAFwAXABcAFwAYABgAGAAXABYAFgAUABMAEgAR
ABAADwANAAsADAALAAkACAAIAAYABAADAAIAAQABAAAA/v/+//////8AAP////////3/
/v/+//3//P/6//z//P/9//3//f/9//7//v/9//3////+//7////9//3//v/+//7//f/9
//3/+//7//v/+//5//n/+f/5//r/+//8//3/+//7//v/+//7//v//P/6//r/+v/6//r/
+f/5//n/+//6//r/+v/6//r/+f/5//z//v///////////wAAAAAAAAAA/////wEAAQAB
AAIAAwADAAIAAQABAAEAAQABAAMAAwACAAIAAAD+//3//f///wAAAAAAAP7//v/+//7/
//////7//v//////AAABAAEA///+//v/+f/3//b/9f/2//X/9f/0//T/8//z//P/9f/2
//b/9v/0//T/9P/0//X/9f/1//f/8//x/+3/6//o/+r/7v/2//3/BQATACgARQBnAIMA
mwClAKgAqgCkAJUAhAB3AGgAWABJADoAKQAXAAgA/f/6//f/8//u/+7/8P/w//H/9f/4
//b/9v/2//X/9f/3//f/+P/4//f/9//3//n/+f/5//n/9//3//f/9//1//X/9f/2//j/
+P/4//j/+P/5//r/+v/8//z//P/9//z/+//6//r/+//8////AAACAAIAAwADAAEAAgAE
AAUABQAFAAUABQAFAAcABwAHAAgACQAJAAkACAAJAAkACgAMAA0ADwAQABEAEQASABMA
EgATABMAFAAVABYAFwAYABkAGgAbABwAHgAeAB8AHwAhACEAIQAiACEAIQAhACMAIgAj
ACMAJAAnACcAKQApACsAKwArACsAKgApACkAKAAmACUAJAAkACMAIQAfAB0AHgAdABsA
GQAZABkAGAAYABQAEgAQAA8ADwAPABAAEAAMAAwADQANAAwACwALAAsACwAMAAwACwAM
AAoADAAMAAsACwALAAsACgAKAAkACQAJAAgACAAJAAkACQAKAAoACAAHAAcABwAHAAcA
BwAHAAYABQAEAAMABAAFAAYABwAHAAcABwAHAAUABAAEAAQABAAEAAQAAwADAAMABQAE
AAQABAACAAIAAQABAAIABAAFAAUABQAFAAYABgAIAAgABwAHAAcABwAHAAgABwAHAAYA
BQAGAAcACAAJAA0ADQAMAAwADAAKAAkACQAIAAgABwAGAAUABAADAAIABQAFAAQABAAH
AAcACAAJAAcABQAEAAEAAAD////////8//v/+//6//j/9//3//f/+f/6//r/+v/4//j/
+P/4//X/9f/1//X/9f/z//H/7f/s/+7/8v/6/wEACQATACgAQwBhAIEAmQClAKoArgCs
AJ0AjgCBAHQAZgBXAEgAPQArABoADQAEAAEA/f/2//L/8P/w/+//9f/4//b/9P/0//P/
8f/v/+//8v/y//P/8//x//P/8//z//P/8//z//P/8//z//P/8//0//T/9P/0//T/8v/z
//T/9P/0//T/9P/1//X/9f/1//b/9P/0//b/9v/0//T/9f/1//f/+P/6//v//f/9//3/
/f/8//3//P/7//7/////////AgADAAMABAACAAMABQAGAAYABQAFAAUABgAHAAcACAAK
AAwADgAQABEAEgATABQAEgASABMAEwAVABUAFQAWABUAFQAVABcAGAAZABkAGgAZABkA
GwAbABsAGwAbABsAHAAdAB8AIAAfAB0AGwAaABoAGQAYABcAFQATABAADQAMAAsACQAI
AAYABAACAAEAAgABAAEAAAAAAAAAAQABAAAA/////////f/+//7//f/8//r//P/8//r/
+f/4//f/9v/2//X/9f/4//j/+f/7//n/+f/6//r/+P/3//f/9//3//f/9//3//n/+f/5
//n/+P/3//b/9f/z//P/8//z//P/8v/y//L/8v/y//T/8//z//P/8//y//L/8v/w//D/
7//v//L/9P/1//X/8//z//T/9P/y//L/8f/x//P/8//z//T/9//3//b/9f/z//P/8//z
//L/8f/v/+7/7//u/+7/7//x//L/8v/y//D/8P/w//D/8f/x//D/8P/x//H/8v/z//P/
8f/w/+3/6//p/+j/5//k/+P/4//i/+D/3//f/9//3//g/+D/4P/g/+D/4P/g/+H/4//h
/9//4f/f/9n/1f/Q/87/0P/W/9//6f/x//7/FQA1AFUAcQCJAJQAnACgAJkAjgB/AHIA
ZgBbAEwAPQAtABgAAwD2/+//6//k/97/3v/e/9v/2f/c/97/3P/a/9v/2//b/93/3v/e
/9//3//f/+H/4f/h/+H/3//f/9//3//f/9//3//g/97/3v/e/97/4P/h/+L/4v/i/+L/
4v/j/+P/4//j/+T/4v/i/+T/5P/k/+T/5f/l/+f/6P/q/+v/6//r/+v/6//t/+//7//v
//D/8f/x//H/8f/x//D/8P/w//H/8//0//b/9//5//v//P/9//3//v/9//7///8AAAEA
AgADAA==
         </WaveFormData>
      </LeadData>
   </Waveform>
</RestingECG>
